# Supplementary material for: Emergence of trait variability through the lens of nitrogen assimilation in Prochlorococcus
Source: eLife. 2019 Feb 1;8:e41043. doi: 10.7554/eLife.41043 (PMC6370341; doi:10.7554/eLife.41043)
Supplement: Figure 1—source data 1. [file elife-41043-fig1-data1.zip]

Archive with 2 entries (2 files):
- figure_1_concatenated_phylosift_codon_alignment_329taxa.fasta
- RAxML_bipartitions_figure_1_concatenated_phylosift_codon_alignment_329taxa.nwk
