# Supplementary material for: Emergence of trait variability through the lens of nitrogen assimilation in Prochlorococcus
Source: eLife. 2019 Feb 1;8:e41043. doi: 10.7554/eLife.41043 (PMC6370341; doi:10.7554/eLife.41043)
Supplement: Figure 1—source data 1. [file elife-41043-fig1-data1.zip › figure_1_concatenated_phylosift_codon_alignment_329taxa.fasta]

>AG-670-A04
ATGGCAGTCGTCACCCTCGCCGAGATGATGGAGGCTGGTGCCCACTTTGGGCACCAGACCCGTCGTTGGAACCCCAAGATGTCGCGCTACATCTATTGCGCGCGCAACGGCGTTCACATCATCGACCTCGTGCAGACCGCCGTCTGCATGAACAACGCCTACAAGTGGACCCGTTCTGCGGCACGCAGCGGCAAGCGTTTTCTCTTCGTTGGCACCAAGAAGCAAGCCTCTGAAGTTGTGGCGCTGGAAGCCGCCCGCTGCGGAGCGTCCTACGTGAACCAGCGCTGGTTGGGCGGGATGCTCACCAACTGGACCACCATGAAGGCCCGGATCGACCGTCTCAAGGATCTTGAGCGTATGGAGTCCAGCGGTGCCATCGCCATGCGCCCCAAGAAAGAAGGTGCGGTGCTGCGTCGCGAACTCGAACGTCTCCAGAAGTATCTGGGTGGCCTCAAGAACATGCGTCGCCTTCCCGATGTTGTGGTCCTGGTGGACCAGCGTCGTGAGTCGAATGCGGTGCTCGAAGCCCGCAAGCTCGACATCCCCTTGGTTTCCATGCTGGACACCAACTGCGATCCGGATCTCTGTGAGGTGCCGATTCCCTGCAACGACGACGCCGTTCGTTCTGTGCAACTGATCCTGGGCCGTTTGGCCGATGCGATCAATGAGGGCCGCGCTCAGCAGAAGATCCGCATCCGCCTGAAGGCGTTCGACCGCCGCATGCTCGATCTTTCTTGCGAGAAAATCATTGAAACGGCCGATAACACCGCTGCAACCGCGATCGGTCCGATCCCCTTGCCTACGAAACGCAAGATCTACTGCGTTCTGCGCTCTCCCCACGTGGACAAGGACTCCCGCGAGCACTTCGAGACCCGCACCCACCGTAGGATCATAGACATCTACAGCCCGTCAGCCAAAACCATCGACGCGCTGATGAAGCTTGATCTCCCCAGTGGTGTGGACATCGAAGTGAAGCTT------------------------------------------------------------------------------------------------------------------------------------------------------------------------------------------------------------------------------------------------------------------------------------------------------------------------------------------------------------------------------------------------------------------------------------------------------------------------------------------------------------------------------------------------------------------------------------------------------------------------------------------------------------------------------------------------------------ATGCGCAAGCGCAAGAAGGAAACCGCCCGTCAGCGTCAGCGCCGGCGTGCCATGGAGCTGCGGGCAGCCCGGGAAGCCAAGCAGGTGCGTCCCGAAATGGTGGTGGAGGACAACCTCACGGTGCAGGAACTGGCGGACATGCTGAGCGTCGAAAGCTCAGAGATCATCAAATCCCTGTTCTTCGGGATCATCGCCACGGTCACCCAGACCCTGGACATGCCCACGATCGAGGCCGTTGCCGACGAATTCGGTGTGGTGCTGCAGGACGACGTGATGATCGAAGAGGCCGACAAGGCTCACCTGCGACGTCCGCCCGTCGTCACCGTCATGGGCCACGTCGACCACGGCAAAACCAGCCTTCTGGATGCCATTCGTCAGGCCCGCGTCGCTGCGGGTGAGGCCGGCGGCATCACCCAGCACATCGGTGCGTATCAGATCGAGGAGCGCAAGCTCACCTTCCTGGACACTCCGGGCCACGAAGCCTTCACGGCCATGCGAGCCCGCGGCACCAAGGTGACCGACGTGGCTGTTCTGGTGGTGGCCGCTGATGACGGCGTCCGCCCCCAGACCCTGGAAGCCATCAGCCACGCCCGGGCCGCTGAAGTGCCGATCGTGGTGGCGATCAATAAGATCGACAAGGAGGGTTCATCGCCCGAGCGGGTGAAGCAGGAGCTGTCTGAGCAAAACCTGCTGGCGGAAGACTGGGGCGGCGATGTGGTGATGGTGCCGGTGAGCGCCATCAAGGGCGAAAACATCGACAAACTGCTGGAGATGCTGCTGCTGGTCACCGAAGTGGAAGACCTGCAGGCCAACCCAGATCGTCTGGCCCGCGGCACCGTGATCGAGGCCCACCTCGACAAAGCCAAAGGCCCCGTGGCCACGCTGCTAGTGCAGAACGGCACCCTCAAGACCGGCGACGTCGTCGCCGCTGGTCCGGTGCTGGGCAAGGTGCGCGCCATGGTGGACGACAACCGTCAACGACTCAAGGAAGCGGGCCCCTCCTTTGCTGTGGAGGCCCTGGGCTTTAGCGAGGTGCCCACCGCGGGTGACGAGTTCGAGGTGTACCCCGACGAGAAATCAGCCCGGGCCGTTGTGGGCGATCGCGCCTCCGATGCCCGTGCCACCCGTCTTGCTCAGCAGCGACGCGTCTCGCTCACGGCCATGTCCGGCCAGGCCAATGATGGTGAGCTGAAGGAACTCAACCTGATTCTCAAGGCCGACGTTCAAGGCTCTGTGGAAGCCATCCTCGGATCGCTCGAGCAGCTGCCCGATGAGGTGCAGGTGCGGGTGCTGCTGTCGGCACCTGGCGAGATCACCGAAACCGACGTCGACCTGGCAGCCGCCTCCGGCGCGGTGATCGTGGGCTTCAACACCTCCATGGCCTCCGGCGCCAAGAAAGCGGCGGATGCCACCGGGGTGGATGTGCGCGACTACGAAGTGATCTACAAGCTTCTGGAAGACATCCAGTTGGCGATGGAAGGTCTGCTGGAGCCGGAACTGGTGGAAGAAGCCCTGGGCGAAGCCGAGGTGCGCGCCGTCTTCACTATCGGCAAGAGCGCAGTTGCTGGCTGTTATGTCACCACCGGCAAGCTGCATCGCAACTGCCGGGTGCGGGTGAACCGCGGGAAACAGGTGGTCTACGAGGGCGACCTCGACTCCCTGCGTCGCAACAAGGACGACGTCAAGGAAGTGGCCACAGGCTTCGAGTGCGGTGTCGGCACCGATCGGTTCGCCAACTGGGAAGAAGGCGATCGCATTGAAGCCTTCAAGATGGTCACC------------------------------------------------------------------------------------------------------------------------------------------------------------------------------------------------------------------------------------------------------------------------------------------------------------------------------------------------------------------------------------------------------------------------------------------------------------------------------------------------------------------------------------------------------------------------------------------------------------------------------------------------------------------------------------------------------------------------------------------------------------------------------------------------------------------------------------------------------------------------------------------------------------------------------------------------------------------------------------------------------------------------------------------------------------------------------------------------------------------------------------------------------------------------------------------------------------------------------------------------------------------------------------------------------------------------------------------------------------------------------------------------------------------------------------------------------------------------------------------------------------------------------------------------------------------------------------------------------------------------------------------------------------------------------------------------------------------------------------------------------------------------------------------------------------------------------------------------------------------------------------------------------------------------------------------------------------------------------------------------------------------------------------------------------------------------------------------------------------------------------------------------------------------------------------------------------------------------------------------------------------------------------------------------------------------------------------------------------------------------------------------------------------------------------------------------------------------------------------------------------------------------------------------------------------------------------------------------------------------------------------------------------TACTGGGGCACCGGTCGTCGCAAGACCTCTGTCGCCCGTGTTCGCCTCGTCCCCGGCAATGGAACGATCACCATCAACGGTCGTCCCGGTGAGAACTATTTGTACAACCCCTCGTACATCGCAGCGGTGAAGGCTCCTCTGGAGACCCTCGGCCTCAGCAGTGAGTACGACATCCTCGTCAAGGTTCACGGTGGTGGACTCACCGGTCAGTCCGGCGCCATCAAGCAAGGTGCTGCCCGCGCCCTGTGTGAATTGTCTGCCGACAACCGCAAGCCGTTGAAGACGGAAGGTCACCTCAGCCGCGACCCCCGTGCCAAGGAACGCCGCAAGTACGGCCTCAAGAAAGCCCGTAAGGCTCCTCAGTTCTCCAAGCGC------------------------------------------------------------------------------------------------------------------------------------------------------------------------------------------------------------------------------------------------------------------------------------------------------------------------------------------------------------------------------------------------------------------------------------------------------------------------------------------------------------------------------------------------------------------------------------------------------------------------------------------------------------------------------------------------------------------------------------------------------------------------------------------------------------------------------------------------------------------------------------------------------------------------------------------------------------------------------------------------------------------------------------------------------------------------------------------------------------------------------------------------------------------------------------------------------------------------------------------------------------------------------------------------------------------------------------------------------------------------------------------------------------------------------------------------------------------------------------------------------------------------------------------------------------------------------------------------------------------------------------------------------------------------------------------------------------------------------------------------------------------------------------------------------------------------------------------------------------------------------------------------------------------------------------------------------------------------------------------------------------------------------------------------------------------------------------------------------------------------------------------------------------------------------------------------------------------------------------------------------------------------------------------------------------------------------------------------------------------------------------------------------------------------------------------------------------------------------------------------------------------------------------------------------------------------------------------------------------------------------------------ATCCAGCAGGAGTCCTATCTCACCGTCGCCGACAACAGTGGCGCCAAGCGCATCCAGTGCATTCGCGTCCTCACCAACCGTCGCTATGCCCACGTGGGCGACGTGATCGTTGCCGCCGTGAAGGATGCCGCCCCCAACATGGGCGTCAAAAAATCCGATGTGGTGAAGGCCGTTGTGGTGCGCACCAAAGCCACCATGCGTCGTGAAACCGGAAACTCGATCCGTTTCGACGACAACGCTGCCGTCATCATCAACGACGACAAAAACCCAAAAGGCACCCGCGTCTTCGGACCGGTTGCCCGTGAGCTGCGTGAGCGCAGCTTCACCAAAATCGTGTCCCTCGCTCCGGAGGTGATCGAATGGCAGGAGCGTGTGGTGCAAATCCGCCGCGTCTCCAAGACCGTGAAAGGCGGCAAAAAGATGAGCTTCCGCGCCATAGTCGTCGTCGGCAACGAAAAAGGCCAAGTCGGCGTTGGTGTCGGTAAAGCTGGTGATGTGATCGGTGCCGTCCGCAAGGGTGTTGCTGACGGCAAAAAGCACCTGGTCAAAGTGCCATTGACCCGCAACTCCATCCCGACCCTCTCCAATGGTCGTGATGGTGCTGCCAGCGTGCTCATCCGCCCTGCAGCCCCTGGTACCGGTGTGATCGCTGGCGGTTCCATCCGCACAGTGCTCGAACTCGCCGGCATCAAGAATGTCTTGGCCAAGCGCCTGGGCAGCAAGACCCCCCTGAACAATGCACGGGCTGCCATGGTGGCCCTGTCGCTTCTCCGCACCCACAAGGAGACGGCGAAGGAACGGGGGATCTCCCTTGAACAGATCTAT---------------------------------------------------------------------------------------------------------------------------------------------------------------------------------------------------------------------------------------------------------------------ATGTCACGCCGCAACGCCGCTGAGAAGCGCCCGATTCTTCCCGACCCGCAGTTCAACAGCCTCGCCACAATGATGGTGGTGCGCCTGATGCAGCACGGCAAGAAGTCGACGGCGCAACGGATCCTGTCCGACGCGTTCGGCCTGATCAACGAGCGCACCGGTGGAGATCCGCTCGAACTGTTCGAAACAGCTGTCAAGAACGCCACCCCTCTGGTGGAAGTGCGCGCCCGCCGCGTTGGTGGTGCCACCTACCAGGTGCCCATGGAAGTGCGCCAGGAGCGCGGCACCGCCATGGCCCTGCGCTGGCTGGTGAGCTTCTCCCGCGCCCGCAACGGCAGGAGCATGGCCCAGAAGCTGGCTGGCGAACTGATGGATGCCGCCAACGAGGCCGGCAGCGCCGTTCGCAAGCGCGAAGAAACACACAAGATGGCCGAAGCCAACAAGGCTTTCGCCCATTACCGCTACATGCTGAGTCCAAAACGCGTCAAATTCCGTAAGCAGCAGCGAGGCCGCATGCGCGGCGTCGCCACCCGGGGTAACACCATTGCCTTCGGACAATTCGCGCTGCAGGCACAGGAATGTGGCTGGATCACCTCGCGCCAGATCGAGGCCAGCCGTCGTGCCATGACCCGCTATGTCAAGCGTGGCGGAAAAATCTGGATCCGGATCTTCCCCGACAAGCCGGTCACCATGCGCGCTGCCGAAACCCGGATGGGTTCAGGTAAGGGCAACCCAGAATTCTGGGTGGCGGTGATCAAGCCCGGCCGGATCCTGTTCGAGATGGGCGGTATCACCCCCGAAATTGCCAAGGAAGCCATGCGCCTCGCGCAATACAAGCTTCCCGTGAAGACCAAGTTCGCACGGATCGCCGGCGTTGACATTCCCCGCGACAAGCGGATCGAAGTGTCCCTCACCTACATCTACGGAGTTGGGCTCACCCGCTCACAGGCCATCCTGGCCAAAACTGGTGTGAACCCCGACATCCGGGTGAAAGAGCTGGAGGACGGAGATCTTCAGAAACTCCGCGGTGCTCTGGAGTACACAGTGGAAGGTGATCTGCGCCGTCAGGAAGGCATGGCCCTCAAGCGCCTGCAGGACATCGGCTGCCTCCGTGGCCGTCGCCACCGCATGAGCCTTCCGGTTCGTGGCCAACGCACCCGCACCAACGCCCGTACCCGCCGCGGTGCGCGGAAGACTGTGGCTGGCAAGAAGAAGGATGCCCTCGAGCAGCAGGCCGCGGCGGAGATCGCCGCGGTAGATACCGCTGCGCTGGAGCAACTGCGGGTCGGGCTGCTGGGCAAGAAGGGCCGCATCTCCTGTGTGCTCGGGGCGATGGGTAAGTTGCCTGGTGAGGAGCGTCCCCTAGTGGGTCAGCGCGCCAATGTGCTGAAAACGCAGGTGCAGTCACTGTTGGGAGAGCGGCTGCAGGCTGTGAAGCAGGCGGCCGCGGAGCGCATCGCTAGGGAAAGCCTCGATGTCACCGCTCCGGCTTCCGGGGTGCCGATGGGCCATCGCCATCCCCTGATCACCACCACTGAAGAGATCGTCGATCTGTTCCTGGGCCTCGGTTACAGCGTGGCCGAGGGGCCTGAGGTGGAGCGAGACCACTACAACTTCACTGCCCTGAACATCCCCGAGGACCATCCGGCCCGGGACATGCAGGACACCTTTTATCTAGGTGGTTTGATGCGGACCCACACCTCTCCGGTGCAGATCCGTCACCTCGAAGAGAACCCGCCGCCGGTGCGGATTGTGGCTCCCGGTCGGGTGTATCGCCGCGATGCCGTTGATGCCACCCACTCGCCGGTGTTCCACCAGGTGGAGGTGCTGGCCATTGATGAGGGTCTCGATTTCAGCCACCTGCGCGGCACGGTGATGGCCTTCCTCAAGGCCTTCTTCGGTGACCTGCCGGTGCGTTTCCGGGCCAGTTATTTCCCCTTCACCGAGCCTTCCGCCGAGGTGGATGTGCAGTGGCGCGGCCGCTGGCTTGAGGTGATGGGCTGCGGCATGGTCGATCCCGCCGTGCTGGAAGGGCTGGGCCTCGATCCGGAACGCTACAGCGGTTTCGCCGCGGGCCTGGGGGTGGAGCGCTTCTGCATGGTGCGCCATGGCATCGACGACATCCGCCGGCTGTACACCAGCGATCTGCGCTTCCTTGAGCAGTTCCTCAAATCCAACAAGGGCGCTCGTCGCCGCAAACTGCGCAAGGGCCGCGGCATCGCTGCCGGTCAGGGCGCTAGCTGCGGCTTCGGTATGCGCGGCCAGAAATCCCGCTCGGGTCCCACGCGCCCCGGCTTCGAAGGTGGCCAAATGCCTCTTTATCGCCGGGTGCCGCTGAAGCACTTCATGGTCAATCCCAAGCACTTCACCGTGCTCAACGTCTCGGCGTTGAACTCCGTCAACTTGGATTCCCTGGTTCAGGACGGCATCGTGACCAGCCCCCTGAAGATGCTTGGCAACGGCGAACTGAAAGCCAAACTGACAGTGCAAGCCGCGGCGTTCACAGCCTCCGCCCGCACCAAGATCGAAGCCGCAGGTGGCACCTGC------------------------------------------------------------------------------------------------------------------------------------------------------------------------------------------------------------------------------------------------------ATGTCACGAATCGGCAAAAACCCCGTTCCTGTCCCTGAAAAGGTCACCGTTTCCCTCGACGGCCTCACCGTCAAGGTGAAAGGGCCCAAAGGCGAGCTGGAGCGCACCCTTCCTGATGGCGTCAGCGTCAGCCAGGACAACAACACCATCGTGGTCTCCCCCACGAGCACCAAGCGCTCCCGTGAGCGCCACGGCCTCTGCCGTGCCCTGGTTGCCAACATGATTGAGGGGGTCAGCAATGGTTACAGCAAGAGTCTCGAGATCATTGGCGTTGGCTCCCGTGCCCAAGTCAAAGGCAAAACTCTCGTAGTGAATGCTGGCTACAGCCACCCCGTCGAGATGGAAGCCCCTGAAGGCATCACCTTCAAGGTGGAGAACAACACCAAGGTGATCGTCTCCGGCATCGACAAGGAGCTAGTGGGCAACGAAGCCGCCAAGGTCCGCGCCATTCGTCCCCCCGAGCCATACAAAGGCAAAGGCATCCGCTACGAAGGCGAGTGGATCCTGCGCAAGGCGGGCAAG---------------------------------------------------------------------------------------------------------------------------------------------------------------------------------------------------------------------------------------------------------------------------------------------------------------------------------------------------------------------------------------------------------------------------------TCACTCAAGAAGCGCTATCGGGAGACCATCCAGCCCAAGCTGCAGAAGGATCTCTCCCTCACCAACATCCATGAAGTCCCCAAGGTGGTGAAAGTCACCGTTAACCGGGGTCTCGGCGAAGCCGCCGCCAATGCCAAGTCCCTCGAGGCTTCGGTCAATGAGCTGGCGCAGATCACCGGCCAGAAGGTCGTTGTGACCCGTGCCAAAAAAGCCATCGCCGGCTTCAAGATTCGGCAGGGCATGCCGATCGGCTGTGCCGTCACCCTCCGTGGTGATCGGATGTATGCCTTCCTCGAGCGCCTGATAAACCTGGCGCTGCCCCGCATCCGCGACTTCCGCGGGGTAAGCCCCAAGAGTTTCGATGGCCGCGGCAACTACACCCTTGGGGTGCGCGAACAGATCATTTTCCCTGAGATCTCCTTCGACAGGATCGATGCGATCCGGGGCATGGACATCACCATCGTGACCACTGCCCGTTCGGACGAAGAGGGCCGGGCCCTCCTCCGCGAGATGGGAATGCCGTTCATGCCAACCATCCAACAGCTGATCCGCACTGAGCGCTCACGCCTCAAGGCCAAGACCAAGTCCCCGGCTTTGAAGTCCTGCCCTGAGCGTCGCGGTGTTTGCACCCGCGTTTACACCTCAACGCCCAAAAAGCCGAATTCGGCGCTGCGCAAGGTGGCTCGTGTGCGCCTGACCTCCGGCTTTGAGGTCACGGCCTACATCGGCGGTGTCGGTCACAACCTGCAGGAACACTCGGTGGTGTTGATCCGCGGCGGTCGTGTCAAAGACCTCCCTGGCGTCCGTTACCACATCATCCGCGGAACCCTGGATACCGCTGGCGTGAAAGACCGGCGTCAGTCCCGCTCCAAGTACGGCGCCAAGGCTCCGGATGTGCGCAGCCTGTCCGATTCGGACATCAACGAACAAATCGACGGCCTGCGCCGCGAACTGTTCCAACTCCGTTTCCAGCAAGCCACGCGCCAGCTCGCCAACACGCACCGTTTCAAAGAGGTCCGCATCAAGCTGGCCCAGCTGCTGACGGTGCAG---------------------------------------------------------------------------------------------------------------------------------------------------------------------------------------------------------------------------------------------------------------------------------------GCCTCGCAGGTGCGGATCAATGTTGTCGAAGTCGAACGCGTTGACGGTGATGCCTTCCTCCTTGCCGAGTACATCGCCCAGCAGCTGGAGAAGCGTGTGGCCTTCCGCCGCACCATCCGCATGGCTGTGCAGCGCGCTCAGCGTGCCGGCGTTCTGGGTCTGAAGATCCAGGTGTCCGGTCGCCTGAACGGTGCTGAGATCGCCCGGACGGAATGGACCCGCGAGGGTCGGGTGCCCCTGCACACCCTGCGTGCAGACATCGACTACGCCACCAAGGTGGCCAGCACGACCTATGGCGTGCTCGGCATCAAGGTTTGGGTATTCAAGGGCGAGGTGCTGAGCGAACAGAAAAAGGCCAAGCGCAACGTCCCTAACGGGGTTGCTCACATCCAGAGCACCTTCAACAACACCATCGTGTCCATCACCGACACGGCTGGCGAGGTGATTTCTTGGTCGTCCGCAGGAGCTAGTGGTTTCAAAGGTGCTCGCAAAGGCACCCCCTTCGCCGCTCAAACTGCTGCAGAGGCAGCTGCACGTCGTGCACTCGACCAAGGCATGCGTCAGATTGAAGTGCTAGTGAGAGGTCCAGGCTCAGGCCGTGAGACCGCCATCCGCGCCCTTCAAGTCGCTGGCCTCGAAATCACCCTAATTCGCGACGTCACTCCCCTGCCCCATAACGGTTGCCGCCGGCCCAAGCGCCGCCGCGTC---------------------------------------------------------------------------------------------------------------------------------------------------------------------------------------------------------------------------------------------------------------------------------------------------------------------------------------------------------------------------------------------------------------------------------------------------------ATGGCCAACCACGACCCCATTTCCGACATGCTCACCCGCATTCGCAATGCGAGTGAGAAACGTCACGAAACCACCAAGATCCCCGCTTCGCGGATGACCCGCAGCATCGCCAAGGTGCTGCAACAGGAGGGCTTCATCTCCGAGATCGAAGGCGTTCGCACCGAATTGGTGCTCGCCCTTAAGTACCCCACCATCCGCTCCATGCAGCGGGTCAGCAAGCCCGGTCTCCGCATCTACAAGAACACTCGCGGCCTGCCCAAAGTCCTCGGCGGACTAGGTGTGGCGATCATCTCCACTTCCAAGGGCGTGATGAGCGACCGCGACGCCCGCCGTGAGGGCGTCGGTGGCGAAGTGCTCTGTTACGTCGGCTTCGTGGTGATCGACAAGCCCGCAGGCCTCACCTCCCACGCCTGCGTCAGCCGCCTGCGCCGCAGCTACAGCCTCAAGCGCGCGGGCCATGGCGGCACTCTCGATCCTGCCGTCACCGGGGTTCTCCCCATCGCCCTGGGACCAGCGACCCGATTACTGCCCTACCTCCCCGGGGAGAAGACCTACACCGGGGTGATTCAGCTGGGCCGGCGCACCAGCAGCGACGATCTGGAAGGAGAGCTGCTGGAGAGTCAGGCCGAACTCAACAGCGGCCTGGAGGCGTTCCGGGGCGCGATTGAACAGCGTCCGCCGCAGGTCTCCGCCGTCCATGTGGATGGCGAACGGGCCCATGCCAGGGCACGGCGCGGTGCCATGGATCTGCCGCCGCGGGCCGTTATCGTGCACCGGCTGGAGCTGTTGGATCTAGGGCAGCTGAGCGAGGTGCACTGTTCCGCCGGCACCTACATCCGCTCGATCGCCAGAGATCTGGGGGACCGCATCGGCTGCGGAGGTTGTCTGGCCTCCCTGCGCCGCACCCAGGCCCTGGGGTTCTATGAGCATCAGGCCCCCCTGCCGGAGCTAGACGCTGTGCCGCCGCTGCTG---GCCCTAAGGGCCCTGCCCCGGCGTGATCTCAGCGAAGCCGAGCAGATCGACTGGTCCCGCAAACAACAGACGCAAAAACGCCACCGGCGTCTGCGCCGCCACATCACTGGCACCCCAGACCGTCCGCGGCTGGCCGTGTTCCGCTCCAACAATCACATCTACGCCCAAGTCATCGACGACGCGGCCCAGAGCACTCTCTGCTCTGCGTCCACCGTCGACAAAGAGCTGCGTACCGGTGCTGGCAGCTGCGACGCCTCCGTCGCCGTTGGCGAACTGGTGGCCAAGCGCGCCATCGCCAAAGGCATCCAGCAAGTGGTGTTCGACCGTGGCGGCAATCTGTACCACGGCCGGATAAAAGCCCTTGCCGACGCCGCCCGGGAAGCGGGCCTTCAGTTC---------------------------------------------------------------------------------------------------------------------------------------------------------------------------------------------------------------------------------------------------------------------------------------------------------------------------------------------------------------------------------------------------------------------------------------------------------------------------------------------------------------------------------------------------------------------------------------------------------------------------------------------------------------------------------------------------------------------------------------------------------------------------------------------------------------------------------------------------------------------------------------------------------------------------------------------------------------------------------------------------------------------------------------------------------------------------------------------------------------------------AAGGAAAGGATCGGCACCGTCGTCAGCGACAAGATGGAAAAAACGGTGGTGGTCGCGGTGGAAAGCCGCTTCCCACACCCCATCTATCAAAAGACGGTCAGCCGTACCACCCGTTACAAGGCTCACGACGAAGACAACACCTGTCGCGTCGGTGACCGCGTTCGCATCACTGAAACCCGTCCGATGAGCCGCCAAAAGCGGTGGGCCATCGCCGAGGTTCTCTCTCTCCCCCCGATTGATTCGATCGACCGCCAGTGGTATGTGGTGGACGCTGAGAATCAAACCCTCGGCCGGCTGGCCACTGAAGTGGCAGCCGTGCTGCGTGGCAAGAACAACCCCAGCTTCACCCCCCATCTGGACACCGGTGATTTTGTCGTCGTCGTGAACGCCGAGAAGATCAAAGTCTCCGGTCGTAAGCCCCAGCAGAAGCTGTACCGCCGTCACTCCGGTCGTCCCGGAGGCATGAAGGTGGAAACCTTCGAGGCTCTGCAGGAACGGATCCCCGAGCGGATCGTGGAGAAGGCCATCAAAGGCATGCTTCCCCACAACGCTCTGGGCCGCCAGATGTTCCGCAAGCTCAAGGTCTACAAAGGCACCGAGCATCCCCACGCCGCTCAGAAGCCCCAGCCTGGTGTGGATGAAGTCGGTCGTGGTTGTTTGTTCGGTCCTGTGTTTGCGGCTGCTGTGGTGCTAGGGCTGACCGACAGCAAAAAACTGTTAGCCAAGCGTCGGGCTGCTCTGGTTCCCGTGATTCAGTCGTGTGTGGCATCCGGTTTGGGCCAGGCGTCAGCGCGCGAAATTGACGCTTGCGGCATTCGCGTTGCCACGGAACGCGCCATGTTGCGGGCTCTGTTGCCGCAGGTGCTGGTGGATGGCCAGCGCACGGTGATCGCAGGGGACAGCCGATCGGCGGCCATTGCTGCGGCGAGTGTTCTGGCCAAGGAGGCCAGGGATGCACTCATCCGGCGCTTATCGGTTCGCTTTCCTGGTTACGGCCTCGAGCGCCATGCGGGCTACGGCACGGCGCAACATCGTCAGAGCTTGATGGCCTCAGGCCCCACGCCCCTGCATCGGCACACGTTTATGCGCATCCGCAAGGGCGACACCGTTCAGGTGATCGCCGGCAAGGACAAGGGCAAGACTGGTGCCGTTCTGCGCACCCTGAACGAGAACCGTGTCGTCGTGGAGGGCGTGAACATGCGCACCCGCCACGAAAAGCCCACCCAGGAGGGCACGACCGGCCGCATCGTGACGGAGGAAGCTTCCCTGCATGCCTCCAACGTGATGCTGTATTCCACCGCCAAGGTGGCAAGCCGCGTTCAAATCGTCGTCGAGAAGGGCACCAAGAAGCGCCGGCTGAAGAAAACCGGTGAA
>AG-670-A05
ATGGCTGTTGTCACTCTCGCCGAAATGATGGAGGCGGGTGCCCACTTCGGGCACCAGACCCGTCGTTGGAACCCCAAGATGTCTCGCTATATCTACTGCGCGCGCAATGGAGTTCACATCATCGATCTCGTGCAGACCGCTGTCTGCATGAACAACGCCTACAAGTGGACCCGTTCCGCTGCACGAAGCGGCAAGCGTTTCCTCTTCGTTGGTACCAAGAAGCAAGCCTCAGAAGTGGTGGCTCTTGAAGCTGTCCGCTGCGGAGCTGCCTACGTGAACCAGCGCTGGCTGGGCGGCATGCTCACCAACTGGACCACGATGAAGGCTCGGATCGACCGTCTCAAGGATCTGGAGCGGATGGAGTCCAGTGGTGCCATCGCCATGCGCCCCAAGAAGGAAGGTGCTGTGCTTCGTCGTGAACTCGAGCGCCTCCAGAAATACCTAGGTGGCCTCAAGACCATGCGCCGCCTTCCCGACGTCGTGGTGCTGGTGGACCAGCGCCGCGAGTCCAACGCTGTGCTGGAAGCGCGCAAGTTGGACATTCCACTTGTGTCCATGCTCGATACCAACTGTGATCCGGACCTCTGCGAGGTGCCGATTCCCTGCAACGACGACGCTGTGCGCTCGGTGCAACTGGTACTGGGCCGCCTTGCGGATGCCATCAACGAGGGTCGTGCTCAGCAGAAGATCCGCATCCGCCTTAAGGCGTTTGATCGCCGCATGCTGGATCTCTCCTGCGACAAAATCATCGAGACCGCCGATCAGACCGCTGCAACAGCGATCGGCCCCATACCCCTTCCCACCAAGCGCAAGATTTACTGCGTGCTGCGTTCCCCTCACGTGGACAAGGACTCCCGGGAGCACTTCGAAACCCGCACCCACCGTCGCATCATTGACATCTACAGCCCATCGGCCAAGACGATCGATGCTCTGATGAAACTTGATCTCCCCAGTGGTGTGGACATCGAAGTCAAGCTCATGCCCTCTCTCTCCAAACGCCTGGCGAGCCTCGCCGGCAAAATCGAGGATCGTCTTTACGAACCCCTCGAGGCGATTGCCCTAGTGAAGGACAACGCCAATGCCAAGTTCGACGAAACCATGGAGGCCCATGTGCGCCTCGGCATCGATCCCAAGTACACCGACCAGCAACTGCGCACCACTGTGGCGCTGCCCAATGGCACCGGTCAAACCGTTCGCATCGCGGTGGTGACCCGCGGTGAGAAGGTCGCCGAAGCCAAAGCGGCGGGGGCAGAGCTTGCCGGCGACGAGGACCTGGTGGAGACCATCGCAAAGGGCGAGATGGATTTCGATCTGCTGATCGCCACACCCGACATGATGCCCAAGGTTGCCAAGCTCGGCCGTGTGCTGGGTCCCCGAGGCCTGATGCCGAATCCCAAGGCCGGAACCGTGACCACGGATCTGGCGGCTGCCATTCAGGAATTCAAGGCCGGCAAACTGGAATTCAGGGCGGATCGCACTGGCATCGTGCATGTGCGTTTCGGTAAGGCCAGCTTCACGGCTGAAGCTCTCCTCCAGAACCTCAAAACCCTGCAGGAGACCATCGACCGCAACAAGCCAAGCGGTGCCAAGGGCCGCTACTGGAAGTCTCTTTATGTGACCTCCACCATGGGCCCATCTGTTGAAGTGGATTTCTCTGCACTGATGCGGAAGCGCAAGAAAGAAACCACCCGTCAACGGCAGCGGCGTCGGGCGATGGAACTTCGCGCCGCTCGCGAGGCAAAGCAGGTCCGGCCCGAAATGATCGTTGAGGACAACCTCACGGTGCAGGAGCTGGCCGACATGCTCAGCGTCGAGAGCTCCGAGATCATCAAATCCCTGTTCTTCGGAATCATCGCCACGGTCACCCAGACCCTGGACATGCCCACCATCGAAACGGTGGCGGAGGAGTTCGGCGTCGTGCTCCAGGACGACGTGATGATCGAGGAGACGGACAAGGAACACCTGCGCCGTCCGCCCGTCGTGACCGTCATGGGTCACGTCGACCACGGCAAGACCAGCCTTCTCGATGCAATCCGCAAGGCGCGGGTGGCCGCCGGCGAGGCCGGAGGCATCACCCAGCACATCGGTGCGTACCAGGTCGAGGACCGAAAGCTCACCTTCCTCGACACCCCAGGCCACGAAGCATTCACCGCCATGCGGGCCCGCGGCACCAAGGTGACCGACGTGGCCGTTCTGGTGGTCGCCGCCGATGACGGCGTGCGTCCCCAGACCCTCGAGGCGATCAGCCACGCCCGTGCCGCGGAGGTGCCGATTGTGGTGGCGATCAACAAGATTGATAAGGAAGGGGCTTCCCCCGACCGGGTGAAGCAGGAACTGTCCGAACAGAACCTTCTGGCCGAAGACTGGGGCGGCAAGGTCGTGATGGTGCCGGTGAGCGCCATCAAGGGAGAGAACATCGACAAGTTGCTGGAGATGCTCCTTCTGGTGACCGAGGTGGAGGACCTCCAGGCCAACCCCAATCGCATGGCTCGCGGCACCGTGATCGAAGCGCACCTGGACAAAGCCAAGGGTCCTGTGGCAACGCTGCTGGTGCAGAACGGCACCCTCAAGACCGGCGACGTTGTTGCTGCCGGCCCCGTGCTGGGCAAGGTGCGCGCCATGGTCGACGACAACCGTCAACGACTCAAGGAGGCAGGTCCTTCATTTGCCGTTGAAGCCCTCGGTTTCAGCGAAGTTCCCACCGCCGGCGACGAGTTTGAGGTTTATCCCGACGAGAAATCAGCACGGGCTGTTGTGGGTGATCGTGCATCGGATGCCCGGGCCACACGACTGGCTCAGCAACGCCGGGTATCGCTCACAGCGATGTCCGGTCAGGCCAATGAAGGTGAGCTCAAGGAGCTCAACCTGATCCTCAAGGCCGATGTCCAGGGCTCTGTGGAAGCGATTCTCGGCTCCCTCGAGCAATTGCCCGACGAAGTTCAAGTTCGGGTGCTGCTCTCGGCGCCGGGTGAGATCACCGAAACGGACGTTGATCTGGCGGCGGCCTCCGGTGCCGTCATCGTGGGCTTCAACACCTCGATGGCCTCCGGTGCCAAGAAGGCAGCGGACGCCACCGGCGTTGATGTGCGTGACTACGACGTGATCTACAAGTTGCTGGAAGACATCCAACTGGCCATGGAAGGCCTGTTGGAGCCCGAGTTGGTGGAGGAGCCCCTCGGCGAAGCCGAAGTGCGGGCCGTATTCACCATCGGCAAGAGCGCCGTGGCCGGCTGTTATGTCACCACCGGAAAACTGCACCGCAACTGCAAGGTGCGGGTGCACCGCGGCAAACAGGTGGTGTTCAGCGGCGACCTCGACTCCCTTCGTCGCAACAAGGACGACGTCAAGGAAGTGGCCACCGGTTTCGAGTGTGGTGTTGGCACCGATCGCTTCGCGAACTGGGAAGACGGAGACCGAATTGAAGCCTTCAAAATGGTCACCGTCTTAGCCCTCGAAACAAGTTGTGACGAGTCTGCCGCTGCTCTGGTCGAGGTCCAGTCCGCGCGAATTGCCTCCCAGGTTGAGGAGCACGCACGCTGGGGAGGTGTTGTGCCGGAGATCGCATCGCGTCGTCACGTGGAAGCGTTGCCGGACCTGATCGATCAGGTCCTTTCGGAATCGGCGATGCTTGAGGAGGTGGATGCAATCGCCGCGACGGTGGCGCCGGGGCTGGCAGGGGCATTGATGGTGGCGTCTGTGACTGGACGCACCCTATCGGCGTTGCATGATCGCCCCTTCCTGGCGGTGCACCATCTCGAAGGACATCTGGCGTCAGTTCTGTATCTAGTGCTATTGGTGAGCGGTGGGCACACAGAACTGATCCGCGTCGCGGTTGATGCGATGAAGCGGCTTGGCCGCAGCCATGACGATGCAGCGGGGGAGGCCTTCGACAAGGTGGCGCGCCTGCTTGGCCTAGGCTACCCGGGTGGGCCAGCCATTCAGGCCGCGGCGGAGAGTGGTGATGGCAAATTGCCGAAGGGACGGATCTATGACTTCTCCTTTAGCGGTCTGAAAACCGCCATGCTTCGCACCGTTGAGAACCCCCTGCCGACGGCGGATCTTGCGGCCAGTTTTGAGCAGGTGGTTGTCGATGTTTTGGTGGATCGCAGCTTGCGTTGTGCCATGGACCACGGGGAGGAGCTGGTGATGGTGGGTGGTGTGGCTGCCAACTGCAGGTTGCGGTGCACCCTCCAAAAGCGCTCCGACGCCGGTGTTCGGGTCTCTGTGGCACCTCTGGCGTATTGCACAGACAACGCAGCCATGATTGGGGCAGCAGCCCTGGCACATGGACGCTTCATTCGAGGCTCCGTGTCGAAGGTGCGCCGGGTTCTCGATCAGATCCGAGGTCGCACCTATCGCGACGCCCTGATCATGCTCGAGTTCATGCCCTACCGCTCCACCGGACCGATCACCAAAGTGCTCCGGTCTGCTGTGGCCAATGCCGAGCACCTGGGTCTCGATCCCTCCTCCTTGGTGATCTCCAGTGCCAGTGCCGACATGGGCCCGGCCATGAAGCGCTACCGCCCCAGGGCTCAGGGTCGCGCTTACCAGATCAAGAAGCAGACCTGCCACATCAGCATTGCTGTGATGGCTGACTGCGTGATTCGCGACTGGCAGGGAAAGGAAGCCGGCGCGACCCTCGATCTGAAAGTGGCCAAAGAGTCCACGGCCAATGACCTGATGCACCGTGCGGTTCTGCGCCAGCAGGCCCACAGCCGTCAGGGAACCGCTTCGACTCTCACCCGATCCGAGGTGCGTGGTGGTGGCCGCAAGCCTTACAAGCAGAAAGGAACCGGCCGGGCCCGTCAGGGTTCAATACGCACCCCTCTGCGCCCCGGCGGCGGCATCGTCTTCGGGCCGAAGCCCCGCACCTACAACCTTGCGATGAACCGCAAGGAACGTCGCCTGGCGCTGCGCACTGCGCTGATGGCCCGCATCGACGATGTGAAAGACTTCAGCCTTGAAGCCCCCAAGACCAAAGAGATCACGAACGCCCTCGGCCGGCTCGGCATCGCCAAGGTGTTGATCGTGCTCGACGTGGTGCGCTGCTCGGTACGCAACCTCGAAAAAGTGAAGCTGATCGCCGCCAATCAGCTCAACGTCTTCGATCTGCTCCACGCCAACGCTCTGGTGCTCGGCGCGGACGCCCTTGCAACCATCCAGGAGGTCATGGCAATCCGTAACTTCCGCCCCTACACCCCCGGCACCAGAACCAGGGTGGTCACTGACTTCAGTGAGATCACCGGCCGCAAGCCGGAACGGTCCCTGGTGTTGCCTAAACACCGCCGCAAGGGCCGCAACAACCGTGGTGTGATCACCTGCCGCCATCGCGGTGGCGGTCACAAGCGGCTGTACCGCGTGGTGGACTTCCGCCGCAACAAACACGGCATCACCGCCAAGGTAGCTGCCATCCACTACGACCCCCATCGCAACGCCCGTCTGGCGCTGCTCTTCTACTGCGATGGCGAGAAGCGCTACATCCTGGCGCCAGCAGGCGTTCAGGTGGGCCAAACCGTGGTCTCCGGGCCCGACGCCCCAATCGAGATCGGCAACGCCATGCCGCTTTCGGCCGTGCCCCTGGGTTCGAGCGTTCACTGCGTTGAGCTCTACGCCGGCCGCGGCGGCCAGATGGTCCGCACAGCCGGTGCCAGCGCTCAGGTAATGGCCAAGGAAGGTGACTACGTCGCCCTCAAGCTGCCTTCCACCGAGGTGCGCCTGGTCCGGCGTGAGTGCTACGCCACCCTCGGTGAGGTTGGCAACTCCGAAGTCCGCAACACCAGTCTCGGAAAGGCGGGGCGTCGCCGCTGGCTGGGGCGTCGTCCCCAGGTTCGAGGCAGCGTGATGAACCCCTGCGACCACCCCCACGGTGGTGGTGAGGGTCGGGCACCGATCGGCCGCGGCCCAGTGACCCCCTGGGGCAAACCCGCCCTCGGTCTCAAGACCCGCAAGCGGAACAAGCCCAGCAACCAATACGTGCTCCGGAAGCGTCGCTACTGGGGAACTGGTCGCCGCAAAACCTCCGTTGCCCGTGTGCGTCTCGTCCCCGGCAACGGAACGATCACCATCAATGGTCGTCCTGGTGACAACTACCTCTACAACCCTGCCTACATCGCAGCGGTGAAAGCTCCTCTGGCGACCCTTGGTCTTGGATCGGAGTACGACATTCTGGTGAACGTTCACGGCGGCGGACTCACCGGTCAGTCGGGAGCGATCAAGCAAGGTGCAGCCCGTGCTCTCTGTGAGTTGTCCGCCGACAACCGCAAGCCCCTCAAGACCGAAGGCCACCTCAGCCGCGACCCCCGAGCCAAGGAACGCCGTAAGTACGGCCTCAAGAAAGCTCGTAAGGCTCCTCAGTTCTCCAAGCGCATGTCAATCGGCATTCTCGGGAAGAAGCTGGGTATGTCCCAGTTCTTCGACGAGCAGGGCAGAGCCGTCCCCGTCACCTTGATCGAGGCCGGCCCCTGCCGCATTACCCAACTCAAAAGCAGCGACACCGATGGCTATGCCGCGGTGCAGATCGGCTTTGGCGAGCGCGAAAAGCTGACCAATAAGCCTGCCAAGGGTCACCTCAAAAAAACCGGCGAAACCCTCCTCCGTCACCTGCGCGAGTACCGCGACCTGGAAGGCTTCGAACTGGGCGGATCAATCACCGTTGGTGATTTCGAGGCCGGCCAGAAGGTGGATGTCAGCGGTGACACAATCGGCCGTGGATTCTCCGGCTATCAGAAACGCCACGGTTTCAGCCGTGGACCGATGACCCACGGTTCCAAGAACCACCGCGAGCCCGGGTCGATTGGCCCCGGCACGCCTGGACGGATCTATCCCGGCAAGCGAATGGCCGGTCGCTACGGCGGCAAGAAGACCACCACTCGCGGCCTGACCATCCTCAAGGTGGACTGCGAGCGAAACCTGCTGGTGGTGAAAGGGTCAGTTCCCGGCAAGCCGGGTGCCCTGCTGAACATCCGACCCCGGGTCTCACTCTCTTGGCTCAAGCAACTGGTTGAATTGGCTCACCGTCTTTCGATGGCCGGATTTGAGGAAGAGGAGATCGACGATCTGGCCCGGGCCAAGGGCGTGGTGTTGGGGTTGGTGAAGGAGCGCGAGAAGCATCCCAATGCCGACAAACTCAGCGTCTGTCAGGTGGATGTCCAGATCGTCTGCGGCGCCAAGAATGTCAAATCTGGATTGTATGTGCCTGTCGCCATGGTGGGAGCGGTGCTGCTCACCATCAAGGCGGGGGAATTGAGGGGGGTCAGCAGCAATGGAATGATCTGCTCCCTGTCGGAACTGGGGCTGTCCGATGGCATCGCAGAGCTCCCGGGTGAGCCGGTCGCACCCTTGCTCCTTGATGACACCATTCTGGAGCTGGCAATCACCGCCAACCGTCCGGACGGTCTGTCGATGGTCGGCATCGCCCGGGAAGTGGCGGCCCTGTTGTATGGCATCACTCTGATCGAGGGCGTTAACTCGTTGGTCTCTCCGGCCTGGGTTCAGCAGCGTCTCGAACGGGCTGGCGTCAACCGCGTAAACGCTGTGGTGGACATCACCAATGTGGTGATGTTGGAGCAGGGTCAGCCCTTGCACGCCTTTGATGCCGATGCGCTTGAATTCGGTTTGCGGCAGGCCCGTGAGGGAGAAGCCTTCGTCGGCCTGGATGAGCGGGAATACAGCCTCGACCCTCGAGCCCAGGTGGTGACCTGTCATGACCTGCCGATCGCTCTGGCTGGCGTGATGGGCAGCAAGGCCTCTGGAGTCACCGCCTCGACGGGACGCATCTGGCTGGAATCCGCCATGTTCAGCCCTGCCTCCGTTCGCACGACAGCCCGTTCCGTCGGCCTACGGACCGATGCCAGTGCTCGGTTCGAGAAGGGCCTTCCCAGGGAGATGACCCTGGCCTGCTCAATCCGAGCGCTGGAACTGCTGAAGCAGCTGTTCGTGTTGTTGCGTCAGGATGCATTGCATCAGCTGCTCGGCGGCGATGCGGGCGATGAGGTGATTGAGCAATGCCTGACTGCCCTCGGTTGTGAGCTCGAGTGGAATGTCATCGCTCCACCGTCCCGGCGTGACCTGGAAATCGACCTCATTGAAGAAGTGGCACGCCTCGTCGGTTTTGATCGCTTCGGGGCCAATCTGCCGGATTTGTCCCCTGGGCTGACCCCAGCGCAGCAGGCGGAACGACGGCTCAGAACACTGTTCTGCGGAGCTGGCCTGCAGGAAATCACCACCCTTTCCCTGCGCATCGCCATCAGCAATCCGTTGCTGGCGGAAACCAGTCATCTGCGAACCAACCTGTGGGAAGAGCATCTCGATGTTTGTGCACGCAATCTCAAGGCATCCCAGCCGGGATGCTGGATCTTCGAACTGGGCACCACCTACGAATCGCGCCTGCTCTCCGGTGTGATCTGCGGTCGTTGGACCCCTGATTACTTCAACGCTCGCGGACGACTGACCGAGGTGATGCAGGCCCTGAAGCTGGACGTCACGGACCGTCTGCACCCTGGTCGCGCCGCAACTCTGGAGGGTGGCTGCTTTGGACAGCTCCACCCGGAATTGGCGGAATCGTTACCGGAGGCCACCTATTTGTTTGAGCTTGATCTGACCCGATTGGTGGATACTTTCAAAGCCTTCCCAACTGTGCCGGCGAGTGAACGGGATCTGGCGATGGTCGTGAACCGCGACGTGGCCGCATCTGAGTTGATGCAATCGATCCGAAAGGGCAAATTGGAGATCGTGACGCTGATTGATCGGTTTGAAGGGGAGCAGCTCGGAGAGAACAAGGCGAGTCAGGCATTCCGGCTGCGTTACCGGCACAAGTCGGAGACACTCACCGACGACCAAGTGCAGACGGTTCACGACAAGATTCGACAAGCCCTTGAAAAGCAGCACAGGGCCGAACTCAGGATGATCCAGCAGGAGAGCTATTTGAGCGTCGCCGACAACAGCGGCGCCAAGCGCATCCAGTGCATCCGTGTGCTGACTAACCGTCGCTACGCCCACGTGGGTGATGTGATCGTCGCCGCCGTGAAAGACGCCATGCCCAACATGGGCGTGAAGAAGTCTGATGTGGTGAAAGCCGTGGTGGTTCGCACCAAGGCAACCCTCCGCCGCGACACCGGCAACTCCATCCGGTTCGACGACAACGCTGCGGTGATCATCAACGCCGACAACAACCCCAAAGGCACCCGTGTCTTCGGACCGGTGGCCCGTGAACTGCGCGAGCGCAACTTCACAAAAATAGTGTCCCTCGCTCCGGAGGTGATTGACTGGCAGGAGCGCGTGGTGCAGATCCGCCGCGTCTCTAAGACCGTGAAAGGCGGCAAGAAGATGAGCTTCCGGGCCATCGTTGTTGTCGGCAACGAGAAAGGCCAGGTCGGCGTTGGCGTTGGCAAGGCCGGTGACGTGATCGGTGCTGTCCGCAAAGGCGTCGCCGATGGCAAGAAACACCTGGTGAAGGTGCCGCTCACCCGTAACTCGATTCCCACCCTGTCCAATGGCCGTGACGGTGCAGCCAGCGTGCTGATCCGCCCTGCCGCCCCCGGTACCGGTGTGATTGCGGGCGGCTCGATCCGCACCGTGCTCGAACTGGCCGGCATCAAGAATGTCCTGGCAAAGCGTCTGGGAAGCAAGACCCCCCTTAATAACGCCCGGGCTGCCATGGTGGCCCTATCGCTTCTCCGCACCCACAAGCAGACGGCCAAAGAAAGGGGAATCTCCCTCGAACAGATCTATATGGGACGTTCACTCAAAAAGGGTCCGTTTATTGCCGACAGCCTGCTTCGCAAGGTTGAAAAGCAGAACGACACCGATGACAAGGTGATCAAGACCTGGTCTCGGGCCTCCACGATCCTGCCGATGATGATCGGCCACACCATTGCCGTTCACAACGGCAAGACCCACGTGCCCGTTTTCATCACTGAGCAGATGGTGGGTCACAAGCTGGGGGAGTTCGCTCCCACCCGCACCTTCAAGGGCCACATCAAAGACAAGAAAATGTCCCGCCGCAACGCCGCTGAAAAACGCCCGATCCTTCCTGACCCTCAGTTCAACAGCCTGGCCACGATGATGGTGGCGCGGTTGATGCAGCATGGGAAAAAGTCGACTGCACAGCGGATCCTCTCCGATGCTTTCGGACTGATCAACGAGCGCACCGGCGGTGACCCCCTTGAGCTGTTCGAAACGGCCGTCAAGAACGCCACTCCTCTGGTGGAAGTGCGGGCCCGCCGCGTTGGTGGTGCCACCTACCAGGTGCCGATGGAAGTGCGCCAGGAACGCGGCACCGCTATGGCCCTGCGCTGGCTGGTGAGCTTCTCCCGCTCCCGCAACGGCCGCAGCATGGCTCAGAAGCTGGCTGGTGAACTGATGGATGCCGCTAACGAAGCCGGCAACGCCGTTCGCAAGCGCGAAGAAACCCACAAGATGGCCGAAGCCAACAAGGCTTTTGCCCACTACCGCTACATGCTGAGTCCAAAACGCGTCAAATTCCGGAAAATGCAGCGGGGCCGCATGCGCGGCGTCGCCACCCGGGGCAACACCATTGCCTTCGGCAAATTCGCGCTGCAGGCACAGGAGTGCGGCTGGATCACCTCACGCCAGATCGAGGCCAGCCGTCGTGCCATGACCCGTCACGTCAAGCGTGGCGGCAAGATCTGGATCCGGATTTTTCCGGACAAATCGATCACCATGCGTGCCGCTGAAACCCGGATGGGTTCCGGTAAGGGCAACCCGGAATTCTGGGTGGCTGTGATCAAACCAGGTCGCATTCTCTTTGAGATGGGTGGTATCACCCCCGAAATCGCCAAGGAGGCCATGCGCCTGGCGCAGTACAAGCTGCCCGTGAAGACCAAGTTCGCACGGATCGCCGGCGTTGACATTCCCCGCGACAAACGGGTTGAAGTGTCCCTCACCTACATCTTCGGAATCGGCCCGACCCGGGCAAGAACTATTCTGGCCCAAACTGGTGTGAACCCCGACATCCGGGTTAAGGATCTCGAGGACGGTGACCTTCAGAAGCTGCGCAACGCCGCCGACTTCACCCTCGAGGGCGATCTGCGCAGGCAGGAGGGCATGGCCCTGAAGCGCCTGCAGGACATCGGCTGTGTGCGCGGGCGCCGTCACCGCATGAGCCTGCCCGTCCGTGGCCAGCGCACACGAACCAATGCGCGCACCCGTCGCGGCGCGCGT------------------------GATGCTCTCGAGCAGCAGGCCACGGCCGAAATCGCAAAGGCCACTGATGCTGATCTCGAGCAGCTGAGGGTGGGGCTGCTGGGCAAGAAGGGTCGCCTCTCCGGTGTTCTCGGCGCCATGGGCAAACTTCCTGGCGACGAGAGGCCGATGGTGGGACAGCGGGCCAACGTGCTCAAGACCCAGGTGCAGACGATGCTGGGGGAACGCCTCCAGGCGGTGAAGAAGACGGCGGCGGAGCGGATCGCACGGGAGAGCATCGATGTGACTGCTCCGGCCTCCGGCATTCCCATGGGCCACCGTCATCCGCTGATCACTACCACCGAGGAGATCGTCGATCTTTTCCTTGGCCTGGGTTACAGCGTCGCTGAAGGGCCGGAAGTGGAGAAGGATCACTACAACTTCACGGCCTTGAACATCCCGGAGAACCATCCGGCCCGGGATATGCAGGACACCTTTTACCTGCGGGGACTGCTGCGCACCCACACCTCACCGGTGCAGATCCGTCACCTGGAACTGAACCCGCCGCCGGTGCGCATCGTTGCTCCCGGGCGGGTGTATCGCCGCGATGCCGTTGATGCCACTCATTCCCCAGTCTTCCACCAGGTGGAGGTGCTGGCGATCGATGAGGGGCTCGATTTCAGTCATCTGCGCGGCACGGCGATGGCGTTTCTCAAGGCGTTCTTCGGGGATCTGCCGGTGCGCTTCCGGGCCAGTTACTTCCCCTTCACCGAGCCCTCAGCCGAGGTGGATGTGCAGTGGCGCGGCCGCTGGCTGGAGGTGATGGGCTGCGGCATGGTCGATCCGGCCGTGCTCGAGGGGCTGGGTCTCGATCCCGAGCGCTACAGCGGTTTCGCAGCAGGTCTGGGGGTGGAGCGCTTCTGCATGGTGCGCCACGGCATTGACGACATCCGCCGCCTTTACACAAGCGATCTGCGCTTCCTCGAGCAGTTCCTCAAAGCCAACAAAGGCGCCCGCCGCCGCAAACTTCGCAAAGGTCGCGGCATCGCCGCCGGCCAGGGCGCCAGCTGCGGCTTCGGCATGAGGGGCCAGAAATCACGTTCCGGCCCCACCCGACCAGGTTTCGAAGGTGGCCAGATGCCCCTCTACCGCCGGGTGCCACTGAAGCACTTCCTGGTCAACCCCAAGCACTTCACGGTGCTCAATGTTTCGGCTCTCAACACCGTGAGCCTGGATTCCCTCGTCAAGGATGGAATCGTCACCAATCCCCTGAAGATCCTCGGCAACGGTGACCTAACGGCCAAGCTGTCGGTTCAGGCCTCTGCCTTCACCGCCTCAGCCCGCACCAAAATCGAAGCCGCCGGCGGCAGCTGCGCTGACGTGATCCGTCGGCCGCTGATCACAGAGAAGGCCACCCGGGCCCTCGAGAACCAGTACACCTTCGAGGTTGACCACCGCGCCGCGAAACCTGACATCAAAGCTGCCATCGAGCAGCTCTTCGATGTGAAGGTTACCGGCATCAGCACCATGAATCCCCCCCGTCGCACACGTCGGGCCGGGAAACGAGCCCAGGTGAAGAAAGCCTTGGTGCGCCTGGCGGAGGGCATCCAACTCTTCCCTATGTCACGTATCGGCAAAAATCCCGTTCCAGTCCCAGACAAGGTGACCGTCTCCCTCAACGGCCTCACCGTGAAGGTCAAGGGACCAAAGGGCGAACTGGAACTCACCCTTCCTGACGGCGTCAGCGTCAGCCAGGACAACAACACAATCGTGGTTGCTCCATCCACTAGCAAGCGCTCCCGCGAGCGCCACGGCCTGTGCCGCACCCTCGTCGCCAACATGATCGAGGGCGTCAACAACGGCTACAGCAAGACCCTTGAAATCGTTGGCGTGGGTTCCAGAGCCCAGGTCAAGGGCAAGACCCTGGTGGTCAGCGCTGGCTACAGCCACCCCGTTGAGATGGAGCCGCCTGAGGGCATCACCTTCAAGGTGGAGAACAACACCAAGGTGATTGTCTCCGGCATCGACAAGGAACTGGTGGGCAATGAGGCCGCCAAGGTCCGCGCCATCCGCCCGCCCGAGCCCTACAAGGGCAAAGGCATTAAGTACGAGGGCGAGCGCATCCGGCGCAAGGCGGGTAAGATGGCCAAGAAAGTTACCGCAGTTATCAAGCTGGCCCTCCAGGCCGGCAAAGCCAACCCTGCGCCACCGGTGGGTCCAGCCCTCGGTCAGCACGGTGTGAACATCATGATGTTCTGCAAGGAGTACAACGCTCGGACGCAGGACAAAGCCGGTTTTGTGATTCCGGTGGAGATCTCGGTCTACGAAGACCGCAGCTTCACCTTCATCACCAAGACGCCTCCGGCGTCGGTGCTGATCACCAAGGCCGCCAAGATCGAGAAAGGCTCCGGCGAGTCCGCCAAGGGCAACATTGGATCGATCAACCGGGAACAGCTCGAGGAGATCGCCAAGACCAAGCTTCCCGATCTCAACTGCACCAGCGTCGATTCCGCTATGCGGATCATCGAAGGAACCGCCCGCAACATGGGCGTATCCATCTCACTCAAGAAGCGTTACCGGGAGACCATTCAGCCCAAGCTGCAGAAGGATCTATCCCTCACCAACATCCACGAAGTCCCCAAGGTGGTGAAAGTCACCGTCAACCGGGGCCTCGGCGAAGCCGCCGCCAACGCCAAGTCCCTCGAGGCCTCGGTGAGCGAGCTGGCGCAGATCACCGGCCAGAAAGTGGTCGTGACCCGTGCAAAGAAGGCCATCGCCGGCTTCAAAATTCGCCAGGGCATGCCCATTGGTTGTGCCGTCACTCTTCGCGGTGACCGGATGTATGCGTTCCTAGAGCGCCTAATCAACCTGGCGCTGCCCCGCATCCGAGACTTCCGCGGGGTGAGCCCGAAGAGCTTTGACGGGCGCGGCAACTACACCCTGGGGGTGAGGGAACAGATCATTTTTCCTGAGATCTCCTTCGACAAGATCGATGCCATCCGTGGCATGGACATCACCATCGTGACCACCGCCCGTTCAGACGAAGAGGGCCGGGCCCTCCTCCGCGAGATGGGAATGCCGTTCATGCCAACCATCCAACAGCTGATCCGCACGGAGCGTTCACGCCTCAAGGCCAAGACGAAATCCCCAGCTTTGAAGTCCTGCCCAGAACGCCGCGGGGTCTGCACCCGTGTGTACACCTCAACACCGAAGAAGCCCAACTCGGCGTTGCGCAAGGTGGCCCGTGTGCGTCTCACCTCCGGCTTTGAGGTCACCGCATATATCGGTGGTGTCGGTCACAACCTTCAGGAGCACTCCGTGGTGCTGATCCGCGGCGGTCGTGTCAAGGACCTGCCTGGTGTCCGGTACCACATCATCCGCGGCACCCTCGACACGGCCGGTGTCAAGGACCGTCGTCAGTCCCGCTCGAAGTACGGCGCCAAGACCCCGGATGTGCGCAGCCTGTCCGATTCGGACATTCATGAACAAATCGATGGCTTGCGCCGCGAACTGTTCCAACTCCGCTTCCAGCAGGCCACCCGCCAGTTGGCCAGCACGCACCGTTTCAAAGAGGTCCGCATCAAGCTGGCCCAGCTGCTGACGGTGCAAATGGGACACAAAATCAACCCAACCGGTCTGCGCCTGGGGATCACCCAGGAACACCGGTCACGCTGGTACGCCTCCAAGAGTTATCCGGCCCTCCTCCAGGAGGACGACCGGATCCGCAAGTTCATCCACAAGAAATACTCCGCTGGCATCAGTGATGTGCTGATCGCCCGTAAAGCCGATCAACTCGAGGTGGAGCTCAAGACCGCACGCCCCGGCGTGCTGGTGGGCCGCCAGGGCAGTGGAATTGAGGAACTCCGTTCCGGAATCCAGAAGACAGTCGGTGATCGCGTTCGGATCAACGTTGTCGAAGTGGAGCGCGTCGACGGCGACGCCTTCCTGCTAGCTGAGTACATCGCCCAGCAACTGGAAAAACGTGTGGCGTTCCGCCGCACCATCCGCATGGCCGTCCAGCGCGCCCAACGCGCTGGGGTTCTCGGCCTGAAGATCCAAGTGTCTGGCCGCCTCAACGGCGCTGAGATCGCCCGAACCGAGTGGACCCGAGAAGGCCGCGTTCCCCTGCACACCCTGCGGGCGGACATCGATTACGCCACCAAGGTGGCCAGCACGACCTACGGCGTGCTGGGAATCAAGGTGTGGGTCTTTAAGGGAGAAGTGCTGGGCGATGAA---------------------------------------------------------------------------------------------------------TCATCTGCCGGTGCCAGTGGTTTCAAGGGTGCCCGCAAAGGCACACCCTTCGCCGCTCAGACAGCAGCAGAATCAGCCGCACGCCGCGCCCTTGATCAGGGCATGCGCCAGATCGAGGTGTTGGTGAAAGGGCCTGGATCCGGTCGTGAGACCGCCATTCGTGCCCTGCAGGTAGCTGGCCTTGAAATCACCCTGATCAGAGACGTCACTCCACTGCCCCACAACGGTTGCCGGCGGCCCAAGCGCCGTCGCGTCCTGGAGAGCAAGCAGCAGATCGTCGGAGAGCTCAAGGAGCTCCTCGCCGAGTCCGAACTGGCGCTGGTTCTTGATTACAAGGGCCTCTCCATCAAAGAAATGTCCGACCTGCGGGATCGTCTGCGGGCTGGCAACGCGGTGTGCAAGGTGACCAAAAACACTTTGATGCGCCGTGCCATTGATGGTGACAGCAATCTCGATTCTCTCCTTACGGGCACCAACGCTTTCGTCCTGATCAAGGGCGACGTCGGTGCCGGTGTGAAAGCCGTTCAGACTTTCCAGAAGGAGACCAAGAAGTCCGAAACCAAAGGCGGCCTTTTCGAAGGCAAGCTGCTCTCTCAGGATGAGATCAAGGCCATCGCCGATCTCCCCTCCAAAGAGGAGCTCATGGCACAGATCGCCGGCGCGATCAATGCTGTAGCCACCGTTGCTGTGGGCATCATGGCCAACCACGACCCCATTTCCGACATGCTCACCCGCATTCGCAATGCGAGTGAGAAGCGTCACGAGACCACCAAGATCCCTGCATCCCGCATGACCCGTAGCATCGCCAAGGTGCTGCAGCAGGAGGGCTTCATCTCCGAGATCGAGGGTGTGCGCACCGAACTGGTGCTCTCCCTCAAGTACCCCACCATTCGCTCCATGCAGCGGGTGAGTAAGCCAGGTCTGCGTATCTACAAGAACACCCGTGGCCTACCCAAGGTCCTTGGCGGTCTTGGCGTTGCGATCATCTCCACCTCCAAGGGAGTGATGAGTGATCGCGATGCCCGCCGCGAGGGCGTCGGGGGCGAGGTGCTCTGTTACGTCGGCTTCGTGGTAATCGACAAACCCGCAGGGCTCACCTCTCACAGCTGCGTCAGCCGTCTGCGGCGCTGCTATGGCCTCAAGCGGGTGGGTCATGGCGGCACCCTGGACCCTGCGGCGACGGGGGTCCTGCCGATCGCCCTCGGCCCCGCCACGCGCCTGCTGCCCTACCTCCCCGGTGAGAAGACCTACCGGGGGGTGATCCAGCTAGGACGGGTCACCAGCAGCGACGACCTGGAGGGGGATCTGCTGCGCCAGCTCGAGGCTCTGGAGATCGCCCTGAACCTGTTCCGCGGCCCGATCCAGCAATGCCCGCCTCAGGTGTCCGCCGTGCATGTGGGCGGCGAACGGGCCCATGCCCGCGCTCGGAGAGGGCAGATGGACCTGCCTCCGCGGCCGGTGACCATCCACCGCCTACAGCTGCTGAGCCGGGGGCAGCTGACCGAGGTGCACTGCTCCGCCGGCACGTATATCCGCTCCCTCGCTCGCGATCTCGGCGAACAGCTGGGCTGCGGTGGCTGCCTGGCCCAACTGCGCCGCACCCAGGCCCTCGGCTTCAGCGAATACCAGGCCGCGCTGCCGGAAACGGACGCCATACCTCCGCTGCTG---GCCCTGAAGCATCTGCCCCGCCGCCAGCTCACCGCGAGCGAGGAGGTCGACTGGACCCGCAAAAAGCAGACGCAGAAACGCCACCGGCGACTGCGTCGCCACCTCAACGGCACCTCCGACCGCCCGCGGTTGGCGGTGTACCGCTCCAACAATCACATTTACGCCCAGGTCATTGACGACGCCGCTCAGAGCACCCTGTGCTCAGCCTCGACCGTCGACAAAGAGCTGCGTGCCGGCGGCGGCAGCTGCGATGCGTCCGTCGCCGTTGGCGAACTGGTCGCCAAGCGCGCCATCGCTAAGGGCATCCAAAGCGTGGTTTTCGACCGTGGCGGCAACCTCTACCACGGCCGAATCAAGGCCTTAGCCGATGCCGCCCGGGAAGCGGGCCTACAGTTCATGTCGCTAGATACCACCGAGAAGCAACAGCTGATCAACACCCACCAGACCCACGGCACTGATACTGGCTCAGCTGAGGTCCAGGTCGCCATGCTGAGCGAGCGGATCAACCGTCTCAGTAGTCATCTCCAGAACAACATTCACGACTTCTCTTCACGCCAGGGGCTGCTGAAGATGATTGGTCGTCGCAAGCGCTTGCTGAGTTACATGCGCAACAAGAGCGAGCAACGTTACACCGACATCATCGCCAAACTGGGCATACGCCTGCGCATCGCCTCACGACGCAGCCAGCTGGCCATGGTGCAGACCAACTGGGTCAAAGCAGAACTGGAAAAACTGAACATCACCGTGGAGGCCATGGCCACCCAGGGCGACAAGATCCTGGATGTCGCCCTGGCCAAGATCGGCGACAAAGGCCTGTTCACCAAGGAACTAGAAGCCCAGATGCTGGTGGACCGTGCGGACATCGCCGTCCACTCCCTGAAAGACCTTCCCACCAACCTTCCTGAGGGGCTGATGCTTGGCTGCATCACCGAACGGGAAGACCCCGCCGACGCGCTGGTAGTGAATCACAAGCTCGACACCCTTCCCGAAGGAGCAGTGGTAGGAACCAGCTCCCTGCGCCGCCTGGCCCAGCTGCGTCACCACTACCCCCACCTGATCTTCAAGGACGTTCGCGGCAACGTGATCACGCGCCTTGAGAAGCTCGACTCAGGCGAAGACTGCCTGATCCTGGCGGCCGCTGGCCTAGGCCGTCTTGGCTTTGGCGATCGGATTCACCAGATCCCCGGCAACATCTCCCTGCATGCCGTAGGCCAGGGTGCCCTGGGCATCGAATGCGTGGAGGACAAGCCTGAAGTAATCAAAGTGCTGGAGCACACCACCACCTCCCAGCGTTGCCTGGCCGAGCGAGCTTTCCTGCGGGAACTGGAGGGCGGTTGCCAGGTGCCAATCGGCGTCAACAGCGAGCTTCTCCTCACCGGTATGGTGGCCAGTCTCGATGGCAAGCTGATTCGCGATCAGGCGAATGAGCCCGAGTCCATCGGCATCGAACTGGCCGGCAAGCTCGGGGCCGGTGAGATTAAGGAAAGGGTCGGCACCGTCGTCAGCGACAAGATGGAAAAAACGGTGGTCGTAGCGGTGGAAAGCCGCTTCCCCCACCCCATCTATCAAAAGACGGTCAGCCGCACCACCCGCTACAAAGCCCACGACGAAGACAACTCCTGTCGCGTCGGGGACCGTGTCCGTATCACAGAAACCCGTCCGATGAGCCGGCACAAGCGCTGGGCCATTGCCGAGGTCCTGTCCCTTCCTCAGATTGATTCTCTCAAACGCCAGTGGTATCTGGTGGACGCGGAGAACAAGACCCTCGGTCGCCTGGCCACCGAGGTTGCCGCTGTTCTGCGCGGCAAGAACAACCCCAGCTTCACGCCCCACCTGGATACCGGCGATTTCGTCGTGGTGGTGAATGCCGAGAAGATTCGGGTAAGTGGCAACAAGCCCACCCAGAAGCTGTATCGCCGTCACTCCGGTCGTCCTGGTGGCATGAAGACCGAAACCTTCGAAGCGCTGCAGGACCGCATCCCCGAGCGGATCGTTGAGAAAGCGATCAAAGGCATGCTTCCTCACAACGCCCTCGGCCGTCAGATGTTCCGCAAGCTCAAGGTGTACAAGGGCAGCGAGCACCCCCATGCCGCCCAGAAGCCACAGCCCGGGGTGGATGAGGTGGGGCGGGGCTGCCTATTCGGCCCCGTCTTCGCTGGGGCCGTTGTGTTGGGGCTGATGGATAGCAAGCTATTGTCCGCGCGTCGGCGAGAGGCGCTGGTGCCATTGATCAGGGAGTCCAAAGCCTGGGGGCTTGGTCAGTCTTCGGCTCGCGAGATCGACCTCCTCGGGATTCGTTCCGCCACCGAGTTGGCGATGCTTAGGGCTCTGCTGCCGATGGTGCTGGTGGATGGCCAACGCAGCATCGTGGCTGGCGACCGACACTCCCCGGCGATCGCGGCTGCCAGCGTGATCGCGAAACAGAGCCGTGATGCGTTGATCAAGCGTCTGTCTCGACGGTTTCCTGGTTATGGCCTGGAACGCCATGTCGGTTATGGAACAGCCCAGCATCGCGAAGCTCTCTGCGATCTCGGGCCGTCAGCTCTGCATCGCCGCAGTTTT---CGCATCCGCAAAGGCGACACCGTTCAGGTGATCGCCGGCAAGGACAAGGGCAAAACCGGCGAGGTGCTGCGCACTCTGAACGAGAACCGCGTGATCGTGGAGGGCGTCAACATGCGCACCCGCCATGAGAAACCCACCCAGGAAGGTGAAACCGGACGCATCGTCAACGAGGAAGCATCTCTGCATGCCTCCAACGTGATGCTCTATTCCACCGCCAAGGTGGCCAGCCGCGTTGAGATCGTCGTCGAAAAGGGCAGCAAGAAGCGGAAGCTCAAGAAAACCGGTGAA
>AG-670-A19
------------------------------------------------------------------------------------------------------------------------------------------------------------------------------------------------------------------------------------------------------------------------------------------------------------------------------------------------------------------------------------------------------------------------------------------------------------------------------------------------------------------------------------------------------------------------------------------------------------------------------------------------------------------------------------------------------------------------------------------------------------------------------------------------------------------------------------------------------------------------------------------------------------------------------------------------------------------------------------------------------------------ATGCCCAAAATCTCCAAGCGTCTGGCCAGCCTGGCCGGCAAGATCGAGGCCCGTGCCTACGCACCCCTAGAGGCGATTGCCCTGGTCAAGGACAACGCCAACGCGAAATTCGACGAGACGATGGAGGCCCATGTGCGCCTCGGCATCGATCCGAAGTACACCGACCAGCAGCTGCGCACAACTGTGGCTCTGCCCAATGGCACCGGTCAGACCGTGCGCATCGCCGTGGTGACCCGCGGTGAGAAGGTGGCTGAAGCCAAAGCCGCCGGTGCCGAACTCGCCGGTGAAGAAGACCTGGTGGAAAGCATCAGCAAGGGCGAAATGGATTTCGACCTGTTGATTGCCACCCCTGACATGATGCCCAAGGTGGCCAAGTTGGGCAGGGTTCTCGGCCCCCGTGGCTTGATGCCCAACCCCAAGGCCGGCACCGTCACCACGGACCTCAAGGCTGCGATCAAGGATTTCAAGGCCGGCAAACTGGAATTCCGGGCCGACCGCACCGGCATCGTCCATGTCCGTTTCGGCAAGGCTAGCTTCAGTGCCGATGCCCTGCTGCAGAACCTCAAGACCCTGCAGGAGACCATCGATCGCAACAAGCCCAGCGGTGCCAAAGGCCGTTACTGGAAGTCCCTGTATGTGACATCCACCATGGGTCCTTCCGTTGAAGTCGATTTCTCTGCTCTG---------------------------------------------------------------------------------------------------------------------------------------------------------------------------------------------------------------------------------------------------------------------------------------------------------------------------------------------------------------------------------------------------------------------------------------------------------------------------------------------------------------------------------------------------------------------------------------------------------------------------------------------------------------------------------------------------------------------------------------------------------------------------------------------------------------------------------------------------------------------------------------------------------------------------------------------------------------------------------------------------------------------------------------------------------------------------------------------------------------------------------------------------------------------------------------------------------------------------------------------------------------------------------------------------------------------------------------------------------------------------------------------------------------------------------------------------------------------------------------------------------------------------------------------------------------------------------------------------------------------------------------------------------------------------------------------------------------------------------------------------------------------------------------------------------------------------------------------------GTGCTTGCCCTCGAAACAAGTTGTGACGAGTCCGCTGCGGCGGTAATCGAGGTTCTGGCGTCGCGAATCGCATCTCAGGTGGAGGAGCATGCCCGCTGGGGTGGTGTGGTGCCAGAAATCGCTTCGCGCCGCCATGTCGAGGCCCTGCCGGGGCTGGTGGATGCCGTTGTTCACGAGGCGGGTGTCGCTCTGGAGATGGATGCCATCGCGGCCACGATCACTCCAGGTCTGGCCGGTGCTCTGATGGTGGCCTCGGTGACGGGCCGTACCCTTGCCGCGCTGCATCAGCGCCCCTTTCTCGGCGTTCATCATCTGGAGGGCCATCTGGCCTCGGTGATGTATCTGGTGTTGCTGGTGAGCGGGGGCCACACGGAGCTGATCCTGCTGGCTGACGACGGCATGACGCGCCTTGGCCGAAGCCATGACGATGCCGCTGGAGAAGCTTTCGACAAGGTGGCGCGCCTGCTTGGTCTGGGATACCCCGGAGGTCCTGCCATCCAGGCTTTTGCCGAAACGGGTGATGCACGCCTGCCCAAGGGGCGGATTTACGACTTCTCCTTCAGTGGTCTGAAGACCGCCATGCTCCGAACCGTGGAAGATCCGCTGCCTCTTGCCGACCTGGCGGCCAGTTTCGAACAGGTGGTTGCTGATGTTTTGGTGCAGCGCAGCCTTCGCTGTGCTGAAGACCATGGTCAGCAACTGGTGATGGTCGGAGGCGTCGCAGCAAACCGTCGTTTGCGCCAGAGCCTCGAACAGGGGAAGCAGCGCGGCATAGCGGTCTCCATCGCTCCCTTGGCCTTCTGCACCGACAACGCCGCCATGATCGGAGCTGCGGCCTTGGCTCACGGTCGCTTCATCCGAGGCTCCGTGTCGAAGGTGCGCCGTGTGCTCGACCAGATCCGTGGCCGCACCTATCGCGACGCGCTGATCATGCTCGAGTTCATGCCCTACCGCTCCACCGGTCCGATCACCAAGGTGCTCCGGTCTGCGGTGGCCAACGCTGAGCACCTCGGTCTCGACCCCTCATCTCTGGTGATCTCGAGCGCGACCGCTGACATGGGTCCCTCCATGAAGCGTTACCGCCCCCGCGCCCAGGGCCGGGCTTACCAGATCAAGAAACAGACCTGCCACATCAGCATTGCTGTGATGGCCAGTTGTGTCGTTCGTGATTGGCAGGGCAAGGAAGCCGGCGCAAACCTGGAACTGAAGGTGGCCAAAGAGACCACCGCTGTTGACCTGATGCATCGGGCAGTTCTGCGTCAGCAGGCCCATGCACGCCAAGGAACCGCCAGCACCCTCACCCGCTCAGAGGTGCGCGGTGGTGGTCGCAAGCCCTACAAACAGAAAGGAACTGGTCGGGCCCGTCAAGGATCGATCCGGACTCCTCTGAAACCCGGCGGCGGCATCATCTTTGGACCCAAGCCCCGCACGTACAACCTTGCGATGAACCGCAAGGAGCGTCGTCTGGCCCTGCGCACTGCGCTGATGGCCCGCATTGACGATGTGAAGGACTTCTCGCTGGAGGCCCCCAAGACCCGTGAGATCACAGATGCTCTGGGTCGCCTCGGTGTTGCTAAGGTGCTCATCGTTCTGGATGTTGTGCGCCGTTCCGTGCGCAACCTGGAGAAAGTCAAGTTGATCTCCGCAGATCAGCTGAACGTCTTCGACCTGCTCCACGCCAATGCTCTGGTGCTGGGCGAGGAAGCTCTCGCAACCATCCAGGAGGTCATGGCAATCCGTAATTTCCGCCCCTACACCCCCGGTACCCGCACCCGGGTGGTCACTGATTTCAGTGAGATCACCAGCCGCAAACCGGAGCGGACCCTGGTGGTGCCCAAACACCGCCGCAAGGGTCGCAACAACCGCGGTGTGATCACCTGCCGCCACCGCGGTGGTGGCCACAAGCGCCTCTATCGCGTGGTCGATTTCCGTCGCAACAAGCACGGTATTTCCGCCAAGGTGGCCGCTATTCACTACGACCCGCATCGCAATGCGCGTCTGGCGCTGCTCTTCTACGCCGATGGCGAGAAGCGCTACATCCTTGCTCCCGCAGGAGTTCAGGTGGGCCAGACCGTGGTCTCCGGCCCTGATGCCCCGATCGAGAACGGCAATGCCATGCCGTTGTCCTCGGTGCCCCTCGGTTCGGCGGTTCACTGCGTTGAGCTCTACGCCGGTCGTGGCGGCCAGATGGTCCGTACCGCCGGTGCCAGCGCCCAGGTGATGGCAAAAGAAGGCGACTACGTCGCTCTGAAGCTGCCCTCCACCGAGGTTCGCCTGGTTCGCCGCGAGTGCTACGCCACCCTCGGAGAGGTCGGCAACTCCGAGATGCGCAACACCAGCCTGGGCAAGGCCGGTCGTCGCCGCTGGCTCGGACGTCGTCCTCAGGTTCGAGGCAGTGTGATGAACCCCTGCGATCACCCCCACGGTGGTGGTGAGGGTCGTGCACCGATCGGCCGTGGACCGGTGACCCCCTGGGGCAAACCCGCCCTCGGTCTCAAGACCCGTAAGCGGAACAAACCCAGCAACCAATACGTGCTCCGGAAGCGTCGCTACTGGGGCACCGGTCGTCGCAAGCCCTCTGTAGCCCGTGTTCGCCTCGTCCCCGGCAATGGAACAATCACCATCAACGGTCGTCCCGGTGAGAACTATTTGTACAACCCCTCGTACATCTCAGCGGTGAAGGCTCCTCTGGAGACCCTTGGCCTCAGCAGTGAGTACGACATCCTCGTCAAGGTTCACGGTGGTGGACTCACCGGTCAGTCCGGCGCCATCAAGCAAGGTGCTGCCCGCGCCCTGTGTGAATTGTCTGCCGACAACCGCAAGCCGTTGAAGACGGAAGGTCACCTCAGCCGCGACCCCCGTGCCAAGGAACGCCGCAAGTACGGCCTCAAGAAAGCCCGTAAGGCTCCTCAGTTCTCCAAGCGCATGTCCATCGGCATCCTCGGGAAGAAGCTGGGTATGTCCCAGTTCTTCGACGAGCAGGGCAGAGCTGTTCCGGTCACCTTGATCGAAGCAGGCCCCTGCCGCATCACCCAACTCAAAAACGACGACACTGACGGTTATTCCGCAGTGCAGATCGGCTTTGGCGAACGCGAGAAGCTGATCAACAAGCCCGCACAGGGCCACCTGAACAAATCCGGTGAGGGCCTTCTGCGTCATCTGCGCGAATACCGCGAGAGCGAAGGTCTCGAACTCGGTGGCGCCATCACCGTCGGCGATTTCGAAGCCGGCCAGAAGGTGGACGTCAGCGGTGACACTGTTGGCCGCGGCTTCGCTGGCTACCAGAAGCGCCACGGCTTCAGCCGGGGTCCGATGACCCACGGTTCGAAGAACCACCGCGAGCCCGGTTCGACCGGTGCCGGTACGCCGGGCCGTATCTATCCCGGAAAGCGGATGGCCGGTCGCTACGGCGGCAAGAAGATCACCACCCGCGGCCTGACCATCCTCAAGGTGGACAGCGAGCACAACCTGCTGGTGGTGAAGGGATCCGTGCCCGGCAAGCCTGGTGCGCTGCTCAACATCCGCCCGCGGGTGTCCATCTCCTGGCTAAAGCAGCTGGTCGATCTCTCTGAGCGTCTTTCGATGGCGGGCTTTGAGGTGGACGACGTTGATGACCTCGCCCGGGCCCAGGGCGTGGTGGTCGGCAATGTGCTGGAACGGGAGAAACACCCCAACGCCGACAAACTCAGCGTCTGCAGCGTGGATGTTCAGATCGTGTGCGGTGCCAGCAACGTGCGTGCCGGCATCCATGTGCCGGTGGCCATGGTCGGAGCCACTCTCTTGACGATCAAAGCCGGTGAATTGCGGGGTGTTGCCAGCAACGGAATGATCTGCTCCCTGACCGAGCTGGGCCTGTCCGACGGCATCGCCATTCTGCCGGGATCGCCTTTGTCGCCCCTGCTGCTGGACGACACCGTTCTGGAGCTGGCCATCACCGCCAATCGCCCCGATGGCCTCTCGATGGTGGGTATTGCTCGCGAGGTGGCGGCCCTGTTCTATTCGATCACCAGGATCGAGGGTGTGGATTCCAAGCCCTCACCCACCTGGTTGCAACAGCGCCTTGAGCGCGGTGGTGTGAACAGCGTCAATGCGGTGGTTGACGTCACCAATCTGGTGATGCTGGAGCAGGGGCAGCCCCTTCACGCCTTTGATGCCGATGCGCTGGAATTTGCGGTCCGTTCCGCTCGCGATGGGGAAATCTTCGTGGGTCTGGATGATCAGAAGCGAACCCTCGACAGCCGTGTGCAGGTCGTCACCTGCCATGACCGTCCTGTCGCCGTCGCAGGTGTGATGGGGAGTCTCGAGAGTGGGGTGACTGCCAGTACCCGGAACATCTGGCTGGAATCCGCTCTGTTTGCTCCGCCGCGGGTTCGTCAGTCCGCCCGGGCCCTGGGCTTGCGCACAGATGCCAGCAGCCGTTTCGAAAAAGGGTTGCCTGTGGAAATGACCCTGCCCTGTTCAGCCCGTGCTTCGGCCTTGTTGAGTCAGGAGTTTGTGCTGTTGCGGCGCAGTGCCCTGCATCAACTGCTTGGCCTTGACACGGCCGATAAGAGCATCGAAAACTGCCTTTCAGCCCTTGGTTGTCAGCTCCAGGGACAGGTGATTGCACCGCCCTCGAGACAAGACCTCGAAGTTGATCTGATCGAGGAGGTGGCTCGTCTTGTGGGCTTCGATCGGTTTGAGGCCCACCTGCCGGATCTTGAGCCCGGTCTCACACCGCGCCAGCAGGCGGAACGGCGTCTGCGGCAGCTGTTCTGTTCCACAGGACTACAGGAGGTCACCACCCTGTCTCTCCGCATCGCCATCAGCAATCCTTTGTTGGCCGACACAAGCCATCTGCGCACGAACCTCTGGGAAGAGCACCTGCAGATCTGTGTTCGCAATCTGAAGGCGTCGCAGCGGGGTTGCTCCGTCTTCGAGATCGGCAACACCTACCAGACCGCCATTCTGGGTGGCGTGATCTGCGGAACCTGGGCGCCCGACTATTTCCAGGCCCGTGGCGTTCTCACAAGGGTGATGGATGCCTTGCAGCTTGAGCTGACAGACGACCTGCATCCGGGTCGGGCCGCCACCTTAGAGGGAGGTTGTTTCGGTCAGCTACACCCAGCCATGGCTGAGGAGCTCGATCTTGCCACTTATCTGTTCGAACTCGACCTTGCGCGACTGCTGGATTCTTTTAAGCCTTACCCAACCGTGCCCTTCAGCGAGCGGGATCTTGCCGTCATCGTCGACCGATCCAGTGCAGCTGCCGATCTGATCCAAGCCATCCGCAAGGGCAAACTGGAGCAGGTGGAACTGGTGGATCGTTTTGAGGGTGAGCAGCTTGGCGACAACAAAGTGAGTCAGGCCTTCCGTCTGCGCTACCGCGGCAAGAACGAAACGCTCACTGACGACAAAATTCAGCCTGTTCACGACAAAGTGCGTGCCGCTTTGAGCAAGCAGTTTCAGGCTGAGCTCAGG---ATCCAGCAGGAGTCCTATCTCACCGTCGCCGACAACAGTGGCGCCAAGCGCATCCAGTGCATTCGCGTCCTCACCAACCGTCGCTATGCCCACGTGGGCGACGTGATCGTTGCCGCCGTGAAGGATGCCGCCCCCAACATGGGCGTCAAAAAATCCGATGTGGTGAAGGCCGTTGTGGTGCGCACCAAAGCCACCATGCGTCGTGAAACCGGAAACTCGATCCGTTTCGACGACAACGCTGCCGTCATTATCAACGACGACAAAAACCCAAAAGGCACCCGCGTCTTCGGACCGGTTGCCCGTGAGCTGCGTGAGCGCAGCTTCACCAAAATCGTGTCCCTCGCTCCGGAGGTGATCGAATGGCAGGAGCGTGTGGTGCAAATCCGCCGCGTCTCCAAGACCGTGAAAGGCGGCAAAAAGATGAGCTTCCGCGCCATAGTCGTCGTCGGCAACGAAAAAGGCCAAGTCGGCGTTGGTGTCGGCAAAGCTGGTGATGTGATCGGTGCCGTCCGCAAGGGTGTTGCCGACGGCAAAAAGCACCTGGTCAAAGTGCCATTGACCCGCAACTCCATCCCGACCCTCTCCAATGGTCGTGATGGTGCTGCCAGCGTGCTCATCCGCCCTGCAGCCCCTGGTACCGGTGTGATCGCTGGCGGTTCCATCCGCACAGTGCTCGAACTCGCCGGCATCAAGAATGTCTTGGCCAAGCGCCTGGGCAGCAAGACCCCCCTGAACAATGCACGGGCTGCCATGGTGGCCCTGTCGCTTCTCCGCACCCACAAGGAGACGGCGAAGGAACGGGGAATCTCCCTTGAACAGATCTATATGGGACGTTCACTCAAAAAAGGTCCGTTTATTGCCGACAGCCTGCTTCGCAAGGTTGAAAAGCAGAACGACAACGACGACAAGGTGATCAAGACCTGGTCACGGGCTTCCACGATCCTGCCGATGATGATTGGCCACACGATCGCGGTTCACAACGGCCGCACCCACGTGCCGGTCTTCATCACCGAGCAGATGGTCGGCCACAAGCTGGGAGAATTCGCTCCCACCCGCACCTTCAAGGGCCACATCAGAGACAAGAAA---------------------------------------------------------------------------------------------------------------------------------------------------------------------------------------------------------------------------------------------------------------------------------------------------------------------------------------------------------------------------------------------------------------------------------------------------------------------------------ATGCTGAGTCCAAAACGCGTCAAATTCCGTAAGCAGCAGCGAGGCCGCATGCGCGGCGTCGCCACCCGGGGTAACACCATTGCCTTCGGACAATTCGCGCTGCAGGCACAGGAATGTGGCTGGATCACCTCGCGCCAGATCGAGGCCAGCCGTCGTGCCATGACCCGCTATGTCAAGCGTGGCGGAAAAATCTGGATCCGGATCTTCCCCGACAAGCCGGTCACCATGCGCGCTGCCGAAACCCGGATGGGTTCCGGTAAGGGCAACCCAGAATTCTGGGTGGCGGTGATCAAGCCCGGCCGGATCCTGTTCGAGATGGGCGGTATCACCCCCGAAATTGCCAAGGAAGCCATGCGCCTCGCGCAATACAAGCTTCCCGTGAAGACCAAGTTCGCACGGATCGCCGGCGTTGACATTCCCCGCGACAAGCGGATCGAAGTGTCCCTCACATACATCTACGGAGTTGGGCTCACCCGCTCACAGGCCATCCTGGCCAAAACTGGTTTGAACCCCGACATCCGGGTGAAAGAGCTGCAGGACGGAGATCTTCAGAAACTCCGCGGTGCTCTGGAGTACACAGTGGAAGGTGATCTGCGCCGTCAGGAAGGCATGGCCCTCAAGCGCCTGCAGGACATCGGCTGCCTCCGTGGCCGTCGCCACCGCATGAGCCTTCCGGTTCGTGGCCAACGCACCCGCACCAACGCCCGTACCCGCCGCGGTGCGCGGAAGACTGTGGCTGGCAAGAAGAAG---------------------------------------------------------------------------------------------------------------------------------------------------------------------------------------------------------------------------------------------------------------------------------------------------------------------------------------------------------------------------------------------------------------------------------------------------------------------------------------------------------------------------------------------------------------------------------------------------------------------------------------------------------------------------------------------------------------------------------------------------------------------------------------------------------------------------------------------------------------------------------------------------------------------------------------------------------------------------------------CTCAAATCCAACAAGGGCGCTCGTCGCCGCAAATTGCGCAAGGGCCGCGGCATCGCTGCCGGTCAGGGCGCTAGCTGCGGCTTCGGTATGCGCGGCCAGAAATCCCGCTCGGGTCCCACGCGCCCCGGCTTCGAGGGTGGCCAAATGCCTCTTTATCGCCGGGTGCCGCTGAAGCACTTCATGGTCAATCCCAAGCACTTCACCGTGCTCAACGTCTCGGCGTTGAACTCCGTCAACTTGGATTCCCTGGTTCAGGACGGCATCGTGACCAGCCCCCTCAAGATGCTTGGCAACGGCGAACTGAAAGCCAAACTGACAGTGCAAGCCGCGGCGTTCACAGCCTCCGCCCGCACCAAGATCGAAGCCGCAGGTGGCACCTGCGCGGATGTGATCCGCCGTCCCCTGATCACCGAGAAGGCCACCCGGGCCCTCGAAAACCAGTACACCTTCGAGGTGGACCACCGCGCCGCAAAGCCCGACATCAAGGCCGCCATTGAGCAGCTCTTCGATGTGAAGGTCACCGGCATCAGCACCATGAATCCCCCGCGACGCTCCCGTCGCGCCGGCAAACGCGCCCAGGTGAAGAAAGCCGTGGTGCGCCTGGCGGAGGGCATCCAACTCTTCCCTATGTCACGAATCGGCAAAAACCCCGTTCCTGTCCCTGAAAAGGTCACCGTTTCCCTCGACGGCCTCACCGTCAAGGTGAAAGGGCCCAAAGGCGAGCTGGAGCGCACCCTTCCTGATGGCGTCAGCGTCAGCCAGGACAACAACACCATCGTGGTCTCCCCCACGAGCACCAAGCGCTCCCGTGAGCGCCACGGCCTCTGCCGTGCCCTGGTTGCCAACATGATTGAGGGGGTCAGCAATGGTTACAGCAAGAGTCTCGAGATCATTGGCGTTGGCTCCCGTGCCCAAGTCAAAGGCAAAACTCTCGTAGTGAATGCTGGCTACAGCCACCCCGTCGAGATGGAAGCCCCTGAAGGCATCACCTTCAAGGTGGAGAACAACACCAAGGTGATCGTCTCCGGCATCGACAAGGAGCTAGTGGGCAACGAAGCCGCCAAGGTCCGCGCCATTCGTCCCCCCGAGCCATACAAAGGCAAAGGCATCCGCTACGAAGGCGAGTGGATCCTGCGCAAGGCGGGCAAGATGGCCAAGAAAGTCGTAGCTGTGATCAAGCTGGCCCTAGATGCCGGCAAAGCCAACCCCGCGCCGCCGGTGGGCCCTGCCCTCGGTCAGCACGGTGTGAACATCATGATGTTCTGCAAGGAGTACAACGCTCGGACGCAGGACAAAGCCGGTTATGTGATTCCGGTGGAGATCTCGGTCTTTGAAGACCGCAGCTTCACCTTCATCACCAAGACGCCTCCGGCGTCGGTGCTGATCACCAAGGCAGCAAAGATCCAAAAAGGATCCGGTGAGTCCGCCAAGGGCAGTGTTGGATCGATCAGTCGGGCTCAGCTCGAGGAGATCGCCAAGACCAAGCTCCCCGACCTCAACTGCACCAGCGTTGAGTCCGCCATGCGGATCATCGAAGGCACCGCCCGCAACATGGGCGTTTCCATCTCACTCAAGAAGCGCTATCGGGAGACCATCCAGCCCAAGCTGCAGAAGGATCTCTCCCTCACCAACATCCATGAAGTCCCCAAGGTGGTGAAAGTCACCGTTAACCGGGGTCTCGGCGAAGCCGCCGCCAATGCCAAGTCCCTCGAGGCTTCGGTCAATGAGCTGGCGCAGATCACCGGCCAGAAGGTCGTTGTGACCCGTGCCAAAAAAGCCATCGCCGGCTTCAAGATTCGGCAGGGCATGCCGATCGGCTGTGCCGTCACCCTCCGTGGTGATCGGATGTATGCCTTCCTCGAGCGCCTGATAAACCTGGCGCTGCCCCGCATCCGCGACTTCCGCGGGGTAAGCCCCAAGAGTTTCGATGGCCGCGGCAACTACACCCTTGGGGTGCGCGAACAGATCATTTTCCCTGAGATCTCCTTCGACAGGATCGATGCGATCCGGGGCATGGACATCACCATCGTGACCACTGCCCGTTCGGACGAAGAGGGCCGGGCCCTCCTCCGCGAGATGGGAATGCCGTTC------------------------------------------------------------------------------------------------------------------------------------------------------------------------------------------------------------------------------------------------------------------------------------------------------------------------------------------------------------------------------GATGTGCGCAGCCTGTCCGATTCGGACATCAACGAACAAATCGACGGCCTGCGCCGCGAACTGTTCCAACTCCGTTTCCAGCAAGCCACGCGCCAGCTCGCTAACACGCACCGTTTCAAAGAGGTCCGCATCAAGCTGGCCCAGCTCCTGACGGTGCAGATGGGACACAAAATCAACCCAACCGGTCTGCGCCTGGGGATCACCCAGGAACACCGGTCACGCTGGTACGCCTCCAAGAACTATCCGTCCCTCCTCCAGGAGGACGACCGGATTCGCAAGTTCATCCACAAGAAGTACTCCGCCGGCATCAGCGATGTGCTGATCGCTCGCAAGGCCGATCAACTGGAAGTTGAACTCAAGACCGCACGCCCCGGTGTGCTGGTCGGCCGTCAAGGCAGCGGCATCGAAGACCTTCGCTCCGGCATTCAGAAGACCATCGGCGACCGTGTGCGGATCAATGTTGTCGAAGTCGAACGCGTTGACGGTGATGCCTTCCTCCTTGCCGAGTACATCGCCCAGCAGCTGGAGAAGCGTGTGGCCTTCCGCCGCACCATCCGCATGGCTGTGCAGCGCGCTCAGCGTGCCGGCGTTCTGGGTCTGAAGATCCAGGTGTCCGGTCGCCTGAACGGTGCTGAGATCGCCCGGACGGAATGGACCCGCGAGGGTCGGGTGCCCCTGCACACCCTGCGTGCAGACATCGACTACGCCACCAAGGTGGCCAGCACAACCTATGGCGTGCTCGGCATCAAGGTTTGGGTATTCAAGGGCGAGGTGCTGAGCGAACAGAAAAAGGCCAAGCGCAACGTCCCTAACGGGGTTGCTCACATCCAGAGCACCTTCAACAACACCATCGTGTCCATCACCGACACGGCTGGCGAGGTGATTTCTTGGTCGTCCGCAGGCGCTAGTGGTTTCAAAGGTGCTCGCAAGGGCACCCCCTTCGCCGCTCAAACTGCTGCAGAGGCAGCTGCACGTCGTGCACTCGACCAAGGCATGCGTCAGATTGAAGTGCTAGTGAGAGGTCCAGGCTCAGGCCGTGAGACCGCCATCCGCGCCCTTCAAGTCGCTGGTCTCGAAATCACCTTAATTCGCGACGTCACTCCCCTGCCCCATAACGGTTGCCGCCGGCCCAAGCGCCGCCGCGTCCTGGAGAACAAGCAGCAGATCGTCGGAGAGCTCAAAGAGCTCCTCGCCGACGCCGAACTGGCACTTGTCCTTGATTTCAAGGGCCTGTCCATCAAGGAAATGTCTGACCTGCGGGATCGTCTGCGGGCCAGCGACAGCGTTTGCAAGGTGACCAAAAACACCTTGATGCGCCGTGCCATTGATGGTGACAGCAACCTCGATTCCCTGCTGACCGGAACCAACGCCTTCGTCCTGGTGAAGGGCGATGTTGGCGCCGGTGTGAAGGCCGTTCAGACCTTCCAGAAGGAACTCAAGAAGTCCGAGACCAAGGGCGGCCTTTTCGAAGGCAAGCTCCTGTCTCAGGACGAGATCAAAGCCATTGCCGATCTCCCCTCCAAGGAGCAGCTCATGGCTCAAATCGCCAGTGCCATCAACGCCGTGGCCACGGTCGCTGTGGGCATCATGGCCAACCACGACCCCATTTCCGACATGCTCACCCGCATTCGCAATGCGAGTGAGAAACGTCACGAAACCACCAAGATCCCCGCTTCGCGGATGACCCGCAGCATCGCCAAGGTGCTGCAACAGGAGGGCTTCATCTCCGAGATCGAAGGCATTCGCACCGAATTGGTGCTCGCCCTCAAGTACCCCACCATCCGCTCCATGCAGCGGGTCAGCAAGCCCGGTCTCCGCATCTACAAGAACACTCGCGGCCTGCCCAAAGTCCTCGGCGGACTAGGTGTGGCGATCATCTCCACTTCCAAGGGCGTGATGAGCGACCGCGACGCCCGCCGTGAGGGCGTCGGTGGCGAAGTGCTCTGTTACGTC---------------------------------------------------------------------------------------------------------------------------------------------------------------------------------------------------------------------------------------------------------------------------------------------------------------------------------------------------------------------------------------------------------------------------------------------------------------------------------------------------------------------------------------------------------------------------------------------------------------------------------------------------------------------------------------TCCCGCAAACAACAGACGCAAAAACGCCACCGGCGTCTGCGCCGCCACATCACTGGCACCCCAGACCGTCCGCGGCTGGCCGTGTTCCGCTCCAACAATCACATCTACGCCCAAGTCATCGACGACGCGGCCCAGAGCACTCTCTGCTCTGCGTCCACCGTCGACAAAGAGCTGCGTACCGGTGCTGGCAGCTGCGACGCCTCCGTCGCCGTTGGCGAACTGGTGGCCAAGCGCGCCATCGCCAAAGGCATCCAGCAAGTGGTGTTCGACCGTGGCGGCAATCTGTACCACGGCCGGATAAAAGCCCTTGCCGACGCCGCCCGGGAAGCGGGCCTTCAGTTCATGTCGCTTGATACCACCGAGAAGCAGCAGCTGATCAACACCCACCAGACCCACGGCACCGACACCGGTTCTGCAGAGGTCCAGGTGGCCATGCTGAGTGAGCGGATCAACCGTCTCAGCAGCCACCTGCAGAACAACATCCATGACTTCTCCTCACGCCAGGGGCTGCTCAAGATGATTGGCCGCCGCAAGCGCCTGCTGAACTACATGCGCAGCAAGAGCGAGCAACGTTACGCCGACACGATCGCCAAACTGGGCATCCGCCTGCGCATCGCCTCACGACGCAGCCAGCTGGCCATGGTGCAAACCAACTGGGTGAAAGCGGAACTAGAGAAGCTGAAGATCACTGTGGAAGCCATGGCCACCCAGGGCGACAAGATCCTGGACGTTGCCCTGGCGAAGATCGGCGACAAAGGCCTGTTCACCAAGGAACTGGAAGCCCAGATGCTGGTGGACCGCGCGGACATCGCCGTCCACTCGCTGAAAGACCTGCCCACCAACCTTCCAGAGGGGCTGATGCTCGGCTGCATCACCGAACGGGAAGACCCAGCCGATGCCCTGGTGGTGAATTACAAGCTCGACACCCTTCCCGAAGGCTCAGTGGTTGGAACGAGTTCCCTGCGCCGTCTGGCTCAGCTGCGTCACCACTACCCCCACCTGATCTTCAAGGACGTTCGGGGGAACGTGATCACCCGGCTGGAGAAATTGGATAGCGGCGATGACTGCCTGATCCTGGCTGCGGCAGGCCTTGGCCGGCTTGGCTTCGGCGATCGGATCCACCAGATCCCCGGCGATATCTCTCTGCACGCCGTTGGTCAGGGCGCCCTGGGGATTGAATGCGTGGAGGGCAAGCCCGAAGTGATCAAAGTGCTGGAGCACACCTTCACCTCCCAGCGCTGCCTGGCCGAACGCGCTTTCCTGCGGGAACTGGAAGGTGGCTGCCAGGTTCCCATCGGCGTGAACACCCAACTGATCCTCACCGGGATGGTAGCCAGCCTTGATGGCAAACTGATCCGCGACCAGGCAAGCGACGCCGAAGCCACCGGCATCGCTCTCGCCAACACCCTCGGTGCTGGCGAGATCAAGGAAAGGATCGGCACCGTCGTCAGCGACAAGATGGAAAAAACGGTGGTGGTCGCGGTGGAAAGCCGCTTCCCACACCCCATCTATCAAAAGACGGTCAGCCGTACCACCCGTTACAAGGCTCACGACGAAGACAACACCTGTCGCGTCGGTGACCGCGTTCGCATCACTGAAACCCGTCCGATGAGCCGCCAAAAGCGGTGGGCCATCGCCGAGGTTCTCTCTCTCCCCCCGATTGATTCGATCGACCGCCAGTGGTACGTGGTGGACGCTGAGAATCAAACCCTCGGCCGTCTGGCCACTGAAGTGGCAGCAGTGCTGCGTGGCAAGAACAACCCCAGCTTCACCCCCCATCTGGACACCGGTGATTTTGTCGTCGTCGTGAACGCCGAGAAGATCAAAGTCTCCGGTCGTAAGCCCCAGCAGAAGCTGTACCGCCGTCACTCCGGTCGTCCCGGAGGCATGAAGGTGGAAACCTTCGAGGCTCTGCAGGAACGGATCCCCGAGCGGATCGTGGAGAAGGCCATCAAAGGCATGCTTCCCCACAACGCTCTGGGCCGCCAGATGTTCCGCAAGCTCAAGGTCTACAAAGGCACCGAGCATCCCCACGCCGCTCAGAAGCCCCAGCCTGGTGTGGATGAAGTCGGTCGTGGTTGTTTGTTCGGTCCTGTGTTTGCGGCTGCTGTGGTGCTCGGGCTGACCGACAGCAAAAAACTGTCAGCCAAGCGTCGGGCTGCTCTGGTTCTCGTGATTCAGTCGTGTGTGGCATCCGGTTTGGGCCAGGCGTCAGCGCGCGAAATTGACGCCTGCGGCATTCGCGTTGCCACGGAACGCGCCATGTTGCGGGCTCTGTTGCCGCAGGTGCTGGTGGATGGCCAGCGCACGGTGATCGCAGGGGACAGCCGATCGGCGGCCATTGCTGCGGCGAGTGTTCTGGCCAAGGAGGCCAGGGATGCACTCATCCGGCGCTTATCGGTTCGCTTTCCTGGTTACGGCCTCGAGCGCCATGCGGGCTACGGCACGGCGCAACATCGTCAGAGCTTGATGGCCTCAGGCCCCACGCCCCTGCATCGGCACACGTTTATGCGCATCCGCAAGGGCGACACCGTTCAGGTGATCGCCGGCAAGGACAAGGGCAAGACTGGTGCCGTTCTGCGCACCCTGAACGAGAACCGTGTCGTCGTGGAGGGCGTGAACATGCGCACCCGCCACGAAAAGCCCACCCAGGAGGGCGAGACCGGCCGCATCGTGACGGAGGAAGCTTCCCTGCATGCCTCCAACGTGATGCTGTATTCCACCGCCAAGGTGGCAAGCCGCGTTCAAATCGTCGTCGAGAAGGGCACCAAGAAGCGCCGGCTGAAGAAAACCGGTGAA
>AG-670-B23
ATGGCTGTCGTAACCCTCGCCGAGATGATGGAGGCTGGTGCTCACTTTGGGCACCAGACCCGTCGTTGGAACCCCAAGATGTCGCGCTACATCTATTGCGCGCGCAACGGCGTTCACATTATTGACCTTGTGCAGACCGCCGTCTGCATGAACAACGCCTACAAGTGGACCCGTTCTGCTGCTCGCAGCGGCAAGCGATTCCTCTTCGTGGGCACCAAGAAGCAAGCCTCTGAAGTTGTGGCACTTGAAGCAGCCCGCTGCGGAGCGTCTTACGTGAACCAGCGCTGGTTGGGCGGCATGCTCACCAACTGGACCACCATGAAGGCCCGGATCGACCGTCTCAAGGATCTGGAGCGGATGGAGTCCAGTGGCGCCATCGCCATGCGCCCCAAGAAAGAGGGTGCAGTACTTCGTCGTGAACTCGAGCGCCTCCAAAAGTATCTGGGTGGCCTCAAAAACATGCGTCGCCTGCCCGATGTGGTGGTCCTGGTGGACCAACGCCGTGAGTCCAATGCTGTGCTCGAAGCCCGCAAGCTCGACATCCCACTGGTCTCCATGCTGGACACCAACTGCGATCCGGACCTCTGTGAGGTGCCGATTCCCTGCAACGATGACGCAGTTCGTTCTGTGCAGCTAATTCTGGGTCGTTTGGCCGACGCGATTAATGAGGGTCGCGCTCAGCAGAAGATCCGCATCCGCCTGAAGGCGTTTGACCGCCGCATGCTGGATCTCTCTTGCGAGAAAATCATTGAAACGGCCGATAACACCGCCGCAACAGCGATCGGTCCGATCCCCCTGCCCACGAAACGCAAGATCTACTGCGTTCTGCGCTCTCCCCACGTGGACAAGGACTCCCGCGAGCACTTCGAGACACGAACCCACCGTCGCATCATCGACATCTACAGCCCTTCTGCCAAAACCATCGACGCGCTGATGAAGCTTGATCTCCCCAGTGGTGTGGACATCGAAGTGAAGCTTATGCCAAAAATCTCCAAGCGCCTGGCCAGCCTGGCCGGCAAGATCGAGGACCGTGCCTACGCGCCCCTCGAGGCGATTGTCTTGGTCAAGGACAACGCCAACGCTAAGTTCGACGAGACGATGGAGGCTCATGTACGCCTCGGTATCGATCCTAAGTACACCGACCAGCAGCTGCGCACCACTGTGGCCCTGCCCAATGGCACAGGTCAGACCGTGCGCATCGCCGTGGTGACTCGCGGTGAGAAGGTTGCCGAAGCCAAGGCTGCGGGGGCTGAACTCGCCGGCGAAGAAGAACTGGTGGAAACAATCAGCAAGGGCGAAATGGATTTCGACCTGCTGATCGCCACCCCCGACATGATGCCCAAGGTGGCCAAGTTGGGACGGGTCCTTGGCCCCCGTGGCTTGATGCCCAACCCCAAGGCCGGCACCGTGACCACGGATCTTGAAGCCGCGATCAAGGAATTCAAGGCCGGCAAACTGGAATTCCGTGCTGACCGCACTGGCATCGTGCACGTTCGTTTCGGCAAGGCCAGCTTCAGCGCCGAGGCCCTGCTGCAGAACCTCAAGACGTTGCAAGAGACCATCGACCGCAACAAGCCCAGTGGTGCCAAAGGCCGTTACTGGAAGTCCCTGTACGTGACCTCCACCATGGGTCCTTCCGTTGAAGTCGACTTCTCTGCTCTGATGCGCAAGCGCAAGAAGGAAACTGCCCGTCAGCGCCAGCGCCGGCGTGCCATGGAGCTGCGGGCGGCCCGGGAAGCCAAGCAGGTGCGGCCTGAAATGGTGGTGGAGGACAACCTCACGGTGCAAGAGCTGGCGGACATGCTGAGCGTCGAAAGCTCAGAAATCATCAAGTCCCTGTTCTTTGGGATTATCGCCACGGTCACCCAGACCCTGGACATGCCAACGATCGAGGCCGTCGCCGAGGAATTCGGTGTGGTACTACAGGACGACGTGATGATCGAGGAAGCCGACAAGGCTCATTTGCGACGTCCGCCCGTGGTCACCGTCATGGGCCACGTCGACCATGGCAAAACCAGCCTGCTGGATGCCATCCGTCAGGCCCGCGTCGCTGCAGGAGAGGCCGGAGGCATCACCCAGCACATCGGTGCTTACCAGATCGAGGAACGCAAACTCACCTTCCTGGACACTCCGGGCCACGAAGCGTTCACCGCCATGCGAGCTCGTGGCACCAAGGTGACCGACGTTGCAGTGCTGGTGGTGGCCGCTGATGACGGAGTCCGGCCTCAGACCCTGGAAGCCATTAGCCATGCCCGAGCCGCTGAAGTACCGATCGTAGTGGCAATCAACAAGATCGATAAAGAGGGTTCATCGCCTGAACGGGTGAAGCAGGAGCTGTCTGAGCAAAACCTGCTGGCAGAAGACTGGGGCGGCGATGTGGTGATGGTGCCGGTGAGCGCCATCAAGGGCGAGAACATTGACAAGCTGCTAGAGATGCTGCTGCTGGTTACGGAAGTGGAAGACCTGCAGGCCAACCCTGATCGCCTGGCCCGCGGCACCGTGATCGAAGCACACCTCGACAAAGCTAAAGGCCCTGTGGCGACTCTGCTGGTGCAGAACGGCACCCTCAAGACCGGCGACGTGGTCGCCGCTGGTCCGGTGCTCGGCAAGGTGCGAGCGATGGTGGATGACAACCGCCAACGCCTCAAGGAAGCCGGTCCCTCCTTTGCTGTGGAGGCCCTGGGCTTCAGCGAAGTGCCAACGGCCGGTGATGAGTTTGAGGTCTACCCCGACGAGAAATCAGCCCGGGCCGTTGTGGGCGATCGCGCCTCCGATGCCCGCGCCACCCGTCTCGCTCAGCAGCGACGTGTCTCACTCACGGCAATGTCTGGCCAGGCGAATGAAGGCGAGCTCAAGGAACTCAATCTGATACTCAAGGCCGACGTTCAGGGCTCTGTGGAAGCCATCCTCGGATCGCTCGAGCAGCTCCCCGATGAGGTTCAGGTTCGCGTGCTTCTGTCTGCACCTGGCGAGATCACAGAAACCGACGTCGACTTGGCAGCTGCCTCCGGCGCGGTGATCGTAGGCTTCAACACATCCATGGCCTCCGGTGCCAAGAAAGCAGCGGACGCTACCGGCGTCGACGTTCGGGATTACGACGTGATCTACAAGCTTCTGGAGGACATCCAGATGGCTATGGAAGGTCTGCTGGAGCCGGAACTGGTTGAGGAAGCACTAGGCGAAGCCGAGGTGCGCGCCGTTTTCACGATCGGCAAGAGCGCCGTTGCCGGCTGTTACGTCACCACCGGCAAGCTGCATCGCAACTGCAGAGTGCGAGTGCACCGAGGAAAACAGGTGGTTTACGAAGGCGACCTCGACTCCCTGCGTCGCAACAAGGACGATGTCAAAGAAGTAGCTACGGGCTTCGAATGCGGTGTCGGCACCGATCGATTCGCCAACTGGGAAGAAGGCGATCGGATTGAAGCCTTCAAAATGGTCACCGTGCTTGCCCTCGAAACAAGTTGTGACGAGTCCGCTGCCGCGGTTATCGACGTTCTGGCCTCATGTATTTCATCACAGGTTAAGGAGCATGCCCGTTGGGGCGGTGTAGTCCCCGAAATCGCTTCGCGCCGCCACGTCGAGGCCCTGCCTGGGCTGGTGGAGGCCGTTGTTGGCGAGGCGGGTGCTTTGGGGCAGCTGGACGCCATTGCAGCCACGATCACTCCAGGTCTGGCCGGGGCTCTGATGGTGGCCTCGGTGACCGGCCGCACCCTGGCGGCATTGCATCAGCGCCCCTTCCTCGGCATCCATCATCTGGAGGGTCATCTCGCGTCAGTGCTTTATTTGGTGTTGCTTGTGAGTGGGGGGCACACCGAACTGATCATGGTGGCTGACGACGGGATGAAGCGTCTTGGGCGAAGTCATGACGACGCCGTTGGAGAAGCCTTCGACAAAGTGGCGCGCCTGCTGGGTCTGGGATACCCCGGAGGCCCTGCCATCCAGGCTATCGCCGAAACGGGTGATGCACGTCTGCCTAAGGGGCGGATTTACGACTTTTCCTTCAGCGGTCTGAAGACGGCCATGCTCCGCACCGTGGAAGATCCGCTGCCTCTTGCCGATCTGGCAGCAAGTTTCGAACAAGTGGTGGCCGATGTTCTGGTGCAGCGCAGCCTCCGCTGTGCTGAGGACCATGTTCAGCGCTTGGTCGTGGTGGGCGGTGTCGCGGCGAACCGACGCCTGCGCGAAATGCTCGAACAGGGGAAGCAGCGGGGAATTGCGGTCTCCATCGCTCCATTGGCCTTCTGCACCGACAACGCCGCGATGATCGGAGCTGCGGCCTTGGCTCACGGACGCTTCATCCGAGGCTCCGTGTCGAAGGTGCGCCGTGTGCTCGATCAAATCCGTGGCCGCACCTACCGCGACGCGCTGATCATGCTCGAGTTCATGCCTTACCGCTCCACCGGCCCGATCACCAAGGTGCTTCGGTCTGCTGTGGCCAACGCTGAGCACCTCGGTCTAGACCCCTCTTCTCTGGTGATCTCGAGCGCCAGCGCTGACATGGGCCCTTCCATGAAGCGCTATCGCCCCCGCGCCCAAGGCCGGGCTTACCAGATCAAGAAACAGACCTGCCACATCAGCATTGCTGTGATGGCAAGTTGTGTCGTTCGTGATTGGCAGGGCAAGGACGCCGGCGCAACCCTGGACCTGAAGGTGGCCAGAGAGACCACCGCCGTTGATCTCATGCATCGGGCTGTCCTGCGTCAGCAGGCCCATGCACGCCAAGGAACTGCCAGCACCCTCACCCGCTCAGAAGTGCGCGGTGGTGGTCGCAAGCCCTACAAACAGAAGGGAACCGGTCGGGCCCGTCAGGGATCCATCCGGACTCCCCTGAAACCCGGCGGGGGCATAATCTTTGGACCCAAGCCCCGCACGTACAACCTTGCGATGAACCGCAAGGAGCGTCGTCTGGCCCTGCGTACTGCGCTGATGGCCCGAATTGACGATGTGAAGGACTTCTCGCTTGAGGCCCCCAAGACCCGTGAGATTACGGATGCTTTGGGACGCCTTGGCGTTTCCAAGGTGCTCATCGTTCTGGATGTTGTCCGCCGTTCCGTGCGGAACCTGGAGAAAGTCAAGTTGATCTCCGCAGATCAGCTAAACGTCTTCGACCTGCTCCACGCCAATGCTCTGGTGCTGGGCGAGGAAGCTCTCGCAACCATCCAGGAGGTCATGGCAATCCGTAATTTCCGCCCCTACACCCCCGGTACCCGAACCCGGGTGGTAACTGATTTCAGTGAGATCACCAGCCGCAAGCCGGAAAGGACCCTGGTGGTGGCTAAACACCGCCGCAAGGGACGCAACAACCGCGGCGTGATCACCTGCCGCCACCGTGGTGGTGGCCATAAGCGCCTCTACCGCGTGGTGGATTTCCGTCGCAACAAGCACGGAGTCCCCGCCAAGGTGGCCGCGATTCACTACGACCCGCACCGCAACGCGCGTCTGGCTCTGCTCTTCTACGCCGATGGCGAGAAGAGTTACATCTTGGCTCCCGCAGGAGTTCAGGTGGGTCAGACCGTGGTCTCCGGCCCTGATGCCCCGATCGAGATCGGCAACGCCATGCCGTTGTCCTCGGTTCCCCTCGGTTCGGCTGTTCACTGCGTTGAGCTCTACGCCGGTCGTGGCGGCCAGATGGTCCGTACCGCCGGTGCCAGCGCCCAAGTGATGGCGAAAGAAGGCGACTACGTCGCTCTCAAGCTGCCCTCCACTGAGGTTCGCCTGGTTCGCCGCGAGTGCTACGCCACCATCGGCGAGGTCGGCAACTCCGAGATGCGCAACACCAGCCTGGGCAAGGCCGGTCGTCGCCGCTGGCTCGGACGTCGTCCTCAGGTCCGAGGCAGTGTGATGAACCCCTGCGATCACCCCCACGGTGGTGGTGAGGGTCGTGCACCGATCGGTCGTGGCCCGGTGACCCCCTGGGGCAAACCCGCCCTCGGTCTCAAGACCCGCAAGCGGAACAAACCCAGCAACCAATACGTGCTCCGGAAGCGTCGCTACTGGGGCACCGGTCGTCGCAAGACCTCTGTAGCCCGTGTTCGCCTCGTCCCCGGCAATGGAACGATCACCATCAACGGTCGTCCCGGTGACAACTATTTGTACAACCCCTCGTACATCTCAGCGGTCAAGGCTCCCCTGGAGACCCTCGGCCTAAGCAGCGAGTACGACATTCTCGTCAACGTTCACGGTGGCGGACTCACCGGTCAATCCGGCGCCATCAAGCAAGGTGCAGCTCGCGCCCTGTGCGAGCTGTCTGCCGACAACCGTAAGCCTCTGAAGACGGAAGGCCACCTGAGCCGCGACCCCCGAGCCAAGGAACGCCGCAAGTACGGTCTCAAGAAAGCCCGTAAGGCTCCTCAGTTCTCCAAGCGCATGTCCATTGGCATCCTCGGGAAGAAGCTGGGTATGTCCCAGTTCTTCGACGAGCAGGGCAGAGCTGTTCCGGTCACCTTGATCGAAGCCGGCCCCTGCCGCATCACCCAACTCAAAAACGACGACACTGACGGTTATGCCGCAGTGCAGATTGGCTTTGGCGAACGCGAGAAGCTGATCAACAAGCCCGCCCAGGGTCACCTGAATAAATCCGGTGAGGGCCTTTTGCGTTATCTGCGCGAATACCGCGACAGCGAAGGTCTCGAACTTGGTGGAGCCATCACCGTCGGCGATTTCGAAGCCGGCCAGAAGGTGGACGTCAGCGGTGACACCGTCGGCCGCGGTTTCGCTGGTTATCAAAAGCGCCACGGTTTCAGCCGAGGTCCGATGACCCACGGTTCGAAGAACCACCGCGAACCCGGTTCGACCGGTGCCGGTACGCCGGGCCGCATCTATCCCGGAAAGCGGATGGCCGGTCGCTACGGCGGCAAGAAAATCACCACCCGCGGTCTGACCATCCTCAAGGTGGACAGCGAACACAACCTGCTGGTGGTGAAGGGATCCGTGCCCGGCAAGCCTGGTGCGCTGCTCAACATTCGCCCGCGGGTATCCATCTCCTGGCTGAAACAGCTGGTCGATCTGTCGGAGCGTCTCTCCATGGCGGGCTTTGAGGTGGACGATGTTGATGACCTCGCGCGCGCCCAGGGCGTTGTTGTCGGACACGTGCTCGAACGGGACAAACACCCCAATGCCGACAAGCTCAGCGTCTGCAGCGTGGATGTTCAGATCGTCTGTGGTGCCAGCAACGTTCGCGCCGGAATTCATGTTCCAGTTGCCATGGTCGGAGCGACCCTCTTGACGATCAAGGCCGGCGAACTCCGTGGAGTTGCCAGCAACGGGATGATCTGCTCCCTGACGGAACTGGGCCTGTCCGACGGCATCGCCATCCTTCCTGGTGCACCAGTGGCACCACTGCTGCTTGATGATACCGTCTTGGAGCTGGCGATCACCGCCAATCGCCCCGACGGCCTGTCCATGGTCGGGATTGCCCGAGAGGTGGCGGCCCTGTTCTACTCGATCACCAGGATCGAGGGCGTGGATTCCAAGCAGTCACCGACCTGGTTGCAGCAGCAGCTTGAGCGCGGCGGTGTGAACAGCGTGAATGCAGTGGTCGACGTCACCAATCTGGTGATGCTGGAGCAGGGACAGCCCCTCCACGCCTTTGATGCCGATGCGCTGGAATTTGCCGTCCGTCCCGCTCGCGACGGGGAAACCTTTGTTGGTCTGGATGATCAGAAGCGCAGCCTCGACAGCCGCGTTCAGGTCGTCACCTGTCATGACCGTCCTGTGGCCGTCGCGGGGGTGATGGGAAGTCTCGAGAGTGGGGTGACCGCCCAGACACGGAATATCTGGCTGGAATCCGCCATGTTTGCACCGCCGCGGGTTCGCCAGTCCGCCCGGGCCCTCGGGTTGCGCACGGATGCCAGCAGCCGTTTCGAAAAAGGCTTGCCCGTAGAGATGACCCTGGGTTGTTCGGCTCGGGCCTCTGCGTTGTTAAACGAGTTCGCCGTGATGTTGCGGCGCAATGCACTGCATCAACTACTTGGCCCTCTCGTCGGGGCGGAAAGCATCGAGACCTGTTTGACAGCCCTGGGCTGTCAACTCTCAGCCCAGGTCATAGCGCCCTCAAGACGCCAAGATCTGGAAGTTGATCTGATAGAAGAAGTTGCGCGTCTGGTCGGCTTCGACCGTTTCGGAACTCATCTGCCTGATCTTGAACCAGGACTGACACCGCGCCAGCAGGCGGAACGGCGCTTACGGCAGCTGTTCTGTGCGACGGGCCTTCAGGAAGTGACCACCCTGTCCCTTCGCATCGCCATCAGTAACCCTTTGCTCGCCGATACCAGCCATCTGCGCACCAATCTCTGGGAGGAACATCTGCAGATCTGCGTGCGCAATCTGAAGGCATCACAGCGCGGGTGTTCCGTCTTCGAGATCGGTAACACCTACCAAACAGCTGTACTCGGTGGCGTGATTTGCGGAATCTGGGCACCGGACTATTTCCAGGCCCGTGGTGTTCTGACCAGGGTGATGGAAACCCTGCAACTTGAGCTATCTGATCGACTGCATCCCGGCCGGGCCGCGACCCTGGAGGGTGGCTGTTTCGGTCAACTCCACCCTGCCCTGGCTGAGGAGCTGGATCTCGCGACATATCTGTTTGAACTTGATCTGACGCGTCTATTGGATTCCTTCAAGGCATACCCGACCGTGCCCTTCAGTGAACGTGATCTTGCCGTCGTAGTCGATCGTTCCAGTGCAGCTGCGGACCTGATTCAAGCCATCCGCAAAGGCAAGCTGGAGCAGGTGGAGTTGGTGGATCGGTTTGAAGGTGCGCAACTCGGTGATAACAAGGTCAGCCAGGCCTTTCGTCTGCGCTATCGCGGCAGGAACGAAACCTTGACTGACGACAAAATCCAGCCGGTGCACGACAAGGTGCGGGCTGCTTTAAGCAAGCAGTTTCAGGCCGAGCTCAGG---ATCCAGCAGGAGTCCTATCTCACCGTTGCCGACAACAGCGGCGCCAAACGCATCCAGTGCATTCGCGTTCTCACCAACCGTCGCTATGCCCACGTGGGCGACGTGATCGTTGCCGCCGTGAAGGATGCCGCCCCCAACATGGGCGTCAAAAAGTCCGACGTGGTGAAGGCCGTTGTGGTGCGCACCAAAGCCACCATGCGTCGTGAAACCGGCAACTCGATCCGGTTCGACGACAACGCCGCCGTCATCATCAACGACGACAAAAACCCGAAAGGCACACGAGTCTTCGGACCGGTGGCCCGTGAGCTGCGTGAGCGCAGCTTCACCAAAATCGTGTCCCTCGCACCGGAGGTGATCGAATGGCAGGAGCGCGTGGTTCAGATCCGCCGCGTATCCAAGACCGTGAAAGGCGGTAAGAAGATGAGTTTCCGGGCCATCGTTGTCGTCGGCAACGAAAAAGGCCAGGTCGGCGTTGGTGTCGGCAAAGCCGGTGATGTTATCGGTGCTGTCCGCAAGGGTGTCGCCGATGGCAAGAAGCACCTCGTCAAAGTGCCATTGACCCGTAACTCCATCCCGACCCTTTCTAATGGTCGGGATGGTGCTGCCAGTGTGCTTATCCGCCCTGCAGCCCCTGGTACCGGCGTGATCGCTGGCGGTTCCATCCGCACAGTGCTCGAACTCGCCGGCATCAAGAATGTCCTGGCCAAGCGCCTGGGCAGCAAGACCCCCCTGAACAATGCACGGGCTGCCATGGTGGCTCTGTCGCTTCTCCGCACCCACAAGGAGACGGCCAAGGAACGGGGAATCTCCCTCGAACAGATCTACATGGGACGTTCACTCAAAAAAGGTCCGTTTGTTGCCGACAGCCTGCTTCGCAAGGTTGAAAAGCAGAACGACAACGACGACAAGGTGATCAAGACCTGGTCACGGGCCTCCACGATCCTGCCGATGATGATCGGCCACACGATCGCGGTTCACAACGGCCGCAGCCACGTGCCGGTTTTCATCACCGAGCAAATGGTGGGCCACAAGCTGGGAGAGTTCGCTCCAACCCGCACCTTCAAGGGCCACATCAGAGACAAGAAAATGTCACGCCGCAACGCCGCTGAGAAGCGCCCGATTCTTCCCGACCCGCAGTTCAACAGCCTCGCCACGATGATGGTTGTGCGCTTGATGCAGCACGGCAAGAAGTCGACAGCGCAGCGGATCCTGTCCGACGCGTTCGGCCTGATCAACGAGCGCACCGGTGGAGATCCGCTCGAACTGTTTGAGACTGCCGTTAAGAACGCCACTCCCTTAGTGGAAGTGCGCGCTCGCCGAGTCGGTGGTGCCACTTATCAGGTGCCAATGGAAGTGCGCCAGGAGCGCGGCACCGCCATGGCGCTTCGCTGGCTGGTGAGCTTCTCCCGCGCCCGCAATGGCCGCAGCATGGCCCAGAAGCTGGCTGGCGAACTGATGGATGCTGCCAACGAAGCTGGCAGCGCAGTTCGCAAGCGGGAAGAGACCCACAAGATGGCTGAAGCCAACAAAGCATTCGCGCATTACCGCTACATGCTGAGTCCAAAACGCGTCAAATTCCGTAAGCAGCAGCGAGGCCGCATGCGCGGCGTCGCTACCCGGGGCAACACCATTGCCTTCGGACAGTTCGCGCTGCAGGCACAGGAATGTGGCTGGATCACCTCGCGCCAGATCGAGGCCAGCCGTCGTGCCATGACCCGCTACGTCAAGCGTGGCGGAAAAATCTGGATCCGGATCTTCCCCGACAAGCCGGTCACCATGCGCGCTGCCGAAACACGGATGGGTTCCGGTAAGGGCAACCCAGAATTCTGGGTAGCGGTTATCAAACCCGGCCGGATCCTGTTTGAGATGGGCGGTATCACTCCCGAAATCGCCAAGGAAGCCATGCGCCTAGCGCAATACAAGCTTCCCGTGAAGACCAAGTTCGCACGGATCGCCGGCGTTGACATTCCCCGCGACAAGCGGATTGAAGTGTCCCTCACCTACATATACGGAGTTGGTCTCACCCGCTCGCAGGCCATCCTGGCCAAAACCGGCGTGAACCCCGACATCCGGGTGAAAGATCTGGAGGACGGAGATCTTCAGAAACTCCGCGGTGCCCTGGAATTCACCGTTGAAGGTGATCTACGCCGGCAGGAAGGCATGGCCCTGAAGCGCCTGCAAGACATCGGCTGCCTGCGTGGTCGTCGTCACCGCATGAGCCTTCCCGTTCGCGGCCAACGCACCCGCACCAACGCCCGCACCCGCCGCGGCGCGCGGAAAACTGTGGCTGGCAAGAAGAAGGATGCCCTCGAGCAGCAGGCCGCGGCGGAGATCGCCGCGGCCGATGCCACTGCGCTTGAGCAGCTGAGGGTCGGGCTGCTGGGCAAGAAGGGCCGCATCTCCGGGGTGCTCGGTGCCATGGGCAAATTGCCCGGTCAGGAGCGCCCCCTGGTGGGTCAGCGCGCCAATGTGCTGAAAACGCAGGTTCAGTCGCTGCTGGGAGAGCGGCTTCAGGCTGTTAAGCAGGCGGCGGCCGAGCGTATTGCCGAGGAAAGCCTGGATGTCACTGCTCCGGCTTCAGGGGTGCAGATGGGGCATCGCCATCCCCTGATCACCACCACCGAAGAGATCGTCGATCTGTTCCTGGGCCTCGGCTACAGCGTGGCCGAGGGGCCTGAGGTGGAGCGGGACCACTACAACTTCACTGCGTTGAACATCCCCGAGGACCATCCGGCCAGGGACATGCAGGACACCTTCTATCTCGGCGGTCTGATGCGGACCCACACCTCACCCGTGCAGATCCGTCACCTTGAAAAGTGTCCGCCGCCGGTGCGAATCGTGGCTCCCGGGCGGGTGTATCGACGCGACGCCGTTGACGCTACCCACTCACCGGTGTTCCACCAGGTGGAGGTGCTGGCCATAGACGAAGGTCTTGATTTCAGCCATCTGCGTGGCACGGTGATGGCCTTCCTCAGGGCCTTCTTCGGCGACCTCCCGGTTCGCTTTCGGGCTAGTTACTTCCCCTTCACCGAGCCCTCAGCCGAGGTGGATGTGCAGTGGCGTGGCCGCTGGCTGGAGGTGATGGGCTGCGGCATGGTTGATCCAGCTGTGATGGAAGGGCTTGGCCTCGATCCCGAGCGCTACAGCGGTTTCGCCGCAGGCCTGGGGGTGGAGCGGTTCTGCATGGTGCGCCATGGCATTGACGACATCCGCCGGCTTTACACCAGCGATCTGCGCTTCCTCGAGCAGTTCCTCAAATCCAACAAGGGCGCTCGTCGCCGCAAACTGCGCAAGGGCCGCGGCATCGCCGCTGGTCAGGGTGCCAGCTGCGGCTTCGGTATGCGCGGCCAGAAATCCCGCTCGGGTCCCACGCGCCCAGGCTTCGAGGGTGGACAGATGCCTCTGTACCGCCGGGTTCCACTGAAGCACTTCCTGGTGAATCCCAAGCACTTCACCATTCTCAACGTTTCGGCATTGAATACCGTCAACTTGGATTCCCTGGTCAAGGACGGCATCGTGACCCATCCGCTGAAGATGCTGGGCAACGGTGATCTGACAGCCAAGCTGACCGTGCAAGCTGCGGCGTTCACCGCCTCCGCCCGCACCAAGATCGAAGCCGCGGGCGGCACCTGCGCGGATGTGATCCGCCGTCCCCTGATAACCGAGAAGGCCACCCGTGCTCTCGAAAACCAGTACACCTTCGAGGTGGACCACCGCGCCGCGAAGCCCGACATCAAAGCTGCCGTTGAGCAGCTCTTCGATGTCAAGGTCACCGGCATCAGCACCATGAACCCCCCGCGACGCTCCCGTCGCGCTGGCAAACGTGCCCAAGTGAAGAAAGCCGTGGTGCGCCTGGCGGAGGGCATCCAACTCTTCCCTATGTCACGAATCGGCAAAAACCCCGTTCCCGTTCCTGAAAAGGTCACCGTTTCCCTCGACGGCCTCACCGTCAAGGTGAAAGGGCCCAAAGGAGAACTGGAGCGCACCCTTCCTGAAGGCGTCAGCGTCAGCCAGGACAACAACACCATCGTGGTTTCCCCCACGAGCACCAAGCGCTCCCGTGAGCGCCACGGCCTGAGCCGCACCCTCGTCGCAAACATGATCGAGGGTGTCAACAATGGCTACAGCAAGGCCTTGGAGATCGTCGGCGTGGGCTCCCGTGCCCAGGTCAAAGGCAAAACCCTCGTGGTGAGTGCTGGCTACAGCCACCCCGTAGAGATGGAAGCGCCTGAGGGCATCACCTTCAAGGTGGAAAACAACACCAGGGTGATTGTCTCCGGCATCGACAAGGAGCTGGTGGGCAACGAAGCCGCCAAGGTCCGCGCCATCCGTCCCCCCGAGCCCTACAAGGGCAAGGGCATCAAGTACGAGGGCGAGCGCATCCTGCGCAAGGCAGGCAAGATGGCCAAGAAAGTCGTAGCTGTGATCAAGCTGGCCCTAGATGCCGGTAAAGCCAACCCCGCGCCGCCGGTGGGCCCTGCCCTCGGTCAGCACGGTGTGAACATCATGATGTTCTGCAAGGAGTACAACGCTCGGACGCAGGACAAGGCCGGTTATGTGATTCCGGTGGAGATCTCGGTCTTTGAAGACCGCAGCTTCACCTTCATCACCAAGACGCCTCCAGCGTCGGTGTTGATCACCAAGGCAGCCAAGATCCAAAAGGGATCCGGTGAGTCCGCCAAGGGCAGTGTTGGATCGATCAGTCGGGCTCAGCTCGAGGAAATCGCCAAGACCAAGCTCCCCGATCTCAACTGCACCAGCGTTGAGTCCGCCATGCGGATCATCGAAGGCACCGCCCGCAACATGGGCGTTTCTATCTCACTCAAGAAGCGCTATCGGGAGACCATCCAGCCCAAGCTGCAGAAGGATCTCTCCCTCAACAACATCCATGAAGTCCCCAAGGTGGTGAAAGTCACCGTCAACCGGGGCCTCGGCGAAGCGGCCGCTAATGCCAAGTCCCTCGAGGCCTCGGTGAATGAGCTGGCGCAGATCACCGGCCAGAAAGTCGTTGTGACCCGTGCCAAAAAAGCCATCGCCGGCTTCAAGATTCGCCAGGGCATGCCAATCGGCTGTGCCGTCACCCTCCGTGGTGATCGGATGTATGCCTTCCTCGAGCGCCTGATCAACCTGGCGCTGCCCCGCATCCGCGACTTTCGCGGGGTCAGCCCCAAGAGTTTCGATGGCCGCGGCAACTACACCCTTGGGGTGCGCGAACAGATCATTTTCCCTGAGATCTCCTTCGACAAGATCGATGCGATCCGGGGCATGGACATCACCATCGTGACCACTGCCCGTTCGGACGAAGAGGGCCGGGCCCTCCTCCGCGAGATGGGAATGCCGTTCATGCCAACCATCCAACAGCTGATCCGCACTGAGCGCTCACGCCTCAAGGCCAAGACCAAGTCCCCGGCCCTGAAGTCGTGCCCTGAGCGTCGCGGTGTTTGCACCCGCGTTTACACCTCAACGCCCAAAAAGCCCAATTCGGCGCTGCGCAAGGTGGCTCGTGTGCGCCTGACGTCTGGCTTTGAAGTCACGGCTTACATCGGCGGTGTCGGTCACAACCTGCAGGAGCACTCGGTGGTGTTGATCCGCGGTGGTCGTGTCAAAGACCTCCCGGGCGTCCGTTACCACATCATTCGCGGAACCCTGGACACAGCTGGCGTGAAAGACCGGCGTCAATCACGCTCCAAGTATGGCGCCAAGGCTCCGGATGTGCGCAGCCTGTCCGATTCGGACATCAACGAACAGATCGATGGCCTGCGCCGCGAACTGTTTCAACTCCGTTTCCAGCAGGCCACGCGCCAGCTCGCAAACACGCACCGTTTCAAAGAGGTCCGCATCAAGCTGGCCCAGCTTCTGACGGTGCAGATGGGACACAAAATCAACCCAACCGGTCTGCGCCTGGGGATCACCCAGGAACACCGGTCACGCTGGTACGCCTCCAAGAACTATCCGGCCCTCCTTCAGGAGGACGACCGGATTCGCAAGTTCATCCACAAGAAATACTCAGCCGGCATCAGCGATGTGCTGATCGCCAGGAAGGCGGATCAACTTGAAGTTGAACTCAAGACTGCACGCCCCGGCGTGCTGGTCGGCCGTCAAGGCAGCGGCATCGAAGAACTTCGCTCCGGCATTCAGAAGACCGTCGGCGACCGTGTGCGGATCAATGTTGTCGAAGTCGAACGCGTCGACGGTGATGCTTTCCTCCTTGCCGAGTACATCGCCCAGCAGCTGGAGAAGCGTGTGGCTTTCCGCCGCACCATCCGCATGGCTGTGCAGCGCGCTCAGCGTGCCGGCGTTCTGGGTCTGAAGATCCAGGTGTCTGGTCGCCTGAACGGCGCTGAGATTGCTCGGACGGAATGGACCCGTGAGGGTCGGGTGCCCCTGCACACCCTGCGTGCCGACATCGACTACGCCACCAAGGTGGCCAGCACGACCTATGGCGTGCTGGGCATCAAGGTGTGGGTGTTCAAGGGCGAGGTGCTGAGCGAACAGAAGAAGGCCAAGCGCAACGTTCCTAACGGTGTTGCTCACATCCAGAGCACCTTCAACAACACCATCGTGTCCATCACCGACACGTCCGGTGAAGTGATTTCCTGGTCGTCCGCAGGCGCCAGTGGTTTCAAAGGTGCTCGCAAAGGCACCCCCTTCGCCGCTCAAACAGCTGCAGAGGCAGCTGCACGTCGTGCCCTTGACCAAGGAATGCGTCAGATTGAAGTACTGGTGCGCGGTCCTGGATCAGGCCGTGAGACCGCCATCCGCGCTCTCCAGGTTGCTGGCCTCGAAATCACCCTGATTCGTGACGTCACCCCCCTGCCCCATAACGGTTGCCGCCGGCCCAAGCGCCGCCGCGTCCTGGAGAACAAGCAGCAGATCGTCGGAGAGCTCAAAGAGCTCCTTGCCGATGCCGAACTGGCACTAGTCCTTGACTTCAAGGGCCTGTCTATCAAGGAAATGTCTGACCTGCGGGATCGTCTGCGGGCCAGCGACAGCGTTTGCAAGGTGACCAAAAACACCTTGATGCGCCGTGCCATTGATGGCGACAGCAACCTCGATTCCCTGCTTACCGGAACCAACGCCTTCGTCCTGGTGAAGGGCGATGTTGGTGCCGGTGTGAAGGCCGTTCAGACCTTCCAGAAGGAACTCAAGAAGTCCGAGACCAAGGGCGGCCTTTTCGAAGGCAAGCTCCTGTCTCAGGACGAGATCAAAGCCATTGCCGATCTCCCCTCCAAGGAGCAGCTCATGGCTCAGATCGCCGGTGCTATCAACGCCGTGGCCACGGTCGCTGTGGGCATCATGGCCAACCACGACCCCATTTCCGACATGCTCACCCGCATTCGCAATGCGAGTGAGAAACGTCACGAAACCACCAAGATCCCCGCTTCGCGGATGACCCGCAGCATCGCCAAGGTGCTGCAACAGGAAGGCTTCATCTCCGAGATCGAAGGCGTTCGCACCGAACTGGTGCTCGCCCTCAAGTACCCCACGATCCGCTCCATGCAGCGGGTCAGCAAGCCCGGTCTCCGCATCTACAAGAACACTCGCGGCCTGCCCAAAGTCCTCGGCGGACTGGGCGTGGCGATCATCTCCACCTCCAAGGGTGTGATGAGCGATCGTGACGCCCGTCGTCAGGGCGTCGGTGGCGAAGTGCTCTGTTACGTCGGCTTTGTGGTGATCGACAAGCCCGCAGGCCTCACCTCCCACGCCTGCGTCAGTCGCCTGCGCCGGAGCTACGGCCTCAATCGCGTGGGCCATGGGGGCACACTTGACCCTGCAGTCACTGGGGTTCTCCCCATTGCCCTGGGTCCGGCCACCCGACTGCTGCCCTATCTCCCCGGGGACAAGACCTACACCGGGGTAATTCAGCTGGGCAGGTGCACCAGCAGCGACGACCTTGAAGGAGAACTGCTGGACCAAAAAGCCGAGCTCAACAGCGCCCTCGAGGCGTTTCGTGGCGAGATTGAGCAGCGTCCGCCGCAGATCTCCGCCGTCCATGTGGATGGCGAACGGGCCCACGCCAGGGCACGGCGCGGTGCCATGGATCTGCCGCCGCGGGCCGTCACCGTGCACCTGCTGAAGCTGTTGCAACAGGGGCAGCTGAGCGAGGTGCACTGCTCGGCCGGCACCTATATCCGCTCTATCGCCCGGGATCTGGGGGCCAGCATCGGCTGTGGAGGCTGTCTGGCCTCTCTGCGACGCATCCAAGCCCTTGGGTTCCATGCGCACCAGGCCCCGCTGCCGGAGCGAGATGCTGCGCCGCCCCTGCTG---GCCCTGGGCGCCTTGCCCCGGCGGGATCTCAGCAAGGCCGAACAGATCGACTGGTCCCGCAAACAGCAGACGCAGAAACGCCACCGGCGTCTCCGTCGTCACATCACCGGAACCTCAGACCGTCCACGGCTGGCCGTGTTCCGCTCCAATAACCACATCTACGCCCAGGTCATCGACGACGCGGCCCAGAGCACACTCTGCTCAGCCTCCACCGTTGACAAGGAGCTGCGTGCCGGCGCTGGCAGCTGCGACGCCTCTGTCGCCGTTGGCGAACTGGTCGCCAAGCGCGCCATTGCCAAAGGCATCCAGCAGGTGGTGTTCGACCGCGGCGGAAATCTTTACCACGGCCGGATTAAAGCCCTTGCCGATGCCGCCCGGGAAGCGGGCCTTCAGTTCATGTCGCTTGATACCACCGAGAAGCAACAGCTGATCAACACCCACCAGACCCACGGCACCGACACCGGCTCAGCCGAGGTCCAGGTGGCCATGCTGAGTGAGCGGATCAACCGTCTCAGCAGCCACCTGCAAACCAACATCCACGACTTCTCCTCTCGCCAGGGGTTGCTCAAGATGATTGGGCGACGCAAGCGCCTGCTGAGCTACATGCGCAGCAAGAGCGAGCAGCGTTACGCCGACACAATCGCCAAACTGGGCATCCGCCTGCGCATCGCCTCACGACGCAGCAAGCTGGCCATGGTGCAGACCAATTGGGTCAAAGCGGAACTGGAAAAGCTGAAGATCACTGTGGAAGCCATGGCCACCCAGGGCGACAAGATCCTGGATGTCGCCCTGGCCAAGATCGGCGACAAAGGTTTGTTCACCAAGGAACTGGAAGCCCAGATGCTGGTGGAACGGGCGGACATCGCCGTCCACTCCCTGAAAGACCTGCCCACCAACCTTCCTGAGGGGCTGATGCTCGGTTGCATCACCGAACGGGAAGACCCTGCTGATGCGCTGGTGGTGAATTACAAGCTCGACACCCTTCCCGAAGGATCGGTCGTGGGAACCAGTTCCCTCCGCCGCCTCGCCCAACTGCGTCACCACTACCCCCACCTGATCTTCAAGGACGTGCGGGGGAACGTGATTACCCGTCTAGAGAAATTGGACAACGGCGATGACTGCCTGATCCTGGCTGCGGCTGGCCTCGGCCGCCTGGGCTTTGCCGATCGGATTCATCAAATCCCCGGTGACATCTCCCTGCACGCCGTTGGCCAGGGAGCCCTGGGCATCGAATGCGTTGAAGGCAAGCCTGAAGTGATCAAAGTACTGGAGCACACCCCCACCTCCCAGCGCTGCTTGGCCGAACGCGCTTTCCTGCGGGAACTGGAGGGTGGCTGTCAGGTTCCCATTGGTGTCAACACCCAACTGATCCTCACCGGGATGGTGGCCAGCCTCGATGGCAAATTGATCCGCGACCAAGCCAGCGACGCCGAAGCCATCGGCGTCTCCCTCGCCAACACCCTCGGTGCCGGCGAGATCAAGGAAAGGATCGGCACCGTCGTCAGCGACAAGATGGAAAAAACGGTGGTGGTCGCGGTAGAAAGCCGCTTCCCACACCCCATCTATCAAAAGACGGTCAGCCGTACCACCCGTTACAAGGCTCACGACGAAGACAACACTTGTCGCGTCGGTGACCGCGTACGCATCACTGAAACCCGTCCGATGAGCCGCCAAAAGCGGTGGGCCATCGCCGAGGTTCTCTCTCTCCCCCCGATTGATTCCATCGACCGCCAGTGGTATGTGGTGGACGCTGAGAATCAAACCCTTGGCCGTCTGGCCACTGAAGTAGCCGCCGTGCTTCGCGGCAAGATCAACCCCAGCTTCACCCCGCACCTGGACACCGGTGATTTTGTCGTCGTTGTAAACGCTGAAAAAATCAAGGTCAGCGGCCGTAAGCCCCAGCAAAAGCTGTACCGCCGTCACTCCGGTCGTCCCGGAGGTATGAAGGTGGAAACCTTCGAGGCTCTGCAGGAACGGATTCCCGAGCGGATCGTGGAGAAGGCCATCAAAGGCATGCTTCCCCACAACGCCCTAGGCCGCCAGATGTTCCGCAAGCTCAAGGTCTACAAGGGCTCCGAGCATCCCCATGCCGCTCAGAAGCCCCAGCCGGGTGTGGATGAAGTCGGTCGCGGTTCTTTGTTTGGTCCTGTTTTTGCGGCCGCTGTGGTGCTTGGATTGACCGACAGCAAGAAACTGTCGGCTAAGCGTCGAGCTGCTTTGGTTCCCTTAATTCAGTCGTGTGTGGCGTCCGGTTTGGGCCAGGCGTCAGCGCGGGAAATTGACGACTGCGGCATCCGCGGCGCCACTGAACGCGCCATGCTGCGGGCCCTGCTGCCCCAGGTGCTTGTGGATGGGCAGCGCAGTGTGATCGCAGGGGACAGCCGATCAGCCGCTATTGCTGCGGCTAGTGTTCTGGCCAAGGAAGCCAGGGATGCACTCATCCGCCGATTGGCTGATCGCTTTCCTGGTTATGGATTCGAGCGCCATGCGGGCTACGGTACGGCACAGCATTGCCAAAGCCTGATGGTCTCAGGCCCCACGCCCCTGCATCGGCACACGTTCATGCGCATCCGCAAGGGCGACACCGTTCAGGTGATCGCCGGCAAGGACAAGGGCAAGACCGGTGCAGTTCTACGCACCCTGAACGAGAACCGCGTCGTCGTGGAGGGAGTGAACATGCGCACTCGCCACGAAAAGCCCACCCAAGAGGGCGAGACAGGCCGCATCGTGACGGAGGAAGCCTCTCTGCATGCCTCCAATGTGATGCTCTATTCCACCAAAAAGGTGGCAAGCCGCGTTGAAATCGTCGTCGAGAAGGGCACAAAGAAGCGCCGGCTGAAGAAAACCGGTGAA
>AG-670-D07
ATGGCTGTTGTCACCCTCTCCGAAATGATGGAGGCGGGTGCCCACTTTGGGCACCAGACCCGTCGTTGGAACCCCAAGATGTCGCGCTACATCTATTGCGCGCGCAACGGGGTCCACATCATCGACCTCGTTCAGACCGCCGTCTGCATGAACAACGCGTACAAGTGGACGCGCTCCGCAGCTCGCAGCGGCAAGCGCTTTCTGTTTGTTGGCACCAAGAAGCAGGCCTCCGAGGTGGTGGCCCTCGAGGCGGCCCGTTGTGGCGCGGCTTTCGTGAACCAACGCTGGCTGGGCGGCATGCTCACCAACTGGACCACGATGAAGGCCCGGATCGATCGCCTGAAGGATCTGGAAAGGATGGAATCCAGTGGTGCCATCGCCATGCGCCCCAAGAAGGAAGGTGCGGTGTTGCGTCGTGAACTGGAGCGGCTTCAGAAATATCTGGGCGGTTTGAAAACGATGCGTCGTTTGCCGGATGTTGTGGTTCTGGTGGACCAGCGCCGTGAATCCAATGCTGTGCTCGAGGCCCGCAAGCTCGATATCCCGCTGGTGTCGATGCTCGACACCAATTGCGATCCGGACCTCTGTGAAGTGCCGATTCCCTGCAACGACGACGCTGTGCGCTCCGTTCAGCTGGTGCTGGGCCGCCTGGCAGATGCGATTAACGAAGGCCGA------------------------------------------------------------------------------------------------------------------------------------------------------------------------------------------------------------------------------------------------------------------------------------------------------------------------------------------------------------------------------------------------------------------------------------------------------------------------------------------------------------------------------------------------------------------------------------------------------------------------------------------------------------------------------------------------------------------------------------------------------------------------------------------------------------------------------------------------------------------------------------------------------------------------------------------------------------------------------------------------------------------------------------------------------------------------------------------------------------------------------------------------------------------------------------------------------------------------------------------------------------------------------------------------------------------------------------------------------------------------------------------------------------------------------------------------------------------------------------------------------------------------------------------------------------------------------------------------------------------------------------------------------------------------------------------------------------------------------------------------------------------------------------------------------------------------------------------------------------------------------------------------------------------------------------------------------------------------------------------------------------------------------------------------------------------------------------------------------------------------------------------------------------------------------------------------------------------------------------------------------------------------------------------------------------------------------------------------------------------------------------------------------------------------------------------------------------------------------------------------------------------------------------------------------------------------------------------------------------------------------------------------------------------------------------------------------------------------------------------------------------------------------------------------------------------------------------------------------------------------------GTGCTGGCCCTCGAAACAAGTTGTGACGAGTCCGCCGCTGCCGTTGTGACGGTTCTCTCGTCACGGATTGCCTCTCAAGTTGAGGAGCACGCTCGCTGGGGAGGTGTGGTGCCGGAGATCGCGTCCCGTCGCCATGTGGAGGCCTTGCCAGCGTTGGTGGAAACGGTGCTGGATGAGAGCGGATCCGTTGGTGAACTTGATGCCGTGGCTGCCACGGTGGCCCCTGGTTTGGCGGGGGCACTCATGGTGGCTTCCGTGACCGGACGCAGTCTTGCGGCCTTGCATGGACGCCCGTTCATCGGCGTCCATCACCTCGAGGGTCATCTGGCCTCAGTCCTGTATCTCGTCCTTCTCGTCAGCGGTGGACATACGGAACTCATCCGGGTGGATTCCGGGGACATGCTGAGGCTCGGGCGCAGCCACGACGATGCTGCCGGAGAAGCCTTTGACAAGGTTGCACGCTTGTTGGGACTGGGTTATCCCGGCGGTCCAGCGATTCAGCAGGTGGCTGAATCAGGGGATCCGCAGTTGCCCAAAGGGAGGGTGTACGACTTCTCCTTCAGCGGACTCAAGACCGCCATGCTGAGAACGGTTGAGAAGGAGCTGCCATTAGCTGATTTGGCAGCCAGTTTTGAGCAGGTGGTCGCTGATGTGCTGGTCGAGCGCGCCCTTCGTTGCGCGCTGGACCATGGCGATCAGCTCGTGATGGTGGGCGGTGTTGCTGCGAACAGACGCCTGCGCGCTCAGATGACGGCCCAGGCTGAGGCGAAGGTGGGCGTCACGATTGCACCATTGGCGTTCTGCACCGACAACGCGGCCATGATCGGGGCTGCGGCGCTC------------------------------------------------------------------------------------------------------------------------------------------------------------------------------------------------------------------------------------------------------------------------------------------------------------------------------------------------------------------------------------------------------------------------------------------------------------------------------------------------------------------------------------------------------------------------------------------------------------------------------------------------------------------------------------------------------------------------------------------------------------------------------------------------------------------------------------------------------------------------------------------------------------------------------------------------------------------------------------------------------------------------------------------------------------------------------------------------------------------------------------------------------------------------------------------------------------------------------------------------------------------------------------------------------------------------------------------------------------------------------------------------------------------------------------------------------------------------------------------------------------------------------------------------------------------------------------------------------------------------------------------------------------------------------------------------------------------------------------------------------------------------------TACTGGGGAACCGGTCGCCGCAAGACGTCCGTAGCCCGTGTCCGCCTGGTCCCCGGCAATGGAACGATCACCATCAACGGTCGTCCCGGTGATAACTATCTGTACAACCCGGCCTACATCTCCGCAGTCAAAGCTCCCCTCGAGACGCTTGGGCTGACCACTGAGTACGACGTGCTGGTGAATGTGCGCGGCGGTGGCCTCACCGGCCAAGCCGGAGCCATCAAACAGGGTGCGGCCCGTGCCCTCTGTGAACTCTCGGCTGACAACCGCAAACCGCTCAAGACCGAAGGCCATCTCAGCCGTGACCCGCGGGCCAAGGAACGCCGCAAGTACGGTTTGAAGAAAGCTCGTAAGGCCCCTCAGTTCTCCAAGCGC---------------------------------------------------------------------------------------------------------------------------------------------------------------------------------------------------------------------------------------------------------------------------------------------------------------------------------------------------------------------------------------------------------------------------------------------------------------------------------------------------------------------------------------------------------------------------------------------------------------------------CGGGTGTCCCTCTCCTGGCTGAACCAATTGGTGGACCTGGCGGAACGTCTGTCCATGGCTGGGTTCGAGGTGGATGAGATCGACGATCTCGTCAAGGCTCAGGGCGTGGTGGTGGGGTATGTGCAGGCCTGCGGGAAGCATCCCAATGCGGACAAGCTCAGTGTCTGCCAGGTCGATGTCCAGATTGTTTGCGGAGCACCGAATGTGCGTGCCGGTCTGCATGTCCCTGTCGCCATGGTGGGGGCCGTTCTCCTCACGATCAAGGCAGGAGAACTAAGGGGCGTCACCAGCGAAGGCATGATCTGTTCGCTGACTGAACTGGGGCTCGTCGATGGGATTGCCGAGCTGCCGGGAACTCCCGTGGCGGCTCTGCTGCTTGATGACACGATCCTGGATCTGGCGATCACGGCGAACCGGCCCGATGGGTTGTCCATGGTGGGCATTGCGCGCGAGGTTGCAGCGCTCCTGTACAGCCTCACCTTGATCAAAGGCGTGGATTCGCGGTCGTCATCCAGCTGGTTGAAACAACGCCTTGATCGGGCCGGAATCAACAGCATCAACGCCATTGTTGATGTCACCAACCACGTGATGGTTGAGCAGGGGCAACCGCTACATGCTTTCGATGCCGATGCTCTTGAGTTTGGATTGCGTCAGGCACGCTCGGGTGAAGCCTTCACCGGCCTTGATGAGCGGCAGCTGACCCTCGACCCAAAGGCACAGGTGGTCACCTGTCACGACCTGCCGATTGCCCTTGCCGGCGTGATGGGGAGCAAAGACAGTGGCGTCAGCGCGTCGACAAACCGAATCTGGCTTGAGTCGGCGATGTTCTCTGCGTCCGCGGTGCGAACCACCGCCCGGGCTGTCGGACTGCGAACCGACGCGAGCAGTCGATTTGAGAAGGGTCTGCCGGTCGATCTCACCCTTGCCTGTTCGGTTAAAGCGGTTGAGATGCTTTCGCAAGCCTTCGTGTTGCTGCGTCGTGTGGCGTTGCAGAGATTGCTTGGGACCAGCGAGGGACCTGCGTCCATCGAGCGCTGCCTGACAGCACTCGGTTGTTCCACAGCCCAAGTGGTGGCACCACCGTCACGGCGGCAGGACCTGGAGGTCGATCTGATCGAAGAGGTCGCCCGACTCACCGGATTTGATCGTTTCGGAGCTCATCTGCCCGACCTTGTTCCGGGTTTGACCCCAAGACAACAGGCCGATCGACGCCTCCGTCACCTGTTCTCAGCCGCAGGCCTCCAGGAGATCACCACCCTTTCCCTGCGTGTCGCCCTGAGCAATCCTCTGTTGGCAGAAACCAGTTATCTCCGTACCAATCTCTGGGAGGAGTTGCTGCAGGTTTGTGTTCGCAATCTGAAAGCATCGAAGCCAGGCTGCTGGGTGTTTGAAATCGGCAACGTCTTTCAACGAGGTCTGCTTGCCGGAATCATCTGCGGACGTTGGACCCCGACGTATCACGATGCGCGGGGACGGCTCACGGAAGTGATGCAGGCGTTGCAGCTTGAGCTCGTGGATCAGCTGCACCCTGGTCGGTCGGCCACTCTGGAGGGCGGCTGTTTCGGTCAGCTGCATCCAGTGCTTGCAGAGCATCACGACCTGGCGACGTATTTGTTTGAACTGGATTTGGATCGGCTTCTTGATGCCTTCAAGGCTTTCCCCACGGTTCCATTCAGCGAACGAGATCTTGCCGTGGTGGTTGATCGTGACTGTCCGTCCGCTGATTTGATTCAGGCCATCCGCAAAGGCAAATTGGAGACCGTTGAACTGATCGATCGCTTTGAAGCGGATCAACTTGGAGATCACAAGGCCAGTCAGGCATTTCGGTTGCGATATCGG---GGCAAAACCACCCTCAGGGAAGAGGACGTCCAACCCGTGCATGAGAAGGTGCGTCAGGCCCTCGAGAAACGCTTCAGCGCGGAACTTCGC------------------------------------------------------------------------------------------------------------------------------------------------------------------------------------------------------------------------------------------------------------------------------------------------------------------------------------------------------------------------GAATGGCAGGAACGCGTGGTTCAGATCCGCCGCGTGTCCAAAACCGTGAAGGGCGGCAAGAAGATGAGCTTTCGAGCCATCGTTGTTGTCGGCAATGAAAAGGGCCAGGTCGGCGTCGGTGTTGGCAAGGCCGGCGATGTCATTGGTGCTGTCCGCAAGGGCGTCGCCGACGGCAAGAAGCACCTGGTGAAGGTTCCTCTCACCCGTAACTCCATTCCGACGCTGTCCAACGGACGCGATGGTGCAGCCAGTGTGCTGATCCGCCCCGCCGCCCCAGGTACGGGTGTGATCGCGGGCGGTTCGATCCGCACCGTGCTCGAATTGGCCGGCATCAAAAACGTCCTGGCCAAACGCCTCGGCAGCAAAACACCCCTGAACAATGCCCGGGCTGCCATGGTGGCCCTCTCGCTTCTCCGCACCCATAAGGAGACAGCCAAGGAACGGGGAATCTCCCTCGAGCAGATCTAC---------------------------------------------------------------------------------------------------------------------------------------------------------------------------------------------------------------------------------------------------------------------------------------------------------------------------------------------------------------------------------------------------------------------------------------------------------------------------------------------------------------------------------------------------------------------------------------------------------------------------------------------------------------------------------------------------------------------------------------------------------------------------------------------------------------------------------------------------------------------------------------------------------------------------------------------------------------------------------------------------------------------------------------------------------------------------------------------------------------------------------------------------------------GCACGGATCGCCGGCGTTGACATTCCCCGCGACAAGCGGGTTGAAGTGGCCCTCACTTACATCTATGGAATCGGCCCGAACCGGGCACGAACCATCCTGTCAAAATCAGGTGTGAATCCCGACATCCGAGTCAAGGATCTCGATGATGGAGATGTTCAGAAACTTCGAGGTGCCACTGAATTCACGATCGAAGGTGACTTGCGCCGACAGGAGGGCATGGCCCTCAAGCGACTCCAAGACATCGGCTGTCTGCGCGGTCGCCGCCATCGGATGAGCCTGCCTGTCCGGGGCCAACGCACCCGCACCAACGCGCGCACCCGCCGTGGTGCCCGTAAGACCGTCGCCGGCAAGAAGAAA---------------------------------------------------------------------------------------------------------------------------------------------------------------------------------------------------------------------------------------------------------------------------------------------------------------------------------------------------------------------------------------------------------------------------------------------------------------------------------------------------------------------------------------------------------------------------------------------------------------------------------------------------------------------------------------------------------------------------------------------------------------------------------------------------------------------------------------------------------------------------------------------------------------------------------------------------------------------------------------CTCAAGGCCAACAAGGGCGCCCGTCGCCGCAAACTGCGCAAGGGCCGCGGCATTGCCGCTGGTCAAGGCGCCAGCTGCGGCTTCGGAATGCGAGGCCAGAAATCACGCTCTGGACCGACCCGACCAGGGTTTGAAGGTGGACAGATGCCCCTGTACCGCAGGGTCCCGCTGAAGCACTTCCTGGTTAACCCAAAGCACTTCACAGTGCTGAATGTTTCGGCTCTCAACACCATCAACATCGACTCTCTCGTCAAAGACGGCGTGGTCACCAACCCCCTCAAGATCCTTGGCAACGGCGAGCTCACCGCCAAACTGACGGTTCAGGCCGCCGCTTTCACCGCCTCCGCCCGCAGCAAGATTGAGGCCGCTGGTGGTACTTGC------------------------------------------------------------------------------------------------------------------------------------------------------------------------------------------------------------------------------------------------------------------------------------------------------------------------------------------------------------------------------------------------------------------------------------------------------------------------------------ATGTCCGGAACCACAGGCTCCTACAGCAAGAGTCTGGAGATCATCGGCGTGGGCTCCCGGGCCCAGGTCAAGGGGAAGACACTCGTCGTCAGCGCGGGCTACAGCCATCCAGTCGAGATGGATGCCCCTGAAGGCATCACCTTCAAGGTTGAGAACAACACCAAGGTGATTGTCTCCGGCATCGACAAGGAACTGGTTGGCAATGAAGCCGCCAAGGTTCGCGCCATTCGTCCCCCTGAGCCTTACAAAGGCAAGGGCATCCGGTACGAGGGCGAGTGGATCCTGCGCAAGGCGGGCAAG------------------------------------------------------------------------------------------------------------------------------------------------------------------------------------------------------------------------------------------------------------------------------------------------------------------------------------------------------------------------------------------------------------------------------------------------------------------------------------------------------------------------------------------------------------------------------------------------------------------------------------------------------------------------------------------------------------------------------------------------------------------------------------------------------------------------------------------------------------------------------------------------------------------------------------------------------------------------------------------------------------------------------------------------------------------------------------------------------------------------------------------------------------------------------------------------------------------------------------------------------------------------------------------------------------------------------------------------------------------------------------------------------------------------------------------------------------------------------------------------------------------------------------------------------------------------------------------------------------------------------------------------------------------------------------------------------------------------------------------------------------------------------------------------------------------------------------------------------------------------------------------------------------------------------------------------------------------------------------------------------------------------------------------------------------------------------------------------------------------------------------------------------------------------------AAGAAGGCCAAGCGCAACGTTCCCAACGGCGTTGCACATATCCAGAGCACGTTCAACAACACGATCGTGTCGATCACCGACACCTCAGGCGAGGTGATCTCCTGGTCGTCCGCCGGTGCCAGTGGATTCAAGGGTGCTCGCAAGGGAACGCCATTCGCTGCTCAAACAGCCGCCGAAGCGGCGGCACGCCGCGCCCTTGACCAGGGCATGCGTCAGATCGAGGTGTTGGTGCGTGGTCCAGGCTCCGGCCGTGAAACCGCAATCCGCGCCCTTCAGGTGGCCGGACTGGAGATCACCCTGATTCGGGATGTCACTCCTCTGCCTCACAACGGTTGTCGTCGGCCCAAGCGCCGCCGCGTC------------------------------------------------------------------------------------------------------------------------------------------------------------------------------------------------------------------------------------------------------------------------------------------------------------------------------------------------------------------------------------------------------------------------------------------------------------------------------------------------------------------------------------------------------------------------------------------------------------------------------------------------------------------------------------------------------------------------------------------------------------------------------------------------------------------------------------------------------------------------------------------------------------------------------------------------------------------------------------------------------------------------------------------------------------------------------------------------------------------------------------------------------------------------------------------------------------------------------------------------------------------------------------------------------------------------------------------------------------------------------------------------------------------------------------------------------------------------------------------------------------------------------TCCCGCAAACAACAAACGCAGAAACGCCACCGTCGGCTGCGTCGCGATCTCAATGGAACCGCATCCAGACCTCGCCTGGCTGTGTTCCGTTCGAACAACCACATCTACGCCCAGCTCATCGATGATGAGGCTCAGAGCACGCTCTGCTCCGCCTCGACCATCGACAAGGAGCTACGTTCCAATGGCAGCTGCTGCGATGCCTCCGTTGCCGTTGGCGAACTCGTCGCCAAACGTGCCATCGCCAAGGGCATTCAACAGGTGGTCTTCGACCGTGGCGGCAACCTGTACCACGGCCGAATCAAGGCCCTTGCCAACGCCGCCCGGGAAGCGGGCCTTCAGTTCATGTCGCTTGACACGGGCGAGAAGCAGCAACTGATCAACTCGCATCAGACCCATGGGACAGACACTGGGTCGCCGGAGGTGCAGGTTGCGATGCTGACGGAACGAATCAGTCGTCTCAGCAGCCACCTGCAGAAGAACAACCACGACTTCTCATCGAGACAGGGGTTGCTCAAGATGATCGGACGTCGAAAGCGTCTGCTGAGCTACATGCGTGGCAAGAGCGAGCAGCGCTATACAGACATCATCGGCAAGCTTGGCATTCGCCTGCGGATCGCTTCTCGACGCAGTCAGCTGGCGATGGTGCAGACGAACTGGGTGAAGGCGGAACTCGAAAAACTCACCATCAGCGTTGAAGCGATGGCGACCCAGGGAGACAAGATTCTGGATGTGGCGCTGGCCAAGATCGGAGATAAGGGCTTGTTCACGAAAGAACTCGAAGCACAGATGCTGATCGGACGCGCTGAGATCGCGGTCCACTCCCTCAAAGATCTACCCACCAACCTGCCTGACGGATTGATGCTCGGGTGCATCAGCGAACGTGAAGATCCAGCCGATGCCCTGGTAGTGAATTACAAACTCGACACTCTCCCGGAAGGATCGGTCGTTGGCACCAGCTCCCTGAGACGACTAGCCCAGCTGCGGCATCACTACCCGCATCTGATTTTCAAAGATGTGCGGGGCAACGTGATTACACGTCTGGAGAAGCTCGATGCCGGGGAGGACTGCCTGATCCTCGCCGCCGCCGGGCTCGGTCGCATTGGT---------------------------------------------------------------------------------------------------------------------------------------------------------------------------------------------------------------------------------------------------------------------------------------------------------------------------------------------------------------------------------------------------------------------------------------------------------------------------------------------------------------------------------------------------------------TCCCTCCCCCCAATCGATTCGATCGAACGCCAGTGGTATCTGGTGGATGCCGAGAATCAGCCCCTTGGCCGTCTGGCCACAGAAGTGGCTGCCGTGCTGCGCGGCAAGAACAATCCCAACTTCACACCACACCTGGACACCGGTGACTTCGTGGTGGTGGTGAACGCCGACAAGGTAAGGGTGAGCGGCAAAAAACCTCTGCAAAAGCTCTATCGCCGCCATTCGGGACGCCCCGGCGGCATGAAGACAGAGACGTTCGCTGCGTTACAGGAACGGATCCCTGAACGGATTGTGGAAAAGGCCATCAAAGGCATGCTTCCCCACAACGCGCTTGGACGCCAGATGTTCCGCAAGCTGAAGGTCTACAAGGGCAGCGAGCATCCACATTCCGCCCAGAAGCCCCAGCCC------------------------------------------------------------------------------------------------------------------------------------------------------------------------------------------------------------------------------------------------------------------------------------------------------------------------------------------------------------------------------------------------------------------------------------------------------------------------------------------------------------------------------------------------------------------------------------------------------------------------------------------------------------------------------------------------------------------------------------------------------------------------
>AG-670-F22
ATGGCTGTCGTCACTCTCGCCGAGATGATGGAGGCTGGTGCCCATTTCGGCCACCAGACCCGTCGCTGGAATCCCAAGATGTCGCGCTACATCTATTGCGCGCGCAACGGTGTTCACATCATTGATCTTGTGCAGACCGCTGTCTGCATGAACAACGCCTACAAATGGACGCGTACCGCGGCCAGAAGCGGCAAACGTTTTCTGTTCGTTGGCACCAAGAAACAAGCGTCCGAGGTGATCGCTCTCGAAGCGGCACGTTGTGGAGCGTCCTATGTGAACCAGCGTTGGCTGGGTGGAATGCTCACCAACTGGACCACGATGAAGGCCCGCATTGATCGCTTGAAGGATCTGGAGCGGATGGAGTCCAGCGGTGCGATCGCCATGCGCCCCAAGAAGGAAGCCGCTGTGCTCCGCAGGGAGCTTGATCGTCTTCAGAAGTACCTCGGTGGTCTGAAGAACATGCGTCGTCTTCCCGATGTGGTGGTCCTGGTGGATCAGCGTCGCGAGACCAACGCTGTGCTCGAGGCCCGCAAGCTCGATATCCCACTGGTTTCGATGCTTGACACCAACTGCGACCCCGATCTCTGCGAGGTGCCGATTCCTTGCAATGACGATGCTGTTCGTTCTGTGCAGCTGGTGCTGAGCCGCCTTGCTGATGCCATCAACGAAGGTCGTGCCCAGCAGAAAATCCGCATCCGTTTGAAGGCGTTTGACCGCCGCATGCTGGATTTGTCTTGCGACAAAATTATTGAAACGGCCGATAACACAGCAGCAACTGCCATCGGCCCCATTCCTCTTCCAACCAAGCGCAAGATCTACTGCGTGCTCCGCTCCCCTCACGTGGACAAGGATTCACGGGAACATTTCGAAACCCGCACCCATCGCCGCATCATTGATATCTACAGCCCTTCCGCGAAGACCATCGATGCTTTGATGAAGCTCGATCTGCCTAGTGGCGTGGATATCGAGGTGAAGCTCATGCCAAAACTTTCAAAACGCCTGGCCAGCCTCGTCACCAAGGTTGAAGAGCGCGCATACGAGCCGCTTGAAGCCATTCAGCTGGTCAAGGACAACGCCAACGCCAAGTTCGACGAGACCATGGAGGCGCATGTGCGTCTCGGGATCGATCCCAAATACACCGATCAGCAGCTGCGCACCACCGTGGCACTGCCTCACGGCACCGGTCAGACCGTGCGCATCGCCGTTGTCACCAGTGGTGAGAAGGTTGCAGCCGCCAAAGCAGCCGGCGCTGAGCTCGCAGGCGATGAGGATCTGGTCAACACCATCAGCAAGGGGGAGATGAACTTCGACCTGCTGATCGCCACCCCAGACATGATGCCCAAAGTGGCCAAGCTGGGTCGTGTGCTCGGCCCCCGTGGTCTGATGCCCAACCCCAAAGCCGGTACCGTGACTACCGATTTGGCAGCCGCCATCAAGGATTTTAAGGCTGGCAAGCTCGAATTCCGTGCTGACCGCACCGGCATTGTGCACGTGCGTTTCGGTAAGGCCAGCTTTGATGCTGCCAACCTGCTCGACAACCTGAAAATGCTTCAGGAGACCATTGACCGCAACAAGCCCAGCGGTGCAAAGGGTCGTTATTGGAAGAGCCTCTATGTGACCTCCACGATGGGCCCTTCGGTGGAAGTGGATATCTCAGCCCTTATGCGCAAGCGGCGCAAGGAAACCGCCCGCCAGCGTCAGCGCCGCAGGGCCATGGAGTTGCGTGCAGCACGCGAAGCCAAGCAAGTGCGGCCGGAGATGGTTGTGGAGGACAACCTCACGGTGCAGGAGCTCGCCGACATGCTCAGCGTGGAGAGCTCAGAAATCATCAAATCACTCTTCTTCGGGATCATCGCCACGGTCACCCAGACCCTGGATATGCCAACGATCGAAACGGTGGCCGAAGAATTCGGTGTGGTCCTTCAAGACGACGTTATGATCGAAGAAGCGGATCGGGAACACCTGCGACGTCCACCCGTGGTCACAGTGATGGGCCACGTCGATCACGGCAAAACAAGTCTTCTGGATGCGATCCGCAAAGCAAGGGTCGCCGCTGGAGAAGCCGGTGGAATCACCCAGCACATCGGTGCTTATCAGATCGAACACAACAAGCTCACCTTCCTTGATACGCCTGGTCACGAAGCCTTTACTGCCATGCGTGCAAGGGGAACCAAGGTCACCGACGTCGCCGTTCTGGTGGTGGCAGCCGATGACGGTGTGCGCCCGCAGACCCTCGAAGCCATTAGCCACGCCCGCGCTGCAGAAGTGCCGATCGTGGTGGCCATCAACAAGATCGACAAGGAAGGAGCCTCTCCTGACCGCGTCAAGCAGGAGCTATCTGAACAAAACCTGCTTGCAGAGGAGTGGGGCGGCGATGTGGTGATGGTGCCTGTAAGCGCCATCAAGGGAGAGAACATCGACAAGCTGCTGGAAATGCTGCTGCTGGTCACCGAAGTGGAAGACCTCCAGGCCAATCCCGATCGCATGGCCCGCGGCACGGTGATCGAAGCGCACCTCGACAAGGCCAAAGGTCCTGTGGCCACGCTCCTGGTTCAGAACGGCACATTGCGAACAGGTGATGTGGTGGCAGCTGGGCCTGTGCTTGGGAAAGTTCGGGCGATGGTCGACGAAGCGGGAATGCGCTTGAAGGACGCTGGTCCCTCCTTCGCGGTGGAAGCTCTCGGATTCAGCGAGGTCCCCACGGCCGGCGATGAGTTCGAGGTCTACGCCGATGAGAAGTCCGCACGGGCCGTTGTCGGCGATCGAGCCTCCGACGCCCGAGCGACCCGCCTCGCCCAGCAACGCAGGGTTTCGCTCACGGCGATGTCAGGACAGGCCAACGAAGGAGAGCTCAAGGAGCTCAACCTCATCCTCAAAGCCGACGTCCAGGGTTCTGTGGAAGCCATTCTCGGTTCTCTGGAGCAACTGCCCGACGAAGTCCAAGTGCGAGTTCTGCTTTCAGCACCTGGGGAAGTCACCGAGACCGATGTGGACCTCGCGGCTGCTTCCGGAGCCGTGATCATCGGCTTCAACACCTCGATGGCTTCAGGCGCCAGAAAGGCTGCTGATGCCAACAGCGTGGATGTCCGTGATTACGACGTGATCTACAAGCTGCTGGAAGACATCCAGTTGGCGATGGAAGGCCTGCTCGAACCCGAGCTGGTCGAGGAAGCCCTGGGTGAAGCTGAGGTCCGCGCCGTCTTCACCATTGGCAAGAGTGCTGTGGCCGGTTGCTATGTCACCACTGGCAAAATTCAACGCAACTGCAAGGTTCGGGTCCACCGCGGCAAGGAGATTGTCTATGCCGGCGATCTCGACTCACTACGTCGCAACAAAGACGACGTCAAGGAAGTGGCCACCGGTTTCGAGTGTGGTGTGGGCACCGATCGCTTCGCCAACTGGCAAGAAGGCGATCGCATCGAAGCCTTCAAGATGGTCACTGTCCTAGCCCTCGAAACAAGTTGTGACGAGTCTGCCGCGGCTGTTCTTCAGGTTCTGTCGCATCGGATTGCGTCTCAGATCGAGGAACATGCCCAATGGGGCGGCGTGGTGCCGGAGATTGCCTCACGCCGGCATGTGGAAGCTCTTCCCCATTTGATCGACCAATCGCTCAATTCCGCGCTCTCGATCAGCGATCTGGATGCGGTGGCTGCCACTGTCACCCCAGGTCTGGTTGGGGCCCTGATGGTGGGTTCCGTGACGGGCCGCACCCTGGCAGCGCTTCATCGCCGACCGTTCATCGCCATCCACCATCTCGAAGCCCATCTGGCCTCGGTTTTATATCTCGTCCTACTGGTGAGCGGCGGACATACGGAACTGATTCGCGTCGATGCAACGGTGCTGGAGCGCCTTGGGCGTAGTCATGACGACGCCGCTGGGGAAGCCTTTGACAAGGTCGCCCGGCTGCTGGGCCTTGAGTACCCAGGGGGGCCTGCGATCCAGGCCGCGGCCTTTCAGGGGGATGTCAGCTTGCCGAAAGGCCGTGTTTATGACTTCTCATTCAGCGGCCTAAAAACGGCGATGCTTCGTCAGGTGGAGGCTTGTTTGCCCCTGGCGGATCTGGCCGCCAGCTTCCAGCAAGTCGTTGTGGATGTGTTGGTCGACCGCAGCCTCCGATGCTGTTCCGAGCTCGGCTCGACACTGGTGATGGTGGGTGGAGTGGCGGCCAATCAACGGTTGCGTGAATGCATGCATGCAAGAGGTGAACAGGGCGTTGATGTACACCTGGCGCCGCTTCGCTACTGCACCGATAACGCTGCAATGGTGGGGGCTGCTGCGCTTGCCCACGGTCGCTTCATCCGCGGCTCCGTGTCCAAGGTCCGGCGGGTGCTCGATCAGATCCGCGGTCGCAGTTATCGCGATGCGCTGATCATGCTCGAGTTCATGCCGTACCGCTCCACGGGTCCCATCACCAAGGTTCTGCGTTCTGCAGTGGCCAATGCCGAGCACCTCGGACTTGACCCTTCAACCCTGGTGATCTCGCAGGCCAGCGCCGACATGGGTCCATCCATGAAGCGCTACCGCCCCCGAGCCCAAGGTCGCGCTTTCGCGATCAAAAAGCAGACCTGCCACATCAGCATTGCTGTGATGGCCAATTGTGTTGTTCGTGACTGGGAGGGCAAGGAAACCGGCGCTTCCATTGACCTGAAGGTGGCCAAGGAAACCACTGCCGTTGACCTGATGCACCGTGCGGTGCTGCGCCAGCAGGCCCACAGCCGTCAGGGAACTGCAAGCACCCTCACCCGTGCGGAAGTACGAGGTGGCGGACGCAAGCCTTACAAGCAGAAAGGAACCGGTCGTGCCCGTCAGGGATCGATCCGTACGCCTCTGCGTCCCGGCGGCGGCATCGTGTTTGGTCCCAAGCCCCGCACCTACAACCTTGCGATGAATCGCAAGGAGCGTCGTCTGGCCCTGCGCACCGCGCTGATGGCCCGCCTCGACGACGTGAAGGACTTCGCCCTCGAAGCGCCAAAAACCCGTGAAGTCGTTGACGCACTCGGGCGCCTCGGAGTTGCGAAGGTTTTGATTGTGCTCGAGGTTGTGCGACGGTCCGTTCGCAATCTTGAGAAGGTGAAGCTGATCACAGCTGACCAGCTCAACGTCTTCGACCTGCTTCACGCCAATGCATTGGTGTTGGGCGAAGAGGCACTCGCAACCATCAAGGAGGTCATGGCAATCCGTACCTTCCGCCCCTACACACCCGGTACCCGCACCCGGGTCGTCACCGACTTCAGTGAAGTCACCGGCCGCAAGCCGGAGCGTTCGCTTGTGGTGTCCAAGCACCGCCGCAAGGGACGCAACAACCGCGGCGTGATCACCTGTCGCCATCGTGGCGGTGGTCACAAGCGGCAATACCGCGTCGTCGATTTTCGACGCAACAAGCACGGCGTACCCGCCAAGGTGGCCGCCATTCATTACGACCCGCACCGCAATGCGCGGCTGGCCCTTCTCTTCTACACCGATGGTGAGAAGCGATACATCCTGGCTCCAGCCGGAGTCACCATTGGTCAGACCGTGGTGTCAGGGCCTGAATCTCCTATTGAGGTCGGCAACGCCATGCCGCTCTCTGACATTCCCCTCGGTTCCAGCGTTCACTGTGTCGAGCTTTACGCCGGACGCGGTGGACAAATGGTCCGAACTGCCGGAGCAAGCGCTCAGGTGATGGCCAAGGAGGGCGATTACGTCGCCCTGAAACTGCCATCCACTGAGGTTCGCCTGGTGCGCCGTGAGTGCTACGCCACCATCGGCGAAGTCGGCAACTCGGAGATCCGCAACACCAGCCTTGGCAAGGCAGGGCGCCGGCGCTGGCTCGGACGCCGTCCTCAGGTGCGAGGCAGTGTGATGAACCCCTGCGACCACCCCCATGGTGGTGGTGAAGGCCGAGCTCCGATCGGGCGTGGTCCTGTAACCCCGTGGGGCAAGCCTGCGCTGGGACTCAAGACCCGCAAGCGCAACAAGCCGAGTAACAAGTTCGTCCTCCGCAAACGTCGCTACTGGGGCACCGGTCGTCGTAAGACCTCAGTCGCACGCGTTCGCCTGATTCCCGGCAACGGCACGATCACCATCAATGGCCGTCCTGGAGATAACTATCTCTACAACCCTGCGTACATCGCTGCCGTCAAGGCTCCATTGCAGACGCTGGGTCTAACCACTGAGTACGACGTGCTCGTCAACGTCAGAGGTGGTGGTCTCACCGGACAGGCTGATGCCATAAAGCAGGGCGCTGCCAGGGCTCTGTGCGAGCTCTCCTCCGACAACCGCAAGCCTCTGAAAACGGAAGGTCACCTCAGCCGTGACCCTAGGGCTAAGGAACGTCGCAAGTACGGCCTCAAGAAAGCCCGCAAAGCTCCCCAGTTCTCCAAGCGCATGTCCATCGGCATCCTTGGGAAGAAACTGGGTATGTCCCAGTTCTTCGACGAGCAAGGCAAAGCCGTCCCGGTCACTTTGATCGAGGCGGGGCCTTGCCGGATCACCCAACTCAAGACCACTGAAACTGACGGCTATGAAGCCGTTCAGATCGGCTTTGGTGAACGCGAAAAGCTGATCAACAAGCCCGCCAAGGGTCACCTCGCCAAATCCGGCGATGAGATTCTTCGCCACCTGCGTGAATATCGCGACGACAAGGGTCTCGAGTTGGGTGGCGCAATCACCGTGGGTGATTTCGAGGCAGGCCAAAAGGTTGACGTCAGCGGCGACACCATGGGTCGTGGCTTCGCCGGTTATCAAAAGCGTCATGGCTTCAGCCGAGGTCCGATGACCCACGGCTCGAAGAACCATCGTGAGCCCGGTTCAACCGGTGCCGGCACCCCTGGTCGGATCTACCCCGGCAAGCGAATGGCTGGTCGCTACGGCGGCAAAAAAATCACCACGAAGGCCCTCACAATCCTCAAGGTGGACAGCGACCGCAACCTGCTCGTGGTCAAGGGCTCTGTTCCTGGCAAGCCTGGATCTCTTCTGAACATCCGGCCC------------------------------------------------------------------------------------------------------------------------------------GAGCGGCATCCCAATGCGGACAAACTCAGTGTCTGCGAGGTGAATGTGAAAATTGTCTGTGGAGCCAAGAACGTGCGTGCCGGCATTCACGTTCCTGTCGCCATGATCGGAGCAGTTCTTCTCACGATCAAAGCAGGTGAACTCCGTGGTGTGAGCAGTGAGGGAATGATCTGCTCGCTCTCAGAACTCGGCCAGACCGATGGAATCGCCATCCTCCCAGGAGAGCCAGTTGCCCCGTTCCTCCTCAACGACAGCGTTCTCGAACTCGCCATCACCGCCAACCGTCCTGATGGTCTGTCCATGACGGGCATTGCCAGGGAAGTGGCTGCACTCCTTTACGGCTTGACCGAAGTGAAGAGCGTCGATTCATCACGCTCACCGCAATGGTTGCAGCGACGTCTGACGCGTGCCGGAGTGAAGCCCGTCAATGCCATTGTCGACATCACCAATCTCGTGATGCTTGAACAGGGCCAACCGCTGCATGCCTTTGATGCCGATGCACTGGAATTCGGACTGCGTCAGGCCCGTGAACACGAGCTCTTTCAAGGCCTGGACGGACGTGAAATTGAACTGGATCCCCGTGTCCAGGTGGTGACCTGCAGGGATCGTGCTGTCGCCGTGGCCGGTGTGATCGGCAGTGCCGAAAGCGGTGTCACCGACAGCACCCGCAGAATCTGGCTGGAATCGGCCCTGTTCACTCCCGCTTCCGTCCGCAACGGCAGTCGAGCCACAGGTCAGCGCACGGATGCCAGCAGTCGCTACGAGAAGGGGTTGCCGAGGGAAATCACCCTGATCGCAGCGGGCCGCGCTCTGACCTTGTTCAGGGAGATGCTTGTGGTGTTGCGACGCAGCTCACTGCATCGTCTGCTCGGACTTGAATCCCCTGACGAGCAGGTCGAGGCCTGTCTCGCAGCACTGGGCTGTGAACTCTCTGCTGATGTGATCGTTCCCCCGTCAAGGATGGACCTGGAGGTTGACCTGATCGAGGAGGTCGCGCGACTGGTGGGATTTGATCGTTTCCAGTCTCATCTTCCAGACCTTCAGCCCGGTCTGACGCTCATCCAACAGGCCGAACGACGCTTGCGTCAGCGTCTAAGTGCCTCTGGCTTGCAGGAAATCACCACGTTGTCACTCCGCATTGCCATCAGCAATCCTCTGTTGGCGGAGACCAGCCATCTGCGAACTGCGCTCTGGCTGGAGCATCTTCACGTTTGTCAGCGCAATCTTCAGGCCTCACAACCTGGTTGCTGGGTGTTCGAGATCGGACATGTGTTCCAGGAAGCTCGGCTCTCGGGGGTGATCTGCGGCCGATGGCAGTCCAACTATTACGACGCCAGAGGCGTGCTCACCACCGTTCTGAATTCATTCGGGATAGAGCTCATCGATGATCTGCATCCAGGCCGTGCTGCTGTTGTTGAAGGTGGCTGCTTCGGTCAGTTGCATCCAGCACTGTGTGAAGAGCTGCCGGCGGAAACGTATCTGTTTGATCTGGAACTGGCACGCCTGCTGGAAGCATTCAAGACCTACTCCACCCTTCCCTCGTCAGAGCGAGATCTGGCCATGGTTGTTCCACGCAGCCTGGCGGCAGGAGAGCTTCTGCAGGCCATCCGCAAAGGCAAATTGGAGTCGGTCGAATTAATCGATCGTTTTGAAGGCGGTCAGCTGGGCTCCGATGCATGCAGTCAGGCATTCCGGCTGCGTTATCGCAGCAAAGACAGCACGCTCACCGACGACATGATTCAGCCTGTGCATGAGAAGGTGCGCCAGGCACTGGTCAAGCAGTTTCAGGTGGAGTTGCGCATGATTCAGCAGGAATCCTTCCTCACCGTTGCTGATAACAGCGGAGCCAAGCGCATCCAGTGCATCCGCGTGCTTAGCAATCGTCGCTACGCCCATGTGGGCGACGTGATCGTGGCCACCGTGAAGGACGCCATGCCCAACATGGGCGTGAAAAAGTCCGACGTGATTAAGGCCGTGGTGGTCCGCACCAAAGCCACGCTACGTCGTGACACCGGAAACTCCATCCGGTTTGACGACAACGCCGCCGTCATCATCAACGACGACAAAAACCCCAAGGGCACGCGTGTCTTTGGACCTGTGGCCCGCGAACTGCGCGACCGGAACTTCACCAAAATCGTCTCCCTCGCTCCGGAGGTGATCGAGTGGCAGGAGCGGGTTGTCCAGATCCGCCGCGTGTCCAAGACCGTGAAAGGCGGCAAGAAGATGAGCTTCCGGGCCATTGTTGTTGTCGGAAATGAGCGCGGTCAGGTCGGCGTCGGCGTCGGCAAGGCCGGCGACGTGATCGGTGCAGTCCGCAAAGGTGTTGCTGACGGCAAGAAGCATCTCGTCAAAGTGCCTTTGACACGTAACTCCATTCCGACCCTGTCTAACGGTCGCGATGGCGCAGCAAGCGTGTTGATTCGCCCCGCAGCTCCCGGTACCGGGGTAATTGCAGGCGGCTCGATTCGCACAGTTCTCGAGCTTGCCGGCATTAAAAATGTGCTGGCCAAGCGACTGGGCAGCAAAACTCCTCTGAACAACGCCCGAGCTGCCATGGTGGCTCTGGATAGTCTCCGCACACACAAGGAGACCGCCAAGGAACGGGGGATCTCCCTCGAGCAGATCTATATGGGACGTTCACTTAAAAAAGGCCCCTTCATTGCCGACAGCCTGCTTCGCAAGGTTGAAAAGCAAAACGCCGCCGATGACAAAGTGATCAAAACGTGGTCGAGGGCTTCCACGATCCTGCCGATGATGATCGGCCACACAATTGCGGTTCACAACGGCCGCACCCACGTGCCGGTCTTCGTGACCGAACAGATGGTGGGGCACAAGCTTGGCGAATTCGCCCCCACCCGCACCTTCAAAGGCCACATCAAAGACAAGAAAATGTCACGCCGTAACGCCGCCGTCAAGCGCCCGGTCCTTCCCGATCCCCAGTTCAACAACCTTGCCACCATGCTTGTGGCTCGGCTGATGAAGCATGGAAAGAAGTCCACGGCACAGCGAATCCTGTCCGATGCCTTCAGTCTGATTGGCGACCGCACCGGTGGCGACCCCATCGAGCTCTTCGAGACGGCCGTGAAAAACGCGACTCCCCTTGTCGAAGTGCGTGCCCGACGCGTCGGGGGTGCCACCTATCAGGTGCCCATGGAAGTTCGCCAGGAGCGCGGCACAGCGATGGCTCTGCGCTGGCTTGTGAGCTTCTCTCGTGCTCGCAACGGCCGCAGCATGGCTCAGAAGCTTGCTGGTGAACTGATGGACGCTGCCAATGAAGCCGGCAGTGCCGTTCGCAAGCGCGAAGAAACCCACAAGATGGCCGAAGCCAATAAGGCTTTCGCTCACTACCGCTACATGCTGAGTCCAAAACGCGTCAAATTCCGTAAGCAGCAACGCGGCCGCATGCGCGGTGTCGCCACTCGTGGCAACACCATCGCCTTCGGTCAGTTCGCTCTGCAAGCACAGGAGTGCGGCTGGATCACCTCGCGCCAGATCGAGGCCAGCCGTCGTGCCATGACCCGCTACGTCAAGCGTGGCGGAAAAATCTGGATCAGGATTTTCCCTGACAAGCCTGTCACCATGCGCGCTGCCGAAACCCGGATGGGTTCAGGTAAGGGCAACCCGGAATTCTGGGTGGCGGTGATCAAGCCGGGCAGGATCCTGTTCGAGATGGGTGGTATCACCCCCGAAATCGCAAAGGAAGCCATGCGCCTCGCGCAATACAAGCTACCTGTGAAGACCAAGTTCGCACGGATTGCTGGTGTCGACATTCCCCGCGACAAGCGGATCGAAGTCGCACTCACCTACATCTACGGAATTGGTCCCACACGGGCCAGAACCATCCTTTCCAAAAGCGGTGTCAACCCCGACATCAGAGTGAAGGATCTTGAGGACGGTGATGTGCAGAAACTGCGCGGTGCCACCGAGTTCACCATCGAGGGTGACCTGCGCCGGCAGGAGGGAATGGCCCTCAAACGCCTCCAGGACATTGGTTGCGTGCGCGGTCGTCGCCATCGCATGAGCCTTCCGGTGCGCGGACAGCGAACTCGCACGAATGCGCGAACCCGTCGCGGTGCTCGCAAGACCGTGGCCGGCAAGAAGAAGGAAGCGCTTGAAGCTGAGGCGGCTGAAGCGATCTCTGCGGCGGCTGATGCCGAGCTGGAGCAGCTTCGGATCGGATTGCTCGGTAAGAAGGGGCGACTCTCCGGCGTGCTGGGGGCGATGGGCAAGTTGCCCGGGGATGAACGGCCGCTGGTGGGTCAGCGCGCCAACGTGCTCAAAACCCAGGTTCAGACTCTGCTGAGCGATCGCCTGCAAGCGGTGAAGCAGGCGGCGATGGAACGAATCGCCTCTGAGACTCTGGATGTCACAGCACCTGCCCAGGGGATCCTCATGGGCCATCGCCACCCCCTGATCACCACCACCGAGGAGATCGTTGATCTCTTCTGCGGTCTTGGTTACCAGGTGGAGGAGGGTCCTGAAGTGGAAACCGACCACCACAATTTCACCGCCTTGAACATCCCTCCGGACCATCCGGCTCGGGATATGCAGGACACCTTCTATCTCAAAGACCTTCTGCGCACCCACACCTCACCGGTGCAGATCCGCCATCTCGAGACCCATGCCCCACCGGTGAGGATCGTGGCCCCAGGCCGTGTTTATCGCCGCGACGCGGTGGATGCCACCCATTCGCCGGTGTTTCATCAGGTGGAGGTGCTGGCCATCGATGAGGGGCTCGATTTCAGCCATCTGCGCGGCACGGTGATGGCGTTTCTCAAGGCGTTTTTCGGGGATCTGCCCGTGCGTTTCCGCGCCAGTTATTTCCCGTTTACCGAGCCGTCAGCCGAAGTGGATGTGCAGTGGCGCGGCCGCTGGCTGGAAGTGATGGGCTGCGGCATGGTCGACCCAGCAGTGCTGGAGGGTCTGGGTTTGGATCCTGAGCGTTACAGCGGTTTTGCCGCCGGTTTGGGTGTGGAGCGCTTCTGCATGGTGCGCCATGGAATCGACGACATCCGCCGTCTTTACACCAGTGATCTGCGGTTTCTTGAGCAGTTCCTAAAGCCCAACAAAGGCGCCCGACGCCGCAAACTGCGCAAGGGTCGCGGCATTGCCGCTGGCCAAGGTGCGAGCTGCGGCTTCGGCATGCGCGGCCAGAAATCCCGCTCCGGCCCCACCCGTCCCGGTTTTGAGGGTGGCCAGATGCCTCTTTACAGGCGCGTGCCCCTGAAGCACTTCACAGTGAATCCCAAACACTTCACCGTTGTGAATGTGTCAGCACTGAATACCGTCAACCTCGACTCACTGGTCAAGGATGGTGTTGTCACCCACCCGCTGAAAATCCTCGGCAACGGCGAACTCAAGGCCAAGCTCACGGTTCAGGCCGCCGCTTTCACGGCATCGGCACGAACCAAAATCGAAGCAGCCGGTGGCACCTGCGCGGATGTGATCCGCAGGCCCCTAATCACAGAAAAAGCCACCCGAGCACTGGAAAACCAGTACACCTTCGAGGTGGACCACCGGGCTGCCAAGCCTGACATCAAAGCCGCTGTGGAGCAGCTGTTTGATGTCAAGGTCACCGGCGTGAGCACCATGAATCCTCCCCGCCGCAGTCGTCGGGCCGGCAAGCGCTCTCAGGTGAAGAAGGCTGTGGTGCGCCTCGCTGAGGGCATCCAACTCTTCCCTATGTCACGTATCGGTAAAGCCCCCATCCCCATCCCTGAGAAGGTGACCGTGAGCCTCAACGGCCTCGCCGTCACCGTGAAAGGACCGAAGGGAGAACTCAAACGCACACTGCCTGAGGGCGTGAGCATCGATCAGGTGGAGAACACCATCGTGTTGTCTCCCACCAGCAGCAAGCGCTCCCGTGAGCGCCATGGCCTGTGCCGCGCTCTCGTTAACAACATGATTGTTGGCGTCGAGAGTGGTTTCAGCAAAAGCCTTGAAATCATTGGTGTTGGCTCCAGAGCTCAGGTGAAAGGCACCACCCTGGTCGTCTCTGCTGGTTACAGCCACCCCGTCGAGGTTGCGGCTCCTGATGGCATCACCTTCAAAGTTGAGAACAACACCAAGGTGACTGTGTCGGGGATCGACAAGGAATTGGTGGGTAATGAAGCCGCCAAAATTCGCTCCATCCGTCCGCCCGAGCCCTACAAGGGCAAAGGGATCCGGTACGAGGGCGAATGGATCCTCCGCAAGGCAGGCAAGATGGCCAAGAAAGTCGTAGCTGTGATCAAGCTGGCCCTTCAGGCCGGCAAAGCCAACCCTGCACCGCCCGTGGGTCCTGCCCTCGGTCAGCACGGGGTCAACATCATGGCGTTCTGCAAGGAGTACAACGCCCGTACCCAGGACAAAGCCGGGTTCGTGATTCCGGTGGAGATCTCGGTCTTTGAAGACCGTAGTTTCACCTTCATAACCAAGACGCCCCCAGCGTCTGTGCTGATCACCAAGGCTGCTGGAATCGCTAAAGGTTCCGGAGAGTCCGCCAAGGGAAGCGTTGGCTCCATCAAGCGATCCCAGCTTGAGGAGATCGCCAAGACCAAGCTGCCCGACCTCAACTGCACCAGCGTTGAGTCGGCCATGCGCATCATCGAAGGCACTGCTCGCAACATGGGCGTCGCCATCTCACTGAAACAGCGCTACAGGGAGACCATTCAGCCCAAATTGCTGAAAGATCTAAGTCTCTCCAACATCCATGAAGTCCCCAAGGTGGTCAAAGTCACCGTGAACCGGGGACTTGGCGAAGCTGCCACGAATGCCAAGGCCCTAGAGGCCTCGGTCAACGAACTTGCTCAGATCACCGGCCAGAAAGTGGTGGTGACCCGAGCCAAGAAAGCCATCGCGAGCTTCAAGATCCGCGAGGGCATGCCGATCGGCTGTGCCGTGACTCTGCGCGGCGATCGCATGTACGCCTTCCTGGAGCGACTGATCAACCTGGCACTGCCCCGCATCCGTGACTTCCGTGGCGTCAGCCCCAAAAGCTTCGACGGACGTGGCAATTACACCCTGGGGGTAAGAGAGCAGATCATCTTCCCTGAGATCTCCTTCGACAAGATCGACGCCATCAGGGGCATGGACATCACCATCGTGACCACTGCCCGTTCGGATGAAGAGGGCCGGTCCCTCCTCCGCGAGATGGGAATGCCGTTCATGCCAACCATTCAGCAACTGATCCGGACCGAGCGTCAGAGCTCAAAGGCGAAAACCAAATCGCCAGCTCTGAAGGCCTGCCCCGAACGCCGTGGTGTTTGCACCCGTGTGTACACCTCCACTCCCAAAAAGCCGAATTCGGCTTTGCGCAAAGTGGCCCGTGTGCGCCTCACCTCCGGATTCGAGGTCACCGCCTACATCGGCGGCATCGGCCACAACCTGCAGGAGCACTCGGTTGTGCTGATCCGCGGCGGTCGCGTTAAGGATCTGCCTGGAGTTCGTTACCACATCATTCGCGGAACCCTTGACACCGCAGGAGTCAAGGACCGTCGTCAGTCCCGTTCCAAGTACGGCGCCAAATCTCCGGAACTGCGTCAGCTCTCCGACGCAGACCTCACAGAGCAAATCGTCGGTCTCCGTCGCGAGCTGTTCGATCTGCGCTTCCAGCAAGCCACCAGGCAGCTGGCCAACACCCACCGCTTCAAGCAGAGCCGCACCAAGCTGGCCCAACTGCTGACGGTGCAGATGGGACACAAAATCCATCCAACCGGCTTACGCCTGGGGATTACCCAGGAGCACCGGTCACGCTGGTACGCAAGCAAGAGTTATCCGAGCCTCCTTCAGGAGGACGATCGGATTCGCAAGTTCATCCACAAGAAATACTCCGCCGGTATCAGTGATGTGCTGATCGCCCGCAAGGCCGATCAGCTCGAAGTTGAGCTGAAAACAGCACGCCCCGGCGTGTTAGTTGGACGCCAGGGCAGTGGCATCGAAGAGCTGCGCTCCGGCATCCAGAAAACCGTCGGTGATCGTGTTCGGATCAATGTGGTCGAGGTCGAGCGTGTCGACGCCGACGCTTTTCTGCTTGCCGAATACATCGCTCAGCAACTTGAAAAGCGTGTGGCGTTCCGTCGCACGATCCGCATGGCCGTGCAGCGAGCACAGCGAGCAGGTGTTCTGGGCCTGAAAATCCAGGTTTCAGGACGCCTGAATGGTGCTGAGATCGCTCGTACCGAGTGGACGCGTGAAGGTCGGGTGCCCCTGCACACCCTTCGCGCTGACATCGACTACGCCACCAAGGTCGCCAGCACCACCTACGGGGTGCTCGGCATCAAGGTCTGGGTGTTTAAAGGCGAGGTGCTGGGTGATGAAAAGAAGGCCAAGCGCAACGTTCCCAACGGCGTTGCCCATATCCAAAGCACCTTCAATAACACGATCGTCTCGATCACCGATACCACCGGAGAGGTGATCTCCTGGTCTTCGGCAGGTGCCAGCGGCTTCAAAGGTGCTCGCAAAGGCACCCCGTTTGCAGCGCAGACTGCAGCCGAAGCTGCCGCGCGCAGGGCTCTCGAGCAGGGCATGCGCCAGATCGAAGTGCTTGTGCGTGGTCCCGGCTCAGGTCGTGAAACCGCGATCCGTGCTTTACAGGTTGCAGGTCTGGAAATCACGCTGATCCGCGACGTCACTCCTTTGCCACACAACGGCTGTCGCCGTGCCAAGCGTCGGCGCGTCCTGGAGAGCAAGCAACAGATCGTCGAAGAGCTCAAGCAGCTCCTCGGTGAGGCCGAAATGGCATTGGTCCTGGATTATCAGGGTCTCTCCATCAAGGAAATGTCTGATCTGAGGACTCGTCTTCGGGCCAGCAACGGCGTTTGCAAGGTGACCAAAAACACCTTGATGCGTCTTGCCATTGATGGTGATAGTAACCTCGATCCCCTTCTGAGCGGTACCAACGCTTTCGTCCTTGTTAAGGGCGATATCGGCGGTGCAGTGAAAGCCCTTCAGGCTTTTCAGAAGGACACCAAGAAGTCCGAAACCAAGGGTGGCCTTTTCGAAGGCAAGCTCCTGTCTCAGGACGAGATCAAGGCCATCGGTGACCTTCCCACCAAGGAAGTGCTCATGGCTCAGATCGCTGGTTCCATCAATGCCGTTGCCACCGTGGCTGTGGGCATCATGGCCAATCACGACCCTATTTCCGACATGCTCACCCGCATTCGCAATGCGAGTGAGAAACGTCACCAGAGCACGAAAGTACCTGCCTCCCGCATGTCTCGCAGCATCGCCAAAGTGCTGCAGCAGGAAGGCTTCATCGCCGAGATCGAAGGAGTCCACACCAACCTGGTGCTGGAACTGAAGTACCCCACCATCCGCTCCATGCAGCGGGTAAGCAAGCCTGGTCTGCGCATCTACAAGAACACCCGCGGCCTTCCCAAGGTCCTCGGCGGACTGGGGGTGGCGATCATCTCCACCTCCAAGGGTGTCATGAGCGACCGCGATGCCCGAAAGCAGGGCGTGGGCGGTGAAGTGCTCTGCTACGTCGGCTTCGCCGTCATTGACAAGCCGGCTGGGCTCACCTCACATACCTGTGTGGCACGCATCAGACGGGTGCTAGGCATCCGCAGGATTGGTCATGGCGGCACTCTGGATCCAGCGGTGACAGGCGTGCTGCCGATCGCCGTGGGACAGGCGACACGACTGTTGCCGTACCTACCAGGCGAGAAAACCTATCGAGGCGTGATCCAGCTAGGGATCAGCACCAACACCGACGACCTTCAAGGTGAGGAACTGTCCAGACAATCCGTCCTGGATCAGGCACTCAGTCCGTTCCGCGGCAGCATTCGCCAACAGCCCCCTCAGGTTTCAGCGGTCCACGTGGATGGTGAGCGTGCTTATGCCAGGGCCCGTCGCGGCCAGATGGAGCTTGCAGCACGGCCTGTGACCATTCATCAACTGCATGTCTTGCAAGCCCAGTTGAGCGTGGAGGTGCACTGCTCAGCAGGCACCTACATCCGTTCACTGGCAAGAGATCTGGGCTTAGCACTCGGATGCGGAGGTTGTCTGGCCAGCCTCAGGCGTACCCAGGCCCTCGGCTTCCATGACCACCAGGCGGTACTGCCAAATGCT---AGCTTGCTACGACCCGAGCTGGCCTTGCCTCATCTGCCTCAGCGCCTGCTCACTGCCAGCGAACAGCTGGACTGGTCCCGTAAACAACAGACCCAGAAGCGTCATCGACGCCTGCGTCGTCACCTCAGCGGCACCGCCGGCAAACCCCGCCTGTCCGTGTTCCGCTCCAACAGCCACATCTATGCCCAGGTCATTGACGATGACGCCCAGAGCACACTCTGCTCGGCATCGACCGTTGACAAGGACCTGCGCACTAGCCTCAAGGCCTGCAATGCTTCGGTAGCCGTCGGTGAGCTGGTGGCCAAACGCGCCCTTGCCAAGGGCATCCAACAGGTGGTCTTCGATCGCGGCGGCAACCTGTATCACGGCCGAGTGAAAGCCCTTGCCGACGCCGCCCGGGAAGCGGGCCTTCAGTTCATGTCGCTCGATACCACCGAAAAGCAGCAGCTGATCAACACCCACCAGACCCATGCCACCGATACCGGGTCGGCTGAGGTTCAAGTGGCGATGCTGAGCGAGCGCATCTCCAAGCTCAGTAGCCACCTGCAGCAGAACAACCACGACTACTCCTCGCGTCAGGGGCTGCTGAAGATGCTTGGTCGCCGCAAGCGCCTGCTCAGTTATGTGAGAAGCAAGAGCGAGCAGCGTTACAGCAGCCTCATCGCCAAACTGGGTATCCGCCTGCGCATCGCCTCCCGCCGCAGCCAGCTGGCCATGGTGCAGACCAACTGGGTGAAAGCCGAACTGGAGAAACTGGCGATCTCAGTGGAGGCCATGGCCACTCAGGGCGACAAAATTCTGGATGTGGCTCTGGCGAAAATCGGCGACAAGGGCCTGTTCACCAAGGAACTGGAGGCCCAGATGCTGGTGGGTCGAGCGGAGATCGCCGTGCATTCGCTCAAGGATCTACCCACCAACCTGCCCGATGGCCTGATGCTCGGTTGCATCACCGAGCGGGAAGATCCGGCGGATGCCCTGGTAGTGAACTACACCCTGGAAACCCTGCCGGAGGGATCCGTCGTCGGCACCAGCTCGTTGCGCAGATTGGCACAGCTGCGTTACCACTTCCCCCATCTCCAGTTCAAGGACGTTCGCGGCAACGTCATTACCCGACTCGAAAAACTGGATGCTGGCTACGACTGCCTGATCCTCGCGGCGGCAGGCCTGAGTCGACTCGGATTCGGGGATCGGATCCACCAGATTCCTGGCCACATCTCACTGCATGCCGTGGGACAGGGGGCCCTTGGCATCGAATGTGTCACAGACAACAAAGATGTTCTCAACGTGCTTGAGCATGGCCCCACCAGCGGACGATGCCTCGCGGAGCGAGCCTTCCTCCGGGAACTTGAAGGCGGCTGCCAGGTGCCGATTGGAGTCAACAGCGAACTGGTACTCACTGGGATGGTGGCCAGCTTGGATGGCAAGATGATCCGTGATGAACTCGGCAATCCTGAAGATGTGGGCCTGAAGCTCGCAAAATCTCAAGGTGCCGGCGAGATCAAGGAAAGGGTCGGCACCGTCGTCAGCGACAAGATGGACAAAACGGTGGTGGTTGCGGTGGAAAACCGCTTTCCCCACCCCATCTATCAGAAGACGGTCAGCCGTACCACCCGTTACAAAGCTCACGACGAGAACAACACTGTTCGCGTTGGTGACCGTGTTCGCATCACCGAGACCCGTCCTCTCAGCCGTCACAAGCGCTGGGCCATCGCCGAGGTGCTCTCCGTCCCCTCCATCGATTCAATCGACCGCCAGTGGTATCTGGTGGATGCTGAGAATCAAACGCTCGGCCGCTTAGCGACCGAAGTGGCTTCCGTGCTCCGCGGCAAGAACAAAGCCAGCTACACCCCGCATCTCGACACCGGCGATTTCGTCGTTGTCGTCAATGCCGACAAGGTGAAGGTGAGTGGCAGCAAGCCGCAACAGAAGCTGTACCGCAGGCATTCCGGACGCCCCGGTGGGATGAAGGTGGAGACCTTCGCTCATCTCCAGGAGCGTCTTCCTGAGCGAATCGTGGAAAAAGCCATCAAGGGCATGCTTCCTCACAACGCTTTGGGCCGCCAAATGTTCCGCAAACTGAAGGTGTACAAGGGTGCCGATCATCCGCATTCCGCCCAGCAGCCTCAGCCCGGAGTCGATGAAGTTGGTCGTGGATGCTGGTTCGGGCCTGTCTTCGCTGCCGCGGTCTGCCTCGGCCTGACGGACAGCAAAGCCCTCTCCCCAAAGCGCAGAGCTGCGCTGGTTCCCGAGATTGAACGAGCCACCAGTTGGGCCCTGGGCCAGGCGGCTGCGCGTGATGTGGATGCGAAAGGGATCAGAGTGGCCACGGAACTCGCCATGCTCCGAGCGCTTCTCCCCCAGGTTCTGGTGGATGGGCAGCGCACCATCGTGCGTGGTGACAGCAGTGAGGCATCGATTGCTGCCGCCAGCGTGCTGGCAAAGGAAGCGCGCGATGCCTTGATCTGTCGCCTGGCTCGACGTTTCCCTGGCTATGCACTGGAACGCCATGCCGGATACGGCACCGCTCAACATCGAGCGGCCCTGCTGGCTTCAGGTGCCACTCCGATGCATCGTCACACCTTCATGCGCCTACGCAAAGGCGACACCGTTCAGGTGATCACCGGCAAGGACAAGGGCAAGACCGGCGAGGTCCTGCGCACCCTGAATGAAAACCGCGTGATCGTGGAGGGCATCAATATGCGCACCCGACACGTCAAACCCACTCAGGAGGGTGAAAGCGGTCAGATCGTCACTGAAGAGGCTTCACTGCATGCCTCCAACGTGATGATCTACTCCACAAAGAAGGTGACCAGCCGAGTCGAGCTGATCACTGAAAAGGGCAGCAAAAAGCGCCGCCTCAAGAAAACCGGCGAG
>AG-673-A03
ATGGCTGTCGTCACTCTCGCCGAGATGATGGAGGCTGGTGCCCATTTCGGCCACCAGACCCGTCGCTGGAATCCCAAGATGTCGCGCTACATCTATTGCGCGCGCAACGGTGTTCACATCATTGATCTTGTGCAGACCGCTGTCTGCATGAACAACGCCTACAAATGGACGCGTACCGCGGCCAGAAGCGGCAAACGTTTTCTGTTCGTTGGCACCAAGAAACAAGCGTCCGAGGTGATCGCTCTCGAAGCGGCACGTTGTGGAGCGTCCTATGTGAACCAGCGTTGGCTGGGTGGAATGCTCACCAACTGGACCACGATGAAGGCCCGCATTGATCGCTTGAAGGATCTGGAGCGGATGGAGTCCAGCGGTGCGATCGCCATGCGCCCCAAGAAGGAAGCCGCTGTGCTCCGCAGGGAGCTTGATCGTCTTCAGAAGTACCTCGGTGGTCTGAAGAACATGCGTCGTCTTCCCGATGTGGTGGTCCTGGTGGATCAGCGTCGCGAGACCAACGCTGTGCTCGAGGCCCGCAAGCTCGATATCCCACTGGTTTCGATGCTTGACACCAACTGCGACCCCGATCTCTGCGAGGTGCCGATTCCTTGCAATGACGATGCTGTTCGTTCTGTGCAGCTGGTGCTGAGCCGCCTTGCTGATGCCATCAACGAAGGTCGT---------------------------------------------------------------------------------------------------------------------------------------------------------------------------------------------------------------------------------------------------------------------------------------------------------------ATGCCAAAACTTTCAAAACGCCTGGCCAGCCTCGTCACCAAGGTTGAAGAGCGCGCATATGAGCCGCTTGAAGCCATTCAGCTGGTCAAGGACAACGCCAACGCCAAGTTCGACGAGACCATGGAGGCGCATGTGCGTCTCGGGATCGACCCCAAATACACCGATCAGCAGCTGCGCACCACCGTGGCACTGCCTCACGGCACCGGTCAGACCGTGCGAATCGCCGTTGTCACCAGTGGTGAGAAGGTTGCAGCCGCCAAAGCAGCCGGCGCTGAGCTCGCAGGCGATGAGGATCTGGTCAACACCATCAGCAAGGGGGAGATGAACTTCGACCTGCTGATCGCCACCCCAGACATGATGCCCAAAGTGGCCAAGCTGGGTCGTGTGCTCGGCCCCCGTGGTCTGATGCCCAACCCCAAAGCCGGTACCGTGACTACCGATTTGGCAGCCGCCATCAAGGATTTTAAGGCTGGCAAGCTGGAATTCCGTGCTGACCGCACCGGCATTGTGCACGTGCGTTTCGGTAAGGCCAGCTTTGATGCTGCCAACCTGCTCGACAACCTGAAAATGCTTCAGGAGACCATTGACCGCAACAAGCCCAGCGGTGCAAAGGGTCGTTATTGGAAGAGCCTCTATGTGACCTCCACGATGGGTCCTTCGGTGGAAGTGGATATCTCAGCCCTT---------------------------------------------------------------------------------------------------------------------------------------------------------------------------------------------------------------------------------------------------------------------------------------------------------------------------------------------------------------------------------------------------------------------------------------------------------------------------------------------------------------------------------------------------------------------------------------------------------------------------------------------------------------------------------------------------------------------------------------------------------------------------------------------------------------------------------------------------------------------------------------------------------------------------------------------------------------------------------------------------------------------------------------------------------------------------------------------------------------------------------------------------------------------------------------------------------------------------------------------------------------------------------------------------------------------------------------------------------------------------------------------------------------------------------------------------------------------------------------------------------------------------------------------------------------------------------------------------------------------------------------------------------------------------------------------------------------------------------------------------------------------------------------------------------------------------------------------------GTCCTAGCCCTCGAAACAAGTTGTGACGAGTCTGCCGCGGCTGTTCTTCAGGTTCTGTCGCATCGGATTGCGTCTCAGATCGAGGAACATGCCCAATGGGGCGGCGTGGTGCCGGAGATTGCCTCACGCCGGCATGTGGAAGCTCTCCCCCATTTGATCGACCAATCGCTCAAGTCCGCGCTCTCGATCAGCGATCTGGATGCGGTGGCTGCCACTGTCACCCCAGGTCTGGTTGGGGCCCTGATGGTGGGTTCTGTGACGGGCCGCACTCTGGCAGCGCTTCATCGCCGACCGTTCATCGCCATCCACCATCTCGAAGCCCATCTGGCCTCGGTTTTATATCTCGTCCTACTGGTGAGCGGCGGACATACGGAACTGATTCGCGTCGATGCAACAGTGCTGGAGCGCCTTGGGCGTAGTCATGACGACGCCGCTGGGGAAGCCTTTGACAAGGTCGCCCGGCTGCTGGGCCTTGAGTACCCAGGGGGGCCTGCGATCCAGGCCGCGGCCTTTCAGGGGGATGTCAGCTTGCCGAAAGGCCGTGTTTATGACTTCTCATTCAGCGGCCTAAAAACGGCGATGCTTCGTCAGGTGGAGGCTTGTTTGCCCCTGGCGGATCTGGCCGCCAGCTTCCAGCAAGTCGTTGTGGATGTGTTGGTCGACCGCAGCCTCCGATGCTGTTCCGAGCTCGGCTCGACACTGGTGATGGTGGGTGGAGTGGCGGCCAATCAATGCTTGCGTAAATGCATGCATGCAAGAGGTGAACAGGGGGTTGATGTGCACCTGGCGCCGCTTCGCTACTGCACCGATAACGCTGCAATGGTGGGGGCTGCTGCGCTT------------------------------------------------------------------------------------------------------------------------------------------------------------------------------------------------------------------------------------------------------------------------------------------------------------------------------------------------------------------------------------------------------------------------------------------------------------------------------------------------------------------------------------------------------------------------------------------------------------------------------------------------------------------------------------------------------------------------------------------------------------------------------------------------------------------------------------------------------------------------------------------------------------------------------------------------------------------------------------------------------------------------------------------------------------------------------------------------------------------------------------------------------------------------------------------------------------------------------------------------------------------------------------------------------------------------------------------------------------------------------------------------------------------------------------------------------------------------------------------------------------------------------------------------------------------------------------------------------------------------------------------------------------------------------------------------------------------------------------------------------------------------------------------------------------------------------------------------------------------------------------------------------------------------------------------------------------------------------------------------------------------------------------------------------------------------------------------------------------------------------------------------------------------------------------------------------------------------------------------------------------------------------------------------------------------------------------------------------------------------------------------------------------------------------------------------------------------------------------------------------------------------------------------------------------------------------------------------------------------------------------------------------------------------------------------------------------------------------------------------------------------------------------------------CGGGTTTCTCTCTCCTGGCTGCAGGATTTGGTGCAACTGGGTGAACGCTTGTCGATGGCTGGATTTGAAGTGGAAGAGCTGGAAGATCTCTCTCTGGCTCAAGGTGTTGTTGTCGGTGAGGTCATGGCCTGCGAGCGGCATCCCAATGCGGACAAACTCAGTGTCTGCGAGGTGAATGTGCAAATTGTCTGTGGAGCCAAGAACGTGCGTGCCGGCATTCACGTTCCTGTCGCCATGATCGGAGCAGTTCTTCTCACGATCAAAGCAGGTGAACTCCGTGGTGTGAGCAGTGAGGGAATGATCTGCTCGCTCTCAGAACTCGGCCAGACCGATGGAATCGCCATCCTCCCAGGAGAGCCAGTTGCCCCGTTCCTCCTCAACGACAGCGTTCTCGAACTCGCCATCACCGCCAACCGTCCTGATGGTCTGTCCATGACGGGCATTGCCAGGGAAGTGGCTGCACTCCTTTACGGCTTGACCGAAGTGAAGAGCGTCGATTCATCACGCTCACCGCAATGGTTGCAGCGACGTCTGACGCGTGCCGGAGTGAAGCCCGTCAATGCCATCGTCGACATCACCAATCTCGTGATGCTTGAACAGGGCCAACCGCTGCATGCCTTTGATGCCGATGCACTGGAATTCGGACTGCGTCAGGCCCGTGAACACGAGCTCTTTCAAGGCCTGGACGGACGTGAAATTGAACTGGATCCCCGTGTCCAGGTGGTGACCTGCAGGGATCGTGCTGTCGCCGTGGCCGGTGTGATCGGCAGTGCCGAAAGCGGTGTCACCGACAGCACCCGCAGAATCTGGCTGGAATCGGCCCTGTTCACTCCCGCTTCCGTCCGCAACGGCAGTCGAGCCACAGGTCAGCGCACGGATGCCAGCAGTCGCTACGAGAAGGGGTTGCCGAGGGAAATCACCCTGATCGCAGCGGGCCGCGCACTGACCTTGTTCAAGGAGATGCTTGTGGTCTTGCGACGCAGCTCACTGCATCGTCTGCTCGGACTTGAATCCCCTGACGAGCAGGTCGAGGCCTGTCTCGCAGCACTGGGCTGTGAACTCTCTGCCGATGTGATCGTTCCCCCGTCAAGGATGGACCTGGAGGTTGACCTGATCGAGGAGGTCGCGCGACTGGTGGGATTTGATCGTTTCCAGTCTCATCTTCCAGACCTTCAGCCCGGTCTGACGCTCATCCAACAGGCCGAACGACGCTTGCGTCAGCGTCTAAGTGCCTCTGGCTTGCAGGAAATCACCACGTTGTCACTCCGCATTGCCATCAGCAATCCTCTGTTGGCGGAGACCAGCCATCTGCGAACTGCGCTCTGGCTGGAGCATCTTCACGTTTGTCAGCGCAATCTTCAGGCCTCACAACCTGGTTGCTGGGTGTTCGAGATCGGACATGTGTTCCAGGAAGCTCGGCTCTCGGGGGTGATCTGCGGCCGATGGCAGTCCAACTATTACGACGCCAGAGGCGTGCTCACCTCCGTTCTGAATTCATTCGGGATAGAGCTCATCGATGATCTGCATCCAGGCCGTGCAGCGGTTGTTGAAGGTGGCTGCTTCGGTCAGTTGCATCCAGCACTGTGTGAAGAGCTGCCGGCGGGAACGTATCTGTTTGATCTGGAACTGGCACGCCTGCTGGAAGCATTCAAGACCTACTCCACCCTTCCCTCGTCAGAGCGAGATCTGGCCATGGTTGTTCCACGCAGCCTGGCGGCAGGAGAGCTTCTGCAGGCCATTCGCAAAGGCAAATTGGAGTCGGTCGAATTAATCGATCGTTTTGAAGGCGGTCAGCTGGGCTCCGATGCATGCAGTCAGGCATTCCGGCTGCGTTATCGCAGCAAAGACAGCACGCTCACCGACGACATGATTCAGCCTGTGCATGAGAAGGTGCGCCAGGCACTGGTCAAGCAGTTTCAGGTGGAGTTGCGC------------------------------------------------------------------------------------------------------------------------------------------------------------------------------------------------------------------------------------------------------------------------------------------------------------------------------------------------------------------------------------------------------------------------------------------------------------------------------------------------------------------------------------------------------------------------------------------------------------------------------------------------------------------------------------------------------------------------------------------------------------------------------------------------------------------------------------------------------------------------------------------------------------------------------------------------------------------------------------------------------------------------------------------------------------------------------------------------------------------------------------------------------------------------------------------------------------------------------------------------------------------------------------------------------------------------------------------------------------------------------------------------------------------------------------------------------------------------------------------------------------------------------------------------------------------------------------------------------------------------------------------------------------------------------------------------------------------------------------------------------------------------------------------------------------------------------------------------------------------------------------------------------------------------------------------------------------------------------------------------------------------------------------------------------------------------------------------------------------------------------------------------------------------------------------------------------------------------------------------------------------------------------------------------------------------------------------------------------------------------------------------------------------------------------------------------------------------------------------------------------------------------------------------------------------------------------------------------------------------------------------------------------------------------------------------------------------------------------------------------------------------------------------------------------------------------------------------------------------------------------------------------------------------------------------------------------------------------------------------------------------------------------------------------------------------------------------------------------------------------------------------------------------------------------------------------------------------------------------------------------------------------------------------------------------------------------------------------------------------------------------------------------------------------------------------------------------------------------------------------------------------------------------------------------------------------------------------------------------------------------------------------------------------------------------------------------------------------------------------------------------------------------------------------------------------------------------------------------------------------------------------------------------------------------------------------------------------------------------------------------------------------------------------------------------------------------------------------------------------------------------------------------------------------------------------------------------------------------------------------------------------------------------------------------------------------------------------------------------------------------------------------------------------------------------------------------------------------------------------------------------------------------------------------------------------------------------ATGGCCAAGAAAGTCGTAGCTGTGATCAAGCTGGCCCTTCAGGCCGGCAAAGCCAACCCTGCACCGCCCGTGGGTCCTGCCCTCGGTCAGCACGGGGTCAACATCATGGCGTTCTGCAAGGAGTACAACGCCCGTACCCAGGAAAAAGCCGGGTTCGTGATTCCGGTGGAGATCTCGGTCTTTGAAGACCGCAGTTTCACCTTCATCACCAAGACGCCCCCAGCGTCTGTGCTGATCACCAAGGCTGCTGGAATCGATAAAGGTTCCGGAGAGTCCGCCAAGGGAAGCGTTGGCTCCATCAAGCGATCCCAGCTTGAGGAGATCGCCAAGACCAAGCTGCCCGACCTTAACTGCACCAGCGTTGAGTCGGCCATGCGCATCATCGAAGGCACTGCTCGCAACATGGGCGTCGCCATC---------------------------------------------------------------------------------------------------------------------------------------------------------------------------------------------------------------------------------------------------------------------------------------------------------------------------------------------------------------------------------------------------------------------------------------------------------------------------------------------------------------------------------------------------------------------------------------------------------------------------------------------------------------------------------------------------------------------------------------------------------------------------------------------------------------------------------------------------------------------------------------------------------------------------------------------------------------------------------------------------------------------------------------------------------------------------------------------------------------------------------------------------------------------------------------------------------------------------------------------------------------------------------------------------------------------------------------------------------------------------------------------------------------------------------------------------------------------------------------------------------------------------------------------------------------------------------------------------------------------------------------------------------------------------------------------------------------------------------------------------------------------------------------------------------------------------------------------------------------------------------------------------------------------------------------------------------------------------------------------------------------------------------------------------------------------------------------------------------------------CTGGAGAGCAAGCAACAGATCGTCGAAGAGCTCAAGCAGCTCCTCGGTGAGGCCGAAATGGCATTGGTCCTGGATTATCAGGGTCTCTCCATCAAGGAAATGTCTGATCTGAGGACTCGTCTTCGGGCCAGCAACGGCGTTTGCAAGGTGACCAAAAACACCTTGATGCGTCTTGCCATTGATGGTGATAGTAACCTCGATCCCCTTCTGAGCGGTACCAACGCTTTCGTCCTTGTTAAGGGCGATATCGGCGGTGCAGTGAAAGCCCTTCAGGCTTTTCAGAAGGACACCAAGAAGTCCGAAACCAAGGGTGGCCTTTTCGAAGGCAAGCTCCTGTCTCAGGACGAGATCAAGGCCATCGGTGACCTTCCCACCAAGGAAGTGCTCATGGCTCAGATCGCTGGTTCCATCAATGCCGTTGCCACCGTGGCTGTGGGCATC------------------------------------------------------------------------------------------------------------------------------------------------------------------------------------------------------------------------------------------------------------------------------------------------------------------------------------------------------------------------------GGCTTCGCCGTCATTGACAAGCCGGCTGGGCTCACCTCACATACCTGTGTCGCACGCATCAGACGGGTGCTAGGCATCCGCAGGATTGGTCATGGCGGCACTCTGGATCCAGCGGTGACAGGCGTGCTGCCGATCGCCGTGGGACAGGCGACACGACTCTTGCCATACCTACCAGGCGAGAAAACCTATCGAGGCGTGATCCAGCTAGGGATCAGCACCAACACCGACGACCTTCAAGGTGAGGAACTGTCCAGACAATCCGTCCTGGATCAGGCACTCAGTCCGTTCCGCGGCAGCATTCGCCAACAGCCCCCTCAGGTTTCAGCGGTCCACGTGGATGGTGAGCGTGCTTATGCCAGGGCCCGTCGCGGCCAGATGGAGCTTGCAGCACGGCCTGTGACCATTCATCAACTGCATGTCTTGCAAGCCCAGTTGAGCGTGGAGGTGCACTGCTCAGCAGGCACCTACATCCGTTCACTGGCAAGAGATCTGGGCGCAGCACTCGGATGCGGAGGTTGTCTGGCCAGCCTCAGGAGGACCCAGGCCCTCGGCTTCCATGACCACCAGGCGGTACTGCCAAATGCT---AGCTTGCTGCGACCCGAGCTGGCCTTGCCTCATCTGCCTCAGCGCCTGCTCACTGCCAGCGAACAGCTGGACTGG------------------------------------------------------------------------------------------------------------------------------------------------------------------------------------------------------------------------------------------------------------------------------------------------------------------------------------------------------------------------------------------------------------------------------------------------------------------------------------------------------------------------------------------------------------------------------------------------------------------------------CTGCGCATCGCCTCCCGCCGCAGCCAGCTGGCCATGGTGCAGACCAACTGGGTGAAAGCCGAACTGGAGAAACTGGCGATCTCAGTGGAGGCCATGGCCACTCAGGGCGACAAAATTCTGGATGTGGCTCTGGCGAAAATCGGCGACAAGGGCCTGTTCACCAAGGAACTGGAGGCCCAGATGCTGGTTGGTCGAGCGGAGATCGCCGTGCATTCGCTCAAGGATCTACCCACCAACCTGCCCGATGGACTGATGCTCGGTTGCATCACCGAGCGGGAAGATCCGGCGGATGCCCTGGTGGTGAACTACACCCTGGAAACCCTGCCGGAGGGATCCGTCGTCGGCACCAGCTCGTTGCGCAGATTGGCACAGCTGCGTTACCACTTCCCCCATCTCCAGTTCAAGGACGTTCGCGGCAACGTCATTACCCGACTCGAAAAACTGGATGCTGGCTACGACTGCCTGATCCTCGCGGCGGCAGGCCTGAGTCGACTCGGATTCGGGGATCGGATCCACCAGATTCCTGGCCACATCTCACTGCATGCCGTGGGACAGGGGGCCCTTGGCATCGAATGTGTCACAGACAACAAAGATGTTCTCAACGTGCTTGAGCATGGCCCCACCAGCGGACGATGCCTCGCGGAGCGAGCCTTCCTCCGGGAACTTGAAGGCGGCTGCCAGGTGCCGATTGGAGTCAACAGCGAACTGGTACTCACCGGGATGGTGGCCAGCTTGGATGGCAAGATGATCCGTGATGAACTCGGCAATCCTGAAGATGTGGGCCTGAAGCTCGCAAAATCTCAAGGTGCCGGCGAGATC------------------------------------------------------------------------------------------------------------------------------------------------------------------------------------------------------------------------------------------------------------------------------------------------------------------------------------------------------------------------------------------------------------------------------------------------------------------------------------------------------------------------------------------------------------------------------------------------------------------------------------------------------------------------------------------------------------------------------------------------------------------------------------------------------------------------------------------------------------------------------------------------------------------------------------------------------------------------------------------------------------------------------------------------------------------------------------------------------------------------------------------------------------------------------------------------------------------------------------------------------------------------------------------------------------------------------------------------------------------------------------------------------------------------------
>AG-673-A10
---------------------------------------------------------------------------------------------------------------------------------------------------------------------------------------------------------------------------------------------------------------------------------------------------------------------------------------------------------------------------------------------------------------------------------------------------------------------------------------------------------------------------------------------------------------------------------------------------------------------------------------------------------------------------------------------------GCTCAGCAGAAGATTCGCATCCGCCTGAAGGCGTTTGACCGCCGCATGCTGGATCTTTCCTGCGACAAGATCATTGATACCGCCGATCAGACCGCTGCCACAGCGATCGGGCCCATTCCTCTCCCCACCAAGCGCAAAATTTATTGCGTCCTGCGTTCCCCCCACGTGGACAAAGACTCCCGGGAACACTTCGAGACCCGTACTCACCGTCGGATCATCGACATTTACAGCCCTTCCGCAAAGACGATCGACGCACTGATGAAGCTCGATCTCCCCAGTGGTGTGGACATCGAAGTCAAGCTCATGCCCAAACTCCCCAAGCGCCTGGCGAGCCTCGTCAGCAAAATCGAGGATCGCGTCTACGAACCCCTCGAGGCGATTGCCCTGGTGAAGGACAACGCCAACGCCAAGTTCGACGAAACCATGGAGGCCCATGTACGCCTCGGCATCGATCCGAAGTACACCGACCAGCAGCTGCGCACCACGGTGGCGCTTCCCAACGGCACAGGTCAGAGCGTTCGCATCGCGGTGGTGACCCGCGGTGAGAAGGTTGCTGAAGCCAAGGCTGCCGGTGCCGAACTGGCGGGTGATGAAGATCTGGTGGAGTCCATCGCCAAAGGTGAGATGGATTTCGACCTGTTGATCGCCACCCCGGACATGATGCCCAAAGTGGCCAAGCTCGGTCGTGTTCTCGGCCCCCGCGGTCTGATGCCGAACCCCAAGGCCGGCACTGTGACCACCGACCTGGCCTCTGCCATTCAGGAATTCAAGGCCGGCAAACTGGAATTCCGGGCGGATCGCACGGGCATCGTGCACGTGCGTTTCGGTAAGGCAAGTTTCAGCGCCGAGGCTCTGCTGCAGAACCTCAAGACCCTGCAGGAGACCATCGACCGCAACAAGCCGAGTGGTGCCAAGGGTCGTTACTGGAGGTCGCTGTTCGTGACCTCCACCATGGGCCCCTCCGTGGAAGTGGATTTCTCCGCTCTG------------------------------------------------------------------------------------------------------------------------------------------------------------------------------------------------------------------------------------------------------------------------------------------------------------------------------------------------------------------------------------------------------------------------------------------------------------------------------------------------------------------------------------------------------------------------------------------------------------------------------------------------------------------------------------------------------------------------------------------------------------------------------------------------------------------------------------------------------------------------------------------------------------------------------------------------------------------------------------------------------------------------------------------------------------------------------------------------------------------------------------------------------------------------------------------------------------------------------------------------------------------------------------------------------------------------------------------------------------------------------------------------------------------------------------------------------------------------------------------------------------------------------------------------------------------------------------------------------------------------------------------------------------------------------------------------------------------------------------------------------------------------------------------------------------------------------------------------------------------------------------------------------------------------------------------------------------------------------------------------------------------------------------------------------------------------------------------------------------------------------------------------------------------------------------------------------------------------------------------------------------------------------------------------------------------------------------------------------------------------------------------------------------------------------------------------------------------------------------------------------------------------------------------------------------------------------------------------------------------------------------------------------------------------------------------------------------------------------------------------------------------------------------------------------------------------------------------------------------------------------------------------------------------------------------------------------------------------------------------------------------------------------------------------------------------------------------------------------------------------------------------------------------------------------------------------------------------------------------------------------------------------------------------------------------------------------------------------------------------------------------------------------------------------------------------------------------------------------------------------------------------------------------------------------------------------------------------------------------------------------------------------------------------------------------------------------------------------------------------------------------------------------------------------------------------------------------------------------------------------------------------------------------------------------------------------------------------------------------------------------------------------------------------------------------------------------------------------------------------------------------------------------------------------------------------------------------------------------------------------------------------------------------------------------------------------------------------------------------------------------------------------------------------------------------------------------------------------------------------------------------------------------------------------------------------------------------------------------------------------------------------------------------------------------------------------------------------------------------------------------------------------------------------------------------------------------------------------------------------------------------------------------------------------------------------------------------------------------------------------------------------------------------------------------------------------------------------------------------------------------------------------------------------------------------------------------------------------------------------------------------------------------------------------------------------------------------------------------------------------------------------------------------------------------------------------------------------------------------------------------------------------------------------------------------------------------------------------------------------------------------------------------------------------------------------------------------------------------------------------------------------------------------------------------------------------------------------------------------------------------------------------------------------------------------------------------------------------------------------------------------------------------------------------------------------------------------------------------------------------------------------------------------------------------------------------------------------------------------------------------------------------------------------------------------------------------------------------------------------------------------------------------------------------------------------------------------------------------------------------------------------------------------------------------------------------------------------------------------------------------------------------------------------------------------------------------------------------------------------------------------------------------------------------------------------------------------------------------------------------------------------------------------------------------------------------------------------------------------------------------------------------------------------------------------------------------------------------------------------------------------------------------------------------------------------------------------------------------------------------------------------------------------------------------------------------------------------------------------------------------------------------------------------------------------------------------------------------------------------------------------------------------------------------------------------------------------------------------------------------------------------------------------------------------------------------------------------------------------------------------------------------------------------------------------------------------------------------------------------------------------------------------------------------------------------------------------------------------------------------------------------------------------------------------------------------------------------------------------------------------------------------------------------------------------------------------------------------------------------------------------------------------------------------------------------------------------------------------------------------------------------------------------------------------------------------------------------------------------------------------------------------------------------------------------------------------------------------------------------------------------------------------------------------ATGTCCCGCCGTAATGCCGCTGAAAAGCGCCCGATTCTTCCTGATCCGCAGTTCAACAGCCTGGCCACGATGATGGTGGCTCGGCTGATGCAGCACGGCAAGAAATCAACGGCTCAGCGCATCCTGTCCGACGCCTTCGGACTGATCAACGAGCGCACCGGTGGTGACCCCCTGGAGCTGTTTGAAACAGCGGTGAAAAACGCCACACCTCTGGTTGAAGTTCGCGCACGTCGTGTGGGTGGTGCCACCTACCAGGTGCCGATGGAAGTGCGTCAGGAGCGTGGAACCGCCATGGCCCTGCGCTGGCTCGTGAGCTTTTCCCGCGCCCGTAACGGCCGCAGCATGGCCCAGAAACTCGCCGGTGAGCTGATGGACGCCGCCAATGAGGCTGGCAGCGCAGTTCGCAAGCGCGAAGAAACCCACAAGATGGCTGAAGCCAACAAGGCTTTCGCCCACTACCGCTAT------------------------------------------------------------------------------------------------------------------------------------------------------------------------------------------------------------------------------------------------------------------------------------------------------------------------------------------------------------------------------------------------------------------------------------------------------------------------------------------------------------------------------------------------------------------------------------------------------------------------------------------------------------------------------------------------------------------------------------------------------------------------------------------------------------------------------------------------------------------------------------------------------------------------------------------------------------------------------------------------------------------------------------------------------------------------------------------------------------------------------------------------------------------------------------------------------------------------------------------------------------------------------------------------------------------------------------------------------------------------------------------------------------------------------------------------------------------------------------------------------------------------------------------------------------------------------------------------------------------------------------------------------------------------------------------------------------------------------------------------------------------------------------------------------------------------------------------------------------------------------------------------------------------------------------------------------------------------------------------------------------------------------------------------------------------------------------------------------------------------------------------------------------------------------------------------------------------------------------------------------------------------------------------------------------------------------------------------------------------------------------------------------------------------------------------------------------------------------------------------------------------------------------------------------------------------------------------------------------------------------------------------------------------------------------------------------------------------------------------------------------------------------------------------------------------------------------------------------------------------------------------------------------------------------------------------------------------ATGGCCAAAAAAGTCACCGCTGTTATCAAGCTGGCCCTTCAGGCCGGCAAAGCCAATCCCGCGCCGCCGGTGGGTCCTGCCCTCGGCCAGCACGGTGTGAACATCATGATGTTCTGCAAGGAGTACAACGCTCGGACGCAGGACAAAGCCGGTTTCGTGATCCCGGTGGAGATCTCGGTCTATGAGGACCGCAGCTTCACCTTCATCACCAAGACGCCCCCGGCGTCGGTGCTGATCACCAAAGCCGCCAAGATCGACAAGGGCTCGGGCGAATCCGCCAAGGGCAATGTCGGTTCGATCAACCGGGCTCAGCTCGAGGAGATCGCCAAGACCAAGCTTCCTGATCTCAACTGCACCAGCATTGAGTCCGCGATGCGGATCATCGAAGGCACCGCCCGCAACATGGGTGTTGCCATC---------------------------------------------------------------------------------------------------------------------------------------------------------------------------------------------------------------------------------------------------------------------------------------------------------------------------------------------------------------------------------------------------------------------------------------------------------------------------------------------------------------------------------------------ATGCCAACCATCCAACAGCTGATCCGCACTGAGCGTTCACGCCTCAAGGCCAAAACGAAATCCCCGGCCCTGAAAGCTTGTCCCGAGCGCCGCGGTGTCTGCACCCGCGTTTACACCTCCACGCCGAAAAAACCCAATTCGGCGTTGCGCAAGGTGGCACGTGTGCGTCTCACCTCCGGTTTTGAGGTGACTGCCTACATCGGTGGCATCGGGCACAACCTGCAGGAGCACTCAGTGGTGTTGCTCCGAGGCGGTCGTGTAAAGGATCTTCCCGGAGTTCGATATCACATCATCCGCGGAACGCTGGACACCGCCGGCGTGAAGGATCGGCGTCAATCCCGGTCCAAATACGGCGCCAAGGCTCCG------------------------------------------------------------------------------------------------------------------------------------------------------------------------------------------------------------------------------------------------------------------------------------------------------------------------------------------------------------------------------------------------------------------------------------------------------------------------------------------------------------------------------------------------------------------------------------------------------------------------------------------------------------------------------------------------------------------------------------------------------------------------------------------------------------------------------------------------------------------------------------------------------------------------------------------------------------------------------------------------------------------------------------------------------------------------------------------------------------------------------------------------------------------------------------------CTGGAGAACAAGCAGCAGATCGTCGGAGAGCTCAAAGAGCTCCTCGCCGACGCCGAACTGGCACTTGTCCTTGATTTCAAGGGCCTGTCCATCAAGGAGATGTCTGACCTGCGGGATCGTCTGCGGGCCAGCGACAGCGTTTGCAAGGTGACCAAAAACACCTTGATGCGCCGTGCCATTGATGGCGACAGCAACCTCGATTCCCTGCTGACCGGAACCAACGCCTTCGTCCTGGTGAAGGGCGATGTTGGTGCCGGTGTGAAGGCTGTTCAGACCTTCCAGAAGGAACTCAACAAGTCCGAGACCAAGGGCGGCCTTTTCGAAGGCAAGCTCCTGTCTCAGGACGAGATCAAAGCCATTGCCGATCTCCCCTCCAAGGAGCAGCTCATGGCTCAGATCGCGGGTGCTATCAACGCCGTGGCCACGGTCGCTGTGGGCATC---------------------------------------------------------------------------------------------------------------------------------------------------------------------------------------------------------------------------------------------------------------------------------------------------------------------------------------------------------------------------------------------------------------------------------------------------------------------------------------------------------------------------------------------------------------------------------------------------------------------------------------------------------------------------------------------------------------------------------------------------------------------------------------------------------------------------------------------------------------------------------------------------------------------------------------------------------------------------------------------------------------------------------------------------------------------------------------------------------------------------------------------------------------------------------------------------------------------------------------------------------------------------------------------------------------------------------------------------------------------------------------------------------------------------ATGTCGTTAGATACCACCGAAAAGCAACAGCTGATCAACACCCATCAGACCCACGGCACCGACACCGGGTCCGCAGAGGTTCAGGTCGCCATGCTGAGTGAGCGGATCAACCGTCTCAGCAGCCACCTCCAGAACAACATTCACGACTTCTCTTCCCGTCAAGGGTTGTTGAAGATGATTGGTCGTCGCAAGCGTCTGCTGGGCTACATGCGCAGCAAAAGCGAGCAACGCTACGTGGATACAATCGCCAAACTGGGCATCCGC---------------------------------------------------------------------------------------------------------------------------------------------------------------------------------------------------------------------------------------------------------------------------------------------------------------------------------------------------------------------------------------------------------------------------------------------------------------------------------------------------------------------------------------------------------------------------------------------------------------------------------------------------------------------------------------------------------------------------------------------------------------------------------------------------------------------------------------------------------------------------------------------------------------------------------------------------------------------------------------------------------------------------------------------------------------------------------------------------------------------------------------------------------------------------------------------------------------------------------------------------------------------------------------------------------------------------------------------------------------------------------------------------------------------------------------------------------------------------------------------------------------------------------------------------------------------------------------------------------------------------------------------------------------------------------------------------------------------------------------------------------------------------------------------------------------------------------------------------------------------------------------------------------------------------------------------------------------------------------------------------------------------------------------------------------------------------------------------------------------------------------------------------------------------------------------------------------------------------------------------------------------------------------
>AG-673-B08
---------------------------------------------------------------------------------------------------------------------------------------------------------------------------------------------------------------------------------------------------------------------------------------------------------------------------------------------------------------------------------------------------------------------------------------------------------------------------------------------------------------------------------------------------------------------------------------------------------------------------------------------------------------------------------------------------------------------------------------------------------------------------------------------------------------------------------------------------------------------------------------------------------------------------------------------------------------------------------------------------------------------------------------------------------------------------------------------------------------------------------------------------------------------------------------------------------------------------------------------------------------------------------------------------------------------------------------------------------------------------------------------------------------------------------------------------------------------------------------------------------------------------------------------------------------------------------------------------------------------------------------------------------------------------------------------------------------------------------------------------------------------------------------------------------------------------------------------------------------------------------------------------------------------------------------------------------------------------------------------------------------------------------------------------------------------------------------------------------------------------------------------------------------------------------------------------------------------------------------------------------------------------------------------------------------------------------------------------------------------------------------------------------------------------------------------------------------------------------------------------------------------------------------------------------------------------------------------------------------------------------------------------------------------------------------------------------------------------------------------------------------------------------------------------------------------------------------------------------------------------------------------------------------------------------------------------------------------------------------------------------------------------------------------------------------------------------------------------------------------------------------------------------------------------------------------------------------------------------------------------------------------------------------------------------------------------------------------------------------------------------------------------------------------------------------------------------------------------------------------------------------------------------------------------------------------------------GTCCTTGCCCTCGAAACAAGTTGTGACGAGTCGGCTGCAGCTTACGTGCGCGTTGTTGCATCGCGAATCGCTTCTCAGGTCGCAGAGCATGCGCGCTGGGGAGGTGTTGTTCCAGAGATCGCCTCCCGTCGCCATGTCGAAGCTCTGCCGGTCTTGATTGAACAGGTGCTTGAGGAAGCAGGGTCACTGGATGGGGTTGATGCCGTGGCAGCAACGGTCGCCCCTGGTCTTGCTGGGGCACTGATGGTGGCTTCGGTCACCGGCCGCACTCTGGCGGCTCTGCATGGACGTGCATTCCTGGGGGTGCATCACCTGGAAGGTCACCTGGCCTCGGTGTTGTACCTGGTTCTGCTGGTGAGCGGTGGACATACGGAATTGATCCGTGTAGAGCAAGGGGGTATGGATCGGCTCGGTCGCAGCCACGACGATGCGGCGGGAGAAGCGTTCGACAAAGTGGCGCGATTGCTGGGACTTGGTTACCCCGGAGGCCCCGCCATTCAGTTGGCCGCCGAAAGAGGAAATAGTCAGTTGCCGAAGGGTCGAATTTATGACTTTTCCTTCAGCGGCCTGAAAACCGCCATGCTTCGCACCGTGCAATCAGATCTGCCGTTGGCAGATCTTGCCGCCAGTTTCGAGCAGGTGGTGGCCGATGTTCTGGTGGATCGCAGCTTGCGCTGCGCGGTGGATCAAGGCCACGAGCTGGTGATGGTGGGCGGCGTGGCTGCCAACAAACGTTTGAGAACCTTGATGCAAAAGCGGGCTCAGAAAGGGATTCAGGTTTCGATCGCTCCTCTGGAGTACTGCACGGACAATGCCGCGATGATTGGCGCTGCTGCTCTG------------------------------------------------------CAGATCCGCGGTCGCACTTACCGCGACGCGCTGATCATGCTCGAGTTCATGCCCTACCGCTCCACCGGACCGATCACAAAGGTGCTTCGGTCTGCTGTTGCCAACGCAGAGCACCTGGGTCTCGACCCTGCCTCACTGGTGATTTCCACCGCGAGTGCGGACATGGGCCCAGTCATGAAGCGCTACCGCCCCCGGGCTCAGGGACGCGCTTTCCAGATCAAGAAGCAGACCTGCCACATCAGCATTGCTGTGATGGCTGACTGCATCGTTCGCGATTGGCAAGGGAAAGAAGCCGGCGCTTCCATCGACCTCAAGGTGGCCAAGGAATCCACCGCCAATGACCTGATGCACCGTGCCGTCCTGCGCCAGCAGGCCCACAGTCGCCAGGGAACCGCCTCCACACTCACCCGCTCCGAGGTGCGTGGTGGTGGCCGCAAGCCTTATAAGCAGAAGGGAACCGGCCGAGCTCGTCAGGGTTCGATCCGCACTCCTCTGCGTCCCGGCGGCGGCATTGTCTTCGGACCCAAGCCCCGCACCTACAACCTTGCGATGAACCGCAAGGAGCGTCGTCTGGCCCTGCGCACCGCGCTGATGGCTCGCCTTGATGACGTGAAAGGATTCTCGCTTGAAGCACCCAAGACCCGTGAAATCACGGACGCCCTTGGTCGTCTCAGCATTGCTAAGGTGCTGATCGTGCTCGATGCGGTGCGCCGCTCCGTGCGCAACCTCGAGAAGGTGAAGCTGATCGCCGCAAACCAGCTCAACGTCTTCGATCTGCTCAACTCCAATTCACTGGTGGTCGGCGAGGACGCTCTTGCAACCATTCAGGAGGTG------------------------------------------------------------------------------------------------------------------------------------------------------------------------------------------------------------------------------------------------------------------------------------------------------------------------------------------------------------------------------------------------------------------------------------------------------------------------------------------------------------------------------------------------------------------------------------------------------------------------------------------------------------------------------------------------------------------------------------------------------------------------------------------------------------------------------------------------------TACTGGGGCACCGGCCGCCGCAAAACCTCCGTGGCCCGTGTTCGGCTGGTGCCCGGTAATGGAACGATCACCATTAACGGCCGTCCAGGTGACAACTATTTGTACAACCCCGCATACATCGCCGCGGTCAAGTCACCCCTTGAGACCCTGGGCCTGGGTACTGAATACGACATTCTTGTCAACGTTCACGGCGGTGGTCTCACCGGCCAATCCGGTGCGATCAAACAGGGCGCAGCCCGTGCCCTCTGCGAGCTCTCCGCAGACAATCGCAAACCCTTGAAAACCGAAGGTCACCTGAGCCGTGACCCGCGCGCCAAGGAGCGCCGCAAGTACGGTCTCAAGAAAGCCCGTAAGGCCCCTCAGTTCTCCAAGCGCATGTCAATCGGCATCCTCGGGAAGAAATTGGGCATGTCCCAGTTCTTCGACGAGCAGGGCAAAGCGGTCCCCGTCACCTTGATCGAGGCCGGCCCCTGCCGCATCACCCAACTCAAAAACGACGACACCGATGGCTATGCCGCGGTGCAGATCGGCTTCGGGGAACGCGAGAAGTTGATCAATAAGCCCTCCAAGGGCCACCTCAACAAAACCGGCGACTCCTTGTTGCGTCACCTGCGCGAGTACCGCGATCTTGAAGGATTCGAGCTGGGCGGCTCTGTCACCGTCGGTGACTTCGAAGCCGGACAGAAGGTGGATGTCAGCGGCGACACCATCGGTCGTGGTTTCTCTGGCTATCAGAAGCGTCATGGCTTCAGCCGTGGACCGATGACCCATGGTTCCAAGAACCATCGTCAACCCGGTTCGATCGGACCAGGCACGCCAGGGCGTATCTATCCAGGTAAGCGCATGGCCGGTCGCTACGGCGGCAAAAAAATCACCACCCGCGGTCTGACCATCCTCAAGGTGGATAACGAGCGCAACCTGCTTGTGGTCAAGGGCTCGGTACCCGGCAAACCGGGAGCTCTGCTCAACATTCGTCCC------------------------------------------------------------------------------------------------------------------------------------------------------------------------------------------------------------------------------------------------------------------------------------------------------------------------------------------------------------------------------------------------------------------------------------------------------------------------------------------------------------------------------------------------------------------------------------------------------------------------------------------------------------------------------------------------------------------------------------------------------------------------------------------------------------------------------------------------------------------------------------------------------------------------------------------------------------------------------------------------------------------------------------------------------------------------------------------------------------------------------------------------------------------------------------------------------------------------------------------------------------------------------------------------------------------------------------------------------------------------------------------------------------------------------------------------------------------------------------------------------------------------------------------------------------------------------------------------------------------------------------------------------------------------------------------------------------------------------------------------------------------------------------------------------------------------------------------------------------------------------------------------------------------------------------------------------------------------------------------------------------ATGATTCAGCAGGAGACCTATCTGAGCGTCGCCGACAACAGTGGCGCCAAGCGCATCCAGTGCATTCGTGTATTGACCAACCGTCGCTATGCCCACGTGGGCGATGTGATCGTTGCGGCCGTCAAGGATGCTGCCCCCAACATGGGCGTGAAGAAGTCCGATGTGGTCAAAGCTGTTGTGGTGCGCACGAAAGCCACCATGCGTCGGGAAACCGGTAATTCGATCCGGTTCGACGACAACGCCGCGGTGATCATCAACGACGACAAGAACCCAAAAGGGACTCGCGTTTTCGGACCGGTTGCCCGTGAACTGCGGGAGCGCAGTTTCACCAAAATCGTGTCCCTCGCTCCGGAGGTGATCGAATGGCAGGAGCGCGTGGTGCAAATCCGCCGTGTCTCCAAGACCGTCAAAGGCGGTAAGAAAATGAGCTTCCGGGCCATCGTTGTCGTCGGCAACGAAAAAGGTCAGGTCGGTGTCGGTGTCGGCAAAGCCGGCGATGTCATCGGTGCCGTACGAAAGGGCGTTGCCGATGGCAAAAAGCAAATGGTGAAGGTGCCCCTCACCCGCAATTCCATCCCGACCCTGTCCAATGGCCGTGATGGTGCTGCCAGCGTTCTGATCCGTCCTGCAGCGCCGGGTACCGGCGTGATCGCGGGTGGTTCCATCCGCACAGTGCTGGAACTCGCCGGTATCAAGAACGTCCTGGCCAAGCGTCTGGGCAGCAAGACCCCCCTGAACAACGCACGGGCTGCCATGGTGGCCCTGTCTCTTCTCCGTACCCACAAGGAGACAGCCAAGGAACGGGGAATCTCCCTCGAGCAGATCTAC---------------------------------------------------------------------------------------------------------------------------------------------------------------------------------------------------------------------------------------------------------------------------------------------------------------------------------------------------------------------------------------------------------------------------------------------------------------------------------------------------------------------------------------------------------------------------------------------------------------------------------------------------------------------------------------------------------------------------------------------------------------------------------------------------------------------------------------------------------------------------------------------------------------------------------------------------------------------------------------------------------------------------------------------------------------------------------------------------------------------------------------------------------------GCACGGATCGCCGGCGTTGACATTCCCCGCGACAAGCGGGTTGAAGTGTCTCTGACCTATATCTACGGAATTGGACCCACCCGGGCCAAAACGATTTTGGCTCAAACCGGTGTGAACCCGGATACACGGGTGAAGGACCTCGAGGACGCCGACCTGCAGAAGTTGCGCGGTGCTGCTGACTTCACAGTTGAAGGTGATCTCCGCCGTCAGGAGGGCATGGCCCTCAAGCGTCTTCAAGACATCGGCTGTCTACGGGGCCGTCGTCACCGCATGAGCCTCCCCGTGCGTGGCCAGCGGACGCGAACGAATGCACGAACCCGTCGTGGCGCGCGCAAGACCGTGGCCGGCAAGAAGAAG---------------------------------------------------------------------------------------------------------------------------------------------------------------------------------------------------------------------------------------------------------------------------------------------------------------------------------------------------------------------------------------------------------------------------------------------------------------------------------------------------------------------------------------------------------------------------------------------------------------------------------------------------------------------------------------------------------------------------------------------------------------------------------------------------------------------------------------------------------------------------------------------------------------------------------------------------------------------------------------TTAAAACCCAACAAGGGCGCTCGCCGTCGCAAATTGCGCAAAGGCCGTGGCATCGCTGCGGGCCAGGGAGCCAGCTGTGGCTTCGGCATGCGGGGCCAAAAATCCCGTTCCGGACCCACGCGCCCCGGTTTCGAGGGTGGTCAGATGCCGCTCTACCGCCGGGTCCCGCTGAAGCACTTTCTGGTGAACCAGAAGCACTTCACGGTGCTCAACGTGTCGGCCTTGAATACCGTGAATCTGGATTCCCTGGTGAAAGATGGCACCGTCACCCACCCTCTGAAAATTCTTGGCAACGGTGACCTCAGCGTGAAGTTGACGGTTCAGGCCGCTGCCTTCACCGCCTCCGCCCGGTCCAAGATCGAAGCAGCAGGCGGCAGCTGCGCGGACGTGATCCGCAGGCCACTCATCACCGAGAAGGCCACCCGTGCCCTCGAGAACCAGTACACCTTCGAGGTGGACCACCGCGCCGCCAAGCCCGACATCAAGGCCGCCATTGAGCAGCTCTTCGATGTGAAGGTCACCGGCATCAGCACCATGAACCCTCCCCGACGCAGTCGCCGGGCCGGCAAACGTGCCCAGGTGAAGAAAGCCGTGGTGCGCCTTGCGGAGGGCATCCAACTCTTCCCTATGTCACGTATTGGTAAAAACCCCGTTCCCGTCCCCGACAAGGTGACCGTGTCCCTCGACGGTCTGACCGTCAAGGTCAAAGGACCCAAGGGAGAGCTGGAACGCACCCTTCCTGACGGCGTCAGTGTCAGCCAGGAAAACAATTTCATCGTTGTTTCTGCCACGAGCACCAAGCGATCACGCGAACGTCACGGTCTCTGCCGTGCCCTCGTCGCCAACATGATCGAAGGTGTCAACAACGGCTACAGCAAGAGCCTTGAAATCATCGGCGTGGGTTCCCGGGCCCAGGTCAAGGGCAAAACCCTTGTGGTGAGTGCTGGCTACAGCCACCCGGTGGAAGTCAATCCCCCTGAAGGAATCACCTTCAAGGTGGAGAACAACACCAAGGTGATCGTTTCCGGCATTGACAAGGAATTGGTGGGCAACGAAGCCGCCAAAGTCCGCGCCATTCGTCCGCCCGAGCCTTACAAGGGCAAAGGCATCCGCTACGAAGGCGAATGGATCCTGCGCAAGGCGGGCAAG---------------------------------------------------------------------------------------------------------------------------------------------------------------------------------------------------------------------------------------------------------------------------------------------------------------------------------------------------------------------------------------------------------------------------------TCACTCAAGAAGCGCTATCGGGAGACCATTCAGCCCAAGCTGAAAAAGGATCTCTCCCTCACCAACATCCACGAAGTTCCCAAGGTGGTGAAAGTCACCGTCAACCGGGGACTTGGAGAAGCCGCCGCCAACGCCAAGTCCCTTGAGGCCTCGGTGAACGAGCTGGCCCAGATCACCGGCCAGAAGGTCGTTGTGACCCGTGCCAAAAAAGCCATCGCCGGTTTCAAGATTCGCCAGGGCATGCCGATTGGCTGTGCCGTAACACTGCGCGGTGATCGGATGTACGCCTTCCTGGAGCGCCTGATCAACCTGGCGCTGCCCCGTATCCGCGACTTCCGCGGTGTGAGCCCGAAGAGCTTCGACGGGCGTGGCAACTACACCCTCGGGGTGCGCGAGCAGATCATCTTTCCTGAGATCTCCTTCGACAAAATTGATGCCATCAGGGGCATGGACATCACCATCGTGACCACTGCCCGTTCGGACGAAGAGGGCCGGGCCCTCCTCCGCGAGATGGGAATGCCGTTC------------------------------------------------------------------------------------------------------------------------------------------------------------------------------------------------------------------------------------------------------------------------------------------------------------------------------------------------------------------------------------------------------------------------------------------------------------------------------------------------------------------------------------------------------------------------------------------------------------------------------------------------------------------------------------------------------------------------------------------------------------------------------------------------------------------------------------------------------------------------------------------------------------------------------------------------------------------------------------------------------------------------------------------------------------------------------------------------------------------------------------------------------------------------------------------------AAGAAGGCCAAGCGCAACGTCCCCAATGGCGTTGCCCACATCCAGAGCACCTTCAACAACACAATCGTGTCGATCACCGACACAGCCGGCGAAGTCATCGCCTGGTCCTCGGCTGGTGCCAGCGGCTTCAAGGGAGCTCGGAAGGGCACACCTTTCGCTGCACAGACCGCTGCCGAAGCCGCAGCCCGCAGGGCTCTCGAGCAAGGCATGCGACAGATCGAAGTCCTGGTGAAAGGGCCAGGTTCAGGGCGTGAGACCGCGATCCGAGCCCTCCAGGTTGCCGGTCTGGAGATCACCTTGATCCGCGACGTCACTCCTCTGCCCCACAACGGTTGCCGCCGGCCCAAGCGCCGACGCGTC---------------------------------------------------------------------------------------------------------------------------------------------------------------------------------------------------------------------------------------------------------------------------------------------------------------------------------------------------------------------------------------------------------------------------------------------------------ATGGCCAACCACGATCCCATTTCCGACATGCTCACTCGCATTCGCAATGCGAGTGAAAAGCGTCACGAGACCACCAAAATCCCCGCTTCGCGGATGACCCGCAGCATCGCCAAGGTGCTGCAACAGGAGGGCTTCATCTCCGAAATCGAAGGCGTTCGCACAGAGTTAGTGCTCGCCCTCAAGTACCCCACCATTCGCTCCATGCAGCGGGTCAGCAAGCCTGGTCTGCGCATTTACAAGAACACCCGTGGCCTTCCAAAAGTCCTCGGCGGCCTTGGAGTAGCCATCATCTCCACCTCTAAAGGAGTGATGAGCGACCGCGATGCACGCCGCGAAGGCGTTGGTGGCGAAGTGCTCTGTTACGTCGGCTTTGTGGTGATCGACAAGCCAGCCGGACTGACCTCCCACAGCTGTGTTGGCCGTCTGCGCCGCTGCTATGGGCTTCGACGCGTCGGCCATGGCGGCACCCTCGACCCCGCCGTTACCGGTGTTCTGCCGATTGCTCTGGGGCCGGCCACCCGGCTGCTGCCCTACCTGCCCGGCGACAAGACCTACCGCGGTGTGATCCAGCTGGGGCAGCGCACCAGCACCGACGACCTGCAGGGTGATCTGCTGGAGAGCGAGGCCGAGCTCAAGCAGGCTCTTGCTCCGTTTCACGGCGCGATTCAGCAGCGCCCCCCCCAGGTGTCGGCCGTGCACGTGGACGGCGAGCGAGCCCACGCCCGGGCCCGCCGCGGCGTGATGGAGCTGAAAGCCCGACCGGTCACCCTGCACCGGCTTGAGTTGCCGAAGGCGGGTCAATTGGCCGAGGTGCACTGCTCCTCCGGCACCTACATCCGCTCCATTGCGAGGGATCTGGGGGATGCCATCGGCTGCGGTGGCTGCCTGGCCTCCCTGCGGCGGACCCAAGCGCTCGGCTTCCACGAACACCAGGCTCCCCTGCCGGAGGCCAGCCCACTCTCTCCGCTGATG---GCCCTGAGCCATCTGCCCCAGCACCGCCTCGATGAGCAGCAACAGGCCGACTGGTCTCGCAAACAGCAGACGCAAAAACGCCACCGCCGGCTGCGTCGCCACATCAACGGAACCTCCGACCGTCCGCGGCTGGCTGTGTTCCGATCGAACAATCACATCTACGCCCAGGTCATCGACGATGCCGCCCAGAGCACGCTCTGCTCGGCGTCGACCGTTGACAAGGAACTGCGCTCAGGCGGCGGCAGTTGCGATGCCTCCGTCGCCGTCGGCGAACTGGTGGCCAAACGCGCCATCGCCAAAGGCATCCAGCAGGTGGTCTTCGACCGTGGTGGCAATCTGTACCACGGTCGGGTGAAAGCCCTTGCCGACGCCGCCCGGGAAGCGGGCCTTCAGTTCATGTCGTTAGACACCACCGAAAAGCAACAGCTGATCAACACCCATCAGACCCACGGCACCGACACCGGGTCTACTGAGGTTCAGGTCGCCATGCTGAGTGAACGGATCAACCGTCTCAGCAGCCACCTCCAGAACAACATTCACGACTTCTCTTCCCGTCAAGGATTGTTGAAGATGATTGGCCGTCGCAAGCGTCTGCTGGGCTACATGCGCAGCAAAAGCGAGCAACGCTACGTGGATACGATCGCCAAACTGGGCATCCGCCTGCGCATCGCCTCCCGCCGCAGCCAGCTGGCGATGGTGCAGACCAACTGGGTGAAAGCCGAATTGGAAAAGCTGACCATCACCGTGGAAGCGATGGCCACCCAAGGCGACAAAATTCTCGACGTTGCCCTGGCCAAAATTGGCGACAAAGGACTCTTCACCAAAGAGCTCGAGGCCCAAATGCTTGTCGGCCGCGCCGATATCGCTGTTCATTCTTTAAAAGACCTACCGACCAATCTCCCTGAGGGTCTGATGCTCGGGTGCATCACCGAACGGGAAGATCCCGCTGACGCCTTGGTGAAGCACCTCAATCTTGCGACACTCCCCGAAGGCGCTGTGGTGGGGACCAGTTCACTCCGGCGCCTTGCCCAGTTGCGGCATCACTACCCCCATCTGGAATTCAAGGATGTCCGCGGCAACGTCATCACCCGCCTGGAGAAACTCGATAGCGGCGCGGACTGCCTGATCCTGGCCGCCGCAGGCCTGGGACGACTCGGCTTTGCAGATCGCATTGACCAAATCCCTGGCGATATTTCTCTCCATGCCGTGGGCCAGGGAGCTCTGGGGATCGAATGCGTTGAGAACAAGATGGAGATCATCAAAGTGCTTGAACATGGGCCAACCTCCAAGCGCTGCATCGCAGAGCGCGCCTTCCTCCGGGAACTTGAGGGAGGCTGTCAGGTGCCTATCGGCGTCAACACACAGTTAATCCTTACTGGCATGGTGGCAAGCCTCGACGGCAAGTTGATCAGAGAGCGAGCAACAGATCCCGAAGCGATTGGACTTGAGCTGGCGAAGGAACTTGGTGCTGGCGAAATT------------------GTCGTCAGCGACAAGATGGAAAAAACGGTGGTGGTCGCGGTGGAAAGCCGCTTCCCCCATCCCATCTACAAGAAGACGGTCAGCCGCACCACCCGCTACAAGGCCCACGACGAAGACAACTCCTGTCGCGTCGGAGATCGCGTGCGTATCACCGAAACCCGTCCGATGAGCCGGCATAAACGCTGGACCATCGCAGAGGTGCTCTCCATTCCCCAGATCGATTCCATCGAACGCCAGTGGTACCTGGTGGACGCTGAGAATCAAACCCTCGGCCGCCTGGCCACTGAGGTTGCTGCCGTGCTTCGCGGCAAGAACAACCCCAACTTCACACCTCACCTCGACACCGGCGATTTCGTCGTGGTTGTGAACGCCGAGAAGATTCGGGTGACTGGCAACAAGTCCACCCAGAAGCTCTATCGCCGTCACTCCGGTCGTCCTGGGGGCATGAAGACCGAGACCTTCGAAGCTCTGCAGGAACGCATCCCCGAGCGCATCGTTGAAAAAGCGATCAAAGGAATGCTTCCTCACAACGCCCTGGGTCGTCAGATGTATCGCAAGCTGAAGGTCTACAAGGGCAGCGAGCATCCCCATTCCGCCCAGAAGCCCCAGACC---------------------------------------------------------------------------------------------------------------------------------------------------------------------------------------------------------------------------------------------------------------------------------------------------------------------------------------------------------------------------------------------------------------------------------------------------------------------ATGCGCATCCGCAAAGGTGACACCGTTCAGGTGATCTCCGGCAAGGACAAAGGCAAAACCGGTGCCGTTCTGCGCACCCTTAACGAGAACCGCGTTGTCGTGGAAGGCGTGAACATGCGGACCCGCCACGAAAAACCAACCCAGGAAGGCGAATCCGGACGGATCGTCACCGAAGAGGCTGCCCTGCATGCTTCCAACGTGATGCTCTTCTCCACCAAAAAGGTGGCCAGCCGAGTTGAAATCGTCGTTGAAAAAGGCACCAAAAAACGCCGGCTGAAGAAAACCGGTGAA
>AG-673-D02
ATGGCTGTCGTCACTCTCGCCGAGATGATGGAAGCTGGTGCCCATTTCGGCCACCAGACCCGTCGCTGGAACCCCAAGATGTCGCGCTACATCTATTGCGCGCGCAACGGAGTTCACATTATTGATCTTGTGCAGACCGCTGTCTGCATGAACAACGCCTACAAATGGACCCGCACCGCGGCCAGAAGCGGCAAGCGTTTTCTCTTCGTTGGCACCAAGAAACAAGCGTCCGAGGTGATCGCTCTTGAAGCGGCACGTTGTGGAGCGTCCTATGTGAACCAGCGTTGGCTGGGTGGAATGCTCACCAACTGGACCACGATGAAGGCCCGGATTGATCGCCTGAAGGATCTGGAGCGGATGGAGTCCAGCGGTGCGATCGCCATGCGCCCCAAGAAGGAAGCCGCTGTGCTCCGCCGGGAGCTTGATCGTCTTCAGAAGTACCTCGGTGGTCTGAAGAACATGCGTCGTCTGCCCGATGTGGTGGTCTTGGTGGATCAGCGTCGCGAGACCAACGCTGTGCTCGAGGCCCGCAAGCTCGATATCCCCCTGGTGTCAATGCTTGACACCAACTGCGATCCCGATCTCTGCGAGGTGCCGATTCCTTGCAATGACGATGCTGTGCGTTCCGTGCAGCTGGTGCTGAGCCGTCTCGCTGATGCCATCAACGAAGGCCGTGCCCAGCAGAAGATCCGCATCCGTTTGAAGGCGTTTGACCGCCGCATGCTGGATCTGTCCTGCGACAAAATCATTGAAACGGCTGATAACACAGCAGCAACTGCCATCGGCCCCATTCCTCTTCCAACCAAGCGCAAGATCTACTGCGTGCTGCGCTCCCCTCACGTGGACAAGGATTCACGCGAACATTTCGAGACCCGCACCCACCGCCGCATCATTGATATCTACAGTCCTTCCGCGAAGACCATCGATGCTTTGATGAAGCTCGATCTACCCAGTGGCGTGGATATCGAGGTGAAGCTC------------------------------------------------------------------------------------------------------------------------------------------------------------------------------------------------------------------------------------------------------------------------------------------------------------------------------------------------------------------------------------------------------------------------------------------------------------------------------------------------------------------------------------------------------------------------------------------------------------------------------------------------------------------------------------------------------------ATGCGCAAGCGGCGCAAGGAAACCGCTCGCCAGCGTCAGCGCCGCAGGGCCATGGAGTTGCGTGCAGCACGAGAAGCGAAGCAAGTGCGGCCGGAGATGGTTGTGGAGGACAACCTCACGGTTCAGGAGCTCGCCGACATGCTCAGCGTGGAGAGCTCAGAAATCATCAAATCCCTCTTCTTCGGGATCATCGCCACGGTCACCCAGACCCTGGATATGCCAACGATCGAAACGGTGGCCGAGGAATTCGGTGTGGTCCTTCAAGACGACGTTATGATCGAAGAAGCAGATCGGGAACACCTGCGACGTCCACCCGTGGTGACCGTGATGGGCCACGTTGATCACGGCAAAACAAGTCTTCTGGATGCGATCCGCAAAGCCAGGGTCGCCGCTGGAGAAGCCGGTGGAATCACCCAGCACATCGGTGCTTATCAGATCGAACACAACAAGCTCACCTTCCTGGATACGCCTGGTCACGAAGCCTTTACGGCCATGCGTGCAAGGGGAACCAAGGTCACGGACGTCGCTGTTCTGGTGGTGGCAGCCGATGACGGTGTCCGCCCGCAGACGCTGGAAGCCATCAGTCACGCCCGCGCTGCAGAAGTGCCGATCGTGGTGGCCATCAACAAGATCGACAAAGAAGGAGCCTCTCCTGACCGCGTCAAGCAGGAGTTATCTGAACAAAACCTGCTTGCAGAGGAGTGGGGCGGCGATGTGGTGATGGTGCCTGTGAGCGCCATCAAGGGAGAGAACATCGACAAGCTGCTGGAAATGCTGCTGCTGGTCACCGAAGTGGAAGACCTGCAGGCCAATCCCGATCGCATGGCCCGCGGCACGGTGATCGAAGCGCACCTCGACAAGGCCAAAGGTCCTGTGGCCACGCTCCTGGTTCAGAACGGCACATTGCGCACAGGTGATGTGGTGGCAGCTGGGCCAGTGCTTGGAAAAGTACGGGCGATGGTCGACGATGCGGGAATGCGCCTGAAGGACGCCGGTCCCTCCTTCGCAGTGGAAGCTCTCGGATTCAGCGAGGTCCCCACCGCCGGCGATGAATTCGAGGTCTACGCAGATGAGAAGTCCGCACGGGCCGTTGTCGGCGATCGAGCCTCCGATGCCCGAGCGACCCGCCTCGCCCAGCAACGCAGGGTTTCGCTCACGGCAATGTCTGGACAGGCCAATGAAGGAGAACTCAAGGAGCTCAACCTCATCCTCAAAGCCGACGTCCAGGGTTCTGTGGAAGCCATTCTCGGTTCTCTGGAGCAGCTGCCCGACGAAGTCCAAGTGCGAGTTCTGCTTTCAGCACCTGGGGAAGTCACCGAGACCGATGTGGACCTCGCGGCTGCTTCCGGAGCCGTGATCATTGGCTTCAACACCTCGATGGCTTCAGGCGCCAGAAAGGCTGCTGATGCCAACAGCGTGGATGTCCGTGATTACGACGTGATCTACAAGCTGCTGGAAGACATCCAGTTGGCGATGGAAGGTCTTCTCGAACCCGAGCTGGTCGAGGAAGCCCTGGGTGAAGCTGAAGTCCGCGCCGTGTTCACCATTGGCAAGAGTGCTGTGGCCGGTTGTTATGTCACCACTGGCAAAATTCAGCGCAACTGCAAGGTTCGGGTCCACCGCGGCAAGGAGATTGTCTATGCCGGCGATCTCGACTCACTGCGTCGCAACAAAGACGACGTCAAGGAAGTGGCCACTGGTTTCGAGTGTGGTGTGGGCACCGATCGTTTTGCTAATTGGCAAGAAGGCGATCGCATCGAAGCTTTCAAGATGGTCACTGTCCTAGCCCTCGAAACAAGTTGTGACGAGTCTGCCGCGGCTGTTCTGAGGGTTCTGTCGCATCGGATTGCGTCTCAGATCGAGGAGCACGCCCAATGGGGCGGCGTGGTGCCGGAGATCGCCTCACGCCGGCATGTGGAAGCCCTCCCCCACTTGATCGAGCAATCGCTCCATGACGCGCTCTCGATCAGCGATCTGGATGCGGTGGCAGCCACTGTCACCCCAGGTCTGGTCGGGGCCCTGATGGTGGGTTCCGTGACGGGCCGCACCCTGGCAGCGCTTCATCGCCGGCCGTTCATCGCCATCCACCATCTCGAAGCCCATCTGGCCTCGGTTTTATATCTCGTTTTACTGGTGAGCGGCGGACATACGGAACTAATTCGCGTCGATGCGACGGGACTGGAGCGCCTCGGGCGCAGTCATGACGACGCCGCTGGGGAAGCCTTTGACAAGGTCGCCCGTCTGTTGGGACTTGAATACCCAGGAGGGCCTGCGATCCAGGCCGCCGCCGTTCAGGGGGATGTCAGCTTGCCGAAAGGCCGAGTTTATGACTTCTCATTCAGCGGCCTGAAAACGGCGATGCTCCGTCAGGTGGAGGCTTGTTTTCCCCTGGCCGATCTGGCCGCCAGCTTCCAGCAAGTCGTTGTGGATGTGCTGGTCGATCGCAGCCTCCGATGCTGTTCCGAGCTCGGCTCCACACTGGTAATGGTGGGTGGAGTTGCGGCCAATCAACGGTTGCGTGAATGCATGCATGCAAGAGGTGAGCAGGGGGTTGATGTACACCTGGCGCCGCTTAGCTACTGCACTGATAACGCCGCAATGGTGGGGGCTGCTGCCCTTGCCCACGGTCGCTTCATCCGCGGCTCCGTGTCCAAGGTCCGGCGGGTTCTCGATCAGATCCGCGGTCGCAGTTATCGCGATGCGCTGATCATGCTCGAGTTCATGCCTTACCGCTCCACGGGTCCCATCACCAAGGTTCTGCGTTCTGCAGTGGCCAATGCCGAGCACCTCGGACTTGACCCTTCAACCCTGGTGATCTCCCAGGCCAGCGCAGACATGGGTCCATCCATGAAGCGCTACCGCCCCCGTGCCCAAGGTCGCGCTTTCGCGATCAAAAAGCAGACCTGCCACATCAGCATTGCTGTG------------GTTGTTCGTGACTGGCAGGGCAAGGAAACCGGCGCTTCCATTGACCTGAAGGTGGCCAAGGAAACCACTGCCGTTGACCTGATGCACCGTGCGGTGCTGCGCCAGCAGGCCCACAGCCGTCAGGGAACTGCAAGCACCCTCACCCGTGCCGAAGTACGAGGTGGCGGACGCAAGCCTTACAAGCAGAAAGGAACCGGTCGTGCCCGTCAGGGATCGATCCGTACGCCTCTGCGTCCCGGCGGCGGCATCGTGTTTGGTCCCAAGCCGCGCACCTACAACCTTGCGATGAATCGCAAGGAGCGTCGTCTGGCCCTGCGCACCGCACTGATGGCCCGCATCGACGACGTGAAGGACTTCGCCCTCGAAGCGCCAAAAACCCGTGAAGTCGTTGACGCACTCGGGCGCCTCGGAGTTGCGAAGGTTTTGATTGTGCTCGAAGTTGTGAAACGGTCCGTTCGCAACCTCGAGAAGGTCAAGCTGATCACTGCTGACCAGCTCAACGTCTTCGATCTGCTCCACGCCAATGCATTGGTGTTGGGCGAAGAGGCACTCGCAACCATCCAGGAGGTCATGGCAATCCGTACCTTCCGCCCCTACACACCCGGTACCCGCACCCGGGTCGTCACCGACTTCAGTGAAGTCACCGGCCGCAAGCCGGAGCGTTCGCTTGTGGTGTCCAAGCACCGCCGCAAGGGACGCAACAACCGCGGCGTGATCACCTGTCGCCATCGTGGCGGTGGCCACAAGCGGCAATACCGCATCGTCGATTTCCGACGCAACAAGCACGGCGTCCCCGCCAAGGTGGCCGCCATTCACTACGACCCGCACCGCAATGCGCGGCTGGCCCTTCTCTTCTACACCGATGGTGAGAAGAGATACATCCTGGCTCCAGCAGGAGTCACCATCGGTCAGACGGTGGTCTCAGGGCCTGAATCTCCTATTGAGATCGGCAACGCCATGCCGCTCTCTGACATTCCCCTCGGTTCCAGCGTTCACTGTGTCGAGCTTTACGCCGGTCGCGGTGGACAAATGGTCCGAACTGCCGGAGCCAGCGCTCAGGTGATGGCCAAGGAGGGCGATTACGTCGCCCTGAAACTGCCATCCACTGAGGTTCGCCTGGTGCGCCGTGAGTGCTACGCCACCATCGGCGAAGTCGGCAACTCGGAGATCCGCAACACCAGCCTTGGCAAGGCTGGGCGCCGGCGCTGGCTCGGACGCCGACCTCAGGTGCGAGGCAGTGTGATGAATCCCTGCGACCACCCCCATGGTGGTGGTGAAGGCCGAGCTCCGATCGGGCGTGGTCCTGTAACCCCGTGGGGCAAGCCTGCGCTGGGACTCAAGACCCGCAAGCGCAACAAGCCGAGTAACAAGTTCGTCCTCCGCAAACGTCGC------------------------------------------------------------------------------------------------------------------------------------------------------------------------------------------------------------------------------------------------------------------------------------------------------------------------------------------------------------------------------------------------------------------------------------------------------------------------------------------------------------------------------------------------------------------------------------------------------------------------------------------------------------------------------------------------------------------------------------------------------------------------------------------------------------------------------------------------------------------------------------------------------------------------------------------------------------------------------------------------------------------CGGGTTTCTCTCTCCTGGCTGCAGGATTTGGTGCAACTGGGTGAACGCTTGTCGATGGCTGGATTTGAAGTGGAGGAGCTGGAAGATCTCTCTCTGGCTCAAGGTGTTGTGGTCGGTGAAGTCGTGGCCTGCGAGCGGCATCCCAATGCCGACAAACTCAGTGTCTGCAAGGTGAATGTGCAAATTGTCTGTGGAGCCAAGAACGTGCGTGCAGGCATCCACGTTCCTGTCGCCATGGTCGGAGCGGTGCTTCTCACGATCAAAGCAGGTGAACTACGTGGTGTGAGCAGTGAGGGAATGATTTGCTCACTCTCAGAACTCGGCCAGACCGATGGAATCGCCATCCTCCCAGGAGAGCCAGTTGCTCCATCCCTGCTCGACGACAGCGTTCTTGAACTCGCTATCACCGCCAACCGTCCTGATGGTCTGTCCATGACGGGCATTGCCAGGGAAGTCGCTGCTCTCGTTTATGGCTTGACCGAGGTGAAGAACGTCGATTCATCACGCTCACCGCAATGGTTGCAGCAACGACTGACTCGTGCCGGAGTGAATCCCGTCAACGCCGTCGTCGATATCACCAACCTCGTGATGCTTGAACAGGGCCAGCCTCTGCATGCCTTTGATGCCGATGCACTGGAATTCGGACTGCGTCAAGCCCGTGAACGTGAGCTCTTCAAAGGTCTGGACGGACGTGAAATTGAACTGGATCTCCGTGTTCAGGTGGTGACCTGCAGGGATCGTGCCGTCGCCGTGGCCGGTGTGATGGGCAGTGCCGAAAGCGGTGTCTGCGATAACACTCGCCGAATCTGGCTGGAATCTGCCCTGTTCACCCCCGCCTCCGTCCGCAACGGCAGTCGAGCCACAGGACAGCGCACGGATGCCAGCAGTCGTTACGAGAAGGGTTTGCCAAGGGAAATCACCCTGCTAGCAGCGGGCCGTGCTCTGACGTTGTTCAGGGAGATGCTTGTCGTGCTGCGACGCAAATCTCTGCATCGTCTGCTCGGACTTGAATCCACAGACGAGCAGGTCGAGGCCTGTCTCGCAGCACTCGGATGTGAACTTTCTTGGAAGGTGGTCGTTCCGTCAAGGCGAATGGACCTGGAGGTTGACCTAATTGAAGAGGTGGCGCGACTGGTGGGGTTCGATCGTTTCCAGTCCCAGCTTCCAGACCTTCAGCCCGGTTTGACGCTCATGCAGCAGGCCGAACGACGCTTGCGTCAGCGTCTGAGTGCCTCCGGACTACAGGAAATCACATCGTTGTCACTCCGCATTGCCATCAGCAATCCACTGTTGGCGGAAACCAGCCATCTGCGTACTGCGCTCTGGCTGGAGCATCTTCATGTTTGTCAGCGCAATCTTCAGTCCTCACAGCCTGGATGCTGGGTGTTCGAGATCGGGCATGTGTTCCAGGAAGCTCGGCTCTCGGGAGTGATCTGCGGCCGATGGCAGTCCAACTATTTCGACGCCAGAGGCGTGCTCGCCACCGTTCTGAATTCCTTCGGAATTGAGCTCACCGATGACCTGCATCCAGGCCGTGCAGCGGTTGTTGAAGGTGGCTGCTTCGGTCAGTTGCATCCTGCTCTGTGTGAAGAGCTGCCGGCGGAGACGTATCTGTTCGATCTGGAGCTGACACGTCTGCTGGAAGCATTCAAGCCCTACTCCACCCTGCCTTCGTCGGAGCGGGATCTGGCCATGGTTGTTCCACGCAGCCTGGCGGCAGGAGAGCTTCTGCAGGCCATCCGCAAAGGCAAATTGGAGTCGGTCGAATTAATCGATCGTTTTGAAGGCGGTCAGCTGGGCTCCGATGCATGCAGCCAGGCATTCAGGCTGCGTTATCGCGGCAAAGACAGCACGCTCACCGACGACATGATTCAGCCTGTGCATGAAAAGGTGCGCAAGGCACTGGTCAAGCAGTTTCAGGTGGAGTTGCGCATGATTCAGCAGGAATCTTTTCTCACCGTTGCTGACAACAGCGGAGCCAAGCGAATCCAGTGCATCCGCGTGCTGAGCAATCGTCGCTACGCCCATGTGGGCGACGTGATCGTGGCCACCGTGAAGGACGCCATGCCCAACATGGGCGTGAAAAAGTCCGATGTGATCAAGGCCGTGGTGGTCCGCACGAAAGCCACGTTGCGTCGTGACACCGGCAACTCCATCCGGTTTGACGACAATGCTGCCGTCATCATTAATGACGACAAAAACCCCAAGGGCACTCGTGTCTTTGGACCTGTGGCACGCGAACTGCGCGACCGGAACTTCACCAAAATCGTCTCCCTCGCTCCGGAGGTGATCGAGTGGCAGGAGCGGGTTGTCCAGATCCGCCGCGTGTCCAAGACCGTGAAGGGCGGCAAGAAGATGAGCTTCCGGGCCATTGTTGTTGTCGGCAATGAGCGCGGTCAGGTCGGCGTCGGCGTCGGCAAGGCCGGCGACGTGATCGGTGCAGTCCGCAAAGGTGTTGCAGACGGCAAGAAGCATCTCGTCAAAGTGCCTCTGACACGTAACTCCATTCCGACCCTGTCCAACGGTCGCGATGGCGCAGCCAGCGTGTTGATTCGCCCCGCAGCTCCCGGTACCGGGGTAATTGCAGGCGGCTCGATTCGCACAGTTCTCGAGCTTGCCGGCATTAAAAATGTGCTGGCCAAGCGACTGGGCAGCAAGACTCCGCTGAACAACGCCCGAGCTGCCATGGTGGCTCTCGATAGTCTCCGCACACATAAGGAGACCGCCAAGGAACGGGGGATCTCCCTCGAGCAGATCTATATGGGACGTTCACTTAAAAAAGGCCCCTTCATTGCCGACAGCCTGCTTCGCAAGGTTGAAAAGCAAAACGCCGCCGATGACAAAGTGATCAAAACGTGGTCAAGGGCTTCCACGATCCTGCCGATGATGATCGGCCACACAATCGCGGTTCACAACGGCCGCACCCACGTGCCGGTCTTCGTGACTGAACAGATGGTGGGCCACAAGCTTGGCGAATTCGCCCCCACCCGCACCTTTAAAGGCCACATCAAAGACAAGAAA---------------------------------------------------------------------------------------------------------------------------------------------------------------------------------------------------------------------------------------------------------------------------------------------------------------------------------------------------------------------------------------------------------------------------------------------------------------------------------ATGCTGAGTCCAAAACGCGTCAAATTCCGTAAGCAGCAACGCGGCCGCATGCGCGGTGTCGCCACTCGTGGCAACACCATCGCCTTCGGTCAGTTCGCTCTGCAGGCACAGGAATGCGGCTGGATCACCTCGCGCCAGATCGAGGCCAGCCGTCGTGCCATGACCCGCTACGTCAAGCGTGGCGGAAAAATCTGGATCAGGATTTTCCCTGACAAACCGGTCACCATGCGCGCTGCCGAAACCCGAATGGGTTCAGGTAAGGGCAACCCGGAATTCTGGGTGGCGGTGATCAAGCCGGGCAGGATCCTGTTCGAGATGGGTGGTATCACCCCCGAAATCGCCAAGGAAGCCATGCGCCTTGCGCAATACAAGCTTCCTGTGAAGACCAAGTTC---------------------------------------------------------------------------------------------------------------------------------------------------------------------------------------------------------------------------------------------------------------------------------------------------------------------------------------------------------------------GAAGCGCTTGAAGCTGAGGCTGCTGAAGCGATTTCTGCGGCGGTTGATGCCGATCTGGAGCAGCTTCGGATTGGATTGCTCGGCAAAAAGGGGCGACTCTCCGGCGTGCTGGGGGCGATGGGCAAGTTGCCCGGTGATGAACGACCGCTGGTGGGGCAGCGCGCCAATGTGCTCAAAACCCAGGTACAGACCCTTCTGAGTGATCGCCTGCAGGCGGTAAAGCAGGCGGCGATGGAACGAATCGCCTCTGAGACCCTGGATGTGACAGCGCCTGCCCAGGGGATTTTCATGGGCCATCGCCACCCTCTGATCACCACCACCGAGGAGATCGTTGATCTCTTCTGCGGTCTTGGGTACCAGGTTGAGGAGGGCCCTGAGGTGGAGACCGATCACCACAATTTCACTGCCTTGAACATCCCGCCGGACCATCCGGCTCGGGACATGCAGGACACGTTCTATCTCAAAGACCTGCTGCGTACACACACTTCACCGGTGCAAATACGCCATCTCGAGACCCATGCACCACCGGTGAGGATCGTGGCCCCGGGACGTGTTTATCGCCGCGATGCAGTGGATGCCACCCATTCGCCGGTGTTTCATCAGGTGGAGGTGCTGGCGATTGATGAAGGGCTCGATTTCAGCCATCTGCGCGGCACGGTGATGGCGTTCCTCAAGGCGTTTTTCGGGGATCTGCCCGTGCGCTTCCGCGCCAGTTACTTCCCGTTCACCGAGCCGTCAGCCGAAGTGGATGTGCAGTGGCGCGGCCGCTGGCTGGAAGTGATGGGCTGCGGCATGGTCGACCCAGCAGTGCTGGAGGGTCTGGGTTTGGATCCTGAGCGTTACAGCGGTTTTGCCGCCGGCTTGGGAGTGGAGCGGTTCTGCATGGTGCGCCATGGCATCGACGATATCCGCCGTCTTTACACCAGTGATCTGCGATTTTTGGAGCAGTTCCTAAAGCCCAACAAAGGCGCCCGACGCCGCAAACTGCGCAAAGGTCGCGGCATTGCCGCTGGCCAGGGTGCGAGCTGCGGCTTCGGCATGCGCGGCCAGAAATCCCGTTCCGGCCCCACCCGTCCCGGGTTTGAGGGTGGCCAGATGCCTCTTTACAGGCGCGTGCCCCTGAAGCACTTCACAGTGAATCCCAAACACTTCACCGTTGTGAATGTGTCAGCACTGAATACCGTCAACCTCGACTCACTGGTCAAGGATGGTGTTGTCACCCACCCGCTGAAAATCCTCGGCAACGGGGAACTCAAGGCCAAGCTCACGGTTCAGGCCGCCGCTTTCACGGCATCGGCACGAACCAAAATCGAAGCAGCCGGTGGCACCTGCGCGGATGTGATCCGCAGGCCCCTCATCACAGAAAAAGCCACCCGAGCACTGGAAAACCAGTACACCTTCGAGGTGGACCACCGAGCTGCCAAGCCCGACATCAAAGCCGCTGTTGAGCAGCTATTCGATGTCAAGGTCACCGGCGTTAGCACCATGAATCCTCCCCGCCGCAGTCGTCGGGCCGGCAAGCGCTCTCAGGTGAAGAAGGCTGTGGTGCGCCTCGCTGAGGGCATCCAACTCTTCCCTATGTCACGTATCGGTAAAGCCCCCATCCCCATCCCTGAGAAGGTGACCGTGAGCCTCAACGGCCTCGCTGTCACCGTGAAGGGACCGAAGGGAGAACTCAAACGCACACTGCCTGAGGGCGTGAGCATCGATCAGGTGGAGAACACCATCGTGTTGTCTCCCACCAGCAGCAAGCGCTCCCGTGAGCGCCATGGCCTGTGCCGCGCTCTCGTAAACAACATGATTGTTGGCGTCGAGAGCGGTTTCAGCAAAAGCCTGGAAATCATTGGTGTTGGCTCCAGGGCTCAGGTGAAAGGCACCACCCTGGTCGTCTCTGCTGGTTACAGCCACCCCGTCGAGGTTGCAGCTCCTGACGGCATCACCTTCAAAGTTGAGAACAACACCAAGGTGACTGTGTCGGGGATCGACAAGGAATTGGTGGGTAATGAAGCCGCCAAAATTCGCTCCATCCGTCCGCCCGAGCCCTACAAGGGCAAAGGGATCCGGTACGAGGGCGAATGGATCCTCCGCAAGGCAGGCAAG---------------------------------------------------------------------------------------------------------------------------------------------------------------------------------------------------------------------------------------------------------------------------------------------------------------------------------------------------------------------------------------------------------------------------------TCACTGAAACAGCGCTACAGGGAGACCATTCAGCCCAAATTGCTGAAAGATCTAAGTCTCTCCAACATCCATGAAGTCCCCAAGGTGGTCAAAGTCACCGTGAACCGGGGACTTGGCGAAGCTGCCGCGAATGCCAAGGCCCTAGAGGCCTCGGTGAACGAACTTGCTCAGATCACCGGCCAGAAAGTGGTGGTGACCCGAGCCAAGAAAGCCATCGCGAGCTTCAAGATCCGCGAAGGCATGCCGATCGGCTGTGCCGTGACTCTGCGCGGCGATCGCATGTACGCCTTCCTGGAGCGACTGATCAACCTGGCACTGCCCCGCATCCGTGACTTCCGTGGCGTCAGCCCCAAAAGCTTCGACGGACGTGGCAATTACACCCTGGGGGTAAGAGAGCAGATCATCTTCCCTGAGATCTCCTTCGACAAGATCGACGCCATCAGGGGCATGGACATCACCATCGTGACCACTGCCCGTTCGGATGAAGAGGGCCGGTCCCTCCTCCGCGAGATGGGAATGCCGTTC------------------------------------------------------------------------------------------------------------------------------------------------------------------------------------------------------------------------------------------------------------------------------------------------------------------------------------------------------------------------------GAACTGCGTCAGCTCTCCGACGCAGACCTCACAGAGCAAATCGTCAGTCTCCGCCGCGAGCTGTTCGATCTGCGCTTCCAGCAAGCCACAAGGCAGCTGGCCAACACCCACCGCTTCAAGCAGAGCCGCACCAAGCTGGCCCAACTGCTGACGGTGCAGATGGGACACAAAATCCATCCAACCGGCTTACGCCTGGGGATTACCCAGGAGCACCGGTCACGCTGGTACGCAAGCAAGAGTTATCCGAGCCTCCTTCAGGAGGACGATCGGATTCGCAAGTTCATCCACAAGAAATACTCCGCCGGTATCAGTGATGTGCTGATCGCCCGCAAAGCCGATCAGCTCGAAGTTGAGCTGAAAACCGCACGCCCCGGCGTGTTGGTTGGACGCCAGGGCAGTGGCATCGAAGAGCTGCGCTCCGGCATCCAGAAAACCGTCGGTGATCGTGTTCGGATCAATGTGGTCGAGGTCGAGCGTGTCGACGCCGACGCTTTCCTACTTGCCGAATACATCGCTCAGCAACTTGAGAAACGTGTGGCATTCCGTCGCACGATCCGCATGGCCGTGCAGCGAGCACAGCGAGCGGGTGTTCTGGGCCTGAAAATCCAGGTTTCAGGACGCCTGAATGGTGCTGAGATCGCTCGTACCGAGTGGACGCGTGAAGGTCGGGTGCCTCTGCACACCCTTCGCGCTGACATCGACTACGCCACCAAGGTCGCCAGCACCACCTATGGGGTGCTCGGCATCAAGGTCTGGGTGTTTAAAGGCGAAGTGCTGGGCGACGAA---------------------------------------------------------------------------------------------------------------------------------------------------------------------------------------------------------------------------------------------------------------------------------------------------------------------------------------------------------------------------------------------------------------------------------------------------------------------------------------------------------------------------------------------------------------------------------------------------------------------------------------------------------------------------------------------------------------------------------------------------------------------------------------------------------------------------------ATGGCCAATCACGACCCTATTTCCGACATGCTCACCCGCATTCGCAATGCGAGTGAGAAACGTCACCAGAGCACGAAAGTACCTGCCTCCCGCATGTCTCGCAGCATCGCCAAAGTGCTGCAGCAGGAAGGCTTCATCGCTGAGATCGAAGGAGTCCACACCAACCTGGTGCTTGAACTGAAGTACCCCACCATCCGCTCCATGCAGCGGGTGAGCAAGCCTGGTCTGCGCATCTACAAGAACACCCGCGGCCTTCCCAAGGTCCTCGGCGGACTGGGGGTGGCGATCATCTCCACCTCCAAGGGTGTCATGAGCGACCGCGATGCCCGAAAGCAGGGCGTGGGCGGTGAAGTGCTCTGCTACGTCGGCTTCGCCGTCATTGACAAGCCTGCTGGGCTCACCTCCCATGCCTGCGTCGCACGCATCAGGCGGCTGCTGGGCATCCGCAGGGTTGGTCATGGCGGCACTCTGGATCCAGCGGTGACAGGCGTGCTGCCGATCGCCGTGGGACAGGCGACACGACTGTTGCCGTACCTACCTGGTGAGAAAACCTATCGAGGCGTGATCCAGCTAGGGATCAGCACCAACACCGACGACCTGCAAGGTGAGGAACTGTCCAGATCAGAAACACTGGATCAGGCACTCAGTCTGTTCCGCGGCGCCATTCGCCAACAGCCCCCTCAGGTTTCAGCGGTCCACGTGGATGGTGAGCGTGCTTATGCCAGGGCCCGTCGCGGCCAGATGGAGCTTGCAGCACGGTCTGTGACCATTCATCAACTGCATCTCTTGGCACTAGCCCAGTTGAGCGAGGTGCACTGCTCAGCAGGCACCTACATCCGTTCACTGGCCAGAGATCTCGGAGCAGCACTCGGATGCGGAGGTTGTCTGGCCAGTCTCAGGCGGACCCAGGCCCTCGGCTTCCATGACCACCAGGCGGCACTGCCTGATGCT---ACCTTGCTTCGGCCCGAGCTGGCCTTGCCTCATCTGCCTCAGCGCCTGCTCACTGCGAGCGAACAGCTGGACTGGTCCCGTAAACAACAGACCCAGAAGCGTCACCGACGCCTGCGTCGTCACCTCAGCGGCACCGCCGGCAAACCCCGCCTGGCCGTGTTCCGCTCCAACAGCCACATCTATGCCCAGGTCATTGACGACGACGCCCAGAGCACACTCTGCTCAGCGTCAACCGTTGACAAGGACCTGCGCACTAGCCTCAAAGCCTGCAATGCATCCGTAGCCGTCGGTGAACTGGTGGCCAAACGCGCCCTTGCCAAGGGCATCCAACAGGTGGTCTTCGATCGCGGCGGCAACCTGTATCACGGCCGGGTGAAAGCCCTTGCCGACGCCGCCCGGGAAGCGGGCCTTCAGTTCATGTCGCTCGATACCACCGAAAAGCAGCAGCTGATCAACACCCACCAGACCCATGCCACCGATACCGGATCGGCTGAGGTTCAAGTGGCCATGCTGAGCGAGCGCATCTCGAAGCTCAGCAGCCACCTGCAGCAGAACAATCACGACTACTCCTCGCGTCAGGGGCTGTTGAAGATGATTGGTCGCCGCAAGCGTCTGCTCAGCTATGTGCGTGGCAAGAGTGAGCAGCGTTACAGCAGCCTGATCGCCAAACTGGGTATCCGCCTGCGCATCGCCTCCCGCCGCAGCCAGCTGGCCATGGTGCAGACCAACTGGGTGAAAGCCGAACTGGAGAAACTGGCGATCTCGGTGGAGGCCATGGCCACTCAGGGCGACAAAATCCTGGATGTGGCCCTGGCGAAAATCGGCGACAAGGGCCTGTTCACTAAGGAACTGGAGGCCCAGATGCTGGTGGGTCGAGCGGAGATCGCCGTGCATTCGCTCAAGGATCTACCCACCAACCTGCCCGATGGGCTGATGCTCGGTTGCATCACCGAGCGGGAAGATCCTGCGGATGCCCTGGTTGTGAACTACACCCTGGAAACGCTGCCGGAGGAATCCGTCGTCGGCACCAGCTCATTGCGCAGATTGGCTCAGCTGCGGTACCACTTCCCCCATCTTCAGTTCAAGGACGTTCGCGGCAACGTCATTACCCGACTCGAGAAACTGGATGCTGGCTACGACTGCCTGATCCTCGCGGCGGCAGGCCTGAGTCGACTCGGATTCGGAGATCGGATCCACCAGATTCCTGGCCACATCTCACTCCATGCCGTGGGACAGGGAGCACTTGGCATTGAATGTACAGACAACAAACTCAACATCATTCAAGTGCTTGAGCATGGCCCCACCAGCGGACGATGCCTGGCGGAGCGGGCTTTCCTCCGGGAACTTGAAGGCGGCTGCCAGGTGCCGATTGGAGTGAACAGCGAACTGGTGCTCACCGGGATGGTGGCCAGCTTGGATGGCAAGATGATCCGTGATGAACTCGGCAATCCTGAGGATGTGGGCCTGAAGCTCGCAAAATCTCAAGGTGCAGGCGAGATCAAGGAAAGGGTCGGCACCGTCGTCAGCGACAAGATGGACAAAACGGTGGTGGTTGCGGTGGAAAACCGCTTTCCCCACCCCATCTACCAAAAGACGGTCAGCCGTACCACCCGTTACAAAGCTCACGACGAGAACAACACTGTTCGCGTTGGTGACCGTGTTCGCATCACCGAGACCCGTCCTCTCAGCCGTCACAAGCGCTGGGCCATCGCTGAGGTGCTC------------------------------------------------------------------------------------------------------------------------------------------------------------------------------------------------------------------------------------------------------------------------------------------------------------------------------------------------------------------------------------------------------------------------GGTGTGGATGAGGTTGGCCGTGGATGCTGGTTCGGGCCTGTCTTCGCTGCCGCGGTCTGCCTCGGCCTGACGGACAGCAAAGCCCTCTCCCCCAAGCGCAGAGCTGCGCTGGTTCCCGAGATTGAACGAGCCACCAGTTGGGCCCTGGGCCAAGCGGCTGCGCGTGATGTGGATGCGAAGGGGATCAGGGTGGCGACGGAACTCGCCATGCTCCGCGCTCTTCTTCCCCAGGTTCTGGTGGATGGGCAGCGCACCATTGTGCGTGGTGACAGCAGTGAAGCCTCGATCGCTGCCGCCAGCGTGCTGGCAAAGGAAGCTCGCGATGCCTTGATCCGTCGCCTGGCTCGACGTTTCCCTGGCTATGCCCTGGAACGCCATGCCGGATACGGCACCGCTCAACATCGAGCGGCCCTGCTGGCTTCAGGTGCCACTCCGATGCATCGTCACACCTTCATGCGTCTGCGCAAAGGCGACACCGTTCAGGTGATCACCGGCAAGGACAAGGGCAAGACCGGAGAGGTCCTGCGCACCCTGAATGAAAACCGCGTGATCGTGGAGGGCGTCAATATGCGCACCCGCCACGTCAAACCCACTCAGGAGGGTGAAAGCGGTCGGATCGTCACTGAAGAGGCTTCACTGCATGCCTCCAACGTGATGATCTATTCCACAAAGAAGGTGACCAGCCGAGTCGAGCTGATCACTGAGAAGGGCAGCAAAAAGCGCCGCCTCAAGAAAACCGGCGAG
>AG-673-F03
ATGGCTGTCGTCACTCTCGCCGAGATGATGGAGGCTGGTGCCCATTTCGGCCACCAGACCCGTCGCTGGAATCCCAAGATGTCGCGCTACATCTATTGCGCGCGCAACGGTGTTCACATCATTGATCTTGTGCAGACCGCTGTCTGCATGAACAACGCCTATAAATGGACGCGTACCGCGGCCAGAAGCGGCAAACGTTTTCTGTTCGTTGGCACCAAGAAACAAGCGTCCGAGGTGATCGCTCTCGAAGCGGCACGTTGTGGAGCGTCCTATGTGAACCAGCGTTGGCTGGGTGGAATGCTCACCAACTGGACCACGATGAAGGCCCGCATTGATCGCTTGAAGGATCTGGAGCGGATGGAGTCCAGCGGTGCGATCGCCATGCGCCCCAAGAAGGAAGCCGCTGTGCTCCGCAGGGAGCTTGATCGTCTTCAGAAGTACCTCGGTGGTCTGAAGAACATGCGTCGTCTTCCCGATGTGGTGGTCCTGGTGGATCAGCGTCGCGAGACCAACGCTGTGCTCGAGGCCCGCAAGCTCGATATCCCCCTGGTTTCGATGCTTGACACCAACTGCGACCCCGATCTCTGCGAGGTGCCGATTCCTTGTAATGACGATGCTGTTCGTTCTGTGCAGCTGGTGCTGAGCCGCCTCGCTGATGCCATCAACGAAGGTCGTGCCCAGCAGAAAATCCGCATCCGTTTGAAGGCGTTTGACCGCCGCATGCTGGATCTGTCCTGCGACAAAATTATTGAAACGGCCGATAACACAGCAGCAACTGCCATCGGCCCCATTCCTCTTCCAACCAAGCGCAAGATCTACTGCGTGCTCCGCTCCCCTCACGTGGACAAGGATTCACGGGAACATTTCGAAACCCGCACCCATCGCCGCATCATTGATATCTACAGCCCTTCCGCGAAGACAATCGATGCTTTGATGAAGCTCGATCTGCCCAGTGGCGTGGATATCGAGGTGAAGCTC------------------------------------------------------------------------------------------------------------------------------------------------------------------------------------------------------------------------------------------------------------------------------------------------------------------------------------------------------------------------------------------------------------------------------------------------------------------------------------------------------------------------------------------------------------------------------------------------------------------------------------------------------------------------------------------------------------ATGCGCAAGCGGCGCAAGGAAACCGCCCGCCAGCGTCAGCGCCGCAGGGCCATGGAGTTGCGTGCAGCACGCGAAGCCAAGCAAGTGCGGCCGGAGATGGTTGTGGAGGACAACCTCACGGTTCAGGAGCTTGCCGACATGCTCAGCGTGGAGAGCTCAGAAATCATCAAATCCCTCTTCTTCGGGATCATCGCCACGGTTACCCAGACCCTGGATATGCCAACGATCGAAGCGGTGGCCGAAGAATTCGGTGTGGTCCTTCAAGACGACGTTATGATCGAAGAAGCGGATCGGGAACACCTGCGACGTCCACCCGTGGTCACAGTGATGGGCCACGTCGATCACGGCAAAACAAGTCTTCTGGATGCGATCCGTAAAGCAAGAGTCGCCGCTGGAGAAGCCGGTGGAATCACCCAGCACATCGGTGCTTATCAAATCGAACACAACAAGCTCACCTTCCTTGATACGCCTGGTCACGAAGCCTTTACGGCCATGCGTGCAAGGGGAACCAAGGTCACCGACGTCGCCGTTCTGGTGGTGGCAGCCGATGACGGTGTGCGCCCGCAGACCCTTGAAGCCATTAGCCACGCCCGCGCTGCAGAAGTGCCGATCGTGGTGGCCATCAACAAGATCGACAAGGAAGGAGCCTCTCCTGACCGCGTCAAGCAGGAGCTGTCTGAACAAAACCTGCTTGCAGAGGAGTGGGGCGGCGATGTGGTGATGGTGCCTGTGAGCGCCATCAAGGGAGAGAACATCGACAAGCTGCTGGAAATGCTGCTGCTGGTCACCGAAGTGGAAGACCTCCAGGCCAATCCCGATCGCATGGCCCGCGGCACGGTGATCGAAGCGCACCTCGACAAGGCCAAAGGTCCTGTGGCCACGCTCCTGGTTCAGAACGGCACATTGCGAACAGGTGATGTGGTGGCAGCTGGGCCTGTGCTTGGGAAAGTACGGGCGATGGTCGACGATGCGGGAATGCGCTTAAAGGACGCTGGCCCCTCCTTCGCGGTGGAAGCTCTCGGATTCAGCGAGGTCCCCACGGCCGGCGATGAATTCGAGGTCTACGCAGATGAGAAGTCCGCACGGGCCGTTGTCGGCGATCGAGCCTCCGACGCCCGAGCGACCCGCCTCGCCCAGCAACGCAGGGTTTCGCTCACGGCGATGTCAGGACAGGCCAACGAAGGAGAGCTCAAGGAGCTCAACCTCATCCTCAAAGCCGACGTCCAGGGTTCTGTGGAAGCCATTCTCGGTTCTCTGGAGCAACTACCCGACGAAGTCCAAGTGCGAGTTCTGCTTTCAGCACCTGGGGAAGTCACCGAGACCGATGTGGACCTCGCGGCTGCTTCCGGAGCCGTGATCATCGGCTTCAACACCTCGATGGCTTCAGGCGCCAGAAAGGCTGCTGATGCCAACAGCGTGGATGTCCGTGATTACGACGTGATTTACAAGCTGCTGGAAGACATCCAGTTGGCGATGGAAGGCCTACTCGAACCCGAGCTGGTCGAGGAAGCCCTGGGTGAAGCTGAGGTCCGCGCCGTCTTCACCATTGGCAAGAGTGCTGTGGCCGGTTGCTATGTCACCACTGGCAAAATTCAGCGCAACTGCAAGGTTCGGGTCCGCCGCGGCAAGGAGATTGTCTATGCCGGCGATCTCGACTCACTGCGTCGCAACAAAGACGACGTCAAGGAAGTGGCCACCGGTTTCGAGTGTGGTGTGGGCACCGATCGCTTCGCCAACTGGCAAGAAGGCGATCGCATCGAAGCCTTCAAGATGGTCACTGTCCTAGCCCTCGAAACAAGTTGTGACGAGTCTGCCGCGGCTGTTCTTCAGGTTCTGTCGCATCGGATTGCGTCTCAGATCGAGGAACATGCCCAATGGGGCGGCGTGGTGCCGGAGATTGCCTCACGCCGGCATGTGGAAGCTCTTCCCCATTTGATCGACCAATCGCTCAATGCCGCGCTCTCGATCAGCGATCTGGATGCGGTGGCTGCCACTGTCACCCCAGGTCTGGTTGGTGCACTGATGGTGGGTTCCGTGACGGGCCGCACCCTGGCAGCGCTCCATCGCCGACCTTTCATCGCCATCCACCATCTCGAAGCCCATCTGGCCTCGGTTTTATATCTCGTCCTACTGGTGAGCGGCGGACATACGGAACTGATTCGCGTCGATGCAAAGGTGCTGGAGCGCCTTGGGCGTAGTCATGACGACGCCGCTGGGGAAGCCTTTGACAAGGTCGCCCGGCTGCTGGGCCTTGAGTACCCAGGGGGGCCTGCGATCCAGGCCGCGGCCTTTCAGGGGGATGTCAGCTTGCCGAAAGGCCGTGTTTATGACTTCTCATTCAGCGGCCTAAAAACGGCGATGCTTCGTCAGGTGGAGGCTTGTTTGCCCCTGGCGGATCTGGCCGCCAGCTTCCAGCAAGTCGTTGTGGATGTGTTGGTCGACCGCAGCCTCCGATGCTGTTCCGAGCTCGGCTCGACACTGGTGATGGTGGGTGGAGTGGCGGCTAATCAACGGTTGCGTGAATGCATGCATGCAAGAGGTGAACAGGGCGTTGATGTACACCTGGCGCCGCTTCGCTACTGCACCGATAACGCTGCAATGGTGGGGGCTGCTGCGCTTGCCCACGGTCGCTTCATCCGCGGCTCCGTGTCCAAGGTCCGGCGGGTGCTCGATCAGATCCGCGGTCGCAGTTATCGCGATGCGCTGATCATGCTCGAGTTCATGCCGTACCGCTCCACGGGTCCCATCACCAAGGTTCTGCGTTCTGCAGTGGCCAATGCCGAGCACCTCGGACTTGACCCTTCAACCCTGGTGATCTCGCAGGCCAGCGCCGACATGGGTCCATCCATGAAGCGCTACCGCCCCCGAGCCCAAGGTCGCGCTTTCGCGATCAAAAAGCAGACCTGCCACATCAGCATTGCTGTG------------------------------------------------------------------------------------------------------------------------------------------------------------------------------------------------------------------------------------------------------------------------------------------------------------------------------------------------------------------------------------------------------------------------------------------------------------------------------------------------------------------------------------------------------------------------------------------------------------------------------------------------------------------------------------------------------------------------------------------------------------------------------------------------------------------------------------------------------------------------------------------------------------------------------------------------------------------------------------------------------------------------------------------------------------------------------------------------------------------------------------------------------------------------------------------------------------------------------------------------------------------------------------------------------------------------------------------------------------------------------------------------------------------------------------------------------------TACTGGGGCACCGGTCGTCGTAAGACCTCAGTCGCACGCGTTCGCCTGATTCCCGGCAACGGCACGATCACCATCAATGGCCGTCCTGGAGATAACTATCTCTACAACCCTGCGTACATCGCTGCCGTCAAGGCTCCATTGCAGACGCTGGGTCTAACCACTGAGTACGACGTGCTCGTCAACGTCAGAGGTGGTGGTCTCACCGGACAGGCTGATGCCATCAAGCAGGGCGCTGCCAGGGCTCTGTGCGAGCTCTCCTCCGACAACCGCAAGCCTCTTAAAACGGAAGGTCACCTCAGCCGTGACCCTAGGGCTAAGGAACGTCGCAAGTACGGCCTCAAGAAAGCCCGCAAAGCTCCCCAGTTCTCCAAGCGC---------------------------------------------------------------------------------------------------------------------------------------------------------------------------------------------------------------------------------------------------------------------------------------------------------------------------------------------------------------------------------------------------------------------------------------------------------------------------------------------------------------------------------------------------------------------------------------------------------------------------CGGGTTTCTCTCTCCTGGCTGCAGGATTTGGTGCAACTGGGTGAACGCTTGTCGATGGCTGGATTTGAAGTGGAGGAGCTGGAAGATCTCTCTCTGGCTCAAGGTGTTGTGGTCGGTGAGGTCGTGGCCTGCGAGCGGCATCCAAATGCCGACAAACTCAGTGTCTGCAAGGTGAATGTGCAAATTGTCTGTGGAGCCAAGAACGTGCGTGCAGGCATCCATGTTCCTGTCGCCATGGTCGGAGCGGTGCTTCTTACGATCAAAGCAGGTGAACTCCGTGGTGTGAGCAGTGAGGGAATGATTTGCTCACTCTCAGAACTCGGCCAGACCGATGGAATCGCCATTCTCCCAGGAGAGCTAGTTGCTCCATCCCTGCTCAACGACAGCGTTCTTGAACTCGCCATCACCGCCAACCGTCCTGATGGTCTGTCCATGACGGGCATTGCCAGGGAAGTCGCTGCTCTCGTTTATGGCTTGACCGAGGTGAAGAACGTCGATTCATCACGCTCACCGCAATGGTTGCAGCGACGGCTGACTCGTGCCGGAGTGAAGCCCGTCAACGCCGTCGTCGATATCACCAACCTCGTGATGCTTGAACAGGGCCAGCCTCTGCATGCCTTTGATGCTGATGCACTGGAATTCGGACTGCGTCAAGCCCGTGAACGTGAGCTCTTCAAAGGTCTGGACGGACGTGAAATTGAACTGGATCCCCGTGTTCAGGTGGTGACCTGCAGGGATCGTGCCGTCGCCGTGGCCGGTGTGATGGGCAGTGCCGAAAGCGGTGTCTGCGATAACACTCGCAGAATCTGGCTGGAATCTGCCCTTTTCACCCCCGCCTCCGTCCGCAACGGCAGTCGAGCCACAGGTCAGCGCACGGATGCCAGCAGTCGTTACGAGAAGGGTTTGCCAAGGGAAATCACCCTGCTAGCAGCAGGCCGTGCCCTGACGTTGTTCAGGGAGATGCTTGTCGTGCTGCGACGCAAATCACTGCATCGTCTGCTCGGACTTGAATCCACAGACGAGCAGGTCGAGGCCTGTCTCGCAGCACTCGGATGTGAACTCTCTTGGAAGGTGATCGTTCCCCCGTCAAGGATGGACCTGGAGGTTGACCTGATTGAAGAGGTGGCGCGACTGGTGGGGTTCGATCGTTTCCAGTCCCAGCTTCCAGACCTTCAGCCCGGTCTGACGCTCATGCAGCAGGCCGAACGACGCTTGCGTCAGCGTCTGAGTGCCTCCGGACTTCAGGAAATCACCACGTTGTCACTCCGCATTGCCATCAGCAATCCACTGTTGGCGGAGACCAGCCATCTGCGAAATGCGCTTTGGCTGGAGCATCTTCAGGTTTGTCAGCGCAATCTTCAGGCCTCACAGCCTGGATGCTGGGTGTTCGAGATCGGGCATGTGTTCCAGGAAGCTCGGCTCTCGGGAGTGATCTGCGGCCGATGGCAGTCCAACTATTTCGACGCCAGAGGCGTGCTCACCATCGTTCTGAATTCCTTCGGAATTGAGCTCACCGATGACCTGCATCCAGGCCGTGCAGCGAGCGTTGAAGGCGGCTGCTTCGGTCAGTTGCATCCTGCTCTGTGTGAAGAGCTGCCGGCGGAGACGTATCTGTTCGATCTGGAGCTGACACGTCTTCTGGAAGCATTCAAGCCCTACTCCACCCTTCCTTCGTCGGAGCGGGATCTGGCCATGGTTGTTCCACGCAGCCTGGCGGCAGGAGAGCTTCTGCAGGCCATTCGCAAAGGCAAATTGGAGTCGGTCGAATTAATCGATCGTTTTGAAGGCGGTCAGCTGGGCTCCGATGCATGTAGTCAGGCATTCAGGCTGCGTTATCGCGGCAAAGACAGCACGCTCACCGACGACATGGTTCAGCCTGTACATGAGAAGGTGCGCCAGGCACTGGTCAAGCAGTTTCAGGTGGAGTTGCGCATGATTCAGCAGGAATCCTTTCTCACCGTTGCTGATAACAGCGGAGCCAAGCGCATCCAGTGCATCCGCGTGCTTAGCAATCGTCGCTACGCCCATGTGGGCGACGTGATCGTGGCCACCGTGAAGGACGCCATGCCCAACATGGGCGTGAAAAAGTCCGACGTGATCAAGGCCGTGGTGGTCCGCACCAAAGCCACGCTACGTCGTGACACCGGAAACTCCATCCGGTTTGACGACAACGCCGCCGTCATCATCAACGACGACAAAAACCCCAAGGGCACGCGTGTCTTTGGACCTGTGGCCCGCGAACTGCGCGACCGGAACTTCACCAAAATCGTCTCCCTCGCTCCGGAGGTGATCGAGTGGCAGGAGCGGGTTGTCCAGATCCGCCGCGTGTCCAAGACCGTGAAAGGCGGCAAGAAGATGAGCTTCCGGGCCATTGTTGTTGTCGGAAATGAGCGCGGTCAGGTCGGCGTCGGCGTCGGCAAGGCCGGCGACGTGATCGGTGCAGTCCGCAAAGGTGTTGCTGACGGCAAGAAGCATCTCGTCAAAGTGCCTCTGACACGTAACTCCATTCCGACCCTGTCTAACGGTCGCGATGGCGCAGCCAGCGTGTTGATTCGCCCCGCAGCTCCAGGTACCGGAGTAATTGCAGGCGGCTCGATTCGCACAGTTCTCGAGCTTGCCGGCATTAAAAATGTGCTGGCCAAGCGACTGGGCAGCAAGACTCCTCTGAACAACGCCCGAGCTGCCATGGTGGCTCTCGATAGTCTCCGCACACACAAGGAGACCGCCAAGGAACGGGGGATCTCCCTCGAGCAGATCTATATGGGACGTTCACTTAAAAAAGGCCCCTTCATTGCCGACAGCCTGCTTCGCAAGGTTGAAAAGCAAAACGCCGCCGATGACAAAGTGATCAAAACTTGGTCGAGGGCTTCCACGATCCTGCCGATGATGATCGGCCACACAATTGCGGTTCACAACGGCCGCACCCACGTGCCGGTCTTCGTGACCGAACAGATGGTGGGCCACAAGCTTGGCGAATTCGCCCCCACCCGCACCTTCAAAGGCCACATCAAAGACAAGAAAATGTCACGCCGTAACGCCGCCGTCAAGCGCCCGGTCCTTCCCGATCCCCAGTTCAACAACCTTGCCACCATGCTTGTGGCTCGGCTGATGAAGCATGGAAAGAAGTCCACGGCACAGCGAATCCTGTCCGATGCCTTCAGTCTGATTGGCGACCGCACCGGTGGCGACCCCATCGAGCTCTTCGAGACGGCCGTGAAAAACGCGACTCCCCTTGTCGAAGTGCGTGCCCGACGCGTCGGGGGTGCCACCTATCAGGTGCCCATGGAAGTTCGCCAGGAGCGCGGCACAGCGATGGCTCTGCGCTGGCTTGTGAGCTTCTCCCGTGCTCGCAACGGCCGCAGCATGGCTCAGAAGCTTGCTGGTGAACTGATGGACGCTGCCAATGAAGCCGGCAGTGCCGTTCGCAAGCGCGAAGAAACCCACAAGATGGCCGAAGCCAATAAGGCTTTCGCTCACTACCGCTACATGCTGAGTCCAAAACGCGTCAAATTCCGTAAGCAGCAACGCGGCCGCATGCGCGGTGTCGCCACTCGTGGCAACACCATCGCCTTCGGTCAGTTCGCTCTGCAAGCACAGGAGTGCGGCTGGATCACCTCTCGCCAGATCGAGGCCAGCCGTCGTGCCATGACACGCTACGTCAAGCGTGGCGGAAAAATCTGGATCAGGATTTTCCCTGACAAGCCTGTCACCATGCGCGCTGCCGAAACCCGGATGGGTTCAGGTAAGGGCAACCCGGAATTCTGGGTAGCGGTGATCAAGCCGGGCAGGATCCTGTTCGAGATGGGTGGTATCACCCCCGAAATCGCCAAGGAAGCCATGCGCCTCGCGCAGTACAAGCTTCCTGTGAAGACCAAGTTCGCACGGATTGCTGGTGTCGACATTCCCCGCGACAAGCGGATCGAAGTCGCACTCACCTACATCTACGGAATTGGTCCCACACGGGCCAGAACCATCCTTTCCAAAAGCGGTGTCAACCCCGACATCAGAGTGAAGGATCTTGAGGACGGTGATGTGCAGAAACTGCGCGGTGCCACCGAGTTCACCATCGAGGGTGACCTGCGCAGGCAGGAGGGAATGGCCCTCAAGCGCCTCCAGGACATCGGCTGCGTTCGCGGTCGTCGCCATCGCATGAGCCTTCCGGTGCGCGGACAGCGAACTCGCACTAATGCGCGAACCCGTCGCGGTGCTCGCAAGACCGTGGCCGGCAAGAAGAAG---------------------------------------------------------------------------------------------------------------------------------------------------------------------------------------------------------------------------------------------------------------------------------------------------------------------------------------------------------------------------------------------------------------------------------------------------------------------------------------------------------------------------------------------------------------------------------------------------------------------------------------------------------------------------------------------------------------------------------------------------------------------------------------------------------------------------------------------------------------------------------------------------------------------------------------------------------------------------------------CTAAAGCCCAACAAAGGCGCCCGACGCCGCAAACTGCGCAAGGGTCGCGGCATTGCCGCTGGCCAAGGTGCGAGCTGCGGCTTCGGCATGCGCGGCCAGAAATCCCGCTCCGGCCCCACCCGTCCCGGTTTTGAGGGTGGCCAGATGCCTCTTTACAGGCGCGTGCCCCTGAAGCACTTCACAGTGAATCCCAAACACTTCACCGTTGTGAATGTGTCAGCACTGAATACCGTGAACCTCGACTCACTGGTCAAGGATGGTGTTGTCACCCACCCGCTGAAAATCCTCGGCAACGGCGAACTCAAGGCCAAGCTCACGGTTCAGGCCGCCGCTTTCACGGCATCGGCACGAACCAAAATCGAAGGAGCCGGTGGCACCTGC---------------------------------------------------------------------------------------------------------------------------------------------------------------------------------------------------------------------------------------------------------------------------------------------------------------------------------------------------------------------------------------------------------------------------------------------------------------------------------------------------------------------------------------------------------------------------------------------------------------------------------------------------------------------------------------------------------------------------------------------------------------------------------------------------------------------------------------------------------------------------------------------------------------------------------------------------------------------------------------------------------------------------------------------------------------------------------------------------------------------------------------------------------------------------------------------------------------------------------TCACTGAAACAGCGCTACAGGGAGACCATTCAGCCCAAATTGCTGAAAGATCTAAGTCTCTCCAACATCCATGAAGTCCCCAAGGTGGTCAAAGTCACCGTGAACCGGGGACTTGGCGAAGCTGCCGCGAATGCCAAGGCCCTAGAGGCCTCGGTCAACGAACTTGCTCAGATCACCGGCCAGAAAGTGGTGGTGACCCGAGCCAAGAAAGCCATCGCGAGCTTCAAGATCCGCGAGGGCATGCCGATCGGCTGTGCCGTGACTCTGCGCGGCGATCGCATGTACGCCTTCCTGGAGCGACTGATCAACCTGGCACTGCCCCGCATCCGTGACTTCCGTGGCGTCAGCCCGAAAAGCTTCGACGGACGTGGTAAT------------------------------------------------------------------------------------------------------------------------------------------------------ATGCCAACCATTCAGCAACTGATCCGGACCGAGCGTCAGAGCTCAAAGGCGAAAACCAAATCGCCAGCTCTGAAGGCCTGCCCCGAACGCCGTGGTGTTTGCACCCGTGTGTACACCTCCACTCCCAAAAAGCCGAATTCGGCTTTACGCAAAGTGGCCCGTGTGCGCCTCACCTCCGGATTCGAGGTCACCGCCTACATCGGCGGCATCGGCCACAACCTGCAGGAGCACTCGGTTGTGCTGATCCGCGGCGGTCGCGTCAAGGATCTGCCTGGAGTTCGTTACCACATCATCCGCGGAACCCTTGACACCGCAGGAGTTAAGGACCGTCGTCAGTCCCGTTCCAAGTACGGCGCCAAATCTCCGGAACTGCGTCAGCTCTCCGACGCAGACCTCACAGAGCAAATCGTCGGTCTCCGTCGCGAGCTGTTCGATCTGCGCTTCCAGCAAGCCACCAGGCAGCTGGCCAACACCCACCGCTTCAAGCAGAGCCGCACCAAGCTGGCCCAACTGCTGACGGTGCAGATGGGACACAAAATCCATCCAACCGGCTTACGCCTGGGGATTACCCAGGAGCACCGGTCACGCTGGTACGCAAGCAAGAGTTATCCGAGCCTCCTTCAGGAGGACGATCGGATTCGCAAGTTCATCCACAAGAAATACTCCGCCGGTATCAGTGATGTGCTGATCGCCCGCAAGGCCGATCAGCTCGAAGTTGAGCTGAAAACAGCACGCCCCGGCGTGTTGGTTGGACGCCAGGGCAGTGGCATCGAAGAGCTGCGCTCCGGCATCCAGAAAACCGTCGGTGATCGTGTTCGGATTAATGTGGTCGAGGTCGAGCGTGTCGACGCCGACGCTTTTCTGCTTGCCGAGTACATCGCTCAGCAACTTGAAAAGCGTGTGGCGTTCCGTCGCACGATCCGCATGGCCGTGCAGCGAGCACAGCGAGCAGGTGTTCTGGGCCTGAAAATCCAGGTTTCAGGACGCCTGAATGGTGCTGAGATCGCTCGTACCGAGTGGACGCGTGAAGGTCGGGTGCCCCTGCACACCCTTCGCGCTGACATCGACTACGCCACCAAGGTCGCCAGCACCACCTACGGGGTGCTCGGCATCAAGGTCTGGGTGTTTAAAGGCGAGGTGCTGGGTGATGAAAAGAAGGCCAAGCGCAACGTTCCCAACGGCGTTGCCCATATCCAAAGCACCTTCAACAACACGATCGTCTCGATCACCGATACCACCGGAGAGGTGATCTCCTGGTCTTCGGCAGGTGCCAGCGGCTTCAAAGGTGCTCGCAAAGGCACCCCGTTTGCAGCGCAGACTGCAGCCGAAGCTGCCGCGCGCAGGGCTCTCGAGCAGGGCATGCGCCAGATCGAAGTGCTTGTGCGTGGTCCCGGCTCAGGTCGTGAAACCGCGATCCGTGCTTTACAGGTTGCAGGTCTGGAAATCACGCTGATTCGCGACGTCACTCCTTTGCCACACAACGGCTGTCGCCGTGCCAAGCGTCGGCGCGTC---------------------------------------------------------------------------------------------------------------------------------------------------------------------------------------------------------------------------------------------------------------------------------------------------------------------------------------------------------------------------------------------------------------------------------------------------------------------------------------------------------------------------------------------------------------------------------------------------------------------------------------------------------------------------------------------------------------------------------------------------------------------------------------------------------------------------------------GGCTTCGCCGTCATTGACAAGCCGGCTGGGCTCACCTCCCATACCTGTGTCGCACGCATCAGACGGGTGCTGGGCATCCGCAGGGTTGGTCATGGCGGCACTCTGGATCCAGCGGTGACAGGCGTGCTGCCGATCGCCGTGGGACAGGCGACACGACTGTTGCCGTACCTACCAGGCGAGAAAACCTATCGAGGCGTGATCCAGCTAGGGATCAGCACCAACACCGACGACCTTCAAGGTGAGGAACTGTCCAGACAATCCGTCCTGGATCAGGCACTCAGTCCGTTCCGCGGCACCATTCGCCAACAGCCCCCTCAAGTTTCAGCGGTCCACGTGGATGGTGAGCGTGCTTATGCCAGGGCCCGTCGCGGCCAGATGGAGCTTGCAGCACGGCCTGTGACCATTCATCAACTGCATGTCTTGCAAGCCCAGTTGAGCGTGGAGGTGCACTGCTCAGCAGGCACCTACATCCGTTCACTGGCAAGAGATCTGGGCGCAGCACTCGGATGCGGAGGTTGTCTGGCCAGACTCAGGCGGACCCAGGCCCTCGGCTTCCATGACCACCAGGCGGTACTGCCAAATGCT---AGCTTGCTACGACCCGAGCTGGCCTTGCCTCATCTGCCTCAGCGCCTGATCACTGCCAGCGAACAGCTGGACTGG------------------------------------------------------------------------------------------------------------------------------------------------------------------------------------------------------------------------------------------------------------------------------------------------------------------------------------------------------------------------------------------------------------------------------------------------------------------------------------------------------------------------------------------------------------------------------------------------------------------------------CTGCGCATCGCCTCCCGCCGCAGCCAGCTGGCCATGGTGCAGACCAACTGGGTGAAAGCCGAACTGGAGAAACTGGCGATCTCAGTGGAGGCCATGGCCACTCAGGGCGACAAAATTCTGGATGTGGCTCTGGCGAAAATCGGCGACAAGGGCCTGTTCACAAAGGAACTGGAGGCCCAGATGCTGGTGGGTCGAGCGGAGATCGCCGTGCATTCGCTCAAGGATCTACCCACCAACCTGCCCGATGGCCTGATGCTCGGTTGCATCACCGAGCGGGAAGATCCCGCGGATGCCCTGGTGGTGAACTACACCCTGGAAACCCTGCCGGAGGGATCCGTCGTCGGCACCAGCTCGTTGCGCAGATTGGCACAGCTGCGTTATCACTTCCCCCATCTCCAGTTCAAGGACGTTCGCGGCAACGTCATTACCCGACTCGAAAAACTGGATGCTGGCTACGACTGCCTGATCCTCGCGGCGGCAGGTCTGAGTCGACTCGGATTCGGGGATCGGATCCACCAGATTCCTGGCCACATCTCTCTGCATGCCGTGGGACAGGGGGCCCTTGGCATCGAATGTACAGACAACAAACTCAACATCATTCAAGTGCTTGAGCATGGCCCCACCAGCGGACGATGCCTGGCGGAGCGAGCCTTCCTCCGGGAACTTGAAGGCGGCTGCCAGGTGCCGATTGGAGTCAACAGCGAACTGGTACTCACTGGGATGGTGGCCAGCTTGGATGGCAAGATGATCCGTGATGAACTCGGCAATCCCGAAGATGTGGGTCTGAAGCTCGCAAAATCTCAAGGTGCCGGCGAGATCAAGGAAAGGGTCGGCACCGTCGTCAGCGACAAGATGGACAAAACGGTGGTGGTTGCGGTGGAAAACCGCTTTCCCCACCCCATCTATCAGAAGACGGTCAGCCGTACCACCCGTTACAAAGCTCACGACGAGAACAACACTGTTCGCGTTGGTGACCGTGTTCGCATCACCGAGACCCGTCCTCTCAGCCGTCACAAGCGCTGGGCCATCGCAGAGGTGCTCTCCGTCCCCTCCATCGATTCAATCGACCGCCAGTGGTATCTGGTGGATGCTGAGAATCAAACGCTCGGCCGCTTAGCGACCGAAGTGGCTTCCGTGCTCCGCGGCAAGAACAAAGCCAGCTACACCCCGCATCTCGACACCGGCGATTTCGTCGTTGTCGTCAATGCCGACAAGGTGAAGGTGAGTGGCAGCAAGCCGCAACAGAAGCTGTACCGCAGGCATTCCGGACGCCCCGGTGGGATGAAGGTGGAGACCTTCGCTCATCTCCAGGAGCGTCTTCCTGAGCGAATCGTGGAAAAAGCCATCAAGGGCATGCTTCCTCACAACGCTTTGGGCCGCCAGATGTTCCGCAAACTGAAGGTGTACAAGGGTGCCGATCATCCGCATTCCGCCCAGCAGCCTCAGCCCGGAGTCGATGAAGTTGGTCGTGGATGCTGGTTCGGGCCTGTCTTCGCTGCCGCGGTCTGCCTCGGCCTGACGGACAGCAAAGCCCTCTCCCCAAAGCGCAGAGCTGCGCTGGTTCCCGAGATTGAACGAGCCACCAGTTGGGCCCTGGGCCAGGCGGCTGCGCGTGATGTGGATGCGAAAGGGATCAGAGTGGCCACGGAACTCGCCATGCTCCGAGCGCTTCTCCCCCAGGTTCTGGTGGATGGGCAGCGCACCATCGTGAGTGGTGACAGCAGTGAGGCATCGATTGCTGCCGCCAGCGTGCTGGCAAAGCAAGCGCGCGATGCCTTGATCTGTCGCCTGGCTCGACGTTTCCCTGGCTATGCACTGGAATGCCATGCCGGATACGGCACCGCTCAACATCGAGCGGCCCTGCTGGCTTCAGGTGCCACTCCGATGCATCGTCACACCTTCATGCGCCTACGCAAAGGCGACACCGTTCAGGTGATCACCGGCAAGGACAAGGGCAAGACCGGCGAGGTCCTGCGCACCCTGAATGAAAACCGCGTGATCGTGGAGGGCGTCAATATGCGCACCCGCCACGTCAAACCCACTCAGGAAGGTGAAAGCGGTCGGATCGTCACTGAAGAGGCTTCACTGCATGCCTCCAACGTGATGATCTACTCCACAAAGAAGGTGACCAGCCGAGTCGAGCTGATCACTGAAAAGGGCAGCAAAAAGCGCCGCCTCAAGAAAACCGGCGAG
>AG-676-C06
---------------------------------------------------------------------------------------------------------------------------------------------------------------------------------------------------------------------------------------------------------------------------------------------------------------------------------------------------------------------------------------------------------------------------------------------------------------------------------------------------------------------------------------------------------------------------------------------------------------------------------------------------------------------------------------------------GCCCAGCAGAAAATCCGCATCCGTTTGAAGGCGTTTGACCGCCGCATGCTGGATCTGTCCTGCGACAAAATTATTGAAACGGCCGATAACACAGCAGCAACTGCCATCGGCCCCATTCCTCTTCCAACCAAGCGCAAGATCTACTGCGTGCTCCGCTCCCCTCACGTGGACAAGGATTCACGGGAACATTTCGAAACCCGCACCCATCGCCGCATCATTGATATCTACAGCCCTTCCGCGAAGACCATCGATGCTTTGATGAAGCTCGATCTGCCTAGTGGCGTGGATATCGAGGTGAAGCTCATGCCAAAACTTTCAAAACGCCTGGCCAGCCTCGTCACCAAGGTTGAAGAGCGCGCATACGAGCCGCTTGAAGCCATTCAGCTGGTCAAGGACAACGCCAACGCCAAGTTCGACGAGACCATGGAGGCGCATGTGCGTCTCGGGATCGATCCCAAATACACCGATCAGCAGCTGCGCACCACCGTGGCACTGCCTCACGGCACCGGTCAGACCGTGCGAATCGCCGTTGTCACCAGTGGTGAGAAGGTTGCAGCCGCCAAAGCAGCCGGCGCTGAGCTCGCAGGCGATGAGGATCTGGTCAACACCATCAGCAAGGGGGAGATGAACTTCGACCTGCTGATCGCCACCCCAGACATGATGCCCAAAGTGGCCAAGCTGGGTCGTGTGCTCGGCCCCCGTGGTCTGATGCCCAACCCCAAAGCCGGTACCGTGACTACCGATTTGGCAGCCGCCATCAAGGATTTTAAGGCTGGCAAGCTGGAATTCCGTGCTGACCGCACCGGCATTGTGCACGTGCGTTTCGGTAAGGCCAGCTTTGATGCTGCCAACCTGCTCGACAACCTGAAAATGCTTCAGGAGACCATTGACCGCAACAAGCCCAGCGGTGCAAAGGGTCGTTATTGGAAGAGCCTCTATGTGACCTCCACGATGGGTCCTTCGGTGGAAGTGGATATCTCAGCCCTTATGCGCAAGCGGCGCAAGGAAACCGCCCGCCAGCGTCAGCGCCGCAGGGCCATGGAGTTGCGTGCAGCACGCGAAGCCAAGCAAGTGCGGCCGGAGATGGTTGTGGAGGACAACCTCACGGTGCAGGAGCTCGCCGACATGCTCAGCGTGGAGAGCTCAGAAATCATCAAATCACTCTTCTTCGGGATCATCGCCACGGTCACCCAGACCCTGGATATGCCAACGATCGAAACGGTGGCCGAAGAATTCGGTGTGGTCCTTCAAGACGACGTTATGATCGAAGAAGCGGATCGGGAACACCTGCGACGTCCACCCGTGGTCACAGTGATGGGCCACGTCGATCACGGCAAAACAAGTCTTCTGGATGCGATCCGCAAAGCAAGGGTCGCCGCTGGAGAAGCCGGTGGAATCACCCAGCACATCGGTGCTTATCAGATCGAACACAACAAGCTCACCTTCCTTGATACGCCTGGTCACGAAGCCTTTACTGCCATGCGTGCAAGGGGAACCAAGGTCACCGACGTCGCCGTTCTGGTGGTGGCAGCCGATGACGGTGTGCGCCCGCAGACCCTCGAAGCCATTAGCCACGCCCGCGCTGCAGAAGTGCCGATCGTGGTGGCCATCAACAAGATCGACAAGGAAGGAGCCTCTCCTGACCGCGTCAAGCAGGAGCTGTCTGAACAAAACCTGCTTGCAGAGGAGTGGGGCGGCGATGTGGTGATGGTGCCTGTAAGCGCCATCAAGGGAGAGAACATCGACAAGCTGCTGGAAATGCTGCTGCTGGTCACCGAAGTGGAAGACCTCCAGGCCAATCCCGATCGCATGGCCCGCGGCACGGTGATCGAAGCGCACCTCGACAAGGCCAAAGGTCCTGTGGCCACGCTCCTGGTTCAGAACGGCACATTGCGAACAGGTGATGTGGTGGCAGCTGGGCCAGTGCTTGGGAAAGTACGGGCGATGGTCGACGACGCGGGAATGCGCTTGAAGGACGCTGGTCCCTCCTTCGCGGTGGAAGCTCTCGGATTCAGCGAGGTCCCCACGGCCGGCGATGAGTTCGAGGTCTACGCCGATGAGAAGTCCGCACGGGCCGTTGTCGGCGATCGAGCCTCCGACGCCCGAGCGACCCGCCTCGCCCAGCAACGCAGGGTTTCGCTCACGGCGATGTCAGGACAGGCCAACGAAGGAGAGCTCAAGGAGCTCAACCTCATCCTCAAAGCCGACGTCCAGGGTTCTGTGGAAGCCATTCTCGGTTCTCTGGAGCAACTGCCCGACGAAGTCCAAGTGCGAGTTCTGCTTTCAGCACCTGGGGAAGTCACCGAGACCGATGTGGACCTCGCGGCTGCTTCCGGAGCCGTGATCATCGGCTTCAACACCTCGATGGCTTCAGGCGCCAGAAAGGCTGCTGATGCCAACAGCGTGGATGTCCGTGATTACGACGTGATCTACAAGCTGCTGGAAGACATCCAGTTGGCGATGGAAGGCCTGCTCGAACCGGAGCTGGTCGAGGAAGCCCTGGGTGAAGCTGAGGTCCGCGCCGTCTTCACCATTGGCAAGAGTGCTGTGGCCGGTTGCTATGTCACCACTGGCAAAATTCAGCGCAACTGCAAGGTTCGGGTCCACCGCGGCAAGGAGATTGTCTATGCCGGCGATCTCGACTCACTACGTCGCAACAAAGACGACGTCAAGGAAGTGGCCACCGGTTTCGAGTGTGGTGTGGGCACCGATCGCTTCGCCAACTGGCAAGAAGGCGATCGCATCGAAGCCTTCAAGATGGTCACAGTCCTAGCCCTCGAAACAAGTTGTGACGAGTCTGCCGCGGCTGTTCTTCAGGTTCTGTCGCATCGGATTGCGTCTCAGATCGAGGAACATGCCCAATGGGGCGGCGTGGTGCCGGAGATTGCCTCACGCCGGCATGTGGAAGCTCTCCCCCATTTGATCGACCAATCGCTCAATTCCGCGCTCTCGATCAGCGATCTGGATGCGGTGGCTGCCACTGTCACCCCAGGTCTGGTTGGGGCCCTGATGGTGGGTTCCGTGACAGGCCGCACCCTGGCAGCGCTTCATCGCCGACCATTCATCGCCATCCACCATCTCGAAGCCCATCTGGCCTCGGTTTTATATCTCGTCCTACTGGTGAGCGGCGGACATACGGAACTGATTCGCGTCGATGCAACGGTGCTGGAGCGCCTTGGGCGTAGTCATGACGACGCCGCTGGGGAAGCCTTTGACAAGGTCGCCCGGCTGCTGGGCCTTGAGTACCCAGGGGGGCCTGCGATCCAGGCCGCGGCCTTTCAGGGGGATGTCAGCTTGCCGAAAGGCCGTGTTTATGACTTCTCATTCAGCGGCCTAAAAACGGCGATGCTTCGTCAGGTGGAGGCTTGTTTGCCCCTGGCGGATCTGGCCGCCAGCTTCCAGCAAGTCGTTGTGGATGTGTTGGTCGACCGCAGCCTCCGATGCTGTTCCGAGCTCGGCTCGACACTGGTGATGGTGGGTGGAGTGGCGGCCAATCAACGGTTGCGTGAATGTATGCAAGCAAGAGGTGAACAGGGCGTTGATGTACACCTGGCGCCGCTTCGCTACTGCACCGATAACGCTGCAATGGTGGGGGCTGCTGCGCTTGCCCACGGTCGCTTCATCCGCGGCTCCGTGTCCAAGGTCCGGCGGGTGCTCGATCAGATCCGCGGTCGCAGTTATCGCGATGCGCTGATCATGCTCGAGTTCATGCCGTACCGCTCCACGGGTCCCATCACCAAGGTTCTGCGTTCTGCAGTGGCCAATGCCGAGCACCTCGGACTTGACCCTTCAACCCTGGTGATCTCCCAGGCCAGCGCCGACATGGGTCCATCCATGAAGCGCTACCGCCCCCGAGCCCAAGGTCGCGCTTTCGCGATCAAAAAGCAGACCTGCCACATCAGCATTGCTGTGATGGCCAATTGTGTTGTTCGTGACTGGCAGGGCAAGGAAACCGGCGCTTCCATTGACCTGAAGGTGGCCAAGGAAACCACTGCCGTTGACCTGATGCACCGTGCGGTGCTGCGCCAGCAGGCCCACAGCCGTCAGGGAACTGCAAGCACCCTCACCCGTGCGGAAGTACGAGGTGGCGGACGCAAGCCTTACAAGCAGAAAGGAACCGGTCGTGCCCGTCAGGGATCGATTCGTACGCCTCTGCGTCCCGGCGGCGGCATCGTGTTTGGTCCCAAGCCCCGCACCTACAACCTTGCGATGAATCGCAAGGAGCGTCGTCTGGCCCTGCGCACCGCGCTGATGGCCCGCCTCGACGACGTGAAGGACTTCGCCCTCGAAGCGCCAAAAACCCGTGAAGTCGTTGACGCACTCGGGCGCCTCGGAGTTGCGAAGGTTTTGATTGTGCTCGAGGTTGTGCGACGGTCCGTTCGCAATCTTGAGAAGGTGAAGCTGATCACAGCTGACCAGCTCAACGTCTTCGACCTGCTTCACGCCAATGCATTGGTTTTGGGCGAAGAGGCACTCGCAACCATCCAGGAGGTCATGGCAATCCGTACCTTCCGCCCCTACACACCCGGTACCCGCACCCGGGTCGTCACCGACTTCAGTGAAGTCACCGGCCGCAAGCCGGAGCGTTCGCTTGTGGTGTCCAAGCACCGCCGCAAGGGACGCAACAACCGCGGCGTGATCACCTGTCGCCATCGTGGTGGTGGTCACAAGCGGCAATACCGCGTCGTCGATTTTCGACGCAACAAGCACGGCGTCCCCGCCAAGGTGGCCGCCATTCATTACGACCCGCACCGCAATGCGCGGCTGGCCCTTCTCTTCTACACCGATGGTGAGAAGCGATACATCCTGGCTCCAGCCGGAGTCACCATTGGTCAGACCGTGGTGTCAGGGCCTGAATCTCCTATTGAGGTCGGCAACGCCATGCCGCTCTCTGACATTCCCCTCGGTTCCAGCGTTCACTGTGTCGAGCTTTACGCCGGTCGCGGTGGACAAATGGTCCGAACTGCCGGAGCAAGCGCTCAGGTGATGGCCAAGGAGGGCGATTACGTCGCCCTGAAACTGCCATCCACTGAGGTTCGTCTGGTGCGCCGTGAGTGCTACGCCACCATCGGCGAAGTCGGCAACTCGGAGATCCGCAACACCAGCCTTGGCAAGGCAGGGCGCCGGCGCTGGCTCGGACGCCGACCTCAGGTGCGAGGCAGTGTGATGAACCCCTGCGACCACCCCCATGGTGGTGGTGAAGGCCGAGCTCCGATCGGGCGTGGTCCTGTAACCCCGTGGGGCAAGCCTGCGCTGGGACTCAAGACCCGCAAGCGCAACAAGCCGAGTAACAAGTTCGTCCTCCGCAAACGTCGCTACTGGGGCACCGGTCGTCGTAAGACCTCAGTCGCACGCGTTCGCCTGATTCCCGGCAACGGCACGATCACCATCAATGGCCGTCCTGGAGATAACTATCTCTACAACCCTGCGTACATCGCTGCCGTCAAGGCTCCATTGCAAACGCTGGGTCTAATCACTGAGTACGACGTGCTCGTCAACGTCAGAGGTGGTGGTCTCACCGGACAGGCTGATGCCATCAAGCAGGGCGCTGCCAGGGCTCTGTGCGAGCTCTCCTCCGACAACCGCAAGCCTCTGAAAACGGAAGGTCACCTCAGCCGTGACCCTAGGGCTAAGGAACGTCGCAAGTACGGCCTCAAGAAAGCCCGCAAAGCTCCCCAGTTCTCCAAGCGCATGTCCATCGGCATCCTTGGGAAGAAACTGGGAATGTCCCAGTTCTTCGACGAGCAAGGCAAAGCCGTCCCGGTCACTTTGATCGAGGCGGGCCCTTGCCGGATCACCCAACTCAAGACCACTGAAACTGACGGCTATGAAGCCGTTCAGATCGGCTTTGGCGAACGCGAAAAGCTGATCAACAAGCCCGCCAAGGGTCACCTCGCCAAATCCGGCGATGAGATTCTTCGCCACCTGCGTGAATATCGCGACGACAAGGGTCTCGAGCTGGGTGGAGCAATCACCGTGGGTGATTTCGAGGCAGGCCAGAAGGTCGACGTCAGCGGCGACACCATGGGTCGTGGCTTCGCCGGTTATCAAAAGCGTCATGGCTTCAGCCGAGGTCCGATGACCCACGGCTCGAAGAACCATCGTGAGCCCGGTTCAACCGGTGCCGGCACCCCTGGTCGGATCTACCCCGGCAAGCGAATGGCTGGTCGCTACGGCGGCAAAAAAATCACCACAAAGGCCCTCACGATCCTCAAGGTGGACAGCGACCGCAACCTGCTCGTGGTCAAGGGCTCTGTTCCTGGCAAGCCTGGATCTCTTCTGAACATCCGGCCC------------------------------------------------------------------------------------------------------------------------------------------------------------------------------------------------------------------------------------------------------------------------------------------------------------------------------------------------------------------------------------------------------------------------------------------------------------------------------------------------------------------------------------------------------------------------------------------------------------------------------------------------------------------------------------------------------------------------------------------------------------------------------------------------------------------------------------------------------------------------------------------------------------------------------------------------------------------------------------------------------------------------------------------------------------------------------------------------------------------------------------------------------------------------------------------------------------------------------------------------------------------------------------------------------------------------------------------------------------------------------------------------------------------------------------------------------------------------------------------------------------------------------------------------------------------------------------------------------------------------------------------------------------------------------------------------------------------------------------------------------------------------------------------------------------------------------------------------------------------------------------------------------------------------------------------------------------------------------------------------------------ATGATTCAGCAGGAATCCTTCCTCACCGTTGCTGATAACAGCGGAGCCAAGCGCATCCAGTGCATCCGCGTGCTTAGCAATCGTCGCTACGCCCATGTGGGCGACGTGATCGTGGCCACCGTGAAGGACGCCATGCCCAACATGGGCGTGAAAAAGTCCGACGTGATTAAGGCCGTGGTGGTCCGCACCAAAGCCACGCTACGTCGTGACACCGGAAACTCCATCCGGTTTGACGACAACGCCGCCGTCATCATCAACGACGACAAAAACCCCAAGGGCACGCGTGTCTTTGGACCTGTGGCCCGCGAACTGCGCGACCGGAACTTCACCAAAATCGTCTCCCTCGCTCCGGAGGTGATCGAGTGGCAGGAGCGGGTTGTCCAGATCCGCCGCGTGTCCAAGACCGTGAAAGGCGGCAAGAAGATGAGCTTCCGGGCCATTGTTGTTGTCGGAAATGAGCGCGGTCAGGTCGGCGTCGGCGTCGGCAAGGCCGGCGACGTGATCGGTGCAGTCCGCAAAGGCGTTGCTGACGGCAAGAAGCATCTCGTCAAAGTGCCTCTGACACGTAACTCCATTCCGACCCTGTCTAACGGTCGCGATGGCGCAGCCAGCGTGTTGATTCGCCCCGCAGCTCCCGGTACCGGGGTAATTGCAGGCGGCTCGATTCGCACAGTTCTCGAGCTTGCCGGCATTAAAAATGTGCTGGCCAAGCGACTGGGCAGCAAAACTCCTCTGAACAACGCCCGAGCTGCCATGGTGGCTCTCGATAGTCTCCGCACACACAAGGAGACCGCCAAGGAACGGGGGATCTCCCTCGAGCAGATCTATATGGGACGTTCACTTAAAAAAGGCCCCTTCATTGCCGACAGCCTGCTTCGCAAGGTTGAAAAGCAAAACGCCGCCGATGACAAAGTGATCAAAACGTGGTCGAGGGCTTCCACGATCCTGCCGATGATGATCGGCCACACAATTGCGGTTCACAACGGCCGCACCCACGTGCCGGTCTTCGTGACCGAACAGATGGTGGGGCACAAGCTTGGCGAATTCGCCCCCACCCGCACCTTCAAAGGCCACATCAAAGACAAGAAAATGTCACGCCGTAACGCCGCCGTCAAGCGCCCGGTCCTTCCCGATCCCCAGTTCAACAACCTTGCCACCATGCTTGTGGCTCGGCTGATGAAGCATGGAAAGAAGTCCACGGCACAGCGAATCCTGTCCGATGCCTTCAGTCTGATTGGCGACCGCACCGGTGGCGACCCCATCGAGCTCTTCGAGACGGCCGTGAAAAACGCGACTCCCCTTGTCGAAGTGCGTGCCCGACGCGTCGGGGGTGCCACCTATCAGGTGCCCATGGAAGTTCGCCAGGAGCGCGGCACAGCGATGGCTCTGCGCTGGCTTGTGAGCTTCTCCCGTGCTCGCAACGGCCGCAGCATGGCTCAGAAGCTTGCTGGTGAACTGATGGACGCTGCCAATGAAGCCGGCAGTGCCGTTCGCAAGCGCGAAGAAACCCACAAGATGGCCGAAGCCAATAAGGCTTTCGCTCACTACCGCTACATGCTGAGTCCAAAACGCGTCAAATTCCGTAAGCAGCAACGCGGCCGCATGCGCGGTGTCGCCACTCGTGGCAACACCATCGCCTTCGGTCAGTTCGCTCTGCAAGCACAGGAGTGCGGCTGGATCACCTCGCGCCAGATCGAGGCCAGCCGTCGTGCCATGACCCGCTACGTCAAGCGTGGCGGAAAAATCTGGATCAGGATTTTCCCTGACAAGCCTGTCACCATGCGCGCTGCCGAAACCCGGATGGGTTCAGGTAAGGGCAACCCGGAATTCTGGGTGGCGGTGATCAAGCCGGGCAGGATCCTGTTCGAGATGGGTGGTATCACCCCCGAAATCGCAAAGGAAGCCATGCGCCTCGCGCAGTACAAGCTTCCTGTGAAGACCAAGTTCGCACGGATTGCTGGTGTCGACATTCCCCGCGACAAGCGGATCGAAGTCGCACTCACCTACATCTACGGAATTGGTCCCACACGGGCCAGAACCATCCTTTCCAAAAGCGGTGTCAACCCCGACATCAGAGTGAAGGATCTTGAGGACGGTGATGTGCAGAAACTGCGCGGTGCCACCGAGTTCACCATCGAGGGTGACCTGCGCCGGCAGGAGGGAATGGCCCTCAAACGCCTCCAGGACATTGGTTGCGTGCGCGGTCGTCGCCATCGCATGAGCCTTCCGGTGCGCGGACAGCGAACTCGCACGAATGCGCGAACCCGTCGCGGTGCTCGCAAGACCGTGGCCGGCAAGAAGAAGGAAGCGCTTGAAGCTGAGGCGGCTGAAGCGATCTCTGCGGCGGCTGATGCCGATCTGGAGCAGCTTCGGATCGGATTGCTCGGTAAGAAGGGGCGACTCTCCGGCGTGCTGGGGGCGATGGGCAAGTTGCCCGGGGATGAACGGCCGCTGGTGGGTCAGCGCGCCAACGTGCTCAAAACCCAGGTTCAGACTCTGCTGAGCGATCGCCTGCAAGCGGTGAAACAGGCGGCGATGGAACGAATCGCCTCTGAGACTCTGGATGTCACGGCACCTGCCCAGGGGATCCTCATGGGCCATCGCCACCCCCTGATCACCACCACCGAGGAGATCGTTGATCTCTTCTGCGGTCTTGGTTACCAGGTGGAGGAGGGTCCTGAAGTGGAAACCGACCACCACAATTTCACCGCCTTGAACATCCCTCCGGACCATCCGGCTCGGGATATGCAGGACACCTTCTATCTCAAAGACCTTCTGCGCACCCACACCTCACCGGTGCAGATCCGCCATCTCGAGACCCATGCCCCACCGGTGAGGATCGTGGCCCCAGGCCGTGTTTATCGCCGCGACGCGGTGGATGCCACCCATTCGCCGGTGTTTCATCAGGTGGAGGTGCTGGCCATCGATGAGGGGCTCGATTTCAGCCATCTGCGCGGCACGGTGATGGCGTTTCTCAAGGCGTTTTTCGGGGATCTGCCCGTGCGTTTCCGCGCCAGTTATTTCCCGTTTACCGAGCCGTCAGCCGAAGTGGATGTGCAGTGGCGCGGCCGCTGGCTGGAAGTGATGGGCTGCGGCATGGTCGACCCAGCAGTGCTGGAGGGTCTGGGTTTGGATCCTGAGCGTTACAGCGGTTTTGCCGCCGGTTTGGGTGTGGAGCGCTTCTGCATGGTGCGCCATGGAATCGACGACATCCGCCGTCTTTACACCAGTGATCTGCGGTTTCTTGAGCAGTTCCTAAAGCCCAACAAAGGCGCCCGACGCCGCAAACTGCGCAAGGGTCGCGGCATTGCCGCTGGCCAAGGTGCGAGCTGCGGCTTCGGCATGCGCGGCCAGAAATCCCGCTCCGGCCCCACCCGTCCCGGTTTTGAGGGTGGCCAAATGCCTCTTTACAGGCGCGTGCCCCTGAAGCACTTCACAGTGAATCCCAAACACTTCACCGTTGTGAATGTGTCAGCACTGAATACCGTCAACCTCGACTCACTGGTCAAGGATGGTGTTGTCACCCACCCGCTGAAAATCCTCGGCAACGGCGAACTCAAGGCCAAGCTCACGGTTCAGGCCGCCGCTTTCACGGCATCGGCACGAACCAAAATCGAAGCAGCCGGTGGCACCTGCGCGGATGTGATCCGCAGGCCCCTAATCACAGAAAAAGCCACCCGAGCACTGGAAAACCAGTACACCTTCGAGGTGGACCACCGGGCTGCCAAGCCTGACATCAAAGCCGCTGTGGAGCAGCTGTTTGATGTCAAGGTCACCGGCGTGAGCACCATGAATCCTCCCCGCCGCAGTCGTCGGGCCGGCAAGCGCTCTCAGGTGAAGAAGGCTGTGGTGCGCCTCGCTGAGGGCATCCAACTCTTCCCTATGTCACGTATCGGTAAAGCCCCCATCCCCATCCCTGAGAAGGTGACCGTGAGCCTCAACGGCCTCGCCGTCACCGTGAAAGGACCGAAGGGAGAACTCAAACGCACACTGCCTGAGGGCGTGAGCATCGATCAGGTGGAGAACACCATCGTGTTGTCTCCCACCAGCAGCAAGCGCTCCCGTGAGCGCCATGGCCTGTGCCGCGCTCTCGTTAACAACATGATTGTTGGCGTCGAGAGCGGTTTCAGCAAAAGCCTTGAAATCATTGGTGTTGGCTCCAGGGCTCAGGTGAAAGGCACCACCCTGGTCGTCTCTGCTGGTTACAGCCACCCCGTCGAGGTTGCGGCTCCTGATGGCATCACCTTCAAAGTTGAGAACAACACCAAGGTGACTGTGTCGGGGATCGACAAGGAATTGGTGGGTAATGAAGCCGCCAAAATTCGCTCCATCCGTCCGCCCGAGCCCTACAAGGGCAAAGGGATCCGGTACGAGGGCGAATGGATCCTCCGCAAGGCAGGCAAGATGGCCAAGAAAGTCGTAGCTGTGATCAAGCTGGCCCTTCAGGCCGGCAAAGCCAACCCTGCACCGCCCGTGGGTCCTGCCCTCGGTCAGCACGGGGTCAACATCATGGCGTTCTGCAAGGAGTACAACGCCCGTACCCAGGAAAAAGCCGGGTTCGTGATTCCGGTGGAGATCTCGGTCTTTGAAGACCGCAGTTTCACCTTCATCACCAAGACGCCCCCAGCGTCTGTGCTGATCACCAAGGCTGCTGGAATCGCTAAAGGTTCCGGAGAGTCCGCCAAGGGAAGCGTTGGCTCCATCAAGCGATCCCAGCTTGAGGAGATCGCCAAGACCAAGTTGCCCGACCTTAACTGCACCAGCGTTGAGTCGGCCATGCGCATCATCGAAGGCACTGCTCGCAACATGGGCGTCGCCATCTCACTGAAACAGCGCTACAGGGAGACCATTCAGCCCAAATTGCTGAAAGATCTAAGTCTCTCCAACATCCATGAAGTCCCCAAGGTGGTCAAAGTCACCGTGAACCGGGGACTTGGCGAAGCTGCCACGAATGCCAAGGCCCTAGAGGCCTCGGTCAACGAACTTGCTCAGATCACCGGCCAGAAAGTGGTGGTGACCCGAGCCAAGAAAGCCATCGCGAGCTTCAAGATCCGCGAGGGCATGCCGATCGGCTGTGCCGTGACTCTGCGCGGCGATCGCATGTACGCCTTCCTGGAGCGACTGATCAACCTGGCACTGCCCCGCATCCGTGACTTCCGTGGCGTCAGCCCCAAAAGCTTCGACGGACGTGGCAATTACACCCTGGGGGTAAGAGAGCAGATCATCTTCCCTGAGATCTCCTTCGACAAGATCGACGCCATCAGGGGCATGGACATCACCATCGTGACCACTGCCCGTTCGGATGAAGAGGGCCGGTCCCTCCTCCGCGAGATGGGAATGCCGTTCATGCCAACCATTCAGCAACTGATCCGGACCGAGCGTCAGAGCTCAAAGGCGAAAACCAAATCGCCAGCTCTGAAGGCCTGCCCCGAACGCCGTGGTGTTTGCACCCGTGTGTACACCTCCACTCCCAAAAAGCCGAATTCGGCTTTGCGCAAAGTGGCCCGTGTGCGCCTCACCTCCGGATTCGAGGTCACCGCCTACATCGGCGGCATCGGCCACAACCTGCAGGAGCACTCGGTTGTGCTGATCCGCGGCGGTCGCGTCAAGGATCTGCCTGGAGTTCGTTACCACATCATTCGCGGAACCCTTGACACCGCAGGAGTCAAGGACCGTCGTCAGTCCCGTTCCAAGTACGGCGCCAAATCTCCGGAACTGCGTCAGCTCTCCGACGCAGACCTCACAGAGCAAATCGTCGGTCTCCGTCGCGAGCTGTTCGATCTGCGCTTCCAGCAAGCCACCAGGCAGCTTGCCAACACCCACCGCTTCAAGCAGAGCCGCACCAAGCTGGCCCAACTGCTGACGGTGCAGATGGGACACAAAATCCATCCAACCGGCTTACGCCTGGGGATTACCCAGGAGCACCGGTCACGCTGGTACGCAAGCAAGAGTTATCCGAGCCTCCTTCAGGAGGACGATCGGATTCGCAAGTTCATCCACAAGAAATACTCCGCCGGTATCAGTGATGTGCTGATCGCCCGCAAGGCCGATCAGCTCGAAGTTGAGCTGAAAACAGCACGCCCCGGCGTGTTAGTTGGACGCCAGGGCAGTGGCATCGAAGAGCTGCGCTCCGGCATCCAGAAAACCGTCGGTGATCGTGTTCGGATCAATGTGGTCGAGGTCGAGCGTGTCGACGCCGACGCTTTTCTGCTTGCCGAATACATCGCTCAGCAACTTGAAAAGCGTGTGGCGTTCCGTCGCACGATCCGCATGGCCGTGCAGCGAGCACAGCGAGCAGGTGTTCTGGGCCTGAAAATCCAGGTTTCAGGACGCCTGAATGGTGCTGAGATCGCTCGTACCGAGTGGACGCGTGAAGGTCGGGTGCCCCTGCACACCCTTCGCGCTGACATCGACTACGCCACCAAGGTCGCCAGCACCACCTACGGGGTGCTCGGCATCAAGGTCTGGGTGTTTAAAGGCGAGGTGCTGGGTGATGAAAAGAAGGCCAAGCGCAACGTTCCCAACGGCGTTGCCCATATCCAAAGCACCTTCAATAACACGATCGTCTCGATCACCGATACCACCGGAGAGGTGATCTCCTGGTCTTCGGCAGGTGCCAGCGGCTTCAAAGGTGCTCGCAAAGGCACCCCGTTTGCAGCGCAGACTGCAGCCGAAGCTGCCGCGCGCAGGGCTCTCGAGCAGGGCATGCGCCAGATCGAAGTGCTTGTGCGTGGTCCCGGCTCAGGTCGTGAAACCGCGATCCGTGCTTTACAGGTTGCAGGTCTGGAAATCACGCTGATCCGCGACGTCACTCCTTTGCCACACAACGGCTGTCGCCGTGCCAAGCGTCGGCGCGTCCTGGAGAGCAAGCAACAGATCGTCGAAGAGCTCAAGCAGCTCCTCGGTGAGGCCGAAATGGCATTGGTCCTGGATTATCAGGGTCTCTCCATCAAGGAAATGTCTGATCTGAGGACTCGTCTTCGGGCCAGCAACGGCGTTTGCAAGGTGACCAAAAACACCTTGATGCGTCTTGCCATTGATGGTGATAGTAACCTCGATCCCCTTCTGAGCGGTACCAACGCTTTCGTCCTTGTTAAGGGCGATATCGGCGGTGCAGTGAAAGCCCTTCAGGCTTTTCAGAAGGACACCAAGAAGTCCGAAACCAAGGGTGGCCTTTTCGAAGGCAAGCTCCTGTCTCAGGACGAGATCAAGGCCATCGGTGACCTTCCCACCAAGGAAGTGCTCATGGCTCAGATCGCTGGTTCCATCAATGCCGTTGCCACCGTGGCTGTGGGCATCATGGCCAATCACGACCCTATTTCCGACATGCTCACCCGCATTCGCAATGCGAGTGAGAAACGTCACCAGAGCACGAAAGTACCTGCCTCCCGCATGTCTCGCAGCATCGCCAAAGTGCTGCAGCAGGAAGGCTTCATCGCCGAGATCGAAGGAGTCCACACCAACCTGGTGCTGGAACTGAAGTACCCCACCATCCGCTCCATGCAGCGGGTGAGCAAGCCTGGTCTGCGCATCTACAAGAACACCCGCGGCCTTCCCAAGGTCCTCGGCGGACTGGGGGTGGCGATCATCTCCACCTCCAAGGGTGTCATGAGCGACCGCGATGCCCGAAAGCAGGGCGTGGGCGGTGAAGTGCTCTGCTACGTC---------------------------------------------------------------------------------------------------------------------------------------------------------------------------------------------------------------------------------------------------------------------------------------------------------------------------------------------------------------------------------------------------------------------------------------------------------------------------------------------------------------------------------------------------------------------------------------------------------------------------------------------------------------------------------------TCCCGTAAACAACAGACCCAGAAGCGTCATCGACGCCTGCGTCGTCACCTCAGCGGCACCGCCGGCAAACCCCGCCTGTCCGTGTTCCGCTCCAACAGCCACATCTATGCCCAGGTCATTGACGATGACGCCCAGAGCACACTCTGCTCGGCATCGACCGTTGACAAGGACCTGCGCACTAGCCTCAAGGCCTGCAATGCTTCGGTAGCCGTCGGTGAGCTGGTGGCCAAACGCGCCCTTGCCAAGGGCATCCAACAGGTGGTCTTCGATCGCGGCGGCAACCTGTATCACGGCCGAGTGAAAGCCCTTGCCGACGCCGCCCGGGAAGCGGGCCTTCAGTTCATGTCGCTCGATACCACCGAAAAGCAGCAGCTGATCAACACCCACCAGACCCATGCCACCGATACCGGGTCGGCTGAGGTTCAAGTGGCGATGCTGAGCGAGCGCATCTCCAAGCTCAGTAGCCACCTGCAGCAGAACAACCACGACTACTCCTCGCGTCAGGGGCTGCTGAAGATGCTTGGTCGCCGCAAGCGCCTGCTCAGTTATGTGAGAAGCAAGAGCGAGCAGCGTTACAGCAGCCTCATCGCCAAACTGGGTATCCGCCTGCGCATCGCCTCCCGCCGCAGCCAGCTGGCCATGGTGCAGACCAACTGGGTGAAAGCCGAACTGGAGAAACTGGCGATCTCAGTGGAGGCCATGGCCACTCAGGGCGACAAAATTCTGGATGTGGCTCTGGCGAAAATCGGCGATAAGGGCCTGTTCACCAAGGAACTGGAGGCCCAGATGCTGGTGGGTCGAGCGGAGATCGCCGTGCATTCGCTCAAGGATCTACCCACCAACCTGCCCGATGGCCTGATGCTCGGTTGCATCACCGAGCGGGAAGATCCGGCGGATGCCCTGGTGGTGAACTACACCCTGGAAACCCTGCCGGAGGGATCCGTCGTCGGCACCAGCTCGTTGCGCAGATTGGCACAGCTGCGTTACCACTTCCCCCATCTCCAGTTCAAGGACGTTCGCGGCAACGTCATTACCCGACTCGAAAAACTGGATGCTGGCTACGACTGCCTGATCCTCGCGGCGGCAGGCCTGAGTCGACTCGGATTCGGGGATCGGATCCACCAGATTCCTGGCCACATCTCACTGCATGCCGTGGGACAGGGGGCCCTTGGCATCGAATGTGTCACAGACAACAAAGATGTTCTCAACGTGCTTGAGCATGGCCCCACCAGCGGACGATGCCTCGCGGAGCGAGCCTTCCTCCGGGAACTTGAAGGCGGCTGCCAGGTGCCGATTGGAGTCAACAGCGAACTGGTACTCACTGGGATGGTGGCCAGCTTGGATGGCAAGATGATCCGTGATGAACTCGGCAATCCTGAAGATGTGGGCCTGAAGCTCGCAAAATCTCAAGGTGCCGGCGAGATCAAGGAAAGGGTCGGCACCGTCGTCAGCGACAAGATGGACAAAACGGTGGTGGTTGCGGTGGAAAACCGCTTTCCCCACCCCATCTATCAGAAGACGGTCAGCCGTACCACCCGTTACAAAGCTCACGACGAGAACAACACTGTTCGCGTTGGTGACCGTGTTCGCATCACCGAGACCCGTCCTCTCAGCCGTCACAAGCGCTGGGCCATCGCCGAGGTGCTCTCCGTCCCCTCCATCGATTCAATCGACCGCCAGTGGTATCTGGTGGATGCTGAGAATCAAACGCTCGGCCGCTTAGCGACCGAAGTGGCTTCCGTGCTCCGCGGCAAGAACAAAGCCAGCTACACCCCGCATCTCGACACCGGCGATTTCGTCGTTGTCGTCAATGCCGACAAGGTGAAGGTGAGTGGCAGCAAGCCGCAACAGAAGCTGTACCGCAGGCATTCCGGACGCCCCGGTGGGATGAAGGTGGAGACCTTCGCTCATCTCCAGGAGCGTCTTCCTGAGCGAATCGTGGAAAAAGCCATCAAGGGCATGCTTCCTCACAACGCTTTGGGCCGCCAGATGTTCCGCAAACTGAAGGTGTACAAGGGTGCCGATCATCCGCATTCCGCCCAGCAGCCTCAGCCCGGAGTCGATGAAGTTGGTCGTGGATGCTGGTTCGGGCCTGTCTTCGCTGCCGCGGTCTGCCTCGGCCTGACGGACAGCAAAGCCCTCTCCCCAAAGCGCAGAGCTGCGCTGGTTCCCGAGATTGAACGAGCCACCAGTTGGGCCCTGGGCCAGGCGGCTGCGCGTGATGTGGATGCGAAAGGGATCAGAGTGGCCACGGAACTCGCCATGCTCCGAGCGCTTCTCCCCCAGGTTCTGGTGGATGGGCAGCGCACCATCGTGCGTGGTGACAGCAGTGAGGCATCGATTGCTGCCGCCAGCGTGCTGGCAAAGGAAGCGCGCGATGCCTTGATCTGTCGCCTGGCTCGACGTTTCCCTGGCTATGCACTGGAACGCCATGCCGGATACGGCACCGCTCAACATCGAGCGGCCCTGCTGGCTTCAGGTGCCACTCCGATGCATCGTCACACCTTCATGCGCCTACGCAAAGGCGACACCGTTCAGGTGATCACCGGCAAGGACAAGGGCAAGACCGGCGAGGTCCTGCGCACCCTGAATGAAAACCGCGTGATCGTGGAGGGCGTCAATATGCGCACCCGACACGTCAAACCCACTCAGGAGGGTGAAAGCGGTCAGATCGTCACTGAAGAGGCTTCACTGCATGCCTCCAACGTGATGATCTACTCCACAAAGAAGGTGACCAGCCGAGTCGAGCTGATCACTGAAAAGGGCAGCAAAAAGCGCCGCCTCAAGAAAACCGGCGAG
>AG-676-E23
---------------------------------------------------------------------------------------------------------------------------------------------------------------------------------------------------------------------------------------------------------------------------------------------------------------------------------------------------------------------------------------------------------------------------------------------------------------------------------------------------------------------------------------------------------------------------------------------------------------------------------------------------------------------------------------------------GCCCAGCAGAAGATCCGCATCCGTTTGAAGGCGTTTGACCGCCGCATGCTGGATCTGTCCTGCGACAAAATCATTGAAACGGCCGATAACACAGCAGCAACTGCCATCGGCCCCATTCCTCTTCCAACCAAGCGCAAGATCTACTGCGTGCTGCGCTCCCCTCACGTCGACAAGGATTCACGCGAACATTTCGAGACCCGCACCCACCGCCGCATCATTGATATCTACAGTCCTTCCGCGAAGACCATCGATGCTTTGATGAAGCTCGATCTACCCAGTGGCGTGGATATCGAGGTGAAGCTCATGCCAAAACTTTCAAAACGCCTGGCCAGCCTCGTCACCAAGGTTGAAGAGCGTGCTTACGAGCCGCTTGAAGCCATTCAGCTGGTCAAGGACAACGCCAACGCCAAGTTCGACGAGACCATGGAGGCGCATGTACGTCTCGGGATCGATCCCAAATACACCGATCAGCAGCTGCGCACCACCGTGGCACTGCCTCACGGCACCGGTCAGACCGTGCGCATCGCGGTGGTCACCAGTGGTGAGAAGGTTGCAGCGGCCAAAGCAGCCGGCGCCGAGCTCGCAGGCGATGAGGATCTGGTCAACACCATCAGCAAGGGGGAGATGAACTTCGACCTGCTGATCGCTACCCCGGACATGATGCCCAAAGTGGCCAAGCTGGGTCGTGTGCTCGGCCCCCGTGGTCTGATGCCCAACCCCAAAGCCGGTACCGTCACGACCGATTTGGCGGCCGCCATCAAGGAGTTCAAGGCTGGCAAGCTCGAATTCCGTGCTGACCGCACCGGCATTGTGCACGTGCGTTTCGGTAAGGCCAGCTTTGATGCTGCCAACCTGCTCGACAACCTGAAAATGCTTCAGGAGACCATTGATCGCAATAAGCCCAGCGGCGCCAAGGGTCGTTATTGGAAGAGCCTGTATGTGACCTCCACGATGGGTCCTTCGGTGGAAGTGGATATCTCAGCCCTT---------------------------------------------------------------------------------------------------------------------------------------------------------------------------------------------------------------------------------------------------------------------------------------------------------------------------------------------------------------------------------------------------------------------------------------------------------------------------------------------------------------------------------------------------------------------------------------------------------------------------------------------------------------------------------------------------------------------------------------------------------------------------------------------------------------------------------------------------------------------------------------------------------------------------------------------------------------------------------------------------------------------------------------------------------------------------------------------------------------------------------------------------------------------------------------------------------------------------------------------------------------------------------------------------------------------------------------------------------------------------------------------------------------------------------------------------------------------------------------------------------------------------------------------------------------------------------------------------------------------------------------------------------------------------------------------------------------------------------------------------------------------------------------------------------------------------------------------------GTCCTAGCCCTCGAAACAAGTTGTGACGAGTCTGCCGCGGCTGTTCTGAGGGTTCTGTCGCATCGGATTGCGTCTCAGATCGAGGAGCACGCCCAATGGGGCGGCGTGGTGCCGGAGATCGCCTCACGCCGGCATGTGGAAGCCCTCCCCCACTTGATCGAGCAATCGCTCAATGACGCGCTCTCGATCAGCGATCTGGATGCGGTGGCAGCCACTGTCACCCCAGGTCTGGTCGGGGCCCTGATGGTGGGTTCCGTGACGGGCCGCACCCTGGCAGCGCTTCATCGCCGGCCGTTCATCGCCATCCACCATCTCGAAGCCCATCTGGCCTCGGTTTTATATCTCGTTTTACTGGTGAGCGGCGGACATACGGAACTGATTCGCGTCGATGCGACGGTGCTTGAGCGCCTCGGGCGCAGTCATGACGACGCCGCTGGGGAAGCCTTTGACAAGGTCGCCCGTCTGTTGGGACTTGAATACCCAGGAGGGCCTGCGATCCAGGCCGCCGCCGTTCAGGGGGATGTCAGCTTGCCGAAAGGCCGAGTTTACGACTTCTCATTCAGCGGCCTGAAAACGGCGATGCTCCGTCAGGTGGAGGCTTGTTTTCCCCTTGCAGATCTCTCCGCCAGCTTCCAGCAAGTCGTTGTGGATGTGCTGGTCGATCGCAGCCTCCGATGCTGTTCCGAGCTCGGCTCCACACTGGTGATGGTGGGTGGAGTTGCGGCCAATCAACGGTTGCGTGAATGCATGCATGCAAGAGGTGAGCAGGGGGTTGATGTACACCTGGCGCCGCTTAGCTACTGCACTGATAACGCCGCAATGGTGGGGGCTGCTGCCCTTGCCCACGGTCGCTTCATCCGCGGCTCCGTGTCCAAGGTCCGGCGGGTTCTCGATCAGATCCGCGGTCGCAGTTATCGCGATGCGCTGATCATGCTCGAGTTCATGCCTTACCGCTCCACGGGTCCCATCACCAAGGTTCTGCGTTCTGCAGTGGCCAATGCCGAGCACCTCGGACTTGACCCTTCAACCCTGGTGATCTCCCAGGCCAGCGCAGACATGGGTCCATCCATGAAGCGCTACCGCCCCCGTGCCCAAGGTCGCGCTTTCGCGATCAAAAAGCAGACCTGCCACATCAGCATTGCTGTGATGGCCAATTGTGTTGTTCGTGACTGGCAGGGCAAGGAAACCGGCGCTTCCATTGACCTGAAGGTGGCCAAGGAAACCACTGCCGTTGACCTGATGCACCGTGCGGTGCTGCGCCAGCAGGCCCACAGCCGTCAGGGAACTGCAAGCACCCTCACCCGTGCCGAAGTACGAGGTGGCGGACGCAAGCCTTACAAGCAGAAAGGAACCGGTCGTGCCCGTCAGGGATCGATCCGTACGCCTCTGCGTCCCGGCGGCGGCATCGTGTTTGGTCCCAAGCCGCGCACCTACAACCTTGCGATGAATCGCAAGGAGCGTCGTCTGGCCCTGCGCACCGCGCTGATGGCCCGCATCGACGACGTGAAGGACTTCGCCCTCGAAGCGCCAAAAACCCGTGAAGTCGTTGACGCACTCGGGCGCCTCGGAGTTGCGAAGGTTTTGATTGTGCTCGAAGTTGTGAAACGGTCCGTTCGCAACCTCGAGAAGGTCAAGCTGATCACTGCTGACCAGCTCAACGTCTTCGATCTGCTCCACGCCAATGCATTGGTGTTGGGCGAAGAGTCACTCGCAACCATCCAGGAGGTCATGGCAATCCGTACCTTCCGCCCCTACACACCCGGTACCCGCACCCGGGTCGTCACCGACTTCAGTGAAGTCACCGGCCGCAAGCCGGAGCGTTCGCTTGTGGTGTCCAAGCACCGCCGCAAGGGACGCAACAACCGCGGCGTGATCACCTGTCGCCATCGTGGCGGTGGCCACAAGCGGCAATACCGCATCGTCGATTTCCGACGCAACAAGCACGGTGTCCCCGCCAAGGTGGCCGCCATTCACTACGACCCGCACCGCAATGCGCGGCTGGCCCTTCTCTTCTACACCGATGGTGAGAAGAGATACATCCTGGCTCCAGCAGGAGTCACCATCGGTCAGACGGTGGTCTCAGGGCCAGAATCTCCTATCGAGATCGGCAACGCCATGCCGCTCTCTGACATTCCCCTCGGTTCCAGCGTTCACTGTGTCGAGCTTTACGCCGGTCGCGGTGGACAAATGGTCCGAACTGCCGGAGCCAGCGCTCAGGTGATGGCCAAGGAGGGCGATTACGTCGCCCTGAAACTGCCATCCACTGAGGTTCGCCTGGTGCGCCGTGAGTGCTACGCCACCATCGGCGAAGTCGGCAACTCGGAGATCCGCAACACCAGCCTTGGCAAGGCTGGGCGCCGGCGCTGGCTCGGACGCCGACCTCAGGTGCGAGGCAGTGTGATGAATCCCTGCGACCACCCCCATGGTGGTGGTGAAGGCCGAGCTCCGATCGGGCGTGGTCCTGTAACCCCGTGGGGCAAGCCTGCGCTGGGACTCAAGACCCGCAAGCGCAACAAGCCGAGTAACAAGTTCGTCCTCCGCAAACGTCGCTACTGGGGCACAGGTCGCCGTAAGACCTCAGTCGCACGCGTTCGCCTGATCCCCGGCAACGGCACGATCACCATCAATGGCCGGCCTGGAGATAACTATCTCTACAACCCCGCCTACATCGCTGCCGTCAAGGCTCCGTTGCAGACGCTGGGTCTAACCACTGAGTACGACGTGCTCGTCAACGTCAGAGGTGGTGGTCTCACCGGACAGGCTGATGCCATCAAGCAGGGCGCTGCCAGGGCTCTTTGCGAGCTCTCCTCAGACAACCGCAAGCCTCTGAAAACGGAAGGTCACCTCAGCCGTGACCCTAGGGCTAAGGAACGTCGCAAGTACGGCCTCAAGAAAGCCCGCAAAGCTCCCCAGTTCTCCAAGCGCATGTCCATCGGCATCCTTGGGAAGAAACTGGGTATGTCCCAGTTCTTCGACGAGCAAGGCAAAGCCGTCCCGGTCACTTTGATCGAGGCGGGGCCTTGCCGAATTACCCAACTCAAGACCACTGAAACTGACGGCTATGAGGCCGTGCAGATCGGTTTTGGCGAACGCGAAAAGCTGATCAACAAGCCCGCCAAGGGTCACCTCGCCAAATCCGGCGAGGGGATCCTCCGCCACCTGCGTGAATATCGCGACGACAAGGGTCTCGAGCTGGGTGGCGCAATCACCGTGGGTGATTTCGAGGCAGGCCAGAAGGTTGACGTCAGCGGCGACACCATGGGTCGTGGCTTCGCCGGTTATCAAAAGCGTCATGGCTTCAGCCGAGGTCCGATGACCCACGGCTCGAAGAACCATCGTGAGCCCGGTTCAACCGGCGCCGGCACCCCTGGTCGGATCTACCCCGGCAAGCGAATGGCTGGTCGCTACGGCGGCAAGAAAATCACCACGAGGGCCCTCACGATCCTCAAGGTGGACAGCGACCGCAACCTGCTCGTGGTCAAGGGCTCTGTTCCTGGCAAGCCTGGATCTCTTCTGAACATCCGGCCCCGGGTTTCTCTCTCCTGGCTGCAGGATTTGGTGCAACTGGGTGAACGCTTGTCGATGGCTGGATTTGAAGTGGAGGAGCTGGAAGATCTCTCTCTGGCTCAAGGTGTTGTGGTCGGTGAAGTCGTGGCCTGCGAGCGGCATCCCAATGCCGACAAACTCAGTGTCTGCAAGGTGAATGTGCAAATTGTCTGTGGAGCCAAGAACGTGCGTGCAGGCATCCACGTTCCTGTCGCCATGGTCGGGGCGGTGCTTCTCACGATCAAAGCAGGTGAACTCCGCGGTGTGAGCAGTGAGGGAATGATTTGCTCACTCTCAGAACTCGGCCAGACCGATGGAATCGCCATCCTCCCAGGAGAGCCAGTTGCTCCATCCCTGCTCGACGACAGCGTTCTTGAACTCGCCATCACCGCCAACCGTCCTGATGGTCTGTCCATGACGGGCATTGCCAGAGAAGTCGCTGCTCTCGTTTATGGCTTGACCGAGGTGAAGAACGTCGATTCATCACGCTCACCGCAATGGTTGCAGCAACGAATGACTCGTGCCGGAGTGAAGCCCGTCAACGCCGTCGTCGATATCACCAACCTCGTGATGCTTGAACAGGGCCAGCCTCTGCATGCCTTTGATGCCGATGCACTGGAATTCGGTCTGCGTCAAGCCCGTGAACGTGAGCTCTTCAAAGGTCTGGACGGACGTGAAATTGAACTGGATCCCCGTGTTCAGGTGGTGACCTGCAGGGATCGTGCCGTCGCCGTGGCCGGTGTGATGGGCAGTGCCGAAAGCGGTGTCTGCGATAACACTCGCCGAATCTGGCTGGAATCTGCCCTGTTCACCCCCGCCTCCGTCCGCAACGGCAGTCGAGCCACAGGTCAGCGCACGGATGCCAGCAGTCGTTACGAGAAGGGTTTGCCAAGGGAAATCACCCTGCTAGCAGCGGGCCGTGCTCTGACGTTGTTCAGGGAGATGCTTGTCGTGCTGCGACGCAAATCACTGCATCGTCTGCTCGGACTTGAATCCACAGACGAGCAGGTCGAGGCCTGTCTCGCAGCACTCGGATGTGAACTCTCTTGGAAGGTGGTCGTTCCGTCAAGGCGAATGGACCTGGAGGTTGACCTAATTGAAGAGGTGGCGCGACTGGTGGGGTTTGATCGTTTCCAGTCTCAGCTTCCAGACCTTCAGCCCGGTCTGACGCTCATGCAGCAGGCCGAACGGCGCTTGCGTCAGCGTCTGAGTGCCTCGGGACTGCAGGAAATCACCACGTTGTCACTCCGCATTGCCATCAGCAATCCACTGTTGGCGGAGACCAGCAACCTGCGAACTGCGCTCTGGCTGGAGCATCTTCAGGTTTGTCAGCGCAATCTTCAGGCCTCACAGCCTGGATGCTGGGTATTCGAGATAGGGCATGTGTTCCAGGAAGCTCGGCTTTCAGGAGTGATCTGCGGCCGATGGCAGTCCAACTATTTCGACGCCAGAGGCGTGCTCACCACCGTTCTGAATTCCTTCGGAATTGAGCTCACCGATGACCTGCATCCAGGCCGTGCAGCGAGCGTTGAAGGTGGCTGCTTCGGTCAATTGCATCCTGCTCTGTGTGAAGAGCTTCCGGCGGAGACATATCTGTTCGATCTGGAGCTGACACGTCTTCTGGAAGCATTCAAGCCCTACTCCACCCTGCCTTCGTCGGAGCGGGATCTGGCCATGGTTGTTCCACGCAGCCTGGCGGCAGGAGAGCTTCTGCAGGTCATCCGCAAAGGCAAATTGGAGTCGGTCGAATTAATCGATCGTTTTGAAGGCGGTCAGCTGGGCTCCGATGCATGCAGTCAGGCATTCCGGCTGCGTTATCGCGGCAAAGACAGCACGCTCACCGACGACATGATTCAGCCTGTGCATGAGAAGGTGCGCCAGGCACTGGTCAAGCAGTTTCAGGTGGAGTTGCGCATGATTCAGCAGGAATCTTTTCTCACCGTTGCTGACAACAGCGGAGCCAAGCGCATCCAGTGCATCCGCGTGCTGAGCAATCGTCGCTACGCCCATGTGGGCGACGTGATCGTGGCCACCGTGAAGGACGCCATGCCCAACATGGGCGTGAAAAAGTCCGATGTGATCAAGGCAGTGGTGGTCCGAACCAAAGCCACGCTGCGTCGTGACACCGGAAACTCCATCCGGTTTGACGACAATGCTGCCGTCATCATTAACGACGACAAAAACCCCAAGGGCACTCGTGTCTTTGGACCTGTGGCACGCGAACTGCGCGACCGGAACTTCACCAAAATCGTCTCCCTCGCTCCGGAGGTGATCGAGTGGCAGGAGCGGGTTGTCCAGATCCGCCGCGTGTCCAAGACCGTGAAGGGCGGCAAGAAGATGAGCTTCCGGGCCATTGTTGTTGTCGGAAATGAGCGCGGTCAGGTCGGCGTCGGCGTCGGCAAGGCCGGCGACGTGATCGGTGCAGTCCGCAAAGGTGTTGCAGACGGCAAGAAGCATCTCGTCAAAGTGCCTCTGACACGTAACTCCATTCCGACCCTGTCCAACGGTCGCGATGGCGCAGCCAGCGTGTTGATTCGCCCCGCAGCTCCCGGTACCGGGGTAATTGCAGGAGGCTCGATTCGCACAGTTCTCGAGCTTGCCGGCATTAAAAATGTGCTGGCCAAGCGACTGGGCAGCAAGACTCCGCTGAACAACGCCCGAGCTGCCATGGTGGCTCTCGATAGTCTCCGCACACATAAGGAGACCGCCAAGGAACGGGGGATCTCCCTCGAGCAGATCTATATGGGACGTTCACTTAAAAAAGGCCCCTTCATTGCCGACAGCCTGCTTCGCAAGGTTGAAAAGCAAAACGCCGCCGATGACAAAGTGATCAAAACGTGGTCAAGGGCTTCCACGATCCTGCCGATGATGATCGGGCACACAATCGCGGTTCACAACGGCCGCACCCACGTGCCGGTCTTCGTGACTGAACAGATGGTGGGCCACAAGCTTGGCGAATTCGCCCCCACCCGCACCTTCAAAGGCCACATCAAAGACAAGAAAATGTCACGCCGTAACGCCGCCGTCAAGCGCCCGGTCCTCCCCGATCCCCAGTTCAACAATCTCGCCACCATGCTTGTGGCTCGGCTGATGAAGCATGGGAAGAAGTCCACGGCACAGCGAATCCTGTCCGATGCCTTCAGCCTGATCGGCGACCGCACCGGTGGCGATCCCATCGAACTCTTCGAGACGGCCGTGAAAAACGCGACTCCTCTTGTCGAAGTGCGTGCCCGACGCGTCGGCGGTGCCACCTATCAGGTGCCCATGGAAGTCCGCCAGGAGCGCGGCACAGCCATGGCTCTGCGCTGGCTTGTGAGCTTCTCCCGTGCTCGCAACGGCCGCAGCATGGCTCAGAAGCTTGCTGGTGAACTCATGGACGCTGCCAATGAAGCCGGCAGTGCCGTTCGCAAGCGCGAAGAAACCCACAAGATGGCCGAAGCCAACAAGGCTTTCGCTCACTACCGCTACATGCTGAGTCCAAAACGCGTCAAATTCCGTAAGCAGCAACGCGGCCGCATGCGCGGTGTCGCCACTCGTGGCAACACCATCGCCTTCGGTCAGTTCGCTCTGCAGGCACAGGAATGCGGCTGGATCACCTCGCGCCAGATCGAGGCCAGCCGTCGTGCCATGACCCGCTACGTCAAGCGTGGCGGAAAAATCTGGATCAGGATTTTCCCTGACAAACCGGTCACCATGCGCGCTGCCGAAACCCGAATGGGTTCAGGTAAGGGCAACCCGGAATTCTGGGTGGCGGTGATCAAGCCGGGCAGGATCCTGTTCGAGATGGGTGGTATCACCCCCGAAATCGCCAAGGAAGCCATGCGCCTCGCGCAATACAAGCTTCCTGTGAAGACCAAGTTCGCACGGATTGCTGGTGTCGACATTCCCCGCGAAAAGCGGATCGAAGTCGCCCTCACCTACATCTACGGAATTGGCCCAACACGGGCCAGAACCATCCTTTCCAAGGCTGGTGTCAACCCCGACATCAGGGTGAAGGATCTGGAAGACGGTGATGTGCAGAAATTGCGCGGTGCCACCGAGTTCACCATCGAGGGTGACCTGCGCAGGCAGGAGGGGATGGCACTCAAGCGCCTGCAGGACATCGGCTGCGTTCGTGGTCGTCGCCATCGCATGAGCCTCCCGGTGCGTGGACAACGAACTCGCACGAATGCGCGGACCCGTCGCGGAGCTCGCAAGACCGTGGCCGGCAAGAAGAAGGAAGCGCTTGAAGCTGAGGCTGCTGAAGCGATCTCTGCGGCGGTTGATGCCGATCTGGAGCAGCTTCGGATTGGATTACTCGGCAAAAAGGGGCGACTCTCCGGCGTGCTGGGGGCGATGGGCAAGTTGCCCGGTGATGAACGACCGCTGGTGGGGCAGCGCGCCAATGTGCTCAAAACCCAGGTACAGACCCTTCTGAGTGATCGTCTGCAGGCGGTAAAGCAGGCGGCGTTGGAACGAATCGCCTCTGAGACCTTGGATGTGACAGCGCCTGCCCAGGGGATTTTCATGGGCCATCGCCACCCTCTGATCACCACCACCGAGGAGATCGTTGATCTCTTCTGCGGTCTTGGTTACCAGGTTGAGGAGGGCCCTGAGGTGGAGACCGACCACAACAATTTCACCGCCTTGAACATCCCGCCGGACCATCCGGCTCGGGACATGCAGGACACCTTTTATCTCAAAGACCTGCTGCGTACACACACTTCACCGGTGCAAATACGCCATCTCGAGACCCATGCACCACCGGTGAGGATCGTGGCCCCAGGACGTGTTTATCGCCGCGATGCAGTGGATGCCACCCATTCGCCGGTGTTTCATCAGGTGGAGGTGCTGGCGATTGATGAAGGGCTCGATTTCAGCCATCTGCGCGGCACGGTGATGGCATTCCTCAAGGCATTTTTCGGGGATCTACCCGTGCGCTTCCGCGCCAGTTACTTCCCGTTTACCGAGCCGTCAGCCGAAGTGGATGTCCAGTGGCGCGGCCGCTGGCTGGAAGTGATGGGCTGCGGCATGGTCGACCCAGCAGTGCTGGAGGGTCTGGGTTTGGATCCTGAGCGTTACAGCGGTTTTGCCGCCGGCTTGGGGGTGGAGCGGTTCTGCATGGTGCGCCATGGCATCGATGACATCCGCCGTCTTTACACCAGTGATCTGCGATTTTTGGAGCAGTTCCTAAAGCCCAACAAAGGCGCCCGACGCCGCAAACTGCGCAAAGGTCGCGGCATTGCCGCTGGCCAGGGTGCGAGCTGCGGCTTCGGCATGCGCGGCCAGAAATCCCGTTCCGGCCCCACCCGTCCCGGTTTTGAGGGTGGCCAGATGCCTCTTTACAGGCGCGTGCCCCTGAAGCACTTCACAGTGAATCCCAAACACTTCACCGTTGTGAATGTGTCAGCACTGAATACCGTCAACCTCGACTCACTGGTAAAGGATGGTGTTGTCACCCACCCGCTGAAAATCCTCGGCAACGGGGAACTCAAGGCCAAGCTGACGGTTCAGGCCGCCGCTTTCACGGCATCTGCACGAACCAAAATCGAAGCAGCCGGTGGCACCTGCGCGGATGTGATCCGCAGGCCCCTCATCACAGAAAAAGCCACCCGAGCACTGGAAAACCAGTACACCTTCGAGGTGGACCACCGAGCTGCCAAGCCCGACATCAAAGCCGCTGTTGAGCAGCTATTCGATGTCAAGGTCACCGGCGTTAGCACCATGAATCCTCCCCGCCGCAGTCGTCGGGCCGGCAAGCGCTCTCAGGTGAAGAAGGCTGTGGTGCGCCTCGCTGAGGGCATCCAACTCTTCCCTATGTCACGTATCGGTAAAGCCCCCATCCCCATCCCTGAGAAGGTGACCGTGAGCCTCAACGGCCTCGCTGTCACCGTGAAGGGACCGAAGGGAGAACTCAAACGCACACTGCCTGAGGGCGTGAGCATCGATCAGGTGGAGAACACCATCGTGTTGTCTCCCACCAGCAGCAAGCGCTCCCGTGAGCGCCATGGCCTGTGCCGCGCTCTCGTAAACAACATGATTGTTGGCGTCGAGAGCGGTTTCAGCAAAAGCCTGGAAATCATTGGTGTTGGCTCCAGGGCTCAGGTGAAAGGCACCACCCTGGTCGTCTCTGCTGGTTACAGCCACCCCGTCGAGGTTGCAGCTCCTGACGGCATCACCTTCAAAGTTGAGAACAACACCAAGGTGACTGTGTCGGGGATCGACAAGGAATTGGTGGGTAATGAAGCCGCCAAAATTCGTTCCATCCGTCCGCCCGAGCCCTACAAGGGCAAAGGGATCCGGTACGAGGGCGAATGGATCCTCCGCAAGGCAGGCAAGATGGCCAAGAAAGTCGTAGCTGTGATCAAGCTGGCCCTTCAGGCCGGCAAAGCCAACCCTGCACCGCCCGTGGGTCCTGCCCTCGGTCAGCACGGGGTCAACATCATGGCGTTCTGCAAGGAGTACAACGCCCGCACCCAGGACAAAGCCGGGTTCGTGATTCCGGTGGAAATCTCGGTCTTTGAAGACCGCAGTTTCACCTTCATCACTAAGACGCCCCCAGCGTCCGTGTTGATCACCAAGGCTGCTGGAATCGCTAAAGGTTCCGGAGAGTCCGCCAAGGGAAGCGTTGGCTCCATCAAGCGATCCCAGCTTGAGGAAATCGCCAAGACCAAGCTGCCCGACCTCAACTGCACCAGCGTTGAGTCGGCTATGCGCATCATCGAAGGCACTGCCCGCAACATGGGCGTCGCCATTTCACTGAAACAGCGCTACAGGGAGACCATTCAGCCCAAATTGCTGAAAGATCTAAGTCTCTCCAACATCCATGAAGTCCCCAAGGTGGTGAAAGTCACCGTGAACCGGGGACTTGGCGAAGCTGCCGCGAATGCCAAGGCCCTAGAAGCCTCGGTGAACGAACTTGCTCAGATCACCGGCCAGAAAGTGGTGGTGACCCGAGCCAAGAAAGCCATCGCGAGCTTCAAGATCCGCGAAGGCATGCCGATCGGCTGTGCCGTGACTCTGCGCGGCGATCGCATGTACGCCTTCCTGGAGCGACTGATCAACCTGGCACTGCCCCGCATCCGTGACTTCCGTGGCGTCAGCCCCAAAAGCTTCGACGGACGTGGCAATTACACCCTGGGGGTAAGAGAGCAGATCATCTTCCCTGAGATCTCCTTCGACAAGATCGACGCCATCAGGGGCATGGACATCACCATCGTGACCACTGCCCGTTCGGATGAAGAGGGCCGGTCCCTCCTCCGCGAGATGGGAATGCCGTTCATGCCAACCATTCAGCAACTGATCCGGACCGAGCGTCAGAGCTCAAAGGCGAAAACCAAATCGCCAGCTCTGAAAGCCTGCCCCGAACGCCGTGGTGTTTGCACCCGTGTGTACACGTCCACTCCCAAAAAGCCCAATTCGGCTTTGCGCAAAGTGGCCCGTGTGCGCCTCACCTCCGGATTCGAGGTCACCGCCTACATCGGCGGCATCGGCCACAACCTGCAGGAGCACTCGGTTGTGCTGATCCGCGGCGGTCGCGTCAAGGATCTGCCTGGAGTTCGCTACCACATCATTCGCGGAACCCTTGACACCGCAGGAGTCAAGGACCGTCGTCAGTCCCGTTCCAAGTACGGCGCCAAGTCTCCGGAACTGCGTCAGCTCTCCGACGCAGACCTCACAGAGCAAATCGTCAGTCTCCGCCGCGAGCTGTTCGATCTGCGCTTCCAGCAAGCCACAAGGCAGCTGGCCAACACCCACCGCTTCAAGCAGAGCCGCACCAAGCTGGCCCAACTGCTGACGGTGCAGATGGGACACAAAATCCATCCAACCGGCTTACGCCTGGGGATTACCCAGGAGCACCGGTCACGCTGGTACGCAAGCAAGAGTTATCCGAGCCTCCTTCAGGAGGACGATCGGATTCGCAAGTTCATCCACAAGAAATACTCCGCCGGTATCAGTGATGTGCTGATCGCCCGCAAGGCCGATCAGCTCGAAGTTGAGCTGAAAACCGCACGTCCCGGCGTGTTGGTTGGACGCCAGGGCAGTGGCATCGAAGAGCTGCGCTCCGGCATCCAGAAAACCGTCGGTGATCGTGTTCGGATCAATGTGGTCGAGGTCGAGCGTGTCGACGCCGACGCTTTCCTACTTGCCGAATACATCGCTCAGCAACTTGAGAAACGTGTGGCATTCCGTCGCACGATCCGCATGGCCGTGCAGCGAGCACAGCGAGCGGGTGTTCTGGGCCTGAAAATCCAGGTTTCAGGACGCCTGAATGGTGCTGAGATCGCTCGTACCGAGTGGACGCGTGAAGGTCGGGTGCCTCTGCACACCCTTCGCGCTGACATCGACTACGCCACCAAGGTCGCCAGCACCACCTATGGGGTGCTCGGCATCAAGGTCTGGGTGTTTAAAGGCGAAGTGCTGGGCGACGAAAAGAAGGCCAAGCGCAACGTTCCCAACGGCGTTGCCCACATCCAAAGCACCTTCAACAACACGATTGTTTCGATCACCGATACCACTGGAGAAGTCATCTCCTGGTCTTCGGCAGGTGCCAGCGGTTTCAAAGGTGCACGCAAAGGCACACCATTTGCTGCTCAGACTGCAGCCGAAGCAGCCGCCCGCAGAGCTCTCGAGCAGGGCATGCGCCAGATCGAAGTGCTTGTGCGTGGCCCCGGATCAGGTCGTGAAACCGCGATCCGTGCTTTACAGGTTGCAGGTCTGGAAATCACGCTGATCCGTGACGTCACTCCACTGCCTCACAACGGCTGCCGCCGTGCCAAGCGTCGGCGCGTCCTGGAGAGCAAGCAACAGATCGTCGAAGAGCTCAAGCAGCTCCTCGGTGAGGCCGAAATGGCATTGGTCCTGGATTACCAGGGTCTCTCCATCAAGGAAATGTCTGATCTGAGGACTCGTCTTCGGGCCAGCAACGGCGTTTGCAAGGTGACCAAAAACACCTTGATGCGTCTCGCCATTGATGGTGATAGTAACCTCGATCCCCTTCTGAGCGGTACCAACGCTTTCGTCCTGGTTAAGGGCGATGTCGGTGGTGCAGTCAAAGCCCTTCAGGCTTTTCAGAAGGACACCAAGAAGTCCGAAACCAAGGGCGGCCTTTTCGAGGGCAAGCTCCTGTCTCAGGACGAGATCAAGGCCATCGGTGACCTTCCCACCAAGGAAGTTCTCATGGCTCAGATCGCTGGTTCCATCAATGCCGTTGCCACCGTGGCTGTGGGCATCATGGCCAATCACGACCCTATTTCCGACATGCTCACCCGCATTCGCAATGCGAGTGAGAAACGTCACCAGAGCACGAAAGTACCTGCCTCCCGCATGTCTCGCAGCATCGCCAAAGTGCTGCAGCAGGAAGGCTTCATCGCTGAGATCGAAGGAGTCCACACCAACTTGGTGCTGGAACTGAAGTACCCCACCATCCGCTCCATGCAGCGGGTGAGCAAGCCTGGTCTGCGCATCTACAAGAACACCCGCGGCCTTCCGAAGGTCCTCGGCGGACTGGGGGTGGCGATCATCTCCACCTCCAAGGGTGTCATGAGCGACCGCGATGCCCGAAAGCAGGGCGTGGGCGGTGAAGTGCTCTGCTACGTC---------------------------------------------------------------------------------------------------------------------------------------------------------------------------------------------------------------------------------------------------------------------------------------------------------------------------------------------------------------------------------------------------------------------------------------------------------------------------------------------------------------------------------------------------------------------------------------------------------------------------------------------------------------------------------------TCCCGTAAACAACAGACCCAGAAGCGTCATCGACGCCTGCGTCGTCACCTCAGCGGCACCGCCGGCAAACCCCGCCTGGCCGTGTTCCGCTCCAACAGCCACATCTATGCCCAGGTCATTGACGATGACGCCCAGAGCACACTCTGCTCAGCGTCAACCGTTGACAAGGACCTGCGTACTAGCCTCAAAGCCTGCAATGCATCCGTAGCCGTCGGTGAACTGGTGGCCAAACGCGCCCTTGCCAAGGGCATCCAACAGGTGGTCTTCGATCGCGGCGGCAACCTGTATCACGGCCGGGTAAAAGCCCTTGCCGACGCCGCCCGGGAAGCGGGCCTTCAGTTC------------------------------------------------------------------------------------------------------------------------------------------------------------------------------------------------------------------------------------------------------------------------CTGCGCATCGCCTCCCGCCGCAGCCAGCTGGCCATGGTGCAGACCAACTGGGTGAAAGCCGAACTGGAGAAATTGGCGATCTCGGTGGAGGCCATGGCCACTCAGGGCGACAAAATCCTGGATGTGGCCCTGGCGAAAATCGGCGACAAGGGCCTGTTCACTAAGGAACTGGAGGCCCAGATGCTGGTGGGTCGAGCGGAGATCGCCGTGCATTCGCTCAAGGATCTACCCACCAACCTGCCCGATGGGCTGATGCTCGGTTGCATCACCGAGCGGGAAGATCCCGCGGATGCCCTGGTTGTGAACTACACCCTGGAAACGCTGCCGGAGGGATCCGTCGTCGGCACCAGCTCATTGCGCAGATTGGCTCAGCTGCGGTACCACTTCCCCCATCTTCAGTTCAAGGACGTTCGCGGCAACGTCATTACCCGACTCGAGAAACTGGATGCTGGCTACGACTGCCTGATCCTCGCGGCGGCAGGCCTGAGTCGACTCGGATTCGGAGATCGGATCCACCAGATTCCTGGCCACATCTCACTCCATGCCGTGGGACAGGGAGCACTTGGCATTGAATGTACAGACAACAAACTCAACATCATTCAAGTGCTTGAGCATGGCCCCACCAGCGGACGATGCCTGGCGGAGCGGGCTTTCCTCCGGGAACTTGAAGGCGGCTGCCAGGTGCCGATTGGAGTGAACAGCGAACTGGTTCTCACCGGGATGGTGGCCAGCTTGGATGGCAAGATGATCCGTGATGAACTCGGCAATCCTGAGGATGTGGGCCTGAAGCTCGCAAAATCTCAAGGTGCAGGCGAGATCAAGGAAAGGGTCGGCACCGTCGTCAGCGACAAGATGGACAAAACGGTGGTGGTTGCGGTGGAAAACCGCTTTCCCCACCCCATCTACCAAAAGACGGTCAGCCGTACCACCCGTTACAAAGCTCACGACGAGAACAACACTGTTCGCGTTGGTGACCGTGTTCGCATCACCGAGACCCGTCCTCTCAGCCGTCACAAGCGCTGGGCCATCGCTGAGGTGCTCTCCGTCCCCTCCATCGATTCAATCGACCGCCAGTGGTATCTGGTGGACGCTGAGAATCAAACGCTCGGCCGCTTAGCGACCGAAGTGGCTTCCGTGCTCCGCGGCAAGAACAAAGCCAGCTACACCCCGCATCTCGACACCGGCGATTTTGTCGTTGTCGTCAACGCCGACAAGGTGAAGGTGAGTGGCAGCAAGCCGCAACAGAAGCTGTACCGCAGGCATTCCGGACGCCCCGGTGGGATGAAGGTGGAGACCTTCGCTCATCTGCAGGAGCGTCTTCCTGAGCGAATCGTGGAAAAAGCCATCAAGGGCATGCTTCCCCACAACGCTTTGGGTCGCCAGATGTTCCGCAAACTGAAGGTGTACAAGGGTGCCGATCATCCGCATTCCGCCCAGCAGCCTCAGCCCGGTGTCGATGAGGTTGGCCGTGGATGCTGGTTCGGGCCTGTCTTCGCTGCCGCGGTCTGCCTCGGCCTGACGGACAGCAAAGCCCTCTCCCCCAAGCGCAGAGCTGCGCTGGTTCCCGAGATTGAACGAGCCACCAGTTGGGCCCTGGGCCAAGCGGCTGCGCGTGATGTGGATGCGAAGGGGATCAGGTTGGCGACGGAACTCGCCATGCTCCGCGCTCTTCTTCCCCAAGTTCTGGTGGATGGGCAGCGCACCATTGTGCGTGGTGACAGCACTGAAGCCTCGATCGCTGCCGCCAGCGTGCTGGCAAAGGAAGCTCGCGATGCCTTGATCCGTCGCCTGGCTCGACGTTTCCCTGGCTATGCCCTGGAACGCCATGCCGGATACGGCACTGCTCAACATCGAGCGGCACTGCTGGCTTCAGGTGCCACTCCGATGCATCGTCACACCTTCATGCGTCTGCGCAAAGGCGACACCGTTCAGGTGATCACCGGCAAGGACAAGGGCAAGACCGGAGAGGTCCTGCGCACCCTGAATGAAAACCGCGTGATCGTGGAGGGCGTCAATATGCGCACCCGCCACGTCAAACCGACTCAGGAGGGTGAAAGCGGTCGGATCGTCACTGAAGAGGCTTCACTGCATGCCTCCAACGTGATGATCTACTCCACAAAGAAGGTGACCAGCCGAGTCGAGCTGATCACTGAGAAGGGCAGCAAAAAGCGCCGCCTCAAGAAAACCGGCGAG
>AG-679-A02
ATGGCTGTCGTCACTCTCGCCGAGATGATGGAGGCTGGTGCCCATTTCGGCCACCAGACCCGTCGCTGGAATCCCAAGATGTCGCGCTACATCTATTGCGCGCGCAACGGTGTTCACATCATTGATCTTGTGCAGACCGCTGTCTGCATGAACAACGCCTACAAATGGACGCGTACCGCGGCCAGAAGCGGCAAACGTTTTCTGTTCGTTGGCACCAAGAAACAAGCGTCCGAGGTGATCGCTCTCGAAGCGGCACGTTGTGGAGCGTCCTATGTGAACCAGCGTTGGCTGGGTGGAATGCTCACCAACTGGACCACGATGAAGGCCCGCATTGATCGCTTGAAGGATCTAGAGCGGATGGAGTCCAGCGGTGCGATCGCCATGCGCCCCAAAAAGGAAGCCGCTGTGCTCCGCAGGGAGCTTGATCGTCTTCAGAAGTACCTCGGTGGTCTGAAGAACATGCGTCGTCTTCCCGATGTAGTGGTCCTGGTGGATCAGCGTCGCGAGACCAACGCTGTGCTCGAGGCCCGCAAGCTCGATATCCCCCTGGTTTCGATGCTTGACACCAACTGCGACCCCGATCTCTGCGAGGTGCCGATTCCTTGCAATGACGATGCTGTTCGTTCTGTGCAGCTGGTGCTGAGCCGCCTTGCTGATGCCATCAACGAAGGTCGT------------------------------------------------------------------------------------------------------------------------------------------------------------------------------------------------------------------------------------------------------------------------------------------------------------------------------------------------------------------------------------------------------------------------------------------------------------------------------------------------------------------------------------------------------------------------------------------------------------------------------------------------------------------------------------------------------------------------------------------------------------------------------------------------------------------------------------------------------------------------------------------------------------------------------------------------------------------------------------------------------------------------------------------------------------------------------------------------------------------------------------------------------------------------------------------------------------------------------------------------------------------------------------------------------------------------------------------------------------------------------------------------------------------------------------------------------------------------------------------------------------------------------------------------------------------------------------------------------------------------------------------------------------------------------------------------------------------------------------------------------------------------------------------------------------------------------------------------------------------------------------------------------------------------------------------------------------------------------------------------------------------------------------------------------------------------------------------------------------------------------------------------------------------------------------------------------------------------------------------------------------------------------------------------------------------------------------------------------------------------------------------------------------------------------------------------------------------------------------------------------------------------------------------------------------------------------------------------------------------------------------------------------------------------------------------------------------------------------------------------------------------------------------------------------------------------------------------------------------------------------GTCCTAGCCCTCGAAACAAGTTGTGACGAGTCTGCCGCGGCTGTTCTTCAGGTTCTGTCGCATCGGATTGCGTCTCAGATCGAGGAACATGCCCAATGGGGCGGCGTGGTGCCGGAGATTGCCTCACGCCGGCATGTGGAAGCTCTCCCCCATTTGATCGACCAATCGCTCAAGTCCGCGCTCTCGATCAGCGATCTGGATGCGGTGGCTGCCACTGTCACCCCAGGTCTGGTTGGGGCCCTGATGGTGGGTTCCGTGACGGGCCGCACCCTGGCAGCGCTTCATCGCCGACCGTTCATCGCCATCCACCATCTCGAAGCCCATCTGGCCTCGGTTTTATATCTCGTCCTACTGGTGAGCGGCGGACATACGGAACTGATTCGGGTCGATGCAACAGTGCTGGAGCGCCTTGGGCGTAGTCATGACGACGCCGCTGGGGAAGCCTTTGACAAGGTCGCCCGGCTGCTGGGCCTTGAGTACCCAGGGGGGCCTGCGATCCAGTCCGCGGCCTTTCAGGGGGATGTCAGCTTGCCGAAAGGCCGTGTTTATGACTTCTCATTCAGCGGCCTAAAAACGGCGATGCTTCGTCAGGTGGAGGCTTGTTTGCCCCTGGCGGATCTGGCCGCCAGCTTCCAGCAAGTCGTTGTGGATGTGTTGGTCGACCGCAGCCTCCGATGCTGTTCCGAGCTCGGCTCGACACTGGTGATGGTGGGTGGAGTGGCGGCCAATCAATGCTTGCGTAAATGCATGCATGCAAGAGGTGAACAGGGGGTTGATGTGCACCTGGCGCCGCTTCGCTACTGCACCGATAACGCTGCAATGGTGGGGGCTGCTGCGCTTGCCCACGGTCGCTTCATCCGCGGCTCCGTGTCCAAGGTCCGGCGGGTGCTCGATCAGATCCGCGGTCGCAGTTATCGCGATGCGCTGATCATGCTCGAGTTCATGCCGTACCGCTCCACGGGTCCCATCACCAAGGTTCTGCGTTCTGCAGTGGCCAATGCCGAGCACCTCGGACTTGACCCTTCAACCCTGGTGATCTCCCAGGCCAGCGCCGACATGGGTCCATCCATGAAGCGCTACCGCCCCCGAGCCCAAGGTCGCGCTTTCGCGATCAAAAAGCAGACCTGCCACATCAGCATTGCTGTGATGGCCAATTGTGTTGTTCGTGACTGGCAGGGCAAGGAAACCGGCGCTTCCATTGACCTGAAGGTGGCCAAGGAAACCACTGCCGTTGACCTGATGCACCGTGCGGTGCTGCGCCAGCAGGCCCACAGCCGTCAGGGAACTGCAAGCACCCTCACCCGTGCGGAAGTACGAGGTGGCGGACGCAAGCCTTACAAGCAGAAAGGAACCGGTCGTGCCCGTCAGGGATCGATCCGTACGCCTCTGCGTCCCGGCGGCGGCATCGTGTTTGGTCCCAAGCCCCGCACCTACAACCTTGCGATGAATCGCAAGGAGCGTCGTCTGGCCCTGCGCACCGCGCTGATGGCCCGCCTCGACGACGTGAAGGACTTCGCCCTCGAAGCGCCAAAAACCCGTGAAGTCGTTGACGCACTCGGGCGCCTCGGAGTTGCGAAGGTTTTGATTGTGCTCGAGGTTGTGCGACGGTCCGTTCGCAATCTTGAGAAGGTGAAGCTGATCACAGCTGACCAGCTCAACGTCTTCGACCTGCTTCACGCCAATGCATTGGTGTTGGGCGAAGAGGCACTCGCAACCATCCAGGAGGTCATGGCAATCCGTACCTTCCGCCCCTACACACCCGGTACCCGCACCCGGGTCGTCACCGACTTCAGTGAAGTCACCGGCCGCAAGCCGGAGCGTTCGCTTGTGGTGTCCAAGCACCGCCGCAAGGGACGCAACAACCGCGGCGTGATCACCTGTCGCCATCGTGGCGGTGGTCACAAGCGGCAATACCGCGTCGTCGATTTTCGACGCAACAAGCACGGCGTACCCGCCAAGGTGGCCGCCATTCATTACGACCCGCACCGCAATGCGCGGCTGGCCCTTCTCTTCTACACCGATGGTGAGAAGCGATACATCCTGGCTCCAGCCGGAGTCACCATTGGTCAGACCGTGGTGTCAGGGCCTGAATCTCCTATTGAGGTCGGCAACGCCATGCCGCTCTCTGACATTCCCCTCGGTTCCAGCGTTCACTGTGTCGAGCTTTACGCCGGTCGCGGTGGACAAATGGTCCGAACTGCCGGAGCAAGCGCTCAGGTGATGGCCAAGGAGGGCGATTACGTCGCCCTGAAACTGCCATCCACTGAGGTTCGCCTGGTGCGCCGTGAGTGCTACGCCACCATCGGCGAAGTCGGCAACTCGGAGATCCGCAACACCAGCCTTGGCAAGGCAGGGCGCCGGCGCTGGCTCGGACGCCGTCCTCAGGTGCGAGGCAGTGTGATGAACCCCTGCGACCACCCCCATGGTGGTGGTGAAGGCCGAGCTCCGATCGGGCGTGGTCCTGTAACCCCGTGGGGCAAGCCTGCGCTGGGACTCAAGACCCGCAAGCGCAACAAGCCGAGTAACAAGTTCGTCCTCCGCAAACGTCGC---------------------------------------------------------------------------------------------------------------------------------------------------------------------------------------------------------------------------------------------------------------------------------------------------------------------------------------------------------------------------------------ATGTCCATCGGCATCCTTGGGAAGAAACTGGGAATGTCCCAGTTCTTCGACGAGCAAGGCAAAGCCGTCCCGGTCACTTTGATCGAGGCGGGCCCTTGCCGGATCACCCAACTCAAGACCACTGAAACTGACGGCTATGAAGCCGTTCAGATCGGCTTTGGCGAACGCGAAAAGCTGATCAACAAGCCCGCCAAGGGTCACCTCGCCAAATCCGGCGATGAGATTCTTCGCCACCTGCGTGAATATCGCGACGACAAGGGTCTCGAGCTGGGTGGAGCAATCACCGTGGGTGATTTCGAGGCAGGCCAGAAGGTCGACGTCAGCGGCGACACCATGGGTCGTGGCTTCGCCGGTTATCAAAAGCGTCATGGCTTCAGCCGAGGTCCGATGACCCACGGCTCGAAGAACCATCGTGAGCCCGGTTCAACCGGTGCCGGCACCCCTGGTCGGATTTACCCCGGCAAGCGAATGGCTGGTCGCTACGGCGGGAAAAAAATCACCACAAAGGCCCTCACGATCCTCAAGGTGGACAGCGACCGCAACCTGCTCGTGGTCAAGGGCTCTGTTCCTGGCAAGCCTGGATCTCTTCTGAACATCCGGCCCCGGGTTTCTCTCTCCTGGCTGCAGGATTTGGTGCAACTGGGTGAACGCTTGTCGATGGCTGGATTTGAAGTGGAAGAGTTGGAAGATCTCTCTCTGGCTCAAGGTGTTGTTGTCGGTGAGGTCATGGCCTGCGAGCGGCATCCCAATGCGGACAAACTCAGTGTCTGCGAGGTGAATGTGCAAATTGTCTGTGGAGCCAAGAACGTGCGTGCCGGCATTCACGTTCCTGTCGCCATGATCGGAGCAGTTCTTCTCACGATCAAAGCAGGTGAACTCCGTGGTGTGAGCAGTGAGGGAATGATCTGCTCGCTCTCAGAACTCGGCCAGACCGATGGAATCGCCATCCTCCCAGGAGAGCCAGTTGCCCCGTTCCTCCTCAAAGACAGCGTTCTCGAACTCGCCATCACCGCCAACCGTCCTGATGGTCTGTCCATGACGGGCATTGCCAGGGAAGTGGCTGCACTCCTTTACGGCTTGACCGAAGTGAAGAGCGTCGATTCATCACGCTCACCGCAATGGTTGCAGCGACGTCTGACGCGTGCCGGAGTGAAGCCCGTCAATGCCATCGTCGACATCACCAATCTCGTGATGCTTGAACAGGGCCAACCGCTGCATGCCTTTGATGCCGATGCACTGGAATTCGGACTGCGTCAGGCCCGTGAACACGAGCTCTTTCAAGGCCTGGACGGACGTGAAATTGAACTGGATCCCCGTGTCCAGGTGGTGACCTGCAGGGATCGTGCTGTCGCCGTGGCCGGTGTGATCGGCAGTGCCGAAAGCGGTGTCACCGACAGCACCCGCAGAATCTGGCTGGAATCGGCCCTGTTCACTCCCGCTTCCGTCCGCAACGGCAGTCGAGCCACAGGTCAGCGCACGGATGCCAGCAGTCGCTACGAGAAGGGGTTGCCGAGGGAAATCACCCTGATCGCAGCGGGCCGCGCTCTGACCTTGTTCAGGGAGATGCTTGTGGTCTTGCGACGCAGCTCACTGCATCGTCTGCTCGGACTTGAATCCCCTGACGAGCAGGTCGAGGCCTGTCTCGCAGCACTGGGCTGTGAACTCTCTGCCGATGTGATCGTTCCCCCGTCAAGGATGGACCTGGAGGTTGACCTGATCGAGGAGGTCGCGCGACTGGTGGGATTTGATCGTTTCCAGTCTCATCTTCCAGACCTTCAGCCCGGTCTGACGCTCATCCAACAGGCCGAACGACGCTTGCGTCAGCGTCTAAGTGCCTCTGGCTTGCAGGAAATCACCACGTTGTCACTCCGCATTGCCATCAGCAATCCTCTGTTGGCGGAGACCAGCCATCTGCGAACTGCGCTCTGGCTGGAGCATCTTCACGTTTGTCAGCGCAATCTTCAGGCCTCACAACCTGGTTGCTGGGTGTTCGAGATCGGACATGTGTTCCAGGAAGCTCGGCTCTCGGGGGTGATCTGCGGCCGATGGCAGTCCAACTATTACGACGCCAGAGGCGTGCTCACCTCCGTTCTGAATTCATTCGGGATAGAGCTCATCGATGATCTGCATCCAGGCCGTGCAGCGGTTGTTGAAGGGGGCTGCTTCGGTCAGTTGCATCCAGCACTGTGTGAAGAGCTGCCGGCGGGAACGTATCTGTTTGATCTGGAACTGGCACGCCTGCTGGAAGCATTCAAGACATACTCCACCCTGCCTTCGTCGGAGCGAGATCTGGCCATGGTTGTTCCACGCAGCCTGGCGGCAGGAGAGCTTCTGCAGGCCATTCGCAAAGGCAAATTGGAGTCGGTCGAATTAATCGATCGTTTTGAAGGCGGTCAGCTGGGCTCCGATGCATGCAGTCAGGCATTCCGGCTGCGTTATCGCAGCAAAGACAGCACGCTCACCGACGACATGATTCAGCCTGTGCATGAGAAGGTGCGCCAGGCACTGGTCAAGCAGTTTCAGGTGGAGTTGCGCATGATTCAGCAGGAATCCTTCCTCACCGTTGCTGATAACAGCGGAGCCAAGCGCATCCAGTGCATCCGCGTGCTTAGCAATCGTCGCTACGCCCATGTGGGCGACGTGATCGTGGCCACCGTGAAGGACGCCATGCCCAACATGGGCGTGAAAAAGTCCGACGTGATTAAGGCCGTGGTGGTCCGCACCAAAGCCACGCTACGTCGTGACACCGGAAACTCCATCCGGTTTGACGACAACGCCGCCGTCATCATCAACGACGACAAAAACCCCAAGGGCACGCGTGTCTTTGGACCTGTGGCCCGCGAACTGCGCGACCGGAACTTCACCAAAATCGTCTCCCTCGCTCCGGAGGTGATCGAGTGGCAGGAGCGGGTTGTCCAGATCCGCCGCGTGTCCAAGACCGTGAAAGGCGGCAAGAAGATGAGCTTCCGGGCCATTGTTGTTGTCGGAAATGAGCGCGGTCAGGTCGGCGTCGGCGTCGGCAAGGCCGGCGACGTGATCGGTGCAGTCCGCAAAGGTGTTGCTGACGGCAAGAAGCATCTCGTCAAAGTGCCTTTGACACGTAACTCCATTCCGACCCTGTCTAACGGTCGCGATGGCGCAGCCAGCGTGTTGATTCGCCCCGCAGCTCCCGGTACCGGGGTAATTGCAGGCGGCTCGATTCGCACAGTTCTCGAGCTTGCCGGCATTAAAAATGTGCTGGCCAAGCGACTGGGCAGCAAAACTCCTCTGAACAACGCCCGAGCTGCCATGGTGGCTCTCGATAGTCTCCGCACACACAAGGAGACCGCCAAGGAACGGGGGATCTCCCTCGAGCAGATCTATATGGGACGTTCACTTAAAAAAGGCCCCTTCATTGCCGACAGCCTGCTTCGCAAGGTTGAAAAGCAAAACGCCGCCGATGACAAAGTGATCAAAACGTGGTCGAGGGCTTCCACGATCCTGCCGATGATGATCGGCCACACAATTGCGGTTCACAACGGCCGCACCCACGTGCCGGTCTTCGTGACCGAACAGATGGTGGGGCACAAGCTTGGCGAATTCGCCCCCACCCGCACCTTCAAAGGCCACATCAAAGACAAGAAA---------------------------------------------------------------------------------------------------------------------------------------------------------------------------------------------------------------------------------------------------------------------------------------------------------------------------------------------------------------------------------------------------------------------------------------------------------------------------------ATGCTGAGTCCAAAACGCGTCAAATTCCGTAAGCAGCAACGCGGCCGCATGCGCGGTGTCGCCACTCGTGGCAACACCATCGCCTTCGGTCAGTTCGCTCTGCAAGCACAGGAGTGCGGCTGGATCACCTCGCGCCAGATCGAGGCCAGCCGTCGTGCCATGACCCGCTACGTCAAGCGTGGCGGAAAAATCTGGATCAGGATTTTCCCTGACAAGCCTGTCACCATGCGCGCTGCCGAAACCCGGATGGGTTCAGGTAAGGGCAACCCGGAATTCTGGGTGGCGGTGATCAAGCCGGGCAGGATCCTGTTCGAGATGGGTGGTATCACCCCCGAAATCGCAAAGGAAGCCATGCGCCTCGCGCAATACAAGCTTCCTGTGAAGACCAAGTTC---------------------------------------------------------------------------------------------------------------------------------------------------------------------------------------------------------------------------------------------------------------------------------------------------------------------------------------------------------------------GAAGCGCTTGAAGCTGAGGCGGCTGAAGCGATCTCTGCGGCGGCTGATGCCGATCTGGAGCAGCTTCGGATCGGATTGCTCGGTAAGAAGGGGCGACTCTCCGGCGTGCTGGGGGCGATGGGCAAGTTGCCCGGGGATGAACGGCCGCTGGTGGGTCAGCGCGCCAATGTGCTCAAAACCCAGGTTCAGACTCTGCTGAGCGATCGCCTGCAAGCGGTGAAGCAGGCGGCGATGGAACGAATCGCCTCTGAGACTCTGGATGTCACGGCACCTGCCCAGGGGATCCTCATGGGCCATCGCCACCCCCTGATCACCACCACCGAGGAGATCGTTGATCTCTTCTGCGGTCTTGGTTACCAGGTGGAGGAGGGTCCTGAAGTGGAAACCGACCACCACAATTTCACCGCCTTGAACATCCCTCCGGACCATCCGGCTCGGGATATGCAGGACACCTTCTATCTCAAAGACCTTCTGCGCACCCACACCTCACCGGTGCAGATCCGCCATCTCGAGACCCATGCCCCACCGGTGAGGATCGTGGCCCCAGGCCGTGTTTATCGCCGCGACGCGGTGGATGCCACCCATTCGCCGGTGTTTCATCAGGTGGAGGTGCTGGCCATCGATGAGGGGCTCGATTTCAGCCATCTGCGCGGCACGGTGATGGCGTTCCTCAAGGCGTTTTTCGGGGATCTGCCCGTGCGTTTCCGCGCCAGTTATTTCCCGTTTACCGAGCCGTCAGCCGAAGTGGATGTGCAGTGGCGCGGCCGCTGGCTGGAAGTGATGGGCTGCGGCATGGTCGACCCAGCAGTGCTGGAGGGTCTGGGTTTGGATCCTGAGCGTTACAGCGGTTTTGCCGCCGGTTTGGGTGTGGAGCGCTTCTGCATGGTGCGCCATGGAATCGACGACATCCGCCGTCTTTACACCAGTGATCTGCGGTTTCTTGAGCAGTTCCTAAAGCCCAACAAAGGCGCCCGACGCCGCAAACTGCGCAAGGGTCGCGGCATTGCCGCTGGCCAAGGTGCGAGCTGCGGCTTCGGCATGCGCGGCCAGAAATCCCGCTCCGGCCCCACCCGTCCCGGTTTTGAGGGTGGCCAGATGCCTCTTTACAGGCGCGTGCCCCTGAAGCACTTCACATTGAATCCCAAACACTTCACCGTTGTGAATGTGTCAGAA---------------------------------------------------------------------------------------------------------------------------------------------------------------GCGGATGTGATCCGCAGGCCCCTAATCACAGAAAAAGCCACCCGAGCACTGGAAAACCAGTACACCTTCGAGGTGGACCACCGGGCTGCCAAGCCTGACATCAAAGCCGCTGTGGAGCAGCTGTTTGATGTCAAGGTCACCGGCGTGAGCACCATGAATCCTCCCCGCCGCAGTCGTCGGGCCGGCAAGCGCTCTCAGGTGAAGAAGGCTGTGGTGCGCCTCGCTGAGGGCATCCAACTCTTCCCTATGTCACGTATCGGTAAAGCCCCCATCCCCATCCCTGAGAAGGTGACCGTGAGCCTCAACGGCCTCGCCGTCACCGTGAAAGGACCGAAGGGAGAACTCAAACGCACACTGCCTGAGGGCGTGAGCATCGATCAGGTGGAGAACACCATCGTGTTGTCTCCCACCAGCAGCAAGCGCTCCCGTGAGCGCCATGGCCTGTGCCGCGCTCTCGTTAACAACATGATTGTTGGCGTCGAGAGCGGTTTCAGCAAAAGCCTTGAAATCATTGGTGTTGGCTCCAGGGCTCAGGTGAAAGGCACCACCCTGGTCGTCTCTGCTGGTTACAGCCACCCGGTCGAGGTTGCGGCTCCTGATGGCATCACCTTCAAAGTTGAGAACAACACCAAGGTGACTGTGTCGGGGATCGACAAGGAATTGGTGGGTAATGAAGCCGCCAAAATTCGCTCCATCCGTCCGCCCGAGCCCTACAAGGGCAAAGGGATCCGGTACGAGGGCGAATGGATCCTCCGCAAGGCAGGCAAG---------------------------------------------------------------------------------------------------------------------------------------------------------------------------------------------------------------------------------------------------------------------------------------------------------------------------------------------------------------------------------------------------------------------------------TCACTGAAACAGCGCTACAGGGAGACCATTCAGCCCAAATTGCTGAAAGATCTAAGTCTCTCCAACATCCATGAAGTCCCCAAGGTGGTCAAAGTCACCGTGAACCGGGGACTTGGCGAAGCTGCCACGAATGCCAAGGCCCTAGAGGCCTCGGTCAACGAACTTGCTCAGATCACCGGCCAGAAAGTGGTGGTGACCCGAGCCAAGAAAGCCATCGCGAGCTTCAAGATCCGCGAGGGCATGCCGATCGGCTGTGCCGTGACTCTGCGCGGCGATCGCATGTACGCCTTCCTGGAGCGACTGATCAACCTGGCACTGCCCCGCATCCGTGACTTCCGTGGCGTCAGCCCCAAAAGCTTCGACGGACGTGGCAATTACACCCTGGGGGTAAGAGAGCAGATCATCTTCCCTGAGATCTCCTTCGACAAGATCGACGCCATCAGGGGCATGGACATCACCATCGTGACCACTGCCCGTTCGGATGAAGAGGGCCGGTCCCTCCTCCGCGAGATGGGAATGCCGTTC------------------------------------------------------------------------------------------------------------------------------------------------------------------------------------------------------------------------------------------------------------------------------------------------------------------------------------------------------------------------------GAACTGCGTCAGCTCTCCGACGCAGACCTCACAGAGCAAATCGTCGGTCTCCGTCGCGAGCTGTTCGATCTGCGCTTCCAGCAAGCCACCAGGCAGCTGGCCAACACCCACCGCTTCAAGCAGAGCCGCACCAAGCTGGCCCAACTGCTGACGGTGCAG------------------------------------------------------------------------------------------------------------------------------------------------------------------------------GCCGATCAGCTCGAAGTTGAGCTGAAAACAGCACGCCCCGGCGTGTTAGTTGGACGCCAGGGCAGTGGCATCGAAGAGCTGCGCTCCGGCATCCAGAAAACCGTCGGTGATCGTGTTCGGATCAATGTGGTCGAGGTCGAGCGTGTCGACGCCGACGCTTTTCTGCTTGCCGAATACATCGCTCAGCAACTTGAAAAGCGTGTGGCGTTCCGTCGCACGATCCGCATGGCCGTGCAGCGAGCACAGCGAGCAGGTGTTCTGGGCCTGAAAATCCAGGTTTCAGGACGCCTGAATGGTGCTGAGATCGCTCGTACCGAGTGGACGCGTGAAGGTCGGGTGCCCCTGCACACCCTTCGCGCTGACATCGACTACGCCACCAAGGTCGCCAGCACCACCTACGGGGTGCTCGGCATCAAGGTCTGGGTGTTTAAAGGCGAGGTGCTGGGTGATGAA---------------------------------------------------------------------------------------------------------------------------------------------------------------------------------------------------------------------------------------------------------------------------------------------------------------------------------------------------------------------------------------------------------------------------------------------------------------------------------------------------------------------------------------------------------------------------------------------------------------------------------------------------------------------------------------------------------------------------------------------------------------------------------------------------------------------------------ATGGCCAATCACGACCCTATTTCCGACATGCTCACCCGCATTCGCAATGCGAGTGAGAAACGTCACCAGAGCACGAAAGTACCTGCCTCCCGCATGTCTCGCAGCATCGCCAAAGTGCTGCAGCAGGAAGGCTTCATCGCCGAGATCGAAGGAGTCCACACCAACCTGGTGCTGGAACTGAAGTACCCCACCATCCGCTCCATGCAGCGGGTAAGCAAGCCTGGTCTGCGCATCTACAAGAACACCCGCGGCCTTCCCAAGGTCCTCGGCGGACTGGGGGTGGCGATCATCTCCACCTCCAAGGGTGTCATGAGCGACCGCGATGCCCGAAAGCAGGGCGTGGGCGGTGAAGTGCTCTGCTACGTC---------------------------------------------------------------------------------------------------------------------------------------------------------------------------------------------------------------------------------------------------------------------------------------------------------------------------------------------------------------------------------------------------------------------------------------------------------------------------------------------------------------------------------------------------------------------------------------------------------------------------------------------------------------------------------------TCCCGTAAACAACAGACCCAGAAGCGTCATCGACGCCTGCGTCGTCACCTCAGCGGCACCGCCGGCAAACCCCGCCTGTCCGTGTTCCGCTCCAACAGCCACATCTATGCCCAGGTCATTGACGATGACGCCCAGAGCACACTCTGCTCGGCATCGACCGTTGACAAGGACCTGCGCACTAGCCTCAAGGCCTGCAATGCTTCGGTAGCCGTCGGTGAGCTGGTGGCCAAACGCGCCCTTGCCAAGGGCATCCAACAGGTGGTCTTCGATCGCGGCGGCAACCTGTATCACGGCCGAGTGAAAGCCCTTGCCGACGCCGCCCGGGAAGCGGGCCTTCAGTTCATGTCGCTCGATACCACCGAAAAGCAGCAGCTGATCAACACCCACCAGACCCATGCCACCGATACCGGGTCGGCTGAGGTTCAAGTGGCGATGCTGAGCGAGCGCATCTCCAAGCTCAGTAGCCACCTGCAGCAGAACAACCACGACTACTCCTCGCGTCAGGGGCTGCTGAAGATGCTTGGTCGCCGCAAGCGCCTGCTCAGTTATGTGAGAAGCAAGAGCGAGCAGCGTTACAGCAGCCTCATCGCCAAACTGGGTATCCGC---------------------------------------------------------------------------------------------------------------------------------------------------------------------------------------------------------------------------------------------------------------------------------------------------------------------------------------------------------------------------------------------------------------------------------------------------------------------------------------------------------------------------------------------------------------------------------------------------------------------------------------------------------------------------------------------------------------------------------------------------------------------------------------------------------------------------------------------------AAGGAAAGGGTCGGCACCGTCGTCAGCGACAAGATGGACAAAACGGTGGTGGTTGCGGTGGAAAACCGCTTTCCCCACCCCATCTATCAGAAGACGGTCAGCCGTACCACCCGTTACAAAGCTCACGACGAGAACAACACTGTTCGCGTTGGTGACCGTGTTCGCATCACCGAGACCCGTCCTCTCAGCCGTCACAAGCGCTGGGCCATCGCCGAGGTGCTC---------------------------------------------------------------------------------------------------------------------------------------------------------------------------------------------------------------------------------------------------------------------------------------------------------------------------------------------------------------------------------------------------------------------------------------------------------------------------------------------------------------------------------------------------------------------------------------------------------------------------------------------------------------------------------------------------------------------------------------------------------------------------------------------------------------------------------------------------------------------------------------------ATGCGCCTACGCAAAGGCGACACCGTTCAGGTGATCACCGGCAAGGACAAGGGCAAGACCGGCGAGGTCCTGCGCACCCTGAATGAAAACCGCGTGATCGTGGAGGGCATCAATATGCGCACCCGACACGTCAAACCCACTCAGGAGGGTGAAAGCGGTCAGATCGTCACTGAAGAGGCTTCACTGCATGCCTCCAACGTGATGATCTACTCCACAAAGAAGGTGACCAGCCGAGTCGAGCTGATCACTGAAAAGGGCAGCAAAAAGCGCCGCCTCAAGAAAACCGGCGAG
>AG-679-B05
---------------------------------------------------------------------------------------------------------------------------------------------------------------------------------------------------------------------------------------------------------------------------------------------------------------------------------------------------------------------------------------------------------------------------------------------------------------------------------------------------------------------------------------------------------------------------------------------------------------------------------------------------------------------------------------------------GCTCAGCAGAAGATTCGCATCCGCCTGAAGGCGTTTGACCGCCGCATGCTGGATCTTTCCTGCGACAAGATCATTGATACCGCCGATCAGACTGCTGCCACAGCGATCGGGCCCATTCCTCTCCCCACCAAGCGCAAAATTTATTGCGTCCTGCGTTCCCCCCACGTGGACAAAGACTCCCGGGAACACTTCGAGACCCGTACTCACCGTCGGATCATCGACATTTACAGCCCTTCCGCAAAGACGATCGACGCACTGATGAAGCTCGATCTCCCCAGTGGTGTGGACATCGAAGTCAAGCTCATGCCCAAACTGCCTAAACGACTGGCGAGTCTCGTCAGCAAAATCGAGGATCGCGTCTACGAACCCCTCGAGGCGATTGCCCTGGTGAAGGACAACGCCAACGCCAAGTTCGACGAAACGATGGAGGCCCATGTGCGCCTCGGTATCGATCCGAAGTACACCGACCAGCAGCTGCGCACTACGGTGGCGCTTCCCAACGGCACAGGTCAGAGCATTCGCATCGCGGTGGTGACCCGCGGTGAGAAGGTTGCTGAAGCCAAGGCTTCCGGCGCCGAACTGGCTGGTGATGAAGATCTGGTGGAGTCCATTGCCAAAGGCGAGATGGATTTCGACCTGTTGATCGCCACCCCGGACATGATGCCCAAAGTGGCCAAGCTCGGTCGTGTTCTCGGCCCACGGGGCCTGATGCCGAACCCCAAGGCCGGCACCGTGACAACCGACCTGGCCTCTGCCATTCAGGAATTCAAGGCCGGCAAACTGGAATTCCGGGCGGATCGCACCGGCATCGTGCACGTGCGTTTCGGTAAGGCAAGTTTCAGCGCCGAGGCCCTGCTGCAGAACCTCAAGACCCTGCAGGAGACCATCGACCGCAACAAGCCGAGTGGTGCCAAGGGTCGTTACTGGAGGTCGCTGTTCGTGACCTCCACCATGGGCCCATCGGTGGAAGTGGATTTCTCCGCTCTG------------------------------------------------------------------------------------------------------------------------------------------------------------------------------------------------------------------------------------------------------------------------------------------------------------------------------------------------------------------------------------------------------------------------------------------------------------------------------------------------------------------------------------------------------------------------------------------------------------------------------------------------------------------------------------------------------GAGCAGAGCCTGCTGGCGGAAGACTGGGGGGGCGATGTGGTGATGGTGCCGGTGAGTGCCATCAAGAGAGAAAACATCGACAAATTGCTCGAGATGCTTCTGCTGGTTACTGAGGTGGAAGACCTGCAGGCCAACCCCGATCGCATGGCTCGCGGCACCGTGATCGAGGCTCATCTCGACAAGGCCAAAGGCCCTGTGGCTACGCTGCTGATCCAGAACGGCACCCTCAGAACCGGCGATGTTCTCGCCGCTGGTCCGGTGCTCGGCAAGGTGCGCGCCATGGTCGACGACAACCGTCAGCGGTTGAAGGAAGCAGGCCCTTCCTACGCTGTAGAAGCCCTCGGCTTCAGTGAAGTACCAACGGCGGGCGATGAATTCGAGGTCTATGCCGATGAGAGATCGGCGCGAGCGGTGGTGGGCGACCGGGCCTCCGATGCCCGCGCCACACGCCTGGCCCAGCAGCGACGGGTGTCGCTGACCGCCATGTCCGGCCAGGCCAATGAAGGTGAGCTGAAGGAACTCAACCTGATTCTCAAAGCCGATGTGCAGGGTTCCGTGGAAGCCATCCTCGGTTCGCTCGAACAGCTGCCAGATGAAGTCCAGGTGCGGGTGCTGTTGTCAGCGCCGGGTGAGATCACGGAAACAGATGTGGACCTGGCTGCCGCATCCGGTGCGGTGATCGTGGGCTTCAACACCTCGATGGCTTCCGGTGCCAAGAAAGCCGCTGATGCCACCGGCGTGGATGTGCGCGACTACGACGTCATCTACAAACTGCTCGAAGACATCCAGCTGGCCATGGAAGGGCTGCTTGAACCCGAGCTGGTGGAGGAGGCTCTCGGCGAAGCCGAGGTGCGAGCCGTGTTCACCATTGGCAAAAGCGCTGTGGCTGGTTGCTACATCACCACAGGCAAACTGCATCGCAACTGCAAGGTCCGCGTTCATCGCGGCAAGCAGGTTGTGTTCGCAGGCGATCTCGACTCCTTGCGTCGCAACAAAGACGACGTCAAGGAGGTTGCCACCGGCTTCGAGTGCGGTGTCGGCACCGATCGTTTCGCCAACTGGGAGGAAGGCGACCGGATTGAAGCCTTCAAGATGGTCACTGTCCTTGCCCTCGAAACAAGTTGTGACGAGTCGGCTGCAGCTTACGTGCGCGTTGTTGCATCGCGAATCGCTTCTCAGGTCGCAGAGCATGCGCGCTGGGGAGGTGTTGTTCCAGAGATCGCCTCCCGTCGCCATGTCGAAGCACTGCCGGTCTTGATTGAACAGGTGCTTGAGGAAGCAGGCTCACTGGATGGGGTTGATGCCGTGGCAGCAACGGTCGCCCCTGGTCTTGCTGGGGCATTGATGGTGGCTTCGGTCACCGGCCGCACCCTGGCAGCTCTGTATGGACGTGCATTCCTGGGGGTGCATCACCTGGAAGGTCACCTGGCCTCGGTGTTGTACCTGGTTCTGCTGGTGAGCGGTGGACACACTGAATTGATCCGTGTTGAGCACGGGGGTATGGATCGGCTCGGTCGCAGCCACGACGATGCAGCTGGAGAAGCGTTCGACAAAGTGGCGCGATTGCTGGGGCTTGGTTACCCCGGAGGCCCCGCCATTCAGTTGGCCGCCGAAAGCGGAAACAGTCAGTTGCCGAAGGGTCGAATTTATGACTTTTCCTTCAGCGGCCTGAAAACCGCCATGCTTCGCACCGTGCAATCGGATTTGCCGTTGGCAGATCTCGCCGCCAGTTTCGAACAGGTGGTGGCCGATGTTCTGGTGGAGCGCAGCTTGCGCTGCGCGGTGGATCAAGGCCGCGAGCTGGTGATGGTGGGCGGCGTGGCTGCCAACAAACGTTTGAGAACCTTGATGCAGAAGCGGGCTCAGAAAGGGATTCAGGTTTCGATCGCTCCCCTGGAGTACTGCACGGACAATGCCGCGATGATTGGCGCTGCTGCTCTG------------------------------------------------------------------------------------------------------------------------------------------------------------------------------------------------------------------------------------------------------------------------------------------------------------------------------------------------------------------------------------------------------------------------------------------------------------------------------------------------------------------------------------------------------------------------------------------------------------------------------------------------------------------------------------------------------------------------------------------------------------------------------------------------------------------------------------------------------------------------------------------------------------------------------------------------------------------------------------------------------------------------------------------------------------------------------------------------------------------------------------------------------------------------------------------------------------------------------------------------------------------------------------------------------------------------------------------------------------------------------------------------------------------------------------------------------------------------------------------------------------------------------------------------------------------------------------------------------------------------------------------------------------------------------------------------------------------------------------------------------------------------------TACTGGGGCACTGGCCGCCGCAAAACCTCCGTGGCCCGTGTTCGGCTCGTGCCCGGCAATGGAACGATCACCATCAACGGCCGTCCAGGTGACAACTATCTGTACAACCCCGCATACATCGCCGCGGTCAAGTCACCCCTTGAGACCCTCGGCCTGGTCACTGAATACGACATTCTTGTCAATGTTCACGGCGGTGGTCTCACCGGCCAATCCGGTGCGATCAAACAGGGCGCAGCCCGTGCCCTCTGCGAGCTCTCTGCAGACAATCGCAAACCCTTGAAAACCGAAGGTCACCTGAGCCGTGACCCGCGCGCCAAGGAGCGCCGCAAGTACGGTCTCAAGAAAGCCCGTAAGGCCCCTCAGTTCTCCAAGCGC---------------------------------------------------------------------------------------------------------------------------------------------------------------------------------------------------------------------------------------------------------------------------------------------------------------------------------------------------------------------------------------------------------------------------------------------------------------------------------------------------------------------------------------------------------------------------------------------------------------------------CGGGTCTCCCTGTCCTGGCTGAATGAACTCGTCGAGCTGGCTCAACGACTGTCAATGGCCGGCTTCGAGGAAGAGGAGATCGACGACCTTGCCCTGGCTCAGGGAGTGGTGATCGGGTTCGTGAAGGAGAAGGACAAGCATCCAAATGCCGACAAACTGAGTGTCTGCCAGGTGGATGTGCAGATCGTTTGCGGTGCTGGAAATGTACGGGCGGGCATCCATGTGCCTGTGGCCATGGTGGGCGCTGTTCTGCTCACGATCAAAGCCGGAGAGCTGCGCGGGGTTGCCAGCAACGGCATGATCTGCTCGTTGTCGGAACTGGGTCTGTCCGATGGTATTGCGGTGCTGCCCGGTCAGCCCGTTGCCGCAGTGCTCCTGGATGACACGGTTCTCGACCTTGCGATCACAGCGAACCGACCTGATGGTCTGTCGATGGTGGGGATCGCCCGTGAGGTGGCTGCTCTTCTCTACGGCATCAGCCTGATCGAAGAAGTAGACAGCGTTGCCTCGCCAGCCTGGGCACAGCGTCGCCTCAGTCGAGCCGGGATCAACCAGGTGAATGCTGTGGTGGACATCACCAATGTGGTGATGCTCGAGCAGGGGCAACCCCTGCACGCCTTCGATGCGGACGCGTTGGAGTTCGGACTGCGTCAGGCCCTGGATGGGGAAACATTCACCGGACTGGACGGCCGTGAACTGACTCTTGATGGGCGGGCACAGGTGGTGACCTGCCATGACCATCCCATAGCTCTGGCCGGCGTGATGGGGAGCAAGGCCAGCGGTGTGGGCGCAGCAACCAAAAGGATCTGGTTGGAATCCGCCATGTTCAGCCCTGTCTCCGTACGGACCACGGCCCGTTCGGTTGGTCTTCGCACCGATGCCAGCGCTCGGTTCGAGAAAGGTCTTCCAAAGGACATCACCCTCGCGTGTTCTGTTCGAGCCATGGAACTGCTCAGTGCACAGTTCGTCCCCCTTCGTCGTGAGGCTCTGCATCGCCTGCTGGGAGCTGACAACGGCGAAGAGGAGATCGAACGCTGTCTTTCCGCTCTAGGTTGCCAACTTTCCAGCTCTGTGGTGGCACCCCCGGCACGACTGGACCTCGAGATTGATCTGGTCGAAGAAGTCGCCAGGCTTGTGGGTTTCGATCGGTTCGGATCAACGTTGCCCCCGATCGCCCCCGGTCTCACGACTCAGCAGCAAGCGGAACGACATTTGAGGCGGTTGTTTTCAGCGGCCGGTCTTCAGGAGATCACAACCCTGTCTCTGCGGATTGCCATCAGTAACCCGCTGTTGGCCGAGACCAGCCATCTCCGCACCAATCTCTGGGAAGAACATCTCGCTGTCTGCGTCAGGAATCTCAAGGCGTCACAGGAGGGGTGCTGGGTGTTCGAGATCGGCACCACCTACGAGACCCGTGAACTGAGTGGAGTGATGAGTGGTCGCTGGATGAATAACTACTTCACGGCTCGGGGACGTCTTGCAGAAGTGATGCAGGCGCTCAAGTTGGAGCTGAGCGACAGGCTGCATCCGGGTCGTGCAGCAACACTGGAGGGAGGCTGCTTTGGACAGTTGCACCCCGAACTTGCTGCCCAACAGGATCTCGCCACCTACATCTTCGAATTGGATCTGCAGCGTCTCCTCGATGCGTTCAAGCCCTTTGCCACTGTTCCAGCAAGTGAAAGAGATTTAGCCATTGTGGTGAACCGATCGATCGCGGCCAGTGATCTGGCCCAGTGCATGCGCAAGGGAAAACTGGAGGCTGTCACCCTGATCGATCGCTTTGAAGGTGAACAGGTGGGTGAAGGAATGGCCAGCCAGGCCTTCCGCCTGCGTTATCGCGGCAAATCAGAAACGCTGAAAGAGGAGCAGGTGGCACCGGTGCACGAAAAAATTCGCCAGGCCCTGGTGAAGCAGTTCTCTGCCGATCTCAGG------------------------------------------------------------------------------------------------------------------------------------------------------------------------------------------------------------------------------------------------------------------------------------------------------------------------------------------------------------------------------------------------------------------------------------------------------------------------------------------------------------------------------------------------------------------GTAGAGGTGCCCCTCACCCGCAATTCCATCCCGACCCTGTCCAACGGCCGTGATGGTGCTGCCAGCGTTCTGATCCGTCCTGCAGCGCCGGGTACCGGCGTAATCGCGGGTGGTTCCATCCGCACAGTGCTGGAACTCGCCGGTATCAAGAACGTCCTGGCCAAGCGTCTGGGCAGCAAGACCCCCCTGAACAACGCACGGGCTGCCATGGTGGCCCTGTCTCTTCTCCGTACCCACAAGGAGACAGCCAAGGAACGGGGAATCTCCCTCGAGCAGATCTAC---------------------------------------------------------------------------------------------------------------------------------------------------------------------------------------------------------------------------------------------------------------------ATGTCCCGCCGTAATGCCGCTGAAAAGCGCCCGATTCTTCCTGATCCGCAGTTCAACAGCCTGGCCACGATGATGGTGGCTCGGCTGATGCAGCACGGCAAGAAATCAACGGCTCAGCGCATCCTGTCCGACGCCTTCGGACTGATCAACGAGCGAACCGGTGGTGACCCCCTGGAGCTGTTTGAAACAGCGGTGAAAAACGCCACACCTCTCGTTGAAGTTCGCGCACGTCGTGTGGGTGGTGCCACCTACCAGGTGCCGATGGAAGTGCGCCAGGAGCGTGGAACCGCCATGGCCCTGCGATGGCTCGTGAGCTTTTCCCGCGCCCGTAACGGCCGCAGCATGGCCCAGAAACTCGCCGGTGAGCTGATGGACGCCGCCAATGAGGCTGGCAGCGCAGTTCGCAAGCGCGAAGAAACCCACAAGATGGCTGAAGCCAACAAGGCTTTCGCCCATTACCGCTAT---------------------------------------------------------------------------------------------------------------------------------------------------------------------------------------------------------------------------------------------------------------------------------------------------------------------------------------------------------------------------------------------------------GCACGGATCGCCGGCGTTGACATTCCCCGCGACAAGCGGGTTGAAGTGTCTCTGACCTACATCTACGGAATTGGACCCACCCGGGCCAAAACGATTTTGGCTCAAACCGGTGTGAACCCGGATACACGGGTGAAGGACCTCGAGGACGCCGACCTGCAGAAGTTGCGCGGTGCTGCTGACTTCACAGTTGAAGGTGATCTCCGCCGTCAGGAGGGCATGGCCCTCAAGCGTCTTCAAGACATCGGCTGTCTACGGGGCCGTCGTCACCGCATGAGCCTCCCCGTGCGTGGCCAGCGGACGCGAACGAATGCACGAACCCGTCGTGGCGCGCGCAAGACCGTGGCCGGCAAGAAGAAGGATGCCCTGGAGCAGCAGGCGTCCGCGGAAATCGCCGCTGCCGATGCGGCTGCCCTCGAGCAGCTGCGGGTTGGACTGCTCGGCAAGAAAGGTCGCATCTCCGGCGTGCTCGGGGCGATGGGAAAGCTCCCGGGTGATGAACGTCCTCTGGTGGGTCAGCGGGCCAATGTGCTCAAGACCCAGGTGAAGACTCTGCTGAGTGACCGCCTTCAAACGGTGCAGCAGGCGGCGGCTGAACGCATCGCCAGAGAGAGCATCGACGTGACGGCGCCGGCTTCGGGCATCCCCATGGGGCACCGGCATCCTCTGATCACCACCACGGAGGAGATCGTGGATCTGTTCCTCGGGCTGGGGTACAGCGTTTCAGAGGGTCCTGAGGTGGAGAAGGACCACTACAACTTCACGGCTCTGAACATCCCAAAGGACCATCCGGCCCGGGATATGCAGGACACTTTTTACCTGGGTGCGCTGATGCGCACCCACACCTCACCCGTTCAGATCCGTTATCTGGAGCAGAACCCGCCGCCGGTTCGCATCGTGGCTCCGGGTCGTGTCTACCGACGAGATGCGGTTGATGCCACCCACTCTCCGGTGTTTCACCAGGTGGAGGTTCTGGCGATCGATGAAGGCCTCGACTTCAGTCATCTGCGGGGCACGGTGATGGCCTTCCTCAGGGCATTCTTTGGTGATCTGCCGGTGCGATTCCGCGCCAGCTACTTCCCATTCACCGAGCCCTCCGCTGAGGTGGATGTTCAGTGGCGTGGACGCTGGCTCGAGGTGATGGGTTGCGGCATGGTCGATCCAGCGGTGCTCGAGGGGCTGGGTCTCGACCCCGAGCGTTACAGCGGTTTTGCCGCTGGCCTTGGGGTGGAGCGGTTCTGCATGGTGCGTCATGGCATCGACGACATCCGCAGGCTTTACACCAGCGATCTGCGGTTCCTGGAGCAGTTCTTAAAACCCAACAAGGGCGCTCGCCGTCGCAAATTGCGCAAGGGCCGTGGCATCGCTGCGGGCCAGGGAGCCAGCTGTGGCTTCGGCATGCGGGGCCAAAAATCCCGTTCCGGCCCCACGCGCCCCGGTTTCGAGGGTGGTCAGATGCCGCTCTACCGCCGCGTCCCGCTGAAGCACTTCCTGGTAAACCAGAAGCACTTCACGGTGCTCAACGTGTCGGCCTTGAATACCGTGAATCTGGATTCACTGGTGAAGGATGGCACCGTCACCCATCCTCTGAAAATTCTTGGCAATGGTGACCTAAGCGTGAAGTTGACGGTTCAGGCCGCTGCTTTCACCGCCTCCGCCAGGTCCAAGATCGAAGCCGCAGGCGGCAGCTGC------------------------------------------------------------------------------------------------------------------------------------------------------------------------------------------------------------------------------------------------------ATGTCACGTATTGGTAAAAACCCCGTTCCCGTCCCCGACAAGGTGACCGTGTCCCTCGACGGCCTGACCGTCAAGGTCAAAGGACCCAAGGGAGAGCTGGAACGCACCCTTCCTGACGGCGTCAGTGTCAGCCAGGAAAACAATTTCATCGTTGTTTCTCCCACGAGCACCAAGCGATCCCGCGAACGTCACGGTCTGTGTCGTGCCCTTGTCGCGAACATGATCGAAGGTGTCAACAACGGCTACAGCAAGAGCCTTGAAATCATCGGCGTGGGTTCCCGGGCCCAGGTCAAGGGAAAAACCCTTGTGGTGAGTGCTGGCTACAGCCACCCGGTGGAAGTCAATCCCCCTGAAGGAATCACCTTCAAGGTGGAGAACAACACCAAGGTGATCGTTTCCGGCATTGACAAGGAATTGGTGGGCAACGAAGCCGCCAAAGTCCGCGCCATTCGTCCGCCCGAGCCTTACAAGGGCAAAGGCATCCGCTACGAAGGCGAATGGATCCTGCGCAAGGCGGGCAAG---------------------------------------------------------------------------------------------------------------------------------------------------------------------------------------------------------------------------------------------------------------------------------------------------------------------------------------------------------------------------------------------------------------------------------TCACTCAAGAAGCGCTACCGGGAGACCATTCAGCCCAAGCTGAAAAAGGATCTCTCCCTCACCAACATCCACGAAGTTCCCAAGGTGGTGAAAGTCACCGTCAACCGGGGACTTGGAGAAGCCGCCGCCAACGCCAAGTCCCTTGAGGCCTCTGTGAACGAGCTGGCCCAGATCACCGGCCAGAAGGTCGTTGTGACCCGTGCCAAAAAAGCCATCGCCGGCTTCAAGATTCGCCAGGGCATGCCGATTGGCTGTGCCGTCACGCTGCGCGGTGATCGGATGTACGCCTTCCTGGAGCGCCTGATCAACCTGGCGTTGCCCCGTATCCGCGACTTCCGCGGTGTGAGCCCGAAGAGCTTCGACGGGCGTGGCAACTACACCCTCGGAGTACGCGAGCAGATCATCTTCCCTGAGATCTCCTTCGACAAGATTGATGCCATCAGGGGCATGGACATCACCATCGTGACCACTGCCCGTTCGGACGAAGAGGGCAGGGCCCTCCTCCGCGAGATGGGAATGCCGTTCATGCCAACCATCCAACAGCTGATCCGCACTGAGCGTTCACGCCTCAAGGCCAAAACGAAATCCCCGGCCCTGAAAGCTTGTCCCGAGCGCCGCGGTGTCTGCACCCGCGTCTACACCTCCACACCGAAAAAGCCCAATTCGGCGCTGCGCAAGGTGGCTCGTGTGCGTCTCACCTCCGGTTTTGAGGTGACTGCCTACATCGGTGGCATCGGTCACAACCTGCAGGAGCACTCAGTGGTGCTGCTCCGAGGCGGTCGTGTGAAGGATCTTCCCGGAGTTCGATATCACATCATCCGCGGAACTCTGGACACCGCCGGCGTGAAGGATCGGCGCCAATCCCGGTCCAAATACGGCGCCAAGGCTCCG------------------------------------------------------------------------------------------------------------------------------------------------------------------------------------------------------------------------------------------------------------------------------------------------------------------------------------------------------------------------------------------------------------------------------------------------------------------------------------------------------------------------------------------------------------------------------------------------------------------------------------------------------------------------------------------------------------------------------------------------------------------------------------------------------------------AAGAAGGCCAAGCGCAACGTCCCCAATGGCGTTGCCCACATCCAGAGCACCTTCAACAACACAATCGTGTCGATCACCGACACAGCCGGCGAAGTCATCGCCTGGTCCTCGGCTGGTGCCAGCGGCTTCAAGGGAGCTCGGAAGGGCACACCTTTCGCTGCACAGACCGCTGCCGAAGCCGCAGCCCGCAGGGCTCTCGAGCAAGGCATGCGACAGATCGAAGTCCTGGTGAAAGGGCCAGGTTCAGGACGTGAGACCGCGATCCGAGCCCTCCAGGTTGCCGGTCTGGAGATCACCTTGATCCGCGACGTCACTCCTCTGCCCCACAACGGTTGCCGCCGGCCCAAGCGCCGACGCGTCCTGGAGAACAAGCAGCAGATCGTCGGAGAGCTCAAAGAGCTCCTTGCCGACGCCGAACTGGCACTTGTCCTTGATTTCAAGGGCCTGTCCATCAAGGAGATGTCTGACCTGCGGGATCGTCTGCGGGCCAGCGACAGCGTTTGCAAGGTGACTAAAAACACCTTGATGCGCCATGCCATTGATGGCGACAGCAACCTCGATTCCCTGCTGACCGGAACCAACGCCTTCGTCCTGGTGAAGGGCGATGTTGGTGCCGGTGTGAAGGCTGTTCAGACCTTCCAGAAGGAACTCAACAAGTCCGAGACCAAGGGCGGCCTTTTCGAAGGCAAGCTCCTGTCTCAGGACGAGATCAAAGCCATTGCCGATCTCCCCTCCAAGGAGCAGCTCATGGCTCAGATCGCGAGTGCTATCAACGCCGTGGCCACGGTCGCTGTGGGCATCATGGCCAACCACGATCCCATTTCCGACATGCTCACTCGCATTCGCAATGCGAGTGAAAAGCGTCACGAGACCACCAAAATCCCCGCTTCGCGGATGACCCGCAGCATCGCCAAGGTGCTGCAACAGGAGGGCTTCATCTCCGAAATCGAAGGCGTTCGCAGAGAGTTAGTGCTCGCCCTCAAGTACCCCACCATTCGCTCCATGCAGCGGGTCAGCAAGCCTGGCCTGCGCATCTACAAGAACACCCGTGGCCTTCCAAAAGTCCTCGGCGGCCTTGGAGTAGCCATCATCTCCACCTCCAAAGGAGTAATGAGCGACCGCGATGCACGCCGCGAAGGCGTTGGTGGCGAAGTGCTTTGTTACGTCGGCTTTGTGGTGATCGACAAGCCAGCCGGACTGACCTCCCACAGCTGTGTTGGCCGTCTTCGCCGCTGCTATGGGCTTCGACGCGTCGGCCATGGCGGCACCCTCGACCCCGCCGTCACCGGTGTTCTGCCGATTGCTCTGGGGCCTGCCACCCGGCTGCTGCCCTACCTGCCCGGCGACAAGACCTACCGCGGCGTGATCCAGCTGGGGCAGCGCACCAGCACCGACGACCTGCAGGGTGAACTGCTGGAGAGCGAGGTCGAGCTCAAGCAGGCTCTGGCTCCGTTTCACGGCGCGATTCAGCAGCGCCCCCCCCAGGTGTCGGCCGTGCACGTGGACGGCGAGCGAGCCCACGCCCGGGCCCGCCGCGGCGTGATGGAGCTGAAAGCCCGACCGGTCACCCTGCACCGGCTTGAGTTGCCGGAGGCTGGACAACTGGCCGAGGTGCACTGCTCCTCCGGCACCTACATCCGCTCCATTGCGAGGGATCTGGGGGATGCCATCGGCTGCGGTGGCTGCCTGGCCTCCCTGCGGCGGACCCAAGCGCTCGGCTTCCACGAACACCAGGCTCCCCTGCCGGAGGCCAGCCCACTCTCTCCGCTGATG---GCCCTGAGCCATCTGCCCCAGCACCACCTCGATAAGCAGCAACAGGCCGACTGGTCTCGCAAACAGCAGACGCAAAAACGCCACCGCCGGCTGCGTCGCCACATCAACGGAACCTCCGACCGCCCTCGGCTAGCTGTGTTCCGTTCGAACAATCACATCTACGCCCAGGTCATCGACGATGCCGCCCAGAGCACGCTCTGCTCGGCGTCGACCGTTGACAAGGAACTGCGCTCAGGCGGCGGCAGCTGCGATGCCTCCGTTGCCGTCGGCGAACTGGTGGCCAAACGCGCCATCGCCAAAGGCATCCAGCAGGTGGTCTTCGACCGAGGTGGCAATCTGTACCACGGTCGGGTGAAAGCCCTTGCCGACGCCGCCCGGGAAGCGGGCCTTCAGTTCATGTCGTTAGATACCACCGAAAAGCAACAGCTGATCAACACCCATCAGACCCACGGCACCGACACCGGGTCCGCAGAGGTTCAGGTCGCCATGCTGAGCGAGCGGATCAACCGTCTCAGCAGCCACCTCCAGAACAACATTCACGACTTCTCTTCCCGTCAAGGATTGTTGAAGATGATTGGTCGTCGCAAGCGTCTGCTGGGCTACATGCGCAGCAAAAGCGAGCAACGCTACGTGGATACGATCGCCAAACTGGGAATCCGCCTGCGCATCGCCTCCCGCCGCAGCCAGCTGGCGATGGTGCAGACCAACTGGGTGAAAGCCGAATTGGAAAAGCTGACCATCACCGTGGAAGCGATGGCCACCCAAGGCGACAAAATTCTCGACGTTGCCTTGGCCAAAATTGGCGATAAAGGGCTTTTCACCAAAGAGCTCGAGGCCCAAATGCTTGTCGGCCGCGCCGATATCGCTGTTCATTCTTTAAAGGACCTACCGACCAATCTCCCTGAGGGTCTGATGCTCGGGTGCATCACCGAACGTGAAGATCCCGCCGACGCCTTGGTGAAGCACCTCAATCTTGCGACACTCCCCGAAGGCGCTGTGGTGGGGACCAGCTCACTCCGGCGCCTTGCCCAGTTGCGGCATCACTACCCCAATCTGGAATTCAAGGATGTCCGAGGCAACGTCATCACCCGCCTGGAGAAACTCGATAGCGGCGCGGACTGCCTGATCCTGGCCGCCGCAGGCCTGGGACGACTCGGCTTTGCAGATCGCATTGACCAAATCCCTGGCGATATTTCTCTCCATGCCGTGGGCCAGGGAGCTCTGGGGATCGAATGCGTTGAGAACAAGATGGAGATCATCAAAGTGCTTGAACATGGGCCCACCTCCAAGCGCTGCCTCGCAGAGCGCGCCTTCCTCCGGGAACTTGAGGGAGGCTGTCAGGTGCCTATCGGCGTCAACACACAGTTAATCCTTACTGGCATGGTGGCAAGCCTCGACGGCAAGTTGATCCGAGAGCGAGCAACAGATCCCGAAGCGATTGGACTTGAGCTGGCGAAGGAACTTGGTGCTGGCGAAATT------------------------------------------------------------------------------------------------------------------------------------------------------------------------------------------------------------------------------TCCATTCCCCAGATCGATTCCATCGAACGCCAGTGGTACCTGGTGGACGCTGAGAATCAAACCCTCGGCCGCCTGGCCACTGAAGTTGCTGCCGTGCTTCGCGGCAAGAACAACCCCAACTTCACACCTCACCTCGACACCGGCGATTTCGTCGTGGTTGTGAACGCCGACAAGATTCGGGTGACTGGCAAGAAGTCCACCCAGAAGCTCTATCGCCGTCACTCCGGTCGTCCTGGGGGCATGAAGACCGAGACCTTCGAAGCTCTGCAGGAACGCATCCCCGAGCGCATCGTTGAAAAAGCGATCAAAGGAATGCTTCCTCACAATGCCCTGGGTCGTCAGATGTATCGCAAGCTGAAGGTCTACAAGGGCAGCGAGCATCCCCATTCCGCCCAAAAGCCTCAGACCGGTGTGGATGAGGTCGGCCGTGGTTGTTTGTTTGGTCCCGTTTTCGCCGCTGCAGTGCTGCTGGGATTGACCGACAGCAAAAAGCTCAGTCCCCGCCGTCGTGCAGTCTTGGTACCGCTGATTCGAGACGTTGTGGCCAGTGGTCTTGGCCAGGCATCAGCCCGCGAAATTGATGCTCTGGGGATCCGGGGTGCAACCGAACTGGCGATGCTGCGCGCCCTGCTGCCCCAGGTGTTAGTGGATGGCCAGCAGACGGTGGTGGGTGGTGATGCCCTGTCCCCAGCGATTGCGGCGGCCAGTGTTCTTGCCAAGGAAAGTCGGGATGGACTCATTCGTCGACTGGCTCTGAAGTTTCCCGGCTACGGCCTGGAGCGGCATGTGGGTTATGGCACCCAGCAGCATCGTGCTGCTCTGTTGGCGTCAGGTCCGACGGTTTTGCACCGTCGCACATTCATGCGCATCCGCAAAGGTGACACCGTTCAGGTGATCTCCGGCAAGGACAAGGGCAAAACCGGTGCCGTTCTACGCACCCTGAACGAGAACCGCGTTGTTGTGGAAGGCGTGAACATGCGGACCCGCCACGAAAAACCAACGCAGGAAGGCGAATCCGGACGGATCGTCACCGAAGAGGCTGCCTTGCATGCTTCCAACGTGATGCTCTTTTCCACCAAAAAGGTGGCCAGCCGCGTTGAAATCGTCGTTGAAAAAGGCACCAAAAAACGCCGGCTGAAGAAAACCGGTGAA
>AG-679-C18
ATGGCTGTCGTCACTCTCGCCGAGATGATGGAAGCTGGTGCTCATTTTGGCCACCAGACCCGTCGTTGGAATCCCAAAATGTCGCGCTACATCTATTGCGCGCGTAATGGAGTTCACATTATTGATTTGGTGCAGACAGCTGTCTGCATGAATAACGCCTACAAGTGGGTGCGTTCAGCAGCTCGTAGCGGCAAGCGTTTCCTTTTTGTTGGCACTAAGAAGCAAGCTTCTGAAGTGGTGGCTCAAGAAGCTCTTCGTTGCGGCTCGTCCTACGTGAACCAACGTTGGCTGGGCGGAATGCTCACCAATTGGACCACGATGAAGGCCAGGATTGATCGTCTCAAAGATCTTGAGAGGATGGAGTCAAGTGGTGCCATCGCAATGCGCCCCAAGAAGGAAGGTGCGGTTCTGCGTCGTGAACTCGAGCGCCTTCAGAAGTACCTGGGTGGTCTTAAGAACATGCGTCGCATTCCTGACGTCGTAGTGCTTGTGGATCAACGCCGTGAAACCAACGCAGTGCTCGAGGCTCGCAAGCTCGACATCTCGCTTGTTTCGATGTTGGATACCAATTGCGACCCAGACTTGTGTGAGGTTCCCATTCCTTGCAACGATGACGCGGTCCGTTCGATTCAGTTGGTGTTGAGCCGTTTGGCTGATGCGATCAACGAAGGACGTGCTCAACAAAAGATCCGCATTCGCCTCAAGGCGTTTGACCGCCGCATGCTGGATCTCTCTTGCGACAAAATCATTGAAACTGCCGACAACACGGCAGCCACAGCCATAGGACCCATCCCCCTACCAACAAAGCGCAAAATTTATTGCGTTCTTCGTTCGCCCCACGTGGATAAAGATTCACGCGAACACTTCGAAACGCGGACGCATCGTCGGATCATCGATATTTACAGCCCCTCTGCAAAGACCATCGATGCTCTGATGAAGCTTGACCTTCCAAGCGGAGTTGACATCGAGGTCAAGCTCATGCCAAAACTTTCCAAACGCCTGGCCAGCCTCGTTACCAAAATCGAGGAGCGTGCCTATCAGCCTCTTGAAGCCATTCAGTTGGTGAAAGAGAATGCCAACGCCAAATTTGACGAAACCATGGAGGCGCATGCGCGCCTTGGTATCGATCCCAAATACACCGACCAGCAATTGCGTACAACGGTTGCTCTTCCTCAAGGAACAGGTCAGACAGTTCGGATCGCCGTGATTACCCGCGGTGAAAAAGTTGCTGAGGCCAAGGCCGCCGGTGCTGAACTTTCTGGTGATGAGGACCTTGTTGAGGCCATCTCCAAGGGCGAAATGAATTTCGACCTTCTGATTGCGACCCCGGACATGATGCCGAAGGTTGCCAAGTTGGGTCGTGTTCTTGGTCCACGTGGCCTTATGCCAAATCCAAAAGCCGGAACGGTCACTACCGACTTGGCGTCTGCAATCCAGGAATTCAAAGCGGGCAAGCTTGAATTTCGTGCAGACCGCACCGGAATTGTTCACGTTCGCTTTGGCAAAGCAAGTTTTACTGCTGAGGCCTTGCTGGAGAACCTCAAAACGCTACAGGAAACAATCGATCGCAATAAGCCAAGTGGCGCCAAAGGTCGTTACTGGAAGAGCCTTTTCGTCACTTCCACGATGGGGCCTTCGGTGGAAGTTGATGTTGCT------ATCAGGAAGCGGCGTAAGGAAACCGCACGTCAGCGTCAGCGGCGGCGCGCAATGGAACTTCGTGCAGCAAGGGAGGCCAAACAGGTACGTCCCGAGATGGTGGTCGAAGACAATCTCACGGTGCAAGAGCTCGCTGACATGCTCAGCATCGAAAGCTCTGAGATCATCAAATCTTTGTTCTTCGGTGTCATCGCCACGGTCACGCAGACCTTGGACATGCCAACTATTGAAGCTGTGGCCCAAGAATTCGGCGTAGTACTTCAGGACGATGTCATGATCGAAGAGAAAGACCGCGCTCATCTCCGCCGTCCTCCCGTGGTCACTGTCATGGGTCATGTGGACCATGGCAAGACGAGCCTTCTCGATGCGATCCGCAAAGCGCGCGTCGCCGCTGGAGAAGCCGGTGGAATCACCCAACACATTGGTGCCTATCAAGTCGAGAACCCTAGGCTCACCTTCCTGGACACCCCAGGACACGAGGCTTTCACCGCCATGCGTGCTCGAGGAACGAAGGTCACCGACGTTGCTGTCCTTGTGGTTGCGGCAGATGATGGTGTGCGGCCGCAGACTTTGGAAGCGATCAGCCACGCACGAGCGGCAGAAGTGCCGGTTGTTGTGGCGATCAACAAGATCGACAAAGAGGGAGCCTCCCCCGATCGCGTCAAACAGGAACTCTCTGAACAGAACCTGCTGGCGGAAGATTGGGGAGGCGATGTGGTGATGGTGCCCGTCAGTGCCCTCCGCGGAGAAAACATCGACAAGTTGCTTGAAATGATCCTTCTCGTGACCGAGGTAGAGGATTTACAAGCCAACCCCGATCGACTCGCAAAAGGCACCGTGATCGAGGCCCATCTCGACAAGGCCAAAGGCCCTGTAGCCACATTGCTGGTTCAGAACGGCACGCTCCGCACTGGTGACGTGCTTGCCGCAGGACCGGTTCTTGGAAAAGTGCGCGCCATGGTGGACGACGGCGGCGGCCGTTTGAAAGAAGCCGGTCCTTCCTGTGCTGTGGAAGCACTTGGTTTCAGCGAAGTGCCCACTGCAGGCGACGAGTTTGAGGTCTATCCCGATGAGAAGTCAGCACGCGCTGTTGTAGGCGATCGCGCCTCAGATGCCCGTGCCAGTCGTCTGGCTCAACAACGGCGAGTGTCTCTCACGGCCATGTCTGGCCAAGCAAAAGAGGGAGAACTCAAAGAGCTCAATCTCATTCTCAAGGCCGATGTTCAAGGCAGTGTGGAGGCAATCCTTGGCTCTCTTGAACAGCTCCCGGACGAGGTTCAGGTGCGTGTCTTGCTTTCTGCTCCTGGCGAAGTCACGGAAACCGATGTCGATTTAGCGGCGGCATCTGGAGCCGTGATCGTGGGATTTAACACTTCGATGGCTTCAGGTGCGAAACGAGCTGCAGATGCAAACAGCGTTGACGTTCGCGATTACGACGTGATCTACAAGTTGCTGGAGGACATTCAATTAGCGATGGAGGGTCTTCTTGAACCAGAACTTGTTGAGGAGTCTCTTGGTGAAGCTGAAGTCCGGGCTGTCTTCACGATTGGTAAGAGCGCTGTAGCGGGTTGTTACATCACAACTGGGAAACTTCAGCGGAACTGCAAGGTACGCGTCCGTCGTGGCAATGAAATTGTCTTTGCTGGAGATCTCGATTCTCTACGCAGAAACAAAGACGATGTTAAAGATGTGGCCACAGGATTCGAATGCGGAATCGGCTGTGATCGCTTTGCCAATTGGAAGGATGGGGACATTGTTGAGGGCTACAAACTTGTGACCGTGCTTGCCCTCGAAACAAGTTGTGACGAGTCAGCCGCGGCGGTGCTCACTGTTTTGTCTCACGGGATCGCCTCCCAGGTTGAGGAACATGCCAGATGGGGTGGGGTCGTTCCTGAGATCGCCTCGCGCCGTCATGTCGAAGCTTTGCCGAACCTTGTAGAGCAAGCCCTTGAGGACTCTGTCATGGCCTCCGACCTCGATGCCGTTGCGGCAACAGTGGCTCCTGGACTTGTTGGAGCCTTAATGGTTGGCTCAATCACAGGACGAACGTTGGCCGCATTGCATCAGAAACCATTTCTTGCGGTGCACCATCTCGAAGCACATCTCGCCTCTGTTTTATACATCGTTCTACTTGTAAGTGGTGGACACACCGAACTGATCCGAGTGGATCGAAGTGAAATGGTGCGATTGGGCCGAAGCCATGACGACGCTGCAGGCGAAGCCTTCGACAAAGTTGCTCGCTTGATTGGTTTGGGCTACCCGGGAGGACCAGCGATTCAGTCCCTAGCCGTTCATGGTGATTCCAAACTACCGAAGGGGCGCGTCTACGACTTTTCATTTAGCGGCTTAAAAACTGCAATGCTTCGGCAGGTGCAAATGCTTCTTCCTGTAGCTGATCTGGCTGCCAGCTTTGAACAGATCGTGGCCGATGTGTTGGTGGAGCGCAGCCTGCGCTGCTGTCTTGATCAGGGCGATCACTTAGTGATGGTTGGTGGGGTTGCAGCCAACCAACGCTTGCGTTCACAGATGCAAGACGAAGGGCAGGCCGGGATTTCGGTACACATAGCCCCTCTGGCGTATTGCACAGACAATGCCGCAATGGTTGCCGTAGCTGCATTGGCGCACGGCCGCTTCATTCGCGGATCCGTCTCCAAGGTGCGCCGCGTACTCGATCAAATCCGCGGCCGCACTTATCGCGACGCGCTGATCATGCTCGAGTTCATGCCCTACCGCTCCACCGGCCCGATCACGAAAGTGCTTCGCTCCGCTGTGGCCAATGCTGAGCACCTCGGACTTGACCCAGCAACCTTGGTCATTTCCAAGGCCACTGCTGATATGGGTCCGTCCATGAAGCGGTATCGGCCCCGCGCTCAAGGTCGCGCCTACGCGATCAAAAAACAGACCTGCCACATCAGCATTGCTGTG------------------------------------------------------------------------------------------------------------------------------------------------------------------------------------------------------------------------------------------------------------------------------------------------------------------------------------------------------------------------------------------------------------------------------------------------------------------------------------------------------------------------------------------------------------------------------------------------------------------------------------------------------------------------------------------------------------------------------------------------------------------------------------------------------------------------------------------------------------------------------------------------------------------------------------------------------------------------------------------------------------------------------------------------------------------------------------------------------------------------------------------------------------------------------------------------------------------------------------------------------------------------------------------------------------------------------------------------------------------------------------------------------------------------------------------------------------TATTGGGGCACCGGTCGCCGCAAGACCTCGGTCGCACGCGTCCGCTTAGTGCCTGGTAACGGCACAATTACCATCAACGGCCGTCCTGGCGACAATTATCTGTACAACCCAGCCTATTTAGCTGCTGTCAAAGCACCACTTCAGACCTTGGGCCTCAGCACCGAATACGACGTCCTCGTCAATGTTCGAGGAGGAGGCCTGACAGGTCAGGCTGATGCAATCAAGCAGGGTGCAGCTCGCGCTCTTTGCGAACTTTCTGTTGATAATCGCAAGCCCTTAAAAACCGAGGGTCATCTCAGCCGAGATCCACGAGCCAAGGAACGCCGTAAATACGGCCTAAAGAAGGCACGCAAAGCACCTCAGTTTTCCAAGCGT------------------------------------------------------------------------------------------------------------------------------------------------------------------------------------------------------------------------------------------------------------------------------------------------------------------------------------------------------------------------------------------------------------------------------------------------------------------------------------------------------------------------------------------------------------------------------------------------------------------------------------------------------------------------------------------------------------------------------------------------------------------------------------------------------------------------------------------------GGAATTCATGTCGCAGTTGCAACCATTGGTGCGGTGCTTCTCACGATTAAGGCCGGTGAGCTGCGGGGTATTGCAAGTCAAGGAATGATTTGTTCTCTTGCTGAGCTTGGTCAGCCAGATGGCATTGCTGTCTTGCCTGGTACGGCAGTGGCTTCATGTCTTTTAGAAGACACAGTGCTGGAGTTGGCGATCACTGCGAATAGGCCTGACGGTCTGTCAATGACAGGTATTGCGAGGGAAGTTGCTGCGCTGATCTATGCCTTAACCGAAGTCAGTGGGCTCGACGGCAAGCATTCGTCTGTATGGCTGCAACAGAAGCTTTTACGGGCTGGCGTAAAACCTGTCAACGCGATTGTGGACATCACCAATCTAGTGATGTTGGAACAAGGTCAACCAATGCATGCCTTTGATGTCGATGCGCTGGAATTTGGCCTCAGGCAAGGGAGGGCTCATGAGCCGTTCACTGGTTTAGACGGTCGAACGATTGAGGTTGACGAACGAGTTCAGTTGGTGACTTGTCGTGATCATCCAGTTGCGATTGCTGGGGTGATTGGAAGTGCTGAAAGCGGTGTGACCTCTGCTACTCGAAGAATTTGGCTGGAATCAGCGCTCTTCACTCCCGCTTCGATACGTAGCAGCAGTCGAGCAACAGGATTGCGGACGGATGCGAGTTCTCGTTTCGAGAAGGGTTTACCTCGAGAGATCACCTTGCTTGCTGCTGGGCGTGTTCTTCAGCTGATGGAGGATTTGCTTGTGAAACTCCGCCGCCATGCCATCCATCGAATGCTTGGCGCAGCGAGCAGTGATGAACAAGTTGGAAGTTGCCTTTCAGCACTCGGATGCCAGCTGACCTCCACCGTAGTGGTGCCGTCTCGTCGAATGGATCTGGAGGTAGATCTCATCGAAGAGGTGGCTCGTCTTATTGGCTTTGCCCGTTTTGAGGTCCACCTACCTCACGTCCCAGGAGGTTTAACAGCTACCCAACAGGCTGAACGGCGTTTGCGTCGCAGGCTTTGTGCAGCTGGATTACAGGAGATCAACTGCTTATCGCTCAGGGTTGCCATTAGTAATCCTCTCTTTGCAGAAACCAGTCATCTCAGAACTTCTCTCTGGCAAGAGCACTTACAGATTTGCCAACGCAATCTTCAAGCTTCCCAGCCAGGTTGTTGGGTGTTTGAAATCGGCCATGTATTTCAGTCAGCACGTCTTGGTGGGGTGATTTGTGGCAGTCAGGCCCCTGACTACTACATGGCTCGCGGGGTACTTGCAACGGTGTTGAATTCAATGGGTCTTGAGTTAGTTGATGATCTCCACCCTGGACGTGCGGCAGTTGTTGAGGGCGGGTGTTTTGGTCAGCTTCATCCAATGTTGTGCTCAAAATATGAGCTCTGCACCTATCTGTTTGATCTTGATTTTCAACGCCTTTTGGAGTCTTTCAAAACATTCTCTTCTCTTCCTGCAATGGAGAGAGATCTGGCAATGATTGTGCCAAAGACATTGTCCGCTGCAGACCTCATGCAGGCCATTCGTAAGGGAAAACTTGAAAGCGTTGAATTAATCGAT------------------------------------------------------------------------------------------------------------------------------------------------------------ATGATTCAGCAGGAAACCTTCCTCACCGTTGCTGACAACAGCGGCGCGAAGCGCATTCAATGTATTCGTGTCCTGACCAACCGTCGCTACGCCCACGTTGGTGACGTGATCGTTGCCACCGTCAAGGATGCGATGCCCAACATGGGTGTCAAAAAATCAGACATCGTGAAAGCTGTCGTGGTTCGGACCAAAGCCACCATGCGTCGCGACACGGGTAACTCGATTCGTTTCGATGACAACGCAGCCGTAATCATCAATGACGACAAAAACCCCAAGGGCACTCGCGTCTTCGGGCCGGTCGCCCGTGAATTGCGTGAACGCAGCTTCACCAAAATCGTCTCCCTCGCCCCGGAGGTGATCGAATGGCAAGAGCGCGTCGTGCAGATCAGAAGAGTCTCAAAAACCGTCAAAGGCGGCAAAAAAATGAGCTTTCGCGCCATCGTCGTTGTTGGCAATGAGCGAGGTCAGGTCGGCGTTGGTGTTGGCAAAGCAGGTGATGTCATCGGTGCCGTGCGCAAGGGTGTCGCCGATGGCAAAAAGCACTTAGTAAAAGTTCCTCTCACACGCAACTCGATCCCCACCCTCTCTAACGGTCGTGACGGTGCAGCGAGTGTGCTCATCCGTCCTGCTGCTCCAGGTACTGGAGTAATTGCCGGTGGGTCAATTCGTACGGTGCTCGAACTCGCTGGCATCAAAAACGTCTTGGCTAAACGCCTCGGCAGTAAAACCCCTTTAAACAATGCACGGGCTGCCATGGTGGCCCTACAACTCCTCCGCACCCATAAGGAGACAGCAAAAGAACGGGGGATCTCCCTCGAGCAGATCTATATGGGACGATCTCTCAAAAAAGGCCCCTTCATTGCTGACAGCCTGCTTCGCAAGGTTGAAAAGCAAAACGCCGCTGACGACAAGGTCATCAAAACGTGGTCTCGGGCCTCCACAATTCTTCCAATGATGATCGGCCACACCATTGCCGTTCATAACGGCAGGACCCACGTTCCAGTCTTCGTGACTGAACAAATGGTTGGGCACAAGCTGGGTGAATTCGCACCCACACGCACCTTCAAGGGTCACATCAAAGACAAGAAAATGTCACGCCGTAACGCAGCTGTTAAGCGTCCGATTCTGCCGGATCCTCAATTCAACAATCTCGCCACGATGATGGTGGCTCGATTGATGAAGCACGGAAAAAAGTCCACTGCCCAACGCATCTTGTCTGATGCCTTCGGACTGATTGGTGAACGCACCGGAGGCGACCCAGTAGAGCTTTTCGAAACAGCAGTGAAGAATGCAACCCCATTGGTCGAAGTGCGCGCACGTCGTGTAGGAGGCGCCACTTACCAAGTGCCAATGGAAGTTCGTCAAGAACGTGGTACCGCCATGGCTCTCCGTTGGCTCGTGAATTTCTCTAGAGCTCGTAATGGCAGAAGCATGTCTCAAAAGCTTGCTGGCGAATTGATGGATGCCGCCAACGAAGCAGGCAGTGCTGTCCGTAAAAGGGAAGAAACGCACAAAATGGCCGAAGCCAATAAAGCATTCGCCCACTATCGCTACATGCTGAGTCCCAAAAGAGTCAAATTCCGCAAGCAACAGCGAGGCCGCATGCGCGGCGTCGCCACCCGAGGCAACACCATTGCTTTTGGTGAGTTTGCTCTGCAAGCCCAAGAATGCGGCTGGATCACCTCGCGTCAAATCGAGGCCAGCAGGCGCGCCATGACCCGTTACGTCAAACGTGGCGGCAAAATCTGGATTCGAATTTTTCCTGACAAACCAGTCACCATGCGACCCGCCGAAACCCGAATGGGTTCTGGTAAGGGGAACCCAGAGTTCTGGGTTGCTGTGATCAAGCCGGGCAGGATTCTTTTCGAGATGGGTGGTATCACCCCTGAAATTGCTAAGGAAGCCATGCGCCTTGCGCAATACAAGCTCCCCGTAAAAACAAAGTTCGCAAGGATTGCTGGTGTAGACATTCCCCGTGACAAGCGGATCGAAGTCGCACTTACCTACATCTACGGAATTGGCTCGACGCGCGCCAAAACTATCCTTACTAAATCCGGAGTCAACCCTGACATCCGAGTGAAGGATTTAGAAGATAACGATGTGCAGAAATTGCGCAACGCCGCTGAATTCACGATCGAGGGTGACTTGCGTCGTCAGGAGGGAATGGCTCTCAAGCGGCTGCAAGACATCGGATGCCTTCGTGGCCGCCGTCATCGGATGAGCCTTCCCGTACGCGGACAACGGACTCGAACAAACGCAAGAACTCGCCGTGGTGCCAGAAAGACCGTGGCCGGCAAGAAAAAAGACGCCTTAGAGGCTGAGGCGGCGGTTGAGATTTTGGCGGCAACCAATTCCGAGCTCGAGCAACTCAGGGTTGGACTGCTGGGTAAAAAAGGACGATTGTCCGCCGTTTTGGGCGCGATGGGCAAGCTGCCAGGAGATGAACGTCCGCTGGTAGGCCAACGCGCCAACGTGCTGAAGACCCAAGTGCAGCAGCTGCTTTCTGAGCGTCTCGAAGCGGTCAACAGTGCTGCTATGGAGCGGATTGCCTCTGAAACGTTAGATGTGACGGCGCCGCCGATCGGTGTGTCCATGGGACACCGTCACCCATTGATCACCACTACAGAGGAGATCGTCGATCTGTTTTGTGGACTCGGCTATCACGTGGAAGAGGGCCCCGAAGTGGAGACAGATCACCACAACTTCACGGCTCTGAATATTCCGCCAGAGCATCCCGCTCGAGATATGCAGGACACGTTCTATCTCAAGGACTTGTTGCGAACCCACACCTCTCCAGTACAGATTCGCCACCTTGAAAGCAACCCGCCACCGGTCAGGATCGTGGCGCCTGGTCGGGTTTACCGACGGGATGCGGTGGATGCGACCCATTCCCCAGTGTTTCACCAGGTAGAGGTCCTGGCGATTGATGAAGGATTGGATTTCAGCCACTTGCGAGGCACTGTGATGGCATTTCTCAAAGCCTTTTTTGGCGATTTGCCCGTGCGCTTTCGCGCCAGCTACTTTCCATTCACGGAACCGTCAGCTGAGGTGGATGTTCAATGGCGGGGTCGCTGGCTTGAAGTGATGGGCTGCGGAATGGTGGATCCGGCTGTGCTTGAAGGCTTAGGACTCGATCCCGAACGCTGGAGCGGTTTTGCTGCAGGTCTTGGAGTGGAGCGCTTTTGCATGGTGCGTCATGGCATTGACGACATCCGCCGTCTTTACACCAGTGATTTGCGCTTCCTTGAGCAGTTTCTCAAATCCAACAAAGGCGCCCGACGACGCAAGTTGCGTAAAGGACGGGGCATTGCGGCTGGTCAGGGCGCAAGCTGCGGGTTTGGCATGCGCGGTCAAAAATCTCGTTCAGGTCCGACCCGTCCTGGATTTGAAGGCGGACAAATGCCTCTATACCGCCGGGTCCCGCTCAAGCATTTCCTGGTGAATCCCAAGGCATTCACTGTCCTCAACGTGAGTGCACTGAATACCGTCAATCTCGACTCACTCGTTAAGGATGGGATTGTCACTAGTCCTCTCAAGATTCTTGGCAATGGTGAGCTAAAAACAAAACTCACCGTGCAGGCCGCTGCTTTCACAGCATCAGCCCGCGCCAAAATTGAAGCAGCCGGTGGGACTTGT------------------------------------------------------------------------------------------------------------------------------------------------------------------------------------------------------------------------------------------------------ATGTCACGTATCGGTAAAAACCCAATCCCCATTCCCGACAAGGTGAATGTCACGCTCGATGGCCTCGACGTCACGGTGAAAGGGCCAAAGGGCGAGCTCAAACGCACTTTGCCTACTGGTGTAAGTGTGAACCAGGTGGACAACTCCATTGTGGTTTCACCAACCAGCACCAAACGCTCCCGTGAACGTCACGGTCTCTGTCGTGCGCTTGTCGCCAACATGATTGAGGGAGTCAGCAATGGCTACACCAAGAGACTTGAAATCATCGGCGTGGGTTCTCGCGCGCAGGTGAAAGGTAAGACGTTGGTAGTTAATGCTGGCTACAGCCATCCAATTGAAATGGTCCCCCCTGAAGGGATCACCTTCTCAGTAGAGAACAACACAAAAGTGATTGTCTCTGGGATTGACAAGGCAATTGTTGGCAACGAAGCAGCCAAAGTCCGATCGATCCGCCCACCTGAGCCCTATAAGGGCAAAGGGATCAGGTACGAAGGTGAGTGGATTCTTCGCAAGGCAGGCAAGATGGCCAAGAAAGTCGTAGCTGTGATCAAGCTGGCCCTTCAGGCCGGCAAAGCCAATCCCGCACCACCGGTGGGCCCTGCCCTCGGTCAGCACGGGGTCAATATCATGGCGTTCTGCAAGGAGTACAACGCTCGCACTCAGGAAAAGGCCGGCTTTGTAATTCCGGTTGAAATTTCGGTTTTTGAAGACCGCAGTTTCACCTTCATTACTAAAACCCCGCCCGCCTCGGTTCTGATTACCAAGGCCGCTGGAATTCAAAAAGGTTCTGGTGAGTCCGCTAAAGGCAGTGTTGGCTCCATCAATCGCTCCCAGCTTGAGGAGATCGCCAAAACCAAGCTTCCCGATCTCAACTGCTCCAGTGTTGAATCGGCGATGCGCATCATCGAAGGTACCGCCCGCAACATGGGTGTTGCCGTTTCACTAAAACAGCGCTATCGGGAGACCATTCAGCCAAAATTGCTGAAAGATCTAAGTCTCTCCAACATTCATGAAGTTCCCAAGGTGGTGAAAGTCACCGTTAATCGAGGACTCGGCGAAGCCGCCACCAATGCAAAGTCTCTTGAGGCTTCGGTCAACGAATTGGCCCAAATCACTGGCCAAAAAGTTGTCATCACCAGAGCCAAGAAAGCTATTGCAGCTTTCAAAATCCGTCAGGGAATGCCGATTGGATGTGCCGTCACCCTCAGGGGTGAGCGCATGTACGCGTTCCTCGAACGCTTCATCAACCTAGCGCTGCCCCGCATTCGAGATTTTCGTGGTGTGAGCCCGAAAAGTTTCGATGGTCGAGGAAATTACACGGTGGGAGTTAGAGAGCAAATCATCTTCCCTGAGATCTCTTTCGACAAGATCGACGCCATCAGAGGCATGGATATCACAATTGTGACTTCTGCCCGCACGGATGAAGAGGGCAGGGCCCTCCTCCGCGAGATGGGAATGCCATTCATGCCAACCATTCAGCAACTTATTCGTCACGAGCGTCAGACGCTCAAGGCGAAAACCAAATCACCTGCTCTTAGGGCCTGCCCCGAGCGTCGTGGGGTCTGCACCCGCGTCTACACATCCACACCCAAGAAGCCAAATTCGGCGCTACGCAAAGTGGCCCGAGTTCGTCTCACCTCTGGTTTTGAGGTGACGGCCTACATCGGCGGCATCGGCCATAACCTTCAAGAGCACTCCGTGGTCTTGATCCGCGGAGGAAGAGTTAAAGATCTTCCTGGTGTCCGCTATCACATCATTCGCGGAACTCTCGATACCGCTGGCGTGAAAGATCGCCGTCAATCCCGCTCGAAGTACGGCGCTAAATCGCCCGATCTGCGCCAATTAACTGACGCAGATGTCACCGAACAAATTGACGGCCTCCGCCGTGAATTGTTCGAACTCCGATTCCAGCAGGCCACTCGTCAGCTGGGCAACACGCACCGCTTCAAGGAGAGCCGTCTCAAACTGGCTCAGTTGCTGACGGTGCAAATGGGACACAAAATCCATCCAACCGGCTTACGCCTGGGTATCACCCAGGAGCACCGGTCACGCTGGTACGCATCCAAAAGCTATCCCGCCCTCTTACAGGAGGACGATCGCATTCGCAAGTTCATCCACAAGAAGTACTCGGCAGGCATCAGCGATGTGCTGATTGCCCGCAAAGCCGATCAACTTGAGGTTGAACTCAAAACGGCACGCCCCGGAGTGCTGGTTGGCCGTCAAGGCAGCGGGATCGAAGATCTTCGCAGTGGCATTCAAAAGACCGTTGGAGATCGCGTTCGCATCAACGTGGTTGAAGTCGAGCGTGTTGATGCAGACGCCTTTCTCTTAGCCGAGTACATCGCTCAGCAATTAGAGAAACGTGTGGCATTCCGTCGAACCATCCGCATGGCCGTTCAGCGAGCGCAAAGAGCAGGCGTACTAGGTCTAAAAATCCAAGTCAGCGGACGCCTTAACGGTGCCGAAATCGCCCGAACTGAATGGACACGGGAAGGACGTGTGCCCTTGCACACCCTGCGCGCTGACATTGATTACGCCACCAAAGTGGCCAGCACGACCTATGGCGTTCTGGGCATCAAGGTTTGGGTCTTCAAGGGAGAAGTTTTGGACGACTCCAAAAAGACCAAACGCAATGTCCCCAACGGCGTTGCCCATATTCAGAGCACTTTTAACAACACGATCGTGTCCATCACAGACACCACCGGAGAAGTCATCTCCTGGTCATCTGCTGGAGCCAGTGGGTTTAAAGGAGCTCGCAAAGGCACTCCCTTTGCAGCTCAGACTGCTGCTGAAGCAGCTGCACGTCGTGCGCTCGAACAAGGCATGCGGCAAATTGAAGTCCTCGTACGCGGTCCAGGATCCGGACGCGAAACGGCTATTCGTGCCTTACAAGTTGCAGGACTCGAAATCACATTGATCCGCGACGTCACTCCTTTGCCTCACAACGGTTGCCGCCGTTCCAAGCGGCGTCGTGTCCTGGAGAGCAAGCAACAGATCGTCGAGGAGCTTAAGCAGCTTCTTGGCGAGGCCGAAATGACATTGGTTCTGGACTACCAGGGCCTCTCCACCAAGGAAATGACTGACCTGCGGACTCGTCTGCAGGCCAGCAACGGGGTTTGCAAGGTGACTAAAAACACCTTGATGCGCCGGGCCATTGATGGAGACAGTAGCCTCGACTCTCTTTTAAGCGGAACCAATGCGTTCATCCTGATTAAGGGTGATATCGGCGGTGCTGTTAAGGCCGTTCAAGCCTTTCAGAAAGAGATTAAAAAATCCGAGACTAAGGGCGGTCTTTTCGAAGGCAGGCTTCTTTCTCAGGATGAGATCAAAGCGATTGGGGAACTTCCTACCAAGGAAGTGCTCATTGCCCAGATCGCTGGTGCCATCAATGCAGTCACCACAGTTGCTGTGGGTATCATGGCTAATCACGACCCAATTTCCGACATGCTCACCCGCATCCGCAATGCGAGTGAGAAACGTCACGAGTCCACGAAAGTTCCCGCTTCTCGCATGTCCCGCAGCATTGCCAAAGTGCTGCAACAAGAGGGCTTTATCGCTGAAATCGAGGGTGTACGCACCGAATTGGTGCTTGCACTGAAGTACCCCACAATCCGCTCCATGCAAAGGGTTAGCAAGCCTGGCCTGCGCATCTACAAAAACACACGCGGCCTTCCCAAGGTCCTTGGCGGACTAGGGATCGCCATTGTCTCCACCTCTAAGGGGGTGATGAGTGATCGCGATGCCCGCAAACAAGGCGTGGGCGGCGAAGTGCTCTGCTACGTCGGCTTCGTGGTGATCGACAAGCCATCAGGCATGACTTCACATGCCTGCGTAAGCCGCATGCGAAGAGTGCTTCAAACACGAAGAGTTGGCCACGGAGGAACGCTTGATCCAGCAGTGACAGGAGTGCTGCCAATGGCTGTCGGCCAGGCCACCCGACTGCTTCCTTACCTGCCAGGAGAGAAGACCTATCGCGGGGTCATCCAGCTTGGAACCCGCACCAGTACCGACGACCTGGAAGGCAATGTCATCACAAGCCCGGCGACCATCAATCAGGTCCTAAATCAATTTCGCGGCACTATCGAACAGTGTCCGCCCCAGGTTTCGGCTGTGCACGTGGATGGCGAACGCGCCCATGCCAGGGCCCGCCGCGGTGTCATGGATCTACCAGCCAGAAGCGTGACCATCCACTCCCTTTCTCTTTCCCAAAAGGGAAAGCTCACCGAGGTGCACTGCTCCGCGGGAACTTACGTCCGTTCGTTGGCCAGAGATCTCGGGGAGGCCCTGGGATGCGGAGGCTGCTTAGACTGGCTTAGGCGGACCCAAGCCCTTGGCTTTAATGAAGCTGATGCGATCCTTCCTAAG---CACACCCTCATCCCTCCCCAGCAGGCGCTGACACAACTACCAACCCGCCGCCTCACGGACCTTGAACGTGAAGACTGGTCTCGCAAACAACAAACTCAAAAGCGCCACAGGCGTCTGCGTCGCCATCTCAGTGGCACTGCAGATCGTCCAAGATTGGCCGTGTTCCGCTCCAACAGCCACATTTACGCTCAGTTGATTGATGATGAGGCCCAGAGCACCCTTTGCTCTGCCTCAACCATCGACAAAGATTTGCGTACCAGCGGCAGTAGCTGTGATGCCTCGATTGCCGTTGGTGATTTGGTGGGCAAACGTGCTATTGCCAAAGGGATTCAACAAGTTGTCTTCGATCGAGGCGGCAACATGTACCACGGCCGGGTGAAAGCTCTCGCCGATGCAGCCCGGAACGCGGGCCTTCAGTTCATGTCGCTCGATACCACCGAAAAGCAACAACTCATCAACAGCCACCAAACCCATGCCACCGATACCGGATCGGCAGAGGTTCAGGTCGCCATGCTGAGTGAGCGCATCTCGAAGCTCAGCAGCCATCTTCAACAGAACATTCACGACTATTCGTCTCGCCAAGGTCTGTTGAAAATGATTGGTCGTCGCAAGCGCTTGCTTGGTTATGTGCGTGGTAAAAGCGAACAGCGCTATAGCGATCTGATTTCTAAGCTTGGAATACGC---------------------------------------------------------------------------------------------------------------------------------------------------------------------------------------------------------------------------------------------------------------------------------------------------------------------------------------------------------------------------------------------------------------------------------------------------------------------------------------------------------------------------------------------------------------------------------------------------------------------------------------------------------------------------------------------------------------------------------------------------------------------------------------------------------------------------------------------------AAAGAAAGGGTTGGCACCGTCGTCAGCGACAAGATGGACAAAACGGTGGTGGTAGCGGTGGAAAACCGCTTCCCTCACCCCGTCTATCAAAAGACTGTCAGCCGGACCACCCGTTACAAAGCACACGACGAAGACAACTCTTGCCGGGTTGGTGACCGGGTTCGGATTACCGAGACCCGTCCGCTGAGCCGTCACAAGCGTTGGGCTATTGCTGAAGTTCTCTCAGTTCCCTCCATTGATTCAATCGATCGCCAGTGGTACCTGGTAGATGCCGAGAATCAAACCCTCGGTCGCCTGGCGACCGAAGTGGCTTCCGTGCTTCGTGGCAAAAACAAAGCCAGCTTCACTCCTCATCTCGATACCGGCGATTTTGTGATCGTGGTGAACGCGGACAAAATTCGTGTTTCCGGCAAAAAGTCACAGCAAAAGCTCTACCGCCGTCATTCAGGCCGTCCAGGTGGAATGAAGGTTGAAACCTTTGAGCATCTCCAGGAACGCCTCCCTGAGCGCATCGTGGAGAAAGCGATTAAAGGAATGCTTCCTCACAATGCCTTGGGTCGCCAATTGTTCCGCAAACTCAAGGTTTACAAAGGCACCGAGCATCCCCACGCCGCTCAACAACCCAAGACTGGGGTGGATGAAGTCGGTCGTGGTTGCTTGTTTGGTCCTGTCTTTGCGGCGGCGGTTGTGTTAGGTCTAACTGATAGCAAAGCGTTAACTCCGACACGTCGAGCTGCATTGGTCCCTCTGATTGAGGATGCTTATGCCTGGGGATTGGGCCAAAGTTCTGCAAGGGAGATTGATCAAAACGGCATTCGAACTGCTACAGAAAAGGCCATGTTGTGTGCTATTCAGCCGAGCATGTTGGTGGATGGACAACGCACGATCGTGCGTGGAGACAGCAGCAATGAAGCAATTGCGGCTGCAAGTGTGTTAGCGAAAGAGTCTCGTGATGCTCTGATTCGACGCCTTTCCGAACGATTCCCTGGATATGGCCTTGAACGACATGCTGGTTATGGAACGGCTCAGCATCGAGAAGCTCTCCTGGCCTCTGGTCCGACTTCCCTTCATCGACATTCTTTTATGCGCCTTCGCAAAGGTGACACCGTTCAGGTGATTGCTGGCAAAGACAAAGGCAAAACAGGTGAAGTGCTACGCACTTTGAACGAAAATCGTGTGATCGTTCAAGGGATCAACCTTCGAACCCGTCACGTGAAGCCAACTCAAGAAGGCGAAACTGGACGGATCCTCACCGAGGAAGCATCACTGCATGCCTCCAACGTGATGTTCTATTCCACCAAAAAGCTCGCCAGTCGCATTGAACTGATTACCGAAAAAGGCAGCAAAAAGCGCCGCCTTAAGAAAACAGGCGAA
>AG-679-D13
ATGGCTGTTGTCACTCTCTCCGAAATGATGGAGGCGGGTGCCCACTTTGGGCACCAAACCCGCCGCTGGAATCCCAAGATGTCGCGCTACATCTATTGCGCGCGCAATGGTGTCCACATCATCGACCTCGTGCAGACCGCCGTCTGCATGAACAACGCCTACAAGTGGACTCGCTCCGCTGCGCGCAGCGGCAAACGCTTTCTCTTCGTCGGCACCAAGAAACAAGCTTCTGAAGTGGTGGCACTGGAAGCAGCCCGCTGCGGTGCTTCTTACGTGAACCAGCGCTGGTTGGGCGGCATGCTCACCAACTGGACCACGATGAAGGCTCGGATCGATCGGCTGAAGGACCTCGAAAGGATGGAGTCCAGTGGCGCCATCGCCATGCGTCCGAAGAAAGAGGGTGCTGTTCTCCGCCGCGAACTCGAGCGTTTGCAGAAGTATCTCGGAGGCCTGAAGAACATGCGGCGTCTTCCGGATGTTGTGGTGCTCGTGGACCAGCGTCGTGAATCCAATGCTGTGCTTGAGGCCCGCAAGCTCGATATCCCCTTGGTGTCGATGCTCGACACCAACTGCGACCCTGACCTCTGCGAAGTGCCCATCCCCTGCAACGACGACGCTGTGCGTTCCGTTCAACTGGTGCTTGGTCGCCTCGCCGACGCCATCAATGAAGGCCGTGCTCAGCAGAAGATCCGCATCCGCCTGAAGGCGTTTGACCGTCGCATGCTTGATCTTTCCTGCGACAAGATCATTGATACTGCCGATCAGACCGCTGCTACAGCGATCGGGCCCATTCCTCTCCCCACCAAGCGCAAAATTTATTGCGTACTGCGTTCCCCTCACGTGGATAAAGACTCCCGGGAACACTTCGAAACCCGTACTCACCGTCGGATCATCGACATTTACAGCCCTTCCGCGAAGACGATCGACGCACTGATGAAGCTCGATCTCCCCAGTGGTGTGGACATCGAAGTCAAGCTCATGCCCAAACTCCCCAAGCGCCTGGCGAGCCTCGTCAGCAAAATCGAGGATCGCGTCTACGAACCCCTCGAGGCGATTGCCCTGGTGAAGGACAACGCCAACGCCAAGTTCGACGAAACCATGGAGGCCCATGTACGCCTCGGCATCGATCCGAAGTACACCGACCAGCAGCTCCGCACCACGGTGGCGCTACCTAACGGCACAGGTCAGAGCGTTCGCATCGCGGTGGTGACCCGCGGTGAGAAGGTTGCTGAAGCCAAGGCTGCCGGTGCCGAACTGGCGGGTGATGAAGATCTGGTGGAGTCCATCGCCAAAGGCGAGATGGATTTCGACCTGTTGATCGCCACCCCGGACATGATGCCCAAAGTGGCCAAGCTGGGCCGTGTTCTCGGCCCCCGTGGTCTGATGCCGAACCCCAAGGCCGGCACTGTGACCACCGACCTGGCATCTGCCATTCAGGAATTCAAGGCCGGCAAACTGGAATTCCGGGCGGATCGCACGGGCATCGTGCACGTGCGTTTCGGTAAGGCAAGTTTCAGCGCCGAGGCTCTGCTGCAGAACCTCAAGACCCTGCAGGAGACCATCGACCGCAACAAGCCGAGTGGTGCCAAGGGTCGTTATTGGAGGTCGCTGTTCGTGACCTCCACCATGGGTCCGTCCGTGGAAGTGGATTTCTCCGCTCTGATGCGCAAACGCCGCAAGGAAACCACACGGCAACGTCAGCGCCGCCGTGCCATGGAACTGCGGGCAGCCCGGGAAGCCAAGCAGGTGCGGCCGGAAATGGTTGTGGAGGACAACCTCACGGTGCAGGAGCTGGCGGACATGCTCAGTGTCGAAAGCTCCGAGATCATCAAGTCCCTCTTCTTCGGGATCATCGCCACGGTCACCCAATCTCTGGACATGGGCACGATCGAGACGGTGGCCGAGGAATTCGGGGTTGTCCTCCAGGACGACGTCATGATCGAGGAGACCGACAAGGCTCACCTGCGACGCCCCCCCGTCGTGACGGTGATGGGCCACGTCGACCACGGCAAAACCAGCCTGCTGGATGCCATCCGACAGGCCCGGGTGGCTGCCGGCGAGGCCGGCGGCATCACCCAGCACATTGGTGCCTATCAGATCGAAAATCCCAAGCTCACCTTCCTGGATACGCCGGGTCACGAAGCCTTCACGGCCATGAGAGCGCGCGGCACCAAGGTGACCGACGTAGCGGTTCTGGTTGTAGCGGCGGATGATGGCGTCCGCCCCCAGACCCTGGAGGCCATCAGCCACGCCCGCGCGGCTGAAGTGCCGATCGTGGTCGCGATCAACAAGATCGACAAAGAGGGAGCATCGCCTGATCGGGTGAAGCAGGAACTCTCCGAGCAGAGCCTGCTGGCGGAAGACTGGGGCGGCGATGTGGTGATGGTGCCGGTGAGTGCCATCAAGAGAGAAAACATCGACAAATTGCTTGAGATGCTTCTGCTGGTCACTGAGGTGGAAGACCTGCAGGCCAACCCCGATCGCATGGCTCGCGGCACCGTGATCGAGGCTCATCTCGACAAGGCCAAAGGCCCTGTGGCCACGCTCCTGATCCAGAACGGCACCCTCAGAACCGGTGATGTTCTCGCCGCTGGTCCGGTGCTCGGCAAGGTGCGCGCAATGGTCGACGACAACCGTCAGCGGTTGAAGGAAGCAGGCCCCTCCTTCGCTGTAGAGGCCCTCGGCTTCAGTGAAGTACCAACGGCGGGCGATGAATTCGAGGTCTATGCCGATGAGAGATCGGCGCGAGCCGTGGTGGGCGACCGGGCCTCCGATGCCCGCGCCACACGCCTGGCCCAGCAGCGACGGGTGTCGCTGACCGCCATGTCCGGTCAGGCCAATGAAGGTGAGCTGAAGGAACTCAACCTGATTCTCAAAGCCGATGTGCAGGGTTCCGTGGAAGCGATCCTCGGTTCGCTCGAACAGCTGCCGGATGAAGTGCAGGTGCGGGTGCTGTTGTCAGCGCCGGGTGAGATCACGGAAACAGATGTGGACCTGGCTGCCGCATCCGGTGCGGTGATCGTGGGCTTCAATACCTCGATGGCTTCCGGTGCCAAGAAAGCCGCTGATGCCACCGGCGTGGATGTGCGCGACTACGACGTCATCTACAAGCTGCTCGAAGACATCCAGCTGGCCATGGAAGGTCTGCTGGAACCCGAGCTGGTGGAGGAGGCACTCGGCGAAGCCGAGGTGCGAGCCGTGTTCACCATTGGCAAAAGCGCTGTGGCTGGTTGCTACATCACCACAGGCAAACTGCATCGCAACTGCAAGGTCCGCGTTCATCGCGGCAAGCAGGTTGTGTTCGCAGGCGATCTCGACTCCTTGCGTCGCAACAAAGACGACGTCAAGGAGGTTGCCACCGGCTTTGAGTGCGGTGTCGGCACCGATCGTTTCGCCAACTGGGAGGAGGGCGACCGGATTGAAGCTTTCAAGATGGTCACCGTCCTTGCCCTCGAAACAAGTTGTGACGAGTCGGCTGCAGCTTACGTGCGCGTTGTTGCATCGCGAATCGCTTCTCAGGTCGCAGAGCATGCGCGCTGGGGAGGGGTTGTTCCAGAGATCGCCTCCCGTCGCCATGTCGAAGCACTGCCGGTCTTGATTGAACAGGTGCTTGAGGAAGCAGGGTCACTGGATGGGGTTGATGCCGTGGCAGCAACGGTCGCCCCTGGCCTTGCGGGAGCACTGATGGTGGCTTCGGTCACCGGCCGCACCCTGGCAGCTCTGCATGGACGTGCATTCCTGGGGGTGCATCATCTGGAAGGTCACCTGGCCTCGGTGTTGTACCTGGTTCTGCTAGTGAGCGGTGGACACACGGAATTAATTCGTGTAGAGCAAGGGGGTATGGATCGGCTCGGTCGCAGCCACGACGATGCGGCTGGAGAAGCGTTCGACAAAGTGGCGCGATTGCTGGGGCTTGGTTACCCCGGAGGCCCCGCCATTCAGTTGGCCGCCGAAAGCGGAAACAGTCAGTTGCCGAAGGGTCGAATTTATGACTTTTCCTTCAGCGGCCTGAAAACCGCCATGCTTCGCACCGTGCAATCAGATCTGCCGTTGGCAGATCTCGCCGCCAGTTTCGAACAGGTGGTGGCCGATGTTCTGGTGGAGCGCAGCTTGCGCTGCGCTGTGGATCAAGGCCGCGAGCTGGTGATGGTGGGCGGCGTGGCTGCCAACAAACGTTTGAGAACCTTGATGCAGAAGCGGGCTCAGAAAGGGATTCGGGTTTCGATCGCTCCCCTGGAGTACTGCACGGACAACGCCGCGATGATTGGTGCTGCTGCTCTG------------------------------------------------------------------------------------------------------------------------------------------------------------------------------------------------------------------------------------------------------------------------------------------------------------------------------------------------------------------------------------------------------------------------------------------------------------------------------------------------------------------------------------------------------------------------------------------------------------------------------------------------------------------------------------------------------------------------------------------------------------------------------------------------------------------------------------------------------------------------------------------------------------------------------------------------------------------------------------------------------------------------------------------------------------------------------------------------------------------------------------------------------------------------------------------------------------------------------------------------------------------------------------------------------------------------------------------------------------------------------------------------------------------------------------------------------------------------------------------------------------------------------------------------------------------------------------------------------------------------------------------------------------------------------------------------------------------------------------------------------------------------------------------------------------------------------------------------------------------------------------------------------------------------------------------------------------------------------------------------------------------------------------------------------------------------------------------------------------------------------------------------------------------------------------------------------------------------------------------------------------------------------------------------------------------------------------------------------------------------------------------------------------------------------------------------------------------------------------------------------------------------------------------------------------------------------------------------------------------------------------------------------------------------------------------------------------------------------------------------------------------------------------------------CGGGTCTCCCTGTCCTGGCTGAATGAACTCGTCGAGCTGGCTCAACGACTGTCAATGGCCGGCTTCGAGGAAGAGGAGATCGACGACATTGCCCTGGCTCAGGGGGTGGTGATCGGGTTCGTGAAGGAGAAGGACAAGCATCCGAATGCCGACAAACTGAGTGTCTGCCAGGTGGATGTGCAGATCGTTTGCGGTGCTGGAAATGTGCGGGCGGGCATCCATGTGCCTGTGGCCATGGTGGGCGCTGTTCTGCTCACGATCAAAGCTGGAGAGCTCCGCGGGGTTGCCAGCAACGGCATGATCTGCTCGTTGTCGGAACTGGGTCTGTCCGATGGCATTGCGGTGCTGCCCGGCCAGCCCGTTGCCGCAGTGCTCCTGGATGACACGGTTCTCGACCTTGCGATCACAGCGAACCGACCTGATGGTCTGTCGATGGTTGGGATCGCCCGTGAGGTGGCTGCTCTGCTCTACGGCATCAGCCTGATCGAAGCCGTAGACAGCGATGCCTCGCCAGCCTGGGTACAGCGTCGCCTCAGTCGAGCCGGGATCAACCAGGTGAATGCCGTGGTGGACATCACCAATGTGGTGATGCTCGAGCAGGGGCAACCCCTGCACGCCTTCGATGCGGAAGCGCTGGAGTTTGGACTGCGTCAGGCCCTGGAAGGGGAAACATTCACCGGACTGGACGACCGTGAACTGACTCTTGATGGGCGGGCACAGGTGGTGACCTGCCATGACCATCCCATCGCGCTTGCCGGCGTGATGGGAAGCAAGGCCAGCGGTGTGGGCGCCGCAACCAACAGGATCTGGCTGGAATCCGCCATGTTCAGCCCTGTCTCCGTACGGACCACGGCCCGTTCGGTTGGTCTTCGCACCGATGCCAGCGCTCGGTTCGAAAAAGGCCTGCCAAAGGACATCACCCTCGCGTGTTCTGTTCGAGCCCTGGAACTGCTCAGTGCACAGTTCGTCCCCCTTCGTCGTCAGGCTCTGCACCGCCTGCTGGGAGCTGACAACAGCGAAGAGGACATCGAACGCTGTCTCTCCGCTCTCGGTTGCCAACTTTCCAGCTCTGTGGTGGCGCCCCCGGCACGACTGGACCTCGAGATTGATCTGGTCGAAGAAGTCGCAAGGCTTGTTGGTTTCGATCGCTTCGGATCAACGTTGCCCCCGATTGCCCCCGGTCTCACGCCTCAGCAACAGGCGGAACGACAGTTGCGACGCTTGCTCTCAGCGACCGGTCTTCAGGAGATCACAACCCTGTCACTGCGAATTGCCATCAGCAATCCGCTGTTGGCCGAGACCAGCCATCTCCGCACCAATCTCTGGGAAGAACATCTCTCTGTTTGCGTCAGGAATCTCAAGGCGTCACAGGAGGGGTGCTGGGTGTTCGAGATCGGCACCACCTACGAGACCCGTGAACTGTGTGGAGTGATGAGTGGTCGCTGGATGAACAACTACTTCACAGCTCGGGGACGTCTTGCAGAAGTGATGCAGGCGCTCAAGTTGGAGCTGAGCGACAGGCTGCATCCGGGTCGTGCAGCAACACTCGAAGGAGGCTGCTTTGGACAGTTGCACCCCGAACTTGCTGCCCAACAGGATCTGGCCACCTACCTCTTCGAATTGGATCTGCAGCGTCTCCTCGATGCGTTCAAGCCCTTTGCCACTGTTCCAGCGAGTGAACGAGATCTGGCCATTGTGGTGAACCGATCAATCGCGGCCAGTGATCTGGCCCAGTGCATGCGCAAGGGAAAACTGGAGGCCGTCACCCTGATCGATCGCTTTGAAGGTGAACAGGTGGGTGAAGGAATGGCCAGCCAGGCCTTCCGCCTGCGTTATCGCGGCAAATCAGAAACGCTGAAAGAGGAGCAGGTGGCACCGGTGCACGAAAAAATTCGCCAGGCCCTGGTGAAGCAGTTCTCTGCCGATCTCAGG---------------------------------------------------------------------------------------------------------------------------------------------------------------------------------------------------------------------------------------------------------------------------------------------------------------------------------------------------------------------------------------------------------------------------------------------------------------------------------------------------------------------------------------------------------------------------------------------------------------------------------------------------------------------------------------------------------------------------------------------------------------------------------------------------------------------------------------------------------------------------------------------------------------------------------------------------------------------------------------------------------------------------------------------------------------------------------------------------------------------------------ATGTCCCGCCGTAATGCCGCTGAAAAGCGCCCGATTCTTCCTGATCCGCAGTTCAACAGCCTGGCCACGATGATGGTGGCTCGGCTGATGCAGCACGGCAAGAAATCAACGGCTCAGCGCATCCTGTCCGACGCCTTCGGACTGATCAACGAGCGCACCGGTGGTGACCCTCTGGAGCTGTTTGAAACAGCGGTGAAAAACGCCACACCTCTGGTTGAAGTTCGCGCACGTCGTGTGGGTGGTGCCACCTACCAGGTGCCGATGGAAGTGCGCCAGGAGCGTGGAACAGCCATGGCCCTGCGCTGGCTCGTGAGCTTCTCCCGCGCCCGTAACGGCCGCAGCATGGCCCAGAAACTCGCCGGTGAGCTGATGGACGCCGCCAATGAGGCTGGCAGCGCAGTTCGCAAGCGCGAAGAAACCCACAAGATGGCTGAAGCCAACAAGGCTTTCGCCCATTACCGCTAT------------------------------------------------------------------------------------------------------------------------------------------------------------------------------------------------------------------------------------------------------------------------------------------------------------------------------------------------------------------------------------------------------------------------------------------------------------------------------------------------------------------------------------------------------------------------------------------------------------------------------------------------------------------------------------------------------------------------------------------------------------------------------------------------------------------------------------------------------------------------------------------------------------------------------------------------------------------------------------------------------------------------------------------------------------------------------------------------------------------------------------------------------------------------------------------------------------------------------------------------------------------------------------------------------------------------------------------------------------------------------------------------------------------------------------------------------------------------------------------------------------------------------------------------------------------------------------------------------------------------------------------------------------------------------------------------------------------------------------------------------------------------------------------------------------------------------------------------------------------------------------------------------------------------------------------------------------------------------------------------------------------------------------------------------------------------------------------------------------------------------------------------------------------------------------------------------------------------------------------------------------------------------------------------------------------------------------------------------------------------------------------------------------------------------------------------------------------------------------------------------------------------------------------------------------------------------------------------------------------------------------------------------------------------------------------------------------------------------------------------------------------------------------------------------------------------------------------------------------------------------------------------------------------------------------------------------------------ATGGCCAAAAAAGTCACCGCTGTTATCAAGCTGGCCCTTCAGGCCGGCAAAGCCAATCCCGCGCCGCCGGTGGGTCCTGCCCTCGGCCAGCACGGTGTGAACATCATGATGTTCTGCAAGGAGTACAACGCTCGGACGCAGGACAAAGCCGGTTTCGTGATCCCGGTGGAGATCTCGGTCTATGAGGACCGCAGCTTCACCTTCATCACCAAGACGCCCCCGGCGTCGGTGCTGATCACCAAAGCCGCCAAAATCGACAAGGGCTCGGGCGAATCCGCCAAGGGCAATGTCGGTTCGATCAACCGGGCTCAGCTCGAGGAGATCGCCAAGACCAAGCTTCCTGATCTCAACTGCACCAGCATTGAGTCCGCGATGCGGATCATCGAAGGCACCGCCCGCAACATGGGTGTTGCCATC---------------------------------------------------------------------------------------------------------------------------------------------------------------------------------------------------------------------------------------------------------------------------------------------------------------------------------------------------------------------------------------------------------------------------------------------------------------------------------------------------------------------------------------------ATGCCAACCATCCAACAGCTGATCCGCACTGAGCGTTCACGCCTCAAGGCCAAAACGAAATCCCCGGCCCTGAAAGCTTGTCCCGAGCGCCGCGGTGTCTGCACCCGCGTCTACACCTCCACGCCGAAAAAGCCCAATTCGGCGCTGCGCAAGGTGGCTCGTGTGCGTCTCACCTCCGGTTTTGAGGTGACTGCCTACATCGGTGGCATCGGTCACAACCTGCAGGAGCACTCAGTGGTGTTGCTCCGAGGCGGTCGTGTGAAGGATCTTCCCGGAGTTCGATATCACATCATCCGCGGAACGCTGGACACCGCCGGCGTGAAGGATCGGCGTCAATCCCGGTCCAAATACGGCGCCAAGGCTCCG------------------------------------------------------------------------------------------------------------------------------------------------------------------------------------------------------------------------------------------------------------------------------------------------------------------------------------------------------------------------------------------------------------------------------------------------------------------------------------------------------------------------------------------------------------------------------------------------------------------------------------------------------------------------------------------------------------------------------------------------------------------------------------------------------------------------------------------------------------------------------------------------------------------------------------------------------------------------------------------------------------------------------------------------------------------------------------------------------------------------------------------------------------------------------------------CTGGAGAACAAGCAGCAGATCGTCGGAGAGCTCAAAGAGCTCCTCGCCGACGCCGAACTGGCACTTGTCCTTGATTTCAAGGGCCTGTCCATCAAGGAGATGTCTGACCTGCGGGATCGTCTGCGGGCCAGCGACAGCGTTTGCAAGGTGACCAAAAACACCTTGATGCGCCGTGCCATTGATGGCGACAGCAACCTCGATTCCCTGCTGACCGGAACCAACGCCTTCGTCCTGGTGAAGGGCGATGTTGGTGCCGGTGTGAAGGCTGTTCAGACCTTCCAGAAGGAACTCAACAAGTCCGAGACCAAGGGCGGCCTTTTCGAAGGCAAGCTCCTCTCTCAGGACGAGATCAAAGCCATTGCCGATCTCCCCTCCAAGGAGCAGCTCATGGCTCAGATCGCGGGTGCTATCAACGCCGTGGCCACGGTCGCTGTGGGCATC------------------------------------------------------------------------------------------------------------------------------------------------------------------------------------------------------------------------------------------------------------------------------------------------------------------------------------------------------------------------------GGCTTTGTGGTGATCGACAAGCCAGCCGGACTGACCTCCCACAGCTGTGTTGGCCGTCTGCGCCGCTGCTATGGGCTTCGACGCGTCGGCCATGGCGGCACCCTCGACCCCGCCGTTACCGGTGTTCTGCCGATTGCTCTGGGACCGGCCACCCGGCTGCTGCCCTACCTGCCCGGCGACAAGACCTACCGCGGCGTGATCCAGCTGGGGCAGCGCACCAGCACCGACGACCTGCAGGGTGATCTGCTGGAGAGTGAGGCCGAGCTCAAGCAGGCTCTGGCTCCGTTTCACGGCGCGATTCAGCAGCGGCCCCCCCAGGTGTCGGCCGTGCACGTGGACGGCGAGCGAGCCCACACCCGGGCCCGCCGCGGCGTGATGGAGCTGAAAGCCCGACCGGTCACCCTGCACCGGCTTGAGTTGATCGAGGCTGGACAACTGGCCGAGGTGCACTGCTCCTCCGGCACCTACATCCGCTCCATTGCGAGGGATCTGGGGGATGCCATCGGCTGCGGTGGCTGCCTGGCCTCCCTGCGGCGGACCCAAGCGCTCGGCTTCCACGAACACCAGGCTCCCCTGCCGGAGGCCAGCCCACTCTCTCCGCTGATG---GCCCTGAGCCATCTACCCCAGCATCACCTCGATGAGCAGCAACAGGCCGACTGG------------------------------------------------------------------------------------------------------------------------------------------------------------------------------------------------------------------------------------------------------------------------------------------------------------------------------------------------------ATGTCGTTAGATACCACCGAAAAGCAACAGCTGATCAACACCCATCAGACCCACGGCACCGACACCGGGTCTGCTGAGGTTCAGGTCGCCATGCTGAGTGAGCGGATCAACCGTCTCAGCAGCCACCTCCAGAACAACATTCACGACTTCTCTTCCCGTCAAGGATTGTTGAAGATGATTGGCCGTCGCAAGCGTCTGCTGGGCTACATGCGCAGCAAAAACGAGCAACGCTACGTTGATACGATCGCCAAACTGGGCATCCGCCTGCGCATCGCCTCCCGCCGCAGCCAGCTGGCGATGGTGCAGACCAACTGGGTGAAAGCCGAATTGGAAAAGCTGACCATCACCGTGGAGGCGATGGCCACCCAAGGCGACAAAATTCTCGACGTTGCCCTGGCCAAAATTGGCGACAAAGGACTCTTCACCAAAGAGCTCGAGGCCCAAATGCTTGTCGGCCGCGCCGATATCGCTGTTCATTCTTTAAAAGACCTACCGACCAATCTCCCTGAAGGTCTGATGCTCGGGTGCATCACCGAACGGGAAGATCCCGCCGACGCCTTGGTGAAGCACCTCAATCTTGCGACACTCCCCGAAGGCGCTGTGGTGGGGACCAGCTCACTCCGGCGCCTTGCCCAGTTGCGGCATCACTACCCCCATCTGGAATTCAAGGATGTCCGCGGCAACGTCATCACCCGCCTGGAGAAACTCGATAGCGGCGCGGACTGCCTGATCCTGGCCGCCGCAGGCCTGGGACGACTCGGCTTTGCAGATCGCATTGACCAAATCCCTGGCGATATTTCTCTCCATGCCGTGGGCCAGGGAGCTCTGGGGATCGAATGCGTTGAGAACAAGATGGAGATCATCAAAGTGCTTGAACATGGGCCAACCTCCAAGCGCTGCCTCGCAGAGCGCGCCTTCCTCAGGGAACTTGAGGGAGGCTGTCAGGTGCCTATCGGCGTCAACACACAGTTAATCCTTACTGGCATGGTGGCAAGCCTCGACGGCAAGTTGATCAGAGAGCGAGCAACAGATCCCGAAGCGATTGGACTTGAGCTGGCGAAGGAACTTGGTGCTGGCGAAATT------------------------------------------------------------------------------------------------------------------------------------------------------------------------------------------------------------------------------------------------------------------------------------------------------------------------------------------------------------------------------------------------------------------------------------------------------------------------------------------------------------------------------------------------------------------------------------------------------------------------------------------------------GGGGTGGATGAGGTCGGCCGTGGTTGTTTGTTTGGTCCCGTTTTCGCCGCTGCTGTGCTGCTGGGATTGACCGACAGCAAAAAGCTCAGTCCCCGCCGTCGTGCAGTCTTGGTACCGCTGATTCGAAACGTTGTAGCCCGTGGTCTTGGCCAGGCATCAGCCCGCGAAATTGATGCTCTGGGGATCCGGGGTGCAACCGAACTGGCGATGCTGCGCGCCCTGCTGCCCCAGTTGTTAGTGGATGGCCAGCAGACGGTGGTGGGTGGTGATTCCCTGTCCCCAGCGATTGCAGCGGCCAGTGTTCTTGCCAAGGAAAGTCGGGATGGGCTTATTCGCCGACTGGCTCTGAAGTTTCCCGGCTACGGCCTGGAGCGGCATGTGGGTTACGGCACCCAGCAGCATCGTGCTGCTCTGTTGGCGTCAGGCCCGACGGTTTTGCACCGTCGCACATTC---------------------------------------------------------------------------------------------------------------------------------------------------------------------------------------------------------------------------------------------------------------------------------------------------
>AG-683-A03
------------------------------------------------------------------------------------------------------------------------------------------------------------GCCTACAAGTGGGTGCGTTCAGCTGCTCGGAGCGGCAAGCGCTTCCTCTTCGTCGGTACCAAGAAGCAAGCATCTGAGGTTGTTGCGCAAGAAGCCCTTCGCTGCGGATCGTCTTACGTGAACCAGCGCTGGCTTGGCGGCATGCTGACCAACTGGACCACGATGAAAGCCAGGATTGATCGTCTCAAAGATCTTGAGAGGATGGAATCCAGTGGCGCTATCGCCATGCGCCCCAAGAAGGAAGGTGCTGTTCTGCGTCGTGAACTCGAGCGTTTACAGAAGTACTTGGGTGGTCTTAAGAACATGCGTCGTATTCCCGACGTGGTGGTGCTTGTTGATCAGCGGCGTGAAACCAACGCAGTGCTCGAGGCTCGCAAACTCGACATCTCTTTGGTGTCGATGTTGGACACCAATTGCGACCCCGACTTGTGTGAGGTTCCTATCCCTTGCAACGATGACGCGGTCCGTTCCATTCAGTTGGTTTTGAGCCGTTTGGCTGATGCAATCAACGAAGGACGT---------------------------------------------------------------------------------------------------------------------------------------------------------------------------------------------------------------------------------------------------------------------------------------------------------------ATGCCAAAACTTTCCAAACGCCTGGCCAGTCTCGTTACCAAAATCGAGGACCGTGCCTACCAGCCTCTTGAAGCCATTCAGTTGGTCAAGGAAAACGCCACAGCCAAATTCGACGAAACCATGGAGGCGCATGTGCGCCTTGGTATCGATCCCAAGTACACCGACCAGCAACTGCGTACAACAGTCGCTCTTCCTCAGGGAACGGGACAAACAGTTCGTATCGCGGTGATTACCCGCGGTGAAAAAGTGGCTGAGGCCAAGGCCGCCGGCGCTGAGCTTTCTGGTGATGAGGACCTTGTTGAGGCCATCTCCAAGGGCGAAATGAATTTCGACCTTCTGATCGCGACCCCGGACATGATGCCGAAGGTGGCCAAGTTGGGCCGTGTTCTTGGTCCACGGGGTTTGATGCCTAATCCCAAAGCCGGAACCGTTACCACCGATTTGGCGTCTGCGATTCAGGAATTCAAGGCAGGCAAGCTTGAATTCCGTGCAGATCGTACGGGCATCGTGCACGTTCGCTTTGGCAAAGCGAGTTTCACGGCTGAGGCCTTGCTGGAAAACCTCAAGACCTTGCAGGAAACCATTGATCGCAACAAGCCCAGTGGCGCTAAGGGGCGTTACTGGAAAAGCTTGTATGTCACATCCACAATGGGACCTTCTGTCGAAGTTGATATCGCT------ATCAGGAAGCGGCGTAAGGAAACCGCACGTCAGCGTCAGCGTCGTCGCGCGATGGAACTTCGTGCTGCAAGGGAGGCCAAACAGGTACGGCCCGAGATGGTGGTCGAGGACAATCTGACGGTGCAAGAGCTTGCTGACATGCTCAGCATCGAAAGCTCTGAAATCATCAAATCCCTCTTCTTCGGTGTCATCGCCACGGTCACGCAGACCTTGGACATGCCAACCATTGAAGCTGTGGCCCAGGAATTTGGCGTGGTACTCCAGGATGATGTCATGATCGAAGAAAAAGACCGCGCTCATCTCCGCCGTCCCCCCGTCGTCACCGTCATGGGTCACGTCGACCACGGCAAGACGAGCCTTCTCGATGCGATCCGCCAAGCCCGCGTCGCCGCAGGAGAAGCCGGTGGAATCACCCAACACATTGGTGCCTATCAAGTCGAGAACCCTAGACTCACCTTCCTGGATACCCCAGGGCACGAGGCGTTCACCGCCATGCGTGCTCGTGGGACCAAGGTCACTGACGTTGCCGTCTTGGTGGTTGCAGCAGACGATGGTGTGCGGCCTCAGACGTTGGAAGCGATCAGCCATGCACGGGCGGCAGAAGTGCCGGTTGTTGTGGCGATCAACAAGATCGACAAAGAGGGAGCTTCCCCCGATCGCGTCAAACAGGAACTCTCTGAACAGAACCTGCTGGCGGAAGATTGGGGAGGCGATGTGGTGATGGTGCCCGTCAGTGCCCTCCGCGGAGAAAACATCGACAAGTTGCTTGAAATGATTCTCCTCGTGACCGAGGTTGAGGATTTACAGGCCAACCCTGATCGACTCGCAAAAGGCACTGTGATCGAGGCGCATCTCGACAAGGCCAAAGGTCCTGTGGCCACATTGCTGGTTCAAAACGGCACGCTCCGCACTGGTGACGTGCTTGCCGCAGGCCCAGTTCTTGGCAAAGTGCGCGCCATGGTGGATGACGGCGGCGGCCGTTTGAAAGAAGCAGGTCCTTCCTGTGCTGTGGAAGCGCTTGGTTTCAGCGAGGTGCCCACGGCAGGCGACGAGTTTGAGGTCTATCCCGATGAGAAGTCAGCACGCGCAGTCGTGGGCGATCGTGCCTCCGATGCCCGCGCCAGTCGCCTGGCCCAACAGCGACGCGTGTCACTCACGGCCATGTCTGGCCAGGCCAAAGAGGGCGAGCTCAAAGAACTTAATCTCATCCTCAAGGCCGATGTTCAAGGCAGTGTGGAAGCGATCCTTGGTTCGCTTGAACAGCTACCGGACGAGGTCCAGGTCCGTGTCCTGTTGTCTGCTCCTGGCGAAGTCACAGAAACGGACGTCGATCTAGCTGCAGCCTCGGGCGCTGTGATCGTGGGTTTCAACACCTCGATGGCATCAGGTGCAAAACGAGCAGCTGACGCCAACAGCGTTGACGTTCGCGACTACGACGTCATCTACAAGCTGCTGGAGGACATCCAGTTGGCCATGGAAGGTCTCCTGGAACCAGAGCTTGTGGAAGAGTCCCTTGGAGAAGCAGAGGTTCGAGCCGTTTTCACGATCGGCAAGAGCGCTGTGGCTGGTTGTTATGTCACAACTGGAAAACTTCAACGGAACTGCAAGGTGCGTGTGCGTCGCGGCAAAGAAATCGTCTTCGCTGGAGATCTCGATTCACTTCGCCGCAACAAAGACGACGTCAAGGATGTGGCCACAGGGTTCGAATGCGGTATTGGCTGTGATCGCTTCGCCAATTGGAAGGACGGCGACATCGTTGAGGGCTACAAGCTCGTGACC------------------------------------------------------------------------------------------------------------------------------------------------------------------------------------------------------------------------------------------------------------------------------------------------------------------------------------------------------------------------------------------------------------------------------------------------------------------------------------------------------------------------------------------------------------------------------------------------------------------------------------------------------------------------------------------------------------------------------------------------------------------------------------------------------------------------------------------------------------------------------------------------------------------------------------------------------------------------------------------------------------------------------------------------------------------------------------------------------------------------------------------------------------------------------------------------------------------------------------------------------------------------------------------------------------------------------------------------------------------------------------------------------------------------------------------------------------------------------------------------------------------------------------------------------------------------------------------------------------------------------------------------------------------------------------------------------------------------------------------------------------------------------------------------------------------------------------------------------------------------------------------------------------------------------------------------------------------------------------------------------------------------------------------------------------------------------------------------------------------------------------------------------------------------------------------------------------------------------------------------------------------------------------------------------------------------------------------------------------------------------------------------------------------------------------------------------------------------------------------------------------------------------------------------------------------------------------------------------------------------------------------------------TATTGGGGCACAGGTCGCCGTAAGACTTCTGTTGCTCGTGTTCGCTTGGTTCCCGGCAATGGCAAGATCACCATTAATGGACGCCCTGGCGACAACTACCTGTACAACCCTGCCTATCTGACAGCGGTGAAAGCACCTTTGCAAACACTGGGGCTTAGTACCGAGTACGACGTCCTCGTCAATGTTCGTGGTGGAGGCCTCACAGGCCAAGCTGATGCGATCAAGCAAGGAGCTGCTCGCGCACTCTGCGAACTTTCTGTTGATAATCGCAAGCCACTCAAAACCGAAGGTCATCTCAGCCGAGATCCCCGTGCGAAGGAACGTCGCAAGTACGGACTCAAGAAGGCTCGTAAAGCGCCTCAGTTCTCCAAGCGC---------------------------------------------------------------------------------------------------------------------------------------------------------------------------------------------------------------------------------------------------------------------------------------------------------------------------------------------------------------------------------------------------------------------------------------------------------------------------------------------------------------------------------------------------------------------------------------------------------------------------------------------------------------------------------------------------------------------------------------------------------------------------------------------------------------------------------------------------------------------------------------------------------------------------------------------------------------------------------------------------------------------------------------------------------------------------------------------------------------------------------------------------------------------------------------------------------------------------------------------------------------------------------------------------------------------------------------------------------------------------------------------------------------------------------------------------------------------------------------------------------------------------------------------------------------------------------------------------------------------------------------------------------------------------------------------------------------------------------------------------------------------------------------------------------------------------------------------------------------------------------------------------------------------------------------------------------------------------------------------------------------------------------------------------------------------------------------------------------------------------------------------------------------------------------------------------------------------------------------------------------------------------------------------------------------------------------------------------------------------------------------------------------------------------------------------------------------------------------------------------------------------------------------------------------------------------------------------------------------------------------------------------------------------------------------------------------------------------------------------------------------------------------------------------------------------------------------------------------------------------------------------------------------------------------------------------------------------------------------------------------------------------------------------------------------------------------------------------------------------------------------------------------------------------------------------------------------------------------------------------------------------------------------------------------------------------------------------------------------------------------------------------------------------------------------------------------------------------------------------------------------------------------------------------------------------------------------------------------------------------------------------------------------------------------------------------------------------------------------------------------------------------------------------------------------------------------------------------------------------------------------------------------------------------------------------------------------------------------------------------------------------------------------------------------------------------------------------------------------------------------------------------------------------------------------------------------------------------------------------------------------------------------------------------------------------------------------------------------------------------------------------------------------------------------------------------------------------------------------------------------------------------------------------------------------------------------------------------------------------------------------------------------------------------------------------------------------------------------------------------------------------------------------------------------------------------------------------------------------------------------------------------------------------------------------------------------------------------------------------------------------------------------------------------------------------------------------------------------------------------------------------------------------------------------------------------------------------------------------------------------------------------------------------------------------------------------------------------------------------------------------------------------------------------------------------------------------------------------------------------------------------------------------------------------------------------------------------------------------------------------------------------------------------------------------------------------------------------------------------------------------------------------------------------------------------------------------------------------------------------------------------------------------------------------------------------------------------------------------------------------------------------------------------------------------------------------------------------------------------------------------------------------------------------------------------------------------------------------------------------------------------------------------------------------------------------------------------------------------------------------------------------------------------------------------------------------------------------------------------------------------------------------------------------------------------------------------------------------------------------------------------------------------------------------------------------------------------------------------------------------------------------------------------------------------------------------------------------------------------------------------------------------------------------------------------------------------------------------------------------------------------------------------------------------------------------------------------------------------------------------------------------------------------------------------------------------------------------ATGGCCAAGAAAGTCGTAGCTGTGATCAAGCTGGCCCTTCAGGCCGGCAAAGCCAACCCCGCACCGCCGGTGGGCCCTGCCCTCGGTCAGCACGGGGTCAACATCATGGCGTTCTGCAAGGAGTACAACGCTCGCACCCAGGACAAGGCCGGATACGTGATTCCGGTTGAAATTTCGGTCTTCGAAGACCGCAGTTTCACCTTCATCACGAAAACCCCTCCTGCCTCGGTTCTGATTACCAAGGCCGCTGGAATTCAAAAGGGTTCCGGTGAGTCCGCTAAGGGCAGTGTTGGCTCCATCAATCGCTCCCAACTTGAGGAGATCGCCAAGACCAAGCTCCCCGACCTCAACTGCTCCAGTGTTGAGTCGGCGATGCGCATCATCGAAGGCACCGCCCGCAACATGGGTGTTGCCGTT---------------------------------------------------------------------------------------------------------------------------------------------------------------------------------------------------------------------------------------------------------------------------------------------------------------------------------------------------------------------------------------------------------------------------------------------------------------------------------------------------------------------------------------------------------------------------------------------------------------------------------------------------------------------------------------------------------------------------------------------------------------------------------------------------------------------------------------------------------------------------------------------------------------------------------------------------------------------------------------------------------------------------------------------------------------------------------------------------------------------------------------------------------------------------------------------------------------------------------------------------------------------------------------------------------------------------------------------------------------------------------------------------------------------------------------------------------------------------------------------------------------------------------------------------------------------------------------------------------------------------------------------------------------------------------------------------------------------------------------------------------------------------------------------------------------------------------------------------------------------------------------------------------------------------------------------------------------------------------------------------------------------------------------------------------------------------------------------------------------------CTGGAGAGCAAGCAACAGATCGTCGAGGAGCTTAAAAAGCTTCTTGGCGAGGCCGAAATGGCACTGGTCCTGGATTATCAGGGTCTCTCCATCAAGGAAATGTCTGATTTGCGGACTCGTCTGCAAGCCAGCAACGGCGTGTGCAAGGTGACAAAAAACACCTTGATGCGTCGTGCCATTGATGGCGACAGTAGCCTCGACTCTCTTCTGACTGGCACCAACGCTTTCATCCTGATTAAGGGTGATGTTGGCGGTGCTTGTAAAGCTGTTCAAGCTTTCCAGAAAGAGACGAAAAAATCCGAGACCAAGGGCGGCCTTTTCGAAGGCAAGCTTCTGTCTCAGGACGAGATCAAAGCTATTGGGGAGCTTCCCTCCAAGGAAGTGCTCATGGCCCAGATCGCCGGCGCCATCAACGCAGTTACCACCGTTGCTGTGGGTGTC------------------------------------------------------------------------------------------------------------------------------------------------------------------------------------------------------------------------------------------------------------------------------------------------------------------------------------------------------------------------------GGATTCGTGGTGATCGACAAGCCCTCAGGTCTCACCTCTCATGCCTGCGTGAGCCGAATGCGTCGAATCCTCCAAACCAAAAGAGTGGGGCATGGCGGCACCCTGGACCCGGCCGTAACTGGGGTTTTACCGATTGCCGTAGGCCAAGCCACCCGACTGCTGCCCTATCTGCCAGGAGACAAGACATATCGCGGTGTGATCCAGCTGGGGACTAGCACCAGCACCGATGACCTCCAGGGAGAGGTCGTGGAGAGCCTGGAGCAAATGGATCAAGCCCTCAACCCATTCCGCGGCAGCATCGAGCAGTGTCCTCCACAGGTTTCGGCGGTTCACGTGAACGGCGAACGCGCCTATACCAGGGCCCGCCGCGGTGTGATGGACTTACCGGCCCGCAGTGTGACGATCCATTCCGTTTCTCTTTCAGAGCAAGGCAAGCTCACCACAGTGCACTGCTCAGCTGGCACCTACATCCGTTCGTTGGCCAGAGATCTTGGCCAGGTCCTCGGATGCGGCGGCTGTCTTGACTCGCTGCGGCGCACCCAAGCGCTGGGATTTATAGAGACCCATGCGATCATAGAGCCACTC---ACTCTCATCCCTCCCCAACTCGCCTTAACCCACCTACCAATCCGAACGCTCTCCGAGCTCGAACGCAACGACTGG---------------------------------------------------------------------------------------------------------------------------------------------------------------------------------------------------------------------------------------------------------------------------------------------------------------------------------------------------------------------------------------------------------------------------------------------------------------------------------------------------------------------------------------------------------------------------------------------------------------------------------------------------------------------------------------------------------------------------------------------------------------------------------------------------------------------------------------------------------------------------------------------------------------------------------------------------------------------------------------------------------------------------------------------------------------------------------------------------------------------------------------------------------------------------------------------------------------------------------------------------------------------------------------------------------------------------------------------------------------------------------------------------------------------------------------------------------------------------------------------------------------------------------------------------------------------------------------------------------------------------------------------------------------------------------------------------------------TCCGTTCCCTCCATTGATTCGATCGACCGCCAGTGGTATCTGGTAGACGCAGAGAATCAAACCCTCGGTCGCTTAGCGACTGAAGTGGCTTCCGTGCTTCGTGGAAAAAACAAAGCCAGCTTCACTCCACATCTCGATACTGGAGATTTTGTGATTGTTGTTAACGCGGACAAGATCCGAGTTTCAGGCAAGAAGCCCCAGCAAAAGCTGTATCGCCGTCACTCAGGCCGTCCAGGTGGCATGAAGGTTGAAACCTTCGAGCACCTCCAGGAGCGTCTCCCAGAACGCATTGTTGAGAAAGCCATCAAAGGGATGCTTCCTCACAACGCCTTGGGCCGTCAGTTGTTCCGCAAACTCAAGGTTTACAAGGGCACCGAGCATCCTCATGCCGCCCAACAACCCACGACC------------------------------------------------------------------------------------------------------------------------------------------------------------------------------------------------------------------------------------------------------------------------------------------------------------------------------------------------------------------------------------------------------------------------------------------------------------------------------------------------------------------------------------------------------------------------------------------------------------------------------------------------------------------------------------------------------------------------------------------------------------------------
>AG-683-B21
ATGGCTGTTGTCACTCTCTCCGAAATGATGGAGGCGGGTGCCCACTTTGGGCACCAAACCCGTCGTTGGAACCCAAAGATGTCGCGCTACATCTATTGCGCGCGCAATGGTGTCCACATCATTGACTTGGTTAAAACCGCTGTATGCATGAACAATGCATACAAGTGGACCCGTTCTGCAGCGCGTAGCGGCAAACGTTTTCTGTTCGTTGGTACCAAAAAGCAGGCCTCTGAGGTGGTTGCTTTGGAAGCCGCCCGTTGTGGCGCGGCCTATGTCAACCAGCGTTGGCTGGGCGGCATGCTCACCAACTGGACCACCATGAAAGCGCGTATCGATCGTCTGAAAGACCTCGAACGCATGGAGTCCAGTGGTGCCATTGCGATGCGCCCTAAAAAAGAAGGAGCTGTTCTCCGTCGGGAACTTGAGCGTCTTCAGAAATACCTCGGTGGTCTGAAGACCATGCGTCGTCTTCCTGACGTTGTTGTTTTGGTTGACCAGCGTCGGGAATCCAACGCCGTGCTCGAAGCCCGCAAACTGGACATCCCGTTGGTGTCGATGTTGGATACCAATTGCGATCCCGATCTCTGTGAGGTGCCGATCCCTTGCAACGACGATGCAGTCCGATCTGTTCAACTCGTCCTTGGTCGCTTGGCTGATGCGATCAATGAAGGCCGC------------------------------------------------------------------------------------------------------------------------------------------------------------------------------------------------------------------------------------------------------------------------------------------------------------------------------------------------------------------------------------------------------------------------------------------------------------------------------------------------------------------------------------------------------------------------------------------------------------------------------------------------------------------------------------------------------------------------------------------------------------------------------------------------------------------------------------------------------------------------------------------------------------------------------------------------------------------------------------------------------------------------------------------------------------------------------------------------------------------------------------------------------------------------------------------------------------------------------------------------------------------------------------------------------------------------------------------------------------------------------------------------------------------------------------------------------------------------------------------------------------------------------------------------------------------------------------------------------------------------------------------------------------------------------------------------------------------------------------------------------------------------------------------------------------------------------------------------------------------------------------------------------------------------------------------------------------------------------------------------------------------------------------------------------------------------------------------------------------------------------------------------------------------------------------------------------------------------------------------------------------------------------------------------------------------------------------------------------------------------------------------------------------------------------------------------------------------------------------------------------------------------------------------------------------------------------------------------------------------------------------------------------------------------------------------------------------------------------------------------------------------------------------------------------------------------------------------------------------------------------GTGCTCGCCCTCGAAACAAGTTGTGACGAGTCAGCCGCTGCCGTTGTGCGCGTTGTGGCGTCTCGAATTGCGTCACAAGTAGAGGAGCATGCCCTCTGGGGTGGGGTTGTTCCAGAGATTGCCTCGCGTCGGCATGTGGAGGCCTTGCCCGCATTAGTGCAGGAGGTTTTGCGGGAAGCGCTTTCGATTTCTGAATTGAATGCGGTCGCAGCGACCGTTGCGCCTGGCCTGGCAGGCGCCTTGATGGTGGCCTCGGTAACGGGTCGCACCCTTGCGGCCTTGCATCAGGTGCCTTTTCTGGGAATTCATCACCTCGAAGGGCATTTGGCATCAGCTCTGTATTTGGTTCTGTTGGTGAGTGGTGGCCACACCGAGCTGATTCGTGTTGGTCATGGGGAAATGGAACGACTCGGCCGAAGCCATGACGACGCCGCTGGTGAAGCGTTTGACAAGGTGGCTCGATTGCTGGGTCTTGGCTATCCGGGTGGTCCCGCAATTCAGGCCATTGCTGTTTCGGGGAATGCCAAACTTCCGAAAGGACGGATCTACGACTTTTCGTTCAGTGGCTTGAAGACAGCCATGCTGCGCACTGTTGAGTCATGCCTGCCTCTGGCTGATCTCGCGGCCAGTTTTGAGCAGGTGGTGGCTGATGTTTTGGTGGAACGTGCCATCCGTTGTGCCCTTGATCACAACACGCAACTTGTGATGGTGGGTGGTGTCGCTGCGAATCAGCGCCTACGACTGCTGATGGCGAAACAAGGCCAGCATGGTGTTGCCGTATCGATTGCTCCTCTGGCTTATTGCACCGATAACGCCGCCATGATTGGAGCGGCCGCGCTC------------------------------------------------------------------------------------------------------------------------------------------------------------------------------------------------------------------------------------------------------------------------------------------------------------------------------------------------------------------------------------------------------------------------------------------------------------------------------------------------------------------------------------------------------------------------------------------------------------------------------------------------------------------------------------------------------------------------------------------------------------------------------------------------------------------------------------------------------------------------------------------------------------------------------------------------------------------------------------------------------------------------------------------------------------------------------------------------------------------------------------------------------------------------------------------------------------------------------------------------------------------------------------------------------------------------------------------------------------------------------------------------------------------------------------------------------------------------------------------------------------------------------------------------------------------------------------------------------------------------------------------------------------------------------------------------------------------------------------------------------------------------------------------------------------------------------------------------------------------------------------------------------------------------------------------------------------------------------------------------------------------------------------------------------------------------------------------------------------------------------------------------------------------------------------------------------------------------------------------------------------------------------------------------------------------------------------------------------------------------------------------------------------------------------------------------------------------------------------------------------------------------------------------------------------------------------------------------------------------------------------------------------------------------------------------------------------------------------------------------------------------------------------------------CTGGTGTCCTTGTCCTGGCTGAACGATCTGGTCGACCTTGCCGAACGCCTGTCCATGGCAGGGTTTGAGGTGGAAAACGTCGACGATCTCGCCCGCTCAAAGGGGGTCGTGGTCGGCCATGTTCTAACCCGGGACAAGCATCCCAATGCCGACAAACTCAGTGTTTGTAGCGTCGATATTCAAATTGTCTGTGGCGCCGCCAATGTGCGGGCAGGGATCCATGTTCCCGTCGCCACGGTTGGTGCCGTACTGCTCACGATCAAGGCCGGCGAACTGCGGGGAGTGGCCAGCAATGGAATGATTTGTTCCCTTTCGGAATTAGGACTATCGTCGGGAATCGCCATTCTTCCTGGCACACCTGTGGCTGCCCTTTTTCTAGACGACGCGGTGTTGGAGTTGGCCATCACCGCCAATCGCCCCGATGGATTGTCGATGGTGGGGATTGCTAGGGAAGTAGCAGCCCTCTATTACGCCGTCGCTTGTGTTGAGGGGGTGCGAGGGCAAGAATCACCGCTTTGGATTCAGCAAAGGCTCAACCGTGCCGGAATTAATGCCGTGAATGCCGTTGTGGACATCACCAATTTGGTGATGCTCGAACAGGGACAGCCGTTGCATGCCTTTGATGCGGTTGCCCTGGAATTTGCTGTTCGGCCAGCAAAGGATCAAGAAACCTTCATTGGTCTCGACGATCAGTCTCTCTGCCTTGATCCCCGAGTCCAGGTCGTCACTTGCCATGACCGTGCCATTGCGATTGCAGGTGTGATGGGAAGCCGGGATAGCGCTGTAAGCGACTCCACGACGAAAATCTGGTTGGAATCCGCCATGTTTTCACCCATCCGAGTACGCCAGTCGTCGAGGGCTGTGGGATTACGAACGGATTCCAGCAGCCGTTTTGAGAAGGGTTTGCCACCGGAAGTCACCTTGGCCTGTTCTCAACGAGCCGTTGATTTACTCAGTGATCAATTTCTTCAATTGCGCCGAGACGCACTGCATCAACTTTTAGGGACCGATTCAGGTCCACACACCATCGAACAGTGCTTAACCGCCCTTGGATGTGAGCTGGAGTCGACAGTCACACCACCGTCTCGCCGCCAAGACCTGGAAGTCGACCTAATCGAAGAAGTGGCGCGTCTTGTTGGCTTTGACAAGTTTGGATCTCACCTCCCTGACGTTGCCCCTGGTCTCACATCTCGCCAACAGGCTGAACGTCGATTAAGACGGCTGTTCTGCTCAACCGGACTCCAGGAAATCACCACCTTGTCCTTGCGGATCGCGATCAGTAATCCGCTCTTGGCCGAAACCAGCCACTTGCGAACCAATCTGTGGGAGGAACATCTTCAAATTTGCGTCCGCAACCTAAAAGCCTCCATGGCTGGTTGTTCGATTTTTGAAATTGGGAACACCTACCAATCAGGGGTTATCTCCGGAGTGATCTGTGGCCGTTGGGCACCGAACTATTACGAGGCTCGCGGTGTTCTCTCCCGAGTGATGGAAGCACTGCATCTTGAACTTAGTGATCGACTGCACCCAGGCAGAGCCGCAACACTGGAAGGAGGTTGTTTTGGCCAGCTGCATCCTGCCCTCGCCGATGACCTGTCCCTGTCCACCTATTTATTTGAACTGGATTTTGAGCGTTTATTGGATGCATACAAATCCTTTCCCACCGTGCCCGCTAGCGAAAGGGATTTGGCTGTTGTCGTCGATCGAAACAGCAGTGCGGCTGATTTGATTCAGGCCATCCGAAAAGGAAAGCTGGAACACGTCGAATTGATCGACCGTTTCGAAGGCGATCAACTCGGGGATCAGAAGGTTTCACAAGCATTTCGATTGCGATACCGCAGCCAAAGTGAAACCCTTACAGACGACAAAATTCAGCCAGTGCACGACAAAGTCAGAGCAGCTCTGTCGAAGCAATTCAAAGCCGAACTTCGG---------------------------------------------------------------------------------------------------------------------------------------------------------------------------------------------------------------------------------------------------------------------------------------------------------------------------------------------------------------------------------------------------------------------------------------------------------------------------------------------------------------------------------------------------------------------------------------------------------------------------------------------------------------------------------------------------------------------------------------------------------------------------------------------------------------------------------------------------------------------------------------------------------------------------------------------------------------------------------------------------------------------------------------------------------------------------------------------------------------------------------------------------------------------------------------------------------------------------------------------------------------------------------------------------------------------------------------------------------------------------------------------------------------------------------------------------------------------------------------------------------------------------------------------------------------------------------------------------------------------------------------------------------------------------------------------------------------------------------------------------------------------------------------------------------------------------------------------------------------------------------------------------------------------------------------------------------------------------------------------------------------------------GCACGGATCGCCGGCGTTGACATTCCCCGTGACAAACGGGTTGAAGTGTCCCTCACATATATCTATGGAATTGGCCTCACAAGGGCCAAAGCCATTTTGGCCAAAGCGGGGGTGAACCCCGACATCCGGGTCAAAGATCTCGAGGATGGCGACGTCCAGAAGCTACGTGGTGCCACCGAGTTCACCATCGAAGGTGATTTGCGTCGTCAGGAGGGCATGGCCCTGAAGCGACTGCAAGACATCGGCTGTGTGAGAGGCCGTCGTCATCGGATGAGCCTCCCGGTCCGAGGTCAGCGCACCCGTACGAACGCCCGCACACGCCGCGGTGCTCGCAAGACTGTGGCTGGCAAGAAGAAG------------------------------------------------------------------------------------------------------------------------------------------------------------------------------------------------------------------------------------------------------------------------------------------------------------------------------------------------------------------------------------------------------------------------------------------------------------------------------------------------------------------------------------------------------------------------------------------------------------------------------------------------------------------------------------------------------------------------------------------------------------------------------------------------------------------------------------------------------------------------------------------------------------------------------------------------------------------------------------------------------------------------------------------------------------------------------------------------------------------------------------------------------------------------------------------------------------------------------------------------------------------------------------------------------------------------------------------------------------------------------------------------------------------------------------------------------------------------------------------------------------------------------------------------------------------------------------------------------------------------------------------------------------------------------------------------------------------------------------------------------------------------------------------------------------------------------------------------------------------------------------------------------------------------------------------------------------------------------------------------------------------------------------------------------------------------------------------------------------------------------------------------------------------------------------------------------------------------------------------------------------------------------------------------------------------------------------------------------------------------------------------------------------------------------------------------------------------------------------------------------------------------------------------------------------------------------------------------------------------------------------------------------------------------------------------------------------------------------------------------------------------------------------------------------------------------------------------------------------------------------------------------------------------------------------------------------------------------------------------------------------------------------------------------------------------------------------------------------------------------------------------------------------------------------------------------------------------------------------------------------------------------------------------------------------------------------------------------------------------------------------------------------------------------------------------------------------------------------------------------------------------------------------------------------------------------------------------------------------------------------------------------------------------------------------------------------------------------------------------------------------------------------------------------------------------------------------------------------------------------------------------------------------------------------------------------------------------------------------------------------------------------------------------------------------------------------------------------------------------------------------------------------------------------------------------------------------------------------------------------------------------------------------------------------------------------------------------------------------------AAGAAGGCCAAACGCAACGTCCCCAATGGCGTTGCGCATATCCAAAGCACCTTCAACAACACGATTGTCTCGATCAGCGACACCGCTGGAGAGGTCATCGCTTGGTCGTCAGCCGGTGCCAGCGGTTTTAAGGGCGCTCGCAAAGGAACTCCCTTTGCCGCACAAACAGCTGCTGAAGCTGCTGCCCGCCGTGCCCTGGAACAGGGCATGCGTCAAATTGAAGTCCTGGTTCGTGGACCAGGATCTGGCCGTGAAACAGCCATCCGTGCCCTACAGGTCGCCGGCCTTGAGATCACGTTGATTAGAGACGTTACGCCTCTACCCCATAACGGTTGCCGCCGGCCTAAGCGCCGCCGCGTC------------------------------------------------------------------------------------------------------------------------------------------------------ACTAAAAACACCTTGATGCGCCGTGCCATTGATGGCGACAGCAACCTCGATTCGCTTCTGACGGGTACCAACGCTTTCGTTCTTGTAAAAGGCGATGTTGGTGCTGGTGTAAAGGCCGTCCGGTCTTTCCAGAACGAATTCAAAAAGTCTGAGACCAAGGGCGCTCTTTTCGAAGGCAAGCTTCTTTCTCAAGACGAGATCAAGGCCATCGCTGATCTTCCTTCCAGGGAAGAACTCATGGCTCAGATCGCTGGTGCAATCAACGCTGTGGCCACCGTCGCCGTTGGCATC------------------------------------------------------------------------------------------------------------------------------------------------------------------------------------------------------------------------------------------------------------------------------------------------------------------------------------------------------------------------------GGCTTTGTAGTCATCGACAAACCCGCCGGGCTGACCTCCCACGCCTGCGTGAATCGAATGCGGCGAAGCTATGGTCTCCGGCGCGTTGGCCATGGCGGCACCCTCGATCCAGCCGTCACCGGCGTTTTACCCATTGCCCTTGGCCCAGCAACGCGTCTACTGCCCTATTTACCAGGCGAAAAAACGTATCAGGGCTCGATTCAACTGGGCACTCGCAGCAGCAGTGATGACCTTCAAGGCGAGATCTTAGAG---AACCAAGGCTGTCTCGAGGCACTTGCCCCTTTCCGTGGAACGATTCAACAACGCCCACCGCAAGTTTCAGCCGTTCATGTGGATGGGGAACGGGCCCACGCAAGAGCACGTCGCGGTTCGATGGACCTAGCCGCAAGAACAGTCACCATCGAACGACTCGACCTGCTCGATTGGGATCCAACCTCGGAGGTGCACTGCACGACAGGAACCTATATCCGAGCACTTGCCCGCGATCTCGGGGATGCCTTGGGCTGCGGTGGCTGTTTGGCAGATCTCACTCGCACCCAAGCCCTGGGCTTTCACCTAGCGCAAGCCCCCTTGCCGGAATCCGAACCCTTATCACCCCTGGAA---GCCTTGCAAACGCTTCCAAAACGCACGCTCACGGATAGCGAAGAATTCGACTGG------------------------------------------------------------------------------------------------------------------------------------------------------------------------------------------------------------------------------------------------------------------------------------------------------------------------------------------------------ATGTCGCTTGATACCACCGAAAAGCAACAGCTGATCAACACCCATCAGACCCACGGCACCGACACCGGCTCCGCTGAGGTTCAGGTGGCCATGTTGAGTGAGCGCATTAATCGCCTCAGCGGCCATCTTCAGAACAACATCCACGACTTCTCATCCCGTCAGGGACTGCTGAAGATGATTGGACGCCGCAAGCGTTTGCTCAACTACATGCGTAGCAAGAGCGAGCAGCGCTACAGCGAGACCATCTCCAAGCTGGGCATCCGC---------------------------------------------------------------------------------------------------------------------------------------------------------------------------------------------------------------------------------------------------------------------------------------------------------------------------------------------------------------------------------------------------------------------------------------------------------------------------------------------------------------------------------------------------------------------------------------------------------------------------------------------------------------------------------------------------------------------------------------------------------------------------------------------------------------------------------------------------------------------------------------------------------------------------------------------------------------------------------------------------------------------------------------------------------------------------------------------------------------------------------------------------------------------------------------------------------------------------------------------------------------------------------------------------------------------------------------------------------------------------------------------------------------------------------------------------------------------------------------------------------------------------------------------------------------------------------------------------------------------------------------------------------------------------------------------------------------------------------------------------------------------------------------------------------------------------------------------------------------------------------------------------------------------------------------------------------------------------------------------------------------------------------------------------------------------------------------------------------------------------------------------------------------------------------------------------------------------------------------------------------------------------------
>AG-683-G11
[truncated: 6,212,359 more chars]
