# Supplementary material for: Emergence of trait variability through the lens of nitrogen assimilation in Prochlorococcus
Source: eLife. 2019 Feb 1;8:e41043. doi: 10.7554/eLife.41043 (PMC6370341; doi:10.7554/eLife.41043)
Supplement: Figure 1—source data 1. [file elife-41043-fig1-data1.zip › RAxML_bipartitions_figure_1_concatenated_phylosift_codon_alignment_329taxa.nwk]

((AG-679-B05:0.01276253104723692675,(AG-673-B08:0.00707643849793448618,AG-679-D13:0.00931314534215397366)46:0.00186529299752605129)33:0.00194284943491143084,((AG-670-A05:0.06826195623882413965,(WH8102:0.00241965411797131699,WH8103:0.00141834644560829789)100:0.05161163553210993543)100:0.04912315586032572901,(((((((AG-679-C18:0.11919011545000950114,(WH8016:0.04136593223067449449,((CC9311:0.02731155742621969862,WH8020:0.02732849044372683348)99:0.01213156160649396173,AG-683-A03:0.03970289344021395161)100:0.01757085569432808442)100:0.04145951456242706612)100:0.15184408664051307625,((WH7803:0.05312783750489266654,WH7805:0.07330338431392970089)100:0.06979380193960846301,((MIT9504:0.00049113977493588068,MIT9509:0.00046472430777778516)100:0.04131505782686798606,((AG-673-F03:0.00555851881894418778,(AG-670-F22:0.00187240912815306109,(AG-676-C06:0.00145973319321267649,(AG-673-A03:0.00239381852818498081,(AG-683-G11:0.00000100000050002909,AG-679-A02:0.00000100000050002909)100:0.00188851443050610190)100:0.00079102493542424987)64:0.00073829736680625590)100:0.01072544956551641122)100:0.01121208515369984289,(MIT9508:0.01133584700752876540,(AG-673-D02:0.00473560321729829189,AG-676-E23:0.00486349028741198033)100:0.00338192999973665641)100:0.01051967635198203938)100:0.02558779650956428259)100:0.10705009961752870451)100:0.02581758389580238178)96:0.02112295613870245753,(RS9916:0.11123349859527985328,RS9917:0.11184603316797092631)100:0.02227204495113113691)96:0.01580338964021129819,((((MIT0701:0.00000100000050002909,MIT0702:0.00000100000050002909)36:0.00000100000050002909,MIT0703:0.00000100000050002909)100:0.01208816083300035850,(MIT1205:0.03022947570427724287,((MIT9303:0.00683194134016743004,(MIT1303:0.00691031120259503421,MIT1306:0.00507709435645133794)100:0.00299009025035810007)100:0.00482334341052113175,(MIT1323:0.01180822642521287859,((MIT1227:0.00005167740636228314,(MIT1312:0.00005167702419966164,MIT1327:0.00005167860934299173)70:0.00000100000050002909)100:0.00989755008629354845,((MIT1342:0.00618678614620367905,(MIT9313:0.00481037919974106921,MIT1320:0.00430668735638333605)65:0.00084167067390237258)100:0.00444065058124857182,(MIT1313:0.00005166927101318270,(MIT1418:0.00000100000050002909,MIT1318:0.00005168425202682628)72:0.00000100000050002909)100:0.00945942109701563248)47:0.00196795688492401328)99:0.00334667497693992956)47:0.00225116507534675299)78:0.00592938859160460196)38:0.00543102846192592727)100:0.11391768296896696844,((MIT1300:0.30362454384911680139,((AG-363-O16:0.28851101966202508109,(AG-402-K05:0.28187385405906884017,AG-363-J23:0.19455356172383603264)100:0.08808925194755018451)100:0.06614800552729481475,((((AG-363-O06:0.31254897505868184382,(AG-363-L19:0.37739772630030127276,(((((AG-363-N03:0.22422500158413941063,MIT9211:0.18402551521046739413)82:0.02858749226993566664,((MIT0601:0.00000100000050002909,MIT0919:0.00011876727732695942)100:0.22320748590373817866,AG-402-G22:0.18847036243195058880)82:0.03168004346968696094)100:0.06608379089736284018,(AG-363-N16:0.24068143297040231476,AG-363-M21:0.23096305883604931197)100:0.09072001666958737220)100:0.02735377238439155867,(MIT0918:0.22689934883218781936,(((MIT0602:0.00000100000050002909,MIT0603:0.00000100000050002909)100:0.19691691906541855528,(AG-363-I21:0.09855588763767866856,(AG-402-G10:0.09535639749766583462,AG-363-B11:0.08835398497054876288)63:0.02039712170763118698)100:0.08661643834144487630)100:0.04217442857780227816,(MIT1304:0.22093785172451033127,((AG-363-C02:0.10910129850438056442,AG-363-G23:0.12075587620989552962)100:0.11805747711406655576,SS120:0.17849957629258966785)15:0.01986282907539513309)65:0.01556623940191898675)100:0.03025121041779414363)100:0.06999828626729635850)100:0.04764044075796423916,(((((AG-402-N10:0.09715975075548495543,((AG-347-J22:0.08375596299265039568,(AG-418-M08:0.06809458692994256601,AG-459-M13:0.08654771445907981364)42:0.00948719185709929851)99:0.01771082670131886999,(MIT9515:0.08697765815569916126,(AG-459-A01:0.03470532160761263113,(((AG-335-O19:0.00404566871575745123,AG-335-D02:0.00000100000050002909)99:0.01489959278558493534,(((AG-459-P16:0.01574983319775059495,AG-459-O03:0.01582512167906256068)33:0.00022988123349029340,((AG-459-J20:0.02325833292139811367,(MED4:0.00005668075895006160,EQPAC1:0.00005668666322539803)100:0.01387090093588705039)55:0.00126880008037132531,AG-459-P19:0.02015735382907189038)58:0.00297450391294082957)71:0.00214248996713568883,AG-459-P02:0.01650594192286355608)68:0.00200852784022234566)83:0.01174102010710979631,AG-459-A09:0.04745571590333191869)100:0.01341614305550024346)100:0.03520291431488628553)98:0.01177712974305856163)100:0.02650519128001996294)100:0.05405234645045046277,(((((AG-402-M15:0.05187579722196991594,(((AG-418-G23:0.06676144369097923581,MIT1314:0.04816652101700398536)96:0.01248565307302429081,(((MIT9311:0.00000100000050002909,MIT9312:0.00000100000050002909)100:0.05138223030305637262,(MIT9302:0.04240946499339458969,(AG-347-E03:0.00450063455079735379,AG-347-K02:0.00560256210426202973)100:0.05423357883289631198)69:0.00796720704827648743)37:0.00593427549369675723,((AG-402-K21:0.07022115438628902251,(AG-363-A05:0.01835667945413596569,AG-418-F16:0.02461133598881021234)100:0.02771206807332224700)50:0.00641026192283157461,(((AG-347-K21:0.05979260852108559537,AG-347-K18:0.08364853617574963263)20:0.00992063694868052480,(AG-424-M03:0.04843844290932033253,(MIT9107:0.00000100000050002909,(MIT9116:0.00000100000050002909,MIT9123:0.00000100000050002909)88:0.00011264516203414594)100:0.05809998585673886717)45:0.00545782891178338454)21:0.00538109572043712382,AG-402-O16:0.06983777072284462484)31:0.00541343181980429543)8:0.00248936515862016941)7:0.00216404001871820829)27:0.00488549564452547651,(AG-347-J20:0.07478445070592402988,(((AG-335-I15:0.07081976361861176683,(((AG-347-I21:0.04614499144530016805,AG-347-M15:0.06338101622709010896)42:0.00471504014086057688,((((((AG-347-K17:0.04681267797854929413,(AG-355-G23:0.03544865952770829415,(((AG-355-P15:0.00595657256346202816,MIT9301:0.00532264781193952756)100:0.02152220540188460804,AG-347-L21:0.03152255354030957663)65:0.00314391496340121583,(AG-418-O02:0.02215358623993828741,((AG-355-P11:0.00344973090899887121,(AG-355-L20:0.00170356050601923022,AG-355-N23:0.00106613457263889295)100:0.00246921791202002949)100:0.00372081655021179545,AG-355-K20:0.00681852003457520534)100:0.00690752525539722884)100:0.01488453646594035257)57:0.00244802569406653075)53:0.00189007551799779457)73:0.00446672960193593080,((AG-402-I23:0.01752200575909763566,AG-402-N23:0.02275937508098694814)45:0.00244753311101281699,((AG-355-N21:0.03751794199098604926,AG-402-A04:0.02472750278818982086)40:0.01045051811882317591,(AG-459-O09:0.02913100705091901596,(((AG-347-K22:0.02282432918497911967,AG-402-N17:0.02668751299985932385)38:0.00120215478898584170,AG-347-L02:0.02639638649886338201)75:0.00509596397512179691,((((AG-347-M23:0.02898582058364931532,AG-355-P16:0.03854210498351589437)28:0.00252537512916334870,(AG-347-I19:0.03469376632132954719,(AG-402-K16:0.02046994682968410542,(AG-449-K21:0.00853318790013771374,AG-402-G23:0.00702732051359619431)100:0.01356163571781507891)96:0.00555798128971266014)45:0.00286522004136457661)39:0.00270699021702759841,((SB:0.02289757041182402530,(AG-418-P13:0.00756479373570073232,AG-347-I22:0.00897347288910663177)100:0.00960796443155538180)100:0.01208411746414224039,((((AG-347-K19:0.02743506243495077990,AG-347-I04:0.03754488902023757346)40:0.00315907226959052326,(((((AG-347-M18:0.02260683160981820719,AG-347-I23:0.01676275218476937917)100:0.02588697415799363563,AG-347-N23:0.04388356990155453663)63:0.00639251864303778776,((AG-347-K15:0.04488665831627344088,GP2:0.04681177430241817428)78:0.00502820134114186079,(AG-347-I15:0.05352598718087141910,(AG-418-G18:0.03199432330787236461,(AG-355-M18:0.04765448474305124943,AG-459-E08:0.04074703792460101365)100:0.00652217573084025622)64:0.00304946068342718023)35:0.00262168036145578841)82:0.00344471855982484906)17:0.00488879309144910762,(AG-355-O19:0.03167161578779029846,(AG-355-J04:0.02319025629776117620,AG-418-I21:0.02587691806679381576)81:0.00604066073509399067)40:0.00361375005641784370)10:0.00311608058689926727,AG-347-K23:0.03932814789249095000)4:0.00130064666925159699)3:0.00151718346196134382,((AG-459-D04:0.02984120230404376309,AG-347-C10:0.02081913706139816231)63:0.00688434460884156801,AG-347-E23:0.03247984201754162970)17:0.00192746200110282986)2:0.00289026621241975784,AG-347-L17:0.02745071552585757677)3:0.00222073965161089350)2:0.00157869936267947156)2:0.00210850270722162106,((AG-418-J17:0.02252052188636965643,(AG-459-J14:0.00890083636441610544,AG-459-B06:0.00833628282545057810)100:0.01752844294281223972)33:0.00497832622680222190,(((AG-347-K20:0.02169786936648313014,AG-347-K10:0.03622105330926103650)7:0.00323861750786661080,((AG-355-J23:0.02353874775958044938,(AG-347-N19:0.02113843570948656728,((((((((AG-347-G20:0.02157372519933702104,(AG-670-M18:0.01019477010162430676,AG-418-L19:0.00944177208790340956)100:0.00507206013646345748)12:0.00127344955220215755,AG-355-N16:0.02409979727190291951)13:0.00139249541212168085,AG-347-L20:0.01530609359686585687)30:0.00243953916763625352,(AG-347-G18:0.01788271544349049474,((AG-347-J06:0.02105090146496708600,(AG-347-K16:0.02288614654341290799,(AG-355-J21:0.01807215929916709124,AG-347-I06:0.01937040563719415187)58:0.00138522127089436582)86:0.00524985979366600873)15:0.00091161184705953232,(AG-355-K15:0.02296792179655981689,(AG-355-A09:0.01193566693310601362,AG-347-J23:0.00845049718419384199)100:0.00802164791761691975)99:0.00441305065393410734)9:0.00033442222084734640)18:0.00065612784266234339)15:0.00162623634644645928,(AG-355-A18:0.02227946732594624640,(AG-347-M08:0.01108591126564128018,(AG-355-L22:0.00339619408332778776,(AG-355-N22:0.00716618202219643317,AG-355-M02:0.00466000288596968900)73:0.00059342130367666987)100:0.00722509802853181331)100:0.00603624331859195506)10:0.00268810609883507251)1:0.00100063636813555444,((((AG-355-B23:0.01991217228695752947,AG-347-L19:0.02821871040195279498)69:0.00351722627637678217,((AG-355-I04:0.02438886854607242444,(AG-347-B23:0.03712708672329546183,MIT0604:0.02390234693908342006)17:0.00211051617920675512)25:0.00201386339100201534,((AG-347-G22:0.03619386937157695328,(AG-355-P18:0.03229436556402522779,AG-347-J14:0.03418022727468745386)79:0.00335714876713655861)38:0.00208953480205446417,AG-347-J19:0.03826308592274393211)8:0.00233736016093669596)4:0.00183688236608190044)1:0.00243296765304918837,AS9601:0.03245450725825557714)0:0.00130872390076253436,(AG-442-N07:0.01602931909819354378,(AG-455-E04:0.00804161948013054975,AG-355-N02:0.01071070362674173167)100:0.00857277141757592856)99:0.00369175024597909358)0:0.00050752579683191457)0:0.00195427186472997127,((AG-355-O17:0.00892330040660411876,(AG-347-L13:0.00550089692207298905,AG-418-B17:0.00346367630945017832)100:0.01361541418909483457)100:0.01066799884208568562,(AG-449-C14:0.01326840204269921601,(AG-347-O22:0.01001143155518755511,AG-418-P06:0.01241049597329837995)100:0.00701003150291139819)100:0.01240426009877441255)51:0.00291190112135773739)0:0.00130540263429306468,(AG-355-J09:0.02707751538738991173,(AG-355-I20:0.02133791688450259807,(AG-355-N18:0.00069950806296347964,AG-355-J17:0.00016378748227143417)100:0.01520909365488996336)46:0.00189168162341133870)98:0.00380064778417576847)0:0.00136613497193504717)0:0.00108598156263457388)0:0.00089014530399830695,(MIT9314:0.02647085865855272266,(((AG-355-P23:0.00000100000050002909,AG-355-K03:0.00000100000050002909)100:0.00415312849428445263,AG-355-K10:0.00925091385588449992)100:0.01811008504594717808,(AG-355-K13:0.03405014951998557027,((AG-429-C19:0.01869189471356780610,AG-402-O23:0.01164755878530270364)100:0.00527555443759316310,(AG-355-L02:0.00087441528892905963,AG-355-K23:0.00119745720579228867)100:0.02059342388129956763)62:0.00139046534740895730)17:0.00181135986944314228)19:0.00183498491128959219)4:0.00189192935285061059)0:0.00113582451557586771)2:0.00058683549257787407,(AG-418-O03:0.02026745020149431364,AG-459-N19:0.04166272201439109174)26:0.00362033505475230265)4:0.00046880371586346465)5:0.00381743084118888300)7:0.00423059949177265540)3:0.00444872972311970150)2:0.00253348765886061587)2:0.00199759731171819882)2:0.00129683557958890300)5:0.00529563632302916358,(AG-402-L23:0.00504696594980744585,AG-402-F05:0.00459181888621074813)100:0.02988246631300186737)6:0.00238400327555570455,AG-347-B08:0.03419904544138965136)10:0.00347321485651315084,(((MIT9202:0.01074918696684861591,MIT9215:0.01039038583279583948)100:0.03746393165277631804,AG-418-D13:0.02694401225731852742)21:0.00239389496031375574,(AG-402-N08:0.04299155861574659176,AG-412-J13:0.02720304058398906322)74:0.00810373424833331357)14:0.00255609095478365579)26:0.00482698899326205674,AG-347-J05:0.06648550564993567502)32:0.00514911241983925967)15:0.00351442994304694859,AG-418-F08:0.07055455159876006244)20:0.00134448431370903202)11:0.00164675135493829914,((MIT9201:0.05744129697825236386,(AG-459-A02:0.03463961530030189306,(MIT9321:0.00000100000050002909,(MIT9401:0.00000100000050002909,MIT9322:0.00000100000050002909)90:0.00011312630633836258)100:0.05930805964572183342)69:0.00655443481015463569)36:0.00397912088981929035,AG-459-P20:0.05855084440929840539)49:0.00665077912252742820)20:0.00457837980141980860,(AG-355-P07:0.04882113894894247325,(AG-347-J21:0.04412330096567820825,((AG-418-J19:0.01009527075876972234,(AG-355-B18:0.00178963951401885850,(AG-355-L21:0.00081837776831520206,AG-355-A02:0.00230806594998472217)4:0.00001167165889573751)100:0.00745057851701370118)100:0.02160769205479786889,(AG-402-K22:0.02569360936583571509,AG-402-C22:0.01911338842588841333)61:0.00383527565204760858)100:0.02164629959413714999)76:0.00913476026299862159)85:0.01094660472686817890)30:0.00669656364384957001)9:0.00256745034445198146)57:0.00537609413339711333)89:0.00739025896654870850,AG-418-I20:0.07026492560353143901)100:0.02838346805698391262,AG-418-K17:0.09586614943714177883)100:0.03978288352258849830,(AG-402-K10:0.05480109198629522921,(AG-363-B18:0.01659471138976555127,AG-363-P06:0.02321218993872063707)100:0.02282174999368055679)100:0.05635963524523929236)100:0.05389289427589164655,AG-402-L18:0.14558594547191561208)100:0.02752322705120867699)100:0.09340236503287847880,(((W11:0.02781281619611876074,(W12:0.00000100000050002909,W2:0.00215802394022599061)100:0.02558051493125962014)57:0.02378538909750976468,(W10:0.08930931550750091652,W4:0.03473083383045690725)4:0.00053394688213586434)100:0.15778365296582547161,(W9:0.07207034990148893094,(W7:0.05094457514106301432,W8:0.04882939748837288735)96:0.02841416013592800924)100:0.14574522181027502188)100:0.05989198961000630900)100:0.35318217622196973471,(AG-402-P18:0.08169808771670267200,(AG-402-P16:0.08390913752396300662,(((AG-402-L09:0.05292656836212474014,(MIT1013:0.01087430810401637457,AG-402-L19:0.01041570647630885027)100:0.04001632207963894128)95:0.00819532759701935634,(((AG-402-I22:0.02026047916681744318,(AG-402-B10:0.01581924498132771320,((AG-402-N09:0.01202958372613658136,AG-402-B03:0.01371006211481703985)93:0.00276859574668596696,(AG-402-L20:0.01573728788900191633,AG-402-O21:0.01538392851628444039)90:0.00210609238334806201)96:0.00364761564416427216)98:0.00482342964094135181)100:0.03216250572260404006,((AG-402-G19:0.04289729363767036396,AG-363-G03:0.04941079076898480249)100:0.02188354548171874553,(AG-363-B19:0.06388716434517988096,AG-402-C09:0.05409359817236421980)99:0.01058507240756952419)97:0.00778490811321360179)100:0.01449400554046690465,((((AG-409-A10:0.05297438360817902786,(MIT1214:0.04843845252993881495,(AG-363-M20:0.05635266469212550644,(AG-402-M18:0.03901987024598241316,AG-363-A04:0.04975025020501329387)77:0.00546425713016281123)48:0.00287771090728979962)43:0.00259581010246858271)81:0.00559151815854526824,((AG-402-I20:0.05683875415514396540,AG-402-A21:0.05537636166102965357)31:0.00582089139751441539,((MIT0801:0.03077526522828010272,((AG-402-I05:0.01440239628501247503,AG-402-B05:0.01619679168649401299)100:0.01007672490188290214,(AG-459-C18:0.03038373280489564676,(((MIT0915:0.00941133798181915428,AG-402-J18:0.00735974368480867263)99:0.00310231218940274032,AG-459-P07:0.01144717901078596591)50:0.00061177611360547048,(PAC1:0.00931718871960505318,((NATL2A:0.00871705723034314935,NATL1A:0.00866504667336655786)27:0.00067491187975041492,(AG-402-G08:0.01203731640941718695,AG-311-K21:0.01114343472025081105)51:0.00143990713292411598)44:0.00060165870958035523)66:0.00113347444436580911)100:0.01109940119870471767)100:0.00556844372110276535)100:0.00728867696948474943)100:0.04313750651219989268,((MIT0912:0.00185841693826846845,MIT0913:0.00152008230297494729)100:0.05187509362172329497,AG-402-K04:0.04550488667843927831)50:0.00487925214783891444)33:0.00367287841826043548)26:0.00183683776725852453)41:0.00399747834493855477,((AG-363-A03:0.05167074085783898013,AG-402-A08:0.05358917483730991221)68:0.00652558643434483603,MIT0917:0.05505190394624125128)48:0.00423425460201202076)68:0.00353610257356735697,(AG-402-I21:0.04870720370434394181,AG-402-G06:0.05159973551838333700)97:0.00827379037346510048)79:0.00414694541927660820)64:0.00787862199394312630)100:0.01767363634059031588,(((AG-402-B19:0.00694310063188669207,AG-402-E17:0.00976404518663489748)100:0.07268113578597100444,(AG-363-B05:0.07550746967338538285,AG-402-K14:0.07927219646847934176)87:0.01483654530754933802)84:0.01048905432417659642,AG-402-M23:0.08293335595550722916)84:0.01194751164229047001)84:0.02491072168829493519)83:0.03140990747734279109)100:0.21471209622709322429)96:0.06318257505139888985,(MIT1223:0.21510230570664939931,AG-402-N21:0.20360549570625816052)100:0.11353264643430480141)78:0.04246443589731828394)77:0.03227744629380396857)87:0.03786895257413760985)20:0.02363461297480789342,(AG-363-A16:0.26529364595623977641,(AG-363-N20:0.26414421159268297590,(AG-363-O21:0.33984069047186815649,(AG-363-K07:0.27320321093755028929,(AG-363-P01:0.24565489299478188157,(MIT1307:0.18538748270280691610,(AG-363-P15:0.19951666466357273477,AG-363-C20:0.16933628936299566226)56:0.02337312778948269845)50:0.02077710382974735925)100:0.03775582344621297021)48:0.02716257878211031027)74:0.01301198720364395330)97:0.03112297447214356153)36:0.02035196393281268196)4:0.01714266852902699562,(AG-363-I04:0.29476691463913812230,AG-363-O15:0.25557746252004609477)32:0.04691070697737870221)100:0.04417417767620421959,(AG-363-A06:0.37637036356624592459,((AG-363-A15:0.00155801045684539580,AG-363-M17:0.00232722520701639842)100:0.28302564429813670266,(AG-363-P08:0.24682303947596259674,(AG-363-P19:0.17616026657588326754,(AG-363-L02:0.00590510030044940661,MIT1341:0.00441764998569924450)100:0.16597065841067490388)100:0.10115357111859904493)83:0.03413814820792736293)100:0.07788715059125987661)77:0.02918375516558813568)62:0.02561248603128768106)76:0.03003524094147619686)87:0.04985822758724980930,AG-363-B04:0.30966941619588922441)100:0.24374226221782432922)100:0.15192735539202559258)99:0.01708179430710192112,RCC307:0.29235521262614472260)100:0.03179575417207949201,((KORDI-100:0.06267305320134577973,(AG-670-D07:0.00467667471706015303,CC9616:0.00277401821544213207)100:0.06463427814072562894)100:0.09437945089797995790,KORDI-49:0.09774800999644123189)100:0.02084859598329536629)95:0.01341451439623032177,((BL107:0.03313879771016391834,(CC9902:0.01030451179320650106,AG-683-B21:0.01382060224370631335)100:0.02452355838718640185)100:0.17703999178189724906,(AG-670-B23:0.04988446195797347632,(KORDI-52:0.03872433237586110633,(CC9605:0.02487280437343993705,(WH8109:0.01711908367876149167,(AG-670-A04:0.00280563625875091243,AG-670-A19:0.00268347558887254865)100:0.02077747274852726270)100:0.00775275563719239093)100:0.00688224723827165520)85:0.01082907420655351491)100:0.06028014589033166282)100:0.02624455676226331025)100:0.01925926983046666666)100:0.12617661164450036382,AG-673-A10:0.00354245919265628803);
