# Supplementary material for: Emergence of trait variability through the lens of nitrogen assimilation in Prochlorococcus
Source: eLife. 2019 Feb 1;8:e41043. doi: 10.7554/eLife.41043 (PMC6370341; doi:10.7554/eLife.41043)
Supplement: Figure 2—source data 2. [file elife-41043-fig2-data2.zip]

Archive with 10 entries (10 files):
- AnnotationFile_CyCOG6_bingo.txt
- Genes_SAG_HLII_All_Genomes.txt
- Genes_SAG_HLII_NarB_Genomes.txt
- Genes_SAG_LLI_All_Genomes.txt
- Genes_SAG_LLI_NarB_Genomes.txt
- Ontology_CyCOG6_bingo.txt
- Output_HLII_CyCOG_Overrepresentation.bgo
- Output_HLII_CyCOG_Underrepresentation.bgo
- Output_LLI_CyCOG_Overrepresentation.bgo
- Output_LLI_CyCOG_Underrepresentation.bgo
