# Supplementary material for: Emergence of trait variability through the lens of nitrogen assimilation in Prochlorococcus
Source: eLife. 2019 Feb 1;8:e41043. doi: 10.7554/eLife.41043 (PMC6370341; doi:10.7554/eLife.41043)
Supplement: Figure 2—source data 2. [file elife-41043-fig2-data2.zip › AnnotationFile_CyCOG6_bingo.txt]

(species=Prochlorococcus marinus)(type=Full Ontology)(curator=CyCOG6)
AG-347-G22_2667835399 = 60001587
AG-347-G22_2667835405 = 60001034
AG-347-G22_2667835406 = 60000999
AG-347-G22_2667835407 = 60000929
AG-347-G22_2667835410 = 60001341
AG-347-G22_2667835426 = 60001069
AG-347-G22_2667835444 = 60001002
AG-347-G22_2667835445 = 60001022
AG-347-G22_2667835449 = 60000933
AG-347-G22_2667835450 = 60000007
AG-347-G22_2667835451 = 60001070
AG-347-G22_2667835453 = 60001158
AG-347-G22_2667835455 = 60001043
AG-347-G22_2667835456 = 60001105
AG-347-G22_2667835458 = 60001056
AG-347-G22_2667835459 = 60001036
AG-347-G22_2667835462 = 60001189
AG-347-G22_2667835464 = 60000827
AG-347-G22_2667835473 = 60001292
AG-347-G22_2667835479 = 60000053
AG-347-G22_2667835484 = 60001163
AG-347-G22_2667835485 = 60001346
AG-347-G22_2667835494 = 60000625
AG-347-G22_2667835500 = 60000988
AG-347-G22_2667835510 = 60000023
AG-347-G22_2667835515 = 60000681
AG-347-G22_2667835520 = 60000725
AG-347-G22_2667835521 = 60000868
AG-347-G22_2667835522 = 60000855
AG-347-G22_2667835525 = 60001021
AG-347-G22_2667835527 = 60000968
AG-347-G22_2667835528 = 60000942
AG-347-G22_2667835530 = 60000837
AG-347-G22_2667835531 = 60001042
AG-347-G22_2667835532 = 60000026
AG-347-G22_2667835535 = 60000854
AG-347-G22_2667835536 = 60000777
AG-347-G22_2667835537 = 60000871
AG-347-G22_2667835540 = 60000748
AG-347-G22_2667835541 = 60001071
AG-347-G22_2667835542 = 60000661
AG-347-G22_2667835543 = 60000430
AG-347-G22_2667835544 = 60000393
AG-347-G22_2667835548 = 60000746
AG-347-G22_2667835555 = 60001077
AG-347-G22_2667835558 = 60000002
AG-347-G22_2667835560 = 60000959
AG-347-G22_2667835566 = 60000697
AG-347-G22_2667835568 = 60001244
AG-347-G22_2667835570 = 60000763
AG-347-G22_2667835572 = 60000717
AG-347-G22_2667835574 = 60000840
AG-347-G22_2667835578 = 60000769
AG-347-G22_2667835579 = 60000966
AG-347-G22_2667835580 = 60000928
AG-347-G22_2667835583 = 60000527
AG-347-G22_2667835585 = 60000468
AG-347-G22_2667835586 = 60000417
AG-347-G22_2667835587 = 60000498
AG-347-G22_2667835588 = 60000788
AG-347-G22_2667835589 = 60000002
AG-347-G22_2667835590 = 60000110
AG-347-G22_2667835593 = 60000103
AG-347-G22_2667835597 = 60000167
AG-347-G22_2667835599 = 60000042
AG-347-G22_2667835600 = 60000115
AG-347-G22_2667835605 = 60000032
AG-347-G22_2667835607 = 60000728
AG-347-G22_2667835608 = 60000001
AG-347-G22_2667835609 = 60000136
AG-347-G22_2667835610 = 60001181
AG-347-G22_2667835611 = 60000411
AG-347-G22_2667835615 = 60000361
AG-347-G22_2667835617 = 60000584
AG-347-G22_2667835621 = 60000057
AG-347-G22_2667835625 = 60001246
AG-347-G22_2667835626 = 60000319
AG-347-G22_2667835631 = 60000135
AG-347-G22_2667835632 = 60000205
AG-347-G22_2667835634 = 60000256
AG-347-G22_2667835635 = 60000420
AG-347-G22_2667835636 = 60001334
AG-347-G22_2667835637 = 60001619
AG-347-G22_2667835641 = 60000054
AG-347-G22_2667835642 = 60000074
AG-347-G22_2667835646 = 60000198
AG-347-G22_2667835647 = 60000183
AG-347-G22_2667835648 = 60000113
AG-347-G22_2667835651 = 60000101
AG-347-G22_2667835655 = 60000169
AG-347-G22_2667835656 = 60000093
AG-347-G22_2667835659 = 60000094
AG-347-G22_2667835664 = 60000277
AG-347-G22_2667835665 = 60000020
AG-347-G22_2667835667 = 60000374
AG-347-G22_2667835668 = 60000399
AG-347-G22_2667835672 = 60000495
AG-347-G22_2667835676 = 60000379
AG-347-G22_2667835678 = 60000128
AG-347-G22_2667835679 = 60000153
AG-347-G22_2667835680 = 60000182
AG-347-G22_2667835683 = 60000151
AG-347-G22_2667835684 = 60000071
AG-347-G22_2667835685 = 60000083
AG-347-G22_2667835689 = 60000096
AG-347-G22_2667835690 = 60000096
AG-347-G22_2667835692 = 60001516
AG-347-G22_2667835693 = 60000667
AG-347-G22_2667835699 = 60000092
AG-347-G22_2667835700 = 60000287
AG-347-G22_2667835701 = 60000566
AG-347-G22_2667835703 = 60000288
AG-347-G22_2667835706 = 60000384
AG-347-G22_2667835707 = 60000358
AG-347-G22_2667835711 = 60000303
AG-347-G22_2667835712 = 60000613
AG-347-G22_2667835714 = 60000007
AG-347-G22_2667835715 = 60000238
AG-347-G22_2667835716 = 60000283
AG-347-G22_2667835721 = 60000637
AG-347-G22_2667835722 = 60000503
AG-347-G22_2667835723 = 60000563
AG-347-G22_2667835728 = 60000869
AG-347-G22_2667835729 = 60000843
AG-347-G22_2667835732 = 60000898
AG-347-G22_2667835733 = 60000716
AG-347-G22_2667835734 = 60000665
AG-347-G22_2667835736 = 60001131
AG-347-G22_2667835737 = 60001167
AG-347-G22_2667835739 = 60001196
AG-347-G22_2667835741 = 60001062
AG-347-G22_2667835743 = 60000892
AG-347-G22_2667835746 = 60001000
AG-347-G22_2667835747 = 60000935
AG-347-G22_2667835749 = 60000368
AG-347-G22_2667835750 = 60001035
AG-347-G22_2667835752 = 60001210
AG-347-G22_2667835753 = 60001245
AG-347-G22_2667835754 = 60001170
AG-347-G22_2667835757 = 60001175
AG-347-G22_2667835758 = 60001182
AG-347-G22_2667835761 = 60001149
AG-347-G22_2667835767 = 60001393
AG-347-G22_2667835769 = 60001382
AG-347-G22_2667835770 = 60001262
AG-347-G22_2667835771 = 60001317
AG-347-G22_2667835772 = 60001326
AG-347-G22_2667835773 = 60001340
AG-347-G22_2667835774 = 60001355
AG-347-G22_2667835775 = 60001331
AG-347-G22_2667835776 = 60001304
AG-347-G22_2667835777 = 60001296
AG-347-G22_2667835794 = 60001193
AG-347-G22_2667835799 = 60000065
AG-347-G22_2667835806 = 60000013
AG-347-G22_2667835808 = 60001165
AG-347-G22_2667835811 = 60001073
AG-347-G22_2667835814 = 60000822
AG-347-G22_2667835816 = 60000699
AG-347-G22_2667835818 = 60000407
AG-347-G22_2667835823 = 60000380
AG-347-G22_2667835826 = 60000557
AG-347-G22_2667835828 = 60000543
AG-347-G22_2667835830 = 60000214
AG-347-G22_2667835833 = 60000672
AG-347-G22_2667835834 = 60000573
AG-347-G22_2667835835 = 60000764
AG-347-G22_2667835836 = 60000891
AG-347-G22_2667835837 = 60000836
AG-347-G22_2667835839 = 60000641
AG-347-G22_2667835840 = 60001484
AG-347-G22_2667835842 = 60000664
AG-347-G22_2667835843 = 60000117
AG-347-G22_2667835851 = 60000345
AG-347-G22_2667835853 = 60000389
AG-347-G22_2667835855 = 60000501
AG-347-G22_2667835856 = 60000202
AG-347-G22_2667835858 = 60000142
AG-347-G22_2667835861 = 60001509
AG-347-G22_2667835865 = 60000125
AG-347-G22_2667835872 = 60000359
AG-347-G22_2667835876 = 60001014
AG-347-G22_2667835877 = 60000724
AG-347-G22_2667835878 = 60000639
AG-347-G22_2667835879 = 60000583
AG-347-G22_2667835880 = 60000330
AG-347-G22_2667835881 = 60000371
AG-347-G22_2667835882 = 60000397
AG-347-G22_2667835883 = 60000545
AG-347-G22_2667835884 = 60000585
AG-347-G22_2667835886 = 60000755
AG-347-G22_2667835887 = 60000586
AG-347-G22_2667835888 = 60000561
AG-347-G22_2667835889 = 60000464
AG-347-G22_2667835890 = 60000538
AG-347-G22_2667835891 = 60000372
AG-347-G22_2667835892 = 60000350
AG-347-G22_2667835893 = 60000301
AG-347-G22_2667835894 = 60000437
AG-347-G22_2667835895 = 60000241
AG-347-G22_2667835896 = 60000353
AG-347-G22_2667835897 = 60000315
AG-347-G22_2667835898 = 60000221
AG-347-G22_2667835899 = 60000184
AG-347-G22_2667835900 = 60000375
AG-347-G22_2667835901 = 60000245
AG-347-G22_2667835902 = 60000329
AG-347-G22_2667835903 = 60000351
AG-347-G22_2667835905 = 60000226
AG-347-G22_2667835907 = 60000155
AG-347-G22_2667835915 = 60000087
AG-347-G22_2667835916 = 60000081
AG-347-G22_2667835921 = 60000458
AG-347-G22_2667835926 = 60000009
AG-347-G22_2667835928 = 60000039
AG-347-G22_2667835929 = 60000565
AG-347-G22_2667835930 = 60000416
AG-347-G22_2667835931 = 60000049
AG-347-G22_2667835932 = 60000075
AG-347-G22_2667835933 = 60000165
AG-347-G22_2667835934 = 60000146
AG-347-G22_2667835936 = 60000192
AG-347-G22_2667835938 = 60000401
AG-347-G22_2667835939 = 60000177
AG-347-G22_2667835940 = 60000106
AG-347-G22_2667835945 = 60000070
AG-347-G22_2667835947 = 60000323
AG-347-G22_2667835948 = 60001521
AG-347-G22_2667835949 = 60000008
AG-347-G22_2667835950 = 60000239
AG-347-G22_2667835951 = 60000190
AG-347-G22_2667835953 = 60000469
AG-347-G22_2667835954 = 60000044
AG-347-G22_2667835958 = 60000441
AG-347-G22_2667835959 = 60000199
AG-347-G22_2667835965 = 60000520
AG-347-G22_2667835966 = 60000448
AG-347-G22_2667835967 = 60000339
AG-347-G22_2667835968 = 60000317
AG-347-G22_2667835970 = 60000485
AG-347-G22_2667835971 = 60000649
AG-347-G22_2667835972 = 60000327
AG-347-G22_2667835973 = 60000671
AG-347-G22_2667835974 = 60000715
AG-347-G22_2667835984 = 60000663
AG-347-G22_2667835986 = 60000906
AG-347-G22_2667835991 = 60000792
AG-347-G22_2667835995 = 60000591
AG-347-G22_2667836000 = 60000620
AG-347-G22_2667836006 = 60001251
AG-347-G22_2667836008 = 60000364
AG-347-G22_2667836011 = 60000396
AG-347-G22_2667836018 = 60000008
AG-347-G22_2667836020 = 60000532
AG-347-G22_2667836026 = 60000479
AG-347-G22_2667836027 = 60000486
AG-347-G22_2667836029 = 60000799
AG-347-G22_2667836030 = 60000677
AG-347-G22_2667836031 = 60000804
AG-347-G22_2667836034 = 60000575
AG-347-G22_2667836038 = 60000326
AG-347-G22_2667836039 = 60000548
AG-347-G22_2667836040 = 60000559
AG-347-G22_2667836041 = 60000592
AG-347-G22_2667836046 = 60000088
AG-347-G22_2667836055 = 60000150
AG-347-G22_2667836060 = 60000386
AG-347-G22_2667836067 = 60000781
AG-347-G22_2667836071 = 60000829
AG-347-G22_2667836075 = 60000605
AG-347-G22_2667836076 = 60000807
AG-347-G22_2667836078 = 60000824
AG-347-G22_2667836079 = 60000680
AG-347-G22_2667836080 = 60000674
AG-347-G22_2667836082 = 60000595
AG-347-G22_2667836083 = 60000484
AG-347-G22_2667836087 = 60000026
AG-347-G22_2667836089 = 60000692
AG-347-G22_2667836092 = 60000535
AG-347-G22_2667836093 = 60000688
AG-347-G22_2667836094 = 60000456
AG-347-G22_2667836096 = 60000858
AG-347-G22_2667836098 = 60000775
AG-347-G22_2667836100 = 60000757
AG-347-G22_2667836101 = 60000429
AG-347-G22_2667836103 = 60000348
AG-347-G22_2667836105 = 60000265
AG-347-G22_2667836106 = 60000321
AG-347-G22_2667836107 = 60000367
AG-347-G22_2667836111 = 60000655
AG-347-G22_2667836117 = 60000378
AG-347-G22_2667836120 = 60000439
AG-347-G22_2667836124 = 60000702
AG-347-G22_2667836126 = 60000616
AG-347-G22_2667836130 = 60000478
AG-347-G22_2667836133 = 60000555
AG-347-G22_2667836134 = 60000650
AG-347-G22_2667836135 = 60000675
AG-347-G22_2667836136 = 60000460
AG-347-G22_2667836138 = 60000400
AG-347-G22_2667836140 = 60000312
AG-347-G22_2667836141 = 60000243
AG-347-G22_2667836142 = 60000228
AG-347-G22_2667836145 = 60000213
AG-347-G22_2667836146 = 60000426
AG-347-G22_2667836147 = 60000058
AG-347-G22_2667836148 = 60000220
AG-347-G22_2667836149 = 60000043
AG-347-G22_2667836151 = 60000005
AG-347-G22_2667836155 = 60000170
AG-347-G22_2667836157 = 60000067
AG-347-G22_2667836158 = 60000041
AG-347-G22_2667836159 = 60000077
AG-347-G22_2667836161 = 60000193
AG-347-G22_2667836167 = 60000105
AG-347-G22_2667836168 = 60000108
AG-347-G22_2667836170 = 60000016
AG-347-G22_2667836172 = 60000635
AG-347-G22_2667836174 = 60000428
AG-347-G22_2667836178 = 60000107
AG-347-G22_2667836183 = 60000493
AG-347-G22_2667836184 = 60000112
AG-347-G22_2667836185 = 60000347
AG-347-G22_2667836188 = 60000803
AG-347-G22_2667836191 = 60000445
AG-347-G22_2667836192 = 60000144
AG-347-G22_2667836195 = 60000785
AG-347-G22_2667836196 = 60000602
AG-347-G22_2667836198 = 60000870
AG-347-G22_2667836199 = 60000308
AG-347-G22_2667836200 = 60000225
AG-347-G22_2667836203 = 60000292
AG-347-G22_2667836205 = 60000387
AG-347-G22_2667836207 = 60000178
AG-347-G22_2667836210 = 60000130
AG-347-G22_2667836211 = 60000072
AG-347-G22_2667836218 = 60000556
AG-347-G22_2667836220 = 60000033
AG-347-G22_2667836222 = 60000295
AG-347-G22_2667836223 = 60000415
AG-347-G22_2667836224 = 60000719
AG-347-G22_2667836227 = 60000529
AG-347-G22_2667836228 = 60000408
AG-347-G22_2667836230 = 60000076
AG-347-G22_2667836231 = 60000579
AG-347-G22_2667836232 = 60000069
AG-347-G22_2667836233 = 60000188
AG-347-G22_2667836234 = 60000322
AG-347-G22_2667836237 = 60000558
AG-347-G22_2667836239 = 60000487
AG-347-G22_2667836240 = 60000029
AG-347-G22_2667836241 = 60000461
AG-347-G22_2667836243 = 60000578
AG-347-G22_2667836245 = 60000500
AG-347-G22_2667836246 = 60000432
AG-347-G22_2667836248 = 60000909
AG-347-G22_2667836250 = 60000987
AG-347-G22_2667836256 = 60000877
AG-347-G22_2667836271 = 60000001
AG-347-G22_2667836273 = 60001264
AG-347-G22_2667836281 = 60000038
AG-347-G22_2667836287 = 60001197
AG-347-G22_2667836292 = 60001184
AG-347-G22_2667836296 = 60000954
AG-347-G22_2667836303 = 60000931
AG-347-G22_2667836305 = 60001008
AG-347-G22_2667836307 = 60001298
AG-347-G22_2667836308 = 60001133
AG-347-G22_2667836310 = 60001260
AG-347-G22_2667836312 = 60000760
AG-347-G22_2667836314 = 60000718
AG-347-G22_2667836315 = 60000806
AG-347-G22_2667836316 = 60000867
AG-347-G22_2667836318 = 60000732
AG-347-G22_2667836320 = 60000502
AG-347-G22_2667836321 = 60000805
AG-347-G22_2667836327 = 60000886
AG-347-G22_2667836328 = 60000919
AG-347-G22_2667836332 = 60000861
AG-347-G22_2667836335 = 60000002
AG-347-G22_2667836336 = 60001064
AG-347-G22_2667836338 = 60000800
AG-347-G22_2667836339 = 60000648
AG-347-G22_2667836343 = 60000009
AG-347-G22_2667836344 = 60000669
AG-347-G22_2667836346 = 60000733
AG-347-G22_2667836348 = 60001040
AG-347-G22_2667836349 = 60001134
AG-347-G22_2667836350 = 60001152
AG-347-G22_2667836352 = 60001616
AG-347-G22_2667836354 = 60001119
AG-347-G22_2667836356 = 60001328
AG-347-G22_2667836361 = 60001599
AG-347-G22_2667836363 = 60001132
AG-347-G22_2667836366 = 60000139
AG-347-G22_2667836368 = 60000596
AG-347-G22_2667836369 = 60000346
AG-347-G22_2667836372 = 60000750
AG-347-G22_2667836377 = 60000102
AG-347-G22_2667836378 = 60000141
AG-347-G22_2667836380 = 60000316
AG-347-G22_2667836382 = 60000176
AG-347-G22_2667836384 = 60001319
AG-347-G22_2667836390 = 60000258
AG-347-G22_2667836391 = 60000157
AG-347-G22_2667836394 = 60000234
AG-347-G22_2667836398 = 60000286
AG-347-G22_2667836400 = 60000676
AG-347-G22_2667836401 = 60000660
AG-347-G22_2667836406 = 60000052
AG-347-G22_2667836408 = 60000335
AG-347-G22_2667836409 = 60000918
AG-347-G22_2667836410 = 60000293
AG-347-G22_2667836411 = 60000544
AG-347-G22_2667836413 = 60000630
AG-347-G22_2667836435 = 60000593
AG-347-G22_2667836436 = 60000175
AG-347-G22_2667836438 = 60000005
AG-347-G22_2667836439 = 60000331
AG-347-G22_2667836440 = 60000138
AG-347-G22_2667836441 = 60000352
AG-347-G22_2667836444 = 60000405
AG-347-G22_2667836445 = 60000621
AG-347-G22_2667836448 = 60000325
AG-347-G22_2667836452 = 60000551
AG-347-G22_2667836453 = 60000507
AG-347-G22_2667836454 = 60000690
AG-347-G22_2667836455 = 60000726
AG-347-G22_2667836456 = 60000742
AG-347-G22_2667836457 = 60000833
AG-347-G22_2667836459 = 60000624
AG-347-G22_2667836460 = 60001537
AG-347-G22_2667836461 = 60000783
AG-347-G22_2667836463 = 60000552
AG-347-G22_2667836464 = 60000589
AG-347-G22_2667836466 = 60000594
AG-347-G22_2667836467 = 60000550
AG-347-G22_2667836468 = 60000274
AG-347-G22_2667836469 = 60000174
AG-347-G22_2667836470 = 60000089
AG-347-G22_2667836475 = 60000402
AG-347-G22_2667836476 = 60000311
AG-347-G22_2667836479 = 60000524
AG-347-G22_2667836484 = 60000471
AG-347-G22_2667836485 = 60000365
AG-347-G22_2667836486 = 60000874
AG-347-G22_2667836487 = 60000874
AG-347-G22_2667836489 = 60000414
AG-347-G22_2667836493 = 60000831
AG-347-G22_2667836496 = 60001093
AG-347-G22_2667836498 = 60000940
AG-347-G22_2667836501 = 60000768
AG-347-G22_2667836504 = 60000828
AG-347-G22_2667836525 = 60001330
AG-347-G22_2667836558 = 60001242
AG-347-G22_2667836565 = 60000741
AG-347-G22_2667836567 = 60001528
AG-347-G22_2667836589 = 60001345
AG-347-G22_2667836618 = 60000065
AG-347-G22_2667836619 = 60002338
AG-347-G22_2667836624 = 60000029
AG-347-G22_2667836625 = 60000546
AG-347-G22_2667836627 = 60000553
AG-347-G22_2667836628 = 60000064
AG-347-G22_2667836630 = 60000590
AG-347-G22_2667836631 = 60000611
AG-347-G22_2667836632 = 60000475
AG-347-G22_2667836633 = 60000385
AG-347-G22_2667836634 = 60000381
AG-347-G22_2667836635 = 60000261
AG-347-G22_2667836636 = 60000011
AG-347-G22_2667836637 = 60000354
AG-347-G22_2667836639 = 60000275
AG-347-G22_2667836648 = 60000390
AG-347-G22_2667836657 = 60000161
AG-347-G22_2667836659 = 60000160
AG-347-G22_2667836660 = 60000149
AG-347-G22_2667836661 = 60000068
AG-347-G22_2667836662 = 60000095
AG-347-G22_2667836663 = 60000166
AG-347-G22_2667836665 = 60000356
AG-347-G22_2667836667 = 60000376
AG-347-G22_2667836670 = 60000826
AG-347-G22_2667836671 = 60000830
AG-347-G22_2667836675 = 60000747
AG-347-G22_2667836676 = 60001253
AG-347-G22_2667836677 = 60001253
AG-347-G22_2667836680 = 60000610
AG-347-G22_2667836681 = 60000964
AG-347-G22_2667836682 = 60000844
AG-347-G22_2667836683 = 60000809
AG-347-G22_2667836686 = 60001118
AG-347-G22_2667836687 = 60000897
AG-347-G22_2667836688 = 60000607
AG-347-G22_2667836689 = 60000701
AG-347-G22_2667836690 = 60000767
AG-347-G22_2667836692 = 60000431
AG-347-G22_2667836693 = 60000708
AG-347-G22_2667836694 = 60000512
AG-347-G22_2667836696 = 60000839
AG-347-G22_2667836698 = 60001531
AG-347-G22_2667836701 = 60000499
AG-347-G22_2667836702 = 60000492
AG-347-G22_2667836703 = 60000652
AG-347-G22_2667836705 = 60000576
AG-347-G22_2667836706 = 60000604
AG-347-G22_2667836710 = 60000789
AG-347-G22_2667836736 = 60003475
AG-347-G22_2667836737 = 60000013
AG-347-G22_2667836738 = 60000831
AG-347-G22_2667836746 = 60000046
AG-347-G22_2667836747 = 60000126
AG-347-G22_2667836748 = 60000046
AG-347-G22_2667836749 = 60001497
AG-347-G22_2667836754 = 60000291
AG-347-G22_2667836757 = 60000457
AG-347-G22_2667836758 = 60000279
AG-347-G22_2667836765 = 60000452
AG-347-G22_2667836767 = 60000569
AG-347-G22_2667836768 = 60000657
AG-347-G22_2667836769 = 60000564
AG-347-G22_2667836773 = 60000631
AG-347-G22_2667836774 = 60000459
AG-347-G22_2667836775 = 60000653
AG-347-G22_2667836777 = 60006041
AG-347-G22_2667836780 = 60000122
AG-347-G22_2667836782 = 60001222
AG-347-G22_2667836783 = 60000257
AG-347-G22_2667836784 = 60000253
AG-347-G22_2667836785 = 60000209
AG-347-G22_2667836787 = 60000219
AG-347-G22_2667836788 = 60000419
AG-347-G22_2667836789 = 60000259
AG-347-G22_2667836791 = 60000409
AG-347-G22_2667836794 = 60000299
AG-347-G22_2667836795 = 60000189
AG-347-G22_2667836796 = 60000148
AG-347-G22_2667836797 = 60000017
AG-347-G22_2667836800 = 60000425
AG-347-G22_2667836802 = 60000488
AG-347-G22_2667836803 = 60000453
AG-347-G22_2667836804 = 60000133
AG-347-G22_2667836808 = 60000013
AG-347-G22_2667836811 = 60001206
AG-347-G22_2667836812 = 60000622
AG-347-G22_2667836818 = 60000619
AG-347-G22_2667836819 = 60000523
AG-347-G22_2667836820 = 60000201
AG-347-G22_2667836821 = 60000722
AG-347-G22_2667836822 = 60001116
AG-347-G22_2667836826 = 60000739
AG-347-G22_2667836830 = 60000679
AG-347-G22_2667836831 = 60000707
AG-347-G22_2667836832 = 60000395
AG-347-G22_2667836833 = 60000950
AG-347-G22_2667836840 = 60000706
AG-347-G22_2667836844 = 60000962
AG-347-G22_2667836851 = 60000140
AG-347-G22_2667836852 = 60000145
AG-347-G22_2667836854 = 60000233
AG-347-G22_2667836855 = 60000003
AG-347-G22_2667836856 = 60000105
AG-347-G22_2667836863 = 60001297
AG-347-G22_2667836874 = 60000912
AG-347-G22_2667836878 = 60001089
AG-347-G22_2667836892 = 60000001
AG-347-G22_2667836893 = 60000003
AG-347-G22_2667836894 = 60000795
AG-347-G22_2667836898 = 60000207
AG-347-G22_2667836899 = 60000403
AG-347-G22_2667836902 = 60001060
AG-347-G22_2667836905 = 60001058
AG-347-G22_2667836907 = 60000403
AG-347-G22_2667836909 = 60000698
AG-347-G22_2667836911 = 60001430
AG-347-G22_2667836912 = 60000365
AG-347-G22_2667836914 = 60000037
AG-347-G22_2667836929 = 60000772
AG-347-G22_2667836930 = 60000722
AG-347-G22_2667836937 = 60001392
AG-347-G22_2667836938 = 60000662
AG-347-G22_2667836954 = 60001289
AG-347-G22_2667836958 = 60000023
AG-347-I06_2667836961 = 60000005
AG-347-I06_2667836963 = 60000043
AG-347-I06_2667836964 = 60000220
AG-347-I06_2667836965 = 60000058
AG-347-I06_2667836966 = 60000426
AG-347-I06_2667836967 = 60000213
AG-347-I06_2667836970 = 60000228
AG-347-I06_2667836971 = 60000243
AG-347-I06_2667836972 = 60000312
AG-347-I06_2667836974 = 60000400
AG-347-I06_2667836976 = 60000460
AG-347-I06_2667836977 = 60000675
AG-347-I06_2667836978 = 60001333
AG-347-I06_2667836979 = 60000650
AG-347-I06_2667836980 = 60000555
AG-347-I06_2667836983 = 60000478
AG-347-I06_2667836987 = 60000616
AG-347-I06_2667836989 = 60000702
AG-347-I06_2667836993 = 60000439
AG-347-I06_2667836996 = 60000378
AG-347-I06_2667837002 = 60000655
AG-347-I06_2667837006 = 60000367
AG-347-I06_2667837007 = 60000321
AG-347-I06_2667837008 = 60000265
AG-347-I06_2667837010 = 60000348
AG-347-I06_2667837012 = 60000429
AG-347-I06_2667837013 = 60000757
AG-347-I06_2667837015 = 60000775
AG-347-I06_2667837017 = 60000858
AG-347-I06_2667837019 = 60000456
AG-347-I06_2667837020 = 60000688
AG-347-I06_2667837021 = 60000535
AG-347-I06_2667837024 = 60000692
AG-347-I06_2667837026 = 60000026
AG-347-I06_2667837030 = 60000484
AG-347-I06_2667837031 = 60000595
AG-347-I06_2667837033 = 60000674
AG-347-I06_2667837034 = 60000680
AG-347-I06_2667837035 = 60000824
AG-347-I06_2667837037 = 60000807
AG-347-I06_2667837038 = 60000605
AG-347-I06_2667837042 = 60000829
AG-347-I06_2667837046 = 60000781
AG-347-I06_2667837050 = 60001104
AG-347-I06_2667837071 = 60000928
AG-347-I06_2667837072 = 60000966
AG-347-I06_2667837073 = 60000769
AG-347-I06_2667837077 = 60000840
AG-347-I06_2667837079 = 60000717
AG-347-I06_2667837081 = 60000763
AG-347-I06_2667837083 = 60001244
AG-347-I06_2667837085 = 60000697
AG-347-I06_2667837091 = 60000959
AG-347-I06_2667837093 = 60000002
AG-347-I06_2667837096 = 60001077
AG-347-I06_2667837103 = 60000746
AG-347-I06_2667837107 = 60000393
AG-347-I06_2667837108 = 60000430
AG-347-I06_2667837109 = 60000661
AG-347-I06_2667837110 = 60001071
AG-347-I06_2667837111 = 60000748
AG-347-I06_2667837114 = 60000871
AG-347-I06_2667837115 = 60000777
AG-347-I06_2667837116 = 60000854
AG-347-I06_2667837119 = 60000026
AG-347-I06_2667837120 = 60001042
AG-347-I06_2667837121 = 60000837
AG-347-I06_2667837123 = 60000942
AG-347-I06_2667837124 = 60000968
AG-347-I06_2667837126 = 60001021
AG-347-I06_2667837129 = 60000855
AG-347-I06_2667837130 = 60000868
AG-347-I06_2667837131 = 60000725
AG-347-I06_2667837136 = 60000681
AG-347-I06_2667837141 = 60000023
AG-347-I06_2667837151 = 60000988
AG-347-I06_2667837157 = 60000625
AG-347-I06_2667837166 = 60001346
AG-347-I06_2667837167 = 60001163
AG-347-I06_2667837178 = 60000827
AG-347-I06_2667837180 = 60001189
AG-347-I06_2667837183 = 60001036
AG-347-I06_2667837184 = 60001056
AG-347-I06_2667837186 = 60001105
AG-347-I06_2667837187 = 60001043
AG-347-I06_2667837189 = 60001158
AG-347-I06_2667837191 = 60001070
AG-347-I06_2667837192 = 60000007
AG-347-I06_2667837193 = 60000933
AG-347-I06_2667837197 = 60001022
AG-347-I06_2667837198 = 60001002
AG-347-I06_2667837216 = 60001069
AG-347-I06_2667837230 = 60001341
AG-347-I06_2667837233 = 60000929
AG-347-I06_2667837234 = 60000999
AG-347-I06_2667837235 = 60001034
AG-347-I06_2667837241 = 60001587
AG-347-I06_2667837260 = 60000795
AG-347-I06_2667837261 = 60000003
AG-347-I06_2667837262 = 60000001
AG-347-I06_2667837269 = 60001060
AG-347-I06_2667837272 = 60001058
AG-347-I06_2667837273 = 60001047
AG-347-I06_2667837275 = 60000943
AG-347-I06_2667837276 = 60000953
AG-347-I06_2667837278 = 60000609
AG-347-I06_2667837281 = 60000664
AG-347-I06_2667837283 = 60001484
AG-347-I06_2667837284 = 60000641
AG-347-I06_2667837286 = 60000836
AG-347-I06_2667837287 = 60000891
AG-347-I06_2667837288 = 60000764
AG-347-I06_2667837289 = 60000573
AG-347-I06_2667837290 = 60000672
AG-347-I06_2667837293 = 60000214
AG-347-I06_2667837295 = 60000543
AG-347-I06_2667837297 = 60000557
AG-347-I06_2667837300 = 60000380
AG-347-I06_2667837305 = 60000407
AG-347-I06_2667837307 = 60000699
AG-347-I06_2667837309 = 60000822
AG-347-I06_2667837312 = 60001073
AG-347-I06_2667837315 = 60001165
AG-347-I06_2667837317 = 60000013
AG-347-I06_2667837324 = 60000065
AG-347-I06_2667837329 = 60001193
AG-347-I06_2667837346 = 60001296
AG-347-I06_2667837347 = 60001304
AG-347-I06_2667837348 = 60001331
AG-347-I06_2667837349 = 60001355
AG-347-I06_2667837350 = 60001340
AG-347-I06_2667837351 = 60001326
AG-347-I06_2667837352 = 60001317
AG-347-I06_2667837353 = 60001262
AG-347-I06_2667837354 = 60001382
AG-347-I06_2667837356 = 60001393
AG-347-I06_2667837362 = 60001149
AG-347-I06_2667837365 = 60001182
AG-347-I06_2667837366 = 60001175
AG-347-I06_2667837369 = 60001170
AG-347-I06_2667837370 = 60001245
AG-347-I06_2667837371 = 60001210
AG-347-I06_2667837373 = 60001035
AG-347-I06_2667837374 = 60000368
AG-347-I06_2667837376 = 60000935
AG-347-I06_2667837377 = 60001000
AG-347-I06_2667837380 = 60000892
AG-347-I06_2667837382 = 60001062
AG-347-I06_2667837384 = 60001196
AG-347-I06_2667837386 = 60001167
AG-347-I06_2667837387 = 60001131
AG-347-I06_2667837389 = 60000665
AG-347-I06_2667837390 = 60000716
AG-347-I06_2667837391 = 60000898
AG-347-I06_2667837394 = 60000843
AG-347-I06_2667837395 = 60000869
AG-347-I06_2667837400 = 60000563
AG-347-I06_2667837401 = 60000503
AG-347-I06_2667837402 = 60000637
AG-347-I06_2667837406 = 60001224
AG-347-I06_2667837411 = 60001107
AG-347-I06_2667837412 = 60001647
AG-347-I06_2667837413 = 60001050
AG-347-I06_2667837414 = 60000902
AG-347-I06_2667837415 = 60001283
AG-347-I06_2667837417 = 60000992
AG-347-I06_2667837420 = 60000923
AG-347-I06_2667837421 = 60001096
AG-347-I06_2667837422 = 60001171
AG-347-I06_2667837429 = 60001005
AG-347-I06_2667837430 = 60001095
AG-347-I06_2667837431 = 60001094
AG-347-I06_2667837432 = 60001192
AG-347-I06_2667837433 = 60001187
AG-347-I06_2667837434 = 60001289
AG-347-I06_2667837438 = 60001260
AG-347-I06_2667837440 = 60001133
AG-347-I06_2667837441 = 60001298
AG-347-I06_2667837443 = 60001008
AG-347-I06_2667837445 = 60000931
AG-347-I06_2667837452 = 60000954
AG-347-I06_2667837456 = 60001184
AG-347-I06_2667837461 = 60001197
AG-347-I06_2667837466 = 60000038
AG-347-I06_2667837475 = 60001264
AG-347-I06_2667837477 = 60000001
AG-347-I06_2667837492 = 60000877
AG-347-I06_2667837498 = 60000987
AG-347-I06_2667837500 = 60000909
AG-347-I06_2667837502 = 60000432
AG-347-I06_2667837503 = 60000500
AG-347-I06_2667837505 = 60000578
AG-347-I06_2667837507 = 60000461
AG-347-I06_2667837508 = 60001018
AG-347-I06_2667837509 = 60000995
AG-347-I06_2667837532 = 60001444
AG-347-I06_2667837551 = 60001089
AG-347-I06_2667837555 = 60000912
AG-347-I06_2667837559 = 60001083
AG-347-I06_2667837569 = 60000741
AG-347-I06_2667837571 = 60001528
AG-347-I06_2667837595 = 60001345
AG-347-I06_2667837623 = 60000065
AG-347-I06_2667837624 = 60002338
AG-347-I06_2667837656 = 60000593
AG-347-I06_2667837657 = 60000175
AG-347-I06_2667837659 = 60000005
AG-347-I06_2667837660 = 60000331
AG-347-I06_2667837661 = 60000138
AG-347-I06_2667837662 = 60000352
AG-347-I06_2667837665 = 60000405
AG-347-I06_2667837666 = 60000621
AG-347-I06_2667837669 = 60000325
AG-347-I06_2667837673 = 60000551
AG-347-I06_2667837674 = 60000507
AG-347-I06_2667837675 = 60000690
AG-347-I06_2667837676 = 60000726
AG-347-I06_2667837677 = 60000742
AG-347-I06_2667837678 = 60000833
AG-347-I06_2667837680 = 60000624
AG-347-I06_2667837681 = 60001537
AG-347-I06_2667837682 = 60000783
AG-347-I06_2667837684 = 60000552
AG-347-I06_2667837685 = 60000589
AG-347-I06_2667837687 = 60000594
AG-347-I06_2667837688 = 60000550
AG-347-I06_2667837689 = 60000274
AG-347-I06_2667837690 = 60000174
AG-347-I06_2667837691 = 60000089
AG-347-I06_2667837695 = 60000402
AG-347-I06_2667837696 = 60000311
AG-347-I06_2667837699 = 60000524
AG-347-I06_2667837704 = 60000471
AG-347-I06_2667837706 = 60000365
AG-347-I06_2667837708 = 60000037
AG-347-I06_2667837709 = 60000048
AG-347-I06_2667837710 = 60000044
AG-347-I06_2667837711 = 60000469
AG-347-I06_2667837713 = 60000190
AG-347-I06_2667837714 = 60000239
AG-347-I06_2667837715 = 60000008
AG-347-I06_2667837716 = 60001521
AG-347-I06_2667837717 = 60000323
AG-347-I06_2667837719 = 60000070
AG-347-I06_2667837726 = 60000106
AG-347-I06_2667837727 = 60000177
AG-347-I06_2667837728 = 60000401
AG-347-I06_2667837730 = 60000192
AG-347-I06_2667837732 = 60000146
AG-347-I06_2667837733 = 60000165
AG-347-I06_2667837734 = 60000075
AG-347-I06_2667837735 = 60000049
AG-347-I06_2667837736 = 60000416
AG-347-I06_2667837737 = 60000565
AG-347-I06_2667837738 = 60000039
AG-347-I06_2667837740 = 60000009
AG-347-I06_2667837745 = 60000458
AG-347-I06_2667837749 = 60000081
AG-347-I06_2667837750 = 60000087
AG-347-I06_2667837754 = 60000155
AG-347-I06_2667837756 = 60000226
AG-347-I06_2667837758 = 60000351
AG-347-I06_2667837759 = 60000329
AG-347-I06_2667837760 = 60000245
AG-347-I06_2667837761 = 60000375
AG-347-I06_2667837762 = 60000184
AG-347-I06_2667837763 = 60000221
AG-347-I06_2667837764 = 60000315
AG-347-I06_2667837765 = 60000353
AG-347-I06_2667837766 = 60000241
AG-347-I06_2667837767 = 60000437
AG-347-I06_2667837768 = 60000301
AG-347-I06_2667837769 = 60000350
AG-347-I06_2667837770 = 60000372
AG-347-I06_2667837771 = 60000538
AG-347-I06_2667837772 = 60000464
AG-347-I06_2667837773 = 60000561
AG-347-I06_2667837774 = 60000586
AG-347-I06_2667837775 = 60000755
AG-347-I06_2667837777 = 60000585
AG-347-I06_2667837778 = 60000545
AG-347-I06_2667837779 = 60000397
AG-347-I06_2667837780 = 60000371
AG-347-I06_2667837781 = 60000330
AG-347-I06_2667837782 = 60000583
AG-347-I06_2667837783 = 60000639
AG-347-I06_2667837784 = 60000724
AG-347-I06_2667837785 = 60001014
AG-347-I06_2667837789 = 60000359
AG-347-I06_2667837796 = 60000125
AG-347-I06_2667837800 = 60001509
AG-347-I06_2667837803 = 60000142
AG-347-I06_2667837805 = 60000202
AG-347-I06_2667837806 = 60000501
AG-347-I06_2667837808 = 60000389
AG-347-I06_2667837810 = 60000345
AG-347-I06_2667837818 = 60000117
AG-347-I06_2667837819 = 60000412
AG-347-I06_2667837835 = 60000630
AG-347-I06_2667837837 = 60000544
AG-347-I06_2667837838 = 60000293
AG-347-I06_2667837839 = 60000918
AG-347-I06_2667837840 = 60000335
AG-347-I06_2667837842 = 60000052
AG-347-I06_2667837847 = 60000660
AG-347-I06_2667837848 = 60000676
AG-347-I06_2667837850 = 60000286
AG-347-I06_2667837854 = 60000234
AG-347-I06_2667837857 = 60000157
AG-347-I06_2667837858 = 60000258
AG-347-I06_2667837864 = 60001319
AG-347-I06_2667837866 = 60000176
AG-347-I06_2667837868 = 60000316
AG-347-I06_2667837870 = 60000141
AG-347-I06_2667837871 = 60000102
AG-347-I06_2667837875 = 60000750
AG-347-I06_2667837878 = 60000346
AG-347-I06_2667837879 = 60000596
AG-347-I06_2667837881 = 60000139
AG-347-I06_2667837882 = 60000078
AG-347-I06_2667837884 = 60000318
AG-347-I06_2667837885 = 60000140
AG-347-I06_2667837886 = 60000145
AG-347-I06_2667837888 = 60000233
AG-347-I06_2667837889 = 60000003
AG-347-I06_2667837890 = 60000105
AG-347-I06_2667837891 = 60000108
AG-347-I06_2667837893 = 60000016
AG-347-I06_2667837895 = 60000635
AG-347-I06_2667837897 = 60000428
AG-347-I06_2667837901 = 60000107
AG-347-I06_2667837906 = 60000493
AG-347-I06_2667837907 = 60000112
AG-347-I06_2667837908 = 60000347
AG-347-I06_2667837911 = 60000803
AG-347-I06_2667837914 = 60000445
AG-347-I06_2667837915 = 60000144
AG-347-I06_2667837918 = 60000785
AG-347-I06_2667837919 = 60000602
AG-347-I06_2667837921 = 60000870
AG-347-I06_2667837922 = 60000308
AG-347-I06_2667837923 = 60000225
AG-347-I06_2667837926 = 60000292
AG-347-I06_2667837928 = 60000387
AG-347-I06_2667837930 = 60000178
AG-347-I06_2667837933 = 60000130
AG-347-I06_2667837934 = 60000072
AG-347-I06_2667837941 = 60000556
AG-347-I06_2667837943 = 60000033
AG-347-I06_2667837945 = 60000295
AG-347-I06_2667837946 = 60000415
AG-347-I06_2667837947 = 60000719
AG-347-I06_2667837950 = 60000529
AG-347-I06_2667837951 = 60000408
AG-347-I06_2667837953 = 60000076
AG-347-I06_2667837954 = 60000579
AG-347-I06_2667837955 = 60000069
AG-347-I06_2667837956 = 60000188
AG-347-I06_2667837957 = 60000322
AG-347-I06_2667837960 = 60000513
AG-347-I06_2667837979 = 60000121
AG-347-I06_2667837987 = 60000283
AG-347-I06_2667837988 = 60000238
AG-347-I06_2667837989 = 60000007
AG-347-I06_2667837991 = 60000613
AG-347-I06_2667837992 = 60000303
AG-347-I06_2667837995 = 60000358
AG-347-I06_2667837996 = 60000384
AG-347-I06_2667837999 = 60000288
AG-347-I06_2667838001 = 60000566
AG-347-I06_2667838002 = 60000287
AG-347-I06_2667838003 = 60000092
AG-347-I06_2667838009 = 60000667
AG-347-I06_2667838010 = 60001516
AG-347-I06_2667838012 = 60000096
AG-347-I06_2667838016 = 60000083
AG-347-I06_2667838017 = 60000071
AG-347-I06_2667838018 = 60000151
AG-347-I06_2667838021 = 60000182
AG-347-I06_2667838022 = 60000153
AG-347-I06_2667838023 = 60000128
AG-347-I06_2667838025 = 60000379
AG-347-I06_2667838029 = 60000495
AG-347-I06_2667838033 = 60000399
AG-347-I06_2667838034 = 60000374
AG-347-I06_2667838036 = 60000020
AG-347-I06_2667838037 = 60000277
AG-347-I06_2667838042 = 60000094
AG-347-I06_2667838045 = 60000093
AG-347-I06_2667838046 = 60000169
AG-347-I06_2667838050 = 60000101
AG-347-I06_2667838053 = 60000113
AG-347-I06_2667838054 = 60000183
AG-347-I06_2667838055 = 60000198
AG-347-I06_2667838059 = 60000074
AG-347-I06_2667838060 = 60000054
AG-347-I06_2667838064 = 60001619
AG-347-I06_2667838065 = 60001334
AG-347-I06_2667838066 = 60000420
AG-347-I06_2667838067 = 60000256
AG-347-I06_2667838069 = 60000205
AG-347-I06_2667838070 = 60000135
AG-347-I06_2667838075 = 60000319
AG-347-I06_2667838076 = 60001246
AG-347-I06_2667838080 = 60000057
AG-347-I06_2667838084 = 60000584
AG-347-I06_2667838086 = 60000361
AG-347-I06_2667838090 = 60000411
AG-347-I06_2667838091 = 60001181
AG-347-I06_2667838092 = 60000136
AG-347-I06_2667838093 = 60000001
AG-347-I06_2667838096 = 60000032
AG-347-I06_2667838101 = 60000115
AG-347-I06_2667838102 = 60000042
AG-347-I06_2667838104 = 60000167
AG-347-I06_2667838108 = 60000103
AG-347-I06_2667838111 = 60000110
AG-347-I06_2667838112 = 60000002
AG-347-I06_2667838113 = 60000788
AG-347-I06_2667838114 = 60000498
AG-347-I06_2667838115 = 60000417
AG-347-I06_2667838116 = 60000468
AG-347-I06_2667838118 = 60000527
AG-347-I06_2667838119 = 60000470
AG-347-I06_2667838120 = 60000442
AG-347-I06_2667838121 = 60000290
AG-347-I06_2667838122 = 60000533
AG-347-I06_2667838123 = 60000333
AG-347-I06_2667838124 = 60000273
AG-347-I06_2667838125 = 60000210
AG-347-I06_2667838128 = 60000124
AG-347-I06_2667838130 = 60000203
AG-347-I06_2667838132 = 60000122
AG-347-I06_2667838134 = 60001222
AG-347-I06_2667838135 = 60000257
AG-347-I06_2667838136 = 60000253
AG-347-I06_2667838137 = 60000209
AG-347-I06_2667838139 = 60000219
AG-347-I06_2667838140 = 60000419
AG-347-I06_2667838141 = 60000259
AG-347-I06_2667838143 = 60000409
AG-347-I06_2667838146 = 60000299
AG-347-I06_2667838147 = 60000189
AG-347-I06_2667838148 = 60000148
AG-347-I06_2667838149 = 60000017
AG-347-I06_2667838152 = 60000425
AG-347-I06_2667838154 = 60000816
AG-347-I06_2667838159 = 60000168
AG-347-I06_2667838160 = 60000114
AG-347-I06_2667838161 = 60000281
AG-347-I06_2667838162 = 60000255
AG-347-I06_2667838163 = 60000262
AG-347-I06_2667838170 = 60000247
AG-347-I06_2667838171 = 60000200
AG-347-I06_2667838175 = 60000441
AG-347-I06_2667838176 = 60000199
AG-347-I06_2667838182 = 60000520
AG-347-I06_2667838183 = 60000448
AG-347-I06_2667838184 = 60000339
AG-347-I06_2667838185 = 60000317
AG-347-I06_2667838187 = 60000485
AG-347-I06_2667838188 = 60000649
AG-347-I06_2667838189 = 60000327
AG-347-I06_2667838190 = 60000671
AG-347-I06_2667838197 = 60000663
AG-347-I06_2667838199 = 60000906
AG-347-I06_2667838204 = 60000792
AG-347-I06_2667838208 = 60000591
AG-347-I06_2667838213 = 60000620
AG-347-I06_2667838219 = 60001251
AG-347-I06_2667838221 = 60000364
AG-347-I06_2667838224 = 60000396
AG-347-I06_2667838231 = 60000008
AG-347-I06_2667838233 = 60000532
AG-347-I06_2667838239 = 60000479
AG-347-I06_2667838240 = 60000486
AG-347-I06_2667838242 = 60000799
AG-347-I06_2667838243 = 60000677
AG-347-I06_2667838244 = 60000804
AG-347-I06_2667838247 = 60000575
AG-347-I06_2667838251 = 60000326
AG-347-I06_2667838252 = 60000548
AG-347-I06_2667838253 = 60000559
AG-347-I06_2667838254 = 60000592
AG-347-I06_2667838259 = 60000088
AG-347-I06_2667838270 = 60001425
AG-347-I06_2667838271 = 60001332
AG-347-I06_2667838276 = 60000647
AG-347-I06_2667838278 = 60000242
AG-347-I06_2667838280 = 60000780
AG-347-I06_2667838281 = 60000796
AG-347-I06_2667838283 = 60000969
AG-347-I06_2667838286 = 60001301
AG-347-I06_2667838288 = 60001080
AG-347-I06_2667838289 = 60001057
AG-347-I06_2667838290 = 60001001
AG-347-I06_2667838292 = 60000956
AG-347-I06_2667838299 = 60000023
AG-347-I06_2667838306 = 60000962
AG-347-I06_2667838310 = 60000706
AG-347-I06_2667838316 = 60001416
AG-347-I06_2667838321 = 60000916
AG-347-I06_2667838322 = 60001049
AG-347-I06_2667838323 = 60000627
AG-347-I06_2667838325 = 60000063
AG-347-I06_2667838326 = 60000948
AG-347-I06_2667838327 = 60000011
AG-347-I06_2667838328 = 60001031
AG-347-I06_2667838333 = 60000894
AG-347-I06_2667838334 = 60001116
AG-347-I06_2667838338 = 60000739
AG-347-I06_2667838342 = 60000679
AG-347-I06_2667838343 = 60000707
AG-347-I06_2667838344 = 60000395
AG-347-I06_2667838346 = 60000950
AG-347-I06_2667838366 = 60001297
AG-347-I06_2667838398 = 60001501
AG-347-I06_2667838412 = 60001292
AG-347-I06_2667838417 = 60001132
AG-347-I06_2667838419 = 60001599
AG-347-I06_2667838424 = 60001328
AG-347-I06_2667838426 = 60001119
AG-347-I06_2667838428 = 60001616
AG-347-I06_2667838430 = 60001152
AG-347-I06_2667838431 = 60001134
AG-347-I06_2667838432 = 60001040
AG-347-I06_2667838434 = 60000733
AG-347-I06_2667838436 = 60000669
AG-347-I06_2667838437 = 60000009
AG-347-I06_2667838441 = 60000648
AG-347-I06_2667838442 = 60000800
AG-347-I06_2667838444 = 60001064
AG-347-I06_2667838445 = 60000002
AG-347-I06_2667838448 = 60000861
AG-347-I06_2667838452 = 60000919
AG-347-I06_2667838453 = 60000886
AG-347-I06_2667838459 = 60000805
AG-347-I06_2667838460 = 60000502
AG-347-I06_2667838462 = 60000732
AG-347-I06_2667838464 = 60000867
AG-347-I06_2667838465 = 60000806
AG-347-I06_2667838466 = 60000718
AG-347-I06_2667838468 = 60000760
AG-347-I06_2667838469 = 60000874
AG-347-I06_2667838471 = 60000414
AG-347-I06_2667838475 = 60000831
AG-347-I06_2667838478 = 60001093
AG-347-I06_2667838480 = 60000940
AG-347-I06_2667838486 = 60000170
AG-347-I06_2667838488 = 60000067
AG-347-I06_2667838489 = 60000041
AG-347-I06_2667838490 = 60000077
AG-347-I06_2667838492 = 60000193
AG-347-I06_2667838498 = 60000488
AG-347-I06_2667838499 = 60000453
AG-347-I06_2667838500 = 60000133
AG-347-I06_2667838504 = 60000013
AG-347-I06_2667838507 = 60001206
AG-347-I06_2667838508 = 60000622
AG-347-I06_2667838515 = 60000619
AG-347-I06_2667838516 = 60000523
AG-347-I06_2667838517 = 60000201
AG-347-I06_2667838518 = 60000722
AG-347-I06_2667838519 = 60000772
AG-347-I06_2667838524 = 60001392
AG-347-I06_2667838525 = 60000662
AG-347-I06_2667838528 = 60000698
AG-347-I06_2667838530 = 60000403
AG-347-I06_2667838531 = 60000207
AG-347-I06_2667838535 = 60000839
AG-347-I06_2667838537 = 60001531
AG-347-I06_2667838540 = 60000499
AG-347-I06_2667838541 = 60000492
AG-347-I06_2667838542 = 60000652
AG-347-I06_2667838544 = 60000576
AG-347-I06_2667838545 = 60000604
AG-347-I06_2667838549 = 60000789
AG-347-I06_2667838555 = 60004887
AG-347-I06_2667838561 = 60003980
AG-347-I06_2667838568 = 60001362
AG-347-I06_2667838569 = 60001385
AG-347-I06_2667838586 = 60001404
AG-347-I06_2667838588 = 60000097
AG-347-I06_2667838590 = 60003893
AG-347-I06_2667838592 = 60000126
AG-347-I06_2667838597 = 60000653
AG-347-I06_2667838598 = 60000459
AG-347-I06_2667838599 = 60000459
AG-347-I06_2667838600 = 60000459
AG-347-I06_2667838601 = 60000631
AG-347-I06_2667838605 = 60000564
AG-347-I06_2667838606 = 60000657
AG-347-I06_2667838607 = 60000569
AG-347-I06_2667838609 = 60000452
AG-347-I06_2667838616 = 60000279
AG-347-I06_2667838617 = 60000457
AG-347-I06_2667838620 = 60000291
AG-347-I06_2667838622 = 60000512
AG-347-I06_2667838623 = 60000708
AG-347-I06_2667838624 = 60000431
AG-347-I06_2667838626 = 60000767
AG-347-I06_2667838627 = 60000701
AG-347-I06_2667838628 = 60000607
AG-347-I06_2667838629 = 60001006
AG-347-I06_2667838630 = 60001020
AG-347-I06_2667838631 = 60000024
AG-347-I06_2667838634 = 60001033
AG-347-I06_2667838636 = 60001048
AG-347-I06_2667838638 = 60000990
AG-347-I06_2667838640 = 60001067
AG-347-I06_2667838641 = 60000659
AG-347-I06_2667838642 = 60000489
AG-347-I06_2667838646 = 60000687
AG-347-I06_2667838647 = 60000883
AG-347-I06_2667838648 = 60000756
AG-347-I06_2667838649 = 60000759
AG-347-I06_2667838651 = 60000786
AG-347-I06_2667838654 = 60000522
AG-347-I06_2667838655 = 60000363
AG-347-I06_2667838656 = 60000473
AG-347-I06_2667838659 = 60000447
AG-347-I06_2667838660 = 60000297
AG-347-I06_2667838668 = 60000385
AG-347-I06_2667838669 = 60000475
AG-347-I06_2667838670 = 60000611
AG-347-I06_2667838671 = 60000590
AG-347-I06_2667838673 = 60000064
AG-347-I06_2667838674 = 60000553
AG-347-I06_2667838676 = 60000546
AG-347-I06_2667838677 = 60000029
AG-347-I06_2667838678 = 60000487
AG-347-I06_2667838680 = 60000558
AG-347-I06_2667838691 = 60001229
AG-347-I06_2667838692 = 60001495
AG-347-I06_2667838696 = 60001242
AG-347-I06_2667838720 = 60000160
AG-347-I06_2667838722 = 60000161
AG-347-I06_2667838729 = 60000119
AG-347-I06_2667838735 = 60000386
AG-347-I06_2667838736 = 60003359
AG-347-I06_2667838746 = 60001235
AG-347-I06_2667838754 = 60005697
AG-347-I06_2667838755 = 60000046
AG-347-I06_2667838760 = 60000390
AG-347-I06_2667838764 = 60016031
AG-347-I06_2667838767 = 60000160
AG-347-I15_2667838768 = 60000948
AG-347-I15_2667838769 = 60000063
AG-347-I15_2667838770 = 60000627
AG-347-I15_2667838772 = 60001049
AG-347-I15_2667838773 = 60000916
AG-347-I15_2667838777 = 60000706
AG-347-I15_2667838781 = 60000962
AG-347-I15_2667838788 = 60000023
AG-347-I15_2667838795 = 60000956
AG-347-I15_2667838797 = 60001001
AG-347-I15_2667838798 = 60001057
AG-347-I15_2667838799 = 60001080
AG-347-I15_2667838801 = 60001301
AG-347-I15_2667838804 = 60000969
AG-347-I15_2667838806 = 60000796
AG-347-I15_2667838807 = 60000780
AG-347-I15_2667838809 = 60000242
AG-347-I15_2667838810 = 60000647
AG-347-I15_2667838817 = 60000046
AG-347-I15_2667838818 = 60001229
AG-347-I15_2667838820 = 60005719
AG-347-I15_2667838829 = 60014851
AG-347-I15_2667838832 = 60027201
AG-347-I15_2667838841 = 60000653
AG-347-I15_2667838842 = 60000459
AG-347-I15_2667838844 = 60000631
AG-347-I15_2667838848 = 60000564
AG-347-I15_2667838849 = 60000657
AG-347-I15_2667838850 = 60000569
AG-347-I15_2667838852 = 60000452
AG-347-I15_2667838859 = 60000279
AG-347-I15_2667838860 = 60000457
AG-347-I15_2667838863 = 60000291
AG-347-I15_2667838865 = 60000512
AG-347-I15_2667838866 = 60000708
AG-347-I15_2667838867 = 60000431
AG-347-I15_2667838869 = 60000767
AG-347-I15_2667838870 = 60000701
AG-347-I15_2667838871 = 60000607
AG-347-I15_2667838872 = 60000897
AG-347-I15_2667838873 = 60001118
AG-347-I15_2667838876 = 60000809
AG-347-I15_2667838877 = 60000844
AG-347-I15_2667838878 = 60000964
AG-347-I15_2667838879 = 60000610
AG-347-I15_2667838881 = 60001253
AG-347-I15_2667838882 = 60000747
AG-347-I15_2667838886 = 60000830
AG-347-I15_2667838887 = 60000826
AG-347-I15_2667838890 = 60000376
AG-347-I15_2667838892 = 60000356
AG-347-I15_2667838893 = 60000310
AG-347-I15_2667838894 = 60000249
AG-347-I15_2667838895 = 60000282
AG-347-I15_2667838896 = 60000003
AG-347-I15_2667838897 = 60000505
AG-347-I15_2667838898 = 60000623
AG-347-I15_2667838908 = 60000297
AG-347-I15_2667838909 = 60000447
AG-347-I15_2667838912 = 60000473
AG-347-I15_2667838913 = 60000363
AG-347-I15_2667838914 = 60000522
AG-347-I15_2667838917 = 60000786
AG-347-I15_2667838919 = 60000759
AG-347-I15_2667838920 = 60000756
AG-347-I15_2667838921 = 60000883
AG-347-I15_2667838922 = 60000687
AG-347-I15_2667838926 = 60000489
AG-347-I15_2667838927 = 60000659
AG-347-I15_2667838928 = 60001067
AG-347-I15_2667838930 = 60000990
AG-347-I15_2667838932 = 60001048
AG-347-I15_2667838934 = 60001033
AG-347-I15_2667838937 = 60000024
AG-347-I15_2667838938 = 60001020
AG-347-I15_2667838939 = 60001006
AG-347-I15_2667838941 = 60001083
AG-347-I15_2667838950 = 60000741
AG-347-I15_2667838952 = 60001528
AG-347-I15_2667838975 = 60001345
AG-347-I15_2667839025 = 60000593
AG-347-I15_2667839026 = 60000175
AG-347-I15_2667839028 = 60000005
AG-347-I15_2667839029 = 60000331
AG-347-I15_2667839030 = 60000138
AG-347-I15_2667839031 = 60000352
AG-347-I15_2667839034 = 60000405
AG-347-I15_2667839035 = 60000621
AG-347-I15_2667839038 = 60000325
AG-347-I15_2667839042 = 60000551
AG-347-I15_2667839043 = 60000507
AG-347-I15_2667839044 = 60000690
AG-347-I15_2667839045 = 60000726
AG-347-I15_2667839046 = 60000742
AG-347-I15_2667839047 = 60000833
AG-347-I15_2667839049 = 60000624
AG-347-I15_2667839050 = 60001537
AG-347-I15_2667839051 = 60000783
AG-347-I15_2667839053 = 60000552
AG-347-I15_2667839054 = 60000589
AG-347-I15_2667839056 = 60000594
AG-347-I15_2667839057 = 60000550
AG-347-I15_2667839058 = 60000274
AG-347-I15_2667839059 = 60000174
AG-347-I15_2667839060 = 60000089
AG-347-I15_2667839064 = 60000402
AG-347-I15_2667839065 = 60000311
AG-347-I15_2667839068 = 60000524
AG-347-I15_2667839073 = 60000471
AG-347-I15_2667839075 = 60000365
AG-347-I15_2667839077 = 60000037
AG-347-I15_2667839078 = 60000048
AG-347-I15_2667839079 = 60000044
AG-347-I15_2667839080 = 60000469
AG-347-I15_2667839082 = 60000190
AG-347-I15_2667839083 = 60000239
AG-347-I15_2667839084 = 60000008
AG-347-I15_2667839085 = 60001521
AG-347-I15_2667839086 = 60000323
AG-347-I15_2667839088 = 60000070
AG-347-I15_2667839093 = 60000106
AG-347-I15_2667839094 = 60000177
AG-347-I15_2667839095 = 60000401
AG-347-I15_2667839097 = 60000192
AG-347-I15_2667839099 = 60000146
AG-347-I15_2667839100 = 60000165
AG-347-I15_2667839101 = 60000075
AG-347-I15_2667839102 = 60000049
AG-347-I15_2667839103 = 60000416
AG-347-I15_2667839104 = 60000565
AG-347-I15_2667839105 = 60000039
AG-347-I15_2667839107 = 60000009
AG-347-I15_2667839112 = 60000458
AG-347-I15_2667839115 = 60000081
AG-347-I15_2667839116 = 60000087
AG-347-I15_2667839120 = 60000155
AG-347-I15_2667839122 = 60000226
AG-347-I15_2667839124 = 60000351
AG-347-I15_2667839125 = 60000329
AG-347-I15_2667839126 = 60000245
AG-347-I15_2667839127 = 60000375
AG-347-I15_2667839128 = 60000184
AG-347-I15_2667839129 = 60000221
AG-347-I15_2667839130 = 60000315
AG-347-I15_2667839131 = 60000353
AG-347-I15_2667839132 = 60000241
AG-347-I15_2667839133 = 60000437
AG-347-I15_2667839134 = 60000301
AG-347-I15_2667839135 = 60000350
AG-347-I15_2667839136 = 60000372
AG-347-I15_2667839137 = 60000538
AG-347-I15_2667839138 = 60000464
AG-347-I15_2667839139 = 60000561
AG-347-I15_2667839140 = 60000586
AG-347-I15_2667839141 = 60000755
AG-347-I15_2667839143 = 60000585
AG-347-I15_2667839144 = 60000545
AG-347-I15_2667839145 = 60000397
AG-347-I15_2667839146 = 60000371
AG-347-I15_2667839147 = 60000330
AG-347-I15_2667839148 = 60000583
AG-347-I15_2667839149 = 60000639
AG-347-I15_2667839150 = 60000724
AG-347-I15_2667839151 = 60001014
AG-347-I15_2667839155 = 60000359
AG-347-I15_2667839162 = 60000125
AG-347-I15_2667839166 = 60001509
AG-347-I15_2667839169 = 60000142
AG-347-I15_2667839171 = 60000202
AG-347-I15_2667839172 = 60000501
AG-347-I15_2667839174 = 60000389
AG-347-I15_2667839176 = 60000345
AG-347-I15_2667839184 = 60000117
AG-347-I15_2667839185 = 60000412
AG-347-I15_2667839201 = 60000630
AG-347-I15_2667839203 = 60000544
AG-347-I15_2667839204 = 60000293
AG-347-I15_2667839205 = 60000918
AG-347-I15_2667839206 = 60000335
AG-347-I15_2667839208 = 60000052
AG-347-I15_2667839213 = 60000660
AG-347-I15_2667839214 = 60000676
AG-347-I15_2667839216 = 60000286
AG-347-I15_2667839220 = 60000234
AG-347-I15_2667839223 = 60000157
AG-347-I15_2667839224 = 60000258
AG-347-I15_2667839230 = 60001319
AG-347-I15_2667839232 = 60000176
AG-347-I15_2667839234 = 60000316
AG-347-I15_2667839236 = 60000141
AG-347-I15_2667839237 = 60000102
AG-347-I15_2667839241 = 60000750
AG-347-I15_2667839243 = 60000346
AG-347-I15_2667839244 = 60000596
AG-347-I15_2667839246 = 60000139
AG-347-I15_2667839247 = 60000078
AG-347-I15_2667839249 = 60000318
AG-347-I15_2667839250 = 60000140
AG-347-I15_2667839251 = 60000145
AG-347-I15_2667839253 = 60000233
AG-347-I15_2667839254 = 60000003
AG-347-I15_2667839255 = 60000105
AG-347-I15_2667839256 = 60000108
AG-347-I15_2667839258 = 60000016
AG-347-I15_2667839260 = 60000635
AG-347-I15_2667839261 = 60000199
AG-347-I15_2667839267 = 60000520
AG-347-I15_2667839268 = 60000448
AG-347-I15_2667839269 = 60000339
AG-347-I15_2667839270 = 60000317
AG-347-I15_2667839272 = 60000485
AG-347-I15_2667839273 = 60000649
AG-347-I15_2667839274 = 60000327
AG-347-I15_2667839275 = 60000671
AG-347-I15_2667839284 = 60000663
AG-347-I15_2667839286 = 60000906
AG-347-I15_2667839291 = 60000792
AG-347-I15_2667839295 = 60000591
AG-347-I15_2667839300 = 60000620
AG-347-I15_2667839306 = 60001251
AG-347-I15_2667839308 = 60000364
AG-347-I15_2667839311 = 60000396
AG-347-I15_2667839318 = 60000008
AG-347-I15_2667839319 = 60000532
AG-347-I15_2667839325 = 60000479
AG-347-I15_2667839326 = 60000486
AG-347-I15_2667839328 = 60000799
AG-347-I15_2667839329 = 60000677
AG-347-I15_2667839330 = 60000804
AG-347-I15_2667839333 = 60000575
AG-347-I15_2667839337 = 60000326
AG-347-I15_2667839338 = 60000548
AG-347-I15_2667839339 = 60000559
AG-347-I15_2667839340 = 60000592
AG-347-I15_2667839345 = 60000088
AG-347-I15_2667839354 = 60000150
AG-347-I15_2667839359 = 60000386
AG-347-I15_2667839365 = 60000119
AG-347-I15_2667839366 = 60000269
AG-347-I15_2667839369 = 60000166
AG-347-I15_2667839370 = 60000095
AG-347-I15_2667839371 = 60000068
AG-347-I15_2667839372 = 60000149
AG-347-I15_2667839373 = 60000160
AG-347-I15_2667839375 = 60000161
AG-347-I15_2667839379 = 60000390
AG-347-I15_2667839388 = 60000275
AG-347-I15_2667839390 = 60000354
AG-347-I15_2667839391 = 60000011
AG-347-I15_2667839392 = 60000261
AG-347-I15_2667839393 = 60000381
AG-347-I15_2667839394 = 60000385
AG-347-I15_2667839395 = 60000475
AG-347-I15_2667839396 = 60000611
AG-347-I15_2667839397 = 60000590
AG-347-I15_2667839399 = 60000064
AG-347-I15_2667839400 = 60000553
AG-347-I15_2667839402 = 60000546
AG-347-I15_2667839403 = 60000029
AG-347-I15_2667839404 = 60000487
AG-347-I15_2667839406 = 60000558
AG-347-I15_2667839409 = 60000322
AG-347-I15_2667839410 = 60000188
AG-347-I15_2667839411 = 60000069
AG-347-I15_2667839412 = 60000579
AG-347-I15_2667839413 = 60000076
AG-347-I15_2667839415 = 60000408
AG-347-I15_2667839416 = 60000529
AG-347-I15_2667839419 = 60000719
AG-347-I15_2667839420 = 60000415
AG-347-I15_2667839421 = 60000295
AG-347-I15_2667839423 = 60000033
AG-347-I15_2667839425 = 60000556
AG-347-I15_2667839432 = 60000072
AG-347-I15_2667839433 = 60000130
AG-347-I15_2667839436 = 60000178
AG-347-I15_2667839438 = 60000387
AG-347-I15_2667839440 = 60000292
AG-347-I15_2667839443 = 60000225
AG-347-I15_2667839444 = 60000308
AG-347-I15_2667839445 = 60000870
AG-347-I15_2667839447 = 60000602
AG-347-I15_2667839448 = 60000785
AG-347-I15_2667839451 = 60000144
AG-347-I15_2667839452 = 60000445
AG-347-I15_2667839456 = 60000803
AG-347-I15_2667839463 = 60000038
AG-347-I15_2667839469 = 60001197
AG-347-I15_2667839474 = 60001184
AG-347-I15_2667839478 = 60000954
AG-347-I15_2667839485 = 60000931
AG-347-I15_2667839487 = 60001008
AG-347-I15_2667839489 = 60001298
AG-347-I15_2667839490 = 60001133
AG-347-I15_2667839492 = 60001260
AG-347-I15_2667839496 = 60001289
AG-347-I15_2667839497 = 60001187
AG-347-I15_2667839498 = 60001192
AG-347-I15_2667839499 = 60001094
AG-347-I15_2667839500 = 60001095
AG-347-I15_2667839501 = 60001005
AG-347-I15_2667839508 = 60001171
AG-347-I15_2667839509 = 60001096
AG-347-I15_2667839510 = 60000923
AG-347-I15_2667839513 = 60000992
AG-347-I15_2667839515 = 60001283
AG-347-I15_2667839516 = 60000902
AG-347-I15_2667839517 = 60001050
AG-347-I15_2667839518 = 60001647
AG-347-I15_2667839519 = 60001107
AG-347-I15_2667839524 = 60001224
AG-347-I15_2667839528 = 60000637
AG-347-I15_2667839529 = 60000503
AG-347-I15_2667839530 = 60000563
AG-347-I15_2667839535 = 60000869
AG-347-I15_2667839536 = 60000843
AG-347-I15_2667839539 = 60000898
AG-347-I15_2667839540 = 60000716
AG-347-I15_2667839541 = 60000665
AG-347-I15_2667839543 = 60001131
AG-347-I15_2667839544 = 60001167
AG-347-I15_2667839546 = 60001196
AG-347-I15_2667839548 = 60001062
AG-347-I15_2667839550 = 60000892
AG-347-I15_2667839553 = 60001000
AG-347-I15_2667839554 = 60000935
AG-347-I15_2667839556 = 60000368
AG-347-I15_2667839557 = 60001035
AG-347-I15_2667839559 = 60001210
AG-347-I15_2667839560 = 60001245
AG-347-I15_2667839562 = 60001170
AG-347-I15_2667839565 = 60001175
AG-347-I15_2667839566 = 60001182
AG-347-I15_2667839569 = 60001149
AG-347-I15_2667839575 = 60001393
AG-347-I15_2667839577 = 60001382
AG-347-I15_2667839578 = 60001262
AG-347-I15_2667839579 = 60001317
AG-347-I15_2667839580 = 60001326
AG-347-I15_2667839581 = 60001340
AG-347-I15_2667839582 = 60001355
AG-347-I15_2667839583 = 60001331
AG-347-I15_2667839584 = 60001304
AG-347-I15_2667839585 = 60001296
AG-347-I15_2667839602 = 60001193
AG-347-I15_2667839607 = 60000065
AG-347-I15_2667839614 = 60000013
AG-347-I15_2667839616 = 60001165
AG-347-I15_2667839619 = 60001073
AG-347-I15_2667839622 = 60000822
AG-347-I15_2667839624 = 60000699
AG-347-I15_2667839626 = 60000407
AG-347-I15_2667839631 = 60000380
AG-347-I15_2667839634 = 60000557
AG-347-I15_2667839636 = 60000543
AG-347-I15_2667839638 = 60000214
AG-347-I15_2667839641 = 60000672
AG-347-I15_2667839642 = 60000573
AG-347-I15_2667839643 = 60000764
AG-347-I15_2667839644 = 60000891
AG-347-I15_2667839645 = 60000836
AG-347-I15_2667839647 = 60000641
AG-347-I15_2667839648 = 60001484
AG-347-I15_2667839650 = 60000664
AG-347-I15_2667839653 = 60000609
AG-347-I15_2667839655 = 60000953
AG-347-I15_2667839656 = 60000943
AG-347-I15_2667839658 = 60001047
AG-347-I15_2667839659 = 60001058
AG-347-I15_2667839662 = 60001060
AG-347-I15_2667839669 = 60000001
AG-347-I15_2667839670 = 60000003
AG-347-I15_2667839671 = 60000795
AG-347-I15_2667839673 = 60000083
AG-347-I15_2667839674 = 60000071
AG-347-I15_2667839675 = 60000151
AG-347-I15_2667839678 = 60000182
AG-347-I15_2667839679 = 60000153
AG-347-I15_2667839680 = 60000128
AG-347-I15_2667839682 = 60000379
AG-347-I15_2667839686 = 60000495
AG-347-I15_2667839690 = 60000399
AG-347-I15_2667839691 = 60000374
AG-347-I15_2667839693 = 60000020
AG-347-I15_2667839694 = 60000277
AG-347-I15_2667839700 = 60000094
AG-347-I15_2667839703 = 60000093
AG-347-I15_2667839704 = 60000169
AG-347-I15_2667839708 = 60000101
AG-347-I15_2667839711 = 60000113
AG-347-I15_2667839712 = 60000183
AG-347-I15_2667839713 = 60000198
AG-347-I15_2667839717 = 60000074
AG-347-I15_2667839718 = 60000054
AG-347-I15_2667839721 = 60001334
AG-347-I15_2667839722 = 60000420
AG-347-I15_2667839723 = 60000256
AG-347-I15_2667839725 = 60000205
AG-347-I15_2667839726 = 60000135
AG-347-I15_2667839731 = 60000319
AG-347-I15_2667839732 = 60001246
AG-347-I15_2667839735 = 60000057
AG-347-I15_2667839739 = 60000584
AG-347-I15_2667839741 = 60000361
AG-347-I15_2667839745 = 60000411
AG-347-I15_2667839746 = 60001181
AG-347-I15_2667839747 = 60000136
AG-347-I15_2667839748 = 60000001
AG-347-I15_2667839751 = 60000032
AG-347-I15_2667839756 = 60000115
AG-347-I15_2667839757 = 60000042
AG-347-I15_2667839759 = 60000167
AG-347-I15_2667839763 = 60000103
AG-347-I15_2667839766 = 60000110
AG-347-I15_2667839767 = 60000002
AG-347-I15_2667839768 = 60000788
AG-347-I15_2667839769 = 60000498
AG-347-I15_2667839770 = 60000417
AG-347-I15_2667839771 = 60000468
AG-347-I15_2667839773 = 60000527
AG-347-I15_2667839774 = 60000470
AG-347-I15_2667839775 = 60000442
AG-347-I15_2667839776 = 60000290
AG-347-I15_2667839777 = 60000533
AG-347-I15_2667839778 = 60000333
AG-347-I15_2667839779 = 60000273
AG-347-I15_2667839780 = 60000210
AG-347-I15_2667839783 = 60000124
AG-347-I15_2667839785 = 60000203
AG-347-I15_2667839787 = 60000122
AG-347-I15_2667839789 = 60001222
AG-347-I15_2667839790 = 60000257
AG-347-I15_2667839791 = 60000253
AG-347-I15_2667839792 = 60000209
AG-347-I15_2667839794 = 60000219
AG-347-I15_2667839795 = 60000419
AG-347-I15_2667839796 = 60000259
AG-347-I15_2667839798 = 60000409
AG-347-I15_2667839801 = 60000299
AG-347-I15_2667839802 = 60000189
AG-347-I15_2667839803 = 60000148
AG-347-I15_2667839804 = 60000017
AG-347-I15_2667839807 = 60000425
AG-347-I15_2667839809 = 60000816
AG-347-I15_2667839814 = 60000168
AG-347-I15_2667839815 = 60000114
AG-347-I15_2667839816 = 60000281
AG-347-I15_2667839819 = 60001587
AG-347-I15_2667839825 = 60001034
AG-347-I15_2667839826 = 60000999
AG-347-I15_2667839827 = 60000929
AG-347-I15_2667839828 = 60001341
AG-347-I15_2667839843 = 60001069
AG-347-I15_2667839862 = 60001002
AG-347-I15_2667839863 = 60001022
AG-347-I15_2667839867 = 60000933
AG-347-I15_2667839868 = 60000007
AG-347-I15_2667839869 = 60001070
AG-347-I15_2667839871 = 60001158
AG-347-I15_2667839873 = 60001043
AG-347-I15_2667839874 = 60001105
AG-347-I15_2667839876 = 60001056
AG-347-I15_2667839877 = 60001036
AG-347-I15_2667839880 = 60001189
AG-347-I15_2667839882 = 60000827
AG-347-I15_2667839893 = 60000126
AG-347-I15_2667839900 = 60001163
AG-347-I15_2667839901 = 60001346
AG-347-I15_2667839910 = 60000625
AG-347-I15_2667839916 = 60000988
AG-347-I15_2667839926 = 60000023
AG-347-I15_2667839930 = 60000828
AG-347-I15_2667839933 = 60000768
AG-347-I15_2667839936 = 60000940
AG-347-I15_2667839938 = 60001093
AG-347-I15_2667839940 = 60001447
AG-347-I15_2667839942 = 60000831
AG-347-I15_2667839946 = 60000414
AG-347-I15_2667839948 = 60000874
AG-347-I15_2667839949 = 60000760
AG-347-I15_2667839951 = 60000718
AG-347-I15_2667839952 = 60000806
AG-347-I15_2667839953 = 60000867
AG-347-I15_2667839955 = 60000732
AG-347-I15_2667839957 = 60000502
AG-347-I15_2667839958 = 60000805
AG-347-I15_2667839964 = 60000886
AG-347-I15_2667839965 = 60000919
AG-347-I15_2667839969 = 60000861
AG-347-I15_2667839972 = 60000002
AG-347-I15_2667839975 = 60000800
AG-347-I15_2667839976 = 60000648
AG-347-I15_2667839980 = 60000009
AG-347-I15_2667839981 = 60000669
AG-347-I15_2667839983 = 60000733
AG-347-I15_2667839985 = 60001040
AG-347-I15_2667839986 = 60001134
AG-347-I15_2667839990 = 60000170
AG-347-I15_2667839992 = 60000067
AG-347-I15_2667839993 = 60000041
AG-347-I15_2667839994 = 60000077
AG-347-I15_2667839996 = 60000193
AG-347-I15_2667840002 = 60000488
AG-347-I15_2667840003 = 60000453
AG-347-I15_2667840004 = 60000133
AG-347-I15_2667840008 = 60000013
AG-347-I15_2667840011 = 60001206
AG-347-I15_2667840012 = 60000622
AG-347-I15_2667840019 = 60000619
AG-347-I15_2667840020 = 60000523
AG-347-I15_2667840021 = 60000201
AG-347-I15_2667840022 = 60000722
AG-347-I15_2667840023 = 60000500
AG-347-I15_2667840024 = 60000432
AG-347-I15_2667840026 = 60000909
AG-347-I15_2667840028 = 60000987
AG-347-I15_2667840034 = 60000877
AG-347-I15_2667840049 = 60000001
AG-347-I15_2667840051 = 60001264
AG-347-I15_2667840056 = 60000702
AG-347-I15_2667840058 = 60000616
AG-347-I15_2667840062 = 60000478
AG-347-I15_2667840065 = 60000555
AG-347-I15_2667840066 = 60000650
AG-347-I15_2667840067 = 60001333
AG-347-I15_2667840068 = 60000675
AG-347-I15_2667840069 = 60000460
AG-347-I15_2667840071 = 60000400
AG-347-I15_2667840073 = 60000312
AG-347-I15_2667840074 = 60000243
AG-347-I15_2667840075 = 60000228
AG-347-I15_2667840078 = 60000213
AG-347-I15_2667840079 = 60000426
AG-347-I15_2667840080 = 60000058
AG-347-I15_2667840081 = 60000220
AG-347-I15_2667840082 = 60000043
AG-347-I15_2667840084 = 60000005
AG-347-I15_2667840087 = 60000428
AG-347-I15_2667840091 = 60000107
AG-347-I15_2667840096 = 60000493
AG-347-I15_2667840097 = 60000112
AG-347-I15_2667840098 = 60000347
AG-347-I15_2667840108 = 60001501
AG-347-I15_2667840131 = 60000026
AG-347-I15_2667840133 = 60000692
AG-347-I15_2667840136 = 60000535
AG-347-I15_2667840137 = 60000688
AG-347-I15_2667840138 = 60000456
AG-347-I15_2667840140 = 60000858
AG-347-I15_2667840142 = 60000775
AG-347-I15_2667840144 = 60000757
AG-347-I15_2667840145 = 60000429
AG-347-I15_2667840151 = 60001830
AG-347-I15_2667840166 = 60001328
AG-347-I15_2667840171 = 60001599
AG-347-I15_2667840173 = 60001132
AG-347-I15_2667840183 = 60001830
AG-347-I15_2667840189 = 60000439
AG-347-I15_2667840192 = 60000378
AG-347-I15_2667840194 = 60000011
AG-347-I15_2667840195 = 60001031
AG-347-I15_2667840200 = 60000894
AG-347-I15_2667840201 = 60001116
AG-347-I15_2667840206 = 60000789
AG-347-I15_2667840210 = 60000604
AG-347-I15_2667840217 = 60000262
AG-347-I15_2667840218 = 60000255
AG-347-I15_2667840219 = 60001021
AG-347-I15_2667840221 = 60000968
AG-347-I15_2667840222 = 60000942
AG-347-I15_2667840237 = 60000739
AG-347-I15_2667840244 = 60000484
AG-347-I15_2667840254 = 60000837
AG-347-I15_2667840258 = 60000578
AG-347-I15_2667840260 = 60000461
AG-347-I15_2667840265 = 60000403
AG-347-I15_2667840266 = 60000207
AG-347-I15_2667840268 = 60001292
AG-347-J14_2667846392 = 60001132
AG-347-J14_2667846394 = 60001599
AG-347-J14_2667846399 = 60001328
AG-347-J14_2667846401 = 60001119
AG-347-J14_2667846403 = 60001616
AG-347-J14_2667846405 = 60001152
AG-347-J14_2667846406 = 60001134
AG-347-J14_2667846407 = 60001040
AG-347-J14_2667846409 = 60000733
AG-347-J14_2667846411 = 60000669
AG-347-J14_2667846412 = 60000009
AG-347-J14_2667846416 = 60000648
AG-347-J14_2667846417 = 60000800
AG-347-J14_2667846420 = 60000002
AG-347-J14_2667846423 = 60000861
AG-347-J14_2667846427 = 60000919
AG-347-J14_2667846428 = 60000886
AG-347-J14_2667846434 = 60000805
AG-347-J14_2667846435 = 60000502
AG-347-J14_2667846437 = 60000732
AG-347-J14_2667846439 = 60000867
AG-347-J14_2667846440 = 60000806
AG-347-J14_2667846441 = 60000718
AG-347-J14_2667846443 = 60000760
AG-347-J14_2667846444 = 60000874
AG-347-J14_2667846446 = 60000414
AG-347-J14_2667846450 = 60000831
AG-347-J14_2667846452 = 60001447
AG-347-J14_2667846454 = 60001093
AG-347-J14_2667846456 = 60000940
AG-347-J14_2667846459 = 60000768
AG-347-J14_2667846462 = 60000828
AG-347-J14_2667846483 = 60001330
AG-347-J14_2667846517 = 60001242
AG-347-J14_2667846519 = 60001597
AG-347-J14_2667846522 = 60000912
AG-347-J14_2667846526 = 60001089
AG-347-J14_2667846545 = 60001444
AG-347-J14_2667846567 = 60000995
AG-347-J14_2667846568 = 60001018
AG-347-J14_2667846569 = 60000461
AG-347-J14_2667846571 = 60000578
AG-347-J14_2667846573 = 60000500
AG-347-J14_2667846574 = 60000432
AG-347-J14_2667846576 = 60000909
AG-347-J14_2667846578 = 60000987
AG-347-J14_2667846584 = 60000877
AG-347-J14_2667846599 = 60000001
AG-347-J14_2667846601 = 60001264
AG-347-J14_2667846610 = 60000038
AG-347-J14_2667846616 = 60001197
AG-347-J14_2667846621 = 60001184
AG-347-J14_2667846625 = 60000954
AG-347-J14_2667846632 = 60000931
AG-347-J14_2667846634 = 60001008
AG-347-J14_2667846636 = 60001298
AG-347-J14_2667846637 = 60001133
AG-347-J14_2667846639 = 60001260
AG-347-J14_2667846643 = 60001289
AG-347-J14_2667846644 = 60001187
AG-347-J14_2667846645 = 60001192
AG-347-J14_2667846646 = 60001094
AG-347-J14_2667846647 = 60001095
AG-347-J14_2667846648 = 60001005
AG-347-J14_2667846655 = 60001171
AG-347-J14_2667846656 = 60001096
AG-347-J14_2667846657 = 60000923
AG-347-J14_2667846660 = 60000992
AG-347-J14_2667846662 = 60001283
AG-347-J14_2667846663 = 60000902
AG-347-J14_2667846664 = 60001050
AG-347-J14_2667846665 = 60001647
AG-347-J14_2667846666 = 60001107
AG-347-J14_2667846671 = 60001224
AG-347-J14_2667846675 = 60000637
AG-347-J14_2667846676 = 60000503
AG-347-J14_2667846677 = 60000563
AG-347-J14_2667846682 = 60000869
AG-347-J14_2667846683 = 60000843
AG-347-J14_2667846686 = 60000898
AG-347-J14_2667846687 = 60000716
AG-347-J14_2667846688 = 60000665
AG-347-J14_2667846690 = 60001131
AG-347-J14_2667846691 = 60001167
AG-347-J14_2667846693 = 60001196
AG-347-J14_2667846695 = 60001062
AG-347-J14_2667846697 = 60000892
AG-347-J14_2667846700 = 60001000
AG-347-J14_2667846701 = 60000935
AG-347-J14_2667846703 = 60000368
AG-347-J14_2667846704 = 60001035
AG-347-J14_2667846706 = 60001210
AG-347-J14_2667846707 = 60001245
AG-347-J14_2667846709 = 60001170
AG-347-J14_2667846712 = 60001175
AG-347-J14_2667846713 = 60001182
AG-347-J14_2667846716 = 60001149
AG-347-J14_2667846722 = 60001393
AG-347-J14_2667846724 = 60001382
AG-347-J14_2667846725 = 60001262
AG-347-J14_2667846726 = 60001317
AG-347-J14_2667846727 = 60001326
AG-347-J14_2667846728 = 60001340
AG-347-J14_2667846729 = 60001355
AG-347-J14_2667846730 = 60001331
AG-347-J14_2667846731 = 60001304
AG-347-J14_2667846732 = 60001296
AG-347-J14_2667846748 = 60001193
AG-347-J14_2667846753 = 60000065
AG-347-J14_2667846760 = 60000013
AG-347-J14_2667846762 = 60001165
AG-347-J14_2667846765 = 60001073
AG-347-J14_2667846768 = 60000822
AG-347-J14_2667846770 = 60000699
AG-347-J14_2667846773 = 60000064
AG-347-J14_2667846774 = 60000553
AG-347-J14_2667846776 = 60000546
AG-347-J14_2667846777 = 60000029
AG-347-J14_2667846778 = 60000487
AG-347-J14_2667846780 = 60000558
AG-347-J14_2667846783 = 60000322
AG-347-J14_2667846784 = 60000188
AG-347-J14_2667846785 = 60000069
AG-347-J14_2667846786 = 60000579
AG-347-J14_2667846787 = 60000076
AG-347-J14_2667846789 = 60000408
AG-347-J14_2667846790 = 60000529
AG-347-J14_2667846793 = 60000719
AG-347-J14_2667846794 = 60000415
AG-347-J14_2667846795 = 60000295
AG-347-J14_2667846797 = 60000033
AG-347-J14_2667846799 = 60000556
AG-347-J14_2667846806 = 60000072
AG-347-J14_2667846807 = 60000130
AG-347-J14_2667846810 = 60000178
AG-347-J14_2667846812 = 60000387
AG-347-J14_2667846813 = 60000304
AG-347-J14_2667846814 = 60000292
AG-347-J14_2667846817 = 60000225
AG-347-J14_2667846818 = 60000308
AG-347-J14_2667846819 = 60000870
AG-347-J14_2667846822 = 60000602
AG-347-J14_2667846826 = 60000144
AG-347-J14_2667846827 = 60000445
AG-347-J14_2667846830 = 60000803
AG-347-J14_2667846833 = 60000347
AG-347-J14_2667846834 = 60000112
AG-347-J14_2667846835 = 60000493
AG-347-J14_2667846840 = 60000107
AG-347-J14_2667846844 = 60000428
AG-347-J14_2667846846 = 60000635
AG-347-J14_2667846848 = 60000016
AG-347-J14_2667846850 = 60000108
AG-347-J14_2667846851 = 60000105
AG-347-J14_2667846852 = 60000003
AG-347-J14_2667846853 = 60000233
AG-347-J14_2667846855 = 60000145
AG-347-J14_2667846856 = 60000140
AG-347-J14_2667846857 = 60000318
AG-347-J14_2667846859 = 60000078
AG-347-J14_2667846860 = 60000139
AG-347-J14_2667846862 = 60000596
AG-347-J14_2667846863 = 60000346
AG-347-J14_2667846866 = 60000750
AG-347-J14_2667846872 = 60000102
AG-347-J14_2667846873 = 60000141
AG-347-J14_2667846875 = 60000316
AG-347-J14_2667846877 = 60000176
AG-347-J14_2667846879 = 60001319
AG-347-J14_2667846885 = 60000258
AG-347-J14_2667846886 = 60000157
AG-347-J14_2667846889 = 60000234
AG-347-J14_2667846893 = 60000286
AG-347-J14_2667846895 = 60000676
AG-347-J14_2667846896 = 60000660
AG-347-J14_2667846901 = 60000052
AG-347-J14_2667846903 = 60000335
AG-347-J14_2667846904 = 60000918
AG-347-J14_2667846905 = 60000293
AG-347-J14_2667846906 = 60000544
AG-347-J14_2667846908 = 60000630
AG-347-J14_2667846924 = 60000412
AG-347-J14_2667846925 = 60000117
AG-347-J14_2667846933 = 60000345
AG-347-J14_2667846935 = 60000389
AG-347-J14_2667846937 = 60000501
AG-347-J14_2667846938 = 60000202
AG-347-J14_2667846940 = 60000142
AG-347-J14_2667846943 = 60001509
AG-347-J14_2667846947 = 60000125
AG-347-J14_2667846954 = 60000359
AG-347-J14_2667846958 = 60001014
AG-347-J14_2667846959 = 60000724
AG-347-J14_2667846960 = 60000639
AG-347-J14_2667846961 = 60000583
AG-347-J14_2667846962 = 60000330
AG-347-J14_2667846963 = 60000371
AG-347-J14_2667846964 = 60000397
AG-347-J14_2667846965 = 60000545
AG-347-J14_2667846966 = 60000585
AG-347-J14_2667846968 = 60000755
AG-347-J14_2667846969 = 60000586
AG-347-J14_2667846970 = 60000561
AG-347-J14_2667846971 = 60000464
AG-347-J14_2667846972 = 60000538
AG-347-J14_2667846973 = 60000372
AG-347-J14_2667846974 = 60000350
AG-347-J14_2667846975 = 60000301
AG-347-J14_2667846976 = 60000437
AG-347-J14_2667846977 = 60000241
AG-347-J14_2667846978 = 60000353
AG-347-J14_2667846979 = 60000315
AG-347-J14_2667846980 = 60000221
AG-347-J14_2667846981 = 60000184
AG-347-J14_2667846982 = 60000375
AG-347-J14_2667846983 = 60000245
AG-347-J14_2667846984 = 60000329
AG-347-J14_2667846985 = 60000351
AG-347-J14_2667846987 = 60000226
AG-347-J14_2667846989 = 60000155
AG-347-J14_2667846994 = 60000087
AG-347-J14_2667846995 = 60000081
AG-347-J14_2667846998 = 60000458
AG-347-J14_2667847003 = 60000009
AG-347-J14_2667847004 = 60001020
AG-347-J14_2667847005 = 60001006
AG-347-J14_2667847007 = 60001083
AG-347-J14_2667847017 = 60000741
AG-347-J14_2667847019 = 60001528
AG-347-J14_2667847044 = 60001345
AG-347-J14_2667847070 = 60000065
AG-347-J14_2667847071 = 60002338
AG-347-J14_2667847097 = 60001695
AG-347-J14_2667847109 = 60000593
AG-347-J14_2667847110 = 60000175
AG-347-J14_2667847112 = 60000005
AG-347-J14_2667847113 = 60000331
AG-347-J14_2667847114 = 60000138
AG-347-J14_2667847115 = 60000352
AG-347-J14_2667847118 = 60000405
AG-347-J14_2667847119 = 60000621
AG-347-J14_2667847122 = 60000325
AG-347-J14_2667847126 = 60000551
AG-347-J14_2667847127 = 60000507
AG-347-J14_2667847128 = 60000690
AG-347-J14_2667847129 = 60000726
AG-347-J14_2667847130 = 60000742
AG-347-J14_2667847131 = 60000833
AG-347-J14_2667847133 = 60000624
AG-347-J14_2667847134 = 60001537
AG-347-J14_2667847135 = 60000783
AG-347-J14_2667847137 = 60000552
AG-347-J14_2667847138 = 60000589
AG-347-J14_2667847140 = 60000594
AG-347-J14_2667847141 = 60000550
AG-347-J14_2667847143 = 60000274
AG-347-J14_2667847144 = 60000174
AG-347-J14_2667847145 = 60000089
AG-347-J14_2667847149 = 60000402
AG-347-J14_2667847150 = 60000311
AG-347-J14_2667847153 = 60000524
AG-347-J14_2667847158 = 60000471
AG-347-J14_2667847160 = 60000365
AG-347-J14_2667847162 = 60000037
AG-347-J14_2667847163 = 60000048
AG-347-J14_2667847164 = 60000044
AG-347-J14_2667847165 = 60000469
AG-347-J14_2667847167 = 60000190
AG-347-J14_2667847168 = 60000239
AG-347-J14_2667847169 = 60000008
AG-347-J14_2667847170 = 60001521
AG-347-J14_2667847171 = 60000323
AG-347-J14_2667847173 = 60000070
AG-347-J14_2667847178 = 60000106
AG-347-J14_2667847179 = 60000177
AG-347-J14_2667847180 = 60000327
AG-347-J14_2667847181 = 60000671
AG-347-J14_2667847188 = 60000663
AG-347-J14_2667847190 = 60000906
AG-347-J14_2667847195 = 60000792
AG-347-J14_2667847199 = 60000591
AG-347-J14_2667847204 = 60000620
AG-347-J14_2667847210 = 60001251
AG-347-J14_2667847212 = 60000364
AG-347-J14_2667847215 = 60000396
AG-347-J14_2667847222 = 60000008
AG-347-J14_2667847224 = 60000532
AG-347-J14_2667847230 = 60000479
AG-347-J14_2667847231 = 60000486
AG-347-J14_2667847233 = 60000799
AG-347-J14_2667847234 = 60000677
AG-347-J14_2667847235 = 60000804
AG-347-J14_2667847238 = 60000575
AG-347-J14_2667847242 = 60000326
AG-347-J14_2667847243 = 60000548
AG-347-J14_2667847244 = 60000559
AG-347-J14_2667847245 = 60000592
AG-347-J14_2667847250 = 60000088
AG-347-J14_2667847259 = 60000150
AG-347-J14_2667847264 = 60000386
AG-347-J14_2667847273 = 60000119
AG-347-J14_2667847274 = 60000269
AG-347-J14_2667847277 = 60000166
AG-347-J14_2667847278 = 60000095
AG-347-J14_2667847279 = 60000068
AG-347-J14_2667847280 = 60000149
AG-347-J14_2667847281 = 60000160
AG-347-J14_2667847283 = 60000161
AG-347-J14_2667847288 = 60000390
AG-347-J14_2667847297 = 60000275
AG-347-J14_2667847299 = 60000354
AG-347-J14_2667847300 = 60000011
AG-347-J14_2667847301 = 60000261
AG-347-J14_2667847302 = 60000381
AG-347-J14_2667847303 = 60000385
AG-347-J14_2667847304 = 60000475
AG-347-J14_2667847305 = 60000611
AG-347-J14_2667847306 = 60000590
AG-347-J14_2667847307 = 60000361
AG-347-J14_2667847309 = 60000584
AG-347-J14_2667847313 = 60000057
AG-347-J14_2667847317 = 60001246
AG-347-J14_2667847318 = 60000319
AG-347-J14_2667847323 = 60000135
AG-347-J14_2667847324 = 60000205
AG-347-J14_2667847326 = 60000256
AG-347-J14_2667847327 = 60000420
AG-347-J14_2667847328 = 60001334
AG-347-J14_2667847329 = 60001619
AG-347-J14_2667847333 = 60000054
AG-347-J14_2667847334 = 60000074
AG-347-J14_2667847338 = 60000198
AG-347-J14_2667847339 = 60000183
AG-347-J14_2667847340 = 60000113
AG-347-J14_2667847343 = 60000101
AG-347-J14_2667847347 = 60000169
AG-347-J14_2667847348 = 60000093
AG-347-J14_2667847351 = 60000094
AG-347-J14_2667847356 = 60000277
AG-347-J14_2667847357 = 60000020
AG-347-J14_2667847359 = 60000374
AG-347-J14_2667847360 = 60000399
AG-347-J14_2667847364 = 60000495
AG-347-J14_2667847368 = 60000379
AG-347-J14_2667847370 = 60000128
AG-347-J14_2667847371 = 60000153
AG-347-J14_2667847372 = 60000182
AG-347-J14_2667847375 = 60000151
AG-347-J14_2667847376 = 60000071
AG-347-J14_2667847377 = 60000083
AG-347-J14_2667847381 = 60000096
AG-347-J14_2667847383 = 60001516
AG-347-J14_2667847384 = 60000667
AG-347-J14_2667847390 = 60000092
AG-347-J14_2667847391 = 60000287
AG-347-J14_2667847392 = 60000566
AG-347-J14_2667847394 = 60000288
AG-347-J14_2667847397 = 60000384
AG-347-J14_2667847398 = 60000358
AG-347-J14_2667847402 = 60000303
AG-347-J14_2667847403 = 60000613
AG-347-J14_2667847405 = 60000007
AG-347-J14_2667847406 = 60000238
AG-347-J14_2667847407 = 60000283
AG-347-J14_2667847415 = 60000121
AG-347-J14_2667847434 = 60000513
AG-347-J14_2667847443 = 60001235
AG-347-J14_2667847444 = 60000407
AG-347-J14_2667847449 = 60000380
AG-347-J14_2667847452 = 60000557
AG-347-J14_2667847454 = 60000543
AG-347-J14_2667847456 = 60000214
AG-347-J14_2667847459 = 60000672
AG-347-J14_2667847460 = 60000573
AG-347-J14_2667847461 = 60000764
AG-347-J14_2667847462 = 60000891
AG-347-J14_2667847463 = 60000836
AG-347-J14_2667847465 = 60000641
AG-347-J14_2667847466 = 60001484
AG-347-J14_2667847468 = 60000664
AG-347-J14_2667847471 = 60000609
AG-347-J14_2667847473 = 60000953
AG-347-J14_2667847474 = 60000943
AG-347-J14_2667847476 = 60001047
AG-347-J14_2667847477 = 60001058
AG-347-J14_2667847480 = 60001060
AG-347-J14_2667847487 = 60000001
AG-347-J14_2667847488 = 60000003
AG-347-J14_2667847489 = 60000795
AG-347-J14_2667847509 = 60001587
AG-347-J14_2667847515 = 60001034
AG-347-J14_2667847516 = 60000999
AG-347-J14_2667847517 = 60000929
AG-347-J14_2667847520 = 60001341
AG-347-J14_2667847534 = 60001069
AG-347-J14_2667847554 = 60001002
AG-347-J14_2667847555 = 60001022
AG-347-J14_2667847559 = 60000933
AG-347-J14_2667847560 = 60000007
AG-347-J14_2667847561 = 60001070
AG-347-J14_2667847563 = 60001158
AG-347-J14_2667847565 = 60001043
AG-347-J14_2667847566 = 60001105
AG-347-J14_2667847568 = 60001056
AG-347-J14_2667847569 = 60001036
AG-347-J14_2667847572 = 60001189
AG-347-J14_2667847574 = 60000827
AG-347-J14_2667847585 = 60001163
AG-347-J14_2667847586 = 60001346
AG-347-J14_2667847591 = 60000968
AG-347-J14_2667847592 = 60000942
AG-347-J14_2667847594 = 60000837
AG-347-J14_2667847595 = 60001042
AG-347-J14_2667847596 = 60000026
AG-347-J14_2667847599 = 60000854
AG-347-J14_2667847600 = 60000777
AG-347-J14_2667847601 = 60000871
AG-347-J14_2667847604 = 60000748
AG-347-J14_2667847605 = 60001071
AG-347-J14_2667847606 = 60000661
AG-347-J14_2667847607 = 60000430
AG-347-J14_2667847608 = 60000393
AG-347-J14_2667847612 = 60000746
AG-347-J14_2667847619 = 60001077
AG-347-J14_2667847622 = 60000002
AG-347-J14_2667847624 = 60000959
AG-347-J14_2667847630 = 60000697
AG-347-J14_2667847632 = 60001244
AG-347-J14_2667847635 = 60000763
AG-347-J14_2667847637 = 60000717
AG-347-J14_2667847639 = 60000840
AG-347-J14_2667847643 = 60000769
AG-347-J14_2667847644 = 60000966
AG-347-J14_2667847645 = 60000928
AG-347-J14_2667847666 = 60001104
AG-347-J14_2667847670 = 60000781
AG-347-J14_2667847674 = 60000829
AG-347-J14_2667847677 = 60000680
AG-347-J14_2667847678 = 60000824
AG-347-J14_2667847680 = 60000807
AG-347-J14_2667847681 = 60000605
AG-347-J14_2667847687 = 60000772
AG-347-J14_2667847688 = 60000722
AG-347-J14_2667847689 = 60000201
AG-347-J14_2667847690 = 60000523
AG-347-J14_2667847691 = 60000619
AG-347-J14_2667847697 = 60000622
AG-347-J14_2667847698 = 60001206
AG-347-J14_2667847701 = 60000013
AG-347-J14_2667847705 = 60000133
AG-347-J14_2667847706 = 60000453
AG-347-J14_2667847707 = 60000488
AG-347-J14_2667847713 = 60000193
AG-347-J14_2667847715 = 60000077
AG-347-J14_2667847716 = 60000041
AG-347-J14_2667847717 = 60000067
AG-347-J14_2667847719 = 60000170
AG-347-J14_2667847723 = 60000005
AG-347-J14_2667847725 = 60000043
AG-347-J14_2667847726 = 60000220
AG-347-J14_2667847727 = 60000058
AG-347-J14_2667847728 = 60000426
AG-347-J14_2667847729 = 60000213
AG-347-J14_2667847732 = 60000228
AG-347-J14_2667847733 = 60000243
AG-347-J14_2667847734 = 60000312
AG-347-J14_2667847736 = 60000400
AG-347-J14_2667847738 = 60000460
AG-347-J14_2667847739 = 60000675
AG-347-J14_2667847740 = 60001333
AG-347-J14_2667847741 = 60000650
AG-347-J14_2667847742 = 60000555
AG-347-J14_2667847745 = 60000478
AG-347-J14_2667847749 = 60000616
AG-347-J14_2667847751 = 60000702
AG-347-J14_2667847755 = 60000439
AG-347-J14_2667847758 = 60000378
AG-347-J14_2667847764 = 60000655
AG-347-J14_2667847768 = 60000367
AG-347-J14_2667847769 = 60000321
AG-347-J14_2667847770 = 60000265
AG-347-J14_2667847772 = 60000348
AG-347-J14_2667847773 = 60000199
AG-347-J14_2667847774 = 60000441
AG-347-J14_2667847778 = 60000200
AG-347-J14_2667847779 = 60000247
AG-347-J14_2667847786 = 60000262
AG-347-J14_2667847787 = 60000255
AG-347-J14_2667847788 = 60000281
AG-347-J14_2667847789 = 60000114
AG-347-J14_2667847790 = 60000168
AG-347-J14_2667847795 = 60000816
AG-347-J14_2667847797 = 60000425
AG-347-J14_2667847800 = 60000017
AG-347-J14_2667847801 = 60000148
AG-347-J14_2667847802 = 60000189
AG-347-J14_2667847803 = 60000299
AG-347-J14_2667847806 = 60000409
AG-347-J14_2667847808 = 60000259
AG-347-J14_2667847809 = 60000419
AG-347-J14_2667847810 = 60000219
AG-347-J14_2667847812 = 60000209
AG-347-J14_2667847813 = 60000253
AG-347-J14_2667847814 = 60000257
AG-347-J14_2667847815 = 60001222
AG-347-J14_2667847817 = 60000122
AG-347-J14_2667847819 = 60000203
AG-347-J14_2667847821 = 60000124
AG-347-J14_2667847824 = 60000210
AG-347-J14_2667847825 = 60000273
AG-347-J14_2667847826 = 60000333
AG-347-J14_2667847827 = 60000533
AG-347-J14_2667847828 = 60000290
AG-347-J14_2667847829 = 60000442
AG-347-J14_2667847830 = 60000470
AG-347-J14_2667847831 = 60000527
AG-347-J14_2667847833 = 60000468
AG-347-J14_2667847834 = 60000417
AG-347-J14_2667847835 = 60000498
AG-347-J14_2667847836 = 60000788
AG-347-J14_2667847837 = 60000002
AG-347-J14_2667847838 = 60000110
AG-347-J14_2667847841 = 60000103
AG-347-J14_2667847845 = 60000167
AG-347-J14_2667847847 = 60000042
AG-347-J14_2667847848 = 60000115
AG-347-J14_2667847856 = 60001501
AG-347-J14_2667847886 = 60001297
AG-347-J14_2667847906 = 60000950
AG-347-J14_2667847908 = 60000395
AG-347-J14_2667847909 = 60000707
AG-347-J14_2667847910 = 60000679
AG-347-J14_2667847918 = 60000739
AG-347-J14_2667847922 = 60001116
AG-347-J14_2667847923 = 60000894
AG-347-J14_2667847928 = 60001031
AG-347-J14_2667847929 = 60000011
AG-347-J14_2667847930 = 60000948
AG-347-J14_2667847931 = 60000063
AG-347-J14_2667847932 = 60000627
AG-347-J14_2667847934 = 60001049
AG-347-J14_2667847935 = 60000916
AG-347-J14_2667847944 = 60000706
AG-347-J14_2667847948 = 60000962
AG-347-J14_2667847950 = 60000796
AG-347-J14_2667847951 = 60000780
AG-347-J14_2667847953 = 60000242
AG-347-J14_2667847955 = 60000647
AG-347-J14_2667847970 = 60001229
AG-347-J14_2667847975 = 60001940
AG-347-J14_2667847980 = 60000046
AG-347-J14_2667847983 = 60001495
AG-347-J14_2667847989 = 60000126
AG-347-J14_2667847998 = 60000687
AG-347-J14_2667847999 = 60000883
AG-347-J14_2667848000 = 60000756
AG-347-J14_2667848001 = 60000759
AG-347-J14_2667848003 = 60000786
AG-347-J14_2667848007 = 60000522
AG-347-J14_2667848008 = 60000363
AG-347-J14_2667848009 = 60000473
AG-347-J14_2667848012 = 60000447
AG-347-J14_2667848013 = 60000297
AG-347-J14_2667848022 = 60000623
AG-347-J14_2667848023 = 60000505
AG-347-J14_2667848024 = 60000003
AG-347-J14_2667848025 = 60000282
AG-347-J14_2667848026 = 60000249
AG-347-J14_2667848027 = 60000310
AG-347-J14_2667848028 = 60000356
AG-347-J14_2667848030 = 60000376
AG-347-J14_2667848031 = 60000841
AG-347-J14_2667848033 = 60000826
AG-347-J14_2667848034 = 60000830
AG-347-J14_2667848038 = 60000747
AG-347-J14_2667848039 = 60001253
AG-347-J14_2667848042 = 60000610
AG-347-J14_2667848043 = 60000964
AG-347-J14_2667848044 = 60000844
AG-347-J14_2667848068 = 60000029
AG-347-J14_2667848074 = 60001362
AG-347-J14_2667848075 = 60001385
AG-347-J14_2667848078 = 60001292
AG-347-J14_2667848080 = 60001259
AG-347-J14_2667848084 = 60001118
AG-347-J14_2667848085 = 60000897
AG-347-J14_2667848086 = 60000607
AG-347-J14_2667848087 = 60000701
AG-347-J14_2667848088 = 60000767
AG-347-J14_2667848090 = 60000431
AG-347-J14_2667848091 = 60000708
AG-347-J14_2667848092 = 60000512
AG-347-J14_2667848094 = 60000291
AG-347-J14_2667848097 = 60000457
AG-347-J14_2667848098 = 60000279
AG-347-J14_2667848100 = 60000279
AG-347-J14_2667848107 = 60000452
AG-347-J14_2667848109 = 60000569
AG-347-J14_2667848111 = 60000026
AG-347-J14_2667848113 = 60000692
AG-347-J14_2667848116 = 60000535
AG-347-J14_2667848117 = 60000688
AG-347-J14_2667848118 = 60000456
AG-347-J14_2667848120 = 60000858
AG-347-J14_2667848122 = 60000775
AG-347-J14_2667848124 = 60000757
AG-347-J14_2667848125 = 60000429
AG-347-J14_2667848128 = 60001021
AG-347-J14_2667848131 = 60000855
AG-347-J14_2667848132 = 60000868
AG-347-J14_2667848133 = 60000725
AG-347-J14_2667848144 = 60000659
AG-347-J14_2667848145 = 60000489
AG-347-J14_2667848147 = 60000849
AG-347-J14_2667848152 = 60001404
AG-347-J14_2667848159 = 60000009
AG-347-J14_2667848161 = 60000039
AG-347-J14_2667848162 = 60000339
AG-347-J14_2667848163 = 60000317
AG-347-J14_2667848166 = 60000192
AG-347-J14_2667848168 = 60000401
AG-347-J14_2667848169 = 60000177
AG-347-J19_2667848174 = 60000415
AG-347-J19_2667848175 = 60000295
AG-347-J19_2667848177 = 60000033
AG-347-J19_2667848179 = 60000556
AG-347-J19_2667848186 = 60000072
AG-347-J19_2667848187 = 60000130
AG-347-J19_2667848190 = 60000178
AG-347-J19_2667848192 = 60000387
AG-347-J19_2667848194 = 60000292
AG-347-J19_2667848197 = 60000225
AG-347-J19_2667848198 = 60000308
AG-347-J19_2667848201 = 60000602
AG-347-J19_2667848205 = 60000144
AG-347-J19_2667848206 = 60000445
AG-347-J19_2667848210 = 60000803
AG-347-J19_2667848213 = 60000347
AG-347-J19_2667848214 = 60000112
AG-347-J19_2667848215 = 60000493
AG-347-J19_2667848220 = 60000107
AG-347-J19_2667848224 = 60000428
AG-347-J19_2667848226 = 60000635
AG-347-J19_2667848228 = 60000016
AG-347-J19_2667848230 = 60000108
AG-347-J19_2667848231 = 60000105
AG-347-J19_2667848232 = 60000003
AG-347-J19_2667848233 = 60000233
AG-347-J19_2667848235 = 60000145
AG-347-J19_2667848236 = 60000140
AG-347-J19_2667848237 = 60000318
AG-347-J19_2667848239 = 60000078
AG-347-J19_2667848240 = 60000139
AG-347-J19_2667848242 = 60000596
AG-347-J19_2667848243 = 60000346
AG-347-J19_2667848245 = 60000750
AG-347-J19_2667848249 = 60000102
AG-347-J19_2667848250 = 60000141
AG-347-J19_2667848252 = 60000316
AG-347-J19_2667848254 = 60000176
AG-347-J19_2667848256 = 60001319
AG-347-J19_2667848262 = 60000258
AG-347-J19_2667848263 = 60000157
AG-347-J19_2667848266 = 60000234
AG-347-J19_2667848270 = 60000286
AG-347-J19_2667848272 = 60000676
AG-347-J19_2667848273 = 60000660
AG-347-J19_2667848278 = 60000052
AG-347-J19_2667848280 = 60000335
AG-347-J19_2667848281 = 60000918
AG-347-J19_2667848282 = 60000293
AG-347-J19_2667848283 = 60000544
AG-347-J19_2667848285 = 60000630
AG-347-J19_2667848301 = 60000412
AG-347-J19_2667848302 = 60000117
AG-347-J19_2667848310 = 60000345
AG-347-J19_2667848312 = 60000389
AG-347-J19_2667848314 = 60000501
AG-347-J19_2667848315 = 60000202
AG-347-J19_2667848317 = 60000142
AG-347-J19_2667848320 = 60001509
AG-347-J19_2667848324 = 60000125
AG-347-J19_2667848331 = 60000359
AG-347-J19_2667848335 = 60001014
AG-347-J19_2667848336 = 60000724
AG-347-J19_2667848337 = 60000639
AG-347-J19_2667848338 = 60000583
AG-347-J19_2667848339 = 60000330
AG-347-J19_2667848340 = 60000371
AG-347-J19_2667848341 = 60000397
AG-347-J19_2667848342 = 60000545
AG-347-J19_2667848343 = 60000585
AG-347-J19_2667848345 = 60000755
AG-347-J19_2667848346 = 60000586
AG-347-J19_2667848347 = 60000561
AG-347-J19_2667848348 = 60000464
AG-347-J19_2667848349 = 60000538
AG-347-J19_2667848350 = 60000372
AG-347-J19_2667848351 = 60000350
AG-347-J19_2667848352 = 60000301
AG-347-J19_2667848353 = 60000437
AG-347-J19_2667848354 = 60000241
AG-347-J19_2667848355 = 60000353
AG-347-J19_2667848356 = 60000315
AG-347-J19_2667848357 = 60000221
AG-347-J19_2667848358 = 60000184
AG-347-J19_2667848359 = 60000375
AG-347-J19_2667848360 = 60000245
AG-347-J19_2667848361 = 60000329
AG-347-J19_2667848362 = 60000351
AG-347-J19_2667848364 = 60000226
AG-347-J19_2667848366 = 60000155
AG-347-J19_2667848370 = 60000087
AG-347-J19_2667848371 = 60000081
AG-347-J19_2667848375 = 60000458
AG-347-J19_2667848380 = 60000009
AG-347-J19_2667848382 = 60000039
AG-347-J19_2667848383 = 60000565
AG-347-J19_2667848384 = 60000416
AG-347-J19_2667848385 = 60000049
AG-347-J19_2667848386 = 60000075
AG-347-J19_2667848387 = 60000165
AG-347-J19_2667848388 = 60000146
AG-347-J19_2667848390 = 60000192
AG-347-J19_2667848392 = 60000401
AG-347-J19_2667848393 = 60000177
AG-347-J19_2667848394 = 60000106
AG-347-J19_2667848401 = 60000070
AG-347-J19_2667848403 = 60000323
AG-347-J19_2667848404 = 60001521
AG-347-J19_2667848407 = 60000484
AG-347-J19_2667848408 = 60000595
AG-347-J19_2667848410 = 60000674
AG-347-J19_2667848411 = 60000680
AG-347-J19_2667848412 = 60000824
AG-347-J19_2667848414 = 60000807
AG-347-J19_2667848415 = 60000605
AG-347-J19_2667848419 = 60000829
AG-347-J19_2667848423 = 60000781
AG-347-J19_2667848427 = 60001104
AG-347-J19_2667848448 = 60000928
AG-347-J19_2667848449 = 60000966
AG-347-J19_2667848450 = 60000769
AG-347-J19_2667848454 = 60000840
AG-347-J19_2667848456 = 60000717
AG-347-J19_2667848458 = 60000763
AG-347-J19_2667848460 = 60001244
AG-347-J19_2667848462 = 60000697
AG-347-J19_2667848468 = 60000959
AG-347-J19_2667848470 = 60000002
AG-347-J19_2667848473 = 60001077
AG-347-J19_2667848480 = 60000746
AG-347-J19_2667848484 = 60000393
AG-347-J19_2667848485 = 60000430
AG-347-J19_2667848486 = 60000661
AG-347-J19_2667848487 = 60001071
AG-347-J19_2667848488 = 60000748
AG-347-J19_2667848491 = 60000871
AG-347-J19_2667848492 = 60000777
AG-347-J19_2667848493 = 60000854
AG-347-J19_2667848496 = 60000026
AG-347-J19_2667848497 = 60001042
AG-347-J19_2667848498 = 60000837
AG-347-J19_2667848500 = 60000942
AG-347-J19_2667848501 = 60000968
AG-347-J19_2667848503 = 60001021
AG-347-J19_2667848506 = 60000855
AG-347-J19_2667848507 = 60000868
AG-347-J19_2667848508 = 60000725
AG-347-J19_2667848513 = 60000681
AG-347-J19_2667848518 = 60000023
AG-347-J19_2667848528 = 60000988
AG-347-J19_2667848534 = 60000625
AG-347-J19_2667848543 = 60001346
AG-347-J19_2667848544 = 60001163
AG-347-J19_2667848548 = 60001501
AG-347-J19_2667848555 = 60000827
AG-347-J19_2667848557 = 60001189
AG-347-J19_2667848560 = 60001036
AG-347-J19_2667848561 = 60001056
AG-347-J19_2667848563 = 60001105
AG-347-J19_2667848564 = 60001043
AG-347-J19_2667848566 = 60001158
AG-347-J19_2667848568 = 60001070
AG-347-J19_2667848569 = 60000007
AG-347-J19_2667848570 = 60000933
AG-347-J19_2667848574 = 60001022
AG-347-J19_2667848575 = 60001002
AG-347-J19_2667848594 = 60001069
AG-347-J19_2667848608 = 60001341
AG-347-J19_2667848612 = 60001747
AG-347-J19_2667848616 = 60001362
AG-347-J19_2667848617 = 60001385
AG-347-J19_2667848620 = 60000929
AG-347-J19_2667848621 = 60000999
AG-347-J19_2667848622 = 60001034
AG-347-J19_2667848628 = 60001587
AG-347-J19_2667848646 = 60000795
AG-347-J19_2667848647 = 60000003
AG-347-J19_2667848648 = 60000001
AG-347-J19_2667848656 = 60000653
AG-347-J19_2667848657 = 60000459
AG-347-J19_2667848658 = 60000631
AG-347-J19_2667848662 = 60000564
AG-347-J19_2667848663 = 60000657
AG-347-J19_2667848664 = 60000569
AG-347-J19_2667848666 = 60000452
AG-347-J19_2667848673 = 60000279
AG-347-J19_2667848674 = 60000457
AG-347-J19_2667848677 = 60000291
AG-347-J19_2667848679 = 60000512
AG-347-J19_2667848680 = 60000708
AG-347-J19_2667848681 = 60000431
AG-347-J19_2667848683 = 60000767
AG-347-J19_2667848684 = 60000701
AG-347-J19_2667848685 = 60000607
AG-347-J19_2667848686 = 60000897
AG-347-J19_2667848687 = 60001118
AG-347-J19_2667848690 = 60000809
AG-347-J19_2667848691 = 60000844
AG-347-J19_2667848692 = 60000964
AG-347-J19_2667848693 = 60000610
AG-347-J19_2667848696 = 60001253
AG-347-J19_2667848697 = 60000747
AG-347-J19_2667848701 = 60000830
AG-347-J19_2667848702 = 60000826
AG-347-J19_2667848705 = 60000376
AG-347-J19_2667848707 = 60000356
AG-347-J19_2667848708 = 60000310
AG-347-J19_2667848709 = 60000249
AG-347-J19_2667848710 = 60000282
AG-347-J19_2667848711 = 60000003
AG-347-J19_2667848712 = 60000505
AG-347-J19_2667848713 = 60000623
AG-347-J19_2667848722 = 60000297
AG-347-J19_2667848723 = 60000447
AG-347-J19_2667848726 = 60000473
AG-347-J19_2667848727 = 60000363
AG-347-J19_2667848728 = 60000522
AG-347-J19_2667848731 = 60000786
AG-347-J19_2667848733 = 60000759
AG-347-J19_2667848734 = 60000756
AG-347-J19_2667848735 = 60000883
AG-347-J19_2667848736 = 60000687
AG-347-J19_2667848740 = 60000489
AG-347-J19_2667848741 = 60000659
AG-347-J19_2667848742 = 60001067
AG-347-J19_2667848744 = 60000990
AG-347-J19_2667848746 = 60001048
AG-347-J19_2667848748 = 60001033
AG-347-J19_2667848751 = 60000024
AG-347-J19_2667848752 = 60001020
AG-347-J19_2667848753 = 60001006
AG-347-J19_2667848755 = 60001083
AG-347-J19_2667848765 = 60000741
AG-347-J19_2667848767 = 60001528
AG-347-J19_2667848790 = 60001345
AG-347-J19_2667848821 = 60000065
AG-347-J19_2667848822 = 60002338
AG-347-J19_2667848846 = 60000593
AG-347-J19_2667848847 = 60000175
AG-347-J19_2667848849 = 60000005
AG-347-J19_2667848850 = 60000331
AG-347-J19_2667848851 = 60000138
AG-347-J19_2667848852 = 60000352
AG-347-J19_2667848855 = 60000405
AG-347-J19_2667848856 = 60000621
AG-347-J19_2667848859 = 60000325
AG-347-J19_2667848863 = 60000551
AG-347-J19_2667848864 = 60000507
AG-347-J19_2667848865 = 60000690
AG-347-J19_2667848866 = 60000726
AG-347-J19_2667848867 = 60000742
AG-347-J19_2667848868 = 60000833
AG-347-J19_2667848870 = 60000624
AG-347-J19_2667848871 = 60001537
AG-347-J19_2667848872 = 60000783
AG-347-J19_2667848874 = 60000552
AG-347-J19_2667848875 = 60000589
AG-347-J19_2667848877 = 60000594
AG-347-J19_2667848878 = 60000550
AG-347-J19_2667848880 = 60000274
AG-347-J19_2667848881 = 60000174
AG-347-J19_2667848882 = 60000089
AG-347-J19_2667848886 = 60000402
AG-347-J19_2667848887 = 60000311
AG-347-J19_2667848890 = 60000524
AG-347-J19_2667848895 = 60000471
AG-347-J19_2667848896 = 60000365
AG-347-J19_2667848897 = 60000037
AG-347-J19_2667848898 = 60000048
AG-347-J19_2667848899 = 60000044
AG-347-J19_2667848900 = 60000469
AG-347-J19_2667848902 = 60000190
AG-347-J19_2667848903 = 60000239
AG-347-J19_2667848904 = 60000008
AG-347-J19_2667848920 = 60006458
AG-347-J19_2667848921 = 60001719
AG-347-J19_2667848933 = 60001495
AG-347-J19_2667848938 = 60000046
AG-347-J19_2667848939 = 60000046
AG-347-J19_2667848940 = 60001694
AG-347-J19_2667848942 = 60001497
AG-347-J19_2667848955 = 60001940
AG-347-J19_2667848961 = 60001425
AG-347-J19_2667848962 = 60001229
AG-347-J19_2667848963 = 60001332
AG-347-J19_2667848969 = 60000647
AG-347-J19_2667848971 = 60000242
AG-347-J19_2667848973 = 60000780
AG-347-J19_2667848974 = 60000796
AG-347-J19_2667848976 = 60000969
AG-347-J19_2667848979 = 60001301
AG-347-J19_2667848981 = 60001080
AG-347-J19_2667848982 = 60001057
AG-347-J19_2667848983 = 60001001
AG-347-J19_2667848985 = 60000956
AG-347-J19_2667848992 = 60000023
AG-347-J19_2667848999 = 60000962
AG-347-J19_2667849003 = 60000706
AG-347-J19_2667849007 = 60000916
AG-347-J19_2667849008 = 60001049
AG-347-J19_2667849009 = 60000627
AG-347-J19_2667849011 = 60000063
AG-347-J19_2667849012 = 60000948
AG-347-J19_2667849013 = 60000011
AG-347-J19_2667849014 = 60001031
AG-347-J19_2667849018 = 60000894
AG-347-J19_2667849019 = 60001116
AG-347-J19_2667849023 = 60000739
AG-347-J19_2667849027 = 60000679
AG-347-J19_2667849028 = 60000707
AG-347-J19_2667849029 = 60000395
AG-347-J19_2667849031 = 60000950
AG-347-J19_2667849051 = 60001297
AG-347-J19_2667849056 = 60001700
AG-347-J19_2667849085 = 60002328
AG-347-J19_2667849093 = 60001695
AG-347-J19_2667849100 = 60001890
AG-347-J19_2667849102 = 60001890
AG-347-J19_2667849107 = 60001848
AG-347-J19_2667849114 = 60002015
AG-347-J19_2667849115 = 60001799
AG-347-J19_2667849120 = 60001334
AG-347-J19_2667849121 = 60000420
AG-347-J19_2667849122 = 60000256
AG-347-J19_2667849124 = 60000205
AG-347-J19_2667849125 = 60000135
AG-347-J19_2667849130 = 60000319
AG-347-J19_2667849131 = 60001246
AG-347-J19_2667849135 = 60000057
AG-347-J19_2667849139 = 60000584
AG-347-J19_2667849141 = 60000361
AG-347-J19_2667849145 = 60000411
AG-347-J19_2667849146 = 60001181
AG-347-J19_2667849147 = 60000136
AG-347-J19_2667849148 = 60000001
AG-347-J19_2667849149 = 60000728
AG-347-J19_2667849151 = 60000032
AG-347-J19_2667849156 = 60000115
AG-347-J19_2667849157 = 60000042
AG-347-J19_2667849159 = 60000167
AG-347-J19_2667849163 = 60000103
AG-347-J19_2667849166 = 60000110
AG-347-J19_2667849167 = 60000002
AG-347-J19_2667849168 = 60000788
AG-347-J19_2667849169 = 60000498
AG-347-J19_2667849170 = 60000417
AG-347-J19_2667849171 = 60000468
AG-347-J19_2667849173 = 60000527
AG-347-J19_2667849174 = 60000470
AG-347-J19_2667849175 = 60000442
AG-347-J19_2667849176 = 60000290
AG-347-J19_2667849177 = 60000533
AG-347-J19_2667849178 = 60000333
AG-347-J19_2667849179 = 60000273
AG-347-J19_2667849180 = 60000210
AG-347-J19_2667849183 = 60000124
AG-347-J19_2667849185 = 60000203
AG-347-J19_2667849187 = 60000122
AG-347-J19_2667849189 = 60001222
AG-347-J19_2667849190 = 60000257
AG-347-J19_2667849191 = 60000253
AG-347-J19_2667849192 = 60000209
AG-347-J19_2667849194 = 60000219
AG-347-J19_2667849195 = 60000419
AG-347-J19_2667849196 = 60000259
AG-347-J19_2667849198 = 60000409
AG-347-J19_2667849201 = 60000299
AG-347-J19_2667849202 = 60000189
AG-347-J19_2667849203 = 60000148
AG-347-J19_2667849204 = 60000017
AG-347-J19_2667849207 = 60000425
AG-347-J19_2667849209 = 60000816
AG-347-J19_2667849214 = 60000168
AG-347-J19_2667849215 = 60000114
AG-347-J19_2667849216 = 60000281
AG-347-J19_2667849217 = 60000255
AG-347-J19_2667849218 = 60000262
AG-347-J19_2667849225 = 60000247
AG-347-J19_2667849226 = 60000200
AG-347-J19_2667849230 = 60000441
AG-347-J19_2667849231 = 60000199
AG-347-J19_2667849238 = 60000520
AG-347-J19_2667849239 = 60000448
AG-347-J19_2667849240 = 60000339
AG-347-J19_2667849241 = 60000317
AG-347-J19_2667849243 = 60000485
AG-347-J19_2667849244 = 60000649
AG-347-J19_2667849245 = 60000327
AG-347-J19_2667849246 = 60000671
AG-347-J19_2667849247 = 60000715
AG-347-J19_2667849253 = 60000663
AG-347-J19_2667849255 = 60000906
AG-347-J19_2667849260 = 60000792
AG-347-J19_2667849264 = 60000591
AG-347-J19_2667849269 = 60000620
AG-347-J19_2667849275 = 60001251
AG-347-J19_2667849277 = 60000364
AG-347-J19_2667849278 = 60000364
AG-347-J19_2667849281 = 60000396
AG-347-J19_2667849288 = 60000008
AG-347-J19_2667849290 = 60000532
AG-347-J19_2667849296 = 60000479
AG-347-J19_2667849297 = 60000486
AG-347-J19_2667849299 = 60000799
AG-347-J19_2667849300 = 60000677
AG-347-J19_2667849301 = 60000804
AG-347-J19_2667849304 = 60000575
AG-347-J19_2667849308 = 60000326
AG-347-J19_2667849309 = 60000548
AG-347-J19_2667849310 = 60000559
AG-347-J19_2667849311 = 60000592
AG-347-J19_2667849316 = 60000088
AG-347-J19_2667849320 = 60000609
AG-347-J19_2667849323 = 60000664
AG-347-J19_2667849325 = 60001484
AG-347-J19_2667849326 = 60000641
AG-347-J19_2667849328 = 60000836
AG-347-J19_2667849329 = 60000891
AG-347-J19_2667849330 = 60000764
AG-347-J19_2667849331 = 60000573
AG-347-J19_2667849332 = 60000672
AG-347-J19_2667849335 = 60000214
AG-347-J19_2667849337 = 60000543
AG-347-J19_2667849339 = 60000557
AG-347-J19_2667849342 = 60000380
AG-347-J19_2667849347 = 60000407
AG-347-J19_2667849349 = 60000699
AG-347-J19_2667849351 = 60000822
AG-347-J19_2667849354 = 60001073
AG-347-J19_2667849357 = 60001165
AG-347-J19_2667849359 = 60000013
AG-347-J19_2667849366 = 60000065
AG-347-J19_2667849371 = 60001193
AG-347-J19_2667849387 = 60001296
AG-347-J19_2667849388 = 60001304
AG-347-J19_2667849389 = 60001331
AG-347-J19_2667849390 = 60001355
AG-347-J19_2667849391 = 60001340
AG-347-J19_2667849392 = 60001326
AG-347-J19_2667849393 = 60001317
AG-347-J19_2667849394 = 60001262
AG-347-J19_2667849395 = 60001382
AG-347-J19_2667849397 = 60001393
AG-347-J19_2667849402 = 60001149
AG-347-J19_2667849405 = 60001182
AG-347-J19_2667849406 = 60001175
AG-347-J19_2667849409 = 60001170
AG-347-J19_2667849411 = 60001245
AG-347-J19_2667849412 = 60001210
AG-347-J19_2667849414 = 60001035
AG-347-J19_2667849415 = 60000368
AG-347-J19_2667849417 = 60000935
AG-347-J19_2667849418 = 60001000
AG-347-J19_2667849421 = 60000892
AG-347-J19_2667849423 = 60001062
AG-347-J19_2667849425 = 60001196
AG-347-J19_2667849427 = 60001167
AG-347-J19_2667849428 = 60001131
AG-347-J19_2667849430 = 60000665
AG-347-J19_2667849431 = 60000716
AG-347-J19_2667849432 = 60000898
AG-347-J19_2667849435 = 60000843
AG-347-J19_2667849436 = 60000869
AG-347-J19_2667849441 = 60000563
AG-347-J19_2667849442 = 60000503
AG-347-J19_2667849443 = 60000637
AG-347-J19_2667849447 = 60001224
AG-347-J19_2667849452 = 60001107
AG-347-J19_2667849454 = 60001050
AG-347-J19_2667849455 = 60000902
AG-347-J19_2667849456 = 60001283
AG-347-J19_2667849458 = 60000992
AG-347-J19_2667849461 = 60000923
AG-347-J19_2667849462 = 60001096
AG-347-J19_2667849463 = 60001171
AG-347-J19_2667849470 = 60001005
AG-347-J19_2667849471 = 60001095
AG-347-J19_2667849472 = 60001094
AG-347-J19_2667849473 = 60001192
AG-347-J19_2667849474 = 60001187
AG-347-J19_2667849475 = 60001289
AG-347-J19_2667849479 = 60001260
AG-347-J19_2667849481 = 60001133
AG-347-J19_2667849482 = 60001298
AG-347-J19_2667849484 = 60001008
AG-347-J19_2667849486 = 60000931
AG-347-J19_2667849493 = 60000954
AG-347-J19_2667849496 = 60001242
AG-347-J19_2667849530 = 60001330
AG-347-J19_2667849551 = 60000828
AG-347-J19_2667849554 = 60000768
AG-347-J19_2667849557 = 60000940
AG-347-J19_2667849559 = 60001093
AG-347-J19_2667849562 = 60000831
AG-347-J19_2667849566 = 60000414
AG-347-J19_2667849568 = 60000874
AG-347-J19_2667849569 = 60000760
AG-347-J19_2667849571 = 60000718
AG-347-J19_2667849572 = 60000806
AG-347-J19_2667849573 = 60000867
AG-347-J19_2667849575 = 60000732
AG-347-J19_2667849577 = 60000502
AG-347-J19_2667849578 = 60000805
AG-347-J19_2667849584 = 60000886
AG-347-J19_2667849585 = 60000919
AG-347-J19_2667849589 = 60000861
AG-347-J19_2667849592 = 60000002
AG-347-J19_2667849595 = 60000800
AG-347-J19_2667849596 = 60000648
AG-347-J19_2667849600 = 60000009
AG-347-J19_2667849601 = 60000669
AG-347-J19_2667849603 = 60000733
AG-347-J19_2667849605 = 60001040
AG-347-J19_2667849606 = 60001134
AG-347-J19_2667849607 = 60001152
AG-347-J19_2667849609 = 60001616
AG-347-J19_2667849611 = 60001119
AG-347-J19_2667849613 = 60001328
AG-347-J19_2667849618 = 60001599
AG-347-J19_2667849620 = 60001132
AG-347-J19_2667849626 = 60001292
AG-347-J19_2667849629 = 60001890
AG-347-J19_2667849630 = 60000198
AG-347-J19_2667849631 = 60000183
AG-347-J19_2667849632 = 60000113
AG-347-J19_2667849635 = 60000101
AG-347-J19_2667849639 = 60000169
AG-347-J19_2667849640 = 60000093
AG-347-J19_2667849643 = 60000094
AG-347-J19_2667849648 = 60000277
AG-347-J19_2667849649 = 60000020
AG-347-J19_2667849651 = 60000374
AG-347-J19_2667849652 = 60000399
AG-347-J19_2667849656 = 60000495
AG-347-J19_2667849660 = 60000379
AG-347-J19_2667849662 = 60000128
AG-347-J19_2667849663 = 60000153
AG-347-J19_2667849664 = 60000182
AG-347-J19_2667849667 = 60000151
AG-347-J19_2667849668 = 60000071
AG-347-J19_2667849669 = 60000083
AG-347-J19_2667849673 = 60000096
AG-347-J19_2667849675 = 60001516
AG-347-J19_2667849676 = 60000667
AG-347-J19_2667849682 = 60000092
AG-347-J19_2667849683 = 60000287
AG-347-J19_2667849684 = 60000566
AG-347-J19_2667849686 = 60000288
AG-347-J19_2667849689 = 60000384
AG-347-J19_2667849690 = 60000358
AG-347-J19_2667849693 = 60000303
AG-347-J19_2667849694 = 60000613
AG-347-J19_2667849696 = 60000007
AG-347-J19_2667849697 = 60000238
AG-347-J19_2667849698 = 60000283
AG-347-J19_2667849706 = 60000121
AG-347-J19_2667849727 = 60000513
AG-347-J19_2667849735 = 60001235
AG-347-J19_2667849741 = 60001404
AG-347-J19_2667849767 = 60003086
AG-347-J19_2667849775 = 60000112
AG-347-J19_2667849780 = 60002925
AG-347-J19_2667849785 = 60000789
AG-347-J19_2667849789 = 60000604
AG-347-J19_2667849790 = 60000576
AG-347-J19_2667849792 = 60000652
AG-347-J19_2667849793 = 60000492
AG-347-J19_2667849794 = 60000499
AG-347-J19_2667849799 = 60000839
AG-347-J19_2667849803 = 60000207
AG-347-J19_2667849804 = 60000403
AG-347-J19_2667849806 = 60000698
AG-347-J19_2667849809 = 60000662
AG-347-J19_2667849810 = 60001392
AG-347-J19_2667849816 = 60000772
AG-347-J19_2667849817 = 60000722
AG-347-J19_2667849818 = 60000201
AG-347-J19_2667849819 = 60000523
AG-347-J19_2667849820 = 60000619
AG-347-J19_2667849826 = 60000622
AG-347-J19_2667849827 = 60001206
AG-347-J19_2667849830 = 60000013
AG-347-J19_2667849834 = 60000133
AG-347-J19_2667849835 = 60000453
AG-347-J19_2667849836 = 60000488
AG-347-J19_2667849839 = 60000005
AG-347-J19_2667849841 = 60000043
AG-347-J19_2667849842 = 60000220
AG-347-J19_2667849843 = 60000058
AG-347-J19_2667849844 = 60000426
AG-347-J19_2667849845 = 60000213
AG-347-J19_2667849848 = 60000228
AG-347-J19_2667849849 = 60000243
AG-347-J19_2667849850 = 60000312
AG-347-J19_2667849852 = 60000400
AG-347-J19_2667849854 = 60000460
AG-347-J19_2667849855 = 60000675
AG-347-J19_2667849856 = 60001333
AG-347-J19_2667849857 = 60000650
AG-347-J19_2667849858 = 60000555
AG-347-J19_2667849861 = 60000478
AG-347-J19_2667849865 = 60000616
AG-347-J19_2667849867 = 60000702
AG-347-J19_2667849871 = 60000439
AG-347-J19_2667849874 = 60000378
AG-347-J19_2667849881 = 60000912
AG-347-J19_2667849885 = 60001089
AG-347-J19_2667849903 = 60001444
AG-347-J19_2667849926 = 60000995
AG-347-J19_2667849927 = 60001018
AG-347-J19_2667849928 = 60000461
AG-347-J19_2667849936 = 60000275
AG-347-J19_2667849938 = 60000354
AG-347-J19_2667849939 = 60000011
AG-347-J19_2667849940 = 60000261
AG-347-J19_2667849941 = 60000381
AG-347-J19_2667849942 = 60000385
AG-347-J19_2667849943 = 60000475
AG-347-J19_2667849944 = 60000611
AG-347-J19_2667849945 = 60000590
AG-347-J19_2667849947 = 60000064
AG-347-J19_2667849948 = 60000553
AG-347-J19_2667849950 = 60000546
AG-347-J19_2667849951 = 60000029
AG-347-J19_2667849952 = 60000487
AG-347-J19_2667849954 = 60000558
AG-347-J19_2667849957 = 60000322
AG-347-J19_2667849958 = 60000188
AG-347-J19_2667849959 = 60000188
AG-347-J19_2667849960 = 60000069
AG-347-J19_2667849961 = 60000579
AG-347-J19_2667849964 = 60000026
AG-347-J19_2667849966 = 60000692
AG-347-J19_2667849969 = 60000535
AG-347-J19_2667849970 = 60000688
AG-347-J19_2667849971 = 60000456
AG-347-J19_2667849973 = 60000858
AG-347-J19_2667849975 = 60000775
AG-347-J19_2667849977 = 60000757
AG-347-J19_2667849978 = 60000429
AG-347-J19_2667849980 = 60000348
AG-347-J19_2667849982 = 60000265
AG-347-J19_2667849983 = 60000321
AG-347-J19_2667849984 = 60000367
AG-347-J19_2667849987 = 60000386
AG-347-J19_2667849997 = 60001376
AG-347-J19_2667849999 = 60000119
AG-347-J19_2667850000 = 60000269
AG-347-J19_2667850003 = 60000166
AG-347-J19_2667850004 = 60000095
AG-347-J19_2667850022 = 60000170
AG-347-J19_2667850024 = 60000067
AG-347-J19_2667850025 = 60000041
AG-347-J19_2667850026 = 60000077
AG-347-J19_2667850028 = 60000193
AG-347-J20_2667850060 = 60000170
AG-347-J20_2667850062 = 60000067
AG-347-J20_2667850063 = 60000041
AG-347-J20_2667850064 = 60000077
AG-347-J20_2667850066 = 60000193
AG-347-J20_2667850072 = 60000488
AG-347-J20_2667850073 = 60000453
AG-347-J20_2667850074 = 60000133
AG-347-J20_2667850078 = 60000013
AG-347-J20_2667850081 = 60001206
AG-347-J20_2667850082 = 60000622
AG-347-J20_2667850089 = 60000619
AG-347-J20_2667850090 = 60000523
AG-347-J20_2667850091 = 60000201
AG-347-J20_2667850092 = 60000722
AG-347-J20_2667850093 = 60000772
AG-347-J20_2667850100 = 60001392
AG-347-J20_2667850101 = 60000662
AG-347-J20_2667850104 = 60000698
AG-347-J20_2667850106 = 60000403
AG-347-J20_2667850107 = 60000207
AG-347-J20_2667850111 = 60000839
AG-347-J20_2667850113 = 60001531
AG-347-J20_2667850116 = 60000499
AG-347-J20_2667850117 = 60000492
AG-347-J20_2667850118 = 60000652
AG-347-J20_2667850120 = 60000576
AG-347-J20_2667850121 = 60000604
AG-347-J20_2667850125 = 60000789
AG-347-J20_2667850144 = 60001404
AG-347-J20_2667850149 = 60001235
AG-347-J20_2667850158 = 60000513
AG-347-J20_2667850177 = 60000121
AG-347-J20_2667850185 = 60000283
AG-347-J20_2667850186 = 60000238
AG-347-J20_2667850187 = 60000007
AG-347-J20_2667850189 = 60000613
AG-347-J20_2667850190 = 60000303
AG-347-J20_2667850194 = 60000358
AG-347-J20_2667850195 = 60000384
AG-347-J20_2667850198 = 60000288
AG-347-J20_2667850200 = 60000566
AG-347-J20_2667850201 = 60000287
AG-347-J20_2667850202 = 60000092
AG-347-J20_2667850208 = 60000667
AG-347-J20_2667850209 = 60001516
AG-347-J20_2667850211 = 60000096
AG-347-J20_2667850215 = 60000083
AG-347-J20_2667850216 = 60000071
AG-347-J20_2667850217 = 60000151
AG-347-J20_2667850220 = 60000182
AG-347-J20_2667850221 = 60000153
AG-347-J20_2667850222 = 60000128
AG-347-J20_2667850224 = 60000379
AG-347-J20_2667850228 = 60000495
AG-347-J20_2667850232 = 60000399
AG-347-J20_2667850233 = 60000374
AG-347-J20_2667850235 = 60000020
AG-347-J20_2667850236 = 60000277
AG-347-J20_2667850241 = 60000094
AG-347-J20_2667850244 = 60000093
AG-347-J20_2667850245 = 60000169
AG-347-J20_2667850249 = 60000101
AG-347-J20_2667850252 = 60000113
AG-347-J20_2667850253 = 60000183
AG-347-J20_2667850254 = 60000198
AG-347-J20_2667850258 = 60000074
AG-347-J20_2667850259 = 60000054
AG-347-J20_2667850262 = 60001334
AG-347-J20_2667850263 = 60000420
AG-347-J20_2667850264 = 60000256
AG-347-J20_2667850266 = 60000205
AG-347-J20_2667850267 = 60000135
AG-347-J20_2667850272 = 60000319
AG-347-J20_2667850273 = 60001246
AG-347-J20_2667850277 = 60000057
AG-347-J20_2667850281 = 60000584
AG-347-J20_2667850283 = 60000361
AG-347-J20_2667850287 = 60000411
AG-347-J20_2667850288 = 60001181
AG-347-J20_2667850289 = 60000136
AG-347-J20_2667850290 = 60000001
AG-347-J20_2667850291 = 60000728
AG-347-J20_2667850293 = 60000032
AG-347-J20_2667850298 = 60000115
AG-347-J20_2667850299 = 60000042
AG-347-J20_2667850301 = 60000167
AG-347-J20_2667850305 = 60000103
AG-347-J20_2667850308 = 60000110
AG-347-J20_2667850309 = 60000348
AG-347-J20_2667850311 = 60000429
AG-347-J20_2667850312 = 60000757
AG-347-J20_2667850314 = 60000775
AG-347-J20_2667850316 = 60000858
AG-347-J20_2667850318 = 60000456
AG-347-J20_2667850319 = 60000688
AG-347-J20_2667850320 = 60000535
AG-347-J20_2667850323 = 60000692
AG-347-J20_2667850325 = 60000026
AG-347-J20_2667850329 = 60000484
AG-347-J20_2667850330 = 60000595
AG-347-J20_2667850332 = 60000674
AG-347-J20_2667850333 = 60000680
AG-347-J20_2667850334 = 60000824
AG-347-J20_2667850336 = 60000807
AG-347-J20_2667850337 = 60000605
AG-347-J20_2667850341 = 60000829
AG-347-J20_2667850345 = 60000781
AG-347-J20_2667850349 = 60001104
AG-347-J20_2667850370 = 60000928
AG-347-J20_2667850371 = 60000966
AG-347-J20_2667850372 = 60000769
AG-347-J20_2667850376 = 60000840
AG-347-J20_2667850378 = 60000717
AG-347-J20_2667850380 = 60000763
AG-347-J20_2667850382 = 60001244
AG-347-J20_2667850384 = 60000697
AG-347-J20_2667850390 = 60000959
AG-347-J20_2667850392 = 60000002
AG-347-J20_2667850395 = 60001077
AG-347-J20_2667850402 = 60000746
AG-347-J20_2667850406 = 60000393
AG-347-J20_2667850407 = 60000430
AG-347-J20_2667850408 = 60000661
AG-347-J20_2667850409 = 60001071
AG-347-J20_2667850410 = 60000748
AG-347-J20_2667850413 = 60000871
AG-347-J20_2667850414 = 60000777
AG-347-J20_2667850415 = 60000854
AG-347-J20_2667850418 = 60000026
AG-347-J20_2667850419 = 60001042
AG-347-J20_2667850420 = 60000837
AG-347-J20_2667850422 = 60000942
AG-347-J20_2667850423 = 60000968
AG-347-J20_2667850425 = 60001021
AG-347-J20_2667850428 = 60000855
AG-347-J20_2667850429 = 60000868
AG-347-J20_2667850430 = 60000725
AG-347-J20_2667850435 = 60000681
AG-347-J20_2667850440 = 60000023
AG-347-J20_2667850450 = 60000988
AG-347-J20_2667850455 = 60001292
AG-347-J20_2667850474 = 60001501
AG-347-J20_2667850506 = 60001297
AG-347-J20_2667850524 = 60000950
AG-347-J20_2667850526 = 60000395
AG-347-J20_2667850527 = 60000707
AG-347-J20_2667850528 = 60000679
AG-347-J20_2667850532 = 60000739
AG-347-J20_2667850536 = 60001116
AG-347-J20_2667850537 = 60000894
AG-347-J20_2667850542 = 60001031
AG-347-J20_2667850543 = 60000011
AG-347-J20_2667850544 = 60000948
AG-347-J20_2667850545 = 60000063
AG-347-J20_2667850546 = 60000627
AG-347-J20_2667850548 = 60001049
AG-347-J20_2667850549 = 60000916
AG-347-J20_2667850558 = 60000706
AG-347-J20_2667850562 = 60000962
AG-347-J20_2667850569 = 60000023
AG-347-J20_2667850576 = 60000956
AG-347-J20_2667850578 = 60001001
AG-347-J20_2667850579 = 60001057
AG-347-J20_2667850580 = 60001080
AG-347-J20_2667850582 = 60001301
AG-347-J20_2667850585 = 60000969
AG-347-J20_2667850587 = 60000796
AG-347-J20_2667850588 = 60000780
AG-347-J20_2667850590 = 60000242
AG-347-J20_2667850592 = 60000647
AG-347-J20_2667850600 = 60001332
AG-347-J20_2667850601 = 60001425
AG-347-J20_2667850604 = 60001497
AG-347-J20_2667850606 = 60001694
AG-347-J20_2667850608 = 60002503
AG-347-J20_2667850610 = 60001229
AG-347-J20_2667850614 = 60002831
AG-347-J20_2667850615 = 60000046
AG-347-J20_2667850621 = 60000002
AG-347-J20_2667850622 = 60000788
AG-347-J20_2667850623 = 60000498
AG-347-J20_2667850624 = 60000417
AG-347-J20_2667850625 = 60000468
AG-347-J20_2667850627 = 60000527
AG-347-J20_2667850628 = 60000470
AG-347-J20_2667850629 = 60000442
AG-347-J20_2667850630 = 60000290
AG-347-J20_2667850631 = 60000533
AG-347-J20_2667850632 = 60000333
AG-347-J20_2667850633 = 60000273
AG-347-J20_2667850634 = 60000210
AG-347-J20_2667850637 = 60000124
AG-347-J20_2667850639 = 60000203
AG-347-J20_2667850641 = 60000122
AG-347-J20_2667850643 = 60001222
AG-347-J20_2667850644 = 60000257
AG-347-J20_2667850645 = 60000253
AG-347-J20_2667850646 = 60000209
AG-347-J20_2667850648 = 60000219
AG-347-J20_2667850649 = 60000419
AG-347-J20_2667850650 = 60000259
AG-347-J20_2667850652 = 60000409
AG-347-J20_2667850655 = 60000299
AG-347-J20_2667850656 = 60000189
AG-347-J20_2667850657 = 60000148
AG-347-J20_2667850658 = 60000017
AG-347-J20_2667850661 = 60000425
AG-347-J20_2667850663 = 60000816
AG-347-J20_2667850668 = 60000168
AG-347-J20_2667850669 = 60000114
AG-347-J20_2667850670 = 60000281
AG-347-J20_2667850671 = 60000255
AG-347-J20_2667850672 = 60000262
AG-347-J20_2667850679 = 60000247
AG-347-J20_2667850680 = 60000200
AG-347-J20_2667850684 = 60000441
AG-347-J20_2667850685 = 60000199
AG-347-J20_2667850691 = 60000520
AG-347-J20_2667850692 = 60000448
AG-347-J20_2667850693 = 60000339
AG-347-J20_2667850694 = 60000317
AG-347-J20_2667850696 = 60000485
AG-347-J20_2667850697 = 60000649
AG-347-J20_2667850698 = 60000327
AG-347-J20_2667850699 = 60000671
AG-347-J20_2667850706 = 60000663
AG-347-J20_2667850708 = 60000906
AG-347-J20_2667850713 = 60000792
AG-347-J20_2667850717 = 60000591
AG-347-J20_2667850722 = 60000620
AG-347-J20_2667850728 = 60001251
AG-347-J20_2667850730 = 60000364
AG-347-J20_2667850732 = 60000075
AG-347-J20_2667850733 = 60000049
AG-347-J20_2667850734 = 60000416
AG-347-J20_2667850735 = 60000565
AG-347-J20_2667850736 = 60000039
AG-347-J20_2667850738 = 60000009
AG-347-J20_2667850739 = 60001113
AG-347-J20_2667850743 = 60000458
AG-347-J20_2667850747 = 60000081
AG-347-J20_2667850748 = 60000087
AG-347-J20_2667850752 = 60000155
AG-347-J20_2667850754 = 60000226
AG-347-J20_2667850756 = 60000351
AG-347-J20_2667850757 = 60000329
AG-347-J20_2667850758 = 60000245
AG-347-J20_2667850759 = 60000375
AG-347-J20_2667850760 = 60000184
AG-347-J20_2667850761 = 60000221
AG-347-J20_2667850762 = 60000315
AG-347-J20_2667850763 = 60000353
AG-347-J20_2667850764 = 60000241
AG-347-J20_2667850765 = 60000437
AG-347-J20_2667850766 = 60000301
AG-347-J20_2667850767 = 60000350
AG-347-J20_2667850768 = 60000372
AG-347-J20_2667850769 = 60000538
AG-347-J20_2667850770 = 60000464
AG-347-J20_2667850771 = 60000561
AG-347-J20_2667850772 = 60000586
AG-347-J20_2667850773 = 60000755
AG-347-J20_2667850775 = 60000585
AG-347-J20_2667850776 = 60000545
AG-347-J20_2667850777 = 60000397
AG-347-J20_2667850778 = 60000371
AG-347-J20_2667850779 = 60000330
AG-347-J20_2667850780 = 60000583
AG-347-J20_2667850781 = 60000639
AG-347-J20_2667850782 = 60000724
AG-347-J20_2667850783 = 60001014
AG-347-J20_2667850787 = 60000359
AG-347-J20_2667850794 = 60000125
AG-347-J20_2667850798 = 60001509
AG-347-J20_2667850801 = 60000142
AG-347-J20_2667850803 = 60000202
AG-347-J20_2667850804 = 60000501
AG-347-J20_2667850806 = 60000389
AG-347-J20_2667850808 = 60000345
AG-347-J20_2667850816 = 60000117
AG-347-J20_2667850817 = 60000412
AG-347-J20_2667850833 = 60000630
AG-347-J20_2667850835 = 60000544
AG-347-J20_2667850836 = 60000293
AG-347-J20_2667850837 = 60000052
AG-347-J20_2667850839 = 60000335
AG-347-J20_2667850840 = 60000918
AG-347-J20_2667850843 = 60001242
AG-347-J20_2667850875 = 60001330
AG-347-J20_2667850896 = 60000828
AG-347-J20_2667850899 = 60000768
AG-347-J20_2667850902 = 60000940
AG-347-J20_2667850904 = 60001093
AG-347-J20_2667850906 = 60001447
AG-347-J20_2667850908 = 60000831
AG-347-J20_2667850912 = 60000414
AG-347-J20_2667850914 = 60000874
AG-347-J20_2667850915 = 60000760
AG-347-J20_2667850917 = 60000718
AG-347-J20_2667850918 = 60000806
AG-347-J20_2667850919 = 60000867
AG-347-J20_2667850921 = 60000732
AG-347-J20_2667850923 = 60000502
AG-347-J20_2667850924 = 60000805
AG-347-J20_2667850930 = 60000886
AG-347-J20_2667850931 = 60000919
AG-347-J20_2667850935 = 60000861
AG-347-J20_2667850938 = 60000002
AG-347-J20_2667850941 = 60000800
AG-347-J20_2667850942 = 60000648
AG-347-J20_2667850946 = 60000009
AG-347-J20_2667850947 = 60000669
AG-347-J20_2667850949 = 60000733
AG-347-J20_2667850951 = 60001040
AG-347-J20_2667850952 = 60001134
AG-347-J20_2667850953 = 60000764
AG-347-J20_2667850954 = 60000891
AG-347-J20_2667850955 = 60000836
AG-347-J20_2667850957 = 60000641
AG-347-J20_2667850958 = 60001484
AG-347-J20_2667850960 = 60000664
AG-347-J20_2667850963 = 60000609
AG-347-J20_2667850965 = 60000953
AG-347-J20_2667850966 = 60000943
AG-347-J20_2667850968 = 60001047
AG-347-J20_2667850969 = 60001058
AG-347-J20_2667850972 = 60001060
AG-347-J20_2667850979 = 60000001
AG-347-J20_2667850980 = 60000003
AG-347-J20_2667850981 = 60000795
AG-347-J20_2667851001 = 60001587
AG-347-J20_2667851007 = 60001034
AG-347-J20_2667851008 = 60000999
AG-347-J20_2667851009 = 60000929
AG-347-J20_2667851025 = 60001069
AG-347-J20_2667851046 = 60001002
AG-347-J20_2667851047 = 60001022
AG-347-J20_2667851051 = 60000933
AG-347-J20_2667851052 = 60000007
AG-347-J20_2667851053 = 60001070
AG-347-J20_2667851055 = 60001158
AG-347-J20_2667851057 = 60001043
AG-347-J20_2667851058 = 60001105
AG-347-J20_2667851060 = 60001056
AG-347-J20_2667851061 = 60001036
AG-347-J20_2667851064 = 60001189
AG-347-J20_2667851066 = 60000827
AG-347-J20_2667851069 = 60000803
AG-347-J20_2667851072 = 60000445
AG-347-J20_2667851073 = 60000144
AG-347-J20_2667851077 = 60000602
AG-347-J20_2667851079 = 60000870
AG-347-J20_2667851080 = 60000308
AG-347-J20_2667851081 = 60000225
AG-347-J20_2667851084 = 60000292
AG-347-J20_2667851086 = 60000387
AG-347-J20_2667851088 = 60000178
AG-347-J20_2667851091 = 60000130
AG-347-J20_2667851092 = 60000072
AG-347-J20_2667851099 = 60000556
AG-347-J20_2667851101 = 60000033
AG-347-J20_2667851103 = 60000295
AG-347-J20_2667851104 = 60000415
AG-347-J20_2667851105 = 60000719
AG-347-J20_2667851108 = 60000529
AG-347-J20_2667851109 = 60000408
AG-347-J20_2667851111 = 60000076
AG-347-J20_2667851112 = 60000579
AG-347-J20_2667851113 = 60000069
AG-347-J20_2667851114 = 60000188
AG-347-J20_2667851115 = 60000322
AG-347-J20_2667851118 = 60000558
AG-347-J20_2667851120 = 60000487
AG-347-J20_2667851121 = 60000029
AG-347-J20_2667851122 = 60000546
AG-347-J20_2667851124 = 60000553
AG-347-J20_2667851125 = 60000064
AG-347-J20_2667851127 = 60000590
AG-347-J20_2667851128 = 60000611
AG-347-J20_2667851129 = 60000475
AG-347-J20_2667851130 = 60000385
AG-347-J20_2667851131 = 60000381
AG-347-J20_2667851132 = 60000261
AG-347-J20_2667851133 = 60000011
AG-347-J20_2667851134 = 60000354
AG-347-J20_2667851136 = 60000275
AG-347-J20_2667851145 = 60000390
AG-347-J20_2667851148 = 60001020
AG-347-J20_2667851149 = 60000024
AG-347-J20_2667851152 = 60001033
AG-347-J20_2667851154 = 60001048
AG-347-J20_2667851156 = 60000990
AG-347-J20_2667851158 = 60001067
AG-347-J20_2667851159 = 60000659
AG-347-J20_2667851160 = 60000489
AG-347-J20_2667851164 = 60000687
AG-347-J20_2667851165 = 60000883
AG-347-J20_2667851166 = 60000756
AG-347-J20_2667851167 = 60000759
AG-347-J20_2667851169 = 60000786
AG-347-J20_2667851172 = 60000522
AG-347-J20_2667851173 = 60000363
AG-347-J20_2667851174 = 60000473
AG-347-J20_2667851177 = 60000447
AG-347-J20_2667851178 = 60000297
AG-347-J20_2667851187 = 60000623
AG-347-J20_2667851188 = 60000505
AG-347-J20_2667851189 = 60000003
AG-347-J20_2667851190 = 60000282
AG-347-J20_2667851191 = 60000249
AG-347-J20_2667851192 = 60000310
AG-347-J20_2667851193 = 60000356
AG-347-J20_2667851195 = 60000376
AG-347-J20_2667851198 = 60000826
AG-347-J20_2667851199 = 60000830
AG-347-J20_2667851203 = 60000747
AG-347-J20_2667851204 = 60001253
AG-347-J20_2667851207 = 60000610
AG-347-J20_2667851208 = 60000964
AG-347-J20_2667851209 = 60000844
AG-347-J20_2667851210 = 60000809
AG-347-J20_2667851213 = 60001118
AG-347-J20_2667851214 = 60000897
AG-347-J20_2667851215 = 60000607
AG-347-J20_2667851216 = 60000701
AG-347-J20_2667851217 = 60000767
AG-347-J20_2667851219 = 60000431
AG-347-J20_2667851221 = 60000192
AG-347-J20_2667851223 = 60000401
AG-347-J20_2667851224 = 60000177
AG-347-J20_2667851225 = 60000106
AG-347-J20_2667851230 = 60000070
AG-347-J20_2667851232 = 60000323
AG-347-J20_2667851233 = 60001521
AG-347-J20_2667851234 = 60000008
AG-347-J20_2667851235 = 60000239
AG-347-J20_2667851236 = 60000190
AG-347-J20_2667851238 = 60000469
AG-347-J20_2667851239 = 60000044
AG-347-J20_2667851240 = 60000048
AG-347-J20_2667851241 = 60000037
AG-347-J20_2667851243 = 60000365
AG-347-J20_2667851245 = 60000471
AG-347-J20_2667851250 = 60000524
AG-347-J20_2667851253 = 60000311
AG-347-J20_2667851254 = 60000402
AG-347-J20_2667851258 = 60000089
AG-347-J20_2667851259 = 60000174
AG-347-J20_2667851260 = 60000274
AG-347-J20_2667851261 = 60000550
AG-347-J20_2667851262 = 60000594
AG-347-J20_2667851264 = 60000589
AG-347-J20_2667851265 = 60000552
AG-347-J20_2667851267 = 60000783
AG-347-J20_2667851268 = 60001537
AG-347-J20_2667851269 = 60000624
AG-347-J20_2667851271 = 60000833
AG-347-J20_2667851272 = 60000742
AG-347-J20_2667851273 = 60000726
AG-347-J20_2667851274 = 60000690
AG-347-J20_2667851275 = 60000507
AG-347-J20_2667851279 = 60001107
AG-347-J20_2667851280 = 60001647
AG-347-J20_2667851281 = 60001050
AG-347-J20_2667851282 = 60000902
AG-347-J20_2667851283 = 60001283
AG-347-J20_2667851285 = 60000992
AG-347-J20_2667851288 = 60000923
AG-347-J20_2667851289 = 60001096
AG-347-J20_2667851290 = 60001171
AG-347-J20_2667851297 = 60001005
AG-347-J20_2667851298 = 60001095
AG-347-J20_2667851299 = 60001094
AG-347-J20_2667851300 = 60001192
AG-347-J20_2667851301 = 60001187
AG-347-J20_2667851302 = 60001289
AG-347-J20_2667851306 = 60001260
AG-347-J20_2667851308 = 60001133
AG-347-J20_2667851309 = 60001298
AG-347-J20_2667851311 = 60001008
AG-347-J20_2667851313 = 60000931
AG-347-J20_2667851320 = 60000954
AG-347-J20_2667851324 = 60000105
AG-347-J20_2667851325 = 60000003
AG-347-J20_2667851326 = 60000233
AG-347-J20_2667851328 = 60000145
AG-347-J20_2667851329 = 60000140
AG-347-J20_2667851330 = 60000318
AG-347-J20_2667851332 = 60000078
AG-347-J20_2667851333 = 60000139
AG-347-J20_2667851335 = 60000596
AG-347-J20_2667851336 = 60000346
AG-347-J20_2667851338 = 60000750
AG-347-J20_2667851342 = 60000102
AG-347-J20_2667851343 = 60000141
AG-347-J20_2667851345 = 60000316
AG-347-J20_2667851347 = 60000176
AG-347-J20_2667851349 = 60001319
AG-347-J20_2667851355 = 60000258
AG-347-J20_2667851356 = 60000157
AG-347-J20_2667851359 = 60000234
AG-347-J20_2667851363 = 60000286
AG-347-J20_2667851365 = 60000676
AG-347-J20_2667851366 = 60000660
AG-347-J20_2667851371 = 60000052
AG-347-J20_2667851372 = 60000573
AG-347-J20_2667851373 = 60000672
AG-347-J20_2667851376 = 60000214
AG-347-J20_2667851378 = 60000543
AG-347-J20_2667851380 = 60000557
AG-347-J20_2667851383 = 60000380
AG-347-J20_2667851388 = 60000407
AG-347-J20_2667851390 = 60000699
AG-347-J20_2667851392 = 60000822
AG-347-J20_2667851395 = 60001073
AG-347-J20_2667851398 = 60001165
AG-347-J20_2667851400 = 60000013
AG-347-J20_2667851407 = 60000065
AG-347-J20_2667851412 = 60001193
AG-347-J20_2667851429 = 60000578
AG-347-J20_2667851431 = 60000500
AG-347-J20_2667851432 = 60000432
AG-347-J20_2667851434 = 60000909
AG-347-J20_2667851436 = 60000987
AG-347-J20_2667851442 = 60000877
AG-347-J20_2667851457 = 60000001
AG-347-J20_2667851459 = 60001264
AG-347-J20_2667851468 = 60000038
AG-347-J20_2667851472 = 60001197
AG-347-J20_2667851477 = 60001184
AG-347-J20_2667851478 = 60000088
AG-347-J20_2667851483 = 60000592
AG-347-J20_2667851484 = 60000559
AG-347-J20_2667851485 = 60000548
AG-347-J20_2667851486 = 60000326
AG-347-J20_2667851490 = 60000575
AG-347-J20_2667851493 = 60000804
AG-347-J20_2667851494 = 60000677
AG-347-J20_2667851495 = 60000799
AG-347-J20_2667851497 = 60000486
AG-347-J20_2667851498 = 60000479
AG-347-J20_2667851504 = 60000532
AG-347-J20_2667851506 = 60000008
AG-347-J20_2667851514 = 60000005
AG-347-J20_2667851516 = 60000043
AG-347-J20_2667851517 = 60000220
AG-347-J20_2667851518 = 60000058
AG-347-J20_2667851519 = 60000426
AG-347-J20_2667851520 = 60000213
AG-347-J20_2667851523 = 60000228
AG-347-J20_2667851524 = 60000243
AG-347-J20_2667851525 = 60000312
AG-347-J20_2667851527 = 60000400
AG-347-J20_2667851529 = 60000460
AG-347-J20_2667851530 = 60000675
AG-347-J20_2667851531 = 60001333
AG-347-J20_2667851532 = 60000650
AG-347-J20_2667851533 = 60000555
AG-347-J20_2667851536 = 60000478
AG-347-J20_2667851540 = 60000616
AG-347-J20_2667851542 = 60000702
AG-347-J20_2667851546 = 60000439
AG-347-J20_2667851549 = 60000378
AG-347-J20_2667851551 = 60001416
AG-347-J20_2667851554 = 60000653
AG-347-J20_2667851555 = 60000459
AG-347-J20_2667851556 = 60000631
AG-347-J20_2667851560 = 60000564
AG-347-J20_2667851561 = 60000657
AG-347-J20_2667851562 = 60000569
AG-347-J20_2667851564 = 60000452
AG-347-J20_2667851571 = 60000279
AG-347-J20_2667851572 = 60000457
AG-347-J20_2667851575 = 60000291
AG-347-J20_2667851577 = 60000512
AG-347-J20_2667851578 = 60000708
AG-347-J20_2667851579 = 60000161
AG-347-J20_2667851581 = 60000160
AG-347-J20_2667851582 = 60000149
AG-347-J20_2667851583 = 60000068
AG-347-J20_2667851584 = 60000095
AG-347-J20_2667851585 = 60000166
AG-347-J20_2667851588 = 60000269
AG-347-J20_2667851589 = 60000119
AG-347-J20_2667851595 = 60000386
AG-347-J20_2667851598 = 60000912
AG-347-J20_2667851602 = 60001089
AG-347-J20_2667851626 = 60001132
AG-347-J20_2667851628 = 60001599
AG-347-J20_2667851633 = 60001328
AG-347-J20_2667851635 = 60001119
AG-347-J20_2667851657 = 60001083
AG-347-J20_2667851667 = 60000741
AG-347-J20_2667851669 = 60001528
AG-347-J20_2667851670 = 60000150
AG-347-J20_2667851679 = 60000507
AG-347-J20_2667851680 = 60000551
AG-347-J20_2667851684 = 60000325
AG-347-J20_2667851687 = 60000621
AG-347-J20_2667851689 = 60001296
AG-347-J20_2667851690 = 60001304
AG-347-J20_2667851691 = 60001331
AG-347-J20_2667851692 = 60001355
AG-347-J20_2667851693 = 60001340
AG-347-J20_2667851694 = 60001326
AG-347-J20_2667851695 = 60001317
AG-347-J20_2667851696 = 60001262
AG-347-J20_2667851698 = 60000265
AG-347-J20_2667851699 = 60000321
AG-347-J20_2667851700 = 60000367
AG-347-J20_2667851706 = 60000347
AG-347-J20_2667851707 = 60000112
AG-347-J20_2667851712 = 60001345
AG-347-J20_2667851717 = 60001890
AG-347-J20_2667851721 = 60000625
AG-347-J20_2667851723 = 60000175
AG-347-J20_2667851724 = 60000593
AG-347-J20_2667851726 = 60000578
AG-347-J20_2667851728 = 60000461
AG-347-J21_2667851733 = 60002015
AG-347-J21_2667851734 = 60002899
AG-347-J21_2667851740 = 60001848
AG-347-J21_2667851749 = 60001163
AG-347-J21_2667851750 = 60001346
AG-347-J21_2667851759 = 60000625
AG-347-J21_2667851765 = 60000988
AG-347-J21_2667851775 = 60000023
AG-347-J21_2667851780 = 60000681
AG-347-J21_2667851785 = 60000725
AG-347-J21_2667851786 = 60000868
AG-347-J21_2667851787 = 60000855
AG-347-J21_2667851790 = 60001021
AG-347-J21_2667851792 = 60000968
AG-347-J21_2667851793 = 60000942
AG-347-J21_2667851795 = 60000837
AG-347-J21_2667851796 = 60001042
AG-347-J21_2667851797 = 60000026
AG-347-J21_2667851800 = 60000854
AG-347-J21_2667851801 = 60000777
AG-347-J21_2667851802 = 60000871
AG-347-J21_2667851805 = 60000748
AG-347-J21_2667851806 = 60001071
AG-347-J21_2667851807 = 60000661
AG-347-J21_2667851808 = 60000430
AG-347-J21_2667851809 = 60000393
AG-347-J21_2667851813 = 60000746
AG-347-J21_2667851820 = 60001077
AG-347-J21_2667851823 = 60000002
AG-347-J21_2667851825 = 60000959
AG-347-J21_2667851831 = 60000697
AG-347-J21_2667851833 = 60001244
AG-347-J21_2667851835 = 60000763
AG-347-J21_2667851837 = 60000717
AG-347-J21_2667851839 = 60000840
AG-347-J21_2667851843 = 60000769
AG-347-J21_2667851844 = 60000966
AG-347-J21_2667851845 = 60000928
AG-347-J21_2667851866 = 60001104
AG-347-J21_2667851870 = 60000781
AG-347-J21_2667851874 = 60000829
AG-347-J21_2667851878 = 60000605
AG-347-J21_2667851879 = 60000807
AG-347-J21_2667851881 = 60000824
AG-347-J21_2667851882 = 60000680
AG-347-J21_2667851883 = 60000674
AG-347-J21_2667851885 = 60000595
AG-347-J21_2667851886 = 60000484
AG-347-J21_2667851890 = 60000026
AG-347-J21_2667851892 = 60000692
AG-347-J21_2667851895 = 60000535
AG-347-J21_2667851896 = 60000688
AG-347-J21_2667851897 = 60000456
AG-347-J21_2667851899 = 60000858
AG-347-J21_2667851901 = 60000775
AG-347-J21_2667851903 = 60000757
AG-347-J21_2667851904 = 60000429
AG-347-J21_2667851906 = 60000348
AG-347-J21_2667851908 = 60000265
AG-347-J21_2667851909 = 60000321
AG-347-J21_2667851910 = 60000367
AG-347-J21_2667851914 = 60000655
AG-347-J21_2667851920 = 60000378
AG-347-J21_2667851923 = 60000439
AG-347-J21_2667851927 = 60000702
AG-347-J21_2667851929 = 60000616
AG-347-J21_2667851933 = 60000478
AG-347-J21_2667851936 = 60000555
AG-347-J21_2667851937 = 60000650
AG-347-J21_2667851938 = 60001333
AG-347-J21_2667851939 = 60000675
AG-347-J21_2667851940 = 60000460
AG-347-J21_2667851942 = 60000400
AG-347-J21_2667851944 = 60000312
AG-347-J21_2667851945 = 60000243
AG-347-J21_2667851946 = 60000228
AG-347-J21_2667851949 = 60000213
AG-347-J21_2667851950 = 60000426
AG-347-J21_2667851951 = 60000058
AG-347-J21_2667851952 = 60000220
AG-347-J21_2667851953 = 60000043
AG-347-J21_2667851955 = 60000005
AG-347-J21_2667851957 = 60000325
AG-347-J21_2667851962 = 60000551
AG-347-J21_2667851963 = 60000507
AG-347-J21_2667851964 = 60000690
AG-347-J21_2667851965 = 60000726
AG-347-J21_2667851966 = 60000742
AG-347-J21_2667851967 = 60000833
AG-347-J21_2667851969 = 60000624
AG-347-J21_2667851970 = 60001537
AG-347-J21_2667851971 = 60000783
AG-347-J21_2667851973 = 60000552
AG-347-J21_2667851974 = 60000589
AG-347-J21_2667851976 = 60000594
AG-347-J21_2667851977 = 60000550
AG-347-J21_2667851978 = 60000274
AG-347-J21_2667851979 = 60000174
AG-347-J21_2667851980 = 60000089
AG-347-J21_2667851984 = 60000402
AG-347-J21_2667851985 = 60000311
AG-347-J21_2667851988 = 60000524
AG-347-J21_2667851993 = 60000471
AG-347-J21_2667851994 = 60000365
AG-347-J21_2667851996 = 60000037
AG-347-J21_2667851997 = 60000048
AG-347-J21_2667851998 = 60000044
AG-347-J21_2667851999 = 60000469
AG-347-J21_2667852001 = 60000190
AG-347-J21_2667852002 = 60000239
AG-347-J21_2667852003 = 60000008
AG-347-J21_2667852004 = 60001521
AG-347-J21_2667852005 = 60000323
AG-347-J21_2667852007 = 60000070
AG-347-J21_2667852012 = 60000106
AG-347-J21_2667852013 = 60000177
AG-347-J21_2667852014 = 60000401
AG-347-J21_2667852016 = 60000192
AG-347-J21_2667852018 = 60000146
AG-347-J21_2667852019 = 60000165
AG-347-J21_2667852020 = 60000075
AG-347-J21_2667852021 = 60000049
AG-347-J21_2667852022 = 60000416
AG-347-J21_2667852023 = 60000565
AG-347-J21_2667852024 = 60000039
AG-347-J21_2667852026 = 60000009
AG-347-J21_2667852031 = 60000458
AG-347-J21_2667852035 = 60000081
AG-347-J21_2667852036 = 60000087
AG-347-J21_2667852042 = 60000155
AG-347-J21_2667852044 = 60000226
AG-347-J21_2667852046 = 60000351
AG-347-J21_2667852047 = 60000329
AG-347-J21_2667852048 = 60000245
AG-347-J21_2667852049 = 60000375
AG-347-J21_2667852050 = 60000184
AG-347-J21_2667852051 = 60000221
AG-347-J21_2667852052 = 60000315
AG-347-J21_2667852053 = 60000353
AG-347-J21_2667852054 = 60000241
AG-347-J21_2667852055 = 60000437
AG-347-J21_2667852056 = 60000301
AG-347-J21_2667852057 = 60000350
AG-347-J21_2667852058 = 60000372
AG-347-J21_2667852059 = 60000538
AG-347-J21_2667852060 = 60000464
AG-347-J21_2667852061 = 60000561
AG-347-J21_2667852062 = 60000586
AG-347-J21_2667852063 = 60000755
AG-347-J21_2667852065 = 60000585
AG-347-J21_2667852066 = 60000545
AG-347-J21_2667852067 = 60000397
AG-347-J21_2667852068 = 60000371
AG-347-J21_2667852069 = 60000330
AG-347-J21_2667852070 = 60000583
AG-347-J21_2667852071 = 60000639
AG-347-J21_2667852072 = 60000724
AG-347-J21_2667852073 = 60001014
AG-347-J21_2667852077 = 60000359
AG-347-J21_2667852084 = 60000125
AG-347-J21_2667852088 = 60001509
AG-347-J21_2667852091 = 60000142
AG-347-J21_2667852093 = 60000202
AG-347-J21_2667852094 = 60000501
AG-347-J21_2667852096 = 60000389
AG-347-J21_2667852098 = 60000345
AG-347-J21_2667852106 = 60000117
AG-347-J21_2667852107 = 60000412
AG-347-J21_2667852123 = 60000630
AG-347-J21_2667852125 = 60000544
AG-347-J21_2667852126 = 60000293
AG-347-J21_2667852127 = 60000918
AG-347-J21_2667852128 = 60000335
AG-347-J21_2667852130 = 60000052
AG-347-J21_2667852135 = 60000660
AG-347-J21_2667852136 = 60000676
AG-347-J21_2667852138 = 60000286
AG-347-J21_2667852142 = 60000234
AG-347-J21_2667852145 = 60000157
AG-347-J21_2667852146 = 60000258
AG-347-J21_2667852152 = 60001319
AG-347-J21_2667852154 = 60000176
AG-347-J21_2667852156 = 60000316
AG-347-J21_2667852158 = 60000141
AG-347-J21_2667852159 = 60000102
AG-347-J21_2667852163 = 60001229
AG-347-J21_2667852164 = 60000046
AG-347-J21_2667852170 = 60000647
AG-347-J21_2667852172 = 60000242
AG-347-J21_2667852174 = 60000780
AG-347-J21_2667852175 = 60000796
AG-347-J21_2667852177 = 60000969
AG-347-J21_2667852180 = 60001301
AG-347-J21_2667852182 = 60001080
AG-347-J21_2667852183 = 60001057
AG-347-J21_2667852184 = 60001001
AG-347-J21_2667852186 = 60000956
AG-347-J21_2667852193 = 60000023
AG-347-J21_2667852201 = 60000962
AG-347-J21_2667852205 = 60000706
AG-347-J21_2667852208 = 60000916
AG-347-J21_2667852209 = 60001049
AG-347-J21_2667852210 = 60000627
AG-347-J21_2667852212 = 60000063
AG-347-J21_2667852213 = 60000948
AG-347-J21_2667852214 = 60000011
AG-347-J21_2667852215 = 60001031
AG-347-J21_2667852220 = 60000894
AG-347-J21_2667852221 = 60001116
AG-347-J21_2667852225 = 60000739
AG-347-J21_2667852229 = 60000679
AG-347-J21_2667852230 = 60000707
AG-347-J21_2667852231 = 60000395
AG-347-J21_2667852233 = 60000950
AG-347-J21_2667852252 = 60001297
AG-347-J21_2667852283 = 60001501
AG-347-J21_2667852312 = 60001695
AG-347-J21_2667852316 = 60001362
AG-347-J21_2667852317 = 60001385
AG-347-J21_2667852334 = 60001345
AG-347-J21_2667852358 = 60001528
AG-347-J21_2667852360 = 60000741
AG-347-J21_2667852370 = 60001083
AG-347-J21_2667852372 = 60001006
AG-347-J21_2667852373 = 60001020
AG-347-J21_2667852374 = 60000024
AG-347-J21_2667852377 = 60001033
AG-347-J21_2667852379 = 60001048
AG-347-J21_2667852381 = 60000990
AG-347-J21_2667852383 = 60001067
AG-347-J21_2667852384 = 60000659
AG-347-J21_2667852385 = 60000489
AG-347-J21_2667852389 = 60000687
AG-347-J21_2667852390 = 60000883
AG-347-J21_2667852391 = 60000756
AG-347-J21_2667852392 = 60000759
AG-347-J21_2667852394 = 60000786
AG-347-J21_2667852397 = 60000522
AG-347-J21_2667852398 = 60000363
AG-347-J21_2667852399 = 60000473
AG-347-J21_2667852402 = 60000447
AG-347-J21_2667852403 = 60000297
AG-347-J21_2667852412 = 60000623
AG-347-J21_2667852413 = 60000505
AG-347-J21_2667852414 = 60000003
AG-347-J21_2667852415 = 60000282
AG-347-J21_2667852416 = 60000249
AG-347-J21_2667852417 = 60000310
AG-347-J21_2667852418 = 60000356
AG-347-J21_2667852420 = 60000376
AG-347-J21_2667852423 = 60000826
AG-347-J21_2667852424 = 60000830
AG-347-J21_2667852428 = 60000747
AG-347-J21_2667852429 = 60001253
AG-347-J21_2667852431 = 60000610
AG-347-J21_2667852432 = 60000964
AG-347-J21_2667852433 = 60000844
AG-347-J21_2667852434 = 60000809
AG-347-J21_2667852437 = 60001118
AG-347-J21_2667852438 = 60000897
AG-347-J21_2667852439 = 60000607
AG-347-J21_2667852440 = 60000701
AG-347-J21_2667852441 = 60000767
AG-347-J21_2667852443 = 60000431
AG-347-J21_2667852444 = 60000708
AG-347-J21_2667852445 = 60000512
AG-347-J21_2667852446 = 60000399
AG-347-J21_2667852447 = 60000374
AG-347-J21_2667852449 = 60000020
AG-347-J21_2667852450 = 60000277
AG-347-J21_2667852455 = 60000094
AG-347-J21_2667852458 = 60000093
AG-347-J21_2667852459 = 60000169
AG-347-J21_2667852463 = 60000101
AG-347-J21_2667852466 = 60000113
AG-347-J21_2667852467 = 60000183
AG-347-J21_2667852468 = 60000198
AG-347-J21_2667852472 = 60000074
AG-347-J21_2667852473 = 60000054
AG-347-J21_2667852477 = 60001619
AG-347-J21_2667852478 = 60001334
AG-347-J21_2667852479 = 60000420
AG-347-J21_2667852480 = 60000256
AG-347-J21_2667852482 = 60000205
AG-347-J21_2667852483 = 60000135
AG-347-J21_2667852488 = 60000319
AG-347-J21_2667852489 = 60001246
AG-347-J21_2667852493 = 60000057
AG-347-J21_2667852497 = 60000584
AG-347-J21_2667852499 = 60000361
AG-347-J21_2667852503 = 60000411
AG-347-J21_2667852504 = 60001181
AG-347-J21_2667852505 = 60000136
AG-347-J21_2667852506 = 60000001
AG-347-J21_2667852507 = 60000728
AG-347-J21_2667852509 = 60000032
AG-347-J21_2667852514 = 60000115
AG-347-J21_2667852515 = 60000042
AG-347-J21_2667852517 = 60000167
AG-347-J21_2667852521 = 60000103
AG-347-J21_2667852524 = 60000110
AG-347-J21_2667852525 = 60000002
AG-347-J21_2667852526 = 60000788
AG-347-J21_2667852527 = 60000498
AG-347-J21_2667852528 = 60000417
AG-347-J21_2667852529 = 60000468
AG-347-J21_2667852531 = 60000527
AG-347-J21_2667852532 = 60000470
AG-347-J21_2667852533 = 60000442
AG-347-J21_2667852534 = 60000290
AG-347-J21_2667852535 = 60000533
AG-347-J21_2667852536 = 60000333
AG-347-J21_2667852537 = 60000273
AG-347-J21_2667852538 = 60000210
AG-347-J21_2667852541 = 60000124
AG-347-J21_2667852543 = 60000203
AG-347-J21_2667852545 = 60000122
AG-347-J21_2667852547 = 60001222
AG-347-J21_2667852548 = 60000257
AG-347-J21_2667852549 = 60000253
AG-347-J21_2667852550 = 60000209
AG-347-J21_2667852552 = 60000219
AG-347-J21_2667852553 = 60000419
AG-347-J21_2667852554 = 60000259
AG-347-J21_2667852556 = 60000409
AG-347-J21_2667852559 = 60000299
AG-347-J21_2667852560 = 60000189
AG-347-J21_2667852564 = 60000088
AG-347-J21_2667852569 = 60000592
AG-347-J21_2667852570 = 60000559
AG-347-J21_2667852571 = 60000548
AG-347-J21_2667852572 = 60000326
AG-347-J21_2667852576 = 60000575
AG-347-J21_2667852579 = 60000804
AG-347-J21_2667852580 = 60000677
AG-347-J21_2667852581 = 60000799
AG-347-J21_2667852583 = 60000486
AG-347-J21_2667852584 = 60000479
AG-347-J21_2667852590 = 60000532
AG-347-J21_2667852592 = 60000008
AG-347-J21_2667852599 = 60000396
AG-347-J21_2667852602 = 60000364
AG-347-J21_2667852604 = 60001251
AG-347-J21_2667852610 = 60000620
AG-347-J21_2667852615 = 60000591
AG-347-J21_2667852619 = 60000792
AG-347-J21_2667852625 = 60000663
AG-347-J21_2667852634 = 60038009
AG-347-J21_2667852638 = 60000671
AG-347-J21_2667852639 = 60000327
AG-347-J21_2667852640 = 60000649
AG-347-J21_2667852641 = 60000485
AG-347-J21_2667852643 = 60000317
AG-347-J21_2667852644 = 60000339
AG-347-J21_2667852645 = 60000448
AG-347-J21_2667852646 = 60000520
AG-347-J21_2667852652 = 60000199
AG-347-J21_2667852653 = 60000441
AG-347-J21_2667852657 = 60000200
AG-347-J21_2667852658 = 60000247
AG-347-J21_2667852665 = 60000262
AG-347-J21_2667852666 = 60000255
AG-347-J21_2667852667 = 60000281
AG-347-J21_2667852668 = 60000114
AG-347-J21_2667852669 = 60000168
AG-347-J21_2667852674 = 60000816
AG-347-J21_2667852676 = 60000425
AG-347-J21_2667852679 = 60000488
AG-347-J21_2667852680 = 60000453
AG-347-J21_2667852681 = 60000133
AG-347-J21_2667852685 = 60000013
AG-347-J21_2667852688 = 60001206
AG-347-J21_2667852689 = 60000622
AG-347-J21_2667852695 = 60000619
AG-347-J21_2667852696 = 60000523
AG-347-J21_2667852697 = 60000201
AG-347-J21_2667852698 = 60000722
AG-347-J21_2667852699 = 60000772
AG-347-J21_2667852704 = 60001392
AG-347-J21_2667852705 = 60000662
AG-347-J21_2667852707 = 60001430
AG-347-J21_2667852709 = 60000698
AG-347-J21_2667852711 = 60000403
AG-347-J21_2667852712 = 60000207
AG-347-J21_2667852716 = 60000839
AG-347-J21_2667852718 = 60001531
AG-347-J21_2667852721 = 60000499
AG-347-J21_2667852722 = 60000499
AG-347-J21_2667852723 = 60000492
AG-347-J21_2667852724 = 60000652
AG-347-J21_2667852726 = 60000576
AG-347-J21_2667852727 = 60000604
AG-347-J21_2667852731 = 60000789
AG-347-J21_2667852746 = 60001404
AG-347-J21_2667852752 = 60001235
AG-347-J21_2667852759 = 60000513
AG-347-J21_2667852779 = 60000121
AG-347-J21_2667852787 = 60000283
AG-347-J21_2667852788 = 60000238
AG-347-J21_2667852789 = 60000007
AG-347-J21_2667852791 = 60000613
AG-347-J21_2667852792 = 60000303
AG-347-J21_2667852795 = 60000358
AG-347-J21_2667852796 = 60000384
AG-347-J21_2667852799 = 60000288
AG-347-J21_2667852801 = 60000566
AG-347-J21_2667852802 = 60000287
AG-347-J21_2667852803 = 60000092
AG-347-J21_2667852809 = 60000667
AG-347-J21_2667852810 = 60001516
AG-347-J21_2667852812 = 60000432
AG-347-J21_2667852814 = 60000909
AG-347-J21_2667852816 = 60000987
AG-347-J21_2667852822 = 60000877
AG-347-J21_2667852837 = 60000001
AG-347-J21_2667852839 = 60001264
AG-347-J21_2667852847 = 60000038
AG-347-J21_2667852852 = 60001197
AG-347-J21_2667852857 = 60001184
AG-347-J21_2667852861 = 60000954
AG-347-J21_2667852868 = 60000931
AG-347-J21_2667852870 = 60001008
AG-347-J21_2667852872 = 60001298
AG-347-J21_2667852873 = 60001133
AG-347-J21_2667852875 = 60001260
AG-347-J21_2667852879 = 60001289
AG-347-J21_2667852880 = 60001187
AG-347-J21_2667852881 = 60001192
AG-347-J21_2667852882 = 60001094
AG-347-J21_2667852883 = 60001095
AG-347-J21_2667852884 = 60001005
AG-347-J21_2667852891 = 60001171
AG-347-J21_2667852892 = 60001096
AG-347-J21_2667852893 = 60000923
AG-347-J21_2667852895 = 60000119
AG-347-J21_2667852896 = 60000269
AG-347-J21_2667852899 = 60000166
AG-347-J21_2667852900 = 60000095
AG-347-J21_2667852901 = 60000068
AG-347-J21_2667852902 = 60000149
AG-347-J21_2667852903 = 60000160
AG-347-J21_2667852905 = 60000161
AG-347-J21_2667852909 = 60000390
AG-347-J21_2667852918 = 60000275
AG-347-J21_2667852920 = 60000354
AG-347-J21_2667852921 = 60000011
AG-347-J21_2667852922 = 60000261
AG-347-J21_2667852923 = 60000381
AG-347-J21_2667852924 = 60000385
AG-347-J21_2667852925 = 60000475
AG-347-J21_2667852926 = 60000611
AG-347-J21_2667852927 = 60000590
AG-347-J21_2667852929 = 60000064
AG-347-J21_2667852930 = 60000553
AG-347-J21_2667852932 = 60000546
AG-347-J21_2667852933 = 60000029
AG-347-J21_2667852934 = 60000487
AG-347-J21_2667852936 = 60000558
AG-347-J21_2667852939 = 60000322
AG-347-J21_2667852940 = 60000188
AG-347-J21_2667852941 = 60000069
AG-347-J21_2667852942 = 60000579
AG-347-J21_2667852943 = 60000076
AG-347-J21_2667852945 = 60000408
AG-347-J21_2667852946 = 60000529
AG-347-J21_2667852949 = 60000719
AG-347-J21_2667852950 = 60000415
AG-347-J21_2667852951 = 60000295
AG-347-J21_2667852953 = 60000033
AG-347-J21_2667852955 = 60000556
AG-347-J21_2667852957 = 60000346
AG-347-J21_2667852958 = 60000596
AG-347-J21_2667852960 = 60000139
AG-347-J21_2667852961 = 60000078
AG-347-J21_2667852963 = 60000318
AG-347-J21_2667852964 = 60000140
AG-347-J21_2667852965 = 60000145
AG-347-J21_2667852967 = 60000233
AG-347-J21_2667852968 = 60000003
AG-347-J21_2667852969 = 60000105
AG-347-J21_2667852970 = 60000108
AG-347-J21_2667852972 = 60000016
AG-347-J21_2667852974 = 60000635
AG-347-J21_2667852976 = 60000428
AG-347-J21_2667852980 = 60000107
AG-347-J21_2667852985 = 60000493
AG-347-J21_2667852986 = 60000112
AG-347-J21_2667852987 = 60000347
AG-347-J21_2667852990 = 60000803
AG-347-J21_2667852993 = 60000445
AG-347-J21_2667852994 = 60000144
AG-347-J21_2667852998 = 60000602
AG-347-J21_2667853000 = 60000870
AG-347-J21_2667853001 = 60000308
AG-347-J21_2667853002 = 60000225
AG-347-J21_2667853005 = 60000292
AG-347-J21_2667853007 = 60000387
AG-347-J21_2667853009 = 60000178
AG-347-J21_2667853013 = 60000130
AG-347-J21_2667853014 = 60000072
AG-347-J21_2667853017 = 60001175
AG-347-J21_2667853020 = 60001170
AG-347-J21_2667853022 = 60001245
AG-347-J21_2667853023 = 60001210
AG-347-J21_2667853025 = 60001035
AG-347-J21_2667853026 = 60000368
AG-347-J21_2667853028 = 60000935
AG-347-J21_2667853029 = 60001000
AG-347-J21_2667853032 = 60000892
AG-347-J21_2667853034 = 60001062
AG-347-J21_2667853036 = 60001196
AG-347-J21_2667853038 = 60001167
AG-347-J21_2667853039 = 60001131
AG-347-J21_2667853042 = 60000665
AG-347-J21_2667853043 = 60000716
AG-347-J21_2667853044 = 60000716
AG-347-J21_2667853045 = 60000716
AG-347-J21_2667853046 = 60000898
AG-347-J21_2667853049 = 60000843
AG-347-J21_2667853050 = 60000869
AG-347-J21_2667853055 = 60000563
AG-347-J21_2667853056 = 60000503
AG-347-J21_2667853057 = 60000637
AG-347-J21_2667853061 = 60001224
AG-347-J21_2667853066 = 60001107
AG-347-J21_2667853067 = 60001647
AG-347-J21_2667853068 = 60001050
AG-347-J21_2667853069 = 60000902
AG-347-J21_2667853070 = 60001283
AG-347-J21_2667853072 = 60000992
AG-347-J21_2667853075 = 60000923
AG-347-J21_2667853076 = 60001070
AG-347-J21_2667853077 = 60000007
AG-347-J21_2667853078 = 60000933
AG-347-J21_2667853082 = 60001022
AG-347-J21_2667853083 = 60001002
AG-347-J21_2667853101 = 60001069
AG-347-J21_2667853117 = 60001341
AG-347-J21_2667853119 = 60000929
AG-347-J21_2667853120 = 60000999
AG-347-J21_2667853121 = 60001034
AG-347-J21_2667853126 = 60001587
AG-347-J21_2667853145 = 60000795
AG-347-J21_2667853146 = 60000003
AG-347-J21_2667853147 = 60000001
AG-347-J21_2667853151 = 60000805
AG-347-J21_2667853152 = 60000502
AG-347-J21_2667853154 = 60000732
AG-347-J21_2667853156 = 60000867
AG-347-J21_2667853157 = 60000806
AG-347-J21_2667853158 = 60000718
AG-347-J21_2667853160 = 60000760
AG-347-J21_2667853161 = 60000874
AG-347-J21_2667853163 = 60000414
AG-347-J21_2667853167 = 60000831
AG-347-J21_2667853169 = 60001447
AG-347-J21_2667853171 = 60001093
AG-347-J21_2667853173 = 60000940
AG-347-J21_2667853176 = 60000768
AG-347-J21_2667853179 = 60000828
AG-347-J21_2667853185 = 60000046
AG-347-J21_2667853186 = 60001694
AG-347-J21_2667853188 = 60001497
AG-347-J21_2667853202 = 60000653
AG-347-J21_2667853203 = 60000459
AG-347-J21_2667853204 = 60000631
AG-347-J21_2667853208 = 60000564
AG-347-J21_2667853209 = 60000657
AG-347-J21_2667853210 = 60000569
AG-347-J21_2667853212 = 60000452
AG-347-J21_2667853219 = 60000279
AG-347-J21_2667853220 = 60000457
AG-347-J21_2667853223 = 60001382
AG-347-J21_2667853224 = 60001262
AG-347-J21_2667853225 = 60001317
AG-347-J21_2667853226 = 60001326
AG-347-J21_2667853227 = 60001340
AG-347-J21_2667853228 = 60001355
AG-347-J21_2667853229 = 60001331
AG-347-J21_2667853230 = 60001304
AG-347-J21_2667853231 = 60001296
AG-347-J21_2667853248 = 60001193
AG-347-J21_2667853253 = 60000065
AG-347-J21_2667853260 = 60001165
AG-347-J21_2667853262 = 60000013
AG-347-J21_2667853264 = 60001073
AG-347-J21_2667853267 = 60000822
AG-347-J21_2667853269 = 60000699
AG-347-J21_2667853271 = 60000407
AG-347-J21_2667853276 = 60000380
AG-347-J21_2667853279 = 60000557
AG-347-J21_2667853281 = 60000543
AG-347-J21_2667853283 = 60000214
AG-347-J21_2667853286 = 60000672
AG-347-J21_2667853287 = 60000573
AG-347-J21_2667853288 = 60000764
AG-347-J21_2667853289 = 60000891
AG-347-J21_2667853290 = 60000836
AG-347-J21_2667853292 = 60000641
AG-347-J21_2667853293 = 60001484
AG-347-J21_2667853294 = 60001152
AG-347-J21_2667853295 = 60001134
AG-347-J21_2667853296 = 60001134
AG-347-J21_2667853297 = 60001040
AG-347-J21_2667853299 = 60000733
AG-347-J21_2667853301 = 60000669
AG-347-J21_2667853302 = 60000009
AG-347-J21_2667853306 = 60000648
AG-347-J21_2667853307 = 60000800
AG-347-J21_2667853310 = 60000002
AG-347-J21_2667853313 = 60000861
AG-347-J21_2667853322 = 60000170
AG-347-J21_2667853324 = 60000067
AG-347-J21_2667853325 = 60000041
AG-347-J21_2667853326 = 60000077
AG-347-J21_2667853328 = 60000193
AG-347-J21_2667853334 = 60000096
AG-347-J21_2667853338 = 60000083
AG-347-J21_2667853339 = 60000071
AG-347-J21_2667853340 = 60000151
AG-347-J21_2667853343 = 60000182
AG-347-J21_2667853344 = 60000153
AG-347-J21_2667853345 = 60000128
AG-347-J21_2667853347 = 60000379
AG-347-J21_2667853349 = 60000396
AG-347-J21_2667853351 = 60001490
AG-347-J21_2667853353 = 60001328
AG-347-J21_2667853355 = 60001119
AG-347-J21_2667853357 = 60001616
AG-347-J21_2667853359 = 60001152
AG-347-J21_2667853360 = 60001484
AG-347-J21_2667853362 = 60000664
AG-347-J21_2667853365 = 60000609
AG-347-J21_2667853366 = 60001105
AG-347-J21_2667853367 = 60001043
AG-347-J21_2667853369 = 60001158
AG-347-J21_2667853371 = 60001070
AG-347-J21_2667853378 = 60000189
AG-347-J21_2667853379 = 60000189
AG-347-J21_2667853380 = 60000148
AG-347-J21_2667853381 = 60000017
AG-347-J23_2667823141 = 60004231
AG-347-J23_2667823150 = 60008724
AG-347-J23_2667823155 = 60000653
AG-347-J23_2667823156 = 60000459
AG-347-J23_2667823158 = 60000631
AG-347-J23_2667823162 = 60000564
AG-347-J23_2667823163 = 60000657
AG-347-J23_2667823164 = 60000569
AG-347-J23_2667823166 = 60000452
AG-347-J23_2667823173 = 60000279
AG-347-J23_2667823174 = 60000457
AG-347-J23_2667823177 = 60000291
AG-347-J23_2667823179 = 60000512
AG-347-J23_2667823180 = 60000708
AG-347-J23_2667823181 = 60000431
AG-347-J23_2667823183 = 60000767
AG-347-J23_2667823184 = 60000701
AG-347-J23_2667823185 = 60000607
AG-347-J23_2667823186 = 60000897
AG-347-J23_2667823187 = 60001118
AG-347-J23_2667823190 = 60000809
AG-347-J23_2667823191 = 60000844
AG-347-J23_2667823192 = 60000964
AG-347-J23_2667823193 = 60000610
AG-347-J23_2667823196 = 60001253
AG-347-J23_2667823197 = 60000747
AG-347-J23_2667823201 = 60000830
AG-347-J23_2667823202 = 60000826
AG-347-J23_2667823204 = 60000841
AG-347-J23_2667823205 = 60000376
AG-347-J23_2667823207 = 60000356
AG-347-J23_2667823208 = 60000310
AG-347-J23_2667823209 = 60000249
AG-347-J23_2667823210 = 60000282
AG-347-J23_2667823211 = 60000003
AG-347-J23_2667823212 = 60000505
AG-347-J23_2667823213 = 60000623
AG-347-J23_2667823222 = 60000297
AG-347-J23_2667823223 = 60000447
AG-347-J23_2667823226 = 60000473
AG-347-J23_2667823227 = 60000363
AG-347-J23_2667823228 = 60000522
AG-347-J23_2667823231 = 60000786
AG-347-J23_2667823233 = 60000759
AG-347-J23_2667823234 = 60000756
AG-347-J23_2667823235 = 60000883
AG-347-J23_2667823236 = 60000687
AG-347-J23_2667823240 = 60000489
AG-347-J23_2667823241 = 60000659
AG-347-J23_2667823242 = 60001067
AG-347-J23_2667823244 = 60000990
AG-347-J23_2667823246 = 60001048
AG-347-J23_2667823248 = 60001033
AG-347-J23_2667823251 = 60000024
AG-347-J23_2667823252 = 60001020
AG-347-J23_2667823253 = 60001006
AG-347-J23_2667823255 = 60001083
AG-347-J23_2667823264 = 60000741
AG-347-J23_2667823266 = 60001528
AG-347-J23_2667823290 = 60001345
AG-347-J23_2667823339 = 60001695
AG-347-J23_2667823348 = 60000119
AG-347-J23_2667823349 = 60000269
AG-347-J23_2667823352 = 60000166
AG-347-J23_2667823353 = 60000095
AG-347-J23_2667823354 = 60000068
AG-347-J23_2667823355 = 60000149
AG-347-J23_2667823357 = 60000160
AG-347-J23_2667823359 = 60000161
AG-347-J23_2667823365 = 60000390
AG-347-J23_2667823374 = 60000275
AG-347-J23_2667823376 = 60000354
AG-347-J23_2667823377 = 60000011
AG-347-J23_2667823378 = 60000261
AG-347-J23_2667823379 = 60000381
AG-347-J23_2667823380 = 60000385
AG-347-J23_2667823381 = 60000475
AG-347-J23_2667823382 = 60000611
AG-347-J23_2667823383 = 60000590
AG-347-J23_2667823385 = 60000064
AG-347-J23_2667823386 = 60000553
AG-347-J23_2667823388 = 60000546
AG-347-J23_2667823389 = 60000029
AG-347-J23_2667823390 = 60000487
AG-347-J23_2667823392 = 60000558
AG-347-J23_2667823395 = 60000322
AG-347-J23_2667823396 = 60000188
AG-347-J23_2667823397 = 60000069
AG-347-J23_2667823398 = 60000579
AG-347-J23_2667823399 = 60000076
AG-347-J23_2667823401 = 60000408
AG-347-J23_2667823402 = 60000529
AG-347-J23_2667823405 = 60000719
AG-347-J23_2667823406 = 60000415
AG-347-J23_2667823407 = 60000295
AG-347-J23_2667823409 = 60000033
AG-347-J23_2667823411 = 60000556
AG-347-J23_2667823418 = 60000072
AG-347-J23_2667823419 = 60000130
AG-347-J23_2667823422 = 60000178
AG-347-J23_2667823424 = 60000387
AG-347-J23_2667823426 = 60000292
AG-347-J23_2667823429 = 60000225
AG-347-J23_2667823430 = 60000308
AG-347-J23_2667823431 = 60000870
AG-347-J23_2667823433 = 60000602
AG-347-J23_2667823434 = 60000785
AG-347-J23_2667823437 = 60000144
AG-347-J23_2667823438 = 60000445
AG-347-J23_2667823441 = 60000803
AG-347-J23_2667823444 = 60000347
AG-347-J23_2667823445 = 60000112
AG-347-J23_2667823446 = 60000493
AG-347-J23_2667823451 = 60000107
AG-347-J23_2667823455 = 60000428
AG-347-J23_2667823457 = 60000635
AG-347-J23_2667823459 = 60000016
AG-347-J23_2667823461 = 60000108
AG-347-J23_2667823462 = 60000105
AG-347-J23_2667823463 = 60000003
AG-347-J23_2667823464 = 60000233
AG-347-J23_2667823466 = 60000145
AG-347-J23_2667823467 = 60000140
AG-347-J23_2667823468 = 60000318
AG-347-J23_2667823470 = 60000078
AG-347-J23_2667823471 = 60000139
AG-347-J23_2667823473 = 60000596
AG-347-J23_2667823475 = 60000662
AG-347-J23_2667823476 = 60001392
AG-347-J23_2667823481 = 60000772
AG-347-J23_2667823482 = 60000722
AG-347-J23_2667823483 = 60000201
AG-347-J23_2667823484 = 60000523
AG-347-J23_2667823485 = 60000619
AG-347-J23_2667823490 = 60000622
AG-347-J23_2667823491 = 60001206
AG-347-J23_2667823494 = 60000013
AG-347-J23_2667823498 = 60000133
AG-347-J23_2667823499 = 60000453
AG-347-J23_2667823500 = 60000488
AG-347-J23_2667823506 = 60000193
AG-347-J23_2667823508 = 60000077
AG-347-J23_2667823509 = 60000041
AG-347-J23_2667823510 = 60000067
AG-347-J23_2667823512 = 60000170
AG-347-J23_2667823516 = 60000005
AG-347-J23_2667823518 = 60000043
AG-347-J23_2667823519 = 60000220
AG-347-J23_2667823520 = 60000058
AG-347-J23_2667823521 = 60000426
AG-347-J23_2667823522 = 60000213
AG-347-J23_2667823525 = 60000228
AG-347-J23_2667823526 = 60000243
AG-347-J23_2667823527 = 60000312
AG-347-J23_2667823529 = 60000400
AG-347-J23_2667823531 = 60000460
AG-347-J23_2667823532 = 60000675
AG-347-J23_2667823533 = 60001333
AG-347-J23_2667823534 = 60000650
AG-347-J23_2667823535 = 60000555
AG-347-J23_2667823538 = 60000478
AG-347-J23_2667823542 = 60000616
AG-347-J23_2667823544 = 60000702
AG-347-J23_2667823548 = 60000439
AG-347-J23_2667823551 = 60000378
AG-347-J23_2667823557 = 60000655
AG-347-J23_2667823561 = 60000367
AG-347-J23_2667823562 = 60000321
AG-347-J23_2667823563 = 60000265
AG-347-J23_2667823565 = 60000348
AG-347-J23_2667823567 = 60000429
AG-347-J23_2667823568 = 60000757
AG-347-J23_2667823570 = 60000775
AG-347-J23_2667823572 = 60000858
AG-347-J23_2667823574 = 60000456
AG-347-J23_2667823575 = 60000688
AG-347-J23_2667823576 = 60000535
AG-347-J23_2667823579 = 60000692
AG-347-J23_2667823581 = 60000026
AG-347-J23_2667823585 = 60000484
AG-347-J23_2667823586 = 60000595
AG-347-J23_2667823588 = 60000674
AG-347-J23_2667823589 = 60000680
AG-347-J23_2667823590 = 60000824
AG-347-J23_2667823591 = 60001134
AG-347-J23_2667823592 = 60001040
AG-347-J23_2667823594 = 60000733
AG-347-J23_2667823596 = 60000669
AG-347-J23_2667823597 = 60000009
AG-347-J23_2667823601 = 60000648
AG-347-J23_2667823602 = 60000800
AG-347-J23_2667823604 = 60001064
AG-347-J23_2667823605 = 60000002
AG-347-J23_2667823608 = 60000861
AG-347-J23_2667823612 = 60000919
AG-347-J23_2667823613 = 60000886
AG-347-J23_2667823619 = 60000805
AG-347-J23_2667823620 = 60000502
AG-347-J23_2667823622 = 60000732
AG-347-J23_2667823624 = 60000867
AG-347-J23_2667823625 = 60000806
AG-347-J23_2667823626 = 60000718
AG-347-J23_2667823628 = 60000760
AG-347-J23_2667823629 = 60000874
AG-347-J23_2667823631 = 60000414
AG-347-J23_2667823635 = 60000831
AG-347-J23_2667823637 = 60001447
AG-347-J23_2667823639 = 60001093
AG-347-J23_2667823641 = 60000940
AG-347-J23_2667823644 = 60000768
AG-347-J23_2667823647 = 60000828
AG-347-J23_2667823668 = 60001330
AG-347-J23_2667823683 = 60000273
AG-347-J23_2667823684 = 60000333
AG-347-J23_2667823685 = 60000533
AG-347-J23_2667823686 = 60000290
AG-347-J23_2667823687 = 60000442
AG-347-J23_2667823688 = 60000470
AG-347-J23_2667823689 = 60000527
AG-347-J23_2667823691 = 60000468
AG-347-J23_2667823692 = 60000417
AG-347-J23_2667823693 = 60000498
AG-347-J23_2667823694 = 60000788
AG-347-J23_2667823695 = 60000002
AG-347-J23_2667823696 = 60000110
AG-347-J23_2667823699 = 60000103
AG-347-J23_2667823703 = 60000167
AG-347-J23_2667823705 = 60000042
AG-347-J23_2667823706 = 60000115
AG-347-J23_2667823711 = 60000032
AG-347-J23_2667823713 = 60000001
AG-347-J23_2667823714 = 60000136
AG-347-J23_2667823715 = 60001181
AG-347-J23_2667823716 = 60000411
AG-347-J23_2667823720 = 60000361
AG-347-J23_2667823722 = 60000584
AG-347-J23_2667823726 = 60000057
AG-347-J23_2667823730 = 60001246
AG-347-J23_2667823731 = 60000319
AG-347-J23_2667823736 = 60000135
AG-347-J23_2667823737 = 60000205
AG-347-J23_2667823739 = 60000256
AG-347-J23_2667823741 = 60001334
AG-347-J23_2667823742 = 60001619
AG-347-J23_2667823745 = 60000054
AG-347-J23_2667823746 = 60000074
AG-347-J23_2667823750 = 60000198
AG-347-J23_2667823751 = 60000183
AG-347-J23_2667823752 = 60000113
AG-347-J23_2667823755 = 60000101
AG-347-J23_2667823759 = 60001014
AG-347-J23_2667823760 = 60000724
AG-347-J23_2667823761 = 60000639
AG-347-J23_2667823762 = 60000583
AG-347-J23_2667823763 = 60000330
AG-347-J23_2667823764 = 60000371
AG-347-J23_2667823765 = 60000397
AG-347-J23_2667823766 = 60000545
AG-347-J23_2667823767 = 60000585
AG-347-J23_2667823769 = 60000755
AG-347-J23_2667823770 = 60000586
AG-347-J23_2667823771 = 60000561
AG-347-J23_2667823772 = 60000464
AG-347-J23_2667823773 = 60000538
AG-347-J23_2667823774 = 60000372
AG-347-J23_2667823775 = 60000350
AG-347-J23_2667823776 = 60000301
AG-347-J23_2667823777 = 60000437
AG-347-J23_2667823778 = 60000241
AG-347-J23_2667823779 = 60000353
AG-347-J23_2667823780 = 60000315
AG-347-J23_2667823781 = 60000221
AG-347-J23_2667823782 = 60000184
AG-347-J23_2667823783 = 60000375
AG-347-J23_2667823784 = 60000245
AG-347-J23_2667823785 = 60000329
AG-347-J23_2667823786 = 60000351
AG-347-J23_2667823788 = 60000226
AG-347-J23_2667823790 = 60000155
AG-347-J23_2667823794 = 60000087
AG-347-J23_2667823795 = 60000081
AG-347-J23_2667823799 = 60000458
AG-347-J23_2667823804 = 60000009
AG-347-J23_2667823806 = 60000039
AG-347-J23_2667823807 = 60000565
AG-347-J23_2667823808 = 60000416
AG-347-J23_2667823809 = 60000049
AG-347-J23_2667823810 = 60000075
AG-347-J23_2667823811 = 60000165
AG-347-J23_2667823812 = 60000146
AG-347-J23_2667823814 = 60000192
AG-347-J23_2667823816 = 60000401
AG-347-J23_2667823817 = 60000177
AG-347-J23_2667823818 = 60000106
AG-347-J23_2667823825 = 60000070
AG-347-J23_2667823827 = 60000323
AG-347-J23_2667823828 = 60001521
AG-347-J23_2667823829 = 60000008
AG-347-J23_2667823830 = 60000239
AG-347-J23_2667823831 = 60000190
AG-347-J23_2667823832 = 60000242
AG-347-J23_2667823834 = 60000647
AG-347-J23_2667823839 = 60001229
AG-347-J23_2667823841 = 60001497
AG-347-J23_2667823843 = 60001694
AG-347-J23_2667823845 = 60001962
AG-347-J23_2667823852 = 60007275
AG-347-J23_2667823853 = 60008875
AG-347-J23_2667823856 = 60004138
AG-347-J23_2667823862 = 60000053
AG-347-J23_2667823866 = 60001940
AG-347-J23_2667823868 = 60000046
AG-347-J23_2667823871 = 60001332
AG-347-J23_2667823872 = 60001425
AG-347-J23_2667823873 = 60000033
AG-347-J23_2667823886 = 60000396
AG-347-J23_2667823889 = 60000364
AG-347-J23_2667823891 = 60001251
AG-347-J23_2667823897 = 60000620
AG-347-J23_2667823902 = 60000591
AG-347-J23_2667823906 = 60000792
AG-347-J23_2667823911 = 60000906
AG-347-J23_2667823913 = 60000663
AG-347-J23_2667823920 = 60000671
AG-347-J23_2667823921 = 60000327
AG-347-J23_2667823922 = 60000649
AG-347-J23_2667823923 = 60000485
AG-347-J23_2667823925 = 60000317
AG-347-J23_2667823926 = 60000339
AG-347-J23_2667823927 = 60000448
AG-347-J23_2667823928 = 60000520
AG-347-J23_2667823934 = 60000199
AG-347-J23_2667823935 = 60000441
AG-347-J23_2667823940 = 60000200
AG-347-J23_2667823941 = 60000247
AG-347-J23_2667823948 = 60000262
AG-347-J23_2667823949 = 60000255
AG-347-J23_2667823950 = 60000281
AG-347-J23_2667823951 = 60000114
AG-347-J23_2667823952 = 60000168
AG-347-J23_2667823957 = 60001242
AG-347-J23_2667823968 = 60000912
AG-347-J23_2667823972 = 60001089
AG-347-J23_2667823990 = 60001444
AG-347-J23_2667824015 = 60000995
AG-347-J23_2667824016 = 60001018
AG-347-J23_2667824017 = 60000461
AG-347-J23_2667824019 = 60000578
AG-347-J23_2667824021 = 60000500
AG-347-J23_2667824022 = 60000432
AG-347-J23_2667824024 = 60000909
AG-347-J23_2667824026 = 60000987
AG-347-J23_2667824032 = 60000877
AG-347-J23_2667824038 = 60001382
AG-347-J23_2667824039 = 60001262
AG-347-J23_2667824040 = 60001317
AG-347-J23_2667824041 = 60001326
AG-347-J23_2667824042 = 60001340
AG-347-J23_2667824043 = 60001355
AG-347-J23_2667824044 = 60001331
AG-347-J23_2667824045 = 60001304
AG-347-J23_2667824046 = 60001296
AG-347-J23_2667824062 = 60001193
AG-347-J23_2667824067 = 60000065
AG-347-J23_2667824074 = 60000013
AG-347-J23_2667824076 = 60001165
AG-347-J23_2667824079 = 60001073
AG-347-J23_2667824082 = 60000822
AG-347-J23_2667824084 = 60000699
AG-347-J23_2667824086 = 60000407
AG-347-J23_2667824095 = 60000630
AG-347-J23_2667824097 = 60000544
AG-347-J23_2667824098 = 60000293
AG-347-J23_2667824099 = 60000918
AG-347-J23_2667824100 = 60000335
AG-347-J23_2667824102 = 60000052
AG-347-J23_2667824107 = 60000660
AG-347-J23_2667824108 = 60000676
AG-347-J23_2667824110 = 60000286
AG-347-J23_2667824114 = 60000234
AG-347-J23_2667824117 = 60000157
AG-347-J23_2667824119 = 60000258
AG-347-J23_2667824125 = 60001319
AG-347-J23_2667824127 = 60000176
AG-347-J23_2667824129 = 60000316
AG-347-J23_2667824131 = 60000141
AG-347-J23_2667824132 = 60000102
AG-347-J23_2667824136 = 60000750
AG-347-J23_2667824139 = 60000346
AG-347-J23_2667824140 = 60000916
AG-347-J23_2667824142 = 60001416
AG-347-J23_2667824163 = 60000706
AG-347-J23_2667824167 = 60000962
AG-347-J23_2667824174 = 60000023
AG-347-J23_2667824181 = 60000956
AG-347-J23_2667824183 = 60001001
AG-347-J23_2667824184 = 60001057
AG-347-J23_2667824185 = 60001080
AG-347-J23_2667824187 = 60001301
AG-347-J23_2667824190 = 60000969
AG-347-J23_2667824192 = 60000796
AG-347-J23_2667824194 = 60000277
AG-347-J23_2667824195 = 60000020
AG-347-J23_2667824197 = 60000374
AG-347-J23_2667824198 = 60000399
AG-347-J23_2667824202 = 60000495
AG-347-J23_2667824206 = 60000379
AG-347-J23_2667824208 = 60000128
AG-347-J23_2667824209 = 60000153
AG-347-J23_2667824210 = 60000182
AG-347-J23_2667824213 = 60000151
AG-347-J23_2667824214 = 60000071
AG-347-J23_2667824215 = 60000083
AG-347-J23_2667824219 = 60000096
AG-347-J23_2667824221 = 60001516
AG-347-J23_2667824222 = 60000667
AG-347-J23_2667824228 = 60000092
AG-347-J23_2667824229 = 60000287
AG-347-J23_2667824230 = 60000566
AG-347-J23_2667824232 = 60000288
AG-347-J23_2667824235 = 60000384
AG-347-J23_2667824255 = 60001385
AG-347-J23_2667824256 = 60001362
AG-347-J23_2667824268 = 60001501
AG-347-J23_2667824303 = 60000950
AG-347-J23_2667824305 = 60000395
AG-347-J23_2667824306 = 60000707
AG-347-J23_2667824307 = 60000679
AG-347-J23_2667824311 = 60000739
AG-347-J23_2667824315 = 60001116
AG-347-J23_2667824316 = 60000894
AG-347-J23_2667824320 = 60001031
AG-347-J23_2667824321 = 60000011
AG-347-J23_2667824322 = 60000948
AG-347-J23_2667824323 = 60000063
AG-347-J23_2667824324 = 60000627
AG-347-J23_2667824331 = 60001235
AG-347-J23_2667824337 = 60001404
AG-347-J23_2667824360 = 60000789
AG-347-J23_2667824364 = 60000604
AG-347-J23_2667824365 = 60000576
AG-347-J23_2667824367 = 60000652
AG-347-J23_2667824368 = 60000492
AG-347-J23_2667824369 = 60000499
AG-347-J23_2667824372 = 60001531
AG-347-J23_2667824374 = 60000839
AG-347-J23_2667824378 = 60000207
AG-347-J23_2667824379 = 60000403
AG-347-J23_2667824382 = 60000325
AG-347-J23_2667824386 = 60000551
AG-347-J23_2667824387 = 60000507
AG-347-J23_2667824388 = 60000690
AG-347-J23_2667824389 = 60000726
AG-347-J23_2667824390 = 60000742
AG-347-J23_2667824391 = 60000833
AG-347-J23_2667824393 = 60000624
AG-347-J23_2667824394 = 60001537
AG-347-J23_2667824395 = 60000783
AG-347-J23_2667824397 = 60000552
AG-347-J23_2667824398 = 60000589
AG-347-J23_2667824400 = 60000594
AG-347-J23_2667824401 = 60000550
AG-347-J23_2667824403 = 60000274
AG-347-J23_2667824404 = 60000174
AG-347-J23_2667824405 = 60000089
AG-347-J23_2667824409 = 60000402
AG-347-J23_2667824410 = 60000311
AG-347-J23_2667824413 = 60000524
AG-347-J23_2667824415 = 60000959
AG-347-J23_2667824417 = 60000002
AG-347-J23_2667824420 = 60001077
AG-347-J23_2667824427 = 60000746
AG-347-J23_2667824431 = 60000393
AG-347-J23_2667824432 = 60000430
AG-347-J23_2667824433 = 60000661
AG-347-J23_2667824434 = 60001071
AG-347-J23_2667824435 = 60000748
AG-347-J23_2667824440 = 60000855
AG-347-J23_2667824441 = 60000868
AG-347-J23_2667824442 = 60000725
AG-347-J23_2667824447 = 60000681
AG-347-J23_2667824452 = 60000023
AG-347-J23_2667824462 = 60000988
AG-347-J23_2667824468 = 60000625
AG-347-J23_2667824476 = 60000001
AG-347-J23_2667824477 = 60000003
AG-347-J23_2667824478 = 60000795
AG-347-J23_2667824497 = 60001587
AG-347-J23_2667824503 = 60001034
AG-347-J23_2667824504 = 60000999
AG-347-J23_2667824505 = 60000929
AG-347-J23_2667824507 = 60001341
AG-347-J23_2667824511 = 60001095
AG-347-J23_2667824512 = 60001094
AG-347-J23_2667824513 = 60001192
AG-347-J23_2667824514 = 60001187
AG-347-J23_2667824515 = 60001289
AG-347-J23_2667824519 = 60001260
AG-347-J23_2667824521 = 60001133
AG-347-J23_2667824522 = 60001298
AG-347-J23_2667824524 = 60001008
AG-347-J23_2667824526 = 60000931
AG-347-J23_2667824533 = 60000954
AG-347-J23_2667824536 = 60000816
AG-347-J23_2667824538 = 60000425
AG-347-J23_2667824541 = 60000017
AG-347-J23_2667824542 = 60000148
AG-347-J23_2667824543 = 60000189
AG-347-J23_2667824544 = 60000299
AG-347-J23_2667824547 = 60000409
AG-347-J23_2667824549 = 60000259
AG-347-J23_2667824550 = 60000419
AG-347-J23_2667824551 = 60000219
AG-347-J23_2667824553 = 60000209
AG-347-J23_2667824554 = 60000253
AG-347-J23_2667824555 = 60000257
AG-347-J23_2667824556 = 60001222
AG-347-J23_2667824558 = 60000122
AG-347-J23_2667824560 = 60000203
AG-347-J23_2667824562 = 60000124
AG-347-J23_2667824563 = 60000238
AG-347-J23_2667824564 = 60000283
AG-347-J23_2667824572 = 60000121
AG-347-J23_2667824591 = 60000513
AG-347-J23_2667824598 = 60001171
AG-347-J23_2667824599 = 60001096
AG-347-J23_2667824600 = 60000923
AG-347-J23_2667824603 = 60000992
AG-347-J23_2667824605 = 60001283
AG-347-J23_2667824606 = 60000902
AG-347-J23_2667824607 = 60001050
AG-347-J23_2667824608 = 60001647
AG-347-J23_2667824609 = 60001107
AG-347-J23_2667824614 = 60000827
AG-347-J23_2667824616 = 60001189
AG-347-J23_2667824619 = 60001036
AG-347-J23_2667824620 = 60001056
AG-347-J23_2667824622 = 60001105
AG-347-J23_2667824623 = 60001043
AG-347-J23_2667824636 = 60000202
AG-347-J23_2667824637 = 60000501
AG-347-J23_2667824639 = 60000389
AG-347-J23_2667824641 = 60000345
AG-347-J23_2667824646 = 60004370
AG-347-J23_2667824648 = 60000169
AG-347-J23_2667824649 = 60000093
AG-347-J23_2667824651 = 60000094
AG-347-J23_2667824655 = 60000005
AG-347-J23_2667824656 = 60000331
AG-347-J23_2667824657 = 60000138
AG-347-J23_2667824658 = 60000352
AG-347-J23_2667824661 = 60000405
AG-347-J23_2667824663 = 60000358
AG-347-J23_2667824667 = 60000303
AG-347-J23_2667824668 = 60000613
AG-347-J23_2667824670 = 60000007
AG-347-J23_2667824671 = 60000048
AG-347-J23_2667824672 = 60000044
AG-347-J23_2667824673 = 60000469
AG-347-J23_2667824677 = 60000046
AG-347-J23_2667824679 = 60000142
AG-347-J23_2667824684 = 60001002
AG-347-J23_2667824685 = 60001022
AG-347-J23_2667824687 = 60000840
AG-347-J23_2667824689 = 60000717
AG-347-J23_2667824691 = 60000854
AG-347-J23_2667824692 = 60000777
AG-347-J23_2667824693 = 60000871
AG-347-J23_2667824705 = 60000593
AG-347-J23_2667824706 = 60000175
AG-347-J23_2667824709 = 60000359
AG-347-J23_2667824720 = 60001069
AG-347-K15_2667826463 = 60000912
AG-347-K15_2667826467 = 60001089
AG-347-K15_2667826485 = 60001444
AG-347-K15_2667826508 = 60000995
AG-347-K15_2667826509 = 60001018
AG-347-K15_2667826510 = 60000461
AG-347-K15_2667826512 = 60000578
AG-347-K15_2667826514 = 60000500
AG-347-K15_2667826515 = 60000432
AG-347-K15_2667826517 = 60000909
AG-347-K15_2667826519 = 60000987
AG-347-K15_2667826525 = 60000877
AG-347-K15_2667826540 = 60000001
AG-347-K15_2667826542 = 60001264
AG-347-K15_2667826552 = 60000038
AG-347-K15_2667826556 = 60001197
AG-347-K15_2667826561 = 60001184
AG-347-K15_2667826565 = 60000954
AG-347-K15_2667826572 = 60000931
AG-347-K15_2667826574 = 60001008
AG-347-K15_2667826576 = 60001298
AG-347-K15_2667826577 = 60001133
AG-347-K15_2667826579 = 60001260
AG-347-K15_2667826583 = 60001289
AG-347-K15_2667826584 = 60001187
AG-347-K15_2667826585 = 60001192
AG-347-K15_2667826586 = 60001094
AG-347-K15_2667826587 = 60001095
AG-347-K15_2667826588 = 60001005
AG-347-K15_2667826595 = 60001171
AG-347-K15_2667826596 = 60001096
AG-347-K15_2667826597 = 60000923
AG-347-K15_2667826600 = 60000992
AG-347-K15_2667826602 = 60001283
AG-347-K15_2667826603 = 60000902
AG-347-K15_2667826604 = 60001050
AG-347-K15_2667826605 = 60001647
AG-347-K15_2667826606 = 60001107
AG-347-K15_2667826611 = 60001224
AG-347-K15_2667826615 = 60000637
AG-347-K15_2667826616 = 60000503
AG-347-K15_2667826617 = 60000563
AG-347-K15_2667826622 = 60000869
AG-347-K15_2667826660 = 60001345
AG-347-K15_2667826684 = 60001528
AG-347-K15_2667826686 = 60000741
AG-347-K15_2667826696 = 60001083
AG-347-K15_2667826698 = 60001006
AG-347-K15_2667826699 = 60001020
AG-347-K15_2667826700 = 60000024
AG-347-K15_2667826703 = 60001033
AG-347-K15_2667826705 = 60001048
AG-347-K15_2667826707 = 60000990
AG-347-K15_2667826709 = 60001067
AG-347-K15_2667826710 = 60000659
AG-347-K15_2667826711 = 60000489
AG-347-K15_2667826715 = 60000687
AG-347-K15_2667826716 = 60000883
AG-347-K15_2667826717 = 60000756
AG-347-K15_2667826718 = 60000759
AG-347-K15_2667826720 = 60000786
AG-347-K15_2667826723 = 60000522
AG-347-K15_2667826724 = 60000363
AG-347-K15_2667826725 = 60000473
AG-347-K15_2667826728 = 60000447
AG-347-K15_2667826729 = 60000297
AG-347-K15_2667826738 = 60000623
AG-347-K15_2667826739 = 60000505
AG-347-K15_2667826740 = 60000003
AG-347-K15_2667826741 = 60000282
AG-347-K15_2667826742 = 60000249
AG-347-K15_2667826743 = 60000310
AG-347-K15_2667826744 = 60000356
AG-347-K15_2667826746 = 60000376
AG-347-K15_2667826747 = 60000841
AG-347-K15_2667826749 = 60000826
AG-347-K15_2667826750 = 60000830
AG-347-K15_2667826754 = 60000747
AG-347-K15_2667826755 = 60001253
AG-347-K15_2667826758 = 60000610
AG-347-K15_2667826759 = 60000964
AG-347-K15_2667826760 = 60000844
AG-347-K15_2667826761 = 60000809
AG-347-K15_2667826764 = 60001118
AG-347-K15_2667826765 = 60000897
AG-347-K15_2667826766 = 60000607
AG-347-K15_2667826767 = 60000701
AG-347-K15_2667826768 = 60000767
AG-347-K15_2667826770 = 60000431
AG-347-K15_2667826771 = 60000708
AG-347-K15_2667826772 = 60000512
AG-347-K15_2667826774 = 60000291
AG-347-K15_2667826777 = 60000457
AG-347-K15_2667826778 = 60000279
AG-347-K15_2667826781 = 60000279
AG-347-K15_2667826788 = 60000452
AG-347-K15_2667826790 = 60000569
AG-347-K15_2667826791 = 60000657
AG-347-K15_2667826792 = 60000564
AG-347-K15_2667826806 = 60000928
AG-347-K15_2667826807 = 60000966
AG-347-K15_2667826808 = 60000769
AG-347-K15_2667826812 = 60000840
AG-347-K15_2667826814 = 60000717
AG-347-K15_2667826816 = 60000763
AG-347-K15_2667826818 = 60001244
AG-347-K15_2667826820 = 60000697
AG-347-K15_2667826826 = 60000959
AG-347-K15_2667826828 = 60000002
AG-347-K15_2667826831 = 60001077
AG-347-K15_2667826838 = 60000746
AG-347-K15_2667826842 = 60000393
AG-347-K15_2667826843 = 60000430
AG-347-K15_2667826844 = 60000661
AG-347-K15_2667826845 = 60001071
AG-347-K15_2667826846 = 60000748
AG-347-K15_2667826849 = 60000871
AG-347-K15_2667826850 = 60000777
AG-347-K15_2667826851 = 60000854
AG-347-K15_2667826854 = 60000026
AG-347-K15_2667826855 = 60001042
AG-347-K15_2667826856 = 60000837
AG-347-K15_2667826858 = 60000942
AG-347-K15_2667826859 = 60000968
AG-347-K15_2667826861 = 60001021
AG-347-K15_2667826864 = 60000855
AG-347-K15_2667826865 = 60000868
AG-347-K15_2667826866 = 60000725
AG-347-K15_2667826871 = 60000681
AG-347-K15_2667826876 = 60000023
AG-347-K15_2667826885 = 60001242
AG-347-K15_2667826920 = 60001330
AG-347-K15_2667826941 = 60000828
AG-347-K15_2667826944 = 60000768
AG-347-K15_2667826947 = 60000940
AG-347-K15_2667826949 = 60001093
AG-347-K15_2667826951 = 60001447
AG-347-K15_2667826953 = 60000831
AG-347-K15_2667826957 = 60000414
AG-347-K15_2667826959 = 60000874
AG-347-K15_2667826960 = 60000760
AG-347-K15_2667826962 = 60000718
AG-347-K15_2667826963 = 60000806
AG-347-K15_2667826964 = 60000867
AG-347-K15_2667826966 = 60000732
AG-347-K15_2667826968 = 60000502
AG-347-K15_2667826969 = 60000805
AG-347-K15_2667826975 = 60000886
AG-347-K15_2667826976 = 60000919
AG-347-K15_2667826980 = 60000861
AG-347-K15_2667826983 = 60000649
AG-347-K15_2667826984 = 60000485
AG-347-K15_2667826986 = 60000317
AG-347-K15_2667826987 = 60000339
AG-347-K15_2667826988 = 60000448
AG-347-K15_2667826989 = 60000520
AG-347-K15_2667826995 = 60000199
AG-347-K15_2667826996 = 60000441
AG-347-K15_2667827000 = 60000200
AG-347-K15_2667827001 = 60000247
AG-347-K15_2667827008 = 60000262
AG-347-K15_2667827009 = 60000255
AG-347-K15_2667827010 = 60000281
AG-347-K15_2667827011 = 60000114
AG-347-K15_2667827012 = 60000168
AG-347-K15_2667827014 = 60001510
AG-347-K15_2667827017 = 60000816
AG-347-K15_2667827019 = 60000425
AG-347-K15_2667827022 = 60000017
AG-347-K15_2667827023 = 60000148
AG-347-K15_2667827024 = 60000189
AG-347-K15_2667827025 = 60000299
AG-347-K15_2667827028 = 60000409
AG-347-K15_2667827030 = 60000259
AG-347-K15_2667827031 = 60000419
AG-347-K15_2667827032 = 60000219
AG-347-K15_2667827034 = 60000209
AG-347-K15_2667827035 = 60000253
AG-347-K15_2667827036 = 60000257
AG-347-K15_2667827037 = 60001222
AG-347-K15_2667827039 = 60000122
AG-347-K15_2667827041 = 60000203
AG-347-K15_2667827043 = 60000124
AG-347-K15_2667827046 = 60000210
AG-347-K15_2667827047 = 60000273
AG-347-K15_2667827048 = 60000333
AG-347-K15_2667827049 = 60000750
AG-347-K15_2667827053 = 60000102
AG-347-K15_2667827054 = 60000141
AG-347-K15_2667827056 = 60000316
AG-347-K15_2667827058 = 60000176
AG-347-K15_2667827060 = 60001319
AG-347-K15_2667827066 = 60000258
AG-347-K15_2667827067 = 60000157
AG-347-K15_2667827070 = 60000234
AG-347-K15_2667827074 = 60000286
AG-347-K15_2667827076 = 60000676
AG-347-K15_2667827077 = 60000660
AG-347-K15_2667827082 = 60000052
AG-347-K15_2667827084 = 60000335
AG-347-K15_2667827085 = 60000918
AG-347-K15_2667827086 = 60000293
AG-347-K15_2667827087 = 60000544
AG-347-K15_2667827089 = 60000630
AG-347-K15_2667827105 = 60000412
AG-347-K15_2667827106 = 60000117
AG-347-K15_2667827111 = 60000327
AG-347-K15_2667827112 = 60000671
AG-347-K15_2667827119 = 60000663
AG-347-K15_2667827121 = 60000906
AG-347-K15_2667827126 = 60000792
AG-347-K15_2667827130 = 60000591
AG-347-K15_2667827135 = 60000620
AG-347-K15_2667827140 = 60001251
AG-347-K15_2667827142 = 60000364
AG-347-K15_2667827145 = 60000396
AG-347-K15_2667827152 = 60000008
AG-347-K15_2667827153 = 60000532
AG-347-K15_2667827159 = 60000479
AG-347-K15_2667827160 = 60000486
AG-347-K15_2667827162 = 60000799
AG-347-K15_2667827163 = 60000677
AG-347-K15_2667827164 = 60000804
AG-347-K15_2667827167 = 60000575
AG-347-K15_2667827171 = 60000326
AG-347-K15_2667827172 = 60000548
AG-347-K15_2667827173 = 60000559
AG-347-K15_2667827174 = 60000592
AG-347-K15_2667827176 = 60000707
AG-347-K15_2667827177 = 60000679
AG-347-K15_2667827185 = 60000739
AG-347-K15_2667827189 = 60001116
AG-347-K15_2667827190 = 60000894
AG-347-K15_2667827194 = 60001031
AG-347-K15_2667827195 = 60000011
AG-347-K15_2667827196 = 60000948
AG-347-K15_2667827197 = 60000063
AG-347-K15_2667827198 = 60000627
AG-347-K15_2667827200 = 60001049
AG-347-K15_2667827201 = 60000916
AG-347-K15_2667827205 = 60000706
AG-347-K15_2667827209 = 60000962
AG-347-K15_2667827216 = 60000023
AG-347-K15_2667827223 = 60000956
AG-347-K15_2667827225 = 60001001
AG-347-K15_2667827226 = 60001057
AG-347-K15_2667827227 = 60001080
AG-347-K15_2667827229 = 60001301
AG-347-K15_2667827232 = 60000969
AG-347-K15_2667827236 = 60000655
AG-347-K15_2667827242 = 60000378
AG-347-K15_2667827245 = 60000439
AG-347-K15_2667827249 = 60000702
AG-347-K15_2667827251 = 60000616
AG-347-K15_2667827255 = 60000478
AG-347-K15_2667827258 = 60000555
AG-347-K15_2667827259 = 60000650
AG-347-K15_2667827260 = 60001333
AG-347-K15_2667827261 = 60000675
AG-347-K15_2667827262 = 60000460
AG-347-K15_2667827264 = 60000400
AG-347-K15_2667827266 = 60000312
AG-347-K15_2667827267 = 60000243
AG-347-K15_2667827268 = 60000228
AG-347-K15_2667827271 = 60000213
AG-347-K15_2667827272 = 60000426
AG-347-K15_2667827273 = 60000058
AG-347-K15_2667827274 = 60000220
AG-347-K15_2667827275 = 60000043
AG-347-K15_2667827277 = 60000005
AG-347-K15_2667827279 = 60000077
AG-347-K15_2667827280 = 60000041
AG-347-K15_2667827281 = 60000067
AG-347-K15_2667827283 = 60000170
AG-347-K15_2667827288 = 60000121
AG-347-K15_2667827296 = 60000283
AG-347-K15_2667827297 = 60000238
AG-347-K15_2667827298 = 60000007
AG-347-K15_2667827300 = 60000613
AG-347-K15_2667827301 = 60000303
AG-347-K15_2667827304 = 60000358
AG-347-K15_2667827305 = 60000384
AG-347-K15_2667827308 = 60000288
AG-347-K15_2667827310 = 60000566
AG-347-K15_2667827311 = 60000287
AG-347-K15_2667827312 = 60000092
AG-347-K15_2667827318 = 60000667
AG-347-K15_2667827319 = 60001516
AG-347-K15_2667827321 = 60000096
AG-347-K15_2667827325 = 60000083
AG-347-K15_2667827326 = 60000071
AG-347-K15_2667827327 = 60000151
AG-347-K15_2667827330 = 60000182
AG-347-K15_2667827331 = 60000153
AG-347-K15_2667827332 = 60000128
AG-347-K15_2667827334 = 60000379
AG-347-K15_2667827338 = 60000389
AG-347-K15_2667827340 = 60000501
AG-347-K15_2667827341 = 60000202
AG-347-K15_2667827343 = 60000142
AG-347-K15_2667827346 = 60001509
AG-347-K15_2667827350 = 60000125
AG-347-K15_2667827357 = 60000359
AG-347-K15_2667827361 = 60001014
AG-347-K15_2667827362 = 60000724
AG-347-K15_2667827363 = 60000639
AG-347-K15_2667827364 = 60000583
AG-347-K15_2667827365 = 60000330
AG-347-K15_2667827366 = 60000371
AG-347-K15_2667827367 = 60000397
AG-347-K15_2667827368 = 60000545
AG-347-K15_2667827369 = 60000585
AG-347-K15_2667827371 = 60000755
AG-347-K15_2667827372 = 60000586
AG-347-K15_2667827373 = 60000561
AG-347-K15_2667827374 = 60000464
AG-347-K15_2667827375 = 60000538
AG-347-K15_2667827376 = 60000372
AG-347-K15_2667827377 = 60000350
AG-347-K15_2667827378 = 60000301
AG-347-K15_2667827379 = 60000437
AG-347-K15_2667827380 = 60000241
AG-347-K15_2667827381 = 60000353
AG-347-K15_2667827382 = 60000315
AG-347-K15_2667827383 = 60000221
AG-347-K15_2667827384 = 60000184
AG-347-K15_2667827385 = 60000375
AG-347-K15_2667827386 = 60000245
AG-347-K15_2667827388 = 60000390
AG-347-K15_2667827394 = 60000161
AG-347-K15_2667827396 = 60000160
AG-347-K15_2667827397 = 60000149
AG-347-K15_2667827398 = 60000068
AG-347-K15_2667827399 = 60000095
AG-347-K15_2667827400 = 60000166
AG-347-K15_2667827403 = 60000269
AG-347-K15_2667827404 = 60000119
AG-347-K15_2667827408 = 60000386
AG-347-K15_2667827413 = 60000150
AG-347-K15_2667827417 = 60000898
AG-347-K15_2667827418 = 60000716
AG-347-K15_2667827419 = 60000665
AG-347-K15_2667827422 = 60001131
AG-347-K15_2667827423 = 60001167
AG-347-K15_2667827425 = 60001196
AG-347-K15_2667827427 = 60001062
AG-347-K15_2667827429 = 60000892
AG-347-K15_2667827432 = 60001000
AG-347-K15_2667827433 = 60000935
AG-347-K15_2667827435 = 60000368
AG-347-K15_2667827436 = 60001035
AG-347-K15_2667827438 = 60001210
AG-347-K15_2667827439 = 60001245
AG-347-K15_2667827441 = 60001170
AG-347-K15_2667827444 = 60001175
AG-347-K15_2667827445 = 60001182
AG-347-K15_2667827447 = 60001149
AG-347-K15_2667827452 = 60001393
AG-347-K15_2667827454 = 60001382
AG-347-K15_2667827455 = 60001262
AG-347-K15_2667827456 = 60000087
AG-347-K15_2667827457 = 60000081
AG-347-K15_2667827461 = 60000458
AG-347-K15_2667827466 = 60000009
AG-347-K15_2667827468 = 60000039
AG-347-K15_2667827469 = 60000565
AG-347-K15_2667827470 = 60000416
AG-347-K15_2667827471 = 60000049
AG-347-K15_2667827472 = 60000075
AG-347-K15_2667827473 = 60000165
AG-347-K15_2667827474 = 60000146
AG-347-K15_2667827476 = 60000192
AG-347-K15_2667827478 = 60000401
AG-347-K15_2667827479 = 60000177
AG-347-K15_2667827480 = 60000106
AG-347-K15_2667827485 = 60000070
AG-347-K15_2667827486 = 60001181
AG-347-K15_2667827487 = 60000136
AG-347-K15_2667827488 = 60000001
AG-347-K15_2667827489 = 60000728
AG-347-K15_2667827491 = 60000032
AG-347-K15_2667827496 = 60000115
AG-347-K15_2667827497 = 60000042
AG-347-K15_2667827499 = 60000167
AG-347-K15_2667827503 = 60000103
AG-347-K15_2667827506 = 60000110
AG-347-K15_2667827507 = 60000002
AG-347-K15_2667827508 = 60000788
AG-347-K15_2667827509 = 60000498
AG-347-K15_2667827517 = 60000275
AG-347-K15_2667827519 = 60000354
AG-347-K15_2667827520 = 60000011
AG-347-K15_2667827521 = 60000261
AG-347-K15_2667827522 = 60000381
AG-347-K15_2667827523 = 60000385
AG-347-K15_2667827524 = 60000475
AG-347-K15_2667827525 = 60000611
AG-347-K15_2667827526 = 60000590
AG-347-K15_2667827528 = 60000064
AG-347-K15_2667827529 = 60000553
AG-347-K15_2667827531 = 60000546
AG-347-K15_2667827532 = 60000029
AG-347-K15_2667827533 = 60000487
AG-347-K15_2667827535 = 60000558
AG-347-K15_2667827538 = 60000322
AG-347-K15_2667827539 = 60000188
AG-347-K15_2667827540 = 60000069
AG-347-K15_2667827544 = 60001132
AG-347-K15_2667827546 = 60001599
AG-347-K15_2667827551 = 60001328
AG-347-K15_2667827553 = 60001119
AG-347-K15_2667827555 = 60001616
AG-347-K15_2667827557 = 60001152
AG-347-K15_2667827558 = 60001134
AG-347-K15_2667827559 = 60001040
AG-347-K15_2667827561 = 60000733
AG-347-K15_2667827563 = 60000669
AG-347-K15_2667827564 = 60000009
AG-347-K15_2667827568 = 60001235
AG-347-K15_2667827574 = 60001404
AG-347-K15_2667827592 = 60000789
AG-347-K15_2667827596 = 60000604
AG-347-K15_2667827597 = 60000576
AG-347-K15_2667827599 = 60000652
AG-347-K15_2667827600 = 60000492
AG-347-K15_2667827601 = 60000499
AG-347-K15_2667827604 = 60001531
AG-347-K15_2667827621 = 60001362
AG-347-K15_2667827622 = 60001385
AG-347-K15_2667827630 = 60001292
AG-347-K15_2667827632 = 60000201
AG-347-K15_2667827634 = 60000523
AG-347-K15_2667827635 = 60000619
AG-347-K15_2667827640 = 60000622
AG-347-K15_2667827641 = 60001206
AG-347-K15_2667827644 = 60000013
AG-347-K15_2667827648 = 60000133
AG-347-K15_2667827649 = 60000453
AG-347-K15_2667827650 = 60000488
AG-347-K15_2667827651 = 60000069
AG-347-K15_2667827652 = 60000579
AG-347-K15_2667827653 = 60000076
AG-347-K15_2667827655 = 60000408
AG-347-K15_2667827656 = 60000529
AG-347-K15_2667827659 = 60000719
AG-347-K15_2667827660 = 60000415
AG-347-K15_2667827661 = 60000295
AG-347-K15_2667827663 = 60000033
AG-347-K15_2667827664 = 60000144
AG-347-K15_2667827667 = 60000785
AG-347-K15_2667827668 = 60000602
AG-347-K15_2667827670 = 60000870
AG-347-K15_2667827672 = 60000308
AG-347-K15_2667827673 = 60000225
AG-347-K15_2667827676 = 60000292
AG-347-K15_2667827678 = 60000387
AG-347-K15_2667827681 = 60000593
AG-347-K15_2667827682 = 60000175
AG-347-K15_2667827684 = 60000005
AG-347-K15_2667827685 = 60000331
AG-347-K15_2667827686 = 60000138
AG-347-K15_2667827687 = 60000352
AG-347-K15_2667827690 = 60000405
AG-347-K15_2667827691 = 60000621
AG-347-K15_2667827693 = 60000950
AG-347-K15_2667827711 = 60001297
AG-347-K15_2667827715 = 60000396
AG-347-K15_2667827719 = 60000107
AG-347-K15_2667827724 = 60000493
AG-347-K15_2667827725 = 60000112
AG-347-K15_2667827726 = 60000347
AG-347-K15_2667827743 = 60000795
AG-347-K15_2667827744 = 60000003
AG-347-K15_2667827745 = 60000001
AG-347-K15_2667827748 = 60000256
AG-347-K15_2667827750 = 60000205
AG-347-K15_2667827751 = 60000135
AG-347-K15_2667827756 = 60000319
AG-347-K15_2667827757 = 60001246
AG-347-K15_2667827761 = 60000057
AG-347-K15_2667827762 = 60000078
AG-347-K15_2667827763 = 60000139
AG-347-K15_2667827765 = 60000596
AG-347-K15_2667827766 = 60000346
AG-347-K15_2667827771 = 60000653
AG-347-K15_2667827772 = 60000459
AG-347-K15_2667827773 = 60000631
AG-347-K15_2667827774 = 60000108
AG-347-K15_2667827776 = 60000016
AG-347-K15_2667827778 = 60000635
AG-347-K15_2667827780 = 60000428
AG-347-K15_2667827788 = 60000943
AG-347-K15_2667827789 = 60000953
AG-347-K15_2667827791 = 60000609
AG-347-K15_2667827792 = 60000329
AG-347-K15_2667827793 = 60000351
AG-347-K15_2667827795 = 60000226
AG-347-K15_2667827797 = 60000155
AG-347-K15_2667827800 = 60000193
AG-347-K15_2667827807 = 60000680
AG-347-K15_2667827808 = 60000674
AG-347-K15_2667827810 = 60000595
AG-347-K15_2667827811 = 60000595
AG-347-K15_2667827812 = 60000484
AG-347-K15_2667827814 = 60000002
AG-347-K15_2667827817 = 60000057
AG-347-K15_2667827828 = 60000781
AG-347-K15_2667827832 = 60001104
AG-347-K15_2667827834 = 60000072
AG-347-K15_2667827839 = 60000484
AG-347-K15_2667827843 = 60000325
AG-347-K15_2667827850 = 60000609
AG-347-K15_2667827852 = 60000988
AG-347-K15_2667827856 = 60000178
AG-347-K16_2667827860 = 60000648
AG-347-K16_2667827861 = 60000800
AG-347-K16_2667827863 = 60001064
AG-347-K16_2667827864 = 60000002
AG-347-K16_2667827867 = 60000861
AG-347-K16_2667827871 = 60000919
AG-347-K16_2667827872 = 60000886
AG-347-K16_2667827878 = 60000805
AG-347-K16_2667827879 = 60000502
AG-347-K16_2667827881 = 60000732
AG-347-K16_2667827883 = 60000867
AG-347-K16_2667827884 = 60000806
AG-347-K16_2667827885 = 60000718
AG-347-K16_2667827887 = 60000760
AG-347-K16_2667827888 = 60000874
AG-347-K16_2667827890 = 60000414
AG-347-K16_2667827894 = 60000831
AG-347-K16_2667827896 = 60001447
AG-347-K16_2667827898 = 60001093
AG-347-K16_2667827900 = 60000940
AG-347-K16_2667827903 = 60000768
AG-347-K16_2667827906 = 60000828
AG-347-K16_2667827927 = 60001330
AG-347-K16_2667827962 = 60001242
AG-347-K16_2667827964 = 60001597
AG-347-K16_2667827967 = 60000912
AG-347-K16_2667827971 = 60001089
AG-347-K16_2667827989 = 60001444
AG-347-K16_2667828013 = 60000995
AG-347-K16_2667828014 = 60001018
AG-347-K16_2667828015 = 60000461
AG-347-K16_2667828017 = 60000578
AG-347-K16_2667828019 = 60000500
AG-347-K16_2667828020 = 60000432
AG-347-K16_2667828022 = 60000909
AG-347-K16_2667828024 = 60000987
AG-347-K16_2667828030 = 60000877
AG-347-K16_2667828045 = 60000001
AG-347-K16_2667828047 = 60001264
AG-347-K16_2667828056 = 60000038
AG-347-K16_2667828062 = 60001197
AG-347-K16_2667828067 = 60001184
AG-347-K16_2667828071 = 60000954
AG-347-K16_2667828078 = 60000931
AG-347-K16_2667828080 = 60001008
AG-347-K16_2667828082 = 60001298
AG-347-K16_2667828083 = 60001133
AG-347-K16_2667828085 = 60001260
AG-347-K16_2667828089 = 60001289
AG-347-K16_2667828090 = 60001187
AG-347-K16_2667828091 = 60001192
AG-347-K16_2667828092 = 60001094
AG-347-K16_2667828093 = 60001095
AG-347-K16_2667828094 = 60001005
AG-347-K16_2667828101 = 60001171
AG-347-K16_2667828102 = 60001096
AG-347-K16_2667828103 = 60000923
AG-347-K16_2667828106 = 60000992
AG-347-K16_2667828108 = 60001283
AG-347-K16_2667828109 = 60000902
AG-347-K16_2667828110 = 60001050
AG-347-K16_2667828111 = 60001647
AG-347-K16_2667828112 = 60001107
AG-347-K16_2667828117 = 60001224
AG-347-K16_2667828121 = 60000637
AG-347-K16_2667828122 = 60000503
AG-347-K16_2667828123 = 60000563
AG-347-K16_2667828128 = 60000869
AG-347-K16_2667828129 = 60000843
AG-347-K16_2667828131 = 60000898
AG-347-K16_2667828132 = 60000716
AG-347-K16_2667828133 = 60000665
AG-347-K16_2667828135 = 60001131
AG-347-K16_2667828136 = 60001167
AG-347-K16_2667828138 = 60001196
AG-347-K16_2667828140 = 60001062
AG-347-K16_2667828142 = 60000892
AG-347-K16_2667828145 = 60001000
AG-347-K16_2667828146 = 60000935
AG-347-K16_2667828148 = 60000368
AG-347-K16_2667828149 = 60001035
AG-347-K16_2667828151 = 60001210
AG-347-K16_2667828152 = 60001245
AG-347-K16_2667828153 = 60001170
AG-347-K16_2667828156 = 60001175
AG-347-K16_2667828157 = 60001182
AG-347-K16_2667828160 = 60001149
AG-347-K16_2667828166 = 60001393
AG-347-K16_2667828168 = 60001382
AG-347-K16_2667828169 = 60001262
AG-347-K16_2667828170 = 60001317
AG-347-K16_2667828171 = 60001326
AG-347-K16_2667828172 = 60001340
AG-347-K16_2667828175 = 60000428
AG-347-K16_2667828177 = 60000635
AG-347-K16_2667828179 = 60000016
AG-347-K16_2667828181 = 60000108
AG-347-K16_2667828182 = 60000105
AG-347-K16_2667828183 = 60000003
AG-347-K16_2667828184 = 60000233
AG-347-K16_2667828186 = 60000145
AG-347-K16_2667828187 = 60000140
AG-347-K16_2667828188 = 60000318
AG-347-K16_2667828190 = 60000078
AG-347-K16_2667828191 = 60000139
AG-347-K16_2667828193 = 60000596
AG-347-K16_2667828194 = 60000346
AG-347-K16_2667828197 = 60000750
AG-347-K16_2667828201 = 60000102
AG-347-K16_2667828202 = 60000141
AG-347-K16_2667828204 = 60000316
AG-347-K16_2667828206 = 60000176
AG-347-K16_2667828208 = 60001319
AG-347-K16_2667828214 = 60000258
AG-347-K16_2667828215 = 60000157
AG-347-K16_2667828218 = 60000234
AG-347-K16_2667828222 = 60000286
AG-347-K16_2667828224 = 60000676
AG-347-K16_2667828225 = 60000660
AG-347-K16_2667828230 = 60000052
AG-347-K16_2667828232 = 60000335
AG-347-K16_2667828233 = 60000918
AG-347-K16_2667828234 = 60000293
AG-347-K16_2667828235 = 60000544
AG-347-K16_2667828237 = 60000630
AG-347-K16_2667828253 = 60000412
AG-347-K16_2667828254 = 60000117
AG-347-K16_2667828262 = 60000345
AG-347-K16_2667828264 = 60000389
AG-347-K16_2667828266 = 60000501
AG-347-K16_2667828267 = 60000202
AG-347-K16_2667828269 = 60000142
AG-347-K16_2667828272 = 60001509
AG-347-K16_2667828276 = 60000125
AG-347-K16_2667828283 = 60000359
AG-347-K16_2667828287 = 60001014
AG-347-K16_2667828288 = 60000724
AG-347-K16_2667828289 = 60000639
AG-347-K16_2667828290 = 60000583
AG-347-K16_2667828291 = 60000330
AG-347-K16_2667828292 = 60000371
AG-347-K16_2667828293 = 60000397
AG-347-K16_2667828294 = 60000545
AG-347-K16_2667828295 = 60000585
AG-347-K16_2667828297 = 60000755
AG-347-K16_2667828298 = 60000586
AG-347-K16_2667828299 = 60000561
AG-347-K16_2667828300 = 60000464
AG-347-K16_2667828301 = 60000538
AG-347-K16_2667828302 = 60000372
AG-347-K16_2667828303 = 60000350
AG-347-K16_2667828304 = 60000301
AG-347-K16_2667828305 = 60000437
AG-347-K16_2667828306 = 60000241
AG-347-K16_2667828307 = 60000353
AG-347-K16_2667828308 = 60000315
AG-347-K16_2667828309 = 60000221
AG-347-K16_2667828310 = 60000184
AG-347-K16_2667828311 = 60000375
AG-347-K16_2667828312 = 60000245
AG-347-K16_2667828313 = 60000329
AG-347-K16_2667828314 = 60000351
AG-347-K16_2667828316 = 60000226
AG-347-K16_2667828318 = 60000155
AG-347-K16_2667828320 = 60001113
AG-347-K16_2667828330 = 60000087
AG-347-K16_2667828331 = 60000081
AG-347-K16_2667828335 = 60000458
AG-347-K16_2667828340 = 60000009
AG-347-K16_2667828342 = 60000039
AG-347-K16_2667828343 = 60000565
AG-347-K16_2667828344 = 60000416
AG-347-K16_2667828345 = 60000049
AG-347-K16_2667828346 = 60000075
AG-347-K16_2667828347 = 60000165
AG-347-K16_2667828348 = 60000146
AG-347-K16_2667828350 = 60000192
AG-347-K16_2667828352 = 60000401
AG-347-K16_2667828353 = 60000177
AG-347-K16_2667828354 = 60000106
AG-347-K16_2667828361 = 60000070
AG-347-K16_2667828362 = 60000323
AG-347-K16_2667828363 = 60001521
AG-347-K16_2667828364 = 60000008
AG-347-K16_2667828365 = 60000239
AG-347-K16_2667828366 = 60000190
AG-347-K16_2667828368 = 60000469
AG-347-K16_2667828369 = 60000044
AG-347-K16_2667828370 = 60000048
AG-347-K16_2667828371 = 60000037
AG-347-K16_2667828373 = 60000365
AG-347-K16_2667828375 = 60000471
AG-347-K16_2667828380 = 60000524
AG-347-K16_2667828383 = 60000311
AG-347-K16_2667828384 = 60000311
AG-347-K16_2667828385 = 60000402
AG-347-K16_2667828389 = 60000089
AG-347-K16_2667828390 = 60000174
AG-347-K16_2667828391 = 60000274
AG-347-K16_2667828392 = 60000550
AG-347-K16_2667828393 = 60000594
AG-347-K16_2667828395 = 60000589
AG-347-K16_2667828396 = 60000552
AG-347-K16_2667828398 = 60000783
AG-347-K16_2667828399 = 60001537
AG-347-K16_2667828400 = 60000624
AG-347-K16_2667828402 = 60000833
AG-347-K16_2667828403 = 60000742
AG-347-K16_2667828404 = 60000726
AG-347-K16_2667828405 = 60000690
AG-347-K16_2667828406 = 60000507
AG-347-K16_2667828407 = 60000551
AG-347-K16_2667828411 = 60000325
AG-347-K16_2667828415 = 60000074
AG-347-K16_2667828416 = 60000054
AG-347-K16_2667828420 = 60001619
AG-347-K16_2667828421 = 60001334
AG-347-K16_2667828422 = 60000420
AG-347-K16_2667828423 = 60000256
AG-347-K16_2667828425 = 60000205
AG-347-K16_2667828426 = 60000135
AG-347-K16_2667828431 = 60000319
AG-347-K16_2667828432 = 60001246
AG-347-K16_2667828436 = 60000057
AG-347-K16_2667828440 = 60000584
AG-347-K16_2667828442 = 60000361
AG-347-K16_2667828446 = 60000411
AG-347-K16_2667828447 = 60001181
AG-347-K16_2667828448 = 60000136
AG-347-K16_2667828449 = 60000001
AG-347-K16_2667828450 = 60000728
AG-347-K16_2667828452 = 60000032
AG-347-K16_2667828457 = 60000115
AG-347-K16_2667828458 = 60000042
AG-347-K16_2667828460 = 60000167
AG-347-K16_2667828464 = 60000103
AG-347-K16_2667828467 = 60000110
AG-347-K16_2667828468 = 60000002
AG-347-K16_2667828469 = 60000788
AG-347-K16_2667828470 = 60000498
AG-347-K16_2667828471 = 60000417
AG-347-K16_2667828472 = 60000468
AG-347-K16_2667828474 = 60000527
AG-347-K16_2667828475 = 60000470
AG-347-K16_2667828476 = 60000442
AG-347-K16_2667828477 = 60000290
AG-347-K16_2667828478 = 60000533
AG-347-K16_2667828479 = 60000333
AG-347-K16_2667828480 = 60000273
AG-347-K16_2667828481 = 60000210
AG-347-K16_2667828484 = 60000124
AG-347-K16_2667828486 = 60000203
AG-347-K16_2667828488 = 60000122
AG-347-K16_2667828490 = 60001222
AG-347-K16_2667828491 = 60000257
AG-347-K16_2667828492 = 60000253
AG-347-K16_2667828493 = 60000209
AG-347-K16_2667828495 = 60000219
AG-347-K16_2667828496 = 60000419
AG-347-K16_2667828497 = 60000259
AG-347-K16_2667828499 = 60000409
AG-347-K16_2667828502 = 60000299
AG-347-K16_2667828503 = 60000189
AG-347-K16_2667828504 = 60000148
AG-347-K16_2667828505 = 60000017
AG-347-K16_2667828508 = 60000425
AG-347-K16_2667828510 = 60000816
AG-347-K16_2667828515 = 60000168
AG-347-K16_2667828516 = 60000114
AG-347-K16_2667828517 = 60000281
AG-347-K16_2667828518 = 60000255
AG-347-K16_2667828519 = 60000262
AG-347-K16_2667828527 = 60000247
AG-347-K16_2667828528 = 60000200
AG-347-K16_2667828532 = 60000441
AG-347-K16_2667828533 = 60000199
AG-347-K16_2667828539 = 60000520
AG-347-K16_2667828540 = 60000448
AG-347-K16_2667828541 = 60000339
AG-347-K16_2667828542 = 60000317
AG-347-K16_2667828544 = 60000485
AG-347-K16_2667828545 = 60000649
AG-347-K16_2667828547 = 60000327
AG-347-K16_2667828548 = 60000671
AG-347-K16_2667828555 = 60000663
AG-347-K16_2667828557 = 60000906
AG-347-K16_2667828561 = 60000279
AG-347-K16_2667828562 = 60000457
AG-347-K16_2667828565 = 60000291
AG-347-K16_2667828567 = 60000512
AG-347-K16_2667828568 = 60000708
AG-347-K16_2667828569 = 60000431
AG-347-K16_2667828571 = 60000767
AG-347-K16_2667828572 = 60000701
AG-347-K16_2667828573 = 60000607
AG-347-K16_2667828574 = 60000897
AG-347-K16_2667828575 = 60001118
AG-347-K16_2667828578 = 60000809
AG-347-K16_2667828579 = 60000844
AG-347-K16_2667828580 = 60000964
AG-347-K16_2667828581 = 60000610
AG-347-K16_2667828583 = 60001253
AG-347-K16_2667828585 = 60000747
AG-347-K16_2667828589 = 60000830
AG-347-K16_2667828590 = 60000826
AG-347-K16_2667828592 = 60000841
AG-347-K16_2667828593 = 60000376
AG-347-K16_2667828595 = 60000356
AG-347-K16_2667828596 = 60000310
AG-347-K16_2667828597 = 60000249
AG-347-K16_2667828598 = 60000282
AG-347-K16_2667828599 = 60000003
AG-347-K16_2667828600 = 60000505
AG-347-K16_2667828601 = 60000623
AG-347-K16_2667828610 = 60000297
AG-347-K16_2667828611 = 60000447
AG-347-K16_2667828614 = 60000473
AG-347-K16_2667828615 = 60000363
AG-347-K16_2667828616 = 60000522
AG-347-K16_2667828619 = 60000786
AG-347-K16_2667828621 = 60000759
AG-347-K16_2667828622 = 60000756
AG-347-K16_2667828623 = 60000883
AG-347-K16_2667828624 = 60000687
AG-347-K16_2667828628 = 60000489
AG-347-K16_2667828629 = 60000659
AG-347-K16_2667828630 = 60001067
AG-347-K16_2667828632 = 60000990
AG-347-K16_2667828634 = 60001048
AG-347-K16_2667828636 = 60001033
AG-347-K16_2667828639 = 60000024
AG-347-K16_2667828640 = 60001020
AG-347-K16_2667828641 = 60001006
AG-347-K16_2667828643 = 60001083
AG-347-K16_2667828652 = 60000741
AG-347-K16_2667828654 = 60001528
AG-347-K16_2667828678 = 60001345
AG-347-K16_2667828707 = 60000065
AG-347-K16_2667828708 = 60002338
AG-347-K16_2667828728 = 60000076
AG-347-K16_2667828729 = 60000579
AG-347-K16_2667828730 = 60000069
AG-347-K16_2667828731 = 60000188
AG-347-K16_2667828732 = 60000322
AG-347-K16_2667828735 = 60000558
AG-347-K16_2667828737 = 60000487
AG-347-K16_2667828738 = 60000029
AG-347-K16_2667828739 = 60000546
AG-347-K16_2667828741 = 60000553
AG-347-K16_2667828742 = 60000064
AG-347-K16_2667828744 = 60000590
AG-347-K16_2667828745 = 60000611
AG-347-K16_2667828746 = 60000475
AG-347-K16_2667828747 = 60000385
AG-347-K16_2667828748 = 60000381
AG-347-K16_2667828749 = 60000261
AG-347-K16_2667828750 = 60000011
AG-347-K16_2667828751 = 60000354
AG-347-K16_2667828753 = 60000275
AG-347-K16_2667828762 = 60000390
AG-347-K16_2667828769 = 60000161
AG-347-K16_2667828771 = 60000160
AG-347-K16_2667828772 = 60000149
AG-347-K16_2667828773 = 60000068
AG-347-K16_2667828774 = 60000095
AG-347-K16_2667828775 = 60000166
AG-347-K16_2667828778 = 60000269
AG-347-K16_2667828779 = 60000119
AG-347-K16_2667828784 = 60000386
AG-347-K16_2667828789 = 60000150
AG-347-K16_2667828798 = 60000088
AG-347-K16_2667828803 = 60000592
AG-347-K16_2667828804 = 60000559
AG-347-K16_2667828805 = 60000548
AG-347-K16_2667828806 = 60000326
AG-347-K16_2667828807 = 60000722
AG-347-K16_2667828808 = 60000772
AG-347-K16_2667828813 = 60001392
AG-347-K16_2667828814 = 60000662
AG-347-K16_2667828816 = 60001430
AG-347-K16_2667828818 = 60000698
AG-347-K16_2667828820 = 60000403
AG-347-K16_2667828821 = 60000207
AG-347-K16_2667828825 = 60000839
AG-347-K16_2667828827 = 60001531
AG-347-K16_2667828830 = 60000499
AG-347-K16_2667828831 = 60000492
AG-347-K16_2667828832 = 60000652
AG-347-K16_2667828834 = 60000576
AG-347-K16_2667828835 = 60000604
AG-347-K16_2667828839 = 60000789
AG-347-K16_2667828870 = 60001404
AG-347-K16_2667828877 = 60001235
AG-347-K16_2667828886 = 60000513
AG-347-K16_2667828905 = 60000121
AG-347-K16_2667828913 = 60000283
AG-347-K16_2667828914 = 60000238
AG-347-K16_2667828915 = 60000007
AG-347-K16_2667828917 = 60000005
AG-347-K16_2667828919 = 60000043
AG-347-K16_2667828920 = 60000220
AG-347-K16_2667828921 = 60000058
AG-347-K16_2667828922 = 60000426
AG-347-K16_2667828923 = 60000213
AG-347-K16_2667828926 = 60000228
AG-347-K16_2667828927 = 60000243
AG-347-K16_2667828928 = 60000312
AG-347-K16_2667828930 = 60000400
AG-347-K16_2667828932 = 60000460
AG-347-K16_2667828933 = 60000675
AG-347-K16_2667828934 = 60001333
AG-347-K16_2667828935 = 60000650
AG-347-K16_2667828936 = 60000555
AG-347-K16_2667828939 = 60000478
AG-347-K16_2667828943 = 60000616
AG-347-K16_2667828945 = 60000702
AG-347-K16_2667828949 = 60000439
AG-347-K16_2667828952 = 60000378
AG-347-K16_2667828958 = 60000655
AG-347-K16_2667828962 = 60000367
AG-347-K16_2667828963 = 60000321
AG-347-K16_2667828964 = 60000265
AG-347-K16_2667828966 = 60000348
AG-347-K16_2667828968 = 60000429
AG-347-K16_2667828969 = 60000757
AG-347-K16_2667828971 = 60000775
AG-347-K16_2667828973 = 60000858
AG-347-K16_2667828975 = 60000456
AG-347-K16_2667828976 = 60000688
AG-347-K16_2667828977 = 60000535
AG-347-K16_2667828980 = 60000692
AG-347-K16_2667828982 = 60000026
AG-347-K16_2667828986 = 60000484
AG-347-K16_2667828987 = 60000595
AG-347-K16_2667828989 = 60000674
AG-347-K16_2667828990 = 60000680
AG-347-K16_2667828991 = 60000824
AG-347-K16_2667828993 = 60000807
AG-347-K16_2667828994 = 60000605
AG-347-K16_2667828998 = 60000829
AG-347-K16_2667829002 = 60000781
AG-347-K16_2667829006 = 60001104
AG-347-K16_2667829022 = 60000126
AG-347-K16_2667829023 = 60000046
AG-347-K16_2667829024 = 60000033
AG-347-K16_2667829030 = 60000647
AG-347-K16_2667829032 = 60000242
AG-347-K16_2667829034 = 60000780
AG-347-K16_2667829035 = 60000796
AG-347-K16_2667829037 = 60000969
AG-347-K16_2667829040 = 60001301
AG-347-K16_2667829042 = 60001080
AG-347-K16_2667829043 = 60001057
AG-347-K16_2667829044 = 60001001
AG-347-K16_2667829046 = 60000956
AG-347-K16_2667829053 = 60000023
AG-347-K16_2667829060 = 60000962
AG-347-K16_2667829064 = 60000706
AG-347-K16_2667829073 = 60000916
AG-347-K16_2667829074 = 60001049
AG-347-K16_2667829075 = 60000627
AG-347-K16_2667829077 = 60000063
AG-347-K16_2667829078 = 60000948
AG-347-K16_2667829079 = 60000011
AG-347-K16_2667829080 = 60001031
AG-347-K16_2667829085 = 60000894
AG-347-K16_2667829086 = 60001116
AG-347-K16_2667829090 = 60000739
AG-347-K16_2667829095 = 60000013
AG-347-K16_2667829097 = 60001165
AG-347-K16_2667829100 = 60001073
AG-347-K16_2667829103 = 60000822
AG-347-K16_2667829105 = 60000699
AG-347-K16_2667829107 = 60000407
AG-347-K16_2667829112 = 60000380
AG-347-K16_2667829115 = 60000557
AG-347-K16_2667829117 = 60000543
AG-347-K16_2667829119 = 60000214
AG-347-K16_2667829122 = 60000672
AG-347-K16_2667829123 = 60000573
AG-347-K16_2667829124 = 60000764
AG-347-K16_2667829125 = 60000891
AG-347-K16_2667829126 = 60000836
AG-347-K16_2667829128 = 60000641
AG-347-K16_2667829129 = 60001484
AG-347-K16_2667829131 = 60000664
AG-347-K16_2667829134 = 60000609
AG-347-K16_2667829136 = 60000953
AG-347-K16_2667829137 = 60000943
AG-347-K16_2667829139 = 60001047
AG-347-K16_2667829140 = 60001058
AG-347-K16_2667829143 = 60001060
AG-347-K16_2667829150 = 60000001
AG-347-K16_2667829151 = 60000003
AG-347-K16_2667829152 = 60000795
AG-347-K16_2667829172 = 60001042
AG-347-K16_2667829173 = 60000837
AG-347-K16_2667829175 = 60000942
AG-347-K16_2667829176 = 60000968
AG-347-K16_2667829178 = 60001021
AG-347-K16_2667829181 = 60000855
AG-347-K16_2667829182 = 60000868
AG-347-K16_2667829183 = 60000725
AG-347-K16_2667829188 = 60000681
AG-347-K16_2667829193 = 60000023
AG-347-K16_2667829203 = 60000988
AG-347-K16_2667829209 = 60000625
AG-347-K16_2667829218 = 60001346
AG-347-K16_2667829219 = 60001163
AG-347-K16_2667829236 = 60000827
AG-347-K16_2667829238 = 60001189
AG-347-K16_2667829241 = 60001036
AG-347-K16_2667829242 = 60001056
AG-347-K16_2667829244 = 60001105
AG-347-K16_2667829245 = 60001043
AG-347-K16_2667829258 = 60001497
AG-347-K16_2667829259 = 60000046
AG-347-K16_2667829269 = 60003158
AG-347-K16_2667829271 = 60002000
AG-347-K16_2667829272 = 60001767
AG-347-K16_2667829273 = 60001940
AG-347-K16_2667829274 = 60004484
AG-347-K16_2667829276 = 60001495
AG-347-K16_2667829277 = 60000033
AG-347-K16_2667829279 = 60031506
AG-347-K16_2667829282 = 60001425
AG-347-K16_2667829283 = 60001332
AG-347-K16_2667829291 = 60000928
AG-347-K16_2667829292 = 60000966
AG-347-K16_2667829293 = 60000769
AG-347-K16_2667829297 = 60000840
AG-347-K16_2667829299 = 60000717
AG-347-K16_2667829301 = 60000763
AG-347-K16_2667829303 = 60001244
AG-347-K16_2667829305 = 60000697
AG-347-K16_2667829311 = 60000959
AG-347-K16_2667829313 = 60000002
AG-347-K16_2667829316 = 60001077
AG-347-K16_2667829323 = 60000746
AG-347-K16_2667829327 = 60000393
AG-347-K16_2667829328 = 60000198
AG-347-K16_2667829329 = 60000183
AG-347-K16_2667829330 = 60000113
AG-347-K16_2667829333 = 60000101
AG-347-K16_2667829337 = 60000169
AG-347-K16_2667829338 = 60000093
AG-347-K16_2667829340 = 60000094
AG-347-K16_2667829345 = 60000277
AG-347-K16_2667829346 = 60000020
AG-347-K16_2667829348 = 60000374
AG-347-K16_2667829349 = 60000399
AG-347-K16_2667829353 = 60000495
AG-347-K16_2667829357 = 60000379
AG-347-K16_2667829359 = 60000128
AG-347-K16_2667829360 = 60000153
AG-347-K16_2667829361 = 60000182
AG-347-K16_2667829364 = 60000151
AG-347-K16_2667829365 = 60000071
AG-347-K16_2667829366 = 60000083
AG-347-K16_2667829375 = 60001362
AG-347-K16_2667829376 = 60001385
AG-347-K16_2667829379 = 60001292
AG-347-K16_2667829386 = 60001132
AG-347-K16_2667829388 = 60001599
AG-347-K16_2667829393 = 60001328
AG-347-K16_2667829395 = 60001119
AG-347-K16_2667829397 = 60001616
AG-347-K16_2667829399 = 60001152
AG-347-K16_2667829400 = 60001134
AG-347-K16_2667829401 = 60001040
AG-347-K16_2667829403 = 60000733
AG-347-K16_2667829405 = 60000669
AG-347-K16_2667829406 = 60000009
AG-347-K16_2667829411 = 60001501
AG-347-K16_2667829440 = 60001700
AG-347-K16_2667829445 = 60001297
AG-347-K16_2667829465 = 60000950
AG-347-K16_2667829467 = 60000395
AG-347-K16_2667829468 = 60000707
AG-347-K16_2667829469 = 60000679
AG-347-K16_2667829478 = 60000072
AG-347-K16_2667829479 = 60000130
AG-347-K16_2667829482 = 60000178
AG-347-K16_2667829484 = 60000387
AG-347-K16_2667829486 = 60000292
AG-347-K16_2667829489 = 60000225
AG-347-K16_2667829490 = 60000308
AG-347-K16_2667829491 = 60000870
AG-347-K16_2667829493 = 60000602
AG-347-K16_2667829494 = 60000785
AG-347-K16_2667829497 = 60000144
AG-347-K16_2667829498 = 60000445
AG-347-K16_2667829501 = 60000803
AG-347-K16_2667829504 = 60000622
AG-347-K16_2667829505 = 60001206
AG-347-K16_2667829508 = 60000013
AG-347-K16_2667829512 = 60000133
AG-347-K16_2667829513 = 60000453
AG-347-K16_2667829514 = 60000488
AG-347-K16_2667829520 = 60000193
AG-347-K16_2667829522 = 60000077
AG-347-K16_2667829523 = 60000041
AG-347-K16_2667829524 = 60000067
AG-347-K16_2667829526 = 60000170
AG-347-K16_2667829535 = 60001695
AG-347-K16_2667829544 = 60000593
AG-347-K16_2667829545 = 60000175
AG-347-K16_2667829547 = 60000005
AG-347-K16_2667829548 = 60000331
AG-347-K16_2667829549 = 60000138
AG-347-K16_2667829550 = 60000352
AG-347-K16_2667829553 = 60000405
AG-347-K16_2667829554 = 60000621
AG-347-K16_2667829560 = 60001069
AG-347-K16_2667829578 = 60001002
AG-347-K16_2667829579 = 60001022
AG-347-K16_2667829583 = 60000933
AG-347-K16_2667829584 = 60000007
AG-347-K16_2667829585 = 60001070
AG-347-K16_2667829587 = 60001158
AG-347-K16_2667829590 = 60000347
AG-347-K16_2667829591 = 60000112
AG-347-K16_2667829592 = 60000493
AG-347-K16_2667829597 = 60000107
AG-347-K16_2667829598 = 60000661
AG-347-K16_2667829599 = 60001071
AG-347-K16_2667829600 = 60000748
AG-347-K16_2667829603 = 60000871
AG-347-K16_2667829604 = 60000777
AG-347-K16_2667829605 = 60000854
AG-347-K16_2667829608 = 60000026
AG-347-K16_2667829609 = 60001042
AG-347-K16_2667829611 = 60000326
AG-347-K16_2667829615 = 60000575
AG-347-K16_2667829618 = 60000804
AG-347-K16_2667829619 = 60000677
AG-347-K16_2667829623 = 60000092
AG-347-K16_2667829624 = 60000287
AG-347-K16_2667829625 = 60000566
AG-347-K16_2667829627 = 60000288
AG-347-K16_2667829629 = 60001331
AG-347-K16_2667829630 = 60001304
AG-347-K16_2667829631 = 60001296
AG-347-K16_2667829639 = 60000452
AG-347-K16_2667829641 = 60000569
AG-347-K16_2667829643 = 60000564
AG-347-K16_2667829644 = 60000657
AG-347-K16_2667829647 = 60004191
AG-347-K16_2667829663 = 60001341
AG-347-K16_2667829667 = 60001193
AG-347-K16_2667829671 = 60000096
AG-347-K16_2667829675 = 60000620
AG-347-K16_2667829679 = 60000459
AG-347-K16_2667829680 = 60000653
AG-347-K16_2667829682 = 60001587
AG-347-K16_2667829684 = 60000523
AG-347-K16_2667829685 = 60000619
AG-347-K16_2667829693 = 60000591
AG-347-K18_2667688319 = 60000488
AG-347-K18_2667688320 = 60000453
AG-347-K18_2667688321 = 60000133
AG-347-K18_2667688325 = 60000013
AG-347-K18_2667688328 = 60001206
AG-347-K18_2667688329 = 60000622
AG-347-K18_2667688335 = 60000619
AG-347-K18_2667688336 = 60000523
AG-347-K18_2667688337 = 60000201
AG-347-K18_2667688338 = 60000722
AG-347-K18_2667688339 = 60000772
AG-347-K18_2667688346 = 60001392
AG-347-K18_2667688347 = 60000662
AG-347-K18_2667688349 = 60001430
AG-347-K18_2667688351 = 60000698
AG-347-K18_2667688353 = 60000403
AG-347-K18_2667688354 = 60000207
AG-347-K18_2667688358 = 60000839
AG-347-K18_2667688360 = 60001531
AG-347-K18_2667688363 = 60000499
AG-347-K18_2667688364 = 60000492
AG-347-K18_2667688365 = 60000652
AG-347-K18_2667688367 = 60000576
AG-347-K18_2667688368 = 60000604
AG-347-K18_2667688372 = 60000789
AG-347-K18_2667688385 = 60003980
AG-347-K18_2667688403 = 60001404
AG-347-K18_2667688410 = 60001235
AG-347-K18_2667688417 = 60000513
AG-347-K18_2667688435 = 60000121
AG-347-K18_2667688443 = 60000283
AG-347-K18_2667688444 = 60000238
AG-347-K18_2667688445 = 60000007
AG-347-K18_2667688447 = 60000613
AG-347-K18_2667688448 = 60000303
AG-347-K18_2667688452 = 60000358
AG-347-K18_2667688453 = 60000384
AG-347-K18_2667688456 = 60000288
AG-347-K18_2667688458 = 60000566
AG-347-K18_2667688459 = 60000287
AG-347-K18_2667688460 = 60000092
AG-347-K18_2667688466 = 60000667
AG-347-K18_2667688467 = 60001516
AG-347-K18_2667688469 = 60000096
AG-347-K18_2667688473 = 60000083
AG-347-K18_2667688474 = 60000071
AG-347-K18_2667688475 = 60000151
AG-347-K18_2667688478 = 60000182
AG-347-K18_2667688479 = 60000153
AG-347-K18_2667688480 = 60000128
AG-347-K18_2667688482 = 60000379
AG-347-K18_2667688486 = 60000495
AG-347-K18_2667688490 = 60000399
AG-347-K18_2667688491 = 60000374
AG-347-K18_2667688493 = 60000020
AG-347-K18_2667688494 = 60000277
AG-347-K18_2667688499 = 60000094
AG-347-K18_2667688502 = 60000093
AG-347-K18_2667688503 = 60000169
AG-347-K18_2667688507 = 60000101
AG-347-K18_2667688510 = 60000113
AG-347-K18_2667688511 = 60000183
AG-347-K18_2667688512 = 60000198
AG-347-K18_2667688516 = 60000074
AG-347-K18_2667688517 = 60000054
AG-347-K18_2667688520 = 60001619
AG-347-K18_2667688521 = 60001334
AG-347-K18_2667688522 = 60000420
AG-347-K18_2667688523 = 60000256
AG-347-K18_2667688525 = 60000205
AG-347-K18_2667688526 = 60000135
AG-347-K18_2667688531 = 60000319
AG-347-K18_2667688532 = 60001246
AG-347-K18_2667688536 = 60000057
AG-347-K18_2667688540 = 60000584
AG-347-K18_2667688542 = 60000361
AG-347-K18_2667688546 = 60000411
AG-347-K18_2667688547 = 60001181
AG-347-K18_2667688548 = 60000136
AG-347-K18_2667688549 = 60000001
AG-347-K18_2667688550 = 60000728
AG-347-K18_2667688552 = 60000032
AG-347-K18_2667688557 = 60000115
AG-347-K18_2667688558 = 60000042
AG-347-K18_2667688560 = 60000167
AG-347-K18_2667688564 = 60000103
AG-347-K18_2667688567 = 60000110
AG-347-K18_2667688568 = 60000002
AG-347-K18_2667688569 = 60000788
AG-347-K18_2667688570 = 60000498
AG-347-K18_2667688571 = 60000417
AG-347-K18_2667688572 = 60000468
AG-347-K18_2667688574 = 60000527
AG-347-K18_2667688575 = 60000470
AG-347-K18_2667688576 = 60000442
AG-347-K18_2667688577 = 60000290
AG-347-K18_2667688578 = 60000533
AG-347-K18_2667688579 = 60000533
AG-347-K18_2667688580 = 60000333
AG-347-K18_2667688581 = 60000273
AG-347-K18_2667688582 = 60000210
AG-347-K18_2667688585 = 60000124
AG-347-K18_2667688587 = 60000203
AG-347-K18_2667688589 = 60000122
AG-347-K18_2667688591 = 60001222
AG-347-K18_2667688592 = 60000257
AG-347-K18_2667688593 = 60000253
AG-347-K18_2667688594 = 60000209
AG-347-K18_2667688596 = 60000219
AG-347-K18_2667688597 = 60000419
AG-347-K18_2667688598 = 60000259
AG-347-K18_2667688600 = 60000409
AG-347-K18_2667688603 = 60000299
AG-347-K18_2667688604 = 60000189
AG-347-K18_2667688605 = 60000148
AG-347-K18_2667688606 = 60000017
AG-347-K18_2667688609 = 60000425
AG-347-K18_2667688611 = 60000816
AG-347-K18_2667688616 = 60000168
AG-347-K18_2667688617 = 60000114
AG-347-K18_2667688618 = 60000281
AG-347-K18_2667688619 = 60000255
AG-347-K18_2667688620 = 60000262
AG-347-K18_2667688627 = 60000247
AG-347-K18_2667688628 = 60000200
AG-347-K18_2667688632 = 60000441
AG-347-K18_2667688633 = 60000199
AG-347-K18_2667688639 = 60000520
AG-347-K18_2667688640 = 60000448
AG-347-K18_2667688641 = 60000339
AG-347-K18_2667688642 = 60000317
AG-347-K18_2667688644 = 60000485
AG-347-K18_2667688645 = 60000649
AG-347-K18_2667688646 = 60000327
AG-347-K18_2667688647 = 60000671
AG-347-K18_2667688656 = 60000663
AG-347-K18_2667688658 = 60000906
AG-347-K18_2667688663 = 60000792
AG-347-K18_2667688667 = 60000591
AG-347-K18_2667688672 = 60000620
AG-347-K18_2667688679 = 60001251
AG-347-K18_2667688681 = 60000364
AG-347-K18_2667688684 = 60000396
AG-347-K18_2667688691 = 60000008
AG-347-K18_2667688692 = 60000532
AG-347-K18_2667688698 = 60000479
AG-347-K18_2667688699 = 60000486
AG-347-K18_2667688701 = 60000799
AG-347-K18_2667688702 = 60000677
AG-347-K18_2667688703 = 60000804
AG-347-K18_2667688706 = 60000575
AG-347-K18_2667688710 = 60000326
AG-347-K18_2667688711 = 60000548
AG-347-K18_2667688712 = 60000559
AG-347-K18_2667688713 = 60000592
AG-347-K18_2667688718 = 60000088
AG-347-K18_2667688727 = 60000150
AG-347-K18_2667688732 = 60000386
AG-347-K18_2667688737 = 60000119
AG-347-K18_2667688738 = 60000269
AG-347-K18_2667688741 = 60000166
AG-347-K18_2667688742 = 60000095
AG-347-K18_2667688743 = 60000068
AG-347-K18_2667688744 = 60000149
AG-347-K18_2667688745 = 60000160
AG-347-K18_2667688747 = 60000161
AG-347-K18_2667688753 = 60000610
AG-347-K18_2667688756 = 60000234
AG-347-K18_2667688763 = 60000347
AG-347-K18_2667688764 = 60000112
AG-347-K18_2667688765 = 60000493
AG-347-K18_2667688770 = 60000107
AG-347-K18_2667688774 = 60000428
AG-347-K18_2667688776 = 60000635
AG-347-K18_2667688778 = 60000016
AG-347-K18_2667688780 = 60000108
AG-347-K18_2667688781 = 60000105
AG-347-K18_2667688782 = 60000003
AG-347-K18_2667688783 = 60000233
AG-347-K18_2667688785 = 60000145
AG-347-K18_2667688786 = 60000140
AG-347-K18_2667688787 = 60000318
AG-347-K18_2667688789 = 60000078
AG-347-K18_2667688790 = 60000139
AG-347-K18_2667688792 = 60000596
AG-347-K18_2667688793 = 60000346
AG-347-K18_2667688796 = 60000750
AG-347-K18_2667688801 = 60000102
AG-347-K18_2667688802 = 60000141
AG-347-K18_2667688804 = 60000316
AG-347-K18_2667688806 = 60000176
AG-347-K18_2667688813 = 60000258
AG-347-K18_2667688814 = 60000157
AG-347-K18_2667688816 = 60000234
AG-347-K18_2667688820 = 60000286
AG-347-K18_2667688822 = 60000676
AG-347-K18_2667688823 = 60000660
AG-347-K18_2667688828 = 60000052
AG-347-K18_2667688830 = 60000335
AG-347-K18_2667688831 = 60000918
AG-347-K18_2667688832 = 60000293
AG-347-K18_2667688833 = 60000544
AG-347-K18_2667688835 = 60000630
AG-347-K18_2667688851 = 60000412
AG-347-K18_2667688852 = 60000117
AG-347-K18_2667688860 = 60000345
AG-347-K18_2667688862 = 60000389
AG-347-K18_2667688864 = 60000501
AG-347-K18_2667688865 = 60000202
AG-347-K18_2667688867 = 60000142
AG-347-K18_2667688870 = 60001509
AG-347-K18_2667688874 = 60000125
AG-347-K18_2667688881 = 60000359
AG-347-K18_2667688885 = 60001014
AG-347-K18_2667688886 = 60000724
AG-347-K18_2667688887 = 60000639
AG-347-K18_2667688888 = 60000583
AG-347-K18_2667688889 = 60000330
AG-347-K18_2667688890 = 60000371
AG-347-K18_2667688891 = 60000397
AG-347-K18_2667688892 = 60000545
AG-347-K18_2667688893 = 60000585
AG-347-K18_2667688895 = 60000755
AG-347-K18_2667688896 = 60000586
AG-347-K18_2667688897 = 60000561
AG-347-K18_2667688898 = 60000464
AG-347-K18_2667688899 = 60000538
AG-347-K18_2667688900 = 60000372
AG-347-K18_2667688901 = 60000350
AG-347-K18_2667688902 = 60000301
AG-347-K18_2667688903 = 60000437
AG-347-K18_2667688904 = 60000241
AG-347-K18_2667688905 = 60000353
AG-347-K18_2667688906 = 60000315
AG-347-K18_2667688907 = 60000221
AG-347-K18_2667688908 = 60000184
AG-347-K18_2667688909 = 60000375
AG-347-K18_2667688910 = 60000245
AG-347-K18_2667688911 = 60000329
AG-347-K18_2667688912 = 60000351
AG-347-K18_2667688914 = 60000226
AG-347-K18_2667688916 = 60000155
AG-347-K18_2667688920 = 60000087
AG-347-K18_2667688921 = 60000081
AG-347-K18_2667688925 = 60000458
AG-347-K18_2667688930 = 60000009
AG-347-K18_2667688932 = 60000039
AG-347-K18_2667688933 = 60000565
AG-347-K18_2667688934 = 60000416
AG-347-K18_2667688935 = 60000049
AG-347-K18_2667688936 = 60000075
AG-347-K18_2667688937 = 60000165
AG-347-K18_2667688938 = 60000146
AG-347-K18_2667688940 = 60000192
AG-347-K18_2667688942 = 60000401
AG-347-K18_2667688943 = 60000177
AG-347-K18_2667688944 = 60000106
AG-347-K18_2667688951 = 60000070
AG-347-K18_2667688953 = 60000323
AG-347-K18_2667688954 = 60001521
AG-347-K18_2667688955 = 60000008
AG-347-K18_2667688956 = 60000239
AG-347-K18_2667688957 = 60000190
AG-347-K18_2667688959 = 60000469
AG-347-K18_2667688960 = 60000044
AG-347-K18_2667688961 = 60000048
AG-347-K18_2667688962 = 60000037
AG-347-K18_2667688964 = 60000365
AG-347-K18_2667688966 = 60000471
AG-347-K18_2667688971 = 60000524
AG-347-K18_2667688974 = 60000311
AG-347-K18_2667688975 = 60000402
AG-347-K18_2667688979 = 60000089
AG-347-K18_2667688980 = 60000174
AG-347-K18_2667688981 = 60000274
AG-347-K18_2667688982 = 60000550
AG-347-K18_2667688983 = 60000594
AG-347-K18_2667688985 = 60000589
AG-347-K18_2667688986 = 60000552
AG-347-K18_2667688988 = 60000783
AG-347-K18_2667688989 = 60001537
AG-347-K18_2667688990 = 60000624
AG-347-K18_2667688992 = 60000833
AG-347-K18_2667688993 = 60000742
AG-347-K18_2667688994 = 60000726
AG-347-K18_2667688995 = 60000690
AG-347-K18_2667688996 = 60000507
AG-347-K18_2667688997 = 60000551
AG-347-K18_2667689001 = 60000325
AG-347-K18_2667689004 = 60000621
AG-347-K18_2667689005 = 60000405
AG-347-K18_2667689008 = 60000352
AG-347-K18_2667689009 = 60000138
AG-347-K18_2667689010 = 60000331
AG-347-K18_2667689011 = 60000005
AG-347-K18_2667689013 = 60000175
AG-347-K18_2667689014 = 60000593
AG-347-K18_2667689022 = 60001695
AG-347-K18_2667689053 = 60001345
AG-347-K18_2667689063 = 60000242
AG-347-K18_2667689065 = 60000647
AG-347-K18_2667689070 = 60001940
AG-347-K18_2667689074 = 60002891
AG-347-K18_2667689079 = 60000665
AG-347-K18_2667689090 = 60000033
AG-347-K18_2667689091 = 60001495
AG-347-K18_2667689096 = 60031157
AG-347-K18_2667689121 = 60002774
AG-347-K18_2667689122 = 60006043
AG-347-K18_2667689129 = 60000046
AG-347-K18_2667689130 = 60001332
AG-347-K18_2667689131 = 60001425
AG-347-K18_2667689135 = 60000653
AG-347-K18_2667689136 = 60000459
AG-347-K18_2667689137 = 60000631
AG-347-K18_2667689141 = 60000564
AG-347-K18_2667689142 = 60000657
AG-347-K18_2667689143 = 60000569
AG-347-K18_2667689145 = 60000452
AG-347-K18_2667689152 = 60000279
AG-347-K18_2667689153 = 60000457
AG-347-K18_2667689156 = 60000291
AG-347-K18_2667689158 = 60000512
AG-347-K18_2667689159 = 60000708
AG-347-K18_2667689160 = 60000431
AG-347-K18_2667689162 = 60000767
AG-347-K18_2667689163 = 60000701
AG-347-K18_2667689164 = 60000607
AG-347-K18_2667689165 = 60000897
AG-347-K18_2667689166 = 60001118
AG-347-K18_2667689169 = 60000809
AG-347-K18_2667689170 = 60000844
AG-347-K18_2667689171 = 60000964
AG-347-K18_2667689172 = 60000610
AG-347-K18_2667689174 = 60000747
AG-347-K18_2667689178 = 60000830
AG-347-K18_2667689179 = 60000826
AG-347-K18_2667689182 = 60000376
AG-347-K18_2667689184 = 60000356
AG-347-K18_2667689185 = 60000310
AG-347-K18_2667689186 = 60000249
AG-347-K18_2667689187 = 60000282
AG-347-K18_2667689188 = 60000003
AG-347-K18_2667689189 = 60000505
AG-347-K18_2667689190 = 60000623
AG-347-K18_2667689199 = 60000297
AG-347-K18_2667689200 = 60000447
AG-347-K18_2667689203 = 60000473
AG-347-K18_2667689204 = 60000363
AG-347-K18_2667689205 = 60000522
AG-347-K18_2667689208 = 60000786
AG-347-K18_2667689210 = 60000759
AG-347-K18_2667689211 = 60000756
AG-347-K18_2667689212 = 60000883
AG-347-K18_2667689213 = 60000687
AG-347-K18_2667689217 = 60000489
AG-347-K18_2667689218 = 60000659
AG-347-K18_2667689219 = 60001067
AG-347-K18_2667689221 = 60000990
AG-347-K18_2667689223 = 60001048
AG-347-K18_2667689225 = 60001033
AG-347-K18_2667689228 = 60000024
AG-347-K18_2667689229 = 60001020
AG-347-K18_2667689230 = 60001006
AG-347-K18_2667689232 = 60001083
AG-347-K18_2667689243 = 60000741
AG-347-K18_2667689245 = 60001528
AG-347-K18_2667689258 = 60000002
AG-347-K18_2667689260 = 60000959
AG-347-K18_2667689266 = 60000697
AG-347-K18_2667689268 = 60001244
AG-347-K18_2667689270 = 60000763
AG-347-K18_2667689272 = 60000717
AG-347-K18_2667689274 = 60000840
AG-347-K18_2667689278 = 60000769
AG-347-K18_2667689279 = 60000966
AG-347-K18_2667689280 = 60000928
AG-347-K18_2667689301 = 60001104
AG-347-K18_2667689305 = 60000781
AG-347-K18_2667689309 = 60000829
AG-347-K18_2667689313 = 60000605
AG-347-K18_2667689314 = 60000807
AG-347-K18_2667689316 = 60000824
AG-347-K18_2667689317 = 60000680
AG-347-K18_2667689318 = 60000674
AG-347-K18_2667689320 = 60000595
AG-347-K18_2667689321 = 60000484
AG-347-K18_2667689325 = 60000026
AG-347-K18_2667689327 = 60000692
AG-347-K18_2667689330 = 60000535
AG-347-K18_2667689331 = 60000688
AG-347-K18_2667689332 = 60000456
AG-347-K18_2667689334 = 60000858
AG-347-K18_2667689336 = 60000775
AG-347-K18_2667689338 = 60000757
AG-347-K18_2667689339 = 60000429
AG-347-K18_2667689341 = 60000348
AG-347-K18_2667689343 = 60000265
AG-347-K18_2667689344 = 60000321
AG-347-K18_2667689345 = 60000367
AG-347-K18_2667689349 = 60000655
AG-347-K18_2667689355 = 60000378
AG-347-K18_2667689358 = 60000439
AG-347-K18_2667689362 = 60000702
AG-347-K18_2667689364 = 60000616
AG-347-K18_2667689368 = 60000478
AG-347-K18_2667689371 = 60000555
AG-347-K18_2667689372 = 60000650
AG-347-K18_2667689373 = 60001333
AG-347-K18_2667689374 = 60000675
AG-347-K18_2667689375 = 60000460
AG-347-K18_2667689377 = 60000400
AG-347-K18_2667689379 = 60000312
AG-347-K18_2667689380 = 60000243
AG-347-K18_2667689381 = 60000228
AG-347-K18_2667689384 = 60000213
AG-347-K18_2667689385 = 60000426
AG-347-K18_2667689386 = 60000058
AG-347-K18_2667689387 = 60000220
AG-347-K18_2667689388 = 60000043
AG-347-K18_2667689390 = 60000005
AG-347-K18_2667689391 = 60001152
AG-347-K18_2667689392 = 60001134
AG-347-K18_2667689393 = 60001040
AG-347-K18_2667689395 = 60000733
AG-347-K18_2667689397 = 60000669
AG-347-K18_2667689398 = 60000009
AG-347-K18_2667689402 = 60000648
AG-347-K18_2667689403 = 60000800
AG-347-K18_2667689406 = 60000002
AG-347-K18_2667689409 = 60000861
AG-347-K18_2667689414 = 60000919
AG-347-K18_2667689415 = 60000886
AG-347-K18_2667689421 = 60000805
AG-347-K18_2667689422 = 60000502
AG-347-K18_2667689424 = 60000732
AG-347-K18_2667689426 = 60000867
AG-347-K18_2667689427 = 60000806
AG-347-K18_2667689428 = 60000718
AG-347-K18_2667689430 = 60000760
AG-347-K18_2667689431 = 60000874
AG-347-K18_2667689433 = 60000414
AG-347-K18_2667689437 = 60000831
AG-347-K18_2667689439 = 60001447
AG-347-K18_2667689441 = 60001093
AG-347-K18_2667689443 = 60000940
AG-347-K18_2667689446 = 60000768
AG-347-K18_2667689449 = 60000828
AG-347-K18_2667689470 = 60001330
AG-347-K18_2667689506 = 60001242
AG-347-K18_2667689515 = 60000390
AG-347-K18_2667689524 = 60000275
AG-347-K18_2667689526 = 60000354
AG-347-K18_2667689527 = 60000011
AG-347-K18_2667689528 = 60000261
AG-347-K18_2667689529 = 60000381
AG-347-K18_2667689530 = 60000385
AG-347-K18_2667689531 = 60000475
AG-347-K18_2667689532 = 60000611
AG-347-K18_2667689533 = 60000590
AG-347-K18_2667689535 = 60000064
AG-347-K18_2667689536 = 60000553
AG-347-K18_2667689538 = 60000546
AG-347-K18_2667689539 = 60000029
AG-347-K18_2667689540 = 60000487
AG-347-K18_2667689542 = 60000558
AG-347-K18_2667689545 = 60000322
AG-347-K18_2667689546 = 60000188
AG-347-K18_2667689547 = 60000069
AG-347-K18_2667689548 = 60000579
AG-347-K18_2667689549 = 60000076
AG-347-K18_2667689551 = 60000408
AG-347-K18_2667689552 = 60000529
AG-347-K18_2667689555 = 60000719
AG-347-K18_2667689556 = 60000415
AG-347-K18_2667689557 = 60000295
AG-347-K18_2667689559 = 60000033
AG-347-K18_2667689561 = 60000556
AG-347-K18_2667689568 = 60000072
AG-347-K18_2667689569 = 60000130
AG-347-K18_2667689572 = 60000178
AG-347-K18_2667689574 = 60000387
AG-347-K18_2667689576 = 60000292
AG-347-K18_2667689579 = 60000225
AG-347-K18_2667689580 = 60000308
AG-347-K18_2667689581 = 60000870
AG-347-K18_2667689583 = 60000602
AG-347-K18_2667689587 = 60000144
AG-347-K18_2667689588 = 60000445
AG-347-K18_2667689591 = 60000803
AG-347-K18_2667689593 = 60000969
AG-347-K18_2667689596 = 60001301
AG-347-K18_2667689598 = 60001080
AG-347-K18_2667689599 = 60001057
AG-347-K18_2667689600 = 60001001
AG-347-K18_2667689602 = 60000956
AG-347-K18_2667689609 = 60000023
AG-347-K18_2667689616 = 60000962
AG-347-K18_2667689620 = 60000706
AG-347-K18_2667689622 = 60000916
AG-347-K18_2667689623 = 60001049
AG-347-K18_2667689624 = 60000627
AG-347-K18_2667689626 = 60000063
AG-347-K18_2667689627 = 60000948
AG-347-K18_2667689628 = 60000011
AG-347-K18_2667689629 = 60001031
AG-347-K18_2667689634 = 60000894
AG-347-K18_2667689635 = 60001116
AG-347-K18_2667689639 = 60000739
AG-347-K18_2667689643 = 60000679
AG-347-K18_2667689644 = 60000707
AG-347-K18_2667689645 = 60000395
AG-347-K18_2667689647 = 60000950
AG-347-K18_2667689660 = 60001297
AG-347-K18_2667689684 = 60001501
AG-347-K18_2667689703 = 60000112
AG-347-K18_2667689706 = 60000573
AG-347-K18_2667689707 = 60000672
AG-347-K18_2667689710 = 60000214
AG-347-K18_2667689712 = 60000543
AG-347-K18_2667689714 = 60000557
AG-347-K18_2667689717 = 60000380
AG-347-K18_2667689722 = 60000407
AG-347-K18_2667689724 = 60000699
AG-347-K18_2667689726 = 60000822
AG-347-K18_2667689729 = 60001073
AG-347-K18_2667689732 = 60001165
AG-347-K18_2667689734 = 60000013
AG-347-K18_2667689741 = 60000065
AG-347-K18_2667689745 = 60001193
AG-347-K18_2667689761 = 60001296
AG-347-K18_2667689762 = 60001304
AG-347-K18_2667689763 = 60001331
AG-347-K18_2667689764 = 60001355
AG-347-K18_2667689765 = 60001340
AG-347-K18_2667689766 = 60001326
AG-347-K18_2667689767 = 60001317
AG-347-K18_2667689768 = 60001262
AG-347-K18_2667689769 = 60001382
AG-347-K18_2667689771 = 60001393
AG-347-K18_2667689777 = 60001149
AG-347-K18_2667689780 = 60001182
AG-347-K18_2667689781 = 60001175
AG-347-K18_2667689784 = 60001170
AG-347-K18_2667689786 = 60001245
AG-347-K18_2667689787 = 60001210
AG-347-K18_2667689789 = 60001035
AG-347-K18_2667689790 = 60000368
AG-347-K18_2667689792 = 60000935
AG-347-K18_2667689793 = 60001000
AG-347-K18_2667689796 = 60000892
AG-347-K18_2667689798 = 60001062
AG-347-K18_2667689799 = 60000661
AG-347-K18_2667689800 = 60001071
AG-347-K18_2667689801 = 60000748
AG-347-K18_2667689804 = 60000871
AG-347-K18_2667689805 = 60000777
AG-347-K18_2667689806 = 60000854
AG-347-K18_2667689809 = 60000026
AG-347-K18_2667689810 = 60001042
AG-347-K18_2667689811 = 60000837
AG-347-K18_2667689813 = 60000942
AG-347-K18_2667689814 = 60000968
AG-347-K18_2667689816 = 60001021
AG-347-K18_2667689819 = 60000855
AG-347-K18_2667689820 = 60000868
AG-347-K18_2667689821 = 60000725
AG-347-K18_2667689826 = 60000681
AG-347-K18_2667689831 = 60000023
AG-347-K18_2667689841 = 60000988
AG-347-K18_2667689847 = 60000625
AG-347-K18_2667689857 = 60001346
AG-347-K18_2667689858 = 60001163
AG-347-K18_2667689868 = 60000827
AG-347-K18_2667689870 = 60001189
AG-347-K18_2667689872 = 60000954
AG-347-K18_2667689879 = 60000931
AG-347-K18_2667689881 = 60001008
AG-347-K18_2667689883 = 60001298
AG-347-K18_2667689884 = 60001133
AG-347-K18_2667689886 = 60001260
AG-347-K18_2667689890 = 60001289
AG-347-K18_2667689891 = 60001187
AG-347-K18_2667689892 = 60001192
AG-347-K18_2667689893 = 60001094
AG-347-K18_2667689894 = 60001095
AG-347-K18_2667689895 = 60001005
AG-347-K18_2667689902 = 60001171
AG-347-K18_2667689903 = 60001096
AG-347-K18_2667689904 = 60000923
AG-347-K18_2667689907 = 60000992
AG-347-K18_2667689909 = 60001283
AG-347-K18_2667689910 = 60000902
AG-347-K18_2667689911 = 60001050
AG-347-K18_2667689912 = 60001647
AG-347-K18_2667689913 = 60001107
AG-347-K18_2667689918 = 60001224
AG-347-K18_2667689922 = 60000637
AG-347-K18_2667689923 = 60000503
AG-347-K18_2667689924 = 60000563
AG-347-K18_2667689929 = 60000869
AG-347-K18_2667689930 = 60000843
AG-347-K18_2667689933 = 60000898
AG-347-K18_2667689934 = 60000716
AG-347-K18_2667689935 = 60000665
AG-347-K18_2667689945 = 60000877
AG-347-K18_2667689951 = 60000987
AG-347-K18_2667689953 = 60000909
AG-347-K18_2667689955 = 60000432
AG-347-K18_2667689956 = 60000500
AG-347-K18_2667689958 = 60000578
AG-347-K18_2667689960 = 60000461
AG-347-K18_2667689961 = 60001018
AG-347-K18_2667689962 = 60000995
AG-347-K18_2667689985 = 60001444
AG-347-K18_2667690004 = 60001089
AG-347-K18_2667690008 = 60000912
AG-347-K18_2667690014 = 60001587
AG-347-K18_2667690019 = 60001034
AG-347-K18_2667690020 = 60000999
AG-347-K18_2667690021 = 60000929
AG-347-K18_2667690024 = 60001385
AG-347-K18_2667690025 = 60001362
AG-347-K18_2667690029 = 60001747
AG-347-K18_2667690031 = 60001341
AG-347-K18_2667690046 = 60001069
AG-347-K18_2667690064 = 60001002
AG-347-K18_2667690065 = 60001022
AG-347-K18_2667690069 = 60000836
AG-347-K18_2667690071 = 60000641
AG-347-K18_2667690072 = 60001484
AG-347-K18_2667690074 = 60000664
AG-347-K18_2667690077 = 60000609
AG-347-K18_2667690079 = 60000953
AG-347-K18_2667690080 = 60000943
AG-347-K18_2667690082 = 60001047
AG-347-K18_2667690083 = 60001058
AG-347-K18_2667690086 = 60001060
AG-347-K18_2667690093 = 60000001
AG-347-K18_2667690094 = 60000003
AG-347-K18_2667690095 = 60000795
AG-347-K18_2667690099 = 60000002
AG-347-K18_2667690102 = 60001077
AG-347-K18_2667690109 = 60000746
AG-347-K18_2667690113 = 60000393
AG-347-K18_2667690114 = 60000430
AG-347-K18_2667690115 = 60000067
AG-347-K18_2667690116 = 60000041
AG-347-K18_2667690117 = 60000077
AG-347-K18_2667690119 = 60000193
AG-347-K18_2667690151 = 60001328
AG-347-K18_2667690153 = 60001119
AG-347-K19_2667690160 = 60000122
AG-347-K19_2667690162 = 60000203
AG-347-K19_2667690164 = 60000124
AG-347-K19_2667690167 = 60000210
AG-347-K19_2667690168 = 60000273
AG-347-K19_2667690169 = 60000333
AG-347-K19_2667690170 = 60000533
AG-347-K19_2667690171 = 60000290
AG-347-K19_2667690172 = 60000442
AG-347-K19_2667690173 = 60000470
AG-347-K19_2667690174 = 60000527
AG-347-K19_2667690176 = 60000468
AG-347-K19_2667690177 = 60000417
AG-347-K19_2667690178 = 60000498
AG-347-K19_2667690179 = 60000788
AG-347-K19_2667690180 = 60000002
AG-347-K19_2667690181 = 60000110
AG-347-K19_2667690184 = 60000103
AG-347-K19_2667690188 = 60000167
AG-347-K19_2667690190 = 60000042
AG-347-K19_2667690191 = 60000115
AG-347-K19_2667690196 = 60000032
AG-347-K19_2667690199 = 60000001
AG-347-K19_2667690200 = 60000136
AG-347-K19_2667690201 = 60001181
AG-347-K19_2667690202 = 60000411
AG-347-K19_2667690206 = 60000361
AG-347-K19_2667690208 = 60000584
AG-347-K19_2667690212 = 60000057
AG-347-K19_2667690216 = 60001246
AG-347-K19_2667690217 = 60000319
AG-347-K19_2667690222 = 60000135
AG-347-K19_2667690223 = 60000205
AG-347-K19_2667690225 = 60000256
AG-347-K19_2667690226 = 60000420
AG-347-K19_2667690227 = 60001334
AG-347-K19_2667690228 = 60001619
AG-347-K19_2667690232 = 60000054
AG-347-K19_2667690233 = 60000074
AG-347-K19_2667690237 = 60000198
AG-347-K19_2667690238 = 60000183
AG-347-K19_2667690239 = 60000113
AG-347-K19_2667690242 = 60000101
AG-347-K19_2667690246 = 60000169
AG-347-K19_2667690247 = 60000093
AG-347-K19_2667690249 = 60000094
AG-347-K19_2667690254 = 60000277
AG-347-K19_2667690255 = 60000020
AG-347-K19_2667690257 = 60000374
AG-347-K19_2667690258 = 60000399
AG-347-K19_2667690262 = 60000495
AG-347-K19_2667690266 = 60000379
AG-347-K19_2667690268 = 60000128
AG-347-K19_2667690269 = 60000153
AG-347-K19_2667690270 = 60000182
AG-347-K19_2667690273 = 60000151
AG-347-K19_2667690274 = 60000071
AG-347-K19_2667690275 = 60000083
AG-347-K19_2667690279 = 60000096
AG-347-K19_2667690281 = 60001516
AG-347-K19_2667690282 = 60000667
AG-347-K19_2667690288 = 60000092
AG-347-K19_2667690289 = 60000287
AG-347-K19_2667690290 = 60000566
AG-347-K19_2667690292 = 60000288
AG-347-K19_2667690295 = 60000384
AG-347-K19_2667690296 = 60000358
AG-347-K19_2667690300 = 60000303
AG-347-K19_2667690301 = 60000613
AG-347-K19_2667690303 = 60000007
AG-347-K19_2667690304 = 60000238
AG-347-K19_2667690305 = 60000283
AG-347-K19_2667690313 = 60000121
AG-347-K19_2667690332 = 60000513
AG-347-K19_2667690345 = 60001404
AG-347-K19_2667690383 = 60000789
AG-347-K19_2667690387 = 60000604
AG-347-K19_2667690388 = 60000576
AG-347-K19_2667690390 = 60000652
AG-347-K19_2667690391 = 60000492
AG-347-K19_2667690392 = 60000499
AG-347-K19_2667690395 = 60001531
AG-347-K19_2667690397 = 60000839
AG-347-K19_2667690401 = 60000207
AG-347-K19_2667690402 = 60000403
AG-347-K19_2667690404 = 60000698
AG-347-K19_2667690407 = 60000662
AG-347-K19_2667690408 = 60001392
AG-347-K19_2667690413 = 60000772
AG-347-K19_2667690414 = 60000722
AG-347-K19_2667690415 = 60000201
AG-347-K19_2667690416 = 60000523
AG-347-K19_2667690417 = 60000619
AG-347-K19_2667690423 = 60000622
AG-347-K19_2667690424 = 60001206
AG-347-K19_2667690427 = 60000013
AG-347-K19_2667690431 = 60000133
AG-347-K19_2667690432 = 60000453
AG-347-K19_2667690433 = 60000488
AG-347-K19_2667690439 = 60000193
AG-347-K19_2667690441 = 60000077
AG-347-K19_2667690442 = 60000041
AG-347-K19_2667690443 = 60000067
AG-347-K19_2667690445 = 60000170
AG-347-K19_2667690449 = 60000675
AG-347-K19_2667690450 = 60001333
AG-347-K19_2667690451 = 60000650
AG-347-K19_2667690452 = 60000555
AG-347-K19_2667690455 = 60000478
AG-347-K19_2667690459 = 60000616
AG-347-K19_2667690461 = 60000702
AG-347-K19_2667690465 = 60000439
AG-347-K19_2667690468 = 60000378
AG-347-K19_2667690474 = 60000655
AG-347-K19_2667690478 = 60000367
AG-347-K19_2667690479 = 60000321
AG-347-K19_2667690480 = 60000265
AG-347-K19_2667690482 = 60000348
AG-347-K19_2667690484 = 60000429
AG-347-K19_2667690485 = 60000757
AG-347-K19_2667690487 = 60000775
AG-347-K19_2667690489 = 60000858
AG-347-K19_2667690491 = 60000456
AG-347-K19_2667690492 = 60000688
AG-347-K19_2667690493 = 60000535
AG-347-K19_2667690496 = 60000692
AG-347-K19_2667690498 = 60000026
AG-347-K19_2667690502 = 60000484
AG-347-K19_2667690503 = 60000595
AG-347-K19_2667690505 = 60000674
AG-347-K19_2667690506 = 60000680
AG-347-K19_2667690507 = 60000824
AG-347-K19_2667690509 = 60000807
AG-347-K19_2667690510 = 60000605
AG-347-K19_2667690514 = 60000829
AG-347-K19_2667690518 = 60000781
AG-347-K19_2667690522 = 60001104
AG-347-K19_2667690543 = 60000928
AG-347-K19_2667690544 = 60000966
AG-347-K19_2667690545 = 60000769
AG-347-K19_2667690549 = 60000840
AG-347-K19_2667690551 = 60000717
AG-347-K19_2667690553 = 60000763
AG-347-K19_2667690555 = 60001244
AG-347-K19_2667690557 = 60000697
AG-347-K19_2667690563 = 60000959
AG-347-K19_2667690565 = 60000002
AG-347-K19_2667690568 = 60001077
AG-347-K19_2667690575 = 60000746
AG-347-K19_2667690579 = 60000393
AG-347-K19_2667690580 = 60000430
AG-347-K19_2667690581 = 60000661
AG-347-K19_2667690582 = 60001071
AG-347-K19_2667690583 = 60000748
AG-347-K19_2667690586 = 60000871
AG-347-K19_2667690587 = 60000777
AG-347-K19_2667690588 = 60000854
AG-347-K19_2667690591 = 60000026
AG-347-K19_2667690592 = 60001042
AG-347-K19_2667690593 = 60000837
AG-347-K19_2667690595 = 60000942
AG-347-K19_2667690596 = 60000968
AG-347-K19_2667690598 = 60001021
AG-347-K19_2667690601 = 60000855
AG-347-K19_2667690602 = 60000868
AG-347-K19_2667690603 = 60000725
AG-347-K19_2667690608 = 60000681
AG-347-K19_2667690613 = 60000023
AG-347-K19_2667690623 = 60000988
AG-347-K19_2667690629 = 60000625
AG-347-K19_2667690638 = 60001346
AG-347-K19_2667690639 = 60001163
AG-347-K19_2667690652 = 60000827
AG-347-K19_2667690654 = 60001189
AG-347-K19_2667690657 = 60001036
AG-347-K19_2667690658 = 60001056
AG-347-K19_2667690662 = 60001105
AG-347-K19_2667690663 = 60001043
AG-347-K19_2667690665 = 60001158
AG-347-K19_2667690667 = 60001070
AG-347-K19_2667690668 = 60000007
AG-347-K19_2667690669 = 60000933
AG-347-K19_2667690673 = 60001022
AG-347-K19_2667690674 = 60001002
AG-347-K19_2667690691 = 60001069
AG-347-K19_2667690707 = 60001341
AG-347-K19_2667690710 = 60000929
AG-347-K19_2667690711 = 60000999
AG-347-K19_2667690732 = 60001297
AG-347-K19_2667690763 = 60001501
AG-347-K19_2667690775 = 60001695
AG-347-K19_2667690780 = 60001292
AG-347-K19_2667690782 = 60001259
AG-347-K19_2667690790 = 60001132
AG-347-K19_2667690792 = 60001599
AG-347-K19_2667690797 = 60001328
AG-347-K19_2667690799 = 60001119
AG-347-K19_2667690801 = 60001616
AG-347-K19_2667690803 = 60001152
AG-347-K19_2667690804 = 60001134
AG-347-K19_2667690805 = 60001040
AG-347-K19_2667690807 = 60000733
AG-347-K19_2667690809 = 60000669
AG-347-K19_2667690810 = 60000009
AG-347-K19_2667690814 = 60000648
AG-347-K19_2667690815 = 60000800
AG-347-K19_2667690818 = 60000002
AG-347-K19_2667690821 = 60000861
AG-347-K19_2667690825 = 60000919
AG-347-K19_2667690826 = 60000886
AG-347-K19_2667690832 = 60000805
AG-347-K19_2667690833 = 60000502
AG-347-K19_2667690835 = 60000732
AG-347-K19_2667690837 = 60000867
AG-347-K19_2667690838 = 60000806
AG-347-K19_2667690839 = 60000718
AG-347-K19_2667690841 = 60000760
AG-347-K19_2667690842 = 60000874
AG-347-K19_2667690845 = 60000414
AG-347-K19_2667690849 = 60000831
AG-347-K19_2667690851 = 60001447
AG-347-K19_2667690853 = 60001093
AG-347-K19_2667690855 = 60000940
AG-347-K19_2667690858 = 60000768
AG-347-K19_2667690861 = 60000828
AG-347-K19_2667690882 = 60001330
AG-347-K19_2667690912 = 60001006
AG-347-K19_2667690913 = 60001020
AG-347-K19_2667690914 = 60000024
AG-347-K19_2667690917 = 60001033
AG-347-K19_2667690919 = 60001048
AG-347-K19_2667690921 = 60000990
AG-347-K19_2667690923 = 60001067
AG-347-K19_2667690924 = 60000659
AG-347-K19_2667690925 = 60000489
AG-347-K19_2667690927 = 60000849
AG-347-K19_2667690929 = 60000687
AG-347-K19_2667690930 = 60000883
AG-347-K19_2667690931 = 60000756
AG-347-K19_2667690932 = 60000759
AG-347-K19_2667690934 = 60000786
AG-347-K19_2667690938 = 60000522
AG-347-K19_2667690939 = 60000363
AG-347-K19_2667690940 = 60000473
AG-347-K19_2667690943 = 60000447
AG-347-K19_2667690944 = 60000297
AG-347-K19_2667690953 = 60000623
AG-347-K19_2667690954 = 60000505
AG-347-K19_2667690955 = 60000003
AG-347-K19_2667690956 = 60000282
AG-347-K19_2667690957 = 60000249
AG-347-K19_2667690958 = 60000310
AG-347-K19_2667690959 = 60000356
AG-347-K19_2667690961 = 60000376
AG-347-K19_2667690962 = 60000841
AG-347-K19_2667690964 = 60000826
AG-347-K19_2667690965 = 60000830
AG-347-K19_2667690969 = 60000747
AG-347-K19_2667690970 = 60001253
AG-347-K19_2667690973 = 60000610
AG-347-K19_2667690974 = 60000964
AG-347-K19_2667690975 = 60000844
AG-347-K19_2667690976 = 60000809
AG-347-K19_2667690979 = 60001118
AG-347-K19_2667690980 = 60000897
AG-347-K19_2667690981 = 60000607
AG-347-K19_2667690982 = 60000701
AG-347-K19_2667690983 = 60000767
AG-347-K19_2667690985 = 60000431
AG-347-K19_2667690986 = 60000708
AG-347-K19_2667690987 = 60000512
AG-347-K19_2667690989 = 60000291
AG-347-K19_2667690992 = 60000457
AG-347-K19_2667690993 = 60000279
AG-347-K19_2667690995 = 60000279
AG-347-K19_2667691002 = 60000452
AG-347-K19_2667691004 = 60000569
AG-347-K19_2667691005 = 60000657
AG-347-K19_2667691006 = 60000564
AG-347-K19_2667691010 = 60000631
AG-347-K19_2667691011 = 60000631
AG-347-K19_2667691012 = 60000631
AG-347-K19_2667691013 = 60000459
AG-347-K19_2667691014 = 60000653
AG-347-K19_2667691019 = 60002023
AG-347-K19_2667691021 = 60001940
AG-347-K19_2667691026 = 60004696
AG-347-K19_2667691032 = 60005018
AG-347-K19_2667691035 = 60000119
AG-347-K19_2667691039 = 60000386
AG-347-K19_2667691044 = 60000150
AG-347-K19_2667691053 = 60000088
AG-347-K19_2667691058 = 60000592
AG-347-K19_2667691059 = 60000559
AG-347-K19_2667691060 = 60000548
AG-347-K19_2667691061 = 60000326
AG-347-K19_2667691065 = 60000575
AG-347-K19_2667691068 = 60000804
AG-347-K19_2667691069 = 60000677
AG-347-K19_2667691070 = 60000799
AG-347-K19_2667691072 = 60000486
AG-347-K19_2667691073 = 60000479
AG-347-K19_2667691079 = 60000532
AG-347-K19_2667691081 = 60000008
AG-347-K19_2667691088 = 60000396
AG-347-K19_2667691091 = 60000364
AG-347-K19_2667691093 = 60001251
AG-347-K19_2667691099 = 60000620
AG-347-K19_2667691104 = 60000591
AG-347-K19_2667691108 = 60000792
AG-347-K19_2667691113 = 60000906
AG-347-K19_2667691115 = 60000663
AG-347-K19_2667691122 = 60000671
AG-347-K19_2667691123 = 60000327
AG-347-K19_2667691124 = 60000649
AG-347-K19_2667691125 = 60000485
AG-347-K19_2667691127 = 60000317
AG-347-K19_2667691128 = 60000339
AG-347-K19_2667691129 = 60000448
AG-347-K19_2667691130 = 60000520
AG-347-K19_2667691136 = 60000199
AG-347-K19_2667691137 = 60000441
AG-347-K19_2667691141 = 60000200
AG-347-K19_2667691142 = 60000247
AG-347-K19_2667691149 = 60000262
AG-347-K19_2667691150 = 60000255
AG-347-K19_2667691151 = 60000281
AG-347-K19_2667691152 = 60000114
AG-347-K19_2667691153 = 60000168
AG-347-K19_2667691155 = 60001260
AG-347-K19_2667691157 = 60001133
AG-347-K19_2667691158 = 60001298
AG-347-K19_2667691160 = 60001008
AG-347-K19_2667691162 = 60000931
AG-347-K19_2667691169 = 60000954
AG-347-K19_2667691173 = 60001184
AG-347-K19_2667691178 = 60001197
AG-347-K19_2667691183 = 60000038
AG-347-K19_2667691193 = 60001264
AG-347-K19_2667691196 = 60000001
AG-347-K19_2667691211 = 60000877
AG-347-K19_2667691217 = 60000987
AG-347-K19_2667691219 = 60000909
AG-347-K19_2667691221 = 60000432
AG-347-K19_2667691222 = 60000500
AG-347-K19_2667691224 = 60000578
AG-347-K19_2667691226 = 60000461
AG-347-K19_2667691227 = 60001018
AG-347-K19_2667691228 = 60000995
AG-347-K19_2667691237 = 60000803
AG-347-K19_2667691240 = 60000445
AG-347-K19_2667691241 = 60000144
AG-347-K19_2667691245 = 60000602
AG-347-K19_2667691247 = 60000870
AG-347-K19_2667691248 = 60000308
AG-347-K19_2667691249 = 60000225
AG-347-K19_2667691252 = 60000292
AG-347-K19_2667691253 = 60000304
AG-347-K19_2667691254 = 60000387
AG-347-K19_2667691256 = 60000178
AG-347-K19_2667691259 = 60000130
AG-347-K19_2667691260 = 60000072
AG-347-K19_2667691267 = 60000556
AG-347-K19_2667691269 = 60000033
AG-347-K19_2667691271 = 60000295
AG-347-K19_2667691272 = 60000415
AG-347-K19_2667691273 = 60000719
AG-347-K19_2667691276 = 60000529
AG-347-K19_2667691277 = 60000408
AG-347-K19_2667691279 = 60000076
AG-347-K19_2667691280 = 60000579
AG-347-K19_2667691281 = 60000069
AG-347-K19_2667691282 = 60000188
AG-347-K19_2667691283 = 60000322
AG-347-K19_2667691286 = 60000558
AG-347-K19_2667691287 = 60000558
AG-347-K19_2667691289 = 60000487
AG-347-K19_2667691290 = 60000029
AG-347-K19_2667691291 = 60000487
AG-347-K19_2667691297 = 60000125
AG-347-K19_2667691301 = 60001509
AG-347-K19_2667691304 = 60000142
AG-347-K19_2667691306 = 60000202
AG-347-K19_2667691307 = 60000501
AG-347-K19_2667691309 = 60000389
AG-347-K19_2667691311 = 60000345
AG-347-K19_2667691320 = 60000117
AG-347-K19_2667691321 = 60000412
AG-347-K19_2667691337 = 60000630
AG-347-K19_2667691339 = 60000544
AG-347-K19_2667691340 = 60000293
AG-347-K19_2667691341 = 60000918
AG-347-K19_2667691342 = 60000335
AG-347-K19_2667691344 = 60000052
AG-347-K19_2667691349 = 60000660
AG-347-K19_2667691350 = 60000676
AG-347-K19_2667691352 = 60000286
AG-347-K19_2667691356 = 60000234
AG-347-K19_2667691360 = 60000637
AG-347-K19_2667691361 = 60000503
AG-347-K19_2667691362 = 60000563
AG-347-K19_2667691367 = 60000869
AG-347-K19_2667691368 = 60000843
AG-347-K19_2667691371 = 60000898
AG-347-K19_2667691372 = 60000716
AG-347-K19_2667691373 = 60000665
AG-347-K19_2667691375 = 60001131
AG-347-K19_2667691376 = 60001167
AG-347-K19_2667691378 = 60001196
AG-347-K19_2667691380 = 60001062
AG-347-K19_2667691382 = 60000892
AG-347-K19_2667691385 = 60001000
AG-347-K19_2667691386 = 60000935
AG-347-K19_2667691388 = 60000368
AG-347-K19_2667691389 = 60001035
AG-347-K19_2667691391 = 60001210
AG-347-K19_2667691392 = 60001245
AG-347-K19_2667691393 = 60001170
AG-347-K19_2667691396 = 60001175
AG-347-K19_2667691397 = 60001182
AG-347-K19_2667691400 = 60001149
AG-347-K19_2667691406 = 60001393
AG-347-K19_2667691408 = 60001382
AG-347-K19_2667691409 = 60001262
AG-347-K19_2667691410 = 60001317
AG-347-K19_2667691411 = 60001326
AG-347-K19_2667691412 = 60001340
AG-347-K19_2667691413 = 60001355
AG-347-K19_2667691414 = 60001331
AG-347-K19_2667691415 = 60001304
AG-347-K19_2667691416 = 60001296
AG-347-K19_2667691425 = 60001319
AG-347-K19_2667691427 = 60000176
AG-347-K19_2667691429 = 60000316
AG-347-K19_2667691431 = 60000141
AG-347-K19_2667691432 = 60000102
AG-347-K19_2667691436 = 60000750
AG-347-K19_2667691439 = 60000346
AG-347-K19_2667691440 = 60000596
AG-347-K19_2667691442 = 60000139
AG-347-K19_2667691443 = 60000078
AG-347-K19_2667691445 = 60000318
AG-347-K19_2667691446 = 60000140
AG-347-K19_2667691447 = 60000145
AG-347-K19_2667691449 = 60000233
AG-347-K19_2667691450 = 60000003
AG-347-K19_2667691451 = 60000105
AG-347-K19_2667691452 = 60000108
AG-347-K19_2667691454 = 60000016
AG-347-K19_2667691456 = 60000635
AG-347-K19_2667691458 = 60000428
AG-347-K19_2667691462 = 60000107
AG-347-K19_2667691467 = 60000493
AG-347-K19_2667691468 = 60000112
AG-347-K19_2667691469 = 60000347
AG-347-K19_2667691481 = 60000795
AG-347-K19_2667691482 = 60000003
AG-347-K19_2667691483 = 60000001
AG-347-K19_2667691490 = 60001060
AG-347-K19_2667691493 = 60001058
AG-347-K19_2667691494 = 60001047
AG-347-K19_2667691496 = 60000943
AG-347-K19_2667691497 = 60000953
AG-347-K19_2667691499 = 60000609
AG-347-K19_2667691502 = 60000664
AG-347-K19_2667691504 = 60001484
AG-347-K19_2667691505 = 60000641
AG-347-K19_2667691507 = 60000836
AG-347-K19_2667691508 = 60000891
AG-347-K19_2667691509 = 60000764
AG-347-K19_2667691510 = 60000573
AG-347-K19_2667691511 = 60000672
AG-347-K19_2667691514 = 60000214
AG-347-K19_2667691516 = 60000543
AG-347-K19_2667691518 = 60000557
AG-347-K19_2667691519 = 60000081
AG-347-K19_2667691520 = 60000087
AG-347-K19_2667691525 = 60001113
AG-347-K19_2667691531 = 60000155
AG-347-K19_2667691533 = 60000226
AG-347-K19_2667691535 = 60000351
AG-347-K19_2667691536 = 60000329
AG-347-K19_2667691537 = 60000245
AG-347-K19_2667691538 = 60000375
AG-347-K19_2667691539 = 60000184
AG-347-K19_2667691540 = 60000221
AG-347-K19_2667691541 = 60000315
AG-347-K19_2667691542 = 60000353
AG-347-K19_2667691543 = 60000241
AG-347-K19_2667691544 = 60000437
AG-347-K19_2667691545 = 60000301
AG-347-K19_2667691546 = 60000350
AG-347-K19_2667691547 = 60000372
AG-347-K19_2667691548 = 60000538
AG-347-K19_2667691549 = 60000464
AG-347-K19_2667691550 = 60000561
AG-347-K19_2667691551 = 60000586
AG-347-K19_2667691552 = 60000755
AG-347-K19_2667691554 = 60000585
AG-347-K19_2667691555 = 60000545
AG-347-K19_2667691556 = 60000397
AG-347-K19_2667691557 = 60000371
AG-347-K19_2667691558 = 60000330
AG-347-K19_2667691559 = 60000583
AG-347-K19_2667691560 = 60000639
AG-347-K19_2667691561 = 60000724
AG-347-K19_2667691562 = 60000956
AG-347-K19_2667691564 = 60001001
AG-347-K19_2667691565 = 60001057
AG-347-K19_2667691566 = 60001080
AG-347-K19_2667691568 = 60001301
AG-347-K19_2667691571 = 60000969
AG-347-K19_2667691573 = 60000796
AG-347-K19_2667691574 = 60000780
AG-347-K19_2667691576 = 60000242
AG-347-K19_2667691578 = 60000647
AG-347-K19_2667691585 = 60000097
AG-347-K19_2667691587 = 60000033
AG-347-K19_2667691588 = 60001495
AG-347-K19_2667691592 = 60000550
AG-347-K19_2667691593 = 60000594
AG-347-K19_2667691595 = 60000589
AG-347-K19_2667691596 = 60000552
AG-347-K19_2667691598 = 60000783
AG-347-K19_2667691599 = 60001537
AG-347-K19_2667691600 = 60000624
AG-347-K19_2667691602 = 60000833
AG-347-K19_2667691603 = 60000742
AG-347-K19_2667691604 = 60000726
AG-347-K19_2667691605 = 60000690
AG-347-K19_2667691606 = 60000507
AG-347-K19_2667691607 = 60000551
AG-347-K19_2667691611 = 60000325
AG-347-K19_2667691614 = 60000621
AG-347-K19_2667691615 = 60000405
AG-347-K19_2667691618 = 60000352
AG-347-K19_2667691619 = 60000138
AG-347-K19_2667691620 = 60000331
AG-347-K19_2667691621 = 60000005
AG-347-K19_2667691623 = 60000175
AG-347-K19_2667691624 = 60000593
AG-347-K19_2667691636 = 60000741
AG-347-K19_2667691638 = 60001528
AG-347-K19_2667691659 = 60001345
AG-347-K19_2667691670 = 60001289
AG-347-K19_2667691671 = 60001187
AG-347-K19_2667691672 = 60001192
AG-347-K19_2667691673 = 60001094
AG-347-K19_2667691674 = 60001095
AG-347-K19_2667691675 = 60001005
AG-347-K19_2667691682 = 60001171
AG-347-K19_2667691683 = 60001096
AG-347-K19_2667691684 = 60000923
AG-347-K19_2667691687 = 60000992
AG-347-K19_2667691689 = 60001283
AG-347-K19_2667691690 = 60000902
AG-347-K19_2667691691 = 60001050
AG-347-K19_2667691692 = 60001647
AG-347-K19_2667691693 = 60001107
AG-347-K19_2667691695 = 60000070
AG-347-K19_2667691697 = 60000323
AG-347-K19_2667691698 = 60001521
AG-347-K19_2667691699 = 60000008
AG-347-K19_2667691700 = 60000239
AG-347-K19_2667691701 = 60000190
AG-347-K19_2667691703 = 60000469
AG-347-K19_2667691704 = 60000044
AG-347-K19_2667691705 = 60000048
AG-347-K19_2667691706 = 60000037
AG-347-K19_2667691708 = 60000365
AG-347-K19_2667691710 = 60000471
AG-347-K19_2667691715 = 60001193
AG-347-K19_2667691720 = 60000065
AG-347-K19_2667691727 = 60000013
AG-347-K19_2667691729 = 60001165
AG-347-K19_2667691732 = 60001073
AG-347-K19_2667691735 = 60000822
AG-347-K19_2667691737 = 60000699
AG-347-K19_2667691739 = 60000407
AG-347-K19_2667691744 = 60000912
AG-347-K19_2667691748 = 60001089
AG-347-K19_2667691766 = 60001444
AG-347-K19_2667691782 = 60000070
AG-347-K19_2667691789 = 60000106
AG-347-K19_2667691790 = 60000177
AG-347-K19_2667691791 = 60000401
AG-347-K19_2667691793 = 60000192
AG-347-K19_2667691795 = 60000146
AG-347-K19_2667691796 = 60000165
AG-347-K19_2667691797 = 60000075
AG-347-K19_2667691798 = 60000049
AG-347-K19_2667691801 = 60000894
AG-347-K19_2667691802 = 60001116
AG-347-K19_2667691806 = 60000739
AG-347-K19_2667691810 = 60000679
AG-347-K19_2667691811 = 60000707
AG-347-K19_2667691812 = 60000475
AG-347-K19_2667691813 = 60000385
AG-347-K19_2667691814 = 60000381
AG-347-K19_2667691815 = 60000261
AG-347-K19_2667691816 = 60000011
AG-347-K19_2667691817 = 60000354
AG-347-K19_2667691819 = 60000275
AG-347-K19_2667691833 = 60001587
AG-347-K19_2667691836 = 60000816
AG-347-K19_2667691838 = 60000425
AG-347-K19_2667691841 = 60000017
AG-347-K19_2667691842 = 60000950
AG-347-K19_2667691860 = 60000068
AG-347-K19_2667691861 = 60000149
AG-347-K19_2667691862 = 60001224
AG-347-K19_2667691867 = 60000005
AG-347-K19_2667691869 = 60000043
AG-347-K19_2667691870 = 60000220
AG-347-K19_2667691871 = 60000058
AG-347-K19_2667691872 = 60000707
AG-347-K19_2667691873 = 60000395
AG-347-K19_2667691875 = 60000274
AG-347-K19_2667691876 = 60000174
AG-347-K19_2667691877 = 60000089
AG-347-K19_2667691878 = 60000400
AG-347-K19_2667691880 = 60000312
AG-347-K19_2667691881 = 60000243
AG-347-K19_2667691882 = 60000228
AG-347-K19_2667691885 = 60000269
AG-347-K19_2667691886 = 60000119
AG-347-K19_2667691889 = 60000046
AG-347-K19_2667691890 = 60001034
AG-347-K19_2667691895 = 60000213
AG-347-K19_2667691898 = 60000228
AG-347-K20_2667691900 = 60000829
AG-347-K20_2667691904 = 60000781
AG-347-K20_2667691908 = 60001104
AG-347-K20_2667691929 = 60000928
AG-347-K20_2667691930 = 60000966
AG-347-K20_2667691931 = 60000769
AG-347-K20_2667691935 = 60000840
AG-347-K20_2667691937 = 60000717
AG-347-K20_2667691939 = 60000763
AG-347-K20_2667691941 = 60001244
AG-347-K20_2667691943 = 60000697
AG-347-K20_2667691949 = 60000959
AG-347-K20_2667691951 = 60000002
AG-347-K20_2667691954 = 60001077
AG-347-K20_2667691961 = 60000746
AG-347-K20_2667691965 = 60000393
AG-347-K20_2667691966 = 60000430
AG-347-K20_2667691967 = 60000661
AG-347-K20_2667691968 = 60001071
AG-347-K20_2667691969 = 60000748
AG-347-K20_2667691972 = 60000871
AG-347-K20_2667691973 = 60000777
AG-347-K20_2667691974 = 60000854
AG-347-K20_2667691977 = 60000026
AG-347-K20_2667691978 = 60001042
AG-347-K20_2667691979 = 60000837
AG-347-K20_2667691981 = 60000942
AG-347-K20_2667691982 = 60000968
AG-347-K20_2667691984 = 60001021
AG-347-K20_2667691987 = 60000855
AG-347-K20_2667691988 = 60000868
AG-347-K20_2667691989 = 60000725
AG-347-K20_2667691994 = 60000681
AG-347-K20_2667691999 = 60000023
AG-347-K20_2667692009 = 60000988
AG-347-K20_2667692015 = 60000625
AG-347-K20_2667692024 = 60001346
AG-347-K20_2667692025 = 60001163
AG-347-K20_2667692039 = 60000827
AG-347-K20_2667692041 = 60001189
AG-347-K20_2667692045 = 60001036
AG-347-K20_2667692046 = 60001056
AG-347-K20_2667692048 = 60001105
AG-347-K20_2667692049 = 60001043
AG-347-K20_2667692051 = 60001158
AG-347-K20_2667692053 = 60001070
AG-347-K20_2667692054 = 60000007
AG-347-K20_2667692055 = 60000933
AG-347-K20_2667692059 = 60001022
AG-347-K20_2667692060 = 60001002
AG-347-K20_2667692079 = 60001069
AG-347-K20_2667692095 = 60001341
AG-347-K20_2667692098 = 60000929
AG-347-K20_2667692099 = 60000999
AG-347-K20_2667692100 = 60001034
AG-347-K20_2667692106 = 60001587
AG-347-K20_2667692125 = 60000795
AG-347-K20_2667692126 = 60000003
AG-347-K20_2667692127 = 60000001
AG-347-K20_2667692134 = 60001060
AG-347-K20_2667692137 = 60001058
AG-347-K20_2667692138 = 60001047
AG-347-K20_2667692140 = 60000943
AG-347-K20_2667692141 = 60000953
AG-347-K20_2667692143 = 60000609
AG-347-K20_2667692146 = 60000664
AG-347-K20_2667692148 = 60001484
AG-347-K20_2667692149 = 60000641
AG-347-K20_2667692151 = 60000836
AG-347-K20_2667692152 = 60000891
AG-347-K20_2667692153 = 60000764
AG-347-K20_2667692154 = 60000573
AG-347-K20_2667692155 = 60000672
AG-347-K20_2667692158 = 60000214
AG-347-K20_2667692160 = 60000543
AG-347-K20_2667692162 = 60000557
AG-347-K20_2667692165 = 60000380
AG-347-K20_2667692170 = 60000407
AG-347-K20_2667692172 = 60000699
AG-347-K20_2667692174 = 60000822
AG-347-K20_2667692177 = 60001073
AG-347-K20_2667692180 = 60001165
AG-347-K20_2667692182 = 60000013
AG-347-K20_2667692189 = 60000065
AG-347-K20_2667692194 = 60001193
AG-347-K20_2667692211 = 60001296
AG-347-K20_2667692212 = 60001304
AG-347-K20_2667692213 = 60001331
AG-347-K20_2667692214 = 60001355
AG-347-K20_2667692215 = 60001340
AG-347-K20_2667692216 = 60001326
AG-347-K20_2667692217 = 60001317
AG-347-K20_2667692218 = 60001262
AG-347-K20_2667692219 = 60001382
AG-347-K20_2667692221 = 60001393
AG-347-K20_2667692227 = 60001149
AG-347-K20_2667692230 = 60001182
AG-347-K20_2667692231 = 60001175
AG-347-K20_2667692234 = 60001170
AG-347-K20_2667692235 = 60001245
AG-347-K20_2667692236 = 60001210
AG-347-K20_2667692238 = 60001035
AG-347-K20_2667692239 = 60000368
AG-347-K20_2667692241 = 60000935
AG-347-K20_2667692242 = 60001000
AG-347-K20_2667692245 = 60000892
AG-347-K20_2667692247 = 60001062
AG-347-K20_2667692249 = 60001196
AG-347-K20_2667692251 = 60001167
AG-347-K20_2667692252 = 60001131
AG-347-K20_2667692254 = 60000665
AG-347-K20_2667692255 = 60000716
AG-347-K20_2667692256 = 60000898
AG-347-K20_2667692259 = 60000843
AG-347-K20_2667692260 = 60000869
AG-347-K20_2667692267 = 60000529
AG-347-K20_2667692268 = 60000408
AG-347-K20_2667692270 = 60000076
AG-347-K20_2667692271 = 60000579
AG-347-K20_2667692272 = 60000069
AG-347-K20_2667692273 = 60000188
AG-347-K20_2667692274 = 60000322
AG-347-K20_2667692277 = 60000558
AG-347-K20_2667692279 = 60000487
AG-347-K20_2667692280 = 60000029
AG-347-K20_2667692281 = 60000546
AG-347-K20_2667692283 = 60000553
AG-347-K20_2667692284 = 60000064
AG-347-K20_2667692286 = 60000590
AG-347-K20_2667692287 = 60000611
AG-347-K20_2667692288 = 60000475
AG-347-K20_2667692289 = 60000385
AG-347-K20_2667692290 = 60000381
AG-347-K20_2667692291 = 60000261
AG-347-K20_2667692292 = 60000011
AG-347-K20_2667692293 = 60000354
AG-347-K20_2667692295 = 60000275
AG-347-K20_2667692304 = 60000390
AG-347-K20_2667692308 = 60000112
AG-347-K20_2667692312 = 60000161
AG-347-K20_2667692314 = 60000160
AG-347-K20_2667692315 = 60000149
AG-347-K20_2667692316 = 60000068
AG-347-K20_2667692317 = 60000095
AG-347-K20_2667692318 = 60000166
AG-347-K20_2667692321 = 60000269
AG-347-K20_2667692322 = 60000119
AG-347-K20_2667692327 = 60000386
AG-347-K20_2667692332 = 60000150
AG-347-K20_2667692341 = 60000088
AG-347-K20_2667692346 = 60000592
AG-347-K20_2667692347 = 60000559
AG-347-K20_2667692348 = 60000548
AG-347-K20_2667692349 = 60000326
AG-347-K20_2667692353 = 60000575
AG-347-K20_2667692356 = 60000804
AG-347-K20_2667692357 = 60000677
AG-347-K20_2667692358 = 60000799
AG-347-K20_2667692360 = 60000486
AG-347-K20_2667692361 = 60000479
AG-347-K20_2667692367 = 60000532
AG-347-K20_2667692369 = 60000008
AG-347-K20_2667692376 = 60000396
AG-347-K20_2667692380 = 60000364
AG-347-K20_2667692382 = 60001251
AG-347-K20_2667692388 = 60000620
AG-347-K20_2667692393 = 60000591
AG-347-K20_2667692397 = 60000792
AG-347-K20_2667692402 = 60000906
AG-347-K20_2667692404 = 60000663
AG-347-K20_2667692411 = 60000671
AG-347-K20_2667692412 = 60000327
AG-347-K20_2667692413 = 60000649
AG-347-K20_2667692414 = 60000485
AG-347-K20_2667692416 = 60000317
AG-347-K20_2667692417 = 60000339
AG-347-K20_2667692418 = 60000448
AG-347-K20_2667692419 = 60000520
AG-347-K20_2667692425 = 60000199
AG-347-K20_2667692426 = 60000441
AG-347-K20_2667692430 = 60000200
AG-347-K20_2667692431 = 60000247
AG-347-K20_2667692438 = 60000262
AG-347-K20_2667692439 = 60000255
AG-347-K20_2667692440 = 60000281
AG-347-K20_2667692441 = 60000114
AG-347-K20_2667692442 = 60000168
AG-347-K20_2667692447 = 60000816
AG-347-K20_2667692449 = 60000425
AG-347-K20_2667692452 = 60000017
AG-347-K20_2667692453 = 60000148
AG-347-K20_2667692454 = 60000189
AG-347-K20_2667692455 = 60000299
AG-347-K20_2667692458 = 60000409
AG-347-K20_2667692460 = 60000259
AG-347-K20_2667692461 = 60000419
AG-347-K20_2667692462 = 60000219
AG-347-K20_2667692464 = 60000209
AG-347-K20_2667692465 = 60000253
AG-347-K20_2667692466 = 60000257
AG-347-K20_2667692467 = 60001222
AG-347-K20_2667692469 = 60000122
AG-347-K20_2667692471 = 60000203
AG-347-K20_2667692473 = 60000124
AG-347-K20_2667692476 = 60000210
AG-347-K20_2667692477 = 60000273
AG-347-K20_2667692478 = 60000333
AG-347-K20_2667692479 = 60000533
AG-347-K20_2667692480 = 60000290
AG-347-K20_2667692481 = 60000442
AG-347-K20_2667692482 = 60000470
AG-347-K20_2667692483 = 60000527
AG-347-K20_2667692485 = 60000468
AG-347-K20_2667692486 = 60000417
AG-347-K20_2667692487 = 60000498
AG-347-K20_2667692488 = 60000788
AG-347-K20_2667692489 = 60000002
AG-347-K20_2667692490 = 60000110
AG-347-K20_2667692493 = 60000103
AG-347-K20_2667692500 = 60000155
AG-347-K20_2667692502 = 60000226
AG-347-K20_2667692504 = 60000351
AG-347-K20_2667692505 = 60000329
AG-347-K20_2667692506 = 60000245
AG-347-K20_2667692507 = 60000375
AG-347-K20_2667692508 = 60000184
AG-347-K20_2667692509 = 60000221
AG-347-K20_2667692510 = 60000315
AG-347-K20_2667692511 = 60000353
AG-347-K20_2667692512 = 60000241
AG-347-K20_2667692513 = 60000437
AG-347-K20_2667692514 = 60000301
AG-347-K20_2667692515 = 60000350
AG-347-K20_2667692516 = 60000372
AG-347-K20_2667692517 = 60000538
AG-347-K20_2667692518 = 60000464
AG-347-K20_2667692519 = 60000561
AG-347-K20_2667692520 = 60000586
AG-347-K20_2667692521 = 60000755
AG-347-K20_2667692523 = 60000585
AG-347-K20_2667692524 = 60000545
AG-347-K20_2667692525 = 60000397
AG-347-K20_2667692526 = 60000371
AG-347-K20_2667692527 = 60000330
AG-347-K20_2667692528 = 60000583
AG-347-K20_2667692529 = 60000639
AG-347-K20_2667692530 = 60000724
AG-347-K20_2667692531 = 60001014
AG-347-K20_2667692535 = 60000359
AG-347-K20_2667692542 = 60000125
AG-347-K20_2667692546 = 60001509
AG-347-K20_2667692549 = 60000142
AG-347-K20_2667692551 = 60000202
AG-347-K20_2667692552 = 60000501
AG-347-K20_2667692554 = 60000389
AG-347-K20_2667692556 = 60000345
AG-347-K20_2667692564 = 60000117
AG-347-K20_2667692565 = 60000412
AG-347-K20_2667692581 = 60000630
AG-347-K20_2667692583 = 60000544
AG-347-K20_2667692584 = 60000293
AG-347-K20_2667692585 = 60000918
AG-347-K20_2667692586 = 60000335
AG-347-K20_2667692588 = 60000052
AG-347-K20_2667692593 = 60000660
AG-347-K20_2667692594 = 60000676
AG-347-K20_2667692596 = 60000286
AG-347-K20_2667692600 = 60000234
AG-347-K20_2667692603 = 60000157
AG-347-K20_2667692604 = 60000258
AG-347-K20_2667692610 = 60001319
AG-347-K20_2667692612 = 60000176
AG-347-K20_2667692614 = 60000316
AG-347-K20_2667692616 = 60000141
AG-347-K20_2667692617 = 60000102
AG-347-K20_2667692621 = 60000750
AG-347-K20_2667692624 = 60000346
AG-347-K20_2667692625 = 60000596
AG-347-K20_2667692627 = 60000139
AG-347-K20_2667692628 = 60000078
AG-347-K20_2667692630 = 60000318
AG-347-K20_2667692631 = 60000140
AG-347-K20_2667692632 = 60000145
AG-347-K20_2667692634 = 60000233
AG-347-K20_2667692635 = 60000003
AG-347-K20_2667692636 = 60000105
AG-347-K20_2667692637 = 60000108
AG-347-K20_2667692639 = 60000016
AG-347-K20_2667692641 = 60000635
AG-347-K20_2667692643 = 60000428
AG-347-K20_2667692647 = 60000107
AG-347-K20_2667692652 = 60000493
AG-347-K20_2667692653 = 60000112
AG-347-K20_2667692654 = 60000347
AG-347-K20_2667692657 = 60000803
AG-347-K20_2667692660 = 60000445
AG-347-K20_2667692661 = 60000144
AG-347-K20_2667692665 = 60000602
AG-347-K20_2667692667 = 60000870
AG-347-K20_2667692668 = 60000308
AG-347-K20_2667692669 = 60000225
AG-347-K20_2667692672 = 60000292
AG-347-K20_2667692674 = 60000387
AG-347-K20_2667692676 = 60000178
AG-347-K20_2667692679 = 60000130
AG-347-K20_2667692680 = 60000072
AG-347-K20_2667692687 = 60000556
AG-347-K20_2667692689 = 60000033
AG-347-K20_2667692690 = 60001006
AG-347-K20_2667692691 = 60001020
AG-347-K20_2667692692 = 60000024
AG-347-K20_2667692695 = 60001033
AG-347-K20_2667692697 = 60001048
AG-347-K20_2667692699 = 60000990
AG-347-K20_2667692701 = 60001067
AG-347-K20_2667692702 = 60000659
AG-347-K20_2667692703 = 60000489
AG-347-K20_2667692707 = 60000687
AG-347-K20_2667692708 = 60000883
AG-347-K20_2667692709 = 60000756
AG-347-K20_2667692710 = 60000759
AG-347-K20_2667692712 = 60000786
AG-347-K20_2667692715 = 60000522
AG-347-K20_2667692716 = 60000363
AG-347-K20_2667692717 = 60000473
AG-347-K20_2667692720 = 60000447
AG-347-K20_2667692721 = 60000297
AG-347-K20_2667692730 = 60000623
AG-347-K20_2667692731 = 60000505
AG-347-K20_2667692732 = 60000003
AG-347-K20_2667692733 = 60000282
AG-347-K20_2667692734 = 60000249
AG-347-K20_2667692735 = 60000310
AG-347-K20_2667692736 = 60000356
AG-347-K20_2667692738 = 60000376
AG-347-K20_2667692739 = 60000841
AG-347-K20_2667692741 = 60000826
AG-347-K20_2667692742 = 60000830
AG-347-K20_2667692746 = 60000747
AG-347-K20_2667692747 = 60001253
AG-347-K20_2667692750 = 60000610
AG-347-K20_2667692751 = 60000964
AG-347-K20_2667692752 = 60000844
AG-347-K20_2667692753 = 60000809
AG-347-K20_2667692756 = 60001118
AG-347-K20_2667692757 = 60000897
AG-347-K20_2667692758 = 60000607
AG-347-K20_2667692759 = 60000701
AG-347-K20_2667692760 = 60000767
AG-347-K20_2667692762 = 60000431
AG-347-K20_2667692763 = 60000708
AG-347-K20_2667692764 = 60000512
AG-347-K20_2667692766 = 60000291
AG-347-K20_2667692769 = 60000457
AG-347-K20_2667692770 = 60000279
AG-347-K20_2667692777 = 60000452
AG-347-K20_2667692779 = 60000569
AG-347-K20_2667692780 = 60000657
AG-347-K20_2667692781 = 60000564
AG-347-K20_2667692785 = 60000631
AG-347-K20_2667692786 = 60000459
AG-347-K20_2667692787 = 60000653
AG-347-K20_2667692790 = 60001471
AG-347-K20_2667692796 = 60004396
AG-347-K20_2667692804 = 60000033
AG-347-K20_2667692808 = 60024573
AG-347-K20_2667692809 = 60000046
AG-347-K20_2667692810 = 60001495
AG-347-K20_2667692814 = 60001767
AG-347-K20_2667692817 = 60002000
AG-347-K20_2667692819 = 60001425
AG-347-K20_2667692820 = 60001332
AG-347-K20_2667692824 = 60001229
AG-347-K20_2667692825 = 60001586
AG-347-K20_2667692831 = 60000647
AG-347-K20_2667692833 = 60000242
AG-347-K20_2667692837 = 60000207
AG-347-K20_2667692838 = 60000403
AG-347-K20_2667692840 = 60000698
AG-347-K20_2667692842 = 60001430
AG-347-K20_2667692844 = 60000662
AG-347-K20_2667692845 = 60001392
AG-347-K20_2667692850 = 60000772
AG-347-K20_2667692851 = 60000722
AG-347-K20_2667692852 = 60000201
AG-347-K20_2667692853 = 60000523
AG-347-K20_2667692854 = 60000619
AG-347-K20_2667692860 = 60000622
AG-347-K20_2667692861 = 60001206
AG-347-K20_2667692864 = 60000013
AG-347-K20_2667692868 = 60000133
AG-347-K20_2667692869 = 60000453
AG-347-K20_2667692870 = 60000488
AG-347-K20_2667692876 = 60000193
AG-347-K20_2667692878 = 60000077
AG-347-K20_2667692879 = 60000041
AG-347-K20_2667692880 = 60000067
AG-347-K20_2667692882 = 60000170
AG-347-K20_2667692886 = 60000005
AG-347-K20_2667692888 = 60000043
AG-347-K20_2667692889 = 60000220
AG-347-K20_2667692890 = 60000058
AG-347-K20_2667692891 = 60000426
AG-347-K20_2667692892 = 60000213
AG-347-K20_2667692895 = 60000228
AG-347-K20_2667692896 = 60000243
AG-347-K20_2667692897 = 60000312
AG-347-K20_2667692899 = 60000400
AG-347-K20_2667692901 = 60000460
AG-347-K20_2667692902 = 60000675
AG-347-K20_2667692903 = 60001333
AG-347-K20_2667692904 = 60000650
AG-347-K20_2667692905 = 60000555
AG-347-K20_2667692908 = 60000478
AG-347-K20_2667692912 = 60000616
AG-347-K20_2667692914 = 60000702
AG-347-K20_2667692918 = 60000439
AG-347-K20_2667692921 = 60000378
AG-347-K20_2667692927 = 60000655
AG-347-K20_2667692931 = 60000367
AG-347-K20_2667692932 = 60000321
AG-347-K20_2667692933 = 60000265
AG-347-K20_2667692935 = 60000348
AG-347-K20_2667692937 = 60000429
AG-347-K20_2667692938 = 60000757
AG-347-K20_2667692940 = 60000775
AG-347-K20_2667692942 = 60000858
AG-347-K20_2667692944 = 60000456
AG-347-K20_2667692945 = 60000688
AG-347-K20_2667692946 = 60000535
AG-347-K20_2667692949 = 60000692
AG-347-K20_2667692951 = 60000026
AG-347-K20_2667692955 = 60000484
AG-347-K20_2667692956 = 60000595
AG-347-K20_2667692958 = 60000674
AG-347-K20_2667692959 = 60000680
AG-347-K20_2667692960 = 60000824
AG-347-K20_2667692965 = 60001132
AG-347-K20_2667692967 = 60001599
AG-347-K20_2667692972 = 60001328
AG-347-K20_2667692974 = 60001119
AG-347-K20_2667692976 = 60001616
AG-347-K20_2667692978 = 60001152
AG-347-K20_2667692979 = 60001134
AG-347-K20_2667692980 = 60001040
AG-347-K20_2667692982 = 60000733
AG-347-K20_2667692984 = 60000669
AG-347-K20_2667692985 = 60000009
AG-347-K20_2667692989 = 60000648
AG-347-K20_2667692990 = 60000800
AG-347-K20_2667692992 = 60001064
AG-347-K20_2667692993 = 60000002
AG-347-K20_2667692996 = 60000861
AG-347-K20_2667693000 = 60000919
AG-347-K20_2667693001 = 60000886
AG-347-K20_2667693007 = 60000805
AG-347-K20_2667693008 = 60000502
AG-347-K20_2667693010 = 60000732
AG-347-K20_2667693012 = 60000867
AG-347-K20_2667693013 = 60000806
AG-347-K20_2667693014 = 60000718
AG-347-K20_2667693016 = 60000760
AG-347-K20_2667693017 = 60000874
AG-347-K20_2667693019 = 60000414
AG-347-K20_2667693023 = 60000831
AG-347-K20_2667693025 = 60001447
AG-347-K20_2667693027 = 60001093
AG-347-K20_2667693029 = 60000940
AG-347-K20_2667693032 = 60000768
AG-347-K20_2667693035 = 60000828
AG-347-K20_2667693056 = 60001330
AG-347-K20_2667693063 = 60000057
AG-347-K20_2667693067 = 60001246
AG-347-K20_2667693068 = 60000319
AG-347-K20_2667693073 = 60000135
AG-347-K20_2667693074 = 60000205
AG-347-K20_2667693076 = 60000256
AG-347-K20_2667693077 = 60000420
AG-347-K20_2667693078 = 60001334
AG-347-K20_2667693079 = 60001619
AG-347-K20_2667693083 = 60000054
AG-347-K20_2667693084 = 60000074
AG-347-K20_2667693088 = 60000198
AG-347-K20_2667693089 = 60000183
AG-347-K20_2667693090 = 60000113
AG-347-K20_2667693093 = 60000101
AG-347-K20_2667693097 = 60000169
AG-347-K20_2667693098 = 60000093
AG-347-K20_2667693100 = 60000094
AG-347-K20_2667693105 = 60000277
AG-347-K20_2667693106 = 60000020
AG-347-K20_2667693108 = 60000374
AG-347-K20_2667693109 = 60000399
AG-347-K20_2667693113 = 60000495
AG-347-K20_2667693117 = 60000379
AG-347-K20_2667693119 = 60000128
AG-347-K20_2667693120 = 60000153
AG-347-K20_2667693121 = 60000182
AG-347-K20_2667693124 = 60000151
AG-347-K20_2667693125 = 60000071
AG-347-K20_2667693126 = 60000083
AG-347-K20_2667693130 = 60000096
AG-347-K20_2667693132 = 60001516
AG-347-K20_2667693133 = 60000667
AG-347-K20_2667693139 = 60000092
AG-347-K20_2667693140 = 60000287
AG-347-K20_2667693141 = 60000566
AG-347-K20_2667693143 = 60000288
AG-347-K20_2667693146 = 60000384
AG-347-K20_2667693147 = 60000358
AG-347-K20_2667693150 = 60000303
AG-347-K20_2667693151 = 60000613
AG-347-K20_2667693153 = 60000007
AG-347-K20_2667693154 = 60000238
AG-347-K20_2667693155 = 60000283
AG-347-K20_2667693157 = 60000589
AG-347-K20_2667693159 = 60000594
AG-347-K20_2667693160 = 60000550
AG-347-K20_2667693161 = 60000274
AG-347-K20_2667693162 = 60000174
AG-347-K20_2667693163 = 60000089
AG-347-K20_2667693167 = 60000402
AG-347-K20_2667693168 = 60000311
AG-347-K20_2667693171 = 60000524
AG-347-K20_2667693176 = 60000471
AG-347-K20_2667693177 = 60000365
AG-347-K20_2667693179 = 60000037
AG-347-K20_2667693180 = 60000048
AG-347-K20_2667693181 = 60000044
AG-347-K20_2667693182 = 60000469
AG-347-K20_2667693184 = 60000190
AG-347-K20_2667693185 = 60000239
AG-347-K20_2667693186 = 60000008
AG-347-K20_2667693187 = 60001521
AG-347-K20_2667693188 = 60000323
AG-347-K20_2667693190 = 60000070
AG-347-K20_2667693197 = 60000106
AG-347-K20_2667693198 = 60000177
AG-347-K20_2667693199 = 60000401
AG-347-K20_2667693201 = 60000192
AG-347-K20_2667693203 = 60000146
AG-347-K20_2667693204 = 60000165
AG-347-K20_2667693205 = 60000075
AG-347-K20_2667693206 = 60000049
AG-347-K20_2667693207 = 60000416
AG-347-K20_2667693208 = 60000565
AG-347-K20_2667693210 = 60000039
AG-347-K20_2667693212 = 60000009
AG-347-K20_2667693217 = 60000458
AG-347-K20_2667693221 = 60000081
AG-347-K20_2667693222 = 60000087
AG-347-K20_2667693232 = 60001501
AG-347-K20_2667693244 = 60001490
AG-347-K20_2667693247 = 60001962
AG-347-K20_2667693274 = 60001297
AG-347-K20_2667693304 = 60000950
AG-347-K20_2667693306 = 60000395
AG-347-K20_2667693307 = 60000707
AG-347-K20_2667693308 = 60000679
AG-347-K20_2667693312 = 60000739
AG-347-K20_2667693316 = 60001116
AG-347-K20_2667693317 = 60000894
AG-347-K20_2667693322 = 60001031
AG-347-K20_2667693323 = 60000011
AG-347-K20_2667693324 = 60000948
AG-347-K20_2667693325 = 60000063
AG-347-K20_2667693326 = 60000627
AG-347-K20_2667693328 = 60001049
AG-347-K20_2667693329 = 60000916
AG-347-K20_2667693336 = 60000706
AG-347-K20_2667693340 = 60000962
AG-347-K20_2667693347 = 60000023
AG-347-K20_2667693354 = 60000956
AG-347-K20_2667693356 = 60001001
AG-347-K20_2667693357 = 60001057
AG-347-K20_2667693358 = 60001080
AG-347-K20_2667693360 = 60001301
AG-347-K20_2667693363 = 60000969
AG-347-K20_2667693370 = 60001235
AG-347-K20_2667693378 = 60001404
AG-347-K20_2667693423 = 60001242
AG-347-K20_2667693425 = 60001597
AG-347-K20_2667693428 = 60000912
AG-347-K20_2667693432 = 60001089
AG-347-K20_2667693450 = 60001444
AG-347-K20_2667693469 = 60000877
AG-347-K20_2667693475 = 60000987
AG-347-K20_2667693477 = 60000909
AG-347-K20_2667693479 = 60000432
AG-347-K20_2667693480 = 60000500
AG-347-K20_2667693482 = 60000578
AG-347-K20_2667693484 = 60000461
AG-347-K20_2667693485 = 60001018
AG-347-K20_2667693486 = 60000995
AG-347-K20_2667693494 = 60001695
AG-347-K20_2667693502 = 60000593
AG-347-K20_2667693503 = 60000175
AG-347-K20_2667693505 = 60000005
AG-347-K20_2667693506 = 60000331
AG-347-K20_2667693507 = 60000138
AG-347-K20_2667693508 = 60000352
AG-347-K20_2667693511 = 60000405
AG-347-K20_2667693512 = 60000621
AG-347-K20_2667693516 = 60004158
AG-347-K20_2667693520 = 60003365
AG-347-K20_2667693527 = 60001385
AG-347-K20_2667693528 = 60001362
AG-347-K20_2667693537 = 60001292
AG-347-K20_2667693538 = 60003365
AG-347-K20_2667693542 = 60000001
AG-347-K20_2667693543 = 60000136
AG-347-K20_2667693544 = 60001181
AG-347-K20_2667693545 = 60000411
AG-347-K20_2667693549 = 60000361
AG-347-K20_2667693551 = 60000584
AG-347-K20_2667693553 = 60000033
AG-347-K20_2667693555 = 60000295
AG-347-K20_2667693556 = 60000415
AG-347-K20_2667693557 = 60000719
AG-347-K20_2667693564 = 60000121
AG-347-K20_2667693582 = 60000807
AG-347-K20_2667693583 = 60000605
AG-347-K20_2667693589 = 60000513
AG-347-K20_2667693598 = 60000954
AG-347-K20_2667693599 = 60000780
AG-347-K20_2667693600 = 60000796
AG-347-K20_2667693602 = 60000552
AG-347-K20_2667693604 = 60000783
AG-347-K20_2667693610 = 60000001
AG-347-L02_2667695490 = 60000692
AG-347-L02_2667695492 = 60000026
AG-347-L02_2667695496 = 60000484
AG-347-L02_2667695497 = 60000595
AG-347-L02_2667695499 = 60000674
AG-347-L02_2667695500 = 60000680
AG-347-L02_2667695501 = 60000824
AG-347-L02_2667695503 = 60000807
AG-347-L02_2667695504 = 60000605
AG-347-L02_2667695508 = 60000829
AG-347-L02_2667695512 = 60000781
AG-347-L02_2667695516 = 60001104
AG-347-L02_2667695537 = 60000928
AG-347-L02_2667695538 = 60000966
AG-347-L02_2667695539 = 60000769
AG-347-L02_2667695543 = 60000840
AG-347-L02_2667695545 = 60000717
AG-347-L02_2667695547 = 60000763
AG-347-L02_2667695549 = 60001244
AG-347-L02_2667695551 = 60000697
AG-347-L02_2667695557 = 60000959
AG-347-L02_2667695559 = 60000002
AG-347-L02_2667695562 = 60001077
AG-347-L02_2667695569 = 60000746
AG-347-L02_2667695573 = 60000393
AG-347-L02_2667695574 = 60000430
AG-347-L02_2667695575 = 60000661
AG-347-L02_2667695576 = 60001071
AG-347-L02_2667695577 = 60000748
AG-347-L02_2667695580 = 60000871
AG-347-L02_2667695581 = 60000777
AG-347-L02_2667695582 = 60000854
AG-347-L02_2667695585 = 60000026
AG-347-L02_2667695586 = 60001042
AG-347-L02_2667695587 = 60000837
AG-347-L02_2667695589 = 60000942
AG-347-L02_2667695590 = 60000968
AG-347-L02_2667695592 = 60001021
AG-347-L02_2667695595 = 60000855
AG-347-L02_2667695596 = 60000868
AG-347-L02_2667695597 = 60000725
AG-347-L02_2667695602 = 60000681
AG-347-L02_2667695607 = 60000023
AG-347-L02_2667695617 = 60000988
AG-347-L02_2667695623 = 60000625
AG-347-L02_2667695632 = 60001346
AG-347-L02_2667695633 = 60001163
AG-347-L02_2667695656 = 60010523
AG-347-L02_2667695660 = 60000125
AG-347-L02_2667695671 = 60000827
AG-347-L02_2667695673 = 60001189
AG-347-L02_2667695676 = 60001036
AG-347-L02_2667695677 = 60001056
AG-347-L02_2667695679 = 60001105
AG-347-L02_2667695680 = 60001043
AG-347-L02_2667695682 = 60001158
AG-347-L02_2667695684 = 60001070
AG-347-L02_2667695685 = 60000007
AG-347-L02_2667695686 = 60000933
AG-347-L02_2667695690 = 60001022
AG-347-L02_2667695691 = 60001002
AG-347-L02_2667695710 = 60001069
AG-347-L02_2667695724 = 60001341
AG-347-L02_2667695726 = 60000929
AG-347-L02_2667695727 = 60000999
AG-347-L02_2667695728 = 60001034
AG-347-L02_2667695734 = 60001587
AG-347-L02_2667695753 = 60000795
AG-347-L02_2667695754 = 60000003
AG-347-L02_2667695755 = 60000001
AG-347-L02_2667695762 = 60001060
AG-347-L02_2667695765 = 60001058
AG-347-L02_2667695766 = 60001047
AG-347-L02_2667695768 = 60000943
AG-347-L02_2667695769 = 60000953
AG-347-L02_2667695771 = 60000609
AG-347-L02_2667695774 = 60000664
AG-347-L02_2667695776 = 60001484
AG-347-L02_2667695777 = 60000641
AG-347-L02_2667695779 = 60000836
AG-347-L02_2667695780 = 60000891
AG-347-L02_2667695781 = 60000764
AG-347-L02_2667695782 = 60000573
AG-347-L02_2667695783 = 60000672
AG-347-L02_2667695786 = 60000214
AG-347-L02_2667695788 = 60000543
AG-347-L02_2667695790 = 60000557
AG-347-L02_2667695792 = 60000380
AG-347-L02_2667695797 = 60000407
AG-347-L02_2667695800 = 60000347
AG-347-L02_2667695801 = 60000112
AG-347-L02_2667695802 = 60000493
AG-347-L02_2667695807 = 60000107
AG-347-L02_2667695811 = 60000428
AG-347-L02_2667695813 = 60000635
AG-347-L02_2667695815 = 60000016
AG-347-L02_2667695817 = 60000108
AG-347-L02_2667695818 = 60000105
AG-347-L02_2667695819 = 60000003
AG-347-L02_2667695820 = 60000233
AG-347-L02_2667695822 = 60000145
AG-347-L02_2667695823 = 60000140
AG-347-L02_2667695824 = 60000318
AG-347-L02_2667695826 = 60000078
AG-347-L02_2667695827 = 60000139
AG-347-L02_2667695829 = 60000596
AG-347-L02_2667695830 = 60000346
AG-347-L02_2667695833 = 60000750
AG-347-L02_2667695839 = 60000102
AG-347-L02_2667695840 = 60000141
AG-347-L02_2667695842 = 60000316
AG-347-L02_2667695844 = 60000176
AG-347-L02_2667695846 = 60001319
AG-347-L02_2667695852 = 60000258
AG-347-L02_2667695853 = 60000157
AG-347-L02_2667695856 = 60000234
AG-347-L02_2667695860 = 60000286
AG-347-L02_2667695862 = 60000676
AG-347-L02_2667695863 = 60000660
AG-347-L02_2667695868 = 60000052
AG-347-L02_2667695870 = 60000335
AG-347-L02_2667695871 = 60000918
AG-347-L02_2667695872 = 60000293
AG-347-L02_2667695873 = 60000544
AG-347-L02_2667695875 = 60000630
AG-347-L02_2667695891 = 60000412
AG-347-L02_2667695892 = 60000117
AG-347-L02_2667695900 = 60000345
AG-347-L02_2667695902 = 60000389
AG-347-L02_2667695904 = 60000501
AG-347-L02_2667695905 = 60000202
AG-347-L02_2667695907 = 60000142
AG-347-L02_2667695910 = 60001509
AG-347-L02_2667695914 = 60000125
AG-347-L02_2667695921 = 60000359
AG-347-L02_2667695925 = 60001014
AG-347-L02_2667695926 = 60000724
AG-347-L02_2667695927 = 60000639
AG-347-L02_2667695928 = 60000583
AG-347-L02_2667695929 = 60000330
AG-347-L02_2667695930 = 60000371
AG-347-L02_2667695931 = 60000397
AG-347-L02_2667695932 = 60000545
AG-347-L02_2667695933 = 60000585
AG-347-L02_2667695935 = 60000755
AG-347-L02_2667695936 = 60000586
AG-347-L02_2667695937 = 60000561
AG-347-L02_2667695938 = 60000464
AG-347-L02_2667695939 = 60000538
AG-347-L02_2667695940 = 60000372
AG-347-L02_2667695941 = 60000350
AG-347-L02_2667695942 = 60000301
AG-347-L02_2667695943 = 60000437
AG-347-L02_2667695944 = 60000241
AG-347-L02_2667695945 = 60000353
AG-347-L02_2667695946 = 60000315
AG-347-L02_2667695947 = 60000221
AG-347-L02_2667695948 = 60000184
AG-347-L02_2667695949 = 60000375
AG-347-L02_2667695950 = 60000245
AG-347-L02_2667695951 = 60000329
AG-347-L02_2667695952 = 60000351
AG-347-L02_2667695954 = 60000226
AG-347-L02_2667695956 = 60000155
AG-347-L02_2667695964 = 60000087
AG-347-L02_2667695965 = 60000081
AG-347-L02_2667695968 = 60000458
AG-347-L02_2667695973 = 60000009
AG-347-L02_2667695975 = 60000039
AG-347-L02_2667695985 = 60001345
AG-347-L02_2667696007 = 60001528
AG-347-L02_2667696009 = 60000741
AG-347-L02_2667696018 = 60001083
AG-347-L02_2667696020 = 60001006
AG-347-L02_2667696021 = 60001020
AG-347-L02_2667696022 = 60000024
AG-347-L02_2667696025 = 60001033
AG-347-L02_2667696027 = 60001048
AG-347-L02_2667696029 = 60000990
AG-347-L02_2667696031 = 60001067
AG-347-L02_2667696032 = 60000659
AG-347-L02_2667696033 = 60000489
AG-347-L02_2667696037 = 60000687
AG-347-L02_2667696038 = 60000883
AG-347-L02_2667696039 = 60000756
AG-347-L02_2667696040 = 60000759
AG-347-L02_2667696042 = 60000786
AG-347-L02_2667696046 = 60000522
AG-347-L02_2667696047 = 60000363
AG-347-L02_2667696048 = 60000473
AG-347-L02_2667696051 = 60000447
AG-347-L02_2667696052 = 60000297
AG-347-L02_2667696061 = 60000623
AG-347-L02_2667696062 = 60000505
AG-347-L02_2667696063 = 60000003
AG-347-L02_2667696064 = 60000282
AG-347-L02_2667696065 = 60000249
AG-347-L02_2667696066 = 60000310
AG-347-L02_2667696067 = 60000356
AG-347-L02_2667696069 = 60000376
AG-347-L02_2667696070 = 60000841
AG-347-L02_2667696072 = 60000826
AG-347-L02_2667696073 = 60000830
AG-347-L02_2667696077 = 60000747
AG-347-L02_2667696078 = 60001253
AG-347-L02_2667696080 = 60000610
AG-347-L02_2667696081 = 60000964
AG-347-L02_2667696082 = 60000844
AG-347-L02_2667696083 = 60000809
AG-347-L02_2667696086 = 60001118
AG-347-L02_2667696087 = 60000897
AG-347-L02_2667696088 = 60000607
AG-347-L02_2667696089 = 60000701
AG-347-L02_2667696090 = 60000767
AG-347-L02_2667696092 = 60000431
AG-347-L02_2667696093 = 60000708
AG-347-L02_2667696094 = 60000512
AG-347-L02_2667696096 = 60000291
AG-347-L02_2667696099 = 60000457
AG-347-L02_2667696100 = 60000279
AG-347-L02_2667696107 = 60000452
AG-347-L02_2667696109 = 60000569
AG-347-L02_2667696110 = 60000657
AG-347-L02_2667696111 = 60000564
AG-347-L02_2667696115 = 60000631
AG-347-L02_2667696116 = 60000459
AG-347-L02_2667696117 = 60000653
AG-347-L02_2667696121 = 60000395
AG-347-L02_2667696122 = 60000707
AG-347-L02_2667696123 = 60000679
AG-347-L02_2667696128 = 60000739
AG-347-L02_2667696132 = 60001116
AG-347-L02_2667696133 = 60000894
AG-347-L02_2667696138 = 60001031
AG-347-L02_2667696139 = 60000011
AG-347-L02_2667696140 = 60000948
AG-347-L02_2667696141 = 60000063
AG-347-L02_2667696142 = 60000627
AG-347-L02_2667696144 = 60001049
AG-347-L02_2667696145 = 60000916
AG-347-L02_2667696150 = 60001767
AG-347-L02_2667696157 = 60000706
AG-347-L02_2667696161 = 60000962
AG-347-L02_2667696168 = 60000023
AG-347-L02_2667696175 = 60000956
AG-347-L02_2667696177 = 60001001
AG-347-L02_2667696178 = 60001057
AG-347-L02_2667696179 = 60001080
AG-347-L02_2667696181 = 60001301
AG-347-L02_2667696184 = 60000969
AG-347-L02_2667696186 = 60000796
AG-347-L02_2667696187 = 60000780
AG-347-L02_2667696189 = 60000242
AG-347-L02_2667696191 = 60000647
AG-347-L02_2667696199 = 60001586
AG-347-L02_2667696200 = 60001229
AG-347-L02_2667696203 = 60000046
AG-347-L02_2667696206 = 60007037
AG-347-L02_2667696208 = 60001471
AG-347-L02_2667696212 = 60001229
AG-347-L02_2667696213 = 60002995
AG-347-L02_2667696217 = 60001425
AG-347-L02_2667696218 = 60001332
AG-347-L02_2667696219 = 60001292
AG-347-L02_2667696229 = 60000292
AG-347-L02_2667696230 = 60000292
AG-347-L02_2667696232 = 60000387
AG-347-L02_2667696234 = 60000178
AG-347-L02_2667696237 = 60000130
AG-347-L02_2667696238 = 60000072
AG-347-L02_2667696245 = 60000556
AG-347-L02_2667696247 = 60000033
AG-347-L02_2667696249 = 60000295
AG-347-L02_2667696250 = 60000415
AG-347-L02_2667696251 = 60000719
AG-347-L02_2667696254 = 60000529
AG-347-L02_2667696255 = 60000408
AG-347-L02_2667696257 = 60000076
AG-347-L02_2667696258 = 60000579
AG-347-L02_2667696259 = 60000069
AG-347-L02_2667696260 = 60000188
AG-347-L02_2667696261 = 60000322
AG-347-L02_2667696264 = 60000558
AG-347-L02_2667696266 = 60000487
AG-347-L02_2667696267 = 60000029
AG-347-L02_2667696268 = 60000546
AG-347-L02_2667696270 = 60000553
AG-347-L02_2667696271 = 60000064
AG-347-L02_2667696273 = 60000590
AG-347-L02_2667696274 = 60000611
AG-347-L02_2667696275 = 60000475
AG-347-L02_2667696276 = 60000385
AG-347-L02_2667696277 = 60000381
AG-347-L02_2667696278 = 60000261
AG-347-L02_2667696279 = 60000011
AG-347-L02_2667696280 = 60000354
AG-347-L02_2667696282 = 60000275
AG-347-L02_2667696291 = 60000390
AG-347-L02_2667696300 = 60000161
AG-347-L02_2667696302 = 60000160
AG-347-L02_2667696303 = 60000149
AG-347-L02_2667696304 = 60000068
AG-347-L02_2667696305 = 60000095
AG-347-L02_2667696306 = 60000166
AG-347-L02_2667696309 = 60000269
AG-347-L02_2667696310 = 60000119
AG-347-L02_2667696313 = 60000057
AG-347-L02_2667696317 = 60000584
AG-347-L02_2667696319 = 60000361
AG-347-L02_2667696323 = 60000411
AG-347-L02_2667696324 = 60001181
AG-347-L02_2667696325 = 60000136
AG-347-L02_2667696326 = 60000001
AG-347-L02_2667696327 = 60000728
AG-347-L02_2667696329 = 60000032
AG-347-L02_2667696334 = 60000115
AG-347-L02_2667696335 = 60000042
AG-347-L02_2667696337 = 60000167
AG-347-L02_2667696341 = 60000103
AG-347-L02_2667696344 = 60000110
AG-347-L02_2667696345 = 60000002
AG-347-L02_2667696346 = 60000788
AG-347-L02_2667696347 = 60000498
AG-347-L02_2667696348 = 60000417
AG-347-L02_2667696349 = 60000468
AG-347-L02_2667696351 = 60000527
AG-347-L02_2667696352 = 60000470
AG-347-L02_2667696353 = 60000442
AG-347-L02_2667696354 = 60000290
AG-347-L02_2667696355 = 60000533
AG-347-L02_2667696356 = 60000333
AG-347-L02_2667696357 = 60000273
AG-347-L02_2667696358 = 60000210
AG-347-L02_2667696361 = 60000124
AG-347-L02_2667696363 = 60000203
AG-347-L02_2667696365 = 60000122
AG-347-L02_2667696367 = 60001222
AG-347-L02_2667696368 = 60000257
AG-347-L02_2667696369 = 60000253
AG-347-L02_2667696370 = 60000209
AG-347-L02_2667696372 = 60000219
AG-347-L02_2667696373 = 60000419
AG-347-L02_2667696374 = 60000259
AG-347-L02_2667696376 = 60000409
AG-347-L02_2667696379 = 60000299
AG-347-L02_2667696380 = 60000189
AG-347-L02_2667696381 = 60000148
AG-347-L02_2667696382 = 60000017
AG-347-L02_2667696385 = 60000425
AG-347-L02_2667696387 = 60000816
AG-347-L02_2667696392 = 60000168
AG-347-L02_2667696393 = 60000114
AG-347-L02_2667696394 = 60000281
AG-347-L02_2667696395 = 60000255
AG-347-L02_2667696396 = 60000262
AG-347-L02_2667696403 = 60000247
AG-347-L02_2667696404 = 60000200
AG-347-L02_2667696408 = 60001260
AG-347-L02_2667696410 = 60001133
AG-347-L02_2667696411 = 60001298
AG-347-L02_2667696413 = 60001008
AG-347-L02_2667696415 = 60000931
AG-347-L02_2667696422 = 60000954
AG-347-L02_2667696426 = 60001184
AG-347-L02_2667696431 = 60001197
AG-347-L02_2667696436 = 60000038
AG-347-L02_2667696445 = 60001264
AG-347-L02_2667696447 = 60000001
AG-347-L02_2667696462 = 60000877
AG-347-L02_2667696468 = 60000987
AG-347-L02_2667696470 = 60000909
AG-347-L02_2667696472 = 60000432
AG-347-L02_2667696473 = 60000500
AG-347-L02_2667696475 = 60000578
AG-347-L02_2667696477 = 60000461
AG-347-L02_2667696478 = 60001018
AG-347-L02_2667696479 = 60000995
AG-347-L02_2667696502 = 60001444
AG-347-L02_2667696521 = 60001089
AG-347-L02_2667696524 = 60001246
AG-347-L02_2667696525 = 60000319
AG-347-L02_2667696530 = 60000135
AG-347-L02_2667696531 = 60000205
AG-347-L02_2667696533 = 60000256
AG-347-L02_2667696534 = 60000420
AG-347-L02_2667696535 = 60001334
AG-347-L02_2667696536 = 60001619
AG-347-L02_2667696540 = 60000054
AG-347-L02_2667696541 = 60000074
AG-347-L02_2667696545 = 60000198
AG-347-L02_2667696546 = 60000183
AG-347-L02_2667696547 = 60000113
AG-347-L02_2667696550 = 60000101
AG-347-L02_2667696554 = 60000169
AG-347-L02_2667696555 = 60000093
AG-347-L02_2667696558 = 60000094
AG-347-L02_2667696563 = 60000277
AG-347-L02_2667696564 = 60000020
AG-347-L02_2667696566 = 60000374
AG-347-L02_2667696567 = 60000399
AG-347-L02_2667696571 = 60000495
AG-347-L02_2667696575 = 60000379
AG-347-L02_2667696577 = 60000128
AG-347-L02_2667696578 = 60000153
AG-347-L02_2667696579 = 60000182
AG-347-L02_2667696582 = 60000151
AG-347-L02_2667696583 = 60000071
AG-347-L02_2667696584 = 60000083
AG-347-L02_2667696588 = 60000096
AG-347-L02_2667696590 = 60001516
AG-347-L02_2667696591 = 60000667
AG-347-L02_2667696597 = 60000092
AG-347-L02_2667696598 = 60000287
AG-347-L02_2667696599 = 60000566
AG-347-L02_2667696601 = 60000288
AG-347-L02_2667696604 = 60000384
AG-347-L02_2667696605 = 60000358
AG-347-L02_2667696608 = 60000303
AG-347-L02_2667696609 = 60000613
AG-347-L02_2667696611 = 60000007
AG-347-L02_2667696612 = 60000238
AG-347-L02_2667696613 = 60000283
AG-347-L02_2667696622 = 60001259
AG-347-L02_2667696627 = 60001132
AG-347-L02_2667696629 = 60001599
AG-347-L02_2667696634 = 60001328
AG-347-L02_2667696636 = 60001119
AG-347-L02_2667696638 = 60001616
AG-347-L02_2667696640 = 60001152
AG-347-L02_2667696641 = 60001134
AG-347-L02_2667696642 = 60001040
AG-347-L02_2667696644 = 60000733
AG-347-L02_2667696646 = 60000669
AG-347-L02_2667696647 = 60000009
AG-347-L02_2667696651 = 60000648
AG-347-L02_2667696652 = 60000800
AG-347-L02_2667696654 = 60001064
AG-347-L02_2667696655 = 60000002
AG-347-L02_2667696658 = 60000861
AG-347-L02_2667696662 = 60000919
AG-347-L02_2667696663 = 60000886
AG-347-L02_2667696669 = 60000805
AG-347-L02_2667696670 = 60000502
AG-347-L02_2667696672 = 60000732
AG-347-L02_2667696674 = 60000867
AG-347-L02_2667696675 = 60000806
AG-347-L02_2667696676 = 60000718
AG-347-L02_2667696693 = 60000065
AG-347-L02_2667696694 = 60002338
AG-347-L02_2667696726 = 60000593
AG-347-L02_2667696727 = 60000175
AG-347-L02_2667696729 = 60000005
AG-347-L02_2667696730 = 60000331
AG-347-L02_2667696731 = 60000138
AG-347-L02_2667696732 = 60000352
AG-347-L02_2667696735 = 60000405
AG-347-L02_2667696736 = 60000621
AG-347-L02_2667696739 = 60000325
AG-347-L02_2667696743 = 60000551
AG-347-L02_2667696744 = 60000507
AG-347-L02_2667696745 = 60000690
AG-347-L02_2667696746 = 60000726
AG-347-L02_2667696747 = 60000742
AG-347-L02_2667696748 = 60000833
AG-347-L02_2667696750 = 60000624
AG-347-L02_2667696751 = 60001537
AG-347-L02_2667696752 = 60000783
AG-347-L02_2667696754 = 60000552
AG-347-L02_2667696755 = 60000589
AG-347-L02_2667696757 = 60000594
AG-347-L02_2667696758 = 60000550
AG-347-L02_2667696759 = 60000274
AG-347-L02_2667696760 = 60000174
AG-347-L02_2667696761 = 60000089
AG-347-L02_2667696767 = 60001490
AG-347-L02_2667696769 = 60001962
AG-347-L02_2667696778 = 60001501
AG-347-L02_2667696810 = 60001297
AG-347-L02_2667696836 = 60000950
AG-347-L02_2667696838 = 60000395
AG-347-L02_2667696839 = 60001187
AG-347-L02_2667696840 = 60001192
AG-347-L02_2667696841 = 60001094
AG-347-L02_2667696842 = 60001095
AG-347-L02_2667696843 = 60001005
AG-347-L02_2667696850 = 60001171
AG-347-L02_2667696851 = 60001096
AG-347-L02_2667696852 = 60000923
AG-347-L02_2667696855 = 60000992
AG-347-L02_2667696857 = 60001283
AG-347-L02_2667696858 = 60000902
AG-347-L02_2667696859 = 60001050
AG-347-L02_2667696860 = 60001647
AG-347-L02_2667696861 = 60001107
AG-347-L02_2667696866 = 60001224
AG-347-L02_2667696870 = 60000637
AG-347-L02_2667696871 = 60000503
AG-347-L02_2667696872 = 60000563
AG-347-L02_2667696877 = 60000869
AG-347-L02_2667696878 = 60000843
AG-347-L02_2667696881 = 60000898
AG-347-L02_2667696882 = 60000716
AG-347-L02_2667696883 = 60000665
AG-347-L02_2667696886 = 60001131
AG-347-L02_2667696888 = 60000535
AG-347-L02_2667696889 = 60000688
AG-347-L02_2667696890 = 60000456
AG-347-L02_2667696892 = 60000858
AG-347-L02_2667696894 = 60000775
AG-347-L02_2667696896 = 60000757
AG-347-L02_2667696897 = 60000429
AG-347-L02_2667696899 = 60000348
AG-347-L02_2667696901 = 60000265
AG-347-L02_2667696902 = 60000321
AG-347-L02_2667696903 = 60000367
AG-347-L02_2667696907 = 60000655
AG-347-L02_2667696913 = 60000378
AG-347-L02_2667696916 = 60000439
AG-347-L02_2667696920 = 60000702
AG-347-L02_2667696922 = 60000616
AG-347-L02_2667696926 = 60000478
AG-347-L02_2667696929 = 60000555
AG-347-L02_2667696930 = 60000650
AG-347-L02_2667696931 = 60001333
AG-347-L02_2667696932 = 60000675
AG-347-L02_2667696933 = 60000460
AG-347-L02_2667696935 = 60000400
AG-347-L02_2667696937 = 60000312
AG-347-L02_2667696938 = 60000243
AG-347-L02_2667696939 = 60000228
AG-347-L02_2667696943 = 60001242
AG-347-L02_2667696978 = 60001330
AG-347-L02_2667696999 = 60000828
AG-347-L02_2667697002 = 60000768
AG-347-L02_2667697005 = 60000940
AG-347-L02_2667697007 = 60001093
AG-347-L02_2667697009 = 60001447
AG-347-L02_2667697011 = 60000831
AG-347-L02_2667697016 = 60001382
AG-347-L02_2667697017 = 60001262
AG-347-L02_2667697018 = 60001317
AG-347-L02_2667697019 = 60001326
AG-347-L02_2667697020 = 60001340
AG-347-L02_2667697021 = 60001355
AG-347-L02_2667697022 = 60001331
AG-347-L02_2667697023 = 60001304
AG-347-L02_2667697024 = 60001296
AG-347-L02_2667697041 = 60001193
AG-347-L02_2667697046 = 60000065
AG-347-L02_2667697053 = 60000013
AG-347-L02_2667697055 = 60001165
AG-347-L02_2667697058 = 60001073
AG-347-L02_2667697061 = 60000822
AG-347-L02_2667697063 = 60000699
AG-347-L02_2667697066 = 60000403
AG-347-L02_2667697067 = 60000207
AG-347-L02_2667697071 = 60000839
AG-347-L02_2667697076 = 60000499
AG-347-L02_2667697077 = 60000492
AG-347-L02_2667697078 = 60000652
AG-347-L02_2667697080 = 60000576
AG-347-L02_2667697081 = 60000604
AG-347-L02_2667697085 = 60000789
AG-347-L02_2667697107 = 60001404
AG-347-L02_2667697112 = 60001235
AG-347-L02_2667697118 = 60000177
AG-347-L02_2667697119 = 60000106
AG-347-L02_2667697126 = 60000070
AG-347-L02_2667697128 = 60000323
AG-347-L02_2667697129 = 60001521
AG-347-L02_2667697130 = 60000008
AG-347-L02_2667697131 = 60000239
AG-347-L02_2667697132 = 60000190
AG-347-L02_2667697134 = 60000469
AG-347-L02_2667697135 = 60000044
AG-347-L02_2667697136 = 60000048
AG-347-L02_2667697137 = 60000037
AG-347-L02_2667697138 = 60001392
AG-347-L02_2667697143 = 60000772
AG-347-L02_2667697144 = 60000722
AG-347-L02_2667697145 = 60000201
AG-347-L02_2667697146 = 60000523
AG-347-L02_2667697147 = 60000619
AG-347-L02_2667697154 = 60000622
AG-347-L02_2667697155 = 60001206
AG-347-L02_2667697158 = 60000013
AG-347-L02_2667697162 = 60000133
AG-347-L02_2667697163 = 60000453
AG-347-L02_2667697164 = 60000488
AG-347-L02_2667697165 = 60000488
AG-347-L02_2667697167 = 60001251
AG-347-L02_2667697173 = 60000620
AG-347-L02_2667697178 = 60000591
AG-347-L02_2667697182 = 60000792
AG-347-L02_2667697187 = 60000906
AG-347-L02_2667697189 = 60000663
AG-347-L02_2667697193 = 60006025
AG-347-L02_2667697196 = 60000150
AG-347-L02_2667697205 = 60000088
AG-347-L02_2667697210 = 60000592
AG-347-L02_2667697211 = 60000559
AG-347-L02_2667697212 = 60000548
AG-347-L02_2667697213 = 60000326
AG-347-L02_2667697214 = 60001251
AG-347-L02_2667697216 = 60000364
AG-347-L02_2667697219 = 60000396
AG-347-L02_2667697226 = 60000008
AG-347-L02_2667697228 = 60000532
AG-347-L02_2667697232 = 60000170
AG-347-L02_2667697234 = 60000067
AG-347-L02_2667697235 = 60000041
AG-347-L02_2667697236 = 60000077
AG-347-L02_2667697238 = 60000193
AG-347-L02_2667697258 = 60000602
AG-347-L02_2667697259 = 60000785
AG-347-L02_2667697262 = 60000144
AG-347-L02_2667697263 = 60000445
AG-347-L02_2667697267 = 60000803
AG-347-L02_2667697268 = 60000039
AG-347-L02_2667697269 = 60000565
AG-347-L02_2667697270 = 60000416
AG-347-L02_2667697271 = 60000049
AG-347-L02_2667697272 = 60000602
AG-347-L02_2667697274 = 60000870
AG-347-L02_2667697275 = 60000308
AG-347-L02_2667697276 = 60000225
AG-347-L02_2667697277 = 60000150
AG-347-L02_2667697280 = 60000698
AG-347-L02_2667697282 = 60000513
AG-347-L02_2667697291 = 60001289
AG-347-L02_2667697298 = 60000471
AG-347-L02_2667697300 = 60000365
AG-347-L02_2667697301 = 60001035
AG-347-L02_2667697302 = 60000368
AG-347-L02_2667697304 = 60000005
AG-347-L21_2667702608 = 60000473
AG-347-L21_2667702609 = 60000363
AG-347-L21_2667702610 = 60000522
AG-347-L21_2667702613 = 60000786
AG-347-L21_2667702615 = 60000759
AG-347-L21_2667702616 = 60000756
AG-347-L21_2667702617 = 60000883
AG-347-L21_2667702618 = 60000687
AG-347-L21_2667702622 = 60000489
AG-347-L21_2667702623 = 60000659
AG-347-L21_2667702624 = 60000659
AG-347-L21_2667702625 = 60001067
AG-347-L21_2667702627 = 60000990
AG-347-L21_2667702629 = 60001048
AG-347-L21_2667702631 = 60001033
AG-347-L21_2667702634 = 60000024
AG-347-L21_2667702635 = 60001020
AG-347-L21_2667702636 = 60001006
AG-347-L21_2667702638 = 60001083
AG-347-L21_2667702648 = 60000741
AG-347-L21_2667702650 = 60001528
AG-347-L21_2667702675 = 60001345
AG-347-L21_2667702702 = 60000065
AG-347-L21_2667702703 = 60002338
AG-347-L21_2667702730 = 60000593
AG-347-L21_2667702731 = 60000175
AG-347-L21_2667702733 = 60000005
AG-347-L21_2667702734 = 60000331
AG-347-L21_2667702735 = 60000138
AG-347-L21_2667702736 = 60000352
AG-347-L21_2667702739 = 60000405
AG-347-L21_2667702740 = 60000621
AG-347-L21_2667702743 = 60000325
AG-347-L21_2667702747 = 60000551
AG-347-L21_2667702748 = 60000507
AG-347-L21_2667702749 = 60000690
AG-347-L21_2667702750 = 60000726
AG-347-L21_2667702751 = 60000742
AG-347-L21_2667702752 = 60000833
AG-347-L21_2667702754 = 60000624
AG-347-L21_2667702755 = 60001537
AG-347-L21_2667702756 = 60000783
AG-347-L21_2667702758 = 60000552
AG-347-L21_2667702759 = 60000589
AG-347-L21_2667702761 = 60000594
AG-347-L21_2667702762 = 60000550
AG-347-L21_2667702763 = 60000274
AG-347-L21_2667702764 = 60000174
AG-347-L21_2667702765 = 60000089
AG-347-L21_2667702769 = 60000402
AG-347-L21_2667702770 = 60000311
AG-347-L21_2667702773 = 60000524
AG-347-L21_2667702778 = 60000471
AG-347-L21_2667702779 = 60000365
AG-347-L21_2667702781 = 60000037
AG-347-L21_2667702782 = 60000048
AG-347-L21_2667702783 = 60000044
AG-347-L21_2667702784 = 60000469
AG-347-L21_2667702786 = 60000190
AG-347-L21_2667702787 = 60000239
AG-347-L21_2667702788 = 60000008
AG-347-L21_2667702789 = 60001521
AG-347-L21_2667702790 = 60000323
AG-347-L21_2667702792 = 60000070
AG-347-L21_2667702799 = 60000106
AG-347-L21_2667702800 = 60000177
AG-347-L21_2667702801 = 60000401
AG-347-L21_2667702803 = 60000192
AG-347-L21_2667702805 = 60000146
AG-347-L21_2667702806 = 60000165
AG-347-L21_2667702807 = 60000075
AG-347-L21_2667702808 = 60000049
AG-347-L21_2667702809 = 60000416
AG-347-L21_2667702810 = 60000565
AG-347-L21_2667702811 = 60000039
AG-347-L21_2667702813 = 60000009
AG-347-L21_2667702814 = 60001113
AG-347-L21_2667702818 = 60000458
AG-347-L21_2667702822 = 60000081
AG-347-L21_2667702823 = 60000087
AG-347-L21_2667702828 = 60000155
AG-347-L21_2667702830 = 60000226
AG-347-L21_2667702832 = 60000351
AG-347-L21_2667702833 = 60000329
AG-347-L21_2667702834 = 60000245
AG-347-L21_2667702835 = 60000375
AG-347-L21_2667702836 = 60000184
AG-347-L21_2667702837 = 60000221
AG-347-L21_2667702838 = 60000315
AG-347-L21_2667702839 = 60000353
AG-347-L21_2667702840 = 60000241
AG-347-L21_2667702841 = 60000437
AG-347-L21_2667702842 = 60000301
AG-347-L21_2667702843 = 60000350
AG-347-L21_2667702844 = 60000372
AG-347-L21_2667702847 = 60000667
AG-347-L21_2667702848 = 60001516
AG-347-L21_2667702850 = 60000096
AG-347-L21_2667702854 = 60000083
AG-347-L21_2667702855 = 60000071
AG-347-L21_2667702856 = 60000151
AG-347-L21_2667702859 = 60000182
AG-347-L21_2667702860 = 60000153
AG-347-L21_2667702861 = 60000128
AG-347-L21_2667702863 = 60000379
AG-347-L21_2667702867 = 60000495
AG-347-L21_2667702871 = 60000399
AG-347-L21_2667702872 = 60000374
AG-347-L21_2667702874 = 60000020
AG-347-L21_2667702875 = 60000277
AG-347-L21_2667702880 = 60000094
AG-347-L21_2667702883 = 60000093
AG-347-L21_2667702884 = 60000169
AG-347-L21_2667702888 = 60000101
AG-347-L21_2667702891 = 60000113
AG-347-L21_2667702892 = 60000183
AG-347-L21_2667702893 = 60000198
AG-347-L21_2667702897 = 60000074
AG-347-L21_2667702898 = 60000054
AG-347-L21_2667702902 = 60001619
AG-347-L21_2667702903 = 60001334
AG-347-L21_2667702904 = 60000420
AG-347-L21_2667702905 = 60000256
AG-347-L21_2667702907 = 60000205
AG-347-L21_2667702908 = 60000135
AG-347-L21_2667702913 = 60000319
AG-347-L21_2667702914 = 60001246
AG-347-L21_2667702918 = 60000057
AG-347-L21_2667702922 = 60000584
AG-347-L21_2667702924 = 60000361
AG-347-L21_2667702928 = 60000411
AG-347-L21_2667702929 = 60001181
AG-347-L21_2667702930 = 60000136
AG-347-L21_2667702931 = 60000001
AG-347-L21_2667702932 = 60000728
AG-347-L21_2667702934 = 60000032
AG-347-L21_2667702939 = 60000115
AG-347-L21_2667702940 = 60000042
AG-347-L21_2667702942 = 60000167
AG-347-L21_2667702946 = 60000103
AG-347-L21_2667702949 = 60000110
AG-347-L21_2667702950 = 60000002
AG-347-L21_2667702951 = 60000788
AG-347-L21_2667702952 = 60000498
AG-347-L21_2667702953 = 60000417
AG-347-L21_2667702954 = 60000468
AG-347-L21_2667702956 = 60000527
AG-347-L21_2667702957 = 60000470
AG-347-L21_2667702958 = 60000442
AG-347-L21_2667702959 = 60000290
AG-347-L21_2667702960 = 60000533
AG-347-L21_2667702961 = 60000333
AG-347-L21_2667702962 = 60000273
AG-347-L21_2667702963 = 60000210
AG-347-L21_2667702966 = 60000124
AG-347-L21_2667702968 = 60000203
AG-347-L21_2667702970 = 60000122
AG-347-L21_2667702972 = 60001222
AG-347-L21_2667702973 = 60000257
AG-347-L21_2667702974 = 60000253
AG-347-L21_2667702975 = 60000209
AG-347-L21_2667702977 = 60000219
AG-347-L21_2667702978 = 60000419
AG-347-L21_2667702979 = 60000259
AG-347-L21_2667702981 = 60000409
AG-347-L21_2667702984 = 60000299
AG-347-L21_2667702985 = 60000189
AG-347-L21_2667702986 = 60000148
AG-347-L21_2667702987 = 60000017
AG-347-L21_2667702990 = 60000425
AG-347-L21_2667702992 = 60000816
AG-347-L21_2667702997 = 60000168
AG-347-L21_2667702998 = 60000114
AG-347-L21_2667702999 = 60000281
AG-347-L21_2667703000 = 60000255
AG-347-L21_2667703001 = 60000262
AG-347-L21_2667703008 = 60000247
AG-347-L21_2667703009 = 60000200
AG-347-L21_2667703010 = 60000557
AG-347-L21_2667703012 = 60000543
AG-347-L21_2667703013 = 60000543
AG-347-L21_2667703015 = 60000214
AG-347-L21_2667703018 = 60000672
AG-347-L21_2667703019 = 60000573
AG-347-L21_2667703020 = 60000764
AG-347-L21_2667703021 = 60000891
AG-347-L21_2667703022 = 60000836
AG-347-L21_2667703024 = 60000641
AG-347-L21_2667703025 = 60001484
AG-347-L21_2667703027 = 60000664
AG-347-L21_2667703030 = 60000609
AG-347-L21_2667703032 = 60000953
AG-347-L21_2667703033 = 60000943
AG-347-L21_2667703035 = 60001047
AG-347-L21_2667703036 = 60001058
AG-347-L21_2667703039 = 60001060
AG-347-L21_2667703046 = 60000001
AG-347-L21_2667703047 = 60000003
AG-347-L21_2667703048 = 60000795
AG-347-L21_2667703068 = 60001587
AG-347-L21_2667703074 = 60001034
AG-347-L21_2667703075 = 60000999
AG-347-L21_2667703076 = 60000929
AG-347-L21_2667703079 = 60001385
AG-347-L21_2667703080 = 60001362
AG-347-L21_2667703084 = 60001747
AG-347-L21_2667703088 = 60001341
AG-347-L21_2667703103 = 60001069
AG-347-L21_2667703122 = 60001002
AG-347-L21_2667703123 = 60001022
AG-347-L21_2667703127 = 60000933
AG-347-L21_2667703128 = 60000007
AG-347-L21_2667703129 = 60001070
AG-347-L21_2667703131 = 60001158
AG-347-L21_2667703133 = 60001043
AG-347-L21_2667703134 = 60001105
AG-347-L21_2667703136 = 60001056
AG-347-L21_2667703137 = 60001036
AG-347-L21_2667703140 = 60001189
AG-347-L21_2667703142 = 60000827
AG-347-L21_2667703163 = 60000161
AG-347-L21_2667703165 = 60000160
AG-347-L21_2667703166 = 60000149
AG-347-L21_2667703167 = 60000068
AG-347-L21_2667703168 = 60000095
AG-347-L21_2667703169 = 60000166
AG-347-L21_2667703172 = 60000269
AG-347-L21_2667703173 = 60000119
AG-347-L21_2667703178 = 60000386
AG-347-L21_2667703183 = 60000150
AG-347-L21_2667703192 = 60000088
AG-347-L21_2667703197 = 60000592
AG-347-L21_2667703198 = 60000559
AG-347-L21_2667703199 = 60000548
AG-347-L21_2667703200 = 60000326
AG-347-L21_2667703204 = 60000575
AG-347-L21_2667703207 = 60000804
AG-347-L21_2667703208 = 60000677
AG-347-L21_2667703209 = 60000799
AG-347-L21_2667703211 = 60000486
AG-347-L21_2667703212 = 60000479
AG-347-L21_2667703218 = 60000532
AG-347-L21_2667703220 = 60000008
AG-347-L21_2667703227 = 60000396
AG-347-L21_2667703231 = 60000364
AG-347-L21_2667703233 = 60001251
AG-347-L21_2667703239 = 60000620
AG-347-L21_2667703244 = 60000591
AG-347-L21_2667703248 = 60000792
AG-347-L21_2667703253 = 60000906
AG-347-L21_2667703255 = 60000663
AG-347-L21_2667703262 = 60000671
AG-347-L21_2667703263 = 60000327
AG-347-L21_2667703265 = 60001260
AG-347-L21_2667703267 = 60001133
AG-347-L21_2667703268 = 60001298
AG-347-L21_2667703270 = 60001008
AG-347-L21_2667703272 = 60000931
AG-347-L21_2667703279 = 60000954
AG-347-L21_2667703283 = 60001184
AG-347-L21_2667703288 = 60001197
AG-347-L21_2667703294 = 60000038
AG-347-L21_2667703304 = 60001264
AG-347-L21_2667703306 = 60000001
AG-347-L21_2667703321 = 60000877
AG-347-L21_2667703327 = 60000987
AG-347-L21_2667703329 = 60000909
AG-347-L21_2667703331 = 60000432
AG-347-L21_2667703332 = 60000500
AG-347-L21_2667703334 = 60000578
AG-347-L21_2667703336 = 60000461
AG-347-L21_2667703337 = 60001018
AG-347-L21_2667703338 = 60000995
AG-347-L21_2667703362 = 60001444
AG-347-L21_2667703380 = 60001089
AG-347-L21_2667703384 = 60000912
AG-347-L21_2667703390 = 60001471
AG-347-L21_2667703392 = 60000033
AG-347-L21_2667703397 = 60000046
AG-347-L21_2667703399 = 60001425
AG-347-L21_2667703400 = 60001332
AG-347-L21_2667703406 = 60000647
AG-347-L21_2667703408 = 60000242
AG-347-L21_2667703410 = 60000780
AG-347-L21_2667703411 = 60000796
AG-347-L21_2667703413 = 60000969
AG-347-L21_2667703416 = 60001301
AG-347-L21_2667703418 = 60001080
AG-347-L21_2667703419 = 60001057
AG-347-L21_2667703420 = 60001001
AG-347-L21_2667703422 = 60000956
AG-347-L21_2667703429 = 60000023
AG-347-L21_2667703436 = 60000962
AG-347-L21_2667703440 = 60000706
AG-347-L21_2667703451 = 60000916
AG-347-L21_2667703452 = 60001049
AG-347-L21_2667703453 = 60000627
AG-347-L21_2667703455 = 60000063
AG-347-L21_2667703456 = 60000948
AG-347-L21_2667703457 = 60000011
AG-347-L21_2667703458 = 60001031
AG-347-L21_2667703463 = 60000894
AG-347-L21_2667703464 = 60001116
AG-347-L21_2667703468 = 60000739
AG-347-L21_2667703472 = 60000679
AG-347-L21_2667703473 = 60000707
AG-347-L21_2667703474 = 60000395
AG-347-L21_2667703475 = 60000346
AG-347-L21_2667703476 = 60000596
AG-347-L21_2667703478 = 60000139
AG-347-L21_2667703479 = 60000078
AG-347-L21_2667703481 = 60000318
AG-347-L21_2667703482 = 60000140
AG-347-L21_2667703483 = 60000145
AG-347-L21_2667703485 = 60000233
AG-347-L21_2667703486 = 60000003
AG-347-L21_2667703487 = 60000105
AG-347-L21_2667703488 = 60000108
AG-347-L21_2667703490 = 60000016
AG-347-L21_2667703492 = 60000635
AG-347-L21_2667703494 = 60000428
AG-347-L21_2667703498 = 60000107
AG-347-L21_2667703503 = 60000493
AG-347-L21_2667703504 = 60000112
AG-347-L21_2667703505 = 60000347
AG-347-L21_2667703508 = 60000803
AG-347-L21_2667703512 = 60000445
AG-347-L21_2667703513 = 60000144
AG-347-L21_2667703516 = 60000785
AG-347-L21_2667703517 = 60000602
AG-347-L21_2667703519 = 60000870
AG-347-L21_2667703520 = 60000308
AG-347-L21_2667703521 = 60000225
AG-347-L21_2667703524 = 60000292
AG-347-L21_2667703526 = 60000387
AG-347-L21_2667703528 = 60000178
AG-347-L21_2667703531 = 60000130
AG-347-L21_2667703532 = 60000072
AG-347-L21_2667703536 = 60000488
AG-347-L21_2667703537 = 60000453
AG-347-L21_2667703538 = 60000133
AG-347-L21_2667703542 = 60000013
AG-347-L21_2667703545 = 60001206
AG-347-L21_2667703546 = 60000622
AG-347-L21_2667703552 = 60000619
AG-347-L21_2667703553 = 60000523
AG-347-L21_2667703554 = 60000201
AG-347-L21_2667703555 = 60000722
AG-347-L21_2667703556 = 60000772
AG-347-L21_2667703564 = 60001392
AG-347-L21_2667703565 = 60000662
AG-347-L21_2667703567 = 60001430
AG-347-L21_2667703569 = 60000698
AG-347-L21_2667703571 = 60000403
AG-347-L21_2667703572 = 60000207
AG-347-L21_2667703576 = 60000839
AG-347-L21_2667703578 = 60001531
AG-347-L21_2667703581 = 60000499
AG-347-L21_2667703582 = 60000492
AG-347-L21_2667703583 = 60000652
AG-347-L21_2667703585 = 60000576
AG-347-L21_2667703586 = 60000604
AG-347-L21_2667703590 = 60000789
AG-347-L21_2667703600 = 60002148
AG-347-L21_2667703601 = 60003086
AG-347-L21_2667703607 = 60000439
AG-347-L21_2667703610 = 60000378
AG-347-L21_2667703616 = 60000655
AG-347-L21_2667703620 = 60000367
AG-347-L21_2667703621 = 60000321
AG-347-L21_2667703622 = 60000265
AG-347-L21_2667703624 = 60000348
AG-347-L21_2667703626 = 60000429
AG-347-L21_2667703627 = 60000757
AG-347-L21_2667703629 = 60000775
AG-347-L21_2667703631 = 60000858
AG-347-L21_2667703633 = 60000456
AG-347-L21_2667703634 = 60000688
AG-347-L21_2667703635 = 60000535
AG-347-L21_2667703638 = 60000692
AG-347-L21_2667703640 = 60000026
AG-347-L21_2667703641 = 60000026
AG-347-L21_2667703645 = 60000484
AG-347-L21_2667703646 = 60000595
AG-347-L21_2667703648 = 60000674
AG-347-L21_2667703649 = 60000680
AG-347-L21_2667703650 = 60000824
AG-347-L21_2667703652 = 60000807
AG-347-L21_2667703653 = 60000605
AG-347-L21_2667703657 = 60000829
AG-347-L21_2667703661 = 60000760
AG-347-L21_2667703663 = 60000718
AG-347-L21_2667703664 = 60000806
AG-347-L21_2667703665 = 60000867
AG-347-L21_2667703667 = 60000732
AG-347-L21_2667703669 = 60000502
AG-347-L21_2667703670 = 60000805
AG-347-L21_2667703676 = 60000886
AG-347-L21_2667703677 = 60000919
AG-347-L21_2667703681 = 60000861
AG-347-L21_2667703684 = 60000002
AG-347-L21_2667703685 = 60001064
AG-347-L21_2667703687 = 60000800
AG-347-L21_2667703688 = 60000648
AG-347-L21_2667703692 = 60000009
AG-347-L21_2667703693 = 60000669
AG-347-L21_2667703695 = 60000733
AG-347-L21_2667703697 = 60001040
AG-347-L21_2667703698 = 60001134
AG-347-L21_2667703699 = 60001152
AG-347-L21_2667703702 = 60000529
AG-347-L21_2667703703 = 60000408
AG-347-L21_2667703705 = 60000076
AG-347-L21_2667703706 = 60000579
AG-347-L21_2667703707 = 60000069
AG-347-L21_2667703708 = 60000188
AG-347-L21_2667703709 = 60000322
AG-347-L21_2667703712 = 60000558
AG-347-L21_2667703714 = 60000487
AG-347-L21_2667703715 = 60000029
AG-347-L21_2667703716 = 60000546
AG-347-L21_2667703718 = 60000553
AG-347-L21_2667703719 = 60000064
AG-347-L21_2667703721 = 60000590
AG-347-L21_2667703722 = 60000611
AG-347-L21_2667703723 = 60000475
AG-347-L21_2667703724 = 60000385
AG-347-L21_2667703725 = 60000381
AG-347-L21_2667703726 = 60000261
AG-347-L21_2667703727 = 60000011
AG-347-L21_2667703728 = 60000354
AG-347-L21_2667703730 = 60000275
AG-347-L21_2667703739 = 60000390
AG-347-L21_2667703742 = 60000928
AG-347-L21_2667703743 = 60000966
AG-347-L21_2667703744 = 60000769
AG-347-L21_2667703745 = 60000769
AG-347-L21_2667703749 = 60000840
AG-347-L21_2667703751 = 60000717
AG-347-L21_2667703753 = 60000763
AG-347-L21_2667703755 = 60001244
AG-347-L21_2667703757 = 60000697
AG-347-L21_2667703763 = 60000959
AG-347-L21_2667703765 = 60000002
AG-347-L21_2667703768 = 60001077
AG-347-L21_2667703775 = 60000746
AG-347-L21_2667703779 = 60000393
AG-347-L21_2667703780 = 60000430
AG-347-L21_2667703808 = 60001404
AG-347-L21_2667703813 = 60001235
AG-347-L21_2667703821 = 60000513
AG-347-L21_2667703842 = 60001729
AG-347-L21_2667703859 = 60000892
AG-347-L21_2667703862 = 60001000
AG-347-L21_2667703863 = 60000935
AG-347-L21_2667703865 = 60000368
AG-347-L21_2667703866 = 60001035
AG-347-L21_2667703868 = 60001210
AG-347-L21_2667703869 = 60001245
AG-347-L21_2667703871 = 60001170
AG-347-L21_2667703874 = 60001175
AG-347-L21_2667703875 = 60001182
AG-347-L21_2667703878 = 60001149
AG-347-L21_2667703884 = 60001393
AG-347-L21_2667703886 = 60001382
AG-347-L21_2667703887 = 60001262
AG-347-L21_2667703888 = 60001317
AG-347-L21_2667703889 = 60001326
AG-347-L21_2667703890 = 60001340
AG-347-L21_2667703897 = 60000623
AG-347-L21_2667703898 = 60000505
AG-347-L21_2667703899 = 60000003
AG-347-L21_2667703900 = 60000282
AG-347-L21_2667703901 = 60000249
AG-347-L21_2667703902 = 60000310
AG-347-L21_2667703903 = 60000356
AG-347-L21_2667703905 = 60000376
AG-347-L21_2667703908 = 60000826
AG-347-L21_2667703909 = 60000830
AG-347-L21_2667703913 = 60000747
AG-347-L21_2667703914 = 60001253
AG-347-L21_2667703918 = 60000610
AG-347-L21_2667703919 = 60000964
AG-347-L21_2667703920 = 60000844
AG-347-L21_2667703921 = 60000809
AG-347-L21_2667703939 = 60001501
AG-347-L21_2667703952 = 60000029
AG-347-L21_2667703955 = 60001695
AG-347-L21_2667703962 = 60001292
AG-347-L21_2667703964 = 60001292
AG-347-L21_2667703968 = 60000871
AG-347-L21_2667703969 = 60000777
AG-347-L21_2667703970 = 60000854
AG-347-L21_2667703973 = 60000026
AG-347-L21_2667703974 = 60001042
AG-347-L21_2667703975 = 60000837
AG-347-L21_2667703977 = 60000942
AG-347-L21_2667703978 = 60000968
AG-347-L21_2667703980 = 60001021
AG-347-L21_2667703983 = 60000855
AG-347-L21_2667703984 = 60000868
AG-347-L21_2667703985 = 60000725
AG-347-L21_2667703992 = 60001242
AG-347-L21_2667704025 = 60001330
AG-347-L21_2667704035 = 60019661
AG-347-L21_2667704036 = 60000279
AG-347-L21_2667704037 = 60000457
AG-347-L21_2667704040 = 60000291
AG-347-L21_2667704042 = 60000512
AG-347-L21_2667704043 = 60000708
AG-347-L21_2667704044 = 60000431
AG-347-L21_2667704046 = 60000767
AG-347-L21_2667704047 = 60000701
AG-347-L21_2667704048 = 60000607
AG-347-L21_2667704049 = 60000897
AG-347-L21_2667704050 = 60001118
AG-347-L21_2667704053 = 60000809
AG-347-L21_2667704059 = 60000193
AG-347-L21_2667704061 = 60000077
AG-347-L21_2667704062 = 60000041
AG-347-L21_2667704063 = 60000067
AG-347-L21_2667704065 = 60000170
AG-347-L21_2667704069 = 60000005
AG-347-L21_2667704071 = 60000043
AG-347-L21_2667704072 = 60000220
AG-347-L21_2667704073 = 60000058
AG-347-L21_2667704074 = 60000426
AG-347-L21_2667704075 = 60000359
AG-347-L21_2667704082 = 60000125
AG-347-L21_2667704086 = 60001509
AG-347-L21_2667704089 = 60000142
AG-347-L21_2667704091 = 60000202
AG-347-L21_2667704092 = 60001304
AG-347-L21_2667704093 = 60001296
AG-347-L21_2667704110 = 60001193
AG-347-L21_2667704115 = 60000065
AG-347-L21_2667704119 = 60001163
AG-347-L21_2667704120 = 60001346
AG-347-L21_2667704129 = 60000625
AG-347-L21_2667704137 = 60001297
AG-347-L21_2667704161 = 60000286
AG-347-L21_2667704163 = 60000676
AG-347-L21_2667704164 = 60000660
AG-347-L21_2667704168 = 60000052
AG-347-L21_2667704170 = 60000335
AG-347-L21_2667704171 = 60000918
AG-347-L21_2667704172 = 60000293
AG-347-L21_2667704173 = 60000544
AG-347-L21_2667704175 = 60000637
AG-347-L21_2667704176 = 60000503
AG-347-L21_2667704177 = 60000563
AG-347-L21_2667704182 = 60000869
AG-347-L21_2667704183 = 60000843
AG-347-L21_2667704186 = 60000898
AG-347-L21_2667704187 = 60000716
AG-347-L21_2667704189 = 60001196
AG-347-L21_2667704191 = 60000092
AG-347-L21_2667704192 = 60000287
AG-347-L21_2667704193 = 60000566
AG-347-L21_2667704195 = 60000288
AG-347-L21_2667704198 = 60000384
AG-347-L21_2667704199 = 60000358
AG-347-L21_2667704203 = 60000303
AG-347-L21_2667704204 = 60000613
AG-347-L21_2667704212 = 60001152
AG-347-L21_2667704214 = 60001616
AG-347-L21_2667704216 = 60001119
AG-347-L21_2667704218 = 60001328
AG-347-L21_2667704223 = 60001599
AG-347-L21_2667704225 = 60000699
AG-347-L21_2667704227 = 60000407
AG-347-L21_2667704231 = 60000380
AG-347-L21_2667704234 = 60000176
AG-347-L21_2667704236 = 60001319
AG-347-L21_2667704241 = 60001132
AG-347-L21_2667704247 = 60001447
AG-347-L21_2667704249 = 60000831
AG-347-L21_2667704253 = 60000414
AG-347-L21_2667704254 = 60000102
AG-347-L21_2667704255 = 60000102
AG-347-L21_2667704256 = 60000141
AG-347-L21_2667704258 = 60000316
AG-347-L21_2667704274 = 60004191
AG-347-L21_2667704285 = 60000397
AG-347-L21_2667704286 = 60000371
AG-347-L21_2667704287 = 60000330
AG-347-L21_2667704288 = 60000583
AG-347-L21_2667704289 = 60000639
AG-347-L21_2667704290 = 60000724
AG-347-L21_2667704291 = 60000390
AG-347-L21_2667704294 = 60001167
AG-347-L21_2667704295 = 60001131
AG-347-L21_2667704298 = 60000665
AG-347-L21_2667704299 = 60000238
AG-347-L21_2667704300 = 60000007
AG-347-L21_2667704303 = 60000702
AG-347-L21_2667704308 = 60000874
AG-347-L21_2667704309 = 60000760
AG-347-L21_2667704310 = 60000892
AG-347-L21_2667704314 = 60000556
AG-347-M15_2667704315 = 60000471
AG-347-M15_2667704317 = 60000365
AG-347-M15_2667704319 = 60000037
AG-347-M15_2667704320 = 60000048
AG-347-M15_2667704321 = 60000044
AG-347-M15_2667704322 = 60000469
AG-347-M15_2667704324 = 60000190
AG-347-M15_2667704325 = 60000239
AG-347-M15_2667704326 = 60000008
AG-347-M15_2667704327 = 60001521
AG-347-M15_2667704328 = 60000323
AG-347-M15_2667704330 = 60000070
AG-347-M15_2667704337 = 60000106
AG-347-M15_2667704338 = 60000177
AG-347-M15_2667704339 = 60000401
AG-347-M15_2667704341 = 60000192
AG-347-M15_2667704343 = 60000146
AG-347-M15_2667704344 = 60000165
AG-347-M15_2667704345 = 60000075
AG-347-M15_2667704346 = 60000049
AG-347-M15_2667704347 = 60000416
AG-347-M15_2667704348 = 60000565
AG-347-M15_2667704349 = 60000039
AG-347-M15_2667704351 = 60000009
AG-347-M15_2667704352 = 60001113
AG-347-M15_2667704356 = 60000458
AG-347-M15_2667704360 = 60000081
AG-347-M15_2667704361 = 60000087
AG-347-M15_2667704365 = 60000155
AG-347-M15_2667704367 = 60000226
AG-347-M15_2667704369 = 60000351
AG-347-M15_2667704370 = 60000329
AG-347-M15_2667704371 = 60000245
AG-347-M15_2667704372 = 60000375
AG-347-M15_2667704373 = 60000184
AG-347-M15_2667704374 = 60000221
AG-347-M15_2667704375 = 60000315
AG-347-M15_2667704376 = 60000353
AG-347-M15_2667704377 = 60000241
AG-347-M15_2667704378 = 60000437
AG-347-M15_2667704379 = 60000301
AG-347-M15_2667704380 = 60000350
AG-347-M15_2667704381 = 60000372
AG-347-M15_2667704382 = 60000538
AG-347-M15_2667704383 = 60000464
AG-347-M15_2667704384 = 60000561
AG-347-M15_2667704385 = 60000586
AG-347-M15_2667704386 = 60000755
AG-347-M15_2667704388 = 60000585
AG-347-M15_2667704389 = 60000545
AG-347-M15_2667704390 = 60000397
AG-347-M15_2667704391 = 60000371
AG-347-M15_2667704392 = 60000330
AG-347-M15_2667704393 = 60000583
AG-347-M15_2667704394 = 60000639
AG-347-M15_2667704395 = 60000724
AG-347-M15_2667704396 = 60001014
AG-347-M15_2667704400 = 60000359
AG-347-M15_2667704407 = 60000125
AG-347-M15_2667704411 = 60001509
AG-347-M15_2667704414 = 60000142
AG-347-M15_2667704416 = 60000202
AG-347-M15_2667704417 = 60000501
AG-347-M15_2667704419 = 60000389
AG-347-M15_2667704421 = 60000345
AG-347-M15_2667704432 = 60000117
AG-347-M15_2667704433 = 60000412
AG-347-M15_2667704449 = 60000630
AG-347-M15_2667704451 = 60000544
AG-347-M15_2667704452 = 60000293
AG-347-M15_2667704453 = 60000918
AG-347-M15_2667704454 = 60000335
AG-347-M15_2667704456 = 60000052
AG-347-M15_2667704461 = 60000660
AG-347-M15_2667704462 = 60000676
AG-347-M15_2667704464 = 60000286
AG-347-M15_2667704468 = 60000234
AG-347-M15_2667704471 = 60000157
AG-347-M15_2667704472 = 60000258
AG-347-M15_2667704478 = 60001319
AG-347-M15_2667704480 = 60000176
AG-347-M15_2667704482 = 60000316
AG-347-M15_2667704484 = 60000141
AG-347-M15_2667704485 = 60000102
AG-347-M15_2667704490 = 60000750
AG-347-M15_2667704493 = 60000346
AG-347-M15_2667704494 = 60000596
AG-347-M15_2667704496 = 60000139
AG-347-M15_2667704497 = 60000078
AG-347-M15_2667704499 = 60000318
AG-347-M15_2667704500 = 60000140
AG-347-M15_2667704501 = 60000145
AG-347-M15_2667704503 = 60000233
AG-347-M15_2667704504 = 60000003
AG-347-M15_2667704505 = 60000105
AG-347-M15_2667704506 = 60000108
AG-347-M15_2667704508 = 60000016
AG-347-M15_2667704510 = 60000635
AG-347-M15_2667704512 = 60000428
AG-347-M15_2667704516 = 60000107
AG-347-M15_2667704519 = 60000456
AG-347-M15_2667704521 = 60000858
AG-347-M15_2667704523 = 60000775
AG-347-M15_2667704525 = 60000757
AG-347-M15_2667704526 = 60000429
AG-347-M15_2667704528 = 60000348
AG-347-M15_2667704530 = 60000265
AG-347-M15_2667704531 = 60000321
AG-347-M15_2667704532 = 60000367
AG-347-M15_2667704536 = 60000655
AG-347-M15_2667704542 = 60000378
AG-347-M15_2667704545 = 60000439
AG-347-M15_2667704549 = 60000702
AG-347-M15_2667704551 = 60000616
AG-347-M15_2667704555 = 60000478
AG-347-M15_2667704558 = 60000555
AG-347-M15_2667704559 = 60000650
AG-347-M15_2667704560 = 60001333
AG-347-M15_2667704561 = 60000675
AG-347-M15_2667704562 = 60000460
AG-347-M15_2667704564 = 60000400
AG-347-M15_2667704566 = 60000312
AG-347-M15_2667704567 = 60000243
AG-347-M15_2667704568 = 60000228
AG-347-M15_2667704571 = 60000213
AG-347-M15_2667704572 = 60000426
AG-347-M15_2667704573 = 60000058
AG-347-M15_2667704574 = 60000220
AG-347-M15_2667704575 = 60000043
AG-347-M15_2667704577 = 60000005
AG-347-M15_2667704581 = 60000170
AG-347-M15_2667704583 = 60000067
AG-347-M15_2667704584 = 60000041
AG-347-M15_2667704585 = 60000077
AG-347-M15_2667704587 = 60000193
AG-347-M15_2667704593 = 60000488
AG-347-M15_2667704594 = 60000453
AG-347-M15_2667704595 = 60000133
AG-347-M15_2667704599 = 60000013
AG-347-M15_2667704602 = 60001206
AG-347-M15_2667704603 = 60000622
AG-347-M15_2667704609 = 60000619
AG-347-M15_2667704610 = 60000523
AG-347-M15_2667704611 = 60000201
AG-347-M15_2667704612 = 60000722
AG-347-M15_2667704613 = 60000772
AG-347-M15_2667704619 = 60001392
AG-347-M15_2667704620 = 60000662
AG-347-M15_2667704623 = 60000698
AG-347-M15_2667704625 = 60000403
AG-347-M15_2667704626 = 60000207
AG-347-M15_2667704630 = 60000839
AG-347-M15_2667704635 = 60000499
AG-347-M15_2667704636 = 60000492
AG-347-M15_2667704637 = 60000652
AG-347-M15_2667704639 = 60000576
AG-347-M15_2667704640 = 60000604
AG-347-M15_2667704644 = 60000789
AG-347-M15_2667704650 = 60001695
AG-347-M15_2667704678 = 60001404
AG-347-M15_2667704682 = 60001235
AG-347-M15_2667704690 = 60000513
AG-347-M15_2667704709 = 60001152
AG-347-M15_2667704711 = 60001616
AG-347-M15_2667704713 = 60001119
AG-347-M15_2667704715 = 60001328
AG-347-M15_2667704720 = 60001599
AG-347-M15_2667704722 = 60001132
AG-347-M15_2667704731 = 60001385
AG-347-M15_2667704732 = 60001362
AG-347-M15_2667704758 = 60001501
AG-347-M15_2667704783 = 60001297
AG-347-M15_2667704815 = 60000950
AG-347-M15_2667704817 = 60000395
AG-347-M15_2667704818 = 60000707
AG-347-M15_2667704819 = 60000679
AG-347-M15_2667704823 = 60000739
AG-347-M15_2667704827 = 60001116
AG-347-M15_2667704828 = 60000894
AG-347-M15_2667704833 = 60001031
AG-347-M15_2667704834 = 60000011
AG-347-M15_2667704835 = 60000948
AG-347-M15_2667704836 = 60000063
AG-347-M15_2667704837 = 60000627
AG-347-M15_2667704839 = 60001049
AG-347-M15_2667704840 = 60000916
AG-347-M15_2667704843 = 60000706
AG-347-M15_2667704847 = 60000962
AG-347-M15_2667704854 = 60000023
AG-347-M15_2667704861 = 60000956
AG-347-M15_2667704863 = 60001001
AG-347-M15_2667704864 = 60001057
AG-347-M15_2667704865 = 60001080
AG-347-M15_2667704867 = 60001301
AG-347-M15_2667704870 = 60000969
AG-347-M15_2667704872 = 60000796
AG-347-M15_2667704873 = 60000780
AG-347-M15_2667704875 = 60000242
AG-347-M15_2667704877 = 60000647
AG-347-M15_2667704882 = 60001425
AG-347-M15_2667704883 = 60000327
AG-347-M15_2667704884 = 60000649
AG-347-M15_2667704885 = 60000485
AG-347-M15_2667704887 = 60000317
AG-347-M15_2667704888 = 60000339
AG-347-M15_2667704889 = 60000448
AG-347-M15_2667704890 = 60000520
AG-347-M15_2667704896 = 60000199
AG-347-M15_2667704897 = 60000441
AG-347-M15_2667704901 = 60000200
AG-347-M15_2667704902 = 60000247
AG-347-M15_2667704909 = 60000262
AG-347-M15_2667704910 = 60000255
AG-347-M15_2667704911 = 60000281
AG-347-M15_2667704912 = 60000114
AG-347-M15_2667704913 = 60000168
AG-347-M15_2667704918 = 60000816
AG-347-M15_2667704920 = 60000425
AG-347-M15_2667704923 = 60000017
AG-347-M15_2667704924 = 60000148
AG-347-M15_2667704925 = 60000189
AG-347-M15_2667704926 = 60000299
AG-347-M15_2667704929 = 60000409
AG-347-M15_2667704931 = 60000259
AG-347-M15_2667704932 = 60000419
AG-347-M15_2667704933 = 60000219
AG-347-M15_2667704935 = 60000209
AG-347-M15_2667704936 = 60000253
AG-347-M15_2667704937 = 60000257
AG-347-M15_2667704938 = 60001222
AG-347-M15_2667704940 = 60000122
AG-347-M15_2667704942 = 60000203
AG-347-M15_2667704944 = 60000124
AG-347-M15_2667704947 = 60000210
AG-347-M15_2667704948 = 60000273
AG-347-M15_2667704949 = 60000333
AG-347-M15_2667704950 = 60000533
AG-347-M15_2667704951 = 60000290
AG-347-M15_2667704952 = 60000442
AG-347-M15_2667704953 = 60000470
AG-347-M15_2667704954 = 60000527
AG-347-M15_2667704956 = 60000468
AG-347-M15_2667704957 = 60000417
AG-347-M15_2667704958 = 60000498
AG-347-M15_2667704959 = 60000788
AG-347-M15_2667704960 = 60000002
AG-347-M15_2667704961 = 60000110
AG-347-M15_2667704964 = 60000103
AG-347-M15_2667704968 = 60000167
AG-347-M15_2667704970 = 60000042
AG-347-M15_2667704971 = 60000115
AG-347-M15_2667704976 = 60000032
AG-347-M15_2667704979 = 60000001
AG-347-M15_2667704980 = 60000136
AG-347-M15_2667704981 = 60001181
AG-347-M15_2667704982 = 60000411
AG-347-M15_2667704986 = 60000361
AG-347-M15_2667704988 = 60000584
AG-347-M15_2667704992 = 60000057
AG-347-M15_2667704996 = 60001246
AG-347-M15_2667704997 = 60000319
AG-347-M15_2667705002 = 60000135
AG-347-M15_2667705003 = 60000205
AG-347-M15_2667705005 = 60000256
AG-347-M15_2667705009 = 60000013
AG-347-M15_2667705011 = 60001165
AG-347-M15_2667705014 = 60001073
AG-347-M15_2667705017 = 60000822
AG-347-M15_2667705019 = 60000699
AG-347-M15_2667705021 = 60000407
AG-347-M15_2667705026 = 60000380
AG-347-M15_2667705029 = 60000557
AG-347-M15_2667705031 = 60000543
AG-347-M15_2667705033 = 60000214
AG-347-M15_2667705036 = 60000672
AG-347-M15_2667705037 = 60000573
AG-347-M15_2667705038 = 60000764
AG-347-M15_2667705039 = 60000891
AG-347-M15_2667705040 = 60000836
AG-347-M15_2667705042 = 60000641
AG-347-M15_2667705043 = 60001484
AG-347-M15_2667705045 = 60000664
AG-347-M15_2667705048 = 60000609
AG-347-M15_2667705050 = 60000953
AG-347-M15_2667705051 = 60000943
AG-347-M15_2667705053 = 60001047
AG-347-M15_2667705054 = 60001058
AG-347-M15_2667705057 = 60001060
AG-347-M15_2667705064 = 60000001
AG-347-M15_2667705065 = 60000003
AG-347-M15_2667705066 = 60000795
AG-347-M15_2667705086 = 60001587
AG-347-M15_2667705092 = 60001034
AG-347-M15_2667705093 = 60000999
AG-347-M15_2667705094 = 60000929
AG-347-M15_2667705097 = 60001341
AG-347-M15_2667705111 = 60001069
AG-347-M15_2667705130 = 60001002
AG-347-M15_2667705131 = 60001022
AG-347-M15_2667705135 = 60000933
AG-347-M15_2667705136 = 60000007
AG-347-M15_2667705137 = 60001070
AG-347-M15_2667705139 = 60001158
AG-347-M15_2667705141 = 60001043
AG-347-M15_2667705142 = 60001105
AG-347-M15_2667705144 = 60001056
AG-347-M15_2667705145 = 60001036
AG-347-M15_2667705148 = 60001189
AG-347-M15_2667705150 = 60000827
AG-347-M15_2667705151 = 60000524
AG-347-M15_2667705154 = 60000311
AG-347-M15_2667705155 = 60000402
AG-347-M15_2667705159 = 60000089
AG-347-M15_2667705160 = 60000174
AG-347-M15_2667705161 = 60000274
AG-347-M15_2667705162 = 60000550
AG-347-M15_2667705163 = 60000594
AG-347-M15_2667705165 = 60000589
AG-347-M15_2667705166 = 60000552
AG-347-M15_2667705168 = 60000783
AG-347-M15_2667705169 = 60001537
AG-347-M15_2667705170 = 60000624
AG-347-M15_2667705172 = 60000833
AG-347-M15_2667705173 = 60000742
AG-347-M15_2667705174 = 60000726
AG-347-M15_2667705175 = 60000690
AG-347-M15_2667705176 = 60000507
AG-347-M15_2667705177 = 60000551
AG-347-M15_2667705181 = 60000325
AG-347-M15_2667705184 = 60000621
AG-347-M15_2667705185 = 60000405
AG-347-M15_2667705188 = 60000352
AG-347-M15_2667705189 = 60000138
AG-347-M15_2667705190 = 60000331
AG-347-M15_2667705191 = 60000005
AG-347-M15_2667705193 = 60000175
AG-347-M15_2667705194 = 60000593
AG-347-M15_2667705240 = 60001345
AG-347-M15_2667705261 = 60001528
AG-347-M15_2667705263 = 60000741
AG-347-M15_2667705273 = 60001083
AG-347-M15_2667705275 = 60001006
AG-347-M15_2667705276 = 60001020
AG-347-M15_2667705277 = 60000024
AG-347-M15_2667705280 = 60001033
AG-347-M15_2667705282 = 60001048
AG-347-M15_2667705283 = 60001048
AG-347-M15_2667705285 = 60000990
AG-347-M15_2667705287 = 60001067
AG-347-M15_2667705288 = 60000659
AG-347-M15_2667705289 = 60000489
AG-347-M15_2667705293 = 60000687
AG-347-M15_2667705294 = 60000883
AG-347-M15_2667705295 = 60000756
AG-347-M15_2667705296 = 60000759
AG-347-M15_2667705298 = 60000786
AG-347-M15_2667705299 = 60000461
AG-347-M15_2667705301 = 60000578
AG-347-M15_2667705303 = 60000500
AG-347-M15_2667705304 = 60000432
AG-347-M15_2667705306 = 60000909
AG-347-M15_2667705308 = 60000987
AG-347-M15_2667705314 = 60000877
AG-347-M15_2667705329 = 60000001
AG-347-M15_2667705331 = 60001264
AG-347-M15_2667705341 = 60000038
AG-347-M15_2667705345 = 60001197
AG-347-M15_2667705350 = 60001184
AG-347-M15_2667705354 = 60000954
AG-347-M15_2667705361 = 60000931
AG-347-M15_2667705363 = 60001008
AG-347-M15_2667705365 = 60001298
AG-347-M15_2667705366 = 60001133
AG-347-M15_2667705368 = 60001260
AG-347-M15_2667705372 = 60001289
AG-347-M15_2667705373 = 60001187
AG-347-M15_2667705374 = 60001192
AG-347-M15_2667705375 = 60001094
AG-347-M15_2667705376 = 60001095
AG-347-M15_2667705377 = 60001005
AG-347-M15_2667705384 = 60001171
AG-347-M15_2667705385 = 60001096
AG-347-M15_2667705386 = 60000923
AG-347-M15_2667705389 = 60001332
AG-347-M15_2667705408 = 60000831
AG-347-M15_2667705409 = 60000013
AG-347-M15_2667705412 = 60001729
AG-347-M15_2667705419 = 60000033
AG-347-M15_2667705424 = 60000015
AG-347-M15_2667705425 = 60001495
AG-347-M15_2667705426 = 60000097
AG-347-M15_2667705433 = 60002891
AG-347-M15_2667705441 = 60001767
AG-347-M15_2667705445 = 60000046
AG-347-M15_2667705447 = 60001940
AG-347-M15_2667705454 = 60001292
AG-347-M15_2667705459 = 60000287
AG-347-M15_2667705460 = 60000092
AG-347-M15_2667705470 = 60000667
AG-347-M15_2667705471 = 60001516
AG-347-M15_2667705473 = 60000096
AG-347-M15_2667705477 = 60000083
AG-347-M15_2667705478 = 60000071
AG-347-M15_2667705479 = 60000151
AG-347-M15_2667705482 = 60000182
AG-347-M15_2667705483 = 60000153
AG-347-M15_2667705484 = 60000128
AG-347-M15_2667705486 = 60000379
AG-347-M15_2667705490 = 60000495
AG-347-M15_2667705494 = 60000399
AG-347-M15_2667705495 = 60000374
AG-347-M15_2667705497 = 60000020
AG-347-M15_2667705498 = 60000277
AG-347-M15_2667705503 = 60000094
AG-347-M15_2667705506 = 60000093
AG-347-M15_2667705507 = 60000169
AG-347-M15_2667705511 = 60000101
AG-347-M15_2667705514 = 60000113
AG-347-M15_2667705515 = 60000183
AG-347-M15_2667705516 = 60000198
AG-347-M15_2667705520 = 60000074
AG-347-M15_2667705521 = 60000054
AG-347-M15_2667705525 = 60000732
AG-347-M15_2667705526 = 60000732
AG-347-M15_2667705528 = 60000867
AG-347-M15_2667705529 = 60000806
AG-347-M15_2667705530 = 60000718
AG-347-M15_2667705532 = 60000760
AG-347-M15_2667705533 = 60000874
AG-347-M15_2667705535 = 60000414
AG-347-M15_2667705539 = 60000831
AG-347-M15_2667705541 = 60001447
AG-347-M15_2667705543 = 60001093
AG-347-M15_2667705545 = 60000940
AG-347-M15_2667705548 = 60000768
AG-347-M15_2667705551 = 60000828
AG-347-M15_2667705572 = 60001330
AG-347-M15_2667705606 = 60001242
AG-347-M15_2667705609 = 60000746
AG-347-M15_2667705613 = 60000393
AG-347-M15_2667705614 = 60000430
AG-347-M15_2667705615 = 60000661
AG-347-M15_2667705616 = 60001071
AG-347-M15_2667705617 = 60000748
AG-347-M15_2667705620 = 60000871
AG-347-M15_2667705621 = 60000777
AG-347-M15_2667705622 = 60000854
AG-347-M15_2667705625 = 60000026
AG-347-M15_2667705626 = 60001042
AG-347-M15_2667705627 = 60000837
AG-347-M15_2667705629 = 60000942
AG-347-M15_2667705630 = 60000968
AG-347-M15_2667705632 = 60001021
AG-347-M15_2667705635 = 60000855
AG-347-M15_2667705636 = 60000868
AG-347-M15_2667705637 = 60000725
AG-347-M15_2667705642 = 60000681
AG-347-M15_2667705647 = 60000023
AG-347-M15_2667705657 = 60000988
AG-347-M15_2667705665 = 60001077
AG-347-M15_2667705668 = 60000002
AG-347-M15_2667705670 = 60000959
AG-347-M15_2667705676 = 60000697
AG-347-M15_2667705678 = 60001244
AG-347-M15_2667705680 = 60000763
AG-347-M15_2667705682 = 60000717
AG-347-M15_2667705684 = 60000840
AG-347-M15_2667705688 = 60000769
AG-347-M15_2667705689 = 60000769
AG-347-M15_2667705690 = 60000966
AG-347-M15_2667705691 = 60000928
AG-347-M15_2667705707 = 60000708
AG-347-M15_2667705708 = 60000431
AG-347-M15_2667705710 = 60000767
AG-347-M15_2667705711 = 60000701
AG-347-M15_2667705712 = 60000607
AG-347-M15_2667705713 = 60000897
AG-347-M15_2667705714 = 60001118
AG-347-M15_2667705717 = 60000809
AG-347-M15_2667705718 = 60000844
AG-347-M15_2667705719 = 60000964
AG-347-M15_2667705720 = 60000610
AG-347-M15_2667705722 = 60001253
AG-347-M15_2667705723 = 60000747
AG-347-M15_2667705727 = 60000830
AG-347-M15_2667705728 = 60000826
AG-347-M15_2667705731 = 60000376
AG-347-M15_2667705733 = 60000356
AG-347-M15_2667705734 = 60000310
AG-347-M15_2667705735 = 60000249
AG-347-M15_2667705736 = 60000282
AG-347-M15_2667705737 = 60000003
AG-347-M15_2667705738 = 60000505
AG-347-M15_2667705739 = 60000623
AG-347-M15_2667705749 = 60000297
AG-347-M15_2667705753 = 60000161
AG-347-M15_2667705755 = 60000160
AG-347-M15_2667705758 = 60000149
AG-347-M15_2667705759 = 60000068
AG-347-M15_2667705760 = 60000095
AG-347-M15_2667705761 = 60000166
AG-347-M15_2667705764 = 60000269
AG-347-M15_2667705765 = 60000119
AG-347-M15_2667705771 = 60000386
AG-347-M15_2667705776 = 60000150
AG-347-M15_2667705785 = 60000088
AG-347-M15_2667705786 = 60001152
AG-347-M15_2667705787 = 60001134
AG-347-M15_2667705788 = 60001040
AG-347-M15_2667705790 = 60000733
AG-347-M15_2667705792 = 60000669
AG-347-M15_2667705793 = 60000009
AG-347-M15_2667705797 = 60000648
AG-347-M15_2667705798 = 60000800
AG-347-M15_2667705801 = 60000002
AG-347-M15_2667705804 = 60000861
AG-347-M15_2667705808 = 60000919
AG-347-M15_2667705809 = 60000886
AG-347-M15_2667705813 = 60000072
AG-347-M15_2667705814 = 60000130
AG-347-M15_2667705817 = 60000178
AG-347-M15_2667705819 = 60000387
AG-347-M15_2667705821 = 60000292
AG-347-M15_2667705824 = 60000225
AG-347-M15_2667705825 = 60000308
AG-347-M15_2667705826 = 60000870
AG-347-M15_2667705828 = 60000602
AG-347-M15_2667705832 = 60000144
AG-347-M15_2667705833 = 60000445
AG-347-M15_2667705836 = 60000912
AG-347-M15_2667705840 = 60001089
AG-347-M15_2667705859 = 60001444
AG-347-M15_2667705885 = 60000637
AG-347-M15_2667705886 = 60000503
AG-347-M15_2667705887 = 60000563
AG-347-M15_2667705892 = 60000869
AG-347-M15_2667705893 = 60000843
AG-347-M15_2667705896 = 60000898
AG-347-M15_2667705897 = 60000716
AG-347-M15_2667705898 = 60000665
AG-347-M15_2667705901 = 60001131
AG-347-M15_2667705902 = 60001167
AG-347-M15_2667705904 = 60001196
AG-347-M15_2667705906 = 60001062
AG-347-M15_2667705908 = 60000892
AG-347-M15_2667705909 = 60001382
AG-347-M15_2667705910 = 60001262
AG-347-M15_2667705911 = 60001317
AG-347-M15_2667705912 = 60001326
AG-347-M15_2667705913 = 60001340
AG-347-M15_2667705914 = 60001355
AG-347-M15_2667705915 = 60001331
AG-347-M15_2667705916 = 60001304
AG-347-M15_2667705917 = 60001296
AG-347-M15_2667705934 = 60001193
AG-347-M15_2667705939 = 60000065
AG-347-M15_2667705940 = 60000692
AG-347-M15_2667705942 = 60000026
AG-347-M15_2667705946 = 60000484
AG-347-M15_2667705947 = 60000595
AG-347-M15_2667705949 = 60000674
AG-347-M15_2667705950 = 60000680
AG-347-M15_2667705951 = 60000824
AG-347-M15_2667705953 = 60000807
AG-347-M15_2667705954 = 60000605
AG-347-M15_2667705956 = 60000631
AG-347-M15_2667705957 = 60000459
AG-347-M15_2667705958 = 60000653
AG-347-M15_2667705960 = 60001471
AG-347-M15_2667705968 = 60000592
AG-347-M15_2667705969 = 60000559
AG-347-M15_2667705970 = 60000548
AG-347-M15_2667705971 = 60000326
AG-347-M15_2667705975 = 60000575
AG-347-M15_2667705978 = 60000804
AG-347-M15_2667705980 = 60000792
AG-347-M15_2667705984 = 60000591
AG-347-M15_2667705989 = 60000620
AG-347-M15_2667705995 = 60001251
AG-347-M15_2667705998 = 60000364
AG-347-M15_2667706006 = 60000275
AG-347-M15_2667706008 = 60000354
AG-347-M15_2667706009 = 60000011
AG-347-M15_2667706010 = 60000261
AG-347-M15_2667706011 = 60000381
AG-347-M15_2667706012 = 60000385
AG-347-M15_2667706013 = 60000475
AG-347-M15_2667706014 = 60000799
AG-347-M15_2667706016 = 60000486
AG-347-M15_2667706017 = 60000479
AG-347-M15_2667706023 = 60000532
AG-347-M15_2667706030 = 60000121
AG-347-M15_2667706032 = 60000033
AG-347-M15_2667706034 = 60000295
AG-347-M15_2667706035 = 60000415
AG-347-M15_2667706036 = 60000719
AG-347-M15_2667706049 = 60000546
AG-347-M15_2667706050 = 60000029
AG-347-M15_2667706051 = 60000487
AG-347-M15_2667706054 = 60000283
AG-347-M15_2667706055 = 60000238
AG-347-M15_2667706056 = 60000007
AG-347-M15_2667706058 = 60000297
AG-347-M15_2667706059 = 60000447
AG-347-M15_2667706062 = 60000473
AG-347-M15_2667706063 = 60000363
AG-347-M15_2667706067 = 60000556
AG-347-M15_2667706069 = 60001382
AG-347-M15_2667706071 = 60001393
AG-347-M15_2667706082 = 60001163
AG-347-M15_2667706083 = 60001346
AG-347-M15_2667706087 = 60000502
AG-347-M15_2667706088 = 60030164
AG-347-M18_2667706090 = 60000288
AG-347-M18_2667706092 = 60000566
AG-347-M18_2667706093 = 60000287
AG-347-M18_2667706094 = 60000092
AG-347-M18_2667706100 = 60000667
AG-347-M18_2667706101 = 60001516
AG-347-M18_2667706103 = 60000096
AG-347-M18_2667706107 = 60000083
AG-347-M18_2667706108 = 60000071
AG-347-M18_2667706109 = 60000151
AG-347-M18_2667706112 = 60000182
AG-347-M18_2667706113 = 60000153
AG-347-M18_2667706114 = 60000128
AG-347-M18_2667706116 = 60000379
AG-347-M18_2667706120 = 60000495
AG-347-M18_2667706124 = 60000399
AG-347-M18_2667706125 = 60000374
AG-347-M18_2667706127 = 60000020
AG-347-M18_2667706128 = 60000277
AG-347-M18_2667706134 = 60000094
AG-347-M18_2667706136 = 60000093
AG-347-M18_2667706137 = 60000169
AG-347-M18_2667706141 = 60000101
AG-347-M18_2667706144 = 60000113
AG-347-M18_2667706145 = 60000183
AG-347-M18_2667706146 = 60000198
AG-347-M18_2667706150 = 60000074
AG-347-M18_2667706151 = 60000054
AG-347-M18_2667706155 = 60001334
AG-347-M18_2667706156 = 60000420
AG-347-M18_2667706157 = 60000256
AG-347-M18_2667706159 = 60000205
AG-347-M18_2667706160 = 60000135
AG-347-M18_2667706165 = 60000319
AG-347-M18_2667706166 = 60001246
AG-347-M18_2667706170 = 60000057
AG-347-M18_2667706174 = 60000584
AG-347-M18_2667706176 = 60000361
AG-347-M18_2667706180 = 60000411
AG-347-M18_2667706181 = 60001181
AG-347-M18_2667706182 = 60000136
AG-347-M18_2667706183 = 60000001
AG-347-M18_2667706186 = 60000032
AG-347-M18_2667706191 = 60000115
AG-347-M18_2667706192 = 60000042
AG-347-M18_2667706194 = 60000167
AG-347-M18_2667706198 = 60000103
AG-347-M18_2667706201 = 60000110
AG-347-M18_2667706202 = 60000002
AG-347-M18_2667706203 = 60000788
AG-347-M18_2667706204 = 60000498
AG-347-M18_2667706205 = 60000417
AG-347-M18_2667706206 = 60000468
AG-347-M18_2667706208 = 60000527
AG-347-M18_2667706209 = 60000470
AG-347-M18_2667706210 = 60000442
AG-347-M18_2667706211 = 60000290
AG-347-M18_2667706212 = 60000533
AG-347-M18_2667706213 = 60000333
AG-347-M18_2667706214 = 60000273
AG-347-M18_2667706215 = 60000210
AG-347-M18_2667706218 = 60000124
AG-347-M18_2667706220 = 60000203
AG-347-M18_2667706222 = 60000122
AG-347-M18_2667706224 = 60001222
AG-347-M18_2667706225 = 60000257
AG-347-M18_2667706226 = 60000253
AG-347-M18_2667706227 = 60000209
AG-347-M18_2667706229 = 60000219
AG-347-M18_2667706230 = 60000419
AG-347-M18_2667706231 = 60000259
AG-347-M18_2667706233 = 60000409
AG-347-M18_2667706236 = 60000299
AG-347-M18_2667706237 = 60000189
AG-347-M18_2667706238 = 60000148
AG-347-M18_2667706239 = 60000017
AG-347-M18_2667706242 = 60000425
AG-347-M18_2667706244 = 60000816
AG-347-M18_2667706249 = 60000168
AG-347-M18_2667706250 = 60000114
AG-347-M18_2667706251 = 60000281
AG-347-M18_2667706252 = 60000255
AG-347-M18_2667706253 = 60000262
AG-347-M18_2667706260 = 60000247
AG-347-M18_2667706261 = 60000200
AG-347-M18_2667706265 = 60000441
AG-347-M18_2667706266 = 60000199
AG-347-M18_2667706272 = 60000520
AG-347-M18_2667706273 = 60000448
AG-347-M18_2667706274 = 60000339
AG-347-M18_2667706275 = 60000317
AG-347-M18_2667706277 = 60000485
AG-347-M18_2667706278 = 60000649
AG-347-M18_2667706279 = 60000327
AG-347-M18_2667706280 = 60000671
AG-347-M18_2667706283 = 60000001
AG-347-M18_2667706284 = 60000003
AG-347-M18_2667706285 = 60000795
AG-347-M18_2667706304 = 60001587
AG-347-M18_2667706310 = 60001034
AG-347-M18_2667706311 = 60000999
AG-347-M18_2667706312 = 60000929
AG-347-M18_2667706327 = 60001069
AG-347-M18_2667706345 = 60001002
AG-347-M18_2667706346 = 60001022
AG-347-M18_2667706350 = 60000933
AG-347-M18_2667706351 = 60000007
AG-347-M18_2667706352 = 60001070
AG-347-M18_2667706354 = 60001158
AG-347-M18_2667706356 = 60001043
AG-347-M18_2667706357 = 60001105
AG-347-M18_2667706359 = 60001056
AG-347-M18_2667706360 = 60001036
AG-347-M18_2667706363 = 60001189
AG-347-M18_2667706365 = 60000827
AG-347-M18_2667706384 = 60001163
AG-347-M18_2667706385 = 60001346
AG-347-M18_2667706394 = 60000625
AG-347-M18_2667706400 = 60000988
AG-347-M18_2667706410 = 60000023
AG-347-M18_2667706415 = 60000681
AG-347-M18_2667706420 = 60000725
AG-347-M18_2667706421 = 60000868
AG-347-M18_2667706422 = 60000855
AG-347-M18_2667706425 = 60001021
AG-347-M18_2667706427 = 60000968
AG-347-M18_2667706428 = 60000942
AG-347-M18_2667706430 = 60000837
AG-347-M18_2667706431 = 60001042
AG-347-M18_2667706432 = 60000026
AG-347-M18_2667706435 = 60000854
AG-347-M18_2667706436 = 60000777
AG-347-M18_2667706437 = 60000871
AG-347-M18_2667706440 = 60000748
AG-347-M18_2667706441 = 60001071
AG-347-M18_2667706442 = 60000661
AG-347-M18_2667706443 = 60000430
AG-347-M18_2667706444 = 60000393
AG-347-M18_2667706448 = 60000746
AG-347-M18_2667706455 = 60001077
AG-347-M18_2667706458 = 60000002
AG-347-M18_2667706460 = 60000959
AG-347-M18_2667706466 = 60000697
AG-347-M18_2667706468 = 60001244
AG-347-M18_2667706470 = 60000763
AG-347-M18_2667706472 = 60000717
AG-347-M18_2667706474 = 60000840
AG-347-M18_2667706478 = 60000769
AG-347-M18_2667706479 = 60000966
AG-347-M18_2667706480 = 60000928
AG-347-M18_2667706496 = 60000995
AG-347-M18_2667706497 = 60001018
AG-347-M18_2667706498 = 60000461
AG-347-M18_2667706500 = 60000578
AG-347-M18_2667706502 = 60000500
AG-347-M18_2667706503 = 60000432
AG-347-M18_2667706505 = 60000909
AG-347-M18_2667706507 = 60000987
AG-347-M18_2667706513 = 60000877
AG-347-M18_2667706528 = 60000001
AG-347-M18_2667706530 = 60001264
AG-347-M18_2667706540 = 60000038
AG-347-M18_2667706545 = 60001197
AG-347-M18_2667706550 = 60001184
AG-347-M18_2667706554 = 60000954
AG-347-M18_2667706561 = 60000931
AG-347-M18_2667706563 = 60001008
AG-347-M18_2667706565 = 60001298
AG-347-M18_2667706566 = 60001133
AG-347-M18_2667706568 = 60001260
AG-347-M18_2667706572 = 60001289
AG-347-M18_2667706573 = 60001187
AG-347-M18_2667706574 = 60001192
AG-347-M18_2667706575 = 60001094
AG-347-M18_2667706576 = 60001095
AG-347-M18_2667706577 = 60001005
AG-347-M18_2667706584 = 60001171
AG-347-M18_2667706585 = 60001096
AG-347-M18_2667706586 = 60000923
AG-347-M18_2667706589 = 60000992
AG-347-M18_2667706591 = 60001283
AG-347-M18_2667706592 = 60000902
AG-347-M18_2667706593 = 60001050
AG-347-M18_2667706595 = 60001107
AG-347-M18_2667706600 = 60001224
AG-347-M18_2667706603 = 60000637
AG-347-M18_2667706604 = 60000503
AG-347-M18_2667706605 = 60000563
AG-347-M18_2667706610 = 60000869
AG-347-M18_2667706611 = 60000843
AG-347-M18_2667706614 = 60000898
AG-347-M18_2667706615 = 60000716
AG-347-M18_2667706616 = 60000665
AG-347-M18_2667706629 = 60000593
AG-347-M18_2667706630 = 60000175
AG-347-M18_2667706632 = 60000005
AG-347-M18_2667706633 = 60000331
AG-347-M18_2667706634 = 60000138
AG-347-M18_2667706635 = 60000352
AG-347-M18_2667706638 = 60000405
AG-347-M18_2667706639 = 60000621
AG-347-M18_2667706642 = 60000325
AG-347-M18_2667706646 = 60000551
AG-347-M18_2667706647 = 60000507
AG-347-M18_2667706648 = 60000690
AG-347-M18_2667706649 = 60000726
AG-347-M18_2667706650 = 60000742
AG-347-M18_2667706651 = 60000833
AG-347-M18_2667706653 = 60000624
AG-347-M18_2667706654 = 60001537
AG-347-M18_2667706655 = 60000783
AG-347-M18_2667706657 = 60000552
AG-347-M18_2667706658 = 60000589
AG-347-M18_2667706660 = 60000594
AG-347-M18_2667706661 = 60000550
AG-347-M18_2667706662 = 60000274
AG-347-M18_2667706663 = 60000174
AG-347-M18_2667706664 = 60000089
AG-347-M18_2667706668 = 60000402
AG-347-M18_2667706669 = 60000311
AG-347-M18_2667706672 = 60000524
AG-347-M18_2667706677 = 60000471
AG-347-M18_2667706678 = 60000365
AG-347-M18_2667706680 = 60000037
AG-347-M18_2667706681 = 60000048
AG-347-M18_2667706682 = 60000044
AG-347-M18_2667706683 = 60000469
AG-347-M18_2667706685 = 60000190
AG-347-M18_2667706686 = 60000239
AG-347-M18_2667706687 = 60000008
AG-347-M18_2667706688 = 60001521
AG-347-M18_2667706689 = 60000323
AG-347-M18_2667706690 = 60000070
AG-347-M18_2667706696 = 60000106
AG-347-M18_2667706697 = 60000177
AG-347-M18_2667706698 = 60000401
AG-347-M18_2667706700 = 60000192
AG-347-M18_2667706702 = 60000146
AG-347-M18_2667706703 = 60000165
AG-347-M18_2667706704 = 60000075
AG-347-M18_2667706705 = 60000049
AG-347-M18_2667706706 = 60000416
AG-347-M18_2667706707 = 60000565
AG-347-M18_2667706708 = 60000039
AG-347-M18_2667706710 = 60000009
AG-347-M18_2667706715 = 60000458
AG-347-M18_2667706719 = 60000081
AG-347-M18_2667706720 = 60000087
AG-347-M18_2667706724 = 60000155
AG-347-M18_2667706726 = 60000226
AG-347-M18_2667706728 = 60000351
AG-347-M18_2667706729 = 60000329
AG-347-M18_2667706730 = 60000245
AG-347-M18_2667706731 = 60000375
AG-347-M18_2667706732 = 60000184
AG-347-M18_2667706733 = 60000359
AG-347-M18_2667706740 = 60000125
AG-347-M18_2667706744 = 60001509
AG-347-M18_2667706747 = 60000142
AG-347-M18_2667706749 = 60000202
AG-347-M18_2667706750 = 60000501
AG-347-M18_2667706752 = 60000389
AG-347-M18_2667706754 = 60000345
AG-347-M18_2667706763 = 60001113
AG-347-M18_2667706779 = 60000117
AG-347-M18_2667706780 = 60000412
AG-347-M18_2667706796 = 60000630
AG-347-M18_2667706798 = 60000544
AG-347-M18_2667706799 = 60000293
AG-347-M18_2667706800 = 60000918
AG-347-M18_2667706801 = 60000335
AG-347-M18_2667706803 = 60000052
AG-347-M18_2667706808 = 60000660
AG-347-M18_2667706809 = 60000676
AG-347-M18_2667706811 = 60000286
AG-347-M18_2667706815 = 60000234
AG-347-M18_2667706818 = 60000157
AG-347-M18_2667706819 = 60000258
AG-347-M18_2667706825 = 60001319
AG-347-M18_2667706827 = 60000176
AG-347-M18_2667706828 = 60000005
AG-347-M18_2667706830 = 60000043
AG-347-M18_2667706831 = 60000220
AG-347-M18_2667706832 = 60000058
AG-347-M18_2667706833 = 60000426
AG-347-M18_2667706834 = 60000213
AG-347-M18_2667706837 = 60000228
AG-347-M18_2667706838 = 60000243
AG-347-M18_2667706839 = 60000312
AG-347-M18_2667706841 = 60000400
AG-347-M18_2667706843 = 60000460
AG-347-M18_2667706844 = 60000675
AG-347-M18_2667706845 = 60001333
AG-347-M18_2667706846 = 60000650
AG-347-M18_2667706847 = 60000555
AG-347-M18_2667706850 = 60000478
AG-347-M18_2667706854 = 60000616
AG-347-M18_2667706856 = 60000702
AG-347-M18_2667706860 = 60000439
AG-347-M18_2667706863 = 60000378
AG-347-M18_2667706869 = 60000655
AG-347-M18_2667706873 = 60000367
AG-347-M18_2667706874 = 60000321
AG-347-M18_2667706875 = 60000265
AG-347-M18_2667706877 = 60000348
AG-347-M18_2667706879 = 60000429
AG-347-M18_2667706880 = 60000757
AG-347-M18_2667706882 = 60000775
AG-347-M18_2667706884 = 60000858
AG-347-M18_2667706886 = 60000456
AG-347-M18_2667706887 = 60000688
AG-347-M18_2667706888 = 60000535
AG-347-M18_2667706891 = 60000692
AG-347-M18_2667706893 = 60000026
AG-347-M18_2667706897 = 60000484
AG-347-M18_2667706898 = 60000595
AG-347-M18_2667706900 = 60000674
AG-347-M18_2667706901 = 60000680
AG-347-M18_2667706902 = 60000824
AG-347-M18_2667706904 = 60000807
AG-347-M18_2667706905 = 60000605
AG-347-M18_2667706909 = 60000829
AG-347-M18_2667706913 = 60000781
AG-347-M18_2667706922 = 60001330
AG-347-M18_2667706943 = 60000828
AG-347-M18_2667706946 = 60000768
AG-347-M18_2667706949 = 60000940
AG-347-M18_2667706951 = 60001093
AG-347-M18_2667706953 = 60001447
AG-347-M18_2667706955 = 60000831
AG-347-M18_2667706959 = 60000414
AG-347-M18_2667706961 = 60000874
AG-347-M18_2667706962 = 60000760
AG-347-M18_2667706964 = 60000718
AG-347-M18_2667706965 = 60000806
AG-347-M18_2667706966 = 60000867
AG-347-M18_2667706968 = 60000732
AG-347-M18_2667706970 = 60000502
AG-347-M18_2667706971 = 60000805
AG-347-M18_2667706977 = 60000886
AG-347-M18_2667706978 = 60000919
AG-347-M18_2667706982 = 60000861
AG-347-M18_2667706985 = 60000002
AG-347-M18_2667706988 = 60000800
AG-347-M18_2667706989 = 60000648
AG-347-M18_2667706993 = 60000009
AG-347-M18_2667706995 = 60000473
AG-347-M18_2667706996 = 60000363
AG-347-M18_2667706997 = 60000522
AG-347-M18_2667707000 = 60000786
AG-347-M18_2667707002 = 60000759
AG-347-M18_2667707003 = 60000756
AG-347-M18_2667707004 = 60000883
AG-347-M18_2667707005 = 60000687
AG-347-M18_2667707009 = 60000489
AG-347-M18_2667707010 = 60000659
AG-347-M18_2667707011 = 60001067
AG-347-M18_2667707013 = 60000990
AG-347-M18_2667707015 = 60001048
AG-347-M18_2667707017 = 60001033
AG-347-M18_2667707020 = 60000024
AG-347-M18_2667707021 = 60001020
AG-347-M18_2667707022 = 60001006
AG-347-M18_2667707024 = 60001083
AG-347-M18_2667707034 = 60000741
AG-347-M18_2667707036 = 60001528
AG-347-M18_2667707059 = 60001345
AG-347-M18_2667707088 = 60000065
AG-347-M18_2667707089 = 60002338
AG-347-M18_2667707093 = 60001940
AG-347-M18_2667707095 = 60000279
AG-347-M18_2667707102 = 60000452
AG-347-M18_2667707104 = 60000569
AG-347-M18_2667707105 = 60000657
AG-347-M18_2667707106 = 60000564
AG-347-M18_2667707110 = 60000631
AG-347-M18_2667707112 = 60000459
AG-347-M18_2667707113 = 60000653
AG-347-M18_2667707129 = 60017866
AG-347-M18_2667707130 = 60029451
AG-347-M18_2667707132 = 60032803
AG-347-M18_2667707134 = 60035163
AG-347-M18_2667707137 = 60001229
AG-347-M18_2667707148 = 60035310
AG-347-M18_2667707153 = 60002260
AG-347-M18_2667707173 = 60001297
AG-347-M18_2667707178 = 60001700
AG-347-M18_2667707205 = 60001501
AG-347-M18_2667707215 = 60001292
AG-347-M18_2667707219 = 60000559
AG-347-M18_2667707220 = 60000548
AG-347-M18_2667707221 = 60000326
AG-347-M18_2667707225 = 60000575
AG-347-M18_2667707228 = 60000804
AG-347-M18_2667707229 = 60000677
AG-347-M18_2667707230 = 60000799
AG-347-M18_2667707232 = 60000486
AG-347-M18_2667707233 = 60000479
AG-347-M18_2667707239 = 60000532
AG-347-M18_2667707241 = 60000008
AG-347-M18_2667707248 = 60000396
AG-347-M18_2667707251 = 60000364
AG-347-M18_2667707253 = 60001251
AG-347-M18_2667707257 = 60000722
AG-347-M18_2667707258 = 60000201
AG-347-M18_2667707259 = 60000523
AG-347-M18_2667707260 = 60000619
AG-347-M18_2667707266 = 60000622
AG-347-M18_2667707267 = 60001206
AG-347-M18_2667707270 = 60000013
AG-347-M18_2667707274 = 60000133
AG-347-M18_2667707275 = 60000453
AG-347-M18_2667707276 = 60000488
AG-347-M18_2667707282 = 60000193
AG-347-M18_2667707284 = 60000077
AG-347-M18_2667707285 = 60000041
AG-347-M18_2667707286 = 60000067
AG-347-M18_2667707288 = 60000170
AG-347-M18_2667707293 = 60000023
AG-347-M18_2667707300 = 60000956
AG-347-M18_2667707302 = 60001001
AG-347-M18_2667707303 = 60001057
AG-347-M18_2667707304 = 60001080
AG-347-M18_2667707306 = 60001301
AG-347-M18_2667707309 = 60000969
AG-347-M18_2667707311 = 60000796
AG-347-M18_2667707312 = 60000780
AG-347-M18_2667707314 = 60000242
AG-347-M18_2667707316 = 60000647
AG-347-M18_2667707321 = 60000033
AG-347-M18_2667707329 = 60000499
AG-347-M18_2667707330 = 60000492
AG-347-M18_2667707331 = 60000652
AG-347-M18_2667707333 = 60000576
AG-347-M18_2667707334 = 60000604
AG-347-M18_2667707338 = 60000789
AG-347-M18_2667707360 = 60001404
AG-347-M18_2667707368 = 60001235
AG-347-M18_2667707377 = 60000513
AG-347-M18_2667707386 = 60000747
AG-347-M18_2667707387 = 60001253
AG-347-M18_2667707389 = 60000610
AG-347-M18_2667707390 = 60000964
AG-347-M18_2667707391 = 60000844
AG-347-M18_2667707392 = 60000809
AG-347-M18_2667707395 = 60001118
AG-347-M18_2667707396 = 60000897
AG-347-M18_2667707397 = 60000607
AG-347-M18_2667707398 = 60000701
AG-347-M18_2667707399 = 60000767
AG-347-M18_2667707401 = 60000431
AG-347-M18_2667707402 = 60000708
AG-347-M18_2667707403 = 60000512
AG-347-M18_2667707405 = 60000291
AG-347-M18_2667707408 = 60000457
AG-347-M18_2667707409 = 60000279
AG-347-M18_2667707411 = 60000719
AG-347-M18_2667707412 = 60000415
AG-347-M18_2667707413 = 60000295
AG-347-M18_2667707415 = 60000033
AG-347-M18_2667707417 = 60000556
AG-347-M18_2667707424 = 60000072
AG-347-M18_2667707425 = 60000130
AG-347-M18_2667707428 = 60000178
AG-347-M18_2667707430 = 60000699
AG-347-M18_2667707432 = 60000407
AG-347-M18_2667707437 = 60000380
AG-347-M18_2667707440 = 60000557
AG-347-M18_2667707442 = 60000543
AG-347-M18_2667707444 = 60000214
AG-347-M18_2667707447 = 60000672
AG-347-M18_2667707448 = 60000573
AG-347-M18_2667707449 = 60000764
AG-347-M18_2667707450 = 60000891
AG-347-M18_2667707451 = 60000836
AG-347-M18_2667707453 = 60000641
AG-347-M18_2667707454 = 60001484
AG-347-M18_2667707456 = 60000664
AG-347-M18_2667707459 = 60000150
AG-347-M18_2667707464 = 60000386
AG-347-M18_2667707468 = 60000119
AG-347-M18_2667707469 = 60000269
AG-347-M18_2667707472 = 60000166
AG-347-M18_2667707473 = 60000095
AG-347-M18_2667707474 = 60000068
AG-347-M18_2667707476 = 60001170
AG-347-M18_2667707478 = 60001245
AG-347-M18_2667707479 = 60001210
AG-347-M18_2667707481 = 60001035
AG-347-M18_2667707482 = 60000368
AG-347-M18_2667707484 = 60000935
AG-347-M18_2667707485 = 60001000
AG-347-M18_2667707488 = 60000892
AG-347-M18_2667707490 = 60001062
AG-347-M18_2667707492 = 60001196
AG-347-M18_2667707497 = 60001393
AG-347-M18_2667707499 = 60001382
AG-347-M18_2667707500 = 60001262
AG-347-M18_2667707501 = 60001317
AG-347-M18_2667707502 = 60001326
AG-347-M18_2667707503 = 60001340
AG-347-M18_2667707504 = 60001355
AG-347-M18_2667707505 = 60001331
AG-347-M18_2667707506 = 60001304
AG-347-M18_2667707507 = 60001296
AG-347-M18_2667707514 = 60000016
AG-347-M18_2667707516 = 60000635
AG-347-M18_2667707518 = 60000428
AG-347-M18_2667707522 = 60000107
AG-347-M18_2667707527 = 60000493
AG-347-M18_2667707528 = 60000112
AG-347-M18_2667707529 = 60000347
AG-347-M18_2667707530 = 60001193
AG-347-M18_2667707535 = 60000065
AG-347-M18_2667707542 = 60000013
AG-347-M18_2667707544 = 60001165
AG-347-M18_2667707547 = 60001073
AG-347-M18_2667707549 = 60000011
AG-347-M18_2667707550 = 60000261
AG-347-M18_2667707551 = 60000381
AG-347-M18_2667707552 = 60000385
AG-347-M18_2667707553 = 60000475
AG-347-M18_2667707554 = 60000611
AG-347-M18_2667707555 = 60000590
AG-347-M18_2667707557 = 60000064
AG-347-M18_2667707558 = 60000553
AG-347-M18_2667707560 = 60000546
AG-347-M18_2667707561 = 60000029
AG-347-M18_2667707562 = 60000487
AG-347-M18_2667707564 = 60000292
AG-347-M18_2667707567 = 60000225
AG-347-M18_2667707568 = 60000225
AG-347-M18_2667707569 = 60000308
AG-347-M18_2667707570 = 60000870
AG-347-M18_2667707572 = 60000602
AG-347-M18_2667707573 = 60000602
AG-347-M18_2667707577 = 60000144
AG-347-M18_2667707582 = 60000283
AG-347-M18_2667707583 = 60000238
AG-347-M18_2667707584 = 60000007
AG-347-M18_2667707586 = 60000613
AG-347-M18_2667707587 = 60000303
AG-347-M18_2667707591 = 60000358
AG-347-M18_2667707592 = 60000384
AG-347-M18_2667707593 = 60000188
AG-347-M18_2667707594 = 60000069
AG-347-M18_2667707595 = 60000579
AG-347-M18_2667707596 = 60000076
AG-347-M18_2667707598 = 60000408
AG-347-M18_2667707599 = 60000529
AG-347-M18_2667707601 = 60000359
AG-347-M18_2667707605 = 60001014
AG-347-M18_2667707606 = 60000724
AG-347-M18_2667707607 = 60000639
AG-347-M18_2667707608 = 60000583
AG-347-M18_2667707609 = 60000330
AG-347-M18_2667707610 = 60000371
AG-347-M18_2667707611 = 60000397
AG-347-M18_2667707612 = 60000545
AG-347-M18_2667707613 = 60000585
AG-347-M18_2667707615 = 60001425
AG-347-M18_2667707617 = 60000046
AG-347-M18_2667707618 = 60001332
AG-347-M18_2667707638 = 60001104
AG-347-M18_2667707645 = 60000706
AG-347-M18_2667707649 = 60000316
AG-347-M18_2667707651 = 60000141
AG-347-M18_2667707652 = 60000102
AG-347-M18_2667707659 = 60001132
AG-347-M18_2667707661 = 60001599
AG-347-M18_2667707666 = 60001328
AG-347-M18_2667707672 = 60001089
AG-347-M18_2667707673 = 60001175
AG-347-M18_2667707674 = 60001182
AG-347-M18_2667707677 = 60001149
AG-347-M18_2667707680 = 60000962
AG-347-M18_2667707686 = 60000390
AG-347-M18_2667707688 = 60000664
AG-347-M18_2667707691 = 60000376
AG-347-M18_2667707693 = 60000356
AG-347-M18_2667707694 = 60000310
AG-347-M18_2667707703 = 60000772
AG-347-M18_2667707704 = 60000722
AG-347-M18_2667707705 = 60001047
AG-347-M18_2667707706 = 60001058
AG-355-A09_2667762087 = 60000473
AG-355-A09_2667762088 = 60000363
AG-355-A09_2667762089 = 60000522
AG-355-A09_2667762092 = 60000786
AG-355-A09_2667762094 = 60000759
AG-355-A09_2667762095 = 60000756
AG-355-A09_2667762096 = 60000883
AG-355-A09_2667762097 = 60000687
AG-355-A09_2667762101 = 60000489
AG-355-A09_2667762102 = 60000659
AG-355-A09_2667762103 = 60001067
AG-355-A09_2667762105 = 60000990
AG-355-A09_2667762107 = 60001048
AG-355-A09_2667762109 = 60001033
AG-355-A09_2667762112 = 60000024
AG-355-A09_2667762113 = 60001020
AG-355-A09_2667762114 = 60001006
AG-355-A09_2667762116 = 60001083
AG-355-A09_2667762126 = 60000741
AG-355-A09_2667762128 = 60001528
AG-355-A09_2667762152 = 60001345
AG-355-A09_2667762193 = 60002396
AG-355-A09_2667762195 = 60001043
AG-355-A09_2667762196 = 60002601
AG-355-A09_2667762197 = 60002204
AG-355-A09_2667762208 = 60000593
AG-355-A09_2667762209 = 60000175
AG-355-A09_2667762211 = 60000005
AG-355-A09_2667762212 = 60000331
AG-355-A09_2667762213 = 60000138
AG-355-A09_2667762214 = 60000352
AG-355-A09_2667762217 = 60000405
AG-355-A09_2667762218 = 60000621
AG-355-A09_2667762221 = 60000325
AG-355-A09_2667762225 = 60000551
AG-355-A09_2667762226 = 60000507
AG-355-A09_2667762227 = 60000690
AG-355-A09_2667762228 = 60000726
AG-355-A09_2667762229 = 60000742
AG-355-A09_2667762230 = 60000833
AG-355-A09_2667762232 = 60000624
AG-355-A09_2667762233 = 60001537
AG-355-A09_2667762234 = 60000783
AG-355-A09_2667762236 = 60000552
AG-355-A09_2667762237 = 60000589
AG-355-A09_2667762239 = 60000594
AG-355-A09_2667762240 = 60000550
AG-355-A09_2667762242 = 60000274
AG-355-A09_2667762243 = 60000174
AG-355-A09_2667762244 = 60000089
AG-355-A09_2667762248 = 60000402
AG-355-A09_2667762249 = 60000311
AG-355-A09_2667762252 = 60000524
AG-355-A09_2667762257 = 60000471
AG-355-A09_2667762259 = 60000365
AG-355-A09_2667762261 = 60000037
AG-355-A09_2667762262 = 60000048
AG-355-A09_2667762263 = 60000044
AG-355-A09_2667762264 = 60000469
AG-355-A09_2667762266 = 60000190
AG-355-A09_2667762267 = 60000239
AG-355-A09_2667762268 = 60000008
AG-355-A09_2667762269 = 60001521
AG-355-A09_2667762270 = 60000323
AG-355-A09_2667762272 = 60000070
AG-355-A09_2667762279 = 60000106
AG-355-A09_2667762280 = 60000177
AG-355-A09_2667762281 = 60000401
AG-355-A09_2667762283 = 60000192
AG-355-A09_2667762285 = 60000146
AG-355-A09_2667762286 = 60000165
AG-355-A09_2667762287 = 60000075
AG-355-A09_2667762288 = 60000049
AG-355-A09_2667762289 = 60000416
AG-355-A09_2667762290 = 60000565
AG-355-A09_2667762291 = 60000039
AG-355-A09_2667762293 = 60000009
AG-355-A09_2667762298 = 60000458
AG-355-A09_2667762302 = 60000081
AG-355-A09_2667762303 = 60000087
AG-355-A09_2667762304 = 60000213
AG-355-A09_2667762307 = 60000228
AG-355-A09_2667762308 = 60000243
AG-355-A09_2667762309 = 60000312
AG-355-A09_2667762311 = 60000400
AG-355-A09_2667762313 = 60000460
AG-355-A09_2667762314 = 60000675
AG-355-A09_2667762315 = 60001333
AG-355-A09_2667762316 = 60000650
AG-355-A09_2667762317 = 60000555
AG-355-A09_2667762320 = 60000478
AG-355-A09_2667762324 = 60000616
AG-355-A09_2667762326 = 60000702
AG-355-A09_2667762330 = 60000439
AG-355-A09_2667762333 = 60000378
AG-355-A09_2667762339 = 60000655
AG-355-A09_2667762343 = 60000367
AG-355-A09_2667762344 = 60000321
AG-355-A09_2667762345 = 60000265
AG-355-A09_2667762347 = 60000348
AG-355-A09_2667762349 = 60000429
AG-355-A09_2667762350 = 60000757
AG-355-A09_2667762352 = 60000775
AG-355-A09_2667762354 = 60000858
AG-355-A09_2667762356 = 60000456
AG-355-A09_2667762357 = 60000688
AG-355-A09_2667762358 = 60000535
AG-355-A09_2667762361 = 60000692
AG-355-A09_2667762363 = 60000026
AG-355-A09_2667762367 = 60000484
AG-355-A09_2667762368 = 60000595
AG-355-A09_2667762370 = 60000674
AG-355-A09_2667762371 = 60000680
AG-355-A09_2667762372 = 60000824
AG-355-A09_2667762374 = 60000807
AG-355-A09_2667762375 = 60000605
AG-355-A09_2667762379 = 60000829
AG-355-A09_2667762383 = 60000781
AG-355-A09_2667762387 = 60001104
AG-355-A09_2667762408 = 60000928
AG-355-A09_2667762409 = 60000966
AG-355-A09_2667762410 = 60000769
AG-355-A09_2667762414 = 60000840
AG-355-A09_2667762416 = 60000717
AG-355-A09_2667762418 = 60000763
AG-355-A09_2667762420 = 60001244
AG-355-A09_2667762422 = 60000697
AG-355-A09_2667762428 = 60000959
AG-355-A09_2667762430 = 60000002
AG-355-A09_2667762433 = 60001077
AG-355-A09_2667762440 = 60000746
AG-355-A09_2667762444 = 60000393
AG-355-A09_2667762445 = 60000430
AG-355-A09_2667762446 = 60000661
AG-355-A09_2667762447 = 60001071
AG-355-A09_2667762448 = 60000748
AG-355-A09_2667762451 = 60000871
AG-355-A09_2667762452 = 60000777
AG-355-A09_2667762453 = 60000854
AG-355-A09_2667762456 = 60000026
AG-355-A09_2667762457 = 60001042
AG-355-A09_2667762458 = 60000837
AG-355-A09_2667762460 = 60000942
AG-355-A09_2667762461 = 60000968
AG-355-A09_2667762463 = 60001021
AG-355-A09_2667762466 = 60000855
AG-355-A09_2667762467 = 60000868
AG-355-A09_2667762468 = 60000725
AG-355-A09_2667762473 = 60000681
AG-355-A09_2667762478 = 60000023
AG-355-A09_2667762480 = 60001134
AG-355-A09_2667762481 = 60001040
AG-355-A09_2667762483 = 60000733
AG-355-A09_2667762485 = 60000669
AG-355-A09_2667762486 = 60000009
AG-355-A09_2667762490 = 60000648
AG-355-A09_2667762491 = 60000800
AG-355-A09_2667762493 = 60001064
AG-355-A09_2667762494 = 60000002
AG-355-A09_2667762497 = 60000861
AG-355-A09_2667762501 = 60000919
AG-355-A09_2667762502 = 60000886
AG-355-A09_2667762508 = 60000805
AG-355-A09_2667762509 = 60000502
AG-355-A09_2667762511 = 60000732
AG-355-A09_2667762513 = 60000867
AG-355-A09_2667762514 = 60000806
AG-355-A09_2667762515 = 60000718
AG-355-A09_2667762517 = 60000760
AG-355-A09_2667762518 = 60000874
AG-355-A09_2667762520 = 60000414
AG-355-A09_2667762524 = 60000831
AG-355-A09_2667762526 = 60001447
AG-355-A09_2667762528 = 60001093
AG-355-A09_2667762530 = 60000940
AG-355-A09_2667762533 = 60000768
AG-355-A09_2667762536 = 60000828
AG-355-A09_2667762556 = 60001330
AG-355-A09_2667762589 = 60001242
AG-355-A09_2667762594 = 60000912
AG-355-A09_2667762598 = 60001089
AG-355-A09_2667762615 = 60001444
AG-355-A09_2667762639 = 60000995
AG-355-A09_2667762640 = 60001018
AG-355-A09_2667762641 = 60000461
AG-355-A09_2667762643 = 60000578
AG-355-A09_2667762645 = 60000500
AG-355-A09_2667762646 = 60000432
AG-355-A09_2667762648 = 60000909
AG-355-A09_2667762650 = 60000987
AG-355-A09_2667762656 = 60000877
AG-355-A09_2667762671 = 60000001
AG-355-A09_2667762673 = 60001264
AG-355-A09_2667762677 = 60000326
AG-355-A09_2667762678 = 60000548
AG-355-A09_2667762679 = 60000559
AG-355-A09_2667762680 = 60000592
AG-355-A09_2667762685 = 60000088
AG-355-A09_2667762694 = 60000150
AG-355-A09_2667762699 = 60000386
AG-355-A09_2667762704 = 60000119
AG-355-A09_2667762705 = 60000269
AG-355-A09_2667762708 = 60000166
AG-355-A09_2667762709 = 60000095
AG-355-A09_2667762710 = 60000068
AG-355-A09_2667762711 = 60000149
AG-355-A09_2667762712 = 60000160
AG-355-A09_2667762714 = 60000161
AG-355-A09_2667762718 = 60000390
AG-355-A09_2667762727 = 60000275
AG-355-A09_2667762729 = 60000354
AG-355-A09_2667762730 = 60000011
AG-355-A09_2667762731 = 60000261
AG-355-A09_2667762732 = 60000381
AG-355-A09_2667762733 = 60000385
AG-355-A09_2667762734 = 60000475
AG-355-A09_2667762735 = 60000611
AG-355-A09_2667762736 = 60000590
AG-355-A09_2667762738 = 60000064
AG-355-A09_2667762739 = 60000553
AG-355-A09_2667762741 = 60000546
AG-355-A09_2667762742 = 60000029
AG-355-A09_2667762743 = 60000487
AG-355-A09_2667762745 = 60000558
AG-355-A09_2667762748 = 60000322
AG-355-A09_2667762749 = 60000188
AG-355-A09_2667762750 = 60000069
AG-355-A09_2667762751 = 60000579
AG-355-A09_2667762752 = 60000076
AG-355-A09_2667762754 = 60000408
AG-355-A09_2667762755 = 60000529
AG-355-A09_2667762758 = 60000719
AG-355-A09_2667762759 = 60000415
AG-355-A09_2667762760 = 60000295
AG-355-A09_2667762762 = 60000033
AG-355-A09_2667762764 = 60000556
AG-355-A09_2667762771 = 60000072
AG-355-A09_2667762772 = 60000130
AG-355-A09_2667762775 = 60000178
AG-355-A09_2667762777 = 60000387
AG-355-A09_2667762779 = 60000292
AG-355-A09_2667762782 = 60000225
AG-355-A09_2667762783 = 60000308
AG-355-A09_2667762784 = 60000870
AG-355-A09_2667762786 = 60000602
AG-355-A09_2667762787 = 60000785
AG-355-A09_2667762790 = 60000144
AG-355-A09_2667762791 = 60000445
AG-355-A09_2667762794 = 60000803
AG-355-A09_2667762795 = 60000809
AG-355-A09_2667762798 = 60001118
AG-355-A09_2667762799 = 60000897
AG-355-A09_2667762800 = 60000607
AG-355-A09_2667762801 = 60000701
AG-355-A09_2667762802 = 60000767
AG-355-A09_2667762804 = 60000431
AG-355-A09_2667762805 = 60000708
AG-355-A09_2667762806 = 60000512
AG-355-A09_2667762808 = 60000291
AG-355-A09_2667762811 = 60000457
AG-355-A09_2667762812 = 60000279
AG-355-A09_2667762814 = 60000279
AG-355-A09_2667762821 = 60000452
AG-355-A09_2667762823 = 60000569
AG-355-A09_2667762824 = 60000657
AG-355-A09_2667762825 = 60000564
AG-355-A09_2667762829 = 60000631
AG-355-A09_2667762831 = 60000459
AG-355-A09_2667762832 = 60000653
AG-355-A09_2667762838 = 60008724
AG-355-A09_2667762848 = 60008724
AG-355-A09_2667762860 = 60000046
AG-355-A09_2667762862 = 60004370
AG-355-A09_2667762878 = 60000033
AG-355-A09_2667762879 = 60001425
AG-355-A09_2667762880 = 60001332
AG-355-A09_2667762883 = 60000046
AG-355-A09_2667762890 = 60004138
AG-355-A09_2667762897 = 60001694
AG-355-A09_2667762899 = 60001497
AG-355-A09_2667762901 = 60001229
AG-355-A09_2667762906 = 60000647
AG-355-A09_2667762908 = 60000242
AG-355-A09_2667762910 = 60000780
AG-355-A09_2667762911 = 60000796
AG-355-A09_2667762913 = 60000969
AG-355-A09_2667762916 = 60001301
AG-355-A09_2667762918 = 60001080
AG-355-A09_2667762919 = 60001057
AG-355-A09_2667762920 = 60001001
AG-355-A09_2667762922 = 60000956
AG-355-A09_2667762929 = 60000023
AG-355-A09_2667762936 = 60000962
AG-355-A09_2667762940 = 60000706
AG-355-A09_2667762947 = 60000916
AG-355-A09_2667762948 = 60001049
AG-355-A09_2667762949 = 60000627
AG-355-A09_2667762951 = 60000063
AG-355-A09_2667762952 = 60000948
AG-355-A09_2667762953 = 60000011
AG-355-A09_2667762954 = 60001031
AG-355-A09_2667762958 = 60000894
AG-355-A09_2667762959 = 60001116
AG-355-A09_2667762963 = 60000739
AG-355-A09_2667762968 = 60000679
AG-355-A09_2667762969 = 60000707
AG-355-A09_2667762970 = 60000395
AG-355-A09_2667762972 = 60000950
AG-355-A09_2667762999 = 60001297
AG-355-A09_2667763030 = 60001501
AG-355-A09_2667763045 = 60001292
AG-355-A09_2667763050 = 60000094
AG-355-A09_2667763052 = 60000093
AG-355-A09_2667763053 = 60000169
AG-355-A09_2667763057 = 60000101
AG-355-A09_2667763060 = 60000113
AG-355-A09_2667763061 = 60000183
AG-355-A09_2667763062 = 60000198
AG-355-A09_2667763066 = 60000074
AG-355-A09_2667763067 = 60000054
AG-355-A09_2667763070 = 60001619
AG-355-A09_2667763071 = 60001334
AG-355-A09_2667763072 = 60000420
AG-355-A09_2667763073 = 60000256
AG-355-A09_2667763075 = 60000205
AG-355-A09_2667763076 = 60000135
AG-355-A09_2667763081 = 60000319
AG-355-A09_2667763082 = 60001246
AG-355-A09_2667763086 = 60000057
AG-355-A09_2667763090 = 60000584
AG-355-A09_2667763092 = 60000361
AG-355-A09_2667763096 = 60000411
AG-355-A09_2667763097 = 60001181
AG-355-A09_2667763098 = 60000136
AG-355-A09_2667763099 = 60000001
AG-355-A09_2667763102 = 60000032
AG-355-A09_2667763107 = 60000115
AG-355-A09_2667763108 = 60000042
AG-355-A09_2667763110 = 60000167
AG-355-A09_2667763114 = 60000103
AG-355-A09_2667763117 = 60000110
AG-355-A09_2667763118 = 60000002
AG-355-A09_2667763119 = 60000788
AG-355-A09_2667763120 = 60000498
AG-355-A09_2667763121 = 60000417
AG-355-A09_2667763122 = 60000468
AG-355-A09_2667763124 = 60000527
AG-355-A09_2667763125 = 60000470
AG-355-A09_2667763126 = 60000442
AG-355-A09_2667763127 = 60000290
AG-355-A09_2667763128 = 60000533
AG-355-A09_2667763129 = 60000333
AG-355-A09_2667763130 = 60000273
AG-355-A09_2667763131 = 60000210
AG-355-A09_2667763134 = 60000124
AG-355-A09_2667763136 = 60000203
AG-355-A09_2667763138 = 60000122
AG-355-A09_2667763140 = 60001222
AG-355-A09_2667763141 = 60000257
AG-355-A09_2667763142 = 60000253
AG-355-A09_2667763143 = 60000209
AG-355-A09_2667763145 = 60000219
AG-355-A09_2667763146 = 60000419
AG-355-A09_2667763147 = 60000259
AG-355-A09_2667763149 = 60000409
AG-355-A09_2667763152 = 60000299
AG-355-A09_2667763153 = 60000189
AG-355-A09_2667763154 = 60000148
AG-355-A09_2667763155 = 60000017
AG-355-A09_2667763158 = 60000425
AG-355-A09_2667763160 = 60000816
AG-355-A09_2667763170 = 60000121
AG-355-A09_2667763189 = 60000513
AG-355-A09_2667763198 = 60001235
AG-355-A09_2667763205 = 60001404
AG-355-A09_2667763243 = 60000789
AG-355-A09_2667763247 = 60000604
AG-355-A09_2667763248 = 60000576
AG-355-A09_2667763250 = 60000652
AG-355-A09_2667763251 = 60000492
AG-355-A09_2667763252 = 60000499
AG-355-A09_2667763255 = 60001531
AG-355-A09_2667763257 = 60000839
AG-355-A09_2667763261 = 60000207
AG-355-A09_2667763262 = 60000403
AG-355-A09_2667763264 = 60000698
AG-355-A09_2667763266 = 60001430
AG-355-A09_2667763268 = 60000662
AG-355-A09_2667763269 = 60001392
AG-355-A09_2667763274 = 60000772
AG-355-A09_2667763275 = 60000722
AG-355-A09_2667763276 = 60000201
AG-355-A09_2667763277 = 60000523
AG-355-A09_2667763278 = 60000619
AG-355-A09_2667763284 = 60000622
AG-355-A09_2667763285 = 60001206
AG-355-A09_2667763288 = 60000013
AG-355-A09_2667763292 = 60000133
AG-355-A09_2667763293 = 60000453
AG-355-A09_2667763294 = 60000488
AG-355-A09_2667763296 = 60000988
AG-355-A09_2667763302 = 60000625
AG-355-A09_2667763311 = 60001346
AG-355-A09_2667763312 = 60001163
AG-355-A09_2667763323 = 60000827
AG-355-A09_2667763325 = 60001189
AG-355-A09_2667763328 = 60001036
AG-355-A09_2667763329 = 60001056
AG-355-A09_2667763331 = 60001105
AG-355-A09_2667763332 = 60001043
AG-355-A09_2667763334 = 60001158
AG-355-A09_2667763336 = 60001070
AG-355-A09_2667763337 = 60000007
AG-355-A09_2667763338 = 60000933
AG-355-A09_2667763342 = 60001022
AG-355-A09_2667763343 = 60001002
AG-355-A09_2667763363 = 60001069
AG-355-A09_2667763381 = 60001341
AG-355-A09_2667763391 = 60001362
AG-355-A09_2667763392 = 60001385
AG-355-A09_2667763395 = 60000168
AG-355-A09_2667763396 = 60000114
AG-355-A09_2667763397 = 60000281
AG-355-A09_2667763398 = 60000255
AG-355-A09_2667763399 = 60000262
AG-355-A09_2667763406 = 60000247
AG-355-A09_2667763407 = 60000200
AG-355-A09_2667763411 = 60000441
AG-355-A09_2667763412 = 60000199
AG-355-A09_2667763418 = 60000520
AG-355-A09_2667763419 = 60000448
AG-355-A09_2667763420 = 60000339
AG-355-A09_2667763421 = 60000317
AG-355-A09_2667763423 = 60000485
AG-355-A09_2667763424 = 60000649
AG-355-A09_2667763425 = 60000327
AG-355-A09_2667763426 = 60000671
AG-355-A09_2667763433 = 60000663
AG-355-A09_2667763435 = 60000906
AG-355-A09_2667763440 = 60000792
AG-355-A09_2667763444 = 60000591
AG-355-A09_2667763449 = 60000620
AG-355-A09_2667763455 = 60001251
AG-355-A09_2667763457 = 60000364
AG-355-A09_2667763461 = 60000396
AG-355-A09_2667763468 = 60000008
AG-355-A09_2667763470 = 60000532
AG-355-A09_2667763476 = 60000479
AG-355-A09_2667763477 = 60000486
AG-355-A09_2667763478 = 60000233
AG-355-A09_2667763480 = 60000145
AG-355-A09_2667763481 = 60000140
AG-355-A09_2667763482 = 60000318
AG-355-A09_2667763484 = 60000078
AG-355-A09_2667763485 = 60000139
AG-355-A09_2667763487 = 60000596
AG-355-A09_2667763488 = 60000346
AG-355-A09_2667763491 = 60000750
AG-355-A09_2667763495 = 60000102
AG-355-A09_2667763496 = 60000141
AG-355-A09_2667763498 = 60000316
AG-355-A09_2667763500 = 60000176
AG-355-A09_2667763502 = 60001319
AG-355-A09_2667763508 = 60000258
AG-355-A09_2667763509 = 60000157
AG-355-A09_2667763512 = 60000234
AG-355-A09_2667763516 = 60000286
AG-355-A09_2667763518 = 60000676
AG-355-A09_2667763519 = 60000660
AG-355-A09_2667763524 = 60000052
AG-355-A09_2667763526 = 60000335
AG-355-A09_2667763527 = 60000918
AG-355-A09_2667763528 = 60000293
AG-355-A09_2667763529 = 60000544
AG-355-A09_2667763531 = 60000630
AG-355-A09_2667763545 = 60001165
AG-355-A09_2667763547 = 60000013
AG-355-A09_2667763554 = 60000065
AG-355-A09_2667763559 = 60001193
AG-355-A09_2667763576 = 60001296
AG-355-A09_2667763577 = 60001304
AG-355-A09_2667763578 = 60001331
AG-355-A09_2667763579 = 60001355
AG-355-A09_2667763580 = 60001340
AG-355-A09_2667763581 = 60001326
AG-355-A09_2667763582 = 60001317
AG-355-A09_2667763583 = 60001262
AG-355-A09_2667763584 = 60001382
AG-355-A09_2667763586 = 60001393
AG-355-A09_2667763591 = 60001149
AG-355-A09_2667763594 = 60001182
AG-355-A09_2667763595 = 60001175
AG-355-A09_2667763598 = 60001170
AG-355-A09_2667763600 = 60001245
AG-355-A09_2667763601 = 60001210
AG-355-A09_2667763603 = 60001035
AG-355-A09_2667763604 = 60000368
AG-355-A09_2667763606 = 60000935
AG-355-A09_2667763607 = 60001000
AG-355-A09_2667763610 = 60000892
AG-355-A09_2667763611 = 60000277
AG-355-A09_2667763612 = 60000020
AG-355-A09_2667763614 = 60000374
AG-355-A09_2667763615 = 60000399
AG-355-A09_2667763619 = 60000495
AG-355-A09_2667763623 = 60000379
AG-355-A09_2667763625 = 60000128
AG-355-A09_2667763626 = 60000153
AG-355-A09_2667763627 = 60000182
AG-355-A09_2667763630 = 60000151
AG-355-A09_2667763631 = 60000083
AG-355-A09_2667763635 = 60000096
AG-355-A09_2667763637 = 60001516
AG-355-A09_2667763638 = 60000667
AG-355-A09_2667763644 = 60000092
AG-355-A09_2667763645 = 60000287
AG-355-A09_2667763646 = 60000566
AG-355-A09_2667763648 = 60000288
AG-355-A09_2667763650 = 60000384
AG-355-A09_2667763651 = 60000358
AG-355-A09_2667763655 = 60000303
AG-355-A09_2667763656 = 60000613
AG-355-A09_2667763657 = 60000931
AG-355-A09_2667763659 = 60001008
AG-355-A09_2667763661 = 60001298
AG-355-A09_2667763662 = 60001133
AG-355-A09_2667763664 = 60001260
AG-355-A09_2667763668 = 60001289
AG-355-A09_2667763669 = 60001187
AG-355-A09_2667763670 = 60001192
AG-355-A09_2667763671 = 60001094
AG-355-A09_2667763672 = 60001095
AG-355-A09_2667763673 = 60001005
AG-355-A09_2667763680 = 60001171
AG-355-A09_2667763681 = 60001096
AG-355-A09_2667763682 = 60000923
AG-355-A09_2667763685 = 60000992
AG-355-A09_2667763687 = 60001283
AG-355-A09_2667763688 = 60000902
AG-355-A09_2667763689 = 60001050
AG-355-A09_2667763694 = 60001060
AG-355-A09_2667763697 = 60001058
AG-355-A09_2667763698 = 60001047
AG-355-A09_2667763700 = 60000943
AG-355-A09_2667763701 = 60000953
AG-355-A09_2667763703 = 60000609
AG-355-A09_2667763706 = 60000664
AG-355-A09_2667763708 = 60001484
AG-355-A09_2667763709 = 60000641
AG-355-A09_2667763711 = 60000836
AG-355-A09_2667763712 = 60000891
AG-355-A09_2667763713 = 60000764
AG-355-A09_2667763714 = 60000573
AG-355-A09_2667763715 = 60000672
AG-355-A09_2667763718 = 60000214
AG-355-A09_2667763720 = 60000543
AG-355-A09_2667763722 = 60000557
AG-355-A09_2667763725 = 60000380
AG-355-A09_2667763728 = 60000003
AG-355-A09_2667763729 = 60000105
AG-355-A09_2667763730 = 60000108
AG-355-A09_2667763732 = 60000016
AG-355-A09_2667763734 = 60000635
AG-355-A09_2667763736 = 60000428
AG-355-A09_2667763740 = 60000107
AG-355-A09_2667763745 = 60000493
AG-355-A09_2667763746 = 60000112
AG-355-A09_2667763747 = 60000347
AG-355-A09_2667763755 = 60000038
AG-355-A09_2667763760 = 60001197
AG-355-A09_2667763765 = 60001184
AG-355-A09_2667763769 = 60000954
AG-355-A09_2667763776 = 60000826
AG-355-A09_2667763777 = 60000830
AG-355-A09_2667763781 = 60000747
AG-355-A09_2667763782 = 60001253
AG-355-A09_2667763785 = 60000610
AG-355-A09_2667763786 = 60000964
AG-355-A09_2667763787 = 60000844
AG-355-A09_2667763788 = 60000809
AG-355-A09_2667763806 = 60000795
AG-355-A09_2667763807 = 60000003
AG-355-A09_2667763808 = 60000001
AG-355-A09_2667763817 = 60000193
AG-355-A09_2667763819 = 60000077
AG-355-A09_2667763820 = 60000041
AG-355-A09_2667763821 = 60000067
AG-355-A09_2667763823 = 60000170
AG-355-A09_2667763825 = 60000142
AG-355-A09_2667763827 = 60000202
AG-355-A09_2667763828 = 60000501
AG-355-A09_2667763831 = 60001587
AG-355-A09_2667763834 = 60000283
AG-355-A09_2667763835 = 60000238
AG-355-A09_2667763836 = 60000007
AG-355-A09_2667763844 = 60000117
AG-355-A09_2667763846 = 60000125
AG-355-A09_2667763851 = 60001509
AG-355-A09_2667763852 = 60001132
AG-355-A09_2667763856 = 60000345
AG-355-A09_2667763858 = 60000412
AG-355-B18_2667763863 = 60000046
AG-355-B18_2667763864 = 60001694
AG-355-B18_2667763866 = 60001497
AG-355-B18_2667763868 = 60000046
AG-355-B18_2667763869 = 60001229
AG-355-B18_2667763875 = 60000647
AG-355-B18_2667763877 = 60000242
AG-355-B18_2667763879 = 60000780
AG-355-B18_2667763880 = 60000796
AG-355-B18_2667763882 = 60000969
AG-355-B18_2667763885 = 60001301
AG-355-B18_2667763887 = 60001080
AG-355-B18_2667763888 = 60001057
AG-355-B18_2667763889 = 60001001
AG-355-B18_2667763891 = 60000956
AG-355-B18_2667763898 = 60000023
AG-355-B18_2667763899 = 60000023
AG-355-B18_2667763900 = 60000023
AG-355-B18_2667763907 = 60000962
AG-355-B18_2667763911 = 60000706
AG-355-B18_2667763916 = 60000916
AG-355-B18_2667763917 = 60001049
AG-355-B18_2667763918 = 60000627
AG-355-B18_2667763920 = 60000063
AG-355-B18_2667763921 = 60000948
AG-355-B18_2667763922 = 60000011
AG-355-B18_2667763923 = 60001031
AG-355-B18_2667763928 = 60000894
AG-355-B18_2667763929 = 60001116
AG-355-B18_2667763933 = 60000739
AG-355-B18_2667763938 = 60000679
AG-355-B18_2667763939 = 60000707
AG-355-B18_2667763940 = 60000395
AG-355-B18_2667763942 = 60000950
AG-355-B18_2667763957 = 60001297
AG-355-B18_2667763990 = 60001501
AG-355-B18_2667764000 = 60004470
AG-355-B18_2667764030 = 60001292
AG-355-B18_2667764038 = 60001132
AG-355-B18_2667764040 = 60001599
AG-355-B18_2667764045 = 60001328
AG-355-B18_2667764047 = 60001119
AG-355-B18_2667764049 = 60001616
AG-355-B18_2667764051 = 60001152
AG-355-B18_2667764052 = 60001134
AG-355-B18_2667764053 = 60001040
AG-355-B18_2667764055 = 60000733
AG-355-B18_2667764057 = 60000669
AG-355-B18_2667764058 = 60000009
AG-355-B18_2667764062 = 60000648
AG-355-B18_2667764063 = 60000800
AG-355-B18_2667764066 = 60000002
AG-355-B18_2667764069 = 60000861
AG-355-B18_2667764073 = 60000919
AG-355-B18_2667764074 = 60000886
AG-355-B18_2667764080 = 60000805
AG-355-B18_2667764081 = 60000502
AG-355-B18_2667764083 = 60000732
AG-355-B18_2667764085 = 60000867
AG-355-B18_2667764086 = 60000806
AG-355-B18_2667764087 = 60000718
AG-355-B18_2667764089 = 60000760
AG-355-B18_2667764090 = 60000874
AG-355-B18_2667764092 = 60000414
AG-355-B18_2667764096 = 60000831
AG-355-B18_2667764099 = 60001093
AG-355-B18_2667764101 = 60000940
AG-355-B18_2667764104 = 60000768
AG-355-B18_2667764107 = 60000828
AG-355-B18_2667764128 = 60001330
AG-355-B18_2667764163 = 60001242
AG-355-B18_2667764165 = 60001597
AG-355-B18_2667764168 = 60000912
AG-355-B18_2667764172 = 60001089
AG-355-B18_2667764191 = 60001444
AG-355-B18_2667764218 = 60000995
AG-355-B18_2667764219 = 60001018
AG-355-B18_2667764220 = 60000461
AG-355-B18_2667764222 = 60000578
AG-355-B18_2667764224 = 60000500
AG-355-B18_2667764225 = 60000432
AG-355-B18_2667764227 = 60000909
AG-355-B18_2667764229 = 60000987
AG-355-B18_2667764235 = 60000877
AG-355-B18_2667764252 = 60001163
AG-355-B18_2667764253 = 60001346
AG-355-B18_2667764262 = 60000625
AG-355-B18_2667764268 = 60000988
AG-355-B18_2667764278 = 60000023
AG-355-B18_2667764283 = 60000681
AG-355-B18_2667764288 = 60000725
AG-355-B18_2667764289 = 60000868
AG-355-B18_2667764290 = 60000855
AG-355-B18_2667764293 = 60001021
AG-355-B18_2667764295 = 60000968
AG-355-B18_2667764296 = 60000942
AG-355-B18_2667764298 = 60000837
AG-355-B18_2667764299 = 60001042
AG-355-B18_2667764300 = 60000026
AG-355-B18_2667764303 = 60000854
AG-355-B18_2667764304 = 60000777
AG-355-B18_2667764305 = 60000871
AG-355-B18_2667764308 = 60000748
AG-355-B18_2667764309 = 60001071
AG-355-B18_2667764310 = 60000661
AG-355-B18_2667764311 = 60000430
AG-355-B18_2667764312 = 60000393
AG-355-B18_2667764316 = 60000746
AG-355-B18_2667764323 = 60001077
AG-355-B18_2667764326 = 60000002
AG-355-B18_2667764328 = 60000959
AG-355-B18_2667764334 = 60000697
AG-355-B18_2667764336 = 60001244
AG-355-B18_2667764338 = 60000763
AG-355-B18_2667764340 = 60000717
AG-355-B18_2667764342 = 60000840
AG-355-B18_2667764346 = 60000769
AG-355-B18_2667764347 = 60000966
AG-355-B18_2667764348 = 60000928
AG-355-B18_2667764369 = 60001104
AG-355-B18_2667764373 = 60000781
AG-355-B18_2667764377 = 60000829
AG-355-B18_2667764381 = 60000605
AG-355-B18_2667764382 = 60000807
AG-355-B18_2667764384 = 60000824
AG-355-B18_2667764385 = 60000680
AG-355-B18_2667764386 = 60000674
AG-355-B18_2667764388 = 60000595
AG-355-B18_2667764389 = 60000484
AG-355-B18_2667764393 = 60000026
AG-355-B18_2667764395 = 60000692
AG-355-B18_2667764398 = 60000535
AG-355-B18_2667764399 = 60000688
AG-355-B18_2667764400 = 60000456
AG-355-B18_2667764402 = 60000858
AG-355-B18_2667764404 = 60000775
AG-355-B18_2667764406 = 60000757
AG-355-B18_2667764407 = 60000429
AG-355-B18_2667764409 = 60000348
AG-355-B18_2667764411 = 60000265
AG-355-B18_2667764412 = 60000321
AG-355-B18_2667764413 = 60000367
AG-355-B18_2667764417 = 60000655
AG-355-B18_2667764418 = 60000139
AG-355-B18_2667764419 = 60000078
AG-355-B18_2667764421 = 60000318
AG-355-B18_2667764422 = 60000140
AG-355-B18_2667764423 = 60000145
AG-355-B18_2667764425 = 60000233
AG-355-B18_2667764426 = 60000003
AG-355-B18_2667764427 = 60000105
AG-355-B18_2667764428 = 60000108
AG-355-B18_2667764430 = 60000016
AG-355-B18_2667764432 = 60000635
AG-355-B18_2667764434 = 60000428
AG-355-B18_2667764438 = 60000107
AG-355-B18_2667764443 = 60000493
AG-355-B18_2667764444 = 60000112
AG-355-B18_2667764445 = 60000347
AG-355-B18_2667764448 = 60000803
AG-355-B18_2667764452 = 60000445
AG-355-B18_2667764453 = 60000144
AG-355-B18_2667764457 = 60000602
AG-355-B18_2667764459 = 60000870
AG-355-B18_2667764461 = 60000308
AG-355-B18_2667764462 = 60000225
AG-355-B18_2667764465 = 60000292
AG-355-B18_2667764467 = 60000387
AG-355-B18_2667764469 = 60000178
AG-355-B18_2667764472 = 60000130
AG-355-B18_2667764473 = 60000072
AG-355-B18_2667764480 = 60000556
AG-355-B18_2667764482 = 60000033
AG-355-B18_2667764484 = 60000295
AG-355-B18_2667764485 = 60000415
AG-355-B18_2667764486 = 60000719
AG-355-B18_2667764489 = 60000529
AG-355-B18_2667764490 = 60000408
AG-355-B18_2667764492 = 60000076
AG-355-B18_2667764493 = 60000579
AG-355-B18_2667764494 = 60000069
AG-355-B18_2667764495 = 60000188
AG-355-B18_2667764496 = 60000322
AG-355-B18_2667764499 = 60000558
AG-355-B18_2667764501 = 60000487
AG-355-B18_2667764502 = 60000029
AG-355-B18_2667764503 = 60000546
AG-355-B18_2667764505 = 60000553
AG-355-B18_2667764506 = 60000064
AG-355-B18_2667764508 = 60000590
AG-355-B18_2667764509 = 60000611
AG-355-B18_2667764510 = 60000475
AG-355-B18_2667764511 = 60000385
AG-355-B18_2667764512 = 60000381
AG-355-B18_2667764513 = 60000261
AG-355-B18_2667764514 = 60000011
AG-355-B18_2667764515 = 60000354
AG-355-B18_2667764517 = 60000275
AG-355-B18_2667764525 = 60000390
AG-355-B18_2667764534 = 60000161
AG-355-B18_2667764536 = 60000160
AG-355-B18_2667764537 = 60000149
AG-355-B18_2667764538 = 60000068
AG-355-B18_2667764539 = 60000095
AG-355-B18_2667764540 = 60000166
AG-355-B18_2667764543 = 60000269
AG-355-B18_2667764544 = 60000119
AG-355-B18_2667764546 = 60002148
AG-355-B18_2667764547 = 60003086
AG-355-B18_2667764552 = 60000386
AG-355-B18_2667764566 = 60000087
AG-355-B18_2667764567 = 60000081
AG-355-B18_2667764571 = 60000458
AG-355-B18_2667764576 = 60000009
AG-355-B18_2667764578 = 60000039
AG-355-B18_2667764579 = 60000565
AG-355-B18_2667764580 = 60000416
AG-355-B18_2667764581 = 60000049
AG-355-B18_2667764582 = 60000075
AG-355-B18_2667764583 = 60000165
AG-355-B18_2667764584 = 60000146
AG-355-B18_2667764586 = 60000192
AG-355-B18_2667764588 = 60000401
AG-355-B18_2667764589 = 60000177
AG-355-B18_2667764590 = 60000106
AG-355-B18_2667764595 = 60000070
AG-355-B18_2667764597 = 60000323
AG-355-B18_2667764598 = 60001521
AG-355-B18_2667764599 = 60000008
AG-355-B18_2667764600 = 60000239
AG-355-B18_2667764601 = 60000190
AG-355-B18_2667764603 = 60000469
AG-355-B18_2667764604 = 60000044
AG-355-B18_2667764605 = 60000048
AG-355-B18_2667764606 = 60000037
AG-355-B18_2667764607 = 60000365
AG-355-B18_2667764609 = 60000471
AG-355-B18_2667764614 = 60000524
AG-355-B18_2667764617 = 60000311
AG-355-B18_2667764618 = 60000402
AG-355-B18_2667764622 = 60000089
AG-355-B18_2667764623 = 60000174
AG-355-B18_2667764624 = 60000274
AG-355-B18_2667764625 = 60000550
AG-355-B18_2667764626 = 60000594
AG-355-B18_2667764628 = 60000589
AG-355-B18_2667764629 = 60000552
AG-355-B18_2667764631 = 60000783
AG-355-B18_2667764632 = 60001537
AG-355-B18_2667764633 = 60000624
AG-355-B18_2667764635 = 60000833
AG-355-B18_2667764636 = 60000742
AG-355-B18_2667764637 = 60000726
AG-355-B18_2667764638 = 60000690
AG-355-B18_2667764639 = 60000507
AG-355-B18_2667764640 = 60000551
AG-355-B18_2667764644 = 60000325
AG-355-B18_2667764647 = 60000621
AG-355-B18_2667764648 = 60000405
AG-355-B18_2667764651 = 60000352
AG-355-B18_2667764652 = 60000138
AG-355-B18_2667764653 = 60000331
AG-355-B18_2667764654 = 60000005
AG-355-B18_2667764656 = 60000175
AG-355-B18_2667764657 = 60000593
AG-355-B18_2667764699 = 60001345
AG-355-B18_2667764705 = 60021931
AG-355-B18_2667764707 = 60001490
AG-355-B18_2667764717 = 60003327
AG-355-B18_2667764720 = 60001962
AG-355-B18_2667764725 = 60000653
AG-355-B18_2667764726 = 60000459
AG-355-B18_2667764728 = 60000631
AG-355-B18_2667764732 = 60000564
AG-355-B18_2667764733 = 60000657
AG-355-B18_2667764734 = 60000569
AG-355-B18_2667764736 = 60000452
AG-355-B18_2667764743 = 60000279
AG-355-B18_2667764744 = 60000457
AG-355-B18_2667764747 = 60000291
AG-355-B18_2667764749 = 60000512
AG-355-B18_2667764750 = 60000708
AG-355-B18_2667764751 = 60000431
AG-355-B18_2667764753 = 60000767
AG-355-B18_2667764754 = 60000701
AG-355-B18_2667764755 = 60000607
AG-355-B18_2667764756 = 60000897
AG-355-B18_2667764757 = 60001118
AG-355-B18_2667764760 = 60000809
AG-355-B18_2667764761 = 60000844
AG-355-B18_2667764762 = 60000964
AG-355-B18_2667764763 = 60000610
AG-355-B18_2667764766 = 60001253
AG-355-B18_2667764767 = 60000747
AG-355-B18_2667764771 = 60000830
AG-355-B18_2667764772 = 60000826
AG-355-B18_2667764774 = 60000841
AG-355-B18_2667764775 = 60000376
AG-355-B18_2667764777 = 60000356
AG-355-B18_2667764779 = 60000310
AG-355-B18_2667764780 = 60000249
AG-355-B18_2667764781 = 60000282
AG-355-B18_2667764782 = 60000003
AG-355-B18_2667764783 = 60000505
AG-355-B18_2667764784 = 60000623
AG-355-B18_2667764793 = 60000297
AG-355-B18_2667764794 = 60000447
AG-355-B18_2667764797 = 60000473
AG-355-B18_2667764798 = 60000363
AG-355-B18_2667764799 = 60000522
AG-355-B18_2667764802 = 60000786
AG-355-B18_2667764804 = 60000759
AG-355-B18_2667764805 = 60000756
AG-355-B18_2667764806 = 60000883
AG-355-B18_2667764807 = 60000687
AG-355-B18_2667764811 = 60000489
AG-355-B18_2667764812 = 60000659
AG-355-B18_2667764813 = 60001067
AG-355-B18_2667764815 = 60000990
AG-355-B18_2667764817 = 60001048
AG-355-B18_2667764819 = 60001033
AG-355-B18_2667764822 = 60000024
AG-355-B18_2667764823 = 60001020
AG-355-B18_2667764824 = 60001006
AG-355-B18_2667764826 = 60001083
AG-355-B18_2667764836 = 60000741
AG-355-B18_2667764838 = 60001528
AG-355-B18_2667764852 = 60000121
AG-355-B18_2667764860 = 60000283
AG-355-B18_2667764861 = 60000238
AG-355-B18_2667764862 = 60000007
AG-355-B18_2667764864 = 60000613
AG-355-B18_2667764865 = 60000303
AG-355-B18_2667764869 = 60000358
AG-355-B18_2667764870 = 60000384
AG-355-B18_2667764873 = 60000288
AG-355-B18_2667764875 = 60000566
AG-355-B18_2667764876 = 60000287
AG-355-B18_2667764877 = 60000092
AG-355-B18_2667764883 = 60000667
AG-355-B18_2667764884 = 60001516
AG-355-B18_2667764886 = 60000096
AG-355-B18_2667764890 = 60000083
AG-355-B18_2667764891 = 60000071
AG-355-B18_2667764892 = 60000151
AG-355-B18_2667764895 = 60000182
AG-355-B18_2667764896 = 60000153
AG-355-B18_2667764897 = 60000128
AG-355-B18_2667764899 = 60000379
AG-355-B18_2667764903 = 60000495
AG-355-B18_2667764907 = 60000399
AG-355-B18_2667764908 = 60000374
AG-355-B18_2667764910 = 60000020
AG-355-B18_2667764911 = 60000277
AG-355-B18_2667764916 = 60000094
AG-355-B18_2667764919 = 60000093
AG-355-B18_2667764920 = 60000169
AG-355-B18_2667764924 = 60000101
AG-355-B18_2667764927 = 60000113
AG-355-B18_2667764928 = 60000183
AG-355-B18_2667764929 = 60000198
AG-355-B18_2667764933 = 60000074
AG-355-B18_2667764934 = 60000054
AG-355-B18_2667764937 = 60001334
AG-355-B18_2667764938 = 60000420
AG-355-B18_2667764939 = 60000256
AG-355-B18_2667764941 = 60000205
AG-355-B18_2667764942 = 60000135
AG-355-B18_2667764947 = 60000319
AG-355-B18_2667764948 = 60001246
AG-355-B18_2667764952 = 60000057
AG-355-B18_2667764953 = 60000057
AG-355-B18_2667764957 = 60000584
AG-355-B18_2667764959 = 60000361
AG-355-B18_2667764963 = 60000411
AG-355-B18_2667764964 = 60001181
AG-355-B18_2667764965 = 60000136
AG-355-B18_2667764966 = 60000001
AG-355-B18_2667764969 = 60000032
AG-355-B18_2667764974 = 60000115
AG-355-B18_2667764975 = 60000042
AG-355-B18_2667764977 = 60000167
AG-355-B18_2667764981 = 60000103
AG-355-B18_2667764984 = 60000110
AG-355-B18_2667764985 = 60000002
AG-355-B18_2667764988 = 60000575
AG-355-B18_2667764991 = 60000804
AG-355-B18_2667764992 = 60000677
AG-355-B18_2667764993 = 60000799
AG-355-B18_2667764995 = 60000486
AG-355-B18_2667764996 = 60000479
AG-355-B18_2667765002 = 60000532
AG-355-B18_2667765003 = 60000008
AG-355-B18_2667765010 = 60000396
AG-355-B18_2667765014 = 60000364
AG-355-B18_2667765016 = 60001251
AG-355-B18_2667765022 = 60000620
AG-355-B18_2667765027 = 60000591
AG-355-B18_2667765031 = 60000792
AG-355-B18_2667765036 = 60000906
AG-355-B18_2667765038 = 60000663
AG-355-B18_2667765047 = 60001113
AG-355-B18_2667765061 = 60000671
AG-355-B18_2667765062 = 60000327
AG-355-B18_2667765063 = 60000649
AG-355-B18_2667765064 = 60000485
AG-355-B18_2667765066 = 60000317
AG-355-B18_2667765067 = 60000339
AG-355-B18_2667765068 = 60000448
AG-355-B18_2667765069 = 60000520
AG-355-B18_2667765075 = 60000199
AG-355-B18_2667765076 = 60000441
AG-355-B18_2667765080 = 60000200
AG-355-B18_2667765081 = 60000247
AG-355-B18_2667765088 = 60000262
AG-355-B18_2667765089 = 60000255
AG-355-B18_2667765090 = 60000281
AG-355-B18_2667765091 = 60000114
AG-355-B18_2667765092 = 60000168
AG-355-B18_2667765097 = 60000816
AG-355-B18_2667765099 = 60000425
AG-355-B18_2667765102 = 60000017
AG-355-B18_2667765103 = 60000148
AG-355-B18_2667765104 = 60000189
AG-355-B18_2667765105 = 60000299
AG-355-B18_2667765110 = 60000155
AG-355-B18_2667765112 = 60000226
AG-355-B18_2667765114 = 60000351
AG-355-B18_2667765115 = 60000329
AG-355-B18_2667765116 = 60000245
AG-355-B18_2667765117 = 60000375
AG-355-B18_2667765118 = 60000184
AG-355-B18_2667765119 = 60000221
AG-355-B18_2667765120 = 60000315
AG-355-B18_2667765121 = 60000353
AG-355-B18_2667765122 = 60000241
AG-355-B18_2667765123 = 60000437
AG-355-B18_2667765124 = 60000301
AG-355-B18_2667765125 = 60000350
AG-355-B18_2667765126 = 60000372
AG-355-B18_2667765127 = 60000538
AG-355-B18_2667765128 = 60000464
AG-355-B18_2667765129 = 60000561
AG-355-B18_2667765130 = 60000586
AG-355-B18_2667765131 = 60000755
AG-355-B18_2667765133 = 60000585
AG-355-B18_2667765134 = 60000545
AG-355-B18_2667765135 = 60000397
AG-355-B18_2667765136 = 60000371
AG-355-B18_2667765137 = 60000330
AG-355-B18_2667765138 = 60000583
AG-355-B18_2667765139 = 60000639
AG-355-B18_2667765140 = 60000724
AG-355-B18_2667765141 = 60001014
AG-355-B18_2667765145 = 60000359
AG-355-B18_2667765152 = 60000125
AG-355-B18_2667765156 = 60001509
AG-355-B18_2667765159 = 60000142
AG-355-B18_2667765161 = 60000202
AG-355-B18_2667765162 = 60000501
AG-355-B18_2667765164 = 60000389
AG-355-B18_2667765166 = 60000345
AG-355-B18_2667765174 = 60000117
AG-355-B18_2667765175 = 60000412
AG-355-B18_2667765191 = 60000630
AG-355-B18_2667765193 = 60000544
AG-355-B18_2667765194 = 60000293
AG-355-B18_2667765195 = 60000918
AG-355-B18_2667765196 = 60000335
AG-355-B18_2667765198 = 60000052
AG-355-B18_2667765203 = 60000660
AG-355-B18_2667765204 = 60000676
AG-355-B18_2667765206 = 60000286
AG-355-B18_2667765210 = 60000234
AG-355-B18_2667765213 = 60000157
AG-355-B18_2667765214 = 60000258
AG-355-B18_2667765219 = 60001167
AG-355-B18_2667765220 = 60001131
AG-355-B18_2667765222 = 60000665
AG-355-B18_2667765223 = 60000716
AG-355-B18_2667765224 = 60000898
AG-355-B18_2667765227 = 60000843
AG-355-B18_2667765228 = 60000869
AG-355-B18_2667765233 = 60000563
AG-355-B18_2667765234 = 60000503
AG-355-B18_2667765235 = 60000637
AG-355-B18_2667765239 = 60001224
AG-355-B18_2667765244 = 60001107
AG-355-B18_2667765245 = 60001647
AG-355-B18_2667765246 = 60001050
AG-355-B18_2667765247 = 60000902
AG-355-B18_2667765248 = 60001283
AG-355-B18_2667765250 = 60000992
AG-355-B18_2667765253 = 60000923
AG-355-B18_2667765254 = 60001096
AG-355-B18_2667765255 = 60001171
AG-355-B18_2667765262 = 60001005
AG-355-B18_2667765263 = 60001095
AG-355-B18_2667765264 = 60001094
AG-355-B18_2667765265 = 60001192
AG-355-B18_2667765266 = 60001187
AG-355-B18_2667765267 = 60001289
AG-355-B18_2667765271 = 60001260
AG-355-B18_2667765273 = 60001133
AG-355-B18_2667765274 = 60001298
AG-355-B18_2667765276 = 60001008
AG-355-B18_2667765278 = 60000931
AG-355-B18_2667765285 = 60000954
AG-355-B18_2667765289 = 60001184
AG-355-B18_2667765294 = 60001197
AG-355-B18_2667765301 = 60000038
AG-355-B18_2667765310 = 60001264
AG-355-B18_2667765312 = 60000001
AG-355-B18_2667765327 = 60001747
AG-355-B18_2667765333 = 60001362
AG-355-B18_2667765334 = 60001385
AG-355-B18_2667765335 = 60001390
AG-355-B18_2667765337 = 60000929
AG-355-B18_2667765338 = 60000999
AG-355-B18_2667765339 = 60001034
AG-355-B18_2667765345 = 60001587
AG-355-B18_2667765364 = 60000795
AG-355-B18_2667765365 = 60000003
AG-355-B18_2667765366 = 60000001
AG-355-B18_2667765373 = 60001060
AG-355-B18_2667765376 = 60001058
AG-355-B18_2667765377 = 60001047
AG-355-B18_2667765379 = 60000943
AG-355-B18_2667765380 = 60000953
AG-355-B18_2667765382 = 60000609
AG-355-B18_2667765385 = 60000664
AG-355-B18_2667765387 = 60001484
AG-355-B18_2667765388 = 60000641
AG-355-B18_2667765390 = 60000836
AG-355-B18_2667765391 = 60000891
AG-355-B18_2667765392 = 60000764
AG-355-B18_2667765393 = 60000573
AG-355-B18_2667765394 = 60000672
AG-355-B18_2667765397 = 60000214
AG-355-B18_2667765399 = 60000543
AG-355-B18_2667765401 = 60000557
AG-355-B18_2667765404 = 60000380
AG-355-B18_2667765408 = 60000407
AG-355-B18_2667765410 = 60000699
AG-355-B18_2667765412 = 60000822
AG-355-B18_2667765416 = 60000170
AG-355-B18_2667765418 = 60000067
AG-355-B18_2667765419 = 60000041
AG-355-B18_2667765420 = 60000077
AG-355-B18_2667765422 = 60000193
AG-355-B18_2667765428 = 60000488
AG-355-B18_2667765429 = 60000453
AG-355-B18_2667765430 = 60000133
AG-355-B18_2667765434 = 60000013
AG-355-B18_2667765437 = 60001206
AG-355-B18_2667765438 = 60000622
AG-355-B18_2667765443 = 60000619
AG-355-B18_2667765444 = 60000523
AG-355-B18_2667765445 = 60000201
AG-355-B18_2667765446 = 60000722
AG-355-B18_2667765447 = 60000772
AG-355-B18_2667765453 = 60001392
AG-355-B18_2667765454 = 60000662
AG-355-B18_2667765457 = 60000698
AG-355-B18_2667765459 = 60000403
AG-355-B18_2667765460 = 60000207
AG-355-B18_2667765464 = 60000839
AG-355-B18_2667765466 = 60001531
AG-355-B18_2667765469 = 60000499
AG-355-B18_2667765470 = 60000492
AG-355-B18_2667765471 = 60000652
AG-355-B18_2667765473 = 60000576
AG-355-B18_2667765474 = 60000604
AG-355-B18_2667765478 = 60000789
AG-355-B18_2667765496 = 60002033
AG-355-B18_2667765497 = 60002204
AG-355-B18_2667765502 = 60001193
AG-355-B18_2667765519 = 60001296
AG-355-B18_2667765520 = 60001304
AG-355-B18_2667765521 = 60001331
AG-355-B18_2667765522 = 60001355
AG-355-B18_2667765523 = 60001340
AG-355-B18_2667765524 = 60001326
AG-355-B18_2667765525 = 60001317
AG-355-B18_2667765526 = 60001262
AG-355-B18_2667765527 = 60001382
AG-355-B18_2667765529 = 60001393
AG-355-B18_2667765535 = 60001149
AG-355-B18_2667765538 = 60001182
AG-355-B18_2667765539 = 60001175
AG-355-B18_2667765542 = 60001170
AG-355-B18_2667765543 = 60001245
AG-355-B18_2667765544 = 60001210
AG-355-B18_2667765546 = 60001035
AG-355-B18_2667765547 = 60000655
AG-355-B18_2667765554 = 60000378
AG-355-B18_2667765557 = 60000439
AG-355-B18_2667765561 = 60000702
AG-355-B18_2667765563 = 60000616
AG-355-B18_2667765567 = 60000478
AG-355-B18_2667765570 = 60000555
AG-355-B18_2667765571 = 60000650
AG-355-B18_2667765572 = 60001333
AG-355-B18_2667765573 = 60000675
AG-355-B18_2667765574 = 60000460
AG-355-B18_2667765576 = 60000400
AG-355-B18_2667765578 = 60000312
AG-355-B18_2667765579 = 60000243
AG-355-B18_2667765580 = 60000228
AG-355-B18_2667765583 = 60000213
AG-355-B18_2667765584 = 60000426
AG-355-B18_2667765585 = 60000058
AG-355-B18_2667765586 = 60000220
AG-355-B18_2667765587 = 60000043
AG-355-B18_2667765589 = 60000005
AG-355-B18_2667765590 = 60000253
AG-355-B18_2667765591 = 60000257
AG-355-B18_2667765592 = 60001222
AG-355-B18_2667765594 = 60000122
AG-355-B18_2667765596 = 60000203
AG-355-B18_2667765598 = 60000124
AG-355-B18_2667765601 = 60000210
AG-355-B18_2667765602 = 60000273
AG-355-B18_2667765603 = 60000333
AG-355-B18_2667765604 = 60000533
AG-355-B18_2667765605 = 60000290
AG-355-B18_2667765606 = 60000442
AG-355-B18_2667765607 = 60000470
AG-355-B18_2667765608 = 60000527
AG-355-B18_2667765610 = 60000468
AG-355-B18_2667765611 = 60000417
AG-355-B18_2667765612 = 60000498
AG-355-B18_2667765613 = 60000788
AG-355-B18_2667765614 = 60000002
AG-355-B18_2667765618 = 60000933
AG-355-B18_2667765619 = 60000007
AG-355-B18_2667765620 = 60001070
AG-355-B18_2667765622 = 60001158
AG-355-B18_2667765624 = 60001043
AG-355-B18_2667765625 = 60001105
AG-355-B18_2667765627 = 60001056
AG-355-B18_2667765628 = 60001036
AG-355-B18_2667765631 = 60001189
AG-355-B18_2667765633 = 60000827
AG-355-B18_2667765656 = 60001404
AG-355-B18_2667765663 = 60001235
AG-355-B18_2667765672 = 60002396
AG-355-B18_2667765674 = 60001043
AG-355-B18_2667765675 = 60002601
AG-355-B18_2667765676 = 60002204
AG-355-B18_2667765680 = 60001341
AG-355-B18_2667765699 = 60001069
AG-355-B18_2667765711 = 60002938
AG-355-B18_2667765712 = 60000065
AG-355-B18_2667765713 = 60002799
AG-355-B18_2667765717 = 60002991
AG-355-B18_2667765720 = 60000176
AG-355-B18_2667765722 = 60000316
AG-355-B18_2667765724 = 60000141
AG-355-B18_2667765725 = 60000102
AG-355-B18_2667765729 = 60000750
AG-355-B18_2667765731 = 60001167
AG-355-B18_2667765733 = 60001196
AG-355-B18_2667765735 = 60001062
AG-355-B18_2667765737 = 60000892
AG-355-B18_2667765740 = 60001000
AG-355-B18_2667765741 = 60000935
AG-355-B18_2667765751 = 60000088
AG-355-B18_2667765763 = 60000513
AG-355-I04_2667769026 = 60000057
AG-355-I04_2667769030 = 60000584
AG-355-I04_2667769032 = 60000361
AG-355-I04_2667769036 = 60000411
AG-355-I04_2667769037 = 60001181
AG-355-I04_2667769038 = 60000136
AG-355-I04_2667769039 = 60000001
AG-355-I04_2667769042 = 60000032
AG-355-I04_2667769047 = 60000115
AG-355-I04_2667769048 = 60000042
AG-355-I04_2667769050 = 60000167
AG-355-I04_2667769054 = 60000103
AG-355-I04_2667769057 = 60000110
AG-355-I04_2667769058 = 60000002
AG-355-I04_2667769059 = 60000788
AG-355-I04_2667769060 = 60000498
AG-355-I04_2667769061 = 60000417
AG-355-I04_2667769062 = 60000468
AG-355-I04_2667769064 = 60000527
AG-355-I04_2667769065 = 60000470
AG-355-I04_2667769066 = 60000442
AG-355-I04_2667769067 = 60000290
AG-355-I04_2667769068 = 60000533
AG-355-I04_2667769069 = 60000333
AG-355-I04_2667769070 = 60000273
AG-355-I04_2667769071 = 60000210
AG-355-I04_2667769074 = 60000124
AG-355-I04_2667769076 = 60000203
AG-355-I04_2667769078 = 60000122
AG-355-I04_2667769080 = 60001222
AG-355-I04_2667769081 = 60000257
AG-355-I04_2667769082 = 60000253
AG-355-I04_2667769083 = 60000209
AG-355-I04_2667769085 = 60000219
AG-355-I04_2667769086 = 60000419
AG-355-I04_2667769087 = 60000259
AG-355-I04_2667769089 = 60000409
AG-355-I04_2667769092 = 60000299
AG-355-I04_2667769093 = 60000189
AG-355-I04_2667769094 = 60000148
AG-355-I04_2667769095 = 60000017
AG-355-I04_2667769098 = 60000425
AG-355-I04_2667769100 = 60000816
AG-355-I04_2667769105 = 60000168
AG-355-I04_2667769106 = 60000114
AG-355-I04_2667769107 = 60000281
AG-355-I04_2667769108 = 60000255
AG-355-I04_2667769109 = 60000262
AG-355-I04_2667769117 = 60000247
AG-355-I04_2667769118 = 60000200
AG-355-I04_2667769122 = 60000441
AG-355-I04_2667769123 = 60000199
AG-355-I04_2667769132 = 60000520
AG-355-I04_2667769133 = 60000448
AG-355-I04_2667769134 = 60000339
AG-355-I04_2667769135 = 60000317
AG-355-I04_2667769137 = 60000485
AG-355-I04_2667769138 = 60000649
AG-355-I04_2667769139 = 60000327
AG-355-I04_2667769140 = 60000671
AG-355-I04_2667769147 = 60000663
AG-355-I04_2667769149 = 60000906
AG-355-I04_2667769154 = 60000792
AG-355-I04_2667769158 = 60000591
AG-355-I04_2667769163 = 60000620
AG-355-I04_2667769169 = 60001251
AG-355-I04_2667769171 = 60000364
AG-355-I04_2667769174 = 60000396
AG-355-I04_2667769181 = 60000008
AG-355-I04_2667769183 = 60000532
AG-355-I04_2667769189 = 60000479
AG-355-I04_2667769190 = 60000486
AG-355-I04_2667769192 = 60000799
AG-355-I04_2667769193 = 60000677
AG-355-I04_2667769194 = 60000804
AG-355-I04_2667769197 = 60000575
AG-355-I04_2667769201 = 60000326
AG-355-I04_2667769202 = 60000548
AG-355-I04_2667769203 = 60000559
AG-355-I04_2667769204 = 60000592
AG-355-I04_2667769209 = 60000088
AG-355-I04_2667769218 = 60000150
AG-355-I04_2667769223 = 60000386
AG-355-I04_2667769231 = 60001376
AG-355-I04_2667769233 = 60000119
AG-355-I04_2667769234 = 60000269
AG-355-I04_2667769237 = 60000166
AG-355-I04_2667769238 = 60000095
AG-355-I04_2667769239 = 60000068
AG-355-I04_2667769241 = 60000001
AG-355-I04_2667769243 = 60001264
AG-355-I04_2667769251 = 60000038
AG-355-I04_2667769256 = 60001197
AG-355-I04_2667769261 = 60001184
AG-355-I04_2667769265 = 60000954
AG-355-I04_2667769272 = 60000931
AG-355-I04_2667769274 = 60001008
AG-355-I04_2667769276 = 60001298
AG-355-I04_2667769277 = 60001133
AG-355-I04_2667769279 = 60001260
AG-355-I04_2667769283 = 60001289
AG-355-I04_2667769284 = 60001187
AG-355-I04_2667769285 = 60001192
AG-355-I04_2667769286 = 60001094
AG-355-I04_2667769287 = 60001095
AG-355-I04_2667769288 = 60001005
AG-355-I04_2667769295 = 60001171
AG-355-I04_2667769296 = 60001096
AG-355-I04_2667769297 = 60000923
AG-355-I04_2667769300 = 60000992
AG-355-I04_2667769302 = 60001283
AG-355-I04_2667769303 = 60000902
AG-355-I04_2667769304 = 60001050
AG-355-I04_2667769305 = 60001647
AG-355-I04_2667769306 = 60001107
AG-355-I04_2667769311 = 60001224
AG-355-I04_2667769315 = 60000637
AG-355-I04_2667769316 = 60000503
AG-355-I04_2667769317 = 60000563
AG-355-I04_2667769322 = 60000869
AG-355-I04_2667769323 = 60000843
AG-355-I04_2667769326 = 60000898
AG-355-I04_2667769327 = 60000716
AG-355-I04_2667769328 = 60000665
AG-355-I04_2667769331 = 60001131
AG-355-I04_2667769332 = 60001167
AG-355-I04_2667769334 = 60001196
AG-355-I04_2667769336 = 60001062
AG-355-I04_2667769338 = 60000892
AG-355-I04_2667769341 = 60001000
AG-355-I04_2667769342 = 60000935
AG-355-I04_2667769344 = 60000368
AG-355-I04_2667769345 = 60001035
AG-355-I04_2667769347 = 60001210
AG-355-I04_2667769348 = 60001245
AG-355-I04_2667769350 = 60001170
AG-355-I04_2667769353 = 60001175
AG-355-I04_2667769354 = 60001182
AG-355-I04_2667769357 = 60001149
AG-355-I04_2667769362 = 60001393
AG-355-I04_2667769364 = 60001382
AG-355-I04_2667769365 = 60001262
AG-355-I04_2667769366 = 60001317
AG-355-I04_2667769367 = 60001326
AG-355-I04_2667769368 = 60001340
AG-355-I04_2667769369 = 60001355
AG-355-I04_2667769370 = 60001331
AG-355-I04_2667769371 = 60001304
AG-355-I04_2667769372 = 60001296
AG-355-I04_2667769389 = 60001193
AG-355-I04_2667769394 = 60000065
AG-355-I04_2667769401 = 60000013
AG-355-I04_2667769403 = 60001165
AG-355-I04_2667769406 = 60001073
AG-355-I04_2667769409 = 60000822
AG-355-I04_2667769411 = 60000699
AG-355-I04_2667769413 = 60000407
AG-355-I04_2667769417 = 60000380
AG-355-I04_2667769419 = 60000557
AG-355-I04_2667769421 = 60000543
AG-355-I04_2667769423 = 60000214
AG-355-I04_2667769426 = 60000672
AG-355-I04_2667769427 = 60000573
AG-355-I04_2667769428 = 60000764
AG-355-I04_2667769429 = 60000891
AG-355-I04_2667769430 = 60000836
AG-355-I04_2667769432 = 60000641
AG-355-I04_2667769433 = 60001484
AG-355-I04_2667769435 = 60000664
AG-355-I04_2667769438 = 60000609
AG-355-I04_2667769440 = 60000953
AG-355-I04_2667769441 = 60000943
AG-355-I04_2667769443 = 60001047
AG-355-I04_2667769444 = 60001058
AG-355-I04_2667769447 = 60001060
AG-355-I04_2667769454 = 60000001
AG-355-I04_2667769455 = 60000003
AG-355-I04_2667769456 = 60000795
AG-355-I04_2667769476 = 60001077
AG-355-I04_2667769479 = 60000002
AG-355-I04_2667769481 = 60000959
AG-355-I04_2667769487 = 60000697
AG-355-I04_2667769489 = 60001244
AG-355-I04_2667769491 = 60000763
AG-355-I04_2667769493 = 60000717
AG-355-I04_2667769495 = 60000840
AG-355-I04_2667769499 = 60000769
AG-355-I04_2667769500 = 60000966
AG-355-I04_2667769501 = 60000928
AG-355-I04_2667769522 = 60001104
AG-355-I04_2667769526 = 60000781
AG-355-I04_2667769530 = 60000829
AG-355-I04_2667769534 = 60000605
AG-355-I04_2667769535 = 60000807
AG-355-I04_2667769537 = 60000824
AG-355-I04_2667769538 = 60000680
AG-355-I04_2667769539 = 60000674
AG-355-I04_2667769541 = 60000595
AG-355-I04_2667769542 = 60000484
AG-355-I04_2667769546 = 60000026
AG-355-I04_2667769548 = 60000692
AG-355-I04_2667769551 = 60000535
AG-355-I04_2667769552 = 60000688
AG-355-I04_2667769553 = 60000456
AG-355-I04_2667769555 = 60000858
AG-355-I04_2667769557 = 60000775
AG-355-I04_2667769559 = 60000757
AG-355-I04_2667769560 = 60000429
AG-355-I04_2667769562 = 60000348
AG-355-I04_2667769564 = 60000265
AG-355-I04_2667769565 = 60000321
AG-355-I04_2667769566 = 60000367
AG-355-I04_2667769570 = 60000655
AG-355-I04_2667769576 = 60000378
AG-355-I04_2667769579 = 60000439
AG-355-I04_2667769583 = 60000702
AG-355-I04_2667769585 = 60000616
AG-355-I04_2667769589 = 60000478
AG-355-I04_2667769592 = 60000555
AG-355-I04_2667769593 = 60000650
AG-355-I04_2667769594 = 60001333
AG-355-I04_2667769595 = 60000675
AG-355-I04_2667769596 = 60000460
AG-355-I04_2667769598 = 60000400
AG-355-I04_2667769600 = 60000312
AG-355-I04_2667769601 = 60000243
AG-355-I04_2667769602 = 60000228
AG-355-I04_2667769605 = 60000213
AG-355-I04_2667769606 = 60000426
AG-355-I04_2667769607 = 60000058
AG-355-I04_2667769608 = 60000220
AG-355-I04_2667769609 = 60000043
AG-355-I04_2667769611 = 60000005
AG-355-I04_2667769615 = 60000170
AG-355-I04_2667769617 = 60000067
AG-355-I04_2667769618 = 60000041
AG-355-I04_2667769619 = 60000077
AG-355-I04_2667769621 = 60000193
AG-355-I04_2667769627 = 60000488
AG-355-I04_2667769628 = 60000453
AG-355-I04_2667769629 = 60000133
AG-355-I04_2667769633 = 60000013
AG-355-I04_2667769636 = 60001206
AG-355-I04_2667769637 = 60000622
AG-355-I04_2667769643 = 60000619
AG-355-I04_2667769644 = 60000523
AG-355-I04_2667769645 = 60000201
AG-355-I04_2667769646 = 60000722
AG-355-I04_2667769647 = 60000772
AG-355-I04_2667769652 = 60001392
AG-355-I04_2667769653 = 60000662
AG-355-I04_2667769656 = 60000698
AG-355-I04_2667769658 = 60000403
AG-355-I04_2667769659 = 60000207
AG-355-I04_2667769663 = 60000839
AG-355-I04_2667769668 = 60000499
AG-355-I04_2667769669 = 60000492
AG-355-I04_2667769670 = 60000652
AG-355-I04_2667769672 = 60000069
AG-355-I04_2667769673 = 60000579
AG-355-I04_2667769674 = 60000076
AG-355-I04_2667769676 = 60000408
AG-355-I04_2667769677 = 60000529
AG-355-I04_2667769680 = 60000719
AG-355-I04_2667769681 = 60000415
AG-355-I04_2667769682 = 60000295
AG-355-I04_2667769684 = 60000033
AG-355-I04_2667769686 = 60000556
AG-355-I04_2667769693 = 60000072
AG-355-I04_2667769694 = 60000130
AG-355-I04_2667769697 = 60000178
AG-355-I04_2667769699 = 60000387
AG-355-I04_2667769701 = 60000292
AG-355-I04_2667769704 = 60000225
AG-355-I04_2667769705 = 60000308
AG-355-I04_2667769706 = 60000870
AG-355-I04_2667769708 = 60000602
AG-355-I04_2667769712 = 60000144
AG-355-I04_2667769713 = 60000445
AG-355-I04_2667769716 = 60000803
AG-355-I04_2667769719 = 60000347
AG-355-I04_2667769720 = 60000112
AG-355-I04_2667769721 = 60000493
AG-355-I04_2667769726 = 60000107
AG-355-I04_2667769727 = 60000107
AG-355-I04_2667769731 = 60000428
AG-355-I04_2667769733 = 60000635
AG-355-I04_2667769735 = 60000016
AG-355-I04_2667769737 = 60000108
AG-355-I04_2667769738 = 60000105
AG-355-I04_2667769739 = 60000003
AG-355-I04_2667769740 = 60000233
AG-355-I04_2667769742 = 60000145
AG-355-I04_2667769743 = 60000140
AG-355-I04_2667769744 = 60000318
AG-355-I04_2667769746 = 60000078
AG-355-I04_2667769747 = 60000139
AG-355-I04_2667769749 = 60000596
AG-355-I04_2667769750 = 60000346
AG-355-I04_2667769753 = 60000750
AG-355-I04_2667769757 = 60000102
AG-355-I04_2667769758 = 60000141
AG-355-I04_2667769760 = 60000316
AG-355-I04_2667769762 = 60000176
AG-355-I04_2667769764 = 60001319
AG-355-I04_2667769770 = 60000258
AG-355-I04_2667769771 = 60000157
AG-355-I04_2667769774 = 60000234
AG-355-I04_2667769778 = 60000286
AG-355-I04_2667769780 = 60000676
AG-355-I04_2667769781 = 60000660
AG-355-I04_2667769786 = 60000052
AG-355-I04_2667769788 = 60000335
AG-355-I04_2667769789 = 60000918
AG-355-I04_2667769790 = 60000293
AG-355-I04_2667769791 = 60000544
AG-355-I04_2667769793 = 60000630
AG-355-I04_2667769809 = 60000412
AG-355-I04_2667769810 = 60000117
AG-355-I04_2667769818 = 60000345
AG-355-I04_2667769820 = 60000389
AG-355-I04_2667769822 = 60000501
AG-355-I04_2667769823 = 60000202
AG-355-I04_2667769825 = 60000142
AG-355-I04_2667769828 = 60001509
AG-355-I04_2667769831 = 60000830
AG-355-I04_2667769832 = 60000826
AG-355-I04_2667769834 = 60000841
AG-355-I04_2667769835 = 60000376
AG-355-I04_2667769837 = 60000356
AG-355-I04_2667769838 = 60000310
AG-355-I04_2667769839 = 60000249
AG-355-I04_2667769840 = 60000282
AG-355-I04_2667769841 = 60000003
AG-355-I04_2667769842 = 60000505
AG-355-I04_2667769843 = 60000623
AG-355-I04_2667769853 = 60000297
AG-355-I04_2667769854 = 60000447
AG-355-I04_2667769857 = 60000473
AG-355-I04_2667769858 = 60000363
AG-355-I04_2667769859 = 60000522
AG-355-I04_2667769862 = 60000786
AG-355-I04_2667769864 = 60000759
AG-355-I04_2667769865 = 60000756
AG-355-I04_2667769866 = 60000883
AG-355-I04_2667769867 = 60000687
AG-355-I04_2667769869 = 60000849
AG-355-I04_2667769871 = 60000489
AG-355-I04_2667769872 = 60000659
AG-355-I04_2667769873 = 60001067
AG-355-I04_2667769875 = 60000990
AG-355-I04_2667769877 = 60001048
AG-355-I04_2667769879 = 60001033
AG-355-I04_2667769882 = 60000024
AG-355-I04_2667769883 = 60001020
AG-355-I04_2667769884 = 60001006
AG-355-I04_2667769886 = 60001083
AG-355-I04_2667769896 = 60000741
AG-355-I04_2667769898 = 60001528
AG-355-I04_2667769922 = 60001345
AG-355-I04_2667769966 = 60000593
AG-355-I04_2667769967 = 60000175
AG-355-I04_2667769969 = 60000005
AG-355-I04_2667769970 = 60000331
AG-355-I04_2667769971 = 60000138
AG-355-I04_2667769972 = 60000352
AG-355-I04_2667769975 = 60000405
AG-355-I04_2667769976 = 60000621
AG-355-I04_2667769981 = 60001497
AG-355-I04_2667769987 = 60000647
AG-355-I04_2667769989 = 60000242
AG-355-I04_2667769991 = 60000780
AG-355-I04_2667769992 = 60000796
AG-355-I04_2667769994 = 60000969
AG-355-I04_2667769997 = 60001301
AG-355-I04_2667769999 = 60001080
AG-355-I04_2667770000 = 60001057
AG-355-I04_2667770001 = 60001001
AG-355-I04_2667770003 = 60000956
AG-355-I04_2667770010 = 60000023
AG-355-I04_2667770017 = 60000962
AG-355-I04_2667770021 = 60000706
AG-355-I04_2667770023 = 60001890
AG-355-I04_2667770026 = 60002031
AG-355-I04_2667770027 = 60001292
AG-355-I04_2667770031 = 60011548
AG-355-I04_2667770035 = 60000916
AG-355-I04_2667770036 = 60001049
AG-355-I04_2667770037 = 60000627
AG-355-I04_2667770039 = 60000063
AG-355-I04_2667770040 = 60000948
AG-355-I04_2667770041 = 60000011
AG-355-I04_2667770042 = 60001031
AG-355-I04_2667770047 = 60000894
AG-355-I04_2667770048 = 60001116
AG-355-I04_2667770052 = 60000739
AG-355-I04_2667770056 = 60000679
AG-355-I04_2667770057 = 60000707
AG-355-I04_2667770058 = 60000395
AG-355-I04_2667770060 = 60000950
AG-355-I04_2667770086 = 60000002
AG-355-I04_2667770089 = 60000861
AG-355-I04_2667770093 = 60000919
AG-355-I04_2667770094 = 60000886
AG-355-I04_2667770100 = 60000805
AG-355-I04_2667770101 = 60000502
AG-355-I04_2667770103 = 60000732
AG-355-I04_2667770105 = 60000867
AG-355-I04_2667770106 = 60000806
AG-355-I04_2667770107 = 60000718
AG-355-I04_2667770109 = 60000760
AG-355-I04_2667770110 = 60000874
AG-355-I04_2667770112 = 60000414
AG-355-I04_2667770116 = 60000831
AG-355-I04_2667770118 = 60001447
AG-355-I04_2667770120 = 60001093
[truncated: 1,768,009 more chars]
