# Supplementary material for: Emergence of trait variability through the lens of nitrogen assimilation in Prochlorococcus
Source: eLife. 2019 Feb 1;8:e41043. doi: 10.7554/eLife.41043 (PMC6370341; doi:10.7554/eLife.41043)
Supplement: Figure 2—source data 2. [file elife-41043-fig2-data2.zip › Genes_SAG_HLII_All_Genomes.txt]

AG-347-G22_2667835399
AG-347-G22_2667835405
AG-347-G22_2667835406
AG-347-G22_2667835407
AG-347-G22_2667835410
AG-347-G22_2667835426
AG-347-G22_2667835444
AG-347-G22_2667835445
AG-347-G22_2667835449
AG-347-G22_2667835450
AG-347-G22_2667835451
AG-347-G22_2667835453
AG-347-G22_2667835455
AG-347-G22_2667835456
AG-347-G22_2667835458
AG-347-G22_2667835459
AG-347-G22_2667835462
AG-347-G22_2667835464
AG-347-G22_2667835473
AG-347-G22_2667835479
AG-347-G22_2667835484
AG-347-G22_2667835485
AG-347-G22_2667835494
AG-347-G22_2667835500
AG-347-G22_2667835510
AG-347-G22_2667835515
AG-347-G22_2667835520
AG-347-G22_2667835521
AG-347-G22_2667835522
AG-347-G22_2667835525
AG-347-G22_2667835527
AG-347-G22_2667835528
AG-347-G22_2667835530
AG-347-G22_2667835531
AG-347-G22_2667835532
AG-347-G22_2667835535
AG-347-G22_2667835536
AG-347-G22_2667835537
AG-347-G22_2667835540
AG-347-G22_2667835541
AG-347-G22_2667835542
AG-347-G22_2667835543
AG-347-G22_2667835544
AG-347-G22_2667835548
AG-347-G22_2667835555
AG-347-G22_2667835558
AG-347-G22_2667835560
AG-347-G22_2667835566
AG-347-G22_2667835568
AG-347-G22_2667835570
AG-347-G22_2667835572
AG-347-G22_2667835574
AG-347-G22_2667835578
AG-347-G22_2667835579
AG-347-G22_2667835580
AG-347-G22_2667835583
AG-347-G22_2667835585
AG-347-G22_2667835586
AG-347-G22_2667835587
AG-347-G22_2667835588
AG-347-G22_2667835589
AG-347-G22_2667835590
AG-347-G22_2667835593
AG-347-G22_2667835597
AG-347-G22_2667835599
AG-347-G22_2667835600
AG-347-G22_2667835605
AG-347-G22_2667835607
AG-347-G22_2667835608
AG-347-G22_2667835609
AG-347-G22_2667835610
AG-347-G22_2667835611
AG-347-G22_2667835615
AG-347-G22_2667835617
AG-347-G22_2667835621
AG-347-G22_2667835625
AG-347-G22_2667835626
AG-347-G22_2667835631
AG-347-G22_2667835632
AG-347-G22_2667835634
AG-347-G22_2667835635
AG-347-G22_2667835636
AG-347-G22_2667835637
AG-347-G22_2667835641
AG-347-G22_2667835642
AG-347-G22_2667835646
AG-347-G22_2667835647
AG-347-G22_2667835648
AG-347-G22_2667835651
AG-347-G22_2667835655
AG-347-G22_2667835656
AG-347-G22_2667835659
AG-347-G22_2667835664
AG-347-G22_2667835665
AG-347-G22_2667835667
AG-347-G22_2667835668
AG-347-G22_2667835672
AG-347-G22_2667835676
AG-347-G22_2667835678
AG-347-G22_2667835679
AG-347-G22_2667835680
AG-347-G22_2667835683
AG-347-G22_2667835684
AG-347-G22_2667835685
AG-347-G22_2667835689
AG-347-G22_2667835690
AG-347-G22_2667835692
AG-347-G22_2667835693
AG-347-G22_2667835699
AG-347-G22_2667835700
AG-347-G22_2667835701
AG-347-G22_2667835703
AG-347-G22_2667835706
AG-347-G22_2667835707
AG-347-G22_2667835711
AG-347-G22_2667835712
AG-347-G22_2667835714
AG-347-G22_2667835715
AG-347-G22_2667835716
AG-347-G22_2667835721
AG-347-G22_2667835722
AG-347-G22_2667835723
AG-347-G22_2667835728
AG-347-G22_2667835729
AG-347-G22_2667835732
AG-347-G22_2667835733
AG-347-G22_2667835734
AG-347-G22_2667835736
AG-347-G22_2667835737
AG-347-G22_2667835739
AG-347-G22_2667835741
AG-347-G22_2667835743
AG-347-G22_2667835746
AG-347-G22_2667835747
AG-347-G22_2667835749
AG-347-G22_2667835750
AG-347-G22_2667835752
AG-347-G22_2667835753
AG-347-G22_2667835754
AG-347-G22_2667835757
AG-347-G22_2667835758
AG-347-G22_2667835761
AG-347-G22_2667835767
AG-347-G22_2667835769
AG-347-G22_2667835770
AG-347-G22_2667835771
AG-347-G22_2667835772
AG-347-G22_2667835773
AG-347-G22_2667835774
AG-347-G22_2667835775
AG-347-G22_2667835776
AG-347-G22_2667835777
AG-347-G22_2667835794
AG-347-G22_2667835799
AG-347-G22_2667835806
AG-347-G22_2667835808
AG-347-G22_2667835811
AG-347-G22_2667835814
AG-347-G22_2667835816
AG-347-G22_2667835818
AG-347-G22_2667835823
AG-347-G22_2667835826
AG-347-G22_2667835828
AG-347-G22_2667835830
AG-347-G22_2667835833
AG-347-G22_2667835834
AG-347-G22_2667835835
AG-347-G22_2667835836
AG-347-G22_2667835837
AG-347-G22_2667835839
AG-347-G22_2667835840
AG-347-G22_2667835842
AG-347-G22_2667835843
AG-347-G22_2667835851
AG-347-G22_2667835853
AG-347-G22_2667835855
AG-347-G22_2667835856
AG-347-G22_2667835858
AG-347-G22_2667835861
AG-347-G22_2667835865
AG-347-G22_2667835872
AG-347-G22_2667835876
AG-347-G22_2667835877
AG-347-G22_2667835878
AG-347-G22_2667835879
AG-347-G22_2667835880
AG-347-G22_2667835881
AG-347-G22_2667835882
AG-347-G22_2667835883
AG-347-G22_2667835884
AG-347-G22_2667835886
AG-347-G22_2667835887
AG-347-G22_2667835888
AG-347-G22_2667835889
AG-347-G22_2667835890
AG-347-G22_2667835891
AG-347-G22_2667835892
AG-347-G22_2667835893
AG-347-G22_2667835894
AG-347-G22_2667835895
AG-347-G22_2667835896
AG-347-G22_2667835897
AG-347-G22_2667835898
AG-347-G22_2667835899
AG-347-G22_2667835900
AG-347-G22_2667835901
AG-347-G22_2667835902
AG-347-G22_2667835903
AG-347-G22_2667835905
AG-347-G22_2667835907
AG-347-G22_2667835915
AG-347-G22_2667835916
AG-347-G22_2667835921
AG-347-G22_2667835926
AG-347-G22_2667835928
AG-347-G22_2667835929
AG-347-G22_2667835930
AG-347-G22_2667835931
AG-347-G22_2667835932
AG-347-G22_2667835933
AG-347-G22_2667835934
AG-347-G22_2667835936
AG-347-G22_2667835938
AG-347-G22_2667835939
AG-347-G22_2667835940
AG-347-G22_2667835945
AG-347-G22_2667835947
AG-347-G22_2667835948
AG-347-G22_2667835949
AG-347-G22_2667835950
AG-347-G22_2667835951
AG-347-G22_2667835953
AG-347-G22_2667835954
AG-347-G22_2667835958
AG-347-G22_2667835959
AG-347-G22_2667835965
AG-347-G22_2667835966
AG-347-G22_2667835967
AG-347-G22_2667835968
AG-347-G22_2667835970
AG-347-G22_2667835971
AG-347-G22_2667835972
AG-347-G22_2667835973
AG-347-G22_2667835974
AG-347-G22_2667835984
AG-347-G22_2667835986
AG-347-G22_2667835991
AG-347-G22_2667835995
AG-347-G22_2667836000
AG-347-G22_2667836006
AG-347-G22_2667836008
AG-347-G22_2667836011
AG-347-G22_2667836018
AG-347-G22_2667836020
AG-347-G22_2667836026
AG-347-G22_2667836027
AG-347-G22_2667836029
AG-347-G22_2667836030
AG-347-G22_2667836031
AG-347-G22_2667836034
AG-347-G22_2667836038
AG-347-G22_2667836039
AG-347-G22_2667836040
AG-347-G22_2667836041
AG-347-G22_2667836046
AG-347-G22_2667836055
AG-347-G22_2667836060
AG-347-G22_2667836067
AG-347-G22_2667836071
AG-347-G22_2667836075
AG-347-G22_2667836076
AG-347-G22_2667836078
AG-347-G22_2667836079
AG-347-G22_2667836080
AG-347-G22_2667836082
AG-347-G22_2667836083
AG-347-G22_2667836087
AG-347-G22_2667836089
AG-347-G22_2667836092
AG-347-G22_2667836093
AG-347-G22_2667836094
AG-347-G22_2667836096
AG-347-G22_2667836098
AG-347-G22_2667836100
AG-347-G22_2667836101
AG-347-G22_2667836103
AG-347-G22_2667836105
AG-347-G22_2667836106
AG-347-G22_2667836107
AG-347-G22_2667836111
AG-347-G22_2667836117
AG-347-G22_2667836120
AG-347-G22_2667836124
AG-347-G22_2667836126
AG-347-G22_2667836130
AG-347-G22_2667836133
AG-347-G22_2667836134
AG-347-G22_2667836135
AG-347-G22_2667836136
AG-347-G22_2667836138
AG-347-G22_2667836140
AG-347-G22_2667836141
AG-347-G22_2667836142
AG-347-G22_2667836145
AG-347-G22_2667836146
AG-347-G22_2667836147
AG-347-G22_2667836148
AG-347-G22_2667836149
AG-347-G22_2667836151
AG-347-G22_2667836155
AG-347-G22_2667836157
AG-347-G22_2667836158
AG-347-G22_2667836159
AG-347-G22_2667836161
AG-347-G22_2667836167
AG-347-G22_2667836168
AG-347-G22_2667836170
AG-347-G22_2667836172
AG-347-G22_2667836174
AG-347-G22_2667836178
AG-347-G22_2667836183
AG-347-G22_2667836184
AG-347-G22_2667836185
AG-347-G22_2667836188
AG-347-G22_2667836191
AG-347-G22_2667836192
AG-347-G22_2667836195
AG-347-G22_2667836196
AG-347-G22_2667836198
AG-347-G22_2667836199
AG-347-G22_2667836200
AG-347-G22_2667836203
AG-347-G22_2667836205
AG-347-G22_2667836207
AG-347-G22_2667836210
AG-347-G22_2667836211
AG-347-G22_2667836218
AG-347-G22_2667836220
AG-347-G22_2667836222
AG-347-G22_2667836223
AG-347-G22_2667836224
AG-347-G22_2667836227
AG-347-G22_2667836228
AG-347-G22_2667836230
AG-347-G22_2667836231
AG-347-G22_2667836232
AG-347-G22_2667836233
AG-347-G22_2667836234
AG-347-G22_2667836237
AG-347-G22_2667836239
AG-347-G22_2667836240
AG-347-G22_2667836241
AG-347-G22_2667836243
AG-347-G22_2667836245
AG-347-G22_2667836246
AG-347-G22_2667836248
AG-347-G22_2667836250
AG-347-G22_2667836256
AG-347-G22_2667836271
AG-347-G22_2667836273
AG-347-G22_2667836281
AG-347-G22_2667836287
AG-347-G22_2667836292
AG-347-G22_2667836296
AG-347-G22_2667836303
AG-347-G22_2667836305
AG-347-G22_2667836307
AG-347-G22_2667836308
AG-347-G22_2667836310
AG-347-G22_2667836312
AG-347-G22_2667836314
AG-347-G22_2667836315
AG-347-G22_2667836316
AG-347-G22_2667836318
AG-347-G22_2667836320
AG-347-G22_2667836321
AG-347-G22_2667836327
AG-347-G22_2667836328
AG-347-G22_2667836332
AG-347-G22_2667836335
AG-347-G22_2667836336
AG-347-G22_2667836338
AG-347-G22_2667836339
AG-347-G22_2667836343
AG-347-G22_2667836344
AG-347-G22_2667836346
AG-347-G22_2667836348
AG-347-G22_2667836349
AG-347-G22_2667836350
AG-347-G22_2667836352
AG-347-G22_2667836354
AG-347-G22_2667836356
AG-347-G22_2667836361
AG-347-G22_2667836363
AG-347-G22_2667836366
AG-347-G22_2667836368
AG-347-G22_2667836369
AG-347-G22_2667836372
AG-347-G22_2667836377
AG-347-G22_2667836378
AG-347-G22_2667836380
AG-347-G22_2667836382
AG-347-G22_2667836384
AG-347-G22_2667836390
AG-347-G22_2667836391
AG-347-G22_2667836394
AG-347-G22_2667836398
AG-347-G22_2667836400
AG-347-G22_2667836401
AG-347-G22_2667836406
AG-347-G22_2667836408
AG-347-G22_2667836409
AG-347-G22_2667836410
AG-347-G22_2667836411
AG-347-G22_2667836413
AG-347-G22_2667836435
AG-347-G22_2667836436
AG-347-G22_2667836438
AG-347-G22_2667836439
AG-347-G22_2667836440
AG-347-G22_2667836441
AG-347-G22_2667836444
AG-347-G22_2667836445
AG-347-G22_2667836448
AG-347-G22_2667836452
AG-347-G22_2667836453
AG-347-G22_2667836454
AG-347-G22_2667836455
AG-347-G22_2667836456
AG-347-G22_2667836457
AG-347-G22_2667836459
AG-347-G22_2667836460
AG-347-G22_2667836461
AG-347-G22_2667836463
AG-347-G22_2667836464
AG-347-G22_2667836466
AG-347-G22_2667836467
AG-347-G22_2667836468
AG-347-G22_2667836469
AG-347-G22_2667836470
AG-347-G22_2667836475
AG-347-G22_2667836476
AG-347-G22_2667836479
AG-347-G22_2667836484
AG-347-G22_2667836485
AG-347-G22_2667836486
AG-347-G22_2667836487
AG-347-G22_2667836489
AG-347-G22_2667836493
AG-347-G22_2667836496
AG-347-G22_2667836498
AG-347-G22_2667836501
AG-347-G22_2667836504
AG-347-G22_2667836525
AG-347-G22_2667836558
AG-347-G22_2667836565
AG-347-G22_2667836567
AG-347-G22_2667836589
AG-347-G22_2667836618
AG-347-G22_2667836619
AG-347-G22_2667836624
AG-347-G22_2667836625
AG-347-G22_2667836627
AG-347-G22_2667836628
AG-347-G22_2667836630
AG-347-G22_2667836631
AG-347-G22_2667836632
AG-347-G22_2667836633
AG-347-G22_2667836634
AG-347-G22_2667836635
AG-347-G22_2667836636
AG-347-G22_2667836637
AG-347-G22_2667836639
AG-347-G22_2667836648
AG-347-G22_2667836657
AG-347-G22_2667836659
AG-347-G22_2667836660
AG-347-G22_2667836661
AG-347-G22_2667836662
AG-347-G22_2667836663
AG-347-G22_2667836665
AG-347-G22_2667836667
AG-347-G22_2667836670
AG-347-G22_2667836671
AG-347-G22_2667836675
AG-347-G22_2667836676
AG-347-G22_2667836677
AG-347-G22_2667836680
AG-347-G22_2667836681
AG-347-G22_2667836682
AG-347-G22_2667836683
AG-347-G22_2667836686
AG-347-G22_2667836687
AG-347-G22_2667836688
AG-347-G22_2667836689
AG-347-G22_2667836690
AG-347-G22_2667836692
AG-347-G22_2667836693
AG-347-G22_2667836694
AG-347-G22_2667836696
AG-347-G22_2667836698
AG-347-G22_2667836701
AG-347-G22_2667836702
AG-347-G22_2667836703
AG-347-G22_2667836705
AG-347-G22_2667836706
AG-347-G22_2667836710
AG-347-G22_2667836736
AG-347-G22_2667836737
AG-347-G22_2667836738
AG-347-G22_2667836746
AG-347-G22_2667836747
AG-347-G22_2667836748
AG-347-G22_2667836749
AG-347-G22_2667836754
AG-347-G22_2667836757
AG-347-G22_2667836758
AG-347-G22_2667836765
AG-347-G22_2667836767
AG-347-G22_2667836768
AG-347-G22_2667836769
AG-347-G22_2667836773
AG-347-G22_2667836774
AG-347-G22_2667836775
AG-347-G22_2667836777
AG-347-G22_2667836780
AG-347-G22_2667836782
AG-347-G22_2667836783
AG-347-G22_2667836784
AG-347-G22_2667836785
AG-347-G22_2667836787
AG-347-G22_2667836788
AG-347-G22_2667836789
AG-347-G22_2667836791
AG-347-G22_2667836794
AG-347-G22_2667836795
AG-347-G22_2667836796
AG-347-G22_2667836797
AG-347-G22_2667836800
AG-347-G22_2667836802
AG-347-G22_2667836803
AG-347-G22_2667836804
AG-347-G22_2667836808
AG-347-G22_2667836811
AG-347-G22_2667836812
AG-347-G22_2667836818
AG-347-G22_2667836819
AG-347-G22_2667836820
AG-347-G22_2667836821
AG-347-G22_2667836822
AG-347-G22_2667836826
AG-347-G22_2667836830
AG-347-G22_2667836831
AG-347-G22_2667836832
AG-347-G22_2667836833
AG-347-G22_2667836840
AG-347-G22_2667836844
AG-347-G22_2667836851
AG-347-G22_2667836852
AG-347-G22_2667836854
AG-347-G22_2667836855
AG-347-G22_2667836856
AG-347-G22_2667836863
AG-347-G22_2667836874
AG-347-G22_2667836878
AG-347-G22_2667836892
AG-347-G22_2667836893
AG-347-G22_2667836894
AG-347-G22_2667836898
AG-347-G22_2667836899
AG-347-G22_2667836902
AG-347-G22_2667836905
AG-347-G22_2667836907
AG-347-G22_2667836909
AG-347-G22_2667836911
AG-347-G22_2667836912
AG-347-G22_2667836914
AG-347-G22_2667836929
AG-347-G22_2667836930
AG-347-G22_2667836937
AG-347-G22_2667836938
AG-347-G22_2667836954
AG-347-G22_2667836958
AG-347-I06_2667836961
AG-347-I06_2667836963
AG-347-I06_2667836964
AG-347-I06_2667836965
AG-347-I06_2667836966
AG-347-I06_2667836967
AG-347-I06_2667836970
AG-347-I06_2667836971
AG-347-I06_2667836972
AG-347-I06_2667836974
AG-347-I06_2667836976
AG-347-I06_2667836977
AG-347-I06_2667836978
AG-347-I06_2667836979
AG-347-I06_2667836980
AG-347-I06_2667836983
AG-347-I06_2667836987
AG-347-I06_2667836989
AG-347-I06_2667836993
AG-347-I06_2667836996
AG-347-I06_2667837002
AG-347-I06_2667837006
AG-347-I06_2667837007
AG-347-I06_2667837008
AG-347-I06_2667837010
AG-347-I06_2667837012
AG-347-I06_2667837013
AG-347-I06_2667837015
AG-347-I06_2667837017
AG-347-I06_2667837019
AG-347-I06_2667837020
AG-347-I06_2667837021
AG-347-I06_2667837024
AG-347-I06_2667837026
AG-347-I06_2667837030
AG-347-I06_2667837031
AG-347-I06_2667837033
AG-347-I06_2667837034
AG-347-I06_2667837035
AG-347-I06_2667837037
AG-347-I06_2667837038
AG-347-I06_2667837042
AG-347-I06_2667837046
AG-347-I06_2667837050
AG-347-I06_2667837071
AG-347-I06_2667837072
AG-347-I06_2667837073
AG-347-I06_2667837077
AG-347-I06_2667837079
AG-347-I06_2667837081
AG-347-I06_2667837083
AG-347-I06_2667837085
AG-347-I06_2667837091
AG-347-I06_2667837093
AG-347-I06_2667837096
AG-347-I06_2667837103
AG-347-I06_2667837107
AG-347-I06_2667837108
AG-347-I06_2667837109
AG-347-I06_2667837110
AG-347-I06_2667837111
AG-347-I06_2667837114
AG-347-I06_2667837115
AG-347-I06_2667837116
AG-347-I06_2667837119
AG-347-I06_2667837120
AG-347-I06_2667837121
AG-347-I06_2667837123
AG-347-I06_2667837124
AG-347-I06_2667837126
AG-347-I06_2667837129
AG-347-I06_2667837130
AG-347-I06_2667837131
AG-347-I06_2667837136
AG-347-I06_2667837141
AG-347-I06_2667837151
AG-347-I06_2667837157
AG-347-I06_2667837166
AG-347-I06_2667837167
AG-347-I06_2667837178
AG-347-I06_2667837180
AG-347-I06_2667837183
AG-347-I06_2667837184
AG-347-I06_2667837186
AG-347-I06_2667837187
AG-347-I06_2667837189
AG-347-I06_2667837191
AG-347-I06_2667837192
AG-347-I06_2667837193
AG-347-I06_2667837197
AG-347-I06_2667837198
AG-347-I06_2667837216
AG-347-I06_2667837230
AG-347-I06_2667837233
AG-347-I06_2667837234
AG-347-I06_2667837235
AG-347-I06_2667837241
AG-347-I06_2667837260
AG-347-I06_2667837261
AG-347-I06_2667837262
AG-347-I06_2667837269
AG-347-I06_2667837272
AG-347-I06_2667837273
AG-347-I06_2667837275
AG-347-I06_2667837276
AG-347-I06_2667837278
AG-347-I06_2667837281
AG-347-I06_2667837283
AG-347-I06_2667837284
AG-347-I06_2667837286
AG-347-I06_2667837287
AG-347-I06_2667837288
AG-347-I06_2667837289
AG-347-I06_2667837290
AG-347-I06_2667837293
AG-347-I06_2667837295
AG-347-I06_2667837297
AG-347-I06_2667837300
AG-347-I06_2667837305
AG-347-I06_2667837307
AG-347-I06_2667837309
AG-347-I06_2667837312
AG-347-I06_2667837315
AG-347-I06_2667837317
AG-347-I06_2667837324
AG-347-I06_2667837329
AG-347-I06_2667837346
AG-347-I06_2667837347
AG-347-I06_2667837348
AG-347-I06_2667837349
AG-347-I06_2667837350
AG-347-I06_2667837351
AG-347-I06_2667837352
AG-347-I06_2667837353
AG-347-I06_2667837354
AG-347-I06_2667837356
AG-347-I06_2667837362
AG-347-I06_2667837365
AG-347-I06_2667837366
AG-347-I06_2667837369
AG-347-I06_2667837370
AG-347-I06_2667837371
AG-347-I06_2667837373
AG-347-I06_2667837374
AG-347-I06_2667837376
AG-347-I06_2667837377
AG-347-I06_2667837380
AG-347-I06_2667837382
AG-347-I06_2667837384
AG-347-I06_2667837386
AG-347-I06_2667837387
AG-347-I06_2667837389
AG-347-I06_2667837390
AG-347-I06_2667837391
AG-347-I06_2667837394
AG-347-I06_2667837395
AG-347-I06_2667837400
AG-347-I06_2667837401
AG-347-I06_2667837402
AG-347-I06_2667837406
AG-347-I06_2667837411
AG-347-I06_2667837412
AG-347-I06_2667837413
AG-347-I06_2667837414
AG-347-I06_2667837415
AG-347-I06_2667837417
AG-347-I06_2667837420
AG-347-I06_2667837421
AG-347-I06_2667837422
AG-347-I06_2667837429
AG-347-I06_2667837430
AG-347-I06_2667837431
AG-347-I06_2667837432
AG-347-I06_2667837433
AG-347-I06_2667837434
AG-347-I06_2667837438
AG-347-I06_2667837440
AG-347-I06_2667837441
AG-347-I06_2667837443
AG-347-I06_2667837445
AG-347-I06_2667837452
AG-347-I06_2667837456
AG-347-I06_2667837461
AG-347-I06_2667837466
AG-347-I06_2667837475
AG-347-I06_2667837477
AG-347-I06_2667837492
AG-347-I06_2667837498
AG-347-I06_2667837500
AG-347-I06_2667837502
AG-347-I06_2667837503
AG-347-I06_2667837505
AG-347-I06_2667837507
AG-347-I06_2667837508
AG-347-I06_2667837509
AG-347-I06_2667837532
AG-347-I06_2667837551
AG-347-I06_2667837555
AG-347-I06_2667837559
AG-347-I06_2667837569
AG-347-I06_2667837571
AG-347-I06_2667837595
AG-347-I06_2667837623
AG-347-I06_2667837624
AG-347-I06_2667837656
AG-347-I06_2667837657
AG-347-I06_2667837659
AG-347-I06_2667837660
AG-347-I06_2667837661
AG-347-I06_2667837662
AG-347-I06_2667837665
AG-347-I06_2667837666
AG-347-I06_2667837669
AG-347-I06_2667837673
AG-347-I06_2667837674
AG-347-I06_2667837675
AG-347-I06_2667837676
AG-347-I06_2667837677
AG-347-I06_2667837678
AG-347-I06_2667837680
AG-347-I06_2667837681
AG-347-I06_2667837682
AG-347-I06_2667837684
AG-347-I06_2667837685
AG-347-I06_2667837687
AG-347-I06_2667837688
AG-347-I06_2667837689
AG-347-I06_2667837690
AG-347-I06_2667837691
AG-347-I06_2667837695
AG-347-I06_2667837696
AG-347-I06_2667837699
AG-347-I06_2667837704
AG-347-I06_2667837706
AG-347-I06_2667837708
AG-347-I06_2667837709
AG-347-I06_2667837710
AG-347-I06_2667837711
AG-347-I06_2667837713
AG-347-I06_2667837714
AG-347-I06_2667837715
AG-347-I06_2667837716
AG-347-I06_2667837717
AG-347-I06_2667837719
AG-347-I06_2667837726
AG-347-I06_2667837727
AG-347-I06_2667837728
AG-347-I06_2667837730
AG-347-I06_2667837732
AG-347-I06_2667837733
AG-347-I06_2667837734
AG-347-I06_2667837735
AG-347-I06_2667837736
AG-347-I06_2667837737
AG-347-I06_2667837738
AG-347-I06_2667837740
AG-347-I06_2667837745
AG-347-I06_2667837749
AG-347-I06_2667837750
AG-347-I06_2667837754
AG-347-I06_2667837756
AG-347-I06_2667837758
AG-347-I06_2667837759
AG-347-I06_2667837760
AG-347-I06_2667837761
AG-347-I06_2667837762
AG-347-I06_2667837763
AG-347-I06_2667837764
AG-347-I06_2667837765
AG-347-I06_2667837766
AG-347-I06_2667837767
AG-347-I06_2667837768
AG-347-I06_2667837769
AG-347-I06_2667837770
AG-347-I06_2667837771
AG-347-I06_2667837772
AG-347-I06_2667837773
AG-347-I06_2667837774
AG-347-I06_2667837775
AG-347-I06_2667837777
AG-347-I06_2667837778
AG-347-I06_2667837779
AG-347-I06_2667837780
AG-347-I06_2667837781
AG-347-I06_2667837782
AG-347-I06_2667837783
AG-347-I06_2667837784
AG-347-I06_2667837785
AG-347-I06_2667837789
AG-347-I06_2667837796
AG-347-I06_2667837800
AG-347-I06_2667837803
AG-347-I06_2667837805
AG-347-I06_2667837806
AG-347-I06_2667837808
AG-347-I06_2667837810
AG-347-I06_2667837818
AG-347-I06_2667837819
AG-347-I06_2667837835
AG-347-I06_2667837837
AG-347-I06_2667837838
AG-347-I06_2667837839
AG-347-I06_2667837840
AG-347-I06_2667837842
AG-347-I06_2667837847
AG-347-I06_2667837848
AG-347-I06_2667837850
AG-347-I06_2667837854
AG-347-I06_2667837857
AG-347-I06_2667837858
AG-347-I06_2667837864
AG-347-I06_2667837866
AG-347-I06_2667837868
AG-347-I06_2667837870
AG-347-I06_2667837871
AG-347-I06_2667837875
AG-347-I06_2667837878
AG-347-I06_2667837879
AG-347-I06_2667837881
AG-347-I06_2667837882
AG-347-I06_2667837884
AG-347-I06_2667837885
AG-347-I06_2667837886
AG-347-I06_2667837888
AG-347-I06_2667837889
AG-347-I06_2667837890
AG-347-I06_2667837891
AG-347-I06_2667837893
AG-347-I06_2667837895
AG-347-I06_2667837897
AG-347-I06_2667837901
AG-347-I06_2667837906
AG-347-I06_2667837907
AG-347-I06_2667837908
AG-347-I06_2667837911
AG-347-I06_2667837914
AG-347-I06_2667837915
AG-347-I06_2667837918
AG-347-I06_2667837919
AG-347-I06_2667837921
AG-347-I06_2667837922
AG-347-I06_2667837923
AG-347-I06_2667837926
AG-347-I06_2667837928
AG-347-I06_2667837930
AG-347-I06_2667837933
AG-347-I06_2667837934
AG-347-I06_2667837941
AG-347-I06_2667837943
AG-347-I06_2667837945
AG-347-I06_2667837946
AG-347-I06_2667837947
AG-347-I06_2667837950
AG-347-I06_2667837951
AG-347-I06_2667837953
AG-347-I06_2667837954
AG-347-I06_2667837955
AG-347-I06_2667837956
AG-347-I06_2667837957
AG-347-I06_2667837960
AG-347-I06_2667837979
AG-347-I06_2667837987
AG-347-I06_2667837988
AG-347-I06_2667837989
AG-347-I06_2667837991
AG-347-I06_2667837992
AG-347-I06_2667837995
AG-347-I06_2667837996
AG-347-I06_2667837999
AG-347-I06_2667838001
AG-347-I06_2667838002
AG-347-I06_2667838003
AG-347-I06_2667838009
AG-347-I06_2667838010
AG-347-I06_2667838012
AG-347-I06_2667838016
AG-347-I06_2667838017
AG-347-I06_2667838018
AG-347-I06_2667838021
AG-347-I06_2667838022
AG-347-I06_2667838023
AG-347-I06_2667838025
AG-347-I06_2667838029
AG-347-I06_2667838033
AG-347-I06_2667838034
AG-347-I06_2667838036
AG-347-I06_2667838037
AG-347-I06_2667838042
AG-347-I06_2667838045
AG-347-I06_2667838046
AG-347-I06_2667838050
AG-347-I06_2667838053
AG-347-I06_2667838054
AG-347-I06_2667838055
AG-347-I06_2667838059
AG-347-I06_2667838060
AG-347-I06_2667838064
AG-347-I06_2667838065
AG-347-I06_2667838066
AG-347-I06_2667838067
AG-347-I06_2667838069
AG-347-I06_2667838070
AG-347-I06_2667838075
AG-347-I06_2667838076
AG-347-I06_2667838080
AG-347-I06_2667838084
AG-347-I06_2667838086
AG-347-I06_2667838090
AG-347-I06_2667838091
AG-347-I06_2667838092
AG-347-I06_2667838093
AG-347-I06_2667838096
AG-347-I06_2667838101
AG-347-I06_2667838102
AG-347-I06_2667838104
AG-347-I06_2667838108
AG-347-I06_2667838111
AG-347-I06_2667838112
AG-347-I06_2667838113
AG-347-I06_2667838114
AG-347-I06_2667838115
AG-347-I06_2667838116
AG-347-I06_2667838118
AG-347-I06_2667838119
AG-347-I06_2667838120
AG-347-I06_2667838121
AG-347-I06_2667838122
AG-347-I06_2667838123
AG-347-I06_2667838124
AG-347-I06_2667838125
AG-347-I06_2667838128
AG-347-I06_2667838130
AG-347-I06_2667838132
AG-347-I06_2667838134
AG-347-I06_2667838135
AG-347-I06_2667838136
AG-347-I06_2667838137
AG-347-I06_2667838139
AG-347-I06_2667838140
AG-347-I06_2667838141
AG-347-I06_2667838143
AG-347-I06_2667838146
AG-347-I06_2667838147
AG-347-I06_2667838148
AG-347-I06_2667838149
AG-347-I06_2667838152
AG-347-I06_2667838154
AG-347-I06_2667838159
AG-347-I06_2667838160
AG-347-I06_2667838161
AG-347-I06_2667838162
AG-347-I06_2667838163
AG-347-I06_2667838170
AG-347-I06_2667838171
AG-347-I06_2667838175
AG-347-I06_2667838176
AG-347-I06_2667838182
AG-347-I06_2667838183
AG-347-I06_2667838184
AG-347-I06_2667838185
AG-347-I06_2667838187
AG-347-I06_2667838188
AG-347-I06_2667838189
AG-347-I06_2667838190
AG-347-I06_2667838197
AG-347-I06_2667838199
AG-347-I06_2667838204
AG-347-I06_2667838208
AG-347-I06_2667838213
AG-347-I06_2667838219
AG-347-I06_2667838221
AG-347-I06_2667838224
AG-347-I06_2667838231
AG-347-I06_2667838233
AG-347-I06_2667838239
AG-347-I06_2667838240
AG-347-I06_2667838242
AG-347-I06_2667838243
AG-347-I06_2667838244
AG-347-I06_2667838247
AG-347-I06_2667838251
AG-347-I06_2667838252
AG-347-I06_2667838253
AG-347-I06_2667838254
AG-347-I06_2667838259
AG-347-I06_2667838270
AG-347-I06_2667838271
AG-347-I06_2667838276
AG-347-I06_2667838278
AG-347-I06_2667838280
AG-347-I06_2667838281
AG-347-I06_2667838283
AG-347-I06_2667838286
AG-347-I06_2667838288
AG-347-I06_2667838289
AG-347-I06_2667838290
AG-347-I06_2667838292
AG-347-I06_2667838299
AG-347-I06_2667838306
AG-347-I06_2667838310
AG-347-I06_2667838316
AG-347-I06_2667838321
AG-347-I06_2667838322
AG-347-I06_2667838323
AG-347-I06_2667838325
AG-347-I06_2667838326
AG-347-I06_2667838327
AG-347-I06_2667838328
AG-347-I06_2667838333
AG-347-I06_2667838334
AG-347-I06_2667838338
AG-347-I06_2667838342
AG-347-I06_2667838343
AG-347-I06_2667838344
AG-347-I06_2667838346
AG-347-I06_2667838366
AG-347-I06_2667838398
AG-347-I06_2667838412
AG-347-I06_2667838417
AG-347-I06_2667838419
AG-347-I06_2667838424
AG-347-I06_2667838426
AG-347-I06_2667838428
AG-347-I06_2667838430
AG-347-I06_2667838431
AG-347-I06_2667838432
AG-347-I06_2667838434
AG-347-I06_2667838436
AG-347-I06_2667838437
AG-347-I06_2667838441
AG-347-I06_2667838442
AG-347-I06_2667838444
AG-347-I06_2667838445
AG-347-I06_2667838448
AG-347-I06_2667838452
AG-347-I06_2667838453
AG-347-I06_2667838459
AG-347-I06_2667838460
AG-347-I06_2667838462
AG-347-I06_2667838464
AG-347-I06_2667838465
AG-347-I06_2667838466
AG-347-I06_2667838468
AG-347-I06_2667838469
AG-347-I06_2667838471
AG-347-I06_2667838475
AG-347-I06_2667838478
AG-347-I06_2667838480
AG-347-I06_2667838486
AG-347-I06_2667838488
AG-347-I06_2667838489
AG-347-I06_2667838490
AG-347-I06_2667838492
AG-347-I06_2667838498
AG-347-I06_2667838499
AG-347-I06_2667838500
AG-347-I06_2667838504
AG-347-I06_2667838507
AG-347-I06_2667838508
AG-347-I06_2667838515
AG-347-I06_2667838516
AG-347-I06_2667838517
AG-347-I06_2667838518
AG-347-I06_2667838519
AG-347-I06_2667838524
AG-347-I06_2667838525
AG-347-I06_2667838528
AG-347-I06_2667838530
AG-347-I06_2667838531
AG-347-I06_2667838535
AG-347-I06_2667838537
AG-347-I06_2667838540
AG-347-I06_2667838541
AG-347-I06_2667838542
AG-347-I06_2667838544
AG-347-I06_2667838545
AG-347-I06_2667838549
AG-347-I06_2667838555
AG-347-I06_2667838561
AG-347-I06_2667838568
AG-347-I06_2667838569
AG-347-I06_2667838586
AG-347-I06_2667838588
AG-347-I06_2667838590
AG-347-I06_2667838592
AG-347-I06_2667838597
AG-347-I06_2667838598
AG-347-I06_2667838599
AG-347-I06_2667838600
AG-347-I06_2667838601
AG-347-I06_2667838605
AG-347-I06_2667838606
AG-347-I06_2667838607
AG-347-I06_2667838609
AG-347-I06_2667838616
AG-347-I06_2667838617
AG-347-I06_2667838620
AG-347-I06_2667838622
AG-347-I06_2667838623
AG-347-I06_2667838624
AG-347-I06_2667838626
AG-347-I06_2667838627
AG-347-I06_2667838628
AG-347-I06_2667838629
AG-347-I06_2667838630
AG-347-I06_2667838631
AG-347-I06_2667838634
AG-347-I06_2667838636
AG-347-I06_2667838638
AG-347-I06_2667838640
AG-347-I06_2667838641
AG-347-I06_2667838642
AG-347-I06_2667838646
AG-347-I06_2667838647
AG-347-I06_2667838648
AG-347-I06_2667838649
AG-347-I06_2667838651
AG-347-I06_2667838654
AG-347-I06_2667838655
AG-347-I06_2667838656
AG-347-I06_2667838659
AG-347-I06_2667838660
AG-347-I06_2667838668
AG-347-I06_2667838669
AG-347-I06_2667838670
AG-347-I06_2667838671
AG-347-I06_2667838673
AG-347-I06_2667838674
AG-347-I06_2667838676
AG-347-I06_2667838677
AG-347-I06_2667838678
AG-347-I06_2667838680
AG-347-I06_2667838691
AG-347-I06_2667838692
AG-347-I06_2667838696
AG-347-I06_2667838720
AG-347-I06_2667838722
AG-347-I06_2667838729
AG-347-I06_2667838735
AG-347-I06_2667838736
AG-347-I06_2667838746
AG-347-I06_2667838754
AG-347-I06_2667838755
AG-347-I06_2667838760
AG-347-I06_2667838764
AG-347-I06_2667838767
AG-347-I15_2667838768
AG-347-I15_2667838769
AG-347-I15_2667838770
AG-347-I15_2667838772
AG-347-I15_2667838773
AG-347-I15_2667838777
AG-347-I15_2667838781
AG-347-I15_2667838788
AG-347-I15_2667838795
AG-347-I15_2667838797
AG-347-I15_2667838798
AG-347-I15_2667838799
AG-347-I15_2667838801
AG-347-I15_2667838804
AG-347-I15_2667838806
AG-347-I15_2667838807
AG-347-I15_2667838809
AG-347-I15_2667838810
AG-347-I15_2667838817
AG-347-I15_2667838818
AG-347-I15_2667838820
AG-347-I15_2667838829
AG-347-I15_2667838832
AG-347-I15_2667838841
AG-347-I15_2667838842
AG-347-I15_2667838844
AG-347-I15_2667838848
AG-347-I15_2667838849
AG-347-I15_2667838850
AG-347-I15_2667838852
AG-347-I15_2667838859
AG-347-I15_2667838860
AG-347-I15_2667838863
AG-347-I15_2667838865
AG-347-I15_2667838866
AG-347-I15_2667838867
AG-347-I15_2667838869
AG-347-I15_2667838870
AG-347-I15_2667838871
AG-347-I15_2667838872
AG-347-I15_2667838873
AG-347-I15_2667838876
AG-347-I15_2667838877
AG-347-I15_2667838878
AG-347-I15_2667838879
AG-347-I15_2667838881
AG-347-I15_2667838882
AG-347-I15_2667838886
AG-347-I15_2667838887
AG-347-I15_2667838890
AG-347-I15_2667838892
AG-347-I15_2667838893
AG-347-I15_2667838894
AG-347-I15_2667838895
AG-347-I15_2667838896
AG-347-I15_2667838897
AG-347-I15_2667838898
AG-347-I15_2667838908
AG-347-I15_2667838909
AG-347-I15_2667838912
AG-347-I15_2667838913
AG-347-I15_2667838914
AG-347-I15_2667838917
AG-347-I15_2667838919
AG-347-I15_2667838920
AG-347-I15_2667838921
AG-347-I15_2667838922
AG-347-I15_2667838926
AG-347-I15_2667838927
AG-347-I15_2667838928
AG-347-I15_2667838930
AG-347-I15_2667838932
AG-347-I15_2667838934
AG-347-I15_2667838937
AG-347-I15_2667838938
AG-347-I15_2667838939
AG-347-I15_2667838941
AG-347-I15_2667838950
AG-347-I15_2667838952
AG-347-I15_2667838975
AG-347-I15_2667839025
AG-347-I15_2667839026
AG-347-I15_2667839028
AG-347-I15_2667839029
AG-347-I15_2667839030
AG-347-I15_2667839031
AG-347-I15_2667839034
AG-347-I15_2667839035
AG-347-I15_2667839038
AG-347-I15_2667839042
AG-347-I15_2667839043
AG-347-I15_2667839044
AG-347-I15_2667839045
AG-347-I15_2667839046
AG-347-I15_2667839047
AG-347-I15_2667839049
AG-347-I15_2667839050
AG-347-I15_2667839051
AG-347-I15_2667839053
AG-347-I15_2667839054
AG-347-I15_2667839056
AG-347-I15_2667839057
AG-347-I15_2667839058
AG-347-I15_2667839059
AG-347-I15_2667839060
AG-347-I15_2667839064
AG-347-I15_2667839065
AG-347-I15_2667839068
AG-347-I15_2667839073
AG-347-I15_2667839075
AG-347-I15_2667839077
AG-347-I15_2667839078
AG-347-I15_2667839079
AG-347-I15_2667839080
AG-347-I15_2667839082
AG-347-I15_2667839083
AG-347-I15_2667839084
AG-347-I15_2667839085
AG-347-I15_2667839086
AG-347-I15_2667839088
AG-347-I15_2667839093
AG-347-I15_2667839094
AG-347-I15_2667839095
AG-347-I15_2667839097
AG-347-I15_2667839099
AG-347-I15_2667839100
AG-347-I15_2667839101
AG-347-I15_2667839102
AG-347-I15_2667839103
AG-347-I15_2667839104
AG-347-I15_2667839105
AG-347-I15_2667839107
AG-347-I15_2667839112
AG-347-I15_2667839115
AG-347-I15_2667839116
AG-347-I15_2667839120
AG-347-I15_2667839122
AG-347-I15_2667839124
AG-347-I15_2667839125
AG-347-I15_2667839126
AG-347-I15_2667839127
AG-347-I15_2667839128
AG-347-I15_2667839129
AG-347-I15_2667839130
AG-347-I15_2667839131
AG-347-I15_2667839132
AG-347-I15_2667839133
AG-347-I15_2667839134
AG-347-I15_2667839135
AG-347-I15_2667839136
AG-347-I15_2667839137
AG-347-I15_2667839138
AG-347-I15_2667839139
AG-347-I15_2667839140
AG-347-I15_2667839141
AG-347-I15_2667839143
AG-347-I15_2667839144
AG-347-I15_2667839145
AG-347-I15_2667839146
AG-347-I15_2667839147
AG-347-I15_2667839148
AG-347-I15_2667839149
AG-347-I15_2667839150
AG-347-I15_2667839151
AG-347-I15_2667839155
AG-347-I15_2667839162
AG-347-I15_2667839166
AG-347-I15_2667839169
AG-347-I15_2667839171
AG-347-I15_2667839172
AG-347-I15_2667839174
AG-347-I15_2667839176
AG-347-I15_2667839184
AG-347-I15_2667839185
AG-347-I15_2667839201
AG-347-I15_2667839203
AG-347-I15_2667839204
AG-347-I15_2667839205
AG-347-I15_2667839206
AG-347-I15_2667839208
AG-347-I15_2667839213
AG-347-I15_2667839214
AG-347-I15_2667839216
AG-347-I15_2667839220
AG-347-I15_2667839223
AG-347-I15_2667839224
AG-347-I15_2667839230
AG-347-I15_2667839232
AG-347-I15_2667839234
AG-347-I15_2667839236
AG-347-I15_2667839237
AG-347-I15_2667839241
AG-347-I15_2667839243
AG-347-I15_2667839244
AG-347-I15_2667839246
AG-347-I15_2667839247
AG-347-I15_2667839249
AG-347-I15_2667839250
AG-347-I15_2667839251
AG-347-I15_2667839253
AG-347-I15_2667839254
AG-347-I15_2667839255
AG-347-I15_2667839256
AG-347-I15_2667839258
AG-347-I15_2667839260
AG-347-I15_2667839261
AG-347-I15_2667839267
AG-347-I15_2667839268
AG-347-I15_2667839269
AG-347-I15_2667839270
AG-347-I15_2667839272
AG-347-I15_2667839273
AG-347-I15_2667839274
AG-347-I15_2667839275
AG-347-I15_2667839284
AG-347-I15_2667839286
AG-347-I15_2667839291
AG-347-I15_2667839295
AG-347-I15_2667839300
AG-347-I15_2667839306
AG-347-I15_2667839308
AG-347-I15_2667839311
AG-347-I15_2667839318
AG-347-I15_2667839319
AG-347-I15_2667839325
AG-347-I15_2667839326
AG-347-I15_2667839328
AG-347-I15_2667839329
AG-347-I15_2667839330
AG-347-I15_2667839333
AG-347-I15_2667839337
AG-347-I15_2667839338
AG-347-I15_2667839339
AG-347-I15_2667839340
AG-347-I15_2667839345
AG-347-I15_2667839354
AG-347-I15_2667839359
AG-347-I15_2667839365
AG-347-I15_2667839366
AG-347-I15_2667839369
AG-347-I15_2667839370
AG-347-I15_2667839371
AG-347-I15_2667839372
AG-347-I15_2667839373
AG-347-I15_2667839375
AG-347-I15_2667839379
AG-347-I15_2667839388
AG-347-I15_2667839390
AG-347-I15_2667839391
AG-347-I15_2667839392
AG-347-I15_2667839393
AG-347-I15_2667839394
AG-347-I15_2667839395
AG-347-I15_2667839396
AG-347-I15_2667839397
AG-347-I15_2667839399
AG-347-I15_2667839400
AG-347-I15_2667839402
AG-347-I15_2667839403
AG-347-I15_2667839404
AG-347-I15_2667839406
AG-347-I15_2667839409
AG-347-I15_2667839410
AG-347-I15_2667839411
AG-347-I15_2667839412
AG-347-I15_2667839413
AG-347-I15_2667839415
AG-347-I15_2667839416
AG-347-I15_2667839419
AG-347-I15_2667839420
AG-347-I15_2667839421
AG-347-I15_2667839423
AG-347-I15_2667839425
AG-347-I15_2667839432
AG-347-I15_2667839433
AG-347-I15_2667839436
AG-347-I15_2667839438
AG-347-I15_2667839440
AG-347-I15_2667839443
AG-347-I15_2667839444
AG-347-I15_2667839445
AG-347-I15_2667839447
AG-347-I15_2667839448
AG-347-I15_2667839451
AG-347-I15_2667839452
AG-347-I15_2667839456
AG-347-I15_2667839463
AG-347-I15_2667839469
AG-347-I15_2667839474
AG-347-I15_2667839478
AG-347-I15_2667839485
AG-347-I15_2667839487
AG-347-I15_2667839489
AG-347-I15_2667839490
AG-347-I15_2667839492
AG-347-I15_2667839496
AG-347-I15_2667839497
AG-347-I15_2667839498
AG-347-I15_2667839499
AG-347-I15_2667839500
AG-347-I15_2667839501
AG-347-I15_2667839508
AG-347-I15_2667839509
AG-347-I15_2667839510
AG-347-I15_2667839513
AG-347-I15_2667839515
AG-347-I15_2667839516
AG-347-I15_2667839517
AG-347-I15_2667839518
AG-347-I15_2667839519
AG-347-I15_2667839524
AG-347-I15_2667839528
AG-347-I15_2667839529
AG-347-I15_2667839530
AG-347-I15_2667839535
AG-347-I15_2667839536
AG-347-I15_2667839539
AG-347-I15_2667839540
AG-347-I15_2667839541
AG-347-I15_2667839543
AG-347-I15_2667839544
AG-347-I15_2667839546
AG-347-I15_2667839548
AG-347-I15_2667839550
AG-347-I15_2667839553
AG-347-I15_2667839554
AG-347-I15_2667839556
AG-347-I15_2667839557
AG-347-I15_2667839559
AG-347-I15_2667839560
AG-347-I15_2667839562
AG-347-I15_2667839565
AG-347-I15_2667839566
AG-347-I15_2667839569
AG-347-I15_2667839575
AG-347-I15_2667839577
AG-347-I15_2667839578
AG-347-I15_2667839579
AG-347-I15_2667839580
AG-347-I15_2667839581
AG-347-I15_2667839582
AG-347-I15_2667839583
AG-347-I15_2667839584
AG-347-I15_2667839585
AG-347-I15_2667839602
AG-347-I15_2667839607
AG-347-I15_2667839614
AG-347-I15_2667839616
AG-347-I15_2667839619
AG-347-I15_2667839622
AG-347-I15_2667839624
AG-347-I15_2667839626
AG-347-I15_2667839631
AG-347-I15_2667839634
AG-347-I15_2667839636
AG-347-I15_2667839638
AG-347-I15_2667839641
AG-347-I15_2667839642
AG-347-I15_2667839643
AG-347-I15_2667839644
AG-347-I15_2667839645
AG-347-I15_2667839647
AG-347-I15_2667839648
AG-347-I15_2667839650
AG-347-I15_2667839653
AG-347-I15_2667839655
AG-347-I15_2667839656
AG-347-I15_2667839658
AG-347-I15_2667839659
AG-347-I15_2667839662
AG-347-I15_2667839669
AG-347-I15_2667839670
AG-347-I15_2667839671
AG-347-I15_2667839673
AG-347-I15_2667839674
AG-347-I15_2667839675
AG-347-I15_2667839678
AG-347-I15_2667839679
AG-347-I15_2667839680
AG-347-I15_2667839682
AG-347-I15_2667839686
AG-347-I15_2667839690
AG-347-I15_2667839691
AG-347-I15_2667839693
AG-347-I15_2667839694
AG-347-I15_2667839700
AG-347-I15_2667839703
AG-347-I15_2667839704
AG-347-I15_2667839708
AG-347-I15_2667839711
AG-347-I15_2667839712
AG-347-I15_2667839713
AG-347-I15_2667839717
AG-347-I15_2667839718
AG-347-I15_2667839721
AG-347-I15_2667839722
AG-347-I15_2667839723
AG-347-I15_2667839725
AG-347-I15_2667839726
AG-347-I15_2667839731
AG-347-I15_2667839732
AG-347-I15_2667839735
AG-347-I15_2667839739
AG-347-I15_2667839741
AG-347-I15_2667839745
AG-347-I15_2667839746
AG-347-I15_2667839747
AG-347-I15_2667839748
AG-347-I15_2667839751
AG-347-I15_2667839756
AG-347-I15_2667839757
AG-347-I15_2667839759
AG-347-I15_2667839763
AG-347-I15_2667839766
AG-347-I15_2667839767
AG-347-I15_2667839768
AG-347-I15_2667839769
AG-347-I15_2667839770
AG-347-I15_2667839771
AG-347-I15_2667839773
AG-347-I15_2667839774
AG-347-I15_2667839775
AG-347-I15_2667839776
AG-347-I15_2667839777
AG-347-I15_2667839778
AG-347-I15_2667839779
AG-347-I15_2667839780
AG-347-I15_2667839783
AG-347-I15_2667839785
AG-347-I15_2667839787
AG-347-I15_2667839789
AG-347-I15_2667839790
AG-347-I15_2667839791
AG-347-I15_2667839792
AG-347-I15_2667839794
AG-347-I15_2667839795
AG-347-I15_2667839796
AG-347-I15_2667839798
AG-347-I15_2667839801
AG-347-I15_2667839802
AG-347-I15_2667839803
AG-347-I15_2667839804
AG-347-I15_2667839807
AG-347-I15_2667839809
AG-347-I15_2667839814
AG-347-I15_2667839815
AG-347-I15_2667839816
AG-347-I15_2667839819
AG-347-I15_2667839825
AG-347-I15_2667839826
AG-347-I15_2667839827
AG-347-I15_2667839828
AG-347-I15_2667839843
AG-347-I15_2667839862
AG-347-I15_2667839863
AG-347-I15_2667839867
AG-347-I15_2667839868
AG-347-I15_2667839869
AG-347-I15_2667839871
AG-347-I15_2667839873
AG-347-I15_2667839874
AG-347-I15_2667839876
AG-347-I15_2667839877
AG-347-I15_2667839880
AG-347-I15_2667839882
AG-347-I15_2667839893
AG-347-I15_2667839900
AG-347-I15_2667839901
AG-347-I15_2667839910
AG-347-I15_2667839916
AG-347-I15_2667839926
AG-347-I15_2667839930
AG-347-I15_2667839933
AG-347-I15_2667839936
AG-347-I15_2667839938
AG-347-I15_2667839940
AG-347-I15_2667839942
AG-347-I15_2667839946
AG-347-I15_2667839948
AG-347-I15_2667839949
AG-347-I15_2667839951
AG-347-I15_2667839952
AG-347-I15_2667839953
AG-347-I15_2667839955
AG-347-I15_2667839957
AG-347-I15_2667839958
AG-347-I15_2667839964
AG-347-I15_2667839965
AG-347-I15_2667839969
AG-347-I15_2667839972
AG-347-I15_2667839975
AG-347-I15_2667839976
AG-347-I15_2667839980
AG-347-I15_2667839981
AG-347-I15_2667839983
AG-347-I15_2667839985
AG-347-I15_2667839986
AG-347-I15_2667839990
AG-347-I15_2667839992
AG-347-I15_2667839993
AG-347-I15_2667839994
AG-347-I15_2667839996
AG-347-I15_2667840002
AG-347-I15_2667840003
AG-347-I15_2667840004
AG-347-I15_2667840008
AG-347-I15_2667840011
AG-347-I15_2667840012
AG-347-I15_2667840019
AG-347-I15_2667840020
AG-347-I15_2667840021
AG-347-I15_2667840022
AG-347-I15_2667840023
AG-347-I15_2667840024
AG-347-I15_2667840026
AG-347-I15_2667840028
AG-347-I15_2667840034
AG-347-I15_2667840049
AG-347-I15_2667840051
AG-347-I15_2667840056
AG-347-I15_2667840058
AG-347-I15_2667840062
AG-347-I15_2667840065
AG-347-I15_2667840066
AG-347-I15_2667840067
AG-347-I15_2667840068
AG-347-I15_2667840069
AG-347-I15_2667840071
AG-347-I15_2667840073
AG-347-I15_2667840074
AG-347-I15_2667840075
AG-347-I15_2667840078
AG-347-I15_2667840079
AG-347-I15_2667840080
AG-347-I15_2667840081
AG-347-I15_2667840082
AG-347-I15_2667840084
AG-347-I15_2667840087
AG-347-I15_2667840091
AG-347-I15_2667840096
AG-347-I15_2667840097
AG-347-I15_2667840098
AG-347-I15_2667840108
AG-347-I15_2667840131
AG-347-I15_2667840133
AG-347-I15_2667840136
AG-347-I15_2667840137
AG-347-I15_2667840138
AG-347-I15_2667840140
AG-347-I15_2667840142
AG-347-I15_2667840144
AG-347-I15_2667840145
AG-347-I15_2667840151
AG-347-I15_2667840166
AG-347-I15_2667840171
AG-347-I15_2667840173
AG-347-I15_2667840183
AG-347-I15_2667840189
AG-347-I15_2667840192
AG-347-I15_2667840194
AG-347-I15_2667840195
AG-347-I15_2667840200
AG-347-I15_2667840201
AG-347-I15_2667840206
AG-347-I15_2667840210
AG-347-I15_2667840217
AG-347-I15_2667840218
AG-347-I15_2667840219
AG-347-I15_2667840221
AG-347-I15_2667840222
AG-347-I15_2667840237
AG-347-I15_2667840244
AG-347-I15_2667840254
AG-347-I15_2667840258
AG-347-I15_2667840260
AG-347-I15_2667840265
AG-347-I15_2667840266
AG-347-I15_2667840268
AG-347-J14_2667846392
AG-347-J14_2667846394
AG-347-J14_2667846399
AG-347-J14_2667846401
AG-347-J14_2667846403
AG-347-J14_2667846405
AG-347-J14_2667846406
AG-347-J14_2667846407
AG-347-J14_2667846409
AG-347-J14_2667846411
AG-347-J14_2667846412
AG-347-J14_2667846416
AG-347-J14_2667846417
AG-347-J14_2667846420
AG-347-J14_2667846423
AG-347-J14_2667846427
AG-347-J14_2667846428
AG-347-J14_2667846434
AG-347-J14_2667846435
AG-347-J14_2667846437
AG-347-J14_2667846439
AG-347-J14_2667846440
AG-347-J14_2667846441
AG-347-J14_2667846443
AG-347-J14_2667846444
AG-347-J14_2667846446
AG-347-J14_2667846450
AG-347-J14_2667846452
AG-347-J14_2667846454
AG-347-J14_2667846456
AG-347-J14_2667846459
AG-347-J14_2667846462
AG-347-J14_2667846483
AG-347-J14_2667846517
AG-347-J14_2667846519
AG-347-J14_2667846522
AG-347-J14_2667846526
AG-347-J14_2667846545
AG-347-J14_2667846567
AG-347-J14_2667846568
AG-347-J14_2667846569
AG-347-J14_2667846571
AG-347-J14_2667846573
AG-347-J14_2667846574
AG-347-J14_2667846576
AG-347-J14_2667846578
AG-347-J14_2667846584
AG-347-J14_2667846599
AG-347-J14_2667846601
AG-347-J14_2667846610
AG-347-J14_2667846616
AG-347-J14_2667846621
AG-347-J14_2667846625
AG-347-J14_2667846632
AG-347-J14_2667846634
AG-347-J14_2667846636
AG-347-J14_2667846637
AG-347-J14_2667846639
AG-347-J14_2667846643
AG-347-J14_2667846644
AG-347-J14_2667846645
AG-347-J14_2667846646
AG-347-J14_2667846647
AG-347-J14_2667846648
AG-347-J14_2667846655
AG-347-J14_2667846656
AG-347-J14_2667846657
AG-347-J14_2667846660
AG-347-J14_2667846662
AG-347-J14_2667846663
AG-347-J14_2667846664
AG-347-J14_2667846665
AG-347-J14_2667846666
AG-347-J14_2667846671
AG-347-J14_2667846675
AG-347-J14_2667846676
AG-347-J14_2667846677
AG-347-J14_2667846682
AG-347-J14_2667846683
AG-347-J14_2667846686
AG-347-J14_2667846687
AG-347-J14_2667846688
AG-347-J14_2667846690
AG-347-J14_2667846691
AG-347-J14_2667846693
AG-347-J14_2667846695
AG-347-J14_2667846697
AG-347-J14_2667846700
AG-347-J14_2667846701
AG-347-J14_2667846703
AG-347-J14_2667846704
AG-347-J14_2667846706
AG-347-J14_2667846707
AG-347-J14_2667846709
AG-347-J14_2667846712
AG-347-J14_2667846713
AG-347-J14_2667846716
AG-347-J14_2667846722
AG-347-J14_2667846724
AG-347-J14_2667846725
AG-347-J14_2667846726
AG-347-J14_2667846727
AG-347-J14_2667846728
AG-347-J14_2667846729
AG-347-J14_2667846730
AG-347-J14_2667846731
AG-347-J14_2667846732
AG-347-J14_2667846748
AG-347-J14_2667846753
AG-347-J14_2667846760
AG-347-J14_2667846762
AG-347-J14_2667846765
AG-347-J14_2667846768
AG-347-J14_2667846770
AG-347-J14_2667846773
AG-347-J14_2667846774
AG-347-J14_2667846776
AG-347-J14_2667846777
AG-347-J14_2667846778
AG-347-J14_2667846780
AG-347-J14_2667846783
AG-347-J14_2667846784
AG-347-J14_2667846785
AG-347-J14_2667846786
AG-347-J14_2667846787
AG-347-J14_2667846789
AG-347-J14_2667846790
AG-347-J14_2667846793
AG-347-J14_2667846794
AG-347-J14_2667846795
AG-347-J14_2667846797
AG-347-J14_2667846799
AG-347-J14_2667846806
AG-347-J14_2667846807
AG-347-J14_2667846810
AG-347-J14_2667846812
AG-347-J14_2667846813
AG-347-J14_2667846814
AG-347-J14_2667846817
AG-347-J14_2667846818
AG-347-J14_2667846819
AG-347-J14_2667846822
AG-347-J14_2667846826
AG-347-J14_2667846827
AG-347-J14_2667846830
AG-347-J14_2667846833
AG-347-J14_2667846834
AG-347-J14_2667846835
AG-347-J14_2667846840
AG-347-J14_2667846844
AG-347-J14_2667846846
AG-347-J14_2667846848
AG-347-J14_2667846850
AG-347-J14_2667846851
AG-347-J14_2667846852
AG-347-J14_2667846853
AG-347-J14_2667846855
AG-347-J14_2667846856
AG-347-J14_2667846857
AG-347-J14_2667846859
AG-347-J14_2667846860
AG-347-J14_2667846862
AG-347-J14_2667846863
AG-347-J14_2667846866
AG-347-J14_2667846872
AG-347-J14_2667846873
AG-347-J14_2667846875
AG-347-J14_2667846877
AG-347-J14_2667846879
AG-347-J14_2667846885
AG-347-J14_2667846886
AG-347-J14_2667846889
AG-347-J14_2667846893
AG-347-J14_2667846895
AG-347-J14_2667846896
AG-347-J14_2667846901
AG-347-J14_2667846903
AG-347-J14_2667846904
AG-347-J14_2667846905
AG-347-J14_2667846906
AG-347-J14_2667846908
AG-347-J14_2667846924
AG-347-J14_2667846925
AG-347-J14_2667846933
AG-347-J14_2667846935
AG-347-J14_2667846937
AG-347-J14_2667846938
AG-347-J14_2667846940
AG-347-J14_2667846943
AG-347-J14_2667846947
AG-347-J14_2667846954
AG-347-J14_2667846958
AG-347-J14_2667846959
AG-347-J14_2667846960
AG-347-J14_2667846961
AG-347-J14_2667846962
AG-347-J14_2667846963
AG-347-J14_2667846964
AG-347-J14_2667846965
AG-347-J14_2667846966
AG-347-J14_2667846968
AG-347-J14_2667846969
AG-347-J14_2667846970
AG-347-J14_2667846971
AG-347-J14_2667846972
AG-347-J14_2667846973
AG-347-J14_2667846974
AG-347-J14_2667846975
AG-347-J14_2667846976
AG-347-J14_2667846977
AG-347-J14_2667846978
AG-347-J14_2667846979
AG-347-J14_2667846980
AG-347-J14_2667846981
AG-347-J14_2667846982
AG-347-J14_2667846983
AG-347-J14_2667846984
AG-347-J14_2667846985
AG-347-J14_2667846987
AG-347-J14_2667846989
AG-347-J14_2667846994
AG-347-J14_2667846995
AG-347-J14_2667846998
AG-347-J14_2667847003
AG-347-J14_2667847004
AG-347-J14_2667847005
AG-347-J14_2667847007
AG-347-J14_2667847017
AG-347-J14_2667847019
AG-347-J14_2667847044
AG-347-J14_2667847070
AG-347-J14_2667847071
AG-347-J14_2667847097
AG-347-J14_2667847109
AG-347-J14_2667847110
AG-347-J14_2667847112
AG-347-J14_2667847113
AG-347-J14_2667847114
AG-347-J14_2667847115
AG-347-J14_2667847118
AG-347-J14_2667847119
AG-347-J14_2667847122
AG-347-J14_2667847126
AG-347-J14_2667847127
AG-347-J14_2667847128
AG-347-J14_2667847129
AG-347-J14_2667847130
AG-347-J14_2667847131
AG-347-J14_2667847133
AG-347-J14_2667847134
AG-347-J14_2667847135
AG-347-J14_2667847137
AG-347-J14_2667847138
AG-347-J14_2667847140
AG-347-J14_2667847141
AG-347-J14_2667847143
AG-347-J14_2667847144
AG-347-J14_2667847145
AG-347-J14_2667847149
AG-347-J14_2667847150
AG-347-J14_2667847153
AG-347-J14_2667847158
AG-347-J14_2667847160
AG-347-J14_2667847162
AG-347-J14_2667847163
AG-347-J14_2667847164
AG-347-J14_2667847165
AG-347-J14_2667847167
AG-347-J14_2667847168
AG-347-J14_2667847169
AG-347-J14_2667847170
AG-347-J14_2667847171
AG-347-J14_2667847173
AG-347-J14_2667847178
AG-347-J14_2667847179
AG-347-J14_2667847180
AG-347-J14_2667847181
AG-347-J14_2667847188
AG-347-J14_2667847190
AG-347-J14_2667847195
AG-347-J14_2667847199
AG-347-J14_2667847204
AG-347-J14_2667847210
AG-347-J14_2667847212
AG-347-J14_2667847215
AG-347-J14_2667847222
AG-347-J14_2667847224
AG-347-J14_2667847230
AG-347-J14_2667847231
AG-347-J14_2667847233
AG-347-J14_2667847234
AG-347-J14_2667847235
AG-347-J14_2667847238
AG-347-J14_2667847242
AG-347-J14_2667847243
AG-347-J14_2667847244
AG-347-J14_2667847245
AG-347-J14_2667847250
AG-347-J14_2667847259
AG-347-J14_2667847264
AG-347-J14_2667847273
AG-347-J14_2667847274
AG-347-J14_2667847277
AG-347-J14_2667847278
AG-347-J14_2667847279
AG-347-J14_2667847280
AG-347-J14_2667847281
AG-347-J14_2667847283
AG-347-J14_2667847288
AG-347-J14_2667847297
AG-347-J14_2667847299
AG-347-J14_2667847300
AG-347-J14_2667847301
AG-347-J14_2667847302
AG-347-J14_2667847303
AG-347-J14_2667847304
AG-347-J14_2667847305
AG-347-J14_2667847306
AG-347-J14_2667847307
AG-347-J14_2667847309
AG-347-J14_2667847313
AG-347-J14_2667847317
AG-347-J14_2667847318
AG-347-J14_2667847323
AG-347-J14_2667847324
AG-347-J14_2667847326
AG-347-J14_2667847327
AG-347-J14_2667847328
AG-347-J14_2667847329
AG-347-J14_2667847333
AG-347-J14_2667847334
AG-347-J14_2667847338
AG-347-J14_2667847339
AG-347-J14_2667847340
AG-347-J14_2667847343
AG-347-J14_2667847347
AG-347-J14_2667847348
AG-347-J14_2667847351
AG-347-J14_2667847356
AG-347-J14_2667847357
AG-347-J14_2667847359
AG-347-J14_2667847360
AG-347-J14_2667847364
AG-347-J14_2667847368
AG-347-J14_2667847370
AG-347-J14_2667847371
AG-347-J14_2667847372
AG-347-J14_2667847375
AG-347-J14_2667847376
AG-347-J14_2667847377
AG-347-J14_2667847381
AG-347-J14_2667847383
AG-347-J14_2667847384
AG-347-J14_2667847390
AG-347-J14_2667847391
AG-347-J14_2667847392
AG-347-J14_2667847394
AG-347-J14_2667847397
AG-347-J14_2667847398
AG-347-J14_2667847402
AG-347-J14_2667847403
AG-347-J14_2667847405
AG-347-J14_2667847406
AG-347-J14_2667847407
AG-347-J14_2667847415
AG-347-J14_2667847434
AG-347-J14_2667847443
AG-347-J14_2667847444
AG-347-J14_2667847449
AG-347-J14_2667847452
AG-347-J14_2667847454
AG-347-J14_2667847456
AG-347-J14_2667847459
AG-347-J14_2667847460
AG-347-J14_2667847461
AG-347-J14_2667847462
AG-347-J14_2667847463
AG-347-J14_2667847465
AG-347-J14_2667847466
AG-347-J14_2667847468
AG-347-J14_2667847471
AG-347-J14_2667847473
AG-347-J14_2667847474
AG-347-J14_2667847476
AG-347-J14_2667847477
AG-347-J14_2667847480
AG-347-J14_2667847487
AG-347-J14_2667847488
AG-347-J14_2667847489
AG-347-J14_2667847509
AG-347-J14_2667847515
AG-347-J14_2667847516
AG-347-J14_2667847517
AG-347-J14_2667847520
AG-347-J14_2667847534
AG-347-J14_2667847554
AG-347-J14_2667847555
AG-347-J14_2667847559
AG-347-J14_2667847560
AG-347-J14_2667847561
AG-347-J14_2667847563
AG-347-J14_2667847565
AG-347-J14_2667847566
AG-347-J14_2667847568
AG-347-J14_2667847569
AG-347-J14_2667847572
AG-347-J14_2667847574
AG-347-J14_2667847585
AG-347-J14_2667847586
AG-347-J14_2667847591
AG-347-J14_2667847592
AG-347-J14_2667847594
AG-347-J14_2667847595
AG-347-J14_2667847596
AG-347-J14_2667847599
AG-347-J14_2667847600
AG-347-J14_2667847601
AG-347-J14_2667847604
AG-347-J14_2667847605
AG-347-J14_2667847606
AG-347-J14_2667847607
AG-347-J14_2667847608
AG-347-J14_2667847612
AG-347-J14_2667847619
AG-347-J14_2667847622
AG-347-J14_2667847624
AG-347-J14_2667847630
AG-347-J14_2667847632
AG-347-J14_2667847635
AG-347-J14_2667847637
AG-347-J14_2667847639
AG-347-J14_2667847643
AG-347-J14_2667847644
AG-347-J14_2667847645
AG-347-J14_2667847666
AG-347-J14_2667847670
AG-347-J14_2667847674
AG-347-J14_2667847677
AG-347-J14_2667847678
AG-347-J14_2667847680
AG-347-J14_2667847681
AG-347-J14_2667847687
AG-347-J14_2667847688
AG-347-J14_2667847689
AG-347-J14_2667847690
AG-347-J14_2667847691
AG-347-J14_2667847697
AG-347-J14_2667847698
AG-347-J14_2667847701
AG-347-J14_2667847705
AG-347-J14_2667847706
AG-347-J14_2667847707
AG-347-J14_2667847713
AG-347-J14_2667847715
AG-347-J14_2667847716
AG-347-J14_2667847717
AG-347-J14_2667847719
AG-347-J14_2667847723
AG-347-J14_2667847725
AG-347-J14_2667847726
AG-347-J14_2667847727
AG-347-J14_2667847728
AG-347-J14_2667847729
AG-347-J14_2667847732
AG-347-J14_2667847733
AG-347-J14_2667847734
AG-347-J14_2667847736
AG-347-J14_2667847738
AG-347-J14_2667847739
AG-347-J14_2667847740
AG-347-J14_2667847741
AG-347-J14_2667847742
AG-347-J14_2667847745
AG-347-J14_2667847749
AG-347-J14_2667847751
AG-347-J14_2667847755
AG-347-J14_2667847758
AG-347-J14_2667847764
AG-347-J14_2667847768
AG-347-J14_2667847769
AG-347-J14_2667847770
AG-347-J14_2667847772
AG-347-J14_2667847773
AG-347-J14_2667847774
AG-347-J14_2667847778
AG-347-J14_2667847779
AG-347-J14_2667847786
AG-347-J14_2667847787
AG-347-J14_2667847788
AG-347-J14_2667847789
AG-347-J14_2667847790
AG-347-J14_2667847795
AG-347-J14_2667847797
AG-347-J14_2667847800
AG-347-J14_2667847801
AG-347-J14_2667847802
AG-347-J14_2667847803
AG-347-J14_2667847806
AG-347-J14_2667847808
AG-347-J14_2667847809
AG-347-J14_2667847810
AG-347-J14_2667847812
AG-347-J14_2667847813
AG-347-J14_2667847814
AG-347-J14_2667847815
AG-347-J14_2667847817
AG-347-J14_2667847819
AG-347-J14_2667847821
AG-347-J14_2667847824
AG-347-J14_2667847825
AG-347-J14_2667847826
AG-347-J14_2667847827
AG-347-J14_2667847828
AG-347-J14_2667847829
AG-347-J14_2667847830
AG-347-J14_2667847831
AG-347-J14_2667847833
AG-347-J14_2667847834
AG-347-J14_2667847835
AG-347-J14_2667847836
AG-347-J14_2667847837
AG-347-J14_2667847838
AG-347-J14_2667847841
AG-347-J14_2667847845
AG-347-J14_2667847847
AG-347-J14_2667847848
AG-347-J14_2667847856
AG-347-J14_2667847886
AG-347-J14_2667847906
AG-347-J14_2667847908
AG-347-J14_2667847909
AG-347-J14_2667847910
AG-347-J14_2667847918
AG-347-J14_2667847922
AG-347-J14_2667847923
AG-347-J14_2667847928
AG-347-J14_2667847929
AG-347-J14_2667847930
AG-347-J14_2667847931
AG-347-J14_2667847932
AG-347-J14_2667847934
AG-347-J14_2667847935
AG-347-J14_2667847944
AG-347-J14_2667847948
AG-347-J14_2667847950
AG-347-J14_2667847951
AG-347-J14_2667847953
AG-347-J14_2667847955
AG-347-J14_2667847970
AG-347-J14_2667847975
AG-347-J14_2667847980
AG-347-J14_2667847983
AG-347-J14_2667847989
AG-347-J14_2667847998
AG-347-J14_2667847999
AG-347-J14_2667848000
AG-347-J14_2667848001
AG-347-J14_2667848003
AG-347-J14_2667848007
AG-347-J14_2667848008
AG-347-J14_2667848009
AG-347-J14_2667848012
AG-347-J14_2667848013
AG-347-J14_2667848022
AG-347-J14_2667848023
AG-347-J14_2667848024
AG-347-J14_2667848025
AG-347-J14_2667848026
AG-347-J14_2667848027
AG-347-J14_2667848028
AG-347-J14_2667848030
AG-347-J14_2667848031
AG-347-J14_2667848033
AG-347-J14_2667848034
AG-347-J14_2667848038
AG-347-J14_2667848039
AG-347-J14_2667848042
AG-347-J14_2667848043
AG-347-J14_2667848044
AG-347-J14_2667848068
AG-347-J14_2667848074
AG-347-J14_2667848075
AG-347-J14_2667848078
AG-347-J14_2667848080
AG-347-J14_2667848084
AG-347-J14_2667848085
AG-347-J14_2667848086
AG-347-J14_2667848087
AG-347-J14_2667848088
AG-347-J14_2667848090
AG-347-J14_2667848091
AG-347-J14_2667848092
AG-347-J14_2667848094
AG-347-J14_2667848097
AG-347-J14_2667848098
AG-347-J14_2667848100
AG-347-J14_2667848107
AG-347-J14_2667848109
AG-347-J14_2667848111
AG-347-J14_2667848113
AG-347-J14_2667848116
AG-347-J14_2667848117
AG-347-J14_2667848118
AG-347-J14_2667848120
AG-347-J14_2667848122
AG-347-J14_2667848124
AG-347-J14_2667848125
AG-347-J14_2667848128
AG-347-J14_2667848131
AG-347-J14_2667848132
AG-347-J14_2667848133
AG-347-J14_2667848144
AG-347-J14_2667848145
AG-347-J14_2667848147
AG-347-J14_2667848152
AG-347-J14_2667848159
AG-347-J14_2667848161
AG-347-J14_2667848162
AG-347-J14_2667848163
AG-347-J14_2667848166
AG-347-J14_2667848168
AG-347-J14_2667848169
AG-347-J19_2667848174
AG-347-J19_2667848175
AG-347-J19_2667848177
AG-347-J19_2667848179
AG-347-J19_2667848186
AG-347-J19_2667848187
AG-347-J19_2667848190
AG-347-J19_2667848192
AG-347-J19_2667848194
AG-347-J19_2667848197
AG-347-J19_2667848198
AG-347-J19_2667848201
AG-347-J19_2667848205
AG-347-J19_2667848206
AG-347-J19_2667848210
AG-347-J19_2667848213
AG-347-J19_2667848214
AG-347-J19_2667848215
AG-347-J19_2667848220
AG-347-J19_2667848224
AG-347-J19_2667848226
AG-347-J19_2667848228
AG-347-J19_2667848230
AG-347-J19_2667848231
AG-347-J19_2667848232
AG-347-J19_2667848233
AG-347-J19_2667848235
AG-347-J19_2667848236
AG-347-J19_2667848237
AG-347-J19_2667848239
AG-347-J19_2667848240
AG-347-J19_2667848242
AG-347-J19_2667848243
AG-347-J19_2667848245
AG-347-J19_2667848249
AG-347-J19_2667848250
AG-347-J19_2667848252
AG-347-J19_2667848254
AG-347-J19_2667848256
AG-347-J19_2667848262
AG-347-J19_2667848263
AG-347-J19_2667848266
AG-347-J19_2667848270
AG-347-J19_2667848272
AG-347-J19_2667848273
AG-347-J19_2667848278
AG-347-J19_2667848280
AG-347-J19_2667848281
AG-347-J19_2667848282
AG-347-J19_2667848283
AG-347-J19_2667848285
AG-347-J19_2667848301
AG-347-J19_2667848302
AG-347-J19_2667848310
AG-347-J19_2667848312
AG-347-J19_2667848314
AG-347-J19_2667848315
AG-347-J19_2667848317
AG-347-J19_2667848320
AG-347-J19_2667848324
AG-347-J19_2667848331
AG-347-J19_2667848335
AG-347-J19_2667848336
AG-347-J19_2667848337
AG-347-J19_2667848338
AG-347-J19_2667848339
AG-347-J19_2667848340
AG-347-J19_2667848341
AG-347-J19_2667848342
AG-347-J19_2667848343
AG-347-J19_2667848345
AG-347-J19_2667848346
AG-347-J19_2667848347
AG-347-J19_2667848348
AG-347-J19_2667848349
AG-347-J19_2667848350
AG-347-J19_2667848351
AG-347-J19_2667848352
AG-347-J19_2667848353
AG-347-J19_2667848354
AG-347-J19_2667848355
AG-347-J19_2667848356
AG-347-J19_2667848357
AG-347-J19_2667848358
AG-347-J19_2667848359
AG-347-J19_2667848360
AG-347-J19_2667848361
AG-347-J19_2667848362
AG-347-J19_2667848364
AG-347-J19_2667848366
AG-347-J19_2667848370
AG-347-J19_2667848371
AG-347-J19_2667848375
AG-347-J19_2667848380
AG-347-J19_2667848382
AG-347-J19_2667848383
AG-347-J19_2667848384
AG-347-J19_2667848385
AG-347-J19_2667848386
AG-347-J19_2667848387
AG-347-J19_2667848388
AG-347-J19_2667848390
AG-347-J19_2667848392
AG-347-J19_2667848393
AG-347-J19_2667848394
AG-347-J19_2667848401
AG-347-J19_2667848403
AG-347-J19_2667848404
AG-347-J19_2667848407
AG-347-J19_2667848408
AG-347-J19_2667848410
AG-347-J19_2667848411
AG-347-J19_2667848412
AG-347-J19_2667848414
AG-347-J19_2667848415
AG-347-J19_2667848419
AG-347-J19_2667848423
AG-347-J19_2667848427
AG-347-J19_2667848448
AG-347-J19_2667848449
AG-347-J19_2667848450
AG-347-J19_2667848454
AG-347-J19_2667848456
AG-347-J19_2667848458
AG-347-J19_2667848460
AG-347-J19_2667848462
AG-347-J19_2667848468
AG-347-J19_2667848470
AG-347-J19_2667848473
AG-347-J19_2667848480
AG-347-J19_2667848484
AG-347-J19_2667848485
AG-347-J19_2667848486
AG-347-J19_2667848487
AG-347-J19_2667848488
AG-347-J19_2667848491
AG-347-J19_2667848492
AG-347-J19_2667848493
AG-347-J19_2667848496
AG-347-J19_2667848497
AG-347-J19_2667848498
AG-347-J19_2667848500
AG-347-J19_2667848501
AG-347-J19_2667848503
AG-347-J19_2667848506
AG-347-J19_2667848507
AG-347-J19_2667848508
AG-347-J19_2667848513
AG-347-J19_2667848518
AG-347-J19_2667848528
AG-347-J19_2667848534
AG-347-J19_2667848543
AG-347-J19_2667848544
AG-347-J19_2667848548
AG-347-J19_2667848555
AG-347-J19_2667848557
AG-347-J19_2667848560
AG-347-J19_2667848561
AG-347-J19_2667848563
AG-347-J19_2667848564
AG-347-J19_2667848566
AG-347-J19_2667848568
AG-347-J19_2667848569
AG-347-J19_2667848570
AG-347-J19_2667848574
AG-347-J19_2667848575
AG-347-J19_2667848594
AG-347-J19_2667848608
AG-347-J19_2667848612
AG-347-J19_2667848616
AG-347-J19_2667848617
AG-347-J19_2667848620
AG-347-J19_2667848621
AG-347-J19_2667848622
AG-347-J19_2667848628
AG-347-J19_2667848646
AG-347-J19_2667848647
AG-347-J19_2667848648
AG-347-J19_2667848656
AG-347-J19_2667848657
AG-347-J19_2667848658
AG-347-J19_2667848662
AG-347-J19_2667848663
AG-347-J19_2667848664
AG-347-J19_2667848666
AG-347-J19_2667848673
AG-347-J19_2667848674
AG-347-J19_2667848677
AG-347-J19_2667848679
AG-347-J19_2667848680
AG-347-J19_2667848681
AG-347-J19_2667848683
AG-347-J19_2667848684
AG-347-J19_2667848685
AG-347-J19_2667848686
AG-347-J19_2667848687
AG-347-J19_2667848690
AG-347-J19_2667848691
AG-347-J19_2667848692
AG-347-J19_2667848693
AG-347-J19_2667848696
AG-347-J19_2667848697
AG-347-J19_2667848701
AG-347-J19_2667848702
AG-347-J19_2667848705
AG-347-J19_2667848707
AG-347-J19_2667848708
AG-347-J19_2667848709
AG-347-J19_2667848710
AG-347-J19_2667848711
AG-347-J19_2667848712
AG-347-J19_2667848713
AG-347-J19_2667848722
AG-347-J19_2667848723
AG-347-J19_2667848726
AG-347-J19_2667848727
AG-347-J19_2667848728
AG-347-J19_2667848731
AG-347-J19_2667848733
AG-347-J19_2667848734
AG-347-J19_2667848735
AG-347-J19_2667848736
AG-347-J19_2667848740
AG-347-J19_2667848741
AG-347-J19_2667848742
AG-347-J19_2667848744
AG-347-J19_2667848746
AG-347-J19_2667848748
AG-347-J19_2667848751
AG-347-J19_2667848752
AG-347-J19_2667848753
AG-347-J19_2667848755
AG-347-J19_2667848765
AG-347-J19_2667848767
AG-347-J19_2667848790
AG-347-J19_2667848821
AG-347-J19_2667848822
AG-347-J19_2667848846
AG-347-J19_2667848847
AG-347-J19_2667848849
AG-347-J19_2667848850
AG-347-J19_2667848851
AG-347-J19_2667848852
AG-347-J19_2667848855
AG-347-J19_2667848856
AG-347-J19_2667848859
AG-347-J19_2667848863
AG-347-J19_2667848864
AG-347-J19_2667848865
AG-347-J19_2667848866
AG-347-J19_2667848867
AG-347-J19_2667848868
AG-347-J19_2667848870
AG-347-J19_2667848871
AG-347-J19_2667848872
AG-347-J19_2667848874
AG-347-J19_2667848875
AG-347-J19_2667848877
AG-347-J19_2667848878
AG-347-J19_2667848880
AG-347-J19_2667848881
AG-347-J19_2667848882
AG-347-J19_2667848886
AG-347-J19_2667848887
AG-347-J19_2667848890
AG-347-J19_2667848895
AG-347-J19_2667848896
AG-347-J19_2667848897
AG-347-J19_2667848898
AG-347-J19_2667848899
AG-347-J19_2667848900
AG-347-J19_2667848902
AG-347-J19_2667848903
AG-347-J19_2667848904
AG-347-J19_2667848920
AG-347-J19_2667848921
AG-347-J19_2667848933
AG-347-J19_2667848938
AG-347-J19_2667848939
AG-347-J19_2667848940
AG-347-J19_2667848942
AG-347-J19_2667848955
AG-347-J19_2667848961
AG-347-J19_2667848962
AG-347-J19_2667848963
AG-347-J19_2667848969
AG-347-J19_2667848971
AG-347-J19_2667848973
AG-347-J19_2667848974
AG-347-J19_2667848976
AG-347-J19_2667848979
AG-347-J19_2667848981
AG-347-J19_2667848982
AG-347-J19_2667848983
AG-347-J19_2667848985
AG-347-J19_2667848992
AG-347-J19_2667848999
AG-347-J19_2667849003
AG-347-J19_2667849007
AG-347-J19_2667849008
AG-347-J19_2667849009
AG-347-J19_2667849011
AG-347-J19_2667849012
AG-347-J19_2667849013
AG-347-J19_2667849014
AG-347-J19_2667849018
AG-347-J19_2667849019
AG-347-J19_2667849023
AG-347-J19_2667849027
AG-347-J19_2667849028
AG-347-J19_2667849029
AG-347-J19_2667849031
AG-347-J19_2667849051
AG-347-J19_2667849056
AG-347-J19_2667849085
AG-347-J19_2667849093
AG-347-J19_2667849100
AG-347-J19_2667849102
AG-347-J19_2667849107
AG-347-J19_2667849114
AG-347-J19_2667849115
AG-347-J19_2667849120
AG-347-J19_2667849121
AG-347-J19_2667849122
AG-347-J19_2667849124
AG-347-J19_2667849125
AG-347-J19_2667849130
AG-347-J19_2667849131
AG-347-J19_2667849135
AG-347-J19_2667849139
AG-347-J19_2667849141
AG-347-J19_2667849145
AG-347-J19_2667849146
AG-347-J19_2667849147
AG-347-J19_2667849148
AG-347-J19_2667849149
AG-347-J19_2667849151
AG-347-J19_2667849156
AG-347-J19_2667849157
AG-347-J19_2667849159
AG-347-J19_2667849163
AG-347-J19_2667849166
AG-347-J19_2667849167
AG-347-J19_2667849168
AG-347-J19_2667849169
AG-347-J19_2667849170
AG-347-J19_2667849171
AG-347-J19_2667849173
AG-347-J19_2667849174
AG-347-J19_2667849175
AG-347-J19_2667849176
AG-347-J19_2667849177
AG-347-J19_2667849178
AG-347-J19_2667849179
AG-347-J19_2667849180
AG-347-J19_2667849183
AG-347-J19_2667849185
AG-347-J19_2667849187
AG-347-J19_2667849189
AG-347-J19_2667849190
AG-347-J19_2667849191
AG-347-J19_2667849192
AG-347-J19_2667849194
AG-347-J19_2667849195
AG-347-J19_2667849196
AG-347-J19_2667849198
AG-347-J19_2667849201
AG-347-J19_2667849202
AG-347-J19_2667849203
AG-347-J19_2667849204
AG-347-J19_2667849207
AG-347-J19_2667849209
AG-347-J19_2667849214
AG-347-J19_2667849215
AG-347-J19_2667849216
AG-347-J19_2667849217
AG-347-J19_2667849218
AG-347-J19_2667849225
AG-347-J19_2667849226
AG-347-J19_2667849230
AG-347-J19_2667849231
AG-347-J19_2667849238
AG-347-J19_2667849239
AG-347-J19_2667849240
AG-347-J19_2667849241
AG-347-J19_2667849243
AG-347-J19_2667849244
AG-347-J19_2667849245
AG-347-J19_2667849246
AG-347-J19_2667849247
AG-347-J19_2667849253
AG-347-J19_2667849255
AG-347-J19_2667849260
AG-347-J19_2667849264
AG-347-J19_2667849269
AG-347-J19_2667849275
AG-347-J19_2667849277
AG-347-J19_2667849278
AG-347-J19_2667849281
AG-347-J19_2667849288
AG-347-J19_2667849290
AG-347-J19_2667849296
AG-347-J19_2667849297
AG-347-J19_2667849299
AG-347-J19_2667849300
AG-347-J19_2667849301
AG-347-J19_2667849304
AG-347-J19_2667849308
AG-347-J19_2667849309
AG-347-J19_2667849310
AG-347-J19_2667849311
AG-347-J19_2667849316
AG-347-J19_2667849320
AG-347-J19_2667849323
AG-347-J19_2667849325
AG-347-J19_2667849326
AG-347-J19_2667849328
AG-347-J19_2667849329
AG-347-J19_2667849330
AG-347-J19_2667849331
AG-347-J19_2667849332
AG-347-J19_2667849335
AG-347-J19_2667849337
AG-347-J19_2667849339
AG-347-J19_2667849342
AG-347-J19_2667849347
AG-347-J19_2667849349
AG-347-J19_2667849351
AG-347-J19_2667849354
AG-347-J19_2667849357
AG-347-J19_2667849359
AG-347-J19_2667849366
AG-347-J19_2667849371
AG-347-J19_2667849387
AG-347-J19_2667849388
AG-347-J19_2667849389
AG-347-J19_2667849390
AG-347-J19_2667849391
AG-347-J19_2667849392
AG-347-J19_2667849393
AG-347-J19_2667849394
AG-347-J19_2667849395
AG-347-J19_2667849397
AG-347-J19_2667849402
AG-347-J19_2667849405
AG-347-J19_2667849406
AG-347-J19_2667849409
AG-347-J19_2667849411
AG-347-J19_2667849412
AG-347-J19_2667849414
AG-347-J19_2667849415
AG-347-J19_2667849417
AG-347-J19_2667849418
AG-347-J19_2667849421
AG-347-J19_2667849423
AG-347-J19_2667849425
AG-347-J19_2667849427
AG-347-J19_2667849428
AG-347-J19_2667849430
AG-347-J19_2667849431
AG-347-J19_2667849432
AG-347-J19_2667849435
AG-347-J19_2667849436
AG-347-J19_2667849441
AG-347-J19_2667849442
AG-347-J19_2667849443
AG-347-J19_2667849447
AG-347-J19_2667849452
AG-347-J19_2667849454
AG-347-J19_2667849455
AG-347-J19_2667849456
AG-347-J19_2667849458
AG-347-J19_2667849461
AG-347-J19_2667849462
AG-347-J19_2667849463
AG-347-J19_2667849470
AG-347-J19_2667849471
AG-347-J19_2667849472
AG-347-J19_2667849473
AG-347-J19_2667849474
AG-347-J19_2667849475
AG-347-J19_2667849479
AG-347-J19_2667849481
AG-347-J19_2667849482
AG-347-J19_2667849484
AG-347-J19_2667849486
AG-347-J19_2667849493
AG-347-J19_2667849496
AG-347-J19_2667849530
AG-347-J19_2667849551
AG-347-J19_2667849554
AG-347-J19_2667849557
AG-347-J19_2667849559
AG-347-J19_2667849562
AG-347-J19_2667849566
AG-347-J19_2667849568
AG-347-J19_2667849569
AG-347-J19_2667849571
AG-347-J19_2667849572
AG-347-J19_2667849573
AG-347-J19_2667849575
AG-347-J19_2667849577
AG-347-J19_2667849578
AG-347-J19_2667849584
AG-347-J19_2667849585
AG-347-J19_2667849589
AG-347-J19_2667849592
AG-347-J19_2667849595
AG-347-J19_2667849596
AG-347-J19_2667849600
AG-347-J19_2667849601
AG-347-J19_2667849603
AG-347-J19_2667849605
AG-347-J19_2667849606
AG-347-J19_2667849607
AG-347-J19_2667849609
AG-347-J19_2667849611
AG-347-J19_2667849613
AG-347-J19_2667849618
AG-347-J19_2667849620
AG-347-J19_2667849626
AG-347-J19_2667849629
AG-347-J19_2667849630
AG-347-J19_2667849631
AG-347-J19_2667849632
AG-347-J19_2667849635
AG-347-J19_2667849639
AG-347-J19_2667849640
AG-347-J19_2667849643
AG-347-J19_2667849648
AG-347-J19_2667849649
AG-347-J19_2667849651
AG-347-J19_2667849652
AG-347-J19_2667849656
AG-347-J19_2667849660
AG-347-J19_2667849662
AG-347-J19_2667849663
AG-347-J19_2667849664
AG-347-J19_2667849667
AG-347-J19_2667849668
AG-347-J19_2667849669
AG-347-J19_2667849673
AG-347-J19_2667849675
AG-347-J19_2667849676
AG-347-J19_2667849682
AG-347-J19_2667849683
AG-347-J19_2667849684
AG-347-J19_2667849686
AG-347-J19_2667849689
AG-347-J19_2667849690
AG-347-J19_2667849693
AG-347-J19_2667849694
AG-347-J19_2667849696
AG-347-J19_2667849697
AG-347-J19_2667849698
AG-347-J19_2667849706
AG-347-J19_2667849727
AG-347-J19_2667849735
AG-347-J19_2667849741
AG-347-J19_2667849767
AG-347-J19_2667849775
AG-347-J19_2667849780
AG-347-J19_2667849785
AG-347-J19_2667849789
AG-347-J19_2667849790
AG-347-J19_2667849792
AG-347-J19_2667849793
AG-347-J19_2667849794
AG-347-J19_2667849799
AG-347-J19_2667849803
AG-347-J19_2667849804
AG-347-J19_2667849806
AG-347-J19_2667849809
AG-347-J19_2667849810
AG-347-J19_2667849816
AG-347-J19_2667849817
AG-347-J19_2667849818
AG-347-J19_2667849819
AG-347-J19_2667849820
AG-347-J19_2667849826
AG-347-J19_2667849827
AG-347-J19_2667849830
AG-347-J19_2667849834
AG-347-J19_2667849835
AG-347-J19_2667849836
AG-347-J19_2667849839
AG-347-J19_2667849841
AG-347-J19_2667849842
AG-347-J19_2667849843
AG-347-J19_2667849844
AG-347-J19_2667849845
AG-347-J19_2667849848
AG-347-J19_2667849849
AG-347-J19_2667849850
AG-347-J19_2667849852
AG-347-J19_2667849854
AG-347-J19_2667849855
AG-347-J19_2667849856
AG-347-J19_2667849857
AG-347-J19_2667849858
AG-347-J19_2667849861
AG-347-J19_2667849865
AG-347-J19_2667849867
AG-347-J19_2667849871
AG-347-J19_2667849874
AG-347-J19_2667849881
AG-347-J19_2667849885
AG-347-J19_2667849903
AG-347-J19_2667849926
AG-347-J19_2667849927
AG-347-J19_2667849928
AG-347-J19_2667849936
AG-347-J19_2667849938
AG-347-J19_2667849939
AG-347-J19_2667849940
AG-347-J19_2667849941
AG-347-J19_2667849942
AG-347-J19_2667849943
AG-347-J19_2667849944
AG-347-J19_2667849945
AG-347-J19_2667849947
AG-347-J19_2667849948
AG-347-J19_2667849950
AG-347-J19_2667849951
AG-347-J19_2667849952
AG-347-J19_2667849954
AG-347-J19_2667849957
AG-347-J19_2667849958
AG-347-J19_2667849959
AG-347-J19_2667849960
AG-347-J19_2667849961
AG-347-J19_2667849964
AG-347-J19_2667849966
AG-347-J19_2667849969
AG-347-J19_2667849970
AG-347-J19_2667849971
AG-347-J19_2667849973
AG-347-J19_2667849975
AG-347-J19_2667849977
AG-347-J19_2667849978
AG-347-J19_2667849980
AG-347-J19_2667849982
AG-347-J19_2667849983
AG-347-J19_2667849984
AG-347-J19_2667849987
AG-347-J19_2667849997
AG-347-J19_2667849999
AG-347-J19_2667850000
AG-347-J19_2667850003
AG-347-J19_2667850004
AG-347-J19_2667850022
AG-347-J19_2667850024
AG-347-J19_2667850025
AG-347-J19_2667850026
AG-347-J19_2667850028
AG-347-J20_2667850060
AG-347-J20_2667850062
AG-347-J20_2667850063
AG-347-J20_2667850064
AG-347-J20_2667850066
AG-347-J20_2667850072
AG-347-J20_2667850073
AG-347-J20_2667850074
AG-347-J20_2667850078
AG-347-J20_2667850081
AG-347-J20_2667850082
AG-347-J20_2667850089
AG-347-J20_2667850090
AG-347-J20_2667850091
AG-347-J20_2667850092
AG-347-J20_2667850093
AG-347-J20_2667850100
AG-347-J20_2667850101
AG-347-J20_2667850104
AG-347-J20_2667850106
AG-347-J20_2667850107
AG-347-J20_2667850111
AG-347-J20_2667850113
AG-347-J20_2667850116
AG-347-J20_2667850117
AG-347-J20_2667850118
AG-347-J20_2667850120
AG-347-J20_2667850121
AG-347-J20_2667850125
AG-347-J20_2667850144
AG-347-J20_2667850149
AG-347-J20_2667850158
AG-347-J20_2667850177
AG-347-J20_2667850185
AG-347-J20_2667850186
AG-347-J20_2667850187
AG-347-J20_2667850189
AG-347-J20_2667850190
AG-347-J20_2667850194
AG-347-J20_2667850195
AG-347-J20_2667850198
AG-347-J20_2667850200
AG-347-J20_2667850201
AG-347-J20_2667850202
AG-347-J20_2667850208
AG-347-J20_2667850209
AG-347-J20_2667850211
AG-347-J20_2667850215
AG-347-J20_2667850216
AG-347-J20_2667850217
AG-347-J20_2667850220
AG-347-J20_2667850221
AG-347-J20_2667850222
AG-347-J20_2667850224
AG-347-J20_2667850228
AG-347-J20_2667850232
AG-347-J20_2667850233
AG-347-J20_2667850235
AG-347-J20_2667850236
AG-347-J20_2667850241
AG-347-J20_2667850244
AG-347-J20_2667850245
AG-347-J20_2667850249
AG-347-J20_2667850252
AG-347-J20_2667850253
AG-347-J20_2667850254
AG-347-J20_2667850258
AG-347-J20_2667850259
AG-347-J20_2667850262
AG-347-J20_2667850263
AG-347-J20_2667850264
AG-347-J20_2667850266
AG-347-J20_2667850267
AG-347-J20_2667850272
AG-347-J20_2667850273
AG-347-J20_2667850277
AG-347-J20_2667850281
AG-347-J20_2667850283
AG-347-J20_2667850287
AG-347-J20_2667850288
AG-347-J20_2667850289
AG-347-J20_2667850290
AG-347-J20_2667850291
AG-347-J20_2667850293
AG-347-J20_2667850298
AG-347-J20_2667850299
AG-347-J20_2667850301
AG-347-J20_2667850305
AG-347-J20_2667850308
AG-347-J20_2667850309
AG-347-J20_2667850311
AG-347-J20_2667850312
AG-347-J20_2667850314
AG-347-J20_2667850316
AG-347-J20_2667850318
AG-347-J20_2667850319
AG-347-J20_2667850320
AG-347-J20_2667850323
AG-347-J20_2667850325
AG-347-J20_2667850329
AG-347-J20_2667850330
AG-347-J20_2667850332
AG-347-J20_2667850333
AG-347-J20_2667850334
AG-347-J20_2667850336
AG-347-J20_2667850337
AG-347-J20_2667850341
AG-347-J20_2667850345
AG-347-J20_2667850349
AG-347-J20_2667850370
AG-347-J20_2667850371
AG-347-J20_2667850372
AG-347-J20_2667850376
AG-347-J20_2667850378
AG-347-J20_2667850380
AG-347-J20_2667850382
AG-347-J20_2667850384
AG-347-J20_2667850390
AG-347-J20_2667850392
AG-347-J20_2667850395
AG-347-J20_2667850402
AG-347-J20_2667850406
AG-347-J20_2667850407
AG-347-J20_2667850408
AG-347-J20_2667850409
AG-347-J20_2667850410
AG-347-J20_2667850413
AG-347-J20_2667850414
AG-347-J20_2667850415
AG-347-J20_2667850418
AG-347-J20_2667850419
AG-347-J20_2667850420
AG-347-J20_2667850422
AG-347-J20_2667850423
AG-347-J20_2667850425
AG-347-J20_2667850428
AG-347-J20_2667850429
AG-347-J20_2667850430
AG-347-J20_2667850435
AG-347-J20_2667850440
AG-347-J20_2667850450
AG-347-J20_2667850455
AG-347-J20_2667850474
AG-347-J20_2667850506
AG-347-J20_2667850524
AG-347-J20_2667850526
AG-347-J20_2667850527
AG-347-J20_2667850528
AG-347-J20_2667850532
AG-347-J20_2667850536
AG-347-J20_2667850537
AG-347-J20_2667850542
AG-347-J20_2667850543
AG-347-J20_2667850544
AG-347-J20_2667850545
AG-347-J20_2667850546
AG-347-J20_2667850548
AG-347-J20_2667850549
AG-347-J20_2667850558
AG-347-J20_2667850562
AG-347-J20_2667850569
AG-347-J20_2667850576
AG-347-J20_2667850578
AG-347-J20_2667850579
AG-347-J20_2667850580
AG-347-J20_2667850582
AG-347-J20_2667850585
AG-347-J20_2667850587
AG-347-J20_2667850588
AG-347-J20_2667850590
AG-347-J20_2667850592
AG-347-J20_2667850600
AG-347-J20_2667850601
AG-347-J20_2667850604
AG-347-J20_2667850606
AG-347-J20_2667850608
AG-347-J20_2667850610
AG-347-J20_2667850614
AG-347-J20_2667850615
AG-347-J20_2667850621
AG-347-J20_2667850622
AG-347-J20_2667850623
AG-347-J20_2667850624
AG-347-J20_2667850625
AG-347-J20_2667850627
AG-347-J20_2667850628
AG-347-J20_2667850629
AG-347-J20_2667850630
AG-347-J20_2667850631
AG-347-J20_2667850632
AG-347-J20_2667850633
AG-347-J20_2667850634
AG-347-J20_2667850637
AG-347-J20_2667850639
AG-347-J20_2667850641
AG-347-J20_2667850643
AG-347-J20_2667850644
AG-347-J20_2667850645
AG-347-J20_2667850646
AG-347-J20_2667850648
AG-347-J20_2667850649
AG-347-J20_2667850650
AG-347-J20_2667850652
AG-347-J20_2667850655
AG-347-J20_2667850656
AG-347-J20_2667850657
AG-347-J20_2667850658
AG-347-J20_2667850661
AG-347-J20_2667850663
AG-347-J20_2667850668
AG-347-J20_2667850669
AG-347-J20_2667850670
AG-347-J20_2667850671
AG-347-J20_2667850672
AG-347-J20_2667850679
AG-347-J20_2667850680
AG-347-J20_2667850684
AG-347-J20_2667850685
AG-347-J20_2667850691
AG-347-J20_2667850692
AG-347-J20_2667850693
AG-347-J20_2667850694
AG-347-J20_2667850696
AG-347-J20_2667850697
AG-347-J20_2667850698
AG-347-J20_2667850699
AG-347-J20_2667850706
AG-347-J20_2667850708
AG-347-J20_2667850713
AG-347-J20_2667850717
AG-347-J20_2667850722
AG-347-J20_2667850728
AG-347-J20_2667850730
AG-347-J20_2667850732
AG-347-J20_2667850733
AG-347-J20_2667850734
AG-347-J20_2667850735
AG-347-J20_2667850736
AG-347-J20_2667850738
AG-347-J20_2667850739
AG-347-J20_2667850743
AG-347-J20_2667850747
AG-347-J20_2667850748
AG-347-J20_2667850752
AG-347-J20_2667850754
AG-347-J20_2667850756
AG-347-J20_2667850757
AG-347-J20_2667850758
AG-347-J20_2667850759
AG-347-J20_2667850760
AG-347-J20_2667850761
AG-347-J20_2667850762
AG-347-J20_2667850763
AG-347-J20_2667850764
AG-347-J20_2667850765
AG-347-J20_2667850766
AG-347-J20_2667850767
AG-347-J20_2667850768
AG-347-J20_2667850769
AG-347-J20_2667850770
AG-347-J20_2667850771
AG-347-J20_2667850772
AG-347-J20_2667850773
AG-347-J20_2667850775
AG-347-J20_2667850776
AG-347-J20_2667850777
AG-347-J20_2667850778
AG-347-J20_2667850779
AG-347-J20_2667850780
AG-347-J20_2667850781
AG-347-J20_2667850782
AG-347-J20_2667850783
AG-347-J20_2667850787
AG-347-J20_2667850794
AG-347-J20_2667850798
AG-347-J20_2667850801
AG-347-J20_2667850803
AG-347-J20_2667850804
AG-347-J20_2667850806
AG-347-J20_2667850808
AG-347-J20_2667850816
AG-347-J20_2667850817
AG-347-J20_2667850833
AG-347-J20_2667850835
AG-347-J20_2667850836
AG-347-J20_2667850837
AG-347-J20_2667850839
AG-347-J20_2667850840
AG-347-J20_2667850843
AG-347-J20_2667850875
AG-347-J20_2667850896
AG-347-J20_2667850899
AG-347-J20_2667850902
AG-347-J20_2667850904
AG-347-J20_2667850906
AG-347-J20_2667850908
AG-347-J20_2667850912
AG-347-J20_2667850914
AG-347-J20_2667850915
AG-347-J20_2667850917
AG-347-J20_2667850918
AG-347-J20_2667850919
AG-347-J20_2667850921
AG-347-J20_2667850923
AG-347-J20_2667850924
AG-347-J20_2667850930
AG-347-J20_2667850931
AG-347-J20_2667850935
AG-347-J20_2667850938
AG-347-J20_2667850941
AG-347-J20_2667850942
AG-347-J20_2667850946
AG-347-J20_2667850947
AG-347-J20_2667850949
AG-347-J20_2667850951
AG-347-J20_2667850952
AG-347-J20_2667850953
AG-347-J20_2667850954
AG-347-J20_2667850955
AG-347-J20_2667850957
AG-347-J20_2667850958
AG-347-J20_2667850960
AG-347-J20_2667850963
AG-347-J20_2667850965
AG-347-J20_2667850966
AG-347-J20_2667850968
AG-347-J20_2667850969
AG-347-J20_2667850972
AG-347-J20_2667850979
AG-347-J20_2667850980
AG-347-J20_2667850981
AG-347-J20_2667851001
AG-347-J20_2667851007
AG-347-J20_2667851008
AG-347-J20_2667851009
AG-347-J20_2667851025
AG-347-J20_2667851046
AG-347-J20_2667851047
AG-347-J20_2667851051
AG-347-J20_2667851052
AG-347-J20_2667851053
AG-347-J20_2667851055
AG-347-J20_2667851057
AG-347-J20_2667851058
AG-347-J20_2667851060
AG-347-J20_2667851061
AG-347-J20_2667851064
AG-347-J20_2667851066
AG-347-J20_2667851069
AG-347-J20_2667851072
AG-347-J20_2667851073
AG-347-J20_2667851077
AG-347-J20_2667851079
AG-347-J20_2667851080
AG-347-J20_2667851081
AG-347-J20_2667851084
AG-347-J20_2667851086
AG-347-J20_2667851088
AG-347-J20_2667851091
AG-347-J20_2667851092
AG-347-J20_2667851099
AG-347-J20_2667851101
AG-347-J20_2667851103
AG-347-J20_2667851104
AG-347-J20_2667851105
AG-347-J20_2667851108
AG-347-J20_2667851109
AG-347-J20_2667851111
AG-347-J20_2667851112
AG-347-J20_2667851113
AG-347-J20_2667851114
AG-347-J20_2667851115
AG-347-J20_2667851118
AG-347-J20_2667851120
AG-347-J20_2667851121
AG-347-J20_2667851122
AG-347-J20_2667851124
AG-347-J20_2667851125
AG-347-J20_2667851127
AG-347-J20_2667851128
AG-347-J20_2667851129
AG-347-J20_2667851130
AG-347-J20_2667851131
AG-347-J20_2667851132
AG-347-J20_2667851133
AG-347-J20_2667851134
AG-347-J20_2667851136
AG-347-J20_2667851145
AG-347-J20_2667851148
AG-347-J20_2667851149
AG-347-J20_2667851152
AG-347-J20_2667851154
AG-347-J20_2667851156
AG-347-J20_2667851158
AG-347-J20_2667851159
AG-347-J20_2667851160
AG-347-J20_2667851164
AG-347-J20_2667851165
AG-347-J20_2667851166
AG-347-J20_2667851167
AG-347-J20_2667851169
AG-347-J20_2667851172
AG-347-J20_2667851173
AG-347-J20_2667851174
AG-347-J20_2667851177
AG-347-J20_2667851178
AG-347-J20_2667851187
AG-347-J20_2667851188
AG-347-J20_2667851189
AG-347-J20_2667851190
AG-347-J20_2667851191
AG-347-J20_2667851192
AG-347-J20_2667851193
AG-347-J20_2667851195
AG-347-J20_2667851198
AG-347-J20_2667851199
AG-347-J20_2667851203
AG-347-J20_2667851204
AG-347-J20_2667851207
AG-347-J20_2667851208
AG-347-J20_2667851209
AG-347-J20_2667851210
AG-347-J20_2667851213
AG-347-J20_2667851214
AG-347-J20_2667851215
AG-347-J20_2667851216
AG-347-J20_2667851217
AG-347-J20_2667851219
AG-347-J20_2667851221
AG-347-J20_2667851223
AG-347-J20_2667851224
AG-347-J20_2667851225
AG-347-J20_2667851230
AG-347-J20_2667851232
AG-347-J20_2667851233
AG-347-J20_2667851234
AG-347-J20_2667851235
AG-347-J20_2667851236
AG-347-J20_2667851238
AG-347-J20_2667851239
AG-347-J20_2667851240
AG-347-J20_2667851241
AG-347-J20_2667851243
AG-347-J20_2667851245
AG-347-J20_2667851250
AG-347-J20_2667851253
AG-347-J20_2667851254
AG-347-J20_2667851258
AG-347-J20_2667851259
AG-347-J20_2667851260
AG-347-J20_2667851261
AG-347-J20_2667851262
AG-347-J20_2667851264
AG-347-J20_2667851265
AG-347-J20_2667851267
AG-347-J20_2667851268
AG-347-J20_2667851269
AG-347-J20_2667851271
AG-347-J20_2667851272
AG-347-J20_2667851273
AG-347-J20_2667851274
AG-347-J20_2667851275
AG-347-J20_2667851279
AG-347-J20_2667851280
AG-347-J20_2667851281
AG-347-J20_2667851282
AG-347-J20_2667851283
AG-347-J20_2667851285
AG-347-J20_2667851288
AG-347-J20_2667851289
AG-347-J20_2667851290
AG-347-J20_2667851297
AG-347-J20_2667851298
AG-347-J20_2667851299
AG-347-J20_2667851300
AG-347-J20_2667851301
AG-347-J20_2667851302
AG-347-J20_2667851306
AG-347-J20_2667851308
AG-347-J20_2667851309
AG-347-J20_2667851311
AG-347-J20_2667851313
AG-347-J20_2667851320
AG-347-J20_2667851324
AG-347-J20_2667851325
AG-347-J20_2667851326
AG-347-J20_2667851328
AG-347-J20_2667851329
AG-347-J20_2667851330
AG-347-J20_2667851332
AG-347-J20_2667851333
AG-347-J20_2667851335
AG-347-J20_2667851336
AG-347-J20_2667851338
AG-347-J20_2667851342
AG-347-J20_2667851343
AG-347-J20_2667851345
AG-347-J20_2667851347
AG-347-J20_2667851349
AG-347-J20_2667851355
AG-347-J20_2667851356
AG-347-J20_2667851359
AG-347-J20_2667851363
AG-347-J20_2667851365
AG-347-J20_2667851366
AG-347-J20_2667851371
AG-347-J20_2667851372
AG-347-J20_2667851373
AG-347-J20_2667851376
AG-347-J20_2667851378
AG-347-J20_2667851380
AG-347-J20_2667851383
AG-347-J20_2667851388
AG-347-J20_2667851390
AG-347-J20_2667851392
AG-347-J20_2667851395
AG-347-J20_2667851398
AG-347-J20_2667851400
AG-347-J20_2667851407
AG-347-J20_2667851412
AG-347-J20_2667851429
AG-347-J20_2667851431
AG-347-J20_2667851432
AG-347-J20_2667851434
AG-347-J20_2667851436
AG-347-J20_2667851442
AG-347-J20_2667851457
AG-347-J20_2667851459
AG-347-J20_2667851468
AG-347-J20_2667851472
AG-347-J20_2667851477
AG-347-J20_2667851478
AG-347-J20_2667851483
AG-347-J20_2667851484
AG-347-J20_2667851485
AG-347-J20_2667851486
AG-347-J20_2667851490
AG-347-J20_2667851493
AG-347-J20_2667851494
AG-347-J20_2667851495
AG-347-J20_2667851497
AG-347-J20_2667851498
AG-347-J20_2667851504
AG-347-J20_2667851506
AG-347-J20_2667851514
AG-347-J20_2667851516
AG-347-J20_2667851517
AG-347-J20_2667851518
AG-347-J20_2667851519
AG-347-J20_2667851520
AG-347-J20_2667851523
AG-347-J20_2667851524
AG-347-J20_2667851525
AG-347-J20_2667851527
AG-347-J20_2667851529
AG-347-J20_2667851530
AG-347-J20_2667851531
AG-347-J20_2667851532
AG-347-J20_2667851533
AG-347-J20_2667851536
AG-347-J20_2667851540
AG-347-J20_2667851542
AG-347-J20_2667851546
AG-347-J20_2667851549
AG-347-J20_2667851551
AG-347-J20_2667851554
AG-347-J20_2667851555
AG-347-J20_2667851556
AG-347-J20_2667851560
AG-347-J20_2667851561
AG-347-J20_2667851562
AG-347-J20_2667851564
AG-347-J20_2667851571
AG-347-J20_2667851572
AG-347-J20_2667851575
AG-347-J20_2667851577
AG-347-J20_2667851578
AG-347-J20_2667851579
AG-347-J20_2667851581
AG-347-J20_2667851582
AG-347-J20_2667851583
AG-347-J20_2667851584
AG-347-J20_2667851585
AG-347-J20_2667851588
AG-347-J20_2667851589
AG-347-J20_2667851595
AG-347-J20_2667851598
AG-347-J20_2667851602
AG-347-J20_2667851626
AG-347-J20_2667851628
AG-347-J20_2667851633
AG-347-J20_2667851635
AG-347-J20_2667851657
AG-347-J20_2667851667
AG-347-J20_2667851669
AG-347-J20_2667851670
AG-347-J20_2667851679
AG-347-J20_2667851680
AG-347-J20_2667851684
AG-347-J20_2667851687
AG-347-J20_2667851689
AG-347-J20_2667851690
AG-347-J20_2667851691
AG-347-J20_2667851692
AG-347-J20_2667851693
AG-347-J20_2667851694
AG-347-J20_2667851695
AG-347-J20_2667851696
AG-347-J20_2667851698
AG-347-J20_2667851699
AG-347-J20_2667851700
AG-347-J20_2667851706
AG-347-J20_2667851707
AG-347-J20_2667851712
AG-347-J20_2667851717
AG-347-J20_2667851721
AG-347-J20_2667851723
AG-347-J20_2667851724
AG-347-J20_2667851726
AG-347-J20_2667851728
AG-347-J21_2667851733
AG-347-J21_2667851734
AG-347-J21_2667851740
AG-347-J21_2667851749
AG-347-J21_2667851750
AG-347-J21_2667851759
AG-347-J21_2667851765
AG-347-J21_2667851775
AG-347-J21_2667851780
AG-347-J21_2667851785
AG-347-J21_2667851786
AG-347-J21_2667851787
AG-347-J21_2667851790
AG-347-J21_2667851792
AG-347-J21_2667851793
AG-347-J21_2667851795
AG-347-J21_2667851796
AG-347-J21_2667851797
AG-347-J21_2667851800
AG-347-J21_2667851801
AG-347-J21_2667851802
AG-347-J21_2667851805
AG-347-J21_2667851806
AG-347-J21_2667851807
AG-347-J21_2667851808
AG-347-J21_2667851809
AG-347-J21_2667851813
AG-347-J21_2667851820
AG-347-J21_2667851823
AG-347-J21_2667851825
AG-347-J21_2667851831
AG-347-J21_2667851833
AG-347-J21_2667851835
AG-347-J21_2667851837
AG-347-J21_2667851839
AG-347-J21_2667851843
AG-347-J21_2667851844
AG-347-J21_2667851845
AG-347-J21_2667851866
AG-347-J21_2667851870
AG-347-J21_2667851874
AG-347-J21_2667851878
AG-347-J21_2667851879
AG-347-J21_2667851881
AG-347-J21_2667851882
AG-347-J21_2667851883
AG-347-J21_2667851885
AG-347-J21_2667851886
AG-347-J21_2667851890
AG-347-J21_2667851892
AG-347-J21_2667851895
AG-347-J21_2667851896
AG-347-J21_2667851897
AG-347-J21_2667851899
AG-347-J21_2667851901
AG-347-J21_2667851903
AG-347-J21_2667851904
AG-347-J21_2667851906
AG-347-J21_2667851908
AG-347-J21_2667851909
AG-347-J21_2667851910
AG-347-J21_2667851914
AG-347-J21_2667851920
AG-347-J21_2667851923
AG-347-J21_2667851927
AG-347-J21_2667851929
AG-347-J21_2667851933
AG-347-J21_2667851936
AG-347-J21_2667851937
AG-347-J21_2667851938
AG-347-J21_2667851939
AG-347-J21_2667851940
AG-347-J21_2667851942
AG-347-J21_2667851944
AG-347-J21_2667851945
AG-347-J21_2667851946
AG-347-J21_2667851949
AG-347-J21_2667851950
AG-347-J21_2667851951
AG-347-J21_2667851952
AG-347-J21_2667851953
AG-347-J21_2667851955
AG-347-J21_2667851957
AG-347-J21_2667851962
AG-347-J21_2667851963
AG-347-J21_2667851964
AG-347-J21_2667851965
AG-347-J21_2667851966
AG-347-J21_2667851967
AG-347-J21_2667851969
AG-347-J21_2667851970
AG-347-J21_2667851971
AG-347-J21_2667851973
AG-347-J21_2667851974
AG-347-J21_2667851976
AG-347-J21_2667851977
AG-347-J21_2667851978
AG-347-J21_2667851979
AG-347-J21_2667851980
AG-347-J21_2667851984
AG-347-J21_2667851985
AG-347-J21_2667851988
AG-347-J21_2667851993
AG-347-J21_2667851994
AG-347-J21_2667851996
AG-347-J21_2667851997
AG-347-J21_2667851998
AG-347-J21_2667851999
AG-347-J21_2667852001
AG-347-J21_2667852002
AG-347-J21_2667852003
AG-347-J21_2667852004
AG-347-J21_2667852005
AG-347-J21_2667852007
AG-347-J21_2667852012
AG-347-J21_2667852013
AG-347-J21_2667852014
AG-347-J21_2667852016
AG-347-J21_2667852018
AG-347-J21_2667852019
AG-347-J21_2667852020
AG-347-J21_2667852021
AG-347-J21_2667852022
AG-347-J21_2667852023
AG-347-J21_2667852024
AG-347-J21_2667852026
AG-347-J21_2667852031
AG-347-J21_2667852035
AG-347-J21_2667852036
AG-347-J21_2667852042
AG-347-J21_2667852044
AG-347-J21_2667852046
AG-347-J21_2667852047
AG-347-J21_2667852048
AG-347-J21_2667852049
AG-347-J21_2667852050
AG-347-J21_2667852051
AG-347-J21_2667852052
AG-347-J21_2667852053
AG-347-J21_2667852054
AG-347-J21_2667852055
AG-347-J21_2667852056
AG-347-J21_2667852057
AG-347-J21_2667852058
AG-347-J21_2667852059
AG-347-J21_2667852060
AG-347-J21_2667852061
AG-347-J21_2667852062
AG-347-J21_2667852063
AG-347-J21_2667852065
AG-347-J21_2667852066
AG-347-J21_2667852067
AG-347-J21_2667852068
AG-347-J21_2667852069
AG-347-J21_2667852070
AG-347-J21_2667852071
AG-347-J21_2667852072
AG-347-J21_2667852073
AG-347-J21_2667852077
AG-347-J21_2667852084
AG-347-J21_2667852088
AG-347-J21_2667852091
AG-347-J21_2667852093
AG-347-J21_2667852094
AG-347-J21_2667852096
AG-347-J21_2667852098
AG-347-J21_2667852106
AG-347-J21_2667852107
AG-347-J21_2667852123
AG-347-J21_2667852125
AG-347-J21_2667852126
AG-347-J21_2667852127
AG-347-J21_2667852128
AG-347-J21_2667852130
AG-347-J21_2667852135
AG-347-J21_2667852136
AG-347-J21_2667852138
AG-347-J21_2667852142
AG-347-J21_2667852145
AG-347-J21_2667852146
AG-347-J21_2667852152
AG-347-J21_2667852154
AG-347-J21_2667852156
AG-347-J21_2667852158
AG-347-J21_2667852159
AG-347-J21_2667852163
AG-347-J21_2667852164
AG-347-J21_2667852170
AG-347-J21_2667852172
AG-347-J21_2667852174
AG-347-J21_2667852175
AG-347-J21_2667852177
AG-347-J21_2667852180
AG-347-J21_2667852182
AG-347-J21_2667852183
AG-347-J21_2667852184
AG-347-J21_2667852186
AG-347-J21_2667852193
AG-347-J21_2667852201
AG-347-J21_2667852205
AG-347-J21_2667852208
AG-347-J21_2667852209
AG-347-J21_2667852210
AG-347-J21_2667852212
AG-347-J21_2667852213
AG-347-J21_2667852214
AG-347-J21_2667852215
AG-347-J21_2667852220
AG-347-J21_2667852221
AG-347-J21_2667852225
AG-347-J21_2667852229
AG-347-J21_2667852230
AG-347-J21_2667852231
AG-347-J21_2667852233
AG-347-J21_2667852252
AG-347-J21_2667852283
AG-347-J21_2667852312
AG-347-J21_2667852316
AG-347-J21_2667852317
AG-347-J21_2667852334
AG-347-J21_2667852358
AG-347-J21_2667852360
AG-347-J21_2667852370
AG-347-J21_2667852372
AG-347-J21_2667852373
AG-347-J21_2667852374
AG-347-J21_2667852377
AG-347-J21_2667852379
AG-347-J21_2667852381
AG-347-J21_2667852383
AG-347-J21_2667852384
AG-347-J21_2667852385
AG-347-J21_2667852389
AG-347-J21_2667852390
AG-347-J21_2667852391
AG-347-J21_2667852392
AG-347-J21_2667852394
AG-347-J21_2667852397
AG-347-J21_2667852398
AG-347-J21_2667852399
AG-347-J21_2667852402
AG-347-J21_2667852403
AG-347-J21_2667852412
AG-347-J21_2667852413
AG-347-J21_2667852414
AG-347-J21_2667852415
AG-347-J21_2667852416
AG-347-J21_2667852417
AG-347-J21_2667852418
AG-347-J21_2667852420
AG-347-J21_2667852423
AG-347-J21_2667852424
AG-347-J21_2667852428
AG-347-J21_2667852429
AG-347-J21_2667852431
AG-347-J21_2667852432
AG-347-J21_2667852433
AG-347-J21_2667852434
AG-347-J21_2667852437
AG-347-J21_2667852438
AG-347-J21_2667852439
AG-347-J21_2667852440
AG-347-J21_2667852441
AG-347-J21_2667852443
AG-347-J21_2667852444
AG-347-J21_2667852445
AG-347-J21_2667852446
AG-347-J21_2667852447
AG-347-J21_2667852449
AG-347-J21_2667852450
AG-347-J21_2667852455
AG-347-J21_2667852458
AG-347-J21_2667852459
AG-347-J21_2667852463
AG-347-J21_2667852466
AG-347-J21_2667852467
AG-347-J21_2667852468
AG-347-J21_2667852472
AG-347-J21_2667852473
AG-347-J21_2667852477
AG-347-J21_2667852478
AG-347-J21_2667852479
AG-347-J21_2667852480
AG-347-J21_2667852482
AG-347-J21_2667852483
AG-347-J21_2667852488
AG-347-J21_2667852489
AG-347-J21_2667852493
AG-347-J21_2667852497
AG-347-J21_2667852499
AG-347-J21_2667852503
AG-347-J21_2667852504
AG-347-J21_2667852505
AG-347-J21_2667852506
AG-347-J21_2667852507
AG-347-J21_2667852509
AG-347-J21_2667852514
AG-347-J21_2667852515
AG-347-J21_2667852517
AG-347-J21_2667852521
AG-347-J21_2667852524
AG-347-J21_2667852525
AG-347-J21_2667852526
AG-347-J21_2667852527
AG-347-J21_2667852528
AG-347-J21_2667852529
AG-347-J21_2667852531
AG-347-J21_2667852532
AG-347-J21_2667852533
AG-347-J21_2667852534
AG-347-J21_2667852535
AG-347-J21_2667852536
AG-347-J21_2667852537
AG-347-J21_2667852538
AG-347-J21_2667852541
AG-347-J21_2667852543
AG-347-J21_2667852545
AG-347-J21_2667852547
AG-347-J21_2667852548
AG-347-J21_2667852549
AG-347-J21_2667852550
AG-347-J21_2667852552
AG-347-J21_2667852553
AG-347-J21_2667852554
AG-347-J21_2667852556
AG-347-J21_2667852559
AG-347-J21_2667852560
AG-347-J21_2667852564
AG-347-J21_2667852569
AG-347-J21_2667852570
AG-347-J21_2667852571
AG-347-J21_2667852572
AG-347-J21_2667852576
AG-347-J21_2667852579
AG-347-J21_2667852580
AG-347-J21_2667852581
AG-347-J21_2667852583
AG-347-J21_2667852584
AG-347-J21_2667852590
AG-347-J21_2667852592
AG-347-J21_2667852599
AG-347-J21_2667852602
AG-347-J21_2667852604
AG-347-J21_2667852610
AG-347-J21_2667852615
AG-347-J21_2667852619
AG-347-J21_2667852625
AG-347-J21_2667852634
AG-347-J21_2667852638
AG-347-J21_2667852639
AG-347-J21_2667852640
AG-347-J21_2667852641
AG-347-J21_2667852643
AG-347-J21_2667852644
AG-347-J21_2667852645
AG-347-J21_2667852646
AG-347-J21_2667852652
AG-347-J21_2667852653
AG-347-J21_2667852657
AG-347-J21_2667852658
AG-347-J21_2667852665
AG-347-J21_2667852666
AG-347-J21_2667852667
AG-347-J21_2667852668
AG-347-J21_2667852669
AG-347-J21_2667852674
AG-347-J21_2667852676
AG-347-J21_2667852679
AG-347-J21_2667852680
AG-347-J21_2667852681
AG-347-J21_2667852685
AG-347-J21_2667852688
AG-347-J21_2667852689
AG-347-J21_2667852695
AG-347-J21_2667852696
AG-347-J21_2667852697
AG-347-J21_2667852698
AG-347-J21_2667852699
AG-347-J21_2667852704
AG-347-J21_2667852705
AG-347-J21_2667852707
AG-347-J21_2667852709
AG-347-J21_2667852711
AG-347-J21_2667852712
AG-347-J21_2667852716
AG-347-J21_2667852718
AG-347-J21_2667852721
AG-347-J21_2667852722
AG-347-J21_2667852723
AG-347-J21_2667852724
AG-347-J21_2667852726
AG-347-J21_2667852727
AG-347-J21_2667852731
AG-347-J21_2667852746
AG-347-J21_2667852752
AG-347-J21_2667852759
AG-347-J21_2667852779
AG-347-J21_2667852787
AG-347-J21_2667852788
AG-347-J21_2667852789
AG-347-J21_2667852791
AG-347-J21_2667852792
AG-347-J21_2667852795
AG-347-J21_2667852796
AG-347-J21_2667852799
AG-347-J21_2667852801
AG-347-J21_2667852802
AG-347-J21_2667852803
AG-347-J21_2667852809
AG-347-J21_2667852810
AG-347-J21_2667852812
AG-347-J21_2667852814
AG-347-J21_2667852816
AG-347-J21_2667852822
AG-347-J21_2667852837
AG-347-J21_2667852839
AG-347-J21_2667852847
AG-347-J21_2667852852
AG-347-J21_2667852857
AG-347-J21_2667852861
AG-347-J21_2667852868
AG-347-J21_2667852870
AG-347-J21_2667852872
AG-347-J21_2667852873
AG-347-J21_2667852875
AG-347-J21_2667852879
AG-347-J21_2667852880
AG-347-J21_2667852881
AG-347-J21_2667852882
AG-347-J21_2667852883
AG-347-J21_2667852884
AG-347-J21_2667852891
AG-347-J21_2667852892
AG-347-J21_2667852893
AG-347-J21_2667852895
AG-347-J21_2667852896
AG-347-J21_2667852899
AG-347-J21_2667852900
AG-347-J21_2667852901
AG-347-J21_2667852902
AG-347-J21_2667852903
AG-347-J21_2667852905
AG-347-J21_2667852909
AG-347-J21_2667852918
AG-347-J21_2667852920
AG-347-J21_2667852921
AG-347-J21_2667852922
AG-347-J21_2667852923
AG-347-J21_2667852924
AG-347-J21_2667852925
AG-347-J21_2667852926
AG-347-J21_2667852927
AG-347-J21_2667852929
AG-347-J21_2667852930
AG-347-J21_2667852932
AG-347-J21_2667852933
AG-347-J21_2667852934
AG-347-J21_2667852936
AG-347-J21_2667852939
AG-347-J21_2667852940
AG-347-J21_2667852941
AG-347-J21_2667852942
AG-347-J21_2667852943
AG-347-J21_2667852945
AG-347-J21_2667852946
AG-347-J21_2667852949
AG-347-J21_2667852950
AG-347-J21_2667852951
AG-347-J21_2667852953
AG-347-J21_2667852955
AG-347-J21_2667852957
AG-347-J21_2667852958
AG-347-J21_2667852960
AG-347-J21_2667852961
AG-347-J21_2667852963
AG-347-J21_2667852964
AG-347-J21_2667852965
AG-347-J21_2667852967
AG-347-J21_2667852968
AG-347-J21_2667852969
AG-347-J21_2667852970
AG-347-J21_2667852972
AG-347-J21_2667852974
AG-347-J21_2667852976
AG-347-J21_2667852980
AG-347-J21_2667852985
AG-347-J21_2667852986
AG-347-J21_2667852987
AG-347-J21_2667852990
AG-347-J21_2667852993
AG-347-J21_2667852994
AG-347-J21_2667852998
AG-347-J21_2667853000
AG-347-J21_2667853001
AG-347-J21_2667853002
AG-347-J21_2667853005
AG-347-J21_2667853007
AG-347-J21_2667853009
AG-347-J21_2667853013
AG-347-J21_2667853014
AG-347-J21_2667853017
AG-347-J21_2667853020
AG-347-J21_2667853022
AG-347-J21_2667853023
AG-347-J21_2667853025
AG-347-J21_2667853026
AG-347-J21_2667853028
AG-347-J21_2667853029
AG-347-J21_2667853032
AG-347-J21_2667853034
AG-347-J21_2667853036
AG-347-J21_2667853038
AG-347-J21_2667853039
AG-347-J21_2667853042
AG-347-J21_2667853043
AG-347-J21_2667853044
AG-347-J21_2667853045
AG-347-J21_2667853046
AG-347-J21_2667853049
AG-347-J21_2667853050
AG-347-J21_2667853055
AG-347-J21_2667853056
AG-347-J21_2667853057
AG-347-J21_2667853061
AG-347-J21_2667853066
AG-347-J21_2667853067
AG-347-J21_2667853068
AG-347-J21_2667853069
AG-347-J21_2667853070
AG-347-J21_2667853072
AG-347-J21_2667853075
AG-347-J21_2667853076
AG-347-J21_2667853077
AG-347-J21_2667853078
AG-347-J21_2667853082
AG-347-J21_2667853083
AG-347-J21_2667853101
AG-347-J21_2667853117
AG-347-J21_2667853119
AG-347-J21_2667853120
AG-347-J21_2667853121
AG-347-J21_2667853126
AG-347-J21_2667853145
AG-347-J21_2667853146
AG-347-J21_2667853147
AG-347-J21_2667853151
AG-347-J21_2667853152
AG-347-J21_2667853154
AG-347-J21_2667853156
AG-347-J21_2667853157
AG-347-J21_2667853158
AG-347-J21_2667853160
AG-347-J21_2667853161
AG-347-J21_2667853163
AG-347-J21_2667853167
AG-347-J21_2667853169
AG-347-J21_2667853171
AG-347-J21_2667853173
AG-347-J21_2667853176
AG-347-J21_2667853179
AG-347-J21_2667853185
AG-347-J21_2667853186
AG-347-J21_2667853188
AG-347-J21_2667853202
AG-347-J21_2667853203
AG-347-J21_2667853204
AG-347-J21_2667853208
AG-347-J21_2667853209
AG-347-J21_2667853210
AG-347-J21_2667853212
AG-347-J21_2667853219
AG-347-J21_2667853220
AG-347-J21_2667853223
AG-347-J21_2667853224
AG-347-J21_2667853225
AG-347-J21_2667853226
AG-347-J21_2667853227
AG-347-J21_2667853228
AG-347-J21_2667853229
AG-347-J21_2667853230
AG-347-J21_2667853231
AG-347-J21_2667853248
AG-347-J21_2667853253
AG-347-J21_2667853260
AG-347-J21_2667853262
AG-347-J21_2667853264
AG-347-J21_2667853267
AG-347-J21_2667853269
AG-347-J21_2667853271
AG-347-J21_2667853276
AG-347-J21_2667853279
AG-347-J21_2667853281
AG-347-J21_2667853283
AG-347-J21_2667853286
AG-347-J21_2667853287
AG-347-J21_2667853288
AG-347-J21_2667853289
AG-347-J21_2667853290
AG-347-J21_2667853292
AG-347-J21_2667853293
AG-347-J21_2667853294
AG-347-J21_2667853295
AG-347-J21_2667853296
AG-347-J21_2667853297
AG-347-J21_2667853299
AG-347-J21_2667853301
AG-347-J21_2667853302
AG-347-J21_2667853306
AG-347-J21_2667853307
AG-347-J21_2667853310
AG-347-J21_2667853313
AG-347-J21_2667853322
AG-347-J21_2667853324
AG-347-J21_2667853325
AG-347-J21_2667853326
AG-347-J21_2667853328
AG-347-J21_2667853334
AG-347-J21_2667853338
AG-347-J21_2667853339
AG-347-J21_2667853340
AG-347-J21_2667853343
AG-347-J21_2667853344
AG-347-J21_2667853345
AG-347-J21_2667853347
AG-347-J21_2667853349
AG-347-J21_2667853351
AG-347-J21_2667853353
AG-347-J21_2667853355
AG-347-J21_2667853357
AG-347-J21_2667853359
AG-347-J21_2667853360
AG-347-J21_2667853362
AG-347-J21_2667853365
AG-347-J21_2667853366
AG-347-J21_2667853367
AG-347-J21_2667853369
AG-347-J21_2667853371
AG-347-J21_2667853378
AG-347-J21_2667853379
AG-347-J21_2667853380
AG-347-J21_2667853381
AG-347-J23_2667823141
AG-347-J23_2667823150
AG-347-J23_2667823155
AG-347-J23_2667823156
AG-347-J23_2667823158
AG-347-J23_2667823162
AG-347-J23_2667823163
AG-347-J23_2667823164
AG-347-J23_2667823166
AG-347-J23_2667823173
AG-347-J23_2667823174
AG-347-J23_2667823177
AG-347-J23_2667823179
AG-347-J23_2667823180
AG-347-J23_2667823181
AG-347-J23_2667823183
AG-347-J23_2667823184
AG-347-J23_2667823185
AG-347-J23_2667823186
AG-347-J23_2667823187
AG-347-J23_2667823190
AG-347-J23_2667823191
AG-347-J23_2667823192
AG-347-J23_2667823193
AG-347-J23_2667823196
AG-347-J23_2667823197
AG-347-J23_2667823201
AG-347-J23_2667823202
AG-347-J23_2667823204
AG-347-J23_2667823205
AG-347-J23_2667823207
AG-347-J23_2667823208
AG-347-J23_2667823209
AG-347-J23_2667823210
AG-347-J23_2667823211
AG-347-J23_2667823212
AG-347-J23_2667823213
AG-347-J23_2667823222
AG-347-J23_2667823223
AG-347-J23_2667823226
AG-347-J23_2667823227
AG-347-J23_2667823228
AG-347-J23_2667823231
AG-347-J23_2667823233
AG-347-J23_2667823234
AG-347-J23_2667823235
AG-347-J23_2667823236
AG-347-J23_2667823240
AG-347-J23_2667823241
AG-347-J23_2667823242
AG-347-J23_2667823244
AG-347-J23_2667823246
AG-347-J23_2667823248
AG-347-J23_2667823251
AG-347-J23_2667823252
AG-347-J23_2667823253
AG-347-J23_2667823255
AG-347-J23_2667823264
AG-347-J23_2667823266
AG-347-J23_2667823290
AG-347-J23_2667823339
AG-347-J23_2667823348
AG-347-J23_2667823349
AG-347-J23_2667823352
AG-347-J23_2667823353
AG-347-J23_2667823354
AG-347-J23_2667823355
AG-347-J23_2667823357
AG-347-J23_2667823359
AG-347-J23_2667823365
AG-347-J23_2667823374
AG-347-J23_2667823376
AG-347-J23_2667823377
AG-347-J23_2667823378
AG-347-J23_2667823379
AG-347-J23_2667823380
AG-347-J23_2667823381
AG-347-J23_2667823382
AG-347-J23_2667823383
AG-347-J23_2667823385
AG-347-J23_2667823386
AG-347-J23_2667823388
AG-347-J23_2667823389
AG-347-J23_2667823390
AG-347-J23_2667823392
AG-347-J23_2667823395
AG-347-J23_2667823396
AG-347-J23_2667823397
AG-347-J23_2667823398
AG-347-J23_2667823399
AG-347-J23_2667823401
AG-347-J23_2667823402
AG-347-J23_2667823405
AG-347-J23_2667823406
AG-347-J23_2667823407
AG-347-J23_2667823409
AG-347-J23_2667823411
AG-347-J23_2667823418
AG-347-J23_2667823419
AG-347-J23_2667823422
AG-347-J23_2667823424
AG-347-J23_2667823426
AG-347-J23_2667823429
AG-347-J23_2667823430
AG-347-J23_2667823431
AG-347-J23_2667823433
AG-347-J23_2667823434
AG-347-J23_2667823437
AG-347-J23_2667823438
AG-347-J23_2667823441
AG-347-J23_2667823444
AG-347-J23_2667823445
AG-347-J23_2667823446
AG-347-J23_2667823451
AG-347-J23_2667823455
AG-347-J23_2667823457
AG-347-J23_2667823459
AG-347-J23_2667823461
AG-347-J23_2667823462
AG-347-J23_2667823463
AG-347-J23_2667823464
AG-347-J23_2667823466
AG-347-J23_2667823467
AG-347-J23_2667823468
AG-347-J23_2667823470
AG-347-J23_2667823471
AG-347-J23_2667823473
AG-347-J23_2667823475
AG-347-J23_2667823476
AG-347-J23_2667823481
AG-347-J23_2667823482
AG-347-J23_2667823483
AG-347-J23_2667823484
AG-347-J23_2667823485
AG-347-J23_2667823490
AG-347-J23_2667823491
AG-347-J23_2667823494
AG-347-J23_2667823498
AG-347-J23_2667823499
AG-347-J23_2667823500
AG-347-J23_2667823506
AG-347-J23_2667823508
AG-347-J23_2667823509
AG-347-J23_2667823510
AG-347-J23_2667823512
AG-347-J23_2667823516
AG-347-J23_2667823518
AG-347-J23_2667823519
AG-347-J23_2667823520
AG-347-J23_2667823521
AG-347-J23_2667823522
AG-347-J23_2667823525
AG-347-J23_2667823526
AG-347-J23_2667823527
AG-347-J23_2667823529
AG-347-J23_2667823531
AG-347-J23_2667823532
AG-347-J23_2667823533
AG-347-J23_2667823534
AG-347-J23_2667823535
AG-347-J23_2667823538
AG-347-J23_2667823542
AG-347-J23_2667823544
AG-347-J23_2667823548
AG-347-J23_2667823551
AG-347-J23_2667823557
AG-347-J23_2667823561
AG-347-J23_2667823562
AG-347-J23_2667823563
AG-347-J23_2667823565
AG-347-J23_2667823567
AG-347-J23_2667823568
AG-347-J23_2667823570
AG-347-J23_2667823572
AG-347-J23_2667823574
AG-347-J23_2667823575
AG-347-J23_2667823576
AG-347-J23_2667823579
AG-347-J23_2667823581
AG-347-J23_2667823585
AG-347-J23_2667823586
AG-347-J23_2667823588
AG-347-J23_2667823589
AG-347-J23_2667823590
AG-347-J23_2667823591
AG-347-J23_2667823592
AG-347-J23_2667823594
AG-347-J23_2667823596
AG-347-J23_2667823597
AG-347-J23_2667823601
AG-347-J23_2667823602
AG-347-J23_2667823604
AG-347-J23_2667823605
AG-347-J23_2667823608
AG-347-J23_2667823612
AG-347-J23_2667823613
AG-347-J23_2667823619
AG-347-J23_2667823620
AG-347-J23_2667823622
AG-347-J23_2667823624
AG-347-J23_2667823625
AG-347-J23_2667823626
AG-347-J23_2667823628
AG-347-J23_2667823629
AG-347-J23_2667823631
AG-347-J23_2667823635
AG-347-J23_2667823637
AG-347-J23_2667823639
AG-347-J23_2667823641
AG-347-J23_2667823644
AG-347-J23_2667823647
AG-347-J23_2667823668
AG-347-J23_2667823683
AG-347-J23_2667823684
AG-347-J23_2667823685
AG-347-J23_2667823686
AG-347-J23_2667823687
AG-347-J23_2667823688
AG-347-J23_2667823689
AG-347-J23_2667823691
AG-347-J23_2667823692
AG-347-J23_2667823693
AG-347-J23_2667823694
AG-347-J23_2667823695
AG-347-J23_2667823696
AG-347-J23_2667823699
AG-347-J23_2667823703
AG-347-J23_2667823705
AG-347-J23_2667823706
AG-347-J23_2667823711
AG-347-J23_2667823713
AG-347-J23_2667823714
AG-347-J23_2667823715
AG-347-J23_2667823716
AG-347-J23_2667823720
AG-347-J23_2667823722
AG-347-J23_2667823726
AG-347-J23_2667823730
AG-347-J23_2667823731
AG-347-J23_2667823736
AG-347-J23_2667823737
AG-347-J23_2667823739
AG-347-J23_2667823741
AG-347-J23_2667823742
AG-347-J23_2667823745
AG-347-J23_2667823746
AG-347-J23_2667823750
AG-347-J23_2667823751
AG-347-J23_2667823752
AG-347-J23_2667823755
AG-347-J23_2667823759
AG-347-J23_2667823760
AG-347-J23_2667823761
AG-347-J23_2667823762
AG-347-J23_2667823763
AG-347-J23_2667823764
AG-347-J23_2667823765
AG-347-J23_2667823766
AG-347-J23_2667823767
AG-347-J23_2667823769
AG-347-J23_2667823770
AG-347-J23_2667823771
AG-347-J23_2667823772
AG-347-J23_2667823773
AG-347-J23_2667823774
AG-347-J23_2667823775
AG-347-J23_2667823776
AG-347-J23_2667823777
AG-347-J23_2667823778
AG-347-J23_2667823779
AG-347-J23_2667823780
AG-347-J23_2667823781
AG-347-J23_2667823782
AG-347-J23_2667823783
AG-347-J23_2667823784
AG-347-J23_2667823785
AG-347-J23_2667823786
AG-347-J23_2667823788
AG-347-J23_2667823790
AG-347-J23_2667823794
AG-347-J23_2667823795
AG-347-J23_2667823799
AG-347-J23_2667823804
AG-347-J23_2667823806
AG-347-J23_2667823807
AG-347-J23_2667823808
AG-347-J23_2667823809
AG-347-J23_2667823810
AG-347-J23_2667823811
AG-347-J23_2667823812
AG-347-J23_2667823814
AG-347-J23_2667823816
AG-347-J23_2667823817
AG-347-J23_2667823818
AG-347-J23_2667823825
AG-347-J23_2667823827
AG-347-J23_2667823828
AG-347-J23_2667823829
AG-347-J23_2667823830
AG-347-J23_2667823831
AG-347-J23_2667823832
AG-347-J23_2667823834
AG-347-J23_2667823839
AG-347-J23_2667823841
AG-347-J23_2667823843
AG-347-J23_2667823845
AG-347-J23_2667823852
AG-347-J23_2667823853
AG-347-J23_2667823856
AG-347-J23_2667823862
AG-347-J23_2667823866
AG-347-J23_2667823868
AG-347-J23_2667823871
AG-347-J23_2667823872
AG-347-J23_2667823873
AG-347-J23_2667823886
AG-347-J23_2667823889
AG-347-J23_2667823891
AG-347-J23_2667823897
AG-347-J23_2667823902
AG-347-J23_2667823906
AG-347-J23_2667823911
AG-347-J23_2667823913
AG-347-J23_2667823920
AG-347-J23_2667823921
AG-347-J23_2667823922
AG-347-J23_2667823923
AG-347-J23_2667823925
AG-347-J23_2667823926
AG-347-J23_2667823927
AG-347-J23_2667823928
AG-347-J23_2667823934
AG-347-J23_2667823935
AG-347-J23_2667823940
AG-347-J23_2667823941
AG-347-J23_2667823948
AG-347-J23_2667823949
AG-347-J23_2667823950
AG-347-J23_2667823951
AG-347-J23_2667823952
AG-347-J23_2667823957
AG-347-J23_2667823968
AG-347-J23_2667823972
AG-347-J23_2667823990
AG-347-J23_2667824015
AG-347-J23_2667824016
AG-347-J23_2667824017
AG-347-J23_2667824019
AG-347-J23_2667824021
AG-347-J23_2667824022
AG-347-J23_2667824024
AG-347-J23_2667824026
AG-347-J23_2667824032
AG-347-J23_2667824038
AG-347-J23_2667824039
AG-347-J23_2667824040
AG-347-J23_2667824041
AG-347-J23_2667824042
AG-347-J23_2667824043
AG-347-J23_2667824044
AG-347-J23_2667824045
AG-347-J23_2667824046
AG-347-J23_2667824062
AG-347-J23_2667824067
AG-347-J23_2667824074
AG-347-J23_2667824076
AG-347-J23_2667824079
AG-347-J23_2667824082
AG-347-J23_2667824084
AG-347-J23_2667824086
AG-347-J23_2667824095
AG-347-J23_2667824097
AG-347-J23_2667824098
AG-347-J23_2667824099
AG-347-J23_2667824100
AG-347-J23_2667824102
AG-347-J23_2667824107
AG-347-J23_2667824108
AG-347-J23_2667824110
AG-347-J23_2667824114
AG-347-J23_2667824117
AG-347-J23_2667824119
AG-347-J23_2667824125
AG-347-J23_2667824127
AG-347-J23_2667824129
AG-347-J23_2667824131
AG-347-J23_2667824132
AG-347-J23_2667824136
AG-347-J23_2667824139
AG-347-J23_2667824140
AG-347-J23_2667824142
AG-347-J23_2667824163
AG-347-J23_2667824167
AG-347-J23_2667824174
AG-347-J23_2667824181
AG-347-J23_2667824183
AG-347-J23_2667824184
AG-347-J23_2667824185
AG-347-J23_2667824187
AG-347-J23_2667824190
AG-347-J23_2667824192
AG-347-J23_2667824194
AG-347-J23_2667824195
AG-347-J23_2667824197
AG-347-J23_2667824198
AG-347-J23_2667824202
AG-347-J23_2667824206
AG-347-J23_2667824208
AG-347-J23_2667824209
AG-347-J23_2667824210
AG-347-J23_2667824213
AG-347-J23_2667824214
AG-347-J23_2667824215
AG-347-J23_2667824219
AG-347-J23_2667824221
AG-347-J23_2667824222
AG-347-J23_2667824228
AG-347-J23_2667824229
AG-347-J23_2667824230
AG-347-J23_2667824232
AG-347-J23_2667824235
AG-347-J23_2667824255
AG-347-J23_2667824256
AG-347-J23_2667824268
AG-347-J23_2667824303
AG-347-J23_2667824305
AG-347-J23_2667824306
AG-347-J23_2667824307
AG-347-J23_2667824311
AG-347-J23_2667824315
AG-347-J23_2667824316
AG-347-J23_2667824320
AG-347-J23_2667824321
AG-347-J23_2667824322
AG-347-J23_2667824323
AG-347-J23_2667824324
AG-347-J23_2667824331
AG-347-J23_2667824337
AG-347-J23_2667824360
AG-347-J23_2667824364
AG-347-J23_2667824365
AG-347-J23_2667824367
AG-347-J23_2667824368
AG-347-J23_2667824369
AG-347-J23_2667824372
AG-347-J23_2667824374
AG-347-J23_2667824378
AG-347-J23_2667824379
AG-347-J23_2667824382
AG-347-J23_2667824386
AG-347-J23_2667824387
AG-347-J23_2667824388
AG-347-J23_2667824389
AG-347-J23_2667824390
AG-347-J23_2667824391
AG-347-J23_2667824393
AG-347-J23_2667824394
AG-347-J23_2667824395
AG-347-J23_2667824397
AG-347-J23_2667824398
AG-347-J23_2667824400
AG-347-J23_2667824401
AG-347-J23_2667824403
AG-347-J23_2667824404
AG-347-J23_2667824405
AG-347-J23_2667824409
AG-347-J23_2667824410
AG-347-J23_2667824413
AG-347-J23_2667824415
AG-347-J23_2667824417
AG-347-J23_2667824420
AG-347-J23_2667824427
AG-347-J23_2667824431
AG-347-J23_2667824432
AG-347-J23_2667824433
AG-347-J23_2667824434
AG-347-J23_2667824435
AG-347-J23_2667824440
AG-347-J23_2667824441
AG-347-J23_2667824442
AG-347-J23_2667824447
AG-347-J23_2667824452
AG-347-J23_2667824462
AG-347-J23_2667824468
AG-347-J23_2667824476
AG-347-J23_2667824477
AG-347-J23_2667824478
AG-347-J23_2667824497
AG-347-J23_2667824503
AG-347-J23_2667824504
AG-347-J23_2667824505
AG-347-J23_2667824507
AG-347-J23_2667824511
AG-347-J23_2667824512
AG-347-J23_2667824513
AG-347-J23_2667824514
AG-347-J23_2667824515
AG-347-J23_2667824519
AG-347-J23_2667824521
AG-347-J23_2667824522
AG-347-J23_2667824524
AG-347-J23_2667824526
AG-347-J23_2667824533
AG-347-J23_2667824536
AG-347-J23_2667824538
AG-347-J23_2667824541
AG-347-J23_2667824542
AG-347-J23_2667824543
AG-347-J23_2667824544
AG-347-J23_2667824547
AG-347-J23_2667824549
AG-347-J23_2667824550
AG-347-J23_2667824551
AG-347-J23_2667824553
AG-347-J23_2667824554
AG-347-J23_2667824555
AG-347-J23_2667824556
AG-347-J23_2667824558
AG-347-J23_2667824560
AG-347-J23_2667824562
AG-347-J23_2667824563
AG-347-J23_2667824564
AG-347-J23_2667824572
AG-347-J23_2667824591
AG-347-J23_2667824598
AG-347-J23_2667824599
AG-347-J23_2667824600
AG-347-J23_2667824603
AG-347-J23_2667824605
AG-347-J23_2667824606
AG-347-J23_2667824607
AG-347-J23_2667824608
AG-347-J23_2667824609
AG-347-J23_2667824614
AG-347-J23_2667824616
AG-347-J23_2667824619
AG-347-J23_2667824620
AG-347-J23_2667824622
AG-347-J23_2667824623
AG-347-J23_2667824636
AG-347-J23_2667824637
AG-347-J23_2667824639
AG-347-J23_2667824641
AG-347-J23_2667824646
AG-347-J23_2667824648
AG-347-J23_2667824649
AG-347-J23_2667824651
AG-347-J23_2667824655
AG-347-J23_2667824656
AG-347-J23_2667824657
AG-347-J23_2667824658
AG-347-J23_2667824661
AG-347-J23_2667824663
AG-347-J23_2667824667
AG-347-J23_2667824668
AG-347-J23_2667824670
AG-347-J23_2667824671
AG-347-J23_2667824672
AG-347-J23_2667824673
AG-347-J23_2667824677
AG-347-J23_2667824679
AG-347-J23_2667824684
AG-347-J23_2667824685
AG-347-J23_2667824687
AG-347-J23_2667824689
AG-347-J23_2667824691
AG-347-J23_2667824692
AG-347-J23_2667824693
AG-347-J23_2667824705
AG-347-J23_2667824706
AG-347-J23_2667824709
AG-347-J23_2667824720
AG-347-K15_2667826463
AG-347-K15_2667826467
AG-347-K15_2667826485
AG-347-K15_2667826508
AG-347-K15_2667826509
AG-347-K15_2667826510
AG-347-K15_2667826512
AG-347-K15_2667826514
AG-347-K15_2667826515
AG-347-K15_2667826517
AG-347-K15_2667826519
AG-347-K15_2667826525
AG-347-K15_2667826540
AG-347-K15_2667826542
AG-347-K15_2667826552
AG-347-K15_2667826556
AG-347-K15_2667826561
AG-347-K15_2667826565
AG-347-K15_2667826572
AG-347-K15_2667826574
AG-347-K15_2667826576
AG-347-K15_2667826577
AG-347-K15_2667826579
AG-347-K15_2667826583
AG-347-K15_2667826584
AG-347-K15_2667826585
AG-347-K15_2667826586
AG-347-K15_2667826587
AG-347-K15_2667826588
AG-347-K15_2667826595
AG-347-K15_2667826596
AG-347-K15_2667826597
AG-347-K15_2667826600
AG-347-K15_2667826602
AG-347-K15_2667826603
AG-347-K15_2667826604
AG-347-K15_2667826605
AG-347-K15_2667826606
AG-347-K15_2667826611
AG-347-K15_2667826615
AG-347-K15_2667826616
AG-347-K15_2667826617
AG-347-K15_2667826622
AG-347-K15_2667826660
AG-347-K15_2667826684
AG-347-K15_2667826686
AG-347-K15_2667826696
AG-347-K15_2667826698
AG-347-K15_2667826699
AG-347-K15_2667826700
AG-347-K15_2667826703
AG-347-K15_2667826705
AG-347-K15_2667826707
AG-347-K15_2667826709
AG-347-K15_2667826710
AG-347-K15_2667826711
AG-347-K15_2667826715
AG-347-K15_2667826716
AG-347-K15_2667826717
AG-347-K15_2667826718
AG-347-K15_2667826720
AG-347-K15_2667826723
AG-347-K15_2667826724
AG-347-K15_2667826725
AG-347-K15_2667826728
AG-347-K15_2667826729
AG-347-K15_2667826738
AG-347-K15_2667826739
AG-347-K15_2667826740
AG-347-K15_2667826741
AG-347-K15_2667826742
AG-347-K15_2667826743
AG-347-K15_2667826744
AG-347-K15_2667826746
AG-347-K15_2667826747
AG-347-K15_2667826749
AG-347-K15_2667826750
AG-347-K15_2667826754
AG-347-K15_2667826755
AG-347-K15_2667826758
AG-347-K15_2667826759
AG-347-K15_2667826760
AG-347-K15_2667826761
AG-347-K15_2667826764
AG-347-K15_2667826765
AG-347-K15_2667826766
AG-347-K15_2667826767
AG-347-K15_2667826768
AG-347-K15_2667826770
AG-347-K15_2667826771
AG-347-K15_2667826772
AG-347-K15_2667826774
AG-347-K15_2667826777
AG-347-K15_2667826778
AG-347-K15_2667826781
AG-347-K15_2667826788
AG-347-K15_2667826790
AG-347-K15_2667826791
AG-347-K15_2667826792
AG-347-K15_2667826806
AG-347-K15_2667826807
AG-347-K15_2667826808
AG-347-K15_2667826812
AG-347-K15_2667826814
AG-347-K15_2667826816
AG-347-K15_2667826818
AG-347-K15_2667826820
AG-347-K15_2667826826
AG-347-K15_2667826828
AG-347-K15_2667826831
AG-347-K15_2667826838
AG-347-K15_2667826842
AG-347-K15_2667826843
AG-347-K15_2667826844
AG-347-K15_2667826845
AG-347-K15_2667826846
AG-347-K15_2667826849
AG-347-K15_2667826850
AG-347-K15_2667826851
AG-347-K15_2667826854
AG-347-K15_2667826855
AG-347-K15_2667826856
AG-347-K15_2667826858
AG-347-K15_2667826859
AG-347-K15_2667826861
AG-347-K15_2667826864
AG-347-K15_2667826865
AG-347-K15_2667826866
AG-347-K15_2667826871
AG-347-K15_2667826876
AG-347-K15_2667826885
AG-347-K15_2667826920
AG-347-K15_2667826941
AG-347-K15_2667826944
AG-347-K15_2667826947
AG-347-K15_2667826949
AG-347-K15_2667826951
AG-347-K15_2667826953
AG-347-K15_2667826957
AG-347-K15_2667826959
AG-347-K15_2667826960
AG-347-K15_2667826962
AG-347-K15_2667826963
AG-347-K15_2667826964
AG-347-K15_2667826966
AG-347-K15_2667826968
AG-347-K15_2667826969
AG-347-K15_2667826975
AG-347-K15_2667826976
AG-347-K15_2667826980
AG-347-K15_2667826983
AG-347-K15_2667826984
AG-347-K15_2667826986
AG-347-K15_2667826987
AG-347-K15_2667826988
AG-347-K15_2667826989
AG-347-K15_2667826995
AG-347-K15_2667826996
AG-347-K15_2667827000
AG-347-K15_2667827001
AG-347-K15_2667827008
AG-347-K15_2667827009
AG-347-K15_2667827010
AG-347-K15_2667827011
AG-347-K15_2667827012
AG-347-K15_2667827014
AG-347-K15_2667827017
AG-347-K15_2667827019
AG-347-K15_2667827022
AG-347-K15_2667827023
AG-347-K15_2667827024
AG-347-K15_2667827025
AG-347-K15_2667827028
AG-347-K15_2667827030
AG-347-K15_2667827031
AG-347-K15_2667827032
AG-347-K15_2667827034
AG-347-K15_2667827035
AG-347-K15_2667827036
AG-347-K15_2667827037
AG-347-K15_2667827039
AG-347-K15_2667827041
AG-347-K15_2667827043
AG-347-K15_2667827046
AG-347-K15_2667827047
AG-347-K15_2667827048
AG-347-K15_2667827049
AG-347-K15_2667827053
AG-347-K15_2667827054
AG-347-K15_2667827056
AG-347-K15_2667827058
AG-347-K15_2667827060
AG-347-K15_2667827066
AG-347-K15_2667827067
AG-347-K15_2667827070
AG-347-K15_2667827074
AG-347-K15_2667827076
AG-347-K15_2667827077
AG-347-K15_2667827082
AG-347-K15_2667827084
AG-347-K15_2667827085
AG-347-K15_2667827086
AG-347-K15_2667827087
AG-347-K15_2667827089
AG-347-K15_2667827105
AG-347-K15_2667827106
AG-347-K15_2667827111
AG-347-K15_2667827112
AG-347-K15_2667827119
AG-347-K15_2667827121
AG-347-K15_2667827126
AG-347-K15_2667827130
AG-347-K15_2667827135
AG-347-K15_2667827140
AG-347-K15_2667827142
AG-347-K15_2667827145
AG-347-K15_2667827152
AG-347-K15_2667827153
AG-347-K15_2667827159
AG-347-K15_2667827160
AG-347-K15_2667827162
AG-347-K15_2667827163
AG-347-K15_2667827164
AG-347-K15_2667827167
AG-347-K15_2667827171
AG-347-K15_2667827172
AG-347-K15_2667827173
AG-347-K15_2667827174
AG-347-K15_2667827176
AG-347-K15_2667827177
AG-347-K15_2667827185
AG-347-K15_2667827189
AG-347-K15_2667827190
AG-347-K15_2667827194
AG-347-K15_2667827195
AG-347-K15_2667827196
AG-347-K15_2667827197
AG-347-K15_2667827198
AG-347-K15_2667827200
AG-347-K15_2667827201
AG-347-K15_2667827205
AG-347-K15_2667827209
AG-347-K15_2667827216
AG-347-K15_2667827223
AG-347-K15_2667827225
AG-347-K15_2667827226
AG-347-K15_2667827227
AG-347-K15_2667827229
AG-347-K15_2667827232
AG-347-K15_2667827236
AG-347-K15_2667827242
AG-347-K15_2667827245
AG-347-K15_2667827249
AG-347-K15_2667827251
AG-347-K15_2667827255
AG-347-K15_2667827258
AG-347-K15_2667827259
AG-347-K15_2667827260
AG-347-K15_2667827261
AG-347-K15_2667827262
AG-347-K15_2667827264
AG-347-K15_2667827266
AG-347-K15_2667827267
AG-347-K15_2667827268
AG-347-K15_2667827271
AG-347-K15_2667827272
AG-347-K15_2667827273
AG-347-K15_2667827274
AG-347-K15_2667827275
AG-347-K15_2667827277
AG-347-K15_2667827279
AG-347-K15_2667827280
AG-347-K15_2667827281
AG-347-K15_2667827283
AG-347-K15_2667827288
AG-347-K15_2667827296
AG-347-K15_2667827297
AG-347-K15_2667827298
AG-347-K15_2667827300
AG-347-K15_2667827301
AG-347-K15_2667827304
AG-347-K15_2667827305
AG-347-K15_2667827308
AG-347-K15_2667827310
AG-347-K15_2667827311
AG-347-K15_2667827312
AG-347-K15_2667827318
AG-347-K15_2667827319
AG-347-K15_2667827321
AG-347-K15_2667827325
AG-347-K15_2667827326
AG-347-K15_2667827327
AG-347-K15_2667827330
AG-347-K15_2667827331
AG-347-K15_2667827332
AG-347-K15_2667827334
AG-347-K15_2667827338
AG-347-K15_2667827340
AG-347-K15_2667827341
AG-347-K15_2667827343
AG-347-K15_2667827346
AG-347-K15_2667827350
AG-347-K15_2667827357
AG-347-K15_2667827361
AG-347-K15_2667827362
AG-347-K15_2667827363
AG-347-K15_2667827364
AG-347-K15_2667827365
AG-347-K15_2667827366
AG-347-K15_2667827367
AG-347-K15_2667827368
AG-347-K15_2667827369
AG-347-K15_2667827371
AG-347-K15_2667827372
AG-347-K15_2667827373
AG-347-K15_2667827374
AG-347-K15_2667827375
AG-347-K15_2667827376
AG-347-K15_2667827377
AG-347-K15_2667827378
AG-347-K15_2667827379
AG-347-K15_2667827380
AG-347-K15_2667827381
AG-347-K15_2667827382
AG-347-K15_2667827383
AG-347-K15_2667827384
AG-347-K15_2667827385
AG-347-K15_2667827386
AG-347-K15_2667827388
AG-347-K15_2667827394
AG-347-K15_2667827396
AG-347-K15_2667827397
AG-347-K15_2667827398
AG-347-K15_2667827399
AG-347-K15_2667827400
AG-347-K15_2667827403
AG-347-K15_2667827404
AG-347-K15_2667827408
AG-347-K15_2667827413
AG-347-K15_2667827417
AG-347-K15_2667827418
AG-347-K15_2667827419
AG-347-K15_2667827422
AG-347-K15_2667827423
AG-347-K15_2667827425
AG-347-K15_2667827427
AG-347-K15_2667827429
AG-347-K15_2667827432
AG-347-K15_2667827433
AG-347-K15_2667827435
AG-347-K15_2667827436
AG-347-K15_2667827438
AG-347-K15_2667827439
AG-347-K15_2667827441
AG-347-K15_2667827444
AG-347-K15_2667827445
AG-347-K15_2667827447
AG-347-K15_2667827452
AG-347-K15_2667827454
AG-347-K15_2667827455
AG-347-K15_2667827456
AG-347-K15_2667827457
AG-347-K15_2667827461
AG-347-K15_2667827466
AG-347-K15_2667827468
AG-347-K15_2667827469
AG-347-K15_2667827470
AG-347-K15_2667827471
AG-347-K15_2667827472
AG-347-K15_2667827473
AG-347-K15_2667827474
AG-347-K15_2667827476
AG-347-K15_2667827478
AG-347-K15_2667827479
AG-347-K15_2667827480
AG-347-K15_2667827485
AG-347-K15_2667827486
AG-347-K15_2667827487
AG-347-K15_2667827488
AG-347-K15_2667827489
AG-347-K15_2667827491
AG-347-K15_2667827496
AG-347-K15_2667827497
AG-347-K15_2667827499
AG-347-K15_2667827503
AG-347-K15_2667827506
AG-347-K15_2667827507
AG-347-K15_2667827508
AG-347-K15_2667827509
AG-347-K15_2667827517
AG-347-K15_2667827519
AG-347-K15_2667827520
AG-347-K15_2667827521
AG-347-K15_2667827522
AG-347-K15_2667827523
AG-347-K15_2667827524
AG-347-K15_2667827525
AG-347-K15_2667827526
AG-347-K15_2667827528
AG-347-K15_2667827529
AG-347-K15_2667827531
AG-347-K15_2667827532
AG-347-K15_2667827533
AG-347-K15_2667827535
AG-347-K15_2667827538
AG-347-K15_2667827539
AG-347-K15_2667827540
AG-347-K15_2667827544
AG-347-K15_2667827546
AG-347-K15_2667827551
AG-347-K15_2667827553
AG-347-K15_2667827555
AG-347-K15_2667827557
AG-347-K15_2667827558
AG-347-K15_2667827559
AG-347-K15_2667827561
AG-347-K15_2667827563
AG-347-K15_2667827564
AG-347-K15_2667827568
AG-347-K15_2667827574
AG-347-K15_2667827592
AG-347-K15_2667827596
AG-347-K15_2667827597
AG-347-K15_2667827599
AG-347-K15_2667827600
AG-347-K15_2667827601
AG-347-K15_2667827604
AG-347-K15_2667827621
AG-347-K15_2667827622
AG-347-K15_2667827630
AG-347-K15_2667827632
AG-347-K15_2667827634
AG-347-K15_2667827635
AG-347-K15_2667827640
AG-347-K15_2667827641
AG-347-K15_2667827644
AG-347-K15_2667827648
AG-347-K15_2667827649
AG-347-K15_2667827650
AG-347-K15_2667827651
AG-347-K15_2667827652
AG-347-K15_2667827653
AG-347-K15_2667827655
AG-347-K15_2667827656
AG-347-K15_2667827659
AG-347-K15_2667827660
AG-347-K15_2667827661
AG-347-K15_2667827663
AG-347-K15_2667827664
AG-347-K15_2667827667
AG-347-K15_2667827668
AG-347-K15_2667827670
AG-347-K15_2667827672
AG-347-K15_2667827673
AG-347-K15_2667827676
AG-347-K15_2667827678
AG-347-K15_2667827681
AG-347-K15_2667827682
AG-347-K15_2667827684
AG-347-K15_2667827685
AG-347-K15_2667827686
AG-347-K15_2667827687
AG-347-K15_2667827690
AG-347-K15_2667827691
AG-347-K15_2667827693
AG-347-K15_2667827711
AG-347-K15_2667827715
AG-347-K15_2667827719
AG-347-K15_2667827724
AG-347-K15_2667827725
AG-347-K15_2667827726
AG-347-K15_2667827743
AG-347-K15_2667827744
AG-347-K15_2667827745
AG-347-K15_2667827748
AG-347-K15_2667827750
AG-347-K15_2667827751
AG-347-K15_2667827756
AG-347-K15_2667827757
AG-347-K15_2667827761
AG-347-K15_2667827762
AG-347-K15_2667827763
AG-347-K15_2667827765
AG-347-K15_2667827766
AG-347-K15_2667827771
AG-347-K15_2667827772
AG-347-K15_2667827773
AG-347-K15_2667827774
AG-347-K15_2667827776
AG-347-K15_2667827778
AG-347-K15_2667827780
AG-347-K15_2667827788
AG-347-K15_2667827789
AG-347-K15_2667827791
AG-347-K15_2667827792
AG-347-K15_2667827793
AG-347-K15_2667827795
AG-347-K15_2667827797
AG-347-K15_2667827800
AG-347-K15_2667827807
AG-347-K15_2667827808
AG-347-K15_2667827810
AG-347-K15_2667827811
AG-347-K15_2667827812
AG-347-K15_2667827814
AG-347-K15_2667827817
AG-347-K15_2667827828
AG-347-K15_2667827832
AG-347-K15_2667827834
AG-347-K15_2667827839
AG-347-K15_2667827843
AG-347-K15_2667827850
AG-347-K15_2667827852
AG-347-K15_2667827856
AG-347-K16_2667827860
AG-347-K16_2667827861
AG-347-K16_2667827863
AG-347-K16_2667827864
AG-347-K16_2667827867
AG-347-K16_2667827871
AG-347-K16_2667827872
AG-347-K16_2667827878
AG-347-K16_2667827879
AG-347-K16_2667827881
AG-347-K16_2667827883
AG-347-K16_2667827884
AG-347-K16_2667827885
AG-347-K16_2667827887
AG-347-K16_2667827888
AG-347-K16_2667827890
AG-347-K16_2667827894
AG-347-K16_2667827896
AG-347-K16_2667827898
AG-347-K16_2667827900
AG-347-K16_2667827903
AG-347-K16_2667827906
AG-347-K16_2667827927
AG-347-K16_2667827962
AG-347-K16_2667827964
AG-347-K16_2667827967
AG-347-K16_2667827971
AG-347-K16_2667827989
AG-347-K16_2667828013
AG-347-K16_2667828014
AG-347-K16_2667828015
AG-347-K16_2667828017
AG-347-K16_2667828019
AG-347-K16_2667828020
AG-347-K16_2667828022
AG-347-K16_2667828024
AG-347-K16_2667828030
AG-347-K16_2667828045
AG-347-K16_2667828047
AG-347-K16_2667828056
AG-347-K16_2667828062
AG-347-K16_2667828067
AG-347-K16_2667828071
AG-347-K16_2667828078
AG-347-K16_2667828080
AG-347-K16_2667828082
AG-347-K16_2667828083
AG-347-K16_2667828085
AG-347-K16_2667828089
AG-347-K16_2667828090
AG-347-K16_2667828091
AG-347-K16_2667828092
AG-347-K16_2667828093
AG-347-K16_2667828094
AG-347-K16_2667828101
AG-347-K16_2667828102
AG-347-K16_2667828103
AG-347-K16_2667828106
AG-347-K16_2667828108
AG-347-K16_2667828109
AG-347-K16_2667828110
AG-347-K16_2667828111
AG-347-K16_2667828112
AG-347-K16_2667828117
AG-347-K16_2667828121
AG-347-K16_2667828122
AG-347-K16_2667828123
AG-347-K16_2667828128
AG-347-K16_2667828129
AG-347-K16_2667828131
AG-347-K16_2667828132
AG-347-K16_2667828133
AG-347-K16_2667828135
AG-347-K16_2667828136
AG-347-K16_2667828138
AG-347-K16_2667828140
AG-347-K16_2667828142
AG-347-K16_2667828145
AG-347-K16_2667828146
AG-347-K16_2667828148
AG-347-K16_2667828149
AG-347-K16_2667828151
AG-347-K16_2667828152
AG-347-K16_2667828153
AG-347-K16_2667828156
AG-347-K16_2667828157
AG-347-K16_2667828160
AG-347-K16_2667828166
AG-347-K16_2667828168
AG-347-K16_2667828169
AG-347-K16_2667828170
AG-347-K16_2667828171
AG-347-K16_2667828172
AG-347-K16_2667828175
AG-347-K16_2667828177
AG-347-K16_2667828179
AG-347-K16_2667828181
AG-347-K16_2667828182
AG-347-K16_2667828183
AG-347-K16_2667828184
AG-347-K16_2667828186
AG-347-K16_2667828187
AG-347-K16_2667828188
AG-347-K16_2667828190
AG-347-K16_2667828191
AG-347-K16_2667828193
AG-347-K16_2667828194
AG-347-K16_2667828197
AG-347-K16_2667828201
AG-347-K16_2667828202
AG-347-K16_2667828204
AG-347-K16_2667828206
AG-347-K16_2667828208
AG-347-K16_2667828214
AG-347-K16_2667828215
AG-347-K16_2667828218
AG-347-K16_2667828222
AG-347-K16_2667828224
AG-347-K16_2667828225
AG-347-K16_2667828230
AG-347-K16_2667828232
AG-347-K16_2667828233
AG-347-K16_2667828234
AG-347-K16_2667828235
AG-347-K16_2667828237
AG-347-K16_2667828253
AG-347-K16_2667828254
AG-347-K16_2667828262
AG-347-K16_2667828264
AG-347-K16_2667828266
AG-347-K16_2667828267
AG-347-K16_2667828269
AG-347-K16_2667828272
AG-347-K16_2667828276
AG-347-K16_2667828283
AG-347-K16_2667828287
AG-347-K16_2667828288
AG-347-K16_2667828289
AG-347-K16_2667828290
AG-347-K16_2667828291
AG-347-K16_2667828292
AG-347-K16_2667828293
AG-347-K16_2667828294
AG-347-K16_2667828295
AG-347-K16_2667828297
AG-347-K16_2667828298
AG-347-K16_2667828299
AG-347-K16_2667828300
AG-347-K16_2667828301
AG-347-K16_2667828302
AG-347-K16_2667828303
AG-347-K16_2667828304
AG-347-K16_2667828305
AG-347-K16_2667828306
AG-347-K16_2667828307
AG-347-K16_2667828308
AG-347-K16_2667828309
AG-347-K16_2667828310
AG-347-K16_2667828311
AG-347-K16_2667828312
AG-347-K16_2667828313
AG-347-K16_2667828314
AG-347-K16_2667828316
AG-347-K16_2667828318
AG-347-K16_2667828320
AG-347-K16_2667828330
AG-347-K16_2667828331
AG-347-K16_2667828335
AG-347-K16_2667828340
AG-347-K16_2667828342
AG-347-K16_2667828343
AG-347-K16_2667828344
AG-347-K16_2667828345
AG-347-K16_2667828346
AG-347-K16_2667828347
AG-347-K16_2667828348
AG-347-K16_2667828350
AG-347-K16_2667828352
AG-347-K16_2667828353
AG-347-K16_2667828354
AG-347-K16_2667828361
AG-347-K16_2667828362
AG-347-K16_2667828363
AG-347-K16_2667828364
AG-347-K16_2667828365
AG-347-K16_2667828366
AG-347-K16_2667828368
AG-347-K16_2667828369
AG-347-K16_2667828370
AG-347-K16_2667828371
AG-347-K16_2667828373
AG-347-K16_2667828375
AG-347-K16_2667828380
AG-347-K16_2667828383
AG-347-K16_2667828384
AG-347-K16_2667828385
AG-347-K16_2667828389
AG-347-K16_2667828390
AG-347-K16_2667828391
AG-347-K16_2667828392
AG-347-K16_2667828393
AG-347-K16_2667828395
AG-347-K16_2667828396
AG-347-K16_2667828398
AG-347-K16_2667828399
AG-347-K16_2667828400
AG-347-K16_2667828402
AG-347-K16_2667828403
AG-347-K16_2667828404
AG-347-K16_2667828405
AG-347-K16_2667828406
AG-347-K16_2667828407
AG-347-K16_2667828411
AG-347-K16_2667828415
AG-347-K16_2667828416
AG-347-K16_2667828420
AG-347-K16_2667828421
AG-347-K16_2667828422
AG-347-K16_2667828423
AG-347-K16_2667828425
AG-347-K16_2667828426
AG-347-K16_2667828431
AG-347-K16_2667828432
AG-347-K16_2667828436
AG-347-K16_2667828440
AG-347-K16_2667828442
AG-347-K16_2667828446
AG-347-K16_2667828447
AG-347-K16_2667828448
AG-347-K16_2667828449
AG-347-K16_2667828450
AG-347-K16_2667828452
AG-347-K16_2667828457
AG-347-K16_2667828458
AG-347-K16_2667828460
AG-347-K16_2667828464
AG-347-K16_2667828467
AG-347-K16_2667828468
AG-347-K16_2667828469
AG-347-K16_2667828470
AG-347-K16_2667828471
AG-347-K16_2667828472
AG-347-K16_2667828474
AG-347-K16_2667828475
AG-347-K16_2667828476
AG-347-K16_2667828477
AG-347-K16_2667828478
AG-347-K16_2667828479
AG-347-K16_2667828480
AG-347-K16_2667828481
AG-347-K16_2667828484
AG-347-K16_2667828486
AG-347-K16_2667828488
AG-347-K16_2667828490
AG-347-K16_2667828491
AG-347-K16_2667828492
AG-347-K16_2667828493
AG-347-K16_2667828495
AG-347-K16_2667828496
AG-347-K16_2667828497
AG-347-K16_2667828499
AG-347-K16_2667828502
AG-347-K16_2667828503
AG-347-K16_2667828504
AG-347-K16_2667828505
AG-347-K16_2667828508
AG-347-K16_2667828510
AG-347-K16_2667828515
AG-347-K16_2667828516
AG-347-K16_2667828517
AG-347-K16_2667828518
AG-347-K16_2667828519
AG-347-K16_2667828527
AG-347-K16_2667828528
AG-347-K16_2667828532
AG-347-K16_2667828533
AG-347-K16_2667828539
AG-347-K16_2667828540
AG-347-K16_2667828541
AG-347-K16_2667828542
AG-347-K16_2667828544
AG-347-K16_2667828545
AG-347-K16_2667828547
AG-347-K16_2667828548
AG-347-K16_2667828555
AG-347-K16_2667828557
AG-347-K16_2667828561
AG-347-K16_2667828562
AG-347-K16_2667828565
AG-347-K16_2667828567
AG-347-K16_2667828568
AG-347-K16_2667828569
AG-347-K16_2667828571
AG-347-K16_2667828572
AG-347-K16_2667828573
AG-347-K16_2667828574
AG-347-K16_2667828575
AG-347-K16_2667828578
AG-347-K16_2667828579
AG-347-K16_2667828580
AG-347-K16_2667828581
AG-347-K16_2667828583
AG-347-K16_2667828585
AG-347-K16_2667828589
AG-347-K16_2667828590
AG-347-K16_2667828592
AG-347-K16_2667828593
AG-347-K16_2667828595
AG-347-K16_2667828596
AG-347-K16_2667828597
AG-347-K16_2667828598
AG-347-K16_2667828599
AG-347-K16_2667828600
AG-347-K16_2667828601
AG-347-K16_2667828610
AG-347-K16_2667828611
AG-347-K16_2667828614
AG-347-K16_2667828615
AG-347-K16_2667828616
AG-347-K16_2667828619
AG-347-K16_2667828621
AG-347-K16_2667828622
AG-347-K16_2667828623
AG-347-K16_2667828624
AG-347-K16_2667828628
AG-347-K16_2667828629
AG-347-K16_2667828630
AG-347-K16_2667828632
AG-347-K16_2667828634
AG-347-K16_2667828636
AG-347-K16_2667828639
AG-347-K16_2667828640
AG-347-K16_2667828641
AG-347-K16_2667828643
AG-347-K16_2667828652
AG-347-K16_2667828654
AG-347-K16_2667828678
AG-347-K16_2667828707
AG-347-K16_2667828708
AG-347-K16_2667828728
AG-347-K16_2667828729
AG-347-K16_2667828730
AG-347-K16_2667828731
AG-347-K16_2667828732
AG-347-K16_2667828735
AG-347-K16_2667828737
AG-347-K16_2667828738
AG-347-K16_2667828739
AG-347-K16_2667828741
AG-347-K16_2667828742
AG-347-K16_2667828744
AG-347-K16_2667828745
AG-347-K16_2667828746
AG-347-K16_2667828747
AG-347-K16_2667828748
AG-347-K16_2667828749
AG-347-K16_2667828750
AG-347-K16_2667828751
AG-347-K16_2667828753
AG-347-K16_2667828762
AG-347-K16_2667828769
AG-347-K16_2667828771
AG-347-K16_2667828772
AG-347-K16_2667828773
AG-347-K16_2667828774
AG-347-K16_2667828775
AG-347-K16_2667828778
AG-347-K16_2667828779
AG-347-K16_2667828784
AG-347-K16_2667828789
AG-347-K16_2667828798
AG-347-K16_2667828803
AG-347-K16_2667828804
AG-347-K16_2667828805
AG-347-K16_2667828806
AG-347-K16_2667828807
AG-347-K16_2667828808
AG-347-K16_2667828813
AG-347-K16_2667828814
AG-347-K16_2667828816
AG-347-K16_2667828818
AG-347-K16_2667828820
AG-347-K16_2667828821
AG-347-K16_2667828825
AG-347-K16_2667828827
AG-347-K16_2667828830
AG-347-K16_2667828831
AG-347-K16_2667828832
AG-347-K16_2667828834
AG-347-K16_2667828835
AG-347-K16_2667828839
AG-347-K16_2667828870
AG-347-K16_2667828877
AG-347-K16_2667828886
AG-347-K16_2667828905
AG-347-K16_2667828913
AG-347-K16_2667828914
AG-347-K16_2667828915
AG-347-K16_2667828917
AG-347-K16_2667828919
AG-347-K16_2667828920
AG-347-K16_2667828921
AG-347-K16_2667828922
AG-347-K16_2667828923
AG-347-K16_2667828926
AG-347-K16_2667828927
AG-347-K16_2667828928
AG-347-K16_2667828930
AG-347-K16_2667828932
AG-347-K16_2667828933
AG-347-K16_2667828934
AG-347-K16_2667828935
AG-347-K16_2667828936
AG-347-K16_2667828939
AG-347-K16_2667828943
AG-347-K16_2667828945
AG-347-K16_2667828949
AG-347-K16_2667828952
AG-347-K16_2667828958
AG-347-K16_2667828962
AG-347-K16_2667828963
AG-347-K16_2667828964
AG-347-K16_2667828966
AG-347-K16_2667828968
AG-347-K16_2667828969
AG-347-K16_2667828971
AG-347-K16_2667828973
AG-347-K16_2667828975
AG-347-K16_2667828976
AG-347-K16_2667828977
AG-347-K16_2667828980
AG-347-K16_2667828982
AG-347-K16_2667828986
AG-347-K16_2667828987
AG-347-K16_2667828989
AG-347-K16_2667828990
AG-347-K16_2667828991
AG-347-K16_2667828993
AG-347-K16_2667828994
AG-347-K16_2667828998
AG-347-K16_2667829002
AG-347-K16_2667829006
AG-347-K16_2667829022
AG-347-K16_2667829023
AG-347-K16_2667829024
AG-347-K16_2667829030
AG-347-K16_2667829032
AG-347-K16_2667829034
AG-347-K16_2667829035
AG-347-K16_2667829037
AG-347-K16_2667829040
AG-347-K16_2667829042
AG-347-K16_2667829043
AG-347-K16_2667829044
AG-347-K16_2667829046
AG-347-K16_2667829053
AG-347-K16_2667829060
AG-347-K16_2667829064
AG-347-K16_2667829073
AG-347-K16_2667829074
AG-347-K16_2667829075
AG-347-K16_2667829077
AG-347-K16_2667829078
AG-347-K16_2667829079
AG-347-K16_2667829080
AG-347-K16_2667829085
AG-347-K16_2667829086
AG-347-K16_2667829090
AG-347-K16_2667829095
AG-347-K16_2667829097
AG-347-K16_2667829100
AG-347-K16_2667829103
AG-347-K16_2667829105
AG-347-K16_2667829107
AG-347-K16_2667829112
AG-347-K16_2667829115
AG-347-K16_2667829117
AG-347-K16_2667829119
AG-347-K16_2667829122
AG-347-K16_2667829123
AG-347-K16_2667829124
AG-347-K16_2667829125
AG-347-K16_2667829126
AG-347-K16_2667829128
AG-347-K16_2667829129
AG-347-K16_2667829131
AG-347-K16_2667829134
AG-347-K16_2667829136
AG-347-K16_2667829137
AG-347-K16_2667829139
AG-347-K16_2667829140
AG-347-K16_2667829143
AG-347-K16_2667829150
AG-347-K16_2667829151
AG-347-K16_2667829152
AG-347-K16_2667829172
AG-347-K16_2667829173
AG-347-K16_2667829175
AG-347-K16_2667829176
AG-347-K16_2667829178
AG-347-K16_2667829181
AG-347-K16_2667829182
AG-347-K16_2667829183
AG-347-K16_2667829188
AG-347-K16_2667829193
AG-347-K16_2667829203
AG-347-K16_2667829209
AG-347-K16_2667829218
AG-347-K16_2667829219
AG-347-K16_2667829236
AG-347-K16_2667829238
AG-347-K16_2667829241
AG-347-K16_2667829242
AG-347-K16_2667829244
AG-347-K16_2667829245
AG-347-K16_2667829258
AG-347-K16_2667829259
AG-347-K16_2667829269
AG-347-K16_2667829271
AG-347-K16_2667829272
AG-347-K16_2667829273
AG-347-K16_2667829274
AG-347-K16_2667829276
AG-347-K16_2667829277
AG-347-K16_2667829279
AG-347-K16_2667829282
AG-347-K16_2667829283
AG-347-K16_2667829291
AG-347-K16_2667829292
AG-347-K16_2667829293
AG-347-K16_2667829297
AG-347-K16_2667829299
AG-347-K16_2667829301
AG-347-K16_2667829303
AG-347-K16_2667829305
AG-347-K16_2667829311
AG-347-K16_2667829313
AG-347-K16_2667829316
AG-347-K16_2667829323
AG-347-K16_2667829327
AG-347-K16_2667829328
AG-347-K16_2667829329
AG-347-K16_2667829330
AG-347-K16_2667829333
AG-347-K16_2667829337
AG-347-K16_2667829338
AG-347-K16_2667829340
AG-347-K16_2667829345
AG-347-K16_2667829346
AG-347-K16_2667829348
AG-347-K16_2667829349
AG-347-K16_2667829353
AG-347-K16_2667829357
AG-347-K16_2667829359
AG-347-K16_2667829360
AG-347-K16_2667829361
AG-347-K16_2667829364
AG-347-K16_2667829365
AG-347-K16_2667829366
AG-347-K16_2667829375
AG-347-K16_2667829376
AG-347-K16_2667829379
AG-347-K16_2667829386
AG-347-K16_2667829388
AG-347-K16_2667829393
AG-347-K16_2667829395
AG-347-K16_2667829397
AG-347-K16_2667829399
AG-347-K16_2667829400
AG-347-K16_2667829401
AG-347-K16_2667829403
AG-347-K16_2667829405
AG-347-K16_2667829406
AG-347-K16_2667829411
AG-347-K16_2667829440
AG-347-K16_2667829445
AG-347-K16_2667829465
AG-347-K16_2667829467
AG-347-K16_2667829468
AG-347-K16_2667829469
AG-347-K16_2667829478
AG-347-K16_2667829479
AG-347-K16_2667829482
AG-347-K16_2667829484
AG-347-K16_2667829486
AG-347-K16_2667829489
AG-347-K16_2667829490
AG-347-K16_2667829491
AG-347-K16_2667829493
AG-347-K16_2667829494
AG-347-K16_2667829497
AG-347-K16_2667829498
AG-347-K16_2667829501
AG-347-K16_2667829504
AG-347-K16_2667829505
AG-347-K16_2667829508
AG-347-K16_2667829512
AG-347-K16_2667829513
AG-347-K16_2667829514
AG-347-K16_2667829520
AG-347-K16_2667829522
AG-347-K16_2667829523
AG-347-K16_2667829524
AG-347-K16_2667829526
AG-347-K16_2667829535
AG-347-K16_2667829544
AG-347-K16_2667829545
AG-347-K16_2667829547
AG-347-K16_2667829548
AG-347-K16_2667829549
AG-347-K16_2667829550
AG-347-K16_2667829553
AG-347-K16_2667829554
AG-347-K16_2667829560
AG-347-K16_2667829578
AG-347-K16_2667829579
AG-347-K16_2667829583
AG-347-K16_2667829584
AG-347-K16_2667829585
AG-347-K16_2667829587
AG-347-K16_2667829590
AG-347-K16_2667829591
AG-347-K16_2667829592
AG-347-K16_2667829597
AG-347-K16_2667829598
AG-347-K16_2667829599
AG-347-K16_2667829600
AG-347-K16_2667829603
AG-347-K16_2667829604
AG-347-K16_2667829605
AG-347-K16_2667829608
AG-347-K16_2667829609
AG-347-K16_2667829611
AG-347-K16_2667829615
AG-347-K16_2667829618
AG-347-K16_2667829619
AG-347-K16_2667829623
AG-347-K16_2667829624
AG-347-K16_2667829625
AG-347-K16_2667829627
AG-347-K16_2667829629
AG-347-K16_2667829630
AG-347-K16_2667829631
AG-347-K16_2667829639
AG-347-K16_2667829641
AG-347-K16_2667829643
AG-347-K16_2667829644
AG-347-K16_2667829647
AG-347-K16_2667829663
AG-347-K16_2667829667
AG-347-K16_2667829671
AG-347-K16_2667829675
AG-347-K16_2667829679
AG-347-K16_2667829680
AG-347-K16_2667829682
AG-347-K16_2667829684
AG-347-K16_2667829685
AG-347-K16_2667829693
AG-347-K18_2667688319
AG-347-K18_2667688320
AG-347-K18_2667688321
AG-347-K18_2667688325
AG-347-K18_2667688328
AG-347-K18_2667688329
AG-347-K18_2667688335
AG-347-K18_2667688336
AG-347-K18_2667688337
AG-347-K18_2667688338
AG-347-K18_2667688339
AG-347-K18_2667688346
AG-347-K18_2667688347
AG-347-K18_2667688349
AG-347-K18_2667688351
AG-347-K18_2667688353
AG-347-K18_2667688354
AG-347-K18_2667688358
AG-347-K18_2667688360
AG-347-K18_2667688363
AG-347-K18_2667688364
AG-347-K18_2667688365
AG-347-K18_2667688367
AG-347-K18_2667688368
AG-347-K18_2667688372
AG-347-K18_2667688385
AG-347-K18_2667688403
AG-347-K18_2667688410
AG-347-K18_2667688417
AG-347-K18_2667688435
AG-347-K18_2667688443
AG-347-K18_2667688444
AG-347-K18_2667688445
AG-347-K18_2667688447
AG-347-K18_2667688448
AG-347-K18_2667688452
AG-347-K18_2667688453
AG-347-K18_2667688456
AG-347-K18_2667688458
AG-347-K18_2667688459
AG-347-K18_2667688460
AG-347-K18_2667688466
AG-347-K18_2667688467
AG-347-K18_2667688469
AG-347-K18_2667688473
AG-347-K18_2667688474
AG-347-K18_2667688475
AG-347-K18_2667688478
AG-347-K18_2667688479
AG-347-K18_2667688480
AG-347-K18_2667688482
AG-347-K18_2667688486
AG-347-K18_2667688490
AG-347-K18_2667688491
AG-347-K18_2667688493
AG-347-K18_2667688494
AG-347-K18_2667688499
AG-347-K18_2667688502
AG-347-K18_2667688503
AG-347-K18_2667688507
AG-347-K18_2667688510
AG-347-K18_2667688511
AG-347-K18_2667688512
AG-347-K18_2667688516
AG-347-K18_2667688517
AG-347-K18_2667688520
AG-347-K18_2667688521
AG-347-K18_2667688522
AG-347-K18_2667688523
AG-347-K18_2667688525
AG-347-K18_2667688526
AG-347-K18_2667688531
AG-347-K18_2667688532
AG-347-K18_2667688536
AG-347-K18_2667688540
AG-347-K18_2667688542
AG-347-K18_2667688546
AG-347-K18_2667688547
AG-347-K18_2667688548
AG-347-K18_2667688549
AG-347-K18_2667688550
AG-347-K18_2667688552
AG-347-K18_2667688557
AG-347-K18_2667688558
AG-347-K18_2667688560
AG-347-K18_2667688564
AG-347-K18_2667688567
AG-347-K18_2667688568
AG-347-K18_2667688569
AG-347-K18_2667688570
AG-347-K18_2667688571
AG-347-K18_2667688572
AG-347-K18_2667688574
AG-347-K18_2667688575
AG-347-K18_2667688576
AG-347-K18_2667688577
AG-347-K18_2667688578
AG-347-K18_2667688579
AG-347-K18_2667688580
AG-347-K18_2667688581
AG-347-K18_2667688582
AG-347-K18_2667688585
AG-347-K18_2667688587
AG-347-K18_2667688589
AG-347-K18_2667688591
AG-347-K18_2667688592
AG-347-K18_2667688593
AG-347-K18_2667688594
AG-347-K18_2667688596
AG-347-K18_2667688597
AG-347-K18_2667688598
AG-347-K18_2667688600
AG-347-K18_2667688603
AG-347-K18_2667688604
AG-347-K18_2667688605
AG-347-K18_2667688606
AG-347-K18_2667688609
AG-347-K18_2667688611
AG-347-K18_2667688616
AG-347-K18_2667688617
AG-347-K18_2667688618
AG-347-K18_2667688619
AG-347-K18_2667688620
AG-347-K18_2667688627
AG-347-K18_2667688628
AG-347-K18_2667688632
AG-347-K18_2667688633
AG-347-K18_2667688639
AG-347-K18_2667688640
AG-347-K18_2667688641
AG-347-K18_2667688642
AG-347-K18_2667688644
AG-347-K18_2667688645
AG-347-K18_2667688646
AG-347-K18_2667688647
AG-347-K18_2667688656
AG-347-K18_2667688658
AG-347-K18_2667688663
AG-347-K18_2667688667
AG-347-K18_2667688672
AG-347-K18_2667688679
AG-347-K18_2667688681
AG-347-K18_2667688684
AG-347-K18_2667688691
AG-347-K18_2667688692
AG-347-K18_2667688698
AG-347-K18_2667688699
AG-347-K18_2667688701
AG-347-K18_2667688702
AG-347-K18_2667688703
AG-347-K18_2667688706
AG-347-K18_2667688710
AG-347-K18_2667688711
AG-347-K18_2667688712
AG-347-K18_2667688713
AG-347-K18_2667688718
AG-347-K18_2667688727
AG-347-K18_2667688732
AG-347-K18_2667688737
AG-347-K18_2667688738
AG-347-K18_2667688741
AG-347-K18_2667688742
AG-347-K18_2667688743
AG-347-K18_2667688744
AG-347-K18_2667688745
AG-347-K18_2667688747
AG-347-K18_2667688753
AG-347-K18_2667688756
AG-347-K18_2667688763
AG-347-K18_2667688764
AG-347-K18_2667688765
AG-347-K18_2667688770
AG-347-K18_2667688774
AG-347-K18_2667688776
AG-347-K18_2667688778
AG-347-K18_2667688780
AG-347-K18_2667688781
AG-347-K18_2667688782
AG-347-K18_2667688783
AG-347-K18_2667688785
AG-347-K18_2667688786
AG-347-K18_2667688787
AG-347-K18_2667688789
AG-347-K18_2667688790
AG-347-K18_2667688792
AG-347-K18_2667688793
AG-347-K18_2667688796
AG-347-K18_2667688801
AG-347-K18_2667688802
AG-347-K18_2667688804
AG-347-K18_2667688806
AG-347-K18_2667688813
AG-347-K18_2667688814
AG-347-K18_2667688816
AG-347-K18_2667688820
AG-347-K18_2667688822
AG-347-K18_2667688823
AG-347-K18_2667688828
AG-347-K18_2667688830
AG-347-K18_2667688831
AG-347-K18_2667688832
AG-347-K18_2667688833
AG-347-K18_2667688835
AG-347-K18_2667688851
AG-347-K18_2667688852
AG-347-K18_2667688860
AG-347-K18_2667688862
AG-347-K18_2667688864
AG-347-K18_2667688865
AG-347-K18_2667688867
AG-347-K18_2667688870
AG-347-K18_2667688874
AG-347-K18_2667688881
AG-347-K18_2667688885
AG-347-K18_2667688886
AG-347-K18_2667688887
AG-347-K18_2667688888
AG-347-K18_2667688889
AG-347-K18_2667688890
AG-347-K18_2667688891
AG-347-K18_2667688892
AG-347-K18_2667688893
AG-347-K18_2667688895
AG-347-K18_2667688896
AG-347-K18_2667688897
AG-347-K18_2667688898
AG-347-K18_2667688899
AG-347-K18_2667688900
AG-347-K18_2667688901
AG-347-K18_2667688902
AG-347-K18_2667688903
AG-347-K18_2667688904
AG-347-K18_2667688905
AG-347-K18_2667688906
AG-347-K18_2667688907
AG-347-K18_2667688908
AG-347-K18_2667688909
AG-347-K18_2667688910
AG-347-K18_2667688911
AG-347-K18_2667688912
AG-347-K18_2667688914
AG-347-K18_2667688916
AG-347-K18_2667688920
AG-347-K18_2667688921
AG-347-K18_2667688925
AG-347-K18_2667688930
AG-347-K18_2667688932
AG-347-K18_2667688933
AG-347-K18_2667688934
AG-347-K18_2667688935
AG-347-K18_2667688936
AG-347-K18_2667688937
AG-347-K18_2667688938
AG-347-K18_2667688940
AG-347-K18_2667688942
AG-347-K18_2667688943
AG-347-K18_2667688944
AG-347-K18_2667688951
AG-347-K18_2667688953
AG-347-K18_2667688954
AG-347-K18_2667688955
AG-347-K18_2667688956
AG-347-K18_2667688957
AG-347-K18_2667688959
AG-347-K18_2667688960
AG-347-K18_2667688961
AG-347-K18_2667688962
AG-347-K18_2667688964
AG-347-K18_2667688966
AG-347-K18_2667688971
AG-347-K18_2667688974
AG-347-K18_2667688975
AG-347-K18_2667688979
AG-347-K18_2667688980
AG-347-K18_2667688981
AG-347-K18_2667688982
AG-347-K18_2667688983
AG-347-K18_2667688985
AG-347-K18_2667688986
AG-347-K18_2667688988
AG-347-K18_2667688989
AG-347-K18_2667688990
AG-347-K18_2667688992
AG-347-K18_2667688993
AG-347-K18_2667688994
AG-347-K18_2667688995
AG-347-K18_2667688996
AG-347-K18_2667688997
AG-347-K18_2667689001
AG-347-K18_2667689004
AG-347-K18_2667689005
AG-347-K18_2667689008
AG-347-K18_2667689009
AG-347-K18_2667689010
AG-347-K18_2667689011
AG-347-K18_2667689013
AG-347-K18_2667689014
AG-347-K18_2667689022
AG-347-K18_2667689053
AG-347-K18_2667689063
AG-347-K18_2667689065
AG-347-K18_2667689070
AG-347-K18_2667689074
AG-347-K18_2667689079
AG-347-K18_2667689090
AG-347-K18_2667689091
AG-347-K18_2667689096
AG-347-K18_2667689121
AG-347-K18_2667689122
AG-347-K18_2667689129
AG-347-K18_2667689130
AG-347-K18_2667689131
AG-347-K18_2667689135
AG-347-K18_2667689136
AG-347-K18_2667689137
AG-347-K18_2667689141
AG-347-K18_2667689142
AG-347-K18_2667689143
AG-347-K18_2667689145
AG-347-K18_2667689152
AG-347-K18_2667689153
AG-347-K18_2667689156
AG-347-K18_2667689158
AG-347-K18_2667689159
AG-347-K18_2667689160
AG-347-K18_2667689162
AG-347-K18_2667689163
AG-347-K18_2667689164
AG-347-K18_2667689165
AG-347-K18_2667689166
AG-347-K18_2667689169
AG-347-K18_2667689170
AG-347-K18_2667689171
AG-347-K18_2667689172
AG-347-K18_2667689174
AG-347-K18_2667689178
AG-347-K18_2667689179
AG-347-K18_2667689182
AG-347-K18_2667689184
AG-347-K18_2667689185
AG-347-K18_2667689186
AG-347-K18_2667689187
AG-347-K18_2667689188
AG-347-K18_2667689189
AG-347-K18_2667689190
AG-347-K18_2667689199
AG-347-K18_2667689200
AG-347-K18_2667689203
AG-347-K18_2667689204
AG-347-K18_2667689205
AG-347-K18_2667689208
AG-347-K18_2667689210
AG-347-K18_2667689211
AG-347-K18_2667689212
AG-347-K18_2667689213
AG-347-K18_2667689217
AG-347-K18_2667689218
AG-347-K18_2667689219
AG-347-K18_2667689221
AG-347-K18_2667689223
AG-347-K18_2667689225
AG-347-K18_2667689228
AG-347-K18_2667689229
AG-347-K18_2667689230
AG-347-K18_2667689232
AG-347-K18_2667689243
AG-347-K18_2667689245
AG-347-K18_2667689258
AG-347-K18_2667689260
AG-347-K18_2667689266
AG-347-K18_2667689268
AG-347-K18_2667689270
AG-347-K18_2667689272
AG-347-K18_2667689274
AG-347-K18_2667689278
AG-347-K18_2667689279
AG-347-K18_2667689280
AG-347-K18_2667689301
AG-347-K18_2667689305
AG-347-K18_2667689309
AG-347-K18_2667689313
AG-347-K18_2667689314
AG-347-K18_2667689316
AG-347-K18_2667689317
AG-347-K18_2667689318
AG-347-K18_2667689320
AG-347-K18_2667689321
AG-347-K18_2667689325
AG-347-K18_2667689327
AG-347-K18_2667689330
AG-347-K18_2667689331
AG-347-K18_2667689332
AG-347-K18_2667689334
AG-347-K18_2667689336
AG-347-K18_2667689338
AG-347-K18_2667689339
AG-347-K18_2667689341
AG-347-K18_2667689343
AG-347-K18_2667689344
AG-347-K18_2667689345
AG-347-K18_2667689349
AG-347-K18_2667689355
AG-347-K18_2667689358
AG-347-K18_2667689362
AG-347-K18_2667689364
AG-347-K18_2667689368
AG-347-K18_2667689371
AG-347-K18_2667689372
AG-347-K18_2667689373
AG-347-K18_2667689374
AG-347-K18_2667689375
AG-347-K18_2667689377
AG-347-K18_2667689379
AG-347-K18_2667689380
AG-347-K18_2667689381
AG-347-K18_2667689384
AG-347-K18_2667689385
AG-347-K18_2667689386
AG-347-K18_2667689387
AG-347-K18_2667689388
AG-347-K18_2667689390
AG-347-K18_2667689391
AG-347-K18_2667689392
AG-347-K18_2667689393
AG-347-K18_2667689395
AG-347-K18_2667689397
AG-347-K18_2667689398
AG-347-K18_2667689402
AG-347-K18_2667689403
AG-347-K18_2667689406
AG-347-K18_2667689409
AG-347-K18_2667689414
AG-347-K18_2667689415
AG-347-K18_2667689421
AG-347-K18_2667689422
AG-347-K18_2667689424
AG-347-K18_2667689426
AG-347-K18_2667689427
AG-347-K18_2667689428
AG-347-K18_2667689430
AG-347-K18_2667689431
AG-347-K18_2667689433
AG-347-K18_2667689437
AG-347-K18_2667689439
AG-347-K18_2667689441
AG-347-K18_2667689443
AG-347-K18_2667689446
AG-347-K18_2667689449
AG-347-K18_2667689470
AG-347-K18_2667689506
AG-347-K18_2667689515
AG-347-K18_2667689524
AG-347-K18_2667689526
AG-347-K18_2667689527
AG-347-K18_2667689528
AG-347-K18_2667689529
AG-347-K18_2667689530
AG-347-K18_2667689531
AG-347-K18_2667689532
AG-347-K18_2667689533
AG-347-K18_2667689535
AG-347-K18_2667689536
AG-347-K18_2667689538
AG-347-K18_2667689539
AG-347-K18_2667689540
AG-347-K18_2667689542
AG-347-K18_2667689545
AG-347-K18_2667689546
AG-347-K18_2667689547
AG-347-K18_2667689548
AG-347-K18_2667689549
AG-347-K18_2667689551
AG-347-K18_2667689552
AG-347-K18_2667689555
AG-347-K18_2667689556
AG-347-K18_2667689557
AG-347-K18_2667689559
AG-347-K18_2667689561
AG-347-K18_2667689568
AG-347-K18_2667689569
AG-347-K18_2667689572
AG-347-K18_2667689574
AG-347-K18_2667689576
AG-347-K18_2667689579
AG-347-K18_2667689580
AG-347-K18_2667689581
AG-347-K18_2667689583
AG-347-K18_2667689587
AG-347-K18_2667689588
AG-347-K18_2667689591
AG-347-K18_2667689593
AG-347-K18_2667689596
AG-347-K18_2667689598
AG-347-K18_2667689599
AG-347-K18_2667689600
AG-347-K18_2667689602
AG-347-K18_2667689609
AG-347-K18_2667689616
AG-347-K18_2667689620
AG-347-K18_2667689622
AG-347-K18_2667689623
AG-347-K18_2667689624
AG-347-K18_2667689626
AG-347-K18_2667689627
AG-347-K18_2667689628
AG-347-K18_2667689629
AG-347-K18_2667689634
AG-347-K18_2667689635
AG-347-K18_2667689639
AG-347-K18_2667689643
AG-347-K18_2667689644
AG-347-K18_2667689645
AG-347-K18_2667689647
AG-347-K18_2667689660
AG-347-K18_2667689684
AG-347-K18_2667689703
AG-347-K18_2667689706
AG-347-K18_2667689707
AG-347-K18_2667689710
AG-347-K18_2667689712
AG-347-K18_2667689714
AG-347-K18_2667689717
AG-347-K18_2667689722
AG-347-K18_2667689724
AG-347-K18_2667689726
AG-347-K18_2667689729
AG-347-K18_2667689732
AG-347-K18_2667689734
AG-347-K18_2667689741
AG-347-K18_2667689745
AG-347-K18_2667689761
AG-347-K18_2667689762
AG-347-K18_2667689763
AG-347-K18_2667689764
AG-347-K18_2667689765
AG-347-K18_2667689766
AG-347-K18_2667689767
AG-347-K18_2667689768
AG-347-K18_2667689769
AG-347-K18_2667689771
AG-347-K18_2667689777
AG-347-K18_2667689780
AG-347-K18_2667689781
AG-347-K18_2667689784
AG-347-K18_2667689786
AG-347-K18_2667689787
AG-347-K18_2667689789
AG-347-K18_2667689790
AG-347-K18_2667689792
AG-347-K18_2667689793
AG-347-K18_2667689796
AG-347-K18_2667689798
AG-347-K18_2667689799
AG-347-K18_2667689800
AG-347-K18_2667689801
AG-347-K18_2667689804
AG-347-K18_2667689805
AG-347-K18_2667689806
AG-347-K18_2667689809
AG-347-K18_2667689810
AG-347-K18_2667689811
AG-347-K18_2667689813
AG-347-K18_2667689814
AG-347-K18_2667689816
AG-347-K18_2667689819
AG-347-K18_2667689820
AG-347-K18_2667689821
AG-347-K18_2667689826
AG-347-K18_2667689831
AG-347-K18_2667689841
AG-347-K18_2667689847
AG-347-K18_2667689857
AG-347-K18_2667689858
AG-347-K18_2667689868
AG-347-K18_2667689870
AG-347-K18_2667689872
AG-347-K18_2667689879
AG-347-K18_2667689881
AG-347-K18_2667689883
AG-347-K18_2667689884
AG-347-K18_2667689886
AG-347-K18_2667689890
AG-347-K18_2667689891
AG-347-K18_2667689892
AG-347-K18_2667689893
AG-347-K18_2667689894
AG-347-K18_2667689895
AG-347-K18_2667689902
AG-347-K18_2667689903
AG-347-K18_2667689904
AG-347-K18_2667689907
AG-347-K18_2667689909
AG-347-K18_2667689910
AG-347-K18_2667689911
AG-347-K18_2667689912
AG-347-K18_2667689913
AG-347-K18_2667689918
AG-347-K18_2667689922
AG-347-K18_2667689923
AG-347-K18_2667689924
AG-347-K18_2667689929
AG-347-K18_2667689930
AG-347-K18_2667689933
AG-347-K18_2667689934
AG-347-K18_2667689935
AG-347-K18_2667689945
AG-347-K18_2667689951
AG-347-K18_2667689953
AG-347-K18_2667689955
AG-347-K18_2667689956
AG-347-K18_2667689958
AG-347-K18_2667689960
AG-347-K18_2667689961
AG-347-K18_2667689962
AG-347-K18_2667689985
AG-347-K18_2667690004
AG-347-K18_2667690008
AG-347-K18_2667690014
AG-347-K18_2667690019
AG-347-K18_2667690020
AG-347-K18_2667690021
AG-347-K18_2667690024
AG-347-K18_2667690025
AG-347-K18_2667690029
AG-347-K18_2667690031
AG-347-K18_2667690046
AG-347-K18_2667690064
AG-347-K18_2667690065
AG-347-K18_2667690069
AG-347-K18_2667690071
AG-347-K18_2667690072
AG-347-K18_2667690074
AG-347-K18_2667690077
AG-347-K18_2667690079
AG-347-K18_2667690080
AG-347-K18_2667690082
AG-347-K18_2667690083
AG-347-K18_2667690086
AG-347-K18_2667690093
AG-347-K18_2667690094
AG-347-K18_2667690095
AG-347-K18_2667690099
AG-347-K18_2667690102
AG-347-K18_2667690109
AG-347-K18_2667690113
AG-347-K18_2667690114
AG-347-K18_2667690115
AG-347-K18_2667690116
AG-347-K18_2667690117
AG-347-K18_2667690119
AG-347-K18_2667690151
AG-347-K18_2667690153
AG-347-K19_2667690160
AG-347-K19_2667690162
AG-347-K19_2667690164
AG-347-K19_2667690167
AG-347-K19_2667690168
AG-347-K19_2667690169
AG-347-K19_2667690170
AG-347-K19_2667690171
AG-347-K19_2667690172
AG-347-K19_2667690173
AG-347-K19_2667690174
AG-347-K19_2667690176
AG-347-K19_2667690177
AG-347-K19_2667690178
AG-347-K19_2667690179
AG-347-K19_2667690180
AG-347-K19_2667690181
AG-347-K19_2667690184
AG-347-K19_2667690188
AG-347-K19_2667690190
AG-347-K19_2667690191
AG-347-K19_2667690196
AG-347-K19_2667690199
AG-347-K19_2667690200
AG-347-K19_2667690201
AG-347-K19_2667690202
AG-347-K19_2667690206
AG-347-K19_2667690208
AG-347-K19_2667690212
AG-347-K19_2667690216
AG-347-K19_2667690217
AG-347-K19_2667690222
AG-347-K19_2667690223
AG-347-K19_2667690225
AG-347-K19_2667690226
AG-347-K19_2667690227
AG-347-K19_2667690228
AG-347-K19_2667690232
AG-347-K19_2667690233
AG-347-K19_2667690237
AG-347-K19_2667690238
AG-347-K19_2667690239
AG-347-K19_2667690242
AG-347-K19_2667690246
AG-347-K19_2667690247
AG-347-K19_2667690249
AG-347-K19_2667690254
AG-347-K19_2667690255
AG-347-K19_2667690257
AG-347-K19_2667690258
AG-347-K19_2667690262
AG-347-K19_2667690266
AG-347-K19_2667690268
AG-347-K19_2667690269
AG-347-K19_2667690270
AG-347-K19_2667690273
AG-347-K19_2667690274
AG-347-K19_2667690275
AG-347-K19_2667690279
AG-347-K19_2667690281
AG-347-K19_2667690282
AG-347-K19_2667690288
AG-347-K19_2667690289
AG-347-K19_2667690290
AG-347-K19_2667690292
AG-347-K19_2667690295
AG-347-K19_2667690296
AG-347-K19_2667690300
AG-347-K19_2667690301
AG-347-K19_2667690303
AG-347-K19_2667690304
AG-347-K19_2667690305
AG-347-K19_2667690313
AG-347-K19_2667690332
AG-347-K19_2667690345
AG-347-K19_2667690383
AG-347-K19_2667690387
AG-347-K19_2667690388
AG-347-K19_2667690390
AG-347-K19_2667690391
AG-347-K19_2667690392
AG-347-K19_2667690395
AG-347-K19_2667690397
AG-347-K19_2667690401
AG-347-K19_2667690402
AG-347-K19_2667690404
AG-347-K19_2667690407
AG-347-K19_2667690408
AG-347-K19_2667690413
AG-347-K19_2667690414
AG-347-K19_2667690415
AG-347-K19_2667690416
AG-347-K19_2667690417
AG-347-K19_2667690423
AG-347-K19_2667690424
AG-347-K19_2667690427
AG-347-K19_2667690431
AG-347-K19_2667690432
AG-347-K19_2667690433
AG-347-K19_2667690439
AG-347-K19_2667690441
AG-347-K19_2667690442
AG-347-K19_2667690443
AG-347-K19_2667690445
AG-347-K19_2667690449
AG-347-K19_2667690450
AG-347-K19_2667690451
AG-347-K19_2667690452
AG-347-K19_2667690455
AG-347-K19_2667690459
AG-347-K19_2667690461
AG-347-K19_2667690465
AG-347-K19_2667690468
AG-347-K19_2667690474
AG-347-K19_2667690478
AG-347-K19_2667690479
AG-347-K19_2667690480
AG-347-K19_2667690482
AG-347-K19_2667690484
AG-347-K19_2667690485
AG-347-K19_2667690487
AG-347-K19_2667690489
AG-347-K19_2667690491
AG-347-K19_2667690492
AG-347-K19_2667690493
AG-347-K19_2667690496
AG-347-K19_2667690498
AG-347-K19_2667690502
AG-347-K19_2667690503
AG-347-K19_2667690505
AG-347-K19_2667690506
AG-347-K19_2667690507
AG-347-K19_2667690509
AG-347-K19_2667690510
AG-347-K19_2667690514
AG-347-K19_2667690518
AG-347-K19_2667690522
AG-347-K19_2667690543
AG-347-K19_2667690544
AG-347-K19_2667690545
AG-347-K19_2667690549
AG-347-K19_2667690551
AG-347-K19_2667690553
AG-347-K19_2667690555
AG-347-K19_2667690557
AG-347-K19_2667690563
AG-347-K19_2667690565
AG-347-K19_2667690568
AG-347-K19_2667690575
AG-347-K19_2667690579
AG-347-K19_2667690580
AG-347-K19_2667690581
AG-347-K19_2667690582
AG-347-K19_2667690583
AG-347-K19_2667690586
AG-347-K19_2667690587
AG-347-K19_2667690588
AG-347-K19_2667690591
AG-347-K19_2667690592
AG-347-K19_2667690593
AG-347-K19_2667690595
AG-347-K19_2667690596
AG-347-K19_2667690598
AG-347-K19_2667690601
AG-347-K19_2667690602
AG-347-K19_2667690603
AG-347-K19_2667690608
AG-347-K19_2667690613
AG-347-K19_2667690623
AG-347-K19_2667690629
AG-347-K19_2667690638
AG-347-K19_2667690639
AG-347-K19_2667690652
AG-347-K19_2667690654
AG-347-K19_2667690657
AG-347-K19_2667690658
AG-347-K19_2667690662
AG-347-K19_2667690663
AG-347-K19_2667690665
AG-347-K19_2667690667
AG-347-K19_2667690668
AG-347-K19_2667690669
AG-347-K19_2667690673
AG-347-K19_2667690674
AG-347-K19_2667690691
AG-347-K19_2667690707
AG-347-K19_2667690710
AG-347-K19_2667690711
AG-347-K19_2667690732
AG-347-K19_2667690763
AG-347-K19_2667690775
AG-347-K19_2667690780
AG-347-K19_2667690782
AG-347-K19_2667690790
AG-347-K19_2667690792
AG-347-K19_2667690797
AG-347-K19_2667690799
AG-347-K19_2667690801
AG-347-K19_2667690803
AG-347-K19_2667690804
AG-347-K19_2667690805
AG-347-K19_2667690807
AG-347-K19_2667690809
AG-347-K19_2667690810
AG-347-K19_2667690814
AG-347-K19_2667690815
AG-347-K19_2667690818
AG-347-K19_2667690821
AG-347-K19_2667690825
AG-347-K19_2667690826
AG-347-K19_2667690832
AG-347-K19_2667690833
AG-347-K19_2667690835
AG-347-K19_2667690837
AG-347-K19_2667690838
AG-347-K19_2667690839
AG-347-K19_2667690841
AG-347-K19_2667690842
AG-347-K19_2667690845
AG-347-K19_2667690849
AG-347-K19_2667690851
AG-347-K19_2667690853
AG-347-K19_2667690855
AG-347-K19_2667690858
AG-347-K19_2667690861
AG-347-K19_2667690882
AG-347-K19_2667690912
AG-347-K19_2667690913
AG-347-K19_2667690914
AG-347-K19_2667690917
AG-347-K19_2667690919
AG-347-K19_2667690921
AG-347-K19_2667690923
AG-347-K19_2667690924
AG-347-K19_2667690925
AG-347-K19_2667690927
AG-347-K19_2667690929
AG-347-K19_2667690930
AG-347-K19_2667690931
AG-347-K19_2667690932
AG-347-K19_2667690934
AG-347-K19_2667690938
AG-347-K19_2667690939
AG-347-K19_2667690940
AG-347-K19_2667690943
AG-347-K19_2667690944
AG-347-K19_2667690953
AG-347-K19_2667690954
AG-347-K19_2667690955
AG-347-K19_2667690956
AG-347-K19_2667690957
AG-347-K19_2667690958
AG-347-K19_2667690959
AG-347-K19_2667690961
AG-347-K19_2667690962
AG-347-K19_2667690964
AG-347-K19_2667690965
AG-347-K19_2667690969
AG-347-K19_2667690970
AG-347-K19_2667690973
AG-347-K19_2667690974
AG-347-K19_2667690975
AG-347-K19_2667690976
AG-347-K19_2667690979
AG-347-K19_2667690980
AG-347-K19_2667690981
AG-347-K19_2667690982
AG-347-K19_2667690983
AG-347-K19_2667690985
AG-347-K19_2667690986
AG-347-K19_2667690987
AG-347-K19_2667690989
AG-347-K19_2667690992
AG-347-K19_2667690993
AG-347-K19_2667690995
AG-347-K19_2667691002
AG-347-K19_2667691004
AG-347-K19_2667691005
AG-347-K19_2667691006
AG-347-K19_2667691010
AG-347-K19_2667691011
AG-347-K19_2667691012
AG-347-K19_2667691013
AG-347-K19_2667691014
AG-347-K19_2667691019
AG-347-K19_2667691021
AG-347-K19_2667691026
AG-347-K19_2667691032
AG-347-K19_2667691035
AG-347-K19_2667691039
AG-347-K19_2667691044
AG-347-K19_2667691053
AG-347-K19_2667691058
AG-347-K19_2667691059
AG-347-K19_2667691060
AG-347-K19_2667691061
AG-347-K19_2667691065
AG-347-K19_2667691068
AG-347-K19_2667691069
AG-347-K19_2667691070
AG-347-K19_2667691072
AG-347-K19_2667691073
AG-347-K19_2667691079
AG-347-K19_2667691081
AG-347-K19_2667691088
AG-347-K19_2667691091
AG-347-K19_2667691093
AG-347-K19_2667691099
AG-347-K19_2667691104
AG-347-K19_2667691108
AG-347-K19_2667691113
AG-347-K19_2667691115
AG-347-K19_2667691122
AG-347-K19_2667691123
AG-347-K19_2667691124
AG-347-K19_2667691125
AG-347-K19_2667691127
AG-347-K19_2667691128
AG-347-K19_2667691129
AG-347-K19_2667691130
AG-347-K19_2667691136
AG-347-K19_2667691137
AG-347-K19_2667691141
AG-347-K19_2667691142
AG-347-K19_2667691149
AG-347-K19_2667691150
AG-347-K19_2667691151
AG-347-K19_2667691152
AG-347-K19_2667691153
AG-347-K19_2667691155
AG-347-K19_2667691157
AG-347-K19_2667691158
AG-347-K19_2667691160
AG-347-K19_2667691162
AG-347-K19_2667691169
AG-347-K19_2667691173
AG-347-K19_2667691178
AG-347-K19_2667691183
AG-347-K19_2667691193
AG-347-K19_2667691196
AG-347-K19_2667691211
AG-347-K19_2667691217
AG-347-K19_2667691219
AG-347-K19_2667691221
AG-347-K19_2667691222
AG-347-K19_2667691224
AG-347-K19_2667691226
AG-347-K19_2667691227
AG-347-K19_2667691228
AG-347-K19_2667691237
AG-347-K19_2667691240
AG-347-K19_2667691241
AG-347-K19_2667691245
AG-347-K19_2667691247
AG-347-K19_2667691248
AG-347-K19_2667691249
AG-347-K19_2667691252
AG-347-K19_2667691253
AG-347-K19_2667691254
AG-347-K19_2667691256
AG-347-K19_2667691259
AG-347-K19_2667691260
AG-347-K19_2667691267
AG-347-K19_2667691269
AG-347-K19_2667691271
AG-347-K19_2667691272
AG-347-K19_2667691273
AG-347-K19_2667691276
AG-347-K19_2667691277
AG-347-K19_2667691279
AG-347-K19_2667691280
AG-347-K19_2667691281
AG-347-K19_2667691282
AG-347-K19_2667691283
AG-347-K19_2667691286
AG-347-K19_2667691287
AG-347-K19_2667691289
AG-347-K19_2667691290
AG-347-K19_2667691291
AG-347-K19_2667691297
AG-347-K19_2667691301
AG-347-K19_2667691304
AG-347-K19_2667691306
AG-347-K19_2667691307
AG-347-K19_2667691309
AG-347-K19_2667691311
AG-347-K19_2667691320
AG-347-K19_2667691321
AG-347-K19_2667691337
AG-347-K19_2667691339
AG-347-K19_2667691340
AG-347-K19_2667691341
AG-347-K19_2667691342
AG-347-K19_2667691344
AG-347-K19_2667691349
AG-347-K19_2667691350
AG-347-K19_2667691352
AG-347-K19_2667691356
AG-347-K19_2667691360
AG-347-K19_2667691361
AG-347-K19_2667691362
AG-347-K19_2667691367
AG-347-K19_2667691368
AG-347-K19_2667691371
AG-347-K19_2667691372
AG-347-K19_2667691373
AG-347-K19_2667691375
AG-347-K19_2667691376
AG-347-K19_2667691378
AG-347-K19_2667691380
AG-347-K19_2667691382
AG-347-K19_2667691385
AG-347-K19_2667691386
AG-347-K19_2667691388
AG-347-K19_2667691389
AG-347-K19_2667691391
AG-347-K19_2667691392
AG-347-K19_2667691393
AG-347-K19_2667691396
AG-347-K19_2667691397
AG-347-K19_2667691400
AG-347-K19_2667691406
AG-347-K19_2667691408
AG-347-K19_2667691409
AG-347-K19_2667691410
AG-347-K19_2667691411
AG-347-K19_2667691412
AG-347-K19_2667691413
AG-347-K19_2667691414
AG-347-K19_2667691415
AG-347-K19_2667691416
AG-347-K19_2667691425
AG-347-K19_2667691427
AG-347-K19_2667691429
AG-347-K19_2667691431
AG-347-K19_2667691432
AG-347-K19_2667691436
AG-347-K19_2667691439
AG-347-K19_2667691440
AG-347-K19_2667691442
AG-347-K19_2667691443
AG-347-K19_2667691445
AG-347-K19_2667691446
AG-347-K19_2667691447
AG-347-K19_2667691449
AG-347-K19_2667691450
AG-347-K19_2667691451
AG-347-K19_2667691452
AG-347-K19_2667691454
AG-347-K19_2667691456
AG-347-K19_2667691458
AG-347-K19_2667691462
AG-347-K19_2667691467
AG-347-K19_2667691468
AG-347-K19_2667691469
AG-347-K19_2667691481
AG-347-K19_2667691482
AG-347-K19_2667691483
AG-347-K19_2667691490
AG-347-K19_2667691493
AG-347-K19_2667691494
AG-347-K19_2667691496
AG-347-K19_2667691497
AG-347-K19_2667691499
AG-347-K19_2667691502
AG-347-K19_2667691504
AG-347-K19_2667691505
AG-347-K19_2667691507
AG-347-K19_2667691508
AG-347-K19_2667691509
AG-347-K19_2667691510
AG-347-K19_2667691511
AG-347-K19_2667691514
AG-347-K19_2667691516
AG-347-K19_2667691518
AG-347-K19_2667691519
AG-347-K19_2667691520
AG-347-K19_2667691525
AG-347-K19_2667691531
AG-347-K19_2667691533
AG-347-K19_2667691535
AG-347-K19_2667691536
AG-347-K19_2667691537
AG-347-K19_2667691538
AG-347-K19_2667691539
AG-347-K19_2667691540
AG-347-K19_2667691541
AG-347-K19_2667691542
AG-347-K19_2667691543
AG-347-K19_2667691544
AG-347-K19_2667691545
AG-347-K19_2667691546
AG-347-K19_2667691547
AG-347-K19_2667691548
AG-347-K19_2667691549
AG-347-K19_2667691550
AG-347-K19_2667691551
AG-347-K19_2667691552
AG-347-K19_2667691554
AG-347-K19_2667691555
AG-347-K19_2667691556
AG-347-K19_2667691557
AG-347-K19_2667691558
AG-347-K19_2667691559
AG-347-K19_2667691560
AG-347-K19_2667691561
AG-347-K19_2667691562
AG-347-K19_2667691564
AG-347-K19_2667691565
AG-347-K19_2667691566
AG-347-K19_2667691568
AG-347-K19_2667691571
AG-347-K19_2667691573
AG-347-K19_2667691574
AG-347-K19_2667691576
AG-347-K19_2667691578
AG-347-K19_2667691585
AG-347-K19_2667691587
AG-347-K19_2667691588
AG-347-K19_2667691592
AG-347-K19_2667691593
AG-347-K19_2667691595
AG-347-K19_2667691596
AG-347-K19_2667691598
AG-347-K19_2667691599
AG-347-K19_2667691600
AG-347-K19_2667691602
AG-347-K19_2667691603
AG-347-K19_2667691604
AG-347-K19_2667691605
AG-347-K19_2667691606
AG-347-K19_2667691607
AG-347-K19_2667691611
AG-347-K19_2667691614
AG-347-K19_2667691615
AG-347-K19_2667691618
AG-347-K19_2667691619
AG-347-K19_2667691620
AG-347-K19_2667691621
AG-347-K19_2667691623
AG-347-K19_2667691624
AG-347-K19_2667691636
AG-347-K19_2667691638
AG-347-K19_2667691659
AG-347-K19_2667691670
AG-347-K19_2667691671
AG-347-K19_2667691672
AG-347-K19_2667691673
AG-347-K19_2667691674
AG-347-K19_2667691675
AG-347-K19_2667691682
AG-347-K19_2667691683
AG-347-K19_2667691684
AG-347-K19_2667691687
AG-347-K19_2667691689
AG-347-K19_2667691690
AG-347-K19_2667691691
AG-347-K19_2667691692
AG-347-K19_2667691693
AG-347-K19_2667691695
AG-347-K19_2667691697
AG-347-K19_2667691698
AG-347-K19_2667691699
AG-347-K19_2667691700
AG-347-K19_2667691701
AG-347-K19_2667691703
AG-347-K19_2667691704
AG-347-K19_2667691705
AG-347-K19_2667691706
AG-347-K19_2667691708
AG-347-K19_2667691710
AG-347-K19_2667691715
AG-347-K19_2667691720
AG-347-K19_2667691727
AG-347-K19_2667691729
AG-347-K19_2667691732
AG-347-K19_2667691735
AG-347-K19_2667691737
AG-347-K19_2667691739
AG-347-K19_2667691744
AG-347-K19_2667691748
AG-347-K19_2667691766
AG-347-K19_2667691782
AG-347-K19_2667691789
AG-347-K19_2667691790
AG-347-K19_2667691791
AG-347-K19_2667691793
AG-347-K19_2667691795
AG-347-K19_2667691796
AG-347-K19_2667691797
AG-347-K19_2667691798
AG-347-K19_2667691801
AG-347-K19_2667691802
AG-347-K19_2667691806
AG-347-K19_2667691810
AG-347-K19_2667691811
AG-347-K19_2667691812
AG-347-K19_2667691813
AG-347-K19_2667691814
AG-347-K19_2667691815
AG-347-K19_2667691816
AG-347-K19_2667691817
AG-347-K19_2667691819
AG-347-K19_2667691833
AG-347-K19_2667691836
AG-347-K19_2667691838
AG-347-K19_2667691841
AG-347-K19_2667691842
AG-347-K19_2667691860
AG-347-K19_2667691861
AG-347-K19_2667691862
AG-347-K19_2667691867
AG-347-K19_2667691869
AG-347-K19_2667691870
AG-347-K19_2667691871
AG-347-K19_2667691872
AG-347-K19_2667691873
AG-347-K19_2667691875
AG-347-K19_2667691876
AG-347-K19_2667691877
AG-347-K19_2667691878
AG-347-K19_2667691880
AG-347-K19_2667691881
AG-347-K19_2667691882
AG-347-K19_2667691885
AG-347-K19_2667691886
AG-347-K19_2667691889
AG-347-K19_2667691890
AG-347-K19_2667691895
AG-347-K19_2667691898
AG-347-K20_2667691900
AG-347-K20_2667691904
AG-347-K20_2667691908
AG-347-K20_2667691929
AG-347-K20_2667691930
AG-347-K20_2667691931
AG-347-K20_2667691935
AG-347-K20_2667691937
AG-347-K20_2667691939
AG-347-K20_2667691941
AG-347-K20_2667691943
AG-347-K20_2667691949
AG-347-K20_2667691951
AG-347-K20_2667691954
AG-347-K20_2667691961
AG-347-K20_2667691965
AG-347-K20_2667691966
AG-347-K20_2667691967
AG-347-K20_2667691968
AG-347-K20_2667691969
AG-347-K20_2667691972
AG-347-K20_2667691973
AG-347-K20_2667691974
AG-347-K20_2667691977
AG-347-K20_2667691978
AG-347-K20_2667691979
AG-347-K20_2667691981
AG-347-K20_2667691982
AG-347-K20_2667691984
AG-347-K20_2667691987
AG-347-K20_2667691988
AG-347-K20_2667691989
AG-347-K20_2667691994
AG-347-K20_2667691999
AG-347-K20_2667692009
AG-347-K20_2667692015
AG-347-K20_2667692024
AG-347-K20_2667692025
AG-347-K20_2667692039
AG-347-K20_2667692041
AG-347-K20_2667692045
AG-347-K20_2667692046
AG-347-K20_2667692048
AG-347-K20_2667692049
AG-347-K20_2667692051
AG-347-K20_2667692053
AG-347-K20_2667692054
AG-347-K20_2667692055
AG-347-K20_2667692059
AG-347-K20_2667692060
AG-347-K20_2667692079
AG-347-K20_2667692095
AG-347-K20_2667692098
AG-347-K20_2667692099
AG-347-K20_2667692100
AG-347-K20_2667692106
AG-347-K20_2667692125
AG-347-K20_2667692126
AG-347-K20_2667692127
AG-347-K20_2667692134
AG-347-K20_2667692137
AG-347-K20_2667692138
AG-347-K20_2667692140
AG-347-K20_2667692141
AG-347-K20_2667692143
AG-347-K20_2667692146
AG-347-K20_2667692148
AG-347-K20_2667692149
AG-347-K20_2667692151
AG-347-K20_2667692152
AG-347-K20_2667692153
AG-347-K20_2667692154
AG-347-K20_2667692155
AG-347-K20_2667692158
AG-347-K20_2667692160
AG-347-K20_2667692162
AG-347-K20_2667692165
AG-347-K20_2667692170
AG-347-K20_2667692172
AG-347-K20_2667692174
AG-347-K20_2667692177
AG-347-K20_2667692180
AG-347-K20_2667692182
AG-347-K20_2667692189
AG-347-K20_2667692194
AG-347-K20_2667692211
AG-347-K20_2667692212
AG-347-K20_2667692213
AG-347-K20_2667692214
AG-347-K20_2667692215
AG-347-K20_2667692216
AG-347-K20_2667692217
AG-347-K20_2667692218
AG-347-K20_2667692219
AG-347-K20_2667692221
AG-347-K20_2667692227
AG-347-K20_2667692230
AG-347-K20_2667692231
AG-347-K20_2667692234
AG-347-K20_2667692235
AG-347-K20_2667692236
AG-347-K20_2667692238
AG-347-K20_2667692239
AG-347-K20_2667692241
AG-347-K20_2667692242
AG-347-K20_2667692245
AG-347-K20_2667692247
AG-347-K20_2667692249
AG-347-K20_2667692251
AG-347-K20_2667692252
AG-347-K20_2667692254
AG-347-K20_2667692255
AG-347-K20_2667692256
AG-347-K20_2667692259
AG-347-K20_2667692260
AG-347-K20_2667692267
AG-347-K20_2667692268
AG-347-K20_2667692270
AG-347-K20_2667692271
AG-347-K20_2667692272
AG-347-K20_2667692273
AG-347-K20_2667692274
AG-347-K20_2667692277
AG-347-K20_2667692279
AG-347-K20_2667692280
AG-347-K20_2667692281
AG-347-K20_2667692283
AG-347-K20_2667692284
AG-347-K20_2667692286
AG-347-K20_2667692287
AG-347-K20_2667692288
AG-347-K20_2667692289
AG-347-K20_2667692290
AG-347-K20_2667692291
AG-347-K20_2667692292
AG-347-K20_2667692293
AG-347-K20_2667692295
AG-347-K20_2667692304
AG-347-K20_2667692308
AG-347-K20_2667692312
AG-347-K20_2667692314
AG-347-K20_2667692315
AG-347-K20_2667692316
AG-347-K20_2667692317
AG-347-K20_2667692318
AG-347-K20_2667692321
AG-347-K20_2667692322
AG-347-K20_2667692327
AG-347-K20_2667692332
AG-347-K20_2667692341
AG-347-K20_2667692346
AG-347-K20_2667692347
AG-347-K20_2667692348
AG-347-K20_2667692349
AG-347-K20_2667692353
AG-347-K20_2667692356
AG-347-K20_2667692357
AG-347-K20_2667692358
AG-347-K20_2667692360
AG-347-K20_2667692361
AG-347-K20_2667692367
AG-347-K20_2667692369
AG-347-K20_2667692376
AG-347-K20_2667692380
AG-347-K20_2667692382
AG-347-K20_2667692388
AG-347-K20_2667692393
AG-347-K20_2667692397
AG-347-K20_2667692402
AG-347-K20_2667692404
AG-347-K20_2667692411
AG-347-K20_2667692412
AG-347-K20_2667692413
AG-347-K20_2667692414
AG-347-K20_2667692416
AG-347-K20_2667692417
AG-347-K20_2667692418
AG-347-K20_2667692419
AG-347-K20_2667692425
AG-347-K20_2667692426
AG-347-K20_2667692430
AG-347-K20_2667692431
AG-347-K20_2667692438
AG-347-K20_2667692439
AG-347-K20_2667692440
AG-347-K20_2667692441
AG-347-K20_2667692442
AG-347-K20_2667692447
AG-347-K20_2667692449
AG-347-K20_2667692452
AG-347-K20_2667692453
AG-347-K20_2667692454
AG-347-K20_2667692455
AG-347-K20_2667692458
AG-347-K20_2667692460
AG-347-K20_2667692461
AG-347-K20_2667692462
AG-347-K20_2667692464
AG-347-K20_2667692465
AG-347-K20_2667692466
AG-347-K20_2667692467
AG-347-K20_2667692469
AG-347-K20_2667692471
AG-347-K20_2667692473
AG-347-K20_2667692476
AG-347-K20_2667692477
AG-347-K20_2667692478
AG-347-K20_2667692479
AG-347-K20_2667692480
AG-347-K20_2667692481
AG-347-K20_2667692482
AG-347-K20_2667692483
AG-347-K20_2667692485
AG-347-K20_2667692486
AG-347-K20_2667692487
AG-347-K20_2667692488
AG-347-K20_2667692489
AG-347-K20_2667692490
AG-347-K20_2667692493
AG-347-K20_2667692500
AG-347-K20_2667692502
AG-347-K20_2667692504
AG-347-K20_2667692505
AG-347-K20_2667692506
AG-347-K20_2667692507
AG-347-K20_2667692508
AG-347-K20_2667692509
AG-347-K20_2667692510
AG-347-K20_2667692511
AG-347-K20_2667692512
AG-347-K20_2667692513
AG-347-K20_2667692514
AG-347-K20_2667692515
AG-347-K20_2667692516
AG-347-K20_2667692517
AG-347-K20_2667692518
AG-347-K20_2667692519
AG-347-K20_2667692520
AG-347-K20_2667692521
AG-347-K20_2667692523
AG-347-K20_2667692524
AG-347-K20_2667692525
AG-347-K20_2667692526
AG-347-K20_2667692527
AG-347-K20_2667692528
AG-347-K20_2667692529
AG-347-K20_2667692530
AG-347-K20_2667692531
AG-347-K20_2667692535
AG-347-K20_2667692542
AG-347-K20_2667692546
AG-347-K20_2667692549
AG-347-K20_2667692551
AG-347-K20_2667692552
AG-347-K20_2667692554
AG-347-K20_2667692556
AG-347-K20_2667692564
AG-347-K20_2667692565
AG-347-K20_2667692581
AG-347-K20_2667692583
AG-347-K20_2667692584
AG-347-K20_2667692585
AG-347-K20_2667692586
AG-347-K20_2667692588
AG-347-K20_2667692593
AG-347-K20_2667692594
AG-347-K20_2667692596
AG-347-K20_2667692600
AG-347-K20_2667692603
AG-347-K20_2667692604
AG-347-K20_2667692610
AG-347-K20_2667692612
AG-347-K20_2667692614
AG-347-K20_2667692616
AG-347-K20_2667692617
AG-347-K20_2667692621
AG-347-K20_2667692624
AG-347-K20_2667692625
AG-347-K20_2667692627
AG-347-K20_2667692628
AG-347-K20_2667692630
AG-347-K20_2667692631
AG-347-K20_2667692632
AG-347-K20_2667692634
AG-347-K20_2667692635
AG-347-K20_2667692636
AG-347-K20_2667692637
AG-347-K20_2667692639
AG-347-K20_2667692641
AG-347-K20_2667692643
AG-347-K20_2667692647
AG-347-K20_2667692652
AG-347-K20_2667692653
AG-347-K20_2667692654
AG-347-K20_2667692657
AG-347-K20_2667692660
AG-347-K20_2667692661
AG-347-K20_2667692665
AG-347-K20_2667692667
AG-347-K20_2667692668
AG-347-K20_2667692669
AG-347-K20_2667692672
AG-347-K20_2667692674
AG-347-K20_2667692676
AG-347-K20_2667692679
AG-347-K20_2667692680
AG-347-K20_2667692687
AG-347-K20_2667692689
AG-347-K20_2667692690
AG-347-K20_2667692691
AG-347-K20_2667692692
AG-347-K20_2667692695
AG-347-K20_2667692697
AG-347-K20_2667692699
AG-347-K20_2667692701
AG-347-K20_2667692702
AG-347-K20_2667692703
AG-347-K20_2667692707
AG-347-K20_2667692708
AG-347-K20_2667692709
AG-347-K20_2667692710
AG-347-K20_2667692712
AG-347-K20_2667692715
AG-347-K20_2667692716
AG-347-K20_2667692717
AG-347-K20_2667692720
AG-347-K20_2667692721
AG-347-K20_2667692730
AG-347-K20_2667692731
AG-347-K20_2667692732
AG-347-K20_2667692733
AG-347-K20_2667692734
AG-347-K20_2667692735
AG-347-K20_2667692736
AG-347-K20_2667692738
AG-347-K20_2667692739
AG-347-K20_2667692741
AG-347-K20_2667692742
AG-347-K20_2667692746
AG-347-K20_2667692747
AG-347-K20_2667692750
AG-347-K20_2667692751
AG-347-K20_2667692752
AG-347-K20_2667692753
AG-347-K20_2667692756
AG-347-K20_2667692757
AG-347-K20_2667692758
AG-347-K20_2667692759
AG-347-K20_2667692760
AG-347-K20_2667692762
AG-347-K20_2667692763
AG-347-K20_2667692764
AG-347-K20_2667692766
AG-347-K20_2667692769
AG-347-K20_2667692770
AG-347-K20_2667692777
AG-347-K20_2667692779
AG-347-K20_2667692780
AG-347-K20_2667692781
AG-347-K20_2667692785
AG-347-K20_2667692786
AG-347-K20_2667692787
AG-347-K20_2667692790
AG-347-K20_2667692796
AG-347-K20_2667692804
AG-347-K20_2667692808
AG-347-K20_2667692809
AG-347-K20_2667692810
AG-347-K20_2667692814
AG-347-K20_2667692817
AG-347-K20_2667692819
AG-347-K20_2667692820
AG-347-K20_2667692824
AG-347-K20_2667692825
AG-347-K20_2667692831
AG-347-K20_2667692833
AG-347-K20_2667692837
AG-347-K20_2667692838
AG-347-K20_2667692840
AG-347-K20_2667692842
AG-347-K20_2667692844
AG-347-K20_2667692845
AG-347-K20_2667692850
AG-347-K20_2667692851
AG-347-K20_2667692852
AG-347-K20_2667692853
AG-347-K20_2667692854
AG-347-K20_2667692860
AG-347-K20_2667692861
AG-347-K20_2667692864
AG-347-K20_2667692868
AG-347-K20_2667692869
AG-347-K20_2667692870
AG-347-K20_2667692876
AG-347-K20_2667692878
AG-347-K20_2667692879
AG-347-K20_2667692880
AG-347-K20_2667692882
AG-347-K20_2667692886
AG-347-K20_2667692888
AG-347-K20_2667692889
AG-347-K20_2667692890
AG-347-K20_2667692891
AG-347-K20_2667692892
AG-347-K20_2667692895
AG-347-K20_2667692896
AG-347-K20_2667692897
AG-347-K20_2667692899
AG-347-K20_2667692901
AG-347-K20_2667692902
AG-347-K20_2667692903
AG-347-K20_2667692904
AG-347-K20_2667692905
AG-347-K20_2667692908
AG-347-K20_2667692912
AG-347-K20_2667692914
AG-347-K20_2667692918
AG-347-K20_2667692921
AG-347-K20_2667692927
AG-347-K20_2667692931
AG-347-K20_2667692932
AG-347-K20_2667692933
AG-347-K20_2667692935
AG-347-K20_2667692937
AG-347-K20_2667692938
AG-347-K20_2667692940
AG-347-K20_2667692942
AG-347-K20_2667692944
AG-347-K20_2667692945
AG-347-K20_2667692946
AG-347-K20_2667692949
AG-347-K20_2667692951
AG-347-K20_2667692955
AG-347-K20_2667692956
AG-347-K20_2667692958
AG-347-K20_2667692959
AG-347-K20_2667692960
AG-347-K20_2667692965
AG-347-K20_2667692967
AG-347-K20_2667692972
AG-347-K20_2667692974
AG-347-K20_2667692976
AG-347-K20_2667692978
AG-347-K20_2667692979
AG-347-K20_2667692980
AG-347-K20_2667692982
AG-347-K20_2667692984
AG-347-K20_2667692985
AG-347-K20_2667692989
AG-347-K20_2667692990
AG-347-K20_2667692992
AG-347-K20_2667692993
AG-347-K20_2667692996
AG-347-K20_2667693000
AG-347-K20_2667693001
AG-347-K20_2667693007
AG-347-K20_2667693008
AG-347-K20_2667693010
AG-347-K20_2667693012
AG-347-K20_2667693013
AG-347-K20_2667693014
AG-347-K20_2667693016
AG-347-K20_2667693017
AG-347-K20_2667693019
AG-347-K20_2667693023
AG-347-K20_2667693025
AG-347-K20_2667693027
AG-347-K20_2667693029
AG-347-K20_2667693032
AG-347-K20_2667693035
AG-347-K20_2667693056
AG-347-K20_2667693063
AG-347-K20_2667693067
AG-347-K20_2667693068
AG-347-K20_2667693073
AG-347-K20_2667693074
AG-347-K20_2667693076
AG-347-K20_2667693077
AG-347-K20_2667693078
AG-347-K20_2667693079
AG-347-K20_2667693083
AG-347-K20_2667693084
AG-347-K20_2667693088
AG-347-K20_2667693089
AG-347-K20_2667693090
AG-347-K20_2667693093
AG-347-K20_2667693097
AG-347-K20_2667693098
AG-347-K20_2667693100
AG-347-K20_2667693105
AG-347-K20_2667693106
AG-347-K20_2667693108
AG-347-K20_2667693109
AG-347-K20_2667693113
AG-347-K20_2667693117
AG-347-K20_2667693119
AG-347-K20_2667693120
AG-347-K20_2667693121
AG-347-K20_2667693124
AG-347-K20_2667693125
AG-347-K20_2667693126
AG-347-K20_2667693130
AG-347-K20_2667693132
AG-347-K20_2667693133
AG-347-K20_2667693139
AG-347-K20_2667693140
AG-347-K20_2667693141
AG-347-K20_2667693143
AG-347-K20_2667693146
AG-347-K20_2667693147
AG-347-K20_2667693150
AG-347-K20_2667693151
AG-347-K20_2667693153
AG-347-K20_2667693154
AG-347-K20_2667693155
AG-347-K20_2667693157
AG-347-K20_2667693159
AG-347-K20_2667693160
AG-347-K20_2667693161
AG-347-K20_2667693162
AG-347-K20_2667693163
AG-347-K20_2667693167
AG-347-K20_2667693168
AG-347-K20_2667693171
AG-347-K20_2667693176
AG-347-K20_2667693177
AG-347-K20_2667693179
AG-347-K20_2667693180
AG-347-K20_2667693181
AG-347-K20_2667693182
AG-347-K20_2667693184
AG-347-K20_2667693185
AG-347-K20_2667693186
AG-347-K20_2667693187
AG-347-K20_2667693188
AG-347-K20_2667693190
AG-347-K20_2667693197
AG-347-K20_2667693198
AG-347-K20_2667693199
AG-347-K20_2667693201
AG-347-K20_2667693203
AG-347-K20_2667693204
AG-347-K20_2667693205
AG-347-K20_2667693206
AG-347-K20_2667693207
AG-347-K20_2667693208
AG-347-K20_2667693210
AG-347-K20_2667693212
AG-347-K20_2667693217
AG-347-K20_2667693221
AG-347-K20_2667693222
AG-347-K20_2667693232
AG-347-K20_2667693244
AG-347-K20_2667693247
AG-347-K20_2667693274
AG-347-K20_2667693304
AG-347-K20_2667693306
AG-347-K20_2667693307
AG-347-K20_2667693308
AG-347-K20_2667693312
AG-347-K20_2667693316
AG-347-K20_2667693317
AG-347-K20_2667693322
AG-347-K20_2667693323
AG-347-K20_2667693324
AG-347-K20_2667693325
AG-347-K20_2667693326
AG-347-K20_2667693328
AG-347-K20_2667693329
AG-347-K20_2667693336
AG-347-K20_2667693340
AG-347-K20_2667693347
AG-347-K20_2667693354
AG-347-K20_2667693356
AG-347-K20_2667693357
AG-347-K20_2667693358
AG-347-K20_2667693360
AG-347-K20_2667693363
AG-347-K20_2667693370
AG-347-K20_2667693378
AG-347-K20_2667693423
AG-347-K20_2667693425
AG-347-K20_2667693428
AG-347-K20_2667693432
AG-347-K20_2667693450
AG-347-K20_2667693469
AG-347-K20_2667693475
AG-347-K20_2667693477
AG-347-K20_2667693479
AG-347-K20_2667693480
AG-347-K20_2667693482
AG-347-K20_2667693484
AG-347-K20_2667693485
AG-347-K20_2667693486
AG-347-K20_2667693494
AG-347-K20_2667693502
AG-347-K20_2667693503
AG-347-K20_2667693505
AG-347-K20_2667693506
AG-347-K20_2667693507
AG-347-K20_2667693508
AG-347-K20_2667693511
AG-347-K20_2667693512
AG-347-K20_2667693516
AG-347-K20_2667693520
AG-347-K20_2667693527
AG-347-K20_2667693528
AG-347-K20_2667693537
AG-347-K20_2667693538
AG-347-K20_2667693542
AG-347-K20_2667693543
AG-347-K20_2667693544
AG-347-K20_2667693545
AG-347-K20_2667693549
AG-347-K20_2667693551
AG-347-K20_2667693553
AG-347-K20_2667693555
AG-347-K20_2667693556
AG-347-K20_2667693557
AG-347-K20_2667693564
AG-347-K20_2667693582
AG-347-K20_2667693583
AG-347-K20_2667693589
AG-347-K20_2667693598
AG-347-K20_2667693599
AG-347-K20_2667693600
AG-347-K20_2667693602
AG-347-K20_2667693604
AG-347-K20_2667693610
AG-347-L02_2667695490
AG-347-L02_2667695492
AG-347-L02_2667695496
AG-347-L02_2667695497
AG-347-L02_2667695499
AG-347-L02_2667695500
AG-347-L02_2667695501
AG-347-L02_2667695503
AG-347-L02_2667695504
AG-347-L02_2667695508
AG-347-L02_2667695512
AG-347-L02_2667695516
AG-347-L02_2667695537
AG-347-L02_2667695538
AG-347-L02_2667695539
AG-347-L02_2667695543
AG-347-L02_2667695545
AG-347-L02_2667695547
AG-347-L02_2667695549
AG-347-L02_2667695551
AG-347-L02_2667695557
AG-347-L02_2667695559
AG-347-L02_2667695562
AG-347-L02_2667695569
AG-347-L02_2667695573
AG-347-L02_2667695574
AG-347-L02_2667695575
AG-347-L02_2667695576
AG-347-L02_2667695577
AG-347-L02_2667695580
AG-347-L02_2667695581
AG-347-L02_2667695582
AG-347-L02_2667695585
AG-347-L02_2667695586
AG-347-L02_2667695587
AG-347-L02_2667695589
AG-347-L02_2667695590
AG-347-L02_2667695592
AG-347-L02_2667695595
AG-347-L02_2667695596
AG-347-L02_2667695597
AG-347-L02_2667695602
AG-347-L02_2667695607
AG-347-L02_2667695617
AG-347-L02_2667695623
AG-347-L02_2667695632
AG-347-L02_2667695633
AG-347-L02_2667695656
AG-347-L02_2667695660
AG-347-L02_2667695671
AG-347-L02_2667695673
AG-347-L02_2667695676
AG-347-L02_2667695677
AG-347-L02_2667695679
AG-347-L02_2667695680
AG-347-L02_2667695682
AG-347-L02_2667695684
AG-347-L02_2667695685
AG-347-L02_2667695686
AG-347-L02_2667695690
AG-347-L02_2667695691
AG-347-L02_2667695710
AG-347-L02_2667695724
AG-347-L02_2667695726
AG-347-L02_2667695727
AG-347-L02_2667695728
AG-347-L02_2667695734
AG-347-L02_2667695753
AG-347-L02_2667695754
AG-347-L02_2667695755
AG-347-L02_2667695762
AG-347-L02_2667695765
AG-347-L02_2667695766
AG-347-L02_2667695768
AG-347-L02_2667695769
AG-347-L02_2667695771
AG-347-L02_2667695774
AG-347-L02_2667695776
AG-347-L02_2667695777
AG-347-L02_2667695779
AG-347-L02_2667695780
AG-347-L02_2667695781
AG-347-L02_2667695782
AG-347-L02_2667695783
AG-347-L02_2667695786
AG-347-L02_2667695788
AG-347-L02_2667695790
AG-347-L02_2667695792
AG-347-L02_2667695797
AG-347-L02_2667695800
AG-347-L02_2667695801
AG-347-L02_2667695802
AG-347-L02_2667695807
AG-347-L02_2667695811
AG-347-L02_2667695813
AG-347-L02_2667695815
AG-347-L02_2667695817
AG-347-L02_2667695818
AG-347-L02_2667695819
AG-347-L02_2667695820
AG-347-L02_2667695822
AG-347-L02_2667695823
AG-347-L02_2667695824
AG-347-L02_2667695826
AG-347-L02_2667695827
AG-347-L02_2667695829
AG-347-L02_2667695830
AG-347-L02_2667695833
AG-347-L02_2667695839
AG-347-L02_2667695840
AG-347-L02_2667695842
AG-347-L02_2667695844
AG-347-L02_2667695846
AG-347-L02_2667695852
AG-347-L02_2667695853
AG-347-L02_2667695856
AG-347-L02_2667695860
AG-347-L02_2667695862
AG-347-L02_2667695863
AG-347-L02_2667695868
AG-347-L02_2667695870
AG-347-L02_2667695871
AG-347-L02_2667695872
AG-347-L02_2667695873
AG-347-L02_2667695875
AG-347-L02_2667695891
AG-347-L02_2667695892
AG-347-L02_2667695900
AG-347-L02_2667695902
AG-347-L02_2667695904
AG-347-L02_2667695905
AG-347-L02_2667695907
AG-347-L02_2667695910
AG-347-L02_2667695914
AG-347-L02_2667695921
AG-347-L02_2667695925
AG-347-L02_2667695926
AG-347-L02_2667695927
AG-347-L02_2667695928
AG-347-L02_2667695929
AG-347-L02_2667695930
AG-347-L02_2667695931
AG-347-L02_2667695932
AG-347-L02_2667695933
AG-347-L02_2667695935
AG-347-L02_2667695936
AG-347-L02_2667695937
AG-347-L02_2667695938
AG-347-L02_2667695939
AG-347-L02_2667695940
AG-347-L02_2667695941
AG-347-L02_2667695942
AG-347-L02_2667695943
AG-347-L02_2667695944
AG-347-L02_2667695945
AG-347-L02_2667695946
AG-347-L02_2667695947
AG-347-L02_2667695948
AG-347-L02_2667695949
AG-347-L02_2667695950
AG-347-L02_2667695951
AG-347-L02_2667695952
AG-347-L02_2667695954
AG-347-L02_2667695956
AG-347-L02_2667695964
AG-347-L02_2667695965
AG-347-L02_2667695968
AG-347-L02_2667695973
AG-347-L02_2667695975
AG-347-L02_2667695985
AG-347-L02_2667696007
AG-347-L02_2667696009
AG-347-L02_2667696018
AG-347-L02_2667696020
AG-347-L02_2667696021
AG-347-L02_2667696022
AG-347-L02_2667696025
AG-347-L02_2667696027
AG-347-L02_2667696029
AG-347-L02_2667696031
AG-347-L02_2667696032
AG-347-L02_2667696033
AG-347-L02_2667696037
AG-347-L02_2667696038
AG-347-L02_2667696039
AG-347-L02_2667696040
AG-347-L02_2667696042
AG-347-L02_2667696046
AG-347-L02_2667696047
AG-347-L02_2667696048
AG-347-L02_2667696051
AG-347-L02_2667696052
AG-347-L02_2667696061
AG-347-L02_2667696062
AG-347-L02_2667696063
AG-347-L02_2667696064
AG-347-L02_2667696065
AG-347-L02_2667696066
AG-347-L02_2667696067
AG-347-L02_2667696069
AG-347-L02_2667696070
AG-347-L02_2667696072
AG-347-L02_2667696073
AG-347-L02_2667696077
AG-347-L02_2667696078
AG-347-L02_2667696080
AG-347-L02_2667696081
AG-347-L02_2667696082
AG-347-L02_2667696083
AG-347-L02_2667696086
AG-347-L02_2667696087
AG-347-L02_2667696088
AG-347-L02_2667696089
AG-347-L02_2667696090
AG-347-L02_2667696092
AG-347-L02_2667696093
AG-347-L02_2667696094
AG-347-L02_2667696096
AG-347-L02_2667696099
AG-347-L02_2667696100
AG-347-L02_2667696107
AG-347-L02_2667696109
AG-347-L02_2667696110
AG-347-L02_2667696111
AG-347-L02_2667696115
AG-347-L02_2667696116
AG-347-L02_2667696117
AG-347-L02_2667696121
AG-347-L02_2667696122
AG-347-L02_2667696123
AG-347-L02_2667696128
AG-347-L02_2667696132
AG-347-L02_2667696133
AG-347-L02_2667696138
AG-347-L02_2667696139
AG-347-L02_2667696140
AG-347-L02_2667696141
AG-347-L02_2667696142
AG-347-L02_2667696144
AG-347-L02_2667696145
AG-347-L02_2667696150
AG-347-L02_2667696157
AG-347-L02_2667696161
AG-347-L02_2667696168
AG-347-L02_2667696175
AG-347-L02_2667696177
AG-347-L02_2667696178
AG-347-L02_2667696179
AG-347-L02_2667696181
AG-347-L02_2667696184
AG-347-L02_2667696186
AG-347-L02_2667696187
AG-347-L02_2667696189
AG-347-L02_2667696191
AG-347-L02_2667696199
AG-347-L02_2667696200
AG-347-L02_2667696203
AG-347-L02_2667696206
AG-347-L02_2667696208
AG-347-L02_2667696212
AG-347-L02_2667696213
AG-347-L02_2667696217
AG-347-L02_2667696218
AG-347-L02_2667696219
AG-347-L02_2667696229
AG-347-L02_2667696230
AG-347-L02_2667696232
AG-347-L02_2667696234
AG-347-L02_2667696237
AG-347-L02_2667696238
AG-347-L02_2667696245
AG-347-L02_2667696247
AG-347-L02_2667696249
AG-347-L02_2667696250
AG-347-L02_2667696251
AG-347-L02_2667696254
AG-347-L02_2667696255
AG-347-L02_2667696257
AG-347-L02_2667696258
AG-347-L02_2667696259
AG-347-L02_2667696260
AG-347-L02_2667696261
AG-347-L02_2667696264
AG-347-L02_2667696266
AG-347-L02_2667696267
AG-347-L02_2667696268
AG-347-L02_2667696270
AG-347-L02_2667696271
AG-347-L02_2667696273
AG-347-L02_2667696274
AG-347-L02_2667696275
AG-347-L02_2667696276
AG-347-L02_2667696277
AG-347-L02_2667696278
AG-347-L02_2667696279
AG-347-L02_2667696280
AG-347-L02_2667696282
AG-347-L02_2667696291
AG-347-L02_2667696300
AG-347-L02_2667696302
AG-347-L02_2667696303
AG-347-L02_2667696304
AG-347-L02_2667696305
AG-347-L02_2667696306
AG-347-L02_2667696309
AG-347-L02_2667696310
AG-347-L02_2667696313
AG-347-L02_2667696317
AG-347-L02_2667696319
AG-347-L02_2667696323
AG-347-L02_2667696324
AG-347-L02_2667696325
AG-347-L02_2667696326
AG-347-L02_2667696327
AG-347-L02_2667696329
AG-347-L02_2667696334
AG-347-L02_2667696335
AG-347-L02_2667696337
AG-347-L02_2667696341
AG-347-L02_2667696344
AG-347-L02_2667696345
AG-347-L02_2667696346
AG-347-L02_2667696347
AG-347-L02_2667696348
AG-347-L02_2667696349
AG-347-L02_2667696351
AG-347-L02_2667696352
AG-347-L02_2667696353
AG-347-L02_2667696354
AG-347-L02_2667696355
AG-347-L02_2667696356
AG-347-L02_2667696357
AG-347-L02_2667696358
AG-347-L02_2667696361
AG-347-L02_2667696363
AG-347-L02_2667696365
AG-347-L02_2667696367
AG-347-L02_2667696368
AG-347-L02_2667696369
AG-347-L02_2667696370
AG-347-L02_2667696372
AG-347-L02_2667696373
AG-347-L02_2667696374
AG-347-L02_2667696376
AG-347-L02_2667696379
AG-347-L02_2667696380
AG-347-L02_2667696381
AG-347-L02_2667696382
AG-347-L02_2667696385
AG-347-L02_2667696387
AG-347-L02_2667696392
AG-347-L02_2667696393
AG-347-L02_2667696394
AG-347-L02_2667696395
AG-347-L02_2667696396
AG-347-L02_2667696403
AG-347-L02_2667696404
AG-347-L02_2667696408
AG-347-L02_2667696410
AG-347-L02_2667696411
AG-347-L02_2667696413
AG-347-L02_2667696415
AG-347-L02_2667696422
AG-347-L02_2667696426
AG-347-L02_2667696431
AG-347-L02_2667696436
AG-347-L02_2667696445
AG-347-L02_2667696447
AG-347-L02_2667696462
AG-347-L02_2667696468
AG-347-L02_2667696470
AG-347-L02_2667696472
AG-347-L02_2667696473
AG-347-L02_2667696475
AG-347-L02_2667696477
AG-347-L02_2667696478
AG-347-L02_2667696479
AG-347-L02_2667696502
AG-347-L02_2667696521
AG-347-L02_2667696524
AG-347-L02_2667696525
AG-347-L02_2667696530
AG-347-L02_2667696531
AG-347-L02_2667696533
AG-347-L02_2667696534
AG-347-L02_2667696535
AG-347-L02_2667696536
AG-347-L02_2667696540
AG-347-L02_2667696541
AG-347-L02_2667696545
AG-347-L02_2667696546
AG-347-L02_2667696547
AG-347-L02_2667696550
AG-347-L02_2667696554
AG-347-L02_2667696555
AG-347-L02_2667696558
AG-347-L02_2667696563
AG-347-L02_2667696564
AG-347-L02_2667696566
AG-347-L02_2667696567
AG-347-L02_2667696571
AG-347-L02_2667696575
AG-347-L02_2667696577
AG-347-L02_2667696578
AG-347-L02_2667696579
AG-347-L02_2667696582
AG-347-L02_2667696583
AG-347-L02_2667696584
AG-347-L02_2667696588
AG-347-L02_2667696590
AG-347-L02_2667696591
AG-347-L02_2667696597
AG-347-L02_2667696598
AG-347-L02_2667696599
AG-347-L02_2667696601
AG-347-L02_2667696604
AG-347-L02_2667696605
AG-347-L02_2667696608
AG-347-L02_2667696609
AG-347-L02_2667696611
AG-347-L02_2667696612
AG-347-L02_2667696613
AG-347-L02_2667696622
AG-347-L02_2667696627
AG-347-L02_2667696629
AG-347-L02_2667696634
AG-347-L02_2667696636
AG-347-L02_2667696638
AG-347-L02_2667696640
AG-347-L02_2667696641
AG-347-L02_2667696642
AG-347-L02_2667696644
AG-347-L02_2667696646
AG-347-L02_2667696647
AG-347-L02_2667696651
AG-347-L02_2667696652
AG-347-L02_2667696654
AG-347-L02_2667696655
AG-347-L02_2667696658
AG-347-L02_2667696662
AG-347-L02_2667696663
AG-347-L02_2667696669
AG-347-L02_2667696670
AG-347-L02_2667696672
AG-347-L02_2667696674
AG-347-L02_2667696675
AG-347-L02_2667696676
AG-347-L02_2667696693
AG-347-L02_2667696694
AG-347-L02_2667696726
AG-347-L02_2667696727
AG-347-L02_2667696729
AG-347-L02_2667696730
AG-347-L02_2667696731
AG-347-L02_2667696732
AG-347-L02_2667696735
AG-347-L02_2667696736
AG-347-L02_2667696739
AG-347-L02_2667696743
AG-347-L02_2667696744
AG-347-L02_2667696745
AG-347-L02_2667696746
AG-347-L02_2667696747
AG-347-L02_2667696748
AG-347-L02_2667696750
AG-347-L02_2667696751
AG-347-L02_2667696752
AG-347-L02_2667696754
AG-347-L02_2667696755
AG-347-L02_2667696757
AG-347-L02_2667696758
AG-347-L02_2667696759
AG-347-L02_2667696760
AG-347-L02_2667696761
AG-347-L02_2667696767
AG-347-L02_2667696769
AG-347-L02_2667696778
AG-347-L02_2667696810
AG-347-L02_2667696836
AG-347-L02_2667696838
AG-347-L02_2667696839
AG-347-L02_2667696840
AG-347-L02_2667696841
AG-347-L02_2667696842
AG-347-L02_2667696843
AG-347-L02_2667696850
AG-347-L02_2667696851
AG-347-L02_2667696852
AG-347-L02_2667696855
AG-347-L02_2667696857
AG-347-L02_2667696858
AG-347-L02_2667696859
AG-347-L02_2667696860
AG-347-L02_2667696861
AG-347-L02_2667696866
AG-347-L02_2667696870
AG-347-L02_2667696871
AG-347-L02_2667696872
AG-347-L02_2667696877
AG-347-L02_2667696878
AG-347-L02_2667696881
AG-347-L02_2667696882
AG-347-L02_2667696883
AG-347-L02_2667696886
AG-347-L02_2667696888
AG-347-L02_2667696889
AG-347-L02_2667696890
AG-347-L02_2667696892
AG-347-L02_2667696894
AG-347-L02_2667696896
AG-347-L02_2667696897
AG-347-L02_2667696899
AG-347-L02_2667696901
AG-347-L02_2667696902
AG-347-L02_2667696903
AG-347-L02_2667696907
AG-347-L02_2667696913
AG-347-L02_2667696916
AG-347-L02_2667696920
AG-347-L02_2667696922
AG-347-L02_2667696926
AG-347-L02_2667696929
AG-347-L02_2667696930
AG-347-L02_2667696931
AG-347-L02_2667696932
AG-347-L02_2667696933
AG-347-L02_2667696935
AG-347-L02_2667696937
AG-347-L02_2667696938
AG-347-L02_2667696939
AG-347-L02_2667696943
AG-347-L02_2667696978
AG-347-L02_2667696999
AG-347-L02_2667697002
AG-347-L02_2667697005
AG-347-L02_2667697007
AG-347-L02_2667697009
AG-347-L02_2667697011
AG-347-L02_2667697016
AG-347-L02_2667697017
AG-347-L02_2667697018
AG-347-L02_2667697019
AG-347-L02_2667697020
AG-347-L02_2667697021
AG-347-L02_2667697022
AG-347-L02_2667697023
AG-347-L02_2667697024
AG-347-L02_2667697041
AG-347-L02_2667697046
AG-347-L02_2667697053
AG-347-L02_2667697055
AG-347-L02_2667697058
AG-347-L02_2667697061
AG-347-L02_2667697063
AG-347-L02_2667697066
AG-347-L02_2667697067
AG-347-L02_2667697071
AG-347-L02_2667697076
AG-347-L02_2667697077
AG-347-L02_2667697078
AG-347-L02_2667697080
AG-347-L02_2667697081
AG-347-L02_2667697085
AG-347-L02_2667697107
AG-347-L02_2667697112
AG-347-L02_2667697118
AG-347-L02_2667697119
AG-347-L02_2667697126
AG-347-L02_2667697128
AG-347-L02_2667697129
AG-347-L02_2667697130
AG-347-L02_2667697131
AG-347-L02_2667697132
AG-347-L02_2667697134
AG-347-L02_2667697135
AG-347-L02_2667697136
AG-347-L02_2667697137
AG-347-L02_2667697138
AG-347-L02_2667697143
AG-347-L02_2667697144
AG-347-L02_2667697145
AG-347-L02_2667697146
AG-347-L02_2667697147
AG-347-L02_2667697154
AG-347-L02_2667697155
AG-347-L02_2667697158
AG-347-L02_2667697162
AG-347-L02_2667697163
AG-347-L02_2667697164
AG-347-L02_2667697165
AG-347-L02_2667697167
AG-347-L02_2667697173
AG-347-L02_2667697178
AG-347-L02_2667697182
AG-347-L02_2667697187
AG-347-L02_2667697189
AG-347-L02_2667697193
AG-347-L02_2667697196
AG-347-L02_2667697205
AG-347-L02_2667697210
AG-347-L02_2667697211
AG-347-L02_2667697212
AG-347-L02_2667697213
AG-347-L02_2667697214
AG-347-L02_2667697216
AG-347-L02_2667697219
AG-347-L02_2667697226
AG-347-L02_2667697228
AG-347-L02_2667697232
AG-347-L02_2667697234
AG-347-L02_2667697235
AG-347-L02_2667697236
AG-347-L02_2667697238
AG-347-L02_2667697258
AG-347-L02_2667697259
AG-347-L02_2667697262
AG-347-L02_2667697263
AG-347-L02_2667697267
AG-347-L02_2667697268
AG-347-L02_2667697269
AG-347-L02_2667697270
AG-347-L02_2667697271
AG-347-L02_2667697272
AG-347-L02_2667697274
AG-347-L02_2667697275
AG-347-L02_2667697276
AG-347-L02_2667697277
AG-347-L02_2667697280
AG-347-L02_2667697282
AG-347-L02_2667697291
AG-347-L02_2667697298
AG-347-L02_2667697300
AG-347-L02_2667697301
AG-347-L02_2667697302
AG-347-L02_2667697304
AG-347-L21_2667702608
AG-347-L21_2667702609
AG-347-L21_2667702610
AG-347-L21_2667702613
AG-347-L21_2667702615
AG-347-L21_2667702616
AG-347-L21_2667702617
AG-347-L21_2667702618
AG-347-L21_2667702622
AG-347-L21_2667702623
AG-347-L21_2667702624
AG-347-L21_2667702625
AG-347-L21_2667702627
AG-347-L21_2667702629
AG-347-L21_2667702631
AG-347-L21_2667702634
AG-347-L21_2667702635
AG-347-L21_2667702636
AG-347-L21_2667702638
AG-347-L21_2667702648
AG-347-L21_2667702650
AG-347-L21_2667702675
AG-347-L21_2667702702
AG-347-L21_2667702703
AG-347-L21_2667702730
AG-347-L21_2667702731
AG-347-L21_2667702733
AG-347-L21_2667702734
AG-347-L21_2667702735
AG-347-L21_2667702736
AG-347-L21_2667702739
AG-347-L21_2667702740
AG-347-L21_2667702743
AG-347-L21_2667702747
AG-347-L21_2667702748
AG-347-L21_2667702749
AG-347-L21_2667702750
AG-347-L21_2667702751
AG-347-L21_2667702752
AG-347-L21_2667702754
AG-347-L21_2667702755
AG-347-L21_2667702756
AG-347-L21_2667702758
AG-347-L21_2667702759
AG-347-L21_2667702761
AG-347-L21_2667702762
AG-347-L21_2667702763
AG-347-L21_2667702764
AG-347-L21_2667702765
AG-347-L21_2667702769
AG-347-L21_2667702770
AG-347-L21_2667702773
AG-347-L21_2667702778
AG-347-L21_2667702779
AG-347-L21_2667702781
AG-347-L21_2667702782
AG-347-L21_2667702783
AG-347-L21_2667702784
AG-347-L21_2667702786
AG-347-L21_2667702787
AG-347-L21_2667702788
AG-347-L21_2667702789
AG-347-L21_2667702790
AG-347-L21_2667702792
AG-347-L21_2667702799
AG-347-L21_2667702800
AG-347-L21_2667702801
AG-347-L21_2667702803
AG-347-L21_2667702805
AG-347-L21_2667702806
AG-347-L21_2667702807
AG-347-L21_2667702808
AG-347-L21_2667702809
AG-347-L21_2667702810
AG-347-L21_2667702811
AG-347-L21_2667702813
AG-347-L21_2667702814
AG-347-L21_2667702818
AG-347-L21_2667702822
AG-347-L21_2667702823
AG-347-L21_2667702828
AG-347-L21_2667702830
AG-347-L21_2667702832
AG-347-L21_2667702833
AG-347-L21_2667702834
AG-347-L21_2667702835
AG-347-L21_2667702836
AG-347-L21_2667702837
AG-347-L21_2667702838
AG-347-L21_2667702839
AG-347-L21_2667702840
AG-347-L21_2667702841
AG-347-L21_2667702842
AG-347-L21_2667702843
AG-347-L21_2667702844
AG-347-L21_2667702847
AG-347-L21_2667702848
AG-347-L21_2667702850
AG-347-L21_2667702854
AG-347-L21_2667702855
AG-347-L21_2667702856
AG-347-L21_2667702859
AG-347-L21_2667702860
AG-347-L21_2667702861
AG-347-L21_2667702863
AG-347-L21_2667702867
AG-347-L21_2667702871
AG-347-L21_2667702872
AG-347-L21_2667702874
AG-347-L21_2667702875
AG-347-L21_2667702880
AG-347-L21_2667702883
AG-347-L21_2667702884
AG-347-L21_2667702888
AG-347-L21_2667702891
AG-347-L21_2667702892
AG-347-L21_2667702893
AG-347-L21_2667702897
AG-347-L21_2667702898
AG-347-L21_2667702902
AG-347-L21_2667702903
AG-347-L21_2667702904
AG-347-L21_2667702905
AG-347-L21_2667702907
AG-347-L21_2667702908
AG-347-L21_2667702913
AG-347-L21_2667702914
AG-347-L21_2667702918
AG-347-L21_2667702922
AG-347-L21_2667702924
AG-347-L21_2667702928
AG-347-L21_2667702929
AG-347-L21_2667702930
AG-347-L21_2667702931
AG-347-L21_2667702932
AG-347-L21_2667702934
AG-347-L21_2667702939
AG-347-L21_2667702940
AG-347-L21_2667702942
AG-347-L21_2667702946
AG-347-L21_2667702949
AG-347-L21_2667702950
AG-347-L21_2667702951
AG-347-L21_2667702952
AG-347-L21_2667702953
AG-347-L21_2667702954
AG-347-L21_2667702956
AG-347-L21_2667702957
AG-347-L21_2667702958
AG-347-L21_2667702959
AG-347-L21_2667702960
AG-347-L21_2667702961
AG-347-L21_2667702962
AG-347-L21_2667702963
AG-347-L21_2667702966
AG-347-L21_2667702968
AG-347-L21_2667702970
AG-347-L21_2667702972
AG-347-L21_2667702973
AG-347-L21_2667702974
AG-347-L21_2667702975
AG-347-L21_2667702977
AG-347-L21_2667702978
AG-347-L21_2667702979
AG-347-L21_2667702981
AG-347-L21_2667702984
AG-347-L21_2667702985
AG-347-L21_2667702986
AG-347-L21_2667702987
AG-347-L21_2667702990
AG-347-L21_2667702992
AG-347-L21_2667702997
AG-347-L21_2667702998
AG-347-L21_2667702999
AG-347-L21_2667703000
AG-347-L21_2667703001
AG-347-L21_2667703008
AG-347-L21_2667703009
AG-347-L21_2667703010
AG-347-L21_2667703012
AG-347-L21_2667703013
AG-347-L21_2667703015
AG-347-L21_2667703018
AG-347-L21_2667703019
AG-347-L21_2667703020
AG-347-L21_2667703021
AG-347-L21_2667703022
AG-347-L21_2667703024
AG-347-L21_2667703025
AG-347-L21_2667703027
AG-347-L21_2667703030
AG-347-L21_2667703032
AG-347-L21_2667703033
AG-347-L21_2667703035
AG-347-L21_2667703036
AG-347-L21_2667703039
AG-347-L21_2667703046
AG-347-L21_2667703047
AG-347-L21_2667703048
AG-347-L21_2667703068
AG-347-L21_2667703074
AG-347-L21_2667703075
AG-347-L21_2667703076
AG-347-L21_2667703079
AG-347-L21_2667703080
AG-347-L21_2667703084
AG-347-L21_2667703088
AG-347-L21_2667703103
AG-347-L21_2667703122
AG-347-L21_2667703123
AG-347-L21_2667703127
AG-347-L21_2667703128
AG-347-L21_2667703129
AG-347-L21_2667703131
AG-347-L21_2667703133
AG-347-L21_2667703134
AG-347-L21_2667703136
AG-347-L21_2667703137
AG-347-L21_2667703140
AG-347-L21_2667703142
AG-347-L21_2667703163
AG-347-L21_2667703165
AG-347-L21_2667703166
AG-347-L21_2667703167
AG-347-L21_2667703168
AG-347-L21_2667703169
AG-347-L21_2667703172
AG-347-L21_2667703173
AG-347-L21_2667703178
AG-347-L21_2667703183
AG-347-L21_2667703192
AG-347-L21_2667703197
AG-347-L21_2667703198
AG-347-L21_2667703199
AG-347-L21_2667703200
AG-347-L21_2667703204
AG-347-L21_2667703207
AG-347-L21_2667703208
AG-347-L21_2667703209
AG-347-L21_2667703211
AG-347-L21_2667703212
AG-347-L21_2667703218
AG-347-L21_2667703220
AG-347-L21_2667703227
AG-347-L21_2667703231
AG-347-L21_2667703233
AG-347-L21_2667703239
AG-347-L21_2667703244
AG-347-L21_2667703248
AG-347-L21_2667703253
AG-347-L21_2667703255
AG-347-L21_2667703262
AG-347-L21_2667703263
AG-347-L21_2667703265
AG-347-L21_2667703267
AG-347-L21_2667703268
AG-347-L21_2667703270
AG-347-L21_2667703272
AG-347-L21_2667703279
AG-347-L21_2667703283
AG-347-L21_2667703288
AG-347-L21_2667703294
AG-347-L21_2667703304
AG-347-L21_2667703306
AG-347-L21_2667703321
AG-347-L21_2667703327
AG-347-L21_2667703329
AG-347-L21_2667703331
AG-347-L21_2667703332
AG-347-L21_2667703334
AG-347-L21_2667703336
AG-347-L21_2667703337
AG-347-L21_2667703338
AG-347-L21_2667703362
AG-347-L21_2667703380
AG-347-L21_2667703384
AG-347-L21_2667703390
AG-347-L21_2667703392
AG-347-L21_2667703397
AG-347-L21_2667703399
AG-347-L21_2667703400
AG-347-L21_2667703406
AG-347-L21_2667703408
AG-347-L21_2667703410
AG-347-L21_2667703411
AG-347-L21_2667703413
AG-347-L21_2667703416
AG-347-L21_2667703418
AG-347-L21_2667703419
AG-347-L21_2667703420
AG-347-L21_2667703422
AG-347-L21_2667703429
AG-347-L21_2667703436
AG-347-L21_2667703440
AG-347-L21_2667703451
AG-347-L21_2667703452
AG-347-L21_2667703453
AG-347-L21_2667703455
AG-347-L21_2667703456
AG-347-L21_2667703457
AG-347-L21_2667703458
AG-347-L21_2667703463
AG-347-L21_2667703464
AG-347-L21_2667703468
AG-347-L21_2667703472
AG-347-L21_2667703473
AG-347-L21_2667703474
AG-347-L21_2667703475
AG-347-L21_2667703476
AG-347-L21_2667703478
AG-347-L21_2667703479
AG-347-L21_2667703481
AG-347-L21_2667703482
AG-347-L21_2667703483
AG-347-L21_2667703485
AG-347-L21_2667703486
AG-347-L21_2667703487
AG-347-L21_2667703488
AG-347-L21_2667703490
AG-347-L21_2667703492
AG-347-L21_2667703494
AG-347-L21_2667703498
AG-347-L21_2667703503
AG-347-L21_2667703504
AG-347-L21_2667703505
AG-347-L21_2667703508
AG-347-L21_2667703512
AG-347-L21_2667703513
AG-347-L21_2667703516
AG-347-L21_2667703517
AG-347-L21_2667703519
AG-347-L21_2667703520
AG-347-L21_2667703521
AG-347-L21_2667703524
AG-347-L21_2667703526
AG-347-L21_2667703528
AG-347-L21_2667703531
AG-347-L21_2667703532
AG-347-L21_2667703536
AG-347-L21_2667703537
AG-347-L21_2667703538
AG-347-L21_2667703542
AG-347-L21_2667703545
AG-347-L21_2667703546
AG-347-L21_2667703552
AG-347-L21_2667703553
AG-347-L21_2667703554
AG-347-L21_2667703555
AG-347-L21_2667703556
AG-347-L21_2667703564
AG-347-L21_2667703565
AG-347-L21_2667703567
AG-347-L21_2667703569
AG-347-L21_2667703571
AG-347-L21_2667703572
AG-347-L21_2667703576
AG-347-L21_2667703578
AG-347-L21_2667703581
AG-347-L21_2667703582
AG-347-L21_2667703583
AG-347-L21_2667703585
AG-347-L21_2667703586
AG-347-L21_2667703590
AG-347-L21_2667703600
AG-347-L21_2667703601
AG-347-L21_2667703607
AG-347-L21_2667703610
AG-347-L21_2667703616
AG-347-L21_2667703620
AG-347-L21_2667703621
AG-347-L21_2667703622
AG-347-L21_2667703624
AG-347-L21_2667703626
AG-347-L21_2667703627
AG-347-L21_2667703629
AG-347-L21_2667703631
AG-347-L21_2667703633
AG-347-L21_2667703634
AG-347-L21_2667703635
AG-347-L21_2667703638
AG-347-L21_2667703640
AG-347-L21_2667703641
AG-347-L21_2667703645
AG-347-L21_2667703646
AG-347-L21_2667703648
AG-347-L21_2667703649
AG-347-L21_2667703650
AG-347-L21_2667703652
AG-347-L21_2667703653
AG-347-L21_2667703657
AG-347-L21_2667703661
AG-347-L21_2667703663
AG-347-L21_2667703664
AG-347-L21_2667703665
AG-347-L21_2667703667
AG-347-L21_2667703669
AG-347-L21_2667703670
AG-347-L21_2667703676
AG-347-L21_2667703677
AG-347-L21_2667703681
AG-347-L21_2667703684
AG-347-L21_2667703685
AG-347-L21_2667703687
AG-347-L21_2667703688
AG-347-L21_2667703692
AG-347-L21_2667703693
AG-347-L21_2667703695
AG-347-L21_2667703697
AG-347-L21_2667703698
AG-347-L21_2667703699
AG-347-L21_2667703702
AG-347-L21_2667703703
AG-347-L21_2667703705
AG-347-L21_2667703706
AG-347-L21_2667703707
AG-347-L21_2667703708
AG-347-L21_2667703709
AG-347-L21_2667703712
AG-347-L21_2667703714
AG-347-L21_2667703715
AG-347-L21_2667703716
AG-347-L21_2667703718
AG-347-L21_2667703719
AG-347-L21_2667703721
AG-347-L21_2667703722
AG-347-L21_2667703723
AG-347-L21_2667703724
AG-347-L21_2667703725
AG-347-L21_2667703726
AG-347-L21_2667703727
AG-347-L21_2667703728
AG-347-L21_2667703730
AG-347-L21_2667703739
AG-347-L21_2667703742
AG-347-L21_2667703743
AG-347-L21_2667703744
AG-347-L21_2667703745
AG-347-L21_2667703749
AG-347-L21_2667703751
AG-347-L21_2667703753
AG-347-L21_2667703755
AG-347-L21_2667703757
AG-347-L21_2667703763
AG-347-L21_2667703765
AG-347-L21_2667703768
AG-347-L21_2667703775
AG-347-L21_2667703779
AG-347-L21_2667703780
AG-347-L21_2667703808
AG-347-L21_2667703813
AG-347-L21_2667703821
AG-347-L21_2667703842
AG-347-L21_2667703859
AG-347-L21_2667703862
AG-347-L21_2667703863
AG-347-L21_2667703865
AG-347-L21_2667703866
AG-347-L21_2667703868
AG-347-L21_2667703869
AG-347-L21_2667703871
AG-347-L21_2667703874
AG-347-L21_2667703875
AG-347-L21_2667703878
AG-347-L21_2667703884
AG-347-L21_2667703886
AG-347-L21_2667703887
AG-347-L21_2667703888
AG-347-L21_2667703889
AG-347-L21_2667703890
AG-347-L21_2667703897
AG-347-L21_2667703898
AG-347-L21_2667703899
AG-347-L21_2667703900
AG-347-L21_2667703901
AG-347-L21_2667703902
AG-347-L21_2667703903
AG-347-L21_2667703905
AG-347-L21_2667703908
AG-347-L21_2667703909
AG-347-L21_2667703913
AG-347-L21_2667703914
AG-347-L21_2667703918
AG-347-L21_2667703919
AG-347-L21_2667703920
AG-347-L21_2667703921
AG-347-L21_2667703939
AG-347-L21_2667703952
AG-347-L21_2667703955
AG-347-L21_2667703962
AG-347-L21_2667703964
AG-347-L21_2667703968
AG-347-L21_2667703969
AG-347-L21_2667703970
AG-347-L21_2667703973
AG-347-L21_2667703974
AG-347-L21_2667703975
AG-347-L21_2667703977
AG-347-L21_2667703978
AG-347-L21_2667703980
AG-347-L21_2667703983
AG-347-L21_2667703984
AG-347-L21_2667703985
AG-347-L21_2667703992
AG-347-L21_2667704025
AG-347-L21_2667704035
AG-347-L21_2667704036
AG-347-L21_2667704037
AG-347-L21_2667704040
AG-347-L21_2667704042
AG-347-L21_2667704043
AG-347-L21_2667704044
AG-347-L21_2667704046
AG-347-L21_2667704047
AG-347-L21_2667704048
AG-347-L21_2667704049
AG-347-L21_2667704050
AG-347-L21_2667704053
AG-347-L21_2667704059
AG-347-L21_2667704061
AG-347-L21_2667704062
AG-347-L21_2667704063
AG-347-L21_2667704065
AG-347-L21_2667704069
AG-347-L21_2667704071
AG-347-L21_2667704072
AG-347-L21_2667704073
AG-347-L21_2667704074
AG-347-L21_2667704075
AG-347-L21_2667704082
AG-347-L21_2667704086
AG-347-L21_2667704089
AG-347-L21_2667704091
AG-347-L21_2667704092
AG-347-L21_2667704093
AG-347-L21_2667704110
AG-347-L21_2667704115
AG-347-L21_2667704119
AG-347-L21_2667704120
AG-347-L21_2667704129
AG-347-L21_2667704137
AG-347-L21_2667704161
AG-347-L21_2667704163
AG-347-L21_2667704164
AG-347-L21_2667704168
AG-347-L21_2667704170
AG-347-L21_2667704171
AG-347-L21_2667704172
AG-347-L21_2667704173
AG-347-L21_2667704175
AG-347-L21_2667704176
AG-347-L21_2667704177
AG-347-L21_2667704182
AG-347-L21_2667704183
AG-347-L21_2667704186
AG-347-L21_2667704187
AG-347-L21_2667704189
AG-347-L21_2667704191
AG-347-L21_2667704192
AG-347-L21_2667704193
AG-347-L21_2667704195
AG-347-L21_2667704198
AG-347-L21_2667704199
AG-347-L21_2667704203
AG-347-L21_2667704204
AG-347-L21_2667704212
AG-347-L21_2667704214
AG-347-L21_2667704216
AG-347-L21_2667704218
AG-347-L21_2667704223
AG-347-L21_2667704225
AG-347-L21_2667704227
AG-347-L21_2667704231
AG-347-L21_2667704234
AG-347-L21_2667704236
AG-347-L21_2667704241
AG-347-L21_2667704247
AG-347-L21_2667704249
AG-347-L21_2667704253
AG-347-L21_2667704254
AG-347-L21_2667704255
AG-347-L21_2667704256
AG-347-L21_2667704258
AG-347-L21_2667704274
AG-347-L21_2667704285
AG-347-L21_2667704286
AG-347-L21_2667704287
AG-347-L21_2667704288
AG-347-L21_2667704289
AG-347-L21_2667704290
AG-347-L21_2667704291
AG-347-L21_2667704294
AG-347-L21_2667704295
AG-347-L21_2667704298
AG-347-L21_2667704299
AG-347-L21_2667704300
AG-347-L21_2667704303
AG-347-L21_2667704308
AG-347-L21_2667704309
AG-347-L21_2667704310
AG-347-L21_2667704314
AG-347-M15_2667704315
AG-347-M15_2667704317
AG-347-M15_2667704319
AG-347-M15_2667704320
AG-347-M15_2667704321
AG-347-M15_2667704322
AG-347-M15_2667704324
AG-347-M15_2667704325
AG-347-M15_2667704326
AG-347-M15_2667704327
AG-347-M15_2667704328
AG-347-M15_2667704330
AG-347-M15_2667704337
AG-347-M15_2667704338
AG-347-M15_2667704339
AG-347-M15_2667704341
AG-347-M15_2667704343
AG-347-M15_2667704344
AG-347-M15_2667704345
AG-347-M15_2667704346
AG-347-M15_2667704347
AG-347-M15_2667704348
AG-347-M15_2667704349
AG-347-M15_2667704351
AG-347-M15_2667704352
AG-347-M15_2667704356
AG-347-M15_2667704360
AG-347-M15_2667704361
AG-347-M15_2667704365
AG-347-M15_2667704367
AG-347-M15_2667704369
AG-347-M15_2667704370
AG-347-M15_2667704371
AG-347-M15_2667704372
AG-347-M15_2667704373
AG-347-M15_2667704374
AG-347-M15_2667704375
AG-347-M15_2667704376
AG-347-M15_2667704377
AG-347-M15_2667704378
AG-347-M15_2667704379
AG-347-M15_2667704380
AG-347-M15_2667704381
AG-347-M15_2667704382
AG-347-M15_2667704383
AG-347-M15_2667704384
AG-347-M15_2667704385
AG-347-M15_2667704386
AG-347-M15_2667704388
AG-347-M15_2667704389
AG-347-M15_2667704390
AG-347-M15_2667704391
AG-347-M15_2667704392
AG-347-M15_2667704393
AG-347-M15_2667704394
AG-347-M15_2667704395
AG-347-M15_2667704396
AG-347-M15_2667704400
AG-347-M15_2667704407
AG-347-M15_2667704411
AG-347-M15_2667704414
AG-347-M15_2667704416
AG-347-M15_2667704417
AG-347-M15_2667704419
AG-347-M15_2667704421
AG-347-M15_2667704432
AG-347-M15_2667704433
AG-347-M15_2667704449
AG-347-M15_2667704451
AG-347-M15_2667704452
AG-347-M15_2667704453
AG-347-M15_2667704454
AG-347-M15_2667704456
AG-347-M15_2667704461
AG-347-M15_2667704462
AG-347-M15_2667704464
AG-347-M15_2667704468
AG-347-M15_2667704471
AG-347-M15_2667704472
AG-347-M15_2667704478
AG-347-M15_2667704480
AG-347-M15_2667704482
AG-347-M15_2667704484
AG-347-M15_2667704485
AG-347-M15_2667704490
AG-347-M15_2667704493
AG-347-M15_2667704494
AG-347-M15_2667704496
AG-347-M15_2667704497
AG-347-M15_2667704499
AG-347-M15_2667704500
AG-347-M15_2667704501
AG-347-M15_2667704503
AG-347-M15_2667704504
AG-347-M15_2667704505
AG-347-M15_2667704506
AG-347-M15_2667704508
AG-347-M15_2667704510
AG-347-M15_2667704512
AG-347-M15_2667704516
AG-347-M15_2667704519
AG-347-M15_2667704521
AG-347-M15_2667704523
AG-347-M15_2667704525
AG-347-M15_2667704526
AG-347-M15_2667704528
AG-347-M15_2667704530
AG-347-M15_2667704531
AG-347-M15_2667704532
AG-347-M15_2667704536
AG-347-M15_2667704542
AG-347-M15_2667704545
AG-347-M15_2667704549
AG-347-M15_2667704551
AG-347-M15_2667704555
AG-347-M15_2667704558
AG-347-M15_2667704559
AG-347-M15_2667704560
AG-347-M15_2667704561
AG-347-M15_2667704562
AG-347-M15_2667704564
AG-347-M15_2667704566
AG-347-M15_2667704567
AG-347-M15_2667704568
AG-347-M15_2667704571
AG-347-M15_2667704572
AG-347-M15_2667704573
AG-347-M15_2667704574
AG-347-M15_2667704575
AG-347-M15_2667704577
AG-347-M15_2667704581
AG-347-M15_2667704583
AG-347-M15_2667704584
AG-347-M15_2667704585
AG-347-M15_2667704587
AG-347-M15_2667704593
AG-347-M15_2667704594
AG-347-M15_2667704595
AG-347-M15_2667704599
AG-347-M15_2667704602
AG-347-M15_2667704603
AG-347-M15_2667704609
AG-347-M15_2667704610
AG-347-M15_2667704611
AG-347-M15_2667704612
AG-347-M15_2667704613
AG-347-M15_2667704619
AG-347-M15_2667704620
AG-347-M15_2667704623
AG-347-M15_2667704625
AG-347-M15_2667704626
AG-347-M15_2667704630
AG-347-M15_2667704635
AG-347-M15_2667704636
AG-347-M15_2667704637
AG-347-M15_2667704639
AG-347-M15_2667704640
AG-347-M15_2667704644
AG-347-M15_2667704650
AG-347-M15_2667704678
AG-347-M15_2667704682
AG-347-M15_2667704690
AG-347-M15_2667704709
AG-347-M15_2667704711
AG-347-M15_2667704713
AG-347-M15_2667704715
AG-347-M15_2667704720
AG-347-M15_2667704722
AG-347-M15_2667704731
AG-347-M15_2667704732
AG-347-M15_2667704758
AG-347-M15_2667704783
AG-347-M15_2667704815
AG-347-M15_2667704817
AG-347-M15_2667704818
AG-347-M15_2667704819
AG-347-M15_2667704823
AG-347-M15_2667704827
AG-347-M15_2667704828
AG-347-M15_2667704833
AG-347-M15_2667704834
AG-347-M15_2667704835
AG-347-M15_2667704836
AG-347-M15_2667704837
AG-347-M15_2667704839
AG-347-M15_2667704840
AG-347-M15_2667704843
AG-347-M15_2667704847
AG-347-M15_2667704854
AG-347-M15_2667704861
AG-347-M15_2667704863
AG-347-M15_2667704864
AG-347-M15_2667704865
AG-347-M15_2667704867
AG-347-M15_2667704870
AG-347-M15_2667704872
AG-347-M15_2667704873
AG-347-M15_2667704875
AG-347-M15_2667704877
AG-347-M15_2667704882
AG-347-M15_2667704883
AG-347-M15_2667704884
AG-347-M15_2667704885
AG-347-M15_2667704887
AG-347-M15_2667704888
AG-347-M15_2667704889
AG-347-M15_2667704890
AG-347-M15_2667704896
AG-347-M15_2667704897
AG-347-M15_2667704901
AG-347-M15_2667704902
AG-347-M15_2667704909
AG-347-M15_2667704910
AG-347-M15_2667704911
AG-347-M15_2667704912
AG-347-M15_2667704913
AG-347-M15_2667704918
AG-347-M15_2667704920
AG-347-M15_2667704923
AG-347-M15_2667704924
AG-347-M15_2667704925
AG-347-M15_2667704926
AG-347-M15_2667704929
AG-347-M15_2667704931
AG-347-M15_2667704932
AG-347-M15_2667704933
AG-347-M15_2667704935
AG-347-M15_2667704936
AG-347-M15_2667704937
AG-347-M15_2667704938
AG-347-M15_2667704940
AG-347-M15_2667704942
AG-347-M15_2667704944
AG-347-M15_2667704947
AG-347-M15_2667704948
AG-347-M15_2667704949
AG-347-M15_2667704950
AG-347-M15_2667704951
AG-347-M15_2667704952
AG-347-M15_2667704953
AG-347-M15_2667704954
AG-347-M15_2667704956
AG-347-M15_2667704957
AG-347-M15_2667704958
AG-347-M15_2667704959
AG-347-M15_2667704960
AG-347-M15_2667704961
AG-347-M15_2667704964
AG-347-M15_2667704968
AG-347-M15_2667704970
AG-347-M15_2667704971
AG-347-M15_2667704976
AG-347-M15_2667704979
AG-347-M15_2667704980
AG-347-M15_2667704981
AG-347-M15_2667704982
AG-347-M15_2667704986
AG-347-M15_2667704988
AG-347-M15_2667704992
AG-347-M15_2667704996
AG-347-M15_2667704997
AG-347-M15_2667705002
AG-347-M15_2667705003
AG-347-M15_2667705005
AG-347-M15_2667705009
AG-347-M15_2667705011
AG-347-M15_2667705014
AG-347-M15_2667705017
AG-347-M15_2667705019
AG-347-M15_2667705021
AG-347-M15_2667705026
AG-347-M15_2667705029
AG-347-M15_2667705031
AG-347-M15_2667705033
AG-347-M15_2667705036
AG-347-M15_2667705037
AG-347-M15_2667705038
AG-347-M15_2667705039
AG-347-M15_2667705040
AG-347-M15_2667705042
AG-347-M15_2667705043
AG-347-M15_2667705045
AG-347-M15_2667705048
AG-347-M15_2667705050
AG-347-M15_2667705051
AG-347-M15_2667705053
AG-347-M15_2667705054
AG-347-M15_2667705057
AG-347-M15_2667705064
AG-347-M15_2667705065
AG-347-M15_2667705066
AG-347-M15_2667705086
AG-347-M15_2667705092
AG-347-M15_2667705093
AG-347-M15_2667705094
AG-347-M15_2667705097
AG-347-M15_2667705111
AG-347-M15_2667705130
AG-347-M15_2667705131
AG-347-M15_2667705135
AG-347-M15_2667705136
AG-347-M15_2667705137
AG-347-M15_2667705139
AG-347-M15_2667705141
AG-347-M15_2667705142
AG-347-M15_2667705144
AG-347-M15_2667705145
AG-347-M15_2667705148
AG-347-M15_2667705150
AG-347-M15_2667705151
AG-347-M15_2667705154
AG-347-M15_2667705155
AG-347-M15_2667705159
AG-347-M15_2667705160
AG-347-M15_2667705161
AG-347-M15_2667705162
AG-347-M15_2667705163
AG-347-M15_2667705165
AG-347-M15_2667705166
AG-347-M15_2667705168
AG-347-M15_2667705169
AG-347-M15_2667705170
AG-347-M15_2667705172
AG-347-M15_2667705173
AG-347-M15_2667705174
AG-347-M15_2667705175
AG-347-M15_2667705176
AG-347-M15_2667705177
AG-347-M15_2667705181
AG-347-M15_2667705184
AG-347-M15_2667705185
AG-347-M15_2667705188
AG-347-M15_2667705189
AG-347-M15_2667705190
AG-347-M15_2667705191
AG-347-M15_2667705193
AG-347-M15_2667705194
AG-347-M15_2667705240
AG-347-M15_2667705261
AG-347-M15_2667705263
AG-347-M15_2667705273
AG-347-M15_2667705275
AG-347-M15_2667705276
AG-347-M15_2667705277
AG-347-M15_2667705280
AG-347-M15_2667705282
AG-347-M15_2667705283
AG-347-M15_2667705285
AG-347-M15_2667705287
AG-347-M15_2667705288
AG-347-M15_2667705289
AG-347-M15_2667705293
AG-347-M15_2667705294
AG-347-M15_2667705295
AG-347-M15_2667705296
AG-347-M15_2667705298
AG-347-M15_2667705299
AG-347-M15_2667705301
AG-347-M15_2667705303
AG-347-M15_2667705304
AG-347-M15_2667705306
AG-347-M15_2667705308
AG-347-M15_2667705314
AG-347-M15_2667705329
AG-347-M15_2667705331
AG-347-M15_2667705341
AG-347-M15_2667705345
AG-347-M15_2667705350
AG-347-M15_2667705354
AG-347-M15_2667705361
AG-347-M15_2667705363
AG-347-M15_2667705365
AG-347-M15_2667705366
AG-347-M15_2667705368
AG-347-M15_2667705372
AG-347-M15_2667705373
AG-347-M15_2667705374
AG-347-M15_2667705375
AG-347-M15_2667705376
AG-347-M15_2667705377
AG-347-M15_2667705384
AG-347-M15_2667705385
AG-347-M15_2667705386
AG-347-M15_2667705389
AG-347-M15_2667705408
AG-347-M15_2667705409
AG-347-M15_2667705412
AG-347-M15_2667705419
AG-347-M15_2667705424
AG-347-M15_2667705425
AG-347-M15_2667705426
AG-347-M15_2667705433
AG-347-M15_2667705441
AG-347-M15_2667705445
AG-347-M15_2667705447
AG-347-M15_2667705454
AG-347-M15_2667705459
AG-347-M15_2667705460
AG-347-M15_2667705470
AG-347-M15_2667705471
AG-347-M15_2667705473
AG-347-M15_2667705477
AG-347-M15_2667705478
AG-347-M15_2667705479
AG-347-M15_2667705482
AG-347-M15_2667705483
AG-347-M15_2667705484
AG-347-M15_2667705486
AG-347-M15_2667705490
AG-347-M15_2667705494
AG-347-M15_2667705495
AG-347-M15_2667705497
AG-347-M15_2667705498
AG-347-M15_2667705503
AG-347-M15_2667705506
AG-347-M15_2667705507
AG-347-M15_2667705511
AG-347-M15_2667705514
AG-347-M15_2667705515
AG-347-M15_2667705516
AG-347-M15_2667705520
AG-347-M15_2667705521
AG-347-M15_2667705525
AG-347-M15_2667705526
AG-347-M15_2667705528
AG-347-M15_2667705529
AG-347-M15_2667705530
AG-347-M15_2667705532
AG-347-M15_2667705533
AG-347-M15_2667705535
AG-347-M15_2667705539
AG-347-M15_2667705541
AG-347-M15_2667705543
AG-347-M15_2667705545
AG-347-M15_2667705548
AG-347-M15_2667705551
AG-347-M15_2667705572
AG-347-M15_2667705606
AG-347-M15_2667705609
AG-347-M15_2667705613
AG-347-M15_2667705614
AG-347-M15_2667705615
AG-347-M15_2667705616
AG-347-M15_2667705617
AG-347-M15_2667705620
AG-347-M15_2667705621
AG-347-M15_2667705622
AG-347-M15_2667705625
AG-347-M15_2667705626
AG-347-M15_2667705627
AG-347-M15_2667705629
AG-347-M15_2667705630
AG-347-M15_2667705632
AG-347-M15_2667705635
AG-347-M15_2667705636
AG-347-M15_2667705637
AG-347-M15_2667705642
AG-347-M15_2667705647
AG-347-M15_2667705657
AG-347-M15_2667705665
AG-347-M15_2667705668
AG-347-M15_2667705670
AG-347-M15_2667705676
AG-347-M15_2667705678
AG-347-M15_2667705680
AG-347-M15_2667705682
AG-347-M15_2667705684
AG-347-M15_2667705688
AG-347-M15_2667705689
AG-347-M15_2667705690
AG-347-M15_2667705691
AG-347-M15_2667705707
AG-347-M15_2667705708
AG-347-M15_2667705710
AG-347-M15_2667705711
AG-347-M15_2667705712
AG-347-M15_2667705713
AG-347-M15_2667705714
AG-347-M15_2667705717
AG-347-M15_2667705718
AG-347-M15_2667705719
AG-347-M15_2667705720
AG-347-M15_2667705722
AG-347-M15_2667705723
AG-347-M15_2667705727
AG-347-M15_2667705728
AG-347-M15_2667705731
AG-347-M15_2667705733
AG-347-M15_2667705734
AG-347-M15_2667705735
AG-347-M15_2667705736
AG-347-M15_2667705737
AG-347-M15_2667705738
AG-347-M15_2667705739
AG-347-M15_2667705749
AG-347-M15_2667705753
AG-347-M15_2667705755
AG-347-M15_2667705758
AG-347-M15_2667705759
AG-347-M15_2667705760
AG-347-M15_2667705761
AG-347-M15_2667705764
AG-347-M15_2667705765
AG-347-M15_2667705771
AG-347-M15_2667705776
AG-347-M15_2667705785
AG-347-M15_2667705786
AG-347-M15_2667705787
AG-347-M15_2667705788
AG-347-M15_2667705790
AG-347-M15_2667705792
AG-347-M15_2667705793
AG-347-M15_2667705797
AG-347-M15_2667705798
AG-347-M15_2667705801
AG-347-M15_2667705804
AG-347-M15_2667705808
AG-347-M15_2667705809
AG-347-M15_2667705813
AG-347-M15_2667705814
AG-347-M15_2667705817
AG-347-M15_2667705819
AG-347-M15_2667705821
AG-347-M15_2667705824
AG-347-M15_2667705825
AG-347-M15_2667705826
AG-347-M15_2667705828
AG-347-M15_2667705832
AG-347-M15_2667705833
AG-347-M15_2667705836
AG-347-M15_2667705840
AG-347-M15_2667705859
AG-347-M15_2667705885
AG-347-M15_2667705886
AG-347-M15_2667705887
AG-347-M15_2667705892
AG-347-M15_2667705893
AG-347-M15_2667705896
AG-347-M15_2667705897
AG-347-M15_2667705898
AG-347-M15_2667705901
AG-347-M15_2667705902
AG-347-M15_2667705904
AG-347-M15_2667705906
AG-347-M15_2667705908
AG-347-M15_2667705909
AG-347-M15_2667705910
AG-347-M15_2667705911
AG-347-M15_2667705912
AG-347-M15_2667705913
AG-347-M15_2667705914
AG-347-M15_2667705915
AG-347-M15_2667705916
AG-347-M15_2667705917
AG-347-M15_2667705934
AG-347-M15_2667705939
AG-347-M15_2667705940
AG-347-M15_2667705942
AG-347-M15_2667705946
AG-347-M15_2667705947
AG-347-M15_2667705949
AG-347-M15_2667705950
AG-347-M15_2667705951
AG-347-M15_2667705953
AG-347-M15_2667705954
AG-347-M15_2667705956
AG-347-M15_2667705957
AG-347-M15_2667705958
AG-347-M15_2667705960
AG-347-M15_2667705968
AG-347-M15_2667705969
AG-347-M15_2667705970
AG-347-M15_2667705971
AG-347-M15_2667705975
AG-347-M15_2667705978
AG-347-M15_2667705980
AG-347-M15_2667705984
AG-347-M15_2667705989
AG-347-M15_2667705995
AG-347-M15_2667705998
AG-347-M15_2667706006
AG-347-M15_2667706008
AG-347-M15_2667706009
AG-347-M15_2667706010
AG-347-M15_2667706011
AG-347-M15_2667706012
AG-347-M15_2667706013
AG-347-M15_2667706014
AG-347-M15_2667706016
AG-347-M15_2667706017
AG-347-M15_2667706023
AG-347-M15_2667706030
AG-347-M15_2667706032
AG-347-M15_2667706034
AG-347-M15_2667706035
AG-347-M15_2667706036
AG-347-M15_2667706049
AG-347-M15_2667706050
AG-347-M15_2667706051
AG-347-M15_2667706054
AG-347-M15_2667706055
AG-347-M15_2667706056
AG-347-M15_2667706058
AG-347-M15_2667706059
AG-347-M15_2667706062
AG-347-M15_2667706063
AG-347-M15_2667706067
AG-347-M15_2667706069
AG-347-M15_2667706071
AG-347-M15_2667706082
AG-347-M15_2667706083
AG-347-M15_2667706087
AG-347-M15_2667706088
AG-347-M18_2667706090
AG-347-M18_2667706092
AG-347-M18_2667706093
AG-347-M18_2667706094
AG-347-M18_2667706100
AG-347-M18_2667706101
AG-347-M18_2667706103
AG-347-M18_2667706107
AG-347-M18_2667706108
AG-347-M18_2667706109
AG-347-M18_2667706112
AG-347-M18_2667706113
AG-347-M18_2667706114
AG-347-M18_2667706116
AG-347-M18_2667706120
AG-347-M18_2667706124
AG-347-M18_2667706125
AG-347-M18_2667706127
AG-347-M18_2667706128
AG-347-M18_2667706134
AG-347-M18_2667706136
AG-347-M18_2667706137
AG-347-M18_2667706141
AG-347-M18_2667706144
AG-347-M18_2667706145
AG-347-M18_2667706146
AG-347-M18_2667706150
AG-347-M18_2667706151
AG-347-M18_2667706155
AG-347-M18_2667706156
AG-347-M18_2667706157
AG-347-M18_2667706159
AG-347-M18_2667706160
AG-347-M18_2667706165
AG-347-M18_2667706166
AG-347-M18_2667706170
AG-347-M18_2667706174
AG-347-M18_2667706176
AG-347-M18_2667706180
AG-347-M18_2667706181
AG-347-M18_2667706182
AG-347-M18_2667706183
AG-347-M18_2667706186
AG-347-M18_2667706191
AG-347-M18_2667706192
AG-347-M18_2667706194
AG-347-M18_2667706198
AG-347-M18_2667706201
AG-347-M18_2667706202
AG-347-M18_2667706203
AG-347-M18_2667706204
AG-347-M18_2667706205
AG-347-M18_2667706206
AG-347-M18_2667706208
AG-347-M18_2667706209
AG-347-M18_2667706210
AG-347-M18_2667706211
AG-347-M18_2667706212
AG-347-M18_2667706213
AG-347-M18_2667706214
AG-347-M18_2667706215
AG-347-M18_2667706218
AG-347-M18_2667706220
AG-347-M18_2667706222
AG-347-M18_2667706224
AG-347-M18_2667706225
AG-347-M18_2667706226
AG-347-M18_2667706227
AG-347-M18_2667706229
AG-347-M18_2667706230
AG-347-M18_2667706231
AG-347-M18_2667706233
AG-347-M18_2667706236
AG-347-M18_2667706237
AG-347-M18_2667706238
AG-347-M18_2667706239
AG-347-M18_2667706242
AG-347-M18_2667706244
AG-347-M18_2667706249
AG-347-M18_2667706250
AG-347-M18_2667706251
AG-347-M18_2667706252
AG-347-M18_2667706253
AG-347-M18_2667706260
AG-347-M18_2667706261
AG-347-M18_2667706265
AG-347-M18_2667706266
AG-347-M18_2667706272
AG-347-M18_2667706273
AG-347-M18_2667706274
AG-347-M18_2667706275
AG-347-M18_2667706277
AG-347-M18_2667706278
AG-347-M18_2667706279
AG-347-M18_2667706280
AG-347-M18_2667706283
AG-347-M18_2667706284
AG-347-M18_2667706285
AG-347-M18_2667706304
AG-347-M18_2667706310
AG-347-M18_2667706311
AG-347-M18_2667706312
AG-347-M18_2667706327
AG-347-M18_2667706345
AG-347-M18_2667706346
AG-347-M18_2667706350
AG-347-M18_2667706351
AG-347-M18_2667706352
AG-347-M18_2667706354
AG-347-M18_2667706356
AG-347-M18_2667706357
AG-347-M18_2667706359
AG-347-M18_2667706360
AG-347-M18_2667706363
AG-347-M18_2667706365
AG-347-M18_2667706384
AG-347-M18_2667706385
AG-347-M18_2667706394
AG-347-M18_2667706400
AG-347-M18_2667706410
AG-347-M18_2667706415
AG-347-M18_2667706420
AG-347-M18_2667706421
AG-347-M18_2667706422
AG-347-M18_2667706425
AG-347-M18_2667706427
AG-347-M18_2667706428
AG-347-M18_2667706430
AG-347-M18_2667706431
AG-347-M18_2667706432
AG-347-M18_2667706435
AG-347-M18_2667706436
AG-347-M18_2667706437
AG-347-M18_2667706440
AG-347-M18_2667706441
AG-347-M18_2667706442
AG-347-M18_2667706443
AG-347-M18_2667706444
AG-347-M18_2667706448
AG-347-M18_2667706455
AG-347-M18_2667706458
AG-347-M18_2667706460
AG-347-M18_2667706466
AG-347-M18_2667706468
AG-347-M18_2667706470
AG-347-M18_2667706472
AG-347-M18_2667706474
AG-347-M18_2667706478
AG-347-M18_2667706479
AG-347-M18_2667706480
AG-347-M18_2667706496
AG-347-M18_2667706497
AG-347-M18_2667706498
AG-347-M18_2667706500
AG-347-M18_2667706502
AG-347-M18_2667706503
AG-347-M18_2667706505
AG-347-M18_2667706507
AG-347-M18_2667706513
AG-347-M18_2667706528
AG-347-M18_2667706530
AG-347-M18_2667706540
AG-347-M18_2667706545
AG-347-M18_2667706550
AG-347-M18_2667706554
AG-347-M18_2667706561
AG-347-M18_2667706563
AG-347-M18_2667706565
AG-347-M18_2667706566
AG-347-M18_2667706568
AG-347-M18_2667706572
AG-347-M18_2667706573
AG-347-M18_2667706574
AG-347-M18_2667706575
AG-347-M18_2667706576
AG-347-M18_2667706577
AG-347-M18_2667706584
AG-347-M18_2667706585
AG-347-M18_2667706586
AG-347-M18_2667706589
AG-347-M18_2667706591
AG-347-M18_2667706592
AG-347-M18_2667706593
AG-347-M18_2667706595
AG-347-M18_2667706600
AG-347-M18_2667706603
AG-347-M18_2667706604
AG-347-M18_2667706605
AG-347-M18_2667706610
AG-347-M18_2667706611
AG-347-M18_2667706614
AG-347-M18_2667706615
AG-347-M18_2667706616
AG-347-M18_2667706629
AG-347-M18_2667706630
AG-347-M18_2667706632
AG-347-M18_2667706633
AG-347-M18_2667706634
AG-347-M18_2667706635
AG-347-M18_2667706638
AG-347-M18_2667706639
AG-347-M18_2667706642
AG-347-M18_2667706646
AG-347-M18_2667706647
AG-347-M18_2667706648
AG-347-M18_2667706649
AG-347-M18_2667706650
AG-347-M18_2667706651
AG-347-M18_2667706653
AG-347-M18_2667706654
AG-347-M18_2667706655
AG-347-M18_2667706657
AG-347-M18_2667706658
AG-347-M18_2667706660
AG-347-M18_2667706661
AG-347-M18_2667706662
AG-347-M18_2667706663
AG-347-M18_2667706664
AG-347-M18_2667706668
AG-347-M18_2667706669
AG-347-M18_2667706672
AG-347-M18_2667706677
AG-347-M18_2667706678
AG-347-M18_2667706680
AG-347-M18_2667706681
AG-347-M18_2667706682
AG-347-M18_2667706683
AG-347-M18_2667706685
AG-347-M18_2667706686
AG-347-M18_2667706687
AG-347-M18_2667706688
AG-347-M18_2667706689
AG-347-M18_2667706690
AG-347-M18_2667706696
AG-347-M18_2667706697
AG-347-M18_2667706698
AG-347-M18_2667706700
AG-347-M18_2667706702
AG-347-M18_2667706703
AG-347-M18_2667706704
AG-347-M18_2667706705
AG-347-M18_2667706706
AG-347-M18_2667706707
AG-347-M18_2667706708
AG-347-M18_2667706710
AG-347-M18_2667706715
AG-347-M18_2667706719
AG-347-M18_2667706720
AG-347-M18_2667706724
AG-347-M18_2667706726
AG-347-M18_2667706728
AG-347-M18_2667706729
AG-347-M18_2667706730
AG-347-M18_2667706731
AG-347-M18_2667706732
AG-347-M18_2667706733
AG-347-M18_2667706740
AG-347-M18_2667706744
AG-347-M18_2667706747
AG-347-M18_2667706749
AG-347-M18_2667706750
AG-347-M18_2667706752
AG-347-M18_2667706754
AG-347-M18_2667706763
AG-347-M18_2667706779
AG-347-M18_2667706780
AG-347-M18_2667706796
AG-347-M18_2667706798
AG-347-M18_2667706799
AG-347-M18_2667706800
AG-347-M18_2667706801
AG-347-M18_2667706803
AG-347-M18_2667706808
AG-347-M18_2667706809
AG-347-M18_2667706811
AG-347-M18_2667706815
AG-347-M18_2667706818
AG-347-M18_2667706819
AG-347-M18_2667706825
AG-347-M18_2667706827
AG-347-M18_2667706828
AG-347-M18_2667706830
AG-347-M18_2667706831
AG-347-M18_2667706832
AG-347-M18_2667706833
AG-347-M18_2667706834
AG-347-M18_2667706837
AG-347-M18_2667706838
AG-347-M18_2667706839
AG-347-M18_2667706841
AG-347-M18_2667706843
AG-347-M18_2667706844
AG-347-M18_2667706845
AG-347-M18_2667706846
AG-347-M18_2667706847
AG-347-M18_2667706850
AG-347-M18_2667706854
AG-347-M18_2667706856
AG-347-M18_2667706860
AG-347-M18_2667706863
AG-347-M18_2667706869
AG-347-M18_2667706873
AG-347-M18_2667706874
AG-347-M18_2667706875
AG-347-M18_2667706877
AG-347-M18_2667706879
AG-347-M18_2667706880
AG-347-M18_2667706882
AG-347-M18_2667706884
AG-347-M18_2667706886
AG-347-M18_2667706887
AG-347-M18_2667706888
AG-347-M18_2667706891
AG-347-M18_2667706893
AG-347-M18_2667706897
AG-347-M18_2667706898
AG-347-M18_2667706900
AG-347-M18_2667706901
AG-347-M18_2667706902
AG-347-M18_2667706904
AG-347-M18_2667706905
AG-347-M18_2667706909
AG-347-M18_2667706913
AG-347-M18_2667706922
AG-347-M18_2667706943
AG-347-M18_2667706946
AG-347-M18_2667706949
AG-347-M18_2667706951
AG-347-M18_2667706953
AG-347-M18_2667706955
AG-347-M18_2667706959
AG-347-M18_2667706961
AG-347-M18_2667706962
AG-347-M18_2667706964
AG-347-M18_2667706965
AG-347-M18_2667706966
AG-347-M18_2667706968
AG-347-M18_2667706970
AG-347-M18_2667706971
AG-347-M18_2667706977
AG-347-M18_2667706978
AG-347-M18_2667706982
AG-347-M18_2667706985
AG-347-M18_2667706988
AG-347-M18_2667706989
AG-347-M18_2667706993
AG-347-M18_2667706995
AG-347-M18_2667706996
AG-347-M18_2667706997
AG-347-M18_2667707000
AG-347-M18_2667707002
AG-347-M18_2667707003
AG-347-M18_2667707004
AG-347-M18_2667707005
AG-347-M18_2667707009
AG-347-M18_2667707010
AG-347-M18_2667707011
AG-347-M18_2667707013
AG-347-M18_2667707015
AG-347-M18_2667707017
AG-347-M18_2667707020
AG-347-M18_2667707021
AG-347-M18_2667707022
AG-347-M18_2667707024
AG-347-M18_2667707034
AG-347-M18_2667707036
AG-347-M18_2667707059
AG-347-M18_2667707088
AG-347-M18_2667707089
AG-347-M18_2667707093
AG-347-M18_2667707095
AG-347-M18_2667707102
AG-347-M18_2667707104
AG-347-M18_2667707105
AG-347-M18_2667707106
AG-347-M18_2667707110
AG-347-M18_2667707112
AG-347-M18_2667707113
AG-347-M18_2667707129
AG-347-M18_2667707130
AG-347-M18_2667707132
AG-347-M18_2667707134
AG-347-M18_2667707137
AG-347-M18_2667707148
AG-347-M18_2667707153
AG-347-M18_2667707173
AG-347-M18_2667707178
AG-347-M18_2667707205
AG-347-M18_2667707215
AG-347-M18_2667707219
AG-347-M18_2667707220
AG-347-M18_2667707221
AG-347-M18_2667707225
AG-347-M18_2667707228
AG-347-M18_2667707229
AG-347-M18_2667707230
AG-347-M18_2667707232
AG-347-M18_2667707233
AG-347-M18_2667707239
AG-347-M18_2667707241
AG-347-M18_2667707248
AG-347-M18_2667707251
AG-347-M18_2667707253
AG-347-M18_2667707257
AG-347-M18_2667707258
AG-347-M18_2667707259
AG-347-M18_2667707260
AG-347-M18_2667707266
AG-347-M18_2667707267
AG-347-M18_2667707270
AG-347-M18_2667707274
AG-347-M18_2667707275
AG-347-M18_2667707276
AG-347-M18_2667707282
AG-347-M18_2667707284
AG-347-M18_2667707285
AG-347-M18_2667707286
AG-347-M18_2667707288
AG-347-M18_2667707293
AG-347-M18_2667707300
AG-347-M18_2667707302
AG-347-M18_2667707303
AG-347-M18_2667707304
AG-347-M18_2667707306
AG-347-M18_2667707309
AG-347-M18_2667707311
AG-347-M18_2667707312
AG-347-M18_2667707314
AG-347-M18_2667707316
AG-347-M18_2667707321
AG-347-M18_2667707329
AG-347-M18_2667707330
AG-347-M18_2667707331
AG-347-M18_2667707333
AG-347-M18_2667707334
AG-347-M18_2667707338
AG-347-M18_2667707360
AG-347-M18_2667707368
AG-347-M18_2667707377
AG-347-M18_2667707386
AG-347-M18_2667707387
AG-347-M18_2667707389
AG-347-M18_2667707390
AG-347-M18_2667707391
AG-347-M18_2667707392
AG-347-M18_2667707395
AG-347-M18_2667707396
AG-347-M18_2667707397
AG-347-M18_2667707398
AG-347-M18_2667707399
AG-347-M18_2667707401
AG-347-M18_2667707402
AG-347-M18_2667707403
AG-347-M18_2667707405
AG-347-M18_2667707408
AG-347-M18_2667707409
AG-347-M18_2667707411
AG-347-M18_2667707412
AG-347-M18_2667707413
AG-347-M18_2667707415
AG-347-M18_2667707417
AG-347-M18_2667707424
AG-347-M18_2667707425
AG-347-M18_2667707428
AG-347-M18_2667707430
AG-347-M18_2667707432
AG-347-M18_2667707437
AG-347-M18_2667707440
AG-347-M18_2667707442
AG-347-M18_2667707444
AG-347-M18_2667707447
AG-347-M18_2667707448
AG-347-M18_2667707449
AG-347-M18_2667707450
AG-347-M18_2667707451
AG-347-M18_2667707453
AG-347-M18_2667707454
AG-347-M18_2667707456
AG-347-M18_2667707459
AG-347-M18_2667707464
AG-347-M18_2667707468
AG-347-M18_2667707469
AG-347-M18_2667707472
AG-347-M18_2667707473
AG-347-M18_2667707474
AG-347-M18_2667707476
AG-347-M18_2667707478
AG-347-M18_2667707479
AG-347-M18_2667707481
AG-347-M18_2667707482
AG-347-M18_2667707484
AG-347-M18_2667707485
AG-347-M18_2667707488
AG-347-M18_2667707490
AG-347-M18_2667707492
AG-347-M18_2667707497
AG-347-M18_2667707499
AG-347-M18_2667707500
AG-347-M18_2667707501
AG-347-M18_2667707502
AG-347-M18_2667707503
AG-347-M18_2667707504
AG-347-M18_2667707505
AG-347-M18_2667707506
AG-347-M18_2667707507
AG-347-M18_2667707514
AG-347-M18_2667707516
AG-347-M18_2667707518
AG-347-M18_2667707522
AG-347-M18_2667707527
AG-347-M18_2667707528
AG-347-M18_2667707529
AG-347-M18_2667707530
AG-347-M18_2667707535
AG-347-M18_2667707542
AG-347-M18_2667707544
AG-347-M18_2667707547
AG-347-M18_2667707549
AG-347-M18_2667707550
AG-347-M18_2667707551
AG-347-M18_2667707552
AG-347-M18_2667707553
AG-347-M18_2667707554
AG-347-M18_2667707555
AG-347-M18_2667707557
AG-347-M18_2667707558
AG-347-M18_2667707560
AG-347-M18_2667707561
AG-347-M18_2667707562
AG-347-M18_2667707564
AG-347-M18_2667707567
AG-347-M18_2667707568
AG-347-M18_2667707569
AG-347-M18_2667707570
AG-347-M18_2667707572
AG-347-M18_2667707573
AG-347-M18_2667707577
AG-347-M18_2667707582
AG-347-M18_2667707583
AG-347-M18_2667707584
AG-347-M18_2667707586
AG-347-M18_2667707587
AG-347-M18_2667707591
AG-347-M18_2667707592
AG-347-M18_2667707593
AG-347-M18_2667707594
AG-347-M18_2667707595
AG-347-M18_2667707596
AG-347-M18_2667707598
AG-347-M18_2667707599
AG-347-M18_2667707601
AG-347-M18_2667707605
AG-347-M18_2667707606
AG-347-M18_2667707607
AG-347-M18_2667707608
AG-347-M18_2667707609
AG-347-M18_2667707610
AG-347-M18_2667707611
AG-347-M18_2667707612
AG-347-M18_2667707613
AG-347-M18_2667707615
AG-347-M18_2667707617
AG-347-M18_2667707618
AG-347-M18_2667707638
AG-347-M18_2667707645
AG-347-M18_2667707649
AG-347-M18_2667707651
AG-347-M18_2667707652
AG-347-M18_2667707659
AG-347-M18_2667707661
AG-347-M18_2667707666
AG-347-M18_2667707672
AG-347-M18_2667707673
AG-347-M18_2667707674
AG-347-M18_2667707677
AG-347-M18_2667707680
AG-347-M18_2667707686
AG-347-M18_2667707688
AG-347-M18_2667707691
AG-347-M18_2667707693
AG-347-M18_2667707694
AG-347-M18_2667707703
AG-347-M18_2667707704
AG-347-M18_2667707705
AG-347-M18_2667707706
AG-355-A09_2667762087
AG-355-A09_2667762088
AG-355-A09_2667762089
AG-355-A09_2667762092
AG-355-A09_2667762094
AG-355-A09_2667762095
AG-355-A09_2667762096
AG-355-A09_2667762097
AG-355-A09_2667762101
AG-355-A09_2667762102
AG-355-A09_2667762103
AG-355-A09_2667762105
AG-355-A09_2667762107
AG-355-A09_2667762109
AG-355-A09_2667762112
AG-355-A09_2667762113
AG-355-A09_2667762114
AG-355-A09_2667762116
AG-355-A09_2667762126
AG-355-A09_2667762128
AG-355-A09_2667762152
AG-355-A09_2667762193
AG-355-A09_2667762195
AG-355-A09_2667762196
AG-355-A09_2667762197
AG-355-A09_2667762208
AG-355-A09_2667762209
AG-355-A09_2667762211
AG-355-A09_2667762212
AG-355-A09_2667762213
AG-355-A09_2667762214
AG-355-A09_2667762217
AG-355-A09_2667762218
AG-355-A09_2667762221
AG-355-A09_2667762225
AG-355-A09_2667762226
AG-355-A09_2667762227
AG-355-A09_2667762228
AG-355-A09_2667762229
AG-355-A09_2667762230
AG-355-A09_2667762232
AG-355-A09_2667762233
AG-355-A09_2667762234
AG-355-A09_2667762236
AG-355-A09_2667762237
AG-355-A09_2667762239
AG-355-A09_2667762240
AG-355-A09_2667762242
AG-355-A09_2667762243
AG-355-A09_2667762244
AG-355-A09_2667762248
AG-355-A09_2667762249
AG-355-A09_2667762252
AG-355-A09_2667762257
AG-355-A09_2667762259
AG-355-A09_2667762261
AG-355-A09_2667762262
AG-355-A09_2667762263
AG-355-A09_2667762264
AG-355-A09_2667762266
AG-355-A09_2667762267
AG-355-A09_2667762268
AG-355-A09_2667762269
AG-355-A09_2667762270
AG-355-A09_2667762272
AG-355-A09_2667762279
AG-355-A09_2667762280
AG-355-A09_2667762281
AG-355-A09_2667762283
AG-355-A09_2667762285
AG-355-A09_2667762286
AG-355-A09_2667762287
AG-355-A09_2667762288
AG-355-A09_2667762289
AG-355-A09_2667762290
AG-355-A09_2667762291
AG-355-A09_2667762293
AG-355-A09_2667762298
AG-355-A09_2667762302
AG-355-A09_2667762303
AG-355-A09_2667762304
AG-355-A09_2667762307
AG-355-A09_2667762308
AG-355-A09_2667762309
AG-355-A09_2667762311
AG-355-A09_2667762313
AG-355-A09_2667762314
AG-355-A09_2667762315
AG-355-A09_2667762316
AG-355-A09_2667762317
AG-355-A09_2667762320
AG-355-A09_2667762324
AG-355-A09_2667762326
AG-355-A09_2667762330
AG-355-A09_2667762333
AG-355-A09_2667762339
AG-355-A09_2667762343
AG-355-A09_2667762344
AG-355-A09_2667762345
AG-355-A09_2667762347
AG-355-A09_2667762349
AG-355-A09_2667762350
AG-355-A09_2667762352
AG-355-A09_2667762354
AG-355-A09_2667762356
AG-355-A09_2667762357
AG-355-A09_2667762358
AG-355-A09_2667762361
AG-355-A09_2667762363
AG-355-A09_2667762367
AG-355-A09_2667762368
AG-355-A09_2667762370
AG-355-A09_2667762371
AG-355-A09_2667762372
AG-355-A09_2667762374
AG-355-A09_2667762375
AG-355-A09_2667762379
AG-355-A09_2667762383
AG-355-A09_2667762387
AG-355-A09_2667762408
AG-355-A09_2667762409
AG-355-A09_2667762410
AG-355-A09_2667762414
AG-355-A09_2667762416
AG-355-A09_2667762418
AG-355-A09_2667762420
AG-355-A09_2667762422
AG-355-A09_2667762428
AG-355-A09_2667762430
AG-355-A09_2667762433
AG-355-A09_2667762440
AG-355-A09_2667762444
AG-355-A09_2667762445
AG-355-A09_2667762446
AG-355-A09_2667762447
AG-355-A09_2667762448
AG-355-A09_2667762451
AG-355-A09_2667762452
AG-355-A09_2667762453
AG-355-A09_2667762456
AG-355-A09_2667762457
AG-355-A09_2667762458
AG-355-A09_2667762460
AG-355-A09_2667762461
AG-355-A09_2667762463
AG-355-A09_2667762466
AG-355-A09_2667762467
AG-355-A09_2667762468
AG-355-A09_2667762473
AG-355-A09_2667762478
AG-355-A09_2667762480
AG-355-A09_2667762481
AG-355-A09_2667762483
AG-355-A09_2667762485
AG-355-A09_2667762486
AG-355-A09_2667762490
AG-355-A09_2667762491
AG-355-A09_2667762493
AG-355-A09_2667762494
AG-355-A09_2667762497
AG-355-A09_2667762501
AG-355-A09_2667762502
AG-355-A09_2667762508
AG-355-A09_2667762509
AG-355-A09_2667762511
AG-355-A09_2667762513
AG-355-A09_2667762514
AG-355-A09_2667762515
AG-355-A09_2667762517
AG-355-A09_2667762518
AG-355-A09_2667762520
AG-355-A09_2667762524
AG-355-A09_2667762526
AG-355-A09_2667762528
AG-355-A09_2667762530
AG-355-A09_2667762533
AG-355-A09_2667762536
AG-355-A09_2667762556
AG-355-A09_2667762589
AG-355-A09_2667762594
AG-355-A09_2667762598
AG-355-A09_2667762615
AG-355-A09_2667762639
AG-355-A09_2667762640
AG-355-A09_2667762641
AG-355-A09_2667762643
AG-355-A09_2667762645
AG-355-A09_2667762646
AG-355-A09_2667762648
AG-355-A09_2667762650
AG-355-A09_2667762656
AG-355-A09_2667762671
AG-355-A09_2667762673
AG-355-A09_2667762677
AG-355-A09_2667762678
AG-355-A09_2667762679
AG-355-A09_2667762680
AG-355-A09_2667762685
AG-355-A09_2667762694
AG-355-A09_2667762699
AG-355-A09_2667762704
AG-355-A09_2667762705
AG-355-A09_2667762708
AG-355-A09_2667762709
AG-355-A09_2667762710
AG-355-A09_2667762711
AG-355-A09_2667762712
AG-355-A09_2667762714
AG-355-A09_2667762718
AG-355-A09_2667762727
AG-355-A09_2667762729
AG-355-A09_2667762730
AG-355-A09_2667762731
AG-355-A09_2667762732
AG-355-A09_2667762733
AG-355-A09_2667762734
AG-355-A09_2667762735
AG-355-A09_2667762736
AG-355-A09_2667762738
AG-355-A09_2667762739
AG-355-A09_2667762741
AG-355-A09_2667762742
AG-355-A09_2667762743
AG-355-A09_2667762745
AG-355-A09_2667762748
AG-355-A09_2667762749
AG-355-A09_2667762750
AG-355-A09_2667762751
AG-355-A09_2667762752
AG-355-A09_2667762754
AG-355-A09_2667762755
AG-355-A09_2667762758
AG-355-A09_2667762759
AG-355-A09_2667762760
AG-355-A09_2667762762
AG-355-A09_2667762764
AG-355-A09_2667762771
AG-355-A09_2667762772
AG-355-A09_2667762775
AG-355-A09_2667762777
AG-355-A09_2667762779
AG-355-A09_2667762782
AG-355-A09_2667762783
AG-355-A09_2667762784
AG-355-A09_2667762786
AG-355-A09_2667762787
AG-355-A09_2667762790
AG-355-A09_2667762791
AG-355-A09_2667762794
AG-355-A09_2667762795
AG-355-A09_2667762798
AG-355-A09_2667762799
AG-355-A09_2667762800
AG-355-A09_2667762801
AG-355-A09_2667762802
AG-355-A09_2667762804
AG-355-A09_2667762805
AG-355-A09_2667762806
AG-355-A09_2667762808
AG-355-A09_2667762811
AG-355-A09_2667762812
AG-355-A09_2667762814
AG-355-A09_2667762821
AG-355-A09_2667762823
AG-355-A09_2667762824
AG-355-A09_2667762825
AG-355-A09_2667762829
AG-355-A09_2667762831
AG-355-A09_2667762832
AG-355-A09_2667762838
AG-355-A09_2667762848
AG-355-A09_2667762860
AG-355-A09_2667762862
AG-355-A09_2667762878
AG-355-A09_2667762879
AG-355-A09_2667762880
AG-355-A09_2667762883
AG-355-A09_2667762890
AG-355-A09_2667762897
AG-355-A09_2667762899
AG-355-A09_2667762901
AG-355-A09_2667762906
AG-355-A09_2667762908
AG-355-A09_2667762910
AG-355-A09_2667762911
AG-355-A09_2667762913
AG-355-A09_2667762916
AG-355-A09_2667762918
AG-355-A09_2667762919
AG-355-A09_2667762920
AG-355-A09_2667762922
AG-355-A09_2667762929
AG-355-A09_2667762936
AG-355-A09_2667762940
AG-355-A09_2667762947
AG-355-A09_2667762948
AG-355-A09_2667762949
AG-355-A09_2667762951
AG-355-A09_2667762952
AG-355-A09_2667762953
AG-355-A09_2667762954
AG-355-A09_2667762958
AG-355-A09_2667762959
AG-355-A09_2667762963
AG-355-A09_2667762968
AG-355-A09_2667762969
AG-355-A09_2667762970
AG-355-A09_2667762972
AG-355-A09_2667762999
AG-355-A09_2667763030
AG-355-A09_2667763045
AG-355-A09_2667763050
AG-355-A09_2667763052
AG-355-A09_2667763053
AG-355-A09_2667763057
AG-355-A09_2667763060
AG-355-A09_2667763061
AG-355-A09_2667763062
AG-355-A09_2667763066
AG-355-A09_2667763067
AG-355-A09_2667763070
AG-355-A09_2667763071
AG-355-A09_2667763072
AG-355-A09_2667763073
AG-355-A09_2667763075
AG-355-A09_2667763076
AG-355-A09_2667763081
AG-355-A09_2667763082
AG-355-A09_2667763086
AG-355-A09_2667763090
AG-355-A09_2667763092
AG-355-A09_2667763096
AG-355-A09_2667763097
AG-355-A09_2667763098
AG-355-A09_2667763099
AG-355-A09_2667763102
AG-355-A09_2667763107
AG-355-A09_2667763108
AG-355-A09_2667763110
AG-355-A09_2667763114
AG-355-A09_2667763117
AG-355-A09_2667763118
AG-355-A09_2667763119
AG-355-A09_2667763120
AG-355-A09_2667763121
AG-355-A09_2667763122
AG-355-A09_2667763124
AG-355-A09_2667763125
AG-355-A09_2667763126
AG-355-A09_2667763127
AG-355-A09_2667763128
AG-355-A09_2667763129
AG-355-A09_2667763130
AG-355-A09_2667763131
AG-355-A09_2667763134
AG-355-A09_2667763136
AG-355-A09_2667763138
AG-355-A09_2667763140
AG-355-A09_2667763141
AG-355-A09_2667763142
AG-355-A09_2667763143
AG-355-A09_2667763145
AG-355-A09_2667763146
AG-355-A09_2667763147
AG-355-A09_2667763149
AG-355-A09_2667763152
AG-355-A09_2667763153
AG-355-A09_2667763154
AG-355-A09_2667763155
AG-355-A09_2667763158
AG-355-A09_2667763160
AG-355-A09_2667763170
AG-355-A09_2667763189
AG-355-A09_2667763198
AG-355-A09_2667763205
AG-355-A09_2667763243
AG-355-A09_2667763247
AG-355-A09_2667763248
AG-355-A09_2667763250
AG-355-A09_2667763251
AG-355-A09_2667763252
AG-355-A09_2667763255
AG-355-A09_2667763257
AG-355-A09_2667763261
AG-355-A09_2667763262
AG-355-A09_2667763264
AG-355-A09_2667763266
AG-355-A09_2667763268
AG-355-A09_2667763269
AG-355-A09_2667763274
AG-355-A09_2667763275
AG-355-A09_2667763276
AG-355-A09_2667763277
AG-355-A09_2667763278
AG-355-A09_2667763284
AG-355-A09_2667763285
AG-355-A09_2667763288
AG-355-A09_2667763292
AG-355-A09_2667763293
AG-355-A09_2667763294
AG-355-A09_2667763296
AG-355-A09_2667763302
AG-355-A09_2667763311
AG-355-A09_2667763312
AG-355-A09_2667763323
AG-355-A09_2667763325
AG-355-A09_2667763328
AG-355-A09_2667763329
AG-355-A09_2667763331
AG-355-A09_2667763332
AG-355-A09_2667763334
AG-355-A09_2667763336
AG-355-A09_2667763337
AG-355-A09_2667763338
AG-355-A09_2667763342
AG-355-A09_2667763343
AG-355-A09_2667763363
AG-355-A09_2667763381
AG-355-A09_2667763391
AG-355-A09_2667763392
AG-355-A09_2667763395
AG-355-A09_2667763396
AG-355-A09_2667763397
AG-355-A09_2667763398
AG-355-A09_2667763399
AG-355-A09_2667763406
AG-355-A09_2667763407
AG-355-A09_2667763411
AG-355-A09_2667763412
AG-355-A09_2667763418
AG-355-A09_2667763419
AG-355-A09_2667763420
AG-355-A09_2667763421
AG-355-A09_2667763423
AG-355-A09_2667763424
AG-355-A09_2667763425
AG-355-A09_2667763426
AG-355-A09_2667763433
AG-355-A09_2667763435
AG-355-A09_2667763440
AG-355-A09_2667763444
AG-355-A09_2667763449
AG-355-A09_2667763455
AG-355-A09_2667763457
AG-355-A09_2667763461
AG-355-A09_2667763468
AG-355-A09_2667763470
AG-355-A09_2667763476
AG-355-A09_2667763477
AG-355-A09_2667763478
AG-355-A09_2667763480
AG-355-A09_2667763481
AG-355-A09_2667763482
AG-355-A09_2667763484
AG-355-A09_2667763485
AG-355-A09_2667763487
AG-355-A09_2667763488
AG-355-A09_2667763491
AG-355-A09_2667763495
AG-355-A09_2667763496
AG-355-A09_2667763498
AG-355-A09_2667763500
AG-355-A09_2667763502
AG-355-A09_2667763508
AG-355-A09_2667763509
AG-355-A09_2667763512
AG-355-A09_2667763516
AG-355-A09_2667763518
AG-355-A09_2667763519
AG-355-A09_2667763524
AG-355-A09_2667763526
AG-355-A09_2667763527
AG-355-A09_2667763528
AG-355-A09_2667763529
AG-355-A09_2667763531
AG-355-A09_2667763545
AG-355-A09_2667763547
AG-355-A09_2667763554
AG-355-A09_2667763559
AG-355-A09_2667763576
AG-355-A09_2667763577
AG-355-A09_2667763578
AG-355-A09_2667763579
AG-355-A09_2667763580
AG-355-A09_2667763581
AG-355-A09_2667763582
AG-355-A09_2667763583
AG-355-A09_2667763584
AG-355-A09_2667763586
AG-355-A09_2667763591
AG-355-A09_2667763594
AG-355-A09_2667763595
AG-355-A09_2667763598
AG-355-A09_2667763600
AG-355-A09_2667763601
AG-355-A09_2667763603
AG-355-A09_2667763604
AG-355-A09_2667763606
AG-355-A09_2667763607
AG-355-A09_2667763610
AG-355-A09_2667763611
AG-355-A09_2667763612
AG-355-A09_2667763614
AG-355-A09_2667763615
AG-355-A09_2667763619
AG-355-A09_2667763623
AG-355-A09_2667763625
AG-355-A09_2667763626
AG-355-A09_2667763627
AG-355-A09_2667763630
AG-355-A09_2667763631
AG-355-A09_2667763635
AG-355-A09_2667763637
AG-355-A09_2667763638
AG-355-A09_2667763644
AG-355-A09_2667763645
AG-355-A09_2667763646
AG-355-A09_2667763648
AG-355-A09_2667763650
AG-355-A09_2667763651
AG-355-A09_2667763655
AG-355-A09_2667763656
AG-355-A09_2667763657
AG-355-A09_2667763659
AG-355-A09_2667763661
AG-355-A09_2667763662
AG-355-A09_2667763664
AG-355-A09_2667763668
AG-355-A09_2667763669
AG-355-A09_2667763670
AG-355-A09_2667763671
AG-355-A09_2667763672
AG-355-A09_2667763673
AG-355-A09_2667763680
AG-355-A09_2667763681
AG-355-A09_2667763682
AG-355-A09_2667763685
AG-355-A09_2667763687
AG-355-A09_2667763688
AG-355-A09_2667763689
AG-355-A09_2667763694
AG-355-A09_2667763697
AG-355-A09_2667763698
AG-355-A09_2667763700
AG-355-A09_2667763701
AG-355-A09_2667763703
AG-355-A09_2667763706
AG-355-A09_2667763708
AG-355-A09_2667763709
AG-355-A09_2667763711
AG-355-A09_2667763712
AG-355-A09_2667763713
AG-355-A09_2667763714
AG-355-A09_2667763715
AG-355-A09_2667763718
AG-355-A09_2667763720
AG-355-A09_2667763722
AG-355-A09_2667763725
AG-355-A09_2667763728
AG-355-A09_2667763729
AG-355-A09_2667763730
AG-355-A09_2667763732
AG-355-A09_2667763734
AG-355-A09_2667763736
AG-355-A09_2667763740
AG-355-A09_2667763745
AG-355-A09_2667763746
AG-355-A09_2667763747
AG-355-A09_2667763755
AG-355-A09_2667763760
AG-355-A09_2667763765
AG-355-A09_2667763769
AG-355-A09_2667763776
AG-355-A09_2667763777
AG-355-A09_2667763781
AG-355-A09_2667763782
AG-355-A09_2667763785
AG-355-A09_2667763786
AG-355-A09_2667763787
AG-355-A09_2667763788
AG-355-A09_2667763806
AG-355-A09_2667763807
AG-355-A09_2667763808
AG-355-A09_2667763817
AG-355-A09_2667763819
AG-355-A09_2667763820
AG-355-A09_2667763821
AG-355-A09_2667763823
AG-355-A09_2667763825
AG-355-A09_2667763827
AG-355-A09_2667763828
AG-355-A09_2667763831
AG-355-A09_2667763834
AG-355-A09_2667763835
AG-355-A09_2667763836
AG-355-A09_2667763844
AG-355-A09_2667763846
AG-355-A09_2667763851
AG-355-A09_2667763852
AG-355-A09_2667763856
AG-355-A09_2667763858
AG-355-B18_2667763863
AG-355-B18_2667763864
AG-355-B18_2667763866
AG-355-B18_2667763868
AG-355-B18_2667763869
AG-355-B18_2667763875
AG-355-B18_2667763877
AG-355-B18_2667763879
AG-355-B18_2667763880
AG-355-B18_2667763882
AG-355-B18_2667763885
AG-355-B18_2667763887
AG-355-B18_2667763888
AG-355-B18_2667763889
AG-355-B18_2667763891
AG-355-B18_2667763898
AG-355-B18_2667763899
AG-355-B18_2667763900
AG-355-B18_2667763907
AG-355-B18_2667763911
AG-355-B18_2667763916
AG-355-B18_2667763917
AG-355-B18_2667763918
AG-355-B18_2667763920
AG-355-B18_2667763921
AG-355-B18_2667763922
AG-355-B18_2667763923
AG-355-B18_2667763928
AG-355-B18_2667763929
AG-355-B18_2667763933
AG-355-B18_2667763938
AG-355-B18_2667763939
AG-355-B18_2667763940
AG-355-B18_2667763942
AG-355-B18_2667763957
AG-355-B18_2667763990
AG-355-B18_2667764000
AG-355-B18_2667764030
AG-355-B18_2667764038
AG-355-B18_2667764040
AG-355-B18_2667764045
AG-355-B18_2667764047
AG-355-B18_2667764049
AG-355-B18_2667764051
AG-355-B18_2667764052
AG-355-B18_2667764053
AG-355-B18_2667764055
AG-355-B18_2667764057
AG-355-B18_2667764058
AG-355-B18_2667764062
AG-355-B18_2667764063
AG-355-B18_2667764066
AG-355-B18_2667764069
AG-355-B18_2667764073
AG-355-B18_2667764074
AG-355-B18_2667764080
AG-355-B18_2667764081
AG-355-B18_2667764083
AG-355-B18_2667764085
AG-355-B18_2667764086
AG-355-B18_2667764087
AG-355-B18_2667764089
AG-355-B18_2667764090
AG-355-B18_2667764092
AG-355-B18_2667764096
AG-355-B18_2667764099
AG-355-B18_2667764101
AG-355-B18_2667764104
AG-355-B18_2667764107
AG-355-B18_2667764128
AG-355-B18_2667764163
AG-355-B18_2667764165
AG-355-B18_2667764168
AG-355-B18_2667764172
AG-355-B18_2667764191
AG-355-B18_2667764218
AG-355-B18_2667764219
AG-355-B18_2667764220
AG-355-B18_2667764222
AG-355-B18_2667764224
AG-355-B18_2667764225
AG-355-B18_2667764227
AG-355-B18_2667764229
AG-355-B18_2667764235
AG-355-B18_2667764252
AG-355-B18_2667764253
AG-355-B18_2667764262
AG-355-B18_2667764268
AG-355-B18_2667764278
AG-355-B18_2667764283
AG-355-B18_2667764288
AG-355-B18_2667764289
AG-355-B18_2667764290
AG-355-B18_2667764293
AG-355-B18_2667764295
AG-355-B18_2667764296
AG-355-B18_2667764298
AG-355-B18_2667764299
AG-355-B18_2667764300
AG-355-B18_2667764303
AG-355-B18_2667764304
AG-355-B18_2667764305
AG-355-B18_2667764308
AG-355-B18_2667764309
AG-355-B18_2667764310
AG-355-B18_2667764311
AG-355-B18_2667764312
AG-355-B18_2667764316
AG-355-B18_2667764323
AG-355-B18_2667764326
AG-355-B18_2667764328
AG-355-B18_2667764334
AG-355-B18_2667764336
AG-355-B18_2667764338
AG-355-B18_2667764340
AG-355-B18_2667764342
AG-355-B18_2667764346
AG-355-B18_2667764347
AG-355-B18_2667764348
AG-355-B18_2667764369
AG-355-B18_2667764373
AG-355-B18_2667764377
AG-355-B18_2667764381
AG-355-B18_2667764382
AG-355-B18_2667764384
AG-355-B18_2667764385
AG-355-B18_2667764386
AG-355-B18_2667764388
AG-355-B18_2667764389
AG-355-B18_2667764393
AG-355-B18_2667764395
AG-355-B18_2667764398
AG-355-B18_2667764399
AG-355-B18_2667764400
AG-355-B18_2667764402
AG-355-B18_2667764404
AG-355-B18_2667764406
AG-355-B18_2667764407
AG-355-B18_2667764409
AG-355-B18_2667764411
AG-355-B18_2667764412
AG-355-B18_2667764413
AG-355-B18_2667764417
AG-355-B18_2667764418
AG-355-B18_2667764419
AG-355-B18_2667764421
AG-355-B18_2667764422
AG-355-B18_2667764423
AG-355-B18_2667764425
AG-355-B18_2667764426
AG-355-B18_2667764427
AG-355-B18_2667764428
AG-355-B18_2667764430
AG-355-B18_2667764432
AG-355-B18_2667764434
AG-355-B18_2667764438
AG-355-B18_2667764443
AG-355-B18_2667764444
AG-355-B18_2667764445
AG-355-B18_2667764448
AG-355-B18_2667764452
AG-355-B18_2667764453
AG-355-B18_2667764457
AG-355-B18_2667764459
AG-355-B18_2667764461
AG-355-B18_2667764462
AG-355-B18_2667764465
AG-355-B18_2667764467
AG-355-B18_2667764469
AG-355-B18_2667764472
AG-355-B18_2667764473
AG-355-B18_2667764480
AG-355-B18_2667764482
AG-355-B18_2667764484
AG-355-B18_2667764485
AG-355-B18_2667764486
AG-355-B18_2667764489
AG-355-B18_2667764490
AG-355-B18_2667764492
AG-355-B18_2667764493
AG-355-B18_2667764494
AG-355-B18_2667764495
AG-355-B18_2667764496
AG-355-B18_2667764499
AG-355-B18_2667764501
AG-355-B18_2667764502
AG-355-B18_2667764503
AG-355-B18_2667764505
AG-355-B18_2667764506
AG-355-B18_2667764508
AG-355-B18_2667764509
AG-355-B18_2667764510
AG-355-B18_2667764511
AG-355-B18_2667764512
AG-355-B18_2667764513
AG-355-B18_2667764514
AG-355-B18_2667764515
AG-355-B18_2667764517
AG-355-B18_2667764525
AG-355-B18_2667764534
AG-355-B18_2667764536
AG-355-B18_2667764537
AG-355-B18_2667764538
AG-355-B18_2667764539
AG-355-B18_2667764540
AG-355-B18_2667764543
AG-355-B18_2667764544
AG-355-B18_2667764546
AG-355-B18_2667764547
AG-355-B18_2667764552
AG-355-B18_2667764566
AG-355-B18_2667764567
AG-355-B18_2667764571
AG-355-B18_2667764576
AG-355-B18_2667764578
AG-355-B18_2667764579
AG-355-B18_2667764580
AG-355-B18_2667764581
AG-355-B18_2667764582
AG-355-B18_2667764583
AG-355-B18_2667764584
AG-355-B18_2667764586
AG-355-B18_2667764588
AG-355-B18_2667764589
AG-355-B18_2667764590
AG-355-B18_2667764595
AG-355-B18_2667764597
AG-355-B18_2667764598
AG-355-B18_2667764599
AG-355-B18_2667764600
AG-355-B18_2667764601
AG-355-B18_2667764603
AG-355-B18_2667764604
AG-355-B18_2667764605
AG-355-B18_2667764606
AG-355-B18_2667764607
AG-355-B18_2667764609
AG-355-B18_2667764614
AG-355-B18_2667764617
AG-355-B18_2667764618
AG-355-B18_2667764622
AG-355-B18_2667764623
AG-355-B18_2667764624
AG-355-B18_2667764625
AG-355-B18_2667764626
AG-355-B18_2667764628
AG-355-B18_2667764629
AG-355-B18_2667764631
AG-355-B18_2667764632
AG-355-B18_2667764633
AG-355-B18_2667764635
AG-355-B18_2667764636
AG-355-B18_2667764637
AG-355-B18_2667764638
AG-355-B18_2667764639
AG-355-B18_2667764640
AG-355-B18_2667764644
AG-355-B18_2667764647
AG-355-B18_2667764648
AG-355-B18_2667764651
AG-355-B18_2667764652
AG-355-B18_2667764653
AG-355-B18_2667764654
AG-355-B18_2667764656
AG-355-B18_2667764657
AG-355-B18_2667764699
AG-355-B18_2667764705
AG-355-B18_2667764707
AG-355-B18_2667764717
AG-355-B18_2667764720
AG-355-B18_2667764725
AG-355-B18_2667764726
AG-355-B18_2667764728
AG-355-B18_2667764732
AG-355-B18_2667764733
AG-355-B18_2667764734
AG-355-B18_2667764736
AG-355-B18_2667764743
AG-355-B18_2667764744
AG-355-B18_2667764747
AG-355-B18_2667764749
AG-355-B18_2667764750
AG-355-B18_2667764751
AG-355-B18_2667764753
AG-355-B18_2667764754
AG-355-B18_2667764755
AG-355-B18_2667764756
AG-355-B18_2667764757
AG-355-B18_2667764760
AG-355-B18_2667764761
AG-355-B18_2667764762
AG-355-B18_2667764763
AG-355-B18_2667764766
AG-355-B18_2667764767
AG-355-B18_2667764771
AG-355-B18_2667764772
AG-355-B18_2667764774
AG-355-B18_2667764775
AG-355-B18_2667764777
AG-355-B18_2667764779
AG-355-B18_2667764780
AG-355-B18_2667764781
AG-355-B18_2667764782
AG-355-B18_2667764783
AG-355-B18_2667764784
AG-355-B18_2667764793
AG-355-B18_2667764794
AG-355-B18_2667764797
AG-355-B18_2667764798
AG-355-B18_2667764799
AG-355-B18_2667764802
AG-355-B18_2667764804
AG-355-B18_2667764805
AG-355-B18_2667764806
AG-355-B18_2667764807
AG-355-B18_2667764811
AG-355-B18_2667764812
AG-355-B18_2667764813
AG-355-B18_2667764815
AG-355-B18_2667764817
AG-355-B18_2667764819
AG-355-B18_2667764822
AG-355-B18_2667764823
AG-355-B18_2667764824
AG-355-B18_2667764826
AG-355-B18_2667764836
AG-355-B18_2667764838
AG-355-B18_2667764852
AG-355-B18_2667764860
AG-355-B18_2667764861
AG-355-B18_2667764862
AG-355-B18_2667764864
AG-355-B18_2667764865
AG-355-B18_2667764869
AG-355-B18_2667764870
AG-355-B18_2667764873
AG-355-B18_2667764875
AG-355-B18_2667764876
AG-355-B18_2667764877
AG-355-B18_2667764883
AG-355-B18_2667764884
AG-355-B18_2667764886
AG-355-B18_2667764890
AG-355-B18_2667764891
AG-355-B18_2667764892
AG-355-B18_2667764895
AG-355-B18_2667764896
AG-355-B18_2667764897
AG-355-B18_2667764899
AG-355-B18_2667764903
AG-355-B18_2667764907
AG-355-B18_2667764908
AG-355-B18_2667764910
AG-355-B18_2667764911
AG-355-B18_2667764916
AG-355-B18_2667764919
AG-355-B18_2667764920
AG-355-B18_2667764924
AG-355-B18_2667764927
AG-355-B18_2667764928
AG-355-B18_2667764929
AG-355-B18_2667764933
AG-355-B18_2667764934
AG-355-B18_2667764937
AG-355-B18_2667764938
AG-355-B18_2667764939
AG-355-B18_2667764941
AG-355-B18_2667764942
AG-355-B18_2667764947
AG-355-B18_2667764948
AG-355-B18_2667764952
AG-355-B18_2667764953
AG-355-B18_2667764957
AG-355-B18_2667764959
AG-355-B18_2667764963
AG-355-B18_2667764964
AG-355-B18_2667764965
AG-355-B18_2667764966
AG-355-B18_2667764969
AG-355-B18_2667764974
AG-355-B18_2667764975
AG-355-B18_2667764977
AG-355-B18_2667764981
AG-355-B18_2667764984
AG-355-B18_2667764985
AG-355-B18_2667764988
AG-355-B18_2667764991
AG-355-B18_2667764992
AG-355-B18_2667764993
AG-355-B18_2667764995
AG-355-B18_2667764996
AG-355-B18_2667765002
AG-355-B18_2667765003
AG-355-B18_2667765010
AG-355-B18_2667765014
AG-355-B18_2667765016
AG-355-B18_2667765022
AG-355-B18_2667765027
AG-355-B18_2667765031
AG-355-B18_2667765036
AG-355-B18_2667765038
AG-355-B18_2667765047
AG-355-B18_2667765061
AG-355-B18_2667765062
AG-355-B18_2667765063
AG-355-B18_2667765064
AG-355-B18_2667765066
AG-355-B18_2667765067
AG-355-B18_2667765068
AG-355-B18_2667765069
AG-355-B18_2667765075
AG-355-B18_2667765076
AG-355-B18_2667765080
AG-355-B18_2667765081
AG-355-B18_2667765088
AG-355-B18_2667765089
AG-355-B18_2667765090
AG-355-B18_2667765091
AG-355-B18_2667765092
AG-355-B18_2667765097
AG-355-B18_2667765099
AG-355-B18_2667765102
AG-355-B18_2667765103
AG-355-B18_2667765104
AG-355-B18_2667765105
AG-355-B18_2667765110
AG-355-B18_2667765112
AG-355-B18_2667765114
AG-355-B18_2667765115
AG-355-B18_2667765116
AG-355-B18_2667765117
AG-355-B18_2667765118
AG-355-B18_2667765119
AG-355-B18_2667765120
AG-355-B18_2667765121
AG-355-B18_2667765122
AG-355-B18_2667765123
AG-355-B18_2667765124
AG-355-B18_2667765125
AG-355-B18_2667765126
AG-355-B18_2667765127
AG-355-B18_2667765128
AG-355-B18_2667765129
AG-355-B18_2667765130
AG-355-B18_2667765131
AG-355-B18_2667765133
AG-355-B18_2667765134
AG-355-B18_2667765135
AG-355-B18_2667765136
AG-355-B18_2667765137
AG-355-B18_2667765138
AG-355-B18_2667765139
AG-355-B18_2667765140
AG-355-B18_2667765141
AG-355-B18_2667765145
AG-355-B18_2667765152
AG-355-B18_2667765156
AG-355-B18_2667765159
AG-355-B18_2667765161
AG-355-B18_2667765162
AG-355-B18_2667765164
AG-355-B18_2667765166
AG-355-B18_2667765174
AG-355-B18_2667765175
AG-355-B18_2667765191
AG-355-B18_2667765193
AG-355-B18_2667765194
AG-355-B18_2667765195
AG-355-B18_2667765196
AG-355-B18_2667765198
AG-355-B18_2667765203
AG-355-B18_2667765204
AG-355-B18_2667765206
AG-355-B18_2667765210
AG-355-B18_2667765213
AG-355-B18_2667765214
AG-355-B18_2667765219
AG-355-B18_2667765220
AG-355-B18_2667765222
AG-355-B18_2667765223
AG-355-B18_2667765224
AG-355-B18_2667765227
AG-355-B18_2667765228
AG-355-B18_2667765233
AG-355-B18_2667765234
AG-355-B18_2667765235
AG-355-B18_2667765239
AG-355-B18_2667765244
AG-355-B18_2667765245
AG-355-B18_2667765246
AG-355-B18_2667765247
AG-355-B18_2667765248
AG-355-B18_2667765250
AG-355-B18_2667765253
AG-355-B18_2667765254
AG-355-B18_2667765255
AG-355-B18_2667765262
AG-355-B18_2667765263
AG-355-B18_2667765264
AG-355-B18_2667765265
AG-355-B18_2667765266
AG-355-B18_2667765267
AG-355-B18_2667765271
AG-355-B18_2667765273
AG-355-B18_2667765274
AG-355-B18_2667765276
AG-355-B18_2667765278
AG-355-B18_2667765285
AG-355-B18_2667765289
AG-355-B18_2667765294
AG-355-B18_2667765301
AG-355-B18_2667765310
AG-355-B18_2667765312
AG-355-B18_2667765327
AG-355-B18_2667765333
AG-355-B18_2667765334
AG-355-B18_2667765335
AG-355-B18_2667765337
AG-355-B18_2667765338
AG-355-B18_2667765339
AG-355-B18_2667765345
AG-355-B18_2667765364
AG-355-B18_2667765365
AG-355-B18_2667765366
AG-355-B18_2667765373
AG-355-B18_2667765376
AG-355-B18_2667765377
AG-355-B18_2667765379
AG-355-B18_2667765380
AG-355-B18_2667765382
AG-355-B18_2667765385
AG-355-B18_2667765387
AG-355-B18_2667765388
AG-355-B18_2667765390
AG-355-B18_2667765391
AG-355-B18_2667765392
AG-355-B18_2667765393
AG-355-B18_2667765394
AG-355-B18_2667765397
AG-355-B18_2667765399
AG-355-B18_2667765401
AG-355-B18_2667765404
AG-355-B18_2667765408
AG-355-B18_2667765410
AG-355-B18_2667765412
AG-355-B18_2667765416
AG-355-B18_2667765418
AG-355-B18_2667765419
AG-355-B18_2667765420
AG-355-B18_2667765422
AG-355-B18_2667765428
AG-355-B18_2667765429
AG-355-B18_2667765430
AG-355-B18_2667765434
AG-355-B18_2667765437
AG-355-B18_2667765438
AG-355-B18_2667765443
AG-355-B18_2667765444
AG-355-B18_2667765445
AG-355-B18_2667765446
AG-355-B18_2667765447
AG-355-B18_2667765453
AG-355-B18_2667765454
AG-355-B18_2667765457
AG-355-B18_2667765459
AG-355-B18_2667765460
AG-355-B18_2667765464
AG-355-B18_2667765466
AG-355-B18_2667765469
AG-355-B18_2667765470
AG-355-B18_2667765471
AG-355-B18_2667765473
AG-355-B18_2667765474
AG-355-B18_2667765478
AG-355-B18_2667765496
AG-355-B18_2667765497
AG-355-B18_2667765502
AG-355-B18_2667765519
AG-355-B18_2667765520
AG-355-B18_2667765521
AG-355-B18_2667765522
AG-355-B18_2667765523
AG-355-B18_2667765524
AG-355-B18_2667765525
AG-355-B18_2667765526
AG-355-B18_2667765527
AG-355-B18_2667765529
AG-355-B18_2667765535
AG-355-B18_2667765538
AG-355-B18_2667765539
AG-355-B18_2667765542
AG-355-B18_2667765543
AG-355-B18_2667765544
AG-355-B18_2667765546
AG-355-B18_2667765547
AG-355-B18_2667765554
AG-355-B18_2667765557
AG-355-B18_2667765561
AG-355-B18_2667765563
AG-355-B18_2667765567
AG-355-B18_2667765570
AG-355-B18_2667765571
AG-355-B18_2667765572
AG-355-B18_2667765573
AG-355-B18_2667765574
AG-355-B18_2667765576
AG-355-B18_2667765578
AG-355-B18_2667765579
AG-355-B18_2667765580
AG-355-B18_2667765583
AG-355-B18_2667765584
AG-355-B18_2667765585
AG-355-B18_2667765586
AG-355-B18_2667765587
AG-355-B18_2667765589
AG-355-B18_2667765590
AG-355-B18_2667765591
AG-355-B18_2667765592
AG-355-B18_2667765594
AG-355-B18_2667765596
AG-355-B18_2667765598
AG-355-B18_2667765601
AG-355-B18_2667765602
AG-355-B18_2667765603
AG-355-B18_2667765604
AG-355-B18_2667765605
AG-355-B18_2667765606
AG-355-B18_2667765607
AG-355-B18_2667765608
AG-355-B18_2667765610
AG-355-B18_2667765611
AG-355-B18_2667765612
AG-355-B18_2667765613
AG-355-B18_2667765614
AG-355-B18_2667765618
AG-355-B18_2667765619
AG-355-B18_2667765620
AG-355-B18_2667765622
AG-355-B18_2667765624
AG-355-B18_2667765625
AG-355-B18_2667765627
AG-355-B18_2667765628
AG-355-B18_2667765631
AG-355-B18_2667765633
AG-355-B18_2667765656
AG-355-B18_2667765663
AG-355-B18_2667765672
AG-355-B18_2667765674
AG-355-B18_2667765675
AG-355-B18_2667765676
AG-355-B18_2667765680
AG-355-B18_2667765699
AG-355-B18_2667765711
AG-355-B18_2667765712
AG-355-B18_2667765713
AG-355-B18_2667765717
AG-355-B18_2667765720
AG-355-B18_2667765722
AG-355-B18_2667765724
AG-355-B18_2667765725
AG-355-B18_2667765729
AG-355-B18_2667765731
AG-355-B18_2667765733
AG-355-B18_2667765735
AG-355-B18_2667765737
AG-355-B18_2667765740
AG-355-B18_2667765741
AG-355-B18_2667765751
AG-355-B18_2667765763
AG-355-I04_2667769026
AG-355-I04_2667769030
AG-355-I04_2667769032
AG-355-I04_2667769036
AG-355-I04_2667769037
AG-355-I04_2667769038
AG-355-I04_2667769039
AG-355-I04_2667769042
AG-355-I04_2667769047
AG-355-I04_2667769048
AG-355-I04_2667769050
AG-355-I04_2667769054
AG-355-I04_2667769057
AG-355-I04_2667769058
AG-355-I04_2667769059
AG-355-I04_2667769060
AG-355-I04_2667769061
AG-355-I04_2667769062
AG-355-I04_2667769064
AG-355-I04_2667769065
AG-355-I04_2667769066
AG-355-I04_2667769067
AG-355-I04_2667769068
AG-355-I04_2667769069
AG-355-I04_2667769070
AG-355-I04_2667769071
AG-355-I04_2667769074
AG-355-I04_2667769076
AG-355-I04_2667769078
AG-355-I04_2667769080
AG-355-I04_2667769081
AG-355-I04_2667769082
AG-355-I04_2667769083
AG-355-I04_2667769085
AG-355-I04_2667769086
AG-355-I04_2667769087
AG-355-I04_2667769089
AG-355-I04_2667769092
AG-355-I04_2667769093
AG-355-I04_2667769094
AG-355-I04_2667769095
AG-355-I04_2667769098
AG-355-I04_2667769100
AG-355-I04_2667769105
AG-355-I04_2667769106
AG-355-I04_2667769107
AG-355-I04_2667769108
AG-355-I04_2667769109
AG-355-I04_2667769117
AG-355-I04_2667769118
AG-355-I04_2667769122
AG-355-I04_2667769123
AG-355-I04_2667769132
AG-355-I04_2667769133
AG-355-I04_2667769134
AG-355-I04_2667769135
AG-355-I04_2667769137
AG-355-I04_2667769138
AG-355-I04_2667769139
AG-355-I04_2667769140
AG-355-I04_2667769147
AG-355-I04_2667769149
AG-355-I04_2667769154
AG-355-I04_2667769158
AG-355-I04_2667769163
AG-355-I04_2667769169
AG-355-I04_2667769171
AG-355-I04_2667769174
AG-355-I04_2667769181
AG-355-I04_2667769183
AG-355-I04_2667769189
AG-355-I04_2667769190
AG-355-I04_2667769192
AG-355-I04_2667769193
AG-355-I04_2667769194
AG-355-I04_2667769197
AG-355-I04_2667769201
AG-355-I04_2667769202
AG-355-I04_2667769203
AG-355-I04_2667769204
AG-355-I04_2667769209
AG-355-I04_2667769218
AG-355-I04_2667769223
AG-355-I04_2667769231
AG-355-I04_2667769233
AG-355-I04_2667769234
AG-355-I04_2667769237
AG-355-I04_2667769238
AG-355-I04_2667769239
AG-355-I04_2667769241
AG-355-I04_2667769243
AG-355-I04_2667769251
AG-355-I04_2667769256
AG-355-I04_2667769261
AG-355-I04_2667769265
AG-355-I04_2667769272
AG-355-I04_2667769274
AG-355-I04_2667769276
AG-355-I04_2667769277
AG-355-I04_2667769279
AG-355-I04_2667769283
AG-355-I04_2667769284
AG-355-I04_2667769285
AG-355-I04_2667769286
AG-355-I04_2667769287
AG-355-I04_2667769288
AG-355-I04_2667769295
AG-355-I04_2667769296
AG-355-I04_2667769297
AG-355-I04_2667769300
AG-355-I04_2667769302
AG-355-I04_2667769303
AG-355-I04_2667769304
AG-355-I04_2667769305
AG-355-I04_2667769306
AG-355-I04_2667769311
AG-355-I04_2667769315
AG-355-I04_2667769316
AG-355-I04_2667769317
AG-355-I04_2667769322
AG-355-I04_2667769323
AG-355-I04_2667769326
AG-355-I04_2667769327
AG-355-I04_2667769328
AG-355-I04_2667769331
AG-355-I04_2667769332
AG-355-I04_2667769334
AG-355-I04_2667769336
AG-355-I04_2667769338
AG-355-I04_2667769341
AG-355-I04_2667769342
AG-355-I04_2667769344
AG-355-I04_2667769345
AG-355-I04_2667769347
AG-355-I04_2667769348
AG-355-I04_2667769350
AG-355-I04_2667769353
AG-355-I04_2667769354
AG-355-I04_2667769357
AG-355-I04_2667769362
AG-355-I04_2667769364
AG-355-I04_2667769365
AG-355-I04_2667769366
AG-355-I04_2667769367
AG-355-I04_2667769368
AG-355-I04_2667769369
AG-355-I04_2667769370
AG-355-I04_2667769371
AG-355-I04_2667769372
AG-355-I04_2667769389
AG-355-I04_2667769394
AG-355-I04_2667769401
AG-355-I04_2667769403
AG-355-I04_2667769406
AG-355-I04_2667769409
AG-355-I04_2667769411
AG-355-I04_2667769413
AG-355-I04_2667769417
AG-355-I04_2667769419
AG-355-I04_2667769421
AG-355-I04_2667769423
AG-355-I04_2667769426
AG-355-I04_2667769427
AG-355-I04_2667769428
AG-355-I04_2667769429
AG-355-I04_2667769430
AG-355-I04_2667769432
AG-355-I04_2667769433
AG-355-I04_2667769435
AG-355-I04_2667769438
AG-355-I04_2667769440
AG-355-I04_2667769441
AG-355-I04_2667769443
AG-355-I04_2667769444
AG-355-I04_2667769447
AG-355-I04_2667769454
AG-355-I04_2667769455
AG-355-I04_2667769456
AG-355-I04_2667769476
AG-355-I04_2667769479
AG-355-I04_2667769481
AG-355-I04_2667769487
AG-355-I04_2667769489
AG-355-I04_2667769491
AG-355-I04_2667769493
AG-355-I04_2667769495
AG-355-I04_2667769499
AG-355-I04_2667769500
AG-355-I04_2667769501
AG-355-I04_2667769522
AG-355-I04_2667769526
AG-355-I04_2667769530
AG-355-I04_2667769534
AG-355-I04_2667769535
AG-355-I04_2667769537
AG-355-I04_2667769538
AG-355-I04_2667769539
AG-355-I04_2667769541
AG-355-I04_2667769542
AG-355-I04_2667769546
AG-355-I04_2667769548
AG-355-I04_2667769551
AG-355-I04_2667769552
AG-355-I04_2667769553
AG-355-I04_2667769555
AG-355-I04_2667769557
AG-355-I04_2667769559
AG-355-I04_2667769560
AG-355-I04_2667769562
AG-355-I04_2667769564
AG-355-I04_2667769565
AG-355-I04_2667769566
AG-355-I04_2667769570
AG-355-I04_2667769576
AG-355-I04_2667769579
AG-355-I04_2667769583
AG-355-I04_2667769585
AG-355-I04_2667769589
AG-355-I04_2667769592
AG-355-I04_2667769593
AG-355-I04_2667769594
AG-355-I04_2667769595
AG-355-I04_2667769596
AG-355-I04_2667769598
AG-355-I04_2667769600
AG-355-I04_2667769601
AG-355-I04_2667769602
AG-355-I04_2667769605
AG-355-I04_2667769606
AG-355-I04_2667769607
AG-355-I04_2667769608
AG-355-I04_2667769609
AG-355-I04_2667769611
AG-355-I04_2667769615
AG-355-I04_2667769617
AG-355-I04_2667769618
AG-355-I04_2667769619
AG-355-I04_2667769621
AG-355-I04_2667769627
AG-355-I04_2667769628
AG-355-I04_2667769629
AG-355-I04_2667769633
AG-355-I04_2667769636
AG-355-I04_2667769637
AG-355-I04_2667769643
AG-355-I04_2667769644
AG-355-I04_2667769645
AG-355-I04_2667769646
AG-355-I04_2667769647
AG-355-I04_2667769652
AG-355-I04_2667769653
AG-355-I04_2667769656
AG-355-I04_2667769658
AG-355-I04_2667769659
AG-355-I04_2667769663
AG-355-I04_2667769668
AG-355-I04_2667769669
AG-355-I04_2667769670
AG-355-I04_2667769672
AG-355-I04_2667769673
AG-355-I04_2667769674
AG-355-I04_2667769676
AG-355-I04_2667769677
AG-355-I04_2667769680
AG-355-I04_2667769681
AG-355-I04_2667769682
AG-355-I04_2667769684
AG-355-I04_2667769686
AG-355-I04_2667769693
AG-355-I04_2667769694
AG-355-I04_2667769697
AG-355-I04_2667769699
AG-355-I04_2667769701
AG-355-I04_2667769704
AG-355-I04_2667769705
AG-355-I04_2667769706
AG-355-I04_2667769708
AG-355-I04_2667769712
AG-355-I04_2667769713
AG-355-I04_2667769716
AG-355-I04_2667769719
AG-355-I04_2667769720
AG-355-I04_2667769721
AG-355-I04_2667769726
AG-355-I04_2667769727
AG-355-I04_2667769731
AG-355-I04_2667769733
AG-355-I04_2667769735
AG-355-I04_2667769737
AG-355-I04_2667769738
AG-355-I04_2667769739
AG-355-I04_2667769740
AG-355-I04_2667769742
AG-355-I04_2667769743
AG-355-I04_2667769744
AG-355-I04_2667769746
AG-355-I04_2667769747
AG-355-I04_2667769749
AG-355-I04_2667769750
AG-355-I04_2667769753
AG-355-I04_2667769757
AG-355-I04_2667769758
AG-355-I04_2667769760
AG-355-I04_2667769762
AG-355-I04_2667769764
AG-355-I04_2667769770
AG-355-I04_2667769771
AG-355-I04_2667769774
AG-355-I04_2667769778
AG-355-I04_2667769780
AG-355-I04_2667769781
AG-355-I04_2667769786
AG-355-I04_2667769788
AG-355-I04_2667769789
AG-355-I04_2667769790
AG-355-I04_2667769791
AG-355-I04_2667769793
AG-355-I04_2667769809
AG-355-I04_2667769810
AG-355-I04_2667769818
AG-355-I04_2667769820
AG-355-I04_2667769822
AG-355-I04_2667769823
AG-355-I04_2667769825
AG-355-I04_2667769828
AG-355-I04_2667769831
AG-355-I04_2667769832
AG-355-I04_2667769834
AG-355-I04_2667769835
AG-355-I04_2667769837
AG-355-I04_2667769838
AG-355-I04_2667769839
AG-355-I04_2667769840
AG-355-I04_2667769841
AG-355-I04_2667769842
AG-355-I04_2667769843
AG-355-I04_2667769853
AG-355-I04_2667769854
AG-355-I04_2667769857
AG-355-I04_2667769858
AG-355-I04_2667769859
AG-355-I04_2667769862
AG-355-I04_2667769864
AG-355-I04_2667769865
AG-355-I04_2667769866
AG-355-I04_2667769867
AG-355-I04_2667769869
AG-355-I04_2667769871
AG-355-I04_2667769872
AG-355-I04_2667769873
AG-355-I04_2667769875
AG-355-I04_2667769877
AG-355-I04_2667769879
AG-355-I04_2667769882
AG-355-I04_2667769883
AG-355-I04_2667769884
AG-355-I04_2667769886
AG-355-I04_2667769896
AG-355-I04_2667769898
AG-355-I04_2667769922
AG-355-I04_2667769966
AG-355-I04_2667769967
AG-355-I04_2667769969
AG-355-I04_2667769970
AG-355-I04_2667769971
AG-355-I04_2667769972
AG-355-I04_2667769975
AG-355-I04_2667769976
AG-355-I04_2667769981
AG-355-I04_2667769987
AG-355-I04_2667769989
AG-355-I04_2667769991
AG-355-I04_2667769992
AG-355-I04_2667769994
AG-355-I04_2667769997
AG-355-I04_2667769999
AG-355-I04_2667770000
AG-355-I04_2667770001
AG-355-I04_2667770003
AG-355-I04_2667770010
AG-355-I04_2667770017
AG-355-I04_2667770021
AG-355-I04_2667770023
AG-355-I04_2667770026
AG-355-I04_2667770027
AG-355-I04_2667770031
AG-355-I04_2667770035
AG-355-I04_2667770036
AG-355-I04_2667770037
AG-355-I04_2667770039
AG-355-I04_2667770040
AG-355-I04_2667770041
AG-355-I04_2667770042
AG-355-I04_2667770047
AG-355-I04_2667770048
AG-355-I04_2667770052
AG-355-I04_2667770056
AG-355-I04_2667770057
AG-355-I04_2667770058
AG-355-I04_2667770060
AG-355-I04_2667770086
AG-355-I04_2667770089
AG-355-I04_2667770093
AG-355-I04_2667770094
AG-355-I04_2667770100
AG-355-I04_2667770101
AG-355-I04_2667770103
AG-355-I04_2667770105
AG-355-I04_2667770106
AG-355-I04_2667770107
AG-355-I04_2667770109
AG-355-I04_2667770110
AG-355-I04_2667770112
AG-355-I04_2667770116
AG-355-I04_2667770118
AG-355-I04_2667770120
AG-355-I04_2667770122
AG-355-I04_2667770125
AG-355-I04_2667770128
AG-355-I04_2667770149
AG-355-I04_2667770185
AG-355-I04_2667770194
AG-355-I04_2667770200
AG-355-I04_2667770202
AG-355-I04_2667770204
AG-355-I04_2667770205
AG-355-I04_2667770207
AG-355-I04_2667770209
AG-355-I04_2667770210
AG-355-I04_2667770211
AG-355-I04_2667770235
AG-355-I04_2667770254
AG-355-I04_2667770258
AG-355-I04_2667770266
AG-355-I04_2667770267
AG-355-I04_2667770276
AG-355-I04_2667770278
AG-355-I04_2667770279
AG-355-I04_2667770280
AG-355-I04_2667770284
AG-355-I04_2667770289
AG-355-I04_2667770290
AG-355-I04_2667770295
AG-355-I04_2667770303
AG-355-I04_2667770304
AG-355-I04_2667770308
AG-355-I04_2667770315
AG-355-I04_2667770319
AG-355-I04_2667770320
AG-355-I04_2667770321
AG-355-I04_2667770322
AG-355-I04_2667770323
AG-355-I04_2667770324
AG-355-I04_2667770325
AG-355-I04_2667770326
AG-355-I04_2667770327
AG-355-I04_2667770329
AG-355-I04_2667770330
AG-355-I04_2667770331
AG-355-I04_2667770332
AG-355-I04_2667770333
AG-355-I04_2667770334
AG-355-I04_2667770335
AG-355-I04_2667770336
AG-355-I04_2667770337
AG-355-I04_2667770338
AG-355-I04_2667770339
AG-355-I04_2667770340
AG-355-I04_2667770341
AG-355-I04_2667770342
AG-355-I04_2667770343
AG-355-I04_2667770344
AG-355-I04_2667770345
AG-355-I04_2667770346
AG-355-I04_2667770348
AG-355-I04_2667770350
AG-355-I04_2667770354
AG-355-I04_2667770355
AG-355-I04_2667770359
AG-355-I04_2667770363
AG-355-I04_2667770364
AG-355-I04_2667770366
AG-355-I04_2667770368
AG-355-I04_2667770369
AG-355-I04_2667770370
AG-355-I04_2667770371
AG-355-I04_2667770372
AG-355-I04_2667770374
AG-355-I04_2667770375
AG-355-I04_2667770376
AG-355-I04_2667770377
AG-355-I04_2667770379
AG-355-I04_2667770381
AG-355-I04_2667770386
AG-355-I04_2667770389
AG-355-I04_2667770390
AG-355-I04_2667770394
AG-355-I04_2667770395
AG-355-I04_2667770396
AG-355-I04_2667770397
AG-355-I04_2667770398
AG-355-I04_2667770400
AG-355-I04_2667770401
AG-355-I04_2667770403
AG-355-I04_2667770404
AG-355-I04_2667770405
AG-355-I04_2667770407
AG-355-I04_2667770408
AG-355-I04_2667770409
AG-355-I04_2667770410
AG-355-I04_2667770411
AG-355-I04_2667770412
AG-355-I04_2667770440
AG-355-I04_2667770445
AG-355-I04_2667770453
AG-355-I04_2667770472
AG-355-I04_2667770473
AG-355-I04_2667770474
AG-355-I04_2667770476
AG-355-I04_2667770485
AG-355-I04_2667770494
AG-355-I04_2667770496
AG-355-I04_2667770497
AG-355-I04_2667770498
AG-355-I04_2667770499
AG-355-I04_2667770500
AG-355-I04_2667770501
AG-355-I04_2667770502
AG-355-I04_2667770503
AG-355-I04_2667770505
AG-355-I04_2667770506
AG-355-I04_2667770508
AG-355-I04_2667770509
AG-355-I04_2667770510
AG-355-I04_2667770511
AG-355-I04_2667770520
AG-355-I04_2667770522
AG-355-I04_2667770525
AG-355-I04_2667770526
AG-355-I04_2667770528
AG-355-I04_2667770529
AG-355-I04_2667770531
AG-355-I04_2667770533
AG-355-I04_2667770534
AG-355-I04_2667770535
AG-355-I04_2667770539
AG-355-I04_2667770540
AG-355-I04_2667770553
AG-355-I04_2667770557
AG-355-I04_2667770558
AG-355-I04_2667770559
AG-355-I04_2667770560
AG-355-I04_2667770561
AG-355-I04_2667770564
AG-355-I04_2667770565
AG-355-I04_2667770566
AG-355-I04_2667770569
AG-355-I04_2667770570
AG-355-I04_2667770571
AG-355-I04_2667770573
AG-355-I04_2667770574
AG-355-I04_2667770576
AG-355-I04_2667770581
AG-355-I04_2667770590
AG-355-I04_2667770591
AG-355-I04_2667770596
AG-355-I04_2667770597
AG-355-I04_2667770601
AG-355-I04_2667770604
AG-355-I04_2667770605
AG-355-I04_2667770606
AG-355-I04_2667770611
AG-355-I04_2667770616
AG-355-I04_2667770619
AG-355-I04_2667770621
AG-355-I04_2667770622
AG-355-I04_2667770623
AG-355-I04_2667770627
AG-355-I04_2667770628
AG-355-I04_2667770629
AG-355-I04_2667770632
AG-355-I04_2667770633
AG-355-I04_2667770635
AG-355-I04_2667770636
AG-355-I04_2667770640
AG-355-I04_2667770645
AG-355-I04_2667770656
AG-355-I04_2667770658
AG-355-I04_2667770659
AG-355-I04_2667770660
AG-355-I04_2667770663
AG-355-I04_2667770664
AG-355-I04_2667770665
AG-355-I04_2667770670
AG-355-I04_2667770671
AG-355-I04_2667770672
AG-355-I04_2667770675
AG-355-I04_2667770680
AG-355-I04_2667770681
AG-355-I04_2667770682
AG-355-I04_2667770684
AG-355-I04_2667770685
AG-355-I04_2667770690
AG-355-I04_2667770691
AG-355-I04_2667770694
AG-355-I04_2667770695
AG-355-I04_2667770696
AG-355-I04_2667770697
AG-355-I04_2667770698
AG-355-I04_2667770699
AG-355-I04_2667770701
AG-355-I04_2667770703
AG-355-I04_2667770709
AG-355-I04_2667770711
AG-355-I04_2667770712
AG-355-I04_2667770713
AG-355-I04_2667770718
AG-355-I04_2667770719
AG-355-I04_2667770720
AG-355-I04_2667770721
AG-355-I04_2667770722
AG-355-I04_2667770724
AG-355-I04_2667770731
AG-355-I04_2667770734
AG-355-I04_2667770736
AG-355-I04_2667770737
AG-355-I04_2667770738
AG-355-I04_2667770744
AG-355-I04_2667770758
AG-355-I04_2667770759
AG-355-I04_2667770762
AG-355-I04_2667770771
AG-355-I04_2667770774
AG-355-I04_2667770775
AG-355-I04_2667770781
AG-355-I04_2667770782
AG-355-I04_2667770783
AG-355-I04_2667770785
AG-355-I04_2667770787
AG-355-I04_2667770788
AG-355-I04_2667770792
AG-355-I04_2667770795
AG-355-I04_2667770799
AG-355-I04_2667770800
AG-355-I04_2667770808
AG-355-I04_2667770824
AG-355-I04_2667770826
AG-355-I04_2667770827
AG-355-I04_2667770828
AG-355-I04_2667770829
AG-355-I04_2667770832
AG-355-I04_2667770833
AG-355-I04_2667770834
AG-355-I04_2667770839
AG-355-I04_2667770844
AG-355-I04_2667770847
AG-355-I04_2667770848
AG-355-I04_2667770860
AG-355-I04_2667770864
AG-355-I04_2667770865
AG-355-I04_2667770866
AG-355-I04_2667770875
AG-355-I04_2667770876
AG-355-J23_2667775778
AG-355-J23_2667775810
AG-355-J23_2667775830
AG-355-J23_2667775832
AG-355-J23_2667775833
AG-355-J23_2667775834
AG-355-J23_2667775838
AG-355-J23_2667775842
AG-355-J23_2667775843
AG-355-J23_2667775848
AG-355-J23_2667775849
AG-355-J23_2667775850
AG-355-J23_2667775851
AG-355-J23_2667775852
AG-355-J23_2667775854
AG-355-J23_2667775855
AG-355-J23_2667775863
AG-355-J23_2667775867
AG-355-J23_2667775874
AG-355-J23_2667775881
AG-355-J23_2667775883
AG-355-J23_2667775884
AG-355-J23_2667775885
AG-355-J23_2667775887
AG-355-J23_2667775890
AG-355-J23_2667775892
AG-355-J23_2667775893
AG-355-J23_2667775895
AG-355-J23_2667775897
AG-355-J23_2667775904
AG-355-J23_2667775906
AG-355-J23_2667775913
AG-355-J23_2667775918
AG-355-J23_2667775936
AG-355-J23_2667775937
AG-355-J23_2667775938
AG-355-J23_2667775939
AG-355-J23_2667775940
AG-355-J23_2667775941
AG-355-J23_2667775942
AG-355-J23_2667775943
AG-355-J23_2667775944
AG-355-J23_2667775946
AG-355-J23_2667775951
AG-355-J23_2667775954
AG-355-J23_2667775955
AG-355-J23_2667775958
AG-355-J23_2667775960
AG-355-J23_2667775961
AG-355-J23_2667775963
AG-355-J23_2667775964
AG-355-J23_2667775966
AG-355-J23_2667775967
AG-355-J23_2667775970
AG-355-J23_2667775972
AG-355-J23_2667775974
AG-355-J23_2667775976
AG-355-J23_2667775977
AG-355-J23_2667775979
AG-355-J23_2667775980
AG-355-J23_2667775981
AG-355-J23_2667775984
AG-355-J23_2667775985
AG-355-J23_2667775990
AG-355-J23_2667775991
AG-355-J23_2667775992
AG-355-J23_2667775996
AG-355-J23_2667776001
AG-355-J23_2667776002
AG-355-J23_2667776003
AG-355-J23_2667776004
AG-355-J23_2667776005
AG-355-J23_2667776007
AG-355-J23_2667776010
AG-355-J23_2667776011
AG-355-J23_2667776012
AG-355-J23_2667776019
AG-355-J23_2667776020
AG-355-J23_2667776021
AG-355-J23_2667776022
AG-355-J23_2667776023
AG-355-J23_2667776024
AG-355-J23_2667776028
AG-355-J23_2667776030
AG-355-J23_2667776031
AG-355-J23_2667776033
AG-355-J23_2667776035
AG-355-J23_2667776042
AG-355-J23_2667776046
AG-355-J23_2667776051
AG-355-J23_2667776057
AG-355-J23_2667776063
AG-355-J23_2667776064
AG-355-J23_2667776065
AG-355-J23_2667776067
AG-355-J23_2667776068
AG-355-J23_2667776069
AG-355-J23_2667776070
AG-355-J23_2667776071
AG-355-J23_2667776072
AG-355-J23_2667776073
AG-355-J23_2667776074
AG-355-J23_2667776077
AG-355-J23_2667776079
AG-355-J23_2667776081
AG-355-J23_2667776083
AG-355-J23_2667776084
AG-355-J23_2667776085
AG-355-J23_2667776086
AG-355-J23_2667776088
AG-355-J23_2667776089
AG-355-J23_2667776090
AG-355-J23_2667776092
AG-355-J23_2667776095
AG-355-J23_2667776096
AG-355-J23_2667776097
AG-355-J23_2667776098
AG-355-J23_2667776101
AG-355-J23_2667776103
AG-355-J23_2667776108
AG-355-J23_2667776109
AG-355-J23_2667776110
AG-355-J23_2667776111
AG-355-J23_2667776112
AG-355-J23_2667776119
AG-355-J23_2667776120
AG-355-J23_2667776124
AG-355-J23_2667776125
AG-355-J23_2667776131
AG-355-J23_2667776132
AG-355-J23_2667776133
AG-355-J23_2667776134
AG-355-J23_2667776136
AG-355-J23_2667776137
AG-355-J23_2667776138
AG-355-J23_2667776139
AG-355-J23_2667776147
AG-355-J23_2667776159
AG-355-J23_2667776161
AG-355-J23_2667776166
AG-355-J23_2667776170
AG-355-J23_2667776175
AG-355-J23_2667776181
AG-355-J23_2667776183
AG-355-J23_2667776186
AG-355-J23_2667776189
AG-355-J23_2667776191
AG-355-J23_2667776193
AG-355-J23_2667776198
AG-355-J23_2667776201
AG-355-J23_2667776203
AG-355-J23_2667776205
AG-355-J23_2667776208
AG-355-J23_2667776209
AG-355-J23_2667776210
AG-355-J23_2667776211
AG-355-J23_2667776212
AG-355-J23_2667776214
AG-355-J23_2667776215
AG-355-J23_2667776218
AG-355-J23_2667776221
AG-355-J23_2667776223
AG-355-J23_2667776224
AG-355-J23_2667776226
AG-355-J23_2667776227
AG-355-J23_2667776230
AG-355-J23_2667776237
AG-355-J23_2667776238
AG-355-J23_2667776239
AG-355-J23_2667776258
AG-355-J23_2667776264
AG-355-J23_2667776265
AG-355-J23_2667776266
AG-355-J23_2667776269
AG-355-J23_2667776270
AG-355-J23_2667776280
AG-355-J23_2667776286
AG-355-J23_2667776301
AG-355-J23_2667776310
AG-355-J23_2667776312
AG-355-J23_2667776314
AG-355-J23_2667776315
AG-355-J23_2667776316
AG-355-J23_2667776319
AG-355-J23_2667776320
AG-355-J23_2667776322
AG-355-J23_2667776323
AG-355-J23_2667776324
AG-355-J23_2667776325
AG-355-J23_2667776326
AG-355-J23_2667776329
AG-355-J23_2667776331
AG-355-J23_2667776332
AG-355-J23_2667776333
AG-355-J23_2667776335
AG-355-J23_2667776336
AG-355-J23_2667776338
AG-355-J23_2667776339
AG-355-J23_2667776340
AG-355-J23_2667776341
AG-355-J23_2667776342
AG-355-J23_2667776343
AG-355-J23_2667776344
AG-355-J23_2667776345
AG-355-J23_2667776347
AG-355-J23_2667776356
AG-355-J23_2667776364
AG-355-J23_2667776366
AG-355-J23_2667776367
AG-355-J23_2667776368
AG-355-J23_2667776369
AG-355-J23_2667776370
AG-355-J23_2667776373
AG-355-J23_2667776374
AG-355-J23_2667776380
AG-355-J23_2667776385
AG-355-J23_2667776388
AG-355-J23_2667776389
AG-355-J23_2667776390
AG-355-J23_2667776395
AG-355-J23_2667776399
AG-355-J23_2667776401
AG-355-J23_2667776403
AG-355-J23_2667776405
AG-355-J23_2667776406
AG-355-J23_2667776407
AG-355-J23_2667776408
AG-355-J23_2667776410
AG-355-J23_2667776411
AG-355-J23_2667776412
AG-355-J23_2667776414
AG-355-J23_2667776415
AG-355-J23_2667776417
AG-355-J23_2667776418
AG-355-J23_2667776420
AG-355-J23_2667776424
AG-355-J23_2667776425
AG-355-J23_2667776427
AG-355-J23_2667776429
AG-355-J23_2667776431
AG-355-J23_2667776437
AG-355-J23_2667776438
AG-355-J23_2667776441
AG-355-J23_2667776445
AG-355-J23_2667776447
AG-355-J23_2667776448
AG-355-J23_2667776453
AG-355-J23_2667776455
AG-355-J23_2667776456
AG-355-J23_2667776457
AG-355-J23_2667776458
AG-355-J23_2667776460
AG-355-J23_2667776469
AG-355-J23_2667776470
AG-355-J23_2667776471
AG-355-J23_2667776472
AG-355-J23_2667776474
AG-355-J23_2667776512
AG-355-J23_2667776519
AG-355-J23_2667776527
AG-355-J23_2667776547
AG-355-J23_2667776555
AG-355-J23_2667776556
AG-355-J23_2667776557
AG-355-J23_2667776559
AG-355-J23_2667776560
AG-355-J23_2667776564
AG-355-J23_2667776565
AG-355-J23_2667776568
AG-355-J23_2667776570
AG-355-J23_2667776571
AG-355-J23_2667776572
AG-355-J23_2667776582
AG-355-J23_2667776584
AG-355-J23_2667776599
AG-355-J23_2667776605
AG-355-J23_2667776607
AG-355-J23_2667776609
AG-355-J23_2667776610
AG-355-J23_2667776612
AG-355-J23_2667776614
AG-355-J23_2667776615
AG-355-J23_2667776616
AG-355-J23_2667776640
AG-355-J23_2667776658
AG-355-J23_2667776662
AG-355-J23_2667776665
AG-355-J23_2667776667
AG-355-J23_2667776669
AG-355-J23_2667776670
AG-355-J23_2667776676
AG-355-J23_2667776682
AG-355-J23_2667776684
AG-355-J23_2667776685
AG-355-J23_2667776702
AG-355-J23_2667776703
AG-355-J23_2667776704
AG-355-J23_2667776706
AG-355-J23_2667776717
AG-355-J23_2667776718
AG-355-J23_2667776719
AG-355-J23_2667776723
AG-355-J23_2667776726
AG-355-J23_2667776727
AG-355-J23_2667776734
AG-355-J23_2667776735
AG-355-J23_2667776736
AG-355-J23_2667776737
AG-355-J23_2667776738
AG-355-J23_2667776744
AG-355-J23_2667776745
AG-355-J23_2667776747
AG-355-J23_2667776749
AG-355-J23_2667776751
AG-355-J23_2667776752
AG-355-J23_2667776756
AG-355-J23_2667776758
AG-355-J23_2667776761
AG-355-J23_2667776762
AG-355-J23_2667776763
AG-355-J23_2667776765
AG-355-J23_2667776766
AG-355-J23_2667776770
AG-355-J23_2667776782
AG-355-J23_2667776784
AG-355-J23_2667776785
AG-355-J23_2667776786
AG-355-J23_2667776787
AG-355-J23_2667776788
AG-355-J23_2667776791
AG-355-J23_2667776792
AG-355-J23_2667776793
AG-355-J23_2667776795
AG-355-J23_2667776797
AG-355-J23_2667776798
AG-355-J23_2667776799
AG-355-J23_2667776800
AG-355-J23_2667776801
AG-355-J23_2667776804
AG-355-J23_2667776808
AG-355-J23_2667776810
AG-355-J23_2667776814
AG-355-J23_2667776817
AG-355-J23_2667776823
AG-355-J23_2667776827
AG-355-J23_2667776828
AG-355-J23_2667776829
AG-355-J23_2667776831
AG-355-J23_2667776833
AG-355-J23_2667776834
AG-355-J23_2667776836
AG-355-J23_2667776838
AG-355-J23_2667776840
AG-355-J23_2667776841
AG-355-J23_2667776842
AG-355-J23_2667776843
AG-355-J23_2667776845
AG-355-J23_2667776846
AG-355-J23_2667776848
AG-355-J23_2667776849
AG-355-J23_2667776853
AG-355-J23_2667776854
AG-355-J23_2667776857
AG-355-J23_2667776858
AG-355-J23_2667776859
AG-355-J23_2667776860
AG-355-J23_2667776861
AG-355-J23_2667776864
AG-355-J23_2667776865
AG-355-J23_2667776866
AG-355-J23_2667776867
AG-355-J23_2667776868
AG-355-J23_2667776870
AG-355-J23_2667776871
AG-355-J23_2667776872
AG-355-J23_2667776874
AG-355-J23_2667776877
AG-355-J23_2667776878
AG-355-J23_2667776885
AG-355-J23_2667776887
AG-355-J23_2667776888
AG-355-J23_2667776889
AG-355-J23_2667776893
AG-355-J23_2667776894
AG-355-J23_2667776895
AG-355-J23_2667776899
AG-355-J23_2667776902
AG-355-J23_2667776909
AG-355-J23_2667776913
AG-355-J23_2667776914
AG-355-J23_2667776915
AG-355-J23_2667776916
AG-355-J23_2667776917
AG-355-J23_2667776920
AG-355-J23_2667776921
AG-355-J23_2667776922
AG-355-J23_2667776925
AG-355-J23_2667776926
AG-355-J23_2667776927
AG-355-J23_2667776929
AG-355-J23_2667776930
AG-355-J23_2667776932
AG-355-J23_2667776941
AG-355-J23_2667776943
AG-355-J23_2667776948
AG-355-J23_2667776950
AG-355-J23_2667776952
AG-355-J23_2667776954
AG-355-J23_2667776955
AG-355-J23_2667776956
AG-355-J23_2667776958
AG-355-J23_2667776960
AG-355-J23_2667776961
AG-355-J23_2667776965
AG-355-J23_2667776966
AG-355-J23_2667776968
AG-355-J23_2667776969
AG-355-J23_2667776970
AG-355-J23_2667776971
AG-355-J23_2667776973
AG-355-J23_2667776974
AG-355-J23_2667776975
AG-355-J23_2667776977
AG-355-J23_2667776978
AG-355-J23_2667776982
AG-355-J23_2667776986
AG-355-J23_2667776990
AG-355-J23_2667777011
AG-355-J23_2667777012
AG-355-J23_2667777013
AG-355-J23_2667777014
AG-355-J23_2667777015
AG-355-J23_2667777016
AG-355-J23_2667777017
AG-355-J23_2667777018
AG-355-J23_2667777019
AG-355-J23_2667777020
AG-355-J23_2667777022
AG-355-J23_2667777023
AG-355-J23_2667777024
AG-355-J23_2667777025
AG-355-J23_2667777026
AG-355-J23_2667777027
AG-355-J23_2667777028
AG-355-J23_2667777029
AG-355-J23_2667777030
AG-355-J23_2667777034
AG-355-J23_2667777041
AG-355-J23_2667777045
AG-355-J23_2667777048
AG-355-J23_2667777050
AG-355-J23_2667777051
AG-355-J23_2667777053
AG-355-J23_2667777055
AG-355-J23_2667777063
AG-355-J23_2667777067
AG-355-J23_2667777068
AG-355-J23_2667777071
AG-355-J23_2667777072
AG-355-J23_2667777074
AG-355-J23_2667777075
AG-355-J23_2667777076
AG-355-J23_2667777079
AG-355-J23_2667777081
AG-355-J23_2667777083
AG-355-J23_2667777086
AG-355-J23_2667777087
AG-355-J23_2667777089
AG-355-J23_2667777091
AG-355-J23_2667777096
AG-355-J23_2667777099
AG-355-J23_2667777100
AG-355-J23_2667777104
AG-355-J23_2667777105
AG-355-J23_2667777106
AG-355-J23_2667777107
AG-355-J23_2667777108
AG-355-J23_2667777110
AG-355-J23_2667777111
AG-355-J23_2667777113
AG-355-J23_2667777114
AG-355-J23_2667777115
AG-355-J23_2667777117
AG-355-J23_2667777118
AG-355-J23_2667777119
AG-355-J23_2667777120
AG-355-J23_2667777121
AG-355-J23_2667777122
AG-355-J23_2667777124
AG-355-J23_2667777128
AG-355-J23_2667777132
AG-355-J23_2667777133
AG-355-J23_2667777137
AG-355-J23_2667777139
AG-355-J23_2667777141
AG-355-J23_2667777142
AG-355-J23_2667777143
AG-355-J23_2667777144
AG-355-J23_2667777145
AG-355-J23_2667777146
AG-355-J23_2667777147
AG-355-J23_2667777148
AG-355-J23_2667777149
AG-355-J23_2667777150
AG-355-J23_2667777153
AG-355-J23_2667777154
AG-355-J23_2667777155
AG-355-J23_2667777157
AG-355-J23_2667777167
AG-355-J23_2667777169
AG-355-J23_2667777181
AG-355-J23_2667777182
AG-355-J23_2667777210
AG-355-J23_2667777211
AG-355-J23_2667777213
AG-355-J23_2667777214
AG-355-J23_2667777215
AG-355-J23_2667777216
AG-355-J23_2667777219
AG-355-J23_2667777220
AG-355-J23_2667777223
AG-355-J23_2667777224
AG-355-J23_2667777227
AG-355-J23_2667777228
AG-355-J23_2667777229
AG-355-J23_2667777232
AG-355-J23_2667777234
AG-355-J23_2667777235
AG-355-J23_2667777236
AG-355-J23_2667777237
AG-355-J23_2667777239
AG-355-J23_2667777246
AG-355-J23_2667777248
AG-355-J23_2667777254
AG-355-J23_2667777255
AG-355-J23_2667777257
AG-355-J23_2667777258
AG-355-J23_2667777259
AG-355-J23_2667777266
AG-355-J23_2667777271
AG-355-J23_2667777273
AG-355-J23_2667777276
AG-355-J23_2667777281
AG-355-J23_2667777282
AG-355-J23_2667777284
AG-355-J23_2667777288
AG-355-J23_2667777289
AG-355-J23_2667777291
AG-355-J23_2667777297
AG-355-J23_2667777299
AG-355-J23_2667777301
AG-355-J23_2667777303
AG-355-J23_2667777304
AG-355-J23_2667777309
AG-355-J23_2667777321
AG-355-J23_2667777322
AG-355-J23_2667777323
AG-355-J23_2667777325
AG-355-J23_2667777327
AG-355-J23_2667777328
AG-355-J23_2667777331
AG-355-J23_2667777334
AG-355-J23_2667777335
AG-355-J23_2667777336
AG-355-J23_2667777337
AG-355-J23_2667777352
AG-355-J23_2667777353
AG-355-J23_2667777355
AG-355-J23_2667777356
AG-355-J23_2667777357
AG-355-J23_2667777359
AG-355-J23_2667777365
AG-355-J23_2667777366
AG-355-J23_2667777367
AG-355-J23_2667777368
AG-355-J23_2667777370
AG-355-J23_2667777372
AG-355-J23_2667777373
AG-355-J23_2667777374
AG-355-J23_2667777376
AG-355-J23_2667777377
AG-355-J23_2667777380
AG-355-J23_2667777381
AG-355-J23_2667777386
AG-355-J23_2667777387
AG-355-J23_2667777388
AG-355-J23_2667777393
AG-355-J23_2667777394
AG-355-J23_2667777409
AG-355-J23_2667777410
AG-355-J23_2667777413
AG-355-J23_2667777415
AG-355-J23_2667777419
AG-355-J23_2667777422
AG-355-J23_2667777423
AG-355-J23_2667777427
AG-355-J23_2667777428
AG-355-J23_2667777434
AG-355-J23_2667777436
AG-355-J23_2667777438
AG-355-J23_2667777439
AG-355-J23_2667777440
AG-355-J23_2667777441
AG-355-J23_2667777443
AG-355-J23_2667777447
AG-355-J23_2667777449
AG-355-J23_2667777451
AG-355-J23_2667777453
AG-355-J23_2667777460
AG-355-J23_2667777461
AG-355-J23_2667777462
AG-355-J23_2667777463
AG-355-J23_2667777464
AG-355-J23_2667777466
AG-355-J23_2667777468
AG-355-J23_2667777469
AG-355-J23_2667777470
AG-355-J23_2667777474
AG-355-J23_2667777478
AG-355-J23_2667777480
AG-355-J23_2667777485
AG-355-K15_2667778837
AG-355-K15_2667778838
AG-355-K15_2667778856
AG-355-K15_2667778857
AG-355-K15_2667778861
AG-355-K15_2667778862
AG-355-K15_2667778863
AG-355-K15_2667778865
AG-355-K15_2667778867
AG-355-K15_2667778868
AG-355-K15_2667778870
AG-355-K15_2667778871
AG-355-K15_2667778874
AG-355-K15_2667778876
AG-355-K15_2667778888
AG-355-K15_2667778897
AG-355-K15_2667778903
AG-355-K15_2667778913
AG-355-K15_2667778918
AG-355-K15_2667778923
AG-355-K15_2667778924
AG-355-K15_2667778925
AG-355-K15_2667778928
AG-355-K15_2667778930
AG-355-K15_2667778931
AG-355-K15_2667778933
AG-355-K15_2667778934
AG-355-K15_2667778935
AG-355-K15_2667778938
AG-355-K15_2667778939
AG-355-K15_2667778940
AG-355-K15_2667778943
AG-355-K15_2667778944
AG-355-K15_2667778945
AG-355-K15_2667778946
AG-355-K15_2667778947
AG-355-K15_2667778951
AG-355-K15_2667778958
AG-355-K15_2667778961
AG-355-K15_2667778963
AG-355-K15_2667778969
AG-355-K15_2667778971
AG-355-K15_2667778975
AG-355-K15_2667778977
AG-355-K15_2667778979
AG-355-K15_2667778983
AG-355-K15_2667778984
AG-355-K15_2667778985
AG-355-K15_2667779006
AG-355-K15_2667779010
AG-355-K15_2667779014
AG-355-K15_2667779018
AG-355-K15_2667779019
AG-355-K15_2667779021
AG-355-K15_2667779022
AG-355-K15_2667779023
AG-355-K15_2667779025
AG-355-K15_2667779026
AG-355-K15_2667779030
AG-355-K15_2667779032
AG-355-K15_2667779035
AG-355-K15_2667779036
AG-355-K15_2667779037
AG-355-K15_2667779039
AG-355-K15_2667779041
AG-355-K15_2667779043
AG-355-K15_2667779044
AG-355-K15_2667779046
AG-355-K15_2667779048
AG-355-K15_2667779049
AG-355-K15_2667779050
AG-355-K15_2667779054
AG-355-K15_2667779069
AG-355-K15_2667779071
AG-355-K15_2667779081
AG-355-K15_2667779087
AG-355-K15_2667779092
AG-355-K15_2667779096
AG-355-K15_2667779103
AG-355-K15_2667779105
AG-355-K15_2667779107
AG-355-K15_2667779108
AG-355-K15_2667779110
AG-355-K15_2667779114
AG-355-K15_2667779115
AG-355-K15_2667779116
AG-355-K15_2667779117
AG-355-K15_2667779118
AG-355-K15_2667779119
AG-355-K15_2667779126
AG-355-K15_2667779127
AG-355-K15_2667779128
AG-355-K15_2667779131
AG-355-K15_2667779133
AG-355-K15_2667779134
AG-355-K15_2667779135
AG-355-K15_2667779136
AG-355-K15_2667779137
AG-355-K15_2667779142
AG-355-K15_2667779146
AG-355-K15_2667779147
AG-355-K15_2667779148
AG-355-K15_2667779153
AG-355-K15_2667779154
AG-355-K15_2667779156
AG-355-K15_2667779157
AG-355-K15_2667779158
AG-355-K15_2667779160
AG-355-K15_2667779161
AG-355-K15_2667779163
AG-355-K15_2667779165
AG-355-K15_2667779167
AG-355-K15_2667779170
AG-355-K15_2667779171
AG-355-K15_2667779173
AG-355-K15_2667779174
AG-355-K15_2667779176
AG-355-K15_2667779177
AG-355-K15_2667779179
AG-355-K15_2667779182
AG-355-K15_2667779183
AG-355-K15_2667779186
AG-355-K15_2667779191
AG-355-K15_2667779193
AG-355-K15_2667779194
AG-355-K15_2667779195
AG-355-K15_2667779196
AG-355-K15_2667779197
AG-355-K15_2667779198
AG-355-K15_2667779199
AG-355-K15_2667779200
AG-355-K15_2667779201
AG-355-K15_2667779218
AG-355-K15_2667779223
AG-355-K15_2667779228
AG-355-K15_2667779230
AG-355-K15_2667779231
AG-355-K15_2667779232
AG-355-K15_2667779233
AG-355-K15_2667779235
AG-355-K15_2667779237
AG-355-K15_2667779239
AG-355-K15_2667779242
AG-355-K15_2667779243
AG-355-K15_2667779244
AG-355-K15_2667779245
AG-355-K15_2667779246
AG-355-K15_2667779247
AG-355-K15_2667779248
AG-355-K15_2667779249
AG-355-K15_2667779250
AG-355-K15_2667779252
AG-355-K15_2667779253
AG-355-K15_2667779254
AG-355-K15_2667779255
AG-355-K15_2667779256
AG-355-K15_2667779257
AG-355-K15_2667779260
AG-355-K15_2667779264
AG-355-K15_2667779266
AG-355-K15_2667779267
AG-355-K15_2667779272
AG-355-K15_2667779274
AG-355-K15_2667779275
AG-355-K15_2667779276
AG-355-K15_2667779277
AG-355-K15_2667779281
AG-355-K15_2667779283
AG-355-K15_2667779287
AG-355-K15_2667779291
AG-355-K15_2667779292
AG-355-K15_2667779297
AG-355-K15_2667779298
AG-355-K15_2667779300
AG-355-K15_2667779301
AG-355-K15_2667779302
AG-355-K15_2667779305
AG-355-K15_2667779306
AG-355-K15_2667779310
AG-355-K15_2667779311
AG-355-K15_2667779312
AG-355-K15_2667779313
AG-355-K15_2667779316
AG-355-K15_2667779320
AG-355-K15_2667779321
AG-355-K15_2667779323
AG-355-K15_2667779328
AG-355-K15_2667779329
AG-355-K15_2667779331
AG-355-K15_2667779332
AG-355-K15_2667779336
AG-355-K15_2667779340
AG-355-K15_2667779342
AG-355-K15_2667779343
AG-355-K15_2667779344
AG-355-K15_2667779347
AG-355-K15_2667779348
AG-355-K15_2667779349
AG-355-K15_2667779353
AG-355-K15_2667779355
AG-355-K15_2667779356
AG-355-K15_2667779362
AG-355-K15_2667779363
AG-355-K15_2667779364
AG-355-K15_2667779366
AG-355-K15_2667779369
AG-355-K15_2667779370
AG-355-K15_2667779374
AG-355-K15_2667779375
AG-355-K15_2667779377
AG-355-K15_2667779378
AG-355-K15_2667779379
AG-355-K15_2667779387
AG-355-K15_2667779395
AG-355-K15_2667779399
AG-355-K15_2667779400
AG-355-K15_2667779416
AG-355-K15_2667779418
AG-355-K15_2667779419
AG-355-K15_2667779420
AG-355-K15_2667779421
AG-355-K15_2667779423
AG-355-K15_2667779428
AG-355-K15_2667779429
AG-355-K15_2667779431
AG-355-K15_2667779435
AG-355-K15_2667779438
AG-355-K15_2667779439
AG-355-K15_2667779446
AG-355-K15_2667779448
AG-355-K15_2667779450
AG-355-K15_2667779451
AG-355-K15_2667779455
AG-355-K15_2667779458
AG-355-K15_2667779459
AG-355-K15_2667779461
AG-355-K15_2667779462
AG-355-K15_2667779464
AG-355-K15_2667779465
AG-355-K15_2667779466
AG-355-K15_2667779468
AG-355-K15_2667779469
AG-355-K15_2667779470
AG-355-K15_2667779471
AG-355-K15_2667779473
AG-355-K15_2667779475
AG-355-K15_2667779477
AG-355-K15_2667779481
AG-355-K15_2667779486
AG-355-K15_2667779487
AG-355-K15_2667779488
AG-355-K15_2667779491
AG-355-K15_2667779493
AG-355-K15_2667779495
AG-355-K15_2667779497
AG-355-K15_2667779502
AG-355-K15_2667779504
AG-355-K15_2667779511
AG-355-K15_2667779519
AG-355-K15_2667779525
AG-355-K15_2667779570
AG-355-K15_2667779572
AG-355-K15_2667779573
AG-355-K15_2667779574
AG-355-K15_2667779578
AG-355-K15_2667779582
AG-355-K15_2667779583
AG-355-K15_2667779588
AG-355-K15_2667779589
AG-355-K15_2667779590
AG-355-K15_2667779591
AG-355-K15_2667779592
AG-355-K15_2667779594
AG-355-K15_2667779595
AG-355-K15_2667779606
AG-355-K15_2667779607
AG-355-K15_2667779620
AG-355-K15_2667779622
AG-355-K15_2667779623
AG-355-K15_2667779624
AG-355-K15_2667779626
AG-355-K15_2667779629
AG-355-K15_2667779631
AG-355-K15_2667779632
AG-355-K15_2667779634
AG-355-K15_2667779636
AG-355-K15_2667779643
AG-355-K15_2667779647
AG-355-K15_2667779649
AG-355-K15_2667779652
AG-355-K15_2667779653
AG-355-K15_2667779655
AG-355-K15_2667779656
AG-355-K15_2667779657
AG-355-K15_2667779660
AG-355-K15_2667779662
AG-355-K15_2667779664
AG-355-K15_2667779667
AG-355-K15_2667779668
AG-355-K15_2667779675
AG-355-K15_2667779678
AG-355-K15_2667779680
AG-355-K15_2667779681
AG-355-K15_2667779682
AG-355-K15_2667779685
AG-355-K15_2667779686
AG-355-K15_2667779688
AG-355-K15_2667779689
AG-355-K15_2667779690
AG-355-K15_2667779691
AG-355-K15_2667779692
AG-355-K15_2667779695
AG-355-K15_2667779697
AG-355-K15_2667779698
AG-355-K15_2667779699
AG-355-K15_2667779701
AG-355-K15_2667779702
AG-355-K15_2667779704
AG-355-K15_2667779705
AG-355-K15_2667779706
AG-355-K15_2667779707
AG-355-K15_2667779708
AG-355-K15_2667779709
AG-355-K15_2667779710
AG-355-K15_2667779711
AG-355-K15_2667779713
AG-355-K15_2667779722
AG-355-K15_2667779749
AG-355-K15_2667779770
AG-355-K15_2667779773
AG-355-K15_2667779776
AG-355-K15_2667779778
AG-355-K15_2667779780
AG-355-K15_2667779782
AG-355-K15_2667779786
AG-355-K15_2667779788
AG-355-K15_2667779789
AG-355-K15_2667779791
AG-355-K15_2667779792
AG-355-K15_2667779793
AG-355-K15_2667779795
AG-355-K15_2667779797
AG-355-K15_2667779798
AG-355-K15_2667779804
AG-355-K15_2667779805
AG-355-K15_2667779810
AG-355-K15_2667779813
AG-355-K15_2667779814
AG-355-K15_2667779816
AG-355-K15_2667779817
AG-355-K15_2667779822
AG-355-K15_2667779825
AG-355-K15_2667779827
AG-355-K15_2667779829
AG-355-K15_2667779833
AG-355-K15_2667779836
AG-355-K15_2667779838
AG-355-K15_2667779840
AG-355-K15_2667779843
AG-355-K15_2667779844
AG-355-K15_2667779845
AG-355-K15_2667779846
AG-355-K15_2667779847
AG-355-K15_2667779849
AG-355-K15_2667779850
AG-355-K15_2667779852
AG-355-K15_2667779855
AG-355-K15_2667779857
AG-355-K15_2667779858
AG-355-K15_2667779860
AG-355-K15_2667779861
AG-355-K15_2667779864
AG-355-K15_2667779871
AG-355-K15_2667779872
AG-355-K15_2667779873
AG-355-K15_2667779891
AG-355-K15_2667779901
AG-355-K15_2667779902
AG-355-K15_2667779904
AG-355-K15_2667779905
AG-355-K15_2667779906
AG-355-K15_2667779907
AG-355-K15_2667779909
AG-355-K15_2667779910
AG-355-K15_2667779911
AG-355-K15_2667779912
AG-355-K15_2667779913
AG-355-K15_2667779915
AG-355-K15_2667779922
AG-355-K15_2667779923
AG-355-K15_2667779924
AG-355-K15_2667779926
AG-355-K15_2667779928
AG-355-K15_2667779929
AG-355-K15_2667779930
AG-355-K15_2667779931
AG-355-K15_2667779932
AG-355-K15_2667779933
AG-355-K15_2667779935
AG-355-K15_2667779937
AG-355-K15_2667779942
AG-355-K15_2667779946
AG-355-K15_2667779947
AG-355-K15_2667779951
AG-355-K15_2667779953
AG-355-K15_2667779955
AG-355-K15_2667779956
AG-355-K15_2667779957
AG-355-K15_2667779958
AG-355-K15_2667779965
AG-355-K15_2667779967
AG-355-K15_2667779972
AG-355-K15_2667779976
AG-355-K15_2667779981
AG-355-K15_2667779986
AG-355-K15_2667779988
AG-355-K15_2667779991
AG-355-K15_2667779998
AG-355-K15_2667780000
AG-355-K15_2667780006
AG-355-K15_2667780007
AG-355-K15_2667780009
AG-355-K15_2667780010
AG-355-K15_2667780011
AG-355-K15_2667780014
AG-355-K15_2667780018
AG-355-K15_2667780019
AG-355-K15_2667780020
AG-355-K15_2667780021
AG-355-K15_2667780026
AG-355-K15_2667780064
AG-355-K15_2667780065
AG-355-K15_2667780067
AG-355-K15_2667780068
AG-355-K15_2667780069
AG-355-K15_2667780070
AG-355-K15_2667780073
AG-355-K15_2667780074
AG-355-K15_2667780077
AG-355-K15_2667780081
AG-355-K15_2667780082
AG-355-K15_2667780083
AG-355-K15_2667780084
AG-355-K15_2667780085
AG-355-K15_2667780086
AG-355-K15_2667780088
AG-355-K15_2667780089
AG-355-K15_2667780090
AG-355-K15_2667780092
AG-355-K15_2667780093
AG-355-K15_2667780095
AG-355-K15_2667780096
AG-355-K15_2667780097
AG-355-K15_2667780098
AG-355-K15_2667780099
AG-355-K15_2667780105
AG-355-K15_2667780107
AG-355-K15_2667780108
AG-355-K15_2667780109
AG-355-K15_2667780111
AG-355-K15_2667780115
AG-355-K15_2667780117
AG-355-K15_2667780118
AG-355-K15_2667780119
AG-355-K15_2667780120
AG-355-K15_2667780121
AG-355-K15_2667780124
AG-355-K15_2667780125
AG-355-K15_2667780126
AG-355-K15_2667780128
AG-355-K15_2667780130
AG-355-K15_2667780131
AG-355-K15_2667780132
AG-355-K15_2667780133
AG-355-K15_2667780136
AG-355-K15_2667780140
AG-355-K15_2667780142
AG-355-K15_2667780146
AG-355-K15_2667780149
AG-355-K15_2667780155
AG-355-K15_2667780157
AG-355-K15_2667780159
AG-355-K15_2667780162
AG-355-K15_2667780163
AG-355-K15_2667780164
AG-355-K15_2667780166
AG-355-K15_2667780176
AG-355-K15_2667780178
AG-355-K15_2667780202
AG-355-K15_2667780206
AG-355-K15_2667780208
AG-355-K15_2667780209
AG-355-K15_2667780213
AG-355-K15_2667780214
AG-355-K15_2667780216
AG-355-K15_2667780217
AG-355-K15_2667780219
AG-355-K15_2667780220
AG-355-K15_2667780221
AG-355-K15_2667780222
AG-355-K15_2667780223
AG-355-K15_2667780224
AG-355-K15_2667780225
AG-355-K15_2667780234
AG-355-K15_2667780235
AG-355-K15_2667780238
AG-355-K15_2667780239
AG-355-K15_2667780240
AG-355-K15_2667780244
AG-355-K15_2667780245
AG-355-K15_2667780249
AG-355-K15_2667780251
AG-355-K15_2667780254
AG-355-K15_2667780255
AG-355-K15_2667780256
AG-355-K15_2667780258
AG-355-K15_2667780259
AG-355-K15_2667780263
AG-355-K15_2667780282
AG-355-K15_2667780283
AG-355-K15_2667780284
AG-355-K15_2667780285
AG-355-K15_2667780286
AG-355-K15_2667780288
AG-355-K15_2667780289
AG-355-K15_2667780290
AG-355-K15_2667780291
AG-355-K15_2667780292
AG-355-K15_2667780293
AG-355-K15_2667780294
AG-355-K15_2667780295
AG-355-K15_2667780296
AG-355-K15_2667780300
AG-355-K15_2667780307
AG-355-K15_2667780311
AG-355-K15_2667780314
AG-355-K15_2667780316
AG-355-K15_2667780317
AG-355-K15_2667780320
AG-355-K15_2667780321
AG-355-K15_2667780322
AG-355-K15_2667780332
AG-355-K15_2667780341
AG-355-K15_2667780355
AG-355-K15_2667780356
AG-355-K15_2667780362
AG-355-K15_2667780364
AG-355-K15_2667780366
AG-355-K15_2667780367
AG-355-K15_2667780369
AG-355-K15_2667780371
AG-355-K15_2667780388
AG-355-K15_2667780392
AG-355-K15_2667780395
AG-355-K15_2667780397
AG-355-K15_2667780403
AG-355-K15_2667780404
AG-355-K15_2667780405
AG-355-K15_2667780406
AG-355-K15_2667780407
AG-355-K15_2667780409
AG-355-K15_2667780419
AG-355-K15_2667780422
AG-355-K15_2667780425
AG-355-K15_2667780429
AG-355-K15_2667780430
AG-355-K15_2667780431
AG-355-K15_2667780432
AG-355-K15_2667780443
AG-355-K15_2667780444
AG-355-K15_2667780446
AG-355-K15_2667780448
AG-355-K15_2667780449
AG-355-K15_2667780451
AG-355-K15_2667780452
AG-355-K15_2667780454
AG-355-K15_2667780464
AG-355-K15_2667780465
AG-355-K15_2667780466
AG-355-K15_2667780467
AG-355-K20_2667780493
AG-355-K20_2667780541
AG-355-K20_2667780543
AG-355-K20_2667780544
AG-355-K20_2667780545
AG-355-K20_2667780549
AG-355-K20_2667780553
AG-355-K20_2667780554
AG-355-K20_2667780559
AG-355-K20_2667780560
AG-355-K20_2667780561
AG-355-K20_2667780562
AG-355-K20_2667780563
AG-355-K20_2667780565
AG-355-K20_2667780566
AG-355-K20_2667780573
AG-355-K20_2667780574
AG-355-K20_2667780587
AG-355-K20_2667780589
AG-355-K20_2667780590
AG-355-K20_2667780591
AG-355-K20_2667780593
AG-355-K20_2667780596
AG-355-K20_2667780598
AG-355-K20_2667780599
AG-355-K20_2667780601
AG-355-K20_2667780603
AG-355-K20_2667780609
AG-355-K20_2667780610
AG-355-K20_2667780616
AG-355-K20_2667780617
AG-355-K20_2667780618
AG-355-K20_2667780619
AG-355-K20_2667780623
AG-355-K20_2667780624
AG-355-K20_2667780625
AG-355-K20_2667780640
AG-355-K20_2667780647
AG-355-K20_2667780648
AG-355-K20_2667780651
AG-355-K20_2667780665
AG-355-K20_2667780666
AG-355-K20_2667780667
AG-355-K20_2667780671
AG-355-K20_2667780672
AG-355-K20_2667780673
AG-355-K20_2667780675
AG-355-K20_2667780682
AG-355-K20_2667780683
AG-355-K20_2667780686
AG-355-K20_2667780688
AG-355-K20_2667780689
AG-355-K20_2667780690
AG-355-K20_2667780692
AG-355-K20_2667780693
AG-355-K20_2667780694
AG-355-K20_2667780695
AG-355-K20_2667780696
AG-355-K20_2667780699
AG-355-K20_2667780700
AG-355-K20_2667780701
AG-355-K20_2667780702
AG-355-K20_2667780704
AG-355-K20_2667780705
AG-355-K20_2667780709
AG-355-K20_2667780710
AG-355-K20_2667780713
AG-355-K20_2667780715
AG-355-K20_2667780716
AG-355-K20_2667780717
AG-355-K20_2667780718
AG-355-K20_2667780719
AG-355-K20_2667780720
AG-355-K20_2667780721
AG-355-K20_2667780730
AG-355-K20_2667780731
AG-355-K20_2667780734
AG-355-K20_2667780735
AG-355-K20_2667780736
AG-355-K20_2667780739
AG-355-K20_2667780741
AG-355-K20_2667780742
AG-355-K20_2667780743
AG-355-K20_2667780744
AG-355-K20_2667780748
AG-355-K20_2667780749
AG-355-K20_2667780750
AG-355-K20_2667780752
AG-355-K20_2667780754
AG-355-K20_2667780756
AG-355-K20_2667780759
AG-355-K20_2667780760
AG-355-K20_2667780761
AG-355-K20_2667780763
AG-355-K20_2667780773
AG-355-K20_2667780775
AG-355-K20_2667780799
AG-355-K20_2667780839
AG-355-K20_2667780840
AG-355-K20_2667780841
AG-355-K20_2667780845
AG-355-K20_2667780847
AG-355-K20_2667780849
AG-355-K20_2667780851
AG-355-K20_2667780853
AG-355-K20_2667780859
AG-355-K20_2667780861
AG-355-K20_2667780864
AG-355-K20_2667780871
AG-355-K20_2667780875
AG-355-K20_2667780876
AG-355-K20_2667780877
AG-355-K20_2667780878
AG-355-K20_2667780879
AG-355-K20_2667780882
AG-355-K20_2667780883
AG-355-K20_2667780884
AG-355-K20_2667780887
AG-355-K20_2667780888
AG-355-K20_2667780889
AG-355-K20_2667780891
AG-355-K20_2667780892
AG-355-K20_2667780894
AG-355-K20_2667780897
AG-355-K20_2667780898
AG-355-K20_2667780899
AG-355-K20_2667780904
AG-355-K20_2667780909
AG-355-K20_2667780919
AG-355-K20_2667780925
AG-355-K20_2667780934
AG-355-K20_2667780935
AG-355-K20_2667780947
AG-355-K20_2667780949
AG-355-K20_2667780952
AG-355-K20_2667780953
AG-355-K20_2667780955
AG-355-K20_2667780956
AG-355-K20_2667780958
AG-355-K20_2667780960
AG-355-K20_2667780961
AG-355-K20_2667780962
AG-355-K20_2667780966
AG-355-K20_2667780967
AG-355-K20_2667780986
AG-355-K20_2667781002
AG-355-K20_2667781012
AG-355-K20_2667781013
AG-355-K20_2667781016
AG-355-K20_2667781017
AG-355-K20_2667781018
AG-355-K20_2667781025
AG-355-K20_2667781044
AG-355-K20_2667781045
AG-355-K20_2667781046
AG-355-K20_2667781053
AG-355-K20_2667781056
AG-355-K20_2667781057
AG-355-K20_2667781059
AG-355-K20_2667781060
AG-355-K20_2667781062
AG-355-K20_2667781065
AG-355-K20_2667781067
AG-355-K20_2667781068
AG-355-K20_2667781070
AG-355-K20_2667781071
AG-355-K20_2667781072
AG-355-K20_2667781073
AG-355-K20_2667781074
AG-355-K20_2667781077
AG-355-K20_2667781079
AG-355-K20_2667781081
AG-355-K20_2667781084
AG-355-K20_2667781089
AG-355-K20_2667781090
AG-355-K20_2667781091
AG-355-K20_2667781095
AG-355-K20_2667781097
AG-355-K20_2667781099
AG-355-K20_2667781100
AG-355-K20_2667781101
AG-355-K20_2667781102
AG-355-K20_2667781103
AG-355-K20_2667781104
AG-355-K20_2667781105
AG-355-K20_2667781106
AG-355-K20_2667781107
AG-355-K20_2667781108
AG-355-K20_2667781109
AG-355-K20_2667781110
AG-355-K20_2667781111
AG-355-K20_2667781112
AG-355-K20_2667781113
AG-355-K20_2667781114
AG-355-K20_2667781115
AG-355-K20_2667781116
AG-355-K20_2667781118
AG-355-K20_2667781119
AG-355-K20_2667781120
AG-355-K20_2667781121
AG-355-K20_2667781122
AG-355-K20_2667781123
AG-355-K20_2667781124
AG-355-K20_2667781125
AG-355-K20_2667781126
AG-355-K20_2667781130
AG-355-K20_2667781137
AG-355-K20_2667781141
AG-355-K20_2667781144
AG-355-K20_2667781146
AG-355-K20_2667781147
AG-355-K20_2667781149
AG-355-K20_2667781151
AG-355-K20_2667781159
AG-355-K20_2667781160
AG-355-K20_2667781176
AG-355-K20_2667781178
AG-355-K20_2667781179
AG-355-K20_2667781180
AG-355-K20_2667781181
AG-355-K20_2667781183
AG-355-K20_2667781188
AG-355-K20_2667781189
AG-355-K20_2667781191
AG-355-K20_2667781195
AG-355-K20_2667781198
AG-355-K20_2667781199
AG-355-K20_2667781205
AG-355-K20_2667781207
AG-355-K20_2667781209
AG-355-K20_2667781211
AG-355-K20_2667781212
AG-355-K20_2667781216
AG-355-K20_2667781219
AG-355-K20_2667781220
AG-355-K20_2667781222
AG-355-K20_2667781223
AG-355-K20_2667781225
AG-355-K20_2667781226
AG-355-K20_2667781227
AG-355-K20_2667781229
AG-355-K20_2667781230
AG-355-K20_2667781231
AG-355-K20_2667781232
AG-355-K20_2667781234
AG-355-K20_2667781236
AG-355-K20_2667781238
AG-355-K20_2667781242
AG-355-K20_2667781247
AG-355-K20_2667781248
AG-355-K20_2667781249
AG-355-K20_2667781252
AG-355-K20_2667781255
AG-355-K20_2667781256
AG-355-K20_2667781260
AG-355-K20_2667781262
AG-355-K20_2667781264
AG-355-K20_2667781265
AG-355-K20_2667781268
AG-355-K20_2667781270
AG-355-K20_2667781272
AG-355-K20_2667781275
AG-355-K20_2667781276
AG-355-K20_2667781283
AG-355-K20_2667781285
AG-355-K20_2667781287
AG-355-K20_2667781288
AG-355-K20_2667781289
AG-355-K20_2667781292
AG-355-K20_2667781293
AG-355-K20_2667781295
AG-355-K20_2667781296
AG-355-K20_2667781297
AG-355-K20_2667781298
AG-355-K20_2667781299
AG-355-K20_2667781300
AG-355-K20_2667781303
AG-355-K20_2667781305
AG-355-K20_2667781306
AG-355-K20_2667781307
AG-355-K20_2667781308
AG-355-K20_2667781311
AG-355-K20_2667781316
AG-355-K20_2667781317
AG-355-K20_2667781319
AG-355-K20_2667781323
AG-355-K20_2667781326
AG-355-K20_2667781327
AG-355-K20_2667781328
AG-355-K20_2667781329
AG-355-K20_2667781330
AG-355-K20_2667781331
AG-355-K20_2667781333
AG-355-K20_2667781334
AG-355-K20_2667781335
AG-355-K20_2667781336
AG-355-K20_2667781337
AG-355-K20_2667781338
AG-355-K20_2667781339
AG-355-K20_2667781340
AG-355-K20_2667781343
AG-355-K20_2667781345
AG-355-K20_2667781347
AG-355-K20_2667781349
AG-355-K20_2667781350
AG-355-K20_2667781351
AG-355-K20_2667781352
AG-355-K20_2667781354
AG-355-K20_2667781355
AG-355-K20_2667781356
AG-355-K20_2667781358
AG-355-K20_2667781361
AG-355-K20_2667781362
AG-355-K20_2667781363
AG-355-K20_2667781364
AG-355-K20_2667781367
AG-355-K20_2667781369
AG-355-K20_2667781374
AG-355-K20_2667781375
AG-355-K20_2667781376
AG-355-K20_2667781377
AG-355-K20_2667781378
AG-355-K20_2667781385
AG-355-K20_2667781386
AG-355-K20_2667781390
AG-355-K20_2667781391
AG-355-K20_2667781397
AG-355-K20_2667781398
AG-355-K20_2667781399
AG-355-K20_2667781400
AG-355-K20_2667781402
AG-355-K20_2667781403
AG-355-K20_2667781404
AG-355-K20_2667781405
AG-355-K20_2667781412
AG-355-K20_2667781414
AG-355-K20_2667781419
AG-355-K20_2667781423
AG-355-K20_2667781428
AG-355-K20_2667781434
AG-355-K20_2667781436
AG-355-K20_2667781439
AG-355-K20_2667781446
AG-355-K20_2667781448
AG-355-K20_2667781454
AG-355-K20_2667781455
AG-355-K20_2667781457
AG-355-K20_2667781458
AG-355-K20_2667781459
AG-355-K20_2667781462
AG-355-K20_2667781466
AG-355-K20_2667781467
AG-355-K20_2667781468
AG-355-K20_2667781469
AG-355-K20_2667781474
AG-355-K20_2667781483
AG-355-K20_2667781488
AG-355-K20_2667781492
AG-355-K20_2667781493
AG-355-K20_2667781496
AG-355-K20_2667781497
AG-355-K20_2667781498
AG-355-K20_2667781499
AG-355-K20_2667781500
AG-355-K20_2667781502
AG-355-K20_2667781506
AG-355-K20_2667781515
AG-355-K20_2667781517
AG-355-K20_2667781518
AG-355-K20_2667781519
AG-355-K20_2667781520
AG-355-K20_2667781521
AG-355-K20_2667781522
AG-355-K20_2667781523
AG-355-K20_2667781524
AG-355-K20_2667781526
AG-355-K20_2667781527
AG-355-K20_2667781529
AG-355-K20_2667781530
AG-355-K20_2667781551
AG-355-K20_2667781558
AG-355-K20_2667781567
AG-355-K20_2667781586
AG-355-K20_2667781594
AG-355-K20_2667781595
AG-355-K20_2667781596
AG-355-K20_2667781598
AG-355-K20_2667781599
AG-355-K20_2667781603
AG-355-K20_2667781604
AG-355-K20_2667781607
AG-355-K20_2667781609
AG-355-K20_2667781610
AG-355-K20_2667781611
AG-355-K20_2667781617
AG-355-K20_2667781618
AG-355-K20_2667781620
AG-355-K20_2667781624
AG-355-K20_2667781625
AG-355-K20_2667781626
AG-355-K20_2667781629
AG-355-K20_2667781630
AG-355-K20_2667781631
AG-355-K20_2667781633
AG-355-K20_2667781637
AG-355-K20_2667781641
AG-355-K20_2667781642
AG-355-K20_2667781644
AG-355-K20_2667781645
AG-355-K20_2667781650
AG-355-K20_2667781652
AG-355-K20_2667781653
AG-355-K20_2667781657
AG-355-K20_2667781660
AG-355-K20_2667781661
AG-355-K20_2667781662
AG-355-K20_2667781666
AG-355-K20_2667781667
AG-355-K20_2667781671
AG-355-K20_2667781672
AG-355-K20_2667781673
AG-355-K20_2667781674
AG-355-K20_2667781676
AG-355-K20_2667781677
AG-355-K20_2667781682
AG-355-K20_2667781683
AG-355-K20_2667781687
AG-355-K20_2667781688
AG-355-K20_2667781695
AG-355-K20_2667781696
AG-355-K20_2667781697
AG-355-K20_2667781700
AG-355-K20_2667781702
AG-355-K20_2667781703
AG-355-K20_2667781704
AG-355-K20_2667781705
AG-355-K20_2667781706
AG-355-K20_2667781711
AG-355-K20_2667781715
AG-355-K20_2667781716
AG-355-K20_2667781717
AG-355-K20_2667781722
AG-355-K20_2667781723
AG-355-K20_2667781726
AG-355-K20_2667781727
AG-355-K20_2667781728
AG-355-K20_2667781730
AG-355-K20_2667781731
AG-355-K20_2667781733
AG-355-K20_2667781735
AG-355-K20_2667781737
AG-355-K20_2667781740
AG-355-K20_2667781741
AG-355-K20_2667781743
AG-355-K20_2667781744
AG-355-K20_2667781746
AG-355-K20_2667781747
AG-355-K20_2667781749
AG-355-K20_2667781752
AG-355-K20_2667781753
AG-355-K20_2667781756
AG-355-K20_2667781762
AG-355-K20_2667781764
AG-355-K20_2667781765
AG-355-K20_2667781766
AG-355-K20_2667781767
AG-355-K20_2667781768
AG-355-K20_2667781769
AG-355-K20_2667781770
AG-355-K20_2667781771
AG-355-K20_2667781772
AG-355-K20_2667781789
AG-355-K20_2667781794
AG-355-K20_2667781801
AG-355-K20_2667781818
AG-355-K20_2667781853
AG-355-K20_2667781858
AG-355-K20_2667781862
AG-355-K20_2667781881
AG-355-K20_2667781904
AG-355-K20_2667781905
AG-355-K20_2667781906
AG-355-K20_2667781908
AG-355-K20_2667781910
AG-355-K20_2667781911
AG-355-K20_2667781913
AG-355-K20_2667781915
AG-355-K20_2667781921
AG-355-K20_2667781936
AG-355-K20_2667781938
AG-355-K20_2667781949
AG-355-K20_2667781951
AG-355-K20_2667781952
AG-355-K20_2667781953
AG-355-K20_2667781954
AG-355-K20_2667781964
AG-355-K20_2667781968
AG-355-K20_2667781969
AG-355-K20_2667781971
AG-355-K20_2667781972
AG-355-K20_2667781973
AG-355-K20_2667781976
AG-355-K20_2667781978
AG-355-K20_2667781982
AG-355-K20_2667781983
AG-355-K20_2667781985
AG-355-K20_2667781987
AG-355-K20_2667781989
AG-355-K20_2667781990
AG-355-K20_2667781991
AG-355-K20_2667782002
AG-355-K20_2667782003
AG-355-K20_2667782004
AG-355-K20_2667782005
AG-355-K20_2667782006
AG-355-K20_2667782014
AG-355-K20_2667782016
AG-355-K20_2667782017
AG-355-K20_2667782018
AG-355-K20_2667782020
AG-355-K20_2667782024
AG-355-K20_2667782026
AG-355-K20_2667782027
AG-355-K20_2667782028
AG-355-K20_2667782029
AG-355-K20_2667782030
AG-355-K20_2667782033
AG-355-K20_2667782034
AG-355-K20_2667782035
AG-355-K20_2667782037
AG-355-K20_2667782039
AG-355-K20_2667782040
AG-355-K20_2667782041
AG-355-K20_2667782042
AG-355-K20_2667782043
AG-355-K20_2667782046
AG-355-K20_2667782050
AG-355-K20_2667782052
AG-355-K20_2667782056
AG-355-K20_2667782059
AG-355-K20_2667782065
AG-355-K20_2667782069
AG-355-K20_2667782070
AG-355-K20_2667782071
AG-355-K20_2667782073
AG-355-K20_2667782074
AG-355-K20_2667782075
AG-355-K20_2667782077
AG-355-K20_2667782079
AG-355-K20_2667782084
AG-355-K20_2667782087
AG-355-K20_2667782088
AG-355-K20_2667782092
AG-355-K20_2667782093
AG-355-K20_2667782094
AG-355-K20_2667782095
AG-355-K20_2667782096
AG-355-K20_2667782098
AG-355-K20_2667782099
AG-355-K20_2667782101
AG-355-K20_2667782102
AG-355-K20_2667782103
AG-355-K20_2667782105
AG-355-K20_2667782106
AG-355-K20_2667782107
AG-355-K20_2667782108
AG-355-K20_2667782109
AG-355-K20_2667782110
AG-355-K20_2667782114
AG-355-K20_2667782117
AG-355-K20_2667782118
AG-355-K20_2667782121
AG-355-K20_2667782122
AG-355-K20_2667782123
AG-355-K20_2667782124
AG-355-K20_2667782126
AG-355-K20_2667782127
AG-355-K20_2667782129
AG-355-K20_2667782130
AG-355-K20_2667782131
AG-355-K20_2667782133
AG-355-K20_2667782135
AG-355-K20_2667782136
AG-355-K20_2667782140
AG-355-K20_2667782141
AG-355-K20_2667782143
AG-355-K20_2667782144
AG-355-K20_2667782147
AG-355-K20_2667782151
AG-355-K20_2667782152
AG-355-K20_2667782158
AG-355-K20_2667782159
AG-355-K20_2667782161
AG-355-K20_2667782163
AG-355-K20_2667782164
AG-355-K20_2667782165
AG-355-K20_2667782167
AG-355-K20_2667782168
AG-355-K20_2667782170
AG-355-K20_2667782171
AG-355-K20_2667782172
AG-355-K20_2667782173
AG-355-K20_2667782175
AG-355-K20_2667782176
AG-355-K20_2667782180
AG-355-K20_2667782184
AG-355-K20_2667782188
AG-355-K20_2667782209
AG-355-K20_2667782210
AG-355-K20_2667782211
AG-355-K20_2667782215
AG-355-K20_2667782223
AG-355-K20_2667782230
AG-355-K20_2667782238
AG-355-K20_2667782243
AG-355-K20_2667782248
AG-355-K20_2667782252
AG-355-K20_2667782257
AG-355-K20_2667782258
AG-355-K20_2667782259
AG-355-K20_2667782262
AG-355-K20_2667782264
AG-355-K20_2667782268
AG-355-K20_2667782269
AG-355-K20_2667782270
AG-355-K20_2667782271
AG-355-K20_2667782272
AG-355-K20_2667782273
AG-355-K20_2667782274
AG-355-K20_2667782276
AG-355-K20_2667782277
AG-355-K20_2667782278
AG-355-K20_2667782279
AG-355-K20_2667782281
AG-355-K20_2667782283
AG-355-K20_2667782288
AG-355-K20_2667782290
AG-355-K20_2667782301
AG-355-K20_2667782305
AG-355-K20_2667782306
AG-355-K20_2667782307
AG-355-K20_2667782313
AG-355-K20_2667782315
AG-355-K20_2667782316
AG-355-K20_2667782317
AG-355-K20_2667782318
AG-355-K20_2667782328
AG-355-K20_2667782330
AG-355-K20_2667782331
AG-355-K20_2667782333
AG-355-K20_2667782336
AG-355-K20_2667782337
AG-355-L02_2667783864
AG-355-L02_2667783865
AG-355-L02_2667783866
AG-355-L02_2667783868
AG-355-L02_2667783869
AG-355-L02_2667783873
AG-355-L02_2667783874
AG-355-L02_2667783877
AG-355-L02_2667783878
AG-355-L02_2667783879
AG-355-L02_2667783880
AG-355-L02_2667783886
AG-355-L02_2667783887
AG-355-L02_2667783889
AG-355-L02_2667783893
AG-355-L02_2667783894
AG-355-L02_2667783895
AG-355-L02_2667783898
AG-355-L02_2667783899
AG-355-L02_2667783900
AG-355-L02_2667783902
AG-355-L02_2667783906
AG-355-L02_2667783910
AG-355-L02_2667783911
AG-355-L02_2667783913
AG-355-L02_2667783914
AG-355-L02_2667783920
AG-355-L02_2667783922
AG-355-L02_2667783923
AG-355-L02_2667783927
AG-355-L02_2667783930
AG-355-L02_2667783931
AG-355-L02_2667783932
AG-355-L02_2667783936
AG-355-L02_2667783937
AG-355-L02_2667783941
AG-355-L02_2667783942
AG-355-L02_2667783943
AG-355-L02_2667783945
AG-355-L02_2667783946
AG-355-L02_2667783951
AG-355-L02_2667783952
AG-355-L02_2667783956
AG-355-L02_2667783960
AG-355-L02_2667783962
AG-355-L02_2667783966
AG-355-L02_2667783967
AG-355-L02_2667783968
AG-355-L02_2667783969
AG-355-L02_2667783972
AG-355-L02_2667783977
AG-355-L02_2667783978
AG-355-L02_2667783979
AG-355-L02_2667783981
AG-355-L02_2667783985
AG-355-L02_2667783988
AG-355-L02_2667783989
AG-355-L02_2667783990
AG-355-L02_2667783991
AG-355-L02_2667783992
AG-355-L02_2667783993
AG-355-L02_2667783995
AG-355-L02_2667783996
AG-355-L02_2667783997
AG-355-L02_2667783998
AG-355-L02_2667783999
AG-355-L02_2667784000
AG-355-L02_2667784001
AG-355-L02_2667784002
AG-355-L02_2667784005
AG-355-L02_2667784007
AG-355-L02_2667784009
AG-355-L02_2667784011
AG-355-L02_2667784012
AG-355-L02_2667784013
AG-355-L02_2667784014
AG-355-L02_2667784016
AG-355-L02_2667784017
AG-355-L02_2667784018
AG-355-L02_2667784020
AG-355-L02_2667784023
AG-355-L02_2667784024
AG-355-L02_2667784025
AG-355-L02_2667784026
AG-355-L02_2667784029
AG-355-L02_2667784031
AG-355-L02_2667784036
AG-355-L02_2667784037
AG-355-L02_2667784038
AG-355-L02_2667784039
AG-355-L02_2667784040
AG-355-L02_2667784047
AG-355-L02_2667784048
AG-355-L02_2667784052
AG-355-L02_2667784053
AG-355-L02_2667784059
AG-355-L02_2667784060
AG-355-L02_2667784061
AG-355-L02_2667784062
AG-355-L02_2667784064
AG-355-L02_2667784065
AG-355-L02_2667784066
AG-355-L02_2667784067
AG-355-L02_2667784074
AG-355-L02_2667784076
AG-355-L02_2667784081
AG-355-L02_2667784085
AG-355-L02_2667784092
AG-355-L02_2667784093
AG-355-L02_2667784094
AG-355-L02_2667784096
AG-355-L02_2667784098
AG-355-L02_2667784099
AG-355-L02_2667784100
AG-355-L02_2667784101
AG-355-L02_2667784102
AG-355-L02_2667784103
AG-355-L02_2667784104
AG-355-L02_2667784106
AG-355-L02_2667784107
AG-355-L02_2667784111
AG-355-L02_2667784115
AG-355-L02_2667784116
AG-355-L02_2667784120
AG-355-L02_2667784122
AG-355-L02_2667784124
AG-355-L02_2667784125
AG-355-L02_2667784126
AG-355-L02_2667784127
AG-355-L02_2667784128
AG-355-L02_2667784129
AG-355-L02_2667784130
AG-355-L02_2667784131
AG-355-L02_2667784132
AG-355-L02_2667784133
AG-355-L02_2667784134
AG-355-L02_2667784135
AG-355-L02_2667784136
AG-355-L02_2667784137
AG-355-L02_2667784138
AG-355-L02_2667784139
AG-355-L02_2667784140
AG-355-L02_2667784141
AG-355-L02_2667784143
AG-355-L02_2667784144
AG-355-L02_2667784145
AG-355-L02_2667784146
AG-355-L02_2667784147
AG-355-L02_2667784148
AG-355-L02_2667784149
AG-355-L02_2667784150
AG-355-L02_2667784151
AG-355-L02_2667784155
AG-355-L02_2667784162
AG-355-L02_2667784166
AG-355-L02_2667784169
AG-355-L02_2667784171
AG-355-L02_2667784172
AG-355-L02_2667784174
AG-355-L02_2667784176
AG-355-L02_2667784185
AG-355-L02_2667784186
AG-355-L02_2667784202
AG-355-L02_2667784204
AG-355-L02_2667784205
AG-355-L02_2667784206
AG-355-L02_2667784207
AG-355-L02_2667784209
AG-355-L02_2667784214
AG-355-L02_2667784215
AG-355-L02_2667784217
AG-355-L02_2667784221
AG-355-L02_2667784224
AG-355-L02_2667784225
AG-355-L02_2667784231
AG-355-L02_2667784233
AG-355-L02_2667784235
AG-355-L02_2667784237
AG-355-L02_2667784238
AG-355-L02_2667784242
AG-355-L02_2667784245
AG-355-L02_2667784246
AG-355-L02_2667784248
AG-355-L02_2667784249
AG-355-L02_2667784251
AG-355-L02_2667784252
AG-355-L02_2667784253
AG-355-L02_2667784255
AG-355-L02_2667784256
AG-355-L02_2667784257
AG-355-L02_2667784258
AG-355-L02_2667784260
AG-355-L02_2667784262
AG-355-L02_2667784264
AG-355-L02_2667784268
AG-355-L02_2667784273
AG-355-L02_2667784274
AG-355-L02_2667784275
AG-355-L02_2667784278
AG-355-L02_2667784285
AG-355-L02_2667784287
AG-355-L02_2667784290
AG-355-L02_2667784293
AG-355-L02_2667784295
AG-355-L02_2667784297
AG-355-L02_2667784302
AG-355-L02_2667784305
AG-355-L02_2667784307
AG-355-L02_2667784309
AG-355-L02_2667784312
AG-355-L02_2667784313
AG-355-L02_2667784314
AG-355-L02_2667784315
AG-355-L02_2667784316
AG-355-L02_2667784318
AG-355-L02_2667784319
AG-355-L02_2667784321
AG-355-L02_2667784324
AG-355-L02_2667784326
AG-355-L02_2667784327
AG-355-L02_2667784329
AG-355-L02_2667784330
AG-355-L02_2667784333
AG-355-L02_2667784340
AG-355-L02_2667784341
AG-355-L02_2667784342
AG-355-L02_2667784360
AG-355-L02_2667784366
AG-355-L02_2667784367
AG-355-L02_2667784368
AG-355-L02_2667784371
AG-355-L02_2667784372
AG-355-L02_2667784382
AG-355-L02_2667784398
AG-355-L02_2667784418
AG-355-L02_2667784419
AG-355-L02_2667784423
AG-355-L02_2667784424
AG-355-L02_2667784425
AG-355-L02_2667784427
AG-355-L02_2667784429
AG-355-L02_2667784430
AG-355-L02_2667784432
AG-355-L02_2667784433
AG-355-L02_2667784436
AG-355-L02_2667784438
AG-355-L02_2667784449
AG-355-L02_2667784450
AG-355-L02_2667784459
AG-355-L02_2667784465
AG-355-L02_2667784475
AG-355-L02_2667784481
AG-355-L02_2667784486
AG-355-L02_2667784487
AG-355-L02_2667784488
AG-355-L02_2667784497
AG-355-L02_2667784530
AG-355-L02_2667784534
AG-355-L02_2667784539
AG-355-L02_2667784543
AG-355-L02_2667784544
AG-355-L02_2667784546
AG-355-L02_2667784547
AG-355-L02_2667784548
AG-355-L02_2667784551
AG-355-L02_2667784553
AG-355-L02_2667784557
AG-355-L02_2667784558
AG-355-L02_2667784560
AG-355-L02_2667784562
AG-355-L02_2667784564
AG-355-L02_2667784565
AG-355-L02_2667784571
AG-355-L02_2667784572
AG-355-L02_2667784573
AG-355-L02_2667784574
AG-355-L02_2667784575
AG-355-L02_2667784582
AG-355-L02_2667784583
AG-355-L02_2667784586
AG-355-L02_2667784590
AG-355-L02_2667784591
AG-355-L02_2667784592
AG-355-L02_2667784598
AG-355-L02_2667784600
AG-355-L02_2667784601
AG-355-L02_2667784602
AG-355-L02_2667784604
AG-355-L02_2667784608
AG-355-L02_2667784610
AG-355-L02_2667784611
AG-355-L02_2667784612
AG-355-L02_2667784613
AG-355-L02_2667784614
AG-355-L02_2667784617
AG-355-L02_2667784618
AG-355-L02_2667784619
AG-355-L02_2667784621
AG-355-L02_2667784623
AG-355-L02_2667784624
AG-355-L02_2667784625
AG-355-L02_2667784626
AG-355-L02_2667784627
AG-355-L02_2667784630
AG-355-L02_2667784634
AG-355-L02_2667784636
AG-355-L02_2667784640
AG-355-L02_2667784643
AG-355-L02_2667784649
AG-355-L02_2667784653
AG-355-L02_2667784654
AG-355-L02_2667784655
AG-355-L02_2667784657
AG-355-L02_2667784659
AG-355-L02_2667784660
AG-355-L02_2667784662
AG-355-L02_2667784664
AG-355-L02_2667784666
AG-355-L02_2667784667
AG-355-L02_2667784668
AG-355-L02_2667784671
AG-355-L02_2667784673
AG-355-L02_2667784681
AG-355-L02_2667784683
AG-355-L02_2667784685
AG-355-L02_2667784686
AG-355-L02_2667784688
AG-355-L02_2667784691
AG-355-L02_2667784693
AG-355-L02_2667784694
AG-355-L02_2667784695
AG-355-L02_2667784697
AG-355-L02_2667784710
AG-355-L02_2667784711
AG-355-L02_2667784719
AG-355-L02_2667784720
AG-355-L02_2667784721
AG-355-L02_2667784723
AG-355-L02_2667784724
AG-355-L02_2667784725
AG-355-L02_2667784726
AG-355-L02_2667784731
AG-355-L02_2667784732
AG-355-L02_2667784736
AG-355-L02_2667784740
AG-355-L02_2667784741
AG-355-L02_2667784742
AG-355-L02_2667784744
AG-355-L02_2667784791
AG-355-L02_2667784804
AG-355-L02_2667784813
AG-355-L02_2667784815
AG-355-L02_2667784820
AG-355-L02_2667784822
AG-355-L02_2667784824
AG-355-L02_2667784826
AG-355-L02_2667784827
AG-355-L02_2667784831
AG-355-L02_2667784832
AG-355-L02_2667784836
AG-355-L02_2667784838
AG-355-L02_2667784840
AG-355-L02_2667784841
AG-355-L02_2667784844
AG-355-L02_2667784846
AG-355-L02_2667784848
AG-355-L02_2667784851
AG-355-L02_2667784852
AG-355-L02_2667784859
AG-355-L02_2667784861
AG-355-L02_2667784863
AG-355-L02_2667784864
AG-355-L02_2667784865
AG-355-L02_2667784868
AG-355-L02_2667784869
AG-355-L02_2667784871
AG-355-L02_2667784872
AG-355-L02_2667784873
AG-355-L02_2667784874
AG-355-L02_2667784875
AG-355-L02_2667784878
AG-355-L02_2667784880
AG-355-L02_2667784881
AG-355-L02_2667784882
AG-355-L02_2667784884
AG-355-L02_2667784885
AG-355-L02_2667784887
AG-355-L02_2667784888
AG-355-L02_2667784889
AG-355-L02_2667784890
AG-355-L02_2667784891
AG-355-L02_2667784892
AG-355-L02_2667784893
AG-355-L02_2667784894
AG-355-L02_2667784896
AG-355-L02_2667784905
AG-355-L02_2667784930
AG-355-L02_2667784934
AG-355-L02_2667784939
AG-355-L02_2667784945
AG-355-L02_2667784955
AG-355-L02_2667784957
AG-355-L02_2667784972
AG-355-L02_2667784978
AG-355-L02_2667784980
AG-355-L02_2667784982
AG-355-L02_2667784983
AG-355-L02_2667784985
AG-355-L02_2667784987
AG-355-L02_2667784988
AG-355-L02_2667784989
AG-355-L02_2667785012
AG-355-L02_2667785030
AG-355-L02_2667785034
AG-355-L02_2667785037
AG-355-L02_2667785039
AG-355-L02_2667785058
AG-355-L02_2667785060
AG-355-L02_2667785064
AG-355-L02_2667785071
AG-355-L02_2667785073
AG-355-L02_2667785079
AG-355-L02_2667785080
AG-355-L02_2667785082
AG-355-L02_2667785083
AG-355-L02_2667785084
AG-355-L02_2667785087
AG-355-L02_2667785091
AG-355-L02_2667785092
AG-355-L02_2667785093
AG-355-L02_2667785094
AG-355-L02_2667785099
AG-355-L02_2667785108
AG-355-L02_2667785113
AG-355-L02_2667785119
AG-355-L02_2667785120
AG-355-L02_2667785123
AG-355-L02_2667785124
AG-355-L02_2667785125
AG-355-L02_2667785126
AG-355-L02_2667785127
AG-355-L02_2667785129
AG-355-L02_2667785130
AG-355-L02_2667785131
AG-355-L02_2667785132
AG-355-L02_2667785133
AG-355-L02_2667785134
AG-355-L02_2667785141
AG-355-L02_2667785142
AG-355-L02_2667785143
AG-355-L02_2667785146
AG-355-L02_2667785148
AG-355-L02_2667785149
AG-355-L02_2667785150
AG-355-L02_2667785151
AG-355-L02_2667785152
AG-355-L02_2667785157
AG-355-L02_2667785161
AG-355-L02_2667785162
AG-355-L02_2667785163
AG-355-L02_2667785168
AG-355-L02_2667785169
AG-355-L02_2667785172
AG-355-L02_2667785173
AG-355-L02_2667785174
AG-355-L02_2667785177
AG-355-L02_2667785178
AG-355-L02_2667785180
AG-355-L02_2667785182
AG-355-L02_2667785184
AG-355-L02_2667785187
AG-355-L02_2667785188
AG-355-L02_2667785190
AG-355-L02_2667785191
AG-355-L02_2667785192
AG-355-L02_2667785194
AG-355-L02_2667785195
AG-355-L02_2667785197
AG-355-L02_2667785200
AG-355-L02_2667785201
AG-355-L02_2667785204
AG-355-L02_2667785210
AG-355-L02_2667785212
AG-355-L02_2667785214
AG-355-L02_2667785215
AG-355-L02_2667785216
AG-355-L02_2667785217
AG-355-L02_2667785218
AG-355-L02_2667785220
AG-355-L02_2667785221
AG-355-L02_2667785222
AG-355-L02_2667785223
AG-355-L02_2667785225
AG-355-L02_2667785227
AG-355-L02_2667785232
AG-355-L02_2667785235
AG-355-L02_2667785236
AG-355-L02_2667785240
AG-355-L02_2667785241
AG-355-L02_2667785242
AG-355-L02_2667785243
AG-355-L02_2667785244
AG-355-L02_2667785246
AG-355-L02_2667785247
AG-355-L02_2667785249
AG-355-L02_2667785250
AG-355-L02_2667785251
AG-355-L02_2667785253
AG-355-L02_2667785254
AG-355-L02_2667785255
AG-355-L02_2667785256
AG-355-L02_2667785257
AG-355-L02_2667785258
AG-355-L02_2667785262
AG-355-L02_2667785265
AG-355-L02_2667785266
AG-355-L02_2667785269
AG-355-L02_2667785270
AG-355-L02_2667785271
AG-355-L02_2667785272
AG-355-L02_2667785274
AG-355-L02_2667785275
AG-355-L02_2667785287
AG-355-L02_2667785289
AG-355-L02_2667785290
AG-355-L02_2667785292
AG-355-L02_2667785293
AG-355-L02_2667785294
AG-355-L02_2667785297
AG-355-L02_2667785298
AG-355-L02_2667785299
AG-355-L02_2667785302
AG-355-L02_2667785303
AG-355-L02_2667785304
AG-355-L02_2667785305
AG-355-L02_2667785306
AG-355-L02_2667785310
AG-355-L02_2667785317
AG-355-L02_2667785320
AG-355-L02_2667785322
AG-355-L02_2667785328
AG-355-L02_2667785330
AG-355-L02_2667785345
AG-355-L02_2667785346
AG-355-L02_2667785347
AG-355-L02_2667785351
AG-355-L02_2667785373
AG-355-L02_2667785381
AG-355-L02_2667785389
AG-355-L02_2667785408
AG-355-L02_2667785409
AG-355-L02_2667785415
AG-355-L02_2667785416
AG-355-L02_2667785418
AG-355-L02_2667785420
AG-355-L02_2667785421
AG-355-L02_2667785422
AG-355-L02_2667785424
AG-355-L02_2667785425
AG-355-L02_2667785427
AG-355-L02_2667785431
AG-355-L02_2667785433
AG-355-L02_2667785435
AG-355-L02_2667785437
AG-355-L02_2667785440
AG-355-L02_2667785443
AG-355-L02_2667785450
AG-355-L02_2667785451
AG-355-L02_2667785453
AG-355-L02_2667785454
AG-355-L02_2667785455
AG-355-L02_2667785457
AG-355-L02_2667785458
AG-355-L02_2667785462
AG-355-L02_2667785466
AG-355-L02_2667785470
AG-355-L02_2667785471
AG-355-L02_2667785472
AG-355-L02_2667785473
AG-355-L02_2667785475
AG-355-L02_2667785477
AG-355-L02_2667785478
AG-355-L02_2667785482
AG-355-L02_2667785483
AG-355-L02_2667785486
AG-355-L02_2667785487
AG-355-L02_2667785488
AG-355-L02_2667785489
AG-355-L02_2667785490
AG-355-L02_2667785491
AG-355-L02_2667785492
AG-355-L02_2667785493
AG-355-L02_2667785494
AG-355-L02_2667785508
AG-355-L02_2667785509
AG-355-L02_2667785510
AG-355-L02_2667785514
AG-355-L02_2667785519
AG-355-L02_2667785521
AG-355-L02_2667785522
AG-355-L02_2667785523
AG-355-L02_2667785524
AG-355-L02_2667785525
AG-355-L02_2667785533
AG-355-L02_2667785542
AG-355-L20_2667785598
AG-355-L20_2667785602
AG-355-L20_2667785605
AG-355-L20_2667785611
AG-355-L20_2667785615
AG-355-L20_2667785616
AG-355-L20_2667785617
AG-355-L20_2667785619
AG-355-L20_2667785621
AG-355-L20_2667785622
AG-355-L20_2667785624
AG-355-L20_2667785626
AG-355-L20_2667785628
AG-355-L20_2667785629
AG-355-L20_2667785630
AG-355-L20_2667785633
AG-355-L20_2667785635
AG-355-L20_2667785639
AG-355-L20_2667785640
AG-355-L20_2667785642
AG-355-L20_2667785643
AG-355-L20_2667785644
AG-355-L20_2667785646
AG-355-L20_2667785647
AG-355-L20_2667785651
AG-355-L20_2667785655
AG-355-L20_2667785659
AG-355-L20_2667785679
AG-355-L20_2667785680
AG-355-L20_2667785681
AG-355-L20_2667785685
AG-355-L20_2667785687
AG-355-L20_2667785689
AG-355-L20_2667785691
AG-355-L20_2667785693
AG-355-L20_2667785699
AG-355-L20_2667785701
AG-355-L20_2667785704
AG-355-L20_2667785711
AG-355-L20_2667785715
AG-355-L20_2667785716
AG-355-L20_2667785717
AG-355-L20_2667785718
AG-355-L20_2667785719
AG-355-L20_2667785722
AG-355-L20_2667785723
AG-355-L20_2667785724
AG-355-L20_2667785727
AG-355-L20_2667785728
AG-355-L20_2667785729
AG-355-L20_2667785731
AG-355-L20_2667785732
AG-355-L20_2667785734
AG-355-L20_2667785737
AG-355-L20_2667785738
AG-355-L20_2667785739
AG-355-L20_2667785744
AG-355-L20_2667785749
AG-355-L20_2667785759
AG-355-L20_2667785765
AG-355-L20_2667785774
AG-355-L20_2667785775
AG-355-L20_2667785788
AG-355-L20_2667785790
AG-355-L20_2667785793
AG-355-L20_2667785794
AG-355-L20_2667785796
AG-355-L20_2667785797
AG-355-L20_2667785799
AG-355-L20_2667785801
AG-355-L20_2667785802
AG-355-L20_2667785803
AG-355-L20_2667785824
AG-355-L20_2667785830
AG-355-L20_2667785839
AG-355-L20_2667785857
AG-355-L20_2667785865
AG-355-L20_2667785866
AG-355-L20_2667785867
AG-355-L20_2667785869
AG-355-L20_2667785870
AG-355-L20_2667785874
AG-355-L20_2667785875
AG-355-L20_2667785878
AG-355-L20_2667785880
AG-355-L20_2667785881
AG-355-L20_2667785882
AG-355-L20_2667785888
AG-355-L20_2667785889
AG-355-L20_2667785891
AG-355-L20_2667785895
AG-355-L20_2667785896
AG-355-L20_2667785897
AG-355-L20_2667785900
AG-355-L20_2667785901
AG-355-L20_2667785902
AG-355-L20_2667785904
AG-355-L20_2667785908
AG-355-L20_2667785912
AG-355-L20_2667785913
AG-355-L20_2667785915
AG-355-L20_2667785916
AG-355-L20_2667785921
AG-355-L20_2667785924
AG-355-L20_2667785925
AG-355-L20_2667785929
AG-355-L20_2667785932
AG-355-L20_2667785933
AG-355-L20_2667785934
AG-355-L20_2667785938
AG-355-L20_2667785939
AG-355-L20_2667785943
AG-355-L20_2667785944
AG-355-L20_2667785945
AG-355-L20_2667785946
AG-355-L20_2667785948
AG-355-L20_2667785949
AG-355-L20_2667785954
AG-355-L20_2667785955
AG-355-L20_2667785959
AG-355-L20_2667785963
AG-355-L20_2667785965
AG-355-L20_2667785969
AG-355-L20_2667785970
AG-355-L20_2667785971
AG-355-L20_2667785972
AG-355-L20_2667785975
AG-355-L20_2667785980
AG-355-L20_2667785981
AG-355-L20_2667785983
AG-355-L20_2667785987
AG-355-L20_2667785993
AG-355-L20_2667785994
AG-355-L20_2667785995
AG-355-L20_2667786000
AG-355-L20_2667786001
AG-355-L20_2667786004
AG-355-L20_2667786005
AG-355-L20_2667786006
AG-355-L20_2667786008
AG-355-L20_2667786009
AG-355-L20_2667786011
AG-355-L20_2667786013
AG-355-L20_2667786015
AG-355-L20_2667786018
AG-355-L20_2667786019
AG-355-L20_2667786021
AG-355-L20_2667786022
AG-355-L20_2667786024
AG-355-L20_2667786025
AG-355-L20_2667786027
AG-355-L20_2667786030
AG-355-L20_2667786031
AG-355-L20_2667786034
AG-355-L20_2667786039
AG-355-L20_2667786041
AG-355-L20_2667786042
AG-355-L20_2667786043
AG-355-L20_2667786044
AG-355-L20_2667786045
AG-355-L20_2667786046
AG-355-L20_2667786047
AG-355-L20_2667786048
AG-355-L20_2667786049
AG-355-L20_2667786065
AG-355-L20_2667786070
AG-355-L20_2667786077
AG-355-L20_2667786079
AG-355-L20_2667786082
AG-355-L20_2667786085
AG-355-L20_2667786087
AG-355-L20_2667786089
AG-355-L20_2667786093
AG-355-L20_2667786096
AG-355-L20_2667786098
AG-355-L20_2667786100
AG-355-L20_2667786103
AG-355-L20_2667786104
AG-355-L20_2667786105
AG-355-L20_2667786106
AG-355-L20_2667786107
AG-355-L20_2667786109
AG-355-L20_2667786110
AG-355-L20_2667786112
AG-355-L20_2667786115
AG-355-L20_2667786117
AG-355-L20_2667786118
AG-355-L20_2667786120
AG-355-L20_2667786121
AG-355-L20_2667786124
AG-355-L20_2667786131
AG-355-L20_2667786132
AG-355-L20_2667786133
AG-355-L20_2667786152
AG-355-L20_2667786157
AG-355-L20_2667786158
AG-355-L20_2667786159
AG-355-L20_2667786160
AG-355-L20_2667786161
AG-355-L20_2667786163
AG-355-L20_2667786166
AG-355-L20_2667786167
AG-355-L20_2667786168
AG-355-L20_2667786175
AG-355-L20_2667786176
AG-355-L20_2667786177
AG-355-L20_2667786178
AG-355-L20_2667786179
AG-355-L20_2667786180
AG-355-L20_2667786184
AG-355-L20_2667786186
AG-355-L20_2667786187
AG-355-L20_2667786189
AG-355-L20_2667786191
AG-355-L20_2667786198
AG-355-L20_2667786202
AG-355-L20_2667786207
AG-355-L20_2667786213
AG-355-L20_2667786223
AG-355-L20_2667786225
AG-355-L20_2667786240
AG-355-L20_2667786246
AG-355-L20_2667786248
AG-355-L20_2667786250
AG-355-L20_2667786251
AG-355-L20_2667786253
AG-355-L20_2667786255
AG-355-L20_2667786256
AG-355-L20_2667786257
AG-355-L20_2667786265
AG-355-L20_2667786268
AG-355-L20_2667786270
AG-355-L20_2667786305
AG-355-L20_2667786326
AG-355-L20_2667786329
AG-355-L20_2667786332
AG-355-L20_2667786334
AG-355-L20_2667786336
AG-355-L20_2667786338
AG-355-L20_2667786342
AG-355-L20_2667786344
AG-355-L20_2667786345
AG-355-L20_2667786347
AG-355-L20_2667786348
AG-355-L20_2667786349
AG-355-L20_2667786351
AG-355-L20_2667786353
AG-355-L20_2667786354
AG-355-L20_2667786360
AG-355-L20_2667786361
AG-355-L20_2667786365
AG-355-L20_2667786368
AG-355-L20_2667786369
AG-355-L20_2667786371
AG-355-L20_2667786372
AG-355-L20_2667786376
AG-355-L20_2667786377
AG-355-L20_2667786379
AG-355-L20_2667786381
AG-355-L20_2667786382
AG-355-L20_2667786383
AG-355-L20_2667786384
AG-355-L20_2667786385
AG-355-L20_2667786387
AG-355-L20_2667786389
AG-355-L20_2667786391
AG-355-L20_2667786396
AG-355-L20_2667786398
AG-355-L20_2667786406
AG-355-L20_2667786427
AG-355-L20_2667786470
AG-355-L20_2667786472
AG-355-L20_2667786473
AG-355-L20_2667786474
AG-355-L20_2667786481
AG-355-L20_2667786485
AG-355-L20_2667786486
AG-355-L20_2667786491
AG-355-L20_2667786492
AG-355-L20_2667786493
AG-355-L20_2667786494
AG-355-L20_2667786495
AG-355-L20_2667786497
AG-355-L20_2667786498
AG-355-L20_2667786505
AG-355-L20_2667786506
AG-355-L20_2667786519
AG-355-L20_2667786521
AG-355-L20_2667786522
AG-355-L20_2667786523
AG-355-L20_2667786525
AG-355-L20_2667786528
AG-355-L20_2667786538
AG-355-L20_2667786539
AG-355-L20_2667786547
AG-355-L20_2667786549
AG-355-L20_2667786551
AG-355-L20_2667786552
AG-355-L20_2667786554
AG-355-L20_2667786557
AG-355-L20_2667786561
AG-355-L20_2667786568
AG-355-L20_2667786572
AG-355-L20_2667786573
AG-355-L20_2667786574
AG-355-L20_2667786575
AG-355-L20_2667786576
AG-355-L20_2667786577
AG-355-L20_2667786578
AG-355-L20_2667786579
AG-355-L20_2667786580
AG-355-L20_2667786582
AG-355-L20_2667786583
AG-355-L20_2667786584
AG-355-L20_2667786585
AG-355-L20_2667786586
AG-355-L20_2667786587
AG-355-L20_2667786588
AG-355-L20_2667786589
AG-355-L20_2667786590
AG-355-L20_2667786591
AG-355-L20_2667786592
AG-355-L20_2667786593
AG-355-L20_2667786594
AG-355-L20_2667786595
AG-355-L20_2667786596
AG-355-L20_2667786597
AG-355-L20_2667786598
AG-355-L20_2667786599
AG-355-L20_2667786601
AG-355-L20_2667786603
AG-355-L20_2667786609
AG-355-L20_2667786610
AG-355-L20_2667786614
AG-355-L20_2667786619
AG-355-L20_2667786621
AG-355-L20_2667786622
AG-355-L20_2667786623
AG-355-L20_2667786624
AG-355-L20_2667786625
AG-355-L20_2667786626
AG-355-L20_2667786627
AG-355-L20_2667786629
AG-355-L20_2667786631
AG-355-L20_2667786632
AG-355-L20_2667786634
AG-355-L20_2667786635
AG-355-L20_2667786636
AG-355-L20_2667786637
AG-355-L20_2667786638
AG-355-L20_2667786639
AG-355-L20_2667786640
AG-355-L20_2667786641
AG-355-L20_2667786643
AG-355-L20_2667786644
AG-355-L20_2667786646
AG-355-L20_2667786647
AG-355-L20_2667786648
AG-355-L20_2667786650
AG-355-L20_2667786653
AG-355-L20_2667786654
AG-355-L20_2667786655
AG-355-L20_2667786656
AG-355-L20_2667786657
AG-355-L20_2667786659
AG-355-L20_2667786661
AG-355-L20_2667786664
AG-355-L20_2667786665
AG-355-L20_2667786666
AG-355-L20_2667786668
AG-355-L20_2667786670
AG-355-L20_2667786677
AG-355-L20_2667786678
AG-355-L20_2667786681
AG-355-L20_2667786683
AG-355-L20_2667786685
AG-355-L20_2667786688
AG-355-L20_2667786690
AG-355-L20_2667786691
AG-355-L20_2667786692
AG-355-L20_2667786693
AG-355-L20_2667786697
AG-355-L20_2667786700
AG-355-L20_2667786701
AG-355-L20_2667786702
AG-355-L20_2667786704
AG-355-L20_2667786705
AG-355-L20_2667786711
AG-355-L20_2667786713
AG-355-L20_2667786720
AG-355-L20_2667786724
AG-355-L20_2667786726
AG-355-L20_2667786732
AG-355-L20_2667786737
AG-355-L20_2667786741
AG-355-L20_2667786746
AG-355-L20_2667786748
AG-355-L20_2667786755
AG-355-L20_2667786756
AG-355-L20_2667786757
AG-355-L20_2667786758
AG-355-L20_2667786759
AG-355-L20_2667786761
AG-355-L20_2667786762
AG-355-L20_2667786763
AG-355-L20_2667786764
AG-355-L20_2667786766
AG-355-L20_2667786767
AG-355-L20_2667786774
AG-355-L20_2667786775
AG-355-L20_2667786776
AG-355-L20_2667786777
AG-355-L20_2667786778
AG-355-L20_2667786783
AG-355-L20_2667786785
AG-355-L20_2667786788
AG-355-L20_2667786789
AG-355-L20_2667786790
AG-355-L20_2667786791
AG-355-L20_2667786794
AG-355-L20_2667786796
AG-355-L20_2667786797
AG-355-L20_2667786798
AG-355-L20_2667786800
AG-355-L20_2667786801
AG-355-L20_2667786802
AG-355-L20_2667786803
AG-355-L20_2667786805
AG-355-L20_2667786807
AG-355-L20_2667786809
AG-355-L20_2667786812
AG-355-L20_2667786813
AG-355-L20_2667786814
AG-355-L20_2667786815
AG-355-L20_2667786816
AG-355-L20_2667786817
AG-355-L20_2667786818
AG-355-L20_2667786819
AG-355-L20_2667786821
AG-355-L20_2667786822
AG-355-L20_2667786823
AG-355-L20_2667786824
AG-355-L20_2667786825
AG-355-L20_2667786826
AG-355-L20_2667786829
AG-355-L20_2667786830
AG-355-L20_2667786831
AG-355-L20_2667786834
AG-355-L20_2667786836
AG-355-L20_2667786838
AG-355-L20_2667786840
AG-355-L20_2667786841
AG-355-L20_2667786842
AG-355-L20_2667786846
AG-355-L20_2667786847
AG-355-L20_2667786848
AG-355-L20_2667786849
AG-355-L20_2667786851
AG-355-L20_2667786854
AG-355-L20_2667786855
AG-355-L20_2667786856
AG-355-L20_2667786859
AG-355-L20_2667786860
AG-355-L20_2667786869
AG-355-L20_2667786870
AG-355-L20_2667786871
AG-355-L20_2667786872
AG-355-L20_2667786873
AG-355-L20_2667786874
AG-355-L20_2667786875
AG-355-L20_2667786877
AG-355-L20_2667786878
AG-355-L20_2667786880
AG-355-L20_2667786881
AG-355-L20_2667786885
AG-355-L20_2667786886
AG-355-L20_2667786889
AG-355-L20_2667786890
AG-355-L20_2667786891
AG-355-L20_2667786898
AG-355-L20_2667786899
AG-355-L20_2667786900
AG-355-L20_2667786903
AG-355-L20_2667786904
AG-355-L20_2667786914
AG-355-L20_2667786921
AG-355-L20_2667786923
AG-355-L20_2667786924
AG-355-L20_2667786925
AG-355-L20_2667786926
AG-355-L20_2667786950
AG-355-L20_2667786969
AG-355-L20_2667786970
AG-355-L20_2667786973
AG-355-L20_2667786974
AG-355-L20_2667786976
AG-355-L20_2667786977
AG-355-L20_2667786978
AG-355-L20_2667786980
AG-355-L20_2667786981
AG-355-L20_2667786982
AG-355-L20_2667786983
AG-355-L20_2667786985
AG-355-L20_2667786987
AG-355-L20_2667786989
AG-355-L20_2667786993
AG-355-L20_2667786998
AG-355-L20_2667786999
AG-355-L20_2667787000
AG-355-L20_2667787003
AG-355-L20_2667787009
AG-355-L20_2667787010
AG-355-L20_2667787013
AG-355-L20_2667787017
AG-355-L20_2667787019
AG-355-L20_2667787020
AG-355-L20_2667787025
AG-355-L20_2667787027
AG-355-L20_2667787028
AG-355-L20_2667787029
AG-355-L20_2667787030
AG-355-L20_2667787032
AG-355-L20_2667787040
AG-355-L20_2667787042
AG-355-L20_2667787043
AG-355-L20_2667787045
AG-355-L20_2667787051
AG-355-L20_2667787052
AG-355-L20_2667787053
AG-355-L20_2667787055
AG-355-L20_2667787067
AG-355-L20_2667787069
AG-355-L20_2667787076
AG-355-L20_2667787077
AG-355-L20_2667787080
AG-355-L20_2667787081
AG-355-L20_2667787082
AG-355-L20_2667787083
AG-355-L20_2667787085
AG-355-L20_2667787087
AG-355-L20_2667787091
AG-355-L20_2667787100
AG-355-L20_2667787106
AG-355-L20_2667787107
AG-355-L20_2667787109
AG-355-L20_2667787110
AG-355-L20_2667787111
AG-355-L20_2667787112
AG-355-L20_2667787115
AG-355-L20_2667787116
AG-355-L20_2667787119
AG-355-L20_2667787123
AG-355-L20_2667787124
AG-355-L20_2667787126
AG-355-L20_2667787127
AG-355-L20_2667787129
AG-355-L20_2667787131
AG-355-L20_2667787137
AG-355-L20_2667787138
AG-355-L20_2667787149
AG-355-L20_2667787151
AG-355-L20_2667787174
AG-355-L20_2667787184
AG-355-L20_2667787191
AG-355-L20_2667787193
AG-355-L20_2667787194
AG-355-L20_2667787197
AG-355-L20_2667787199
AG-355-L20_2667787200
AG-355-L20_2667787201
AG-355-L20_2667787203
AG-355-L20_2667787204
AG-355-L20_2667787206
AG-355-L20_2667787209
AG-355-L20_2667787210
AG-355-L20_2667787211
AG-355-L20_2667787213
AG-355-L20_2667787214
AG-355-L20_2667787218
AG-355-L20_2667787252
AG-355-L20_2667787255
AG-355-L20_2667787256
AG-355-L20_2667787260
AG-355-L20_2667787262
AG-355-L20_2667787264
AG-355-L20_2667787266
AG-355-L20_2667787267
AG-355-L20_2667787269
AG-355-L20_2667787271
AG-355-L20_2667787273
AG-355-L20_2667787274
AG-355-L20_2667787275
AG-355-L20_2667787279
AG-355-L20_2667787284
AG-355-L20_2667787285
AG-355-L20_2667787288
AG-355-L20_2667787300
AG-355-L20_2667787305
AG-355-L20_2667787312
AG-355-L20_2667787316
AG-355-L20_2667787318
AG-355-L20_2667787319
AG-355-L20_2667787320
AG-355-M18_2667791378
AG-355-M18_2667791379
AG-355-M18_2667791383
AG-355-M18_2667791384
AG-355-M18_2667791390
AG-355-M18_2667791391
AG-355-M18_2667791392
AG-355-M18_2667791393
AG-355-M18_2667791395
AG-355-M18_2667791396
AG-355-M18_2667791397
AG-355-M18_2667791398
AG-355-M18_2667791410
AG-355-M18_2667791412
AG-355-M18_2667791417
AG-355-M18_2667791421
AG-355-M18_2667791426
AG-355-M18_2667791431
AG-355-M18_2667791433
AG-355-M18_2667791436
AG-355-M18_2667791443
AG-355-M18_2667791445
AG-355-M18_2667791451
AG-355-M18_2667791452
AG-355-M18_2667791454
AG-355-M18_2667791455
AG-355-M18_2667791456
AG-355-M18_2667791459
AG-355-M18_2667791463
AG-355-M18_2667791464
AG-355-M18_2667791465
AG-355-M18_2667791466
AG-355-M18_2667791471
AG-355-M18_2667791480
AG-355-M18_2667791485
AG-355-M18_2667791490
AG-355-M18_2667791492
AG-355-M18_2667791493
AG-355-M18_2667791496
AG-355-M18_2667791497
AG-355-M18_2667791498
AG-355-M18_2667791499
AG-355-M18_2667791500
AG-355-M18_2667791502
AG-355-M18_2667791510
AG-355-M18_2667791522
AG-355-M18_2667791537
AG-355-M18_2667791556
AG-355-M18_2667791557
AG-355-M18_2667791561
AG-355-M18_2667791562
AG-355-M18_2667791563
AG-355-M18_2667791565
AG-355-M18_2667791567
AG-355-M18_2667791568
AG-355-M18_2667791570
AG-355-M18_2667791571
AG-355-M18_2667791574
AG-355-M18_2667791576
AG-355-M18_2667791598
AG-355-M18_2667791599
AG-355-M18_2667791608
AG-355-M18_2667791614
AG-355-M18_2667791624
AG-355-M18_2667791629
AG-355-M18_2667791634
AG-355-M18_2667791635
AG-355-M18_2667791636
AG-355-M18_2667791639
AG-355-M18_2667791641
AG-355-M18_2667791642
AG-355-M18_2667791644
AG-355-M18_2667791645
AG-355-M18_2667791646
AG-355-M18_2667791649
AG-355-M18_2667791650
AG-355-M18_2667791651
AG-355-M18_2667791654
AG-355-M18_2667791655
AG-355-M18_2667791656
AG-355-M18_2667791657
AG-355-M18_2667791658
AG-355-M18_2667791659
AG-355-M18_2667791663
AG-355-M18_2667791677
AG-355-M18_2667791681
AG-355-M18_2667791685
AG-355-M18_2667791689
AG-355-M18_2667791690
AG-355-M18_2667791692
AG-355-M18_2667791693
AG-355-M18_2667791694
AG-355-M18_2667791696
AG-355-M18_2667791697
AG-355-M18_2667791701
AG-355-M18_2667791703
AG-355-M18_2667791706
AG-355-M18_2667791707
AG-355-M18_2667791708
AG-355-M18_2667791710
AG-355-M18_2667791712
AG-355-M18_2667791714
AG-355-M18_2667791715
AG-355-M18_2667791717
AG-355-M18_2667791719
AG-355-M18_2667791720
AG-355-M18_2667791721
AG-355-M18_2667791725
AG-355-M18_2667791731
AG-355-M18_2667791734
AG-355-M18_2667791738
AG-355-M18_2667791740
AG-355-M18_2667791744
AG-355-M18_2667791747
AG-355-M18_2667791748
AG-355-M18_2667791749
AG-355-M18_2667791750
AG-355-M18_2667791751
AG-355-M18_2667791753
AG-355-M18_2667791755
AG-355-M18_2667791756
AG-355-M18_2667791757
AG-355-M18_2667791758
AG-355-M18_2667791762
AG-355-M18_2667791765
AG-355-M18_2667791766
AG-355-M18_2667791772
AG-355-M18_2667791773
AG-355-M18_2667791774
AG-355-M18_2667791775
AG-355-M18_2667791776
AG-355-M18_2667791781
AG-355-M18_2667791782
AG-355-M18_2667791785
AG-355-M18_2667791787
AG-355-M18_2667791788
AG-355-M18_2667791792
AG-355-M18_2667791797
AG-355-M18_2667791798
AG-355-M18_2667791799
AG-355-M18_2667791801
AG-355-M18_2667791802
AG-355-M18_2667791806
AG-355-M18_2667791830
AG-355-M18_2667791837
AG-355-M18_2667791846
AG-355-M18_2667791859
AG-355-M18_2667791873
AG-355-M18_2667791875
AG-355-M18_2667791877
AG-355-M18_2667791878
AG-355-M18_2667791880
AG-355-M18_2667791883
AG-355-M18_2667791885
AG-355-M18_2667791886
AG-355-M18_2667791887
AG-355-M18_2667791889
AG-355-M18_2667791896
AG-355-M18_2667791903
AG-355-M18_2667791904
AG-355-M18_2667791912
AG-355-M18_2667791915
AG-355-M18_2667791919
AG-355-M18_2667791922
AG-355-M18_2667791923
AG-355-M18_2667791924
AG-355-M18_2667791926
AG-355-M18_2667791927
AG-355-M18_2667791928
AG-355-M18_2667791929
AG-355-M18_2667791934
AG-355-M18_2667791935
AG-355-M18_2667791939
AG-355-M18_2667791947
AG-355-M18_2667791949
AG-355-M18_2667791959
AG-355-M18_2667791961
AG-355-M18_2667791966
AG-355-M18_2667791970
AG-355-M18_2667791977
AG-355-M18_2667791979
AG-355-M18_2667791981
AG-355-M18_2667791982
AG-355-M18_2667791984
AG-355-M18_2667791988
AG-355-M18_2667791989
AG-355-M18_2667791990
AG-355-M18_2667791991
AG-355-M18_2667791992
AG-355-M18_2667791993
AG-355-M18_2667792000
AG-355-M18_2667792001
AG-355-M18_2667792002
AG-355-M18_2667792005
AG-355-M18_2667792007
AG-355-M18_2667792008
AG-355-M18_2667792009
AG-355-M18_2667792010
AG-355-M18_2667792011
AG-355-M18_2667792016
AG-355-M18_2667792018
AG-355-M18_2667792021
AG-355-M18_2667792022
AG-355-M18_2667792023
AG-355-M18_2667792024
AG-355-M18_2667792025
AG-355-M18_2667792026
AG-355-M18_2667792028
AG-355-M18_2667792029
AG-355-M18_2667792032
AG-355-M18_2667792033
AG-355-M18_2667792034
AG-355-M18_2667792036
AG-355-M18_2667792039
AG-355-M18_2667792046
AG-355-M18_2667792047
AG-355-M18_2667792050
AG-355-M18_2667792052
AG-355-M18_2667792054
AG-355-M18_2667792057
AG-355-M18_2667792058
AG-355-M18_2667792059
AG-355-M18_2667792061
AG-355-M18_2667792065
AG-355-M18_2667792066
AG-355-M18_2667792069
AG-355-M18_2667792072
AG-355-M18_2667792073
AG-355-M18_2667792074
AG-355-M18_2667792075
AG-355-M18_2667792080
AG-355-M18_2667792084
AG-355-M18_2667792086
AG-355-M18_2667792088
AG-355-M18_2667792090
AG-355-M18_2667792091
AG-355-M18_2667792092
AG-355-M18_2667792093
AG-355-M18_2667792095
AG-355-M18_2667792096
AG-355-M18_2667792097
AG-355-M18_2667792099
AG-355-M18_2667792100
AG-355-M18_2667792102
AG-355-M18_2667792103
AG-355-M18_2667792105
AG-355-M18_2667792110
AG-355-M18_2667792111
AG-355-M18_2667792113
AG-355-M18_2667792115
AG-355-M18_2667792117
AG-355-M18_2667792123
AG-355-M18_2667792124
AG-355-M18_2667792127
AG-355-M18_2667792131
AG-355-M18_2667792167
AG-355-M18_2667792188
AG-355-M18_2667792191
AG-355-M18_2667792194
AG-355-M18_2667792196
AG-355-M18_2667792198
AG-355-M18_2667792200
AG-355-M18_2667792204
AG-355-M18_2667792206
AG-355-M18_2667792207
AG-355-M18_2667792209
AG-355-M18_2667792210
AG-355-M18_2667792211
AG-355-M18_2667792234
AG-355-M18_2667792236
AG-355-M18_2667792242
AG-355-M18_2667792248
AG-355-M18_2667792255
AG-355-M18_2667792256
AG-355-M18_2667792258
AG-355-M18_2667792262
AG-355-M18_2667792263
AG-355-M18_2667792265
AG-355-M18_2667792268
AG-355-M18_2667792269
AG-355-M18_2667792270
AG-355-M18_2667792278
AG-355-M18_2667792281
AG-355-M18_2667792282
AG-355-M18_2667792284
AG-355-M18_2667792285
AG-355-M18_2667792287
AG-355-M18_2667792290
AG-355-M18_2667792292
AG-355-M18_2667792293
AG-355-M18_2667792295
AG-355-M18_2667792296
AG-355-M18_2667792297
AG-355-M18_2667792298
AG-355-M18_2667792299
AG-355-M18_2667792302
AG-355-M18_2667792304
AG-355-M18_2667792306
AG-355-M18_2667792309
AG-355-M18_2667792314
AG-355-M18_2667792316
AG-355-M18_2667792318
AG-355-M18_2667792321
AG-355-M18_2667792354
AG-355-M18_2667792355
AG-355-M18_2667792357
AG-355-M18_2667792358
AG-355-M18_2667792359
AG-355-M18_2667792360
AG-355-M18_2667792363
AG-355-M18_2667792364
AG-355-M18_2667792367
AG-355-M18_2667792371
AG-355-M18_2667792372
AG-355-M18_2667792373
AG-355-M18_2667792374
AG-355-M18_2667792375
AG-355-M18_2667792376
AG-355-M18_2667792378
AG-355-M18_2667792379
AG-355-M18_2667792380
AG-355-M18_2667792382
AG-355-M18_2667792383
AG-355-M18_2667792385
AG-355-M18_2667792386
AG-355-M18_2667792388
AG-355-M18_2667792389
AG-355-M18_2667792390
AG-355-M18_2667792391
AG-355-M18_2667792393
AG-355-M18_2667792394
AG-355-M18_2667792395
AG-355-M18_2667792396
AG-355-M18_2667792397
AG-355-M18_2667792399
AG-355-M18_2667792406
AG-355-M18_2667792407
AG-355-M18_2667792408
AG-355-M18_2667792410
AG-355-M18_2667792412
AG-355-M18_2667792413
AG-355-M18_2667792414
AG-355-M18_2667792415
AG-355-M18_2667792416
AG-355-M18_2667792417
AG-355-M18_2667792418
AG-355-M18_2667792420
AG-355-M18_2667792421
AG-355-M18_2667792425
AG-355-M18_2667792429
AG-355-M18_2667792430
AG-355-M18_2667792434
AG-355-M18_2667792438
AG-355-M18_2667792440
AG-355-M18_2667792444
AG-355-M18_2667792445
AG-355-M18_2667792446
AG-355-M18_2667792447
AG-355-M18_2667792449
AG-355-M18_2667792454
AG-355-M18_2667792455
AG-355-M18_2667792457
AG-355-M18_2667792461
AG-355-M18_2667792464
AG-355-M18_2667792465
AG-355-M18_2667792466
AG-355-M18_2667792467
AG-355-M18_2667792468
AG-355-M18_2667792469
AG-355-M18_2667792471
AG-355-M18_2667792472
AG-355-M18_2667792473
AG-355-M18_2667792474
AG-355-M18_2667792475
AG-355-M18_2667792481
AG-355-M18_2667792482
AG-355-M18_2667792484
AG-355-M18_2667792488
AG-355-M18_2667792489
AG-355-M18_2667792490
AG-355-M18_2667792493
AG-355-M18_2667792494
AG-355-M18_2667792495
AG-355-M18_2667792497
AG-355-M18_2667792501
AG-355-M18_2667792505
AG-355-M18_2667792506
AG-355-M18_2667792508
AG-355-M18_2667792509
AG-355-M18_2667792514
AG-355-M18_2667792516
AG-355-M18_2667792517
AG-355-M18_2667792521
AG-355-M18_2667792523
AG-355-M18_2667792525
AG-355-M18_2667792526
AG-355-M18_2667792527
AG-355-M18_2667792528
AG-355-M18_2667792530
AG-355-M18_2667792546
AG-355-M18_2667792547
AG-355-M18_2667792551
AG-355-M18_2667792558
AG-355-M18_2667792562
AG-355-M18_2667792564
AG-355-M18_2667792566
AG-355-M18_2667792567
AG-355-M18_2667792568
AG-355-M18_2667792572
AG-355-M18_2667792573
AG-355-M18_2667792574
AG-355-M18_2667792575
AG-355-M18_2667792577
AG-355-M18_2667792580
AG-355-M18_2667792581
AG-355-M18_2667792582
AG-355-M18_2667792585
AG-355-M18_2667792586
AG-355-M18_2667792595
AG-355-M18_2667792596
AG-355-M18_2667792597
AG-355-M18_2667792598
AG-355-M18_2667792599
AG-355-M18_2667792600
AG-355-M18_2667792601
AG-355-M18_2667792603
AG-355-M18_2667792604
AG-355-M18_2667792605
AG-355-M18_2667792608
AG-355-M18_2667792610
AG-355-M18_2667792612
AG-355-M18_2667792614
AG-355-M18_2667792615
AG-355-M18_2667792617
AG-355-M18_2667792618
AG-355-M18_2667792619
AG-355-M18_2667792622
AG-355-M18_2667792623
AG-355-M18_2667792628
AG-355-M18_2667792629
AG-355-M18_2667792630
AG-355-M18_2667792634
AG-355-M18_2667792637
AG-355-M18_2667792639
AG-355-M18_2667792645
AG-355-M18_2667792647
AG-355-M18_2667792651
AG-355-M18_2667792653
AG-355-M18_2667792655
AG-355-M18_2667792659
AG-355-M18_2667792660
AG-355-M18_2667792661
AG-355-M18_2667792662
AG-355-M18_2667792663
AG-355-M18_2667792664
AG-355-M18_2667792665
AG-355-M18_2667792666
AG-355-M18_2667792668
AG-355-M18_2667792674
AG-355-M18_2667792677
AG-355-M18_2667792678
AG-355-M18_2667792681
AG-355-M18_2667792683
AG-355-M18_2667792684
AG-355-M18_2667792686
AG-355-M18_2667792687
AG-355-M18_2667792688
AG-355-M18_2667792689
AG-355-M18_2667792690
AG-355-M18_2667792692
AG-355-M18_2667792693
AG-355-M18_2667792694
AG-355-M18_2667792695
AG-355-M18_2667792696
AG-355-M18_2667792699
AG-355-M18_2667792700
AG-355-M18_2667792701
AG-355-M18_2667792702
AG-355-M18_2667792705
AG-355-M18_2667792706
AG-355-M18_2667792723
AG-355-M18_2667792729
AG-355-M18_2667792730
AG-355-M18_2667792731
AG-355-M18_2667792733
AG-355-M18_2667792734
AG-355-M18_2667792738
AG-355-M18_2667792741
AG-355-M18_2667792745
AG-355-M18_2667792746
AG-355-M18_2667792752
AG-355-M18_2667792753
AG-355-M18_2667792755
AG-355-M18_2667792757
AG-355-M18_2667792759
AG-355-M18_2667792760
AG-355-M18_2667792762
AG-355-M18_2667792764
AG-355-M18_2667792770
AG-355-M18_2667792798
AG-355-M18_2667792805
AG-355-M18_2667792806
AG-355-M18_2667792807
AG-355-M18_2667792808
AG-355-M18_2667792809
AG-355-M18_2667792811
AG-355-M18_2667792814
AG-355-M18_2667792816
AG-355-M18_2667792817
AG-355-M18_2667792818
AG-355-M18_2667792820
AG-355-M18_2667792829
AG-355-M18_2667792833
AG-355-M18_2667792862
AG-355-M18_2667792864
AG-355-M18_2667792866
AG-355-M18_2667792867
AG-355-M18_2667792868
AG-355-M18_2667792869
AG-355-M18_2667792870
AG-355-M18_2667792871
AG-355-M18_2667792872
AG-355-M18_2667792873
AG-355-M18_2667792874
AG-355-M18_2667792875
AG-355-M18_2667792876
AG-355-M18_2667792877
AG-355-M18_2667792878
AG-355-M18_2667792879
AG-355-M18_2667792882
AG-355-M18_2667792884
AG-355-M18_2667792886
AG-355-M18_2667792887
AG-355-M18_2667792889
AG-355-M18_2667792913
AG-355-M18_2667792920
AG-355-M18_2667792924
AG-355-M18_2667792928
AG-355-M18_2667792935
AG-355-M18_2667792937
AG-355-M18_2667792946
AG-355-M18_2667792948
AG-355-M18_2667792952
AG-355-M18_2667792953
AG-355-M18_2667792954
AG-355-M18_2667792956
AG-355-M18_2667792957
AG-355-M18_2667792959
AG-355-M18_2667792960
AG-355-M18_2667792961
AG-355-M18_2667792965
AG-355-M18_2667792980
AG-355-M18_2667792982
AG-355-M18_2667792983
AG-355-M18_2667792990
AG-355-M18_2667792996
AG-355-M18_2667793002
AG-355-M18_2667793017
AG-355-M18_2667793019
AG-355-M18_2667793020
AG-355-M18_2667793024
AG-355-M18_2667793025
AG-355-M18_2667793027
AG-355-M18_2667793028
AG-355-M18_2667793029
AG-355-M18_2667793034
AG-355-M18_2667793035
AG-355-M18_2667793036
AG-355-M18_2667793039
AG-355-M18_2667793047
AG-355-M18_2667793049
AG-355-M18_2667793050
AG-355-M18_2667793051
AG-355-M18_2667793053
AG-355-M18_2667793056
AG-355-N02_2667793070
AG-355-N02_2667793096
AG-355-N02_2667793098
AG-355-N02_2667793108
AG-355-N02_2667793110
AG-355-N02_2667793111
AG-355-N02_2667793112
AG-355-N02_2667793115
AG-355-N02_2667793117
AG-355-N02_2667793119
AG-355-N02_2667793121
AG-355-N02_2667793122
AG-355-N02_2667793123
AG-355-N02_2667793127
AG-355-N02_2667793128
AG-355-N02_2667793129
AG-355-N02_2667793130
AG-355-N02_2667793132
AG-355-N02_2667793135
AG-355-N02_2667793136
AG-355-N02_2667793137
AG-355-N02_2667793140
AG-355-N02_2667793141
AG-355-N02_2667793150
AG-355-N02_2667793151
AG-355-N02_2667793152
AG-355-N02_2667793153
AG-355-N02_2667793154
AG-355-N02_2667793155
AG-355-N02_2667793156
AG-355-N02_2667793158
AG-355-N02_2667793159
AG-355-N02_2667793161
AG-355-N02_2667793162
AG-355-N02_2667793166
AG-355-N02_2667793167
AG-355-N02_2667793170
AG-355-N02_2667793171
AG-355-N02_2667793172
AG-355-N02_2667793173
AG-355-N02_2667793176
AG-355-N02_2667793177
AG-355-N02_2667793178
AG-355-N02_2667793179
AG-355-N02_2667793180
AG-355-N02_2667793182
AG-355-N02_2667793183
AG-355-N02_2667793184
AG-355-N02_2667793186
AG-355-N02_2667793189
AG-355-N02_2667793190
AG-355-N02_2667793193
AG-355-N02_2667793200
AG-355-N02_2667793202
AG-355-N02_2667793203
AG-355-N02_2667793204
AG-355-N02_2667793208
AG-355-N02_2667793209
AG-355-N02_2667793210
AG-355-N02_2667793219
AG-355-N02_2667793231
AG-355-N02_2667793233
AG-355-N02_2667793234
AG-355-N02_2667793235
AG-355-N02_2667793239
AG-355-N02_2667793242
AG-355-N02_2667793247
AG-355-N02_2667793250
AG-355-N02_2667793252
AG-355-N02_2667793254
AG-355-N02_2667793257
AG-355-N02_2667793258
AG-355-N02_2667793259
AG-355-N02_2667793260
AG-355-N02_2667793261
AG-355-N02_2667793263
AG-355-N02_2667793264
AG-355-N02_2667793266
AG-355-N02_2667793269
AG-355-N02_2667793271
AG-355-N02_2667793272
AG-355-N02_2667793274
AG-355-N02_2667793275
AG-355-N02_2667793278
AG-355-N02_2667793285
AG-355-N02_2667793286
AG-355-N02_2667793287
AG-355-N02_2667793305
AG-355-N02_2667793311
AG-355-N02_2667793312
AG-355-N02_2667793313
AG-355-N02_2667793315
AG-355-N02_2667793329
AG-355-N02_2667793349
AG-355-N02_2667793350
AG-355-N02_2667793354
AG-355-N02_2667793355
AG-355-N02_2667793356
AG-355-N02_2667793358
AG-355-N02_2667793360
AG-355-N02_2667793361
AG-355-N02_2667793363
AG-355-N02_2667793364
AG-355-N02_2667793367
AG-355-N02_2667793369
AG-355-N02_2667793386
AG-355-N02_2667793387
AG-355-N02_2667793396
AG-355-N02_2667793402
AG-355-N02_2667793412
AG-355-N02_2667793417
AG-355-N02_2667793422
AG-355-N02_2667793424
AG-355-N02_2667793425
AG-355-N02_2667793430
AG-355-N02_2667793432
AG-355-N02_2667793435
AG-355-N02_2667793436
AG-355-N02_2667793437
AG-355-N02_2667793439
AG-355-N02_2667793440
AG-355-N02_2667793444
AG-355-N02_2667793466
AG-355-N02_2667793472
AG-355-N02_2667793481
AG-355-N02_2667793500
AG-355-N02_2667793508
AG-355-N02_2667793509
AG-355-N02_2667793510
AG-355-N02_2667793512
AG-355-N02_2667793513
AG-355-N02_2667793517
AG-355-N02_2667793518
AG-355-N02_2667793521
AG-355-N02_2667793523
AG-355-N02_2667793524
AG-355-N02_2667793525
AG-355-N02_2667793531
AG-355-N02_2667793532
AG-355-N02_2667793534
AG-355-N02_2667793538
AG-355-N02_2667793539
AG-355-N02_2667793540
AG-355-N02_2667793543
AG-355-N02_2667793544
AG-355-N02_2667793545
AG-355-N02_2667793547
AG-355-N02_2667793551
AG-355-N02_2667793555
AG-355-N02_2667793556
AG-355-N02_2667793558
AG-355-N02_2667793559
AG-355-N02_2667793564
AG-355-N02_2667793566
AG-355-N02_2667793567
AG-355-N02_2667793571
AG-355-N02_2667793574
AG-355-N02_2667793575
AG-355-N02_2667793576
AG-355-N02_2667793580
AG-355-N02_2667793581
AG-355-N02_2667793585
AG-355-N02_2667793586
AG-355-N02_2667793587
AG-355-N02_2667793588
AG-355-N02_2667793590
AG-355-N02_2667793591
AG-355-N02_2667793596
AG-355-N02_2667793600
AG-355-N02_2667793604
AG-355-N02_2667793606
AG-355-N02_2667793610
AG-355-N02_2667793611
AG-355-N02_2667793612
AG-355-N02_2667793613
AG-355-N02_2667793614
AG-355-N02_2667793617
AG-355-N02_2667793622
AG-355-N02_2667793623
AG-355-N02_2667793625
AG-355-N02_2667793629
AG-355-N02_2667793632
AG-355-N02_2667793633
AG-355-N02_2667793634
AG-355-N02_2667793635
AG-355-N02_2667793636
AG-355-N02_2667793637
AG-355-N02_2667793639
AG-355-N02_2667793640
AG-355-N02_2667793641
AG-355-N02_2667793642
AG-355-N02_2667793643
AG-355-N02_2667793644
AG-355-N02_2667793645
AG-355-N02_2667793646
AG-355-N02_2667793649
AG-355-N02_2667793651
AG-355-N02_2667793653
AG-355-N02_2667793654
AG-355-N02_2667793656
AG-355-N02_2667793657
AG-355-N02_2667793658
AG-355-N02_2667793659
AG-355-N02_2667793661
AG-355-N02_2667793662
AG-355-N02_2667793663
AG-355-N02_2667793665
AG-355-N02_2667793668
AG-355-N02_2667793669
AG-355-N02_2667793670
AG-355-N02_2667793671
AG-355-N02_2667793674
AG-355-N02_2667793676
AG-355-N02_2667793681
AG-355-N02_2667793682
AG-355-N02_2667793683
AG-355-N02_2667793684
AG-355-N02_2667793685
AG-355-N02_2667793692
AG-355-N02_2667793693
AG-355-N02_2667793697
AG-355-N02_2667793698
AG-355-N02_2667793704
AG-355-N02_2667793705
AG-355-N02_2667793706
AG-355-N02_2667793707
AG-355-N02_2667793709
AG-355-N02_2667793710
AG-355-N02_2667793711
AG-355-N02_2667793712
AG-355-N02_2667793718
AG-355-N02_2667793719
AG-355-N02_2667793722
AG-355-N02_2667793726
AG-355-N02_2667793727
AG-355-N02_2667793728
AG-355-N02_2667793734
AG-355-N02_2667793736
AG-355-N02_2667793737
AG-355-N02_2667793738
AG-355-N02_2667793740
AG-355-N02_2667793744
AG-355-N02_2667793746
AG-355-N02_2667793747
AG-355-N02_2667793748
AG-355-N02_2667793749
AG-355-N02_2667793750
AG-355-N02_2667793753
AG-355-N02_2667793754
AG-355-N02_2667793755
AG-355-N02_2667793757
AG-355-N02_2667793759
AG-355-N02_2667793760
AG-355-N02_2667793761
AG-355-N02_2667793762
AG-355-N02_2667793763
AG-355-N02_2667793766
AG-355-N02_2667793770
AG-355-N02_2667793772
AG-355-N02_2667793776
AG-355-N02_2667793779
AG-355-N02_2667793785
AG-355-N02_2667793789
AG-355-N02_2667793790
AG-355-N02_2667793791
AG-355-N02_2667793793
AG-355-N02_2667793795
AG-355-N02_2667793796
AG-355-N02_2667793798
AG-355-N02_2667793800
AG-355-N02_2667793802
AG-355-N02_2667793803
AG-355-N02_2667793804
AG-355-N02_2667793807
AG-355-N02_2667793809
AG-355-N02_2667793813
AG-355-N02_2667793814
AG-355-N02_2667793816
AG-355-N02_2667793817
AG-355-N02_2667793818
AG-355-N02_2667793820
AG-355-N02_2667793821
AG-355-N02_2667793825
AG-355-N02_2667793826
AG-355-N02_2667793828
AG-355-N02_2667793836
AG-355-N02_2667793837
AG-355-N02_2667793853
AG-355-N02_2667793855
AG-355-N02_2667793856
AG-355-N02_2667793857
AG-355-N02_2667793858
AG-355-N02_2667793860
AG-355-N02_2667793865
AG-355-N02_2667793866
AG-355-N02_2667793868
AG-355-N02_2667793872
AG-355-N02_2667793875
AG-355-N02_2667793876
AG-355-N02_2667793882
AG-355-N02_2667793884
AG-355-N02_2667793886
AG-355-N02_2667793888
AG-355-N02_2667793889
AG-355-N02_2667793893
AG-355-N02_2667793896
AG-355-N02_2667793897
AG-355-N02_2667793899
AG-355-N02_2667793900
AG-355-N02_2667793902
AG-355-N02_2667793903
AG-355-N02_2667793904
AG-355-N02_2667793906
AG-355-N02_2667793907
AG-355-N02_2667793908
AG-355-N02_2667793909
AG-355-N02_2667793911
AG-355-N02_2667793913
AG-355-N02_2667793915
AG-355-N02_2667793919
AG-355-N02_2667793924
AG-355-N02_2667793925
AG-355-N02_2667793926
AG-355-N02_2667793929
AG-355-N02_2667793933
AG-355-N02_2667793937
AG-355-N02_2667793938
AG-355-N02_2667793944
AG-355-N02_2667793948
AG-355-N02_2667793955
AG-355-N02_2667793962
AG-355-N02_2667793964
AG-355-N02_2667793965
AG-355-N02_2667793966
AG-355-N02_2667793968
AG-355-N02_2667793971
AG-355-N02_2667793973
AG-355-N02_2667793974
AG-355-N02_2667793976
AG-355-N02_2667793978
AG-355-N02_2667793984
AG-355-N02_2667793992
AG-355-N02_2667793996
AG-355-N02_2667793997
AG-355-N02_2667794005
AG-355-N02_2667794010
AG-355-N02_2667794011
AG-355-N02_2667794020
AG-355-N02_2667794021
AG-355-N02_2667794038
AG-355-N02_2667794040
AG-355-N02_2667794041
AG-355-N02_2667794042
AG-355-N02_2667794043
AG-355-N02_2667794056
AG-355-N02_2667794060
AG-355-N02_2667794061
AG-355-N02_2667794062
AG-355-N02_2667794075
AG-355-N02_2667794104
AG-355-N02_2667794132
AG-355-N02_2667794152
AG-355-N02_2667794155
AG-355-N02_2667794158
AG-355-N02_2667794160
AG-355-N02_2667794162
AG-355-N02_2667794164
AG-355-N02_2667794168
AG-355-N02_2667794170
AG-355-N02_2667794171
AG-355-N02_2667794173
AG-355-N02_2667794174
AG-355-N02_2667794175
AG-355-N02_2667794177
AG-355-N02_2667794179
AG-355-N02_2667794180
AG-355-N02_2667794186
AG-355-N02_2667794187
AG-355-N02_2667794191
AG-355-N02_2667794194
AG-355-N02_2667794195
AG-355-N02_2667794197
AG-355-N02_2667794198
AG-355-N02_2667794199
AG-355-N02_2667794202
AG-355-N02_2667794204
AG-355-N02_2667794206
AG-355-N02_2667794209
AG-355-N02_2667794210
AG-355-N02_2667794217
AG-355-N02_2667794219
AG-355-N02_2667794221
AG-355-N02_2667794222
AG-355-N02_2667794223
AG-355-N02_2667794226
AG-355-N02_2667794227
AG-355-N02_2667794229
AG-355-N02_2667794230
AG-355-N02_2667794231
AG-355-N02_2667794232
AG-355-N02_2667794233
AG-355-N02_2667794236
AG-355-N02_2667794238
AG-355-N02_2667794239
AG-355-N02_2667794242
AG-355-N02_2667794246
AG-355-N02_2667794253
AG-355-N02_2667794257
AG-355-N02_2667794258
AG-355-N02_2667794259
AG-355-N02_2667794260
AG-355-N02_2667794261
AG-355-N02_2667794262
AG-355-N02_2667794263
AG-355-N02_2667794264
AG-355-N02_2667794265
AG-355-N02_2667794267
AG-355-N02_2667794268
AG-355-N02_2667794269
AG-355-N02_2667794270
AG-355-N02_2667794271
AG-355-N02_2667794272
AG-355-N02_2667794273
AG-355-N02_2667794274
AG-355-N02_2667794275
AG-355-N02_2667794276
AG-355-N02_2667794277
AG-355-N02_2667794278
AG-355-N02_2667794279
AG-355-N02_2667794280
AG-355-N02_2667794281
AG-355-N02_2667794282
AG-355-N02_2667794283
AG-355-N02_2667794284
AG-355-N02_2667794286
AG-355-N02_2667794288
AG-355-N02_2667794292
AG-355-N02_2667794293
AG-355-N02_2667794297
AG-355-N02_2667794302
AG-355-N02_2667794304
AG-355-N02_2667794306
AG-355-N02_2667794307
AG-355-N02_2667794310
AG-355-N02_2667794311
AG-355-N02_2667794312
AG-355-N02_2667794315
AG-355-N02_2667794316
AG-355-N02_2667794318
AG-355-N02_2667794320
AG-355-N02_2667794322
AG-355-N02_2667794325
AG-355-N02_2667794326
AG-355-N02_2667794328
AG-355-N02_2667794329
AG-355-N02_2667794331
AG-355-N02_2667794332
AG-355-N02_2667794334
AG-355-N02_2667794337
AG-355-N02_2667794338
AG-355-N02_2667794341
AG-355-N02_2667794347
AG-355-N02_2667794349
AG-355-N02_2667794350
AG-355-N02_2667794351
AG-355-N02_2667794352
AG-355-N02_2667794353
AG-355-N02_2667794354
AG-355-N02_2667794355
AG-355-N02_2667794356
AG-355-N02_2667794357
AG-355-N02_2667794367
AG-355-N02_2667794368
AG-355-N02_2667794369
AG-355-N02_2667794370
AG-355-N02_2667794374
AG-355-N02_2667794377
AG-355-N02_2667794378
AG-355-N02_2667794379
AG-355-N02_2667794381
AG-355-N02_2667794382
AG-355-N02_2667794388
AG-355-N02_2667794390
AG-355-N02_2667794397
AG-355-N02_2667794400
AG-355-N02_2667794402
AG-355-N02_2667794408
AG-355-N02_2667794413
AG-355-N02_2667794417
AG-355-N02_2667794419
AG-355-N02_2667794420
AG-355-N02_2667794422
AG-355-N02_2667794423
AG-355-N02_2667794424
AG-355-N02_2667794425
AG-355-N02_2667794426
AG-355-N02_2667794427
AG-355-N02_2667794428
AG-355-N02_2667794429
AG-355-N02_2667794431
AG-355-N02_2667794440
AG-355-N02_2667794448
AG-355-N02_2667794450
AG-355-N02_2667794451
AG-355-N02_2667794452
AG-355-N02_2667794453
AG-355-N02_2667794454
AG-355-N02_2667794457
AG-355-N02_2667794458
AG-355-N02_2667794460
AG-355-N02_2667794461
AG-355-N02_2667794462
AG-355-N02_2667794464
AG-355-N02_2667794465
AG-355-N02_2667794467
AG-355-N02_2667794468
AG-355-N02_2667794469
AG-355-N02_2667794470
AG-355-N02_2667794472
AG-355-N02_2667794473
AG-355-N02_2667794474
AG-355-N02_2667794475
AG-355-N02_2667794476
AG-355-N02_2667794477
AG-355-N02_2667794481
AG-355-N02_2667794484
AG-355-N02_2667794485
AG-355-N02_2667794488
AG-355-N02_2667794489
AG-355-N02_2667794490
AG-355-N02_2667794491
AG-355-N02_2667794493
AG-355-N02_2667794494
AG-355-N02_2667794519
AG-355-N02_2667794520
AG-355-N02_2667794522
AG-355-N02_2667794524
AG-355-N02_2667794525
AG-355-N02_2667794526
AG-355-N02_2667794549
AG-355-N02_2667794568
AG-355-N02_2667794572
AG-355-N02_2667794580
AG-355-N02_2667794585
AG-355-N02_2667794594
AG-355-N02_2667794596
AG-355-N02_2667794611
AG-355-N02_2667794617
AG-355-N02_2667794619
AG-355-N02_2667794622
AG-355-N02_2667794623
AG-355-N02_2667794625
AG-355-N02_2667794626
AG-355-N02_2667794627
AG-355-N02_2667794628
AG-355-N02_2667794629
AG-355-N02_2667794631
AG-355-N02_2667794632
AG-355-N02_2667794633
AG-355-N02_2667794634
AG-355-N02_2667794636
AG-355-N02_2667794638
AG-355-N02_2667794643
AG-355-N02_2667794646
AG-355-N02_2667794647
AG-355-N02_2667794654
AG-355-N02_2667794655
AG-355-N02_2667794659
AG-355-N02_2667794663
AG-355-N02_2667794664
AG-355-N02_2667794665
AG-355-N02_2667794667
AG-355-N02_2667794683
AG-355-N02_2667794685
AG-355-N02_2667794687
AG-355-N02_2667794689
AG-355-N02_2667794694
AG-355-N02_2667794696
AG-355-N02_2667794707
AG-355-N02_2667794708
AG-355-N02_2667794709
AG-355-N02_2667794712
AG-355-N02_2667794713
AG-355-N02_2667794714
AG-355-N02_2667794715
AG-355-N02_2667794716
AG-355-N02_2667794720
AG-355-N02_2667794722
AG-355-N02_2667794723
AG-355-N02_2667794724
AG-355-N02_2667794727
AG-355-N02_2667794729
AG-355-N02_2667794730
AG-355-N02_2667794732
AG-355-N02_2667794733
AG-355-N02_2667794734
AG-355-N02_2667794735
AG-355-N02_2667794742
AG-355-N02_2667794743
AG-355-N02_2667794744
AG-355-N02_2667794747
AG-355-N02_2667794749
AG-355-N02_2667794750
AG-355-N02_2667794751
AG-355-N02_2667794752
AG-355-N02_2667794753
AG-355-N02_2667794754
AG-355-N02_2667794759
AG-355-N02_2667794763
AG-355-N02_2667794768
AG-355-N02_2667794775
AG-355-N02_2667794779
AG-355-N02_2667794784
AG-355-N02_2667794786
AG-355-N02_2667794788
AG-355-N02_2667794789
AG-355-N02_2667794790
AG-355-N02_2667794792
AG-355-N02_2667794797
AG-355-N02_2667794799
AG-355-N02_2667794802
AG-355-N02_2667794806
AG-355-N02_2667794807
AG-355-N02_2667794810
AG-355-N02_2667794812
AG-355-N02_2667794813
AG-355-N02_2667794814
AG-355-N02_2667794815
AG-355-N02_2667794816
AG-355-N02_2667794817
AG-355-N02_2667794818
AG-355-N02_2667794822
AG-355-N02_2667794824
AG-355-N02_2667794826
AG-355-N02_2667794827
AG-355-N02_2667794828
AG-355-N02_2667794829
AG-355-N02_2667794832
AG-355-N02_2667794833
AG-355-N02_2667794835
AG-355-N02_2667794839
AG-355-N02_2667794847
AG-355-N02_2667794848
AG-355-N02_2667794849
AG-355-N02_2667794851
AG-355-N02_2667794852
AG-355-N02_2667794854
AG-355-N16_2667794856
AG-355-N16_2667794857
AG-355-N16_2667794858
AG-355-N16_2667794859
AG-355-N16_2667794861
AG-355-N16_2667794862
AG-355-N16_2667794863
AG-355-N16_2667794864
AG-355-N16_2667794865
AG-355-N16_2667794866
AG-355-N16_2667794867
AG-355-N16_2667794868
AG-355-N16_2667794869
AG-355-N16_2667794873
AG-355-N16_2667794880
AG-355-N16_2667794884
AG-355-N16_2667794887
AG-355-N16_2667794889
AG-355-N16_2667794890
AG-355-N16_2667794892
AG-355-N16_2667794894
AG-355-N16_2667794904
AG-355-N16_2667794905
AG-355-N16_2667794921
AG-355-N16_2667794923
AG-355-N16_2667794924
AG-355-N16_2667794925
AG-355-N16_2667794926
AG-355-N16_2667794928
AG-355-N16_2667794933
AG-355-N16_2667794934
AG-355-N16_2667794936
AG-355-N16_2667794940
AG-355-N16_2667794943
AG-355-N16_2667794944
AG-355-N16_2667794950
AG-355-N16_2667794952
AG-355-N16_2667794954
AG-355-N16_2667794956
AG-355-N16_2667794957
AG-355-N16_2667794961
AG-355-N16_2667794964
AG-355-N16_2667794965
AG-355-N16_2667794967
AG-355-N16_2667794968
AG-355-N16_2667794970
AG-355-N16_2667794971
AG-355-N16_2667794972
AG-355-N16_2667794974
AG-355-N16_2667794975
AG-355-N16_2667794976
AG-355-N16_2667794977
AG-355-N16_2667794979
AG-355-N16_2667794981
AG-355-N16_2667794983
AG-355-N16_2667794987
AG-355-N16_2667794992
AG-355-N16_2667794993
AG-355-N16_2667794994
AG-355-N16_2667794997
AG-355-N16_2667795000
AG-355-N16_2667795001
AG-355-N16_2667795005
AG-355-N16_2667795007
AG-355-N16_2667795008
AG-355-N16_2667795009
AG-355-N16_2667795012
AG-355-N16_2667795014
AG-355-N16_2667795016
AG-355-N16_2667795019
AG-355-N16_2667795020
AG-355-N16_2667795027
AG-355-N16_2667795029
AG-355-N16_2667795031
AG-355-N16_2667795032
AG-355-N16_2667795033
AG-355-N16_2667795036
AG-355-N16_2667795037
AG-355-N16_2667795039
AG-355-N16_2667795040
AG-355-N16_2667795041
AG-355-N16_2667795042
AG-355-N16_2667795043
AG-355-N16_2667795046
AG-355-N16_2667795048
AG-355-N16_2667795049
AG-355-N16_2667795050
AG-355-N16_2667795052
AG-355-N16_2667795053
AG-355-N16_2667795055
AG-355-N16_2667795056
AG-355-N16_2667795057
AG-355-N16_2667795058
AG-355-N16_2667795059
AG-355-N16_2667795060
AG-355-N16_2667795061
AG-355-N16_2667795062
AG-355-N16_2667795064
AG-355-N16_2667795073
AG-355-N16_2667795077
AG-355-N16_2667795079
AG-355-N16_2667795080
AG-355-N16_2667795081
AG-355-N16_2667795082
AG-355-N16_2667795083
AG-355-N16_2667795086
AG-355-N16_2667795087
AG-355-N16_2667795093
AG-355-N16_2667795098
AG-355-N16_2667795107
AG-355-N16_2667795112
AG-355-N16_2667795113
AG-355-N16_2667795114
AG-355-N16_2667795115
AG-355-N16_2667795119
AG-355-N16_2667795122
AG-355-N16_2667795123
AG-355-N16_2667795124
AG-355-N16_2667795126
AG-355-N16_2667795127
AG-355-N16_2667795133
AG-355-N16_2667795134
AG-355-N16_2667795141
AG-355-N16_2667795145
AG-355-N16_2667795147
AG-355-N16_2667795153
AG-355-N16_2667795158
AG-355-N16_2667795162
AG-355-N16_2667795167
AG-355-N16_2667795169
AG-355-N16_2667795179
AG-355-N16_2667795180
AG-355-N16_2667795181
AG-355-N16_2667795182
AG-355-N16_2667795184
AG-355-N16_2667795185
AG-355-N16_2667795186
AG-355-N16_2667795187
AG-355-N16_2667795193
AG-355-N16_2667795194
AG-355-N16_2667795198
AG-355-N16_2667795199
AG-355-N16_2667795206
AG-355-N16_2667795207
AG-355-N16_2667795208
AG-355-N16_2667795209
AG-355-N16_2667795210
AG-355-N16_2667795215
AG-355-N16_2667795217
AG-355-N16_2667795220
AG-355-N16_2667795221
AG-355-N16_2667795222
AG-355-N16_2667795223
AG-355-N16_2667795226
AG-355-N16_2667795228
AG-355-N16_2667795229
AG-355-N16_2667795230
AG-355-N16_2667795232
AG-355-N16_2667795233
AG-355-N16_2667795234
AG-355-N16_2667795235
AG-355-N16_2667795237
AG-355-N16_2667795239
AG-355-N16_2667795241
AG-355-N16_2667795244
AG-355-N16_2667795245
AG-355-N16_2667795246
AG-355-N16_2667795247
AG-355-N16_2667795248
AG-355-N16_2667795249
AG-355-N16_2667795250
AG-355-N16_2667795251
AG-355-N16_2667795253
AG-355-N16_2667795254
AG-355-N16_2667795255
AG-355-N16_2667795256
AG-355-N16_2667795257
AG-355-N16_2667795258
AG-355-N16_2667795261
AG-355-N16_2667795265
AG-355-N16_2667795267
AG-355-N16_2667795268
AG-355-N16_2667795273
AG-355-N16_2667795275
AG-355-N16_2667795276
AG-355-N16_2667795277
AG-355-N16_2667795278
AG-355-N16_2667795279
AG-355-N16_2667795283
AG-355-N16_2667795285
AG-355-N16_2667795289
AG-355-N16_2667795293
AG-355-N16_2667795294
AG-355-N16_2667795299
AG-355-N16_2667795300
AG-355-N16_2667795302
AG-355-N16_2667795303
AG-355-N16_2667795304
AG-355-N16_2667795308
AG-355-N16_2667795309
AG-355-N16_2667795313
AG-355-N16_2667795314
AG-355-N16_2667795315
AG-355-N16_2667795318
AG-355-N16_2667795322
AG-355-N16_2667795323
AG-355-N16_2667795326
AG-355-N16_2667795331
AG-355-N16_2667795332
AG-355-N16_2667795334
AG-355-N16_2667795335
AG-355-N16_2667795339
AG-355-N16_2667795343
AG-355-N16_2667795345
AG-355-N16_2667795346
AG-355-N16_2667795347
AG-355-N16_2667795350
AG-355-N16_2667795351
AG-355-N16_2667795352
AG-355-N16_2667795356
AG-355-N16_2667795358
AG-355-N16_2667795359
AG-355-N16_2667795365
AG-355-N16_2667795366
AG-355-N16_2667795367
AG-355-N16_2667795369
AG-355-N16_2667795372
AG-355-N16_2667795373
AG-355-N16_2667795376
AG-355-N16_2667795377
AG-355-N16_2667795379
AG-355-N16_2667795380
AG-355-N16_2667795381
AG-355-N16_2667795389
AG-355-N16_2667795407
AG-355-N16_2667795424
AG-355-N16_2667795427
AG-355-N16_2667795428
AG-355-N16_2667795429
AG-355-N16_2667795433
AG-355-N16_2667795434
AG-355-N16_2667795435
AG-355-N16_2667795437
AG-355-N16_2667795444
AG-355-N16_2667795445
AG-355-N16_2667795448
AG-355-N16_2667795450
AG-355-N16_2667795451
AG-355-N16_2667795452
AG-355-N16_2667795454
AG-355-N16_2667795455
AG-355-N16_2667795456
AG-355-N16_2667795457
AG-355-N16_2667795458
AG-355-N16_2667795461
AG-355-N16_2667795462
AG-355-N16_2667795463
AG-355-N16_2667795464
AG-355-N16_2667795467
AG-355-N16_2667795468
AG-355-N16_2667795472
AG-355-N16_2667795473
AG-355-N16_2667795475
AG-355-N16_2667795476
AG-355-N16_2667795478
AG-355-N16_2667795479
AG-355-N16_2667795480
AG-355-N16_2667795481
AG-355-N16_2667795482
AG-355-N16_2667795483
AG-355-N16_2667795484
AG-355-N16_2667795493
AG-355-N16_2667795494
AG-355-N16_2667795497
AG-355-N16_2667795498
AG-355-N16_2667795499
AG-355-N16_2667795502
AG-355-N16_2667795504
AG-355-N16_2667795505
AG-355-N16_2667795506
AG-355-N16_2667795507
AG-355-N16_2667795511
AG-355-N16_2667795512
AG-355-N16_2667795513
AG-355-N16_2667795515
AG-355-N16_2667795517
AG-355-N16_2667795519
AG-355-N16_2667795522
AG-355-N16_2667795523
AG-355-N16_2667795524
AG-355-N16_2667795526
AG-355-N16_2667795536
AG-355-N16_2667795538
AG-355-N16_2667795562
AG-355-N16_2667795586
AG-355-N16_2667795587
AG-355-N16_2667795614
AG-355-N16_2667795615
AG-355-N16_2667795617
AG-355-N16_2667795618
AG-355-N16_2667795619
AG-355-N16_2667795620
AG-355-N16_2667795623
AG-355-N16_2667795624
AG-355-N16_2667795627
AG-355-N16_2667795631
AG-355-N16_2667795632
AG-355-N16_2667795633
AG-355-N16_2667795634
AG-355-N16_2667795635
AG-355-N16_2667795636
AG-355-N16_2667795638
AG-355-N16_2667795639
AG-355-N16_2667795640
AG-355-N16_2667795642
AG-355-N16_2667795643
AG-355-N16_2667795645
AG-355-N16_2667795646
AG-355-N16_2667795647
AG-355-N16_2667795648
AG-355-N16_2667795649
AG-355-N16_2667795653
AG-355-N16_2667795654
AG-355-N16_2667795657
AG-355-N16_2667795663
AG-355-N16_2667795665
AG-355-N16_2667795667
AG-355-N16_2667795668
AG-355-N16_2667795670
AG-355-N16_2667795674
AG-355-N16_2667795675
AG-355-N16_2667795676
AG-355-N16_2667795677
AG-355-N16_2667795678
AG-355-N16_2667795679
AG-355-N16_2667795686
AG-355-N16_2667795687
AG-355-N16_2667795688
AG-355-N16_2667795691
AG-355-N16_2667795693
AG-355-N16_2667795694
AG-355-N16_2667795695
AG-355-N16_2667795696
AG-355-N16_2667795697
AG-355-N16_2667795702
AG-355-N16_2667795706
AG-355-N16_2667795707
AG-355-N16_2667795708
AG-355-N16_2667795713
AG-355-N16_2667795714
AG-355-N16_2667795717
AG-355-N16_2667795718
AG-355-N16_2667795719
AG-355-N16_2667795722
AG-355-N16_2667795723
AG-355-N16_2667795725
AG-355-N16_2667795727
AG-355-N16_2667795729
AG-355-N16_2667795732
AG-355-N16_2667795733
AG-355-N16_2667795735
AG-355-N16_2667795736
AG-355-N16_2667795738
AG-355-N16_2667795739
AG-355-N16_2667795741
AG-355-N16_2667795744
AG-355-N16_2667795745
AG-355-N16_2667795748
AG-355-N16_2667795753
AG-355-N16_2667795755
AG-355-N16_2667795756
AG-355-N16_2667795757
AG-355-N16_2667795758
AG-355-N16_2667795759
AG-355-N16_2667795760
AG-355-N16_2667795761
AG-355-N16_2667795762
AG-355-N16_2667795763
AG-355-N16_2667795780
AG-355-N16_2667795785
AG-355-N16_2667795792
AG-355-N16_2667795794
AG-355-N16_2667795797
AG-355-N16_2667795800
AG-355-N16_2667795802
AG-355-N16_2667795804
AG-355-N16_2667795808
AG-355-N16_2667795811
AG-355-N16_2667795813
AG-355-N16_2667795815
AG-355-N16_2667795818
AG-355-N16_2667795819
AG-355-N16_2667795820
AG-355-N16_2667795821
AG-355-N16_2667795822
AG-355-N16_2667795824
AG-355-N16_2667795825
AG-355-N16_2667795827
AG-355-N16_2667795830
AG-355-N16_2667795832
AG-355-N16_2667795833
AG-355-N16_2667795835
AG-355-N16_2667795836
AG-355-N16_2667795839
AG-355-N16_2667795846
AG-355-N16_2667795847
AG-355-N16_2667795848
AG-355-N16_2667795871
AG-355-N16_2667795872
AG-355-N16_2667795881
AG-355-N16_2667795887
AG-355-N16_2667795897
AG-355-N16_2667795902
AG-355-N16_2667795907
AG-355-N16_2667795908
AG-355-N16_2667795909
AG-355-N16_2667795912
AG-355-N16_2667795914
AG-355-N16_2667795915
AG-355-N16_2667795917
AG-355-N16_2667795918
AG-355-N16_2667795919
AG-355-N16_2667795922
AG-355-N16_2667795923
AG-355-N16_2667795924
AG-355-N16_2667795927
AG-355-N16_2667795928
AG-355-N16_2667795929
AG-355-N16_2667795930
AG-355-N16_2667795931
AG-355-N16_2667795935
AG-355-N16_2667795942
AG-355-N16_2667795945
AG-355-N16_2667795947
AG-355-N16_2667795953
AG-355-N16_2667795955
AG-355-N16_2667795957
AG-355-N16_2667795959
AG-355-N16_2667795961
AG-355-N16_2667795965
AG-355-N16_2667795966
AG-355-N16_2667795967
AG-355-N16_2667795987
AG-355-N16_2667795991
AG-355-N16_2667795995
AG-355-N16_2667795999
AG-355-N16_2667796000
AG-355-N16_2667796002
AG-355-N16_2667796003
AG-355-N16_2667796004
AG-355-N16_2667796006
AG-355-N16_2667796007
AG-355-N16_2667796016
AG-355-N16_2667796041
AG-355-N16_2667796043
AG-355-N16_2667796044
AG-355-N16_2667796045
AG-355-N16_2667796047
AG-355-N16_2667796051
AG-355-N16_2667796053
AG-355-N16_2667796054
AG-355-N16_2667796055
AG-355-N16_2667796056
AG-355-N16_2667796057
AG-355-N16_2667796060
AG-355-N16_2667796061
AG-355-N16_2667796062
AG-355-N16_2667796064
AG-355-N16_2667796066
AG-355-N16_2667796067
AG-355-N16_2667796068
AG-355-N16_2667796069
AG-355-N16_2667796070
AG-355-N16_2667796073
AG-355-N16_2667796077
AG-355-N16_2667796079
AG-355-N16_2667796083
AG-355-N16_2667796086
AG-355-N16_2667796092
AG-355-N16_2667796096
AG-355-N16_2667796097
AG-355-N16_2667796098
AG-355-N16_2667796100
AG-355-N16_2667796102
AG-355-N16_2667796103
AG-355-N16_2667796105
AG-355-N16_2667796107
AG-355-N16_2667796109
AG-355-N16_2667796110
AG-355-N16_2667796111
AG-355-N16_2667796114
AG-355-N16_2667796116
AG-355-N16_2667796163
AG-355-N16_2667796165
AG-355-N16_2667796166
AG-355-N16_2667796167
AG-355-N16_2667796171
AG-355-N16_2667796175
AG-355-N16_2667796176
AG-355-N16_2667796181
AG-355-N16_2667796182
AG-355-N16_2667796183
AG-355-N16_2667796184
AG-355-N16_2667796185
AG-355-N16_2667796187
AG-355-N16_2667796188
AG-355-N16_2667796201
AG-355-N16_2667796205
AG-355-N16_2667796212
AG-355-N16_2667796219
AG-355-N16_2667796221
AG-355-N16_2667796222
AG-355-N16_2667796223
AG-355-N16_2667796249
AG-355-N16_2667796251
AG-355-N16_2667796261
AG-355-N16_2667796266
AG-355-N16_2667796267
AG-355-N16_2667796272
AG-355-N16_2667796273
AG-355-N16_2667796277
AG-355-N16_2667796291
AG-355-N16_2667796292
AG-355-N16_2667796297
AG-355-N16_2667796298
AG-355-N16_2667796308
AG-355-N16_2667796310
AG-355-N16_2667796311
AG-355-N16_2667796312
AG-355-N16_2667796313
AG-355-N16_2667796330
AG-355-N16_2667796334
AG-355-N16_2667796335
AG-355-N16_2667796337
AG-355-N16_2667796338
AG-355-N16_2667796339
AG-355-N16_2667796342
AG-355-N16_2667796344
AG-355-N16_2667796348
AG-355-N16_2667796349
AG-355-N16_2667796351
AG-355-N16_2667796353
AG-355-N16_2667796355
AG-355-N16_2667796356
AG-355-N16_2667796361
AG-355-N16_2667796362
AG-355-N16_2667796363
AG-355-N16_2667796364
AG-355-N16_2667796365
AG-355-N16_2667796371
AG-355-N16_2667796372
AG-355-N16_2667796375
AG-355-N16_2667796379
AG-355-N16_2667796380
AG-355-N16_2667796381
AG-355-N16_2667796382
AG-355-N16_2667796420
AG-355-N16_2667796441
AG-355-N16_2667796444
AG-355-N16_2667796447
AG-355-N16_2667796449
AG-355-N16_2667796451
AG-355-N16_2667796453
AG-355-N16_2667796457
AG-355-N16_2667796459
AG-355-N16_2667796464
AG-355-N16_2667796470
AG-355-N16_2667796472
AG-355-N16_2667796474
AG-355-N16_2667796475
AG-355-N16_2667796477
AG-355-N16_2667796479
AG-355-N16_2667796480
AG-355-N16_2667796481
AG-355-N16_2667796504
AG-355-N16_2667796516
AG-355-N16_2667796518
AG-355-N16_2667796523
AG-355-N16_2667796525
AG-355-N16_2667796527
AG-355-N16_2667796529
AG-355-N16_2667796530
AG-355-N16_2667796531
AG-355-N16_2667796533
AG-355-N16_2667796535
AG-355-N16_2667796536
AG-355-N16_2667796540
AG-355-N16_2667796541
AG-355-N16_2667796543
AG-355-N16_2667796544
AG-355-N16_2667796547
AG-355-N16_2667796551
AG-355-N16_2667796568
AG-355-N16_2667796587
AG-355-N16_2667796588
AG-355-N16_2667796592
AG-355-N16_2667796593
AG-355-N16_2667796594
AG-355-N16_2667796596
AG-355-N16_2667796598
AG-355-N16_2667796599
AG-355-N16_2667796601
AG-355-N16_2667796602
AG-355-N16_2667796605
AG-355-N16_2667796607
AG-355-N16_2667796615
AG-355-N16_2667796616
AG-355-N16_2667796617
AG-355-N16_2667796618
AG-355-N16_2667796619
AG-355-N16_2667796620
AG-355-N16_2667796621
AG-355-N16_2667796622
AG-355-N16_2667796623
AG-355-N16_2667796624
AG-355-N16_2667796625
AG-355-N16_2667796627
AG-355-N16_2667796629
AG-355-N16_2667796633
AG-355-N16_2667796634
AG-355-N16_2667796638
AG-355-N16_2667796643
AG-355-N16_2667796645
AG-355-N16_2667796646
AG-355-N16_2667796647
AG-355-N16_2667796648
AG-355-N16_2667796649
AG-355-N16_2667796650
AG-355-N16_2667796651
AG-355-N16_2667796653
AG-355-N16_2667796659
AG-355-N16_2667796661
AG-355-N16_2667796662
AG-355-N16_2667796663
AG-355-N16_2667796664
AG-355-N16_2667796665
AG-355-N16_2667796667
AG-355-N16_2667796668
AG-355-N16_2667796669
AG-355-N16_2667796670
AG-355-N16_2667796672
AG-355-N16_2667796674
AG-355-N16_2667796683
AG-355-N16_2667796714
AG-355-N16_2667796724
AG-355-N16_2667796725
AG-355-N16_2667796726
AG-355-N16_2667796728
AG-355-N16_2667796729
AG-355-N16_2667796730
AG-355-N16_2667796749
AG-355-N16_2667796757
AG-355-N16_2667796766
AG-355-N16_2667796767
AG-355-N16_2667796773
AG-355-N16_2667796774
AG-355-N16_2667796776
AG-355-N16_2667796790
AG-355-N16_2667796793
AG-355-N16_2667796795
AG-355-N16_2667796796
AG-355-N16_2667796802
AG-355-N16_2667796805
AG-355-N22_2667797388
AG-355-N22_2667797413
AG-355-N22_2667797415
AG-355-N22_2667797425
AG-355-N22_2667797427
AG-355-N22_2667797428
AG-355-N22_2667797429
AG-355-N22_2667797432
AG-355-N22_2667797434
AG-355-N22_2667797436
AG-355-N22_2667797438
AG-355-N22_2667797439
AG-355-N22_2667797440
AG-355-N22_2667797442
AG-355-N22_2667797444
AG-355-N22_2667797445
AG-355-N22_2667797446
AG-355-N22_2667797447
AG-355-N22_2667797449
AG-355-N22_2667797452
AG-355-N22_2667797453
AG-355-N22_2667797454
AG-355-N22_2667797457
AG-355-N22_2667797458
AG-355-N22_2667797467
AG-355-N22_2667797468
AG-355-N22_2667797469
AG-355-N22_2667797470
AG-355-N22_2667797471
AG-355-N22_2667797472
AG-355-N22_2667797473
AG-355-N22_2667797474
AG-355-N22_2667797476
AG-355-N22_2667797477
AG-355-N22_2667797479
AG-355-N22_2667797480
AG-355-N22_2667797484
AG-355-N22_2667797485
AG-355-N22_2667797487
AG-355-N22_2667797488
AG-355-N22_2667797489
AG-355-N22_2667797490
AG-355-N22_2667797493
AG-355-N22_2667797494
AG-355-N22_2667797495
AG-355-N22_2667797496
AG-355-N22_2667797497
AG-355-N22_2667797499
AG-355-N22_2667797500
AG-355-N22_2667797501
AG-355-N22_2667797503
AG-355-N22_2667797506
AG-355-N22_2667797507
AG-355-N22_2667797514
AG-355-N22_2667797516
AG-355-N22_2667797517
AG-355-N22_2667797518
AG-355-N22_2667797522
AG-355-N22_2667797523
AG-355-N22_2667797524
AG-355-N22_2667797526
AG-355-N22_2667797528
AG-355-N22_2667797538
AG-355-N22_2667797539
AG-355-N22_2667797541
AG-355-N22_2667797545
AG-355-N22_2667797546
AG-355-N22_2667797554
AG-355-N22_2667797564
AG-355-N22_2667797568
AG-355-N22_2667797572
AG-355-N22_2667797575
AG-355-N22_2667797580
AG-355-N22_2667797584
AG-355-N22_2667797587
AG-355-N22_2667797589
AG-355-N22_2667797591
AG-355-N22_2667797592
AG-355-N22_2667797594
AG-355-N22_2667797597
AG-355-N22_2667797599
AG-355-N22_2667797600
AG-355-N22_2667797601
AG-355-N22_2667797603
AG-355-N22_2667797610
AG-355-N22_2667797617
AG-355-N22_2667797621
AG-355-N22_2667797627
AG-355-N22_2667797629
AG-355-N22_2667797631
AG-355-N22_2667797632
AG-355-N22_2667797634
AG-355-N22_2667797636
AG-355-N22_2667797642
AG-355-N22_2667797657
AG-355-N22_2667797659
AG-355-N22_2667797669
AG-355-N22_2667797674
AG-355-N22_2667797679
AG-355-N22_2667797683
AG-355-N22_2667797690
AG-355-N22_2667797692
AG-355-N22_2667797694
AG-355-N22_2667797695
AG-355-N22_2667797697
AG-355-N22_2667797701
AG-355-N22_2667797702
AG-355-N22_2667797703
AG-355-N22_2667797704
AG-355-N22_2667797705
AG-355-N22_2667797706
AG-355-N22_2667797713
AG-355-N22_2667797714
AG-355-N22_2667797715
AG-355-N22_2667797718
AG-355-N22_2667797720
AG-355-N22_2667797721
AG-355-N22_2667797722
AG-355-N22_2667797724
AG-355-N22_2667797729
AG-355-N22_2667797732
AG-355-N22_2667797733
AG-355-N22_2667797734
AG-355-N22_2667797739
AG-355-N22_2667797740
AG-355-N22_2667797743
AG-355-N22_2667797744
AG-355-N22_2667797745
AG-355-N22_2667797748
AG-355-N22_2667797749
AG-355-N22_2667797751
AG-355-N22_2667797753
AG-355-N22_2667797755
AG-355-N22_2667797758
AG-355-N22_2667797759
AG-355-N22_2667797761
AG-355-N22_2667797762
AG-355-N22_2667797764
AG-355-N22_2667797765
AG-355-N22_2667797767
AG-355-N22_2667797770
AG-355-N22_2667797771
AG-355-N22_2667797774
AG-355-N22_2667797779
AG-355-N22_2667797781
AG-355-N22_2667797782
AG-355-N22_2667797783
AG-355-N22_2667797784
AG-355-N22_2667797785
AG-355-N22_2667797786
AG-355-N22_2667797787
AG-355-N22_2667797788
AG-355-N22_2667797789
AG-355-N22_2667797805
AG-355-N22_2667797810
AG-355-N22_2667797817
AG-355-N22_2667797819
AG-355-N22_2667797822
AG-355-N22_2667797825
AG-355-N22_2667797827
AG-355-N22_2667797829
AG-355-N22_2667797834
AG-355-N22_2667797837
AG-355-N22_2667797839
AG-355-N22_2667797841
AG-355-N22_2667797844
AG-355-N22_2667797845
AG-355-N22_2667797846
AG-355-N22_2667797847
AG-355-N22_2667797848
AG-355-N22_2667797850
AG-355-N22_2667797851
AG-355-N22_2667797853
AG-355-N22_2667797856
AG-355-N22_2667797858
AG-355-N22_2667797859
AG-355-N22_2667797861
AG-355-N22_2667797862
AG-355-N22_2667797865
AG-355-N22_2667797872
AG-355-N22_2667797873
AG-355-N22_2667797897
AG-355-N22_2667797915
AG-355-N22_2667797919
AG-355-N22_2667797922
AG-355-N22_2667797924
AG-355-N22_2667797959
AG-355-N22_2667797980
AG-355-N22_2667797983
AG-355-N22_2667797986
AG-355-N22_2667797988
AG-355-N22_2667797990
AG-355-N22_2667797992
AG-355-N22_2667797996
AG-355-N22_2667797998
AG-355-N22_2667797999
AG-355-N22_2667798001
AG-355-N22_2667798002
AG-355-N22_2667798003
AG-355-N22_2667798005
AG-355-N22_2667798007
AG-355-N22_2667798008
AG-355-N22_2667798014
AG-355-N22_2667798015
AG-355-N22_2667798019
AG-355-N22_2667798022
AG-355-N22_2667798023
AG-355-N22_2667798025
AG-355-N22_2667798026
AG-355-N22_2667798030
AG-355-N22_2667798031
AG-355-N22_2667798033
AG-355-N22_2667798035
AG-355-N22_2667798036
AG-355-N22_2667798037
AG-355-N22_2667798038
AG-355-N22_2667798040
AG-355-N22_2667798042
AG-355-N22_2667798044
AG-355-N22_2667798049
AG-355-N22_2667798051
AG-355-N22_2667798059
AG-355-N22_2667798061
AG-355-N22_2667798065
AG-355-N22_2667798067
AG-355-N22_2667798081
AG-355-N22_2667798110
AG-355-N22_2667798115
AG-355-N22_2667798133
AG-355-N22_2667798135
AG-355-N22_2667798136
AG-355-N22_2667798137
AG-355-N22_2667798141
AG-355-N22_2667798145
AG-355-N22_2667798146
AG-355-N22_2667798150
AG-355-N22_2667798151
AG-355-N22_2667798152
AG-355-N22_2667798153
AG-355-N22_2667798154
AG-355-N22_2667798156
AG-355-N22_2667798157
AG-355-N22_2667798160
AG-355-N22_2667798162
AG-355-N22_2667798163
AG-355-N22_2667798164
AG-355-N22_2667798165
AG-355-N22_2667798166
AG-355-N22_2667798169
AG-355-N22_2667798170
AG-355-N22_2667798179
AG-355-N22_2667798184
AG-355-N22_2667798193
AG-355-N22_2667798198
AG-355-N22_2667798199
AG-355-N22_2667798200
AG-355-N22_2667798201
AG-355-N22_2667798205
AG-355-N22_2667798208
AG-355-N22_2667798209
AG-355-N22_2667798210
AG-355-N22_2667798212
AG-355-N22_2667798213
AG-355-N22_2667798219
AG-355-N22_2667798221
AG-355-N22_2667798228
AG-355-N22_2667798232
AG-355-N22_2667798234
AG-355-N22_2667798240
AG-355-N22_2667798245
AG-355-N22_2667798249
AG-355-N22_2667798254
AG-355-N22_2667798256
AG-355-N22_2667798263
AG-355-N22_2667798264
AG-355-N22_2667798265
AG-355-N22_2667798266
AG-355-N22_2667798268
AG-355-N22_2667798269
AG-355-N22_2667798270
AG-355-N22_2667798280
AG-355-N22_2667798281
AG-355-N22_2667798290
AG-355-N22_2667798296
AG-355-N22_2667798306
AG-355-N22_2667798311
AG-355-N22_2667798316
AG-355-N22_2667798317
AG-355-N22_2667798318
AG-355-N22_2667798321
AG-355-N22_2667798323
AG-355-N22_2667798324
AG-355-N22_2667798326
AG-355-N22_2667798327
AG-355-N22_2667798328
AG-355-N22_2667798331
AG-355-N22_2667798332
AG-355-N22_2667798333
AG-355-N22_2667798336
AG-355-N22_2667798337
AG-355-N22_2667798338
AG-355-N22_2667798339
AG-355-N22_2667798340
AG-355-N22_2667798344
AG-355-N22_2667798351
AG-355-N22_2667798354
AG-355-N22_2667798356
AG-355-N22_2667798362
AG-355-N22_2667798364
AG-355-N22_2667798366
AG-355-N22_2667798368
AG-355-N22_2667798370
AG-355-N22_2667798374
AG-355-N22_2667798375
AG-355-N22_2667798376
AG-355-N22_2667798377
AG-355-N22_2667798378
AG-355-N22_2667798379
AG-355-N22_2667798380
AG-355-N22_2667798382
AG-355-N22_2667798383
AG-355-N22_2667798384
AG-355-N22_2667798385
AG-355-N22_2667798386
AG-355-N22_2667798387
AG-355-N22_2667798390
AG-355-N22_2667798394
AG-355-N22_2667798396
AG-355-N22_2667798397
AG-355-N22_2667798402
AG-355-N22_2667798405
AG-355-N22_2667798406
AG-355-N22_2667798407
AG-355-N22_2667798408
AG-355-N22_2667798412
AG-355-N22_2667798414
AG-355-N22_2667798418
AG-355-N22_2667798422
AG-355-N22_2667798423
AG-355-N22_2667798428
AG-355-N22_2667798429
AG-355-N22_2667798431
AG-355-N22_2667798432
AG-355-N22_2667798433
AG-355-N22_2667798437
AG-355-N22_2667798438
AG-355-N22_2667798442
AG-355-N22_2667798443
AG-355-N22_2667798444
AG-355-N22_2667798447
AG-355-N22_2667798451
AG-355-N22_2667798452
AG-355-N22_2667798455
AG-355-N22_2667798456
AG-355-N22_2667798457
AG-355-N22_2667798458
AG-355-N22_2667798464
AG-355-N22_2667798465
AG-355-N22_2667798468
AG-355-N22_2667798472
AG-355-N22_2667798473
AG-355-N22_2667798474
AG-355-N22_2667798480
AG-355-N22_2667798482
AG-355-N22_2667798483
AG-355-N22_2667798484
AG-355-N22_2667798486
AG-355-N22_2667798490
AG-355-N22_2667798492
AG-355-N22_2667798493
AG-355-N22_2667798494
AG-355-N22_2667798495
AG-355-N22_2667798496
AG-355-N22_2667798499
AG-355-N22_2667798500
AG-355-N22_2667798501
AG-355-N22_2667798503
AG-355-N22_2667798505
AG-355-N22_2667798506
AG-355-N22_2667798507
AG-355-N22_2667798508
AG-355-N22_2667798509
AG-355-N22_2667798512
AG-355-N22_2667798516
AG-355-N22_2667798518
AG-355-N22_2667798523
AG-355-N22_2667798524
AG-355-N22_2667798525
AG-355-N22_2667798527
AG-355-N22_2667798528
AG-355-N22_2667798532
AG-355-N22_2667798536
AG-355-N22_2667798538
AG-355-N22_2667798539
AG-355-N22_2667798540
AG-355-N22_2667798543
AG-355-N22_2667798544
AG-355-N22_2667798545
AG-355-N22_2667798549
AG-355-N22_2667798551
AG-355-N22_2667798552
AG-355-N22_2667798558
AG-355-N22_2667798559
AG-355-N22_2667798560
AG-355-N22_2667798561
AG-355-N22_2667798564
AG-355-N22_2667798565
AG-355-N22_2667798569
AG-355-N22_2667798570
AG-355-N22_2667798572
AG-355-N22_2667798573
AG-355-N22_2667798574
AG-355-N22_2667798582
AG-355-N22_2667798583
AG-355-N22_2667798584
AG-355-N22_2667798585
AG-355-N22_2667798604
AG-355-N22_2667798610
AG-355-N22_2667798611
AG-355-N22_2667798612
AG-355-N22_2667798615
AG-355-N22_2667798616
AG-355-N22_2667798632
AG-355-N22_2667798634
AG-355-N22_2667798635
AG-355-N22_2667798636
AG-355-N22_2667798637
AG-355-N22_2667798639
AG-355-N22_2667798645
AG-355-N22_2667798656
AG-355-N22_2667798660
AG-355-N22_2667798661
AG-355-N22_2667798662
AG-355-N22_2667798663
AG-355-N22_2667798664
AG-355-N22_2667798665
AG-355-N22_2667798667
AG-355-N22_2667798668
AG-355-N22_2667798669
AG-355-N22_2667798671
AG-355-N22_2667798672
AG-355-N22_2667798674
AG-355-N22_2667798675
AG-355-N22_2667798676
AG-355-N22_2667798677
AG-355-N22_2667798678
AG-355-N22_2667798682
AG-355-N22_2667798683
AG-355-N22_2667798686
AG-355-N22_2667798691
AG-355-N22_2667798693
AG-355-N22_2667798695
AG-355-N22_2667798696
AG-355-N22_2667798697
AG-355-N22_2667798698
AG-355-N22_2667798699
AG-355-N22_2667798701
AG-355-N22_2667798703
AG-355-N22_2667798705
AG-355-N22_2667798706
AG-355-N22_2667798707
AG-355-N22_2667798708
AG-355-N22_2667798710
AG-355-N22_2667798711
AG-355-N22_2667798712
AG-355-N22_2667798714
AG-355-N22_2667798717
AG-355-N22_2667798718
AG-355-N22_2667798719
AG-355-N22_2667798720
AG-355-N22_2667798723
AG-355-N22_2667798725
AG-355-N22_2667798730
AG-355-N22_2667798731
AG-355-N22_2667798732
AG-355-N22_2667798733
AG-355-N22_2667798734
AG-355-N22_2667798741
AG-355-N22_2667798759
AG-355-N22_2667798760
AG-355-N22_2667798784
AG-355-N22_2667798785
AG-355-N22_2667798787
AG-355-N22_2667798788
AG-355-N22_2667798789
AG-355-N22_2667798790
AG-355-N22_2667798793
AG-355-N22_2667798794
AG-355-N22_2667798795
AG-355-N22_2667798796
AG-355-N22_2667798798
AG-355-N22_2667798799
AG-355-N22_2667798801
AG-355-N22_2667798803
AG-355-N22_2667798804
AG-355-N22_2667798805
AG-355-N22_2667798809
AG-355-N22_2667798810
AG-355-N22_2667798827
AG-355-N22_2667798842
AG-355-N22_2667798852
AG-355-N22_2667798853
AG-355-N22_2667798856
AG-355-N22_2667798858
AG-355-N22_2667798860
AG-355-N22_2667798863
AG-355-N22_2667798864
AG-355-N22_2667798871
AG-355-N22_2667798873
AG-355-N22_2667798875
AG-355-N22_2667798876
AG-355-N22_2667798877
AG-355-N22_2667798880
AG-355-N22_2667798881
AG-355-N22_2667798883
AG-355-N22_2667798884
AG-355-N22_2667798885
AG-355-N22_2667798888
AG-355-N22_2667798890
AG-355-N22_2667798894
AG-355-N22_2667798895
AG-355-N22_2667798897
AG-355-N22_2667798900
AG-355-N22_2667798901
AG-355-N22_2667798906
AG-355-N22_2667798907
AG-355-N22_2667798908
AG-355-N22_2667798927
AG-355-N22_2667798931
AG-355-N22_2667798935
AG-355-N22_2667798939
AG-355-N22_2667798940
AG-355-N22_2667798942
AG-355-N22_2667798943
AG-355-N22_2667798944
AG-355-N22_2667798946
AG-355-N22_2667798947
AG-355-N22_2667798951
AG-355-N22_2667798953
AG-355-N22_2667798955
AG-355-N22_2667798961
AG-355-N22_2667798964
AG-355-N22_2667798965
AG-355-N22_2667798966
AG-355-N22_2667798968
AG-355-N22_2667798970
AG-355-N22_2667798972
AG-355-N22_2667798973
AG-355-N22_2667798975
AG-355-N22_2667798977
AG-355-N22_2667798978
AG-355-N22_2667798979
AG-355-N22_2667798982
AG-355-N22_2667798983
AG-355-N22_2667798984
AG-355-N22_2667798986
AG-355-N22_2667798987
AG-355-N22_2667798989
AG-355-N22_2667798990
AG-355-N22_2667798992
AG-355-N22_2667798996
AG-355-N22_2667798998
AG-355-N22_2667799004
AG-355-N22_2667799005
AG-355-N22_2667799008
AG-355-N22_2667799012
AG-355-N22_2667799021
AG-355-N22_2667799023
AG-355-N22_2667799024
AG-355-N22_2667799027
AG-355-N22_2667799029
AG-355-N22_2667799032
AG-355-N22_2667799035
AG-355-N22_2667799039
AG-355-N22_2667799040
AG-355-N22_2667799041
AG-355-N22_2667799043
AG-355-N22_2667799046
AG-355-N22_2667799049
AG-355-N22_2667799050
AG-355-N22_2667799051
AG-355-N22_2667799053
AG-355-N22_2667799055
AG-355-N22_2667799056
AG-355-N22_2667799058
AG-355-N22_2667799059
AG-355-N22_2667799061
AG-355-N22_2667799062
AG-355-N22_2667799064
AG-355-N22_2667799067
AG-355-N22_2667799071
AG-355-N22_2667799072
AG-355-N22_2667799073
AG-355-N22_2667799074
AG-355-N22_2667799077
AG-355-N22_2667799078
AG-355-N22_2667799080
AG-355-N22_2667799081
AG-355-N22_2667799082
AG-355-N22_2667799083
AG-355-N22_2667799084
AG-355-N22_2667799085
AG-355-N22_2667799088
AG-355-N22_2667799089
AG-355-N22_2667799093
AG-355-N22_2667799094
AG-355-N22_2667799095
AG-355-N22_2667799099
AG-355-N22_2667799101
AG-355-N22_2667799104
AG-355-N22_2667799105
AG-355-N22_2667799107
AG-355-N22_2667799109
AG-355-N22_2667799112
AG-355-N22_2667799113
AG-355-N22_2667799114
AG-355-N22_2667799115
AG-355-N22_2667799116
AG-355-N22_2667799117
AG-355-N22_2667799118
AG-355-N22_2667799119
AG-355-N22_2667799120
AG-355-N22_2667799121
AG-355-N22_2667799122
AG-355-N22_2667799123
AG-355-N22_2667799124
AG-355-N22_2667799126
AG-355-N22_2667799127
AG-355-N22_2667799131
AG-355-O17_2667800276
AG-355-O17_2667800278
AG-355-O17_2667800279
AG-355-O17_2667800280
AG-355-O17_2667800284
AG-355-O17_2667800285
AG-355-O17_2667800286
AG-355-O17_2667800288
AG-355-O17_2667800295
AG-355-O17_2667800296
AG-355-O17_2667800299
AG-355-O17_2667800301
AG-355-O17_2667800302
AG-355-O17_2667800303
AG-355-O17_2667800305
AG-355-O17_2667800306
AG-355-O17_2667800307
AG-355-O17_2667800308
AG-355-O17_2667800309
AG-355-O17_2667800312
AG-355-O17_2667800313
AG-355-O17_2667800314
AG-355-O17_2667800315
AG-355-O17_2667800318
AG-355-O17_2667800319
AG-355-O17_2667800323
AG-355-O17_2667800324
AG-355-O17_2667800326
AG-355-O17_2667800327
AG-355-O17_2667800329
AG-355-O17_2667800331
AG-355-O17_2667800332
AG-355-O17_2667800333
AG-355-O17_2667800334
AG-355-O17_2667800335
AG-355-O17_2667800336
AG-355-O17_2667800345
AG-355-O17_2667800346
AG-355-O17_2667800349
AG-355-O17_2667800350
AG-355-O17_2667800351
AG-355-O17_2667800354
AG-355-O17_2667800356
AG-355-O17_2667800357
AG-355-O17_2667800358
AG-355-O17_2667800359
AG-355-O17_2667800363
AG-355-O17_2667800364
AG-355-O17_2667800365
AG-355-O17_2667800367
AG-355-O17_2667800369
AG-355-O17_2667800371
AG-355-O17_2667800374
AG-355-O17_2667800375
AG-355-O17_2667800376
AG-355-O17_2667800378
AG-355-O17_2667800387
AG-355-O17_2667800389
AG-355-O17_2667800413
AG-355-O17_2667800451
AG-355-O17_2667800452
AG-355-O17_2667800454
AG-355-O17_2667800455
AG-355-O17_2667800456
AG-355-O17_2667800457
AG-355-O17_2667800460
AG-355-O17_2667800461
AG-355-O17_2667800464
AG-355-O17_2667800468
AG-355-O17_2667800469
AG-355-O17_2667800470
AG-355-O17_2667800471
AG-355-O17_2667800472
AG-355-O17_2667800473
AG-355-O17_2667800475
AG-355-O17_2667800476
AG-355-O17_2667800477
AG-355-O17_2667800479
AG-355-O17_2667800480
AG-355-O17_2667800482
AG-355-O17_2667800483
AG-355-O17_2667800484
AG-355-O17_2667800485
AG-355-O17_2667800486
AG-355-O17_2667800490
AG-355-O17_2667800491
AG-355-O17_2667800494
AG-355-O17_2667800499
AG-355-O17_2667800501
AG-355-O17_2667800503
AG-355-O17_2667800504
AG-355-O17_2667800505
AG-355-O17_2667800506
AG-355-O17_2667800508
AG-355-O17_2667800509
AG-355-O17_2667800510
AG-355-O17_2667800511
AG-355-O17_2667800512
AG-355-O17_2667800514
AG-355-O17_2667800521
AG-355-O17_2667800522
AG-355-O17_2667800523
AG-355-O17_2667800525
AG-355-O17_2667800527
AG-355-O17_2667800528
AG-355-O17_2667800529
AG-355-O17_2667800530
AG-355-O17_2667800531
AG-355-O17_2667800532
AG-355-O17_2667800533
AG-355-O17_2667800535
AG-355-O17_2667800540
AG-355-O17_2667800544
AG-355-O17_2667800545
AG-355-O17_2667800549
AG-355-O17_2667800551
AG-355-O17_2667800553
AG-355-O17_2667800554
AG-355-O17_2667800555
AG-355-O17_2667800556
AG-355-O17_2667800557
AG-355-O17_2667800558
AG-355-O17_2667800559
AG-355-O17_2667800560
AG-355-O17_2667800561
AG-355-O17_2667800562
AG-355-O17_2667800563
AG-355-O17_2667800564
AG-355-O17_2667800565
AG-355-O17_2667800566
AG-355-O17_2667800567
AG-355-O17_2667800568
AG-355-O17_2667800569
AG-355-O17_2667800570
AG-355-O17_2667800572
AG-355-O17_2667800573
AG-355-O17_2667800574
AG-355-O17_2667800575
AG-355-O17_2667800576
AG-355-O17_2667800577
AG-355-O17_2667800578
AG-355-O17_2667800579
AG-355-O17_2667800580
AG-355-O17_2667800584
AG-355-O17_2667800591
AG-355-O17_2667800595
AG-355-O17_2667800598
AG-355-O17_2667800600
AG-355-O17_2667800601
AG-355-O17_2667800603
AG-355-O17_2667800605
AG-355-O17_2667800613
AG-355-O17_2667800614
AG-355-O17_2667800630
AG-355-O17_2667800632
AG-355-O17_2667800633
AG-355-O17_2667800634
AG-355-O17_2667800635
AG-355-O17_2667800637
AG-355-O17_2667800642
AG-355-O17_2667800643
AG-355-O17_2667800645
AG-355-O17_2667800649
AG-355-O17_2667800652
AG-355-O17_2667800653
AG-355-O17_2667800659
AG-355-O17_2667800661
AG-355-O17_2667800662
AG-355-O17_2667800667
AG-355-O17_2667800669
AG-355-O17_2667800670
AG-355-O17_2667800671
AG-355-O17_2667800673
AG-355-O17_2667800676
AG-355-O17_2667800677
AG-355-O17_2667800678
AG-355-O17_2667800685
AG-355-O17_2667800686
AG-355-O17_2667800687
AG-355-O17_2667800688
AG-355-O17_2667800689
AG-355-O17_2667800690
AG-355-O17_2667800694
AG-355-O17_2667800696
AG-355-O17_2667800697
AG-355-O17_2667800699
AG-355-O17_2667800701
AG-355-O17_2667800708
AG-355-O17_2667800712
AG-355-O17_2667800717
AG-355-O17_2667800722
AG-355-O17_2667800732
AG-355-O17_2667800734
AG-355-O17_2667800749
AG-355-O17_2667800755
AG-355-O17_2667800757
AG-355-O17_2667800759
AG-355-O17_2667800760
AG-355-O17_2667800762
AG-355-O17_2667800764
AG-355-O17_2667800765
AG-355-O17_2667800766
AG-355-O17_2667800787
AG-355-O17_2667800806
AG-355-O17_2667800810
AG-355-O17_2667800813
AG-355-O17_2667800815
AG-355-O17_2667800851
AG-355-O17_2667800872
AG-355-O17_2667800875
AG-355-O17_2667800878
AG-355-O17_2667800880
AG-355-O17_2667800882
AG-355-O17_2667800884
AG-355-O17_2667800888
AG-355-O17_2667800890
AG-355-O17_2667800891
AG-355-O17_2667800893
AG-355-O17_2667800894
AG-355-O17_2667800895
AG-355-O17_2667800896
AG-355-O17_2667800897
AG-355-O17_2667800900
AG-355-O17_2667800901
AG-355-O17_2667800907
AG-355-O17_2667800912
AG-355-O17_2667800921
AG-355-O17_2667800926
AG-355-O17_2667800927
AG-355-O17_2667800928
AG-355-O17_2667800929
AG-355-O17_2667800933
AG-355-O17_2667800936
AG-355-O17_2667800937
AG-355-O17_2667800938
AG-355-O17_2667800940
AG-355-O17_2667800941
AG-355-O17_2667800947
AG-355-O17_2667800949
AG-355-O17_2667800956
[truncated: 729,697 more chars]
