# Supplementary material for: Emergence of trait variability through the lens of nitrogen assimilation in Prochlorococcus
Source: eLife. 2019 Feb 1;8:e41043. doi: 10.7554/eLife.41043 (PMC6370341; doi:10.7554/eLife.41043)
Supplement: Figure 2—source data 2. [file elife-41043-fig2-data2.zip › Genes_SAG_HLII_NarB_Genomes.txt]

AG-347-C10_2717239377
AG-347-C10_2717239379
AG-347-C10_2717239381
AG-347-C10_2717239382
AG-347-C10_2717239384
AG-347-C10_2717239385
AG-347-C10_2717239386
AG-347-C10_2717239389
AG-347-C10_2717239390
AG-347-C10_2717239395
AG-347-C10_2717239396
AG-347-C10_2717239397
AG-347-C10_2717239401
AG-347-C10_2717239406
AG-347-C10_2717239407
AG-347-C10_2717239408
AG-347-C10_2717239409
AG-347-C10_2717239410
AG-347-C10_2717239412
AG-347-C10_2717239415
AG-347-C10_2717239416
AG-347-C10_2717239417
AG-347-C10_2717239424
AG-347-C10_2717239425
AG-347-C10_2717239426
AG-347-C10_2717239427
AG-347-C10_2717239428
AG-347-C10_2717239429
AG-347-C10_2717239433
AG-347-C10_2717239435
AG-347-C10_2717239436
AG-347-C10_2717239438
AG-347-C10_2717239440
AG-347-C10_2717239447
AG-347-C10_2717239451
AG-347-C10_2717239456
AG-347-C10_2717239460
AG-347-C10_2717239468
AG-347-C10_2717239470
AG-347-C10_2717239485
AG-347-C10_2717239491
AG-347-C10_2717239493
AG-347-C10_2717239495
AG-347-C10_2717239496
AG-347-C10_2717239498
AG-347-C10_2717239500
AG-347-C10_2717239501
AG-347-C10_2717239502
AG-347-C10_2717239508
AG-347-C10_2717239517
AG-347-C10_2717239519
AG-347-C10_2717239524
AG-347-C10_2717239526
AG-347-C10_2717239528
AG-347-C10_2717239530
AG-347-C10_2717239531
AG-347-C10_2717239532
AG-347-C10_2717239534
AG-347-C10_2717239536
AG-347-C10_2717239537
AG-347-C10_2717239541
AG-347-C10_2717239542
AG-347-C10_2717239545
AG-347-C10_2717239548
AG-347-C10_2717239552
AG-347-C10_2717239553
AG-347-C10_2717239559
AG-347-C10_2717239560
AG-347-C10_2717239562
AG-347-C10_2717239564
AG-347-C10_2717239565
AG-347-C10_2717239566
AG-347-C10_2717239568
AG-347-C10_2717239569
AG-347-C10_2717239571
AG-347-C10_2717239575
AG-347-C10_2717239577
AG-347-C10_2717239579
AG-347-C10_2717239581
AG-347-C10_2717239584
AG-347-C10_2717239587
AG-347-C10_2717239608
AG-347-C10_2717239642
AG-347-C10_2717239643
AG-347-C10_2717239644
AG-347-C10_2717239646
AG-347-C10_2717239651
AG-347-C10_2717239652
AG-347-C10_2717239654
AG-347-C10_2717239658
AG-347-C10_2717239661
AG-347-C10_2717239662
AG-347-C10_2717239663
AG-347-C10_2717239664
AG-347-C10_2717239665
AG-347-C10_2717239666
AG-347-C10_2717239668
AG-347-C10_2717239669
AG-347-C10_2717239670
AG-347-C10_2717239671
AG-347-C10_2717239672
AG-347-C10_2717239673
AG-347-C10_2717239674
AG-347-C10_2717239675
AG-347-C10_2717239678
AG-347-C10_2717239680
AG-347-C10_2717239682
AG-347-C10_2717239684
AG-347-C10_2717239685
AG-347-C10_2717239686
AG-347-C10_2717239687
AG-347-C10_2717239689
AG-347-C10_2717239690
AG-347-C10_2717239691
AG-347-C10_2717239693
AG-347-C10_2717239696
AG-347-C10_2717239697
AG-347-C10_2717239698
AG-347-C10_2717239699
AG-347-C10_2717239702
AG-347-C10_2717239704
AG-347-C10_2717239709
AG-347-C10_2717239710
AG-347-C10_2717239711
AG-347-C10_2717239712
AG-347-C10_2717239713
AG-347-C10_2717239720
AG-347-C10_2717239721
AG-347-C10_2717239725
AG-347-C10_2717239726
AG-347-C10_2717239732
AG-347-C10_2717239733
AG-347-C10_2717239734
AG-347-C10_2717239735
AG-347-C10_2717239737
AG-347-C10_2717239738
AG-347-C10_2717239739
AG-347-C10_2717239773
AG-347-C10_2717239774
AG-347-C10_2717239798
AG-347-C10_2717239823
AG-347-C10_2717239825
AG-347-C10_2717239835
AG-347-C10_2717239837
AG-347-C10_2717239838
AG-347-C10_2717239839
AG-347-C10_2717239842
AG-347-C10_2717239844
AG-347-C10_2717239846
AG-347-C10_2717239848
AG-347-C10_2717239849
AG-347-C10_2717239850
AG-347-C10_2717239864
AG-347-C10_2717239865
AG-347-C10_2717239874
AG-347-C10_2717239880
AG-347-C10_2717239890
AG-347-C10_2717239895
AG-347-C10_2717239900
AG-347-C10_2717239901
AG-347-C10_2717239902
AG-347-C10_2717239905
AG-347-C10_2717239907
AG-347-C10_2717239908
AG-347-C10_2717239910
AG-347-C10_2717239911
AG-347-C10_2717239912
AG-347-C10_2717239915
AG-347-C10_2717239916
AG-347-C10_2717239917
AG-347-C10_2717239920
AG-347-C10_2717239921
AG-347-C10_2717239922
AG-347-C10_2717239923
AG-347-C10_2717239924
AG-347-C10_2717239926
AG-347-C10_2717239927
AG-347-C10_2717239928
AG-347-C10_2717239930
AG-347-C10_2717239931
AG-347-C10_2717239932
AG-347-C10_2717239933
AG-347-C10_2717239934
AG-347-C10_2717239936
AG-347-C10_2717239941
AG-347-C10_2717239942
AG-347-C10_2717239943
AG-347-C10_2717239945
AG-347-C10_2717239947
AG-347-C10_2717239948
AG-347-C10_2717239949
AG-347-C10_2717239950
AG-347-C10_2717239951
AG-347-C10_2717239952
AG-347-C10_2717239953
AG-347-C10_2717239955
AG-347-C10_2717239956
AG-347-C10_2717239960
AG-347-C10_2717239964
AG-347-C10_2717239965
AG-347-C10_2717239969
AG-347-C10_2717239971
AG-347-C10_2717239973
AG-347-C10_2717239974
AG-347-C10_2717239975
AG-347-C10_2717239976
AG-347-C10_2717239977
AG-347-C10_2717239978
AG-347-C10_2717239979
AG-347-C10_2717239980
AG-347-C10_2717239981
AG-347-C10_2717239982
AG-347-C10_2717239983
AG-347-C10_2717239984
AG-347-C10_2717239985
AG-347-C10_2717239986
AG-347-C10_2717239989
AG-347-C10_2717239990
AG-347-C10_2717239993
AG-347-C10_2717239995
AG-347-C10_2717239996
AG-347-C10_2717239997
AG-347-C10_2717240000
AG-347-C10_2717240002
AG-347-C10_2717240005
AG-347-C10_2717240008
AG-347-C10_2717240009
AG-347-C10_2717240016
AG-347-C10_2717240018
AG-347-C10_2717240020
AG-347-C10_2717240021
AG-347-C10_2717240022
AG-347-C10_2717240023
AG-347-C10_2717240026
AG-347-C10_2717240027
AG-347-C10_2717240029
AG-347-C10_2717240030
AG-347-C10_2717240031
AG-347-C10_2717240032
AG-347-C10_2717240034
AG-347-C10_2717240035
AG-347-C10_2717240038
AG-347-C10_2717240042
AG-347-C10_2717240044
AG-347-C10_2717240045
AG-347-C10_2717240050
AG-347-C10_2717240052
AG-347-C10_2717240053
AG-347-C10_2717240054
AG-347-C10_2717240055
AG-347-C10_2717240057
AG-347-C10_2717240073
AG-347-C10_2717240074
AG-347-C10_2717240082
AG-347-C10_2717240084
AG-347-C10_2717240086
AG-347-C10_2717240087
AG-347-C10_2717240089
AG-347-C10_2717240090
AG-347-C10_2717240091
AG-347-C10_2717240092
AG-347-C10_2717240093
AG-347-C10_2717240095
AG-347-C10_2717240098
AG-347-C10_2717240099
AG-347-C10_2717240100
AG-347-C10_2717240103
AG-347-C10_2717240104
AG-347-C10_2717240113
AG-347-C10_2717240114
AG-347-C10_2717240115
AG-347-C10_2717240116
AG-347-C10_2717240117
AG-347-C10_2717240118
AG-347-C10_2717240119
AG-347-C10_2717240121
AG-347-C10_2717240122
AG-347-C10_2717240124
AG-347-C10_2717240125
AG-347-C10_2717240129
AG-347-C10_2717240130
AG-347-C10_2717240133
AG-347-C10_2717240134
AG-347-C10_2717240135
AG-347-C10_2717240136
AG-347-C10_2717240139
AG-347-C10_2717240140
AG-347-C10_2717240141
AG-347-C10_2717240142
AG-347-C10_2717240143
AG-347-C10_2717240145
AG-347-C10_2717240173
AG-347-C10_2717240226
AG-347-C10_2717240241
AG-347-C10_2717240271
AG-347-C10_2717240272
AG-347-C10_2717240276
AG-347-C10_2717240277
AG-347-C10_2717240278
AG-347-C10_2717240280
AG-347-C10_2717240282
AG-347-C10_2717240283
AG-347-C10_2717240285
AG-347-C10_2717240286
AG-347-C10_2717240289
AG-347-C10_2717240291
AG-347-C10_2717240293
AG-347-C10_2717240300
AG-347-C10_2717240306
AG-347-C10_2717240310
AG-347-C10_2717240316
AG-347-C10_2717240317
AG-347-C10_2717240318
AG-347-C10_2717240320
AG-347-C10_2717240321
AG-347-C10_2717240322
AG-347-C10_2717240323
AG-347-C10_2717240328
AG-347-C10_2717240329
AG-347-C10_2717240333
AG-347-C10_2717240338
AG-347-C10_2717240339
AG-347-C10_2717240341
AG-347-C10_2717240342
AG-347-C10_2717240343
AG-347-C10_2717240345
AG-347-C10_2717240346
AG-347-C10_2717240350
AG-347-C10_2717240352
AG-347-C10_2717240355
AG-347-C10_2717240356
AG-347-C10_2717240357
AG-347-C10_2717240359
AG-347-C10_2717240361
AG-347-C10_2717240363
AG-347-C10_2717240364
AG-347-C10_2717240366
AG-347-C10_2717240370
AG-347-C10_2717240371
AG-347-C10_2717240372
AG-347-C10_2717240373
AG-347-C10_2717240374
AG-347-C10_2717240376
AG-347-C10_2717240378
AG-347-C10_2717240379
AG-347-C10_2717240380
AG-347-C10_2717240383
AG-347-C10_2717240384
AG-347-C10_2717240385
AG-347-C10_2717240386
AG-347-C10_2717240387
AG-347-C10_2717240389
AG-347-C10_2717240393
AG-347-C10_2717240395
AG-347-C10_2717240396
AG-347-C10_2717240397
AG-347-C10_2717240399
AG-347-C10_2717240413
AG-347-C10_2717240417
AG-347-C10_2717240418
AG-347-C10_2717240420
AG-347-C10_2717240421
AG-347-C10_2717240422
AG-347-C10_2717240427
AG-347-C10_2717240431
AG-347-C10_2717240432
AG-347-C10_2717240436
AG-347-C10_2717240440
AG-347-C10_2717240458
AG-347-C10_2717240478
AG-347-C10_2717240479
AG-347-C10_2717240481
AG-347-C10_2717240483
AG-347-C10_2717240493
AG-347-C10_2717240497
AG-347-C10_2717240499
AG-347-C10_2717240506
AG-347-C10_2717240509
AG-347-C10_2717240511
AG-347-C10_2717240517
AG-347-C10_2717240519
AG-347-C10_2717240521
AG-347-C10_2717240523
AG-347-C10_2717240525
AG-347-C10_2717240552
AG-347-C10_2717240559
AG-347-C10_2717240567
AG-347-C10_2717240577
AG-347-C10_2717240583
AG-347-C10_2717240585
AG-347-C10_2717240589
AG-347-C10_2717240596
AG-347-C10_2717240598
AG-347-C10_2717240605
AG-347-C10_2717240606
AG-347-C10_2717240607
AG-347-C10_2717240609
AG-347-C10_2717240610
AG-347-C10_2717240612
AG-347-C10_2717240613
AG-347-C10_2717240614
AG-347-C10_2717240615
AG-347-C10_2717240616
AG-347-C10_2717240617
AG-347-C10_2717240618
AG-347-C10_2717240619
AG-347-C10_2717240621
AG-347-C10_2717240630
AG-347-C10_2717240631
AG-347-C10_2717240632
AG-347-C10_2717240633
AG-347-C10_2717240634
AG-347-C10_2717240636
AG-347-C10_2717240640
AG-347-C10_2717240643
AG-347-C10_2717240644
AG-347-C10_2717240647
AG-347-C10_2717240648
AG-347-C10_2717240649
AG-347-C10_2717240650
AG-347-C10_2717240651
AG-347-C10_2717240654
AG-347-C10_2717240664
AG-347-C10_2717240671
AG-347-C10_2717240675
AG-347-C10_2717240677
AG-347-C10_2717240681
AG-347-C10_2717240685
AG-347-C10_2717240686
AG-347-C10_2717240691
AG-347-C10_2717240692
AG-347-C10_2717240694
AG-347-C10_2717240695
AG-347-C10_2717240696
AG-347-C10_2717240697
AG-347-C10_2717240701
AG-347-C10_2717240702
AG-347-C10_2717240703
AG-347-C10_2717240710
AG-347-C10_2717240712
AG-347-C10_2717240713
AG-347-C10_2717240714
AG-347-C10_2717240718
AG-347-C10_2717240719
AG-347-C10_2717240720
AG-347-C10_2717240721
AG-347-C10_2717240723
AG-347-C10_2717240724
AG-347-C10_2717240725
AG-347-C10_2717240747
AG-347-C10_2717240753
AG-347-C10_2717240760
AG-347-C10_2717240761
AG-347-C10_2717240765
AG-347-C10_2717240768
AG-347-C10_2717240769
AG-347-C10_2717240770
AG-347-C10_2717240771
AG-347-C10_2717240775
AG-347-C10_2717240778
AG-347-C10_2717240779
AG-347-C10_2717240782
AG-347-C10_2717240783
AG-347-C10_2717240785
AG-347-C10_2717240786
AG-347-C10_2717240788
AG-347-C10_2717240789
AG-347-C10_2717240790
AG-347-C10_2717240794
AG-347-C10_2717240796
AG-347-C10_2717240797
AG-347-C10_2717240798
AG-347-C10_2717240801
AG-347-C10_2717240802
AG-347-C10_2717240803
AG-347-C10_2717240807
AG-347-C10_2717240813
AG-347-C10_2717240816
AG-347-C10_2717240817
AG-347-C10_2717240819
AG-347-C10_2717240820
AG-347-C10_2717240824
AG-347-C10_2717240826
AG-347-C10_2717240829
AG-347-C10_2717240831
AG-347-C10_2717240832
AG-347-C10_2717240837
AG-347-C10_2717240839
AG-347-C10_2717240841
AG-347-C10_2717240842
AG-347-C10_2717240843
AG-347-C10_2717240854
AG-347-C10_2717240858
AG-347-C10_2717240860
AG-347-C10_2717240864
AG-347-C10_2717240869
AG-347-C10_2717240871
AG-347-C10_2717240873
AG-347-C10_2717240874
AG-347-C10_2717240877
AG-347-C10_2717240879
AG-347-C10_2717240881
AG-347-C10_2717240882
AG-347-C10_2717240883
AG-347-C10_2717240885
AG-347-C10_2717240886
AG-347-C10_2717240887
AG-347-C10_2717240891
AG-347-C10_2717240892
AG-347-C10_2717240894
AG-347-C10_2717240895
AG-347-C10_2717240901
AG-347-C10_2717240902
AG-347-C10_2717240904
AG-347-E03_2717240913
AG-347-E03_2717240917
AG-347-E03_2717240918
AG-347-E03_2717240919
AG-347-E03_2717240923
AG-347-E03_2717240924
AG-347-E03_2717240925
AG-347-E03_2717240927
AG-347-E03_2717240934
AG-347-E03_2717240935
AG-347-E03_2717240938
AG-347-E03_2717240940
AG-347-E03_2717240941
AG-347-E03_2717240942
AG-347-E03_2717240944
AG-347-E03_2717240945
AG-347-E03_2717240946
AG-347-E03_2717240947
AG-347-E03_2717240948
AG-347-E03_2717240951
AG-347-E03_2717240952
AG-347-E03_2717240953
AG-347-E03_2717240954
AG-347-E03_2717240958
AG-347-E03_2717240959
AG-347-E03_2717240963
AG-347-E03_2717240964
AG-347-E03_2717240967
AG-347-E03_2717240969
AG-347-E03_2717240970
AG-347-E03_2717240971
AG-347-E03_2717240972
AG-347-E03_2717240973
AG-347-E03_2717240974
AG-347-E03_2717240975
AG-347-E03_2717240984
AG-347-E03_2717240985
AG-347-E03_2717240988
AG-347-E03_2717240989
AG-347-E03_2717240990
AG-347-E03_2717240993
AG-347-E03_2717240995
AG-347-E03_2717240996
AG-347-E03_2717240997
AG-347-E03_2717240998
AG-347-E03_2717241002
AG-347-E03_2717241003
AG-347-E03_2717241004
AG-347-E03_2717241006
AG-347-E03_2717241008
AG-347-E03_2717241010
AG-347-E03_2717241013
AG-347-E03_2717241014
AG-347-E03_2717241015
AG-347-E03_2717241017
AG-347-E03_2717241027
AG-347-E03_2717241029
AG-347-E03_2717241055
AG-347-E03_2717241097
AG-347-E03_2717241117
AG-347-E03_2717241118
AG-347-E03_2717241120
AG-347-E03_2717241121
AG-347-E03_2717241122
AG-347-E03_2717241123
AG-347-E03_2717241126
AG-347-E03_2717241127
AG-347-E03_2717241130
AG-347-E03_2717241134
AG-347-E03_2717241135
AG-347-E03_2717241136
AG-347-E03_2717241137
AG-347-E03_2717241138
AG-347-E03_2717241139
AG-347-E03_2717241141
AG-347-E03_2717241142
AG-347-E03_2717241143
AG-347-E03_2717241145
AG-347-E03_2717241146
AG-347-E03_2717241148
AG-347-E03_2717241149
AG-347-E03_2717241150
AG-347-E03_2717241151
AG-347-E03_2717241152
AG-347-E03_2717241156
AG-347-E03_2717241157
AG-347-E03_2717241160
AG-347-E03_2717241165
AG-347-E03_2717241167
AG-347-E03_2717241169
AG-347-E03_2717241170
AG-347-E03_2717241171
AG-347-E03_2717241172
AG-347-E03_2717241174
AG-347-E03_2717241175
AG-347-E03_2717241176
AG-347-E03_2717241177
AG-347-E03_2717241178
AG-347-E03_2717241180
AG-347-E03_2717241186
AG-347-E03_2717241187
AG-347-E03_2717241188
AG-347-E03_2717241190
AG-347-E03_2717241192
AG-347-E03_2717241193
AG-347-E03_2717241194
AG-347-E03_2717241195
AG-347-E03_2717241196
AG-347-E03_2717241197
AG-347-E03_2717241198
AG-347-E03_2717241200
AG-347-E03_2717241204
AG-347-E03_2717241214
AG-347-E03_2717241219
AG-347-E03_2717241224
AG-347-E03_2717241225
AG-347-E03_2717241226
AG-347-E03_2717241229
AG-347-E03_2717241231
AG-347-E03_2717241232
AG-347-E03_2717241234
AG-347-E03_2717241235
AG-347-E03_2717241236
AG-347-E03_2717241239
AG-347-E03_2717241240
AG-347-E03_2717241241
AG-347-E03_2717241244
AG-347-E03_2717241245
AG-347-E03_2717241246
AG-347-E03_2717241247
AG-347-E03_2717241248
AG-347-E03_2717241252
AG-347-E03_2717241259
AG-347-E03_2717241262
AG-347-E03_2717241264
AG-347-E03_2717241270
AG-347-E03_2717241272
AG-347-E03_2717241274
AG-347-E03_2717241276
AG-347-E03_2717241278
AG-347-E03_2717241282
AG-347-E03_2717241283
AG-347-E03_2717241284
AG-347-E03_2717241304
AG-347-E03_2717241308
AG-347-E03_2717241312
AG-347-E03_2717241316
AG-347-E03_2717241317
AG-347-E03_2717241319
AG-347-E03_2717241320
AG-347-E03_2717241321
AG-347-E03_2717241323
AG-347-E03_2717241324
AG-347-E03_2717241328
AG-347-E03_2717241330
AG-347-E03_2717241333
AG-347-E03_2717241334
AG-347-E03_2717241335
AG-347-E03_2717241337
AG-347-E03_2717241339
AG-347-E03_2717241341
AG-347-E03_2717241342
AG-347-E03_2717241344
AG-347-E03_2717241346
AG-347-E03_2717241347
AG-347-E03_2717241348
AG-347-E03_2717241352
AG-347-E03_2717241354
AG-347-E03_2717241355
AG-347-E03_2717241356
AG-347-E03_2717241358
AG-347-E03_2717241359
AG-347-E03_2717241362
AG-347-E03_2717241363
AG-347-E03_2717241366
AG-347-E03_2717241369
AG-347-E03_2717241370
AG-347-E03_2717241371
AG-347-E03_2717241376
AG-347-E03_2717241380
AG-347-E03_2717241382
AG-347-E03_2717241384
AG-347-E03_2717241386
AG-347-E03_2717241387
AG-347-E03_2717241388
AG-347-E03_2717241389
AG-347-E03_2717241391
AG-347-E03_2717241392
AG-347-E03_2717241393
AG-347-E03_2717241395
AG-347-E03_2717241396
AG-347-E03_2717241398
AG-347-E03_2717241399
AG-347-E03_2717241401
AG-347-E03_2717241405
AG-347-E03_2717241406
AG-347-E03_2717241408
AG-347-E03_2717241410
AG-347-E03_2717241412
AG-347-E03_2717241418
AG-347-E03_2717241419
AG-347-E03_2717241422
AG-347-E03_2717241426
AG-347-E03_2717241428
AG-347-E03_2717241429
AG-347-E03_2717241434
AG-347-E03_2717241436
AG-347-E03_2717241437
AG-347-E03_2717241438
AG-347-E03_2717241439
AG-347-E03_2717241441
AG-347-E03_2717241457
AG-347-E03_2717241458
AG-347-E03_2717241466
AG-347-E03_2717241468
AG-347-E03_2717241470
AG-347-E03_2717241471
AG-347-E03_2717241473
AG-347-E03_2717241476
AG-347-E03_2717241477
AG-347-E03_2717241479
AG-347-E03_2717241480
AG-347-E03_2717241481
AG-347-E03_2717241482
AG-347-E03_2717241484
AG-347-E03_2717241485
AG-347-E03_2717241486
AG-347-E03_2717241488
AG-347-E03_2717241491
AG-347-E03_2717241492
AG-347-E03_2717241493
AG-347-E03_2717241494
AG-347-E03_2717241497
AG-347-E03_2717241499
AG-347-E03_2717241502
AG-347-E03_2717241504
AG-347-E03_2717241505
AG-347-E03_2717241506
AG-347-E03_2717241507
AG-347-E03_2717241508
AG-347-E03_2717241515
AG-347-E03_2717241516
AG-347-E03_2717241520
AG-347-E03_2717241521
AG-347-E03_2717241527
AG-347-E03_2717241528
AG-347-E03_2717241529
AG-347-E03_2717241530
AG-347-E03_2717241532
AG-347-E03_2717241533
AG-347-E03_2717241534
AG-347-E03_2717241535
AG-347-E03_2717241542
AG-347-E03_2717241544
AG-347-E03_2717241549
AG-347-E03_2717241553
AG-347-E03_2717241558
AG-347-E03_2717241564
AG-347-E03_2717241566
AG-347-E03_2717241569
AG-347-E03_2717241576
AG-347-E03_2717241578
AG-347-E03_2717241584
AG-347-E03_2717241585
AG-347-E03_2717241587
AG-347-E03_2717241588
AG-347-E03_2717241589
AG-347-E03_2717241592
AG-347-E03_2717241596
AG-347-E03_2717241597
AG-347-E03_2717241598
AG-347-E03_2717241599
AG-347-E03_2717241604
AG-347-E03_2717241612
AG-347-E03_2717241613
AG-347-E03_2717241614
AG-347-E03_2717241622
AG-347-E03_2717241626
AG-347-E03_2717241627
AG-347-E03_2717241632
AG-347-E03_2717241633
AG-347-E03_2717241634
AG-347-E03_2717241635
AG-347-E03_2717241636
AG-347-E03_2717241638
AG-347-E03_2717241639
AG-347-E03_2717241643
AG-347-E03_2717241647
AG-347-E03_2717241654
AG-347-E03_2717241661
AG-347-E03_2717241663
AG-347-E03_2717241664
AG-347-E03_2717241665
AG-347-E03_2717241667
AG-347-E03_2717241670
AG-347-E03_2717241672
AG-347-E03_2717241673
AG-347-E03_2717241675
AG-347-E03_2717241677
AG-347-E03_2717241689
AG-347-E03_2717241696
AG-347-E03_2717241697
AG-347-E03_2717241698
AG-347-E03_2717241699
AG-347-E03_2717241700
AG-347-E03_2717241701
AG-347-E03_2717241704
AG-347-E03_2717241708
AG-347-E03_2717241712
AG-347-E03_2717241714
AG-347-E03_2717241715
AG-347-E03_2717241717
AG-347-E03_2717241719
AG-347-E03_2717241725
AG-347-E03_2717241740
AG-347-E03_2717241742
AG-347-E03_2717241752
AG-347-E03_2717241757
AG-347-E03_2717241762
AG-347-E03_2717241766
AG-347-E03_2717241773
AG-347-E03_2717241775
AG-347-E03_2717241777
AG-347-E03_2717241778
AG-347-E03_2717241780
AG-347-E03_2717241784
AG-347-E03_2717241785
AG-347-E03_2717241786
AG-347-E03_2717241787
AG-347-E03_2717241788
AG-347-E03_2717241789
AG-347-E03_2717241796
AG-347-E03_2717241797
AG-347-E03_2717241798
AG-347-E03_2717241801
AG-347-E03_2717241803
AG-347-E03_2717241804
AG-347-E03_2717241805
AG-347-E03_2717241806
AG-347-E03_2717241807
AG-347-E03_2717241812
AG-347-E03_2717241814
AG-347-E03_2717241815
AG-347-E03_2717241816
AG-347-E03_2717241818
AG-347-E03_2717241822
AG-347-E03_2717241826
AG-347-E03_2717241827
AG-347-E03_2717241829
AG-347-E03_2717241830
AG-347-E03_2717241836
AG-347-E03_2717241839
AG-347-E03_2717241840
AG-347-E03_2717241844
AG-347-E03_2717241847
AG-347-E03_2717241848
AG-347-E03_2717241849
AG-347-E03_2717241853
AG-347-E03_2717241854
AG-347-E03_2717241858
AG-347-E03_2717241859
AG-347-E03_2717241860
AG-347-E03_2717241862
AG-347-E03_2717241863
AG-347-E03_2717241868
AG-347-E03_2717241869
AG-347-E03_2717241873
AG-347-E03_2717241877
AG-347-E03_2717241879
AG-347-E03_2717241883
AG-347-E03_2717241884
AG-347-E03_2717241885
AG-347-E03_2717241886
AG-347-E03_2717241887
AG-347-E03_2717241889
AG-347-E03_2717241894
AG-347-E03_2717241897
AG-347-E03_2717241906
AG-347-E03_2717241907
AG-347-E03_2717241918
AG-347-E03_2717241920
AG-347-E03_2717241921
AG-347-E03_2717241932
AG-347-E03_2717241941
AG-347-E03_2717241943
AG-347-E03_2717241946
AG-347-E03_2717241947
AG-347-E03_2717241949
AG-347-E03_2717241950
AG-347-E03_2717241952
AG-347-E03_2717241954
AG-347-E03_2717241955
AG-347-E03_2717241956
AG-347-E03_2717241958
AG-347-E03_2717241959
AG-347-E03_2717241960
AG-347-E03_2717241964
AG-347-E03_2717241967
AG-347-E03_2717241968
AG-347-E03_2717241974
AG-347-E03_2717241975
AG-347-E03_2717241976
AG-347-E03_2717241977
AG-347-E03_2717241978
AG-347-E03_2717241985
AG-347-E03_2717241986
AG-347-E03_2717241989
AG-347-E03_2717241991
AG-347-E03_2717241992
AG-347-E03_2717241996
AG-347-E03_2717241998
AG-347-E03_2717242001
AG-347-E03_2717242002
AG-347-E03_2717242003
AG-347-E03_2717242005
AG-347-E03_2717242006
AG-347-E03_2717242010
AG-347-E03_2717242014
AG-347-E03_2717242015
AG-347-E03_2717242017
AG-347-E03_2717242018
AG-347-E03_2717242019
AG-347-E03_2717242021
AG-347-E03_2717242024
AG-347-E03_2717242025
AG-347-E03_2717242026
AG-347-E03_2717242027
AG-347-E03_2717242028
AG-347-E03_2717242030
AG-347-E03_2717242031
AG-347-E03_2717242034
AG-347-E03_2717242035
AG-347-E03_2717242036
AG-347-E03_2717242038
AG-347-E03_2717242040
AG-347-E03_2717242047
AG-347-E03_2717242048
AG-347-E03_2717242052
AG-347-E03_2717242053
AG-347-E03_2717242079
AG-347-E03_2717242129
AG-347-E03_2717242131
AG-347-E03_2717242132
AG-347-E03_2717242133
AG-347-E03_2717242135
AG-347-E03_2717242136
AG-347-E03_2717242138
AG-347-E03_2717242140
AG-347-E03_2717242142
AG-347-E03_2717242145
AG-347-E03_2717242146
AG-347-E03_2717242148
AG-347-E03_2717242149
AG-347-E03_2717242151
AG-347-E03_2717242152
AG-347-E03_2717242153
AG-347-E03_2717242156
AG-347-E03_2717242157
AG-347-E03_2717242158
AG-347-E03_2717242161
AG-347-E03_2717242166
AG-347-E03_2717242168
AG-347-E03_2717242169
AG-347-E03_2717242170
AG-347-E03_2717242171
AG-347-E03_2717242172
AG-347-E03_2717242176
AG-347-E03_2717242178
AG-347-E03_2717242180
AG-347-E03_2717242181
AG-347-E03_2717242182
AG-347-E03_2717242183
AG-347-E03_2717242184
AG-347-E03_2717242185
AG-347-E03_2717242186
AG-347-E03_2717242187
AG-347-E03_2717242188
AG-347-E03_2717242189
AG-347-E03_2717242190
AG-347-E03_2717242191
AG-347-E03_2717242192
AG-347-E03_2717242193
AG-347-E03_2717242194
AG-347-E03_2717242195
AG-347-E03_2717242196
AG-347-E03_2717242197
AG-347-E03_2717242199
AG-347-E03_2717242200
AG-347-E03_2717242201
AG-347-E03_2717242202
AG-347-E03_2717242203
AG-347-E03_2717242204
AG-347-E03_2717242205
AG-347-E03_2717242206
AG-347-E03_2717242207
AG-347-E03_2717242211
AG-347-E03_2717242218
AG-347-E03_2717242224
AG-347-E03_2717242227
AG-347-E03_2717242228
AG-347-E03_2717242230
AG-347-E03_2717242231
AG-347-E03_2717242233
AG-347-E03_2717242236
AG-347-E03_2717242238
AG-347-E03_2717242239
AG-347-E03_2717242241
AG-347-E03_2717242242
AG-347-E03_2717242243
AG-347-E03_2717242244
AG-347-E03_2717242245
AG-347-E03_2717242248
AG-347-E03_2717242252
AG-347-E03_2717242255
AG-347-E03_2717242258
AG-347-E03_2717242259
AG-347-E03_2717242263
AG-347-E03_2717242264
AG-347-E03_2717242266
AG-347-E03_2717242268
AG-347-E03_2717242269
AG-347-E03_2717242270
AG-347-E03_2717242280
AG-347-E03_2717242285
AG-347-E03_2717242292
AG-347-E03_2717242294
AG-347-E03_2717242297
AG-347-E03_2717242300
AG-347-E03_2717242302
AG-347-E03_2717242304
AG-347-E03_2717242310
AG-347-E03_2717242312
AG-347-E03_2717242313
AG-347-E03_2717242314
AG-347-E03_2717242316
AG-347-E03_2717242320
AG-347-E03_2717242322
AG-347-E03_2717242323
AG-347-E03_2717242324
AG-347-E03_2717242325
AG-347-E03_2717242326
AG-347-E03_2717242330
AG-347-E03_2717242331
AG-347-E03_2717242344
AG-347-E03_2717242350
AG-347-E03_2717242351
AG-347-E03_2717242352
AG-347-E03_2717242355
AG-347-E03_2717242371
AG-347-E03_2717242373
AG-347-E03_2717242376
AG-347-E03_2717242377
AG-347-E03_2717242378
AG-347-E03_2717242379
AG-347-E03_2717242382
AG-347-E03_2717242383
AG-347-E03_2717242385
AG-347-E03_2717242386
AG-347-E03_2717242387
AG-347-E03_2717242388
AG-347-E03_2717242404
AG-347-E03_2717242406
AG-347-E03_2717242410
AG-347-E03_2717242424
AG-347-E03_2717242444
AG-347-E03_2717242446
AG-347-E03_2717242449
AG-347-E03_2717242456
AG-347-E03_2717242461
AG-347-E03_2717242462
AG-347-E03_2717242468
AG-347-E03_2717242470
AG-347-E03_2717242471
AG-347-E03_2717242476
AG-347-E03_2717242478
AG-347-E03_2717242484
AG-347-E03_2717242485
AG-347-E03_2717242490
AG-347-E03_2717242491
AG-347-E03_2717242493
AG-347-E03_2717242496
AG-347-E03_2717242497
AG-347-E03_2717242501
AG-347-E03_2717242503
AG-347-E03_2717242504
AG-347-E03_2717242505
AG-347-E23_2717242516
AG-347-E23_2717242517
AG-347-E23_2717242518
AG-347-E23_2717242519
AG-347-E23_2717242525
AG-347-E23_2717242526
AG-347-E23_2717242530
AG-347-E23_2717242531
AG-347-E23_2717242538
AG-347-E23_2717242539
AG-347-E23_2717242540
AG-347-E23_2717242541
AG-347-E23_2717242542
AG-347-E23_2717242547
AG-347-E23_2717242549
AG-347-E23_2717242552
AG-347-E23_2717242553
AG-347-E23_2717242554
AG-347-E23_2717242555
AG-347-E23_2717242558
AG-347-E23_2717242560
AG-347-E23_2717242561
AG-347-E23_2717242562
AG-347-E23_2717242564
AG-347-E23_2717242565
AG-347-E23_2717242566
AG-347-E23_2717242567
AG-347-E23_2717242569
AG-347-E23_2717242571
AG-347-E23_2717242573
AG-347-E23_2717242576
AG-347-E23_2717242577
AG-347-E23_2717242578
AG-347-E23_2717242579
AG-347-E23_2717242580
AG-347-E23_2717242581
AG-347-E23_2717242582
AG-347-E23_2717242583
AG-347-E23_2717242585
AG-347-E23_2717242586
AG-347-E23_2717242587
AG-347-E23_2717242588
AG-347-E23_2717242589
AG-347-E23_2717242590
AG-347-E23_2717242593
AG-347-E23_2717242597
AG-347-E23_2717242599
AG-347-E23_2717242600
AG-347-E23_2717242605
AG-347-E23_2717242607
AG-347-E23_2717242608
AG-347-E23_2717242609
AG-347-E23_2717242610
AG-347-E23_2717242614
AG-347-E23_2717242616
AG-347-E23_2717242620
AG-347-E23_2717242624
AG-347-E23_2717242625
AG-347-E23_2717242630
AG-347-E23_2717242631
AG-347-E23_2717242633
AG-347-E23_2717242634
AG-347-E23_2717242635
AG-347-E23_2717242636
AG-347-E23_2717242640
AG-347-E23_2717242641
AG-347-E23_2717242645
AG-347-E23_2717242646
AG-347-E23_2717242647
AG-347-E23_2717242650
AG-347-E23_2717242654
AG-347-E23_2717242655
AG-347-E23_2717242658
AG-347-E23_2717242663
AG-347-E23_2717242664
AG-347-E23_2717242666
AG-347-E23_2717242667
AG-347-E23_2717242671
AG-347-E23_2717242675
AG-347-E23_2717242677
AG-347-E23_2717242678
AG-347-E23_2717242679
AG-347-E23_2717242682
AG-347-E23_2717242683
AG-347-E23_2717242684
AG-347-E23_2717242688
AG-347-E23_2717242690
AG-347-E23_2717242691
AG-347-E23_2717242697
AG-347-E23_2717242698
AG-347-E23_2717242699
AG-347-E23_2717242701
AG-347-E23_2717242704
AG-347-E23_2717242705
AG-347-E23_2717242708
AG-347-E23_2717242709
AG-347-E23_2717242711
AG-347-E23_2717242712
AG-347-E23_2717242713
AG-347-E23_2717242721
AG-347-E23_2717242741
AG-347-E23_2717242749
AG-347-E23_2717242754
AG-347-E23_2717242776
AG-347-E23_2717242797
AG-347-E23_2717242801
AG-347-E23_2717242802
AG-347-E23_2717242804
AG-347-E23_2717242805
AG-347-E23_2717242806
AG-347-E23_2717242809
AG-347-E23_2717242811
AG-347-E23_2717242815
AG-347-E23_2717242816
AG-347-E23_2717242818
AG-347-E23_2717242821
AG-347-E23_2717242822
AG-347-E23_2717242823
AG-347-E23_2717242831
AG-347-E23_2717242832
AG-347-E23_2717242833
AG-347-E23_2717242834
AG-347-E23_2717242835
AG-347-E23_2717242841
AG-347-E23_2717242842
AG-347-E23_2717242845
AG-347-E23_2717242849
AG-347-E23_2717242850
AG-347-E23_2717242851
AG-347-E23_2717242853
AG-347-E23_2717242893
AG-347-E23_2717242894
AG-347-E23_2717242896
AG-347-E23_2717242897
AG-347-E23_2717242898
AG-347-E23_2717242899
AG-347-E23_2717242902
AG-347-E23_2717242903
AG-347-E23_2717242906
AG-347-E23_2717242910
AG-347-E23_2717242911
AG-347-E23_2717242912
AG-347-E23_2717242913
AG-347-E23_2717242914
AG-347-E23_2717242915
AG-347-E23_2717242917
AG-347-E23_2717242918
AG-347-E23_2717242919
AG-347-E23_2717242921
AG-347-E23_2717242922
AG-347-E23_2717242924
AG-347-E23_2717242925
AG-347-E23_2717242926
AG-347-E23_2717242927
AG-347-E23_2717242928
AG-347-E23_2717242932
AG-347-E23_2717242933
AG-347-E23_2717242936
AG-347-E23_2717242941
AG-347-E23_2717242943
AG-347-E23_2717242945
AG-347-E23_2717242946
AG-347-E23_2717242947
AG-347-E23_2717242948
AG-347-E23_2717242950
AG-347-E23_2717242951
AG-347-E23_2717242952
AG-347-E23_2717242953
AG-347-E23_2717242954
AG-347-E23_2717242956
AG-347-E23_2717242963
AG-347-E23_2717242964
AG-347-E23_2717242965
AG-347-E23_2717242967
AG-347-E23_2717242969
AG-347-E23_2717242970
AG-347-E23_2717242971
AG-347-E23_2717242972
AG-347-E23_2717242973
AG-347-E23_2717242974
AG-347-E23_2717242975
AG-347-E23_2717242977
AG-347-E23_2717242982
AG-347-E23_2717242986
AG-347-E23_2717242987
AG-347-E23_2717242995
AG-347-E23_2717242997
AG-347-E23_2717242999
AG-347-E23_2717243000
AG-347-E23_2717243001
AG-347-E23_2717243002
AG-347-E23_2717243003
AG-347-E23_2717243004
AG-347-E23_2717243005
AG-347-E23_2717243007
AG-347-E23_2717243008
AG-347-E23_2717243009
AG-347-E23_2717243010
AG-347-E23_2717243011
AG-347-E23_2717243012
AG-347-E23_2717243013
AG-347-E23_2717243014
AG-347-E23_2717243015
AG-347-E23_2717243016
AG-347-E23_2717243017
AG-347-E23_2717243019
AG-347-E23_2717243020
AG-347-E23_2717243021
AG-347-E23_2717243022
AG-347-E23_2717243023
AG-347-E23_2717243024
AG-347-E23_2717243025
AG-347-E23_2717243026
AG-347-E23_2717243027
AG-347-E23_2717243030
AG-347-E23_2717243037
AG-347-E23_2717243041
AG-347-E23_2717243044
AG-347-E23_2717243046
AG-347-E23_2717243047
AG-347-E23_2717243050
AG-347-E23_2717243083
AG-347-E23_2717243104
AG-347-E23_2717243107
AG-347-E23_2717243110
AG-347-E23_2717243112
AG-347-E23_2717243115
AG-347-E23_2717243117
AG-347-E23_2717243121
AG-347-E23_2717243123
AG-347-E23_2717243124
AG-347-E23_2717243126
AG-347-E23_2717243127
AG-347-E23_2717243128
AG-347-E23_2717243130
AG-347-E23_2717243132
AG-347-E23_2717243133
AG-347-E23_2717243139
AG-347-E23_2717243140
AG-347-E23_2717243144
AG-347-E23_2717243147
AG-347-E23_2717243148
AG-347-E23_2717243150
AG-347-E23_2717243151
AG-347-E23_2717243155
AG-347-E23_2717243156
AG-347-E23_2717243158
AG-347-E23_2717243160
AG-347-E23_2717243161
AG-347-E23_2717243162
AG-347-E23_2717243164
AG-347-E23_2717243166
AG-347-E23_2717243168
AG-347-E23_2717243173
AG-347-E23_2717243175
AG-347-E23_2717243212
AG-347-E23_2717243226
AG-347-E23_2717243227
AG-347-E23_2717243228
AG-347-E23_2717243229
AG-347-E23_2717243230
AG-347-E23_2717243233
AG-347-E23_2717243235
AG-347-E23_2717243236
AG-347-E23_2717243237
AG-347-E23_2717243239
AG-347-E23_2717243240
AG-347-E23_2717243242
AG-347-E23_2717243243
AG-347-E23_2717243244
AG-347-E23_2717243245
AG-347-E23_2717243246
AG-347-E23_2717243247
AG-347-E23_2717243248
AG-347-E23_2717243249
AG-347-E23_2717243251
AG-347-E23_2717243260
AG-347-E23_2717243265
AG-347-E23_2717243267
AG-347-E23_2717243268
AG-347-E23_2717243269
AG-347-E23_2717243270
AG-347-E23_2717243271
AG-347-E23_2717243274
AG-347-E23_2717243275
AG-347-E23_2717243282
AG-347-E23_2717243287
AG-347-E23_2717243296
AG-347-E23_2717243301
AG-347-E23_2717243302
AG-347-E23_2717243303
AG-347-E23_2717243304
AG-347-E23_2717243308
AG-347-E23_2717243311
AG-347-E23_2717243312
AG-347-E23_2717243313
AG-347-E23_2717243315
AG-347-E23_2717243316
AG-347-E23_2717243322
AG-347-E23_2717243324
AG-347-E23_2717243331
AG-347-E23_2717243334
AG-347-E23_2717243336
AG-347-E23_2717243342
AG-347-E23_2717243347
AG-347-E23_2717243351
AG-347-E23_2717243356
AG-347-E23_2717243358
AG-347-E23_2717243365
AG-347-E23_2717243366
AG-347-E23_2717243367
AG-347-E23_2717243368
AG-347-E23_2717243369
AG-347-E23_2717243378
AG-347-E23_2717243379
AG-347-E23_2717243382
AG-347-E23_2717243383
AG-347-E23_2717243384
AG-347-E23_2717243387
AG-347-E23_2717243389
AG-347-E23_2717243390
AG-347-E23_2717243391
AG-347-E23_2717243392
AG-347-E23_2717243394
AG-347-E23_2717243396
AG-347-E23_2717243397
AG-347-E23_2717243398
AG-347-E23_2717243400
AG-347-E23_2717243402
AG-347-E23_2717243404
AG-347-E23_2717243407
AG-347-E23_2717243408
AG-347-E23_2717243409
AG-347-E23_2717243411
AG-347-E23_2717243421
AG-347-E23_2717243423
AG-347-E23_2717243446
AG-347-E23_2717243454
AG-347-E23_2717243473
AG-347-E23_2717243474
AG-347-E23_2717243486
AG-347-E23_2717243488
AG-347-E23_2717243489
AG-347-E23_2717243490
AG-347-E23_2717243491
AG-347-E23_2717243493
AG-347-E23_2717243498
AG-347-E23_2717243499
AG-347-E23_2717243501
AG-347-E23_2717243505
AG-347-E23_2717243508
AG-347-E23_2717243509
AG-347-E23_2717243515
AG-347-E23_2717243517
AG-347-E23_2717243519
AG-347-E23_2717243521
AG-347-E23_2717243522
AG-347-E23_2717243527
AG-347-E23_2717243530
AG-347-E23_2717243531
AG-347-E23_2717243533
AG-347-E23_2717243534
AG-347-E23_2717243536
AG-347-E23_2717243537
AG-347-E23_2717243538
AG-347-E23_2717243540
AG-347-E23_2717243541
AG-347-E23_2717243542
AG-347-E23_2717243543
AG-347-E23_2717243545
AG-347-E23_2717243547
AG-347-E23_2717243549
AG-347-E23_2717243553
AG-347-E23_2717243558
AG-347-E23_2717243559
AG-347-E23_2717243560
AG-347-E23_2717243565
AG-347-E23_2717243574
AG-347-E23_2717243575
AG-347-E23_2717243589
AG-347-E23_2717243591
AG-347-E23_2717243594
AG-347-E23_2717243595
AG-347-E23_2717243597
AG-347-E23_2717243598
AG-347-E23_2717243600
AG-347-E23_2717243602
AG-347-E23_2717243603
AG-347-E23_2717243604
AG-347-E23_2717243608
AG-347-E23_2717243609
AG-347-E23_2717243628
AG-347-E23_2717243644
AG-347-E23_2717243647
AG-347-E23_2717243648
AG-347-E23_2717243649
AG-347-E23_2717243655
AG-347-E23_2717243675
AG-347-E23_2717243676
AG-347-E23_2717243677
AG-347-E23_2717243696
AG-347-E23_2717243700
AG-347-E23_2717243704
AG-347-E23_2717243708
AG-347-E23_2717243709
AG-347-E23_2717243711
AG-347-E23_2717243712
AG-347-E23_2717243713
AG-347-E23_2717243715
AG-347-E23_2717243716
AG-347-E23_2717243720
AG-347-E23_2717243722
AG-347-E23_2717243725
AG-347-E23_2717243726
AG-347-E23_2717243727
AG-347-E23_2717243729
AG-347-E23_2717243731
AG-347-E23_2717243733
AG-347-E23_2717243734
AG-347-E23_2717243736
AG-347-E23_2717243738
AG-347-E23_2717243739
AG-347-E23_2717243740
AG-347-E23_2717243744
AG-347-E23_2717243750
AG-347-E23_2717243753
AG-347-E23_2717243758
AG-347-E23_2717243773
AG-347-E23_2717243779
AG-347-E23_2717243781
AG-347-E23_2717243783
AG-347-E23_2717243784
AG-347-E23_2717243786
AG-347-E23_2717243788
AG-347-E23_2717243789
AG-347-E23_2717243790
AG-347-E23_2717243814
AG-347-E23_2717243833
AG-347-E23_2717243837
AG-347-E23_2717243854
AG-347-E23_2717243856
AG-347-E23_2717243857
AG-347-E23_2717243858
AG-347-E23_2717243862
AG-347-E23_2717243866
AG-347-E23_2717243867
AG-347-E23_2717243872
AG-347-E23_2717243873
AG-347-E23_2717243874
AG-347-E23_2717243875
AG-347-E23_2717243876
AG-347-E23_2717243878
AG-347-E23_2717243879
AG-347-E23_2717243891
AG-347-E23_2717243895
AG-347-E23_2717243902
AG-347-E23_2717243909
AG-347-E23_2717243911
AG-347-E23_2717243912
AG-347-E23_2717243914
AG-347-E23_2717243937
AG-347-E23_2717243939
AG-347-E23_2717243942
AG-347-E23_2717243943
AG-347-E23_2717243944
AG-347-E23_2717243948
AG-347-E23_2717243949
AG-347-E23_2717243950
AG-347-E23_2717243952
AG-347-E23_2717243959
AG-347-E23_2717243960
AG-347-E23_2717243963
AG-347-E23_2717243965
AG-347-E23_2717243970
AG-347-E23_2717243971
AG-347-E23_2717243972
AG-347-E23_2717243973
AG-347-E23_2717243974
AG-347-E23_2717243976
AG-347-E23_2717243979
AG-347-E23_2717243980
AG-347-E23_2717243981
AG-347-E23_2717243988
AG-347-E23_2717243989
AG-347-E23_2717243990
AG-347-E23_2717243991
AG-347-E23_2717243992
AG-347-E23_2717243993
AG-347-E23_2717243997
AG-347-E23_2717243999
AG-347-E23_2717244000
AG-347-E23_2717244002
AG-347-E23_2717244004
AG-347-E23_2717244011
AG-347-E23_2717244015
AG-347-E23_2717244016
AG-347-E23_2717244017
AG-347-E23_2717244022
AG-347-E23_2717244023
AG-347-E23_2717244026
AG-347-E23_2717244027
AG-347-E23_2717244028
AG-347-E23_2717244030
AG-347-E23_2717244031
AG-347-E23_2717244033
AG-347-E23_2717244035
AG-347-E23_2717244037
AG-347-E23_2717244040
AG-347-E23_2717244041
AG-347-E23_2717244043
AG-347-E23_2717244044
AG-347-E23_2717244046
AG-347-E23_2717244047
AG-347-E23_2717244049
AG-347-E23_2717244052
AG-347-E23_2717244053
AG-347-E23_2717244056
AG-347-E23_2717244062
AG-347-E23_2717244064
AG-347-E23_2717244065
AG-347-E23_2717244066
AG-347-E23_2717244067
AG-347-E23_2717244068
AG-347-E23_2717244075
AG-347-E23_2717244080
AG-347-E23_2717244085
AG-347-E23_2717244086
AG-347-E23_2717244087
AG-347-E23_2717244090
AG-347-E23_2717244092
AG-347-E23_2717244093
AG-347-E23_2717244095
AG-347-E23_2717244096
AG-347-E23_2717244097
AG-347-E23_2717244100
AG-347-E23_2717244101
AG-347-E23_2717244102
AG-347-E23_2717244105
AG-347-E23_2717244106
AG-347-E23_2717244107
AG-347-E23_2717244108
AG-347-E23_2717244109
AG-347-E23_2717244114
AG-347-E23_2717244116
AG-347-E23_2717244118
AG-347-E23_2717244123
AG-347-E23_2717244126
AG-347-E23_2717244128
AG-347-E23_2717244130
AG-347-E23_2717244133
AG-347-E23_2717244134
AG-347-E23_2717244135
AG-347-E23_2717244136
AG-347-E23_2717244137
AG-347-E23_2717244139
AG-347-E23_2717244140
AG-347-E23_2717244142
AG-347-E23_2717244145
AG-347-E23_2717244147
AG-347-E23_2717244148
AG-347-E23_2717244150
AG-347-E23_2717244151
AG-347-E23_2717244154
AG-347-E23_2717244156
AG-347-E23_2717244160
AG-347-E23_2717244161
AG-347-E23_2717244164
AG-347-E23_2717244166
AG-347-E23_2717244167
AG-347-E23_2717244168
AG-347-E23_2717244171
AG-347-E23_2717244173
AG-347-E23_2717244175
AG-347-E23_2717244178
AG-347-E23_2717244179
AG-347-E23_2717244186
AG-347-E23_2717244194
AG-347-E23_2717244196
AG-347-E23_2717244197
AG-347-E23_2717244202
AG-347-E23_2717244204
AG-347-E23_2717244206
AG-347-E23_2717244207
AG-347-E23_2717244211
AG-347-E23_2717244212
AG-347-E23_2717244215
AG-347-E23_2717244216
AG-347-E23_2717244217
AG-347-E23_2717244218
AG-347-E23_2717244221
AG-347-E23_2717244222
AG-347-E23_2717244223
AG-347-E23_2717244224
AG-347-E23_2717244225
AG-347-E23_2717244227
AG-347-E23_2717244228
AG-347-E23_2717244233
AG-347-E23_2717244238
AG-347-E23_2717244242
AG-347-E23_2717244255
AG-347-E23_2717244256
AG-347-E23_2717244257
AG-347-E23_2717244258
AG-347-E23_2717244263
AG-347-E23_2717244265
AG-347-E23_2717244272
AG-347-E23_2717244277
AG-347-E23_2717244280
AG-347-E23_2717244282
AG-347-E23_2717244286
AG-347-E23_2717244295
AG-347-E23_2717244299
AG-347-E23_2717244300
AG-347-E23_2717244301
AG-347-E23_2717244302
AG-347-E23_2717244303
AG-347-E23_2717244307
AG-347-E23_2717244308
AG-347-G18_2667831789
AG-347-G18_2667831790
AG-347-G18_2667831791
AG-347-G18_2667831795
AG-347-G18_2667831798
AG-347-G18_2667831799
AG-347-G18_2667831806
AG-347-G18_2667831807
AG-347-G18_2667831808
AG-347-G18_2667831809
AG-347-G18_2667831810
AG-347-G18_2667831816
AG-347-G18_2667831817
AG-347-G18_2667831820
AG-347-G18_2667831822
AG-347-G18_2667831823
AG-347-G18_2667831827
AG-347-G18_2667831829
AG-347-G18_2667831832
AG-347-G18_2667831833
AG-347-G18_2667831834
AG-347-G18_2667831836
AG-347-G18_2667831837
AG-347-G18_2667831841
AG-347-G18_2667831859
AG-347-G18_2667831864
AG-347-G18_2667831873
AG-347-G18_2667831892
AG-347-G18_2667831900
AG-347-G18_2667831901
AG-347-G18_2667831902
AG-347-G18_2667831904
AG-347-G18_2667831905
AG-347-G18_2667831909
AG-347-G18_2667831910
AG-347-G18_2667831913
AG-347-G18_2667831915
AG-347-G18_2667831916
AG-347-G18_2667831917
AG-347-G18_2667831923
AG-347-G18_2667831924
AG-347-G18_2667831926
AG-347-G18_2667831930
AG-347-G18_2667831931
AG-347-G18_2667831932
AG-347-G18_2667831935
AG-347-G18_2667831936
AG-347-G18_2667831937
AG-347-G18_2667831939
AG-347-G18_2667831943
AG-347-G18_2667831947
AG-347-G18_2667831948
AG-347-G18_2667831950
AG-347-G18_2667831951
AG-347-G18_2667831956
AG-347-G18_2667831959
AG-347-G18_2667831960
AG-347-G18_2667831964
AG-347-G18_2667831967
AG-347-G18_2667831968
AG-347-G18_2667831969
AG-347-G18_2667831973
AG-347-G18_2667831974
AG-347-G18_2667831978
AG-347-G18_2667831979
AG-347-G18_2667831980
AG-347-G18_2667831981
AG-347-G18_2667831983
AG-347-G18_2667831984
AG-347-G18_2667831989
AG-347-G18_2667831990
AG-347-G18_2667831994
AG-347-G18_2667831998
AG-347-G18_2667832000
AG-347-G18_2667832004
AG-347-G18_2667832005
AG-347-G18_2667832006
AG-347-G18_2667832007
AG-347-G18_2667832010
AG-347-G18_2667832015
AG-347-G18_2667832016
AG-347-G18_2667832018
AG-347-G18_2667832022
AG-347-G18_2667832025
AG-347-G18_2667832026
AG-347-G18_2667832027
AG-347-G18_2667832028
AG-347-G18_2667832029
AG-347-G18_2667832030
AG-347-G18_2667832032
AG-347-G18_2667832033
AG-347-G18_2667832034
AG-347-G18_2667832035
AG-347-G18_2667832036
AG-347-G18_2667832037
AG-347-G18_2667832038
AG-347-G18_2667832039
AG-347-G18_2667832042
AG-347-G18_2667832044
AG-347-G18_2667832046
AG-347-G18_2667832048
AG-347-G18_2667832049
AG-347-G18_2667832050
AG-347-G18_2667832051
AG-347-G18_2667832053
AG-347-G18_2667832054
AG-347-G18_2667832055
AG-347-G18_2667832057
AG-347-G18_2667832060
AG-347-G18_2667832061
AG-347-G18_2667832062
AG-347-G18_2667832063
AG-347-G18_2667832066
AG-347-G18_2667832068
AG-347-G18_2667832073
AG-347-G18_2667832074
AG-347-G18_2667832075
AG-347-G18_2667832076
AG-347-G18_2667832077
AG-347-G18_2667832084
AG-347-G18_2667832085
AG-347-G18_2667832089
AG-347-G18_2667832090
AG-347-G18_2667832096
AG-347-G18_2667832097
AG-347-G18_2667832098
AG-347-G18_2667832099
AG-347-G18_2667832101
AG-347-G18_2667832102
AG-347-G18_2667832103
AG-347-G18_2667832104
AG-347-G18_2667832111
AG-347-G18_2667832113
AG-347-G18_2667832118
AG-347-G18_2667832122
AG-347-G18_2667832127
AG-347-G18_2667832133
AG-347-G18_2667832135
AG-347-G18_2667832139
AG-347-G18_2667832146
AG-347-G18_2667832148
AG-347-G18_2667832154
AG-347-G18_2667832155
AG-347-G18_2667832157
AG-347-G18_2667832158
AG-347-G18_2667832159
AG-347-G18_2667832162
AG-347-G18_2667832166
AG-347-G18_2667832167
AG-347-G18_2667832168
AG-347-G18_2667832169
AG-347-G18_2667832174
AG-347-G18_2667832183
AG-347-G18_2667832188
AG-347-G18_2667832193
AG-347-G18_2667832194
AG-347-G18_2667832197
AG-347-G18_2667832198
AG-347-G18_2667832199
AG-347-G18_2667832200
AG-347-G18_2667832203
AG-347-G18_2667832205
AG-347-G18_2667832209
AG-347-G18_2667832218
AG-347-G18_2667832220
AG-347-G18_2667832221
AG-347-G18_2667832222
AG-347-G18_2667832223
AG-347-G18_2667832224
AG-347-G18_2667832225
AG-347-G18_2667832226
AG-347-G18_2667832227
AG-347-G18_2667832229
AG-347-G18_2667832230
AG-347-G18_2667832232
AG-347-G18_2667832233
AG-347-G18_2667832234
AG-347-G18_2667832236
AG-347-G18_2667832239
AG-347-G18_2667832240
AG-347-G18_2667832241
AG-347-G18_2667832242
AG-347-G18_2667832243
AG-347-G18_2667832245
AG-347-G18_2667832246
AG-347-G18_2667832249
AG-347-G18_2667832250
AG-347-G18_2667832251
AG-347-G18_2667832253
AG-347-G18_2667832255
AG-347-G18_2667832262
AG-347-G18_2667832263
AG-347-G18_2667832266
AG-347-G18_2667832268
AG-347-G18_2667832270
AG-347-G18_2667832273
AG-347-G18_2667832274
AG-347-G18_2667832275
AG-347-G18_2667832277
AG-347-G18_2667832280
AG-347-G18_2667832282
AG-347-G18_2667832283
AG-347-G18_2667832284
AG-347-G18_2667832286
AG-347-G18_2667832287
AG-347-G18_2667832288
AG-347-G18_2667832289
AG-347-G18_2667832290
AG-347-G18_2667832293
AG-347-G18_2667832294
AG-347-G18_2667832295
AG-347-G18_2667832296
AG-347-G18_2667832298
AG-347-G18_2667832300
AG-347-G18_2667832304
AG-347-G18_2667832305
AG-347-G18_2667832307
AG-347-G18_2667832308
AG-347-G18_2667832310
AG-347-G18_2667832311
AG-347-G18_2667832312
AG-347-G18_2667832313
AG-347-G18_2667832314
AG-347-G18_2667832315
AG-347-G18_2667832316
AG-347-G18_2667832325
AG-347-G18_2667832326
AG-347-G18_2667832329
AG-347-G18_2667832330
AG-347-G18_2667832331
AG-347-G18_2667832334
AG-347-G18_2667832336
AG-347-G18_2667832337
AG-347-G18_2667832338
AG-347-G18_2667832339
AG-347-G18_2667832341
AG-347-G18_2667832343
AG-347-G18_2667832344
AG-347-G18_2667832345
AG-347-G18_2667832347
AG-347-G18_2667832349
AG-347-G18_2667832351
AG-347-G18_2667832354
AG-347-G18_2667832355
AG-347-G18_2667832356
AG-347-G18_2667832358
AG-347-G18_2667832368
AG-347-G18_2667832370
AG-347-G18_2667832394
AG-347-G18_2667832422
AG-347-G18_2667832423
AG-347-G18_2667832455
AG-347-G18_2667832456
AG-347-G18_2667832458
AG-347-G18_2667832459
AG-347-G18_2667832460
AG-347-G18_2667832461
AG-347-G18_2667832464
AG-347-G18_2667832465
AG-347-G18_2667832468
AG-347-G18_2667832472
AG-347-G18_2667832473
AG-347-G18_2667832474
AG-347-G18_2667832475
AG-347-G18_2667832476
AG-347-G18_2667832477
AG-347-G18_2667832479
AG-347-G18_2667832480
AG-347-G18_2667832481
AG-347-G18_2667832483
AG-347-G18_2667832484
AG-347-G18_2667832486
AG-347-G18_2667832487
AG-347-G18_2667832488
AG-347-G18_2667832489
AG-347-G18_2667832490
AG-347-G18_2667832491
AG-347-G18_2667832495
AG-347-G18_2667832496
AG-347-G18_2667832499
AG-347-G18_2667832504
AG-347-G18_2667832506
AG-347-G18_2667832508
AG-347-G18_2667832509
AG-347-G18_2667832510
AG-347-G18_2667832511
AG-347-G18_2667832513
AG-347-G18_2667832514
AG-347-G18_2667832515
AG-347-G18_2667832516
AG-347-G18_2667832517
AG-347-G18_2667832519
AG-347-G18_2667832526
AG-347-G18_2667832527
AG-347-G18_2667832528
AG-347-G18_2667832530
AG-347-G18_2667832532
AG-347-G18_2667832533
AG-347-G18_2667832534
AG-347-G18_2667832535
AG-347-G18_2667832536
AG-347-G18_2667832537
AG-347-G18_2667832538
AG-347-G18_2667832540
AG-347-G18_2667832545
AG-347-G18_2667832559
AG-347-G18_2667832563
AG-347-G18_2667832566
AG-347-G18_2667832570
AG-347-G18_2667832574
AG-347-G18_2667832585
AG-347-G18_2667832597
AG-347-G18_2667832598
AG-347-G18_2667832601
AG-347-G18_2667832603
AG-347-G18_2667832604
AG-347-G18_2667832606
AG-347-G18_2667832607
AG-347-G18_2667832617
AG-347-G18_2667832618
AG-347-G18_2667832624
AG-347-G18_2667832626
AG-347-G18_2667832628
AG-347-G18_2667832629
AG-347-G18_2667832631
AG-347-G18_2667832634
AG-347-G18_2667832636
AG-347-G18_2667832637
AG-347-G18_2667832638
AG-347-G18_2667832640
AG-347-G18_2667832647
AG-347-G18_2667832654
AG-347-G18_2667832658
AG-347-G18_2667832665
AG-347-G18_2667832666
AG-347-G18_2667832667
AG-347-G18_2667832669
AG-347-G18_2667832670
AG-347-G18_2667832671
AG-347-G18_2667832672
AG-347-G18_2667832676
AG-347-G18_2667832677
AG-347-G18_2667832681
AG-347-G18_2667832685
AG-347-G18_2667832686
AG-347-G18_2667832687
AG-347-G18_2667832689
AG-347-G18_2667832705
AG-347-G18_2667832706
AG-347-G18_2667832708
AG-347-G18_2667832710
AG-347-G18_2667832711
AG-347-G18_2667832712
AG-347-G18_2667832714
AG-347-G18_2667832722
AG-347-G18_2667832754
AG-347-G18_2667832769
AG-347-G18_2667832773
AG-347-G18_2667832790
AG-347-G18_2667832814
AG-347-G18_2667832815
AG-347-G18_2667832816
AG-347-G18_2667832818
AG-347-G18_2667832820
AG-347-G18_2667832821
AG-347-G18_2667832823
AG-347-G18_2667832825
AG-347-G18_2667832831
AG-347-G18_2667832846
AG-347-G18_2667832848
AG-347-G18_2667832858
AG-347-G18_2667832864
AG-347-G18_2667832869
AG-347-G18_2667832873
AG-347-G18_2667832880
AG-347-G18_2667832882
AG-347-G18_2667832884
AG-347-G18_2667832885
AG-347-G18_2667832887
AG-347-G18_2667832891
AG-347-G18_2667832892
AG-347-G18_2667832893
AG-347-G18_2667832894
AG-347-G18_2667832895
AG-347-G18_2667832896
AG-347-G18_2667832903
AG-347-G18_2667832904
AG-347-G18_2667832905
AG-347-G18_2667832908
AG-347-G18_2667832910
AG-347-G18_2667832911
AG-347-G18_2667832912
AG-347-G18_2667832913
AG-347-G18_2667832914
AG-347-G18_2667832919
AG-347-G18_2667832923
AG-347-G18_2667832924
AG-347-G18_2667832925
AG-347-G18_2667832930
AG-347-G18_2667832931
AG-347-G18_2667832934
AG-347-G18_2667832935
AG-347-G18_2667832936
AG-347-G18_2667832938
AG-347-G18_2667832939
AG-347-G18_2667832941
AG-347-G18_2667832943
AG-347-G18_2667832945
AG-347-G18_2667832948
AG-347-G18_2667832949
AG-347-G18_2667832951
AG-347-G18_2667832952
AG-347-G18_2667832954
AG-347-G18_2667832955
AG-347-G18_2667832957
AG-347-G18_2667832960
AG-347-G18_2667832961
AG-347-G18_2667832964
AG-347-G18_2667832969
AG-347-G18_2667832973
AG-347-G18_2667832975
AG-347-G18_2667832983
AG-347-G18_2667832984
AG-347-G18_2667833000
AG-347-G18_2667833002
AG-347-G18_2667833003
AG-347-G18_2667833004
AG-347-G18_2667833005
AG-347-G18_2667833007
AG-347-G18_2667833012
AG-347-G18_2667833013
AG-347-G18_2667833015
AG-347-G18_2667833019
AG-347-G18_2667833022
AG-347-G18_2667833023
AG-347-G18_2667833030
AG-347-G18_2667833032
AG-347-G18_2667833034
AG-347-G18_2667833036
AG-347-G18_2667833037
AG-347-G18_2667833041
AG-347-G18_2667833044
AG-347-G18_2667833045
AG-347-G18_2667833047
AG-347-G18_2667833048
AG-347-G18_2667833050
AG-347-G18_2667833051
AG-347-G18_2667833052
AG-347-G18_2667833054
AG-347-G18_2667833055
AG-347-G18_2667833056
AG-347-G18_2667833057
AG-347-G18_2667833059
AG-347-G18_2667833061
AG-347-G18_2667833063
AG-347-G18_2667833067
AG-347-G18_2667833072
AG-347-G18_2667833073
AG-347-G18_2667833074
AG-347-G18_2667833097
AG-347-G18_2667833110
AG-347-G18_2667833113
AG-347-G18_2667833114
AG-347-G18_2667833115
AG-347-G18_2667833121
AG-347-G18_2667833140
AG-347-G18_2667833141
AG-347-G18_2667833142
AG-347-G18_2667833149
AG-347-G18_2667833152
AG-347-G18_2667833153
AG-347-G18_2667833155
AG-347-G18_2667833156
AG-347-G18_2667833158
AG-347-G18_2667833161
AG-347-G18_2667833163
AG-347-G18_2667833164
AG-347-G18_2667833166
AG-347-G18_2667833167
AG-347-G18_2667833168
AG-347-G18_2667833169
AG-347-G18_2667833170
AG-347-G18_2667833173
AG-347-G18_2667833175
AG-347-G18_2667833177
AG-347-G18_2667833180
AG-347-G18_2667833185
AG-347-G18_2667833187
AG-347-G18_2667833189
AG-347-G18_2667833192
AG-347-G18_2667833195
AG-347-G18_2667833197
AG-347-G18_2667833204
AG-347-G18_2667833211
AG-347-G18_2667833214
AG-347-G18_2667833216
AG-347-G18_2667833222
AG-347-G18_2667833224
AG-347-G18_2667833226
AG-347-G18_2667833228
AG-347-G18_2667833230
AG-347-G18_2667833234
AG-347-G18_2667833235
AG-347-G18_2667833236
AG-347-G18_2667833257
AG-347-G18_2667833261
AG-347-G18_2667833265
AG-347-G18_2667833269
AG-347-G18_2667833270
AG-347-G18_2667833272
AG-347-G18_2667833273
AG-347-G18_2667833274
AG-347-G18_2667833276
AG-347-G18_2667833277
AG-347-G18_2667833281
AG-347-G18_2667833283
AG-347-G18_2667833286
AG-347-G18_2667833287
AG-347-G18_2667833288
AG-347-G18_2667833290
AG-347-G18_2667833292
AG-347-G18_2667833294
AG-347-G18_2667833295
AG-347-G18_2667833297
AG-347-G18_2667833299
AG-347-G18_2667833300
AG-347-G18_2667833301
AG-347-G18_2667833319
AG-347-G18_2667833320
AG-347-G18_2667833324
AG-347-G18_2667833325
AG-347-G18_2667833326
AG-347-G18_2667833328
AG-347-G18_2667833330
AG-347-G18_2667833331
AG-347-G18_2667833333
AG-347-G18_2667833334
AG-347-G18_2667833337
AG-347-G18_2667833339
AG-347-G18_2667833350
AG-347-G18_2667833351
AG-347-G18_2667833360
AG-347-G18_2667833366
AG-347-G18_2667833376
AG-347-G18_2667833377
AG-347-G18_2667833378
AG-347-G18_2667833380
AG-347-G18_2667833382
AG-347-G18_2667833383
AG-347-G18_2667833387
AG-347-G18_2667833388
AG-347-G18_2667833390
AG-347-G18_2667833391
AG-347-G18_2667833394
AG-347-G18_2667833398
AG-347-G18_2667833399
AG-347-G18_2667833405
AG-347-G18_2667833406
AG-347-G18_2667833408
AG-347-G18_2667833410
AG-347-G18_2667833411
AG-347-G18_2667833412
AG-347-G18_2667833414
AG-347-G18_2667833415
AG-347-G18_2667833417
AG-347-G18_2667833421
AG-347-G18_2667833423
AG-347-G18_2667833430
AG-347-G18_2667833432
AG-347-G18_2667833433
AG-347-G18_2667833434
AG-347-G18_2667833436
AG-347-G18_2667833440
AG-347-G18_2667833442
AG-347-G18_2667833443
AG-347-G18_2667833444
AG-347-G18_2667833445
AG-347-G18_2667833446
AG-347-G18_2667833449
AG-347-G18_2667833450
AG-347-G18_2667833451
AG-347-G18_2667833453
AG-347-G18_2667833455
AG-347-G18_2667833456
AG-347-G18_2667833457
AG-347-G18_2667833458
AG-347-G18_2667833459
AG-347-G18_2667833462
AG-347-G18_2667833466
AG-347-G18_2667833468
AG-347-G18_2667833472
AG-347-G18_2667833475
AG-347-G18_2667833481
AG-347-G18_2667833483
AG-347-G18_2667833484
AG-347-G18_2667833485
AG-347-G18_2667833488
AG-347-G18_2667833490
AG-347-G18_2667833491
AG-347-G18_2667833493
AG-347-G18_2667833494
AG-347-G18_2667833495
AG-347-G18_2667833498
AG-347-G18_2667833499
AG-347-G18_2667833500
AG-347-G18_2667833503
AG-347-G18_2667833504
AG-347-G18_2667833505
AG-347-G18_2667833506
AG-347-G18_2667833507
AG-347-G18_2667833511
AG-347-G18_2667833513
AG-347-G18_2667833514
AG-347-G18_2667833516
AG-347-G18_2667833517
AG-347-G18_2667833518
AG-347-G18_2667833519
AG-347-G18_2667833520
AG-347-G18_2667833521
AG-347-G18_2667833522
AG-347-G18_2667833523
AG-347-G18_2667833524
AG-347-G18_2667833528
AG-347-G18_2667833535
AG-347-G18_2667833539
AG-347-G18_2667833542
AG-347-G18_2667833544
AG-347-G18_2667833546
AG-347-G18_2667833548
AG-347-G18_2667833550
AG-347-G18_2667833555
AG-347-G18_2667833557
AG-347-G18_2667833569
AG-347-G18_2667833605
AG-347-G18_2667833614
AG-347-G18_2667833615
AG-347-G18_2667833616
AG-347-G18_2667833634
AG-347-G18_2667833637
AG-347-G18_2667833638
AG-347-G18_2667833643
AG-347-G18_2667833644
AG-347-G18_2667833648
AG-347-G18_2667833650
AG-347-G18_2667833652
AG-347-G18_2667833653
AG-347-G18_2667833654
AG-347-G18_2667833656
AG-347-G18_2667833657
AG-347-G18_2667833658
AG-347-G18_2667833659
AG-347-G18_2667833668
AG-347-G18_2667833669
AG-347-G20_2667833673
AG-347-G20_2667833679
AG-347-G20_2667833682
AG-347-G20_2667833686
AG-347-G20_2667833688
AG-347-G20_2667833692
AG-347-G20_2667833695
AG-347-G20_2667833696
AG-347-G20_2667833697
AG-347-G20_2667833698
AG-347-G20_2667833699
AG-347-G20_2667833701
AG-347-G20_2667833703
AG-347-G20_2667833704
AG-347-G20_2667833705
AG-347-G20_2667833708
AG-347-G20_2667833709
AG-347-G20_2667833710
AG-347-G20_2667833711
AG-347-G20_2667833712
AG-347-G20_2667833714
AG-347-G20_2667833718
AG-347-G20_2667833720
AG-347-G20_2667833721
AG-347-G20_2667833722
AG-347-G20_2667833724
AG-347-G20_2667833730
AG-347-G20_2667833731
AG-347-G20_2667833732
AG-347-G20_2667833736
AG-347-G20_2667833739
AG-347-G20_2667833740
AG-347-G20_2667833746
AG-347-G20_2667833747
AG-347-G20_2667833748
AG-347-G20_2667833749
AG-347-G20_2667833750
AG-347-G20_2667833756
AG-347-G20_2667833757
AG-347-G20_2667833760
AG-347-G20_2667833762
AG-347-G20_2667833763
AG-347-G20_2667833767
AG-347-G20_2667833769
AG-347-G20_2667833772
AG-347-G20_2667833773
AG-347-G20_2667833774
AG-347-G20_2667833776
AG-347-G20_2667833777
AG-347-G20_2667833781
AG-347-G20_2667833807
AG-347-G20_2667833813
AG-347-G20_2667833822
AG-347-G20_2667833841
AG-347-G20_2667833849
AG-347-G20_2667833850
AG-347-G20_2667833851
AG-347-G20_2667833853
AG-347-G20_2667833854
AG-347-G20_2667833858
AG-347-G20_2667833859
AG-347-G20_2667833862
AG-347-G20_2667833864
AG-347-G20_2667833865
AG-347-G20_2667833866
AG-347-G20_2667833872
AG-347-G20_2667833873
AG-347-G20_2667833875
AG-347-G20_2667833879
AG-347-G20_2667833880
AG-347-G20_2667833881
AG-347-G20_2667833884
AG-347-G20_2667833885
AG-347-G20_2667833886
AG-347-G20_2667833888
AG-347-G20_2667833892
AG-347-G20_2667833896
AG-347-G20_2667833897
AG-347-G20_2667833899
AG-347-G20_2667833900
AG-347-G20_2667833906
AG-347-G20_2667833909
AG-347-G20_2667833910
AG-347-G20_2667833914
AG-347-G20_2667833917
AG-347-G20_2667833918
AG-347-G20_2667833919
AG-347-G20_2667833923
AG-347-G20_2667833924
AG-347-G20_2667833928
AG-347-G20_2667833929
AG-347-G20_2667833930
AG-347-G20_2667833931
AG-347-G20_2667833933
AG-347-G20_2667833934
AG-347-G20_2667833939
AG-347-G20_2667833940
AG-347-G20_2667833944
AG-347-G20_2667833948
AG-347-G20_2667833950
AG-347-G20_2667833954
AG-347-G20_2667833955
AG-347-G20_2667833956
AG-347-G20_2667833957
AG-347-G20_2667833960
AG-347-G20_2667833965
AG-347-G20_2667833966
AG-347-G20_2667833968
AG-347-G20_2667833972
AG-347-G20_2667833975
AG-347-G20_2667833976
AG-347-G20_2667833977
AG-347-G20_2667833978
AG-347-G20_2667833979
AG-347-G20_2667833980
AG-347-G20_2667833982
AG-347-G20_2667833983
AG-347-G20_2667833984
AG-347-G20_2667833985
AG-347-G20_2667833986
AG-347-G20_2667833987
AG-347-G20_2667833988
AG-347-G20_2667833989
AG-347-G20_2667833992
AG-347-G20_2667833994
AG-347-G20_2667833996
AG-347-G20_2667833998
AG-347-G20_2667833999
AG-347-G20_2667834000
AG-347-G20_2667834001
AG-347-G20_2667834003
AG-347-G20_2667834004
AG-347-G20_2667834005
AG-347-G20_2667834007
AG-347-G20_2667834010
AG-347-G20_2667834011
AG-347-G20_2667834012
AG-347-G20_2667834013
AG-347-G20_2667834016
AG-347-G20_2667834018
AG-347-G20_2667834021
AG-347-G20_2667834023
AG-347-G20_2667834024
AG-347-G20_2667834025
AG-347-G20_2667834026
AG-347-G20_2667834027
AG-347-G20_2667834034
AG-347-G20_2667834035
AG-347-G20_2667834039
AG-347-G20_2667834040
AG-347-G20_2667834046
AG-347-G20_2667834047
AG-347-G20_2667834048
AG-347-G20_2667834049
AG-347-G20_2667834051
AG-347-G20_2667834052
AG-347-G20_2667834053
AG-347-G20_2667834054
AG-347-G20_2667834061
AG-347-G20_2667834063
AG-347-G20_2667834068
AG-347-G20_2667834072
AG-347-G20_2667834077
AG-347-G20_2667834083
AG-347-G20_2667834085
AG-347-G20_2667834089
AG-347-G20_2667834096
AG-347-G20_2667834098
AG-347-G20_2667834104
AG-347-G20_2667834105
AG-347-G20_2667834107
AG-347-G20_2667834108
AG-347-G20_2667834109
AG-347-G20_2667834112
AG-347-G20_2667834116
AG-347-G20_2667834117
AG-347-G20_2667834118
AG-347-G20_2667834119
AG-347-G20_2667834123
AG-347-G20_2667834124
AG-347-G20_2667834128
AG-347-G20_2667834132
AG-347-G20_2667834133
AG-347-G20_2667834135
AG-347-G20_2667834136
AG-347-G20_2667834137
AG-347-G20_2667834138
AG-347-G20_2667834139
AG-347-G20_2667834140
AG-347-G20_2667834141
AG-347-G20_2667834143
AG-347-G20_2667834145
AG-347-G20_2667834146
AG-347-G20_2667834147
AG-347-G20_2667834154
AG-347-G20_2667834156
AG-347-G20_2667834157
AG-347-G20_2667834158
AG-347-G20_2667834159
AG-347-G20_2667834160
AG-347-G20_2667834162
AG-347-G20_2667834163
AG-347-G20_2667834164
AG-347-G20_2667834165
AG-347-G20_2667834167
AG-347-G20_2667834169
AG-347-G20_2667834174
AG-347-G20_2667834177
AG-347-G20_2667834178
AG-347-G20_2667834182
AG-347-G20_2667834183
AG-347-G20_2667834184
AG-347-G20_2667834185
AG-347-G20_2667834186
AG-347-G20_2667834188
AG-347-G20_2667834189
AG-347-G20_2667834191
AG-347-G20_2667834192
AG-347-G20_2667834193
AG-347-G20_2667834195
AG-347-G20_2667834196
AG-347-G20_2667834197
AG-347-G20_2667834198
AG-347-G20_2667834199
AG-347-G20_2667834200
AG-347-G20_2667834204
AG-347-G20_2667834207
AG-347-G20_2667834208
AG-347-G20_2667834211
AG-347-G20_2667834212
AG-347-G20_2667834213
AG-347-G20_2667834214
AG-347-G20_2667834216
AG-347-G20_2667834217
AG-347-G20_2667834225
AG-347-G20_2667834227
AG-347-G20_2667834265
AG-347-G20_2667834266
AG-347-G20_2667834292
AG-347-G20_2667834315
AG-347-G20_2667834317
AG-347-G20_2667834327
AG-347-G20_2667834329
AG-347-G20_2667834330
AG-347-G20_2667834331
AG-347-G20_2667834334
AG-347-G20_2667834336
AG-347-G20_2667834338
AG-347-G20_2667834340
AG-347-G20_2667834341
AG-347-G20_2667834342
AG-347-G20_2667834346
AG-347-G20_2667834347
AG-347-G20_2667834348
AG-347-G20_2667834349
AG-347-G20_2667834351
AG-347-G20_2667834354
AG-347-G20_2667834355
AG-347-G20_2667834356
AG-347-G20_2667834359
AG-347-G20_2667834360
AG-347-G20_2667834369
AG-347-G20_2667834370
AG-347-G20_2667834371
AG-347-G20_2667834372
AG-347-G20_2667834373
AG-347-G20_2667834374
AG-347-G20_2667834375
AG-347-G20_2667834377
AG-347-G20_2667834378
AG-347-G20_2667834380
AG-347-G20_2667834381
AG-347-G20_2667834385
AG-347-G20_2667834386
AG-347-G20_2667834388
AG-347-G20_2667834389
AG-347-G20_2667834390
AG-347-G20_2667834391
AG-347-G20_2667834394
AG-347-G20_2667834395
AG-347-G20_2667834396
AG-347-G20_2667834397
AG-347-G20_2667834398
AG-347-G20_2667834400
AG-347-G20_2667834401
AG-347-G20_2667834402
AG-347-G20_2667834404
AG-347-G20_2667834407
AG-347-G20_2667834408
AG-347-G20_2667834411
AG-347-G20_2667834418
AG-347-G20_2667834420
AG-347-G20_2667834421
AG-347-G20_2667834422
AG-347-G20_2667834426
AG-347-G20_2667834427
AG-347-G20_2667834428
AG-347-G20_2667834432
AG-347-G20_2667834433
AG-347-G20_2667834435
AG-347-G20_2667834436
AG-347-G20_2667834437
AG-347-G20_2667834439
AG-347-G20_2667834440
AG-347-G20_2667834443
AG-347-G20_2667834444
AG-347-G20_2667834445
AG-347-G20_2667834447
AG-347-G20_2667834450
AG-347-G20_2667834457
AG-347-G20_2667834458
AG-347-G20_2667834461
AG-347-G20_2667834463
AG-347-G20_2667834465
AG-347-G20_2667834468
AG-347-G20_2667834469
AG-347-G20_2667834470
AG-347-G20_2667834472
AG-347-G20_2667834476
AG-347-G20_2667834477
AG-347-G20_2667834481
AG-347-G20_2667834484
AG-347-G20_2667834485
AG-347-G20_2667834486
AG-347-G20_2667834492
AG-347-G20_2667834496
AG-347-G20_2667834498
AG-347-G20_2667834500
AG-347-G20_2667834502
AG-347-G20_2667834503
AG-347-G20_2667834504
AG-347-G20_2667834505
AG-347-G20_2667834507
AG-347-G20_2667834508
AG-347-G20_2667834509
AG-347-G20_2667834511
AG-347-G20_2667834512
AG-347-G20_2667834514
AG-347-G20_2667834515
AG-347-G20_2667834518
AG-347-G20_2667834522
AG-347-G20_2667834523
AG-347-G20_2667834525
AG-347-G20_2667834533
AG-347-G20_2667834535
AG-347-G20_2667834544
AG-347-G20_2667834549
AG-347-G20_2667834554
AG-347-G20_2667834558
AG-347-G20_2667834565
AG-347-G20_2667834567
AG-347-G20_2667834569
AG-347-G20_2667834570
AG-347-G20_2667834572
AG-347-G20_2667834576
AG-347-G20_2667834577
AG-347-G20_2667834578
AG-347-G20_2667834579
AG-347-G20_2667834580
AG-347-G20_2667834581
AG-347-G20_2667834588
AG-347-G20_2667834589
AG-347-G20_2667834590
AG-347-G20_2667834593
AG-347-G20_2667834595
AG-347-G20_2667834596
AG-347-G20_2667834597
AG-347-G20_2667834598
AG-347-G20_2667834599
AG-347-G20_2667834604
AG-347-G20_2667834608
AG-347-G20_2667834609
AG-347-G20_2667834610
AG-347-G20_2667834615
AG-347-G20_2667834616
AG-347-G20_2667834619
AG-347-G20_2667834620
AG-347-G20_2667834621
AG-347-G20_2667834624
AG-347-G20_2667834625
AG-347-G20_2667834629
AG-347-G20_2667834630
AG-347-G20_2667834631
AG-347-G20_2667834638
AG-347-G20_2667834641
AG-347-G20_2667834642
AG-347-G20_2667834644
AG-347-G20_2667834645
AG-347-G20_2667834647
AG-347-G20_2667834650
AG-347-G20_2667834652
AG-347-G20_2667834653
AG-347-G20_2667834655
AG-347-G20_2667834656
AG-347-G20_2667834657
AG-347-G20_2667834658
AG-347-G20_2667834659
AG-347-G20_2667834662
AG-347-G20_2667834664
AG-347-G20_2667834666
AG-347-G20_2667834669
AG-347-G20_2667834674
AG-347-G20_2667834676
AG-347-G20_2667834678
AG-347-G20_2667834681
AG-347-G20_2667834684
AG-347-G20_2667834686
AG-347-G20_2667834693
AG-347-G20_2667834698
AG-347-G20_2667834715
AG-347-G20_2667834716
AG-347-G20_2667834720
AG-347-G20_2667834722
AG-347-G20_2667834723
AG-347-G20_2667834725
AG-347-G20_2667834726
AG-347-G20_2667834727
AG-347-G20_2667834729
AG-347-G20_2667834731
AG-347-G20_2667834732
AG-347-G20_2667834738
AG-347-G20_2667834739
AG-347-G20_2667834743
AG-347-G20_2667834746
AG-347-G20_2667834747
AG-347-G20_2667834749
AG-347-G20_2667834750
AG-347-G20_2667834754
AG-347-G20_2667834755
AG-347-G20_2667834757
AG-347-G20_2667834759
AG-347-G20_2667834760
AG-347-G20_2667834761
AG-347-G20_2667834763
AG-347-G20_2667834765
AG-347-G20_2667834767
AG-347-G20_2667834772
AG-347-G20_2667834774
AG-347-G20_2667834789
AG-347-G20_2667834794
AG-347-G20_2667834804
AG-347-G20_2667834810
AG-347-G20_2667834819
AG-347-G20_2667834820
AG-347-G20_2667834853
AG-347-G20_2667834855
AG-347-G20_2667834858
AG-347-G20_2667834859
AG-347-G20_2667834861
AG-347-G20_2667834862
AG-347-G20_2667834870
AG-347-G20_2667834872
AG-347-G20_2667834874
AG-347-G20_2667834875
AG-347-G20_2667834877
AG-347-G20_2667834880
AG-347-G20_2667834882
AG-347-G20_2667834883
AG-347-G20_2667834884
AG-347-G20_2667834886
AG-347-G20_2667834893
AG-347-G20_2667834900
AG-347-G20_2667834904
AG-347-G20_2667834913
AG-347-G20_2667834914
AG-347-G20_2667834915
AG-347-G20_2667834917
AG-347-G20_2667834918
AG-347-G20_2667834919
AG-347-G20_2667834920
AG-347-G20_2667834925
AG-347-G20_2667834926
AG-347-G20_2667834930
AG-347-G20_2667834937
AG-347-G20_2667834938
AG-347-G20_2667834939
AG-347-G20_2667834941
AG-347-G20_2667834945
AG-347-G20_2667834948
AG-347-G20_2667834950
AG-347-G20_2667834951
AG-347-G20_2667834953
AG-347-G20_2667834955
AG-347-G20_2667834963
AG-347-G20_2667834964
AG-347-G20_2667834980
AG-347-G20_2667834982
AG-347-G20_2667834983
AG-347-G20_2667834984
AG-347-G20_2667834985
AG-347-G20_2667834987
AG-347-G20_2667834992
AG-347-G20_2667834993
AG-347-G20_2667834995
AG-347-G20_2667834999
AG-347-G20_2667835002
AG-347-G20_2667835004
AG-347-G20_2667835022
AG-347-G20_2667835029
AG-347-G20_2667835030
AG-347-G20_2667835031
AG-347-G20_2667835034
AG-347-G20_2667835048
AG-347-G20_2667835067
AG-347-G20_2667835068
AG-347-G20_2667835072
AG-347-G20_2667835073
AG-347-G20_2667835074
AG-347-G20_2667835076
AG-347-G20_2667835078
AG-347-G20_2667835081
AG-347-G20_2667835085
AG-347-G20_2667835086
AG-347-G20_2667835088
AG-347-G20_2667835089
AG-347-G20_2667835090
AG-347-G20_2667835092
AG-347-G20_2667835093
AG-347-G20_2667835097
AG-347-G20_2667835099
AG-347-G20_2667835102
AG-347-G20_2667835103
AG-347-G20_2667835104
AG-347-G20_2667835106
AG-347-G20_2667835108
AG-347-G20_2667835110
AG-347-G20_2667835111
AG-347-G20_2667835113
AG-347-G20_2667835115
AG-347-G20_2667835116
AG-347-G20_2667835117
AG-347-G20_2667835125
AG-347-G20_2667835129
AG-347-G20_2667835130
AG-347-G20_2667835131
AG-347-G20_2667835132
AG-347-G20_2667835133
AG-347-G20_2667835136
AG-347-G20_2667835137
AG-347-G20_2667835138
AG-347-G20_2667835141
AG-347-G20_2667835142
AG-347-G20_2667835143
AG-347-G20_2667835144
AG-347-G20_2667835145
AG-347-G20_2667835146
AG-347-G20_2667835149
AG-347-G20_2667835150
AG-347-G20_2667835163
AG-347-G20_2667835165
AG-347-G20_2667835169
AG-347-G20_2667835170
AG-347-G20_2667835171
AG-347-G20_2667835186
AG-347-G20_2667835188
AG-347-G20_2667835189
AG-347-G20_2667835190
AG-347-G20_2667835192
AG-347-G20_2667835200
AG-347-G20_2667835206
AG-347-G20_2667835207
AG-347-G20_2667835208
AG-347-G20_2667835209
AG-347-G20_2667835210
AG-347-G20_2667835211
AG-347-G20_2667835212
AG-347-G20_2667835213
AG-347-G20_2667835214
AG-347-G20_2667835215
AG-347-G20_2667835216
AG-347-G20_2667835218
AG-347-G20_2667835219
AG-347-G20_2667835220
AG-347-G20_2667835221
AG-347-G20_2667835222
AG-347-G20_2667835223
AG-347-G20_2667835224
AG-347-G20_2667835225
AG-347-G20_2667835226
AG-347-G20_2667835230
AG-347-G20_2667835231
AG-347-G20_2667835246
AG-347-G20_2667835252
AG-347-G20_2667835256
AG-347-G20_2667835276
AG-347-G20_2667835277
AG-347-G20_2667835296
AG-347-G20_2667835298
AG-347-G20_2667835301
AG-347-G20_2667835302
AG-347-G20_2667835303
AG-347-G20_2667835305
AG-347-G20_2667835306
AG-347-G20_2667835308
AG-347-G20_2667835311
AG-347-G20_2667835312
AG-347-G20_2667835321
AG-347-G20_2667835341
AG-347-G20_2667835344
AG-347-G20_2667835347
AG-347-G20_2667835356
AG-347-G20_2667835357
AG-347-G20_2667835358
AG-347-G20_2667835364
AG-347-G20_2667835366
AG-347-G20_2667835367
AG-347-G20_2667835368
AG-347-G20_2667835369
AG-347-G20_2667835374
AG-347-G20_2667835376
AG-347-G20_2667835378
AG-347-I04_2717244310
AG-347-I04_2717244311
AG-347-I04_2717244312
AG-347-I04_2717244314
AG-347-I04_2717244315
AG-347-I04_2717244316
AG-347-I04_2717244317
AG-347-I04_2717244318
AG-347-I04_2717244321
AG-347-I04_2717244322
AG-347-I04_2717244323
AG-347-I04_2717244324
AG-347-I04_2717244327
AG-347-I04_2717244328
AG-347-I04_2717244332
AG-347-I04_2717244333
AG-347-I04_2717244335
AG-347-I04_2717244336
AG-347-I04_2717244338
AG-347-I04_2717244340
AG-347-I04_2717244341
AG-347-I04_2717244342
AG-347-I04_2717244343
AG-347-I04_2717244344
AG-347-I04_2717244345
AG-347-I04_2717244354
AG-347-I04_2717244355
AG-347-I04_2717244358
AG-347-I04_2717244359
AG-347-I04_2717244360
AG-347-I04_2717244363
AG-347-I04_2717244365
AG-347-I04_2717244366
AG-347-I04_2717244367
AG-347-I04_2717244368
AG-347-I04_2717244372
AG-347-I04_2717244373
AG-347-I04_2717244374
AG-347-I04_2717244376
AG-347-I04_2717244378
AG-347-I04_2717244380
AG-347-I04_2717244383
AG-347-I04_2717244384
AG-347-I04_2717244385
AG-347-I04_2717244387
AG-347-I04_2717244397
AG-347-I04_2717244399
AG-347-I04_2717244422
AG-347-I04_2717244458
AG-347-I04_2717244481
AG-347-I04_2717244482
AG-347-I04_2717244484
AG-347-I04_2717244485
AG-347-I04_2717244486
AG-347-I04_2717244487
AG-347-I04_2717244490
AG-347-I04_2717244491
AG-347-I04_2717244494
AG-347-I04_2717244498
AG-347-I04_2717244499
AG-347-I04_2717244500
AG-347-I04_2717244501
AG-347-I04_2717244502
AG-347-I04_2717244503
AG-347-I04_2717244505
AG-347-I04_2717244506
AG-347-I04_2717244507
AG-347-I04_2717244509
AG-347-I04_2717244510
AG-347-I04_2717244512
AG-347-I04_2717244513
AG-347-I04_2717244514
AG-347-I04_2717244515
AG-347-I04_2717244516
AG-347-I04_2717244520
AG-347-I04_2717244521
AG-347-I04_2717244524
AG-347-I04_2717244529
AG-347-I04_2717244531
AG-347-I04_2717244533
AG-347-I04_2717244534
AG-347-I04_2717244535
AG-347-I04_2717244536
AG-347-I04_2717244538
AG-347-I04_2717244539
AG-347-I04_2717244540
AG-347-I04_2717244541
AG-347-I04_2717244542
AG-347-I04_2717244544
AG-347-I04_2717244551
AG-347-I04_2717244552
AG-347-I04_2717244553
AG-347-I04_2717244555
AG-347-I04_2717244557
AG-347-I04_2717244558
AG-347-I04_2717244559
AG-347-I04_2717244560
AG-347-I04_2717244561
AG-347-I04_2717244562
AG-347-I04_2717244563
AG-347-I04_2717244565
AG-347-I04_2717244566
AG-347-I04_2717244570
AG-347-I04_2717244574
AG-347-I04_2717244575
AG-347-I04_2717244582
AG-347-I04_2717244584
AG-347-I04_2717244586
AG-347-I04_2717244587
AG-347-I04_2717244588
AG-347-I04_2717244589
AG-347-I04_2717244590
AG-347-I04_2717244591
AG-347-I04_2717244592
AG-347-I04_2717244593
AG-347-I04_2717244594
AG-347-I04_2717244595
AG-347-I04_2717244596
AG-347-I04_2717244597
AG-347-I04_2717244598
AG-347-I04_2717244599
AG-347-I04_2717244600
AG-347-I04_2717244601
AG-347-I04_2717244602
AG-347-I04_2717244603
AG-347-I04_2717244605
AG-347-I04_2717244606
AG-347-I04_2717244607
AG-347-I04_2717244608
AG-347-I04_2717244609
AG-347-I04_2717244610
AG-347-I04_2717244611
AG-347-I04_2717244612
AG-347-I04_2717244613
AG-347-I04_2717244617
AG-347-I04_2717244624
AG-347-I04_2717244628
AG-347-I04_2717244631
AG-347-I04_2717244633
AG-347-I04_2717244634
AG-347-I04_2717244636
AG-347-I04_2717244638
AG-347-I04_2717244646
AG-347-I04_2717244647
AG-347-I04_2717244663
AG-347-I04_2717244665
AG-347-I04_2717244666
AG-347-I04_2717244667
AG-347-I04_2717244668
AG-347-I04_2717244670
AG-347-I04_2717244675
AG-347-I04_2717244676
AG-347-I04_2717244678
AG-347-I04_2717244682
AG-347-I04_2717244685
AG-347-I04_2717244686
AG-347-I04_2717244691
AG-347-I04_2717244693
AG-347-I04_2717244695
AG-347-I04_2717244697
AG-347-I04_2717244698
AG-347-I04_2717244702
AG-347-I04_2717244705
AG-347-I04_2717244706
AG-347-I04_2717244708
AG-347-I04_2717244709
AG-347-I04_2717244710
AG-347-I04_2717244712
AG-347-I04_2717244716
AG-347-I04_2717244719
AG-347-I04_2717244720
AG-347-I04_2717244721
AG-347-I04_2717244722
AG-347-I04_2717244723
AG-347-I04_2717244724
AG-347-I04_2717244726
AG-347-I04_2717244727
AG-347-I04_2717244728
AG-347-I04_2717244729
AG-347-I04_2717244730
AG-347-I04_2717244731
AG-347-I04_2717244732
AG-347-I04_2717244733
AG-347-I04_2717244736
AG-347-I04_2717244738
AG-347-I04_2717244740
AG-347-I04_2717244742
AG-347-I04_2717244743
AG-347-I04_2717244744
AG-347-I04_2717244745
AG-347-I04_2717244747
AG-347-I04_2717244748
AG-347-I04_2717244749
AG-347-I04_2717244751
AG-347-I04_2717244754
AG-347-I04_2717244755
AG-347-I04_2717244756
AG-347-I04_2717244757
AG-347-I04_2717244760
AG-347-I04_2717244762
AG-347-I04_2717244767
AG-347-I04_2717244768
AG-347-I04_2717244769
AG-347-I04_2717244770
AG-347-I04_2717244771
AG-347-I04_2717244778
AG-347-I04_2717244779
AG-347-I04_2717244783
AG-347-I04_2717244784
AG-347-I04_2717244790
AG-347-I04_2717244791
AG-347-I04_2717244792
AG-347-I04_2717244793
AG-347-I04_2717244795
AG-347-I04_2717244796
AG-347-I04_2717244797
AG-347-I04_2717244798
AG-347-I04_2717244805
AG-347-I04_2717244807
AG-347-I04_2717244812
AG-347-I04_2717244816
AG-347-I04_2717244821
AG-347-I04_2717244827
AG-347-I04_2717244829
AG-347-I04_2717244832
AG-347-I04_2717244839
AG-347-I04_2717244841
AG-347-I04_2717244847
AG-347-I04_2717244848
AG-347-I04_2717244850
AG-347-I04_2717244851
AG-347-I04_2717244852
AG-347-I04_2717244855
AG-347-I04_2717244858
AG-347-I04_2717244861
AG-347-I04_2717244863
AG-347-I04_2717244865
AG-347-I04_2717244867
AG-347-I04_2717244868
AG-347-I04_2717244870
AG-347-I04_2717244871
AG-347-I04_2717244872
AG-347-I04_2717244875
AG-347-I04_2717244876
AG-347-I04_2717244881
AG-347-I04_2717244882
AG-347-I04_2717244883
AG-347-I04_2717244887
AG-347-I04_2717244892
AG-347-I04_2717244893
AG-347-I04_2717244894
AG-347-I04_2717244895
AG-347-I04_2717244896
AG-347-I04_2717244898
AG-347-I04_2717244901
AG-347-I04_2717244902
AG-347-I04_2717244903
AG-347-I04_2717244910
AG-347-I04_2717244911
AG-347-I04_2717244912
AG-347-I04_2717244913
AG-347-I04_2717244914
AG-347-I04_2717244915
AG-347-I04_2717244919
AG-347-I04_2717244921
AG-347-I04_2717244922
AG-347-I04_2717244924
AG-347-I04_2717244926
AG-347-I04_2717244933
AG-347-I04_2717244937
AG-347-I04_2717244942
AG-347-I04_2717244947
AG-347-I04_2717244956
AG-347-I04_2717244958
AG-347-I04_2717244973
AG-347-I04_2717244979
AG-347-I04_2717244981
AG-347-I04_2717244983
AG-347-I04_2717244984
AG-347-I04_2717244986
AG-347-I04_2717244988
AG-347-I04_2717244989
AG-347-I04_2717244990
AG-347-I04_2717245014
AG-347-I04_2717245026
AG-347-I04_2717245028
AG-347-I04_2717245029
AG-347-I04_2717245030
AG-347-I04_2717245032
AG-347-I04_2717245034
AG-347-I04_2717245035
AG-347-I04_2717245053
AG-347-I04_2717245055
AG-347-I04_2717245056
AG-347-I04_2717245057
AG-347-I04_2717245061
AG-347-I04_2717245065
AG-347-I04_2717245066
AG-347-I04_2717245071
AG-347-I04_2717245072
AG-347-I04_2717245073
AG-347-I04_2717245074
AG-347-I04_2717245075
AG-347-I04_2717245077
AG-347-I04_2717245078
AG-347-I04_2717245083
AG-347-I04_2717245093
AG-347-I04_2717245097
AG-347-I04_2717245104
AG-347-I04_2717245111
AG-347-I04_2717245113
AG-347-I04_2717245114
AG-347-I04_2717245115
AG-347-I04_2717245117
AG-347-I04_2717245120
AG-347-I04_2717245122
AG-347-I04_2717245123
AG-347-I04_2717245125
AG-347-I04_2717245127
AG-347-I04_2717245132
AG-347-I04_2717245133
AG-347-I04_2717245135
AG-347-I04_2717245137
AG-347-I04_2717245138
AG-347-I04_2717245140
AG-347-I04_2717245141
AG-347-I04_2717245144
AG-347-I04_2717245146
AG-347-I04_2717245159
AG-347-I04_2717245160
AG-347-I04_2717245169
AG-347-I04_2717245175
AG-347-I04_2717245185
AG-347-I04_2717245189
AG-347-I04_2717245194
AG-347-I04_2717245195
AG-347-I04_2717245196
AG-347-I04_2717245199
AG-347-I04_2717245201
AG-347-I04_2717245202
AG-347-I04_2717245204
AG-347-I04_2717245205
AG-347-I04_2717245206
AG-347-I04_2717245209
AG-347-I04_2717245210
AG-347-I04_2717245211
AG-347-I04_2717245214
AG-347-I04_2717245215
AG-347-I04_2717245216
AG-347-I04_2717245217
AG-347-I04_2717245218
AG-347-I04_2717245221
AG-347-I04_2717245225
AG-347-I04_2717245226
AG-347-I04_2717245227
AG-347-I04_2717245229
AG-347-I04_2717245231
AG-347-I04_2717245232
AG-347-I04_2717245234
AG-347-I04_2717245236
AG-347-I04_2717245238
AG-347-I04_2717245239
AG-347-I04_2717245240
AG-347-I04_2717245243
AG-347-I04_2717245245
AG-347-I04_2717245249
AG-347-I04_2717245250
AG-347-I04_2717245252
AG-347-I04_2717245253
AG-347-I04_2717245254
AG-347-I04_2717245256
AG-347-I04_2717245257
AG-347-I04_2717245261
AG-347-I04_2717245265
AG-347-I04_2717245269
AG-347-I04_2717245290
AG-347-I04_2717245291
AG-347-I04_2717245292
AG-347-I04_2717245296
AG-347-I04_2717245298
AG-347-I04_2717245300
AG-347-I04_2717245302
AG-347-I04_2717245304
AG-347-I04_2717245308
AG-347-I04_2717245310
AG-347-I04_2717245314
AG-347-I04_2717245316
AG-347-I04_2717245317
AG-347-I04_2717245319
AG-347-I04_2717245320
AG-347-I04_2717245321
AG-347-I04_2717245323
AG-347-I04_2717245325
AG-347-I04_2717245326
AG-347-I04_2717245332
AG-347-I04_2717245333
AG-347-I04_2717245337
AG-347-I04_2717245340
AG-347-I04_2717245341
AG-347-I04_2717245343
AG-347-I04_2717245344
AG-347-I04_2717245348
AG-347-I04_2717245349
AG-347-I04_2717245351
AG-347-I04_2717245353
AG-347-I04_2717245354
AG-347-I04_2717245355
AG-347-I04_2717245357
AG-347-I04_2717245359
AG-347-I04_2717245361
AG-347-I04_2717245366
AG-347-I04_2717245368
AG-347-I04_2717245389
AG-347-I04_2717245390
AG-347-I04_2717245391
AG-347-I04_2717245392
AG-347-I04_2717245394
AG-347-I04_2717245395
AG-347-I04_2717245397
AG-347-I04_2717245400
AG-347-I04_2717245402
AG-347-I04_2717245403
AG-347-I04_2717245405
AG-347-I04_2717245406
AG-347-I04_2717245409
AG-347-I04_2717245416
AG-347-I04_2717245417
AG-347-I04_2717245418
AG-347-I04_2717245437
AG-347-I04_2717245443
AG-347-I04_2717245444
AG-347-I04_2717245445
AG-347-I04_2717245448
AG-347-I04_2717245463
AG-347-I04_2717245481
AG-347-I04_2717245482
AG-347-I04_2717245486
AG-347-I04_2717245489
AG-347-I04_2717245491
AG-347-I04_2717245492
AG-347-I04_2717245493
AG-347-I04_2717245495
AG-347-I04_2717245496
AG-347-I04_2717245498
AG-347-I04_2717245499
AG-347-I04_2717245500
AG-347-I04_2717245501
AG-347-I04_2717245502
AG-347-I04_2717245503
AG-347-I04_2717245504
AG-347-I04_2717245505
AG-347-I04_2717245507
AG-347-I04_2717245516
AG-347-I04_2717245520
AG-347-I04_2717245522
AG-347-I04_2717245523
AG-347-I04_2717245524
AG-347-I04_2717245525
AG-347-I04_2717245526
AG-347-I04_2717245529
AG-347-I04_2717245530
AG-347-I04_2717245537
AG-347-I04_2717245542
AG-347-I04_2717245551
AG-347-I04_2717245557
AG-347-I04_2717245565
AG-347-I04_2717245566
AG-347-I04_2717245567
AG-347-I04_2717245569
AG-347-I04_2717245570
AG-347-I04_2717245573
AG-347-I04_2717245574
AG-347-I04_2717245577
AG-347-I04_2717245579
AG-347-I04_2717245580
AG-347-I04_2717245581
AG-347-I04_2717245587
AG-347-I04_2717245588
AG-347-I04_2717245590
AG-347-I04_2717245594
AG-347-I04_2717245595
AG-347-I04_2717245598
AG-347-I04_2717245599
AG-347-I04_2717245600
AG-347-I04_2717245602
AG-347-I04_2717245606
AG-347-I04_2717245608
AG-347-I04_2717245609
AG-347-I04_2717245611
AG-347-I04_2717245612
AG-347-I04_2717245617
AG-347-I04_2717245619
AG-347-I04_2717245620
AG-347-I04_2717245624
AG-347-I04_2717245627
AG-347-I04_2717245628
AG-347-I04_2717245629
AG-347-I04_2717245633
AG-347-I04_2717245634
AG-347-I04_2717245638
AG-347-I04_2717245639
AG-347-I04_2717245640
AG-347-I04_2717245641
AG-347-I04_2717245643
AG-347-I04_2717245644
AG-347-I04_2717245649
AG-347-I04_2717245650
AG-347-I04_2717245654
AG-347-I04_2717245655
AG-347-I04_2717245656
AG-347-I04_2717245657
AG-347-I04_2717245659
AG-347-I04_2717245661
AG-347-I04_2717245663
AG-347-I04_2717245667
AG-347-I04_2717245672
AG-347-I04_2717245673
AG-347-I04_2717245674
AG-347-I04_2717245677
AG-347-I04_2717245680
AG-347-I04_2717245681
AG-347-I04_2717245684
AG-347-I04_2717245685
AG-347-I04_2717245687
AG-347-I04_2717245688
AG-347-I04_2717245689
AG-347-I04_2717245699
AG-347-I04_2717245701
AG-347-I04_2717245702
AG-347-I04_2717245710
AG-347-I04_2717245711
AG-347-I04_2717245722
AG-347-I04_2717245726
AG-347-I04_2717245731
AG-347-I04_2717245738
AG-347-I04_2717245740
AG-347-I04_2717245743
AG-347-I04_2717245746
AG-347-I04_2717245748
AG-347-I04_2717245750
AG-347-I04_2717245755
AG-347-I04_2717245758
AG-347-I04_2717245760
AG-347-I04_2717245762
AG-347-I04_2717245765
AG-347-I04_2717245766
AG-347-I04_2717245768
AG-347-I04_2717245769
AG-347-I04_2717245773
AG-347-I04_2717245778
AG-347-I04_2717245779
AG-347-I04_2717245780
AG-347-I04_2717245782
AG-347-I04_2717245783
AG-347-I04_2717245787
AG-347-I04_2717245795
AG-347-I04_2717245798
AG-347-I04_2717245799
AG-347-I04_2717245801
AG-347-I04_2717245802
AG-347-I04_2717245809
AG-347-I04_2717245811
AG-347-I04_2717245812
AG-347-I04_2717245813
AG-347-I04_2717245817
AG-347-I04_2717245818
AG-347-I04_2717245819
AG-347-I04_2717245822
AG-347-I04_2717245827
AG-347-I04_2717245828
AG-347-I04_2717245831
AG-347-I04_2717245832
AG-347-I04_2717245833
AG-347-I04_2717245845
AG-347-I04_2717245876
AG-347-I04_2717245877
AG-347-I04_2717245879
AG-347-I04_2717245882
AG-347-I04_2717245889
AG-347-I04_2717245893
AG-347-I04_2717245895
AG-347-I04_2717245898
AG-347-I04_2717245906
AG-347-I04_2717245908
AG-347-I04_2717245909
AG-347-I04_2717245910
AG-347-I04_2717245911
AG-347-I04_2717245912
AG-347-I04_2717245915
AG-347-I04_2717245916
AG-347-I04_2717245917
AG-347-I04_2717245919
AG-347-I04_2717245921
AG-347-I04_2717245922
AG-347-I04_2717245928
AG-347-I04_2717245930
AG-347-I04_2717245931
AG-347-I04_2717245932
AG-347-I04_2717245934
AG-347-I04_2717245938
AG-347-I04_2717245939
AG-347-I04_2717245941
AG-347-I04_2717245942
AG-347-I04_2717245943
AG-347-I04_2717245944
AG-347-I04_2717245945
AG-347-I04_2717245950
AG-347-I04_2717245959
AG-347-I04_2717245963
AG-347-I04_2717245965
AG-347-I04_2717245969
AG-347-I04_2717245972
AG-347-I04_2717245973
AG-347-I04_2717245974
AG-347-I04_2717245975
AG-347-I04_2717245977
AG-347-I04_2717245978
AG-347-I04_2717245979
AG-347-I04_2717245981
AG-347-I04_2717245983
AG-347-I04_2717245984
AG-347-I04_2717245985
AG-347-I04_2717245987
AG-347-I04_2717245990
AG-347-I04_2717245994
AG-347-I04_2717245996
AG-347-I04_2717246010
AG-347-I04_2717246013
AG-347-I04_2717246017
AG-347-I19_2667840270
AG-347-I19_2667840271
AG-347-I19_2667840286
AG-347-I19_2667840288
AG-347-I19_2667840297
AG-347-I19_2667840302
AG-347-I19_2667840307
AG-347-I19_2667840311
AG-347-I19_2667840318
AG-347-I19_2667840320
AG-347-I19_2667840322
AG-347-I19_2667840323
AG-347-I19_2667840325
AG-347-I19_2667840329
AG-347-I19_2667840330
AG-347-I19_2667840331
AG-347-I19_2667840332
AG-347-I19_2667840333
AG-347-I19_2667840334
AG-347-I19_2667840341
AG-347-I19_2667840342
AG-347-I19_2667840343
AG-347-I19_2667840346
AG-347-I19_2667840348
AG-347-I19_2667840349
AG-347-I19_2667840350
AG-347-I19_2667840351
AG-347-I19_2667840352
AG-347-I19_2667840357
AG-347-I19_2667840361
AG-347-I19_2667840362
AG-347-I19_2667840363
AG-347-I19_2667840368
AG-347-I19_2667840369
AG-347-I19_2667840372
AG-347-I19_2667840373
AG-347-I19_2667840374
AG-347-I19_2667840376
AG-347-I19_2667840377
AG-347-I19_2667840379
AG-347-I19_2667840381
AG-347-I19_2667840383
AG-347-I19_2667840386
AG-347-I19_2667840387
AG-347-I19_2667840389
AG-347-I19_2667840390
AG-347-I19_2667840392
AG-347-I19_2667840393
AG-347-I19_2667840395
AG-347-I19_2667840398
AG-347-I19_2667840399
AG-347-I19_2667840402
AG-347-I19_2667840408
AG-347-I19_2667840410
AG-347-I19_2667840411
AG-347-I19_2667840412
AG-347-I19_2667840413
AG-347-I19_2667840414
AG-347-I19_2667840415
AG-347-I19_2667840416
AG-347-I19_2667840417
AG-347-I19_2667840418
AG-347-I19_2667840435
AG-347-I19_2667840440
AG-347-I19_2667840447
AG-347-I19_2667840449
AG-347-I19_2667840452
AG-347-I19_2667840455
AG-347-I19_2667840457
AG-347-I19_2667840459
AG-347-I19_2667840464
AG-347-I19_2667840467
AG-347-I19_2667840469
AG-347-I19_2667840471
AG-347-I19_2667840474
AG-347-I19_2667840475
AG-347-I19_2667840476
AG-347-I19_2667840477
AG-347-I19_2667840478
AG-347-I19_2667840480
AG-347-I19_2667840481
AG-347-I19_2667840483
AG-347-I19_2667840486
AG-347-I19_2667840488
AG-347-I19_2667840489
AG-347-I19_2667840491
AG-347-I19_2667840492
AG-347-I19_2667840495
AG-347-I19_2667840502
AG-347-I19_2667840503
AG-347-I19_2667840504
AG-347-I19_2667840524
AG-347-I19_2667840530
AG-347-I19_2667840531
AG-347-I19_2667840532
AG-347-I19_2667840534
AG-347-I19_2667840549
AG-347-I19_2667840568
AG-347-I19_2667840569
AG-347-I19_2667840573
AG-347-I19_2667840574
AG-347-I19_2667840575
AG-347-I19_2667840577
AG-347-I19_2667840579
AG-347-I19_2667840580
AG-347-I19_2667840582
AG-347-I19_2667840583
AG-347-I19_2667840586
AG-347-I19_2667840588
AG-347-I19_2667840603
AG-347-I19_2667840604
AG-347-I19_2667840613
AG-347-I19_2667840619
AG-347-I19_2667840629
AG-347-I19_2667840634
AG-347-I19_2667840639
AG-347-I19_2667840640
AG-347-I19_2667840641
AG-347-I19_2667840644
AG-347-I19_2667840646
AG-347-I19_2667840647
AG-347-I19_2667840649
AG-347-I19_2667840650
AG-347-I19_2667840651
AG-347-I19_2667840654
AG-347-I19_2667840655
AG-347-I19_2667840656
AG-347-I19_2667840659
AG-347-I19_2667840660
AG-347-I19_2667840661
AG-347-I19_2667840662
AG-347-I19_2667840663
AG-347-I19_2667840667
AG-347-I19_2667840674
AG-347-I19_2667840677
AG-347-I19_2667840679
AG-347-I19_2667840685
AG-347-I19_2667840687
AG-347-I19_2667840689
AG-347-I19_2667840691
AG-347-I19_2667840693
AG-347-I19_2667840697
AG-347-I19_2667840698
AG-347-I19_2667840699
AG-347-I19_2667840720
AG-347-I19_2667840724
AG-347-I19_2667840728
AG-347-I19_2667840732
AG-347-I19_2667840733
AG-347-I19_2667840735
AG-347-I19_2667840736
AG-347-I19_2667840737
AG-347-I19_2667840739
AG-347-I19_2667840740
AG-347-I19_2667840744
AG-347-I19_2667840746
AG-347-I19_2667840749
AG-347-I19_2667840750
AG-347-I19_2667840751
AG-347-I19_2667840753
AG-347-I19_2667840755
AG-347-I19_2667840757
AG-347-I19_2667840758
AG-347-I19_2667840760
AG-347-I19_2667840762
AG-347-I19_2667840763
AG-347-I19_2667840764
AG-347-I19_2667840768
AG-347-I19_2667840774
AG-347-I19_2667840777
AG-347-I19_2667840781
AG-347-I19_2667840783
AG-347-I19_2667840787
AG-347-I19_2667840790
AG-347-I19_2667840791
AG-347-I19_2667840792
AG-347-I19_2667840793
AG-347-I19_2667840794
AG-347-I19_2667840796
AG-347-I19_2667840798
AG-347-I19_2667840799
AG-347-I19_2667840800
AG-347-I19_2667840803
AG-347-I19_2667840804
AG-347-I19_2667840805
AG-347-I19_2667840806
AG-347-I19_2667840807
AG-347-I19_2667840809
AG-347-I19_2667840813
AG-347-I19_2667840815
AG-347-I19_2667840816
AG-347-I19_2667840817
AG-347-I19_2667840819
AG-347-I19_2667840825
AG-347-I19_2667840826
AG-347-I19_2667840827
AG-347-I19_2667840828
AG-347-I19_2667840832
AG-347-I19_2667840835
AG-347-I19_2667840836
AG-347-I19_2667840842
AG-347-I19_2667840843
AG-347-I19_2667840847
AG-347-I19_2667840848
AG-347-I19_2667840855
AG-347-I19_2667840856
AG-347-I19_2667840857
AG-347-I19_2667840858
AG-347-I19_2667840859
AG-347-I19_2667840864
AG-347-I19_2667840866
AG-347-I19_2667840869
AG-347-I19_2667840870
AG-347-I19_2667840871
AG-347-I19_2667840872
AG-347-I19_2667840875
AG-347-I19_2667840877
AG-347-I19_2667840878
AG-347-I19_2667840879
AG-347-I19_2667840881
AG-347-I19_2667840882
AG-347-I19_2667840883
AG-347-I19_2667840884
AG-347-I19_2667840886
AG-347-I19_2667840888
AG-347-I19_2667840890
AG-347-I19_2667840893
AG-347-I19_2667840894
AG-347-I19_2667840895
AG-347-I19_2667840896
AG-347-I19_2667840897
AG-347-I19_2667840898
AG-347-I19_2667840899
AG-347-I19_2667840900
AG-347-I19_2667840902
AG-347-I19_2667840903
AG-347-I19_2667840904
AG-347-I19_2667840905
AG-347-I19_2667840906
AG-347-I19_2667840907
AG-347-I19_2667840910
AG-347-I19_2667840914
AG-347-I19_2667840916
AG-347-I19_2667840917
AG-347-I19_2667840922
AG-347-I19_2667840924
AG-347-I19_2667840925
AG-347-I19_2667840926
AG-347-I19_2667840927
AG-347-I19_2667840928
AG-347-I19_2667840932
AG-347-I19_2667840934
AG-347-I19_2667840938
AG-347-I19_2667840942
AG-347-I19_2667840943
AG-347-I19_2667840948
AG-347-I19_2667840949
AG-347-I19_2667840951
AG-347-I19_2667840952
AG-347-I19_2667840953
AG-347-I19_2667840954
AG-347-I19_2667840958
AG-347-I19_2667840959
AG-347-I19_2667840963
AG-347-I19_2667840964
AG-347-I19_2667840965
AG-347-I19_2667840968
AG-347-I19_2667840972
AG-347-I19_2667840973
AG-347-I19_2667840976
AG-347-I19_2667840981
AG-347-I19_2667840982
AG-347-I19_2667840984
AG-347-I19_2667840985
AG-347-I19_2667840989
AG-347-I19_2667840993
AG-347-I19_2667840995
AG-347-I19_2667840996
AG-347-I19_2667840997
AG-347-I19_2667841000
AG-347-I19_2667841001
AG-347-I19_2667841002
AG-347-I19_2667841006
AG-347-I19_2667841008
AG-347-I19_2667841009
AG-347-I19_2667841015
AG-347-I19_2667841016
AG-347-I19_2667841017
AG-347-I19_2667841019
AG-347-I19_2667841022
AG-347-I19_2667841023
AG-347-I19_2667841027
AG-347-I19_2667841028
AG-347-I19_2667841030
AG-347-I19_2667841031
AG-347-I19_2667841032
AG-347-I19_2667841040
AG-347-I19_2667841057
AG-347-I19_2667841066
AG-347-I19_2667841072
AG-347-I19_2667841092
AG-347-I19_2667841096
AG-347-I19_2667841097
AG-347-I19_2667841099
AG-347-I19_2667841100
AG-347-I19_2667841101
AG-347-I19_2667841104
AG-347-I19_2667841106
AG-347-I19_2667841110
AG-347-I19_2667841111
AG-347-I19_2667841113
AG-347-I19_2667841116
AG-347-I19_2667841117
AG-347-I19_2667841123
AG-347-I19_2667841124
AG-347-I19_2667841125
AG-347-I19_2667841126
AG-347-I19_2667841127
AG-347-I19_2667841129
AG-347-I19_2667841131
AG-347-I19_2667841133
AG-347-I19_2667841138
AG-347-I19_2667841140
AG-347-I19_2667841148
AG-347-I19_2667841158
AG-347-I19_2667841193
AG-347-I19_2667841201
AG-347-I19_2667841203
AG-347-I19_2667841204
AG-347-I19_2667841205
AG-347-I19_2667841207
AG-347-I19_2667841209
AG-347-I19_2667841210
AG-347-I19_2667841226
AG-347-I19_2667841228
AG-347-I19_2667841229
AG-347-I19_2667841230
AG-347-I19_2667841234
AG-347-I19_2667841238
AG-347-I19_2667841239
AG-347-I19_2667841244
AG-347-I19_2667841245
AG-347-I19_2667841246
AG-347-I19_2667841247
AG-347-I19_2667841248
AG-347-I19_2667841250
AG-347-I19_2667841251
AG-347-I19_2667841257
AG-347-I19_2667841261
AG-347-I19_2667841265
AG-347-I19_2667841272
AG-347-I19_2667841279
AG-347-I19_2667841281
AG-347-I19_2667841282
AG-347-I19_2667841283
AG-347-I19_2667841285
AG-347-I19_2667841288
AG-347-I19_2667841290
AG-347-I19_2667841291
AG-347-I19_2667841293
AG-347-I19_2667841295
AG-347-I19_2667841296
AG-347-I19_2667841297
AG-347-I19_2667841299
AG-347-I19_2667841306
AG-347-I19_2667841307
AG-347-I19_2667841310
AG-347-I19_2667841312
AG-347-I19_2667841313
AG-347-I19_2667841314
AG-347-I19_2667841316
AG-347-I19_2667841317
AG-347-I19_2667841318
AG-347-I19_2667841319
AG-347-I19_2667841320
AG-347-I19_2667841323
AG-347-I19_2667841324
AG-347-I19_2667841325
AG-347-I19_2667841326
AG-347-I19_2667841328
AG-347-I19_2667841329
AG-347-I19_2667841333
AG-347-I19_2667841334
AG-347-I19_2667841336
AG-347-I19_2667841337
AG-347-I19_2667841339
AG-347-I19_2667841340
AG-347-I19_2667841341
AG-347-I19_2667841342
AG-347-I19_2667841343
AG-347-I19_2667841344
AG-347-I19_2667841345
AG-347-I19_2667841354
AG-347-I19_2667841355
AG-347-I19_2667841358
AG-347-I19_2667841359
AG-347-I19_2667841360
AG-347-I19_2667841363
AG-347-I19_2667841365
AG-347-I19_2667841366
AG-347-I19_2667841367
AG-347-I19_2667841368
AG-347-I19_2667841372
AG-347-I19_2667841373
AG-347-I19_2667841374
AG-347-I19_2667841376
AG-347-I19_2667841378
AG-347-I19_2667841380
AG-347-I19_2667841383
AG-347-I19_2667841384
AG-347-I19_2667841385
AG-347-I19_2667841387
AG-347-I19_2667841396
AG-347-I19_2667841398
AG-347-I19_2667841401
AG-347-I19_2667841436
AG-347-I19_2667841457
AG-347-I19_2667841460
AG-347-I19_2667841463
AG-347-I19_2667841465
AG-347-I19_2667841467
AG-347-I19_2667841469
AG-347-I19_2667841473
AG-347-I19_2667841475
AG-347-I19_2667841476
AG-347-I19_2667841478
AG-347-I19_2667841479
AG-347-I19_2667841480
AG-347-I19_2667841482
AG-347-I19_2667841484
AG-347-I19_2667841485
AG-347-I19_2667841491
AG-347-I19_2667841492
AG-347-I19_2667841496
AG-347-I19_2667841499
AG-347-I19_2667841500
AG-347-I19_2667841502
AG-347-I19_2667841503
AG-347-I19_2667841507
AG-347-I19_2667841508
AG-347-I19_2667841510
AG-347-I19_2667841512
AG-347-I19_2667841513
AG-347-I19_2667841514
AG-347-I19_2667841516
AG-347-I19_2667841517
AG-347-I19_2667841520
AG-347-I19_2667841525
AG-347-I19_2667841527
AG-347-I19_2667841529
AG-347-I19_2667841530
AG-347-I19_2667841531
AG-347-I19_2667841532
AG-347-I19_2667841534
AG-347-I19_2667841535
AG-347-I19_2667841536
AG-347-I19_2667841537
AG-347-I19_2667841538
AG-347-I19_2667841540
AG-347-I19_2667841547
AG-347-I19_2667841548
AG-347-I19_2667841549
AG-347-I19_2667841551
AG-347-I19_2667841553
AG-347-I19_2667841554
AG-347-I19_2667841555
AG-347-I19_2667841556
AG-347-I19_2667841557
AG-347-I19_2667841558
AG-347-I19_2667841559
AG-347-I19_2667841561
AG-347-I19_2667841566
AG-347-I19_2667841571
AG-347-I19_2667841572
AG-347-I19_2667841576
AG-347-I19_2667841578
AG-347-I19_2667841580
AG-347-I19_2667841581
AG-347-I19_2667841582
AG-347-I19_2667841583
AG-347-I19_2667841584
AG-347-I19_2667841585
AG-347-I19_2667841586
AG-347-I19_2667841587
AG-347-I19_2667841588
AG-347-I19_2667841589
AG-347-I19_2667841590
AG-347-I19_2667841591
AG-347-I19_2667841592
AG-347-I19_2667841593
AG-347-I19_2667841594
AG-347-I19_2667841595
AG-347-I19_2667841596
AG-347-I19_2667841597
AG-347-I19_2667841599
AG-347-I19_2667841600
AG-347-I19_2667841601
AG-347-I19_2667841602
AG-347-I19_2667841603
AG-347-I19_2667841604
AG-347-I19_2667841605
AG-347-I19_2667841606
AG-347-I19_2667841610
AG-347-I19_2667841612
AG-347-I19_2667841613
AG-347-I19_2667841614
AG-347-I19_2667841615
AG-347-I19_2667841616
AG-347-I19_2667841617
AG-347-I19_2667841618
AG-347-I19_2667841619
AG-347-I19_2667841621
AG-347-I19_2667841622
AG-347-I19_2667841624
AG-347-I19_2667841625
AG-347-I19_2667841626
AG-347-I19_2667841628
AG-347-I19_2667841631
AG-347-I19_2667841632
AG-347-I19_2667841633
AG-347-I19_2667841634
AG-347-I19_2667841635
AG-347-I19_2667841637
AG-347-I19_2667841638
AG-347-I19_2667841641
AG-347-I19_2667841642
AG-347-I19_2667841643
AG-347-I19_2667841645
AG-347-I19_2667841647
AG-347-I19_2667841654
AG-347-I19_2667841655
AG-347-I19_2667841658
AG-347-I19_2667841660
AG-347-I19_2667841662
AG-347-I19_2667841665
AG-347-I19_2667841666
AG-347-I19_2667841667
AG-347-I19_2667841670
AG-347-I19_2667841674
AG-347-I19_2667841675
AG-347-I19_2667841678
AG-347-I19_2667841681
AG-347-I19_2667841682
AG-347-I19_2667841683
AG-347-I19_2667841688
AG-347-I19_2667841692
AG-347-I19_2667841694
AG-347-I19_2667841696
AG-347-I19_2667841698
AG-347-I19_2667841699
AG-347-I19_2667841700
AG-347-I19_2667841701
AG-347-I19_2667841703
AG-347-I19_2667841704
AG-347-I19_2667841705
AG-347-I19_2667841707
AG-347-I19_2667841708
AG-347-I19_2667841710
AG-347-I19_2667841711
AG-347-I19_2667841714
AG-347-I19_2667841718
AG-347-I19_2667841719
AG-347-I19_2667841721
AG-347-I19_2667841723
AG-347-I19_2667841725
AG-347-I19_2667841731
AG-347-I19_2667841732
AG-347-I19_2667841735
AG-347-I19_2667841765
AG-347-I19_2667841777
AG-347-I19_2667841778
AG-347-I19_2667841780
AG-347-I19_2667841781
AG-347-I19_2667841782
AG-347-I19_2667841783
AG-347-I19_2667841786
AG-347-I19_2667841787
AG-347-I19_2667841790
AG-347-I19_2667841794
AG-347-I19_2667841795
AG-347-I19_2667841796
AG-347-I19_2667841797
AG-347-I19_2667841798
AG-347-I19_2667841799
AG-347-I19_2667841801
AG-347-I19_2667841802
AG-347-I19_2667841803
AG-347-I19_2667841805
AG-347-I19_2667841806
AG-347-I19_2667841808
AG-347-I19_2667841809
AG-347-I19_2667841810
AG-347-I19_2667841811
AG-347-I19_2667841812
AG-347-I19_2667841817
AG-347-I19_2667841818
AG-347-I19_2667841820
AG-347-I19_2667841821
AG-347-I19_2667841822
AG-347-I19_2667841825
AG-347-I19_2667841829
AG-347-I19_2667841830
AG-347-I19_2667841831
AG-347-I19_2667841832
AG-347-I19_2667841837
AG-347-I19_2667841846
AG-347-I19_2667841851
AG-347-I19_2667841855
AG-347-I19_2667841856
AG-347-I19_2667841859
AG-347-I19_2667841860
AG-347-I19_2667841861
AG-347-I19_2667841862
AG-347-I19_2667841863
AG-347-I19_2667841865
AG-347-I19_2667841870
AG-347-I19_2667841874
AG-347-I19_2667841877
AG-347-I19_2667841879
AG-347-I19_2667841880
AG-347-I19_2667841882
AG-347-I19_2667841884
AG-347-I19_2667841892
AG-347-I19_2667841893
AG-347-I19_2667841918
AG-347-I19_2667841932
AG-347-I19_2667841933
AG-347-I19_2667841934
AG-347-I19_2667841937
AG-347-I19_2667841947
AG-347-I19_2667841951
AG-347-I19_2667841965
AG-347-I19_2667841966
AG-347-I19_2667841968
AG-347-I19_2667841972
AG-347-I19_2667841974
AG-347-I19_2667841982
AG-347-I19_2667841986
AG-347-I19_2667841987
AG-347-I19_2667841990
AG-347-I19_2667841991
AG-347-I19_2667841994
AG-347-I19_2667841996
AG-347-I19_2667841997
AG-347-I19_2667841998
AG-347-I19_2667841999
AG-347-I21_2667842004
AG-347-I21_2667842008
AG-347-I21_2667842013
AG-347-I21_2667842019
AG-347-I21_2667842021
AG-347-I21_2667842025
AG-347-I21_2667842032
AG-347-I21_2667842034
AG-347-I21_2667842040
AG-347-I21_2667842041
AG-347-I21_2667842043
AG-347-I21_2667842044
AG-347-I21_2667842045
AG-347-I21_2667842048
AG-347-I21_2667842052
AG-347-I21_2667842053
AG-347-I21_2667842054
AG-347-I21_2667842055
AG-347-I21_2667842060
AG-347-I21_2667842069
AG-347-I21_2667842074
AG-347-I21_2667842078
AG-347-I21_2667842079
AG-347-I21_2667842082
AG-347-I21_2667842083
AG-347-I21_2667842084
AG-347-I21_2667842085
AG-347-I21_2667842090
AG-347-I21_2667842092
AG-347-I21_2667842100
AG-347-I21_2667842109
AG-347-I21_2667842111
AG-347-I21_2667842112
AG-347-I21_2667842113
AG-347-I21_2667842114
AG-347-I21_2667842115
AG-347-I21_2667842116
AG-347-I21_2667842117
AG-347-I21_2667842118
AG-347-I21_2667842120
AG-347-I21_2667842121
AG-347-I21_2667842123
AG-347-I21_2667842124
AG-347-I21_2667842125
AG-347-I21_2667842127
AG-347-I21_2667842130
AG-347-I21_2667842131
AG-347-I21_2667842132
AG-347-I21_2667842133
AG-347-I21_2667842134
AG-347-I21_2667842136
AG-347-I21_2667842137
AG-347-I21_2667842140
AG-347-I21_2667842141
AG-347-I21_2667842142
AG-347-I21_2667842144
AG-347-I21_2667842146
AG-347-I21_2667842153
AG-347-I21_2667842154
AG-347-I21_2667842157
AG-347-I21_2667842159
AG-347-I21_2667842161
AG-347-I21_2667842164
AG-347-I21_2667842165
AG-347-I21_2667842166
AG-347-I21_2667842168
AG-347-I21_2667842172
AG-347-I21_2667842173
AG-347-I21_2667842177
AG-347-I21_2667842180
AG-347-I21_2667842181
AG-347-I21_2667842182
AG-347-I21_2667842187
AG-347-I21_2667842191
AG-347-I21_2667842193
AG-347-I21_2667842195
AG-347-I21_2667842197
AG-347-I21_2667842198
AG-347-I21_2667842199
AG-347-I21_2667842200
AG-347-I21_2667842202
AG-347-I21_2667842203
AG-347-I21_2667842204
AG-347-I21_2667842206
AG-347-I21_2667842207
AG-347-I21_2667842210
AG-347-I21_2667842211
AG-347-I21_2667842214
AG-347-I21_2667842218
AG-347-I21_2667842219
AG-347-I21_2667842221
AG-347-I21_2667842223
AG-347-I21_2667842225
AG-347-I21_2667842231
AG-347-I21_2667842232
AG-347-I21_2667842235
AG-347-I21_2667842239
AG-347-I21_2667842241
AG-347-I21_2667842242
AG-347-I21_2667842247
AG-347-I21_2667842249
AG-347-I21_2667842250
AG-347-I21_2667842251
AG-347-I21_2667842252
AG-347-I21_2667842254
AG-347-I21_2667842270
AG-347-I21_2667842271
AG-347-I21_2667842279
AG-347-I21_2667842281
AG-347-I21_2667842283
AG-347-I21_2667842284
AG-347-I21_2667842286
AG-347-I21_2667842289
AG-347-I21_2667842293
AG-347-I21_2667842300
AG-347-I21_2667842304
AG-347-I21_2667842305
AG-347-I21_2667842306
AG-347-I21_2667842307
AG-347-I21_2667842308
AG-347-I21_2667842309
AG-347-I21_2667842310
AG-347-I21_2667842311
AG-347-I21_2667842312
AG-347-I21_2667842314
AG-347-I21_2667842315
AG-347-I21_2667842316
AG-347-I21_2667842317
AG-347-I21_2667842318
AG-347-I21_2667842319
AG-347-I21_2667842320
AG-347-I21_2667842321
AG-347-I21_2667842322
AG-347-I21_2667842323
AG-347-I21_2667842324
AG-347-I21_2667842325
AG-347-I21_2667842326
AG-347-I21_2667842327
AG-347-I21_2667842328
AG-347-I21_2667842329
AG-347-I21_2667842330
AG-347-I21_2667842331
AG-347-I21_2667842333
AG-347-I21_2667842335
AG-347-I21_2667842337
AG-347-I21_2667842339
AG-347-I21_2667842340
AG-347-I21_2667842341
AG-347-I21_2667842342
AG-347-I21_2667842348
AG-347-I21_2667842349
AG-347-I21_2667842353
AG-347-I21_2667842354
AG-347-I21_2667842361
AG-347-I21_2667842362
AG-347-I21_2667842363
AG-347-I21_2667842364
AG-347-I21_2667842365
AG-347-I21_2667842370
AG-347-I21_2667842372
AG-347-I21_2667842375
AG-347-I21_2667842376
AG-347-I21_2667842377
AG-347-I21_2667842378
AG-347-I21_2667842381
AG-347-I21_2667842383
AG-347-I21_2667842384
AG-347-I21_2667842385
AG-347-I21_2667842387
AG-347-I21_2667842388
AG-347-I21_2667842389
AG-347-I21_2667842390
AG-347-I21_2667842392
AG-347-I21_2667842394
AG-347-I21_2667842396
AG-347-I21_2667842399
AG-347-I21_2667842400
AG-347-I21_2667842401
AG-347-I21_2667842402
AG-347-I21_2667842403
AG-347-I21_2667842404
AG-347-I21_2667842405
AG-347-I21_2667842406
AG-347-I21_2667842408
AG-347-I21_2667842409
AG-347-I21_2667842410
AG-347-I21_2667842411
AG-347-I21_2667842412
AG-347-I21_2667842413
AG-347-I21_2667842416
AG-347-I21_2667842420
AG-347-I21_2667842422
AG-347-I21_2667842423
AG-347-I21_2667842428
AG-347-I21_2667842431
AG-347-I21_2667842432
AG-347-I21_2667842433
AG-347-I21_2667842434
AG-347-I21_2667842438
AG-347-I21_2667842440
AG-347-I21_2667842444
AG-347-I21_2667842448
AG-347-I21_2667842449
AG-347-I21_2667842454
AG-347-I21_2667842455
AG-347-I21_2667842457
AG-347-I21_2667842458
AG-347-I21_2667842459
AG-347-I21_2667842462
AG-347-I21_2667842463
AG-347-I21_2667842467
AG-347-I21_2667842468
AG-347-I21_2667842469
AG-347-I21_2667842472
AG-347-I21_2667842476
AG-347-I21_2667842477
AG-347-I21_2667842480
AG-347-I21_2667842485
AG-347-I21_2667842486
AG-347-I21_2667842488
AG-347-I21_2667842489
AG-347-I21_2667842493
AG-347-I21_2667842497
AG-347-I21_2667842499
AG-347-I21_2667842500
AG-347-I21_2667842501
AG-347-I21_2667842504
AG-347-I21_2667842505
AG-347-I21_2667842506
AG-347-I21_2667842510
AG-347-I21_2667842512
AG-347-I21_2667842513
AG-347-I21_2667842518
AG-347-I21_2667842520
AG-347-I21_2667842522
AG-347-I21_2667842529
AG-347-I21_2667842531
AG-347-I21_2667842534
AG-347-I21_2667842535
AG-347-I21_2667842537
AG-347-I21_2667842538
AG-347-I21_2667842540
AG-347-I21_2667842542
AG-347-I21_2667842543
AG-347-I21_2667842544
AG-347-I21_2667842548
AG-347-I21_2667842549
AG-347-I21_2667842567
AG-347-I21_2667842582
AG-347-I21_2667842584
AG-347-I21_2667842585
AG-347-I21_2667842586
AG-347-I21_2667842592
AG-347-I21_2667842612
AG-347-I21_2667842613
AG-347-I21_2667842614
AG-347-I21_2667842621
AG-347-I21_2667842624
AG-347-I21_2667842625
AG-347-I21_2667842626
AG-347-I21_2667842627
AG-347-I21_2667842628
AG-347-I21_2667842630
AG-347-I21_2667842633
AG-347-I21_2667842635
AG-347-I21_2667842636
AG-347-I21_2667842638
AG-347-I21_2667842639
AG-347-I21_2667842640
AG-347-I21_2667842641
AG-347-I21_2667842642
AG-347-I21_2667842645
AG-347-I21_2667842647
AG-347-I21_2667842649
AG-347-I21_2667842652
AG-347-I21_2667842657
AG-347-I21_2667842659
AG-347-I21_2667842661
AG-347-I21_2667842664
AG-347-I21_2667842667
AG-347-I21_2667842669
AG-347-I21_2667842676
AG-347-I21_2667842681
AG-347-I21_2667842685
AG-347-I21_2667842686
AG-347-I21_2667842687
AG-347-I21_2667842688
AG-347-I21_2667842689
AG-347-I21_2667842693
AG-347-I21_2667842700
AG-347-I21_2667842703
AG-347-I21_2667842705
AG-347-I21_2667842711
AG-347-I21_2667842713
AG-347-I21_2667842715
AG-347-I21_2667842717
AG-347-I21_2667842719
AG-347-I21_2667842723
AG-347-I21_2667842724
AG-347-I21_2667842725
AG-347-I21_2667842746
AG-347-I21_2667842750
AG-347-I21_2667842754
AG-347-I21_2667842758
AG-347-I21_2667842759
AG-347-I21_2667842761
AG-347-I21_2667842762
AG-347-I21_2667842763
AG-347-I21_2667842765
AG-347-I21_2667842766
AG-347-I21_2667842770
AG-347-I21_2667842772
AG-347-I21_2667842775
AG-347-I21_2667842776
AG-347-I21_2667842777
AG-347-I21_2667842779
AG-347-I21_2667842781
AG-347-I21_2667842783
AG-347-I21_2667842784
AG-347-I21_2667842786
AG-347-I21_2667842788
AG-347-I21_2667842789
AG-347-I21_2667842790
AG-347-I21_2667842794
AG-347-I21_2667842798
AG-347-I21_2667842799
AG-347-I21_2667842800
AG-347-I21_2667842804
AG-347-I21_2667842807
AG-347-I21_2667842808
AG-347-I21_2667842815
AG-347-I21_2667842816
AG-347-I21_2667842817
AG-347-I21_2667842818
AG-347-I21_2667842819
AG-347-I21_2667842825
AG-347-I21_2667842826
AG-347-I21_2667842829
AG-347-I21_2667842831
AG-347-I21_2667842832
AG-347-I21_2667842834
AG-347-I21_2667842835
AG-347-I21_2667842837
AG-347-I21_2667842839
AG-347-I21_2667842841
AG-347-I21_2667842844
AG-347-I21_2667842845
AG-347-I21_2667842846
AG-347-I21_2667842848
AG-347-I21_2667842858
AG-347-I21_2667842860
AG-347-I21_2667842884
AG-347-I21_2667842912
AG-347-I21_2667842913
AG-347-I21_2667842936
AG-347-I21_2667842940
AG-347-I21_2667842941
AG-347-I21_2667842944
AG-347-I21_2667842945
AG-347-I21_2667842948
AG-347-I21_2667842952
AG-347-I21_2667842953
AG-347-I21_2667842954
AG-347-I21_2667842955
AG-347-I21_2667842956
AG-347-I21_2667842957
AG-347-I21_2667842959
AG-347-I21_2667842960
AG-347-I21_2667842961
AG-347-I21_2667842963
AG-347-I21_2667842964
AG-347-I21_2667842966
AG-347-I21_2667842967
AG-347-I21_2667842968
AG-347-I21_2667842969
AG-347-I21_2667842970
AG-347-I21_2667842974
AG-347-I21_2667842975
AG-347-I21_2667842978
AG-347-I21_2667842983
AG-347-I21_2667842985
AG-347-I21_2667842987
AG-347-I21_2667842988
AG-347-I21_2667842989
AG-347-I21_2667842990
AG-347-I21_2667842992
AG-347-I21_2667842993
AG-347-I21_2667842994
AG-347-I21_2667842995
AG-347-I21_2667842996
AG-347-I21_2667842998
AG-347-I21_2667843003
AG-347-I21_2667843004
AG-347-I21_2667843005
AG-347-I21_2667843007
AG-347-I21_2667843009
AG-347-I21_2667843010
AG-347-I21_2667843011
AG-347-I21_2667843012
AG-347-I21_2667843013
AG-347-I21_2667843014
AG-347-I21_2667843015
AG-347-I21_2667843017
AG-347-I21_2667843022
AG-347-I21_2667843026
AG-347-I21_2667843027
AG-347-I21_2667843048
AG-347-I21_2667843053
AG-347-I21_2667843054
AG-347-I21_2667843055
AG-347-I21_2667843061
AG-347-I21_2667843063
AG-347-I21_2667843067
AG-347-I21_2667843069
AG-347-I21_2667843071
AG-347-I21_2667843072
AG-347-I21_2667843074
AG-347-I21_2667843077
AG-347-I21_2667843079
AG-347-I21_2667843080
AG-347-I21_2667843081
AG-347-I21_2667843083
AG-347-I21_2667843090
AG-347-I21_2667843097
AG-347-I21_2667843101
AG-347-I21_2667843108
AG-347-I21_2667843109
AG-347-I21_2667843110
AG-347-I21_2667843111
AG-347-I21_2667843113
AG-347-I21_2667843114
AG-347-I21_2667843115
AG-347-I21_2667843116
AG-347-I21_2667843121
AG-347-I21_2667843122
AG-347-I21_2667843126
AG-347-I21_2667843131
AG-347-I21_2667843132
AG-347-I21_2667843133
AG-347-I21_2667843135
AG-347-I21_2667843145
AG-347-I21_2667843149
AG-347-I21_2667843169
AG-347-I21_2667843173
AG-347-I21_2667843174
AG-347-I21_2667843176
AG-347-I21_2667843177
AG-347-I21_2667843178
AG-347-I21_2667843183
AG-347-I21_2667843186
AG-347-I21_2667843188
AG-347-I21_2667843190
AG-347-I21_2667843191
AG-347-I21_2667843192
AG-347-I21_2667843193
AG-347-I21_2667843195
AG-347-I21_2667843198
AG-347-I21_2667843199
AG-347-I21_2667843200
AG-347-I21_2667843203
AG-347-I21_2667843204
AG-347-I21_2667843213
AG-347-I21_2667843214
AG-347-I21_2667843215
AG-347-I21_2667843216
AG-347-I21_2667843217
AG-347-I21_2667843218
AG-347-I21_2667843219
AG-347-I21_2667843221
AG-347-I21_2667843222
AG-347-I21_2667843224
AG-347-I21_2667843225
AG-347-I21_2667843229
AG-347-I21_2667843230
AG-347-I21_2667843232
AG-347-I21_2667843233
AG-347-I21_2667843234
AG-347-I21_2667843235
AG-347-I21_2667843238
AG-347-I21_2667843239
AG-347-I21_2667843240
AG-347-I21_2667843241
AG-347-I21_2667843242
AG-347-I21_2667843244
AG-347-I21_2667843245
AG-347-I21_2667843248
AG-347-I21_2667843252
AG-347-I21_2667843253
AG-347-I21_2667843259
AG-347-I21_2667843260
AG-347-I21_2667843262
AG-347-I21_2667843264
AG-347-I21_2667843265
AG-347-I21_2667843266
AG-347-I21_2667843268
AG-347-I21_2667843269
AG-347-I21_2667843271
AG-347-I21_2667843275
AG-347-I21_2667843277
AG-347-I21_2667843279
AG-347-I21_2667843281
AG-347-I21_2667843284
AG-347-I21_2667843287
AG-347-I21_2667843308
AG-347-I21_2667843342
AG-347-I21_2667843345
AG-347-I21_2667843352
AG-347-I21_2667843356
AG-347-I21_2667843361
AG-347-I21_2667843383
AG-347-I21_2667843393
AG-347-I21_2667843395
AG-347-I21_2667843410
AG-347-I21_2667843416
AG-347-I21_2667843418
AG-347-I21_2667843420
AG-347-I21_2667843421
AG-347-I21_2667843423
AG-347-I21_2667843425
AG-347-I21_2667843426
AG-347-I21_2667843427
AG-347-I21_2667843434
AG-347-I21_2667843438
AG-347-I21_2667843441
AG-347-I21_2667843442
AG-347-I21_2667843443
AG-347-I21_2667843444
AG-347-I21_2667843446
AG-347-I21_2667843448
AG-347-I21_2667843449
AG-347-I21_2667843450
AG-347-I21_2667843453
AG-347-I21_2667843454
AG-347-I21_2667843455
AG-347-I21_2667843456
AG-347-I21_2667843457
AG-347-I21_2667843459
AG-347-I21_2667843463
AG-347-I21_2667843465
AG-347-I21_2667843466
AG-347-I21_2667843467
AG-347-I21_2667843469
AG-347-I21_2667843475
AG-347-I21_2667843482
AG-347-I21_2667843484
AG-347-I21_2667843489
AG-347-I21_2667843491
AG-347-I21_2667843493
AG-347-I21_2667843495
AG-347-I21_2667843496
AG-347-I21_2667843497
AG-347-I21_2667843499
AG-347-I21_2667843501
AG-347-I21_2667843502
AG-347-I21_2667843506
AG-347-I21_2667843518
AG-347-I21_2667843519
AG-347-I21_2667843520
AG-347-I21_2667843524
AG-347-I21_2667843525
AG-347-I21_2667843526
AG-347-I21_2667843528
AG-347-I21_2667843535
AG-347-I21_2667843536
AG-347-I21_2667843539
AG-347-I21_2667843540
AG-347-I21_2667843542
AG-347-I21_2667843545
AG-347-I21_2667843555
AG-347-I21_2667843560
AG-347-I21_2667843565
AG-347-I21_2667843566
AG-347-I21_2667843567
AG-347-I21_2667843570
AG-347-I21_2667843572
AG-347-I21_2667843573
AG-347-I21_2667843580
AG-347-I21_2667843581
AG-347-I21_2667843582
AG-347-I21_2667843583
AG-347-I21_2667843584
AG-347-I21_2667843585
AG-347-I21_2667843586
AG-347-I21_2667843587
AG-347-I21_2667843588
AG-347-I21_2667843590
AG-347-I21_2667843596
AG-347-I21_2667843599
AG-347-I21_2667843600
AG-347-I21_2667843603
AG-347-I21_2667843604
AG-347-I21_2667843608
AG-347-I21_2667843609
AG-347-I21_2667843610
AG-347-I21_2667843614
AG-347-I21_2667843619
AG-347-I21_2667843620
AG-347-I21_2667843621
AG-347-I21_2667843622
AG-347-I21_2667843623
AG-347-I21_2667843625
AG-347-I21_2667843628
AG-347-I21_2667843629
AG-347-I21_2667843630
AG-347-I21_2667843637
AG-347-I21_2667843638
AG-347-I21_2667843647
AG-347-I21_2667843668
AG-347-I21_2667843669
AG-347-I21_2667843671
AG-347-I21_2667843673
AG-347-I21_2667843690
AG-347-I21_2667843722
AG-347-I21_2667843727
AG-347-I21_2667843732
AG-347-I21_2667843734
AG-347-I21_2667843741
AG-347-I21_2667843742
AG-347-I21_2667843751
AG-347-I21_2667843755
AG-347-I21_2667843760
AG-347-I21_2667843761
AG-347-I21_2667843763
AG-347-I21_2667843764
AG-347-I21_2667843766
AG-347-I21_2667843767
AG-347-I21_2667843768
AG-347-I21_2667843772
AG-347-I21_2667843775
AG-347-I21_2667843778
AG-347-I21_2667843782
AG-347-I21_2667843784
AG-347-I21_2667843833
AG-347-I21_2667843835
AG-347-I21_2667843836
AG-347-I21_2667843838
AG-347-I21_2667843841
AG-347-I21_2667843842
AG-347-I21_2667843843
AG-347-I21_2667843855
AG-347-I21_2667843861
AG-347-I21_2667843867
AG-347-J06_2717246037
AG-347-J06_2717246039
AG-347-J06_2717246040
AG-347-J06_2717246041
AG-347-J06_2717246042
AG-347-J06_2717246043
AG-347-J06_2717246044
AG-347-J06_2717246045
AG-347-J06_2717246046
AG-347-J06_2717246048
AG-347-J06_2717246049
AG-347-J06_2717246051
AG-347-J06_2717246052
AG-347-J06_2717246053
AG-347-J06_2717246055
AG-347-J06_2717246058
AG-347-J06_2717246059
AG-347-J06_2717246060
AG-347-J06_2717246061
AG-347-J06_2717246062
AG-347-J06_2717246064
AG-347-J06_2717246065
AG-347-J06_2717246068
AG-347-J06_2717246069
AG-347-J06_2717246070
AG-347-J06_2717246072
AG-347-J06_2717246075
AG-347-J06_2717246082
AG-347-J06_2717246083
AG-347-J06_2717246086
AG-347-J06_2717246088
AG-347-J06_2717246090
AG-347-J06_2717246093
AG-347-J06_2717246094
AG-347-J06_2717246095
AG-347-J06_2717246097
AG-347-J06_2717246101
AG-347-J06_2717246102
AG-347-J06_2717246105
AG-347-J06_2717246108
AG-347-J06_2717246109
AG-347-J06_2717246110
AG-347-J06_2717246115
AG-347-J06_2717246119
AG-347-J06_2717246121
AG-347-J06_2717246123
AG-347-J06_2717246125
AG-347-J06_2717246126
AG-347-J06_2717246127
AG-347-J06_2717246128
AG-347-J06_2717246130
AG-347-J06_2717246131
AG-347-J06_2717246132
AG-347-J06_2717246134
AG-347-J06_2717246135
AG-347-J06_2717246137
AG-347-J06_2717246138
AG-347-J06_2717246140
AG-347-J06_2717246145
AG-347-J06_2717246146
AG-347-J06_2717246148
AG-347-J06_2717246150
AG-347-J06_2717246152
AG-347-J06_2717246158
AG-347-J06_2717246159
AG-347-J06_2717246162
AG-347-J06_2717246166
AG-347-J06_2717246168
AG-347-J06_2717246169
AG-347-J06_2717246174
AG-347-J06_2717246176
AG-347-J06_2717246177
AG-347-J06_2717246178
AG-347-J06_2717246179
AG-347-J06_2717246181
AG-347-J06_2717246197
AG-347-J06_2717246198
AG-347-J06_2717246206
AG-347-J06_2717246208
AG-347-J06_2717246210
AG-347-J06_2717246211
AG-347-J06_2717246213
AG-347-J06_2717246216
AG-347-J06_2717246220
AG-347-J06_2717246227
AG-347-J06_2717246228
AG-347-J06_2717246231
AG-347-J06_2717246238
AG-347-J06_2717246239
AG-347-J06_2717246240
AG-347-J06_2717246259
AG-347-J06_2717246265
AG-347-J06_2717246266
AG-347-J06_2717246267
AG-347-J06_2717246284
AG-347-J06_2717246304
AG-347-J06_2717246305
AG-347-J06_2717246309
AG-347-J06_2717246310
AG-347-J06_2717246311
AG-347-J06_2717246313
AG-347-J06_2717246315
AG-347-J06_2717246316
AG-347-J06_2717246318
AG-347-J06_2717246319
AG-347-J06_2717246322
AG-347-J06_2717246324
AG-347-J06_2717246337
AG-347-J06_2717246338
AG-347-J06_2717246347
AG-347-J06_2717246353
AG-347-J06_2717246363
AG-347-J06_2717246368
AG-347-J06_2717246373
AG-347-J06_2717246374
AG-347-J06_2717246375
AG-347-J06_2717246378
AG-347-J06_2717246380
AG-347-J06_2717246381
AG-347-J06_2717246383
AG-347-J06_2717246384
AG-347-J06_2717246385
AG-347-J06_2717246388
AG-347-J06_2717246389
AG-347-J06_2717246390
AG-347-J06_2717246393
AG-347-J06_2717246394
AG-347-J06_2717246395
AG-347-J06_2717246396
AG-347-J06_2717246397
AG-347-J06_2717246401
AG-347-J06_2717246409
AG-347-J06_2717246410
AG-347-J06_2717246412
AG-347-J06_2717246413
AG-347-J06_2717246414
AG-347-J06_2717246415
AG-347-J06_2717246418
AG-347-J06_2717246419
AG-347-J06_2717246422
AG-347-J06_2717246426
AG-347-J06_2717246427
AG-347-J06_2717246428
AG-347-J06_2717246429
AG-347-J06_2717246430
AG-347-J06_2717246431
AG-347-J06_2717246433
AG-347-J06_2717246434
AG-347-J06_2717246435
AG-347-J06_2717246437
AG-347-J06_2717246438
AG-347-J06_2717246440
AG-347-J06_2717246441
AG-347-J06_2717246442
AG-347-J06_2717246443
AG-347-J06_2717246444
AG-347-J06_2717246448
AG-347-J06_2717246449
AG-347-J06_2717246452
AG-347-J06_2717246457
AG-347-J06_2717246459
AG-347-J06_2717246461
AG-347-J06_2717246462
AG-347-J06_2717246463
AG-347-J06_2717246464
AG-347-J06_2717246466
AG-347-J06_2717246467
AG-347-J06_2717246468
AG-347-J06_2717246469
AG-347-J06_2717246470
AG-347-J06_2717246472
AG-347-J06_2717246479
AG-347-J06_2717246480
AG-347-J06_2717246481
AG-347-J06_2717246483
AG-347-J06_2717246486
AG-347-J06_2717246487
AG-347-J06_2717246488
AG-347-J06_2717246489
AG-347-J06_2717246490
AG-347-J06_2717246491
AG-347-J06_2717246492
AG-347-J06_2717246494
AG-347-J06_2717246499
AG-347-J06_2717246503
AG-347-J06_2717246504
AG-347-J06_2717246510
AG-347-J06_2717246512
AG-347-J06_2717246513
AG-347-J06_2717246514
AG-347-J06_2717246515
AG-347-J06_2717246516
AG-347-J06_2717246518
AG-347-J06_2717246519
AG-347-J06_2717246520
AG-347-J06_2717246521
AG-347-J06_2717246522
AG-347-J06_2717246523
AG-347-J06_2717246524
AG-347-J06_2717246525
AG-347-J06_2717246528
AG-347-J06_2717246530
AG-347-J06_2717246532
AG-347-J06_2717246534
AG-347-J06_2717246535
AG-347-J06_2717246536
AG-347-J06_2717246537
AG-347-J06_2717246539
AG-347-J06_2717246540
AG-347-J06_2717246541
AG-347-J06_2717246543
AG-347-J06_2717246546
AG-347-J06_2717246547
AG-347-J06_2717246548
AG-347-J06_2717246549
AG-347-J06_2717246552
AG-347-J06_2717246554
AG-347-J06_2717246559
AG-347-J06_2717246560
AG-347-J06_2717246561
AG-347-J06_2717246562
AG-347-J06_2717246563
AG-347-J06_2717246570
AG-347-J06_2717246571
AG-347-J06_2717246575
AG-347-J06_2717246576
AG-347-J06_2717246582
AG-347-J06_2717246583
AG-347-J06_2717246584
AG-347-J06_2717246585
AG-347-J06_2717246587
AG-347-J06_2717246588
AG-347-J06_2717246589
AG-347-J06_2717246590
AG-347-J06_2717246597
AG-347-J06_2717246599
AG-347-J06_2717246604
AG-347-J06_2717246608
AG-347-J06_2717246612
AG-347-J06_2717246615
AG-347-J06_2717246617
AG-347-J06_2717246623
AG-347-J06_2717246625
AG-347-J06_2717246627
AG-347-J06_2717246629
AG-347-J06_2717246631
AG-347-J06_2717246635
AG-347-J06_2717246636
AG-347-J06_2717246637
AG-347-J06_2717246658
AG-347-J06_2717246662
AG-347-J06_2717246666
AG-347-J06_2717246670
AG-347-J06_2717246671
AG-347-J06_2717246673
AG-347-J06_2717246674
AG-347-J06_2717246675
AG-347-J06_2717246677
AG-347-J06_2717246678
AG-347-J06_2717246682
AG-347-J06_2717246684
AG-347-J06_2717246687
AG-347-J06_2717246688
AG-347-J06_2717246689
AG-347-J06_2717246691
AG-347-J06_2717246693
AG-347-J06_2717246695
AG-347-J06_2717246696
AG-347-J06_2717246698
AG-347-J06_2717246703
AG-347-J06_2717246704
AG-347-J06_2717246705
AG-347-J06_2717246706
AG-347-J06_2717246707
AG-347-J06_2717246708
AG-347-J06_2717246710
AG-347-J06_2717246712
AG-347-J06_2717246713
AG-347-J06_2717246715
AG-347-J06_2717246716
AG-347-J06_2717246720
AG-347-J06_2717246721
AG-347-J06_2717246723
AG-347-J06_2717246724
AG-347-J06_2717246725
AG-347-J06_2717246726
AG-347-J06_2717246729
AG-347-J06_2717246730
AG-347-J06_2717246731
AG-347-J06_2717246732
AG-347-J06_2717246733
AG-347-J06_2717246735
AG-347-J06_2717246736
AG-347-J06_2717246737
AG-347-J06_2717246739
AG-347-J06_2717246742
AG-347-J06_2717246743
AG-347-J06_2717246750
AG-347-J06_2717246752
AG-347-J06_2717246753
AG-347-J06_2717246754
AG-347-J06_2717246758
AG-347-J06_2717246759
AG-347-J06_2717246760
AG-347-J06_2717246767
AG-347-J06_2717246772
AG-347-J06_2717246773
AG-347-J06_2717246780
AG-347-J06_2717246782
AG-347-J06_2717246797
AG-347-J06_2717246803
AG-347-J06_2717246805
AG-347-J06_2717246807
AG-347-J06_2717246808
AG-347-J06_2717246810
AG-347-J06_2717246812
AG-347-J06_2717246813
AG-347-J06_2717246814
AG-347-J06_2717246838
AG-347-J06_2717246856
AG-347-J06_2717246860
AG-347-J06_2717246863
AG-347-J06_2717246864
AG-347-J06_2717246866
AG-347-J06_2717246867
AG-347-J06_2717246868
AG-347-J06_2717246869
AG-347-J06_2717246872
AG-347-J06_2717246873
AG-347-J06_2717246874
AG-347-J06_2717246876
AG-347-J06_2717246890
AG-347-J06_2717246891
AG-347-J06_2717246893
AG-347-J06_2717246894
AG-347-J06_2717246896
AG-347-J06_2717246899
AG-347-J06_2717246901
AG-347-J06_2717246902
AG-347-J06_2717246903
AG-347-J06_2717246905
AG-347-J06_2717246912
AG-347-J06_2717246919
AG-347-J06_2717246921
AG-347-J06_2717246922
AG-347-J06_2717246923
AG-347-J06_2717246925
AG-347-J06_2717246927
AG-347-J06_2717246928
AG-347-J06_2717246932
AG-347-J06_2717246933
AG-347-J06_2717246935
AG-347-J06_2717246936
AG-347-J06_2717246939
AG-347-J06_2717246943
AG-347-J06_2717246944
AG-347-J06_2717246950
AG-347-J06_2717246951
AG-347-J06_2717246953
AG-347-J06_2717246955
AG-347-J06_2717246956
AG-347-J06_2717246957
AG-347-J06_2717246959
AG-347-J06_2717246960
AG-347-J06_2717246962
AG-347-J06_2717246966
AG-347-J06_2717246967
AG-347-J06_2717246968
AG-347-J06_2717246970
AG-347-J06_2717246973
AG-347-J06_2717246974
AG-347-J06_2717246978
AG-347-J06_2717246979
AG-347-J06_2717246981
AG-347-J06_2717246982
AG-347-J06_2717246983
AG-347-J06_2717246991
AG-347-J06_2717247010
AG-347-J06_2717247019
AG-347-J06_2717247025
AG-347-J06_2717247035
AG-347-J06_2717247037
AG-347-J06_2717247046
AG-347-J06_2717247048
AG-347-J06_2717247071
AG-347-J06_2717247101
AG-347-J06_2717247102
AG-347-J06_2717247114
AG-347-J06_2717247121
AG-347-J06_2717247126
AG-347-J06_2717247142
AG-347-J06_2717247143
AG-347-J06_2717247144
AG-347-J06_2717247145
AG-347-J06_2717247146
AG-347-J06_2717247147
AG-347-J06_2717247148
AG-347-J06_2717247149
AG-347-J06_2717247150
AG-347-J06_2717247152
AG-347-J06_2717247157
AG-347-J06_2717247160
AG-347-J06_2717247161
AG-347-J06_2717247164
AG-347-J06_2717247166
AG-347-J06_2717247167
AG-347-J06_2717247169
AG-347-J06_2717247170
AG-347-J06_2717247176
AG-347-J06_2717247177
AG-347-J06_2717247178
AG-347-J06_2717247179
AG-347-J06_2717247180
AG-347-J06_2717247186
AG-347-J06_2717247187
AG-347-J06_2717247190
AG-347-J06_2717247194
AG-347-J06_2717247195
AG-347-J06_2717247196
AG-347-J06_2717247202
AG-347-J06_2717247204
AG-347-J06_2717247205
AG-347-J06_2717247206
AG-347-J06_2717247208
AG-347-J06_2717247212
AG-347-J06_2717247214
AG-347-J06_2717247215
AG-347-J06_2717247217
AG-347-J06_2717247218
AG-347-J06_2717247222
AG-347-J06_2717247226
AG-347-J06_2717247227
AG-347-J06_2717247228
AG-347-J06_2717247230
AG-347-J06_2717247248
AG-347-J06_2717247249
AG-347-J06_2717247251
AG-347-J06_2717247253
AG-347-J06_2717247254
AG-347-J06_2717247255
AG-347-J06_2717247257
AG-347-J06_2717247266
AG-347-J06_2717247279
AG-347-J06_2717247282
AG-347-J06_2717247292
AG-347-J06_2717247293
AG-347-J06_2717247299
AG-347-J06_2717247304
AG-347-J06_2717247313
AG-347-J06_2717247318
AG-347-J06_2717247319
AG-347-J06_2717247320
AG-347-J06_2717247321
AG-347-J06_2717247324
AG-347-J06_2717247326
AG-347-J06_2717247327
AG-347-J06_2717247328
AG-347-J06_2717247330
AG-347-J06_2717247335
AG-347-J06_2717247339
AG-347-J06_2717247340
AG-347-J06_2717247341
AG-347-J06_2717247347
AG-347-J06_2717247348
AG-347-J06_2717247351
AG-347-J06_2717247353
AG-347-J06_2717247354
AG-347-J06_2717247355
AG-347-J06_2717247359
AG-347-J06_2717247365
AG-347-J06_2717247368
AG-347-J06_2717247372
AG-347-J06_2717247374
AG-347-J06_2717247378
AG-347-J06_2717247381
AG-347-J06_2717247383
AG-347-J06_2717247385
AG-347-J06_2717247387
AG-347-J06_2717247392
AG-347-J06_2717247394
AG-347-J06_2717247400
AG-347-J06_2717247410
AG-347-J06_2717247416
AG-347-J06_2717247421
AG-347-J06_2717247425
AG-347-J06_2717247432
AG-347-J06_2717247433
AG-347-J06_2717247436
AG-347-J06_2717247438
AG-347-J06_2717247439
AG-347-J06_2717247441
AG-347-J06_2717247442
AG-347-J06_2717247443
AG-347-J06_2717247444
AG-347-J06_2717247445
AG-347-J06_2717247448
AG-347-J06_2717247450
AG-347-J06_2717247453
AG-347-J06_2717247456
AG-347-J06_2717247476
AG-347-J06_2717247477
AG-347-J06_2717247479
AG-347-J06_2717247480
AG-347-J06_2717247485
AG-347-J06_2717247488
AG-347-J06_2717247489
AG-347-J06_2717247490
AG-347-J06_2717247491
AG-347-J06_2717247495
AG-347-J06_2717247498
AG-347-J06_2717247499
AG-347-J06_2717247500
AG-347-J06_2717247504
AG-347-J06_2717247505
AG-347-J06_2717247509
AG-347-J06_2717247510
AG-347-J06_2717247512
AG-347-J06_2717247513
AG-347-J06_2717247514
AG-347-J06_2717247520
AG-347-J06_2717247526
AG-347-J06_2717247558
AG-347-J06_2717247559
AG-347-J06_2717247560
AG-347-J06_2717247564
AG-347-J06_2717247565
AG-347-J06_2717247566
AG-347-J06_2717247568
AG-347-J06_2717247570
AG-347-J06_2717247571
AG-347-J06_2717247572
AG-347-J06_2717247573
AG-347-J06_2717247574
AG-347-J06_2717247576
AG-347-J06_2717247578
AG-347-J06_2717247579
AG-347-J06_2717247580
AG-347-J06_2717247583
AG-347-J06_2717247584
AG-347-J06_2717247585
AG-347-J06_2717247587
AG-347-J06_2717247590
AG-347-J06_2717247591
AG-347-J06_2717247592
AG-347-J06_2717247595
AG-347-J06_2717247596
AG-347-J06_2717247598
AG-347-J06_2717247599
AG-347-J06_2717247600
AG-347-J06_2717247604
AG-347-J06_2717247608
AG-347-J06_2717247623
AG-347-J06_2717247624
AG-347-J06_2717247626
AG-347-J06_2717247631
AG-347-J06_2717247632
AG-347-J06_2717247634
AG-347-J06_2717247636
AG-347-J06_2717247642
AG-347-J06_2717247646
AG-347-J06_2717247648
AG-347-J06_2717247650
AG-347-J06_2717247654
AG-347-J06_2717247655
AG-347-J06_2717247662
AG-347-J06_2717247663
AG-347-J06_2717247665
AG-347-J06_2717247667
AG-347-J06_2717247668
AG-347-J06_2717247669
AG-347-J06_2717247672
AG-347-J06_2717247673
AG-347-J06_2717247685
AG-347-J06_2717247686
AG-347-J06_2717247688
AG-347-J06_2717247689
AG-347-J06_2717247690
AG-347-J06_2717247693
AG-347-J06_2717247698
AG-347-K02_2667824726
AG-347-K02_2667824727
AG-347-K02_2667824729
AG-347-K02_2667824730
AG-347-K02_2667824731
AG-347-K02_2667824734
AG-347-K02_2667824735
AG-347-K02_2667824740
AG-347-K02_2667824741
AG-347-K02_2667824742
AG-347-K02_2667824745
AG-347-K02_2667824750
AG-347-K02_2667824751
AG-347-K02_2667824752
AG-347-K02_2667824753
AG-347-K02_2667824754
AG-347-K02_2667824756
AG-347-K02_2667824759
AG-347-K02_2667824760
AG-347-K02_2667824761
AG-347-K02_2667824768
AG-347-K02_2667824769
AG-347-K02_2667824770
AG-347-K02_2667824771
AG-347-K02_2667824772
AG-347-K02_2667824773
AG-347-K02_2667824777
AG-347-K02_2667824779
AG-347-K02_2667824780
AG-347-K02_2667824782
AG-347-K02_2667824784
AG-347-K02_2667824791
AG-347-K02_2667824795
AG-347-K02_2667824800
AG-347-K02_2667824805
AG-347-K02_2667824815
AG-347-K02_2667824817
AG-347-K02_2667824832
AG-347-K02_2667824838
AG-347-K02_2667824840
AG-347-K02_2667824842
AG-347-K02_2667824843
AG-347-K02_2667824845
AG-347-K02_2667824847
AG-347-K02_2667824848
AG-347-K02_2667824849
AG-347-K02_2667824871
AG-347-K02_2667824890
AG-347-K02_2667824894
AG-347-K02_2667824897
AG-347-K02_2667824899
AG-347-K02_2667824935
AG-347-K02_2667824944
AG-347-K02_2667824945
AG-347-K02_2667824946
AG-347-K02_2667824947
AG-347-K02_2667824963
AG-347-K02_2667824966
AG-347-K02_2667824969
AG-347-K02_2667824971
AG-347-K02_2667824973
AG-347-K02_2667824975
AG-347-K02_2667824979
AG-347-K02_2667824981
AG-347-K02_2667824982
AG-347-K02_2667824984
AG-347-K02_2667824985
AG-347-K02_2667824986
AG-347-K02_2667824988
AG-347-K02_2667824990
AG-347-K02_2667824991
AG-347-K02_2667824992
AG-347-K02_2667824996
AG-347-K02_2667824999
AG-347-K02_2667825000
AG-347-K02_2667825006
AG-347-K02_2667825008
AG-347-K02_2667825010
AG-347-K02_2667825012
AG-347-K02_2667825013
AG-347-K02_2667825017
AG-347-K02_2667825019
AG-347-K02_2667825020
AG-347-K02_2667825022
AG-347-K02_2667825023
AG-347-K02_2667825025
AG-347-K02_2667825026
AG-347-K02_2667825027
AG-347-K02_2667825029
AG-347-K02_2667825030
AG-347-K02_2667825031
AG-347-K02_2667825032
AG-347-K02_2667825034
AG-347-K02_2667825036
AG-347-K02_2667825038
AG-347-K02_2667825042
AG-347-K02_2667825047
AG-347-K02_2667825048
AG-347-K02_2667825049
AG-347-K02_2667825052
AG-347-K02_2667825055
AG-347-K02_2667825056
AG-347-K02_2667825059
AG-347-K02_2667825060
AG-347-K02_2667825062
AG-347-K02_2667825063
AG-347-K02_2667825064
AG-347-K02_2667825067
AG-347-K02_2667825069
AG-347-K02_2667825071
AG-347-K02_2667825074
AG-347-K02_2667825075
AG-347-K02_2667825082
AG-347-K02_2667825084
AG-347-K02_2667825086
AG-347-K02_2667825087
AG-347-K02_2667825088
AG-347-K02_2667825091
AG-347-K02_2667825092
AG-347-K02_2667825094
AG-347-K02_2667825095
AG-347-K02_2667825096
AG-347-K02_2667825097
AG-347-K02_2667825098
AG-347-K02_2667825101
AG-347-K02_2667825103
AG-347-K02_2667825104
AG-347-K02_2667825105
AG-347-K02_2667825107
AG-347-K02_2667825108
AG-347-K02_2667825110
AG-347-K02_2667825111
AG-347-K02_2667825112
AG-347-K02_2667825113
AG-347-K02_2667825114
AG-347-K02_2667825115
AG-347-K02_2667825116
AG-347-K02_2667825117
AG-347-K02_2667825119
AG-347-K02_2667825128
AG-347-K02_2667825134
AG-347-K02_2667825136
AG-347-K02_2667825139
AG-347-K02_2667825140
AG-347-K02_2667825141
AG-347-K02_2667825142
AG-347-K02_2667825145
AG-347-K02_2667825146
AG-347-K02_2667825150
AG-347-K02_2667825155
AG-347-K02_2667825164
AG-347-K02_2667825169
AG-347-K02_2667825170
AG-347-K02_2667825171
AG-347-K02_2667825172
AG-347-K02_2667825173
AG-347-K02_2667825175
AG-347-K02_2667825176
AG-347-K02_2667825178
AG-347-K02_2667825179
AG-347-K02_2667825182
AG-347-K02_2667825189
AG-347-K02_2667825190
AG-347-K02_2667825191
AG-347-K02_2667825208
AG-347-K02_2667825214
AG-347-K02_2667825215
AG-347-K02_2667825216
AG-347-K02_2667825219
AG-347-K02_2667825235
AG-347-K02_2667825252
AG-347-K02_2667825253
AG-347-K02_2667825257
AG-347-K02_2667825258
AG-347-K02_2667825259
AG-347-K02_2667825261
AG-347-K02_2667825263
AG-347-K02_2667825264
AG-347-K02_2667825266
AG-347-K02_2667825267
AG-347-K02_2667825270
AG-347-K02_2667825272
AG-347-K02_2667825281
AG-347-K02_2667825292
AG-347-K02_2667825295
AG-347-K02_2667825307
AG-347-K02_2667825308
AG-347-K02_2667825317
AG-347-K02_2667825323
AG-347-K02_2667825333
AG-347-K02_2667825338
AG-347-K02_2667825342
AG-347-K02_2667825344
AG-347-K02_2667825346
AG-347-K02_2667825352
AG-347-K02_2667825354
AG-347-K02_2667825357
AG-347-K02_2667825364
AG-347-K02_2667825368
AG-347-K02_2667825369
AG-347-K02_2667825370
AG-347-K02_2667825371
AG-347-K02_2667825372
AG-347-K02_2667825375
AG-347-K02_2667825376
AG-347-K02_2667825377
AG-347-K02_2667825380
AG-347-K02_2667825381
AG-347-K02_2667825382
AG-347-K02_2667825384
AG-347-K02_2667825385
AG-347-K02_2667825387
AG-347-K02_2667825390
AG-347-K02_2667825391
AG-347-K02_2667825392
AG-347-K02_2667825399
AG-347-K02_2667825400
AG-347-K02_2667825404
AG-347-K02_2667825407
AG-347-K02_2667825410
AG-347-K02_2667825411
AG-347-K02_2667825415
AG-347-K02_2667825416
AG-347-K02_2667825418
AG-347-K02_2667825420
AG-347-K02_2667825421
AG-347-K02_2667825422
AG-347-K02_2667825424
AG-347-K02_2667825426
AG-347-K02_2667825428
AG-347-K02_2667825433
AG-347-K02_2667825435
AG-347-K02_2667825443
AG-347-K02_2667825447
AG-347-K02_2667825448
AG-347-K02_2667825451
AG-347-K02_2667825454
AG-347-K02_2667825466
AG-347-K02_2667825479
AG-347-K02_2667825530
AG-347-K02_2667825532
AG-347-K02_2667825533
AG-347-K02_2667825534
AG-347-K02_2667825542
AG-347-K02_2667825546
AG-347-K02_2667825547
AG-347-K02_2667825552
AG-347-K02_2667825553
AG-347-K02_2667825554
AG-347-K02_2667825555
AG-347-K02_2667825556
AG-347-K02_2667825558
AG-347-K02_2667825559
AG-347-K02_2667825563
AG-347-K02_2667825567
AG-347-K02_2667825574
AG-347-K02_2667825581
AG-347-K02_2667825583
AG-347-K02_2667825584
AG-347-K02_2667825585
AG-347-K02_2667825587
AG-347-K02_2667825590
AG-347-K02_2667825592
AG-347-K02_2667825593
AG-347-K02_2667825595
AG-347-K02_2667825597
AG-347-K02_2667825609
AG-347-K02_2667825610
AG-347-K02_2667825613
AG-347-K02_2667825614
AG-347-K02_2667825617
AG-347-K02_2667825619
AG-347-K02_2667825620
AG-347-K02_2667825621
AG-347-K02_2667825627
AG-347-K02_2667825628
AG-347-K02_2667825630
AG-347-K02_2667825634
AG-347-K02_2667825635
AG-347-K02_2667825636
AG-347-K02_2667825639
AG-347-K02_2667825640
AG-347-K02_2667825641
AG-347-K02_2667825643
AG-347-K02_2667825647
AG-347-K02_2667825651
AG-347-K02_2667825652
AG-347-K02_2667825654
AG-347-K02_2667825655
AG-347-K02_2667825660
AG-347-K02_2667825663
AG-347-K02_2667825664
AG-347-K02_2667825669
AG-347-K02_2667825672
AG-347-K02_2667825673
AG-347-K02_2667825674
AG-347-K02_2667825678
AG-347-K02_2667825679
AG-347-K02_2667825680
AG-347-K02_2667825685
AG-347-K02_2667825686
AG-347-K02_2667825687
AG-347-K02_2667825689
AG-347-K02_2667825690
AG-347-K02_2667825695
AG-347-K02_2667825696
AG-347-K02_2667825697
AG-347-K02_2667825701
AG-347-K02_2667825706
AG-347-K02_2667825708
AG-347-K02_2667825712
AG-347-K02_2667825713
AG-347-K02_2667825714
AG-347-K02_2667825715
AG-347-K02_2667825716
AG-347-K02_2667825717
AG-347-K02_2667825719
AG-347-K02_2667825724
AG-347-K02_2667825725
AG-347-K02_2667825727
AG-347-K02_2667825731
AG-347-K02_2667825734
AG-347-K02_2667825735
AG-347-K02_2667825736
AG-347-K02_2667825737
AG-347-K02_2667825738
AG-347-K02_2667825739
AG-347-K02_2667825741
AG-347-K02_2667825742
AG-347-K02_2667825743
AG-347-K02_2667825744
AG-347-K02_2667825746
AG-347-K02_2667825751
AG-347-K02_2667825755
AG-347-K02_2667825760
AG-347-K02_2667825762
AG-347-K02_2667825769
AG-347-K02_2667825770
AG-347-K02_2667825771
AG-347-K02_2667825772
AG-347-K02_2667825774
AG-347-K02_2667825775
AG-347-K02_2667825776
AG-347-K02_2667825777
AG-347-K02_2667825783
AG-347-K02_2667825784
AG-347-K02_2667825788
AG-347-K02_2667825789
AG-347-K02_2667825796
AG-347-K02_2667825797
AG-347-K02_2667825798
AG-347-K02_2667825799
AG-347-K02_2667825800
AG-347-K02_2667825802
AG-347-K02_2667825805
AG-347-K02_2667825807
AG-347-K02_2667825810
AG-347-K02_2667825811
AG-347-K02_2667825812
AG-347-K02_2667825813
AG-347-K02_2667825816
AG-347-K02_2667825818
AG-347-K02_2667825819
AG-347-K02_2667825820
AG-347-K02_2667825822
AG-347-K02_2667825823
AG-347-K02_2667825824
AG-347-K02_2667825825
AG-347-K02_2667825827
AG-347-K02_2667825829
AG-347-K02_2667825831
AG-347-K02_2667825834
AG-347-K02_2667825837
AG-347-K02_2667825842
AG-347-K02_2667825855
AG-347-K02_2667825856
AG-347-K02_2667825857
AG-347-K02_2667825861
AG-347-K02_2667825862
AG-347-K02_2667825863
AG-347-K02_2667825865
AG-347-K02_2667825872
AG-347-K02_2667825873
AG-347-K02_2667825876
AG-347-K02_2667825878
AG-347-K02_2667825879
AG-347-K02_2667825880
AG-347-K02_2667825882
AG-347-K02_2667825883
AG-347-K02_2667825884
AG-347-K02_2667825885
AG-347-K02_2667825886
AG-347-K02_2667825891
AG-347-K02_2667825894
AG-347-K02_2667825895
AG-347-K02_2667825899
AG-347-K02_2667825900
AG-347-K02_2667825901
AG-347-K02_2667825902
AG-347-K02_2667825903
AG-347-K02_2667825905
AG-347-K02_2667825906
AG-347-K02_2667825908
AG-347-K02_2667825909
AG-347-K02_2667825910
AG-347-K02_2667825912
AG-347-K02_2667825913
AG-347-K02_2667825914
AG-347-K02_2667825915
AG-347-K02_2667825916
AG-347-K02_2667825917
AG-347-K02_2667825921
AG-347-K02_2667825924
AG-347-K02_2667825925
AG-347-K02_2667825928
AG-347-K02_2667825929
AG-347-K02_2667825930
AG-347-K02_2667825931
AG-347-K02_2667825933
AG-347-K02_2667825934
AG-347-K02_2667825968
AG-347-K02_2667825975
AG-347-K02_2667825981
AG-347-K02_2667825997
AG-347-K02_2667826001
AG-347-K02_2667826002
AG-347-K02_2667826004
AG-347-K02_2667826005
AG-347-K02_2667826006
AG-347-K02_2667826011
AG-347-K02_2667826015
AG-347-K02_2667826016
AG-347-K02_2667826018
AG-347-K02_2667826021
AG-347-K02_2667826022
AG-347-K02_2667826024
AG-347-K02_2667826040
AG-347-K02_2667826041
AG-347-K02_2667826049
AG-347-K02_2667826051
AG-347-K02_2667826053
AG-347-K02_2667826054
AG-347-K02_2667826056
AG-347-K02_2667826059
AG-347-K02_2667826063
AG-347-K02_2667826070
AG-347-K02_2667826071
AG-347-K02_2667826074
AG-347-K02_2667826076
AG-347-K02_2667826078
AG-347-K02_2667826080
AG-347-K02_2667826081
AG-347-K02_2667826082
AG-347-K02_2667826086
AG-347-K02_2667826087
AG-347-K02_2667826088
AG-347-K02_2667826089
AG-347-K02_2667826091
AG-347-K02_2667826094
AG-347-K02_2667826095
AG-347-K02_2667826096
AG-347-K02_2667826099
AG-347-K02_2667826100
AG-347-K02_2667826109
AG-347-K02_2667826110
AG-347-K02_2667826111
AG-347-K02_2667826112
AG-347-K02_2667826113
AG-347-K02_2667826114
AG-347-K02_2667826115
AG-347-K02_2667826117
AG-347-K02_2667826120
AG-347-K02_2667826121
AG-347-K02_2667826123
AG-347-K02_2667826128
AG-347-K02_2667826135
AG-347-K02_2667826137
AG-347-K02_2667826140
AG-347-K02_2667826143
AG-347-K02_2667826145
AG-347-K02_2667826147
AG-347-K02_2667826151
AG-347-K02_2667826154
AG-347-K02_2667826156
AG-347-K02_2667826158
AG-347-K02_2667826161
AG-347-K02_2667826162
AG-347-K02_2667826163
AG-347-K02_2667826164
AG-347-K02_2667826165
AG-347-K02_2667826167
AG-347-K02_2667826168
AG-347-K02_2667826170
AG-347-K02_2667826179
AG-347-K02_2667826183
AG-347-K02_2667826187
AG-347-K02_2667826191
AG-347-K02_2667826192
AG-347-K02_2667826194
AG-347-K02_2667826195
AG-347-K02_2667826196
AG-347-K02_2667826198
AG-347-K02_2667826199
AG-347-K02_2667826203
AG-347-K02_2667826205
AG-347-K02_2667826208
AG-347-K02_2667826209
AG-347-K02_2667826210
AG-347-K02_2667826215
AG-347-K02_2667826217
AG-347-K02_2667826218
AG-347-K02_2667826219
AG-347-K02_2667826220
AG-347-K02_2667826221
AG-347-K02_2667826224
AG-347-K02_2667826225
AG-347-K02_2667826226
AG-347-K02_2667826228
AG-347-K02_2667826230
AG-347-K02_2667826231
AG-347-K02_2667826232
AG-347-K02_2667826233
AG-347-K02_2667826234
AG-347-K02_2667826237
AG-347-K02_2667826241
AG-347-K02_2667826243
AG-347-K02_2667826247
AG-347-K02_2667826248
AG-347-K02_2667826250
AG-347-K02_2667826251
AG-347-K02_2667826257
AG-347-K02_2667826259
AG-347-K02_2667826266
AG-347-K02_2667826269
AG-347-K02_2667826271
AG-347-K02_2667826277
AG-347-K02_2667826280
AG-347-K02_2667826285
AG-347-K02_2667826287
AG-347-K02_2667826288
AG-347-K02_2667826289
AG-347-K02_2667826290
AG-347-K02_2667826291
AG-347-K02_2667826292
AG-347-K02_2667826293
AG-347-K02_2667826295
AG-347-K02_2667826297
AG-347-K02_2667826298
AG-347-K02_2667826309
AG-347-K02_2667826333
AG-347-K02_2667826335
AG-347-K02_2667826346
AG-347-K02_2667826347
AG-347-K02_2667826348
AG-347-K02_2667826349
AG-347-K02_2667826355
AG-347-K02_2667826356
AG-347-K02_2667826357
AG-347-K02_2667826360
AG-347-K02_2667826361
AG-347-K02_2667826364
AG-347-K02_2667826368
AG-347-K02_2667826372
AG-347-K02_2667826376
AG-347-K02_2667826377
AG-347-K02_2667826378
AG-347-K02_2667826385
AG-347-K02_2667826386
AG-347-K02_2667826387
AG-347-K02_2667826390
AG-347-K02_2667826394
AG-347-K02_2667826395
AG-347-K02_2667826396
AG-347-K02_2667826397
AG-347-K02_2667826398
AG-347-K02_2667826399
AG-347-K02_2667826400
AG-347-K02_2667826401
AG-347-K02_2667826407
AG-347-K02_2667826408
AG-347-K02_2667826409
AG-347-K02_2667826410
AG-347-K02_2667826411
AG-347-K02_2667826412
AG-347-K02_2667826413
AG-347-K02_2667826414
AG-347-K02_2667826415
AG-347-K02_2667826418
AG-347-K02_2667826420
AG-347-K02_2667826421
AG-347-K02_2667826422
AG-347-K02_2667826423
AG-347-K02_2667826424
AG-347-K02_2667826425
AG-347-K02_2667826426
AG-347-K02_2667826427
AG-347-K02_2667826428
AG-347-K02_2667826430
AG-347-K02_2667826431
AG-347-K02_2667826432
AG-347-K02_2667826433
AG-347-K02_2667826434
AG-347-K02_2667826436
AG-347-K02_2667826437
AG-347-K02_2667826445
AG-347-K02_2667826454
AG-347-K02_2667826455
AG-347-K02_2667826456
AG-347-K02_2667826457
AG-347-K02_2667826458
AG-347-K02_2667826459
AG-347-K10_2717147245
AG-347-K10_2717147252
AG-347-K10_2717147253
AG-347-K10_2717147254
AG-347-K10_2717147257
AG-347-K10_2717147259
AG-347-K10_2717147260
AG-347-K10_2717147261
AG-347-K10_2717147262
AG-347-K10_2717147263
AG-347-K10_2717147268
AG-347-K10_2717147272
AG-347-K10_2717147273
AG-347-K10_2717147274
AG-347-K10_2717147279
AG-347-K10_2717147280
AG-347-K10_2717147283
AG-347-K10_2717147284
AG-347-K10_2717147285
AG-347-K10_2717147287
AG-347-K10_2717147288
AG-347-K10_2717147290
AG-347-K10_2717147292
AG-347-K10_2717147294
AG-347-K10_2717147297
AG-347-K10_2717147298
AG-347-K10_2717147300
AG-347-K10_2717147301
AG-347-K10_2717147303
AG-347-K10_2717147304
AG-347-K10_2717147306
AG-347-K10_2717147309
AG-347-K10_2717147310
AG-347-K10_2717147313
AG-347-K10_2717147318
AG-347-K10_2717147320
AG-347-K10_2717147321
AG-347-K10_2717147322
AG-347-K10_2717147323
AG-347-K10_2717147324
AG-347-K10_2717147325
AG-347-K10_2717147326
AG-347-K10_2717147327
AG-347-K10_2717147328
AG-347-K10_2717147345
AG-347-K10_2717147350
AG-347-K10_2717147357
AG-347-K10_2717147359
AG-347-K10_2717147362
AG-347-K10_2717147365
AG-347-K10_2717147367
AG-347-K10_2717147369
AG-347-K10_2717147374
AG-347-K10_2717147377
AG-347-K10_2717147379
AG-347-K10_2717147381
AG-347-K10_2717147384
AG-347-K10_2717147385
AG-347-K10_2717147386
AG-347-K10_2717147387
AG-347-K10_2717147388
AG-347-K10_2717147390
AG-347-K10_2717147391
AG-347-K10_2717147393
AG-347-K10_2717147396
AG-347-K10_2717147398
AG-347-K10_2717147399
AG-347-K10_2717147401
AG-347-K10_2717147402
AG-347-K10_2717147405
AG-347-K10_2717147410
AG-347-K10_2717147411
AG-347-K10_2717147415
AG-347-K10_2717147416
AG-347-K10_2717147423
AG-347-K10_2717147424
AG-347-K10_2717147425
AG-347-K10_2717147426
AG-347-K10_2717147427
AG-347-K10_2717147432
AG-347-K10_2717147434
AG-347-K10_2717147437
AG-347-K10_2717147438
AG-347-K10_2717147439
AG-347-K10_2717147440
AG-347-K10_2717147443
AG-347-K10_2717147445
AG-347-K10_2717147446
AG-347-K10_2717147447
AG-347-K10_2717147449
AG-347-K10_2717147450
AG-347-K10_2717147451
AG-347-K10_2717147452
AG-347-K10_2717147454
AG-347-K10_2717147456
AG-347-K10_2717147458
AG-347-K10_2717147461
AG-347-K10_2717147462
AG-347-K10_2717147463
AG-347-K10_2717147464
AG-347-K10_2717147465
AG-347-K10_2717147466
AG-347-K10_2717147467
AG-347-K10_2717147468
AG-347-K10_2717147470
AG-347-K10_2717147471
AG-347-K10_2717147472
AG-347-K10_2717147473
AG-347-K10_2717147474
AG-347-K10_2717147475
AG-347-K10_2717147478
AG-347-K10_2717147482
AG-347-K10_2717147484
AG-347-K10_2717147485
AG-347-K10_2717147490
AG-347-K10_2717147493
AG-347-K10_2717147494
AG-347-K10_2717147495
AG-347-K10_2717147496
AG-347-K10_2717147500
AG-347-K10_2717147502
AG-347-K10_2717147506
AG-347-K10_2717147510
AG-347-K10_2717147511
AG-347-K10_2717147516
AG-347-K10_2717147517
AG-347-K10_2717147519
AG-347-K10_2717147520
AG-347-K10_2717147521
AG-347-K10_2717147522
AG-347-K10_2717147526
AG-347-K10_2717147527
AG-347-K10_2717147531
AG-347-K10_2717147532
AG-347-K10_2717147533
AG-347-K10_2717147536
AG-347-K10_2717147540
AG-347-K10_2717147541
AG-347-K10_2717147544
AG-347-K10_2717147549
AG-347-K10_2717147550
AG-347-K10_2717147551
AG-347-K10_2717147552
AG-347-K10_2717147555
AG-347-K10_2717147556
AG-347-K10_2717147561
AG-347-K10_2717147566
AG-347-K10_2717147575
AG-347-K10_2717147580
AG-347-K10_2717147581
AG-347-K10_2717147582
AG-347-K10_2717147583
AG-347-K10_2717147587
AG-347-K10_2717147590
AG-347-K10_2717147591
AG-347-K10_2717147592
AG-347-K10_2717147594
AG-347-K10_2717147595
AG-347-K10_2717147601
AG-347-K10_2717147603
AG-347-K10_2717147610
AG-347-K10_2717147613
AG-347-K10_2717147615
AG-347-K10_2717147621
AG-347-K10_2717147626
AG-347-K10_2717147630
AG-347-K10_2717147635
AG-347-K10_2717147637
AG-347-K10_2717147646
AG-347-K10_2717147649
AG-347-K10_2717147653
AG-347-K10_2717147654
AG-347-K10_2717147658
AG-347-K10_2717147660
AG-347-K10_2717147661
AG-347-K10_2717147662
AG-347-K10_2717147665
AG-347-K10_2717147667
AG-347-K10_2717147669
AG-347-K10_2717147672
AG-347-K10_2717147673
AG-347-K10_2717147680
AG-347-K10_2717147682
AG-347-K10_2717147684
AG-347-K10_2717147685
AG-347-K10_2717147686
AG-347-K10_2717147689
AG-347-K10_2717147690
AG-347-K10_2717147692
AG-347-K10_2717147693
AG-347-K10_2717147694
AG-347-K10_2717147695
AG-347-K10_2717147696
AG-347-K10_2717147699
AG-347-K10_2717147701
AG-347-K10_2717147702
AG-347-K10_2717147703
AG-347-K10_2717147705
AG-347-K10_2717147706
AG-347-K10_2717147708
AG-347-K10_2717147709
AG-347-K10_2717147710
AG-347-K10_2717147711
AG-347-K10_2717147712
AG-347-K10_2717147713
AG-347-K10_2717147714
AG-347-K10_2717147715
AG-347-K10_2717147717
AG-347-K10_2717147726
AG-347-K10_2717147732
AG-347-K10_2717147736
AG-347-K10_2717147737
AG-347-K10_2717147738
AG-347-K10_2717147739
AG-347-K10_2717147740
AG-347-K10_2717147741
AG-347-K10_2717147742
AG-347-K10_2717147743
AG-347-K10_2717147744
AG-347-K10_2717147746
AG-347-K10_2717147747
AG-347-K10_2717147748
AG-347-K10_2717147749
AG-347-K10_2717147750
AG-347-K10_2717147751
AG-347-K10_2717147752
AG-347-K10_2717147753
AG-347-K10_2717147754
AG-347-K10_2717147755
AG-347-K10_2717147756
AG-347-K10_2717147757
AG-347-K10_2717147758
AG-347-K10_2717147759
AG-347-K10_2717147760
AG-347-K10_2717147761
AG-347-K10_2717147762
AG-347-K10_2717147763
AG-347-K10_2717147765
AG-347-K10_2717147767
AG-347-K10_2717147771
AG-347-K10_2717147772
AG-347-K10_2717147777
AG-347-K10_2717147781
AG-347-K10_2717147782
AG-347-K10_2717147784
AG-347-K10_2717147785
AG-347-K10_2717147786
AG-347-K10_2717147787
AG-347-K10_2717147788
AG-347-K10_2717147789
AG-347-K10_2717147790
AG-347-K10_2717147792
AG-347-K10_2717147794
AG-347-K10_2717147795
AG-347-K10_2717147796
AG-347-K10_2717147803
AG-347-K10_2717147805
AG-347-K10_2717147806
AG-347-K10_2717147807
AG-347-K10_2717147808
AG-347-K10_2717147809
AG-347-K10_2717147811
AG-347-K10_2717147812
AG-347-K10_2717147813
AG-347-K10_2717147814
AG-347-K10_2717147815
AG-347-K10_2717147816
AG-347-K10_2717147818
AG-347-K10_2717147819
AG-347-K10_2717147820
AG-347-K10_2717147822
AG-347-K10_2717147823
AG-347-K10_2717147824
AG-347-K10_2717147825
AG-347-K10_2717147826
AG-347-K10_2717147827
AG-347-K10_2717147831
AG-347-K10_2717147834
AG-347-K10_2717147835
AG-347-K10_2717147838
AG-347-K10_2717147839
AG-347-K10_2717147840
AG-347-K10_2717147841
AG-347-K10_2717147843
AG-347-K10_2717147844
AG-347-K10_2717147871
AG-347-K10_2717147872
AG-347-K10_2717147900
AG-347-K10_2717147924
AG-347-K10_2717147926
AG-347-K10_2717147935
AG-347-K10_2717147937
AG-347-K10_2717147938
AG-347-K10_2717147939
AG-347-K10_2717147942
AG-347-K10_2717147944
AG-347-K10_2717147946
AG-347-K10_2717147948
AG-347-K10_2717147949
AG-347-K10_2717147950
AG-347-K10_2717147954
AG-347-K10_2717147955
AG-347-K10_2717147956
AG-347-K10_2717147957
AG-347-K10_2717147959
AG-347-K10_2717147962
AG-347-K10_2717147963
AG-347-K10_2717147964
AG-347-K10_2717147967
AG-347-K10_2717147968
AG-347-K10_2717147977
AG-347-K10_2717147978
AG-347-K10_2717147979
AG-347-K10_2717147980
AG-347-K10_2717147981
AG-347-K10_2717147982
AG-347-K10_2717147983
AG-347-K10_2717147985
AG-347-K10_2717147986
AG-347-K10_2717147988
AG-347-K10_2717147989
AG-347-K10_2717147993
AG-347-K10_2717147994
AG-347-K10_2717147997
AG-347-K10_2717147998
AG-347-K10_2717147999
AG-347-K10_2717148000
AG-347-K10_2717148003
AG-347-K10_2717148004
AG-347-K10_2717148005
AG-347-K10_2717148006
AG-347-K10_2717148007
AG-347-K10_2717148009
AG-347-K10_2717148010
AG-347-K10_2717148033
AG-347-K10_2717148052
AG-347-K10_2717148054
AG-347-K10_2717148055
AG-347-K10_2717148056
AG-347-K10_2717148060
AG-347-K10_2717148064
AG-347-K10_2717148065
AG-347-K10_2717148070
AG-347-K10_2717148071
AG-347-K10_2717148072
AG-347-K10_2717148073
AG-347-K10_2717148074
AG-347-K10_2717148076
AG-347-K10_2717148077
AG-347-K10_2717148088
AG-347-K10_2717148092
AG-347-K10_2717148099
AG-347-K10_2717148106
AG-347-K10_2717148108
AG-347-K10_2717148111
AG-347-K10_2717148115
AG-347-K10_2717148117
AG-347-K10_2717148118
AG-347-K10_2717148119
AG-347-K10_2717148122
AG-347-K10_2717148123
AG-347-K10_2717148124
AG-347-K10_2717148128
AG-347-K10_2717148130
AG-347-K10_2717148131
AG-347-K10_2717148142
AG-347-K10_2717148143
AG-347-K10_2717148144
AG-347-K10_2717148146
AG-347-K10_2717148149
AG-347-K10_2717148150
AG-347-K10_2717148153
AG-347-K10_2717148154
AG-347-K10_2717148156
AG-347-K10_2717148157
AG-347-K10_2717148158
AG-347-K10_2717148166
AG-347-K10_2717148185
AG-347-K10_2717148187
AG-347-K10_2717148189
AG-347-K10_2717148191
AG-347-K10_2717148193
AG-347-K10_2717148195
AG-347-K10_2717148201
AG-347-K10_2717148203
AG-347-K10_2717148206
AG-347-K10_2717148213
AG-347-K10_2717148217
AG-347-K10_2717148218
AG-347-K10_2717148219
AG-347-K10_2717148220
AG-347-K10_2717148221
AG-347-K10_2717148224
AG-347-K10_2717148225
AG-347-K10_2717148226
AG-347-K10_2717148229
AG-347-K10_2717148230
AG-347-K10_2717148231
AG-347-K10_2717148233
AG-347-K10_2717148236
AG-347-K10_2717148238
AG-347-K10_2717148240
AG-347-K10_2717148242
AG-347-K10_2717148246
AG-347-K10_2717148248
AG-347-K10_2717148249
AG-347-K10_2717148251
AG-347-K10_2717148252
AG-347-K10_2717148253
AG-347-K10_2717148255
AG-347-K10_2717148257
AG-347-K10_2717148258
AG-347-K10_2717148264
AG-347-K10_2717148265
AG-347-K10_2717148269
AG-347-K10_2717148272
AG-347-K10_2717148273
AG-347-K10_2717148275
AG-347-K10_2717148276
AG-347-K10_2717148280
AG-347-K10_2717148281
AG-347-K10_2717148287
AG-347-K10_2717148289
AG-347-K10_2717148290
AG-347-K10_2717148291
AG-347-K10_2717148293
AG-347-K10_2717148297
AG-347-K10_2717148299
AG-347-K10_2717148300
AG-347-K10_2717148301
AG-347-K10_2717148302
AG-347-K10_2717148303
AG-347-K10_2717148306
AG-347-K10_2717148307
AG-347-K10_2717148308
AG-347-K10_2717148310
AG-347-K10_2717148312
AG-347-K10_2717148313
AG-347-K10_2717148314
AG-347-K10_2717148315
AG-347-K10_2717148316
AG-347-K10_2717148319
AG-347-K10_2717148323
AG-347-K10_2717148325
AG-347-K10_2717148329
AG-347-K10_2717148332
AG-347-K10_2717148338
AG-347-K10_2717148342
AG-347-K10_2717148343
AG-347-K10_2717148345
AG-347-K10_2717148347
AG-347-K10_2717148349
AG-347-K10_2717148355
AG-347-K10_2717148356
AG-347-K10_2717148359
AG-347-K10_2717148363
AG-347-K10_2717148365
AG-347-K10_2717148366
AG-347-K10_2717148371
AG-347-K10_2717148373
AG-347-K10_2717148374
AG-347-K10_2717148375
AG-347-K10_2717148376
AG-347-K10_2717148378
AG-347-K10_2717148390
AG-347-K10_2717148391
AG-347-K10_2717148392
AG-347-K10_2717148393
AG-347-K10_2717148395
AG-347-K10_2717148396
AG-347-K10_2717148397
AG-347-K10_2717148398
AG-347-K10_2717148404
AG-347-K10_2717148416
AG-347-K10_2717148417
AG-347-K10_2717148418
AG-347-K10_2717148420
AG-347-K10_2717148421
AG-347-K10_2717148422
AG-347-K10_2717148428
AG-347-K10_2717148429
AG-347-K10_2717148430
AG-347-K10_2717148432
AG-347-K10_2717148434
AG-347-K10_2717148435
AG-347-K10_2717148437
AG-347-K10_2717148439
AG-347-K10_2717148441
AG-347-K10_2717148442
AG-347-K10_2717148443
AG-347-K10_2717148446
AG-347-K10_2717148448
AG-347-K10_2717148452
AG-347-K10_2717148453
AG-347-K10_2717148455
AG-347-K10_2717148456
AG-347-K10_2717148457
AG-347-K10_2717148459
AG-347-K10_2717148460
AG-347-K10_2717148464
AG-347-K10_2717148467
AG-347-K10_2717148468
AG-347-K10_2717148471
AG-347-K10_2717148474
AG-347-K10_2717148475
AG-347-K10_2717148481
AG-347-K10_2717148482
AG-347-K10_2717148483
AG-347-K10_2717148484
AG-347-K10_2717148485
AG-347-K10_2717148491
AG-347-K10_2717148492
AG-347-K10_2717148494
AG-347-K10_2717148496
AG-347-K10_2717148498
AG-347-K10_2717148499
AG-347-K10_2717148511
AG-347-K10_2717148526
AG-347-K10_2717148529
AG-347-K10_2717148530
AG-347-K10_2717148531
AG-347-K10_2717148537
AG-347-K10_2717148552
AG-347-K10_2717148556
AG-347-K10_2717148557
AG-347-K10_2717148558
AG-347-K10_2717148579
AG-347-K10_2717148583
AG-347-K10_2717148594
AG-347-K10_2717148595
AG-347-K10_2717148596
AG-347-K10_2717148600
AG-347-K10_2717148601
AG-347-K10_2717148602
AG-347-K10_2717148604
AG-347-K10_2717148611
AG-347-K10_2717148612
AG-347-K10_2717148615
AG-347-K10_2717148617
AG-347-K10_2717148642
AG-347-K10_2717148644
AG-347-K10_2717148646
AG-347-K10_2717148647
AG-347-K10_2717148648
AG-347-K10_2717148653
AG-347-K10_2717148659
AG-347-K10_2717148660
AG-347-K10_2717148664
AG-347-K10_2717148666
AG-347-K10_2717148667
AG-347-K10_2717148669
AG-347-K10_2717148671
AG-347-K10_2717148678
AG-347-K10_2717148680
AG-347-K10_2717148681
AG-347-K10_2717148683
AG-347-K10_2717148686
AG-347-K10_2717148688
AG-347-K10_2717148689
AG-347-K10_2717148691
AG-347-K10_2717148692
AG-347-K10_2717148698
AG-347-K10_2717148702
AG-347-K10_2717148703
AG-347-K10_2717148704
AG-347-K10_2717148705
AG-347-K10_2717148706
AG-347-K10_2717148708
AG-347-K10_2717148709
AG-347-K10_2717148710
AG-347-K10_2717148712
AG-347-K10_2717148713
AG-347-K10_2717148715
AG-347-K10_2717148716
AG-347-K10_2717148717
AG-347-K10_2717148718
AG-347-K10_2717148720
AG-347-K10_2717148722
AG-347-K10_2717148723
AG-347-K10_2717148724
AG-347-K10_2717148728
AG-347-K10_2717148729
AG-347-K10_2717148764
AG-347-K10_2717148785
AG-347-K10_2717148804
AG-347-K10_2717148808
AG-347-K10_2717148809
AG-347-K10_2717148811
AG-347-K10_2717148812
AG-347-K10_2717148813
AG-347-K10_2717148815
AG-347-K10_2717148817
AG-347-K10_2717148820
AG-347-K10_2717148824
AG-347-K10_2717148826
AG-347-K10_2717148828
AG-347-K10_2717148834
AG-347-K10_2717148838
AG-347-K10_2717148841
AG-347-K10_2717148842
AG-347-K10_2717148843
AG-347-K10_2717148846
AG-347-K10_2717148847
AG-347-K10_2717148848
AG-347-K10_2717148849
AG-347-K17_2667686532
AG-347-K17_2667686533
AG-347-K17_2667686536
AG-347-K17_2667686537
AG-347-K17_2667686541
AG-347-K17_2667686542
AG-347-K17_2667686544
AG-347-K17_2667686546
AG-347-K17_2667686547
AG-347-K17_2667686548
AG-347-K17_2667686550
AG-347-K17_2667686552
AG-347-K17_2667686554
AG-347-K17_2667686559
AG-347-K17_2667686561
AG-347-K17_2667686602
AG-347-K17_2667686631
AG-347-K17_2667686639
AG-347-K17_2667686641
AG-347-K17_2667686642
AG-347-K17_2667686643
AG-347-K17_2667686645
AG-347-K17_2667686647
AG-347-K17_2667686648
AG-347-K17_2667686665
AG-347-K17_2667686667
AG-347-K17_2667686668
AG-347-K17_2667686669
AG-347-K17_2667686673
AG-347-K17_2667686677
AG-347-K17_2667686678
AG-347-K17_2667686683
AG-347-K17_2667686684
AG-347-K17_2667686685
AG-347-K17_2667686686
AG-347-K17_2667686687
AG-347-K17_2667686689
AG-347-K17_2667686690
AG-347-K17_2667686697
AG-347-K17_2667686701
AG-347-K17_2667686708
AG-347-K17_2667686715
AG-347-K17_2667686717
AG-347-K17_2667686718
AG-347-K17_2667686719
AG-347-K17_2667686721
AG-347-K17_2667686724
AG-347-K17_2667686726
AG-347-K17_2667686727
AG-347-K17_2667686729
AG-347-K17_2667686731
AG-347-K17_2667686737
AG-347-K17_2667686738
AG-347-K17_2667686741
AG-347-K17_2667686748
AG-347-K17_2667686749
AG-347-K17_2667686750
AG-347-K17_2667686751
AG-347-K17_2667686759
AG-347-K17_2667686763
AG-347-K17_2667686765
AG-347-K17_2667686770
AG-347-K17_2667686777
AG-347-K17_2667686778
AG-347-K17_2667686780
AG-347-K17_2667686782
AG-347-K17_2667686790
AG-347-K17_2667686802
AG-347-K17_2667686806
AG-347-K17_2667686807
AG-347-K17_2667686808
AG-347-K17_2667686809
AG-347-K17_2667686810
AG-347-K17_2667686813
AG-347-K17_2667686814
AG-347-K17_2667686815
AG-347-K17_2667686818
AG-347-K17_2667686819
AG-347-K17_2667686820
AG-347-K17_2667686822
AG-347-K17_2667686823
AG-347-K17_2667686825
AG-347-K17_2667686828
AG-347-K17_2667686829
AG-347-K17_2667686830
AG-347-K17_2667686835
AG-347-K17_2667686840
AG-347-K17_2667686850
AG-347-K17_2667686856
AG-347-K17_2667686865
AG-347-K17_2667686866
AG-347-K17_2667686871
AG-347-K17_2667686877
AG-347-K17_2667686879
AG-347-K17_2667686882
AG-347-K17_2667686883
AG-347-K17_2667686885
AG-347-K17_2667686886
AG-347-K17_2667686888
AG-347-K17_2667686890
AG-347-K17_2667686891
AG-347-K17_2667686892
AG-347-K17_2667686896
AG-347-K17_2667686897
AG-347-K17_2667686914
AG-347-K17_2667686930
AG-347-K17_2667686931
AG-347-K17_2667686932
AG-347-K17_2667686938
AG-347-K17_2667686957
AG-347-K17_2667686958
AG-347-K17_2667686959
AG-347-K17_2667686966
AG-347-K17_2667686969
AG-347-K17_2667686970
AG-347-K17_2667686972
AG-347-K17_2667686973
AG-347-K17_2667686974
AG-347-K17_2667686976
AG-347-K17_2667686979
AG-347-K17_2667686981
AG-347-K17_2667686982
AG-347-K17_2667686984
AG-347-K17_2667686985
AG-347-K17_2667686986
AG-347-K17_2667686987
AG-347-K17_2667686988
AG-347-K17_2667686991
AG-347-K17_2667686993
AG-347-K17_2667686995
AG-347-K17_2667686998
AG-347-K17_2667687003
AG-347-K17_2667687005
AG-347-K17_2667687007
AG-347-K17_2667687010
AG-347-K17_2667687013
AG-347-K17_2667687015
AG-347-K17_2667687022
AG-347-K17_2667687027
AG-347-K17_2667687043
AG-347-K17_2667687044
AG-347-K17_2667687045
AG-347-K17_2667687046
AG-347-K17_2667687047
AG-347-K17_2667687048
AG-347-K17_2667687049
AG-347-K17_2667687050
AG-347-K17_2667687051
AG-347-K17_2667687053
AG-347-K17_2667687059
AG-347-K17_2667687062
AG-347-K17_2667687063
AG-347-K17_2667687066
AG-347-K17_2667687068
AG-347-K17_2667687069
AG-347-K17_2667687073
AG-347-K17_2667687078
AG-347-K17_2667687079
AG-347-K17_2667687099
AG-347-K17_2667687101
AG-347-K17_2667687103
AG-347-K17_2667687104
AG-347-K17_2667687105
AG-347-K17_2667687106
AG-347-K17_2667687107
AG-347-K17_2667687108
AG-347-K17_2667687109
AG-347-K17_2667687110
AG-347-K17_2667687111
AG-347-K17_2667687112
AG-347-K17_2667687113
AG-347-K17_2667687114
AG-347-K17_2667687115
AG-347-K17_2667687116
AG-347-K17_2667687117
AG-347-K17_2667687118
AG-347-K17_2667687119
AG-347-K17_2667687120
AG-347-K17_2667687122
AG-347-K17_2667687123
AG-347-K17_2667687124
AG-347-K17_2667687125
AG-347-K17_2667687126
AG-347-K17_2667687127
AG-347-K17_2667687128
AG-347-K17_2667687129
AG-347-K17_2667687130
AG-347-K17_2667687134
AG-347-K17_2667687141
AG-347-K17_2667687145
AG-347-K17_2667687148
AG-347-K17_2667687150
AG-347-K17_2667687151
AG-347-K17_2667687153
AG-347-K17_2667687155
AG-347-K17_2667687163
AG-347-K17_2667687164
AG-347-K17_2667687180
AG-347-K17_2667687182
AG-347-K17_2667687183
AG-347-K17_2667687184
AG-347-K17_2667687185
AG-347-K17_2667687187
AG-347-K17_2667687192
AG-347-K17_2667687193
AG-347-K17_2667687195
AG-347-K17_2667687199
AG-347-K17_2667687202
AG-347-K17_2667687203
AG-347-K17_2667687209
AG-347-K17_2667687211
AG-347-K17_2667687213
AG-347-K17_2667687215
AG-347-K17_2667687216
AG-347-K17_2667687220
AG-347-K17_2667687222
AG-347-K17_2667687224
AG-347-K17_2667687225
AG-347-K17_2667687227
AG-347-K17_2667687228
AG-347-K17_2667687230
AG-347-K17_2667687231
AG-347-K17_2667687232
AG-347-K17_2667687234
AG-347-K17_2667687235
AG-347-K17_2667687236
AG-347-K17_2667687237
AG-347-K17_2667687239
AG-347-K17_2667687241
AG-347-K17_2667687243
AG-347-K17_2667687247
AG-347-K17_2667687252
AG-347-K17_2667687253
AG-347-K17_2667687254
AG-347-K17_2667687260
AG-347-K17_2667687262
AG-347-K17_2667687277
AG-347-K17_2667687283
AG-347-K17_2667687285
AG-347-K17_2667687287
AG-347-K17_2667687288
AG-347-K17_2667687290
AG-347-K17_2667687292
AG-347-K17_2667687293
AG-347-K17_2667687294
AG-347-K17_2667687317
AG-347-K17_2667687336
AG-347-K17_2667687340
AG-347-K17_2667687343
AG-347-K17_2667687345
AG-347-K17_2667687381
AG-347-K17_2667687390
AG-347-K17_2667687391
AG-347-K17_2667687392
AG-347-K17_2667687393
AG-347-K17_2667687409
AG-347-K17_2667687412
AG-347-K17_2667687415
AG-347-K17_2667687417
AG-347-K17_2667687419
AG-347-K17_2667687421
AG-347-K17_2667687425
AG-347-K17_2667687427
AG-347-K17_2667687428
AG-347-K17_2667687430
AG-347-K17_2667687431
AG-347-K17_2667687432
AG-347-K17_2667687434
AG-347-K17_2667687436
AG-347-K17_2667687437
AG-347-K17_2667687443
AG-347-K17_2667687444
AG-347-K17_2667687448
AG-347-K17_2667687451
AG-347-K17_2667687452
AG-347-K17_2667687453
AG-347-K17_2667687454
AG-347-K17_2667687456
AG-347-K17_2667687461
AG-347-K17_2667687462
AG-347-K17_2667687464
AG-347-K17_2667687468
AG-347-K17_2667687471
AG-347-K17_2667687472
AG-347-K17_2667687473
AG-347-K17_2667687474
AG-347-K17_2667687475
AG-347-K17_2667687476
AG-347-K17_2667687478
AG-347-K17_2667687479
AG-347-K17_2667687480
AG-347-K17_2667687481
AG-347-K17_2667687482
AG-347-K17_2667687483
AG-347-K17_2667687484
AG-347-K17_2667687485
AG-347-K17_2667687488
AG-347-K17_2667687490
AG-347-K17_2667687492
AG-347-K17_2667687494
AG-347-K17_2667687495
AG-347-K17_2667687496
AG-347-K17_2667687497
AG-347-K17_2667687499
AG-347-K17_2667687500
AG-347-K17_2667687501
AG-347-K17_2667687503
AG-347-K17_2667687506
AG-347-K17_2667687507
AG-347-K17_2667687508
AG-347-K17_2667687509
AG-347-K17_2667687512
AG-347-K17_2667687514
AG-347-K17_2667687519
AG-347-K17_2667687520
AG-347-K17_2667687521
AG-347-K17_2667687522
AG-347-K17_2667687523
AG-347-K17_2667687530
AG-347-K17_2667687531
AG-347-K17_2667687535
AG-347-K17_2667687536
AG-347-K17_2667687542
AG-347-K17_2667687543
AG-347-K17_2667687544
AG-347-K17_2667687545
AG-347-K17_2667687547
AG-347-K17_2667687548
AG-347-K17_2667687549
AG-347-K17_2667687550
AG-347-K17_2667687557
AG-347-K17_2667687559
AG-347-K17_2667687564
AG-347-K17_2667687568
AG-347-K17_2667687573
AG-347-K17_2667687579
AG-347-K17_2667687581
AG-347-K17_2667687584
AG-347-K17_2667687591
AG-347-K17_2667687593
AG-347-K17_2667687599
AG-347-K17_2667687600
AG-347-K17_2667687602
AG-347-K17_2667687603
AG-347-K17_2667687604
AG-347-K17_2667687607
AG-347-K17_2667687610
AG-347-K17_2667687612
AG-347-K17_2667687613
AG-347-K17_2667687615
AG-347-K17_2667687616
AG-347-K17_2667687619
AG-347-K17_2667687621
AG-347-K17_2667687623
AG-347-K17_2667687625
AG-347-K17_2667687626
AG-347-K17_2667687629
AG-347-K17_2667687630
AG-347-K17_2667687631
AG-347-K17_2667687633
AG-347-K17_2667687634
AG-347-K17_2667687639
AG-347-K17_2667687640
AG-347-K17_2667687641
AG-347-K17_2667687645
AG-347-K17_2667687650
AG-347-K17_2667687652
AG-347-K17_2667687653
AG-347-K17_2667687654
AG-347-K17_2667687656
AG-347-K17_2667687659
AG-347-K17_2667687660
AG-347-K17_2667687661
AG-347-K17_2667687668
AG-347-K17_2667687669
AG-347-K17_2667687670
AG-347-K17_2667687671
AG-347-K17_2667687672
AG-347-K17_2667687673
AG-347-K17_2667687677
AG-347-K17_2667687679
AG-347-K17_2667687680
AG-347-K17_2667687682
AG-347-K17_2667687684
AG-347-K17_2667687691
AG-347-K17_2667687695
AG-347-K17_2667687700
AG-347-K17_2667687705
AG-347-K17_2667687712
AG-347-K17_2667687714
AG-347-K17_2667687716
AG-347-K17_2667687717
AG-347-K17_2667687718
AG-347-K17_2667687719
AG-347-K17_2667687721
AG-347-K17_2667687724
AG-347-K17_2667687725
AG-347-K17_2667687726
AG-347-K17_2667687729
AG-347-K17_2667687730
AG-347-K17_2667687739
AG-347-K17_2667687740
AG-347-K17_2667687741
AG-347-K17_2667687742
AG-347-K17_2667687743
AG-347-K17_2667687744
AG-347-K17_2667687745
AG-347-K17_2667687747
AG-347-K17_2667687750
AG-347-K17_2667687751
AG-347-K17_2667687755
AG-347-K17_2667687756
AG-347-K17_2667687759
AG-347-K17_2667687760
AG-347-K17_2667687761
AG-347-K17_2667687762
AG-347-K17_2667687765
AG-347-K17_2667687766
AG-347-K17_2667687767
AG-347-K17_2667687768
AG-347-K17_2667687769
AG-347-K17_2667687771
AG-347-K17_2667687772
AG-347-K17_2667687773
AG-347-K17_2667687775
AG-347-K17_2667687778
AG-347-K17_2667687779
AG-347-K17_2667687786
AG-347-K17_2667687788
AG-347-K17_2667687789
AG-347-K17_2667687790
AG-347-K17_2667687794
AG-347-K17_2667687795
AG-347-K17_2667687796
AG-347-K17_2667687799
AG-347-K17_2667687804
AG-347-K17_2667687805
AG-347-K17_2667687807
AG-347-K17_2667687808
AG-347-K17_2667687809
AG-347-K17_2667687813
AG-347-K17_2667687814
AG-347-K17_2667687818
AG-347-K17_2667687819
AG-347-K17_2667687820
AG-347-K17_2667687823
AG-347-K17_2667687827
AG-347-K17_2667687828
AG-347-K17_2667687831
AG-347-K17_2667687836
AG-347-K17_2667687837
AG-347-K17_2667687839
AG-347-K17_2667687840
AG-347-K17_2667687843
AG-347-K17_2667687847
AG-347-K17_2667687849
AG-347-K17_2667687850
AG-347-K17_2667687851
AG-347-K17_2667687854
AG-347-K17_2667687855
AG-347-K17_2667687856
AG-347-K17_2667687860
AG-347-K17_2667687862
AG-347-K17_2667687863
AG-347-K17_2667687869
AG-347-K17_2667687870
AG-347-K17_2667687871
AG-347-K17_2667687873
AG-347-K17_2667687876
AG-347-K17_2667687877
AG-347-K17_2667687878
AG-347-K17_2667687882
AG-347-K17_2667687883
AG-347-K17_2667687885
AG-347-K17_2667687886
AG-347-K17_2667687887
AG-347-K17_2667687899
AG-347-K17_2667687907
AG-347-K17_2667687914
AG-347-K17_2667687943
AG-347-K17_2667687947
AG-347-K17_2667687948
AG-347-K17_2667687950
AG-347-K17_2667687951
AG-347-K17_2667687952
AG-347-K17_2667687957
AG-347-K17_2667687961
AG-347-K17_2667687962
AG-347-K17_2667687964
AG-347-K17_2667687967
AG-347-K17_2667687968
AG-347-K17_2667687969
AG-347-K17_2667687975
AG-347-K17_2667687976
AG-347-K17_2667687977
AG-347-K17_2667687978
AG-347-K17_2667687979
AG-347-K17_2667687985
AG-347-K17_2667687986
AG-347-K17_2667687989
AG-347-K17_2667687993
AG-347-K17_2667687994
AG-347-K17_2667687995
AG-347-K17_2667687996
AG-347-K17_2667687997
AG-347-K17_2667687998
AG-347-K17_2667687999
AG-347-K17_2667688000
AG-347-K17_2667688002
AG-347-K17_2667688004
AG-347-K17_2667688005
AG-347-K17_2667688006
AG-347-K17_2667688013
AG-347-K17_2667688015
AG-347-K17_2667688016
AG-347-K17_2667688017
AG-347-K17_2667688018
AG-347-K17_2667688019
AG-347-K17_2667688021
AG-347-K17_2667688022
AG-347-K17_2667688023
AG-347-K17_2667688024
AG-347-K17_2667688026
AG-347-K17_2667688028
AG-347-K17_2667688033
AG-347-K17_2667688036
AG-347-K17_2667688037
AG-347-K17_2667688041
AG-347-K17_2667688042
AG-347-K17_2667688043
AG-347-K17_2667688045
AG-347-K17_2667688046
AG-347-K17_2667688048
AG-347-K17_2667688049
AG-347-K17_2667688051
AG-347-K17_2667688052
AG-347-K17_2667688053
AG-347-K17_2667688055
AG-347-K17_2667688056
AG-347-K17_2667688057
AG-347-K17_2667688058
AG-347-K17_2667688059
AG-347-K17_2667688060
AG-347-K17_2667688064
AG-347-K17_2667688066
AG-347-K17_2667688075
AG-347-K17_2667688077
AG-347-K17_2667688078
AG-347-K17_2667688079
AG-347-K17_2667688080
AG-347-K17_2667688081
AG-347-K17_2667688082
AG-347-K17_2667688083
AG-347-K17_2667688084
AG-347-K17_2667688086
AG-347-K17_2667688087
AG-347-K17_2667688089
AG-347-K17_2667688090
AG-347-K17_2667688091
AG-347-K17_2667688093
AG-347-K17_2667688096
AG-347-K17_2667688097
AG-347-K17_2667688098
AG-347-K17_2667688099
AG-347-K17_2667688100
AG-347-K17_2667688102
AG-347-K17_2667688103
AG-347-K17_2667688106
AG-347-K17_2667688107
AG-347-K17_2667688108
AG-347-K17_2667688110
AG-347-K17_2667688113
AG-347-K17_2667688119
AG-347-K17_2667688121
AG-347-K17_2667688125
AG-347-K17_2667688128
AG-347-K17_2667688134
AG-347-K17_2667688138
AG-347-K17_2667688139
AG-347-K17_2667688140
AG-347-K17_2667688142
AG-347-K17_2667688144
AG-347-K17_2667688145
AG-347-K17_2667688147
AG-347-K17_2667688149
AG-347-K17_2667688151
AG-347-K17_2667688152
AG-347-K17_2667688153
AG-347-K17_2667688156
AG-347-K17_2667688158
AG-347-K17_2667688162
AG-347-K17_2667688163
AG-347-K17_2667688165
AG-347-K17_2667688166
AG-347-K17_2667688173
AG-347-K17_2667688175
AG-347-K17_2667688176
AG-347-K17_2667688177
AG-347-K17_2667688179
AG-347-K17_2667688183
AG-347-K17_2667688185
AG-347-K17_2667688186
AG-347-K17_2667688187
AG-347-K17_2667688188
AG-347-K17_2667688189
AG-347-K17_2667688192
AG-347-K17_2667688193
AG-347-K17_2667688212
AG-347-K17_2667688222
AG-347-K17_2667688224
AG-347-K17_2667688225
AG-347-K17_2667688226
AG-347-K17_2667688229
AG-347-K17_2667688230
AG-347-K17_2667688231
AG-347-K17_2667688233
AG-347-K17_2667688237
AG-347-K17_2667688238
AG-347-K17_2667688241
AG-347-K17_2667688243
AG-347-K17_2667688246
AG-347-K17_2667688248
AG-347-K17_2667688250
AG-347-K17_2667688254
AG-347-K17_2667688255
AG-347-K17_2667688256
AG-347-K17_2667688258
AG-347-K17_2667688259
AG-347-K17_2667688260
AG-347-K17_2667688261
AG-347-K17_2667688262
AG-347-K17_2667688265
AG-347-K17_2667688266
AG-347-K17_2667688268
AG-347-K17_2667688270
AG-347-K17_2667688271
AG-347-K17_2667688272
AG-347-K17_2667688273
AG-347-K17_2667688274
AG-347-K17_2667688277
AG-347-K17_2667688278
AG-347-K17_2667688284
AG-347-K17_2667688306
AG-347-K17_2667688310
AG-347-K17_2667688311
AG-347-K17_2667688314
AG-347-K17_2667688315
AG-347-K17_2667688317
AG-347-L17_2667697308
AG-347-L17_2667697311
AG-347-L17_2667697312
AG-347-L17_2667697316
AG-347-L17_2667697318
AG-347-L17_2667697319
AG-347-L17_2667697320
AG-347-L17_2667697323
AG-347-L17_2667697325
AG-347-L17_2667697327
AG-347-L17_2667697330
AG-347-L17_2667697331
AG-347-L17_2667697338
AG-347-L17_2667697340
AG-347-L17_2667697342
AG-347-L17_2667697343
AG-347-L17_2667697344
AG-347-L17_2667697347
AG-347-L17_2667697348
AG-347-L17_2667697350
AG-347-L17_2667697351
AG-347-L17_2667697352
AG-347-L17_2667697353
AG-347-L17_2667697354
AG-347-L17_2667697357
AG-347-L17_2667697359
AG-347-L17_2667697360
AG-347-L17_2667697361
AG-347-L17_2667697363
AG-347-L17_2667697364
AG-347-L17_2667697366
AG-347-L17_2667697367
AG-347-L17_2667697368
AG-347-L17_2667697369
AG-347-L17_2667697370
AG-347-L17_2667697371
AG-347-L17_2667697372
AG-347-L17_2667697373
AG-347-L17_2667697375
AG-347-L17_2667697383
AG-347-L17_2667697384
AG-347-L17_2667697389
AG-347-L17_2667697391
AG-347-L17_2667697392
AG-347-L17_2667697393
AG-347-L17_2667697394
AG-347-L17_2667697395
AG-347-L17_2667697398
AG-347-L17_2667697399
AG-347-L17_2667697411
AG-347-L17_2667697416
AG-347-L17_2667697426
AG-347-L17_2667697431
AG-347-L17_2667697432
AG-347-L17_2667697433
AG-347-L17_2667697434
AG-347-L17_2667697438
AG-347-L17_2667697441
AG-347-L17_2667697442
AG-347-L17_2667697443
AG-347-L17_2667697445
AG-347-L17_2667697446
AG-347-L17_2667697452
AG-347-L17_2667697454
AG-347-L17_2667697461
AG-347-L17_2667697465
AG-347-L17_2667697467
AG-347-L17_2667697473
AG-347-L17_2667697478
AG-347-L17_2667697482
AG-347-L17_2667697487
AG-347-L17_2667697489
AG-347-L17_2667697496
AG-347-L17_2667697497
AG-347-L17_2667697498
AG-347-L17_2667697499
AG-347-L17_2667697501
AG-347-L17_2667697502
AG-347-L17_2667697503
AG-347-L17_2667697504
AG-347-L17_2667697510
AG-347-L17_2667697511
AG-347-L17_2667697515
AG-347-L17_2667697516
AG-347-L17_2667697523
AG-347-L17_2667697524
AG-347-L17_2667697525
AG-347-L17_2667697526
AG-347-L17_2667697527
AG-347-L17_2667697532
AG-347-L17_2667697534
AG-347-L17_2667697537
AG-347-L17_2667697538
AG-347-L17_2667697539
AG-347-L17_2667697540
AG-347-L17_2667697543
AG-347-L17_2667697545
AG-347-L17_2667697546
AG-347-L17_2667697547
AG-347-L17_2667697551
AG-347-L17_2667697552
AG-347-L17_2667697553
AG-347-L17_2667697554
AG-347-L17_2667697555
AG-347-L17_2667697556
AG-347-L17_2667697557
AG-347-L17_2667697558
AG-347-L17_2667697560
AG-347-L17_2667697561
AG-347-L17_2667697562
AG-347-L17_2667697563
AG-347-L17_2667697564
AG-347-L17_2667697565
AG-347-L17_2667697568
AG-347-L17_2667697572
AG-347-L17_2667697574
AG-347-L17_2667697575
AG-347-L17_2667697580
AG-347-L17_2667697583
AG-347-L17_2667697584
AG-347-L17_2667697585
AG-347-L17_2667697586
AG-347-L17_2667697590
AG-347-L17_2667697592
AG-347-L17_2667697596
AG-347-L17_2667697600
AG-347-L17_2667697601
AG-347-L17_2667697606
AG-347-L17_2667697607
AG-347-L17_2667697609
AG-347-L17_2667697610
AG-347-L17_2667697611
AG-347-L17_2667697612
AG-347-L17_2667697615
AG-347-L17_2667697616
AG-347-L17_2667697620
AG-347-L17_2667697621
AG-347-L17_2667697622
AG-347-L17_2667697625
AG-347-L17_2667697629
AG-347-L17_2667697630
AG-347-L17_2667697633
AG-347-L17_2667697638
AG-347-L17_2667697639
AG-347-L17_2667697641
AG-347-L17_2667697642
AG-347-L17_2667697646
AG-347-L17_2667697650
AG-347-L17_2667697652
AG-347-L17_2667697653
AG-347-L17_2667697654
AG-347-L17_2667697657
AG-347-L17_2667697658
AG-347-L17_2667697659
AG-347-L17_2667697663
AG-347-L17_2667697665
AG-347-L17_2667697666
AG-347-L17_2667697672
AG-347-L17_2667697673
AG-347-L17_2667697674
AG-347-L17_2667697676
AG-347-L17_2667697679
AG-347-L17_2667697680
AG-347-L17_2667697684
AG-347-L17_2667697685
AG-347-L17_2667697687
AG-347-L17_2667697688
AG-347-L17_2667697689
AG-347-L17_2667697697
AG-347-L17_2667697706
AG-347-L17_2667697707
AG-347-L17_2667697708
AG-347-L17_2667697709
AG-347-L17_2667697712
AG-347-L17_2667697714
AG-347-L17_2667697715
AG-347-L17_2667697717
AG-347-L17_2667697718
AG-347-L17_2667697719
AG-347-L17_2667697722
AG-347-L17_2667697723
AG-347-L17_2667697724
AG-347-L17_2667697727
AG-347-L17_2667697728
AG-347-L17_2667697729
AG-347-L17_2667697730
AG-347-L17_2667697731
AG-347-L17_2667697735
AG-347-L17_2667697742
AG-347-L17_2667697745
AG-347-L17_2667697747
AG-347-L17_2667697753
AG-347-L17_2667697755
AG-347-L17_2667697757
AG-347-L17_2667697759
AG-347-L17_2667697761
AG-347-L17_2667697765
AG-347-L17_2667697766
AG-347-L17_2667697767
AG-347-L17_2667697788
AG-347-L17_2667697792
AG-347-L17_2667697796
AG-347-L17_2667697800
AG-347-L17_2667697801
AG-347-L17_2667697803
AG-347-L17_2667697804
AG-347-L17_2667697805
AG-347-L17_2667697807
AG-347-L17_2667697808
AG-347-L17_2667697812
AG-347-L17_2667697814
AG-347-L17_2667697817
AG-347-L17_2667697818
AG-347-L17_2667697819
AG-347-L17_2667697821
AG-347-L17_2667697823
AG-347-L17_2667697825
AG-347-L17_2667697826
AG-347-L17_2667697828
AG-347-L17_2667697832
AG-347-L17_2667697838
AG-347-L17_2667697847
AG-347-L17_2667697848
AG-347-L17_2667697859
AG-347-L17_2667697861
AG-347-L17_2667697864
AG-347-L17_2667697865
AG-347-L17_2667697867
AG-347-L17_2667697868
AG-347-L17_2667697870
AG-347-L17_2667697872
AG-347-L17_2667697873
AG-347-L17_2667697874
AG-347-L17_2667697878
AG-347-L17_2667697879
AG-347-L17_2667697898
AG-347-L17_2667697915
AG-347-L17_2667697916
AG-347-L17_2667697917
AG-347-L17_2667697923
AG-347-L17_2667697943
AG-347-L17_2667697944
AG-347-L17_2667697945
AG-347-L17_2667697952
AG-347-L17_2667697955
AG-347-L17_2667697956
AG-347-L17_2667697958
AG-347-L17_2667697959
AG-347-L17_2667697961
AG-347-L17_2667697964
AG-347-L17_2667697967
AG-347-L17_2667697968
AG-347-L17_2667697970
AG-347-L17_2667697971
AG-347-L17_2667697972
AG-347-L17_2667697973
AG-347-L17_2667697974
AG-347-L17_2667697982
AG-347-L17_2667697988
AG-347-L17_2667697993
AG-347-L17_2667697994
AG-347-L17_2667697995
AG-347-L17_2667697999
AG-347-L17_2667698000
AG-347-L17_2667698001
AG-347-L17_2667698003
AG-347-L17_2667698010
AG-347-L17_2667698012
AG-347-L17_2667698013
AG-347-L17_2667698016
AG-347-L17_2667698018
AG-347-L17_2667698019
AG-347-L17_2667698020
AG-347-L17_2667698022
AG-347-L17_2667698023
AG-347-L17_2667698024
AG-347-L17_2667698025
AG-347-L17_2667698026
AG-347-L17_2667698029
AG-347-L17_2667698030
AG-347-L17_2667698031
AG-347-L17_2667698032
AG-347-L17_2667698035
AG-347-L17_2667698036
AG-347-L17_2667698040
AG-347-L17_2667698041
AG-347-L17_2667698043
AG-347-L17_2667698044
AG-347-L17_2667698046
AG-347-L17_2667698047
AG-347-L17_2667698048
AG-347-L17_2667698049
AG-347-L17_2667698050
AG-347-L17_2667698051
AG-347-L17_2667698052
AG-347-L17_2667698061
AG-347-L17_2667698062
AG-347-L17_2667698065
AG-347-L17_2667698066
AG-347-L17_2667698067
AG-347-L17_2667698070
AG-347-L17_2667698072
AG-347-L17_2667698073
AG-347-L17_2667698074
AG-347-L17_2667698075
AG-347-L17_2667698077
AG-347-L17_2667698079
AG-347-L17_2667698080
AG-347-L17_2667698081
AG-347-L17_2667698083
AG-347-L17_2667698085
AG-347-L17_2667698087
AG-347-L17_2667698090
AG-347-L17_2667698091
AG-347-L17_2667698092
AG-347-L17_2667698100
AG-347-L17_2667698134
AG-347-L17_2667698155
AG-347-L17_2667698157
AG-347-L17_2667698158
AG-347-L17_2667698159
AG-347-L17_2667698163
AG-347-L17_2667698167
AG-347-L17_2667698168
AG-347-L17_2667698173
AG-347-L17_2667698174
AG-347-L17_2667698175
AG-347-L17_2667698176
AG-347-L17_2667698177
AG-347-L17_2667698179
AG-347-L17_2667698180
AG-347-L17_2667698187
AG-347-L17_2667698191
AG-347-L17_2667698198
AG-347-L17_2667698205
AG-347-L17_2667698207
AG-347-L17_2667698208
AG-347-L17_2667698209
AG-347-L17_2667698211
AG-347-L17_2667698214
AG-347-L17_2667698216
AG-347-L17_2667698217
AG-347-L17_2667698219
AG-347-L17_2667698221
AG-347-L17_2667698226
AG-347-L17_2667698228
AG-347-L17_2667698230
AG-347-L17_2667698231
AG-347-L17_2667698233
AG-347-L17_2667698241
AG-347-L17_2667698245
AG-347-L17_2667698262
AG-347-L17_2667698286
AG-347-L17_2667698287
AG-347-L17_2667698288
AG-347-L17_2667698290
AG-347-L17_2667698292
AG-347-L17_2667698293
AG-347-L17_2667698295
AG-347-L17_2667698297
AG-347-L17_2667698303
AG-347-L17_2667698318
AG-347-L17_2667698320
AG-347-L17_2667698329
AG-347-L17_2667698333
AG-347-L17_2667698338
AG-347-L17_2667698342
AG-347-L17_2667698349
AG-347-L17_2667698351
AG-347-L17_2667698353
AG-347-L17_2667698354
AG-347-L17_2667698356
AG-347-L17_2667698360
AG-347-L17_2667698364
AG-347-L17_2667698371
AG-347-L17_2667698392
AG-347-L17_2667698396
AG-347-L17_2667698397
AG-347-L17_2667698399
AG-347-L17_2667698400
AG-347-L17_2667698401
AG-347-L17_2667698404
AG-347-L17_2667698406
AG-347-L17_2667698410
AG-347-L17_2667698411
AG-347-L17_2667698413
AG-347-L17_2667698414
AG-347-L17_2667698417
AG-347-L17_2667698418
AG-347-L17_2667698423
AG-347-L17_2667698424
AG-347-L17_2667698425
AG-347-L17_2667698426
AG-347-L17_2667698427
AG-347-L17_2667698433
AG-347-L17_2667698434
AG-347-L17_2667698437
AG-347-L17_2667698441
AG-347-L17_2667698442
AG-347-L17_2667698443
AG-347-L17_2667698449
AG-347-L17_2667698451
AG-347-L17_2667698452
AG-347-L17_2667698453
AG-347-L17_2667698455
AG-347-L17_2667698459
AG-347-L17_2667698460
AG-347-L17_2667698461
AG-347-L17_2667698463
AG-347-L17_2667698465
AG-347-L17_2667698466
AG-347-L17_2667698470
AG-347-L17_2667698471
AG-347-L17_2667698473
AG-347-L17_2667698474
AG-347-L17_2667698477
AG-347-L17_2667698481
AG-347-L17_2667698482
AG-347-L17_2667698488
AG-347-L17_2667698489
AG-347-L17_2667698491
AG-347-L17_2667698493
AG-347-L17_2667698494
AG-347-L17_2667698495
AG-347-L17_2667698497
AG-347-L17_2667698498
AG-347-L17_2667698500
AG-347-L17_2667698504
AG-347-L17_2667698506
AG-347-L17_2667698508
AG-347-L17_2667698510
AG-347-L17_2667698513
AG-347-L17_2667698516
AG-347-L17_2667698531
AG-347-L17_2667698532
AG-347-L17_2667698535
AG-347-L17_2667698540
AG-347-L17_2667698542
AG-347-L17_2667698544
AG-347-L17_2667698545
AG-347-L17_2667698546
AG-347-L17_2667698547
AG-347-L17_2667698549
AG-347-L17_2667698550
AG-347-L17_2667698551
AG-347-L17_2667698552
AG-347-L17_2667698553
AG-347-L17_2667698555
AG-347-L17_2667698562
AG-347-L17_2667698563
AG-347-L17_2667698564
AG-347-L17_2667698566
AG-347-L17_2667698568
AG-347-L17_2667698569
AG-347-L17_2667698570
AG-347-L17_2667698571
AG-347-L17_2667698572
AG-347-L17_2667698573
AG-347-L17_2667698574
AG-347-L17_2667698576
AG-347-L17_2667698581
AG-347-L17_2667698587
AG-347-L17_2667698588
AG-347-L17_2667698589
AG-347-L17_2667698594
AG-347-L17_2667698598
AG-347-L17_2667698600
AG-347-L17_2667698602
AG-347-L17_2667698604
AG-347-L17_2667698605
AG-347-L17_2667698606
AG-347-L17_2667698607
AG-347-L17_2667698609
AG-347-L17_2667698610
AG-347-L17_2667698611
AG-347-L17_2667698613
AG-347-L17_2667698614
AG-347-L17_2667698616
AG-347-L17_2667698617
AG-347-L17_2667698620
AG-347-L17_2667698624
AG-347-L17_2667698625
AG-347-L17_2667698627
AG-347-L17_2667698629
AG-347-L17_2667698631
AG-347-L17_2667698640
AG-347-L17_2667698642
AG-347-L17_2667698644
AG-347-L17_2667698645
AG-347-L17_2667698647
AG-347-L17_2667698650
AG-347-L17_2667698654
AG-347-L17_2667698661
AG-347-L17_2667698665
AG-347-L17_2667698666
AG-347-L17_2667698667
AG-347-L17_2667698668
AG-347-L17_2667698669
AG-347-L17_2667698670
AG-347-L17_2667698671
AG-347-L17_2667698672
AG-347-L17_2667698673
AG-347-L17_2667698675
AG-347-L17_2667698676
AG-347-L17_2667698677
AG-347-L17_2667698678
AG-347-L17_2667698679
AG-347-L17_2667698680
AG-347-L17_2667698681
AG-347-L17_2667698682
AG-347-L17_2667698683
AG-347-L17_2667698684
AG-347-L17_2667698685
AG-347-L17_2667698686
AG-347-L17_2667698687
AG-347-L17_2667698688
AG-347-L17_2667698689
AG-347-L17_2667698690
AG-347-L17_2667698691
AG-347-L17_2667698692
AG-347-L17_2667698694
AG-347-L17_2667698696
AG-347-L17_2667698700
AG-347-L17_2667698701
AG-347-L17_2667698703
AG-347-L17_2667698704
AG-347-L17_2667698705
AG-347-L17_2667698708
AG-347-L17_2667698709
AG-347-L17_2667698712
AG-347-L17_2667698716
AG-347-L17_2667698718
AG-347-L17_2667698719
AG-347-L17_2667698720
AG-347-L17_2667698721
AG-347-L17_2667698722
AG-347-L17_2667698723
AG-347-L17_2667698724
AG-347-L17_2667698725
AG-347-L17_2667698726
AG-347-L17_2667698743
AG-347-L17_2667698748
AG-347-L17_2667698755
AG-347-L17_2667698757
AG-347-L17_2667698760
AG-347-L17_2667698763
AG-347-L17_2667698764
AG-347-L17_2667698765
AG-347-L17_2667698768
AG-347-L17_2667698769
AG-347-L17_2667698775
AG-347-L17_2667698776
AG-347-L17_2667698777
AG-347-L17_2667698781
AG-347-L17_2667698786
AG-347-L17_2667698787
AG-347-L17_2667698788
AG-347-L17_2667698789
AG-347-L17_2667698790
AG-347-L17_2667698792
AG-347-L17_2667698795
AG-347-L17_2667698796
AG-347-L17_2667698797
AG-347-L17_2667698804
AG-347-L17_2667698805
AG-347-L17_2667698806
AG-347-L17_2667698807
AG-347-L17_2667698808
AG-347-L17_2667698827
AG-347-L17_2667698828
AG-347-L17_2667698837
AG-347-L17_2667698845
AG-347-L17_2667698847
AG-347-L17_2667698852
AG-347-L17_2667698854
AG-347-L17_2667698856
AG-347-L17_2667698858
AG-347-L17_2667698861
AG-347-L17_2667698862
AG-347-L17_2667698865
AG-347-L17_2667698869
AG-347-L17_2667698871
AG-347-L17_2667698872
AG-347-L17_2667698877
AG-347-L17_2667698879
AG-347-L17_2667698880
AG-347-L17_2667698881
AG-347-L17_2667698882
AG-347-L17_2667698884
AG-347-L17_2667698900
AG-347-L17_2667698901
AG-347-L17_2667698904
AG-347-L17_2667698905
AG-347-L17_2667698906
AG-347-L17_2667698910
AG-347-L17_2667698916
AG-347-L17_2667698919
AG-347-L17_2667698923
AG-347-L17_2667698925
AG-347-L17_2667698929
AG-347-L17_2667698932
AG-347-L17_2667698933
AG-347-L17_2667698934
AG-347-L17_2667698935
AG-347-L17_2667698936
AG-347-L17_2667698938
AG-347-L17_2667698940
AG-347-L17_2667698941
AG-347-L17_2667698942
AG-347-L17_2667698945
AG-347-L17_2667698946
AG-347-L17_2667698947
AG-347-L17_2667698948
AG-347-L17_2667698949
AG-347-L17_2667698951
AG-347-L17_2667698966
AG-347-L17_2667698967
AG-347-L17_2667698987
AG-347-L17_2667699006
AG-347-L17_2667699009
AG-347-L17_2667699010
AG-347-L17_2667699011
AG-347-L17_2667699013
AG-347-L17_2667699032
AG-347-L17_2667699034
AG-347-L17_2667699036
AG-347-L17_2667699039
AG-347-L17_2667699040
AG-347-L17_2667699042
AG-347-L17_2667699046
AG-347-L17_2667699048
AG-347-L17_2667699049
AG-347-L17_2667699050
AG-347-L17_2667699055
AG-347-L17_2667699057
AG-347-L17_2667699070
AG-347-L17_2667699072
AG-347-L17_2667699073
AG-347-L17_2667699074
AG-347-L17_2667699076
AG-347-L17_2667699078
AG-347-L17_2667699079
AG-347-L17_2667699080
AG-347-L17_2667699081
AG-347-L17_2667699090
AG-347-L17_2667699091
AG-347-L19_2667699107
AG-347-L19_2667699110
AG-347-L19_2667699115
AG-347-L19_2667699116
AG-347-L19_2667699118
AG-347-L19_2667699130
AG-347-L19_2667699139
AG-347-L19_2667699140
AG-347-L19_2667699141
AG-347-L19_2667699145
AG-347-L19_2667699146
AG-347-L19_2667699147
AG-347-L19_2667699149
AG-347-L19_2667699156
AG-347-L19_2667699158
AG-347-L19_2667699159
AG-347-L19_2667699162
AG-347-L19_2667699164
AG-347-L19_2667699165
AG-347-L19_2667699166
AG-347-L19_2667699168
AG-347-L19_2667699169
AG-347-L19_2667699170
AG-347-L19_2667699171
AG-347-L19_2667699172
AG-347-L19_2667699175
AG-347-L19_2667699176
AG-347-L19_2667699177
AG-347-L19_2667699178
AG-347-L19_2667699180
AG-347-L19_2667699181
AG-347-L19_2667699185
AG-347-L19_2667699186
AG-347-L19_2667699188
AG-347-L19_2667699189
AG-347-L19_2667699191
AG-347-L19_2667699192
AG-347-L19_2667699193
AG-347-L19_2667699194
AG-347-L19_2667699195
AG-347-L19_2667699196
AG-347-L19_2667699197
AG-347-L19_2667699208
AG-347-L19_2667699209
AG-347-L19_2667699212
AG-347-L19_2667699213
AG-347-L19_2667699214
AG-347-L19_2667699217
AG-347-L19_2667699219
AG-347-L19_2667699220
AG-347-L19_2667699221
AG-347-L19_2667699222
AG-347-L19_2667699224
AG-347-L19_2667699226
AG-347-L19_2667699227
AG-347-L19_2667699228
AG-347-L19_2667699230
AG-347-L19_2667699232
AG-347-L19_2667699234
AG-347-L19_2667699237
AG-347-L19_2667699238
AG-347-L19_2667699239
AG-347-L19_2667699241
AG-347-L19_2667699251
AG-347-L19_2667699253
AG-347-L19_2667699277
AG-347-L19_2667699335
AG-347-L19_2667699343
AG-347-L19_2667699344
AG-347-L19_2667699346
AG-347-L19_2667699347
AG-347-L19_2667699348
AG-347-L19_2667699349
AG-347-L19_2667699352
AG-347-L19_2667699353
AG-347-L19_2667699355
AG-347-L19_2667699356
AG-347-L19_2667699357
AG-347-L19_2667699358
AG-347-L19_2667699359
AG-347-L19_2667699360
AG-347-L19_2667699361
AG-347-L19_2667699362
AG-347-L19_2667699363
AG-347-L19_2667699364
AG-347-L19_2667699365
AG-347-L19_2667699366
AG-347-L19_2667699367
AG-347-L19_2667699369
AG-347-L19_2667699370
AG-347-L19_2667699371
AG-347-L19_2667699372
AG-347-L19_2667699373
AG-347-L19_2667699374
AG-347-L19_2667699375
AG-347-L19_2667699376
AG-347-L19_2667699377
AG-347-L19_2667699381
AG-347-L19_2667699388
AG-347-L19_2667699392
AG-347-L19_2667699395
AG-347-L19_2667699397
AG-347-L19_2667699398
AG-347-L19_2667699400
AG-347-L19_2667699402
AG-347-L19_2667699409
AG-347-L19_2667699410
AG-347-L19_2667699426
AG-347-L19_2667699428
AG-347-L19_2667699429
AG-347-L19_2667699430
AG-347-L19_2667699431
AG-347-L19_2667699433
AG-347-L19_2667699438
AG-347-L19_2667699439
AG-347-L19_2667699441
AG-347-L19_2667699445
AG-347-L19_2667699448
AG-347-L19_2667699449
AG-347-L19_2667699455
AG-347-L19_2667699457
AG-347-L19_2667699459
AG-347-L19_2667699461
AG-347-L19_2667699462
AG-347-L19_2667699466
AG-347-L19_2667699469
AG-347-L19_2667699470
AG-347-L19_2667699472
AG-347-L19_2667699473
AG-347-L19_2667699475
AG-347-L19_2667699476
AG-347-L19_2667699477
AG-347-L19_2667699479
AG-347-L19_2667699480
AG-347-L19_2667699481
AG-347-L19_2667699482
AG-347-L19_2667699484
AG-347-L19_2667699486
AG-347-L19_2667699488
AG-347-L19_2667699492
AG-347-L19_2667699497
AG-347-L19_2667699498
AG-347-L19_2667699499
AG-347-L19_2667699502
AG-347-L19_2667699506
AG-347-L19_2667699507
AG-347-L19_2667699510
AG-347-L19_2667699511
AG-347-L19_2667699513
AG-347-L19_2667699514
AG-347-L19_2667699515
AG-347-L19_2667699518
AG-347-L19_2667699520
AG-347-L19_2667699522
AG-347-L19_2667699525
AG-347-L19_2667699526
AG-347-L19_2667699533
AG-347-L19_2667699536
AG-347-L19_2667699538
AG-347-L19_2667699539
AG-347-L19_2667699540
AG-347-L19_2667699541
AG-347-L19_2667699542
AG-347-L19_2667699543
AG-347-L19_2667699546
AG-347-L19_2667699548
AG-347-L19_2667699549
AG-347-L19_2667699550
AG-347-L19_2667699552
AG-347-L19_2667699553
AG-347-L19_2667699554
AG-347-L19_2667699555
AG-347-L19_2667699557
AG-347-L19_2667699559
AG-347-L19_2667699561
AG-347-L19_2667699564
AG-347-L19_2667699565
AG-347-L19_2667699566
AG-347-L19_2667699567
AG-347-L19_2667699568
AG-347-L19_2667699569
AG-347-L19_2667699570
AG-347-L19_2667699571
AG-347-L19_2667699573
AG-347-L19_2667699574
AG-347-L19_2667699575
AG-347-L19_2667699576
AG-347-L19_2667699577
AG-347-L19_2667699578
AG-347-L19_2667699581
AG-347-L19_2667699585
AG-347-L19_2667699587
AG-347-L19_2667699588
AG-347-L19_2667699593
AG-347-L19_2667699596
AG-347-L19_2667699597
AG-347-L19_2667699598
AG-347-L19_2667699599
AG-347-L19_2667699603
AG-347-L19_2667699605
AG-347-L19_2667699609
AG-347-L19_2667699613
AG-347-L19_2667699614
AG-347-L19_2667699619
AG-347-L19_2667699620
AG-347-L19_2667699622
AG-347-L19_2667699623
AG-347-L19_2667699624
AG-347-L19_2667699637
AG-347-L19_2667699639
AG-347-L19_2667699649
AG-347-L19_2667699655
AG-347-L19_2667699660
AG-347-L19_2667699664
AG-347-L19_2667699671
AG-347-L19_2667699673
AG-347-L19_2667699675
AG-347-L19_2667699676
AG-347-L19_2667699678
AG-347-L19_2667699682
AG-347-L19_2667699683
AG-347-L19_2667699684
AG-347-L19_2667699685
AG-347-L19_2667699686
AG-347-L19_2667699687
AG-347-L19_2667699694
AG-347-L19_2667699695
AG-347-L19_2667699696
AG-347-L19_2667699697
AG-347-L19_2667699698
AG-347-L19_2667699699
AG-347-L19_2667699701
AG-347-L19_2667699703
AG-347-L19_2667699704
AG-347-L19_2667699705
AG-347-L19_2667699712
AG-347-L19_2667699714
AG-347-L19_2667699715
AG-347-L19_2667699716
AG-347-L19_2667699717
AG-347-L19_2667699718
AG-347-L19_2667699720
AG-347-L19_2667699721
AG-347-L19_2667699722
AG-347-L19_2667699723
AG-347-L19_2667699725
AG-347-L19_2667699727
AG-347-L19_2667699732
AG-347-L19_2667699735
AG-347-L19_2667699736
AG-347-L19_2667699740
AG-347-L19_2667699741
AG-347-L19_2667699742
AG-347-L19_2667699743
AG-347-L19_2667699744
AG-347-L19_2667699746
AG-347-L19_2667699747
AG-347-L19_2667699753
AG-347-L19_2667699754
AG-347-L19_2667699755
AG-347-L19_2667699762
AG-347-L19_2667699765
AG-347-L19_2667699766
AG-347-L19_2667699768
AG-347-L19_2667699769
AG-347-L19_2667699771
AG-347-L19_2667699774
AG-347-L19_2667699776
AG-347-L19_2667699777
AG-347-L19_2667699779
AG-347-L19_2667699780
AG-347-L19_2667699781
AG-347-L19_2667699782
AG-347-L19_2667699783
AG-347-L19_2667699786
AG-347-L19_2667699788
AG-347-L19_2667699790
AG-347-L19_2667699793
AG-347-L19_2667699798
AG-347-L19_2667699800
AG-347-L19_2667699802
AG-347-L19_2667699805
AG-347-L19_2667699818
AG-347-L19_2667699822
AG-347-L19_2667699830
AG-347-L19_2667699851
AG-347-L19_2667699859
AG-347-L19_2667699860
AG-347-L19_2667699861
AG-347-L19_2667699863
AG-347-L19_2667699864
AG-347-L19_2667699868
AG-347-L19_2667699869
AG-347-L19_2667699872
AG-347-L19_2667699874
AG-347-L19_2667699875
AG-347-L19_2667699876
AG-347-L19_2667699878
AG-347-L19_2667699879
AG-347-L19_2667699880
AG-347-L19_2667699883
AG-347-L19_2667699885
AG-347-L19_2667699886
AG-347-L19_2667699888
AG-347-L19_2667699889
AG-347-L19_2667699890
AG-347-L19_2667699893
AG-347-L19_2667699894
AG-347-L19_2667699895
AG-347-L19_2667699898
AG-347-L19_2667699899
AG-347-L19_2667699900
AG-347-L19_2667699901
AG-347-L19_2667699902
AG-347-L19_2667699906
AG-347-L19_2667699913
AG-347-L19_2667699914
AG-347-L19_2667699915
AG-347-L19_2667699916
AG-347-L19_2667699919
AG-347-L19_2667699923
AG-347-L19_2667699925
AG-347-L19_2667699929
AG-347-L19_2667699932
AG-347-L19_2667699938
AG-347-L19_2667699942
AG-347-L19_2667699943
AG-347-L19_2667699944
AG-347-L19_2667699946
AG-347-L19_2667699948
AG-347-L19_2667699949
AG-347-L19_2667699951
AG-347-L19_2667699953
AG-347-L19_2667699955
AG-347-L19_2667699956
AG-347-L19_2667699957
AG-347-L19_2667699960
AG-347-L19_2667699962
AG-347-L19_2667699964
AG-347-L19_2667699965
AG-347-L19_2667699966
AG-347-L19_2667699968
AG-347-L19_2667699975
AG-347-L19_2667699982
AG-347-L19_2667699986
AG-347-L19_2667699997
AG-347-L19_2667699998
AG-347-L19_2667699999
AG-347-L19_2667700001
AG-347-L19_2667700002
AG-347-L19_2667700003
AG-347-L19_2667700004
AG-347-L19_2667700009
AG-347-L19_2667700010
AG-347-L19_2667700014
AG-347-L19_2667700018
AG-347-L19_2667700020
AG-347-L19_2667700022
AG-347-L19_2667700033
AG-347-L19_2667700034
AG-347-L19_2667700045
AG-347-L19_2667700051
AG-347-L19_2667700053
AG-347-L19_2667700055
AG-347-L19_2667700056
AG-347-L19_2667700057
AG-347-L19_2667700058
AG-347-L19_2667700059
AG-347-L19_2667700064
AG-347-L19_2667700068
AG-347-L19_2667700069
AG-347-L19_2667700070
AG-347-L19_2667700075
AG-347-L19_2667700076
AG-347-L19_2667700079
AG-347-L19_2667700080
AG-347-L19_2667700081
AG-347-L19_2667700083
AG-347-L19_2667700084
AG-347-L19_2667700086
AG-347-L19_2667700088
AG-347-L19_2667700090
AG-347-L19_2667700099
AG-347-L19_2667700101
AG-347-L19_2667700104
AG-347-L19_2667700105
AG-347-L19_2667700107
AG-347-L19_2667700108
AG-347-L19_2667700110
AG-347-L19_2667700112
AG-347-L19_2667700113
AG-347-L19_2667700114
AG-347-L19_2667700118
AG-347-L19_2667700119
AG-347-L19_2667700126
AG-347-L19_2667700135
AG-347-L19_2667700137
AG-347-L19_2667700138
AG-347-L19_2667700139
AG-347-L19_2667700140
AG-347-L19_2667700141
AG-347-L19_2667700142
AG-347-L19_2667700143
AG-347-L19_2667700144
AG-347-L19_2667700146
AG-347-L19_2667700147
AG-347-L19_2667700149
AG-347-L19_2667700150
AG-347-L19_2667700151
AG-347-L19_2667700153
AG-347-L19_2667700156
AG-347-L19_2667700157
AG-347-L19_2667700158
AG-347-L19_2667700159
AG-347-L19_2667700163
AG-347-L19_2667700165
AG-347-L19_2667700167
AG-347-L19_2667700168
AG-347-L19_2667700170
AG-347-L19_2667700172
AG-347-L19_2667700173
AG-347-L19_2667700174
AG-347-L19_2667700198
AG-347-L19_2667700201
AG-347-L19_2667700203
AG-347-L19_2667700206
AG-347-L19_2667700213
AG-347-L19_2667700215
AG-347-L19_2667700221
AG-347-L19_2667700222
AG-347-L19_2667700224
AG-347-L19_2667700225
AG-347-L19_2667700226
AG-347-L19_2667700229
AG-347-L19_2667700232
AG-347-L19_2667700234
AG-347-L19_2667700235
AG-347-L19_2667700236
AG-347-L19_2667700237
AG-347-L19_2667700244
AG-347-L19_2667700246
AG-347-L19_2667700251
AG-347-L19_2667700255
AG-347-L19_2667700260
AG-347-L19_2667700268
AG-347-L19_2667700285
AG-347-L19_2667700286
AG-347-L19_2667700287
AG-347-L19_2667700288
AG-347-L19_2667700289
AG-347-L19_2667700290
AG-347-L19_2667700291
AG-347-L19_2667700292
AG-347-L19_2667700293
AG-347-L19_2667700295
AG-347-L19_2667700311
AG-347-L19_2667700323
AG-347-L19_2667700327
AG-347-L19_2667700328
AG-347-L19_2667700330
AG-347-L19_2667700331
AG-347-L19_2667700340
AG-347-L19_2667700341
AG-347-L19_2667700350
AG-347-L19_2667700356
AG-347-L19_2667700357
AG-347-L19_2667700358
AG-347-L19_2667700359
AG-347-L19_2667700360
AG-347-L19_2667700367
AG-347-L19_2667700368
AG-347-L19_2667700372
AG-347-L19_2667700373
AG-347-L19_2667700378
AG-347-L19_2667700379
AG-347-L19_2667700380
AG-347-L19_2667700383
AG-347-L19_2667700387
AG-347-L19_2667700388
AG-347-L19_2667700391
AG-347-L19_2667700396
AG-347-L19_2667700399
AG-347-L19_2667700404
AG-347-L19_2667700409
AG-347-L19_2667700410
AG-347-L19_2667700413
AG-347-L19_2667700414
AG-347-L19_2667700415
AG-347-L19_2667700416
AG-347-L19_2667700418
AG-347-L19_2667700420
AG-347-L19_2667700422
AG-347-L19_2667700427
AG-347-L19_2667700429
AG-347-L19_2667700434
AG-347-L19_2667700439
AG-347-L19_2667700445
AG-347-L19_2667700447
AG-347-L19_2667700449
AG-347-L19_2667700450
AG-347-L19_2667700451
AG-347-L19_2667700452
AG-347-L19_2667700453
AG-347-L19_2667700454
AG-347-L19_2667700463
AG-347-L19_2667700464
AG-347-L19_2667700465
AG-347-L19_2667700466
AG-347-L19_2667700477
AG-347-L19_2667700479
AG-347-L19_2667700480
AG-347-L19_2667700481
AG-347-L19_2667700483
AG-347-L19_2667700488
AG-347-L19_2667700492
AG-347-L19_2667700496
AG-347-L19_2667700500
AG-347-L19_2667700501
AG-347-L19_2667700504
AG-347-L19_2667700505
AG-347-L19_2667700508
AG-347-L19_2667700510
AG-347-L19_2667700511
AG-347-L19_2667700513
AG-347-L19_2667700514
AG-347-L19_2667700516
AG-347-L19_2667700520
AG-347-L19_2667700521
AG-347-L19_2667700523
AG-347-L19_2667700525
AG-347-L19_2667700526
AG-347-L19_2667700527
AG-347-L19_2667700531
AG-347-L19_2667700532
AG-347-L19_2667700533
AG-347-L19_2667700535
AG-347-L19_2667700536
AG-347-L19_2667700537
AG-347-L19_2667700538
AG-347-L19_2667700539
AG-347-L19_2667700540
AG-347-L19_2667700566
AG-347-L19_2667700568
AG-347-L19_2667700569
AG-347-L19_2667700570
AG-347-L19_2667700571
AG-347-L19_2667700580
AG-347-L19_2667700582
AG-347-L19_2667700584
AG-347-L19_2667700586
AG-347-L19_2667700587
AG-347-L19_2667700588
AG-347-L19_2667700590
AG-347-L19_2667700592
AG-347-L19_2667700595
AG-347-L19_2667700617
AG-347-L19_2667700621
AG-347-L19_2667700624
AG-347-L19_2667700625
AG-347-L19_2667700626
AG-347-L19_2667700628
AG-347-L19_2667700629
AG-347-L19_2667700633
AG-347-L19_2667700634
AG-347-L20_2667700636
AG-347-L20_2667700638
AG-347-L20_2667700640
AG-347-L20_2667700641
AG-347-L20_2667700642
AG-347-L20_2667700643
AG-347-L20_2667700645
AG-347-L20_2667700646
AG-347-L20_2667700647
AG-347-L20_2667700649
AG-347-L20_2667700650
AG-347-L20_2667700652
AG-347-L20_2667700653
AG-347-L20_2667700656
AG-347-L20_2667700660
AG-347-L20_2667700661
AG-347-L20_2667700663
AG-347-L20_2667700665
AG-347-L20_2667700667
AG-347-L20_2667700673
AG-347-L20_2667700674
AG-347-L20_2667700677
AG-347-L20_2667700681
AG-347-L20_2667700683
AG-347-L20_2667700684
AG-347-L20_2667700689
AG-347-L20_2667700691
AG-347-L20_2667700692
AG-347-L20_2667700693
AG-347-L20_2667700694
AG-347-L20_2667700696
AG-347-L20_2667700712
AG-347-L20_2667700713
AG-347-L20_2667700721
AG-347-L20_2667700723
AG-347-L20_2667700725
AG-347-L20_2667700726
AG-347-L20_2667700728
AG-347-L20_2667700731
AG-347-L20_2667700735
AG-347-L20_2667700742
AG-347-L20_2667700746
AG-347-L20_2667700747
AG-347-L20_2667700748
AG-347-L20_2667700749
AG-347-L20_2667700750
AG-347-L20_2667700751
AG-347-L20_2667700752
AG-347-L20_2667700753
AG-347-L20_2667700754
AG-347-L20_2667700756
AG-347-L20_2667700757
AG-347-L20_2667700758
AG-347-L20_2667700759
AG-347-L20_2667700760
AG-347-L20_2667700761
AG-347-L20_2667700762
AG-347-L20_2667700763
AG-347-L20_2667700764
AG-347-L20_2667700765
AG-347-L20_2667700766
AG-347-L20_2667700767
AG-347-L20_2667700768
AG-347-L20_2667700769
AG-347-L20_2667700770
AG-347-L20_2667700771
AG-347-L20_2667700772
AG-347-L20_2667700773
AG-347-L20_2667700775
AG-347-L20_2667700777
AG-347-L20_2667700781
AG-347-L20_2667700782
AG-347-L20_2667700786
AG-347-L20_2667700790
AG-347-L20_2667700791
AG-347-L20_2667700793
AG-347-L20_2667700794
AG-347-L20_2667700795
AG-347-L20_2667700796
AG-347-L20_2667700797
AG-347-L20_2667700798
AG-347-L20_2667700799
AG-347-L20_2667700801
AG-347-L20_2667700803
AG-347-L20_2667700804
AG-347-L20_2667700805
AG-347-L20_2667700812
AG-347-L20_2667700814
AG-347-L20_2667700815
AG-347-L20_2667700816
AG-347-L20_2667700817
AG-347-L20_2667700818
AG-347-L20_2667700820
AG-347-L20_2667700821
AG-347-L20_2667700822
AG-347-L20_2667700823
AG-347-L20_2667700825
AG-347-L20_2667700826
AG-347-L20_2667700831
AG-347-L20_2667700834
AG-347-L20_2667700835
AG-347-L20_2667700839
AG-347-L20_2667700840
AG-347-L20_2667700841
AG-347-L20_2667700842
AG-347-L20_2667700843
AG-347-L20_2667700845
AG-347-L20_2667700846
AG-347-L20_2667700848
AG-347-L20_2667700849
AG-347-L20_2667700850
AG-347-L20_2667700852
AG-347-L20_2667700853
AG-347-L20_2667700854
AG-347-L20_2667700855
AG-347-L20_2667700856
AG-347-L20_2667700857
AG-347-L20_2667700861
AG-347-L20_2667700864
AG-347-L20_2667700865
AG-347-L20_2667700868
AG-347-L20_2667700869
AG-347-L20_2667700870
AG-347-L20_2667700871
AG-347-L20_2667700873
AG-347-L20_2667700874
AG-347-L20_2667700882
AG-347-L20_2667700913
AG-347-L20_2667700914
AG-347-L20_2667700945
AG-347-L20_2667700969
AG-347-L20_2667700971
AG-347-L20_2667700981
AG-347-L20_2667700983
AG-347-L20_2667700984
AG-347-L20_2667700985
AG-347-L20_2667700988
AG-347-L20_2667700990
AG-347-L20_2667700992
AG-347-L20_2667700994
AG-347-L20_2667700995
AG-347-L20_2667700996
AG-347-L20_2667701000
AG-347-L20_2667701001
AG-347-L20_2667701002
AG-347-L20_2667701003
AG-347-L20_2667701005
AG-347-L20_2667701008
AG-347-L20_2667701009
AG-347-L20_2667701010
AG-347-L20_2667701013
AG-347-L20_2667701014
AG-347-L20_2667701017
AG-347-L20_2667701018
AG-347-L20_2667701019
AG-347-L20_2667701020
AG-347-L20_2667701021
AG-347-L20_2667701024
AG-347-L20_2667701025
AG-347-L20_2667701026
AG-347-L20_2667701029
AG-347-L20_2667701030
AG-347-L20_2667701031
AG-347-L20_2667701033
AG-347-L20_2667701034
AG-347-L20_2667701036
AG-347-L20_2667701039
AG-347-L20_2667701040
AG-347-L20_2667701041
AG-347-L20_2667701046
AG-347-L20_2667701051
AG-347-L20_2667701061
AG-347-L20_2667701067
AG-347-L20_2667701076
AG-347-L20_2667701077
AG-347-L20_2667701100
AG-347-L20_2667701102
AG-347-L20_2667701105
AG-347-L20_2667701106
AG-347-L20_2667701108
AG-347-L20_2667701109
AG-347-L20_2667701111
AG-347-L20_2667701113
AG-347-L20_2667701114
AG-347-L20_2667701115
AG-347-L20_2667701119
AG-347-L20_2667701120
AG-347-L20_2667701142
AG-347-L20_2667701156
AG-347-L20_2667701159
AG-347-L20_2667701160
AG-347-L20_2667701161
AG-347-L20_2667701168
AG-347-L20_2667701187
AG-347-L20_2667701188
AG-347-L20_2667701189
AG-347-L20_2667701196
AG-347-L20_2667701199
AG-347-L20_2667701200
AG-347-L20_2667701202
AG-347-L20_2667701203
AG-347-L20_2667701205
AG-347-L20_2667701208
AG-347-L20_2667701210
AG-347-L20_2667701211
AG-347-L20_2667701213
AG-347-L20_2667701214
AG-347-L20_2667701215
AG-347-L20_2667701216
AG-347-L20_2667701217
AG-347-L20_2667701220
AG-347-L20_2667701222
AG-347-L20_2667701224
AG-347-L20_2667701227
AG-347-L20_2667701232
AG-347-L20_2667701234
AG-347-L20_2667701236
AG-347-L20_2667701239
AG-347-L20_2667701242
AG-347-L20_2667701244
AG-347-L20_2667701251
AG-347-L20_2667701256
AG-347-L20_2667701273
AG-347-L20_2667701274
AG-347-L20_2667701275
AG-347-L20_2667701276
AG-347-L20_2667701277
AG-347-L20_2667701278
AG-347-L20_2667701279
AG-347-L20_2667701280
AG-347-L20_2667701281
AG-347-L20_2667701283
AG-347-L20_2667701288
AG-347-L20_2667701291
AG-347-L20_2667701292
AG-347-L20_2667701295
AG-347-L20_2667701297
AG-347-L20_2667701300
AG-347-L20_2667701336
AG-347-L20_2667701357
AG-347-L20_2667701360
AG-347-L20_2667701363
AG-347-L20_2667701365
AG-347-L20_2667701367
AG-347-L20_2667701369
AG-347-L20_2667701373
AG-347-L20_2667701375
AG-347-L20_2667701376
AG-347-L20_2667701378
AG-347-L20_2667701379
AG-347-L20_2667701380
AG-347-L20_2667701382
AG-347-L20_2667701384
AG-347-L20_2667701385
AG-347-L20_2667701391
AG-347-L20_2667701392
AG-347-L20_2667701396
AG-347-L20_2667701399
AG-347-L20_2667701400
AG-347-L20_2667701402
AG-347-L20_2667701403
AG-347-L20_2667701407
AG-347-L20_2667701408
AG-347-L20_2667701410
AG-347-L20_2667701412
AG-347-L20_2667701413
AG-347-L20_2667701414
AG-347-L20_2667701416
AG-347-L20_2667701418
AG-347-L20_2667701420
AG-347-L20_2667701425
AG-347-L20_2667701427
AG-347-L20_2667701435
AG-347-L20_2667701442
AG-347-L20_2667701443
AG-347-L20_2667701446
AG-347-L20_2667701448
AG-347-L20_2667701455
AG-347-L20_2667701456
AG-347-L20_2667701460
AG-347-L20_2667701461
AG-347-L20_2667701468
AG-347-L20_2667701469
AG-347-L20_2667701470
AG-347-L20_2667701471
AG-347-L20_2667701472
AG-347-L20_2667701477
AG-347-L20_2667701479
AG-347-L20_2667701482
AG-347-L20_2667701483
AG-347-L20_2667701484
AG-347-L20_2667701485
AG-347-L20_2667701488
AG-347-L20_2667701490
AG-347-L20_2667701491
AG-347-L20_2667701492
AG-347-L20_2667701494
AG-347-L20_2667701495
AG-347-L20_2667701496
AG-347-L20_2667701497
AG-347-L20_2667701499
AG-347-L20_2667701501
AG-347-L20_2667701503
AG-347-L20_2667701506
AG-347-L20_2667701507
AG-347-L20_2667701508
AG-347-L20_2667701509
AG-347-L20_2667701510
AG-347-L20_2667701511
AG-347-L20_2667701512
AG-347-L20_2667701513
AG-347-L20_2667701515
AG-347-L20_2667701516
AG-347-L20_2667701517
AG-347-L20_2667701518
AG-347-L20_2667701519
AG-347-L20_2667701520
AG-347-L20_2667701523
AG-347-L20_2667701527
AG-347-L20_2667701529
AG-347-L20_2667701530
AG-347-L20_2667701535
AG-347-L20_2667701538
AG-347-L20_2667701539
AG-347-L20_2667701540
AG-347-L20_2667701541
AG-347-L20_2667701545
AG-347-L20_2667701547
AG-347-L20_2667701551
AG-347-L20_2667701555
AG-347-L20_2667701556
AG-347-L20_2667701561
AG-347-L20_2667701562
AG-347-L20_2667701564
AG-347-L20_2667701565
AG-347-L20_2667701566
AG-347-L20_2667701567
AG-347-L20_2667701571
AG-347-L20_2667701572
AG-347-L20_2667701576
AG-347-L20_2667701577
AG-347-L20_2667701578
AG-347-L20_2667701581
AG-347-L20_2667701582
AG-347-L20_2667701583
AG-347-L20_2667701585
AG-347-L20_2667701586
AG-347-L20_2667701587
AG-347-L20_2667701590
AG-347-L20_2667701591
AG-347-L20_2667701596
AG-347-L20_2667701597
AG-347-L20_2667701598
AG-347-L20_2667701602
AG-347-L20_2667701607
AG-347-L20_2667701608
AG-347-L20_2667701609
AG-347-L20_2667701610
AG-347-L20_2667701611
AG-347-L20_2667701613
AG-347-L20_2667701616
AG-347-L20_2667701617
AG-347-L20_2667701618
AG-347-L20_2667701625
AG-347-L20_2667701626
AG-347-L20_2667701627
AG-347-L20_2667701628
AG-347-L20_2667701629
AG-347-L20_2667701630
AG-347-L20_2667701634
AG-347-L20_2667701636
AG-347-L20_2667701637
AG-347-L20_2667701639
AG-347-L20_2667701641
AG-347-L20_2667701648
AG-347-L20_2667701652
AG-347-L20_2667701657
AG-347-L20_2667701661
AG-347-L20_2667701670
AG-347-L20_2667701672
AG-347-L20_2667701687
AG-347-L20_2667701693
AG-347-L20_2667701695
AG-347-L20_2667701709
AG-347-L20_2667701713
AG-347-L20_2667701714
AG-347-L20_2667701716
AG-347-L20_2667701717
AG-347-L20_2667701718
AG-347-L20_2667701721
AG-347-L20_2667701723
AG-347-L20_2667701727
AG-347-L20_2667701728
AG-347-L20_2667701730
AG-347-L20_2667701732
AG-347-L20_2667701734
AG-347-L20_2667701735
AG-347-L20_2667701741
AG-347-L20_2667701742
AG-347-L20_2667701743
AG-347-L20_2667701744
AG-347-L20_2667701745
AG-347-L20_2667701751
AG-347-L20_2667701752
AG-347-L20_2667701755
AG-347-L20_2667701759
AG-347-L20_2667701760
AG-347-L20_2667701761
AG-347-L20_2667701767
AG-347-L20_2667701769
AG-347-L20_2667701770
AG-347-L20_2667701771
AG-347-L20_2667701773
AG-347-L20_2667701777
AG-347-L20_2667701779
AG-347-L20_2667701780
AG-347-L20_2667701781
AG-347-L20_2667701782
AG-347-L20_2667701783
AG-347-L20_2667701786
AG-347-L20_2667701787
AG-347-L20_2667701788
AG-347-L20_2667701790
AG-347-L20_2667701792
AG-347-L20_2667701793
AG-347-L20_2667701794
AG-347-L20_2667701795
AG-347-L20_2667701796
AG-347-L20_2667701799
AG-347-L20_2667701803
AG-347-L20_2667701805
AG-347-L20_2667701809
AG-347-L20_2667701813
AG-347-L20_2667701822
AG-347-L20_2667701841
AG-347-L20_2667701849
AG-347-L20_2667701850
AG-347-L20_2667701851
AG-347-L20_2667701853
AG-347-L20_2667701854
AG-347-L20_2667701857
AG-347-L20_2667701858
AG-347-L20_2667701861
AG-347-L20_2667701863
AG-347-L20_2667701864
AG-347-L20_2667701865
AG-347-L20_2667701882
AG-347-L20_2667701883
AG-347-L20_2667701885
AG-347-L20_2667701889
AG-347-L20_2667701890
AG-347-L20_2667701891
AG-347-L20_2667701894
AG-347-L20_2667701895
AG-347-L20_2667701896
AG-347-L20_2667701898
AG-347-L20_2667701902
AG-347-L20_2667701906
AG-347-L20_2667701907
AG-347-L20_2667701909
AG-347-L20_2667701910
AG-347-L20_2667701915
AG-347-L20_2667701917
AG-347-L20_2667701918
AG-347-L20_2667701933
AG-347-L20_2667701969
AG-347-L20_2667701977
AG-347-L20_2667701979
AG-347-L20_2667701980
AG-347-L20_2667701981
AG-347-L20_2667701983
AG-347-L20_2667701985
AG-347-L20_2667701986
AG-347-L20_2667702003
AG-347-L20_2667702005
AG-347-L20_2667702006
AG-347-L20_2667702007
AG-347-L20_2667702011
AG-347-L20_2667702015
AG-347-L20_2667702016
AG-347-L20_2667702021
AG-347-L20_2667702022
AG-347-L20_2667702023
AG-347-L20_2667702024
AG-347-L20_2667702025
AG-347-L20_2667702027
AG-347-L20_2667702028
AG-347-L20_2667702044
AG-347-L20_2667702045
AG-347-L20_2667702047
AG-347-L20_2667702048
AG-347-L20_2667702049
AG-347-L20_2667702050
AG-347-L20_2667702051
AG-347-L20_2667702052
AG-347-L20_2667702053
AG-347-L20_2667702054
AG-347-L20_2667702056
AG-347-L20_2667702065
AG-347-L20_2667702066
AG-347-L20_2667702070
AG-347-L20_2667702072
AG-347-L20_2667702073
AG-347-L20_2667702074
AG-347-L20_2667702075
AG-347-L20_2667702076
AG-347-L20_2667702079
AG-347-L20_2667702080
AG-347-L20_2667702093
AG-347-L20_2667702098
AG-347-L20_2667702107
AG-347-L20_2667702112
AG-347-L20_2667702113
AG-347-L20_2667702114
AG-347-L20_2667702115
AG-347-L20_2667702119
AG-347-L20_2667702122
AG-347-L20_2667702123
AG-347-L20_2667702124
AG-347-L20_2667702141
AG-347-L20_2667702142
AG-347-L20_2667702143
AG-347-L20_2667702144
AG-347-L20_2667702145
AG-347-L20_2667702151
AG-347-L20_2667702154
AG-347-L20_2667702155
AG-347-L20_2667702161
AG-347-L20_2667702163
AG-347-L20_2667702165
AG-347-L20_2667702166
AG-347-L20_2667702168
AG-347-L20_2667702171
AG-347-L20_2667702173
AG-347-L20_2667702174
AG-347-L20_2667702175
AG-347-L20_2667702177
AG-347-L20_2667702184
AG-347-L20_2667702191
AG-347-L20_2667702195
AG-347-L20_2667702203
AG-347-L20_2667702206
AG-347-L20_2667702208
AG-347-L20_2667702214
AG-347-L20_2667702216
AG-347-L20_2667702218
AG-347-L20_2667702220
AG-347-L20_2667702222
AG-347-L20_2667702226
AG-347-L20_2667702227
AG-347-L20_2667702228
AG-347-L20_2667702249
AG-347-L20_2667702253
AG-347-L20_2667702257
AG-347-L20_2667702261
AG-347-L20_2667702262
AG-347-L20_2667702264
AG-347-L20_2667702265
AG-347-L20_2667702266
AG-347-L20_2667702268
AG-347-L20_2667702269
AG-347-L20_2667702273
AG-347-L20_2667702277
AG-347-L20_2667702284
AG-347-L20_2667702296
AG-347-L20_2667702304
AG-347-L20_2667702308
AG-347-L20_2667702313
AG-347-L20_2667702314
AG-347-L20_2667702316
AG-347-L20_2667702322
AG-347-L20_2667702329
AG-347-L20_2667702330
AG-347-L20_2667702331
AG-347-L20_2667702333
AG-347-L20_2667702334
AG-347-L20_2667702335
AG-347-L20_2667702337
AG-347-L20_2667702339
AG-347-L20_2667702346
AG-347-L20_2667702347
AG-347-L20_2667702350
AG-347-L20_2667702352
AG-347-L20_2667702354
AG-347-L20_2667702357
AG-347-L20_2667702358
AG-347-L20_2667702359
AG-347-L20_2667702361
AG-347-L20_2667702365
AG-347-L20_2667702366
AG-347-L20_2667702370
AG-347-L20_2667702373
AG-347-L20_2667702374
AG-347-L20_2667702375
AG-347-L20_2667702380
AG-347-L20_2667702384
AG-347-L20_2667702385
AG-347-L20_2667702386
AG-347-L20_2667702387
AG-347-L20_2667702389
AG-347-L20_2667702390
AG-347-L20_2667702391
AG-347-L20_2667702392
AG-347-L20_2667702411
AG-347-L20_2667702413
AG-347-L20_2667702418
AG-347-L20_2667702422
AG-347-L20_2667702427
AG-347-L20_2667702433
AG-347-L20_2667702435
AG-347-L20_2667702438
AG-347-L20_2667702439
AG-347-L20_2667702440
AG-347-L20_2667702462
AG-347-L20_2667702480
AG-347-L20_2667702484
AG-347-L20_2667702487
AG-347-L20_2667702488
AG-347-L20_2667702489
AG-347-L20_2667702491
AG-347-L20_2667702492
AG-347-L20_2667702493
AG-347-L20_2667702494
AG-347-L20_2667702495
AG-347-L20_2667702498
AG-347-L20_2667702499
AG-347-L20_2667702500
AG-347-L20_2667702501
AG-347-L20_2667702503
AG-347-L20_2667702505
AG-347-L20_2667702509
AG-347-L20_2667702510
AG-347-L20_2667702512
AG-347-L20_2667702513
AG-347-L20_2667702515
AG-347-L20_2667702516
AG-347-L20_2667702518
AG-347-L20_2667702519
AG-347-L20_2667702521
AG-347-L20_2667702523
AG-347-L20_2667702525
AG-347-L20_2667702526
AG-347-L20_2667702527
AG-347-L20_2667702530
AG-347-L20_2667702531
AG-347-L20_2667702534
AG-347-L20_2667702536
AG-347-L20_2667702538
AG-347-L20_2667702543
AG-347-L20_2667702544
AG-347-L20_2667702547
AG-347-L20_2667702558
AG-347-L20_2667702559
AG-347-L20_2667702561
AG-347-L20_2667702562
AG-347-L20_2667702563
AG-347-L20_2667702564
AG-347-L20_2667702565
AG-347-L20_2667702566
AG-347-L20_2667702570
AG-347-L20_2667702571
AG-347-L20_2667702572
AG-347-L20_2667702573
AG-347-L20_2667702577
AG-347-L20_2667702579
AG-347-L20_2667702580
AG-347-L20_2667702582
AG-347-L20_2667702584
AG-347-L20_2667702585
AG-347-L20_2667702588
AG-347-L20_2667702590
AG-347-L20_2667702600
AG-347-L20_2667702606
AG-347-M08_2717247702
AG-347-M08_2717247703
AG-347-M08_2717247705
AG-347-M08_2717247706
AG-347-M08_2717247708
AG-347-M08_2717247715
AG-347-M08_2717247719
AG-347-M08_2717247724
AG-347-M08_2717247729
AG-347-M08_2717247739
AG-347-M08_2717247741
AG-347-M08_2717247756
AG-347-M08_2717247762
AG-347-M08_2717247764
AG-347-M08_2717247766
AG-347-M08_2717247767
AG-347-M08_2717247769
AG-347-M08_2717247771
AG-347-M08_2717247772
AG-347-M08_2717247773
AG-347-M08_2717247796
AG-347-M08_2717247814
AG-347-M08_2717247818
AG-347-M08_2717247823
AG-347-M08_2717247857
AG-347-M08_2717247878
AG-347-M08_2717247881
AG-347-M08_2717247884
AG-347-M08_2717247886
AG-347-M08_2717247888
AG-347-M08_2717247890
AG-347-M08_2717247894
AG-347-M08_2717247896
AG-347-M08_2717247897
AG-347-M08_2717247899
AG-347-M08_2717247900
AG-347-M08_2717247901
AG-347-M08_2717247903
AG-347-M08_2717247904
AG-347-M08_2717247906
AG-347-M08_2717247907
AG-347-M08_2717247913
AG-347-M08_2717247914
AG-347-M08_2717247918
AG-347-M08_2717247921
AG-347-M08_2717247922
AG-347-M08_2717247924
AG-347-M08_2717247925
AG-347-M08_2717247929
AG-347-M08_2717247930
AG-347-M08_2717247932
AG-347-M08_2717247934
AG-347-M08_2717247935
AG-347-M08_2717247936
AG-347-M08_2717247938
AG-347-M08_2717247940
AG-347-M08_2717247942
AG-347-M08_2717247947
AG-347-M08_2717247949
AG-347-M08_2717247956
AG-347-M08_2717247958
AG-347-M08_2717247974
AG-347-M08_2717248008
AG-347-M08_2717248013
AG-347-M08_2717248033
AG-347-M08_2717248035
AG-347-M08_2717248036
AG-347-M08_2717248037
AG-347-M08_2717248040
AG-347-M08_2717248045
AG-347-M08_2717248046
AG-347-M08_2717248047
AG-347-M08_2717248050
AG-347-M08_2717248054
AG-347-M08_2717248055
AG-347-M08_2717248059
AG-347-M08_2717248061
AG-347-M08_2717248063
AG-347-M08_2717248064
AG-347-M08_2717248067
AG-347-M08_2717248069
AG-347-M08_2717248071
AG-347-M08_2717248074
AG-347-M08_2717248075
AG-347-M08_2717248082
AG-347-M08_2717248085
AG-347-M08_2717248087
AG-347-M08_2717248088
AG-347-M08_2717248089
AG-347-M08_2717248092
AG-347-M08_2717248093
AG-347-M08_2717248095
AG-347-M08_2717248096
AG-347-M08_2717248097
AG-347-M08_2717248098
AG-347-M08_2717248099
AG-347-M08_2717248102
AG-347-M08_2717248104
AG-347-M08_2717248105
AG-347-M08_2717248106
AG-347-M08_2717248108
AG-347-M08_2717248109
AG-347-M08_2717248111
AG-347-M08_2717248112
AG-347-M08_2717248113
AG-347-M08_2717248114
AG-347-M08_2717248115
AG-347-M08_2717248116
AG-347-M08_2717248117
AG-347-M08_2717248118
AG-347-M08_2717248120
AG-347-M08_2717248129
AG-347-M08_2717248133
AG-347-M08_2717248135
AG-347-M08_2717248136
AG-347-M08_2717248137
AG-347-M08_2717248138
AG-347-M08_2717248139
AG-347-M08_2717248142
AG-347-M08_2717248143
AG-347-M08_2717248151
AG-347-M08_2717248156
AG-347-M08_2717248165
AG-347-M08_2717248170
AG-347-M08_2717248171
AG-347-M08_2717248172
AG-347-M08_2717248173
AG-347-M08_2717248177
AG-347-M08_2717248180
AG-347-M08_2717248181
AG-347-M08_2717248182
AG-347-M08_2717248184
AG-347-M08_2717248185
AG-347-M08_2717248191
AG-347-M08_2717248193
AG-347-M08_2717248200
AG-347-M08_2717248204
AG-347-M08_2717248206
AG-347-M08_2717248212
AG-347-M08_2717248217
AG-347-M08_2717248221
AG-347-M08_2717248226
AG-347-M08_2717248228
AG-347-M08_2717248237
AG-347-M08_2717248238
AG-347-M08_2717248239
AG-347-M08_2717248240
AG-347-M08_2717248242
AG-347-M08_2717248243
AG-347-M08_2717248244
AG-347-M08_2717248245
AG-347-M08_2717248251
AG-347-M08_2717248252
AG-347-M08_2717248256
AG-347-M08_2717248257
AG-347-M08_2717248264
AG-347-M08_2717248265
AG-347-M08_2717248266
AG-347-M08_2717248267
AG-347-M08_2717248268
AG-347-M08_2717248273
AG-347-M08_2717248275
AG-347-M08_2717248278
AG-347-M08_2717248279
AG-347-M08_2717248280
AG-347-M08_2717248281
AG-347-M08_2717248284
AG-347-M08_2717248286
AG-347-M08_2717248287
AG-347-M08_2717248288
AG-347-M08_2717248290
AG-347-M08_2717248291
AG-347-M08_2717248292
AG-347-M08_2717248293
AG-347-M08_2717248295
AG-347-M08_2717248296
AG-347-M08_2717248298
AG-347-M08_2717248299
AG-347-M08_2717248303
AG-347-M08_2717248307
AG-347-M08_2717248308
AG-347-M08_2717248313
AG-347-M08_2717248314
AG-347-M08_2717248316
AG-347-M08_2717248317
AG-347-M08_2717248318
AG-347-M08_2717248319
AG-347-M08_2717248323
AG-347-M08_2717248324
AG-347-M08_2717248328
AG-347-M08_2717248329
AG-347-M08_2717248330
AG-347-M08_2717248333
AG-347-M08_2717248337
AG-347-M08_2717248338
AG-347-M08_2717248341
AG-347-M08_2717248346
AG-347-M08_2717248347
AG-347-M08_2717248349
AG-347-M08_2717248350
AG-347-M08_2717248354
AG-347-M08_2717248358
AG-347-M08_2717248360
AG-347-M08_2717248361
AG-347-M08_2717248362
AG-347-M08_2717248365
AG-347-M08_2717248366
AG-347-M08_2717248367
AG-347-M08_2717248371
AG-347-M08_2717248373
AG-347-M08_2717248374
AG-347-M08_2717248380
AG-347-M08_2717248381
AG-347-M08_2717248382
AG-347-M08_2717248384
AG-347-M08_2717248387
AG-347-M08_2717248388
AG-347-M08_2717248392
AG-347-M08_2717248393
AG-347-M08_2717248395
AG-347-M08_2717248396
AG-347-M08_2717248397
AG-347-M08_2717248405
AG-347-M08_2717248424
AG-347-M08_2717248433
AG-347-M08_2717248440
AG-347-M08_2717248462
AG-347-M08_2717248466
AG-347-M08_2717248467
AG-347-M08_2717248469
AG-347-M08_2717248470
AG-347-M08_2717248471
AG-347-M08_2717248474
AG-347-M08_2717248476
AG-347-M08_2717248480
AG-347-M08_2717248481
AG-347-M08_2717248483
AG-347-M08_2717248486
AG-347-M08_2717248487
AG-347-M08_2717248493
AG-347-M08_2717248494
AG-347-M08_2717248495
AG-347-M08_2717248496
AG-347-M08_2717248497
AG-347-M08_2717248504
AG-347-M08_2717248505
AG-347-M08_2717248508
AG-347-M08_2717248512
AG-347-M08_2717248513
AG-347-M08_2717248514
AG-347-M08_2717248520
AG-347-M08_2717248522
AG-347-M08_2717248523
AG-347-M08_2717248524
AG-347-M08_2717248526
AG-347-M08_2717248530
AG-347-M08_2717248532
AG-347-M08_2717248533
AG-347-M08_2717248534
AG-347-M08_2717248535
AG-347-M08_2717248536
AG-347-M08_2717248539
AG-347-M08_2717248540
AG-347-M08_2717248541
AG-347-M08_2717248543
AG-347-M08_2717248545
AG-347-M08_2717248546
AG-347-M08_2717248547
AG-347-M08_2717248548
AG-347-M08_2717248549
AG-347-M08_2717248552
AG-347-M08_2717248556
AG-347-M08_2717248558
AG-347-M08_2717248562
AG-347-M08_2717248570
AG-347-M08_2717248571
AG-347-M08_2717248572
AG-347-M08_2717248576
AG-347-M08_2717248577
AG-347-M08_2717248578
AG-347-M08_2717248580
AG-347-M08_2717248587
AG-347-M08_2717248588
AG-347-M08_2717248591
AG-347-M08_2717248593
AG-347-M08_2717248594
AG-347-M08_2717248595
AG-347-M08_2717248597
AG-347-M08_2717248598
AG-347-M08_2717248599
AG-347-M08_2717248600
AG-347-M08_2717248601
AG-347-M08_2717248604
AG-347-M08_2717248605
AG-347-M08_2717248606
AG-347-M08_2717248607
AG-347-M08_2717248610
AG-347-M08_2717248611
AG-347-M08_2717248615
AG-347-M08_2717248616
AG-347-M08_2717248618
AG-347-M08_2717248619
AG-347-M08_2717248621
AG-347-M08_2717248622
AG-347-M08_2717248623
AG-347-M08_2717248624
AG-347-M08_2717248625
AG-347-M08_2717248626
AG-347-M08_2717248627
AG-347-M08_2717248636
AG-347-M08_2717248637
AG-347-M08_2717248640
AG-347-M08_2717248641
AG-347-M08_2717248642
AG-347-M08_2717248645
AG-347-M08_2717248647
AG-347-M08_2717248648
AG-347-M08_2717248649
AG-347-M08_2717248650
AG-347-M08_2717248652
AG-347-M08_2717248654
AG-347-M08_2717248655
AG-347-M08_2717248656
AG-347-M08_2717248658
AG-347-M08_2717248660
AG-347-M08_2717248662
AG-347-M08_2717248665
AG-347-M08_2717248666
AG-347-M08_2717248667
AG-347-M08_2717248669
AG-347-M08_2717248679
AG-347-M08_2717248681
AG-347-M08_2717248705
AG-347-M08_2717248734
AG-347-M08_2717248735
AG-347-M08_2717248778
AG-347-M08_2717248779
AG-347-M08_2717248781
AG-347-M08_2717248782
AG-347-M08_2717248783
AG-347-M08_2717248784
AG-347-M08_2717248787
AG-347-M08_2717248788
AG-347-M08_2717248791
AG-347-M08_2717248795
AG-347-M08_2717248796
AG-347-M08_2717248797
AG-347-M08_2717248798
AG-347-M08_2717248799
AG-347-M08_2717248800
AG-347-M08_2717248802
AG-347-M08_2717248803
AG-347-M08_2717248804
AG-347-M08_2717248806
AG-347-M08_2717248807
AG-347-M08_2717248809
AG-347-M08_2717248810
AG-347-M08_2717248811
AG-347-M08_2717248812
AG-347-M08_2717248813
AG-347-M08_2717248817
AG-347-M08_2717248818
AG-347-M08_2717248821
AG-347-M08_2717248826
AG-347-M08_2717248828
AG-347-M08_2717248829
AG-347-M08_2717248830
AG-347-M08_2717248831
AG-347-M08_2717248833
AG-347-M08_2717248834
AG-347-M08_2717248842
AG-347-M08_2717248846
AG-347-M08_2717248853
AG-347-M08_2717248860
AG-347-M08_2717248862
AG-347-M08_2717248863
AG-347-M08_2717248864
AG-347-M08_2717248866
AG-347-M08_2717248869
AG-347-M08_2717248871
AG-347-M08_2717248872
AG-347-M08_2717248874
AG-347-M08_2717248876
AG-347-M08_2717248888
AG-347-M08_2717248889
AG-347-M08_2717248894
AG-347-M08_2717248895
AG-347-M08_2717248899
AG-347-M08_2717248900
AG-347-M08_2717248907
AG-347-M08_2717248919
AG-347-M08_2717248922
AG-347-M08_2717248923
AG-347-M08_2717248924
AG-347-M08_2717248925
AG-347-M08_2717248926
AG-347-M08_2717248933
AG-347-M08_2717248934
AG-347-M08_2717248935
AG-347-M08_2717248938
AG-347-M08_2717248940
AG-347-M08_2717248941
AG-347-M08_2717248942
AG-347-M08_2717248943
AG-347-M08_2717248944
AG-347-M08_2717248949
AG-347-M08_2717248953
AG-347-M08_2717248954
AG-347-M08_2717248955
AG-347-M08_2717248960
AG-347-M08_2717248961
AG-347-M08_2717248964
AG-347-M08_2717248965
AG-347-M08_2717248966
AG-347-M08_2717248969
AG-347-M08_2717248970
AG-347-M08_2717248972
AG-347-M08_2717248974
AG-347-M08_2717248976
AG-347-M08_2717248979
AG-347-M08_2717248980
AG-347-M08_2717248982
AG-347-M08_2717248983
AG-347-M08_2717248985
AG-347-M08_2717248986
AG-347-M08_2717248988
AG-347-M08_2717248991
AG-347-M08_2717248992
AG-347-M08_2717248995
AG-347-M08_2717249001
AG-347-M08_2717249003
AG-347-M08_2717249004
AG-347-M08_2717249005
AG-347-M08_2717249006
AG-347-M08_2717249007
AG-347-M08_2717249008
AG-347-M08_2717249009
AG-347-M08_2717249010
AG-347-M08_2717249011
AG-347-M08_2717249015
AG-347-M08_2717249020
AG-347-M08_2717249021
AG-347-M08_2717249022
AG-347-M08_2717249025
AG-347-M08_2717249027
AG-347-M08_2717249028
AG-347-M08_2717249030
AG-347-M08_2717249031
AG-347-M08_2717249032
AG-347-M08_2717249035
AG-347-M08_2717249036
AG-347-M08_2717249037
AG-347-M08_2717249040
AG-347-M08_2717249041
AG-347-M08_2717249042
AG-347-M08_2717249043
AG-347-M08_2717249044
AG-347-M08_2717249048
AG-347-M08_2717249055
AG-347-M08_2717249056
AG-347-M08_2717249060
AG-347-M08_2717249065
AG-347-M08_2717249067
AG-347-M08_2717249068
AG-347-M08_2717249069
AG-347-M08_2717249070
AG-347-M08_2717249071
AG-347-M08_2717249072
AG-347-M08_2717249073
AG-347-M08_2717249075
AG-347-M08_2717249077
AG-347-M08_2717249078
AG-347-M08_2717249079
AG-347-M08_2717249086
AG-347-M08_2717249088
AG-347-M08_2717249089
AG-347-M08_2717249090
AG-347-M08_2717249091
AG-347-M08_2717249092
AG-347-M08_2717249094
AG-347-M08_2717249095
AG-347-M08_2717249096
AG-347-M08_2717249097
AG-347-M08_2717249098
AG-347-M08_2717249099
AG-347-M08_2717249100
AG-347-M08_2717249103
AG-347-M08_2717249105
AG-347-M08_2717249107
AG-347-M08_2717249110
AG-347-M08_2717249115
AG-347-M08_2717249117
AG-347-M08_2717249119
AG-347-M08_2717249122
AG-347-M08_2717249125
AG-347-M08_2717249127
AG-347-M08_2717249134
AG-347-M08_2717249139
AG-347-M08_2717249165
AG-347-M08_2717249166
AG-347-M08_2717249167
AG-347-M08_2717249173
AG-347-M08_2717249192
AG-347-M08_2717249193
AG-347-M08_2717249194
AG-347-M08_2717249201
AG-347-M08_2717249204
AG-347-M08_2717249205
AG-347-M08_2717249207
AG-347-M08_2717249208
AG-347-M08_2717249210
AG-347-M08_2717249212
AG-347-M08_2717249214
AG-347-M08_2717249217
AG-347-M08_2717249218
AG-347-M08_2717249219
AG-347-M08_2717249220
AG-347-M08_2717249221
AG-347-M08_2717249222
AG-347-M08_2717249223
AG-347-M08_2717249224
AG-347-M08_2717249226
AG-347-M08_2717249227
AG-347-M08_2717249228
AG-347-M08_2717249229
AG-347-M08_2717249230
AG-347-M08_2717249231
AG-347-M08_2717249234
AG-347-M08_2717249238
AG-347-M08_2717249240
AG-347-M08_2717249241
AG-347-M08_2717249246
AG-347-M08_2717249249
AG-347-M08_2717249250
AG-347-M08_2717249252
AG-347-M08_2717249253
AG-347-M08_2717249255
AG-347-M08_2717249257
AG-347-M08_2717249265
AG-347-M08_2717249266
AG-347-M08_2717249282
AG-347-M08_2717249284
AG-347-M08_2717249285
AG-347-M08_2717249286
AG-347-M08_2717249287
AG-347-M08_2717249288
AG-347-M08_2717249290
AG-347-M08_2717249291
AG-347-M08_2717249293
AG-347-M08_2717249294
AG-347-M08_2717249295
AG-347-M08_2717249298
AG-347-M08_2717249300
AG-347-M08_2717249304
AG-347-M08_2717249305
AG-347-M08_2717249307
AG-347-M08_2717249308
AG-347-M08_2717249309
AG-347-M08_2717249311
AG-347-M08_2717249312
AG-347-M08_2717249316
AG-347-M08_2717249320
AG-347-M08_2717249324
AG-347-M08_2717249331
AG-347-M08_2717249335
AG-347-M08_2717249342
AG-347-M08_2717249346
AG-347-M08_2717249347
AG-347-M08_2717249348
AG-347-M08_2717249349
AG-347-M08_2717249350
AG-347-M08_2717249351
AG-347-M08_2717249352
AG-347-M08_2717249353
AG-347-M08_2717249354
AG-347-M08_2717249356
AG-347-M08_2717249357
AG-347-M08_2717249358
AG-347-M08_2717249359
AG-347-M08_2717249360
AG-347-M08_2717249361
AG-347-M08_2717249362
AG-347-M08_2717249363
AG-347-M08_2717249364
AG-347-M08_2717249365
AG-347-M08_2717249366
AG-347-M08_2717249367
AG-347-M08_2717249368
AG-347-M08_2717249369
AG-347-M08_2717249370
AG-347-M08_2717249371
AG-347-M08_2717249372
AG-347-M08_2717249373
AG-347-M08_2717249375
AG-347-M08_2717249376
AG-347-M08_2717249378
AG-347-M08_2717249382
AG-347-M08_2717249384
AG-347-M08_2717249386
AG-347-M08_2717249388
AG-347-M08_2717249389
AG-347-M08_2717249390
AG-347-M08_2717249391
AG-347-M08_2717249393
AG-347-M08_2717249394
AG-347-M08_2717249395
AG-347-M08_2717249397
AG-347-M08_2717249398
AG-347-M08_2717249400
AG-347-M08_2717249401
AG-347-M08_2717249409
AG-347-M08_2717249410
AG-347-M08_2717249411
AG-347-M08_2717249415
AG-347-M08_2717249417
AG-347-M08_2717249419
AG-347-M08_2717249421
AG-347-M08_2717249423
AG-347-M08_2717249430
AG-347-M08_2717249431
AG-347-M08_2717249437
AG-347-M08_2717249439
AG-347-M08_2717249441
AG-347-M08_2717249443
AG-347-M08_2717249444
AG-347-M08_2717249453
AG-347-M08_2717249459
AG-347-M08_2717249461
AG-347-M08_2717249466
AG-347-M08_2717249467
AG-347-M08_2717249469
AG-347-M08_2717249470
AG-347-M08_2717249471
AG-347-M08_2717249477
AG-347-M08_2717249478
AG-347-M08_2717249480
AG-347-M08_2717249481
AG-347-M23_2667707711
AG-347-M23_2667707712
AG-347-M23_2667707714
AG-347-M23_2667707716
AG-347-M23_2667707718
AG-347-M23_2667707719
AG-347-M23_2667707725
AG-347-M23_2667707726
AG-347-M23_2667707727
AG-347-M23_2667707728
AG-347-M23_2667707729
AG-347-M23_2667707736
AG-347-M23_2667707737
AG-347-M23_2667707740
AG-347-M23_2667707744
AG-347-M23_2667707745
AG-347-M23_2667707746
AG-347-M23_2667707752
AG-347-M23_2667707754
AG-347-M23_2667707755
AG-347-M23_2667707756
AG-347-M23_2667707758
AG-347-M23_2667707762
AG-347-M23_2667707764
AG-347-M23_2667707765
AG-347-M23_2667707766
AG-347-M23_2667707767
AG-347-M23_2667707768
AG-347-M23_2667707771
AG-347-M23_2667707772
AG-347-M23_2667707773
AG-347-M23_2667707775
AG-347-M23_2667707777
AG-347-M23_2667707778
AG-347-M23_2667707779
AG-347-M23_2667707780
AG-347-M23_2667707781
AG-347-M23_2667707784
AG-347-M23_2667707788
AG-347-M23_2667707790
AG-347-M23_2667707794
AG-347-M23_2667707797
AG-347-M23_2667707803
AG-347-M23_2667707807
AG-347-M23_2667707808
AG-347-M23_2667707809
AG-347-M23_2667707811
AG-347-M23_2667707813
AG-347-M23_2667707814
AG-347-M23_2667707816
AG-347-M23_2667707818
AG-347-M23_2667707820
AG-347-M23_2667707821
AG-347-M23_2667707822
AG-347-M23_2667707825
AG-347-M23_2667707827
AG-347-M23_2667707831
AG-347-M23_2667707832
AG-347-M23_2667707834
AG-347-M23_2667707835
AG-347-M23_2667707836
AG-347-M23_2667707838
AG-347-M23_2667707839
AG-347-M23_2667707843
AG-347-M23_2667707847
AG-347-M23_2667707851
AG-347-M23_2667707872
AG-347-M23_2667707873
AG-347-M23_2667707874
AG-347-M23_2667707878
AG-347-M23_2667707880
AG-347-M23_2667707882
AG-347-M23_2667707884
AG-347-M23_2667707886
AG-347-M23_2667707892
AG-347-M23_2667707894
AG-347-M23_2667707897
AG-347-M23_2667707904
AG-347-M23_2667707908
AG-347-M23_2667707909
AG-347-M23_2667707910
AG-347-M23_2667707911
AG-347-M23_2667707912
AG-347-M23_2667707915
AG-347-M23_2667707916
AG-347-M23_2667707917
AG-347-M23_2667707920
AG-347-M23_2667707921
AG-347-M23_2667707922
AG-347-M23_2667707924
AG-347-M23_2667707925
AG-347-M23_2667707927
AG-347-M23_2667707930
AG-347-M23_2667707931
AG-347-M23_2667707932
AG-347-M23_2667707937
AG-347-M23_2667707942
AG-347-M23_2667707951
AG-347-M23_2667707953
AG-347-M23_2667707956
AG-347-M23_2667707957
AG-347-M23_2667707959
AG-347-M23_2667707960
AG-347-M23_2667707962
AG-347-M23_2667707964
AG-347-M23_2667707965
AG-347-M23_2667707966
AG-347-M23_2667707970
AG-347-M23_2667707971
AG-347-M23_2667707989
AG-347-M23_2667708004
AG-347-M23_2667708007
AG-347-M23_2667708008
AG-347-M23_2667708009
AG-347-M23_2667708010
AG-347-M23_2667708011
AG-347-M23_2667708012
AG-347-M23_2667708018
AG-347-M23_2667708037
AG-347-M23_2667708038
AG-347-M23_2667708039
AG-347-M23_2667708046
AG-347-M23_2667708049
AG-347-M23_2667708050
AG-347-M23_2667708052
AG-347-M23_2667708053
AG-347-M23_2667708055
AG-347-M23_2667708058
AG-347-M23_2667708060
AG-347-M23_2667708061
AG-347-M23_2667708063
AG-347-M23_2667708064
AG-347-M23_2667708065
AG-347-M23_2667708066
AG-347-M23_2667708067
AG-347-M23_2667708070
AG-347-M23_2667708072
AG-347-M23_2667708074
AG-347-M23_2667708077
AG-347-M23_2667708082
AG-347-M23_2667708084
AG-347-M23_2667708086
AG-347-M23_2667708089
AG-347-M23_2667708092
AG-347-M23_2667708094
AG-347-M23_2667708101
AG-347-M23_2667708106
AG-347-M23_2667708124
AG-347-M23_2667708125
AG-347-M23_2667708126
AG-347-M23_2667708127
AG-347-M23_2667708128
AG-347-M23_2667708129
AG-347-M23_2667708130
AG-347-M23_2667708131
AG-347-M23_2667708132
AG-347-M23_2667708134
AG-347-M23_2667708140
AG-347-M23_2667708143
AG-347-M23_2667708144
AG-347-M23_2667708147
AG-347-M23_2667708149
AG-347-M23_2667708150
AG-347-M23_2667708152
AG-347-M23_2667708153
AG-347-M23_2667708155
AG-347-M23_2667708157
AG-347-M23_2667708159
AG-347-M23_2667708161
AG-347-M23_2667708162
AG-347-M23_2667708164
AG-347-M23_2667708165
AG-347-M23_2667708166
AG-347-M23_2667708167
AG-347-M23_2667708168
AG-347-M23_2667708171
AG-347-M23_2667708172
AG-347-M23_2667708173
AG-347-M23_2667708174
AG-347-M23_2667708176
AG-347-M23_2667708177
AG-347-M23_2667708181
AG-347-M23_2667708182
AG-347-M23_2667708184
AG-347-M23_2667708185
AG-347-M23_2667708187
AG-347-M23_2667708188
AG-347-M23_2667708189
AG-347-M23_2667708190
AG-347-M23_2667708191
AG-347-M23_2667708192
AG-347-M23_2667708193
AG-347-M23_2667708202
AG-347-M23_2667708203
AG-347-M23_2667708206
AG-347-M23_2667708207
AG-347-M23_2667708208
AG-347-M23_2667708211
AG-347-M23_2667708213
AG-347-M23_2667708214
AG-347-M23_2667708215
AG-347-M23_2667708216
AG-347-M23_2667708220
AG-347-M23_2667708221
AG-347-M23_2667708222
AG-347-M23_2667708224
AG-347-M23_2667708226
AG-347-M23_2667708228
AG-347-M23_2667708231
AG-347-M23_2667708232
AG-347-M23_2667708233
AG-347-M23_2667708235
AG-347-M23_2667708245
AG-347-M23_2667708247
AG-347-M23_2667708271
AG-347-M23_2667708298
AG-347-M23_2667708299
AG-347-M23_2667708311
AG-347-M23_2667708319
AG-347-M23_2667708320
AG-347-M23_2667708322
AG-347-M23_2667708323
AG-347-M23_2667708324
AG-347-M23_2667708325
AG-347-M23_2667708326
AG-347-M23_2667708329
AG-347-M23_2667708334
AG-347-M23_2667708335
AG-347-M23_2667708337
AG-347-M23_2667708341
AG-347-M23_2667708344
AG-347-M23_2667708345
AG-347-M23_2667708346
AG-347-M23_2667708347
AG-347-M23_2667708348
AG-347-M23_2667708349
AG-347-M23_2667708351
AG-347-M23_2667708352
AG-347-M23_2667708353
AG-347-M23_2667708354
AG-347-M23_2667708355
AG-347-M23_2667708356
AG-347-M23_2667708357
AG-347-M23_2667708358
AG-347-M23_2667708361
AG-347-M23_2667708363
AG-347-M23_2667708365
AG-347-M23_2667708367
AG-347-M23_2667708368
AG-347-M23_2667708369
AG-347-M23_2667708370
AG-347-M23_2667708372
AG-347-M23_2667708373
AG-347-M23_2667708374
AG-347-M23_2667708376
AG-347-M23_2667708379
AG-347-M23_2667708380
AG-347-M23_2667708381
AG-347-M23_2667708382
AG-347-M23_2667708385
AG-347-M23_2667708387
AG-347-M23_2667708392
AG-347-M23_2667708393
AG-347-M23_2667708394
AG-347-M23_2667708395
AG-347-M23_2667708396
AG-347-M23_2667708403
AG-347-M23_2667708404
AG-347-M23_2667708408
AG-347-M23_2667708409
AG-347-M23_2667708415
AG-347-M23_2667708416
AG-347-M23_2667708417
AG-347-M23_2667708418
AG-347-M23_2667708420
AG-347-M23_2667708421
AG-347-M23_2667708422
AG-347-M23_2667708423
AG-347-M23_2667708442
AG-347-M23_2667708450
AG-347-M23_2667708451
AG-347-M23_2667708452
AG-347-M23_2667708454
AG-347-M23_2667708455
AG-347-M23_2667708459
AG-347-M23_2667708460
AG-347-M23_2667708463
AG-347-M23_2667708465
AG-347-M23_2667708466
AG-347-M23_2667708467
AG-347-M23_2667708473
AG-347-M23_2667708474
AG-347-M23_2667708476
AG-347-M23_2667708480
AG-347-M23_2667708481
AG-347-M23_2667708482
AG-347-M23_2667708485
AG-347-M23_2667708486
AG-347-M23_2667708487
AG-347-M23_2667708489
AG-347-M23_2667708493
AG-347-M23_2667708497
AG-347-M23_2667708498
AG-347-M23_2667708500
AG-347-M23_2667708501
AG-347-M23_2667708506
AG-347-M23_2667708508
AG-347-M23_2667708509
AG-347-M23_2667708513
AG-347-M23_2667708516
AG-347-M23_2667708517
AG-347-M23_2667708518
AG-347-M23_2667708522
AG-347-M23_2667708523
AG-347-M23_2667708527
AG-347-M23_2667708528
AG-347-M23_2667708529
AG-347-M23_2667708531
AG-347-M23_2667708532
AG-347-M23_2667708537
AG-347-M23_2667708538
AG-347-M23_2667708542
AG-347-M23_2667708546
AG-347-M23_2667708547
AG-347-M23_2667708549
AG-347-M23_2667708550
AG-347-M23_2667708552
AG-347-M23_2667708553
AG-347-M23_2667708554
AG-347-M23_2667708555
AG-347-M23_2667708556
AG-347-M23_2667708557
AG-347-M23_2667708558
AG-347-M23_2667708559
AG-347-M23_2667708561
AG-347-M23_2667708570
AG-347-M23_2667708575
AG-347-M23_2667708577
AG-347-M23_2667708578
AG-347-M23_2667708579
AG-347-M23_2667708580
AG-347-M23_2667708581
AG-347-M23_2667708584
AG-347-M23_2667708585
AG-347-M23_2667708590
AG-347-M23_2667708595
AG-347-M23_2667708604
AG-347-M23_2667708609
AG-347-M23_2667708610
AG-347-M23_2667708611
AG-347-M23_2667708612
AG-347-M23_2667708616
AG-347-M23_2667708618
AG-347-M23_2667708619
AG-347-M23_2667708620
AG-347-M23_2667708622
AG-347-M23_2667708623
AG-347-M23_2667708629
AG-347-M23_2667708631
AG-347-M23_2667708638
AG-347-M23_2667708642
AG-347-M23_2667708644
AG-347-M23_2667708645
AG-347-M23_2667708646
AG-347-M23_2667708647
AG-347-M23_2667708648
AG-347-M23_2667708649
AG-347-M23_2667708650
AG-347-M23_2667708651
AG-347-M23_2667708652
AG-347-M23_2667708654
AG-347-M23_2667708655
AG-347-M23_2667708656
AG-347-M23_2667708657
AG-347-M23_2667708658
AG-347-M23_2667708659
AG-347-M23_2667708660
AG-347-M23_2667708661
AG-347-M23_2667708662
AG-347-M23_2667708663
AG-347-M23_2667708664
AG-347-M23_2667708665
AG-347-M23_2667708666
AG-347-M23_2667708667
AG-347-M23_2667708668
AG-347-M23_2667708669
AG-347-M23_2667708670
AG-347-M23_2667708671
AG-347-M23_2667708673
AG-347-M23_2667708675
AG-347-M23_2667708681
AG-347-M23_2667708682
AG-347-M23_2667708686
AG-347-M23_2667708690
AG-347-M23_2667708691
AG-347-M23_2667708693
AG-347-M23_2667708695
AG-347-M23_2667708696
AG-347-M23_2667708697
AG-347-M23_2667708698
AG-347-M23_2667708699
AG-347-M23_2667708700
AG-347-M23_2667708702
AG-347-M23_2667708704
AG-347-M23_2667708705
AG-347-M23_2667708706
AG-347-M23_2667708711
AG-347-M23_2667708713
AG-347-M23_2667708714
AG-347-M23_2667708715
AG-347-M23_2667708716
AG-347-M23_2667708717
AG-347-M23_2667708719
AG-347-M23_2667708721
AG-347-M23_2667708722
AG-347-M23_2667708723
AG-347-M23_2667708725
AG-347-M23_2667708727
AG-347-M23_2667708732
AG-347-M23_2667708735
AG-347-M23_2667708736
AG-347-M23_2667708740
AG-347-M23_2667708741
AG-347-M23_2667708742
AG-347-M23_2667708743
AG-347-M23_2667708745
AG-347-M23_2667708747
AG-347-M23_2667708749
AG-347-M23_2667708753
AG-347-M23_2667708758
AG-347-M23_2667708759
AG-347-M23_2667708760
AG-347-M23_2667708763
AG-347-M23_2667708767
AG-347-M23_2667708768
AG-347-M23_2667708772
AG-347-M23_2667708774
AG-347-M23_2667708776
AG-347-M23_2667708777
AG-347-M23_2667708780
AG-347-M23_2667708782
AG-347-M23_2667708784
AG-347-M23_2667708787
AG-347-M23_2667708788
AG-347-M23_2667708795
AG-347-M23_2667708798
AG-347-M23_2667708800
AG-347-M23_2667708801
AG-347-M23_2667708802
AG-347-M23_2667708805
AG-347-M23_2667708806
AG-347-M23_2667708808
AG-347-M23_2667708809
AG-347-M23_2667708810
AG-347-M23_2667708811
AG-347-M23_2667708812
AG-347-M23_2667708815
AG-347-M23_2667708817
AG-347-M23_2667708818
AG-347-M23_2667708825
AG-347-M23_2667708829
AG-347-M23_2667708832
AG-347-M23_2667708834
AG-347-M23_2667708835
AG-347-M23_2667708837
AG-347-M23_2667708839
AG-347-M23_2667708847
AG-347-M23_2667708848
AG-347-M23_2667708864
AG-347-M23_2667708866
AG-347-M23_2667708867
AG-347-M23_2667708868
AG-347-M23_2667708869
AG-347-M23_2667708871
AG-347-M23_2667708876
AG-347-M23_2667708877
AG-347-M23_2667708879
AG-347-M23_2667708883
AG-347-M23_2667708886
AG-347-M23_2667708887
AG-347-M23_2667708893
AG-347-M23_2667708895
AG-347-M23_2667708898
AG-347-M23_2667708899
AG-347-M23_2667708900
AG-347-M23_2667708905
AG-347-M23_2667708906
AG-347-M23_2667708907
AG-347-M23_2667708918
AG-347-M23_2667708919
AG-347-M23_2667708920
AG-347-M23_2667708921
AG-347-M23_2667708922
AG-347-M23_2667708923
AG-347-M23_2667708924
AG-347-M23_2667708934
AG-347-M23_2667708935
AG-347-M23_2667708938
AG-347-M23_2667708943
AG-347-M23_2667708945
AG-347-M23_2667708948
AG-347-M23_2667708949
AG-347-M23_2667708952
AG-347-M23_2667708954
AG-347-M23_2667708956
AG-347-M23_2667708960
AG-347-M23_2667708962
AG-347-M23_2667708963
AG-347-M23_2667708965
AG-347-M23_2667708966
AG-347-M23_2667708967
AG-347-M23_2667708969
AG-347-M23_2667708971
AG-347-M23_2667708972
AG-347-M23_2667708978
AG-347-M23_2667708980
AG-347-M23_2667708984
AG-347-M23_2667708987
AG-347-M23_2667708988
AG-347-M23_2667708990
AG-347-M23_2667708991
AG-347-M23_2667708995
AG-347-M23_2667708996
AG-347-M23_2667708998
AG-347-M23_2667709000
AG-347-M23_2667709001
AG-347-M23_2667709004
AG-347-M23_2667709008
AG-347-M23_2667709027
AG-347-M23_2667709051
AG-347-M23_2667709052
AG-347-M23_2667709053
AG-347-M23_2667709055
AG-347-M23_2667709057
AG-347-M23_2667709058
AG-347-M23_2667709060
AG-347-M23_2667709062
AG-347-M23_2667709068
AG-347-M23_2667709070
AG-347-M23_2667709072
AG-347-M23_2667709073
AG-347-M23_2667709075
AG-347-M23_2667709078
AG-347-M23_2667709080
AG-347-M23_2667709081
AG-347-M23_2667709082
AG-347-M23_2667709084
AG-347-M23_2667709091
AG-347-M23_2667709098
AG-347-M23_2667709102
AG-347-M23_2667709105
AG-347-M23_2667709108
AG-347-M23_2667709109
AG-347-M23_2667709110
AG-347-M23_2667709112
AG-347-M23_2667709113
AG-347-M23_2667709114
AG-347-M23_2667709115
AG-347-M23_2667709120
AG-347-M23_2667709121
AG-347-M23_2667709125
AG-347-M23_2667709157
AG-347-M23_2667709165
AG-347-M23_2667709167
AG-347-M23_2667709168
AG-347-M23_2667709169
AG-347-M23_2667709171
AG-347-M23_2667709173
AG-347-M23_2667709174
AG-347-M23_2667709193
AG-347-M23_2667709194
AG-347-M23_2667709195
AG-347-M23_2667709202
AG-347-M23_2667709203
AG-347-M23_2667709204
AG-347-M23_2667709207
AG-347-M23_2667709209
AG-347-M23_2667709210
AG-347-M23_2667709211
AG-347-M23_2667709213
AG-347-M23_2667709218
AG-347-M23_2667709222
AG-347-M23_2667709223
AG-347-M23_2667709224
AG-347-M23_2667709229
AG-347-M23_2667709230
AG-347-M23_2667709233
AG-347-M23_2667709234
AG-347-M23_2667709235
AG-347-M23_2667709236
AG-347-M23_2667709238
AG-347-M23_2667709240
AG-347-M23_2667709245
AG-347-M23_2667709247
AG-347-M23_2667709258
AG-347-M23_2667709264
AG-347-M23_2667709271
AG-347-M23_2667709273
AG-347-M23_2667709275
AG-347-M23_2667709276
AG-347-M23_2667709278
AG-347-M23_2667709285
AG-347-M23_2667709287
AG-347-M23_2667709292
AG-347-M23_2667709300
AG-347-M23_2667709346
AG-347-M23_2667709348
AG-347-M23_2667709352
AG-347-M23_2667709359
AG-347-M23_2667709368
AG-347-M23_2667709374
AG-347-M23_2667709379
AG-347-M23_2667709384
AG-347-M23_2667709385
AG-347-M23_2667709386
AG-347-M23_2667709399
AG-347-M23_2667709402
AG-347-M23_2667709403
AG-347-M23_2667709405
AG-347-M23_2667709406
AG-347-M23_2667709408
AG-347-M23_2667709409
AG-347-M23_2667709415
AG-347-M23_2667709417
AG-347-M23_2667709421
AG-347-M23_2667709423
AG-347-M23_2667709424
AG-347-M23_2667709425
AG-347-M23_2667709426
AG-347-M23_2667709427
AG-347-M23_2667709429
AG-347-M23_2667709431
AG-347-M23_2667709436
AG-347-M23_2667709437
AG-347-M23_2667709443
AG-347-M23_2667709447
AG-347-M23_2667709451
AG-347-M23_2667709454
AG-347-M23_2667709459
AG-347-N19_2667709462
AG-347-N19_2667709466
AG-347-N19_2667709467
AG-347-N19_2667709469
AG-347-N19_2667709470
AG-347-N19_2667709471
AG-347-N19_2667709472
AG-347-N19_2667709473
AG-347-N19_2667709474
AG-347-N19_2667709475
AG-347-N19_2667709477
AG-347-N19_2667709479
AG-347-N19_2667709480
AG-347-N19_2667709481
AG-347-N19_2667709488
AG-347-N19_2667709490
AG-347-N19_2667709491
AG-347-N19_2667709492
AG-347-N19_2667709493
AG-347-N19_2667709494
AG-347-N19_2667709496
AG-347-N19_2667709497
AG-347-N19_2667709498
AG-347-N19_2667709499
AG-347-N19_2667709501
AG-347-N19_2667709503
AG-347-N19_2667709508
AG-347-N19_2667709511
AG-347-N19_2667709512
AG-347-N19_2667709516
AG-347-N19_2667709517
AG-347-N19_2667709518
AG-347-N19_2667709519
AG-347-N19_2667709520
AG-347-N19_2667709522
AG-347-N19_2667709523
AG-347-N19_2667709525
AG-347-N19_2667709526
AG-347-N19_2667709527
AG-347-N19_2667709529
AG-347-N19_2667709530
AG-347-N19_2667709531
AG-347-N19_2667709532
AG-347-N19_2667709533
AG-347-N19_2667709534
AG-347-N19_2667709538
AG-347-N19_2667709541
AG-347-N19_2667709542
AG-347-N19_2667709545
AG-347-N19_2667709546
AG-347-N19_2667709547
AG-347-N19_2667709548
AG-347-N19_2667709550
AG-347-N19_2667709551
AG-347-N19_2667709559
AG-347-N19_2667709578
AG-347-N19_2667709579
AG-347-N19_2667709608
AG-347-N19_2667709632
AG-347-N19_2667709634
AG-347-N19_2667709644
AG-347-N19_2667709646
AG-347-N19_2667709647
AG-347-N19_2667709648
AG-347-N19_2667709651
AG-347-N19_2667709657
AG-347-N19_2667709666
AG-347-N19_2667709678
AG-347-N19_2667709680
AG-347-N19_2667709683
AG-347-N19_2667709684
AG-347-N19_2667709686
AG-347-N19_2667709687
AG-347-N19_2667709689
AG-347-N19_2667709691
AG-347-N19_2667709692
AG-347-N19_2667709693
AG-347-N19_2667709697
AG-347-N19_2667709698
AG-347-N19_2667709716
AG-347-N19_2667709730
AG-347-N19_2667709732
AG-347-N19_2667709736
AG-347-N19_2667709737
AG-347-N19_2667709740
AG-347-N19_2667709741
AG-347-N19_2667709742
AG-347-N19_2667709748
AG-347-N19_2667709766
AG-347-N19_2667709767
AG-347-N19_2667709768
AG-347-N19_2667709775
AG-347-N19_2667709778
AG-347-N19_2667709779
AG-347-N19_2667709781
AG-347-N19_2667709782
AG-347-N19_2667709784
AG-347-N19_2667709787
AG-347-N19_2667709789
AG-347-N19_2667709790
AG-347-N19_2667709792
AG-347-N19_2667709793
AG-347-N19_2667709794
AG-347-N19_2667709795
AG-347-N19_2667709796
AG-347-N19_2667709799
AG-347-N19_2667709801
AG-347-N19_2667709803
AG-347-N19_2667709806
AG-347-N19_2667709811
AG-347-N19_2667709813
AG-347-N19_2667709815
AG-347-N19_2667709818
AG-347-N19_2667709821
AG-347-N19_2667709823
AG-347-N19_2667709830
AG-347-N19_2667709835
AG-347-N19_2667709836
AG-347-N19_2667709837
AG-347-N19_2667709840
AG-347-N19_2667709841
AG-347-N19_2667709842
AG-347-N19_2667709845
AG-347-N19_2667709846
AG-347-N19_2667709847
AG-347-N19_2667709848
AG-347-N19_2667709849
AG-347-N19_2667709853
AG-347-N19_2667709860
AG-347-N19_2667709863
AG-347-N19_2667709864
AG-347-N19_2667709866
AG-347-N19_2667709872
AG-347-N19_2667709874
AG-347-N19_2667709876
AG-347-N19_2667709878
AG-347-N19_2667709880
AG-347-N19_2667709884
AG-347-N19_2667709885
AG-347-N19_2667709886
AG-347-N19_2667709907
AG-347-N19_2667709911
AG-347-N19_2667709915
AG-347-N19_2667709919
AG-347-N19_2667709920
AG-347-N19_2667709922
AG-347-N19_2667709923
AG-347-N19_2667709924
AG-347-N19_2667709926
AG-347-N19_2667709927
AG-347-N19_2667709931
AG-347-N19_2667709933
AG-347-N19_2667709936
AG-347-N19_2667709937
AG-347-N19_2667709938
AG-347-N19_2667709940
AG-347-N19_2667709942
AG-347-N19_2667709944
AG-347-N19_2667709945
AG-347-N19_2667709947
AG-347-N19_2667709949
AG-347-N19_2667709950
AG-347-N19_2667709951
AG-347-N19_2667709955
AG-347-N19_2667709961
AG-347-N19_2667709964
AG-347-N19_2667709968
AG-347-N19_2667709970
AG-347-N19_2667709974
AG-347-N19_2667709977
AG-347-N19_2667709978
AG-347-N19_2667709979
AG-347-N19_2667709980
AG-347-N19_2667709981
AG-347-N19_2667709983
AG-347-N19_2667709985
AG-347-N19_2667709986
AG-347-N19_2667709987
AG-347-N19_2667709990
AG-347-N19_2667709991
AG-347-N19_2667709992
AG-347-N19_2667709993
AG-347-N19_2667709994
AG-347-N19_2667709996
AG-347-N19_2667709998
AG-347-N19_2667709999
AG-347-N19_2667710000
AG-347-N19_2667710002
AG-347-N19_2667710003
AG-347-N19_2667710007
AG-347-N19_2667710011
AG-347-N19_2667710013
AG-347-N19_2667710014
AG-347-N19_2667710015
AG-347-N19_2667710018
AG-347-N19_2667710019
AG-347-N19_2667710020
AG-347-N19_2667710024
AG-347-N19_2667710026
AG-347-N19_2667710027
AG-347-N19_2667710033
AG-347-N19_2667710034
AG-347-N19_2667710035
AG-347-N19_2667710037
AG-347-N19_2667710040
AG-347-N19_2667710041
AG-347-N19_2667710045
AG-347-N19_2667710046
AG-347-N19_2667710048
AG-347-N19_2667710049
AG-347-N19_2667710050
AG-347-N19_2667710058
AG-347-N19_2667710077
AG-347-N19_2667710085
AG-347-N19_2667710091
AG-347-N19_2667710117
AG-347-N19_2667710121
AG-347-N19_2667710122
AG-347-N19_2667710124
AG-347-N19_2667710125
AG-347-N19_2667710126
AG-347-N19_2667710129
AG-347-N19_2667710131
AG-347-N19_2667710135
AG-347-N19_2667710136
AG-347-N19_2667710138
AG-347-N19_2667710141
AG-347-N19_2667710142
AG-347-N19_2667710148
AG-347-N19_2667710149
AG-347-N19_2667710150
AG-347-N19_2667710151
AG-347-N19_2667710152
AG-347-N19_2667710158
AG-347-N19_2667710159
AG-347-N19_2667710162
AG-347-N19_2667710166
AG-347-N19_2667710167
AG-347-N19_2667710168
AG-347-N19_2667710171
AG-347-N19_2667710172
AG-347-N19_2667710173
AG-347-N19_2667710174
AG-347-N19_2667710175
AG-347-N19_2667710176
AG-347-N19_2667710178
AG-347-N19_2667710179
AG-347-N19_2667710180
AG-347-N19_2667710181
AG-347-N19_2667710182
AG-347-N19_2667710183
AG-347-N19_2667710184
AG-347-N19_2667710185
AG-347-N19_2667710188
AG-347-N19_2667710190
AG-347-N19_2667710192
AG-347-N19_2667710194
AG-347-N19_2667710195
AG-347-N19_2667710196
AG-347-N19_2667710197
AG-347-N19_2667710199
AG-347-N19_2667710200
AG-347-N19_2667710201
AG-347-N19_2667710203
AG-347-N19_2667710206
AG-347-N19_2667710207
AG-347-N19_2667710208
AG-347-N19_2667710209
AG-347-N19_2667710212
AG-347-N19_2667710214
AG-347-N19_2667710219
AG-347-N19_2667710220
AG-347-N19_2667710221
AG-347-N19_2667710222
AG-347-N19_2667710223
AG-347-N19_2667710230
AG-347-N19_2667710231
AG-347-N19_2667710235
AG-347-N19_2667710236
AG-347-N19_2667710242
AG-347-N19_2667710243
AG-347-N19_2667710244
AG-347-N19_2667710245
AG-347-N19_2667710247
AG-347-N19_2667710248
AG-347-N19_2667710249
AG-347-N19_2667710250
AG-347-N19_2667710257
AG-347-N19_2667710259
AG-347-N19_2667710264
AG-347-N19_2667710268
AG-347-N19_2667710273
AG-347-N19_2667710279
AG-347-N19_2667710281
AG-347-N19_2667710284
AG-347-N19_2667710291
AG-347-N19_2667710293
AG-347-N19_2667710299
AG-347-N19_2667710300
AG-347-N19_2667710302
AG-347-N19_2667710303
AG-347-N19_2667710304
AG-347-N19_2667710306
AG-347-N19_2667710307
AG-347-N19_2667710322
AG-347-N19_2667710324
AG-347-N19_2667710333
AG-347-N19_2667710339
AG-347-N19_2667710344
AG-347-N19_2667710348
AG-347-N19_2667710355
AG-347-N19_2667710357
AG-347-N19_2667710359
AG-347-N19_2667710360
AG-347-N19_2667710362
AG-347-N19_2667710366
AG-347-N19_2667710367
AG-347-N19_2667710368
AG-347-N19_2667710369
AG-347-N19_2667710370
AG-347-N19_2667710371
AG-347-N19_2667710378
AG-347-N19_2667710379
AG-347-N19_2667710380
AG-347-N19_2667710383
AG-347-N19_2667710385
AG-347-N19_2667710386
AG-347-N19_2667710390
AG-347-N19_2667710391
AG-347-N19_2667710392
AG-347-N19_2667710394
AG-347-N19_2667710401
AG-347-N19_2667710421
AG-347-N19_2667710457
AG-347-N19_2667710464
AG-347-N19_2667710466
AG-347-N19_2667710482
AG-347-N19_2667710483
AG-347-N19_2667710484
AG-347-N19_2667710486
AG-347-N19_2667710489
AG-347-N19_2667710490
AG-347-N19_2667710491
AG-347-N19_2667710494
AG-347-N19_2667710495
AG-347-N19_2667710504
AG-347-N19_2667710505
AG-347-N19_2667710506
AG-347-N19_2667710507
AG-347-N19_2667710508
AG-347-N19_2667710509
AG-347-N19_2667710510
AG-347-N19_2667710512
AG-347-N19_2667710513
AG-347-N19_2667710515
AG-347-N19_2667710516
AG-347-N19_2667710520
AG-347-N19_2667710521
AG-347-N19_2667710524
AG-347-N19_2667710525
AG-347-N19_2667710526
AG-347-N19_2667710527
AG-347-N19_2667710530
AG-347-N19_2667710531
AG-347-N19_2667710532
AG-347-N19_2667710533
AG-347-N19_2667710534
AG-347-N19_2667710536
AG-347-N19_2667710537
AG-347-N19_2667710538
AG-347-N19_2667710540
AG-347-N19_2667710543
AG-347-N19_2667710544
AG-347-N19_2667710546
AG-347-N19_2667710553
AG-347-N19_2667710554
AG-347-N19_2667710555
AG-347-N19_2667710557
AG-347-N19_2667710558
AG-347-N19_2667710559
AG-347-N19_2667710563
AG-347-N19_2667710564
AG-347-N19_2667710565
AG-347-N19_2667710570
AG-347-N19_2667710574
AG-347-N19_2667710576
AG-347-N19_2667710578
AG-347-N19_2667710580
AG-347-N19_2667710581
AG-347-N19_2667710582
AG-347-N19_2667710583
AG-347-N19_2667710585
AG-347-N19_2667710586
AG-347-N19_2667710587
AG-347-N19_2667710589
AG-347-N19_2667710590
AG-347-N19_2667710592
AG-347-N19_2667710593
AG-347-N19_2667710595
AG-347-N19_2667710599
AG-347-N19_2667710600
AG-347-N19_2667710602
AG-347-N19_2667710604
AG-347-N19_2667710606
AG-347-N19_2667710612
AG-347-N19_2667710613
AG-347-N19_2667710616
AG-347-N19_2667710620
AG-347-N19_2667710622
AG-347-N19_2667710623
AG-347-N19_2667710624
AG-347-N19_2667710625
AG-347-N19_2667710626
AG-347-N19_2667710627
AG-347-N19_2667710628
AG-347-N19_2667710629
AG-347-N19_2667710630
AG-347-N19_2667710631
AG-347-N19_2667710632
AG-347-N19_2667710633
AG-347-N19_2667710634
AG-347-N19_2667710635
AG-347-N19_2667710636
AG-347-N19_2667710638
AG-347-N19_2667710639
AG-347-N19_2667710640
AG-347-N19_2667710641
AG-347-N19_2667710642
AG-347-N19_2667710643
AG-347-N19_2667710644
AG-347-N19_2667710645
AG-347-N19_2667710646
AG-347-N19_2667710650
AG-347-N19_2667710657
AG-347-N19_2667710661
AG-347-N19_2667710664
AG-347-N19_2667710666
AG-347-N19_2667710667
AG-347-N19_2667710669
AG-347-N19_2667710671
AG-347-N19_2667710679
AG-347-N19_2667710680
AG-347-N19_2667710696
AG-347-N19_2667710698
AG-347-N19_2667710699
AG-347-N19_2667710700
AG-347-N19_2667710701
AG-347-N19_2667710706
AG-347-N19_2667710707
AG-347-N19_2667710708
AG-347-N19_2667710713
AG-347-N19_2667710714
AG-347-N19_2667710717
AG-347-N19_2667710718
AG-347-N19_2667710719
AG-347-N19_2667710721
AG-347-N19_2667710722
AG-347-N19_2667710724
AG-347-N19_2667710726
AG-347-N19_2667710728
AG-347-N19_2667710731
AG-347-N19_2667710732
AG-347-N19_2667710734
AG-347-N19_2667710735
AG-347-N19_2667710737
AG-347-N19_2667710738
AG-347-N19_2667710740
AG-347-N19_2667710743
AG-347-N19_2667710744
AG-347-N19_2667710747
AG-347-N19_2667710753
AG-347-N19_2667710755
AG-347-N19_2667710756
AG-347-N19_2667710757
AG-347-N19_2667710758
AG-347-N19_2667710759
AG-347-N19_2667710760
AG-347-N19_2667710761
AG-347-N19_2667710762
AG-347-N19_2667710763
AG-347-N19_2667710769
AG-347-N19_2667710770
AG-347-N19_2667710772
AG-347-N19_2667710773
AG-347-N19_2667710776
AG-347-N19_2667710777
AG-347-N19_2667710778
AG-347-N19_2667710780
AG-347-N19_2667710782
AG-347-N19_2667710789
AG-347-N19_2667710790
AG-347-N19_2667710793
AG-347-N19_2667710795
AG-347-N19_2667710797
AG-347-N19_2667710800
AG-347-N19_2667710801
AG-347-N19_2667710802
AG-347-N19_2667710804
AG-347-N19_2667710808
AG-347-N19_2667710809
AG-347-N19_2667710812
AG-347-N19_2667710816
AG-347-N19_2667710825
AG-347-N19_2667710830
AG-347-N19_2667710834
AG-347-N19_2667710835
AG-347-N19_2667710839
AG-347-N19_2667710840
AG-347-N19_2667710841
AG-347-N19_2667710842
AG-347-N19_2667710843
AG-347-N19_2667710845
AG-347-N19_2667710848
AG-347-N19_2667710850
AG-347-N19_2667710851
AG-347-N19_2667710852
AG-347-N19_2667710853
AG-347-N19_2667710854
AG-347-N19_2667710858
AG-347-N19_2667710860
AG-347-N19_2667710864
AG-347-N19_2667710868
AG-347-N19_2667710869
AG-347-N19_2667710874
AG-347-N19_2667710875
AG-347-N19_2667710877
AG-347-N19_2667710878
AG-347-N19_2667710879
AG-347-N19_2667710880
AG-347-N19_2667710884
AG-347-N19_2667710885
AG-347-N19_2667710887
AG-347-N19_2667710888
AG-347-N19_2667710890
AG-347-N19_2667710893
AG-347-N19_2667710894
AG-347-N19_2667710895
AG-347-N19_2667710900
AG-347-N19_2667710905
AG-347-N19_2667710912
AG-347-N19_2667710913
AG-347-N19_2667710914
AG-347-N19_2667710915
AG-347-N19_2667710916
AG-347-N19_2667710918
AG-347-N19_2667710920
AG-347-N19_2667710924
AG-347-N19_2667710925
AG-347-N19_2667710931
AG-347-N19_2667710933
AG-347-N19_2667710934
AG-347-N19_2667710935
AG-347-N19_2667710937
AG-347-N19_2667710942
AG-347-N19_2667710948
AG-347-N19_2667710950
AG-347-N19_2667710952
AG-347-N19_2667710958
AG-347-N19_2667710959
AG-347-N19_2667710963
AG-347-N19_2667710967
AG-347-N19_2667710970
AG-347-N19_2667710971
AG-347-N19_2667710973
AG-347-N19_2667710975
AG-347-N19_2667710976
AG-347-N19_2667710977
AG-347-N19_2667710982
AG-347-N19_2667710983
AG-347-N19_2667710987
AG-347-N19_2667710990
AG-347-N19_2667710992
AG-347-N19_2667710993
AG-347-N19_2667710997
AG-347-N19_2667710998
AG-347-N19_2667710999
AG-347-N19_2667711000
AG-347-N19_2667711001
AG-347-N19_2667711003
AG-347-N19_2667711008
AG-347-N19_2667711010
AG-347-N19_2667711014
AG-347-N19_2667711020
AG-347-N19_2667711022
AG-347-N19_2667711023
AG-347-N19_2667711024
AG-347-N19_2667711026
AG-347-N19_2667711028
AG-347-N19_2667711029
AG-347-N19_2667711030
AG-347-N19_2667711031
AG-347-N19_2667711034
AG-347-N19_2667711044
AG-347-N19_2667711049
AG-347-N19_2667711051
AG-347-N19_2667711052
AG-347-N19_2667711055
AG-347-N19_2667711057
AG-347-N19_2667711058
AG-347-N19_2667711059
AG-347-N19_2667711061
AG-347-N19_2667711062
AG-347-N19_2667711064
AG-347-N19_2667711065
AG-347-N19_2667711066
AG-347-N19_2667711067
AG-347-N19_2667711068
AG-347-N19_2667711072
AG-347-N19_2667711073
AG-347-N19_2667711074
AG-347-N19_2667711083
AG-347-N19_2667711085
AG-347-N19_2667711103
AG-347-N19_2667711108
AG-347-N19_2667711109
AG-347-N19_2667711117
AG-347-N19_2667711120
AG-347-N19_2667711127
AG-347-N19_2667711128
AG-347-N19_2667711129
AG-347-N19_2667711130
AG-347-O22_2667712394
AG-347-O22_2667712402
AG-347-O22_2667712421
AG-347-O22_2667712429
AG-347-O22_2667712430
AG-347-O22_2667712431
AG-347-O22_2667712433
AG-347-O22_2667712434
AG-347-O22_2667712437
AG-347-O22_2667712438
AG-347-O22_2667712440
AG-347-O22_2667712442
AG-347-O22_2667712443
AG-347-O22_2667712444
AG-347-O22_2667712450
AG-347-O22_2667712451
AG-347-O22_2667712453
AG-347-O22_2667712457
AG-347-O22_2667712458
AG-347-O22_2667712459
AG-347-O22_2667712462
AG-347-O22_2667712463
AG-347-O22_2667712464
AG-347-O22_2667712466
AG-347-O22_2667712470
AG-347-O22_2667712474
AG-347-O22_2667712475
AG-347-O22_2667712477
AG-347-O22_2667712478
AG-347-O22_2667712483
AG-347-O22_2667712486
AG-347-O22_2667712487
AG-347-O22_2667712491
AG-347-O22_2667712494
AG-347-O22_2667712495
AG-347-O22_2667712496
AG-347-O22_2667712500
AG-347-O22_2667712501
AG-347-O22_2667712505
AG-347-O22_2667712506
AG-347-O22_2667712507
AG-347-O22_2667712508
AG-347-O22_2667712510
AG-347-O22_2667712511
AG-347-O22_2667712516
AG-347-O22_2667712517
AG-347-O22_2667712521
AG-347-O22_2667712525
AG-347-O22_2667712527
AG-347-O22_2667712531
AG-347-O22_2667712532
AG-347-O22_2667712533
AG-347-O22_2667712534
AG-347-O22_2667712537
AG-347-O22_2667712540
AG-347-O22_2667712545
AG-347-O22_2667712546
AG-347-O22_2667712548
AG-347-O22_2667712552
AG-347-O22_2667712555
AG-347-O22_2667712556
AG-347-O22_2667712557
AG-347-O22_2667712558
AG-347-O22_2667712559
AG-347-O22_2667712560
AG-347-O22_2667712562
AG-347-O22_2667712563
AG-347-O22_2667712564
AG-347-O22_2667712565
AG-347-O22_2667712566
AG-347-O22_2667712567
AG-347-O22_2667712568
AG-347-O22_2667712569
AG-347-O22_2667712572
AG-347-O22_2667712574
AG-347-O22_2667712576
AG-347-O22_2667712578
AG-347-O22_2667712579
AG-347-O22_2667712580
AG-347-O22_2667712581
AG-347-O22_2667712583
AG-347-O22_2667712584
AG-347-O22_2667712585
AG-347-O22_2667712587
AG-347-O22_2667712590
AG-347-O22_2667712591
AG-347-O22_2667712592
AG-347-O22_2667712593
AG-347-O22_2667712596
AG-347-O22_2667712598
AG-347-O22_2667712601
AG-347-O22_2667712603
AG-347-O22_2667712604
AG-347-O22_2667712605
AG-347-O22_2667712606
AG-347-O22_2667712607
AG-347-O22_2667712614
AG-347-O22_2667712615
AG-347-O22_2667712619
AG-347-O22_2667712620
AG-347-O22_2667712626
AG-347-O22_2667712627
AG-347-O22_2667712628
AG-347-O22_2667712629
AG-347-O22_2667712631
AG-347-O22_2667712632
AG-347-O22_2667712633
AG-347-O22_2667712634
AG-347-O22_2667712641
AG-347-O22_2667712643
AG-347-O22_2667712648
AG-347-O22_2667712652
AG-347-O22_2667712657
AG-347-O22_2667712663
AG-347-O22_2667712665
AG-347-O22_2667712669
AG-347-O22_2667712676
AG-347-O22_2667712678
AG-347-O22_2667712684
AG-347-O22_2667712685
AG-347-O22_2667712687
AG-347-O22_2667712688
AG-347-O22_2667712689
AG-347-O22_2667712692
AG-347-O22_2667712696
AG-347-O22_2667712697
AG-347-O22_2667712698
AG-347-O22_2667712699
AG-347-O22_2667712704
AG-347-O22_2667712713
AG-347-O22_2667712714
AG-347-O22_2667712715
AG-347-O22_2667712717
AG-347-O22_2667712720
AG-347-O22_2667712721
AG-347-O22_2667712722
AG-347-O22_2667712723
AG-347-O22_2667712724
AG-347-O22_2667712726
AG-347-O22_2667712727
AG-347-O22_2667712730
AG-347-O22_2667712731
AG-347-O22_2667712732
AG-347-O22_2667712734
AG-347-O22_2667712736
AG-347-O22_2667712743
AG-347-O22_2667712744
AG-347-O22_2667712747
AG-347-O22_2667712749
AG-347-O22_2667712751
AG-347-O22_2667712754
AG-347-O22_2667712755
AG-347-O22_2667712756
AG-347-O22_2667712758
AG-347-O22_2667712759
AG-347-O22_2667712762
AG-347-O22_2667712763
AG-347-O22_2667712767
AG-347-O22_2667712770
AG-347-O22_2667712771
AG-347-O22_2667712772
AG-347-O22_2667712777
AG-347-O22_2667712781
AG-347-O22_2667712783
AG-347-O22_2667712785
AG-347-O22_2667712787
AG-347-O22_2667712788
AG-347-O22_2667712789
AG-347-O22_2667712790
AG-347-O22_2667712792
AG-347-O22_2667712793
AG-347-O22_2667712794
AG-347-O22_2667712796
AG-347-O22_2667712797
AG-347-O22_2667712799
AG-347-O22_2667712800
AG-347-O22_2667712803
AG-347-O22_2667712807
AG-347-O22_2667712808
AG-347-O22_2667712810
AG-347-O22_2667712812
AG-347-O22_2667712814
AG-347-O22_2667712820
AG-347-O22_2667712821
AG-347-O22_2667712824
AG-347-O22_2667712828
AG-347-O22_2667712830
AG-347-O22_2667712831
AG-347-O22_2667712836
AG-347-O22_2667712838
AG-347-O22_2667712839
AG-347-O22_2667712840
AG-347-O22_2667712841
AG-347-O22_2667712843
AG-347-O22_2667712859
AG-347-O22_2667712860
AG-347-O22_2667712869
AG-347-O22_2667712871
AG-347-O22_2667712873
AG-347-O22_2667712874
AG-347-O22_2667712876
AG-347-O22_2667712879
AG-347-O22_2667712883
AG-347-O22_2667712890
AG-347-O22_2667712894
AG-347-O22_2667712895
AG-347-O22_2667712896
AG-347-O22_2667712897
AG-347-O22_2667712898
AG-347-O22_2667712899
AG-347-O22_2667712900
AG-347-O22_2667712901
AG-347-O22_2667712902
AG-347-O22_2667712904
AG-347-O22_2667712905
AG-347-O22_2667712906
AG-347-O22_2667712907
AG-347-O22_2667712908
AG-347-O22_2667712909
AG-347-O22_2667712910
AG-347-O22_2667712911
AG-347-O22_2667712912
AG-347-O22_2667712913
AG-347-O22_2667712914
AG-347-O22_2667712915
AG-347-O22_2667712916
AG-347-O22_2667712917
AG-347-O22_2667712918
AG-347-O22_2667712919
AG-347-O22_2667712920
AG-347-O22_2667712921
AG-347-O22_2667712923
AG-347-O22_2667712925
AG-347-O22_2667712929
AG-347-O22_2667712930
AG-347-O22_2667712934
AG-347-O22_2667712946
AG-347-O22_2667712947
AG-347-O22_2667712948
AG-347-O22_2667712955
AG-347-O22_2667712958
AG-347-O22_2667712959
AG-347-O22_2667712961
AG-347-O22_2667712962
AG-347-O22_2667712964
AG-347-O22_2667712967
AG-347-O22_2667712969
AG-347-O22_2667712970
AG-347-O22_2667712972
AG-347-O22_2667712973
AG-347-O22_2667712974
AG-347-O22_2667712975
AG-347-O22_2667712976
AG-347-O22_2667712979
AG-347-O22_2667712981
AG-347-O22_2667712983
AG-347-O22_2667712986
AG-347-O22_2667712991
AG-347-O22_2667712993
AG-347-O22_2667712995
AG-347-O22_2667712998
AG-347-O22_2667713001
AG-347-O22_2667713003
AG-347-O22_2667713010
AG-347-O22_2667713015
AG-347-O22_2667713032
AG-347-O22_2667713033
AG-347-O22_2667713034
AG-347-O22_2667713035
AG-347-O22_2667713036
AG-347-O22_2667713037
AG-347-O22_2667713038
AG-347-O22_2667713039
AG-347-O22_2667713040
AG-347-O22_2667713042
AG-347-O22_2667713048
AG-347-O22_2667713051
AG-347-O22_2667713052
AG-347-O22_2667713055
AG-347-O22_2667713057
AG-347-O22_2667713058
AG-347-O22_2667713060
AG-347-O22_2667713061
AG-347-O22_2667713063
AG-347-O22_2667713064
AG-347-O22_2667713067
AG-347-O22_2667713069
AG-347-O22_2667713071
AG-347-O22_2667713073
AG-347-O22_2667713074
AG-347-O22_2667713076
AG-347-O22_2667713077
AG-347-O22_2667713078
AG-347-O22_2667713081
AG-347-O22_2667713082
AG-347-O22_2667713087
AG-347-O22_2667713088
AG-347-O22_2667713089
AG-347-O22_2667713093
AG-347-O22_2667713098
AG-347-O22_2667713099
AG-347-O22_2667713100
AG-347-O22_2667713101
AG-347-O22_2667713102
AG-347-O22_2667713104
AG-347-O22_2667713107
AG-347-O22_2667713108
AG-347-O22_2667713109
AG-347-O22_2667713116
AG-347-O22_2667713117
AG-347-O22_2667713118
AG-347-O22_2667713119
AG-347-O22_2667713120
AG-347-O22_2667713126
AG-347-O22_2667713128
AG-347-O22_2667713129
AG-347-O22_2667713130
AG-347-O22_2667713132
AG-347-O22_2667713136
AG-347-O22_2667713138
AG-347-O22_2667713139
AG-347-O22_2667713140
AG-347-O22_2667713141
AG-347-O22_2667713142
AG-347-O22_2667713145
AG-347-O22_2667713146
AG-347-O22_2667713147
AG-347-O22_2667713149
AG-347-O22_2667713151
AG-347-O22_2667713152
AG-347-O22_2667713153
AG-347-O22_2667713154
AG-347-O22_2667713155
AG-347-O22_2667713158
AG-347-O22_2667713162
AG-347-O22_2667713164
AG-347-O22_2667713168
AG-347-O22_2667713171
AG-347-O22_2667713177
AG-347-O22_2667713181
AG-347-O22_2667713182
AG-347-O22_2667713183
AG-347-O22_2667713185
AG-347-O22_2667713187
AG-347-O22_2667713188
AG-347-O22_2667713190
AG-347-O22_2667713192
AG-347-O22_2667713194
AG-347-O22_2667713195
AG-347-O22_2667713196
AG-347-O22_2667713199
AG-347-O22_2667713201
AG-347-O22_2667713205
AG-347-O22_2667713206
AG-347-O22_2667713208
AG-347-O22_2667713209
AG-347-O22_2667713210
AG-347-O22_2667713212
AG-347-O22_2667713213
AG-347-O22_2667713217
AG-347-O22_2667713221
AG-347-O22_2667713225
AG-347-O22_2667713243
AG-347-O22_2667713250
AG-347-O22_2667713254
AG-347-O22_2667713255
AG-347-O22_2667713256
AG-347-O22_2667713257
AG-347-O22_2667713258
AG-347-O22_2667713261
AG-347-O22_2667713262
AG-347-O22_2667713263
AG-347-O22_2667713266
AG-347-O22_2667713267
AG-347-O22_2667713268
AG-347-O22_2667713270
AG-347-O22_2667713271
AG-347-O22_2667713273
AG-347-O22_2667713276
AG-347-O22_2667713277
AG-347-O22_2667713278
AG-347-O22_2667713283
AG-347-O22_2667713288
AG-347-O22_2667713298
AG-347-O22_2667713304
AG-347-O22_2667713313
AG-347-O22_2667713316
AG-347-O22_2667713351
AG-347-O22_2667713360
AG-347-O22_2667713361
AG-347-O22_2667713362
AG-347-O22_2667713363
AG-347-O22_2667713379
AG-347-O22_2667713382
AG-347-O22_2667713385
AG-347-O22_2667713387
AG-347-O22_2667713389
AG-347-O22_2667713391
AG-347-O22_2667713395
AG-347-O22_2667713397
AG-347-O22_2667713398
AG-347-O22_2667713400
AG-347-O22_2667713401
AG-347-O22_2667713402
AG-347-O22_2667713404
AG-347-O22_2667713406
AG-347-O22_2667713407
AG-347-O22_2667713411
AG-347-O22_2667713415
AG-347-O22_2667713433
AG-347-O22_2667713457
AG-347-O22_2667713458
AG-347-O22_2667713459
AG-347-O22_2667713461
AG-347-O22_2667713463
AG-347-O22_2667713464
AG-347-O22_2667713466
AG-347-O22_2667713468
AG-347-O22_2667713474
AG-347-O22_2667713489
AG-347-O22_2667713491
AG-347-O22_2667713495
AG-347-O22_2667713502
AG-347-O22_2667713504
AG-347-O22_2667713505
AG-347-O22_2667713506
AG-347-O22_2667713508
AG-347-O22_2667713511
AG-347-O22_2667713513
AG-347-O22_2667713514
AG-347-O22_2667713516
AG-347-O22_2667713518
AG-347-O22_2667713524
AG-347-O22_2667713528
AG-347-O22_2667713534
AG-347-O22_2667713535
AG-347-O22_2667713536
AG-347-O22_2667713537
AG-347-O22_2667713542
AG-347-O22_2667713550
AG-347-O22_2667713558
AG-347-O22_2667713574
AG-347-O22_2667713575
AG-347-O22_2667713582
AG-347-O22_2667713601
AG-347-O22_2667713609
AG-347-O22_2667713612
AG-347-O22_2667713613
AG-347-O22_2667713614
AG-347-O22_2667713615
AG-347-O22_2667713617
AG-347-O22_2667713619
AG-347-O22_2667713625
AG-347-O22_2667713634
AG-347-O22_2667713636
AG-347-O22_2667713637
AG-347-O22_2667713638
AG-347-O22_2667713639
AG-347-O22_2667713640
AG-347-O22_2667713641
AG-347-O22_2667713642
AG-347-O22_2667713643
AG-347-O22_2667713645
AG-347-O22_2667713646
AG-347-O22_2667713648
AG-347-O22_2667713649
AG-347-O22_2667713659
AG-347-O22_2667713676
AG-347-O22_2667713677
AG-347-O22_2667713681
AG-347-O22_2667713682
AG-347-O22_2667713683
AG-347-O22_2667713685
AG-347-O22_2667713687
AG-347-O22_2667713688
AG-347-O22_2667713690
AG-347-O22_2667713691
AG-347-O22_2667713694
AG-347-O22_2667713696
AG-347-O22_2667713723
AG-347-O22_2667713724
AG-347-O22_2667713726
AG-347-O22_2667713727
AG-347-O22_2667713728
AG-347-O22_2667713729
AG-347-O22_2667713732
AG-347-O22_2667713733
AG-347-O22_2667713736
AG-347-O22_2667713740
AG-347-O22_2667713741
AG-347-O22_2667713742
AG-347-O22_2667713743
AG-347-O22_2667713744
AG-347-O22_2667713745
AG-347-O22_2667713747
AG-347-O22_2667713748
AG-347-O22_2667713749
AG-347-O22_2667713751
AG-347-O22_2667713752
AG-347-O22_2667713753
AG-347-O22_2667713754
AG-347-O22_2667713755
AG-347-O22_2667713759
AG-347-O22_2667713760
AG-347-O22_2667713763
AG-347-O22_2667713768
AG-347-O22_2667713770
AG-347-O22_2667713772
AG-347-O22_2667713773
AG-347-O22_2667713774
AG-347-O22_2667713775
AG-347-O22_2667713779
AG-347-O22_2667713781
AG-347-O22_2667713782
AG-347-O22_2667713783
AG-347-O22_2667713785
AG-347-O22_2667713787
AG-347-O22_2667713788
AG-347-O22_2667713806
AG-347-O22_2667713808
AG-347-O22_2667713809
AG-347-O22_2667713810
AG-347-O22_2667713812
AG-347-O22_2667713813
AG-347-O22_2667713814
AG-347-O22_2667713818
AG-347-O22_2667713821
AG-347-O22_2667713822
AG-347-O22_2667713829
AG-347-O22_2667713830
AG-347-O22_2667713831
AG-347-O22_2667713832
AG-347-O22_2667713833
AG-347-O22_2667713843
AG-347-O22_2667713845
AG-347-O22_2667713846
AG-347-O22_2667713847
AG-347-O22_2667713851
AG-347-O22_2667713852
AG-347-O22_2667713853
AG-347-O22_2667713855
AG-347-O22_2667713863
AG-347-O22_2667713864
AG-347-O22_2667713865
AG-347-O22_2667713867
AG-347-O22_2667713869
AG-347-O22_2667713871
AG-347-O22_2667713874
AG-347-O22_2667713875
AG-347-O22_2667713876
AG-347-O22_2667713878
AG-347-O22_2667713887
AG-347-O22_2667713888
AG-347-O22_2667713889
AG-347-O22_2667713890
AG-347-O22_2667713891
AG-347-O22_2667713892
AG-347-O22_2667713894
AG-347-O22_2667713896
AG-347-O22_2667713897
AG-347-O22_2667713898
AG-347-O22_2667713902
AG-347-O22_2667713904
AG-347-O22_2667713905
AG-347-O22_2667713906
AG-347-O22_2667713907
AG-347-O22_2667713908
AG-347-O22_2667713909
AG-347-O22_2667713910
AG-347-O22_2667713911
AG-347-O22_2667713920
AG-347-O22_2667713921
AG-347-O22_2667713923
AG-347-O22_2667713924
AG-347-O22_2667713928
AG-347-O22_2667713929
AG-347-O22_2667713931
AG-347-O22_2667713932
AG-347-O22_2667713934
AG-347-O22_2667713937
AG-347-O22_2667713938
AG-347-O22_2667713942
AG-347-O22_2667713943
AG-347-O22_2667713945
AG-347-O22_2667713949
AG-347-O22_2667713953
AG-347-O22_2667713959
AG-347-O22_2667713962
AG-347-O22_2667713963
AG-347-O22_2667713966
AG-347-O22_2667713967
AG-347-O22_2667713968
AG-347-O22_2667713970
AG-347-O22_2667713971
AG-347-O22_2667713973
AG-347-O22_2667713975
AG-347-O22_2667713977
AG-347-O22_2667713978
AG-347-O22_2667713985
AG-347-O22_2667713987
AG-347-O22_2667713989
AG-347-O22_2667713994
AG-347-O22_2667713995
AG-347-O22_2667713997
AG-347-O22_2667713999
AG-347-O22_2667714000
AG-347-O22_2667714001
AG-347-O22_2667714014
AG-347-O22_2667714015
AG-347-O22_2667714016
AG-347-O22_2667714017
AG-347-O22_2667714019
AG-347-O22_2667714024
AG-347-O22_2667714033
AG-347-O22_2667714035
AG-347-O22_2667714040
AG-347-O22_2667714041
AG-347-O22_2667714049
AG-355-B23_2667765768
AG-355-B23_2667765770
AG-355-B23_2667765771
AG-355-B23_2667765772
AG-355-B23_2667765773
AG-355-B23_2667765774
AG-355-B23_2667765775
AG-355-B23_2667765776
AG-355-B23_2667765777
AG-355-B23_2667765778
AG-355-B23_2667765795
AG-355-B23_2667765800
AG-355-B23_2667765807
AG-355-B23_2667765809
AG-355-B23_2667765812
AG-355-B23_2667765815
AG-355-B23_2667765817
AG-355-B23_2667765819
AG-355-B23_2667765824
AG-355-B23_2667765827
AG-355-B23_2667765829
AG-355-B23_2667765831
AG-355-B23_2667765834
AG-355-B23_2667765835
AG-355-B23_2667765836
AG-355-B23_2667765837
AG-355-B23_2667765838
AG-355-B23_2667765840
AG-355-B23_2667765841
AG-355-B23_2667765843
AG-355-B23_2667765846
AG-355-B23_2667765848
AG-355-B23_2667765849
AG-355-B23_2667765851
AG-355-B23_2667765852
AG-355-B23_2667765855
AG-355-B23_2667765862
AG-355-B23_2667765863
AG-355-B23_2667765864
AG-355-B23_2667765883
AG-355-B23_2667765890
AG-355-B23_2667765891
AG-355-B23_2667765892
AG-355-B23_2667765895
AG-355-B23_2667765896
AG-355-B23_2667765906
AG-355-B23_2667765929
AG-355-B23_2667765948
AG-355-B23_2667765949
AG-355-B23_2667765953
AG-355-B23_2667765954
AG-355-B23_2667765955
AG-355-B23_2667765957
AG-355-B23_2667765959
AG-355-B23_2667765960
AG-355-B23_2667765962
AG-355-B23_2667765963
AG-355-B23_2667765966
AG-355-B23_2667765968
AG-355-B23_2667765981
AG-355-B23_2667765982
AG-355-B23_2667765991
AG-355-B23_2667765997
AG-355-B23_2667766007
AG-355-B23_2667766025
AG-355-B23_2667766028
AG-355-B23_2667766031
AG-355-B23_2667766033
AG-355-B23_2667766035
AG-355-B23_2667766037
AG-355-B23_2667766041
AG-355-B23_2667766043
AG-355-B23_2667766044
AG-355-B23_2667766046
AG-355-B23_2667766047
AG-355-B23_2667766048
AG-355-B23_2667766050
AG-355-B23_2667766052
AG-355-B23_2667766053
AG-355-B23_2667766059
AG-355-B23_2667766060
AG-355-B23_2667766064
AG-355-B23_2667766067
AG-355-B23_2667766068
AG-355-B23_2667766070
AG-355-B23_2667766071
AG-355-B23_2667766075
AG-355-B23_2667766076
AG-355-B23_2667766078
AG-355-B23_2667766080
AG-355-B23_2667766081
AG-355-B23_2667766082
AG-355-B23_2667766084
AG-355-B23_2667766086
AG-355-B23_2667766088
AG-355-B23_2667766093
AG-355-B23_2667766095
AG-355-B23_2667766104
AG-355-B23_2667766114
AG-355-B23_2667766121
AG-355-B23_2667766122
AG-355-B23_2667766124
AG-355-B23_2667766127
AG-355-B23_2667766129
AG-355-B23_2667766130
AG-355-B23_2667766131
AG-355-B23_2667766133
AG-355-B23_2667766140
AG-355-B23_2667766147
AG-355-B23_2667766151
AG-355-B23_2667766154
AG-355-B23_2667766159
AG-355-B23_2667766160
AG-355-B23_2667766161
AG-355-B23_2667766163
AG-355-B23_2667766164
AG-355-B23_2667766165
AG-355-B23_2667766166
AG-355-B23_2667766171
AG-355-B23_2667766172
AG-355-B23_2667766176
AG-355-B23_2667766180
AG-355-B23_2667766181
AG-355-B23_2667766182
AG-355-B23_2667766184
AG-355-B23_2667766209
AG-355-B23_2667766210
AG-355-B23_2667766212
AG-355-B23_2667766214
AG-355-B23_2667766215
AG-355-B23_2667766216
AG-355-B23_2667766218
AG-355-B23_2667766226
AG-355-B23_2667766231
AG-355-B23_2667766236
AG-355-B23_2667766240
AG-355-B23_2667766258
AG-355-B23_2667766281
AG-355-B23_2667766282
AG-355-B23_2667766283
AG-355-B23_2667766285
AG-355-B23_2667766287
AG-355-B23_2667766288
AG-355-B23_2667766290
AG-355-B23_2667766292
AG-355-B23_2667766298
AG-355-B23_2667766313
AG-355-B23_2667766315
AG-355-B23_2667766330
AG-355-B23_2667766335
AG-355-B23_2667766339
AG-355-B23_2667766342
AG-355-B23_2667766343
AG-355-B23_2667766344
AG-355-B23_2667766345
AG-355-B23_2667766348
AG-355-B23_2667766349
AG-355-B23_2667766350
AG-355-B23_2667766351
AG-355-B23_2667766353
AG-355-B23_2667766354
AG-355-B23_2667766358
AG-355-B23_2667766359
AG-355-B23_2667766362
AG-355-B23_2667766364
AG-355-B23_2667766366
AG-355-B23_2667766367
AG-355-B23_2667766368
AG-355-B23_2667766369
AG-355-B23_2667766370
AG-355-B23_2667766371
AG-355-B23_2667766380
AG-355-B23_2667766381
AG-355-B23_2667766384
AG-355-B23_2667766385
AG-355-B23_2667766386
AG-355-B23_2667766389
AG-355-B23_2667766391
AG-355-B23_2667766392
AG-355-B23_2667766393
AG-355-B23_2667766394
AG-355-B23_2667766398
AG-355-B23_2667766399
AG-355-B23_2667766400
AG-355-B23_2667766402
AG-355-B23_2667766404
AG-355-B23_2667766406
AG-355-B23_2667766409
AG-355-B23_2667766410
AG-355-B23_2667766411
AG-355-B23_2667766413
AG-355-B23_2667766422
AG-355-B23_2667766423
AG-355-B23_2667766427
AG-355-B23_2667766431
AG-355-B23_2667766432
AG-355-B23_2667766434
AG-355-B23_2667766435
AG-355-B23_2667766436
AG-355-B23_2667766437
AG-355-B23_2667766438
AG-355-B23_2667766439
AG-355-B23_2667766440
AG-355-B23_2667766442
AG-355-B23_2667766444
AG-355-B23_2667766445
AG-355-B23_2667766446
AG-355-B23_2667766453
AG-355-B23_2667766455
AG-355-B23_2667766456
AG-355-B23_2667766457
AG-355-B23_2667766458
AG-355-B23_2667766459
AG-355-B23_2667766461
AG-355-B23_2667766462
AG-355-B23_2667766463
AG-355-B23_2667766464
AG-355-B23_2667766466
AG-355-B23_2667766468
AG-355-B23_2667766473
AG-355-B23_2667766476
AG-355-B23_2667766477
AG-355-B23_2667766481
AG-355-B23_2667766482
AG-355-B23_2667766484
AG-355-B23_2667766485
AG-355-B23_2667766486
AG-355-B23_2667766488
AG-355-B23_2667766489
AG-355-B23_2667766491
AG-355-B23_2667766492
AG-355-B23_2667766493
AG-355-B23_2667766494
AG-355-B23_2667766495
AG-355-B23_2667766496
AG-355-B23_2667766497
AG-355-B23_2667766498
AG-355-B23_2667766500
AG-355-B23_2667766509
AG-355-B23_2667766514
AG-355-B23_2667766516
AG-355-B23_2667766517
AG-355-B23_2667766518
AG-355-B23_2667766519
AG-355-B23_2667766520
AG-355-B23_2667766523
AG-355-B23_2667766524
AG-355-B23_2667766529
AG-355-B23_2667766534
AG-355-B23_2667766543
AG-355-B23_2667766548
AG-355-B23_2667766552
AG-355-B23_2667766553
AG-355-B23_2667766556
AG-355-B23_2667766557
AG-355-B23_2667766559
AG-355-B23_2667766560
AG-355-B23_2667766561
AG-355-B23_2667766564
AG-355-B23_2667766566
AG-355-B23_2667766568
AG-355-B23_2667766571
AG-355-B23_2667766572
AG-355-B23_2667766579
AG-355-B23_2667766581
AG-355-B23_2667766583
AG-355-B23_2667766584
AG-355-B23_2667766585
AG-355-B23_2667766588
AG-355-B23_2667766589
AG-355-B23_2667766591
AG-355-B23_2667766592
AG-355-B23_2667766593
AG-355-B23_2667766594
AG-355-B23_2667766595
AG-355-B23_2667766598
AG-355-B23_2667766600
AG-355-B23_2667766608
AG-355-B23_2667766609
AG-355-B23_2667766625
AG-355-B23_2667766627
AG-355-B23_2667766628
AG-355-B23_2667766629
AG-355-B23_2667766630
AG-355-B23_2667766632
AG-355-B23_2667766637
AG-355-B23_2667766638
AG-355-B23_2667766640
AG-355-B23_2667766644
AG-355-B23_2667766647
AG-355-B23_2667766648
AG-355-B23_2667766654
AG-355-B23_2667766656
AG-355-B23_2667766658
AG-355-B23_2667766659
AG-355-B23_2667766661
AG-355-B23_2667766662
AG-355-B23_2667766663
AG-355-B23_2667766665
AG-355-B23_2667766666
AG-355-B23_2667766670
AG-355-B23_2667766674
AG-355-B23_2667766678
AG-355-B23_2667766699
AG-355-B23_2667766700
AG-355-B23_2667766701
AG-355-B23_2667766705
AG-355-B23_2667766707
AG-355-B23_2667766709
AG-355-B23_2667766710
AG-355-B23_2667766711
AG-355-B23_2667766712
AG-355-B23_2667766714
AG-355-B23_2667766748
AG-355-B23_2667766755
AG-355-B23_2667766763
AG-355-B23_2667766782
AG-355-B23_2667766787
AG-355-B23_2667766792
AG-355-B23_2667766798
AG-355-B23_2667766800
AG-355-B23_2667766803
AG-355-B23_2667766810
AG-355-B23_2667766811
AG-355-B23_2667766817
AG-355-B23_2667766818
AG-355-B23_2667766820
AG-355-B23_2667766821
AG-355-B23_2667766822
AG-355-B23_2667766825
AG-355-B23_2667766829
AG-355-B23_2667766830
AG-355-B23_2667766831
AG-355-B23_2667766832
AG-355-B23_2667766834
AG-355-B23_2667766835
AG-355-B23_2667766836
AG-355-B23_2667766840
AG-355-B23_2667766843
AG-355-B23_2667766844
AG-355-B23_2667766850
AG-355-B23_2667766851
AG-355-B23_2667766852
AG-355-B23_2667766853
AG-355-B23_2667766854
AG-355-B23_2667766860
AG-355-B23_2667766861
AG-355-B23_2667766863
AG-355-B23_2667766865
AG-355-B23_2667766867
AG-355-B23_2667766868
AG-355-B23_2667766870
AG-355-B23_2667766872
AG-355-B23_2667766873
AG-355-B23_2667766874
AG-355-B23_2667766875
AG-355-B23_2667766876
AG-355-B23_2667766879
AG-355-B23_2667766880
AG-355-B23_2667766881
AG-355-B23_2667766883
AG-355-B23_2667766885
AG-355-B23_2667766886
AG-355-B23_2667766887
AG-355-B23_2667766888
AG-355-B23_2667766889
AG-355-B23_2667766892
AG-355-B23_2667766896
AG-355-B23_2667766898
AG-355-B23_2667766902
AG-355-B23_2667766905
AG-355-B23_2667766911
AG-355-B23_2667766924
AG-355-B23_2667766925
AG-355-B23_2667766927
AG-355-B23_2667766928
AG-355-B23_2667766929
AG-355-B23_2667766930
AG-355-B23_2667766933
AG-355-B23_2667766934
AG-355-B23_2667766937
AG-355-B23_2667766941
AG-355-B23_2667766942
AG-355-B23_2667766943
AG-355-B23_2667766944
AG-355-B23_2667766945
AG-355-B23_2667766946
AG-355-B23_2667766948
AG-355-B23_2667766949
AG-355-B23_2667766950
AG-355-B23_2667766952
AG-355-B23_2667766953
AG-355-B23_2667766955
AG-355-B23_2667766958
AG-355-B23_2667766962
AG-355-B23_2667766964
AG-355-B23_2667766966
AG-355-B23_2667766968
AG-355-B23_2667766969
AG-355-B23_2667766970
AG-355-B23_2667766971
AG-355-B23_2667766973
AG-355-B23_2667766974
AG-355-B23_2667766975
AG-355-B23_2667766977
AG-355-B23_2667766978
AG-355-B23_2667766981
AG-355-B23_2667766982
AG-355-B23_2667766983
AG-355-B23_2667766984
AG-355-B23_2667766988
AG-355-B23_2667766990
AG-355-B23_2667766994
AG-355-B23_2667766998
AG-355-B23_2667766999
AG-355-B23_2667767004
AG-355-B23_2667767005
AG-355-B23_2667767007
AG-355-B23_2667767008
AG-355-B23_2667767009
AG-355-B23_2667767012
AG-355-B23_2667767014
AG-355-B23_2667767015
AG-355-B23_2667767017
AG-355-B23_2667767018
AG-355-B23_2667767019
AG-355-B23_2667767022
AG-355-B23_2667767023
AG-355-B23_2667767024
AG-355-B23_2667767026
AG-355-B23_2667767027
AG-355-B23_2667767028
AG-355-B23_2667767029
AG-355-B23_2667767030
AG-355-B23_2667767031
AG-355-B23_2667767032
AG-355-B23_2667767033
AG-355-B23_2667767034
AG-355-B23_2667767036
AG-355-B23_2667767037
AG-355-B23_2667767038
AG-355-B23_2667767039
AG-355-B23_2667767040
AG-355-B23_2667767041
AG-355-B23_2667767042
AG-355-B23_2667767043
AG-355-B23_2667767044
AG-355-B23_2667767048
AG-355-B23_2667767057
AG-355-B23_2667767058
AG-355-B23_2667767060
AG-355-B23_2667767064
AG-355-B23_2667767067
AG-355-B23_2667767068
AG-355-B23_2667767069
AG-355-B23_2667767070
AG-355-B23_2667767071
AG-355-B23_2667767074
AG-355-B23_2667767076
AG-355-B23_2667767077
AG-355-B23_2667767078
AG-355-B23_2667767080
AG-355-B23_2667767081
AG-355-B23_2667767082
AG-355-B23_2667767083
AG-355-B23_2667767085
AG-355-B23_2667767087
AG-355-B23_2667767093
AG-355-B23_2667767095
AG-355-B23_2667767096
AG-355-B23_2667767097
AG-355-B23_2667767099
AG-355-B23_2667767103
AG-355-B23_2667767106
AG-355-B23_2667767107
AG-355-B23_2667767109
AG-355-B23_2667767113
AG-355-B23_2667767114
AG-355-B23_2667767115
AG-355-B23_2667767118
AG-355-B23_2667767119
AG-355-B23_2667767120
AG-355-B23_2667767122
AG-355-B23_2667767123
AG-355-B23_2667767125
AG-355-B23_2667767126
AG-355-B23_2667767128
AG-355-B23_2667767130
AG-355-B23_2667767132
AG-355-B23_2667767135
AG-355-B23_2667767136
AG-355-B23_2667767142
AG-355-B23_2667767144
AG-355-B23_2667767151
AG-355-B23_2667767152
AG-355-B23_2667767153
AG-355-B23_2667767155
AG-355-B23_2667767158
AG-355-B23_2667767161
AG-355-B23_2667767162
AG-355-B23_2667767164
AG-355-B23_2667767166
AG-355-B23_2667767168
AG-355-B23_2667767173
AG-355-B23_2667767174
AG-355-B23_2667767175
AG-355-B23_2667767176
AG-355-B23_2667767179
AG-355-B23_2667767181
AG-355-B23_2667767183
AG-355-B23_2667767184
AG-355-B23_2667767185
AG-355-B23_2667767186
AG-355-B23_2667767187
AG-355-B23_2667767189
AG-355-B23_2667767190
AG-355-B23_2667767192
AG-355-B23_2667767199
AG-355-B23_2667767200
AG-355-B23_2667767201
AG-355-B23_2667767205
AG-355-B23_2667767206
AG-355-B23_2667767214
AG-355-B23_2667767215
AG-355-B23_2667767216
AG-355-B23_2667767229
AG-355-B23_2667767235
AG-355-B23_2667767236
AG-355-B23_2667767237
AG-355-B23_2667767241
AG-355-B23_2667767257
AG-355-B23_2667767258
AG-355-B23_2667767259
AG-355-B23_2667767261
AG-355-B23_2667767262
AG-355-B23_2667767264
AG-355-B23_2667767265
AG-355-B23_2667767266
AG-355-B23_2667767267
AG-355-B23_2667767268
AG-355-B23_2667767269
AG-355-B23_2667767270
AG-355-B23_2667767274
AG-355-B23_2667767277
AG-355-B23_2667767279
AG-355-B23_2667767287
AG-355-B23_2667767288
AG-355-B23_2667767289
AG-355-B23_2667767290
AG-355-B23_2667767293
AG-355-B23_2667767294
AG-355-B23_2667767305
AG-355-B23_2667767309
AG-355-B23_2667767310
AG-355-B23_2667767311
AG-355-B23_2667767312
AG-355-B23_2667767313
AG-355-B23_2667767316
AG-355-B23_2667767317
AG-355-B23_2667767322
AG-355-B23_2667767324
AG-355-B23_2667767326
AG-355-B23_2667767327
AG-355-B23_2667767335
AG-355-B23_2667767338
AG-355-G23_2667767342
AG-355-G23_2667767347
AG-355-G23_2667767357
AG-355-G23_2667767370
AG-355-G23_2667767372
AG-355-G23_2667767374
AG-355-G23_2667767375
AG-355-G23_2667767376
AG-355-G23_2667767378
AG-355-G23_2667767379
AG-355-G23_2667767382
AG-355-G23_2667767384
AG-355-G23_2667767385
AG-355-G23_2667767386
AG-355-G23_2667767389
AG-355-G23_2667767403
AG-355-G23_2667767404
AG-355-G23_2667767406
AG-355-G23_2667767411
AG-355-G23_2667767412
AG-355-G23_2667767413
AG-355-G23_2667767415
AG-355-G23_2667767416
AG-355-G23_2667767417
AG-355-G23_2667767418
AG-355-G23_2667767423
AG-355-G23_2667767424
AG-355-G23_2667767428
AG-355-G23_2667767432
AG-355-G23_2667767433
AG-355-G23_2667767434
AG-355-G23_2667767436
AG-355-G23_2667767454
AG-355-G23_2667767455
AG-355-G23_2667767457
AG-355-G23_2667767459
AG-355-G23_2667767460
AG-355-G23_2667767461
AG-355-G23_2667767463
AG-355-G23_2667767471
AG-355-G23_2667767505
AG-355-G23_2667767531
AG-355-G23_2667767543
AG-355-G23_2667767544
AG-355-G23_2667767552
AG-355-G23_2667767560
AG-355-G23_2667767562
AG-355-G23_2667767567
AG-355-G23_2667767569
AG-355-G23_2667767571
AG-355-G23_2667767572
AG-355-G23_2667767581
AG-355-G23_2667767586
AG-355-G23_2667767587
AG-355-G23_2667767588
AG-355-G23_2667767589
AG-355-G23_2667767593
AG-355-G23_2667767596
AG-355-G23_2667767597
AG-355-G23_2667767598
AG-355-G23_2667767600
AG-355-G23_2667767601
AG-355-G23_2667767607
AG-355-G23_2667767609
AG-355-G23_2667767616
AG-355-G23_2667767619
AG-355-G23_2667767621
AG-355-G23_2667767627
AG-355-G23_2667767632
AG-355-G23_2667767636
AG-355-G23_2667767641
AG-355-G23_2667767643
AG-355-G23_2667767650
AG-355-G23_2667767651
AG-355-G23_2667767652
AG-355-G23_2667767653
AG-355-G23_2667767655
AG-355-G23_2667767656
AG-355-G23_2667767657
AG-355-G23_2667767658
AG-355-G23_2667767664
AG-355-G23_2667767665
AG-355-G23_2667767669
AG-355-G23_2667767670
AG-355-G23_2667767677
AG-355-G23_2667767678
AG-355-G23_2667767679
AG-355-G23_2667767680
AG-355-G23_2667767681
AG-355-G23_2667767686
AG-355-G23_2667767688
AG-355-G23_2667767691
AG-355-G23_2667767692
AG-355-G23_2667767693
AG-355-G23_2667767694
AG-355-G23_2667767697
AG-355-G23_2667767699
AG-355-G23_2667767700
AG-355-G23_2667767701
AG-355-G23_2667767703
AG-355-G23_2667767704
AG-355-G23_2667767705
AG-355-G23_2667767706
AG-355-G23_2667767708
AG-355-G23_2667767710
AG-355-G23_2667767712
AG-355-G23_2667767715
AG-355-G23_2667767716
AG-355-G23_2667767717
AG-355-G23_2667767718
AG-355-G23_2667767719
AG-355-G23_2667767720
AG-355-G23_2667767721
AG-355-G23_2667767722
AG-355-G23_2667767724
AG-355-G23_2667767725
AG-355-G23_2667767726
AG-355-G23_2667767727
AG-355-G23_2667767728
AG-355-G23_2667767729
AG-355-G23_2667767732
AG-355-G23_2667767736
AG-355-G23_2667767738
AG-355-G23_2667767739
AG-355-G23_2667767744
AG-355-G23_2667767745
AG-355-G23_2667767747
AG-355-G23_2667767748
AG-355-G23_2667767750
AG-355-G23_2667767754
AG-355-G23_2667767755
AG-355-G23_2667767756
AG-355-G23_2667767757
AG-355-G23_2667767758
AG-355-G23_2667767759
AG-355-G23_2667767766
AG-355-G23_2667767767
AG-355-G23_2667767768
AG-355-G23_2667767771
AG-355-G23_2667767773
AG-355-G23_2667767774
AG-355-G23_2667767775
AG-355-G23_2667767776
AG-355-G23_2667767777
AG-355-G23_2667767782
AG-355-G23_2667767785
AG-355-G23_2667767786
AG-355-G23_2667767787
AG-355-G23_2667767792
AG-355-G23_2667767793
AG-355-G23_2667767795
AG-355-G23_2667767796
AG-355-G23_2667767797
AG-355-G23_2667767799
AG-355-G23_2667767800
AG-355-G23_2667767802
AG-355-G23_2667767804
AG-355-G23_2667767806
AG-355-G23_2667767809
AG-355-G23_2667767810
AG-355-G23_2667767812
AG-355-G23_2667767813
AG-355-G23_2667767815
AG-355-G23_2667767816
AG-355-G23_2667767818
AG-355-G23_2667767821
AG-355-G23_2667767822
AG-355-G23_2667767825
AG-355-G23_2667767830
AG-355-G23_2667767832
AG-355-G23_2667767833
AG-355-G23_2667767834
AG-355-G23_2667767835
AG-355-G23_2667767836
AG-355-G23_2667767837
AG-355-G23_2667767838
AG-355-G23_2667767839
AG-355-G23_2667767840
AG-355-G23_2667767856
AG-355-G23_2667767861
AG-355-G23_2667767868
AG-355-G23_2667767870
AG-355-G23_2667767873
AG-355-G23_2667767876
AG-355-G23_2667767878
AG-355-G23_2667767880
AG-355-G23_2667767881
AG-355-G23_2667767887
AG-355-G23_2667767890
AG-355-G23_2667767892
AG-355-G23_2667767894
AG-355-G23_2667767898
AG-355-G23_2667767899
AG-355-G23_2667767901
AG-355-G23_2667767903
AG-355-G23_2667767911
AG-355-G23_2667767912
AG-355-G23_2667767913
AG-355-G23_2667767922
AG-355-G23_2667767932
AG-355-G23_2667767934
AG-355-G23_2667767935
AG-355-G23_2667767936
AG-355-G23_2667767937
AG-355-G23_2667767939
AG-355-G23_2667767944
AG-355-G23_2667767945
AG-355-G23_2667767947
AG-355-G23_2667767951
AG-355-G23_2667767954
AG-355-G23_2667767955
AG-355-G23_2667767961
AG-355-G23_2667767963
AG-355-G23_2667767965
AG-355-G23_2667767967
AG-355-G23_2667767968
AG-355-G23_2667767972
AG-355-G23_2667767975
AG-355-G23_2667767976
AG-355-G23_2667767978
AG-355-G23_2667767979
AG-355-G23_2667767981
AG-355-G23_2667767982
AG-355-G23_2667767983
AG-355-G23_2667767985
AG-355-G23_2667767986
AG-355-G23_2667767987
AG-355-G23_2667767988
AG-355-G23_2667767990
AG-355-G23_2667767991
AG-355-G23_2667768000
AG-355-G23_2667768001
AG-355-G23_2667768002
AG-355-G23_2667768003
AG-355-G23_2667768004
AG-355-G23_2667768005
AG-355-G23_2667768006
AG-355-G23_2667768008
AG-355-G23_2667768009
AG-355-G23_2667768011
AG-355-G23_2667768012
AG-355-G23_2667768016
AG-355-G23_2667768017
AG-355-G23_2667768019
AG-355-G23_2667768020
AG-355-G23_2667768021
AG-355-G23_2667768022
AG-355-G23_2667768025
AG-355-G23_2667768026
AG-355-G23_2667768027
AG-355-G23_2667768028
AG-355-G23_2667768029
AG-355-G23_2667768031
AG-355-G23_2667768032
AG-355-G23_2667768033
AG-355-G23_2667768035
AG-355-G23_2667768038
AG-355-G23_2667768039
AG-355-G23_2667768046
AG-355-G23_2667768053
AG-355-G23_2667768055
AG-355-G23_2667768056
AG-355-G23_2667768057
AG-355-G23_2667768061
AG-355-G23_2667768062
AG-355-G23_2667768063
AG-355-G23_2667768083
AG-355-G23_2667768087
AG-355-G23_2667768106
AG-355-G23_2667768129
AG-355-G23_2667768130
AG-355-G23_2667768131
AG-355-G23_2667768133
AG-355-G23_2667768135
AG-355-G23_2667768136
AG-355-G23_2667768138
AG-355-G23_2667768140
AG-355-G23_2667768146
AG-355-G23_2667768161
AG-355-G23_2667768163
AG-355-G23_2667768173
AG-355-G23_2667768179
AG-355-G23_2667768184
AG-355-G23_2667768189
AG-355-G23_2667768190
AG-355-G23_2667768192
AG-355-G23_2667768193
AG-355-G23_2667768198
AG-355-G23_2667768201
AG-355-G23_2667768202
AG-355-G23_2667768206
AG-355-G23_2667768209
AG-355-G23_2667768210
AG-355-G23_2667768211
AG-355-G23_2667768215
AG-355-G23_2667768216
AG-355-G23_2667768220
AG-355-G23_2667768221
AG-355-G23_2667768222
AG-355-G23_2667768224
AG-355-G23_2667768225
AG-355-G23_2667768230
AG-355-G23_2667768231
AG-355-G23_2667768235
AG-355-G23_2667768239
AG-355-G23_2667768241
AG-355-G23_2667768245
AG-355-G23_2667768246
AG-355-G23_2667768248
AG-355-G23_2667768254
AG-355-G23_2667768255
AG-355-G23_2667768259
AG-355-G23_2667768264
AG-355-G23_2667768266
AG-355-G23_2667768268
AG-355-G23_2667768269
AG-355-G23_2667768270
AG-355-G23_2667768271
AG-355-G23_2667768272
AG-355-G23_2667768273
AG-355-G23_2667768275
AG-355-G23_2667768277
AG-355-G23_2667768278
AG-355-G23_2667768279
AG-355-G23_2667768283
AG-355-G23_2667768285
AG-355-G23_2667768287
AG-355-G23_2667768289
AG-355-G23_2667768291
AG-355-G23_2667768297
AG-355-G23_2667768299
AG-355-G23_2667768302
AG-355-G23_2667768309
AG-355-G23_2667768313
AG-355-G23_2667768314
AG-355-G23_2667768315
AG-355-G23_2667768316
AG-355-G23_2667768322
AG-355-G23_2667768324
AG-355-G23_2667768325
AG-355-G23_2667768326
AG-355-G23_2667768328
AG-355-G23_2667768332
AG-355-G23_2667768334
AG-355-G23_2667768335
AG-355-G23_2667768336
AG-355-G23_2667768337
AG-355-G23_2667768338
AG-355-G23_2667768341
AG-355-G23_2667768342
AG-355-G23_2667768343
AG-355-G23_2667768345
AG-355-G23_2667768347
AG-355-G23_2667768348
AG-355-G23_2667768349
AG-355-G23_2667768350
AG-355-G23_2667768351
AG-355-G23_2667768354
AG-355-G23_2667768358
AG-355-G23_2667768360
AG-355-G23_2667768361
AG-355-G23_2667768362
AG-355-G23_2667768363
AG-355-G23_2667768365
AG-355-G23_2667768366
AG-355-G23_2667768368
AG-355-G23_2667768371
AG-355-G23_2667768372
AG-355-G23_2667768373
AG-355-G23_2667768378
AG-355-G23_2667768383
AG-355-G23_2667768393
AG-355-G23_2667768398
AG-355-G23_2667768400
AG-355-G23_2667768402
AG-355-G23_2667768405
AG-355-G23_2667768408
AG-355-G23_2667768425
AG-355-G23_2667768426
AG-355-G23_2667768427
AG-355-G23_2667768428
AG-355-G23_2667768437
AG-355-G23_2667768439
AG-355-G23_2667768442
AG-355-G23_2667768444
AG-355-G23_2667768445
AG-355-G23_2667768446
AG-355-G23_2667768447
AG-355-G23_2667768451
AG-355-G23_2667768452
AG-355-G23_2667768453
AG-355-G23_2667768455
AG-355-G23_2667768457
AG-355-G23_2667768459
AG-355-G23_2667768462
AG-355-G23_2667768463
AG-355-G23_2667768464
AG-355-G23_2667768466
AG-355-G23_2667768473
AG-355-G23_2667768474
AG-355-G23_2667768477
AG-355-G23_2667768479
AG-355-G23_2667768483
AG-355-G23_2667768484
AG-355-G23_2667768486
AG-355-G23_2667768487
AG-355-G23_2667768488
AG-355-G23_2667768490
AG-355-G23_2667768491
AG-355-G23_2667768495
AG-355-G23_2667768499
AG-355-G23_2667768503
AG-355-G23_2667768528
AG-355-G23_2667768535
AG-355-G23_2667768544
AG-355-G23_2667768557
AG-355-G23_2667768559
AG-355-G23_2667768560
AG-355-G23_2667768566
AG-355-G23_2667768567
AG-355-G23_2667768568
AG-355-G23_2667768570
AG-355-G23_2667768573
AG-355-G23_2667768574
AG-355-G23_2667768578
AG-355-G23_2667768579
AG-355-G23_2667768581
AG-355-G23_2667768582
AG-355-G23_2667768583
AG-355-G23_2667768591
AG-355-G23_2667768594
AG-355-G23_2667768595
AG-355-G23_2667768599
AG-355-G23_2667768600
AG-355-G23_2667768601
AG-355-G23_2667768603
AG-355-G23_2667768604
AG-355-G23_2667768606
AG-355-G23_2667768607
AG-355-G23_2667768609
AG-355-G23_2667768610
AG-355-G23_2667768611
AG-355-G23_2667768613
AG-355-G23_2667768614
AG-355-G23_2667768615
AG-355-G23_2667768616
AG-355-G23_2667768618
AG-355-G23_2667768619
AG-355-G23_2667768622
AG-355-G23_2667768623
AG-355-G23_2667768626
AG-355-G23_2667768627
AG-355-G23_2667768628
AG-355-G23_2667768629
AG-355-G23_2667768631
AG-355-G23_2667768632
AG-355-G23_2667768643
AG-355-G23_2667768657
AG-355-G23_2667768674
AG-355-G23_2667768675
AG-355-G23_2667768679
AG-355-G23_2667768680
AG-355-G23_2667768681
AG-355-G23_2667768682
AG-355-G23_2667768683
AG-355-G23_2667768685
AG-355-G23_2667768687
AG-355-G23_2667768688
AG-355-G23_2667768694
AG-355-G23_2667768695
AG-355-G23_2667768697
AG-355-G23_2667768698
AG-355-G23_2667768704
AG-355-G23_2667768713
AG-355-G23_2667768715
AG-355-G23_2667768716
AG-355-G23_2667768717
AG-355-G23_2667768718
AG-355-G23_2667768719
AG-355-G23_2667768720
AG-355-G23_2667768721
AG-355-G23_2667768722
AG-355-G23_2667768736
AG-355-G23_2667768737
AG-355-G23_2667768746
AG-355-G23_2667768749
AG-355-G23_2667768750
AG-355-G23_2667768751
AG-355-G23_2667768752
AG-355-G23_2667768753
AG-355-G23_2667768755
AG-355-G23_2667768756
AG-355-G23_2667768759
AG-355-G23_2667768762
AG-355-G23_2667768763
AG-355-G23_2667768764
AG-355-G23_2667768766
AG-355-G23_2667768767
AG-355-G23_2667768770
AG-355-G23_2667768771
AG-355-G23_2667768774
AG-355-G23_2667768777
AG-355-G23_2667768778
AG-355-G23_2667768779
AG-355-G23_2667768781
AG-355-G23_2667768783
AG-355-G23_2667768784
AG-355-G23_2667768786
AG-355-G23_2667768788
AG-355-G23_2667768789
AG-355-G23_2667768790
AG-355-G23_2667768793
AG-355-G23_2667768794
AG-355-G23_2667768795
AG-355-G23_2667768797
AG-355-G23_2667768798
AG-355-G23_2667768800
AG-355-G23_2667768803
AG-355-G23_2667768807
AG-355-G23_2667768808
AG-355-G23_2667768809
AG-355-G23_2667768814
AG-355-G23_2667768817
AG-355-G23_2667768818
AG-355-G23_2667768819
AG-355-G23_2667768820
AG-355-G23_2667768822
AG-355-G23_2667768823
AG-355-G23_2667768824
AG-355-G23_2667768829
AG-355-G23_2667768833
AG-355-G23_2667768834
AG-355-G23_2667768835
AG-355-G23_2667768847
AG-355-G23_2667768852
AG-355-G23_2667768858
AG-355-G23_2667768861
AG-355-G23_2667768865
AG-355-G23_2667768868
AG-355-G23_2667768872
AG-355-G23_2667768873
AG-355-G23_2667768874
AG-355-G23_2667768875
AG-355-G23_2667768876
AG-355-G23_2667768877
AG-355-G23_2667768878
AG-355-G23_2667768879
AG-355-G23_2667768880
AG-355-G23_2667768882
AG-355-G23_2667768883
AG-355-G23_2667768884
AG-355-G23_2667768885
AG-355-G23_2667768889
AG-355-G23_2667768892
AG-355-G23_2667768894
AG-355-G23_2667768896
AG-355-G23_2667768897
AG-355-G23_2667768913
AG-355-G23_2667768914
AG-355-G23_2667768915
AG-355-G23_2667768917
AG-355-G23_2667768926
AG-355-G23_2667768927
AG-355-G23_2667768928
AG-355-G23_2667768934
AG-355-G23_2667768947
AG-355-G23_2667768948
AG-355-G23_2667768950
AG-355-G23_2667768951
AG-355-G23_2667768952
AG-355-G23_2667768953
AG-355-G23_2667768954
AG-355-G23_2667768955
AG-355-G23_2667768956
AG-355-G23_2667768957
AG-355-G23_2667768958
AG-355-G23_2667768961
AG-355-G23_2667768963
AG-355-G23_2667768964
AG-355-G23_2667768972
AG-355-G23_2667768976
AG-355-G23_2667768977
AG-355-G23_2667768981
AG-355-G23_2667768982
AG-355-G23_2667768983
AG-355-G23_2667768984
AG-355-G23_2667768998
AG-355-G23_2667768999
AG-355-G23_2667769000
AG-355-G23_2667769001
AG-355-G23_2667769004
AG-355-G23_2667769006
AG-355-G23_2667769008
AG-355-G23_2667769012
AG-355-G23_2667769016
AG-355-G23_2667769023
AG-355-G23_2667769024
AG-355-G23_2667769025
AG-355-I20_2667770882
AG-355-I20_2667770886
AG-355-I20_2667770891
AG-355-I20_2667770895
AG-355-I20_2667770902
AG-355-I20_2667770904
AG-355-I20_2667770906
AG-355-I20_2667770907
AG-355-I20_2667770909
AG-355-I20_2667770913
AG-355-I20_2667770914
AG-355-I20_2667770915
AG-355-I20_2667770916
AG-355-I20_2667770917
AG-355-I20_2667770918
AG-355-I20_2667770925
AG-355-I20_2667770926
AG-355-I20_2667770927
AG-355-I20_2667770930
AG-355-I20_2667770932
AG-355-I20_2667770933
AG-355-I20_2667770934
AG-355-I20_2667770935
AG-355-I20_2667770936
AG-355-I20_2667770941
AG-355-I20_2667770945
AG-355-I20_2667770946
AG-355-I20_2667770947
AG-355-I20_2667770952
AG-355-I20_2667770953
AG-355-I20_2667770955
AG-355-I20_2667770956
AG-355-I20_2667770957
AG-355-I20_2667770959
AG-355-I20_2667770960
AG-355-I20_2667770962
AG-355-I20_2667770964
AG-355-I20_2667770966
AG-355-I20_2667770969
AG-355-I20_2667770970
AG-355-I20_2667770972
AG-355-I20_2667770973
AG-355-I20_2667770975
AG-355-I20_2667770976
AG-355-I20_2667770978
AG-355-I20_2667770981
AG-355-I20_2667770982
AG-355-I20_2667770985
AG-355-I20_2667770990
AG-355-I20_2667770992
AG-355-I20_2667770993
AG-355-I20_2667770994
AG-355-I20_2667770995
AG-355-I20_2667770996
AG-355-I20_2667770997
AG-355-I20_2667770998
AG-355-I20_2667770999
AG-355-I20_2667771000
AG-355-I20_2667771017
AG-355-I20_2667771022
AG-355-I20_2667771029
AG-355-I20_2667771031
AG-355-I20_2667771034
AG-355-I20_2667771037
AG-355-I20_2667771039
AG-355-I20_2667771041
AG-355-I20_2667771046
AG-355-I20_2667771049
AG-355-I20_2667771051
AG-355-I20_2667771053
AG-355-I20_2667771056
AG-355-I20_2667771057
AG-355-I20_2667771058
AG-355-I20_2667771059
AG-355-I20_2667771060
AG-355-I20_2667771062
AG-355-I20_2667771063
AG-355-I20_2667771065
AG-355-I20_2667771068
AG-355-I20_2667771070
AG-355-I20_2667771071
AG-355-I20_2667771073
AG-355-I20_2667771074
AG-355-I20_2667771077
AG-355-I20_2667771085
AG-355-I20_2667771086
AG-355-I20_2667771088
AG-355-I20_2667771090
AG-355-I20_2667771092
AG-355-I20_2667771093
AG-355-I20_2667771097
AG-355-I20_2667771099
AG-355-I20_2667771102
AG-355-I20_2667771103
AG-355-I20_2667771104
AG-355-I20_2667771106
AG-355-I20_2667771107
AG-355-I20_2667771111
AG-355-I20_2667771132
AG-355-I20_2667771139
AG-355-I20_2667771148
AG-355-I20_2667771167
AG-355-I20_2667771175
AG-355-I20_2667771176
AG-355-I20_2667771177
AG-355-I20_2667771179
AG-355-I20_2667771180
AG-355-I20_2667771184
AG-355-I20_2667771185
AG-355-I20_2667771188
AG-355-I20_2667771190
AG-355-I20_2667771191
AG-355-I20_2667771192
AG-355-I20_2667771198
AG-355-I20_2667771199
AG-355-I20_2667771201
AG-355-I20_2667771205
AG-355-I20_2667771206
AG-355-I20_2667771207
AG-355-I20_2667771210
AG-355-I20_2667771211
AG-355-I20_2667771212
AG-355-I20_2667771214
AG-355-I20_2667771218
AG-355-I20_2667771223
AG-355-I20_2667771224
AG-355-I20_2667771226
AG-355-I20_2667771227
AG-355-I20_2667771233
AG-355-I20_2667771235
AG-355-I20_2667771236
AG-355-I20_2667771240
AG-355-I20_2667771243
AG-355-I20_2667771244
AG-355-I20_2667771245
AG-355-I20_2667771249
AG-355-I20_2667771250
AG-355-I20_2667771254
AG-355-I20_2667771255
AG-355-I20_2667771256
AG-355-I20_2667771257
AG-355-I20_2667771259
AG-355-I20_2667771260
AG-355-I20_2667771265
AG-355-I20_2667771266
AG-355-I20_2667771270
AG-355-I20_2667771274
AG-355-I20_2667771276
AG-355-I20_2667771280
AG-355-I20_2667771281
AG-355-I20_2667771282
AG-355-I20_2667771283
AG-355-I20_2667771284
AG-355-I20_2667771286
AG-355-I20_2667771291
AG-355-I20_2667771292
AG-355-I20_2667771294
AG-355-I20_2667771298
AG-355-I20_2667771302
AG-355-I20_2667771304
AG-355-I20_2667771319
AG-355-I20_2667771325
AG-355-I20_2667771327
AG-355-I20_2667771329
AG-355-I20_2667771330
AG-355-I20_2667771332
AG-355-I20_2667771334
AG-355-I20_2667771335
AG-355-I20_2667771336
AG-355-I20_2667771359
AG-355-I20_2667771377
AG-355-I20_2667771381
AG-355-I20_2667771384
AG-355-I20_2667771386
AG-355-I20_2667771421
AG-355-I20_2667771442
AG-355-I20_2667771445
AG-355-I20_2667771448
AG-355-I20_2667771450
AG-355-I20_2667771452
AG-355-I20_2667771454
AG-355-I20_2667771458
AG-355-I20_2667771460
AG-355-I20_2667771461
AG-355-I20_2667771463
AG-355-I20_2667771464
AG-355-I20_2667771465
AG-355-I20_2667771467
AG-355-I20_2667771469
AG-355-I20_2667771470
AG-355-I20_2667771476
AG-355-I20_2667771477
AG-355-I20_2667771481
AG-355-I20_2667771484
AG-355-I20_2667771485
AG-355-I20_2667771487
AG-355-I20_2667771488
AG-355-I20_2667771491
AG-355-I20_2667771493
AG-355-I20_2667771494
AG-355-I20_2667771496
AG-355-I20_2667771498
AG-355-I20_2667771500
AG-355-I20_2667771501
AG-355-I20_2667771502
AG-355-I20_2667771505
AG-355-I20_2667771507
AG-355-I20_2667771511
AG-355-I20_2667771512
AG-355-I20_2667771514
AG-355-I20_2667771515
AG-355-I20_2667771516
AG-355-I20_2667771518
AG-355-I20_2667771519
AG-355-I20_2667771523
AG-355-I20_2667771527
AG-355-I20_2667771531
AG-355-I20_2667771552
AG-355-I20_2667771553
AG-355-I20_2667771554
AG-355-I20_2667771558
AG-355-I20_2667771560
AG-355-I20_2667771562
AG-355-I20_2667771566
AG-355-I20_2667771568
AG-355-I20_2667771574
AG-355-I20_2667771576
AG-355-I20_2667771579
AG-355-I20_2667771586
AG-355-I20_2667771590
AG-355-I20_2667771600
AG-355-I20_2667771602
AG-355-I20_2667771627
AG-355-I20_2667771653
AG-355-I20_2667771654
AG-355-I20_2667771679
AG-355-I20_2667771680
AG-355-I20_2667771682
AG-355-I20_2667771683
AG-355-I20_2667771684
AG-355-I20_2667771685
AG-355-I20_2667771688
AG-355-I20_2667771689
AG-355-I20_2667771692
AG-355-I20_2667771696
AG-355-I20_2667771697
AG-355-I20_2667771698
AG-355-I20_2667771699
AG-355-I20_2667771700
AG-355-I20_2667771701
AG-355-I20_2667771703
AG-355-I20_2667771704
AG-355-I20_2667771705
AG-355-I20_2667771707
AG-355-I20_2667771723
AG-355-I20_2667771759
AG-355-I20_2667771760
AG-355-I20_2667771764
AG-355-I20_2667771765
AG-355-I20_2667771766
AG-355-I20_2667771768
AG-355-I20_2667771770
AG-355-I20_2667771771
AG-355-I20_2667771773
AG-355-I20_2667771774
AG-355-I20_2667771777
AG-355-I20_2667771779
AG-355-I20_2667771794
AG-355-I20_2667771795
AG-355-I20_2667771804
AG-355-I20_2667771811
AG-355-I20_2667771812
AG-355-I20_2667771813
AG-355-I20_2667771816
AG-355-I20_2667771817
AG-355-I20_2667771818
AG-355-I20_2667771820
AG-355-I20_2667771821
AG-355-I20_2667771823
AG-355-I20_2667771824
AG-355-I20_2667771844
AG-355-I20_2667771846
AG-355-I20_2667771847
AG-355-I20_2667771848
AG-355-I20_2667771852
AG-355-I20_2667771853
AG-355-I20_2667771854
AG-355-I20_2667771856
AG-355-I20_2667771863
AG-355-I20_2667771864
AG-355-I20_2667771865
AG-355-I20_2667771866
AG-355-I20_2667771869
AG-355-I20_2667771870
AG-355-I20_2667771871
AG-355-I20_2667771873
AG-355-I20_2667771875
AG-355-I20_2667771882
AG-355-I20_2667771883
AG-355-I20_2667771886
AG-355-I20_2667771888
AG-355-I20_2667771890
AG-355-I20_2667771893
AG-355-I20_2667771894
AG-355-I20_2667771897
AG-355-I20_2667771901
AG-355-I20_2667771902
AG-355-I20_2667771905
AG-355-I20_2667771908
AG-355-I20_2667771909
AG-355-I20_2667771910
AG-355-I20_2667771912
AG-355-I20_2667771913
AG-355-I20_2667771914
AG-355-I20_2667771915
AG-355-I20_2667771921
AG-355-I20_2667771922
AG-355-I20_2667771926
AG-355-I20_2667771927
AG-355-I20_2667771934
AG-355-I20_2667771935
AG-355-I20_2667771936
AG-355-I20_2667771937
AG-355-I20_2667771938
AG-355-I20_2667771943
AG-355-I20_2667771945
AG-355-I20_2667771948
AG-355-I20_2667771949
AG-355-I20_2667771950
AG-355-I20_2667771951
AG-355-I20_2667771954
AG-355-I20_2667771956
AG-355-I20_2667771957
AG-355-I20_2667771958
AG-355-I20_2667771960
AG-355-I20_2667771961
AG-355-I20_2667771962
AG-355-I20_2667771963
AG-355-I20_2667771965
AG-355-I20_2667771967
AG-355-I20_2667771968
AG-355-I20_2667771972
AG-355-I20_2667771978
AG-355-I20_2667771981
AG-355-I20_2667771985
AG-355-I20_2667771987
AG-355-I20_2667771991
AG-355-I20_2667771994
AG-355-I20_2667771995
AG-355-I20_2667771996
AG-355-I20_2667771997
AG-355-I20_2667771998
AG-355-I20_2667772000
AG-355-I20_2667772002
AG-355-I20_2667772003
AG-355-I20_2667772004
AG-355-I20_2667772007
AG-355-I20_2667772008
AG-355-I20_2667772009
AG-355-I20_2667772010
AG-355-I20_2667772011
AG-355-I20_2667772013
AG-355-I20_2667772017
AG-355-I20_2667772019
AG-355-I20_2667772020
AG-355-I20_2667772021
AG-355-I20_2667772023
AG-355-I20_2667772025
AG-355-I20_2667772027
AG-355-I20_2667772028
AG-355-I20_2667772029
AG-355-I20_2667772030
AG-355-I20_2667772032
AG-355-I20_2667772033
AG-355-I20_2667772034
AG-355-I20_2667772035
AG-355-I20_2667772036
AG-355-I20_2667772038
AG-355-I20_2667772043
AG-355-I20_2667772044
AG-355-I20_2667772045
AG-355-I20_2667772047
AG-355-I20_2667772049
AG-355-I20_2667772050
AG-355-I20_2667772051
AG-355-I20_2667772052
AG-355-I20_2667772053
AG-355-I20_2667772054
AG-355-I20_2667772055
AG-355-I20_2667772057
AG-355-I20_2667772058
AG-355-I20_2667772061
AG-355-I20_2667772063
AG-355-I20_2667772064
AG-355-I20_2667772080
AG-355-I20_2667772082
AG-355-I20_2667772083
AG-355-I20_2667772084
AG-355-I20_2667772088
AG-355-I20_2667772092
AG-355-I20_2667772093
AG-355-I20_2667772098
AG-355-I20_2667772099
AG-355-I20_2667772100
AG-355-I20_2667772101
AG-355-I20_2667772102
AG-355-I20_2667772104
AG-355-I20_2667772105
AG-355-I20_2667772108
AG-355-I20_2667772115
AG-355-I20_2667772118
AG-355-I20_2667772119
AG-355-I20_2667772121
AG-355-I20_2667772122
AG-355-I20_2667772124
AG-355-I20_2667772125
AG-355-I20_2667772126
AG-355-I20_2667772128
AG-355-I20_2667772129
AG-355-I20_2667772130
AG-355-I20_2667772131
AG-355-I20_2667772133
AG-355-I20_2667772135
AG-355-I20_2667772137
AG-355-I20_2667772141
AG-355-I20_2667772155
AG-355-I20_2667772156
AG-355-I20_2667772164
AG-355-I20_2667772166
AG-355-I20_2667772168
AG-355-I20_2667772169
AG-355-I20_2667772171
AG-355-I20_2667772174
AG-355-I20_2667772179
AG-355-I20_2667772180
AG-355-I20_2667772181
AG-355-I20_2667772201
AG-355-I20_2667772207
AG-355-I20_2667772208
AG-355-I20_2667772209
AG-355-I20_2667772212
AG-355-I20_2667772213
AG-355-I20_2667772221
AG-355-I20_2667772223
AG-355-I20_2667772224
AG-355-I20_2667772225
AG-355-I20_2667772227
AG-355-I20_2667772235
AG-355-I20_2667772269
AG-355-I20_2667772282
AG-355-I20_2667772284
AG-355-I20_2667772287
AG-355-I20_2667772291
AG-355-I20_2667772292
AG-355-I20_2667772293
AG-355-I20_2667772294
AG-355-I20_2667772295
AG-355-I20_2667772296
AG-355-I20_2667772297
AG-355-I20_2667772298
AG-355-I20_2667772299
AG-355-I20_2667772301
AG-355-I20_2667772302
AG-355-I20_2667772303
AG-355-I20_2667772304
AG-355-I20_2667772305
AG-355-I20_2667772306
AG-355-I20_2667772307
AG-355-I20_2667772308
AG-355-I20_2667772309
AG-355-I20_2667772310
AG-355-I20_2667772311
AG-355-I20_2667772312
AG-355-I20_2667772313
AG-355-I20_2667772314
AG-355-I20_2667772315
AG-355-I20_2667772316
AG-355-I20_2667772317
AG-355-I20_2667772318
AG-355-I20_2667772320
AG-355-I20_2667772322
AG-355-I20_2667772326
AG-355-I20_2667772327
AG-355-I20_2667772330
AG-355-I20_2667772331
AG-355-I20_2667772332
AG-355-I20_2667772333
AG-355-I20_2667772335
AG-355-I20_2667772338
AG-355-I20_2667772339
AG-355-I20_2667772340
AG-355-I20_2667772343
AG-355-I20_2667772344
AG-355-I20_2667772353
AG-355-I20_2667772354
AG-355-I20_2667772355
AG-355-I20_2667772356
AG-355-I20_2667772357
AG-355-I20_2667772358
AG-355-I20_2667772359
AG-355-I20_2667772360
AG-355-I20_2667772361
AG-355-I20_2667772362
AG-355-I20_2667772363
AG-355-I20_2667772365
AG-355-I20_2667772367
AG-355-I20_2667772371
AG-355-I20_2667772380
AG-355-I20_2667772382
AG-355-I20_2667772383
AG-355-I20_2667772384
AG-355-I20_2667772385
AG-355-I20_2667772386
AG-355-I20_2667772387
AG-355-I20_2667772389
AG-355-I20_2667772392
AG-355-I20_2667772393
AG-355-I20_2667772394
AG-355-I20_2667772395
AG-355-I20_2667772396
AG-355-I20_2667772397
AG-355-I20_2667772398
AG-355-I20_2667772399
AG-355-I20_2667772401
AG-355-I20_2667772402
AG-355-I20_2667772403
AG-355-I20_2667772404
AG-355-I20_2667772405
AG-355-I20_2667772406
AG-355-I20_2667772407
AG-355-I20_2667772409
AG-355-I20_2667772410
AG-355-I20_2667772411
AG-355-I20_2667772412
AG-355-I20_2667772413
AG-355-I20_2667772416
AG-355-I20_2667772417
AG-355-I20_2667772418
AG-355-I20_2667772419
AG-355-I20_2667772421
AG-355-I20_2667772422
AG-355-I20_2667772427
AG-355-I20_2667772428
AG-355-I20_2667772429
AG-355-I20_2667772434
AG-355-I20_2667772439
AG-355-I20_2667772452
AG-355-I20_2667772453
AG-355-I20_2667772455
AG-355-I20_2667772459
AG-355-I20_2667772460
AG-355-I20_2667772462
AG-355-I20_2667772463
AG-355-I20_2667772464
AG-355-I20_2667772467
AG-355-I20_2667772468
AG-355-I20_2667772469
AG-355-I20_2667772474
AG-355-I20_2667772476
AG-355-I20_2667772479
AG-355-I20_2667772480
AG-355-I20_2667772486
AG-355-I20_2667772488
AG-355-I20_2667772490
AG-355-I20_2667772491
AG-355-I20_2667772492
AG-355-I20_2667772494
AG-355-I20_2667772495
AG-355-I20_2667772497
AG-355-I20_2667772498
AG-355-I20_2667772499
AG-355-I20_2667772500
AG-355-I20_2667772504
AG-355-I20_2667772505
AG-355-I20_2667772508
AG-355-I20_2667772513
AG-355-I20_2667772515
AG-355-I20_2667772517
AG-355-I20_2667772518
AG-355-I20_2667772519
AG-355-I20_2667772520
AG-355-I20_2667772521
AG-355-I20_2667772522
AG-355-I20_2667772526
AG-355-I20_2667772527
AG-355-I20_2667772528
AG-355-I20_2667772529
AG-355-I20_2667772530
AG-355-I20_2667772534
AG-355-I20_2667772536
AG-355-I20_2667772537
AG-355-I20_2667772538
AG-355-I20_2667772539
AG-355-I20_2667772540
AG-355-I20_2667772544
AG-355-I20_2667772546
AG-355-I20_2667772549
AG-355-I20_2667772550
AG-355-I20_2667772556
AG-355-J09_2667773871
AG-355-J09_2667773872
AG-355-J09_2667773874
AG-355-J09_2667773875
AG-355-J09_2667773876
AG-355-J09_2667773878
AG-355-J09_2667773879
AG-355-J09_2667773880
AG-355-J09_2667773881
AG-355-J09_2667773883
AG-355-J09_2667773885
AG-355-J09_2667773887
AG-355-J09_2667773891
AG-355-J09_2667773896
AG-355-J09_2667773897
AG-355-J09_2667773898
AG-355-J09_2667773901
AG-355-J09_2667773904
AG-355-J09_2667773905
AG-355-J09_2667773908
AG-355-J09_2667773909
AG-355-J09_2667773911
AG-355-J09_2667773912
AG-355-J09_2667773913
AG-355-J09_2667773916
AG-355-J09_2667773918
AG-355-J09_2667773920
AG-355-J09_2667773923
AG-355-J09_2667773924
AG-355-J09_2667773931
AG-355-J09_2667773933
AG-355-J09_2667773935
AG-355-J09_2667773936
AG-355-J09_2667773937
AG-355-J09_2667773940
AG-355-J09_2667773941
AG-355-J09_2667773943
AG-355-J09_2667773944
AG-355-J09_2667773945
AG-355-J09_2667773946
AG-355-J09_2667773947
AG-355-J09_2667773950
AG-355-J09_2667773952
AG-355-J09_2667773953
AG-355-J09_2667773954
AG-355-J09_2667773956
AG-355-J09_2667773957
AG-355-J09_2667773959
AG-355-J09_2667773960
AG-355-J09_2667773961
AG-355-J09_2667773962
AG-355-J09_2667773963
AG-355-J09_2667773964
AG-355-J09_2667773965
AG-355-J09_2667773966
AG-355-J09_2667773968
AG-355-J09_2667773977
AG-355-J09_2667773981
AG-355-J09_2667773983
AG-355-J09_2667773984
AG-355-J09_2667773985
AG-355-J09_2667773986
AG-355-J09_2667773987
AG-355-J09_2667773990
AG-355-J09_2667773991
AG-355-J09_2667773996
AG-355-J09_2667774001
AG-355-J09_2667774010
AG-355-J09_2667774015
AG-355-J09_2667774016
AG-355-J09_2667774017
AG-355-J09_2667774018
AG-355-J09_2667774022
AG-355-J09_2667774024
AG-355-J09_2667774027
AG-355-J09_2667774029
AG-355-J09_2667774033
AG-355-J09_2667774037
AG-355-J09_2667774038
AG-355-J09_2667774043
AG-355-J09_2667774044
AG-355-J09_2667774046
AG-355-J09_2667774047
AG-355-J09_2667774048
AG-355-J09_2667774049
AG-355-J09_2667774052
AG-355-J09_2667774053
AG-355-J09_2667774057
AG-355-J09_2667774058
AG-355-J09_2667774059
AG-355-J09_2667774062
AG-355-J09_2667774066
AG-355-J09_2667774067
AG-355-J09_2667774070
AG-355-J09_2667774075
AG-355-J09_2667774076
AG-355-J09_2667774078
AG-355-J09_2667774079
AG-355-J09_2667774083
AG-355-J09_2667774087
AG-355-J09_2667774089
AG-355-J09_2667774090
AG-355-J09_2667774091
AG-355-J09_2667774094
AG-355-J09_2667774095
AG-355-J09_2667774099
AG-355-J09_2667774101
AG-355-J09_2667774102
AG-355-J09_2667774108
AG-355-J09_2667774109
AG-355-J09_2667774110
AG-355-J09_2667774112
AG-355-J09_2667774115
AG-355-J09_2667774116
AG-355-J09_2667774120
AG-355-J09_2667774121
AG-355-J09_2667774123
AG-355-J09_2667774124
AG-355-J09_2667774125
AG-355-J09_2667774133
AG-355-J09_2667774152
AG-355-J09_2667774161
AG-355-J09_2667774169
AG-355-J09_2667774192
AG-355-J09_2667774199
AG-355-J09_2667774201
AG-355-J09_2667774203
AG-355-J09_2667774204
AG-355-J09_2667774206
AG-355-J09_2667774210
AG-355-J09_2667774211
AG-355-J09_2667774212
AG-355-J09_2667774213
AG-355-J09_2667774214
AG-355-J09_2667774215
AG-355-J09_2667774222
AG-355-J09_2667774223
AG-355-J09_2667774224
AG-355-J09_2667774227
AG-355-J09_2667774229
AG-355-J09_2667774230
AG-355-J09_2667774231
AG-355-J09_2667774232
AG-355-J09_2667774233
AG-355-J09_2667774238
AG-355-J09_2667774242
AG-355-J09_2667774243
AG-355-J09_2667774244
AG-355-J09_2667774249
AG-355-J09_2667774250
AG-355-J09_2667774253
AG-355-J09_2667774254
AG-355-J09_2667774255
AG-355-J09_2667774257
AG-355-J09_2667774258
AG-355-J09_2667774260
AG-355-J09_2667774262
AG-355-J09_2667774264
AG-355-J09_2667774267
AG-355-J09_2667774268
AG-355-J09_2667774270
AG-355-J09_2667774271
AG-355-J09_2667774273
AG-355-J09_2667774274
AG-355-J09_2667774276
AG-355-J09_2667774279
AG-355-J09_2667774280
AG-355-J09_2667774283
AG-355-J09_2667774287
AG-355-J09_2667774289
AG-355-J09_2667774290
AG-355-J09_2667774291
AG-355-J09_2667774292
AG-355-J09_2667774293
AG-355-J09_2667774294
AG-355-J09_2667774295
AG-355-J09_2667774296
AG-355-J09_2667774297
AG-355-J09_2667774314
AG-355-J09_2667774319
AG-355-J09_2667774326
AG-355-J09_2667774328
AG-355-J09_2667774354
AG-355-J09_2667774355
AG-355-J09_2667774364
AG-355-J09_2667774370
AG-355-J09_2667774380
AG-355-J09_2667774385
AG-355-J09_2667774390
AG-355-J09_2667774391
AG-355-J09_2667774392
AG-355-J09_2667774395
AG-355-J09_2667774397
AG-355-J09_2667774398
AG-355-J09_2667774400
AG-355-J09_2667774401
AG-355-J09_2667774402
AG-355-J09_2667774405
AG-355-J09_2667774406
AG-355-J09_2667774407
AG-355-J09_2667774410
AG-355-J09_2667774411
AG-355-J09_2667774412
AG-355-J09_2667774413
AG-355-J09_2667774414
AG-355-J09_2667774418
AG-355-J09_2667774426
AG-355-J09_2667774429
AG-355-J09_2667774431
AG-355-J09_2667774437
AG-355-J09_2667774439
AG-355-J09_2667774441
AG-355-J09_2667774448
AG-355-J09_2667774452
AG-355-J09_2667774455
AG-355-J09_2667774457
AG-355-J09_2667774493
AG-355-J09_2667774514
AG-355-J09_2667774517
AG-355-J09_2667774520
AG-355-J09_2667774522
AG-355-J09_2667774524
AG-355-J09_2667774526
AG-355-J09_2667774530
AG-355-J09_2667774532
AG-355-J09_2667774533
AG-355-J09_2667774535
AG-355-J09_2667774536
AG-355-J09_2667774537
AG-355-J09_2667774539
AG-355-J09_2667774541
AG-355-J09_2667774542
AG-355-J09_2667774548
AG-355-J09_2667774549
AG-355-J09_2667774553
AG-355-J09_2667774556
AG-355-J09_2667774557
AG-355-J09_2667774559
AG-355-J09_2667774560
AG-355-J09_2667774564
AG-355-J09_2667774565
AG-355-J09_2667774567
AG-355-J09_2667774569
AG-355-J09_2667774570
AG-355-J09_2667774571
AG-355-J09_2667774579
AG-355-J09_2667774581
AG-355-J09_2667774582
AG-355-J09_2667774583
AG-355-J09_2667774586
AG-355-J09_2667774588
AG-355-J09_2667774590
AG-355-J09_2667774592
AG-355-J09_2667774593
AG-355-J09_2667774594
AG-355-J09_2667774596
AG-355-J09_2667774598
AG-355-J09_2667774599
AG-355-J09_2667774600
AG-355-J09_2667774601
AG-355-J09_2667774603
AG-355-J09_2667774606
AG-355-J09_2667774607
AG-355-J09_2667774608
AG-355-J09_2667774611
AG-355-J09_2667774612
AG-355-J09_2667774621
AG-355-J09_2667774622
AG-355-J09_2667774623
AG-355-J09_2667774624
AG-355-J09_2667774625
AG-355-J09_2667774626
AG-355-J09_2667774627
AG-355-J09_2667774629
AG-355-J09_2667774630
AG-355-J09_2667774632
AG-355-J09_2667774633
AG-355-J09_2667774637
AG-355-J09_2667774638
AG-355-J09_2667774640
AG-355-J09_2667774641
AG-355-J09_2667774642
AG-355-J09_2667774643
AG-355-J09_2667774646
AG-355-J09_2667774647
AG-355-J09_2667774648
AG-355-J09_2667774649
AG-355-J09_2667774650
AG-355-J09_2667774652
AG-355-J09_2667774653
AG-355-J09_2667774654
AG-355-J09_2667774656
AG-355-J09_2667774659
AG-355-J09_2667774660
AG-355-J09_2667774667
AG-355-J09_2667774669
AG-355-J09_2667774670
AG-355-J09_2667774671
AG-355-J09_2667774675
AG-355-J09_2667774676
AG-355-J09_2667774677
AG-355-J09_2667774683
AG-355-J09_2667774684
AG-355-J09_2667774685
AG-355-J09_2667774686
AG-355-J09_2667774687
AG-355-J09_2667774689
AG-355-J09_2667774691
AG-355-J09_2667774695
AG-355-J09_2667774696
AG-355-J09_2667774700
AG-355-J09_2667774704
AG-355-J09_2667774705
AG-355-J09_2667774707
AG-355-J09_2667774708
AG-355-J09_2667774709
AG-355-J09_2667774710
AG-355-J09_2667774711
AG-355-J09_2667774712
AG-355-J09_2667774713
AG-355-J09_2667774715
AG-355-J09_2667774717
AG-355-J09_2667774718
AG-355-J09_2667774719
AG-355-J09_2667774724
AG-355-J09_2667774726
AG-355-J09_2667774727
AG-355-J09_2667774728
AG-355-J09_2667774729
AG-355-J09_2667774730
AG-355-J09_2667774732
AG-355-J09_2667774733
AG-355-J09_2667774734
AG-355-J09_2667774735
AG-355-J09_2667774737
AG-355-J09_2667774739
AG-355-J09_2667774744
AG-355-J09_2667774747
AG-355-J09_2667774748
AG-355-J09_2667774752
AG-355-J09_2667774753
AG-355-J09_2667774754
AG-355-J09_2667774755
AG-355-J09_2667774756
AG-355-J09_2667774758
AG-355-J09_2667774759
AG-355-J09_2667774761
AG-355-J09_2667774762
AG-355-J09_2667774763
AG-355-J09_2667774765
AG-355-J09_2667774766
AG-355-J09_2667774767
AG-355-J09_2667774768
AG-355-J09_2667774769
AG-355-J09_2667774770
AG-355-J09_2667774774
AG-355-J09_2667774779
AG-355-J09_2667774780
AG-355-J09_2667774781
AG-355-J09_2667774783
AG-355-J09_2667774792
AG-355-J09_2667774803
AG-355-J09_2667774804
AG-355-J09_2667774807
AG-355-J09_2667774808
AG-355-J09_2667774809
AG-355-J09_2667774815
AG-355-J09_2667774835
AG-355-J09_2667774836
AG-355-J09_2667774837
AG-355-J09_2667774844
AG-355-J09_2667774847
AG-355-J09_2667774848
AG-355-J09_2667774850
AG-355-J09_2667774851
AG-355-J09_2667774853
AG-355-J09_2667774856
AG-355-J09_2667774858
AG-355-J09_2667774859
AG-355-J09_2667774861
AG-355-J09_2667774862
AG-355-J09_2667774863
AG-355-J09_2667774864
AG-355-J09_2667774865
AG-355-J09_2667774868
AG-355-J09_2667774870
AG-355-J09_2667774872
AG-355-J09_2667774875
AG-355-J09_2667774880
AG-355-J09_2667774882
AG-355-J09_2667774884
AG-355-J09_2667774887
AG-355-J09_2667774889
AG-355-J09_2667774890
AG-355-J09_2667774891
AG-355-J09_2667774893
AG-355-J09_2667774896
AG-355-J09_2667774897
AG-355-J09_2667774898
AG-355-J09_2667774899
AG-355-J09_2667774902
AG-355-J09_2667774904
AG-355-J09_2667774909
AG-355-J09_2667774910
AG-355-J09_2667774911
AG-355-J09_2667774912
AG-355-J09_2667774913
AG-355-J09_2667774920
AG-355-J09_2667774921
AG-355-J09_2667774925
AG-355-J09_2667774926
AG-355-J09_2667774932
AG-355-J09_2667774933
AG-355-J09_2667774934
AG-355-J09_2667774935
AG-355-J09_2667774937
AG-355-J09_2667774938
AG-355-J09_2667774939
AG-355-J09_2667774940
AG-355-J09_2667774948
AG-355-J09_2667774954
AG-355-J09_2667774956
AG-355-J09_2667774961
AG-355-J09_2667774965
AG-355-J09_2667774967
AG-355-J09_2667774968
AG-355-J09_2667774970
AG-355-J09_2667774989
AG-355-J09_2667774990
AG-355-J09_2667774992
AG-355-J09_2667774994
AG-355-J09_2667774995
AG-355-J09_2667774996
AG-355-J09_2667774998
AG-355-J09_2667775006
AG-355-J09_2667775036
AG-355-J09_2667775048
AG-355-J09_2667775053
AG-355-J09_2667775055
AG-355-J09_2667775060
AG-355-J09_2667775062
AG-355-J09_2667775067
AG-355-J09_2667775069
AG-355-J09_2667775071
AG-355-J09_2667775073
AG-355-J09_2667775075
AG-355-J09_2667775079
AG-355-J09_2667775080
AG-355-J09_2667775084
AG-355-J09_2667775085
AG-355-J09_2667775086
AG-355-J09_2667775087
AG-355-J09_2667775088
AG-355-J09_2667775090
AG-355-J09_2667775091
AG-355-J09_2667775098
AG-355-J09_2667775102
AG-355-J09_2667775109
AG-355-J09_2667775116
AG-355-J09_2667775118
AG-355-J09_2667775119
AG-355-J09_2667775120
AG-355-J09_2667775122
AG-355-J09_2667775125
AG-355-J09_2667775127
AG-355-J09_2667775128
AG-355-J09_2667775130
AG-355-J09_2667775132
AG-355-J09_2667775138
AG-355-J09_2667775139
AG-355-J09_2667775142
AG-355-J09_2667775143
AG-355-J09_2667775144
AG-355-J09_2667775145
AG-355-J09_2667775146
AG-355-J09_2667775150
AG-355-J09_2667775151
AG-355-J09_2667775153
AG-355-J09_2667775155
AG-355-J09_2667775157
AG-355-J09_2667775163
AG-355-J09_2667775164
AG-355-J09_2667775167
AG-355-J09_2667775171
AG-355-J09_2667775173
AG-355-J09_2667775174
AG-355-J09_2667775179
AG-355-J09_2667775181
AG-355-J09_2667775182
AG-355-J09_2667775183
AG-355-J09_2667775184
AG-355-J09_2667775186
AG-355-J09_2667775202
AG-355-J09_2667775203
AG-355-J09_2667775211
AG-355-J09_2667775213
AG-355-J09_2667775214
AG-355-J09_2667775219
AG-355-J09_2667775224
AG-355-J09_2667775234
AG-355-J09_2667775236
AG-355-J09_2667775251
AG-355-J09_2667775257
AG-355-J09_2667775259
AG-355-J09_2667775261
AG-355-J09_2667775262
AG-355-J09_2667775264
AG-355-J09_2667775266
AG-355-J09_2667775267
AG-355-J09_2667775268
AG-355-J09_2667775292
AG-355-J09_2667775293
AG-355-J09_2667775320
AG-355-J09_2667775327
AG-355-J09_2667775328
AG-355-J09_2667775330
AG-355-J09_2667775331
AG-355-J09_2667775332
AG-355-J09_2667775333
AG-355-J09_2667775336
AG-355-J09_2667775337
AG-355-J09_2667775340
AG-355-J09_2667775345
AG-355-J09_2667775347
AG-355-J09_2667775352
AG-355-J09_2667775359
AG-355-J09_2667775363
AG-355-J09_2667775364
AG-355-J09_2667775366
AG-355-J09_2667775367
AG-355-J09_2667775368
AG-355-J09_2667775371
AG-355-J09_2667775373
AG-355-J09_2667775377
AG-355-J09_2667775378
AG-355-J09_2667775382
AG-355-J09_2667775385
AG-355-J09_2667775391
AG-355-J09_2667775395
AG-355-J09_2667775396
AG-355-J09_2667775397
AG-355-J09_2667775399
AG-355-J09_2667775401
AG-355-J09_2667775402
AG-355-J09_2667775404
AG-355-J09_2667775406
AG-355-J09_2667775408
AG-355-J09_2667775409
AG-355-J09_2667775410
AG-355-J09_2667775413
AG-355-J09_2667775415
AG-355-J09_2667775423
AG-355-J09_2667775425
AG-355-J09_2667775426
AG-355-J09_2667775427
AG-355-J09_2667775429
AG-355-J09_2667775433
AG-355-J09_2667775435
AG-355-J09_2667775436
AG-355-J09_2667775437
AG-355-J09_2667775438
AG-355-J09_2667775439
AG-355-J09_2667775442
AG-355-J09_2667775443
AG-355-J09_2667775444
AG-355-J09_2667775446
AG-355-J09_2667775448
AG-355-J09_2667775449
AG-355-J09_2667775450
AG-355-J09_2667775451
AG-355-J09_2667775452
AG-355-J09_2667775455
AG-355-J09_2667775459
AG-355-J09_2667775464
AG-355-J09_2667775465
AG-355-J09_2667775467
AG-355-J09_2667775471
AG-355-J09_2667775474
AG-355-J09_2667775475
AG-355-J09_2667775476
AG-355-J09_2667775477
AG-355-J09_2667775478
AG-355-J09_2667775479
AG-355-J09_2667775481
AG-355-J09_2667775482
AG-355-J09_2667775483
AG-355-J09_2667775484
AG-355-J09_2667775485
AG-355-J09_2667775486
AG-355-J09_2667775487
AG-355-J09_2667775488
AG-355-J09_2667775498
AG-355-J09_2667775502
AG-355-J09_2667775506
AG-355-J09_2667775510
AG-355-J09_2667775511
AG-355-J09_2667775513
AG-355-J09_2667775514
AG-355-J09_2667775515
AG-355-J09_2667775517
AG-355-J09_2667775518
AG-355-J09_2667775536
AG-355-J09_2667775555
AG-355-J09_2667775556
AG-355-J09_2667775560
AG-355-J09_2667775561
AG-355-J09_2667775562
AG-355-J09_2667775563
AG-355-J09_2667775564
AG-355-J09_2667775568
AG-355-J09_2667775571
AG-355-J09_2667775572
AG-355-J09_2667775578
AG-355-J09_2667775579
AG-355-J09_2667775580
AG-355-J09_2667775581
AG-355-J09_2667775582
AG-355-J09_2667775589
AG-355-J09_2667775606
AG-355-J09_2667775611
AG-355-J09_2667775627
AG-355-J09_2667775634
AG-355-J09_2667775638
AG-355-J09_2667775642
AG-355-J09_2667775643
AG-355-J09_2667775644
AG-355-J09_2667775645
AG-355-J09_2667775646
AG-355-J09_2667775647
AG-355-J09_2667775648
AG-355-J09_2667775649
AG-355-J09_2667775651
AG-355-J09_2667775652
AG-355-J09_2667775653
AG-355-J09_2667775654
AG-355-J09_2667775655
AG-355-J09_2667775656
AG-355-J09_2667775657
AG-355-J09_2667775658
AG-355-J09_2667775659
AG-355-J09_2667775660
AG-355-J09_2667775661
AG-355-J09_2667775662
AG-355-J09_2667775663
AG-355-J09_2667775667
AG-355-J09_2667775673
AG-355-J09_2667775675
AG-355-J09_2667775680
AG-355-J09_2667775709
AG-355-J09_2667775713
AG-355-J09_2667775716
AG-355-J09_2667775717
AG-355-J09_2667775722
AG-355-J09_2667775723
AG-355-J09_2667775726
AG-355-J09_2667775735
AG-355-K03_2717252067
AG-355-K03_2717252068
AG-355-K03_2717252069
AG-355-K03_2717252074
AG-355-K03_2717252078
AG-355-K03_2717252080
AG-355-K03_2717252082
AG-355-K03_2717252084
AG-355-K03_2717252085
AG-355-K03_2717252086
AG-355-K03_2717252087
AG-355-K03_2717252089
AG-355-K03_2717252090
AG-355-K03_2717252091
AG-355-K03_2717252093
AG-355-K03_2717252094
AG-355-K03_2717252096
AG-355-K03_2717252097
AG-355-K03_2717252100
AG-355-K03_2717252104
AG-355-K03_2717252105
AG-355-K03_2717252107
AG-355-K03_2717252109
AG-355-K03_2717252111
AG-355-K03_2717252117
AG-355-K03_2717252118
AG-355-K03_2717252121
AG-355-K03_2717252125
AG-355-K03_2717252127
AG-355-K03_2717252128
AG-355-K03_2717252133
AG-355-K03_2717252135
AG-355-K03_2717252136
AG-355-K03_2717252137
AG-355-K03_2717252138
AG-355-K03_2717252140
AG-355-K03_2717252157
AG-355-K03_2717252158
AG-355-K03_2717252166
AG-355-K03_2717252168
AG-355-K03_2717252170
AG-355-K03_2717252171
AG-355-K03_2717252173
AG-355-K03_2717252176
AG-355-K03_2717252180
AG-355-K03_2717252187
AG-355-K03_2717252191
AG-355-K03_2717252192
AG-355-K03_2717252193
AG-355-K03_2717252194
AG-355-K03_2717252195
AG-355-K03_2717252196
AG-355-K03_2717252197
AG-355-K03_2717252198
AG-355-K03_2717252199
AG-355-K03_2717252201
AG-355-K03_2717252202
AG-355-K03_2717252203
AG-355-K03_2717252204
AG-355-K03_2717252205
AG-355-K03_2717252206
AG-355-K03_2717252207
AG-355-K03_2717252208
AG-355-K03_2717252209
AG-355-K03_2717252210
AG-355-K03_2717252211
AG-355-K03_2717252212
AG-355-K03_2717252213
AG-355-K03_2717252214
AG-355-K03_2717252215
AG-355-K03_2717252216
AG-355-K03_2717252217
AG-355-K03_2717252218
AG-355-K03_2717252220
AG-355-K03_2717252222
AG-355-K03_2717252226
AG-355-K03_2717252227
AG-355-K03_2717252231
AG-355-K03_2717252236
AG-355-K03_2717252238
AG-355-K03_2717252239
AG-355-K03_2717252240
AG-355-K03_2717252241
AG-355-K03_2717252242
AG-355-K03_2717252243
AG-355-K03_2717252244
AG-355-K03_2717252246
AG-355-K03_2717252248
AG-355-K03_2717252249
AG-355-K03_2717252250
AG-355-K03_2717252257
AG-355-K03_2717252259
AG-355-K03_2717252260
AG-355-K03_2717252261
AG-355-K03_2717252262
AG-355-K03_2717252263
AG-355-K03_2717252265
AG-355-K03_2717252266
AG-355-K03_2717252267
AG-355-K03_2717252268
AG-355-K03_2717252270
AG-355-K03_2717252272
AG-355-K03_2717252277
AG-355-K03_2717252280
AG-355-K03_2717252281
AG-355-K03_2717252285
AG-355-K03_2717252286
AG-355-K03_2717252287
AG-355-K03_2717252288
AG-355-K03_2717252289
AG-355-K03_2717252291
AG-355-K03_2717252292
AG-355-K03_2717252294
AG-355-K03_2717252295
AG-355-K03_2717252296
AG-355-K03_2717252298
AG-355-K03_2717252299
AG-355-K03_2717252300
AG-355-K03_2717252301
AG-355-K03_2717252302
AG-355-K03_2717252303
AG-355-K03_2717252307
AG-355-K03_2717252310
AG-355-K03_2717252311
AG-355-K03_2717252314
AG-355-K03_2717252315
AG-355-K03_2717252316
AG-355-K03_2717252317
AG-355-K03_2717252319
AG-355-K03_2717252320
AG-355-K03_2717252339
AG-355-K03_2717252340
AG-355-K03_2717252359
AG-355-K03_2717252367
AG-355-K03_2717252390
AG-355-K03_2717252392
AG-355-K03_2717252402
AG-355-K03_2717252404
AG-355-K03_2717252405
AG-355-K03_2717252406
AG-355-K03_2717252409
AG-355-K03_2717252411
AG-355-K03_2717252413
AG-355-K03_2717252415
AG-355-K03_2717252416
AG-355-K03_2717252417
AG-355-K03_2717252421
AG-355-K03_2717252422
AG-355-K03_2717252423
AG-355-K03_2717252424
AG-355-K03_2717252426
AG-355-K03_2717252429
AG-355-K03_2717252430
AG-355-K03_2717252431
AG-355-K03_2717252434
AG-355-K03_2717252435
AG-355-K03_2717252444
AG-355-K03_2717252445
AG-355-K03_2717252446
AG-355-K03_2717252447
AG-355-K03_2717252448
AG-355-K03_2717252449
AG-355-K03_2717252450
AG-355-K03_2717252452
AG-355-K03_2717252453
AG-355-K03_2717252455
AG-355-K03_2717252469
AG-355-K03_2717252473
AG-355-K03_2717252477
AG-355-K03_2717252481
AG-355-K03_2717252482
AG-355-K03_2717252484
AG-355-K03_2717252485
AG-355-K03_2717252486
AG-355-K03_2717252488
AG-355-K03_2717252489
AG-355-K03_2717252493
AG-355-K03_2717252495
AG-355-K03_2717252498
AG-355-K03_2717252499
AG-355-K03_2717252500
AG-355-K03_2717252502
AG-355-K03_2717252504
AG-355-K03_2717252506
AG-355-K03_2717252507
AG-355-K03_2717252509
AG-355-K03_2717252511
AG-355-K03_2717252512
AG-355-K03_2717252513
AG-355-K03_2717252517
AG-355-K03_2717252523
AG-355-K03_2717252526
AG-355-K03_2717252530
AG-355-K03_2717252532
AG-355-K03_2717252536
AG-355-K03_2717252539
AG-355-K03_2717252540
AG-355-K03_2717252541
AG-355-K03_2717252542
AG-355-K03_2717252543
AG-355-K03_2717252545
AG-355-K03_2717252547
AG-355-K03_2717252548
AG-355-K03_2717252549
AG-355-K03_2717252552
AG-355-K03_2717252553
AG-355-K03_2717252554
AG-355-K03_2717252555
AG-355-K03_2717252556
AG-355-K03_2717252558
AG-355-K03_2717252562
AG-355-K03_2717252564
AG-355-K03_2717252565
AG-355-K03_2717252566
AG-355-K03_2717252568
AG-355-K03_2717252574
AG-355-K03_2717252575
AG-355-K03_2717252577
AG-355-K03_2717252580
AG-355-K03_2717252582
AG-355-K03_2717252583
AG-355-K03_2717252585
AG-355-K03_2717252586
AG-355-K03_2717252587
AG-355-K03_2717252588
AG-355-K03_2717252589
AG-355-K03_2717252592
AG-355-K03_2717252594
AG-355-K03_2717252596
AG-355-K03_2717252599
AG-355-K03_2717252604
AG-355-K03_2717252606
AG-355-K03_2717252608
AG-355-K03_2717252611
AG-355-K03_2717252614
AG-355-K03_2717252616
AG-355-K03_2717252623
AG-355-K03_2717252628
AG-355-K03_2717252645
AG-355-K03_2717252646
AG-355-K03_2717252647
AG-355-K03_2717252648
AG-355-K03_2717252649
AG-355-K03_2717252650
AG-355-K03_2717252651
AG-355-K03_2717252652
AG-355-K03_2717252653
AG-355-K03_2717252655
AG-355-K03_2717252660
AG-355-K03_2717252663
AG-355-K03_2717252664
AG-355-K03_2717252667
AG-355-K03_2717252669
AG-355-K03_2717252670
AG-355-K03_2717252672
AG-355-K03_2717252673
AG-355-K03_2717252675
AG-355-K03_2717252676
AG-355-K03_2717252677
AG-355-K03_2717252678
AG-355-K03_2717252679
AG-355-K03_2717252683
AG-355-K03_2717252685
AG-355-K03_2717252686
AG-355-K03_2717252688
AG-355-K03_2717252690
AG-355-K03_2717252697
AG-355-K03_2717252701
AG-355-K03_2717252706
AG-355-K03_2717252711
AG-355-K03_2717252721
AG-355-K03_2717252723
AG-355-K03_2717252738
AG-355-K03_2717252746
AG-355-K03_2717252748
AG-355-K03_2717252750
AG-355-K03_2717252752
AG-355-K03_2717252756
AG-355-K03_2717252758
AG-355-K03_2717252759
AG-355-K03_2717252761
AG-355-K03_2717252762
AG-355-K03_2717252763
AG-355-K03_2717252765
AG-355-K03_2717252767
AG-355-K03_2717252768
AG-355-K03_2717252774
AG-355-K03_2717252775
AG-355-K03_2717252779
AG-355-K03_2717252782
AG-355-K03_2717252783
AG-355-K03_2717252785
AG-355-K03_2717252786
AG-355-K03_2717252790
AG-355-K03_2717252791
AG-355-K03_2717252793
AG-355-K03_2717252795
AG-355-K03_2717252796
AG-355-K03_2717252797
AG-355-K03_2717252798
AG-355-K03_2717252799
AG-355-K03_2717252801
AG-355-K03_2717252803
AG-355-K03_2717252807
AG-355-K03_2717252816
AG-355-K03_2717252818
AG-355-K03_2717252819
AG-355-K03_2717252820
AG-355-K03_2717252821
AG-355-K03_2717252822
AG-355-K03_2717252823
AG-355-K03_2717252824
AG-355-K03_2717252825
AG-355-K03_2717252827
AG-355-K03_2717252828
AG-355-K03_2717252830
AG-355-K03_2717252831
AG-355-K03_2717252832
AG-355-K03_2717252834
AG-355-K03_2717252837
AG-355-K03_2717252838
AG-355-K03_2717252839
AG-355-K03_2717252840
AG-355-K03_2717252841
AG-355-K03_2717252843
AG-355-K03_2717252844
AG-355-K03_2717252847
AG-355-K03_2717252848
AG-355-K03_2717252851
AG-355-K03_2717252852
AG-355-K03_2717252853
AG-355-K03_2717252855
AG-355-K03_2717252856
AG-355-K03_2717252862
AG-355-K03_2717252864
AG-355-K03_2717252871
AG-355-K03_2717252874
AG-355-K03_2717252876
AG-355-K03_2717252882
AG-355-K03_2717252887
AG-355-K03_2717252891
AG-355-K03_2717252896
AG-355-K03_2717252898
AG-355-K03_2717252905
AG-355-K03_2717252906
AG-355-K03_2717252907
AG-355-K03_2717252908
AG-355-K03_2717252909
AG-355-K03_2717252919
AG-355-K03_2717252925
AG-355-K03_2717252934
AG-355-K03_2717252935
AG-355-K03_2717252960
AG-355-K03_2717252962
AG-355-K03_2717252963
AG-355-K03_2717252964
AG-355-K03_2717252967
AG-355-K03_2717252968
AG-355-K03_2717252972
AG-355-K03_2717252974
AG-355-K03_2717252975
AG-355-K03_2717252981
AG-355-K03_2717252982
AG-355-K03_2717252983
AG-355-K03_2717252985
AG-355-K03_2717252988
AG-355-K03_2717252989
AG-355-K03_2717252993
AG-355-K03_2717252994
AG-355-K03_2717252996
AG-355-K03_2717252997
AG-355-K03_2717252998
AG-355-K03_2717253005
AG-355-K03_2717253007
AG-355-K03_2717253008
AG-355-K03_2717253009
AG-355-K03_2717253011
AG-355-K03_2717253014
AG-355-K03_2717253016
AG-355-K03_2717253017
AG-355-K03_2717253019
AG-355-K03_2717253021
AG-355-K03_2717253032
AG-355-K03_2717253035
AG-355-K03_2717253037
AG-355-K03_2717253043
AG-355-K03_2717253045
AG-355-K03_2717253047
AG-355-K03_2717253049
AG-355-K03_2717253051
AG-355-K03_2717253055
AG-355-K03_2717253056
AG-355-K03_2717253057
AG-355-K03_2717253064
AG-355-K03_2717253065
AG-355-K03_2717253067
AG-355-K03_2717253069
AG-355-K03_2717253070
AG-355-K03_2717253072
AG-355-K03_2717253073
AG-355-K03_2717253076
AG-355-K03_2717253078
AG-355-K03_2717253091
AG-355-K03_2717253092
AG-355-K03_2717253093
AG-355-K03_2717253096
AG-355-K03_2717253097
AG-355-K03_2717253102
AG-355-K03_2717253107
AG-355-K03_2717253116
AG-355-K03_2717253117
AG-355-K03_2717253118
AG-355-K03_2717253119
AG-355-K03_2717253120
AG-355-K03_2717253123
AG-355-K03_2717253124
AG-355-K03_2717253125
AG-355-K03_2717253126
AG-355-K03_2717253127
AG-355-K03_2717253129
AG-355-K03_2717253130
AG-355-K03_2717253131
AG-355-K03_2717253133
AG-355-K03_2717253136
AG-355-K03_2717253137
AG-355-K03_2717253138
AG-355-K03_2717253139
AG-355-K03_2717253140
AG-355-K03_2717253144
AG-355-K03_2717253147
AG-355-K03_2717253148
AG-355-K03_2717253154
AG-355-K03_2717253155
AG-355-K03_2717253156
AG-355-K03_2717253157
AG-355-K03_2717253158
AG-355-K03_2717253161
AG-355-K03_2717253162
AG-355-K03_2717253163
AG-355-K03_2717253167
AG-355-K03_2717253171
AG-355-K03_2717253172
AG-355-K03_2717253176
AG-355-K03_2717253177
AG-355-K03_2717253178
AG-355-K03_2717253179
AG-355-K03_2717253180
AG-355-K03_2717253182
AG-355-K03_2717253183
AG-355-K03_2717253185
AG-355-K03_2717253188
AG-355-K03_2717253189
AG-355-K03_2717253190
AG-355-K03_2717253192
AG-355-K03_2717253193
AG-355-K03_2717253197
AG-355-K03_2717253202
AG-355-K03_2717253203
AG-355-K03_2717253204
AG-355-K03_2717253205
AG-355-K03_2717253207
AG-355-K03_2717253214
AG-355-K03_2717253216
AG-355-K03_2717253217
AG-355-K03_2717253218
AG-355-K03_2717253222
AG-355-K03_2717253223
AG-355-K03_2717253224
AG-355-K03_2717253226
AG-355-K03_2717253227
AG-355-K03_2717253250
AG-355-K03_2717253270
AG-355-K03_2717253276
AG-355-K03_2717253285
AG-355-K03_2717253302
AG-355-K03_2717253303
AG-355-K03_2717253304
AG-355-K03_2717253305
AG-355-K03_2717253306
AG-355-K03_2717253309
AG-355-K03_2717253310
AG-355-K03_2717253311
AG-355-K03_2717253314
AG-355-K03_2717253318
AG-355-K03_2717253321
AG-355-K03_2717253322
AG-355-K03_2717253326
AG-355-K03_2717253329
AG-355-K03_2717253330
AG-355-K03_2717253331
AG-355-K03_2717253333
AG-355-K03_2717253334
AG-355-K03_2717253335
AG-355-K03_2717253338
AG-355-K03_2717253340
AG-355-K03_2717253341
AG-355-K03_2717253342
AG-355-K03_2717253343
AG-355-K03_2717253344
AG-355-K03_2717253349
AG-355-K03_2717253351
AG-355-K03_2717253374
AG-355-K03_2717253375
AG-355-K03_2717253376
AG-355-K03_2717253377
AG-355-K03_2717253378
AG-355-K03_2717253379
AG-355-K03_2717253380
AG-355-K03_2717253381
AG-355-K03_2717253382
AG-355-K03_2717253385
AG-355-K03_2717253389
AG-355-K03_2717253392
AG-355-K03_2717253395
AG-355-K03_2717253396
AG-355-K03_2717253399
AG-355-K03_2717253400
AG-355-K03_2717253405
AG-355-K03_2717253406
AG-355-K03_2717253407
AG-355-K03_2717253411
AG-355-K03_2717253412
AG-355-K03_2717253414
AG-355-K03_2717253415
AG-355-K03_2717253417
AG-355-K03_2717253420
AG-355-K03_2717253421
AG-355-K03_2717253443
AG-355-K03_2717253444
AG-355-K03_2717253448
AG-355-K03_2717253450
AG-355-K03_2717253451
AG-355-K03_2717253453
AG-355-K03_2717253454
AG-355-K03_2717253458
AG-355-K03_2717253459
AG-355-K03_2717253460
AG-355-K03_2717253465
AG-355-K03_2717253467
AG-355-K03_2717253468
AG-355-K03_2717253469
AG-355-K03_2717253470
AG-355-K03_2717253472
AG-355-K03_2717253475
AG-355-K03_2717253476
AG-355-K03_2717253479
AG-355-K03_2717253489
AG-355-K03_2717253490
AG-355-K03_2717253494
AG-355-K03_2717253495
AG-355-K03_2717253500
AG-355-K03_2717253502
AG-355-K03_2717253505
AG-355-K03_2717253510
AG-355-K03_2717253517
AG-355-K03_2717253518
AG-355-K03_2717253519
AG-355-K03_2717253520
AG-355-K03_2717253521
AG-355-K03_2717253525
AG-355-K03_2717253530
AG-355-K03_2717253531
AG-355-K03_2717253532
AG-355-K03_2717253533
AG-355-K03_2717253534
AG-355-K03_2717253536
AG-355-K03_2717253540
AG-355-K03_2717253546
AG-355-K03_2717253567
AG-355-K03_2717253569
AG-355-M02_2667789527
AG-355-M02_2667789532
AG-355-M02_2667789541
AG-355-M02_2667789546
AG-355-M02_2667789547
AG-355-M02_2667789548
AG-355-M02_2667789549
AG-355-M02_2667789553
AG-355-M02_2667789556
AG-355-M02_2667789557
AG-355-M02_2667789558
AG-355-M02_2667789560
AG-355-M02_2667789561
AG-355-M02_2667789567
AG-355-M02_2667789569
AG-355-M02_2667789576
AG-355-M02_2667789580
AG-355-M02_2667789582
AG-355-M02_2667789588
AG-355-M02_2667789593
AG-355-M02_2667789597
AG-355-M02_2667789602
AG-355-M02_2667789604
AG-355-M02_2667789611
AG-355-M02_2667789612
AG-355-M02_2667789613
AG-355-M02_2667789614
AG-355-M02_2667789616
AG-355-M02_2667789617
AG-355-M02_2667789618
AG-355-M02_2667789619
AG-355-M02_2667789625
AG-355-M02_2667789626
AG-355-M02_2667789630
AG-355-M02_2667789631
AG-355-M02_2667789638
AG-355-M02_2667789639
AG-355-M02_2667789640
AG-355-M02_2667789641
AG-355-M02_2667789642
AG-355-M02_2667789647
AG-355-M02_2667789649
AG-355-M02_2667789652
AG-355-M02_2667789653
AG-355-M02_2667789654
AG-355-M02_2667789655
AG-355-M02_2667789658
AG-355-M02_2667789660
AG-355-M02_2667789661
AG-355-M02_2667789662
AG-355-M02_2667789664
AG-355-M02_2667789665
AG-355-M02_2667789666
AG-355-M02_2667789667
AG-355-M02_2667789669
AG-355-M02_2667789671
AG-355-M02_2667789673
AG-355-M02_2667789676
AG-355-M02_2667789677
AG-355-M02_2667789678
AG-355-M02_2667789679
AG-355-M02_2667789680
AG-355-M02_2667789681
AG-355-M02_2667789682
AG-355-M02_2667789683
AG-355-M02_2667789685
AG-355-M02_2667789686
AG-355-M02_2667789687
AG-355-M02_2667789688
AG-355-M02_2667789689
AG-355-M02_2667789690
AG-355-M02_2667789693
AG-355-M02_2667789697
AG-355-M02_2667789699
AG-355-M02_2667789700
AG-355-M02_2667789705
AG-355-M02_2667789708
AG-355-M02_2667789709
AG-355-M02_2667789710
AG-355-M02_2667789711
AG-355-M02_2667789715
AG-355-M02_2667789717
AG-355-M02_2667789721
AG-355-M02_2667789725
AG-355-M02_2667789726
AG-355-M02_2667789731
AG-355-M02_2667789732
AG-355-M02_2667789734
AG-355-M02_2667789735
AG-355-M02_2667789736
AG-355-M02_2667789737
AG-355-M02_2667789741
AG-355-M02_2667789742
AG-355-M02_2667789746
AG-355-M02_2667789747
AG-355-M02_2667789748
AG-355-M02_2667789751
AG-355-M02_2667789755
AG-355-M02_2667789756
AG-355-M02_2667789759
AG-355-M02_2667789764
AG-355-M02_2667789765
AG-355-M02_2667789767
AG-355-M02_2667789768
AG-355-M02_2667789772
AG-355-M02_2667789776
AG-355-M02_2667789778
AG-355-M02_2667789779
AG-355-M02_2667789780
AG-355-M02_2667789783
AG-355-M02_2667789784
AG-355-M02_2667789785
AG-355-M02_2667789789
AG-355-M02_2667789791
AG-355-M02_2667789792
AG-355-M02_2667789798
AG-355-M02_2667789799
AG-355-M02_2667789800
AG-355-M02_2667789802
AG-355-M02_2667789805
AG-355-M02_2667789806
AG-355-M02_2667789810
AG-355-M02_2667789811
AG-355-M02_2667789812
AG-355-M02_2667789814
AG-355-M02_2667789816
AG-355-M02_2667789818
AG-355-M02_2667789820
AG-355-M02_2667789826
AG-355-M02_2667789828
AG-355-M02_2667789831
AG-355-M02_2667789838
AG-355-M02_2667789842
AG-355-M02_2667789843
AG-355-M02_2667789844
AG-355-M02_2667789845
AG-355-M02_2667789846
AG-355-M02_2667789849
AG-355-M02_2667789850
AG-355-M02_2667789851
AG-355-M02_2667789854
AG-355-M02_2667789855
AG-355-M02_2667789856
AG-355-M02_2667789858
AG-355-M02_2667789859
AG-355-M02_2667789861
AG-355-M02_2667789864
AG-355-M02_2667789865
AG-355-M02_2667789866
AG-355-M02_2667789871
AG-355-M02_2667789876
AG-355-M02_2667789886
AG-355-M02_2667789892
AG-355-M02_2667789901
AG-355-M02_2667789902
AG-355-M02_2667789913
AG-355-M02_2667789915
AG-355-M02_2667789918
AG-355-M02_2667789919
AG-355-M02_2667789921
AG-355-M02_2667789922
AG-355-M02_2667789924
AG-355-M02_2667789926
AG-355-M02_2667789927
AG-355-M02_2667789928
AG-355-M02_2667789932
AG-355-M02_2667789933
AG-355-M02_2667789951
AG-355-M02_2667789965
AG-355-M02_2667789978
AG-355-M02_2667789979
AG-355-M02_2667789980
AG-355-M02_2667789984
AG-355-M02_2667789996
AG-355-M02_2667789997
AG-355-M02_2667789998
AG-355-M02_2667789999
AG-355-M02_2667790001
AG-355-M02_2667790017
AG-355-M02_2667790018
AG-355-M02_2667790021
AG-355-M02_2667790022
AG-355-M02_2667790023
AG-355-M02_2667790029
AG-355-M02_2667790048
AG-355-M02_2667790049
AG-355-M02_2667790050
AG-355-M02_2667790057
AG-355-M02_2667790060
AG-355-M02_2667790061
AG-355-M02_2667790063
AG-355-M02_2667790064
AG-355-M02_2667790073
AG-355-M02_2667790091
AG-355-M02_2667790098
AG-355-M02_2667790105
AG-355-M02_2667790130
AG-355-M02_2667790132
AG-355-M02_2667790142
AG-355-M02_2667790146
AG-355-M02_2667790147
AG-355-M02_2667790149
AG-355-M02_2667790150
AG-355-M02_2667790151
AG-355-M02_2667790154
AG-355-M02_2667790156
AG-355-M02_2667790160
AG-355-M02_2667790161
AG-355-M02_2667790163
AG-355-M02_2667790165
AG-355-M02_2667790167
AG-355-M02_2667790168
AG-355-M02_2667790174
AG-355-M02_2667790175
AG-355-M02_2667790176
AG-355-M02_2667790177
AG-355-M02_2667790178
AG-355-M02_2667790184
AG-355-M02_2667790185
AG-355-M02_2667790188
AG-355-M02_2667790192
AG-355-M02_2667790193
AG-355-M02_2667790194
AG-355-M02_2667790200
AG-355-M02_2667790202
AG-355-M02_2667790203
AG-355-M02_2667790204
AG-355-M02_2667790206
AG-355-M02_2667790210
AG-355-M02_2667790212
AG-355-M02_2667790213
AG-355-M02_2667790214
AG-355-M02_2667790215
AG-355-M02_2667790216
AG-355-M02_2667790219
AG-355-M02_2667790220
AG-355-M02_2667790221
AG-355-M02_2667790223
AG-355-M02_2667790225
AG-355-M02_2667790226
AG-355-M02_2667790227
AG-355-M02_2667790228
AG-355-M02_2667790229
AG-355-M02_2667790232
AG-355-M02_2667790236
AG-355-M02_2667790238
AG-355-M02_2667790242
AG-355-M02_2667790245
AG-355-M02_2667790251
AG-355-M02_2667790255
AG-355-M02_2667790256
AG-355-M02_2667790257
AG-355-M02_2667790259
AG-355-M02_2667790261
AG-355-M02_2667790262
AG-355-M02_2667790264
AG-355-M02_2667790266
AG-355-M02_2667790268
AG-355-M02_2667790269
AG-355-M02_2667790270
AG-355-M02_2667790271
AG-355-M02_2667790281
AG-355-M02_2667790284
AG-355-M02_2667790301
AG-355-M02_2667790304
AG-355-M02_2667790312
AG-355-M02_2667790322
AG-355-M02_2667790325
AG-355-M02_2667790326
AG-355-M02_2667790327
AG-355-M02_2667790331
AG-355-M02_2667790332
AG-355-M02_2667790333
AG-355-M02_2667790335
AG-355-M02_2667790342
AG-355-M02_2667790343
AG-355-M02_2667790346
AG-355-M02_2667790348
AG-355-M02_2667790349
AG-355-M02_2667790350
AG-355-M02_2667790352
AG-355-M02_2667790353
AG-355-M02_2667790354
AG-355-M02_2667790355
AG-355-M02_2667790356
AG-355-M02_2667790359
AG-355-M02_2667790360
AG-355-M02_2667790361
AG-355-M02_2667790362
AG-355-M02_2667790364
AG-355-M02_2667790365
AG-355-M02_2667790369
AG-355-M02_2667790370
AG-355-M02_2667790372
AG-355-M02_2667790373
AG-355-M02_2667790375
AG-355-M02_2667790376
AG-355-M02_2667790377
AG-355-M02_2667790378
AG-355-M02_2667790379
AG-355-M02_2667790380
AG-355-M02_2667790381
AG-355-M02_2667790390
AG-355-M02_2667790391
AG-355-M02_2667790394
AG-355-M02_2667790395
AG-355-M02_2667790396
AG-355-M02_2667790397
AG-355-M02_2667790398
AG-355-M02_2667790400
AG-355-M02_2667790401
AG-355-M02_2667790405
AG-355-M02_2667790406
AG-355-M02_2667790408
AG-355-M02_2667790410
AG-355-M02_2667790411
AG-355-M02_2667790412
AG-355-M02_2667790414
AG-355-M02_2667790416
AG-355-M02_2667790418
AG-355-M02_2667790423
AG-355-M02_2667790425
AG-355-M02_2667790432
AG-355-M02_2667790434
AG-355-M02_2667790438
AG-355-M02_2667790448
AG-355-M02_2667790481
AG-355-M02_2667790498
AG-355-M02_2667790500
AG-355-M02_2667790501
AG-355-M02_2667790502
AG-355-M02_2667790506
AG-355-M02_2667790510
AG-355-M02_2667790511
AG-355-M02_2667790516
AG-355-M02_2667790517
AG-355-M02_2667790518
AG-355-M02_2667790519
AG-355-M02_2667790520
AG-355-M02_2667790522
AG-355-M02_2667790523
AG-355-M02_2667790531
AG-355-M02_2667790532
AG-355-M02_2667790545
AG-355-M02_2667790547
AG-355-M02_2667790548
AG-355-M02_2667790549
AG-355-M02_2667790551
AG-355-M02_2667790554
AG-355-M02_2667790556
AG-355-M02_2667790557
AG-355-M02_2667790559
AG-355-M02_2667790561
AG-355-M02_2667790563
AG-355-M02_2667790565
AG-355-M02_2667790566
AG-355-M02_2667790567
AG-355-M02_2667790569
AG-355-M02_2667790572
AG-355-M02_2667790573
AG-355-M02_2667790574
AG-355-M02_2667790581
AG-355-M02_2667790582
AG-355-M02_2667790583
AG-355-M02_2667790584
AG-355-M02_2667790585
AG-355-M02_2667790586
AG-355-M02_2667790590
AG-355-M02_2667790592
AG-355-M02_2667790593
AG-355-M02_2667790595
AG-355-M02_2667790597
AG-355-M02_2667790604
AG-355-M02_2667790608
AG-355-M02_2667790613
AG-355-M02_2667790618
AG-355-M02_2667790628
AG-355-M02_2667790630
AG-355-M02_2667790645
AG-355-M02_2667790651
AG-355-M02_2667790653
AG-355-M02_2667790655
AG-355-M02_2667790656
AG-355-M02_2667790658
AG-355-M02_2667790660
AG-355-M02_2667790661
AG-355-M02_2667790662
AG-355-M02_2667790685
AG-355-M02_2667790703
AG-355-M02_2667790707
AG-355-M02_2667790713
AG-355-M02_2667790714
AG-355-M02_2667790717
AG-355-M02_2667790718
AG-355-M02_2667790719
AG-355-M02_2667790720
AG-355-M02_2667790721
AG-355-M02_2667790723
AG-355-M02_2667790727
AG-355-M02_2667790736
AG-355-M02_2667790738
AG-355-M02_2667790739
AG-355-M02_2667790740
AG-355-M02_2667790741
AG-355-M02_2667790742
AG-355-M02_2667790743
AG-355-M02_2667790744
AG-355-M02_2667790745
AG-355-M02_2667790747
AG-355-M02_2667790748
AG-355-M02_2667790750
AG-355-M02_2667790751
AG-355-M02_2667790752
AG-355-M02_2667790754
AG-355-M02_2667790757
AG-355-M02_2667790758
AG-355-M02_2667790759
AG-355-M02_2667790760
AG-355-M02_2667790761
AG-355-M02_2667790763
AG-355-M02_2667790764
AG-355-M02_2667790767
AG-355-M02_2667790768
AG-355-M02_2667790769
AG-355-M02_2667790771
AG-355-M02_2667790773
AG-355-M02_2667790780
AG-355-M02_2667790781
AG-355-M02_2667790784
AG-355-M02_2667790786
AG-355-M02_2667790788
AG-355-M02_2667790791
AG-355-M02_2667790792
AG-355-M02_2667790793
AG-355-M02_2667790796
AG-355-M02_2667790800
AG-355-M02_2667790801
AG-355-M02_2667790803
AG-355-M02_2667790804
AG-355-M02_2667790805
AG-355-M02_2667790807
AG-355-M02_2667790809
AG-355-M02_2667790810
AG-355-M02_2667790811
AG-355-M02_2667790813
AG-355-M02_2667790815
AG-355-M02_2667790817
AG-355-M02_2667790820
AG-355-M02_2667790821
AG-355-M02_2667790822
AG-355-M02_2667790824
AG-355-M02_2667790834
AG-355-M02_2667790836
AG-355-M02_2667790861
AG-355-M02_2667790897
AG-355-M02_2667790898
AG-355-M02_2667790900
AG-355-M02_2667790901
AG-355-M02_2667790902
AG-355-M02_2667790903
AG-355-M02_2667790906
AG-355-M02_2667790907
AG-355-M02_2667790910
AG-355-M02_2667790914
AG-355-M02_2667790915
AG-355-M02_2667790916
AG-355-M02_2667790917
AG-355-M02_2667790918
AG-355-M02_2667790919
AG-355-M02_2667790921
AG-355-M02_2667790922
AG-355-M02_2667790923
AG-355-M02_2667790925
AG-355-M02_2667790926
AG-355-M02_2667790928
AG-355-M02_2667790929
AG-355-M02_2667790930
AG-355-M02_2667790931
AG-355-M02_2667790932
AG-355-M02_2667790938
AG-355-M02_2667790939
AG-355-M02_2667790940
AG-355-M02_2667790945
AG-355-M02_2667790949
AG-355-M02_2667790951
AG-355-M02_2667790953
AG-355-M02_2667790955
AG-355-M02_2667790956
AG-355-M02_2667790957
AG-355-M02_2667790958
AG-355-M02_2667790960
AG-355-M02_2667790961
AG-355-M02_2667790962
AG-355-M02_2667790964
AG-355-M02_2667790965
AG-355-M02_2667790967
AG-355-M02_2667790968
AG-355-M02_2667790971
AG-355-M02_2667790975
AG-355-M02_2667790976
AG-355-M02_2667790978
AG-355-M02_2667790980
AG-355-M02_2667790982
AG-355-M02_2667790988
AG-355-M02_2667790989
AG-355-M02_2667790992
AG-355-M02_2667790996
AG-355-M02_2667790998
AG-355-M02_2667790999
AG-355-M02_2667791000
AG-355-M02_2667791003
AG-355-M02_2667791005
AG-355-M02_2667791006
AG-355-M02_2667791008
AG-355-M02_2667791009
AG-355-M02_2667791010
AG-355-M02_2667791011
AG-355-M02_2667791012
AG-355-M02_2667791015
AG-355-M02_2667791017
AG-355-M02_2667791019
AG-355-M02_2667791022
AG-355-M02_2667791027
AG-355-M02_2667791029
AG-355-M02_2667791031
AG-355-M02_2667791034
AG-355-M02_2667791037
AG-355-M02_2667791039
AG-355-M02_2667791046
AG-355-M02_2667791051
AG-355-M02_2667791068
AG-355-M02_2667791069
AG-355-M02_2667791070
AG-355-M02_2667791071
AG-355-M02_2667791072
AG-355-M02_2667791073
AG-355-M02_2667791074
AG-355-M02_2667791075
AG-355-M02_2667791076
AG-355-M02_2667791077
AG-355-M02_2667791078
AG-355-M02_2667791080
AG-355-M02_2667791082
AG-355-M02_2667791083
AG-355-M02_2667791084
AG-355-M02_2667791086
AG-355-M02_2667791087
AG-355-M02_2667791089
AG-355-M02_2667791093
AG-355-M02_2667791095
AG-355-M02_2667791097
AG-355-M02_2667791099
AG-355-M02_2667791102
AG-355-M02_2667791105
AG-355-M02_2667791126
AG-355-M02_2667791162
AG-355-M02_2667791166
AG-355-M02_2667791172
AG-355-M02_2667791175
AG-355-M02_2667791176
AG-355-M02_2667791179
AG-355-M02_2667791181
AG-355-M02_2667791182
AG-355-M02_2667791184
AG-355-M02_2667791185
AG-355-M02_2667791187
AG-355-M02_2667791188
AG-355-M02_2667791191
AG-355-M02_2667791193
AG-355-M02_2667791195
AG-355-M02_2667791197
AG-355-M02_2667791198
AG-355-M02_2667791200
AG-355-M02_2667791201
AG-355-M02_2667791202
AG-355-M02_2667791205
AG-355-M02_2667791206
AG-355-M02_2667791211
AG-355-M02_2667791212
AG-355-M02_2667791213
AG-355-M02_2667791217
AG-355-M02_2667791219
AG-355-M02_2667791221
AG-355-M02_2667791222
AG-355-M02_2667791223
AG-355-M02_2667791224
AG-355-M02_2667791226
AG-355-M02_2667791228
AG-355-M02_2667791229
AG-355-M02_2667791230
AG-355-M02_2667791237
AG-355-M02_2667791239
AG-355-M02_2667791240
AG-355-M02_2667791241
AG-355-M02_2667791242
AG-355-M02_2667791243
AG-355-M02_2667791245
AG-355-M02_2667791246
AG-355-M02_2667791247
AG-355-M02_2667791248
AG-355-M02_2667791250
AG-355-M02_2667791252
AG-355-M02_2667791256
AG-355-M02_2667791258
AG-355-M02_2667791259
AG-355-M02_2667791260
AG-355-M02_2667791261
AG-355-M02_2667791263
AG-355-M02_2667791279
AG-355-M02_2667791280
AG-355-M02_2667791288
AG-355-M02_2667791290
AG-355-M02_2667791292
AG-355-M02_2667791293
AG-355-M02_2667791294
AG-355-M02_2667791295
AG-355-M02_2667791296
AG-355-M02_2667791297
AG-355-M02_2667791298
AG-355-M02_2667791300
AG-355-M02_2667791301
AG-355-M02_2667791302
AG-355-M02_2667791303
AG-355-M02_2667791304
AG-355-M02_2667791305
AG-355-M02_2667791306
AG-355-M02_2667791307
AG-355-M02_2667791308
AG-355-M02_2667791309
AG-355-M02_2667791310
AG-355-M02_2667791311
AG-355-M02_2667791312
AG-355-M02_2667791313
AG-355-M02_2667791314
AG-355-M02_2667791315
AG-355-M02_2667791316
AG-355-M02_2667791317
AG-355-M02_2667791319
AG-355-M02_2667791321
AG-355-M02_2667791325
AG-355-M02_2667791326
AG-355-M02_2667791330
AG-355-M02_2667791336
AG-355-M02_2667791338
AG-355-M02_2667791350
AG-355-M02_2667791351
AG-355-M02_2667791352
AG-355-M02_2667791354
AG-355-M02_2667791356
AG-355-M02_2667791362
AG-355-M02_2667791363
AG-355-M02_2667791365
AG-355-M02_2667791368
AG-355-M02_2667791369
AG-355-N18_2667861851
AG-355-N18_2667861874
AG-355-N18_2667861875
AG-355-N18_2667861878
AG-355-N18_2667861879
AG-355-N18_2667861880
AG-355-N18_2667861886
AG-355-N18_2667861905
AG-355-N18_2667861906
AG-355-N18_2667861907
AG-355-N18_2667861914
AG-355-N18_2667861917
AG-355-N18_2667861918
AG-355-N18_2667861920
AG-355-N18_2667861921
AG-355-N18_2667861923
AG-355-N18_2667861926
AG-355-N18_2667861928
AG-355-N18_2667861929
AG-355-N18_2667861931
AG-355-N18_2667861932
AG-355-N18_2667861933
AG-355-N18_2667861934
AG-355-N18_2667861935
AG-355-N18_2667861938
AG-355-N18_2667861940
AG-355-N18_2667861942
AG-355-N18_2667861945
AG-355-N18_2667861950
AG-355-N18_2667861952
AG-355-N18_2667861954
AG-355-N18_2667861957
AG-355-N18_2667861960
AG-355-N18_2667861962
AG-355-N18_2667861969
AG-355-N18_2667861974
AG-355-N18_2667861991
AG-355-N18_2667861992
AG-355-N18_2667861993
AG-355-N18_2667861994
AG-355-N18_2667861995
AG-355-N18_2667861996
AG-355-N18_2667861997
AG-355-N18_2667861998
AG-355-N18_2667861999
AG-355-N18_2667862001
AG-355-N18_2667862006
AG-355-N18_2667862009
AG-355-N18_2667862010
AG-355-N18_2667862013
AG-355-N18_2667862015
AG-355-N18_2667862016
AG-355-N18_2667862018
AG-355-N18_2667862019
AG-355-N18_2667862021
AG-355-N18_2667862022
AG-355-N18_2667862025
AG-355-N18_2667862027
AG-355-N18_2667862029
AG-355-N18_2667862031
AG-355-N18_2667862032
AG-355-N18_2667862035
AG-355-N18_2667862036
AG-355-N18_2667862037
AG-355-N18_2667862039
AG-355-N18_2667862040
AG-355-N18_2667862045
AG-355-N18_2667862046
AG-355-N18_2667862047
AG-355-N18_2667862051
AG-355-N18_2667862056
AG-355-N18_2667862057
AG-355-N18_2667862058
AG-355-N18_2667862059
AG-355-N18_2667862060
AG-355-N18_2667862062
AG-355-N18_2667862065
AG-355-N18_2667862066
AG-355-N18_2667862067
AG-355-N18_2667862074
AG-355-N18_2667862075
AG-355-N18_2667862076
AG-355-N18_2667862077
AG-355-N18_2667862078
AG-355-N18_2667862079
AG-355-N18_2667862080
AG-355-N18_2667862084
AG-355-N18_2667862086
AG-355-N18_2667862087
AG-355-N18_2667862089
AG-355-N18_2667862091
AG-355-N18_2667862098
AG-355-N18_2667862102
AG-355-N18_2667862107
AG-355-N18_2667862112
AG-355-N18_2667862122
AG-355-N18_2667862124
AG-355-N18_2667862139
AG-355-N18_2667862145
AG-355-N18_2667862147
AG-355-N18_2667862149
AG-355-N18_2667862150
AG-355-N18_2667862152
AG-355-N18_2667862154
AG-355-N18_2667862155
AG-355-N18_2667862156
AG-355-N18_2667862206
AG-355-N18_2667862224
AG-355-N18_2667862228
AG-355-N18_2667862232
AG-355-N18_2667862236
AG-355-N18_2667862237
AG-355-N18_2667862239
AG-355-N18_2667862244
AG-355-N18_2667862245
AG-355-N18_2667862247
AG-355-N18_2667862248
AG-355-N18_2667862252
AG-355-N18_2667862256
AG-355-N18_2667862258
AG-355-N18_2667862259
AG-355-N18_2667862260
AG-355-N18_2667862263
AG-355-N18_2667862264
AG-355-N18_2667862265
AG-355-N18_2667862269
AG-355-N18_2667862271
AG-355-N18_2667862272
AG-355-N18_2667862278
AG-355-N18_2667862279
AG-355-N18_2667862280
AG-355-N18_2667862282
AG-355-N18_2667862285
AG-355-N18_2667862286
AG-355-N18_2667862290
AG-355-N18_2667862291
AG-355-N18_2667862293
AG-355-N18_2667862294
AG-355-N18_2667862295
AG-355-N18_2667862303
AG-355-N18_2667862322
AG-355-N18_2667862330
AG-355-N18_2667862336
AG-355-N18_2667862364
AG-355-N18_2667862372
AG-355-N18_2667862374
AG-355-N18_2667862375
AG-355-N18_2667862376
AG-355-N18_2667862377
AG-355-N18_2667862398
AG-355-N18_2667862399
AG-355-N18_2667862406
AG-355-N18_2667862415
AG-355-N18_2667862425
AG-355-N18_2667862429
AG-355-N18_2667862430
AG-355-N18_2667862432
AG-355-N18_2667862433
AG-355-N18_2667862434
AG-355-N18_2667862437
AG-355-N18_2667862439
AG-355-N18_2667862443
AG-355-N18_2667862444
AG-355-N18_2667862446
AG-355-N18_2667862449
AG-355-N18_2667862450
AG-355-N18_2667862456
AG-355-N18_2667862457
AG-355-N18_2667862458
AG-355-N18_2667862459
AG-355-N18_2667862460
AG-355-N18_2667862461
AG-355-N18_2667862463
AG-355-N18_2667862464
AG-355-N18_2667862465
AG-355-N18_2667862466
AG-355-N18_2667862467
AG-355-N18_2667862469
AG-355-N18_2667862470
AG-355-N18_2667862471
AG-355-N18_2667862472
AG-355-N18_2667862474
AG-355-N18_2667862476
AG-355-N18_2667862481
AG-355-N18_2667862484
AG-355-N18_2667862485
AG-355-N18_2667862489
AG-355-N18_2667862490
AG-355-N18_2667862491
AG-355-N18_2667862492
AG-355-N18_2667862493
AG-355-N18_2667862495
AG-355-N18_2667862496
AG-355-N18_2667862498
AG-355-N18_2667862499
AG-355-N18_2667862500
AG-355-N18_2667862502
AG-355-N18_2667862503
AG-355-N18_2667862504
AG-355-N18_2667862505
AG-355-N18_2667862506
AG-355-N18_2667862507
AG-355-N18_2667862511
AG-355-N18_2667862514
AG-355-N18_2667862515
AG-355-N18_2667862518
AG-355-N18_2667862519
AG-355-N18_2667862520
AG-355-N18_2667862521
AG-355-N18_2667862523
AG-355-N18_2667862524
AG-355-N18_2667862558
AG-355-N18_2667862559
AG-355-N18_2667862587
AG-355-N18_2667862611
AG-355-N18_2667862613
AG-355-N18_2667862623
AG-355-N18_2667862625
AG-355-N18_2667862626
AG-355-N18_2667862627
AG-355-N18_2667862630
AG-355-N18_2667862632
AG-355-N18_2667862634
AG-355-N18_2667862636
AG-355-N18_2667862637
AG-355-N18_2667862638
AG-355-N18_2667862639
AG-355-N18_2667862643
AG-355-N18_2667862644
AG-355-N18_2667862645
AG-355-N18_2667862646
AG-355-N18_2667862648
AG-355-N18_2667862651
AG-355-N18_2667862652
AG-355-N18_2667862653
AG-355-N18_2667862656
AG-355-N18_2667862657
AG-355-N18_2667862666
AG-355-N18_2667862667
AG-355-N18_2667862668
AG-355-N18_2667862669
AG-355-N18_2667862670
AG-355-N18_2667862671
AG-355-N18_2667862672
AG-355-N18_2667862674
AG-355-N18_2667862675
AG-355-N18_2667862677
AG-355-N18_2667862678
AG-355-N18_2667862682
AG-355-N18_2667862690
AG-355-N18_2667862691
AG-355-N18_2667862692
AG-355-N18_2667862693
AG-355-N18_2667862695
AG-355-N18_2667862696
AG-355-N18_2667862697
AG-355-N18_2667862698
AG-355-N18_2667862704
AG-355-N18_2667862705
AG-355-N18_2667862709
AG-355-N18_2667862710
AG-355-N18_2667862717
AG-355-N18_2667862718
AG-355-N18_2667862719
AG-355-N18_2667862720
AG-355-N18_2667862721
AG-355-N18_2667862726
AG-355-N18_2667862728
AG-355-N18_2667862731
AG-355-N18_2667862732
AG-355-N18_2667862733
AG-355-N18_2667862734
AG-355-N18_2667862737
AG-355-N18_2667862739
AG-355-N18_2667862740
AG-355-N18_2667862741
AG-355-N18_2667862743
AG-355-N18_2667862744
AG-355-N18_2667862745
AG-355-N18_2667862746
AG-355-N18_2667862748
AG-355-N18_2667862750
AG-355-N18_2667862752
AG-355-N18_2667862755
AG-355-N18_2667862756
AG-355-N18_2667862757
AG-355-N18_2667862758
AG-355-N18_2667862759
AG-355-N18_2667862760
AG-355-N18_2667862761
AG-355-N18_2667862762
AG-355-N18_2667862764
AG-355-N18_2667862765
AG-355-N18_2667862766
AG-355-N18_2667862767
AG-355-N18_2667862768
AG-355-N18_2667862769
AG-355-N18_2667862772
AG-355-N18_2667862776
AG-355-N18_2667862778
AG-355-N18_2667862779
AG-355-N18_2667862784
AG-355-N18_2667862786
AG-355-N18_2667862787
AG-355-N18_2667862788
AG-355-N18_2667862789
AG-355-N18_2667862790
AG-355-N18_2667862792
AG-355-N18_2667862794
AG-355-N18_2667862797
AG-355-N18_2667862804
AG-355-N18_2667862808
AG-355-N18_2667862809
AG-355-N18_2667862810
AG-355-N18_2667862811
AG-355-N18_2667862812
AG-355-N18_2667862815
AG-355-N18_2667862816
AG-355-N18_2667862817
AG-355-N18_2667862820
AG-355-N18_2667862821
AG-355-N18_2667862822
AG-355-N18_2667862824
AG-355-N18_2667862825
AG-355-N18_2667862827
AG-355-N18_2667862830
AG-355-N18_2667862831
AG-355-N18_2667862832
AG-355-N18_2667862837
AG-355-N18_2667862843
AG-355-N18_2667862853
AG-355-N18_2667862859
AG-355-N18_2667862873
AG-355-N18_2667862884
AG-355-N18_2667862885
AG-355-N18_2667862888
AG-355-N18_2667862889
AG-355-N18_2667862890
AG-355-N18_2667862892
AG-355-N18_2667862894
AG-355-N18_2667862895
AG-355-N18_2667862896
AG-355-N18_2667862897
AG-355-N18_2667862898
AG-355-N18_2667862901
AG-355-N18_2667862905
AG-355-N18_2667862907
AG-355-N18_2667862911
AG-355-N18_2667862914
AG-355-N18_2667862920
AG-355-N18_2667862924
AG-355-N18_2667862925
AG-355-N18_2667862926
AG-355-N18_2667862928
AG-355-N18_2667862930
AG-355-N18_2667862931
AG-355-N18_2667862933
AG-355-N18_2667862935
AG-355-N18_2667862937
AG-355-N18_2667862938
AG-355-N18_2667862939
AG-355-N18_2667862942
AG-355-N18_2667862944
AG-355-N18_2667862948
AG-355-N18_2667862949
AG-355-N18_2667862951
AG-355-N18_2667862952
AG-355-N18_2667862953
AG-355-N18_2667862955
AG-355-N18_2667862956
AG-355-N18_2667862960
AG-355-N18_2667862964
AG-355-N18_2667862966
AG-355-N18_2667862967
AG-355-N18_2667862968
AG-355-N18_2667862972
AG-355-N18_2667862976
AG-355-N18_2667862977
AG-355-N18_2667862982
AG-355-N18_2667862983
AG-355-N18_2667862984
AG-355-N18_2667862985
AG-355-N18_2667862986
AG-355-N18_2667862988
AG-355-N18_2667862989
AG-355-N18_2667862996
AG-355-N18_2667863000
AG-355-N18_2667863005
AG-355-N18_2667863006
AG-355-N18_2667863019
AG-355-N18_2667863021
AG-355-N18_2667863022
AG-355-N18_2667863023
AG-355-N18_2667863025
AG-355-N18_2667863028
AG-355-N18_2667863030
AG-355-N18_2667863031
AG-355-N18_2667863033
AG-355-N18_2667863035
AG-355-N18_2667863039
AG-355-N18_2667863047
AG-355-N18_2667863056
AG-355-N18_2667863061
AG-355-N18_2667863066
AG-355-N18_2667863067
AG-355-N18_2667863070
AG-355-N18_2667863071
AG-355-N18_2667863072
AG-355-N18_2667863073
AG-355-N18_2667863078
AG-355-N18_2667863083
AG-355-N18_2667863085
AG-355-N18_2667863089
AG-355-N18_2667863097
AG-355-N18_2667863099
AG-355-N18_2667863100
AG-355-N18_2667863101
AG-355-N18_2667863102
AG-355-N18_2667863103
AG-355-N18_2667863104
AG-355-N18_2667863105
AG-355-N18_2667863106
AG-355-N18_2667863108
AG-355-N18_2667863109
AG-355-N18_2667863111
AG-355-N18_2667863112
AG-355-N18_2667863113
AG-355-N18_2667863114
AG-355-N18_2667863116
AG-355-N18_2667863119
AG-355-N18_2667863120
AG-355-N18_2667863121
AG-355-N18_2667863122
AG-355-N18_2667863123
AG-355-N18_2667863125
AG-355-N18_2667863126
AG-355-N18_2667863129
AG-355-N18_2667863130
AG-355-N18_2667863131
AG-355-N18_2667863133
AG-355-N18_2667863135
AG-355-N18_2667863142
AG-355-N18_2667863143
AG-355-N18_2667863146
AG-355-N18_2667863148
AG-355-N18_2667863150
AG-355-N18_2667863153
AG-355-N18_2667863154
AG-355-N18_2667863155
AG-355-N18_2667863158
AG-355-N18_2667863159
AG-355-N18_2667863162
AG-355-N18_2667863163
AG-355-N18_2667863165
AG-355-N18_2667863166
AG-355-N18_2667863167
AG-355-N18_2667863168
AG-355-N18_2667863171
AG-355-N18_2667863172
AG-355-N18_2667863173
AG-355-N18_2667863174
AG-355-N18_2667863175
AG-355-N18_2667863177
AG-355-N18_2667863178
AG-355-N18_2667863179
AG-355-N18_2667863181
AG-355-N18_2667863184
AG-355-N18_2667863185
AG-355-N18_2667863186
AG-355-N18_2667863193
AG-355-N18_2667863195
AG-355-N18_2667863196
AG-355-N18_2667863197
AG-355-N18_2667863201
AG-355-N18_2667863202
AG-355-N18_2667863203
AG-355-N18_2667863208
AG-355-N18_2667863230
AG-355-N18_2667863264
AG-355-N18_2667863272
AG-355-N18_2667863274
AG-355-N18_2667863275
AG-355-N18_2667863276
AG-355-N18_2667863278
AG-355-N18_2667863280
AG-355-N18_2667863281
AG-355-N18_2667863307
AG-355-N18_2667863308
AG-355-N18_2667863309
AG-355-N18_2667863313
AG-355-N18_2667863315
AG-355-N18_2667863317
AG-355-N18_2667863319
AG-355-N18_2667863321
AG-355-N18_2667863327
AG-355-N18_2667863333
AG-355-N18_2667863334
AG-355-N18_2667863335
AG-355-N18_2667863337
AG-355-N18_2667863339
AG-355-N18_2667863340
AG-355-N18_2667863341
AG-355-N18_2667863342
AG-355-N18_2667863343
AG-355-N18_2667863344
AG-355-N18_2667863345
AG-355-N18_2667863347
AG-355-N18_2667863352
AG-355-N18_2667863356
AG-355-N18_2667863359
AG-355-N18_2667863395
AG-355-N18_2667863415
AG-355-N18_2667863419
AG-355-N18_2667863420
AG-355-N18_2667863421
AG-355-N18_2667863422
AG-355-N18_2667863423
AG-355-N18_2667863424
AG-355-N18_2667863425
AG-355-N18_2667863426
AG-355-N18_2667863427
AG-355-N18_2667863429
AG-355-N18_2667863430
AG-355-N18_2667863431
AG-355-N18_2667863432
AG-355-N18_2667863433
AG-355-N18_2667863434
AG-355-N18_2667863435
AG-355-N18_2667863436
AG-355-N18_2667863437
AG-355-N18_2667863438
AG-355-N18_2667863439
AG-355-N18_2667863440
AG-355-N18_2667863441
AG-355-N18_2667863442
AG-355-N18_2667863443
AG-355-N18_2667863444
AG-355-N18_2667863445
AG-355-N18_2667863446
AG-355-N18_2667863448
AG-355-N18_2667863450
AG-355-N18_2667863454
AG-355-N18_2667863461
AG-355-N18_2667863463
AG-355-N18_2667863466
AG-355-N18_2667863467
AG-355-N18_2667863469
AG-355-N18_2667863470
AG-355-N18_2667863472
AG-355-N18_2667863474
AG-355-N18_2667863475
AG-355-N18_2667863476
AG-355-N18_2667863480
AG-355-N18_2667863481
AG-355-N18_2667863524
AG-355-N18_2667863525
AG-355-N18_2667863529
AG-355-N18_2667863532
AG-355-N18_2667863533
AG-355-N18_2667863535
AG-355-N18_2667863536
AG-355-N18_2667863538
AG-355-N18_2667863539
AG-355-N18_2667863540
AG-355-N18_2667863542
AG-355-N18_2667863543
AG-355-N18_2667863544
AG-355-N18_2667863545
AG-355-N18_2667863553
AG-355-N18_2667863555
AG-355-N18_2667863559
AG-355-N18_2667863562
AG-355-N18_2667863563
AG-355-N18_2667863564
AG-355-N18_2667863566
AG-355-N18_2667863576
AG-355-N18_2667863577
AG-355-N18_2667863585
AG-355-N18_2667863587
AG-355-N18_2667863589
AG-355-N18_2667863590
AG-355-N18_2667863591
AG-355-N18_2667863592
AG-355-N18_2667863594
AG-355-N18_2667863595
AG-355-N18_2667863598
AG-355-N18_2667863602
AG-355-N18_2667863603
AG-355-N18_2667863616
AG-355-N18_2667863642
AG-355-N18_2667863643
AG-355-N18_2667863644
AG-355-N18_2667863648
AG-355-N18_2667863651
AG-355-N18_2667863652
AG-355-N18_2667863654
AG-355-N18_2667863661
AG-355-N18_2667863663
AG-355-N18_2667863669
AG-355-N18_2667863670
AG-355-N18_2667863682
AG-355-N18_2667863685
AG-355-N18_2667863694
AG-355-N18_2667863696
AG-355-N18_2667863697
AG-355-N18_2667863698
AG-355-N18_2667863699
AG-355-N18_2667863701
AG-355-N18_2667863703
AG-355-N18_2667863704
AG-355-N18_2667863705
AG-355-N18_2667863707
AG-355-N18_2667863709
AG-355-N18_2667863710
AG-355-N18_2667863715
AG-355-N18_2667863717
AG-355-N18_2667863721
AG-355-N18_2667863725
AG-355-N18_2667863727
AG-355-N18_2667863728
AG-355-N18_2667863730
AG-355-N18_2667863732
AG-355-N18_2667863733
AG-355-N18_2667863734
AG-355-N18_2667863737
AG-355-N18_2667863742
AG-355-N18_2667863744
AG-355-N18_2667863746
AG-355-N18_2667863747
AG-355-N18_2667863749
AG-355-N18_2667863752
AG-355-N18_2667863757
AG-355-N18_2667863758
AG-355-N18_2667863765
AG-355-N18_2667863770
AG-355-N18_2667863771
AG-355-N18_2667863773
AG-355-N18_2667863774
AG-355-N18_2667863775
AG-355-N18_2667863776
AG-355-N18_2667863777
AG-355-N18_2667863778
AG-355-N18_2667863779
AG-355-N18_2667863780
AG-355-N18_2667863782
AG-355-N18_2667863785
AG-355-N18_2667863787
AG-355-N18_2667863788
AG-355-N18_2667863789
AG-355-N18_2667863795
AG-355-N18_2667863797
AG-355-N18_2667863799
AG-355-N18_2667863802
AG-355-N18_2667863807
AG-355-N18_2667863809
AG-355-N18_2667863815
AG-355-N18_2667863816
AG-355-N18_2667863817
AG-355-N18_2667863823
AG-402-A04_2717264779
AG-402-A04_2717264781
AG-402-A04_2717264782
AG-402-A04_2717264783
AG-402-A04_2717264784
AG-402-A04_2717264786
AG-402-A04_2717264787
AG-402-A04_2717264788
AG-402-A04_2717264790
AG-402-A04_2717264791
AG-402-A04_2717264793
AG-402-A04_2717264794
AG-402-A04_2717264797
AG-402-A04_2717264801
AG-402-A04_2717264802
AG-402-A04_2717264804
AG-402-A04_2717264806
AG-402-A04_2717264808
AG-402-A04_2717264814
AG-402-A04_2717264815
AG-402-A04_2717264818
AG-402-A04_2717264822
AG-402-A04_2717264824
AG-402-A04_2717264825
AG-402-A04_2717264830
AG-402-A04_2717264832
AG-402-A04_2717264833
AG-402-A04_2717264834
AG-402-A04_2717264835
AG-402-A04_2717264837
AG-402-A04_2717264853
AG-402-A04_2717264854
AG-402-A04_2717264862
AG-402-A04_2717264864
AG-402-A04_2717264866
AG-402-A04_2717264867
AG-402-A04_2717264869
AG-402-A04_2717264872
AG-402-A04_2717264876
AG-402-A04_2717264883
AG-402-A04_2717264887
AG-402-A04_2717264888
AG-402-A04_2717264889
AG-402-A04_2717264890
AG-402-A04_2717264891
AG-402-A04_2717264892
AG-402-A04_2717264893
AG-402-A04_2717264894
AG-402-A04_2717264895
AG-402-A04_2717264897
AG-402-A04_2717264898
AG-402-A04_2717264899
AG-402-A04_2717264900
AG-402-A04_2717264901
AG-402-A04_2717264902
AG-402-A04_2717264903
AG-402-A04_2717264904
AG-402-A04_2717264905
AG-402-A04_2717264906
AG-402-A04_2717264907
AG-402-A04_2717264908
AG-402-A04_2717264909
AG-402-A04_2717264910
AG-402-A04_2717264911
AG-402-A04_2717264912
AG-402-A04_2717264913
AG-402-A04_2717264914
AG-402-A04_2717264916
AG-402-A04_2717264918
AG-402-A04_2717264922
AG-402-A04_2717264923
AG-402-A04_2717264924
AG-402-A04_2717264926
AG-402-A04_2717264927
AG-402-A04_2717264932
AG-402-A04_2717264933
AG-402-A04_2717264937
AG-402-A04_2717264941
AG-402-A04_2717264943
AG-402-A04_2717264947
AG-402-A04_2717264948
AG-402-A04_2717264949
AG-402-A04_2717264950
AG-402-A04_2717264953
AG-402-A04_2717264958
AG-402-A04_2717264959
AG-402-A04_2717264961
AG-402-A04_2717264965
AG-402-A04_2717264968
AG-402-A04_2717264969
AG-402-A04_2717264970
AG-402-A04_2717264971
AG-402-A04_2717264972
AG-402-A04_2717264973
AG-402-A04_2717264975
AG-402-A04_2717264976
AG-402-A04_2717264977
AG-402-A04_2717264978
AG-402-A04_2717264979
AG-402-A04_2717264980
AG-402-A04_2717264981
AG-402-A04_2717264982
AG-402-A04_2717264985
AG-402-A04_2717264987
AG-402-A04_2717264989
AG-402-A04_2717264990
AG-402-A04_2717264992
AG-402-A04_2717264993
AG-402-A04_2717264994
AG-402-A04_2717264995
AG-402-A04_2717264997
AG-402-A04_2717264998
AG-402-A04_2717264999
AG-402-A04_2717265001
AG-402-A04_2717265004
AG-402-A04_2717265005
AG-402-A04_2717265006
AG-402-A04_2717265007
AG-402-A04_2717265010
AG-402-A04_2717265012
AG-402-A04_2717265017
AG-402-A04_2717265018
AG-402-A04_2717265019
AG-402-A04_2717265020
AG-402-A04_2717265021
AG-402-A04_2717265028
AG-402-A04_2717265029
AG-402-A04_2717265033
AG-402-A04_2717265034
AG-402-A04_2717265040
AG-402-A04_2717265041
AG-402-A04_2717265042
AG-402-A04_2717265043
AG-402-A04_2717265045
AG-402-A04_2717265046
AG-402-A04_2717265047
AG-402-A04_2717265048
AG-402-A04_2717265056
AG-402-A04_2717265058
AG-402-A04_2717265077
AG-402-A04_2717265085
AG-402-A04_2717265087
AG-402-A04_2717265088
AG-402-A04_2717265089
AG-402-A04_2717265091
AG-402-A04_2717265093
AG-402-A04_2717265094
AG-402-A04_2717265111
AG-402-A04_2717265113
AG-402-A04_2717265114
AG-402-A04_2717265115
AG-402-A04_2717265119
AG-402-A04_2717265123
AG-402-A04_2717265124
AG-402-A04_2717265129
AG-402-A04_2717265130
AG-402-A04_2717265131
AG-402-A04_2717265132
AG-402-A04_2717265133
AG-402-A04_2717265135
AG-402-A04_2717265136
AG-402-A04_2717265142
AG-402-A04_2717265144
AG-402-A04_2717265148
AG-402-A04_2717265155
AG-402-A04_2717265162
AG-402-A04_2717265164
AG-402-A04_2717265165
AG-402-A04_2717265166
AG-402-A04_2717265168
AG-402-A04_2717265171
AG-402-A04_2717265173
AG-402-A04_2717265174
AG-402-A04_2717265176
AG-402-A04_2717265178
AG-402-A04_2717265186
AG-402-A04_2717265189
AG-402-A04_2717265190
AG-402-A04_2717265195
AG-402-A04_2717265196
AG-402-A04_2717265197
AG-402-A04_2717265199
AG-402-A04_2717265202
AG-402-A04_2717265203
AG-402-A04_2717265207
AG-402-A04_2717265208
AG-402-A04_2717265210
AG-402-A04_2717265211
AG-402-A04_2717265212
AG-402-A04_2717265220
AG-402-A04_2717265240
AG-402-A04_2717265248
AG-402-A04_2717265255
AG-402-A04_2717265273
AG-402-A04_2717265277
AG-402-A04_2717265278
AG-402-A04_2717265280
AG-402-A04_2717265281
AG-402-A04_2717265282
AG-402-A04_2717265285
AG-402-A04_2717265287
AG-402-A04_2717265291
AG-402-A04_2717265292
AG-402-A04_2717265294
AG-402-A04_2717265297
AG-402-A04_2717265298
AG-402-A04_2717265304
AG-402-A04_2717265305
AG-402-A04_2717265306
AG-402-A04_2717265307
AG-402-A04_2717265308
AG-402-A04_2717265314
AG-402-A04_2717265315
AG-402-A04_2717265318
AG-402-A04_2717265322
AG-402-A04_2717265323
AG-402-A04_2717265324
AG-402-A04_2717265338
AG-402-A04_2717265339
AG-402-A04_2717265348
AG-402-A04_2717265354
AG-402-A04_2717265364
AG-402-A04_2717265369
AG-402-A04_2717265374
AG-402-A04_2717265375
AG-402-A04_2717265376
AG-402-A04_2717265379
AG-402-A04_2717265381
AG-402-A04_2717265382
AG-402-A04_2717265384
AG-402-A04_2717265385
AG-402-A04_2717265386
AG-402-A04_2717265389
AG-402-A04_2717265390
AG-402-A04_2717265391
AG-402-A04_2717265394
AG-402-A04_2717265395
AG-402-A04_2717265396
AG-402-A04_2717265397
AG-402-A04_2717265398
AG-402-A04_2717265402
AG-402-A04_2717265409
AG-402-A04_2717265412
AG-402-A04_2717265413
AG-402-A04_2717265414
AG-402-A04_2717265415
AG-402-A04_2717265416
AG-402-A04_2717265418
AG-402-A04_2717265427
AG-402-A04_2717265431
AG-402-A04_2717265433
AG-402-A04_2717265434
AG-402-A04_2717265435
AG-402-A04_2717265436
AG-402-A04_2717265437
AG-402-A04_2717265440
AG-402-A04_2717265441
AG-402-A04_2717265452
AG-402-A04_2717265457
AG-402-A04_2717265466
AG-402-A04_2717265471
AG-402-A04_2717265472
AG-402-A04_2717265473
AG-402-A04_2717265474
AG-402-A04_2717265478
AG-402-A04_2717265481
AG-402-A04_2717265482
AG-402-A04_2717265483
AG-402-A04_2717265485
AG-402-A04_2717265486
AG-402-A04_2717265507
AG-402-A04_2717265533
AG-402-A04_2717265535
AG-402-A04_2717265545
AG-402-A04_2717265547
AG-402-A04_2717265548
AG-402-A04_2717265549
AG-402-A04_2717265552
AG-402-A04_2717265554
AG-402-A04_2717265556
AG-402-A04_2717265558
AG-402-A04_2717265559
AG-402-A04_2717265560
AG-402-A04_2717265564
AG-402-A04_2717265565
AG-402-A04_2717265566
AG-402-A04_2717265567
AG-402-A04_2717265569
AG-402-A04_2717265572
AG-402-A04_2717265573
AG-402-A04_2717265574
AG-402-A04_2717265577
AG-402-A04_2717265578
AG-402-A04_2717265579
AG-402-A04_2717265584
AG-402-A04_2717265585
AG-402-A04_2717265587
AG-402-A04_2717265588
AG-402-A04_2717265589
AG-402-A04_2717265591
AG-402-A04_2717265592
AG-402-A04_2717265594
AG-402-A04_2717265596
AG-402-A04_2717265598
AG-402-A04_2717265601
AG-402-A04_2717265602
AG-402-A04_2717265604
AG-402-A04_2717265605
AG-402-A04_2717265607
AG-402-A04_2717265608
AG-402-A04_2717265610
AG-402-A04_2717265613
AG-402-A04_2717265614
AG-402-A04_2717265617
AG-402-A04_2717265622
AG-402-A04_2717265624
AG-402-A04_2717265625
AG-402-A04_2717265626
AG-402-A04_2717265627
AG-402-A04_2717265628
AG-402-A04_2717265629
AG-402-A04_2717265630
AG-402-A04_2717265631
AG-402-A04_2717265632
AG-402-A04_2717265648
AG-402-A04_2717265649
AG-402-A04_2717265650
AG-402-A04_2717265651
AG-402-A04_2717265653
AG-402-A04_2717265655
AG-402-A04_2717265656
AG-402-A04_2717265658
AG-402-A04_2717265659
AG-402-A04_2717265663
AG-402-A04_2717265664
AG-402-A04_2717265667
AG-402-A04_2717265668
AG-402-A04_2717265669
AG-402-A04_2717265670
AG-402-A04_2717265673
AG-402-A04_2717265674
AG-402-A04_2717265675
AG-402-A04_2717265676
AG-402-A04_2717265677
AG-402-A04_2717265679
AG-402-A04_2717265680
AG-402-A04_2717265681
AG-402-A04_2717265683
AG-402-A04_2717265686
AG-402-A04_2717265687
AG-402-A04_2717265694
AG-402-A04_2717265696
AG-402-A04_2717265697
AG-402-A04_2717265698
AG-402-A04_2717265702
AG-402-A04_2717265704
AG-402-A04_2717265705
AG-402-A04_2717265708
AG-402-A04_2717265712
AG-402-A04_2717265716
AG-402-A04_2717265718
AG-402-A04_2717265719
AG-402-A04_2717265721
AG-402-A04_2717265722
AG-402-A04_2717265723
AG-402-A04_2717265725
AG-402-A04_2717265728
AG-402-A04_2717265729
AG-402-A04_2717265735
AG-402-A04_2717265736
AG-402-A04_2717265740
AG-402-A04_2717265743
AG-402-A04_2717265744
AG-402-A04_2717265747
AG-402-A04_2717265748
AG-402-A04_2717265752
AG-402-A04_2717265753
AG-402-A04_2717265755
AG-402-A04_2717265757
AG-402-A04_2717265758
AG-402-A04_2717265759
AG-402-A04_2717265760
AG-402-A04_2717265761
AG-402-A04_2717265763
AG-402-A04_2717265764
AG-402-A04_2717265765
AG-402-A04_2717265768
AG-402-A04_2717265770
AG-402-A04_2717265772
AG-402-A04_2717265775
AG-402-A04_2717265776
AG-402-A04_2717265783
AG-402-A04_2717265785
AG-402-A04_2717265787
AG-402-A04_2717265788
AG-402-A04_2717265789
AG-402-A04_2717265792
AG-402-A04_2717265793
AG-402-A04_2717265795
AG-402-A04_2717265796
AG-402-A04_2717265797
AG-402-A04_2717265799
AG-402-A04_2717265802
AG-402-A04_2717265806
AG-402-A04_2717265808
AG-402-A04_2717265812
AG-402-A04_2717265815
AG-402-A04_2717265816
AG-402-A04_2717265817
AG-402-A04_2717265818
AG-402-A04_2717265820
AG-402-A04_2717265822
AG-402-A04_2717265823
AG-402-A04_2717265824
AG-402-A04_2717265827
AG-402-A04_2717265828
AG-402-A04_2717265829
AG-402-A04_2717265830
AG-402-A04_2717265831
AG-402-A04_2717265833
AG-402-A04_2717265837
AG-402-A04_2717265839
AG-402-A04_2717265840
AG-402-A04_2717265841
AG-402-A04_2717265843
AG-402-A04_2717265847
AG-402-A04_2717265848
AG-402-A04_2717265849
AG-402-A04_2717265853
AG-402-A04_2717265854
AG-402-A04_2717265858
AG-402-A04_2717265859
AG-402-A04_2717265860
AG-402-A04_2717265863
AG-402-A04_2717265867
AG-402-A04_2717265868
AG-402-A04_2717265871
AG-402-A04_2717265876
AG-402-A04_2717265877
AG-402-A04_2717265879
AG-402-A04_2717265880
AG-402-A04_2717265884
AG-402-A04_2717265891
AG-402-A04_2717265893
AG-402-A04_2717265908
AG-402-A04_2717265914
AG-402-A04_2717265916
AG-402-A04_2717265918
AG-402-A04_2717265919
AG-402-A04_2717265921
AG-402-A04_2717265923
AG-402-A04_2717265929
AG-402-A04_2717265935
AG-402-A04_2717265938
AG-402-A04_2717265939
AG-402-A04_2717265941
AG-402-A04_2717265942
AG-402-A04_2717265943
AG-402-A04_2717265944
AG-402-A04_2717265945
AG-402-A04_2717265946
AG-402-A04_2717265950
AG-402-A04_2717265953
AG-402-A04_2717265954
AG-402-A04_2717265957
AG-402-A04_2717265958
AG-402-A04_2717265959
AG-402-A04_2717265960
AG-402-A04_2717265962
AG-402-A04_2717265963
AG-402-A04_2717265973
AG-402-A04_2717265976
AG-402-A04_2717265978
AG-402-A04_2717265980
AG-402-A04_2717265983
AG-402-A04_2717265984
AG-402-A04_2717265985
AG-402-A04_2717265986
AG-402-A04_2717265987
AG-402-A04_2717265989
AG-402-A04_2717265990
AG-402-A04_2717265992
AG-402-A04_2717265995
AG-402-A04_2717265996
AG-402-A04_2717265997
AG-402-A04_2717265999
AG-402-A04_2717266006
AG-402-A04_2717266007
AG-402-A04_2717266008
AG-402-A04_2717266010
AG-402-A04_2717266012
AG-402-A04_2717266013
AG-402-A04_2717266014
AG-402-A04_2717266015
AG-402-A04_2717266016
AG-402-A04_2717266017
AG-402-A04_2717266018
AG-402-A04_2717266019
AG-402-A04_2717266023
AG-402-A04_2717266025
AG-402-A04_2717266028
AG-402-A04_2717266029
AG-402-A04_2717266030
AG-402-A04_2717266032
AG-402-A04_2717266034
AG-402-A04_2717266036
AG-402-A04_2717266037
AG-402-A04_2717266039
AG-402-A04_2717266041
AG-402-A04_2717266042
AG-402-A04_2717266048
AG-402-A04_2717266053
AG-402-A04_2717266058
AG-402-A04_2717266062
AG-402-A04_2717266069
AG-402-A04_2717266071
AG-402-A04_2717266072
AG-402-A04_2717266081
AG-402-A04_2717266089
AG-402-A04_2717266090
AG-402-A04_2717266091
AG-402-A04_2717266094
AG-402-A04_2717266095
AG-402-A04_2717266096
AG-402-A04_2717266100
AG-402-A04_2717266102
AG-402-A04_2717266103
AG-402-A04_2717266106
AG-402-A04_2717266110
AG-402-A04_2717266114
AG-402-A04_2717266118
AG-402-A04_2717266119
AG-402-A04_2717266120
AG-402-A04_2717266121
AG-402-A04_2717266122
AG-402-A04_2717266127
AG-402-A04_2717266132
AG-402-A04_2717266134
AG-402-A04_2717266140
AG-402-A04_2717266141
AG-402-A04_2717266142
AG-402-A04_2717266146
AG-402-A04_2717266148
AG-402-A04_2717266150
AG-402-A04_2717266151
AG-402-A04_2717266155
AG-402-A04_2717266162
AG-402-A04_2717266163
AG-402-A04_2717266164
AG-402-A04_2717266167
AG-402-A04_2717266171
AG-402-A04_2717266172
AG-402-A04_2717266173
AG-402-A04_2717266179
AG-402-A04_2717266184
AG-402-A04_2717266186
AG-402-A04_2717266188
AG-402-A04_2717266190
AG-402-A04_2717266198
AG-402-A04_2717266200
AG-402-A04_2717266206
AG-402-A04_2717266209
AG-402-A04_2717266212
AG-402-A04_2717266213
AG-402-A04_2717266215
AG-402-A04_2717266219
AG-402-A04_2717266234
AG-402-A04_2717266237
AG-402-A04_2717266238
AG-402-A04_2717266239
AG-402-A04_2717266241
AG-402-A04_2717266242
AG-402-A04_2717266243
AG-402-A04_2717266244
AG-402-A04_2717266245
AG-402-A04_2717266247
AG-402-A04_2717266248
AG-402-A04_2717266249
AG-402-A04_2717266254
AG-402-C22_2717275509
AG-402-C22_2717275510
AG-402-C22_2717275511
AG-402-C22_2717275512
AG-402-C22_2717275513
AG-402-C22_2717275514
AG-402-C22_2717275515
AG-402-C22_2717275516
AG-402-C22_2717275518
AG-402-C22_2717275526
AG-402-C22_2717275530
AG-402-C22_2717275532
AG-402-C22_2717275533
AG-402-C22_2717275534
AG-402-C22_2717275535
AG-402-C22_2717275536
AG-402-C22_2717275539
AG-402-C22_2717275540
AG-402-C22_2717275545
AG-402-C22_2717275550
AG-402-C22_2717275559
AG-402-C22_2717275564
AG-402-C22_2717275565
AG-402-C22_2717275566
AG-402-C22_2717275567
AG-402-C22_2717275571
AG-402-C22_2717275574
AG-402-C22_2717275575
AG-402-C22_2717275576
AG-402-C22_2717275578
AG-402-C22_2717275579
AG-402-C22_2717275585
AG-402-C22_2717275586
AG-402-C22_2717275593
AG-402-C22_2717275597
AG-402-C22_2717275599
AG-402-C22_2717275605
AG-402-C22_2717275610
AG-402-C22_2717275614
AG-402-C22_2717275619
AG-402-C22_2717275621
AG-402-C22_2717275628
AG-402-C22_2717275629
AG-402-C22_2717275630
AG-402-C22_2717275631
AG-402-C22_2717275635
AG-402-C22_2717275637
AG-402-C22_2717275639
AG-402-C22_2717275640
AG-402-C22_2717275641
AG-402-C22_2717275642
AG-402-C22_2717275643
AG-402-C22_2717275644
AG-402-C22_2717275645
AG-402-C22_2717275646
AG-402-C22_2717275647
AG-402-C22_2717275648
AG-402-C22_2717275649
AG-402-C22_2717275650
AG-402-C22_2717275651
AG-402-C22_2717275652
AG-402-C22_2717275653
AG-402-C22_2717275654
AG-402-C22_2717275655
AG-402-C22_2717275656
AG-402-C22_2717275658
AG-402-C22_2717275659
AG-402-C22_2717275660
AG-402-C22_2717275661
AG-402-C22_2717275662
AG-402-C22_2717275663
AG-402-C22_2717275664
AG-402-C22_2717275665
AG-402-C22_2717275666
AG-402-C22_2717275670
AG-402-C22_2717275677
AG-402-C22_2717275681
AG-402-C22_2717275684
AG-402-C22_2717275686
AG-402-C22_2717275687
AG-402-C22_2717275689
AG-402-C22_2717275691
AG-402-C22_2717275699
AG-402-C22_2717275700
AG-402-C22_2717275717
AG-402-C22_2717275719
AG-402-C22_2717275720
AG-402-C22_2717275721
AG-402-C22_2717275722
AG-402-C22_2717275724
AG-402-C22_2717275729
AG-402-C22_2717275730
AG-402-C22_2717275732
AG-402-C22_2717275736
AG-402-C22_2717275739
AG-402-C22_2717275740
AG-402-C22_2717275746
AG-402-C22_2717275748
AG-402-C22_2717275750
AG-402-C22_2717275752
AG-402-C22_2717275753
AG-402-C22_2717275766
AG-402-C22_2717275768
AG-402-C22_2717275777
AG-402-C22_2717275782
AG-402-C22_2717275787
AG-402-C22_2717275791
AG-402-C22_2717275798
AG-402-C22_2717275800
AG-402-C22_2717275802
AG-402-C22_2717275803
AG-402-C22_2717275805
AG-402-C22_2717275809
AG-402-C22_2717275810
AG-402-C22_2717275811
AG-402-C22_2717275812
AG-402-C22_2717275813
AG-402-C22_2717275814
AG-402-C22_2717275821
AG-402-C22_2717275822
AG-402-C22_2717275823
AG-402-C22_2717275826
AG-402-C22_2717275828
AG-402-C22_2717275829
AG-402-C22_2717275830
AG-402-C22_2717275831
AG-402-C22_2717275832
AG-402-C22_2717275837
AG-402-C22_2717275841
AG-402-C22_2717275842
AG-402-C22_2717275843
AG-402-C22_2717275848
AG-402-C22_2717275849
AG-402-C22_2717275851
AG-402-C22_2717275852
AG-402-C22_2717275853
AG-402-C22_2717275855
AG-402-C22_2717275856
AG-402-C22_2717275863
AG-402-C22_2717275864
AG-402-C22_2717275866
AG-402-C22_2717275867
AG-402-C22_2717275868
AG-402-C22_2717275869
AG-402-C22_2717275872
AG-402-C22_2717275873
AG-402-C22_2717275876
AG-402-C22_2717275880
AG-402-C22_2717275881
AG-402-C22_2717275882
AG-402-C22_2717275883
AG-402-C22_2717275884
AG-402-C22_2717275885
AG-402-C22_2717275887
AG-402-C22_2717275888
AG-402-C22_2717275889
AG-402-C22_2717275891
AG-402-C22_2717275892
AG-402-C22_2717275894
AG-402-C22_2717275895
AG-402-C22_2717275896
AG-402-C22_2717275897
AG-402-C22_2717275898
AG-402-C22_2717275902
AG-402-C22_2717275903
AG-402-C22_2717275906
AG-402-C22_2717275911
AG-402-C22_2717275913
AG-402-C22_2717275915
AG-402-C22_2717275916
AG-402-C22_2717275917
AG-402-C22_2717275918
AG-402-C22_2717275920
AG-402-C22_2717275921
AG-402-C22_2717275922
AG-402-C22_2717275923
AG-402-C22_2717275924
AG-402-C22_2717275926
AG-402-C22_2717275931
AG-402-C22_2717275932
AG-402-C22_2717275933
AG-402-C22_2717275935
AG-402-C22_2717275937
AG-402-C22_2717275938
AG-402-C22_2717275939
AG-402-C22_2717275940
AG-402-C22_2717275941
AG-402-C22_2717275942
AG-402-C22_2717275943
AG-402-C22_2717275945
AG-402-C22_2717275946
AG-402-C22_2717275948
AG-402-C22_2717275952
AG-402-C22_2717275955
AG-402-C22_2717275956
AG-402-C22_2717275957
AG-402-C22_2717275958
AG-402-C22_2717275959
AG-402-C22_2717275960
AG-402-C22_2717275962
AG-402-C22_2717275963
AG-402-C22_2717275964
AG-402-C22_2717275965
AG-402-C22_2717275966
AG-402-C22_2717275967
AG-402-C22_2717275968
AG-402-C22_2717275969
AG-402-C22_2717275972
AG-402-C22_2717275974
AG-402-C22_2717275976
AG-402-C22_2717275978
AG-402-C22_2717275979
AG-402-C22_2717275980
AG-402-C22_2717275981
AG-402-C22_2717275983
AG-402-C22_2717275984
AG-402-C22_2717275985
AG-402-C22_2717275987
AG-402-C22_2717275990
AG-402-C22_2717275991
AG-402-C22_2717275992
AG-402-C22_2717275993
AG-402-C22_2717275996
AG-402-C22_2717275998
AG-402-C22_2717276003
AG-402-C22_2717276004
AG-402-C22_2717276005
AG-402-C22_2717276006
AG-402-C22_2717276007
AG-402-C22_2717276014
AG-402-C22_2717276015
AG-402-C22_2717276019
AG-402-C22_2717276020
AG-402-C22_2717276022
AG-402-C22_2717276023
AG-402-C22_2717276025
AG-402-C22_2717276028
AG-402-C22_2717276030
AG-402-C22_2717276031
AG-402-C22_2717276033
AG-402-C22_2717276034
AG-402-C22_2717276035
AG-402-C22_2717276036
AG-402-C22_2717276037
AG-402-C22_2717276040
AG-402-C22_2717276042
AG-402-C22_2717276044
AG-402-C22_2717276047
AG-402-C22_2717276052
AG-402-C22_2717276054
AG-402-C22_2717276056
AG-402-C22_2717276059
AG-402-C22_2717276062
AG-402-C22_2717276064
AG-402-C22_2717276071
AG-402-C22_2717276076
AG-402-C22_2717276077
AG-402-C22_2717276079
AG-402-C22_2717276081
AG-402-C22_2717276082
AG-402-C22_2717276083
AG-402-C22_2717276085
AG-402-C22_2717276086
AG-402-C22_2717276090
AG-402-C22_2717276094
AG-402-C22_2717276097
AG-402-C22_2717276099
AG-402-C22_2717276102
AG-402-C22_2717276105
AG-402-C22_2717276126
AG-402-C22_2717276132
AG-402-C22_2717276135
AG-402-C22_2717276136
AG-402-C22_2717276137
AG-402-C22_2717276138
AG-402-C22_2717276139
AG-402-C22_2717276141
AG-402-C22_2717276142
AG-402-C22_2717276143
AG-402-C22_2717276145
AG-402-C22_2717276148
AG-402-C22_2717276149
AG-402-C22_2717276156
AG-402-C22_2717276158
AG-402-C22_2717276159
AG-402-C22_2717276160
AG-402-C22_2717276164
AG-402-C22_2717276165
AG-402-C22_2717276166
AG-402-C22_2717276169
AG-402-C22_2717276182
AG-402-C22_2717276183
AG-402-C22_2717276186
AG-402-C22_2717276189
AG-402-C22_2717276190
AG-402-C22_2717276191
AG-402-C22_2717276196
AG-402-C22_2717276200
AG-402-C22_2717276202
AG-402-C22_2717276204
AG-402-C22_2717276206
AG-402-C22_2717276207
AG-402-C22_2717276208
AG-402-C22_2717276209
AG-402-C22_2717276211
AG-402-C22_2717276212
AG-402-C22_2717276213
AG-402-C22_2717276215
AG-402-C22_2717276216
AG-402-C22_2717276217
AG-402-C22_2717276224
AG-402-C22_2717276231
AG-402-C22_2717276235
AG-402-C22_2717276239
AG-402-C22_2717276240
AG-402-C22_2717276241
AG-402-C22_2717276243
AG-402-C22_2717276244
AG-402-C22_2717276245
AG-402-C22_2717276246
AG-402-C22_2717276251
AG-402-C22_2717276252
AG-402-C22_2717276256
AG-402-C22_2717276261
AG-402-C22_2717276262
AG-402-C22_2717276263
AG-402-C22_2717276265
AG-402-C22_2717276269
AG-402-C22_2717276270
AG-402-C22_2717276271
AG-402-C22_2717276273
AG-402-C22_2717276274
AG-402-C22_2717276277
AG-402-C22_2717276278
AG-402-C22_2717276279
AG-402-C22_2717276281
AG-402-C22_2717276283
AG-402-C22_2717276290
AG-402-C22_2717276291
AG-402-C22_2717276294
AG-402-C22_2717276296
AG-402-C22_2717276297
AG-402-C22_2717276298
AG-402-C22_2717276309
AG-402-C22_2717276329
AG-402-C22_2717276330
AG-402-C22_2717276334
AG-402-C22_2717276335
AG-402-C22_2717276336
AG-402-C22_2717276338
AG-402-C22_2717276340
AG-402-C22_2717276341
AG-402-C22_2717276343
AG-402-C22_2717276344
AG-402-C22_2717276347
AG-402-C22_2717276349
AG-402-C22_2717276352
AG-402-C22_2717276369
AG-402-C22_2717276373
AG-402-C22_2717276374
AG-402-C22_2717276376
AG-402-C22_2717276377
AG-402-C22_2717276378
AG-402-C22_2717276381
AG-402-C22_2717276383
AG-402-C22_2717276387
AG-402-C22_2717276388
AG-402-C22_2717276390
AG-402-C22_2717276392
AG-402-C22_2717276394
AG-402-C22_2717276395
AG-402-C22_2717276397
AG-402-C22_2717276399
AG-402-C22_2717276400
AG-402-C22_2717276401
AG-402-C22_2717276404
AG-402-C22_2717276406
AG-402-C22_2717276408
AG-402-C22_2717276410
AG-402-C22_2717276411
AG-402-C22_2717276412
AG-402-C22_2717276416
AG-402-C22_2717276417
AG-402-C22_2717276418
AG-402-C22_2717276419
AG-402-C22_2717276421
AG-402-C22_2717276424
AG-402-C22_2717276425
AG-402-C22_2717276426
AG-402-C22_2717276429
AG-402-C22_2717276430
AG-402-C22_2717276431
AG-402-C22_2717276432
AG-402-C22_2717276435
AG-402-C22_2717276436
AG-402-C22_2717276437
AG-402-C22_2717276438
AG-402-C22_2717276440
AG-402-C22_2717276441
AG-402-C22_2717276446
AG-402-C22_2717276447
AG-402-C22_2717276451
AG-402-C22_2717276455
AG-402-C22_2717276456
AG-402-C22_2717276460
AG-402-C22_2717276461
AG-402-C22_2717276462
AG-402-C22_2717276463
AG-402-C22_2717276464
AG-402-C22_2717276466
AG-402-C22_2717276467
AG-402-C22_2717276468
AG-402-C22_2717276469
AG-402-C22_2717276470
AG-402-C22_2717276476
AG-402-C22_2717276477
AG-402-C22_2717276480
AG-402-C22_2717276484
AG-402-C22_2717276485
AG-402-C22_2717276486
AG-402-C22_2717276492
AG-402-C22_2717276494
AG-402-C22_2717276495
AG-402-C22_2717276496
AG-402-C22_2717276500
AG-402-C22_2717276502
AG-402-C22_2717276503
AG-402-C22_2717276504
AG-402-C22_2717276505
AG-402-C22_2717276506
AG-402-C22_2717276509
AG-402-C22_2717276510
AG-402-C22_2717276511
AG-402-C22_2717276513
AG-402-C22_2717276515
AG-402-C22_2717276516
AG-402-C22_2717276517
AG-402-C22_2717276518
AG-402-C22_2717276521
AG-402-C22_2717276525
AG-402-C22_2717276527
AG-402-C22_2717276531
AG-402-C22_2717276534
AG-402-C22_2717276535
AG-402-C22_2717276536
AG-402-C22_2717276538
AG-402-C22_2717276539
AG-402-C22_2717276541
AG-402-C22_2717276544
AG-402-C22_2717276545
AG-402-C22_2717276546
AG-402-C22_2717276551
AG-402-C22_2717276556
AG-402-C22_2717276567
AG-402-C22_2717276568
AG-402-C22_2717276569
AG-402-C22_2717276589
AG-402-C22_2717276595
AG-402-C22_2717276596
AG-402-C22_2717276597
AG-402-C22_2717276600
AG-402-C22_2717276608
AG-402-C22_2717276609
AG-402-C22_2717276610
AG-402-C22_2717276612
AG-402-C22_2717276613
AG-402-C22_2717276617
AG-402-C22_2717276618
AG-402-C22_2717276620
AG-402-C22_2717276622
AG-402-C22_2717276623
AG-402-C22_2717276624
AG-402-C22_2717276628
AG-402-C22_2717276630
AG-402-C22_2717276633
AG-402-C22_2717276634
AG-402-C22_2717276635
AG-402-C22_2717276637
AG-402-C22_2717276639
AG-402-C22_2717276641
AG-402-C22_2717276642
AG-402-C22_2717276644
AG-402-C22_2717276646
AG-402-C22_2717276647
AG-402-C22_2717276648
AG-402-C22_2717276651
AG-402-C22_2717276656
AG-402-C22_2717276658
AG-402-C22_2717276681
AG-402-C22_2717276682
AG-402-C22_2717276686
AG-402-C22_2717276692
AG-402-C22_2717276705
AG-402-C22_2717276709
AG-402-C22_2717276714
AG-402-C22_2717276715
AG-402-C22_2717276717
AG-402-C22_2717276718
AG-402-C22_2717276719
AG-402-C22_2717276721
AG-402-C22_2717276724
AG-402-C22_2717276725
AG-402-C22_2717276726
AG-402-C22_2717276732
AG-402-C22_2717276736
AG-402-C22_2717276737
AG-402-C22_2717276738
AG-402-C22_2717276739
AG-402-C22_2717276744
AG-402-C22_2717276752
AG-402-C22_2717276753
AG-402-C22_2717276757
AG-402-C22_2717276758
AG-402-C22_2717276759
AG-402-C22_2717276761
AG-402-C22_2717276763
AG-402-C22_2717276769
AG-402-C22_2717276770
AG-402-C22_2717276771
AG-402-C22_2717276774
AG-402-C22_2717276775
AG-402-C22_2717276776
AG-402-C22_2717276788
AG-402-C22_2717276789
AG-402-C22_2717276791
AG-402-C22_2717276796
AG-402-C22_2717276797
AG-402-C22_2717276799
AG-402-C22_2717276800
AG-402-C22_2717276802
AG-402-C22_2717276803
AG-402-C22_2717276810
AG-402-C22_2717276819
AG-402-C22_2717276820
AG-402-C22_2717276821
AG-402-C22_2717276822
AG-402-C22_2717276824
AG-402-C22_2717276825
AG-402-C22_2717276826
AG-402-C22_2717276827
AG-402-C22_2717276833
AG-402-C22_2717276834
AG-402-C22_2717276837
AG-402-F05_2717278459
AG-402-F05_2717278460
AG-402-F05_2717278464
AG-402-F05_2717278465
AG-402-F05_2717278466
AG-402-F05_2717278467
AG-402-F05_2717278468
AG-402-F05_2717278470
AG-402-F05_2717278475
AG-402-F05_2717278476
AG-402-F05_2717278478
AG-402-F05_2717278482
AG-402-F05_2717278485
AG-402-F05_2717278486
AG-402-F05_2717278487
AG-402-F05_2717278488
AG-402-F05_2717278489
AG-402-F05_2717278490
AG-402-F05_2717278492
AG-402-F05_2717278493
AG-402-F05_2717278494
AG-402-F05_2717278495
AG-402-F05_2717278496
AG-402-F05_2717278497
AG-402-F05_2717278498
AG-402-F05_2717278499
AG-402-F05_2717278502
AG-402-F05_2717278504
AG-402-F05_2717278506
AG-402-F05_2717278508
AG-402-F05_2717278509
AG-402-F05_2717278510
AG-402-F05_2717278511
AG-402-F05_2717278513
AG-402-F05_2717278514
AG-402-F05_2717278515
AG-402-F05_2717278517
AG-402-F05_2717278520
AG-402-F05_2717278521
AG-402-F05_2717278522
AG-402-F05_2717278523
AG-402-F05_2717278526
AG-402-F05_2717278528
AG-402-F05_2717278533
AG-402-F05_2717278534
AG-402-F05_2717278535
AG-402-F05_2717278536
AG-402-F05_2717278537
AG-402-F05_2717278544
AG-402-F05_2717278545
AG-402-F05_2717278549
AG-402-F05_2717278550
AG-402-F05_2717278556
AG-402-F05_2717278557
AG-402-F05_2717278558
AG-402-F05_2717278559
AG-402-F05_2717278561
AG-402-F05_2717278562
AG-402-F05_2717278563
AG-402-F05_2717278564
AG-402-F05_2717278571
AG-402-F05_2717278573
AG-402-F05_2717278578
AG-402-F05_2717278582
AG-402-F05_2717278587
AG-402-F05_2717278593
AG-402-F05_2717278595
AG-402-F05_2717278599
AG-402-F05_2717278606
AG-402-F05_2717278608
AG-402-F05_2717278614
AG-402-F05_2717278615
AG-402-F05_2717278617
AG-402-F05_2717278618
AG-402-F05_2717278619
AG-402-F05_2717278622
AG-402-F05_2717278626
AG-402-F05_2717278627
AG-402-F05_2717278628
AG-402-F05_2717278629
AG-402-F05_2717278634
AG-402-F05_2717278643
AG-402-F05_2717278648
AG-402-F05_2717278652
AG-402-F05_2717278653
AG-402-F05_2717278656
AG-402-F05_2717278657
AG-402-F05_2717278658
AG-402-F05_2717278659
AG-402-F05_2717278660
AG-402-F05_2717278662
AG-402-F05_2717278666
AG-402-F05_2717278675
AG-402-F05_2717278677
AG-402-F05_2717278678
AG-402-F05_2717278679
AG-402-F05_2717278680
AG-402-F05_2717278681
AG-402-F05_2717278682
AG-402-F05_2717278683
AG-402-F05_2717278684
AG-402-F05_2717278686
AG-402-F05_2717278687
AG-402-F05_2717278689
AG-402-F05_2717278690
AG-402-F05_2717278691
AG-402-F05_2717278693
AG-402-F05_2717278696
AG-402-F05_2717278697
AG-402-F05_2717278698
AG-402-F05_2717278699
AG-402-F05_2717278700
AG-402-F05_2717278702
AG-402-F05_2717278703
AG-402-F05_2717278706
AG-402-F05_2717278707
AG-402-F05_2717278708
AG-402-F05_2717278710
AG-402-F05_2717278712
AG-402-F05_2717278719
AG-402-F05_2717278720
AG-402-F05_2717278723
AG-402-F05_2717278725
AG-402-F05_2717278727
AG-402-F05_2717278730
AG-402-F05_2717278731
AG-402-F05_2717278732
AG-402-F05_2717278734
AG-402-F05_2717278735
AG-402-F05_2717278739
AG-402-F05_2717278741
AG-402-F05_2717278744
AG-402-F05_2717278745
AG-402-F05_2717278746
AG-402-F05_2717278748
AG-402-F05_2717278750
AG-402-F05_2717278752
AG-402-F05_2717278753
AG-402-F05_2717278755
AG-402-F05_2717278757
AG-402-F05_2717278758
AG-402-F05_2717278759
AG-402-F05_2717278763
AG-402-F05_2717278769
AG-402-F05_2717278772
AG-402-F05_2717278776
AG-402-F05_2717278778
AG-402-F05_2717278782
AG-402-F05_2717278785
AG-402-F05_2717278786
AG-402-F05_2717278787
AG-402-F05_2717278788
AG-402-F05_2717278789
AG-402-F05_2717278791
AG-402-F05_2717278793
AG-402-F05_2717278794
AG-402-F05_2717278795
AG-402-F05_2717278798
AG-402-F05_2717278799
AG-402-F05_2717278800
AG-402-F05_2717278801
AG-402-F05_2717278802
AG-402-F05_2717278804
AG-402-F05_2717278808
AG-402-F05_2717278810
AG-402-F05_2717278811
AG-402-F05_2717278812
AG-402-F05_2717278814
AG-402-F05_2717278820
AG-402-F05_2717278821
AG-402-F05_2717278822
AG-402-F05_2717278826
AG-402-F05_2717278829
AG-402-F05_2717278830
AG-402-F05_2717278836
AG-402-F05_2717278837
AG-402-F05_2717278838
AG-402-F05_2717278839
AG-402-F05_2717278840
AG-402-F05_2717278845
AG-402-F05_2717278846
AG-402-F05_2717278849
AG-402-F05_2717278851
AG-402-F05_2717278852
AG-402-F05_2717278856
AG-402-F05_2717278858
AG-402-F05_2717278861
AG-402-F05_2717278862
AG-402-F05_2717278863
AG-402-F05_2717278865
AG-402-F05_2717278866
AG-402-F05_2717278870
AG-402-F05_2717278884
AG-402-F05_2717278888
AG-402-F05_2717278890
AG-402-F05_2717278892
AG-402-F05_2717278893
AG-402-F05_2717278895
AG-402-F05_2717278899
AG-402-F05_2717278900
AG-402-F05_2717278901
AG-402-F05_2717278902
AG-402-F05_2717278903
AG-402-F05_2717278904
AG-402-F05_2717278911
AG-402-F05_2717278912
AG-402-F05_2717278913
AG-402-F05_2717278916
AG-402-F05_2717278918
AG-402-F05_2717278919
AG-402-F05_2717278920
AG-402-F05_2717278921
AG-402-F05_2717278922
AG-402-F05_2717278927
AG-402-F05_2717278931
AG-402-F05_2717278932
AG-402-F05_2717278933
AG-402-F05_2717278938
AG-402-F05_2717278939
AG-402-F05_2717278942
AG-402-F05_2717278943
AG-402-F05_2717278944
AG-402-F05_2717278946
AG-402-F05_2717278947
AG-402-F05_2717278949
AG-402-F05_2717278951
AG-402-F05_2717278953
AG-402-F05_2717278956
AG-402-F05_2717278957
AG-402-F05_2717278959
AG-402-F05_2717278960
AG-402-F05_2717278962
AG-402-F05_2717278963
AG-402-F05_2717278965
AG-402-F05_2717278968
AG-402-F05_2717278969
AG-402-F05_2717278972
AG-402-F05_2717278977
AG-402-F05_2717278979
AG-402-F05_2717278980
AG-402-F05_2717278981
AG-402-F05_2717278982
AG-402-F05_2717278983
AG-402-F05_2717278984
AG-402-F05_2717278985
AG-402-F05_2717278986
AG-402-F05_2717278987
AG-402-F05_2717279004
AG-402-F05_2717279009
AG-402-F05_2717279016
AG-402-F05_2717279018
AG-402-F05_2717279021
AG-402-F05_2717279024
AG-402-F05_2717279026
AG-402-F05_2717279028
AG-402-F05_2717279033
AG-402-F05_2717279036
AG-402-F05_2717279038
AG-402-F05_2717279040
AG-402-F05_2717279043
AG-402-F05_2717279044
AG-402-F05_2717279045
AG-402-F05_2717279046
AG-402-F05_2717279047
AG-402-F05_2717279049
AG-402-F05_2717279050
AG-402-F05_2717279052
AG-402-F05_2717279055
AG-402-F05_2717279059
AG-402-F05_2717279060
AG-402-F05_2717279062
AG-402-F05_2717279066
AG-402-F05_2717279067
AG-402-F05_2717279068
AG-402-F05_2717279070
AG-402-F05_2717279077
AG-402-F05_2717279082
AG-402-F05_2717279083
AG-402-F05_2717279086
AG-402-F05_2717279088
AG-402-F05_2717279089
AG-402-F05_2717279090
AG-402-F05_2717279092
AG-402-F05_2717279093
AG-402-F05_2717279094
AG-402-F05_2717279095
AG-402-F05_2717279096
AG-402-F05_2717279099
AG-402-F05_2717279100
AG-402-F05_2717279101
AG-402-F05_2717279102
AG-402-F05_2717279105
AG-402-F05_2717279106
AG-402-F05_2717279110
AG-402-F05_2717279111
AG-402-F05_2717279113
AG-402-F05_2717279114
AG-402-F05_2717279116
AG-402-F05_2717279119
AG-402-F05_2717279120
AG-402-F05_2717279121
AG-402-F05_2717279122
AG-402-F05_2717279123
AG-402-F05_2717279124
AG-402-F05_2717279133
AG-402-F05_2717279134
AG-402-F05_2717279137
AG-402-F05_2717279138
AG-402-F05_2717279139
AG-402-F05_2717279142
AG-402-F05_2717279144
AG-402-F05_2717279145
AG-402-F05_2717279146
AG-402-F05_2717279147
AG-402-F05_2717279149
AG-402-F05_2717279151
AG-402-F05_2717279152
AG-402-F05_2717279153
AG-402-F05_2717279155
AG-402-F05_2717279157
AG-402-F05_2717279159
AG-402-F05_2717279162
AG-402-F05_2717279163
AG-402-F05_2717279164
AG-402-F05_2717279166
AG-402-F05_2717279175
AG-402-F05_2717279177
AG-402-F05_2717279200
AG-402-F05_2717279225
AG-402-F05_2717279226
AG-402-F05_2717279227
AG-402-F05_2717279228
AG-402-F05_2717279229
AG-402-F05_2717279230
AG-402-F05_2717279231
AG-402-F05_2717279232
AG-402-F05_2717279234
AG-402-F05_2717279235
AG-402-F05_2717279236
AG-402-F05_2717279237
AG-402-F05_2717279238
AG-402-F05_2717279239
AG-402-F05_2717279240
AG-402-F05_2717279241
AG-402-F05_2717279242
AG-402-F05_2717279243
AG-402-F05_2717279244
AG-402-F05_2717279245
AG-402-F05_2717279246
AG-402-F05_2717279247
AG-402-F05_2717279248
AG-402-F05_2717279249
AG-402-F05_2717279250
AG-402-F05_2717279251
AG-402-F05_2717279253
AG-402-F05_2717279255
AG-402-F05_2717279259
AG-402-F05_2717279260
AG-402-F05_2717279263
AG-402-F05_2717279268
AG-402-F05_2717279270
AG-402-F05_2717279271
AG-402-F05_2717279272
AG-402-F05_2717279273
AG-402-F05_2717279274
AG-402-F05_2717279275
AG-402-F05_2717279276
AG-402-F05_2717279278
AG-402-F05_2717279280
AG-402-F05_2717279281
AG-402-F05_2717279282
AG-402-F05_2717279287
AG-402-F05_2717279289
AG-402-F05_2717279290
AG-402-F05_2717279291
AG-402-F05_2717279292
AG-402-F05_2717279293
AG-402-F05_2717279295
AG-402-F05_2717279296
AG-402-F05_2717279297
AG-402-F05_2717279298
AG-402-F05_2717279300
AG-402-F05_2717279301
AG-402-F05_2717279306
AG-402-F05_2717279309
AG-402-F05_2717279310
AG-402-F05_2717279314
AG-402-F05_2717279315
AG-402-F05_2717279316
AG-402-F05_2717279317
AG-402-F05_2717279318
AG-402-F05_2717279320
AG-402-F05_2717279321
AG-402-F05_2717279323
AG-402-F05_2717279324
AG-402-F05_2717279325
AG-402-F05_2717279327
AG-402-F05_2717279328
AG-402-F05_2717279329
AG-402-F05_2717279330
AG-402-F05_2717279331
AG-402-F05_2717279332
AG-402-F05_2717279336
AG-402-F05_2717279339
AG-402-F05_2717279340
AG-402-F05_2717279343
AG-402-F05_2717279344
AG-402-F05_2717279345
AG-402-F05_2717279346
AG-402-F05_2717279348
AG-402-F05_2717279349
AG-402-F05_2717279391
AG-402-F05_2717279410
AG-402-F05_2717279414
AG-402-F05_2717279417
AG-402-F05_2717279419
AG-402-F05_2717279454
AG-402-F05_2717279475
AG-402-F05_2717279478
AG-402-F05_2717279481
AG-402-F05_2717279483
AG-402-F05_2717279485
AG-402-F05_2717279487
AG-402-F05_2717279491
AG-402-F05_2717279493
AG-402-F05_2717279494
AG-402-F05_2717279496
AG-402-F05_2717279497
AG-402-F05_2717279504
AG-402-F05_2717279508
AG-402-F05_2717279511
AG-402-F05_2717279513
AG-402-F05_2717279514
AG-402-F05_2717279516
AG-402-F05_2717279518
AG-402-F05_2717279526
AG-402-F05_2717279527
AG-402-F05_2717279543
AG-402-F05_2717279545
AG-402-F05_2717279546
AG-402-F05_2717279547
AG-402-F05_2717279548
AG-402-F05_2717279550
AG-402-F05_2717279556
AG-402-F05_2717279557
AG-402-F05_2717279559
AG-402-F05_2717279563
AG-402-F05_2717279564
AG-402-F05_2717279565
AG-402-F05_2717279571
AG-402-F05_2717279572
AG-402-F05_2717279573
AG-402-F05_2717279575
AG-402-F05_2717279578
AG-402-F05_2717279579
AG-402-F05_2717279582
AG-402-F05_2717279583
AG-402-F05_2717279585
AG-402-F05_2717279586
AG-402-F05_2717279587
AG-402-F05_2717279595
AG-402-F05_2717279615
AG-402-F05_2717279625
AG-402-F05_2717279633
AG-402-F05_2717279658
AG-402-F05_2717279691
AG-402-F05_2717279699
AG-402-F05_2717279701
AG-402-F05_2717279702
AG-402-F05_2717279703
AG-402-F05_2717279705
AG-402-F05_2717279707
AG-402-F05_2717279708
AG-402-F05_2717279725
AG-402-F05_2717279727
AG-402-F05_2717279728
AG-402-F05_2717279729
AG-402-F05_2717279733
AG-402-F05_2717279737
AG-402-F05_2717279738
AG-402-F05_2717279743
AG-402-F05_2717279744
AG-402-F05_2717279745
AG-402-F05_2717279746
AG-402-F05_2717279748
AG-402-F05_2717279750
AG-402-F05_2717279752
AG-402-F05_2717279757
AG-402-F05_2717279759
AG-402-F05_2717279764
AG-402-F05_2717279766
AG-402-F05_2717279770
AG-402-F05_2717279771
AG-402-F05_2717279775
AG-402-F05_2717279781
AG-402-F05_2717279817
AG-402-F05_2717279825
AG-402-F05_2717279828
AG-402-F05_2717279829
AG-402-F05_2717279837
AG-402-F05_2717279838
AG-402-F05_2717279840
AG-402-F05_2717279841
AG-402-F05_2717279849
AG-402-F05_2717279861
AG-402-F05_2717279862
AG-402-F05_2717279863
AG-402-F05_2717279864
AG-402-F05_2717279866
AG-402-F05_2717279867
AG-402-F05_2717279869
AG-402-F05_2717279871
AG-402-F05_2717279877
AG-402-F05_2717279892
AG-402-F05_2717279894
AG-402-F05_2717279901
AG-402-F05_2717279911
AG-402-F05_2717279912
AG-402-F05_2717279921
AG-402-F05_2717279927
AG-402-F05_2717279937
AG-402-F05_2717279942
AG-402-F05_2717279947
AG-402-F05_2717279948
AG-402-F05_2717279949
AG-402-F05_2717279952
AG-402-F05_2717279954
AG-402-F05_2717279955
AG-402-F05_2717279957
AG-402-F05_2717279983
AG-402-F05_2717279999
AG-402-F05_2717280002
AG-402-F05_2717280003
AG-402-F05_2717280004
AG-402-F05_2717280010
AG-402-F05_2717280028
AG-402-F05_2717280029
AG-402-F05_2717280030
AG-402-F05_2717280038
AG-402-F05_2717280044
AG-402-F05_2717280046
AG-402-F05_2717280048
AG-402-F05_2717280050
AG-402-F05_2717280052
AG-402-F05_2717280056
AG-402-F05_2717280057
AG-402-F05_2717280058
AG-402-F05_2717280079
AG-402-F05_2717280083
AG-402-F05_2717280085
AG-402-F05_2717280087
AG-402-F05_2717280088
AG-402-F05_2717280090
AG-402-F05_2717280093
AG-402-F05_2717280095
AG-402-F05_2717280096
AG-402-F05_2717280097
AG-402-F05_2717280099
AG-402-F05_2717280106
AG-402-F05_2717280113
AG-402-F05_2717280117
AG-402-F05_2717280119
AG-402-F05_2717280127
AG-402-F05_2717280129
AG-402-F05_2717280134
AG-402-F05_2717280137
AG-402-F05_2717280138
AG-402-F05_2717280140
AG-402-F05_2717280141
AG-402-F05_2717280145
AG-402-F05_2717280146
AG-402-F05_2717280148
AG-402-F05_2717280150
AG-402-F05_2717280151
AG-402-F05_2717280152
AG-402-F05_2717280153
AG-402-F05_2717280155
AG-402-F05_2717280162
AG-402-F05_2717280166
AG-402-F05_2717280171
AG-402-F05_2717280181
AG-402-F05_2717280195
AG-402-F05_2717280196
AG-402-F05_2717280202
AG-402-F05_2717280203
AG-402-F05_2717280205
AG-402-F05_2717280206
AG-402-F05_2717280208
AG-402-F05_2717280210
AG-402-F05_2717280211
AG-402-F05_2717280212
AG-402-F05_2717280216
AG-402-F05_2717280217
AG-402-F05_2717280220
AG-402-F05_2717280221
AG-402-F05_2717280226
AG-402-F05_2717280227
AG-402-F05_2717280229
AG-402-F05_2717280230
AG-402-F05_2717280231
AG-402-F05_2717280232
AG-402-F05_2717280236
AG-402-F05_2717280237
AG-402-F05_2717280238
AG-402-F05_2717280239
AG-402-F05_2717280243
AG-402-F05_2717280247
AG-402-F05_2717280251
AG-402-F05_2717280253
AG-402-F05_2717280254
AG-402-F05_2717280255
AG-402-F05_2717280258
AG-402-F05_2717280259
AG-402-F05_2717280260
AG-402-F05_2717280264
AG-402-F05_2717280271
AG-402-F05_2717280279
AG-402-F05_2717280280
AG-402-F05_2717280281
AG-402-F05_2717280282
AG-402-F05_2717280285
AG-402-F05_2717280286
AG-402-F05_2717280287
AG-402-F05_2717280289
AG-402-F05_2717280290
AG-402-F05_2717280291
AG-402-F05_2717280293
AG-402-F05_2717280295
AG-402-F05_2717280296
AG-402-F05_2717280300
AG-402-F05_2717280304
AG-402-F05_2717280312
AG-402-F05_2717280314
AG-402-F05_2717280322
AG-402-F05_2717280323
AG-402-F05_2717280336
AG-402-F05_2717280337
AG-402-F05_2717280338
AG-402-F05_2717280343
AG-402-I23_2667726691
AG-402-I23_2667726692
AG-402-I23_2667726693
AG-402-I23_2667726695
AG-402-I23_2667726696
AG-402-I23_2667726702
AG-402-I23_2667726704
AG-402-I23_2667726711
AG-402-I23_2667726715
AG-402-I23_2667726717
AG-402-I23_2667726723
AG-402-I23_2667726728
AG-402-I23_2667726732
AG-402-I23_2667726737
AG-402-I23_2667726739
AG-402-I23_2667726746
AG-402-I23_2667726747
AG-402-I23_2667726748
AG-402-I23_2667726749
AG-402-I23_2667726751
AG-402-I23_2667726752
AG-402-I23_2667726753
AG-402-I23_2667726754
AG-402-I23_2667726760
AG-402-I23_2667726761
AG-402-I23_2667726765
AG-402-I23_2667726766
AG-402-I23_2667726773
AG-402-I23_2667726774
AG-402-I23_2667726775
AG-402-I23_2667726776
AG-402-I23_2667726777
AG-402-I23_2667726782
AG-402-I23_2667726784
AG-402-I23_2667726787
AG-402-I23_2667726788
AG-402-I23_2667726789
AG-402-I23_2667726790
AG-402-I23_2667726793
AG-402-I23_2667726795
AG-402-I23_2667726796
AG-402-I23_2667726797
AG-402-I23_2667726799
AG-402-I23_2667726800
AG-402-I23_2667726801
AG-402-I23_2667726802
AG-402-I23_2667726804
AG-402-I23_2667726806
AG-402-I23_2667726808
AG-402-I23_2667726811
AG-402-I23_2667726812
AG-402-I23_2667726813
AG-402-I23_2667726814
AG-402-I23_2667726815
AG-402-I23_2667726816
AG-402-I23_2667726817
AG-402-I23_2667726818
AG-402-I23_2667726820
AG-402-I23_2667726821
AG-402-I23_2667726822
AG-402-I23_2667726823
AG-402-I23_2667726824
AG-402-I23_2667726825
AG-402-I23_2667726835
AG-402-I23_2667726837
AG-402-I23_2667726846
AG-402-I23_2667726851
AG-402-I23_2667726856
AG-402-I23_2667726860
AG-402-I23_2667726867
AG-402-I23_2667726869
AG-402-I23_2667726871
AG-402-I23_2667726872
AG-402-I23_2667726874
AG-402-I23_2667726878
AG-402-I23_2667726879
AG-402-I23_2667726880
AG-402-I23_2667726881
AG-402-I23_2667726882
AG-402-I23_2667726883
AG-402-I23_2667726890
AG-402-I23_2667726891
AG-402-I23_2667726892
AG-402-I23_2667726895
AG-402-I23_2667726897
AG-402-I23_2667726898
AG-402-I23_2667726899
AG-402-I23_2667726900
AG-402-I23_2667726901
AG-402-I23_2667726906
AG-402-I23_2667726910
AG-402-I23_2667726911
AG-402-I23_2667726912
AG-402-I23_2667726917
AG-402-I23_2667726918
AG-402-I23_2667726921
AG-402-I23_2667726922
AG-402-I23_2667726923
AG-402-I23_2667726925
AG-402-I23_2667726926
AG-402-I23_2667726928
AG-402-I23_2667726930
AG-402-I23_2667726932
AG-402-I23_2667726935
AG-402-I23_2667726936
AG-402-I23_2667726938
AG-402-I23_2667726939
AG-402-I23_2667726941
AG-402-I23_2667726942
AG-402-I23_2667726944
AG-402-I23_2667726947
AG-402-I23_2667726948
AG-402-I23_2667726951
AG-402-I23_2667726956
AG-402-I23_2667726958
AG-402-I23_2667726959
AG-402-I23_2667726962
AG-402-I23_2667726983
AG-402-I23_2667726997
AG-402-I23_2667727027
AG-402-I23_2667727035
AG-402-I23_2667727037
AG-402-I23_2667727038
AG-402-I23_2667727039
AG-402-I23_2667727041
AG-402-I23_2667727043
AG-402-I23_2667727044
AG-402-I23_2667727062
AG-402-I23_2667727064
AG-402-I23_2667727065
AG-402-I23_2667727066
AG-402-I23_2667727071
AG-402-I23_2667727075
AG-402-I23_2667727076
AG-402-I23_2667727081
AG-402-I23_2667727082
AG-402-I23_2667727083
AG-402-I23_2667727084
AG-402-I23_2667727085
AG-402-I23_2667727087
AG-402-I23_2667727088
AG-402-I23_2667727097
AG-402-I23_2667727101
AG-402-I23_2667727108
AG-402-I23_2667727115
AG-402-I23_2667727117
AG-402-I23_2667727118
AG-402-I23_2667727119
AG-402-I23_2667727121
AG-402-I23_2667727124
AG-402-I23_2667727126
AG-402-I23_2667727127
AG-402-I23_2667727129
AG-402-I23_2667727131
AG-402-I23_2667727132
AG-402-I23_2667727134
AG-402-I23_2667727136
AG-402-I23_2667727137
AG-402-I23_2667727138
AG-402-I23_2667727140
AG-402-I23_2667727142
AG-402-I23_2667727143
AG-402-I23_2667727144
AG-402-I23_2667727145
AG-402-I23_2667727147
AG-402-I23_2667727152
AG-402-I23_2667727153
AG-402-I23_2667727154
AG-402-I23_2667727157
AG-402-I23_2667727158
AG-402-I23_2667727167
AG-402-I23_2667727168
AG-402-I23_2667727169
AG-402-I23_2667727170
AG-402-I23_2667727171
AG-402-I23_2667727172
AG-402-I23_2667727173
AG-402-I23_2667727175
AG-402-I23_2667727176
AG-402-I23_2667727178
AG-402-I23_2667727179
AG-402-I23_2667727183
AG-402-I23_2667727184
AG-402-I23_2667727186
AG-402-I23_2667727187
AG-402-I23_2667727188
AG-402-I23_2667727189
AG-402-I23_2667727192
AG-402-I23_2667727193
AG-402-I23_2667727194
AG-402-I23_2667727195
AG-402-I23_2667727196
AG-402-I23_2667727198
AG-402-I23_2667727199
AG-402-I23_2667727200
AG-402-I23_2667727202
AG-402-I23_2667727205
AG-402-I23_2667727206
AG-402-I23_2667727216
AG-402-I23_2667727223
AG-402-I23_2667727225
AG-402-I23_2667727226
AG-402-I23_2667727227
AG-402-I23_2667727231
AG-402-I23_2667727232
AG-402-I23_2667727233
AG-402-I23_2667727239
AG-402-I23_2667727242
AG-402-I23_2667727243
AG-402-I23_2667727247
AG-402-I23_2667727251
AG-402-I23_2667727254
AG-402-I23_2667727256
AG-402-I23_2667727257
AG-402-I23_2667727259
AG-402-I23_2667727261
AG-402-I23_2667727269
AG-402-I23_2667727270
AG-402-I23_2667727286
AG-402-I23_2667727288
AG-402-I23_2667727289
AG-402-I23_2667727290
AG-402-I23_2667727291
AG-402-I23_2667727293
AG-402-I23_2667727299
AG-402-I23_2667727300
AG-402-I23_2667727302
AG-402-I23_2667727306
AG-402-I23_2667727309
AG-402-I23_2667727310
AG-402-I23_2667727316
AG-402-I23_2667727318
AG-402-I23_2667727321
AG-402-I23_2667727323
AG-402-I23_2667727324
AG-402-I23_2667727328
AG-402-I23_2667727331
AG-402-I23_2667727332
AG-402-I23_2667727334
AG-402-I23_2667727335
AG-402-I23_2667727337
AG-402-I23_2667727338
AG-402-I23_2667727339
AG-402-I23_2667727341
AG-402-I23_2667727342
AG-402-I23_2667727343
AG-402-I23_2667727344
AG-402-I23_2667727347
AG-402-I23_2667727350
AG-402-I23_2667727352
AG-402-I23_2667727358
AG-402-I23_2667727360
AG-402-I23_2667727362
AG-402-I23_2667727364
AG-402-I23_2667727366
AG-402-I23_2667727370
AG-402-I23_2667727371
AG-402-I23_2667727372
AG-402-I23_2667727393
AG-402-I23_2667727397
AG-402-I23_2667727401
AG-402-I23_2667727405
AG-402-I23_2667727406
AG-402-I23_2667727408
AG-402-I23_2667727409
AG-402-I23_2667727410
AG-402-I23_2667727412
AG-402-I23_2667727413
AG-402-I23_2667727417
AG-402-I23_2667727419
AG-402-I23_2667727422
AG-402-I23_2667727423
AG-402-I23_2667727424
AG-402-I23_2667727426
AG-402-I23_2667727428
AG-402-I23_2667727430
AG-402-I23_2667727431
AG-402-I23_2667727433
AG-402-I23_2667727435
AG-402-I23_2667727436
AG-402-I23_2667727437
AG-402-I23_2667727442
AG-402-I23_2667727443
AG-402-I23_2667727444
AG-402-I23_2667727448
AG-402-I23_2667727451
AG-402-I23_2667727452
AG-402-I23_2667727458
AG-402-I23_2667727459
AG-402-I23_2667727460
AG-402-I23_2667727461
AG-402-I23_2667727462
AG-402-I23_2667727468
AG-402-I23_2667727469
AG-402-I23_2667727471
AG-402-I23_2667727473
AG-402-I23_2667727475
AG-402-I23_2667727476
AG-402-I23_2667727480
AG-402-I23_2667727482
AG-402-I23_2667727485
AG-402-I23_2667727486
AG-402-I23_2667727487
AG-402-I23_2667727489
AG-402-I23_2667727490
AG-402-I23_2667727494
AG-402-I23_2667727512
AG-402-I23_2667727519
AG-402-I23_2667727527
AG-402-I23_2667727546
AG-402-I23_2667727553
AG-402-I23_2667727557
AG-402-I23_2667727559
AG-402-I23_2667727560
AG-402-I23_2667727565
AG-402-I23_2667727568
AG-402-I23_2667727569
AG-402-I23_2667727570
AG-402-I23_2667727571
AG-402-I23_2667727575
AG-402-I23_2667727577
AG-402-I23_2667727581
AG-402-I23_2667727585
AG-402-I23_2667727586
AG-402-I23_2667727591
AG-402-I23_2667727592
AG-402-I23_2667727594
AG-402-I23_2667727595
AG-402-I23_2667727596
AG-402-I23_2667727597
AG-402-I23_2667727601
AG-402-I23_2667727602
AG-402-I23_2667727606
AG-402-I23_2667727607
AG-402-I23_2667727608
AG-402-I23_2667727611
AG-402-I23_2667727615
AG-402-I23_2667727616
AG-402-I23_2667727619
AG-402-I23_2667727624
AG-402-I23_2667727625
AG-402-I23_2667727627
AG-402-I23_2667727628
AG-402-I23_2667727632
AG-402-I23_2667727637
AG-402-I23_2667727673
AG-402-I23_2667727694
AG-402-I23_2667727697
AG-402-I23_2667727700
AG-402-I23_2667727702
AG-402-I23_2667727704
AG-402-I23_2667727706
AG-402-I23_2667727710
AG-402-I23_2667727712
AG-402-I23_2667727713
AG-402-I23_2667727715
AG-402-I23_2667727716
AG-402-I23_2667727717
AG-402-I23_2667727719
AG-402-I23_2667727721
AG-402-I23_2667727722
AG-402-I23_2667727723
AG-402-I23_2667727729
AG-402-I23_2667727730
AG-402-I23_2667727731
AG-402-I23_2667727734
AG-402-I23_2667727752
AG-402-I23_2667727771
AG-402-I23_2667727772
AG-402-I23_2667727776
AG-402-I23_2667727777
AG-402-I23_2667727778
AG-402-I23_2667727780
AG-402-I23_2667727782
AG-402-I23_2667727783
AG-402-I23_2667727785
AG-402-I23_2667727786
AG-402-I23_2667727789
AG-402-I23_2667727791
[truncated: 155,585 more chars]
