# Supplementary material for: Emergence of trait variability through the lens of nitrogen assimilation in Prochlorococcus
Source: eLife. 2019 Feb 1;8:e41043. doi: 10.7554/eLife.41043 (PMC6370341; doi:10.7554/eLife.41043)
Supplement: Figure 2—source data 2. [file elife-41043-fig2-data2.zip › Genes_SAG_LLI_All_Genomes.txt]

AG-402-A21_2667714058
AG-402-A21_2667714060
AG-402-A21_2667714061
AG-402-A21_2667714062
AG-402-A21_2667714063
AG-402-A21_2667714064
AG-402-A21_2667714065
AG-402-A21_2667714066
AG-402-A21_2667714067
AG-402-A21_2667714068
AG-402-A21_2667714069
AG-402-A21_2667714081
AG-402-A21_2667714082
AG-402-A21_2667714085
AG-402-A21_2667714086
AG-402-A21_2667714087
AG-402-A21_2667714090
AG-402-A21_2667714092
AG-402-A21_2667714093
AG-402-A21_2667714094
AG-402-A21_2667714095
AG-402-A21_2667714096
AG-402-A21_2667714099
AG-402-A21_2667714100
AG-402-A21_2667714101
AG-402-A21_2667714102
AG-402-A21_2667714103
AG-402-A21_2667714105
AG-402-A21_2667714107
AG-402-A21_2667714111
AG-402-A21_2667714112
AG-402-A21_2667714113
AG-402-A21_2667714115
AG-402-A21_2667714118
AG-402-A21_2667714144
AG-402-A21_2667714148
AG-402-A21_2667714149
AG-402-A21_2667714150
AG-402-A21_2667714155
AG-402-A21_2667714162
AG-402-A21_2667714163
AG-402-A21_2667714165
AG-402-A21_2667714166
AG-402-A21_2667714167
AG-402-A21_2667714168
AG-402-A21_2667714170
AG-402-A21_2667714174
AG-402-A21_2667714177
AG-402-A21_2667714178
AG-402-A21_2667714179
AG-402-A21_2667714180
AG-402-A21_2667714181
AG-402-A21_2667714182
AG-402-A21_2667714183
AG-402-A21_2667714184
AG-402-A21_2667714185
AG-402-A21_2667714187
AG-402-A21_2667714188
AG-402-A21_2667714190
AG-402-A21_2667714191
AG-402-A21_2667714193
AG-402-A21_2667714194
AG-402-A21_2667714195
AG-402-A21_2667714199
AG-402-A21_2667714200
AG-402-A21_2667714202
AG-402-A21_2667714207
AG-402-A21_2667714209
AG-402-A21_2667714210
AG-402-A21_2667714212
AG-402-A21_2667714213
AG-402-A21_2667714214
AG-402-A21_2667714215
AG-402-A21_2667714217
AG-402-A21_2667714218
AG-402-A21_2667714219
AG-402-A21_2667714220
AG-402-A21_2667714221
AG-402-A21_2667714223
AG-402-A21_2667714231
AG-402-A21_2667714252
AG-402-A21_2667714253
AG-402-A21_2667714254
AG-402-A21_2667714255
AG-402-A21_2667714256
AG-402-A21_2667714257
AG-402-A21_2667714258
AG-402-A21_2667714259
AG-402-A21_2667714266
AG-402-A21_2667714273
AG-402-A21_2667714274
AG-402-A21_2667714275
AG-402-A21_2667714277
AG-402-A21_2667714279
AG-402-A21_2667714280
AG-402-A21_2667714281
AG-402-A21_2667714282
AG-402-A21_2667714283
AG-402-A21_2667714284
AG-402-A21_2667714285
AG-402-A21_2667714287
AG-402-A21_2667714289
AG-402-A21_2667714290
AG-402-A21_2667714292
AG-402-A21_2667714300
AG-402-A21_2667714311
AG-402-A21_2667714317
AG-402-A21_2667714325
AG-402-A21_2667714335
AG-402-A21_2667714340
AG-402-A21_2667714345
AG-402-A21_2667714349
AG-402-A21_2667714354
AG-402-A21_2667714355
AG-402-A21_2667714356
AG-402-A21_2667714357
AG-402-A21_2667714361
AG-402-A21_2667714364
AG-402-A21_2667714365
AG-402-A21_2667714366
AG-402-A21_2667714368
AG-402-A21_2667714369
AG-402-A21_2667714371
AG-402-A21_2667714376
AG-402-A21_2667714377
AG-402-A21_2667714381
AG-402-A21_2667714387
AG-402-A21_2667714391
AG-402-A21_2667714398
AG-402-A21_2667714403
AG-402-A21_2667714411
AG-402-A21_2667714413
AG-402-A21_2667714420
AG-402-A21_2667714421
AG-402-A21_2667714422
AG-402-A21_2667714423
AG-402-A21_2667714425
AG-402-A21_2667714426
AG-402-A21_2667714427
AG-402-A21_2667714428
AG-402-A21_2667714429
AG-402-A21_2667714434
AG-402-A21_2667714435
AG-402-A21_2667714439
AG-402-A21_2667714440
AG-402-A21_2667714446
AG-402-A21_2667714447
AG-402-A21_2667714448
AG-402-A21_2667714449
AG-402-A21_2667714450
AG-402-A21_2667714455
AG-402-A21_2667714457
AG-402-A21_2667714461
AG-402-A21_2667714462
AG-402-A21_2667714463
AG-402-A21_2667714464
AG-402-A21_2667714467
AG-402-A21_2667714469
AG-402-A21_2667714470
AG-402-A21_2667714471
AG-402-A21_2667714473
AG-402-A21_2667714474
AG-402-A21_2667714475
AG-402-A21_2667714477
AG-402-A21_2667714479
AG-402-A21_2667714481
AG-402-A21_2667714484
AG-402-A21_2667714485
AG-402-A21_2667714486
AG-402-A21_2667714487
AG-402-A21_2667714489
AG-402-A21_2667714490
AG-402-A21_2667714491
AG-402-A21_2667714492
AG-402-A21_2667714493
AG-402-A21_2667714494
AG-402-A21_2667714495
AG-402-A21_2667714497
AG-402-A21_2667714498
AG-402-A21_2667714501
AG-402-A21_2667714506
AG-402-A21_2667714508
AG-402-A21_2667714509
AG-402-A21_2667714514
AG-402-A21_2667714520
AG-402-A21_2667714523
AG-402-A21_2667714526
AG-402-A21_2667714529
AG-402-A21_2667714531
AG-402-A21_2667714533
AG-402-A21_2667714537
AG-402-A21_2667714539
AG-402-A21_2667714540
AG-402-A21_2667714543
AG-402-A21_2667714544
AG-402-A21_2667714545
AG-402-A21_2667714548
AG-402-A21_2667714549
AG-402-A21_2667714550
AG-402-A21_2667714551
AG-402-A21_2667714556
AG-402-A21_2667714557
AG-402-A21_2667714559
AG-402-A21_2667714561
AG-402-A21_2667714563
AG-402-A21_2667714565
AG-402-A21_2667714569
AG-402-A21_2667714572
AG-402-A21_2667714573
AG-402-A21_2667714577
AG-402-A21_2667714578
AG-402-A21_2667714580
AG-402-A21_2667714582
AG-402-A21_2667714583
AG-402-A21_2667714586
AG-402-A21_2667714587
AG-402-A21_2667714594
AG-402-A21_2667714647
AG-402-A21_2667714648
AG-402-A21_2667714649
AG-402-A21_2667714651
AG-402-A21_2667714652
AG-402-A21_2667714654
AG-402-A21_2667714662
AG-402-A21_2667714663
AG-402-A21_2667714665
AG-402-A21_2667714666
AG-402-A21_2667714668
AG-402-A21_2667714669
AG-402-A21_2667714671
AG-402-A21_2667714674
AG-402-A21_2667714676
AG-402-A21_2667714681
AG-402-A21_2667714686
AG-402-A21_2667714688
AG-402-A21_2667714689
AG-402-A21_2667714698
AG-402-A21_2667714703
AG-402-A21_2667714706
AG-402-A21_2667714708
AG-402-A21_2667714709
AG-402-A21_2667714710
AG-402-A21_2667714718
AG-402-A21_2667714721
AG-402-A21_2667714724
AG-402-A21_2667714725
AG-402-A21_2667714733
AG-402-A21_2667714736
AG-402-A21_2667714739
AG-402-A21_2667714741
AG-402-A21_2667714743
AG-402-A21_2667714745
AG-402-A21_2667714746
AG-402-A21_2667714750
AG-402-A21_2667714753
AG-402-A21_2667714754
AG-402-A21_2667714756
AG-402-A21_2667714758
AG-402-A21_2667714760
AG-402-A21_2667714762
AG-402-A21_2667714764
AG-402-A21_2667714768
AG-402-A21_2667714770
AG-402-A21_2667714771
AG-402-A21_2667714772
AG-402-A21_2667714773
AG-402-A21_2667714780
AG-402-A21_2667714784
AG-402-A21_2667714785
AG-402-A21_2667714786
AG-402-A21_2667714787
AG-402-A21_2667714788
AG-402-A21_2667714791
AG-402-A21_2667714792
AG-402-A21_2667714793
AG-402-A21_2667714796
AG-402-A21_2667714797
AG-402-A21_2667714798
AG-402-A21_2667714800
AG-402-A21_2667714801
AG-402-A21_2667714803
AG-402-A21_2667714804
AG-402-A21_2667714807
AG-402-A21_2667714808
AG-402-A21_2667714809
AG-402-A21_2667714812
AG-402-A21_2667714815
AG-402-A21_2667714821
AG-402-A21_2667714839
AG-402-A21_2667714842
AG-402-A21_2667714843
AG-402-A21_2667714844
AG-402-A21_2667714845
AG-402-A21_2667714847
AG-402-A21_2667714849
AG-402-A21_2667714853
AG-402-A21_2667714856
AG-402-A21_2667714861
AG-402-A21_2667714862
AG-402-A21_2667714864
AG-402-A21_2667714865
AG-402-A21_2667714866
AG-402-A21_2667714870
AG-402-A21_2667714871
AG-402-A21_2667714875
AG-402-A21_2667714876
AG-402-A21_2667714877
AG-402-A21_2667714880
AG-402-A21_2667714884
AG-402-A21_2667714885
AG-402-A21_2667714887
AG-402-A21_2667714892
AG-402-A21_2667714893
AG-402-A21_2667714895
AG-402-A21_2667714896
AG-402-A21_2667714900
AG-402-A21_2667714904
AG-402-A21_2667714906
AG-402-A21_2667714907
AG-402-A21_2667714908
AG-402-A21_2667714909
AG-402-A21_2667714911
AG-402-A21_2667714912
AG-402-A21_2667714916
AG-402-A21_2667714918
AG-402-A21_2667714919
AG-402-A21_2667714923
AG-402-A21_2667714927
AG-402-A21_2667714947
AG-402-A21_2667714949
AG-402-A21_2667714952
AG-402-A21_2667714953
AG-402-A21_2667714955
AG-402-A21_2667714956
AG-402-A21_2667714961
AG-402-A21_2667714962
AG-402-A21_2667714964
AG-402-A21_2667714968
AG-402-A21_2667714969
AG-402-A21_2667714999
AG-402-A21_2667715000
AG-402-A21_2667715002
AG-402-A21_2667715005
AG-402-A21_2667715006
AG-402-A21_2667715007
AG-402-A21_2667715010
AG-402-A21_2667715011
AG-402-A21_2667715019
AG-402-A21_2667715022
AG-402-A21_2667715023
AG-402-A21_2667715025
AG-402-A21_2667715026
AG-402-A21_2667715028
AG-402-A21_2667715034
AG-402-A21_2667715035
AG-402-A21_2667715036
AG-402-A21_2667715048
AG-402-A21_2667715056
AG-402-A21_2667715057
AG-402-A21_2667715060
AG-402-A21_2667715064
AG-402-A21_2667715068
AG-402-A21_2667715069
AG-402-A21_2667715071
AG-402-A21_2667715072
AG-402-A21_2667715073
AG-402-A21_2667715075
AG-402-A21_2667715076
AG-402-A21_2667715081
AG-402-A21_2667715083
AG-402-A21_2667715086
AG-402-A21_2667715087
AG-402-A21_2667715088
AG-402-A21_2667715092
AG-402-A21_2667715094
AG-402-A21_2667715095
AG-402-A21_2667715097
AG-402-A21_2667715099
AG-402-A21_2667715100
AG-402-A21_2667715101
AG-402-A21_2667715105
AG-402-A21_2667715111
AG-402-A21_2667715113
AG-402-A21_2667715114
AG-402-A21_2667715115
AG-402-A21_2667715117
AG-402-A21_2667715122
AG-402-A21_2667715123
AG-402-A21_2667715125
AG-402-A21_2667715129
AG-402-A21_2667715131
AG-402-A21_2667715132
AG-402-A21_2667715135
AG-402-A21_2667715140
AG-402-A21_2667715141
AG-402-A21_2667715143
AG-402-A21_2667715145
AG-402-A21_2667715147
AG-402-A21_2667715148
AG-402-A21_2667715150
AG-402-A21_2667715151
AG-402-A21_2667715155
AG-402-A21_2667715160
AG-402-A21_2667715164
AG-402-A21_2667715172
AG-402-A21_2667715173
AG-402-A21_2667715176
AG-402-A21_2667715180
AG-402-A21_2667715181
AG-402-A21_2667715193
AG-402-A21_2667715197
AG-402-A21_2667715201
AG-402-A21_2667715204
AG-402-A21_2667715206
AG-402-A21_2667715208
AG-402-A21_2667715210
AG-402-A21_2667715211
AG-402-A21_2667715214
AG-402-A21_2667715218
AG-402-A21_2667715219
AG-402-A21_2667715223
AG-402-A21_2667715227
AG-402-A21_2667715228
AG-402-A21_2667715229
AG-402-A21_2667715230
AG-402-A21_2667715231
AG-402-A21_2667715233
AG-402-A21_2667715235
AG-402-A21_2667715236
AG-402-A21_2667715237
AG-402-A21_2667715240
AG-402-A21_2667715241
AG-402-A21_2667715242
AG-402-A21_2667715243
AG-402-A21_2667715244
AG-402-A21_2667715245
AG-402-A21_2667715249
AG-402-A21_2667715251
AG-402-A21_2667715252
AG-402-A21_2667715253
AG-402-A21_2667715255
AG-402-A21_2667715260
AG-402-A21_2667715261
AG-402-A21_2667715262
AG-402-A21_2667715267
AG-402-A21_2667715268
AG-402-A21_2667715271
AG-402-A21_2667715273
AG-402-A21_2667715275
AG-402-A21_2667715276
AG-402-A21_2667715281
AG-402-A21_2667715282
AG-402-A21_2667715284
AG-402-A21_2667715285
AG-402-A21_2667715286
AG-402-A21_2667715289
AG-402-A21_2667715290
AG-402-A21_2667715291
AG-402-A21_2667715300
AG-402-A21_2667715303
AG-402-A21_2667715304
AG-402-A21_2667715312
AG-402-A21_2667715324
AG-402-A21_2667715325
AG-402-A21_2667715333
AG-402-A21_2667715335
AG-402-A21_2667715336
AG-402-A21_2667715337
AG-402-A21_2667715338
AG-402-A21_2667715339
AG-402-A21_2667715340
AG-402-A21_2667715341
AG-402-A21_2667715342
AG-402-A21_2667715344
AG-402-A21_2667715345
AG-402-A21_2667715347
AG-402-A21_2667715348
AG-402-A21_2667715349
AG-402-A21_2667715351
AG-402-A21_2667715370
AG-402-A21_2667715372
AG-402-A21_2667715373
AG-402-A21_2667715374
AG-402-A21_2667715379
AG-402-A21_2667715381
AG-402-A21_2667715382
AG-402-A21_2667715383
AG-402-A21_2667715384
AG-402-A21_2667715385
AG-402-A21_2667715386
AG-402-A21_2667715391
AG-402-A21_2667715454
AG-402-A21_2667715478
AG-402-A21_2667715479
AG-402-A21_2667715482
AG-402-A21_2667715483
AG-402-A21_2667715484
AG-402-A21_2667715486
AG-402-A21_2667715487
AG-402-A21_2667715489
AG-402-A21_2667715494
AG-402-A21_2667715497
AG-402-A21_2667715506
AG-402-A21_2667715509
AG-402-A21_2667715510
AG-402-A21_2667715511
AG-402-A21_2667715513
AG-402-A21_2667715514
AG-402-A21_2667715515
AG-402-A21_2667715518
AG-402-A21_2667715520
AG-402-A21_2667715524
AG-402-A21_2667715525
AG-402-A21_2667715526
AG-402-A21_2667715527
AG-402-A21_2667715529
AG-402-A21_2667715531
AG-402-A21_2667715538
AG-402-A21_2667715539
AG-402-A21_2667715540
AG-402-A21_2667715542
AG-402-A21_2667715543
AG-402-A21_2667715545
AG-402-A21_2667715546
AG-402-A21_2667715547
AG-402-A21_2667715548
AG-402-A21_2667715551
AG-402-A21_2667715555
AG-402-A21_2667715556
AG-402-A21_2667715561
AG-402-A21_2667715562
AG-402-A21_2667715563
AG-402-A21_2667715564
AG-402-A21_2667715565
AG-402-A21_2667715567
AG-402-A21_2667715568
AG-402-A21_2667715570
AG-402-A21_2667715574
AG-402-A21_2667715578
AG-402-A21_2667715586
AG-402-A21_2667715588
AG-402-A21_2667715589
AG-402-A21_2667715590
AG-402-A21_2667715595
AG-402-A21_2667715600
AG-402-A21_2667715602
AG-402-A21_2667715603
AG-402-A21_2667715604
AG-402-A21_2667715605
AG-402-A21_2667715606
AG-402-A21_2667715607
AG-402-A21_2667715608
AG-402-A21_2667715610
AG-402-A21_2667715611
AG-402-A21_2667715612
AG-402-A21_2667715614
AG-402-A21_2667715617
AG-402-A21_2667715619
AG-402-A21_2667715627
AG-402-A21_2667715628
AG-402-A21_2667715629
AG-402-A21_2667715631
AG-402-A21_2667715636
AG-402-A21_2667715637
AG-402-A21_2667715640
AG-402-A21_2667715641
AG-402-A21_2667715642
AG-402-A21_2667715644
AG-402-A21_2667715645
AG-402-A21_2667715651
AG-402-A21_2667715653
AG-402-A21_2667715656
AG-402-A21_2667715658
AG-402-A21_2667715659
AG-402-A21_2667715660
AG-402-A21_2667715663
AG-402-A21_2667715664
AG-402-A21_2667715666
AG-402-A21_2667715667
AG-402-A21_2667715668
AG-402-A21_2667715669
AG-402-A21_2667715670
AG-402-A21_2667715673
AG-402-A21_2667715676
AG-402-A21_2667715683
AG-402-A21_2667715684
AG-402-A21_2667715685
AG-402-A21_2667715687
AG-402-A21_2667715689
AG-402-A21_2667715691
AG-402-A21_2667715692
AG-402-A21_2667715740
AG-402-A21_2667715776
AG-402-A21_2667715778
AG-402-A21_2667715781
AG-402-A21_2667715785
AG-402-A21_2667715793
AG-402-A21_2667715797
AG-402-A21_2667715798
AG-402-A21_2667715800
AG-402-A21_2667715802
AG-402-A21_2667715805
AG-402-A21_2667715806
AG-402-A21_2667715807
AG-402-A21_2667715808
AG-402-A21_2667715809
AG-402-A21_2667715810
AG-402-A21_2667715811
AG-402-A21_2667715813
AG-402-A21_2667715816
AG-402-A21_2667715821
AG-402-A21_2667715822
AG-402-A21_2667715823
AG-402-A21_2667715828
AG-402-A21_2667715829
AG-402-A21_2667715830
AG-402-A21_2667715831
AG-402-A21_2667715832
AG-402-A21_2667715834
AG-402-A21_2667715837
AG-402-A21_2667715838
AG-402-A21_2667715839
AG-402-A21_2667715849
AG-402-A21_2667715851
AG-402-A21_2667715852
AG-402-A21_2667715853
AG-402-A21_2667715854
AG-402-A21_2667715855
AG-402-A21_2667715856
AG-402-A21_2667715857
AG-402-A21_2667715858
AG-402-A21_2667715859
AG-402-A21_2667715860
AG-402-A21_2667715861
AG-402-A21_2667715865
AG-402-A21_2667715872
AG-402-A21_2667715873
AG-402-A21_2667715874
AG-402-A21_2667715877
AG-402-A21_2667715880
AG-402-A21_2667715888
AG-402-A21_2667715889
AG-402-A21_2667715891
AG-402-A21_2667715894
AG-402-A21_2667715897
AG-402-A21_2667715899
AG-402-A21_2667715901
AG-402-A21_2667715902
AG-402-A21_2667715908
AG-402-A21_2667715928
AG-402-A21_2667715929
AG-402-A21_2667715931
AG-402-A21_2667715947
AG-402-A21_2667715948
AG-402-A21_2667715949
AG-402-A21_2667715950
AG-402-A21_2667715951
AG-402-A21_2667715952
AG-402-A21_2667715953
AG-402-A21_2667715954
AG-402-A21_2667715955
AG-402-A21_2667715957
AG-402-A21_2667715958
AG-402-A21_2667715959
AG-402-A21_2667715960
AG-402-A21_2667715961
AG-402-A21_2667715962
AG-402-A21_2667715963
AG-402-A21_2667715964
AG-402-A21_2667715970
AG-402-A21_2667715972
AG-402-A21_2667715973
AG-402-A21_2667715983
AG-402-A21_2667715986
AG-402-A21_2667715997
AG-402-I20_2667721302
AG-402-I20_2667721303
AG-402-I20_2667721305
AG-402-I20_2667721308
AG-402-I20_2667721311
AG-402-I20_2667721313
AG-402-I20_2667721314
AG-402-I20_2667721315
AG-402-I20_2667721316
AG-402-I20_2667721317
AG-402-I20_2667721318
AG-402-I20_2667721319
AG-402-I20_2667721322
AG-402-I20_2667721324
AG-402-I20_2667721326
AG-402-I20_2667721329
AG-402-I20_2667721333
AG-402-I20_2667721335
AG-402-I20_2667721337
AG-402-I20_2667721340
AG-402-I20_2667721343
AG-402-I20_2667721345
AG-402-I20_2667721353
AG-402-I20_2667721354
AG-402-I20_2667721357
AG-402-I20_2667721360
AG-402-I20_2667721366
AG-402-I20_2667721368
AG-402-I20_2667721372
AG-402-I20_2667721373
AG-402-I20_2667721379
AG-402-I20_2667721385
AG-402-I20_2667721386
AG-402-I20_2667721387
AG-402-I20_2667721389
AG-402-I20_2667721392
AG-402-I20_2667721397
AG-402-I20_2667721405
AG-402-I20_2667721406
AG-402-I20_2667721408
AG-402-I20_2667721412
AG-402-I20_2667721417
AG-402-I20_2667721419
AG-402-I20_2667721422
AG-402-I20_2667721424
AG-402-I20_2667721425
AG-402-I20_2667721427
AG-402-I20_2667721428
AG-402-I20_2667721430
AG-402-I20_2667721431
AG-402-I20_2667721439
AG-402-I20_2667721441
AG-402-I20_2667721442
AG-402-I20_2667721444
AG-402-I20_2667721445
AG-402-I20_2667721446
AG-402-I20_2667721456
AG-402-I20_2667721457
AG-402-I20_2667721458
AG-402-I20_2667721462
AG-402-I20_2667721463
AG-402-I20_2667721464
AG-402-I20_2667721465
AG-402-I20_2667721466
AG-402-I20_2667721468
AG-402-I20_2667721471
AG-402-I20_2667721472
AG-402-I20_2667721473
AG-402-I20_2667721475
AG-402-I20_2667721476
AG-402-I20_2667721477
AG-402-I20_2667721483
AG-402-I20_2667721484
AG-402-I20_2667721485
AG-402-I20_2667721486
AG-402-I20_2667721487
AG-402-I20_2667721488
AG-402-I20_2667721492
AG-402-I20_2667721494
AG-402-I20_2667721495
AG-402-I20_2667721496
AG-402-I20_2667721497
AG-402-I20_2667721499
AG-402-I20_2667721500
AG-402-I20_2667721506
AG-402-I20_2667721513
AG-402-I20_2667721514
AG-402-I20_2667721515
AG-402-I20_2667721520
AG-402-I20_2667721543
AG-402-I20_2667721546
AG-402-I20_2667721548
AG-402-I20_2667721549
AG-402-I20_2667721550
AG-402-I20_2667721554
AG-402-I20_2667721556
AG-402-I20_2667721558
AG-402-I20_2667721559
AG-402-I20_2667721560
AG-402-I20_2667721561
AG-402-I20_2667721562
AG-402-I20_2667721565
AG-402-I20_2667721566
AG-402-I20_2667721567
AG-402-I20_2667721568
AG-402-I20_2667721569
AG-402-I20_2667721571
AG-402-I20_2667721574
AG-402-I20_2667721575
AG-402-I20_2667721576
AG-402-I20_2667721579
AG-402-I20_2667721580
AG-402-I20_2667721592
AG-402-I20_2667721593
AG-402-I20_2667721594
AG-402-I20_2667721595
AG-402-I20_2667721596
AG-402-I20_2667721597
AG-402-I20_2667721598
AG-402-I20_2667721599
AG-402-I20_2667721600
AG-402-I20_2667721601
AG-402-I20_2667721603
AG-402-I20_2667721604
AG-402-I20_2667721606
AG-402-I20_2667721607
AG-402-I20_2667721611
AG-402-I20_2667721612
AG-402-I20_2667721614
AG-402-I20_2667721615
AG-402-I20_2667721617
AG-402-I20_2667721619
AG-402-I20_2667721620
AG-402-I20_2667721621
AG-402-I20_2667721622
AG-402-I20_2667721623
AG-402-I20_2667721625
AG-402-I20_2667721626
AG-402-I20_2667721627
AG-402-I20_2667721628
AG-402-I20_2667721629
AG-402-I20_2667721630
AG-402-I20_2667721632
AG-402-I20_2667721633
AG-402-I20_2667721640
AG-402-I20_2667721642
AG-402-I20_2667721643
AG-402-I20_2667721644
AG-402-I20_2667721648
AG-402-I20_2667721649
AG-402-I20_2667721650
AG-402-I20_2667721667
AG-402-I20_2667721668
AG-402-I20_2667721669
AG-402-I20_2667721670
AG-402-I20_2667721671
AG-402-I20_2667721672
AG-402-I20_2667721674
AG-402-I20_2667721679
AG-402-I20_2667721680
AG-402-I20_2667721681
AG-402-I20_2667721683
AG-402-I20_2667721687
AG-402-I20_2667721690
AG-402-I20_2667721694
AG-402-I20_2667721695
AG-402-I20_2667721697
AG-402-I20_2667721702
AG-402-I20_2667721704
AG-402-I20_2667721705
AG-402-I20_2667721707
AG-402-I20_2667721708
AG-402-I20_2667721710
AG-402-I20_2667721711
AG-402-I20_2667721712
AG-402-I20_2667721714
AG-402-I20_2667721715
AG-402-I20_2667721716
AG-402-I20_2667721717
AG-402-I20_2667721718
AG-402-I20_2667721719
AG-402-I20_2667721721
AG-402-I20_2667721723
AG-402-I20_2667721728
AG-402-I20_2667721733
AG-402-I20_2667721734
AG-402-I20_2667721735
AG-402-I20_2667721738
AG-402-I20_2667721740
AG-402-I20_2667721742
AG-402-I20_2667721743
AG-402-I20_2667721748
AG-402-I20_2667721749
AG-402-I20_2667721751
AG-402-I20_2667721752
AG-402-I20_2667721753
AG-402-I20_2667721756
AG-402-I20_2667721757
AG-402-I20_2667721758
AG-402-I20_2667721766
AG-402-I20_2667721769
AG-402-I20_2667721770
AG-402-I20_2667721777
AG-402-I20_2667721779
AG-402-I20_2667721782
AG-402-I20_2667721784
AG-402-I20_2667721786
AG-402-I20_2667721787
AG-402-I20_2667721790
AG-402-I20_2667721791
AG-402-I20_2667721793
AG-402-I20_2667721794
AG-402-I20_2667721795
AG-402-I20_2667721796
AG-402-I20_2667721797
AG-402-I20_2667721800
AG-402-I20_2667721802
AG-402-I20_2667721803
AG-402-I20_2667721804
AG-402-I20_2667721806
AG-402-I20_2667721807
AG-402-I20_2667721809
AG-402-I20_2667721810
AG-402-I20_2667721811
AG-402-I20_2667721812
AG-402-I20_2667721813
AG-402-I20_2667721814
AG-402-I20_2667721815
AG-402-I20_2667721816
AG-402-I20_2667721818
AG-402-I20_2667721826
AG-402-I20_2667721828
AG-402-I20_2667721844
AG-402-I20_2667721856
AG-402-I20_2667721875
AG-402-I20_2667721906
AG-402-I20_2667721913
AG-402-I20_2667721914
AG-402-I20_2667721917
AG-402-I20_2667721918
AG-402-I20_2667721920
AG-402-I20_2667721922
AG-402-I20_2667721923
AG-402-I20_2667721927
AG-402-I20_2667721928
AG-402-I20_2667721931
AG-402-I20_2667721935
AG-402-I20_2667721937
AG-402-I20_2667721939
AG-402-I20_2667721941
AG-402-I20_2667721942
AG-402-I20_2667721943
AG-402-I20_2667721948
AG-402-I20_2667721949
AG-402-I20_2667721950
AG-402-I20_2667721951
AG-402-I20_2667721954
AG-402-I20_2667721955
AG-402-I20_2667721956
AG-402-I20_2667721959
AG-402-I20_2667721960
AG-402-I20_2667721962
AG-402-I20_2667721966
AG-402-I20_2667721969
AG-402-I20_2667721972
AG-402-I20_2667721977
AG-402-I20_2667721987
AG-402-I20_2667721992
AG-402-I20_2667721998
AG-402-I20_2667722002
AG-402-I20_2667722007
AG-402-I20_2667722008
AG-402-I20_2667722009
AG-402-I20_2667722010
AG-402-I20_2667722014
AG-402-I20_2667722017
AG-402-I20_2667722018
AG-402-I20_2667722019
AG-402-I20_2667722021
AG-402-I20_2667722023
AG-402-I20_2667722025
AG-402-I20_2667722030
AG-402-I20_2667722031
AG-402-I20_2667722035
AG-402-I20_2667722041
AG-402-I20_2667722044
AG-402-I20_2667722052
AG-402-I20_2667722057
AG-402-I20_2667722065
AG-402-I20_2667722067
AG-402-I20_2667722075
AG-402-I20_2667722076
AG-402-I20_2667722077
AG-402-I20_2667722078
AG-402-I20_2667722080
AG-402-I20_2667722081
AG-402-I20_2667722082
AG-402-I20_2667722083
AG-402-I20_2667722084
AG-402-I20_2667722089
AG-402-I20_2667722090
AG-402-I20_2667722094
AG-402-I20_2667722097
AG-402-I20_2667722099
AG-402-I20_2667722107
AG-402-I20_2667722108
AG-402-I20_2667722109
AG-402-I20_2667722111
AG-402-I20_2667722115
AG-402-I20_2667722116
AG-402-I20_2667722119
AG-402-I20_2667722120
AG-402-I20_2667722121
AG-402-I20_2667722123
AG-402-I20_2667722124
AG-402-I20_2667722131
AG-402-I20_2667722140
AG-402-I20_2667722141
AG-402-I20_2667722143
AG-402-I20_2667722147
AG-402-I20_2667722148
AG-402-I20_2667722150
AG-402-I20_2667722151
AG-402-I20_2667722152
AG-402-I20_2667722153
AG-402-I20_2667722155
AG-402-I20_2667722159
AG-402-I20_2667722163
AG-402-I20_2667722164
AG-402-I20_2667722166
AG-402-I20_2667722167
AG-402-I20_2667722172
AG-402-I20_2667722174
AG-402-I20_2667722175
AG-402-I20_2667722179
AG-402-I20_2667722182
AG-402-I20_2667722183
AG-402-I20_2667722184
AG-402-I20_2667722188
AG-402-I20_2667722189
AG-402-I20_2667722193
AG-402-I20_2667722194
AG-402-I20_2667722195
AG-402-I20_2667722197
AG-402-I20_2667722198
AG-402-I20_2667722227
AG-402-I20_2667722228
AG-402-I20_2667722247
AG-402-I20_2667722292
AG-402-I20_2667722320
AG-402-I20_2667722368
AG-402-I20_2667722370
AG-402-I20_2667722371
AG-402-I20_2667722372
AG-402-I20_2667722373
AG-402-I20_2667722374
AG-402-I20_2667722377
AG-402-I20_2667722378
AG-402-I20_2667722379
AG-402-I20_2667722381
AG-402-I20_2667722383
AG-402-I20_2667722384
AG-402-I20_2667722385
AG-402-I20_2667722386
AG-402-I20_2667722387
AG-402-I20_2667722391
AG-402-I20_2667722395
AG-402-I20_2667722396
AG-402-I20_2667722400
AG-402-I20_2667722403
AG-402-I20_2667722409
AG-402-I20_2667722413
AG-402-I20_2667722414
AG-402-I20_2667722415
AG-402-I20_2667722419
AG-402-I20_2667722421
AG-402-I20_2667722422
AG-402-I20_2667722424
AG-402-I20_2667722428
AG-402-I20_2667722429
AG-402-I20_2667722430
AG-402-I20_2667722433
AG-402-I20_2667722435
AG-402-I20_2667722440
AG-402-I20_2667722441
AG-402-I20_2667722443
AG-402-I20_2667722444
AG-402-I20_2667722445
AG-402-I20_2667722447
AG-402-I20_2667722448
AG-402-I20_2667722451
AG-402-I20_2667722455
AG-402-I20_2667722458
AG-402-I20_2667722459
AG-402-I20_2667722463
AG-402-I20_2667722468
AG-402-I20_2667722469
AG-402-I20_2667722471
AG-402-I20_2667722476
AG-402-I20_2667722479
AG-402-I20_2667722480
AG-402-I20_2667722482
AG-402-I20_2667722483
AG-402-I20_2667722484
AG-402-I20_2667722485
AG-402-I20_2667722486
AG-402-I20_2667722487
AG-402-I20_2667722488
AG-402-I20_2667722490
AG-402-I20_2667722491
AG-402-I20_2667722492
AG-402-I20_2667722493
AG-402-I20_2667722496
AG-402-I20_2667722498
AG-402-I20_2667722500
AG-402-I20_2667722502
AG-402-I20_2667722503
AG-402-I20_2667722504
AG-402-I20_2667722506
AG-402-I20_2667722507
AG-402-I20_2667722508
AG-402-I20_2667722510
AG-402-I20_2667722513
AG-402-I20_2667722514
AG-402-I20_2667722515
AG-402-I20_2667722516
AG-402-I20_2667722520
AG-402-I20_2667722531
AG-402-I20_2667722541
AG-402-I20_2667722543
AG-402-I20_2667722544
AG-402-I20_2667722545
AG-402-I20_2667722546
AG-402-I20_2667722549
AG-402-I20_2667722553
AG-402-I20_2667722554
AG-402-I20_2667722559
AG-402-I20_2667722560
AG-402-I20_2667722561
AG-402-I20_2667722562
AG-402-I20_2667722563
AG-402-I20_2667722565
AG-402-I20_2667722567
AG-402-I20_2667722571
AG-402-I20_2667722575
AG-402-I20_2667722581
AG-402-I20_2667722582
AG-402-I20_2667722583
AG-402-I20_2667722585
AG-402-I20_2667722587
AG-402-I20_2667722588
AG-402-I20_2667722589
AG-402-I20_2667722590
AG-402-I20_2667722591
AG-402-I20_2667722592
AG-402-I20_2667722593
AG-402-I20_2667722614
AG-402-I20_2667722623
AG-402-I20_2667722625
AG-402-I20_2667722626
AG-402-I20_2667722627
AG-402-I20_2667722628
AG-402-I20_2667722629
AG-402-I20_2667722631
AG-402-I20_2667722632
AG-402-I20_2667722633
AG-402-I20_2667722635
AG-402-I20_2667722644
AG-402-I20_2667722646
AG-402-I20_2667722649
AG-402-I20_2667722651
AG-402-I20_2667722652
AG-402-I20_2667722662
AG-402-I20_2667722676
AG-402-I20_2667722679
AG-402-I20_2667722681
AG-402-I20_2667722683
AG-402-I20_2667722684
AG-402-I20_2667722686
AG-402-I20_2667722690
AG-402-I20_2667722710
AG-402-I20_2667722711
AG-402-I20_2667722712
AG-402-I20_2667722715
AG-402-I20_2667722716
AG-402-I20_2667722717
AG-402-I20_2667722718
AG-402-I20_2667722719
AG-402-I20_2667722721
AG-402-I20_2667722740
AG-402-I20_2667722752
AG-402-I20_2667722753
AG-402-I20_2667722754
AG-402-I20_2667722758
AG-402-I20_2667722760
AG-402-I20_2667722762
AG-402-I20_2667722764
AG-402-I20_2667722766
AG-402-I20_2667722768
AG-402-I20_2667722772
AG-402-I20_2667722774
AG-402-I20_2667722776
AG-402-I20_2667722777
AG-402-I20_2667722778
AG-402-I20_2667722785
AG-402-I20_2667722787
AG-402-I20_2667722788
AG-402-I20_2667722791
AG-402-I20_2667722799
AG-402-I20_2667722800
AG-402-I20_2667722803
AG-402-I20_2667722804
AG-402-I20_2667722805
AG-402-I20_2667722808
AG-402-I20_2667722810
AG-402-I20_2667722811
AG-402-I20_2667722838
AG-402-I20_2667722840
AG-402-I20_2667722844
AG-402-I20_2667722846
AG-402-I20_2667722847
AG-402-I20_2667722850
AG-402-I20_2667722855
AG-402-I20_2667722856
AG-402-I20_2667722858
AG-402-I20_2667722860
AG-402-I20_2667722862
AG-402-I20_2667722863
AG-402-I20_2667722865
AG-402-I20_2667722866
AG-402-I20_2667722874
AG-402-I20_2667722877
AG-402-I20_2667722883
AG-402-I20_2667722885
AG-402-I20_2667722887
AG-402-I20_2667722889
AG-402-I20_2667722890
AG-402-I20_2667722892
AG-402-I20_2667722910
AG-402-I20_2667722913
AG-402-I20_2667722949
AG-402-I20_2667722950
AG-402-I20_2667722951
AG-402-I20_2667722952
AG-402-I20_2667722953
AG-402-I20_2667722956
AG-402-I20_2667722957
AG-402-I20_2667722958
AG-402-I20_2667722961
AG-402-I20_2667722962
AG-402-I20_2667722963
AG-402-I20_2667722965
AG-402-I20_2667722966
AG-402-I20_2667722968
AG-402-I20_2667722969
AG-402-I20_2667722972
AG-402-I20_2667722973
AG-402-I20_2667722974
AG-402-I20_2667722977
AG-402-I20_2667722980
AG-402-I20_2667722993
AG-402-I20_2667723006
AG-402-I20_2667723008
AG-402-I20_2667723011
AG-402-I20_2667723012
AG-402-I20_2667723014
AG-402-I20_2667723015
AG-402-I20_2667723017
AG-402-I20_2667723019
AG-402-I20_2667723020
AG-402-I20_2667723022
AG-402-I20_2667723023
AG-402-I20_2667723025
AG-402-I20_2667723026
AG-402-I20_2667723027
AG-402-I20_2667723031
AG-402-I20_2667723032
AG-402-I20_2667723034
AG-402-I20_2667723039
AG-402-I20_2667723040
AG-402-I20_2667723041
AG-402-I20_2667723043
AG-402-I20_2667723044
AG-402-I20_2667723048
AG-402-I20_2667723050
AG-402-I20_2667723051
AG-402-I20_2667723052
AG-402-I20_2667723054
AG-402-I20_2667723059
AG-402-I20_2667723060
AG-402-I20_2667723061
AG-402-I20_2667723066
AG-402-I20_2667723069
AG-402-I20_2667723073
AG-402-I20_2667723076
AG-402-I20_2667723080
AG-402-I20_2667723082
AG-402-I20_2667723084
AG-402-I20_2667723085
AG-402-I20_2667723086
AG-402-I20_2667723087
AG-402-I20_2667723095
AG-402-I20_2667723096
AG-402-I20_2667723097
AG-402-I20_2667723100
AG-402-I20_2667723101
AG-402-I20_2667723110
AG-402-I20_2667723111
AG-402-I20_2667723112
AG-402-I20_2667723113
AG-402-I20_2667723114
AG-402-I20_2667723115
AG-402-I20_2667723116
AG-402-I20_2667723117
AG-402-I20_2667723118
AG-402-I20_2667723120
AG-402-I20_2667723124
AG-402-I20_2667723127
AG-402-I20_2667723130
AG-402-I20_2667723131
AG-402-I20_2667723132
AG-402-I20_2667723134
AG-402-I20_2667723135
AG-402-I20_2667723136
AG-402-I20_2667723139
AG-402-I20_2667723151
AG-402-I20_2667723159
AG-402-I20_2667723167
AG-402-I20_2667723168
AG-402-I20_2667723169
AG-402-I20_2667723170
AG-402-I20_2667723201
AG-402-I20_2667723205
AG-402-I20_2667723207
AG-402-I20_2667723208
AG-402-I20_2667723209
AG-402-I20_2667723234
AG-402-I20_2667723236
AG-402-I20_2667723237
AG-402-I20_2667723238
AG-402-I20_2667723260
AG-402-I20_2667723274
AG-402-I20_2667723275
AG-402-I20_2667723276
AG-402-I20_2667723277
AG-402-I20_2667723279
AG-402-I20_2667723280
AG-402-I20_2667723283
AG-402-I20_2667723286
AG-402-I20_2667723290
AG-402-I20_2667723294
AG-402-I21_2667723296
AG-402-I21_2667723297
AG-402-I21_2667723298
AG-402-I21_2667723300
AG-402-I21_2667723303
AG-402-I21_2667723304
AG-402-I21_2667723305
AG-402-I21_2667723307
AG-402-I21_2667723308
AG-402-I21_2667723309
AG-402-I21_2667723315
AG-402-I21_2667723316
AG-402-I21_2667723317
AG-402-I21_2667723318
AG-402-I21_2667723319
AG-402-I21_2667723320
AG-402-I21_2667723324
AG-402-I21_2667723326
AG-402-I21_2667723327
AG-402-I21_2667723329
AG-402-I21_2667723331
AG-402-I21_2667723333
AG-402-I21_2667723337
AG-402-I21_2667723341
AG-402-I21_2667723345
AG-402-I21_2667723360
AG-402-I21_2667723361
AG-402-I21_2667723365
AG-402-I21_2667723368
AG-402-I21_2667723369
AG-402-I21_2667723377
AG-402-I21_2667723383
AG-402-I21_2667723385
AG-402-I21_2667723387
AG-402-I21_2667723389
AG-402-I21_2667723390
AG-402-I21_2667723392
AG-402-I21_2667723397
AG-402-I21_2667723409
AG-402-I21_2667723412
AG-402-I21_2667723473
AG-402-I21_2667723474
AG-402-I21_2667723496
AG-402-I21_2667723541
AG-402-I21_2667723598
AG-402-I21_2667723602
AG-402-I21_2667723604
AG-402-I21_2667723606
AG-402-I21_2667723607
AG-402-I21_2667723608
AG-402-I21_2667723642
AG-402-I21_2667723649
AG-402-I21_2667723650
AG-402-I21_2667723653
AG-402-I21_2667723654
AG-402-I21_2667723656
AG-402-I21_2667723658
AG-402-I21_2667723659
AG-402-I21_2667723663
AG-402-I21_2667723664
AG-402-I21_2667723667
AG-402-I21_2667723671
AG-402-I21_2667723673
AG-402-I21_2667723675
AG-402-I21_2667723677
AG-402-I21_2667723678
AG-402-I21_2667723679
AG-402-I21_2667723684
AG-402-I21_2667723685
AG-402-I21_2667723686
AG-402-I21_2667723687
AG-402-I21_2667723690
AG-402-I21_2667723691
AG-402-I21_2667723692
AG-402-I21_2667723695
AG-402-I21_2667723696
AG-402-I21_2667723698
AG-402-I21_2667723703
AG-402-I21_2667723704
AG-402-I21_2667723707
AG-402-I21_2667723708
AG-402-I21_2667723709
AG-402-I21_2667723712
AG-402-I21_2667723714
AG-402-I21_2667723715
AG-402-I21_2667723741
AG-402-I21_2667723742
AG-402-I21_2667723746
AG-402-I21_2667723748
AG-402-I21_2667723749
AG-402-I21_2667723752
AG-402-I21_2667723754
AG-402-I21_2667723755
AG-402-I21_2667723757
AG-402-I21_2667723758
AG-402-I21_2667723761
AG-402-I21_2667723763
AG-402-I21_2667723778
AG-402-I21_2667723796
AG-402-I21_2667723802
AG-402-I21_2667723805
AG-402-I21_2667723808
AG-402-I21_2667723809
AG-402-I21_2667723810
AG-402-I21_2667723813
AG-402-I21_2667723814
AG-402-I21_2667723816
AG-402-I21_2667723817
AG-402-I21_2667723819
AG-402-I21_2667723820
AG-402-I21_2667723821
AG-402-I21_2667723824
AG-402-I21_2667723825
AG-402-I21_2667723826
AG-402-I21_2667723829
AG-402-I21_2667723830
AG-402-I21_2667723831
AG-402-I21_2667723832
AG-402-I21_2667723833
AG-402-I21_2667723837
AG-402-I21_2667723844
AG-402-I21_2667723845
AG-402-I21_2667723846
AG-402-I21_2667723847
AG-402-I21_2667723849
AG-402-I21_2667723853
AG-402-I21_2667723855
AG-402-I21_2667723857
AG-402-I21_2667723859
AG-402-I21_2667723861
AG-402-I21_2667723863
AG-402-I21_2667723867
AG-402-I21_2667723868
AG-402-I21_2667723869
AG-402-I21_2667723881
AG-402-I21_2667723889
AG-402-I21_2667723890
AG-402-I21_2667723893
AG-402-I21_2667723897
AG-402-I21_2667723900
AG-402-I21_2667723901
AG-402-I21_2667723903
AG-402-I21_2667723904
AG-402-I21_2667723905
AG-402-I21_2667723907
AG-402-I21_2667723908
AG-402-I21_2667723913
AG-402-I21_2667723915
AG-402-I21_2667723918
AG-402-I21_2667723919
AG-402-I21_2667723920
AG-402-I21_2667723924
AG-402-I21_2667723926
AG-402-I21_2667723927
AG-402-I21_2667723929
AG-402-I21_2667723931
AG-402-I21_2667723932
AG-402-I21_2667723933
AG-402-I21_2667723937
AG-402-I21_2667723943
AG-402-I21_2667723946
AG-402-I21_2667723950
AG-402-I21_2667723951
AG-402-I21_2667723955
AG-402-I21_2667723959
AG-402-I21_2667723960
AG-402-I21_2667723961
AG-402-I21_2667723962
AG-402-I21_2667723963
AG-402-I21_2667723965
AG-402-I21_2667723967
AG-402-I21_2667723968
AG-402-I21_2667723969
AG-402-I21_2667723972
AG-402-I21_2667723973
AG-402-I21_2667723974
AG-402-I21_2667723975
AG-402-I21_2667723976
AG-402-I21_2667723977
AG-402-I21_2667723981
AG-402-I21_2667723983
AG-402-I21_2667723986
AG-402-I21_2667723987
AG-402-I21_2667723988
AG-402-I21_2667723989
AG-402-I21_2667723990
AG-402-I21_2667723992
AG-402-I21_2667723993
AG-402-I21_2667723996
AG-402-I21_2667723997
AG-402-I21_2667723998
AG-402-I21_2667724000
AG-402-I21_2667724003
AG-402-I21_2667724005
AG-402-I21_2667724012
AG-402-I21_2667724013
AG-402-I21_2667724016
AG-402-I21_2667724025
AG-402-I21_2667724026
AG-402-I21_2667724027
AG-402-I21_2667724030
AG-402-I21_2667724031
AG-402-I21_2667724032
AG-402-I21_2667724035
AG-402-I21_2667724036
AG-402-I21_2667724041
AG-402-I21_2667724042
AG-402-I21_2667724044
AG-402-I21_2667724046
AG-402-I21_2667724049
AG-402-I21_2667724050
AG-402-I21_2667724051
AG-402-I21_2667724056
AG-402-I21_2667724061
AG-402-I21_2667724063
AG-402-I21_2667724064
AG-402-I21_2667724065
AG-402-I21_2667724066
AG-402-I21_2667724067
AG-402-I21_2667724068
AG-402-I21_2667724069
AG-402-I21_2667724071
AG-402-I21_2667724072
AG-402-I21_2667724073
AG-402-I21_2667724075
AG-402-I21_2667724076
AG-402-I21_2667724078
AG-402-I21_2667724079
AG-402-I21_2667724081
AG-402-I21_2667724085
AG-402-I21_2667724087
AG-402-I21_2667724090
AG-402-I21_2667724093
AG-402-I21_2667724095
AG-402-I21_2667724097
AG-402-I21_2667724098
AG-402-I21_2667724100
AG-402-I21_2667724102
AG-402-I21_2667724104
AG-402-I21_2667724105
AG-402-I21_2667724114
AG-402-I21_2667724117
AG-402-I21_2667724118
AG-402-I21_2667724120
AG-402-I21_2667724124
AG-402-I21_2667724126
AG-402-I21_2667724127
AG-402-I21_2667724132
AG-402-I21_2667724134
AG-402-I21_2667724135
AG-402-I21_2667724136
AG-402-I21_2667724138
AG-402-I21_2667724140
AG-402-I21_2667724149
AG-402-I21_2667724151
AG-402-I21_2667724154
AG-402-I21_2667724156
AG-402-I21_2667724157
AG-402-I21_2667724165
AG-402-I21_2667724168
AG-402-I21_2667724170
AG-402-I21_2667724172
AG-402-I21_2667724173
AG-402-I21_2667724175
AG-402-I21_2667724186
AG-402-I21_2667724195
AG-402-I21_2667724197
AG-402-I21_2667724198
AG-402-I21_2667724199
AG-402-I21_2667724200
AG-402-I21_2667724201
AG-402-I21_2667724203
AG-402-I21_2667724204
AG-402-I21_2667724205
AG-402-I21_2667724206
AG-402-I21_2667724208
AG-402-I21_2667724209
AG-402-I21_2667724210
AG-402-I21_2667724215
AG-402-I21_2667724217
AG-402-I21_2667724218
AG-402-I21_2667724222
AG-402-I21_2667724223
AG-402-I21_2667724224
AG-402-I21_2667724226
AG-402-I21_2667724227
AG-402-I21_2667724229
AG-402-I21_2667724230
AG-402-I21_2667724232
AG-402-I21_2667724233
AG-402-I21_2667724234
AG-402-I21_2667724235
AG-402-I21_2667724236
AG-402-I21_2667724237
AG-402-I21_2667724238
AG-402-I21_2667724239
AG-402-I21_2667724240
AG-402-I21_2667724243
AG-402-I21_2667724247
AG-402-I21_2667724249
AG-402-I21_2667724250
AG-402-I21_2667724251
AG-402-I21_2667724252
AG-402-I21_2667724254
AG-402-I21_2667724255
AG-402-I21_2667724268
AG-402-I21_2667724269
AG-402-I21_2667724270
AG-402-I21_2667724275
AG-402-I21_2667724300
AG-402-I21_2667724303
AG-402-I21_2667724305
AG-402-I21_2667724306
AG-402-I21_2667724307
AG-402-I21_2667724311
AG-402-I21_2667724313
AG-402-I21_2667724315
AG-402-I21_2667724316
AG-402-I21_2667724317
AG-402-I21_2667724318
AG-402-I21_2667724319
AG-402-I21_2667724322
AG-402-I21_2667724323
AG-402-I21_2667724324
AG-402-I21_2667724325
AG-402-I21_2667724326
AG-402-I21_2667724328
AG-402-I21_2667724332
AG-402-I21_2667724333
AG-402-I21_2667724334
AG-402-I21_2667724337
AG-402-I21_2667724338
AG-402-I21_2667724349
AG-402-I21_2667724350
AG-402-I21_2667724351
AG-402-I21_2667724352
AG-402-I21_2667724353
AG-402-I21_2667724354
AG-402-I21_2667724355
AG-402-I21_2667724356
AG-402-I21_2667724357
AG-402-I21_2667724358
AG-402-I21_2667724370
AG-402-I21_2667724371
AG-402-I21_2667724373
AG-402-I21_2667724374
AG-402-I21_2667724375
AG-402-I21_2667724378
AG-402-I21_2667724379
AG-402-I21_2667724383
AG-402-I21_2667724385
AG-402-I21_2667724386
AG-402-I21_2667724387
AG-402-I21_2667724395
AG-402-I21_2667724397
AG-402-I21_2667724405
AG-402-I21_2667724408
AG-402-I21_2667724410
AG-402-I21_2667724411
AG-402-I21_2667724413
AG-402-I21_2667724414
AG-402-I21_2667724415
AG-402-I21_2667724418
AG-402-I21_2667724420
AG-402-I21_2667724424
AG-402-I21_2667724425
AG-402-I21_2667724426
AG-402-I21_2667724427
AG-402-I21_2667724445
AG-402-I21_2667724447
AG-402-I21_2667724454
AG-402-I21_2667724455
AG-402-I21_2667724456
AG-402-I21_2667724458
AG-402-I21_2667724459
AG-402-I21_2667724461
AG-402-I21_2667724464
AG-402-I21_2667724469
AG-402-I21_2667724470
AG-402-I21_2667724471
AG-402-I21_2667724476
AG-402-I21_2667724478
AG-402-I21_2667724479
AG-402-I21_2667724480
AG-402-I21_2667724482
AG-402-I21_2667724497
AG-402-I21_2667724502
AG-402-I21_2667724503
AG-402-I21_2667724504
AG-402-I21_2667724505
AG-402-I21_2667724506
AG-402-I21_2667724507
AG-402-I21_2667724509
AG-402-I21_2667724514
AG-402-I21_2667724515
AG-402-I21_2667724516
AG-402-I21_2667724518
AG-402-I21_2667724535
AG-402-I21_2667724543
AG-402-I21_2667724547
AG-402-I21_2667724552
AG-402-I21_2667724554
AG-402-I21_2667724555
AG-402-I21_2667724557
AG-402-I21_2667724558
AG-402-I21_2667724559
AG-402-I21_2667724560
AG-402-I21_2667724565
AG-402-I21_2667724566
AG-402-I21_2667724570
AG-402-I21_2667724573
AG-402-I21_2667724574
AG-402-I21_2667724575
AG-402-I21_2667724576
AG-402-I21_2667724578
AG-402-I21_2667724581
AG-402-I21_2667724589
AG-402-I21_2667724592
AG-402-I21_2667724596
AG-402-I21_2667724597
AG-402-I21_2667724599
AG-402-I21_2667724601
AG-402-I21_2667724604
AG-402-I21_2667724607
AG-402-I21_2667724609
AG-402-I21_2667724617
AG-402-I21_2667724618
AG-402-I21_2667724621
AG-402-I21_2667724624
AG-402-I21_2667724632
AG-402-I21_2667724633
AG-402-I21_2667724634
AG-402-I21_2667724636
AG-402-I21_2667724639
AG-402-I21_2667724645
AG-402-I21_2667724654
AG-402-I21_2667724655
AG-402-I21_2667724657
AG-402-I21_2667724662
AG-402-I21_2667724667
AG-402-I21_2667724669
AG-402-I21_2667724672
AG-402-I21_2667724674
AG-402-I21_2667724675
AG-402-I21_2667724677
AG-402-I21_2667724678
AG-402-I21_2667724680
AG-402-I21_2667724681
AG-402-I21_2667724689
AG-402-I21_2667724691
AG-402-I21_2667724692
AG-402-I21_2667724694
AG-402-I21_2667724695
AG-402-I21_2667724696
AG-402-I21_2667724706
AG-402-I21_2667724707
AG-402-I21_2667724708
AG-402-I21_2667724712
AG-402-I21_2667724715
AG-402-I21_2667724716
AG-402-I21_2667724717
AG-402-I21_2667724719
AG-402-I21_2667724720
AG-402-I21_2667724722
AG-402-I21_2667724727
AG-402-I21_2667724728
AG-402-I21_2667724732
AG-402-I21_2667724737
AG-402-I21_2667724740
AG-402-I21_2667724748
AG-402-I21_2667724753
AG-402-I21_2667724761
AG-402-I21_2667724763
AG-402-I21_2667724772
AG-402-I21_2667724773
AG-402-I21_2667724774
AG-402-I21_2667724775
AG-402-I21_2667724777
AG-402-I21_2667724778
AG-402-I21_2667724779
AG-402-I21_2667724780
AG-402-I21_2667724781
AG-402-I21_2667724786
AG-402-I21_2667724787
AG-402-I21_2667724791
AG-402-I21_2667724792
AG-402-I21_2667724798
AG-402-I21_2667724799
AG-402-I21_2667724800
AG-402-I21_2667724801
AG-402-I21_2667724802
AG-402-I21_2667724807
AG-402-I21_2667724809
AG-402-I21_2667724813
AG-402-I21_2667724814
AG-402-I21_2667724815
AG-402-I21_2667724818
AG-402-I21_2667724819
AG-402-I21_2667724820
AG-402-I21_2667724821
AG-402-I21_2667724823
AG-402-I21_2667724825
AG-402-I21_2667724829
AG-402-I21_2667724832
AG-402-I21_2667724837
AG-402-I21_2667724838
AG-402-I21_2667724840
AG-402-I21_2667724841
AG-402-I21_2667724842
AG-402-I21_2667724846
AG-402-I21_2667724847
AG-402-I21_2667724851
AG-402-I21_2667724852
AG-402-I21_2667724853
AG-402-I21_2667724856
AG-402-I21_2667724860
AG-402-I21_2667724861
AG-402-I21_2667724863
AG-402-I21_2667724868
AG-402-I21_2667724869
AG-402-I21_2667724871
AG-402-I21_2667724872
AG-402-I21_2667724876
AG-402-I21_2667724877
AG-402-I21_2667724878
AG-402-I21_2667724879
AG-402-I21_2667724881
AG-402-I21_2667724882
AG-402-I21_2667724889
AG-402-I21_2667724891
AG-402-I21_2667724892
AG-402-I21_2667724893
AG-402-I21_2667724897
AG-402-I21_2667724898
AG-402-I21_2667724899
AG-402-I21_2667724912
AG-402-I21_2667724915
AG-402-I21_2667724923
AG-402-I21_2667724928
AG-402-I21_2667724936
AG-402-I21_2667724940
AG-402-I21_2667724941
AG-402-I21_2667724942
AG-402-I21_2667724943
AG-402-I21_2667724944
AG-402-I21_2667724945
AG-402-I21_2667724946
AG-402-I21_2667724947
AG-402-I21_2667724948
AG-402-I21_2667724950
AG-402-I21_2667724951
AG-402-I21_2667724952
AG-402-I21_2667724953
AG-402-I21_2667724954
AG-402-I21_2667724955
AG-402-I21_2667724956
AG-402-I21_2667724957
AG-402-I21_2667724958
AG-402-I21_2667724959
AG-402-I21_2667724960
AG-402-I21_2667724961
AG-402-I21_2667724962
AG-402-I21_2667724963
AG-402-I21_2667724964
AG-402-I21_2667724965
AG-402-I21_2667724966
AG-402-I21_2667724967
AG-402-I21_2667724968
AG-402-I21_2667724969
AG-402-I21_2667724971
AG-402-I21_2667724974
AG-402-I21_2667724975
AG-402-I21_2667724976
AG-402-I21_2667724977
AG-402-I21_2667724978
AG-402-I21_2667724979
AG-402-I21_2667724981
AG-402-I21_2667724982
AG-402-I21_2667724983
AG-402-I21_2667724984
AG-402-I21_2667724987
AG-402-I21_2667724989
AG-402-I21_2667724991
AG-402-I21_2667724993
AG-402-I21_2667724994
AG-402-I21_2667724995
AG-402-I21_2667724997
AG-402-I21_2667724998
AG-402-I21_2667724999
AG-402-I21_2667725001
AG-402-I21_2667725004
AG-402-I21_2667725005
AG-402-I21_2667725057
AG-402-I21_2667725069
AG-402-I21_2667725070
AG-402-I21_2667725072
AG-402-I21_2667725073
AG-402-I21_2667725075
AG-402-I21_2667725078
AG-402-I21_2667725081
AG-402-I21_2667725083
AG-402-I21_2667725084
AG-402-I21_2667725085
AG-402-I21_2667725086
AG-402-I21_2667725087
AG-402-I21_2667725088
AG-402-I21_2667725090
AG-402-I21_2667725091
AG-402-I21_2667725092
AG-402-I21_2667725093
AG-402-I21_2667725094
AG-402-I21_2667725095
AG-402-I21_2667725096
AG-402-I21_2667725098
AG-402-I21_2667725100
AG-402-I21_2667725101
AG-402-I21_2667725102
AG-402-I21_2667725103
AG-402-I21_2667725109
AG-402-I21_2667725110
AG-402-I21_2667725111
AG-402-I21_2667725113
AG-402-I21_2667725114
AG-402-I21_2667725117
AG-402-I21_2667725122
AG-402-I21_2667725124
AG-402-I21_2667725125
AG-402-I21_2667725131
AG-402-I21_2667725132
AG-402-I21_2667725136
AG-402-I21_2667725137
AG-402-I21_2667725138
AG-402-I21_2667725139
AG-402-I21_2667725140
AG-402-I21_2667725141
AG-402-I21_2667725142
AG-402-I21_2667725143
AG-402-I21_2667725151
AG-402-I21_2667725157
AG-402-I21_2667725158
AG-402-I21_2667725159
AG-402-I21_2667725161
AG-402-I21_2667725163
AG-402-I21_2667725171
AG-402-I21_2667725173
AG-402-I21_2667725174
AG-402-I21_2667725175
AG-402-I21_2667725176
AG-402-I21_2667725177
AG-402-I21_2667725178
AG-402-I21_2667725179
AG-402-I21_2667725180
AG-402-I21_2667725182
AG-402-I21_2667725183
AG-402-I21_2667725185
AG-402-I21_2667725198
AG-402-I21_2667725199
AG-402-I21_2667725204
AG-402-I21_2667725208
AG-402-I21_2667725212
AG-402-I21_2667725215
AG-402-I21_2667725218
AG-402-I21_2667725220
AG-402-I21_2667725222
AG-402-I21_2667725226
AG-402-I21_2667725234
AG-402-I21_2667725242
AG-402-I21_2667725243
AG-402-I21_2667725244
AG-402-I21_2667725247
AG-402-I21_2667725248
AG-402-I21_2667725259
AG-402-I21_2667725261
AG-402-I21_2667725262
AG-402-I21_2667725263
AG-402-I21_2667725265
AG-402-I21_2667725270
AG-402-I21_2667725274
AG-402-I21_2667725280
AG-402-I21_2667725287
AG-402-I21_2667725289
AG-402-I22_2667725310
AG-402-I22_2667725316
AG-402-I22_2667725317
AG-402-I22_2667725319
AG-402-I22_2667725321
AG-402-I22_2667725323
AG-402-I22_2667725324
AG-402-I22_2667725326
AG-402-I22_2667725327
AG-402-I22_2667725331
AG-402-I22_2667725335
AG-402-I22_2667725340
AG-402-I22_2667725342
AG-402-I22_2667725343
AG-402-I22_2667725345
AG-402-I22_2667725346
AG-402-I22_2667725348
AG-402-I22_2667725349
AG-402-I22_2667725350
AG-402-I22_2667725352
AG-402-I22_2667725353
AG-402-I22_2667725354
AG-402-I22_2667725355
AG-402-I22_2667725356
AG-402-I22_2667725357
AG-402-I22_2667725359
AG-402-I22_2667725361
AG-402-I22_2667725366
AG-402-I22_2667725371
AG-402-I22_2667725372
AG-402-I22_2667725373
AG-402-I22_2667725376
AG-402-I22_2667725378
AG-402-I22_2667725380
AG-402-I22_2667725381
AG-402-I22_2667725386
AG-402-I22_2667725387
AG-402-I22_2667725390
AG-402-I22_2667725391
AG-402-I22_2667725392
AG-402-I22_2667725395
AG-402-I22_2667725396
AG-402-I22_2667725397
AG-402-I22_2667725412
AG-402-I22_2667725415
AG-402-I22_2667725418
AG-402-I22_2667725421
AG-402-I22_2667725423
AG-402-I22_2667725425
AG-402-I22_2667725429
AG-402-I22_2667725431
AG-402-I22_2667725432
AG-402-I22_2667725435
AG-402-I22_2667725436
AG-402-I22_2667725437
AG-402-I22_2667725440
AG-402-I22_2667725441
AG-402-I22_2667725442
AG-402-I22_2667725443
AG-402-I22_2667725448
AG-402-I22_2667725449
AG-402-I22_2667725450
AG-402-I22_2667725453
AG-402-I22_2667725455
AG-402-I22_2667725459
AG-402-I22_2667725462
AG-402-I22_2667725463
AG-402-I22_2667725467
AG-402-I22_2667725468
AG-402-I22_2667725470
AG-402-I22_2667725472
AG-402-I22_2667725473
AG-402-I22_2667725476
AG-402-I22_2667725478
AG-402-I22_2667725479
AG-402-I22_2667725480
AG-402-I22_2667725481
AG-402-I22_2667725485
AG-402-I22_2667725487
AG-402-I22_2667725490
AG-402-I22_2667725491
AG-402-I22_2667725492
AG-402-I22_2667725494
AG-402-I22_2667725495
AG-402-I22_2667725496
AG-402-I22_2667725499
AG-402-I22_2667725512
AG-402-I22_2667725514
AG-402-I22_2667725522
AG-402-I22_2667725523
AG-402-I22_2667725524
AG-402-I22_2667725526
AG-402-I22_2667725530
AG-402-I22_2667725531
AG-402-I22_2667725534
AG-402-I22_2667725535
AG-402-I22_2667725536
AG-402-I22_2667725538
AG-402-I22_2667725539
AG-402-I22_2667725549
AG-402-I22_2667725553
AG-402-I22_2667725554
AG-402-I22_2667725556
AG-402-I22_2667725560
AG-402-I22_2667725561
AG-402-I22_2667725563
AG-402-I22_2667725564
AG-402-I22_2667725565
AG-402-I22_2667725566
AG-402-I22_2667725568
AG-402-I22_2667725574
AG-402-I22_2667725575
AG-402-I22_2667725576
AG-402-I22_2667725577
AG-402-I22_2667725578
AG-402-I22_2667725583
AG-402-I22_2667725585
AG-402-I22_2667725588
AG-402-I22_2667725589
AG-402-I22_2667725590
AG-402-I22_2667725591
AG-402-I22_2667725594
AG-402-I22_2667725596
AG-402-I22_2667725597
AG-402-I22_2667725598
AG-402-I22_2667725600
AG-402-I22_2667725601
AG-402-I22_2667725602
AG-402-I22_2667725604
AG-402-I22_2667725606
AG-402-I22_2667725608
AG-402-I22_2667725611
AG-402-I22_2667725612
AG-402-I22_2667725613
AG-402-I22_2667725614
AG-402-I22_2667725616
AG-402-I22_2667725617
AG-402-I22_2667725618
AG-402-I22_2667725619
AG-402-I22_2667725620
AG-402-I22_2667725621
AG-402-I22_2667725622
AG-402-I22_2667725624
AG-402-I22_2667725625
AG-402-I22_2667725628
AG-402-I22_2667725633
AG-402-I22_2667725635
AG-402-I22_2667725636
AG-402-I22_2667725641
AG-402-I22_2667725642
AG-402-I22_2667725650
AG-402-I22_2667725652
AG-402-I22_2667725654
AG-402-I22_2667725655
AG-402-I22_2667725656
AG-402-I22_2667725657
AG-402-I22_2667725658
AG-402-I22_2667725659
AG-402-I22_2667725660
AG-402-I22_2667725661
AG-402-I22_2667725662
AG-402-I22_2667725663
AG-402-I22_2667725664
AG-402-I22_2667725665
AG-402-I22_2667725666
AG-402-I22_2667725667
AG-402-I22_2667725668
AG-402-I22_2667725669
AG-402-I22_2667725670
AG-402-I22_2667725671
AG-402-I22_2667725672
AG-402-I22_2667725673
AG-402-I22_2667725675
AG-402-I22_2667725676
AG-402-I22_2667725677
AG-402-I22_2667725678
AG-402-I22_2667725679
AG-402-I22_2667725680
AG-402-I22_2667725681
AG-402-I22_2667725682
AG-402-I22_2667725683
AG-402-I22_2667725687
AG-402-I22_2667725695
AG-402-I22_2667725699
AG-402-I22_2667725702
AG-402-I22_2667725704
AG-402-I22_2667725705
AG-402-I22_2667725707
AG-402-I22_2667725709
AG-402-I22_2667725712
AG-402-I22_2667725720
AG-402-I22_2667725721
AG-402-I22_2667725723
AG-402-I22_2667725726
AG-402-I22_2667725728
AG-402-I22_2667725729
AG-402-I22_2667725731
AG-402-I22_2667725732
AG-402-I22_2667725733
AG-402-I22_2667725734
AG-402-I22_2667725736
AG-402-I22_2667725737
AG-402-I22_2667725738
AG-402-I22_2667725743
AG-402-I22_2667725745
AG-402-I22_2667725746
AG-402-I22_2667725750
AG-402-I22_2667725751
AG-402-I22_2667725752
AG-402-I22_2667725753
AG-402-I22_2667725754
AG-402-I22_2667725756
AG-402-I22_2667725757
AG-402-I22_2667725759
AG-402-I22_2667725760
AG-402-I22_2667725761
AG-402-I22_2667725762
AG-402-I22_2667725763
AG-402-I22_2667725764
AG-402-I22_2667725765
AG-402-I22_2667725766
AG-402-I22_2667725767
AG-402-I22_2667725770
AG-402-I22_2667725774
AG-402-I22_2667725776
AG-402-I22_2667725777
AG-402-I22_2667725778
AG-402-I22_2667725779
AG-402-I22_2667725781
AG-402-I22_2667725782
AG-402-I22_2667725793
AG-402-I22_2667725797
AG-402-I22_2667725798
AG-402-I22_2667725799
AG-402-I22_2667725803
AG-402-I22_2667725805
AG-402-I22_2667725807
AG-402-I22_2667725808
AG-402-I22_2667725809
AG-402-I22_2667725810
AG-402-I22_2667725811
AG-402-I22_2667725814
AG-402-I22_2667725815
AG-402-I22_2667725816
AG-402-I22_2667725817
AG-402-I22_2667725818
AG-402-I22_2667725820
AG-402-I22_2667725823
AG-402-I22_2667725824
AG-402-I22_2667725825
AG-402-I22_2667725828
AG-402-I22_2667725829
AG-402-I22_2667725840
AG-402-I22_2667725841
AG-402-I22_2667725842
AG-402-I22_2667725843
AG-402-I22_2667725844
AG-402-I22_2667725845
AG-402-I22_2667725846
AG-402-I22_2667725847
AG-402-I22_2667725848
AG-402-I22_2667725849
AG-402-I22_2667725851
AG-402-I22_2667725852
AG-402-I22_2667725854
AG-402-I22_2667725855
AG-402-I22_2667725859
AG-402-I22_2667725860
AG-402-I22_2667725862
AG-402-I22_2667725871
AG-402-I22_2667725872
AG-402-I22_2667725875
AG-402-I22_2667725876
AG-402-I22_2667725877
AG-402-I22_2667725880
AG-402-I22_2667725882
AG-402-I22_2667725883
AG-402-I22_2667725912
AG-402-I22_2667725913
AG-402-I22_2667725917
AG-402-I22_2667725919
AG-402-I22_2667725920
AG-402-I22_2667725925
AG-402-I22_2667725926
AG-402-I22_2667725928
AG-402-I22_2667725929
AG-402-I22_2667725932
AG-402-I22_2667725934
AG-402-I22_2667725940
AG-402-I22_2667725942
AG-402-I22_2667725943
AG-402-I22_2667725944
AG-402-I22_2667725947
AG-402-I22_2667725948
AG-402-I22_2667725949
AG-402-I22_2667725950
AG-402-I22_2667725951
AG-402-I22_2667725958
AG-402-I22_2667725963
AG-402-I22_2667725967
AG-402-I22_2667725971
AG-402-I22_2667725973
AG-402-I22_2667725974
AG-402-I22_2667725975
AG-402-I22_2667725977
AG-402-I22_2667725982
AG-402-I22_2667725983
AG-402-I22_2667725984
AG-402-I22_2667725989
AG-402-I22_2667725992
AG-402-I22_2667725994
AG-402-I22_2667725995
AG-402-I22_2667725997
AG-402-I22_2667725998
AG-402-I22_2667725999
AG-402-I22_2667726005
AG-402-I22_2667726006
AG-402-I22_2667726011
AG-402-I22_2667726012
AG-402-I22_2667726013
AG-402-I22_2667726014
AG-402-I22_2667726015
AG-402-I22_2667726017
AG-402-I22_2667726018
AG-402-I22_2667726019
AG-402-I22_2667726020
AG-402-I22_2667726027
AG-402-I22_2667726029
AG-402-I22_2667726037
AG-402-I22_2667726042
AG-402-I22_2667726050
AG-402-I22_2667726053
AG-402-I22_2667726058
AG-402-I22_2667726062
AG-402-I22_2667726063
AG-402-I22_2667726064
AG-402-I22_2667726070
AG-402-I22_2667726071
AG-402-I22_2667726072
AG-402-I22_2667726074
AG-402-I22_2667726075
AG-402-I22_2667726076
AG-402-I22_2667726079
AG-402-I22_2667726081
AG-402-I22_2667726082
AG-402-I22_2667726083
AG-402-I22_2667726084
AG-402-I22_2667726085
AG-402-I22_2667726089
AG-402-I22_2667726090
AG-402-I22_2667726091
AG-402-I22_2667726100
AG-402-I22_2667726101
AG-402-I22_2667726102
AG-402-I22_2667726104
AG-402-I22_2667726105
AG-402-I22_2667726107
AG-402-I22_2667726115
AG-402-I22_2667726116
AG-402-I22_2667726118
AG-402-I22_2667726119
AG-402-I22_2667726120
AG-402-I22_2667726123
AG-402-I22_2667726124
AG-402-I22_2667726125
AG-402-I22_2667726126
AG-402-I22_2667726127
AG-402-I22_2667726128
AG-402-I22_2667726140
AG-402-I22_2667726144
AG-402-I22_2667726154
AG-402-I22_2667726157
AG-402-I22_2667726158
AG-402-I22_2667726159
AG-402-I22_2667726161
AG-402-I22_2667726162
AG-402-I22_2667726165
AG-402-I22_2667726166
AG-402-I22_2667726167
AG-402-I22_2667726169
AG-402-I22_2667726173
AG-402-I22_2667726175
AG-402-I22_2667726182
AG-402-I22_2667726183
AG-402-I22_2667726186
AG-402-I22_2667726187
AG-402-I22_2667726192
AG-402-I22_2667726196
AG-402-I22_2667726201
AG-402-I22_2667726202
AG-402-I22_2667726203
AG-402-I22_2667726204
AG-402-I22_2667726208
AG-402-I22_2667726211
AG-402-I22_2667726212
AG-402-I22_2667726213
AG-402-I22_2667726215
AG-402-I22_2667726216
AG-402-I22_2667726218
AG-402-I22_2667726222
AG-402-I22_2667726224
AG-402-I22_2667726225
AG-402-I22_2667726226
AG-402-I22_2667726230
AG-402-I22_2667726231
AG-402-I22_2667726232
AG-402-I22_2667726240
AG-402-I22_2667726253
AG-402-I22_2667726259
AG-402-I22_2667726261
AG-402-I22_2667726265
AG-402-I22_2667726267
AG-402-I22_2667726268
AG-402-I22_2667726269
AG-402-I22_2667726270
AG-402-I22_2667726277
AG-402-I22_2667726281
AG-402-I22_2667726282
AG-402-I22_2667726283
AG-402-I22_2667726284
AG-402-I22_2667726285
AG-402-I22_2667726287
AG-402-I22_2667726290
AG-402-I22_2667726304
AG-402-I22_2667726309
AG-402-I22_2667726310
AG-402-I22_2667726312
AG-402-I22_2667726313
AG-402-I22_2667726314
AG-402-I22_2667726318
AG-402-I22_2667726319
AG-402-I22_2667726323
AG-402-I22_2667726324
AG-402-I22_2667726325
AG-402-I22_2667726328
AG-402-I22_2667726333
AG-402-I22_2667726334
AG-402-I22_2667726335
AG-402-I22_2667726338
AG-402-I22_2667726340
AG-402-I22_2667726345
AG-402-I22_2667726346
AG-402-I22_2667726348
AG-402-I22_2667726349
AG-402-I22_2667726350
AG-402-I22_2667726352
AG-402-I22_2667726353
AG-402-I22_2667726367
AG-402-I22_2667726369
AG-402-I22_2667726374
AG-402-I22_2667726375
AG-402-I22_2667726377
AG-402-I22_2667726378
AG-402-I22_2667726382
AG-402-I22_2667726384
AG-402-I22_2667726386
AG-402-I22_2667726387
AG-402-I22_2667726388
AG-402-I22_2667726389
AG-402-I22_2667726390
AG-402-I22_2667726392
AG-402-I22_2667726393
AG-402-I22_2667726394
AG-402-I22_2667726395
AG-402-I22_2667726396
AG-402-I22_2667726397
AG-402-I22_2667726399
AG-402-I22_2667726400
AG-402-I22_2667726408
AG-402-I22_2667726409
AG-402-I22_2667726411
AG-402-I22_2667726415
AG-402-I22_2667726417
AG-402-I22_2667726418
AG-402-I22_2667726423
AG-402-I22_2667726425
AG-402-I22_2667726426
AG-402-I22_2667726427
AG-402-I22_2667726430
AG-402-I22_2667726431
AG-402-I22_2667726442
AG-402-I22_2667726446
AG-402-I22_2667726450
AG-402-I22_2667726461
AG-402-I22_2667726463
AG-402-I22_2667726464
AG-402-I22_2667726465
AG-402-I22_2667726466
AG-402-I22_2667726467
AG-402-I22_2667726468
AG-402-I22_2667726469
AG-402-I22_2667726471
AG-402-I22_2667726473
AG-402-I22_2667726476
AG-402-I22_2667726477
AG-402-I22_2667726478
AG-402-I22_2667726481
AG-402-I22_2667726482
AG-402-I22_2667726484
AG-402-I22_2667726485
AG-402-I22_2667726486
AG-402-I22_2667726491
AG-402-I22_2667726509
AG-402-I22_2667726512
AG-402-I22_2667726513
AG-402-I22_2667726515
AG-402-I22_2667726516
AG-402-I22_2667726518
AG-402-I22_2667726519
AG-402-I22_2667726522
AG-402-I22_2667726523
AG-402-I22_2667726527
AG-402-I22_2667726530
AG-402-I22_2667726531
AG-402-I22_2667726532
AG-402-I22_2667726533
AG-402-I22_2667726560
AG-402-I22_2667726568
AG-402-I22_2667726569
AG-402-I22_2667726571
AG-402-I22_2667726573
AG-402-I22_2667726579
AG-402-I22_2667726582
AG-402-I22_2667726583
AG-402-I22_2667726584
AG-402-I22_2667726587
AG-402-I22_2667726589
AG-402-I22_2667726600
AG-402-I22_2667726601
AG-402-I22_2667726604
AG-402-I22_2667726606
AG-402-I22_2667726607
AG-402-I22_2667726609
AG-402-I22_2667726613
AG-402-I22_2667726616
AG-402-I22_2667726617
AG-402-I22_2667726618
AG-402-I22_2667726619
AG-402-I22_2667726621
AG-402-I22_2667726622
AG-402-I22_2667726625
AG-402-I22_2667726626
AG-402-I22_2667726627
AG-402-I22_2667726628
AG-402-I22_2667726636
AG-402-I22_2667726637
AG-402-I22_2667726638
AG-402-I22_2667726639
AG-402-I22_2667726640
AG-402-I22_2667726642
AG-402-I22_2667726643
AG-402-I22_2667726644
AG-402-I22_2667726646
AG-402-I22_2667726653
AG-402-I22_2667726655
AG-402-I22_2667726663
AG-402-I22_2667726665
AG-402-I22_2667726666
AG-402-I22_2667726685
AG-402-I22_2667726686
AG-402-I22_2667726687
AG-402-I22_2667726688
AG-402-K14_2667853398
AG-402-K14_2667853399
AG-402-K14_2667853419
AG-402-K14_2667853470
AG-402-K14_2667853497
AG-402-K14_2667853553
AG-402-K14_2667853611
AG-402-K14_2667853618
AG-402-K14_2667853619
AG-402-K14_2667853622
AG-402-K14_2667853623
AG-402-K14_2667853627
AG-402-K14_2667853628
AG-402-K14_2667853632
AG-402-K14_2667853633
AG-402-K14_2667853636
AG-402-K14_2667853640
AG-402-K14_2667853642
AG-402-K14_2667853644
AG-402-K14_2667853646
AG-402-K14_2667853648
AG-402-K14_2667853649
AG-402-K14_2667853654
AG-402-K14_2667853655
AG-402-K14_2667853656
AG-402-K14_2667853657
AG-402-K14_2667853660
AG-402-K14_2667853661
AG-402-K14_2667853662
AG-402-K14_2667853665
AG-402-K14_2667853666
AG-402-K14_2667853668
AG-402-K14_2667853672
AG-402-K14_2667853675
AG-402-K14_2667853678
AG-402-K14_2667853681
AG-402-K14_2667853684
AG-402-K14_2667853708
AG-402-K14_2667853709
AG-402-K14_2667853710
AG-402-K14_2667853711
AG-402-K14_2667853712
AG-402-K14_2667853713
AG-402-K14_2667853715
AG-402-K14_2667853720
AG-402-K14_2667853721
AG-402-K14_2667853722
AG-402-K14_2667853724
AG-402-K14_2667853751
AG-402-K14_2667853755
AG-402-K14_2667853763
AG-402-K14_2667853775
AG-402-K14_2667853776
AG-402-K14_2667853781
AG-402-K14_2667853783
AG-402-K14_2667853784
AG-402-K14_2667853786
AG-402-K14_2667853787
AG-402-K14_2667853788
AG-402-K14_2667853789
AG-402-K14_2667853794
AG-402-K14_2667853795
AG-402-K14_2667853799
AG-402-K14_2667853802
AG-402-K14_2667853803
AG-402-K14_2667853804
AG-402-K14_2667853805
AG-402-K14_2667853807
AG-402-K14_2667853826
AG-402-K14_2667853828
AG-402-K14_2667853829
AG-402-K14_2667853830
AG-402-K14_2667853831
AG-402-K14_2667853832
AG-402-K14_2667853833
AG-402-K14_2667853834
AG-402-K14_2667853835
AG-402-K14_2667853836
AG-402-K14_2667853837
AG-402-K14_2667853838
AG-402-K14_2667853839
AG-402-K14_2667853840
AG-402-K14_2667853841
AG-402-K14_2667853842
AG-402-K14_2667853843
AG-402-K14_2667853844
AG-402-K14_2667853845
AG-402-K14_2667853846
AG-402-K14_2667853847
AG-402-K14_2667853849
AG-402-K14_2667853850
AG-402-K14_2667853851
AG-402-K14_2667853852
AG-402-K14_2667853853
AG-402-K14_2667853854
AG-402-K14_2667853855
AG-402-K14_2667853856
AG-402-K14_2667853857
AG-402-K14_2667853861
AG-402-K14_2667853869
AG-402-K14_2667853873
AG-402-K14_2667853876
AG-402-K14_2667853878
AG-402-K14_2667853879
AG-402-K14_2667853881
AG-402-K14_2667853883
AG-402-K14_2667853886
AG-402-K14_2667853894
AG-402-K14_2667853895
AG-402-K14_2667853897
AG-402-K14_2667853900
AG-402-K14_2667853902
AG-402-K14_2667853911
AG-402-K14_2667853913
AG-402-K14_2667853915
AG-402-K14_2667853916
AG-402-K14_2667853917
AG-402-K14_2667853919
AG-402-K14_2667853924
AG-402-K14_2667853925
AG-402-K14_2667853927
AG-402-K14_2667853931
AG-402-K14_2667853933
AG-402-K14_2667853934
AG-402-K14_2667853937
AG-402-K14_2667853942
AG-402-K14_2667853943
AG-402-K14_2667853945
AG-402-K14_2667853951
AG-402-K14_2667853952
AG-402-K14_2667853953
AG-402-K14_2667853957
AG-402-K14_2667853958
AG-402-K14_2667853959
AG-402-K14_2667853961
AG-402-K14_2667853970
AG-402-K14_2667853972
AG-402-K14_2667853973
AG-402-K14_2667853975
AG-402-K14_2667853976
AG-402-K14_2667853977
AG-402-K14_2667853978
AG-402-K14_2667853979
AG-402-K14_2667853980
AG-402-K14_2667853982
AG-402-K14_2667853983
AG-402-K14_2667853984
AG-402-K14_2667853985
AG-402-K14_2667853986
AG-402-K14_2667853988
AG-402-K14_2667853990
AG-402-K14_2667853991
AG-402-K14_2667853993
AG-402-K14_2667853994
AG-402-K14_2667853998
AG-402-K14_2667854000
AG-402-K14_2667854001
AG-402-K14_2667854003
AG-402-K14_2667854004
AG-402-K14_2667854005
AG-402-K14_2667854006
AG-402-K14_2667854007
AG-402-K14_2667854008
AG-402-K14_2667854009
AG-402-K14_2667854010
AG-402-K14_2667854011
AG-402-K14_2667854012
AG-402-K14_2667854024
AG-402-K14_2667854025
AG-402-K14_2667854028
AG-402-K14_2667854029
AG-402-K14_2667854030
AG-402-K14_2667854033
AG-402-K14_2667854035
AG-402-K14_2667854036
AG-402-K14_2667854037
AG-402-K14_2667854038
AG-402-K14_2667854039
AG-402-K14_2667854042
AG-402-K14_2667854043
AG-402-K14_2667854044
AG-402-K14_2667854045
AG-402-K14_2667854046
AG-402-K14_2667854048
AG-402-K14_2667854050
AG-402-K14_2667854080
AG-402-K14_2667854083
AG-402-K14_2667854101
AG-402-K14_2667854103
AG-402-K14_2667854104
AG-402-K14_2667854106
AG-402-K14_2667854108
AG-402-K14_2667854110
AG-402-K14_2667854116
AG-402-K14_2667854124
AG-402-K14_2667854125
AG-402-K14_2667854128
AG-402-K14_2667854132
AG-402-K14_2667854133
AG-402-K14_2667854144
AG-402-K14_2667854148
AG-402-K14_2667854152
AG-402-K14_2667854155
AG-402-K14_2667854157
AG-402-K14_2667854159
AG-402-K14_2667854161
AG-402-K14_2667854162
AG-402-K14_2667854164
AG-402-K14_2667854165
AG-402-K14_2667854167
AG-402-K14_2667854168
AG-402-K14_2667854169
AG-402-K14_2667854170
AG-402-K14_2667854171
AG-402-K14_2667854173
AG-402-K14_2667854174
AG-402-K14_2667854175
AG-402-K14_2667854176
AG-402-K14_2667854178
AG-402-K14_2667854179
AG-402-K14_2667854180
AG-402-K14_2667854185
AG-402-K14_2667854187
AG-402-K14_2667854188
AG-402-K14_2667854192
AG-402-K14_2667854193
AG-402-K14_2667854194
AG-402-K14_2667854196
AG-402-K14_2667854197
AG-402-K14_2667854199
AG-402-K14_2667854200
AG-402-K14_2667854202
AG-402-K14_2667854203
AG-402-K14_2667854204
AG-402-K14_2667854205
AG-402-K14_2667854206
AG-402-K14_2667854207
AG-402-K14_2667854208
AG-402-K14_2667854209
AG-402-K14_2667854210
AG-402-K14_2667854213
AG-402-K14_2667854217
AG-402-K14_2667854219
AG-402-K14_2667854220
AG-402-K14_2667854221
AG-402-K14_2667854222
AG-402-K14_2667854224
AG-402-K14_2667854225
AG-402-K14_2667854232
AG-402-K14_2667854238
AG-402-K14_2667854239
AG-402-K14_2667854240
AG-402-K14_2667854242
AG-402-K14_2667854245
AG-402-K14_2667854247
AG-402-K14_2667854254
AG-402-K14_2667854255
AG-402-K14_2667854258
AG-402-K14_2667854268
AG-402-K14_2667854269
AG-402-K14_2667854270
AG-402-K14_2667854273
AG-402-K14_2667854274
AG-402-K14_2667854275
AG-402-K14_2667854278
AG-402-K14_2667854279
AG-402-K14_2667854284
AG-402-K14_2667854285
AG-402-K14_2667854287
AG-402-K14_2667854289
AG-402-K14_2667854292
AG-402-K14_2667854293
AG-402-K14_2667854294
AG-402-K14_2667854299
AG-402-K14_2667854304
AG-402-K14_2667854306
AG-402-K14_2667854311
AG-402-K14_2667854313
AG-402-K14_2667854314
AG-402-K14_2667854316
AG-402-K14_2667854317
AG-402-K14_2667854318
AG-402-K14_2667854321
AG-402-K14_2667854325
AG-402-K14_2667854326
AG-402-K14_2667854327
AG-402-K14_2667854328
AG-402-K14_2667854333
AG-402-K14_2667854337
AG-402-K14_2667854342
AG-402-K14_2667854347
AG-402-K14_2667854364
AG-402-K14_2667854374
AG-402-K14_2667854393
AG-402-K14_2667854394
AG-402-K14_2667854395
AG-402-K14_2667854396
AG-402-K14_2667854397
AG-402-K14_2667854398
AG-402-K14_2667854399
AG-402-K14_2667854400
AG-402-K14_2667854407
AG-402-K14_2667854414
AG-402-K14_2667854415
AG-402-K14_2667854416
AG-402-K14_2667854418
AG-402-K14_2667854420
AG-402-K14_2667854421
AG-402-K14_2667854422
AG-402-K14_2667854423
AG-402-K14_2667854424
AG-402-K14_2667854425
AG-402-K14_2667854426
AG-402-K14_2667854428
AG-402-K14_2667854430
AG-402-K14_2667854431
AG-402-K14_2667854432
AG-402-K14_2667854439
AG-402-K14_2667854444
AG-402-K14_2667854445
AG-402-K14_2667854463
AG-402-K14_2667854477
AG-402-K14_2667854479
AG-402-K14_2667854482
AG-402-K14_2667854483
AG-402-K14_2667854485
AG-402-K14_2667854486
AG-402-K14_2667854491
AG-402-K14_2667854492
AG-402-K14_2667854494
AG-402-K14_2667854498
AG-402-K14_2667854499
AG-402-K14_2667854513
AG-402-K14_2667854514
AG-402-K14_2667854519
AG-402-K14_2667854521
AG-402-K14_2667854522
AG-402-K14_2667854523
AG-402-K14_2667854531
AG-402-K14_2667854533
AG-402-K14_2667854544
AG-402-K14_2667854547
AG-402-K14_2667854548
AG-402-K14_2667854549
AG-402-K14_2667854551
AG-402-K14_2667854552
AG-402-K14_2667854553
AG-402-K14_2667854556
AG-402-K14_2667854558
AG-402-K14_2667854562
AG-402-K14_2667854563
AG-402-K14_2667854564
AG-402-K14_2667854565
AG-402-K14_2667854585
AG-402-K14_2667854596
AG-402-K14_2667854604
AG-402-K14_2667854606
AG-402-K14_2667854607
AG-402-K14_2667854608
AG-402-K14_2667854609
AG-402-K14_2667854610
AG-402-K14_2667854611
AG-402-K14_2667854612
AG-402-K14_2667854613
AG-402-K14_2667854615
AG-402-K14_2667854616
AG-402-K14_2667854618
AG-402-K14_2667854619
AG-402-K14_2667854620
AG-402-K14_2667854622
AG-402-K14_2667854625
AG-402-K14_2667854626
AG-402-K14_2667854627
AG-402-K14_2667854628
AG-402-K14_2667854629
AG-402-K14_2667854631
AG-402-K14_2667854632
AG-402-K14_2667854636
AG-402-K14_2667854639
AG-402-K14_2667854640
AG-402-K14_2667854642
AG-402-K14_2667854643
AG-402-K14_2667854645
AG-402-K14_2667854648
AG-402-K14_2667854651
AG-402-K14_2667854653
AG-402-K14_2667854654
AG-402-K14_2667854655
AG-402-K14_2667854656
AG-402-K14_2667854657
AG-402-K14_2667854658
AG-402-K14_2667854659
AG-402-K14_2667854662
AG-402-K14_2667854664
AG-402-K14_2667854666
AG-402-K14_2667854668
AG-402-K14_2667854672
AG-402-K14_2667854673
AG-402-K14_2667854675
AG-402-K14_2667854677
AG-402-K14_2667854680
AG-402-K14_2667854683
AG-402-K14_2667854687
AG-402-K14_2667854688
AG-402-K14_2667854689
AG-402-K14_2667854690
AG-402-K14_2667854692
AG-402-K14_2667854694
AG-402-K14_2667854698
AG-402-K14_2667854701
AG-402-K14_2667854706
AG-402-K14_2667854707
AG-402-K14_2667854709
AG-402-K14_2667854710
AG-402-K14_2667854711
AG-402-K14_2667854715
AG-402-K14_2667854716
AG-402-K14_2667854720
AG-402-K14_2667854721
AG-402-K14_2667854722
AG-402-K14_2667854725
AG-402-K14_2667854729
AG-402-K14_2667854730
AG-402-K14_2667854732
AG-402-K14_2667854737
AG-402-K14_2667854738
AG-402-K14_2667854743
AG-402-K14_2667854744
AG-402-K14_2667854747
AG-402-K14_2667854751
AG-402-K14_2667854755
AG-402-K14_2667854756
AG-402-K14_2667854758
AG-402-K14_2667854759
AG-402-K14_2667854760
AG-402-K14_2667854762
AG-402-K14_2667854763
AG-402-K14_2667854768
AG-402-K14_2667854770
AG-402-K14_2667854773
AG-402-K14_2667854774
AG-402-K14_2667854775
AG-402-K14_2667854779
AG-402-K14_2667854781
AG-402-K14_2667854782
AG-402-K14_2667854784
AG-402-K14_2667854786
AG-402-K14_2667854787
AG-402-K14_2667854788
AG-402-K14_2667854795
AG-402-K14_2667854796
AG-402-K14_2667854797
AG-402-K14_2667854798
AG-402-K14_2667854799
AG-402-K14_2667854804
AG-402-K14_2667854806
AG-402-K14_2667854810
AG-402-K14_2667854811
AG-402-K14_2667854812
AG-402-K14_2667854813
AG-402-K14_2667854816
AG-402-K14_2667854818
AG-402-K14_2667854819
AG-402-K14_2667854820
AG-402-K14_2667854822
AG-402-K14_2667854823
AG-402-K14_2667854824
AG-402-K14_2667854826
AG-402-K14_2667854828
AG-402-K14_2667854830
AG-402-K14_2667854833
AG-402-K14_2667854834
AG-402-K14_2667854835
AG-402-K14_2667854843
AG-402-K14_2667854845
AG-402-K14_2667854846
AG-402-K14_2667854847
AG-402-K14_2667854848
AG-402-K14_2667854849
AG-402-K14_2667854852
AG-402-K14_2667854853
AG-402-K14_2667854856
AG-402-K14_2667854864
AG-402-K14_2667854874
AG-402-K14_2667854875
AG-402-K14_2667854877
AG-402-K14_2667854878
AG-402-K14_2667854879
AG-402-K14_2667854886
AG-402-K14_2667854888
AG-402-K14_2667854913
AG-402-K14_2667854920
AG-402-K14_2667854925
AG-402-K14_2667854926
AG-402-K14_2667854928
AG-402-K14_2667854933
AG-402-K14_2667854936
AG-402-K14_2667854937
AG-402-K14_2667854939
AG-402-K14_2667854940
AG-402-K14_2667854941
AG-402-K14_2667854942
AG-402-K14_2667854943
AG-402-K14_2667854944
AG-402-K14_2667854947
AG-402-K14_2667854948
AG-402-K14_2667854949
AG-402-K14_2667854954
AG-402-K14_2667854956
AG-402-K14_2667854957
AG-402-K14_2667854958
AG-402-K14_2667854961
AG-402-K14_2667854972
AG-402-K14_2667854973
AG-402-K14_2667854974
AG-402-K14_2667854975
AG-402-K14_2667854981
AG-402-K14_2667854999
AG-402-K14_2667855000
AG-402-K14_2667855003
AG-402-K14_2667855004
AG-402-K14_2667855005
AG-402-K14_2667855008
AG-402-K14_2667855010
AG-402-K14_2667855011
AG-402-K14_2667855019
AG-402-K14_2667855020
AG-402-K14_2667855021
AG-402-K14_2667855024
AG-402-K14_2667855025
AG-402-K14_2667855026
AG-402-K14_2667855027
AG-402-K14_2667855037
AG-402-K14_2667855044
AG-402-K14_2667855046
AG-402-K14_2667855047
AG-402-K14_2667855056
AG-402-K14_2667855059
AG-402-K14_2667855060
AG-402-K14_2667855061
AG-402-K14_2667855062
AG-402-K14_2667855063
AG-402-K14_2667855068
AG-402-K14_2667855069
AG-402-K14_2667855072
AG-402-K14_2667855073
AG-402-K14_2667855074
AG-402-K14_2667855075
AG-402-K14_2667855077
AG-402-K14_2667855078
AG-402-K14_2667855079
AG-402-K14_2667855080
AG-402-K14_2667855081
AG-402-K14_2667855084
AG-402-K14_2667855085
AG-402-K14_2667855086
AG-402-K14_2667855088
AG-402-K14_2667855090
AG-402-K14_2667855091
AG-402-K14_2667855092
AG-402-K14_2667855094
AG-402-K14_2667855095
AG-402-K14_2667855099
AG-402-K14_2667855100
AG-402-K14_2667855102
AG-402-K14_2667855104
AG-402-K14_2667855106
AG-402-K14_2667855107
AG-402-K14_2667855108
AG-402-K14_2667855118
AG-402-K14_2667855119
AG-402-K14_2667855120
AG-402-K14_2667855125
AG-402-K14_2667855134
AG-402-K14_2667855135
AG-402-K14_2667855139
AG-402-K14_2667855141
AG-402-K14_2667855145
AG-402-K14_2667855146
AG-402-K14_2667855147
AG-402-K14_2667855156
AG-402-K14_2667855157
AG-402-K14_2667855160
AG-402-K14_2667855161
AG-402-K14_2667855162
AG-402-K14_2667855163
AG-402-K14_2667855167
AG-402-K14_2667855171
AG-402-K14_2667855172
AG-402-K14_2667855173
AG-402-K14_2667855174
AG-402-K14_2667855175
AG-402-K14_2667855183
AG-402-K14_2667855186
AG-402-K14_2667855194
AG-402-K14_2667855195
AG-402-K14_2667855197
AG-402-K14_2667855198
AG-402-K14_2667855199
AG-402-K14_2667855200
AG-402-K14_2667855202
AG-402-K14_2667855204
AG-402-K14_2667855207
AG-402-K14_2667855208
AG-402-K14_2667855209
AG-402-K14_2667855210
AG-402-K14_2667855211
AG-402-K14_2667855212
AG-402-K14_2667855215
AG-402-K14_2667855216
AG-402-K14_2667855227
AG-402-K14_2667855228
AG-402-K14_2667855229
AG-402-K14_2667855233
AG-402-K14_2667855234
AG-402-K14_2667855235
AG-402-K14_2667855239
AG-402-K14_2667855240
AG-402-K14_2667855241
AG-402-K14_2667855243
AG-402-K14_2667855246
AG-402-K14_2667855249
AG-402-K14_2667855254
AG-402-K14_2667855256
AG-402-K14_2667855261
AG-402-K14_2667855262
AG-402-K14_2667855263
AG-402-K14_2667855264
AG-402-K14_2667855266
AG-402-K14_2667855268
AG-402-K14_2667855269
AG-402-K14_2667855271
AG-402-K14_2667855272
AG-402-K14_2667855273
AG-402-K14_2667855280
AG-402-K14_2667855282
AG-402-K14_2667855288
AG-402-K14_2667855296
AG-402-K14_2667855300
AG-402-K14_2667855301
AG-402-K14_2667855304
AG-402-K14_2667855306
AG-402-K14_2667855316
AG-402-K14_2667855317
AG-402-K14_2667855318
AG-402-K14_2667855320
AG-402-M18_2667743673
AG-402-M18_2667743674
AG-402-M18_2667743682
AG-402-M18_2667743685
AG-402-M18_2667743686
AG-402-M18_2667743688
AG-402-M18_2667743689
AG-402-M18_2667743691
AG-402-M18_2667743694
AG-402-M18_2667743697
AG-402-M18_2667743699
AG-402-M18_2667743700
AG-402-M18_2667743701
AG-402-M18_2667743702
AG-402-M18_2667743703
AG-402-M18_2667743704
AG-402-M18_2667743705
AG-402-M18_2667743708
AG-402-M18_2667743710
AG-402-M18_2667743712
AG-402-M18_2667743715
AG-402-M18_2667743720
AG-402-M18_2667743721
AG-402-M18_2667743723
AG-402-M18_2667743725
AG-402-M18_2667743728
AG-402-M18_2667743731
AG-402-M18_2667743733
AG-402-M18_2667743741
AG-402-M18_2667743742
AG-402-M18_2667743745
AG-402-M18_2667743748
AG-402-M18_2667743756
AG-402-M18_2667743757
AG-402-M18_2667743758
AG-402-M18_2667743760
AG-402-M18_2667743763
AG-402-M18_2667743769
AG-402-M18_2667743778
AG-402-M18_2667743779
AG-402-M18_2667743781
AG-402-M18_2667743785
AG-402-M18_2667743790
AG-402-M18_2667743792
AG-402-M18_2667743795
AG-402-M18_2667743797
AG-402-M18_2667743798
AG-402-M18_2667743800
AG-402-M18_2667743801
AG-402-M18_2667743803
AG-402-M18_2667743804
AG-402-M18_2667743812
AG-402-M18_2667743814
AG-402-M18_2667743815
AG-402-M18_2667743818
AG-402-M18_2667743819
AG-402-M18_2667743820
AG-402-M18_2667743830
AG-402-M18_2667743831
AG-402-M18_2667743832
AG-402-M18_2667743836
AG-402-M18_2667743837
AG-402-M18_2667743838
AG-402-M18_2667743839
AG-402-M18_2667743840
AG-402-M18_2667743842
AG-402-M18_2667743845
AG-402-M18_2667743846
AG-402-M18_2667743847
AG-402-M18_2667743849
AG-402-M18_2667743850
AG-402-M18_2667743851
AG-402-M18_2667743857
AG-402-M18_2667743858
AG-402-M18_2667743859
AG-402-M18_2667743861
AG-402-M18_2667743862
AG-402-M18_2667743863
AG-402-M18_2667743867
AG-402-M18_2667743869
AG-402-M18_2667743870
AG-402-M18_2667743872
AG-402-M18_2667743874
AG-402-M18_2667743876
AG-402-M18_2667743880
AG-402-M18_2667743884
AG-402-M18_2667743888
AG-402-M18_2667743900
AG-402-M18_2667743901
AG-402-M18_2667743905
AG-402-M18_2667743908
AG-402-M18_2667743909
AG-402-M18_2667743917
AG-402-M18_2667743925
AG-402-M18_2667743927
AG-402-M18_2667743939
AG-402-M18_2667743942
AG-402-M18_2667743944
AG-402-M18_2667743945
AG-402-M18_2667743947
AG-402-M18_2667743948
AG-402-M18_2667743949
AG-402-M18_2667743952
AG-402-M18_2667743954
AG-402-M18_2667743958
AG-402-M18_2667743959
AG-402-M18_2667743960
AG-402-M18_2667743961
AG-402-M18_2667743962
AG-402-M18_2667743964
AG-402-M18_2667743966
AG-402-M18_2667743973
AG-402-M18_2667743974
AG-402-M18_2667743975
AG-402-M18_2667743977
AG-402-M18_2667743978
AG-402-M18_2667743980
AG-402-M18_2667743983
AG-402-M18_2667743988
AG-402-M18_2667743989
AG-402-M18_2667743990
AG-402-M18_2667743995
AG-402-M18_2667743997
AG-402-M18_2667743998
AG-402-M18_2667743999
AG-402-M18_2667744001
AG-402-M18_2667744005
AG-402-M18_2667744007
AG-402-M18_2667744008
AG-402-M18_2667744009
AG-402-M18_2667744010
AG-402-M18_2667744011
AG-402-M18_2667744014
AG-402-M18_2667744015
AG-402-M18_2667744016
AG-402-M18_2667744018
AG-402-M18_2667744020
AG-402-M18_2667744021
AG-402-M18_2667744022
AG-402-M18_2667744023
AG-402-M18_2667744024
AG-402-M18_2667744028
AG-402-M18_2667744032
AG-402-M18_2667744033
AG-402-M18_2667744037
AG-402-M18_2667744040
AG-402-M18_2667744046
AG-402-M18_2667744050
AG-402-M18_2667744051
AG-402-M18_2667744052
AG-402-M18_2667744054
AG-402-M18_2667744056
AG-402-M18_2667744057
AG-402-M18_2667744059
AG-402-M18_2667744063
AG-402-M18_2667744064
AG-402-M18_2667744065
AG-402-M18_2667744068
AG-402-M18_2667744070
AG-402-M18_2667744075
AG-402-M18_2667744076
AG-402-M18_2667744078
AG-402-M18_2667744079
AG-402-M18_2667744080
AG-402-M18_2667744082
AG-402-M18_2667744085
AG-402-M18_2667744108
AG-402-M18_2667744113
AG-402-M18_2667744114
AG-402-M18_2667744115
AG-402-M18_2667744120
AG-402-M18_2667744127
AG-402-M18_2667744128
AG-402-M18_2667744132
AG-402-M18_2667744133
AG-402-M18_2667744134
AG-402-M18_2667744135
AG-402-M18_2667744137
AG-402-M18_2667744141
AG-402-M18_2667744144
AG-402-M18_2667744145
AG-402-M18_2667744146
AG-402-M18_2667744147
AG-402-M18_2667744148
AG-402-M18_2667744149
AG-402-M18_2667744150
AG-402-M18_2667744151
AG-402-M18_2667744152
AG-402-M18_2667744154
AG-402-M18_2667744155
AG-402-M18_2667744157
AG-402-M18_2667744158
AG-402-M18_2667744160
AG-402-M18_2667744161
AG-402-M18_2667744162
AG-402-M18_2667744166
AG-402-M18_2667744167
AG-402-M18_2667744169
AG-402-M18_2667744174
AG-402-M18_2667744175
AG-402-M18_2667744176
AG-402-M18_2667744178
AG-402-M18_2667744179
AG-402-M18_2667744180
AG-402-M18_2667744181
AG-402-M18_2667744183
AG-402-M18_2667744184
AG-402-M18_2667744185
AG-402-M18_2667744186
AG-402-M18_2667744187
AG-402-M18_2667744189
AG-402-M18_2667744198
AG-402-M18_2667744220
AG-402-M18_2667744221
AG-402-M18_2667744222
AG-402-M18_2667744223
AG-402-M18_2667744224
AG-402-M18_2667744225
AG-402-M18_2667744226
AG-402-M18_2667744227
AG-402-M18_2667744234
AG-402-M18_2667744241
AG-402-M18_2667744242
AG-402-M18_2667744244
AG-402-M18_2667744246
AG-402-M18_2667744250
AG-402-M18_2667744251
AG-402-M18_2667744252
AG-402-M18_2667744253
AG-402-M18_2667744256
AG-402-M18_2667744258
AG-402-M18_2667744259
AG-402-M18_2667744261
AG-402-M18_2667744263
AG-402-M18_2667744264
AG-402-M18_2667744265
AG-402-M18_2667744267
AG-402-M18_2667744269
AG-402-M18_2667744271
AG-402-M18_2667744274
AG-402-M18_2667744275
AG-402-M18_2667744276
AG-402-M18_2667744277
AG-402-M18_2667744279
AG-402-M18_2667744280
AG-402-M18_2667744281
AG-402-M18_2667744282
AG-402-M18_2667744283
AG-402-M18_2667744284
AG-402-M18_2667744285
AG-402-M18_2667744287
AG-402-M18_2667744288
AG-402-M18_2667744291
AG-402-M18_2667744296
AG-402-M18_2667744298
AG-402-M18_2667744299
AG-402-M18_2667744304
AG-402-M18_2667744305
AG-402-M18_2667744308
AG-402-M18_2667744309
AG-402-M18_2667744310
AG-402-M18_2667744311
AG-402-M18_2667744313
AG-402-M18_2667744315
AG-402-M18_2667744320
AG-402-M18_2667744323
AG-402-M18_2667744328
AG-402-M18_2667744329
AG-402-M18_2667744331
AG-402-M18_2667744332
AG-402-M18_2667744333
AG-402-M18_2667744338
AG-402-M18_2667744339
AG-402-M18_2667744349
AG-402-M18_2667744350
AG-402-M18_2667744353
AG-402-M18_2667744354
AG-402-M18_2667744355
AG-402-M18_2667744368
AG-402-M18_2667744371
AG-402-M18_2667744374
AG-402-M18_2667744377
AG-402-M18_2667744380
AG-402-M18_2667744385
AG-402-M18_2667744387
AG-402-M18_2667744388
AG-402-M18_2667744391
AG-402-M18_2667744392
AG-402-M18_2667744393
AG-402-M18_2667744396
AG-402-M18_2667744397
AG-402-M18_2667744398
AG-402-M18_2667744399
AG-402-M18_2667744404
AG-402-M18_2667744405
AG-402-M18_2667744406
AG-402-M18_2667744408
AG-402-M18_2667744410
AG-402-M18_2667744412
AG-402-M18_2667744416
AG-402-M18_2667744419
AG-402-M18_2667744420
AG-402-M18_2667744422
AG-402-M18_2667744423
AG-402-M18_2667744425
AG-402-M18_2667744426
AG-402-M18_2667744428
AG-402-M18_2667744429
AG-402-M18_2667744430
AG-402-M18_2667744432
AG-402-M18_2667744433
AG-402-M18_2667744434
AG-402-M18_2667744435
AG-402-M18_2667744436
AG-402-M18_2667744437
AG-402-M18_2667744439
AG-402-M18_2667744441
AG-402-M18_2667744446
AG-402-M18_2667744451
AG-402-M18_2667744452
AG-402-M18_2667744453
AG-402-M18_2667744456
AG-402-M18_2667744458
AG-402-M18_2667744460
AG-402-M18_2667744461
AG-402-M18_2667744466
AG-402-M18_2667744467
AG-402-M18_2667744469
AG-402-M18_2667744470
AG-402-M18_2667744471
AG-402-M18_2667744474
AG-402-M18_2667744475
AG-402-M18_2667744476
AG-402-M18_2667744484
AG-402-M18_2667744487
AG-402-M18_2667744488
AG-402-M18_2667744490
AG-402-M18_2667744502
AG-402-M18_2667744504
AG-402-M18_2667744505
AG-402-M18_2667744506
AG-402-M18_2667744507
AG-402-M18_2667744508
AG-402-M18_2667744511
AG-402-M18_2667744512
AG-402-M18_2667744513
AG-402-M18_2667744532
AG-402-M18_2667744544
AG-402-M18_2667744554
AG-402-M18_2667744559
AG-402-M18_2667744564
AG-402-M18_2667744568
AG-402-M18_2667744573
AG-402-M18_2667744574
AG-402-M18_2667744575
AG-402-M18_2667744576
AG-402-M18_2667744621
AG-402-M18_2667744622
AG-402-M18_2667744642
AG-402-M18_2667744689
AG-402-M18_2667744695
AG-402-M18_2667744696
AG-402-M18_2667744698
AG-402-M18_2667744700
AG-402-M18_2667744701
AG-402-M18_2667744704
AG-402-M18_2667744705
AG-402-M18_2667744712
AG-402-M18_2667744739
AG-402-M18_2667744751
AG-402-M18_2667744777
AG-402-M18_2667744778
AG-402-M18_2667744779
AG-402-M18_2667744780
AG-402-M18_2667744781
AG-402-M18_2667744785
AG-402-M18_2667744792
AG-402-M18_2667744793
AG-402-M18_2667744794
AG-402-M18_2667744795
AG-402-M18_2667744797
AG-402-M18_2667744801
AG-402-M18_2667744803
AG-402-M18_2667744805
AG-402-M18_2667744807
AG-402-M18_2667744809
AG-402-M18_2667744811
AG-402-M18_2667744815
AG-402-M18_2667744816
AG-402-M18_2667744817
AG-402-M18_2667744829
AG-402-M18_2667744831
AG-402-M18_2667744832
AG-402-M18_2667744834
AG-402-M18_2667744839
AG-402-M18_2667744840
AG-402-M18_2667744842
AG-402-M18_2667744846
AG-402-M18_2667744848
AG-402-M18_2667744849
AG-402-M18_2667744852
AG-402-M18_2667744857
AG-402-M18_2667744858
AG-402-M18_2667744860
AG-402-M18_2667744862
AG-402-M18_2667744864
AG-402-M18_2667744865
AG-402-M18_2667744867
AG-402-M18_2667744868
AG-402-M18_2667744872
AG-402-M18_2667744877
AG-402-M18_2667744878
AG-402-M18_2667744882
AG-402-M18_2667744883
AG-402-M18_2667744885
AG-402-M18_2667744886
AG-402-M18_2667744888
AG-402-M18_2667744890
AG-402-M18_2667744891
AG-402-M18_2667744892
AG-402-M18_2667744893
AG-402-M18_2667744894
AG-402-M18_2667744896
AG-402-M18_2667744897
AG-402-M18_2667744898
AG-402-M18_2667744899
AG-402-M18_2667744900
AG-402-M18_2667744901
AG-402-M18_2667744903
AG-402-M18_2667744904
AG-402-M18_2667744912
AG-402-M18_2667744914
AG-402-M18_2667744915
AG-402-M18_2667744916
AG-402-M18_2667744920
AG-402-M18_2667744921
AG-402-M18_2667744922
AG-402-M18_2667744928
AG-402-M18_2667744932
AG-402-M18_2667744934
AG-402-M18_2667744935
AG-402-M18_2667744936
AG-402-M18_2667744937
AG-402-M18_2667744939
AG-402-M18_2667744940
AG-402-M18_2667744944
AG-402-M18_2667744946
AG-402-M18_2667744947
AG-402-M18_2667744956
AG-402-M18_2667744961
AG-402-M18_2667744962
AG-402-M18_2667744964
AG-402-M18_2667744965
AG-402-M18_2667744966
AG-402-M18_2667744969
AG-402-M18_2667744970
AG-402-M18_2667744974
AG-402-M18_2667744985
AG-402-M18_2667744987
AG-402-M18_2667744988
AG-402-M18_2667744989
AG-402-M18_2667744990
AG-402-M18_2667744993
AG-402-M18_2667744997
AG-402-M18_2667744998
AG-402-M18_2667745003
AG-402-M18_2667745004
AG-402-M18_2667745005
AG-402-M18_2667745006
AG-402-M18_2667745007
AG-402-M18_2667745009
AG-402-M18_2667745011
AG-402-M18_2667745012
AG-402-M18_2667745013
AG-402-M18_2667745014
AG-402-M18_2667745017
AG-402-M18_2667745018
AG-402-M18_2667745019
AG-402-M18_2667745021
AG-402-M18_2667745022
AG-402-M18_2667745024
AG-402-M18_2667745025
AG-402-M18_2667745028
AG-402-M18_2667745029
AG-402-M18_2667745030
AG-402-M18_2667745033
AG-402-M18_2667745036
AG-402-M18_2667745043
AG-402-M18_2667745054
AG-402-M18_2667745055
AG-402-M18_2667745056
AG-402-M18_2667745057
AG-402-M18_2667745058
AG-402-M18_2667745064
AG-402-M18_2667745065
AG-402-M18_2667745069
AG-402-M18_2667745070
AG-402-M18_2667745075
AG-402-M18_2667745076
AG-402-M18_2667745077
AG-402-M18_2667745078
AG-402-M18_2667745079
AG-402-M18_2667745081
AG-402-M18_2667745082
AG-402-M18_2667745083
AG-402-M18_2667745084
AG-402-M18_2667745090
AG-402-M18_2667745091
AG-402-M18_2667745092
AG-402-M18_2667745093
AG-402-M18_2667745094
AG-402-M18_2667745095
AG-402-M18_2667745096
AG-402-M18_2667745097
AG-402-M18_2667745098
AG-402-M18_2667745099
AG-402-M18_2667745100
AG-402-M18_2667745101
AG-402-M18_2667745102
AG-402-M18_2667745103
AG-402-M18_2667745105
AG-402-M18_2667745106
AG-402-M18_2667745107
AG-402-M18_2667745108
AG-402-M18_2667745109
AG-402-M18_2667745110
AG-402-M18_2667745111
AG-402-M18_2667745112
AG-402-M18_2667745113
AG-402-M18_2667745117
AG-402-M18_2667745125
AG-402-M18_2667745129
AG-402-M18_2667745132
AG-402-M18_2667745134
AG-402-M18_2667745180
AG-402-M18_2667745189
AG-402-M18_2667745197
AG-402-M18_2667745199
AG-402-M18_2667745200
AG-402-M18_2667745201
AG-402-M18_2667745202
AG-402-M18_2667745203
AG-402-M18_2667745204
AG-402-M18_2667745205
AG-402-M18_2667745206
AG-402-M18_2667745208
AG-402-M18_2667745209
AG-402-M18_2667745211
AG-402-M18_2667745220
AG-402-M18_2667745222
AG-402-M18_2667745225
AG-402-M18_2667745227
AG-402-M18_2667745228
AG-402-M18_2667745236
AG-402-M18_2667745249
AG-402-M18_2667745250
AG-402-M18_2667745251
AG-402-M18_2667745252
AG-402-M18_2667745253
AG-402-M18_2667745254
AG-402-M18_2667745256
AG-402-M18_2667745261
AG-402-M18_2667745262
AG-402-M18_2667745263
AG-402-M18_2667745264
AG-402-M18_2667745265
AG-402-M18_2667745293
AG-402-M18_2667745294
AG-402-M18_2667745297
AG-402-M18_2667745298
AG-402-M18_2667745301
AG-402-M18_2667745305
AG-402-M18_2667745308
AG-402-M18_2667745309
AG-402-M18_2667745318
AG-402-M18_2667745319
AG-402-M18_2667745321
AG-402-M18_2667745322
AG-402-M18_2667745323
AG-402-M18_2667745324
AG-402-M18_2667745325
AG-402-M18_2667745328
AG-402-M18_2667745330
AG-402-M18_2667745332
AG-402-M18_2667745334
AG-402-M18_2667745335
AG-402-M18_2667745338
AG-402-M18_2667745340
AG-402-M18_2667745357
AG-402-M18_2667745372
AG-402-M18_2667745375
AG-402-M18_2667745379
AG-402-M18_2667745384
AG-402-M18_2667745386
AG-402-M18_2667745391
AG-402-M18_2667745392
AG-402-M18_2667745394
AG-402-M18_2667745395
AG-402-M18_2667745399
AG-402-M18_2667745401
AG-402-M18_2667745403
AG-402-M18_2667745405
AG-402-M18_2667745406
AG-402-M18_2667745408
AG-402-M18_2667745409
AG-402-M18_2667745410
AG-402-M18_2667745412
AG-402-M18_2667745415
AG-402-M18_2667745421
AG-402-M18_2667745422
AG-402-M18_2667745427
AG-402-M18_2667745429
AG-402-M18_2667745430
AG-402-M18_2667745433
AG-402-M18_2667745435
AG-402-M18_2667745436
AG-402-M18_2667745437
AG-402-M18_2667745438
AG-402-M18_2667745439
AG-402-M18_2667745440
AG-402-M18_2667745441
AG-402-M18_2667745442
AG-402-M18_2667745443
AG-402-M18_2667745446
AG-402-M18_2667745449
AG-402-M18_2667745450
AG-402-M18_2667745451
AG-402-M18_2667745453
AG-402-M18_2667745455
AG-402-M18_2667745456
AG-402-M18_2667745461
AG-402-M18_2667745462
AG-402-M18_2667745463
AG-402-M18_2667745465
AG-402-M18_2667745466
AG-402-M18_2667745467
AG-402-M18_2667745471
AG-402-M18_2667745473
AG-402-M18_2667745476
AG-402-M18_2667745477
AG-402-M18_2667745478
AG-402-M18_2667745480
AG-402-M18_2667745485
AG-402-M18_2667745490
AG-402-M18_2667745491
AG-402-M18_2667745505
AG-402-M18_2667745507
AG-402-M18_2667745512
AG-402-M18_2667745513
AG-402-M18_2667745517
AG-402-M18_2667745518
AG-402-M18_2667745520
AG-402-M18_2667745521
AG-402-M18_2667745533
AG-402-P16_2667757268
AG-402-P16_2667757271
AG-402-P16_2667757272
AG-402-P16_2667757273
AG-402-P16_2667757275
AG-402-P16_2667757279
AG-402-P16_2667757281
AG-402-P16_2667757288
AG-402-P16_2667757289
AG-402-P16_2667757292
AG-402-P16_2667757301
AG-402-P16_2667757302
AG-402-P16_2667757303
AG-402-P16_2667757306
AG-402-P16_2667757307
AG-402-P16_2667757308
AG-402-P16_2667757310
AG-402-P16_2667757311
AG-402-P16_2667757316
AG-402-P16_2667757317
AG-402-P16_2667757319
AG-402-P16_2667757321
AG-402-P16_2667757324
AG-402-P16_2667757325
AG-402-P16_2667757326
AG-402-P16_2667757331
AG-402-P16_2667757336
AG-402-P16_2667757338
AG-402-P16_2667757340
AG-402-P16_2667757341
AG-402-P16_2667757342
AG-402-P16_2667757343
AG-402-P16_2667757344
AG-402-P16_2667757345
AG-402-P16_2667757347
AG-402-P16_2667757348
AG-402-P16_2667757349
AG-402-P16_2667757351
AG-402-P16_2667757352
AG-402-P16_2667757354
AG-402-P16_2667757355
AG-402-P16_2667757357
AG-402-P16_2667757360
AG-402-P16_2667757362
AG-402-P16_2667757363
AG-402-P16_2667757365
AG-402-P16_2667757371
AG-402-P16_2667757375
AG-402-P16_2667757376
AG-402-P16_2667757378
AG-402-P16_2667757379
AG-402-P16_2667757381
AG-402-P16_2667757383
AG-402-P16_2667757385
AG-402-P16_2667757386
AG-402-P16_2667757391
AG-402-P16_2667757394
AG-402-P16_2667757395
AG-402-P16_2667757397
AG-402-P16_2667757401
AG-402-P16_2667757403
AG-402-P16_2667757404
AG-402-P16_2667757409
AG-402-P16_2667757412
AG-402-P16_2667757413
AG-402-P16_2667757414
AG-402-P16_2667757415
AG-402-P16_2667757416
AG-402-P16_2667757423
AG-402-P16_2667757424
AG-402-P16_2667757428
AG-402-P16_2667757429
AG-402-P16_2667757434
AG-402-P16_2667757435
AG-402-P16_2667757436
AG-402-P16_2667757437
AG-402-P16_2667757438
AG-402-P16_2667757440
AG-402-P16_2667757441
AG-402-P16_2667757442
AG-402-P16_2667757443
AG-402-P16_2667757450
AG-402-P16_2667757452
AG-402-P16_2667757460
AG-402-P16_2667757465
AG-402-P16_2667757473
AG-402-P16_2667757476
AG-402-P16_2667757481
AG-402-P16_2667757485
AG-402-P16_2667757486
AG-402-P16_2667757491
AG-402-P16_2667757493
AG-402-P16_2667757494
AG-402-P16_2667757496
AG-402-P16_2667757497
AG-402-P16_2667757498
AG-402-P16_2667757501
AG-402-P16_2667757505
AG-402-P16_2667757506
AG-402-P16_2667757507
AG-402-P16_2667757508
AG-402-P16_2667757513
AG-402-P16_2667757517
AG-402-P16_2667757522
AG-402-P16_2667757527
AG-402-P16_2667757536
AG-402-P16_2667757538
AG-402-P16_2667757547
AG-402-P16_2667757551
AG-402-P16_2667757555
AG-402-P16_2667757563
AG-402-P16_2667757564
AG-402-P16_2667757565
AG-402-P16_2667757570
AG-402-P16_2667757577
AG-402-P16_2667757590
AG-402-P16_2667757591
AG-402-P16_2667757592
AG-402-P16_2667757596
AG-402-P16_2667757597
AG-402-P16_2667757598
AG-402-P16_2667757600
AG-402-P16_2667757608
AG-402-P16_2667757611
AG-402-P16_2667757612
AG-402-P16_2667757614
AG-402-P16_2667757615
AG-402-P16_2667757616
AG-402-P16_2667757617
AG-402-P16_2667757618
AG-402-P16_2667757619
AG-402-P16_2667757621
AG-402-P16_2667757622
AG-402-P16_2667757623
AG-402-P16_2667757624
AG-402-P16_2667757625
AG-402-P16_2667757627
AG-402-P16_2667757629
AG-402-P16_2667757630
AG-402-P16_2667757632
AG-402-P16_2667757633
AG-402-P16_2667757637
AG-402-P16_2667757638
AG-402-P16_2667757641
AG-402-P16_2667757643
AG-402-P16_2667757644
AG-402-P16_2667757645
AG-402-P16_2667757646
AG-402-P16_2667757647
AG-402-P16_2667757648
AG-402-P16_2667757649
AG-402-P16_2667757650
AG-402-P16_2667757651
AG-402-P16_2667757652
AG-402-P16_2667757663
AG-402-P16_2667757664
AG-402-P16_2667757667
AG-402-P16_2667757668
AG-402-P16_2667757669
AG-402-P16_2667757672
AG-402-P16_2667757674
AG-402-P16_2667757675
AG-402-P16_2667757676
AG-402-P16_2667757677
AG-402-P16_2667757678
AG-402-P16_2667757681
AG-402-P16_2667757682
AG-402-P16_2667757683
AG-402-P16_2667757684
AG-402-P16_2667757685
AG-402-P16_2667757687
AG-402-P16_2667757689
AG-402-P16_2667757693
AG-402-P16_2667757694
AG-402-P16_2667757695
AG-402-P16_2667757697
AG-402-P16_2667757700
AG-402-P16_2667757723
AG-402-P16_2667757741
AG-402-P16_2667757742
AG-402-P16_2667757744
AG-402-P16_2667757745
AG-402-P16_2667757746
AG-402-P16_2667757747
AG-402-P16_2667757749
AG-402-P16_2667757752
AG-402-P16_2667757754
AG-402-P16_2667757758
AG-402-P16_2667757761
AG-402-P16_2667757763
AG-402-P16_2667757765
AG-402-P16_2667757767
AG-402-P16_2667757769
AG-402-P16_2667757773
AG-402-P16_2667757774
AG-402-P16_2667757775
AG-402-P16_2667757787
AG-402-P16_2667757795
AG-402-P16_2667757796
AG-402-P16_2667757799
AG-402-P16_2667757803
AG-402-P16_2667757806
AG-402-P16_2667757807
AG-402-P16_2667757809
AG-402-P16_2667757810
AG-402-P16_2667757811
AG-402-P16_2667757813
AG-402-P16_2667757814
AG-402-P16_2667757819
AG-402-P16_2667757821
AG-402-P16_2667757824
AG-402-P16_2667757825
AG-402-P16_2667757826
AG-402-P16_2667757830
AG-402-P16_2667757832
AG-402-P16_2667757833
AG-402-P16_2667757835
AG-402-P16_2667757837
AG-402-P16_2667757838
AG-402-P16_2667757839
AG-402-P16_2667757843
AG-402-P16_2667757849
AG-402-P16_2667757852
AG-402-P16_2667757856
AG-402-P16_2667757857
AG-402-P16_2667757861
AG-402-P16_2667757865
AG-402-P16_2667757866
AG-402-P16_2667757867
AG-402-P16_2667757868
AG-402-P16_2667757870
AG-402-P16_2667757872
AG-402-P16_2667757873
AG-402-P16_2667757874
AG-402-P16_2667757877
AG-402-P16_2667757878
AG-402-P16_2667757879
AG-402-P16_2667757880
AG-402-P16_2667757882
AG-402-P16_2667757886
AG-402-P16_2667757890
AG-402-P16_2667757892
AG-402-P16_2667757893
AG-402-P16_2667757894
AG-402-P16_2667757896
AG-402-P16_2667757917
AG-402-P16_2667757920
AG-402-P16_2667757932
AG-402-P16_2667757937
AG-402-P16_2667757939
AG-402-P16_2667757940
AG-402-P16_2667757942
AG-402-P16_2667757944
AG-402-P16_2667757946
AG-402-P16_2667757952
AG-402-P16_2667757960
AG-402-P16_2667757961
AG-402-P16_2667757964
AG-402-P16_2667757968
AG-402-P16_2667757969
AG-402-P16_2667757970
AG-402-P16_2667757979
AG-402-P16_2667757983
AG-402-P16_2667757987
AG-402-P16_2667757990
AG-402-P16_2667757992
AG-402-P16_2667757994
AG-402-P16_2667757996
AG-402-P16_2667757997
AG-402-P16_2667757999
AG-402-P16_2667758003
AG-402-P16_2667758004
AG-402-P16_2667758005
AG-402-P16_2667758006
AG-402-P16_2667758007
AG-402-P16_2667758008
AG-402-P16_2667758012
AG-402-P16_2667758018
AG-402-P16_2667758026
AG-402-P16_2667758027
AG-402-P16_2667758028
AG-402-P16_2667758029
AG-402-P16_2667758030
AG-402-P16_2667758031
AG-402-P16_2667758032
AG-402-P16_2667758033
AG-402-P16_2667758055
AG-402-P16_2667758063
AG-402-P16_2667758065
AG-402-P16_2667758066
AG-402-P16_2667758067
AG-402-P16_2667758068
AG-402-P16_2667758069
AG-402-P16_2667758071
AG-402-P16_2667758072
AG-402-P16_2667758073
AG-402-P16_2667758074
AG-402-P16_2667758076
AG-402-P16_2667758077
AG-402-P16_2667758078
AG-402-P16_2667758083
AG-402-P16_2667758085
AG-402-P16_2667758086
AG-402-P16_2667758090
AG-402-P16_2667758091
AG-402-P16_2667758092
AG-402-P16_2667758094
AG-402-P16_2667758095
AG-402-P16_2667758097
AG-402-P16_2667758098
AG-402-P16_2667758100
AG-402-P16_2667758101
AG-402-P16_2667758102
AG-402-P16_2667758103
AG-402-P16_2667758104
AG-402-P16_2667758105
AG-402-P16_2667758106
AG-402-P16_2667758107
AG-402-P16_2667758108
AG-402-P16_2667758109
AG-402-P16_2667758112
AG-402-P16_2667758117
AG-402-P16_2667758118
AG-402-P16_2667758119
AG-402-P16_2667758121
AG-402-P16_2667758122
AG-402-P16_2667758123
AG-402-P16_2667758126
AG-402-P16_2667758128
AG-402-P16_2667758129
AG-402-P16_2667758130
AG-402-P16_2667758131
AG-402-P16_2667758132
AG-402-P16_2667758136
AG-402-P16_2667758137
AG-402-P16_2667758138
AG-402-P16_2667758149
AG-402-P16_2667758150
AG-402-P16_2667758151
AG-402-P16_2667758153
AG-402-P16_2667758154
AG-402-P16_2667758156
AG-402-P16_2667758164
AG-402-P16_2667758165
AG-402-P16_2667758167
AG-402-P16_2667758168
AG-402-P16_2667758170
AG-402-P16_2667758171
AG-402-P16_2667758173
AG-402-P16_2667758176
AG-402-P16_2667758178
AG-402-P16_2667758182
AG-402-P16_2667758186
AG-402-P16_2667758188
AG-402-P16_2667758189
AG-402-P16_2667758198
AG-402-P16_2667758203
AG-402-P16_2667758206
AG-402-P16_2667758208
AG-402-P16_2667758209
AG-402-P16_2667758210
AG-402-P16_2667758217
AG-402-P16_2667758220
AG-402-P16_2667758221
AG-402-P16_2667758223
AG-402-P16_2667758224
AG-402-P16_2667758226
AG-402-P16_2667758227
AG-402-P16_2667758230
AG-402-P16_2667758231
AG-402-P16_2667758232
AG-402-P16_2667758235
AG-402-P16_2667758238
AG-402-P16_2667758244
AG-402-P16_2667758262
AG-402-P16_2667758277
AG-402-P16_2667758279
AG-402-P16_2667758282
AG-402-P16_2667758283
AG-402-P16_2667758285
AG-402-P16_2667758286
AG-402-P16_2667758288
AG-402-P16_2667758291
AG-402-P16_2667758292
AG-402-P16_2667758294
AG-402-P16_2667758295
AG-402-P16_2667758296
AG-402-P16_2667758297
AG-402-P16_2667758298
AG-402-P16_2667758301
AG-402-P16_2667758302
AG-402-P16_2667758303
AG-402-P16_2667758306
AG-402-P16_2667758307
AG-402-P16_2667758309
AG-402-P16_2667758313
AG-402-P16_2667758316
AG-402-P16_2667758319
AG-402-P16_2667758322
AG-402-P16_2667758325
AG-402-P16_2667758336
AG-402-P16_2667758337
AG-402-P16_2667758338
AG-402-P16_2667758341
AG-402-P16_2667758342
AG-402-P16_2667758349
AG-402-P16_2667758350
AG-402-P16_2667758361
AG-402-P16_2667758365
AG-402-P16_2667758373
AG-402-P16_2667758375
AG-402-P16_2667758376
AG-402-P16_2667758378
AG-402-P16_2667758379
AG-402-P16_2667758380
AG-402-P16_2667758381
AG-402-P16_2667758386
AG-402-P16_2667758387
AG-402-P16_2667758391
AG-402-P16_2667758394
AG-402-P16_2667758395
AG-402-P16_2667758396
AG-402-P16_2667758397
AG-402-P16_2667758399
AG-402-P16_2667758402
AG-402-P16_2667758409
AG-402-P16_2667758414
AG-402-P16_2667758419
AG-402-P16_2667758424
AG-402-P16_2667758426
AG-402-P16_2667758427
AG-402-P16_2667758428
AG-402-P16_2667758429
AG-402-P16_2667758430
AG-402-P16_2667758431
AG-402-P16_2667758432
AG-402-P16_2667758433
AG-402-P16_2667758434
AG-402-P16_2667758435
AG-402-P16_2667758436
AG-402-P16_2667758437
AG-402-P16_2667758438
AG-402-P16_2667758439
AG-402-P16_2667758440
AG-402-P16_2667758441
AG-402-P16_2667758442
AG-402-P16_2667758443
AG-402-P16_2667758444
AG-402-P16_2667758445
AG-402-P16_2667758447
AG-402-P16_2667758448
AG-402-P16_2667758449
AG-402-P16_2667758450
AG-402-P16_2667758451
AG-402-P16_2667758452
AG-402-P16_2667758453
AG-402-P16_2667758454
AG-402-P16_2667758455
AG-402-P16_2667758459
AG-402-P16_2667758467
AG-402-P16_2667758471
AG-402-P16_2667758474
AG-402-P16_2667758476
AG-402-P16_2667758477
AG-402-P16_2667758485
AG-402-P16_2667758496
AG-402-P16_2667758497
AG-402-P16_2667758498
AG-402-P16_2667758500
AG-402-P16_2667758502
AG-402-P16_2667758503
AG-402-P16_2667758504
AG-402-P16_2667758505
AG-402-P16_2667758506
AG-402-P16_2667758507
AG-402-P16_2667758508
AG-402-P16_2667758510
AG-402-P16_2667758542
AG-402-P16_2667758543
AG-402-P16_2667758544
AG-402-P16_2667758545
AG-402-P16_2667758549
AG-402-P16_2667758551
AG-402-P16_2667758554
AG-402-P16_2667758555
AG-402-P16_2667758556
AG-402-P16_2667758558
AG-402-P16_2667758559
AG-402-P16_2667758560
AG-402-P16_2667758563
AG-402-P16_2667758584
AG-402-P16_2667758586
AG-402-P16_2667758587
AG-402-P16_2667758588
AG-402-P16_2667758593
AG-402-P16_2667758595
AG-402-P16_2667758596
AG-402-P16_2667758597
AG-402-P16_2667758598
AG-402-P16_2667758599
AG-402-P16_2667758600
AG-402-P16_2667758612
AG-402-P16_2667758614
AG-402-P16_2667758615
AG-402-P16_2667758616
AG-402-P16_2667758617
AG-402-P16_2667758619
AG-402-P16_2667758620
AG-402-P16_2667758624
AG-402-P16_2667758626
AG-402-P16_2667758627
AG-402-P16_2667758631
AG-402-P16_2667758636
AG-402-P16_2667758680
AG-402-P16_2667758686
AG-402-P16_2667758687
AG-402-P16_2667758688
AG-402-P16_2667758690
AG-402-P16_2667758692
AG-402-P16_2667758694
AG-402-P16_2667758698
AG-402-P16_2667758701
AG-402-P16_2667758702
AG-402-P16_2667758711
AG-402-P16_2667758713
AG-402-P16_2667758721
AG-402-P16_2667758722
AG-402-P16_2667758723
AG-402-P16_2667758725
AG-402-P16_2667758730
AG-402-P16_2667758731
AG-402-P16_2667758743
AG-402-P16_2667758778
AG-402-P16_2667758780
AG-402-P16_2667758783
AG-402-P16_2667758794
AG-402-P16_2667758795
AG-402-P16_2667758797
AG-402-P16_2667758800
AG-402-P16_2667758802
AG-402-P16_2667758822
AG-402-P16_2667758830
AG-402-P16_2667758831
AG-402-P16_2667758832
AG-402-P16_2667758833
AG-402-P16_2667758834
AG-402-P16_2667758836
AG-402-P16_2667758840
AG-402-P16_2667758872
AG-402-P16_2667758873
AG-402-P16_2667758874
AG-402-P16_2667758877
AG-402-P16_2667758881
AG-402-P16_2667758883
AG-402-P16_2667758885
AG-402-P16_2667758890
AG-402-P16_2667758891
AG-402-P16_2667758905
AG-402-P16_2667758920
AG-402-P16_2667758921
AG-402-P16_2667758923
AG-402-P16_2667758924
AG-402-P16_2667758925
AG-402-P16_2667758926
AG-402-P16_2667758927
AG-402-P16_2667758928
AG-402-P16_2667758929
AG-402-P16_2667758931
AG-402-P16_2667758932
AG-402-P16_2667758933
AG-402-P16_2667758934
AG-402-P16_2667758945
AG-402-P16_2667758971
AG-402-P16_2667758978
AG-402-P16_2667758979
AG-402-P16_2667759003
AG-402-P16_2667759004
AG-402-P16_2667759006
AG-402-P16_2667759007
AG-402-P16_2667759008
AG-402-P16_2667759012
AG-402-P16_2667759024
AG-402-P16_2667759025
AG-402-P16_2667759026
AG-402-P16_2667759028
AG-402-P16_2667759030
AG-402-P16_2667759031
AG-402-P16_2667759035
AG-402-P16_2667759043
AG-402-P16_2667759044
AG-402-P16_2667759048
AG-402-P16_2667759051
AG-402-P16_2667759058
AG-402-P16_2667759059
AG-402-P16_2667759064
AG-402-P16_2667759065
AG-402-P16_2667759069
AG-402-P16_2667759073
AG-402-P16_2667759074
AG-402-P16_2667759077
AG-402-P16_2667759078
AG-402-P16_2667759080
AG-402-P16_2667759081
AG-402-P16_2667759082
AG-402-P16_2667759083
AG-402-P16_2667759084
AG-402-P16_2667759085
AG-402-P18_2667759089
AG-402-P18_2667759101
AG-402-P18_2667759102
AG-402-P18_2667759103
AG-402-P18_2667759107
AG-402-P18_2667759109
AG-402-P18_2667759111
AG-402-P18_2667759113
AG-402-P18_2667759115
AG-402-P18_2667759117
AG-402-P18_2667759122
AG-402-P18_2667759124
AG-402-P18_2667759126
AG-402-P18_2667759127
AG-402-P18_2667759128
AG-402-P18_2667759135
AG-402-P18_2667759139
AG-402-P18_2667759140
AG-402-P18_2667759141
AG-402-P18_2667759142
AG-402-P18_2667759143
AG-402-P18_2667759146
AG-402-P18_2667759147
AG-402-P18_2667759148
AG-402-P18_2667759151
AG-402-P18_2667759152
AG-402-P18_2667759153
AG-402-P18_2667759155
AG-402-P18_2667759156
AG-402-P18_2667759158
AG-402-P18_2667759159
AG-402-P18_2667759162
AG-402-P18_2667759163
AG-402-P18_2667759164
AG-402-P18_2667759167
AG-402-P18_2667759170
AG-402-P18_2667759176
AG-402-P18_2667759194
AG-402-P18_2667759207
AG-402-P18_2667759209
AG-402-P18_2667759212
AG-402-P18_2667759213
AG-402-P18_2667759215
AG-402-P18_2667759216
AG-402-P18_2667759221
AG-402-P18_2667759222
AG-402-P18_2667759224
AG-402-P18_2667759228
AG-402-P18_2667759229
AG-402-P18_2667759258
AG-402-P18_2667759259
AG-402-P18_2667759261
AG-402-P18_2667759264
AG-402-P18_2667759265
AG-402-P18_2667759266
AG-402-P18_2667759269
AG-402-P18_2667759270
AG-402-P18_2667759278
AG-402-P18_2667759281
AG-402-P18_2667759282
AG-402-P18_2667759284
AG-402-P18_2667759285
AG-402-P18_2667759287
AG-402-P18_2667759290
AG-402-P18_2667759293
AG-402-P18_2667759295
AG-402-P18_2667759296
AG-402-P18_2667759297
AG-402-P18_2667759298
AG-402-P18_2667759299
AG-402-P18_2667759300
AG-402-P18_2667759301
AG-402-P18_2667759304
AG-402-P18_2667759306
AG-402-P18_2667759308
AG-402-P18_2667759311
AG-402-P18_2667759315
AG-402-P18_2667759316
AG-402-P18_2667759318
AG-402-P18_2667759320
AG-402-P18_2667759323
AG-402-P18_2667759326
AG-402-P18_2667759328
AG-402-P18_2667759336
AG-402-P18_2667759337
AG-402-P18_2667759340
AG-402-P18_2667759343
AG-402-P18_2667759352
AG-402-P18_2667759353
AG-402-P18_2667759354
AG-402-P18_2667759356
AG-402-P18_2667759359
AG-402-P18_2667759365
AG-402-P18_2667759373
AG-402-P18_2667759374
AG-402-P18_2667759376
AG-402-P18_2667759381
AG-402-P18_2667759386
AG-402-P18_2667759388
AG-402-P18_2667759391
AG-402-P18_2667759393
AG-402-P18_2667759394
AG-402-P18_2667759396
AG-402-P18_2667759397
AG-402-P18_2667759398
AG-402-P18_2667759401
AG-402-P18_2667759405
AG-402-P18_2667759408
AG-402-P18_2667759409
AG-402-P18_2667759411
AG-402-P18_2667759412
AG-402-P18_2667759413
AG-402-P18_2667759415
AG-402-P18_2667759416
AG-402-P18_2667759421
AG-402-P18_2667759423
AG-402-P18_2667759426
AG-402-P18_2667759427
AG-402-P18_2667759428
AG-402-P18_2667759432
AG-402-P18_2667759434
AG-402-P18_2667759435
AG-402-P18_2667759437
AG-402-P18_2667759439
AG-402-P18_2667759440
AG-402-P18_2667759441
AG-402-P18_2667759445
AG-402-P18_2667759451
AG-402-P18_2667759454
AG-402-P18_2667759458
AG-402-P18_2667759459
AG-402-P18_2667759463
AG-402-P18_2667759467
AG-402-P18_2667759468
AG-402-P18_2667759469
AG-402-P18_2667759470
AG-402-P18_2667759471
AG-402-P18_2667759473
AG-402-P18_2667759475
AG-402-P18_2667759476
AG-402-P18_2667759477
AG-402-P18_2667759480
AG-402-P18_2667759481
AG-402-P18_2667759482
AG-402-P18_2667759483
AG-402-P18_2667759484
AG-402-P18_2667759486
AG-402-P18_2667759490
AG-402-P18_2667759492
AG-402-P18_2667759493
AG-402-P18_2667759494
AG-402-P18_2667759496
AG-402-P18_2667759501
AG-402-P18_2667759502
AG-402-P18_2667759503
AG-402-P18_2667759508
AG-402-P18_2667759511
AG-402-P18_2667759513
AG-402-P18_2667759514
AG-402-P18_2667759516
AG-402-P18_2667759517
AG-402-P18_2667759518
AG-402-P18_2667759524
AG-402-P18_2667759526
AG-402-P18_2667759551
AG-402-P18_2667759552
AG-402-P18_2667759553
AG-402-P18_2667759554
AG-402-P18_2667759558
AG-402-P18_2667759560
AG-402-P18_2667759563
AG-402-P18_2667759564
AG-402-P18_2667759565
AG-402-P18_2667759567
AG-402-P18_2667759568
AG-402-P18_2667759569
AG-402-P18_2667759572
AG-402-P18_2667759583
AG-402-P18_2667759585
AG-402-P18_2667759593
AG-402-P18_2667759594
AG-402-P18_2667759595
AG-402-P18_2667759597
AG-402-P18_2667759601
AG-402-P18_2667759602
AG-402-P18_2667759604
AG-402-P18_2667759605
AG-402-P18_2667759606
AG-402-P18_2667759608
AG-402-P18_2667759609
AG-402-P18_2667759614
AG-402-P18_2667759620
AG-402-P18_2667759624
AG-402-P18_2667759625
AG-402-P18_2667759627
AG-402-P18_2667759631
AG-402-P18_2667759632
AG-402-P18_2667759634
AG-402-P18_2667759635
AG-402-P18_2667759636
AG-402-P18_2667759637
AG-402-P18_2667759639
AG-402-P18_2667759643
AG-402-P18_2667759647
AG-402-P18_2667759648
AG-402-P18_2667759650
AG-402-P18_2667759651
AG-402-P18_2667759656
AG-402-P18_2667759671
AG-402-P18_2667759683
AG-402-P18_2667759703
AG-402-P18_2667759711
AG-402-P18_2667759712
AG-402-P18_2667759715
AG-402-P18_2667759716
AG-402-P18_2667759718
AG-402-P18_2667759720
AG-402-P18_2667759721
AG-402-P18_2667759725
AG-402-P18_2667759726
AG-402-P18_2667759729
AG-402-P18_2667759733
AG-402-P18_2667759735
AG-402-P18_2667759737
AG-402-P18_2667759739
AG-402-P18_2667759740
AG-402-P18_2667759741
AG-402-P18_2667759746
AG-402-P18_2667759747
AG-402-P18_2667759748
AG-402-P18_2667759749
AG-402-P18_2667759752
AG-402-P18_2667759753
AG-402-P18_2667759754
AG-402-P18_2667759757
AG-402-P18_2667759758
AG-402-P18_2667759760
AG-402-P18_2667759764
AG-402-P18_2667759766
AG-402-P18_2667759768
AG-402-P18_2667759771
AG-402-P18_2667759774
AG-402-P18_2667759777
AG-402-P18_2667759789
AG-402-P18_2667759790
AG-402-P18_2667759791
AG-402-P18_2667759792
AG-402-P18_2667759795
AG-402-P18_2667759796
AG-402-P18_2667759812
AG-402-P18_2667759813
AG-402-P18_2667759821
AG-402-P18_2667759823
AG-402-P18_2667759824
AG-402-P18_2667759826
AG-402-P18_2667759827
AG-402-P18_2667759828
AG-402-P18_2667759839
AG-402-P18_2667759840
AG-402-P18_2667759841
AG-402-P18_2667759845
AG-402-P18_2667759846
AG-402-P18_2667759847
AG-402-P18_2667759848
AG-402-P18_2667759849
AG-402-P18_2667759851
AG-402-P18_2667759854
AG-402-P18_2667759855
AG-402-P18_2667759856
AG-402-P18_2667759858
AG-402-P18_2667759859
AG-402-P18_2667759860
AG-402-P18_2667759866
AG-402-P18_2667759867
AG-402-P18_2667759868
AG-402-P18_2667759869
AG-402-P18_2667759870
AG-402-P18_2667759871
AG-402-P18_2667759875
AG-402-P18_2667759877
AG-402-P18_2667759878
AG-402-P18_2667759880
AG-402-P18_2667759882
AG-402-P18_2667759885
AG-402-P18_2667759888
AG-402-P18_2667759892
AG-402-P18_2667759896
AG-402-P18_2667759906
AG-402-P18_2667759907
AG-402-P18_2667759908
AG-402-P18_2667759912
AG-402-P18_2667759915
AG-402-P18_2667759916
AG-402-P18_2667759924
AG-402-P18_2667759930
AG-402-P18_2667759932
AG-402-P18_2667759934
AG-402-P18_2667759936
AG-402-P18_2667759937
AG-402-P18_2667759939
AG-402-P18_2667759944
AG-402-P18_2667759957
AG-402-P18_2667759960
AG-402-P18_2667759985
AG-402-P18_2667759986
AG-402-P18_2667759988
AG-402-P18_2667759989
AG-402-P18_2667759990
AG-402-P18_2667759991
AG-402-P18_2667759993
AG-402-P18_2667759997
AG-402-P18_2667760000
AG-402-P18_2667760001
AG-402-P18_2667760002
AG-402-P18_2667760003
AG-402-P18_2667760004
AG-402-P18_2667760005
AG-402-P18_2667760007
AG-402-P18_2667760008
AG-402-P18_2667760009
AG-402-P18_2667760011
AG-402-P18_2667760012
AG-402-P18_2667760014
AG-402-P18_2667760015
AG-402-P18_2667760017
AG-402-P18_2667760018
AG-402-P18_2667760019
AG-402-P18_2667760023
AG-402-P18_2667760024
AG-402-P18_2667760026
AG-402-P18_2667760031
AG-402-P18_2667760032
AG-402-P18_2667760033
AG-402-P18_2667760035
AG-402-P18_2667760036
AG-402-P18_2667760037
AG-402-P18_2667760038
AG-402-P18_2667760040
AG-402-P18_2667760041
AG-402-P18_2667760042
AG-402-P18_2667760043
AG-402-P18_2667760044
AG-402-P18_2667760046
AG-402-P18_2667760055
AG-402-P18_2667760075
AG-402-P18_2667760076
AG-402-P18_2667760077
AG-402-P18_2667760078
AG-402-P18_2667760079
AG-402-P18_2667760080
AG-402-P18_2667760081
AG-402-P18_2667760082
AG-402-P18_2667760090
AG-402-P18_2667760096
AG-402-P18_2667760097
AG-402-P18_2667760098
AG-402-P18_2667760100
AG-402-P18_2667760102
AG-402-P18_2667760103
AG-402-P18_2667760104
AG-402-P18_2667760105
AG-402-P18_2667760106
AG-402-P18_2667760107
AG-402-P18_2667760108
AG-402-P18_2667760110
AG-402-P18_2667760112
AG-402-P18_2667760113
AG-402-P18_2667760115
AG-402-P18_2667760164
AG-402-P18_2667760165
AG-402-P18_2667760169
AG-402-P18_2667760229
AG-402-P18_2667760251
AG-402-P18_2667760322
AG-402-P18_2667760327
AG-402-P18_2667760329
AG-402-P18_2667760330
AG-402-P18_2667760331
AG-402-P18_2667760332
AG-402-P18_2667760333
AG-402-P18_2667760337
AG-402-P18_2667760338
AG-402-P18_2667760349
AG-402-P18_2667760352
AG-402-P18_2667760353
AG-402-P18_2667760354
AG-402-P18_2667760367
AG-402-P18_2667760371
AG-402-P18_2667760379
AG-402-P18_2667760380
AG-402-P18_2667760382
AG-402-P18_2667760392
AG-402-P18_2667760397
AG-402-P18_2667760402
AG-402-P18_2667760406
AG-402-P18_2667760411
AG-402-P18_2667760412
AG-402-P18_2667760413
AG-402-P18_2667760414
AG-402-P18_2667760418
AG-402-P18_2667760421
AG-402-P18_2667760422
AG-402-P18_2667760423
AG-402-P18_2667760425
AG-402-P18_2667760426
AG-402-P18_2667760428
AG-402-P18_2667760433
AG-402-P18_2667760434
AG-402-P18_2667760438
AG-402-P18_2667760443
AG-402-P18_2667760445
AG-402-P18_2667760450
AG-402-P18_2667760451
AG-402-P18_2667760453
AG-402-P18_2667760458
AG-402-P18_2667760461
AG-402-P18_2667760462
AG-402-P18_2667760464
AG-402-P18_2667760465
AG-402-P18_2667760466
AG-402-P18_2667760467
AG-402-P18_2667760468
AG-402-P18_2667760469
AG-402-P18_2667760470
AG-402-P18_2667760472
AG-402-P18_2667760473
AG-402-P18_2667760474
AG-402-P18_2667760475
AG-402-P18_2667760478
AG-402-P18_2667760480
AG-402-P18_2667760482
AG-402-P18_2667760484
AG-402-P18_2667760485
AG-402-P18_2667760486
AG-402-P18_2667760488
AG-402-P18_2667760489
AG-402-P18_2667760490
AG-402-P18_2667760492
AG-402-P18_2667760495
AG-402-P18_2667760496
AG-402-P18_2667760497
AG-402-P18_2667760498
AG-402-P18_2667760502
AG-402-P18_2667760504
AG-402-P18_2667760509
AG-402-P18_2667760510
AG-402-P18_2667760511
AG-402-P18_2667760512
AG-402-P18_2667760513
AG-402-P18_2667760519
AG-402-P18_2667760520
AG-402-P18_2667760524
AG-402-P18_2667760525
AG-402-P18_2667760530
AG-402-P18_2667760531
AG-402-P18_2667760532
AG-402-P18_2667760533
AG-402-P18_2667760534
AG-402-P18_2667760536
AG-402-P18_2667760537
AG-402-P18_2667760538
AG-402-P18_2667760539
AG-402-P18_2667760547
AG-402-P18_2667760549
AG-402-P18_2667760557
AG-402-P18_2667760560
AG-402-P18_2667760569
AG-402-P18_2667760570
AG-402-P18_2667760572
AG-402-P18_2667760577
AG-402-P18_2667760586
AG-402-P18_2667760588
AG-402-P18_2667760590
AG-402-P18_2667760591
AG-402-P18_2667760592
AG-402-P18_2667760594
AG-402-P18_2667760599
AG-402-P18_2667760600
AG-402-P18_2667760602
AG-402-P18_2667760606
AG-402-P18_2667760608
AG-402-P18_2667760609
AG-402-P18_2667760612
AG-402-P18_2667760617
AG-402-P18_2667760618
AG-402-P18_2667760620
AG-402-P18_2667760622
AG-402-P18_2667760624
AG-402-P18_2667760625
AG-402-P18_2667760627
AG-402-P18_2667760628
AG-402-P18_2667760632
AG-402-P18_2667760638
AG-402-P18_2667760640
AG-402-P18_2667760641
AG-402-P18_2667760643
AG-402-P18_2667760646
AG-402-P18_2667760648
AG-402-P18_2667760649
AG-402-P18_2667760651
AG-402-P18_2667760653
AG-402-P18_2667760664
AG-402-P18_2667760687
AG-402-P18_2667760690
AG-402-P18_2667760692
AG-402-P18_2667760693
AG-402-P18_2667760694
AG-402-P18_2667760698
AG-402-P18_2667760700
AG-402-P18_2667760702
AG-402-P18_2667760703
AG-402-P18_2667760704
AG-402-P18_2667760705
AG-402-P18_2667760706
AG-402-P18_2667760709
AG-402-P18_2667760710
AG-402-P18_2667760711
AG-402-P18_2667760712
AG-402-P18_2667760713
AG-402-P18_2667760715
AG-402-P18_2667760718
AG-402-P18_2667760719
AG-402-P18_2667760720
AG-402-P18_2667760723
AG-402-P18_2667760724
AG-402-P18_2667760734
AG-402-P18_2667760735
AG-402-P18_2667760736
AG-402-P18_2667760737
AG-402-P18_2667760738
AG-402-P18_2667760739
AG-402-P18_2667760740
AG-402-P18_2667760741
AG-402-P18_2667760742
AG-402-P18_2667760743
AG-402-P18_2667760745
AG-402-P18_2667760748
AG-402-P18_2667760749
AG-402-P18_2667760753
AG-402-P18_2667760754
AG-402-P18_2667760756
AG-402-P18_2667760765
AG-402-P18_2667760773
AG-402-P18_2667760775
AG-402-P18_2667760776
AG-402-P18_2667760777
AG-402-P18_2667760778
AG-402-P18_2667760779
AG-402-P18_2667760780
AG-402-P18_2667760781
AG-402-P18_2667760782
AG-402-P18_2667760784
AG-402-P18_2667760785
AG-402-P18_2667760787
AG-402-P18_2667760788
AG-402-P18_2667760789
AG-402-P18_2667760791
AG-402-P18_2667760794
AG-402-P18_2667760795
AG-402-P18_2667760796
AG-402-P18_2667760797
AG-402-P18_2667760798
AG-402-P18_2667760800
AG-402-P18_2667760801
AG-402-P18_2667760804
AG-402-P18_2667760805
AG-402-P18_2667760806
AG-402-P18_2667760808
AG-402-P18_2667760812
AG-402-P18_2667760814
AG-402-P18_2667760817
AG-402-P18_2667760819
AG-402-P18_2667760820
AG-402-P18_2667760821
AG-402-P18_2667760823
AG-402-P18_2667760824
AG-402-P18_2667760825
AG-402-P18_2667760826
AG-402-P18_2667760827
AG-402-P18_2667760828
AG-402-P18_2667760830
AG-402-P18_2667760832
AG-402-P18_2667760837
AG-402-P18_2667760842
AG-402-P18_2667760843
AG-402-P18_2667760844
AG-402-P18_2667760847
AG-402-P18_2667760849
AG-402-P18_2667760851
AG-402-P18_2667760852
AG-402-P18_2667760857
AG-402-P18_2667760858
AG-402-P18_2667760861
AG-402-P18_2667760862
AG-402-P18_2667760863
AG-402-P18_2667760866
AG-402-P18_2667760869
AG-402-P18_2667760870
AG-402-P18_2667760871
AG-402-P18_2667760872
AG-402-P18_2667760874
AG-402-P18_2667760876
AG-402-P18_2667760880
AG-402-P18_2667760883
AG-402-P18_2667760888
AG-402-P18_2667760889
AG-402-P18_2667760891
AG-402-P18_2667760892
AG-402-P18_2667760893
AG-402-P18_2667760897
AG-402-P18_2667760898
AG-402-P18_2667760902
AG-402-P18_2667760903
AG-402-P18_2667760904
AG-402-P18_2667760907
AG-402-P18_2667760912
AG-402-P18_2667760913
AG-402-P18_2667760917
AG-402-P18_2667760919
AG-402-P18_2667760920
AG-402-P18_2667760922
AG-402-P18_2667760923
AG-402-P18_2667760924
AG-402-P18_2667760925
AG-402-P18_2667760930
AG-402-P18_2667760931
AG-402-P18_2667760935
AG-402-P18_2667760938
AG-402-P18_2667760939
AG-402-P18_2667760940
AG-402-P18_2667760941
AG-402-P18_2667760943
AG-402-P18_2667760949
AG-402-P18_2667760952
AG-402-P18_2667760960
AG-402-P18_2667760964
AG-402-P18_2667760993
AG-402-P18_2667760995
AG-402-P18_2667760996
AG-402-P18_2667760997
AG-402-P18_2667761002
AG-402-P18_2667761004
AG-402-P18_2667761005
AG-402-P18_2667761006
AG-402-P18_2667761007
AG-402-P18_2667761008
AG-402-P18_2667761009
AG-402-P18_2667761018
AG-402-P18_2667761019
AG-402-P18_2667761022
AG-402-P18_2667761030
AG-402-P18_2667761039
AG-402-P18_2667761045
AG-402-P18_2667761049
AG-402-P18_2667761050
AG-402-P18_2667761051
AG-402-P18_2667761053
AG-402-P18_2667761061
AG-402-P18_2667761062
AG-402-P18_2667761063
AG-402-P18_2667761065
AG-402-P18_2667761066
AG-402-P18_2667761067
AG-402-P18_2667761068
AG-402-P18_2667761074
AG-402-P18_2667761083
AG-402-P18_2667761084
AG-402-P18_2667761087
AG-402-P18_2667761091
AG-402-P18_2667761095
AG-402-P18_2667761128
AG-402-P18_2667761133
AG-402-P18_2667761134
AG-402-P18_2667761136
AG-402-P18_2667761141
AG-402-P18_2667761147
AG-402-P18_2667761149
AG-402-P18_2667761151
AG-402-P18_2667761153
AG-402-P18_2667761154
AG-402-P18_2667761173
AG-402-P18_2667761174
AG-402-P18_2667761180
AG-402-P18_2667761181
AG-402-P18_2667761184
AG-402-P18_2667761186
AG-402-P18_2667761188
AG-402-A08_2717266255
AG-402-A08_2717266257
AG-402-A08_2717266258
AG-402-A08_2717266259
AG-402-A08_2717266260
AG-402-A08_2717266267
AG-402-A08_2717266271
AG-402-A08_2717266272
AG-402-A08_2717266273
AG-402-A08_2717266274
AG-402-A08_2717266275
AG-402-A08_2717266278
AG-402-A08_2717266279
AG-402-A08_2717266280
AG-402-A08_2717266283
AG-402-A08_2717266284
AG-402-A08_2717266285
AG-402-A08_2717266287
AG-402-A08_2717266288
AG-402-A08_2717266290
AG-402-A08_2717266291
AG-402-A08_2717266294
AG-402-A08_2717266295
AG-402-A08_2717266296
AG-402-A08_2717266299
AG-402-A08_2717266302
AG-402-A08_2717266308
AG-402-A08_2717266326
AG-402-A08_2717266339
AG-402-A08_2717266341
AG-402-A08_2717266344
AG-402-A08_2717266345
AG-402-A08_2717266347
AG-402-A08_2717266348
AG-402-A08_2717266350
AG-402-A08_2717266353
AG-402-A08_2717266354
AG-402-A08_2717266356
AG-402-A08_2717266360
AG-402-A08_2717266361
AG-402-A08_2717266391
AG-402-A08_2717266392
AG-402-A08_2717266394
AG-402-A08_2717266397
AG-402-A08_2717266398
AG-402-A08_2717266399
AG-402-A08_2717266401
AG-402-A08_2717266402
AG-402-A08_2717266410
AG-402-A08_2717266413
AG-402-A08_2717266414
AG-402-A08_2717266416
AG-402-A08_2717266417
AG-402-A08_2717266419
AG-402-A08_2717266422
AG-402-A08_2717266425
AG-402-A08_2717266427
AG-402-A08_2717266428
AG-402-A08_2717266429
AG-402-A08_2717266430
AG-402-A08_2717266431
AG-402-A08_2717266432
AG-402-A08_2717266433
AG-402-A08_2717266436
AG-402-A08_2717266438
AG-402-A08_2717266440
AG-402-A08_2717266442
AG-402-A08_2717266446
AG-402-A08_2717266447
AG-402-A08_2717266449
AG-402-A08_2717266451
AG-402-A08_2717266454
AG-402-A08_2717266457
AG-402-A08_2717266459
AG-402-A08_2717266467
AG-402-A08_2717266468
AG-402-A08_2717266471
AG-402-A08_2717266474
AG-402-A08_2717266482
AG-402-A08_2717266483
AG-402-A08_2717266484
AG-402-A08_2717266486
AG-402-A08_2717266489
AG-402-A08_2717266495
AG-402-A08_2717266504
AG-402-A08_2717266505
AG-402-A08_2717266507
AG-402-A08_2717266512
AG-402-A08_2717266517
AG-402-A08_2717266519
AG-402-A08_2717266522
AG-402-A08_2717266524
AG-402-A08_2717266525
AG-402-A08_2717266527
AG-402-A08_2717266528
AG-402-A08_2717266530
AG-402-A08_2717266531
AG-402-A08_2717266539
AG-402-A08_2717266541
AG-402-A08_2717266542
AG-402-A08_2717266544
AG-402-A08_2717266545
AG-402-A08_2717266546
AG-402-A08_2717266556
AG-402-A08_2717266557
AG-402-A08_2717266558
AG-402-A08_2717266562
AG-402-A08_2717266563
AG-402-A08_2717266564
AG-402-A08_2717266565
AG-402-A08_2717266566
AG-402-A08_2717266568
AG-402-A08_2717266571
AG-402-A08_2717266572
AG-402-A08_2717266573
AG-402-A08_2717266575
AG-402-A08_2717266576
AG-402-A08_2717266577
AG-402-A08_2717266584
AG-402-A08_2717266585
AG-402-A08_2717266586
AG-402-A08_2717266587
AG-402-A08_2717266588
AG-402-A08_2717266589
AG-402-A08_2717266593
AG-402-A08_2717266594
AG-402-A08_2717266595
AG-402-A08_2717266598
AG-402-A08_2717266599
AG-402-A08_2717266600
AG-402-A08_2717266613
AG-402-A08_2717266616
AG-402-A08_2717266619
AG-402-A08_2717266622
AG-402-A08_2717266624
AG-402-A08_2717266626
AG-402-A08_2717266630
AG-402-A08_2717266632
AG-402-A08_2717266633
AG-402-A08_2717266636
AG-402-A08_2717266637
AG-402-A08_2717266638
AG-402-A08_2717266641
AG-402-A08_2717266642
AG-402-A08_2717266643
AG-402-A08_2717266644
AG-402-A08_2717266649
AG-402-A08_2717266650
AG-402-A08_2717266651
AG-402-A08_2717266654
AG-402-A08_2717266656
AG-402-A08_2717266660
AG-402-A08_2717266663
AG-402-A08_2717266664
AG-402-A08_2717266668
AG-402-A08_2717266669
AG-402-A08_2717266673
AG-402-A08_2717266674
AG-402-A08_2717266677
AG-402-A08_2717266678
AG-402-A08_2717266685
AG-402-A08_2717266705
AG-402-A08_2717266713
AG-402-A08_2717266714
AG-402-A08_2717266717
AG-402-A08_2717266721
AG-402-A08_2717266725
AG-402-A08_2717266726
AG-402-A08_2717266728
AG-402-A08_2717266729
AG-402-A08_2717266730
AG-402-A08_2717266732
AG-402-A08_2717266733
AG-402-A08_2717266738
AG-402-A08_2717266740
AG-402-A08_2717266743
AG-402-A08_2717266744
AG-402-A08_2717266745
AG-402-A08_2717266749
AG-402-A08_2717266751
AG-402-A08_2717266752
AG-402-A08_2717266754
AG-402-A08_2717266757
AG-402-A08_2717266758
AG-402-A08_2717266759
AG-402-A08_2717266763
AG-402-A08_2717266769
AG-402-A08_2717266772
AG-402-A08_2717266776
AG-402-A08_2717266777
AG-402-A08_2717266781
AG-402-A08_2717266785
AG-402-A08_2717266786
AG-402-A08_2717266787
AG-402-A08_2717266788
AG-402-A08_2717266789
AG-402-A08_2717266791
AG-402-A08_2717266793
AG-402-A08_2717266794
AG-402-A08_2717266795
AG-402-A08_2717266798
AG-402-A08_2717266799
AG-402-A08_2717266800
AG-402-A08_2717266801
AG-402-A08_2717266802
AG-402-A08_2717266804
AG-402-A08_2717266808
AG-402-A08_2717266856
AG-402-A08_2717266887
AG-402-A08_2717266959
AG-402-A08_2717266988
AG-402-A08_2717267008
AG-402-A08_2717267010
AG-402-A08_2717267011
AG-402-A08_2717267012
AG-402-A08_2717267013
AG-402-A08_2717267014
AG-402-A08_2717267015
AG-402-A08_2717267016
AG-402-A08_2717267017
AG-402-A08_2717267018
AG-402-A08_2717267019
AG-402-A08_2717267020
AG-402-A08_2717267021
AG-402-A08_2717267022
AG-402-A08_2717267023
AG-402-A08_2717267024
AG-402-A08_2717267025
AG-402-A08_2717267026
AG-402-A08_2717267027
AG-402-A08_2717267028
AG-402-A08_2717267029
AG-402-A08_2717267031
AG-402-A08_2717267032
AG-402-A08_2717267033
AG-402-A08_2717267034
AG-402-A08_2717267035
AG-402-A08_2717267036
AG-402-A08_2717267037
AG-402-A08_2717267038
AG-402-A08_2717267039
AG-402-A08_2717267043
AG-402-A08_2717267051
AG-402-A08_2717267055
AG-402-A08_2717267058
AG-402-A08_2717267060
AG-402-A08_2717267061
AG-402-A08_2717267063
AG-402-A08_2717267065
AG-402-A08_2717267068
AG-402-A08_2717267076
AG-402-A08_2717267077
AG-402-A08_2717267079
AG-402-A08_2717267082
AG-402-A08_2717267084
AG-402-A08_2717267093
AG-402-A08_2717267095
AG-402-A08_2717267098
AG-402-A08_2717267100
AG-402-A08_2717267102
AG-402-A08_2717267104
AG-402-A08_2717267105
AG-402-A08_2717267106
AG-402-A08_2717267108
AG-402-A08_2717267109
AG-402-A08_2717267110
AG-402-A08_2717267112
AG-402-A08_2717267115
AG-402-A08_2717267116
AG-402-A08_2717267117
AG-402-A08_2717267118
AG-402-A08_2717267122
AG-402-A08_2717267124
AG-402-A08_2717267129
AG-402-A08_2717267130
AG-402-A08_2717267131
AG-402-A08_2717267132
AG-402-A08_2717267133
AG-402-A08_2717267139
AG-402-A08_2717267140
AG-402-A08_2717267144
AG-402-A08_2717267145
AG-402-A08_2717267150
AG-402-A08_2717267151
AG-402-A08_2717267152
AG-402-A08_2717267153
AG-402-A08_2717267154
AG-402-A08_2717267156
AG-402-A08_2717267157
AG-402-A08_2717267158
AG-402-A08_2717267159
AG-402-A08_2717267169
AG-402-A08_2717267177
AG-402-A08_2717267178
AG-402-A08_2717267179
AG-402-A08_2717267180
AG-402-A08_2717267181
AG-402-A08_2717267182
AG-402-A08_2717267184
AG-402-A08_2717267189
AG-402-A08_2717267190
AG-402-A08_2717267191
AG-402-A08_2717267193
AG-402-A08_2717267210
AG-402-A08_2717267219
AG-402-A08_2717267223
AG-402-A08_2717267230
AG-402-A08_2717267232
AG-402-A08_2717267233
AG-402-A08_2717267235
AG-402-A08_2717267236
AG-402-A08_2717267237
AG-402-A08_2717267238
AG-402-A08_2717267243
AG-402-A08_2717267244
AG-402-A08_2717267248
AG-402-A08_2717267253
AG-402-A08_2717267254
AG-402-A08_2717267255
AG-402-A08_2717267258
AG-402-A08_2717267259
AG-402-A08_2717267260
AG-402-A08_2717267262
AG-402-A08_2717267265
AG-402-A08_2717267267
AG-402-A08_2717267274
AG-402-A08_2717267275
AG-402-A08_2717267278
AG-402-A08_2717267282
AG-402-A08_2717267288
AG-402-A08_2717267289
AG-402-A08_2717267291
AG-402-A08_2717267292
AG-402-A08_2717267293
AG-402-A08_2717267295
AG-402-A08_2717267301
AG-402-A08_2717267302
AG-402-A08_2717267303
AG-402-A08_2717267306
AG-402-A08_2717267307
AG-402-A08_2717267308
AG-402-A08_2717267314
AG-402-A08_2717267315
AG-402-A08_2717267317
AG-402-A08_2717267318
AG-402-A08_2717267322
AG-402-A08_2717267323
AG-402-A08_2717267324
AG-402-A08_2717267326
AG-402-A08_2717267327
AG-402-A08_2717267332
AG-402-A08_2717267335
AG-402-A08_2717267339
AG-402-A08_2717267341
AG-402-A08_2717267343
AG-402-A08_2717267344
AG-402-A08_2717267345
AG-402-A08_2717267346
AG-402-A08_2717267349
AG-402-A08_2717267350
AG-402-A08_2717267355
AG-402-A08_2717267356
AG-402-A08_2717267358
AG-402-A08_2717267363
AG-402-A08_2717267366
AG-402-A08_2717267367
AG-402-A08_2717267369
AG-402-A08_2717267370
AG-402-A08_2717267371
AG-402-A08_2717267372
AG-402-A08_2717267373
AG-402-A08_2717267374
AG-402-A08_2717267382
AG-402-A08_2717267383
AG-402-A08_2717267386
AG-402-A08_2717267390
AG-402-A08_2717267391
AG-402-A08_2717267405
AG-402-A08_2717267409
AG-402-A08_2717267413
AG-402-A08_2717267416
AG-402-A08_2717267418
AG-402-A08_2717267420
AG-402-A08_2717267422
AG-402-A08_2717267423
AG-402-A08_2717267438
AG-402-A08_2717267443
AG-402-A08_2717267444
AG-402-A08_2717267445
AG-402-A08_2717267454
AG-402-A08_2717267455
AG-402-A08_2717267458
AG-402-A08_2717267459
AG-402-A08_2717267460
AG-402-A08_2717267461
AG-402-A08_2717267463
AG-402-A08_2717267467
AG-402-A08_2717267470
AG-402-A08_2717267471
AG-402-A08_2717267472
AG-402-A08_2717267473
AG-402-A08_2717267474
AG-402-A08_2717267475
AG-402-A08_2717267476
AG-402-A08_2717267477
AG-402-A08_2717267478
AG-402-A08_2717267480
AG-402-A08_2717267481
AG-402-A08_2717267490
AG-402-A08_2717267491
AG-402-A08_2717267492
AG-402-A08_2717267495
AG-402-A08_2717267497
AG-402-A08_2717267498
AG-402-A08_2717267499
AG-402-A08_2717267500
AG-402-A08_2717267501
AG-402-A08_2717267502
AG-402-A08_2717267503
AG-402-A08_2717267505
AG-402-A08_2717267507
AG-402-A08_2717267508
AG-402-A08_2717267509
AG-402-A08_2717267516
AG-402-A08_2717267524
AG-402-A08_2717267526
AG-402-A08_2717267527
AG-402-A08_2717267528
AG-402-A08_2717267529
AG-402-A08_2717267530
AG-402-A08_2717267532
AG-402-A08_2717267533
AG-402-A08_2717267534
AG-402-A08_2717267535
AG-402-A08_2717267537
AG-402-A08_2717267538
AG-402-A08_2717267539
AG-402-A08_2717267544
AG-402-A08_2717267546
AG-402-A08_2717267547
AG-402-A08_2717267564
AG-402-A08_2717267577
AG-402-A08_2717267587
AG-402-A08_2717267593
AG-402-A08_2717267596
AG-402-A08_2717267604
AG-402-A08_2717267605
AG-402-A08_2717267608
AG-402-A08_2717267609
AG-402-A08_2717267610
AG-402-A08_2717267611
AG-402-A08_2717267612
AG-402-A08_2717267614
AG-402-A08_2717267621
AG-402-A08_2717267624
AG-402-A08_2717267625
AG-402-A08_2717267627
AG-402-A08_2717267631
AG-402-A08_2717267635
AG-402-A08_2717267636
AG-402-A08_2717267637
AG-402-A08_2717267639
AG-402-A08_2717267641
AG-402-A08_2717267643
AG-402-A08_2717267655
AG-402-A08_2717267656
AG-402-A08_2717267657
AG-402-A08_2717267658
AG-402-A08_2717267659
AG-402-A08_2717267661
AG-402-A08_2717267662
AG-402-A08_2717267664
AG-402-A08_2717267672
AG-402-A08_2717267674
AG-402-A08_2717267675
AG-402-A08_2717267676
AG-402-A08_2717267680
AG-402-A08_2717267681
AG-402-A08_2717267682
AG-402-A08_2717267699
AG-402-A08_2717267702
AG-402-A08_2717267703
AG-402-A08_2717267704
AG-402-A08_2717267706
AG-402-A08_2717267707
AG-402-A08_2717267708
AG-402-A08_2717267711
AG-402-A08_2717267713
AG-402-A08_2717267717
AG-402-A08_2717267718
AG-402-A08_2717267719
AG-402-A08_2717267720
AG-402-A08_2717267722
AG-402-A08_2717267724
AG-402-A08_2717267728
AG-402-A08_2717267729
AG-402-A08_2717267731
AG-402-A08_2717267732
AG-402-A08_2717267737
AG-402-A08_2717267739
AG-402-A08_2717267740
AG-402-A08_2717267744
AG-402-A08_2717267748
AG-402-A08_2717267749
AG-402-A08_2717267750
AG-402-A08_2717267751
AG-402-A08_2717267752
AG-402-A08_2717267753
AG-402-A08_2717267754
AG-402-A08_2717267755
AG-402-A08_2717267775
AG-402-A08_2717267783
AG-402-A08_2717267792
AG-402-A08_2717267793
AG-402-A08_2717267795
AG-402-A08_2717267799
AG-402-A08_2717267800
AG-402-A08_2717267803
AG-402-A08_2717267804
AG-402-A08_2717267806
AG-402-A08_2717267823
AG-402-A08_2717267826
AG-402-A08_2717267835
AG-402-A08_2717267839
AG-402-A08_2717267840
AG-402-A08_2717267842
AG-402-A08_2717267843
AG-402-A08_2717267844
AG-402-A08_2717267847
AG-402-A08_2717267848
AG-402-A08_2717267852
AG-402-A08_2717267854
AG-402-A08_2717267855
AG-402-A08_2717267856
AG-402-A08_2717267857
AG-402-A08_2717267860
AG-402-A08_2717267865
AG-402-A08_2717267866
AG-402-A08_2717267867
AG-402-A08_2717267872
AG-402-A08_2717267874
AG-402-A08_2717267878
AG-402-A08_2717267886
AG-402-A08_2717267888
AG-402-A08_2717267890
AG-402-A08_2717267894
AG-402-A08_2717267896
AG-402-A08_2717267897
AG-402-A08_2717267902
AG-402-A08_2717267905
AG-402-A08_2717267907
AG-402-A08_2717267909
AG-402-A08_2717267910
AG-402-A08_2717267911
AG-402-A08_2717267912
AG-402-A08_2717267913
AG-402-A08_2717267918
AG-402-A08_2717267919
AG-402-A08_2717267920
AG-402-A08_2717267921
AG-402-A08_2717267922
AG-402-A08_2717267923
AG-402-A08_2717267924
AG-402-A08_2717267925
AG-402-A08_2717267927
AG-402-A08_2717267928
AG-402-A08_2717267930
AG-402-A08_2717267933
AG-402-A08_2717267935
AG-402-A08_2717267936
AG-402-A08_2717267938
AG-402-A08_2717267939
AG-402-A08_2717267941
AG-402-A08_2717267944
AG-402-A08_2717267945
AG-402-A08_2717267946
AG-402-A08_2717267949
AG-402-A08_2717267950
AG-402-A08_2717267983
AG-402-A08_2717267984
AG-402-A08_2717267985
AG-402-A08_2717267986
AG-402-A08_2717267990
AG-402-A08_2717267994
AG-402-A08_2717267999
AG-402-A08_2717268000
AG-402-A08_2717268001
AG-402-A08_2717268002
AG-402-A08_2717268003
AG-402-A08_2717268005
AG-402-A08_2717268006
AG-402-A08_2717268019
AG-402-A08_2717268022
AG-402-A08_2717268023
AG-402-A08_2717268024
AG-402-A08_2717268026
AG-402-A08_2717268027
AG-402-A08_2717268032
AG-402-A08_2717268033
AG-402-A08_2717268034
AG-402-A08_2717268036
AG-402-A08_2717268046
AG-402-A08_2717268059
AG-402-A08_2717268061
AG-402-A08_2717268064
AG-402-A08_2717268066
AG-402-A08_2717268068
AG-402-A08_2717268069
AG-402-A08_2717268073
AG-402-A08_2717268075
AG-402-A08_2717268080
AG-402-A08_2717268081
AG-402-A08_2717268082
AG-402-A08_2717268083
AG-402-A08_2717268084
AG-402-A08_2717268088
AG-402-A08_2717268090
AG-402-A08_2717268093
AG-402-A08_2717268094
AG-402-A08_2717268095
AG-402-A08_2717268096
AG-402-A08_2717268098
AG-402-A08_2717268102
AG-402-A08_2717268107
AG-402-A08_2717268111
AG-402-A08_2717268113
AG-402-A08_2717268114
AG-402-A08_2717268116
AG-402-A08_2717268118
AG-402-A08_2717268121
AG-402-A08_2717268127
AG-402-A08_2717268129
AG-402-A08_2717268130
AG-402-A08_2717268131
AG-402-A08_2717268137
AG-402-A08_2717268138
AG-402-A08_2717268139
AG-402-A08_2717268140
AG-402-A08_2717268141
AG-402-A08_2717268143
AG-402-A08_2717268147
AG-402-B03_2717268160
AG-402-B03_2717268166
AG-402-B03_2717268169
AG-402-B03_2717268172
AG-402-B03_2717268173
AG-402-B03_2717268174
AG-402-B03_2717268177
AG-402-B03_2717268178
AG-402-B03_2717268180
AG-402-B03_2717268181
AG-402-B03_2717268183
AG-402-B03_2717268184
AG-402-B03_2717268185
AG-402-B03_2717268188
AG-402-B03_2717268189
AG-402-B03_2717268190
AG-402-B03_2717268193
AG-402-B03_2717268194
AG-402-B03_2717268195
AG-402-B03_2717268196
AG-402-B03_2717268197
AG-402-B03_2717268201
AG-402-B03_2717268208
AG-402-B03_2717268209
AG-402-B03_2717268210
AG-402-B03_2717268211
AG-402-B03_2717268213
AG-402-B03_2717268217
AG-402-B03_2717268219
AG-402-B03_2717268221
AG-402-B03_2717268223
AG-402-B03_2717268225
AG-402-B03_2717268227
AG-402-B03_2717268231
AG-402-B03_2717268232
AG-402-B03_2717268233
AG-402-B03_2717268245
AG-402-B03_2717268253
AG-402-B03_2717268254
AG-402-B03_2717268257
AG-402-B03_2717268261
AG-402-B03_2717268265
AG-402-B03_2717268266
AG-402-B03_2717268268
AG-402-B03_2717268269
AG-402-B03_2717268270
AG-402-B03_2717268272
AG-402-B03_2717268273
AG-402-B03_2717268278
AG-402-B03_2717268280
AG-402-B03_2717268283
AG-402-B03_2717268284
AG-402-B03_2717268285
AG-402-B03_2717268289
AG-402-B03_2717268291
AG-402-B03_2717268292
AG-402-B03_2717268294
AG-402-B03_2717268296
AG-402-B03_2717268297
AG-402-B03_2717268298
AG-402-B03_2717268302
AG-402-B03_2717268308
AG-402-B03_2717268311
AG-402-B03_2717268315
AG-402-B03_2717268316
AG-402-B03_2717268320
AG-402-B03_2717268324
AG-402-B03_2717268325
AG-402-B03_2717268326
AG-402-B03_2717268327
AG-402-B03_2717268328
AG-402-B03_2717268330
AG-402-B03_2717268332
AG-402-B03_2717268333
AG-402-B03_2717268334
AG-402-B03_2717268337
AG-402-B03_2717268345
AG-402-B03_2717268365
AG-402-B03_2717268389
AG-402-B03_2717268421
AG-402-B03_2717268428
AG-402-B03_2717268429
AG-402-B03_2717268433
AG-402-B03_2717268434
AG-402-B03_2717268436
AG-402-B03_2717268438
AG-402-B03_2717268439
AG-402-B03_2717268443
AG-402-B03_2717268444
AG-402-B03_2717268447
AG-402-B03_2717268451
AG-402-B03_2717268453
AG-402-B03_2717268456
AG-402-B03_2717268457
AG-402-B03_2717268458
AG-402-B03_2717268463
AG-402-B03_2717268464
AG-402-B03_2717268465
AG-402-B03_2717268466
AG-402-B03_2717268469
AG-402-B03_2717268470
AG-402-B03_2717268471
AG-402-B03_2717268474
AG-402-B03_2717268475
AG-402-B03_2717268477
AG-402-B03_2717268481
AG-402-B03_2717268483
AG-402-B03_2717268485
AG-402-B03_2717268488
AG-402-B03_2717268491
AG-402-B03_2717268494
AG-402-B03_2717268507
AG-402-B03_2717268508
AG-402-B03_2717268509
AG-402-B03_2717268512
AG-402-B03_2717268513
AG-402-B03_2717268523
AG-402-B03_2717268524
AG-402-B03_2717268526
AG-402-B03_2717268527
AG-402-B03_2717268528
AG-402-B03_2717268535
AG-402-B03_2717268537
AG-402-B03_2717268563
AG-402-B03_2717268564
AG-402-B03_2717268565
AG-402-B03_2717268566
AG-402-B03_2717268570
AG-402-B03_2717268572
AG-402-B03_2717268575
AG-402-B03_2717268576
AG-402-B03_2717268577
AG-402-B03_2717268579
AG-402-B03_2717268580
AG-402-B03_2717268581
AG-402-B03_2717268584
AG-402-B03_2717268602
AG-402-B03_2717268604
AG-402-B03_2717268612
AG-402-B03_2717268613
AG-402-B03_2717268614
AG-402-B03_2717268616
AG-402-B03_2717268620
AG-402-B03_2717268621
AG-402-B03_2717268624
AG-402-B03_2717268625
AG-402-B03_2717268626
AG-402-B03_2717268628
AG-402-B03_2717268629
AG-402-B03_2717268644
AG-402-B03_2717268648
AG-402-B03_2717268649
AG-402-B03_2717268651
AG-402-B03_2717268655
AG-402-B03_2717268656
AG-402-B03_2717268658
AG-402-B03_2717268659
AG-402-B03_2717268660
AG-402-B03_2717268661
AG-402-B03_2717268663
AG-402-B03_2717268665
AG-402-B03_2717268667
AG-402-B03_2717268671
AG-402-B03_2717268672
AG-402-B03_2717268674
AG-402-B03_2717268675
AG-402-B03_2717268680
AG-402-B03_2717268682
AG-402-B03_2717268683
AG-402-B03_2717268684
AG-402-B03_2717268688
AG-402-B03_2717268691
AG-402-B03_2717268692
AG-402-B03_2717268693
AG-402-B03_2717268697
AG-402-B03_2717268698
AG-402-B03_2717268702
AG-402-B03_2717268703
AG-402-B03_2717268704
AG-402-B03_2717268706
AG-402-B03_2717268707
AG-402-B03_2717268712
AG-402-B03_2717268716
AG-402-B03_2717268720
AG-402-B03_2717268722
AG-402-B03_2717268724
AG-402-B03_2717268725
AG-402-B03_2717268726
AG-402-B03_2717268727
AG-402-B03_2717268733
AG-402-B03_2717268739
AG-402-B03_2717268740
AG-402-B03_2717268741
AG-402-B03_2717268743
AG-402-B03_2717268745
AG-402-B03_2717268746
AG-402-B03_2717268747
AG-402-B03_2717268748
AG-402-B03_2717268749
AG-402-B03_2717268750
AG-402-B03_2717268751
AG-402-B03_2717268753
AG-402-B03_2717268755
AG-402-B03_2717268756
AG-402-B03_2717268757
AG-402-B03_2717268767
AG-402-B03_2717268769
AG-402-B03_2717268770
AG-402-B03_2717268771
AG-402-B03_2717268772
AG-402-B03_2717268773
AG-402-B03_2717268774
AG-402-B03_2717268775
AG-402-B03_2717268776
AG-402-B03_2717268777
AG-402-B03_2717268778
AG-402-B03_2717268779
AG-402-B03_2717268780
AG-402-B03_2717268781
AG-402-B03_2717268782
AG-402-B03_2717268783
AG-402-B03_2717268784
AG-402-B03_2717268785
AG-402-B03_2717268786
AG-402-B03_2717268787
AG-402-B03_2717268788
AG-402-B03_2717268790
AG-402-B03_2717268791
AG-402-B03_2717268792
AG-402-B03_2717268793
AG-402-B03_2717268794
AG-402-B03_2717268795
AG-402-B03_2717268796
AG-402-B03_2717268797
AG-402-B03_2717268798
AG-402-B03_2717268802
AG-402-B03_2717268810
AG-402-B03_2717268814
AG-402-B03_2717268817
AG-402-B03_2717268819
AG-402-B03_2717268820
AG-402-B03_2717268822
AG-402-B03_2717268824
AG-402-B03_2717268827
AG-402-B03_2717268835
AG-402-B03_2717268836
AG-402-B03_2717268838
AG-402-B03_2717268841
AG-402-B03_2717268843
AG-402-B03_2717268852
AG-402-B03_2717268854
AG-402-B03_2717268856
AG-402-B03_2717268857
AG-402-B03_2717268858
AG-402-B03_2717268860
AG-402-B03_2717268866
AG-402-B03_2717268867
AG-402-B03_2717268869
AG-402-B03_2717268874
AG-402-B03_2717268876
AG-402-B03_2717268877
AG-402-B03_2717268880
AG-402-B03_2717268886
AG-402-B03_2717268887
AG-402-B03_2717268889
AG-402-B03_2717268891
AG-402-B03_2717268893
AG-402-B03_2717268894
AG-402-B03_2717268896
AG-402-B03_2717268897
AG-402-B03_2717268908
AG-402-B03_2717268914
AG-402-B03_2717268915
AG-402-B03_2717268916
AG-402-B03_2717268919
AG-402-B03_2717268922
AG-402-B03_2717268929
AG-402-B03_2717268930
AG-402-B03_2717268931
AG-402-B03_2717268933
AG-402-B03_2717268936
AG-402-B03_2717268942
AG-402-B03_2717268951
AG-402-B03_2717268952
AG-402-B03_2717268954
AG-402-B03_2717268958
AG-402-B03_2717268963
AG-402-B03_2717268965
AG-402-B03_2717268968
AG-402-B03_2717268970
AG-402-B03_2717268971
AG-402-B03_2717268972
AG-402-B03_2717268974
AG-402-B03_2717268975
AG-402-B03_2717268977
AG-402-B03_2717268978
AG-402-B03_2717268986
AG-402-B03_2717268988
AG-402-B03_2717268989
AG-402-B03_2717268991
AG-402-B03_2717268992
AG-402-B03_2717268993
AG-402-B03_2717269003
AG-402-B03_2717269004
AG-402-B03_2717269005
AG-402-B03_2717269009
AG-402-B03_2717269010
AG-402-B03_2717269011
AG-402-B03_2717269012
AG-402-B03_2717269013
AG-402-B03_2717269015
AG-402-B03_2717269018
AG-402-B03_2717269019
AG-402-B03_2717269020
AG-402-B03_2717269022
AG-402-B03_2717269023
AG-402-B03_2717269024
AG-402-B03_2717269030
AG-402-B03_2717269031
AG-402-B03_2717269032
AG-402-B03_2717269033
AG-402-B03_2717269034
AG-402-B03_2717269035
AG-402-B03_2717269039
AG-402-B03_2717269041
AG-402-B03_2717269042
AG-402-B03_2717269044
AG-402-B03_2717269046
AG-402-B03_2717269048
AG-402-B03_2717269053
AG-402-B03_2717269057
AG-402-B03_2717269061
AG-402-B03_2717269075
AG-402-B03_2717269076
AG-402-B03_2717269080
AG-402-B03_2717269083
AG-402-B03_2717269084
AG-402-B03_2717269092
AG-402-B03_2717269098
AG-402-B03_2717269100
AG-402-B03_2717269109
AG-402-B03_2717269112
AG-402-B03_2717269113
AG-402-B03_2717269115
AG-402-B03_2717269116
AG-402-B03_2717269117
AG-402-B03_2717269118
AG-402-B03_2717269119
AG-402-B03_2717269120
AG-402-B03_2717269122
AG-402-B03_2717269123
AG-402-B03_2717269124
AG-402-B03_2717269125
AG-402-B03_2717269126
AG-402-B03_2717269128
AG-402-B03_2717269130
AG-402-B03_2717269131
AG-402-B03_2717269133
AG-402-B03_2717269134
AG-402-B03_2717269138
AG-402-B03_2717269139
AG-402-B03_2717269141
AG-402-B03_2717269142
AG-402-B03_2717269144
AG-402-B03_2717269145
AG-402-B03_2717269146
AG-402-B03_2717269147
AG-402-B03_2717269148
AG-402-B03_2717269149
AG-402-B03_2717269150
AG-402-B03_2717269151
AG-402-B03_2717269152
AG-402-B03_2717269153
AG-402-B03_2717269164
AG-402-B03_2717269165
AG-402-B03_2717269168
AG-402-B03_2717269169
AG-402-B03_2717269170
AG-402-B03_2717269173
AG-402-B03_2717269175
AG-402-B03_2717269176
AG-402-B03_2717269177
AG-402-B03_2717269178
AG-402-B03_2717269179
AG-402-B03_2717269182
AG-402-B03_2717269183
AG-402-B03_2717269184
AG-402-B03_2717269185
AG-402-B03_2717269186
AG-402-B03_2717269188
AG-402-B03_2717269190
AG-402-B03_2717269194
AG-402-B03_2717269195
AG-402-B03_2717269196
AG-402-B03_2717269198
AG-402-B03_2717269201
AG-402-B03_2717269228
AG-402-B03_2717269233
AG-402-B03_2717269234
AG-402-B03_2717269235
AG-402-B03_2717269238
AG-402-B03_2717269255
AG-402-B03_2717269256
AG-402-B03_2717269258
AG-402-B03_2717269259
AG-402-B03_2717269260
AG-402-B03_2717269261
AG-402-B03_2717269263
AG-402-B03_2717269267
AG-402-B03_2717269270
AG-402-B03_2717269271
AG-402-B03_2717269272
AG-402-B03_2717269273
AG-402-B03_2717269274
AG-402-B03_2717269275
AG-402-B03_2717269276
AG-402-B03_2717269277
AG-402-B03_2717269278
AG-402-B03_2717269281
AG-402-B03_2717269282
AG-402-B03_2717269283
AG-402-B03_2717269284
AG-402-B03_2717269285
AG-402-B03_2717269286
AG-402-B03_2717269287
AG-402-B03_2717269288
AG-402-B03_2717269309
AG-402-B03_2717269316
AG-402-B03_2717269318
AG-402-B03_2717269319
AG-402-B03_2717269320
AG-402-B03_2717269321
AG-402-B03_2717269322
AG-402-B03_2717269323
AG-402-B03_2717269325
AG-402-B03_2717269326
AG-402-B03_2717269327
AG-402-B03_2717269328
AG-402-B03_2717269330
AG-402-B03_2717269331
AG-402-B03_2717269332
AG-402-B03_2717269337
AG-402-B03_2717269339
AG-402-B03_2717269340
AG-402-B03_2717269344
AG-402-B03_2717269345
AG-402-B03_2717269346
AG-402-B03_2717269348
AG-402-B03_2717269349
AG-402-B03_2717269351
AG-402-B03_2717269352
AG-402-B03_2717269355
AG-402-B03_2717269363
AG-402-B03_2717269371
AG-402-B03_2717269373
AG-402-B03_2717269376
AG-402-B03_2717269377
AG-402-B03_2717269379
AG-402-B03_2717269380
AG-402-B03_2717269385
AG-402-B03_2717269386
AG-402-B03_2717269388
AG-402-B03_2717269392
AG-402-B03_2717269393
AG-402-B03_2717269421
AG-402-B03_2717269422
AG-402-B03_2717269424
AG-402-B03_2717269427
AG-402-B03_2717269428
AG-402-B03_2717269429
AG-402-B03_2717269432
AG-402-B03_2717269433
AG-402-B03_2717269438
AG-402-B03_2717269439
AG-402-B03_2717269441
AG-402-B03_2717269446
AG-402-B03_2717269449
AG-402-B03_2717269450
AG-402-B03_2717269452
AG-402-B03_2717269453
AG-402-B03_2717269454
AG-402-B03_2717269455
AG-402-B03_2717269456
AG-402-B03_2717269457
AG-402-B03_2717269458
AG-402-B03_2717269460
AG-402-B03_2717269461
AG-402-B03_2717269462
AG-402-B03_2717269463
AG-402-B03_2717269466
AG-402-B03_2717269468
AG-402-B03_2717269470
AG-402-B03_2717269472
AG-402-B03_2717269473
AG-402-B03_2717269474
AG-402-B03_2717269476
AG-402-B03_2717269477
AG-402-B03_2717269478
AG-402-B03_2717269480
AG-402-B03_2717269483
AG-402-B03_2717269484
AG-402-B03_2717269485
AG-402-B03_2717269486
AG-402-B03_2717269491
AG-402-B03_2717269499
AG-402-B03_2717269501
AG-402-B03_2717269502
AG-402-B03_2717269503
AG-402-B03_2717269504
AG-402-B03_2717269505
AG-402-B03_2717269506
AG-402-B03_2717269507
AG-402-B03_2717269508
AG-402-B03_2717269510
AG-402-B03_2717269511
AG-402-B03_2717269513
AG-402-B03_2717269515
AG-402-B03_2717269517
AG-402-B03_2717269520
AG-402-B03_2717269521
AG-402-B03_2717269522
AG-402-B03_2717269523
AG-402-B03_2717269524
AG-402-B03_2717269526
AG-402-B03_2717269527
AG-402-B03_2717269530
AG-402-B03_2717269531
AG-402-B03_2717269533
AG-402-B03_2717269535
AG-402-B03_2717269541
AG-402-B03_2717269542
AG-402-B03_2717269545
AG-402-B03_2717269549
AG-402-B03_2717269555
AG-402-B03_2717269556
AG-402-B03_2717269558
AG-402-B03_2717269559
AG-402-B03_2717269560
AG-402-B03_2717269562
AG-402-B03_2717269568
AG-402-B03_2717269569
AG-402-B03_2717269570
AG-402-B03_2717269573
AG-402-B03_2717269574
AG-402-B03_2717269575
AG-402-B03_2717269578
AG-402-B03_2717269579
AG-402-B03_2717269582
AG-402-B03_2717269654
AG-402-B03_2717269680
AG-402-B03_2717269690
AG-402-B03_2717269692
AG-402-B03_2717269693
AG-402-B03_2717269695
AG-402-B03_2717269696
AG-402-B03_2717269697
AG-402-B03_2717269698
AG-402-B03_2717269703
AG-402-B03_2717269704
AG-402-B03_2717269709
AG-402-B03_2717269712
AG-402-B03_2717269713
AG-402-B03_2717269714
AG-402-B03_2717269715
AG-402-B03_2717269717
AG-402-B03_2717269730
AG-402-B03_2717269739
AG-402-B03_2717269741
AG-402-B03_2717269742
AG-402-B03_2717269744
AG-402-B03_2717269745
AG-402-B03_2717269746
AG-402-B03_2717269749
AG-402-B03_2717269750
AG-402-B03_2717269754
AG-402-B03_2717269770
AG-402-B03_2717269772
AG-402-B03_2717269773
AG-402-B03_2717269775
AG-402-B03_2717269776
AG-402-B03_2717269778
AG-402-B03_2717269779
AG-402-B03_2717269780
AG-402-B03_2717269782
AG-402-B03_2717269783
AG-402-B03_2717269784
AG-402-B03_2717269785
AG-402-B03_2717269786
AG-402-B03_2717269787
AG-402-B03_2717269789
AG-402-B03_2717269791
AG-402-B03_2717269796
AG-402-B03_2717269813
AG-402-B03_2717269856
AG-402-B03_2717269861
AG-402-B03_2717269862
AG-402-B03_2717269863
AG-402-B03_2717269868
AG-402-B03_2717269870
AG-402-B03_2717269871
AG-402-B03_2717269872
AG-402-B03_2717269873
AG-402-B03_2717269874
AG-402-B03_2717269875
AG-402-B03_2717269886
AG-402-B03_2717269888
AG-402-B03_2717269891
AG-402-B03_2717269893
AG-402-B03_2717269900
AG-402-B03_2717269901
AG-402-B03_2717269902
AG-402-B03_2717269903
AG-402-B03_2717269905
AG-402-B03_2717269906
AG-402-B03_2717269907
AG-402-B03_2717269908
AG-402-B03_2717269909
AG-402-B03_2717269914
AG-402-B03_2717269915
AG-402-B03_2717269919
AG-402-B03_2717269920
AG-402-B03_2717269929
AG-402-B03_2717269943
AG-402-B03_2717269955
AG-402-B03_2717269960
AG-402-B03_2717269961
AG-402-B03_2717269967
AG-402-B03_2717269978
AG-402-B03_2717269979
AG-402-B03_2717269980
AG-402-B03_2717269984
AG-402-B03_2717269985
AG-402-B03_2717269986
AG-402-B03_2717270011
AG-402-B03_2717270015
AG-402-B03_2717270059
AG-402-B03_2717270064
AG-402-B03_2717270065
AG-402-B03_2717270066
AG-402-B03_2717270071
AG-402-B03_2717270074
AG-402-B03_2717270077
AG-402-B03_2717270080
AG-402-B03_2717270081
AG-402-B03_2717270083
AG-402-B03_2717270084
AG-402-B03_2717270086
AG-402-B03_2717270089
AG-402-B03_2717270090
AG-402-B03_2717270091
AG-402-B03_2717270093
AG-402-B03_2717270097
AG-402-B03_2717270099
AG-402-B03_2717270100
AG-402-B03_2717270101
AG-402-B03_2717270103
AG-402-B03_2717270104
AG-402-B03_2717270109
AG-402-B03_2717270110
AG-402-B03_2717270111
AG-402-B03_2717270114
AG-402-B03_2717270119
AG-402-B03_2717270124
AG-402-B03_2717270126
AG-402-B03_2717270127
AG-402-B03_2717270142
AG-402-B03_2717270150
AG-402-B03_2717270151
AG-402-B03_2717270156
AG-402-B03_2717270158
AG-402-B03_2717270186
AG-402-B03_2717270188
AG-402-B03_2717270193
AG-402-B03_2717270195
AG-402-B05_2717270202
AG-402-B05_2717270230
AG-402-B05_2717270233
AG-402-B05_2717270235
AG-402-B05_2717270236
AG-402-B05_2717270237
AG-402-B05_2717270241
AG-402-B05_2717270243
AG-402-B05_2717270245
AG-402-B05_2717270246
AG-402-B05_2717270247
AG-402-B05_2717270248
AG-402-B05_2717270249
AG-402-B05_2717270252
AG-402-B05_2717270253
AG-402-B05_2717270254
AG-402-B05_2717270255
AG-402-B05_2717270256
AG-402-B05_2717270258
AG-402-B05_2717270261
AG-402-B05_2717270262
AG-402-B05_2717270263
AG-402-B05_2717270266
AG-402-B05_2717270267
AG-402-B05_2717270278
AG-402-B05_2717270279
AG-402-B05_2717270280
AG-402-B05_2717270281
AG-402-B05_2717270282
AG-402-B05_2717270283
AG-402-B05_2717270284
AG-402-B05_2717270285
AG-402-B05_2717270286
AG-402-B05_2717270287
AG-402-B05_2717270289
AG-402-B05_2717270290
AG-402-B05_2717270292
AG-402-B05_2717270293
AG-402-B05_2717270297
AG-402-B05_2717270298
AG-402-B05_2717270300
AG-402-B05_2717270301
AG-402-B05_2717270303
AG-402-B05_2717270305
AG-402-B05_2717270306
AG-402-B05_2717270307
AG-402-B05_2717270308
AG-402-B05_2717270309
AG-402-B05_2717270311
AG-402-B05_2717270312
AG-402-B05_2717270313
AG-402-B05_2717270314
AG-402-B05_2717270315
AG-402-B05_2717270316
AG-402-B05_2717270318
AG-402-B05_2717270319
AG-402-B05_2717270327
AG-402-B05_2717270329
AG-402-B05_2717270330
AG-402-B05_2717270331
AG-402-B05_2717270335
AG-402-B05_2717270336
AG-402-B05_2717270337
AG-402-B05_2717270372
AG-402-B05_2717270373
AG-402-B05_2717270382
AG-402-B05_2717270385
AG-402-B05_2717270386
AG-402-B05_2717270387
AG-402-B05_2717270393
AG-402-B05_2717270396
AG-402-B05_2717270397
AG-402-B05_2717270398
AG-402-B05_2717270399
AG-402-B05_2717270400
AG-402-B05_2717270403
AG-402-B05_2717270404
AG-402-B05_2717270405
AG-402-B05_2717270407
AG-402-B05_2717270409
AG-402-B05_2717270410
AG-402-B05_2717270411
AG-402-B05_2717270412
AG-402-B05_2717270416
AG-402-B05_2717270420
AG-402-B05_2717270421
AG-402-B05_2717270425
AG-402-B05_2717270428
AG-402-B05_2717270434
AG-402-B05_2717270438
AG-402-B05_2717270439
AG-402-B05_2717270440
AG-402-B05_2717270442
AG-402-B05_2717270444
AG-402-B05_2717270445
AG-402-B05_2717270447
AG-402-B05_2717270451
AG-402-B05_2717270452
AG-402-B05_2717270453
AG-402-B05_2717270456
AG-402-B05_2717270458
AG-402-B05_2717270462
AG-402-B05_2717270463
AG-402-B05_2717270465
AG-402-B05_2717270466
AG-402-B05_2717270467
AG-402-B05_2717270469
AG-402-B05_2717270470
AG-402-B05_2717270473
AG-402-B05_2717270477
AG-402-B05_2717270480
AG-402-B05_2717270481
AG-402-B05_2717270489
AG-402-B05_2717270501
AG-402-B05_2717270502
AG-402-B05_2717270503
AG-402-B05_2717270507
AG-402-B05_2717270509
AG-402-B05_2717270511
AG-402-B05_2717270513
AG-402-B05_2717270515
AG-402-B05_2717270517
AG-402-B05_2717270521
AG-402-B05_2717270523
AG-402-B05_2717270524
AG-402-B05_2717270525
AG-402-B05_2717270526
AG-402-B05_2717270548
AG-402-B05_2717270553
AG-402-B05_2717270558
AG-402-B05_2717270562
AG-402-B05_2717270567
AG-402-B05_2717270568
AG-402-B05_2717270569
AG-402-B05_2717270570
AG-402-B05_2717270574
AG-402-B05_2717270577
AG-402-B05_2717270578
AG-402-B05_2717270579
AG-402-B05_2717270581
AG-402-B05_2717270583
AG-402-B05_2717270585
AG-402-B05_2717270586
AG-402-B05_2717270592
AG-402-B05_2717270593
AG-402-B05_2717270597
AG-402-B05_2717270602
AG-402-B05_2717270605
AG-402-B05_2717270613
AG-402-B05_2717270618
AG-402-B05_2717270634
AG-402-B05_2717270636
AG-402-B05_2717270647
AG-402-B05_2717270648
AG-402-B05_2717270649
AG-402-B05_2717270650
AG-402-B05_2717270652
AG-402-B05_2717270653
AG-402-B05_2717270654
AG-402-B05_2717270655
AG-402-B05_2717270656
AG-402-B05_2717270661
AG-402-B05_2717270662
AG-402-B05_2717270666
AG-402-B05_2717270667
AG-402-B05_2717270673
AG-402-B05_2717270674
AG-402-B05_2717270675
AG-402-B05_2717270676
AG-402-B05_2717270677
AG-402-B05_2717270682
AG-402-B05_2717270684
AG-402-B05_2717270688
AG-402-B05_2717270689
AG-402-B05_2717270690
AG-402-B05_2717270691
AG-402-B05_2717270693
AG-402-B05_2717270695
AG-402-B05_2717270699
AG-402-B05_2717270702
AG-402-B05_2717270707
AG-402-B05_2717270708
AG-402-B05_2717270710
AG-402-B05_2717270711
AG-402-B05_2717270712
AG-402-B05_2717270717
AG-402-B05_2717270718
AG-402-B05_2717270722
AG-402-B05_2717270723
AG-402-B05_2717270724
AG-402-B05_2717270727
AG-402-B05_2717270731
AG-402-B05_2717270732
AG-402-B05_2717270734
AG-402-B05_2717270739
AG-402-B05_2717270740
AG-402-B05_2717270742
AG-402-B05_2717270743
AG-402-B05_2717270747
AG-402-B05_2717270751
AG-402-B05_2717270753
AG-402-B05_2717270754
AG-402-B05_2717270755
AG-402-B05_2717270756
AG-402-B05_2717270758
AG-402-B05_2717270759
AG-402-B05_2717270765
AG-402-B05_2717270767
AG-402-B05_2717270768
AG-402-B05_2717270777
AG-402-B05_2717270778
AG-402-B05_2717270779
AG-402-B05_2717270784
AG-402-B05_2717270785
AG-402-B05_2717270787
AG-402-B05_2717270788
AG-402-B05_2717270789
AG-402-B05_2717270792
AG-402-B05_2717270793
AG-402-B05_2717270797
AG-402-B05_2717270799
AG-402-B05_2717270800
AG-402-B05_2717270801
AG-402-B05_2717270809
AG-402-B05_2717270811
AG-402-B05_2717270820
AG-402-B05_2717270822
AG-402-B05_2717270826
AG-402-B05_2717270827
AG-402-B05_2717270828
AG-402-B05_2717270829
AG-402-B05_2717270830
AG-402-B05_2717270833
AG-402-B05_2717270834
AG-402-B05_2717270835
AG-402-B05_2717270838
AG-402-B05_2717270839
AG-402-B05_2717270840
AG-402-B05_2717270842
AG-402-B05_2717270843
AG-402-B05_2717270845
AG-402-B05_2717270846
AG-402-B05_2717270849
AG-402-B05_2717270850
AG-402-B05_2717270851
AG-402-B05_2717270854
AG-402-B05_2717270857
AG-402-B05_2717270863
AG-402-B05_2717270882
AG-402-B05_2717270899
AG-402-B05_2717270901
AG-402-B05_2717270904
AG-402-B05_2717270905
AG-402-B05_2717270907
AG-402-B05_2717270908
AG-402-B05_2717270910
AG-402-B05_2717270913
AG-402-B05_2717270914
AG-402-B05_2717270916
AG-402-B05_2717270920
AG-402-B05_2717270921
AG-402-B05_2717270956
AG-402-B05_2717270957
AG-402-B05_2717270959
AG-402-B05_2717270960
AG-402-B05_2717270961
AG-402-B05_2717270962
AG-402-B05_2717270964
AG-402-B05_2717270968
AG-402-B05_2717270971
AG-402-B05_2717270972
AG-402-B05_2717270973
AG-402-B05_2717270974
AG-402-B05_2717270975
AG-402-B05_2717270976
AG-402-B05_2717270978
AG-402-B05_2717270979
AG-402-B05_2717270980
AG-402-B05_2717270982
AG-402-B05_2717270983
AG-402-B05_2717270985
AG-402-B05_2717270986
AG-402-B05_2717270988
AG-402-B05_2717270989
AG-402-B05_2717270990
AG-402-B05_2717270994
AG-402-B05_2717270995
AG-402-B05_2717270997
AG-402-B05_2717271002
AG-402-B05_2717271003
AG-402-B05_2717271004
AG-402-B05_2717271006
AG-402-B05_2717271007
AG-402-B05_2717271008
AG-402-B05_2717271009
AG-402-B05_2717271011
AG-402-B05_2717271012
AG-402-B05_2717271013
AG-402-B05_2717271014
AG-402-B05_2717271015
AG-402-B05_2717271017
AG-402-B05_2717271025
AG-402-B05_2717271045
AG-402-B05_2717271046
AG-402-B05_2717271047
AG-402-B05_2717271048
AG-402-B05_2717271049
AG-402-B05_2717271050
AG-402-B05_2717271051
AG-402-B05_2717271052
AG-402-B05_2717271060
AG-402-B05_2717271066
AG-402-B05_2717271067
AG-402-B05_2717271068
AG-402-B05_2717271070
AG-402-B05_2717271072
AG-402-B05_2717271073
AG-402-B05_2717271074
AG-402-B05_2717271075
AG-402-B05_2717271076
AG-402-B05_2717271078
AG-402-B05_2717271087
AG-402-B05_2717271091
AG-402-B05_2717271099
AG-402-B05_2717271101
AG-402-B05_2717271102
AG-402-B05_2717271103
AG-402-B05_2717271104
AG-402-B05_2717271105
AG-402-B05_2717271106
AG-402-B05_2717271107
AG-402-B05_2717271108
AG-402-B05_2717271110
AG-402-B05_2717271111
AG-402-B05_2717271113
AG-402-B05_2717271115
AG-402-B05_2717271117
AG-402-B05_2717271120
AG-402-B05_2717271121
AG-402-B05_2717271122
AG-402-B05_2717271123
AG-402-B05_2717271124
AG-402-B05_2717271126
AG-402-B05_2717271127
AG-402-B05_2717271130
AG-402-B05_2717271131
AG-402-B05_2717271132
AG-402-B05_2717271134
AG-402-B05_2717271137
AG-402-B05_2717271139
AG-402-B05_2717271146
AG-402-B05_2717271147
AG-402-B05_2717271150
AG-402-B05_2717271154
AG-402-B05_2717271160
AG-402-B05_2717271161
AG-402-B05_2717271163
AG-402-B05_2717271164
AG-402-B05_2717271165
AG-402-B05_2717271167
AG-402-B05_2717271173
AG-402-B05_2717271174
AG-402-B05_2717271175
AG-402-B05_2717271180
AG-402-B05_2717271181
AG-402-B05_2717271182
AG-402-B05_2717271183
AG-402-B05_2717271184
AG-402-B05_2717271186
AG-402-B05_2717271189
AG-402-B05_2717271190
AG-402-B05_2717271191
AG-402-B05_2717271193
AG-402-B05_2717271194
AG-402-B05_2717271195
AG-402-B05_2717271203
AG-402-B05_2717271204
AG-402-B05_2717271205
AG-402-B05_2717271206
AG-402-B05_2717271207
AG-402-B05_2717271208
AG-402-B05_2717271212
AG-402-B05_2717271214
AG-402-B05_2717271215
AG-402-B05_2717271217
AG-402-B05_2717271219
AG-402-B05_2717271221
AG-402-B05_2717271224
AG-402-B05_2717271228
AG-402-B05_2717271232
AG-402-B05_2717271245
AG-402-B05_2717271246
AG-402-B05_2717271250
AG-402-B05_2717271253
AG-402-B05_2717271254
AG-402-B05_2717271256
AG-402-B05_2717271259
AG-402-B05_2717271260
AG-402-B05_2717271261
AG-402-B05_2717271271
AG-402-B05_2717271273
AG-402-B05_2717271274
AG-402-B05_2717271275
AG-402-B05_2717271276
AG-402-B05_2717271277
AG-402-B05_2717271278
AG-402-B05_2717271279
AG-402-B05_2717271280
AG-402-B05_2717271281
AG-402-B05_2717271282
AG-402-B05_2717271283
AG-402-B05_2717271284
AG-402-B05_2717271285
AG-402-B05_2717271286
AG-402-B05_2717271287
AG-402-B05_2717271288
AG-402-B05_2717271289
AG-402-B05_2717271290
AG-402-B05_2717271291
AG-402-B05_2717271292
AG-402-B05_2717271294
AG-402-B05_2717271295
AG-402-B05_2717271296
AG-402-B05_2717271297
AG-402-B05_2717271298
AG-402-B05_2717271299
AG-402-B05_2717271300
AG-402-B05_2717271301
AG-402-B05_2717271302
AG-402-B05_2717271306
AG-402-B05_2717271314
AG-402-B05_2717271318
AG-402-B05_2717271321
AG-402-B05_2717271323
AG-402-B05_2717271324
AG-402-B05_2717271326
AG-402-B05_2717271328
AG-402-B05_2717271331
AG-402-B05_2717271339
AG-402-B05_2717271350
AG-402-B05_2717271354
AG-402-B05_2717271356
AG-402-B05_2717271357
AG-402-B05_2717271358
AG-402-B05_2717271360
AG-402-B05_2717271365
AG-402-B05_2717271366
AG-402-B05_2717271367
AG-402-B05_2717271372
AG-402-B05_2717271375
AG-402-B05_2717271377
AG-402-B05_2717271378
AG-402-B05_2717271380
AG-402-B05_2717271381
AG-402-B05_2717271382
AG-402-B05_2717271389
AG-402-B05_2717271391
AG-402-B05_2717271418
AG-402-B05_2717271419
AG-402-B05_2717271420
AG-402-B05_2717271423
AG-402-B05_2717271424
AG-402-B05_2717271429
AG-402-B05_2717271430
AG-402-B05_2717271432
AG-402-B05_2717271434
AG-402-B05_2717271437
AG-402-B05_2717271438
AG-402-B05_2717271439
AG-402-B05_2717271444
AG-402-B05_2717271449
AG-402-B05_2717271451
AG-402-B05_2717271453
AG-402-B05_2717271454
AG-402-B05_2717271455
AG-402-B05_2717271456
AG-402-B05_2717271457
AG-402-B05_2717271458
AG-402-B05_2717271460
AG-402-B05_2717271461
AG-402-B05_2717271462
AG-402-B05_2717271464
AG-402-B05_2717271465
AG-402-B05_2717271470
AG-402-B05_2717271473
AG-402-B05_2717271475
AG-402-B05_2717271477
AG-402-B05_2717271479
AG-402-B05_2717271480
AG-402-B05_2717271485
AG-402-B05_2717271488
AG-402-B05_2717271489
AG-402-B05_2717271491
AG-402-B05_2717271495
AG-402-B05_2717271497
AG-402-B05_2717271498
AG-402-B05_2717271503
AG-402-B05_2717271505
AG-402-B05_2717271506
AG-402-B05_2717271507
AG-402-B05_2717271510
AG-402-B05_2717271512
AG-402-B05_2717271523
AG-402-B05_2717271526
AG-402-B05_2717271528
AG-402-B05_2717271529
AG-402-B05_2717271530
AG-402-B05_2717271531
AG-402-B05_2717271534
AG-402-B05_2717271538
AG-402-B05_2717271539
AG-402-B05_2717271544
AG-402-B05_2717271545
AG-402-B05_2717271546
AG-402-B05_2717271547
AG-402-B05_2717271548
AG-402-B05_2717271550
AG-402-B05_2717271552
AG-402-B05_2717271556
AG-402-B05_2717271560
AG-402-B05_2717271568
AG-402-B05_2717271570
AG-402-B05_2717271573
AG-402-B05_2717271574
AG-402-B05_2717271575
AG-402-B05_2717271576
AG-402-B05_2717271578
AG-402-B05_2717271579
AG-402-B05_2717271580
AG-402-B05_2717271581
AG-402-B05_2717271582
AG-402-B05_2717271583
AG-402-B05_2717271584
AG-402-B05_2717271586
AG-402-B05_2717271587
AG-402-B05_2717271590
AG-402-B05_2717271595
AG-402-B05_2717271597
AG-402-B05_2717271598
AG-402-B05_2717271603
AG-402-B05_2717271637
AG-402-B05_2717271640
AG-402-B05_2717271652
AG-402-B05_2717271656
AG-402-B05_2717271658
AG-402-B05_2717271659
AG-402-B05_2717271661
AG-402-B05_2717271663
AG-402-B05_2717271665
AG-402-B05_2717271668
AG-402-B05_2717271669
AG-402-B05_2717271670
AG-402-B05_2717271671
AG-402-B05_2717271672
AG-402-B05_2717271674
AG-402-B05_2717271677
AG-402-B05_2717271680
AG-402-B05_2717271682
AG-402-B05_2717271683
AG-402-B05_2717271685
AG-402-B05_2717271686
AG-402-B05_2717271689
AG-402-B05_2717271697
AG-402-B05_2717271698
AG-402-B05_2717271701
AG-402-B05_2717271706
AG-402-B05_2717271707
AG-402-B05_2717271708
AG-402-B05_2717271710
AG-402-B05_2717271713
AG-402-B05_2717271719
AG-402-B05_2717271728
AG-402-B05_2717271729
AG-402-B05_2717271731
AG-402-B05_2717271735
AG-402-B05_2717271740
AG-402-B05_2717271749
AG-402-B05_2717271750
AG-402-B05_2717271751
AG-402-B05_2717271752
AG-402-B05_2717271756
AG-402-B05_2717271758
AG-402-B05_2717271761
AG-402-B05_2717271762
AG-402-B05_2717271763
AG-402-B05_2717271765
AG-402-B05_2717271766
AG-402-B05_2717271768
AG-402-B05_2717271771
AG-402-B05_2717271793
AG-402-B05_2717271795
AG-402-B05_2717271796
AG-402-B05_2717271797
AG-402-B05_2717271802
AG-402-B05_2717271804
AG-402-B05_2717271805
AG-402-B05_2717271806
AG-402-B05_2717271807
AG-402-B05_2717271808
AG-402-B05_2717271809
AG-402-B05_2717271812
AG-402-B05_2717271822
AG-402-B05_2717271823
AG-402-B05_2717271826
AG-402-B05_2717271827
AG-402-B05_2717271828
AG-402-B05_2717271840
AG-402-B05_2717271841
AG-402-B05_2717271843
AG-402-B05_2717271844
AG-402-B05_2717271852
AG-402-B05_2717271854
AG-402-B05_2717271855
AG-402-B05_2717271857
AG-402-B05_2717271858
AG-402-B05_2717271859
AG-402-B05_2717271880
AG-402-B05_2717271909
AG-402-B05_2717271920
AG-402-B05_2717271924
AG-402-B05_2717271925
AG-402-B05_2717271927
AG-402-B05_2717271929
AG-402-B05_2717271933
AG-402-B05_2717271936
AG-402-B05_2717271938
AG-402-B05_2717271942
AG-402-B05_2717271986
AG-402-B05_2717271989
AG-402-B05_2717271992
AG-402-B05_2717271993
AG-402-B05_2717272036
AG-402-B05_2717272039
AG-402-B05_2717272040
AG-402-B05_2717272044
AG-402-B05_2717272045
AG-402-B05_2717272047
AG-402-B05_2717272049
AG-402-B05_2717272096
AG-402-B05_2717272097
AG-402-B05_2717272098
AG-402-B05_2717272099
AG-402-B05_2717272119
AG-402-B05_2717272120
AG-402-B05_2717272121
AG-402-B05_2717272122
AG-402-B05_2717272127
AG-402-B05_2717272129
AG-402-B05_2717272132
AG-402-B05_2717272134
AG-402-B05_2717272135
AG-402-B05_2717272136
AG-402-B05_2717272138
AG-402-B05_2717272139
AG-402-B05_2717272140
AG-402-B05_2717272143
AG-402-B05_2717272162
AG-402-B05_2717272163
AG-402-B05_2717272165
AG-402-B05_2717272207
AG-402-B05_2717272211
AG-402-B05_2717272212
AG-402-B05_2717272213
AG-402-B05_2717272214
AG-402-B05_2717272229
AG-402-B05_2717272240
AG-402-B05_2717272242
AG-402-B05_2717272244
AG-402-B05_2717272245
AG-402-B05_2717272249
AG-402-B05_2717272250
AG-402-B05_2717272251
AG-402-B05_2717272261
AG-402-B05_2717272262
AG-402-B05_2717272264
AG-402-B19_2717658456
AG-402-B19_2717658457
AG-402-B19_2717658459
AG-402-B19_2717658460
AG-402-B19_2717658462
AG-402-B19_2717658463
AG-402-B19_2717658465
AG-402-B19_2717658468
AG-402-B19_2717658469
AG-402-B19_2717658471
AG-402-B19_2717658473
AG-402-B19_2717658475
AG-402-B19_2717658476
AG-402-B19_2717658481
AG-402-B19_2717658484
AG-402-B19_2717658485
AG-402-B19_2717658487
AG-402-B19_2717658491
AG-402-B19_2717658493
AG-402-B19_2717658494
AG-402-B19_2717658499
AG-402-B19_2717658501
AG-402-B19_2717658502
AG-402-B19_2717658503
AG-402-B19_2717658505
AG-402-B19_2717658514
AG-402-B19_2717658516
AG-402-B19_2717658519
AG-402-B19_2717658521
AG-402-B19_2717658522
AG-402-B19_2717658530
AG-402-B19_2717658533
AG-402-B19_2717658535
AG-402-B19_2717658537
AG-402-B19_2717658538
AG-402-B19_2717658540
AG-402-B19_2717658543
AG-402-B19_2717658548
AG-402-B19_2717658556
AG-402-B19_2717658560
AG-402-B19_2717658561
AG-402-B19_2717658562
AG-402-B19_2717658563
AG-402-B19_2717658564
AG-402-B19_2717658565
AG-402-B19_2717658566
AG-402-B19_2717658567
AG-402-B19_2717658568
AG-402-B19_2717658570
AG-402-B19_2717658571
AG-402-B19_2717658572
AG-402-B19_2717658573
AG-402-B19_2717658574
AG-402-B19_2717658575
AG-402-B19_2717658576
AG-402-B19_2717658577
AG-402-B19_2717658578
AG-402-B19_2717658579
AG-402-B19_2717658580
AG-402-B19_2717658581
AG-402-B19_2717658582
AG-402-B19_2717658583
AG-402-B19_2717658584
AG-402-B19_2717658585
AG-402-B19_2717658586
AG-402-B19_2717658587
AG-402-B19_2717658588
AG-402-B19_2717658589
AG-402-B19_2717658591
AG-402-B19_2717658593
AG-402-B19_2717658600
AG-402-B19_2717658601
AG-402-B19_2717658602
AG-402-B19_2717658604
AG-402-B19_2717658606
AG-402-B19_2717658607
AG-402-B19_2717658608
AG-402-B19_2717658609
AG-402-B19_2717658610
AG-402-B19_2717658611
AG-402-B19_2717658612
AG-402-B19_2717658615
AG-402-B19_2717658617
AG-402-B19_2717658618
AG-402-B19_2717658619
AG-402-B19_2717658626
AG-402-B19_2717658630
AG-402-B19_2717658633
AG-402-B19_2717658640
AG-402-B19_2717658645
AG-402-B19_2717658653
AG-402-B19_2717658655
AG-402-B19_2717658662
AG-402-B19_2717658663
AG-402-B19_2717658664
AG-402-B19_2717658665
AG-402-B19_2717658667
AG-402-B19_2717658668
AG-402-B19_2717658669
AG-402-B19_2717658670
AG-402-B19_2717658671
AG-402-B19_2717658676
AG-402-B19_2717658677
AG-402-B19_2717658681
AG-402-B19_2717658682
AG-402-B19_2717658688
AG-402-B19_2717658689
AG-402-B19_2717658690
AG-402-B19_2717658691
AG-402-B19_2717658692
AG-402-B19_2717658697
AG-402-B19_2717658699
AG-402-B19_2717658703
AG-402-B19_2717658704
AG-402-B19_2717658705
AG-402-B19_2717658706
AG-402-B19_2717658709
AG-402-B19_2717658711
AG-402-B19_2717658712
AG-402-B19_2717658713
AG-402-B19_2717658715
AG-402-B19_2717658716
AG-402-B19_2717658717
AG-402-B19_2717658719
AG-402-B19_2717658721
AG-402-B19_2717658723
AG-402-B19_2717658726
AG-402-B19_2717658727
AG-402-B19_2717658728
AG-402-B19_2717658729
AG-402-B19_2717658731
AG-402-B19_2717658732
AG-402-B19_2717658733
AG-402-B19_2717658734
AG-402-B19_2717658735
AG-402-B19_2717658736
AG-402-B19_2717658737
AG-402-B19_2717658739
AG-402-B19_2717658740
AG-402-B19_2717658743
AG-402-B19_2717658748
AG-402-B19_2717658750
AG-402-B19_2717658751
AG-402-B19_2717658756
AG-402-B19_2717658757
AG-402-B19_2717658760
AG-402-B19_2717658761
AG-402-B19_2717658762
AG-402-B19_2717658763
AG-402-B19_2717658765
AG-402-B19_2717658767
AG-402-B19_2717658771
AG-402-B19_2717658774
AG-402-B19_2717658779
AG-402-B19_2717658780
AG-402-B19_2717658782
AG-402-B19_2717658783
AG-402-B19_2717658784
AG-402-B19_2717658788
AG-402-B19_2717658789
AG-402-B19_2717658793
AG-402-B19_2717658794
AG-402-B19_2717658795
AG-402-B19_2717658798
AG-402-B19_2717658824
AG-402-B19_2717658825
AG-402-B19_2717658827
AG-402-B19_2717658830
AG-402-B19_2717658831
AG-402-B19_2717658832
AG-402-B19_2717658835
AG-402-B19_2717658836
AG-402-B19_2717658844
AG-402-B19_2717658847
AG-402-B19_2717658848
AG-402-B19_2717658850
AG-402-B19_2717658851
AG-402-B19_2717658853
AG-402-B19_2717658856
AG-402-B19_2717658859
AG-402-B19_2717658861
AG-402-B19_2717658862
AG-402-B19_2717658863
AG-402-B19_2717658864
AG-402-B19_2717658865
AG-402-B19_2717658866
AG-402-B19_2717658867
AG-402-B19_2717658870
AG-402-B19_2717658872
AG-402-B19_2717658874
AG-402-B19_2717658876
AG-402-B19_2717658879
AG-402-B19_2717658880
AG-402-B19_2717658882
AG-402-B19_2717658884
AG-402-B19_2717658887
AG-402-B19_2717658890
AG-402-B19_2717658892
AG-402-B19_2717658899
AG-402-B19_2717658900
AG-402-B19_2717658903
AG-402-B19_2717658906
AG-402-B19_2717658913
AG-402-B19_2717658914
AG-402-B19_2717658915
AG-402-B19_2717658917
AG-402-B19_2717658920
AG-402-B19_2717658926
AG-402-B19_2717658933
AG-402-B19_2717658934
AG-402-B19_2717658936
AG-402-B19_2717658940
AG-402-B19_2717658944
AG-402-B19_2717658946
AG-402-B19_2717658949
AG-402-B19_2717658951
AG-402-B19_2717658952
AG-402-B19_2717658954
AG-402-B19_2717658955
AG-402-B19_2717658957
AG-402-B19_2717658958
AG-402-B19_2717658966
AG-402-B19_2717658968
AG-402-B19_2717658969
AG-402-B19_2717658971
AG-402-B19_2717658972
AG-402-B19_2717658973
AG-402-B19_2717658980
AG-402-B19_2717658981
AG-402-B19_2717658982
AG-402-B19_2717658983
AG-402-B19_2717658985
AG-402-B19_2717658988
AG-402-B19_2717658998
AG-402-B19_2717658999
AG-402-B19_2717659002
AG-402-B19_2717659003
AG-402-B19_2717659004
AG-402-B19_2717659015
AG-402-B19_2717659018
AG-402-B19_2717659021
AG-402-B19_2717659024
AG-402-B19_2717659026
AG-402-B19_2717659028
AG-402-B19_2717659032
AG-402-B19_2717659034
AG-402-B19_2717659035
AG-402-B19_2717659038
AG-402-B19_2717659039
AG-402-B19_2717659040
AG-402-B19_2717659043
AG-402-B19_2717659044
AG-402-B19_2717659045
AG-402-B19_2717659046
AG-402-B19_2717659051
AG-402-B19_2717659052
AG-402-B19_2717659053
AG-402-B19_2717659055
AG-402-B19_2717659057
AG-402-B19_2717659059
AG-402-B19_2717659063
AG-402-B19_2717659066
AG-402-B19_2717659067
AG-402-B19_2717659071
AG-402-B19_2717659072
AG-402-B19_2717659074
AG-402-B19_2717659076
AG-402-B19_2717659077
AG-402-B19_2717659080
AG-402-B19_2717659081
AG-402-B19_2717659088
AG-402-B19_2717659116
AG-402-B19_2717659133
AG-402-B19_2717659135
AG-402-B19_2717659139
AG-402-B19_2717659163
AG-402-B19_2717659164
AG-402-B19_2717659165
AG-402-B19_2717659170
AG-402-B19_2717659172
AG-402-B19_2717659173
AG-402-B19_2717659174
AG-402-B19_2717659175
AG-402-B19_2717659176
AG-402-B19_2717659177
AG-402-B19_2717659184
AG-402-B19_2717659185
AG-402-B19_2717659192
AG-402-B19_2717659193
AG-402-B19_2717659194
AG-402-B19_2717659200
AG-402-B19_2717659209
AG-402-B19_2717659212
AG-402-B19_2717659213
AG-402-B19_2717659214
AG-402-B19_2717659218
AG-402-B19_2717659219
AG-402-B19_2717659220
AG-402-B19_2717659222
AG-402-B19_2717659231
AG-402-B19_2717659232
AG-402-B19_2717659234
AG-402-B19_2717659235
AG-402-B19_2717659236
AG-402-B19_2717659237
AG-402-B19_2717659238
AG-402-B19_2717659239
AG-402-B19_2717659241
AG-402-B19_2717659242
AG-402-B19_2717659243
AG-402-B19_2717659244
AG-402-B19_2717659245
AG-402-B19_2717659247
AG-402-B19_2717659249
AG-402-B19_2717659250
AG-402-B19_2717659265
AG-402-B19_2717659271
AG-402-B19_2717659274
AG-402-B19_2717659277
AG-402-B19_2717659278
AG-402-B19_2717659279
AG-402-B19_2717659282
AG-402-B19_2717659283
AG-402-B19_2717659285
AG-402-B19_2717659286
AG-402-B19_2717659288
AG-402-B19_2717659289
AG-402-B19_2717659290
AG-402-B19_2717659293
AG-402-B19_2717659294
AG-402-B19_2717659295
AG-402-B19_2717659298
AG-402-B19_2717659299
AG-402-B19_2717659300
AG-402-B19_2717659301
AG-402-B19_2717659302
AG-402-B19_2717659306
AG-402-B19_2717659313
AG-402-B19_2717659314
AG-402-B19_2717659315
AG-402-B19_2717659317
AG-402-B19_2717659319
AG-402-B19_2717659323
AG-402-B19_2717659325
AG-402-B19_2717659327
AG-402-B19_2717659329
AG-402-B19_2717659331
AG-402-B19_2717659333
AG-402-B19_2717659337
AG-402-B19_2717659366
AG-402-B19_2717659406
AG-402-B19_2717659428
AG-402-B19_2717659493
AG-402-B19_2717659497
AG-402-B19_2717659500
AG-402-B19_2717659501
AG-402-B19_2717659508
AG-402-B19_2717659510
AG-402-B19_2717659512
AG-402-B19_2717659514
AG-402-B19_2717659515
AG-402-B19_2717659516
AG-402-B19_2717659519
AG-402-B19_2717659520
AG-402-B19_2717659522
AG-402-B19_2717659523
AG-402-B19_2717659524
AG-402-B19_2717659525
AG-402-B19_2717659526
AG-402-B19_2717659529
AG-402-B19_2717659531
AG-402-B19_2717659532
AG-402-B19_2717659533
AG-402-B19_2717659535
AG-402-B19_2717659536
AG-402-B19_2717659538
AG-402-B19_2717659539
AG-402-B19_2717659540
AG-402-B19_2717659541
AG-402-B19_2717659542
AG-402-B19_2717659543
AG-402-B19_2717659544
AG-402-B19_2717659545
AG-402-B19_2717659547
AG-402-B19_2717659554
AG-402-B19_2717659563
AG-402-B19_2717659564
AG-402-B19_2717659566
AG-402-B19_2717659567
AG-402-B19_2717659568
AG-402-B19_2717659575
AG-402-B19_2717659577
AG-402-B19_2717659590
AG-402-B19_2717659591
AG-402-B19_2717659592
AG-402-B19_2717659593
AG-402-B19_2717659597
AG-402-B19_2717659599
AG-402-B19_2717659602
AG-402-B19_2717659603
AG-402-B19_2717659604
AG-402-B19_2717659606
AG-402-B19_2717659607
AG-402-B19_2717659608
AG-402-B19_2717659611
AG-402-B19_2717659614
AG-402-B19_2717659623
AG-402-B19_2717659625
AG-402-B19_2717659633
AG-402-B19_2717659634
AG-402-B19_2717659635
AG-402-B19_2717659638
AG-402-B19_2717659639
AG-402-B19_2717659640
AG-402-B19_2717659641
AG-402-B19_2717659642
AG-402-B19_2717659643
AG-402-B19_2717659653
AG-402-B19_2717659654
AG-402-B19_2717659657
AG-402-B19_2717659658
AG-402-B19_2717659659
AG-402-B19_2717659662
AG-402-B19_2717659664
AG-402-B19_2717659665
AG-402-B19_2717659666
AG-402-B19_2717659667
AG-402-B19_2717659668
AG-402-B19_2717659671
AG-402-B19_2717659672
AG-402-B19_2717659673
AG-402-B19_2717659674
AG-402-B19_2717659675
AG-402-B19_2717659677
AG-402-B19_2717659679
AG-402-B19_2717659683
AG-402-B19_2717659684
AG-402-B19_2717659685
AG-402-B19_2717659687
AG-402-B19_2717659690
AG-402-B19_2717659706
AG-402-B19_2717659712
AG-402-B19_2717659714
AG-402-B19_2717659715
AG-402-B19_2717659716
AG-402-B19_2717659717
AG-402-B19_2717659718
AG-402-B19_2717659721
AG-402-B19_2717659722
AG-402-B19_2717659732
AG-402-B19_2717659740
AG-402-B19_2717659753
AG-402-B19_2717659771
AG-402-B19_2717659772
AG-402-B19_2717659775
AG-402-B19_2717659779
AG-402-B19_2717659780
AG-402-B19_2717659792
AG-402-B19_2717659796
AG-402-B19_2717659800
AG-402-B19_2717659803
AG-402-B19_2717659805
AG-402-B19_2717659807
AG-402-B19_2717659809
AG-402-B19_2717659810
AG-402-B19_2717659812
AG-402-B19_2717659816
AG-402-B19_2717659817
AG-402-B19_2717659818
AG-402-B19_2717659821
AG-402-B19_2717659822
AG-402-B19_2717659823
AG-402-B19_2717659824
AG-402-B19_2717659825
AG-402-B19_2717659828
AG-402-B19_2717659829
AG-402-B19_2717659830
AG-402-B19_2717659832
AG-402-B19_2717659834
AG-402-B19_2717659835
AG-402-B19_2717659836
AG-402-B19_2717659837
AG-402-B19_2717659838
AG-402-B19_2717659842
AG-402-B19_2717659846
AG-402-B19_2717659847
AG-402-B19_2717659851
AG-402-B19_2717659854
AG-402-B19_2717659860
AG-402-B19_2717659861
AG-402-B19_2717659862
AG-402-B19_2717659864
AG-402-B19_2717659865
AG-402-B19_2717659866
AG-402-B19_2717659867
AG-402-B19_2717659868
AG-402-B19_2717659869
AG-402-B19_2717659870
AG-402-B19_2717659871
AG-402-B19_2717659872
AG-402-B19_2717659875
AG-402-B19_2717659879
AG-402-B19_2717659881
AG-402-B19_2717659882
AG-402-B19_2717659883
AG-402-B19_2717659884
AG-402-B19_2717659886
AG-402-B19_2717659887
AG-402-B19_2717659899
AG-402-B19_2717659900
AG-402-B19_2717659901
AG-402-B19_2717659905
AG-402-B19_2717659906
AG-402-B19_2717659907
AG-402-B19_2717659908
AG-402-B19_2717659909
AG-402-B19_2717659911
AG-402-B19_2717659914
AG-402-B19_2717659915
AG-402-B19_2717659916
AG-402-B19_2717659918
AG-402-B19_2717659919
AG-402-B19_2717659920
AG-402-B19_2717659926
AG-402-B19_2717659929
AG-402-B19_2717659930
AG-402-B19_2717659934
AG-402-B19_2717659936
AG-402-B19_2717659937
AG-402-B19_2717659940
AG-402-B19_2717659942
AG-402-B19_2717659943
AG-402-B19_2717659945
AG-402-B19_2717659946
AG-402-B19_2717659949
AG-402-B19_2717659951
AG-402-B19_2717659954
AG-402-B19_2717659955
AG-402-B19_2717659956
AG-402-B19_2717659958
AG-402-B19_2717659960
AG-402-B19_2717659965
AG-402-B19_2717659970
AG-402-B19_2717659971
AG-402-B19_2717659972
AG-402-B19_2717659976
AG-402-B19_2717659978
AG-402-B19_2717659979
AG-402-B19_2717659980
AG-402-B19_2717659983
AG-402-B19_2717659988
AG-402-B19_2717659989
AG-402-B19_2717659990
AG-402-B19_2717659995
AG-402-B19_2717659997
AG-402-B19_2717659998
AG-402-B19_2717659999
AG-402-B19_2717660001
AG-402-B19_2717660004
AG-402-B19_2717660005
AG-402-B19_2717660006
AG-402-B19_2717660007
AG-402-B19_2717660008
AG-402-B19_2717660009
AG-402-B19_2717660010
AG-402-B19_2717660011
AG-402-B19_2717660031
AG-402-B19_2717660048
AG-402-B19_2717660051
AG-402-B19_2717660068
AG-402-B19_2717660070
AG-402-B19_2717660072
AG-402-B19_2717660076
AG-402-B19_2717660077
AG-402-B19_2717660079
AG-402-B19_2717660080
AG-402-B19_2717660081
AG-402-B19_2717660082
AG-402-B19_2717660084
AG-402-B19_2717660086
AG-402-B19_2717660088
AG-402-B19_2717660091
AG-402-B19_2717660092
AG-402-B19_2717660094
AG-402-B19_2717660095
AG-402-B19_2717660096
AG-402-B19_2717660101
AG-402-B19_2717660103
AG-402-B19_2717660104
AG-402-B19_2717660108
AG-402-B19_2717660120
AG-402-B19_2717660128
AG-402-B19_2717660145
AG-402-B19_2717660150
AG-402-B19_2717660151
AG-402-B19_2717660153
AG-402-B19_2717660154
AG-402-B19_2717660155
AG-402-B19_2717660158
AG-402-B19_2717660159
AG-402-B19_2717660160
AG-402-B19_2717660161
AG-402-B19_2717660169
AG-402-B19_2717660200
AG-402-B19_2717660201
AG-402-B19_2717660204
AG-402-B19_2717660207
AG-402-B19_2717660208
AG-402-B19_2717660209
AG-402-B19_2717660211
AG-402-B19_2717660212
AG-402-B19_2717660214
AG-402-B19_2717660215
AG-402-B19_2717660216
AG-402-B19_2717660218
AG-402-B19_2717660219
AG-402-B19_2717660231
AG-402-B19_2717660233
AG-402-B19_2717660234
AG-402-B19_2717660236
AG-402-B19_2717660237
AG-402-B19_2717660239
AG-402-B19_2717660240
AG-402-B19_2717660246
AG-402-B19_2717660250
AG-402-B19_2717660254
AG-402-B19_2717660258
AG-402-B19_2717660260
AG-402-C09_2717273607
AG-402-C09_2717273621
AG-402-C09_2717273634
AG-402-C09_2717273639
AG-402-C09_2717273644
AG-402-C09_2717273648
AG-402-C09_2717273653
AG-402-C09_2717273654
AG-402-C09_2717273655
AG-402-C09_2717273656
AG-402-C09_2717273660
AG-402-C09_2717273663
AG-402-C09_2717273664
AG-402-C09_2717273665
AG-402-C09_2717273667
AG-402-C09_2717273668
AG-402-C09_2717273670
AG-402-C09_2717273675
AG-402-C09_2717273676
AG-402-C09_2717273680
AG-402-C09_2717273686
AG-402-C09_2717273689
AG-402-C09_2717273696
AG-402-C09_2717273701
AG-402-C09_2717273709
AG-402-C09_2717273711
AG-402-C09_2717273718
AG-402-C09_2717273719
AG-402-C09_2717273720
AG-402-C09_2717273721
AG-402-C09_2717273723
AG-402-C09_2717273724
AG-402-C09_2717273725
AG-402-C09_2717273726
AG-402-C09_2717273727
AG-402-C09_2717273732
AG-402-C09_2717273733
AG-402-C09_2717273737
AG-402-C09_2717273738
AG-402-C09_2717273744
AG-402-C09_2717273745
AG-402-C09_2717273746
AG-402-C09_2717273747
AG-402-C09_2717273748
AG-402-C09_2717273753
AG-402-C09_2717273755
AG-402-C09_2717273759
AG-402-C09_2717273760
AG-402-C09_2717273761
AG-402-C09_2717273762
AG-402-C09_2717273765
AG-402-C09_2717273767
AG-402-C09_2717273768
AG-402-C09_2717273769
AG-402-C09_2717273771
AG-402-C09_2717273772
AG-402-C09_2717273773
AG-402-C09_2717273775
AG-402-C09_2717273777
AG-402-C09_2717273779
AG-402-C09_2717273782
AG-402-C09_2717273783
AG-402-C09_2717273784
AG-402-C09_2717273785
AG-402-C09_2717273787
AG-402-C09_2717273788
AG-402-C09_2717273789
AG-402-C09_2717273790
AG-402-C09_2717273791
AG-402-C09_2717273792
AG-402-C09_2717273793
AG-402-C09_2717273795
AG-402-C09_2717273796
AG-402-C09_2717273799
AG-402-C09_2717273804
AG-402-C09_2717273806
AG-402-C09_2717273807
AG-402-C09_2717273812
AG-402-C09_2717273814
AG-402-C09_2717273815
AG-402-C09_2717273816
AG-402-C09_2717273838
AG-402-C09_2717273845
AG-402-C09_2717273847
AG-402-C09_2717273848
AG-402-C09_2717273849
AG-402-C09_2717273850
AG-402-C09_2717273851
AG-402-C09_2717273853
AG-402-C09_2717273854
AG-402-C09_2717273855
AG-402-C09_2717273856
AG-402-C09_2717273858
AG-402-C09_2717273859
AG-402-C09_2717273861
AG-402-C09_2717273866
AG-402-C09_2717273868
AG-402-C09_2717273869
AG-402-C09_2717273873
AG-402-C09_2717273874
AG-402-C09_2717273875
AG-402-C09_2717273877
AG-402-C09_2717273878
AG-402-C09_2717273880
AG-402-C09_2717273881
AG-402-C09_2717273883
AG-402-C09_2717273884
AG-402-C09_2717273885
AG-402-C09_2717273886
AG-402-C09_2717273887
AG-402-C09_2717273888
AG-402-C09_2717273889
AG-402-C09_2717273890
AG-402-C09_2717273891
AG-402-C09_2717273894
AG-402-C09_2717273898
AG-402-C09_2717273900
AG-402-C09_2717273901
AG-402-C09_2717273902
AG-402-C09_2717273903
AG-402-C09_2717273905
AG-402-C09_2717273906
AG-402-C09_2717273914
AG-402-C09_2717273915
AG-402-C09_2717273916
AG-402-C09_2717273921
AG-402-C09_2717273947
AG-402-C09_2717273950
AG-402-C09_2717273952
AG-402-C09_2717273953
AG-402-C09_2717273954
AG-402-C09_2717273958
AG-402-C09_2717273960
AG-402-C09_2717273962
AG-402-C09_2717273963
AG-402-C09_2717273964
AG-402-C09_2717273965
AG-402-C09_2717273966
AG-402-C09_2717273969
AG-402-C09_2717273970
AG-402-C09_2717273971
AG-402-C09_2717273972
AG-402-C09_2717273973
AG-402-C09_2717273975
AG-402-C09_2717273978
AG-402-C09_2717273979
AG-402-C09_2717273980
AG-402-C09_2717273983
AG-402-C09_2717273984
AG-402-C09_2717273995
AG-402-C09_2717273996
AG-402-C09_2717273997
AG-402-C09_2717273998
AG-402-C09_2717273999
AG-402-C09_2717274000
AG-402-C09_2717274001
AG-402-C09_2717274002
AG-402-C09_2717274003
AG-402-C09_2717274004
AG-402-C09_2717274006
AG-402-C09_2717274009
AG-402-C09_2717274010
AG-402-C09_2717274014
AG-402-C09_2717274015
AG-402-C09_2717274017
AG-402-C09_2717274018
AG-402-C09_2717274020
AG-402-C09_2717274022
AG-402-C09_2717274023
AG-402-C09_2717274024
AG-402-C09_2717274025
AG-402-C09_2717274026
AG-402-C09_2717274028
AG-402-C09_2717274029
AG-402-C09_2717274030
AG-402-C09_2717274031
AG-402-C09_2717274032
AG-402-C09_2717274033
AG-402-C09_2717274035
AG-402-C09_2717274036
AG-402-C09_2717274037
AG-402-C09_2717274064
AG-402-C09_2717274065
AG-402-C09_2717274068
AG-402-C09_2717274069
AG-402-C09_2717274070
AG-402-C09_2717274071
AG-402-C09_2717274072
AG-402-C09_2717274074
AG-402-C09_2717274082
AG-402-C09_2717274094
AG-402-C09_2717274110
AG-402-C09_2717274117
AG-402-C09_2717274119
AG-402-C09_2717274120
AG-402-C09_2717274121
AG-402-C09_2717274122
AG-402-C09_2717274123
AG-402-C09_2717274124
AG-402-C09_2717274125
AG-402-C09_2717274126
AG-402-C09_2717274128
AG-402-C09_2717274129
AG-402-C09_2717274131
AG-402-C09_2717274133
AG-402-C09_2717274135
AG-402-C09_2717274138
AG-402-C09_2717274139
AG-402-C09_2717274140
AG-402-C09_2717274141
AG-402-C09_2717274142
AG-402-C09_2717274144
AG-402-C09_2717274145
AG-402-C09_2717274148
AG-402-C09_2717274149
AG-402-C09_2717274150
AG-402-C09_2717274152
AG-402-C09_2717274156
AG-402-C09_2717274158
AG-402-C09_2717274165
AG-402-C09_2717274166
AG-402-C09_2717274169
AG-402-C09_2717274173
AG-402-C09_2717274179
AG-402-C09_2717274180
AG-402-C09_2717274183
AG-402-C09_2717274184
AG-402-C09_2717274185
AG-402-C09_2717274187
AG-402-C09_2717274193
AG-402-C09_2717274194
AG-402-C09_2717274195
AG-402-C09_2717274198
AG-402-C09_2717274199
AG-402-C09_2717274200
AG-402-C09_2717274203
AG-402-C09_2717274204
AG-402-C09_2717274209
AG-402-C09_2717274210
AG-402-C09_2717274212
AG-402-C09_2717274214
AG-402-C09_2717274216
AG-402-C09_2717274219
AG-402-C09_2717274224
AG-402-C09_2717274225
AG-402-C09_2717274227
AG-402-C09_2717274228
AG-402-C09_2717274229
AG-402-C09_2717274233
AG-402-C09_2717274234
AG-402-C09_2717274238
AG-402-C09_2717274239
AG-402-C09_2717274240
AG-402-C09_2717274243
AG-402-C09_2717274247
AG-402-C09_2717274248
AG-402-C09_2717274250
AG-402-C09_2717274255
AG-402-C09_2717274256
AG-402-C09_2717274258
AG-402-C09_2717274259
AG-402-C09_2717274263
AG-402-C09_2717274265
AG-402-C09_2717274267
AG-402-C09_2717274269
AG-402-C09_2717274270
AG-402-C09_2717274271
AG-402-C09_2717274272
AG-402-C09_2717274274
AG-402-C09_2717274275
AG-402-C09_2717274279
AG-402-C09_2717274281
AG-402-C09_2717274282
AG-402-C09_2717274286
AG-402-C09_2717274296
AG-402-C09_2717274297
AG-402-C09_2717274299
AG-402-C09_2717274300
AG-402-C09_2717274302
AG-402-C09_2717274305
AG-402-C09_2717274306
AG-402-C09_2717274310
AG-402-C09_2717274312
AG-402-C09_2717274313
AG-402-C09_2717274314
AG-402-C09_2717274322
AG-402-C09_2717274324
AG-402-C09_2717274337
AG-402-C09_2717274340
AG-402-C09_2717274341
AG-402-C09_2717274342
AG-402-C09_2717274344
AG-402-C09_2717274345
AG-402-C09_2717274346
AG-402-C09_2717274349
AG-402-C09_2717274351
AG-402-C09_2717274355
AG-402-C09_2717274356
AG-402-C09_2717274357
AG-402-C09_2717274358
AG-402-C09_2717274360
AG-402-C09_2717274362
AG-402-C09_2717274369
AG-402-C09_2717274370
AG-402-C09_2717274371
AG-402-C09_2717274373
AG-402-C09_2717274374
AG-402-C09_2717274381
AG-402-C09_2717274383
AG-402-C09_2717274384
AG-402-C09_2717274385
AG-402-C09_2717274389
AG-402-C09_2717274390
AG-402-C09_2717274391
AG-402-C09_2717274397
AG-402-C09_2717274398
AG-402-C09_2717274401
AG-402-C09_2717274403
AG-402-C09_2717274404
AG-402-C09_2717274406
AG-402-C09_2717274408
AG-402-C09_2717274432
AG-402-C09_2717274435
AG-402-C09_2717274438
AG-402-C09_2717274442
AG-402-C09_2717274443
AG-402-C09_2717274449
AG-402-C09_2717274464
AG-402-C09_2717274465
AG-402-C09_2717274466
AG-402-C09_2717274467
AG-402-C09_2717274468
AG-402-C09_2717274469
AG-402-C09_2717274471
AG-402-C09_2717274476
AG-402-C09_2717274477
AG-402-C09_2717274478
AG-402-C09_2717274506
AG-402-C09_2717274517
AG-402-C09_2717274518
AG-402-C09_2717274522
AG-402-C09_2717274524
AG-402-C09_2717274525
AG-402-C09_2717274528
AG-402-C09_2717274530
AG-402-C09_2717274531
AG-402-C09_2717274533
AG-402-C09_2717274534
AG-402-C09_2717274537
AG-402-C09_2717274539
AG-402-C09_2717274546
AG-402-C09_2717274554
AG-402-C09_2717274572
AG-402-C09_2717274578
AG-402-C09_2717274581
AG-402-C09_2717274584
AG-402-C09_2717274585
AG-402-C09_2717274586
AG-402-C09_2717274589
AG-402-C09_2717274590
AG-402-C09_2717274592
AG-402-C09_2717274593
AG-402-C09_2717274595
AG-402-C09_2717274596
AG-402-C09_2717274597
AG-402-C09_2717274600
AG-402-C09_2717274601
AG-402-C09_2717274602
AG-402-C09_2717274605
AG-402-C09_2717274606
AG-402-C09_2717274607
AG-402-C09_2717274608
AG-402-C09_2717274609
AG-402-C09_2717274613
AG-402-C09_2717274620
AG-402-C09_2717274621
AG-402-C09_2717274622
AG-402-C09_2717274623
AG-402-C09_2717274625
AG-402-C09_2717274629
AG-402-C09_2717274631
AG-402-C09_2717274633
AG-402-C09_2717274635
AG-402-C09_2717274637
AG-402-C09_2717274639
AG-402-C09_2717274641
AG-402-C09_2717274643
AG-402-C09_2717274652
AG-402-C09_2717274654
AG-402-C09_2717274656
AG-402-C09_2717274657
AG-402-C09_2717274659
AG-402-C09_2717274664
AG-402-C09_2717274665
AG-402-C09_2717274667
AG-402-C09_2717274671
AG-402-C09_2717274673
AG-402-C09_2717274674
AG-402-C09_2717274677
AG-402-C09_2717274682
AG-402-C09_2717274683
AG-402-C09_2717274685
AG-402-C09_2717274687
AG-402-C09_2717274689
AG-402-C09_2717274690
AG-402-C09_2717274692
AG-402-C09_2717274693
AG-402-C09_2717274701
AG-402-C09_2717274702
AG-402-C09_2717274707
AG-402-C09_2717274709
AG-402-C09_2717274710
AG-402-C09_2717274712
AG-402-C09_2717274713
AG-402-C09_2717274715
AG-402-C09_2717274716
AG-402-C09_2717274717
AG-402-C09_2717274719
AG-402-C09_2717274720
AG-402-C09_2717274721
AG-402-C09_2717274722
AG-402-C09_2717274723
AG-402-C09_2717274724
AG-402-C09_2717274726
AG-402-C09_2717274728
AG-402-C09_2717274733
AG-402-C09_2717274738
AG-402-C09_2717274739
AG-402-C09_2717274743
AG-402-C09_2717274746
AG-402-C09_2717274753
AG-402-C09_2717274757
AG-402-C09_2717274758
AG-402-C09_2717274759
AG-402-C09_2717274761
AG-402-C09_2717274763
AG-402-C09_2717274764
AG-402-C09_2717274766
AG-402-C09_2717274770
AG-402-C09_2717274771
AG-402-C09_2717274772
AG-402-C09_2717274775
AG-402-C09_2717274777
AG-402-C09_2717274782
AG-402-C09_2717274783
AG-402-C09_2717274785
AG-402-C09_2717274786
AG-402-C09_2717274787
AG-402-C09_2717274789
AG-402-C09_2717274790
AG-402-C09_2717274794
AG-402-C09_2717274798
AG-402-C09_2717274801
AG-402-C09_2717274802
AG-402-C09_2717274810
AG-402-C09_2717274822
AG-402-C09_2717274823
AG-402-C09_2717274824
AG-402-C09_2717274825
AG-402-C09_2717274826
AG-402-C09_2717274827
AG-402-C09_2717274829
AG-402-C09_2717274832
AG-402-C09_2717274833
AG-402-C09_2717274834
AG-402-C09_2717274836
AG-402-C09_2717274837
AG-402-C09_2717274838
AG-402-C09_2717274844
AG-402-C09_2717274845
AG-402-C09_2717274846
AG-402-C09_2717274848
AG-402-C09_2717274849
AG-402-C09_2717274850
AG-402-C09_2717274854
AG-402-C09_2717274856
AG-402-C09_2717274857
AG-402-C09_2717274859
AG-402-C09_2717274861
AG-402-C09_2717274863
AG-402-C09_2717274866
AG-402-C09_2717274870
AG-402-C09_2717274874
AG-402-C09_2717274887
AG-402-C09_2717274888
AG-402-C09_2717274889
AG-402-C09_2717274890
AG-402-C09_2717274891
AG-402-C09_2717274892
AG-402-C09_2717274893
AG-402-C09_2717274894
AG-402-C09_2717274895
AG-402-C09_2717274896
AG-402-C09_2717274897
AG-402-C09_2717274898
AG-402-C09_2717274899
AG-402-C09_2717274900
AG-402-C09_2717274901
AG-402-C09_2717274902
AG-402-C09_2717274903
AG-402-C09_2717274904
AG-402-C09_2717274905
AG-402-C09_2717274906
AG-402-C09_2717274908
AG-402-C09_2717274922
AG-402-C09_2717274923
AG-402-C09_2717274924
AG-402-C09_2717274925
AG-402-C09_2717274928
AG-402-C09_2717274930
AG-402-C09_2717274931
AG-402-C09_2717274932
AG-402-C09_2717274933
AG-402-C09_2717274934
AG-402-C09_2717274935
AG-402-C09_2717274936
AG-402-C09_2717274938
AG-402-C09_2717274940
AG-402-C09_2717274941
AG-402-C09_2717274942
AG-402-C09_2717274948
AG-402-C09_2717275031
AG-402-C09_2717275056
AG-402-C09_2717275062
AG-402-C09_2717275064
AG-402-C09_2717275066
AG-402-C09_2717275068
AG-402-C09_2717275069
AG-402-C09_2717275071
AG-402-C09_2717275076
AG-402-C09_2717275089
AG-402-C09_2717275092
AG-402-C09_2717275119
AG-402-C09_2717275122
AG-402-C09_2717275125
AG-402-C09_2717275127
AG-402-C09_2717275129
AG-402-C09_2717275133
AG-402-C09_2717275135
AG-402-C09_2717275136
AG-402-C09_2717275139
AG-402-C09_2717275140
AG-402-C09_2717275141
AG-402-C09_2717275144
AG-402-C09_2717275145
AG-402-C09_2717275146
AG-402-C09_2717275147
AG-402-C09_2717275152
AG-402-C09_2717275153
AG-402-C09_2717275154
AG-402-C09_2717275156
AG-402-C09_2717275158
AG-402-C09_2717275160
AG-402-C09_2717275163
AG-402-C09_2717275168
AG-402-C09_2717275169
AG-402-C09_2717275170
AG-402-C09_2717275175
AG-402-C09_2717275177
AG-402-C09_2717275178
AG-402-C09_2717275179
AG-402-C09_2717275181
AG-402-C09_2717275185
AG-402-C09_2717275187
AG-402-C09_2717275188
AG-402-C09_2717275189
AG-402-C09_2717275191
AG-402-C09_2717275194
AG-402-C09_2717275212
AG-402-C09_2717275213
AG-402-C09_2717275215
AG-402-C09_2717275218
AG-402-C09_2717275219
AG-402-C09_2717275220
AG-402-C09_2717275223
AG-402-C09_2717275224
AG-402-C09_2717275232
AG-402-C09_2717275235
AG-402-C09_2717275236
AG-402-C09_2717275245
AG-402-C09_2717275246
AG-402-C09_2717275247
AG-402-C09_2717275249
AG-402-C09_2717275250
AG-402-C09_2717275252
AG-402-C09_2717275260
AG-402-C09_2717275261
AG-402-C09_2717275263
AG-402-C09_2717275264
AG-402-C09_2717275266
AG-402-C09_2717275267
AG-402-C09_2717275269
AG-402-C09_2717275272
AG-402-C09_2717275273
AG-402-C09_2717275275
AG-402-C09_2717275278
AG-402-C09_2717275282
AG-402-C09_2717275290
AG-402-C09_2717275294
AG-402-C09_2717275295
AG-402-C09_2717275296
AG-402-C09_2717275297
AG-402-C09_2717275298
AG-402-C09_2717275299
AG-402-C09_2717275340
AG-402-C09_2717275344
AG-402-C09_2717275346
AG-402-C09_2717275347
AG-402-C09_2717275355
AG-402-C09_2717275360
AG-402-C09_2717275363
AG-402-C09_2717275365
AG-402-C09_2717275366
AG-402-C09_2717275367
AG-402-C09_2717275369
AG-402-C09_2717275370
AG-402-C09_2717275372
AG-402-C09_2717275374
AG-402-C09_2717275375
AG-402-C09_2717275379
AG-402-C09_2717275380
AG-402-C09_2717275383
AG-402-C09_2717275387
AG-402-C09_2717275389
AG-402-C09_2717275391
AG-402-C09_2717275392
AG-402-C09_2717275393
AG-402-C09_2717275394
AG-402-C09_2717275404
AG-402-C09_2717275405
AG-402-C09_2717275408
AG-402-C09_2717275410
AG-402-C09_2717275437
AG-402-C09_2717275439
AG-402-C09_2717275450
AG-402-C09_2717275451
AG-402-C09_2717275453
AG-402-C09_2717275480
AG-402-C09_2717275481
AG-402-C09_2717275482
AG-402-C09_2717275484
AG-402-C09_2717275487
AG-402-C09_2717275489
AG-402-C09_2717275490
AG-402-C09_2717275491
AG-402-C09_2717275496
AG-402-C09_2717275501
AG-402-C09_2717275502
AG-402-C09_2717275507
AG-402-G06_2717150973
AG-402-G06_2717150979
AG-402-G06_2717150980
AG-402-G06_2717150982
AG-402-G06_2717150987
AG-402-G06_2717150990
AG-402-G06_2717150991
AG-402-G06_2717150993
AG-402-G06_2717150994
AG-402-G06_2717150995
AG-402-G06_2717150996
AG-402-G06_2717150997
AG-402-G06_2717150998
AG-402-G06_2717150999
AG-402-G06_2717151001
AG-402-G06_2717151002
AG-402-G06_2717151003
AG-402-G06_2717151004
AG-402-G06_2717151007
AG-402-G06_2717151009
AG-402-G06_2717151011
AG-402-G06_2717151013
AG-402-G06_2717151014
AG-402-G06_2717151015
AG-402-G06_2717151017
AG-402-G06_2717151018
AG-402-G06_2717151019
AG-402-G06_2717151021
AG-402-G06_2717151024
AG-402-G06_2717151025
AG-402-G06_2717151026
AG-402-G06_2717151027
AG-402-G06_2717151031
AG-402-G06_2717151033
AG-402-G06_2717151038
AG-402-G06_2717151039
AG-402-G06_2717151040
AG-402-G06_2717151041
AG-402-G06_2717151042
AG-402-G06_2717151048
AG-402-G06_2717151049
AG-402-G06_2717151053
AG-402-G06_2717151054
AG-402-G06_2717151059
AG-402-G06_2717151060
AG-402-G06_2717151061
AG-402-G06_2717151062
AG-402-G06_2717151063
AG-402-G06_2717151065
AG-402-G06_2717151066
AG-402-G06_2717151067
AG-402-G06_2717151068
AG-402-G06_2717151075
AG-402-G06_2717151077
AG-402-G06_2717151085
AG-402-G06_2717151090
AG-402-G06_2717151098
AG-402-G06_2717151102
AG-402-G06_2717151107
AG-402-G06_2717151111
AG-402-G06_2717151112
AG-402-G06_2717151117
AG-402-G06_2717151119
AG-402-G06_2717151121
AG-402-G06_2717151123
AG-402-G06_2717151124
AG-402-G06_2717151125
AG-402-G06_2717151128
AG-402-G06_2717151132
AG-402-G06_2717151133
AG-402-G06_2717151134
AG-402-G06_2717151135
AG-402-G06_2717151140
AG-402-G06_2717151144
AG-402-G06_2717151149
AG-402-G06_2717151154
AG-402-G06_2717151156
AG-402-G06_2717151165
AG-402-G06_2717151179
AG-402-G06_2717151190
AG-402-G06_2717151191
AG-402-G06_2717151192
AG-402-G06_2717151193
AG-402-G06_2717151194
AG-402-G06_2717151197
AG-402-G06_2717151198
AG-402-G06_2717151199
AG-402-G06_2717151202
AG-402-G06_2717151203
AG-402-G06_2717151204
AG-402-G06_2717151206
AG-402-G06_2717151207
AG-402-G06_2717151209
AG-402-G06_2717151210
AG-402-G06_2717151213
AG-402-G06_2717151214
AG-402-G06_2717151215
AG-402-G06_2717151218
AG-402-G06_2717151221
AG-402-G06_2717151227
AG-402-G06_2717151245
AG-402-G06_2717151259
AG-402-G06_2717151261
AG-402-G06_2717151264
AG-402-G06_2717151265
AG-402-G06_2717151267
AG-402-G06_2717151268
AG-402-G06_2717151270
AG-402-G06_2717151273
AG-402-G06_2717151274
AG-402-G06_2717151276
AG-402-G06_2717151280
AG-402-G06_2717151281
AG-402-G06_2717151309
AG-402-G06_2717151310
AG-402-G06_2717151312
AG-402-G06_2717151315
AG-402-G06_2717151316
AG-402-G06_2717151317
AG-402-G06_2717151320
AG-402-G06_2717151321
AG-402-G06_2717151329
AG-402-G06_2717151332
AG-402-G06_2717151333
AG-402-G06_2717151335
AG-402-G06_2717151336
AG-402-G06_2717151338
AG-402-G06_2717151341
AG-402-G06_2717151344
AG-402-G06_2717151354
AG-402-G06_2717151357
AG-402-G06_2717151370
AG-402-G06_2717151375
AG-402-G06_2717151377
AG-402-G06_2717151378
AG-402-G06_2717151380
AG-402-G06_2717151382
AG-402-G06_2717151384
AG-402-G06_2717151390
AG-402-G06_2717151398
AG-402-G06_2717151399
AG-402-G06_2717151402
AG-402-G06_2717151406
AG-402-G06_2717151407
AG-402-G06_2717151408
AG-402-G06_2717151424
AG-402-G06_2717151428
AG-402-G06_2717151432
AG-402-G06_2717151435
AG-402-G06_2717151437
AG-402-G06_2717151439
AG-402-G06_2717151441
AG-402-G06_2717151442
AG-402-G06_2717151444
AG-402-G06_2717151448
AG-402-G06_2717151449
AG-402-G06_2717151450
AG-402-G06_2717151452
AG-402-G06_2717151453
AG-402-G06_2717151454
AG-402-G06_2717151460
AG-402-G06_2717151461
AG-402-G06_2717151462
AG-402-G06_2717151464
AG-402-G06_2717151465
AG-402-G06_2717151466
AG-402-G06_2717151469
AG-402-G06_2717151471
AG-402-G06_2717151472
AG-402-G06_2717151473
AG-402-G06_2717151474
AG-402-G06_2717151475
AG-402-G06_2717151479
AG-402-G06_2717151480
AG-402-G06_2717151481
AG-402-G06_2717151491
AG-402-G06_2717151492
AG-402-G06_2717151495
AG-402-G06_2717151497
AG-402-G06_2717151498
AG-402-G06_2717151499
AG-402-G06_2717151500
AG-402-G06_2717151501
AG-402-G06_2717151502
AG-402-G06_2717151503
AG-402-G06_2717151504
AG-402-G06_2717151505
AG-402-G06_2717151506
AG-402-G06_2717151507
AG-402-G06_2717151508
AG-402-G06_2717151509
AG-402-G06_2717151510
AG-402-G06_2717151511
AG-402-G06_2717151512
AG-402-G06_2717151513
AG-402-G06_2717151514
AG-402-G06_2717151515
AG-402-G06_2717151516
AG-402-G06_2717151518
AG-402-G06_2717151519
AG-402-G06_2717151520
AG-402-G06_2717151521
AG-402-G06_2717151522
AG-402-G06_2717151523
AG-402-G06_2717151524
AG-402-G06_2717151525
AG-402-G06_2717151526
AG-402-G06_2717151530
AG-402-G06_2717151538
AG-402-G06_2717151542
AG-402-G06_2717151545
AG-402-G06_2717151547
AG-402-G06_2717151548
AG-402-G06_2717151550
AG-402-G06_2717151552
AG-402-G06_2717151555
AG-402-G06_2717151563
AG-402-G06_2717151564
AG-402-G06_2717151566
AG-402-G06_2717151569
AG-402-G06_2717151571
AG-402-G06_2717151581
AG-402-G06_2717151583
AG-402-G06_2717151585
AG-402-G06_2717151586
AG-402-G06_2717151588
AG-402-G06_2717151593
AG-402-G06_2717151594
AG-402-G06_2717151596
AG-402-G06_2717151600
AG-402-G06_2717151602
AG-402-G06_2717151603
AG-402-G06_2717151606
AG-402-G06_2717151607
AG-402-G06_2717151608
AG-402-G06_2717151609
AG-402-G06_2717151610
AG-402-G06_2717151611
AG-402-G06_2717151612
AG-402-G06_2717151617
AG-402-G06_2717151618
AG-402-G06_2717151619
AG-402-G06_2717151620
AG-402-G06_2717151621
AG-402-G06_2717151622
AG-402-G06_2717151623
AG-402-G06_2717151624
AG-402-G06_2717151644
AG-402-G06_2717151652
AG-402-G06_2717151654
AG-402-G06_2717151655
AG-402-G06_2717151656
AG-402-G06_2717151657
AG-402-G06_2717151658
AG-402-G06_2717151660
AG-402-G06_2717151661
AG-402-G06_2717151662
AG-402-G06_2717151663
AG-402-G06_2717151664
AG-402-G06_2717151666
AG-402-G06_2717151667
AG-402-G06_2717151668
AG-402-G06_2717151673
AG-402-G06_2717151675
AG-402-G06_2717151676
AG-402-G06_2717151680
AG-402-G06_2717151681
AG-402-G06_2717151682
AG-402-G06_2717151684
AG-402-G06_2717151685
AG-402-G06_2717151687
AG-402-G06_2717151688
AG-402-G06_2717151690
AG-402-G06_2717151691
AG-402-G06_2717151692
AG-402-G06_2717151693
AG-402-G06_2717151694
AG-402-G06_2717151695
AG-402-G06_2717151696
AG-402-G06_2717151697
AG-402-G06_2717151698
AG-402-G06_2717151701
AG-402-G06_2717151709
AG-402-G06_2717151710
AG-402-G06_2717151713
AG-402-G06_2717151714
AG-402-G06_2717151715
AG-402-G06_2717151716
AG-402-G06_2717151717
AG-402-G06_2717151719
AG-402-G06_2717151754
AG-402-G06_2717151757
AG-402-G06_2717151765
AG-402-G06_2717151767
AG-402-G06_2717151768
AG-402-G06_2717151769
AG-402-G06_2717151770
AG-402-G06_2717151771
AG-402-G06_2717151772
AG-402-G06_2717151773
AG-402-G06_2717151774
AG-402-G06_2717151776
AG-402-G06_2717151777
AG-402-G06_2717151779
AG-402-G06_2717151793
AG-402-G06_2717151795
AG-402-G06_2717151796
AG-402-G06_2717151797
AG-402-G06_2717151798
AG-402-G06_2717151801
AG-402-G06_2717151805
AG-402-G06_2717151806
AG-402-G06_2717151811
AG-402-G06_2717151812
AG-402-G06_2717151813
AG-402-G06_2717151814
AG-402-G06_2717151815
AG-402-G06_2717151817
AG-402-G06_2717151819
AG-402-G06_2717151826
AG-402-G06_2717151830
AG-402-G06_2717151840
AG-402-G06_2717151858
AG-402-G06_2717151865
AG-402-G06_2717151866
AG-402-G06_2717151867
AG-402-G06_2717151869
AG-402-G06_2717151872
AG-402-G06_2717151878
AG-402-G06_2717151886
AG-402-G06_2717151887
AG-402-G06_2717151889
AG-402-G06_2717151893
AG-402-G06_2717151898
AG-402-G06_2717151900
AG-402-G06_2717151903
AG-402-G06_2717151905
AG-402-G06_2717151906
AG-402-G06_2717151908
AG-402-G06_2717151909
AG-402-G06_2717151911
AG-402-G06_2717151912
AG-402-G06_2717151920
AG-402-G06_2717151922
AG-402-G06_2717151923
AG-402-G06_2717151924
AG-402-G06_2717151925
AG-402-G06_2717151926
AG-402-G06_2717151927
AG-402-G06_2717151938
AG-402-G06_2717151939
AG-402-G06_2717151942
AG-402-G06_2717151943
AG-402-G06_2717151944
AG-402-G06_2717151948
AG-402-G06_2717151950
AG-402-G06_2717151951
AG-402-G06_2717151952
AG-402-G06_2717151953
AG-402-G06_2717151954
AG-402-G06_2717151957
AG-402-G06_2717151958
AG-402-G06_2717151959
AG-402-G06_2717151960
AG-402-G06_2717151961
AG-402-G06_2717151963
AG-402-G06_2717151965
AG-402-G06_2717151969
AG-402-G06_2717151970
AG-402-G06_2717151971
AG-402-G06_2717151973
AG-402-G06_2717151976
AG-402-G06_2717151985
AG-402-G06_2717151987
AG-402-G06_2717151996
AG-402-G06_2717151999
AG-402-G06_2717152000
AG-402-G06_2717152001
AG-402-G06_2717152003
AG-402-G06_2717152004
AG-402-G06_2717152005
AG-402-G06_2717152008
AG-402-G06_2717152010
AG-402-G06_2717152014
AG-402-G06_2717152015
AG-402-G06_2717152016
AG-402-G06_2717152017
AG-402-G06_2717152019
AG-402-G06_2717152021
AG-402-G06_2717152028
AG-402-G06_2717152029
AG-402-G06_2717152030
AG-402-G06_2717152032
AG-402-G06_2717152033
AG-402-G06_2717152035
AG-402-G06_2717152036
AG-402-G06_2717152037
AG-402-G06_2717152039
AG-402-G06_2717152046
AG-402-G06_2717152048
AG-402-G06_2717152049
AG-402-G06_2717152051
AG-402-G06_2717152052
AG-402-G06_2717152053
AG-402-G06_2717152054
AG-402-G06_2717152055
AG-402-G06_2717152056
AG-402-G06_2717152058
AG-402-G06_2717152059
AG-402-G06_2717152060
AG-402-G06_2717152061
AG-402-G06_2717152062
AG-402-G06_2717152064
AG-402-G06_2717152066
AG-402-G06_2717152067
AG-402-G06_2717152069
AG-402-G06_2717152070
AG-402-G06_2717152074
AG-402-G06_2717152075
AG-402-G06_2717152077
AG-402-G06_2717152078
AG-402-G06_2717152080
AG-402-G06_2717152081
AG-402-G06_2717152085
AG-402-G06_2717152086
AG-402-G06_2717152087
AG-402-G06_2717152090
AG-402-G06_2717152094
AG-402-G06_2717152095
AG-402-G06_2717152097
AG-402-G06_2717152102
AG-402-G06_2717152103
AG-402-G06_2717152105
AG-402-G06_2717152106
AG-402-G06_2717152110
AG-402-G06_2717152114
AG-402-G06_2717152116
AG-402-G06_2717152117
AG-402-G06_2717152118
AG-402-G06_2717152119
AG-402-G06_2717152121
AG-402-G06_2717152122
AG-402-G06_2717152128
AG-402-G06_2717152140
AG-402-G06_2717152141
AG-402-G06_2717152142
AG-402-G06_2717152146
AG-402-G06_2717152148
AG-402-G06_2717152150
AG-402-G06_2717152154
AG-402-G06_2717152156
AG-402-G06_2717152160
AG-402-G06_2717152162
AG-402-G06_2717152163
AG-402-G06_2717152164
AG-402-G06_2717152165
AG-402-G06_2717152173
AG-402-G06_2717152180
AG-402-G06_2717152181
AG-402-G06_2717152182
AG-402-G06_2717152184
AG-402-G06_2717152186
AG-402-G06_2717152187
AG-402-G06_2717152188
AG-402-G06_2717152189
AG-402-G06_2717152190
AG-402-G06_2717152191
AG-402-G06_2717152192
AG-402-G06_2717152194
AG-402-G06_2717152197
AG-402-G06_2717152198
AG-402-G06_2717152199
AG-402-G06_2717152206
AG-402-G06_2717152209
AG-402-G06_2717152210
AG-402-G06_2717152211
AG-402-G06_2717152215
AG-402-G06_2717152219
AG-402-G06_2717152220
AG-402-G06_2717152224
AG-402-G06_2717152227
AG-402-G06_2717152233
AG-402-G06_2717152237
AG-402-G06_2717152238
AG-402-G06_2717152239
AG-402-G06_2717152241
AG-402-G06_2717152243
AG-402-G06_2717152244
AG-402-G06_2717152246
AG-402-G06_2717152258
AG-402-G06_2717152259
AG-402-G06_2717152262
AG-402-G06_2717152263
AG-402-G06_2717152264
AG-402-G06_2717152277
AG-402-G06_2717152280
AG-402-G06_2717152283
AG-402-G06_2717152291
AG-402-G06_2717152292
AG-402-G06_2717152312
AG-402-G06_2717152332
AG-402-G06_2717152345
AG-402-G06_2717152346
AG-402-G06_2717152347
AG-402-G06_2717152350
AG-402-G06_2717152351
AG-402-G06_2717152352
AG-402-G06_2717152355
AG-402-G06_2717152356
AG-402-G06_2717152361
AG-402-G06_2717152362
AG-402-G06_2717152364
AG-402-G06_2717152366
AG-402-G06_2717152369
AG-402-G06_2717152370
AG-402-G06_2717152371
AG-402-G06_2717152373
AG-402-G06_2717152375
AG-402-G06_2717152376
AG-402-G06_2717152379
AG-402-G06_2717152381
AG-402-G06_2717152383
AG-402-G06_2717152384
AG-402-G06_2717152385
AG-402-G06_2717152403
AG-402-G06_2717152404
AG-402-G06_2717152405
AG-402-G06_2717152406
AG-402-G06_2717152408
AG-402-G06_2717152409
AG-402-G06_2717152411
AG-402-G06_2717152412
AG-402-G06_2717152413
AG-402-G06_2717152417
AG-402-G06_2717152420
AG-402-G06_2717152421
AG-402-G06_2717152422
AG-402-G06_2717152423
AG-402-G06_2717152425
AG-402-G06_2717152427
AG-402-G06_2717152431
AG-402-G06_2717152436
AG-402-G06_2717152438
AG-402-G06_2717152440
AG-402-G06_2717152444
AG-402-G06_2717152446
AG-402-G06_2717152447
AG-402-G06_2717152450
AG-402-G06_2717152452
AG-402-G06_2717152453
AG-402-G06_2717152454
AG-402-G06_2717152455
AG-402-G06_2717152456
AG-402-G06_2717152457
AG-402-G06_2717152458
AG-402-G06_2717152461
AG-402-G06_2717152463
AG-402-G06_2717152465
AG-402-G06_2717152466
AG-402-G06_2717152468
AG-402-G06_2717152469
AG-402-G06_2717152470
AG-402-G06_2717152471
AG-402-G06_2717152472
AG-402-G06_2717152473
AG-402-G06_2717152474
AG-402-G06_2717152476
AG-402-G06_2717152477
AG-402-G06_2717152478
AG-402-G06_2717152483
AG-402-G06_2717152486
AG-402-G06_2717152491
AG-402-G06_2717152495
AG-402-G06_2717152500
AG-402-G06_2717152502
AG-402-G06_2717152504
AG-402-G06_2717152506
AG-402-G06_2717152529
AG-402-G06_2717152530
AG-402-G06_2717152531
AG-402-G06_2717152534
AG-402-G06_2717152536
AG-402-G06_2717152539
AG-402-G06_2717152541
AG-402-G06_2717152542
AG-402-G06_2717152545
AG-402-G06_2717152546
AG-402-G06_2717152547
AG-402-G06_2717152551
AG-402-G06_2717152552
AG-402-G06_2717152553
AG-402-G06_2717152555
AG-402-G06_2717152556
AG-402-G06_2717152557
AG-402-G06_2717152560
AG-402-G06_2717152561
AG-402-G06_2717152567
AG-402-G06_2717152568
AG-402-G06_2717152571
AG-402-G06_2717152572
AG-402-G06_2717152573
AG-402-G06_2717152575
AG-402-G06_2717152577
AG-402-G06_2717152583
AG-402-G06_2717152586
AG-402-G06_2717152611
AG-402-G06_2717152613
AG-402-G06_2717152614
AG-402-G06_2717152623
AG-402-G06_2717152626
AG-402-G06_2717152628
AG-402-G06_2717152629
AG-402-G06_2717152630
AG-402-G06_2717152632
AG-402-G06_2717152639
AG-402-G06_2717152651
AG-402-G06_2717152655
AG-402-G06_2717152665
AG-402-G06_2717152667
AG-402-G06_2717152668
AG-402-G06_2717152675
AG-402-G06_2717152676
AG-402-G06_2717152679
AG-402-G06_2717152686
AG-402-G08_2717280346
AG-402-G08_2717280347
AG-402-G08_2717280349
AG-402-G08_2717280352
AG-402-G08_2717280378
AG-402-G08_2717280388
AG-402-G08_2717280389
AG-402-G08_2717280391
AG-402-G08_2717280392
AG-402-G08_2717280393
AG-402-G08_2717280394
AG-402-G08_2717280396
AG-402-G08_2717280400
AG-402-G08_2717280403
AG-402-G08_2717280404
AG-402-G08_2717280405
AG-402-G08_2717280406
AG-402-G08_2717280407
AG-402-G08_2717280408
AG-402-G08_2717280410
AG-402-G08_2717280411
AG-402-G08_2717280412
AG-402-G08_2717280414
AG-402-G08_2717280415
AG-402-G08_2717280417
AG-402-G08_2717280418
AG-402-G08_2717280420
AG-402-G08_2717280421
AG-402-G08_2717280422
AG-402-G08_2717280426
AG-402-G08_2717280427
AG-402-G08_2717280429
AG-402-G08_2717280434
AG-402-G08_2717280435
AG-402-G08_2717280436
AG-402-G08_2717280438
AG-402-G08_2717280439
AG-402-G08_2717280440
AG-402-G08_2717280441
AG-402-G08_2717280443
AG-402-G08_2717280444
AG-402-G08_2717280445
AG-402-G08_2717280446
AG-402-G08_2717280447
AG-402-G08_2717280449
AG-402-G08_2717280457
AG-402-G08_2717280476
AG-402-G08_2717280477
AG-402-G08_2717280478
AG-402-G08_2717280479
AG-402-G08_2717280480
AG-402-G08_2717280481
AG-402-G08_2717280482
AG-402-G08_2717280483
AG-402-G08_2717280490
AG-402-G08_2717280496
AG-402-G08_2717280497
AG-402-G08_2717280498
AG-402-G08_2717280500
AG-402-G08_2717280502
AG-402-G08_2717280503
AG-402-G08_2717280504
AG-402-G08_2717280505
AG-402-G08_2717280506
AG-402-G08_2717280507
AG-402-G08_2717280508
AG-402-G08_2717280510
AG-402-G08_2717280512
AG-402-G08_2717280513
AG-402-G08_2717280514
AG-402-G08_2717280525
AG-402-G08_2717280532
AG-402-G08_2717280534
AG-402-G08_2717280535
AG-402-G08_2717280536
AG-402-G08_2717280537
AG-402-G08_2717280538
AG-402-G08_2717280539
AG-402-G08_2717280540
AG-402-G08_2717280541
AG-402-G08_2717280543
AG-402-G08_2717280544
AG-402-G08_2717280546
AG-402-G08_2717280547
AG-402-G08_2717280548
AG-402-G08_2717280550
AG-402-G08_2717280553
AG-402-G08_2717280554
AG-402-G08_2717280555
AG-402-G08_2717280556
AG-402-G08_2717280557
AG-402-G08_2717280559
AG-402-G08_2717280560
AG-402-G08_2717280563
AG-402-G08_2717280564
AG-402-G08_2717280566
AG-402-G08_2717280568
AG-402-G08_2717280572
AG-402-G08_2717280574
AG-402-G08_2717280581
AG-402-G08_2717280582
AG-402-G08_2717280585
AG-402-G08_2717280589
AG-402-G08_2717280594
AG-402-G08_2717280595
AG-402-G08_2717280597
AG-402-G08_2717280598
AG-402-G08_2717280599
AG-402-G08_2717280601
AG-402-G08_2717280607
AG-402-G08_2717280608
AG-402-G08_2717280609
AG-402-G08_2717280612
AG-402-G08_2717280613
AG-402-G08_2717280614
AG-402-G08_2717280617
AG-402-G08_2717280618
AG-402-G08_2717280623
AG-402-G08_2717280624
AG-402-G08_2717280626
AG-402-G08_2717280628
AG-402-G08_2717280631
AG-402-G08_2717280632
AG-402-G08_2717280633
AG-402-G08_2717280638
AG-402-G08_2717280692
AG-402-G08_2717280721
AG-402-G08_2717280746
AG-402-G08_2717280766
AG-402-G08_2717280785
AG-402-G08_2717280786
AG-402-G08_2717280845
AG-402-G08_2717280848
AG-402-G08_2717280860
AG-402-G08_2717280865
AG-402-G08_2717280867
AG-402-G08_2717280868
AG-402-G08_2717280870
AG-402-G08_2717280872
AG-402-G08_2717280874
AG-402-G08_2717280876
AG-402-G08_2717280881
AG-402-G08_2717280882
AG-402-G08_2717280884
AG-402-G08_2717280889
AG-402-G08_2717280892
AG-402-G08_2717280893
AG-402-G08_2717280895
AG-402-G08_2717280896
AG-402-G08_2717280897
AG-402-G08_2717280898
AG-402-G08_2717280899
AG-402-G08_2717280900
AG-402-G08_2717280901
AG-402-G08_2717280903
AG-402-G08_2717280904
AG-402-G08_2717280905
AG-402-G08_2717280906
AG-402-G08_2717280909
AG-402-G08_2717280911
AG-402-G08_2717280913
AG-402-G08_2717280915
AG-402-G08_2717280916
AG-402-G08_2717280917
AG-402-G08_2717280919
AG-402-G08_2717280920
AG-402-G08_2717280921
AG-402-G08_2717280923
AG-402-G08_2717280926
AG-402-G08_2717280927
AG-402-G08_2717280928
AG-402-G08_2717280929
AG-402-G08_2717280933
AG-402-G08_2717280935
AG-402-G08_2717280940
AG-402-G08_2717280941
AG-402-G08_2717280942
AG-402-G08_2717280943
AG-402-G08_2717280944
AG-402-G08_2717280950
AG-402-G08_2717280951
AG-402-G08_2717280955
AG-402-G08_2717280956
AG-402-G08_2717280961
AG-402-G08_2717280962
AG-402-G08_2717280963
AG-402-G08_2717280964
AG-402-G08_2717280965
AG-402-G08_2717280967
AG-402-G08_2717280968
AG-402-G08_2717280969
AG-402-G08_2717280970
AG-402-G08_2717280977
AG-402-G08_2717280979
AG-402-G08_2717280983
AG-402-G08_2717280984
AG-402-G08_2717280985
AG-402-G08_2717280986
AG-402-G08_2717280988
AG-402-G08_2717280990
AG-402-G08_2717280994
AG-402-G08_2717280997
AG-402-G08_2717281002
AG-402-G08_2717281003
AG-402-G08_2717281005
AG-402-G08_2717281006
AG-402-G08_2717281007
AG-402-G08_2717281012
AG-402-G08_2717281013
AG-402-G08_2717281017
AG-402-G08_2717281018
AG-402-G08_2717281019
AG-402-G08_2717281022
AG-402-G08_2717281026
AG-402-G08_2717281027
AG-402-G08_2717281029
AG-402-G08_2717281034
AG-402-G08_2717281035
AG-402-G08_2717281037
AG-402-G08_2717281038
AG-402-G08_2717281042
AG-402-G08_2717281046
AG-402-G08_2717281048
AG-402-G08_2717281049
AG-402-G08_2717281050
AG-402-G08_2717281051
AG-402-G08_2717281053
AG-402-G08_2717281054
AG-402-G08_2717281058
AG-402-G08_2717281060
AG-402-G08_2717281061
AG-402-G08_2717281065
AG-402-G08_2717281070
AG-402-G08_2717281075
AG-402-G08_2717281076
AG-402-G08_2717281078
AG-402-G08_2717281080
AG-402-G08_2717281081
AG-402-G08_2717281082
AG-402-G08_2717281085
AG-402-G08_2717281086
AG-402-G08_2717281090
AG-402-G08_2717281092
AG-402-G08_2717281093
AG-402-G08_2717281095
AG-402-G08_2717281098
AG-402-G08_2717281103
AG-402-G08_2717281104
AG-402-G08_2717281105
AG-402-G08_2717281110
AG-402-G08_2717281112
AG-402-G08_2717281113
AG-402-G08_2717281114
AG-402-G08_2717281116
AG-402-G08_2717281120
AG-402-G08_2717281122
AG-402-G08_2717281123
AG-402-G08_2717281124
AG-402-G08_2717281125
AG-402-G08_2717281126
AG-402-G08_2717281129
AG-402-G08_2717281130
AG-402-G08_2717281131
AG-402-G08_2717281133
AG-402-G08_2717281135
AG-402-G08_2717281136
AG-402-G08_2717281137
AG-402-G08_2717281138
AG-402-G08_2717281139
AG-402-G08_2717281143
AG-402-G08_2717281147
AG-402-G08_2717281148
AG-402-G08_2717281152
AG-402-G08_2717281155
AG-402-G08_2717281161
AG-402-G08_2717281165
AG-402-G08_2717281166
AG-402-G08_2717281167
AG-402-G08_2717281170
AG-402-G08_2717281172
AG-402-G08_2717281173
AG-402-G08_2717281175
AG-402-G08_2717281179
AG-402-G08_2717281180
AG-402-G08_2717281181
AG-402-G08_2717281184
AG-402-G08_2717281186
AG-402-G08_2717281190
AG-402-G08_2717281191
AG-402-G08_2717281193
AG-402-G08_2717281194
AG-402-G08_2717281195
AG-402-G08_2717281197
AG-402-G08_2717281198
AG-402-G08_2717281202
AG-402-G08_2717281205
AG-402-G08_2717281206
AG-402-G08_2717281208
AG-402-G08_2717281209
AG-402-G08_2717281211
AG-402-G08_2717281213
AG-402-G08_2717281215
AG-402-G08_2717281216
AG-402-G08_2717281221
AG-402-G08_2717281224
AG-402-G08_2717281225
AG-402-G08_2717281227
AG-402-G08_2717281231
AG-402-G08_2717281233
AG-402-G08_2717281234
AG-402-G08_2717281239
AG-402-G08_2717281241
AG-402-G08_2717281242
AG-402-G08_2717281243
AG-402-G08_2717281245
AG-402-G08_2717281247
AG-402-G08_2717281256
AG-402-G08_2717281261
AG-402-G08_2717281263
AG-402-G08_2717281264
AG-402-G08_2717281272
AG-402-G08_2717281275
AG-402-G08_2717281277
AG-402-G08_2717281279
AG-402-G08_2717281280
AG-402-G08_2717281282
AG-402-G08_2717281283
AG-402-G08_2717281284
AG-402-G08_2717281287
AG-402-G08_2717281289
AG-402-G08_2717281293
AG-402-G08_2717281296
AG-402-G08_2717281297
AG-402-G08_2717281301
AG-402-G08_2717281302
AG-402-G08_2717281304
AG-402-G08_2717281305
AG-402-G08_2717281307
AG-402-G08_2717281308
AG-402-G08_2717281312
AG-402-G08_2717281313
AG-402-G08_2717281320
AG-402-G08_2717281368
AG-402-G08_2717281370
AG-402-G08_2717281373
AG-402-G08_2717281374
AG-402-G08_2717281380
AG-402-G08_2717281381
AG-402-G08_2717281389
AG-402-G08_2717281401
AG-402-G08_2717281402
AG-402-G08_2717281403
AG-402-G08_2717281407
AG-402-G08_2717281409
AG-402-G08_2717281411
AG-402-G08_2717281413
AG-402-G08_2717281415
AG-402-G08_2717281417
AG-402-G08_2717281421
AG-402-G08_2717281423
AG-402-G08_2717281424
AG-402-G08_2717281425
AG-402-G08_2717281426
AG-402-G08_2717281433
AG-402-G08_2717281437
AG-402-G08_2717281438
AG-402-G08_2717281439
AG-402-G08_2717281440
AG-402-G08_2717281441
AG-402-G08_2717281444
AG-402-G08_2717281445
AG-402-G08_2717281446
AG-402-G08_2717281449
AG-402-G08_2717281450
AG-402-G08_2717281451
AG-402-G08_2717281453
AG-402-G08_2717281454
AG-402-G08_2717281456
AG-402-G08_2717281457
AG-402-G08_2717281460
AG-402-G08_2717281463
AG-402-G08_2717281480
AG-402-G08_2717281482
AG-402-G08_2717281483
AG-402-G08_2717281484
AG-402-G08_2717281489
AG-402-G08_2717281491
AG-402-G08_2717281492
AG-402-G08_2717281493
AG-402-G08_2717281494
AG-402-G08_2717281495
AG-402-G08_2717281496
AG-402-G08_2717281510
AG-402-G08_2717281519
AG-402-G08_2717281520
AG-402-G08_2717281521
AG-402-G08_2717281525
AG-402-G08_2717281526
AG-402-G08_2717281527
AG-402-G08_2717281529
AG-402-G08_2717281537
AG-402-G08_2717281539
AG-402-G08_2717281540
AG-402-G08_2717281542
AG-402-G08_2717281543
AG-402-G08_2717281544
AG-402-G08_2717281545
AG-402-G08_2717281546
AG-402-G08_2717281547
AG-402-G08_2717281549
AG-402-G08_2717281550
AG-402-G08_2717281551
AG-402-G08_2717281552
AG-402-G08_2717281553
AG-402-G08_2717281555
AG-402-G08_2717281561
AG-402-G08_2717281562
AG-402-G08_2717281563
AG-402-G08_2717281565
AG-402-G08_2717281566
AG-402-G08_2717281567
AG-402-G08_2717281570
AG-402-G08_2717281572
AG-402-G08_2717281573
AG-402-G08_2717281574
AG-402-G08_2717281575
AG-402-G08_2717281576
AG-402-G08_2717281580
AG-402-G08_2717281581
AG-402-G08_2717281582
AG-402-G08_2717281592
AG-402-G08_2717281593
AG-402-G08_2717281594
AG-402-G08_2717281597
AG-402-G08_2717281598
AG-402-G08_2717281600
AG-402-G08_2717281608
AG-402-G08_2717281609
AG-402-G08_2717281611
AG-402-G08_2717281612
AG-402-G08_2717281614
AG-402-G08_2717281615
AG-402-G08_2717281617
AG-402-G08_2717281620
AG-402-G08_2717281622
AG-402-G08_2717281627
AG-402-G08_2717281631
AG-402-G08_2717281633
AG-402-G08_2717281634
AG-402-G08_2717281643
AG-402-G08_2717281647
AG-402-G08_2717281650
AG-402-G08_2717281652
AG-402-G08_2717281653
AG-402-G08_2717281654
AG-402-G08_2717281658
AG-402-G08_2717281664
AG-402-G08_2717281665
AG-402-G08_2717281671
AG-402-G08_2717281677
AG-402-G08_2717281680
AG-402-G08_2717281683
AG-402-G08_2717281684
AG-402-G08_2717281691
AG-402-G08_2717281693
AG-402-G08_2717281696
AG-402-G08_2717281700
AG-402-G08_2717281702
AG-402-G08_2717281705
AG-402-G08_2717281711
AG-402-G08_2717281713
AG-402-G08_2717281715
AG-402-G08_2717281719
AG-402-G08_2717281724
AG-402-G08_2717281725
AG-402-G08_2717281726
AG-402-G08_2717281727
AG-402-G08_2717281731
AG-402-G08_2717281734
AG-402-G08_2717281735
AG-402-G08_2717281736
AG-402-G08_2717281738
AG-402-G08_2717281739
AG-402-G08_2717281741
AG-402-G08_2717281746
AG-402-G08_2717281747
AG-402-G08_2717281751
AG-402-G08_2717281756
AG-402-G08_2717281760
AG-402-G08_2717281767
AG-402-G08_2717281772
AG-402-G08_2717281785
AG-402-G08_2717281788
AG-402-G08_2717281789
AG-402-G08_2717281790
AG-402-G08_2717281792
AG-402-G08_2717281793
AG-402-G08_2717281794
AG-402-G08_2717281797
AG-402-G08_2717281799
AG-402-G08_2717281803
AG-402-G08_2717281804
AG-402-G08_2717281805
AG-402-G08_2717281806
AG-402-G08_2717281808
AG-402-G08_2717281810
AG-402-G08_2717281817
AG-402-G08_2717281818
AG-402-G08_2717281819
AG-402-G08_2717281821
AG-402-G08_2717281822
AG-402-G08_2717281823
AG-402-G08_2717281824
AG-402-G08_2717281825
AG-402-G08_2717281826
AG-402-G08_2717281829
AG-402-G08_2717281830
AG-402-G08_2717281831
AG-402-G08_2717281832
AG-402-G08_2717281833
AG-402-G08_2717281835
AG-402-G08_2717281838
AG-402-G08_2717281839
AG-402-G08_2717281840
AG-402-G08_2717281843
AG-402-G08_2717281844
AG-402-G08_2717281854
AG-402-G08_2717281855
AG-402-G08_2717281856
AG-402-G08_2717281857
AG-402-G08_2717281858
AG-402-G08_2717281859
AG-402-G08_2717281860
AG-402-G08_2717281861
AG-402-G08_2717281862
AG-402-G08_2717281863
AG-402-G08_2717281864
AG-402-G08_2717281867
AG-402-G08_2717281869
AG-402-G08_2717281870
AG-402-G08_2717281897
AG-402-G08_2717281898
AG-402-G08_2717281902
AG-402-G08_2717281904
AG-402-G08_2717281905
AG-402-G08_2717281908
AG-402-G08_2717281916
AG-402-G08_2717281925
AG-402-G08_2717281927
AG-402-G08_2717281928
AG-402-G08_2717281929
AG-402-G08_2717281930
AG-402-G08_2717281931
AG-402-G08_2717281934
AG-402-G08_2717281935
AG-402-G08_2717281945
AG-402-G08_2717281949
AG-402-G08_2717281953
AG-402-G08_2717281956
AG-402-G08_2717281958
AG-402-G08_2717281960
AG-402-G08_2717281962
AG-402-G08_2717281963
AG-402-G08_2717281964
AG-402-G08_2717281966
AG-402-G08_2717281978
AG-402-G08_2717281979
AG-402-G08_2717281982
AG-402-G08_2717281983
AG-402-G08_2717281984
AG-402-G08_2717281997
AG-402-G08_2717281998
AG-402-G08_2717282006
AG-402-G08_2717282009
AG-402-G08_2717282010
AG-402-G08_2717282012
AG-402-G08_2717282013
AG-402-G08_2717282020
AG-402-G08_2717282021
AG-402-G08_2717282022
AG-402-G08_2717282023
AG-402-G08_2717282025
AG-402-G08_2717282028
AG-402-G08_2717282029
AG-402-G08_2717282032
AG-402-G08_2717282033
AG-402-G08_2717282034
AG-402-G08_2717282037
AG-402-G08_2717282038
AG-402-G08_2717282040
AG-402-G08_2717282047
AG-402-G08_2717282049
AG-402-G08_2717282057
AG-402-G08_2717282058
AG-402-G08_2717282060
AG-402-G08_2717282061
AG-402-G08_2717282063
AG-402-G08_2717282064
AG-402-G08_2717282066
AG-402-G08_2717282080
AG-402-G08_2717282088
AG-402-G08_2717282132
AG-402-G08_2717282133
AG-402-G08_2717282134
AG-402-G08_2717282147
AG-402-G08_2717282166
AG-402-G08_2717282217
AG-402-G08_2717282228
AG-402-G08_2717282233
AG-402-G08_2717282238
AG-402-G08_2717282240
AG-402-G08_2717282243
AG-402-G08_2717282245
AG-402-G08_2717282247
AG-402-G08_2717282261
AG-402-G08_2717282263
AG-402-G08_2717282264
AG-402-G08_2717282265
AG-402-G08_2717282266
AG-402-G08_2717282267
AG-402-G08_2717282268
AG-402-G08_2717282274
AG-402-G08_2717282275
AG-402-G08_2717282276
AG-402-G08_2717282277
AG-402-G08_2717282278
AG-402-G08_2717282279
AG-402-G08_2717282280
AG-402-G08_2717282287
AG-402-G08_2717282289
AG-402-G08_2717282290
AG-402-G08_2717282292
AG-402-G08_2717282293
AG-402-G08_2717282294
AG-402-G08_2717282296
AG-402-G08_2717282297
AG-402-G08_2717282299
AG-402-G08_2717282301
AG-402-G08_2717282305
AG-402-G08_2717282307
AG-402-G08_2717282310
AG-402-G08_2717282312
AG-402-G08_2717282313
AG-402-G08_2717282314
AG-402-G08_2717282316
AG-402-G08_2717282317
AG-402-G08_2717282320
AG-402-I05_2667719085
AG-402-I05_2667719087
AG-402-I05_2667719091
AG-402-I05_2667719093
AG-402-I05_2667719095
AG-402-I05_2667719097
AG-402-I05_2667719099
AG-402-I05_2667719101
AG-402-I05_2667719105
AG-402-I05_2667719106
AG-402-I05_2667719107
AG-402-I05_2667719119
AG-402-I05_2667719127
AG-402-I05_2667719128
AG-402-I05_2667719131
AG-402-I05_2667719135
AG-402-I05_2667719138
AG-402-I05_2667719139
AG-402-I05_2667719141
AG-402-I05_2667719142
AG-402-I05_2667719143
AG-402-I05_2667719145
AG-402-I05_2667719146
AG-402-I05_2667719150
AG-402-I05_2667719152
AG-402-I05_2667719155
AG-402-I05_2667719156
AG-402-I05_2667719157
AG-402-I05_2667719161
AG-402-I05_2667719163
AG-402-I05_2667719164
AG-402-I05_2667719166
AG-402-I05_2667719168
AG-402-I05_2667719169
AG-402-I05_2667719170
AG-402-I05_2667719174
AG-402-I05_2667719180
AG-402-I05_2667719183
AG-402-I05_2667719187
AG-402-I05_2667719188
AG-402-I05_2667719192
AG-402-I05_2667719196
AG-402-I05_2667719197
AG-402-I05_2667719198
AG-402-I05_2667719199
AG-402-I05_2667719201
AG-402-I05_2667719203
AG-402-I05_2667719204
AG-402-I05_2667719205
AG-402-I05_2667719208
AG-402-I05_2667719209
AG-402-I05_2667719210
AG-402-I05_2667719211
AG-402-I05_2667719212
AG-402-I05_2667719220
AG-402-I05_2667719231
AG-402-I05_2667719235
AG-402-I05_2667719237
AG-402-I05_2667719238
AG-402-I05_2667719239
AG-402-I05_2667719241
AG-402-I05_2667719246
AG-402-I05_2667719247
AG-402-I05_2667719248
AG-402-I05_2667719253
AG-402-I05_2667719256
AG-402-I05_2667719258
AG-402-I05_2667719259
AG-402-I05_2667719261
AG-402-I05_2667719262
AG-402-I05_2667719263
AG-402-I05_2667719270
AG-402-I05_2667719272
AG-402-I05_2667719310
AG-402-I05_2667719311
AG-402-I05_2667719312
AG-402-I05_2667719313
AG-402-I05_2667719317
AG-402-I05_2667719319
AG-402-I05_2667719322
AG-402-I05_2667719323
AG-402-I05_2667719324
AG-402-I05_2667719326
AG-402-I05_2667719327
AG-402-I05_2667719328
AG-402-I05_2667719331
AG-402-I05_2667719339
AG-402-I05_2667719360
AG-402-I05_2667719362
AG-402-I05_2667719370
AG-402-I05_2667719371
AG-402-I05_2667719372
AG-402-I05_2667719374
AG-402-I05_2667719378
AG-402-I05_2667719379
AG-402-I05_2667719390
AG-402-I05_2667719392
AG-402-I05_2667719395
AG-402-I05_2667719396
AG-402-I05_2667719398
AG-402-I05_2667719399
AG-402-I05_2667719401
AG-402-I05_2667719404
AG-402-I05_2667719405
AG-402-I05_2667719407
AG-402-I05_2667719411
AG-402-I05_2667719412
AG-402-I05_2667719440
AG-402-I05_2667719441
AG-402-I05_2667719443
AG-402-I05_2667719446
AG-402-I05_2667719447
AG-402-I05_2667719448
AG-402-I05_2667719451
AG-402-I05_2667719452
AG-402-I05_2667719460
AG-402-I05_2667719463
AG-402-I05_2667719464
AG-402-I05_2667719466
AG-402-I05_2667719467
AG-402-I05_2667719469
AG-402-I05_2667719472
AG-402-I05_2667719475
AG-402-I05_2667719477
AG-402-I05_2667719478
AG-402-I05_2667719479
AG-402-I05_2667719480
AG-402-I05_2667719481
AG-402-I05_2667719482
AG-402-I05_2667719483
AG-402-I05_2667719486
AG-402-I05_2667719488
AG-402-I05_2667719490
AG-402-I05_2667719493
AG-402-I05_2667719497
AG-402-I05_2667719498
AG-402-I05_2667719500
AG-402-I05_2667719502
AG-402-I05_2667719504
AG-402-I05_2667719507
AG-402-I05_2667719509
AG-402-I05_2667719516
AG-402-I05_2667719517
AG-402-I05_2667719520
AG-402-I05_2667719523
AG-402-I05_2667719533
AG-402-I05_2667719535
AG-402-I05_2667719536
AG-402-I05_2667719537
AG-402-I05_2667719538
AG-402-I05_2667719539
AG-402-I05_2667719541
AG-402-I05_2667719542
AG-402-I05_2667719543
AG-402-I05_2667719544
AG-402-I05_2667719546
AG-402-I05_2667719547
AG-402-I05_2667719548
AG-402-I05_2667719553
AG-402-I05_2667719555
AG-402-I05_2667719556
AG-402-I05_2667719560
AG-402-I05_2667719561
AG-402-I05_2667719562
AG-402-I05_2667719564
AG-402-I05_2667719565
AG-402-I05_2667719567
AG-402-I05_2667719568
AG-402-I05_2667719570
AG-402-I05_2667719571
AG-402-I05_2667719572
AG-402-I05_2667719574
AG-402-I05_2667719575
AG-402-I05_2667719576
AG-402-I05_2667719577
AG-402-I05_2667719578
AG-402-I05_2667719579
AG-402-I05_2667719582
AG-402-I05_2667719586
AG-402-I05_2667719588
AG-402-I05_2667719589
AG-402-I05_2667719590
AG-402-I05_2667719591
AG-402-I05_2667719593
AG-402-I05_2667719594
AG-402-I05_2667719615
AG-402-I05_2667719616
AG-402-I05_2667719617
AG-402-I05_2667719623
AG-402-I05_2667719654
AG-402-I05_2667719658
AG-402-I05_2667719663
AG-402-I05_2667719664
AG-402-I05_2667719665
AG-402-I05_2667719666
AG-402-I05_2667719670
AG-402-I05_2667719673
AG-402-I05_2667719674
AG-402-I05_2667719675
AG-402-I05_2667719676
AG-402-I05_2667719678
AG-402-I05_2667719680
AG-402-I05_2667719682
AG-402-I05_2667719687
AG-402-I05_2667719688
AG-402-I05_2667719692
AG-402-I05_2667719697
AG-402-I05_2667719701
AG-402-I05_2667719709
AG-402-I05_2667719714
AG-402-I05_2667719736
AG-402-I05_2667719738
AG-402-I05_2667719745
AG-402-I05_2667719746
AG-402-I05_2667719747
AG-402-I05_2667719748
AG-402-I05_2667719750
AG-402-I05_2667719751
AG-402-I05_2667719752
AG-402-I05_2667719753
AG-402-I05_2667719754
AG-402-I05_2667719759
AG-402-I05_2667719760
AG-402-I05_2667719764
AG-402-I05_2667719765
AG-402-I05_2667719766
AG-402-I05_2667719770
AG-402-I05_2667719773
AG-402-I05_2667719775
AG-402-I05_2667719776
AG-402-I05_2667719777
AG-402-I05_2667719781
AG-402-I05_2667719783
AG-402-I05_2667719785
AG-402-I05_2667719786
AG-402-I05_2667719787
AG-402-I05_2667719788
AG-402-I05_2667719789
AG-402-I05_2667719792
AG-402-I05_2667719793
AG-402-I05_2667719794
AG-402-I05_2667719795
AG-402-I05_2667719796
AG-402-I05_2667719798
AG-402-I05_2667719801
AG-402-I05_2667719802
AG-402-I05_2667719803
AG-402-I05_2667719806
AG-402-I05_2667719807
AG-402-I05_2667719817
AG-402-I05_2667719818
AG-402-I05_2667719819
AG-402-I05_2667719820
AG-402-I05_2667719821
AG-402-I05_2667719822
AG-402-I05_2667719823
AG-402-I05_2667719824
AG-402-I05_2667719825
AG-402-I05_2667719826
AG-402-I05_2667719828
AG-402-I05_2667719829
AG-402-I05_2667719831
AG-402-I05_2667719832
AG-402-I05_2667719836
AG-402-I05_2667719837
AG-402-I05_2667719839
AG-402-I05_2667719840
AG-402-I05_2667719842
AG-402-I05_2667719844
AG-402-I05_2667719845
AG-402-I05_2667719846
AG-402-I05_2667719847
AG-402-I05_2667719848
AG-402-I05_2667719850
AG-402-I05_2667719851
AG-402-I05_2667719852
AG-402-I05_2667719853
AG-402-I05_2667719854
AG-402-I05_2667719855
AG-402-I05_2667719857
AG-402-I05_2667719858
AG-402-I05_2667719866
AG-402-I05_2667719868
AG-402-I05_2667719869
AG-402-I05_2667719870
AG-402-I05_2667719874
AG-402-I05_2667719875
AG-402-I05_2667719876
AG-402-I05_2667719879
AG-402-I05_2667719881
AG-402-I05_2667719882
AG-402-I05_2667719884
AG-402-I05_2667719886
AG-402-I05_2667719888
AG-402-I05_2667719891
AG-402-I05_2667719895
AG-402-I05_2667719899
AG-402-I05_2667719915
AG-402-I05_2667719916
AG-402-I05_2667719920
AG-402-I05_2667719923
AG-402-I05_2667719924
AG-402-I05_2667719932
AG-402-I05_2667719938
AG-402-I05_2667719940
AG-402-I05_2667719942
AG-402-I05_2667719944
AG-402-I05_2667719945
AG-402-I05_2667719947
AG-402-I05_2667719964
AG-402-I05_2667719967
AG-402-I05_2667720001
AG-402-I05_2667720004
AG-402-I05_2667720006
AG-402-I05_2667720008
AG-402-I05_2667720009
AG-402-I05_2667720011
AG-402-I05_2667720014
AG-402-I05_2667720018
AG-402-I05_2667720026
AG-402-I05_2667720030
AG-402-I05_2667720031
AG-402-I05_2667720032
AG-402-I05_2667720033
AG-402-I05_2667720034
AG-402-I05_2667720035
AG-402-I05_2667720036
AG-402-I05_2667720037
AG-402-I05_2667720038
AG-402-I05_2667720040
AG-402-I05_2667720041
AG-402-I05_2667720042
AG-402-I05_2667720043
AG-402-I05_2667720044
AG-402-I05_2667720045
AG-402-I05_2667720046
AG-402-I05_2667720047
AG-402-I05_2667720048
AG-402-I05_2667720049
AG-402-I05_2667720050
AG-402-I05_2667720051
AG-402-I05_2667720052
AG-402-I05_2667720053
AG-402-I05_2667720054
AG-402-I05_2667720055
AG-402-I05_2667720056
AG-402-I05_2667720057
AG-402-I05_2667720058
AG-402-I05_2667720059
AG-402-I05_2667720061
AG-402-I05_2667720071
AG-402-I05_2667720072
AG-402-I05_2667720073
AG-402-I05_2667720075
AG-402-I05_2667720077
AG-402-I05_2667720078
AG-402-I05_2667720079
AG-402-I05_2667720080
AG-402-I05_2667720081
AG-402-I05_2667720082
AG-402-I05_2667720083
AG-402-I05_2667720085
AG-402-I05_2667720087
AG-402-I05_2667720090
AG-402-I05_2667720091
AG-402-I05_2667720092
AG-402-I05_2667720095
AG-402-I05_2667720096
AG-402-I05_2667720097
AG-402-I05_2667720098
AG-402-I05_2667720103
AG-402-I05_2667720104
AG-402-I05_2667720105
AG-402-I05_2667720107
AG-402-I05_2667720109
AG-402-I05_2667720111
AG-402-I05_2667720115
AG-402-I05_2667720118
AG-402-I05_2667720119
AG-402-I05_2667720123
AG-402-I05_2667720124
AG-402-I05_2667720126
AG-402-I05_2667720128
AG-402-I05_2667720129
AG-402-I05_2667720132
AG-402-I05_2667720133
AG-402-I05_2667720140
AG-402-I05_2667720150
AG-402-I05_2667720151
AG-402-I05_2667720152
AG-402-I05_2667720153
AG-402-I05_2667720154
AG-402-I05_2667720160
AG-402-I05_2667720161
AG-402-I05_2667720162
AG-402-I05_2667720164
AG-402-I05_2667720165
AG-402-I05_2667720166
AG-402-I05_2667720169
AG-402-I05_2667720171
AG-402-I05_2667720172
AG-402-I05_2667720173
AG-402-I05_2667720174
AG-402-I05_2667720175
AG-402-I05_2667720179
AG-402-I05_2667720180
AG-402-I05_2667720181
AG-402-I05_2667720191
AG-402-I05_2667720192
AG-402-I05_2667720193
AG-402-I05_2667720195
AG-402-I05_2667720196
AG-402-I05_2667720198
AG-402-I05_2667720206
AG-402-I05_2667720207
AG-402-I05_2667720209
AG-402-I05_2667720210
AG-402-I05_2667720212
AG-402-I05_2667720213
AG-402-I05_2667720215
AG-402-I05_2667720218
AG-402-I05_2667720220
AG-402-I05_2667720225
AG-402-I05_2667720228
AG-402-I05_2667720233
AG-402-I05_2667720234
AG-402-I05_2667720236
AG-402-I05_2667720241
AG-402-I05_2667720244
AG-402-I05_2667720245
AG-402-I05_2667720247
AG-402-I05_2667720248
AG-402-I05_2667720249
AG-402-I05_2667720250
AG-402-I05_2667720251
AG-402-I05_2667720252
AG-402-I05_2667720253
AG-402-I05_2667720255
AG-402-I05_2667720256
AG-402-I05_2667720257
AG-402-I05_2667720258
AG-402-I05_2667720261
AG-402-I05_2667720263
AG-402-I05_2667720265
AG-402-I05_2667720267
AG-402-I05_2667720268
AG-402-I05_2667720269
AG-402-I05_2667720271
AG-402-I05_2667720272
AG-402-I05_2667720273
AG-402-I05_2667720275
AG-402-I05_2667720278
AG-402-I05_2667720279
AG-402-I05_2667720280
AG-402-I05_2667720281
AG-402-I05_2667720285
AG-402-I05_2667720287
AG-402-I05_2667720293
AG-402-I05_2667720318
AG-402-I05_2667720337
AG-402-I05_2667720360
AG-402-I05_2667720361
AG-402-I05_2667720387
AG-402-I05_2667720397
AG-402-I05_2667720399
AG-402-I05_2667720400
AG-402-I05_2667720401
AG-402-I05_2667720402
AG-402-I05_2667720405
AG-402-I05_2667720409
AG-402-I05_2667720410
AG-402-I05_2667720415
AG-402-I05_2667720416
AG-402-I05_2667720417
AG-402-I05_2667720418
AG-402-I05_2667720419
AG-402-I05_2667720421
AG-402-I05_2667720423
AG-402-I05_2667720430
AG-402-I05_2667720431
AG-402-I05_2667720433
AG-402-I05_2667720434
AG-402-I05_2667720436
AG-402-I05_2667720437
AG-402-I05_2667720439
AG-402-I05_2667720442
AG-402-I05_2667720444
AG-402-I05_2667720445
AG-402-I05_2667720446
AG-402-I05_2667720451
AG-402-I05_2667720453
AG-402-I05_2667720454
AG-402-I05_2667720455
AG-402-I05_2667720456
AG-402-I05_2667720457
AG-402-I05_2667720458
AG-402-I05_2667720473
AG-402-I05_2667720474
AG-402-I05_2667720476
AG-402-I05_2667720513
AG-402-I05_2667720518
AG-402-I05_2667720520
AG-402-I05_2667720532
AG-402-I05_2667720535
AG-402-I05_2667720536
AG-402-I05_2667720539
AG-402-I05_2667720541
AG-402-I05_2667720551
AG-402-I05_2667720552
AG-402-I05_2667720553
AG-402-I05_2667720555
AG-402-I05_2667720556
AG-402-I05_2667720569
AG-402-I05_2667720570
AG-402-I05_2667720579
AG-402-I05_2667720580
AG-402-I05_2667720582
AG-402-I05_2667720586
AG-402-I05_2667720587
AG-402-I05_2667720589
AG-402-I05_2667720590
AG-402-I05_2667720591
AG-402-I05_2667720592
AG-402-I05_2667720594
AG-402-I05_2667720597
AG-402-I05_2667720602
AG-402-I05_2667720604
AG-402-I05_2667720606
AG-402-I05_2667720607
AG-402-I05_2667720608
AG-402-I05_2667720609
AG-402-I05_2667720610
AG-402-I05_2667720611
AG-402-I05_2667720613
AG-402-I05_2667720614
AG-402-I05_2667720615
AG-402-I05_2667720617
AG-402-I05_2667720618
AG-402-I05_2667720620
AG-402-I05_2667720621
AG-402-I05_2667720623
AG-402-I05_2667720630
AG-402-I05_2667720631
AG-402-I05_2667720632
AG-402-I05_2667720635
AG-402-I05_2667720636
AG-402-I05_2667720638
AG-402-I05_2667720639
AG-402-I05_2667720641
AG-402-I05_2667720642
AG-402-I05_2667720643
AG-402-I05_2667720646
AG-402-I05_2667720647
AG-402-I05_2667720648
AG-402-I05_2667720651
AG-402-I05_2667720652
AG-402-I05_2667720653
AG-402-I05_2667720654
AG-402-I05_2667720655
AG-402-I05_2667720659
AG-402-I05_2667720664
AG-402-I05_2667720690
AG-402-I05_2667720702
AG-402-I05_2667720713
AG-402-I05_2667720715
AG-402-I05_2667720716
AG-402-I05_2667720722
AG-402-I05_2667720730
AG-402-I05_2667720731
AG-402-I05_2667720732
AG-402-I05_2667720733
AG-402-I05_2667720734
AG-402-I05_2667720735
AG-402-I05_2667720736
AG-402-I05_2667720737
AG-402-I05_2667720757
AG-402-I05_2667720764
AG-402-I05_2667720767
AG-402-I05_2667720770
AG-402-I05_2667720783
AG-402-I05_2667720784
AG-402-I05_2667720785
AG-402-I05_2667720788
AG-402-I05_2667720789
AG-402-I05_2667720849
AG-402-I05_2667720874
AG-402-I05_2667720875
AG-402-I05_2667720876
AG-402-I05_2667720877
AG-402-I05_2667720879
AG-402-I05_2667720881
AG-402-I05_2667720887
AG-402-I05_2667720890
AG-402-I05_2667720895
AG-402-I05_2667720896
AG-402-I05_2667720898
AG-402-I05_2667720899
AG-402-I05_2667720900
AG-402-I05_2667720905
AG-402-I05_2667720906
AG-402-I05_2667720908
AG-402-I05_2667720910
AG-402-I05_2667720914
AG-402-I05_2667720915
AG-402-I05_2667720917
AG-402-I05_2667720918
AG-402-I05_2667720923
AG-402-I05_2667720925
AG-402-I05_2667720926
AG-402-I05_2667720930
AG-402-I05_2667720933
AG-402-I05_2667720934
AG-402-I05_2667720935
AG-402-I05_2667720942
AG-402-I05_2667720960
AG-402-I05_2667720966
AG-402-I05_2667720969
AG-402-I05_2667720994
AG-402-I05_2667720998
AG-402-I05_2667721007
AG-402-I05_2667721008
AG-402-I05_2667721011
AG-402-I05_2667721012
AG-402-I05_2667721013
AG-402-I05_2667721014
AG-402-I05_2667721015
AG-402-I05_2667721017
AG-402-I05_2667721031
AG-402-I05_2667721032
AG-402-I05_2667721068
AG-402-I05_2667721090
AG-402-I05_2667721100
AG-402-I05_2667721101
AG-402-I05_2667721102
AG-402-I05_2667721105
AG-402-I05_2667721107
AG-402-I05_2667721109
AG-402-I05_2667721110
AG-402-I05_2667721112
AG-402-I05_2667721126
AG-402-I05_2667721131
AG-402-I05_2667721134
AG-402-I05_2667721135
AG-402-I05_2667721137
AG-402-I05_2667721158
AG-402-I05_2667721178
AG-402-I05_2667721180
AG-402-I05_2667721207
AG-402-I05_2667721209
AG-402-I05_2667721210
AG-402-I05_2667721218
AG-402-I05_2667721241
AG-402-I05_2667721248
AG-402-I05_2667721250
AG-402-I05_2667721253
AG-402-I05_2667721255
AG-402-I05_2667721265
AG-402-I05_2667721267
AG-402-I05_2667721268
AG-402-I05_2667721269
AG-402-I05_2667721271
AG-402-I05_2667721278
AG-402-I05_2667721280
AG-402-I05_2667721281
AG-402-I05_2667721283
AG-402-I05_2667721285
AG-402-I05_2667721287
AG-402-I05_2667721290
AG-402-I05_2667721301
AG-402-L09_2667734505
AG-402-L09_2667734509
AG-402-L09_2667734510
AG-402-L09_2667734511
AG-402-L09_2667734512
AG-402-L09_2667734513
AG-402-L09_2667734516
AG-402-L09_2667734517
AG-402-L09_2667734518
AG-402-L09_2667734521
AG-402-L09_2667734522
AG-402-L09_2667734523
AG-402-L09_2667734525
AG-402-L09_2667734526
AG-402-L09_2667734528
AG-402-L09_2667734529
AG-402-L09_2667734532
AG-402-L09_2667734533
AG-402-L09_2667734534
AG-402-L09_2667734537
AG-402-L09_2667734540
AG-402-L09_2667734546
AG-402-L09_2667734564
AG-402-L09_2667734577
AG-402-L09_2667734579
AG-402-L09_2667734582
AG-402-L09_2667734583
AG-402-L09_2667734585
AG-402-L09_2667734586
AG-402-L09_2667734588
AG-402-L09_2667734591
AG-402-L09_2667734592
AG-402-L09_2667734594
AG-402-L09_2667734598
AG-402-L09_2667734599
AG-402-L09_2667734601
AG-402-L09_2667734627
AG-402-L09_2667734628
AG-402-L09_2667734630
AG-402-L09_2667734633
AG-402-L09_2667734634
AG-402-L09_2667734635
AG-402-L09_2667734638
AG-402-L09_2667734639
AG-402-L09_2667734647
AG-402-L09_2667734650
AG-402-L09_2667734651
AG-402-L09_2667734653
AG-402-L09_2667734654
AG-402-L09_2667734656
AG-402-L09_2667734659
AG-402-L09_2667734662
AG-402-L09_2667734664
AG-402-L09_2667734665
AG-402-L09_2667734666
AG-402-L09_2667734667
AG-402-L09_2667734668
AG-402-L09_2667734669
AG-402-L09_2667734670
AG-402-L09_2667734673
AG-402-L09_2667734675
AG-402-L09_2667734677
AG-402-L09_2667734680
AG-402-L09_2667734684
AG-402-L09_2667734685
AG-402-L09_2667734687
AG-402-L09_2667734689
AG-402-L09_2667734691
AG-402-L09_2667734694
AG-402-L09_2667734696
AG-402-L09_2667734704
AG-402-L09_2667734705
AG-402-L09_2667734708
AG-402-L09_2667734711
AG-402-L09_2667734720
AG-402-L09_2667734721
AG-402-L09_2667734722
AG-402-L09_2667734724
AG-402-L09_2667734727
AG-402-L09_2667734733
AG-402-L09_2667734742
AG-402-L09_2667734743
AG-402-L09_2667734745
AG-402-L09_2667734749
AG-402-L09_2667734753
AG-402-L09_2667734755
AG-402-L09_2667734758
AG-402-L09_2667734760
AG-402-L09_2667734761
AG-402-L09_2667734763
AG-402-L09_2667734764
AG-402-L09_2667734806
AG-402-L09_2667734825
AG-402-L09_2667734826
AG-402-L09_2667734886
AG-402-L09_2667734889
AG-402-L09_2667734902
AG-402-L09_2667734907
AG-402-L09_2667734909
AG-402-L09_2667734910
AG-402-L09_2667734912
AG-402-L09_2667734914
AG-402-L09_2667734916
AG-402-L09_2667734922
AG-402-L09_2667734930
AG-402-L09_2667734931
AG-402-L09_2667734934
AG-402-L09_2667734938
AG-402-L09_2667734939
AG-402-L09_2667734954
AG-402-L09_2667734958
AG-402-L09_2667734962
AG-402-L09_2667734965
AG-402-L09_2667734967
AG-402-L09_2667734969
AG-402-L09_2667734971
AG-402-L09_2667734972
AG-402-L09_2667734974
AG-402-L09_2667734978
AG-402-L09_2667734979
AG-402-L09_2667734980
AG-402-L09_2667734982
AG-402-L09_2667734983
AG-402-L09_2667734984
AG-402-L09_2667734990
AG-402-L09_2667734991
AG-402-L09_2667734992
AG-402-L09_2667734994
AG-402-L09_2667734995
AG-402-L09_2667734996
AG-402-L09_2667734999
AG-402-L09_2667735001
AG-402-L09_2667735002
AG-402-L09_2667735003
AG-402-L09_2667735004
AG-402-L09_2667735005
AG-402-L09_2667735009
AG-402-L09_2667735010
AG-402-L09_2667735011
AG-402-L09_2667735021
AG-402-L09_2667735022
AG-402-L09_2667735023
AG-402-L09_2667735025
AG-402-L09_2667735026
AG-402-L09_2667735028
AG-402-L09_2667735036
AG-402-L09_2667735037
AG-402-L09_2667735039
AG-402-L09_2667735043
AG-402-L09_2667735044
AG-402-L09_2667735046
AG-402-L09_2667735047
AG-402-L09_2667735048
AG-402-L09_2667735049
AG-402-L09_2667735051
AG-402-L09_2667735053
AG-402-L09_2667735055
AG-402-L09_2667735059
AG-402-L09_2667735060
AG-402-L09_2667735062
AG-402-L09_2667735063
AG-402-L09_2667735068
AG-402-L09_2667735070
AG-402-L09_2667735071
AG-402-L09_2667735075
AG-402-L09_2667735078
AG-402-L09_2667735079
AG-402-L09_2667735080
AG-402-L09_2667735084
AG-402-L09_2667735085
AG-402-L09_2667735089
AG-402-L09_2667735090
AG-402-L09_2667735091
AG-402-L09_2667735093
AG-402-L09_2667735094
AG-402-L09_2667735099
AG-402-L09_2667735102
AG-402-L09_2667735106
AG-402-L09_2667735108
AG-402-L09_2667735110
AG-402-L09_2667735111
AG-402-L09_2667735112
AG-402-L09_2667735113
AG-402-L09_2667735116
AG-402-L09_2667735117
AG-402-L09_2667735122
AG-402-L09_2667735123
AG-402-L09_2667735125
AG-402-L09_2667735130
AG-402-L09_2667735133
AG-402-L09_2667735134
AG-402-L09_2667735136
AG-402-L09_2667735137
AG-402-L09_2667735138
AG-402-L09_2667735139
AG-402-L09_2667735140
AG-402-L09_2667735141
AG-402-L09_2667735142
AG-402-L09_2667735144
AG-402-L09_2667735145
AG-402-L09_2667735146
AG-402-L09_2667735147
AG-402-L09_2667735150
AG-402-L09_2667735152
AG-402-L09_2667735154
AG-402-L09_2667735156
AG-402-L09_2667735157
AG-402-L09_2667735158
AG-402-L09_2667735160
AG-402-L09_2667735161
AG-402-L09_2667735162
AG-402-L09_2667735164
AG-402-L09_2667735167
AG-402-L09_2667735168
AG-402-L09_2667735169
AG-402-L09_2667735170
AG-402-L09_2667735174
AG-402-L09_2667735176
AG-402-L09_2667735181
AG-402-L09_2667735182
AG-402-L09_2667735183
AG-402-L09_2667735184
AG-402-L09_2667735185
AG-402-L09_2667735191
AG-402-L09_2667735192
AG-402-L09_2667735196
AG-402-L09_2667735197
AG-402-L09_2667735202
AG-402-L09_2667735203
AG-402-L09_2667735204
AG-402-L09_2667735205
AG-402-L09_2667735206
AG-402-L09_2667735208
AG-402-L09_2667735214
AG-402-L09_2667735216
AG-402-L09_2667735217
AG-402-L09_2667735218
AG-402-L09_2667735219
AG-402-L09_2667735220
AG-402-L09_2667735221
AG-402-L09_2667735222
AG-402-L09_2667735223
AG-402-L09_2667735224
AG-402-L09_2667735225
AG-402-L09_2667735226
AG-402-L09_2667735227
AG-402-L09_2667735228
AG-402-L09_2667735229
AG-402-L09_2667735230
AG-402-L09_2667735231
AG-402-L09_2667735232
AG-402-L09_2667735233
AG-402-L09_2667735234
AG-402-L09_2667735235
AG-402-L09_2667735237
AG-402-L09_2667735238
AG-402-L09_2667735239
AG-402-L09_2667735240
AG-402-L09_2667735241
AG-402-L09_2667735242
AG-402-L09_2667735243
AG-402-L09_2667735244
AG-402-L09_2667735245
AG-402-L09_2667735249
AG-402-L09_2667735257
AG-402-L09_2667735261
AG-402-L09_2667735264
AG-402-L09_2667735266
AG-402-L09_2667735267
AG-402-L09_2667735269
AG-402-L09_2667735271
AG-402-L09_2667735275
AG-402-L09_2667735283
AG-402-L09_2667735284
AG-402-L09_2667735286
AG-402-L09_2667735289
AG-402-L09_2667735291
AG-402-L09_2667735300
AG-402-L09_2667735302
AG-402-L09_2667735304
AG-402-L09_2667735305
AG-402-L09_2667735307
AG-402-L09_2667735312
AG-402-L09_2667735313
AG-402-L09_2667735315
AG-402-L09_2667735319
AG-402-L09_2667735321
AG-402-L09_2667735322
AG-402-L09_2667735325
AG-402-L09_2667735330
AG-402-L09_2667735331
AG-402-L09_2667735333
AG-402-L09_2667735335
AG-402-L09_2667735337
AG-402-L09_2667735338
AG-402-L09_2667735340
AG-402-L09_2667735341
AG-402-L09_2667735344
AG-402-L09_2667735348
AG-402-L09_2667735352
AG-402-L09_2667735353
AG-402-L09_2667735354
AG-402-L09_2667735356
AG-402-L09_2667735363
AG-402-L09_2667735364
AG-402-L09_2667735365
AG-402-L09_2667735368
AG-402-L09_2667735369
AG-402-L09_2667735370
AG-402-L09_2667735371
AG-402-L09_2667735372
AG-402-L09_2667735374
AG-402-L09_2667735383
AG-402-L09_2667735384
AG-402-L09_2667735385
AG-402-L09_2667735396
AG-402-L09_2667735398
AG-402-L09_2667735406
AG-402-L09_2667735412
AG-402-L09_2667735427
AG-402-L09_2667735432
AG-402-L09_2667735437
AG-402-L09_2667735441
AG-402-L09_2667735446
AG-402-L09_2667735447
AG-402-L09_2667735448
AG-402-L09_2667735449
AG-402-L09_2667735453
AG-402-L09_2667735456
AG-402-L09_2667735457
AG-402-L09_2667735458
AG-402-L09_2667735460
AG-402-L09_2667735461
AG-402-L09_2667735463
AG-402-L09_2667735468
AG-402-L09_2667735469
AG-402-L09_2667735473
AG-402-L09_2667735478
AG-402-L09_2667735481
AG-402-L09_2667735488
AG-402-L09_2667735493
AG-402-L09_2667735501
AG-402-L09_2667735503
AG-402-L09_2667735505
AG-402-L09_2667735506
AG-402-L09_2667735507
AG-402-L09_2667735509
AG-402-L09_2667735511
AG-402-L09_2667735512
AG-402-L09_2667735513
AG-402-L09_2667735516
AG-402-L09_2667735518
AG-402-L09_2667735519
AG-402-L09_2667735523
AG-402-L09_2667735524
AG-402-L09_2667735528
AG-402-L09_2667735531
AG-402-L09_2667735537
AG-402-L09_2667735541
AG-402-L09_2667735542
AG-402-L09_2667735543
AG-402-L09_2667735546
AG-402-L09_2667735548
AG-402-L09_2667735549
AG-402-L09_2667735551
AG-402-L09_2667735555
AG-402-L09_2667735556
AG-402-L09_2667735557
AG-402-L09_2667735560
AG-402-L09_2667735562
AG-402-L09_2667735567
AG-402-L09_2667735568
AG-402-L09_2667735570
AG-402-L09_2667735571
AG-402-L09_2667735572
AG-402-L09_2667735574
AG-402-L09_2667735575
AG-402-L09_2667735579
AG-402-L09_2667735583
AG-402-L09_2667735586
AG-402-L09_2667735587
AG-402-L09_2667735595
AG-402-L09_2667735607
AG-402-L09_2667735608
AG-402-L09_2667735609
AG-402-L09_2667735613
AG-402-L09_2667735615
AG-402-L09_2667735617
AG-402-L09_2667735619
AG-402-L09_2667735621
AG-402-L09_2667735623
AG-402-L09_2667735628
AG-402-L09_2667735630
AG-402-L09_2667735631
AG-402-L09_2667735632
AG-402-L09_2667735633
AG-402-L09_2667735648
AG-402-L09_2667735649
AG-402-L09_2667735650
AG-402-L09_2667735652
AG-402-L09_2667735654
AG-402-L09_2667735655
AG-402-L09_2667735656
AG-402-L09_2667735657
AG-402-L09_2667735658
AG-402-L09_2667735659
AG-402-L09_2667735660
AG-402-L09_2667735662
AG-402-L09_2667735664
AG-402-L09_2667735665
AG-402-L09_2667735666
AG-402-L09_2667735672
AG-402-L09_2667735679
AG-402-L09_2667735680
AG-402-L09_2667735681
AG-402-L09_2667735682
AG-402-L09_2667735683
AG-402-L09_2667735684
AG-402-L09_2667735685
AG-402-L09_2667735686
AG-402-L09_2667735707
AG-402-L09_2667735715
AG-402-L09_2667735717
AG-402-L09_2667735718
AG-402-L09_2667735719
AG-402-L09_2667735720
AG-402-L09_2667735721
AG-402-L09_2667735723
AG-402-L09_2667735724
AG-402-L09_2667735725
AG-402-L09_2667735726
AG-402-L09_2667735728
AG-402-L09_2667735729
AG-402-L09_2667735730
AG-402-L09_2667735735
AG-402-L09_2667735737
AG-402-L09_2667735738
AG-402-L09_2667735742
AG-402-L09_2667735743
AG-402-L09_2667735744
AG-402-L09_2667735745
AG-402-L09_2667735746
AG-402-L09_2667735748
AG-402-L09_2667735752
AG-402-L09_2667735755
AG-402-L09_2667735756
AG-402-L09_2667735763
AG-402-L09_2667735765
AG-402-L09_2667735768
AG-402-L09_2667735770
AG-402-L09_2667735771
AG-402-L09_2667735772
AG-402-L09_2667735775
AG-402-L09_2667735776
AG-402-L09_2667735778
AG-402-L09_2667735779
AG-402-L09_2667735780
AG-402-L09_2667735781
AG-402-L09_2667735782
AG-402-L09_2667735785
AG-402-L09_2667735787
AG-402-L09_2667735788
AG-402-L09_2667735789
AG-402-L09_2667735791
AG-402-L09_2667735792
AG-402-L09_2667735794
AG-402-L09_2667735795
AG-402-L09_2667735796
AG-402-L09_2667735797
AG-402-L09_2667735798
AG-402-L09_2667735799
AG-402-L09_2667735800
AG-402-L09_2667735801
AG-402-L09_2667735803
AG-402-L09_2667735811
AG-402-L09_2667735826
AG-402-L09_2667735827
AG-402-L09_2667735828
AG-402-L09_2667735837
AG-402-L09_2667735838
AG-402-L09_2667735839
AG-402-L09_2667735843
AG-402-L09_2667735844
AG-402-L09_2667735845
AG-402-L09_2667735847
AG-402-L09_2667735855
AG-402-L09_2667735856
AG-402-L09_2667735858
AG-402-L09_2667735859
AG-402-L09_2667735860
AG-402-L09_2667735861
AG-402-L09_2667735862
AG-402-L09_2667735863
AG-402-L09_2667735865
AG-402-L09_2667735866
AG-402-L09_2667735867
AG-402-L09_2667735868
AG-402-L09_2667735869
AG-402-L09_2667735871
AG-402-L09_2667735873
AG-402-L09_2667735874
AG-402-L09_2667735876
AG-402-L09_2667735877
AG-402-L09_2667735881
AG-402-L09_2667735882
AG-402-L09_2667735885
AG-402-L09_2667735887
AG-402-L09_2667735888
AG-402-L09_2667735889
AG-402-L09_2667735890
AG-402-L09_2667735891
AG-402-L09_2667735892
AG-402-L09_2667735893
AG-402-L09_2667735894
AG-402-L09_2667735895
AG-402-L09_2667735896
AG-402-L09_2667735907
AG-402-L09_2667735908
AG-402-L09_2667735910
AG-402-L09_2667735912
AG-402-L09_2667735913
AG-402-L09_2667735914
AG-402-L09_2667735916
AG-402-L09_2667735917
AG-402-L09_2667735918
AG-402-L09_2667735919
AG-402-L09_2667735920
AG-402-L09_2667735921
AG-402-L09_2667735923
AG-402-L09_2667735925
AG-402-L09_2667735930
AG-402-L09_2667735935
AG-402-L09_2667735936
AG-402-L09_2667735937
AG-402-L09_2667735940
AG-402-L09_2667735942
AG-402-L09_2667735944
AG-402-L09_2667735945
AG-402-L09_2667735950
AG-402-L09_2667735951
AG-402-L09_2667735954
AG-402-L09_2667735955
AG-402-L09_2667735956
AG-402-L09_2667735959
AG-402-L09_2667735960
AG-402-L09_2667735961
AG-402-L09_2667735964
AG-402-L09_2667735966
AG-402-L09_2667735967
AG-402-L09_2667735968
AG-402-L09_2667735969
AG-402-L09_2667735975
AG-402-L09_2667735976
AG-402-L09_2667735980
AG-402-L09_2667735983
AG-402-L09_2667735984
AG-402-L09_2667735985
AG-402-L09_2667735986
AG-402-L09_2667735988
AG-402-L09_2667736012
AG-402-L09_2667736013
AG-402-L09_2667736017
AG-402-L09_2667736021
AG-402-L09_2667736026
AG-402-L09_2667736028
AG-402-L09_2667736030
AG-402-L09_2667736034
AG-402-L09_2667736037
AG-402-L09_2667736038
AG-402-L09_2667736040
AG-402-L09_2667736041
AG-402-L09_2667736042
AG-402-L09_2667736045
AG-402-L09_2667736046
AG-402-L09_2667736091
AG-402-L09_2667736103
AG-402-L09_2667736104
AG-402-L09_2667736105
AG-402-L09_2667736106
AG-402-L09_2667736107
AG-402-L09_2667736108
AG-402-L09_2667736110
AG-402-L09_2667736114
AG-402-L09_2667736115
AG-402-L09_2667736116
AG-402-L09_2667736118
AG-402-L09_2667736136
AG-402-L09_2667736137
AG-402-L09_2667736138
AG-402-L09_2667736140
AG-402-L09_2667736141
AG-402-L09_2667736143
AG-402-L09_2667736146
AG-402-L09_2667736157
AG-402-L09_2667736158
AG-402-L09_2667736160
AG-402-L09_2667736161
AG-402-L09_2667736162
AG-402-L09_2667736163
AG-402-L09_2667736165
AG-402-L09_2667736175
AG-402-L09_2667736178
AG-402-L09_2667736181
AG-402-L09_2667736200
AG-402-L09_2667736213
AG-402-L09_2667736215
AG-402-L09_2667736222
AG-402-L09_2667736232
AG-402-L09_2667736233
AG-402-L09_2667736238
AG-402-L09_2667736239
AG-402-L09_2667736241
AG-402-L09_2667736242
AG-402-L09_2667736243
AG-402-L09_2667736245
AG-402-L09_2667736251
AG-402-L09_2667736253
AG-402-L09_2667736254
AG-402-L09_2667736255
AG-402-L09_2667736257
AG-402-L09_2667736261
AG-402-L09_2667736264
AG-402-L09_2667736279
AG-402-L09_2667736282
AG-402-L09_2667736283
AG-402-L09_2667736284
AG-402-L09_2667736291
AG-402-L09_2667736294
AG-402-L09_2667736298
AG-402-L09_2667736299
AG-402-L09_2667736300
AG-402-L09_2667736301
AG-402-L09_2667736303
AG-402-L09_2667736307
AG-402-L09_2667736313
AG-402-L09_2667736316
AG-402-L09_2667736318
AG-402-L09_2667736320
AG-402-L09_2667736321
AG-402-L09_2667736322
AG-402-L09_2667736325
AG-402-L09_2667736326
AG-402-L09_2667736327
AG-402-L09_2667736328
AG-402-L09_2667736329
AG-402-L09_2667736330
AG-402-L09_2667736332
AG-402-L09_2667736333
AG-402-L09_2667736334
AG-402-L09_2667736335
AG-402-L09_2667736336
AG-402-L09_2667736338
AG-402-L09_2667736339
AG-402-L09_2667736340
AG-402-L09_2667736348
AG-402-L09_2667736350
AG-402-L09_2667736351
AG-402-L09_2667736352
AG-402-L09_2667736354
AG-402-L09_2667736356
AG-402-L09_2667736358
AG-402-L09_2667736359
AG-402-L09_2667736360
AG-402-L09_2667736362
AG-402-L09_2667736363
AG-402-L09_2667736364
AG-402-L20_2667737756
AG-402-L20_2667737760
AG-402-L20_2667737761
AG-402-L20_2667737763
AG-402-L20_2667737764
AG-402-L20_2667737766
AG-402-L20_2667737768
AG-402-L20_2667737769
AG-402-L20_2667737770
AG-402-L20_2667737771
AG-402-L20_2667737772
AG-402-L20_2667737774
AG-402-L20_2667737775
AG-402-L20_2667737776
AG-402-L20_2667737777
AG-402-L20_2667737778
AG-402-L20_2667737779
AG-402-L20_2667737781
AG-402-L20_2667737782
AG-402-L20_2667737789
AG-402-L20_2667737797
AG-402-L20_2667737799
AG-402-L20_2667737800
AG-402-L20_2667737801
AG-402-L20_2667737805
AG-402-L20_2667737806
AG-402-L20_2667737807
AG-402-L20_2667737812
AG-402-L20_2667737821
AG-402-L20_2667737822
AG-402-L20_2667737823
AG-402-L20_2667737824
AG-402-L20_2667737825
AG-402-L20_2667737826
AG-402-L20_2667737828
AG-402-L20_2667737833
AG-402-L20_2667737834
AG-402-L20_2667737835
AG-402-L20_2667737860
AG-402-L20_2667737864
AG-402-L20_2667737874
AG-402-L20_2667737886
AG-402-L20_2667737891
AG-402-L20_2667737894
AG-402-L20_2667737898
AG-402-L20_2667737903
AG-402-L20_2667737904
AG-402-L20_2667737905
AG-402-L20_2667737906
AG-402-L20_2667737910
AG-402-L20_2667737913
AG-402-L20_2667737914
AG-402-L20_2667737915
AG-402-L20_2667737917
AG-402-L20_2667737918
AG-402-L20_2667737920
AG-402-L20_2667737925
AG-402-L20_2667737926
AG-402-L20_2667737930
AG-402-L20_2667737935
AG-402-L20_2667737938
AG-402-L20_2667737946
AG-402-L20_2667737951
AG-402-L20_2667737959
AG-402-L20_2667737961
AG-402-L20_2667737968
AG-402-L20_2667737969
AG-402-L20_2667737970
AG-402-L20_2667737971
AG-402-L20_2667737973
AG-402-L20_2667737974
AG-402-L20_2667737975
AG-402-L20_2667737976
AG-402-L20_2667737977
AG-402-L20_2667737982
AG-402-L20_2667737983
AG-402-L20_2667737987
AG-402-L20_2667737988
AG-402-L20_2667737994
AG-402-L20_2667737995
AG-402-L20_2667737996
AG-402-L20_2667737997
AG-402-L20_2667737998
AG-402-L20_2667738003
AG-402-L20_2667738005
AG-402-L20_2667738009
AG-402-L20_2667738010
AG-402-L20_2667738011
AG-402-L20_2667738012
AG-402-L20_2667738015
AG-402-L20_2667738017
AG-402-L20_2667738018
AG-402-L20_2667738019
AG-402-L20_2667738021
AG-402-L20_2667738022
AG-402-L20_2667738023
AG-402-L20_2667738025
AG-402-L20_2667738028
AG-402-L20_2667738036
AG-402-L20_2667738038
AG-402-L20_2667738039
AG-402-L20_2667738040
AG-402-L20_2667738041
AG-402-L20_2667738042
AG-402-L20_2667738043
AG-402-L20_2667738044
AG-402-L20_2667738045
AG-402-L20_2667738047
AG-402-L20_2667738048
AG-402-L20_2667738050
AG-402-L20_2667738051
AG-402-L20_2667738052
AG-402-L20_2667738054
AG-402-L20_2667738057
AG-402-L20_2667738058
AG-402-L20_2667738059
AG-402-L20_2667738060
AG-402-L20_2667738061
AG-402-L20_2667738063
AG-402-L20_2667738064
AG-402-L20_2667738067
AG-402-L20_2667738068
AG-402-L20_2667738069
AG-402-L20_2667738071
AG-402-L20_2667738075
AG-402-L20_2667738077
AG-402-L20_2667738084
AG-402-L20_2667738085
AG-402-L20_2667738088
AG-402-L20_2667738092
AG-402-L20_2667738098
AG-402-L20_2667738099
AG-402-L20_2667738101
AG-402-L20_2667738102
AG-402-L20_2667738103
AG-402-L20_2667738105
AG-402-L20_2667738111
AG-402-L20_2667738112
AG-402-L20_2667738113
AG-402-L20_2667738116
AG-402-L20_2667738117
AG-402-L20_2667738118
AG-402-L20_2667738121
AG-402-L20_2667738122
AG-402-L20_2667738127
AG-402-L20_2667738128
AG-402-L20_2667738130
AG-402-L20_2667738132
AG-402-L20_2667738135
AG-402-L20_2667738145
AG-402-L20_2667738147
AG-402-L20_2667738155
AG-402-L20_2667738156
AG-402-L20_2667738157
AG-402-L20_2667738159
AG-402-L20_2667738163
AG-402-L20_2667738164
AG-402-L20_2667738167
AG-402-L20_2667738168
AG-402-L20_2667738169
AG-402-L20_2667738171
AG-402-L20_2667738172
AG-402-L20_2667738182
AG-402-L20_2667738186
AG-402-L20_2667738187
AG-402-L20_2667738189
AG-402-L20_2667738193
AG-402-L20_2667738194
AG-402-L20_2667738196
AG-402-L20_2667738197
AG-402-L20_2667738198
AG-402-L20_2667738199
AG-402-L20_2667738201
AG-402-L20_2667738205
AG-402-L20_2667738209
AG-402-L20_2667738210
AG-402-L20_2667738212
AG-402-L20_2667738213
AG-402-L20_2667738218
AG-402-L20_2667738220
AG-402-L20_2667738222
AG-402-L20_2667738226
AG-402-L20_2667738229
AG-402-L20_2667738230
AG-402-L20_2667738231
AG-402-L20_2667738235
AG-402-L20_2667738236
AG-402-L20_2667738240
AG-402-L20_2667738241
AG-402-L20_2667738242
AG-402-L20_2667738244
AG-402-L20_2667738245
AG-402-L20_2667738250
AG-402-L20_2667738251
AG-402-L20_2667738252
AG-402-L20_2667738261
AG-402-L20_2667738262
AG-402-L20_2667738263
AG-402-L20_2667738265
AG-402-L20_2667738266
AG-402-L20_2667738268
AG-402-L20_2667738276
AG-402-L20_2667738277
AG-402-L20_2667738279
AG-402-L20_2667738280
AG-402-L20_2667738282
AG-402-L20_2667738283
AG-402-L20_2667738285
AG-402-L20_2667738288
AG-402-L20_2667738290
AG-402-L20_2667738295
AG-402-L20_2667738299
AG-402-L20_2667738301
AG-402-L20_2667738302
AG-402-L20_2667738311
AG-402-L20_2667738317
AG-402-L20_2667738320
AG-402-L20_2667738322
AG-402-L20_2667738323
AG-402-L20_2667738324
AG-402-L20_2667738332
AG-402-L20_2667738335
AG-402-L20_2667738338
AG-402-L20_2667738339
AG-402-L20_2667738346
AG-402-L20_2667738348
AG-402-L20_2667738351
AG-402-L20_2667738355
AG-402-L20_2667738357
AG-402-L20_2667738359
AG-402-L20_2667738360
AG-402-L20_2667738364
AG-402-L20_2667738366
AG-402-L20_2667738368
AG-402-L20_2667738370
AG-402-L20_2667738373
AG-402-L20_2667738374
AG-402-L20_2667738375
AG-402-L20_2667738386
AG-402-L20_2667738393
AG-402-L20_2667738394
AG-402-L20_2667738397
AG-402-L20_2667738398
AG-402-L20_2667738400
AG-402-L20_2667738402
AG-402-L20_2667738403
AG-402-L20_2667738407
AG-402-L20_2667738408
AG-402-L20_2667738411
AG-402-L20_2667738415
AG-402-L20_2667738417
AG-402-L20_2667738421
AG-402-L20_2667738422
AG-402-L20_2667738423
AG-402-L20_2667738429
AG-402-L20_2667738430
AG-402-L20_2667738431
AG-402-L20_2667738432
AG-402-L20_2667738435
AG-402-L20_2667738436
AG-402-L20_2667738437
AG-402-L20_2667738440
AG-402-L20_2667738441
AG-402-L20_2667738443
AG-402-L20_2667738447
AG-402-L20_2667738449
AG-402-L20_2667738451
AG-402-L20_2667738454
AG-402-L20_2667738457
AG-402-L20_2667738460
AG-402-L20_2667738477
AG-402-L20_2667738479
AG-402-L20_2667738480
AG-402-L20_2667738481
AG-402-L20_2667738482
AG-402-L20_2667738483
AG-402-L20_2667738485
AG-402-L20_2667738486
AG-402-L20_2667738487
AG-402-L20_2667738488
AG-402-L20_2667738490
AG-402-L20_2667738491
AG-402-L20_2667738492
AG-402-L20_2667738497
AG-402-L20_2667738499
AG-402-L20_2667738500
AG-402-L20_2667738504
AG-402-L20_2667738505
AG-402-L20_2667738506
AG-402-L20_2667738508
AG-402-L20_2667738509
AG-402-L20_2667738511
AG-402-L20_2667738512
AG-402-L20_2667738514
AG-402-L20_2667738515
AG-402-L20_2667738516
AG-402-L20_2667738517
AG-402-L20_2667738518
AG-402-L20_2667738519
AG-402-L20_2667738520
AG-402-L20_2667738521
AG-402-L20_2667738522
AG-402-L20_2667738525
AG-402-L20_2667738529
AG-402-L20_2667738531
AG-402-L20_2667738532
AG-402-L20_2667738533
AG-402-L20_2667738534
AG-402-L20_2667738538
AG-402-L20_2667738539
AG-402-L20_2667738552
AG-402-L20_2667738553
AG-402-L20_2667738554
AG-402-L20_2667738559
AG-402-L20_2667738583
AG-402-L20_2667738591
AG-402-L20_2667738603
AG-402-L20_2667738604
AG-402-L20_2667738605
AG-402-L20_2667738609
AG-402-L20_2667738611
AG-402-L20_2667738613
AG-402-L20_2667738616
AG-402-L20_2667738618
AG-402-L20_2667738622
AG-402-L20_2667738624
AG-402-L20_2667738625
AG-402-L20_2667738626
AG-402-L20_2667738627
AG-402-L20_2667738634
AG-402-L20_2667738638
AG-402-L20_2667738639
AG-402-L20_2667738640
AG-402-L20_2667738641
AG-402-L20_2667738642
AG-402-L20_2667738645
AG-402-L20_2667738646
AG-402-L20_2667738647
AG-402-L20_2667738650
AG-402-L20_2667738651
AG-402-L20_2667738652
AG-402-L20_2667738654
AG-402-L20_2667738655
AG-402-L20_2667738657
AG-402-L20_2667738658
AG-402-L20_2667738661
AG-402-L20_2667738662
AG-402-L20_2667738663
AG-402-L20_2667738664
AG-402-L20_2667738665
AG-402-L20_2667738666
AG-402-L20_2667738667
AG-402-L20_2667738668
AG-402-L20_2667738669
AG-402-L20_2667738671
AG-402-L20_2667738672
AG-402-L20_2667738673
AG-402-L20_2667738674
AG-402-L20_2667738675
AG-402-L20_2667738676
AG-402-L20_2667738677
AG-402-L20_2667738678
AG-402-L20_2667738679
AG-402-L20_2667738683
AG-402-L20_2667738691
AG-402-L20_2667738695
AG-402-L20_2667738698
AG-402-L20_2667738700
AG-402-L20_2667738701
AG-402-L20_2667738703
AG-402-L20_2667738705
AG-402-L20_2667738708
AG-402-L20_2667738716
AG-402-L20_2667738717
AG-402-L20_2667738719
AG-402-L20_2667738722
AG-402-L20_2667738724
AG-402-L20_2667738733
AG-402-L20_2667738735
AG-402-L20_2667738737
AG-402-L20_2667738738
AG-402-L20_2667738739
AG-402-L20_2667738741
AG-402-L20_2667738746
AG-402-L20_2667738747
AG-402-L20_2667738749
AG-402-L20_2667738795
AG-402-L20_2667738864
AG-402-L20_2667738893
AG-402-L20_2667738896
AG-402-L20_2667738897
AG-402-L20_2667738903
AG-402-L20_2667738921
AG-402-L20_2667738929
AG-402-L20_2667738937
AG-402-L20_2667738939
AG-402-L20_2667738942
AG-402-L20_2667738943
AG-402-L20_2667738945
AG-402-L20_2667738946
AG-402-L20_2667738951
AG-402-L20_2667738952
AG-402-L20_2667738954
AG-402-L20_2667738958
AG-402-L20_2667738960
AG-402-L20_2667738965
AG-402-L20_2667738967
AG-402-L20_2667738969
AG-402-L20_2667738970
AG-402-L20_2667738971
AG-402-L20_2667738972
AG-402-L20_2667738973
AG-402-L20_2667738974
AG-402-L20_2667738976
AG-402-L20_2667738977
AG-402-L20_2667738978
AG-402-L20_2667738980
AG-402-L20_2667738981
AG-402-L20_2667738983
AG-402-L20_2667738984
AG-402-L20_2667738986
AG-402-L20_2667738993
AG-402-L20_2667738997
AG-402-L20_2667739000
AG-402-L20_2667739001
AG-402-L20_2667739006
AG-402-L20_2667739012
AG-402-L20_2667739014
AG-402-L20_2667739016
AG-402-L20_2667739018
AG-402-L20_2667739019
AG-402-L20_2667739021
AG-402-L20_2667739026
AG-402-L20_2667739038
AG-402-L20_2667739041
AG-402-L20_2667739075
AG-402-L20_2667739079
AG-402-L20_2667739080
AG-402-L20_2667739081
AG-402-L20_2667739083
AG-402-L20_2667739085
AG-402-L20_2667739086
AG-402-L20_2667739088
AG-402-L20_2667739092
AG-402-L20_2667739093
AG-402-L20_2667739094
AG-402-L20_2667739097
AG-402-L20_2667739099
AG-402-L20_2667739104
AG-402-L20_2667739105
AG-402-L20_2667739107
AG-402-L20_2667739108
AG-402-L20_2667739109
AG-402-L20_2667739120
AG-402-L20_2667739152
AG-402-L20_2667739154
AG-402-L20_2667739157
AG-402-L20_2667739159
AG-402-L20_2667739160
AG-402-L20_2667739161
AG-402-L20_2667739176
AG-402-L20_2667739180
AG-402-L20_2667739181
AG-402-L20_2667739182
AG-402-L20_2667739183
AG-402-L20_2667739184
AG-402-L20_2667739186
AG-402-L20_2667739189
AG-402-L20_2667739190
AG-402-L20_2667739191
AG-402-L20_2667739193
AG-402-L20_2667739194
AG-402-L20_2667739195
AG-402-L20_2667739201
AG-402-L20_2667739202
AG-402-L20_2667739203
AG-402-L20_2667739205
AG-402-L20_2667739206
AG-402-L20_2667739207
AG-402-L20_2667739211
AG-402-L20_2667739212
AG-402-L20_2667739213
AG-402-L20_2667739216
AG-402-L20_2667739217
AG-402-L20_2667739218
AG-402-L20_2667739219
AG-402-L20_2667739220
AG-402-L20_2667739222
AG-402-L20_2667739230
AG-402-L20_2667739242
AG-402-L20_2667739254
AG-402-L20_2667739255
AG-402-L20_2667739257
AG-402-L20_2667739259
AG-402-L20_2667739261
AG-402-L20_2667739264
AG-402-L20_2667739268
AG-402-L20_2667739272
AG-402-L20_2667739286
AG-402-L20_2667739287
AG-402-L20_2667739291
AG-402-L20_2667739293
AG-402-L20_2667739295
AG-402-L20_2667739296
AG-402-L20_2667739300
AG-402-L20_2667739303
AG-402-L20_2667739307
AG-402-L20_2667739309
AG-402-L20_2667739310
AG-402-L20_2667739312
AG-402-L20_2667739313
AG-402-L20_2667739314
AG-402-L20_2667739315
AG-402-L20_2667739320
AG-402-L20_2667739321
AG-402-L20_2667739325
AG-402-L20_2667739329
AG-402-L20_2667739334
AG-402-L20_2667739335
AG-402-L20_2667739336
AG-402-L20_2667739341
AG-402-L20_2667739343
AG-402-L20_2667739344
AG-402-L20_2667739345
AG-402-L20_2667739347
AG-402-L20_2667739351
AG-402-L20_2667739353
AG-402-L20_2667739354
AG-402-L20_2667739355
AG-402-L20_2667739356
AG-402-L20_2667739357
AG-402-L20_2667739361
AG-402-L20_2667739408
AG-402-L20_2667739416
AG-402-L20_2667739422
AG-402-L20_2667739444
AG-402-L20_2667739445
AG-402-L20_2667739446
AG-402-L20_2667739447
AG-402-L20_2667739448
AG-402-L20_2667739449
AG-402-L20_2667739450
AG-402-L20_2667739451
AG-402-L20_2667739455
AG-402-L20_2667739457
AG-402-L20_2667739458
AG-402-L20_2667739459
AG-402-L20_2667739460
AG-402-L20_2667739461
AG-402-L20_2667739464
AG-402-L20_2667739465
AG-402-L20_2667739466
AG-402-L20_2667739467
AG-402-L20_2667739468
AG-402-L20_2667739471
AG-402-L20_2667739474
AG-402-L20_2667739475
AG-402-L20_2667739476
AG-402-L20_2667739479
AG-402-L20_2667739480
AG-402-L20_2667739483
AG-402-L20_2667739486
AG-402-L20_2667739487
AG-402-L20_2667739489
AG-402-L20_2667739490
AG-402-L20_2667739493
AG-402-L20_2667739501
AG-402-L20_2667739502
AG-402-L20_2667739505
AG-402-L20_2667739506
AG-402-L20_2667739511
AG-402-L20_2667739512
AG-402-L20_2667739514
AG-402-L20_2667739519
AG-402-L20_2667739522
AG-402-L20_2667739523
AG-402-L20_2667739525
AG-402-L20_2667739526
AG-402-L20_2667739529
AG-402-L20_2667739537
AG-402-L20_2667739540
AG-402-L20_2667739541
AG-402-L20_2667739542
AG-402-L20_2667739544
AG-402-L20_2667739545
AG-402-L20_2667739546
AG-402-L20_2667739548
AG-402-L20_2667739556
AG-402-L20_2667739557
AG-402-L20_2667739558
AG-402-L20_2667739560
AG-402-L20_2667739562
AG-402-L20_2667739567
AG-402-L20_2667739573
AG-402-L20_2667739574
AG-402-L20_2667739575
AG-402-L20_2667739577
AG-402-L20_2667739579
AG-402-L20_2667739580
AG-402-L20_2667739581
AG-402-L20_2667739582
AG-402-L20_2667739583
AG-402-L20_2667739584
AG-402-L20_2667739595
AG-402-L20_2667739596
AG-402-L20_2667739599
AG-402-L20_2667739600
AG-402-L20_2667739601
AG-402-L20_2667739610
AG-402-L20_2667739612
AG-402-L20_2667739613
AG-402-L20_2667739614
AG-402-L20_2667739615
AG-402-L20_2667739616
AG-402-L20_2667739617
AG-402-L20_2667739618
AG-402-L20_2667739619
AG-402-L20_2667739620
AG-402-L20_2667739621
AG-402-L20_2667739622
AG-402-L20_2667739623
AG-402-L20_2667739624
AG-402-L20_2667739629
AG-402-L20_2667739634
AG-402-L20_2667739642
AG-402-L20_2667739646
AG-402-L20_2667739650
AG-402-L20_2667739651
AG-402-L20_2667739652
AG-402-L20_2667739653
AG-402-L20_2667739654
AG-402-L20_2667739656
AG-402-L20_2667739658
AG-402-L20_2667739659
AG-402-L20_2667739660
AG-402-L20_2667739663
AG-402-L20_2667739664
AG-402-L20_2667739665
AG-402-L20_2667739666
AG-402-L20_2667739668
AG-402-L20_2667739671
AG-402-L20_2667739673
AG-402-L20_2667739677
AG-402-L20_2667739678
AG-402-L20_2667739679
AG-402-L20_2667739682
AG-402-L20_2667739684
AG-402-L20_2667739691
AG-402-L20_2667739692
AG-402-L20_2667739707
AG-402-L20_2667739709
AG-402-L20_2667739711
AG-402-L20_2667739712
AG-402-L20_2667739725
AG-402-L20_2667739732
AG-402-L20_2667739735
AG-402-L20_2667739736
AG-402-L20_2667739739
AG-402-L20_2667739740
AG-402-L20_2667739741
AG-402-L20_2667739743
AG-402-L20_2667739744
AG-402-L20_2667739746
AG-402-L20_2667739748
AG-402-L20_2667739749
AG-402-L20_2667739750
AG-402-L20_2667739751
AG-402-L20_2667739752
AG-402-L20_2667739762
AG-402-L20_2667739763
AG-402-L20_2667739764
AG-402-L20_2667739769
AG-402-L20_2667739770
AG-402-L20_2667739772
AG-402-L20_2667739773
AG-402-L20_2667739776
AG-402-L20_2667739792
AG-402-L20_2667739807
AG-402-L20_2667739820
AG-402-L20_2667739823
AG-402-L20_2667739824
AG-402-L20_2667739827
AG-402-L20_2667739841
AG-402-L20_2667739848
AG-402-M23_2667745549
AG-402-M23_2667745570
AG-402-M23_2667745571
AG-402-M23_2667745626
AG-402-M23_2667745629
AG-402-M23_2667745641
AG-402-M23_2667745646
AG-402-M23_2667745648
AG-402-M23_2667745649
AG-402-M23_2667745651
AG-402-M23_2667745653
AG-402-M23_2667745655
AG-402-M23_2667745660
AG-402-M23_2667745668
AG-402-M23_2667745669
AG-402-M23_2667745672
AG-402-M23_2667745676
AG-402-M23_2667745677
AG-402-M23_2667745688
AG-402-M23_2667745692
AG-402-M23_2667745696
AG-402-M23_2667745699
AG-402-M23_2667745701
AG-402-M23_2667745703
AG-402-M23_2667745705
AG-402-M23_2667745706
AG-402-M23_2667745708
AG-402-M23_2667745712
AG-402-M23_2667745713
AG-402-M23_2667745714
AG-402-M23_2667745715
AG-402-M23_2667745716
AG-402-M23_2667745717
AG-402-M23_2667745723
AG-402-M23_2667745724
AG-402-M23_2667745725
AG-402-M23_2667745727
AG-402-M23_2667745728
AG-402-M23_2667745729
AG-402-M23_2667745732
AG-402-M23_2667745734
AG-402-M23_2667745735
AG-402-M23_2667745736
AG-402-M23_2667745737
AG-402-M23_2667745738
AG-402-M23_2667745742
AG-402-M23_2667745743
AG-402-M23_2667745744
AG-402-M23_2667745754
AG-402-M23_2667745755
AG-402-M23_2667745756
AG-402-M23_2667745758
AG-402-M23_2667745759
AG-402-M23_2667745761
AG-402-M23_2667745769
AG-402-M23_2667745770
AG-402-M23_2667745772
AG-402-M23_2667745773
AG-402-M23_2667745775
AG-402-M23_2667745776
AG-402-M23_2667745778
AG-402-M23_2667745781
AG-402-M23_2667745783
AG-402-M23_2667745787
AG-402-M23_2667745791
AG-402-M23_2667745793
AG-402-M23_2667745794
AG-402-M23_2667745803
AG-402-M23_2667745808
AG-402-M23_2667745811
AG-402-M23_2667745813
AG-402-M23_2667745814
AG-402-M23_2667745815
AG-402-M23_2667745824
AG-402-M23_2667745827
AG-402-M23_2667745830
AG-402-M23_2667745831
AG-402-M23_2667745840
AG-402-M23_2667745842
AG-402-M23_2667745845
AG-402-M23_2667745848
AG-402-M23_2667745850
AG-402-M23_2667745852
AG-402-M23_2667745853
AG-402-M23_2667745856
AG-402-M23_2667745858
AG-402-M23_2667745860
AG-402-M23_2667745862
AG-402-M23_2667745865
AG-402-M23_2667745866
AG-402-M23_2667745867
AG-402-M23_2667745868
AG-402-M23_2667745869
AG-402-M23_2667745870
AG-402-M23_2667745871
AG-402-M23_2667745874
AG-402-M23_2667745877
AG-402-M23_2667745878
AG-402-M23_2667745880
AG-402-M23_2667745881
AG-402-M23_2667745883
AG-402-M23_2667745884
AG-402-M23_2667745885
AG-402-M23_2667745888
AG-402-M23_2667745889
AG-402-M23_2667745890
AG-402-M23_2667745893
AG-402-M23_2667745894
AG-402-M23_2667745895
AG-402-M23_2667745896
AG-402-M23_2667745897
AG-402-M23_2667745901
AG-402-M23_2667745909
AG-402-M23_2667745910
AG-402-M23_2667745911
AG-402-M23_2667745912
AG-402-M23_2667745914
AG-402-M23_2667745918
AG-402-M23_2667745920
AG-402-M23_2667745922
AG-402-M23_2667745924
AG-402-M23_2667745926
AG-402-M23_2667745928
AG-402-M23_2667745932
AG-402-M23_2667745933
AG-402-M23_2667745934
AG-402-M23_2667745946
AG-402-M23_2667745954
AG-402-M23_2667745955
AG-402-M23_2667745958
AG-402-M23_2667745962
AG-402-M23_2667745966
AG-402-M23_2667745967
AG-402-M23_2667745969
AG-402-M23_2667745970
AG-402-M23_2667745971
AG-402-M23_2667745973
AG-402-M23_2667745974
AG-402-M23_2667745979
AG-402-M23_2667745981
AG-402-M23_2667745982
AG-402-M23_2667745984
AG-402-M23_2667745985
AG-402-M23_2667745986
AG-402-M23_2667745987
AG-402-M23_2667745988
AG-402-M23_2667745991
AG-402-M23_2667745992
AG-402-M23_2667745993
AG-402-M23_2667745994
AG-402-M23_2667745995
AG-402-M23_2667745997
AG-402-M23_2667746000
AG-402-M23_2667746001
AG-402-M23_2667746002
AG-402-M23_2667746005
AG-402-M23_2667746006
AG-402-M23_2667746017
AG-402-M23_2667746018
AG-402-M23_2667746019
AG-402-M23_2667746020
AG-402-M23_2667746021
AG-402-M23_2667746022
AG-402-M23_2667746023
AG-402-M23_2667746024
AG-402-M23_2667746025
AG-402-M23_2667746026
AG-402-M23_2667746028
AG-402-M23_2667746029
AG-402-M23_2667746031
AG-402-M23_2667746032
AG-402-M23_2667746036
AG-402-M23_2667746037
AG-402-M23_2667746039
AG-402-M23_2667746040
AG-402-M23_2667746042
AG-402-M23_2667746044
AG-402-M23_2667746045
AG-402-M23_2667746046
AG-402-M23_2667746047
AG-402-M23_2667746048
AG-402-M23_2667746050
AG-402-M23_2667746051
AG-402-M23_2667746052
AG-402-M23_2667746053
AG-402-M23_2667746054
AG-402-M23_2667746055
AG-402-M23_2667746057
AG-402-M23_2667746058
AG-402-M23_2667746066
AG-402-M23_2667746068
AG-402-M23_2667746069
AG-402-M23_2667746070
AG-402-M23_2667746074
AG-402-M23_2667746075
AG-402-M23_2667746076
AG-402-M23_2667746083
AG-402-M23_2667746084
AG-402-M23_2667746085
AG-402-M23_2667746086
AG-402-M23_2667746089
AG-402-M23_2667746093
AG-402-M23_2667746094
AG-402-M23_2667746095
AG-402-M23_2667746096
AG-402-M23_2667746097
AG-402-M23_2667746098
AG-402-M23_2667746100
AG-402-M23_2667746105
AG-402-M23_2667746106
AG-402-M23_2667746107
AG-402-M23_2667746109
AG-402-M23_2667746133
AG-402-M23_2667746137
AG-402-M23_2667746141
AG-402-M23_2667746143
AG-402-M23_2667746144
AG-402-M23_2667746146
AG-402-M23_2667746147
AG-402-M23_2667746148
AG-402-M23_2667746149
AG-402-M23_2667746154
AG-402-M23_2667746155
AG-402-M23_2667746159
AG-402-M23_2667746162
AG-402-M23_2667746163
AG-402-M23_2667746164
AG-402-M23_2667746165
AG-402-M23_2667746167
AG-402-M23_2667746170
AG-402-M23_2667746180
AG-402-M23_2667746187
AG-402-M23_2667746188
AG-402-M23_2667746191
AG-402-M23_2667746192
AG-402-M23_2667746193
AG-402-M23_2667746203
AG-402-M23_2667746205
AG-402-M23_2667746213
AG-402-M23_2667746215
AG-402-M23_2667746216
AG-402-M23_2667746217
AG-402-M23_2667746218
AG-402-M23_2667746219
AG-402-M23_2667746220
AG-402-M23_2667746221
AG-402-M23_2667746222
AG-402-M23_2667746224
AG-402-M23_2667746225
AG-402-M23_2667746227
AG-402-M23_2667746229
AG-402-M23_2667746231
AG-402-M23_2667746234
AG-402-M23_2667746235
AG-402-M23_2667746236
AG-402-M23_2667746237
AG-402-M23_2667746238
AG-402-M23_2667746240
AG-402-M23_2667746241
AG-402-M23_2667746244
AG-402-M23_2667746245
AG-402-M23_2667746246
AG-402-M23_2667746248
AG-402-M23_2667746252
AG-402-M23_2667746254
AG-402-M23_2667746261
AG-402-M23_2667746262
AG-402-M23_2667746265
AG-402-M23_2667746269
AG-402-M23_2667746273
AG-402-M23_2667746274
AG-402-M23_2667746276
AG-402-M23_2667746277
AG-402-M23_2667746278
AG-402-M23_2667746280
AG-402-M23_2667746289
AG-402-M23_2667746292
AG-402-M23_2667746294
AG-402-M23_2667746295
AG-402-M23_2667746297
AG-402-M23_2667746298
AG-402-M23_2667746299
AG-402-M23_2667746302
AG-402-M23_2667746304
AG-402-M23_2667746308
AG-402-M23_2667746309
AG-402-M23_2667746310
AG-402-M23_2667746311
AG-402-M23_2667746383
AG-402-M23_2667746391
AG-402-M23_2667746393
AG-402-M23_2667746394
AG-402-M23_2667746396
AG-402-M23_2667746397
AG-402-M23_2667746399
AG-402-M23_2667746400
AG-402-M23_2667746401
AG-402-M23_2667746405
AG-402-M23_2667746406
AG-402-M23_2667746408
AG-402-M23_2667746413
AG-402-M23_2667746414
AG-402-M23_2667746415
AG-402-M23_2667746417
AG-402-M23_2667746418
AG-402-M23_2667746419
AG-402-M23_2667746420
AG-402-M23_2667746422
AG-402-M23_2667746423
AG-402-M23_2667746424
AG-402-M23_2667746425
AG-402-M23_2667746426
AG-402-M23_2667746428
AG-402-M23_2667746436
AG-402-M23_2667746456
AG-402-M23_2667746457
AG-402-M23_2667746458
AG-402-M23_2667746459
AG-402-M23_2667746460
AG-402-M23_2667746461
AG-402-M23_2667746462
AG-402-M23_2667746463
AG-402-M23_2667746473
AG-402-M23_2667746476
AG-402-M23_2667746478
AG-402-M23_2667746480
AG-402-M23_2667746481
AG-402-M23_2667746483
AG-402-M23_2667746486
AG-402-M23_2667746490
AG-402-M23_2667746498
AG-402-M23_2667746502
AG-402-M23_2667746503
AG-402-M23_2667746504
AG-402-M23_2667746505
AG-402-M23_2667746506
AG-402-M23_2667746507
AG-402-M23_2667746508
AG-402-M23_2667746509
AG-402-M23_2667746510
AG-402-M23_2667746512
AG-402-M23_2667746513
AG-402-M23_2667746514
AG-402-M23_2667746515
AG-402-M23_2667746516
AG-402-M23_2667746517
AG-402-M23_2667746518
AG-402-M23_2667746519
AG-402-M23_2667746520
AG-402-M23_2667746521
AG-402-M23_2667746522
AG-402-M23_2667746523
AG-402-M23_2667746524
AG-402-M23_2667746525
AG-402-M23_2667746526
AG-402-M23_2667746527
AG-402-M23_2667746528
AG-402-M23_2667746529
AG-402-M23_2667746530
AG-402-M23_2667746531
AG-402-M23_2667746533
AG-402-M23_2667746539
AG-402-M23_2667746568
AG-402-M23_2667746656
AG-402-M23_2667746657
AG-402-M23_2667746658
AG-402-M23_2667746661
AG-402-M23_2667746663
AG-402-M23_2667746664
AG-402-M23_2667746665
AG-402-M23_2667746667
AG-402-M23_2667746668
AG-402-M23_2667746669
AG-402-M23_2667746671
AG-402-M23_2667746673
AG-402-M23_2667746675
AG-402-M23_2667746678
AG-402-M23_2667746679
AG-402-M23_2667746680
AG-402-M23_2667746681
AG-402-M23_2667746683
AG-402-M23_2667746684
AG-402-M23_2667746685
AG-402-M23_2667746686
AG-402-M23_2667746687
AG-402-M23_2667746688
AG-402-M23_2667746689
AG-402-M23_2667746691
AG-402-M23_2667746692
AG-402-M23_2667746695
AG-402-M23_2667746696
AG-402-M23_2667746698
AG-402-M23_2667746699
AG-402-M23_2667746700
AG-402-M23_2667746701
AG-402-M23_2667746703
AG-402-M23_2667746707
AG-402-M23_2667746711
AG-402-M23_2667746712
AG-402-M23_2667746714
AG-402-M23_2667746716
AG-402-M23_2667746717
AG-402-M23_2667746719
AG-402-M23_2667746724
AG-402-M23_2667746725
AG-402-M23_2667746729
AG-402-M23_2667746734
AG-402-M23_2667746737
AG-402-M23_2667746744
AG-402-M23_2667746749
AG-402-M23_2667746757
AG-402-M23_2667746759
AG-402-M23_2667746771
AG-402-M23_2667746772
AG-402-M23_2667746773
AG-402-M23_2667746775
AG-402-M23_2667746777
AG-402-M23_2667746778
AG-402-M23_2667746779
AG-402-M23_2667746780
AG-402-M23_2667746781
AG-402-M23_2667746782
AG-402-M23_2667746783
AG-402-M23_2667746785
AG-402-M23_2667746787
AG-402-M23_2667746788
AG-402-M23_2667746790
AG-402-M23_2667746797
AG-402-M23_2667746811
AG-402-M23_2667746813
AG-402-M23_2667746821
AG-402-M23_2667746822
AG-402-M23_2667746823
AG-402-M23_2667746825
AG-402-M23_2667746830
AG-402-M23_2667746831
AG-402-M23_2667746834
AG-402-M23_2667746835
AG-402-M23_2667746836
AG-402-M23_2667746838
AG-402-M23_2667746839
AG-402-M23_2667746845
AG-402-M23_2667746849
AG-402-M23_2667746851
AG-402-M23_2667746852
AG-402-M23_2667746855
AG-402-M23_2667746860
AG-402-M23_2667746861
AG-402-M23_2667746863
AG-402-M23_2667746865
AG-402-M23_2667746867
AG-402-M23_2667746868
AG-402-M23_2667746870
AG-402-M23_2667746871
AG-402-M23_2667746874
AG-402-M23_2667746883
AG-402-M23_2667746902
AG-402-M23_2667746904
AG-402-M23_2667746905
AG-402-M23_2667746909
AG-402-M23_2667746910
AG-402-M23_2667746914
AG-402-M23_2667746915
AG-402-M23_2667746918
AG-402-M23_2667746922
AG-402-M23_2667746924
AG-402-M23_2667746926
AG-402-M23_2667746928
AG-402-M23_2667746929
AG-402-M23_2667746930
AG-402-M23_2667746931
AG-402-M23_2667746932
AG-402-M23_2667746933
AG-402-M23_2667746936
AG-402-M23_2667746940
AG-402-M23_2667746942
AG-402-M23_2667746943
AG-402-M23_2667746944
AG-402-M23_2667746946
AG-402-M23_2667746951
AG-402-M23_2667746952
AG-402-M23_2667746953
AG-402-M23_2667746958
AG-402-M23_2667746961
AG-402-M23_2667746963
AG-402-M23_2667746964
AG-402-M23_2667746966
AG-402-M23_2667746967
AG-402-M23_2667746969
AG-402-M23_2667746970
AG-402-M23_2667746972
AG-402-M23_2667746975
AG-402-M23_2667746977
AG-402-M23_2667746978
AG-402-M23_2667746980
AG-402-M23_2667746982
AG-402-M23_2667746989
AG-402-M23_2667747000
AG-402-M23_2667747002
AG-402-M23_2667747003
AG-402-M23_2667747004
AG-402-M23_2667747005
AG-402-M23_2667747006
AG-402-M23_2667747010
AG-402-M23_2667747054
AG-402-M23_2667747055
AG-402-M23_2667747058
AG-402-M23_2667747066
AG-402-M23_2667747067
AG-402-M23_2667747070
AG-402-M23_2667747071
AG-402-M23_2667747072
AG-402-M23_2667747075
AG-402-M23_2667747077
AG-402-M23_2667747078
AG-402-M23_2667747082
AG-402-M23_2667747086
AG-402-M23_2667747088
AG-402-M23_2667747089
AG-402-M23_2667747090
AG-402-M23_2667747091
AG-402-M23_2667747093
AG-402-M23_2667747094
AG-402-M23_2667747106
AG-402-M23_2667747111
AG-402-M23_2667747124
AG-402-M23_2667747134
AG-402-M23_2667747139
AG-402-M23_2667747140
AG-402-M23_2667747141
AG-402-M23_2667747144
AG-402-M23_2667747146
AG-402-M23_2667747148
AG-402-M23_2667747149
AG-402-M23_2667747152
AG-402-M23_2667747156
AG-402-M23_2667747157
AG-402-M23_2667747158
AG-402-M23_2667747159
AG-402-M23_2667747164
AG-402-M23_2667747165
AG-402-M23_2667747166
AG-402-M23_2667747171
AG-402-M23_2667747172
AG-402-M23_2667747174
AG-402-M23_2667747179
AG-402-M23_2667747188
AG-402-M23_2667747190
AG-402-M23_2667747193
AG-402-M23_2667747195
AG-402-M23_2667747198
AG-402-M23_2667747201
AG-402-M23_2667747209
AG-402-M23_2667747210
AG-402-M23_2667747211
AG-402-M23_2667747212
AG-402-M23_2667747214
AG-402-M23_2667747216
AG-402-M23_2667747220
AG-402-M23_2667747223
AG-402-M23_2667747225
AG-402-M23_2667747227
AG-402-M23_2667747228
AG-402-M23_2667747229
AG-402-M23_2667747230
AG-402-M23_2667747231
AG-402-M23_2667747232
AG-402-M23_2667747234
AG-402-M23_2667747235
AG-402-M23_2667747237
AG-402-M23_2667747241
AG-402-M23_2667747242
AG-402-M23_2667747243
AG-402-M23_2667747245
AG-402-M23_2667747248
AG-402-M23_2667747256
AG-402-M23_2667747258
AG-402-M23_2667747265
AG-402-M23_2667747266
AG-402-M23_2667747267
AG-402-M23_2667747269
AG-402-M23_2667747270
AG-402-M23_2667747272
AG-402-M23_2667747273
AG-402-M23_2667747275
AG-402-M23_2667747276
AG-402-M23_2667747279
AG-402-M23_2667747281
AG-402-M23_2667747288
AG-402-M23_2667747290
AG-402-M23_2667747291
AG-402-M23_2667747293
AG-402-M23_2667747295
AG-402-M23_2667747296
AG-402-M23_2667747302
AG-402-M23_2667747305
AG-402-M23_2667747311
AG-402-M23_2667747312
AG-402-M23_2667747313
AG-402-M23_2667747337
AG-402-M23_2667747338
AG-402-M23_2667747340
AG-402-M23_2667747341
AG-402-M23_2667747342
AG-402-M23_2667747356
AG-402-M23_2667747364
AG-402-M23_2667747365
AG-402-M23_2667747366
AG-402-M23_2667747367
AG-402-M23_2667747368
AG-402-M23_2667747375
AG-402-M23_2667747380
AG-402-M23_2667747381
AG-402-M23_2667747382
AG-402-M23_2667747383
AG-402-M23_2667747391
AG-402-M23_2667747394
AG-402-M23_2667747395
AG-402-M23_2667747399
AG-402-M23_2667747400
AG-402-M23_2667747404
AG-402-M23_2667747405
AG-402-M23_2667747412
AG-402-M23_2667747413
AG-402-M23_2667747414
AG-402-M23_2667747415
AG-402-M23_2667747418
AG-402-M23_2667747419
AG-402-M23_2667747420
AG-402-M23_2667747421
AG-402-M23_2667747424
AG-402-M23_2667747426
AG-402-M23_2667747427
AG-402-M23_2667747430
AG-402-M23_2667747437
AG-402-M23_2667747438
AG-402-M23_2667747442
AG-402-M23_2667747446
AG-402-M23_2667747447
AG-402-M23_2667747448
AG-402-M23_2667747454
AG-402-M23_2667747455
AG-402-M23_2667747457
AG-402-M23_2667747459
AG-402-M23_2667747471
AG-402-M23_2667747476
AG-402-M23_2667747477
AG-402-M23_2667747478
AG-402-M23_2667747479
AG-402-M23_2667747485
AG-402-M23_2667747489
AG-402-M23_2667747490
AG-402-M23_2667747491
AG-402-M23_2667747493
AG-402-N09_2717285872
AG-402-N09_2717285873
AG-402-N09_2717285874
AG-402-N09_2717285875
AG-402-N09_2717285876
AG-402-N09_2717285877
AG-402-N09_2717285878
AG-402-N09_2717285879
AG-402-N09_2717285901
AG-402-N09_2717285907
AG-402-N09_2717285913
AG-402-N09_2717285915
AG-402-N09_2717285916
AG-402-N09_2717285917
AG-402-N09_2717285919
AG-402-N09_2717285920
AG-402-N09_2717285922
AG-402-N09_2717285923
AG-402-N09_2717285924
AG-402-N09_2717285925
AG-402-N09_2717285927
AG-402-N09_2717285928
AG-402-N09_2717285929
AG-402-N09_2717285934
AG-402-N09_2717285936
AG-402-N09_2717285937
AG-402-N09_2717285941
AG-402-N09_2717285942
AG-402-N09_2717285943
AG-402-N09_2717285945
AG-402-N09_2717285946
AG-402-N09_2717285948
AG-402-N09_2717285949
AG-402-N09_2717285951
AG-402-N09_2717285952
AG-402-N09_2717285953
AG-402-N09_2717285954
AG-402-N09_2717285955
AG-402-N09_2717285956
AG-402-N09_2717285957
AG-402-N09_2717285958
AG-402-N09_2717285959
AG-402-N09_2717285962
AG-402-N09_2717285966
AG-402-N09_2717285968
AG-402-N09_2717285969
AG-402-N09_2717285970
AG-402-N09_2717285971
AG-402-N09_2717285973
AG-402-N09_2717285974
AG-402-N09_2717285985
AG-402-N09_2717285986
AG-402-N09_2717285987
AG-402-N09_2717285992
AG-402-N09_2717286017
AG-402-N09_2717286020
AG-402-N09_2717286022
AG-402-N09_2717286023
AG-402-N09_2717286024
AG-402-N09_2717286028
AG-402-N09_2717286030
AG-402-N09_2717286032
AG-402-N09_2717286033
AG-402-N09_2717286034
AG-402-N09_2717286035
AG-402-N09_2717286036
AG-402-N09_2717286039
AG-402-N09_2717286040
AG-402-N09_2717286041
AG-402-N09_2717286042
AG-402-N09_2717286043
AG-402-N09_2717286045
AG-402-N09_2717286048
AG-402-N09_2717286049
AG-402-N09_2717286050
AG-402-N09_2717286053
AG-402-N09_2717286054
AG-402-N09_2717286064
AG-402-N09_2717286065
AG-402-N09_2717286066
AG-402-N09_2717286067
AG-402-N09_2717286068
AG-402-N09_2717286069
AG-402-N09_2717286070
AG-402-N09_2717286071
AG-402-N09_2717286072
AG-402-N09_2717286073
AG-402-N09_2717286075
AG-402-N09_2717286076
AG-402-N09_2717286078
AG-402-N09_2717286079
AG-402-N09_2717286083
AG-402-N09_2717286084
AG-402-N09_2717286086
AG-402-N09_2717286087
AG-402-N09_2717286089
AG-402-N09_2717286091
AG-402-N09_2717286092
AG-402-N09_2717286093
AG-402-N09_2717286094
AG-402-N09_2717286095
AG-402-N09_2717286097
AG-402-N09_2717286098
AG-402-N09_2717286099
AG-402-N09_2717286100
AG-402-N09_2717286101
AG-402-N09_2717286102
AG-402-N09_2717286104
AG-402-N09_2717286105
AG-402-N09_2717286107
AG-402-N09_2717286115
AG-402-N09_2717286117
AG-402-N09_2717286118
AG-402-N09_2717286119
AG-402-N09_2717286123
AG-402-N09_2717286124
AG-402-N09_2717286125
AG-402-N09_2717286129
AG-402-N09_2717286137
AG-402-N09_2717286140
AG-402-N09_2717286143
AG-402-N09_2717286145
AG-402-N09_2717286147
AG-402-N09_2717286148
AG-402-N09_2717286152
AG-402-N09_2717286154
AG-402-N09_2717286156
AG-402-N09_2717286158
AG-402-N09_2717286161
AG-402-N09_2717286162
AG-402-N09_2717286163
AG-402-N09_2717286164
AG-402-N09_2717286165
AG-402-N09_2717286166
AG-402-N09_2717286167
AG-402-N09_2717286169
AG-402-N09_2717286172
AG-402-N09_2717286175
AG-402-N09_2717286177
AG-402-N09_2717286178
AG-402-N09_2717286180
AG-402-N09_2717286181
AG-402-N09_2717286184
AG-402-N09_2717286192
AG-402-N09_2717286193
AG-402-N09_2717286196
AG-402-N09_2717286197
AG-402-N09_2717286198
AG-402-N09_2717286201
AG-402-N09_2717286203
AG-402-N09_2717286204
AG-402-N09_2717286231
AG-402-N09_2717286232
AG-402-N09_2717286236
AG-402-N09_2717286238
AG-402-N09_2717286239
AG-402-N09_2717286242
AG-402-N09_2717286244
AG-402-N09_2717286245
AG-402-N09_2717286247
AG-402-N09_2717286248
AG-402-N09_2717286251
AG-402-N09_2717286253
AG-402-N09_2717286261
AG-402-N09_2717286269
AG-402-N09_2717286287
AG-402-N09_2717286293
AG-402-N09_2717286296
AG-402-N09_2717286299
AG-402-N09_2717286300
AG-402-N09_2717286301
AG-402-N09_2717286304
AG-402-N09_2717286305
AG-402-N09_2717286307
AG-402-N09_2717286308
AG-402-N09_2717286310
AG-402-N09_2717286311
AG-402-N09_2717286312
AG-402-N09_2717286315
AG-402-N09_2717286316
AG-402-N09_2717286317
AG-402-N09_2717286318
AG-402-N09_2717286321
AG-402-N09_2717286326
AG-402-N09_2717286327
AG-402-N09_2717286328
AG-402-N09_2717286333
AG-402-N09_2717286335
AG-402-N09_2717286336
AG-402-N09_2717286337
AG-402-N09_2717286339
AG-402-N09_2717286343
AG-402-N09_2717286345
AG-402-N09_2717286346
AG-402-N09_2717286347
AG-402-N09_2717286348
AG-402-N09_2717286349
AG-402-N09_2717286352
AG-402-N09_2717286353
AG-402-N09_2717286354
AG-402-N09_2717286356
AG-402-N09_2717286358
AG-402-N09_2717286359
AG-402-N09_2717286360
AG-402-N09_2717286361
AG-402-N09_2717286362
AG-402-N09_2717286366
AG-402-N09_2717286370
AG-402-N09_2717286371
AG-402-N09_2717286375
AG-402-N09_2717286378
AG-402-N09_2717286384
AG-402-N09_2717286388
AG-402-N09_2717286389
AG-402-N09_2717286390
AG-402-N09_2717286392
AG-402-N09_2717286394
AG-402-N09_2717286395
AG-402-N09_2717286397
AG-402-N09_2717286401
AG-402-N09_2717286402
AG-402-N09_2717286403
AG-402-N09_2717286406
AG-402-N09_2717286408
AG-402-N09_2717286413
AG-402-N09_2717286414
AG-402-N09_2717286416
AG-402-N09_2717286417
AG-402-N09_2717286418
AG-402-N09_2717286420
AG-402-N09_2717286421
AG-402-N09_2717286425
AG-402-N09_2717286429
AG-402-N09_2717286432
AG-402-N09_2717286433
AG-402-N09_2717286441
AG-402-N09_2717286453
AG-402-N09_2717286454
AG-402-N09_2717286455
AG-402-N09_2717286459
AG-402-N09_2717286461
AG-402-N09_2717286463
AG-402-N09_2717286465
AG-402-N09_2717286467
AG-402-N09_2717286469
AG-402-N09_2717286473
AG-402-N09_2717286475
AG-402-N09_2717286476
AG-402-N09_2717286477
AG-402-N09_2717286478
AG-402-N09_2717286488
AG-402-N09_2717286496
AG-402-N09_2717286498
AG-402-N09_2717286499
AG-402-N09_2717286500
AG-402-N09_2717286501
AG-402-N09_2717286502
AG-402-N09_2717286503
AG-402-N09_2717286504
AG-402-N09_2717286505
AG-402-N09_2717286507
AG-402-N09_2717286508
AG-402-N09_2717286510
AG-402-N09_2717286511
AG-402-N09_2717286512
AG-402-N09_2717286514
AG-402-N09_2717286517
AG-402-N09_2717286518
AG-402-N09_2717286519
AG-402-N09_2717286520
AG-402-N09_2717286521
AG-402-N09_2717286523
AG-402-N09_2717286524
AG-402-N09_2717286527
AG-402-N09_2717286528
AG-402-N09_2717286529
AG-402-N09_2717286531
AG-402-N09_2717286534
AG-402-N09_2717286536
AG-402-N09_2717286543
AG-402-N09_2717286544
AG-402-N09_2717286547
AG-402-N09_2717286551
AG-402-N09_2717286556
AG-402-N09_2717286557
AG-402-N09_2717286559
AG-402-N09_2717286560
AG-402-N09_2717286561
AG-402-N09_2717286563
AG-402-N09_2717286569
AG-402-N09_2717286570
AG-402-N09_2717286571
AG-402-N09_2717286574
AG-402-N09_2717286575
AG-402-N09_2717286576
AG-402-N09_2717286579
AG-402-N09_2717286580
AG-402-N09_2717286585
AG-402-N09_2717286586
AG-402-N09_2717286588
AG-402-N09_2717286590
AG-402-N09_2717286593
AG-402-N09_2717286618
AG-402-N09_2717286632
AG-402-N09_2717286642
AG-402-N09_2717286647
AG-402-N09_2717286652
AG-402-N09_2717286656
AG-402-N09_2717286661
AG-402-N09_2717286662
AG-402-N09_2717286663
AG-402-N09_2717286664
AG-402-N09_2717286668
AG-402-N09_2717286671
AG-402-N09_2717286672
AG-402-N09_2717286673
AG-402-N09_2717286675
AG-402-N09_2717286676
AG-402-N09_2717286678
AG-402-N09_2717286683
AG-402-N09_2717286684
AG-402-N09_2717286688
AG-402-N09_2717286693
AG-402-N09_2717286696
AG-402-N09_2717286704
AG-402-N09_2717286709
AG-402-N09_2717286712
AG-402-N09_2717286719
AG-402-N09_2717286720
AG-402-N09_2717286723
AG-402-N09_2717286726
AG-402-N09_2717286733
AG-402-N09_2717286734
AG-402-N09_2717286735
AG-402-N09_2717286737
AG-402-N09_2717286740
AG-402-N09_2717286746
AG-402-N09_2717286755
AG-402-N09_2717286756
AG-402-N09_2717286758
AG-402-N09_2717286762
AG-402-N09_2717286767
AG-402-N09_2717286769
AG-402-N09_2717286772
AG-402-N09_2717286774
AG-402-N09_2717286775
AG-402-N09_2717286777
AG-402-N09_2717286778
AG-402-N09_2717286780
AG-402-N09_2717286781
AG-402-N09_2717286790
AG-402-N09_2717286792
AG-402-N09_2717286793
AG-402-N09_2717286795
AG-402-N09_2717286796
AG-402-N09_2717286797
AG-402-N09_2717286807
AG-402-N09_2717286808
AG-402-N09_2717286809
AG-402-N09_2717286813
AG-402-N09_2717286814
AG-402-N09_2717286815
AG-402-N09_2717286816
AG-402-N09_2717286817
AG-402-N09_2717286819
AG-402-N09_2717286822
AG-402-N09_2717286823
AG-402-N09_2717286824
AG-402-N09_2717286826
AG-402-N09_2717286827
AG-402-N09_2717286836
AG-402-N09_2717286838
AG-402-N09_2717286846
AG-402-N09_2717286847
AG-402-N09_2717286848
AG-402-N09_2717286850
AG-402-N09_2717286854
AG-402-N09_2717286855
AG-402-N09_2717286858
AG-402-N09_2717286859
AG-402-N09_2717286860
AG-402-N09_2717286862
AG-402-N09_2717286863
AG-402-N09_2717286873
AG-402-N09_2717286877
AG-402-N09_2717286878
AG-402-N09_2717286880
AG-402-N09_2717286884
AG-402-N09_2717286885
AG-402-N09_2717286887
AG-402-N09_2717286888
AG-402-N09_2717286889
AG-402-N09_2717286890
AG-402-N09_2717286892
AG-402-N09_2717286894
AG-402-N09_2717286896
AG-402-N09_2717286900
AG-402-N09_2717286901
AG-402-N09_2717286903
AG-402-N09_2717286904
AG-402-N09_2717286909
AG-402-N09_2717286911
AG-402-N09_2717286912
AG-402-N09_2717286913
AG-402-N09_2717286917
AG-402-N09_2717286920
AG-402-N09_2717286921
AG-402-N09_2717286922
AG-402-N09_2717286928
AG-402-N09_2717286930
AG-402-N09_2717286932
AG-402-N09_2717286933
AG-402-N09_2717286934
AG-402-N09_2717286936
AG-402-N09_2717286941
AG-402-N09_2717286942
AG-402-N09_2717286944
AG-402-N09_2717286948
AG-402-N09_2717286950
AG-402-N09_2717286951
AG-402-N09_2717286952
AG-402-N09_2717286955
AG-402-N09_2717286961
AG-402-N09_2717286962
AG-402-N09_2717286964
AG-402-N09_2717286966
AG-402-N09_2717286968
AG-402-N09_2717286969
AG-402-N09_2717286971
AG-402-N09_2717286972
AG-402-N09_2717286976
AG-402-N09_2717286980
AG-402-N09_2717286985
AG-402-N09_2717286987
AG-402-N09_2717286988
AG-402-N09_2717286990
AG-402-N09_2717286991
AG-402-N09_2717286993
AG-402-N09_2717286994
AG-402-N09_2717286995
AG-402-N09_2717286997
AG-402-N09_2717286998
AG-402-N09_2717286999
AG-402-N09_2717287000
AG-402-N09_2717287002
AG-402-N09_2717287003
AG-402-N09_2717287004
AG-402-N09_2717287005
AG-402-N09_2717287006
AG-402-N09_2717287011
AG-402-N09_2717287012
AG-402-N09_2717287016
AG-402-N09_2717287017
AG-402-N09_2717287023
AG-402-N09_2717287024
AG-402-N09_2717287025
AG-402-N09_2717287026
AG-402-N09_2717287027
AG-402-N09_2717287032
AG-402-N09_2717287034
AG-402-N09_2717287040
AG-402-N09_2717287041
AG-402-N09_2717287042
AG-402-N09_2717287043
AG-402-N09_2717287046
AG-402-N09_2717287048
AG-402-N09_2717287049
AG-402-N09_2717287050
AG-402-N09_2717287052
AG-402-N09_2717287053
AG-402-N09_2717287054
AG-402-N09_2717287056
AG-402-N09_2717287058
AG-402-N09_2717287060
AG-402-N09_2717287063
AG-402-N09_2717287064
AG-402-N09_2717287071
AG-402-N09_2717287074
AG-402-N09_2717287075
AG-402-N09_2717287076
AG-402-N09_2717287078
AG-402-N09_2717287079
AG-402-N09_2717287080
AG-402-N09_2717287083
AG-402-N09_2717287085
AG-402-N09_2717287089
AG-402-N09_2717287090
AG-402-N09_2717287091
AG-402-N09_2717287092
AG-402-N09_2717287094
AG-402-N09_2717287096
AG-402-N09_2717287103
AG-402-N09_2717287104
AG-402-N09_2717287105
AG-402-N09_2717287107
AG-402-N09_2717287108
AG-402-N09_2717287112
AG-402-N09_2717287119
AG-402-N09_2717287120
AG-402-N09_2717287121
AG-402-N09_2717287123
AG-402-N09_2717287125
AG-402-N09_2717287126
AG-402-N09_2717287127
AG-402-N09_2717287128
AG-402-N09_2717287129
AG-402-N09_2717287130
AG-402-N09_2717287131
AG-402-N09_2717287133
AG-402-N09_2717287135
AG-402-N09_2717287136
AG-402-N09_2717287137
AG-402-N09_2717287142
AG-402-N09_2717287153
AG-402-N09_2717287154
AG-402-N09_2717287157
AG-402-N09_2717287158
AG-402-N09_2717287159
AG-402-N09_2717287160
AG-402-N09_2717287161
AG-402-N09_2717287163
AG-402-N09_2717287171
AG-402-N09_2717287176
AG-402-N09_2717287232
AG-402-N09_2717287279
AG-402-N09_2717287280
AG-402-N09_2717287316
AG-402-N09_2717287326
AG-402-N09_2717287328
AG-402-N09_2717287329
AG-402-N09_2717287334
AG-402-N09_2717287337
AG-402-N09_2717287341
AG-402-N09_2717287343
AG-402-N09_2717287345
AG-402-N09_2717287346
AG-402-N09_2717287347
AG-402-N09_2717287348
AG-402-N09_2717287353
AG-402-N09_2717287355
AG-402-N09_2717287356
AG-402-N09_2717287357
AG-402-N09_2717287358
AG-402-N09_2717287361
AG-402-N09_2717287365
AG-402-N09_2717287366
AG-402-N09_2717287371
AG-402-N09_2717287372
AG-402-N09_2717287377
AG-402-N09_2717287378
AG-402-N09_2717287379
AG-402-N09_2717287380
AG-402-N09_2717287381
AG-402-N09_2717287382
AG-402-N09_2717287384
AG-402-N09_2717287389
AG-402-N09_2717287390
AG-402-N09_2717287391
AG-402-N09_2717287395
AG-402-N09_2717287398
AG-402-N09_2717287403
AG-402-N09_2717287405
AG-402-N09_2717287406
AG-402-N09_2717287411
AG-402-N09_2717287413
AG-402-N09_2717287417
AG-402-N09_2717287418
AG-402-N09_2717287419
AG-402-N09_2717287420
AG-402-N09_2717287421
AG-402-N09_2717287463
AG-402-N09_2717287464
AG-402-N09_2717287466
AG-402-N09_2717287468
AG-402-N09_2717287469
AG-402-N09_2717287473
AG-402-N09_2717287474
AG-402-N09_2717287475
AG-402-N09_2717287476
AG-402-N09_2717287477
AG-402-N09_2717287483
AG-402-N09_2717287486
AG-402-N09_2717287488
AG-402-N09_2717287490
AG-402-N09_2717287492
AG-402-N09_2717287493
AG-402-N09_2717287495
AG-402-N09_2717287501
AG-402-N09_2717287502
AG-402-N09_2717287503
AG-402-N09_2717287508
AG-402-N09_2717287526
AG-402-N09_2717287527
AG-402-N09_2717287535
AG-402-N09_2717287559
AG-402-N09_2717287563
AG-402-N09_2717287564
AG-402-N09_2717287567
AG-402-N09_2717287610
AG-402-N09_2717287611
AG-402-N09_2717287612
AG-402-N09_2717287614
AG-402-N09_2717287629
AG-402-N09_2717287632
AG-402-N09_2717287634
AG-402-N09_2717287635
AG-402-N09_2717287646
AG-402-N09_2717287647
AG-402-N09_2717287648
AG-402-N09_2717287664
AG-402-N09_2717287665
AG-402-N09_2717287670
AG-402-N09_2717287672
AG-402-N09_2717287673
AG-402-N09_2717287676
AG-402-N09_2717287677
AG-402-N09_2717287678
AG-402-N09_2717287680
AG-402-N09_2717287690
AG-402-N09_2717287692
AG-402-N09_2717287694
AG-402-O21_2667754202
AG-402-O21_2667754204
AG-402-O21_2667754205
AG-402-O21_2667754206
AG-402-O21_2667754207
AG-402-O21_2667754208
AG-402-O21_2667754209
AG-402-O21_2667754210
AG-402-O21_2667754211
AG-402-O21_2667754212
AG-402-O21_2667754213
AG-402-O21_2667754214
AG-402-O21_2667754215
AG-402-O21_2667754216
AG-402-O21_2667754217
AG-402-O21_2667754218
AG-402-O21_2667754219
AG-402-O21_2667754220
AG-402-O21_2667754221
AG-402-O21_2667754222
AG-402-O21_2667754223
AG-402-O21_2667754225
AG-402-O21_2667754226
AG-402-O21_2667754227
AG-402-O21_2667754228
AG-402-O21_2667754229
AG-402-O21_2667754230
AG-402-O21_2667754231
AG-402-O21_2667754232
AG-402-O21_2667754233
AG-402-O21_2667754237
AG-402-O21_2667754245
AG-402-O21_2667754249
AG-402-O21_2667754252
AG-402-O21_2667754254
AG-402-O21_2667754255
AG-402-O21_2667754257
AG-402-O21_2667754259
AG-402-O21_2667754262
AG-402-O21_2667754270
AG-402-O21_2667754271
AG-402-O21_2667754273
AG-402-O21_2667754276
AG-402-O21_2667754278
AG-402-O21_2667754287
AG-402-O21_2667754289
AG-402-O21_2667754290
AG-402-O21_2667754291
AG-402-O21_2667754292
AG-402-O21_2667754294
AG-402-O21_2667754299
AG-402-O21_2667754300
AG-402-O21_2667754302
AG-402-O21_2667754306
AG-402-O21_2667754308
AG-402-O21_2667754309
AG-402-O21_2667754312
AG-402-O21_2667754318
AG-402-O21_2667754319
AG-402-O21_2667754321
AG-402-O21_2667754323
AG-402-O21_2667754325
AG-402-O21_2667754326
AG-402-O21_2667754328
AG-402-O21_2667754329
AG-402-O21_2667754333
AG-402-O21_2667754337
AG-402-O21_2667754342
AG-402-O21_2667754344
AG-402-O21_2667754345
AG-402-O21_2667754347
AG-402-O21_2667754348
AG-402-O21_2667754350
AG-402-O21_2667754351
AG-402-O21_2667754352
AG-402-O21_2667754354
AG-402-O21_2667754355
AG-402-O21_2667754356
AG-402-O21_2667754357
AG-402-O21_2667754358
AG-402-O21_2667754359
AG-402-O21_2667754361
AG-402-O21_2667754363
AG-402-O21_2667754368
AG-402-O21_2667754373
AG-402-O21_2667754374
AG-402-O21_2667754375
AG-402-O21_2667754378
AG-402-O21_2667754380
AG-402-O21_2667754382
AG-402-O21_2667754383
AG-402-O21_2667754388
AG-402-O21_2667754389
AG-402-O21_2667754392
AG-402-O21_2667754393
AG-402-O21_2667754394
AG-402-O21_2667754397
AG-402-O21_2667754398
AG-402-O21_2667754399
AG-402-O21_2667754405
AG-402-O21_2667754407
AG-402-O21_2667754408
AG-402-O21_2667754409
AG-402-O21_2667754411
AG-402-O21_2667754412
AG-402-O21_2667754417
AG-402-O21_2667754421
AG-402-O21_2667754424
AG-402-O21_2667754425
AG-402-O21_2667754431
AG-402-O21_2667754432
AG-402-O21_2667754436
AG-402-O21_2667754438
AG-402-O21_2667754440
AG-402-O21_2667754442
AG-402-O21_2667754445
AG-402-O21_2667754446
AG-402-O21_2667754447
AG-402-O21_2667754448
AG-402-O21_2667754449
AG-402-O21_2667754450
AG-402-O21_2667754451
AG-402-O21_2667754453
AG-402-O21_2667754456
AG-402-O21_2667754459
AG-402-O21_2667754461
AG-402-O21_2667754462
AG-402-O21_2667754464
AG-402-O21_2667754465
AG-402-O21_2667754468
AG-402-O21_2667754476
AG-402-O21_2667754477
AG-402-O21_2667754480
AG-402-O21_2667754481
AG-402-O21_2667754482
AG-402-O21_2667754485
AG-402-O21_2667754487
AG-402-O21_2667754488
AG-402-O21_2667754515
AG-402-O21_2667754516
AG-402-O21_2667754520
AG-402-O21_2667754522
AG-402-O21_2667754523
AG-402-O21_2667754528
AG-402-O21_2667754529
AG-402-O21_2667754531
AG-402-O21_2667754532
AG-402-O21_2667754535
AG-402-O21_2667754537
AG-402-O21_2667754545
AG-402-O21_2667754553
AG-402-O21_2667754571
AG-402-O21_2667754578
AG-402-O21_2667754579
AG-402-O21_2667754580
AG-402-O21_2667754583
AG-402-O21_2667754586
AG-402-O21_2667754587
AG-402-O21_2667754588
AG-402-O21_2667754591
AG-402-O21_2667754592
AG-402-O21_2667754594
AG-402-O21_2667754595
AG-402-O21_2667754597
AG-402-O21_2667754598
AG-402-O21_2667754599
AG-402-O21_2667754602
AG-402-O21_2667754603
AG-402-O21_2667754604
AG-402-O21_2667754607
AG-402-O21_2667754608
AG-402-O21_2667754609
AG-402-O21_2667754610
AG-402-O21_2667754611
AG-402-O21_2667754615
AG-402-O21_2667754622
AG-402-O21_2667754623
AG-402-O21_2667754624
AG-402-O21_2667754625
AG-402-O21_2667754627
AG-402-O21_2667754631
AG-402-O21_2667754633
AG-402-O21_2667754635
AG-402-O21_2667754637
AG-402-O21_2667754639
AG-402-O21_2667754641
AG-402-O21_2667754645
AG-402-O21_2667754646
AG-402-O21_2667754647
AG-402-O21_2667754648
AG-402-O21_2667754649
AG-402-O21_2667754650
AG-402-O21_2667754651
AG-402-O21_2667754652
AG-402-O21_2667754674
AG-402-O21_2667754682
AG-402-O21_2667754684
AG-402-O21_2667754685
AG-402-O21_2667754686
AG-402-O21_2667754687
AG-402-O21_2667754688
AG-402-O21_2667754690
AG-402-O21_2667754691
AG-402-O21_2667754692
AG-402-O21_2667754693
AG-402-O21_2667754695
AG-402-O21_2667754696
AG-402-O21_2667754697
AG-402-O21_2667754702
AG-402-O21_2667754704
AG-402-O21_2667754705
AG-402-O21_2667754709
AG-402-O21_2667754710
AG-402-O21_2667754711
AG-402-O21_2667754712
AG-402-O21_2667754713
AG-402-O21_2667754715
AG-402-O21_2667754716
AG-402-O21_2667754718
AG-402-O21_2667754719
AG-402-O21_2667754720
AG-402-O21_2667754721
AG-402-O21_2667754722
AG-402-O21_2667754723
AG-402-O21_2667754724
AG-402-O21_2667754725
AG-402-O21_2667754726
AG-402-O21_2667754729
AG-402-O21_2667754733
AG-402-O21_2667754735
AG-402-O21_2667754736
AG-402-O21_2667754737
AG-402-O21_2667754738
AG-402-O21_2667754740
AG-402-O21_2667754741
AG-402-O21_2667754752
AG-402-O21_2667754753
AG-402-O21_2667754754
AG-402-O21_2667754759
AG-402-O21_2667754785
AG-402-O21_2667754788
AG-402-O21_2667754790
AG-402-O21_2667754791
AG-402-O21_2667754792
AG-402-O21_2667754796
AG-402-O21_2667754798
AG-402-O21_2667754800
AG-402-O21_2667754801
AG-402-O21_2667754802
AG-402-O21_2667754803
AG-402-O21_2667754804
AG-402-O21_2667754807
AG-402-O21_2667754808
AG-402-O21_2667754809
AG-402-O21_2667754810
AG-402-O21_2667754811
AG-402-O21_2667754813
AG-402-O21_2667754816
AG-402-O21_2667754819
AG-402-O21_2667754824
AG-402-O21_2667754825
AG-402-O21_2667754826
AG-402-O21_2667754831
AG-402-O21_2667754833
AG-402-O21_2667754834
AG-402-O21_2667754835
AG-402-O21_2667754837
AG-402-O21_2667754841
AG-402-O21_2667754843
AG-402-O21_2667754844
AG-402-O21_2667754845
AG-402-O21_2667754846
AG-402-O21_2667754847
AG-402-O21_2667754850
AG-402-O21_2667754851
AG-402-O21_2667754852
AG-402-O21_2667754854
AG-402-O21_2667754856
AG-402-O21_2667754857
AG-402-O21_2667754858
AG-402-O21_2667754859
AG-402-O21_2667754860
AG-402-O21_2667754864
AG-402-O21_2667754868
AG-402-O21_2667754869
AG-402-O21_2667754873
AG-402-O21_2667754876
AG-402-O21_2667754882
AG-402-O21_2667754886
AG-402-O21_2667754887
AG-402-O21_2667754888
AG-402-O21_2667754890
AG-402-O21_2667754892
AG-402-O21_2667754893
AG-402-O21_2667754895
AG-402-O21_2667754899
AG-402-O21_2667754900
AG-402-O21_2667754901
AG-402-O21_2667754904
AG-402-O21_2667754906
AG-402-O21_2667754911
AG-402-O21_2667754912
AG-402-O21_2667754914
AG-402-O21_2667754915
AG-402-O21_2667754916
AG-402-O21_2667754918
AG-402-O21_2667754919
AG-402-O21_2667754923
AG-402-O21_2667754927
AG-402-O21_2667754930
AG-402-O21_2667754931
AG-402-O21_2667754939
AG-402-O21_2667754953
AG-402-O21_2667754954
AG-402-O21_2667754955
AG-402-O21_2667754956
AG-402-O21_2667754957
AG-402-O21_2667754958
AG-402-O21_2667754964
AG-402-O21_2667754965
AG-402-O21_2667754966
AG-402-O21_2667754968
AG-402-O21_2667754969
AG-402-O21_2667754970
AG-402-O21_2667754973
AG-402-O21_2667754975
AG-402-O21_2667754976
AG-402-O21_2667754977
AG-402-O21_2667754978
AG-402-O21_2667754979
AG-402-O21_2667754983
AG-402-O21_2667754984
AG-402-O21_2667754985
AG-402-O21_2667754995
AG-402-O21_2667754996
AG-402-O21_2667754997
AG-402-O21_2667754999
AG-402-O21_2667755000
AG-402-O21_2667755002
AG-402-O21_2667755010
AG-402-O21_2667755011
AG-402-O21_2667755013
AG-402-O21_2667755014
AG-402-O21_2667755016
AG-402-O21_2667755017
AG-402-O21_2667755019
AG-402-O21_2667755022
AG-402-O21_2667755024
AG-402-O21_2667755029
AG-402-O21_2667755033
AG-402-O21_2667755035
AG-402-O21_2667755036
AG-402-O21_2667755045
AG-402-O21_2667755051
AG-402-O21_2667755054
AG-402-O21_2667755056
AG-402-O21_2667755057
AG-402-O21_2667755058
AG-402-O21_2667755065
AG-402-O21_2667755068
AG-402-O21_2667755071
AG-402-O21_2667755072
AG-402-O21_2667755079
AG-402-O21_2667755085
AG-402-O21_2667755086
AG-402-O21_2667755089
AG-402-O21_2667755090
AG-402-O21_2667755091
AG-402-O21_2667755093
AG-402-O21_2667755094
AG-402-O21_2667755096
AG-402-O21_2667755105
AG-402-O21_2667755125
AG-402-O21_2667755133
AG-402-O21_2667755135
AG-402-O21_2667755136
AG-402-O21_2667755137
AG-402-O21_2667755138
AG-402-O21_2667755139
AG-402-O21_2667755140
AG-402-O21_2667755141
AG-402-O21_2667755142
AG-402-O21_2667755144
AG-402-O21_2667755145
AG-402-O21_2667755146
AG-402-O21_2667755148
AG-402-O21_2667755149
AG-402-O21_2667755150
AG-402-O21_2667755152
AG-402-O21_2667755155
AG-402-O21_2667755156
AG-402-O21_2667755157
AG-402-O21_2667755158
AG-402-O21_2667755159
AG-402-O21_2667755161
AG-402-O21_2667755162
AG-402-O21_2667755165
AG-402-O21_2667755166
AG-402-O21_2667755167
AG-402-O21_2667755169
AG-402-O21_2667755173
AG-402-O21_2667755175
AG-402-O21_2667755202
AG-402-O21_2667755203
AG-402-O21_2667755224
AG-402-O21_2667755243
AG-402-O21_2667755271
AG-402-O21_2667755288
AG-402-O21_2667755329
AG-402-O21_2667755331
AG-402-O21_2667755333
AG-402-O21_2667755335
AG-402-O21_2667755336
AG-402-O21_2667755337
AG-402-O21_2667755354
AG-402-O21_2667755357
AG-402-O21_2667755359
AG-402-O21_2667755362
AG-402-O21_2667755368
AG-402-O21_2667755369
AG-402-O21_2667755388
AG-402-O21_2667755389
AG-402-O21_2667755394
AG-402-O21_2667755395
AG-402-O21_2667755396
AG-402-O21_2667755397
AG-402-O21_2667755398
AG-402-O21_2667755399
AG-402-O21_2667755401
AG-402-O21_2667755406
AG-402-O21_2667755407
AG-402-O21_2667755408
AG-402-O21_2667755431
AG-402-O21_2667755432
AG-402-O21_2667755433
AG-402-O21_2667755434
AG-402-O21_2667755437
AG-402-O21_2667755438
AG-402-O21_2667755439
AG-402-O21_2667755442
AG-402-O21_2667755443
AG-402-O21_2667755445
AG-402-O21_2667755449
AG-402-O21_2667755451
AG-402-O21_2667755453
AG-402-O21_2667755456
AG-402-O21_2667755459
AG-402-O21_2667755462
AG-402-O21_2667755475
AG-402-O21_2667755476
AG-402-O21_2667755477
AG-402-O21_2667755480
AG-402-O21_2667755481
AG-402-O21_2667755496
AG-402-O21_2667755497
AG-402-O21_2667755498
AG-402-O21_2667755499
AG-402-O21_2667755501
AG-402-O21_2667755503
AG-402-O21_2667755507
AG-402-O21_2667755510
AG-402-O21_2667755515
AG-402-O21_2667755516
AG-402-O21_2667755518
AG-402-O21_2667755519
AG-402-O21_2667755520
AG-402-O21_2667755524
AG-402-O21_2667755525
AG-402-O21_2667755529
AG-402-O21_2667755530
AG-402-O21_2667755531
AG-402-O21_2667755534
AG-402-O21_2667755538
AG-402-O21_2667755540
AG-402-O21_2667755542
AG-402-O21_2667755547
AG-402-O21_2667755548
AG-402-O21_2667755550
AG-402-O21_2667755551
AG-402-O21_2667755555
AG-402-O21_2667755558
AG-402-O21_2667755559
AG-402-O21_2667755561
AG-402-O21_2667755562
AG-402-O21_2667755564
AG-402-O21_2667755566
AG-402-O21_2667755567
AG-402-O21_2667755568
AG-402-O21_2667755569
AG-402-O21_2667755570
AG-402-O21_2667755572
AG-402-O21_2667755573
AG-402-O21_2667755574
AG-402-O21_2667755575
AG-402-O21_2667755576
AG-402-O21_2667755577
AG-402-O21_2667755579
AG-402-O21_2667755580
AG-402-O21_2667755583
AG-402-O21_2667755591
AG-402-O21_2667755593
AG-402-O21_2667755594
AG-402-O21_2667755595
AG-402-O21_2667755599
AG-402-O21_2667755600
AG-402-O21_2667755601
AG-402-O21_2667755614
AG-402-O21_2667755615
AG-402-O21_2667755617
AG-402-O21_2667755619
AG-402-O21_2667755622
AG-402-O21_2667755623
AG-402-O21_2667755624
AG-402-O21_2667755625
AG-402-O21_2667755627
AG-402-O21_2667755628
AG-402-O21_2667755629
AG-402-O21_2667755630
AG-402-O21_2667755631
AG-402-O21_2667755632
AG-402-O21_2667755633
AG-402-O21_2667755635
AG-402-O21_2667755636
AG-402-O21_2667755639
AG-402-O21_2667755644
AG-402-O21_2667755646
AG-402-O21_2667755647
AG-402-O21_2667755652
AG-402-O21_2667755655
AG-402-O21_2667755658
AG-402-O21_2667755659
AG-402-O21_2667755667
AG-402-O21_2667755673
AG-402-O21_2667755675
AG-402-O21_2667755677
AG-402-O21_2667755679
AG-402-O21_2667755680
AG-402-O21_2667755682
AG-402-O21_2667755687
AG-402-O21_2667755699
AG-402-O21_2667755700
AG-402-O21_2667755704
AG-402-O21_2667755709
AG-402-O21_2667755712
AG-402-O21_2667755720
AG-402-O21_2667755725
AG-402-O21_2667755733
AG-402-O21_2667755735
AG-402-O21_2667755742
AG-402-O21_2667755743
AG-402-O21_2667755744
AG-402-O21_2667755745
AG-402-O21_2667755747
AG-402-O21_2667755755
AG-402-O21_2667755756
AG-402-O21_2667755757
AG-402-O21_2667755759
AG-402-O21_2667755761
AG-402-O21_2667755762
AG-402-O21_2667755763
AG-402-O21_2667755764
AG-402-O21_2667755765
AG-402-O21_2667755766
AG-402-O21_2667755767
AG-402-O21_2667755769
AG-402-O21_2667755771
AG-402-O21_2667755772
AG-402-O21_2667755773
AG-402-O21_2667755780
AG-402-O21_2667755785
AG-402-O21_2667755786
AG-402-O21_2667755792
AG-402-O21_2667755793
AG-402-O21_2667755794
AG-402-O21_2667755795
AG-402-O21_2667755796
AG-402-O21_2667755801
AG-402-O21_2667755803
AG-402-O21_2667755807
AG-402-O21_2667755808
AG-402-O21_2667755809
AG-402-O21_2667755810
AG-402-O21_2667755813
AG-402-O21_2667755815
AG-402-O21_2667755816
AG-402-O21_2667755817
AG-402-O21_2667755819
AG-402-O21_2667755820
AG-402-O21_2667755821
AG-402-O21_2667755823
AG-402-O21_2667755824
AG-402-O21_2667755825
AG-402-O21_2667755827
AG-402-O21_2667755828
AG-402-O21_2667755829
AG-402-O21_2667755836
AG-402-O21_2667755838
AG-402-O21_2667755840
AG-402-O21_2667755841
AG-402-O21_2667755842
AG-402-O21_2667755843
AG-402-O21_2667755847
AG-402-O21_2667755849
AG-402-O21_2667755852
AG-402-O21_2667755853
AG-402-O21_2667755854
AG-402-O21_2667755856
AG-402-O21_2667755857
AG-402-O21_2667755858
AG-402-O21_2667755861
AG-402-O21_2667755873
AG-402-O21_2667755875
AG-402-O21_2667755883
AG-402-O21_2667755884
AG-402-O21_2667755885
AG-402-O21_2667755887
AG-402-O21_2667755891
AG-402-O21_2667755892
AG-402-O21_2667755895
AG-402-O21_2667755896
AG-402-O21_2667755897
AG-402-O21_2667755899
AG-402-O21_2667755900
AG-402-O21_2667755910
AG-402-O21_2667755931
AG-402-O21_2667755938
AG-402-O21_2667755939
AG-402-O21_2667755950
AG-402-O21_2667755954
AG-402-O21_2667755958
AG-402-O21_2667755960
AG-402-O21_2667755961
AG-402-O21_2667755963
AG-402-O21_2667755964
AG-402-O21_2667755965
AG-402-O21_2667755966
AG-402-O21_2667755971
AG-402-O21_2667755972
AG-402-O21_2667755977
AG-402-O21_2667755978
AG-402-O21_2667755979
AG-402-O21_2667755980
AG-402-O21_2667755984
AG-402-O21_2667755987
AG-402-O21_2667755988
AG-402-O21_2667755989
AG-402-O21_2667755991
AG-402-O21_2667755992
AG-402-O21_2667755994
AG-402-O21_2667755999
AG-402-O21_2667756000
AG-402-O21_2667756001
AG-402-O21_2667756002
AG-402-O21_2667756005
AG-402-O21_2667756006
AG-402-O21_2667756017
AG-402-O21_2667756018
AG-402-O21_2667756019
AG-402-O21_2667756020
AG-402-O21_2667756021
AG-402-O21_2667756022
AG-402-O21_2667756023
AG-402-O21_2667756024
AG-402-O21_2667756025
AG-402-O21_2667756026
AG-402-O21_2667756028
AG-402-O21_2667756056
AG-402-O21_2667756080
AG-402-O21_2667756085
AG-402-O21_2667756095
AG-402-O21_2667756104
AG-402-O21_2667756105
AG-402-O21_2667756107
AG-402-O21_2667756109
AG-402-O21_2667756110
AG-402-O21_2667756114
AG-402-O21_2667756115
AG-402-O21_2667756119
AG-402-O21_2667756211
AG-402-O21_2667756223
AG-402-O21_2667756224
AG-402-O21_2667756225
AG-402-O21_2667756226
AG-402-O21_2667756227
AG-402-O21_2667756232
AG-402-O21_2667756233
AG-402-O21_2667756251
AG-402-O21_2667756254
AG-402-O21_2667756257
AG-402-O21_2667756266
AG-402-O21_2667756269
AG-402-O21_2667756276
AG-402-O21_2667756280
AG-402-O21_2667756282
AG-402-O21_2667756283
AG-402-O21_2667756297
AG-402-O21_2667756298
AG-402-O21_2667756299
AG-402-O21_2667756301
AG-402-O21_2667756304
AG-402-O21_2667756305
AG-402-O21_2667756306
AG-402-O21_2667756309
AG-402-O21_2667756310
AG-402-O21_2667756313
AG-402-O21_2667756314
AG-409-A10_2717287702
AG-409-A10_2717287708
AG-409-A10_2717287709
AG-409-A10_2717287710
AG-409-A10_2717287712
AG-409-A10_2717287714
AG-409-A10_2717287715
AG-409-A10_2717287716
AG-409-A10_2717287717
AG-409-A10_2717287718
AG-409-A10_2717287719
AG-409-A10_2717287720
AG-409-A10_2717287722
AG-409-A10_2717287724
AG-409-A10_2717287725
AG-409-A10_2717287726
AG-409-A10_2717287734
AG-409-A10_2717287741
AG-409-A10_2717287743
AG-409-A10_2717287744
AG-409-A10_2717287745
AG-409-A10_2717287746
AG-409-A10_2717287747
AG-409-A10_2717287748
AG-409-A10_2717287749
AG-409-A10_2717287750
AG-409-A10_2717287751
AG-409-A10_2717287752
AG-409-A10_2717287753
AG-409-A10_2717287754
AG-409-A10_2717287755
AG-409-A10_2717287756
AG-409-A10_2717287757
AG-409-A10_2717287758
AG-409-A10_2717287759
AG-409-A10_2717287760
AG-409-A10_2717287761
AG-409-A10_2717287762
AG-409-A10_2717287764
AG-409-A10_2717287765
AG-409-A10_2717287766
AG-409-A10_2717287767
AG-409-A10_2717287768
AG-409-A10_2717287769
AG-409-A10_2717287770
AG-409-A10_2717287771
AG-409-A10_2717287772
AG-409-A10_2717287776
AG-409-A10_2717287784
AG-409-A10_2717287788
AG-409-A10_2717287791
AG-409-A10_2717287793
AG-409-A10_2717287794
AG-409-A10_2717287796
AG-409-A10_2717287798
AG-409-A10_2717287801
AG-409-A10_2717287809
AG-409-A10_2717287810
AG-409-A10_2717287812
AG-409-A10_2717287815
AG-409-A10_2717287817
AG-409-A10_2717287826
AG-409-A10_2717287828
AG-409-A10_2717287830
AG-409-A10_2717287831
AG-409-A10_2717287832
AG-409-A10_2717287834
AG-409-A10_2717287840
AG-409-A10_2717287841
AG-409-A10_2717287843
AG-409-A10_2717287847
AG-409-A10_2717287849
AG-409-A10_2717287850
AG-409-A10_2717287853
AG-409-A10_2717287858
AG-409-A10_2717287859
AG-409-A10_2717287861
AG-409-A10_2717287863
AG-409-A10_2717287865
AG-409-A10_2717287866
AG-409-A10_2717287868
AG-409-A10_2717287869
AG-409-A10_2717287873
AG-409-A10_2717287878
AG-409-A10_2717287883
AG-409-A10_2717287885
AG-409-A10_2717287886
AG-409-A10_2717287888
AG-409-A10_2717287889
AG-409-A10_2717287891
AG-409-A10_2717287892
AG-409-A10_2717287893
AG-409-A10_2717287895
AG-409-A10_2717287896
AG-409-A10_2717287897
AG-409-A10_2717287898
AG-409-A10_2717287899
AG-409-A10_2717287900
AG-409-A10_2717287902
AG-409-A10_2717287904
AG-409-A10_2717287909
AG-409-A10_2717287914
AG-409-A10_2717287915
AG-409-A10_2717287916
AG-409-A10_2717287919
AG-409-A10_2717287921
AG-409-A10_2717287923
AG-409-A10_2717287924
AG-409-A10_2717287929
AG-409-A10_2717287930
AG-409-A10_2717287933
AG-409-A10_2717287934
AG-409-A10_2717287935
AG-409-A10_2717287938
AG-409-A10_2717287939
AG-409-A10_2717287940
AG-409-A10_2717287947
AG-409-A10_2717287949
AG-409-A10_2717287950
AG-409-A10_2717287951
AG-409-A10_2717287953
AG-409-A10_2717287954
AG-409-A10_2717287960
AG-409-A10_2717287964
AG-409-A10_2717287967
AG-409-A10_2717287968
AG-409-A10_2717287975
AG-409-A10_2717287977
AG-409-A10_2717287980
AG-409-A10_2717287982
AG-409-A10_2717287983
AG-409-A10_2717287984
AG-409-A10_2717287987
AG-409-A10_2717287988
AG-409-A10_2717287990
AG-409-A10_2717287991
AG-409-A10_2717287992
AG-409-A10_2717287993
AG-409-A10_2717287994
AG-409-A10_2717287997
AG-409-A10_2717287999
AG-409-A10_2717288001
AG-409-A10_2717288003
AG-409-A10_2717288004
AG-409-A10_2717288006
AG-409-A10_2717288007
AG-409-A10_2717288008
AG-409-A10_2717288009
AG-409-A10_2717288010
AG-409-A10_2717288011
AG-409-A10_2717288012
AG-409-A10_2717288013
AG-409-A10_2717288015
AG-409-A10_2717288024
AG-409-A10_2717288040
AG-409-A10_2717288042
AG-409-A10_2717288043
AG-409-A10_2717288044
AG-409-A10_2717288045
AG-409-A10_2717288046
AG-409-A10_2717288049
AG-409-A10_2717288050
AG-409-A10_2717288051
AG-409-A10_2717288055
AG-409-A10_2717288079
AG-409-A10_2717288091
AG-409-A10_2717288105
AG-409-A10_2717288110
AG-409-A10_2717288115
AG-409-A10_2717288119
AG-409-A10_2717288124
AG-409-A10_2717288125
AG-409-A10_2717288126
AG-409-A10_2717288127
AG-409-A10_2717288131
AG-409-A10_2717288134
AG-409-A10_2717288135
AG-409-A10_2717288136
AG-409-A10_2717288138
AG-409-A10_2717288139
AG-409-A10_2717288141
AG-409-A10_2717288146
AG-409-A10_2717288147
AG-409-A10_2717288151
AG-409-A10_2717288156
AG-409-A10_2717288159
AG-409-A10_2717288167
AG-409-A10_2717288172
AG-409-A10_2717288180
AG-409-A10_2717288182
AG-409-A10_2717288189
AG-409-A10_2717288190
AG-409-A10_2717288191
AG-409-A10_2717288192
AG-409-A10_2717288194
AG-409-A10_2717288195
AG-409-A10_2717288196
AG-409-A10_2717288197
AG-409-A10_2717288198
AG-409-A10_2717288203
AG-409-A10_2717288204
AG-409-A10_2717288208
AG-409-A10_2717288209
AG-409-A10_2717288215
AG-409-A10_2717288216
AG-409-A10_2717288217
AG-409-A10_2717288218
AG-409-A10_2717288219
AG-409-A10_2717288224
AG-409-A10_2717288226
AG-409-A10_2717288230
AG-409-A10_2717288231
AG-409-A10_2717288232
AG-409-A10_2717288233
AG-409-A10_2717288236
AG-409-A10_2717288238
AG-409-A10_2717288239
AG-409-A10_2717288240
AG-409-A10_2717288242
AG-409-A10_2717288243
AG-409-A10_2717288244
AG-409-A10_2717288246
AG-409-A10_2717288248
AG-409-A10_2717288250
AG-409-A10_2717288253
AG-409-A10_2717288254
AG-409-A10_2717288255
AG-409-A10_2717288256
AG-409-A10_2717288258
AG-409-A10_2717288259
AG-409-A10_2717288260
AG-409-A10_2717288261
AG-409-A10_2717288262
AG-409-A10_2717288263
AG-409-A10_2717288264
AG-409-A10_2717288266
AG-409-A10_2717288267
AG-409-A10_2717288270
AG-409-A10_2717288275
AG-409-A10_2717288277
AG-409-A10_2717288278
AG-409-A10_2717288283
AG-409-A10_2717288284
AG-409-A10_2717288286
AG-409-A10_2717288287
AG-409-A10_2717288288
AG-409-A10_2717288289
AG-409-A10_2717288290
AG-409-A10_2717288292
AG-409-A10_2717288294
AG-409-A10_2717288295
AG-409-A10_2717288297
AG-409-A10_2717288298
AG-409-A10_2717288302
AG-409-A10_2717288303
AG-409-A10_2717288305
AG-409-A10_2717288306
AG-409-A10_2717288308
AG-409-A10_2717288309
AG-409-A10_2717288310
AG-409-A10_2717288311
AG-409-A10_2717288312
AG-409-A10_2717288313
AG-409-A10_2717288314
AG-409-A10_2717288315
AG-409-A10_2717288316
AG-409-A10_2717288317
AG-409-A10_2717288329
AG-409-A10_2717288330
AG-409-A10_2717288333
AG-409-A10_2717288334
AG-409-A10_2717288335
AG-409-A10_2717288338
AG-409-A10_2717288340
AG-409-A10_2717288341
AG-409-A10_2717288342
AG-409-A10_2717288343
AG-409-A10_2717288344
AG-409-A10_2717288347
AG-409-A10_2717288348
AG-409-A10_2717288349
AG-409-A10_2717288350
AG-409-A10_2717288351
AG-409-A10_2717288353
AG-409-A10_2717288355
AG-409-A10_2717288359
AG-409-A10_2717288360
AG-409-A10_2717288361
AG-409-A10_2717288363
AG-409-A10_2717288366
AG-409-A10_2717288386
AG-409-A10_2717288393
AG-409-A10_2717288394
AG-409-A10_2717288395
AG-409-A10_2717288403
AG-409-A10_2717288404
AG-409-A10_2717288406
AG-409-A10_2717288407
AG-409-A10_2717288408
AG-409-A10_2717288409
AG-409-A10_2717288411
AG-409-A10_2717288415
AG-409-A10_2717288418
AG-409-A10_2717288419
AG-409-A10_2717288420
AG-409-A10_2717288421
AG-409-A10_2717288422
AG-409-A10_2717288423
AG-409-A10_2717288425
AG-409-A10_2717288426
AG-409-A10_2717288427
AG-409-A10_2717288429
AG-409-A10_2717288430
AG-409-A10_2717288432
AG-409-A10_2717288433
AG-409-A10_2717288435
AG-409-A10_2717288436
AG-409-A10_2717288437
AG-409-A10_2717288441
AG-409-A10_2717288442
AG-409-A10_2717288444
AG-409-A10_2717288449
AG-409-A10_2717288450
AG-409-A10_2717288451
AG-409-A10_2717288453
AG-409-A10_2717288454
AG-409-A10_2717288455
AG-409-A10_2717288456
AG-409-A10_2717288458
AG-409-A10_2717288459
AG-409-A10_2717288460
AG-409-A10_2717288461
AG-409-A10_2717288462
AG-409-A10_2717288464
AG-409-A10_2717288473
AG-409-A10_2717288496
AG-409-A10_2717288497
AG-409-A10_2717288498
AG-409-A10_2717288499
AG-409-A10_2717288500
AG-409-A10_2717288501
AG-409-A10_2717288502
AG-409-A10_2717288503
AG-409-A10_2717288506
AG-409-A10_2717288508
AG-409-A10_2717288513
AG-409-A10_2717288514
AG-409-A10_2717288516
AG-409-A10_2717288517
AG-409-A10_2717288521
AG-409-A10_2717288523
AG-409-A10_2717288525
AG-409-A10_2717288527
AG-409-A10_2717288528
AG-409-A10_2717288529
AG-409-A10_2717288530
AG-409-A10_2717288532
AG-409-A10_2717288533
AG-409-A10_2717288537
AG-409-A10_2717288539
AG-409-A10_2717288540
AG-409-A10_2717288544
AG-409-A10_2717288549
AG-409-A10_2717288555
AG-409-A10_2717288556
AG-409-A10_2717288558
AG-409-A10_2717288559
AG-409-A10_2717288560
AG-409-A10_2717288563
AG-409-A10_2717288564
AG-409-A10_2717288568
AG-409-A10_2717288570
AG-409-A10_2717288571
AG-409-A10_2717288572
AG-409-A10_2717288580
AG-409-A10_2717288583
AG-409-A10_2717288598
AG-409-A10_2717288601
AG-409-A10_2717288602
AG-409-A10_2717288603
AG-409-A10_2717288605
AG-409-A10_2717288606
AG-409-A10_2717288607
AG-409-A10_2717288610
AG-409-A10_2717288612
AG-409-A10_2717288616
AG-409-A10_2717288617
AG-409-A10_2717288618
AG-409-A10_2717288619
AG-409-A10_2717288621
AG-409-A10_2717288623
AG-409-A10_2717288630
AG-409-A10_2717288631
AG-409-A10_2717288632
AG-409-A10_2717288634
AG-409-A10_2717288635
AG-409-A10_2717288637
AG-409-A10_2717288655
AG-409-A10_2717288682
AG-409-A10_2717288702
AG-409-A10_2717288710
AG-409-A10_2717288716
AG-409-A10_2717288763
AG-409-A10_2717288770
AG-409-A10_2717288771
AG-409-A10_2717288775
AG-409-A10_2717288776
AG-409-A10_2717288779
AG-409-A10_2717288782
AG-409-A10_2717288787
AG-409-A10_2717288788
AG-409-A10_2717288789
AG-409-A10_2717288794
AG-409-A10_2717288796
AG-409-A10_2717288797
AG-409-A10_2717288798
AG-409-A10_2717288800
AG-409-A10_2717288804
AG-409-A10_2717288806
AG-409-A10_2717288807
AG-409-A10_2717288808
AG-409-A10_2717288809
AG-409-A10_2717288810
AG-409-A10_2717288813
AG-409-A10_2717288814
AG-409-A10_2717288815
AG-409-A10_2717288817
AG-409-A10_2717288819
AG-409-A10_2717288820
AG-409-A10_2717288821
AG-409-A10_2717288822
AG-409-A10_2717288823
AG-409-A10_2717288827
AG-409-A10_2717288831
AG-409-A10_2717288832
AG-409-A10_2717288836
AG-409-A10_2717288839
AG-409-A10_2717288845
AG-409-A10_2717288849
AG-409-A10_2717288850
AG-409-A10_2717288851
AG-409-A10_2717288853
AG-409-A10_2717288855
AG-409-A10_2717288856
AG-409-A10_2717288858
AG-409-A10_2717288862
AG-409-A10_2717288863
AG-409-A10_2717288864
AG-409-A10_2717288867
AG-409-A10_2717288869
AG-409-A10_2717288874
AG-409-A10_2717288875
AG-409-A10_2717288877
AG-409-A10_2717288878
AG-409-A10_2717288879
AG-409-A10_2717288881
AG-409-A10_2717288882
AG-409-A10_2717288885
AG-409-A10_2717288889
AG-409-A10_2717288905
AG-409-A10_2717288913
AG-409-A10_2717288925
AG-409-A10_2717288927
AG-409-A10_2717288930
AG-409-A10_2717288931
AG-409-A10_2717288933
AG-409-A10_2717288934
AG-409-A10_2717288939
AG-409-A10_2717288940
AG-409-A10_2717288942
AG-409-A10_2717288946
AG-409-A10_2717288947
AG-409-A10_2717288974
AG-409-A10_2717288975
AG-409-A10_2717288977
AG-409-A10_2717288980
AG-409-A10_2717288981
AG-409-A10_2717288982
AG-409-A10_2717288985
AG-409-A10_2717288986
AG-409-A10_2717288994
AG-409-A10_2717288997
AG-409-A10_2717288998
AG-409-A10_2717289000
AG-409-A10_2717289001
AG-409-A10_2717289005
AG-409-A10_2717289006
AG-409-A10_2717289009
AG-409-A10_2717289013
AG-409-A10_2717289015
AG-409-A10_2717289017
AG-409-A10_2717289019
AG-409-A10_2717289020
AG-409-A10_2717289021
AG-409-A10_2717289026
AG-409-A10_2717289027
AG-409-A10_2717289028
AG-409-A10_2717289029
AG-409-A10_2717289032
AG-409-A10_2717289033
AG-409-A10_2717289034
AG-409-A10_2717289037
AG-409-A10_2717289038
AG-409-A10_2717289040
AG-409-A10_2717289044
AG-409-A10_2717289046
AG-409-A10_2717289048
AG-409-A10_2717289051
AG-409-A10_2717289054
AG-409-A10_2717289057
AG-409-A10_2717289069
AG-409-A10_2717289070
AG-409-A10_2717289071
AG-409-A10_2717289074
AG-409-A10_2717289075
AG-409-A10_2717289092
AG-409-A10_2717289093
AG-409-A10_2717289094
AG-409-A10_2717289096
AG-409-A10_2717289099
AG-409-A10_2717289105
AG-409-A10_2717289114
AG-409-A10_2717289115
AG-409-A10_2717289117
AG-409-A10_2717289121
AG-409-A10_2717289126
AG-409-A10_2717289128
AG-409-A10_2717289131
AG-409-A10_2717289133
AG-409-A10_2717289134
AG-409-A10_2717289136
AG-409-A10_2717289137
AG-409-A10_2717289139
AG-409-A10_2717289140
AG-409-A10_2717289148
AG-409-A10_2717289149
AG-409-A10_2717289151
AG-409-A10_2717289152
AG-409-A10_2717289153
AG-409-A10_2717289154
AG-409-A10_2717289157
AG-409-A10_2717289161
AG-409-A10_2717289162
AG-409-A10_2717289167
AG-409-A10_2717289168
AG-409-A10_2717289169
AG-409-A10_2717289170
AG-409-A10_2717289171
AG-409-A10_2717289173
AG-409-A10_2717289175
AG-409-A10_2717289179
AG-409-A10_2717289183
AG-409-A10_2717289190
AG-409-A10_2717289191
AG-409-A10_2717289192
AG-409-A10_2717289193
AG-409-A10_2717289194
AG-409-A10_2717289196
AG-409-A10_2717289198
AG-409-A10_2717289202
AG-409-A10_2717289205
AG-409-A10_2717289210
AG-409-A10_2717289211
AG-409-A10_2717289213
AG-409-A10_2717289214
AG-409-A10_2717289215
AG-409-A10_2717289219
AG-409-A10_2717289220
AG-409-A10_2717289224
AG-409-A10_2717289225
AG-409-A10_2717289226
AG-409-A10_2717289229
AG-409-A10_2717289238
AG-409-A10_2717289252
AG-409-A10_2717289255
AG-409-A10_2717289267
AG-409-A10_2717289271
AG-409-A10_2717289272
AG-409-A10_2717289273
AG-409-A10_2717289274
AG-409-A10_2717289275
AG-409-A10_2717289278
AG-409-A10_2717289279
AG-409-A10_2717289280
AG-409-A10_2717289283
AG-409-A10_2717289284
AG-409-A10_2717289285
AG-409-A10_2717289287
AG-409-A10_2717289288
AG-409-A10_2717289290
AG-409-A10_2717289291
AG-409-A10_2717289294
AG-409-A10_2717289295
AG-409-A10_2717289296
AG-409-A10_2717289300
AG-409-A10_2717289306
AG-409-A10_2717289310
AG-409-A10_2717289313
AG-409-A10_2717289314
AG-409-A10_2717289322
AG-409-A10_2717289324
AG-409-A10_2717289328
AG-409-A10_2717289336
AG-409-A10_2717289337
AG-409-A10_2717289338
AG-409-A10_2717289342
AG-409-A10_2717289343
AG-409-A10_2717289344
AG-409-A10_2717289346
AG-409-A10_2717289354
AG-409-A10_2717289356
AG-409-A10_2717289357
AG-409-A10_2717289359
AG-409-A10_2717289360
AG-409-A10_2717289361
AG-409-A10_2717289362
AG-409-A10_2717289367
AG-409-A10_2717289368
AG-409-A10_2717289369
AG-409-A10_2717289370
AG-409-A10_2717289371
AG-409-A10_2717289372
AG-409-A10_2717289374
AG-409-A10_2717289379
AG-409-A10_2717289380
AG-409-A10_2717289381
AG-409-A10_2717289393
AG-409-A10_2717289405
AG-409-A10_2717289408
AG-409-A10_2717289410
AG-409-A10_2717289411
AG-409-A10_2717289414
AG-409-A10_2717289415
AG-409-A10_2717289416
AG-409-A10_2717289419
AG-409-A10_2717289421
AG-409-A10_2717289423
AG-409-A10_2717289427
AG-409-A10_2717289430
AG-409-A10_2717289434
AG-409-A10_2717289441
AG-409-A10_2717289444
AG-409-A10_2717289463
AG-409-A10_2717289467
AG-409-A10_2717289469
