# Supplementary material for: Emergence of trait variability through the lens of nitrogen assimilation in Prochlorococcus
Source: eLife. 2019 Feb 1;8:e41043. doi: 10.7554/eLife.41043 (PMC6370341; doi:10.7554/eLife.41043)
Supplement: Figure 2—source data 2. [file elife-41043-fig2-data2.zip › Ontology_CyCOG6_bingo.txt]

(curator=CyCOGv6)(type=process)
60000001 = membrane protease FtsH catalytic subunit
60000002 = ATP-dependent Clp protease ATP-binding subunit ClpA
60000003 = ATP-dependent Clp protease proteolytic subunit ClpP
60000004 = hypothetical protein
60000005 = chaperonin GroEL
60000006 = two component transcriptional regulator, winged helix family
60000007 = C-terminal processing peptidase-2. Serine peptidase. MEROPS family S41A
60000008 = serine protease, S1-C subfamily, contains C-terminal PDZ domain
60000009 = lipoic acid synthetase
60000010 = Protein of unknown function (DUF2811)
60000011 = peptidylprolyl isomerase
60000012 = ABC-2 type transport system ATP-binding protein
60000013 = imidazole glycerol phosphate synthase subunit hisF
60000014 = hypothetical protein
60000015 = dTDP-4-amino-4,6-dideoxygalactose transaminase
60000016 = SpoIID/LytB domain protein
60000017 = cysteine desulfurase
60000018 = hypothetical protein
60000019 = hypothetical protein
60000020 = XTP/dITP diphosphohydrolase
60000021 = lycopene cyclase (CrtL-type)
60000022 = Protein of unknown function (DUF2862)
60000023 = chlorophyll a/b binding light-harvesting protein PcbA
60000024 = ferredoxin
60000025 = conserved hypothetical protein
60000026 = signal peptidase I Serine peptidase. MEROPS family S26A
60000027 = hypothetical protein
60000028 = Protein of unknown function (DUF3764)
60000029 = RNA recognition motif. (a.k.a. RRM, RBD, or RNP domain)
60000030 = Protein of unknown function (DUF3303)
60000031 = CP12 domain-containing protein
60000032 = photosystem II P680 reaction center D1 protein
60000033 = Phospho-N-acetylmuramoyl-pentapeptide-transferase
60000034 = hypothetical protein
60000035 = phosphate ABC transporter substrate-binding protein, PhoT family
60000036 = Uncharacterized conserved protein, DUF1499 family
60000037 = DNA-directed RNA polymerase subunit beta'
60000038 = Uncharacterized membrane protein
60000039 = glutamate synthase (ferredoxin)
60000040 = thymidylate synthase (FAD)
60000041 = cytochrome c oxidase subunit 1
60000042 = DNA mismatch repair protein MutS2
60000043 = 3-oxoacyl-[acyl-carrier-protein] reductase
60000044 = DNA-directed RNA polymerase subunit beta
60000045 = HNH endonuclease
60000046 = UDP-glucuronate 4-epimerase
60000047 = selenophosphate synthase
60000048 = DNA-directed RNA polymerase gamma chain
60000049 = translation elongation factor 2 (EF-2/EF-G)
60000050 = sulfate permease, SulP family
60000051 = DNA-(apurinic or apyrimidinic site) lyase
60000052 = transketolase
60000053 = dolichol-phosphate mannosyltransferase
60000054 = competence/damage-inducible protein cinA
60000055 = hydroxymethylpyrimidine synthase
60000056 = 3-isopropylmalate dehydratase, large subunit
60000057 = Isoleucyl-tRNA synthetase
60000058 = muramoyltetrapeptide carboxypeptidase
60000059 = hypothetical protein
60000060 = 3-isopropylmalate dehydratase, small subunit
60000061 = mannose-1-phosphate guanylyltransferase
60000062 = methylthioadenosine phosphorylase
60000063 = photosystem II P680 reaction center D2 protein
60000064 = molecular chaperone DnaJ
60000065 = iron(III) transport system ATP-binding protein
60000066 = methylenetetrahydrofolate reductase (NADPH)
60000067 = cytochrome c oxidase subunit 2
60000068 = alanyl-tRNA synthetase
60000069 = DNA topoisomerase IV subunit A
60000070 = bacterial translation initiation factor 2 (bIF-2)
60000071 = photosystem II cytochrome b559 subunit beta
60000072 = aconitase
60000073 = orotate phosphoribosyltransferase
60000074 = serine hydroxymethyltransferase
60000075 = translation elongation factor 1A (EF-1A/EF-Tu)
60000076 = phosphoribosylformylglycinamidine synthase subunit II
60000077 = cytochrome c oxidase subunit 3
60000078 = Excinuclease ABC subunit B
60000079 = poly(A) polymerase
60000080 = glycine oxidase
60000081 = photosystem I P700 chlorophyll a apoprotein A2
60000082 = heme oxygenase
60000083 = photosystem II PsbJ protein
60000084 = S-adenosylmethionine decarboxylase
60000085 = dCTP deaminase
60000086 = Predicted dehydrogenase
60000087 = photosystem I P700 chlorophyll a apoprotein A1
60000088 = putative ATP-binding cassette transporter
60000089 = Superfamily II RNA helicase
60000090 = protoporphyrin IX magnesium-chelatase
60000091 = Uncharacterized protein
60000092 = methionine adenosyltransferase
60000093 = tRNA-guanine transglycosylase
60000094 = Hemolysin, contains CBS domains
60000095 = arginine decarboxylase
60000096 = ATP-dependent DNA helicase, Rep family
60000097 = Glycosyltransferase involved in cell wall bisynthesis
60000098 = 4-hydroxy-3-methylbut-2-enyl diphosphate reductase
60000099 = isocitrate dehydrogenase (NADP)
60000100 = aspartyl/glutamyl-tRNA(Asn/Gln) amidotransferase subunit B
60000101 = IMP cyclohydrolase /phosphoribosylaminoimidazolecarboxamide formyltransferase
60000102 = protein translocase subunit secA
60000103 = thioredoxin reductase (NADPH)
60000104 = Ycf66 protein N-terminus
60000105 = ATP-dependent Clp protease ATP-binding subunit ClpX
60000106 = LL-diaminopimelate aminotransferase apoenzyme
60000107 = glycine dehydrogenase (decarboxylating) alpha subunit /glycine dehydrogenase (decarboxylating) beta subunit
60000108 = DNA polymerase-3 subunit gamma/tau
60000109 = transcriptional regulator, LuxR family
60000110 = enolase
60000111 = chorismate synthase
60000112 = primary replicative DNA helicase
60000113 = ammonium transporter
60000114 = NAD(P)H-quinone oxidoreductase subunit I
60000115 = GTP-binding protein
60000116 = 3-oxoacyl-[acyl-carrier-protein] synthase II
60000117 = phosphoribosylformylglycinamidine cyclo-ligase
60000118 = all-trans-8'-apo-beta-carotenal 15,15'-oxygenase
60000119 = glutamate N-acetyltransferase
60000120 = 2-methyl-6-solanesyl-1,4-benzoquinol methyltransferase
60000121 = photosystem I subunit 4
60000122 = arginyl-tRNA synthetase
60000123 = molecular chaperone DnaK
60000124 = metal dependent phosphohydrolase
60000125 = adenylyltransferase and sulfurtransferase
60000126 = UDPglucose 6-dehydrogenase
60000127 = transcriptional regulator, Crp/Fnr family
60000128 = NADH dehydrogenase subunit C
60000129 = transcriptional regulator, GntR family
60000130 = 3-deoxy-D-arabinoheptulosonate-7-phosphate synthase
60000131 = histidine kinase
60000132 = cobaltochelatase CobN subunit
60000133 = putative ABC transport system ATP-binding protein
60000134 = RNA polymerase nonessential primary-like sigma factor
60000135 = Protein of unknown function (DUF3084)
60000136 = sulfate adenylyltransferase
60000137 = ribosomal large subunit pseudouridine synthase D
60000138 = ATP synthase F1 subcomplex beta subunit
60000139 = aspartate kinase
60000140 = ribonuclease J
60000141 = serine O-acetyltransferase
60000142 = Phosphoenolpyruvate carboxylase, type 1
60000143 = starch phosphorylase
60000144 = valyl-tRNA synthetase
60000145 = dihydrodipicolinate synthase
60000146 = ATP-dependent Lon protease
60000147 = conserved hypothetical protein, cofD-related
60000148 = 16S rRNA (cytosine1402-N4)-methyltransferase
60000149 = Flavorubredoxin
60000150 = condensin subunit Smc
60000151 = photosystem II cytochrome b559 subunit alpha
60000152 = ATP-dependent Clp protease adaptor protein ClpS
60000153 = NADH dehydrogenase subunit B
60000154 = phospholipase/carboxylesterase
60000155 = alanine racemase
60000156 = histidinol-phosphate aminotransferase
60000157 = adenosylhomocysteinase
60000158 = aspartate semialdehyde dehydrogenase
60000159 = cob(I)yrinic acid a,c-diamide adenosyltransferase
60000160 = Flavorubredoxin
60000161 = peptidoglycan glycosyltransferase
60000162 = xylulokinase
60000163 = peptide/nickel transport system ATP-binding protein
60000164 = Rubredoxin
60000165 = SSU ribosomal protein S10P
60000166 = nucleoside diphosphate kinase
60000167 = porphobilinogen synthase
60000168 = NADH dehydrogenase subunit H
60000169 = cobalamin-5'-phosphate synthase
60000170 = protoheme IX farnesyltransferase
60000171 = two component transcriptional regulator, LuxR family
60000172 = chloride channel protein, CIC family
60000173 = hypothetical protein
60000174 = fumarase, class II
60000175 = phosphoglycerate mutase
60000176 = DNA gyrase subunit B
60000177 = ribonuclease E
60000178 = polyphosphate kinase
60000179 = Uncharacterized membrane protein YdjX, TVP38/TMEM64 family, SNARE-associated domain
60000180 = Chlorophyll A-B binding protein
60000181 = uncharacterized protein
60000182 = NADH dehydrogenase subunit A
60000183 = sugar fermentation stimulation protein A
60000184 = DNA-directed RNA polymerase subunit alpha
60000185 = hypothetical protein
60000186 = putative glutathione S-transferase
60000187 = Glycosyltransferase involved in cell wall bisynthesis
60000188 = Tetratricopeptide repeat-containing protein
60000189 = NADH dehydrogenase subunit D
60000190 = histidinol dehydrogenase
60000191 = hypothetical protein
60000192 = prephenate dehydratase
60000193 = riboflavin synthase alpha chain
60000194 = cytochrome c oxidase assembly protein subunit 15
60000195 = O-succinylbenzoic acid--CoA ligase
60000196 = UDP-sulfoquinovose synthase
60000197 = pyruvate dehydrogenase E2 component (dihydrolipoamide acetyltransferase)
60000198 = putative peptidoglycan lipid II flippase
60000199 = zeta-carotene desaturase /three-step phytoene desaturase
60000200 = NADH dehydrogenase subunit L
60000201 = GTP-binding protein LepA
60000202 = anthranilate synthase, component I
60000203 = tRNA modification GTPase trmE
60000204 = LysM domain-containing protein
60000205 = RNase H-fold protein, predicted Holliday junction resolvase
60000206 = phosphoribosylformylglycinamidine synthase
60000207 = S-adenosylmethionine:tRNA ribosyltransferase-isomerase
60000208 = AbrB-like transcriptional regulator
60000209 = probable rRNA maturation factor
60000210 = Ras superfamily GTP-binding protein YlqF
60000211 = Radical SAM superfamily enzyme YgiQ, UPF0313 family
60000212 = Protein of unknown function (DUF561)
60000213 = exopolyphosphatase / guanosine-5'-triphosphate,3'-diphosphate pyrophosphatase
60000214 = dihydroxyacid dehydratase
60000215 = TIGR00303 family protein
60000216 = precorrin-3 methyltransferase
60000217 = peptide-methionine (R)-S-oxide reductase
60000218 = hypothetical protein
60000219 = bacterial peptide chain release factor 2 (bRF-2)
60000220 = 2-C-methyl-D-erythritol 4-phosphate cytidylyltransferase
60000221 = SSU ribosomal protein S11P
60000222 = Mg-protoporphyrin IX methyltransferase
60000223 = fructokinase
60000224 = CYTH domain-containing protein
60000225 = CTP synthase
60000226 = bacterial peptide chain release factor 1 (bRF-1)
60000227 = amidohydrolase
60000228 = Prolipoprotein diacylglyceryl transferase
60000229 = RNA polymerase primary sigma factor
60000230 = Alkaline and neutral invertase
60000231 = Predicted unusual protein kinase regulating ubiquinone biosynthesis, AarF/ABC1/UbiB family
60000232 = Protein of unknown function (DUF3769)
60000233 = trigger factor
60000234 = rod shape-determining protein MreB
60000235 = Protein of unknown function (DUF3146)
60000236 = alkaline phosphatase
60000237 = DNA-binding transcriptional regulator, LysR family
60000238 = cytochrome b6
60000239 = ribose-5-phosphate isomerase
60000240 = aspartoacylase
60000241 = protein translocase subunit secY/sec61 alpha
60000242 = polyribonucleotide nucleotidyltransferase
60000243 = apocytochrome f
60000244 = D-amino-acid oxidase
60000245 = tRNA pseudouridine38-40 synthase
60000246 = glutamate--cysteine ligase, putative
60000247 = NADH dehydrogenase subunit M
60000248 = biotin carboxylase
60000249 = Uncharacterized conserved protein YacL, contains PIN and TRAM domains
60000250 = SPFH domain, Band 7 family protein
60000251 = HAD superfamily phosphatase
60000252 = hypothetical protein
60000253 = diacylglycerol kinase (ATP)
60000254 = Protein of unknown function (DUF3177)
60000255 = NADH dehydrogenase subunit K
60000256 = peptidyl-tRNA hydrolase
60000257 = anthranilate synthase, component II
60000258 = tRNA threonylcarbamoyladenosine biosynthesis protein TsaE
60000259 = glutathione synthase
60000260 = Protein of unknown function (DUF1997)
60000261 = thiamine-phosphate kinase
60000262 = NAD+ kinase
60000263 = nicotinate-nucleotide pyrophosphorylase [carboxylating]
60000264 = precorrin-4 C11-methyltransferase
60000265 = hydroxymethylbilane synthase
60000266 = phospholipid/cholesterol/gamma-HCH transport system substrate-binding protein
60000267 = magnesium transporter
60000268 = ABC-2 type transport system permease protein
60000269 = dephospho-CoA kinase
60000270 = O-succinylbenzoate synthase
60000271 = Molecular chaperone DnaK (HSP70)
60000272 = citrate synthase
60000273 = phosphoglycerate kinase
60000274 = Adenylosuccinate lyase
60000275 = 4-hydroxythreonine-4-phosphate dehydrogenase
60000276 = sodium/proton antiporter NhaS3, CPA2 family
60000277 = Phosphomannomutase
60000278 = Predicted arabinose efflux permease, MFS family
60000279 = tRNA (Guanine37-N(1)-) methyltransferase
60000280 = Protein of unknown function (DUF3155)
60000281 = NADH dehydrogenase subunit J
60000282 = ATP-dependent Clp protease, protease subunit
60000283 = cytochrome b6-f complex subunit 4
60000284 = 5-methylcytosine-specific restriction endonuclease McrA
60000285 = hypothetical protein
60000286 = lysyl-tRNA synthetase, class II
60000287 = SSU ribosomal protein S1P
60000288 = photosystem II CP47 chlorophyll apoprotein
60000289 = Protein of unknown function (DUF3326)
60000290 = L-threonine O-3-phosphate decarboxylase
60000291 = phosphate starvation-inducible protein PhoH
60000292 = anthranilate synthase, component I
60000293 = glutamine--fructose-6-phosphate transaminase
60000294 = Uncharacterized conserved protein YgbK, DUF1537 family
60000295 = sucrose-phosphate synthase
60000296 = glycogen operon protein
60000297 = glycoside/pentoside/hexuronide:cation symporter, GPH family
60000298 = AbrB-like transcriptional regulator
60000299 = 1,4-dihydroxy-2-naphthoyl-CoA hydrolase
60000300 = cell division topological specificity factor MinE
60000301 = SSU ribosomal protein S5P
60000302 = condensin subunit ScpA
60000303 = septum site-determining protein MinD
60000304 = Branched-chain amino acid aminotransferase/4-amino-4-deoxychorismate lyase
60000305 = hypothetical protein
60000306 = folate-binding protein YgfZ
60000307 = shikimate dehydrogenase
60000308 = aspartyl-tRNA synthetase
60000309 = Pimeloyl-ACP methyl ester carboxylesterase
60000310 = coproporphyrinogen III oxidase, anaerobic
60000311 = adenosylmethionine-8-amino-7-oxononanoate aminotransferase
60000312 = cytochrome b6-f complex iron-sulfur subunit
60000313 = Uncharacterized conserved protein YciI, contains a putative active-site phosphohistidine
60000314 = tRNA (guanine-N7-)-methyltransferase
60000315 = SSU ribosomal protein S13P
60000316 = bacterial translation initiation factor 3 (bIF-3)
60000317 = phosphate:acyl-[acyl carrier protein] acyltransferase
60000318 = tRNA(Ile)-lysidine synthase
60000319 = Thioredoxin
60000320 = beta-carotene hydroxylase
60000321 = inorganic pyrophosphatase
60000322 = epoxyqueuosine reductase
60000323 = NusA antitermination factor
60000324 = oligopeptidase A Metallo peptidase. MEROPS family M03A
60000325 = NAD+ synthase (glutamine-hydrolysing)
60000326 = Iron-regulated ABC transporter membrane component SufB
60000327 = Cu2+-exporting ATPase
60000328 = Complex I intermediate-associated protein 30 (CIA30)
60000329 = LSU ribosomal protein L13P
60000330 = LSU ribosomal protein L2P
60000331 = chaperonin GroES
60000332 = aminoacyl-tRNA synthetase CAAD domain-containing protein
60000333 = hypothetical protein
60000334 = hypothetical protein
60000335 = acyl carrier protein
60000336 = Protein of unknown function (DUF3172)
60000337 = Predicted RNA-binding protein, contains PUA-like domain
60000338 = NAD(P)H-dependent FMN reductase
60000339 = 3-oxoacyl-[acyl-carrier-protein] synthase III
60000340 = 1,2-diacylglycerol 3-beta-glucosyltransferase
60000341 = hypothetical protein
60000342 = phytoene synthase
60000343 = tRNA nucleotidyltransferase (CCA-adding enzyme)
60000344 = cystathionine gamma-synthase
60000345 = coproporphyrinogen oxidase
60000346 = DNA mismatch repair protein MutS
60000347 = tRNA uridine 5-carboxymethylaminomethyl modification enzyme
60000348 = replication restart DNA helicase PriA
60000349 = nif11-like leader peptide domain-containing protein
60000350 = LSU ribosomal protein L18P
60000351 = SSU ribosomal protein S9P
60000352 = ATP synthase F1 subcomplex epsilon subunit
60000353 = Adenylate kinase
60000354 = translation elongation factor P (EF-P)
60000355 = phytol kinase
60000356 = ketopantoate hydroxymethyltransferase
60000357 = single-strand binding protein
60000358 = L-threonylcarbamoyladenylate synthase
60000359 = RecA protein
60000360 = zeta-carotene desaturase
60000361 = aspartate carbamoyltransferase
60000362 = RNA polymerase primary sigma factor
60000363 = orotidine-5'-phosphate decarboxylase
60000364 = L-aspartate oxidase
60000365 = 23S rRNA m(2)A-2503 methyltransferase
60000366 = long-chain acyl-CoA synthetase
60000367 = carboxypeptidase Taq
60000368 = DNA polymerase III, alpha subunit
60000369 = DnaJ C terminal domain-containing protein
60000370 = GLTT repeat-containing protein
60000371 = SSU ribosomal protein S19P
60000372 = LSU ribosomal protein L6P
60000373 = biotin carboxyl carrier protein
60000374 = imidazoleglycerol-phosphate dehydratase
60000375 = LSU ribosomal protein L17P
60000376 = cell division protein FtsZ
60000377 = Uncharacterized membrane protein
60000378 = glutamate-1-semialdehyde 2,1-aminomutase
60000379 = phospholipid/cholesterol/gamma-HCH transport system ATP-binding protein
60000380 = phosphoribosylformylglycinamidine synthase subunit I
60000381 = glyceraldehyde 3-phosphate dehydrogenase (NADP+)
60000382 = ferredoxin
60000383 = membrane protein
60000384 = release factor glutamine methyltransferase
60000385 = UDP-N-acetylmuramate--L-alanine ligase
60000386 = putative N6-adenine-specific DNA methylase
60000387 = uroporphyrinogen-III C-methyltransferase
60000388 = UDP-galactopyranose mutase
60000389 = rod shape determining protein RodA
60000390 = GMP synthase (glutamine-hydrolyzing)
60000391 = hypothetical protein
60000392 = sigma-B regulation protein RsbU (phosphoserine phosphatase)
60000393 = NADH dehydrogenase subunit M
60000394 = Dipeptidyl aminopeptidase/acylaminoacyl peptidase
60000395 = DNA polymerase I
60000396 = Outer membrane protein TolC
60000397 = LSU ribosomal protein L22P
60000398 = Polyketide cyclase / dehydrase and lipid transport
60000399 = Enoyl-[acyl-carrier-protein] reductase [NADH]
60000400 = Sec-independent protein translocase TatC
60000401 = RNase HII
60000402 = dethiobiotin synthase
60000403 = cysteine synthase
60000404 = Pimeloyl-ACP methyl ester carboxylesterase
60000405 = Xaa-Pro aminopeptidase
60000406 = SSU ribosomal protein S16P
60000407 = acetyl-CoA carboxylase carboxyltransferase subunit alpha
60000408 = DNA polymerase III, beta subunit
60000409 = 1,4-dihydroxy-2-naphthoate octaprenyltransferase
60000410 = ATP-binding protein involved in chromosome partitioning
60000411 = Phosphopantothenate-cysteine ligase /Phosphopantothenoylcysteine decarboxylase
60000412 = pantoate ligase / cytidylate kinase
60000413 = Protein of unknown function (DUF3153)
60000414 = DNA gyrase subunit A
60000415 = Excinuclease ABC subunit A
60000416 = SSU ribosomal protein S7P
60000417 = LSU ribosomal protein L11P
60000418 = hypothetical protein
60000419 = glutaredoxin 3
60000420 = photosystem II PsbH protein
60000421 = LSU ribosomal protein L31P
60000422 = protein tyrosine phosphatase
60000423 = rod shape-determining protein MreC
60000424 = Organic radical activating enzyme
60000425 = 5-(carboxyamino)imidazole ribonucleotide mutase
60000426 = 4-hydroxybenzoate solanesyltransferase
60000427 = thiamine-phosphate diphosphorylase
60000428 = thiazole-phosphate synthase
60000429 = N-acetylglutamate kinase
60000430 = homoserine kinase
60000431 = pyruvate dehydrogenase E1 component alpha subunit
60000432 = Dihydropteroate synthase
60000433 = Glutamate or tyrosine decarboxylase
60000434 = preprotein translocase subunit SecG
60000435 = Protein of unknown function (DUF3181)
60000436 = agmatinase
60000437 = LSU ribosomal protein L15P
60000438 = myo-inositol-1(or 4)-monophosphatase
60000439 = hypothetical protein
60000440 = Protein of unknown function (DUF3120)
60000441 = NAD(P)H-quinone oxidoreductase subunit M
60000442 = dihydroorotate oxidase A
60000443 = Protein of unknown function (DUF3529)
60000444 = Tetratricopeptide repeat-containing protein
60000445 = SNARE associated Golgi protein
60000446 = Sporulation protein YlmC, PRC-barrel domain family
60000447 = phospholipid/cholesterol/gamma-HCH transport system permease protein
60000448 = [acyl-carrier-protein] S-malonyltransferase
60000449 = RNA polymerase primary sigma factor
60000450 = adenylylsulfate kinase
60000451 = tRNA dimethylallyltransferase
60000452 = FMN adenylyltransferase /riboflavin kinase
60000453 = NADH dehydrogenase subunit N
60000454 = UPF0176 protein
60000455 = Cystathionine beta-lyase family protein involved in aluminum resistance
60000456 = Adenylosuccinate synthetase
60000457 = GTP-binding protein Era
60000458 = photosystem I subunit 11
60000459 = membrane protease FtsH catalytic subunit
60000460 = Predicted component of the ribosome quality control (RQC) complex, YloA/Tae2 family, contains fibronectin-binding (FbpA) and DUF814 domains
60000461 = carbamoyl-phosphate synthase large subunit
60000462 = Protein of unknown function (DUF3285)
60000463 = hypothetical protein
60000464 = LSU ribosomal protein L5P
60000465 = Uncharacterized conserved protein YggT, Ycf19 family
60000466 = RNA recognition motif. (a.k.a. RRM, RBD, or RNP domain)
60000467 = TIGR03792 family protein
60000468 = LSU ribosomal protein L1P
60000469 = TatD DNase family protein
60000470 = ribonuclease HI
60000471 = HEAT repeat-containing protein
60000472 = sodium/proton antiporter, CPA1 family
60000473 = acyl-phosphate glycerol-3-phosphate acyltransferase
60000474 = Nucleoside-diphosphate-sugar epimerase
60000475 = UDP-N-acetylmuramate dehydrogenase
60000476 = DNA polymerase III, delta subunit
60000477 = putative radical SAM enzyme, TIGR03279 family
60000478 = glutamyl-tRNA synthetase
60000479 = Trk-type K+ transport system, membrane component
60000480 = Fructosamine-3-kinase
60000481 = Sugar or nucleoside kinase, ribokinase family
60000482 = 30S ribosomal protein 3
60000483 = Protein of unknown function (DUF3086)
60000484 = cell division protein FtsI (penicillin-binding protein 3)
60000485 = DNA repair protein RadA/Sms
60000486 = Di- and tricarboxylate transporter
60000487 = argininosuccinate lyase
60000488 = DNA topoisomerase I
60000489 = PAS/PAC sensor signal transduction histidine kinase /multi-sensor signal transduction histidine kinase
60000490 = hypothetical protein
60000491 = protein of unknown function (DUF1818)
60000492 = cell division inhibitor SepF
60000493 = LSU ribosomal protein L9P
60000494 = 15,16-dihydrobiliverdin:ferredoxin oxidoreductase
60000495 = ADP-ribose pyrophosphatase
60000496 = PRC-barrel domain-containing protein
60000497 = ribonuclease D
60000498 = transcription antitermination protein nusG
60000499 = pyrroline-5-carboxylate reductase
60000500 = triosephosphate isomerase
60000501 = photosystem I subunit 2
60000502 = glucose-6-phosphate 1-dehydrogenase
60000503 = alanine-glyoxylate aminotransferase apoenzyme
60000504 = SSU ribosomal protein S6P
60000505 = ketol-acid reductoisomerase
60000506 = phycoerythrobilin:ferredoxin oxidoreductase
60000507 = ATP synthase F1 subcomplex alpha subunit
60000508 = Recombination protein MgsA
60000509 = outer membrane protein insertion porin family
60000510 = uncharacterized protein
60000511 = aldehyde dehydrogenase (NAD+)
60000512 = signal recognition particle subunit FFH/SRP54 (srp54)
60000513 = sec-independent protein translocase protein TatA
60000514 = hypothetical protein
60000515 = Protein of unknown function (DUF2839)
60000516 = hypothetical protein
60000517 = Tetratricopeptide repeat-containing protein
60000518 = YlqD protein
60000519 = hypothetical protein
60000520 = 1-acyl-sn-glycerol-3-phosphate acyltransferase
60000521 = Beta-lactamase enzyme family protein
60000522 = tyrosyl-tRNA synthetase
60000523 = peptide/nickel transport system permease protein
60000524 = 16S rRNA (guanine527-N7)-methyltransferase
60000525 = malonyl-CoA O-methyltransferase
60000526 = Uncharacterized membrane protein
60000527 = LSU ribosomal protein L12P
60000528 = Putative Holin-X, holin superfamily III
60000529 = L-threonine synthase
60000530 = uroporphyrinogen-III synthase
60000531 = Predicted membrane protein (DUF2232)
60000532 = ATP-binding cassette, subfamily F, member 3
60000533 = UDP-N-acetylglucosamine-N-acetylmuramylpentapeptide N-acetylglucosamine transferase
60000534 = hypothetical protein
60000535 = prolyl-tRNA synthetase
60000536 = hypothetical protein
60000537 = Rhodanese-related sulfurtransferase
60000538 = SSU ribosomal protein S8P
60000539 = hypothetical protein
60000540 = preQ(0) biosynthesis protein QueC
60000541 = hypothetical protein
60000542 = chlorophyll synthase
60000543 = uracil phosphoribosyltransferase
60000544 = 16S rRNA processing protein RimM
60000545 = SSU ribosomal protein S3P
60000546 = tRNA-U16,U17-dihydrouridine synthase
60000547 = cobalt-precorrin-5B (C1)-methyltransferase
60000548 = Iron-regulated ABC transporter ATPase subunit SufC
60000549 = Galactose mutarotase
60000550 = 23S rRNA (cytidine1920-2'-O)/16S rRNA (cytidine1409-2'-O)-methyltransferase
60000551 = ATP synthase F1 subcomplex gamma subunit
60000552 = cytochrome c biogenesis protein
60000553 = molecular chaperone GrpE
60000554 = precorrin-6Y C5,15-methyltransferase (decarboxylating)
60000555 = O-sialoglycoprotein endopeptidase
60000556 = argininosuccinate synthase
60000557 = cobalamin biosynthesis protein CobW
60000558 = signal recognition particle-docking protein FtsY
60000559 = hypothetical protein/Fe-S cluster assembly protein SufD
60000560 = hypothetical protein
60000561 = LSU ribosomal protein L24P
60000562 = trk system potassium uptake protein TrkA
60000563 = L-glutamine synthetase
60000564 = NAD+ kinase
60000565 = SSU ribosomal protein S12P
60000566 = transcriptional repressor NrdR
60000567 = LSU ribosomal protein L10P
60000568 = glycine cleavage system H protein
60000569 = 5'-nucleotidase /3'-nucleotidase /exopolyphosphatase
60000570 = 5-amino-6-(5-phosphoribosylamino)uracil reductase
60000571 = DNA replication and repair protein RecO
60000572 = biotin synthase
60000573 = 6-phosphogluconate dehydrogenase (decarboxylating)
60000574 = hypothetical protein
60000575 = phosphoglucomutase
60000576 = energy-coupling factor transport system permease protein
60000577 = glucose-6-phosphate dehydrogenase assembly protein OpcA
60000578 = ATP-binding cassette, subfamily B
60000579 = amidophosphoribosyltransferase
60000580 = NAD(P) transhydrogenase subunit beta
60000581 = GTPase, G3E family
60000582 = Uncharacterized conserved protein, DUF1330 family
60000583 = LSU ribosomal protein L23P
60000584 = aspartyl/glutamyl-tRNA(Asn/Gln) amidotransferase subunit C
60000585 = LSU ribosomal protein L16P
60000586 = LSU ribosomal protein L14P
60000587 = Protein of unknown function (DUF565)
60000588 = NlpC/P60 family protein
60000589 = 7-cyano-7-deazaguanine reductase
60000590 = ribosome biogenesis GTPase
60000591 = ribosome-binding factor A
60000592 = cysteine desulfurase / selenocysteine lyase
60000593 = pyrimidine operon attenuation protein / uracil phosphoribosyltransferase
60000594 = nitrogen regulatory protein P-II family
60000595 = transaldolase
60000596 = precorrin-8X methylmutase
60000597 = triacylglycerol lipase
60000598 = geranylgeranyl reductase family
60000599 = 6-pyruvoyltetrahydropterin/6-carboxytetrahydropterin synthase
60000600 = 3'(2'), 5'-bisphosphate nucleotidase
60000601 = tryptophan synthase, beta chain
60000602 = spermidine synthase
60000603 = hypothetical protein
60000604 = GTP-binding protein
60000605 = acetolactate synthase, large subunit
60000606 = NAD-reducing hydrogenase large subunit
60000607 = Apolipoprotein N-acyltransferase
60000608 = hypothetical protein
60000609 = glycyl-tRNA synthetase beta chain
60000610 = UDP-N-acetylglucosamine 1-carboxyvinyltransferase
60000611 = hypothetical protein
60000612 = Pentapeptide repeat-containing protein
60000613 = septum site-determining protein MinC
60000614 = hypothetical protein
60000615 = DNA-directed RNA polymerase subunit omega
60000616 = LSU ribosomal protein L19P
60000617 = hypothetical protein
60000618 = chorismate lyase
60000619 = tRNA (guanosine-2'-O-)-methyltransferase
60000620 = shikimate kinase
60000621 = Hemolysin, contains CBS domains
60000622 = 16S rRNA (cytosine967-C5)-methyltransferase
60000623 = adenosylcobinamide-phosphate synthase
60000624 = ATP synthase F0 subcomplex A subunit
60000625 = homoserine O-succinyltransferase
60000626 = plastocyanin
60000627 = photosystem II CP43 chlorophyll apoprotein
60000628 = photosystem II oxygen-evolving enhancer protein 2
60000629 = hypothetical protein
60000630 = RNAse III
60000631 = diaminohydroxyphosphoribosylaminopyrimidine deaminase
60000632 = NAD(P)-dependent dehydrogenase, short-chain alcohol dehydrogenase family
60000633 = hypothetical protein
60000634 = Protein of unknown function (DUF2973)
60000635 = LSU ribosomal protein L20P
60000636 = sulfur carrier protein
60000637 = tRNA(adenine34) deaminase
60000638 = histidine triad (HIT) family protein
60000639 = LSU ribosomal protein L4P
60000640 = BirA family transcriptional regulator, biotin operon repressor / biotin-[acetyl-CoA-carboxylase] ligase
60000641 = cytochrome c-type biogenesis protein CcsB
60000642 = peptide deformylase
60000643 = hypothetical protein
60000644 = Protein of unknown function (DUF3611)
60000645 = NusB antitermination factor
60000646 = hypothetical protein
60000647 = 16S rRNA (cytidine1402-2'-O)-methyltransferase
60000648 = Undecaprenyl pyrophosphate synthetase
60000649 = Tetratricopeptide repeat-containing protein
60000650 = photosystem I subunit 3
60000651 = 8-amino-7-oxononanoate synthase
60000652 = hypothetical protein
60000653 = ornithine carbamoyltransferase
60000654 = arogenate dehydrogenase (NADP)
60000655 = iron(III) transport system permease protein
60000656 = cation:H+ antiporter
60000657 = phenylalanyl-tRNA synthetase, alpha subunit
60000658 = glycerol dehydrogenase
60000659 = circadian clock protein KaiC
60000660 = Holliday junction DNA helicase subunit RuvB
60000661 = glucokinase
60000662 = UDP-N-acetylmuramoylalanyl-D-glutamate--2,6-diaminopimelate ligase
60000663 = cysteine synthase
60000664 = GTP-binding protein
60000665 = pyruvate dehydrogenase E1 component beta subunit
60000666 = hypothetical protein
60000667 = phycoerythrin-associated linker protein
60000668 = hypothetical protein
60000669 = DNA replication and repair protein RecR
60000670 = hypothetical protein
60000671 = thymidylate kinase
60000672 = 6-phosphogluconolactonase
60000673 = protein of unknown function (DUF4346)
60000674 = ribosome recycling factor
60000675 = guanylate kinase
60000676 = SsrA-binding protein
60000677 = type III pantothenate kinase
60000678 = formyltetrahydrofolate deformylase
60000679 = 1-deoxy-D-xylulose 5-phosphate reductoisomerase
60000680 = uridylate kinase
60000681 = histidyl-tRNA synthetase
60000682 = peptide/nickel transport system substrate-binding protein
60000683 = FAD/FMN-containing dehydrogenase
60000684 = Choline dehydrogenase
60000685 = hypothetical protein
60000686 = hypothetical protein
60000687 = UDP-3-O-[3-hydroxymyristoyl] N-acetylglucosamine deacetylase
60000688 = photosystem II Psb27 protein
60000689 = SOS-response transcriptional repressor, LexA
60000690 = ATP synthase F1 subcomplex delta subunit
60000691 = phosphoribulokinase
60000692 = inorganic pyrophosphatase
60000693 = pimeloyl-[acyl-carrier protein] methyl ester esterase
60000694 = energy-coupling factor transport system ATP-binding protein
60000695 = precorrin-6A/cobalt-precorrin-6A reductase
60000696 = NAD(P) transhydrogenase subunit alpha
60000697 = tryptophan synthase, alpha chain
60000698 = cystathionine gamma-synthase
60000699 = 3-isopropylmalate dehydrogenase
60000700 = hypothetical protein
60000701 = tRNA (5-methylaminomethyl-2-thiouridylate)-methyltransferase
60000702 = methionine aminopeptidase, type I
60000703 = O-acetylhomoserine sulfhydrylase
60000704 = AhpC/TSA family protein
60000705 = sulfite reductase (ferredoxin)
60000706 = iron(III) transport system substrate-binding protein
60000707 = cysteinyl-tRNA synthetase
60000708 = Protein of unknown function (DUF4101)
60000709 = Protein of unknown function (DUF3104)
60000710 = Acetyltransferase (GNAT) family protein
60000711 = hypothetical protein
60000712 = tRNA threonylcarbamoyl adenosine modification protein YeaZ
60000713 = UDP-3-O-[3-hydroxymyristoyl] glucosamine N-acyltransferase
60000714 = L-cysteine/cystine lyase
60000715 = DNA polymerase-3 subunit delta'
60000716 = preprotein translocase subunit SecD
60000717 = NADPH-glutathione reductase
60000718 = hypothetical protein
60000719 = DNA replication and repair protein RecN
60000720 = ribonucleotide reductase, class II
60000721 = Fe-S cluster assembly iron-binding protein IscA
60000722 = malate dehydrogenase (quinone)
60000723 = Catechol 2,3-dioxygenase
60000724 = LSU ribosomal protein L3P
60000725 = all-trans-nonaprenyl-diphosphate synthase
60000726 = F-type H+-transporting ATPase subunit b
60000727 = Pimeloyl-ACP methyl ester carboxylesterase
60000728 = 2-dehydro-3-deoxyphosphogluconate aldolase / (4S)-4-hydroxy-2-oxoglutarate aldolase
60000729 = sirohydrochlorin cobaltochelatase
60000730 = molecular chaperone DnaJ
60000731 = probable phosphoglycerate mutase
60000732 = hydrogenobyrinic acid a,c-diamide synthase (glutamine-hydrolysing) /cobyrinate a,c-diamide synthase
60000733 = ATP-binding cassette, subfamily B
60000734 = geranylgeranyl reductase
60000735 = hypothetical protein
60000736 = hypothetical protein
60000737 = Chlorophyll A-B binding protein
60000738 = SSU ribosomal protein S14P
60000739 = NAD(P) transhydrogenase subunit alpha
60000740 = hypothetical protein
60000741 = UDP-N-acetylmuramoylalanine--D-glutamate ligase
60000742 = ATP synthase F0 subcomplex B' subunit
60000743 = Predicted PurR-regulated permease PerM
60000744 = diaminopimelate decarboxylase
60000745 = acetyl-coenzyme A synthetase
60000746 = glutamate-5-semialdehyde dehydrogenase
60000747 = dihydrofolate synthase / folylpolyglutamate synthase
60000748 = tryptophanyl-tRNA synthetase
60000749 = Predicted unusual protein kinase regulating ubiquinone biosynthesis, AarF/ABC1/UbiB family
60000750 = 6,7-dimethyl-8-ribityllumazine synthase
60000751 = DnaJ domain-containing protein
60000752 = Protein of unknown function (DUF2997)
60000753 = Protein of unknown function (DUF3119)
60000754 = hypothetical protein
60000755 = SSU ribosomal protein S17P
60000756 = acyl-[acyl-carrier-protein]--UDP-N-acetylglucosamine O-acyltransferase
60000757 = Protein of unknown function (DUF2854)
60000758 = Exodeoxyribonuclease III
60000759 = lipid-A-disaccharide synthase
60000760 = 2-isopropylmalate synthase
60000761 = two component transcriptional regulator, winged helix family
60000762 = cytosine deaminase
60000763 = dihydroorotase
60000764 = glucose-1-phosphate adenylyltransferase
60000765 = lysine decarboxylase/arginine decarboxylase
60000766 = hypothetical protein
60000767 = NAD(P)H-hydrate epimerase
60000768 = homoserine dehydrogenase
60000769 = ATP-binding cassette, subfamily B
60000770 = bacterial nucleoid protein Hbs
60000771 = arsenate reductase
60000772 = Fe-S cluster biogenesis protein NfuA, 4Fe-4S-binding domain
60000773 = hypothetical protein
60000774 = hypothetical protein
60000775 = Single-stranded DNA-binding protein
60000776 = SSU ribosomal protein S4P
60000777 = manganese transport system ATP-binding protein
60000778 = hypothetical protein
60000779 = Alpha/beta hydrolase of unknown function (DUF1400)
60000780 = YUP8H12.25 {{Arabidopsis thaliana}}-type protein. Metallo peptidase. MEROPS family M50B
60000781 = acetyl-CoA carboxylase carboxyltransferase subunit alpha
60000782 = FAD/FMN-containing dehydrogenase
60000783 = cell division protein FtsW
60000784 = fatty aldehyde-generating acyl-ACP reductase
60000785 = XTP/dITP diphosphohydrolase
60000786 = leucyl aminopeptidase
60000787 = Predicted dienelactone hydrolase
60000788 = preprotein translocase subunit SecE
60000789 = 3-dehydroquinate dehydratase
60000790 = hypothetical protein
60000791 = hypothetical protein
60000792 = Iron-binding apoprotein IscA
60000793 = TusA-related sulfurtransferase
60000794 = SSU ribosomal protein S20P
60000795 = photosystem II biogenesis protein Psp29
60000796 = seryl-tRNA synthetase
60000797 = cytochrome c-type biogenesis protein
60000798 = Protein of unknown function (DUF3464)
60000799 = phosphoadenylylsulfate reductase (thioredoxin)
60000800 = TIGR00159 family protein
60000801 = hypothetical protein
60000802 = tRNA-(ms[2]io[6]A)-hydroxylase
60000803 = SprT-like family protein
60000804 = peroxiredoxin Q/BCP
60000805 = ferredoxin--NADP+ reductase
60000806 = methenyltetrahydrofolate cyclohydrolase /5,10-methylenetetrahydrofolate dehydrogenase (NADP+)
60000807 = ferrochelatase
60000808 = Ubiquinone/menaquinone biosynthesis C-methylase UbiE
60000809 = indole-3-glycerol phosphate synthase
60000810 = Uncharacterized conserved protein YdiU, UPF0061 family
60000811 = Carboxysome shell peptide mid-region
60000812 = hypothetical protein
60000813 = methionyl-tRNA formyltransferase
60000814 = hypothetical protein
60000815 = peroxiredoxin Q/BCP
60000816 = translation initiation factor 1 (eIF-1/SUI1)
60000817 = dihydroneopterin aldolase
60000818 = cysteine desulfuration protein SufE
60000819 = PII interaction protein X
60000820 = sulfate permease, SulP family
60000821 = demethylmenaquinone methyltransferase
60000822 = glutamate 5-kinase
60000823 = voltage-gated potassium channel
60000824 = cob(I)yrinic acid a,c-diamide adenosyltransferase
60000825 = phosphoribosylamine--glycine ligase
60000826 = D-alanine--D-alanine ligase
60000827 = bacterial peptide chain release factor 3 (bRF-3)
60000828 = peptide/nickel transport system permease protein
60000829 = SSU ribosomal protein S1P
60000830 = tRNA-i(6)A37 thiotransferase enzyme MiaB
60000831 = imidazole glycerol phosphate synthase subunit hisH
60000832 = hypothetical protein
60000833 = ATP synthase F0 subcomplex C subunit
60000834 = hypothetical protein
60000835 = RNA polymerase sigma factor, sigma-70 family
60000836 = D-fructose 1,6-bisphosphatase /sedoheptulose 1,7-bisphosphatase
60000837 = 1,4-Dihydroxy-2-naphthoyl-CoA synthase
60000838 = peptide-methionine (S)-S-oxide reductase
60000839 = lipoyl(octanoyl) transferase
60000840 = chromosomal replication initiator protein DnaA
60000841 = cell division protein FtsQ
60000842 = precorrin-2/cobalt-factor-2 C20-methyltransferase
60000843 = photosystem II protein
60000844 = dihydrolipoamide dehydrogenase
60000845 = Cupin domain protein
60000846 = hypothetical protein
60000847 = LSU ribosomal protein L29P
60000848 = nicotinate-nucleotide adenylyltransferase
60000849 = phosphoribosylaminoimidazole-succinocarboxamide synthase
60000850 = protein of unknown function (DUF3067)
60000851 = NADPH-protochlorophyllide oxidoreductase
60000852 = IMP dehydrogenase
60000853 = protein of unknown function (DUF4336)
60000854 = manganese transport system permease protein
60000855 = N-acetylmuramoyl-L-alanine amidase
60000856 = starch synthase
60000857 = Phage integrase family protein
60000858 = divalent cation tolerance protein
60000859 = hypothetical protein
60000860 = hypothetical protein
60000861 = phosphatidate cytidylyltransferase
60000862 = sigma 54 modulation protein /SSU ribosomal protein S30P
60000863 = secondary thiamine-phosphate synthase enzyme
60000864 = NAD(P)-dependent dehydrogenase, short-chain alcohol dehydrogenase family
60000865 = NADP-dependent 3-hydroxy acid dehydrogenase YdfG
60000866 = Phosphoglycolate phosphatase, HAD superfamily
60000867 = farnesyl-diphosphate synthase
60000868 = glutamate racemase
60000869 = tRNA 2-selenouridine synthase
60000870 = aminomethyltransferase
60000871 = manganese transport system substrate-binding protein
60000872 = Delta-9 acyl-phospholipid desaturase
60000873 = Predicted unusual protein kinase regulating ubiquinone biosynthesis, AarF/ABC1/UbiB family
60000874 = 1,4-alpha-glucan branching enzyme
60000875 = prolycopene isomerase
60000876 = AAA+-type ATPase, SpoVK/Ycf46/Vps4 family
60000877 = transcription-repair coupling factor (superfamily II helicase)
60000878 = UDP-galactose 4-epimerase
60000879 = hypothetical protein
60000880 = Histidine kinase-like ATPase domain-containing protein
60000881 = hypothetical protein
60000882 = Protein of unknown function (DUF3122)
60000883 = 3-hydroxyacyl-[acyl-carrier-protein] dehydratase
60000884 = hypothetical protein
60000885 = hypothetical protein
60000886 = ribose-phosphate pyrophosphokinase
60000887 = glutathione S-transferase
60000888 = glutathione S-transferase
60000889 = Protein of unknown function (DUF1092)
60000890 = hypothetical protein
60000891 = glutamyl-tRNA reductase
60000892 = DNA primase
60000893 = DNA-3-methyladenine glycosylase
60000894 = bacterial translation initiation factor 1 (bIF-1)
60000895 = hypothetical protein
60000896 = Protein of unknown function (DUF3007)
60000897 = peptidylprolyl isomerase/FKBP-type peptidyl-prolyl cis-trans isomerase FkpA
60000898 = protein translocase subunit secF
60000899 = glucosylglycerol phosphatase
60000900 = Acetyltransferase (GNAT) family protein
60000901 = NADH dehydrogenase
60000902 = 1-deoxy-D-xylulose-5-phosphate synthase
60000903 = ferredoxin protochlorophyllide reductase subunit B
60000904 = Protein of unknown function (DUF3134)
60000905 = Protein of unknown function (DUF721)
60000906 = NDH-1 subunit O
60000907 = hypothetical protein
60000908 = pterin-4-alpha-carbinolamine dehydratase
60000909 = dihydrodipicolinate reductase
60000910 = ribosome-associated protein
60000911 = hypothetical protein
60000912 = formate-dependent phosphoribosylglycinamide formyltransferase
60000913 = 5,10-methenyltetrahydrofolate synthetase
60000914 = putative ABC transport system permease protein
60000915 = protein of unknown function (DUF1825)
60000916 = adenosylcobyric acid synthase (glutamine-hydrolysing)
60000917 = ferredoxin protochlorophyllide reductase subunit L
60000918 = photosystem I subunit 7
60000919 = 4-alpha-glucanotransferase
60000920 = carboxysome shell carbonic anhydrase
60000921 = hypothetical protein
60000922 = glutathione S-transferase
60000923 = molecular chaperone HtpG
60000924 = hypothetical protein
60000925 = hypothetical protein
60000926 = hypothetical protein
60000927 = Uncharacterized conserved protein YbjT, contains NAD(P)-binding and DUF2867 domains
60000928 = hydroxyacylglutathione hydrolase
60000929 = phosphate ABC transporter membrane protein 1, PhoT family
60000930 = GTP cyclohydrolase I
60000931 = methionine synthase (B12-dependent)
60000932 = PH domain-containing protein
60000933 = quinolinate synthetase
60000934 = hypothetical protein
60000935 = SSU ribosomal protein S15P
60000936 = hypothetical protein
60000937 = CopG-like RHH_1 or ribbon-helix-helix domain-containing protein, RHH_5
60000938 = Protein of unknown function (DUF3727)
60000939 = Pterin 4 alpha carbinolamine dehydratase
60000940 = Holliday junction endonuclease RuvC
60000941 = ribokinase
60000942 = UDP-N-acetylmuramoyl-tripeptide--D-alanyl-D-alanine ligase
60000943 = ATP-dependent DNA helicase RecG
60000944 = LSU ribosomal protein L35P
60000945 = hypothetical protein
60000946 = hypothetical protein
60000947 = Helix-turn-helix domain-containing protein
60000948 = Ycf4 protein
60000949 = fatty aldehyde decarbonylase
60000950 = hypothetical protein
60000951 = pyruvate kinase
60000952 = Methyltransferase domain-containing protein
60000953 = D-alanyl-D-alanine dipeptidase
60000954 = phenylalanyl-tRNA synthetase beta subunit
60000955 = 1,4-alpha-glucan branching enzyme
60000956 = 4-amino-4-deoxy-L-arabinose transferase
60000957 = Pentapeptide repeat-containing protein
60000958 = Protein of unknown function (DUF3593)
60000959 = phosphoribosyl-ATP pyrophosphatase /phosphoribosyl-AMP cyclohydrolase
60000960 = GUN4-like
60000961 = Protein of unknown function (DUF1350)
60000962 = glycyl-tRNA synthetase alpha chain
60000963 = hypothetical protein
60000964 = RNA methyltransferase, TrmH family
60000965 = transferase 2, rSAM/selenodomain-associated
60000966 = ATP phosphoribosyltransferase (homohexameric)
60000967 = creatinine amidohydrolase
60000968 = UDP-N-acetylglucosamine pyrophosphorylase /glucosamine-1-phosphate N-acetyltransferase
60000969 = YidC/Oxa1 family membrane protein insertase
60000970 = Family of unknown function (DUF490)
60000971 = hypothetical protein
60000972 = hypothetical protein
60000973 = LSU ribosomal protein L28P
60000974 = Protein of unknown function (DUF3353)
60000975 = radical SAM/Cys-rich domain-containing protein
60000976 = hypothetical protein
60000977 = hypothetical protein
60000978 = ribulose 1,5-bisphosphate carboxylase large subunit
60000979 = BMC domain-containing protein
60000980 = putative membrane protein
60000981 = 16S rRNA (guanine(966)-N(2))-methyltransferase RsmD
60000982 = nitrilase
60000983 = 2-phosphosulfolactate phosphatase
60000984 = protoporphyrin IX magnesium-chelatase
60000985 = PmbA protein
60000986 = Pimeloyl-ACP methyl ester carboxylesterase
60000987 = 2-octaprenyl-6-methoxyphenol hydroxylase
60000988 = Fur family transcriptional regulator, ferric uptake regulator
60000989 = Glutaredoxin-like domain (DUF836)
60000990 = LSU ribosomal protein L27P
60000991 = hypothetical protein
60000992 = Protein of unknown function (DUF2499)
60000993 = hypothetical protein
60000994 = carboxysome peptide A
60000995 = ribosome-associated protein
60000996 = Protein of unknown function (DUF2834)
60000997 = D-Ala-D-Ala carboxypeptidase. Metallo peptidase. MEROPS family M15B
60000998 = Pentapeptide repeat-containing protein
60000999 = phosphate ABC transporter membrane protein 2, PhoT family
60001000 = Holliday junction DNA helicase subunit RuvA
60001001 = Permease of the drug/metabolite transporter (DMT) superfamily
60001002 = 5-(carboxyamino)imidazole ribonucleotide synthase
60001003 = microcin-processing peptidase 2. Unknown type peptidase. MEROPS family U62
60001004 = asparaginase
60001005 = 3,4-dihydroxy-2-butanone 4-phosphate synthase /GTP cyclohydrolase II
60001006 = D-3-phosphoglycerate dehydrogenase
60001007 = Ferritin
60001008 = cobaltochelatase CobN subunit
60001009 = 6-pyruvoyltetrahydropterin/6-carboxytetrahydropterin synthase
60001010 = glutathione peroxidase
60001011 = hypothetical protein
60001012 = ribonuclease P protein component
60001013 = Protein of unknown function (DUF3252)
60001014 = NAD(P)H-quinone oxidoreductase subunit N
60001015 = two component transcriptional regulator, winged helix family
60001016 = LSU ribosomal protein L21P
60001017 = hypothetical protein
60001018 = Protein of unknown function (DUF3318)
60001019 = DNA polymerase III, epsilon subunit
60001020 = [LSU ribosomal protein L11P]-lysine N-methyltransferase
60001021 = 3-phosphoshikimate 1-carboxyvinyltransferase
60001022 = 3-dehydroquinate synthase
60001023 = HlyD family secretion protein
60001024 = molecular chaperone DnaK
60001025 = zinc/manganese transport system ATP-binding protein
60001026 = Glycosyltransferase, GT2 family
60001027 = mannose-1-phosphate guanylyltransferase
60001028 = hypothetical protein
60001029 = hypothetical protein
60001030 = energy-coupling factor transport system ATP-binding protein
60001031 = acetolactate synthase, small subunit
60001032 = hypothetical protein
60001033 = RNAse Z
60001034 = phosphate ABC transporter ATP-binding protein, PhoT family
60001035 = aspartyl/glutamyl-tRNA(Asn/Gln) amidotransferase subunit A
60001036 = 16S rRNA (uracil1498-N3)-methyltransferase
60001037 = hypothetical protein
60001038 = Protein of unknown function (DUF2808)
60001039 = histidine kinase
60001040 = ATP-dependent RNA helicase CsdA
60001041 = SAM-dependent methyltransferase, MidA family
60001042 = 2-succinyl-5-enolpyruvyl-6-hydroxy-3-cyclohexene-1-carboxylate synthase
60001043 = phosphonate transport system ATP-binding protein
60001044 = hypothetical protein
60001045 = TIGR04168 family protein
60001046 = hypothetical protein
60001047 = translation elongation factor Ts (EF-Ts)
60001048 = tRNA pseudouridine synthase B
60001049 = septum formation protein
60001050 = L-threonine ammonia-lyase
60001051 = Protein of unknown function (DUF3038)
60001052 = thioredoxin
60001053 = nickel-type superoxide dismutase maturation protease
60001054 = hypothetical protein
60001055 = Protein of unknown function (DUF3531)
60001056 = TIGR00297 family protein
60001057 = signal peptide peptidase A. Serine peptidase. MEROPS family S49
60001058 = SSU ribosomal protein S2P
60001059 = putative ABC transport system permease protein
60001060 = putative ABC transport system ATP-binding protein
60001061 = Protein of unknown function (DUF3685)
60001062 = DNA polymerase V
60001063 = Protein of unknown function (DUF2470)
60001064 = ribosomal-protein-alanine N-acetyltransferase
60001065 = L-ascorbate metabolism protein UlaG, beta-lactamase superfamily
60001066 = Protein of unknown function (DUF751)
60001067 = circadian clock protein KaiB
60001068 = reactive intermediate/imine deaminase
60001069 = Short-chain dehydrogenase
60001070 = 4-hydroxy-3-methylbut-2-en-1-yl diphosphate synthase
60001071 = Ser-tRNA(Thr) hydrolase /threonyl-tRNA synthetase
60001072 = Protein of unknown function (DUF760)
60001073 = putative holliday junction resolvase
60001074 = Protein of unknown function (DUF3386)
60001075 = DNA-(apurinic or apyrimidinic site) lyase /endonuclease III
60001076 = cAMP-binding domain of CRP or a regulatory subunit of cAMP-dependent protein kinases
60001077 = uroporphyrinogen decarboxylase
60001078 = tryptophan-rich conserved hypothetical protein
60001079 = monothiol glutaredoxin
60001080 = chorismate mutase
60001081 = ribulose 1,5-bisphosphate carboxylase small subunit
60001082 = Nitrogen fixation protein of unknown function
60001083 = photosystem II S4 domain protein
60001084 = phosphoribosylanthranilate isomerase
60001085 = ribosomal-protein-alanine N-acetyltransferase
60001086 = tRNA U34 5-methylaminomethyl-2-thiouridine-forming methyltransferase MnmC
60001087 = hypothetical protein
60001088 = ferredoxin protochlorophyllide reductase subunit N
60001089 = aminopeptidase N
60001090 = Protein of unknown function (DUF1232)
60001091 = hypothetical protein
60001092 = hypothetical protein
60001093 = tRNA/rRNA methyltransferase
60001094 = formyltetrahydrofolate-dependent phosphoribosylglycinamide formyltransferase
60001095 = N-acetyl-gamma-glutamyl-phosphate reductase
60001096 = ATP phosphoribosyltransferase regulatory subunit
60001097 = Iron-Sulfur binding protein C terminal
60001098 = Protein of unknown function, DUF393
60001099 = NAD(P)H-binding
60001100 = protein of unknown function (DUF4335)
60001101 = hypothetical protein
60001102 = Predicted Zn-dependent peptidase
60001103 = hypothetical protein
60001104 = Zn-dependent protease (includes SpoIVFB)
60001105 = phosphonate transport system permease protein
60001106 = Protein of unknown function (DUF3136)
60001107 = YggT family protein
60001108 = transcriptional regulator, BolA protein family
60001109 = hypothetical protein
60001110 = carboxysome peptide B
60001111 = Lysophospholipase L1
60001112 = flavodoxin I
60001113 = Site-specific DNA recombinase
60001114 = hypothetical protein
60001115 = hypothetical protein
60001116 = thioredoxin reductase (NADPH)
60001117 = biotin transport system substrate-specific component
60001118 = nickel superoxide dismutase
60001119 = pyridoxine 5'-phosphate synthase
60001120 = hypothetical protein
60001121 = HlyD family secretion protein
60001122 = hypothetical protein
60001123 = hypothetical protein
60001124 = CrcB protein
60001125 = hypothetical protein
60001126 = Cytochrome C oxidase, cbb3-type, subunit III
60001127 = hypothetical protein
60001128 = Methyltransferase domain-containing protein
60001129 = lipoate-protein ligase A
60001130 = Nucleoside-diphosphate-sugar epimerase
60001131 = 4-diphosphocytidyl-2-C-methyl-D-erythritol kinase
60001132 = tRNA uridine 5-carboxymethylaminomethyl modification enzyme/methylenetetrahydrofolate--tRNA-(uracil-5-)-methyltransferase
60001133 = Excinuclease ABC subunit C
60001134 = DNA helicase/exodeoxyribonuclease V, alpha subunit
60001135 = lipopolysaccharide export system permease protein
60001136 = Protein of unknown function (DUF4090)
60001137 = Protein of unknown function (DUF3110)
60001138 = peptidyl-prolyl cis-trans isomerase B (cyclophilin B)
60001139 = hypothetical protein
60001140 = 2Fe-2S iron-sulfur cluster binding domain-containing protein
60001141 = phosphonate transport system substrate-binding protein
60001142 = Fur family transcriptional regulator, ferric uptake regulator
60001143 = Permease of the drug/metabolite transporter (DMT) superfamily
60001144 = hypothetical protein
60001145 = NTP pyrophosphatase, house-cleaning of non-canonical NTPs
60001146 = Glycine zipper 2TM domain-containing protein
60001147 = DNA polymerase
60001148 = protein of unknown function (DUF1824)
60001149 = Undecaprenyl-diphosphatase
60001150 = hypothetical protein
60001151 = hypothetical protein
60001152 = exodeoxyribonuclease V beta subunit
60001153 = hypothetical protein
60001154 = Protein of unknown function (DUF3148)
60001155 = SOS response UmuD protein. Serine peptidase. MEROPS family S24
60001156 = pyridoxine 4-dehydrogenase
60001157 = Predicted Zn-dependent peptidase
60001158 = aspartate aminotransferase
60001159 = MtN3 and saliva related transmembrane protein
60001160 = Protein of unknown function (DUF1651)
60001161 = 1-acyl-sn-glycerol-3-phosphate acyltransferase
60001162 = Protein of unknown function (DUF2949)
60001163 = import apparatus Tic20-like
60001164 = phycocyanobilin:ferredoxin oxidoreductase
60001165 = hypothetical protein
60001166 = Methyltransferase domain-containing protein
60001167 = dimethyladenosine transferase
60001168 = Predicted metal-binding protein (DUF2103)
60001169 = ferredoxin
60001170 = carbamoyl-phosphate synthase small subunit
60001171 = myo-inositol-1(or 4)-monophosphatase
60001172 = hypothetical protein
60001173 = D-glycerate 3-kinase
60001174 = Predicted arabinose efflux permease, MFS family
60001175 = ATP-binding cassette, subfamily B
60001176 = O-antigen ligase
60001177 = Nucleoside-diphosphate-sugar epimerase
60001178 = anthranilate phosphoribosyltransferase
60001179 = Protein of unknown function (DUF3571)
60001180 = Predicted thiol-disulfide oxidoreductase YuxK, DCC family
60001181 = photosystem II oxygen-evolving enhancer protein 1
60001182 = peptide-methionine (S)-S-oxide reductase
60001183 = hypothetical protein
60001184 = methionyl-tRNA synthetase
60001185 = hypothetical protein
60001186 = AhpC/TSA antioxidant enzyme
60001187 = leucyl-tRNA synthetase
60001188 = hypothetical protein
60001189 = molecular chaperone Hsp33
60001190 = hypothetical protein
60001191 = hypothetical protein
60001192 = glucose-6-phosphate isomerase
60001193 = iron complex transport system ATP-binding protein
60001194 = UDP-glucose:tetrahydrobiopterin glucosyltransferase
60001195 = 4'-phosphopantetheinyl transferase superfamily protein
60001196 = 23S rRNA (pseudouridine1915-N3)-methyltransferase
60001197 = tRNA (cytidine/uridine-2'-O-)-methyltransferase
60001198 = hypothetical protein
60001199 = glutamate:Na+ symporter, ESS family
60001200 = Hypothetical protein Ycf34
60001201 = Putative SOS response-associated peptidase YedK
60001202 = hypothetical protein
60001203 = protochlorophyllide reductase
60001204 = hypothetical protein
60001205 = Protein of unknown function (DUF2930)
60001206 = penicillin-binding protein 1A
60001207 = Glutaredoxin
60001208 = adenosylcobinamide kinase /adenosylcobinamide-phosphate guanylyltransferase
60001209 = hypothetical protein
60001210 = 23S rRNA (guanosine2251-2'-O)-methyltransferase
60001211 = hypothetical protein
60001212 = hypothetical protein
60001213 = hypothetical protein
60001214 = branched chain amino acid aminotransferase apoenzyme
60001215 = ribonuclease R
60001216 = hypothetical protein
60001217 = Acetyltransferase, GNAT family
60001218 = 2-amino-4-hydroxy-6-hydroxymethyldihydropteridine diphosphokinase
60001219 = hypothetical protein
60001220 = CDP-diacylglycerol--glycerol-3-phosphate 3-phosphatidyltransferase
60001221 = ATP adenylyltransferase
60001222 = L-ascorbate metabolism protein UlaG, beta-lactamase superfamily
60001223 = ATP-binding cassette, subfamily B
60001224 = signal peptidase II Aspartic peptidase. MEROPS family A08
60001225 = hypothetical protein
60001226 = hypothetical protein
60001227 = hypothetical protein
60001228 = Pentapeptide repeat-containing protein
60001229 = Sugar transferase involved in LPS biosynthesis (colanic, teichoic acid)
60001230 = Uncharacterized membrane protein YphA, DoxX/SURF4 family
60001231 = Protein of unknown function (DUF1230)
60001232 = hypothetical protein
60001233 = conserved hypothetical protein
60001234 = integral membrane protein, YkoY family
60001235 = ribosome-associated protein
60001236 = PKHD-type hydroxylase
60001237 = acyl-CoA thioester hydrolase
60001238 = hypothetical protein
60001239 = NADH-FMN oxidoreductase RutF, flavin reductase (DIM6/NTAB) family
60001240 = hypothetical protein
60001241 = SSU ribosomal protein S18P
60001242 = putative TIM-barrel protein, nifR3 family/tRNA dihydrouridine synthase A
60001243 = protein of unknown function (DUF1816)
60001244 = NAD(P)H-quinone oxidoreductase subunit L
60001245 = ribonuclease-3 family protein
60001246 = phosphoglucosamine mutase
60001247 = ATP-dependent Clp protease adaptor protein ClpS
60001248 = hypothetical protein
60001249 = Uncharacterized protein family UPF0016
60001250 = peroxiredoxin Q/BCP
60001251 = SSU ribosomal protein S12P methylthiotransferase
60001252 = hypothetical protein
60001253 = acetylornithine aminotransferase apoenzyme
60001254 = hypothetical protein
60001255 = hypothetical protein
60001256 = Protein of unknown function (DUF3288)
60001257 = haloacid dehalogenase superfamily, subfamily IA, variant 3 with third motif having DD or ED
60001258 = hypothetical protein
60001259 = Tetratricopeptide repeat-containing protein
60001260 = Phosphopantetheine adenylyltransferase
60001261 = exoribonuclease-2
60001262 = urease subunit alpha
60001263 = hypothetical protein
60001264 = peroxiredoxin (alkyl hydroperoxide reductase subunit C)
60001265 = Protein of unknown function (DUF2996)
60001266 = protein of unknown function (DUF4332)
60001267 = Protein of unknown function (DUF938)
60001268 = sucrose phosphorylase
60001269 = UDP-glucuronate decarboxylase
60001270 = Cobalamin synthesis protein cobW C-terminal domain-containing protein
60001271 = Protein of function (DUF2518)
60001272 = ABC-2 type transport system permease protein
60001273 = protein of unknown function (DUF1995)
60001274 = LSU ribosomal protein L32P
60001275 = Protein of unknown function (DUF565)
60001276 = Mechanosensitive ion channel
60001277 = urea ABC transporter ATP-binding protein
60001278 = DNA ligase (NAD+)
60001279 = hypothetical protein
60001280 = WD-40 repeat-containing protein
60001281 = D-alanyl-D-alanine carboxypeptidase / D-alanyl-D-alanine-endopeptidase (penicillin-binding protein 4)
60001282 = Protein of unknown function (DUF2839)
60001283 = photosystem I subunit 10
60001284 = ABC-2 type transport system permease protein
60001285 = photosystem II PsbZ protein
60001286 = Macrophage migration inhibitory factor (MIF)
60001287 = fructose-bisphosphate aldolase
60001288 = Protein-S-isoprenylcysteine O-methyltransferase Ste14
60001289 = diaminopimelate epimerase
60001290 = fructose-bisphosphate aldolase
60001291 = hypothetical protein
60001292 = adenine phosphoribosyltransferase
60001293 = hypothetical protein
60001294 = urea ABC transporter ATP-binding protein
60001295 = urea ABC transporter membrane protein
60001296 = urea-binding protein
60001297 = neurotransmitter:Na+ symporter, NSS family
60001298 = putative membrane protein
60001299 = Protein of unknown function (DUF3493)
60001300 = urea ABC transporter membrane protein
60001301 = LSU ribosomal protein L34P
60001302 = photosystem II PsbX protein
60001303 = ferredoxin, 2Fe-2S
60001304 = urease accessory protein
60001305 = hypothetical protein
60001306 = hypothetical protein
60001307 = Nicotinamidase-related amidase
60001308 = protochlorophyllide reductase
60001309 = Protein of unknown function (DUF2555)
60001310 = hypothetical protein
60001311 = hypothetical protein
60001312 = hypothetical protein
60001313 = hypothetical protein
60001314 = hypothetical protein
60001315 = hypothetical protein
60001316 = chromosome partitioning protein
60001317 = urease subunit beta
60001318 = protein of unknown function (DUF1823)
60001319 = CrcB protein
60001320 = Protein of unknown function (DUF3143)
60001321 = hypothetical protein
60001322 = hypothetical protein
60001323 = hypothetical protein
60001324 = photosystem I subunit 8
60001325 = hypothetical protein
60001326 = urease subunit gamma
60001327 = Polyketide cyclase / dehydrase and lipid transport
60001328 = hypothetical protein
60001329 = hypothetical protein
60001330 = zinc/manganese transport system permease protein
60001331 = urease accessory protein
60001332 = GDPmannose 4,6-dehydratase
60001333 = photosystem I subunit 9
60001334 = PsbN protein
60001335 = hypothetical protein
60001336 = cytochrome b6-f complex subunit 7
60001337 = hypothetical protein
60001338 = SnoaL-like domain-containing protein
60001339 = hypothetical protein
60001340 = urease accessory protein
60001341 = cytochrome c6
60001342 = hypothetical protein
60001343 = Protein of unknown function (DUF3082)
60001344 = hypothetical protein
60001345 = omega-6 fatty acid desaturase (delta-12 desaturase)
60001346 = lactoylglutathione lyase
60001347 = zinc/manganese transport system substrate-binding protein
60001348 = Phenylpropionate dioxygenase, large terminal subunit
60001349 = Hypoxanthine phosphoribosyltransferase
60001350 = hypothetical protein
60001351 = hypothetical protein
60001352 = hypothetical protein
60001353 = hypothetical protein
60001354 = protein of unknown function (DUF1543)
60001355 = urease accessory protein
60001356 = hypothetical protein
60001357 = hypothetical protein
60001358 = hypothetical protein
60001359 = hypothetical protein
60001360 = conserved hypothetical protein, TIGR03894 family
60001361 = ribulose-5-phosphate 3-epimerase
60001362 = Major Facilitator Superfamily protein
60001363 = hypothetical protein
60001364 = hypothetical protein
60001365 = SSU ribosomal protein S21P
60001366 = Nucleoside 2-deoxyribosyltransferase
60001367 = hypothetical protein
60001368 = putative oxidoreductase
60001369 = Chlorophyll A-B binding protein
60001370 = hypothetical protein
60001371 = EamA-like transporter family protein
60001372 = hypothetical protein
60001373 = hypothetical protein
60001374 = hypothetical protein
60001375 = GAF domain-containing protein
60001376 = Tetratricopeptide repeat-containing protein
60001377 = hypothetical protein
60001378 = hypothetical protein
60001379 = hypothetical protein
60001380 = hypothetical protein
60001381 = (2Fe-2S) ferredoxin
60001382 = glucosyl-3-phosphoglycerate synthase
60001383 = hypothetical protein
60001384 = Uncharacterized conserved protein, circularly permuted ATPgrasp superfamily
60001385 = glyceraldehyde-3-phosphate dehydrogenase (NAD+)
60001386 = Uncharacterized conserved protein, Alpha-E superfamily
60001387 = GMP synthase - Glutamine amidotransferase
60001388 = Uncharacterized conserved protein, MAPEG superfamily
60001389 = hypothetical protein
60001390 = transcriptional regulator, ArsR family
60001391 = hypothetical protein
60001392 = NAD(P)-dependent dehydrogenase, short-chain alcohol dehydrogenase family
60001393 = mannosyl-3-phosphoglycerate phosphatase
60001394 = deoxyribodipyrimidine photolyase-related protein
60001395 = deoxyribodipyrimidine photo-lyase type I
60001396 = protein of unknown function (DUF1830)
60001397 = LSU ribosomal protein L33P
60001398 = hypothetical protein
60001399 = photosystem II PsbM protein
60001400 = hypothetical protein
60001401 = PPOX class probable FMN-dependent enzyme, alr4036 family
60001402 = hypothetical protein
60001403 = hypothetical protein
60001404 = proline iminopeptidase
60001405 = hypothetical protein
60001406 = hypothetical protein
60001407 = hypothetical protein
60001408 = hypothetical protein
60001409 = 2OG-Fe(II) oxygenase superfamily protein
60001410 = hypothetical protein
60001411 = hypothetical protein
60001412 = hypothetical protein
60001413 = Protein of unknown function (DUF3804)
60001414 = 4-amino-4-deoxy-L-arabinose transferase
60001415 = Phytoene dehydrogenase-related protein
60001416 = Rhomboid family protein
60001417 = omega-6 fatty acid desaturase (delta-12 desaturase)
60001418 = aminopeptidase N
60001419 = Methyltransferase domain-containing protein
60001420 = hypothetical protein
60001421 = hypothetical protein
60001422 = plastoquinol oxidase immutans
60001423 = hypothetical protein
60001424 = hypothetical protein
60001425 = GDP-L-fucose synthase
60001426 = Protein of unknown function (DUF1651)
60001427 = hypothetical protein
60001428 = hypothetical protein
60001429 = hypothetical protein
60001430 = hypothetical protein
60001431 = Uncharacterized membrane protein YphA, DoxX/SURF4 family
60001432 = anti-anti-sigma factor
60001433 = hypothetical protein
60001434 = TIGR03643 family protein
60001435 = hypothetical protein
60001436 = PAP_fibrillin
60001437 = photosystem II PsbK protein
60001438 = hypothetical protein
60001439 = hypothetical protein
60001440 = hypothetical protein
60001441 = PAP_fibrillin
60001442 = hypothetical protein
60001443 = hypothetical protein
60001444 = uridine kinase
60001445 = Quinol monooxygenase YgiN
60001446 = cytochrome b6-f complex subunit 8
60001447 = cytochrome b6-f complex subunit 5
60001448 = hypothetical protein
60001449 = Transglutaminase-like enzyme, putative cysteine protease
60001450 = hypothetical protein
60001451 = hypothetical protein
60001452 = hypothetical protein
60001453 = hypothetical protein
60001454 = hypothetical protein
60001455 = Helix-hairpin-helix domain-containing protein
60001456 = hypothetical protein
60001457 = hypothetical protein
60001458 = hypothetical protein
60001459 = Mg-protoporphyrin IX monomethyl ester (oxidative) cyclase
60001460 = hypothetical protein
60001461 = Protein of unknown function (DUF3303)
60001462 = hypothetical protein
60001463 = Protein of unknown function
60001464 = hypothetical protein
60001465 = ATP-dependent helicase Lhr and Lhr-like helicase
60001466 = Protein of unknown function (DUF3303)
60001467 = haloacid dehalogenase superfamily, subfamily IA, variant 3 with third motif having DD or ED
60001468 = FAD binding domain of DNA photolyase
60001469 = hypothetical protein
60001470 = hypothetical protein
60001471 = polysaccharide export outer membrane protein
60001472 = hypothetical protein
60001473 = hypothetical protein
60001474 = hypothetical protein
60001475 = hydroxymethylpyrimidine/phosphomethylpyrimidine kinase
60001476 = hypothetical protein
60001477 = isochorismate synthase
60001478 = hypothetical protein
60001479 = hypothetical protein
60001480 = hypothetical protein
60001481 = Protein of unknown function (DUF2488)
60001482 = hypothetical protein
60001483 = hypothetical protein
60001484 = lipopolysaccharide export system ATP-binding protein
60001485 = hypothetical protein
60001486 = Uncharacterized membrane protein YhaH, DUF805 family
60001487 = hypothetical protein
60001488 = DNA ligase-1
60001489 = putative mRNA 3-end processing factor
60001490 = ATP-binding cassette, subfamily B
60001491 = cob(I)yrinic acid a,c-diamide adenosyltransferase
60001492 = hypothetical protein
60001493 = CopG-like RHH_1 or ribbon-helix-helix domain-containing protein, RHH_5
60001494 = hypothetical protein
60001495 = NDP-sugar epimerase, includes UDP-GlcNAc-inverting 4,6-dehydratase FlaA1 and capsular polysaccharide biosynthesis protein EpsC
60001496 = hypothetical protein
60001497 = Glucose-1-phosphate thymidylyltransferase
60001498 = NAD(P)-binding Rossmann-like domain-containing protein
60001499 = N-acetylneuraminate synthase
60001500 = hypothetical protein
60001501 = ribosomal large subunit pseudouridine synthase F
60001502 = hypothetical protein
60001503 = hypothetical protein
60001504 = tryptophan-rich conserved hypothetical protein
60001505 = hypothetical protein
60001506 = ATP-dependent DNA helicase DinG
60001507 = Protein of unknown function (DUF3188)
60001508 = hypothetical protein
60001509 = DNA replication and repair protein RecF
60001510 = hypothetical protein
60001511 = hypothetical protein
60001512 = hypothetical protein
60001513 = deoxyribodipyrimidine photo-lyase family protein (cryptochrome)
60001514 = hypothetical protein
60001515 = hypothetical protein
60001516 = phycoerythrin beta chain
60001517 = PD-(D/E)XK nuclease superfamily protein
60001518 = HlyD family secretion protein
60001519 = hypothetical protein
60001520 = hypothetical protein
60001521 = ribosome maturation factor RimP
60001522 = hypothetical protein
60001523 = hypothetical protein
60001524 = hypothetical protein
60001525 = hypothetical protein
60001526 = hypothetical protein
60001527 = Protein of unknown function (DUF1257)
60001528 = hypothetical protein
60001529 = thiaminase (transcriptional activator TenA)
60001530 = photosystem I subunit 12
60001531 = deoxyribose-phosphate aldolase
60001532 = hypothetical protein
60001533 = hypothetical protein
60001534 = hypothetical protein
60001535 = protein of unknown function (DUF4278)
60001536 = hypothetical protein
60001537 = ATP synthase protein I
60001538 = protein of unknown function (DUF697)
60001539 = hypothetical protein
60001540 = hypothetical protein
60001541 = hypothetical protein
60001542 = hypothetical protein
60001543 = hypothetical protein
60001544 = hypothetical protein
60001545 = hypothetical protein
60001546 = hypothetical protein
60001547 = hypothetical protein
60001548 = hypothetical protein
60001549 = hypothetical protein
60001550 = hypothetical protein
60001551 = hypothetical protein
60001552 = hypothetical protein
60001553 = Protein of unknown function (DUF1295)
60001554 = hypothetical protein
60001555 = hypothetical protein
60001556 = hypothetical protein
60001557 = hypothetical protein
60001558 = Protein of unknown function (DUF1651)
60001559 = Helix-turn-helix domain-containing protein
60001560 = assimilatory nitrite reductase (ferredoxin) precursor
60001561 = hypothetical protein
60001562 = LPS export ABC transporter protein LptC
60001563 = hypothetical protein
60001564 = hypothetical protein
60001565 = hypothetical protein
60001566 = hypothetical protein
60001567 = PPIC-type PPIASE domain-containing protein
60001568 = hypothetical protein
60001569 = hypothetical protein
60001570 = hypothetical protein
60001571 = CpeT protein
60001572 = hypothetical protein
60001573 = photosystem II PsbT protein
60001574 = hypothetical protein
60001575 = hypothetical protein
60001576 = hypothetical protein
60001577 = hypothetical protein
60001578 = hypothetical protein
60001579 = hypothetical protein
60001580 = hypothetical protein
60001581 = hypothetical protein
60001582 = hypothetical protein
60001583 = hypothetical protein
60001584 = hypothetical protein
60001585 = hypothetical protein
60001586 = Glycosyltransferase involved in cell wall bisynthesis
60001587 = DNA ligase-1
60001588 = hypothetical protein
60001589 = hypothetical protein
60001590 = cob(I)yrinic acid a,c-diamide adenosyltransferase
60001591 = hypothetical protein
60001592 = hypothetical protein
60001593 = carbamoyltransferase
60001594 = amino acid ABC transporter membrane protein 1, PAAT family
60001595 = hypothetical protein
60001596 = hypothetical protein
60001597 = hypothetical protein
60001598 = hypothetical protein
60001599 = hypothetical protein
60001600 = hypothetical protein
60001601 = hypothetical protein
60001602 = amino acid ABC transporter substrate-binding protein, PAAT family
60001603 = dTDP-4-dehydrorhamnose 3,5-epimerase
60001604 = hypothetical protein
60001605 = hypothetical protein
60001606 = Uncharacterized integral membrane protein
60001607 = hypothetical protein
60001608 = hypothetical protein
60001609 = hypothetical protein
60001610 = Exodeoxyribonuclease VII large subunit
60001611 = amino acid ABC transporter membrane protein 2, PAAT family
60001612 = hypothetical protein
60001613 = hypothetical protein
60001614 = hypothetical protein
60001615 = ATP-binding cassette, subfamily F, uup
60001616 = DNA helicase/exodeoxyribonuclease V, gamma subunit
60001617 = hypothetical protein
60001618 = Translation initiation factor IF-2, N-terminal region
60001619 = photosystem II PsbI protein
60001620 = hypothetical protein
60001621 = Restriction endonuclease
60001622 = hypothetical protein
60001623 = hypothetical protein
60001624 = DNA replication and repair protein RecF
60001625 = hypothetical protein
60001626 = Protein of unknown function (DUF1257)
60001627 = hypothetical protein
60001628 = nuclease homologue
60001629 = glucose-1-phosphate cytidylyltransferase
60001630 = phycoerythrin beta chain
60001631 = hypothetical protein
60001632 = hypothetical protein
60001633 = hypothetical protein
60001634 = ATP-dependent DNA helicase DinG
60001635 = Na+/proline symporter
60001636 = hypothetical protein
60001637 = hypothetical protein
60001638 = hypothetical protein
60001639 = putative phosphoesterase
60001640 = Glycosyl transferase family 2
60001641 = ribosome maturation factor RimP
60001642 = hypothetical protein
60001643 = hypothetical protein
60001644 = hypothetical protein
60001645 = Anthranilate phosphoribosyltransferase
60001646 = hypothetical protein
60001647 = condensin subunit ScpB
60001648 = hypothetical protein
60001649 = bilin biosynthesis protein
60001650 = phosphoglycolate phosphatase
60001651 = beta-N-acetylhexosaminidase/beta-glucosidase
60001652 = phycoerythrin alpha chain
60001653 = hypothetical protein
60001654 = hypothetical protein
60001655 = Protein of unknown function (DUF3188)
60001656 = hypothetical protein
60001657 = hypothetical protein
60001658 = isochorismate synthase
60001659 = deoxyribose-phosphate aldolase
60001660 = DNA ligase (NAD+)
60001661 = hypothetical protein
60001662 = hypothetical protein
60001663 = hypothetical protein
60001664 = anhydro-N-acetylmuramic acid kinase
60001665 = DNA helicase/exodeoxyribonuclease V, gamma subunit
60001666 = ATP synthase protein I
60001667 = bilin biosynthesis protein
60001668 = bilin biosynthesis protein
60001669 = hypothetical protein
60001670 = hypothetical protein
60001671 = N-acetylglucosamine 6-phosphate deacetylase
60001672 = hypothetical protein
60001673 = hypothetical protein
60001674 = hypothetical protein
60001675 = hypothetical protein
60001676 = hypothetical protein
60001677 = hypothetical protein
60001678 = hypothetical protein
60001679 = A/G-specific DNA-adenine glycosylase
60001680 = Exodeoxyribonuclease VII small subunit
60001681 = JAB domain-containing protein
60001682 = hypothetical protein
60001683 = hypothetical protein
60001684 = hypothetical protein
60001685 = hypothetical protein
60001686 = hypothetical protein
60001687 = hypothetical protein
60001688 = hypothetical protein
60001689 = hypothetical protein
60001690 = hypothetical protein
60001691 = hypothetical protein
60001692 = hypothetical protein
60001693 = hypothetical protein
60001694 = dTDP-4-dehydrorhamnose reductase
60001695 = hypothetical protein
60001696 = hypothetical protein
60001697 = hypothetical protein
60001698 = hypothetical protein
60001699 = hypothetical protein
60001700 = Mn2+ and Fe2+ transporters of the NRAMP family
60001701 = 3-hydroxyisobutyrate dehydrogenase/2-hydroxy-3-oxopropionate reductase
60001702 = hypothetical protein
60001703 = hypothetical protein
60001704 = Uncharacterized conserved protein, DUF697 family
60001705 = hypothetical protein
60001706 = Protein of unknown function (DUF2839)
60001707 = hypothetical protein
60001708 = hypothetical protein
60001709 = hypothetical protein
60001710 = beta-lactamase class A
60001711 = hypothetical protein
60001712 = hypothetical protein
60001713 = hypothetical protein
60001714 = hypothetical protein
60001715 = 3-octaprenyl-4hydroxybenzoate decarboxylase
60001716 = hypothetical protein
60001717 = hypothetical protein
60001718 = exodeoxyribonuclease-5
60001719 = N-acylneuraminate cytidylyltransferase
60001720 = condensin subunit ScpB
60001721 = hypothetical protein
60001722 = Helix-turn-helix domain-containing protein
60001723 = hypothetical protein
60001724 = Predicted phosphodiesterase
60001725 = hypothetical protein
60001726 = N-acetylmuramic acid 6-phosphate etherase
60001727 = hypothetical protein
60001728 = hypothetical protein
60001729 = 3-deoxy-manno-octulosonate cytidylyltransferase (CMP-KDO synthetase)
60001730 = hypothetical protein
60001731 = Hydrogenase/urease accessory protein HupE
60001732 = uncharacterized protein, MTH1187 family
60001733 = Uncharacterized protein involved in exopolysaccharide biosynthesis
60001734 = hypothetical protein
60001735 = hypothetical protein
60001736 = hypothetical protein
60001737 = hypothetical protein
60001738 = hypothetical protein
60001739 = hypothetical protein
60001740 = Uncharacterized membrane protein
60001741 = hypothetical protein
60001742 = dihydroorotase
60001743 = hypothetical protein
60001744 = hypothetical protein
60001745 = hypothetical protein
60001746 = Protein of unknown function (DUF3352)
60001747 = histidine kinase
60001748 = hypothetical protein
60001749 = lipopolysaccharide export system ATP-binding protein
60001750 = ribosomal large subunit pseudouridine synthase B
60001751 = hypothetical protein
60001752 = hypothetical protein
60001753 = hypothetical protein
60001754 = hypothetical protein
60001755 = hypothetical protein
60001756 = hypothetical protein
60001757 = Protein of unknown function (DUF1651)
60001758 = hypothetical protein
60001759 = hypothetical protein
60001760 = Phosphotransferase enzyme family protein
60001761 = phage shock protein A (PspA) family protein
60001762 = Photosystem II reaction center N protein (psbN)
60001763 = 4-hydroxy-3-polyprenylbenzoate decarboxylase
60001764 = hypothetical protein
60001765 = hypothetical protein
60001766 = exonuclease RecJ
60001767 = D-sedoheptulose 7-phosphate isomerase
60001768 = hypothetical protein
60001769 = hypothetical protein
60001770 = hypothetical protein
60001771 = hypothetical protein
60001772 = hypothetical protein
60001773 = hypothetical protein
60001774 = hypothetical protein
60001775 = PD-(D/E)XK nuclease superfamily protein
60001776 = hypothetical protein
60001777 = hypothetical protein
60001778 = hypothetical protein
60001779 = Predicted peroxiredoxin
60001780 = hypothetical protein
60001781 = hypothetical protein
60001782 = hypothetical protein
60001783 = hypothetical protein
60001784 = hypothetical protein
60001785 = hypothetical protein
60001786 = 4-amino-4-deoxy-L-arabinose transferase
60001787 = hypothetical protein
60001788 = hypothetical protein
60001789 = hypothetical protein
60001790 = hypothetical protein
60001791 = hypothetical protein
60001792 = hypothetical protein
60001793 = hypothetical protein
60001794 = hypothetical protein
60001795 = hypothetical protein
60001796 = Glycosyltransferase, catalytic subunit of cellulose synthase and poly-beta-1,6-N-acetylglucosamine synthase
60001797 = hypothetical protein
60001798 = hypothetical protein
60001799 = leader peptidase (prepilin peptidase) / N-methyltransferase
60001800 = hypothetical protein
60001801 = hypothetical protein
60001802 = hypothetical protein
60001803 = formate/nitrite transporter
60001804 = hypothetical protein
60001805 = hypothetical protein
60001806 = hypothetical protein
60001807 = hypothetical protein
60001808 = hypothetical protein
60001809 = hypothetical protein
60001810 = hypothetical protein
60001811 = hypothetical protein
60001812 = hypothetical protein
60001813 = carboxymethylenebutenolidase
60001814 = hypothetical protein
60001815 = hypothetical protein
60001816 = hypothetical protein
60001817 = hypothetical protein
60001818 = hypothetical protein
60001819 = hypothetical protein
60001820 = hypothetical protein
60001821 = creatinine amidohydrolase
60001822 = hypothetical protein
60001823 = hypothetical protein
60001824 = hypothetical protein
60001825 = Superfamily II DNA or RNA helicase, SNF2 family
60001826 = hypothetical protein
60001827 = hypothetical protein
60001828 = Uncharacterized conserved protein, contains Zn finger domain
60001829 = hypothetical protein
60001830 = hypothetical protein
60001831 = Radical SAM superfamily enzyme YgiQ, UPF0313 family
60001832 = radical SAM-linked protein/radical SAM family uncharacterized protein
60001833 = hypothetical protein
60001834 = hypothetical protein
60001835 = hypothetical protein
60001836 = hypothetical protein
60001837 = hypothetical protein
60001838 = hypothetical protein
60001839 = DNA-N1-methyladenine dioxygenase
60001840 = hypothetical protein
60001841 = Mg-protoporphyrin IX monomethyl ester (oxidative) cyclase
60001842 = hypothetical protein
60001843 = hypothetical protein
60001844 = hypothetical protein
60001845 = Invasin beta-domain of outer membrane
60001846 = hypothetical protein
60001847 = hypothetical protein
60001848 = type IV pilus assembly protein PilQ
60001849 = hypothetical protein
60001850 = hypothetical protein
60001851 = hypothetical protein
60001852 = hypothetical protein
60001853 = L-alanine dehydrogenase
60001854 = hypothetical protein
60001855 = hypothetical protein
60001856 = hypothetical protein
60001857 = photosystem II PsbY protein
60001858 = 3-deoxy-D-manno-octulosonate 8-phosphate phosphatase (KDO 8-P phosphatase)
60001859 = hypothetical protein
60001860 = hypothetical protein
60001861 = hypothetical protein
60001862 = hypothetical protein
60001863 = hypothetical protein
60001864 = hypothetical protein
60001865 = Pentapeptide repeat-containing protein
60001866 = hypothetical protein
60001867 = hypothetical protein
60001868 = hypothetical protein
60001869 = hypothetical protein
60001870 = glutamyl-tRNA synthetase
60001871 = UDP-N-Acetylglucosamine 2-epimerase
60001872 = Glycosyltransferase involved in cell wall bisynthesis
60001873 = hypothetical protein
60001874 = voltage-gated potassium channel
60001875 = hypothetical protein
60001876 = phycoerythrin-associated linker protein
60001877 = assimilatory nitrate reductase (ferredoxin) precursor
60001878 = hypothetical protein
60001879 = hypothetical protein
60001880 = hypothetical protein
60001881 = L-lactate dehydrogenase (cytochrome)
60001882 = dolichol-phosphate mannosyltransferase
60001883 = protein of unknown function (DUF4214)
60001884 = hypothetical protein
60001885 = hypothetical protein
60001886 = MFS transporter, NNP family, nitrate/nitrite transporter
60001887 = hypothetical protein
60001888 = hypothetical protein
60001889 = Quinol monooxygenase YgiN
60001890 = prepilin-type N-terminal cleavage/methylation domain-containing protein
60001891 = DUF218 domain-containing protein
60001892 = hypothetical protein
60001893 = YadA-like C-terminal region
60001894 = hypothetical protein
60001895 = hypothetical protein
60001896 = hypothetical protein
60001897 = hypothetical protein
60001898 = hypothetical protein
60001899 = Uncharacterized membrane protein
60001900 = hypothetical protein
60001901 = cyclic pyranopterin monophosphate synthase subunit MoaC
60001902 = hypothetical protein
60001903 = hypothetical protein
60001904 = hypothetical protein
60001905 = Predicted arabinose efflux permease, MFS family
60001906 = hypothetical protein
60001907 = 4Fe-4S dicluster domain-containing protein
60001908 = hypothetical protein
60001909 = hypothetical protein
60001910 = alanine or glycine:cation symporter, AGCS family
60001911 = hypothetical protein
60001912 = hypothetical protein
60001913 = hypothetical protein
60001914 = hypothetical protein
60001915 = hypothetical protein
60001916 = hypothetical protein
60001917 = cyclic pyranopterin monophosphate synthase subunit MoaA
60001918 = Uncharacterized conserved protein
60001919 = hypothetical protein
60001920 = hypothetical protein
60001921 = transcriptional regulator
60001922 = two component transcriptional regulator, winged helix family
60001923 = hypothetical protein
60001924 = hypothetical protein
60001925 = hypothetical protein
60001926 = hypothetical protein
60001927 = chromate transporter
60001928 = hypothetical protein
60001929 = hypothetical protein
60001930 = hercynine metabolism small protein
60001931 = hypothetical protein
60001932 = 2-dehydro-3-deoxyphosphooctonate aldolase (KDO 8-P synthase)
60001933 = ATP-dependent DNA helicase RecQ
60001934 = hypothetical protein
60001935 = hypothetical protein
60001936 = hypothetical protein
60001937 = hypothetical protein
60001938 = molybdopterin synthase subunit MoaD
60001939 = Uncharacterized conserved protein YbjT, contains NAD(P)-binding and DUF2867 domains
60001940 = D-alpha,beta-D-heptose 1,7-bisphosphate phosphatase
60001941 = Protein of unknown function, DUF481
60001942 = hypothetical protein
60001943 = Methyltransferase domain-containing protein
60001944 = hypothetical protein
60001945 = 23S rRNA m(5)U-1939 methyltransferase
60001946 = Copper binding protein, plastocyanin/azurin family
60001947 = alkaline phosphatase
60001948 = hypothetical protein
60001949 = hypothetical protein
60001950 = hypothetical protein
60001951 = carbohydrate ABC transporter membrane protein 2, CUT1 family
60001952 = RNAse PH
60001953 = hypothetical protein
60001954 = hypothetical protein
60001955 = Rhomboid family protein
60001956 = hypothetical protein
60001957 = Uncharacterized metal-binding protein
60001958 = hypothetical protein
60001959 = hypothetical protein
60001960 = carbohydrate ABC transporter membrane protein 1, CUT1 family
60001961 = carbohydrate ABC transporter substrate-binding protein, CUT1 family
60001962 = lipopolysaccharide transport system permease protein
60001963 = hypothetical protein
60001964 = hypothetical protein
60001965 = hypothetical protein
60001966 = Uncharacterized SAM-binding protein YcdF, DUF218 family
60001967 = hypothetical protein
60001968 = hypothetical protein
60001969 = hypothetical protein
60001970 = LPS export ABC transporter protein LptC
60001971 = hypothetical protein
60001972 = hypothetical protein
60001973 = hypothetical protein
60001974 = hypothetical protein
60001975 = hypothetical protein
60001976 = hypothetical protein
60001977 = hypothetical protein
60001978 = hypothetical protein
60001979 = cyanate lyase
60001980 = hypothetical protein
60001981 = Predicted PurR-regulated permease PerM
60001982 = hypothetical protein
60001983 = Lecithin retinol acyltransferase
60001984 = Nitrogen fixation protein of unknown function
60001985 = hypothetical protein
60001986 = type IV pilus assembly protein PilB
60001987 = hypothetical protein
60001988 = hypothetical protein
60001989 = hypothetical protein
60001990 = phycobiliprotein asparagine N-methyltransferase
60001991 = hypothetical protein
60001992 = hypothetical protein
60001993 = Delta-9 acyl-phospholipid desaturase
60001994 = Transglycosylase SLT domain-containing protein
60001995 = hypothetical protein
60001996 = Aspartate/methionine/tyrosine aminotransferase
60001997 = heat-inducible transcription repressor HrcA
60001998 = hypothetical protein
60001999 = twitching motility protein PilT
60002000 = rfaE bifunctional protein, domain I
60002001 = hypothetical protein
60002002 = hypothetical protein
60002003 = MEKHLA domain-containing protein
60002004 = Superfamily II DNA or RNA helicase
60002005 = hypothetical protein
60002006 = hypothetical protein
60002007 = AAA domain-containing protein
60002008 = hypothetical protein
60002009 = probable Rubsico expression protein CbbX
60002010 = hypothetical protein
60002011 = Helicase conserved C-terminal domain-containing protein
60002012 = glucokinase
60002013 = hypothetical protein
60002014 = Protein of unknown function (DUF2834)
60002015 = type IV pilus assembly protein PilC
60002016 = O(6)-alkylguanine repair protein YbaZ
60002017 = ribulose-5-phosphate 3-epimerase
60002018 = Uncharacterized conserved protein, DUF1330 family
60002019 = asparagine synthase (glutamine-hydrolysing)
60002020 = hypothetical protein
60002021 = hypothetical protein
60002022 = hypothetical protein
60002023 = transaldolase
60002024 = hypothetical protein
60002025 = hypothetical protein
60002026 = hypothetical protein
60002027 = hypothetical protein
60002028 = hypothetical protein
60002029 = arabinose-5-phosphate isomerase
60002030 = hypothetical protein
60002031 = methylthioribose-1-phosphate isomerase
60002032 = GtrA-like protein
60002033 = arsenite transporter, ACR3 family
60002034 = Virulence-associated protein E
60002035 = Uncharacterized membrane protein
60002036 = glucosamine-6-phosphate deaminase
60002037 = hypothetical protein
60002038 = Predicted metalloprotease, contains C-terminal PDZ domain
60002039 = hypothetical protein
60002040 = molybdenum cofactor guanylyltransferase
60002041 = succinate dehydrogenase / fumarate reductase flavoprotein subunit
60002042 = hypothetical protein
60002043 = hypothetical protein
60002044 = photosystem II PsbL protein
60002045 = 23S rRNA pseudouridine1911/1915/1917 synthase
60002046 = hypothetical protein
60002047 = hydrophobe/amphiphile efflux-1 (HAE1) family protein
60002048 = hypothetical protein
60002049 = hypothetical protein
60002050 = glycerol-3-phosphate dehydrogenase
60002051 = Stage III sporulation protein SpoIIIAA
60002052 = hypothetical protein
60002053 = hypothetical protein
60002054 = Tetratricopeptide repeat-containing protein
60002055 = hypothetical protein
60002056 = hypothetical protein
60002057 = hypothetical protein
60002058 = hypothetical protein
60002059 = hypothetical protein
60002060 = hypothetical protein
60002061 = soluble lytic murein transglycosylase
60002062 = hypothetical protein
60002063 = hypothetical protein
60002064 = hypothetical protein
60002065 = GTP-binding protein HflX
60002066 = uncharacterized protein
60002067 = hypothetical protein
60002068 = Rubredoxin
60002069 = conserved hypothetical protein
60002070 = adenylate cyclase
60002071 = Glycosyltransferase involved in cell wall bisynthesis
60002072 = hypothetical protein
60002073 = hypothetical protein
60002074 = Nitroreductase
60002075 = hercynine metabolism protein
60002076 = glycerol kinase
60002077 = hypothetical protein
60002078 = aminoacyl-tRNA synthetase CAAD domain-containing protein
60002079 = hypothetical protein
60002080 = hypothetical protein
60002081 = hypothetical protein
60002082 = hypothetical protein
60002083 = hypothetical protein
60002084 = transcriptional attenuator, LytR family
60002085 = glucosyl-glycerol phosphate synthase
60002086 = neopullulanase
60002087 = hypothetical protein
60002088 = hypothetical protein
60002089 = hypothetical protein
60002090 = Muramidase (phage lambda lysozyme)
60002091 = hypothetical protein
60002092 = hypothetical protein
60002093 = hypothetical protein
60002094 = hypothetical protein
60002095 = hypothetical protein
60002096 = maltose alpha-D-glucosyltransferase/ alpha-amylase
60002097 = hypothetical protein
60002098 = hypothetical protein
60002099 = DNA-binding response regulator, NarL/FixJ family, contains REC and HTH domains
60002100 = hypothetical protein
60002101 = hypothetical protein
60002102 = hypothetical protein
60002103 = hypothetical protein
60002104 = hypothetical protein
60002105 = hypothetical protein
60002106 = Glycosyl transferases group 1
60002107 = hypothetical protein
60002108 = hypothetical protein
60002109 = Murein DD-endopeptidase MepM and murein hydrolase activator NlpD, contain LysM domain
60002110 = lipopolysaccharide export system protein LptA
60002111 = Glycosyltransferase involved in cell wall bisynthesis
60002112 = Phenylpropionate dioxygenase, large terminal subunit
60002113 = hypothetical protein
60002114 = hypothetical protein
60002115 = hypothetical protein
60002116 = hypothetical protein
60002117 = hypothetical protein
60002118 = Nucleotide-binding universal stress protein,  UspA family
60002119 = Protein of unknown function (DUF3747)
60002120 = glycolate oxidase iron-sulfur subunit
60002121 = hydrogenase nickel incorporation protein HypA/HybF
60002122 = hypothetical protein
60002123 = NitT/TauT family transport system substrate-binding protein
60002124 = agmatinase
60002125 = hypothetical protein
60002126 = hypothetical protein
60002127 = hypothetical protein
60002128 = hypothetical protein
60002129 = hypothetical protein
60002130 = glycolate oxidase FAD binding subunit
60002131 = hypothetical protein
60002132 = Opacity protein
60002133 = hypothetical protein
60002134 = hypothetical protein
60002135 = hypothetical protein
60002136 = hypothetical protein
60002137 = hypothetical protein
60002138 = hypothetical protein
60002139 = hypothetical protein
60002140 = L,D-transpeptidase catalytic domain
60002141 = hypothetical protein
60002142 = hypothetical protein
60002143 = hypothetical protein
60002144 = N-acetylmannosaminyltransferase
60002145 = hypothetical protein
60002146 = hypothetical protein
60002147 = hypothetical protein
60002148 = DNA (cytosine-5)-methyltransferase 1
60002149 = RND family efflux transporter, MFP subunit
60002150 = Protein of unknown function (DUF1049)
60002151 = hypothetical protein
60002152 = hypothetical protein
60002153 = Putative flippase GtrA (transmembrane translocase of bactoprenol-linked glucose)
60002154 = GDP/UDP-N,N'-diacetylbacillosamine 2-epimerase (hydrolysing)
60002155 = type 4 prepilin peptidase 1 Aspartic peptidase. MEROPS family A24A
60002156 = polyphosphate kinase 2, PA0141 family
60002157 = hypothetical protein
60002158 = polysaccharide pyruvyl transferase CsaB
60002159 = photosystem II PsbU protein
60002160 = N(2),N(2)-dimethylguanosine tRNA methyltransferase
60002161 = hypothetical protein
60002162 = ferritin
60002163 = TRAP transporter, DctM subunit
60002164 = alpha-mannosidase
60002165 = hypothetical protein
60002166 = TRAP-type mannitol/chloroaromatic compound transport system, small permease component
60002167 = hypothetical protein
60002168 = hypothetical protein
60002169 = hypothetical protein
60002170 = Small ligand-binding sensory domain FIST
60002171 = hypothetical protein
60002172 = hypothetical protein
60002173 = TRAP-type mannitol/chloroaromatic compound transport system, substrate-binding protein
60002174 = hypothetical protein
60002175 = Glycosyl transferase family 2
60002176 = hypothetical protein
60002177 = hypothetical protein
60002178 = hypothetical protein
60002179 = hypothetical protein
60002180 = hypothetical protein
60002181 = hypothetical protein
60002182 = 5-oxoprolinase (ATP-hydrolysing)
60002183 = hypothetical protein
60002184 = hypothetical protein
60002185 = Transmembrane secretion effector
60002186 = N-acetylmuramoyl-L-alanine amidase
60002187 = ATP-dependent helicase HrpB
60002188 = non-lysosomal glucosylceramidase
60002189 = magnesium chelatase family protein
60002190 = rare lipoprotein A
60002191 = hypothetical protein
60002192 = hypothetical protein
60002193 = uncharacterized protein
60002194 = Uncharacterized conserved protein, DUF427 family
60002195 = protein of unknown function (DUF4359)
60002196 = hypothetical protein
60002197 = hypothetical protein
60002198 = CBS domain-containing protein
60002199 = hypothetical protein
60002200 = hypothetical protein
60002201 = Protein of unknown function (DUF3370)
60002202 = hypothetical protein
60002203 = hypothetical protein
60002204 = phosphonate transport system permease protein
60002205 = capsule biosynthesis phosphatase
60002206 = Site-specific recombinase XerD
60002207 = hypothetical protein
60002208 = cytochrome c6
60002209 = Tellurite resistance protein TerB
60002210 = hypothetical protein
60002211 = hypothetical protein
60002212 = DNA-binding transcriptional regulator, MarR family
60002213 = ADP-heptose:LPS heptosyltransferase
60002214 = N-acylglucosamine-6-phosphate 2-epimerase
60002215 = hypothetical protein
60002216 = CemA family protein
60002217 = hypothetical protein
60002218 = dihydroflavonol-4-reductase
60002219 = hypothetical protein
60002220 = molybdopterin molybdochelatase
60002221 = L-2-hydroxyglutarate oxidase LhgO
60002222 = cAMP-binding domain of CRP or a regulatory subunit of cAMP-dependent protein kinases
60002223 = Ion channel
60002224 = Peptidoglycan/LPS O-acetylase OafA/YrhL, contains acyltransferase and SGNH-hydrolase domains
60002225 = Phosphatidylserine/phosphatidylglycerophosphate/cardiolipin synthase
60002226 = photosystem II PsbX protein
60002227 = hypothetical protein
60002228 = glycolate oxidase
60002229 = hypothetical protein
60002230 = protein of unknown function (DUF4912)
60002231 = Protein of unknown function (DUF1997)
60002232 = conserved hypothetical protein
60002233 = protein of unknown function (DUF4330)
60002234 = Uncharacterized membrane protein
60002235 = dimethylhistidine N-methyltransferase
60002236 = hypothetical protein
60002237 = DNA repair exonuclease SbcCD nuclease subunit
60002238 = two-component system, OmpR family, osmolarity sensor histidine kinase EnvZ
60002239 = hypothetical protein
60002240 = DNA processing protein
60002241 = hypothetical protein
60002242 = Uncharacterized lipoprotein YddW, UPF0748 family
60002243 = hypothetical protein
60002244 = hypothetical protein
60002245 = hypothetical protein
60002246 = hypothetical protein
60002247 = Dehydrogenase (flavoprotein)
60002248 = molybdenum cofactor biosynthesis protein B
60002249 = Pyrimidine dimer DNA glycosylase /DNA-(apurinic or apyrimidinic site) lyase
60002250 = hypothetical protein
60002251 = DNA-binding regulatory protein, YebC/PmpR family
60002252 = hypothetical protein
60002253 = EF hand
60002254 = hypothetical protein
60002255 = cytochrome c oxidase subunit 1
60002256 = polar amino acid transport system substrate-binding protein
60002257 = serine/threonine protein kinase
60002258 = Predicted dienelactone hydrolase
60002259 = RNA polymerase sigma-B factor
60002260 = autotransporter-associated beta strand repeat-containing protein
60002261 = cytochrome c oxidase subunit 2
60002262 = hypothetical protein
60002263 = amino acid ABC transporter ATP-binding protein, PAAT family
60002264 = Protein of unknown function (DUF3370)
60002265 = hypothetical protein
60002266 = hypothetical protein
60002267 = ergothioneine biosynthesis protein EgtB
60002268 = molybdopterin synthase subunit MoaE
60002269 = hypothetical protein
60002270 = carbohydrate ABC transporter substrate-binding protein, CUT1 family
60002271 = sarcosine oxidase
60002272 = hypothetical protein
60002273 = hypothetical protein
60002274 = hypothetical protein
60002275 = hypothetical protein
60002276 = hypothetical protein
60002277 = FAD dependent oxidoreductase
60002278 = carbohydrate ABC transporter membrane protein 1, CUT1 family
60002279 = CopG-like RHH_1 or ribbon-helix-helix domain-containing protein, RHH_5
60002280 = hypothetical protein
60002281 = hypothetical protein
60002282 = putative endonuclease
60002283 = secondary thiamine-phosphate synthase enzyme
60002284 = hypothetical protein
60002285 = hypothetical protein
60002286 = N-acetyl sugar amidotransferase
60002287 = hypothetical protein
60002288 = uncharacterized hydrophobic domain-containing protein
60002289 = Polysaccharide lyase
60002290 = hypothetical protein
60002291 = Protein of unknown function (DUF4079)
60002292 = phycoerythrin-associated linker protein
60002293 = hypothetical protein
60002294 = hypothetical protein
60002295 = Dolichyl-phosphate-mannose-protein mannosyltransferase
60002296 = hypothetical protein
60002297 = hypothetical protein
60002298 = hypothetical protein
60002299 = hypothetical protein
60002300 = carbohydrate ABC transporter membrane protein 2, CUT1 family
60002301 = hypothetical protein
60002302 = Uncharacterized membrane protein, DUF373 family
60002303 = putative inorganic carbon (hco3(-)) transporter
60002304 = TIGR03943 family protein
60002305 = DNA repair exonuclease SbcCD ATPase subunit
60002306 = hypothetical protein
60002307 = hypothetical protein
60002308 = hypothetical protein
60002309 = hypothetical protein
60002310 = hypothetical protein
60002311 = NADH dehydrogenase
60002312 = hypothetical protein
60002313 = phycobilisome rod-core linker protein
60002314 = cytochrome c oxidase subunit 3
60002315 = hypothetical protein
60002316 = Predicted Zn-dependent protease
60002317 = hypothetical protein
60002318 = D-lactate dehydrogenase
60002319 = Uncharacterized membrane protein
60002320 = hypothetical protein
60002321 = leucine dehydrogenase
60002322 = hypothetical protein
60002323 = twitching motility protein PilT
60002324 = hypothetical protein
60002325 = succinate dehydrogenase subunit B
60002326 = Fur family transcriptional regulator, ferric uptake regulator
60002327 = zinc/manganese transport system permease protein
60002328 = succinate dehydrogenase subunit A
60002329 = hypothetical protein
60002330 = Glycosyltransferase involved in cell wall bisynthesis
60002331 = Protein of unknown function (DUF3887)
60002332 = hypothetical protein
60002333 = Predicted PurR-regulated permease PerM
60002334 = hypothetical protein
60002335 = hypothetical protein
60002336 = hypothetical protein
60002337 = hypothetical protein
60002338 = NitT/TauT family transport system permease protein
60002339 = Protein of unknown function
60002340 = zinc/manganese transport system substrate-binding protein
60002341 = NAD-binding domain and a Fe-S cluster-containing protein
60002342 = D-glycero-alpha-D-manno-heptose-7-phosphate kinase
60002343 = type IV pilus assembly protein PilC
60002344 = hypothetical protein
60002345 = methyltransferase, FkbM family
60002346 = hypothetical protein
60002347 = hypothetical protein
60002348 = hypothetical protein
60002349 = hypothetical protein
60002350 = hypothetical protein
60002351 = hypothetical protein
60002352 = hypothetical protein
60002353 = hypothetical protein
60002354 = hypothetical protein
60002355 = hypothetical protein
60002356 = Uncharacterized membrane protein YhaH, DUF805 family
60002357 = 23S rRNA pseudouridine2457 synthase
60002358 = hypothetical protein
60002359 = dihydroorotase
60002360 = transcriptional attenuator, LytR family
60002361 = hypothetical protein
60002362 = competence protein ComEC
60002363 = hypothetical protein
60002364 = hypothetical protein
60002365 = hypothetical protein
60002366 = hypothetical protein
60002367 = demethylmenaquinone methyltransferase / 2-methoxy-6-polyprenyl-1,4-benzoquinol methylase
60002368 = hypothetical protein
60002369 = DNA uptake protein ComE
60002370 = Predicted protein (DUF2233)
60002371 = hypothetical protein
60002372 = photosystem II cytochrome c550
60002373 = hypothetical protein
60002374 = BadF-type ATPase
60002375 = hypothetical protein
60002376 = hypothetical protein
60002377 = hypothetical protein
60002378 = hypothetical protein
60002379 = hypothetical protein
60002380 = hypothetical protein
60002381 = hypothetical protein
60002382 = hypothetical protein
60002383 = hypothetical protein
60002384 = hypothetical protein
60002385 = hypothetical protein
60002386 = hypothetical protein
60002387 = hypothetical protein
60002388 = hypothetical protein
60002389 = hypothetical protein
60002390 = SAM dependent carboxyl methyltransferase
60002391 = capsular exopolysaccharide family
60002392 = Radical SAM superfamily enzyme YgiQ, UPF0313 family
60002393 = hypothetical protein
60002394 = hypothetical protein
60002395 = 8-oxo-dGTP diphosphatase
60002396 = cAMP-binding domain of CRP or a regulatory subunit of cAMP-dependent protein kinases
60002397 = hypothetical protein
60002398 = acireductone dioxygenase apoprotein
60002399 = serine/threonine protein phosphatase 1
60002400 = gp32 DNA binding protein like
60002401 = hypothetical protein
60002402 = hypothetical protein
60002403 = hypothetical protein
60002404 = hypothetical protein
60002405 = Putative 2OG-Fe(II) oxygenase
60002406 = hypothetical protein
60002407 = hypothetical protein
60002408 = Protein of unknown function (DUF1651)
60002409 = hypothetical protein
60002410 = DNA repair exonuclease SbcCD nuclease subunit
60002411 = UDP-2-acetamido-3-amino-2,3-dideoxy-glucuronate N-acetyltransferase
60002412 = hypothetical protein
60002413 = sugar O-acyltransferase, sialic acid O-acetyltransferase NeuD family
60002414 = hypothetical protein/glutamate-1-semialdehyde 2,1-aminomutase
60002415 = hypothetical protein
60002416 = hypothetical protein
60002417 = hypothetical protein
60002418 = hypothetical protein
60002419 = hypothetical protein
60002420 = hypothetical protein
60002421 = hypothetical protein
60002422 = hypothetical protein
60002423 = Bacteriophage translational regulator
60002424 = Bacteriophage clamp loader A subunit
60002425 = replication factor C small subunit
60002426 = molecular chaperone IbpA
60002427 = T4 bacteriophage base plate protein
60002428 = RecA/RadA recombinase
60002429 = recombination endonuclease subunit
60002430 = acireductone synthase
60002431 = ribonucleoside-diphosphate reductase alpha chain
60002432 = methylthioribulose-1-phosphate dehydratase
60002433 = hypothetical protein
60002434 = type IV pilus assembly protein PilO
60002435 = type I restriction enzyme M protein
60002436 = hypothetical protein
60002437 = glutaredoxin
60002438 = hypothetical protein
60002439 = hypothetical protein
60002440 = hypothetical protein
60002441 = hypothetical protein
60002442 = prepilin-type N-terminal cleavage/methylation domain-containing protein
60002443 = Hemolysin activation/secretion protein
60002444 = MazG nucleotide pyrophosphohydrolase domain-containing protein
60002445 = hypothetical protein
60002446 = hypothetical protein
60002447 = hypothetical protein
60002448 = phosphate starvation-inducible protein PhoH
60002449 = Phage late-transcription coactivator
60002450 = hypothetical protein
60002451 = hypothetical protein
60002452 = Terminase DNA packaging enzyme
60002453 = prohead peptidase. Unknown type peptidase. MEROPS family U09
60002454 = hypothetical protein
60002455 = hypothetical protein
60002456 = mitochondrial genome maintenance exonuclease 1
60002457 = ribonucleoside-diphosphate reductase beta chain
60002458 = Bacteriophage T4-like capsid assembly protein (Gp20)
60002459 = hypothetical protein
60002460 = Replicative DNA helicase
60002461 = Superfamily II DNA or RNA helicase
60002462 = Terminase-like family protein
60002463 = hypothetical protein
60002464 = hypothetical protein
60002465 = Phage tail sheath protein
60002466 = hypothetical protein
60002467 = Glycosyl transferase family 2
60002468 = protein of unknown function (DUF4815)
60002469 = hypothetical protein
60002470 = hypothetical protein
60002471 = type IV pilus assembly protein PilB
60002472 = hypothetical protein
60002473 = hypothetical protein
60002474 = hypothetical protein
60002475 = hypothetical protein
60002476 = hypothetical protein
60002477 = hypothetical protein
60002478 = hypothetical protein
60002479 = hypothetical protein
60002480 = Major capsid protein Gp23
60002481 = GtrA-like protein
60002482 = micrococcal nuclease
60002483 = Protein of unknown function (DUF1651)
60002484 = Bacteriophage T4, Gp8
60002485 = Recombination, repair and ssDNA binding protein UvsY
60002486 = virus Myoviridae tail sheath stabiliser
60002487 = virus tail tube protein gp19
60002488 = TnsA endonuclease N terminal
60002489 = hypothetical protein
60002490 = hypothetical protein
60002491 = hypothetical protein
60002492 = hypothetical protein
60002493 = hypothetical protein
60002494 = Sap, sulfolipid-1-addressing protein
60002495 = hypothetical protein
60002496 = Hydrogenase nickel incorporation protein HypB
60002497 = hypothetical protein
60002498 = Glycosyltransferase involved in cell wall bisynthesis
60002499 = hypothetical protein
60002500 = TIGR00341 family protein
60002501 = type IV pilus assembly protein PilN
60002502 = twitching motility protein PilT
60002503 = Glycosyl transferase family 11
60002504 = hypothetical protein
60002505 = Glycosyltransferase involved in cell wall bisynthesis
60002506 = hypothetical protein
60002507 = phosphohistidine phosphatase, SixA
60002508 = hypothetical protein
60002509 = hypothetical protein
60002510 = hypothetical protein
60002511 = host factor-I protein
60002512 = cAMP-binding domain of CRP or a regulatory subunit of cAMP-dependent protein kinases
60002513 = hypothetical protein
60002514 = hypothetical protein
60002515 = hypothetical protein
60002516 = hypothetical protein
60002517 = hypothetical protein
60002518 = hypothetical protein
60002519 = hypothetical protein
60002520 = LPS export ABC transporter protein LptC
60002521 = gp45 sliding clamp, C terminal
60002522 = Base plate wedge protein 53
60002523 = probable phosphoglycerate mutase
60002524 = phosphonate transport system substrate-binding protein
60002525 = hypothetical protein
60002526 = hypothetical protein
60002527 = Uncharacterized conserved protein YggE, contains kinase-interacting SIMPL domain
60002528 = DNA polymerase elongation subunit (family B)
60002529 = hypothetical protein
60002530 = hypothetical protein
60002531 = hypothetical protein
60002532 = hypothetical protein
60002533 = hypothetical protein
60002534 = hypothetical protein
60002535 = hypothetical protein
60002536 = hypothetical protein
60002537 = hypothetical protein
60002538 = hypothetical protein
60002539 = hypothetical protein
60002540 = hypothetical protein
60002541 = hypothetical protein
60002542 = CpcS-II protein
60002543 = hypothetical protein
60002544 = CbbQ/NirQ/NorQ C-terminal
60002545 = starvation-inducible DNA-binding protein
60002546 = hypothetical protein
60002547 = hypothetical protein
60002548 = hypothetical protein
60002549 = hypothetical protein
60002550 = large conductance mechanosensitive channel
60002551 = hypothetical protein
60002552 = hypothetical protein
60002553 = hypothetical protein
60002554 = protein of unknown function (DUF1825)
60002555 = Dehydrogenase (flavoprotein)
60002556 = putative redox protein
60002557 = Protein of unknown function (DUF3110)
60002558 = hypothetical protein
60002559 = hypothetical protein
60002560 = hypothetical protein
60002561 = hypothetical protein
60002562 = Uncharacterized conserved protein YdiU, UPF0061 family
60002563 = Predicted naringenin-chalcone synthase
60002564 = Protein of unknwon function (DUF3310)
60002565 = HEAT repeat-containing protein
60002566 = hypothetical protein
60002567 = hypothetical protein
60002568 = hypothetical protein
60002569 = hypothetical protein
60002570 = hypothetical protein
60002571 = uncharacterized protein
60002572 = amino acid ABC transporter substrate-binding protein, PAAT family
60002573 = hypothetical protein
60002574 = hypothetical protein
60002575 = Virus neck protein
60002576 = hypothetical protein
60002577 = hypothetical protein
60002578 = hypothetical protein
60002579 = Methyltransferase domain-containing protein
60002580 = hypothetical protein
60002581 = hypothetical protein
60002582 = Uncharacterized membrane protein
60002583 = SpoIID/LytB domain protein
60002584 = allophycocyanin alpha-B subunit apoprotein
60002585 = protein-L-isoaspartate(D-aspartate) O-methyltransferase
60002586 = DNA adenine methylase
60002587 = Nitrogen fixation protein of unknown function
60002588 = Uncharacterized membrane protein HdeD, DUF308 family
60002589 = hypothetical protein
60002590 = hypothetical protein
60002591 = peptide deformylase
60002592 = hypothetical protein
60002593 = hypothetical protein
60002594 = hypothetical protein
60002595 = hypothetical protein
60002596 = hypothetical protein
60002597 = hypothetical protein
60002598 = hypothetical protein
60002599 = hypothetical protein
60002600 = hypothetical protein
60002601 = phosphonate transport system permease protein
60002602 = Glycosyltransferase involved in cell wall bisynthesis
60002603 = hypothetical protein
60002604 = Dolichyl-phosphate-mannose-protein mannosyltransferase
60002605 = Protein of unknown function (DUF2905)
60002606 = Protein of unknown function (DUF1651)
60002607 = L-fuculose-phosphate aldolase
60002608 = hypothetical protein
60002609 = hypothetical protein
60002610 = Phage baseplate assembly protein W
60002611 = hypothetical protein
60002612 = hypothetical protein
60002613 = hypothetical protein
60002614 = aliphatic nitrilase
60002615 = Protein of unknown function (DUF3307)
60002616 = hypothetical protein
60002617 = hypothetical protein
60002618 = sodium/proton antiporter, CPA1 family
60002619 = hypothetical protein
60002620 = hypothetical protein
60002621 = photosystem II PsbY protein
60002622 = hypothetical protein
60002623 = hypothetical protein
60002624 = HEAT repeat-containing protein
60002625 = MscS family membrane protein
60002626 = hypothetical protein
60002627 = hypothetical protein
60002628 = hypothetical protein
60002629 = hypothetical protein
60002630 = hypothetical protein
60002631 = hypothetical protein
60002632 = hypothetical protein
60002633 = circadian clock protein KaiA
60002634 = hypothetical protein
60002635 = hypothetical protein
60002636 = hypothetical protein
60002637 = hypothetical protein
60002638 = CpeS-like protein
60002639 = photosystem II protein PsbQ
60002640 = radical SAM protein, MSMEG_0568 family
60002641 = succinate dehydrogenase subunit C
60002642 = hypothetical protein
60002643 = hypothetical protein
60002644 = SPFH domain, Band 7 family protein
60002645 = hypothetical protein
60002646 = prepilin-type N-terminal cleavage/methylation domain-containing protein
60002647 = 3-oxoacyl-[acyl-carrier protein] reductase
60002648 = Glycosyl transferases group 1
60002649 = HSP20 family protein
60002650 = hypothetical protein
60002651 = MFS transporter, BCD family, chlorophyll transporter
60002652 = hypothetical protein
60002653 = Nucleoside-diphosphate-sugar epimerase
60002654 = thymidylate synthase (FAD)
60002655 = hypothetical protein
60002656 = hypothetical protein
60002657 = hypothetical protein
60002658 = hypothetical protein
60002659 = hypothetical protein
60002660 = photosystem II oxygen-evolving enhancer protein 1
60002661 = hypothetical protein
60002662 = Acetoin utilization deacetylase AcuC
60002663 = hypothetical protein
60002664 = MSMEG_0572 family protein
60002665 = hypothetical protein
60002666 = Calcineurin-like phosphoesterase
60002667 = hypothetical protein
60002668 = hypothetical protein
60002669 = hypothetical protein
60002670 = hypothetical protein
60002671 = hypothetical protein
60002672 = putative membrane protein
60002673 = hypothetical protein
60002674 = putative flavoprotein involved in K+ transport
60002675 = hypothetical protein
60002676 = hypothetical protein
60002677 = hypothetical protein
60002678 = Glycosyl transferases group 1
60002679 = Uncharacterized membrane protein HdeD, DUF308 family
60002680 = phycocyanin alpha chain
60002681 = hypothetical protein
60002682 = hypothetical protein
60002683 = hypothetical protein
60002684 = hypothetical protein
60002685 = hypothetical protein
60002686 = hypothetical protein
60002687 = hypothetical protein
60002688 = rSAM-associated Gly-rich repeat protein
60002689 = Ubiquinone biosynthesis protein Coq4
60002690 = hypothetical protein
60002691 = hypothetical protein
60002692 = hypothetical protein
60002693 = hypothetical protein
60002694 = Protein-tyrosine phosphatase
60002695 = hypothetical protein
60002696 = hypothetical protein
60002697 = hypothetical protein
60002698 = hypothetical protein
60002699 = Nucleotide-binding universal stress protein,  UspA family
60002700 = hypothetical protein
60002701 = hypothetical protein
60002702 = hypothetical protein
60002703 = hypothetical protein
60002704 = glycine betaine/proline transport system permease protein
60002705 = hypothetical protein
60002706 = putative N-acetyltransferase, MSMEG_0567 N-terminal domain family
60002707 = deoxyribodipyrimidine photo-lyase family protein (cryptochrome)
60002708 = hypothetical protein
60002709 = Small-conductance mechanosensitive channel
60002710 = deoxyribodipyrimidine photo-lyase type I
60002711 = phycobilisome core-membrane linker protein
60002712 = PhoH-like ATPase
60002713 = gamma-glutamyltransferase 1 Threonine peptidase. MEROPS family T03
60002714 = hypothetical protein
60002715 = AAA domain-containing protein
60002716 = hypothetical protein
60002717 = Glycosyl transferase family 2
60002718 = glutathione S-transferase
60002719 = Protein of unknown function (DUF1214)
60002720 = hypothetical protein
60002721 = hypothetical protein
60002722 = UDP-N-acetyl-2-amino-2-deoxyglucuronate dehydrogenase
60002723 = hypothetical protein
60002724 = CpeU protein
60002725 = Ferredoxin
60002726 = MFS transporter, BCD family, chlorophyll transporter
60002727 = hypothetical protein
60002728 = hypothetical protein
60002729 = hypothetical protein
60002730 = hypothetical protein
60002731 = hypothetical protein
60002732 = hypothetical protein
60002733 = photosystem I subunit 10
60002734 = hypothetical protein
60002735 = hypothetical protein
60002736 = hypothetical protein
60002737 = hypothetical protein
60002738 = hypothetical protein
60002739 = hypothetical protein
60002740 = hypothetical protein
60002741 = Phytoene dehydrogenase-related protein
60002742 = Glyoxylase, beta-lactamase superfamily II
60002743 = hypothetical protein
60002744 = hypothetical protein
60002745 = hypothetical protein
60002746 = transcriptional regulator, AlpA family
60002747 = hypothetical protein
60002748 = hypothetical protein
60002749 = hypothetical protein
60002750 = hypothetical protein
60002751 = hypothetical protein
60002752 = hypothetical protein
60002753 = ferredoxin-thioredoxin reductase catalytic chain
60002754 = Carbonic anhydrase or acetyltransferase, isoleucine patch superfamily
60002755 = hypothetical protein
60002756 = Glycosyl transferases group 1
60002757 = hypothetical protein
60002758 = Superfamily II DNA or RNA helicase
60002759 = hypothetical protein
60002760 = DnaJ domain-containing protein
60002761 = hypothetical protein
60002762 = hemoglobin/transferrin/lactoferrin receptor protein
60002763 = hypothetical protein
60002764 = CO2 hydration protein
60002765 = DNA ligase-1
60002766 = Helicase conserved C-terminal domain-containing protein
60002767 = hypothetical protein
60002768 = superoxide dismutase, Cu-Zn family
60002769 = hypothetical protein
60002770 = transaldolase
60002771 = hypothetical protein
60002772 = allophycocyanin beta-18 subunit apoprotein
60002773 = hypothetical protein
60002774 = 4-hydroxybenzoate polyprenyltransferase
60002775 = hypothetical protein
60002776 = glycine betaine/proline transport system substrate-binding protein
60002777 = hypothetical protein
60002778 = hypothetical protein
60002779 = hypothetical protein
60002780 = hypothetical protein
60002781 = hypothetical protein
60002782 = glycine/sarcosine N-methyltransferase
60002783 = hypothetical protein
60002784 = hypothetical protein
60002785 = hypothetical protein
60002786 = 2-amino-4-hydroxy-6-hydroxymethyldihydropteridine diphosphokinase
60002787 = hypothetical protein
60002788 = hypothetical protein
60002789 = hypothetical protein
60002790 = NADH dehydrogenase subunit M
60002791 = allophycocyanin alpha subunit apoprotein
60002792 = hypothetical protein
60002793 = Protein of unknown function (DUF4079)
60002794 = Nitrogen fixation protein of unknown function
60002795 = adenosylhomocysteine nucleosidase
60002796 = nitrate/nitrite transport system permease protein
60002797 = hypothetical protein
60002798 = O-antigen chain-terminating methyltransferase
60002799 = iron(III) transport system permease protein
60002800 = iron complex transport system permease protein
60002801 = hypothetical protein
60002802 = hypothetical protein
60002803 = hypothetical protein
60002804 = hypothetical protein
60002805 = phosphorylase kinase alpha/beta subunit
60002806 = DNA modification methylase
60002807 = integrase/recombinase XerD
60002808 = hypothetical protein
60002809 = phage prohead protease, HK97 family/phage major capsid protein, HK97 family,TIGR01554
60002810 = hypothetical protein
60002811 = Cyclic nucleotide-binding domain-containing protein
60002812 = conserved hypothetical protein
60002813 = transcriptional regulator, AraC family
60002814 = nif11-like leader peptide domain-containing protein
60002815 = putative phosphoesterase
60002816 = hypothetical protein
60002817 = hypothetical protein
60002818 = RNA methyltransferase, RsmE family
60002819 = hypothetical protein
60002820 = hypothetical protein
60002821 = mannosyl-3-phosphoglycerate phosphatase
60002822 = glucosyl-3-phosphoglycerate synthase
60002823 = sarcosine/dimethylglycine N-methyltransferase
60002824 = hypothetical protein
60002825 = hypothetical protein
60002826 = hypothetical protein
60002827 = hypothetical protein
60002828 = hypothetical protein
60002829 = hypothetical protein
60002830 = hypothetical protein
60002831 = Glycosyl transferase family 2
60002832 = Transglutaminase-like enzyme, putative cysteine protease
60002833 = allophycocyanin beta subunit apoprotein
60002834 = hypothetical protein
60002835 = hypothetical protein
60002836 = Formylglycine-generating enzyme, required for sulfatase activity, contains SUMF1/FGE domain
60002837 = hypothetical protein
60002838 = arylsulfatase
60002839 = hypothetical protein
60002840 = hypothetical protein
60002841 = protein of unknown function (DUF4278)
60002842 = hypothetical protein
60002843 = uridine kinase
60002844 = hypothetical protein
60002845 = small multidrug resistance pump
60002846 = hypothetical protein
60002847 = hypothetical protein
60002848 = hypothetical protein
60002849 = hypothetical protein
60002850 = molybdenum cofactor biosynthesis protein B
60002851 = ferredoxin
60002852 = regulatory protein, luxR family
60002853 = Chlorophyll A-B binding protein
60002854 = T4 gene Gp59 loader of gp41 DNA helicase/T4 gene Gp59 loader of gp41 DNA helicase C-term
60002855 = hypothetical protein
60002856 = Peroxiredoxin
60002857 = protochlorophyllide reductase
60002858 = Predicted NAD/FAD-dependent oxidoreductase
60002859 = hypothetical protein
60002860 = iron complex transport system substrate-binding protein
60002861 = N-acetylglucosaminyl deacetylase, LmbE family
60002862 = hypothetical protein
60002863 = decaprenylphospho-beta-D-ribofuranose 2-oxidase
60002864 = hypothetical protein
60002865 = Sulfotransferase family protein
60002866 = H+/Cl- antiporter ClcA
60002867 = MFS transporter, MHS family, proline/betaine transporter
60002868 = hypothetical protein
60002869 = hypothetical protein
60002870 = Curli biogenesis system outer membrane secretion channel CsgG
60002871 = hypothetical protein
60002872 = Predicted Co/Zn/Cd cation transporter, cation efflux family
60002873 = acid phosphatase (class A)
60002874 = hypothetical protein
60002875 = hypothetical protein
60002876 = conserved hypothetical protein
60002877 = hypothetical protein
60002878 = hypothetical protein
60002879 = hypothetical protein
60002880 = hypothetical protein
60002881 = Nitrogen fixation protein of unknown function
60002882 = NAD(P)H-quinone oxidoreductase subunit 5
60002883 = hypothetical protein
60002884 = photosystem II PsbZ protein
60002885 = hypothetical protein
60002886 = hypothetical protein
60002887 = gamma-glutamyltransferase 1 Threonine peptidase. MEROPS family T03
60002888 = asparagine synthase (glutamine-hydrolysing)
60002889 = phycobilisome core linker protein
60002890 = acylphosphatase
60002891 = S-(hydroxymethyl)glutathione dehydrogenase / alcohol dehydrogenase
60002892 = protein of unknown function (DUF1815)
60002893 = Choline-glycine betaine transporter
60002894 = hypothetical protein
60002895 = 3-hydroxyisobutyrate dehydrogenase
60002896 = Sulfotransferase domain-containing protein
60002897 = hypothetical protein
60002898 = hypothetical protein
60002899 = Tfp pilus assembly protein, ATPase PilM
60002900 = hypothetical protein
60002901 = ecotin
60002902 = hypothetical protein
60002903 = hypothetical protein
60002904 = amino acid/polyamine/organocation transporter, APC superfamily
60002905 = hypothetical protein
60002906 = surface protein
60002907 = hypothetical protein
60002908 = porin
60002909 = hypothetical protein
60002910 = hypothetical protein
60002911 = hypothetical protein
60002912 = Uncharacterized conserved protein
60002913 = hypothetical protein
60002914 = hypothetical protein
60002915 = SEC-C motif-containing protein
60002916 = hypothetical protein
60002917 = Polyhydroxyalkanoate synthesis regulator phasin
60002918 = hypothetical protein
60002919 = photosystem I subunit 12
60002920 = hypothetical protein
60002921 = hypothetical protein
60002922 = transporter, CPA2 family
60002923 = Phycobilisome protein
60002924 = Protein of unknown function (DUF2939)
60002925 = hypothetical protein
60002926 = aspartate carbamoyltransferase
60002927 = hypothetical protein
60002928 = L,D-transpeptidase catalytic domain
60002929 = hypothetical protein
60002930 = hypothetical protein
60002931 = molybdopterin molybdochelatase
60002932 = prepilin-type N-terminal cleavage/methylation domain-containing protein
60002933 = hypothetical protein
60002934 = hypothetical protein
60002935 = hypothetical protein
60002936 = hypothetical protein
60002937 = Uncharacterized conserved protein, DUF924 family
60002938 = iron(III) transport system substrate-binding protein
60002939 = outer membrane transport energization protein ExbD
60002940 = hypothetical protein
60002941 = hypothetical protein
60002942 = uncharacterized protein
60002943 = hypothetical protein
60002944 = MscS family membrane protein
60002945 = hypothetical protein
60002946 = hypothetical protein
60002947 = hypothetical protein
60002948 = hypothetical protein
60002949 = hypothetical protein
60002950 = Pimeloyl-ACP methyl ester carboxylesterase
60002951 = phosphonatase-like hydrolase
60002952 = N-carbamoyl-L-amino-acid hydrolase
60002953 = hypothetical protein
60002954 = voltage-gated potassium channel
60002955 = hypothetical protein
60002956 = ribosomal large subunit pseudouridine synthase A
60002957 = deoxyribodipyrimidine photo-lyase family protein (cryptochrome)
60002958 = Chlorophyll A-B binding protein
60002959 = hypothetical protein
60002960 = hypothetical protein
60002961 = hypothetical protein
60002962 = hypothetical protein
60002963 = Predicted oxidoreductase
60002964 = Icc protein
60002965 = hypothetical protein
60002966 = molybdopterin synthase subunit MoaE
60002967 = hypothetical protein
60002968 = hypothetical protein
60002969 = Predicted HD phosphohydrolase
60002970 = hypothetical protein
60002971 = FAD dependent oxidoreductase TIGR03364
60002972 = hypothetical protein
60002973 = hypothetical protein
60002974 = hypothetical protein
60002975 = hypothetical protein
60002976 = hypothetical protein
60002977 = hypothetical protein
60002978 = hypothetical protein
60002979 = hypothetical protein
60002980 = hypothetical protein
60002981 = hypothetical protein
60002982 = transcriptional regulator, PadR family
60002983 = hypothetical protein
60002984 = Photosystem II complex subunit Ycf12
60002985 = hypothetical protein
60002986 = transketolase subunit B
60002987 = hypothetical protein
60002988 = hypothetical protein
60002989 = hypothetical protein
60002990 = hypothetical protein
60002991 = ADP-ribose pyrophosphatase
60002992 = hypothetical protein
60002993 = hypothetical protein
60002994 = hypothetical protein
60002995 = hypothetical protein
60002996 = hypothetical protein
60002997 = Mechanosensitive ion channel
60002998 = hypothetical protein
60002999 = hypothetical protein
60003000 = hypothetical protein
60003001 = hypothetical protein
60003002 = hypothetical protein
60003003 = hypothetical protein
60003004 = hypothetical protein
60003005 = hypothetical protein
60003006 = hypothetical protein
60003007 = hypothetical protein
60003008 = Uncharacterized membrane protein YqhA
60003009 = prepilin-type N-terminal cleavage/methylation domain-containing protein
60003010 = transketolase subunit A
60003011 = hypothetical protein
60003012 = hypothetical protein
60003013 = Putative 2OG-Fe(II) oxygenase
60003014 = Site-specific DNA recombinase
60003015 = hypothetical protein
60003016 = 2TM domain-containing protein
60003017 = hypothetical protein
60003018 = TM2 domain-containing protein
60003019 = hypothetical protein
60003020 = hypothetical protein
60003021 = protein of unknown function (DUF1830)
60003022 = T5orf172 domain-containing protein
60003023 = Rhamnose utilisation protein RhaD, predicted bifunctional aldolase and dehydrogenase
60003024 = hypothetical protein
60003025 = hypothetical protein
60003026 = hypothetical protein
60003027 = hypothetical protein
60003028 = hypothetical protein
60003029 = Methyltransferase domain-containing protein
60003030 = hypothetical protein
60003031 = hypothetical protein
60003032 = hypothetical protein
60003033 = amino acid/amide ABC transporter substrate-binding protein, HAAT family
60003034 = hypothetical protein
60003035 = Bacteriophage T4 gp9/10-like protein
60003036 = hypothetical protein
60003037 = hypothetical protein
60003038 = hypothetical protein
60003039 = hypothetical protein
60003040 = hypothetical protein
60003041 = hypothetical protein
60003042 = hypothetical protein
60003043 = nif11-like leader peptide domain-containing protein
60003044 = Choline dehydrogenase
60003045 = hypothetical protein
60003046 = hypothetical protein
60003047 = Protein of unknown function (DUF2656)
60003048 = Protein of unknown function (DUF2752)
60003049 = L-asparaginase
60003050 = hypothetical protein
60003051 = HpcH/HpaI aldolase/citrate lyase family protein
60003052 = hypothetical protein
60003053 = hypothetical protein
60003054 = multiple antibiotic resistance protein
60003055 = hypothetical protein
60003056 = Cyclic nucleotide-binding domain-containing protein
60003057 = pyruvate dehydrogenase E1 component alpha subunit
60003058 = hypothetical protein
60003059 = hypothetical protein
60003060 = hypothetical protein
60003061 = hypothetical protein
60003062 = hypothetical protein
60003063 = hypothetical protein
60003064 = hypothetical protein
60003065 = carbohydrate ABC transporter substrate-binding protein, CUT1 family
60003066 = hypothetical protein
60003067 = hypothetical protein
60003068 = Ferredoxin thioredoxin reductase variable alpha chain
60003069 = hypothetical protein
60003070 = hypothetical protein
60003071 = Las17-binding protein actin regulator
60003072 = hypothetical protein
60003073 = hypothetical protein
60003074 = hypothetical protein
60003075 = hypothetical protein
60003076 = hypothetical protein
60003077 = hypothetical protein
60003078 = hypothetical protein
60003079 = divinylchlorophyllide 8-vinylreductase
60003080 = hypothetical protein
60003081 = Predicted arabinose efflux permease, MFS family
60003082 = Uncharacterized membrane protein
60003083 = VTC domain-containing protein
60003084 = Sulfotransferase family protein
60003085 = hypothetical protein
60003086 = T/G mismatch-specific endonuclease
60003087 = hypothetical protein
60003088 = hypothetical protein
60003089 = CopG-like RHH_1 or ribbon-helix-helix domain-containing protein, RHH_5
60003090 = hypothetical protein
60003091 = hypothetical protein
60003092 = Protein of unknown function (DUF2605)
60003093 = hypothetical protein
60003094 = flotillin
60003095 = hypothetical protein
60003096 = Glycosyltransferase involved in cell wall bisynthesis
60003097 = hypothetical protein
60003098 = hypothetical protein
60003099 = glutamate decarboxylase
60003100 = hypothetical protein
60003101 = hypothetical protein
60003102 = hypothetical protein
60003103 = hypothetical protein
60003104 = hypothetical protein
60003105 = capsular polysaccharide transport system permease protein
60003106 = hypothetical protein
60003107 = hypothetical protein
60003108 = flotillin
60003109 = protein of unknown function (DUF4956)
60003110 = Uncharacterized conserved protein, DUF427 family
60003111 = CotH protein
60003112 = hypothetical protein
60003113 = hypothetical protein
60003114 = nitrate/nitrite transport system substrate-binding protein
60003115 = hypothetical protein
60003116 = Sulfotransferase family protein
60003117 = DNA recombination protein RmuC
60003118 = Predicted arabinose efflux permease, MFS family
60003119 = hypothetical protein
60003120 = carbonic anhydrase
60003121 = Site-specific recombinase XerD
60003122 = hypothetical protein
60003123 = hypothetical protein
60003124 = hypothetical protein
60003125 = hypothetical protein
60003126 = ATP-dependent RNA helicase RhlE
60003127 = hypothetical protein
60003128 = hypothetical protein
60003129 = hypothetical protein
60003130 = GMP synthase - Glutamine amidotransferase
60003131 = hypothetical protein
60003132 = hypothetical protein
60003133 = hypothetical protein
60003134 = hypothetical protein
60003135 = hypothetical protein
60003136 = hypothetical protein
60003137 = cellulose synthase (UDP-forming)
60003138 = hypothetical protein
60003139 = hypothetical protein
60003140 = hypothetical protein
60003141 = hypothetical protein
60003142 = hypothetical protein
60003143 = Glycosyltransferase involved in cell wall bisynthesis
60003144 = hypothetical protein
60003145 = hypothetical protein
60003146 = peptidoglycan glycosyltransferase
60003147 = hypothetical protein
60003148 = AAA domain-containing protein
60003149 = hypothetical protein
60003150 = hypothetical protein
60003151 = hypothetical protein
60003152 = Probable Zinc-ribbon domain-containing protein
60003153 = hypothetical protein
60003154 = hypothetical protein
60003155 = hypothetical protein
60003156 = hypothetical protein
60003157 = H+/Cl- antiporter ClcA
60003158 = ADP-glyceromanno-heptose 6-epimerase precursor
60003159 = hypothetical protein
60003160 = hypothetical protein
60003161 = phycoerythrin-associated linker protein
60003162 = hypothetical protein
60003163 = hypothetical protein
60003164 = hypothetical protein
60003165 = hypothetical protein
60003166 = hypothetical protein
60003167 = hypothetical protein
60003168 = hypothetical protein
60003169 = Protein of unknown function (DUF2808)
60003170 = hypothetical protein
60003171 = Predicted Na+-dependent transporter
60003172 = Macrocin-O-methyltransferase (TylF)
60003173 = Phosphoglycolate phosphatase, HAD superfamily
60003174 = hypothetical protein
60003175 = EpsG family protein
60003176 = hypothetical protein
60003177 = L,D-transpeptidase catalytic domain
60003178 = hypothetical protein
60003179 = hypothetical protein
60003180 = hypothetical protein
60003181 = 2OG-Fe(II) oxygenase
60003182 = hypothetical protein
60003183 = Glycosyl transferase family 2
60003184 = menaquinone-dependent protoporphyrinogen oxidase
60003185 = NfeD-like C-terminal, partner-binding
60003186 = Signal transduction histidine kinase
60003187 = hypothetical protein
60003188 = hypothetical protein
60003189 = hypothetical protein
60003190 = hypothetical protein
60003191 = hypothetical protein
60003192 = L,D-transpeptidase catalytic domain
60003193 = Phenylpropionate dioxygenase, large terminal subunit
60003194 = hypothetical protein
60003195 = hypothetical protein
60003196 = hypothetical protein
60003197 = hypothetical protein
60003198 = TonB family C-terminal domain-containing protein
60003199 = hypothetical protein
60003200 = capsular polysaccharide transport system permease protein
60003201 = SdiA-regulated
60003202 = hypothetical protein
60003203 = hypothetical protein
60003204 = Acyltransferase family protein
60003205 = hypothetical protein
60003206 = chromate transporter
60003207 = capsular polysaccharide export protein
60003208 = Tetratricopeptide repeat-containing protein
60003209 = hypothetical protein
60003210 = Membrane protease subunit, stomatin/prohibitin family, contains C-terminal Zn-ribbon domain
60003211 = LSU ribosomal protein L36P
60003212 = hypothetical protein
60003213 = hypothetical protein
60003214 = protein of unknown function (DUF3598)
60003215 = glyceraldehyde-3-phosphate dehydrogenase (NAD+)
60003216 = Uncharacterized membrane protein YccF, DUF307 family
60003217 = putative membrane protein
60003218 = cation diffusion facilitator family transporter
60003219 = amino acid ABC transporter ATP-binding protein, PAAT family
60003220 = type I restriction enzyme, R subunit
60003221 = endoglucanase
60003222 = Protein of unknown function (DUF2721)
60003223 = hypothetical protein
60003224 = MoxR-like ATPase
60003225 = bacteriocin-type transport-associated protein
60003226 = vancomycin resistance protein VanW
60003227 = hypothetical protein
60003228 = hypothetical protein
60003229 = transcriptional regulator, AlpA family
60003230 = hypothetical protein
60003231 = hypothetical protein
60003232 = Dipeptidyl aminopeptidase/acylaminoacyl peptidase
60003233 = hypothetical protein
60003234 = hypothetical protein
60003235 = hypothetical protein
60003236 = hypothetical protein
60003237 = hypothetical protein
60003238 = hypothetical protein
60003239 = 2OG-Fe(II) oxygenase
60003240 = hypothetical protein
60003241 = hypothetical protein
60003242 = aminopeptidase-like domain-containing protein
60003243 = Methyltransferase domain-containing protein
60003244 = L-alanine-DL-glutamate epimerase
60003245 = LemA protein
60003246 = MFS transporter, SP family, sugar:H+ symporter
60003247 = Glycosyltransferase involved in cell wall bisynthesis
60003248 = hypothetical protein
60003249 = hypothetical protein
60003250 = hypothetical protein
60003251 = hypothetical protein
60003252 = hypothetical protein
60003253 = outer membrane transport energization protein ExbB
60003254 = Protein of unknown function (DUF3137)
60003255 = Uncharacterized conserved protein, NAD-dependent epimerase/dehydratase family
60003256 = hypothetical protein
60003257 = conserved hypothetical protein
60003258 = hypothetical protein
60003259 = Multidrug resistance efflux pump
60003260 = Glycosyltransferase sugar-binding region containing DXD motif-containing protein
60003261 = Protein of unknown function (DUF3987)
60003262 = hypothetical protein
60003263 = putative membrane protein
60003264 = Autotransporter beta-domain-containing protein
60003265 = hypothetical protein
60003266 = hypothetical protein
60003267 = thioredoxin
60003268 = hypothetical protein
60003269 = hypothetical protein
60003270 = hypothetical protein
60003271 = hypothetical protein
60003272 = hypothetical protein
60003273 = hypothetical protein
60003274 = hypothetical protein
60003275 = hypothetical protein
60003276 = Glycosyltransferase involved in cell wall bisynthesis
60003277 = hypothetical protein
60003278 = hypothetical protein
60003279 = amidophosphoribosyltransferase
60003280 = hypothetical protein
60003281 = hypothetical protein
60003282 = hypothetical protein
60003283 = hypothetical protein
60003284 = hypothetical protein
60003285 = Amidohydrolase
60003286 = hypothetical protein
60003287 = zinc/manganese transport system permease protein
60003288 = hypothetical protein
60003289 = Uncharacterized conserved protein
60003290 = hypothetical protein
60003291 = hypothetical protein
60003292 = Ser-tRNA(Thr) hydrolase (EC 3.1.1.-)/threonyl-tRNA synthetase (EC 6.1.1.3)
60003293 = hypothetical protein
60003294 = hypothetical protein
60003295 = hypothetical protein
60003296 = ammonium transporter
60003297 = hypothetical protein
60003298 = chitinase
60003299 = hypothetical protein
60003300 = Protein of unknown function (DUF2973)
60003301 = hypothetical protein
60003302 = hypothetical protein
60003303 = hypothetical protein
60003304 = hypothetical protein
60003305 = methyltransferase, FkbM family
60003306 = hypothetical protein
60003307 = type IV pilus assembly protein PilN
60003308 = two-component system, OmpR family, phosphate regulon response regulator PhoB
60003309 = hypothetical protein
60003310 = hypothetical protein
60003311 = Proto-chlorophyllide reductase subunit
60003312 = hypothetical protein
60003313 = hypothetical protein
60003314 = hypothetical protein
60003315 = hypothetical protein
60003316 = hypothetical protein
60003317 = hypothetical protein
60003318 = zinc/manganese transport system ATP-binding protein
60003319 = hypothetical protein
60003320 = hypothetical protein
60003321 = hypothetical protein
60003322 = Transglutaminase-like superfamily protein
60003323 = ATP-binding cassette, subfamily B
60003324 = hypothetical protein
60003325 = hypothetical protein
60003326 = Superfamily I DNA and/or RNA helicase
60003327 = UDP-galactopyranose mutase
60003328 = hypothetical protein
60003329 = Di-haem oxidoreductase, putative peroxidase
60003330 = hypothetical protein
60003331 = hypothetical protein
60003332 = Site-specific recombinase XerD
60003333 = hypothetical protein
60003334 = hypothetical protein
60003335 = hypothetical protein
60003336 = hypothetical protein
60003337 = hypothetical protein
60003338 = hypothetical protein
60003339 = hypothetical protein
60003340 = hypothetical protein
60003341 = hypothetical protein
60003342 = hypothetical protein
60003343 = hypothetical protein
60003344 = hypothetical protein
60003345 = MSMEG_0570 family protein
60003346 = hypothetical protein
60003347 = hypothetical protein
60003348 = hypothetical protein
60003349 = hypothetical protein
60003350 = hypothetical protein
60003351 = putative MFS transporter, AGZA family, xanthine/uracil permease
60003352 = zinc/manganese transport system substrate-binding protein
60003353 = prolyl 4-hydroxylase
60003354 = hypothetical protein
60003355 = Choline dehydrogenase
60003356 = hypothetical protein
60003357 = Cyclic nucleotide-binding domain-containing protein
60003358 = lipopolysaccharide transport system ATP-binding protein
60003359 = dTDP-4-dehydrorhamnose reductase
60003360 = protein of unknown function (DUF4347)
60003361 = 2OG-Fe(II) oxygenase superfamily protein
60003362 = hypothetical protein
60003363 = hypothetical protein
60003364 = hypothetical protein
60003365 = hypothetical protein
60003366 = hypothetical protein
60003367 = hypothetical protein
60003368 = hypothetical protein
60003369 = phycocyanobilin lyase beta subunit
60003370 = hypothetical protein
60003371 = hypothetical protein
60003372 = hypothetical protein
60003373 = hypothetical protein
60003374 = hypothetical protein
60003375 = hypothetical protein
60003376 = hypothetical protein
60003377 = hypothetical protein
60003378 = hypothetical protein
60003379 = hypothetical protein
60003380 = dTDP-4-dehydrorhamnose 3,5-epimerase
60003381 = hypothetical protein
60003382 = Nucleoside-diphosphate-sugar epimerase
60003383 = Coenzyme PQQ synthesis protein D (PqqD)
60003384 = hypothetical protein
60003385 = pyruvate-ferredoxin/flavodoxin oxidoreductase
60003386 = hypothetical protein
60003387 = Uncharacterized conserved protein
60003388 = hypothetical protein
60003389 = 2-dehydro-3-deoxyglucarate aldolase
60003390 = hypothetical protein
60003391 = Collagenase-like protease, PrtC family
60003392 = Subtilase family protein
60003393 = Sugar phosphate permease
60003394 = hypothetical protein
60003395 = hypothetical protein
60003396 = hypothetical protein
60003397 = hypothetical protein
60003398 = hypothetical protein
60003399 = hypothetical protein
60003400 = hypothetical protein
60003401 = hypothetical protein
60003402 = hypothetical protein
60003403 = Uncharacterized membrane protein YphA, DoxX/SURF4 family
60003404 = hypothetical protein
60003405 = hypothetical protein
60003406 = Sulfotransferase domain-containing protein
60003407 = hypothetical protein
60003408 = hypothetical protein
60003409 = hypothetical protein
60003410 = hypothetical protein
60003411 = hypothetical protein
60003412 = hypothetical protein
60003413 = hypothetical protein
60003414 = hypothetical protein
60003415 = hypothetical protein
60003416 = hypothetical protein
60003417 = hypothetical protein
60003418 = chromate transporter
60003419 = hypothetical protein
60003420 = Phage integrase family protein
60003421 = SdiA-regulated
60003422 = Glycosyltransferase, GT2 family
60003423 = type 2 lantibiotic biosynthesis protein LanM
60003424 = hypothetical protein
60003425 = hypothetical protein
60003426 = Glycosyltransferase involved in cell wall bisynthesis
60003427 = transport factor 2 (NTF2) domain-containing protein
60003428 = omega-6 fatty acid desaturase (delta-12 desaturase)
60003429 = hypothetical protein
60003430 = hypothetical protein
60003431 = methyltransferase, FkbM family
60003432 = hypothetical protein
60003433 = hypothetical protein
60003434 = hypothetical protein
60003435 = hypothetical protein
60003436 = hypothetical protein
60003437 = hypothetical protein
60003438 = hypothetical protein
60003439 = hypothetical protein
60003440 = hypothetical protein
60003441 = hypothetical protein
60003442 = Glycosyltransferase involved in cell wall bisynthesis
60003443 = hypothetical protein
60003444 = hypothetical protein
60003445 = hypothetical protein
60003446 = hypothetical protein
60003447 = hypothetical protein
60003448 = hypothetical protein
60003449 = hypothetical protein
60003450 = hypothetical protein
60003451 = hypothetical protein
60003452 = hypothetical protein
60003453 = hypothetical protein
60003454 = hypothetical protein
60003455 = hypothetical protein
60003456 = D-glycero-alpha-D-manno-heptose 1-phosphate guanylyltransferase
60003457 = hypothetical protein
60003458 = ferredoxin
60003459 = hypothetical protein
60003460 = Predicted dehydrogenase
60003461 = hypothetical protein
60003462 = methyltransferase, FkbM family
60003463 = hypothetical protein
60003464 = hypothetical protein
60003465 = phage shock protein C (PspC) family protein
60003466 = hypothetical protein
60003467 = hypothetical protein
60003468 = hypothetical protein
60003469 = 2-succinyl-6-hydroxy-2,4-cyclohexadiene-1-carboxylate synthase
60003470 = Permease of the drug/metabolite transporter (DMT) superfamily
60003471 = Glycosyl transferase family 2
60003472 = hypothetical protein
60003473 = SagB-type dehydrogenase domain-containing protein
60003474 = hypothetical protein
60003475 = N-acetyl sugar amidotransferase
60003476 = hypothetical protein
60003477 = Arylsulfotransferase (ASST)
60003478 = hypothetical protein
60003479 = hypothetical protein
60003480 = hypothetical protein
60003481 = phycocyanobilin lyase alpha subunit
60003482 = hypothetical protein
60003483 = bile acid:Na+ symporter, BASS family
60003484 = hypothetical protein
60003485 = hypothetical protein
60003486 = hypothetical protein
60003487 = Phytanoyl-CoA dioxygenase (PhyH)
60003488 = hypothetical protein
60003489 = hypothetical protein
60003490 = hypothetical protein
60003491 = methylglyoxal synthase
60003492 = hypothetical protein
60003493 = hypothetical protein
60003494 = hypothetical protein
60003495 = hypothetical protein
60003496 = Sulfotransferase family protein
60003497 = hypothetical protein
60003498 = hypothetical protein
60003499 = hypothetical protein
60003500 = hypothetical protein
60003501 = Predicted HD phosphohydrolase
60003502 = hypothetical protein
60003503 = hypothetical protein
60003504 = TM2 domain-containing protein
60003505 = hypothetical protein
60003506 = multisubunit sodium/proton antiporter, MrpB subunit
60003507 = CubicO group peptidase, beta-lactamase class C family
60003508 = hypothetical protein
60003509 = Bacteriophage head to tail connecting protein
60003510 = hypothetical protein
60003511 = hypothetical protein
60003512 = hypothetical protein
60003513 = hypothetical protein
60003514 = hypothetical protein
60003515 = hypothetical protein
60003516 = hypothetical protein
60003517 = hypothetical protein
60003518 = Mannose-6-phosphate isomerase, cupin superfamily
60003519 = hypothetical protein
60003520 = hypothetical protein
60003521 = hypothetical protein
60003522 = Pimeloyl-ACP methyl ester carboxylesterase
60003523 = hypothetical protein
60003524 = hypothetical protein
60003525 = hypothetical protein
60003526 = hypothetical protein
60003527 = carotene isomerase
60003528 = hypothetical protein
60003529 = hypothetical protein
60003530 = hypothetical protein
60003531 = Uncharacterized conserved protein, DUF58 family, contains vWF domain
60003532 = beta-carotene ketolase (CrtW type)
60003533 = hypothetical protein
60003534 = hypothetical protein
60003535 = acetolactate synthase-1/2/3 large subunit
60003536 = hypothetical protein
60003537 = hypothetical protein
60003538 = hypothetical protein
60003539 = hypothetical protein
60003540 = Glycosyltransferase, GT2 family
60003541 = hypothetical protein
60003542 = hypothetical protein
60003543 = hypothetical protein
60003544 = hypothetical protein
60003545 = MscS family membrane protein
60003546 = hypothetical protein
60003547 = hypothetical protein
60003548 = hypothetical protein
60003549 = hypothetical protein
60003550 = hypothetical protein
60003551 = hypothetical protein
60003552 = hypothetical protein
60003553 = hypothetical protein
60003554 = hypothetical protein
60003555 = hypothetical protein
60003556 = hypothetical protein
60003557 = hypothetical protein
60003558 = hypothetical protein
60003559 = hypothetical protein
60003560 = multicomponent Na+:H+ antiporter subunit F
60003561 = hypothetical protein
60003562 = hypothetical protein
60003563 = hypothetical protein
60003564 = hypothetical protein
60003565 = Signal transduction histidine kinase
60003566 = hypothetical protein
60003567 = hypothetical protein
60003568 = hypothetical protein
60003569 = Phytochelatin synthase
60003570 = hypothetical protein
60003571 = hypothetical protein
60003572 = hypothetical protein
60003573 = hypothetical protein
60003574 = hypothetical protein
60003575 = hypothetical protein
60003576 = Sulfotransferase family protein
60003577 = hypothetical protein
60003578 = Glycosyltransferase involved in cell wall bisynthesis
60003579 = hypothetical protein
60003580 = Z1 domain-containing protein
60003581 = Monoamine oxidase
60003582 = hypothetical protein
60003583 = hypothetical protein
60003584 = hypothetical protein
60003585 = hypothetical protein
60003586 = hypothetical protein
60003587 = hypothetical protein
60003588 = Protein of unknown function (DUF2808)
60003589 = hypothetical protein
60003590 = hypothetical protein
60003591 = hypothetical protein
60003592 = hypothetical protein
60003593 = hypothetical protein
60003594 = Uncharacterized conserved protein, Ntn-hydrolase superfamily
60003595 = hypothetical protein
60003596 = hypothetical protein
60003597 = L-aspartate aminotransferase apoenzyme
60003598 = hypothetical protein
60003599 = two-component system, OmpR family, response regulator MprA
60003600 = Mannose or cellobiose epimerase, N-acyl-D-glucosamine 2-epimerase family
60003601 = Lipocalin-like domain-containing protein
60003602 = hypothetical protein
60003603 = hypothetical protein
60003604 = phycocyanobilin lyase alpha subunit
60003605 = hypothetical protein
60003606 = 6-phosphogluconate dehydrogenase
60003607 = hypothetical protein
60003608 = hypothetical protein
60003609 = hypothetical protein
60003610 = hypothetical protein
60003611 = hypothetical protein
60003612 = hypothetical protein
60003613 = Protein of unknown function (DUF1997)
60003614 = hypothetical protein
60003615 = hypothetical protein
60003616 = hypothetical protein
60003617 = hypothetical protein
60003618 = nif11-like leader peptide domain-containing protein
60003619 = hypothetical protein
60003620 = hypothetical protein
60003621 = hypothetical protein
60003622 = hypothetical protein
60003623 = hypothetical protein
60003624 = hypothetical protein
60003625 = hypothetical protein
60003626 = hypothetical protein
60003627 = hypothetical protein
60003628 = hypothetical protein
60003629 = glutathione S-transferase
60003630 = Pyridoxamine 5'-phosphate oxidase
60003631 = multisubunit sodium/proton antiporter, MrpC subunit
60003632 = multisubunit sodium/proton antiporter, MrpG subunit
60003633 = hypothetical protein
60003634 = Pentapeptide repeat-containing protein
60003635 = hypothetical protein
60003636 = hypothetical protein
60003637 = hypothetical protein
60003638 = hypothetical protein
60003639 = hypothetical protein
60003640 = hypothetical protein
60003641 = hypothetical protein
60003642 = hypothetical protein
60003643 = hypothetical protein
60003644 = hypothetical protein
60003645 = Iron-sulfur cluster-binding domain-containing protein
60003646 = hypothetical protein
60003647 = hypothetical protein
60003648 = hypothetical protein
60003649 = Ribonucleotide reductase, barrel domain
60003650 = Nucleoside-diphosphate-sugar epimerase
60003651 = protein of unknown function (DUF4268)
60003652 = hypothetical protein
60003653 = lipid kinase, YegS/Rv2252/BmrU family
60003654 = hypothetical protein
60003655 = hypothetical protein
60003656 = hypothetical protein
60003657 = hypothetical protein
60003658 = Peptidase family M28
60003659 = hypothetical protein
60003660 = Glycosyl hydrolase family 63 C-terminal domain-containing protein
60003661 = small conductance mechanosensitive channel
60003662 = hypothetical protein
60003663 = Uncharacterized conserved protein
60003664 = Trypsin-like peptidase domain-containing protein
60003665 = Subtilase family protein
60003666 = hypothetical protein
60003667 = hypothetical protein
60003668 = hypothetical protein
60003669 = DnaJ domain-containing protein
60003670 = hypothetical protein
60003671 = hypothetical protein
60003672 = hypothetical protein
60003673 = hypothetical protein
60003674 = Protein of unknown function (DUF3750)
60003675 = hypothetical protein
60003676 = Lysophospholipase L1
60003677 = hypothetical protein
60003678 = Protein of unknown function (DUF552)
60003679 = hypothetical protein
60003680 = two component transcriptional regulator, LuxR family
60003681 = hypothetical protein
60003682 = sodium/proton antiporter, CPA1 family
60003683 = phenazine biosynthesis protein PhzF family
60003684 = hypothetical protein
60003685 = hypothetical protein
60003686 = hypothetical protein
60003687 = hypothetical protein
60003688 = hypothetical protein
60003689 = hypothetical protein
60003690 = Uncharacterized membrane protein YphA, DoxX/SURF4 family
60003691 = adenosylhomocysteine nucleosidase
60003692 = hypothetical protein
60003693 = hypothetical protein
60003694 = hypothetical protein
60003695 = hypothetical protein
60003696 = hypothetical protein
60003697 = Peptidase family M23
60003698 = hypothetical protein
60003699 = Copper resistance protein D
60003700 = dCTP deaminase
60003701 = hypothetical protein
60003702 = hypothetical protein
60003703 = carboxylesterase
60003704 = hypothetical protein
60003705 = hypothetical protein
60003706 = hypothetical protein
60003707 = protein of unknown function (DUF3578)
60003708 = hypothetical protein
60003709 = glycogen operon protein
60003710 = hypothetical protein
60003711 = hypothetical protein
60003712 = hypothetical protein
60003713 = Phage endonuclease I
60003714 = Isopenicillin N synthase
60003715 = hypothetical protein
60003716 = capsular polysaccharide export protein
60003717 = hypothetical protein
60003718 = hypothetical protein
60003719 = hypothetical protein
60003720 = hypothetical protein
60003721 = Calcineurin-like phosphoesterase
60003722 = aspartyl-tRNA(Asn)/glutamyl-tRNA(Gln) amidotransferase subunit A
60003723 = hypothetical protein
60003724 = hypothetical protein
60003725 = hypothetical protein
60003726 = Acyltransferase
60003727 = hypothetical protein
60003728 = hypothetical protein
60003729 = hypothetical protein
60003730 = putative hydrolase of the HAD superfamily
60003731 = Methyltransferase domain-containing protein
60003732 = hypothetical protein
60003733 = prevent-host-death family protein
60003734 = hypothetical protein
60003735 = RNA polymerase sigma-B factor
60003736 = hypothetical protein
60003737 = Glycosyltransferase, GT2 family
60003738 = Protein of unknown function (DUF3104)
60003739 = hypothetical protein
60003740 = colanic acid biosynthesis protein WcaH
60003741 = hypothetical protein
60003742 = hypothetical protein
60003743 = Putative PD-(D/E)XK family member, (DUF4420)
60003744 = type I restriction enzyme, S subunit
60003745 = Glycosyltransferase involved in cell wall bisynthesis
60003746 = nif11-like leader peptide domain-containing protein
60003747 = hypothetical protein
60003748 = hypothetical protein
60003749 = hypothetical protein
60003750 = hypothetical protein
60003751 = hypothetical protein
60003752 = hypothetical protein
60003753 = hypothetical protein
60003754 = voltage-gated potassium channel
60003755 = hypothetical protein
60003756 = hypothetical protein
60003757 = hypothetical protein
60003758 = hypothetical protein
60003759 = hypothetical protein
60003760 = hypothetical protein
60003761 = hypothetical protein
60003762 = hypothetical protein
60003763 = hypothetical protein
60003764 = hypothetical protein
60003765 = Protein of unknown function (DUF3431)
60003766 = Sulfotransferase domain-containing protein
60003767 = hypothetical protein
60003768 = UDP-N-acetylglucosamine:LPS N-acetylglucosamine transferase
60003769 = hypothetical protein
60003770 = hypothetical protein
60003771 = hypothetical protein
60003772 = hypothetical protein
60003773 = NAD(P)H-quinone oxidoreductase subunit 5
60003774 = CpeT/CpcT family (DUF1001)
60003775 = PAS domain S-box-containing protein
60003776 = OmpA family protein
60003777 = hypothetical protein
60003778 = protein of unknown function (DUF4278)
60003779 = hypothetical protein
60003780 = Rhamnose utilisation protein RhaD, predicted bifunctional aldolase and dehydrogenase
60003781 = hypothetical protein
60003782 = hypothetical protein
60003783 = Na+/H+-dicarboxylate symporter
60003784 = hypothetical protein
60003785 = Predicted dehydrogenase
60003786 = photosystem I reaction center subunit XII
60003787 = hypothetical protein
60003788 = Sugar lactone lactonase YvrE
60003789 = Putative 2OG-Fe(II) oxygenase
60003790 = hypothetical protein
60003791 = hypothetical protein
60003792 = hypothetical protein
60003793 = hypothetical protein
60003794 = T5orf172 domain-containing protein
60003795 = hypothetical protein
60003796 = hypothetical protein
60003797 = hypothetical protein
60003798 = Ca2+/H+ antiporter
60003799 = hypothetical protein
60003800 = hypothetical protein
60003801 = hypothetical protein
60003802 = hypothetical protein
60003803 = hypothetical protein
60003804 = hypothetical protein
60003805 = hypothetical protein
60003806 = hypothetical protein
60003807 = hypothetical protein
60003808 = hypothetical protein
60003809 = hypothetical protein
60003810 = Calx-beta domain-containing protein
60003811 = PIN domain nuclease, a component of toxin-antitoxin system (PIN domain)
60003812 = hypothetical protein
60003813 = hypothetical protein
60003814 = N-acylneuraminate cytidylyltransferase
60003815 = ABC-type amino acid transport substrate-binding protein
60003816 = hypothetical protein
60003817 = hypothetical protein
60003818 = hypothetical protein
60003819 = hypothetical protein
60003820 = hypothetical protein
60003821 = hypothetical protein
60003822 = Predicted membrane protein (DUF2127)
60003823 = hypothetical protein
60003824 = hypothetical protein
60003825 = hypothetical protein
60003826 = hypothetical protein
60003827 = hypothetical protein
60003828 = hypothetical protein
60003829 = hypothetical protein
60003830 = Uncharacterized conserved protein, Ntn-hydrolase superfamily
60003831 = hypothetical protein
60003832 = hypothetical protein
60003833 = hexulose-6-phosphate isomerase
60003834 = hypothetical protein
60003835 = hypothetical protein
60003836 = hypothetical protein
60003837 = hypothetical protein
60003838 = hypothetical protein
60003839 = nif11-like leader peptide domain-containing protein
60003840 = Predicted dehydrogenase
60003841 = hypothetical protein
60003842 = hypothetical protein
60003843 = hypothetical protein
60003844 = hypothetical protein
60003845 = Methyltransferase domain-containing protein
60003846 = hypothetical protein
60003847 = protein of unknown function (DUF3598)
60003848 = hypothetical protein
60003849 = hypothetical protein
60003850 = hypothetical protein
60003851 = hypothetical protein
60003852 = hypothetical protein
60003853 = hypothetical protein
60003854 = hypothetical protein
60003855 = hypothetical protein
60003856 = hypothetical protein
60003857 = hypothetical protein
60003858 = hypothetical protein
60003859 = hypothetical protein
60003860 = hypothetical protein
60003861 = hypothetical protein
60003862 = cobalt-zinc-cadmium efflux system protein
60003863 = hypothetical protein
60003864 = hypothetical protein
60003865 = hypothetical protein
60003866 = cation efflux system protein involved in nickel and cobalt tolerance
60003867 = hypothetical protein
60003868 = Acetyltransferase (GNAT) domain-containing protein
60003869 = hypothetical protein
60003870 = hypothetical protein
60003871 = hypothetical protein
60003872 = hypothetical protein
60003873 = hypothetical protein
60003874 = hypothetical protein
60003875 = hypothetical protein
60003876 = hypothetical protein
60003877 = Uncharacterized membrane protein
60003878 = hypothetical protein
60003879 = hypothetical protein
60003880 = 3-oxoacyl-[acyl-carrier-protein] synthase II
60003881 = hypothetical protein
60003882 = ribosomal large subunit pseudouridine synthase A
60003883 = thioester reductase domain-containing protein
60003884 = hypothetical protein
60003885 = hypothetical protein
60003886 = hypothetical protein
60003887 = hypothetical protein
60003888 = hypothetical protein
60003889 = hypothetical protein
60003890 = polysaccharide export outer membrane protein
60003891 = hypothetical protein
60003892 = hypothetical protein
60003893 = Glycosyltransferase involved in cell wall bisynthesis
60003894 = methylthioribose-1-phosphate isomerase
60003895 = hypothetical protein
60003896 = hypothetical protein
60003897 = hypothetical protein
60003898 = hypothetical protein
60003899 = hypothetical protein
60003900 = amino acid/amide ABC transporter substrate-binding protein, HAAT family
60003901 = hypothetical protein
60003902 = hypothetical protein
60003903 = hypothetical protein
60003904 = hypothetical protein
60003905 = hypothetical protein
60003906 = hypothetical protein
60003907 = hypothetical protein
60003908 = hypothetical protein
60003909 = DNA-(apurinic or apyrimidinic site) lyase /endonuclease VIII
60003910 = hypothetical protein
60003911 = hypothetical protein
60003912 = glutamate:Na+ symporter, ESS family
60003913 = phosphoenolpyruvate mutase
60003914 = hypothetical protein
60003915 = hypothetical protein
60003916 = hypothetical protein
60003917 = hypothetical protein
60003918 = hypothetical protein
60003919 = hypothetical protein
60003920 = hypothetical protein
60003921 = bacteriocin-type signal sequence-containing protein
60003922 = Phosphoribosyl-ATP pyrophosphohydrolase
60003923 = Cupin domain protein
60003924 = hypothetical protein
60003925 = hypothetical protein
60003926 = hypothetical protein
60003927 = hypothetical protein
60003928 = DNA polymerase-1
60003929 = molybdenum cofactor guanylyltransferase
60003930 = hypothetical protein
60003931 = hypothetical protein
60003932 = hypothetical protein
60003933 = hypothetical protein
60003934 = hypothetical protein
60003935 = hypothetical protein
60003936 = hypothetical protein
60003937 = hypothetical protein
60003938 = CDP-alcohol phosphatidyltransferase
60003939 = hypothetical protein
60003940 = hypothetical protein
60003941 = Polyketide cyclase / dehydrase and lipid transport
60003942 = hypothetical protein
60003943 = hypothetical protein
60003944 = hypothetical protein
60003945 = hypothetical protein
60003946 = undecaprenyl-diphosphatase
60003947 = Glycosyltransferase, catalytic subunit of cellulose synthase and poly-beta-1,6-N-acetylglucosamine synthase
60003948 = hypothetical protein
60003949 = Glycosyltransferase, catalytic subunit of cellulose synthase and poly-beta-1,6-N-acetylglucosamine synthase
60003950 = hypothetical protein
60003951 = hypothetical protein
60003952 = hypothetical protein
60003953 = hypothetical protein
60003954 = hypothetical protein
60003955 = hypothetical protein
60003956 = hypothetical protein
60003957 = hypothetical protein
60003958 = hypothetical protein
60003959 = hypothetical protein
60003960 = HNH endonuclease
60003961 = hypothetical protein
60003962 = Glycosyl transferase family 90
60003963 = hypothetical protein
60003964 = hypothetical protein
60003965 = hypothetical protein
60003966 = hypothetical protein
60003967 = hypothetical protein
60003968 = hypothetical protein
60003969 = hypothetical protein
60003970 = hypothetical protein
60003971 = hypothetical protein
60003972 = hypothetical protein
60003973 = hypothetical protein
60003974 = glutamate dehydrogenase (NADP)
60003975 = hypothetical protein
60003976 = hypothetical protein
60003977 = hypothetical protein
60003978 = hypothetical protein
60003979 = hypothetical protein
60003980 = hypothetical protein
60003981 = zinc/manganese transport system substrate-binding protein
60003982 = nif11-like leader peptide domain-containing protein
60003983 = hypothetical protein
60003984 = acyl carrier protein
60003985 = hypothetical protein
60003986 = hypothetical protein
60003987 = hypothetical protein
60003988 = Uncharacterized conserved protein YtfP, gamma-glutamylcyclotransferase (GGCT)/AIG2-like family
60003989 = tRNA (cmo5U34)-methyltransferase
60003990 = hypothetical protein
60003991 = hypothetical protein
60003992 = hypothetical protein
60003993 = hypothetical protein
60003994 = Protein N-acetyltransferase, RimJ/RimL family
60003995 = hypothetical protein
60003996 = hypothetical protein
60003997 = hypothetical protein
60003998 = Uncharacterized membrane protein
60003999 = hypothetical protein
60004000 = multisubunit sodium/proton antiporter, MrpD subunit
60004001 = Na+/proline symporter
60004002 = hypothetical protein
60004003 = hypothetical protein
60004004 = hypothetical protein
60004005 = hypothetical protein
60004006 = Glycosyl transferase family 2
60004007 = hypothetical protein
60004008 = hypothetical protein
60004009 = hypothetical protein
60004010 = 4-carboxymuconolactone decarboxylase
60004011 = hypothetical protein
60004012 = hypothetical protein
60004013 = hypothetical protein
60004014 = Sulfotransferase domain-containing protein
60004015 = Hydrogenase nickel incorporation protein HypB
60004016 = Glycosyltransferase, GT2 family
60004017 = hypothetical protein
60004018 = hypothetical protein
60004019 = zinc transporter, ZIP family
60004020 = 4Fe-4S binding domain-containing protein
60004021 = hypothetical protein
60004022 = hypothetical protein
60004023 = hypothetical protein
60004024 = Ycf66 protein N-terminus
60004025 = hypothetical protein
60004026 = Glycosyltransferase involved in cell wall bisynthesis
60004027 = hypothetical protein
60004028 = RNA polymerase sigma factor, sigma-70 family
60004029 = putative multicomponent Na+:H+ antiporter subunit B
60004030 = phosphonate transport system substrate-binding protein
60004031 = Nucleoside-diphosphate-sugar epimerase
60004032 = hypothetical protein
60004033 = hypothetical protein
60004034 = hypothetical protein
60004035 = hypothetical protein
60004036 = Acetyltransferase (GNAT) family protein
60004037 = hypothetical protein
60004038 = hypothetical protein
60004039 = hypothetical protein
60004040 = hypothetical protein
60004041 = hypothetical protein
60004042 = hypothetical protein
60004043 = hypothetical protein
60004044 = hypothetical protein
60004045 = hypothetical protein
60004046 = hypothetical protein
60004047 = hypothetical protein
60004048 = hypothetical protein
60004049 = hypothetical protein
60004050 = hypothetical protein
60004051 = hypothetical protein
60004052 = hypothetical protein
60004053 = hypothetical protein
60004054 = hypothetical protein
60004055 = hypothetical protein
60004056 = hypothetical protein
60004057 = hypothetical protein
60004058 = hypothetical protein
60004059 = hypothetical protein
60004060 = Outer membrane protein TolC
60004061 = hypothetical protein
60004062 = NitT/TauT family transport system permease protein
60004063 = Proteolipid membrane potential modulator
60004064 = Glycosyltransferase (GlcNAc)
60004065 = hypothetical protein
60004066 = hypothetical protein
60004067 = hypothetical protein
60004068 = hypothetical protein
60004069 = hypothetical protein
60004070 = hypothetical protein
60004071 = hypothetical protein
60004072 = hypothetical protein
60004073 = Methyltransferase domain-containing protein
60004074 = hypothetical protein
60004075 = hypothetical protein
60004076 = hypothetical protein
60004077 = hypothetical protein
60004078 = hypothetical protein
60004079 = Beta-lactamase superfamily domain
60004080 = Acetate kinase
60004081 = hypothetical protein
60004082 = ferrous iron transport protein B
60004083 = hypothetical protein
60004084 = Fatty acid hydroxylase superfamily protein
60004085 = hypothetical protein
60004086 = amino acid ABC transporter substrate-binding protein, PAAT family
60004087 = hypothetical protein
60004088 = hypothetical protein
60004089 = hypothetical protein
60004090 = GRAM domain-containing protein
60004091 = hypothetical protein
60004092 = Methyltransferase domain-containing protein
60004093 = AAA domain-containing protein
60004094 = hypothetical protein
60004095 = hypothetical protein
60004096 = hypothetical protein
60004097 = hypothetical protein
60004098 = hypothetical protein
60004099 = twinkle protein
60004100 = hypothetical protein
60004101 = hypothetical protein
60004102 = hypothetical protein
60004103 = hypothetical protein
60004104 = hypothetical protein
60004105 = hypothetical protein
60004106 = UDP-glucose 4-epimerase
60004107 = hypothetical protein
60004108 = hypothetical protein
60004109 = hypothetical protein
60004110 = glucose 1-dehydrogenase
60004111 = hypothetical protein
60004112 = hypothetical protein
60004113 = hypothetical protein
60004114 = hypothetical protein
60004115 = hypothetical protein
60004116 = hypothetical protein
60004117 = hypothetical protein
60004118 = dTDP-4-dehydrorhamnose reductase
60004119 = Glycosyltransferase family 10 (fucosyltransferase) C-term
60004120 = hypothetical protein
60004121 = hypothetical protein
60004122 = hypothetical protein
60004123 = hypothetical protein
60004124 = hypothetical protein
60004125 = hypothetical protein
60004126 = cupin fold metalloprotein, WbuC family
60004127 = hypothetical protein
60004128 = hypothetical protein
60004129 = hypothetical protein
60004130 = hypothetical protein
60004131 = hypothetical protein
60004132 = hypothetical protein
60004133 = hypothetical protein
60004134 = hypothetical protein
60004135 = hypothetical protein
60004136 = hypothetical protein
60004137 = iron complex transport system ATP-binding protein
60004138 = phosphoglycolate phosphatase
60004139 = transcriptional regulator, LuxR family
60004140 = hypothetical protein
60004141 = HEAT repeat
60004142 = hypothetical protein
60004143 = Protein of unknown function (DUF2029)
60004144 = Photosystem II complex subunit Ycf12
60004145 = hypothetical protein
60004146 = hypothetical protein
60004147 = hypothetical protein
60004148 = EF hand
60004149 = hypothetical protein
60004150 = aminoacyl-tRNA synthetase CAAD domain-containing protein
60004151 = hypothetical protein
60004152 = Major Facilitator Superfamily protein
60004153 = hypothetical protein
60004154 = hypothetical protein
60004155 = hypothetical protein
60004156 = hypothetical protein
60004157 = hypothetical protein
60004158 = restriction system protein
60004159 = hypothetical protein
60004160 = hypothetical protein
60004161 = hypothetical protein
60004162 = Formyl transferase
60004163 = hypothetical protein
60004164 = Short C-terminal domain-containing protein
60004165 = hypothetical protein
60004166 = hypothetical protein
60004167 = hypothetical protein
60004168 = multisubunit sodium/proton antiporter, MrpE subunit
60004169 = Thioredoxin
60004170 = hypothetical protein
60004171 = hypothetical protein
60004172 = hypothetical protein
60004173 = 4-hydroxy 2-oxovalerate aldolase
60004174 = Fusaric acid resistance protein-like
60004175 = FecR family protein
60004176 = Endonuclease YncB, thermonuclease family
60004177 = Peptidase family M48
60004178 = Protein of unknown function (DUF2997)
60004179 = UDP-2,4-diacetamido-2,4,6-trideoxy-beta-L-altropyranose hydrolase
60004180 = hypothetical protein
60004181 = Leucine carboxyl methyltransferase
60004182 = hypothetical protein
60004183 = formamidase
60004184 = hypothetical protein
60004185 = hypothetical protein
60004186 = hypothetical protein
60004187 = Fusaric acid resistance protein-like
60004188 = Predicted kinase
60004189 = hypothetical protein
60004190 = hypothetical protein
60004191 = D-alanyl-lipoteichoic acid acyltransferase DltB, MBOAT superfamily
60004192 = hypothetical protein
60004193 = FecR family protein
60004194 = hypothetical protein
60004195 = DNA polymerase I - 3'-5' exonuclease and polymerase domains
60004196 = hypothetical protein
60004197 = hypothetical protein
60004198 = hypothetical protein
60004199 = hypothetical protein
60004200 = hypothetical protein
60004201 = hypothetical protein
60004202 = Outer membrane protein TolC
60004203 = Aromatic acid exporter family member 1
60004204 = protein of unknown function (DUF4278)
60004205 = gluconolactonase
60004206 = HlyD family secretion protein
60004207 = hypothetical protein
60004208 = hypothetical protein
60004209 = Methyltransferase domain-containing protein
60004210 = hypothetical protein
60004211 = hypothetical protein
60004212 = hypothetical protein
60004213 = Glycosyltransferase involved in cell wall bisynthesis
60004214 = cell division inhibitor SepF
60004215 = hypothetical protein
60004216 = hypothetical protein
60004217 = hypothetical protein
60004218 = hypothetical protein
60004219 = hypothetical protein
60004220 = hypothetical protein
60004221 = hypothetical protein
60004222 = hypothetical protein
60004223 = 2TM domain-containing protein
60004224 = hypothetical protein
60004225 = HAD-superfamily phosphatase, subfamily IIIC/FkbH-like domain-containing protein
60004226 = Alternative oxidase
60004227 = hypothetical protein
60004228 = hypothetical protein
60004229 = hypothetical protein
60004230 = carbamoyl-phosphate synthase large subunit
60004231 = Glucose / Sorbosone dehydrogenase
60004232 = hypothetical protein
60004233 = hypothetical protein
60004234 = hypothetical protein
60004235 = hypothetical protein
60004236 = hypothetical protein
60004237 = lipopolysaccharide transport system permease protein
60004238 = hypothetical protein
60004239 = hypothetical protein
60004240 = Signal transduction histidine kinase
60004241 = O-antigen ligase
60004242 = hypothetical protein
60004243 = Cupin domain protein
60004244 = hypothetical protein
60004245 = Alpha/beta superfamily hydrolase
60004246 = hypothetical protein
60004247 = Fe-S cluster assembly iron-binding protein IscA
60004248 = hypothetical protein
60004249 = LSU ribosomal protein L36P
60004250 = hypothetical protein
60004251 = Photosystem II reaction centre N protein (psbN)
60004252 = hypothetical protein
60004253 = Protein of unknown function (DUF2721)
60004254 = hypothetical protein
60004255 = Peptidase propeptide and YPEB domain-containing protein
60004256 = hypothetical protein
60004257 = Glycosyltransferase involved in cell wall bisynthesis
60004258 = Photosystem II reaction center N protein (psbN)
60004259 = hypothetical protein
60004260 = hypothetical protein
60004261 = Ectoine hydroxylase-related dioxygenase, phytanoyl-CoA dioxygenase (PhyH) family
60004262 = D-sedoheptulose 7-phosphate isomerase
60004263 = Glycosyltransferase involved in cell wall bisynthesis
60004264 = Succinate dehydrogenase/fumarate reductase, flavoprotein subunit
60004265 = hypothetical protein
60004266 = hypothetical protein
60004267 = hypothetical protein
60004268 = hypothetical protein
60004269 = hypothetical protein
60004270 = hypothetical protein
60004271 = Cytochrome P450
60004272 = hypothetical protein
60004273 = Transketolase, pyrimidine binding domain
60004274 = hypothetical protein
60004275 = hypothetical protein
60004276 = hypothetical protein
60004277 = hypothetical protein
60004278 = Glycosyl transferase family 2/Methionine biosynthesis protein MetW
60004279 = hypothetical protein
60004280 = hypothetical protein
60004281 = hypothetical protein
60004282 = hypothetical protein
60004283 = hypothetical protein
60004284 = zinc transporter, ZIP family
60004285 = hypothetical protein
60004286 = GSCFA family protein
60004287 = hypothetical protein
60004288 = hypothetical protein
60004289 = 6-phosphofructokinase
60004290 = hypothetical protein
60004291 = hypothetical protein
60004292 = catalase/peroxidase HPI
60004293 = formamidase
60004294 = hypothetical protein
60004295 = hypothetical protein
60004296 = hypothetical protein
60004297 = hypothetical protein
60004298 = hypothetical protein
60004299 = hypothetical protein
60004300 = hypothetical protein
60004301 = Protein of unknown function (DUF1651)
60004302 = hypothetical protein
60004303 = hypothetical protein
60004304 = NitT/TauT family transport system substrate-binding protein
60004305 = hypothetical protein
60004306 = Radical SAM superfamily enzyme YgiQ, UPF0313 family
60004307 = hypothetical protein
60004308 = hypothetical protein
60004309 = hypothetical protein
60004310 = hypothetical protein
60004311 = Putative flippase GtrA (transmembrane translocase of bactoprenol-linked glucose)
60004312 = hypothetical protein
60004313 = hypothetical protein
60004314 = hypothetical protein
60004315 = hypothetical protein
60004316 = 2OG-Fe(II) oxygenase superfamily protein
60004317 = hypothetical protein
60004318 = hypothetical protein
60004319 = hypothetical protein
60004320 = hypothetical protein
60004321 = hypothetical protein
60004322 = hypothetical protein
60004323 = hypothetical protein
60004324 = hypothetical protein
60004325 = Sulfotransferase family protein
60004326 = hypothetical protein
60004327 = hypothetical protein
60004328 = Calcineurin-like phosphoesterase
60004329 = hypothetical protein
60004330 = hypothetical protein
60004331 = hypothetical protein
60004332 = hypothetical protein
60004333 = radical SAM additional 4Fe4S-binding SPASM domain-containing protein
60004334 = hypothetical protein
60004335 = hypothetical protein
60004336 = hypothetical protein
60004337 = hypothetical protein
60004338 = hypothetical protein
60004339 = hypothetical protein
60004340 = hypothetical protein
60004341 = hypothetical protein
60004342 = hypothetical protein
60004343 = hypothetical protein
60004344 = hypothetical protein
60004345 = hypothetical protein
60004346 = hypothetical protein
60004347 = hypothetical protein
60004348 = acetylornithine deacetylase
60004349 = 4Fe-4S dicluster domain-containing protein
60004350 = hypothetical protein
60004351 = hypothetical protein
60004352 = hypothetical protein
60004353 = hypothetical protein
60004354 = hypothetical protein
60004355 = Predicted SAM-depedendent methyltransferase
60004356 = hypothetical protein
60004357 = Glycosyltransferase involved in cell wall bisynthesis
60004358 = hypothetical protein
60004359 = hypothetical protein
60004360 = hypothetical protein
60004361 = pyruvate formate lyase activating enzyme
60004362 = hypothetical protein
60004363 = hypothetical protein
60004364 = hypothetical protein
60004365 = hypothetical protein
60004366 = hypothetical protein
60004367 = hypothetical protein
60004368 = Methyltransferase domain-containing protein
60004369 = Glycosyltransferase involved in cell wall bisynthesis
60004370 = Glycosyltransferase involved in cell wall bisynthesis
60004371 = hypothetical protein
60004372 = hypothetical protein
60004373 = hypothetical protein
60004374 = hypothetical protein
60004375 = hypothetical protein
60004376 = Nucleoside-diphosphate-sugar epimerase
60004377 = 3-deoxy-D-arabinoheptulosonate-7-phosphate synthase
60004378 = Protein of unknown function (DUF3828)
60004379 = hypothetical protein
60004380 = hypothetical protein
60004381 = hypothetical protein
60004382 = hypothetical protein
60004383 = Methyltransferase domain-containing protein
60004384 = Phosphoketolase
60004385 = hypothetical protein
60004386 = hypothetical protein
60004387 = hypothetical protein
60004388 = hypothetical protein
60004389 = Tetratricopeptide repeat-containing protein
60004390 = hypothetical protein
60004391 = hypothetical protein
60004392 = Cephalosporin hydroxylase
60004393 = hypothetical protein
60004394 = hypothetical protein
60004395 = hypothetical protein
60004396 = hypothetical protein
60004397 = hypothetical protein
60004398 = hypothetical protein
60004399 = hypothetical protein
60004400 = Methyltransferase domain-containing protein
60004401 = MSMEG_0570 family protein
60004402 = hypothetical protein
60004403 = Ferredoxin-dependent bilin reductase
60004404 = Putative flippase GtrA (transmembrane translocase of bactoprenol-linked glucose)
60004405 = hypothetical protein
60004406 = Methyltransferase domain-containing protein
60004407 = hypothetical protein
60004408 = amino acid/polyamine/organocation transporter, APC superfamily (TC 2.A.3)
60004409 = hypothetical protein
60004410 = hypothetical protein
60004411 = hypothetical protein
60004412 = hypothetical protein
60004413 = hypothetical protein
60004414 = hypothetical protein
60004415 = hypothetical protein
60004416 = Sulfotransferase family protein
60004417 = hypothetical protein
60004418 = protein of unknown function (DUF4278)
60004419 = hypothetical protein
60004420 = carboxymethylenebutenolidase
60004421 = hypothetical protein
60004422 = hypothetical protein
60004423 = hypothetical protein
60004424 = hypothetical protein
60004425 = WxcM-like, C-terminal
60004426 = prevent-host-death family protein
60004427 = hypothetical protein
60004428 = hypothetical protein
60004429 = hypothetical protein
60004430 = capsular polysaccharide transport system ATP-binding protein
60004431 = Glycosyltransferase involved in cell wall bisynthesis
60004432 = hypothetical protein
60004433 = hypothetical protein
60004434 = hypothetical protein
60004435 = hypothetical protein
60004436 = polyphosphate glucokinase
60004437 = hypothetical protein
60004438 = hypothetical protein
60004439 = hypothetical protein
60004440 = hypothetical protein
60004441 = Short-chain dehydrogenase
60004442 = glycine betaine/proline transport system ATP-binding protein
60004443 = hypothetical protein
60004444 = Predicted neuraminidase (sialidase)
60004445 = Cupin domain-containing protein
60004446 = hypothetical protein
60004447 = Polysaccharide lyase
60004448 = hypothetical protein
60004449 = hypothetical protein
60004450 = hypothetical protein
60004451 = hypothetical protein
60004452 = hypothetical protein
60004453 = hypothetical protein
60004454 = WbqC-like protein family protein
60004455 = orotate phosphoribosyltransferase (EC 2.4.2.10)/orotidine-5'-phosphate decarboxylase (EC 4.1.1.23)
60004456 = hypothetical protein
60004457 = hypothetical protein
60004458 = hypothetical protein
60004459 = Glycosyltransferase family 25 (LPS biosynthesis protein)
60004460 = hypothetical protein
60004461 = cyclomaltodextrin glucanotransferase
60004462 = hypothetical protein
60004463 = conserved hypothetical integral membrane protein
60004464 = hypothetical protein
60004465 = hypothetical protein
60004466 = hypothetical protein
60004467 = hypothetical protein
60004468 = ferrous iron transport protein A
60004469 = hypothetical protein
60004470 = ATP-binding protein involved in chromosome partitioning
60004471 = Glycosyl transferase family 2
60004472 = hypothetical protein
60004473 = hypothetical protein
60004474 = photosystem II PsbY protein
60004475 = tRNA(Arg) A34 adenosine deaminase TadA
60004476 = hypothetical protein
60004477 = hypothetical protein
60004478 = hypothetical protein
60004479 = hypothetical protein
60004480 = hypothetical protein
60004481 = hypothetical protein
60004482 = prepilin-type N-terminal cleavage/methylation domain-containing protein
60004483 = HNH endonuclease
60004484 = Nucleoside-diphosphate-sugar epimerase
60004485 = hypothetical protein
60004486 = Protein of unknwon function (DUF3310)
60004487 = hypothetical protein
60004488 = hypothetical protein
60004489 = hypothetical protein
60004490 = Protoporphyrinogen oxidase
60004491 = DNA polymerase family A
60004492 = Heparinase II/III N-terminus
60004493 = HNH endonuclease
60004494 = choloylglycine hydrolase
60004495 = hypothetical protein
60004496 = hypothetical protein
60004497 = cytidine deaminase
60004498 = hypothetical protein
60004499 = Protein of unknown function (DUF1211)
60004500 = hypothetical protein
60004501 = Protein of unknown function (DUF1460)
60004502 = glutamine synthetase
60004503 = protein of unknown function (DUF3883)
60004504 = hypothetical protein
60004505 = hypothetical protein
60004506 = hypothetical protein
60004507 = hypothetical protein
60004508 = hypothetical protein
60004509 = 2OG-Fe(II) oxygenase superfamily protein
60004510 = hypothetical protein
60004511 = hypothetical protein
60004512 = hypothetical protein
60004513 = hypothetical protein
60004514 = hypothetical protein
60004515 = hypothetical protein
60004516 = hypothetical protein
60004517 = Radical SAM superfamily enzyme, MoaA/NifB/PqqE/SkfB family
60004518 = hypothetical protein
60004519 = Peptidase family M48
60004520 = hypothetical protein
60004521 = 5'(3')-deoxyribonucleotidase
60004522 = protein of unknown function (DUF4278)
60004523 = putative glutamine amidotransferase
60004524 = hypothetical protein
60004525 = hypothetical protein
60004526 = hypothetical protein
60004527 = hypothetical protein
60004528 = hypothetical protein
60004529 = hypothetical protein
60004530 = hypothetical protein
60004531 = hypothetical protein
60004532 = hypothetical protein
60004533 = RND family efflux transporter, MFP subunit
60004534 = arabinose-5-phosphate isomerase
60004535 = hypothetical protein
60004536 = GtrA-like protein
60004537 = hypothetical protein
60004538 = pyruvate kinase
60004539 = hypothetical protein
60004540 = hypothetical protein
60004541 = hypothetical protein
60004542 = hypothetical protein
60004543 = hypothetical protein
60004544 = hypothetical protein
60004545 = hypothetical protein
60004546 = acetolactate synthase-1/2/3 large subunit
60004547 = hypothetical protein
60004548 = hypothetical protein
60004549 = hypothetical protein
60004550 = hypothetical protein
60004551 = hypothetical protein
60004552 = hypothetical protein
60004553 = hypothetical protein
60004554 = hypothetical protein
60004555 = hypothetical protein
60004556 = hypothetical protein
60004557 = hypothetical protein
60004558 = hypothetical protein
60004559 = hypothetical protein
60004560 = hypothetical protein
60004561 = hypothetical protein
60004562 = hypothetical protein
60004563 = hypothetical protein
60004564 = hypothetical protein
60004565 = G6PDH
60004566 = Methyltransferase domain-containing protein
60004567 = hypothetical protein
60004568 = hypothetical protein
60004569 = hypothetical protein
60004570 = hypothetical protein
60004571 = hypothetical protein
60004572 = hypothetical protein
60004573 = hypothetical protein
60004574 = hypothetical protein
60004575 = Predicted dehydrogenase
60004576 = hypothetical protein
60004577 = hypothetical protein
60004578 = hypothetical protein
60004579 = hypothetical protein
60004580 = hypothetical protein
60004581 = hypothetical protein
60004582 = hypothetical protein
60004583 = 3-dehydroquinate synthase
60004584 = PD-(D/E)XK nuclease superfamily protein
60004585 = Glycosyl transferase family 2
60004586 = hypothetical protein
60004587 = Glycosyltransferase involved in cell wall bisynthesis
60004588 = N-acetylmuramoyl-L-alanine amidase
60004589 = putative transferase, LIC12162 family
60004590 = methionyl-tRNA formyltransferase
60004591 = type I restriction enzyme, R subunit
60004592 = hypothetical protein
60004593 = NitT/TauT family transport system permease protein
60004594 = Glycosyltransferase involved in cell wall bisynthesis
60004595 = hypothetical protein
60004596 = hypothetical protein
60004597 = Predicted nuclease (RNAse H fold)
60004598 = Glycosyl transferase family 2
60004599 = CubicO group peptidase, beta-lactamase class C family
60004600 = hypothetical protein
60004601 = hypothetical protein
60004602 = hypothetical protein
60004603 = hypothetical protein
60004604 = Predicted lipoprotein
60004605 = hypothetical protein
60004606 = hypothetical protein
60004607 = hypothetical protein
60004608 = hypothetical protein
60004609 = hypothetical protein
60004610 = phosphonopyruvate decarboxylase
60004611 = Protein of unknown function (DUF805)
60004612 = Multidrug efflux pump subunit AcrB
60004613 = D-isomer specific 2-hydroxyacid dehydrogenase, NAD binding domain
60004614 = hypothetical protein
60004615 = hypothetical protein
60004616 = proline iminopeptidase
60004617 = hypothetical protein
60004618 = hypothetical protein
60004619 = hypothetical protein
60004620 = hypothetical protein
60004621 = alpha-acetolactate decarboxylase
60004622 = hypothetical protein
60004623 = hypothetical protein
60004624 = 2,3-dihydroxybenzoate decarboxylase
60004625 = type I restriction enzyme, S subunit
60004626 = hypothetical protein
60004627 = extracellular solute-binding protein, family 3
60004628 = hypothetical protein
60004629 = AAA domain-containing protein
60004630 = hypothetical protein
60004631 = hypothetical protein
60004632 = hypothetical protein
60004633 = hypothetical protein
60004634 = hypothetical protein
60004635 = Glucosyl transferase GtrII
60004636 = protein of unknown function (DUF3598)
60004637 = hypothetical protein
60004638 = Methyltransferase domain-containing protein
60004639 = hypothetical protein
60004640 = hypothetical protein
60004641 = hypothetical protein
60004642 = hypothetical protein
60004643 = hypothetical protein
60004644 = hypothetical protein
60004645 = hypothetical protein
60004646 = hypothetical protein
60004647 = hypothetical protein
60004648 = hypothetical protein
60004649 = hypothetical protein
60004650 = hypothetical protein
60004651 = hypothetical protein
60004652 = hypothetical protein
60004653 = hypothetical protein
60004654 = hypothetical protein
60004655 = cell division inhibitor SepF
60004656 = hypothetical protein
60004657 = hypothetical protein
60004658 = hypothetical protein
60004659 = hypothetical protein
60004660 = hypothetical protein
60004661 = Chromosome segregation protein Spo0J, contains ParB-like nuclease domain
60004662 = Glycosyltransferase, GT2 family
60004663 = lipopolysaccharide transport system ATP-binding protein
60004664 = hypothetical protein
60004665 = Predicted dehydrogenase
60004666 = hypothetical protein
60004667 = hypothetical protein
60004668 = hypothetical protein
60004669 = hypothetical protein
60004670 = phosphonate dehydrogenase
60004671 = taurine transport system substrate-binding protein
60004672 = hypothetical protein
60004673 = hypothetical protein
60004674 = hypothetical protein
60004675 = hypothetical protein
60004676 = hypothetical protein
60004677 = hypothetical protein
60004678 = hypothetical protein
60004679 = methyltransferase, FkbM family
60004680 = hypothetical protein
60004681 = hypothetical protein
60004682 = hypothetical protein
60004683 = Protein of unknown function (DUF2997)
60004684 = hypothetical protein
60004685 = hypothetical protein
60004686 = hypothetical protein
60004687 = hypothetical protein
60004688 = hypothetical protein
60004689 = hypothetical protein
60004690 = hypothetical protein
60004691 = hypothetical protein
60004692 = hypothetical protein
60004693 = hypothetical protein
60004694 = AIPR protein
60004695 = Histidine kinase-, DNA gyrase B-, and HSP90-like ATPase
60004696 = Glycosyltransferase, catalytic subunit of cellulose synthase and poly-beta-1,6-N-acetylglucosamine synthase
60004697 = Sulfotransferase domain-containing protein
60004698 = hypothetical protein
60004699 = hypothetical protein
60004700 = Putative intracellular protease/amidase
60004701 = hypothetical protein
60004702 = S-formylglutathione hydrolase
60004703 = hypothetical protein
60004704 = hypothetical protein
60004705 = hypothetical protein
60004706 = hypothetical protein
60004707 = iron complex transport system ATP-binding protein
60004708 = hypothetical protein
60004709 = NAD(P)-dependent dehydrogenase, short-chain alcohol dehydrogenase family
60004710 = hypothetical protein
60004711 = hypothetical protein
60004712 = hypothetical protein
60004713 = hypothetical protein
60004714 = hypothetical protein
60004715 = toxin-antitoxin system, toxin component, Txe/YoeB family
60004716 = hypothetical protein
60004717 = hypothetical protein
60004718 = hypothetical protein
60004719 = hypothetical protein
60004720 = hypothetical protein
60004721 = hypothetical protein
60004722 = hypothetical protein
60004723 = hypothetical protein
60004724 = hypothetical protein
60004725 = Cyclic nucleotide-binding domain-containing protein
60004726 = Chaperone of endosialidase
60004727 = Peptidase family M23
60004728 = hypothetical protein
60004729 = hypothetical protein
60004730 = hypothetical protein
60004731 = allophanate hydrolase
60004732 = hypothetical protein
60004733 = hypothetical protein
60004734 = Protein of unknown function (DUF1651)
60004735 = hypothetical protein
60004736 = hypothetical protein
60004737 = Uncharacterized OsmC-related protein
60004738 = Erv1 / Alr family protein
60004739 = hypothetical protein
60004740 = hypothetical protein
60004741 = Methyltransferase domain-containing protein
60004742 = Rhamnan synthesis protein F
60004743 = phosphosulfolactate synthase
60004744 = amino acid/amide ABC transporter substrate-binding protein, HAAT family
60004745 = hypothetical protein
60004746 = hypothetical protein
60004747 = hypothetical protein
60004748 = hypothetical protein
60004749 = hypothetical protein
60004750 = hypothetical protein
60004751 = hypothetical protein
60004752 = hypothetical protein
60004753 = hypothetical protein
60004754 = hypothetical protein
60004755 = sporadic carbohydrate cluster 2OG-Fe(II) oxygenase
60004756 = hypothetical protein
60004757 = hypothetical protein
60004758 = hypothetical protein
60004759 = Membrane-bound lysozyme-inhibitor of c-type lysozyme
60004760 = hypothetical protein
60004761 = RNA polymerase sigma-70 factor, ECF subfamily
60004762 = hypothetical protein
60004763 = hypothetical protein
60004764 = hypothetical protein
60004765 = choline-sulfatase
60004766 = hypothetical protein
60004767 = hypothetical protein
60004768 = hypothetical protein
60004769 = phycobilisome rod-core linker protein
60004770 = hypothetical protein
60004771 = Short C-terminal domain-containing protein
60004772 = hypothetical protein
60004773 = hypothetical protein
60004774 = hypothetical protein
60004775 = hypothetical protein
60004776 = hypothetical protein
60004777 = hypothetical protein
60004778 = hypothetical protein
60004779 = hypothetical protein
60004780 = hypothetical protein
60004781 = hypothetical protein
60004782 = acetolactate synthase, large subunit
60004783 = hypothetical protein
60004784 = Pyruvate phosphate dikinase, PEP/pyruvate binding domain
60004785 = hypothetical protein
60004786 = protein of unknown function (DUF4214)
60004787 = hypothetical protein
60004788 = hypothetical protein
60004789 = hypothetical protein
60004790 = S-(hydroxymethyl)glutathione dehydrogenase / alcohol dehydrogenase
60004791 = hypothetical protein
60004792 = Methyltransferase domain-containing protein
60004793 = hypothetical protein
60004794 = hypothetical protein
60004795 = hypothetical protein
60004796 = hypothetical protein
60004797 = monoamine oxidase
60004798 = hypothetical protein
60004799 = hypothetical protein
60004800 = Glycosyl transferases group 1
60004801 = hypothetical protein
60004802 = hypothetical protein
60004803 = Sugar phosphate isomerase/epimerase
60004804 = hypothetical protein
60004805 = hypothetical protein
60004806 = hypothetical protein
60004807 = hypothetical protein
60004808 = hypothetical protein
60004809 = hypothetical protein
60004810 = hypothetical protein
60004811 = hypothetical protein
60004812 = Saccharopine dehydrogenase NADP binding domain-containing protein
60004813 = Mechanosensitive ion channel
60004814 = hypothetical protein
60004815 = hypothetical protein
60004816 = Circadian oscillating protein COP23
60004817 = hypothetical protein
60004818 = hypothetical protein
60004819 = hypothetical protein
60004820 = SWIM zinc finger
60004821 = RNA-directed DNA polymerase (EC 2.7.7.49)
60004822 = hypothetical protein
60004823 = hypothetical protein
60004824 = succinate dehydrogenase subunit C
60004825 = hypothetical protein
60004826 = hypothetical protein
60004827 = hypothetical protein
60004828 = hypothetical protein
60004829 = hypothetical protein
60004830 = hypothetical protein
60004831 = putative sugar O-methyltransferase
60004832 = hypothetical protein
60004833 = hypothetical protein
60004834 = hypothetical protein
60004835 = hypothetical protein
60004836 = hypothetical protein
60004837 = Glycosyltransferase family 10 (fucosyltransferase) C-term
60004838 = hypothetical protein
60004839 = hypothetical protein
60004840 = hypothetical protein
60004841 = hypothetical protein
60004842 = hypothetical protein
60004843 = hypothetical protein
60004844 = Crp-like helix-turn-helix domain-containing protein
60004845 = 2-deoxy-D-gluconate 3-dehydrogenase
60004846 = hypothetical protein
60004847 = hypothetical protein
60004848 = hypothetical protein
60004849 = hypothetical protein
60004850 = hypothetical protein
60004851 = capsular polysaccharide export protein
60004852 = hypothetical protein
60004853 = hypothetical protein
60004854 = hypothetical protein
60004855 = hypothetical protein
60004856 = hypothetical protein
60004857 = Uncharacterized membrane protein
60004858 = hypothetical protein
60004859 = O-Antigen ligase
60004860 = cAMP-binding domain of CRP or a regulatory subunit of cAMP-dependent protein kinases
60004861 = Gp5 N-terminal OB domain-containing protein
60004862 = hypothetical protein
60004863 = hypothetical protein
60004864 = hypothetical protein
60004865 = hypothetical protein
60004866 = ATP-binding cassette, subfamily B
60004867 = hypothetical protein
60004868 = ADP-heptose:LPS heptosyltransferase
60004869 = Glycosyl transferase family 2
60004870 = hypothetical protein
60004871 = hypothetical protein
60004872 = hypothetical protein
60004873 = beta-1,4-mannosyl-glycoprotein beta-1,4-N-acetylglucosaminyltransferase
60004874 = hypothetical protein
60004875 = Predicted SAM-depedendent methyltransferase
60004876 = hypothetical protein
60004877 = hypothetical protein
60004878 = Methyltransferase domain
60004879 = hypothetical protein
60004880 = hypothetical protein
60004881 = hypothetical protein
60004882 = Predicted metal-dependent peptidase
60004883 = Co/Zn/Cd efflux system component
60004884 = hypothetical protein
60004885 = hypothetical protein
60004886 = hypothetical protein
60004887 = Superfamily II DNA or RNA helicase
60004888 = hypothetical protein
60004889 = hypothetical protein
60004890 = Amidohydrolase
60004891 = hypothetical protein
60004892 = hypothetical protein
60004893 = hypothetical protein
60004894 = hypothetical protein
60004895 = 2OG-Fe(II) oxygenase superfamily protein
60004896 = Chlorophyll A-B binding protein
60004897 = hypothetical protein
60004898 = hypothetical protein
60004899 = hypothetical protein
60004900 = hypothetical protein
60004901 = hypothetical protein
60004902 = hypothetical protein
60004903 = hypothetical protein
60004904 = hypothetical protein
60004905 = phosphoglycolate phosphatase
60004906 = ferredoxin
60004907 = iron complex transport system ATP-binding protein
60004908 = Acetyltransferase (GNAT) domain-containing protein
60004909 = hypothetical protein
60004910 = hypothetical protein
60004911 = Alcohol dehydrogenase, class IV
60004912 = hypothetical protein
60004913 = Protein of unknown function (DUF2973)
60004914 = ATPase family associated with various cellular activities (AAA)
60004915 = hypothetical protein
60004916 = Protein kinase domain-containing protein
60004917 = hypothetical protein
60004918 = Protein phosphatase 2C
60004919 = Uncharacterized conserved protein YegL, contains vWA domain of TerY type
60004920 = hypothetical protein
60004921 = hypothetical protein
60004922 = hypothetical protein
60004923 = Polysaccharide deacetylase
60004924 = inner membrane protein YnfA, drug/metabolite transporter superfamily
60004925 = hypothetical protein
60004926 = signal peptidase I Serine peptidase. MEROPS family S26A
60004927 = hypothetical protein
60004928 = hypothetical protein
60004929 = Mo-dependent nitrogenase C-terminus
60004930 = Superinfection immunity protein
60004931 = hypothetical protein
60004932 = hypothetical protein
60004933 = hypothetical protein
60004934 = hypothetical protein
60004935 = hypothetical protein
60004936 = hypothetical protein
60004937 = hypothetical protein
60004938 = hypothetical protein
60004939 = hypothetical protein
60004940 = hypothetical protein
60004941 = hypothetical protein
60004942 = hypothetical protein
60004943 = Aspartyl/Asparaginyl beta-hydroxylase
60004944 = hypothetical protein
60004945 = extracellular solute-binding protein, family 3
60004946 = Glycosyltransferase involved in cell wall bisynthesis
60004947 = NAD(P)-dependent dehydrogenase, short-chain alcohol dehydrogenase family
60004948 = Phosphotransferase enzyme family protein
60004949 = Glycosyl transferase family 2
60004950 = Histidine kinase-, DNA gyrase B-, and HSP90-like ATPase
60004951 = hypothetical protein
60004952 = Zinc transporter ZupT
60004953 = hypothetical protein
60004954 = methyltransferase, FkbM family
60004955 = hypothetical protein
60004956 = hypothetical protein
60004957 = hypothetical protein
60004958 = hypothetical protein
60004959 = HD domain-containing protein
60004960 = Glycosyl transferase family 2
60004961 = Calpain family cysteine protease
60004962 = hypothetical protein
60004963 = hypothetical protein
60004964 = hypothetical protein
60004965 = phosphate ABC transporter substrate-binding protein, PhoT family (TC 3.A.1.7.1)
60004966 = hypothetical protein
60004967 = Small-conductance mechanosensitive channel
60004968 = Arylsulfatase A
60004969 = orotate phosphoribosyltransferase
60004970 = magnesium transporter
60004971 = Methyltransferase domain-containing protein
60004972 = hypothetical protein
60004973 = hypothetical protein
60004974 = hypothetical protein
60004975 = hypothetical protein
60004976 = tryptophan halogenase
60004977 = hypothetical protein
60004978 = protein of unknown function (DUF4116)
60004979 = hypothetical protein
60004980 = hypothetical protein
60004981 = Maltose-binding protein MalE
60004982 = hypothetical protein
60004983 = hypothetical protein
60004984 = hypothetical protein
60004985 = hypothetical protein
60004986 = hypothetical protein
60004987 = hypothetical protein
60004988 = Choline dehydrogenase
60004989 = Glycosyltransferase involved in cell wall bisynthesis
60004990 = hypothetical protein
60004991 = hypothetical protein
60004992 = hypothetical protein
60004993 = outer membrane transport energization protein ExbB
60004994 = hypothetical protein
60004995 = NTP pyrophosphatase, house-cleaning of non-canonical NTPs
60004996 = hypothetical protein
60004997 = hypothetical protein
60004998 = hypothetical protein
60004999 = hypothetical protein
60005000 = Methyltransferase domain-containing protein
60005001 = hypothetical protein
60005002 = hypothetical protein
60005003 = hypothetical protein
60005004 = hypothetical protein
60005005 = hypothetical protein
60005006 = hypothetical protein
60005007 = hypothetical protein
60005008 = hypothetical protein
60005009 = hypothetical protein
60005010 = hypothetical protein
60005011 = hypothetical protein
60005012 = hypothetical protein
60005013 = hypothetical protein
60005014 = hypothetical protein
60005015 = hypothetical protein
60005016 = hypothetical protein
60005017 = hypothetical protein
60005018 = 3-oxoacyl-[acyl-carrier-protein] synthase-3
60005019 = hypothetical protein
60005020 = hypothetical protein
60005021 = hypothetical protein
60005022 = hypothetical protein
60005023 = L-glutaminase
60005024 = hypothetical protein
60005025 = hypothetical protein
60005026 = hypothetical protein
60005027 = hypothetical protein
60005028 = hypothetical protein
60005029 = hypothetical protein
60005030 = hypothetical protein
60005031 = hypothetical protein
60005032 = hypothetical protein
60005033 = hypothetical protein
60005034 = hypothetical protein
60005035 = hypothetical protein
60005036 = hypothetical protein
60005037 = hypothetical protein
60005038 = hypothetical protein
60005039 = hypothetical protein
60005040 = hypothetical protein
60005041 = shikimate dehydrogenase
60005042 = hypothetical protein
60005043 = Cephalosporin hydroxylase
60005044 = hypothetical protein
60005045 = hypothetical protein
60005046 = hypothetical protein
60005047 = hypothetical protein
60005048 = hypothetical protein
60005049 = Nucleoside-diphosphate-sugar epimerase
60005050 = hypothetical protein
60005051 = hypothetical protein
60005052 = chromate transporter
60005053 = hypothetical protein
60005054 = hypothetical protein
60005055 = Beta-lactamase superfamily domain-containing protein
60005056 = hypothetical protein
60005057 = Predicted unusual protein kinase regulating ubiquinone biosynthesis, AarF/ABC1/UbiB family
60005058 = succinate-semialdehyde dehydrogenase / glutarate-semialdehyde dehydrogenase
60005059 = hypothetical protein
60005060 = hypothetical protein
60005061 = hypothetical protein
60005062 = hypothetical protein
60005063 = hypothetical protein
60005064 = hypothetical protein
60005065 = glycerol kinase
60005066 = hypothetical protein
60005067 = hypothetical protein
60005068 = hypothetical protein
60005069 = chromosome partitioning protein
60005070 = hypothetical protein
60005071 = hypothetical protein
60005072 = hypothetical protein
60005073 = hypothetical protein
60005074 = hypothetical protein
60005075 = chromate transporter
60005076 = hypothetical protein
60005077 = hypothetical protein
60005078 = hypothetical protein
60005079 = hypothetical protein
60005080 = hypothetical protein
60005081 = hypothetical protein
60005082 = hypothetical protein
60005083 = hypothetical protein
60005084 = hypothetical protein
60005085 = 4'-phosphopantetheinyl transferase
60005086 = hypothetical protein
60005087 = hypothetical protein
60005088 = Glycosyl transferases group 1
60005089 = Pimeloyl-ACP methyl ester carboxylesterase
60005090 = hypothetical protein
60005091 = hypothetical protein
60005092 = hypothetical protein
60005093 = Superfamily II DNA or RNA helicase
60005094 = hypothetical protein
60005095 = Methyltransferase domain-containing protein
60005096 = hypothetical protein
60005097 = hypothetical protein
60005098 = hypothetical protein
60005099 = hypothetical protein
60005100 = hypothetical protein
60005101 = SNARE associated Golgi protein
60005102 = hypothetical protein
60005103 = hypothetical protein
60005104 = hypothetical protein
60005105 = hypothetical protein
60005106 = hypothetical protein
60005107 = hypothetical protein
60005108 = hypothetical protein
60005109 = Phosphatidylserine/phosphatidylglycerophosphate/cardiolipin synthase
60005110 = hypothetical protein
60005111 = hypothetical protein
60005112 = Protein of unknown function (DUF1257)
60005113 = Acetyltransferase (GNAT) domain-containing protein
60005114 = Glycosyltransferase family 6
60005115 = Predicted Na+-dependent transporter
60005116 = hypothetical protein
60005117 = hypothetical protein
60005118 = oligosaccharide repeat unit polymerase
60005119 = hypothetical protein
60005120 = C-methyltransferase C-terminal domain-containing protein
60005121 = hypothetical protein
60005122 = hypothetical protein
60005123 = Glycosyltransferase involved in cell wall bisynthesis
60005124 = hypothetical protein
60005125 = 2-Methylisocitrate lyase, PEP mutase family
60005126 = hypothetical protein
60005127 = hypothetical protein
60005128 = hypothetical protein
60005129 = D-3-phosphoglycerate dehydrogenase/C-terminal binding protein
60005130 = hypothetical protein
60005131 = hypothetical protein
60005132 = Glycosyltransferase family 25 (LPS biosynthesis protein)
60005133 = Methyltransferase domain
60005134 = hypothetical protein
60005135 = hypothetical protein
60005136 = hypothetical protein
60005137 = hypothetical protein
60005138 = Cd2+/Zn2+-exporting ATPase
60005139 = FAD/FMN-containing dehydrogenase
60005140 = hypothetical protein
60005141 = hypothetical protein
60005142 = hypothetical protein
60005143 = hypothetical protein
60005144 = Protein of unknown function (DUF2811)
60005145 = hypothetical protein
60005146 = hypothetical protein
60005147 = hypothetical protein
60005148 = hypothetical protein
60005149 = Subtilase family protein
60005150 = hypothetical protein
60005151 = hypothetical protein
60005152 = Exostosin family protein
60005153 = hypothetical protein
60005154 = hypothetical protein
60005155 = hypothetical protein
60005156 = hypothetical protein
60005157 = prepilin-type N-terminal cleavage/methylation domain-containing protein
60005158 = Putative ParB-like nuclease
60005159 = hypothetical protein
60005160 = hypothetical protein
60005161 = hypothetical protein
60005162 = hypothetical protein
60005163 = hypothetical protein
60005164 = hypothetical protein
60005165 = hypothetical protein
60005166 = hypothetical protein
60005167 = hypothetical protein
60005168 = hypothetical protein
60005169 = superoxide dismutase
60005170 = hypothetical protein
60005171 = hypothetical protein
60005172 = hypothetical protein
60005173 = hypothetical protein
60005174 = hypothetical protein
60005175 = hypothetical protein
60005176 = hypothetical protein
60005177 = nucleotidyltransferase substrate binding protein, HI0074 family
60005178 = hypothetical protein
60005179 = hypothetical protein
60005180 = hypothetical protein
60005181 = hypothetical protein
60005182 = hypothetical protein
60005183 = hypothetical protein
60005184 = Dehydrogenase E1 component
60005185 = hypothetical protein
60005186 = hypothetical protein
60005187 = hypothetical protein
60005188 = hypothetical protein
60005189 = hypothetical protein
60005190 = hypothetical protein
60005191 = hypothetical protein
60005192 = Methyltransferase domain-containing protein
60005193 = Glycosyl transferase family 2
60005194 = Z1 domain-containing protein
60005195 = DNA-binding transcriptional regulator, LysR family
60005196 = Catechol 2,3-dioxygenase
60005197 = hypothetical protein
60005198 = Capsule polysaccharide biosynthesis protein
60005199 = hypothetical protein
60005200 = hypothetical protein
60005201 = hypothetical protein
60005202 = hypothetical protein
60005203 = hypothetical protein
60005204 = hypothetical protein
60005205 = hypothetical protein
60005206 = protochlorophyllide reductase
60005207 = hypothetical protein
60005208 = UDP-galactopyranose mutase (EC 5.4.99.9)
60005209 = hypothetical protein
60005210 = hypothetical protein
60005211 = hypothetical protein
60005212 = hypothetical protein
60005213 = Asparagine synthetase B (glutamine-hydrolyzing)
60005214 = hypothetical protein
60005215 = hypothetical protein
60005216 = hypothetical protein
60005217 = Peptidase family M23
60005218 = indolepyruvate decarboxylase
60005219 = Phage Tail Collar Domain
60005220 = hypothetical protein
60005221 = hypothetical protein
60005222 = hypothetical protein
60005223 = hypothetical protein
60005224 = hypothetical protein
60005225 = histidine kinase
60005226 = His Kinase A (phosphoacceptor) domain./Histidine kinase-, DNA gyrase B-, and HSP90-like ATPase.
60005227 = hypothetical protein
60005228 = hypothetical protein
60005229 = hypothetical protein
60005230 = PH domain-containing protein
60005231 = hypothetical protein
60005232 = hypothetical protein
60005233 = hypothetical protein
60005234 = hypothetical protein
60005235 = hypothetical protein
60005236 = hypothetical protein
60005237 = hypothetical protein
60005238 = hypothetical protein
60005239 = hypothetical protein
60005240 = Chlorophyll A-B binding protein
60005241 = hypothetical protein
60005242 = hypothetical protein
60005243 = hypothetical protein
60005244 = hypothetical protein
60005245 = hypothetical protein
60005246 = hypothetical protein
60005247 = hypothetical protein
60005248 = Macrocin-O-methyltransferase (TylF)
60005249 = hypothetical protein
60005250 = thiazole/oxazole-forming peptide maturase, SagD family component
60005251 = VanZ like family protein
60005252 = hypothetical protein
60005253 = hypothetical protein
60005254 = Coenzyme F420-reducing hydrogenase, beta subunit
60005255 = methyltransferase, FkbM family
60005256 = hypothetical protein
60005257 = hypothetical protein
60005258 = Monoamine oxidase
60005259 = hypothetical protein
60005260 = hypothetical protein
60005261 = hypothetical protein
60005262 = hypothetical protein
60005263 = CP12 domain-containing protein
60005264 = hypothetical protein
60005265 = hypothetical protein
60005266 = hypothetical protein
60005267 = hypothetical protein
60005268 = Antitoxin Phd_YefM, type II toxin-antitoxin system
60005269 = hypothetical protein
60005270 = hypothetical protein
60005271 = hypothetical protein
60005272 = hypothetical protein
60005273 = hypothetical protein
60005274 = Multicopper oxidase with three cupredoxin domains (includes cell division protein FtsP and spore coat protein CotA)
60005275 = hypothetical protein
60005276 = Superfamily II DNA or RNA helicase
60005277 = hypothetical protein
60005278 = hypothetical protein
60005279 = 2-polyprenyl-6-methoxyphenol hydroxylase
60005280 = hypothetical protein
60005281 = Methyltransferase domain-containing protein
60005282 = Methyltransferase domain
60005283 = hypothetical protein
60005284 = putative oxidoreductase
60005285 = 2OG-Fe(II) oxygenase superfamily protein
60005286 = Glycosyltransferase involved in cell wall bisynthesis
60005287 = ribosomal protein S12 methylthiotransferase accessory factor
60005288 = adenylylsulfate kinase
60005289 = Glycosyltransferase involved in cell wall bisynthesis
60005290 = omega-6 fatty acid desaturase (delta-12 desaturase)
60005291 = hypothetical protein
60005292 = hypothetical protein
60005293 = hypothetical protein
60005294 = hypothetical protein
60005295 = hypothetical protein
60005296 = hypothetical protein
60005297 = hypothetical protein
60005298 = hypothetical protein
60005299 = hypothetical protein
60005300 = hypothetical protein
60005301 = Acetyl esterase/lipase
60005302 = hypothetical protein
60005303 = hypothetical protein
60005304 = hypothetical protein
60005305 = hypothetical protein
60005306 = hypothetical protein
60005307 = hypothetical protein
60005308 = hypothetical protein
60005309 = hypothetical protein
60005310 = hypothetical protein
60005311 = hypothetical protein
60005312 = Methyltransferase domain-containing protein
60005313 = hypothetical protein
60005314 = phosphonoacetate hydrolase
60005315 = hypothetical protein
60005316 = hypothetical protein
60005317 = hypothetical protein
60005318 = hypothetical protein
60005319 = Protein of unknown function (DUF2973)
60005320 = hypothetical protein
60005321 = hypothetical protein
60005322 = hypothetical protein
60005323 = hypothetical protein
60005324 = Phage Tail Collar Domain
60005325 = hypothetical protein
60005326 = hypothetical protein
60005327 = hypothetical protein
60005328 = hypothetical protein
60005329 = hypothetical protein
60005330 = hypothetical protein
60005331 = hypothetical protein
60005332 = hypothetical protein
60005333 = adenylate cyclase
60005334 = hypothetical protein
60005335 = hypothetical protein
60005336 = TonB family C-terminal domain-containing protein
60005337 = Glycosyltransferase involved in cell wall bisynthesis
60005338 = hypothetical protein
60005339 = Acyl-coenzyme A synthetase/AMP-(fatty) acid ligase
60005340 = Glycosyltransferase family 10 (fucosyltransferase) C-term
60005341 = hypothetical protein
60005342 = hypothetical protein
60005343 = hypothetical protein
60005344 = hypothetical protein
60005345 = hypothetical protein
60005346 = hypothetical protein
60005347 = hypothetical protein
60005348 = Anti-sigma-K factor rskA
60005349 = hypothetical protein
60005350 = Glycosyltransferase, GT2 family
60005351 = hypothetical protein
60005352 = hypothetical protein
60005353 = pterin-4-alpha-carbinolamine dehydratase
60005354 = hypothetical protein
60005355 = hypothetical protein
60005356 = hypothetical protein
60005357 = AMP-binding enzyme
60005358 = hypothetical protein
60005359 = type I restriction enzyme, R subunit
60005360 = Methyltransferase domain-containing protein
60005361 = hypothetical protein
60005362 = hypothetical protein
60005363 = Membrane proteinase PrsW, cleaves anti-sigma factor RsiW, M82 family
60005364 = hypothetical protein
60005365 = hypothetical protein
60005366 = hypothetical protein
60005367 = hypothetical protein
60005368 = Nitrogen fixation protein of unknown function
60005369 = hypothetical protein
60005370 = PD-(D/E)XK nuclease superfamily protein
60005371 = hypothetical protein
60005372 = hypothetical protein
60005373 = tRNA_anti-like
60005374 = sulfotransferase
60005375 = UDP-galactopyranose mutase
60005376 = hypothetical protein
60005377 = hypothetical protein
60005378 = hypothetical protein
60005379 = hypothetical protein
60005380 = hypothetical protein
60005381 = hypothetical protein
60005382 = hypothetical protein
60005383 = hypothetical protein
60005384 = hypothetical protein
60005385 = hypothetical protein
60005386 = hypothetical protein
60005387 = T5orf172 domain
60005388 = hypothetical protein
60005389 = Glycosyl transferase family 11
60005390 = Methyltransferase domain-containing protein
60005391 = hypothetical protein
60005392 = hypothetical protein
60005393 = Putative 2OG-Fe(II) oxygenase
60005394 = hypothetical protein
60005395 = hypothetical protein
60005396 = Glycosyltransferase involved in cell wall bisynthesis
60005397 = T5orf172 domain-containing protein
60005398 = hypothetical protein
60005399 = hypothetical protein
60005400 = hypothetical protein
60005401 = hypothetical protein
60005402 = hypothetical protein
60005403 = FAD dependent oxidoreductase
60005404 = hypothetical protein
60005405 = hypothetical protein
60005406 = hypothetical protein
60005407 = hypothetical protein
60005408 = hypothetical protein
60005409 = two-component system, OmpR family, phosphate regulon response regulator PhoB
60005410 = hypothetical protein
60005411 = branched chain amino acid aminotransferase apoenzyme
60005412 = hypothetical protein
60005413 = Acetyltransferase involved in cellulose biosynthesis, CelD/BcsL family
60005414 = Glycosyltransferase involved in cell wall bisynthesis
60005415 = hypothetical protein
60005416 = hypothetical protein
60005417 = hypothetical protein
60005418 = Tryptophan halogenase
60005419 = phycocyanobilin lyase alpha subunit
60005420 = hypothetical protein
60005421 = hypothetical protein
60005422 = Acyl-protein synthetase, LuxE
60005423 = hypothetical protein
60005424 = putative DNA methylase
60005425 = HlyD family secretion protein
60005426 = putative glycosyltransferase, TIGR04372 family
60005427 = hypothetical protein
60005428 = hypothetical protein
60005429 = hypothetical protein
60005430 = hypothetical protein
60005431 = hypothetical protein
60005432 = hypothetical protein
60005433 = hypothetical protein
60005434 = hypothetical protein
60005435 = hypothetical protein
60005436 = Glycosyltransferase involved in cell wall bisynthesis
60005437 = Protein of unknown function (DUF4236)
60005438 = hypothetical protein
60005439 = hypothetical protein
60005440 = Predicted arabinose efflux permease, MFS family
60005441 = hypothetical protein
60005442 = Acyl-CoA synthetase (AMP-forming)/AMP-acid ligase II
60005443 = hypothetical protein
60005444 = hypothetical protein
60005445 = hypothetical protein
60005446 = hypothetical protein
60005447 = hypothetical protein
60005448 = hypothetical protein
60005449 = hypothetical protein
60005450 = hypothetical protein
60005451 = ABC-type multidrug transport system, ATPase and permease component
60005452 = pyruvate kinase
60005453 = hypothetical protein
60005454 = hypothetical protein
60005455 = hypothetical protein
60005456 = hypothetical protein
60005457 = hypothetical protein
60005458 = hypothetical protein
60005459 = Glycine/D-amino acid oxidase (deaminating)
60005460 = hypothetical protein
60005461 = hypothetical protein
60005462 = hypothetical protein
60005463 = Glycosyltransferase involved in cell wall bisynthesis
60005464 = Fimbrial assembly protein (PilN)
60005465 = TupA-like ATPgrasp
60005466 = hypothetical protein
60005467 = HupE / UreJ protein
60005468 = hypothetical protein
60005469 = hypothetical protein
60005470 = hypothetical protein
60005471 = Glycosyltransferase involved in cell wall bisynthesis
60005472 = hypothetical protein
60005473 = colanic acid biosynthesis protein WcaH
60005474 = hypothetical protein
60005475 = hypothetical protein
60005476 = hypothetical protein
60005477 = hypothetical protein
60005478 = hypothetical protein
60005479 = hypothetical protein
60005480 = hypothetical protein
60005481 = hypothetical protein
60005482 = hypothetical protein
60005483 = Nucleoside-diphosphate-sugar epimerase
60005484 = hypothetical protein
60005485 = hypothetical protein
60005486 = hypothetical protein
60005487 = hypothetical protein
60005488 = hypothetical protein
60005489 = hypothetical protein
60005490 = Protein of unknown function (DUF3136)
60005491 = dTDP-glucose 4,6-dehydratase/UDP-glucose 4-epimerase
60005492 = hypothetical protein
60005493 = hypothetical protein
60005494 = hypothetical protein
60005495 = Recombinase
60005496 = hypothetical protein
60005497 = hypothetical protein
60005498 = Phage RNA polymerase binding, RpbA
60005499 = hypothetical protein
60005500 = hypothetical protein
60005501 = hypothetical protein
60005502 = hypothetical protein
60005503 = Uncharacterized membrane protein YeiH
60005504 = hypothetical protein
60005505 = ATPase, P-type (transporting), HAD superfamily, subfamily IC/heavy metal translocating P-type ATPase
60005506 = hypothetical protein
60005507 = hypothetical protein
60005508 = hypothetical protein
60005509 = hypothetical protein
60005510 = hypothetical protein
60005511 = hypothetical protein
60005512 = hypothetical protein
60005513 = hypothetical protein
60005514 = hypothetical protein
60005515 = protein of unknown function (DUF4234)
60005516 = hypothetical protein
60005517 = hypothetical protein
60005518 = hypothetical protein
60005519 = hypothetical protein
60005520 = hypothetical protein
60005521 = Trypsin-like peptidase domain
60005522 = Glycosyltransferase family 17
60005523 = Glycosyl transferase family 11
60005524 = hypothetical protein
60005525 = solute:Na+ symporter, SSS family
60005526 = glycerol dehydrogenase
60005527 = hypothetical protein
60005528 = Protein of unknown function (DUF1295)
60005529 = hypothetical protein
60005530 = hypothetical protein
60005531 = hypothetical protein
60005532 = hypothetical protein
60005533 = Glycosyltransferase family 25 (LPS biosynthesis protein)
60005534 = hypothetical protein
60005535 = hypothetical protein
60005536 = Putative flippase GtrA (transmembrane translocase of bactoprenol-linked glucose)
60005537 = hypothetical protein
60005538 = hypothetical protein
60005539 = hypothetical protein
60005540 = hypothetical protein
60005541 = hypothetical protein
60005542 = hypothetical protein
60005543 = hypothetical protein
60005544 = cholesterol oxidase
60005545 = hypothetical protein
60005546 = hypothetical protein
60005547 = hypothetical protein
60005548 = hypothetical protein
60005549 = hypothetical protein
60005550 = hypothetical protein
60005551 = hypothetical protein
60005552 = Protein of unknown function (DUF3050)
60005553 = hypothetical protein
60005554 = hypothetical protein
60005555 = hypothetical protein
60005556 = hypothetical protein
60005557 = hypothetical protein
60005558 = hypothetical protein
60005559 = Protein of unknown function (DUF563)
60005560 = hypothetical protein
60005561 = hypothetical protein
60005562 = hypothetical protein
60005563 = hypothetical protein
60005564 = HPP family protein
60005565 = hypothetical protein
60005566 = hypothetical protein
60005567 = hypothetical protein
60005568 = hypothetical protein
60005569 = hypothetical protein
60005570 = high affinity sulphate transporter 1
60005571 = hypothetical protein
60005572 = phosphoglycolate phosphatase
60005573 = hypothetical protein
60005574 = hypothetical protein
60005575 = hypothetical protein
60005576 = hypothetical protein
60005577 = hypothetical protein
60005578 = methyltransferase, FkbM family
60005579 = ELWxxDGT repeat-containing protein
60005580 = hypothetical protein
60005581 = dTDP-4-dehydrorhamnose reductase
60005582 = hypothetical protein
60005583 = hypothetical protein
60005584 = Ca-activated chloride channel family protein
60005585 = hypothetical protein
60005586 = hypothetical protein
60005587 = Z1 domain
60005588 = hypothetical protein
60005589 = hypothetical protein
60005590 = hypothetical protein
60005591 = hypothetical protein
60005592 = hypothetical protein
60005593 = hypothetical protein
60005594 = hypothetical protein
60005595 = D-arabinose 1-dehydrogenase, Zn-dependent alcohol dehydrogenase family
60005596 = C-methyltransferase C-terminal domain-containing protein
60005597 = hypothetical protein
60005598 = hypothetical protein
60005599 = hypothetical protein
60005600 = hypothetical protein
60005601 = hypothetical protein
60005602 = hypothetical protein
60005603 = hypothetical protein
60005604 = hypothetical protein
60005605 = hypothetical protein
60005606 = hypothetical protein (DUF2334)
60005607 = hypothetical protein
60005608 = hypothetical protein
60005609 = Uncharacterized conserved protein
60005610 = hypothetical protein
60005611 = hypothetical protein
60005612 = hypothetical protein
60005613 = hypothetical protein
60005614 = FG-GAP repeat-containing protein
60005615 = transcriptional regulator
60005616 = hypothetical protein
60005617 = hypothetical protein
60005618 = hypothetical protein
60005619 = Putative 2OG-Fe(II) oxygenase
60005620 = Major Facilitator Superfamily protein
60005621 = hypothetical protein
60005622 = Glyoxalase/Bleomycin resistance protein/Dioxygenase superfamily protein
60005623 = hypothetical protein
60005624 = Cysteine-rich secretory protein family protein
60005625 = hypothetical protein
60005626 = hypothetical protein
60005627 = hypothetical protein
60005628 = hypothetical protein
60005629 = EamA-like transporter family protein
60005630 = hypothetical protein
60005631 = hypothetical protein
60005632 = hypothetical protein
60005633 = ABC-type phosphate/phosphonate transport system, periplasmic component
60005634 = hypothetical protein
60005635 = hypothetical protein
60005636 = Protein of unknown function (DUF3431)
60005637 = hypothetical protein
60005638 = Protein-tyrosine-phosphatase
60005639 = hypothetical protein
60005640 = hypothetical protein
60005641 = hypothetical protein
60005642 = hypothetical protein
60005643 = Putative neutral zinc metallopeptidase
60005644 = hypothetical protein
60005645 = hypothetical protein
60005646 = hypothetical protein
60005647 = hypothetical protein
60005648 = hypothetical protein
60005649 = hypothetical protein
60005650 = hypothetical protein
60005651 = hypothetical protein
60005652 = hypothetical protein
60005653 = hypothetical protein
60005654 = hypothetical protein
60005655 = hypothetical protein
60005656 = hypothetical protein
60005657 = hypothetical protein
60005658 = Predicted membrane protein (DUF2079)
60005659 = hypothetical protein
60005660 = Methyltransferase domain-containing protein
60005661 = hypothetical protein
60005662 = hypothetical protein
60005663 = hypothetical protein
60005664 = 3-dehydroquinate synthase
60005665 = hypothetical protein
60005666 = Putative zincin peptidase
60005667 = hypothetical protein
60005668 = Phytanoyl-CoA dioxygenase (PhyH)
60005669 = hypothetical protein
60005670 = hypothetical protein
60005671 = hypothetical protein
60005672 = hypothetical protein
60005673 = hypothetical protein
60005674 = hypothetical protein
60005675 = hypothetical protein
60005676 = Glycosyltransferase involved in cell wall bisynthesis
60005677 = hypothetical protein
60005678 = hypothetical protein
60005679 = hypothetical protein
60005680 = hypothetical protein
60005681 = Glycosyltransferase involved in cell wall bisynthesis
60005682 = hypothetical protein
60005683 = hypothetical protein
60005684 = hypothetical protein
60005685 = uncharacterized protein
60005686 = hypothetical protein
60005687 = hypothetical protein
60005688 = hypothetical protein
60005689 = GlcNAc-PI de-N-acetylase
60005690 = hypothetical protein
60005691 = Methyltransferase domain-containing protein
60005692 = hypothetical protein
60005693 = hypothetical protein
60005694 = hypothetical protein
60005695 = hypothetical protein
60005696 = Rhamnan synthesis protein F
60005697 = Glycosyltransferase involved in cell wall bisynthesis
60005698 = Methyltransferase domain-containing protein
60005699 = hypothetical protein
60005700 = hypothetical protein
60005701 = hypothetical protein
60005702 = hypothetical protein
60005703 = hypothetical protein
60005704 = hypothetical protein
60005705 = hypothetical protein
60005706 = hypothetical protein
60005707 = Methyltransferase domain-containing protein
60005708 = hypothetical protein
60005709 = hypothetical protein
60005710 = hypothetical protein
60005711 = hypothetical protein
60005712 = hypothetical protein
60005713 = Putative DNA-binding domain-containing protein
60005714 = hypothetical protein
60005715 = Uncharacterized SAM-binding protein YcdF, DUF218 family
60005716 = hypothetical protein
60005717 = Methyltransferase domain-containing protein
60005718 = Glycosyltransferase, GT2 family
60005719 = 3'(2'),5'-bisphosphate nucleotidase
60005720 = hypothetical protein
60005721 = hypothetical protein
60005722 = hypothetical protein
60005723 = hypothetical protein
60005724 = glycine amidinotransferase/scyllo-inosamine-4-phosphate amidinotransferase 1
60005725 = hypothetical protein
60005726 = lambda-like phage minor tail protein L
60005727 = hypothetical protein
60005728 = hypothetical protein
60005729 = hypothetical protein
60005730 = hypothetical protein
60005731 = hypothetical protein
60005732 = hypothetical protein
60005733 = hypothetical protein
60005734 = FHA modulated ABC efflux pump with fused ATPase and integral membrane subunits
60005735 = hypothetical protein
60005736 = hypothetical protein
60005737 = hypothetical protein
60005738 = hypothetical protein
60005739 = hypothetical protein
60005740 = hypothetical protein
60005741 = hypothetical protein
60005742 = hypothetical protein
60005743 = hypothetical protein
60005744 = hypothetical protein
60005745 = hypothetical protein
60005746 = hypothetical protein
60005747 = hypothetical protein
60005748 = hypothetical protein
60005749 = hypothetical protein
60005750 = hypothetical protein
60005751 = hypothetical protein
60005752 = hypothetical protein
60005753 = hypothetical protein
60005754 = NADP-dependent 3-hydroxy acid dehydrogenase YdfG
60005755 = Peptidase M10 serralysin C terminal
60005756 = Beta-lactamase superfamily domain-containing protein
60005757 = hypothetical protein
60005758 = hypothetical protein
60005759 = hypothetical protein
60005760 = hypothetical protein
60005761 = hypothetical protein
60005762 = hypothetical protein
60005763 = hypothetical protein
60005764 = hypothetical protein
60005765 = hypothetical protein
60005766 = hypothetical protein
60005767 = hypothetical protein
60005768 = RAP domain-containing protein
60005769 = transcriptional regulator, AlpA family
60005770 = hypothetical protein
60005771 = Glycosyltransferase involved in cell wall bisynthesis
60005772 = hypothetical protein
60005773 = hypothetical protein
60005774 = Methyltransferase domain-containing protein
60005775 = hypothetical protein
60005776 = hypothetical protein
60005777 = hypothetical protein
60005778 = hypothetical protein
60005779 = FemAB family protein
60005780 = Uncharacterised nucleotidyltransferase
60005781 = hypothetical protein
60005782 = hypothetical protein
60005783 = hypothetical protein
60005784 = Sulfotransferase domain-containing protein
60005785 = hypothetical protein
60005786 = Glycosyltransferase involved in cell wall bisynthesis
60005787 = hypothetical protein
60005788 = hypothetical protein
60005789 = Polyketide cyclase / dehydrase and lipid transport
60005790 = hypothetical protein
60005791 = hypothetical protein
60005792 = hypothetical protein
60005793 = hypothetical protein
60005794 = hypothetical protein
60005795 = hypothetical protein
60005796 = hypothetical protein
60005797 = hypothetical protein
60005798 = hypothetical protein
60005799 = Acyl-CoA reductase (LuxC)
60005800 = hypothetical protein
60005801 = hypothetical protein
60005802 = hypothetical protein
60005803 = hypothetical protein
60005804 = hypothetical protein
60005805 = hypothetical protein
60005806 = hypothetical protein
60005807 = hypothetical protein
60005808 = hypothetical protein
60005809 = hypothetical protein
60005810 = hypothetical protein
60005811 = hypothetical protein
60005812 = Concanavalin A-like lectin/glucanases superfamily protein
60005813 = radical SAM additional 4Fe4S-binding SPASM domain-containing protein
60005814 = hypothetical protein
60005815 = Major Facilitator Superfamily
60005816 = hypothetical protein
60005817 = hypothetical protein
60005818 = hypothetical protein
60005819 = hypothetical protein
60005820 = hypothetical protein
60005821 = hypothetical protein
60005822 = hypothetical protein
60005823 = hypothetical protein
60005824 = hypothetical protein
60005825 = hypothetical protein
60005826 = hypothetical protein
60005827 = hypothetical protein
60005828 = hypothetical protein
60005829 = hypothetical protein
60005830 = Glutamine synthetase
60005831 = hypothetical protein
60005832 = hypothetical protein
60005833 = hypothetical protein
60005834 = hypothetical protein
60005835 = hypothetical protein
60005836 = hypothetical protein
60005837 = hypothetical protein
60005838 = Membrane protein involved in the export of O-antigen and teichoic acid
60005839 = hypothetical protein
60005840 = Glycosyltransferase involved in cell wall bisynthesis
60005841 = hypothetical protein
60005842 = hypothetical protein
60005843 = hypothetical protein
60005844 = hypothetical protein
60005845 = hypothetical protein
60005846 = hypothetical protein
60005847 = TM2 domain-containing protein
60005848 = hypothetical protein
60005849 = hypothetical protein
60005850 = Response regulator receiver domain-containing protein
60005851 = Polysaccharide deacetylase
60005852 = Adenylate cyclase, class 3
60005853 = hypothetical protein
60005854 = Methyltransferase domain-containing protein
60005855 = Site-specific recombinase XerD
60005856 = hypothetical protein
60005857 = hypothetical protein
60005858 = hypothetical protein
60005859 = hypothetical protein
60005860 = hypothetical protein
60005861 = hypothetical protein
60005862 = hypothetical protein
60005863 = hypothetical protein
60005864 = hypothetical protein
60005865 = Glycosyl transferase family 2
60005866 = hypothetical protein
60005867 = hypothetical protein
60005868 = hypothetical protein
60005869 = hypothetical protein
60005870 = hypothetical protein
60005871 = hypothetical protein
60005872 = Uncharacterized conserved protein, DUF2252 family
60005873 = hypothetical protein
60005874 = MFS transporter, PAT family, beta-lactamase induction signal transducer AmpG
60005875 = hypothetical protein
60005876 = hypothetical protein
60005877 = hypothetical protein
60005878 = hypothetical protein
60005879 = hypothetical protein
60005880 = hypothetical protein
60005881 = hypothetical protein
60005882 = Methyltransferase domain-containing protein
60005883 = hypothetical protein
60005884 = Uncaracterized surface protein containing fasciclin (FAS1) repeats
60005885 = hypothetical protein
60005886 = hypothetical protein
60005887 = HNH endonuclease
60005888 = hypothetical protein
60005889 = hypothetical protein
60005890 = acyl carrier protein
60005891 = hypothetical protein
60005892 = hypothetical protein
60005893 = hypothetical protein
60005894 = hypothetical protein
60005895 = hypothetical protein
60005896 = Glycosyltransferase sugar-binding region containing DXD motif-containing protein
60005897 = hypothetical protein
60005898 = hypothetical protein
60005899 = hypothetical protein
60005900 = hypothetical protein
60005901 = hypothetical protein
60005902 = cysteine synthase A
60005903 = hypothetical protein
60005904 = small conductance mechanosensitive channel
60005905 = hypothetical protein
60005906 = type I restriction enzyme, R subunit
60005907 = hypothetical protein
60005908 = hypothetical protein
60005909 = hypothetical protein
60005910 = hypothetical protein
60005911 = Glycosyltransferase involved in cell wall bisynthesis
60005912 = hypothetical protein
60005913 = hypothetical protein
60005914 = Phage-related protein, tail component
60005915 = hypothetical protein
60005916 = hypothetical protein
60005917 = hypothetical protein
60005918 = Phage-related protein, tail component
60005919 = Uncharacterized conserved protein, DUF305 family
60005920 = hypothetical protein
60005921 = Pentapeptide repeat-containing protein
60005922 = hypothetical protein
60005923 = hypothetical protein
60005924 = hypothetical protein
60005925 = Protein of unknown function DUF115
60005926 = hypothetical protein
60005927 = hypothetical protein
60005928 = hypothetical protein
60005929 = hypothetical protein
60005930 = hypothetical protein
60005931 = Glycosyltransferase involved in cell wall bisynthesis
60005932 = DNA adenine methylase
60005933 = Dolichyl-phosphate-mannose-protein mannosyltransferase
60005934 = GIY-YIG catalytic domain-containing protein
60005935 = acyl carrier protein
60005936 = hypothetical protein
60005937 = hypothetical protein
60005938 = hypothetical protein
60005939 = hypothetical protein
60005940 = Predicted dehydrogenase
60005941 = hypothetical protein
60005942 = carbohydrate ABC transporter substrate-binding protein, CUT1 family
60005943 = hypothetical protein
60005944 = hypothetical protein
60005945 = twin-arginine translocation signal/Cys-rich four helix bundle protein
60005946 = hypothetical protein
60005947 = MaoC like domain-containing protein
60005948 = hypothetical protein
60005949 = hypothetical protein
60005950 = Uncharacterized conserved protein, DUF39 family
60005951 = Tautomerase enzyme
60005952 = Fructose-bisphosphate aldolase class Ia, DhnA family
60005953 = hypothetical protein
60005954 = hypothetical protein
60005955 = hypothetical protein
60005956 = hypothetical protein
60005957 = hypothetical protein
60005958 = hypothetical protein
60005959 = DegT/DnrJ/EryC1/StrS aminotransferase family protein
60005960 = hypothetical protein
60005961 = hypothetical protein
60005962 = hypothetical protein
60005963 = hypothetical protein
60005964 = hypothetical protein
60005965 = hypothetical protein
60005966 = hypothetical protein
60005967 = Methyltransferase domain-containing protein
60005968 = DUF218 domain-containing protein
60005969 = hypothetical protein
60005970 = hypothetical protein
60005971 = RNA polymerase sigma-B factor
60005972 = hypothetical protein
60005973 = Methyltransferase domain-containing protein
60005974 = serralysin
60005975 = hypothetical protein
60005976 = hypothetical protein
60005977 = methyltransferase, FkbM family
60005978 = hypothetical protein
60005979 = hypothetical protein
60005980 = LysM domain-containing protein
60005981 = hypothetical protein
60005982 = hypothetical protein
60005983 = hypothetical protein
60005984 = hypothetical protein
60005985 = hypothetical protein
60005986 = hypothetical protein
60005987 = hypothetical protein
60005988 = Predicted dehydrogenase
60005989 = hypothetical protein
60005990 = hypothetical protein
60005991 = hypothetical protein
60005992 = Glycosyltransferase involved in cell wall bisynthesis
60005993 = hypothetical protein
60005994 = hypothetical protein
60005995 = hypothetical protein
60005996 = PPIC-type PPIASE domain
60005997 = hypothetical protein
60005998 = hypothetical protein
60005999 = HupE / UreJ protein
60006000 = hypothetical protein
60006001 = hypothetical protein
60006002 = hypothetical protein
60006003 = hypothetical protein
60006004 = hypothetical protein
60006005 = hypothetical protein
60006006 = hypothetical protein
60006007 = Methyltransferase domain-containing protein
60006008 = sporadic carbohydrate cluster protein, LIC12192 family
60006009 = Glycosyltransferase involved in cell wall bisynthesis
60006010 = putative two-component hybrid sensor and regulator
60006011 = Methyltransferase domain-containing protein
60006012 = Nucleoside-diphosphate-sugar epimerase
60006013 = hypothetical protein
60006014 = hypothetical protein
60006015 = DegT/DnrJ/EryC1/StrS aminotransferase family protein
60006016 = hypothetical protein
60006017 = hypothetical protein
60006018 = hypothetical protein
60006019 = hypothetical protein
60006020 = hypothetical protein
60006021 = hypothetical protein
60006022 = membrane fusion protein, multidrug efflux system
60006023 = Superinfection immunity protein
60006024 = hypothetical protein
60006025 = hypothetical protein
60006026 = Methyltransferase domain-containing protein
60006027 = hypothetical protein
60006028 = hypothetical protein
60006029 = hypothetical protein
60006030 = hypothetical protein
60006031 = hypothetical protein
60006032 = hypothetical protein
60006033 = hypothetical protein
60006034 = hypothetical protein
60006035 = hypothetical protein
60006036 = cytochrome c-type biogenesis protein
60006037 = hypothetical protein
60006038 = Nucleoside-diphosphate-sugar epimerase
60006039 = poly(ADP-ribose) glycohydrolase ARH3
60006040 = ribosomal-protein-alanine N-acetyltransferase
60006041 = MobA-like NTP transferase domain-containing protein
60006042 = hypothetical protein
60006043 = choline dehydrogenase
60006044 = hypothetical protein
60006045 = hypothetical protein
60006046 = hypothetical protein
60006047 = hypothetical protein
60006048 = hypothetical protein
60006049 = oxidoreductase alpha (molybdopterin) subunit
60006050 = hypothetical protein
60006051 = hypothetical protein
60006052 = hypothetical protein
60006053 = hypothetical protein
60006054 = hypothetical protein
60006055 = hypothetical protein
60006056 = hypothetical protein
60006057 = hypothetical protein
60006058 = hypothetical protein
60006059 = aminoglycoside 3-N-acetyltransferase
60006060 = hypothetical protein
60006061 = hypothetical protein
60006062 = hypothetical protein
60006063 = hypothetical protein
60006064 = hypothetical protein
60006065 = Protein of unknown function (DUF3574)
60006066 = hypothetical protein
60006067 = hypothetical protein
60006068 = hypothetical protein
60006069 = hypothetical protein
60006070 = hypothetical protein
60006071 = hypothetical protein
60006072 = hypothetical protein
60006073 = hypothetical protein
60006074 = hypothetical protein
60006075 = Glycosyl transferase family 2
60006076 = Glycosyltransferase involved in cell wall bisynthesis
60006077 = hypothetical protein
60006078 = hypothetical protein
60006079 = hypothetical protein
60006080 = EthD domain-containing protein
60006081 = hypothetical protein
60006082 = Predicted dehydrogenase
60006083 = Glycosyltransferase involved in cell wall bisynthesis
60006084 = Predicted oxidoreductase (related to aryl-alcohol dehydrogenase)
60006085 = hypothetical protein
60006086 = hypothetical protein
60006087 = Glycosyltransferase involved in cell wall bisynthesis
60006088 = hypothetical protein
60006089 = Thiamine kinase and related kinases
60006090 = Radical SAM superfamily enzyme, MoaA/NifB/PqqE/SkfB family
60006091 = 3-hydroxyacyl-[acyl-carrier-protein] dehydratase
60006092 = Fe-S cluster assembly iron-binding protein IscA
60006093 = hypothetical protein
60006094 = hypothetical protein
60006095 = hypothetical protein
60006096 = hypothetical protein
60006097 = hypothetical protein
60006098 = hypothetical protein
60006099 = hypothetical protein
60006100 = hypothetical protein
60006101 = hypothetical protein
60006102 = hypothetical protein
60006103 = hypothetical protein
60006104 = Core-2/I-Branching enzyme
60006105 = Short-chain dehydrogenase
60006106 = hypothetical protein
60006107 = hypothetical protein
60006108 = hypothetical protein
60006109 = Uncharacterized conserved protein YbjQ, UPF0145 family
60006110 = hypothetical protein
60006111 = Transketolase, N-terminal subunit
60006112 = Urea transporter
60006113 = hypothetical protein
60006114 = hypothetical protein
60006115 = hypothetical protein
60006116 = hypothetical protein
60006117 = hypothetical protein
60006118 = hypothetical protein
60006119 = hypothetical protein
60006120 = Glycosyltransferase involved in cell wall bisynthesis
60006121 = arsenical resistance protein ArsH
60006122 = hypothetical protein
60006123 = hypothetical protein
60006124 = hypothetical protein
60006125 = hypothetical protein
60006126 = hypothetical protein
60006127 = hypothetical protein
60006128 = hypothetical protein
60006129 = hypothetical protein
60006130 = Fusaric acid resistance protein-like
60006131 = Chlorophyllase enzyme
60006132 = hypothetical protein
60006133 = hypothetical protein
60006134 = hypothetical protein
60006135 = hypothetical protein
60006136 = alcohol dehydrogenase (NADP+)
60006137 = hypothetical protein
60006138 = hypothetical protein
60006139 = hypothetical protein
60006140 = hypothetical protein
60006141 = hypothetical protein
60006142 = hypothetical protein
60006143 = Acetyltransferase (GNAT) domain-containing protein
60006144 = hypothetical protein
60006145 = hypothetical protein
60006146 = hypothetical protein
60006147 = hypothetical protein
60006148 = hypothetical protein
60006149 = hypothetical protein
60006150 = hypothetical protein
60006151 = hypothetical protein
60006152 = PPIC-type PPIASE domain-containing protein
60006153 = Glycosyltransferase WbsX
60006154 = hypothetical protein
60006155 = hypothetical protein
60006156 = hypothetical protein
60006157 = hypothetical protein
60006158 = carboxymethylenebutenolidase
60006159 = hypothetical protein
60006160 = hypothetical protein
60006161 = hypothetical protein
60006162 = hypothetical protein
60006163 = hypothetical protein
60006164 = Cryptococcal mannosyltransferase 1
60006165 = hypothetical protein
60006166 = Transglutaminase-like superfamily protein
60006167 = hypothetical protein
60006168 = hypothetical protein
60006169 = hypothetical protein
60006170 = hypothetical protein
60006171 = hypothetical protein
60006172 = Sugar transferase involved in LPS biosynthesis (colanic, teichoic acid)
60006173 = hypothetical protein
60006174 = hypothetical protein
60006175 = hypothetical protein
60006176 = hypothetical protein
60006177 = hypothetical protein
60006178 = hypothetical protein
60006179 = hypothetical protein
60006180 = hypothetical protein
60006181 = sodium/proton antiporter, CPA1 family
60006182 = hypothetical protein
60006183 = hypothetical protein
60006184 = hypothetical protein
60006185 = hypothetical protein
60006186 = hypothetical protein
60006187 = hypothetical protein
60006188 = hypothetical protein
60006189 = hypothetical protein
60006190 = hypothetical protein
60006191 = hypothetical protein
60006192 = hypothetical protein
60006193 = hypothetical protein
60006194 = hypothetical protein
60006195 = hypothetical protein
60006196 = hypothetical protein
60006197 = hypothetical protein
60006198 = hypothetical protein
60006199 = Catechol 2,3-dioxygenase
60006200 = Uncharacterized conserved protein (DUF2304)
60006201 = hypothetical protein
60006202 = Spore maturation protein CgeB
60006203 = Concanavalin A-like lectin/glucanases superfamily protein
60006204 = regulatory protein, luxR family
60006205 = capsular polysaccharide transport system ATP-binding protein
60006206 = hypothetical protein
60006207 = Putative 2OG-Fe(II) oxygenase
60006208 = phytanoyl-CoA hydroxylase
60006209 = glycosyltransferase domain-containing protein
60006210 = Methyltransferase domain-containing protein
60006211 = hypothetical protein
60006212 = hypothetical protein
60006213 = putative acetyltransferase
60006214 = hypothetical protein
60006215 = hypothetical protein
60006216 = hypothetical protein
60006217 = hypothetical protein
60006218 = hypothetical protein
60006219 = hypothetical protein
60006220 = hypothetical protein
60006221 = hypothetical protein
60006222 = hypothetical protein
60006223 = hypothetical protein
60006224 = HNH endonuclease
60006225 = hypothetical protein
60006226 = hypothetical protein
60006227 = hypothetical protein
60006228 = hypothetical protein
60006229 = hypothetical protein
60006230 = hypothetical protein
60006231 = hypothetical protein
60006232 = hypothetical protein
60006233 = hypothetical protein
60006234 = hypothetical protein
60006235 = hypothetical protein
60006236 = hypothetical protein
60006237 = Glycosyltransferase involved in cell wall bisynthesis
60006238 = hypothetical protein
60006239 = hypothetical protein
60006240 = sulfate adenylyltransferase
60006241 = Glycosyltransferase involved in cell wall bisynthesis
60006242 = asparagine synthase (glutamine-hydrolysing)
60006243 = hypothetical protein
60006244 = hypothetical protein
60006245 = AAA domain-containing protein
60006246 = Protein of unknown function (DUF563)
60006247 = mRNA interferase MazF
60006248 = hypothetical protein
60006249 = hypothetical protein
60006250 = hypothetical protein
60006251 = hypothetical protein
60006252 = alpha,alpha-trehalose-phosphate synthase
60006253 = Macrocin-O-methyltransferase (TylF)
60006254 = 2,4-dienoyl-CoA reductase
60006255 = hypothetical protein
60006256 = hypothetical protein
60006257 = hypothetical protein
60006258 = Cupin superfamily protein
60006259 = hypothetical protein
60006260 = hypothetical protein
60006261 = hypothetical protein
60006262 = Glyoxylase, beta-lactamase superfamily II
60006263 = hypothetical protein
60006264 = hypothetical protein
60006265 = hypothetical protein
60006266 = hypothetical protein
60006267 = hypothetical protein
60006268 = hypothetical protein
60006269 = hypothetical protein
60006270 = Methyltransferase domain-containing protein
60006271 = Protein of unknown function (DUF2827)
60006272 = hypothetical protein
60006273 = hypothetical protein
60006274 = Site-specific recombinase XerD
60006275 = Ecdysteroid kinase
60006276 = hypothetical protein
60006277 = hypothetical protein
60006278 = hypothetical protein
60006279 = hypothetical protein
60006280 = Polysaccharide deacetylase
60006281 = hypothetical protein
60006282 = Protein of unknown function (DUF3604)
60006283 = hypothetical protein
60006284 = hypothetical protein
60006285 = Protein of unknown function (DUF2029)
60006286 = Protein of unknown function (DUF1254)
60006287 = hypothetical protein
60006288 = hypothetical protein
60006289 = hypothetical protein
60006290 = hypothetical protein
60006291 = hypothetical protein
60006292 = hypothetical protein
60006293 = hypothetical protein
60006294 = Lecithin:cholesterol acyltransferase
60006295 = hypothetical protein
60006296 = hypothetical protein
60006297 = hypothetical protein
60006298 = hypothetical protein
60006299 = Putative intracellular protease/amidase
60006300 = hypothetical protein
60006301 = hypothetical protein
60006302 = hypothetical protein
60006303 = repeat-containing protein
60006304 = hypothetical protein
60006305 = hypothetical protein
60006306 = hypothetical protein
60006307 = Protein of unknown function (DUF4236)
60006308 = arylsulfatase
60006309 = hypothetical protein
60006310 = Leucine rich repeat-containing protein
60006311 = hypothetical protein
60006312 = hypothetical protein
60006313 = hypothetical protein
60006314 = hypothetical protein
60006315 = hypothetical protein
60006316 = Iron-sulfur cluster-binding domain-containing protein
60006317 = hypothetical protein
60006318 = hypothetical protein
60006319 = hypothetical protein
60006320 = hypothetical protein
60006321 = hypothetical protein
60006322 = hypothetical protein
60006323 = hypothetical protein
60006324 = hypothetical protein
60006325 = hypothetical protein
60006326 = hypothetical protein
60006327 = hypothetical protein
60006328 = hypothetical protein
60006329 = hypothetical protein
60006330 = RNA polymerase sigma-B factor
60006331 = Glycosyltransferase involved in cell wall bisynthesis
60006332 = hypothetical protein
60006333 = hypothetical protein
60006334 = hypothetical protein
60006335 = hypothetical protein
60006336 = hypothetical protein
60006337 = hypothetical protein
60006338 = hypothetical protein
60006339 = Holliday junction resolvase RusA (prophage-encoded endonuclease)
60006340 = hypothetical protein
60006341 = Phage-related protein
60006342 = hypothetical protein
60006343 = hypothetical protein
60006344 = hypothetical protein
60006345 = hypothetical protein
60006346 = hypothetical protein
60006347 = hypothetical protein
60006348 = hypothetical protein
60006349 = ATPase family associated with various cellular activities (AAA)
60006350 = hypothetical protein
60006351 = hypothetical protein
60006352 = hypothetical protein
60006353 = hypothetical protein
60006354 = GST-like protein
60006355 = Predicted Fe2+/Mn2+ transporter, VIT1/CCC1 family
60006356 = hypothetical protein
60006357 = Glycosyltransferase involved in cell wall bisynthesis
60006358 = hypothetical protein
60006359 = hypothetical protein
60006360 = Uncharacterized conserved membrane protein, UPF0127 family
60006361 = hypothetical protein
60006362 = hypothetical protein
60006363 = hypothetical protein
60006364 = hypothetical protein
60006365 = hypothetical protein
60006366 = hypothetical protein
60006367 = hypothetical protein
60006368 = hypothetical protein
60006369 = hypothetical protein
60006370 = UDP-glucose 4-epimerase
60006371 = surface carbohydrate biosynthesis protein
60006372 = hypothetical protein
60006373 = hypothetical protein
60006374 = hypothetical protein
60006375 = Glycosyltransferase involved in cell wall bisynthesis
60006376 = hypothetical protein
60006377 = hypothetical protein
60006378 = WavE lipopolysaccharide synthesis
60006379 = PAAR
60006380 = protein of unknown function, DUF268
60006381 = hypothetical protein
60006382 = hypothetical protein
60006383 = glyceraldehyde 3-phosphate dehydrogenase
60006384 = hypothetical protein
60006385 = phosphonate ABC transporter, ATP-binding protein
60006386 = hypothetical protein
60006387 = hypothetical protein
60006388 = hypothetical protein
60006389 = hypothetical protein
60006390 = hypothetical protein
60006391 = hypothetical protein
60006392 = hypothetical protein
60006393 = hypothetical protein
60006394 = hypothetical protein
60006395 = hypothetical protein
60006396 = hypothetical protein
60006397 = hypothetical protein
60006398 = hypothetical protein
60006399 = hypothetical protein
60006400 = hypothetical protein
60006401 = hypothetical protein
60006402 = hypothetical protein
60006403 = hypothetical protein
60006404 = Methyltransferase domain-containing protein
60006405 = hypothetical protein
60006406 = Glycosyltransferase involved in cell wall bisynthesis
60006407 = hypothetical protein
60006408 = Biopolymer transport protein ExbB/TolQ
60006409 = photosystem I subunit 10
60006410 = hypothetical protein
60006411 = HAD superfamily hydrolase
60006412 = hypothetical protein
60006413 = Tetratricopeptide repeat-containing protein
60006414 = Cell Wall Hydrolase
60006415 = hypothetical protein
60006416 = hypothetical protein
60006417 = hypothetical protein
60006418 = hypothetical protein
60006419 = hypothetical protein
60006420 = benzoylformate decarboxylase
60006421 = hypothetical protein
60006422 = hypothetical protein
60006423 = hypothetical protein
60006424 = hypothetical protein
60006425 = hypothetical protein
60006426 = hypothetical protein
60006427 = hypothetical protein
60006428 = hypothetical protein
60006429 = hypothetical protein
60006430 = hypothetical protein
60006431 = hypothetical protein
60006432 = hypothetical protein
60006433 = hypothetical protein
60006434 = hypothetical protein
60006435 = hypothetical protein
60006436 = hypothetical protein
60006437 = hypothetical protein
60006438 = hypothetical protein
60006439 = Glycosyltransferase involved in cell wall bisynthesis
60006440 = hypothetical protein
60006441 = Glycosyltransferase involved in cell wall bisynthesis
60006442 = Protein of unknown function (DUF1800)
60006443 = hypothetical protein
60006444 = hypothetical protein
60006445 = hypothetical protein
60006446 = Phytanoyl-CoA dioxygenase (PhyH)
60006447 = hypothetical protein
60006448 = Methyltransferase domain-containing protein
60006449 = hypothetical protein
60006450 = hypothetical protein
60006451 = hypothetical protein
60006452 = hypothetical protein
60006453 = GMC oxidoreductase
60006454 = hypothetical protein
60006455 = hypothetical protein
60006456 = hypothetical protein
60006457 = hypothetical protein
60006458 = D-3-phosphoglycerate dehydrogenase
60006459 = Protein of unknown function (DUF563)
60006460 = hypothetical protein
60006461 = hypothetical protein
60006462 = hypothetical protein
60006463 = hypothetical protein
60006464 = hypothetical protein
60006465 = hypothetical protein
60006466 = hypothetical protein
60006467 = Predicted oxidoreductase
60006468 = hypothetical protein
60006469 = hypothetical protein
60006470 = hypothetical protein
60006471 = hypothetical protein
60006472 = hypothetical protein
60006473 = hypothetical protein
60006474 = hypothetical protein
60006475 = hypothetical protein
60006476 = hypothetical protein
60006477 = hypothetical protein
60006478 = hypothetical protein
60006479 = hypothetical protein
60006480 = hypothetical protein
60006481 = hypothetical protein
60006482 = hypothetical protein
60006483 = hypothetical protein
60006484 = hypothetical protein
60006485 = hypothetical protein
60006486 = hypothetical protein
60006487 = Protein of unknown function (DUF563)
60006488 = ATP dependent DNA ligase C terminal region
60006489 = hypothetical protein
60006490 = hypothetical protein
60006491 = hypothetical protein
60006492 = Glycerol uptake facilitator (Major Intrinsic Protein Family)
60006493 = hypothetical protein
60006494 = hypothetical protein
60006495 = hypothetical protein
60006496 = hypothetical protein
60006497 = hypothetical protein
60006498 = Lipase (class 3)
60006499 = exosortase/archaeosortase family protein
60006500 = hypothetical protein
60006501 = hypothetical protein
60006502 = hypothetical protein
60006503 = hypothetical protein
60006504 = hypothetical protein
60006505 = Asparagine synthase
60006506 = hypothetical protein
60006507 = hypothetical protein
60006508 = hypothetical protein
60006509 = hypothetical protein
60006510 = hypothetical protein
60006511 = hypothetical protein
60006512 = hypothetical protein
60006513 = hypothetical protein
60006514 = hypothetical protein
60006515 = hypothetical protein
60006516 = hypothetical protein
60006517 = hypothetical protein
60006518 = Sulfotransferase domain-containing protein
60006519 = hypothetical protein
60006520 = hypothetical protein
60006521 = 4-carboxymuconolactone decarboxylase
60006522 = hypothetical protein
60006523 = conserved hypothetical protein
60006524 = Protein of unknown function (DUF805)
60006525 = AAA domain-containing protein
60006526 = hypothetical protein
60006527 = hypothetical protein
60006528 = hypothetical protein
60006529 = hypothetical protein
60006530 = Choline dehydrogenase
60006531 = Glycosyltransferase involved in cell wall bisynthesis
60006532 = hypothetical protein
60006533 = hypothetical protein
60006534 = hypothetical protein
60006535 = hypothetical protein
60006536 = hypothetical protein
60006537 = hypothetical protein
60006538 = bacterioferritin
60006539 = hypothetical protein
60006540 = hypothetical protein
60006541 = hypothetical protein
60006542 = hypothetical protein
60006543 = hypothetical protein
60006544 = hypothetical protein
60006545 = hypothetical protein
60006546 = hypothetical protein
60006547 = peptidase M15B and M15C
60006548 = hypothetical protein
60006549 = hypothetical protein
60006550 = hypothetical protein
60006551 = hypothetical protein
60006552 = hypothetical protein
60006553 = hypothetical protein
60006554 = hypothetical protein
60006555 = SprT-like family protein
60006556 = hypothetical protein
60006557 = cAMP-binding domain of CRP or a regulatory subunit of cAMP-dependent protein kinases
60006558 = Nicotinamidase-related amidase
60006559 = hypothetical protein
60006560 = hypothetical protein
60006561 = hypothetical protein
60006562 = hypothetical protein
60006563 = hypothetical protein
60006564 = hypothetical protein
60006565 = hypothetical protein
60006566 = methyltransferase, FkbM family
60006567 = hypothetical protein
60006568 = TIGR00341 family protein
60006569 = hypothetical protein
60006570 = Methyltransferase domain-containing protein
60006571 = hypothetical protein
60006572 = hypothetical protein
60006573 = Glycosyltransferase involved in cell wall bisynthesis
60006574 = hypothetical protein
60006575 = hypothetical protein
60006576 = hypothetical protein
60006577 = hypothetical protein
60006578 = Methyltransferase domain-containing protein
60006579 = hypothetical protein
60006580 = hypothetical protein
60006581 = hypothetical protein
60006582 = Glycosyltransferase involved in cell wall bisynthesis
60006583 = protein of unknown function (DUF303)
60006584 = protein of unknown function (DUF1830)
60006585 = Helix-turn-helix domain-containing protein
60006586 = hypothetical protein
60006587 = TM2 domain
60006588 = hypothetical protein
60006589 = hypothetical protein
60006590 = ParB-like nuclease domain-containing protein
60006591 = hypothetical protein
60006592 = hypothetical protein
60006593 = hypothetical protein
60006594 = hypothetical protein
60006595 = fumarase, class II
60006596 = hypothetical protein
60006597 = molybdopterin synthase subunit MoaD (EC 2.8.1.12)
60006598 = hypothetical protein
60006599 = Methyltransferase domain-containing protein
60006600 = hypothetical protein
60006601 = Methyltransferase domain-containing protein
60006602 = P-loop protein of unknown function (DUF2791)
60006603 = hypothetical protein
60006604 = hypothetical protein
60006605 = hypothetical protein
60006606 = hypothetical protein
60006607 = hypothetical protein
60006608 = hypothetical protein
60006609 = hypothetical protein
60006610 = hypothetical protein
60006611 = hypothetical protein
60006612 = hypothetical protein
60006613 = hypothetical protein
60006614 = prepilin-type N-terminal cleavage/methylation domain-containing protein
60006615 = 2-phospho-L-lactate transferase/gluconeogenesis factor, CofD/UPF0052 family
60006616 = hypothetical protein
60006617 = HNH endonuclease
60006618 = hypothetical protein
60006619 = ABC-type multidrug transport system, ATPase and permease component
60006620 = ferredoxin
60006621 = Permease of the drug/metabolite transporter (DMT) superfamily
60006622 = Fels-1 Prophage Protein-like
60006623 = CHAD domain-containing protein
60006624 = hypothetical protein
60006625 = Uncharacterized protein involved in exopolysaccharide biosynthesis
60006626 = PAS domain S-box-containing protein
60006627 = Glycosyltransferase involved in cell wall bisynthesis
60006628 = Acetyltransferase (isoleucine patch superfamily)
60006629 = hypothetical protein
60006630 = hypothetical protein
60006631 = hypothetical protein
60006632 = SET domain-containing protein
60006633 = hypothetical protein
60006634 = hypothetical protein
60006635 = hypothetical protein
60006636 = hypothetical protein
60006637 = hypothetical protein
60006638 = hypothetical protein
60006639 = hypothetical protein
60006640 = Arc-like DNA binding domain.
60006641 = hypothetical protein
60006642 = hypothetical protein
60006643 = hypothetical protein
60006644 = hypothetical protein
60006645 = hypothetical protein
60006646 = hypothetical protein
60006647 = hypothetical protein
60006648 = hypothetical protein
60006649 = hypothetical protein
60006650 = hypothetical protein
60006651 = hypothetical protein
60006652 = hypothetical protein
60006653 = methyltransferase, FkbM family
60006654 = hypothetical protein
60006655 = dTDP-4-dehydrorhamnose reductase
60006656 = Tetratricopeptide repeat-containing protein
60006657 = hypothetical protein
60006658 = Glycosyl transferase family 2
60006659 = hypothetical protein
60006660 = hypothetical protein
60006661 = hypothetical protein
60006662 = hypothetical protein
60006663 = hypothetical protein
60006664 = hypothetical protein
60006665 = hypothetical protein
60006666 = hypothetical protein
60006667 = hypothetical protein
60006668 = hypothetical protein
60006669 = hypothetical protein
60006670 = class IIb bacteriocin, lactobin A/cerein 7B family
60006671 = hypothetical protein
60006672 = Dipeptidyl aminopeptidase/acylaminoacyl peptidase
60006673 = hypothetical protein
60006674 = Putative Ca2+/H+ antiporter, TMEM165/GDT1 family
60006675 = hypothetical protein
60006676 = hypothetical protein
60006677 = hypothetical protein
60006678 = hypothetical protein
60006679 = hypothetical protein
60006680 = hypothetical protein
60006681 = hypothetical protein
60006682 = hypothetical protein
60006683 = hypothetical protein
60006684 = hypothetical protein
60006685 = von Hippel-Lindau disease tumour suppressor protein
60006686 = hypothetical protein
60006687 = hypothetical protein
60006688 = Glycosyltransferase sugar-binding region containing DXD motif-containing protein
60006689 = hypothetical protein
60006690 = hypothetical protein
60006691 = hypothetical protein
60006692 = hypothetical protein
60006693 = hypothetical protein
60006694 = hypothetical protein
60006695 = hypothetical protein
60006696 = hypothetical protein
60006697 = ADP-ribose pyrophosphatase YjhB, NUDIX family
60006698 = hypothetical protein
60006699 = hypothetical protein
60006700 = hypothetical protein
60006701 = hypothetical protein
60006702 = calcium/proton exchanger (cax)
60006703 = methyltransferase, FkbM family
60006704 = putative hydrolase of the HAD superfamily
60006705 = Glycosyltransferase involved in cell wall bisynthesis
60006706 = Phytanoyl-CoA dioxygenase (PhyH)
60006707 = Polysaccharide deacetylase
60006708 = hypothetical protein
60006709 = hypothetical protein
60006710 = hypothetical protein
60006711 = hypothetical protein
60006712 = hypothetical protein
60006713 = tRNA ligase
60006714 = hypothetical protein
60006715 = hypothetical protein
60006716 = hypothetical protein
60006717 = hypothetical protein
60006718 = hypothetical protein
60006719 = hypothetical protein
60006720 = hypothetical protein
60006721 = hypothetical protein
60006722 = hypothetical protein
60006723 = hypothetical protein
60006724 = hypothetical protein
60006725 = hypothetical protein
60006726 = hypothetical protein
60006727 = hypothetical protein
60006728 = hypothetical protein
60006729 = hypothetical protein
60006730 = hypothetical protein
60006731 = hypothetical protein
60006732 = hypothetical protein
60006733 = hypothetical protein
60006734 = multisubunit sodium/proton antiporter, MrpE subunit (TC 2.A.63.1)
60006735 = ABC-type multidrug transport system, ATPase and permease component
60006736 = Chlorophyll A-B binding protein
60006737 = hypothetical protein
60006738 = Outer membrane protein beta-barrel domain-containing protein
60006739 = hypothetical protein
60006740 = hypothetical protein
60006741 = hypothetical protein
60006742 = hypothetical protein
60006743 = hypothetical protein
60006744 = hypothetical protein
60006745 = hypothetical protein
60006746 = hypothetical protein
60006747 = hypothetical protein
60006748 = hypothetical protein
60006749 = hypothetical protein
60006750 = hypothetical protein
60006751 = hypothetical protein
60006752 = hypothetical protein
60006753 = hypothetical protein
60006754 = hypothetical protein
60006755 = hypothetical protein
60006756 = hypothetical protein
60006757 = hypothetical protein
60006758 = hypothetical protein
60006759 = hypothetical protein
60006760 = hypothetical protein
60006761 = hypothetical protein
60006762 = hypothetical protein
60006763 = hypothetical protein
60006764 = hypothetical protein
60006765 = hypothetical protein
60006766 = hypothetical protein
60006767 = hypothetical protein
60006768 = hypothetical protein
60006769 = hypothetical protein
60006770 = hypothetical protein
60006771 = hypothetical protein
60006772 = Membrane protein involved in the export of O-antigen and teichoic acid
60006773 = hypothetical protein
60006774 = hypothetical protein
60006775 = hypothetical protein
60006776 = Predicted dehydrogenase
60006777 = hypothetical protein
60006778 = hypothetical protein
60006779 = arabinose-5-phosphate isomerase
60006780 = Uncharacterized conserved protein, DUF1501 family
60006781 = hypothetical protein
60006782 = hypothetical protein
60006783 = hypothetical protein
60006784 = hypothetical protein
60006785 = hypothetical protein
60006786 = hypothetical protein
60006787 = hypothetical protein
60006788 = hypothetical protein
60006789 = hypothetical protein
60006790 = hypothetical protein
60006791 = hypothetical protein
60006792 = Polysaccharide biosynthesis protein
60006793 = protein of unknown function (DUF1998)
60006794 = urea transport system substrate-binding protein
60006795 = hypothetical protein
60006796 = hypothetical protein
60006797 = hypothetical protein
60006798 = Glycosyltransferase involved in cell wall bisynthesis
60006799 = hypothetical protein
60006800 = polysaccharide biosynthesis PFTS motif protein
60006801 = hypothetical protein
60006802 = hypothetical protein
60006803 = hypothetical protein
60006804 = hypothetical protein
60006805 = Ubiquinone/menaquinone biosynthesis C-methylase UbiE
60006806 = hypothetical protein
60006807 = hypothetical protein
60006808 = hypothetical protein
60006809 = hypothetical protein
60006810 = hypothetical protein
60006811 = hypothetical protein
60006812 = hypothetical protein
60006813 = hypothetical protein
60006814 = hypothetical protein
60006815 = hypothetical protein
60006816 = hypothetical protein
60006817 = hypothetical protein
60006818 = surface carbohydrate biosynthesis protein
60006819 = phosphonate transport system substrate-binding protein
60006820 = hypothetical protein
60006821 = hypothetical protein
60006822 = hypothetical protein
60006823 = Outer membrane protein TolC
60006824 = hypothetical protein
60006825 = hypothetical protein
60006826 = Dienelactone hydrolase
60006827 = hypothetical protein
60006828 = GIY-YIG catalytic domain-containing protein
60006829 = hypothetical protein
60006830 = hypothetical protein
60006831 = Uncharacterized conserved protein
60006832 = HAMP domain/Protein of unknown function (DUF3365)
60006833 = hypothetical protein
60006834 = threonine synthase
60006835 = hypothetical protein
60006836 = hypothetical protein
60006837 = hypothetical protein
60006838 = hypothetical protein
60006839 = hypothetical protein
60006840 = hypothetical protein
60006841 = hypothetical protein
60006842 = hypothetical protein
60006843 = hypothetical protein
60006844 = hypothetical protein
60006845 = hypothetical protein
60006846 = hypothetical protein
60006847 = hypothetical protein
60006848 = hypothetical protein
60006849 = hypothetical protein
60006850 = hypothetical protein
60006851 = Uncharacterized conserved protein (DUF2075)
60006852 = Protein of unknown function (DUF1524)
60006853 = hypothetical protein
60006854 = Biotin-lipoyl like
60006855 = hypothetical protein
60006856 = hypothetical protein
60006857 = surface carbohydrate biosynthesis protein, LIC13510 family
60006858 = hypothetical protein
60006859 = hypothetical protein
60006860 = Methyltransferase domain-containing protein
60006861 = hypothetical protein
60006862 = glutaminase A
60006863 = Ca2+/H+ antiporter
60006864 = hypothetical protein
60006865 = hypothetical protein
60006866 = Uncharacterized conserved protein, UPF0276 family
60006867 = hypothetical protein
60006868 = hypothetical protein
60006869 = hypothetical protein
60006870 = hypothetical protein
60006871 = MFS transporter, DHA2 family, multidrug resistance protein
60006872 = hypothetical protein
60006873 = hypothetical protein
60006874 = SSU ribosomal protein S6P modification protein
60006875 = hypothetical protein
60006876 = hypothetical protein
60006877 = two component transcriptional regulator, LuxR family
60006878 = HTH-like domain-containing protein
60006879 = hypothetical protein
60006880 = hypothetical protein
60006881 = hypothetical protein
60006882 = Uncharacterized conserved protein, contains HEPN domain
60006883 = hypothetical protein
60006884 = hypothetical protein
60006885 = hypothetical protein
60006886 = uncharacterized protein
60006887 = transcriptional regulator, BadM/Rrf2 family
60006888 = hypothetical protein
60006889 = hypothetical protein
60006890 = hypothetical protein
60006891 = Glycosyl transferase family 2
60006892 = hypothetical protein
60006893 = hypothetical protein
60006894 = isrso18-transposase protein
60006895 = hypothetical protein
60006896 = hypothetical protein
60006897 = hypothetical protein
60006898 = hypothetical protein
60006899 = hypothetical protein
60006900 = hypothetical protein
60006901 = hypothetical protein
60006902 = hypothetical protein
60006903 = hypothetical protein
60006904 = hypothetical protein
60006905 = hypothetical protein
60006906 = hypothetical protein
60006907 = hypothetical protein
60006908 = hypothetical protein
60006909 = hypothetical protein
60006910 = Sulfotransferase family protein
60006911 = hypothetical protein
60006912 = chloride channel-like protein
60006913 = methyltransferase, FkbM family
60006914 = hypothetical protein
60006915 = RNA polymerase sigma-B factor
60006916 = hypothetical protein
60006917 = Sulfotransferase family.
60006918 = ABC-type phosphate/phosphonate transport system, substrate-binding protein
60006919 = ribulose-phosphate 3-epimerase
60006920 = hypothetical protein
60006921 = hypothetical protein
60006922 = 5-methylcytosine-specific restriction enzyme A
60006923 = hypothetical protein
60006924 = 2OG-Fe(II) oxygenase superfamily protein
60006925 = Methyltransferase domain-containing protein
60006926 = hypothetical protein
60006927 = hypothetical protein
60006928 = hypothetical protein
60006929 = hypothetical protein
60006930 = Protein of unknown function DUF58
60006931 = ABC-type bacteriocin/lantibiotic exporter, contains an N-terminal double-glycine peptidase domain
60006932 = hypothetical protein
60006933 = Phytanoyl-CoA dioxygenase (PhyH)
60006934 = hypothetical protein
60006935 = Polysaccharide deacetylase
60006936 = thiopurine S-methyltransferase
60006937 = hypothetical protein
60006938 = Sulfotransferase family protein
60006939 = hypothetical protein
60006940 = hypothetical protein
60006941 = hypothetical protein
60006942 = hypothetical protein
60006943 = hypothetical protein
60006944 = hypothetical protein
60006945 = hypothetical protein
60006946 = hypothetical protein
60006947 = hypothetical protein
60006948 = hypothetical protein
60006949 = hypothetical protein
60006950 = Protein of unknown function (DUF1071)
60006951 = hypothetical protein
60006952 = hypothetical protein
60006953 = hypothetical protein
60006954 = hypothetical protein
60006955 = hypothetical protein
60006956 = hypothetical protein
60006957 = hypothetical protein
60006958 = hypothetical protein
60006959 = hypothetical protein
60006960 = hypothetical protein
60006961 = Sulfotransferase family protein
60006962 = hypothetical protein
60006963 = hypothetical protein
60006964 = Iron-sulfur cluster-binding domain-containing protein
60006965 = Macrocin-O-methyltransferase (TylF)
60006966 = hypothetical protein
60006967 = hypothetical protein
60006968 = glucosamine-phosphate N-acetyltransferase
60006969 = phosphonate transport system permease protein
60006970 = Methyltransferase domain-containing protein
60006971 = Biopolymer transport protein ExbB/TolQ
60006972 = hypothetical protein
60006973 = phenylacetate-CoA ligase
60006974 = hypothetical protein
60006975 = hypothetical protein
60006976 = 2',3'-cyclic-nucleotide 2'-phosphodiesterase/5'- or 3'-nucleotidase, 5'-nucleotidase family
60006977 = hypothetical protein
60006978 = hypothetical protein
60006979 = putative sugar O-methyltransferase
60006980 = hypothetical protein
60006981 = hypothetical protein
60006982 = hypothetical protein
60006983 = Glycosyltransferase involved in cell wall bisynthesis
60006984 = acyl carrier protein
60006985 = GDPmannose 4,6-dehydratase
60006986 = hypothetical protein
60006987 = hypothetical protein
60006988 = hypothetical protein
60006989 = hypothetical protein
60006990 = hypothetical protein
60006991 = hypothetical protein
60006992 = hypothetical protein
60006993 = hypothetical protein
60006994 = hypothetical protein
60006995 = hypothetical protein
60006996 = hypothetical protein
60006997 = hypothetical protein
60006998 = hypothetical protein
60006999 = Sulfotransferase family protein
60007000 = hypothetical protein
60007001 = hypothetical protein
60007002 = hypothetical protein
60007003 = hypothetical protein
60007004 = ABC-type bacteriocin/lantibiotic exporter, contains an N-terminal double-glycine peptidase domain
60007005 = ABC-type bacteriocin/lantibiotic exporters, contain an N-terminal double-glycine peptidase domain
60007006 = hypothetical protein
60007007 = hypothetical protein
60007008 = hypothetical protein
60007009 = hypothetical protein
60007010 = hypothetical protein
60007011 = hypothetical protein
60007012 = hypothetical protein
60007013 = hypothetical protein
60007014 = 2-polyprenyl-6-methoxyphenol hydroxylase
60007015 = hypothetical protein
60007016 = hypothetical protein
60007017 = hypothetical protein
60007018 = hypothetical protein
60007019 = hypothetical protein
60007020 = hypothetical protein
60007021 = hypothetical protein
60007022 = hypothetical protein
60007023 = hypothetical protein
60007024 = hypothetical protein
60007025 = hypothetical protein
60007026 = Glycosyltransferase involved in cell wall bisynthesis
60007027 = hypothetical protein
60007028 = hypothetical protein
60007029 = hypothetical protein
60007030 = hypothetical protein
60007031 = hypothetical protein
60007032 = hypothetical protein
60007033 = hypothetical protein
60007034 = hypothetical protein
60007035 = hypothetical protein
60007036 = hypothetical protein
60007037 = Glycosyltransferase involved in cell wall bisynthesis
60007038 = UDP-glucose 4-epimerase
60007039 = phosphonate dehydrogenase
60007040 = methyltransferase, FkbM family
60007041 = hypothetical protein
60007042 = Methyltransferase domain-containing protein
60007043 = hypothetical protein
60007044 = hypothetical protein
60007045 = RNA polymerase primary sigma factor
60007046 = hypothetical protein
60007047 = Phytanoyl-CoA dioxygenase (PhyH)
60007048 = hypothetical protein
60007049 = hypothetical protein
60007050 = hypothetical protein
60007051 = hypothetical protein
60007052 = hypothetical protein
60007053 = hypothetical protein
60007054 = hypothetical protein
60007055 = hypothetical protein
60007056 = hypothetical protein
60007057 = hypothetical protein
60007058 = hypothetical protein
60007059 = hypothetical protein
60007060 = hypothetical protein
60007061 = hypothetical protein
60007062 = hypothetical protein
60007063 = hypothetical protein
60007064 = hypothetical protein
60007065 = 2OG-Fe(II) oxygenase superfamily protein
60007066 = Chlorophyll A-B binding protein
60007067 = hypothetical protein
60007068 = hypothetical protein
60007069 = GAF domain/Sulfotransferase domain
60007070 = Glutathione S-transferase
60007071 = Type III restriction enzyme, res subunit/T5orf172 domain
60007072 = hypothetical protein
60007073 = hypothetical protein
60007074 = hypothetical protein
60007075 = hypothetical protein
60007076 = hypothetical protein
60007077 = hypothetical protein
60007078 = Protein of unknown function (DUF3104)
60007079 = hypothetical protein
60007080 = hypothetical protein
60007081 = hypothetical protein
60007082 = hypothetical protein
60007083 = hypothetical protein
60007084 = hypothetical protein
60007085 = hypothetical protein
60007086 = hypothetical protein
60007087 = hypothetical protein
60007088 = putative restriction endonuclease
60007089 = zinc-ribbon domain
60007090 = Polysaccharide deacetylase
60007091 = protein of unknown function (DUF4262)
60007092 = hypothetical protein
60007093 = D-erythrulose 1-phosphate dehydrogenase
60007094 = hypothetical protein
60007095 = L-iditol 2-dehydrogenase
60007096 = nitrile hydratase
60007097 = hypothetical protein
60007098 = hypothetical protein
60007099 = hypothetical protein
60007100 = hypothetical protein
60007101 = hypothetical protein
60007102 = hypothetical protein
60007103 = protein of unknown function (DUF350)
60007104 = hypothetical protein
60007105 = SagB-type dehydrogenase domain-containing protein
60007106 = hypothetical protein
60007107 = hypothetical protein
60007108 = hypothetical protein
60007109 = FHA domain-containing protein
60007110 = Cupin domain
60007111 = hypothetical protein
60007112 = hypothetical protein
60007113 = hypothetical protein
60007114 = SNF2 family N-terminal domain-containing protein
60007115 = cAMP-binding domain of CRP or a regulatory subunit of cAMP-dependent protein kinases
60007116 = pyruvate kinase
60007117 = 5-methylcytosine-specific restriction enzyme subunit McrC
60007118 = hypothetical protein
60007119 = Glycosyl transferase family 2
60007120 = hypothetical protein
60007121 = RND family efflux transporter, MFP subunit
60007122 = PLD-like domain-containing protein
60007123 = Predicted O-linked N-acetylglucosamine transferase, SPINDLY family
60007124 = hypothetical protein
60007125 = hypothetical protein
60007126 = hypothetical protein
60007127 = hypothetical protein
60007128 = hypothetical protein
60007129 = Methyltransferase domain-containing protein
60007130 = hypothetical protein
60007131 = fatty acid desaturase
60007132 = hypothetical protein
60007133 = Protein of unknown function (DUF563)
60007134 = hypothetical protein
60007135 = hypothetical protein
60007136 = hypothetical protein
60007137 = hypothetical protein
60007138 = hypothetical protein
60007139 = hypothetical protein
60007140 = Predicted dehydrogenase
60007141 = hypothetical protein
60007142 = hypothetical protein
60007143 = hypothetical protein
60007144 = hypothetical protein
60007145 = hypothetical protein
60007146 = hypothetical protein
60007147 = hypothetical protein
60007148 = hypothetical protein
60007149 = hypothetical protein
60007150 = hypothetical protein
60007151 = hypothetical protein
60007152 = hypothetical protein
60007153 = hypothetical protein
60007154 = hypothetical protein
60007155 = antenna protein
60007156 = YHYH protein
60007157 = hypothetical protein
60007158 = hypothetical protein
60007159 = hypothetical protein
60007160 = hypothetical protein
60007161 = hypothetical protein
60007162 = hypothetical protein
60007163 = hypothetical protein
60007164 = hypothetical protein
60007165 = hypothetical protein
60007166 = Methyltransferase domain-containing protein
60007167 = Predicted dehydrogenase
60007168 = hypothetical protein
60007169 = hypothetical protein
60007170 = hypothetical protein
60007171 = hypothetical protein
60007172 = hypothetical protein
60007173 = hypothetical protein
60007174 = hypothetical protein
60007175 = hypothetical protein
60007176 = hypothetical protein
60007177 = hypothetical protein
60007178 = hypothetical protein
60007179 = hypothetical protein
60007180 = hypothetical protein
60007181 = Methyltransferase domain-containing protein
60007182 = hypothetical protein
60007183 = hypothetical protein
60007184 = methyltransferase, FkbM family
60007185 = Lipopolysaccharide biosynthesis protein
60007186 = Capsular polysaccharide synthesis protein
60007187 = hypothetical protein
60007188 = GDP-L-fucose synthase
60007189 = poly(glycerol-phosphate) alpha-glucosyltransferase
60007190 = Predicted dienelactone hydrolase
60007191 = hypothetical protein
60007192 = hypothetical protein
60007193 = hypothetical protein
60007194 = hypothetical protein
60007195 = hypothetical protein
60007196 = hypothetical protein
60007197 = hypothetical protein
60007198 = hypothetical protein
60007199 = hypothetical protein
60007200 = protein of unknown function (DUF4126)
60007201 = hypothetical protein
60007202 = hypothetical protein
60007203 = Methyltransferase domain-containing protein
60007204 = hypothetical protein
60007205 = hypothetical protein
60007206 = hypothetical protein
60007207 = hypothetical protein
60007208 = hypothetical protein
60007209 = hypothetical protein
60007210 = Pimeloyl-ACP methyl ester carboxylesterase
60007211 = hypothetical protein
60007212 = spermidine synthase
60007213 = L-iditol 2-dehydrogenase
60007214 = Acyl-CoA synthetase (AMP-forming)/AMP-acid ligase II
60007215 = AraC-type DNA-binding protein
60007216 = glutamate-1-semialdehyde 2,1-aminomutase
60007217 = ATP-dependent Lon protease
60007218 = DNA ligase-1
60007219 = Methyltransferase domain-containing protein
60007220 = hypothetical protein
60007221 = hypothetical protein
60007222 = hypothetical protein
60007223 = hypothetical protein
60007224 = hypothetical protein
60007225 = hypothetical protein
60007226 = hypothetical protein
60007227 = hypothetical protein
60007228 = hypothetical protein
60007229 = hypothetical protein
60007230 = hypothetical protein
60007231 = hypothetical protein
60007232 = hypothetical protein
60007233 = hypothetical protein
60007234 = hypothetical protein
60007235 = hypothetical protein
60007236 = hypothetical protein
60007237 = hypothetical protein
60007238 = hypothetical protein
60007239 = hypothetical protein
60007240 = hypothetical protein
60007241 = hypothetical protein
60007242 = hypothetical protein
60007243 = ATP-dependent DNA helicase RecQ (EC 3.6.1.-)
60007244 = hypothetical protein
60007245 = hypothetical protein
60007246 = hypothetical protein
60007247 = 2-dehydro-3-deoxyphosphooctonate aldolase
60007248 = NAD+ synthase
60007249 = hypothetical protein
60007250 = hypothetical protein
60007251 = hypothetical protein
60007252 = Uncharacterized protein, DUF1810 family
60007253 = hypothetical protein
60007254 = hypothetical protein
60007255 = hypothetical protein
60007256 = hypothetical protein
60007257 = hypothetical protein
60007258 = hypothetical protein
60007259 = hypothetical protein
60007260 = hypothetical protein
60007261 = hypothetical protein
60007262 = hypothetical protein
60007263 = hypothetical protein
60007264 = hypothetical protein
60007265 = hypothetical protein
60007266 = hypothetical protein
60007267 = hypothetical protein
60007268 = hypothetical protein
60007269 = hypothetical protein
60007270 = molybdate transport system substrate-binding protein
60007271 = hypothetical protein
60007272 = hypothetical protein
60007273 = hypothetical protein
60007274 = hypothetical protein
60007275 = Enoyl-(Acyl carrier protein) reductase
60007276 = hypothetical protein
60007277 = MobA-like NTP transferase domain-containing protein
60007278 = hypothetical protein
60007279 = hypothetical protein
60007280 = Exodeoxyribonuclease VII small subunit (EC 3.1.11.6)
60007281 = GDP-D-mannose dehydratase
60007282 = hypothetical protein
60007283 = Outer membrane protein TolC
60007284 = Tetratricopeptide repeat-containing protein
60007285 = Ubiquinone/menaquinone biosynthesis C-methylase UbiE
60007286 = methyltransferase, FkbM family
60007287 = Predicted dehydrogenase
60007288 = Glycosyl transferases group 1
60007289 = hypothetical protein
60007290 = hypothetical protein
60007291 = hypothetical protein
60007292 = GtrA-like protein
60007293 = hypothetical protein
60007294 = hypothetical protein
60007295 = hypothetical protein
60007296 = hypothetical protein
60007297 = hypothetical protein
60007298 = hypothetical protein
60007299 = putative lipoprotein
60007300 = hypothetical protein
60007301 = hypothetical protein
60007302 = hypothetical protein
60007303 = hypothetical protein
60007304 = hypothetical protein
60007305 = hypothetical protein
60007306 = hypothetical protein
60007307 = hypothetical protein
60007308 = hypothetical protein
60007309 = hypothetical protein
60007310 = Predicted oxidoreductase
60007311 = hypothetical protein
60007312 = hypothetical protein
60007313 = hypothetical protein
60007314 = hypothetical protein
60007315 = hypothetical protein
60007316 = hypothetical protein
60007317 = hypothetical protein
60007318 = hypothetical protein
60007319 = hypothetical protein
60007320 = AAA domain
60007321 = hypothetical protein
60007322 = hypothetical protein
60007323 = hypothetical protein
60007324 = hypothetical protein
60007325 = hypothetical protein
60007326 = hypothetical protein
60007327 = hypothetical protein
60007328 = Nucleotidyl transferase
60007329 = hypothetical protein
60007330 = Radical SAM superfamily enzyme YgiQ, UPF0313 family
60007331 = hypothetical protein
60007332 = hypothetical protein
60007333 = hypothetical protein
60007334 = hypothetical protein
60007335 = hypothetical protein
60007336 = hypothetical protein
60007337 = looped-hinge helix DNA binding domain-containing protein, AbrB family
60007338 = hypothetical protein
60007339 = hypothetical protein
60007340 = hypothetical protein
60007341 = malate dehydrogenase
60007342 = Methyltransferase domain
60007343 = hypothetical protein
60007344 = hypothetical protein
60007345 = pyruvate dehydrogenase E1 component beta subunit
60007346 = Protein of unknown function (DUF1254)
60007347 = hypothetical protein
60007348 = hypothetical protein
60007349 = hypothetical protein
60007350 = hypothetical protein
60007351 = UvrD/REP helicase N-terminal domain-containing protein
60007352 = hypothetical protein
60007353 = hypothetical protein
60007354 = hypothetical protein
60007355 = hypothetical protein
60007356 = hypothetical protein
60007357 = hypothetical protein
60007358 = hypothetical protein
60007359 = hypothetical protein
60007360 = hydrophobic/amphiphilic exporter-1, HAE1 family
60007361 = 3-phosphoshikimate 1-carboxyvinyltransferase
60007362 = glycerol-3-phosphate dehydrogenase (NAD(P)+)
60007363 = hypothetical protein
60007364 = hypothetical protein
60007365 = hypothetical protein
60007366 = hypothetical protein
60007367 = hypothetical protein
60007368 = hypothetical protein
60007369 = hypothetical protein
60007370 = LPXTG-motif cell wall anchor domain-containing protein
60007371 = hypothetical protein
60007372 = hypothetical protein
60007373 = Glycosyl transferase family 2
60007374 = hypothetical protein
60007375 = hypothetical protein
60007376 = hypothetical protein
60007377 = hypothetical protein
60007378 = hypothetical protein
60007379 = hypothetical protein
60007380 = hypothetical protein
60007381 = hypothetical protein
60007382 = Superfamily I DNA and/or RNA helicase
60007383 = hypothetical protein
60007384 = transcriptional regulator, ArsR family
60007385 = Uncharacterized membrane protein YhaH, DUF805 family
60007386 = hypothetical protein
60007387 = Methyltransferase domain-containing protein
60007388 = hypothetical protein
60007389 = hypothetical protein
60007390 = hypothetical protein
60007391 = DNA binding domain-containing protein, excisionase family
60007392 = hypothetical protein
60007393 = hypothetical protein
60007394 = hypothetical protein
60007395 = hypothetical protein
60007396 = hypothetical protein
60007397 = Protein of unknown function (DUF616)
60007398 = hypothetical protein
60007399 = hypothetical protein
60007400 = Sulfotransferase family protein
60007401 = hypothetical protein
60007402 = hypothetical protein
60007403 = Methyltransferase domain-containing protein
60007404 = hypothetical protein
60007405 = hypothetical protein
60007406 = hypothetical protein
60007407 = hypothetical protein
60007408 = hypothetical protein
60007409 = hypothetical protein
60007410 = hypothetical protein
60007411 = malate dehydrogenase (oxaloacetate-decarboxylating)(NADP+)
60007412 = hypothetical protein
60007413 = hypothetical protein
60007414 = hypothetical protein
60007415 = hypothetical protein
60007416 = hypothetical protein
60007417 = hypothetical protein
60007418 = hypothetical protein
60007419 = hypothetical protein
60007420 = Helix-turn-helix domain-containing protein
60007421 = hypothetical protein
60007422 = hypothetical protein
60007423 = hypothetical protein
60007424 = hypothetical protein
60007425 = hypothetical protein
60007426 = hypothetical protein
60007427 = putative regulatory protein, FmdB family
60007428 = hypothetical protein
60007429 = Sulfotransferase family
60007430 = hypothetical protein
60007431 = precorrin-6B methylase
60007432 = Sulfotransferase family
60007433 = hypothetical protein
60007434 = hypothetical protein
60007435 = hypothetical protein
60007436 = hypothetical protein
60007437 = hypothetical protein
60007438 = hypothetical protein
60007439 = Glycosyltransferase involved in cell wall bisynthesis
60007440 = hypothetical protein
60007441 = hypothetical protein
60007442 = hypothetical protein
60007443 = hypothetical protein
60007444 = Glycosyl transferases group 1
60007445 = hypothetical protein
60007446 = hypothetical protein
60007447 = Taurine catabolism dioxygenase TauD, TfdA family
60007448 = hypothetical protein
60007449 = hypothetical protein
60007450 = hypothetical protein
60007451 = hypothetical protein
60007452 = hypothetical protein
60007453 = hypothetical protein
60007454 = hypothetical protein
60007455 = hypothetical protein
60007456 = site-specific DNA-methyltransferase (adenine-specific)
60007457 = hypothetical protein
60007458 = methionyl-tRNA formyltransferase
60007459 = Malate/lactate/ureidoglycolate dehydrogenase, LDH2 family
60007460 = hypothetical protein
60007461 = Glycosyltransferase, GT2 family
60007462 = ABC transporter transmembrane region
60007463 = hypothetical protein
60007464 = aspartate racemase
60007465 = hypothetical protein
60007466 = hypothetical protein
60007467 = methyltransferase, FkbM family
60007468 = hypothetical protein
60007469 = hypothetical protein
60007470 = hypothetical protein
60007471 = hypothetical protein
60007472 = hypothetical protein
60007473 = hypothetical protein
60007474 = hypothetical protein
60007475 = Putative 2OG-Fe(II) oxygenase
60007476 = hypothetical protein
60007477 = hypothetical protein
60007478 = hypothetical protein
60007479 = Protein of unknown function (DUF4127)
60007480 = hypothetical protein
60007481 = hypothetical protein
60007482 = Ribosomal protein L11 methyltransferase (PrmA)/TPR repeat
60007483 = hypothetical protein
60007484 = hypothetical protein
60007485 = hypothetical protein
60007486 = hypothetical protein
60007487 = Capsular polysaccharide synthesis protein
60007488 = LlaMI restriction endonuclease
60007489 = homoserine O-acetyltransferase
60007490 = Aminotransferase class I and II
60007491 = Protein of unknown function (DUF616)
60007492 = Glycosyl transferases group 1
60007493 = hypothetical protein
60007494 = hypothetical protein
60007495 = hypothetical protein
60007496 = diguanylate cyclase (GGDEF) domain-containing protein
60007497 = hypothetical protein
60007498 = hypothetical protein
60007499 = hypothetical protein
60007500 = hypothetical protein
60007501 = hypothetical protein
60007502 = surface carbohydrate biosynthesis protein
60007503 = Sulfotransferase family protein
60007504 = hypothetical protein
60007505 = hypothetical protein
60007506 = Glycosyltransferase involved in cell wall bisynthesis
60007507 = hypothetical protein
60007508 = hypothetical protein
60007509 = hypothetical protein
60007510 = hypothetical protein
60007511 = Putative DNA-binding domain
60007512 = hypothetical protein
60007513 = hypothetical protein
60007514 = class IIb bacteriocin, lactobin A/cerein 7B family
60007515 = ATP-dependent helicase Lhr and Lhr-like helicase
60007516 = nif11-like leader peptide domain-containing protein
60007517 = hypothetical protein
60007518 = diguanylate cyclase (GGDEF) domain
60007519 = hypothetical protein
60007520 = phosphoenolpyruvate synthase (EC 2.7.9.2)
60007521 = hypothetical protein
60007522 = Predicted nucleic acid-binding protein, contains PIN domain
60007523 = hypothetical protein
60007524 = hypothetical protein
60007525 = hypothetical protein
60007526 = conserved hypothetical protein
60007527 = Site-specific DNA recombinase
60007528 = filamentation induced by cAMP protein Fic
60007529 = hypothetical protein
60007530 = hypothetical protein
60007531 = Sulfotransferase family protein
60007532 = Glycosyl transferases group 1
60007533 = hypothetical protein
60007534 = hypothetical protein
60007535 = hypothetical protein
60007536 = hypothetical protein
60007537 = Glycosyltransferase involved in cell wall bisynthesis
60007538 = hypothetical protein
60007539 = long-chain acyl-CoA synthetase
60007540 = hypothetical protein
60007541 = hypothetical protein
60007542 = Patatin-like phospholipase
60007543 = hypothetical protein
60007544 = hypothetical protein
60007545 = hypothetical protein
60007546 = hypothetical protein
60007547 = hypothetical protein
60007548 = ATP-binding cassette, subfamily B/ATP-binding cassette, subfamily B, MsbA
60007549 = hypothetical protein
60007550 = Antirestriction protein ArdC
60007551 = hypothetical protein
60007552 = hypothetical protein
60007553 = hypothetical protein
60007554 = hypothetical protein
60007555 = hypothetical protein
60007556 = hypothetical protein
60007557 = hypothetical protein
60007558 = hypothetical protein
60007559 = hypothetical protein
60007560 = hypothetical protein
60007561 = hypothetical protein
60007562 = hypothetical protein
60007563 = hypothetical protein
60007564 = hypothetical protein
60007565 = hypothetical protein
60007566 = hypothetical protein
60007567 = hypothetical protein
60007568 = hypothetical protein
60007569 = hypothetical protein
60007570 = Integrase core domain-containing protein
60007571 = hypothetical protein
60007572 = hypothetical protein
60007573 = hypothetical protein
60007574 = Ketosteroid isomerase-related protein
60007575 = putative transposase
60007576 = hypothetical protein
60007577 = hypothetical protein
60007578 = hypothetical protein
60007579 = Membrane protein involved in the export of O-antigen and teichoic acid
60007580 = hypothetical protein
60007581 = hypothetical protein
60007582 = hypothetical protein
60007583 = hypothetical protein
60007584 = hypothetical protein
60007585 = Nucleotide-binding universal stress protein,  UspA family
60007586 = Bacteriophage N adsorption protein A C-term
60007587 = adsorption protein B
60007588 = hypothetical protein
60007589 = hypothetical protein
60007590 = hypothetical protein
60007591 = hypothetical protein
60007592 = S-layer homology domain-containing protein
60007593 = GDP-L-fucose synthase
60007594 = hypothetical protein
60007595 = Capsule polysaccharide biosynthesis protein
60007596 = L-glyceraldehyde 3-phosphate reductase
60007597 = hypothetical protein
60007598 = cupin fold metalloprotein, WbuC family
60007599 = RNA polymerase sigma-B factor
60007600 = RNA polymerase sigma-B factor
60007601 = hypothetical protein
60007602 = hypothetical protein
60007603 = Methyltransferase domain-containing protein
60007604 = Methyltransferase FkbM domain-containing protein
60007605 = hypothetical protein
60007606 = hypothetical protein
60007607 = hypothetical protein
60007608 = hypothetical protein
60007609 = GDSL-like Lipase/Acylhydrolase
60007610 = Capsule polysaccharide biosynthesis protein
60007611 = T5orf172 domain-containing protein
60007612 = transcriptional regulator, AlpA family
60007613 = hypothetical protein
60007614 = hypothetical protein
60007615 = hypothetical protein
60007616 = hypothetical protein
60007617 = hypothetical protein
60007618 = hypothetical protein
60007619 = RNase H
60007620 = Matrixin
60007621 = Hli01
60007622 = ATP-binding cassette, subfamily B
60007623 = hypothetical protein
60007624 = hypothetical protein
60007625 = hypothetical protein
60007626 = Beta-lactamase
60007627 = hypothetical protein
60007628 = hypothetical protein
60007629 = Phytanoyl-CoA dioxygenase (PhyH)
60007630 = hypothetical protein
60007631 = hypothetical protein
60007632 = hypothetical protein
60007633 = hypothetical protein
60007634 = hypothetical protein
60007635 = hypothetical protein
60007636 = hypothetical protein
60007637 = hypothetical protein
60007638 = hypothetical protein
60007639 = taurine transport system substrate-binding protein
60007640 = dTDP-glucose 4,6-dehydratase
60007641 = hypothetical protein
60007642 = hypothetical protein
60007643 = hypothetical protein
60007644 = hypothetical protein
60007645 = hypothetical protein
60007646 = hypothetical protein
60007647 = methyltransferase, FkbM family
60007648 = hypothetical protein
60007649 = hypothetical protein
60007650 = hypothetical protein
60007651 = zinc-ribbon domain-containing protein
60007652 = hypothetical protein
60007653 = hypothetical protein
60007654 = hypothetical protein
60007655 = hypothetical protein
60007656 = hypothetical protein
60007657 = hypothetical protein
60007658 = hypothetical protein
60007659 = hypothetical protein
60007660 = hypothetical protein
60007661 = hypothetical protein
60007662 = hypothetical protein
60007663 = hypothetical protein
60007664 = Response regulator receiver domain-containing protein
60007665 = hypothetical protein
60007666 = hypothetical protein
60007667 = hypothetical protein
60007668 = hypothetical protein
60007669 = hypothetical protein
60007670 = hypothetical protein
60007671 = Peptidoglycan/LPS O-acetylase OafA/YrhL, contains acyltransferase and SGNH-hydrolase domains
60007672 = hypothetical protein
60007673 = hypothetical protein
60007674 = hypothetical protein
60007675 = hypothetical protein
60007676 = hypothetical protein
60007677 = hypothetical protein
60007678 = hypothetical protein
60007679 = hypothetical protein
60007680 = hypothetical protein
60007681 = Hypoxanthine phosphoribosyltransferase
60007682 = Glycosyltransferase involved in cell wall bisynthesis
60007683 = hypothetical protein
60007684 = ADP-heptose:LPS heptosyltransferase
60007685 = 2-polyprenyl-3-methyl-5-hydroxy-6-metoxy-1,4-benzoquinol methylase
60007686 = Methyltransferase domain-containing protein
60007687 = hypothetical protein
60007688 = ABC-type uncharacterized transport system, permease and ATPase components
60007689 = hypothetical protein
60007690 = hypothetical protein
60007691 = hypothetical protein
60007692 = hypothetical protein
60007693 = hypothetical protein
60007694 = hypothetical protein
60007695 = hypothetical protein
60007696 = Glycosyl transferase family 11
60007697 = protein of unknown function (DUF1929)
60007698 = hypothetical protein
60007699 = hypothetical protein
60007700 = hypothetical protein
60007701 = hypothetical protein
60007702 = hypothetical protein
60007703 = hypothetical protein
60007704 = hypothetical protein
60007705 = hypothetical protein
60007706 = hypothetical protein
60007707 = hypothetical protein
60007708 = hypothetical protein
60007709 = hypothetical protein
60007710 = methyltransferase, FkbM family
60007711 = hypothetical protein
60007712 = hypothetical protein
60007713 = hypothetical protein
60007714 = hypothetical protein
60007715 = Methyltransferase domain-containing protein
60007716 = hypothetical protein
60007717 = hypothetical protein
60007718 = hypothetical protein
60007719 = hypothetical protein
60007720 = hypothetical protein
60007721 = hypothetical protein
60007722 = hypothetical protein
60007723 = hypothetical protein
60007724 = hypothetical protein
60007725 = hypothetical protein
60007726 = hypothetical protein
60007727 = hypothetical protein
60007728 = hydrogenase isoenzymes formation protein HypD
60007729 = Hydrogenase maturation protein HypC
60007730 = hydrogenase maturation protease
60007731 = NAD(P)-dependent nickel-iron dehydrogenase subunit HoxY
60007732 = NAD(P)-dependent nickel-iron dehydrogenase diaphorase component subunit HoxU
60007733 = NAD(P)-dependent nickel-iron dehydrogenase flavin-containing subunit
60007734 = bidirectional hydrogenase complex protein HoxE
60007735 = hypothetical protein
60007736 = hypothetical protein
60007737 = hypothetical protein
60007738 = hypothetical protein
60007739 = lipopolysaccharide transport system ATP-binding protein
60007740 = hypothetical protein
60007741 = hypothetical protein
60007742 = hypothetical protein
60007743 = hypothetical protein
60007744 = hypothetical protein
60007745 = hypothetical protein
60007746 = hypothetical protein
60007747 = hypothetical protein
60007748 = hypothetical protein
60007749 = Glycosyltransferase involved in cell wall bisynthesis
60007750 = hypothetical protein
60007751 = hypothetical protein
60007752 = hypothetical protein
60007753 = hypothetical protein
60007754 = hypothetical protein
60007755 = hypothetical protein
60007756 = hypothetical protein
60007757 = hypothetical protein
60007758 = hypothetical protein
60007759 = hypothetical protein
60007760 = hypothetical protein
60007761 = hypothetical protein
60007762 = hypothetical protein
60007763 = hypothetical protein
60007764 = hypothetical protein
60007765 = hypothetical protein
60007766 = ATP dependent DNA ligase domain/WGR domain
60007767 = hypothetical protein
60007768 = hypothetical protein
60007769 = hypothetical protein
60007770 = nif11-like leader peptide domain
60007771 = hypothetical protein
60007772 = hypothetical protein
60007773 = hypothetical protein
60007774 = hypothetical protein
60007775 = hypothetical protein
60007776 = hypothetical protein
60007777 = hypothetical protein
60007778 = hypothetical protein
60007779 = hypothetical protein
60007780 = hypothetical protein
60007781 = hypothetical protein
60007782 = hypothetical protein
60007783 = hypothetical protein
60007784 = hypothetical protein
60007785 = hypothetical protein
60007786 = hypothetical protein
60007787 = type I restriction enzyme, S subunit
60007788 = hypothetical protein
60007789 = hypothetical protein
60007790 = hypothetical protein
60007791 = hypothetical protein
60007792 = hypothetical protein
60007793 = hypothetical protein
60007794 = hypothetical protein
60007795 = hypothetical protein
60007796 = Glycosyltransferase family 25 (LPS biosynthesis protein)
60007797 = hypothetical protein
60007798 = Glycosyltransferase involved in cell wall bisynthesis
60007799 = Hydrogenase maturation protein, carbamoyl dehydratase HypE
60007800 = hypothetical protein
60007801 = hypothetical protein
60007802 = Formylglycine-generating enzyme, required for sulfatase activity, contains SUMF1/FGE domain
60007803 = hypothetical protein
60007804 = hypothetical protein
60007805 = hypothetical protein
60007806 = hypothetical protein
60007807 = hypothetical protein
60007808 = hypothetical protein
60007809 = hypothetical protein
60007810 = hypothetical protein
60007811 = hypothetical protein
60007812 = hypothetical protein
60007813 = hypothetical protein
60007814 = hypothetical protein
60007815 = methyltransferase, FkbM family
60007816 = hypothetical protein
60007817 = hypothetical protein
60007818 = hypothetical protein
60007819 = hypothetical protein
60007820 = hypothetical protein
60007821 = nitrile hydratase accessory protein
60007822 = hypothetical protein
60007823 = hypothetical protein
60007824 = HNH endonuclease
60007825 = Dolichol kinase
60007826 = hypothetical protein
60007827 = hypothetical protein
60007828 = hypothetical protein
60007829 = Domain of unknown function (DUF4055)
60007830 = hypothetical protein
60007831 = Phycobilisome protein
60007832 = FAD/FMN-containing dehydrogenase
60007833 = hypothetical protein
60007834 = Protein of unknown function (DUF3303)
60007835 = Tetratricopeptide repeat-containing protein
60007836 = hypothetical protein
60007837 = hypothetical protein
60007838 = Predicted oxidoreductase
60007839 = hypothetical protein
60007840 = 2-polyprenyl-3-methyl-5-hydroxy-6-metoxy-1,4-benzoquinol methylase
60007841 = ribokinase
60007842 = hypothetical protein
60007843 = hypothetical protein
60007844 = hypothetical protein
60007845 = Methyltransferase FkbM domain-containing protein
60007846 = hypothetical protein
60007847 = hypothetical protein
60007848 = hypothetical protein
60007849 = Heparinase II/III N-terminus
60007850 = DNA helicase-2 / ATP-dependent DNA helicase PcrA
60007851 = hypothetical protein
60007852 = hypothetical protein
60007853 = hypothetical protein
60007854 = Rhamnan synthesis protein F
60007855 = Protein of unknown function (DUF2808)
60007856 = nif11-like leader peptide domain-containing protein
60007857 = hypothetical protein
60007858 = hypothetical protein
60007859 = hypothetical protein
60007860 = hypothetical protein
60007861 = hypothetical protein
60007862 = hypothetical protein
60007863 = Biotin carboxylase
60007864 = dTDP-4-amino-4,6-dideoxygalactose transaminase
60007865 = hypothetical protein
60007866 = hypothetical protein
60007867 = hypothetical protein
60007868 = hypothetical protein
60007869 = hypothetical protein
60007870 = Predicted membrane protein (DUF2157)
60007871 = hypothetical protein
60007872 = hypothetical protein
60007873 = hypothetical protein
60007874 = hypothetical protein
60007875 = hypothetical protein
60007876 = hypothetical protein
60007877 = hypothetical protein
60007878 = hypothetical protein
60007879 = hypothetical protein
60007880 = hypothetical protein
60007881 = hypothetical protein
60007882 = Protein N-acetyltransferase, RimJ/RimL family
60007883 = Ubiquinone/menaquinone biosynthesis C-methylase UbiE
60007884 = hypothetical protein
60007885 = Phosphoglycolate phosphatase, HAD superfamily
60007886 = hypothetical protein
60007887 = Methyltransferase domain-containing protein
60007888 = T5orf172 domain-containing protein
60007889 = hypothetical protein
60007890 = hypothetical protein
60007891 = hypothetical protein
60007892 = hypothetical protein
60007893 = Acyl carrier protein
60007894 = hypothetical protein
60007895 = hypothetical protein
60007896 = hypothetical protein
60007897 = hypothetical protein
60007898 = hypothetical protein
60007899 = hypothetical protein
60007900 = hypothetical protein
60007901 = hypothetical protein
60007902 = hypothetical protein
60007903 = hypothetical protein
60007904 = Protein of unknown function (DUF559)
60007905 = hypothetical protein
60007906 = hypothetical protein
60007907 = hypothetical protein
60007908 = Glycosyltransferase involved in cell wall bisynthesis
60007909 = hypothetical protein
60007910 = protein of unknown function (DUF4334)
60007911 = hypothetical protein
60007912 = hypothetical protein
60007913 = hypothetical protein
60007914 = hypothetical protein
60007915 = hypothetical protein
60007916 = hypothetical protein
60007917 = hypothetical protein
60007918 = hypothetical protein
60007919 = Putative 2OG-Fe(II) oxygenase
60007920 = hypothetical protein
60007921 = hypothetical protein
60007922 = HNH endonuclease
60007923 = Methyltransferase small domain-containing protein
60007924 = hypothetical protein
60007925 = hypothetical protein
60007926 = hypothetical protein
60007927 = hypothetical protein
60007928 = hypothetical protein
60007929 = hypothetical protein
60007930 = hypothetical protein
60007931 = hypothetical protein
60007932 = hypothetical protein
60007933 = HlyD family secretion protein
60007934 = hypothetical protein
60007935 = hypothetical protein
60007936 = dTDP-glucose 4,6-dehydratase
60007937 = hypothetical protein
60007938 = hypothetical protein
60007939 = hypothetical protein
60007940 = antitoxin VapB
60007941 = prevent-host-death family protein
60007942 = HipA-like C-terminal domain.
60007943 = hypothetical protein
60007944 = membrane protein
60007945 = hypothetical protein
60007946 = hypothetical protein
60007947 = UvrD-like helicase C-terminal domain-containing protein
60007948 = 2-polyprenyl-6-methoxyphenol hydroxylase and related FAD-dependent oxidoreductases
60007949 = Pyrroloquinoline quinone (PQQ) biosynthesis protein C
60007950 = Pentapeptide repeats (8 copies)
60007951 = hypothetical protein
60007952 = hypothetical protein
60007953 = hypothetical protein
60007954 = hypothetical protein
60007955 = hypothetical protein
60007956 = hypothetical protein
60007957 = hypothetical protein
60007958 = hypothetical protein
60007959 = hypothetical protein
60007960 = Glycosyl transferase family 2
60007961 = hypothetical protein
60007962 = hypothetical protein
60007963 = putative quinone oxidoreductase, YhdH/YhfP family
60007964 = Uncharacterized conserved protein YbjT, contains NAD(P)-binding and DUF2867 domains
60007965 = Leucine rich repeat-containing protein
60007966 = Glycosyltransferase involved in cell wall bisynthesis
60007967 = ABC-type bacteriocin/lantibiotic exporter, contains an N-terminal double-glycine peptidase domain
60007968 = D-alanyl-D-alanine carboxypeptidase
60007969 = hypothetical protein
60007970 = hypothetical protein
60007971 = hypothetical protein
60007972 = hypothetical protein
60007973 = hypothetical protein
60007974 = O-acetyl-ADP-ribose deacetylase (regulator of RNase III), contains Macro domain
60007975 = hypothetical protein
60007976 = hypothetical protein
60007977 = Putative 2OG-Fe(II) oxygenase
60007978 = hypothetical protein
60007979 = hypothetical protein
60007980 = NAD(P)H-quinone oxidoreductase subunit 5
60007981 = Glycosyltransferase involved in cell wall bisynthesis
60007982 = hypothetical protein
60007983 = hypothetical protein
60007984 = hypothetical protein
60007985 = hypothetical protein
60007986 = hypothetical protein
60007987 = hypothetical protein
60007988 = hypothetical protein
60007989 = hypothetical protein
60007990 = CMP-N-acetylneuraminic acid synthetase
60007991 = Glycosyl transferases group 1
60007992 = hypothetical protein
60007993 = hypothetical protein
60007994 = hypothetical protein
60007995 = hypothetical protein
60007996 = hypothetical protein
60007997 = amino acid/polyamine/organocation transporter, APC superfamily (TC 2.A.3)
60007998 = PAS domain S-box-containing protein
60007999 = hypothetical protein
60008000 = hypothetical protein
60008001 = Geranylgeranyl pyrophosphate synthase
60008002 = hypothetical protein
60008003 = hypothetical protein
60008004 = L-glutamine synthetase (EC 6.3.1.2)
60008005 = 3-hydroxyacyl-[acyl-carrier-protein] dehydratase
60008006 = cAMP-binding domain of CRP or a regulatory subunit of cAMP-dependent protein kinases
60008007 = hypothetical protein
60008008 = hypothetical protein
60008009 = hypothetical protein
60008010 = hypothetical protein
60008011 = hypothetical protein
60008012 = hypothetical protein
60008013 = Uncharacterized conserved protein
60008014 = hypothetical protein
60008015 = hypothetical protein
60008016 = hypothetical protein
60008017 = hypothetical protein
60008018 = hypothetical protein
60008019 = hypothetical protein
60008020 = hypothetical protein
60008021 = hypothetical protein
60008022 = hypothetical protein
60008023 = hypothetical protein
60008024 = hypothetical protein
60008025 = hypothetical protein
60008026 = hypothetical protein
60008027 = hypothetical protein
60008028 = hypothetical protein
60008029 = hypothetical protein
60008030 = hypothetical protein
60008031 = hypothetical protein
60008032 = ABC-type amino acid transport/signal transduction systems, periplasmic component/domain
60008033 = Methyltransferase domain-containing protein
60008034 = hypothetical protein
60008035 = hypothetical protein
60008036 = hypothetical protein
60008037 = hypothetical protein
60008038 = hypothetical protein
60008039 = spore coat polysaccharide biosynthesis protein SpsF
60008040 = Phytanoyl-CoA dioxygenase (PhyH)
60008041 = Glycosyltransferase, GT2 family
60008042 = hypothetical protein
60008043 = hypothetical protein
60008044 = Protein N-acetyltransferase, RimJ/RimL family
60008045 = Virulence-associated protein E
60008046 = hypothetical protein
60008047 = dTDP-4-amino-4,6-dideoxy-D-glucose ammonia-lyase
60008048 = hypothetical protein
60008049 = hypothetical protein
60008050 = Methyltransferase domain-containing protein
60008051 = 3-dehydroquinate synthase
60008052 = hypothetical protein
60008053 = hypothetical protein
60008054 = hypothetical protein
60008055 = hypothetical protein
60008056 = hypothetical protein
60008057 = hypothetical protein
60008058 = glyoxylase I family protein
60008059 = hypothetical protein
60008060 = hypothetical protein
60008061 = hypothetical protein
60008062 = Immunity protein 17
60008063 = haloacid dehalogenase superfamily, subfamily IA, variant 3 with third motif having DD or ED
60008064 = hypothetical protein
60008065 = hypothetical protein
60008066 = hypothetical protein
60008067 = hypothetical protein
60008068 = hypothetical protein
60008069 = hypothetical protein
60008070 = hypothetical protein
60008071 = hypothetical protein
60008072 = hypothetical protein
60008073 = Uncharacterized conserved protein, DUF1499 family
60008074 = hypothetical protein
60008075 = hypothetical protein
60008076 = hypothetical protein
60008077 = hypothetical protein
60008078 = hypothetical protein
60008079 = hypothetical protein
60008080 = hypothetical protein
60008081 = hypothetical protein
60008082 = hypothetical protein
60008083 = hypothetical protein
60008084 = hypothetical protein
60008085 = hypothetical protein
60008086 = Protein of unknown function (DUF2973)
60008087 = hypothetical protein
60008088 = hypothetical protein
60008089 = hypothetical protein
60008090 = surface carbohydrate biosynthesis protein
60008091 = hypothetical protein
60008092 = hypothetical protein
60008093 = hypothetical protein
60008094 = hypothetical protein
60008095 = hypothetical protein
60008096 = hypothetical protein
60008097 = hypothetical protein
60008098 = hypothetical protein
60008099 = hypothetical protein
60008100 = CpeT/CpcT family (DUF1001)
60008101 = hypothetical protein
60008102 = hypothetical protein
60008103 = hypothetical protein
60008104 = conserved hypothetical protein
60008105 = hypothetical protein
60008106 = ATP-grasp domain
60008107 = MscS family membrane protein
60008108 = hypothetical protein
60008109 = hypothetical protein
60008110 = hypothetical protein
60008111 = hypothetical protein
60008112 = hypothetical protein
60008113 = hypothetical protein
60008114 = hypothetical protein
60008115 = hypothetical protein
60008116 = hypothetical protein
60008117 = Fe-S oxidoreductase
60008118 = dTDP-glucose 4,6-dehydratase
60008119 = hypothetical protein
60008120 = hypothetical protein
60008121 = hypothetical protein
60008122 = hypothetical protein
60008123 = zinc-ribbon domain-containing protein
60008124 = hypothetical protein
60008125 = hypothetical protein
60008126 = hypothetical protein
60008127 = hypothetical protein
60008128 = hypothetical protein
60008129 = hypothetical protein
60008130 = hypothetical protein
60008131 = hypothetical protein
60008132 = hypothetical protein
60008133 = adenine-specific DNA-methyltransferase
60008134 = hypothetical protein
60008135 = Tetratricopeptide repeat-containing protein
60008136 = hypothetical protein
60008137 = hypothetical protein
60008138 = hypothetical protein
60008139 = Polysaccharide pyruvyl transferase family protein WcaK
60008140 = hypothetical protein
60008141 = hypothetical protein
60008142 = hypothetical protein
60008143 = hypothetical protein
60008144 = Hemolysin activation/secretion protein
60008145 = hypothetical protein
60008146 = hypothetical protein
60008147 = hypothetical protein
60008148 = hypothetical protein
60008149 = hypothetical protein
60008150 = hypothetical protein
60008151 = hypothetical protein
60008152 = hypothetical protein
60008153 = hypothetical protein
60008154 = hypothetical protein
60008155 = Glycosyl transferase family 2
60008156 = hypothetical protein
60008157 = hypothetical protein
60008158 = hypothetical protein
60008159 = AAA domain-containing protein
60008160 = hypothetical protein
60008161 = hypothetical protein
60008162 = hypothetical protein
60008163 = hypothetical protein
60008164 = hypothetical protein
60008165 = hypothetical protein
60008166 = hypothetical protein
60008167 = hypothetical protein
60008168 = hypothetical protein
60008169 = hypothetical protein
60008170 = hypothetical protein
60008171 = hypothetical protein
60008172 = hypothetical protein
60008173 = hypothetical protein
60008174 = 2-polyprenyl-3-methyl-5-hydroxy-6-metoxy-1,4-benzoquinol methylase
60008175 = 4Fe-4S single cluster domain-containing protein
60008176 = hypothetical protein
60008177 = hypothetical protein
60008178 = hypothetical protein
60008179 = hypothetical protein
60008180 = hypothetical protein
60008181 = hypothetical protein
60008182 = hypothetical protein
60008183 = hypothetical protein
60008184 = hypothetical protein
60008185 = hypothetical protein
60008186 = hypothetical protein
60008187 = Methyltransferase domain-containing protein
60008188 = Type I restriction modification DNA specificity domain-containing protein
60008189 = Electron transfer DM13
60008190 = hypothetical protein
60008191 = Aspartyl protease
60008192 = hypothetical protein
60008193 = hypothetical protein
60008194 = hypothetical protein
60008195 = hypothetical protein
60008196 = hypothetical protein
60008197 = protein of unknown function (DUF4178)
60008198 = hypothetical protein
60008199 = Hydrogenase maturation protein, carbamoyltransferase HypF
60008200 = Transcription factor zinc-finger
60008201 = Methyltransferase domain-containing protein
60008202 = Methyltransferase domain-containing protein
60008203 = Predicted oxidoreductase
60008204 = Glycosyltransferase involved in cell wall bisynthesis
60008205 = Methyltransferase domain-containing protein
60008206 = Glycosyltransferase involved in cell wall bisynthesis
60008207 = hypothetical protein
60008208 = NAD dependent epimerase/dehydratase family protein
60008209 = DNA modification methylase
60008210 = Uncharacterized protein conserved in bacteria (DUF2344)
60008211 = hypothetical protein
60008212 = hypothetical protein
60008213 = hypothetical protein
60008214 = hypothetical protein
60008215 = hypothetical protein
60008216 = hypothetical protein
60008217 = Phytanoyl-CoA dioxygenase (PhyH)
60008218 = Opacity protein
60008219 = hypothetical protein
60008220 = hypothetical protein
60008221 = hypothetical protein
60008222 = molybdate transport system ATP-binding protein
60008223 = PKHD-type hydroxylase
60008224 = hypothetical protein
60008225 = hypothetical protein
60008226 = hypothetical protein
60008227 = hypothetical protein
60008228 = Radical SAM superfamily enzyme YgiQ, UPF0313 family
60008229 = hypothetical protein
60008230 = hypothetical protein
60008231 = FemAB family
60008232 = hypothetical protein
60008233 = hypothetical protein
60008234 = hypothetical protein
60008235 = hypothetical protein
60008236 = hypothetical protein
60008237 = hypothetical protein
60008238 = hypothetical protein
60008239 = hypothetical protein
60008240 = hypothetical protein
60008241 = hypothetical protein
60008242 = hypothetical protein
60008243 = hypothetical protein
60008244 = Glycosyltransferase involved in cell wall bisynthesis
60008245 = Polysaccharide deacetylase
60008246 = Macrocin-O-methyltransferase (TylF)
60008247 = Acetyltransferase (GNAT) family
60008248 = hypothetical protein
60008249 = hypothetical protein
60008250 = hypothetical protein
60008251 = Silicon transporter
60008252 = hypothetical protein
60008253 = hypothetical protein
60008254 = hypothetical protein
60008255 = hypothetical protein
60008256 = hypothetical protein
60008257 = hypothetical protein
60008258 = hypothetical protein
60008259 = hypothetical protein
60008260 = hypothetical protein
60008261 = hypothetical protein
60008262 = hypothetical protein
60008263 = hypothetical protein
60008264 = hypothetical protein
60008265 = hypothetical protein
60008266 = hypothetical protein
60008267 = hypothetical protein
60008268 = hypothetical protein
60008269 = hypothetical protein
60008270 = nif11-like leader peptide domain-containing protein
60008271 = hypothetical protein
60008272 = hypothetical protein
60008273 = hypothetical protein
60008274 = hypothetical protein
60008275 = hypothetical protein
60008276 = PDDEXK-like domain of unknown function (DUF3799)
60008277 = hypothetical protein
60008278 = Glycosyl transferase family 2
60008279 = hypothetical protein
60008280 = hypothetical protein
60008281 = hypothetical protein
60008282 = hypothetical protein
60008283 = hypothetical protein
60008284 = hypothetical protein
60008285 = hypothetical protein
60008286 = hypothetical protein
60008287 = hypothetical protein
60008288 = hypothetical protein
60008289 = hypothetical protein
60008290 = DEAD/DEAH box helicase domain-containing protein
60008291 = hypothetical protein
60008292 = hypothetical protein
60008293 = hypothetical protein
60008294 = FAD/FMN-containing dehydrogenase
60008295 = Nucleoside-diphosphate-sugar epimerase
60008296 = hypothetical protein
60008297 = Methyltransferase domain-containing protein
60008298 = hypothetical protein
60008299 = hypothetical protein
60008300 = hypothetical protein
60008301 = hypothetical protein
60008302 = hypothetical protein
60008303 = Alpha 1,4-glycosyltransferase conserved region
60008304 = hypothetical protein
60008305 = hypothetical protein
60008306 = hypothetical protein
60008307 = hypothetical protein
60008308 = allophanate hydrolase
60008309 = Membrane protein involved in the export of O-antigen and teichoic acid
60008310 = hypothetical protein
60008311 = hypothetical protein
60008312 = hypothetical protein
60008313 = Nucleoside-diphosphate-sugar epimerase
60008314 = hypothetical protein
60008315 = hypothetical protein
60008316 = hypothetical protein
60008317 = Glycosyltransferase involved in cell wall bisynthesis
60008318 = hypothetical protein
60008319 = hypothetical protein
60008320 = hypothetical protein
60008321 = gp2
60008322 = hypothetical protein
60008323 = hypothetical protein
60008324 = hypothetical protein
60008325 = hypothetical protein
60008326 = hypothetical protein
60008327 = hypothetical protein
60008328 = hypothetical protein
60008329 = hypothetical protein
60008330 = hypothetical protein
60008331 = hypothetical protein
60008332 = hypothetical protein
60008333 = GDSL-like Lipase/Acylhydrolase family protein
60008334 = hypothetical protein
60008335 = hypothetical protein
60008336 = hypothetical protein
60008337 = hypothetical protein
60008338 = hypothetical protein
60008339 = hypothetical protein
60008340 = Hypothetical glycoside hydrolase 5
60008341 = hypothetical protein
60008342 = PD-(D/E)XK nuclease superfamily protein
60008343 = Uncharacterized conserved protein
60008344 = multisubunit sodium/proton antiporter, MrpD subunit (TC 2.A.63.1)
60008345 = Phytanoyl-CoA dioxygenase (PhyH)
60008346 = hypothetical protein
60008347 = hypothetical protein
60008348 = TIGR02687 family protein
60008349 = hypothetical protein
60008350 = hypothetical protein
60008351 = hypothetical protein
60008352 = hypothetical protein
60008353 = hypothetical protein
60008354 = molybdopterin synthase subunit MoaD
60008355 = hypothetical protein
60008356 = ABC transporter, phosphonate, periplasmic substrate-binding protein
60008357 = hypothetical protein
60008358 = hypothetical protein
60008359 = hypothetical protein
60008360 = DnaB helicase
60008361 = SpoIIAA-like
60008362 = hypothetical protein
60008363 = hypothetical protein
60008364 = hypothetical protein
60008365 = L-alanine-DL-glutamate epimerase
60008366 = neck protein
60008367 = hypothetical protein
60008368 = hypothetical protein
60008369 = BRCA1 C Terminus (BRCT) domain-containing protein
60008370 = hypothetical protein
60008371 = hypothetical protein
60008372 = hypothetical protein
60008373 = hypothetical protein
60008374 = hypothetical protein
60008375 = hypothetical protein
60008376 = hypothetical protein
60008377 = hypothetical protein
60008378 = hypothetical protein
60008379 = hypothetical protein
60008380 = hypothetical protein
60008381 = Membrane protein involved in the export of O-antigen and teichoic acid
60008382 = hypothetical protein
60008383 = hypothetical protein
60008384 = hypothetical protein
60008385 = hypothetical protein
60008386 = hypothetical protein
60008387 = Type II restriction endonuclease, TdeIII
60008388 = hypothetical protein
60008389 = hypothetical protein
60008390 = hypothetical protein
60008391 = hypothetical protein
60008392 = hypothetical protein
60008393 = hypothetical protein
60008394 = hypothetical protein
60008395 = hypothetical protein
60008396 = Chlorophyll A-B binding protein.
60008397 = ABC-type polysaccharide/polyol phosphate export permease
60008398 = hypothetical protein
60008399 = transketolase subunit B
60008400 = hypothetical protein
60008401 = hypothetical protein
60008402 = hypothetical protein
60008403 = hypothetical protein
60008404 = hypothetical protein
60008405 = hypothetical protein
60008406 = hypothetical protein
60008407 = hypothetical protein
60008408 = hypothetical protein
60008409 = hypothetical protein
60008410 = hypothetical protein
60008411 = Beta-lactamase-like protein
60008412 = hypothetical protein
60008413 = hypothetical protein
60008414 = hypothetical protein
60008415 = hypothetical protein
60008416 = hypothetical protein
60008417 = hypothetical protein
60008418 = hypothetical protein
60008419 = hypothetical protein
60008420 = nif11-like leader peptide domain-containing protein
60008421 = hypothetical protein
60008422 = hypothetical protein
60008423 = hypothetical protein
60008424 = hypothetical protein
60008425 = hypothetical protein
60008426 = hypothetical protein
60008427 = hypothetical protein
60008428 = hypothetical protein
60008429 = hypothetical protein
60008430 = hypothetical protein
60008431 = hypothetical protein
60008432 = hypothetical protein
60008433 = hypothetical protein
60008434 = hypothetical protein
60008435 = hypothetical protein
60008436 = hypothetical protein
60008437 = Glycosyltransferase, GT2 family
60008438 = hypothetical protein
60008439 = Acetyltransferase (GNAT) domain-containing protein
60008440 = hypothetical protein
60008441 = Dolichyl-phosphate-mannose-protein mannosyltransferase
60008442 = hypothetical protein
60008443 = hypothetical protein
60008444 = hypothetical protein
60008445 = hypothetical protein
60008446 = hypothetical protein
60008447 = Glycosyl transferases group 1
60008448 = 2-keto-4-pentenoate hydratase/2-oxohepta-3-ene-1,7-dioic acid hydratase (catechol pathway)
60008449 = hypothetical protein
60008450 = hypothetical protein
60008451 = hypothetical protein
60008452 = hypothetical protein
60008453 = hypothetical protein
60008454 = hypothetical protein
60008455 = hypothetical protein
60008456 = hypothetical protein
60008457 = hypothetical protein
60008458 = hypothetical protein
60008459 = hypothetical protein
60008460 = Glycosyltransferase involved in cell wall bisynthesis
60008461 = hypothetical protein
60008462 = hypothetical protein
60008463 = hypothetical protein
60008464 = hypothetical protein
60008465 = Sulfatase
60008466 = hypothetical protein
60008467 = Arylsulfatase A
60008468 = hypothetical protein
60008469 = hypothetical protein
60008470 = hypothetical protein
60008471 = hypothetical protein
60008472 = hypothetical protein
60008473 = hypothetical protein
60008474 = hypothetical protein
60008475 = hypothetical protein
60008476 = hypothetical protein
60008477 = hypothetical protein
60008478 = putative sugar O-methyltransferase
60008479 = hypothetical protein
60008480 = hypothetical protein
60008481 = nickel superoxide dismutase
60008482 = dTDP-4-dehydrorhamnose reductase
60008483 = hypothetical protein
60008484 = hypothetical protein
60008485 = hypothetical protein
60008486 = hypothetical protein
60008487 = hypothetical protein
60008488 = hypothetical protein
60008489 = hypothetical protein
60008490 = hypothetical protein
60008491 = hypothetical protein
60008492 = hypothetical protein
60008493 = hypothetical protein
60008494 = WavE lipopolysaccharide synthesis
60008495 = hypothetical protein
60008496 = hypothetical protein
60008497 = hypothetical protein
60008498 = 2-polyprenyl-6-methoxyphenol hydroxylase
60008499 = hypothetical protein
60008500 = hypothetical protein
60008501 = hypothetical protein
60008502 = hypothetical protein
60008503 = hypothetical protein
60008504 = hypothetical protein
60008505 = hypothetical protein
60008506 = hypothetical protein
60008507 = Alcohol dehydrogenase, class IV
60008508 = hypothetical protein
60008509 = hypothetical protein
60008510 = Ectoine hydroxylase-related dioxygenase, phytanoyl-CoA dioxygenase (PhyH) family
60008511 = Methyltransferase domain-containing protein
60008512 = hypothetical protein
60008513 = hypothetical protein
60008514 = hypothetical protein
60008515 = hypothetical protein
60008516 = hypothetical protein
60008517 = Peptidoglycan/LPS O-acetylase OafA/YrhL, contains acyltransferase and SGNH-hydrolase domains
60008518 = Methyltransferase domain-containing protein
60008519 = hypothetical protein
60008520 = Glycosyltransferase involved in cell wall bisynthesis
60008521 = hypothetical protein
60008522 = hypothetical protein
60008523 = hypothetical protein
60008524 = hypothetical protein
60008525 = O-acetyl-ADP-ribose deacetylase (regulator of RNase III), contains Macro domain
60008526 = NAD-dependent protein deacetylase, SIR2 family
60008527 = hypothetical protein
60008528 = hypothetical protein
60008529 = hypothetical protein
60008530 = hypothetical protein
60008531 = hypothetical protein
60008532 = hypothetical protein
60008533 = hypothetical protein
60008534 = hypothetical protein
60008535 = hypothetical protein
60008536 = hypothetical protein
60008537 = Protein of unknown function
60008538 = hypothetical protein
60008539 = hypothetical protein
60008540 = hypothetical protein
60008541 = hypothetical protein
60008542 = hypothetical protein
60008543 = hypothetical protein
60008544 = hypothetical protein
60008545 = hypothetical protein
60008546 = hypothetical protein
60008547 = hypothetical protein
60008548 = hypothetical protein
60008549 = hypothetical protein
60008550 = hypothetical protein
60008551 = hypothetical protein
60008552 = hypothetical protein
60008553 = hypothetical protein
60008554 = Methyltransferase domain-containing protein
60008555 = hypothetical protein
60008556 = glucose uptake protein
60008557 = hypothetical protein
60008558 = hypothetical protein
60008559 = hypothetical protein
60008560 = hypothetical protein
60008561 = alcohol dehydrogenase, zinc containing
60008562 = hypothetical protein
60008563 = hypothetical protein
60008564 = hypothetical protein
60008565 = hypothetical protein
60008566 = hypothetical protein
60008567 = hypothetical protein
60008568 = Arylsulfatase A or related enzyme
60008569 = hypothetical protein
60008570 = hypothetical protein
60008571 = hypothetical protein
60008572 = hypothetical protein
60008573 = hypothetical protein
60008574 = hypothetical protein
60008575 = hypothetical protein
60008576 = hypothetical protein
60008577 = hypothetical protein
60008578 = Tetratricopeptide repeat-containing protein
60008579 = hypothetical protein
60008580 = Glycosyl transferase family 11
60008581 = hypothetical protein
60008582 = Aspartyl/Asparaginyl beta-hydroxylase
60008583 = hypothetical protein
60008584 = hypothetical protein
60008585 = hypothetical protein
60008586 = baseplate hub + tail lysozyme
60008587 = hypothetical protein
60008588 = hypothetical protein
60008589 = hypothetical protein
60008590 = Aspartyl/Asparaginyl beta-hydroxylase
60008591 = hypothetical protein
60008592 = hypothetical protein
60008593 = Ribbon-helix-helix protein, copG family
60008594 = Putative NADPH-quinone reductase (modulator of drug activity B)
60008595 = Hydrogenase-3 nickel incorporation protein HypA
60008596 = hypothetical protein
60008597 = hypothetical protein
60008598 = Protein of unknown function (DUF3987)
60008599 = hypothetical protein
60008600 = hypothetical protein
60008601 = hypothetical protein
60008602 = hypothetical protein
60008603 = hypothetical protein
60008604 = hypothetical protein
60008605 = hypothetical protein
60008606 = hypothetical protein
60008607 = hypothetical protein
60008608 = hypothetical protein
60008609 = hypothetical protein
60008610 = hypothetical protein
60008611 = hypothetical protein
60008612 = hypothetical protein
60008613 = hypothetical protein
60008614 = hypothetical protein
60008615 = hypothetical protein
60008616 = hypothetical protein
60008617 = glucose transport protein
60008618 = hypothetical protein
60008619 = hypothetical protein
60008620 = hypothetical protein
60008621 = hypothetical protein
60008622 = hypothetical protein
60008623 = hypothetical protein
60008624 = hypothetical protein
60008625 = hypothetical protein
60008626 = hypothetical protein
60008627 = Glycosyltransferase family 25 (LPS biosynthesis protein)
60008628 = taurine catabolism dioxygenase
60008629 = Formyl transferase
60008630 = hypothetical protein
60008631 = Glycosyltransferase, GT2 family
60008632 = nif11-like leader peptide domain-containing protein
60008633 = hypothetical protein
60008634 = hypothetical protein
60008635 = Alpha/beta hydrolase of unknown function (DUF1400)
60008636 = hypothetical protein
60008637 = hypothetical protein
60008638 = hypothetical protein
60008639 = hypothetical protein
60008640 = hypothetical protein
60008641 = hypothetical protein
60008642 = Ankyrin repeat-containing protein
60008643 = hypothetical protein
60008644 = hypothetical protein
60008645 = hypothetical protein
60008646 = hypothetical protein
60008647 = hypothetical protein
60008648 = hypothetical protein
60008649 = Uncharacterized conserved protein, DUF697 family
60008650 = ABC transporter
60008651 = hypothetical protein
60008652 = hypothetical protein
60008653 = hypothetical protein
60008654 = hypothetical protein
60008655 = hypothetical protein
60008656 = Predicted nucleic acid-binding protein, contains PIN domain
60008657 = Sulfotransferase domain-containing protein
60008658 = Alpha amylase, catalytic domain
60008659 = hypothetical protein
60008660 = Transglycosylase SLT domain-containing protein
60008661 = hypothetical protein
60008662 = hypothetical protein
60008663 = hypothetical protein
60008664 = hypothetical protein
60008665 = hypothetical protein
60008666 = hypothetical protein
60008667 = hypothetical protein
60008668 = hypothetical protein
60008669 = Subtilisin-like serine proteases
60008670 = hypothetical protein
60008671 = hypothetical protein
60008672 = hypothetical protein
60008673 = hypothetical protein
60008674 = hypothetical protein
60008675 = Glycosyl transferases group 1
60008676 = hypothetical protein
60008677 = hypothetical protein
60008678 = hypothetical protein
60008679 = oxidase EvaA
60008680 = hypothetical protein
60008681 = Ca2+-binding protein, RTX toxin-related
60008682 = hypothetical protein
60008683 = Phage Tail Collar Domain
60008684 = hypothetical protein
60008685 = Beta-lactamase superfamily domain-containing protein
60008686 = Putative 2OG-Fe(II) oxygenase
60008687 = hypothetical protein
60008688 = hypothetical protein
60008689 = Glycosyltransferase involved in cell wall bisynthesis
60008690 = transposase, mutator type
60008691 = hypothetical protein
60008692 = Glycosyltransferase involved in cell wall bisynthesis
60008693 = hypothetical protein
60008694 = Small ligand-binding sensory domain FIST
60008695 = repeat-containing protein
60008696 = hypothetical protein
60008697 = hypothetical protein
60008698 = hypothetical protein
60008699 = hypothetical protein
60008700 = Pentose-5-phosphate-3-epimerase
60008701 = hypothetical protein
60008702 = hypothetical protein
60008703 = N-acetylmuramoyl-L-alanine amidase
60008704 = hypothetical protein
60008705 = hypothetical protein
60008706 = hypothetical protein
60008707 = hypothetical protein
60008708 = hypothetical protein
60008709 = hypothetical protein
60008710 = Pentapeptide repeat-containing protein
60008711 = hypothetical protein
60008712 = hypothetical protein
60008713 = hypothetical protein
60008714 = putative transposase
60008715 = hypothetical protein
60008716 = putative glycosyltransferase, TIGR04372 family
60008717 = hypothetical protein
60008718 = hypothetical protein
60008719 = hypothetical protein
60008720 = hypothetical protein
60008721 = hypothetical protein
60008722 = hypothetical protein
60008723 = hypothetical protein
60008724 = hypothetical protein
60008725 = hypothetical protein
60008726 = Uncharacterized protein YjbI, contains pentapeptide repeats
60008727 = hypothetical protein
60008728 = hypothetical protein
60008729 = putative ABC transport system permease protein
60008730 = hypothetical protein
60008731 = hypothetical protein
60008732 = hypothetical protein
60008733 = diguanylate cyclase
60008734 = hypothetical protein
60008735 = hypothetical protein
60008736 = hypothetical protein
60008737 = hypothetical protein
60008738 = Ig-like domain-containing protein
60008739 = hypothetical protein
60008740 = Site-specific recombinase XerD
60008741 = hypothetical protein
60008742 = putative transposase
60008743 = Transposase
60008744 = Putative 2OG-Fe(II) oxygenase
60008745 = hypothetical protein
60008746 = hypothetical protein
60008747 = sensory box/GGDEF domain/EAL domain protein
60008748 = NAD(P)-dependent nickel-iron dehydrogenase catalytic subunit
60008749 = dihydroorotate dehydrogenase
60008750 = hypothetical protein
60008751 = hypothetical protein
60008752 = hypothetical protein
60008753 = hypothetical protein
60008754 = hypothetical protein
60008755 = Glycosyl transferase family 2
60008756 = hypothetical protein
60008757 = ABC-type bacteriocin/lantibiotic exporter, contains an N-terminal double-glycine peptidase domain
60008758 = ATP-binding cassette, subfamily B
60008759 = hypothetical protein
60008760 = Ycf66 protein N-terminus
60008761 = hypothetical protein
60008762 = FAD dependent oxidoreductase.
60008763 = hypothetical protein
60008764 = hypothetical protein
60008765 = hypothetical protein
60008766 = Predicted permeases
60008767 = hypothetical protein
60008768 = hypothetical protein
60008769 = hypothetical protein
60008770 = hypothetical protein
60008771 = hypothetical protein
60008772 = hypothetical protein
60008773 = Methyltransferase domain-containing protein
60008774 = hypothetical protein
60008775 = hypothetical protein
60008776 = Nucleoside-diphosphate-sugar epimerase
60008777 = hypothetical protein
60008778 = hypothetical protein
60008779 = Methyltransferase domain-containing protein
60008780 = Enoyl-(Acyl carrier protein) reductase
60008781 = dTDP-4-amino-4,6-dideoxygalactose transaminase
60008782 = RNA polymerase sigma factor, sigma-70 family
60008783 = hypothetical protein
60008784 = hypothetical protein
60008785 = hypothetical protein
60008786 = hypothetical protein
60008787 = hypothetical protein
60008788 = hypothetical protein
60008789 = hypothetical protein
60008790 = hypothetical protein
60008791 = hypothetical protein
60008792 = hypothetical protein
60008793 = hypothetical protein
60008794 = hypothetical protein
60008795 = hypothetical protein
60008796 = hypothetical protein
60008797 = hypothetical protein
60008798 = hypothetical protein
60008799 = hypothetical protein
60008800 = GlcNAc-PI de-N-acetylase
60008801 = Ectoine hydroxylase-related dioxygenase, phytanoyl-CoA dioxygenase (PhyH) family
60008802 = hypothetical protein
60008803 = hypothetical protein
60008804 = choline dehydrogenase
60008805 = hypothetical protein
60008806 = hypothetical protein
60008807 = hypothetical protein
60008808 = hypothetical protein
60008809 = hypothetical protein
60008810 = hypothetical protein
60008811 = CDP-alcohol phosphatidyltransferase
60008812 = hypothetical protein
60008813 = hypothetical protein
60008814 = hypothetical protein
60008815 = hypothetical protein
60008816 = Glycosyl transferase family 11
60008817 = hypothetical protein
60008818 = hypothetical protein
60008819 = hypothetical protein
60008820 = hypothetical protein
60008821 = hypothetical protein
60008822 = hypothetical protein
60008823 = hypothetical protein
60008824 = hypothetical protein
60008825 = hypothetical protein
60008826 = hypothetical protein
60008827 = hypothetical protein
60008828 = hypothetical protein
60008829 = hypothetical protein
60008830 = hypothetical protein
60008831 = hypothetical protein
60008832 = hypothetical protein
60008833 = hypothetical protein
60008834 = Phospholipid methyltransferase
60008835 = methyltransferase, FkbM family
60008836 = hypothetical protein
60008837 = hypothetical protein
60008838 = hypothetical protein
60008839 = hypothetical protein
60008840 = hypothetical protein
60008841 = hypothetical protein
60008842 = hypothetical protein
60008843 = hypothetical protein
60008844 = Glycosyltransferase involved in cell wall bisynthesis
60008845 = hypothetical protein
60008846 = adenine-specific DNA-methyltransferase
60008847 = hypothetical protein
60008848 = hypothetical protein
60008849 = MobA-like NTP transferase domain-containing protein
60008850 = hypothetical protein
60008851 = hypothetical protein
60008852 = asparagine synthase (glutamine-hydrolyzing)
60008853 = beta-phosphoglucomutase
60008854 = pyruvate dehydrogenase E1 component alpha subunit
60008855 = 2Fe-2S iron-sulfur cluster binding domain-containing protein
60008856 = hypothetical protein
60008857 = hypothetical protein
60008858 = hypothetical protein
60008859 = hypothetical protein
60008860 = bacteriocin-type signal sequence-containing protein
60008861 = hypothetical protein
60008862 = hypothetical protein
60008863 = Glyoxalase/Bleomycin resistance protein/Dioxygenase superfamily protein
60008864 = hypothetical protein
60008865 = hypothetical protein
60008866 = hypothetical protein
60008867 = hypothetical protein
60008868 = hypothetical protein
60008869 = transcriptional regulator, AlpA family
60008870 = hypothetical protein
60008871 = haloacid dehalogenase-like hydrolase
60008872 = hypothetical protein
60008873 = Sulfotransferase domain-containing protein
60008874 = hypothetical protein
60008875 = 3-dehydroquinate synthase
60008876 = Methyltransferase domain-containing protein
60008877 = Methyltransferase domain
60008878 = hypothetical protein
60008879 = hypothetical protein
60008880 = Matrixin
60008881 = Glycosyltransferase involved in cell wall bisynthesis
60008882 = hypothetical protein
60008883 = protein of unknown function (DUF3883)
60008884 = hypothetical protein
60008885 = hypothetical protein
60008886 = hypothetical protein
60008887 = putative methyltransferase, LIC12133 family
60008888 = hypothetical protein
60008889 = Fe-S cluster assembly protein SufD
60008890 = hypothetical protein
60008891 = hypothetical protein
60008892 = hypothetical protein
60008893 = hypothetical protein
60008894 = hypothetical protein
60008895 = hypothetical protein
60008896 = hypothetical protein
60008897 = hypothetical protein
60008898 = hypothetical protein
60008899 = hypothetical protein
60008900 = hypothetical protein
60008901 = HEAT repeat
60008902 = hypothetical protein
60008903 = prevent-host-death family protein
60008904 = hypothetical protein
60008905 = hypothetical protein
60008906 = hypothetical protein
60008907 = hypothetical protein
60008908 = hypothetical protein
60008909 = hypothetical protein
60008910 = hypothetical protein
60008911 = hypothetical protein
60008912 = hypothetical protein
60008913 = hypothetical protein
60008914 = hypothetical protein
60008915 = Glycosyltransferase involved in cell wall bisynthesis
60008916 = Exodeoxyribonuclease I subunit C
60008917 = hypothetical protein
60008918 = hypothetical protein
60008919 = hypothetical protein
60008920 = hypothetical protein
60008921 = hypothetical protein
60008922 = Terminase-like family
60008923 = hypothetical protein
60008924 = hypothetical protein
60008925 = Methyltransferase domain-containing protein
60008926 = acetyl-CoA synthetase
60008927 = Cupin domain
60008928 = hypothetical protein
60008929 = hypothetical protein
60008930 = Helix-turn-helix motif protein
60008931 = hypothetical protein
60008932 = hypothetical protein
60008933 = hypothetical protein
60008934 = hypothetical protein
60008935 = Glycosyltransferase involved in cell wall bisynthesis
60008936 = Membrane protein involved in the export of O-antigen and teichoic acid
60008937 = hypothetical protein
60008938 = 2-polyprenyl-6-methoxyphenol hydroxylase and related FAD-dependent oxidoreductases
60008939 = hypothetical protein
60008940 = hypothetical protein
60008941 = Putative intracellular protease/amidase
60008942 = hypothetical protein
60008943 = hypothetical protein
60008944 = hypothetical protein
60008945 = hypothetical protein
60008946 = hypothetical protein
60008947 = hypothetical protein
60008948 = death on curing protein
60008949 = hypothetical protein
60008950 = hypothetical protein
60008951 = hypothetical protein
60008952 = hypothetical protein
60008953 = hypothetical protein
60008954 = hypothetical protein
60008955 = hypothetical protein
60008956 = hypothetical protein
60008957 = hypothetical protein
60008958 = hypothetical protein
60008959 = hypothetical protein
60008960 = hypothetical protein
60008961 = hypothetical protein
60008962 = Integral membrane protein, interacts with FtsH
60008963 = hypothetical protein
60008964 = hypothetical protein
60008965 = hypothetical protein
60008966 = hypothetical protein
60008967 = Pyruvate/2-oxoglutarate/acetoin dehydrogenase complex, dehydrogenase (E1) component
60008968 = hypothetical protein
60008969 = hypothetical protein
60008970 = 2-polyprenyl-3-methyl-5-hydroxy-6-metoxy-1,4-benzoquinol methylase
60008971 = hypothetical protein
60008972 = hypothetical protein
60008973 = hypothetical protein
60008974 = hypothetical protein
60008975 = hypothetical protein
60008976 = hypothetical protein
60008977 = hypothetical protein
60008978 = ADP-heptose:LPS heptosyltransferase
60008979 = hypothetical protein
60008980 = hypothetical protein
60008981 = hypothetical protein
60008982 = Glycosyltransferase involved in cell wall bisynthesis
60008983 = hypothetical protein
60008984 = hypothetical protein
60008985 = hypothetical protein
60008986 = hypothetical protein
60008987 = protein of unknown function (DUF4347)
60008988 = arginase
60008989 = hypothetical protein
60008990 = hypothetical protein
60008991 = Tetratricopeptide repeat-containing protein
60008992 = hypothetical protein
60008993 = Alcohol dehydrogenase, class IV
60008994 = Autotransporter beta-domain-containing protein
60008995 = cupin fold metalloprotein, WbuC family
60008996 = hypothetical protein
60008997 = hypothetical protein
60008998 = hypothetical protein
60008999 = hypothetical protein
60009000 = hypothetical protein
60009001 = hypothetical protein
60009002 = hypothetical protein
60009003 = hypothetical protein
60009004 = Bacteriophage tail assembly protein
60009005 = hypothetical protein
60009006 = phage portal protein, lambda family
60009007 = hypothetical protein
60009008 = hypothetical protein
60009009 = hypothetical protein
60009010 = prepilin-type N-terminal cleavage/methylation domain-containing protein
60009011 = D-alanyl-D-alanine dipeptidase
60009012 = hypothetical protein
60009013 = hypothetical protein
60009014 = hypothetical protein
60009015 = hypothetical protein
60009016 = hypothetical protein
60009017 = hypothetical protein
60009018 = hypothetical protein
60009019 = hypothetical protein
60009020 = hypothetical protein
60009021 = hypothetical protein
60009022 = hypothetical protein
60009023 = hypothetical protein
60009024 = hypothetical protein
60009025 = hypothetical protein
60009026 = Peptidoglycan/LPS O-acetylase OafA/YrhL, contains acyltransferase and SGNH-hydrolase domains
60009027 = repeat-containing protein
60009028 = methionyl-tRNA formyltransferase
60009029 = Uncharacterised MFS-type transporter YbfB
60009030 = hypothetical protein
60009031 = Glycosyltransferases, probably involved in cell wall biogenesis
60009032 = hypothetical protein
60009033 = hypothetical protein
60009034 = hypothetical protein
60009035 = hypothetical protein
60009036 = Replicative superfamily II helicase
60009037 = hypothetical protein
60009038 = hypothetical protein
60009039 = Amidohydrolase
60009040 = hypothetical protein
60009041 = hypothetical protein
60009042 = hypothetical protein
60009043 = hypothetical protein
60009044 = hypothetical protein
60009045 = hypothetical protein
60009046 = hypothetical protein
60009047 = hypothetical protein
60009048 = hypothetical protein
60009049 = hypothetical protein
60009050 = NUDIX domain-containing protein
60009051 = hypothetical protein
60009052 = hypothetical protein
60009053 = hypothetical protein
60009054 = hypothetical protein
60009055 = hypothetical protein
60009056 = hypothetical protein
60009057 = hypothetical protein
60009058 = hypothetical protein
60009059 = hypothetical protein
60009060 = hypothetical protein
60009061 = glycosyltransferase family 1
60009062 = hypothetical protein
60009063 = hypothetical protein
60009064 = hypothetical protein
60009065 = hypothetical protein
60009066 = hypothetical protein
60009067 = hypothetical protein
60009068 = hypothetical protein
60009069 = Methyltransferase domain-containing protein
60009070 = hypothetical protein
60009071 = hypothetical protein
60009072 = hypothetical protein
60009073 = glycosyltransferase domain-containing protein
60009074 = hypothetical protein
60009075 = NADH dehydrogenase subunit M (EC 1.6.5.3)
60009076 = hypothetical protein
60009077 = hypothetical protein
60009078 = hypothetical protein
60009079 = hypothetical protein
60009080 = hypothetical protein
60009081 = hypothetical protein
60009082 = hypothetical protein
60009083 = hypothetical protein
60009084 = hypothetical protein
60009085 = hypothetical protein
60009086 = hypothetical protein
60009087 = hypothetical protein
60009088 = hypothetical protein
60009089 = hypothetical protein
60009090 = hypothetical protein
60009091 = hypothetical protein
60009092 = hypothetical protein
60009093 = Helicase conserved C-terminal domain-containing protein
60009094 = hypothetical protein
60009095 = hypothetical protein
60009096 = hypothetical protein
60009097 = hypothetical protein
60009098 = hypothetical protein
60009099 = hypothetical protein
60009100 = NTE family protein
60009101 = hypothetical protein
60009102 = uncharacterized protein
60009103 = Biotin-lipoyl like
60009104 = hypothetical protein
60009105 = Uncharacterized conserved protein, DUF1501 family
60009106 = neck protein
60009107 = coproporphyrinogen III oxidase, anaerobic (EC 1.3.99.22)
60009108 = Methyltransferase domain-containing protein
60009109 = hypothetical protein
60009110 = hypothetical protein
60009111 = Predicted dehydrogenase
60009112 = hypothetical protein
60009113 = hypothetical protein
60009114 = hypothetical protein
60009115 = hypothetical protein
60009116 = hypothetical protein
60009117 = hypothetical protein
60009118 = hypothetical protein
60009119 = hypothetical protein
60009120 = hypothetical protein
60009121 = DEAD/DEAH box helicase-like
60009122 = hypothetical protein
60009123 = hypothetical protein
60009124 = hypothetical protein
60009125 = hypothetical protein
60009126 = hypothetical protein
60009127 = hypothetical protein
60009128 = hypothetical protein
60009129 = hypothetical protein
60009130 = hypothetical protein
60009131 = hypothetical protein
60009132 = hypothetical protein
60009133 = hypothetical protein
60009134 = hypothetical protein
60009135 = hypothetical protein
60009136 = hypothetical protein
60009137 = hypothetical protein
60009138 = hypothetical protein
60009139 = hypothetical protein
60009140 = hypothetical protein
60009141 = hypothetical protein
60009142 = hypothetical protein
60009143 = hypothetical protein
60009144 = hypothetical protein
60009145 = hypothetical protein
60009146 = hypothetical protein
60009147 = hypothetical protein
60009148 = hypothetical protein
60009149 = hypothetical protein
60009150 = hypothetical protein
60009151 = hypothetical protein
60009152 = hypothetical protein
60009153 = hypothetical protein
60009154 = Ubiquitin family protein
60009155 = Methyltransferase domain-containing protein
60009156 = hypothetical protein
60009157 = hypothetical protein (DUF2236)
60009158 = hypothetical protein
60009159 = hypothetical protein
60009160 = hypothetical protein
60009161 = hypothetical protein
60009162 = Methyltransferase domain-containing protein
60009163 = hypothetical protein
60009164 = hypothetical protein
60009165 = hypothetical protein
60009166 = hypothetical protein
60009167 = Inosine-uridine nucleoside N-ribohydrolase
60009168 = hypothetical protein
60009169 = hypothetical protein
60009170 = hypothetical protein
60009171 = hypothetical protein
60009172 = hypothetical protein
60009173 = hypothetical protein
60009174 = hypothetical protein
60009175 = cyclopropane fatty acyl phospholipid synthase
60009176 = hypothetical protein
60009177 = beta-hydroxylase
60009178 = hypothetical protein
60009179 = hypothetical protein
60009180 = hypothetical protein
60009181 = hypothetical protein
60009182 = hypothetical protein
60009183 = Aspartyl/Asparaginyl beta-hydroxylase
60009184 = hypothetical protein
60009185 = hypothetical protein
60009186 = hypothetical protein
60009187 = hypothetical protein
60009188 = hypothetical protein
60009189 = hypothetical protein
60009190 = hypothetical protein
60009191 = hypothetical protein
60009192 = hypothetical protein
60009193 = hypothetical protein
60009194 = hypothetical protein
60009195 = hypothetical protein
60009196 = hypothetical protein
60009197 = hypothetical protein
60009198 = hypothetical protein
60009199 = hypothetical protein
60009200 = hypothetical protein
60009201 = hypothetical protein
60009202 = hypothetical protein
60009203 = Phytanoyl-CoA dioxygenase (PhyH)
60009204 = hypothetical protein
60009205 = hypothetical protein
60009206 = hypothetical protein
60009207 = histidine kinase
60009208 = hypothetical protein
60009209 = hypothetical protein
60009210 = hypothetical protein
60009211 = hypothetical protein
60009212 = high affinity sulphate transporter 1
60009213 = hypothetical protein
60009214 = hypothetical protein
60009215 = hypothetical protein
60009216 = hypothetical protein
60009217 = Putative 2OG-Fe(II) oxygenase
60009218 = hypothetical protein
60009219 = hypothetical protein
60009220 = hypothetical protein
60009221 = hypothetical protein
60009222 = hypothetical protein
60009223 = hypothetical protein
60009224 = hypothetical protein
60009225 = Protein of unknown function (DUF2997)
60009226 = Domain of unknown function (DUF4114)
60009227 = hypothetical protein
60009228 = hypothetical protein
60009229 = hypothetical protein
60009230 = 2OG-Fe(II) oxygenase superfamily protein
60009231 = hypothetical protein
60009232 = hypothetical protein
60009233 = Formylglycine-generating enzyme, required for sulfatase activity, contains SUMF1/FGE domain
60009234 = Luciferase-like monooxygenase
60009235 = O-Antigen ligase
60009236 = hypothetical protein
60009237 = Phytanoyl-CoA dioxygenase (PhyH)
60009238 = hypothetical protein
60009239 = hypothetical protein
60009240 = hypothetical protein
60009241 = hypothetical protein
60009242 = hypothetical protein
60009243 = hypothetical protein
60009244 = hypothetical protein
60009245 = hypothetical protein
60009246 = hypothetical protein
60009247 = hypothetical protein
60009248 = structural protein
60009249 = 4-hydroxy-tetrahydrodipicolinate synthase
60009250 = hypothetical protein
60009251 = Phosphoglycerate dehydrogenase
60009252 = hypothetical protein
60009253 = hypothetical protein
60009254 = Methyltransferase domain-containing protein
60009255 = Ubiquinone/menaquinone biosynthesis C-methylase UbiE
60009256 = rod shape-determining protein MreC
60009257 = hypothetical protein
60009258 = hypothetical protein
60009259 = Glycosyl transferase family 2
60009260 = ADP-heptose:LPS heptosyltransferase
60009261 = hypothetical protein
60009262 = prepilin-type N-terminal cleavage/methylation domain-containing protein
60009263 = hypothetical protein
60009264 = hypothetical protein
60009265 = hypothetical protein
60009266 = hypothetical protein
60009267 = hypothetical protein
60009268 = hypothetical protein
60009269 = hypothetical protein
60009270 = hypothetical protein
60009271 = hypothetical protein
60009272 = hypothetical protein
60009273 = hypothetical protein
60009274 = hypothetical protein
60009275 = Acetolactate synthase large subunit
60009276 = hypothetical protein
60009277 = hypothetical protein
60009278 = hypothetical protein
60009279 = hypothetical protein
60009280 = hypothetical protein
60009281 = nif11-like leader peptide domain-containing protein
60009282 = nif11-like leader peptide domain-containing protein
60009283 = Cupin-like domain-containing protein
60009284 = hypothetical protein
60009285 = hypothetical protein
60009286 = hypothetical protein
60009287 = hypothetical protein
60009288 = hypothetical protein
60009289 = hypothetical protein
60009290 = hypothetical protein
60009291 = hypothetical protein
60009292 = hypothetical protein
60009293 = hypothetical protein
60009294 = hypothetical protein
60009295 = hypothetical protein
60009296 = hypothetical protein
60009297 = hypothetical protein
60009298 = Chlorophyll A-B binding protein
60009299 = Protein of unknown function DUF262/HNH endonuclease
60009300 = hypothetical protein
60009301 = hypothetical protein
60009302 = hypothetical protein
60009303 = hypothetical protein
60009304 = hypothetical protein
60009305 = hypothetical protein
60009306 = hypothetical protein
60009307 = serine/threonine protein phosphatase 1
60009308 = hypothetical protein
60009309 = hypothetical protein
60009310 = hypothetical protein
60009311 = hypothetical protein
60009312 = hypothetical protein
60009313 = hypothetical protein
60009314 = Glycosyltransferase involved in cell wall bisynthesis
60009315 = hypothetical protein
60009316 = hypothetical protein
60009317 = hypothetical protein
60009318 = hypothetical protein
60009319 = hypothetical protein
60009320 = hypothetical protein
60009321 = Nucleoside-diphosphate-sugar epimerase
60009322 = Peptidyl-prolyl cis-trans isomerase (rotamase) - cyclophilin family
60009323 = hypothetical protein
60009324 = hypothetical protein
60009325 = lipopolysaccharide transport system permease protein
60009326 = methyltransferase, FkbM family
60009327 = Phytanoyl-CoA dioxygenase (PhyH)
60009328 = hypothetical protein
60009329 = hypothetical protein
60009330 = Tetratricopeptide repeat-containing protein
60009331 = Glycosyl transferase family 2
60009332 = hypothetical protein
60009333 = surface carbohydrate biosynthesis protein
60009334 = hypothetical protein
60009335 = hypothetical protein
60009336 = hypothetical protein
60009337 = hypothetical protein
60009338 = hypothetical protein
60009339 = hypothetical protein
60009340 = hypothetical protein
60009341 = hypothetical protein
60009342 = RNA polymerase sigma factor, sigma-70 family
60009343 = NAD(P)-dependent dehydrogenase, short-chain alcohol dehydrogenase family
60009344 = hypothetical protein
60009345 = nif11-like leader peptide domain
60009346 = hypothetical protein
60009347 = hypothetical protein
60009348 = Hemolysin-type calcium-binding repeat (2 copies)
60009349 = hypothetical protein
60009350 = hypothetical protein
60009351 = hypothetical protein
60009352 = hypothetical protein
60009353 = hypothetical protein
60009354 = hypothetical protein
60009355 = hypothetical protein
60009356 = Calcineurin-like phosphoesterase
60009357 = hypothetical protein
60009358 = hypothetical protein
60009359 = hypothetical protein
60009360 = hypothetical protein
60009361 = hypothetical protein
60009362 = Bacterial regulatory proteins, crp family.
60009363 = hypothetical protein
60009364 = hypothetical protein
60009365 = Phytanoyl-CoA dioxygenase (PhyH)
60009366 = Exo-beta-1,3-glucanase,  GH17 family
60009367 = hypothetical protein
60009368 = rSAM-associated Gly-rich repeat protein
60009369 = Sulfotransferase family protein
60009370 = hypothetical protein
60009371 = hypothetical protein
60009372 = HAD-superfamily phosphatase, subfamily IIIC/FkbH-like domain-containing protein
60009373 = pyruvate kinase
60009374 = hypothetical protein
60009375 = hypothetical protein
60009376 = hypothetical protein
60009377 = Methyltransferase domain-containing protein
60009378 = hypothetical protein
60009379 = hypothetical protein
60009380 = hypothetical protein
60009381 = hypothetical protein
60009382 = hypothetical protein
60009383 = hypothetical protein
60009384 = hypothetical protein
60009385 = hypothetical protein
60009386 = hypothetical protein
60009387 = hypothetical protein
60009388 = hypothetical protein
60009389 = hypothetical protein
60009390 = SAM-dependent methyltransferase
60009391 = K+ channel, inward rectifier
60009392 = hypothetical protein
60009393 = hypothetical protein
60009394 = anti-ECFsigma factor, ChrR
60009395 = hypothetical protein
60009396 = hypothetical protein
60009397 = hypothetical protein
60009398 = hypothetical protein
60009399 = CHAT domain-containing protein
60009400 = hypothetical protein
60009401 = hypothetical protein
60009402 = Ubiquinone biosynthesis protein Coq4
60009403 = hypothetical protein
60009404 = hypothetical protein
60009405 = hypothetical protein
60009406 = hypothetical protein
60009407 = hypothetical protein
60009408 = hypothetical protein
60009409 = hypothetical protein
60009410 = hypothetical protein
60009411 = 4Fe-4S binding domain-containing protein
60009412 = Lipopolysaccharide biosynthesis protein, LPS:glycosyltransferase
60009413 = hypothetical protein
60009414 = hypothetical protein
60009415 = Methyltransferase domain-containing protein
60009416 = hypothetical protein
60009417 = hypothetical protein
60009418 = hypothetical protein
60009419 = hypothetical protein
60009420 = hypothetical protein
60009421 = hypothetical protein
60009422 = hypothetical protein
60009423 = hypothetical protein
60009424 = hypothetical protein
60009425 = DNA-binding response regulator, NarL/FixJ family, contains REC and HTH domains
60009426 = hypothetical protein
60009427 = hypothetical protein
60009428 = hypothetical protein
60009429 = hypothetical protein
60009430 = hypothetical protein
60009431 = nif11-like leader peptide domain-containing protein
60009432 = Glycosyltransferase involved in cell wall bisynthesis
60009433 = hypothetical protein
60009434 = hypothetical protein
60009435 = hypothetical protein
60009436 = hypothetical protein
60009437 = hypothetical protein
60009438 = hypothetical protein
60009439 = hypothetical protein
60009440 = hypothetical protein
60009441 = hypothetical protein
60009442 = hypothetical protein
60009443 = Formyl transferase
60009444 = hypothetical protein
60009445 = hypothetical protein
60009446 = hypothetical protein
60009447 = hypothetical protein
60009448 = hypothetical protein
60009449 = hypothetical protein
60009450 = Aldo/keto reductase family protein
60009451 = hypothetical protein
60009452 = hypothetical protein
60009453 = tryptophan-rich conserved hypothetical protein
60009454 = hypothetical protein
60009455 = hypothetical protein
60009456 = acetolactate synthase-1/2/3 large subunit
60009457 = dTDP-4-amino-4,6-dideoxygalactose transaminase
60009458 = pyruvate-ferredoxin/flavodoxin oxidoreductase
60009459 = hypothetical protein
60009460 = Glycosyltransferase family 28 C-terminal domain-containing protein
60009461 = hypothetical protein
60009462 = prepilin-type N-terminal cleavage/methylation domain-containing protein
60009463 = type IV pilus assembly protein PilA
60009464 = hypothetical protein
60009465 = hypothetical protein
60009466 = hypothetical protein
60009467 = hypothetical protein
60009468 = hypothetical protein
60009469 = hypothetical protein
60009470 = hypothetical protein
60009471 = hypothetical protein
60009472 = Methyltransferase domain-containing protein
60009473 = nif11-like leader peptide domain-containing protein
60009474 = hypothetical protein
60009475 = hypothetical protein
60009476 = hypothetical protein
60009477 = hypothetical protein
60009478 = hypothetical protein
60009479 = hypothetical protein
60009480 = hypothetical protein
60009481 = hypothetical protein
60009482 = hypothetical protein
60009483 = hypothetical protein
60009484 = hypothetical protein
60009485 = hypothetical protein
60009486 = hypothetical protein
60009487 = hypothetical protein
60009488 = hypothetical protein
60009489 = tetrapyrrole methylase family protein / MazG family protein
60009490 = hypothetical protein
60009491 = nif11-like leader peptide domain-containing protein
60009492 = hypothetical protein
60009493 = hypothetical protein
60009494 = YadA-like C-terminal region
60009495 = Outer membrane efflux protein
60009496 = asparagine synthase (glutamine-hydrolysing)
60009497 = hypothetical protein
60009498 = glycerol uptake facilitator protein
60009499 = hypothetical protein
60009500 = methyltransferase, FkbM family
60009501 = 2OG-Fe(II) oxygenase superfamily
60009502 = Glycosyltransferase involved in cell wall bisynthesis
60009503 = hypothetical protein
60009504 = hypothetical protein
60009505 = hypothetical protein
60009506 = hypothetical protein
60009507 = hypothetical protein
60009508 = hypothetical protein
60009509 = hypothetical protein
60009510 = hypothetical protein
60009511 = hypothetical protein
60009512 = hypothetical protein
60009513 = Protein of unknown function (DUF3987)
60009514 = Predicted nucleic acid-binding protein, contains PIN domain
60009515 = Glycosyltransferase involved in cell wall bisynthesis
60009516 = spore coat polysaccharide biosynthesis protein SpsF
60009517 = glutamate-1-semialdehyde 2,1-aminomutase
60009518 = glutamate-1-semialdehyde 2,1-aminomutase
60009519 = putative glycosyltransferase, TIGR04372 family
60009520 = hypothetical protein
60009521 = hypothetical protein
60009522 = hypothetical protein
60009523 = hypothetical protein
60009524 = hypothetical protein
60009525 = hypothetical protein
60009526 = hypothetical protein
60009527 = hypothetical protein
60009528 = hypothetical protein
60009529 = hypothetical protein
60009530 = hypothetical protein
60009531 = D-3-phosphoglycerate dehydrogenase
60009532 = hypothetical protein
60009533 = hypothetical protein
60009534 = hypothetical protein
60009535 = hypothetical protein
60009536 = Beta-glucosidase
60009537 = hypothetical protein
60009538 = hypothetical protein
60009539 = NADH dehydrogenase subunit L
60009540 = Hemolysin activation/secretion protein
60009541 = hypothetical protein
60009542 = hypothetical protein
60009543 = conserved hypothetical protein
60009544 = hypothetical protein
60009545 = hypothetical protein
60009546 = hypothetical protein
60009547 = hypothetical protein
60009548 = Aminoglycoside 3-N-acetyltransferase
60009549 = hypothetical protein
60009550 = hypothetical protein
60009551 = hypothetical protein
60009552 = EpsG family protein
60009553 = hypothetical protein
60009554 = hypothetical protein
60009555 = hypothetical protein
60009556 = hypothetical protein
60009557 = hypothetical protein
60009558 = hypothetical protein
60009559 = hypothetical protein
60009560 = hypothetical protein
60009561 = hypothetical protein
60009562 = hypothetical protein
60009563 = hypothetical protein
60009564 = hypothetical protein
60009565 = Neurotransmitter-gated ion-channel ligand binding domain
60009566 = hypothetical protein
60009567 = hypothetical protein
60009568 = radical SAM family RiPP maturation amino acid epimerase
60009569 = hypothetical protein
60009570 = hypothetical protein
60009571 = deoxyribodipyrimidine photolyase-like protein protein
60009572 = Hemolysin-type calcium-binding repeat (2 copies).
60009573 = hypothetical protein
60009574 = hypothetical protein
60009575 = hypothetical protein
60009576 = hypothetical protein
60009577 = hypothetical protein
60009578 = hypothetical protein
60009579 = hypothetical protein
60009580 = hypothetical protein
60009581 = hypothetical protein
60009582 = hypothetical protein
60009583 = EcoRII C terminal
60009584 = hypothetical protein
60009585 = hypothetical protein
60009586 = hypothetical protein
60009587 = hypothetical protein
60009588 = hypothetical protein
60009589 = two component transcriptional regulator, LuxR family
60009590 = hypothetical protein
60009591 = hypothetical protein
60009592 = hypothetical protein
60009593 = hypothetical protein
60009594 = hypothetical protein
60009595 = hypothetical protein
60009596 = hypothetical protein
60009597 = autoinducer 2-degrading protein
60009598 = Cytochrome P450
60009599 = hypothetical protein
60009600 = Phage integrase family protein
60009601 = diaminobutyrate-pyruvate transaminase/4-aminobutyrate aminotransferase / (S)-3-amino-2-methylpropionate transaminase
60009602 = hypothetical protein
60009603 = Glycosyltransferase involved in cell wall bisynthesis
60009604 = hypothetical protein
60009605 = hypothetical protein
60009606 = hypothetical protein
60009607 = hypothetical protein
60009608 = hypothetical protein
60009609 = hypothetical protein
60009610 = Protein of unknown function (DUF2973)
60009611 = hypothetical protein
60009612 = hypothetical protein
60009613 = hypothetical protein
60009614 = hypothetical protein
60009615 = hypothetical protein
60009616 = hypothetical protein
60009617 = DNA-binding response regulator, OmpR family, contains REC and winged-helix (wHTH) domain
60009618 = hypothetical protein
60009619 = hypothetical protein
60009620 = T5orf172 domain-containing protein
60009621 = hypothetical protein
60009622 = Glycosyltransferase involved in cell wall bisynthesis
60009623 = protein of unknown function (DUF4189)
60009624 = hypothetical protein
60009625 = hypothetical protein
60009626 = hypothetical protein
60009627 = hypothetical protein
60009628 = hypothetical protein
60009629 = hypothetical protein
60009630 = hypothetical protein
60009631 = hypothetical protein
60009632 = Alpha/beta hydrolase fold protein
60009633 = hypothetical protein
60009634 = dTDP-4-amino-4,6-dideoxygalactose transaminase
60009635 = hypothetical protein
60009636 = hypothetical protein
60009637 = hypothetical protein
60009638 = Phytanoyl-CoA dioxygenase (PhyH)
60009639 = hypothetical protein
60009640 = 2-polyprenyl-3-methyl-5-hydroxy-6-metoxy-1,4-benzoquinol methylase
60009641 = Phytanoyl-CoA dioxygenase (PhyH)
60009642 = hypothetical protein
60009643 = Mechanosensitive ion channel
60009644 = hypothetical protein
60009645 = hypothetical protein
60009646 = hypothetical protein
60009647 = hypothetical protein
60009648 = hypothetical protein
60009649 = hypothetical protein
60009650 = hypothetical protein
60009651 = hypothetical protein
60009652 = hypothetical protein
60009653 = hypothetical protein
60009654 = hypothetical protein
60009655 = hypothetical protein
60009656 = hypothetical protein
60009657 = hypothetical protein
60009658 = hypothetical protein
60009659 = Sulfur relay (sulfurtransferase) complex TusBCD TusD component, DsrE family
60009660 = hypothetical protein
60009661 = hypothetical protein
60009662 = Choline kinase
60009663 = hypothetical protein
60009664 = hypothetical protein
60009665 = hypothetical protein
60009666 = hypothetical protein
60009667 = hypothetical protein
60009668 = hypothetical protein
60009669 = hypothetical protein
60009670 = hypothetical protein
60009671 = sodium/proton antiporter, CPA1 family
60009672 = hypothetical protein
60009673 = hypothetical protein
60009674 = hypothetical protein
60009675 = hypothetical protein
60009676 = hypothetical protein
60009677 = transketolase
60009678 = FKBP-type peptidyl-prolyl cis-trans isomerase
60009679 = Protein of unknown function (DUF2834)
60009680 = hypothetical protein
60009681 = hypothetical protein
60009682 = hypothetical protein
60009683 = hypothetical protein
60009684 = hypothetical protein
60009685 = hypothetical protein
60009686 = hypothetical protein
60009687 = PBCV-specific basic adaptor domain-containing protein
60009688 = hypothetical protein
60009689 = hypothetical protein
60009690 = hypothetical protein
60009691 = hypothetical protein
60009692 = Peptidoglycan/LPS O-acetylase OafA/YrhL, contains acyltransferase and SGNH-hydrolase domains
60009693 = hypothetical protein
60009694 = hypothetical protein
60009695 = hypothetical protein
60009696 = hypothetical protein
60009697 = hypothetical protein
60009698 = hypothetical protein
60009699 = hypothetical protein
60009700 = hypothetical protein
60009701 = hypothetical protein
60009702 = hypothetical protein
60009703 = hypothetical protein
60009704 = hypothetical protein
60009705 = hypothetical protein
60009706 = hypothetical protein
60009707 = hypothetical protein
60009708 = hypothetical protein
60009709 = hypothetical protein
60009710 = hypothetical protein
60009711 = hypothetical protein
60009712 = hypothetical protein
60009713 = hypothetical protein
60009714 = hypothetical protein
60009715 = hypothetical protein
60009716 = hypothetical protein
60009717 = hypothetical protein
60009718 = hypothetical protein
60009719 = hypothetical protein
60009720 = hypothetical protein
60009721 = hypothetical protein
60009722 = hypothetical protein
60009723 = hypothetical protein
60009724 = hypothetical protein
60009725 = hypothetical protein
60009726 = prepilin-type N-terminal cleavage/methylation domain-containing protein
60009727 = DNA mismatch repair protein MutS
60009728 = hypothetical protein
60009729 = hypothetical protein
60009730 = hypothetical protein
60009731 = hypothetical protein
60009732 = hypothetical protein
60009733 = hypothetical protein
60009734 = hypothetical protein
60009735 = hypothetical protein
60009736 = Zonular occludens toxin (Zot)
60009737 = hypothetical protein
60009738 = hypothetical protein
60009739 = hypothetical protein
60009740 = hypothetical protein
60009741 = hypothetical protein
60009742 = 4'-P-pantetheinyl transferase
60009743 = hypothetical protein
60009744 = hypothetical protein
60009745 = hypothetical protein
60009746 = NgoFVII restriction endonuclease
60009747 = hypothetical protein
60009748 = hypothetical protein
60009749 = hypothetical protein
60009750 = hypothetical protein
60009751 = 2OG-Fe(II) oxygenase
60009752 = hypothetical protein
60009753 = hypothetical protein
60009754 = hypothetical protein
60009755 = hypothetical protein
60009756 = hypothetical protein
60009757 = hypothetical protein
60009758 = hypothetical protein
60009759 = hypothetical protein
60009760 = hypothetical protein
60009761 = hypothetical protein
60009762 = hypothetical protein
60009763 = hypothetical protein
60009764 = hypothetical protein
60009765 = hypothetical protein
60009766 = hypothetical protein
60009767 = UDP-glucose 4-epimerase
60009768 = molecular chaperone DnaK
60009769 = hypothetical protein
60009770 = hypothetical protein
60009771 = 1-Cys peroxiredoxin
60009772 = Cupin domain-containing protein
60009773 = hypothetical protein
60009774 = hypothetical protein
60009775 = hypothetical protein
60009776 = hypothetical protein
60009777 = hypothetical protein
60009778 = Protein of unknown function (DUF1097)
60009779 = Vitamin K-dependent gamma-carboxylase
60009780 = Protein of unknown function (DUF2939).
60009781 = Protein of unknown function (DUF2939)
60009782 = hypothetical protein
60009783 = hypothetical protein
60009784 = hypothetical protein
60009785 = hypothetical protein
60009786 = Phage-related lysozyme (muramidase), GH24 family
60009787 = hypothetical protein
60009788 = hypothetical protein
60009789 = GDP-D-mannose dehydratase
60009790 = Phytanoyl-CoA dioxygenase (PhyH)
60009791 = hypothetical protein
60009792 = hypothetical protein
60009793 = hypothetical protein
60009794 = hypothetical protein
60009795 = hypothetical protein
60009796 = hypothetical protein
60009797 = hypothetical protein
60009798 = hypothetical protein
60009799 = hypothetical protein
60009800 = hypothetical protein
60009801 = sporadic carbohydrate cluster protein, LIC12192 family
60009802 = Phosphopantetheine attachment site
60009803 = hypothetical protein
60009804 = hypothetical protein
60009805 = hypothetical protein
60009806 = hypothetical protein
60009807 = hypothetical protein
60009808 = hypothetical protein
60009809 = hypothetical protein
60009810 = hypothetical protein
60009811 = Sulfotransferase family protein
60009812 = hypothetical protein
60009813 = hypothetical protein
60009814 = hypothetical protein
60009815 = hypothetical protein
60009816 = hypothetical protein
60009817 = hypothetical protein
60009818 = hypothetical protein
60009819 = hypothetical protein
60009820 = hypothetical protein
60009821 = hypothetical protein
60009822 = hypothetical protein
60009823 = Glycosyltransferase involved in cell wall bisynthesis
60009824 = hypothetical protein
60009825 = base plate wedge subunit
60009826 = hypothetical protein
60009827 = hypothetical protein
60009828 = hypothetical protein
60009829 = hypothetical protein
60009830 = hypothetical protein
60009831 = hypothetical protein
60009832 = hypothetical protein
60009833 = hypothetical protein
60009834 = hypothetical protein
60009835 = hypothetical protein
60009836 = hypothetical protein
60009837 = hypothetical protein
60009838 = hypothetical protein
60009839 = hypothetical protein
60009840 = heme oxygenase
60009841 = hypothetical protein
60009842 = TspO and MBR related proteins
60009843 = hypothetical protein
60009844 = hypothetical protein
60009845 = hypothetical protein
60009846 = hypothetical protein
60009847 = MgtC/SapB transporter
60009848 = hypothetical protein
60009849 = hypothetical protein
60009850 = hypothetical protein
60009851 = hypothetical protein
60009852 = hypothetical protein
60009853 = hypothetical protein
60009854 = hypothetical protein
60009855 = hypothetical protein
60009856 = hypothetical protein
60009857 = Sulfotransferase family protein
60009858 = hypothetical protein
60009859 = hypothetical protein
60009860 = rhamnosyl/mannosyltransferase
60009861 = ABC-type bacteriocin/lantibiotic exporters, contain an N-terminal double-glycine peptidase domain
60009862 = ABC-type multidrug transport system, ATPase and permease component
60009863 = hypothetical protein
60009864 = hypothetical protein
60009865 = hypothetical protein
60009866 = Radical SAM superfamily enzyme YgiQ, UPF0313 family
60009867 = hypothetical protein
60009868 = hypothetical protein
60009869 = hypothetical protein
60009870 = hypothetical protein
60009871 = hypothetical protein
60009872 = hypothetical protein
60009873 = FAD/FMN-containing dehydrogenases
60009874 = hypothetical protein
60009875 = PLD-like domain-containing protein
60009876 = hypothetical protein
60009877 = hypothetical protein
60009878 = hypothetical protein
60009879 = hypothetical protein
60009880 = hypothetical protein
60009881 = hypothetical protein
60009882 = hypothetical protein
60009883 = hypothetical protein
60009884 = hypothetical protein
60009885 = hypothetical protein
60009886 = hypothetical protein
60009887 = hypothetical protein
60009888 = hypothetical protein
60009889 = Radical SAM superfamily protein
60009890 = Glycosyltransferase involved in cell wall bisynthesis
60009891 = hypothetical protein
60009892 = hypothetical protein
60009893 = hypothetical protein
60009894 = hypothetical protein
60009895 = hypothetical protein
60009896 = hypothetical protein
60009897 = TPR repeat-containing protein
60009898 = Predicted O-linked N-acetylglucosamine transferase, SPINDLY family
60009899 = hypothetical protein
60009900 = hypothetical protein
60009901 = hypothetical protein
60009902 = hypothetical protein
60009903 = hypothetical protein
60009904 = hypothetical protein
60009905 = hypothetical protein
60009906 = mannose-6-phosphate isomerase, type 3
60009907 = Phosphopantetheine attachment site
60009908 = hypothetical protein
60009909 = hypothetical protein
60009910 = hypothetical protein
60009911 = hypothetical protein
60009912 = holo-[acyl-carrier-protein] synthase
60009913 = hypothetical protein
60009914 = hypothetical protein
60009915 = hypothetical protein
60009916 = hypothetical protein
60009917 = hypothetical protein
60009918 = hypothetical protein
60009919 = hypothetical protein
60009920 = Outer membrane protein TolC
60009921 = HNH endonuclease
60009922 = HNH endonuclease
60009923 = hypothetical protein
60009924 = hypothetical protein
60009925 = hypothetical protein
60009926 = hypothetical protein
60009927 = AMP-binding enzyme
60009928 = hypothetical protein
60009929 = hypothetical protein
60009930 = radical SAM additional 4Fe4S-binding SPASM domain-containing protein
60009931 = hypothetical protein
60009932 = hypothetical protein
60009933 = Calcineurin-like phosphoesterase
60009934 = cation diffusion facilitator family transporter
60009935 = hypothetical protein
60009936 = capsule synthesis protein PGA_cap
60009937 = hypothetical protein
60009938 = hypothetical protein
60009939 = hypothetical protein
60009940 = hypothetical protein
60009941 = alpha-amylase, amylosucrase
60009942 = exodeoxyribonuclease-5
60009943 = hypothetical protein
60009944 = hypothetical protein
60009945 = hypothetical protein
60009946 = hypothetical protein
60009947 = hypothetical protein
60009948 = hypothetical protein
60009949 = hypothetical protein
60009950 = hypothetical protein
60009951 = hypothetical protein
60009952 = hypothetical protein
60009953 = zinc/manganese transport system permease protein
60009954 = Helicase conserved C-terminal domain-containing protein
60009955 = hypothetical protein
60009956 = Predicted membrane protein
60009957 = hypothetical protein
60009958 = hypothetical protein
60009959 = hypothetical protein
60009960 = hypothetical protein
60009961 = hypothetical protein
60009962 = hypothetical protein
60009963 = hypothetical protein
60009964 = hypothetical protein
60009965 = hypothetical protein
60009966 = hypothetical protein
60009967 = hypothetical protein
60009968 = hypothetical protein
60009969 = hypothetical protein
60009970 = Methyltransferase domain-containing protein
60009971 = hypothetical protein
60009972 = hypothetical protein
60009973 = hypothetical protein
60009974 = hypothetical protein
60009975 = hypothetical protein
60009976 = hypothetical protein
60009977 = hypothetical protein
60009978 = hypothetical protein
60009979 = hypothetical protein
60009980 = hypothetical protein
60009981 = hypothetical protein
60009982 = hypothetical protein
60009983 = hypothetical protein
60009984 = hypothetical protein
60009985 = hypothetical protein
60009986 = hypothetical protein
60009987 = hypothetical protein
60009988 = ABC-type multidrug transport system, ATPase and permease component
60009989 = hypothetical protein
60009990 = hypothetical protein
60009991 = hypothetical protein
60009992 = hypothetical protein
60009993 = hypothetical protein
60009994 = hypothetical protein
60009995 = hypothetical protein
60009996 = hypothetical protein
60009997 = hypothetical protein
60009998 = Glycosyltransferase involved in cell wall bisynthesis
60009999 = hypothetical protein
60010000 = hypothetical protein
60010001 = hypothetical protein
60010002 = 4-amino-4-deoxy-L-arabinose transferase
60010003 = hypothetical protein
60010004 = hypothetical protein
60010005 = SdiA-regulated
60010006 = hypothetical protein
60010007 = hypothetical protein
60010008 = hypothetical protein
60010009 = hypothetical protein
60010010 = hypothetical protein
60010011 = hypothetical protein
60010012 = hypothetical protein
60010013 = hypothetical protein
60010014 = hypothetical protein
60010015 = hypothetical protein
60010016 = hypothetical protein
60010017 = hypothetical protein
60010018 = hypothetical protein
60010019 = Choline kinase
60010020 = hypothetical protein
60010021 = hypothetical protein
60010022 = hypothetical protein
60010023 = hypothetical protein
60010024 = hypothetical protein
60010025 = hypothetical protein
60010026 = hypothetical protein
60010027 = hypothetical protein
60010028 = hypothetical protein
60010029 = hypothetical protein
60010030 = hypothetical protein
60010031 = Domain of unknown function (DUF3578)
60010032 = hypothetical protein
60010033 = hypothetical protein
60010034 = hypothetical protein
60010035 = Alpha/beta hydrolase of unknown function (DUF1400)
60010036 = hypothetical protein
60010037 = Sulfate permease or related transporter, MFS superfamily
60010038 = hypothetical protein
60010039 = cupin fold metalloprotein, WbuC family
60010040 = hypothetical protein
60010041 = hypothetical protein
60010042 = hypothetical protein
60010043 = hypothetical protein
60010044 = hypothetical protein
60010045 = hypothetical protein
60010046 = hypothetical protein
60010047 = hypothetical protein
60010048 = hypothetical protein
60010049 = WD-40 repeat-containing protein
60010050 = tRNA_anti-like
60010051 = transaldolase
60010052 = hypothetical protein
60010053 = hypothetical protein
60010054 = hypothetical protein
60010055 = CopG family protein
60010056 = hypothetical protein
60010057 = hypothetical protein
60010058 = hypothetical protein
60010059 = CDP-paratose 2-epimerase
60010060 = UDP-glucose 4-epimerase
60010061 = Alanine dehydrogenase
60010062 = Protein of unknown function (DUF2721)
60010063 = Protein of unknown function (DUF2721)
60010064 = hypothetical protein
60010065 = methyltransferase, FkbM family
60010066 = hypothetical protein
60010067 = hypothetical protein
60010068 = putative ABC transporter, inner membrane subunit
60010069 = Predicted amino acid racemase
60010070 = hypothetical protein
60010071 = hypothetical protein
60010072 = hypothetical protein
60010073 = hypothetical protein
60010074 = hypothetical protein
60010075 = hypothetical protein
60010076 = hypothetical protein
60010077 = hypothetical protein
60010078 = hypothetical protein
60010079 = transporter, CPA2 family (TC 2.A.37)
60010080 = hypothetical protein
60010081 = hypothetical protein
60010082 = hypothetical protein
60010083 = Glycosyltransferase involved in cell wall bisynthesis
60010084 = hypothetical protein
60010085 = hypothetical protein
60010086 = type I restriction enzyme, S subunit
60010087 = hydroxylamine reductase
60010088 = transcriptional regulator, Crp/Fnr family
60010089 = CAAX amino terminal protease family./Cyclic nucleotide-binding domain.
60010090 = hypothetical protein
60010091 = hypothetical protein
60010092 = hypothetical protein
60010093 = hypothetical protein
60010094 = hypothetical protein
60010095 = hypothetical protein
60010096 = D-glycerate 3-kinase
60010097 = MtN3 and saliva related transmembrane protein
60010098 = hypothetical protein
60010099 = Protein of unknown function (DUF1651)
60010100 = hypothetical protein
60010101 = Ectoine hydroxylase-related dioxygenase, phytanoyl-CoA dioxygenase (PhyH) family
60010102 = hypothetical protein
60010103 = hypothetical protein
60010104 = hypothetical protein
60010105 = hypothetical protein
60010106 = hypothetical protein
60010107 = EpsG family protein
60010108 = hypothetical protein
60010109 = hypothetical protein
60010110 = DNA processing protein
60010111 = Bacterial regulatory proteins, luxR family
60010112 = hypothetical protein
60010113 = hypothetical protein
60010114 = hypothetical protein
60010115 = hypothetical protein
60010116 = hypothetical protein
60010117 = hypothetical protein
60010118 = hypothetical protein
60010119 = hypothetical protein
60010120 = hypothetical protein
60010121 = hypothetical protein
60010122 = hypothetical protein
60010123 = hypothetical protein
60010124 = hypothetical protein
60010125 = hypothetical protein
60010126 = hypothetical protein
60010127 = hypothetical protein
60010128 = Radical SAM superfamily protein
60010129 = hypothetical protein
60010130 = hypothetical protein
60010131 = Permease of the drug/metabolite transporter (DMT) superfamily
60010132 = acetolactate synthase-1/2/3 large subunit
60010133 = Acetyltransferase (isoleucine patch superfamily)
60010134 = hypothetical protein
60010135 = hypothetical protein
60010136 = hypothetical protein
60010137 = hypothetical protein
60010138 = hypothetical protein
60010139 = hypothetical protein
60010140 = hypothetical protein
60010141 = hypothetical protein
60010142 = hypothetical protein
60010143 = hypothetical protein
60010144 = hypothetical protein
60010145 = hypothetical protein
60010146 = Tetratricopeptide repeat-containing protein
60010147 = Nucleoside-diphosphate-sugar epimerase
60010148 = hypothetical protein
60010149 = hypothetical protein
60010150 = hypothetical protein
60010151 = hypothetical protein
60010152 = hypothetical protein
60010153 = hypothetical protein
60010154 = hypothetical protein
60010155 = hypothetical protein
60010156 = hypothetical protein
60010157 = hypothetical protein
60010158 = hypothetical protein
60010159 = hypothetical protein
60010160 = ABC transporter
60010161 = Methyltransferase domain-containing protein
60010162 = hypothetical protein
60010163 = hypothetical protein
60010164 = hypothetical protein
60010165 = leucyl/phenylalanyl-tRNA--protein transferase
60010166 = hypothetical protein
60010167 = hypothetical protein
60010168 = hypothetical protein
60010169 = hypothetical protein
60010170 = hypothetical protein
60010171 = hypothetical protein
60010172 = hypothetical protein
60010173 = hypothetical protein
60010174 = hypothetical protein
60010175 = hypothetical protein
60010176 = hypothetical protein
60010177 = hypothetical protein
60010178 = hypothetical protein
60010179 = hypothetical protein
60010180 = hypothetical protein
60010181 = hypothetical protein
60010182 = acetyl esterase
60010183 = Sulfotransferase domain.
60010184 = Glycolipid 2-alpha-mannosyltransferase
60010185 = hypothetical protein
60010186 = hypothetical protein
60010187 = aquaporin Z
60010188 = O-methyltransferase
60010189 = hypothetical protein
60010190 = hypothetical protein
60010191 = hypothetical protein
60010192 = hypothetical protein
60010193 = hypothetical protein
60010194 = hypothetical protein
60010195 = hypothetical protein
60010196 = hypothetical protein
60010197 = hypothetical protein
60010198 = hypothetical protein
60010199 = hypothetical protein
60010200 = hypothetical protein
60010201 = hypothetical protein
60010202 = hypothetical protein
60010203 = hypothetical protein
60010204 = hypothetical protein
60010205 = Putative transmembrane family 234
60010206 = Histidine biosynthesis protein
60010207 = hypothetical protein
60010208 = Glycosyltransferase involved in cell wall bisynthesis
60010209 = hypothetical protein
60010210 = Nucleoside phosphorylase
60010211 = hypothetical protein
60010212 = Photosystem II protein Y (PsbY)
60010213 = hypothetical protein
60010214 = hypothetical protein
60010215 = hypothetical protein
60010216 = hypothetical protein
60010217 = hypothetical protein
60010218 = hypothetical protein
60010219 = hypothetical protein
60010220 = hypothetical protein
60010221 = hypothetical protein
60010222 = hypothetical protein
60010223 = hypothetical protein
60010224 = Transketolase, pyrimidine binding domain
60010225 = Predicted unusual protein kinase regulating ubiquinone biosynthesis, AarF/ABC1/UbiB family
60010226 = hypothetical protein
60010227 = hypothetical protein
60010228 = hypothetical protein
60010229 = hypothetical protein
60010230 = hypothetical protein
60010231 = hypothetical protein
60010232 = hypothetical protein
60010233 = hypothetical protein
60010234 = hypothetical protein
60010235 = hypothetical protein
60010236 = hypothetical protein
60010237 = 3-phosphoshikimate 1-carboxyvinyltransferase
60010238 = hypothetical protein
60010239 = hypothetical protein
60010240 = hypothetical protein
60010241 = hypothetical protein
60010242 = hypothetical protein
60010243 = Exonuclease III
60010244 = hypothetical protein
60010245 = hypothetical protein
60010246 = hypothetical protein
60010247 = hypothetical protein
60010248 = hypothetical protein
60010249 = hypothetical protein
60010250 = hypothetical protein
60010251 = hypothetical protein
60010252 = hypothetical protein
60010253 = hypothetical protein
60010254 = hypothetical protein
60010255 = hypothetical protein
60010256 = hypothetical protein
60010257 = hypothetical protein
60010258 = hypothetical protein
60010259 = hypothetical protein
60010260 = hypothetical protein
60010261 = hypothetical protein
60010262 = hypothetical protein
60010263 = PBCV-specific basic adaptor domain.
60010264 = hypothetical protein
60010265 = hypothetical protein
60010266 = nif11-like leader peptide domain-containing protein
60010267 = Dolichyl-phosphate-mannose-protein mannosyltransferase
60010268 = hypothetical protein
60010269 = hypothetical protein
60010270 = aspartate 4-decarboxylase
60010271 = hypothetical protein
60010272 = hypothetical protein
60010273 = hypothetical protein
60010274 = hypothetical protein
60010275 = hypothetical protein
60010276 = amino acid ABC transporter membrane protein 2, PAAT family (TC 3.A.1.3.-)
60010277 = adenosylcobinamide kinase /adenosylcobinamide-phosphate guanylyltransferase
60010278 = hypothetical protein
60010279 = aldehyde dehydrogenase (NAD+)
60010280 = hypothetical protein
60010281 = hypothetical protein
60010282 = hypothetical protein
60010283 = hypothetical protein
60010284 = hypothetical protein
60010285 = OmpA family protein
60010286 = hypothetical protein
60010287 = hypothetical protein
60010288 = hypothetical protein
60010289 = hypothetical protein
60010290 = hypothetical protein
60010291 = Zinc-binding domain of primase-helicase
60010292 = hypothetical protein
60010293 = hypothetical protein
60010294 = hypothetical protein
60010295 = Uncharacterized conserved protein YggE, contains kinase-interacting SIMPL domain
60010296 = hypothetical protein
60010297 = hypothetical protein
60010298 = hypothetical protein
60010299 = hypothetical protein
60010300 = hypothetical protein
60010301 = hypothetical protein
60010302 = hypothetical protein
60010303 = hypothetical protein
60010304 = hypothetical protein
60010305 = hypothetical protein
60010306 = 8-oxo-dGTP diphosphatase
60010307 = hypothetical protein
60010308 = hypothetical protein
60010309 = hypothetical protein
60010310 = hypothetical protein
60010311 = hypothetical protein
60010312 = hypothetical protein
60010313 = hypothetical protein
60010314 = hypothetical protein
60010315 = hypothetical protein
60010316 = hypothetical protein
60010317 = ABC-type bacteriocin/lantibiotic exporters, contain an N-terminal double-glycine peptidase domain
60010318 = Membrane-bound lytic murein transglycosylase B
60010319 = hypothetical protein
60010320 = hypothetical protein
60010321 = hypothetical protein
60010322 = hypothetical protein
60010323 = hypothetical protein
60010324 = hypothetical protein
60010325 = hemagglutinin domain-containing protein
60010326 = Glycosyltransferase involved in cell wall bisynthesis
60010327 = Ferredoxin-dependent bilin reductase
60010328 = transferase hexapeptide (six repeat-containing protein)
60010329 = UDP-2-acetamido-3-amino-2,3-dideoxy-glucuronate N-acetyltransferase
60010330 = hypothetical protein
60010331 = Glycosyl transferase family 2
60010332 = hypothetical protein
60010333 = hypothetical protein
60010334 = hypothetical protein
60010335 = RmlD substrate binding domain-containing protein
60010336 = L-ascorbate metabolism protein UlaG, beta-lactamase superfamily
60010337 = hypothetical protein
60010338 = hypothetical protein
60010339 = hypothetical protein
60010340 = hypothetical protein
60010341 = hypothetical protein
60010342 = Protein N-acetyltransferase, RimJ/RimL family
60010343 = Methyltransferase domain-containing protein
60010344 = hypothetical protein
60010345 = hypothetical protein
[truncated: 1,078,770 more chars]
