# Supplementary material for: Emergence of trait variability through the lens of nitrogen assimilation in Prochlorococcus
Source: eLife. 2019 Feb 1;8:e41043. doi: 10.7554/eLife.41043 (PMC6370341; doi:10.7554/eLife.41043)
Supplement: Figure 2—source data 2. [file elife-41043-fig2-data2.zip › Output_HLII_CyCOG_Underrepresentation.bgo]

File created with bingo (c) on Mar 12, 2018 at 5:51:45 PM

ontology: process
curator:  CyCOGv6

Selected ontology file : Ontology_CyCOG6_bingo.txt
Selected annotation file : AnnotationFile_CyCOG6_bingo.txt
Discarded evidence codes : 
Underrepresentation
Selected statistical test : Hypergeometric test
Selected correction : Benjamini & Hochberg False Discovery Rate (FDR) correction
Selected significance level : 0.05
Testing option : Genes_SAG_HLII_All.txt
The selected cluster :
AG-402-C22_2717276090	AG-402-C22_2717276094	AG-402-C22_2717276085	AG-402-C22_2717276086	AG-402-C22_2717276081	AG-402-C22_2717276083	AG-402-C22_2717276082	AG-402-C22_2717276076	AG-402-C22_2717276077	AG-402-C22_2717276079	AG-402-C22_2717276071	AG-402-C22_2717276062	AG-402-C22_2717276064	AG-402-C22_2717276059	AG-402-C22_2717276052	AG-402-C22_2717276054	AG-402-C22_2717276056	AG-402-C22_2717276097	AG-402-C22_2717276099	AG-402-L23_2667740432	AG-402-L23_2667740438	AG-402-L23_2667740437	AG-402-L23_2667740436	AG-412-J13_2717696302	AG-402-L23_2667740439	AG-412-J13_2717696301	AG-402-L23_2667740421	AG-355-J09_2667773896	AG-355-J09_2667773897	AG-355-J09_2667773898	AG-402-L23_2667740425	AG-412-J13_2717696310	AG-412-J13_2717696312	AG-412-J13_2717696304	AG-412-J13_2717696306	AG-355-J09_2667773891	AG-412-J13_2717696308	AG-412-J13_2717696307	AG-402-L23_2667740411	AG-355-J09_2667773885	AG-402-L23_2667740416	AG-402-L23_2667740415	AG-355-J09_2667773887	AG-402-L23_2667740413	AG-355-J09_2667773881	AG-355-J09_2667773883	AG-402-L23_2667740418	AG-355-J09_2667773880	AG-355-J09_2667773878	AG-355-J09_2667773879	AG-355-J09_2667773874	AG-355-J09_2667773875	AG-355-J09_2667773876	AG-402-L23_2667740403	AG-402-L23_2667740402	AG-355-J09_2667773871	AG-355-J09_2667773872	AG-402-L23_2667740475	AG-412-J13_2717696342	AG-412-J13_2717696341	AG-412-J13_2717696344	AG-412-J13_2717696343	AG-412-J13_2717696346	AG-412-J13_2717696339	AG-402-L23_2667740470	AG-402-L23_2667740463	AG-402-L23_2667740462	AG-402-L23_2667740461	AG-402-L23_2667740460	AG-402-L23_2667740467	AG-402-L23_2667740465	AG-412-J13_2717696351	AG-412-J13_2717696350	AG-412-J13_2717696353	AG-412-J13_2717696354	AG-412-J13_2717696356	AG-412-J13_2717696348	AG-412-J13_2717696347	AG-402-L23_2667740452	AG-402-L23_2667740451	AG-402-L23_2667740450	AG-402-L23_2667740456	AG-402-L23_2667740455	AG-402-L23_2667740454	AG-402-L23_2667740453	AG-402-L23_2667740459	AG-402-L23_2667740458	AG-402-L23_2667740457	AG-412-J13_2717696321	AG-412-J13_2717696314	AG-412-J13_2717696319	AG-402-L23_2667740441	AG-402-L23_2667740440	AG-402-L23_2667740444	AG-402-L23_2667740443	AG-402-L23_2667740442	AG-402-L23_2667740449	AG-402-L23_2667740448	AG-402-L23_2667740447	AG-402-L23_2667740446	AG-412-J13_2717696330	AG-412-J13_2717696381	AG-412-J13_2717696384	AG-412-J13_2717696383	AG-412-J13_2717696389	AG-402-C22_2717276126	AG-412-J13_2717696391	AG-412-J13_2717696393	AG-412-J13_2717696392	AG-412-J13_2717696394	AG-412-J13_2717696396	AG-402-L23_2667740496	AG-402-L23_2667740494	AG-412-J13_2717696360	AG-412-J13_2717696361	AG-412-J13_2717696363	AG-412-J13_2717696365	AG-412-J13_2717696367	AG-402-C22_2717276105	AG-402-C22_2717276102	AG-402-L23_2667740483	AG-402-L23_2667740487	AG-412-J13_2717696373	AG-412-J13_2717696374	AG-412-J13_2717696377	AG-402-L23_2667740481	AG-402-C22_2717276169	AG-402-C22_2717276164	AG-402-C22_2717276166	AG-402-C22_2717276165	AG-402-C22_2717276160	AG-402-C22_2717276159	AG-402-C22_2717276158	AG-402-C22_2717276156	AG-402-C22_2717276148	AG-402-C22_2717276149	AG-402-C22_2717276142	AG-402-C22_2717276141	AG-402-C22_2717276143	AG-402-C22_2717276145	AG-402-C22_2717276137	AG-402-C22_2717276136	AG-402-C22_2717276139	AG-402-C22_2717276138	AG-402-C22_2717276132	AG-402-C22_2717276135	AG-355-J09_2667773904	AG-355-J09_2667773905	AG-355-J09_2667773901	AG-402-L23_2667740510	AG-402-L23_2667740515	AG-402-L23_2667740514	AG-402-L23_2667740517	AG-402-L23_2667740516	AG-402-L23_2667740503	AG-402-L23_2667740502	AG-402-L23_2667740507	AG-402-L23_2667740506	AG-412-J13_2717696511	AG-402-L23_2667740505	AG-412-J13_2717696502	AG-412-J13_2717696501	AG-412-J13_2717696503	AG-412-J13_2717696506	AG-412-J13_2717696508	AG-412-J13_2717696507	AG-402-L23_2667740551	AG-402-L23_2667740555	AG-412-J13_2717696421	AG-412-J13_2717696423	AG-412-J13_2717696413	AG-402-L23_2667740542	AG-402-L23_2667740541	AG-402-L23_2667740548	AG-402-L23_2667740547	AG-402-L23_2667740546	AG-402-L23_2667740545	AG-412-J13_2717696431	AG-402-L23_2667740549	AG-412-J13_2717696425	AG-412-J13_2717696426	AG-412-J13_2717696428	AG-402-L23_2667740531	AG-402-L23_2667740536	AG-402-L23_2667740522	AG-355-J09_2667773996	AG-355-J09_2667773991	AG-412-J13_2717696412	AG-355-J09_2667773990	AG-402-L23_2667740595	AG-402-L23_2667740592	AG-402-L23_2667740599	AG-402-L23_2667740596	AG-412-J13_2717696465	AG-402-L23_2667740591	AG-402-L23_2667740590	AG-402-L23_2667740587	AG-402-L23_2667740586	AG-412-J13_2717696471	AG-402-L23_2667740589	AG-402-L23_2667740580	AG-402-L23_2667740573	AG-402-L23_2667740572	AG-402-L23_2667740571	AG-402-L23_2667740570	AG-402-L23_2667740576	AG-402-L23_2667740575	AG-402-L23_2667740579	AG-402-L23_2667740578	AG-412-J13_2717696435	AG-402-L23_2667740566	AG-402-L23_2667740564	AG-402-L23_2667740569	AG-402-L23_2667740568	AG-402-L23_2667740567	AG-412-J13_2717696456	AG-412-J13_2717696455	AG-355-J09_2667773944	AG-355-J09_2667773945	AG-355-J09_2667773946	AG-355-J09_2667773947	AG-355-J09_2667773940	AG-355-J09_2667773941	AG-355-J09_2667773943	AG-402-C22_2717276005	AG-402-C22_2717276004	AG-402-C22_2717276007	AG-402-C22_2717276006	AG-402-C22_2717276003	AG-355-J09_2667773937	AG-355-J09_2667773933	AG-355-J09_2667773935	AG-355-J09_2667773936	AG-355-J09_2667773931	AG-355-J09_2667773923	AG-355-J09_2667773924	AG-412-J13_2717696481	AG-355-J09_2667773920	AG-412-J13_2717696486	AG-355-J09_2667773916	AG-355-J09_2667773918	AG-355-J09_2667773911	AG-355-J09_2667773912	AG-355-J09_2667773913	AG-412-J13_2717696492	AG-412-J13_2717696491	AG-412-J13_2717696493	AG-412-J13_2717696496	AG-412-J13_2717696498	AG-412-J13_2717696499	AG-355-J09_2667773908	AG-355-J09_2667773909	AG-355-J09_2667773984	AG-355-J09_2667773985	AG-355-J09_2667773986	
AG-355-J09_2667773987	AG-355-J09_2667773981	AG-355-J09_2667773983	AG-402-C22_2717276040	AG-402-C22_2717276042	AG-402-C22_2717276044	AG-402-C22_2717276047	AG-355-J09_2667773977	AG-402-C22_2717276037	AG-402-C22_2717276030	AG-402-C22_2717276031	AG-402-C22_2717276034	AG-402-C22_2717276033	AG-402-C22_2717276036	AG-402-C22_2717276035	AG-355-J09_2667773966	AG-355-J09_2667773968	AG-355-J09_2667773962	AG-355-J09_2667773963	AG-355-J09_2667773964	AG-355-J09_2667773965	AG-355-J09_2667773960	AG-355-J09_2667773961	AG-402-C22_2717276028	AG-402-C22_2717276020	AG-402-C22_2717276023	AG-402-C22_2717276022	AG-402-C22_2717276025	AG-355-J09_2667773959	AG-355-J09_2667773956	AG-355-J09_2667773957	AG-355-J09_2667773952	AG-355-J09_2667773953	AG-355-J09_2667773954	AG-355-J09_2667773950	AG-402-C22_2717276015	AG-402-C22_2717276019	AG-402-C22_2717276014	AG-418-P13_2717331139	AG-418-P13_2717331136	AG-418-P13_2717331137	AG-418-P13_2717331129	AG-418-P13_2717331128	AG-418-P13_2717331101	AG-418-P13_2717331103	AG-418-P13_2717331179	AG-418-P13_2717331156	AG-418-P13_2717331145	AG-418-P13_2717331144	AG-418-P13_2717331141	AG-418-P13_2717331142	AG-418-P13_2717331140	AG-402-L23_2667740635	AG-402-L23_2667740634	AG-402-L23_2667740639	AG-402-L23_2667740638	AG-402-L23_2667740637	AG-402-L23_2667740621	AG-402-L23_2667740620	AG-402-L23_2667740625	AG-402-L23_2667740629	AG-402-L23_2667740626	AG-402-L23_2667740619	AG-402-L23_2667740610	AG-402-L23_2667740614	AG-402-L23_2667740612	AG-402-L23_2667740611	AG-402-L23_2667740618	AG-402-L23_2667740617	AG-402-L23_2667740615	AG-402-L23_2667740608	AG-402-L23_2667740603	AG-402-L23_2667740607	AG-402-L23_2667740606	AG-402-L23_2667740605	AG-402-L23_2667740604	AG-402-L23_2667740673	AG-355-G23_2667768820	AG-402-L23_2667740678	AG-402-L23_2667740677	AG-355-G23_2667768824	AG-355-G23_2667768823	AG-355-G23_2667768822	AG-355-G23_2667768818	AG-355-G23_2667768817	AG-355-G23_2667768819	AG-402-L23_2667740661	AG-402-L23_2667740660	AG-402-L23_2667740665	AG-402-L23_2667740664	AG-402-L23_2667740663	AG-402-L23_2667740662	AG-402-L23_2667740668	AG-402-L23_2667740666	AG-355-G23_2667768814	AG-355-G23_2667768807	AG-355-G23_2667768809	AG-355-G23_2667768808	AG-402-L23_2667740654	AG-402-L23_2667740653	AG-402-L23_2667740657	AG-402-L23_2667740655	AG-355-G23_2667768847	AG-402-L23_2667740659	AG-402-L23_2667740643	AG-402-L23_2667740642	AG-402-L23_2667740640	AG-402-L23_2667740646	AG-402-L23_2667740645	AG-402-L23_2667740644	AG-355-G23_2667768835	AG-355-G23_2667768834	AG-355-G23_2667768833	AG-402-L23_2667740648	AG-355-G23_2667768829	AG-412-J13_2717696100	AG-412-J13_2717696104	AG-412-J13_2717696103	AG-412-J13_2717696111	AG-412-J13_2717696110	AG-412-J13_2717696113	AG-412-J13_2717696112	AG-412-J13_2717696105	AG-412-J13_2717696108	AG-355-G23_2667768803	AG-355-G23_2667768800	AG-402-L23_2667740687	AG-412-J13_2717696143	AG-412-J13_2717696145	AG-355-G23_2667768894	AG-355-G23_2667768892	AG-355-G23_2667768897	AG-355-G23_2667768896	AG-412-J13_2717696121	AG-412-J13_2717696123	AG-412-J13_2717696125	AG-412-J13_2717696117	AG-412-J13_2717696119	AG-412-J13_2717696118	AG-412-J13_2717696130	AG-412-J13_2717696132	AG-412-J13_2717696128	AG-418-P13_2717331181	AG-412-J13_2717696129	AG-418-P13_2717331180	AG-355-G23_2667768861	AG-355-G23_2667768865	AG-355-G23_2667768868	AG-412-J13_2717696197	AG-355-G23_2667768852	AG-355-G23_2667768858	AG-355-G23_2667768883	AG-355-G23_2667768882	AG-355-G23_2667768880	AG-355-G23_2667768885	AG-355-G23_2667768884	AG-355-G23_2667768889	AG-355-G23_2667768872	AG-412-J13_2717696170	AG-355-G23_2667768876	AG-355-G23_2667768875	AG-355-G23_2667768874	AG-355-G23_2667768873	AG-355-G23_2667768879	AG-355-G23_2667768878	AG-355-G23_2667768877	AG-418-P13_2717331234	AG-418-P13_2717331238	AG-418-P13_2717331235	AG-418-P13_2717331228	AG-418-P13_2717331220	AG-418-P13_2717331226	AG-418-P13_2717331224	AG-402-L23_2667740712	AG-402-L23_2667740702	AG-402-L23_2667740703	AG-418-P13_2717331218	AG-402-L23_2667740753	AG-402-L23_2667740750	AG-418-P13_2717331211	AG-402-L23_2667740755	AG-402-L23_2667740754	AG-418-P13_2717331215	AG-418-P13_2717331216	AG-402-L23_2667740759	AG-418-P13_2717331213	AG-402-L23_2667740758	AG-418-P13_2717331208	AG-418-P13_2717331209	AG-418-P13_2717331207	AG-402-L23_2667740740	AG-402-L23_2667740746	AG-402-L23_2667740745	AG-402-L23_2667740743	AG-402-L23_2667740749	AG-418-P13_2717331205	AG-402-L23_2667740748	AG-402-L23_2667740733	AG-402-L23_2667740739	AG-402-L23_2667740738	AG-402-L23_2667740728	AG-402-L23_2667740718	AG-402-L23_2667740792	AG-402-L23_2667740791	AG-402-L23_2667740790	AG-402-L23_2667740794	AG-402-L23_2667740786	AG-402-L23_2667740784	AG-402-L23_2667740783	AG-355-G23_2667768934	AG-355-G23_2667768928	AG-355-G23_2667768927	AG-355-G23_2667768926	AG-402-L23_2667740773	AG-355-G23_2667768964	AG-355-G23_2667768963	AG-402-L23_2667740778	AG-355-G23_2667768961	AG-402-L23_2667740776	AG-355-G23_2667768958	AG-402-L23_2667740760	AG-402-L23_2667740762	AG-402-L23_2667740761	AG-355-G23_2667768953	AG-355-G23_2667768952	AG-355-G23_2667768951	AG-402-L23_2667740766	AG-355-G23_2667768950	AG-355-G23_2667768957	AG-355-G23_2667768956	AG-355-G23_2667768955	AG-355-G23_2667768954	AG-355-G23_2667768948	AG-355-G23_2667768947	AG-412-J13_2717696230	AG-355-G23_2667768917	AG-355-G23_2667768915	AG-355-G23_2667768914	AG-355-G23_2667768913	AG-412-J13_2717696261	AG-412-J13_2717696263	AG-412-J13_2717696267	AG-412-J13_2717696269	AG-412-J13_2717696259	AG-412-J13_2717696270	AG-412-J13_2717696272	AG-412-J13_2717696274	AG-412-J13_2717696273	AG-412-J13_2717696276	AG-412-J13_2717696278	AG-412-J13_2717696279	AG-412-J13_2717696251	AG-412-J13_2717696254	AG-412-J13_2717696257	AG-355-G23_2667768982	
AG-355-G23_2667768981	AG-355-G23_2667768984	AG-355-G23_2667768983	AG-355-G23_2667768972	AG-355-G23_2667768977	AG-355-G23_2667768976	AG-412-J13_2717696285	AG-412-J13_2717696286	AG-412-J13_2717696290	AG-412-J13_2717696294	AG-412-J13_2717696293	AG-412-J13_2717696296	AG-412-J13_2717696297	AG-355-G23_2667768999	AG-355-G23_2667768998	AG-355-G23_2667768695	AG-355-G23_2667768694	AG-355-G23_2667768698	AG-355-G23_2667768697	AG-402-K16_2667857250	AG-402-K16_2667857251	AG-402-K16_2667857246	AG-402-K16_2667857248	AG-402-K16_2667857242	AG-402-K16_2667857245	AG-402-K16_2667857236	AG-402-K16_2667857235	AG-402-K16_2667857238	AG-402-K16_2667857237	AG-402-K16_2667857232	AG-402-K16_2667857230	AG-402-K16_2667857239	AG-402-K16_2667857224	AG-402-K16_2667857221	AG-402-K16_2667857222	AG-402-K16_2667857229	AG-402-K16_2667857228	AG-402-K16_2667857210	AG-402-K16_2667857211	AG-402-K16_2667857217	AG-402-K16_2667857201	AG-402-K16_2667857209	AG-355-G23_2667768601	AG-355-G23_2667768600	AG-355-G23_2667768604	AG-355-G23_2667768603	AG-402-K16_2667857298	AG-402-K16_2667857297	AG-402-K16_2667857294	AG-402-K16_2667857293	AG-402-K16_2667857295	AG-402-K16_2667857290	AG-402-K16_2667857286	AG-402-K16_2667857288	AG-402-K16_2667857283	AG-402-K16_2667857282	AG-402-K16_2667857285	AG-402-K16_2667857281	AG-402-K16_2667857279	AG-402-K16_2667857275	AG-402-K16_2667857278	AG-402-K16_2667857277	AG-402-K16_2667857272	AG-402-K16_2667857271	AG-402-K16_2667857273	AG-402-K16_2667857270	AG-402-K16_2667857269	AG-402-K16_2667857260	AG-402-L23_2667740033	AG-402-L23_2667740032	AG-402-L23_2667740036	AG-402-L23_2667740035	AG-402-L23_2667740039	AG-402-L23_2667740030	AG-402-L23_2667740023	AG-402-L23_2667740020	AG-402-L23_2667740027	AG-402-L23_2667740024	AG-402-L23_2667740029	AG-355-G23_2667768657	AG-355-G23_2667768681	AG-402-L23_2667740012	AG-355-G23_2667768680	AG-402-L23_2667740011	AG-402-L23_2667740010	AG-355-G23_2667768685	AG-402-L23_2667740015	AG-355-G23_2667768683	AG-355-G23_2667768682	AG-402-L23_2667740013	AG-355-G23_2667768688	AG-355-G23_2667768687	AG-418-D13_2717709901	AG-418-D13_2717709900	AG-355-G23_2667768674	AG-402-L23_2667740005	AG-402-L23_2667740009	AG-402-L23_2667740008	AG-402-L23_2667740007	AG-355-G23_2667768675	AG-402-L23_2667740006	AG-355-G23_2667768679	AG-402-L23_2667740076	AG-402-L23_2667740079	AG-355-G23_2667768623	AG-355-G23_2667768622	AG-355-G23_2667768627	AG-355-G23_2667768626	AG-355-G23_2667768619	AG-355-G23_2667768618	AG-402-L23_2667740070	AG-402-L23_2667740074	AG-402-L23_2667740073	AG-402-L23_2667740072	AG-402-L23_2667740071	AG-402-L23_2667740065	AG-355-G23_2667768611	AG-355-G23_2667768610	AG-355-G23_2667768616	AG-355-G23_2667768615	AG-355-G23_2667768614	AG-355-G23_2667768613	AG-355-G23_2667768609	AG-355-G23_2667768607	AG-355-G23_2667768606	AG-402-L23_2667740061	AG-402-L23_2667740060	AG-402-L23_2667740054	AG-402-L23_2667740053	AG-402-L23_2667740059	AG-355-G23_2667768643	AG-402-L23_2667740050	AG-402-L23_2667740045	AG-402-L23_2667740043	AG-402-L23_2667740049	AG-402-L23_2667740048	AG-402-L23_2667740046	AG-355-G23_2667768632	AG-355-G23_2667768631	AG-355-G23_2667768629	AG-355-G23_2667768628	AG-402-L23_2667740041	AG-402-L23_2667740099	AG-402-L23_2667740097	AG-412-J13_2717696082	AG-412-J13_2717696085	AG-412-J13_2717696084	AG-412-J13_2717696087	AG-412-J13_2717696086	AG-412-J13_2717696089	AG-412-J13_2717696088	AG-402-L23_2667740092	AG-402-L23_2667740091	AG-402-L23_2667740090	AG-402-L23_2667740093	AG-402-L23_2667740089	AG-412-J13_2717696090	AG-402-L23_2667740088	AG-412-J13_2717696099	AG-402-L23_2667740081	AG-402-L23_2667740080	AG-347-L17_2667699011	AG-347-L17_2667699010	AG-347-L17_2667699013	AG-347-L17_2667699009	AG-347-L17_2667699006	AG-347-L17_2667699039	AG-347-L17_2667699034	AG-347-L17_2667699032	AG-347-L17_2667699036	AG-355-G23_2667768704	AG-355-G23_2667768722	AG-355-G23_2667768721	AG-355-G23_2667768720	AG-355-G23_2667768719	AG-355-G23_2667768718	AG-355-G23_2667768717	AG-355-G23_2667768716	AG-355-G23_2667768715	AG-355-G23_2667768713	AG-402-L23_2667740111	AG-402-L23_2667740115	AG-402-L23_2667740100	AG-402-L23_2667740104	AG-402-L23_2667740102	AG-402-L23_2667740155	AG-402-L23_2667740152	AG-355-G23_2667768784	AG-402-L23_2667740159	AG-355-G23_2667768783	AG-402-L23_2667740157	AG-355-G23_2667768781	AG-402-L23_2667740156	AG-355-G23_2667768788	AG-412-J13_2717696020	AG-355-G23_2667768786	AG-412-J13_2717696022	AG-412-J13_2717696024	AG-355-G23_2667768789	AG-412-J13_2717696026	AG-347-L17_2667699055	AG-347-L17_2667699057	AG-347-L17_2667699050	AG-355-G23_2667768771	AG-355-G23_2667768770	AG-355-G23_2667768777	AG-412-J13_2717696034	AG-355-G23_2667768774	AG-412-J13_2717696036	AG-412-J13_2717696035	AG-355-G23_2667768779	AG-355-G23_2667768778	AG-412-J13_2717696028	AG-347-L17_2667699042	AG-347-L17_2667699049	AG-347-L17_2667699048	AG-347-L17_2667699046	AG-347-L17_2667699040	AG-402-L23_2667740137	AG-402-L23_2667740135	AG-347-L17_2667699078	AG-347-L17_2667699076	AG-347-L17_2667699079	AG-347-L17_2667699070	AG-347-L17_2667699074	AG-347-L17_2667699073	AG-347-L17_2667699072	AG-355-G23_2667768790	AG-402-L23_2667740120	AG-355-G23_2667768795	AG-355-G23_2667768794	AG-355-G23_2667768793	AG-355-G23_2667768798	AG-355-G23_2667768797	AG-402-L23_2667740128	AG-412-J13_2717696014	AG-412-J13_2717696016	AG-412-J13_2717696015	AG-402-L23_2667740197	AG-412-J13_2717696061	AG-412-J13_2717696063	AG-412-J13_2717696062	AG-412-J13_2717696065	AG-412-J13_2717696064	AG-412-J13_2717696069	AG-412-J13_2717696068	AG-355-G23_2667768746	AG-402-L23_2667740191	AG-347-L17_2667699091	AG-402-L23_2667740190	AG-347-L17_2667699090	AG-402-L23_2667740193	AG-402-L23_2667740186	AG-412-J13_2717696070	AG-402-L23_2667740185	
AG-412-J13_2717696071	AG-412-J13_2717696074	AG-402-L23_2667740189	AG-412-J13_2717696073	AG-412-J13_2717696078	AG-355-G23_2667768737	AG-355-G23_2667768736	AG-412-J13_2717696079	AG-347-L17_2667699081	AG-402-L23_2667740180	AG-347-L17_2667699080	AG-402-L23_2667740184	AG-402-L23_2667740177	AG-355-G23_2667768762	AG-412-J13_2717696041	AG-402-L23_2667740178	AG-412-J13_2717696040	AG-355-G23_2667768766	AG-412-J13_2717696042	AG-355-G23_2667768764	AG-355-G23_2667768763	AG-412-J13_2717696044	AG-355-G23_2667768767	AG-402-L23_2667740171	AG-402-L23_2667740170	AG-402-L23_2667740164	AG-402-L23_2667740163	AG-355-G23_2667768751	AG-355-G23_2667768750	AG-402-L23_2667740169	AG-412-J13_2717696052	AG-402-L23_2667740167	AG-412-J13_2717696051	AG-355-G23_2667768755	AG-355-G23_2667768753	AG-355-G23_2667768752	AG-412-J13_2717696055	AG-355-G23_2667768759	AG-412-J13_2717696058	AG-412-J13_2717696057	AG-355-G23_2667768756	AG-412-J13_2717696059	AG-355-G23_2667768749	AG-402-L23_2667740160	AG-355-G23_2667768491	AG-355-G23_2667768495	AG-355-G23_2667768499	AG-355-G23_2667768490	AG-355-G23_2667768464	AG-355-G23_2667768463	AG-355-G23_2667768462	AG-355-G23_2667768466	AG-355-G23_2667768453	AG-355-G23_2667768452	AG-355-G23_2667768451	AG-355-G23_2667768457	AG-355-G23_2667768455	AG-355-G23_2667768459	AG-355-G23_2667768483	AG-355-G23_2667768487	AG-355-G23_2667768486	AG-355-G23_2667768484	AG-355-G23_2667768488	AG-355-G23_2667768474	AG-355-G23_2667768473	AG-355-G23_2667768479	AG-355-G23_2667768477	AG-402-K16_2667857016	AG-402-K16_2667857015	AG-402-K16_2667857017	AG-402-K16_2667857013	AG-402-K16_2667857004	AG-402-K16_2667857006	AG-402-K16_2667857000	AG-402-K16_2667857003	AG-402-N08_2717285010	AG-402-N08_2717285011	AG-418-D13_2717709687	AG-402-N08_2717285001	AG-402-N08_2717285002	AG-402-N08_2717285007	AG-402-N08_2717285006	AG-402-N08_2717285009	AG-402-N08_2717285039	AG-347-I04_2717245987	AG-418-D13_2717709661	AG-347-I04_2717245994	AG-418-D13_2717709666	AG-347-I04_2717245996	AG-347-I04_2717245990	AG-402-N08_2717285020	AG-418-D13_2717709670	AG-347-G18_2667832022	AG-347-I04_2717245969	AG-347-I04_2717245965	AG-418-D13_2717709761	AG-418-D13_2717709760	AG-347-I04_2717245973	AG-347-I04_2717245972	AG-418-D13_2717709762	AG-347-I04_2717245975	AG-347-I04_2717245974	AG-418-D13_2717709764	AG-347-G18_2667832027	AG-347-G18_2667832028	AG-347-G18_2667832025	AG-347-G18_2667832026	AG-347-G18_2667832029	AG-402-K16_2667857089	AG-347-G18_2667832010	AG-402-K16_2667857085	AG-402-K16_2667857084	AG-402-K16_2667857086	AG-347-I04_2717245977	AG-347-I04_2717245979	AG-347-I04_2717245978	AG-347-I04_2717245984	AG-347-I04_2717245983	AG-347-I04_2717245985	AG-347-I04_2717245981	AG-347-G18_2667832016	AG-347-G18_2667832015	AG-347-G18_2667832018	AG-347-G18_2667832042	AG-402-K16_2667857078	AG-347-G18_2667832046	AG-347-G18_2667832044	AG-347-I04_2717245944	AG-347-I04_2717245943	AG-347-I04_2717245945	AG-347-I04_2717245950	AG-418-D13_2717709740	AG-418-D13_2717709747	AG-418-D13_2717709746	AG-347-G18_2667832049	AG-418-D13_2717709749	AG-347-G18_2667832048	AG-347-G18_2667832030	AG-347-G18_2667832034	AG-347-G18_2667832035	AG-347-G18_2667832032	AG-347-G18_2667832033	AG-347-I04_2717245959	AG-418-D13_2717709750	AG-418-D13_2717709751	AG-418-D13_2717709754	AG-347-I04_2717245963	AG-347-G18_2667832038	AG-347-G18_2667832039	AG-418-D13_2717709759	AG-347-G18_2667832036	AG-347-G18_2667832037	AG-402-L23_2667740232	AG-402-L23_2667740235	AG-402-L23_2667740234	AG-402-L23_2667740233	AG-402-K16_2667857051	AG-347-I04_2717245928	AG-402-L23_2667740238	AG-402-L23_2667740237	AG-347-I04_2717245922	AG-347-I04_2717245921	AG-347-I04_2717245931	AG-418-D13_2717709721	AG-347-I04_2717245930	AG-418-D13_2717709727	AG-418-D13_2717709729	AG-402-L23_2667740221	AG-402-K16_2667857044	AG-402-L23_2667740223	AG-402-K16_2667857046	AG-402-L23_2667740222	AG-402-K16_2667857040	AG-402-L23_2667740228	AG-347-I04_2717245939	AG-402-L23_2667740227	AG-347-I04_2717245938	AG-402-K16_2667857042	AG-347-I04_2717245932	AG-347-I04_2717245934	AG-347-I04_2717245942	AG-418-D13_2717709732	AG-347-I04_2717245941	AG-418-D13_2717709739	AG-402-K16_2667857038	AG-402-L23_2667740210	AG-347-I04_2717245908	AG-402-K16_2667857034	AG-402-L23_2667740214	AG-402-K16_2667857033	AG-402-L23_2667740213	AG-402-K16_2667857036	AG-347-G18_2667832000	AG-347-I04_2717245909	AG-402-K16_2667857035	AG-402-K16_2667857030	AG-402-L23_2667740218	AG-347-I04_2717245906	AG-402-K16_2667857031	AG-347-G18_2667832005	AG-347-G18_2667832006	AG-347-G18_2667832004	AG-347-G18_2667832007	AG-402-K16_2667857027	AG-402-K16_2667857026	AG-402-K16_2667857029	AG-347-I04_2717245919	AG-402-K16_2667857023	AG-402-K16_2667857022	AG-402-L23_2667740202	AG-402-L23_2667740201	AG-347-I04_2717245915	AG-347-I04_2717245917	AG-402-K16_2667857021	AG-402-L23_2667740205	AG-347-I04_2717245916	AG-402-L23_2667740204	AG-347-I04_2717245911	AG-347-I04_2717245910	AG-347-I04_2717245912	AG-418-D13_2717709716	AG-402-L23_2667740275	AG-402-L23_2667740279	AG-402-L23_2667740278	AG-355-G23_2667768425	AG-355-G23_2667768428	AG-355-G23_2667768427	AG-355-G23_2667768426	AG-402-L23_2667740271	AG-347-G18_2667832096	AG-347-G18_2667832097	AG-402-L23_2667740263	AG-402-L23_2667740269	AG-402-L23_2667740268	AG-347-G18_2667832098	AG-347-G18_2667832099	AG-347-G18_2667832090	AG-355-G23_2667768408	AG-402-L23_2667740261	AG-402-L23_2667740260	AG-402-L23_2667740253	AG-402-L23_2667740251	AG-402-L23_2667740258	AG-355-G23_2667768442	AG-402-L23_2667740257	AG-355-G23_2667768447	AG-355-G23_2667768446	AG-355-G23_2667768445	AG-355-G23_2667768444	AG-402-L23_2667740259	AG-402-L23_2667740243	AG-402-L23_2667740247	AG-402-L23_2667740244	AG-355-G23_2667768439	AG-355-G23_2667768437	
AG-347-G18_2667832063	AG-347-G18_2667832061	AG-347-G18_2667832062	AG-347-G18_2667832068	AG-347-G18_2667832066	AG-347-G18_2667832060	AG-347-G18_2667832053	AG-347-G18_2667832050	AG-347-G18_2667832051	AG-347-G18_2667832057	AG-347-G18_2667832054	AG-347-G18_2667832055	AG-347-G18_2667832085	AG-402-L23_2667740297	AG-347-G18_2667832084	AG-402-L23_2667740295	AG-347-G18_2667832089	AG-402-L23_2667740299	AG-355-G23_2667768402	AG-355-G23_2667768400	AG-355-G23_2667768405	AG-402-L23_2667740290	AG-402-L23_2667740292	AG-402-L23_2667740291	AG-347-G18_2667832074	AG-402-L23_2667740287	AG-347-G18_2667832075	AG-402-L23_2667740286	AG-402-L23_2667740285	AG-347-G18_2667832073	AG-347-G18_2667832076	AG-402-L23_2667740289	AG-347-G18_2667832077	AG-402-L23_2667740288	AG-402-L23_2667740283	AG-402-L23_2667740282	AG-402-L23_2667740281	AG-402-L23_2667740280	AG-347-L20_2667700994	AG-347-L20_2667700996	AG-347-L20_2667700995	AG-347-L20_2667700990	AG-347-L20_2667700992	AG-355-M02_2667790001	AG-355-M02_2667790018	AG-355-M02_2667790017	AG-355-G23_2667768582	AG-355-G23_2667768581	AG-355-G23_2667768583	AG-355-M02_2667790049	AG-355-M02_2667790048	AG-355-G23_2667768570	AG-355-G23_2667768574	AG-355-G23_2667768573	AG-355-M02_2667790050	AG-355-G23_2667768579	AG-355-G23_2667768578	AG-355-M02_2667790057	AG-355-M02_2667790021	AG-355-M02_2667790029	AG-355-M02_2667790023	AG-355-M02_2667790022	AG-355-G23_2667768591	AG-355-G23_2667768595	AG-355-G23_2667768594	AG-355-G23_2667768599	AG-402-K16_2667857139	AG-402-K16_2667857132	AG-347-L20_2667700914	AG-347-L20_2667700913	AG-402-K16_2667857131	AG-402-K16_2667857126	AG-402-K16_2667857125	AG-402-K16_2667857128	AG-402-K16_2667857127	AG-402-K16_2667857122	AG-402-K16_2667857121	AG-402-K16_2667857124	AG-402-K16_2667857120	AG-402-K16_2667857115	AG-402-K16_2667857114	AG-402-K16_2667857117	AG-402-N08_2717285113	AG-402-K16_2667857110	AG-402-N08_2717285112	AG-402-N08_2717285116	AG-402-K16_2667857119	AG-402-K16_2667857118	AG-402-K16_2667857103	AG-402-N08_2717285102	AG-402-N08_2717285100	AG-402-N08_2717285106	AG-402-N08_2717285104	AG-347-L20_2667700945	AG-402-N08_2717285131	AG-402-N08_2717285132	AG-402-N08_2717285130	AG-402-N08_2717285135	AG-402-N08_2717285133	AG-347-I04_2717245889	AG-347-I04_2717245895	AG-347-I04_2717245898	AG-347-I04_2717245893	AG-402-N08_2717285120	AG-402-N08_2717285122	AG-402-N08_2717285123	AG-347-L20_2667700969	AG-402-N08_2717285128	AG-347-L20_2667700971	AG-402-N08_2717285151	AG-402-N08_2717285152	AG-347-I04_2717245876	AG-418-D13_2717709788	AG-347-L20_2667700983	AG-347-L20_2667700985	AG-347-L20_2667700984	AG-347-L20_2667700981	AG-347-I04_2717245877	AG-347-I04_2717245879	AG-347-L20_2667700988	AG-347-I04_2717245882	AG-402-N08_2717285055	AG-402-L23_2667740313	AG-402-L23_2667740310	AG-402-L23_2667740316	AG-402-L23_2667740315	AG-402-L23_2667740314	AG-347-I04_2717245845	AG-402-L23_2667740319	AG-418-D13_2717709881	AG-418-D13_2717709883	AG-418-D13_2717709889	AG-402-L23_2667740302	AG-402-L23_2667740301	AG-402-N08_2717285048	AG-402-L23_2667740306	AG-402-L23_2667740304	AG-402-L23_2667740303	AG-402-L23_2667740308	AG-402-L23_2667740307	AG-402-N08_2717285076	AG-402-N08_2717285074	AG-402-N08_2717285078	AG-347-I04_2717245827	AG-347-I04_2717245828	AG-347-I04_2717245822	AG-402-K16_2667857193	AG-347-I04_2717245832	AG-347-I04_2717245831	AG-402-N08_2717285070	AG-402-N08_2717285065	AG-402-N08_2717285063	AG-402-N08_2717285064	AG-347-I04_2717245833	AG-418-D13_2717709877	AG-418-D13_2717709879	AG-402-L23_2667740352	AG-402-N08_2717285099	AG-402-L23_2667740350	AG-347-I04_2717245809	AG-402-L23_2667740356	AG-402-L23_2667740354	AG-347-I04_2717245801	AG-347-I04_2717245802	AG-402-N08_2717285090	AG-402-N08_2717285095	AG-402-N08_2717285092	AG-402-N08_2717285093	AG-402-L23_2667740342	AG-402-N08_2717285087	AG-402-N08_2717285085	AG-402-N08_2717285086	AG-347-I04_2717245819	AG-402-N08_2717285089	AG-402-L23_2667740343	AG-402-K16_2667857162	AG-402-K16_2667857161	AG-402-L23_2667740349	AG-347-I04_2717245818	AG-402-K16_2667857164	AG-347-I04_2717245817	AG-347-I04_2717245812	AG-347-I04_2717245811	AG-347-I04_2717245813	AG-418-D13_2717709854	AG-402-N08_2717285080	AG-402-N08_2717285083	AG-402-N08_2717285081	AG-402-N08_2717285082	AG-402-K16_2667857159	AG-402-K16_2667857158	AG-402-L23_2667740330	AG-402-K16_2667857155	AG-402-K16_2667857154	AG-402-K16_2667857151	AG-402-L23_2667740338	AG-402-L23_2667740337	AG-402-K16_2667857152	AG-418-D13_2717709822	AG-418-D13_2717709821	AG-418-D13_2717709824	AG-418-D13_2717709826	AG-402-K16_2667857149	AG-402-K16_2667857145	AG-402-L23_2667740321	AG-402-L23_2667740328	AG-402-L23_2667740327	AG-402-L23_2667740326	AG-402-K16_2667857141	AG-402-L23_2667740329	AG-418-D13_2717709837	AG-418-D13_2717709836	AG-418-D13_2717709838	AG-355-G23_2667768544	AG-402-L23_2667740386	AG-355-M02_2667790098	AG-402-L23_2667740384	AG-402-L23_2667740383	AG-355-M02_2667790091	AG-355-G23_2667768535	AG-418-D13_2717709815	AG-418-D13_2717709817	AG-418-D13_2717709816	AG-402-L23_2667740382	AG-418-D13_2717709819	AG-402-L23_2667740381	AG-355-G23_2667768560	AG-355-M02_2667790063	AG-402-L23_2667740373	AG-355-M02_2667790064	AG-402-L23_2667740372	AG-402-L23_2667740379	AG-355-M02_2667790061	AG-355-M02_2667790060	AG-355-G23_2667768568	AG-355-G23_2667768567	AG-355-G23_2667768566	AG-402-L23_2667740370	AG-355-M02_2667790073	AG-402-L23_2667740363	AG-402-L23_2667740362	AG-402-L23_2667740366	AG-355-G23_2667768557	AG-355-G23_2667768559	AG-355-G23_2667768503	AG-355-G23_2667768528	AG-347-M08_2717247818	AG-347-M08_2717247814	AG-355-M02_2667790130	AG-355-M02_2667790132	AG-347-M08_2717247823	AG-355-M02_2667790105	AG-355-B23_2667767114	AG-355-B23_2667767115	AG-355-M02_2667790161	
AG-355-B23_2667767113	AG-355-M02_2667790163	AG-355-M02_2667790160	AG-355-M02_2667790165	AG-355-M02_2667790168	AG-355-M02_2667790167	AG-347-M08_2717247857	AG-355-B23_2667767109	AG-355-B23_2667767107	AG-355-B23_2667767106	AG-355-B23_2667767125	AG-355-B23_2667767126	AG-355-B23_2667767123	AG-355-M02_2667790175	AG-355-M02_2667790174	AG-355-B23_2667767122	AG-355-B23_2667767120	AG-355-M02_2667790177	AG-355-M02_2667790176	AG-355-M02_2667790178	AG-355-B23_2667767118	AG-355-B23_2667767119	AG-402-K16_2667855894	AG-355-M02_2667790142	AG-402-K16_2667855896	AG-402-K16_2667855892	AG-355-M02_2667790147	AG-355-M02_2667790149	AG-355-M02_2667790146	AG-347-M08_2717247878	AG-402-K16_2667855897	AG-402-K16_2667855899	AG-355-B23_2667767103	AG-355-M02_2667790151	AG-355-M02_2667790150	AG-402-K16_2667855883	AG-347-M08_2717247881	AG-402-K16_2667855885	AG-402-K16_2667855881	AG-355-M02_2667790154	AG-355-M02_2667790156	AG-347-M08_2717247886	AG-347-M08_2717247888	AG-402-K16_2667855887	AG-347-M08_2717247884	AG-347-M08_2717247890	AG-418-D13_2717709480	AG-418-D13_2717709481	AG-418-D13_2717709484	AG-418-D13_2717709483	AG-418-D13_2717709488	AG-347-G18_2667832308	AG-402-I23_2667726711	AG-347-M08_2717247897	AG-402-I23_2667726715	AG-347-G18_2667832300	AG-347-M08_2717247899	AG-402-I23_2667726717	AG-347-G18_2667832307	AG-347-M08_2717247894	AG-347-G18_2667832304	AG-347-G18_2667832305	AG-347-M08_2717247896	AG-347-K02_2667824992	AG-347-K02_2667824991	AG-347-K02_2667824990	AG-347-K02_2667824999	AG-402-I23_2667726723	AG-347-J06_2717247479	AG-347-K02_2667824996	AG-347-J06_2717247477	AG-347-J06_2717247476	AG-402-I23_2667726728	AG-347-J06_2717247480	AG-347-K02_2667824982	AG-347-K02_2667824981	AG-418-D13_2717709462	AG-418-D13_2717709463	AG-418-D13_2717709465	AG-347-I04_2717245799	AG-347-I04_2717245798	AG-347-K02_2667824988	AG-418-D13_2717709467	AG-347-K02_2667824986	AG-418-D13_2717709469	AG-347-I04_2717245795	AG-347-K02_2667824985	AG-347-J06_2717247489	AG-347-K02_2667824984	AG-347-J06_2717247488	AG-347-G18_2667832325	AG-347-J06_2717247485	AG-347-G18_2667832329	AG-347-G18_2667832326	AG-347-J06_2717247491	AG-347-J06_2717247490	AG-347-G18_2667832310	AG-347-K02_2667824971	AG-418-D13_2717709470	AG-418-D13_2717709474	AG-347-K02_2667824979	AG-418-D13_2717709479	AG-347-K02_2667824975	AG-402-I23_2667726702	AG-347-K02_2667824973	AG-347-G18_2667832313	AG-347-J06_2717247499	AG-402-I23_2667726704	AG-347-G18_2667832314	AG-347-J06_2717247498	AG-347-G18_2667832311	AG-347-G18_2667832312	AG-347-J06_2717247495	AG-347-G18_2667832315	AG-347-G18_2667832316	AG-347-I04_2717245768	AG-347-I04_2717245769	AG-418-D13_2717709443	AG-418-D13_2717709446	AG-418-D13_2717709447	AG-347-I04_2717245773	AG-347-I04_2717245779	AG-347-I04_2717245778	AG-418-D13_2717709453	AG-418-D13_2717709455	AG-418-D13_2717709454	AG-418-D13_2717709457	AG-347-I04_2717245787	AG-418-D13_2717709456	AG-347-I04_2717245782	AG-347-I04_2717245783	AG-347-I04_2717245780	AG-347-I04_2717245746	AG-347-I04_2717245748	AG-418-D13_2717709420	AG-418-D13_2717709422	AG-347-I04_2717245755	AG-418-D13_2717709424	AG-418-D13_2717709426	AG-418-D13_2717709425	AG-347-I04_2717245750	AG-418-D13_2717709427	AG-418-D13_2717709429	AG-418-D13_2717709431	AG-347-I04_2717245758	AG-418-D13_2717709430	AG-418-D13_2717709433	AG-418-D13_2717709432	AG-347-I04_2717245766	AG-347-I04_2717245765	AG-418-D13_2717709434	AG-347-I04_2717245760	AG-418-D13_2717709437	AG-347-I04_2717245762	AG-418-D13_2717709439	AG-418-D13_2717709438	AG-347-G18_2667832262	AG-347-G18_2667832266	AG-347-G18_2667832263	AG-347-I04_2717245726	AG-347-I04_2717245731	AG-347-J06_2717247505	AG-347-J06_2717247504	AG-418-D13_2717709525	AG-347-J06_2717247500	AG-347-G18_2667832268	AG-402-K16_2667855915	AG-347-G18_2667832250	AG-347-G18_2667832251	AG-347-G18_2667832255	AG-347-G18_2667832253	AG-347-I04_2717245738	AG-347-J06_2717247509	AG-347-I04_2717245743	AG-347-J06_2717247514	AG-402-K16_2667855905	AG-347-J06_2717247513	AG-402-K16_2667855906	AG-347-I04_2717245740	AG-347-J06_2717247512	AG-402-K16_2667855908	AG-347-J06_2717247510	AG-402-K16_2667855902	AG-402-K16_2667855904	AG-347-G18_2667832283	AG-347-G18_2667832284	AG-347-G18_2667832282	AG-347-G18_2667832287	AG-347-G18_2667832288	AG-347-G18_2667832286	AG-347-I04_2717245702	AG-347-G18_2667832280	AG-347-I04_2717245701	AG-347-I04_2717245711	AG-347-I04_2717245710	AG-347-J06_2717247526	AG-347-J06_2717247520	AG-347-G18_2667832289	AG-347-G18_2667832273	AG-347-G18_2667832270	AG-347-G18_2667832277	AG-347-G18_2667832274	AG-347-G18_2667832275	AG-347-I04_2717245722	AG-418-D13_2717709511	AG-418-D13_2717709517	AG-347-G18_2667832221	AG-347-G18_2667832222	AG-347-G18_2667832220	AG-347-G18_2667832225	AG-347-G18_2667832226	AG-347-G18_2667832223	AG-347-G18_2667832224	AG-347-G18_2667832229	AG-347-G18_2667832227	AG-347-J06_2717247559	AG-347-J06_2717247558	AG-347-G18_2667832218	AG-347-G18_2667832240	AG-347-G18_2667832243	AG-347-G18_2667832241	AG-347-G18_2667832242	AG-347-J06_2717247568	AG-347-J06_2717247566	AG-347-J06_2717247565	AG-347-J06_2717247564	AG-347-G18_2667832245	AG-347-G18_2667832246	AG-347-J06_2717247560	AG-347-G18_2667832249	AG-347-G18_2667832232	AG-347-G18_2667832233	AG-347-G18_2667832230	AG-347-J06_2717247579	AG-347-J06_2717247578	AG-347-G18_2667832236	AG-347-J06_2717247576	AG-347-G18_2667832234	AG-347-J06_2717247574	AG-347-J06_2717247573	AG-347-J06_2717247572	AG-347-J06_2717247571	AG-347-J06_2717247570	AG-347-G18_2667832239	AG-355-B23_2667767158	AG-402-K16_2667855993	AG-402-K16_2667855994	AG-355-B23_2667767155	AG-355-B23_2667767152	AG-355-B23_2667767153	AG-355-B23_2667767151	AG-402-K16_2667855997	AG-402-K16_2667855998	AG-402-K16_2667855999	AG-402-K16_2667855981	
AG-402-K16_2667855982	AG-402-K16_2667855983	AG-355-B23_2667767168	AG-402-K16_2667855984	AG-355-B23_2667767166	AG-355-B23_2667767164	AG-402-K16_2667855980	AG-355-B23_2667767161	AG-355-B23_2667767162	AG-355-B23_2667767136	AG-355-M02_2667790184	AG-355-B23_2667767135	AG-355-M02_2667790185	AG-355-B23_2667767132	AG-355-B23_2667767130	AG-355-M02_2667790188	AG-402-K16_2667855978	AG-402-K16_2667855979	AG-402-K16_2667855976	AG-355-B23_2667767128	AG-355-M02_2667790194	AG-402-K16_2667855960	AG-402-K16_2667855961	AG-402-K16_2667855962	AG-355-B23_2667767144	AG-355-M02_2667790193	AG-355-B23_2667767142	AG-355-M02_2667790192	AG-402-K16_2667855964	AG-402-K16_2667855951	AG-355-B23_2667767199	AG-355-B23_2667767192	AG-355-B23_2667767190	AG-402-K16_2667855956	AG-402-K16_2667855952	AG-347-G18_2667832294	AG-347-G18_2667832295	AG-347-G18_2667832293	AG-402-K16_2667855940	AG-347-G18_2667832298	AG-347-G18_2667832296	AG-347-G18_2667832290	AG-402-K16_2667855945	AG-402-K16_2667855946	AG-402-K16_2667855941	AG-402-K16_2667855943	AG-402-K16_2667855944	AG-355-B23_2667767179	AG-355-B23_2667767176	AG-355-B23_2667767174	AG-355-B23_2667767175	AG-355-B23_2667767173	AG-402-I23_2667726691	AG-402-I23_2667726692	AG-402-I23_2667726693	AG-402-I23_2667726695	AG-402-I23_2667726696	AG-402-K16_2667855939	AG-355-B23_2667767189	AG-355-B23_2667767187	AG-355-B23_2667767185	AG-355-B23_2667767186	AG-355-B23_2667767183	AG-355-B23_2667767184	AG-355-B23_2667767181	AG-402-K16_2667855926	AG-402-K16_2667855922	AG-402-A04_2717266058	AG-355-M02_2667790242	AG-355-M02_2667790245	AG-402-A04_2717266062	AG-355-B23_2667767200	AG-355-B23_2667767201	AG-355-M02_2667790251	AG-402-A04_2717266069	AG-355-M02_2667790257	AG-355-M02_2667790259	AG-355-M02_2667790256	AG-355-M02_2667790255	AG-402-A04_2717266072	AG-347-M08_2717247708	AG-347-M08_2717247703	AG-347-M08_2717247705	AG-347-M08_2717247706	AG-402-A04_2717266071	AG-347-M08_2717247702	AG-355-M02_2667790225	AG-355-M02_2667790227	AG-355-M02_2667790226	AG-355-M02_2667790221	AG-355-M02_2667790220	AG-355-M02_2667790223	AG-347-M08_2717247719	AG-347-M08_2717247715	AG-402-A04_2717266081	AG-355-M02_2667790219	AG-355-M02_2667790236	AG-355-M02_2667790238	AG-355-M02_2667790232	AG-402-A04_2717266089	AG-347-M08_2717247729	AG-402-A04_2717266094	AG-402-A04_2717266095	AG-402-A04_2717266096	AG-355-M02_2667790229	AG-402-A04_2717266090	AG-355-M02_2667790228	AG-402-A04_2717266091	AG-347-M08_2717247724	AG-347-K17_2667687013	AG-355-B23_2667767235	AG-355-B23_2667767236	AG-355-M02_2667790284	AG-347-K17_2667687010	AG-355-M02_2667790281	AG-347-M08_2717247739	AG-355-B23_2667767229	AG-347-K17_2667687015	AG-347-K17_2667687022	AG-355-B23_2667767241	AG-347-M08_2717247741	AG-355-B23_2667767237	AG-347-K17_2667687027	AG-355-M02_2667790261	AG-355-B23_2667767214	AG-355-M02_2667790262	AG-355-M02_2667790269	AG-355-M02_2667790268	AG-355-M02_2667790264	AG-355-M02_2667790266	AG-347-M08_2717247756	AG-355-B23_2667767206	AG-355-B23_2667767205	AG-347-K17_2667687003	AG-355-M02_2667790271	AG-347-M23_2667708004	AG-347-M23_2667708009	AG-347-M23_2667708008	AG-355-M02_2667790270	AG-347-M23_2667708007	AG-347-M08_2717247769	AG-347-M08_2717247766	AG-347-M08_2717247767	AG-347-K17_2667687007	AG-347-M08_2717247762	AG-355-B23_2667767215	AG-347-K17_2667687005	AG-347-M08_2717247764	AG-355-B23_2667767216	AG-347-M08_2717247771	AG-347-M23_2667708018	AG-347-M23_2667708012	AG-347-M23_2667708011	AG-347-M23_2667708010	AG-347-I04_2717245699	AG-402-C22_2717276800	AG-402-C22_2717276803	AG-402-C22_2717276802	AG-402-I23_2667726835	AG-347-J06_2717247587	AG-402-I23_2667726837	AG-347-J06_2717247585	AG-347-J06_2717247584	AG-347-J06_2717247583	AG-347-M08_2717247772	AG-347-M08_2717247773	AG-347-J06_2717247580	AG-347-J06_2717247590	AG-347-J06_2717247599	AG-402-I23_2667726846	AG-347-J06_2717247598	AG-347-J06_2717247596	AG-347-J06_2717247595	AG-347-J06_2717247592	AG-347-J06_2717247591	AG-347-M23_2667708039	AG-347-M23_2667708038	AG-347-M23_2667708037	AG-347-G18_2667832200	AG-347-G18_2667832209	AG-347-I04_2717245677	AG-347-I04_2717245672	AG-402-I23_2667726811	AG-347-I04_2717245674	AG-402-I23_2667726812	AG-347-I04_2717245673	AG-402-I23_2667726813	AG-347-G18_2667832203	AG-402-I23_2667726814	AG-402-I23_2667726815	AG-402-I23_2667726816	AG-402-I23_2667726817	AG-402-I23_2667726818	AG-347-G18_2667832205	AG-347-M08_2717247796	AG-347-M23_2667708049	AG-402-A04_2717266007	AG-402-A04_2717266008	AG-402-A04_2717266006	AG-347-M23_2667708046	AG-418-D13_2717709594	AG-418-D13_2717709595	AG-347-I04_2717245687	AG-347-I04_2717245689	AG-347-I04_2717245688	AG-402-I23_2667726820	AG-402-I23_2667726821	AG-402-I23_2667726822	AG-347-I04_2717245685	AG-402-I23_2667726823	AG-347-I04_2717245684	AG-402-I23_2667726824	AG-402-I23_2667726825	AG-347-I04_2717245681	AG-347-I04_2717245680	AG-347-M23_2667708058	AG-402-A04_2717266018	AG-402-A04_2717266019	AG-347-M23_2667708053	AG-355-M02_2667790203	AG-402-A04_2717266014	AG-347-M23_2667708052	AG-355-M02_2667790202	AG-402-A04_2717266015	AG-402-A04_2717266016	AG-347-M23_2667708050	AG-355-M02_2667790204	AG-402-A04_2717266017	AG-402-A04_2717266010	AG-347-I04_2717245649	AG-347-M23_2667708055	AG-402-A04_2717266012	AG-418-D13_2717709563	AG-355-M02_2667790200	AG-402-A04_2717266013	AG-418-D13_2717709562	AG-347-I04_2717245654	AG-418-D13_2717709564	AG-347-I04_2717245656	AG-347-I04_2717245655	AG-418-D13_2717709566	AG-347-I04_2717245650	AG-347-M23_2667708060	AG-418-D13_2717709569	AG-418-D13_2717709568	AG-402-A04_2717266029	AG-347-M23_2667708064	AG-355-M02_2667790214	AG-402-A04_2717266025	AG-347-M23_2667708063	AG-355-M02_2667790213	AG-402-C22_2717276837	AG-355-M02_2667790216	AG-347-M23_2667708061	AG-355-M02_2667790215	
AG-402-A04_2717266028	AG-355-M02_2667790210	AG-418-D13_2717709572	AG-347-I04_2717245657	AG-347-M23_2667708067	AG-418-D13_2717709571	AG-347-M23_2667708066	AG-355-M02_2667790212	AG-402-A04_2717266023	AG-347-I04_2717245659	AG-347-M23_2667708065	AG-418-D13_2717709575	AG-347-I04_2717245667	AG-402-A04_2717266030	AG-418-D13_2717709577	AG-347-I04_2717245661	AG-402-C22_2717276834	AG-347-M23_2667708070	AG-355-M02_2667790206	AG-402-C22_2717276833	AG-402-I23_2667726800	AG-347-I04_2717245663	AG-402-I23_2667726801	AG-402-I23_2667726802	AG-402-I23_2667726804	AG-402-I23_2667726806	AG-402-I23_2667726808	AG-347-I04_2717245629	AG-402-A04_2717266036	AG-402-C22_2717276827	AG-347-I04_2717245628	AG-347-M23_2667708074	AG-402-A04_2717266037	AG-402-C22_2717276826	AG-347-M23_2667708072	AG-402-A04_2717266039	AG-402-A04_2717266032	AG-347-I04_2717245624	AG-347-I04_2717245627	AG-347-M23_2667708077	AG-402-A04_2717266034	AG-347-I04_2717245634	AG-402-A04_2717266041	AG-402-C22_2717276821	AG-347-I04_2717245633	AG-402-A04_2717266042	AG-402-C22_2717276820	AG-347-M23_2667708082	AG-402-C22_2717276822	AG-402-C22_2717276825	AG-402-C22_2717276824	AG-347-M23_2667708086	AG-347-I04_2717245639	AG-402-A04_2717266048	AG-347-M23_2667708084	AG-347-M23_2667708089	AG-402-C22_2717276819	AG-347-I04_2717245638	AG-347-I04_2717245643	AG-402-C22_2717276810	AG-347-I04_2717245644	AG-402-A04_2717266053	AG-418-D13_2717709558	AG-347-M23_2667708092	AG-418-D13_2717709557	AG-347-I04_2717245641	AG-347-I04_2717245640	AG-347-I04_2717245606	AG-347-I04_2717245609	AG-347-I04_2717245608	AG-347-M23_2667708094	AG-402-I23_2667726790	AG-347-I04_2717245602	AG-402-I23_2667726793	AG-402-I23_2667726795	AG-402-I23_2667726796	AG-347-I04_2717245612	AG-347-J06_2717247626	AG-402-I23_2667726797	AG-347-I04_2717245611	AG-347-J06_2717247624	AG-402-I23_2667726799	AG-347-J06_2717247623	AG-347-G18_2667832148	AG-347-G18_2667832146	AG-347-G18_2667832133	AG-347-I04_2717245617	AG-347-I04_2717245619	AG-347-I04_2717245620	AG-347-J06_2717247636	AG-347-J06_2717247634	AG-347-J06_2717247632	AG-347-J06_2717247631	AG-347-G18_2667832135	AG-347-G18_2667832139	AG-347-G18_2667832162	AG-402-F05_2717279911	AG-402-F05_2717279912	AG-347-G18_2667832166	AG-347-G18_2667832167	AG-402-I23_2667726773	AG-402-I23_2667726774	AG-347-J06_2717247648	AG-402-I23_2667726775	AG-402-I23_2667726776	AG-347-J06_2717247646	AG-402-I23_2667726777	AG-347-J06_2717247642	AG-418-D13_2717709627	AG-347-G18_2667832168	AG-347-G18_2667832169	AG-402-F05_2717279901	AG-347-G18_2667832155	AG-347-G18_2667832154	AG-402-I23_2667726782	AG-402-I23_2667726784	AG-347-I04_2717245600	AG-402-I23_2667726787	AG-402-I23_2667726788	AG-402-I23_2667726789	AG-347-J06_2717247655	AG-347-J06_2717247654	AG-347-G18_2667832159	AG-347-G18_2667832157	AG-347-G18_2667832158	AG-347-J06_2717247650	AG-402-F05_2717279937	AG-347-G18_2667832101	AG-402-I23_2667726751	AG-402-I23_2667726752	AG-402-I23_2667726753	AG-347-J06_2717247669	AG-402-I23_2667726754	AG-347-J06_2717247668	AG-347-J06_2717247667	AG-418-D13_2717709604	AG-347-J06_2717247665	AG-347-G18_2667832104	AG-347-J06_2717247663	AG-347-G18_2667832102	AG-347-J06_2717247662	AG-347-G18_2667832103	AG-402-F05_2717279921	AG-402-F05_2717279927	AG-402-I23_2667726760	AG-402-I23_2667726761	AG-402-I23_2667726765	AG-418-D13_2717709610	AG-402-I23_2667726766	AG-347-J06_2717247673	AG-347-J06_2717247672	AG-402-F05_2717279955	AG-402-F05_2717279954	AG-347-G18_2667832122	AG-402-F05_2717279957	AG-402-I23_2667726732	AG-347-J06_2717247689	AG-347-J06_2717247688	AG-347-J06_2717247686	AG-402-I23_2667726737	AG-347-G18_2667832127	AG-347-J06_2717247685	AG-402-I23_2667726739	AG-402-F05_2717279942	AG-347-G18_2667832111	AG-402-F05_2717279948	AG-402-F05_2717279949	AG-402-F05_2717279947	AG-402-I23_2667726746	AG-347-J06_2717247698	AG-402-I23_2667726747	AG-402-I23_2667726748	AG-402-I23_2667726749	AG-347-G18_2667832113	AG-347-J06_2717247693	AG-402-F05_2717279952	AG-347-G18_2667832118	AG-347-J06_2717247690	AG-355-B23_2667767279	AG-355-B23_2667767277	AG-355-B23_2667767274	AG-355-B23_2667767270	AG-402-F05_2717279983	AG-355-B23_2667767288	AG-355-B23_2667767289	AG-355-B23_2667767287	AG-355-B23_2667767257	AG-402-F05_2717279999	AG-355-B23_2667767258	AG-355-B23_2667767268	AG-355-B23_2667767269	AG-355-B23_2667767266	AG-355-B23_2667767267	AG-355-B23_2667767264	AG-355-B23_2667767265	AG-355-B23_2667767262	AG-355-B23_2667767261	AG-355-B23_2667767259	AG-347-G18_2667832183	AG-347-G18_2667832188	AG-347-G18_2667832174	AG-355-B23_2667767293	AG-355-B23_2667767294	AG-355-B23_2667767290	AG-347-J06_2717247604	AG-347-J06_2717247600	AG-347-G18_2667832193	AG-347-G18_2667832194	AG-347-G18_2667832199	AG-347-G18_2667832197	AG-347-G18_2667832198	AG-347-J06_2717247608	AG-355-B23_2667767312	AG-355-M02_2667790360	AG-355-B23_2667767313	AG-355-B23_2667767310	AG-355-M02_2667790362	AG-355-B23_2667767311	AG-355-M02_2667790361	AG-355-M02_2667790369	AG-355-M02_2667790364	AG-355-M02_2667790365	AG-355-B23_2667767309	AG-355-B23_2667767305	AG-347-K17_2667687101	AG-355-B23_2667767324	AG-355-M02_2667790370	AG-355-M02_2667790373	AG-355-B23_2667767322	AG-355-M02_2667790372	AG-355-M02_2667790379	AG-355-M02_2667790378	AG-355-M02_2667790375	AG-355-M02_2667790377	AG-355-M02_2667790376	AG-347-K17_2667687109	AG-347-K17_2667687107	AG-347-K17_2667687108	AG-347-K17_2667687105	AG-355-B23_2667767316	AG-347-K17_2667687106	AG-355-B23_2667767317	AG-347-K17_2667687103	AG-347-K17_2667687104	AG-402-K16_2667855697	AG-402-K16_2667855698	AG-402-K16_2667855692	AG-402-K16_2667855693	AG-402-K16_2667855694	AG-355-M02_2667790346	AG-347-O22_2667713001	AG-355-M02_2667790348	AG-347-O22_2667713003	AG-355-M02_2667790342	AG-355-M02_2667790343	
AG-402-K16_2667855699	AG-402-K16_2667855685	AG-402-K16_2667855686	AG-355-M02_2667790350	AG-355-M02_2667790356	AG-355-M02_2667790359	AG-355-M02_2667790353	AG-355-M02_2667790352	AG-355-M02_2667790355	AG-355-M02_2667790354	AG-355-M02_2667790349	AG-402-K16_2667855688	AG-347-K17_2667687134	AG-402-K16_2667855675	AG-347-K17_2667687130	AG-402-K16_2667855671	AG-402-K16_2667855672	AG-418-D13_2717709284	AG-418-D13_2717709283	AG-402-K16_2667855677	AG-402-K16_2667855678	AG-402-K16_2667855679	AG-347-K17_2667687145	AG-402-K16_2667855662	AG-402-K16_2667855663	AG-402-K16_2667855664	AG-347-K17_2667687141	AG-418-D13_2717709291	AG-418-D13_2717709290	AG-347-O22_2667713010	AG-418-D13_2717709293	AG-418-D13_2717709295	AG-418-D13_2717709297	AG-418-D13_2717709296	AG-418-D13_2717709299	AG-347-O22_2667713015	AG-402-K16_2667855666	AG-402-K16_2667855667	AG-347-K17_2667687148	AG-347-K17_2667687112	AG-347-K17_2667687113	AG-355-B23_2667767335	AG-355-M02_2667790381	AG-347-K17_2667687110	AG-347-K17_2667687111	AG-402-K16_2667855654	AG-355-M02_2667790380	AG-347-O22_2667713040	AG-347-O22_2667713042	AG-418-D13_2717709262	AG-418-D13_2717709261	AG-418-D13_2717709263	AG-347-O22_2667713048	AG-418-D13_2717709265	AG-347-I04_2717245599	AG-418-D13_2717709268	AG-347-I04_2717245598	AG-418-D13_2717709267	AG-347-I04_2717245595	AG-347-I04_2717245594	AG-347-I04_2717245590	AG-347-K17_2667687118	AG-347-K17_2667687119	AG-347-K17_2667687116	AG-355-B23_2667767327	AG-347-K17_2667687117	AG-347-K17_2667687114	AG-347-K17_2667687115	AG-355-B23_2667767326	AG-347-K17_2667687123	AG-347-K17_2667687124	AG-355-M02_2667790395	AG-347-K17_2667687122	AG-355-M02_2667790394	AG-347-K17_2667687120	AG-355-M02_2667790391	AG-355-M02_2667790390	AG-347-O22_2667713032	AG-347-O22_2667713034	AG-418-D13_2717709273	AG-347-O22_2667713033	AG-418-D13_2717709272	AG-347-O22_2667713036	AG-355-M02_2667790397	AG-418-D13_2717709275	AG-347-O22_2667713035	AG-355-M02_2667790396	AG-347-O22_2667713038	AG-347-O22_2667713037	AG-355-M02_2667790398	AG-418-D13_2717709276	AG-418-D13_2717709279	AG-347-O22_2667713039	AG-347-K17_2667687129	AG-347-K17_2667687127	AG-355-B23_2667767338	AG-347-K17_2667687128	AG-347-K17_2667687125	AG-347-K17_2667687126	AG-347-G18_2667832540	AG-347-O22_2667713061	AG-347-O22_2667713060	AG-347-O22_2667713063	AG-347-O22_2667713064	AG-347-O22_2667713067	AG-418-D13_2717709240	AG-347-O22_2667713069	AG-347-I04_2717245569	AG-347-I04_2717245577	AG-347-I04_2717245579	AG-418-D13_2717709248	AG-347-I04_2717245573	AG-347-I04_2717245574	AG-347-G18_2667832545	AG-347-I04_2717245570	AG-347-G18_2667832530	AG-347-O22_2667713052	AG-347-O22_2667713051	AG-347-O22_2667713055	AG-418-D13_2717709250	AG-347-O22_2667713058	AG-347-O22_2667713057	AG-418-D13_2717709255	AG-347-I04_2717245588	AG-418-D13_2717709257	AG-347-I04_2717245587	AG-418-D13_2717709259	AG-347-G18_2667832533	AG-347-I04_2717245580	AG-347-G18_2667832534	AG-347-G18_2667832532	AG-347-I04_2717245581	AG-347-G18_2667832537	AG-347-G18_2667832538	AG-347-G18_2667832535	AG-347-G18_2667832536	AG-347-O22_2667713081	AG-347-G18_2667832563	AG-347-O22_2667713082	AG-347-O22_2667713087	AG-347-O22_2667713089	AG-347-O22_2667713088	AG-418-D13_2717709220	AG-418-D13_2717709222	AG-418-D13_2717709221	AG-347-I04_2717245557	AG-418-D13_2717709226	AG-347-I04_2717245551	AG-418-D13_2717709228	AG-418-D13_2717709227	AG-347-G18_2667832566	AG-347-O22_2667713071	AG-347-O22_2667713074	AG-347-O22_2667713073	AG-347-O22_2667713076	AG-347-O22_2667713078	AG-347-O22_2667713077	AG-347-I04_2717245566	AG-347-I04_2717245565	AG-347-I04_2717245567	AG-347-G18_2667832559	AG-347-I04_2717245529	AG-355-M02_2667790326	AG-355-M02_2667790325	AG-347-I04_2717245526	AG-347-I04_2717245525	AG-355-M02_2667790322	AG-418-D13_2717709200	AG-347-G18_2667832508	AG-347-G18_2667832509	AG-418-D13_2717709201	AG-347-G18_2667832506	AG-418-D13_2717709204	AG-402-C22_2717276721	AG-418-D13_2717709203	AG-402-C22_2717276724	AG-418-D13_2717709205	AG-402-C22_2717276726	AG-347-I04_2717245530	AG-402-C22_2717276725	AG-418-D13_2717709207	AG-347-G18_2667832504	AG-347-O22_2667713093	AG-347-O22_2667713098	AG-355-M02_2667790335	AG-402-C22_2717276717	AG-402-C22_2717276719	AG-347-O22_2667713099	AG-402-C22_2717276718	AG-347-I04_2717245537	AG-355-M02_2667790331	AG-355-M02_2667790333	AG-418-D13_2717709211	AG-355-M02_2667790332	AG-418-D13_2717709210	AG-355-M02_2667790327	AG-347-I04_2717245542	AG-402-C22_2717276715	AG-402-C22_2717276714	AG-418-D13_2717709218	AG-347-I19_2667841100	AG-347-I04_2717245507	AG-355-M02_2667790301	AG-402-C22_2717276705	AG-355-M02_2667790304	AG-347-I19_2667841101	AG-347-I04_2717245504	AG-347-I04_2717245503	AG-402-C22_2717276709	AG-347-I04_2717245505	AG-347-G18_2667832528	AG-347-I19_2667841104	AG-347-I19_2667841106	AG-347-G18_2667832526	AG-347-G18_2667832527	AG-355-M02_2667790312	AG-347-I04_2717245516	AG-347-G18_2667832519	AG-347-I04_2717245522	AG-347-G18_2667832517	AG-347-I04_2717245524	AG-347-I04_2717245523	AG-347-I04_2717245520	AG-347-G18_2667832511	AG-347-G18_2667832510	AG-347-G18_2667832515	AG-347-G18_2667832516	AG-347-G18_2667832513	AG-347-G18_2667832514	AG-347-I19_2667841001	AG-347-I19_2667841000	AG-347-I19_2667841002	AG-347-I19_2667841009	AG-347-I19_2667841008	AG-402-C22_2717276763	AG-347-I19_2667841006	AG-402-C22_2717276769	AG-402-C22_2717276761	AG-347-G18_2667832490	AG-347-G18_2667832491	AG-347-G18_2667832496	AG-347-G18_2667832495	AG-347-I04_2717245500	AG-402-C22_2717276753	AG-402-C22_2717276752	AG-347-I04_2717245502	AG-347-I04_2717245501	AG-402-C22_2717276757	AG-402-C22_2717276759	AG-402-C22_2717276758	AG-347-G18_2667832499	AG-347-I19_2667841023	AG-347-I19_2667841022	AG-402-C22_2717276744	AG-347-I19_2667841027	
AG-347-I19_2667841028	AG-402-C22_2717276739	AG-402-C22_2717276738	AG-347-I19_2667841019	AG-402-C22_2717276732	AG-347-I19_2667841016	AG-347-I19_2667841015	AG-402-C22_2717276737	AG-347-I19_2667841017	AG-402-C22_2717276736	AG-347-G18_2667832460	AG-347-G18_2667832464	AG-402-F05_2717279817	AG-347-G18_2667832461	AG-347-I19_2667841040	AG-347-G18_2667832468	AG-347-G18_2667832465	AG-347-I19_2667841030	AG-347-I19_2667841032	AG-347-I19_2667841031	AG-402-C22_2717276797	AG-402-C22_2717276796	AG-402-C22_2717276799	AG-347-G18_2667832456	AG-402-C22_2717276791	AG-347-G18_2667832455	AG-347-G18_2667832458	AG-347-G18_2667832459	AG-347-G18_2667832481	AG-347-G18_2667832480	AG-402-F05_2717279838	AG-347-G18_2667832486	AG-347-G18_2667832483	AG-347-G18_2667832484	AG-402-F05_2717279837	AG-347-I19_2667841066	AG-402-C22_2717276788	AG-402-C22_2717276789	AG-347-G18_2667832489	AG-347-G18_2667832487	AG-347-G18_2667832488	AG-402-F05_2717279841	AG-402-F05_2717279840	AG-347-G18_2667832474	AG-347-G18_2667832475	AG-402-F05_2717279828	AG-347-G18_2667832472	AG-402-F05_2717279825	AG-347-G18_2667832473	AG-402-F05_2717279829	AG-347-I19_2667841057	AG-402-C22_2717276775	AG-402-C22_2717276774	AG-402-C22_2717276776	AG-347-G18_2667832479	AG-347-G18_2667832476	AG-347-G18_2667832477	AG-402-C22_2717276771	AG-402-C22_2717276770	AG-402-K16_2667855751	AG-402-K16_2667855752	AG-347-K17_2667687053	AG-347-K17_2667687051	AG-347-K17_2667687050	AG-402-F05_2717279863	AG-402-F05_2717279864	AG-347-K17_2667687059	AG-402-F05_2717279861	AG-402-K16_2667855756	AG-402-F05_2717279862	AG-347-K17_2667687068	AG-347-K17_2667687069	AG-402-K16_2667855740	AG-347-I19_2667841072	AG-347-K17_2667687066	AG-402-K16_2667855741	AG-402-K16_2667855742	AG-402-F05_2717279849	AG-347-K17_2667687062	AG-347-K17_2667687063	AG-402-K16_2667855743	AG-402-K16_2667855745	AG-402-K16_2667855746	AG-402-K16_2667855730	AG-402-F05_2717279877	AG-402-K16_2667855731	AG-402-K16_2667855736	AG-402-K16_2667855737	AG-402-K16_2667855732	AG-347-I19_2667841092	AG-347-K17_2667687046	AG-402-F05_2717279867	AG-347-K17_2667687047	AG-347-K17_2667687044	AG-347-K17_2667687045	AG-402-F05_2717279866	AG-347-K17_2667687043	AG-402-F05_2717279869	AG-347-I19_2667841099	AG-347-I19_2667841096	AG-347-I19_2667841097	AG-402-F05_2717279871	AG-402-K16_2667855727	AG-402-K16_2667855722	AG-347-K17_2667687048	AG-402-K16_2667855723	AG-347-K17_2667687049	AG-347-K17_2667687099	AG-402-K16_2667855719	AG-402-K16_2667855710	AG-402-K16_2667855712	AG-402-K16_2667855713	AG-402-K16_2667855709	AG-402-F05_2717279892	AG-402-K16_2667855705	AG-402-F05_2717279894	AG-402-K16_2667855701	AG-347-K17_2667687079	AG-347-K17_2667687078	AG-347-K17_2667687073	AG-347-K17_2667687211	AG-355-M02_2667790481	AG-347-M08_2717247938	AG-347-M08_2717247934	AG-347-M08_2717247935	AG-347-M08_2717247936	AG-347-M08_2717247930	AG-347-M08_2717247932	AG-347-K17_2667687215	AG-347-K17_2667687216	AG-347-K17_2667687213	AG-347-K17_2667687222	AG-347-K17_2667687220	AG-355-M02_2667790498	AG-347-M08_2717247949	AG-402-F05_2717279691	AG-347-M08_2717247947	AG-347-M08_2717247942	AG-347-K17_2667687228	AG-347-K17_2667687227	AG-402-F05_2717279699	AG-347-K17_2667687224	AG-347-K17_2667687225	AG-347-M08_2717247940	AG-347-M08_2717247956	AG-347-M08_2717247958	AG-347-K17_2667687209	AG-347-K17_2667687202	AG-347-K17_2667687203	AG-402-K16_2667855794	AG-402-K16_2667855795	AG-347-K17_2667687253	AG-402-K16_2667855796	AG-347-K17_2667687254	AG-402-K16_2667855797	AG-402-K16_2667855790	AG-347-K17_2667687252	AG-402-K16_2667855791	AG-402-K16_2667855792	AG-347-I04_2717245499	AG-347-I04_2717245496	AG-347-I04_2717245495	AG-347-I04_2717245498	AG-347-I04_2717245492	AG-347-M08_2717247974	AG-347-I04_2717245491	AG-347-I04_2717245493	AG-402-K16_2667855798	AG-402-K16_2667855799	AG-402-K16_2667855784	AG-347-K17_2667687262	AG-402-K16_2667855780	AG-347-K17_2667687260	AG-402-K16_2667855787	AG-402-K16_2667855788	AG-402-K16_2667855789	AG-402-K16_2667855772	AG-347-K17_2667687234	AG-347-K17_2667687231	AG-347-K17_2667687232	AG-347-K17_2667687230	AG-418-D13_2717709381	AG-418-D13_2717709382	AG-418-D13_2717709385	AG-418-D13_2717709389	AG-347-K17_2667687239	AG-347-K17_2667687237	AG-402-K16_2667855777	AG-347-K17_2667687235	AG-402-K16_2667855778	AG-347-K17_2667687236	AG-402-K16_2667855762	AG-347-K17_2667687243	AG-347-K17_2667687241	AG-418-D13_2717709390	AG-402-K16_2667855760	AG-418-D13_2717709392	AG-418-D13_2717709391	AG-418-D13_2717709394	AG-418-D13_2717709393	AG-418-D13_2717709396	AG-418-D13_2717709398	AG-418-D13_2717709397	AG-347-I04_2717245489	AG-347-I04_2717245486	AG-347-I04_2717245481	AG-402-K16_2667855769	AG-347-I04_2717245482	AG-402-K16_2667855766	AG-402-K16_2667855767	AG-347-K17_2667687247	AG-402-K16_2667855768	AG-355-M02_2667790401	AG-355-M02_2667790400	AG-347-I04_2717245448	AG-347-G18_2667832423	AG-347-G18_2667832422	AG-355-M02_2667790412	AG-355-M02_2667790411	AG-355-M02_2667790414	AG-418-D13_2717709372	AG-418-D13_2717709373	AG-355-M02_2667790410	AG-418-D13_2717709376	AG-418-D13_2717709375	AG-418-D13_2717709378	AG-355-M02_2667790408	AG-418-D13_2717709377	AG-347-I04_2717245463	AG-355-M02_2667790405	AG-355-M02_2667790406	AG-347-I04_2717245437	AG-347-I04_2717245445	AG-418-D13_2717709356	AG-347-I04_2717245444	AG-418-D13_2717709357	AG-347-I04_2717245443	AG-347-I04_2717245409	AG-347-I19_2667841201	AG-402-C22_2717276609	AG-402-C22_2717276608	AG-347-I04_2717245405	AG-347-I04_2717245406	AG-347-I19_2667841207	AG-347-I19_2667841209	AG-402-C22_2717276600	AG-347-I19_2667841203	AG-355-M02_2667790438	AG-347-I19_2667841205	AG-347-I19_2667841204	AG-347-I04_2717245416	AG-347-I04_2717245418	AG-347-I04_2717245417	AG-418-D13_2717709333	AG-355-M02_2667790448	
AG-355-M02_2667790423	AG-355-M02_2667790425	AG-347-I19_2667841229	AG-347-I19_2667841228	AG-418-D13_2717709300	AG-418-D13_2717709302	AG-355-M02_2667790416	AG-355-M02_2667790418	AG-347-I19_2667841226	AG-418-D13_2717709306	AG-418-D13_2717709308	AG-347-I19_2667841210	AG-355-M02_2667790434	AG-355-M02_2667790432	AG-418-D13_2717709310	AG-418-D13_2717709312	AG-347-I04_2717245400	AG-347-I04_2717245403	AG-347-I04_2717245402	AG-418-D13_2717709315	AG-418-D13_2717709318	AG-347-I19_2667841124	AG-347-I19_2667841123	AG-418-D13_2717709400	AG-347-I19_2667841129	AG-402-C22_2717276642	AG-402-C22_2717276644	AG-418-D13_2717709401	AG-347-I19_2667841126	AG-402-C22_2717276647	AG-418-D13_2717709404	AG-347-I19_2667841125	AG-402-C22_2717276646	AG-418-D13_2717709403	AG-418-D13_2717709406	AG-347-I19_2667841127	AG-402-C22_2717276648	AG-418-D13_2717709405	AG-418-D13_2717709407	AG-402-C22_2717276641	AG-347-G18_2667832370	AG-347-I19_2667841111	AG-347-I19_2667841110	AG-402-C22_2717276639	AG-347-I19_2667841113	AG-418-D13_2717709411	AG-402-C22_2717276634	AG-402-C22_2717276633	AG-418-D13_2717709412	AG-418-D13_2717709415	AG-402-C22_2717276635	AG-347-I19_2667841117	AG-347-I19_2667841116	AG-402-C22_2717276637	AG-402-C22_2717276630	AG-402-C22_2717276628	AG-347-I19_2667841140	AG-402-C22_2717276620	AG-402-C22_2717276623	AG-402-C22_2717276622	AG-347-I19_2667841148	AG-402-C22_2717276624	AG-347-G18_2667832394	AG-347-I19_2667841133	AG-402-C22_2717276618	AG-402-C22_2717276617	AG-347-I19_2667841131	AG-402-C22_2717276610	AG-402-C22_2717276612	AG-402-C22_2717276613	AG-347-I19_2667841138	AG-347-G18_2667832343	AG-347-G18_2667832341	AG-402-C22_2717276686	AG-347-G18_2667832347	AG-347-G18_2667832344	AG-402-C22_2717276681	AG-347-G18_2667832345	AG-402-C22_2717276682	AG-347-G18_2667832349	AG-347-G18_2667832331	AG-347-G18_2667832330	AG-347-I19_2667841158	AG-347-G18_2667832336	AG-347-G18_2667832334	AG-347-G18_2667832339	AG-347-G18_2667832337	AG-347-G18_2667832338	AG-347-G18_2667832368	AG-402-F05_2717279702	AG-402-F05_2717279703	AG-402-F05_2717279701	AG-347-G18_2667832354	AG-402-F05_2717279707	AG-347-G18_2667832351	AG-402-F05_2717279705	AG-402-F05_2717279708	AG-402-C22_2717276656	AG-402-C22_2717276658	AG-347-G18_2667832358	AG-347-G18_2667832355	AG-347-G18_2667832356	AG-402-C22_2717276651	AG-402-K16_2667855871	AG-402-F05_2717279733	AG-402-K16_2667855874	AG-402-F05_2717279737	AG-402-F05_2717279738	AG-402-F05_2717279743	AG-402-K16_2667855860	AG-402-F05_2717279725	AG-402-K16_2667855861	AG-347-I19_2667841193	AG-347-K17_2667687187	AG-402-K16_2667855863	AG-347-K17_2667687185	AG-402-F05_2717279728	AG-402-F05_2717279729	AG-347-K17_2667687183	AG-347-K17_2667687184	AG-402-F05_2717279727	AG-347-K17_2667687182	AG-347-K17_2667687180	AG-402-K16_2667855866	AG-402-F05_2717279757	AG-402-K16_2667855851	AG-347-K17_2667687155	AG-347-K17_2667687153	AG-347-K17_2667687150	AG-402-F05_2717279759	AG-347-K17_2667687151	AG-402-F05_2717279764	AG-402-F05_2717279746	AG-402-F05_2717279744	AG-402-F05_2717279745	AG-347-K17_2667687163	AG-347-K17_2667687164	AG-402-F05_2717279748	AG-402-F05_2717279750	AG-402-C22_2717276692	AG-402-F05_2717279752	AG-402-K16_2667855845	AG-402-F05_2717279781	AG-402-K16_2667855838	AG-402-F05_2717279766	AG-347-M08_2717247906	AG-347-M08_2717247907	AG-347-M08_2717247901	AG-347-M08_2717247903	AG-347-M08_2717247904	AG-402-F05_2717279771	AG-347-M08_2717247900	AG-402-F05_2717279770	AG-402-F05_2717279775	AG-347-K17_2667687199	AG-347-K17_2667687195	AG-347-K17_2667687192	AG-347-K17_2667687193	AG-347-M08_2717247918	AG-402-K16_2667855817	AG-347-M08_2717247913	AG-347-M08_2717247914	AG-402-K16_2667855819	AG-402-K16_2667855813	AG-402-K16_2667855815	AG-402-K16_2667855816	AG-402-K16_2667855810	AG-402-K16_2667855811	AG-402-K16_2667855812	AG-347-M08_2717247929	AG-402-K16_2667855806	AG-347-M08_2717247924	AG-347-M08_2717247925	AG-402-K16_2667855808	AG-347-M08_2717247921	AG-402-K16_2667855804	AG-347-M08_2717247922	AG-402-K16_2667855800	AG-402-K16_2667855801	AG-402-F05_2717279579	AG-347-E03_2717241742	AG-355-I20_2667772169	AG-347-E03_2717241740	AG-418-D13_2717709082	AG-418-D13_2717709084	AG-418-D13_2717709083	AG-402-K16_2667855470	AG-347-G18_2667832706	AG-355-I20_2667772171	AG-347-G18_2667832705	AG-347-G18_2667832708	AG-402-F05_2717279585	AG-355-I20_2667772179	AG-402-F05_2717279582	AG-402-F05_2717279583	AG-347-K17_2667687336	AG-402-F05_2717279586	AG-355-I20_2667772174	AG-402-F05_2717279587	AG-347-K17_2667687343	AG-347-J06_2717247071	AG-347-K17_2667687340	AG-418-D13_2717709099	AG-347-G20_2667833781	AG-355-I20_2667772166	AG-402-F05_2717279573	AG-355-I20_2667772168	AG-402-F05_2717279571	AG-402-F05_2717279572	AG-402-F05_2717279578	AG-347-K17_2667687345	AG-355-I20_2667772164	AG-402-F05_2717279575	AG-355-M02_2667790582	AG-355-M02_2667790581	AG-347-E03_2717241762	AG-355-M02_2667789593	AG-347-E03_2717241766	AG-355-M02_2667790584	AG-355-M02_2667790583	AG-418-D13_2717709065	AG-355-M02_2667790586	AG-418-D13_2717709068	AG-355-M02_2667790585	AG-418-D13_2717709067	AG-347-I04_2717245397	AG-355-I20_2667772155	AG-347-I04_2717245392	AG-347-I04_2717245395	AG-355-M02_2667789597	AG-347-I04_2717245394	AG-347-K17_2667687317	AG-355-I20_2667772156	AG-347-G18_2667832722	AG-347-I04_2717245391	AG-347-I04_2717245390	AG-355-M02_2667790590	AG-355-M02_2667790593	AG-355-M02_2667790592	AG-355-I20_2667772137	AG-347-E03_2717241752	AG-418-D13_2717709070	AG-347-E03_2717241757	AG-355-M02_2667790595	AG-355-M02_2667790597	AG-402-F05_2717279595	AG-347-G18_2667832710	AG-347-G18_2667832714	AG-347-G18_2667832711	AG-347-G18_2667832712	AG-355-I20_2667772141	AG-347-G20_2667833748	AG-402-K16_2667855431	AG-347-G20_2667833749	AG-402-K16_2667855433	
AG-418-D13_2717709040	AG-347-E03_2717241700	AG-418-D13_2717709042	AG-347-E03_2717241701	AG-347-E03_2717241704	AG-418-D13_2717709047	AG-347-E03_2717241708	AG-418-D13_2717709049	AG-347-G20_2667833750	AG-347-G20_2667833756	AG-347-G20_2667833757	AG-347-G20_2667833739	AG-347-K17_2667687381	AG-418-D13_2717709051	AG-418-D13_2717709053	AG-418-D13_2717709059	AG-347-I04_2717245389	AG-347-G20_2667833740	AG-402-K16_2667855428	AG-402-K16_2667855424	AG-347-G20_2667833746	AG-347-G20_2667833747	AG-347-E03_2717241725	AG-347-I04_2717245349	AG-347-I04_2717245357	AG-418-D13_2717709026	AG-347-I04_2717245359	AG-418-D13_2717709028	AG-347-I04_2717245353	AG-418-D13_2717709029	AG-347-I04_2717245355	AG-347-G20_2667833772	AG-347-I04_2717245354	AG-347-G20_2667833773	AG-347-G20_2667833774	AG-347-I04_2717245351	AG-347-G20_2667833776	AG-347-G20_2667833777	AG-347-E03_2717241714	AG-347-E03_2717241712	AG-418-D13_2717709030	AG-347-E03_2717241717	AG-418-D13_2717709032	AG-347-E03_2717241715	AG-418-D13_2717709035	AG-347-I04_2717245368	AG-355-I20_2667772180	AG-418-D13_2717709037	AG-347-E03_2717241719	AG-355-I20_2667772181	AG-418-D13_2717709038	AG-347-G20_2667833760	AG-347-I04_2717245366	AG-347-G20_2667833762	AG-347-G20_2667833763	AG-402-K16_2667855407	AG-347-I04_2717245361	AG-347-G20_2667833767	AG-347-G20_2667833769	AG-347-G20_2667833704	AG-347-G20_2667833705	AG-347-G20_2667833708	AG-347-G20_2667833709	AG-355-M02_2667790522	AG-402-L23_2667740834	AG-402-L23_2667740832	AG-355-M02_2667790523	AG-402-L23_2667740831	AG-402-L23_2667740838	AG-402-L23_2667740837	AG-355-M02_2667790520	AG-402-L23_2667740836	AG-418-D13_2717709002	AG-402-L23_2667740835	AG-418-D13_2717709001	AG-355-M02_2667790519	AG-355-M02_2667790518	AG-347-I04_2717245337	AG-402-L23_2667740829	AG-418-D13_2717709006	AG-402-L23_2667740828	AG-418-D13_2717709008	AG-347-I04_2717245333	AG-355-M02_2667790517	AG-347-I04_2717245332	AG-355-M02_2667790516	AG-355-M02_2667789532	AG-347-G20_2667833710	AG-347-G20_2667833711	AG-347-G20_2667833712	AG-347-G20_2667833714	AG-402-L23_2667740823	AG-355-M02_2667790532	AG-402-L23_2667740821	AG-402-L23_2667740820	AG-355-M02_2667790531	AG-402-L23_2667740824	AG-418-D13_2717709012	AG-402-L23_2667740819	AG-347-I04_2717245348	AG-402-L23_2667740818	AG-355-M02_2667789549	AG-418-D13_2717709019	AG-347-I04_2717245341	AG-347-I04_2717245344	AG-347-I04_2717245343	AG-347-G18_2667832773	AG-347-I04_2717245340	AG-355-M02_2667789541	AG-355-M02_2667789548	AG-347-G20_2667833701	AG-355-M02_2667789547	AG-355-M02_2667789546	AG-347-G20_2667833703	AG-355-M02_2667790500	AG-402-L23_2667740812	AG-402-L23_2667740811	AG-355-M02_2667790502	AG-355-M02_2667790501	AG-402-L23_2667740815	AG-347-I04_2717245308	AG-402-L23_2667740814	AG-402-L23_2667740813	AG-402-L23_2667740809	AG-402-L23_2667740808	AG-402-L23_2667740807	AG-347-I04_2717245314	AG-347-I04_2717245310	AG-347-G20_2667833730	AG-347-G20_2667833731	AG-347-G20_2667833732	AG-347-G20_2667833736	AG-347-G18_2667832790	AG-347-G20_2667833718	AG-355-M02_2667790511	AG-402-L23_2667740801	AG-355-M02_2667790510	AG-347-I04_2717245317	AG-402-L23_2667740805	AG-347-I04_2717245316	AG-347-I04_2717245319	AG-402-L23_2667740802	AG-347-I04_2717245323	AG-347-I04_2717245326	AG-347-I04_2717245325	AG-355-M02_2667789527	AG-347-I04_2717245320	AG-347-J06_2717247019	AG-355-M02_2667790506	AG-347-I04_2717245321	AG-347-G20_2667833720	AG-347-G20_2667833721	AG-347-G20_2667833722	AG-347-J06_2717247010	AG-347-G20_2667833724	AG-355-I20_2667772129	AG-347-E03_2717241780	AG-347-E03_2717241786	AG-355-I20_2667772126	AG-347-E03_2717241787	AG-355-I20_2667772125	AG-402-L23_2667740873	AG-347-E03_2717241784	AG-355-I20_2667772128	AG-347-E03_2717241785	AG-402-L23_2667740871	AG-355-M02_2667790566	AG-402-L23_2667740878	AG-355-M02_2667790565	AG-347-E03_2717241788	AG-347-E03_2717241789	AG-355-M02_2667790567	AG-402-L23_2667740875	AG-355-M02_2667790561	AG-355-M02_2667790563	AG-402-L23_2667740879	AG-355-M02_2667790559	AG-355-I20_2667772133	AG-347-J06_2717247025	AG-355-M02_2667789576	AG-355-I20_2667772135	AG-355-I20_2667772131	AG-355-I20_2667772130	AG-355-I20_2667772119	AG-355-M02_2667789580	AG-355-I20_2667772118	AG-347-E03_2717241775	AG-355-I20_2667772115	AG-402-L23_2667740863	AG-402-L23_2667740862	AG-347-E03_2717241773	AG-355-M02_2667789582	AG-402-L23_2667740861	AG-402-L23_2667739875	AG-402-L23_2667740860	AG-402-L23_2667740867	AG-347-E03_2717241777	AG-347-E03_2717241778	AG-355-M02_2667790573	AG-355-M02_2667790572	AG-402-L23_2667740869	AG-355-M02_2667790574	AG-402-L23_2667740868	AG-347-I04_2717245302	AG-347-I04_2717245304	AG-355-M02_2667790569	AG-347-I04_2717245300	AG-347-J06_2717247037	AG-355-I20_2667772122	AG-355-M02_2667789588	AG-355-I20_2667772121	AG-347-J06_2717247035	AG-355-I20_2667772124	AG-355-I20_2667772108	AG-402-K16_2667855497	AG-402-K16_2667855499	AG-355-I20_2667772104	AG-402-K16_2667855494	AG-402-L23_2667740850	AG-355-I20_2667772105	AG-402-L23_2667740855	AG-402-K16_2667855491	AG-402-L23_2667740854	AG-355-M02_2667790545	AG-402-L23_2667740853	AG-402-L23_2667740858	AG-347-J06_2717247048	AG-347-J06_2717247046	AG-355-M02_2667789553	AG-347-G18_2667832769	AG-355-M02_2667789558	AG-355-M02_2667789557	AG-355-M02_2667789556	AG-347-E03_2717241797	AG-347-E03_2717241798	AG-355-M02_2667789561	AG-402-L23_2667740840	AG-355-M02_2667789560	AG-347-E03_2717241796	AG-355-M02_2667790554	AG-355-M02_2667790557	AG-355-M02_2667790556	AG-355-M02_2667790551	AG-402-L23_2667740849	AG-402-L23_2667740839	AG-355-M02_2667790548	AG-355-M02_2667790547	AG-355-M02_2667790549	AG-355-I20_2667772100	AG-347-G18_2667832754	AG-355-I20_2667772102	AG-355-I20_2667772101	AG-355-M02_2667789569	AG-355-M02_2667789567	AG-402-C22_2717276521	
AG-402-C22_2717276525	AG-402-C22_2717276527	AG-402-C22_2717276518	AG-402-C22_2717276511	AG-402-C22_2717276510	AG-402-C22_2717276513	AG-402-C22_2717276515	AG-402-C22_2717276517	AG-402-C22_2717276516	AG-402-L23_2667740894	AG-402-C22_2717276509	AG-402-C22_2717276500	AG-402-C22_2717276502	AG-402-C22_2717276504	AG-402-C22_2717276503	AG-402-C22_2717276506	AG-402-C22_2717276505	AG-402-L23_2667739892	AG-402-L23_2667740880	AG-402-L23_2667739896	AG-402-L23_2667739895	AG-402-L23_2667739897	AG-402-L23_2667740882	AG-355-M02_2667789618	AG-355-M02_2667789617	AG-355-M02_2667789616	AG-402-C22_2717276568	AG-402-C22_2717276567	AG-402-C22_2717276569	AG-355-M02_2667789619	AG-355-M02_2667789614	AG-355-M02_2667789613	AG-355-M02_2667789612	AG-355-M02_2667789611	AG-355-M02_2667789626	AG-355-M02_2667790608	AG-402-C22_2717276556	AG-355-M02_2667790604	AG-355-M02_2667789625	AG-402-C22_2717276551	AG-402-C22_2717276544	AG-402-C22_2717276546	AG-402-C22_2717276545	AG-402-C22_2717276541	AG-402-C22_2717276535	AG-355-M02_2667789604	AG-402-C22_2717276534	AG-402-C22_2717276536	AG-402-C22_2717276539	AG-402-C22_2717276538	AG-355-M02_2667789602	AG-402-C22_2717276531	AG-402-F05_2717279615	AG-402-K16_2667855510	AG-347-K17_2667687293	AG-347-K17_2667687294	AG-347-K17_2667687292	AG-347-K17_2667687290	AG-402-K16_2667855516	AG-402-K16_2667855518	AG-402-K16_2667855519	AG-402-K16_2667855512	AG-402-K16_2667855513	AG-402-K16_2667855514	AG-402-K16_2667855509	AG-402-K16_2667855507	AG-402-C22_2717276595	AG-402-K16_2667855501	AG-402-C22_2717276597	AG-402-K16_2667855503	AG-402-C22_2717276596	AG-347-K17_2667687277	AG-347-E03_2717241801	AG-347-E03_2717241805	AG-347-E03_2717241806	AG-347-E03_2717241803	AG-347-E03_2717241804	AG-347-E03_2717241807	AG-402-C22_2717276589	AG-347-K17_2667687288	AG-402-F05_2717279625	AG-347-K17_2667687287	AG-347-K17_2667687285	AG-347-K17_2667687283	AG-402-F05_2717279633	AG-402-F05_2717279658	AG-347-K17_2667687453	AG-347-E03_2717241860	AG-347-K17_2667687454	AG-347-K17_2667687451	AG-347-J06_2717247180	AG-347-K17_2667687452	AG-402-K16_2667855599	AG-347-E03_2717241863	AG-355-I20_2667772049	AG-347-E03_2717241862	AG-347-E03_2717241868	AG-347-E03_2717241869	AG-355-I20_2667772050	AG-347-I04_2717245298	AG-347-G20_2667833673	AG-355-I20_2667772055	AG-347-I04_2717245296	AG-355-I20_2667772058	AG-355-I20_2667772057	AG-347-I04_2717245290	AG-347-J06_2717247187	AG-355-I20_2667772052	AG-347-G20_2667833679	AG-347-J06_2717247186	AG-355-I20_2667772051	AG-347-I04_2717245292	AG-355-I20_2667772054	AG-347-I04_2717245291	AG-347-K17_2667687456	AG-355-I20_2667772053	AG-347-J06_2717247194	AG-347-K17_2667687464	AG-402-K16_2667855586	AG-347-K17_2667687462	AG-347-J06_2717247190	AG-355-I20_2667772038	AG-402-K16_2667855581	AG-347-E03_2717241853	AG-347-K17_2667687461	AG-402-K16_2667855582	AG-347-E03_2717241854	AG-347-E03_2717241858	AG-347-E03_2717241859	AG-355-I20_2667772045	AG-355-I20_2667772044	AG-355-I20_2667772047	AG-347-K17_2667687468	AG-402-K16_2667855589	AG-347-J06_2717247196	AG-355-I20_2667772043	AG-402-F05_2717279454	AG-347-J06_2717247195	AG-347-K17_2667687431	AG-347-K17_2667687432	AG-347-K17_2667687430	AG-347-E03_2717241885	AG-355-I20_2667772027	AG-347-E03_2717241886	AG-347-E03_2717241883	AG-355-I20_2667772029	AG-347-E03_2717241884	AG-355-I20_2667772028	AG-347-E03_2717241889	AG-418-D13_2717709183	AG-418-D13_2717709182	AG-347-E03_2717241887	AG-418-D13_2717709187	AG-418-D13_2717709188	AG-347-G18_2667832607	AG-347-G18_2667832606	AG-347-G20_2667833692	AG-402-F05_2717279481	AG-347-G20_2667833695	AG-347-G20_2667833696	AG-355-I20_2667772034	AG-402-F05_2717279485	AG-347-G20_2667833697	AG-355-I20_2667772033	AG-347-G20_2667833698	AG-347-K17_2667687437	AG-355-I20_2667772036	AG-402-F05_2717279483	AG-347-G20_2667833699	AG-355-I20_2667772035	AG-347-G18_2667832603	AG-355-I20_2667772030	AG-347-G18_2667832604	AG-347-K17_2667687436	AG-347-G18_2667832601	AG-355-I20_2667772032	AG-402-F05_2717279487	AG-347-K17_2667687434	AG-347-K17_2667687443	AG-355-I20_2667772019	AG-402-K16_2667855561	AG-418-D13_2717709192	AG-347-E03_2717241873	AG-355-I20_2667772017	AG-418-D13_2717709191	AG-418-D13_2717709194	AG-347-E03_2717241879	AG-418-D13_2717709193	AG-347-E03_2717241877	AG-418-D13_2717709198	AG-418-D13_2717709197	AG-418-D13_2717709199	AG-347-G20_2667833682	AG-355-I20_2667772023	AG-347-G20_2667833686	AG-402-F05_2717279475	AG-347-K17_2667687448	AG-355-I20_2667772025	AG-347-G20_2667833688	AG-402-F05_2717279478	AG-402-K16_2667855567	AG-347-K17_2667687444	AG-355-I20_2667772021	AG-355-I20_2667772020	AG-347-K17_2667687497	AG-402-K16_2667855552	AG-347-K17_2667687495	AG-402-K16_2667855554	AG-347-K17_2667687496	AG-347-K17_2667687494	AG-402-K16_2667855550	AG-402-L23_2667739920	AG-347-K17_2667687492	AG-418-D13_2717709161	AG-347-K17_2667687490	AG-347-E03_2717241822	AG-418-D13_2717709162	AG-347-E03_2717241827	AG-347-E03_2717241826	AG-355-I20_2667772092	AG-347-I04_2717245257	AG-402-L23_2667739929	AG-347-E03_2717241829	AG-355-I20_2667772093	AG-347-I04_2717245254	AG-347-I04_2717245253	AG-347-I04_2717245256	AG-347-I04_2717245250	AG-402-L23_2667739922	AG-355-I20_2667772099	AG-402-L23_2667739921	AG-347-I04_2717245252	AG-347-K17_2667687499	AG-355-I20_2667772098	AG-402-K16_2667855559	AG-402-K16_2667855541	AG-402-K16_2667855542	AG-402-K16_2667855544	AG-347-E03_2717241812	AG-418-D13_2717709172	AG-418-D13_2717709171	AG-418-D13_2717709174	AG-418-D13_2717709173	AG-347-E03_2717241816	AG-418-D13_2717709176	AG-418-D13_2717709175	AG-347-E03_2717241814	AG-347-E03_2717241815	AG-418-D13_2717709177	AG-347-I04_2717245269	AG-355-I20_2667772080	AG-418-D13_2717709179	AG-347-E03_2717241818	AG-355-I20_2667772083	AG-355-I20_2667772082	
AG-347-I04_2717245265	AG-402-F05_2717279493	AG-402-F05_2717279491	AG-347-I04_2717245261	AG-402-F05_2717279496	AG-355-I20_2667772088	AG-402-F05_2717279497	AG-402-F05_2717279494	AG-355-I20_2667772084	AG-402-K16_2667855546	AG-402-K16_2667855547	AG-402-K16_2667855548	AG-347-K17_2667687475	AG-402-K16_2667855530	AG-347-K17_2667687476	AG-347-K17_2667687473	AG-347-K17_2667687474	AG-402-K16_2667855533	AG-347-K17_2667687471	AG-347-K17_2667687472	AG-347-E03_2717241840	AG-347-E03_2717241844	AG-418-D13_2717709140	AG-347-E03_2717241849	AG-347-I04_2717245229	AG-418-D13_2717709143	AG-418-D13_2717709142	AG-347-E03_2717241847	AG-347-E03_2717241848	AG-418-D13_2717709144	AG-347-I04_2717245236	AG-418-D13_2717709146	AG-347-I04_2717245238	AG-418-D13_2717709149	AG-418-D13_2717709148	AG-347-I04_2717245232	AG-347-I04_2717245231	AG-347-I04_2717245234	AG-347-K17_2667687479	AG-402-K16_2667855534	AG-402-L23_2667739903	AG-402-K16_2667855536	AG-347-K17_2667687478	AG-402-K16_2667855537	AG-347-K17_2667687484	AG-347-K17_2667687485	AG-347-E03_2717241830	AG-347-K17_2667687482	AG-347-K17_2667687483	AG-347-K17_2667687480	AG-347-K17_2667687481	AG-418-D13_2717709150	AG-418-D13_2717709151	AG-347-E03_2717241839	AG-347-I04_2717245239	AG-418-D13_2717709153	AG-347-E03_2717241836	AG-418-D13_2717709156	AG-418-D13_2717709158	AG-418-D13_2717709157	AG-347-I04_2717245249	AG-355-I20_2667772061	AG-347-I04_2717245243	AG-347-I04_2717245245	AG-347-I04_2717245240	AG-355-I20_2667772063	AG-347-K17_2667687488	AG-402-K16_2667855525	AG-355-I20_2667772064	AG-402-K16_2667855526	AG-402-L23_2667739960	AG-355-M02_2667790645	AG-347-I04_2717245206	AG-347-I04_2717245209	AG-347-I04_2717245214	AG-347-I04_2717245216	AG-347-I04_2717245215	AG-347-I04_2717245210	AG-418-D13_2717709129	AG-347-I04_2717245211	AG-347-G18_2667832665	AG-355-M02_2667789654	AG-347-G18_2667832666	AG-347-J06_2717247102	AG-355-M02_2667789653	AG-402-L23_2667739965	AG-347-J06_2717247101	AG-355-M02_2667789652	AG-402-L23_2667739967	AG-347-G18_2667832669	AG-355-M02_2667789658	AG-402-L23_2667739969	AG-347-G18_2667832667	AG-355-M02_2667789655	AG-355-M02_2667789661	AG-402-L23_2667740940	AG-355-M02_2667789660	AG-402-L23_2667739950	AG-402-L23_2667739953	AG-402-L23_2667740944	AG-355-M02_2667790653	AG-355-M02_2667790656	AG-402-L23_2667740942	AG-355-M02_2667790655	AG-347-I04_2717245218	AG-418-D13_2717709132	AG-347-I04_2717245217	AG-418-D13_2717709131	AG-355-M02_2667790651	AG-402-L23_2667740945	AG-418-D13_2717709133	AG-347-I04_2717245225	AG-418-D13_2717709136	AG-347-I04_2717245227	AG-402-L23_2667740939	AG-418-D13_2717709138	AG-347-I04_2717245226	AG-402-L23_2667740938	AG-347-I04_2717245221	AG-347-G18_2667832654	AG-347-J06_2717247114	AG-355-M02_2667789665	AG-402-L23_2667739955	AG-355-M02_2667789664	AG-402-L23_2667739957	AG-355-M02_2667789662	AG-347-G18_2667832658	AG-355-M02_2667789669	AG-355-M02_2667789667	AG-355-M02_2667789666	AG-347-G18_2667832681	AG-402-L23_2667739941	AG-402-L23_2667740936	AG-355-M02_2667790618	AG-355-M02_2667789639	AG-355-M02_2667789638	AG-402-L23_2667740928	AG-355-M02_2667790613	AG-418-D13_2717709109	AG-347-J06_2717247126	AG-347-G18_2667832687	AG-402-L23_2667739944	AG-355-M02_2667789631	AG-402-L23_2667739943	AG-347-G18_2667832685	AG-355-M02_2667789630	AG-402-L23_2667739946	AG-347-G18_2667832686	AG-347-J06_2717247121	AG-402-L23_2667739948	AG-402-L23_2667739947	AG-347-G18_2667832689	AG-402-L23_2667739949	AG-347-G18_2667832672	AG-347-G18_2667832670	AG-347-G18_2667832671	AG-355-M02_2667790630	AG-347-I04_2717245202	AG-355-M02_2667790628	AG-347-I04_2717245205	AG-355-M02_2667789649	AG-347-I04_2717245204	AG-418-D13_2717709117	AG-347-I04_2717245201	AG-418-D13_2717709119	AG-347-G18_2667832676	AG-402-L23_2667739933	AG-347-G18_2667832677	AG-355-M02_2667789642	AG-402-L23_2667739932	AG-355-M02_2667789641	AG-402-L23_2667739935	AG-355-M02_2667789640	AG-355-M02_2667789647	AG-402-L23_2667739936	AG-402-L23_2667739938	AG-355-I20_2667772009	AG-355-M02_2667789690	AG-355-I20_2667772008	AG-355-I20_2667772004	AG-355-M02_2667789693	AG-402-L23_2667740994	AG-355-I20_2667772007	AG-402-L23_2667740996	AG-355-M02_2667790685	AG-347-G18_2667832629	AG-347-G18_2667832628	AG-347-J06_2717247149	AG-347-K17_2667687419	AG-347-J06_2717247148	AG-347-J06_2717247147	AG-347-K17_2667687417	AG-347-J06_2717247146	AG-355-I20_2667772011	AG-355-M02_2667789697	AG-347-J06_2717247145	AG-347-K17_2667687415	AG-347-J06_2717247144	AG-355-I20_2667772013	AG-347-J06_2717247143	AG-347-G18_2667832626	AG-347-J06_2717247142	AG-355-I20_2667772010	AG-347-G18_2667832624	AG-347-K17_2667687412	AG-355-M02_2667789699	AG-347-J06_2717247150	AG-402-L23_2667740980	AG-347-K17_2667687421	AG-347-E03_2717241897	AG-347-E03_2717241894	AG-402-L23_2667740987	AG-402-L23_2667740985	AG-347-G18_2667832618	AG-347-G18_2667832617	AG-347-K17_2667687428	AG-347-J06_2717247157	AG-355-I20_2667772000	AG-355-I20_2667772003	AG-347-K17_2667687427	AG-355-I20_2667772002	AG-347-K17_2667687425	AG-347-J06_2717247152	AG-347-J06_2717247161	AG-347-J06_2717247160	AG-402-L23_2667739984	AG-402-L23_2667740973	AG-347-G18_2667832640	AG-355-M02_2667789671	AG-402-L23_2667740976	AG-402-L23_2667740974	AG-355-M02_2667790661	AG-355-M02_2667790660	AG-355-M02_2667790662	AG-402-L23_2667740978	AG-355-M02_2667790658	AG-347-J06_2717247169	AG-355-M02_2667789676	AG-347-J06_2717247167	AG-347-J06_2717247166	AG-355-M02_2667789673	AG-402-L23_2667739989	AG-347-G18_2667832647	AG-347-J06_2717247164	AG-355-M02_2667789679	AG-355-M02_2667789678	AG-355-M02_2667789677	AG-347-J06_2717247170	AG-355-M02_2667789683	AG-355-M02_2667789682	AG-402-L23_2667739972	AG-402-L23_2667740961	AG-355-M02_2667789681	AG-402-L23_2667739975	AG-355-M02_2667789680	
AG-402-L23_2667740965	AG-402-L23_2667740964	AG-402-L23_2667740963	AG-402-L23_2667740969	AG-347-G18_2667832638	AG-347-K17_2667687409	AG-355-M02_2667789687	AG-402-L23_2667739977	AG-347-J06_2717247179	AG-355-M02_2667789686	AG-347-J06_2717247178	AG-355-M02_2667789685	AG-347-G18_2667832631	AG-347-J06_2717247177	AG-347-G18_2667832636	AG-347-J06_2717247176	AG-347-G18_2667832637	AG-347-G18_2667832634	AG-355-M02_2667789689	AG-355-M02_2667789688	AG-402-C22_2717276408	AG-402-C22_2717276401	AG-402-C22_2717276400	AG-402-C22_2717276404	AG-402-C22_2717276406	AG-355-M02_2667789705	AG-355-M02_2667789709	AG-355-M02_2667789708	AG-355-M02_2667789700	AG-347-G18_2667832585	AG-355-M02_2667790720	AG-355-M02_2667790721	AG-347-K02_2667824727	AG-355-M02_2667790717	AG-347-K02_2667824726	AG-355-M02_2667789737	AG-355-M02_2667790719	AG-402-C22_2717276447	AG-355-M02_2667789736	AG-355-M02_2667790718	AG-402-C22_2717276446	AG-355-M02_2667790713	AG-355-M02_2667790714	AG-355-M02_2667789731	AG-355-M02_2667789735	AG-402-C22_2717276441	AG-355-M02_2667789734	AG-402-C22_2717276440	AG-347-K02_2667824729	AG-355-M02_2667789732	AG-347-G18_2667832570	AG-347-G18_2667832574	AG-355-M02_2667790727	AG-355-M02_2667789748	AG-402-C22_2717276436	AG-355-M02_2667789747	AG-402-C22_2717276435	AG-402-C22_2717276438	AG-355-M02_2667790723	AG-402-C22_2717276437	AG-355-M02_2667789742	AG-355-M02_2667789741	AG-355-M02_2667789746	AG-402-C22_2717276430	AG-402-C22_2717276432	AG-402-C22_2717276431	AG-355-M02_2667789717	AG-347-J06_2717247208	AG-355-M02_2667789715	AG-402-C22_2717276425	AG-402-C22_2717276424	AG-347-J06_2717247206	AG-347-J06_2717247205	AG-402-C22_2717276426	AG-347-J06_2717247204	AG-402-C22_2717276429	AG-347-J06_2717247202	AG-355-M02_2667789711	AG-402-C22_2717276421	AG-355-M02_2667789710	AG-402-C22_2717276419	AG-402-C22_2717276412	AG-402-C22_2717276411	AG-355-M02_2667789726	AG-347-J06_2717247218	AG-355-M02_2667789725	AG-355-M02_2667790707	AG-347-J06_2717247217	AG-402-C22_2717276416	AG-347-J06_2717247215	AG-402-C22_2717276418	AG-347-J06_2717247214	AG-355-M02_2667790703	AG-402-C22_2717276417	AG-347-J06_2717247212	AG-347-G18_2667832597	AG-347-G18_2667832598	AG-402-C22_2717276410	AG-355-M02_2667789721	AG-402-K16_2667855630	AG-347-E03_2717241906	AG-347-E03_2717241907	AG-402-C22_2717276480	AG-402-C22_2717276485	AG-402-K16_2667855633	AG-402-C22_2717276484	AG-402-C22_2717276486	AG-402-C22_2717276477	AG-402-C22_2717276470	AG-402-C22_2717276476	AG-402-F05_2717279516	AG-402-F05_2717279513	AG-402-F05_2717279514	AG-347-K17_2667687392	AG-347-K17_2667687393	AG-402-F05_2717279518	AG-347-K17_2667687390	AG-347-K17_2667687391	AG-347-E03_2717241920	AG-347-E03_2717241921	AG-402-C22_2717276467	AG-402-C22_2717276466	AG-402-C22_2717276469	AG-402-C22_2717276468	AG-402-C22_2717276461	AG-402-C22_2717276460	AG-402-C22_2717276463	AG-402-C22_2717276462	AG-402-C22_2717276464	AG-402-K16_2667855614	AG-402-F05_2717279504	AG-402-F05_2717279508	AG-402-C22_2717276456	AG-402-C22_2717276455	AG-347-E03_2717241918	AG-402-F05_2717279511	AG-402-C22_2717276451	AG-402-F05_2717279545	AG-402-F05_2717279543	AG-402-F05_2717279526	AG-402-F05_2717279527	AG-402-F05_2717279559	AG-402-F05_2717279557	AG-347-I04_2717245199	AG-347-I04_2717245195	AG-347-I04_2717245194	AG-402-F05_2717279563	AG-347-I04_2717245196	AG-402-F05_2717279564	AG-402-F05_2717279565	AG-402-F05_2717279548	AG-402-F05_2717279546	AG-402-F05_2717279547	AG-402-C22_2717276492	AG-402-C22_2717276494	AG-402-F05_2717279550	AG-402-C22_2717276496	AG-402-C22_2717276495	AG-402-F05_2717279556	AG-402-F05_2717279339	AG-347-K17_2667687573	AG-347-E03_2717241985	AG-402-A04_2717266179	AG-347-E03_2717241989	AG-347-E03_2717241986	AG-402-F05_2717280322	AG-402-F05_2717280323	AG-347-G18_2667832948	AG-347-G18_2667832949	AG-402-A04_2717266184	AG-347-G18_2667832941	AG-402-F05_2717279343	AG-347-I04_2717245175	AG-402-F05_2717279340	AG-402-F05_2717279346	AG-347-G18_2667832945	AG-347-K17_2667687579	AG-402-F05_2717279344	AG-347-G18_2667832943	AG-402-F05_2717279345	AG-402-F05_2717279328	AG-402-F05_2717279329	AG-347-K17_2667687584	AG-402-F05_2717279327	AG-347-K17_2667687581	AG-347-E03_2717241974	AG-402-F05_2717280314	AG-347-E03_2717241977	AG-347-E03_2717241978	AG-347-E03_2717241975	AG-347-E03_2717241976	AG-402-F05_2717280312	AG-402-A04_2717266186	AG-402-A04_2717266188	AG-347-G18_2667832938	AG-347-G18_2667832935	AG-347-G18_2667832936	AG-402-A04_2717266190	AG-347-G18_2667832939	AG-347-I04_2717245189	AG-402-F05_2717279331	AG-347-G18_2667832930	AG-402-F05_2717279332	AG-347-I04_2717245185	AG-402-F05_2717279330	AG-347-G18_2667832934	AG-402-F05_2717279336	AG-347-G18_2667832931	AG-347-K17_2667687550	AG-355-I20_2667772389	AG-402-F05_2717280343	AG-402-A04_2717266198	AG-347-I04_2717245159	AG-347-G18_2667832969	AG-355-I20_2667772397	AG-355-I20_2667772396	AG-347-G18_2667832960	AG-355-I20_2667772399	AG-347-G18_2667832961	AG-347-K17_2667687559	AG-355-I20_2667772398	AG-355-I20_2667772393	AG-347-K17_2667687557	AG-355-I20_2667772392	AG-347-G18_2667832964	AG-355-I20_2667772395	AG-355-I20_2667772394	AG-347-E03_2717241991	AG-347-E03_2717241992	AG-347-K17_2667687564	AG-402-F05_2717279348	AG-402-F05_2717279349	AG-347-E03_2717241996	AG-402-F05_2717280336	AG-402-F05_2717280337	AG-402-F05_2717280338	AG-347-E03_2717241998	AG-347-I04_2717245169	AG-347-G18_2667832957	AG-355-I20_2667772380	AG-347-G18_2667832951	AG-355-I20_2667772386	AG-402-C22_2717276294	AG-347-G18_2667832952	AG-355-I20_2667772385	AG-402-C22_2717276296	AG-355-I20_2667772387	AG-347-G18_2667832955	AG-355-I20_2667772382	AG-402-C22_2717276298	AG-347-K17_2667687568	AG-402-C22_2717276297	AG-347-I04_2717245160	AG-355-I20_2667772384	AG-347-G18_2667832954	
AG-355-I20_2667772383	AG-347-E03_2717241941	AG-347-E03_2717241943	AG-347-E03_2717241949	AG-347-E03_2717241946	AG-347-E03_2717241947	AG-347-G18_2667832904	AG-347-I04_2717245137	AG-347-G18_2667832905	AG-347-G18_2667832903	AG-347-I04_2717245138	AG-347-G18_2667832908	AG-347-I04_2717245133	AG-347-I04_2717245132	AG-347-I04_2717245135	AG-347-G20_2667833992	AG-347-G20_2667833994	AG-347-G20_2667833996	AG-347-G20_2667833998	AG-347-G20_2667833999	AG-347-G20_2667833979	AG-347-E03_2717241932	AG-347-I04_2717245144	AG-347-G20_2667833980	AG-347-I04_2717245146	AG-347-G20_2667833982	AG-347-I04_2717245140	AG-347-G20_2667833983	AG-347-G20_2667833984	AG-347-G20_2667833985	AG-347-I04_2717245141	AG-347-G20_2667833986	AG-347-G20_2667833987	AG-347-G20_2667833988	AG-347-G20_2667833989	AG-347-K17_2667687593	AG-347-E03_2717241960	AG-347-K17_2667687591	AG-347-E03_2717241967	AG-347-E03_2717241964	AG-347-E03_2717241968	AG-347-I04_2717245115	AG-347-I04_2717245114	AG-347-G18_2667832924	AG-347-I04_2717245117	AG-347-G18_2667832925	AG-347-I04_2717245111	AG-347-I04_2717245113	AG-347-G18_2667832923	AG-347-K17_2667687599	AG-347-E03_2717241952	AG-347-E03_2717241950	AG-347-E03_2717241955	AG-347-E03_2717241956	AG-347-E03_2717241954	AG-347-E03_2717241959	AG-347-E03_2717241958	AG-347-I04_2717245125	AG-347-G18_2667832913	AG-347-G18_2667832914	AG-347-I04_2717245127	AG-347-G18_2667832919	AG-347-I04_2717245122	AG-402-F05_2717279391	AG-347-I04_2717245123	AG-347-I04_2717245120	AG-347-G18_2667832911	AG-347-G18_2667832912	AG-347-G18_2667832910	AG-355-I20_2667772327	AG-347-G20_2667833948	AG-355-I20_2667772326	AG-355-M02_2667790764	AG-355-M02_2667790763	AG-347-K02_2667824761	AG-347-K02_2667824760	AG-355-M02_2667790760	AG-355-M02_2667790761	AG-347-K02_2667824769	AG-402-I23_2667726951	AG-347-K02_2667824768	AG-347-J06_2717247228	AG-355-M02_2667790757	AG-347-J06_2717247227	AG-347-J06_2717247226	AG-355-M02_2667790759	AG-355-M02_2667790758	AG-402-I23_2667726956	AG-355-I20_2667772331	AG-347-G20_2667833950	AG-355-I20_2667772330	AG-402-I23_2667726958	AG-347-J06_2717247222	AG-355-I20_2667772333	AG-402-I23_2667726959	AG-355-I20_2667772332	AG-355-M02_2667789772	AG-355-M02_2667789779	AG-347-G20_2667833954	AG-355-M02_2667789778	AG-347-G20_2667833955	AG-347-G20_2667833956	AG-355-M02_2667789776	AG-355-I20_2667772317	AG-355-I20_2667772316	AG-355-I20_2667772318	AG-347-G20_2667833939	AG-355-I20_2667772313	AG-402-A04_2717266106	AG-355-I20_2667772312	AG-355-I20_2667772315	AG-355-M02_2667789780	AG-355-I20_2667772314	AG-347-K02_2667824752	AG-402-A04_2717266102	AG-347-K02_2667824751	AG-402-A04_2717266103	AG-347-K02_2667824750	AG-355-M02_2667790771	AG-355-M02_2667790773	AG-402-A04_2717266100	AG-347-I04_2717245104	AG-347-K02_2667824759	AG-402-I23_2667726962	AG-347-K02_2667824756	AG-347-K17_2667687509	AG-355-M02_2667790768	AG-355-M02_2667790767	AG-347-K02_2667824754	AG-347-K17_2667687507	AG-347-K02_2667824753	AG-347-K17_2667687508	AG-355-M02_2667790769	AG-355-I20_2667772320	AG-347-K17_2667687506	AG-355-M02_2667789785	AG-347-G20_2667833940	AG-347-K17_2667687503	AG-355-I20_2667772322	AG-355-M02_2667789784	AG-355-M02_2667789783	AG-347-K17_2667687501	AG-347-J06_2717247230	AG-355-M02_2667789789	AG-347-G20_2667833944	AG-347-K17_2667687500	AG-347-G20_2667833968	AG-355-I20_2667772306	AG-355-I20_2667772305	AG-355-I20_2667772308	AG-355-I20_2667772307	AG-355-I20_2667772302	AG-355-I20_2667772301	AG-402-A04_2717266118	AG-355-I20_2667772304	AG-402-A04_2717266119	AG-355-I20_2667772303	AG-347-K02_2667824741	AG-355-M02_2667790742	AG-347-K02_2667824740	AG-355-M02_2667790741	AG-402-A04_2717266114	AG-355-M02_2667790744	AG-355-M02_2667790743	AG-355-I20_2667772309	AG-402-A04_2717266110	AG-355-M02_2667790740	AG-355-M02_2667790739	AG-355-M02_2667790738	AG-355-M02_2667789759	AG-402-I23_2667726930	AG-347-K02_2667824745	AG-347-J06_2717247249	AG-402-I23_2667726932	AG-347-J06_2717247248	AG-347-K02_2667824742	AG-355-M02_2667790736	AG-402-I23_2667726935	AG-347-G20_2667833972	AG-402-I23_2667726936	AG-355-I20_2667772311	AG-355-M02_2667789751	AG-355-I20_2667772310	AG-402-I23_2667726938	AG-347-G20_2667833975	AG-402-I23_2667726939	AG-347-G20_2667833976	AG-355-M02_2667789756	AG-347-G20_2667833977	AG-355-M02_2667789755	AG-347-G20_2667833978	AG-347-G20_2667833957	AG-347-K02_2667824730	AG-355-M02_2667790752	AG-355-M02_2667790754	AG-402-A04_2717266127	AG-402-A04_2717266120	AG-402-A04_2717266121	AG-355-M02_2667790751	AG-402-A04_2717266122	AG-355-M02_2667790750	AG-347-K02_2667824735	AG-402-I23_2667726941	AG-347-K02_2667824734	AG-402-I23_2667726942	AG-355-M02_2667790745	AG-355-M02_2667790748	AG-402-I23_2667726944	AG-347-K02_2667824731	AG-355-M02_2667790747	AG-347-G20_2667833960	AG-347-J06_2717247257	AG-355-M02_2667789764	AG-402-I23_2667726947	AG-347-J06_2717247255	AG-402-I23_2667726948	AG-347-J06_2717247254	AG-347-J06_2717247253	AG-355-M02_2667789768	AG-347-G20_2667833965	AG-355-M02_2667789767	AG-347-G20_2667833966	AG-347-J06_2717247251	AG-355-M02_2667789765	AG-347-K17_2667687530	AG-347-K17_2667687531	AG-347-G20_2667833906	AG-355-I20_2667772367	AG-347-G20_2667833909	AG-402-A04_2717266132	AG-402-A04_2717266134	AG-402-A04_2717266140	AG-402-A04_2717266141	AG-402-I23_2667726910	AG-402-I23_2667726911	AG-402-I23_2667726912	AG-347-G18_2667832984	AG-347-J06_2717247266	AG-347-K17_2667687536	AG-347-G18_2667832983	AG-355-I20_2667772371	AG-402-I23_2667726917	AG-347-G20_2667833910	AG-347-K17_2667687535	AG-402-I23_2667726918	AG-347-K17_2667687542	AG-355-I20_2667772357	AG-355-I20_2667772356	AG-355-I20_2667772359	AG-355-I20_2667772358	AG-402-A04_2717266146	AG-347-K02_2667824795	AG-402-A04_2717266148	AG-402-A04_2717266142	AG-347-K02_2667824791	
AG-402-A04_2717266150	AG-402-A04_2717266151	AG-402-I23_2667726921	AG-402-I23_2667726922	AG-402-I23_2667726923	AG-347-G18_2667832973	AG-347-J06_2717247279	AG-347-K17_2667687549	AG-355-I20_2667772363	AG-402-I23_2667726925	AG-347-K17_2667687547	AG-402-I23_2667726926	AG-347-K17_2667687548	AG-355-I20_2667772365	AG-347-K17_2667687545	AG-355-I20_2667772360	AG-402-I23_2667726928	AG-347-G18_2667832975	AG-347-G20_2667833900	AG-347-K17_2667687543	AG-355-I20_2667772362	AG-347-K17_2667687544	AG-355-I20_2667772361	AG-347-G20_2667833924	AG-347-J06_2717247282	AG-355-M02_2667790780	AG-347-G20_2667833928	AG-347-G20_2667833929	AG-355-M02_2667789792	AG-355-M02_2667789791	AG-355-M02_2667790786	AG-347-K02_2667824784	AG-355-M02_2667790788	AG-347-K02_2667824782	AG-347-K02_2667824780	AG-355-M02_2667790781	AG-355-M02_2667790784	AG-402-A04_2717266155	AG-402-A04_2717266162	AG-402-A04_2717266163	AG-347-K17_2667687519	AG-355-I20_2667772353	AG-347-K17_2667687514	AG-355-I20_2667772355	AG-347-G20_2667833930	AG-355-I20_2667772354	AG-347-G20_2667833931	AG-347-K17_2667687512	AG-347-G20_2667833933	AG-355-M02_2667789799	AG-347-G20_2667833934	AG-355-M02_2667789798	AG-347-J06_2717247293	AG-355-I20_2667772339	AG-347-G20_2667833914	AG-347-J06_2717247292	AG-347-K17_2667687520	AG-355-I20_2667772338	AG-355-M02_2667790791	AG-347-G20_2667833917	AG-355-I20_2667772335	AG-347-G20_2667833918	AG-347-G20_2667833919	AG-347-K02_2667824773	AG-355-M02_2667790796	AG-347-K02_2667824772	AG-347-K02_2667824771	AG-347-K02_2667824770	AG-355-M02_2667790793	AG-402-A04_2717266164	AG-355-M02_2667790792	AG-402-A04_2717266167	AG-402-A04_2717266171	AG-402-A04_2717266172	AG-402-A04_2717266173	AG-347-K02_2667824779	AG-347-K02_2667824777	AG-402-I23_2667726900	AG-402-I23_2667726901	AG-347-J06_2717247299	AG-355-I20_2667772344	AG-355-I20_2667772343	AG-347-K17_2667687523	AG-402-I23_2667726906	AG-347-K17_2667687521	AG-355-I20_2667772340	AG-347-G20_2667833923	AG-347-K17_2667687522	AG-355-M02_2667789816	AG-355-M02_2667789814	AG-347-K02_2667824800	AG-355-M02_2667789818	AG-355-M02_2667789812	AG-355-M02_2667789811	AG-355-M02_2667789810	AG-347-K02_2667824805	AG-355-M02_2667790810	AG-355-M02_2667790805	AG-355-M02_2667789826	AG-355-M02_2667790804	AG-355-M02_2667790807	AG-355-M02_2667790801	AG-355-M02_2667790800	AG-355-M02_2667790803	AG-355-M02_2667789828	AG-355-M02_2667790809	AG-355-M02_2667789820	AG-402-I23_2667726890	AG-402-I23_2667726891	AG-402-I23_2667726892	AG-402-I23_2667726895	AG-402-I23_2667726897	AG-402-I23_2667726898	AG-402-I23_2667726899	AG-355-M02_2667789805	AG-355-M02_2667789802	AG-355-M02_2667789806	AG-355-M02_2667789800	AG-347-K02_2667824840	AG-402-I23_2667726871	AG-347-K02_2667824848	AG-402-I23_2667726872	AG-347-K02_2667824847	AG-355-M02_2667789859	AG-355-M02_2667789858	AG-402-I23_2667726874	AG-347-K02_2667824845	AG-355-M02_2667790834	AG-347-J06_2717247304	AG-347-K02_2667824843	AG-347-K02_2667824842	AG-355-M02_2667790836	AG-402-I23_2667726878	AG-402-C22_2717276329	AG-402-I23_2667726879	AG-355-M02_2667789851	AG-355-M02_2667789850	AG-355-M02_2667789856	AG-355-M02_2667789855	AG-355-M02_2667789854	AG-347-K02_2667824849	AG-402-I23_2667726880	AG-402-I23_2667726881	AG-402-I23_2667726882	AG-402-I23_2667726883	AG-347-J06_2717247319	AG-347-J06_2717247318	AG-347-K02_2667824832	AG-347-J06_2717247313	AG-355-M02_2667789861	AG-355-M02_2667789866	AG-355-M02_2667789865	AG-347-K02_2667824838	AG-355-M02_2667789864	AG-402-C22_2717276309	AG-355-M02_2667790821	AG-355-M02_2667790820	AG-355-M02_2667789838	AG-355-M02_2667790815	AG-402-I23_2667726851	AG-347-J06_2717247328	AG-355-M02_2667790817	AG-347-J06_2717247327	AG-347-J06_2717247326	AG-355-M02_2667790811	AG-402-I23_2667726856	AG-347-J06_2717247324	AG-355-M02_2667790813	AG-347-J06_2717247321	AG-347-J06_2717247320	AG-355-M02_2667789831	AG-402-I23_2667726860	AG-347-K02_2667824815	AG-355-M02_2667789849	AG-347-J06_2717247339	AG-355-M02_2667789846	AG-355-M02_2667790822	AG-402-I23_2667726867	AG-347-J06_2717247335	AG-355-M02_2667790824	AG-402-I23_2667726869	AG-347-J06_2717247330	AG-355-M02_2667789845	AG-355-M02_2667789844	AG-347-K02_2667824817	AG-355-M02_2667789843	AG-355-M02_2667789842	AG-402-C22_2717276369	AG-402-C22_2717276352	AG-402-C22_2717276347	AG-402-C22_2717276349	AG-402-C22_2717276340	AG-402-C22_2717276341	AG-402-C22_2717276344	AG-402-C22_2717276343	AG-402-C22_2717276335	AG-402-C22_2717276334	AG-402-C22_2717276336	AG-402-C22_2717276338	AG-402-C22_2717276330	AG-402-F05_2717279417	AG-402-F05_2717279414	AG-402-F05_2717279419	AG-347-I04_2717245097	AG-347-I04_2717245093	AG-402-C22_2717276392	AG-402-C22_2717276395	AG-402-C22_2717276394	AG-402-C22_2717276397	AG-402-C22_2717276399	AG-402-F05_2717279410	AG-402-C22_2717276390	AG-347-I04_2717245078	AG-347-I04_2717245077	AG-347-I04_2717245074	AG-347-I04_2717245073	AG-402-C22_2717276381	AG-347-I04_2717245075	AG-402-C22_2717276383	AG-347-I04_2717245072	AG-402-C22_2717276388	AG-347-I04_2717245071	AG-402-C22_2717276387	AG-402-C22_2717276378	AG-402-C22_2717276373	AG-402-C22_2717276374	AG-347-I04_2717245083	AG-402-C22_2717276377	AG-402-C22_2717276376	AG-347-K17_2667687695	AG-402-F05_2717280208	AG-347-K17_2667687691	AG-402-F05_2717280203	AG-402-K16_2667855351	AG-402-F05_2717280205	AG-402-F05_2717280206	AG-402-F05_2717280202	AG-347-G18_2667832825	AG-355-I20_2667772292	AG-355-I20_2667772291	AG-347-I04_2717245056	AG-347-I04_2717245055	AG-347-I04_2717245057	AG-355-I20_2667772298	AG-347-G18_2667832820	AG-355-I20_2667772297	AG-347-I04_2717245053	AG-355-I20_2667772299	AG-347-G18_2667832823	AG-355-I20_2667772294	AG-402-F05_2717279225	AG-355-I20_2667772293	AG-402-F05_2717279226	AG-347-G18_2667832821	AG-355-I20_2667772296	
AG-355-I20_2667772295	AG-347-G18_2667832816	AG-347-G18_2667832814	AG-347-G18_2667832815	AG-347-I04_2717245066	AG-347-G18_2667832818	AG-355-I20_2667772287	AG-347-I04_2717245065	AG-402-C22_2717276196	AG-355-I20_2667772282	AG-347-I04_2717245061	AG-402-K16_2667855349	AG-355-I20_2667772284	AG-347-K17_2667687673	AG-402-F05_2717280229	AG-402-K16_2667855333	AG-347-K17_2667687671	AG-402-F05_2717279238	AG-347-K17_2667687672	AG-402-F05_2717279239	AG-355-I20_2667772269	AG-402-C22_2717276191	AG-347-K17_2667687670	AG-402-C22_2717276190	AG-402-F05_2717280226	AG-402-F05_2717280227	AG-402-F05_2717280221	AG-402-F05_2717280220	AG-347-G18_2667832848	AG-347-I04_2717245034	AG-402-F05_2717279240	AG-347-I04_2717245035	AG-347-I04_2717245030	AG-402-F05_2717279243	AG-402-C22_2717276183	AG-402-F05_2717279244	AG-347-I04_2717245032	AG-347-K17_2667687679	AG-402-C22_2717276186	AG-402-F05_2717279241	AG-402-F05_2717279242	AG-347-K17_2667687677	AG-402-F05_2717279247	AG-347-G18_2667832846	AG-402-F05_2717279248	AG-402-F05_2717279245	AG-402-C22_2717276189	AG-402-F05_2717279246	AG-402-K16_2667855339	AG-347-K17_2667687684	AG-402-F05_2717279229	AG-347-K17_2667687682	AG-402-F05_2717279227	AG-402-F05_2717279228	AG-402-K16_2667855324	AG-347-K17_2667687680	AG-402-C22_2717276182	AG-402-F05_2717280216	AG-402-F05_2717280217	AG-402-F05_2717280210	AG-402-F05_2717280211	AG-402-F05_2717280212	AG-402-F05_2717279232	AG-347-G18_2667832831	AG-402-F05_2717279230	AG-402-F05_2717279231	AG-402-F05_2717279236	AG-402-F05_2717279237	AG-402-F05_2717279234	AG-402-F05_2717279235	AG-402-K16_2667855328	AG-402-F05_2717280247	AG-402-F05_2717280243	AG-347-I04_2717245014	AG-402-F05_2717279260	AG-347-G20_2667833872	AG-347-G20_2667833873	AG-402-F05_2717279263	AG-347-G20_2667833875	AG-347-G20_2667833879	AG-402-F05_2717279268	AG-347-G20_2667833858	AG-355-B23_2667767004	AG-347-G20_2667833859	AG-355-B23_2667767005	AG-402-F05_2717279249	AG-402-F05_2717280236	AG-402-F05_2717280237	AG-402-F05_2717280238	AG-402-F05_2717280239	AG-402-F05_2717280232	AG-402-F05_2717280230	AG-402-F05_2717280231	AG-347-I04_2717245026	AG-347-I04_2717245029	AG-347-I04_2717245028	AG-402-F05_2717279250	AG-402-F05_2717279251	AG-347-G20_2667833862	AG-402-F05_2717279255	AG-347-G20_2667833864	AG-402-F05_2717279253	AG-347-G20_2667833865	AG-347-G20_2667833866	AG-402-F05_2717279259	AG-402-F05_2717280264	AG-402-F05_2717279280	AG-402-F05_2717280271	AG-347-G20_2667833892	AG-402-F05_2717279281	AG-402-F05_2717279282	AG-402-F05_2717279287	AG-347-G20_2667833896	AG-347-G20_2667833897	AG-347-G20_2667833899	AG-402-F05_2717279289	AG-402-F05_2717280258	AG-402-F05_2717280259	AG-402-F05_2717280254	AG-402-F05_2717280255	AG-402-F05_2717280251	AG-402-F05_2717280253	AG-402-F05_2717280260	AG-402-F05_2717279272	AG-347-G20_2667833880	AG-402-F05_2717279273	AG-347-G20_2667833881	AG-402-F05_2717279270	AG-402-F05_2717279271	AG-402-F05_2717279276	AG-347-G20_2667833884	AG-347-G20_2667833885	AG-402-F05_2717279274	AG-347-G20_2667833886	AG-402-F05_2717279275	AG-347-G20_2667833888	AG-402-F05_2717279278	AG-355-I20_2667772207	AG-355-I20_2667772209	AG-355-I20_2667772208	AG-355-M02_2667789892	AG-402-A04_2717266219	AG-402-A04_2717266212	AG-402-F05_2717280287	AG-402-A04_2717266213	AG-402-F05_2717280289	AG-402-A04_2717266215	AG-402-F05_2717280285	AG-402-F05_2717280286	AG-402-F05_2717280290	AG-402-F05_2717280291	AG-402-F05_2717280293	AG-347-K17_2667687619	AG-347-J06_2717247348	AG-347-J06_2717247347	AG-347-K17_2667687615	AG-347-K17_2667687616	AG-347-K17_2667687613	AG-355-I20_2667772212	AG-347-J06_2717247341	AG-347-J06_2717247340	AG-347-K17_2667687612	AG-347-K17_2667687610	AG-347-G18_2667832892	AG-347-G18_2667832893	AG-347-G18_2667832891	AG-347-K02_2667824871	AG-355-M02_2667790898	AG-355-M02_2667790897	AG-402-F05_2717280279	AG-402-F05_2717279290	AG-402-F05_2717279291	AG-402-F05_2717280280	AG-402-F05_2717280281	AG-402-F05_2717280282	AG-347-J06_2717247359	AG-402-F05_2717279295	AG-402-F05_2717279292	AG-347-K17_2667687629	AG-402-F05_2717279293	AG-347-G18_2667832896	AG-347-K17_2667687626	AG-402-F05_2717279298	AG-347-J06_2717247355	AG-347-G18_2667832894	AG-347-J06_2717247354	AG-355-I20_2667772201	AG-402-F05_2717279296	AG-347-G18_2667832895	AG-347-J06_2717247353	AG-347-K17_2667687625	AG-402-F05_2717279297	AG-347-G20_2667833822	AG-347-J06_2717247351	AG-347-K17_2667687623	AG-347-K17_2667687621	AG-347-G20_2667833849	AG-402-A04_2717266238	AG-402-A04_2717266239	AG-402-A04_2717266234	AG-402-A04_2717266237	AG-355-M02_2667790861	AG-347-J06_2717247368	AG-347-G20_2667833850	AG-347-G20_2667833851	AG-347-J06_2717247365	AG-347-G20_2667833853	AG-355-M02_2667789871	AG-347-G20_2667833854	AG-355-M02_2667789876	AG-402-A04_2717266249	AG-402-A04_2717266245	AG-402-A04_2717266247	AG-402-A04_2717266248	AG-402-A04_2717266241	AG-402-A04_2717266242	AG-402-F05_2717280295	AG-402-A04_2717266243	AG-402-F05_2717280296	AG-402-A04_2717266244	AG-347-K17_2667687607	AG-347-J06_2717247378	AG-347-K17_2667687604	AG-347-G20_2667833841	AG-347-K17_2667687602	AG-347-K17_2667687603	AG-347-J06_2717247374	AG-347-K17_2667687600	AG-347-J06_2717247372	AG-355-M02_2667789886	AG-347-J06_2717247381	AG-347-K17_2667687652	AG-347-K17_2667687650	AG-402-A04_2717266254	AG-347-G18_2667832869	AG-347-K17_2667687659	AG-347-G18_2667832864	AG-347-J06_2717247387	AG-347-J06_2717247385	AG-347-K17_2667687656	AG-347-J06_2717247383	AG-347-K17_2667687653	AG-347-K17_2667687654	AG-347-J06_2717247392	AG-347-K17_2667687660	AG-347-K17_2667687661	AG-402-K16_2667855383	AG-355-I20_2667772235	AG-402-K16_2667855381	AG-402-K16_2667855382	AG-347-G18_2667832858	AG-347-K17_2667687668	AG-347-K17_2667687669	AG-347-J06_2717247394	AG-402-K16_2667855376	
AG-347-K17_2667687630	AG-402-K16_2667855377	AG-402-K16_2667855379	AG-347-G20_2667833807	AG-355-I20_2667772225	AG-402-K16_2667855372	AG-347-G18_2667832882	AG-355-I20_2667772224	AG-355-I20_2667772227	AG-402-K16_2667855374	AG-347-G18_2667832880	AG-347-K17_2667687639	AG-347-G18_2667832885	AG-347-G18_2667832884	AG-347-K17_2667687633	AG-347-K17_2667687634	AG-347-G18_2667832887	AG-347-K17_2667687631	AG-347-G20_2667833813	AG-347-K17_2667687640	AG-347-K17_2667687641	AG-402-K16_2667855366	AG-355-I20_2667772213	AG-347-K02_2667824894	AG-347-K02_2667824890	AG-347-K02_2667824899	AG-347-K02_2667824897	AG-355-I20_2667772221	AG-355-I20_2667772223	AG-347-G18_2667832873	AG-347-K17_2667687645	AG-347-I21_2667843055	AG-347-I21_2667843054	AG-347-I21_2667843053	AG-355-M02_2667790915	AG-355-M02_2667790914	AG-355-M02_2667790917	AG-355-M02_2667790916	AG-355-M02_2667790910	AG-355-M02_2667789933	AG-355-M02_2667790919	AG-355-M02_2667789932	AG-355-M02_2667790918	AG-355-M02_2667790931	AG-347-I21_2667843063	AG-355-M02_2667790930	AG-347-I21_2667843069	AG-347-I21_2667843067	AG-355-M02_2667790926	AG-355-M02_2667790925	AG-355-M02_2667790928	AG-355-M02_2667790922	AG-347-I21_2667843061	AG-355-M02_2667790921	AG-355-M02_2667790923	AG-355-M02_2667790929	AG-355-B23_2667767099	AG-355-B23_2667767097	AG-347-I21_2667843077	AG-355-B23_2667767095	AG-355-B23_2667767096	AG-355-B23_2667767093	AG-347-I21_2667843074	AG-347-I21_2667843079	AG-355-M02_2667789915	AG-355-M02_2667789913	AG-355-M02_2667789919	AG-347-I21_2667843072	AG-355-M02_2667789918	AG-347-I21_2667843071	AG-347-J06_2717247400	AG-347-I21_2667843080	AG-355-M02_2667789926	AG-355-M02_2667790903	AG-355-M02_2667789924	AG-355-M02_2667790906	AG-347-J06_2717247416	AG-355-M02_2667790900	AG-347-I21_2667843083	AG-355-M02_2667789928	AG-355-M02_2667790902	AG-347-I21_2667843081	AG-355-M02_2667789927	AG-355-M02_2667790901	AG-347-J06_2717247410	AG-355-M02_2667789922	AG-355-M02_2667789921	AG-355-M02_2667790907	AG-355-M02_2667790962	AG-355-M02_2667790961	AG-347-I21_2667843097	AG-355-M02_2667790964	AG-355-M02_2667790960	AG-347-K02_2667824969	AG-347-I21_2667843090	AG-355-M02_2667790958	AG-402-C22_2717276202	AG-355-M02_2667789979	AG-347-K02_2667824966	AG-355-M02_2667789978	AG-402-C22_2717276204	AG-355-M02_2667790955	AG-402-C22_2717276207	AG-402-I23_2667726997	AG-347-J06_2717247425	AG-402-C22_2717276206	AG-347-K02_2667824963	AG-355-M02_2667790957	AG-402-C22_2717276209	AG-355-M02_2667790956	AG-402-C22_2717276208	AG-347-J06_2717247421	AG-402-C22_2717276200	AG-355-M02_2667789980	AG-355-M02_2667790975	AG-355-M02_2667790971	AG-347-J06_2717247439	AG-347-J06_2717247438	AG-347-J06_2717247436	AG-355-M02_2667790965	AG-355-M02_2667790968	AG-355-M02_2667790967	AG-347-J06_2717247433	AG-355-M02_2667789984	AG-347-J06_2717247432	AG-355-M02_2667790940	AG-347-K02_2667824947	AG-347-K02_2667824946	AG-347-K02_2667824945	AG-355-M02_2667790939	AG-347-K02_2667824944	AG-355-M02_2667790938	AG-347-J06_2717247448	AG-355-M02_2667790932	AG-347-J06_2717247445	AG-347-J06_2717247444	AG-355-M02_2667789951	AG-347-J06_2717247443	AG-347-J06_2717247442	AG-347-J06_2717247441	AG-402-A04_2717266209	AG-402-A04_2717266206	AG-355-M02_2667790951	AG-355-M02_2667790953	AG-402-A04_2717266200	AG-347-K02_2667824935	AG-402-I23_2667726983	AG-355-M02_2667790949	AG-347-J06_2717247456	AG-355-M02_2667790945	AG-347-J06_2717247453	AG-347-J06_2717247450	AG-355-M02_2667789965	AG-355-B23_2667767037	AG-355-B23_2667767038	AG-355-B23_2667767036	AG-355-B23_2667767033	AG-355-B23_2667767034	AG-355-B23_2667767031	AG-355-B23_2667767032	AG-355-B23_2667767030	AG-402-C22_2717276246	AG-402-C22_2717276241	AG-402-C22_2717276240	AG-402-C22_2717276243	AG-355-B23_2667767028	AG-402-C22_2717276245	AG-355-B23_2667767029	AG-402-C22_2717276244	AG-355-B23_2667767048	AG-355-B23_2667767044	AG-355-B23_2667767042	AG-355-B23_2667767043	AG-355-B23_2667767040	AG-355-B23_2667767041	AG-402-C22_2717276235	AG-402-C22_2717276239	AG-402-C22_2717276231	AG-355-B23_2667767039	AG-355-B23_2667767015	AG-355-B23_2667767014	AG-355-B23_2667767012	AG-402-C22_2717276224	AG-355-B23_2667767008	AG-355-B23_2667767009	AG-355-B23_2667767007	AG-355-B23_2667767026	AG-347-I21_2667843007	AG-355-B23_2667767027	AG-355-B23_2667767024	AG-347-I21_2667843005	AG-355-B23_2667767022	AG-355-B23_2667767023	AG-347-I21_2667843009	AG-347-I21_2667843004	AG-347-I21_2667843003	AG-402-C22_2717276213	AG-402-C22_2717276216	AG-402-C22_2717276215	AG-402-C22_2717276217	AG-355-B23_2667767019	AG-355-B23_2667767017	AG-402-C22_2717276212	AG-355-B23_2667767018	AG-402-C22_2717276211	AG-347-I21_2667843017	AG-355-B23_2667767077	AG-402-C22_2717276290	AG-355-B23_2667767078	AG-355-B23_2667767076	AG-402-C22_2717276291	AG-347-I21_2667843011	AG-347-I21_2667843010	AG-355-B23_2667767074	AG-355-B23_2667767071	AG-347-I21_2667843015	AG-347-I21_2667843014	AG-355-B23_2667767070	AG-347-I21_2667843013	AG-347-I21_2667843012	AG-402-C22_2717276283	AG-402-F05_2717279300	AG-402-F05_2717279301	AG-347-I21_2667843027	AG-402-C22_2717276281	AG-355-B23_2667767087	AG-347-I21_2667843022	AG-355-B23_2667767085	AG-355-B23_2667767082	AG-355-B23_2667767083	AG-347-I21_2667843026	AG-355-B23_2667767080	AG-355-B23_2667767081	AG-402-C22_2717276279	AG-355-M02_2667789902	AG-355-M02_2667789901	AG-402-C22_2717276271	AG-402-C22_2717276274	AG-402-C22_2717276273	AG-402-C22_2717276278	AG-402-C22_2717276277	AG-402-F05_2717279317	AG-402-F05_2717279318	AG-355-B23_2667767057	AG-402-F05_2717279315	AG-355-B23_2667767058	AG-402-F05_2717279316	AG-402-C22_2717276270	AG-402-F05_2717280304	AG-402-F05_2717280300	AG-402-C22_2717276269	AG-402-C22_2717276261	AG-402-F05_2717279320	AG-402-F05_2717279321	AG-402-C22_2717276263	
AG-402-C22_2717276262	AG-402-C22_2717276265	AG-402-F05_2717279324	AG-402-F05_2717279325	AG-402-F05_2717279323	AG-402-F05_2717279306	AG-355-B23_2667767068	AG-355-B23_2667767069	AG-355-B23_2667767067	AG-355-B23_2667767064	AG-402-F05_2717279309	AG-355-B23_2667767060	AG-347-I21_2667843048	AG-402-F05_2717279310	AG-402-C22_2717276252	AG-402-C22_2717276251	AG-402-F05_2717279314	AG-402-C22_2717276256	AG-347-K02_2667825454	AG-347-K02_2667825451	AG-347-G18_2667831859	AG-347-L19_2667700340	AG-347-L19_2667700341	AG-402-F05_2717279100	AG-402-F05_2717279101	AG-402-F05_2717279105	AG-402-F05_2717279102	AG-347-O22_2667713690	AG-347-O22_2667713691	AG-347-K02_2667825443	AG-347-O22_2667713694	AG-347-O22_2667713696	AG-347-K02_2667825448	AG-347-L19_2667700350	AG-347-K02_2667825447	AG-347-G18_2667831841	AG-347-L19_2667700356	AG-347-L19_2667700357	AG-347-L19_2667700358	AG-347-L19_2667700359	AG-347-L19_2667700328	AG-402-F05_2717279119	AG-402-F05_2717280106	AG-347-K02_2667825433	AG-347-I19_2667841701	AG-347-I19_2667841704	AG-347-I19_2667841703	AG-347-I19_2667841700	AG-347-K02_2667825435	AG-347-G18_2667831873	AG-402-F05_2717279122	AG-402-F05_2717279123	AG-402-F05_2717279120	AG-347-L19_2667700323	AG-402-F05_2717279121	AG-347-I19_2667841705	AG-347-I19_2667841708	AG-402-F05_2717279124	AG-347-I19_2667841707	AG-347-L19_2667700327	AG-402-F05_2717279106	AG-347-L20_2667702600	AG-347-K02_2667825422	AG-347-K02_2667825421	AG-347-K02_2667825420	AG-347-L20_2667702606	AG-355-I20_2667771291	AG-347-K02_2667825428	AG-347-K02_2667825426	AG-347-K02_2667825424	AG-347-L19_2667700330	AG-347-L19_2667700331	AG-402-F05_2717279111	AG-355-I20_2667771298	AG-402-F05_2717279110	AG-355-I20_2667771292	AG-402-F05_2717279116	AG-347-G18_2667831864	AG-402-F05_2717279113	AG-355-I20_2667771294	AG-402-F05_2717279114	AG-402-F05_2717279139	AG-402-F05_2717280127	AG-402-F05_2717280129	AG-355-K03_2717253226	AG-355-K03_2717253223	AG-355-K03_2717253224	AG-355-K03_2717253227	AG-347-G18_2667831816	AG-347-I19_2667841723	AG-347-I19_2667841725	AG-347-G18_2667831817	AG-347-I19_2667841721	AG-402-F05_2717279144	AG-402-F05_2717279145	AG-402-F05_2717279142	AG-402-F05_2717279149	AG-402-F05_2717279146	AG-347-G18_2667831810	AG-402-F05_2717279147	AG-402-F05_2717280119	AG-402-F05_2717280117	AG-355-K03_2717253214	AG-402-F05_2717280113	AG-355-K03_2717253218	AG-355-K03_2717253216	AG-355-K03_2717253217	AG-347-I19_2667841714	AG-347-G18_2667831808	AG-347-G18_2667831809	AG-355-K03_2717253222	AG-347-G18_2667831806	AG-347-I19_2667841711	AG-347-G18_2667831807	AG-347-I19_2667841710	AG-402-F05_2717279133	AG-402-F05_2717279134	AG-347-L19_2667700311	AG-402-F05_2717279137	AG-402-F05_2717279138	AG-347-I19_2667841719	AG-347-I19_2667841718	AG-402-F05_2717280148	AG-355-K03_2717253203	AG-355-K03_2717253204	AG-402-F05_2717280145	AG-402-F05_2717280146	AG-355-K03_2717253202	AG-355-K03_2717253207	AG-402-F05_2717280140	AG-402-F05_2717280141	AG-355-K03_2717253205	AG-347-G18_2667831837	AG-347-G18_2667831836	AG-402-F05_2717280150	AG-402-F05_2717279162	AG-402-F05_2717279163	AG-347-K02_2667825479	AG-402-F05_2717279166	AG-402-F05_2717279164	AG-347-G18_2667831833	AG-347-G18_2667831834	AG-347-G18_2667831832	AG-402-F05_2717280137	AG-402-F05_2717280138	AG-347-K02_2667825466	AG-402-F05_2717280134	AG-347-I19_2667841735	AG-347-G18_2667831827	AG-347-I19_2667841731	AG-402-F05_2717279151	AG-402-F05_2717279152	AG-347-G18_2667831829	AG-347-I19_2667841732	AG-402-F05_2717279155	AG-402-F05_2717279153	AG-347-G18_2667831822	AG-402-F05_2717279159	AG-347-G18_2667831823	AG-347-G18_2667831820	AG-402-F05_2717279157	AG-347-E03_2717241342	AG-347-E03_2717241341	AG-347-E03_2717241346	AG-355-I20_2667771235	AG-347-E03_2717241347	AG-347-E03_2717241344	AG-355-I20_2667771236	AG-402-F05_2717280166	AG-418-O02_2717324996	AG-347-E03_2717241348	AG-347-L17_2667697796	AG-418-O02_2717324994	AG-418-O02_2717324993	AG-402-F05_2717280162	AG-418-O02_2717324997	AG-402-F05_2717280171	AG-355-M02_2667790999	AG-418-O02_2717324992	AG-355-M02_2667790998	AG-418-O02_2717324991	AG-347-L17_2667697792	AG-418-O02_2717324990	AG-347-I19_2667841765	AG-355-I20_2667771244	AG-355-I20_2667771243	AG-355-I20_2667771240	AG-355-I20_2667771227	AG-347-E03_2717241330	AG-347-E03_2717241335	AG-355-I20_2667771224	AG-355-I20_2667771223	AG-347-E03_2717241333	AG-355-I20_2667771226	AG-347-E03_2717241334	AG-347-E03_2717241339	AG-402-F05_2717280155	AG-347-L17_2667697788	AG-347-E03_2717241337	AG-402-F05_2717280151	AG-402-F05_2717280152	AG-402-F05_2717280153	AG-402-F05_2717279177	AG-355-I20_2667771233	AG-402-F05_2717279175	AG-347-E03_2717241362	AG-347-E03_2717241363	AG-355-I20_2667771218	AG-347-E03_2717241369	AG-355-I20_2667771212	AG-347-E03_2717241366	AG-355-I20_2667771214	AG-347-I19_2667841782	AG-418-O02_2717324974	AG-347-I19_2667841781	AG-418-O02_2717324973	AG-418-O02_2717324972	AG-347-I19_2667841783	AG-418-O02_2717324971	AG-355-M02_2667790980	AG-418-O02_2717324978	AG-418-O02_2717324977	AG-347-I19_2667841780	AG-355-M02_2667790982	AG-418-O02_2717324976	AG-418-O02_2717324975	AG-347-I19_2667841786	AG-355-M02_2667790976	AG-347-I19_2667841787	AG-355-M02_2667790978	AG-347-E03_2717241371	AG-355-M02_2667789999	AG-355-M02_2667789998	AG-355-M02_2667789997	AG-347-E03_2717241370	AG-355-M02_2667789996	AG-355-I20_2667771206	AG-347-E03_2717241354	AG-355-I20_2667771205	AG-347-E03_2717241352	AG-355-I20_2667771207	AG-347-E03_2717241358	AG-355-I20_2667771201	AG-347-E03_2717241355	AG-347-E03_2717241356	AG-418-O02_2717324985	AG-418-O02_2717324984	AG-347-E03_2717241359	AG-418-O02_2717324983	AG-355-M02_2667790996	AG-418-O02_2717324987	AG-355-M02_2667790992	AG-347-I19_2667841778	AG-402-F05_2717280181	AG-355-M02_2667790988	
AG-418-O02_2717324981	AG-418-O02_2717324980	AG-347-I19_2667841777	AG-355-M02_2667790989	AG-355-I20_2667771211	AG-355-I20_2667771210	AG-347-G18_2667831892	AG-347-K02_2667825411	AG-347-E03_2717241304	AG-347-K02_2667825410	AG-347-E03_2717241308	AG-347-K02_2667825418	AG-355-I20_2667771280	AG-347-K02_2667825416	AG-347-M08_2717248308	AG-347-K02_2667825415	AG-355-I20_2667771286	AG-347-M08_2717248307	AG-355-I20_2667771282	AG-355-I20_2667771281	AG-355-I20_2667771284	AG-347-M08_2717248303	AG-355-I20_2667771283	AG-347-K02_2667825400	AG-347-I19_2667841795	AG-347-I19_2667841794	AG-402-F05_2717280195	AG-402-F05_2717280196	AG-347-I19_2667841790	AG-347-K02_2667825407	AG-347-I19_2667841797	AG-347-M08_2717248319	AG-347-I19_2667841796	AG-347-K02_2667825404	AG-347-I19_2667841799	AG-347-I19_2667841798	AG-347-M08_2717248316	AG-355-I20_2667771274	AG-347-M08_2717248317	AG-347-M08_2717248318	AG-355-I20_2667771276	AG-355-I20_2667771270	AG-347-M08_2717248313	AG-347-M08_2717248314	AG-347-E03_2717241320	AG-347-E03_2717241321	AG-347-E03_2717241324	AG-355-I20_2667771257	AG-355-I20_2667771256	AG-355-I20_2667771259	AG-347-E03_2717241323	AG-347-E03_2717241328	AG-347-M08_2717248328	AG-355-I20_2667771266	AG-347-M08_2717248329	AG-355-I20_2667771265	AG-355-I20_2667771260	AG-347-M08_2717248323	AG-347-M08_2717248324	AG-347-M08_2717248330	AG-355-I20_2667771249	AG-355-I20_2667771245	AG-347-E03_2717241312	AG-347-E03_2717241317	AG-347-E03_2717241316	AG-347-E03_2717241319	AG-347-M08_2717248337	AG-347-M08_2717248338	AG-355-I20_2667771255	AG-355-I20_2667771254	AG-347-M08_2717248333	AG-355-I20_2667771250	AG-347-M08_2717248221	AG-347-L17_2667697838	AG-347-L17_2667697832	AG-347-M08_2717248228	AG-347-M08_2717248226	AG-347-L17_2667697828	AG-347-L17_2667697826	AG-347-L17_2667697821	AG-347-L17_2667697825	AG-347-L17_2667697823	AG-347-M08_2717248238	AG-347-M08_2717248239	AG-442-N07_2717368249	AG-347-M08_2717248237	AG-347-M08_2717248242	AG-347-L17_2667697859	AG-347-M08_2717248243	AG-347-M08_2717248244	AG-347-M08_2717248240	AG-347-M08_2717248245	AG-347-M08_2717248252	AG-347-L17_2667697848	AG-347-M08_2717248251	AG-347-L17_2667697847	AG-347-M08_2717248256	AG-347-M08_2717248257	AG-347-E03_2717241386	AG-347-E03_2717241387	AG-347-M08_2717248264	AG-347-E03_2717241384	AG-347-M08_2717248265	AG-347-M08_2717248266	AG-347-E03_2717241388	AG-347-E03_2717241389	AG-347-L17_2667697873	AG-347-L17_2667697874	AG-347-L17_2667697879	AG-347-L17_2667697878	AG-347-L17_2667697872	AG-347-L17_2667697870	AG-347-E03_2717241393	AG-347-M08_2717248267	AG-347-M08_2717248268	AG-347-E03_2717241391	AG-347-E03_2717241392	AG-347-E03_2717241376	AG-347-M08_2717248275	AG-347-M08_2717248273	AG-347-L17_2667697864	AG-347-L17_2667697865	AG-347-L17_2667697868	AG-347-L17_2667697867	AG-347-L17_2667697861	AG-347-E03_2717241382	AG-347-M08_2717248278	AG-347-M08_2717248279	AG-347-E03_2717241380	AG-347-M08_2717248286	AG-347-M08_2717248287	AG-347-M08_2717248288	AG-347-M08_2717248281	AG-347-M08_2717248284	AG-347-L17_2667697898	AG-347-M08_2717248280	AG-347-O22_2667713724	AG-347-O22_2667713723	AG-347-O22_2667713726	AG-347-O22_2667713728	AG-347-O22_2667713727	AG-347-O22_2667713729	AG-347-M08_2717248296	AG-347-E03_2717241398	AG-347-E03_2717241395	AG-347-M08_2717248298	AG-347-E03_2717241396	AG-347-M08_2717248299	AG-347-M08_2717248292	AG-347-M08_2717248293	AG-347-E03_2717241399	AG-347-M08_2717248295	AG-347-M08_2717248290	AG-347-M08_2717248291	AG-347-L20_2667702536	AG-347-L20_2667702534	AG-347-L20_2667702531	AG-347-L20_2667702530	AG-347-O22_2667713740	AG-347-O22_2667713742	AG-347-L20_2667702538	AG-347-O22_2667713741	AG-347-O22_2667713744	AG-347-O22_2667713743	AG-355-K03_2717253270	AG-347-O22_2667713745	AG-347-O22_2667713748	AG-355-K03_2717253276	AG-347-O22_2667713747	AG-347-O22_2667713749	AG-347-L20_2667702547	AG-347-L20_2667702544	AG-347-L20_2667702543	AG-347-O22_2667713733	AG-347-O22_2667713732	AG-347-O22_2667713736	AG-347-L20_2667702558	AG-442-N07_2717368290	AG-347-O22_2667713760	AG-347-L20_2667702559	AG-347-O22_2667713763	AG-355-K03_2717253250	AG-347-O22_2667713768	AG-442-N07_2717368295	AG-442-N07_2717368296	AG-347-L20_2667702566	AG-347-L20_2667702564	AG-347-L20_2667702565	AG-347-L20_2667702562	AG-347-L20_2667702563	AG-347-O22_2667713751	AG-347-O22_2667713753	AG-347-O22_2667713752	AG-347-O22_2667713755	AG-347-O22_2667713754	AG-347-O22_2667713759	AG-347-L20_2667702561	AG-347-L20_2667702579	AG-347-L20_2667702577	AG-347-L20_2667702573	AG-347-O22_2667713782	AG-347-O22_2667713781	AG-347-O22_2667713783	AG-347-O22_2667713785	AG-442-N07_2717368270	AG-347-O22_2667713788	AG-442-N07_2717368275	AG-347-O22_2667713787	AG-347-L19_2667700380	AG-442-N07_2717368273	AG-442-N07_2717368274	AG-442-N07_2717368279	AG-347-L19_2667700383	AG-347-L20_2667702571	AG-347-L19_2667700387	AG-347-L20_2667702572	AG-347-L19_2667700388	AG-347-L20_2667702570	AG-347-L20_2667702588	AG-347-L20_2667702584	AG-347-L20_2667702585	AG-347-O22_2667713770	AG-347-O22_2667713773	AG-347-O22_2667713772	AG-347-O22_2667713775	AG-442-N07_2717368280	AG-347-O22_2667713774	AG-442-N07_2717368286	AG-442-N07_2717368287	AG-347-L19_2667700391	AG-347-O22_2667713779	AG-442-N07_2717368284	AG-442-N07_2717368285	AG-347-L19_2667700396	AG-442-N07_2717368289	AG-347-L20_2667702582	AG-347-L19_2667700399	AG-347-L20_2667702580	AG-347-L17_2667697817	AG-347-L17_2667697818	AG-347-L17_2667697819	AG-347-L17_2667697814	AG-347-L17_2667697812	AG-442-N07_2717368253	AG-442-N07_2717368254	AG-347-L19_2667700360	AG-442-N07_2717368257	AG-442-N07_2717368256	AG-402-F05_2717279200	AG-347-L19_2667700367	AG-347-L19_2667700368	AG-347-L20_2667702590	AG-347-L17_2667697807	AG-347-L17_2667697804	AG-347-L17_2667697805	
AG-347-L17_2667697808	AG-347-L17_2667697803	AG-347-L17_2667697800	AG-347-L17_2667697801	AG-442-N07_2717368265	AG-442-N07_2717368262	AG-347-L19_2667700372	AG-347-L19_2667700373	AG-355-K03_2717253285	AG-442-N07_2717368266	AG-347-L19_2667700378	AG-347-L19_2667700379	AG-347-L19_2667700229	AG-355-K03_2717253309	AG-347-O22_2667713582	AG-355-K03_2717253302	AG-355-K03_2717253303	AG-347-K02_2667825574	AG-355-K03_2717253306	AG-355-K03_2717253304	AG-355-K03_2717253305	AG-347-I19_2667841801	AG-347-I19_2667841803	AG-347-I19_2667841802	AG-355-K03_2717253310	AG-347-I19_2667841809	AG-347-L19_2667700221	AG-347-I19_2667841808	AG-347-L19_2667700222	AG-347-L19_2667700224	AG-347-I19_2667841805	AG-347-L19_2667700225	AG-347-L19_2667700226	AG-347-I19_2667841806	AG-347-K02_2667825563	AG-347-O22_2667713575	AG-347-O22_2667713574	AG-355-I20_2667771190	AG-355-I20_2667771192	AG-355-I20_2667771191	AG-347-K02_2667825567	AG-347-L19_2667700232	AG-355-I20_2667771198	AG-347-L19_2667700234	AG-347-L19_2667700235	AG-355-I20_2667771199	AG-347-L19_2667700236	AG-347-L19_2667700237	AG-347-E03_2717241401	AG-355-I20_2667771179	AG-347-E03_2717241405	AG-347-K02_2667825555	AG-347-E03_2717241406	AG-347-K02_2667825554	AG-347-K02_2667825553	AG-347-K02_2667825552	AG-347-E03_2717241408	AG-347-I19_2667841822	AG-347-I19_2667841825	AG-355-I20_2667771180	AG-347-K02_2667825559	AG-347-K02_2667825558	AG-347-I19_2667841821	AG-347-I19_2667841820	AG-347-K02_2667825556	AG-347-L19_2667700201	AG-355-I20_2667771188	AG-347-L19_2667700203	AG-347-I19_2667841829	AG-355-I20_2667771185	AG-347-L19_2667700206	AG-355-I20_2667771184	AG-402-F05_2717279004	AG-347-K02_2667825542	AG-347-I19_2667841812	AG-347-I19_2667841811	AG-347-K02_2667825547	AG-347-I19_2667841810	AG-347-K02_2667825546	AG-355-I20_2667771176	AG-355-I20_2667771175	AG-347-L19_2667700213	AG-355-I20_2667771177	AG-347-L19_2667700215	AG-347-I19_2667841818	AG-347-I19_2667841817	AG-402-F05_2717279018	AG-402-F05_2717280002	AG-355-K03_2717253344	AG-402-F05_2717280003	AG-402-F05_2717280004	AG-355-K03_2717253349	AG-347-I19_2667841846	AG-355-K03_2717253351	AG-402-F05_2717279024	AG-402-F05_2717279021	AG-402-F05_2717279028	AG-402-F05_2717279026	AG-402-F05_2717279009	AG-347-L20_2667702503	AG-347-L20_2667702500	AG-347-L20_2667702501	AG-355-K03_2717253335	AG-355-K03_2717253333	AG-347-L20_2667702509	AG-355-K03_2717253334	AG-347-L20_2667702505	AG-355-K03_2717253338	AG-347-I19_2667841830	AG-355-K03_2717253342	AG-355-K03_2717253343	AG-347-I19_2667841832	AG-355-K03_2717253340	AG-347-I19_2667841831	AG-355-K03_2717253341	AG-402-F05_2717279016	AG-347-I19_2667841837	AG-347-L20_2667702513	AG-347-K02_2667825590	AG-347-L20_2667702512	AG-347-L20_2667702510	AG-402-F05_2717280028	AG-402-F05_2717280029	AG-347-I19_2667841861	AG-347-K02_2667825597	AG-347-L20_2667702519	AG-355-K03_2717253322	AG-347-I19_2667841860	AG-347-K02_2667825595	AG-347-L20_2667702518	AG-355-K03_2717253329	AG-347-K02_2667825593	AG-347-L20_2667702515	AG-355-K03_2717253326	AG-347-K02_2667825592	AG-347-L20_2667702516	AG-347-I19_2667841863	AG-355-K03_2717253331	AG-347-I19_2667841862	AG-347-I19_2667841865	AG-355-K03_2717253330	AG-402-F05_2717279040	AG-402-F05_2717279045	AG-402-F05_2717279046	AG-402-F05_2717279043	AG-402-F05_2717279044	AG-402-F05_2717279049	AG-402-F05_2717279047	AG-347-L20_2667702525	AG-347-L20_2667702523	AG-347-L20_2667702521	AG-347-K02_2667825587	AG-355-K03_2717253314	AG-355-K03_2717253311	AG-347-K02_2667825585	AG-347-K02_2667825584	AG-347-K02_2667825583	AG-355-K03_2717253318	AG-347-L20_2667702526	AG-402-F05_2717280010	AG-347-K02_2667825581	AG-347-L20_2667702527	AG-347-I19_2667841856	AG-347-I19_2667841855	AG-347-I19_2667841851	AG-355-K03_2717253321	AG-402-F05_2717279033	AG-402-F05_2717279038	AG-347-I19_2667841859	AG-402-F05_2717279036	AG-347-E03_2717241468	AG-347-E03_2717241466	AG-347-I19_2667841880	AG-402-F05_2717280046	AG-347-I19_2667841882	AG-347-L17_2667697676	AG-402-F05_2717280048	AG-347-L17_2667697679	AG-402-F05_2717280044	AG-402-F05_2717279060	AG-402-F05_2717280050	AG-347-L17_2667697673	AG-347-I19_2667841884	AG-347-L17_2667697674	AG-347-L17_2667697672	AG-402-F05_2717279062	AG-402-F05_2717279067	AG-402-F05_2717279068	AG-402-F05_2717279066	AG-347-E03_2717241470	AG-347-E03_2717241471	AG-355-I20_2667771107	AG-355-I20_2667771106	AG-355-I20_2667771103	AG-402-F05_2717280038	AG-347-E03_2717241457	AG-355-I20_2667771102	AG-355-I20_2667771104	AG-347-I19_2667841870	AG-347-L17_2667697666	AG-347-E03_2717241458	AG-347-L17_2667697665	AG-402-F05_2717280030	AG-347-I19_2667841877	AG-347-I19_2667841879	AG-347-I19_2667841874	AG-402-F05_2717279052	AG-347-L17_2667697663	AG-402-F05_2717279050	AG-347-K17_2667686537	AG-347-K17_2667686536	AG-355-I20_2667771111	AG-402-F05_2717279055	AG-347-K17_2667686533	AG-347-K17_2667686532	AG-402-F05_2717279059	AG-347-E03_2717241485	AG-347-E03_2717241486	AG-347-E03_2717241484	AG-347-E03_2717241488	AG-347-L17_2667697697	AG-402-F05_2717279082	AG-402-F05_2717279086	AG-402-F05_2717279083	AG-402-F05_2717279089	AG-402-F05_2717279088	AG-347-E03_2717241492	AG-347-E03_2717241493	AG-347-E03_2717241491	AG-347-E03_2717241473	AG-347-E03_2717241479	AG-347-E03_2717241476	AG-347-E03_2717241477	AG-347-I19_2667841892	AG-347-L17_2667697688	AG-402-F05_2717280056	AG-347-L17_2667697689	AG-402-F05_2717280057	AG-402-F05_2717280058	AG-347-I19_2667841893	AG-347-L17_2667697687	AG-402-F05_2717280052	AG-347-L17_2667697680	AG-402-F05_2717279070	AG-347-L17_2667697684	AG-347-L17_2667697685	AG-402-F05_2717279077	AG-347-E03_2717241481	AG-347-E03_2717241482	AG-347-E03_2717241480	AG-347-K17_2667686561	AG-347-E03_2717241422	AG-347-K02_2667825533	AG-347-E03_2717241428	AG-347-K02_2667825532	
AG-347-E03_2717241426	AG-347-K02_2667825530	AG-402-F05_2717280085	AG-347-E03_2717241429	AG-402-F05_2717280087	AG-402-F05_2717280088	AG-402-F05_2717280093	AG-402-F05_2717280095	AG-402-F05_2717280090	AG-347-K02_2667825534	AG-355-I20_2667771167	AG-347-E03_2717241412	AG-347-E03_2717241410	AG-355-I20_2667771148	AG-402-F05_2717280079	AG-347-E03_2717241418	AG-347-E03_2717241419	AG-402-F05_2717279092	AG-402-F05_2717279093	AG-402-F05_2717279090	AG-402-F05_2717280083	AG-402-F05_2717279096	AG-402-F05_2717279094	AG-402-F05_2717279095	AG-402-F05_2717279099	AG-347-E03_2717241441	AG-347-K17_2667686541	AG-355-I20_2667771139	AG-347-M08_2717248200	AG-347-G18_2667831790	AG-347-G18_2667831791	AG-347-K17_2667686548	AG-347-M08_2717248206	AG-347-K17_2667686546	AG-347-G18_2667831795	AG-347-K17_2667686547	AG-347-K17_2667686544	AG-347-G18_2667831798	AG-347-K17_2667686542	AG-347-G18_2667831799	AG-347-M08_2717248204	AG-347-K17_2667686552	AG-347-K17_2667686550	AG-347-E03_2717241434	AG-347-E03_2717241438	AG-347-E03_2717241439	AG-347-E03_2717241436	AG-347-E03_2717241437	AG-402-F05_2717280096	AG-402-F05_2717280097	AG-402-F05_2717280099	AG-347-K17_2667686559	AG-355-I20_2667771132	AG-347-M08_2717248217	AG-347-G18_2667831789	AG-347-M08_2717248212	AG-347-K17_2667686554	AG-347-L17_2667697718	AG-347-L17_2667697719	AG-402-K22_2667734501	AG-347-L17_2667697717	AG-347-L20_2667702498	AG-347-L20_2667702499	AG-347-L17_2667697714	AG-347-L17_2667697715	AG-347-L17_2667697712	AG-402-K22_2667734504	AG-347-L20_2667702494	AG-347-M08_2717248106	AG-347-L20_2667702495	AG-347-L20_2667702492	AG-347-M08_2717248108	AG-347-L20_2667702493	AG-347-M08_2717248109	AG-347-M08_2717248102	AG-347-L20_2667702491	AG-347-M08_2717248104	AG-347-M08_2717248105	AG-347-L17_2667697707	AG-347-L17_2667697708	AG-347-M08_2717248111	AG-347-L17_2667697706	AG-347-M08_2717248112	AG-347-L17_2667697709	AG-347-M08_2717248117	AG-347-M08_2717248118	AG-347-M08_2717248113	AG-347-M08_2717248114	AG-347-M08_2717248115	AG-347-M08_2717248116	AG-347-M08_2717248120	AG-347-L17_2667697730	AG-347-L17_2667697731	AG-347-L17_2667697735	AG-347-M08_2717248129	AG-347-L17_2667697729	AG-347-L17_2667697727	AG-347-M08_2717248133	AG-347-L17_2667697728	AG-347-L17_2667697722	AG-347-L17_2667697723	AG-347-L17_2667697724	AG-347-M08_2717248139	AG-347-M08_2717248135	AG-347-M08_2717248136	AG-347-M08_2717248137	AG-347-M08_2717248138	AG-347-M08_2717248142	AG-347-M08_2717248143	AG-347-L17_2667697755	AG-347-L17_2667697753	AG-347-L17_2667697759	AG-347-L17_2667697757	AG-347-E03_2717241497	AG-347-E03_2717241494	AG-347-M08_2717248156	AG-347-M08_2717248151	AG-347-E03_2717241499	AG-347-L17_2667697742	AG-347-L17_2667697747	AG-347-L17_2667697745	AG-347-M08_2717248165	AG-347-O22_2667713601	AG-347-O22_2667713609	AG-347-M08_2717248177	AG-347-M08_2717248171	AG-347-M08_2717248172	AG-347-M08_2717248173	AG-347-L17_2667697765	AG-347-L17_2667697766	AG-347-M08_2717248170	AG-347-L17_2667697767	AG-347-L17_2667697761	AG-347-L20_2667702413	AG-347-M08_2717248182	AG-347-L20_2667702411	AG-347-M08_2717248184	AG-347-M08_2717248185	AG-347-M08_2717248180	AG-347-M08_2717248181	AG-355-K03_2717253389	AG-347-L20_2667702418	AG-347-O22_2667713625	AG-355-K03_2717253392	AG-355-K03_2717253395	AG-355-K03_2717253396	AG-347-M08_2717248193	AG-347-L20_2667702422	AG-355-K03_2717253379	AG-347-M08_2717248191	AG-355-K03_2717253377	AG-355-K03_2717253378	AG-347-L20_2667702427	AG-347-O22_2667713612	AG-355-K03_2717253382	AG-347-O22_2667713614	AG-355-K03_2717253380	AG-347-O22_2667713613	AG-355-K03_2717253381	AG-347-O22_2667713615	AG-347-O22_2667713617	AG-355-K03_2717253385	AG-347-O22_2667713619	AG-347-L20_2667702435	AG-347-L20_2667702433	AG-347-O22_2667713641	AG-347-O22_2667713640	AG-347-L20_2667702438	AG-347-O22_2667713643	AG-347-L20_2667702439	AG-347-O22_2667713642	AG-347-O22_2667713645	AG-347-O22_2667713646	AG-347-O22_2667713649	AG-355-K03_2717253375	AG-347-O22_2667713648	AG-355-K03_2717253376	AG-347-L19_2667700285	AG-347-L19_2667700286	AG-355-K03_2717253374	AG-347-L19_2667700287	AG-347-L19_2667700288	AG-347-L19_2667700289	AG-347-L19_2667700290	AG-347-O22_2667713634	AG-347-L19_2667700291	AG-347-L19_2667700292	AG-347-O22_2667713636	AG-347-L19_2667700293	AG-347-O22_2667713638	AG-347-L19_2667700295	AG-347-O22_2667713637	AG-347-O22_2667713639	AG-347-L20_2667702440	AG-347-L19_2667700260	AG-347-L19_2667700268	AG-347-O22_2667713659	AG-347-L20_2667702462	AG-347-O22_2667713681	AG-347-O22_2667713683	AG-347-O22_2667713682	AG-347-O22_2667713685	AG-347-O22_2667713687	AG-347-O22_2667713688	AG-347-L19_2667700244	AG-347-L19_2667700246	AG-347-L20_2667702489	AG-347-L20_2667702487	AG-347-L20_2667702488	AG-355-K03_2717253399	AG-347-O22_2667713676	AG-347-O22_2667713677	AG-347-L19_2667700251	AG-347-L19_2667700255	AG-347-L20_2667702484	AG-347-L20_2667702480	AG-347-K02_2667825690	AG-355-N18_2667862076	AG-355-N18_2667862075	AG-355-N18_2667862074	AG-355-N18_2667862079	AG-355-N18_2667862078	AG-355-N18_2667862077	AG-347-E03_2717241504	AG-347-E03_2717241505	AG-347-K02_2667825697	AG-347-E03_2717241502	AG-347-K02_2667825696	AG-347-K02_2667825695	AG-347-E03_2717241508	AG-347-E03_2717241506	AG-347-E03_2717241507	AG-347-L19_2667700580	AG-347-L19_2667700582	AG-347-L19_2667700584	AG-347-L19_2667700586	AG-347-L19_2667700587	AG-347-L19_2667700588	AG-355-N18_2667862065	AG-355-N18_2667862062	AG-355-N18_2667862067	AG-355-N18_2667862066	AG-347-K02_2667825687	AG-347-K02_2667825686	AG-347-K02_2667825685	AG-355-N18_2667862060	AG-347-K02_2667825680	AG-347-L19_2667700590	AG-347-L19_2667700592	AG-347-K02_2667825689	AG-347-L19_2667700595	AG-347-I19_2667841918	AG-355-N18_2667862051	AG-355-N18_2667862058	AG-355-N18_2667862057	
AG-347-E03_2717241520	AG-355-N18_2667862056	AG-347-E03_2717241521	AG-347-E03_2717241527	AG-347-K02_2667825674	AG-347-K02_2667825673	AG-347-K02_2667825672	AG-347-E03_2717241528	AG-347-E03_2717241529	AG-347-K02_2667825679	AG-347-K02_2667825678	AG-355-N18_2667862059	AG-347-L19_2667700566	AG-347-I19_2667841947	AG-347-L19_2667700568	AG-347-L19_2667700569	AG-355-N18_2667862040	AG-355-N18_2667862047	AG-355-N18_2667862046	AG-355-N18_2667862045	AG-347-E03_2717241515	AG-347-E03_2717241516	AG-347-K02_2667825664	AG-347-K02_2667825663	AG-347-K02_2667825660	AG-347-I19_2667841933	AG-347-I19_2667841932	AG-347-I19_2667841934	AG-347-K02_2667825669	AG-347-L19_2667700570	AG-347-L19_2667700571	AG-347-I19_2667841937	AG-402-I23_2667728255	AG-402-I23_2667728254	AG-402-I23_2667728257	AG-402-I23_2667728256	AG-347-I19_2667841966	AG-402-I23_2667728259	AG-347-I19_2667841965	AG-402-I23_2667728258	AG-347-I19_2667841968	AG-347-L19_2667700540	AG-402-I23_2667728260	AG-402-I23_2667728261	AG-402-I23_2667728264	AG-402-I23_2667728268	AG-347-I19_2667841951	AG-347-L19_2667700526	AG-355-N18_2667862098	AG-347-L19_2667700527	AG-347-I21_2667842109	AG-347-I19_2667841982	AG-402-I23_2667728233	AG-402-I23_2667728232	AG-347-I21_2667842100	AG-402-I23_2667728235	AG-355-N18_2667862091	AG-402-I23_2667728237	AG-347-I19_2667841987	AG-402-I23_2667728238	AG-347-I19_2667841986	AG-347-L19_2667700520	AG-347-L19_2667700521	AG-347-L19_2667700523	AG-347-L19_2667700525	AG-347-I21_2667842117	AG-347-L19_2667700537	AG-355-N18_2667862087	AG-347-I21_2667842116	AG-347-L19_2667700538	AG-355-N18_2667862086	AG-347-I21_2667842115	AG-347-L19_2667700539	AG-347-I21_2667842114	AG-355-N18_2667862084	AG-355-N18_2667862089	AG-347-I21_2667842118	AG-347-I21_2667842113	AG-347-I21_2667842112	AG-347-I21_2667842111	AG-355-N18_2667862080	AG-347-I19_2667841972	AG-347-I19_2667841974	AG-347-L19_2667700531	AG-347-L19_2667700532	AG-347-L19_2667700533	AG-347-L19_2667700535	AG-347-L19_2667700536	AG-347-E03_2717241584	AG-347-L19_2667700504	AG-347-E03_2717241585	AG-347-L19_2667700505	AG-347-E03_2717241588	AG-347-L19_2667700508	AG-355-I20_2667771477	AG-347-E03_2717241589	AG-355-I20_2667771476	AG-347-E03_2717241587	AG-347-K02_2667825610	AG-347-K02_2667825617	AG-347-K02_2667825614	AG-347-K02_2667825613	AG-347-M08_2717248508	AG-347-K17_2667686647	AG-355-I20_2667771484	AG-347-K17_2667686648	AG-347-K17_2667686645	AG-347-M08_2717248504	AG-347-M08_2717248505	AG-355-I20_2667771485	AG-347-K17_2667686643	AG-347-L19_2667700500	AG-347-E03_2717241592	AG-347-L19_2667700501	AG-347-K17_2667686641	AG-347-K02_2667825619	AG-347-K17_2667686642	AG-355-I20_2667771481	AG-347-L19_2667700516	AG-355-I20_2667771469	AG-347-E03_2717241578	AG-355-I20_2667771465	AG-347-E03_2717241576	AG-355-I20_2667771467	AG-347-I19_2667841991	AG-347-I19_2667841990	AG-347-I19_2667841999	AG-347-I19_2667841998	AG-347-I19_2667841994	AG-347-I19_2667841997	AG-347-I19_2667841996	AG-347-M08_2717248513	AG-347-M08_2717248514	AG-347-L19_2667700510	AG-347-L19_2667700511	AG-347-K02_2667825609	AG-347-L19_2667700513	AG-347-L19_2667700514	AG-347-M08_2717248512	AG-355-I20_2667771470	AG-355-I20_2667771458	AG-355-I20_2667771454	AG-347-M08_2717248524	AG-355-I20_2667771461	AG-347-M08_2717248526	AG-355-I20_2667771464	AG-355-I20_2667771463	AG-347-M08_2717248520	AG-347-M08_2717248522	AG-355-I20_2667771460	AG-347-M08_2717248523	AG-355-I20_2667771448	AG-347-E03_2717241596	AG-347-M08_2717248530	AG-347-E03_2717241599	AG-347-E03_2717241597	AG-347-E03_2717241598	AG-355-I20_2667771445	AG-347-M08_2717248539	AG-347-K17_2667686639	AG-347-M08_2717248535	AG-347-M08_2717248536	AG-355-I20_2667771450	AG-355-I20_2667771452	AG-347-M08_2717248532	AG-347-M08_2717248533	AG-347-K17_2667686631	AG-347-M08_2717248534	AG-347-K17_2667686683	AG-355-N18_2667862032	AG-347-K17_2667686684	AG-355-N18_2667862031	AG-347-M08_2717248540	AG-347-M08_2717248541	AG-347-E03_2717241544	AG-355-N18_2667862036	AG-355-N18_2667862035	AG-347-E03_2717241542	AG-347-K02_2667825654	AG-347-E03_2717241549	AG-347-K02_2667825652	AG-347-K02_2667825651	AG-347-K02_2667825655	AG-347-M08_2717248546	AG-347-M08_2717248547	AG-355-N18_2667862039	AG-347-K17_2667686689	AG-347-M08_2717248548	AG-347-M08_2717248549	AG-355-N18_2667862037	AG-347-K17_2667686687	AG-347-M08_2717248543	AG-347-K17_2667686685	AG-347-K17_2667686686	AG-347-M08_2717248545	AG-355-N18_2667862021	AG-347-E03_2717241530	AG-347-M08_2717248552	AG-347-E03_2717241533	AG-347-K17_2667686690	AG-355-N18_2667862025	AG-347-E03_2717241534	AG-347-E03_2717241532	AG-355-N18_2667862022	AG-347-K02_2667825643	AG-347-E03_2717241535	AG-347-K02_2667825641	AG-347-K02_2667825640	AG-347-K02_2667825647	AG-355-N18_2667862029	AG-347-M08_2717248558	AG-355-N18_2667862027	AG-347-K17_2667686697	AG-347-M08_2717248556	AG-355-N18_2667862010	AG-347-M08_2717248562	AG-347-E03_2717241566	AG-355-I20_2667771498	AG-355-N18_2667862013	AG-347-E03_2717241564	AG-347-K02_2667825630	AG-347-E03_2717241569	AG-347-K02_2667825639	AG-347-K02_2667825636	AG-347-K02_2667825635	AG-347-K02_2667825634	AG-347-K17_2667686669	AG-355-N18_2667862018	AG-347-K17_2667686667	AG-355-N18_2667862016	AG-347-K17_2667686668	AG-355-N18_2667862015	AG-347-K17_2667686665	AG-355-N18_2667862019	AG-347-M08_2717248571	AG-347-K17_2667686673	AG-347-M08_2717248572	AG-355-I20_2667771488	AG-355-I20_2667771487	AG-347-E03_2717241553	AG-355-N18_2667862001	AG-347-M08_2717248570	AG-347-K02_2667825621	AG-347-K02_2667825620	AG-347-E03_2717241558	AG-347-K02_2667825628	AG-347-K02_2667825627	AG-355-I20_2667771494	AG-355-N18_2667862006	AG-347-K17_2667686678	AG-355-I20_2667771496	AG-355-I20_2667771491	AG-347-K17_2667686677	AG-347-M08_2717248576	AG-347-M08_2717248577	
AG-355-I20_2667771493	AG-355-N18_2667862009	AG-347-M08_2717248578	AG-347-M08_2717248462	AG-347-L20_2667702375	AG-347-I21_2667842085	AG-347-I21_2667842084	AG-347-I21_2667842083	AG-347-O22_2667713902	AG-347-I21_2667842082	AG-347-O22_2667713904	AG-347-L20_2667702373	AG-347-M08_2717248469	AG-347-O22_2667713906	AG-347-L20_2667702374	AG-347-O22_2667713905	AG-347-O22_2667713908	AG-347-O22_2667713907	AG-347-L20_2667702370	AG-347-M08_2717248466	AG-347-O22_2667713909	AG-347-M08_2717248467	AG-347-M08_2717248474	AG-347-L20_2667702389	AG-347-L20_2667702386	AG-347-M08_2717248470	AG-347-L20_2667702387	AG-347-M08_2717248471	AG-347-I21_2667842090	AG-347-I21_2667842092	AG-347-L20_2667702384	AG-347-L20_2667702385	AG-347-L20_2667702380	AG-347-M08_2717248476	AG-347-M08_2717248483	AG-347-M08_2717248486	AG-347-M08_2717248480	AG-347-M08_2717248481	AG-347-O22_2667713920	AG-355-K03_2717253096	AG-355-K03_2717253097	AG-347-O22_2667713921	AG-347-O22_2667713924	AG-347-O22_2667713923	AG-347-O22_2667713928	AG-347-O22_2667713929	AG-347-L20_2667702391	AG-347-M08_2717248487	AG-355-K03_2717253092	AG-347-L20_2667702392	AG-355-K03_2717253093	AG-347-L20_2667702390	AG-355-K03_2717253091	AG-347-M08_2717248494	AG-347-M08_2717248495	AG-347-M08_2717248496	AG-347-M08_2717248497	AG-347-M08_2717248493	AG-347-O22_2667713911	AG-347-O22_2667713910	AG-347-O22_2667713942	AG-347-O22_2667713943	AG-347-O22_2667713945	AG-347-O22_2667713949	AG-355-I20_2667771442	AG-347-K17_2667686602	AG-355-I20_2667771421	AG-347-O22_2667713931	AG-347-O22_2667713932	AG-347-O22_2667713934	AG-347-O22_2667713937	AG-347-O22_2667713938	AG-347-O22_2667713962	AG-347-O22_2667713963	AG-347-O22_2667713966	AG-347-O22_2667713968	AG-347-O22_2667713967	AG-347-O22_2667713953	AG-347-O22_2667713959	AG-347-I21_2667842004	AG-347-I21_2667842008	AG-402-I23_2667728211	AG-402-I23_2667728210	AG-402-I23_2667728213	AG-347-O22_2667713985	AG-402-I23_2667728214	AG-402-I23_2667728217	AG-347-O22_2667713987	AG-402-I23_2667728216	AG-347-O22_2667713989	AG-355-K03_2717253035	AG-402-I23_2667728218	AG-355-K03_2717253032	AG-347-L20_2667702304	AG-347-I21_2667842019	AG-355-K03_2717253016	AG-355-K03_2717253017	AG-355-K03_2717253014	AG-402-I23_2667728220	AG-347-L20_2667702308	AG-347-O22_2667713971	AG-347-I21_2667842013	AG-347-O22_2667713970	AG-402-I23_2667728221	AG-347-O22_2667713973	AG-402-I23_2667728224	AG-355-K03_2717253019	AG-347-O22_2667713975	AG-402-I23_2667728225	AG-347-O22_2667713977	AG-402-I23_2667728228	AG-402-I23_2667728227	AG-347-O22_2667713978	AG-355-K03_2717253021	AG-347-L20_2667702316	AG-347-L20_2667702313	AG-347-L20_2667702314	AG-347-I21_2667842021	AG-355-K03_2717253005	AG-347-I21_2667842025	AG-355-K03_2717253009	AG-355-K03_2717253007	AG-355-K03_2717253008	AG-355-K03_2717253011	AG-347-L20_2667702322	AG-347-I21_2667842032	AG-347-I21_2667842034	AG-347-O22_2667713995	AG-402-I23_2667728202	AG-347-L20_2667702329	AG-347-O22_2667713994	AG-347-O22_2667713997	AG-402-I23_2667728204	AG-347-O22_2667713999	AG-402-I23_2667728206	AG-402-I23_2667728205	AG-402-I23_2667728208	AG-402-I23_2667728207	AG-402-I23_2667728209	AG-347-L20_2667702337	AG-347-L20_2667702335	AG-347-I21_2667842048	AG-347-L20_2667702333	AG-347-L20_2667702334	AG-347-L20_2667702331	AG-347-I21_2667842043	AG-347-I21_2667842041	AG-355-K03_2717253069	AG-347-I21_2667842040	AG-347-I21_2667842045	AG-347-L20_2667702339	AG-347-I21_2667842044	AG-355-K03_2717253072	AG-355-K03_2717253073	AG-355-K03_2717253078	AG-355-K03_2717253076	AG-347-L20_2667702330	AG-355-K03_2717253070	AG-347-L20_2667702346	AG-347-L20_2667702347	AG-347-I21_2667842054	AG-347-I21_2667842053	AG-347-I21_2667842052	AG-347-I21_2667842055	AG-355-K03_2717253064	AG-355-K03_2717253067	AG-355-K03_2717253065	AG-347-L20_2667702359	AG-347-L20_2667702357	AG-347-L20_2667702358	AG-347-L20_2667702354	AG-355-K03_2717253049	AG-355-K03_2717253047	AG-347-I21_2667842069	AG-355-K03_2717253051	AG-355-K03_2717253056	AG-347-I21_2667842060	AG-355-K03_2717253057	AG-355-K03_2717253055	AG-347-L20_2667702352	AG-347-L20_2667702350	AG-347-L20_2667702366	AG-347-L20_2667702365	AG-347-I21_2667842074	AG-355-K03_2717253037	AG-347-I21_2667842079	AG-347-I21_2667842078	AG-355-K03_2717253045	AG-355-K03_2717253043	AG-347-L20_2667702361	AG-347-E03_2717241622	AG-347-E03_2717241626	AG-347-E03_2717241627	AG-347-G18_2667831978	AG-347-G18_2667831979	AG-347-L19_2667700463	AG-347-G18_2667831973	AG-347-L19_2667700464	AG-347-L19_2667700465	AG-347-L19_2667700466	AG-347-G18_2667831974	AG-347-E03_2717241614	AG-347-E03_2717241612	AG-347-E03_2717241613	AG-347-G18_2667831969	AG-347-G18_2667831967	AG-347-G18_2667831968	AG-347-G18_2667831960	AG-347-L19_2667700477	AG-347-L19_2667700479	AG-347-G18_2667831964	AG-347-L19_2667700449	AG-347-E03_2717241643	AG-347-G18_2667831990	AG-347-E03_2717241647	AG-347-K02_2667825797	AG-347-K02_2667825796	AG-347-K02_2667825799	AG-347-K02_2667825798	AG-347-G18_2667831994	AG-347-G18_2667831998	AG-347-L19_2667700445	AG-347-L19_2667700447	AG-347-E03_2717241632	AG-347-E03_2717241633	AG-347-G18_2667831980	AG-347-E03_2717241636	AG-347-E03_2717241634	AG-347-K02_2667825784	AG-347-E03_2717241635	AG-347-K02_2667825783	AG-347-E03_2717241638	AG-347-E03_2717241639	AG-347-G18_2667831989	AG-347-K02_2667825789	AG-347-K02_2667825788	AG-347-L19_2667700450	AG-347-L19_2667700451	AG-347-G18_2667831983	AG-347-L19_2667700452	AG-347-G18_2667831984	AG-347-L19_2667700453	AG-347-G18_2667831981	AG-347-L19_2667700454	AG-347-L19_2667700427	AG-347-I21_2667842204	AG-347-I21_2667842203	AG-347-L19_2667700429	AG-347-I21_2667842202	AG-347-I21_2667842207	AG-402-I23_2667728370	AG-347-I21_2667842206	AG-355-K03_2717253102	AG-402-I23_2667728374	AG-402-I23_2667728373	
AG-347-I21_2667842200	AG-402-I23_2667728375	AG-402-I23_2667728378	AG-355-K03_2717253107	AG-347-G18_2667831936	AG-347-G18_2667831937	AG-347-G18_2667831935	AG-347-G18_2667831939	AG-347-L19_2667700420	AG-347-L19_2667700422	AG-347-G18_2667831932	AG-347-G18_2667831930	AG-347-G18_2667831931	AG-347-L19_2667700439	AG-347-I21_2667842214	AG-347-I21_2667842219	AG-347-I21_2667842218	AG-402-I23_2667728381	AG-402-I23_2667728383	AG-402-I23_2667728382	AG-402-I23_2667728384	AG-402-I23_2667728387	AG-347-I21_2667842211	AG-347-I21_2667842210	AG-347-G18_2667831926	AG-347-G18_2667831923	AG-347-G18_2667831924	AG-347-L19_2667700434	AG-347-I21_2667842225	AG-347-L19_2667700409	AG-347-E03_2717241604	AG-402-I23_2667728352	AG-347-I21_2667842223	AG-347-I21_2667842221	AG-402-I23_2667728358	AG-347-G18_2667831959	AG-402-I23_2667728357	AG-347-G18_2667831956	AG-347-G18_2667831950	AG-347-G18_2667831951	AG-347-L19_2667700404	AG-347-L19_2667700416	AG-347-L19_2667700418	AG-347-I21_2667842235	AG-347-I21_2667842239	AG-402-I23_2667728361	AG-402-I23_2667728363	AG-402-I23_2667728362	AG-347-I21_2667842232	AG-347-I21_2667842231	AG-347-G18_2667831947	AG-347-G18_2667831948	AG-347-L19_2667700410	AG-347-G18_2667831943	AG-347-L19_2667700413	AG-347-L19_2667700414	AG-347-L19_2667700415	AG-355-I20_2667771359	AG-355-N18_2667862112	AG-347-K02_2667825731	AG-347-K02_2667825739	AG-347-K02_2667825738	AG-347-K02_2667825737	AG-347-K02_2667825736	AG-347-K02_2667825735	AG-347-K02_2667825734	AG-347-K17_2667686765	AG-347-K17_2667686763	AG-347-K17_2667686770	AG-347-E03_2717241698	AG-355-N18_2667862102	AG-347-E03_2717241699	AG-347-E03_2717241696	AG-347-E03_2717241697	AG-347-K02_2667825727	AG-347-K02_2667825725	AG-347-K02_2667825724	AG-347-K17_2667686777	AG-347-K17_2667686778	AG-355-N18_2667862107	AG-355-I20_2667771334	AG-355-I20_2667771336	AG-355-I20_2667771335	AG-347-K02_2667825717	AG-347-K02_2667825716	AG-347-K02_2667825715	AG-347-K02_2667825714	AG-347-K02_2667825713	AG-347-K02_2667825712	AG-347-K17_2667686748	AG-347-K17_2667686749	AG-347-M08_2717248405	AG-347-K02_2667825719	AG-347-K17_2667686741	AG-355-I20_2667771327	AG-347-K17_2667686750	AG-355-I20_2667771329	AG-355-I20_2667771325	AG-347-K02_2667825706	AG-347-K02_2667825701	AG-347-K17_2667686759	AG-355-I20_2667771330	AG-355-I20_2667771332	AG-347-K02_2667825708	AG-347-K17_2667686751	AG-347-E03_2717241661	AG-355-N18_2667862152	AG-355-N18_2667862150	AG-347-E03_2717241665	AG-355-N18_2667862156	AG-347-E03_2717241663	AG-355-N18_2667862155	AG-347-E03_2717241664	AG-355-N18_2667862154	AG-347-K02_2667825775	AG-347-K02_2667825774	AG-347-E03_2717241667	AG-347-K02_2667825772	AG-347-K02_2667825771	AG-347-K02_2667825770	AG-347-K02_2667825777	AG-347-K02_2667825776	AG-347-M08_2717248424	AG-347-E03_2717241654	AG-355-N18_2667862145	AG-347-K02_2667825762	AG-347-K02_2667825760	AG-347-K02_2667825769	AG-355-N18_2667862149	AG-355-N18_2667862147	AG-347-M08_2717248433	AG-347-K17_2667686782	AG-347-M08_2717248440	AG-347-K17_2667686780	AG-355-I20_2667771377	AG-347-E03_2717241689	AG-347-K02_2667825751	AG-347-K02_2667825755	AG-355-N18_2667862139	AG-355-I20_2667771384	AG-355-I20_2667771386	AG-355-I20_2667771381	AG-347-E03_2717241672	AG-347-E03_2717241673	AG-347-E03_2717241670	AG-355-N18_2667862124	AG-347-E03_2717241677	AG-347-K17_2667686790	AG-355-N18_2667862122	AG-347-E03_2717241675	AG-347-K02_2667825742	AG-347-K02_2667825741	AG-347-K02_2667825746	AG-347-K02_2667825744	AG-347-K02_2667825743	AG-347-M08_2717248341	AG-347-L17_2667697958	AG-347-L17_2667697959	AG-347-L20_2667702257	AG-347-L17_2667697952	AG-347-K10_2717147245	AG-347-L17_2667697956	AG-347-L17_2667697955	AG-347-L20_2667702253	AG-347-M08_2717248349	AG-347-M08_2717248346	AG-347-M08_2717248347	AG-347-L20_2667702269	AG-347-M08_2717248354	AG-347-L20_2667702268	AG-347-L20_2667702265	AG-347-L20_2667702266	AG-347-M08_2717248350	AG-347-K10_2717147252	AG-347-K10_2717147254	AG-347-K10_2717147253	AG-347-L17_2667697945	AG-347-L17_2667697943	AG-347-K10_2717147257	AG-347-L17_2667697944	AG-347-L20_2667702264	AG-347-L20_2667702261	AG-347-L20_2667702262	AG-347-M08_2717248358	AG-347-M08_2717248362	AG-347-M08_2717248365	AG-347-K10_2717147261	AG-347-M08_2717248360	AG-347-K10_2717147260	AG-347-L20_2667702277	AG-347-M08_2717248361	AG-347-K10_2717147263	AG-347-L17_2667697974	AG-347-K10_2717147262	AG-347-L17_2667697972	AG-347-L17_2667697973	AG-347-K10_2717147268	AG-347-K10_2717147259	AG-347-L17_2667697970	AG-347-L17_2667697971	AG-347-O22_2667713806	AG-347-O22_2667713809	AG-347-L20_2667702273	AG-347-O22_2667713808	AG-347-M08_2717248366	AG-347-M08_2717248367	AG-347-M08_2717248373	AG-347-M08_2717248374	AG-347-K10_2717147272	AG-347-M08_2717248371	AG-347-K10_2717147274	AG-347-K10_2717147273	AG-347-L17_2667697964	AG-347-L17_2667697961	AG-347-L17_2667697967	AG-347-L17_2667697968	AG-347-K10_2717147279	AG-347-L20_2667702284	AG-347-M08_2717248384	AG-347-M08_2717248387	AG-347-M08_2717248380	AG-347-M08_2717248381	AG-347-M08_2717248382	AG-347-L17_2667697994	AG-347-L17_2667697995	AG-355-I20_2667771319	AG-347-L17_2667697999	AG-347-K02_2667825816	AG-347-O22_2667713821	AG-347-K02_2667825813	AG-347-O22_2667713822	AG-347-K02_2667825812	AG-347-K02_2667825811	AG-347-K17_2667686729	AG-347-L17_2667697993	AG-347-K02_2667825810	AG-347-K17_2667686726	AG-347-K17_2667686727	AG-347-K17_2667686724	AG-347-L20_2667702296	AG-347-O22_2667713829	AG-347-M08_2717248388	AG-347-K02_2667825819	AG-347-K17_2667686721	AG-347-K02_2667825818	AG-347-M08_2717248395	AG-347-M08_2717248396	AG-355-I20_2667771304	AG-347-M08_2717248397	AG-347-M08_2717248392	AG-347-M08_2717248393	AG-355-I20_2667771302	AG-347-L17_2667697988	AG-347-K02_2667825805	AG-347-O22_2667713810	
AG-347-O22_2667713812	AG-347-K02_2667825802	AG-347-O22_2667713814	AG-347-K02_2667825800	AG-347-L17_2667697982	AG-347-O22_2667713813	AG-347-K17_2667686737	AG-347-K17_2667686738	AG-347-O22_2667713818	AG-347-K17_2667686731	AG-347-K02_2667825807	AG-347-O22_2667713843	AG-347-K17_2667686708	AG-347-O22_2667713845	AG-347-O22_2667713847	AG-347-O22_2667713846	AG-347-K17_2667686701	AG-347-O22_2667713830	AG-347-O22_2667713832	AG-347-O22_2667713831	AG-347-K17_2667686719	AG-347-O22_2667713833	AG-347-K17_2667686717	AG-347-K17_2667686718	AG-347-K17_2667686715	AG-347-I21_2667842127	AG-347-I21_2667842125	AG-347-I21_2667842120	AG-355-K03_2717253148	AG-355-K03_2717253147	AG-347-I21_2667842124	AG-347-I21_2667842123	AG-347-O22_2667713863	AG-347-I21_2667842121	AG-347-O22_2667713865	AG-347-O22_2667713864	AG-347-O22_2667713867	AG-347-O22_2667713869	AG-355-K03_2717253155	AG-355-K03_2717253156	AG-355-K03_2717253154	AG-347-I21_2667842137	AG-347-I21_2667842136	AG-347-I21_2667842131	AG-355-K03_2717253137	AG-347-I21_2667842130	AG-355-K03_2717253138	AG-355-K03_2717253136	AG-347-I21_2667842134	AG-347-I21_2667842133	AG-347-O22_2667713852	AG-355-K03_2717253139	AG-402-I23_2667728345	AG-347-I21_2667842132	AG-347-O22_2667713851	AG-355-K03_2717253140	AG-347-O22_2667713853	AG-347-O22_2667713855	AG-355-K03_2717253144	AG-347-I21_2667842142	AG-355-K03_2717253126	AG-347-I21_2667842141	AG-355-K03_2717253127	AG-347-G18_2667831909	AG-347-I21_2667842140	AG-355-K03_2717253124	AG-355-K03_2717253125	AG-347-I21_2667842146	AG-402-I23_2667728310	AG-347-I21_2667842144	AG-355-K03_2717253129	AG-402-I23_2667728311	AG-347-O22_2667713887	AG-347-G18_2667831915	AG-355-K03_2717253130	AG-347-O22_2667713889	AG-347-G18_2667831913	AG-347-O22_2667713888	AG-355-K03_2717253133	AG-402-I23_2667728318	AG-402-I23_2667728317	AG-347-G18_2667831916	AG-355-K03_2717253131	AG-347-G18_2667831917	AG-347-G18_2667831910	AG-347-L20_2667702206	AG-347-I21_2667842159	AG-347-L20_2667702203	AG-347-I21_2667842153	AG-355-K03_2717253116	AG-347-I21_2667842157	AG-355-K03_2717253119	AG-347-O22_2667713871	AG-347-O22_2667713874	AG-355-K03_2717253117	AG-347-I21_2667842154	AG-347-L20_2667702208	AG-355-K03_2717253118	AG-347-O22_2667713876	AG-347-G18_2667831904	AG-347-O22_2667713875	AG-347-G18_2667831901	AG-347-O22_2667713878	AG-402-I23_2667728327	AG-347-G18_2667831902	AG-402-I23_2667728326	AG-402-I23_2667728329	AG-355-K03_2717253123	AG-347-G18_2667831905	AG-355-K03_2717253120	AG-347-G18_2667831900	AG-347-L17_2667697916	AG-347-L20_2667702216	AG-347-L17_2667697917	AG-347-L20_2667702214	AG-347-L17_2667697915	AG-347-I21_2667842164	AG-347-I21_2667842161	AG-347-I21_2667842168	AG-347-I21_2667842166	AG-347-L20_2667702218	AG-347-I21_2667842165	AG-355-K03_2717253193	AG-355-K03_2717253197	AG-355-K03_2717253192	AG-355-K03_2717253190	AG-347-L20_2667702227	AG-347-L20_2667702228	AG-347-L20_2667702226	AG-347-L20_2667702222	AG-347-O22_2667713890	AG-347-I21_2667842173	AG-347-O22_2667713892	AG-355-K03_2717253179	AG-347-I21_2667842172	AG-347-O22_2667713891	AG-347-O22_2667713894	AG-347-I21_2667842177	AG-347-O22_2667713896	AG-347-O22_2667713898	AG-347-O22_2667713897	AG-355-K03_2717253185	AG-355-K03_2717253182	AG-355-K03_2717253183	AG-355-K03_2717253188	AG-355-K03_2717253189	AG-347-L20_2667702220	AG-355-K03_2717253180	AG-347-I21_2667842187	AG-355-K03_2717253171	AG-347-L19_2667700480	AG-355-K03_2717253172	AG-347-I21_2667842182	AG-347-L19_2667700481	AG-355-K03_2717253177	AG-347-I21_2667842181	AG-355-K03_2717253178	AG-347-I21_2667842180	AG-347-L19_2667700483	AG-355-K03_2717253176	AG-347-L19_2667700488	AG-347-L20_2667702249	AG-347-I21_2667842197	AG-347-I21_2667842195	AG-355-K03_2717253157	AG-355-K03_2717253158	AG-347-L17_2667697923	AG-347-I21_2667842199	AG-347-I21_2667842198	AG-355-K03_2717253162	AG-355-K03_2717253163	AG-355-K03_2717253161	AG-347-I21_2667842193	AG-347-L19_2667700492	AG-355-K03_2717253167	AG-347-I21_2667842191	AG-347-L19_2667700496	AG-347-O22_2667713221	AG-347-O22_2667713225	AG-347-O22_2667713210	AG-347-O22_2667713212	AG-347-O22_2667713213	AG-347-O22_2667713217	AG-347-I21_2667842304	AG-355-N18_2667862295	AG-355-N18_2667862294	AG-355-N18_2667862293	AG-347-I21_2667842308	AG-347-I21_2667842307	AG-347-I21_2667842306	AG-347-I21_2667842305	AG-347-O22_2667713243	AG-347-I21_2667842300	AG-355-N18_2667862291	AG-355-N18_2667862290	AG-347-I21_2667842315	AG-355-N18_2667862285	AG-347-I21_2667842314	AG-347-I21_2667842312	AG-355-N18_2667862282	AG-347-I21_2667842319	AG-347-I21_2667842318	AG-347-I21_2667842317	AG-347-I21_2667842316	AG-355-N18_2667862286	AG-418-O02_2717324587	AG-347-I21_2667842311	AG-347-I21_2667842310	AG-355-N18_2667862280	AG-347-I21_2667842309	AG-347-I21_2667842326	AG-347-I21_2667842325	AG-347-I21_2667842324	AG-347-I21_2667842323	AG-347-I21_2667842329	AG-347-I21_2667842328	AG-347-O22_2667713261	AG-347-I21_2667842327	AG-347-O22_2667713263	AG-347-O22_2667713262	AG-347-K02_2667825013	AG-347-I21_2667842322	AG-347-K02_2667825012	AG-347-O22_2667713267	AG-347-I21_2667842321	AG-347-O22_2667713266	AG-347-I21_2667842320	AG-347-K02_2667825010	AG-347-O22_2667713268	AG-347-K02_2667825019	AG-347-M08_2717248705	AG-347-K02_2667825017	AG-347-I21_2667842337	AG-347-I21_2667842335	AG-347-I21_2667842339	AG-347-O22_2667713250	AG-347-O22_2667713254	AG-347-I21_2667842333	AG-347-O22_2667713256	AG-347-K02_2667825000	AG-347-O22_2667713255	AG-347-I21_2667842331	AG-347-O22_2667713258	AG-347-I21_2667842330	AG-347-O22_2667713257	AG-347-K02_2667825008	AG-347-K02_2667825006	AG-347-I21_2667842348	AG-347-O22_2667713283	AG-347-I21_2667842349	AG-347-I21_2667842340	AG-347-O22_2667713288	AG-347-I21_2667842342	AG-347-I21_2667842341	AG-347-O22_2667713270	
AG-347-O22_2667713271	AG-347-O22_2667713273	AG-347-O22_2667713276	AG-347-O22_2667713278	AG-347-I21_2667842354	AG-347-O22_2667713277	AG-347-I21_2667842353	AG-347-M08_2717248734	AG-347-M08_2717248735	AG-347-K17_2667686882	AG-355-N18_2667862232	AG-355-N18_2667862237	AG-355-N18_2667862236	AG-347-K17_2667686888	AG-347-K17_2667686885	AG-347-K17_2667686886	AG-347-K17_2667686883	AG-355-N18_2667862239	AG-347-K17_2667686892	AG-347-K17_2667686890	AG-347-K17_2667686891	AG-418-O02_2717324528	AG-347-O22_2667713298	AG-418-O02_2717324527	AG-347-E23_2717243083	AG-355-N18_2667862224	AG-347-K17_2667686896	AG-347-K17_2667686897	AG-355-N18_2667862228	AG-355-I20_2667771697	AG-355-I20_2667771696	AG-355-I20_2667771699	AG-355-I20_2667771698	AG-347-I19_2667841306	AG-347-I19_2667841307	AG-347-K17_2667686865	AG-347-K17_2667686866	AG-347-K17_2667686871	AG-355-I20_2667771689	AG-355-I20_2667771685	AG-355-I20_2667771688	AG-418-O02_2717324500	AG-347-K17_2667686879	AG-347-M08_2717248778	AG-355-I20_2667771692	AG-347-M08_2717248779	AG-347-K17_2667686877	AG-355-N18_2667862206	AG-347-M08_2717248781	AG-347-M08_2717248782	AG-355-N18_2667862272	AG-347-M08_2717248783	AG-355-N18_2667862271	AG-355-N18_2667862278	AG-347-E23_2717243044	AG-347-I19_2667841320	AG-418-O02_2717324556	AG-418-O02_2717324555	AG-347-E23_2717243046	AG-418-O02_2717324554	AG-347-E23_2717243047	AG-347-I19_2667841328	AG-347-I19_2667841329	AG-347-I19_2667841324	AG-418-O02_2717324552	AG-347-E23_2717243050	AG-347-I19_2667841323	AG-347-I19_2667841326	AG-418-O02_2717324550	AG-347-I19_2667841325	AG-347-M08_2717248788	AG-355-N18_2667862279	AG-347-M08_2717248784	AG-347-M08_2717248787	AG-347-M08_2717248791	AG-355-N18_2667862263	AG-355-N18_2667862260	AG-355-N18_2667862265	AG-355-N18_2667862264	AG-347-I19_2667841310	AG-347-E23_2717243037	AG-347-I19_2667841317	AG-347-I19_2667841316	AG-347-I19_2667841319	AG-347-I19_2667841318	AG-347-I19_2667841313	AG-347-I19_2667841312	AG-418-O02_2717324561	AG-347-E23_2717243041	AG-347-I19_2667841314	AG-418-O02_2717324560	AG-347-M08_2717248799	AG-355-N18_2667862269	AG-347-M08_2717248795	AG-347-M08_2717248796	AG-347-M08_2717248797	AG-347-M08_2717248798	AG-355-N18_2667862252	AG-355-N18_2667862256	AG-347-I19_2667841342	AG-347-I19_2667841341	AG-347-I19_2667841344	AG-347-I19_2667841343	AG-347-I19_2667841340	AG-347-I19_2667841345	AG-355-N18_2667862259	AG-355-N18_2667862258	AG-355-N18_2667862245	AG-355-N18_2667862244	AG-347-I19_2667841333	AG-418-O02_2717324543	AG-418-O02_2717324549	AG-418-O02_2717324547	AG-418-O02_2717324546	AG-347-I19_2667841339	AG-418-O02_2717324541	AG-347-I19_2667841334	AG-347-I19_2667841337	AG-347-I19_2667841336	AG-355-N18_2667862248	AG-355-N18_2667862247	AG-347-E23_2717243128	AG-347-E23_2717243121	AG-347-E23_2717243123	AG-347-I19_2667841245	AG-347-I19_2667841244	AG-347-E23_2717243124	AG-347-E23_2717243127	AG-347-E23_2717243126	AG-347-K17_2667686809	AG-347-K17_2667686807	AG-347-K17_2667686808	AG-347-I19_2667841247	AG-347-I19_2667841246	AG-347-K17_2667686806	AG-347-E23_2717243130	AG-347-I19_2667841248	AG-347-K17_2667686802	AG-347-E23_2717243117	AG-347-L20_2667702144	AG-347-L20_2667702145	AG-347-E23_2717243110	AG-347-E23_2717243112	AG-347-I19_2667841234	AG-355-I20_2667771627	AG-347-I19_2667841230	AG-347-E23_2717243115	AG-347-I19_2667841239	AG-347-K17_2667686818	AG-347-K17_2667686819	AG-347-I19_2667841238	AG-347-K17_2667686814	AG-347-K17_2667686815	AG-347-L20_2667702142	AG-347-K17_2667686813	AG-347-L20_2667702143	AG-347-K17_2667686810	AG-347-L20_2667702141	AG-347-L20_2667702155	AG-347-I19_2667841265	AG-347-E23_2717243144	AG-347-E23_2717243147	AG-347-I19_2667841261	AG-347-E23_2717243148	AG-347-E23_2717243150	AG-347-E23_2717243151	AG-347-L20_2667702154	AG-347-L20_2667702151	AG-355-I20_2667771602	AG-347-E23_2717243139	AG-347-L20_2667702168	AG-347-L20_2667702166	AG-355-I20_2667771600	AG-347-E23_2717243132	AG-347-E23_2717243133	AG-347-I19_2667841250	AG-347-I19_2667841251	AG-347-I19_2667841257	AG-347-E23_2717243140	AG-347-L20_2667702165	AG-347-L20_2667702163	AG-347-L20_2667702161	AG-355-I20_2667771679	AG-347-I19_2667841281	AG-347-L20_2667702177	AG-347-I19_2667841288	AG-347-I19_2667841283	AG-347-I19_2667841282	AG-347-I19_2667841285	AG-347-L20_2667702175	AG-355-I20_2667771682	AG-347-L20_2667702173	AG-355-I20_2667771684	AG-347-L20_2667702174	AG-355-I20_2667771683	AG-347-L20_2667702171	AG-355-I20_2667771680	AG-347-K17_2667686840	AG-418-O02_2717324607	AG-418-O02_2717324606	AG-418-O02_2717324605	AG-347-I19_2667841272	AG-418-O02_2717324602	AG-347-I19_2667841279	AG-347-K17_2667686856	AG-355-N18_2667862303	AG-347-L20_2667702184	AG-347-K17_2667686850	AG-347-E23_2717243107	AG-355-I20_2667771653	AG-355-I20_2667771654	AG-347-E23_2717243104	AG-347-K17_2667686829	AG-347-K17_2667686828	AG-347-K17_2667686825	AG-347-K17_2667686823	AG-347-L20_2667702195	AG-347-K17_2667686822	AG-347-K17_2667686820	AG-347-L20_2667702191	AG-347-I19_2667841290	AG-347-I19_2667841291	AG-347-I19_2667841297	AG-347-I19_2667841299	AG-347-I19_2667841293	AG-347-I19_2667841296	AG-347-I19_2667841295	AG-347-K17_2667686835	AG-347-K17_2667686830	AG-347-I21_2667842249	AG-347-K02_2667825052	AG-347-I21_2667842247	AG-347-I21_2667842241	AG-347-K02_2667825059	AG-347-K02_2667825056	AG-347-K02_2667825055	AG-347-I21_2667842242	AG-347-I21_2667842252	AG-347-K02_2667825049	AG-347-I21_2667842251	AG-347-K02_2667825048	AG-347-I21_2667842250	AG-347-K02_2667825047	AG-347-I21_2667842254	AG-347-K02_2667825042	AG-418-O03_2717327706	AG-418-O03_2717327707	AG-418-O03_2717327705	AG-418-O03_2717327700	AG-347-K02_2667825030	AG-347-K02_2667825038	AG-347-K02_2667825036	AG-347-K02_2667825034	AG-347-K02_2667825032	AG-347-K02_2667825031	
AG-347-I21_2667842279	AG-347-K02_2667825027	AG-347-K02_2667825026	AG-347-K02_2667825025	AG-347-I21_2667842271	AG-347-K02_2667825023	AG-347-K02_2667825022	AG-347-K02_2667825020	AG-347-I21_2667842270	AG-347-K02_2667825029	AG-347-K02_2667825096	AG-347-K02_2667825095	AG-347-K02_2667825094	AG-347-K02_2667825092	AG-347-K02_2667825091	AG-347-I21_2667842284	AG-347-I21_2667842283	AG-347-I21_2667842289	AG-347-K02_2667825098	AG-347-I21_2667842286	AG-347-K02_2667825097	AG-347-O22_2667713304	AG-347-I21_2667842281	AG-347-K02_2667825084	AG-347-L20_2667702107	AG-347-K02_2667825082	AG-347-I21_2667842293	AG-347-K02_2667825088	AG-347-K02_2667825087	AG-347-K02_2667825086	AG-347-K02_2667825074	AG-347-L20_2667702115	AG-347-K02_2667825071	AG-347-L20_2667702113	AG-347-L20_2667702114	AG-347-L20_2667702112	AG-347-L20_2667702119	AG-347-K02_2667825075	AG-347-K02_2667825063	AG-347-K02_2667825062	AG-347-K02_2667825060	AG-347-L20_2667702124	AG-347-L20_2667702122	AG-347-L20_2667702123	AG-347-K02_2667825069	AG-347-K02_2667825067	AG-347-O22_2667713313	AG-347-K02_2667825064	AG-347-O22_2667713316	AG-347-I21_2667842403	AG-347-I21_2667842402	AG-347-I21_2667842401	AG-347-I21_2667842400	AG-347-I21_2667842406	AG-347-I21_2667842405	AG-347-I21_2667842404	AG-347-O22_2667713100	AG-347-O22_2667713102	AG-347-O22_2667713101	AG-347-O22_2667713104	AG-347-O22_2667713108	AG-347-O22_2667713107	AG-347-O22_2667713109	AG-347-I21_2667842413	AG-347-I21_2667842412	AG-347-I21_2667842411	AG-347-I21_2667842416	AG-347-I21_2667842410	AG-347-I21_2667842409	AG-347-I21_2667842408	AG-347-I21_2667842423	AG-347-I21_2667842422	AG-347-I21_2667842428	AG-347-O22_2667713120	AG-347-I21_2667842420	AG-347-O22_2667713126	AG-347-O22_2667713128	AG-418-O02_2717324691	AG-347-O22_2667713129	AG-418-O02_2717324694	AG-347-I21_2667842434	AG-347-I21_2667842433	AG-347-I21_2667842438	AG-347-I21_2667842432	AG-347-I21_2667842431	AG-347-O22_2667713117	AG-347-O22_2667713116	AG-347-O22_2667713119	AG-347-O22_2667713118	AG-347-I21_2667842444	AG-347-I21_2667842449	AG-347-O22_2667713140	AG-347-I21_2667842448	AG-347-O22_2667713142	AG-347-K02_2667825136	AG-347-O22_2667713141	AG-347-K02_2667825134	AG-347-O22_2667713146	AG-347-O22_2667713145	AG-347-I21_2667842440	AG-347-O22_2667713147	AG-347-O22_2667713149	AG-347-K02_2667825139	AG-347-I21_2667842458	AG-347-I21_2667842457	AG-347-I21_2667842455	AG-347-I21_2667842459	AG-347-O22_2667713130	AG-347-O22_2667713132	AG-347-I21_2667842454	AG-347-O22_2667713136	AG-347-O22_2667713139	AG-347-O22_2667713138	AG-347-K02_2667825128	AG-347-I21_2667842469	AG-347-I21_2667842468	AG-347-I21_2667842467	AG-347-O22_2667713162	AG-347-K02_2667825115	AG-347-O22_2667713164	AG-347-K02_2667825114	AG-347-K02_2667825113	AG-347-K02_2667825112	AG-347-K02_2667825111	AG-347-O22_2667713168	AG-347-K02_2667825110	AG-347-I21_2667842463	AG-347-I21_2667842462	AG-347-K02_2667825119	AG-347-M08_2717248605	AG-347-M08_2717248606	AG-347-K02_2667825117	AG-347-M08_2717248607	AG-347-K02_2667825116	AG-347-M08_2717248601	AG-347-M08_2717248604	AG-347-M08_2717248600	AG-347-I21_2667842477	AG-347-O22_2667713151	AG-347-I21_2667842472	AG-347-K02_2667825104	AG-347-O22_2667713153	AG-347-K02_2667825103	AG-347-O22_2667713152	AG-347-O22_2667713155	AG-347-K02_2667825101	AG-347-O22_2667713154	AG-347-I21_2667842476	AG-347-O22_2667713158	AG-347-K02_2667825108	AG-347-M08_2717248616	AG-347-K02_2667825107	AG-347-M08_2717248618	AG-347-K02_2667825105	AG-347-M08_2717248619	AG-347-M08_2717248615	AG-347-M08_2717248610	AG-347-M08_2717248611	AG-347-O22_2667713182	AG-347-O22_2667713181	AG-347-O22_2667713183	AG-418-O02_2717324633	AG-347-O22_2667713185	AG-418-O02_2717324632	AG-347-O22_2667713188	AG-347-O22_2667713187	AG-418-O02_2717324634	AG-347-I19_2667841401	AG-347-M08_2717248627	AG-347-L20_2667702098	AG-347-M08_2717248623	AG-347-M08_2717248624	AG-347-M08_2717248625	AG-347-M08_2717248626	AG-347-M08_2717248621	AG-347-L20_2667702093	AG-347-M08_2717248622	AG-347-O22_2667713171	AG-355-I20_2667771586	AG-418-O02_2717324644	AG-347-O22_2667713177	AG-418-O02_2717324641	AG-418-O02_2717324648	AG-418-O02_2717324647	AG-418-O02_2717324645	AG-347-M08_2717248636	AG-347-M08_2717248637	AG-355-I20_2667771590	AG-347-E03_2717241002	AG-347-K17_2667686981	AG-355-I20_2667771579	AG-347-M08_2717248640	AG-355-I20_2667771576	AG-347-E03_2717241006	AG-347-E03_2717241003	AG-347-E03_2717241004	AG-355-N18_2667862330	AG-347-E03_2717241008	AG-418-O02_2717324613	AG-347-M08_2717248649	AG-347-K17_2667686988	AG-347-M08_2717248645	AG-355-N18_2667862336	AG-347-K17_2667686986	AG-347-M08_2717248647	AG-347-K17_2667686987	AG-347-M08_2717248648	AG-347-K17_2667686984	AG-347-M08_2717248641	AG-347-K17_2667686985	AG-347-M08_2717248642	AG-347-K17_2667686982	AG-347-K17_2667686991	AG-355-I20_2667771568	AG-347-M08_2717248650	AG-347-O22_2667713190	AG-355-N18_2667862322	AG-347-O22_2667713192	AG-347-O22_2667713195	AG-347-O22_2667713194	AG-355-I20_2667771566	AG-347-O22_2667713196	AG-347-O22_2667713199	AG-347-M08_2717248656	AG-347-M08_2717248658	AG-355-I20_2667771574	AG-347-K17_2667686998	AG-347-K17_2667686995	AG-347-M08_2717248652	AG-347-K17_2667686993	AG-347-M08_2717248654	AG-347-M08_2717248655	AG-347-M08_2717248660	AG-347-M08_2717248662	AG-355-N18_2667862399	AG-355-N18_2667862398	AG-418-O02_2717324676	AG-418-O02_2717324675	AG-418-O02_2717324678	AG-418-O02_2717324673	AG-418-O02_2717324672	AG-418-O02_2717324671	AG-347-M08_2717248667	AG-347-M08_2717248669	AG-347-M08_2717248665	AG-347-M08_2717248666	AG-418-O02_2717324688	AG-418-O02_2717324686	AG-418-O02_2717324684	AG-347-I19_2667841436	AG-418-O02_2717324682	AG-347-M08_2717248679	AG-347-M08_2717248681	AG-355-N18_2667862372	AG-355-N18_2667862377	
AG-355-N18_2667862376	AG-355-N18_2667862375	AG-355-N18_2667862374	AG-347-I19_2667841463	AG-418-O02_2717324655	AG-347-I19_2667841465	AG-418-O02_2717324652	AG-418-O02_2717324659	AG-347-I19_2667841460	AG-347-I19_2667841467	AG-418-O02_2717324651	AG-418-O02_2717324650	AG-347-I19_2667841469	AG-355-N18_2667862364	AG-418-O02_2717324666	AG-418-O02_2717324669	AG-418-O02_2717324667	AG-418-O02_2717324660	AG-347-I19_2667841457	AG-347-E23_2717243008	AG-355-I20_2667771514	AG-347-E23_2717243007	AG-347-L20_2667702016	AG-355-I20_2667771516	AG-347-E23_2717243009	AG-355-I20_2667771515	AG-347-L20_2667702015	AG-347-M08_2717248580	AG-355-I20_2667771512	AG-355-I20_2667771511	AG-347-E23_2717243000	AG-347-I19_2667841363	AG-347-E23_2717243002	AG-347-I19_2667841366	AG-347-E23_2717243001	AG-347-I19_2667841365	AG-347-E23_2717243004	AG-347-I19_2667841360	AG-355-I20_2667771518	AG-347-E23_2717243003	AG-347-E23_2717243005	AG-355-I20_2667771519	AG-347-I19_2667841368	AG-347-I19_2667841367	AG-347-L20_2667702011	AG-347-M08_2717248587	AG-347-M08_2717248588	AG-347-M08_2717248593	AG-347-M08_2717248594	AG-355-I20_2667771502	AG-347-L20_2667702027	AG-347-M08_2717248595	AG-355-I20_2667771505	AG-347-E03_2717241055	AG-347-L20_2667702028	AG-347-L20_2667702025	AG-347-L20_2667702023	AG-347-M08_2717248591	AG-355-I20_2667771501	AG-347-L20_2667702024	AG-355-I20_2667771500	AG-347-I19_2667841355	AG-347-I19_2667841354	AG-355-I20_2667771507	AG-347-K17_2667686938	AG-347-I19_2667841359	AG-347-I19_2667841358	AG-347-L20_2667702021	AG-347-L20_2667702022	AG-347-K17_2667686931	AG-347-K17_2667686932	AG-347-M08_2717248597	AG-347-K17_2667686930	AG-347-M08_2717248598	AG-347-M08_2717248599	AG-347-I19_2667841380	AG-347-E23_2717243022	AG-347-E23_2717243021	AG-347-I19_2667841385	AG-347-E23_2717243024	AG-347-E23_2717243023	AG-347-I19_2667841387	AG-347-E23_2717243026	AG-347-E23_2717243025	AG-347-I19_2667841384	AG-347-E23_2717243027	AG-347-I19_2667841383	AG-347-E23_2717243030	AG-347-E03_2717241097	AG-347-E23_2717243019	AG-347-L20_2667702049	AG-347-L20_2667702047	AG-347-L20_2667702048	AG-347-L20_2667702045	AG-347-E23_2717243011	AG-347-E23_2717243010	AG-347-I19_2667841374	AG-347-E23_2717243013	AG-347-E23_2717243012	AG-347-I19_2667841376	AG-347-E23_2717243015	AG-347-E23_2717243014	AG-347-E23_2717243017	AG-347-I19_2667841373	AG-347-E23_2717243016	AG-347-I19_2667841372	AG-347-I19_2667841378	AG-347-E23_2717243020	AG-347-K17_2667686914	AG-347-L20_2667702044	AG-355-I20_2667771558	AG-418-O02_2717324715	AG-347-E03_2717241027	AG-355-I20_2667771554	AG-355-N18_2667862432	AG-355-I20_2667771553	AG-347-L20_2667702056	AG-355-N18_2667862430	AG-347-E03_2717241029	AG-347-G20_2667835374	AG-347-G20_2667835376	AG-347-G20_2667835378	AG-347-K17_2667686969	AG-347-K17_2667686966	AG-347-L20_2667702054	AG-355-I20_2667771560	AG-347-L20_2667702052	AG-355-N18_2667862434	AG-347-L20_2667702053	AG-355-I20_2667771562	AG-355-N18_2667862433	AG-347-L20_2667702050	AG-347-L20_2667702051	AG-355-N18_2667862439	AG-355-N18_2667862437	AG-347-E03_2717241013	AG-347-K17_2667686970	AG-347-E03_2717241010	AG-347-E03_2717241017	AG-347-E03_2717241014	AG-347-E03_2717241015	AG-347-I19_2667841396	AG-347-I19_2667841398	AG-347-G20_2667835364	AG-347-G20_2667835367	AG-347-K17_2667686979	AG-347-G20_2667835366	AG-347-G20_2667835369	AG-347-L20_2667702065	AG-355-N18_2667862425	AG-347-G20_2667835368	AG-347-L20_2667702066	AG-355-I20_2667771552	AG-347-K17_2667686976	AG-347-K17_2667686973	AG-355-N18_2667862429	AG-347-K17_2667686974	AG-347-K17_2667686972	AG-355-I20_2667771531	AG-347-L20_2667702079	AG-347-L20_2667702076	AG-347-L20_2667702074	AG-347-L20_2667702075	AG-347-L20_2667702072	AG-347-L20_2667702073	AG-347-L20_2667702070	AG-355-N18_2667862415	AG-355-I20_2667771527	AG-355-I20_2667771523	AG-347-L20_2667702080	AG-347-K17_2667686959	AG-347-K17_2667686957	AG-347-K17_2667686958	AG-355-N18_2667862406	AG-347-K02_2667825173	AG-347-K02_2667825172	AG-347-K02_2667825171	AG-347-K02_2667825170	AG-347-I21_2667842362	AG-347-I21_2667842361	AG-347-K02_2667825179	AG-347-K02_2667825178	AG-347-I21_2667842365	AG-347-K02_2667825176	AG-347-I21_2667842364	AG-347-K02_2667825175	AG-347-I21_2667842363	AG-347-I21_2667842378	AG-347-I21_2667842372	AG-347-K02_2667825169	AG-347-I21_2667842370	AG-347-I21_2667842377	AG-347-I21_2667842376	AG-347-I21_2667842375	AG-347-K02_2667825164	AG-347-G20_2667835321	AG-347-K02_2667825150	AG-347-I21_2667842389	AG-347-I21_2667842384	AG-347-I21_2667842383	AG-347-I21_2667842381	AG-347-I21_2667842388	AG-347-K02_2667825155	AG-347-I21_2667842387	AG-347-I21_2667842385	AG-347-G20_2667835356	AG-347-G20_2667835358	AG-347-G20_2667835357	AG-347-K02_2667825140	AG-347-I21_2667842394	AG-347-K02_2667825146	AG-347-I21_2667842392	AG-347-K02_2667825145	AG-347-I21_2667842399	AG-347-K02_2667825142	AG-347-I21_2667842396	AG-347-K02_2667825141	AG-347-G20_2667835341	AG-347-I21_2667842390	AG-347-G20_2667835344	AG-347-G20_2667835347	AG-402-N08_2717283990	AG-402-N08_2717283992	AG-402-N08_2717283991	AG-402-N08_2717283994	AG-402-N08_2717283993	AG-402-N08_2717283995	AG-402-N08_2717283998	AG-402-N08_2717283997	AG-402-N08_2717283999	AG-402-N08_2717283983	AG-402-N08_2717283987	AG-402-N08_2717283989	AG-402-N08_2717283988	AG-347-K02_2667825191	AG-347-K02_2667825190	AG-347-O22_2667713201	AG-347-O22_2667713205	AG-347-O22_2667713206	AG-347-O22_2667713209	AG-347-O22_2667713208	AG-347-G20_2667835312	AG-347-G20_2667835311	AG-347-L20_2667702007	AG-347-K02_2667825182	AG-347-L20_2667702005	AG-347-L20_2667702006	AG-347-L20_2667702003	AG-347-K02_2667825189	AG-347-G20_2667835301	AG-347-G20_2667835303	AG-347-G20_2667835302	AG-347-G20_2667835305	AG-347-G20_2667835306	AG-347-G20_2667835308	
AG-347-L19_2667700108	AG-347-I21_2667842522	AG-347-K02_2667825214	AG-347-O22_2667713461	AG-347-O22_2667713463	AG-355-K03_2717253421	AG-347-I21_2667842520	AG-347-O22_2667713464	AG-347-O22_2667713466	AG-347-M08_2717248907	AG-347-O22_2667713468	AG-347-K02_2667825219	AG-347-K02_2667825216	AG-347-K02_2667825215	AG-347-L19_2667700101	AG-347-M08_2717248900	AG-347-I21_2667842518	AG-347-L19_2667700104	AG-347-L19_2667700105	AG-347-L19_2667700107	AG-347-I21_2667842535	AG-347-L19_2667700119	AG-347-I21_2667842534	AG-347-I21_2667842538	AG-347-I21_2667842537	AG-355-K03_2717253412	AG-355-K03_2717253411	AG-347-I21_2667842531	AG-355-K03_2717253417	AG-355-K03_2717253414	AG-355-K03_2717253415	AG-347-O22_2667713458	AG-347-O22_2667713457	AG-347-M08_2717248919	AG-347-K02_2667825208	AG-347-O22_2667713459	AG-355-K03_2717253420	AG-347-L19_2667700110	AG-347-L19_2667700112	AG-347-L19_2667700113	AG-347-I21_2667842529	AG-347-L19_2667700114	AG-347-L19_2667700118	AG-347-M23_2667709405	AG-347-I21_2667842544	AG-347-M23_2667709406	AG-355-K03_2717253407	AG-347-I21_2667842543	AG-347-I21_2667842549	AG-347-I21_2667842548	AG-347-M23_2667709402	AG-347-M23_2667709403	AG-355-K03_2717253400	AG-347-I21_2667842542	AG-355-K03_2717253405	AG-355-K03_2717253406	AG-347-I21_2667842540	AG-347-O22_2667713489	AG-347-M08_2717248924	AG-347-M08_2717248925	AG-347-M08_2717248926	AG-347-M08_2717248922	AG-347-M08_2717248923	AG-347-M23_2667709408	AG-347-M23_2667709409	AG-347-M23_2667709415	AG-347-M23_2667709417	AG-347-O22_2667713474	AG-347-M08_2717248935	AG-347-M08_2717248938	AG-347-M08_2717248933	AG-347-M08_2717248934	AG-347-M23_2667709426	AG-347-I21_2667842567	AG-347-M23_2667709427	AG-347-M23_2667709429	AG-347-M23_2667709423	AG-347-M23_2667709424	AG-347-M23_2667709425	AG-347-K02_2667825258	AG-355-K03_2717253467	AG-347-K02_2667825257	AG-355-K03_2717253468	AG-355-K03_2717253465	AG-347-M23_2667709421	AG-347-K02_2667825253	AG-347-K02_2667825252	AG-355-K03_2717253469	AG-355-K03_2717253470	AG-355-K03_2717253475	AG-355-K03_2717253472	AG-347-K02_2667825259	AG-347-M08_2717248949	AG-347-M08_2717248942	AG-347-M08_2717248943	AG-347-M08_2717248944	AG-347-M08_2717248940	AG-347-M08_2717248941	AG-347-M23_2667709437	AG-347-M23_2667709436	AG-347-O22_2667713491	AG-347-M23_2667709431	AG-355-K03_2717253454	AG-347-O22_2667713495	AG-355-K03_2717253458	AG-355-K03_2717253459	AG-355-K03_2717253460	AG-347-M08_2717248953	AG-347-M08_2717248954	AG-347-M08_2717248955	AG-347-M23_2667709447	AG-347-I21_2667842582	AG-347-K02_2667825235	AG-355-K03_2717253443	AG-347-M23_2667709443	AG-355-K03_2717253444	AG-347-I21_2667842586	AG-347-I21_2667842585	AG-347-I21_2667842584	AG-355-K03_2717253448	AG-347-I19_2667841503	AG-347-I19_2667841500	AG-347-M08_2717248969	AG-355-K03_2717253453	AG-347-I19_2667841502	AG-355-K03_2717253450	AG-355-K03_2717253451	AG-347-M08_2717248964	AG-347-M08_2717248965	AG-347-M08_2717248966	AG-347-I19_2667841508	AG-347-M08_2717248960	AG-347-I19_2667841507	AG-347-M08_2717248961	AG-347-M23_2667709459	AG-347-M08_2717248970	AG-347-M23_2667709451	AG-347-I21_2667842592	AG-347-M23_2667709454	AG-347-M08_2717248979	AG-347-M08_2717248976	AG-347-M08_2717248972	AG-347-M08_2717248974	AG-355-N18_2667862472	AG-355-N18_2667862471	AG-347-M08_2717248980	AG-355-N18_2667862470	AG-355-N18_2667862476	AG-355-N18_2667862474	AG-418-O02_2717324753	AG-347-I19_2667841520	AG-418-O02_2717324757	AG-347-I19_2667841525	AG-347-I19_2667841527	AG-347-M08_2717248986	AG-347-M08_2717248988	AG-347-M08_2717248982	AG-347-I19_2667841529	AG-347-M08_2717248983	AG-347-M08_2717248985	AG-355-N18_2667862461	AG-355-N18_2667862460	AG-347-M08_2717248991	AG-347-M08_2717248992	AG-355-N18_2667862465	AG-355-N18_2667862464	AG-355-N18_2667862463	AG-347-I19_2667841514	AG-347-I19_2667841517	AG-347-I19_2667841516	AG-347-I19_2667841510	AG-347-I19_2667841513	AG-347-I19_2667841512	AG-355-N18_2667862469	AG-355-N18_2667862467	AG-355-N18_2667862466	AG-347-M08_2717248995	AG-347-E03_2717241122	AG-355-N18_2667862450	AG-347-E03_2717241123	AG-347-E03_2717241120	AG-347-E03_2717241121	AG-347-E03_2717241126	AG-347-E03_2717241127	AG-347-I19_2667841540	AG-347-I19_2667841548	AG-347-I19_2667841547	AG-347-I19_2667841549	AG-355-N18_2667862458	AG-355-N18_2667862457	AG-355-N18_2667862456	AG-347-E03_2717241130	AG-355-N18_2667862459	AG-418-O02_2717324748	AG-355-N18_2667862443	AG-347-E03_2717241117	AG-347-I19_2667841531	AG-347-E03_2717241118	AG-347-I19_2667841530	AG-347-I19_2667841537	AG-347-I19_2667841536	AG-347-I19_2667841538	AG-347-I19_2667841532	AG-347-I19_2667841535	AG-347-I19_2667841534	AG-355-N18_2667862446	AG-355-N18_2667862444	AG-355-N18_2667862449	AG-347-I19_2667841561	AG-347-I19_2667841566	AG-347-I19_2667841551	AG-347-I19_2667841553	AG-347-I19_2667841559	AG-347-I19_2667841558	AG-347-I19_2667841555	AG-347-I19_2667841554	AG-347-I19_2667841557	AG-347-I19_2667841556	AG-347-I21_2667842501	AG-355-N18_2667862493	AG-347-I21_2667842500	AG-355-N18_2667862492	AG-355-N18_2667862491	AG-347-I21_2667842506	AG-355-N18_2667862498	AG-347-I21_2667842505	AG-347-I21_2667842504	AG-355-N18_2667862496	AG-355-N18_2667862495	AG-347-I19_2667841584	AG-418-O02_2717324776	AG-347-I19_2667841583	AG-347-I19_2667841586	AG-347-I19_2667841585	AG-347-I19_2667841580	AG-355-N18_2667862490	AG-347-I19_2667841582	AG-347-I19_2667841581	AG-347-I19_2667841588	AG-347-I19_2667841587	AG-347-I19_2667841589	AG-355-N18_2667862499	AG-347-I21_2667842513	AG-347-I21_2667842512	AG-355-N18_2667862481	AG-347-I21_2667842510	AG-355-N18_2667862485	AG-355-N18_2667862484	AG-347-I19_2667841572	AG-347-I19_2667841571	AG-347-I19_2667841576	AG-347-I19_2667841578	AG-355-N18_2667862489	AG-347-E03_2717241188	AG-347-E03_2717241186	
AG-347-E03_2717241187	AG-355-I20_2667771873	AG-355-I20_2667771875	AG-347-I19_2667841485	AG-347-I19_2667841484	AG-347-I19_2667841480	AG-347-I19_2667841482	AG-355-N18_2667862519	AG-355-N18_2667862518	AG-347-E03_2717241192	AG-355-I20_2667771882	AG-355-N18_2667862511	AG-347-E03_2717241190	AG-347-E03_2717241195	AG-347-E03_2717241196	AG-347-E03_2717241193	AG-355-N18_2667862515	AG-347-E03_2717241194	AG-355-N18_2667862514	AG-347-E03_2717241177	AG-355-I20_2667771866	AG-418-O02_2717324806	AG-418-O03_2717327544	AG-347-E03_2717241178	AG-355-I20_2667771865	AG-347-E03_2717241175	AG-418-O02_2717324804	AG-347-E03_2717241176	AG-418-O03_2717327543	AG-418-O03_2717327540	AG-418-O02_2717324809	AG-355-I20_2667771864	AG-355-I20_2667771863	AG-418-O02_2717324807	AG-347-I19_2667841473	AG-347-I19_2667841476	AG-347-I19_2667841475	AG-418-O02_2717324802	AG-355-I20_2667771869	AG-418-O02_2717324801	AG-418-O02_2717324800	AG-355-N18_2667862507	AG-347-I19_2667841478	AG-347-I19_2667841479	AG-347-E03_2717241180	AG-355-N18_2667862502	AG-355-I20_2667771871	AG-355-N18_2667862500	AG-355-I20_2667771870	AG-355-N18_2667862506	AG-355-N18_2667862505	AG-355-N18_2667862504	AG-355-N18_2667862503	AG-418-O03_2717327555	AG-355-I20_2667771854	AG-418-O03_2717327556	AG-355-I20_2667771856	AG-418-O03_2717327554	AG-355-I20_2667771853	AG-355-I20_2667771852	AG-355-I20_2667771844	AG-418-O03_2717327566	AG-418-O03_2717327567	AG-347-E03_2717241197	AG-355-I20_2667771846	AG-347-E03_2717241198	AG-418-O03_2717327563	AG-347-I19_2667841496	AG-347-I19_2667841492	AG-355-I20_2667771848	AG-347-I19_2667841491	AG-355-I20_2667771847	AG-347-I19_2667841499	AG-418-O03_2717327568	AG-418-O02_2717324839	AG-347-E03_2717241145	AG-418-O02_2717324838	AG-347-E03_2717241142	AG-418-O02_2717324837	AG-418-O03_2717327575	AG-347-E03_2717241143	AG-418-O03_2717327576	AG-347-E03_2717241148	AG-347-E03_2717241149	AG-347-E03_2717241146	AG-418-O03_2717327571	AG-418-O03_2717327570	AG-418-O02_2717324835	AG-418-O02_2717324834	AG-418-O02_2717324833	AG-418-O02_2717324832	AG-347-E03_2717241151	AG-347-E03_2717241152	AG-355-N18_2667862559	AG-418-O03_2717327579	AG-347-E03_2717241150	AG-355-N18_2667862558	AG-347-E03_2717241134	AG-418-O03_2717327589	AG-418-O02_2717324847	AG-347-E03_2717241137	AG-347-E03_2717241138	AG-347-E03_2717241135	AG-347-E03_2717241136	AG-418-O03_2717327583	AG-418-O03_2717327580	AG-418-O03_2717327581	AG-347-E03_2717241139	AG-418-O02_2717324840	AG-418-O02_2717324846	AG-347-E03_2717241141	AG-418-O02_2717324817	AG-347-E03_2717241167	AG-418-O03_2717327597	AG-347-E03_2717241165	AG-355-I20_2667771894	AG-355-I20_2667771897	AG-347-E03_2717241169	AG-418-O02_2717324818	AG-418-O02_2717324811	AG-347-E03_2717241170	AG-347-E03_2717241174	AG-347-E03_2717241171	AG-347-E03_2717241172	AG-355-I20_2667771888	AG-347-E03_2717241156	AG-418-O02_2717324825	AG-355-N18_2667862520	AG-355-I20_2667771883	AG-347-E03_2717241157	AG-355-I20_2667771886	AG-418-O02_2717324823	AG-355-N18_2667862524	AG-355-I20_2667771890	AG-355-N18_2667862523	AG-355-I20_2667771893	AG-355-N18_2667862521	AG-347-E03_2717241160	AG-347-I21_2667842489	AG-347-K02_2667825292	AG-347-I21_2667842488	AG-347-I21_2667842480	AG-347-I21_2667842486	AG-347-I21_2667842485	AG-347-K02_2667825295	AG-347-O22_2667713502	AG-347-O22_2667713504	AG-347-O22_2667713506	AG-347-O22_2667713505	AG-347-O22_2667713508	AG-347-K02_2667825281	AG-347-I21_2667842499	AG-347-I21_2667842493	AG-347-I21_2667842497	AG-347-L19_2667700198	AG-347-K02_2667825272	AG-347-K02_2667825270	AG-355-K03_2717253489	AG-347-O22_2667713524	AG-355-K03_2717253490	AG-347-O22_2667713528	AG-347-L19_2667700163	AG-355-K03_2717253494	AG-347-L19_2667700165	AG-355-K03_2717253495	AG-347-L19_2667700167	AG-347-L19_2667700168	AG-347-K02_2667825261	AG-355-K03_2717253479	AG-347-K02_2667825267	AG-355-K03_2717253476	AG-347-K02_2667825266	AG-347-K02_2667825264	AG-347-K02_2667825263	AG-347-O22_2667713511	AG-347-O22_2667713513	AG-347-L19_2667700170	AG-347-L19_2667700172	AG-347-O22_2667713514	AG-347-L19_2667700173	AG-347-L19_2667700174	AG-347-O22_2667713516	AG-347-O22_2667713518	AG-347-O22_2667713542	AG-347-L19_2667700140	AG-347-L19_2667700141	AG-347-L19_2667700142	AG-347-L19_2667700143	AG-347-L19_2667700144	AG-347-L19_2667700146	AG-347-L19_2667700147	AG-347-L19_2667700149	AG-355-I20_2667771821	AG-355-I20_2667771824	AG-355-I20_2667771823	AG-355-I20_2667771820	AG-347-O22_2667713535	AG-347-O22_2667713534	AG-347-O22_2667713537	AG-347-L19_2667700150	AG-347-O22_2667713536	AG-347-L19_2667700151	AG-347-L19_2667700153	AG-418-O03_2717327508	AG-347-L19_2667700156	AG-347-L19_2667700157	AG-418-O03_2717327506	AG-347-L19_2667700158	AG-418-O03_2717327507	AG-347-L19_2667700159	AG-418-O03_2717327504	AG-418-O03_2717327505	AG-418-O03_2717327502	AG-355-I20_2667771811	AG-418-O03_2717327511	AG-355-I20_2667771813	AG-355-I20_2667771812	AG-418-O03_2717327510	AG-355-I20_2667771818	AG-355-I20_2667771817	AG-355-I20_2667771816	AG-418-O03_2717327519	AG-347-L19_2667700126	AG-418-O03_2717327516	AG-418-O03_2717327514	AG-347-O22_2667713550	AG-355-I20_2667771804	AG-347-O22_2667713558	AG-347-L19_2667700135	AG-418-O03_2717327528	AG-347-L19_2667700137	AG-418-O03_2717327526	AG-347-L19_2667700138	AG-347-L19_2667700139	AG-347-I21_2667842645	AG-347-I21_2667842642	AG-347-I21_2667842649	AG-347-I21_2667842647	AG-347-K02_2667825333	AG-347-I21_2667842641	AG-347-I21_2667842640	AG-355-K03_2717253546	AG-347-K02_2667825338	AG-347-I21_2667842639	AG-347-I21_2667842659	AG-347-I21_2667842657	AG-355-K03_2717253533	AG-347-K02_2667825323	AG-355-K03_2717253534	AG-355-K03_2717253531	AG-355-K03_2717253532	AG-347-I21_2667842652	AG-355-K03_2717253536	AG-355-K03_2717253540	AG-347-I21_2667842667	
AG-347-I21_2667842664	AG-347-I21_2667842669	AG-347-O22_2667713360	AG-347-O22_2667713362	AG-347-O22_2667713361	AG-355-K03_2717253520	AG-347-O22_2667713363	AG-355-K03_2717253521	AG-347-I21_2667842661	AG-355-K03_2717253525	AG-347-M08_2717248807	AG-347-M08_2717248809	AG-347-K02_2667825317	AG-347-M08_2717248803	AG-347-M08_2717248804	AG-355-K03_2717253530	AG-347-M08_2717248806	AG-347-M08_2717248800	AG-347-M08_2717248802	AG-355-K03_2717253519	AG-347-I21_2667842676	AG-355-K03_2717253517	AG-355-K03_2717253518	AG-347-O22_2667713351	AG-355-K03_2717253510	AG-347-M08_2717248818	AG-347-K02_2667825308	AG-347-K02_2667825307	AG-347-M08_2717248817	AG-347-M08_2717248810	AG-347-M08_2717248811	AG-347-M08_2717248812	AG-347-M08_2717248813	AG-347-I21_2667842689	AG-347-K02_2667825371	AG-347-I21_2667842688	AG-347-K02_2667825370	AG-347-I21_2667842687	AG-347-I21_2667842686	AG-347-O22_2667713382	AG-347-I21_2667842681	AG-347-K02_2667825377	AG-347-K02_2667825376	AG-347-O22_2667713385	AG-347-I21_2667842685	AG-347-K02_2667825375	AG-347-O22_2667713387	AG-347-K02_2667825372	AG-347-O22_2667713389	AG-347-I19_2667841603	AG-347-M08_2717248829	AG-347-I19_2667841602	AG-347-I19_2667841605	AG-347-I19_2667841604	AG-347-M08_2717248826	AG-347-I19_2667841601	AG-347-I19_2667841600	AG-347-M08_2717248828	AG-347-M08_2717248821	AG-347-I19_2667841606	AG-347-K02_2667825368	AG-347-K02_2667825364	AG-347-O22_2667713379	AG-347-I21_2667842693	AG-347-K02_2667825369	AG-347-M08_2717248833	AG-347-M08_2717248834	AG-347-M08_2717248830	AG-347-M08_2717248831	AG-347-K02_2667825357	AG-355-K03_2717253567	AG-347-K02_2667825354	AG-347-K02_2667825352	AG-355-K03_2717253569	AG-347-I19_2667841625	AG-347-I19_2667841624	AG-347-I19_2667841626	AG-347-I19_2667841621	AG-347-I19_2667841622	AG-347-M08_2717248846	AG-347-I19_2667841628	AG-347-M08_2717248842	AG-347-O22_2667713391	AG-347-K02_2667825346	AG-347-O22_2667713395	AG-347-K02_2667825344	AG-347-O22_2667713397	AG-347-K02_2667825342	AG-347-O22_2667713398	AG-347-I19_2667841614	AG-347-I19_2667841613	AG-347-I19_2667841616	AG-347-I19_2667841615	AG-347-I19_2667841610	AG-347-I19_2667841612	AG-347-I19_2667841618	AG-347-I19_2667841617	AG-347-I19_2667841619	AG-347-M08_2717248853	AG-347-M08_2717248860	AG-347-E03_2717241225	AG-347-E03_2717241226	AG-347-E03_2717241224	AG-347-E03_2717241229	AG-418-O02_2717324875	AG-418-O02_2717324874	AG-347-I19_2667841641	AG-418-O02_2717324873	AG-418-O02_2717324879	AG-418-O02_2717324876	AG-347-I19_2667841647	AG-347-I19_2667841643	AG-347-M08_2717248869	AG-347-I19_2667841642	AG-418-O02_2717324870	AG-347-I19_2667841645	AG-347-M08_2717248866	AG-347-M08_2717248862	AG-347-M08_2717248863	AG-347-M08_2717248864	AG-347-M08_2717248871	AG-347-E03_2717241214	AG-418-O02_2717324886	AG-347-E03_2717241219	AG-418-O02_2717324885	AG-418-O02_2717324883	AG-418-O02_2717324888	AG-418-O02_2717324887	AG-347-I19_2667841635	AG-347-I19_2667841638	AG-347-I19_2667841637	AG-347-I19_2667841632	AG-418-O02_2717324882	AG-347-I19_2667841631	AG-418-O02_2717324881	AG-347-I19_2667841634	AG-347-I19_2667841633	AG-347-M08_2717248876	AG-355-N18_2667862587	AG-347-M08_2717248872	AG-347-M08_2717248874	AG-347-E03_2717241244	AG-347-E03_2717241241	AG-418-O02_2717324859	AG-347-E03_2717241247	AG-347-E03_2717241248	AG-347-E03_2717241245	AG-347-E03_2717241246	AG-347-I19_2667841660	AG-418-O02_2717324852	AG-418-O02_2717324851	AG-347-I19_2667841662	AG-347-I19_2667841665	AG-347-I19_2667841667	AG-347-I19_2667841666	AG-347-M08_2717248888	AG-347-M08_2717248889	AG-347-E03_2717241232	AG-347-E03_2717241231	AG-347-E03_2717241236	AG-347-E03_2717241234	AG-347-E03_2717241235	AG-418-O02_2717324863	AG-418-O02_2717324862	AG-347-E03_2717241239	AG-418-O02_2717324861	AG-418-O02_2717324868	AG-347-I19_2667841658	AG-347-I19_2667841654	AG-418-O02_2717324860	AG-347-I19_2667841655	AG-347-M08_2717248899	AG-347-M08_2717248894	AG-347-E03_2717241240	AG-347-M08_2717248895	AG-347-I19_2667841683	AG-355-K03_2717253500	AG-347-I19_2667841682	AG-355-K03_2717253505	AG-347-I19_2667841681	AG-355-K03_2717253502	AG-347-I19_2667841688	AG-347-I21_2667842612	AG-347-I21_2667842614	AG-347-I21_2667842613	AG-347-I19_2667841674	AG-347-I19_2667841670	AG-347-I19_2667841675	AG-347-I19_2667841678	AG-347-E03_2717241200	AG-347-I21_2667842621	AG-347-I21_2667842627	AG-347-E03_2717241204	AG-347-I21_2667842626	AG-347-I21_2667842625	AG-347-I21_2667842624	AG-418-O02_2717324897	AG-418-O02_2717324894	AG-418-O02_2717324899	AG-418-O02_2717324898	AG-418-O02_2717324892	AG-418-O02_2717324890	AG-347-I21_2667842633	AG-347-I21_2667842638	AG-347-I21_2667842636	AG-347-I21_2667842635	AG-347-I19_2667841694	AG-347-I19_2667841696	AG-347-I21_2667842630	AG-347-I19_2667841692	AG-347-I19_2667841698	AG-347-I19_2667841699	AG-347-I21_2667842628	AG-418-O03_2717327654	AG-418-O03_2717327655	AG-418-O02_2717324914	AG-418-O03_2717327653	AG-355-N18_2667862630	AG-418-O02_2717324918	AG-355-I20_2667771759	AG-418-O02_2717324911	AG-418-O02_2717324910	AG-355-N18_2667862639	AG-355-N18_2667862634	AG-355-N18_2667862632	AG-355-I20_2667771760	AG-355-N18_2667862638	AG-355-N18_2667862637	AG-418-O03_2717327659	AG-355-N18_2667862636	AG-418-O03_2717327656	AG-418-O02_2717324926	AG-418-O03_2717327666	AG-418-O03_2717327663	AG-418-O03_2717327662	AG-418-O02_2717324929	AG-347-I19_2667841595	AG-347-I19_2667841594	AG-347-I19_2667841597	AG-347-I19_2667841596	AG-347-I19_2667841591	AG-347-I19_2667841590	AG-347-I19_2667841593	AG-418-O02_2717324921	AG-347-I19_2667841592	AG-418-O02_2717324920	AG-347-I19_2667841599	AG-355-N18_2667862623	AG-355-N18_2667862627	AG-355-N18_2667862626	AG-355-N18_2667862625	AG-418-O03_2717327675	AG-355-N18_2667862611	AG-355-N18_2667862613	AG-355-I20_2667771723	
AG-418-O03_2717327687	AG-418-O02_2717324904	AG-418-O03_2717327688	AG-418-O02_2717324903	AG-418-O02_2717324902	AG-418-O02_2717324909	AG-418-O02_2717324908	AG-418-O03_2717327684	AG-418-O02_2717324907	AG-418-O02_2717324906	AG-418-O02_2717324901	AG-418-O02_2717324900	AG-355-N18_2667862670	AG-418-O03_2717327698	AG-418-O03_2717327699	AG-347-E03_2717241264	AG-355-N18_2667862674	AG-418-O03_2717327694	AG-355-I20_2667771795	AG-418-O03_2717327695	AG-355-N18_2667862672	AG-355-N18_2667862671	AG-418-O03_2717327693	AG-418-O02_2717324952	AG-418-O02_2717324951	AG-418-O02_2717324950	AG-418-O02_2717324956	AG-418-O02_2717324954	AG-418-O02_2717324953	AG-355-N18_2667862678	AG-355-N18_2667862677	AG-355-N18_2667862675	AG-347-E03_2717241272	AG-347-E03_2717241270	AG-347-E03_2717241252	AG-418-O02_2717324969	AG-347-E03_2717241259	AG-418-O02_2717324960	AG-355-N18_2667862667	AG-355-N18_2667862666	AG-355-I20_2667771794	AG-347-E03_2717241262	AG-355-N18_2667862669	AG-355-N18_2667862668	AG-418-O02_2717324938	AG-355-I20_2667771777	AG-418-O02_2717324936	AG-355-I20_2667771779	AG-355-I20_2667771774	AG-355-N18_2667862652	AG-355-I20_2667771773	AG-355-N18_2667862651	AG-418-O02_2717324930	AG-347-L19_2667700090	AG-418-O02_2717324932	AG-418-O02_2717324931	AG-347-L19_2667700081	AG-347-L19_2667700083	AG-347-L19_2667700084	AG-347-L19_2667700086	AG-347-L19_2667700088	AG-355-N18_2667862656	AG-355-N18_2667862653	AG-355-N18_2667862657	AG-347-E03_2717241276	AG-355-I20_2667771766	AG-347-E03_2717241274	AG-418-O02_2717324947	AG-355-I20_2667771768	AG-418-O02_2717324946	AG-347-E03_2717241278	AG-355-I20_2667771765	AG-355-I20_2667771764	AG-347-L19_2667700099	AG-355-I20_2667771770	AG-355-N18_2667862645	AG-355-N18_2667862644	AG-355-N18_2667862643	AG-355-I20_2667771771	AG-347-E03_2717241283	AG-347-E03_2717241284	AG-355-N18_2667862648	AG-347-E03_2717241282	AG-355-N18_2667862646	AG-347-L19_2667700064	AG-347-L19_2667700068	AG-347-L19_2667700069	AG-347-L19_2667700080	AG-347-L19_2667700070	AG-347-L19_2667700075	AG-347-L19_2667700076	AG-347-L19_2667700079	AG-347-K02_2667825392	AG-347-K02_2667825391	AG-347-K02_2667825390	AG-347-K02_2667825399	AG-347-O22_2667713401	AG-347-O22_2667713400	AG-347-O22_2667713402	AG-347-O22_2667713404	AG-347-O22_2667713407	AG-347-O22_2667713406	AG-347-L19_2667700045	AG-347-K02_2667825382	AG-347-K02_2667825381	AG-418-O03_2717327600	AG-347-K02_2667825380	AG-347-K02_2667825387	AG-347-K02_2667825385	AG-347-K02_2667825384	AG-347-L19_2667700051	AG-347-L19_2667700053	AG-418-O03_2717327609	AG-347-L19_2667700055	AG-347-L19_2667700056	AG-418-O03_2717327607	AG-347-L19_2667700057	AG-347-L19_2667700058	AG-418-O03_2717327605	AG-347-L19_2667700059	AG-418-O03_2717327604	AG-418-O03_2717327610	AG-418-O03_2717327611	AG-347-L19_2667700020	AG-347-L19_2667700022	AG-355-I20_2667771701	AG-418-O03_2717327621	AG-355-I20_2667771700	AG-355-I20_2667771703	AG-355-I20_2667771705	AG-355-I20_2667771704	AG-355-I20_2667771707	AG-347-O22_2667713411	AG-347-O22_2667713415	AG-347-L19_2667700033	AG-347-L19_2667700034	AG-347-L19_2667700009	AG-418-O03_2717327632	AG-418-O03_2717327633	AG-347-L19_2667700001	AG-347-L19_2667700002	AG-347-L19_2667700003	AG-347-L19_2667700004	AG-418-O03_2717327639	AG-418-O03_2717327636	AG-418-O03_2717327637	AG-418-O03_2717327634	AG-418-O03_2717327635	AG-418-O03_2717327643	AG-418-O03_2717327641	AG-418-O03_2717327642	AG-347-O22_2667713433	AG-347-L19_2667700010	AG-347-L19_2667700014	AG-347-L19_2667700018	AG-347-I21_2667842766	AG-347-L20_2667700873	AG-347-I21_2667842765	AG-347-I21_2667842763	AG-347-L20_2667700874	AG-347-L20_2667700871	AG-347-L20_2667700870	AG-347-I21_2667842762	AG-347-I21_2667842761	AG-347-I21_2667842777	AG-347-I21_2667842776	AG-347-I21_2667842775	AG-347-I21_2667842779	AG-347-L20_2667700882	AG-347-I21_2667842772	AG-347-I21_2667842770	AG-347-I21_2667842788	AG-347-I21_2667842786	AG-347-I21_2667842789	AG-347-I21_2667842784	AG-347-I21_2667842783	AG-347-I21_2667842781	AG-355-J09_2667774295	AG-355-J09_2667774296	AG-355-J09_2667774297	AG-355-J09_2667774291	AG-355-J09_2667774292	AG-355-J09_2667774293	AG-355-J09_2667774294	AG-355-J09_2667774290	AG-347-I21_2667842799	AG-347-I21_2667842798	AG-347-I21_2667842790	AG-347-I21_2667842794	AG-355-J09_2667774289	AG-347-K10_2717147702	AG-347-K10_2717147701	AG-355-J09_2667774287	AG-355-J09_2667774280	AG-347-K10_2717147703	AG-347-K10_2717147706	AG-347-K10_2717147705	AG-355-J09_2667774283	AG-347-K10_2717147708	AG-347-K10_2717147709	AG-402-N08_2717285213	AG-402-N08_2717285211	AG-402-N08_2717285216	AG-355-J09_2667774238	AG-402-N08_2717285217	AG-418-F08_2717711447	AG-418-F08_2717711448	AG-402-N08_2717285215	AG-418-F08_2717711449	AG-355-J09_2667774233	AG-355-J09_2667774230	AG-355-J09_2667774231	AG-355-J09_2667774232	AG-418-O03_2717327269	AG-418-O03_2717327267	AG-418-O03_2717327268	AG-418-O03_2717327266	AG-347-L20_2667700804	AG-418-O03_2717327261	AG-347-L20_2667700803	AG-355-J09_2667774227	AG-418-O03_2717327262	AG-347-L20_2667700805	AG-355-J09_2667774229	AG-355-J09_2667774222	AG-355-J09_2667774223	AG-418-F08_2717711432	AG-355-J09_2667774224	AG-347-L20_2667700801	AG-347-I21_2667842700	AG-355-N18_2667862692	AG-355-N18_2667862691	AG-402-N08_2717285231	AG-355-N18_2667862690	AG-418-O03_2717327279	AG-355-N18_2667862696	AG-347-I21_2667842703	AG-355-N18_2667862695	AG-418-O03_2717327277	AG-418-O03_2717327274	AG-355-N18_2667862693	AG-347-L20_2667700815	AG-355-J09_2667774215	AG-347-L20_2667700814	AG-418-O03_2717327273	AG-347-L20_2667700817	AG-347-L20_2667700816	AG-418-O03_2717327271	AG-355-J09_2667774211	AG-418-F08_2717711420	AG-355-J09_2667774212	AG-418-F08_2717711421	AG-355-J09_2667774213	AG-418-F08_2717711422	AG-347-L20_2667700812	
AG-355-J09_2667774214	AG-355-J09_2667774210	AG-355-N18_2667862698	AG-355-N18_2667862697	AG-347-I21_2667842711	AG-347-L20_2667700820	AG-347-I21_2667842715	AG-418-F08_2717711417	AG-418-F08_2717711418	AG-418-O03_2717327288	AG-347-I21_2667842713	AG-418-F08_2717711419	AG-355-N18_2667862682	AG-418-O03_2717327286	AG-347-L20_2667700826	AG-355-J09_2667774204	AG-418-O03_2717327283	AG-347-L20_2667700825	AG-402-N08_2717285228	AG-418-F08_2717711414	AG-418-O03_2717327284	AG-355-J09_2667774206	AG-418-F08_2717711415	AG-418-F08_2717711416	AG-418-O03_2717327282	AG-347-L20_2667700822	AG-347-L20_2667700821	AG-355-J09_2667774201	AG-347-L20_2667700823	AG-355-J09_2667774203	AG-418-F08_2717711412	AG-347-L20_2667700818	AG-347-I21_2667842705	AG-402-N08_2717285252	AG-347-L20_2667700831	AG-402-N08_2717285256	AG-418-O03_2717327298	AG-347-I21_2667842725	AG-418-O03_2717327299	AG-347-I21_2667842724	AG-418-O03_2717327296	AG-347-I21_2667842723	AG-418-O03_2717327295	AG-347-L20_2667700839	AG-402-N08_2717285258	AG-347-G20_2667835090	AG-418-O03_2717327293	AG-347-G20_2667835093	AG-418-O03_2717327290	AG-347-G20_2667835092	AG-418-O03_2717327291	AG-347-L20_2667700835	AG-355-J09_2667774279	AG-347-L20_2667700834	AG-347-G20_2667835097	AG-355-J09_2667774273	AG-355-J09_2667774274	AG-347-G20_2667835099	AG-355-J09_2667774276	AG-355-J09_2667774270	AG-355-J09_2667774271	AG-347-I21_2667842719	AG-347-I21_2667842717	AG-347-L20_2667700840	AG-402-N08_2717285242	AG-347-L20_2667700842	AG-347-L20_2667700841	AG-347-L20_2667700848	AG-347-L20_2667700849	AG-347-G20_2667835081	AG-347-L20_2667700843	AG-355-J09_2667774267	AG-347-L20_2667700846	AG-355-J09_2667774268	AG-347-L20_2667700845	AG-347-G20_2667835086	AG-355-J09_2667774262	AG-347-G20_2667835085	AG-347-G20_2667835088	AG-355-J09_2667774264	AG-347-G20_2667835089	AG-355-J09_2667774260	AG-347-L20_2667700850	AG-347-L20_2667700853	AG-402-N08_2717285272	AG-347-L20_2667700852	AG-402-N08_2717285278	AG-347-I21_2667842746	AG-347-L20_2667700855	AG-355-J09_2667774255	AG-347-L20_2667700854	AG-418-F08_2717711465	AG-347-L20_2667700857	AG-355-J09_2667774257	AG-418-F08_2717711466	AG-347-L20_2667700856	AG-355-J09_2667774258	AG-418-F08_2717711467	AG-418-F08_2717711461	AG-355-J09_2667774253	AG-355-J09_2667774254	AG-418-F08_2717711463	AG-355-J09_2667774250	AG-347-I21_2667842754	AG-347-L20_2667700861	AG-402-N08_2717285264	AG-347-L20_2667700864	AG-402-N08_2717285261	AG-347-I21_2667842759	AG-347-I21_2667842758	AG-402-N08_2717285266	AG-347-L20_2667700869	AG-355-J09_2667774249	AG-418-F08_2717711458	AG-418-F08_2717711459	AG-355-J09_2667774244	AG-418-F08_2717711453	AG-347-I21_2667842750	AG-347-L20_2667700865	AG-347-L20_2667700868	AG-418-F08_2717711456	AG-418-F08_2717711450	AG-355-J09_2667774242	AG-418-F08_2717711451	AG-355-J09_2667774243	AG-418-F08_2717711452	AG-402-N08_2717285174	AG-402-N08_2717285179	AG-355-N18_2667862750	AG-402-N08_2717285177	AG-355-N18_2667862755	AG-355-N18_2667862752	AG-355-N18_2667862759	AG-355-N18_2667862758	AG-355-N18_2667862757	AG-355-N18_2667862756	AG-402-N08_2717285170	AG-402-N08_2717285164	AG-418-O03_2717327302	AG-402-N08_2717285165	AG-418-O03_2717327303	AG-402-N08_2717285162	AG-418-O03_2717327300	AG-355-N18_2667862740	AG-402-N08_2717285167	AG-347-E23_2717243594	AG-347-E23_2717243595	AG-347-E23_2717243598	AG-347-E23_2717243597	AG-347-G20_2667835048	AG-355-N18_2667862744	AG-355-N18_2667862743	AG-355-N18_2667862741	AG-355-N18_2667862748	AG-402-N08_2717285160	AG-418-O03_2717327307	AG-355-N18_2667862746	AG-355-N18_2667862745	AG-418-O03_2717327313	AG-418-O03_2717327314	AG-418-O03_2717327311	AG-347-G20_2667835073	AG-347-G20_2667835072	AG-347-G20_2667835074	AG-355-N18_2667862739	AG-347-G20_2667835076	AG-347-G20_2667835078	AG-355-N18_2667862733	AG-355-N18_2667862732	AG-355-N18_2667862731	AG-355-N18_2667862737	AG-402-N08_2717285193	AG-418-O03_2717327317	AG-402-N08_2717285191	AG-355-N18_2667862734	AG-402-N08_2717285186	AG-402-N08_2717285188	AG-402-N08_2717285189	AG-355-N18_2667862728	AG-347-G20_2667835068	AG-347-G20_2667835067	AG-355-N18_2667862721	AG-355-N18_2667862720	AG-355-N18_2667862726	AG-402-N08_2717285183	AG-402-N08_2717285180	AG-418-O03_2717327326	AG-402-N08_2717285181	AG-418-O03_2717327335	AG-355-N18_2667862790	AG-355-J09_2667774319	AG-355-N18_2667862794	AG-355-N18_2667862792	AG-418-O03_2717327330	AG-355-J09_2667774314	AG-347-E23_2717243560	AG-347-E23_2717243565	AG-355-N18_2667862797	AG-347-E23_2717243558	AG-418-O03_2717327346	AG-347-E23_2717243559	AG-418-O03_2717327345	AG-355-N18_2667862784	AG-418-O03_2717327341	AG-347-E23_2717243553	AG-347-G20_2667835002	AG-347-G20_2667835004	AG-355-N18_2667862788	AG-355-N18_2667862787	AG-355-N18_2667862786	AG-418-O03_2717327348	AG-355-N18_2667862789	AG-418-O03_2717327355	AG-418-O03_2717327356	AG-355-N18_2667862772	AG-418-O03_2717327351	AG-418-O03_2717327350	AG-347-E23_2717243589	AG-347-G20_2667835031	AG-347-G20_2667835030	AG-347-G20_2667835034	AG-347-E23_2717243591	AG-355-N18_2667862776	AG-355-N18_2667862779	AG-355-N18_2667862778	AG-418-O03_2717327367	AG-355-N18_2667862762	AG-418-O03_2717327364	AG-355-N18_2667862761	AG-418-O03_2717327365	AG-355-N18_2667862760	AG-418-O03_2717327363	AG-418-O03_2717327361	AG-347-E23_2717243574	AG-347-E23_2717243575	AG-347-G20_2667835022	AG-355-N18_2667862766	AG-355-N18_2667862765	AG-355-N18_2667862764	AG-347-G20_2667835029	AG-355-N18_2667862769	AG-355-N18_2667862768	AG-355-N18_2667862767	AG-402-A04_2717264953	AG-347-E23_2717243527	AG-402-A04_2717264958	AG-347-K10_2717147760	AG-347-E23_2717243521	AG-347-K10_2717147762	AG-402-A04_2717264950	AG-347-K10_2717147761	AG-347-E23_2717243522	AG-347-K10_2717147763	AG-347-K10_2717147755	AG-347-K10_2717147754	
AG-347-K10_2717147757	AG-347-K10_2717147756	AG-347-K10_2717147759	AG-347-K10_2717147758	AG-402-A04_2717264959	AG-402-A04_2717264965	AG-347-E23_2717243515	AG-402-A04_2717264969	AG-347-E23_2717243517	AG-402-A04_2717264968	AG-347-E23_2717243519	AG-347-K10_2717147771	AG-402-A04_2717264961	AG-347-K10_2717147772	AG-347-K10_2717147765	AG-347-K10_2717147767	AG-347-E23_2717243547	AG-402-A04_2717264976	AG-402-A04_2717264975	AG-347-E23_2717243549	AG-402-A04_2717264973	AG-402-A04_2717264979	AG-402-A04_2717264978	AG-402-A04_2717264977	AG-347-E23_2717243541	AG-347-K10_2717147782	AG-347-E23_2717243540	AG-347-K10_2717147781	AG-347-E23_2717243543	AG-347-K10_2717147784	AG-402-A04_2717264972	AG-347-E23_2717243542	AG-402-A04_2717264971	AG-347-E23_2717243545	AG-347-K10_2717147786	AG-402-A04_2717264970	AG-347-K10_2717147785	AG-347-K10_2717147777	AG-347-E23_2717243536	AG-402-A04_2717264987	AG-347-E23_2717243538	AG-402-A04_2717264985	AG-347-E23_2717243537	AG-402-A04_2717264989	AG-347-K10_2717147790	AG-347-E23_2717243530	AG-347-K10_2717147792	AG-347-K10_2717147795	AG-347-E23_2717243531	AG-347-K10_2717147794	AG-402-A04_2717264982	AG-347-E23_2717243534	AG-402-A04_2717264981	AG-347-E23_2717243533	AG-347-K10_2717147796	AG-402-A04_2717264980	AG-347-K10_2717147788	AG-347-K10_2717147787	AG-347-K10_2717147789	AG-402-A04_2717264998	AG-402-A04_2717264997	AG-402-A04_2717264995	AG-402-A04_2717264999	AG-402-A04_2717264990	AG-402-A04_2717264994	AG-402-A04_2717264993	AG-402-A04_2717264992	AG-347-K10_2717147711	AG-355-N18_2667862719	AG-347-K10_2717147710	AG-355-N18_2667862718	AG-347-K10_2717147713	AG-355-N18_2667862717	AG-347-K10_2717147712	AG-347-K10_2717147715	AG-347-K10_2717147714	AG-347-K10_2717147717	AG-355-N18_2667862710	AG-355-N18_2667862705	AG-347-K10_2717147726	AG-355-N18_2667862709	AG-355-N18_2667862704	AG-347-E23_2717243505	AG-347-E23_2717243509	AG-347-E23_2717243508	AG-347-K10_2717147740	AG-347-E23_2717243501	AG-347-K10_2717147742	AG-347-K10_2717147741	AG-347-K10_2717147732	AG-347-K10_2717147737	AG-347-K10_2717147736	AG-347-K10_2717147739	AG-347-K10_2717147738	AG-347-K10_2717147751	AG-347-K10_2717147750	AG-347-K10_2717147753	AG-347-K10_2717147752	AG-347-K10_2717147744	AG-347-K10_2717147743	AG-347-K10_2717147746	AG-347-K10_2717147748	AG-347-K10_2717147747	AG-347-K10_2717147749	AG-347-L20_2667700752	AG-347-L20_2667700751	AG-347-L20_2667700754	AG-347-I21_2667842884	AG-347-L20_2667700753	AG-347-L20_2667700750	AG-347-L20_2667700759	AG-347-L20_2667700756	AG-347-L20_2667700758	AG-347-L20_2667700757	AG-347-L20_2667700763	AG-347-L20_2667700762	AG-347-L20_2667700765	AG-347-L20_2667700764	AG-347-L20_2667700761	AG-347-L20_2667700760	AG-347-L20_2667700767	AG-418-F08_2717711398	AG-347-L20_2667700766	AG-347-L20_2667700769	AG-347-L20_2667700768	AG-418-F08_2717711394	AG-418-F08_2717711395	AG-418-F08_2717711396	AG-418-F08_2717711397	AG-347-K10_2717147803	AG-418-F08_2717711391	AG-347-K10_2717147805	AG-347-K10_2717147807	AG-347-K10_2717147806	AG-347-K10_2717147809	AG-347-K10_2717147808	AG-347-L20_2667700773	AG-347-L20_2667700775	AG-347-L20_2667700770	AG-347-L20_2667700772	AG-347-L20_2667700771	AG-347-L20_2667700777	AG-418-F08_2717711388	AG-347-K10_2717147812	AG-347-K10_2717147811	AG-418-F08_2717711386	AG-347-K10_2717147814	AG-347-K10_2717147813	AG-347-K10_2717147816	AG-347-K10_2717147815	AG-347-K10_2717147818	AG-347-K10_2717147819	AG-347-L20_2667700786	AG-347-L20_2667700781	AG-347-L20_2667700782	AG-418-F08_2717711378	AG-347-K10_2717147820	AG-347-K10_2717147823	AG-347-K10_2717147822	AG-347-K10_2717147825	AG-347-K10_2717147824	AG-347-K10_2717147827	AG-347-K10_2717147826	AG-347-L20_2667700796	AG-347-L20_2667700795	AG-347-L20_2667700798	AG-347-L20_2667700797	AG-347-L20_2667700791	AG-347-L20_2667700794	AG-347-L20_2667700793	AG-347-L20_2667700799	AG-347-L20_2667700790	AG-402-N08_2717285312	AG-402-N08_2717285316	AG-402-N08_2717285308	AG-418-O03_2717327375	AG-402-N08_2717285334	AG-418-O03_2717327376	AG-347-I21_2667842800	AG-402-N08_2717285332	AG-402-N08_2717285337	AG-402-N08_2717285338	AG-418-O03_2717327372	AG-355-J09_2667774354	AG-355-J09_2667774355	AG-402-N08_2717285339	AG-418-F08_2717711320	AG-418-O03_2717327388	AG-402-N08_2717285323	AG-402-N08_2717285320	AG-402-N08_2717285321	AG-418-O03_2717327382	AG-402-N08_2717285327	AG-418-O03_2717327383	AG-402-N08_2717285324	AG-402-N08_2717285325	AG-418-O03_2717327381	AG-418-F08_2717711310	AG-402-N08_2717285328	AG-347-I21_2667842807	AG-347-I21_2667842804	AG-347-I21_2667842808	AG-402-N08_2717285351	AG-402-N08_2717285352	AG-418-O03_2717327399	AG-402-N08_2717285350	AG-347-I21_2667842825	AG-418-F08_2717711307	AG-418-O03_2717327397	AG-402-N08_2717285356	AG-418-O03_2717327398	AG-418-F08_2717711309	AG-418-O03_2717327393	AG-418-F08_2717711304	AG-418-O03_2717327394	AG-418-F08_2717711305	AG-418-O03_2717327391	AG-418-F08_2717711306	AG-418-O03_2717327392	AG-418-F08_2717711300	AG-418-O03_2717327390	AG-418-F08_2717711301	AG-347-I21_2667842818	AG-347-I21_2667842817	AG-347-I21_2667842816	AG-347-I21_2667842815	AG-347-I21_2667842819	AG-347-I21_2667842832	AG-347-I21_2667842831	AG-402-N08_2717285341	AG-347-I21_2667842835	AG-402-N08_2717285345	AG-347-I21_2667842834	AG-402-N08_2717285343	AG-402-N08_2717285348	AG-355-J09_2667774326	AG-402-N08_2717285346	AG-355-J09_2667774328	AG-347-I21_2667842829	AG-347-I21_2667842826	AG-402-N08_2717285373	AG-402-N08_2717285374	AG-347-I21_2667842841	AG-402-N08_2717285371	AG-347-I21_2667842846	AG-402-N08_2717285378	AG-347-I21_2667842845	AG-347-I21_2667842844	AG-402-N08_2717285379	AG-347-L20_2667700712	AG-355-J09_2667774398	AG-347-L20_2667700713	AG-418-F08_2717711361	AG-355-J09_2667774395	AG-418-F08_2717711362	
AG-355-J09_2667774397	AG-355-J09_2667774390	AG-355-J09_2667774391	AG-355-J09_2667774392	AG-418-F08_2717711360	AG-347-I21_2667842839	AG-347-I21_2667842837	AG-402-N08_2717285362	AG-347-L20_2667700721	AG-347-I21_2667842858	AG-402-N08_2717285366	AG-402-N08_2717285367	AG-402-N08_2717285365	AG-347-E23_2717243396	AG-347-L20_2667700726	AG-347-E23_2717243398	AG-402-N08_2717285368	AG-347-E23_2717243397	AG-347-L20_2667700728	AG-402-N08_2717285369	AG-347-L20_2667700723	AG-347-L20_2667700725	AG-355-J09_2667774385	AG-355-J09_2667774380	AG-347-I21_2667842848	AG-402-N08_2717285396	AG-347-L20_2667700731	AG-402-N08_2717285399	AG-402-N08_2717285397	AG-418-F08_2717711349	AG-347-I21_2667842860	AG-347-L20_2667700735	AG-355-J09_2667774370	AG-402-N08_2717285390	AG-402-N08_2717285385	AG-402-N08_2717285382	AG-347-L20_2667700742	AG-402-N08_2717285389	AG-347-L20_2667700749	AG-347-L20_2667700748	AG-347-L20_2667700747	AG-347-L20_2667700746	AG-355-J09_2667774364	AG-402-N08_2717285381	AG-355-I20_2667771998	AG-355-I20_2667771997	AG-355-I20_2667771994	AG-355-I20_2667771996	AG-355-I20_2667771995	AG-347-E23_2717243486	AG-347-E23_2717243488	AG-347-E23_2717243489	AG-347-E23_2717243491	AG-347-E23_2717243490	AG-347-E23_2717243493	AG-355-N18_2667862873	AG-355-I20_2667771987	AG-402-N08_2717285285	AG-402-N08_2717285286	AG-355-I20_2667771985	AG-402-N08_2717285287	AG-347-E23_2717243473	AG-347-E23_2717243474	AG-418-O03_2717327429	AG-355-I20_2667771991	AG-402-N08_2717285281	AG-418-O03_2717327427	AG-402-N08_2717285282	AG-402-N08_2717285280	AG-418-O03_2717327426	AG-418-O03_2717327434	AG-355-I20_2667771978	AG-355-I20_2667771972	AG-418-O03_2717327430	AG-418-O03_2717327431	AG-355-N18_2667862859	AG-355-N18_2667862853	AG-355-I20_2667771981	AG-418-O03_2717327438	AG-418-O03_2717327436	AG-355-I20_2667771965	AG-418-O03_2717327445	AG-355-I20_2667771967	AG-355-I20_2667771961	AG-355-I20_2667771960	AG-355-I20_2667771963	AG-355-I20_2667771962	AG-347-E23_2717243499	AG-347-E23_2717243498	AG-355-I20_2667771968	AG-355-N18_2667862843	AG-418-O03_2717327454	AG-355-J09_2667774439	AG-418-O03_2717327450	AG-418-F08_2717711403	AG-355-J09_2667774437	AG-418-F08_2717711404	AG-355-J09_2667774431	AG-347-E23_2717243446	AG-418-F08_2717711400	AG-418-F08_2717711401	AG-418-O03_2717327467	AG-418-O03_2717327466	AG-355-J09_2667774429	AG-418-O03_2717327461	AG-355-J09_2667774426	AG-418-O03_2717327469	AG-355-N18_2667862890	AG-355-N18_2667862894	AG-418-O03_2717327474	AG-355-J09_2667774418	AG-355-N18_2667862892	AG-418-O03_2717327472	AG-418-O03_2717327473	AG-355-J09_2667774413	AG-418-O03_2717327470	AG-355-J09_2667774414	AG-418-O03_2717327471	AG-355-J09_2667774410	AG-355-J09_2667774411	AG-355-J09_2667774412	AG-355-N18_2667862898	AG-355-N18_2667862897	AG-355-N18_2667862896	AG-355-N18_2667862895	AG-355-J09_2667774406	AG-355-J09_2667774407	AG-355-J09_2667774402	AG-355-J09_2667774405	AG-347-E23_2717243454	AG-355-J09_2667774400	AG-355-J09_2667774401	AG-355-N18_2667862885	AG-355-N18_2667862884	AG-355-N18_2667862889	AG-355-N18_2667862888	AG-347-E23_2717243404	AG-355-I20_2667771910	AG-402-L23_2667741002	AG-402-L23_2667741001	AG-355-I20_2667771912	AG-347-E23_2717243408	AG-347-E23_2717243407	AG-402-L23_2667741005	AG-347-E23_2717243409	AG-347-E23_2717243400	AG-355-I20_2667771914	AG-355-I20_2667771913	AG-347-E23_2717243402	AG-355-I20_2667771915	AG-355-I20_2667771901	AG-355-I20_2667771909	AG-355-I20_2667771908	AG-355-I20_2667771902	AG-355-I20_2667771905	AG-347-E23_2717243421	AG-347-E23_2717243423	AG-347-E23_2717243411	AG-355-I20_2667771954	AG-355-I20_2667771956	AG-355-I20_2667771950	AG-402-L23_2667741049	AG-402-L23_2667741048	AG-355-I20_2667771951	AG-402-L23_2667741047	AG-355-I20_2667771958	AG-355-I20_2667771957	AG-347-K10_2717147841	AG-347-K10_2717147840	AG-347-K10_2717147831	AG-347-K10_2717147834	AG-355-N18_2667862837	AG-347-K10_2717147835	AG-347-K10_2717147838	AG-355-N18_2667862832	AG-347-K10_2717147839	AG-355-N18_2667862831	AG-355-N18_2667862830	AG-402-L23_2667741042	AG-402-L23_2667741041	AG-355-I20_2667771943	AG-402-L23_2667741034	AG-355-I20_2667771945	AG-402-L23_2667741033	AG-402-L23_2667741032	AG-402-L23_2667741038	AG-355-I20_2667771949	AG-355-I20_2667771948	AG-347-K10_2717147843	AG-355-N18_2667862827	AG-347-K10_2717147844	AG-355-N18_2667862821	AG-355-N18_2667862820	AG-355-N18_2667862825	AG-355-N18_2667862824	AG-355-N18_2667862822	AG-355-I20_2667771934	AG-355-I20_2667771936	AG-355-I20_2667771935	AG-355-I20_2667771938	AG-355-I20_2667771937	AG-355-N18_2667862817	AG-355-N18_2667862816	AG-355-N18_2667862815	AG-355-N18_2667862810	AG-355-N18_2667862812	AG-355-N18_2667862811	AG-355-I20_2667771921	AG-418-O03_2717327401	AG-402-L23_2667741012	AG-355-I20_2667771922	AG-347-K10_2717147872	AG-347-K10_2717147871	AG-355-I20_2667771927	AG-355-I20_2667771926	AG-355-N18_2667862804	AG-355-N18_2667862809	AG-355-N18_2667862808	AG-418-O03_2717327404	AG-442-N07_2717368907	AG-442-N07_2717368908	AG-402-L23_2667741088	AG-402-L23_2667741087	AG-442-N07_2717368906	AG-442-N07_2717368909	AG-402-K22_2667734067	AG-347-L20_2667700638	AG-418-O03_2717327094	AG-418-O03_2717327095	AG-418-O03_2717327092	AG-418-O03_2717327093	AG-347-L20_2667700636	AG-418-O03_2717327091	AG-442-N07_2717368910	AG-402-K22_2667734065	AG-402-L23_2667741081	AG-442-N07_2717368911	AG-402-K22_2667734062	AG-402-K22_2667734061	AG-402-L23_2667741085	AG-442-N07_2717368915	AG-442-N07_2717368912	AG-442-N07_2717368913	AG-347-L20_2667700642	AG-442-N07_2717368918	AG-347-L20_2667700641	AG-442-N07_2717368919	AG-402-L23_2667741077	AG-442-N07_2717368916	AG-347-L20_2667700643	AG-402-L23_2667741076	AG-347-L20_2667700640	AG-402-K22_2667734079	AG-347-L20_2667700649	AG-347-L20_2667700646	
AG-347-L20_2667700645	AG-347-L20_2667700647	AG-347-K10_2717147924	AG-347-K10_2717147926	AG-442-N07_2717368922	AG-442-N07_2717368920	AG-442-N07_2717368925	AG-402-L23_2667741074	AG-442-N07_2717368926	AG-402-L23_2667741073	AG-402-L23_2667741072	AG-347-L20_2667700653	AG-347-L20_2667700652	AG-402-L23_2667741067	AG-402-K22_2667734048	AG-402-K22_2667734047	AG-347-L20_2667700650	AG-402-L23_2667741069	AG-347-L20_2667700656	AG-347-K10_2717147935	AG-347-K10_2717147937	AG-347-K10_2717147939	AG-402-K22_2667734044	AG-402-L23_2667741060	AG-347-K10_2717147938	AG-402-K22_2667734042	AG-402-K22_2667734041	AG-402-L23_2667741063	AG-402-L23_2667741062	AG-402-L23_2667741057	AG-347-L20_2667700663	AG-402-L23_2667741056	AG-347-L20_2667700665	AG-347-L20_2667700660	AG-402-K22_2667734059	AG-402-K22_2667734058	AG-347-L20_2667700661	AG-402-K22_2667734056	AG-347-L20_2667700667	AG-347-K10_2717147950	AG-347-K10_2717147942	AG-347-K10_2717147944	AG-347-K10_2717147946	AG-347-K10_2717147948	AG-347-K10_2717147949	AG-402-K22_2667734054	AG-402-K22_2667734053	AG-402-K22_2667734052	AG-442-N07_2717368904	AG-402-L23_2667741051	AG-402-L23_2667741050	AG-347-L20_2667700674	AG-347-L20_2667700677	AG-402-K22_2667734028	AG-402-K22_2667734027	AG-347-L20_2667700673	AG-402-K22_2667734024	AG-402-K22_2667734023	AG-402-N08_2717285414	AG-402-N08_2717285412	AG-402-N08_2717285418	AG-402-N08_2717285416	AG-402-K22_2667734022	AG-402-K22_2667734021	AG-402-A04_2717264804	AG-402-K22_2667734037	AG-347-L20_2667700681	AG-347-L20_2667700684	AG-402-A04_2717264802	AG-347-L20_2667700683	AG-402-A04_2717264801	AG-402-K22_2667734034	AG-402-N08_2717285403	AG-402-N08_2717285401	AG-402-N08_2717285402	AG-347-L20_2667700689	AG-402-N08_2717285408	AG-402-N08_2717285405	AG-402-N08_2717285406	AG-402-A04_2717264808	AG-402-K22_2667734033	AG-402-K22_2667734032	AG-402-A04_2717264806	AG-402-K22_2667734008	AG-347-L20_2667700696	AG-347-L20_2667700693	AG-402-A04_2717264815	AG-402-K22_2667734004	AG-347-L20_2667700692	AG-402-A04_2717264814	AG-402-K22_2667734002	AG-347-L20_2667700694	AG-402-N08_2717285438	AG-402-N08_2717285439	AG-402-A04_2717264818	AG-347-L20_2667700691	AG-402-A04_2717264822	AG-402-K22_2667734019	AG-402-K22_2667734018	AG-402-N08_2717285421	AG-402-A04_2717264825	AG-402-A04_2717264824	AG-402-K22_2667734013	AG-402-K22_2667734012	AG-402-N08_2717285424	AG-347-K10_2717147900	AG-402-L23_2667741092	AG-402-L23_2667741091	AG-402-L23_2667741090	AG-402-L23_2667741097	AG-402-L23_2667741096	AG-402-L23_2667741094	AG-402-N08_2717285450	AG-418-O03_2717327017	AG-418-O03_2717327015	AG-418-O03_2717327013	AG-442-N07_2717368990	AG-442-N07_2717368991	AG-442-N07_2717368992	AG-442-N07_2717368993	AG-442-N07_2717368998	AG-442-N07_2717368996	AG-442-N07_2717368997	AG-418-O03_2717327018	AG-402-N08_2717285443	AG-418-O03_2717327023	AG-418-O03_2717327024	AG-418-O03_2717327022	AG-418-O03_2717327020	AG-347-I21_2667842941	AG-347-I21_2667842940	AG-347-I21_2667842945	AG-347-I21_2667842944	AG-355-J09_2667774457	AG-355-J09_2667774455	AG-355-J09_2667774452	AG-442-N07_2717368971	AG-442-N07_2717368977	AG-347-I21_2667842936	AG-442-N07_2717368979	AG-347-I21_2667842953	AG-418-O03_2717327049	AG-347-I21_2667842952	AG-418-O03_2717327047	AG-347-I21_2667842957	AG-347-I21_2667842956	AG-347-I21_2667842955	AG-347-I21_2667842954	AG-355-J09_2667774448	AG-442-N07_2717368980	AG-355-J09_2667774441	AG-442-N07_2717368983	AG-442-N07_2717368981	AG-442-N07_2717368987	AG-347-I21_2667842948	AG-442-N07_2717368989	AG-347-I21_2667842964	AG-347-I21_2667842963	AG-442-N07_2717368949	AG-347-I21_2667842961	AG-347-I21_2667842968	AG-347-I21_2667842967	AG-347-I21_2667842966	AG-347-E23_2717243287	AG-347-I21_2667842960	AG-442-N07_2717368954	AG-347-I21_2667842959	AG-442-N07_2717368952	AG-402-N08_2717285490	AG-442-N07_2717368959	AG-442-N07_2717368956	AG-347-I21_2667842975	AG-347-I21_2667842974	AG-402-N08_2717285481	AG-418-O03_2717327069	AG-347-I21_2667842978	AG-347-E23_2717243275	AG-347-E23_2717243274	AG-347-I21_2667842970	AG-347-E23_2717243282	AG-442-N07_2717368961	AG-442-N07_2717368960	AG-442-N07_2717368963	AG-347-I21_2667842969	AG-442-N07_2717368964	AG-442-N07_2717368967	AG-442-N07_2717368968	AG-442-N07_2717368929	AG-347-I21_2667842985	AG-442-N07_2717368927	AG-347-I21_2667842983	AG-442-N07_2717368928	AG-418-O03_2717327078	AG-347-I21_2667842989	AG-347-I21_2667842988	AG-347-I21_2667842987	AG-418-O03_2717327070	AG-418-O03_2717327071	AG-355-J09_2667774493	AG-442-N07_2717368932	AG-402-K22_2667734087	AG-442-N07_2717368931	AG-442-N07_2717368936	AG-442-N07_2717368937	AG-442-N07_2717368935	AG-347-I21_2667842996	AG-347-I21_2667842995	AG-347-I21_2667842994	AG-442-N07_2717368939	AG-418-O03_2717327087	AG-347-I21_2667842998	AG-418-O03_2717327085	AG-347-E23_2717243296	AG-418-O03_2717327084	AG-347-I21_2667842993	AG-418-O03_2717327081	AG-347-I21_2667842992	AG-418-O03_2717327082	AG-347-I21_2667842990	AG-402-K22_2667734098	AG-402-K22_2667734097	AG-442-N07_2717368941	AG-402-K22_2667734096	AG-402-K22_2667734094	AG-442-N07_2717368948	AG-402-A04_2717264797	AG-355-J09_2667774517	AG-402-A04_2717264791	AG-347-E23_2717243365	AG-355-J09_2667774514	AG-402-A04_2717264790	AG-347-E23_2717243367	AG-347-E23_2717243366	AG-347-E23_2717243369	AG-402-A04_2717264794	AG-347-E23_2717243368	AG-402-A04_2717264793	AG-347-G20_2667835296	AG-347-G20_2667835298	AG-355-N18_2667862996	AG-355-N18_2667862982	AG-347-E23_2717243351	AG-347-E23_2717243356	AG-347-E23_2717243358	AG-355-N18_2667862986	AG-355-N18_2667862985	AG-355-N18_2667862984	AG-355-N18_2667862983	AG-355-N18_2667862989	AG-355-N18_2667862988	AG-347-E23_2717243384	AG-347-E23_2717243387	AG-347-E23_2717243389	AG-347-E23_2717243390	AG-347-E23_2717243392	
AG-347-E23_2717243391	AG-347-E23_2717243394	AG-355-N18_2667862972	AG-355-N18_2667862977	AG-355-N18_2667862976	AG-355-N18_2667862960	AG-347-E23_2717243378	AG-347-E23_2717243379	AG-347-E23_2717243383	AG-347-E23_2717243382	AG-355-N18_2667862964	AG-355-N18_2667862968	AG-355-N18_2667862967	AG-355-N18_2667862966	AG-355-J09_2667774556	AG-355-J09_2667774557	AG-355-J09_2667774559	AG-347-E23_2717243322	AG-355-J09_2667774553	AG-347-E23_2717243324	AG-347-G20_2667835252	AG-347-G20_2667835256	AG-347-E23_2717243316	AG-347-E23_2717243315	AG-418-O03_2717327102	AG-418-O03_2717327103	AG-355-J09_2667774549	AG-355-J09_2667774548	AG-347-E23_2717243312	AG-355-J09_2667774541	AG-347-E23_2717243311	AG-355-J09_2667774542	AG-347-E23_2717243313	AG-347-G20_2667835246	AG-418-O03_2717327108	AG-418-O03_2717327107	AG-418-O03_2717327115	AG-418-O03_2717327116	AG-418-O03_2717327114	AG-355-J09_2667774539	AG-355-J09_2667774535	AG-355-J09_2667774536	AG-347-E23_2717243342	AG-355-J09_2667774537	AG-355-J09_2667774530	AG-347-E23_2717243347	AG-355-J09_2667774532	AG-355-J09_2667774533	AG-442-N07_2717368891	AG-347-G20_2667835277	AG-442-N07_2717368895	AG-347-G20_2667835276	AG-418-O03_2717327119	AG-418-O03_2717327117	AG-418-O03_2717327126	AG-347-I21_2667842913	AG-418-O03_2717327122	AG-347-I21_2667842912	AG-418-O03_2717327120	AG-418-O03_2717327121	AG-355-J09_2667774524	AG-347-E23_2717243331	AG-355-J09_2667774526	AG-347-E23_2717243334	AG-355-J09_2667774520	AG-347-E23_2717243336	AG-355-J09_2667774522	AG-418-O03_2717327128	AG-402-L23_2667741122	AG-402-L23_2667741120	AG-402-L23_2667741126	AG-402-L23_2667741125	AG-402-L23_2667741124	AG-347-K10_2717147997	AG-347-K10_2717147999	AG-347-K10_2717147998	AG-355-N18_2667862914	AG-347-G20_2667835211	AG-347-G20_2667835210	AG-347-G20_2667835213	AG-347-G20_2667835212	AG-347-G20_2667835215	AG-347-G20_2667835214	AG-347-G20_2667835216	AG-347-G20_2667835219	AG-347-G20_2667835218	AG-355-N18_2667862911	AG-402-L23_2667741112	AG-402-L23_2667741111	AG-402-L23_2667741115	AG-402-L23_2667741114	AG-402-L23_2667741119	AG-355-N18_2667862905	AG-347-G20_2667835200	AG-355-N18_2667862907	AG-347-G20_2667835206	AG-347-G20_2667835208	AG-347-G20_2667835207	AG-355-N18_2667862901	AG-347-G20_2667835209	AG-347-E23_2717243304	AG-347-E23_2717243308	AG-402-L23_2667741104	AG-402-L23_2667741103	AG-402-L23_2667741108	AG-347-E23_2717243301	AG-347-E23_2717243303	AG-347-E23_2717243302	AG-347-G20_2667835231	AG-347-G20_2667835230	AG-347-G20_2667835220	AG-347-G20_2667835222	AG-347-G20_2667835221	AG-347-G20_2667835224	AG-347-G20_2667835223	AG-347-G20_2667835226	AG-347-G20_2667835225	AG-347-K10_2717147962	AG-347-K10_2717147955	AG-347-K10_2717147954	AG-347-K10_2717147957	AG-347-K10_2717147956	AG-347-K10_2717147959	AG-355-N18_2667862953	AG-355-N18_2667862952	AG-355-N18_2667862951	AG-355-N18_2667862956	AG-355-N18_2667862955	AG-402-L23_2667741157	AG-347-K10_2717147964	AG-347-K10_2717147963	AG-355-N18_2667862949	AG-355-N18_2667862948	AG-347-K10_2717147968	AG-347-K10_2717147967	AG-355-N18_2667862942	AG-355-N18_2667862944	AG-402-A04_2717264779	AG-347-K10_2717147980	AG-347-K10_2717147982	AG-347-K10_2717147981	AG-347-K10_2717147983	AG-355-N18_2667862939	AG-355-N18_2667862938	AG-347-K10_2717147977	AG-355-N18_2667862937	AG-347-K10_2717147979	AG-347-K10_2717147978	AG-355-N18_2667862931	AG-355-N18_2667862930	AG-355-N18_2667862935	AG-355-N18_2667862933	AG-402-A04_2717264788	AG-402-A04_2717264787	AG-402-A04_2717264786	AG-402-A04_2717264781	AG-347-K10_2717147993	AG-402-A04_2717264784	AG-402-A04_2717264783	AG-347-K10_2717147994	AG-402-A04_2717264782	AG-347-K10_2717147986	AG-355-N18_2667862928	AG-347-K10_2717147985	AG-347-K10_2717147988	AG-355-N18_2667862926	AG-355-N18_2667862925	AG-347-K10_2717147989	AG-355-N18_2667862920	AG-355-N18_2667862924	AG-418-O02_2717324479	AG-418-O02_2717324470	AG-418-O02_2717324480	AG-402-L23_2667741190	AG-402-L23_2667741194	AG-402-L23_2667741188	AG-402-L23_2667741186	AG-402-N08_2717285510	AG-402-N08_2717285513	AG-402-N08_2717285514	AG-418-O02_2717324454	AG-402-N08_2717285517	AG-402-N08_2717285515	AG-402-N08_2717285516	AG-402-N08_2717285508	AG-402-N08_2717285509	AG-402-L23_2667741181	AG-402-L23_2667741184	AG-402-L23_2667741178	AG-402-A04_2717264903	AG-402-A04_2717264902	AG-402-A04_2717264901	AG-402-A04_2717264900	AG-402-N08_2717285506	AG-402-N08_2717285504	AG-418-O02_2717324464	AG-402-A04_2717264907	AG-402-A04_2717264906	AG-402-A04_2717264905	AG-402-A04_2717264904	AG-402-A04_2717264909	AG-402-A04_2717264908	AG-402-A04_2717264910	AG-402-A04_2717264914	AG-402-A04_2717264913	AG-402-A04_2717264912	AG-402-A04_2717264911	AG-402-N08_2717285535	AG-402-N08_2717285536	AG-402-N08_2717285537	AG-402-A04_2717264918	AG-402-A04_2717264916	AG-402-A04_2717264924	AG-402-A04_2717264923	AG-402-A04_2717264922	AG-402-N08_2717285525	AG-402-N08_2717285523	AG-402-N08_2717285529	AG-402-N08_2717285526	AG-402-N08_2717285527	AG-402-N08_2717285519	AG-402-A04_2717264927	AG-402-A04_2717264926	AG-402-A04_2717264932	AG-402-N08_2717285553	AG-402-N08_2717285554	AG-402-N08_2717285551	AG-402-A04_2717264933	AG-402-N08_2717285552	AG-402-N08_2717285555	AG-418-O02_2717324499	AG-402-A04_2717264937	AG-402-A04_2717264943	AG-402-A04_2717264941	AG-402-A04_2717264947	AG-402-N08_2717285541	AG-402-N08_2717285544	AG-402-N08_2717285545	AG-402-A04_2717264949	AG-402-A04_2717264948	AG-402-N08_2717285571	AG-418-O03_2717327137	AG-418-O03_2717327138	AG-418-O03_2717327131	AG-418-O03_2717327130	AG-355-J09_2667774596	AG-355-J09_2667774598	AG-355-J09_2667774599	AG-355-J09_2667774592	AG-355-J09_2667774593	AG-355-J09_2667774594	AG-355-J09_2667774590	AG-442-N07_2717368871	AG-442-N07_2717368872	AG-442-N07_2717368875	
AG-418-O03_2717327139	AG-442-N07_2717368879	AG-402-N08_2717285560	AG-418-O03_2717327148	AG-402-N08_2717285561	AG-418-O03_2717327147	AG-402-N08_2717285564	AG-418-O03_2717327140	AG-418-O03_2717327141	AG-402-N08_2717285566	AG-402-N08_2717285567	AG-355-J09_2667774586	AG-355-J09_2667774588	AG-355-J09_2667774581	AG-442-N07_2717368880	AG-355-J09_2667774582	AG-442-N07_2717368881	AG-355-J09_2667774583	AG-442-N07_2717368885	AG-442-N07_2717368882	AG-442-N07_2717368888	AG-442-N07_2717368889	AG-442-N07_2717368886	AG-442-N07_2717368887	AG-418-O03_2717327157	AG-418-O03_2717327158	AG-402-N08_2717285597	AG-418-O03_2717327155	AG-418-O03_2717327156	AG-402-N08_2717285595	AG-402-N08_2717285596	AG-418-O03_2717327151	AG-355-J09_2667774579	AG-402-N08_2717285599	AG-355-J09_2667774570	AG-355-J09_2667774571	AG-442-N07_2717368852	AG-442-N07_2717368850	AG-442-N07_2717368855	AG-442-N07_2717368854	AG-418-O03_2717327169	AG-418-O03_2717327167	AG-418-O03_2717327164	AG-355-J09_2667774567	AG-418-O03_2717327162	AG-418-O03_2717327163	AG-355-J09_2667774569	AG-418-O03_2717327160	AG-418-O03_2717327161	AG-355-J09_2667774564	AG-355-J09_2667774565	AG-355-J09_2667774560	AG-442-N07_2717368862	AG-442-N07_2717368863	AG-442-N07_2717368861	AG-442-N07_2717368864	AG-442-N07_2717368865	AG-418-O03_2717327179	AG-347-E23_2717243164	AG-418-O03_2717327174	AG-418-O03_2717327171	AG-347-E23_2717243166	AG-347-E23_2717243168	AG-347-E23_2717243173	AG-442-N07_2717368834	AG-442-N07_2717368831	AG-442-N07_2717368832	AG-442-N07_2717368835	AG-442-N07_2717368836	AG-442-N07_2717368839	AG-418-O03_2717327186	AG-347-E23_2717243156	AG-347-E23_2717243155	AG-418-O03_2717327183	AG-347-E23_2717243158	AG-418-O02_2717324449	AG-418-O03_2717327181	AG-347-E23_2717243161	AG-347-E23_2717243160	AG-442-N07_2717368841	AG-347-E23_2717243162	AG-442-N07_2717368848	AG-442-N07_2717368847	AG-442-N07_2717368808	AG-418-O03_2717327197	AG-418-O03_2717327195	AG-418-O03_2717327196	AG-418-O03_2717327191	AG-418-O03_2717327192	AG-418-O03_2717327190	AG-347-E23_2717243175	AG-442-N07_2717368827	AG-347-E23_2717243249	AG-355-J09_2667774637	AG-355-J09_2667774638	AG-347-E23_2717243242	AG-355-J09_2667774633	AG-347-E23_2717243244	AG-347-E23_2717243243	AG-347-E23_2717243246	AG-347-G20_2667835170	AG-347-E23_2717243245	AG-355-J09_2667774630	AG-347-E23_2717243248	AG-347-E23_2717243247	AG-347-G20_2667835171	AG-355-J09_2667774632	AG-347-E23_2717243251	AG-347-E23_2717243239	AG-355-J09_2667774626	AG-355-J09_2667774627	AG-355-J09_2667774629	AG-355-J09_2667774622	AG-347-E23_2717243230	AG-355-J09_2667774623	AG-347-E23_2717243233	AG-355-J09_2667774624	AG-355-J09_2667774625	AG-347-E23_2717243235	AG-347-E23_2717243237	AG-347-E23_2717243236	AG-355-J09_2667774621	AG-347-G20_2667835163	AG-347-G20_2667835165	AG-347-E23_2717243240	AG-347-G20_2667835169	AG-355-J09_2667774611	AG-355-J09_2667774612	AG-347-G20_2667835190	AG-347-E23_2717243265	AG-347-E23_2717243268	AG-347-G20_2667835192	AG-347-E23_2717243267	AG-347-E23_2717243269	AG-347-E23_2717243271	AG-347-E23_2717243270	AG-355-J09_2667774608	AG-418-O03_2717327203	AG-418-O03_2717327204	AG-418-O03_2717327201	AG-355-J09_2667774606	AG-355-J09_2667774607	AG-355-J09_2667774600	AG-355-J09_2667774601	AG-355-J09_2667774603	AG-347-G20_2667835186	AG-347-E23_2717243260	AG-347-G20_2667835189	AG-347-G20_2667835188	AG-418-O03_2717327214	AG-418-O03_2717327212	AG-418-O03_2717327210	AG-418-O03_2717327211	AG-355-J09_2667774677	AG-355-J09_2667774675	AG-355-J09_2667774676	AG-347-G20_2667835130	AG-355-J09_2667774670	AG-347-G20_2667835132	AG-355-J09_2667774671	AG-347-G20_2667835131	AG-442-N07_2717368791	AG-347-G20_2667835133	AG-347-G20_2667835136	AG-347-G20_2667835138	AG-347-G20_2667835137	AG-442-N07_2717368799	AG-418-O03_2717327218	AG-418-O03_2717327217	AG-418-O03_2717327223	AG-418-O03_2717327222	AG-355-J09_2667774667	AG-355-J09_2667774669	AG-355-J09_2667774660	AG-347-G20_2667835125	AG-347-G20_2667835129	AG-347-E23_2717243228	AG-418-O03_2717327236	AG-347-E23_2717243227	AG-418-O03_2717327234	AG-347-E23_2717243229	AG-418-O03_2717327235	AG-355-J09_2667774659	AG-355-J09_2667774656	AG-355-J09_2667774652	AG-347-E23_2717243226	AG-347-G20_2667835150	AG-355-J09_2667774653	AG-355-J09_2667774654	AG-355-J09_2667774650	AG-442-N07_2717368772	AG-418-O03_2717327247	AG-355-J09_2667774648	AG-355-J09_2667774649	AG-418-O03_2717327244	AG-418-O03_2717327242	AG-418-O03_2717327240	AG-355-J09_2667774646	AG-355-J09_2667774647	AG-355-J09_2667774640	AG-347-E23_2717243212	AG-355-J09_2667774641	AG-355-J09_2667774642	AG-355-J09_2667774643	AG-347-G20_2667835141	AG-347-G20_2667835143	AG-347-G20_2667835142	AG-347-G20_2667835145	AG-347-G20_2667835144	AG-347-G20_2667835146	AG-347-G20_2667835149	AG-418-O03_2717327249	AG-402-A04_2717264833	AG-402-A04_2717264832	AG-402-A04_2717264830	AG-402-A04_2717264837	AG-402-L23_2667741248	AG-402-A04_2717264835	AG-402-A04_2717264834	AG-402-L23_2667741230	AG-402-A04_2717264854	AG-402-A04_2717264853	AG-347-G20_2667835110	AG-347-G20_2667835111	AG-347-G20_2667835113	AG-347-G20_2667835116	AG-347-G20_2667835115	AG-347-G20_2667835117	AG-402-A04_2717264866	AG-402-A04_2717264864	AG-402-A04_2717264869	AG-402-A04_2717264867	AG-402-A04_2717264862	AG-347-G20_2667835103	AG-347-G20_2667835102	AG-347-G20_2667835104	AG-347-G20_2667835106	AG-347-G20_2667835108	AG-402-A04_2717264876	AG-402-L23_2667741287	AG-402-L23_2667741285	AG-402-A04_2717264872	AG-402-L23_2667741284	AG-402-L23_2667741283	AG-402-L23_2667741282	AG-402-L23_2667741281	AG-402-A04_2717264888	AG-402-L23_2667741277	AG-402-A04_2717264887	AG-402-L23_2667741276	AG-402-L23_2667741274	AG-402-A04_2717264889	AG-402-L23_2667741278	AG-402-A04_2717264883	AG-402-L23_2667741272	
AG-402-L23_2667741271	AG-402-L23_2667741270	AG-402-A04_2717264899	AG-402-A04_2717264898	AG-402-L23_2667741265	AG-402-A04_2717264897	AG-402-L23_2667741269	AG-402-L23_2667741268	AG-402-A04_2717264891	AG-402-A04_2717264890	AG-402-A04_2717264895	AG-402-A04_2717264894	AG-402-A04_2717264893	AG-402-A04_2717264892	AG-402-L23_2667741261	AG-402-L23_2667741255	AG-402-L23_2667741252	AG-402-L23_2667741259	AG-402-I23_2667728050	AG-402-N08_2717285612	AG-418-F08_2717711046	AG-418-F08_2717711047	AG-418-F08_2717711048	AG-418-F08_2717711049	AG-347-L17_2667697394	AG-347-L17_2667697395	AG-347-L17_2667697392	AG-418-F08_2717711044	AG-347-L17_2667697393	AG-418-F08_2717711045	AG-347-L17_2667697398	AG-347-L17_2667697399	AG-418-F08_2717711040	AG-347-N19_2667711031	AG-347-N19_2667711030	AG-347-L17_2667697391	AG-347-N19_2667711034	AG-347-E23_2717243912	AG-347-E23_2717243911	AG-347-E23_2717243914	AG-402-N08_2717285601	AG-402-N08_2717285602	AG-347-L17_2667697389	AG-402-N08_2717285606	AG-418-F08_2717711036	AG-418-F08_2717711037	AG-402-N08_2717285604	AG-418-F08_2717711038	AG-347-L17_2667697383	AG-347-L17_2667697384	AG-347-N19_2667711049	AG-418-F08_2717711032	AG-418-F08_2717711034	AG-347-N19_2667711044	AG-347-E23_2717243943	AG-347-E23_2717243942	AG-347-E23_2717243944	AG-347-E23_2717243949	AG-347-E23_2717243948	AG-402-I23_2667728033	AG-418-F08_2717711025	AG-402-I23_2667728037	AG-402-I23_2667728036	AG-402-N08_2717285637	AG-347-N19_2667711059	AG-402-N08_2717285629	AG-418-F08_2717711022	AG-347-N19_2667711058	AG-418-F08_2717711023	AG-347-N19_2667711052	AG-347-N19_2667711051	AG-347-N19_2667711057	AG-402-K22_2667734281	AG-347-N19_2667711055	AG-402-K22_2667734280	AG-347-E23_2717243937	AG-402-I23_2667728042	AG-418-F08_2717711017	AG-402-I23_2667728041	AG-402-I23_2667728044	AG-418-F08_2717711019	AG-402-I23_2667728043	AG-402-N08_2717285627	AG-418-F08_2717711013	AG-402-I23_2667728045	AG-402-I23_2667728048	AG-402-I23_2667728047	AG-418-F08_2717711012	AG-347-N19_2667711064	AG-347-E23_2717243939	AG-347-N19_2667711062	AG-347-N19_2667711061	AG-347-N19_2667711068	AG-347-N19_2667711067	AG-347-N19_2667711066	AG-347-N19_2667711065	AG-402-K22_2667734290	AG-402-K22_2667734266	AG-402-K22_2667734265	AG-402-N08_2717285651	AG-402-N08_2717285656	AG-402-N08_2717285657	AG-402-I23_2667728013	AG-402-I23_2667728015	AG-402-N08_2717285658	AG-402-I23_2667728017	AG-402-I23_2667728016	AG-402-I23_2667728019	AG-402-I23_2667728018	AG-402-K22_2667734264	AG-402-K22_2667734262	AG-402-K22_2667734260	AG-402-I23_2667728022	AG-402-I23_2667728021	AG-402-N08_2717285644	AG-402-I23_2667728024	AG-402-I23_2667728023	AG-402-I23_2667728026	AG-402-N08_2717285648	AG-402-I23_2667728028	AG-418-F08_2717711075	AG-418-F08_2717711076	AG-418-F08_2717711077	AG-347-N19_2667711003	AG-347-N19_2667711008	AG-347-N19_2667711001	AG-347-N19_2667711000	AG-402-K22_2667734248	AG-402-K22_2667734247	AG-347-E23_2717243902	AG-402-N08_2717285673	AG-402-N08_2717285678	AG-402-N08_2717285679	AG-402-N08_2717285677	AG-418-F08_2717711068	AG-418-F08_2717711064	AG-418-F08_2717711065	AG-347-N19_2667711014	AG-418-F08_2717711061	AG-418-F08_2717711062	AG-347-E23_2717243909	AG-347-N19_2667711010	AG-402-N08_2717285660	AG-402-K22_2667734259	AG-402-K22_2667734257	AG-402-N08_2717285663	AG-402-K22_2667734255	AG-402-N08_2717285661	AG-402-N08_2717285662	AG-402-N08_2717285668	AG-402-I23_2667728002	AG-418-F08_2717711057	AG-402-I23_2667728004	AG-402-N08_2717285669	AG-418-F08_2717711059	AG-402-I23_2667728003	AG-347-N19_2667711028	AG-402-I23_2667728005	AG-347-N19_2667711026	AG-418-F08_2717711056	AG-402-I23_2667728009	AG-347-N19_2667711029	AG-347-N19_2667711020	AG-347-N19_2667711024	AG-347-N19_2667711023	AG-347-N19_2667711022	AG-355-B23_2667765771	AG-355-B23_2667765770	AG-355-B23_2667765773	AG-355-B23_2667765772	AG-347-L17_2667697312	AG-347-L17_2667697318	AG-347-L17_2667697319	AG-347-L17_2667697316	AG-412-J13_2717696814	AG-347-L17_2667697311	AG-442-N07_2717368751	AG-355-B23_2667765768	AG-412-J13_2717696818	AG-412-J13_2717696817	AG-442-N07_2717368754	AG-442-N07_2717368755	AG-442-N07_2717368759	AG-347-L17_2667697308	AG-412-J13_2717696821	AG-412-J13_2717696820	AG-442-N07_2717368760	AG-412-J13_2717696823	AG-442-N07_2717368763	AG-442-N07_2717368764	AG-412-J13_2717696826	AG-442-N07_2717368762	AG-412-J13_2717696829	AG-355-B23_2667765778	AG-412-J13_2717696828	AG-355-B23_2667765775	AG-355-B23_2667765774	AG-355-B23_2667765777	AG-355-B23_2667765776	AG-347-L17_2667697338	AG-347-L17_2667697330	AG-347-L17_2667697331	AG-442-N07_2717368739	AG-347-L17_2667697325	AG-347-L17_2667697323	AG-347-L17_2667697327	AG-412-J13_2717696800	AG-412-J13_2717696805	AG-347-L17_2667697320	AG-412-J13_2717696807	AG-412-J13_2717696806	AG-442-N07_2717368749	AG-442-N07_2717368747	AG-442-N07_2717368748	AG-442-N07_2717368709	AG-402-I23_2667728091	AG-442-N07_2717368707	AG-402-I23_2667728090	AG-347-K10_2717147280	AG-402-I23_2667728092	AG-347-K10_2717147283	AG-402-I23_2667728095	AG-347-K10_2717147285	AG-402-I23_2667728097	AG-418-F08_2717711006	AG-347-K10_2717147284	AG-347-L17_2667697359	AG-402-I23_2667728096	AG-418-F08_2717711007	AG-347-K10_2717147287	AG-418-F08_2717711008	AG-347-L17_2667697357	AG-418-F08_2717711009	AG-412-J13_2717696861	AG-418-F08_2717711002	AG-347-K10_2717147288	AG-418-F08_2717711003	AG-347-L17_2667697350	AG-347-L17_2667697351	AG-412-J13_2717696853	AG-412-J13_2717696856	AG-418-F08_2717711000	AG-418-F08_2717711001	AG-347-L17_2667697354	AG-347-L17_2667697352	AG-347-L17_2667697353	AG-412-J13_2717696859	AG-442-N07_2717368712	AG-442-N07_2717368713	AG-442-N07_2717368714	AG-347-K10_2717147290	AG-347-K10_2717147292	AG-347-K10_2717147294	AG-347-L17_2667697347	AG-347-L17_2667697348	
AG-347-K10_2717147298	AG-347-K10_2717147297	AG-412-J13_2717696873	AG-347-L17_2667697340	AG-347-L17_2667697343	AG-347-L17_2667697344	AG-412-J13_2717696868	AG-347-L17_2667697342	AG-442-N07_2717368723	AG-442-N07_2717368724	AG-442-N07_2717368721	AG-442-N07_2717368722	AG-442-N07_2717368725	AG-442-N07_2717368726	AG-355-B23_2667765795	AG-412-J13_2717696840	AG-347-L17_2667697372	AG-412-J13_2717696832	AG-347-L17_2667697373	AG-412-J13_2717696831	AG-347-L17_2667697370	AG-412-J13_2717696834	AG-347-L17_2667697371	AG-412-J13_2717696833	AG-412-J13_2717696835	AG-412-J13_2717696838	AG-347-L17_2667697375	AG-402-I23_2667728083	AG-347-L17_2667697369	AG-402-I23_2667728085	AG-347-L17_2667697367	AG-402-I23_2667728088	AG-347-L17_2667697368	AG-412-J13_2717696851	AG-347-L17_2667697361	AG-412-J13_2717696842	AG-347-L17_2667697360	AG-412-J13_2717696844	AG-347-L17_2667697366	AG-347-L17_2667697363	AG-412-J13_2717696849	AG-347-L17_2667697364	AG-442-N07_2717368705	AG-442-N07_2717368706	AG-442-N07_2717368703	AG-442-N07_2717368704	AG-347-K10_2717147362	AG-412-J13_2717696784	AG-347-K10_2717147365	AG-412-J13_2717696786	AG-347-K10_2717147367	AG-412-J13_2717696785	AG-347-K10_2717147359	AG-355-B23_2667765809	AG-412-J13_2717696777	AG-412-J13_2717696776	AG-355-B23_2667765807	AG-355-B23_2667765800	AG-412-J13_2717696791	AG-412-J13_2717696793	AG-347-K10_2717147374	AG-412-J13_2717696792	AG-347-K10_2717147377	AG-412-J13_2717696795	AG-412-J13_2717696794	AG-347-K10_2717147379	AG-347-K10_2717147369	AG-355-B23_2667765819	AG-412-J13_2717696789	AG-355-B23_2667765815	AG-355-B23_2667765817	AG-355-B23_2667765812	AG-347-K10_2717147381	AG-347-K10_2717147384	AG-347-K10_2717147386	AG-347-K10_2717147385	AG-347-K10_2717147388	AG-347-K10_2717147387	AG-412-J13_2717696761	AG-412-J13_2717696763	AG-442-N07_2717368693	AG-442-N07_2717368694	AG-347-M23_2667707909	AG-442-N07_2717368698	AG-442-N07_2717368695	AG-347-M23_2667707904	AG-347-M23_2667707908	AG-347-K10_2717147391	AG-347-M23_2667707911	AG-347-K10_2717147390	AG-347-M23_2667707910	AG-347-K10_2717147393	AG-347-K10_2717147396	AG-347-K10_2717147399	AG-412-J13_2717696773	AG-347-K10_2717147398	AG-412-J13_2717696772	AG-412-J13_2717696775	AG-412-J13_2717696774	AG-412-J13_2717696766	AG-412-J13_2717696765	AG-412-J13_2717696768	AG-347-M23_2667707915	AG-347-M23_2667707912	AG-347-M23_2667707917	AG-347-M23_2667707916	AG-347-M23_2667707922	AG-347-M23_2667707921	AG-347-M23_2667707920	AG-347-K10_2717147320	AG-347-K10_2717147322	AG-347-K10_2717147321	AG-347-K10_2717147324	AG-347-K10_2717147323	AG-442-N07_2717368670	AG-355-B23_2667765849	AG-442-N07_2717368675	AG-347-K10_2717147318	AG-355-B23_2667765848	AG-442-N07_2717368673	AG-442-N07_2717368679	AG-347-M23_2667707925	AG-347-M23_2667707924	AG-442-N07_2717368677	AG-355-B23_2667765846	AG-355-B23_2667765841	AG-355-B23_2667765840	AG-355-B23_2667765843	AG-347-M23_2667707927	AG-347-M23_2667707932	AG-347-M23_2667707931	AG-347-M23_2667707930	AG-347-K10_2717147326	AG-347-K10_2717147325	AG-442-N07_2717368683	AG-347-K10_2717147328	AG-442-N07_2717368680	AG-347-K10_2717147327	AG-442-N07_2717368687	AG-442-N07_2717368684	AG-442-N07_2717368685	AG-347-M23_2667707937	AG-355-B23_2667765855	AG-442-N07_2717368688	AG-355-B23_2667765852	AG-355-B23_2667765851	AG-347-M23_2667707942	AG-347-L17_2667697411	AG-347-K10_2717147345	AG-347-L17_2667697416	AG-355-B23_2667765827	AG-442-N07_2717368654	AG-355-B23_2667765829	AG-442-N07_2717368657	AG-442-N07_2717368658	AG-355-B23_2667765824	AG-347-M23_2667707951	AG-347-M23_2667707953	AG-347-K10_2717147350	AG-347-K10_2717147357	AG-442-N07_2717368661	AG-355-B23_2667765838	AG-442-N07_2717368664	AG-355-B23_2667765837	AG-442-N07_2717368663	AG-347-M23_2667707959	AG-355-B23_2667765834	AG-442-N07_2717368669	AG-347-M23_2667707957	AG-355-B23_2667765836	AG-442-N07_2717368666	AG-347-M23_2667707956	AG-355-B23_2667765835	AG-442-N07_2717368667	AG-355-B23_2667765831	AG-347-M23_2667707962	AG-347-M23_2667707960	AG-347-M23_2667707966	AG-347-M23_2667707965	AG-347-M23_2667707964	AG-402-K22_2667734229	AG-347-E23_2717243997	AG-347-M23_2667707971	AG-347-E23_2717243999	AG-347-M23_2667707970	AG-347-E23_2717243990	AG-347-E23_2717243992	AG-347-E23_2717243991	AG-347-E23_2717243993	AG-347-K10_2717147300	AG-347-K10_2717147301	AG-347-M23_2667707989	AG-347-K10_2717147310	AG-347-K10_2717147313	AG-347-K10_2717147304	AG-418-F08_2717711097	AG-347-K10_2717147303	AG-347-K10_2717147306	AG-347-K10_2717147309	AG-347-E23_2717243965	AG-347-E23_2717243960	AG-347-E23_2717243963	AG-347-N19_2667711074	AG-347-N19_2667711073	AG-347-N19_2667711072	AG-347-E23_2717243959	AG-347-E23_2717243950	AG-347-E23_2717243952	AG-347-N19_2667711085	AG-347-N19_2667711083	AG-347-E23_2717243989	AG-347-E23_2717243988	AG-347-E23_2717243981	AG-347-E23_2717243980	AG-347-E23_2717243976	AG-347-E23_2717243979	AG-347-E23_2717243970	AG-347-E23_2717243972	AG-347-E23_2717243971	AG-347-E23_2717243974	AG-347-E23_2717243973	AG-402-I23_2667728170	AG-402-K22_2667734188	AG-402-N08_2717285733	AG-418-P13_2717331013	AG-402-N08_2717285734	AG-418-P13_2717331011	AG-402-I23_2667728175	AG-418-P13_2717331012	AG-402-N08_2717285737	AG-402-I23_2667728177	AG-402-I23_2667728179	AG-402-K22_2667734187	AG-402-K22_2667734186	AG-402-K22_2667734183	AG-402-K22_2667734181	AG-418-P13_2717331008	AG-402-I23_2667728183	AG-402-I23_2667728182	AG-402-I23_2667728184	AG-402-I23_2667728189	AG-418-P13_2717331006	AG-418-P13_2717331004	AG-402-K22_2667734190	AG-402-K22_2667734193	AG-402-K22_2667734192	AG-402-K22_2667734191	AG-402-N08_2717285751	AG-402-N08_2717285753	AG-347-E23_2717243814	AG-402-I23_2667728162	AG-402-N08_2717285745	AG-402-N08_2717285749	AG-402-I23_2667728168	AG-402-N08_2717285747	
AG-402-N08_2717285739	AG-402-K22_2667734173	AG-402-K22_2667734149	AG-402-K22_2667734148	AG-402-K22_2667734145	AG-402-K22_2667734144	AG-402-N08_2717285772	AG-402-I23_2667728130	AG-402-I23_2667728132	AG-402-N08_2717285776	AG-402-I23_2667728134	AG-402-I23_2667728135	AG-402-I23_2667728137	AG-402-I23_2667728139	AG-347-N19_2667711117	AG-418-P13_2717331052	AG-402-K22_2667734141	AG-402-N08_2717285762	AG-402-N08_2717285767	AG-418-P13_2717331044	AG-402-I23_2667728145	AG-347-N19_2667711127	AG-412-J13_2717696902	AG-347-N19_2667711129	AG-412-J13_2717696904	AG-347-N19_2667711128	AG-412-J13_2717696903	AG-402-K22_2667734154	AG-412-J13_2717696906	AG-402-K22_2667734153	AG-412-J13_2717696905	AG-412-J13_2717696908	AG-402-K22_2667734151	AG-402-K22_2667734150	AG-412-J13_2717696909	AG-347-N19_2667711120	AG-402-K22_2667734129	AG-402-N08_2717285791	AG-402-K22_2667734128	AG-402-N08_2717285795	AG-402-K22_2667734124	AG-402-K22_2667734123	AG-402-N08_2717285793	AG-402-N08_2717285799	AG-402-N08_2717285797	AG-418-P13_2717331033	AG-402-N08_2717285798	AG-402-I23_2667728112	AG-418-P13_2717331039	AG-402-I23_2667728111	AG-402-I23_2667728113	AG-402-I23_2667728115	AG-402-I23_2667728118	AG-402-I23_2667728119	AG-418-P13_2717331030	AG-347-N19_2667711130	AG-402-K22_2667734120	AG-402-K22_2667734137	AG-402-K22_2667734136	AG-402-N08_2717285784	AG-402-K22_2667734135	AG-402-K22_2667734133	AG-418-P13_2717331024	AG-402-N08_2717285786	AG-418-P13_2717331022	AG-402-I23_2667728123	AG-402-I23_2667728124	AG-418-P13_2717331027	AG-402-I23_2667728127	AG-402-I23_2667728126	AG-402-I23_2667728128	AG-418-P13_2717331020	AG-402-K22_2667734132	AG-402-K22_2667734131	AG-355-B23_2667765892	AG-355-B23_2667765891	AG-355-B23_2667765890	AG-412-J13_2717696931	AG-412-J13_2717696933	AG-412-J13_2717696932	AG-412-J13_2717696934	AG-412-J13_2717696937	AG-412-J13_2717696936	AG-442-N07_2717368639	AG-442-N07_2717368638	AG-412-J13_2717696950	AG-442-N07_2717368642	AG-442-N07_2717368643	AG-442-N07_2717368640	AG-442-N07_2717368641	AG-442-N07_2717368646	AG-442-N07_2717368644	AG-442-N07_2717368645	AG-355-B23_2667765896	AG-355-B23_2667765895	AG-442-N07_2717368648	AG-442-N07_2717368609	AG-412-J13_2717696911	AG-412-J13_2717696913	AG-412-J13_2717696912	AG-412-J13_2717696915	AG-412-J13_2717696917	AG-412-J13_2717696916	AG-412-J13_2717696919	AG-412-J13_2717696918	AG-355-B23_2667765863	AG-355-B23_2667765862	AG-355-B23_2667765864	AG-442-N07_2717368616	AG-355-B23_2667765883	AG-412-J13_2717696920	AG-347-N19_2667711103	AG-347-N19_2667711109	AG-412-J13_2717696924	AG-347-N19_2667711108	AG-442-N07_2717368621	AG-412-J13_2717696928	AG-412-J13_2717696927	AG-412-J13_2717696984	AG-412-J13_2717696977	AG-412-J13_2717696976	AG-412-J13_2717696995	AG-412-J13_2717696987	AG-412-J13_2717696989	AG-442-N07_2717368601	AG-442-N07_2717368607	AG-442-N07_2717368604	AG-402-I23_2667728193	AG-402-I23_2667728195	AG-402-I23_2667728197	AG-412-J13_2717696962	AG-412-J13_2717696955	AG-412-J13_2717696957	AG-412-J13_2717696956	AG-412-J13_2717696958	AG-412-J13_2717696970	AG-412-J13_2717696966	AG-412-J13_2717696965	AG-412-J13_2717696967	AG-412-J13_2717696969	AG-347-K10_2717147482	AG-347-K10_2717147485	AG-347-K10_2717147484	AG-412-J13_2717696898	AG-442-N07_2717368594	AG-355-B23_2667765929	AG-412-J13_2717696897	AG-442-N07_2717368595	AG-442-N07_2717368593	AG-442-N07_2717368599	AG-347-K10_2717147490	AG-347-K10_2717147494	AG-347-K10_2717147493	AG-347-K10_2717147496	AG-347-K10_2717147495	AG-412-J13_2717696881	AG-412-J13_2717696880	AG-412-J13_2717696883	AG-412-J13_2717696885	AG-412-J13_2717696884	AG-442-N07_2717368572	AG-412-J13_2717696875	AG-442-N07_2717368573	AG-412-J13_2717696878	AG-412-J13_2717696877	AG-442-N07_2717368571	AG-442-N07_2717368576	AG-412-J13_2717696879	AG-442-N07_2717368577	AG-355-B23_2667765906	AG-442-N07_2717368575	AG-442-N07_2717368578	AG-412-J13_2717696894	AG-442-N07_2717368580	AG-412-J13_2717696886	AG-442-N07_2717368584	AG-412-J13_2717696889	AG-412-J13_2717696888	AG-442-N07_2717368582	AG-442-N07_2717368588	AG-347-K10_2717147440	AG-347-K10_2717147443	AG-347-K10_2717147445	AG-347-K10_2717147438	AG-347-K10_2717147437	AG-442-N07_2717368554	AG-347-K10_2717147439	AG-442-N07_2717368552	AG-355-B23_2667765966	AG-442-N07_2717368558	AG-442-N07_2717368559	AG-355-B23_2667765968	AG-442-N07_2717368556	AG-355-B23_2667765962	AG-355-B23_2667765963	AG-355-B23_2667765982	AG-355-B23_2667765981	AG-347-K10_2717147450	AG-347-K10_2717147452	AG-347-K10_2717147451	AG-347-K10_2717147454	AG-347-K10_2717147456	AG-347-K10_2717147447	AG-347-K10_2717147446	AG-347-K10_2717147449	AG-442-N07_2717368565	AG-442-N07_2717368566	AG-442-N07_2717368563	AG-442-N07_2717368569	AG-442-N07_2717368568	AG-347-K10_2717147461	AG-347-K10_2717147463	AG-347-K10_2717147462	AG-347-K10_2717147465	AG-347-K10_2717147464	AG-347-K10_2717147467	AG-347-K10_2717147466	AG-347-K10_2717147458	AG-355-B23_2667765948	AG-355-B23_2667765949	AG-442-N07_2717368537	AG-442-N07_2717368534	AG-442-N07_2717368535	AG-355-B23_2667765960	AG-347-K10_2717147470	AG-347-K10_2717147472	AG-347-K10_2717147471	AG-347-K10_2717147474	AG-347-K10_2717147473	AG-347-K10_2717147475	AG-347-K10_2717147478	AG-347-K10_2717147468	AG-355-B23_2667765959	AG-442-N07_2717368544	AG-442-N07_2717368541	AG-355-B23_2667765955	AG-355-B23_2667765954	AG-355-B23_2667765957	AG-442-N07_2717368546	AG-355-B23_2667765953	AG-418-O03_2717327007	AG-402-K22_2667734107	AG-402-K22_2667734103	AG-402-K22_2667734102	AG-402-K22_2667734101	AG-418-P13_2717331099	AG-347-K10_2717147401	AG-402-K22_2667734109	AG-418-P13_2717331093	AG-402-K22_2667734118	AG-347-E23_2717243876	AG-402-K22_2667734117	AG-347-E23_2717243879	AG-402-K22_2667734116	AG-347-E23_2717243878	
AG-347-E23_2717243873	AG-347-K10_2717147410	AG-402-I23_2667728101	AG-347-E23_2717243872	AG-347-E23_2717243875	AG-402-I23_2667728103	AG-347-E23_2717243874	AG-347-K10_2717147411	AG-347-K10_2717147402	AG-402-I23_2667728104	AG-347-K10_2717147405	AG-402-K22_2667734110	AG-347-K10_2717147423	AG-347-K10_2717147416	AG-347-K10_2717147415	AG-347-E23_2717243891	AG-347-E23_2717243895	AG-347-K10_2717147432	AG-347-K10_2717147434	AG-347-K10_2717147425	AG-347-K10_2717147424	AG-347-K10_2717147427	AG-347-K10_2717147426	AG-347-E23_2717243833	AG-347-E23_2717243837	AG-347-E23_2717243866	AG-347-E23_2717243867	AG-347-E23_2717243862	AG-402-N08_2717285708	AG-402-N08_2717285709	AG-402-N08_2717285706	AG-347-E23_2717243854	AG-347-E23_2717243857	AG-347-E23_2717243856	AG-347-E23_2717243858	AG-402-N08_2717285700	AG-402-N08_2717285704	AG-402-N08_2717285702	AG-402-N08_2717285703	AG-402-N08_2717285851	AG-402-N08_2717285852	AG-355-J09_2667774079	AG-418-F08_2717711288	AG-402-N08_2717285857	AG-355-J09_2667774075	AG-355-J09_2667774076	AG-402-N08_2717285849	AG-418-F08_2717711286	AG-355-J09_2667774078	AG-418-F08_2717711281	AG-355-J09_2667774070	AG-402-N08_2717285843	AG-418-F08_2717711278	AG-418-F08_2717711274	AG-355-J09_2667774066	AG-355-J09_2667774067	AG-402-N08_2717285839	AG-418-F08_2717711276	AG-418-F08_2717711270	AG-355-J09_2667774062	AG-418-F08_2717711271	AG-347-E23_2717243700	AG-347-E23_2717243704	AG-355-J09_2667774057	AG-355-J09_2667774058	AG-418-F08_2717711267	AG-355-J09_2667774059	AG-418-F08_2717711268	AG-418-F08_2717711269	AG-355-J09_2667774053	AG-418-F08_2717711262	AG-418-F08_2717711264	AG-418-F08_2717711265	AG-355-J09_2667774052	AG-347-E23_2717243709	AG-347-E23_2717243708	AG-402-N08_2717285865	AG-402-N08_2717285866	AG-402-N08_2717285863	AG-402-N08_2717285864	AG-355-J09_2667774046	AG-355-J09_2667774047	AG-355-J09_2667774048	AG-402-N08_2717285867	AG-418-F08_2717711257	AG-355-J09_2667774049	AG-402-N08_2717285868	AG-355-J09_2667774043	AG-355-J09_2667774044	AG-402-K22_2667734485	AG-355-J09_2667774099	AG-355-J09_2667774094	AG-355-J09_2667774095	AG-355-J09_2667774090	AG-402-K22_2667734483	AG-355-J09_2667774091	AG-402-K22_2667734482	AG-402-K22_2667734481	AG-402-K22_2667734498	AG-418-F08_2717711295	AG-355-J09_2667774087	AG-355-J09_2667774089	AG-355-J09_2667774083	AG-418-F08_2717711290	AG-418-F08_2717711208	AG-418-F08_2717711209	AG-347-L17_2667697556	AG-418-F08_2717711204	AG-347-L17_2667697557	AG-418-F08_2717711205	AG-347-L17_2667697554	AG-418-F08_2717711206	AG-347-L17_2667697555	AG-418-F08_2717711207	AG-418-F08_2717711200	AG-418-F08_2717711201	AG-347-L17_2667697558	AG-418-F08_2717711202	AG-418-F08_2717711203	AG-347-L17_2667697552	AG-347-L17_2667697553	AG-347-L17_2667697551	AG-347-L17_2667697545	AG-347-L17_2667697546	AG-347-L17_2667697543	AG-347-L17_2667697547	AG-442-N07_2717368522	AG-347-L17_2667697540	AG-442-N07_2717368525	AG-442-N07_2717368526	AG-442-N07_2717368524	AG-442-N07_2717368529	AG-442-N07_2717368527	AG-355-B23_2667765991	AG-347-L17_2667697574	AG-347-L17_2667697575	AG-347-L17_2667697572	AG-347-L17_2667697568	AG-347-L17_2667697565	AG-347-L17_2667697560	AG-347-L17_2667697563	AG-347-L17_2667697564	AG-347-L17_2667697561	AG-347-L17_2667697562	AG-355-B23_2667765997	AG-442-N07_2717368505	AG-442-N07_2717368506	AG-418-F08_2717711248	AG-418-F08_2717711244	AG-418-F08_2717711245	AG-355-J09_2667774037	AG-418-F08_2717711246	AG-355-J09_2667774038	AG-412-J13_2717696620	AG-347-L17_2667697592	AG-418-F08_2717711240	AG-418-F08_2717711241	AG-347-L17_2667697590	AG-355-J09_2667774033	AG-418-F08_2717711242	AG-418-F08_2717711243	AG-347-L17_2667697596	AG-412-J13_2717696616	AG-412-J13_2717696618	AG-412-J13_2717696619	AG-418-F08_2717711237	AG-355-J09_2667774029	AG-418-F08_2717711239	AG-355-J09_2667774024	AG-418-F08_2717711233	AG-418-F08_2717711234	AG-355-J09_2667774027	AG-418-F08_2717711236	AG-418-F08_2717711230	AG-355-J09_2667774022	AG-347-L17_2667697580	AG-412-J13_2717696624	AG-418-F08_2717711232	AG-347-L17_2667697585	AG-347-L17_2667697586	AG-347-L17_2667697583	AG-412-J13_2717696629	AG-347-L17_2667697584	AG-412-J13_2717696628	AG-355-J09_2667774017	AG-355-J09_2667774018	AG-355-J09_2667774015	AG-355-J09_2667774016	AG-418-F08_2717711225	AG-355-J09_2667774010	AG-418-F08_2717711220	AG-418-F08_2717711221	AG-418-F08_2717711215	AG-418-F08_2717711211	AG-418-F08_2717711213	AG-355-J09_2667774001	AG-418-F08_2717711210	AG-442-N07_2717368473	AG-442-N07_2717368474	AG-442-N07_2717368472	AG-442-N07_2717368475	AG-442-N07_2717368483	AG-442-N07_2717368487	AG-347-L17_2667697611	AG-347-L17_2667697612	AG-347-L17_2667697610	AG-347-L17_2667697615	AG-347-L17_2667697616	AG-412-J13_2717696513	AG-412-J13_2717696512	AG-442-N07_2717368452	AG-412-J13_2717696515	AG-412-J13_2717696514	AG-412-J13_2717696519	AG-442-N07_2717368454	AG-347-M08_2717248008	AG-347-L17_2667697609	AG-347-L17_2667697606	AG-347-L17_2667697607	AG-347-M08_2717248013	AG-347-L17_2667697600	AG-347-L17_2667697601	AG-412-J13_2717696531	AG-442-N07_2717368463	AG-412-J13_2717696526	AG-442-N07_2717368460	AG-442-N07_2717368461	AG-442-N07_2717368464	AG-412-J13_2717696529	AG-442-N07_2717368465	AG-442-N07_2717368468	AG-347-L17_2667697639	AG-347-L17_2667697633	AG-347-K10_2717147561	AG-412-J13_2717696583	AG-347-L17_2667697638	AG-347-K10_2717147566	AG-347-K10_2717147556	AG-347-L17_2667697630	AG-442-N07_2717368434	AG-442-N07_2717368439	AG-347-M08_2717248033	AG-347-L17_2667697629	AG-347-M08_2717248035	AG-412-J13_2717696590	AG-347-L17_2667697622	AG-412-J13_2717696593	AG-412-J13_2717696592	AG-347-L17_2667697620	AG-347-L17_2667697621	AG-412-J13_2717696594	AG-347-K10_2717147575	AG-412-J13_2717696596	AG-412-J13_2717696599	AG-347-L17_2667697625	
AG-412-J13_2717696598	AG-442-N07_2717368441	AG-442-N07_2717368445	AG-347-M08_2717248036	AG-347-M08_2717248037	AG-347-M08_2717248045	AG-347-M08_2717248046	AG-347-M08_2717248040	AG-347-K10_2717147580	AG-347-K10_2717147582	AG-347-K10_2717147581	AG-347-L17_2667697653	AG-347-K10_2717147583	AG-347-L17_2667697654	AG-347-L17_2667697659	AG-347-L17_2667697657	AG-347-K10_2717147587	AG-347-L17_2667697658	AG-412-J13_2717696558	AG-442-N07_2717368411	AG-347-L17_2667697652	AG-347-L17_2667697650	AG-442-N07_2717368410	AG-347-M08_2717248047	AG-442-N07_2717368418	AG-347-M08_2717248054	AG-347-M08_2717248055	AG-347-M08_2717248050	AG-347-M23_2667707712	AG-347-K10_2717147591	AG-347-M23_2667707711	AG-347-K10_2717147590	AG-347-K10_2717147592	AG-347-K10_2717147595	AG-347-L17_2667697642	AG-347-K10_2717147594	AG-347-L17_2667697646	AG-347-L17_2667697641	AG-442-N07_2717368420	AG-347-M23_2667707716	AG-347-M23_2667707714	AG-442-N07_2717368425	AG-347-M08_2717248059	AG-347-M23_2667707719	AG-347-M23_2667707718	AG-442-N07_2717368429	AG-347-M08_2717248067	AG-347-M08_2717248061	AG-347-M08_2717248063	AG-347-M08_2717248064	AG-402-K22_2667734463	AG-347-K10_2717147520	AG-347-K10_2717147522	AG-347-K10_2717147521	AG-347-K10_2717147517	AG-347-K10_2717147516	AG-347-K10_2717147519	AG-347-M23_2667707728	AG-347-M23_2667707727	AG-347-M23_2667707726	AG-402-K22_2667734460	AG-347-M23_2667707725	AG-347-M08_2717248069	AG-347-M23_2667707729	AG-347-E23_2717243758	AG-402-K22_2667734479	AG-402-K22_2667734477	AG-347-M08_2717248074	AG-402-K22_2667734475	AG-347-M08_2717248075	AG-402-K22_2667734474	AG-347-E23_2717243750	AG-347-M08_2717248071	AG-347-K10_2717147531	AG-347-K10_2717147533	AG-347-E23_2717243753	AG-347-K10_2717147532	AG-347-K10_2717147526	AG-347-K10_2717147527	AG-402-K22_2667734472	AG-347-M23_2667707737	AG-402-K22_2667734471	AG-347-M23_2667707736	AG-347-E23_2717243789	AG-347-M08_2717248087	AG-347-E23_2717243788	AG-347-M08_2717248088	AG-347-M08_2717248089	AG-347-M23_2667707740	AG-347-M23_2667707746	AG-347-M23_2667707745	AG-347-M08_2717248085	AG-347-M23_2667707744	AG-347-E23_2717243781	AG-347-E23_2717243783	AG-347-K10_2717147540	AG-347-M08_2717248082	AG-347-E23_2717243784	AG-347-K10_2717147541	AG-347-K10_2717147544	AG-347-E23_2717243786	AG-347-K10_2717147536	AG-347-E23_2717243790	AG-347-M08_2717248098	AG-347-M08_2717248099	AG-347-M23_2667707752	AG-402-K22_2667734458	AG-347-E23_2717243779	AG-402-K22_2667734455	AG-347-M08_2717248095	AG-347-M23_2667707756	AG-347-M08_2717248096	AG-347-M23_2667707755	AG-347-M08_2717248097	AG-347-M23_2667707754	AG-347-K10_2717147551	AG-347-M08_2717248092	AG-347-K10_2717147550	AG-347-M08_2717248093	AG-347-E23_2717243773	AG-347-K10_2717147552	AG-347-K10_2717147555	AG-347-K10_2717147549	AG-347-M23_2667707758	AG-347-M23_2667707764	AG-347-E23_2717243722	AG-347-E23_2717243725	AG-347-M23_2667707762	AG-347-E23_2717243727	AG-347-M23_2667707768	AG-347-E23_2717243726	AG-347-M23_2667707767	AG-347-E23_2717243729	AG-347-M23_2667707766	AG-347-M23_2667707765	AG-402-N08_2717285811	AG-347-E23_2717243720	AG-402-N08_2717285806	AG-347-E23_2717243712	AG-347-M23_2667707775	AG-402-K22_2667734437	AG-347-E23_2717243711	AG-347-M23_2667707773	AG-347-E23_2717243713	AG-347-M23_2667707772	AG-347-E23_2717243716	AG-347-M23_2667707779	AG-347-E23_2717243715	AG-347-M23_2667707778	AG-347-M23_2667707777	AG-347-M23_2667707771	AG-402-N08_2717285802	AG-347-E23_2717243744	AG-347-M23_2667707784	AG-402-K22_2667734400	AG-347-M23_2667707788	AG-402-K22_2667734409	AG-402-N08_2717285831	AG-402-K22_2667734408	AG-347-E23_2717243740	AG-347-M23_2667707781	AG-402-K22_2667734407	AG-402-N08_2717285837	AG-442-N07_2717368492	AG-347-K10_2717147500	AG-347-M23_2667707780	AG-442-N07_2717368490	AG-442-N07_2717368495	AG-442-N07_2717368493	AG-442-N07_2717368497	AG-347-E23_2717243734	AG-347-M23_2667707797	AG-347-E23_2717243733	AG-347-E23_2717243736	AG-347-M23_2667707794	AG-347-E23_2717243738	AG-347-E23_2717243739	AG-347-K10_2717147511	AG-347-E23_2717243731	AG-347-K10_2717147510	AG-347-M23_2667707790	AG-347-K10_2717147502	AG-347-K10_2717147506	AG-355-J09_2667774199	AG-355-J09_2667774192	AG-418-F08_2717711160	AG-418-F08_2717711161	AG-418-F08_2717711156	AG-418-F08_2717711152	AG-418-F08_2717711154	AG-418-F08_2717711155	AG-418-F08_2717711150	AG-355-G23_2667769012	AG-418-F08_2717711149	AG-355-G23_2667769016	AG-418-F08_2717711146	AG-418-F08_2717711147	AG-418-F08_2717711141	AG-418-F08_2717711143	AG-355-G23_2667769000	AG-355-G23_2667769004	AG-355-G23_2667769001	AG-355-G23_2667769008	AG-355-G23_2667769006	AG-355-J09_2667774169	AG-355-J09_2667774161	AG-402-K22_2667734389	AG-402-K22_2667734388	AG-402-K22_2667734386	AG-402-K22_2667734385	AG-402-K22_2667734398	AG-402-K22_2667734397	AG-402-K22_2667734396	AG-402-K22_2667734395	AG-402-K22_2667734393	AG-402-K22_2667734392	AG-402-K22_2667734391	AG-402-K22_2667734363	AG-402-K22_2667734362	AG-402-K22_2667734361	AG-402-K22_2667734360	AG-418-F08_2717711180	AG-402-K22_2667734377	AG-418-F08_2717711176	AG-402-K22_2667734373	AG-355-J09_2667774116	AG-347-L17_2667697433	AG-347-L17_2667697434	AG-355-J09_2667774112	AG-347-L17_2667697438	AG-355-J09_2667774115	AG-355-J09_2667774110	AG-347-L17_2667697431	AG-347-L17_2667697432	AG-355-J09_2667774109	AG-355-J09_2667774108	AG-355-J09_2667774101	AG-355-J09_2667774102	AG-347-L17_2667697426	AG-412-J13_2717696705	AG-442-N07_2717368404	AG-442-N07_2717368405	AG-412-J13_2717696709	AG-442-N07_2717368403	AG-442-N07_2717368408	AG-442-N07_2717368409	AG-442-N07_2717368406	AG-347-L17_2667697454	AG-347-L17_2667697452	AG-347-L17_2667697446	AG-347-L17_2667697445	AG-347-L17_2667697442	AG-347-L17_2667697443	AG-347-L17_2667697441	AG-418-F08_2717711127	
AG-418-F08_2717711128	AG-347-L17_2667697478	AG-412-J13_2717696742	AG-355-J09_2667774152	AG-418-F08_2717711121	AG-347-L17_2667697473	AG-355-G23_2667769025	AG-355-G23_2667769024	AG-355-G23_2667769023	AG-347-L17_2667697467	AG-412-J13_2717696751	AG-418-F08_2717711113	AG-347-L17_2667697461	AG-418-F08_2717711111	AG-347-L17_2667697465	AG-412-J13_2717696747	AG-418-F08_2717711106	AG-347-L17_2667697499	AG-418-F08_2717711102	AG-418-F08_2717711104	AG-412-J13_2717696711	AG-412-J13_2717696713	AG-355-J09_2667774133	AG-412-J13_2717696712	AG-418-F08_2717711100	AG-347-L17_2667697497	AG-412-J13_2717696715	AG-347-L17_2667697498	AG-412-J13_2717696714	AG-347-L17_2667697496	AG-412-J13_2717696719	AG-412-J13_2717696718	AG-347-L17_2667697489	AG-355-J09_2667774123	AG-355-J09_2667774124	AG-355-J09_2667774125	AG-347-L17_2667697482	AG-355-J09_2667774120	AG-355-J09_2667774121	AG-347-L17_2667697487	AG-412-J13_2717696661	AG-412-J13_2717696663	AG-412-J13_2717696665	AG-412-J13_2717696664	AG-442-N07_2717368353	AG-412-J13_2717696658	AG-442-N07_2717368351	AG-442-N07_2717368356	AG-442-N07_2717368357	AG-442-N07_2717368355	AG-442-N07_2717368358	AG-412-J13_2717696672	AG-412-J13_2717696671	AG-412-J13_2717696674	AG-412-J13_2717696673	AG-442-N07_2717368360	AG-412-J13_2717696675	AG-442-N07_2717368364	AG-412-J13_2717696669	AG-442-N07_2717368361	AG-412-J13_2717696668	AG-442-N07_2717368362	AG-442-N07_2717368367	AG-442-N07_2717368368	AG-442-N07_2717368369	AG-412-J13_2717696641	AG-412-J13_2717696640	AG-412-J13_2717696634	AG-412-J13_2717696636	AG-412-J13_2717696635	AG-412-J13_2717696638	AG-442-N07_2717368334	AG-412-J13_2717696637	AG-442-N07_2717368335	AG-442-N07_2717368332	AG-442-N07_2717368333	AG-442-N07_2717368339	AG-442-N07_2717368336	AG-442-N07_2717368337	AG-412-J13_2717696645	AG-442-N07_2717368341	AG-442-N07_2717368342	AG-442-N07_2717368340	AG-442-N07_2717368345	AG-412-J13_2717696648	AG-442-N07_2717368346	AG-442-N07_2717368343	AG-442-N07_2717368344	AG-442-N07_2717368349	AG-347-K10_2717147680	AG-347-L17_2667697510	AG-347-K10_2717147682	AG-347-L17_2667697511	AG-347-K10_2717147685	AG-347-L17_2667697516	AG-347-K10_2717147684	AG-347-K10_2717147686	AG-347-L17_2667697515	AG-442-N07_2717368312	AG-442-N07_2717368313	AG-442-N07_2717368310	AG-442-N07_2717368311	AG-442-N07_2717368316	AG-442-N07_2717368317	AG-347-M23_2667707803	AG-347-M23_2667707809	AG-347-M23_2667707808	AG-347-M23_2667707807	AG-347-M23_2667707811	AG-347-K10_2717147690	AG-347-K10_2717147692	AG-347-L17_2667697501	AG-347-L17_2667697502	AG-347-K10_2717147694	AG-347-K10_2717147693	AG-347-E23_2717243675	AG-347-K10_2717147696	AG-347-K10_2717147695	AG-347-E23_2717243677	AG-347-L17_2667697503	AG-347-E23_2717243676	AG-347-L17_2667697504	AG-347-K10_2717147689	AG-442-N07_2717368323	AG-442-N07_2717368322	AG-347-M23_2667707816	AG-347-M23_2667707814	AG-442-N07_2717368325	AG-347-M23_2667707813	AG-347-M23_2667707818	AG-442-N07_2717368329	AG-347-M23_2667707822	AG-347-M23_2667707821	AG-347-M23_2667707820	AG-347-L17_2667697534	AG-412-J13_2717696681	AG-412-J13_2717696680	AG-347-L17_2667697532	AG-412-J13_2717696682	AG-347-L17_2667697538	AG-412-J13_2717696685	AG-347-L17_2667697539	AG-412-J13_2717696684	AG-412-J13_2717696687	AG-347-L17_2667697537	AG-412-J13_2717696678	AG-347-K10_2717147699	AG-347-M23_2667707827	AG-347-M23_2667707825	AG-347-M23_2667707834	AG-347-M23_2667707832	AG-412-J13_2717696690	AG-347-M23_2667707831	AG-347-L17_2667697523	AG-412-J13_2717696692	AG-347-L17_2667697524	AG-412-J13_2717696691	AG-412-J13_2717696694	AG-412-J13_2717696693	AG-347-L17_2667697527	AG-412-J13_2717696696	AG-347-E23_2717243696	AG-347-L17_2667697525	AG-347-L17_2667697526	AG-412-J13_2717696689	AG-412-J13_2717696688	AG-442-N07_2717368300	AG-347-M23_2667707838	AG-442-N07_2717368306	AG-347-M23_2667707836	AG-347-M23_2667707835	AG-442-N07_2717368304	AG-347-M23_2667707839	AG-402-K22_2667734349	AG-347-E23_2717243648	AG-347-E23_2717243647	AG-402-K22_2667734346	AG-347-E23_2717243649	AG-347-M23_2667707843	AG-347-E23_2717243644	AG-347-K10_2717147635	AG-347-K10_2717147637	AG-402-K22_2667734340	AG-347-M23_2667707847	AG-347-M23_2667707851	AG-402-K22_2667734357	AG-402-K22_2667734355	AG-347-K10_2717147654	AG-347-K10_2717147653	AG-347-K10_2717147646	AG-347-K10_2717147649	AG-402-K22_2667734321	AG-347-K10_2717147661	AG-347-K10_2717147660	AG-347-K10_2717147662	AG-347-K10_2717147665	AG-347-K10_2717147658	AG-347-M23_2667707874	AG-347-M23_2667707873	AG-347-M23_2667707872	AG-347-M23_2667707878	AG-402-K22_2667734334	AG-347-K10_2717147672	AG-347-K10_2717147673	AG-347-E23_2717243655	AG-347-K10_2717147667	AG-347-K10_2717147669	AG-347-E23_2717243602	AG-347-M23_2667707884	AG-347-E23_2717243604	AG-347-E23_2717243603	AG-347-M23_2667707882	AG-347-E23_2717243608	AG-347-M23_2667707886	AG-442-N07_2717368392	AG-347-M23_2667707880	AG-347-E23_2717243600	AG-442-N07_2717368391	AG-442-N07_2717368396	AG-442-N07_2717368397	AG-347-E23_2717243609	AG-347-M23_2667707894	AG-402-K22_2667734314	AG-402-K22_2667734312	AG-402-K22_2667734310	AG-347-M23_2667707897	AG-347-M23_2667707892	AG-402-K22_2667734319	AG-347-K10_2717147610	AG-347-K10_2717147601	AG-347-K10_2717147603	AG-347-E23_2717243628	AG-442-N07_2717368370	AG-347-K10_2717147621	AG-442-N07_2717368375	AG-347-K10_2717147613	AG-442-N07_2717368373	AG-347-K10_2717147615	AG-347-K10_2717147630	AG-442-N07_2717368381	AG-442-N07_2717368382	AG-442-N07_2717368380	AG-442-N07_2717368383	AG-442-N07_2717368384	AG-347-K10_2717147626	AG-402-K16_2667856323	AG-418-P13_2717330046	AG-418-P13_2717330048	AG-418-P13_2717330047	AG-418-P13_2717330049	AG-418-P13_2717330040	AG-418-P13_2717330042	AG-418-P13_2717330041	AG-355-B23_2667766699	AG-402-K16_2667856328	
AG-402-K16_2667856314	AG-418-P13_2717330032	AG-418-P13_2717330031	AG-402-K16_2667856302	AG-402-K16_2667856309	AG-402-K16_2667856308	AG-402-K16_2667856307	AG-355-B23_2667766678	AG-402-K16_2667856306	AG-418-P13_2717330011	AG-418-P13_2717330010	AG-418-P13_2717330013	AG-418-P13_2717330012	AG-418-P13_2717330015	AG-418-P13_2717330088	AG-418-P13_2717330087	AG-418-P13_2717330080	AG-418-P13_2717330082	AG-418-P13_2717330083	AG-418-P13_2717330077	AG-418-P13_2717330076	AG-418-P13_2717330079	AG-418-P13_2717330071	AG-418-P13_2717330073	AG-418-P13_2717330072	AG-418-P13_2717330075	AG-418-P13_2717330074	AG-418-P13_2717330062	AG-418-P13_2717330061	AG-418-P13_2717330057	AG-418-P13_2717330056	AG-418-P13_2717330058	AG-418-P13_2717330051	AG-355-B23_2667766630	AG-402-K16_2667856398	AG-402-K16_2667856393	AG-355-B23_2667766629	AG-355-B23_2667766625	AG-355-B23_2667766628	AG-355-B23_2667766627	AG-402-K16_2667856374	AG-402-K16_2667856373	AG-402-K16_2667856376	AG-402-K16_2667856375	AG-402-K16_2667856370	AG-402-K16_2667856372	AG-402-K16_2667856371	AG-355-B23_2667766608	AG-355-B23_2667766609	AG-355-B23_2667766600	AG-355-B23_2667766662	AG-418-P13_2717330008	AG-355-B23_2667766661	AG-402-K16_2667856366	AG-402-K16_2667856369	AG-355-B23_2667766663	AG-402-K16_2667856368	AG-418-P13_2717330000	AG-418-P13_2717330002	AG-402-K16_2667856360	AG-402-L23_2667741729	AG-418-P13_2717330003	AG-402-L23_2667741724	AG-402-L23_2667741725	AG-402-L23_2667741719	AG-355-B23_2667766659	AG-355-B23_2667766658	AG-355-B23_2667766654	AG-355-B23_2667766656	AG-402-K16_2667856356	AG-355-B23_2667766674	AG-402-K16_2667856357	AG-402-K16_2667856351	AG-355-B23_2667766670	AG-402-K16_2667856353	AG-402-L23_2667741708	AG-355-B23_2667766666	AG-355-B23_2667766665	AG-355-B23_2667766640	AG-402-K16_2667856347	AG-402-K16_2667856341	AG-402-K16_2667856340	AG-355-B23_2667766637	AG-355-B23_2667766638	AG-402-K16_2667856349	AG-355-B23_2667766632	AG-402-K16_2667856334	AG-402-K16_2667856335	AG-355-B23_2667766648	AG-355-B23_2667766647	AG-355-B23_2667766644	AG-402-K16_2667856338	AG-402-K16_2667856339	AG-402-L23_2667741764	AG-355-G23_2667767732	AG-355-G23_2667767736	AG-412-J13_2717697632	AG-355-G23_2667767729	AG-355-G23_2667767728	AG-355-G23_2667767727	AG-355-G23_2667767726	AG-402-L23_2667741752	AG-402-L23_2667741754	AG-402-L23_2667741750	AG-355-G23_2667767721	AG-355-G23_2667767720	AG-355-G23_2667767725	AG-412-J13_2717697643	AG-355-G23_2667767724	AG-402-L23_2667741756	AG-412-J13_2717697644	AG-412-J13_2717697641	AG-355-G23_2667767722	AG-412-J13_2717697642	AG-355-G23_2667767718	AG-355-G23_2667767717	AG-355-G23_2667767716	AG-355-G23_2667767715	AG-355-G23_2667767719	AG-412-J13_2717697639	AG-402-L23_2667741742	AG-355-G23_2667767750	AG-355-G23_2667767754	AG-402-L23_2667741749	AG-355-G23_2667767758	AG-355-G23_2667767757	AG-402-L23_2667741745	AG-355-G23_2667767756	AG-402-L23_2667741746	AG-355-G23_2667767755	AG-355-G23_2667767748	AG-402-L23_2667741730	AG-402-L23_2667741732	AG-355-G23_2667767747	AG-355-G23_2667767745	AG-402-L23_2667741735	AG-355-G23_2667767744	AG-355-G23_2667767739	AG-355-G23_2667767738	AG-355-B23_2667766707	AG-355-B23_2667766709	AG-355-B23_2667766705	AG-355-B23_2667766701	AG-355-B23_2667766700	AG-355-G23_2667767710	AG-412-J13_2717697654	AG-355-G23_2667767712	AG-412-J13_2717697652	AG-355-G23_2667767706	AG-355-G23_2667767705	AG-412-J13_2717697645	AG-355-G23_2667767704	AG-412-J13_2717697646	AG-355-G23_2667767708	AG-412-J13_2717697662	AG-355-G23_2667767703	AG-355-G23_2667767701	AG-355-G23_2667767700	AG-412-J13_2717697657	AG-418-P13_2717330099	AG-418-P13_2717330098	AG-418-P13_2717330091	AG-418-P13_2717330093	AG-418-P13_2717330092	AG-418-P13_2717330094	AG-418-P13_2717330097	AG-355-G23_2667767771	AG-355-G23_2667767776	AG-355-G23_2667767775	AG-355-G23_2667767774	AG-355-G23_2667767773	AG-355-G23_2667767777	AG-355-G23_2667767768	AG-355-G23_2667767767	AG-355-G23_2667767766	AG-355-G23_2667767759	AG-355-G23_2667767793	AG-355-G23_2667767792	AG-355-G23_2667767797	AG-355-G23_2667767796	AG-355-G23_2667767795	AG-355-G23_2667767799	AG-355-G23_2667767782	AG-355-G23_2667767787	AG-355-G23_2667767786	AG-355-G23_2667767785	AG-347-E23_2717242953	AG-347-E23_2717242952	AG-347-E23_2717242954	AG-347-E23_2717242956	AG-402-K16_2667856441	AG-418-P13_2717330167	AG-418-P13_2717330166	AG-418-P13_2717330169	AG-347-E23_2717242951	AG-347-E23_2717242950	AG-418-P13_2717330161	AG-418-P13_2717330160	AG-402-K16_2667856433	AG-347-E23_2717242941	AG-402-K16_2667856432	AG-402-K16_2667856435	AG-347-E23_2717242943	AG-402-K16_2667856434	AG-347-E23_2717242946	AG-347-E23_2717242945	AG-347-E23_2717242948	AG-347-E23_2717242947	AG-418-P13_2717330158	AG-418-P13_2717330157	AG-418-P13_2717330159	AG-402-K16_2667856436	AG-402-K16_2667856439	AG-402-K16_2667856438	AG-347-E23_2717242975	AG-402-K16_2667856422	AG-347-E23_2717242974	AG-347-E23_2717242977	AG-347-E23_2717242971	AG-347-E23_2717242970	AG-347-E23_2717242973	AG-347-E23_2717242972	AG-402-K16_2667856429	AG-355-B23_2667766798	AG-402-K16_2667856425	AG-402-K16_2667856427	AG-347-E23_2717242964	AG-347-E23_2717242963	AG-402-K16_2667856410	AG-402-K16_2667856413	AG-347-E23_2717242965	AG-347-E23_2717242967	AG-347-E23_2717242969	AG-418-P13_2717330132	AG-418-P13_2717330131	AG-418-P13_2717330130	AG-402-K16_2667856415	AG-402-K16_2667856417	AG-347-E23_2717242911	AG-347-E23_2717242910	AG-347-E23_2717242913	AG-347-E23_2717242912	AG-347-E23_2717242915	AG-347-E23_2717242914	AG-347-E23_2717242917	AG-402-K16_2667856407	AG-347-E23_2717242919	AG-347-E23_2717242918	AG-402-K16_2667856405	AG-347-E23_2717242902	AG-347-E23_2717242903	AG-418-P13_2717330192	AG-347-E23_2717242906	AG-347-E23_2717242933	AG-347-E23_2717242932	
AG-347-E23_2717242936	AG-418-P13_2717330187	AG-418-P13_2717330188	AG-418-P13_2717330180	AG-418-P13_2717330183	AG-418-P13_2717330185	AG-418-P13_2717330184	AG-347-E23_2717242922	AG-347-E23_2717242921	AG-347-E23_2717242924	AG-347-E23_2717242926	AG-347-E23_2717242925	AG-418-P13_2717330178	AG-418-P13_2717330171	AG-418-P13_2717330174	AG-418-P13_2717330173	AG-347-E23_2717242928	AG-347-E23_2717242927	AG-355-B23_2667766748	AG-355-G23_2667767912	AG-355-G23_2667767911	AG-355-G23_2667767903	AG-355-B23_2667766714	AG-355-B23_2667766710	AG-355-B23_2667766712	AG-355-B23_2667766711	AG-402-K16_2667856496	AG-355-G23_2667767901	AG-355-B23_2667766782	AG-402-K16_2667856489	AG-402-K16_2667856484	AG-402-K16_2667856486	AG-418-P13_2717330122	AG-418-P13_2717330125	AG-418-P13_2717330124	AG-418-P13_2717330126	AG-402-K16_2667856476	AG-402-K16_2667856478	AG-355-B23_2667766792	AG-418-P13_2717330110	AG-402-K16_2667856471	AG-418-P13_2717330111	AG-418-P13_2717330115	AG-355-B23_2667766787	AG-418-P13_2717330107	AG-355-B23_2667766763	AG-402-K16_2667856467	AG-402-K16_2667856462	AG-402-K16_2667856461	AG-402-K16_2667856463	AG-418-P13_2717330101	AG-418-P13_2717330100	AG-418-P13_2717330103	AG-418-P13_2717330105	AG-418-P13_2717330104	AG-402-K16_2667856469	AG-355-B23_2667766755	AG-355-G23_2667767856	AG-418-O02_2717326091	AG-418-O02_2717326095	AG-355-G23_2667767840	AG-355-G23_2667767839	AG-355-G23_2667767838	AG-355-G23_2667767837	AG-355-G23_2667767836	AG-355-G23_2667767870	AG-355-G23_2667767873	AG-355-G23_2667767878	AG-355-G23_2667767876	AG-418-O02_2717326077	AG-418-O02_2717326076	AG-418-O02_2717326074	AG-355-G23_2667767861	AG-355-G23_2667767868	AG-418-O02_2717326087	AG-418-O02_2717326086	AG-418-O02_2717326085	AG-418-O02_2717326081	AG-355-G23_2667767813	AG-355-G23_2667767812	AG-355-G23_2667767810	AG-355-G23_2667767806	AG-355-G23_2667767804	AG-355-B23_2667766817	AG-355-G23_2667767809	AG-355-B23_2667766818	AG-355-B23_2667766811	AG-355-B23_2667766810	AG-355-G23_2667767802	AG-355-G23_2667767800	AG-355-B23_2667766829	AG-355-B23_2667766825	AG-355-B23_2667766820	AG-355-B23_2667766822	AG-355-B23_2667766821	AG-355-G23_2667767830	AG-355-G23_2667767835	AG-355-G23_2667767834	AG-355-G23_2667767833	AG-355-G23_2667767832	AG-355-G23_2667767825	AG-355-G23_2667767822	AG-355-G23_2667767821	AG-355-G23_2667767816	AG-355-G23_2667767815	AG-355-G23_2667767818	AG-355-B23_2667766803	AG-355-B23_2667766800	AG-418-O02_2717326019	AG-418-O02_2717326018	AG-418-O02_2717326012	AG-418-O02_2717326029	AG-418-O02_2717326027	AG-418-O02_2717326026	AG-418-O02_2717326025	AG-418-O02_2717326008	AG-418-O02_2717326009	AG-418-O02_2717326000	AG-418-O02_2717326004	AG-418-O02_2717326003	AG-418-O02_2717326001	AG-347-E23_2717242997	AG-347-E23_2717242999	AG-355-G23_2667767892	AG-355-G23_2667767890	AG-355-G23_2667767894	AG-347-E23_2717242995	AG-355-G23_2667767899	AG-355-G23_2667767898	AG-418-O02_2717326053	AG-418-O02_2717326052	AG-418-O02_2717326057	AG-418-O02_2717326051	AG-347-E23_2717242986	AG-347-E23_2717242987	AG-355-G23_2667767881	AG-355-G23_2667767880	AG-347-E23_2717242982	AG-355-G23_2667767887	AG-418-O02_2717326033	AG-418-O02_2717326031	AG-418-O02_2717326030	AG-418-O02_2717326035	AG-418-O02_2717326043	AG-418-O02_2717326042	AG-418-O02_2717326047	AG-347-E23_2717242832	AG-347-E23_2717242831	AG-347-E23_2717242834	AG-347-E23_2717242833	AG-347-E23_2717242835	AG-347-E23_2717242821	AG-347-E23_2717242823	AG-347-E23_2717242822	AG-347-E23_2717242853	AG-347-E23_2717242850	AG-347-E23_2717242851	AG-347-E23_2717242842	AG-347-E23_2717242845	AG-347-E23_2717242849	AG-347-E23_2717242841	AG-347-E23_2717242811	AG-347-E23_2717242816	AG-347-E23_2717242815	AG-347-E23_2717242818	AG-347-E23_2717242801	AG-347-E23_2717242802	AG-347-E23_2717242805	AG-347-E23_2717242804	AG-347-E23_2717242806	AG-347-E23_2717242809	AG-355-B23_2667766860	AG-402-K16_2667856168	AG-355-B23_2667766861	AG-402-K16_2667856166	AG-402-K16_2667856161	AG-402-K16_2667856163	AG-402-K16_2667856162	AG-355-B23_2667766853	AG-355-B23_2667766852	AG-355-B23_2667766854	AG-355-B23_2667766870	AG-355-B23_2667766873	AG-355-B23_2667766872	AG-402-K16_2667856159	AG-402-K16_2667856154	AG-402-K16_2667856153	AG-402-K16_2667856151	AG-355-B23_2667766868	AG-355-B23_2667766867	AG-355-B23_2667766863	AG-355-B23_2667766865	AG-402-K16_2667856147	AG-355-B23_2667766840	AG-402-K16_2667856143	AG-402-K16_2667856144	AG-355-B23_2667766835	AG-355-B23_2667766834	AG-355-B23_2667766836	AG-355-B23_2667766831	AG-355-B23_2667766830	AG-355-B23_2667766832	AG-402-K16_2667856135	AG-355-B23_2667766851	AG-355-B23_2667766850	AG-402-K16_2667856137	AG-402-K16_2667856131	AG-402-K16_2667856133	AG-402-K16_2667856130	AG-355-B23_2667766844	AG-355-B23_2667766843	AG-355-B23_2667766896	AG-355-B23_2667766898	AG-355-B23_2667766881	AG-355-B23_2667766883	AG-355-B23_2667766880	AG-355-B23_2667766879	AG-355-B23_2667766875	AG-355-B23_2667766874	AG-355-B23_2667766876	AG-355-B23_2667766892	AG-355-B23_2667766889	AG-355-B23_2667766886	AG-355-B23_2667766885	AG-355-B23_2667766888	AG-355-B23_2667766887	AG-412-J13_2717697402	AG-355-B23_2667766905	AG-355-B23_2667766902	AG-418-D13_2717708892	AG-418-D13_2717708894	AG-418-D13_2717708893	AG-418-D13_2717708896	AG-418-D13_2717708897	AG-418-D13_2717708899	AG-355-G23_2667767505	AG-418-D13_2717708876	AG-355-B23_2667766937	AG-355-B23_2667766934	AG-355-B23_2667766933	AG-355-B23_2667766930	AG-355-B23_2667766950	AG-402-K16_2667856198	AG-402-K16_2667856197	AG-402-K16_2667856193	AG-412-J13_2717697442	AG-402-K16_2667856195	AG-412-J13_2717697445	AG-412-J13_2717697446	AG-418-D13_2717708881	AG-418-D13_2717708880	AG-418-D13_2717708883	AG-418-D13_2717708882	AG-418-D13_2717708884	AG-355-B23_2667766949	
AG-418-D13_2717708887	AG-355-B23_2667766948	AG-418-D13_2717708889	AG-418-D13_2717708888	AG-355-B23_2667766945	AG-355-B23_2667766944	AG-355-B23_2667766946	AG-355-B23_2667766941	AG-355-B23_2667766943	AG-355-B23_2667766942	AG-402-K16_2667856185	AG-402-K16_2667856184	AG-418-D13_2717708850	AG-418-D13_2717708852	AG-412-J13_2717697404	AG-418-D13_2717708854	AG-418-D13_2717708856	AG-418-D13_2717708858	AG-355-B23_2667766911	AG-355-B23_2667766927	AG-418-D13_2717708864	AG-355-B23_2667766929	AG-355-B23_2667766928	AG-418-D13_2717708866	AG-418-D13_2717708869	AG-355-B23_2667766925	AG-355-B23_2667766924	AG-355-G23_2667767572	AG-355-G23_2667767571	AG-412-J13_2717697478	AG-412-J13_2717697476	AG-355-G23_2667767562	AG-412-J13_2717697482	AG-355-G23_2667767560	AG-355-G23_2667767567	AG-412-J13_2717697489	AG-355-G23_2667767569	AG-412-J13_2717697487	AG-412-J13_2717697488	AG-418-D13_2717708845	AG-418-D13_2717708844	AG-418-D13_2717708846	AG-355-G23_2667767596	AG-355-G23_2667767593	AG-412-J13_2717697452	AG-412-J13_2717697453	AG-355-G23_2667767598	AG-412-J13_2717697450	AG-355-G23_2667767597	AG-412-J13_2717697457	AG-412-J13_2717697454	AG-412-J13_2717697449	AG-418-D13_2717708810	AG-418-D13_2717708811	AG-418-D13_2717708815	AG-418-D13_2717708819	AG-355-G23_2667767581	AG-355-G23_2667767589	AG-355-G23_2667767588	AG-355-G23_2667767587	AG-355-G23_2667767586	AG-412-J13_2717697458	AG-412-J13_2717697459	AG-418-D13_2717708823	AG-355-G23_2667767531	AG-418-D13_2717708803	AG-418-D13_2717708804	AG-418-D13_2717708807	AG-418-D13_2717708806	AG-418-D13_2717708808	AG-347-E23_2717242898	AG-347-E23_2717242897	AG-347-E23_2717242899	AG-355-G23_2667767552	AG-347-E23_2717242894	AG-347-E23_2717242893	AG-347-E23_2717242896	AG-355-G23_2667767544	AG-355-G23_2667767543	AG-347-E23_2717242711	AG-347-E23_2717242713	AG-347-E23_2717242712	AG-402-K16_2667856203	AG-402-K16_2667856200	AG-402-K16_2667856207	AG-347-E23_2717242701	AG-347-E23_2717242704	AG-347-E23_2717242705	AG-347-E23_2717242708	AG-347-E23_2717242709	AG-347-E23_2717242721	AG-355-B23_2667766981	AG-355-B23_2667766983	AG-355-B23_2667766982	AG-402-K16_2667856286	AG-402-K16_2667856288	AG-355-B23_2667766978	AG-355-B23_2667766977	AG-355-B23_2667766974	AG-355-B23_2667766973	AG-355-B23_2667766975	AG-402-K16_2667856279	AG-355-B23_2667766994	AG-402-K16_2667856274	AG-355-B23_2667766990	AG-402-K16_2667856276	AG-355-B23_2667766988	AG-355-B23_2667766984	AG-402-K16_2667856268	AG-402-K16_2667856263	AG-355-B23_2667766955	AG-355-B23_2667766958	AG-355-B23_2667766952	AG-355-B23_2667766953	AG-355-B23_2667766970	AG-402-K16_2667856259	AG-355-B23_2667766971	AG-402-K16_2667856252	AG-402-K16_2667856254	AG-355-B23_2667766966	AG-355-B23_2667766969	AG-355-B23_2667766968	AG-355-B23_2667766962	AG-355-B23_2667766964	AG-402-K16_2667856246	AG-402-K16_2667856245	AG-402-K16_2667856247	AG-402-K16_2667856241	AG-402-K16_2667856244	AG-402-K16_2667856243	AG-402-K16_2667856240	AG-402-K16_2667856235	AG-402-K16_2667856234	AG-402-K16_2667856237	AG-402-K16_2667856236	AG-402-K16_2667856231	AG-402-K16_2667856230	AG-402-K16_2667856233	AG-402-K16_2667856232	AG-402-K16_2667856239	AG-402-K16_2667856238	AG-402-K16_2667856224	AG-402-K16_2667856223	AG-402-K16_2667856226	AG-402-K16_2667856225	AG-402-K16_2667856220	AG-402-K16_2667856222	AG-402-K16_2667856221	AG-355-B23_2667766999	AG-402-K16_2667856228	AG-355-B23_2667766998	AG-402-K16_2667856229	AG-402-K16_2667856214	AG-402-K16_2667856219	AG-402-K16_2667856218	AG-355-G23_2667767607	AG-355-G23_2667767609	AG-355-G23_2667767600	AG-355-G23_2667767601	AG-412-J13_2717697515	AG-412-J13_2717697514	AG-347-I04_2717244979	AG-355-G23_2667767632	AG-355-G23_2667767636	AG-347-I04_2717244983	AG-347-I04_2717244984	AG-355-G23_2667767627	AG-347-I04_2717244981	AG-355-G23_2667767621	AG-347-I04_2717244986	AG-347-I04_2717244988	AG-347-I04_2717244989	AG-355-G23_2667767619	AG-355-G23_2667767616	AG-347-I04_2717244990	AG-347-I04_2717244958	AG-347-I04_2717244956	AG-418-D13_2717708990	AG-418-D13_2717708995	AG-418-D13_2717708997	AG-418-D13_2717708996	AG-418-D13_2717708999	AG-418-D13_2717708998	AG-412-J13_2717697561	AG-347-I04_2717244973	AG-347-I04_2717244937	AG-412-J13_2717697534	AG-347-I04_2717244933	AG-418-D13_2717708977	AG-418-D13_2717708979	AG-402-K16_2667856297	AG-402-K16_2667856299	AG-402-K16_2667856298	AG-347-I04_2717244947	AG-402-K16_2667856295	AG-402-K16_2667856294	AG-347-I04_2717244942	AG-412-J13_2717697542	AG-418-D13_2717708980	AG-418-D13_2717708981	AG-412-J13_2717697535	AG-412-J13_2717697536	AG-418-D13_2717708985	AG-418-D13_2717708989	AG-355-G23_2667767691	AG-355-G23_2667767694	AG-347-I04_2717244919	AG-355-G23_2667767693	AG-355-G23_2667767692	AG-347-I04_2717244913	AG-355-G23_2667767699	AG-347-I04_2717244914	AG-347-I04_2717244915	AG-355-G23_2667767697	AG-347-I04_2717244910	AG-347-E23_2717242797	AG-347-I04_2717244911	AG-347-I04_2717244912	AG-418-D13_2717708951	AG-418-D13_2717708953	AG-418-D13_2717708955	AG-418-D13_2717708954	AG-418-D13_2717708957	AG-418-D13_2717708959	AG-355-G23_2667767680	AG-355-G23_2667767681	AG-347-I04_2717244924	AG-355-G23_2667767688	AG-347-I04_2717244926	AG-355-G23_2667767686	AG-347-I04_2717244921	AG-347-I04_2717244922	AG-418-D13_2717708960	AG-412-J13_2717697576	AG-347-I04_2717244902	AG-412-J13_2717697584	AG-347-I04_2717244903	AG-412-J13_2717697583	AG-412-J13_2717697586	AG-347-I04_2717244901	AG-418-D13_2717708943	AG-347-E23_2717242754	AG-418-D13_2717708909	AG-355-G23_2667767651	AG-355-G23_2667767650	AG-355-G23_2667767655	AG-355-G23_2667767653	AG-355-G23_2667767652	AG-355-G23_2667767658	AG-355-G23_2667767657	AG-355-G23_2667767656	AG-418-D13_2717708914	AG-418-D13_2717708916	AG-347-E23_2717242749	AG-355-G23_2667767643	
AG-355-G23_2667767641	AG-347-E23_2717242741	AG-347-E23_2717242776	AG-355-G23_2667767670	AG-355-G23_2667767677	AG-355-G23_2667767679	AG-355-G23_2667767678	AG-355-G23_2667767665	AG-355-G23_2667767664	AG-355-G23_2667767669	AG-418-D13_2717708902	AG-418-D13_2717708904	AG-418-D13_2717708903	AG-355-B23_2667766218	AG-355-B23_2667766215	AG-355-B23_2667766214	AG-355-B23_2667766216	AG-355-B23_2667766231	AG-355-B23_2667766226	AG-355-B23_2667766210	AG-355-B23_2667766212	AG-402-L23_2667741297	AG-418-P13_2717330494	AG-418-P13_2717330497	AG-418-P13_2717330496	AG-418-P13_2717330491	AG-418-P13_2717330492	AG-402-L23_2667741293	AG-402-L23_2667741294	AG-355-B23_2667766209	AG-402-L23_2667741295	AG-402-L23_2667741291	AG-355-G23_2667767372	AG-355-G23_2667767370	AG-355-M02_2667791011	AG-355-M02_2667791010	AG-355-G23_2667767376	AG-355-G23_2667767375	AG-355-G23_2667767374	AG-355-M02_2667791017	AG-355-G23_2667767379	AG-355-G23_2667767378	AG-355-M02_2667791019	AG-355-M02_2667791012	AG-355-M02_2667791015	AG-355-M02_2667791009	AG-355-B23_2667766258	AG-355-M02_2667791022	AG-355-M02_2667791027	AG-355-M02_2667791029	AG-355-B23_2667766240	AG-355-B23_2667766236	AG-355-G23_2667767382	AG-355-M02_2667791000	AG-355-G23_2667767386	AG-355-G23_2667767385	AG-355-G23_2667767384	AG-355-M02_2667791006	AG-355-M02_2667791005	AG-355-G23_2667767389	AG-355-M02_2667791008	AG-355-M02_2667791003	AG-418-P13_2717330447	AG-418-P13_2717330442	AG-418-P13_2717330441	AG-418-P13_2717330443	AG-418-P13_2717330437	AG-418-P13_2717330436	AG-418-P13_2717330439	AG-418-P13_2717330430	AG-418-P13_2717330432	AG-418-P13_2717330434	AG-418-P13_2717330425	AG-418-P13_2717330428	AG-418-P13_2717330429	AG-355-J09_2667774696	AG-355-J09_2667774695	AG-418-P13_2717330423	AG-355-J09_2667774691	AG-418-P13_2717330415	AG-418-P13_2717330414	AG-418-P13_2717330416	AG-418-P13_2717330419	AG-418-P13_2717330418	AG-355-J09_2667774689	AG-355-J09_2667774685	AG-418-P13_2717330411	AG-355-J09_2667774684	AG-355-J09_2667774687	AG-355-J09_2667774686	AG-418-P13_2717330412	AG-355-J09_2667774683	AG-418-P13_2717330484	AG-418-P13_2717330483	AG-418-D13_2717708591	AG-418-P13_2717329493	AG-418-P13_2717330486	AG-418-P13_2717329492	AG-418-P13_2717330485	AG-418-D13_2717708593	AG-418-D13_2717708592	AG-418-P13_2717330487	AG-418-D13_2717708595	AG-418-D13_2717708594	AG-418-P13_2717330489	AG-418-D13_2717708597	AG-418-D13_2717708596	AG-418-P13_2717330482	AG-418-P13_2717329488	AG-418-P13_2717329487	AG-418-P13_2717330473	AG-418-P13_2717330472	AG-418-P13_2717330475	AG-418-P13_2717329481	AG-418-P13_2717329480	AG-418-P13_2717330477	AG-418-P13_2717330479	AG-418-P13_2717330478	AG-418-P13_2717330471	AG-418-P13_2717330470	AG-418-P13_2717330469	AG-418-P13_2717329479	AG-418-P13_2717329478	AG-418-P13_2717329476	AG-418-P13_2717329475	AG-418-P13_2717329474	AG-418-P13_2717329473	AG-418-P13_2717330462	AG-347-I04_2717244898	AG-418-D13_2717708571	AG-418-P13_2717330466	AG-418-D13_2717708570	AG-418-D13_2717708573	AG-418-D13_2717708572	AG-418-D13_2717708575	AG-418-D13_2717708577	AG-418-D13_2717708579	AG-418-P13_2717330460	AG-418-P13_2717330453	AG-418-D13_2717708582	AG-418-D13_2717708584	AG-418-D13_2717708583	AG-418-P13_2717330456	AG-418-D13_2717708586	AG-418-D13_2717708585	AG-418-D13_2717708588	AG-418-D13_2717708587	AG-418-D13_2717708589	AG-355-J09_2667774759	AG-347-G18_2667833113	AG-355-J09_2667774758	AG-347-G18_2667833110	AG-355-J09_2667774755	AG-355-J09_2667774754	AG-355-J09_2667774756	AG-347-I04_2717244876	AG-418-D13_2717708670	AG-355-J09_2667774753	AG-418-D13_2717708672	AG-355-J09_2667774752	AG-347-I04_2717244883	AG-418-D13_2717708673	AG-347-J06_2717246658	AG-418-D13_2717708678	AG-347-I04_2717244881	AG-347-I04_2717244882	AG-347-G18_2667833114	AG-347-G18_2667833115	AG-355-J09_2667774748	AG-355-J09_2667774747	AG-355-J09_2667774744	AG-347-I04_2717244887	AG-418-D13_2717708683	AG-347-I04_2717244894	AG-418-D13_2717708685	AG-347-I04_2717244895	AG-347-I04_2717244896	AG-418-D13_2717708687	AG-418-D13_2717708686	AG-347-J06_2717246666	AG-347-I04_2717244892	AG-347-I04_2717244893	AG-347-J06_2717246662	AG-355-J09_2667774737	AG-355-J09_2667774739	AG-347-I04_2717244858	AG-355-J09_2667774733	AG-355-J09_2667774732	AG-355-J09_2667774735	AG-355-J09_2667774734	AG-347-I04_2717244855	AG-355-J09_2667774730	AG-347-I04_2717244861	AG-418-D13_2717708652	AG-418-D13_2717708651	AG-347-I04_2717244863	AG-418-D13_2717708653	AG-347-J06_2717246677	AG-418-D13_2717708656	AG-347-J06_2717246678	AG-347-J06_2717246675	AG-347-J06_2717246673	AG-347-J06_2717246674	AG-347-J06_2717246671	AG-347-J06_2717246670	AG-355-J09_2667774729	AG-355-J09_2667774726	AG-347-G18_2667833121	AG-355-J09_2667774728	AG-355-J09_2667774727	AG-355-J09_2667774724	AG-347-I04_2717244865	AG-347-I04_2717244867	AG-418-D13_2717708661	AG-347-I04_2717244868	AG-418-D13_2717708660	AG-347-I04_2717244872	AG-347-I04_2717244875	AG-418-D13_2717708664	AG-347-J06_2717246688	AG-347-J06_2717246689	AG-347-I04_2717244870	AG-418-D13_2717708669	AG-347-I04_2717244871	AG-347-J06_2717246687	AG-347-J06_2717246684	AG-347-J06_2717246682	AG-402-L23_2667741322	AG-418-P13_2717329536	AG-418-P13_2717330525	AG-418-P13_2717330524	AG-402-L23_2667741324	AG-418-P13_2717329534	AG-418-P13_2717330526	AG-418-P13_2717329532	AG-418-P13_2717330529	AG-418-P13_2717330528	AG-402-L23_2667741320	AG-418-P13_2717329530	AG-347-I04_2717244839	AG-347-I04_2717244832	AG-402-L23_2667741327	AG-418-P13_2717330520	AG-402-L23_2667741328	AG-402-L23_2667741329	AG-418-P13_2717330522	AG-347-I04_2717244841	AG-418-D13_2717708632	AG-355-J09_2667774792	AG-418-D13_2717708631	AG-347-J06_2717246698	AG-347-J06_2717246695	AG-418-D13_2717708638	AG-347-J06_2717246696	AG-418-D13_2717708637	
AG-347-J06_2717246693	AG-347-J06_2717246691	AG-418-P13_2717329539	AG-418-P13_2717329525	AG-418-P13_2717329524	AG-418-P13_2717330513	AG-418-P13_2717329523	AG-418-P13_2717329521	AG-418-P13_2717330519	AG-347-I04_2717244847	AG-347-I04_2717244848	AG-412-J13_2717697200	AG-355-J09_2667774783	AG-402-L23_2667741316	AG-402-L23_2667741317	AG-418-P13_2717330512	AG-347-I04_2717244850	AG-355-J09_2667774780	AG-418-D13_2717708641	AG-347-I04_2717244851	AG-418-D13_2717708640	AG-347-I04_2717244852	AG-418-D13_2717708643	AG-355-J09_2667774781	AG-418-D13_2717708642	AG-418-D13_2717708647	AG-418-D13_2717708646	AG-418-P13_2717329529	AG-418-P13_2717329528	AG-418-P13_2717329527	AG-418-P13_2717330502	AG-418-P13_2717329512	AG-418-P13_2717330505	AG-402-L23_2667741303	AG-418-P13_2717330504	AG-418-P13_2717329510	AG-418-P13_2717330508	AG-402-L23_2667741309	AG-347-I04_2717244816	AG-355-J09_2667774779	AG-402-L23_2667741304	AG-402-L23_2667741305	AG-347-I04_2717244812	AG-418-P13_2717330501	AG-355-J09_2667774774	AG-402-L23_2667741307	AG-355-J09_2667774770	AG-418-D13_2717708612	AG-418-D13_2717708614	AG-418-D13_2717708616	AG-418-D13_2717708615	AG-418-D13_2717708617	AG-418-P13_2717329518	AG-418-P13_2717329517	AG-418-P13_2717329516	AG-418-P13_2717329515	AG-418-P13_2717329503	AG-418-P13_2717329502	AG-418-P13_2717329501	AG-418-P13_2717329500	AG-347-I04_2717244829	AG-355-J09_2667774769	AG-355-J09_2667774766	AG-355-J09_2667774765	AG-347-I04_2717244827	AG-355-J09_2667774768	AG-355-J09_2667774767	AG-347-I04_2717244821	AG-355-J09_2667774762	AG-355-J09_2667774761	AG-355-J09_2667774763	AG-418-D13_2717708621	AG-418-D13_2717708623	AG-418-D13_2717708627	AG-418-P13_2717329504	AG-347-G18_2667833197	AG-402-L23_2667741367	AG-402-L23_2667741368	AG-347-G18_2667833195	AG-402-L23_2667741363	AG-355-M02_2667791051	AG-402-L23_2667741365	AG-412-J13_2717697233	AG-412-J13_2717697231	AG-347-G18_2667833192	AG-412-J13_2717697236	AG-412-J13_2717697235	AG-402-L23_2667741360	AG-402-L23_2667741361	AG-347-G18_2667833185	AG-402-L23_2667741356	AG-347-G18_2667833189	AG-347-I04_2717244807	AG-412-J13_2717697240	AG-347-G18_2667833187	AG-402-L23_2667741354	AG-347-I04_2717244805	AG-412-J13_2717697241	AG-412-J13_2717697242	AG-355-M02_2667791068	AG-402-L23_2667741359	AG-412-J13_2717697248	AG-347-G18_2667833180	AG-355-M02_2667791069	AG-412-J13_2717697238	AG-418-D13_2717708600	AG-418-D13_2717708604	AG-418-D13_2717708607	AG-402-L23_2667741350	AG-418-D13_2717708606	AG-355-B23_2667766288	AG-355-M02_2667791031	AG-355-B23_2667766287	AG-402-L23_2667741345	AG-402-L23_2667741346	AG-402-L23_2667741347	AG-355-B23_2667766283	AG-402-L23_2667741342	AG-355-B23_2667766285	AG-402-L23_2667741343	AG-355-M02_2667791039	AG-412-J13_2717697210	AG-355-G23_2667767357	AG-355-B23_2667766282	AG-355-B23_2667766281	AG-355-M02_2667791034	AG-402-L23_2667741349	AG-355-M02_2667791037	AG-412-J13_2717697208	AG-355-B23_2667766298	AG-402-L23_2667741334	AG-355-G23_2667767342	AG-402-L23_2667741331	AG-355-G23_2667767347	AG-355-B23_2667766290	AG-355-B23_2667766292	AG-355-M02_2667791046	AG-412-J13_2717697225	AG-402-L23_2667741338	AG-347-J06_2717246604	AG-347-G18_2667833152	AG-355-J09_2667774719	AG-355-M02_2667791097	AG-347-G18_2667833153	AG-355-J09_2667774718	AG-355-M02_2667791099	AG-347-G18_2667833156	AG-355-J09_2667774715	AG-355-M02_2667791093	AG-355-J09_2667774717	AG-355-M02_2667791095	AG-412-J13_2717697270	AG-347-G18_2667833155	AG-355-J09_2667774711	AG-355-J09_2667774710	AG-355-J09_2667774713	AG-355-J09_2667774712	AG-347-J06_2717246608	AG-347-J06_2717246615	AG-347-J06_2717246612	AG-347-G18_2667833158	AG-347-G18_2667833141	AG-355-J09_2667774708	AG-347-G18_2667833142	AG-355-J09_2667774707	AG-347-G18_2667833140	AG-355-J09_2667774709	AG-355-J09_2667774704	AG-355-J09_2667774705	AG-355-J09_2667774700	AG-347-J06_2717246617	AG-347-J06_2717246627	AG-347-J06_2717246625	AG-347-J06_2717246623	AG-347-G18_2667833149	AG-355-M02_2667791075	AG-347-G18_2667833175	AG-355-M02_2667791074	AG-355-M02_2667791077	AG-347-G18_2667833173	AG-355-M02_2667791076	AG-355-M02_2667791071	AG-355-M02_2667791070	AG-355-M02_2667791073	AG-347-G18_2667833177	AG-355-M02_2667791072	AG-412-J13_2717697252	AG-347-G18_2667833170	AG-355-M02_2667791078	AG-347-J06_2717246629	AG-347-J06_2717246637	AG-347-J06_2717246635	AG-347-J06_2717246636	AG-347-J06_2717246631	AG-402-L23_2667741381	AG-402-L23_2667741383	AG-347-G18_2667833163	AG-355-M02_2667791086	AG-347-G18_2667833164	AG-347-G18_2667833161	AG-355-M02_2667791087	AG-347-G18_2667833167	AG-355-M02_2667791082	AG-402-L23_2667741373	AG-347-G18_2667833168	AG-355-M02_2667791084	AG-402-L23_2667741375	AG-347-G18_2667833166	AG-355-M02_2667791083	AG-355-M02_2667791089	AG-347-G18_2667833169	AG-355-M02_2667791080	AG-355-B23_2667766343	AG-355-B23_2667766342	AG-355-B23_2667766345	AG-355-B23_2667766344	AG-355-B23_2667766339	AG-355-B23_2667766335	AG-355-B23_2667766354	AG-355-B23_2667766353	AG-355-B23_2667766350	AG-355-B23_2667766351	AG-355-M02_2667791105	AG-355-M02_2667791102	AG-355-B23_2667766349	AG-355-B23_2667766348	AG-355-B23_2667766313	AG-355-B23_2667766315	AG-355-B23_2667766330	AG-355-B23_2667766386	AG-355-B23_2667766389	AG-355-B23_2667766385	AG-355-B23_2667766384	AG-355-B23_2667766381	AG-355-B23_2667766380	AG-355-B23_2667766398	AG-355-B23_2667766399	AG-355-B23_2667766394	AG-355-B23_2667766393	AG-355-B23_2667766392	AG-355-B23_2667766391	AG-355-B23_2667766364	AG-355-B23_2667766367	AG-355-B23_2667766366	AG-355-B23_2667766362	AG-355-B23_2667766358	AG-355-B23_2667766359	AG-355-B23_2667766371	AG-355-M02_2667791126	AG-355-B23_2667766370	AG-355-B23_2667766369	AG-355-B23_2667766368	AG-418-P13_2717329579	AG-418-P13_2717329575	AG-418-P13_2717329574	
AG-418-P13_2717329573	AG-418-P13_2717329572	AG-418-P13_2717330563	AG-418-P13_2717330565	AG-418-P13_2717330564	AG-418-P13_2717330566	AG-418-P13_2717329569	AG-402-K16_2667856036	AG-402-K16_2667856038	AG-418-P13_2717329564	AG-418-P13_2717329563	AG-418-P13_2717329561	AG-402-K16_2667856026	AG-418-P13_2717330547	AG-418-P13_2717329557	AG-402-K16_2667856022	AG-418-P13_2717329554	AG-402-K16_2667856024	AG-418-P13_2717329552	AG-402-K16_2667856023	AG-418-P13_2717329551	AG-418-P13_2717329550	AG-418-P13_2717330541	AG-418-P13_2717330544	AG-402-K16_2667856015	AG-418-P13_2717329546	AG-418-P13_2717330535	AG-402-K16_2667856017	AG-418-P13_2717329545	AG-418-P13_2717329544	AG-418-P13_2717330537	AG-402-K16_2667856011	AG-418-P13_2717329543	AG-418-P13_2717329542	AG-418-P13_2717330539	AG-402-K16_2667856013	AG-418-P13_2717329541	AG-402-K16_2667856012	AG-418-P13_2717329540	AG-418-P13_2717330531	AG-402-K16_2667856019	AG-418-P13_2717329549	AG-418-P13_2717329548	AG-402-K16_2667856004	AG-402-K16_2667856006	AG-402-K16_2667856005	AG-402-K16_2667856002	AG-402-K16_2667856007	AG-418-P13_2717330594	AG-418-P13_2717330596	AG-418-P13_2717330598	AG-418-P13_2717330599	AG-418-P13_2717329599	AG-418-P13_2717329598	AG-418-P13_2717329596	AG-418-P13_2717329595	AG-418-D13_2717708690	AG-418-D13_2717708692	AG-418-P13_2717329590	AG-347-I04_2717244778	AG-418-D13_2717708691	AG-347-I04_2717244779	AG-347-I04_2717244784	AG-418-D13_2717708696	AG-418-D13_2717708698	AG-418-D13_2717708699	AG-347-I04_2717244783	AG-418-P13_2717329589	AG-418-P13_2717329585	AG-418-P13_2717329581	AG-418-P13_2717330574	AG-347-I04_2717244795	AG-347-I04_2717244796	AG-347-I04_2717244797	AG-347-I04_2717244798	AG-347-I04_2717244791	AG-347-I04_2717244792	AG-347-I04_2717244793	AG-347-I04_2717244790	AG-418-P13_2717329612	AG-418-P13_2717330601	AG-418-P13_2717329611	AG-418-P13_2717330604	AG-418-P13_2717329610	AG-418-P13_2717330606	AG-418-P13_2717330608	AG-418-P13_2717330607	AG-402-L23_2667741407	AG-355-J09_2667774875	AG-347-I04_2717244755	AG-355-J09_2667774872	AG-347-I04_2717244756	AG-347-I04_2717244757	AG-418-D13_2717708793	AG-418-D13_2717708792	AG-347-I04_2717244762	AG-418-D13_2717708794	AG-355-J09_2667774870	AG-418-D13_2717708797	AG-418-D13_2717708799	AG-347-I04_2717244760	AG-347-J06_2717246772	AG-347-J06_2717246773	AG-418-P13_2717329619	AG-418-P13_2717329615	AG-418-P13_2717329601	AG-418-P13_2717329600	AG-355-J09_2667774868	AG-355-J09_2667774865	AG-355-J09_2667774864	AG-355-J09_2667774861	AG-347-I04_2717244767	AG-347-I04_2717244768	AG-355-J09_2667774863	AG-347-I04_2717244769	AG-355-J09_2667774862	AG-347-I04_2717244770	AG-347-I04_2717244771	AG-347-J06_2717246782	AG-418-P13_2717329606	AG-347-J06_2717246780	AG-418-P13_2717329605	AG-347-G18_2667833013	AG-355-J09_2667774858	AG-347-G18_2667833012	AG-355-J09_2667774859	AG-347-I04_2717244738	AG-355-J09_2667774853	AG-355-J09_2667774856	AG-347-I04_2717244733	AG-355-J09_2667774850	AG-347-I04_2717244736	AG-355-J09_2667774851	AG-347-I04_2717244740	AG-347-I04_2717244742	AG-347-I04_2717244743	AG-418-D13_2717708774	AG-418-D13_2717708779	AG-347-J06_2717246797	AG-418-D13_2717708778	AG-347-G18_2667833015	AG-347-G18_2667833019	AG-347-G18_2667833002	AG-355-J09_2667774847	AG-347-G18_2667833003	AG-347-G18_2667833000	AG-355-J09_2667774848	AG-347-I04_2717244748	AG-347-I04_2717244749	AG-355-J09_2667774844	AG-347-I04_2717244744	AG-418-D13_2717708780	AG-347-I04_2717244745	AG-402-K16_2667856093	AG-418-D13_2717708782	AG-347-I04_2717244747	AG-402-K16_2667856092	AG-347-I04_2717244751	AG-418-D13_2717708784	AG-347-I04_2717244754	AG-418-D13_2717708785	AG-418-D13_2717708787	AG-418-D13_2717708789	AG-347-G18_2667833007	AG-347-G18_2667833004	AG-347-G18_2667833005	AG-418-P13_2717329657	AG-418-P13_2717330648	AG-418-P13_2717330647	AG-347-I04_2717244719	AG-418-P13_2717329653	AG-402-L23_2667741442	AG-347-I04_2717244716	AG-412-J13_2717697310	AG-418-P13_2717330640	AG-418-P13_2717330642	AG-347-I04_2717244712	AG-412-J13_2717697314	AG-418-P13_2717330641	AG-412-J13_2717697311	AG-412-J13_2717697312	AG-418-D13_2717708751	AG-418-D13_2717708750	AG-347-I04_2717244720	AG-412-J13_2717697304	AG-347-I04_2717244721	AG-418-D13_2717708752	AG-418-D13_2717708755	AG-412-J13_2717697308	AG-412-J13_2717697309	AG-418-D13_2717708759	AG-418-P13_2717329659	AG-418-P13_2717329658	AG-418-P13_2717329646	AG-418-P13_2717330635	AG-418-P13_2717330637	AG-418-P13_2717330636	AG-418-P13_2717329642	AG-418-P13_2717330639	AG-347-I04_2717244726	AG-347-I04_2717244727	AG-347-I04_2717244728	AG-347-I04_2717244729	AG-347-I04_2717244722	AG-347-I04_2717244723	AG-347-I04_2717244724	AG-412-J13_2717697317	AG-347-I04_2717244730	AG-418-D13_2717708761	AG-347-I04_2717244731	AG-412-J13_2717697315	AG-347-I04_2717244732	AG-412-J13_2717697316	AG-418-D13_2717708765	AG-418-D13_2717708768	AG-418-P13_2717330624	AG-418-P13_2717329632	AG-418-P13_2717329631	AG-418-P13_2717330628	AG-355-J09_2667774898	AG-355-J09_2667774897	AG-355-J09_2667774899	AG-402-K16_2667856063	AG-355-J09_2667774893	AG-355-J09_2667774896	AG-402-L23_2667741427	AG-402-L23_2667741428	AG-355-J09_2667774890	AG-355-J09_2667774891	AG-418-D13_2717708733	AG-418-D13_2717708735	AG-418-D13_2717708737	AG-418-D13_2717708736	AG-418-D13_2717708739	AG-418-D13_2717708738	AG-418-P13_2717329639	AG-418-P13_2717329636	AG-418-P13_2717329623	AG-347-I04_2717244708	AG-418-P13_2717329620	AG-418-P13_2717330617	AG-347-I04_2717244709	AG-355-J09_2667774887	AG-347-I04_2717244705	AG-347-I04_2717244706	AG-355-J09_2667774889	AG-412-J13_2717697302	AG-355-J09_2667774882	AG-347-I04_2717244702	AG-355-J09_2667774884	AG-418-P13_2717330610	AG-418-D13_2717708742	AG-347-I04_2717244710	AG-355-J09_2667774880	AG-418-D13_2717708744	
AG-418-D13_2717708743	AG-418-D13_2717708746	AG-418-D13_2717708748	AG-418-D13_2717708749	AG-418-P13_2717329629	AG-418-P13_2717329628	AG-347-G18_2667833073	AG-355-M02_2667791176	AG-347-G18_2667833074	AG-355-M02_2667791175	AG-355-M02_2667791172	AG-355-G23_2667767457	AG-355-G23_2667767455	AG-355-G23_2667767454	AG-412-J13_2717697357	AG-347-G18_2667833072	AG-412-J13_2717697358	AG-355-G23_2667767459	AG-355-M02_2667791179	AG-412-J13_2717697356	AG-418-D13_2717708710	AG-418-D13_2717708713	AG-402-L23_2667741480	AG-418-D13_2717708714	AG-402-L23_2667741481	AG-418-D13_2717708717	AG-402-L23_2667741482	AG-355-M02_2667791185	AG-355-M02_2667791184	AG-355-M02_2667791187	AG-347-G18_2667833063	AG-355-M02_2667791181	AG-347-G18_2667833067	AG-355-M02_2667791182	AG-402-L23_2667741475	AG-347-G18_2667833061	AG-355-M02_2667791188	AG-412-J13_2717697366	AG-347-J06_2717246703	AG-347-J06_2717246704	AG-412-J13_2717697359	AG-418-D13_2717708723	AG-418-D13_2717708726	AG-418-D13_2717708725	AG-402-L23_2667741471	AG-418-D13_2717708727	AG-418-D13_2717708729	AG-347-G18_2667833097	AG-355-G23_2667767471	AG-402-L23_2667741465	AG-402-L23_2667741467	AG-402-L23_2667741463	AG-402-L23_2667741464	AG-412-J13_2717697331	AG-412-J13_2717697332	AG-347-J06_2717246707	AG-402-L23_2667741469	AG-347-J06_2717246708	AG-347-J06_2717246705	AG-412-J13_2717697333	AG-347-J06_2717246706	AG-347-J06_2717246715	AG-347-J06_2717246712	AG-347-J06_2717246713	AG-412-J13_2717697327	AG-347-J06_2717246710	AG-355-G23_2667767460	AG-355-M02_2667791162	AG-355-G23_2667767463	AG-355-G23_2667767461	AG-355-M02_2667791166	AG-412-J13_2717697347	AG-347-J06_2717246716	AG-347-J06_2717246725	AG-347-J06_2717246726	AG-347-J06_2717246723	AG-347-J06_2717246724	AG-347-J06_2717246721	AG-347-J06_2717246720	AG-418-D13_2717708706	AG-418-D13_2717708708	AG-418-D13_2717708707	AG-347-G18_2667833032	AG-347-G18_2667833030	AG-355-J09_2667774836	AG-347-G18_2667833036	AG-355-J09_2667774835	AG-412-J13_2717697394	AG-412-J13_2717697391	AG-347-G18_2667833034	AG-355-J09_2667774837	AG-412-J13_2717697392	AG-355-G23_2667767413	AG-355-G23_2667767412	AG-355-G23_2667767411	AG-412-J13_2717697396	AG-347-J06_2717246729	AG-355-G23_2667767417	AG-355-G23_2667767416	AG-355-G23_2667767415	AG-347-J06_2717246736	AG-347-J06_2717246737	AG-347-J06_2717246735	AG-347-J06_2717246732	AG-347-J06_2717246733	AG-347-J06_2717246730	AG-347-J06_2717246731	AG-347-G18_2667833037	AG-347-G18_2667833022	AG-347-G18_2667833023	AG-355-G23_2667767406	AG-355-G23_2667767404	AG-347-J06_2717246739	AG-355-G23_2667767403	AG-347-J06_2717246743	AG-347-J06_2717246742	AG-347-G18_2667833054	AG-355-M02_2667791195	AG-347-G18_2667833051	AG-355-M02_2667791198	AG-347-G18_2667833052	AG-355-M02_2667791197	AG-347-G18_2667833057	AG-355-M02_2667791191	AG-347-G18_2667833055	AG-347-G18_2667833056	AG-355-J09_2667774815	AG-355-M02_2667791193	AG-355-G23_2667767434	AG-355-G23_2667767433	AG-412-J13_2717697373	AG-355-G23_2667767432	AG-347-G18_2667833050	AG-355-G23_2667767436	AG-347-J06_2717246758	AG-347-J06_2717246759	AG-347-J06_2717246754	AG-347-J06_2717246752	AG-347-J06_2717246753	AG-347-J06_2717246750	AG-347-G18_2667833059	AG-355-J09_2667774807	AG-402-L23_2667741498	AG-402-L23_2667741499	AG-355-J09_2667774809	AG-347-G18_2667833041	AG-355-J09_2667774808	AG-355-J09_2667774803	AG-412-J13_2717697382	AG-347-G18_2667833047	AG-412-J13_2717697383	AG-347-G18_2667833044	AG-402-L23_2667741496	AG-412-J13_2717697380	AG-347-G18_2667833045	AG-355-J09_2667774804	AG-402-L23_2667741497	AG-355-G23_2667767424	AG-412-J13_2717697386	AG-355-G23_2667767423	AG-412-J13_2717697384	AG-355-G23_2667767428	AG-412-J13_2717697389	AG-347-J06_2717246767	AG-355-G23_2667767418	AG-347-G18_2667833048	AG-347-J06_2717246760	AG-355-B23_2667766464	AG-412-J13_2717697070	AG-355-B23_2667766463	AG-355-B23_2667766466	AG-412-J13_2717697075	AG-355-B23_2667766462	AG-355-B23_2667766461	AG-355-M02_2667791217	AG-412-J13_2717697076	AG-418-P13_2717330288	AG-412-J13_2717697077	AG-355-M02_2667791211	AG-355-M02_2667791213	AG-355-M02_2667791212	AG-347-L17_2667698000	AG-418-P13_2717330282	AG-347-L17_2667698003	AG-418-P13_2717330281	AG-347-L17_2667698001	AG-418-P13_2717330283	AG-355-B23_2667766457	AG-355-B23_2667766456	AG-355-B23_2667766459	AG-355-B23_2667766458	AG-412-J13_2717697081	AG-412-J13_2717697082	AG-355-B23_2667766477	AG-355-B23_2667766476	AG-412-J13_2717697085	AG-412-J13_2717697086	AG-355-B23_2667766473	AG-412-J13_2717697083	AG-412-J13_2717697084	AG-355-M02_2667791226	AG-412-J13_2717697089	AG-355-M02_2667791228	AG-412-J13_2717697087	AG-418-P13_2717330277	AG-412-J13_2717697088	AG-418-P13_2717330276	AG-355-M02_2667791222	AG-355-M02_2667791221	AG-418-P13_2717330278	AG-355-M02_2667791224	AG-355-M02_2667791223	AG-355-M02_2667791219	AG-418-P13_2717330270	AG-418-P13_2717330272	AG-355-B23_2667766468	AG-355-B23_2667766442	AG-355-B23_2667766444	AG-412-J13_2717697052	AG-355-B23_2667766440	AG-412-J13_2717697051	AG-347-L17_2667698029	AG-412-J13_2717697057	AG-418-P13_2717330263	AG-412-J13_2717697055	AG-412-J13_2717697059	AG-418-P13_2717330269	AG-347-L17_2667698022	AG-347-L17_2667698020	AG-347-L17_2667698026	AG-347-L17_2667698025	AG-347-L17_2667698024	AG-418-P13_2717330262	AG-347-L17_2667698023	AG-418-P13_2717330261	AG-355-B23_2667766439	AG-355-B23_2667766438	AG-355-B23_2667766435	AG-355-B23_2667766434	AG-355-B23_2667766437	AG-355-B23_2667766436	AG-355-B23_2667766453	AG-355-B23_2667766455	AG-412-J13_2717697064	AG-412-J13_2717697061	AG-412-J13_2717697062	AG-347-L17_2667698019	AG-347-L17_2667698018	AG-355-M02_2667791206	AG-412-J13_2717697065	AG-418-P13_2717330255	AG-347-L17_2667698016	AG-355-M02_2667791205	AG-412-J13_2717697066	AG-355-M02_2667791200	
AG-418-P13_2717330256	AG-355-M02_2667791202	AG-412-J13_2717697069	AG-418-P13_2717330259	AG-355-M02_2667791201	AG-347-L17_2667698010	AG-347-L17_2667698013	AG-418-P13_2717330251	AG-347-L17_2667698012	AG-418-P13_2717330250	AG-355-B23_2667766446	AG-355-B23_2667766445	AG-355-M02_2667791250	AG-355-M02_2667791252	AG-355-M02_2667791259	AG-355-M02_2667791258	AG-347-L17_2667698049	AG-355-M02_2667791256	AG-347-L17_2667698044	AG-347-L17_2667698043	AG-347-L17_2667698041	AG-347-L17_2667698048	AG-347-L17_2667698047	AG-347-L17_2667698046	AG-347-L17_2667698040	AG-355-M02_2667791261	AG-355-M02_2667791263	AG-355-M02_2667791260	AG-347-L17_2667698032	AG-347-L17_2667698031	AG-347-L17_2667698030	AG-347-L17_2667698036	AG-347-L17_2667698035	AG-355-B23_2667766486	AG-355-B23_2667766485	AG-412-J13_2717697093	AG-355-B23_2667766488	AG-355-M02_2667791230	AG-412-J13_2717697091	AG-355-B23_2667766482	AG-355-B23_2667766481	AG-412-J13_2717697097	AG-355-B23_2667766484	AG-355-M02_2667791237	AG-355-M02_2667791239	AG-412-J13_2717697098	AG-347-L17_2667698066	AG-347-L17_2667698065	AG-355-M02_2667791229	AG-347-L17_2667698067	AG-347-L17_2667698062	AG-347-L17_2667698061	AG-355-B23_2667766497	AG-355-M02_2667791240	AG-355-B23_2667766496	AG-355-M02_2667791242	AG-355-B23_2667766498	AG-355-M02_2667791241	AG-355-B23_2667766493	AG-355-B23_2667766492	AG-355-B23_2667766495	AG-355-B23_2667766494	AG-355-M02_2667791248	AG-418-P13_2717330297	AG-355-M02_2667791247	AG-355-B23_2667766491	AG-418-P13_2717330298	AG-355-M02_2667791243	AG-355-M02_2667791246	AG-355-M02_2667791245	AG-347-J06_2717246803	AG-418-P13_2717330291	AG-347-L17_2667698052	AG-418-P13_2717330290	AG-418-P13_2717330293	AG-418-P13_2717330292	AG-418-P13_2717330294	AG-347-L17_2667698051	AG-347-L17_2667698050	AG-355-B23_2667766489	AG-418-P13_2717330208	AG-418-D13_2717708395	AG-347-G18_2667833410	AG-418-D13_2717708370	AG-418-D13_2717708376	AG-418-D13_2717708378	AG-347-G18_2667833414	AG-347-G18_2667833411	AG-347-G18_2667833412	AG-347-G18_2667833417	AG-347-G18_2667833415	AG-418-D13_2717708380	AG-418-D13_2717708383	AG-418-D13_2717708386	AG-418-D13_2717708388	AG-347-G18_2667833408	AG-347-G18_2667833406	AG-347-G18_2667833405	AG-355-B23_2667766422	AG-347-I04_2717244678	AG-418-D13_2717708351	AG-418-P13_2717330246	AG-418-D13_2717708353	AG-418-P13_2717330248	AG-418-P13_2717330247	AG-347-I04_2717244685	AG-347-I04_2717244686	AG-418-D13_2717708354	AG-418-D13_2717708357	AG-418-D13_2717708356	AG-418-D13_2717708359	AG-347-I04_2717244682	AG-418-D13_2717708358	AG-355-B23_2667766413	AG-355-B23_2667766431	AG-418-P13_2717330238	AG-355-B23_2667766432	AG-418-D13_2717708360	AG-418-D13_2717708363	AG-347-I04_2717244697	AG-418-D13_2717708365	AG-347-I04_2717244698	AG-418-D13_2717708367	AG-347-I04_2717244693	AG-347-I04_2717244695	AG-355-B23_2667766427	AG-347-I04_2717244691	AG-355-B23_2667766423	AG-402-F05_2717278900	AG-355-B23_2667766400	AG-402-F05_2717278903	AG-402-F05_2717278904	AG-402-F05_2717278901	AG-402-F05_2717278902	AG-418-P13_2717330220	AG-418-D13_2717708331	AG-418-D13_2717708330	AG-347-I04_2717244663	AG-418-D13_2717708332	AG-347-I04_2717244665	AG-347-I04_2717244666	AG-418-D13_2717708339	AG-355-B23_2667766411	AG-355-B23_2667766410	AG-347-I04_2717244667	AG-418-P13_2717330213	AG-347-I04_2717244668	AG-418-D13_2717708342	AG-347-I04_2717244675	AG-418-D13_2717708343	AG-347-I04_2717244676	AG-418-D13_2717708346	AG-418-D13_2717708345	AG-347-I04_2717244670	AG-418-D13_2717708348	AG-355-B23_2667766409	AG-355-B23_2667766406	AG-355-B23_2667766402	AG-355-B23_2667766404	AG-347-G18_2667833350	AG-402-F05_2717278921	AG-402-L23_2667741520	AG-347-G18_2667833351	AG-402-F05_2717278922	AG-402-L23_2667741521	AG-402-F05_2717278920	AG-347-I04_2717244638	AG-402-L23_2667741528	AG-355-J09_2667774996	AG-402-L23_2667741529	AG-402-F05_2717278927	AG-355-J09_2667774998	AG-347-I04_2717244634	AG-402-L23_2667741524	AG-355-J09_2667774992	AG-347-I04_2717244636	AG-355-J09_2667774995	AG-355-J09_2667774994	AG-418-D13_2717708432	AG-347-J06_2717246899	AG-355-J09_2667774990	AG-418-D13_2717708436	AG-418-D13_2717708435	AG-347-J06_2717246896	AG-347-J06_2717246893	AG-347-J06_2717246894	AG-418-D13_2717708439	AG-347-J06_2717246891	AG-347-J06_2717246890	AG-402-F05_2717278911	AG-402-L23_2667741511	AG-355-J09_2667774989	AG-402-F05_2717278912	AG-402-F05_2717278913	AG-402-F05_2717278918	AG-402-L23_2667741517	AG-402-F05_2717278919	AG-402-L23_2667741518	AG-402-F05_2717278916	AG-402-L23_2667741513	AG-347-I04_2717244646	AG-402-L23_2667741514	AG-347-I04_2717244647	AG-402-L23_2667741515	AG-418-D13_2717708441	AG-418-D13_2717708442	AG-418-D13_2717708445	AG-418-D13_2717708444	AG-418-D13_2717708447	AG-418-D13_2717708448	AG-402-F05_2717278943	AG-402-F05_2717278944	AG-402-F05_2717278942	AG-402-L23_2667741501	AG-347-G18_2667833376	AG-402-F05_2717278947	AG-347-G18_2667833377	AG-402-F05_2717278946	AG-402-L23_2667741506	AG-347-I04_2717244617	AG-402-F05_2717278949	AG-347-I04_2717244612	AG-402-L23_2667741502	AG-347-I04_2717244613	AG-355-J09_2667774970	AG-402-L23_2667741504	AG-418-D13_2717708418	AG-418-D13_2717708417	AG-347-G18_2667833378	AG-418-D13_2717708419	AG-402-F05_2717278951	AG-402-F05_2717278932	AG-402-F05_2717278933	AG-347-G18_2667833360	AG-402-F05_2717278931	AG-355-J09_2667774968	AG-347-G18_2667833366	AG-355-J09_2667774967	AG-347-I04_2717244628	AG-402-F05_2717278938	AG-355-J09_2667774965	AG-402-F05_2717278939	AG-347-I04_2717244624	AG-355-J09_2667774961	AG-418-D13_2717708421	AG-347-I04_2717244631	AG-418-D13_2717708420	AG-418-D13_2717708423	AG-347-I04_2717244633	AG-418-D13_2717708422	AG-418-D13_2717708425	AG-418-D13_2717708424	AG-418-D13_2717708427	AG-402-F05_2717278965	AG-402-L23_2667741564	
AG-402-F05_2717278963	AG-402-L23_2667741566	AG-402-F05_2717278969	AG-402-F05_2717278968	AG-347-I04_2717244600	AG-402-F05_2717278972	AG-347-G18_2667833319	AG-402-L23_2667741553	AG-402-L23_2667741554	AG-402-L23_2667741555	AG-402-F05_2717278953	AG-402-L23_2667741556	AG-347-I04_2717244609	AG-347-G18_2667833300	AG-402-F05_2717278959	AG-402-F05_2717278956	AG-402-F05_2717278957	AG-402-L23_2667741552	AG-347-I04_2717244605	AG-347-I04_2717244606	AG-347-I04_2717244607	AG-347-I04_2717244608	AG-347-I04_2717244601	AG-347-I04_2717244602	AG-402-L23_2667741558	AG-347-I04_2717244603	AG-402-L23_2667741559	AG-347-I04_2717244610	AG-347-I04_2717244611	AG-418-D13_2717708400	AG-347-G18_2667833301	AG-402-F05_2717278962	AG-402-F05_2717278960	AG-402-F05_2717278987	AG-402-L23_2667741542	AG-402-L23_2667741543	AG-402-F05_2717278985	AG-402-F05_2717278986	AG-347-G18_2667833333	AG-347-G18_2667833330	AG-347-G18_2667833331	AG-402-L23_2667741541	AG-402-L23_2667741546	AG-402-L23_2667741547	AG-347-G18_2667833337	AG-347-G18_2667833334	AG-347-G18_2667833339	AG-402-F05_2717278977	AG-347-G18_2667833320	AG-402-F05_2717278979	AG-402-L23_2667741530	AG-347-G18_2667833325	AG-347-G18_2667833326	AG-402-F05_2717278980	AG-347-G18_2667833324	AG-402-F05_2717278983	AG-402-F05_2717278984	AG-402-F05_2717278981	AG-347-G18_2667833328	AG-402-F05_2717278982	AG-355-M02_2667791295	AG-355-M02_2667791294	AG-355-M02_2667791297	AG-355-M02_2667791296	AG-355-J09_2667774913	AG-355-J09_2667774912	AG-355-M02_2667791290	AG-355-M02_2667791293	AG-355-M02_2667791292	AG-347-J06_2717246808	AG-355-J09_2667774911	AG-355-J09_2667774910	AG-347-J06_2717246807	AG-355-M02_2667791298	AG-347-J06_2717246805	AG-347-J06_2717246813	AG-347-J06_2717246814	AG-347-L17_2667698087	AG-347-J06_2717246812	AG-347-L17_2667698085	AG-347-J06_2717246810	AG-347-L17_2667698080	AG-347-L17_2667698083	AG-355-J09_2667774909	AG-347-L17_2667698081	AG-355-J09_2667774902	AG-355-J09_2667774904	AG-412-J13_2717697000	AG-412-J13_2717697004	AG-347-L17_2667698077	AG-347-L17_2667698075	AG-347-L17_2667698074	AG-347-L17_2667698079	AG-347-L17_2667698073	AG-347-L17_2667698072	AG-347-L17_2667698070	AG-402-L23_2667741586	AG-402-L23_2667741583	AG-402-L23_2667741584	AG-402-L23_2667741585	AG-355-M02_2667791279	AG-402-L23_2667741580	AG-402-L23_2667741581	AG-402-L23_2667741578	AG-355-M02_2667791280	AG-355-M02_2667791288	AG-402-L23_2667741579	AG-347-J06_2717246838	AG-347-L17_2667698091	AG-347-L17_2667698090	AG-402-L23_2667741570	AG-347-L17_2667698092	AG-347-G18_2667833394	AG-347-G18_2667833398	AG-412-J13_2717697030	AG-347-G18_2667833399	AG-355-J09_2667774956	AG-412-J13_2717697032	AG-355-J09_2667774954	AG-347-G18_2667833390	AG-347-G18_2667833391	AG-412-J13_2717697037	AG-412-J13_2717697029	AG-347-J06_2717246856	AG-347-G18_2667833383	AG-347-G18_2667833382	AG-347-G18_2667833387	AG-412-J13_2717697041	AG-347-G18_2667833388	AG-355-J09_2667774948	AG-412-J13_2717697040	AG-412-J13_2717697045	AG-412-J13_2717697046	AG-412-J13_2717697044	AG-412-J13_2717697049	AG-347-G18_2667833380	AG-355-J09_2667774940	AG-412-J13_2717697048	AG-347-J06_2717246868	AG-347-J06_2717246869	AG-347-J06_2717246866	AG-347-J06_2717246867	AG-347-J06_2717246864	AG-347-J06_2717246863	AG-347-J06_2717246860	AG-355-J09_2667774939	AG-355-J09_2667774938	AG-355-J09_2667774935	AG-355-J09_2667774934	AG-355-J09_2667774937	AG-355-J09_2667774933	AG-355-J09_2667774932	AG-412-J13_2717697011	AG-412-J13_2717697009	AG-347-J06_2717246876	AG-347-J06_2717246873	AG-347-J06_2717246874	AG-347-J06_2717246872	AG-355-J09_2667774926	AG-355-J09_2667774925	AG-355-J09_2667774920	AG-412-J13_2717697023	AG-412-J13_2717697024	AG-355-J09_2667774921	AG-412-J13_2717697022	AG-412-J13_2717697027	AG-412-J13_2717697028	AG-412-J13_2717697025	AG-412-J13_2717697026	AG-355-B23_2667766585	AG-412-J13_2717697191	AG-355-B23_2667766584	AG-355-M02_2667791330	AG-412-J13_2717697190	AG-355-B23_2667766581	AG-412-J13_2717697196	AG-355-B23_2667766583	AG-412-J13_2717697193	AG-412-J13_2717697194	AG-355-M02_2667791336	AG-412-J13_2717697199	AG-355-M02_2667791338	AG-412-J13_2717697198	AG-355-B23_2667766579	AG-355-B23_2667766595	AG-355-B23_2667766598	AG-355-B23_2667766592	AG-355-B23_2667766591	AG-355-B23_2667766594	AG-355-B23_2667766593	AG-418-P13_2717330399	AG-355-B23_2667766589	AG-355-B23_2667766588	AG-355-B23_2667766564	AG-412-J13_2717697173	AG-355-B23_2667766561	AG-355-B23_2667766560	AG-355-M02_2667791314	AG-355-M02_2667791313	AG-355-M02_2667791316	AG-355-M02_2667791315	AG-355-M02_2667791310	AG-355-M02_2667791312	AG-355-M02_2667791311	AG-355-M02_2667791307	AG-355-M02_2667791306	AG-355-M02_2667791309	AG-355-M02_2667791308	AG-355-B23_2667766559	AG-355-B23_2667766556	AG-355-B23_2667766557	AG-412-J13_2717697185	AG-355-B23_2667766572	AG-355-B23_2667766571	AG-355-M02_2667791325	AG-355-M02_2667791326	AG-412-J13_2717697187	AG-355-M02_2667791321	AG-418-P13_2717330377	AG-418-P13_2717330379	AG-355-M02_2667791317	AG-418-P13_2717330372	AG-355-M02_2667791319	AG-355-B23_2667766566	AG-355-B23_2667766568	AG-347-K17_2667688103	AG-347-K17_2667688102	AG-347-K17_2667688100	AG-347-K17_2667688108	AG-347-K17_2667688107	AG-347-K17_2667688106	AG-347-K17_2667688113	AG-347-K17_2667688110	AG-347-J06_2717246901	AG-347-J06_2717246902	AG-347-K17_2667688119	AG-355-M02_2667791350	AG-355-M02_2667791352	AG-355-M02_2667791351	AG-347-J06_2717246905	AG-355-M02_2667791354	AG-347-J06_2717246903	AG-355-M02_2667791356	AG-347-J06_2717246912	AG-355-M02_2667791363	AG-355-M02_2667791362	AG-355-M02_2667791369	AG-355-M02_2667791368	AG-347-J06_2717246919	AG-355-M02_2667791365	AG-347-J06_2717246923	AG-347-J06_2717246921	AG-347-J06_2717246922	AG-418-P13_2717330328	AG-418-P13_2717330321	
AG-418-P13_2717330323	AG-418-P13_2717330322	AG-418-P13_2717330324	AG-418-P13_2717330316	AG-355-B23_2667766509	AG-355-B23_2667766500	AG-418-P13_2717330307	AG-418-D13_2717708490	AG-418-D13_2717708492	AG-418-D13_2717708491	AG-418-P13_2717330302	AG-347-I04_2717244586	AG-347-I04_2717244587	AG-347-I04_2717244588	AG-347-I04_2717244589	AG-418-D13_2717708499	AG-347-I04_2717244582	AG-347-I04_2717244584	AG-347-I04_2717244597	AG-347-I04_2717244598	AG-347-I04_2717244599	AG-347-I04_2717244593	AG-347-I04_2717244594	AG-347-I04_2717244595	AG-347-I04_2717244596	AG-347-I04_2717244590	AG-347-I04_2717244591	AG-347-I04_2717244592	AG-355-B23_2667766543	AG-402-L23_2667741600	AG-418-P13_2717330363	AG-402-L23_2667741606	AG-402-L23_2667741607	AG-402-L23_2667741608	AG-347-I04_2717244557	AG-402-L23_2667741601	AG-418-D13_2717708472	AG-347-I04_2717244558	AG-418-D13_2717708471	AG-347-I04_2717244559	AG-418-D13_2717708473	AG-418-P13_2717330368	AG-418-D13_2717708476	AG-347-I04_2717244565	AG-347-I04_2717244566	AG-347-I04_2717244560	AG-347-I04_2717244561	AG-347-I04_2717244562	AG-347-I04_2717244563	AG-355-B23_2667766534	AG-355-B23_2667766552	AG-355-B23_2667766553	AG-355-M02_2667791303	AG-355-M02_2667791302	AG-418-P13_2717330351	AG-355-M02_2667791305	AG-418-D13_2717708481	AG-355-M02_2667791304	AG-418-D13_2717708483	AG-418-D13_2717708482	AG-418-P13_2717330355	AG-355-M02_2667791301	AG-418-D13_2717708485	AG-355-M02_2667791300	AG-418-D13_2717708484	AG-418-P13_2717330357	AG-347-I04_2717244575	AG-418-D13_2717708487	AG-347-I04_2717244574	AG-355-B23_2667766548	AG-347-I04_2717244570	AG-355-B23_2667766520	AG-347-I04_2717244539	AG-418-P13_2717330342	AG-347-I04_2717244535	AG-347-I04_2717244536	AG-418-P13_2717330344	AG-347-I04_2717244538	AG-418-D13_2717708451	AG-347-I04_2717244542	AG-418-D13_2717708453	AG-347-I04_2717244544	AG-418-D13_2717708455	AG-418-D13_2717708458	AG-355-B23_2667766519	AG-418-D13_2717708457	AG-347-I04_2717244540	AG-347-I04_2717244541	AG-355-B23_2667766516	AG-355-B23_2667766518	AG-355-B23_2667766517	AG-355-B23_2667766514	AG-418-P13_2717330332	AG-418-P13_2717330331	AG-418-D13_2717708461	AG-418-D13_2717708460	AG-418-P13_2717330333	AG-418-P13_2717330336	AG-418-D13_2717708462	AG-418-P13_2717330335	AG-347-I04_2717244553	AG-418-D13_2717708465	AG-347-I04_2717244555	AG-418-D13_2717708466	AG-347-I04_2717244551	AG-347-I04_2717244552	AG-355-B23_2667766529	AG-355-B23_2667766523	AG-355-B23_2667766524	AG-402-F05_2717278800	AG-347-G18_2667833230	AG-402-F05_2717278801	AG-402-L23_2667741643	AG-402-F05_2717278804	AG-347-G18_2667833234	AG-402-F05_2717278802	AG-402-F05_2717278808	AG-347-I04_2717244513	AG-402-L23_2667741645	AG-347-I04_2717244514	AG-347-I04_2717244515	AG-402-L23_2667741647	AG-347-I04_2717244516	AG-402-L23_2667741648	AG-347-I04_2717244520	AG-418-D13_2717708553	AG-347-I04_2717244521	AG-418-D13_2717708555	AG-418-D13_2717708559	AG-418-D13_2717708558	AG-347-G18_2667833235	AG-347-G18_2667833236	AG-347-G18_2667833222	AG-347-I04_2717244529	AG-347-I04_2717244524	AG-418-D13_2717708560	AG-418-D13_2717708561	AG-347-I04_2717244531	AG-418-D13_2717708564	AG-347-I04_2717244533	AG-418-D13_2717708566	AG-347-I04_2717244534	AG-418-D13_2717708568	AG-418-D13_2717708567	AG-347-G18_2667833226	AG-347-G18_2667833224	AG-347-G18_2667833228	AG-402-F05_2717278822	AG-402-F05_2717278820	AG-402-L23_2667741621	AG-347-K17_2667688089	AG-402-F05_2717278821	AG-402-F05_2717278826	AG-347-K17_2667688087	AG-347-K17_2667688086	AG-347-K17_2667688084	AG-347-K17_2667688083	AG-347-K17_2667688082	AG-347-K17_2667688081	AG-402-F05_2717278829	AG-347-K17_2667688080	AG-402-L23_2667741623	AG-402-L23_2667741624	AG-418-D13_2717708531	AG-347-I04_2717244500	AG-347-I04_2717244501	AG-418-D13_2717708532	AG-418-D13_2717708537	AG-418-D13_2717708536	AG-347-G18_2667833257	AG-402-F05_2717278830	AG-402-F05_2717278811	AG-402-F05_2717278812	AG-402-F05_2717278810	AG-347-K17_2667688099	AG-347-K17_2667688098	AG-347-K17_2667688097	AG-347-K17_2667688096	AG-402-F05_2717278814	AG-347-I04_2717244506	AG-347-I04_2717244507	AG-402-L23_2667741617	AG-347-K17_2667688093	AG-402-L23_2667741618	AG-347-I04_2717244509	AG-402-L23_2667741619	AG-347-I04_2717244502	AG-347-K17_2667688091	AG-402-L23_2667741612	AG-347-I04_2717244503	AG-347-K17_2667688090	AG-402-L23_2667741613	AG-347-I04_2717244505	AG-347-I04_2717244510	AG-418-D13_2717708544	AG-347-I04_2717244512	AG-418-D13_2717708546	AG-418-D13_2717708545	AG-418-D13_2717708548	AG-418-D13_2717708547	AG-402-L23_2667741685	AG-402-F05_2717278845	AG-418-P13_2717330403	AG-402-L23_2667741681	AG-402-F05_2717278849	AG-402-L23_2667741682	AG-418-P13_2717330407	AG-402-F05_2717278846	AG-402-L23_2667741683	AG-402-L23_2667741689	AG-418-D13_2717708511	AG-418-D13_2717708510	AG-418-D13_2717708513	AG-418-D13_2717708517	AG-418-D13_2717708519	AG-418-D13_2717708518	AG-402-F05_2717278851	AG-402-F05_2717278852	AG-402-L23_2667741675	AG-402-F05_2717278837	AG-402-F05_2717278838	AG-402-F05_2717278836	AG-402-F05_2717278839	AG-418-D13_2717708520	AG-418-D13_2717708522	AG-418-D13_2717708524	AG-418-D13_2717708523	AG-418-D13_2717708525	AG-402-F05_2717278840	AG-402-F05_2717278866	AG-402-F05_2717278865	AG-347-G18_2667833211	AG-347-G18_2667833216	AG-402-F05_2717278870	AG-347-G18_2667833214	AG-402-F05_2717278856	AG-402-L23_2667741650	AG-402-F05_2717278858	AG-418-D13_2717708500	AG-418-D13_2717708502	AG-418-D13_2717708501	AG-418-D13_2717708504	AG-418-D13_2717708503	AG-347-G18_2667833204	AG-418-D13_2717708508	AG-402-F05_2717278862	AG-402-F05_2717278863	AG-402-F05_2717278861	AG-347-K17_2667688026	AG-402-F05_2717278888	AG-347-K17_2667688024	AG-347-K17_2667688023	AG-347-K17_2667688022	AG-347-K17_2667688021	AG-412-J13_2717697111	
AG-412-J13_2717697112	AG-412-J13_2717697110	AG-347-J06_2717246927	AG-412-J13_2717697115	AG-347-J06_2717246928	AG-347-J06_2717246925	AG-412-J13_2717697113	AG-412-J13_2717697114	AG-347-J06_2717246935	AG-412-J13_2717697109	AG-347-J06_2717246932	AG-412-J13_2717697106	AG-347-J06_2717246933	AG-412-J13_2717697107	AG-402-F05_2717278892	AG-402-F05_2717278890	AG-402-F05_2717278895	AG-347-K17_2667688028	AG-402-F05_2717278893	AG-347-K17_2667688037	AG-347-K17_2667688036	AG-347-K17_2667688033	AG-412-J13_2717697120	AG-412-J13_2717697121	AG-412-J13_2717697126	AG-347-J06_2717246939	AG-347-J06_2717246936	AG-412-J13_2717697119	AG-347-J06_2717246943	AG-412-J13_2717697117	AG-347-J06_2717246944	AG-402-F05_2717278884	AG-347-K17_2667688004	AG-347-K17_2667688002	AG-347-K17_2667688000	AG-347-J06_2717246956	AG-347-J06_2717246957	AG-347-J06_2717246955	AG-347-J06_2717246953	AG-347-J06_2717246950	AG-347-J06_2717246951	AG-347-K17_2667688006	AG-347-K17_2667688005	AG-347-K17_2667688015	AG-402-F05_2717278899	AG-402-L23_2667741697	AG-347-K17_2667688013	AG-402-L23_2667741694	AG-402-L23_2667741695	AG-412-J13_2717697102	AG-347-J06_2717246959	AG-347-J06_2717246967	AG-347-J06_2717246968	AG-347-J06_2717246966	AG-347-J06_2717246962	AG-347-J06_2717246960	AG-402-L23_2667741691	AG-347-K17_2667688019	AG-347-K17_2667688018	AG-347-K17_2667688017	AG-347-K17_2667688016	AG-347-G18_2667833273	AG-347-G18_2667833274	AG-347-G18_2667833272	AG-347-G18_2667833277	AG-347-K17_2667688066	AG-347-K17_2667688064	AG-347-G18_2667833276	AG-347-K17_2667688060	AG-347-G18_2667833270	AG-347-J06_2717246978	AG-347-J06_2717246979	AG-347-J06_2717246974	AG-347-J06_2717246973	AG-347-J06_2717246970	AG-347-K17_2667688079	AG-347-G18_2667833261	AG-347-K17_2667688078	AG-347-K17_2667688077	AG-347-K17_2667688075	AG-347-G18_2667833265	AG-412-J13_2717697161	AG-412-J13_2717697166	AG-412-J13_2717697168	AG-347-J06_2717246983	AG-347-J06_2717246981	AG-347-J06_2717246982	AG-347-G18_2667833269	AG-347-G18_2667833295	AG-347-K17_2667688048	AG-347-K17_2667688046	AG-347-G18_2667833294	AG-347-K17_2667688045	AG-347-G18_2667833299	AG-347-K17_2667688043	AG-347-G18_2667833297	AG-347-K17_2667688042	AG-347-K17_2667688041	AG-412-J13_2717697137	AG-347-G18_2667833292	AG-412-J13_2717697138	AG-347-G18_2667833290	AG-347-J06_2717246991	AG-347-K17_2667688049	AG-347-K17_2667688059	AG-347-K17_2667688058	AG-347-K17_2667688057	AG-347-G18_2667833283	AG-347-K17_2667688056	AG-347-G18_2667833288	AG-347-K17_2667688055	AG-412-J13_2717697141	AG-347-G18_2667833286	AG-347-K17_2667688053	AG-347-G18_2667833287	AG-347-K17_2667688052	AG-347-K17_2667688051	AG-412-J13_2717697145	AG-347-G18_2667833281	AG-412-J13_2717697146	AG-412-J13_2717697139	AG-347-K17_2667688224	AG-347-K17_2667688222	AG-418-D13_2717708191	AG-418-D13_2717708192	AG-418-D13_2717708195	AG-418-D13_2717708194	AG-418-D13_2717708197	AG-418-D13_2717708196	AG-418-D13_2717708198	AG-347-K17_2667688229	AG-347-K17_2667688226	AG-347-K17_2667688225	AG-347-K17_2667688233	AG-347-K17_2667688231	AG-347-K17_2667688230	AG-347-K17_2667688238	AG-347-K17_2667688237	AG-347-M23_2667709204	AG-347-M23_2667709203	AG-347-M23_2667709202	AG-347-M23_2667709209	AG-347-M23_2667709207	AG-418-D13_2717708171	AG-418-D13_2717708175	AG-418-D13_2717708174	AG-347-K17_2667688212	AG-347-M23_2667709213	AG-347-M23_2667709218	AG-418-D13_2717708182	AG-418-D13_2717708184	AG-418-D13_2717708186	AG-347-M23_2667709211	AG-347-M23_2667709210	AG-418-D13_2717708188	AG-418-D13_2717708187	AG-402-K22_2667732963	AG-402-K22_2667732962	AG-402-K22_2667732961	AG-347-M23_2667709224	AG-347-M23_2667709229	AG-418-D13_2717708151	AG-402-K22_2667732968	AG-347-M23_2667709223	AG-347-M23_2667709222	AG-402-K22_2667732966	AG-418-D13_2717708155	AG-418-D13_2717708154	AG-347-I04_2717244487	AG-418-D13_2717708159	AG-347-J06_2717246138	AG-347-I04_2717244484	AG-347-I04_2717244485	AG-347-I04_2717244486	AG-347-J06_2717246137	AG-347-J06_2717246134	AG-347-G18_2667833634	AG-347-J06_2717246135	AG-347-I04_2717244481	AG-347-J06_2717246132	AG-347-I04_2717244482	AG-347-G18_2667833637	AG-347-J06_2717246130	AG-347-G18_2667833638	AG-347-J06_2717246131	AG-347-M23_2667709238	AG-402-K22_2667732973	AG-347-M23_2667709236	AG-402-K22_2667732972	AG-347-M23_2667709235	AG-347-M23_2667709230	AG-418-D13_2717708162	AG-402-K22_2667732979	AG-418-D13_2717708161	AG-347-M23_2667709234	AG-347-M23_2667709233	AG-402-K22_2667732977	AG-418-D13_2717708163	AG-402-K22_2667732976	AG-418-D13_2717708166	AG-402-K22_2667732975	AG-347-I04_2717244498	AG-418-D13_2717708168	AG-347-I04_2717244499	AG-347-I04_2717244494	AG-347-J06_2717246148	AG-347-I04_2717244490	AG-347-J06_2717246145	AG-347-I04_2717244491	AG-347-J06_2717246146	AG-347-J06_2717246140	AG-402-K22_2667732941	AG-402-K22_2667732940	AG-347-M23_2667709247	AG-347-G18_2667833652	AG-347-G18_2667833650	AG-402-K22_2667732949	AG-347-M23_2667709240	AG-402-K22_2667732948	AG-402-K22_2667732947	AG-402-K22_2667732946	AG-347-I04_2717244458	AG-347-M23_2667709245	AG-418-D13_2717708131	AG-402-K22_2667732944	AG-418-D13_2717708130	AG-402-K22_2667732943	AG-418-D13_2717708133	AG-418-D13_2717708135	AG-418-D13_2717708137	AG-347-J06_2717246158	AG-347-J06_2717246159	AG-402-K22_2667732939	AG-347-G18_2667833656	AG-347-G18_2667833653	AG-347-G18_2667833654	AG-347-G18_2667833659	AG-347-J06_2717246152	AG-347-G18_2667833657	AG-347-J06_2717246150	AG-347-G18_2667833658	AG-402-K22_2667732952	AG-418-P13_2717330898	AG-347-M23_2667709258	AG-402-K22_2667732950	AG-418-P13_2717330891	AG-402-K22_2667732959	AG-418-P13_2717330890	AG-418-P13_2717330893	AG-402-K22_2667732957	AG-402-K22_2667732955	AG-418-D13_2717708141	AG-402-K22_2667732954	AG-418-P13_2717330897	AG-418-P13_2717330896	
AG-418-D13_2717708146	AG-418-D13_2717708148	AG-418-D13_2717708147	AG-347-J06_2717246169	AG-347-G18_2667833644	AG-347-J06_2717246168	AG-347-G18_2667833643	AG-347-J06_2717246166	AG-347-G18_2667833648	AG-347-J06_2717246162	AG-402-C22_2717275639	AG-402-K22_2667732923	AG-418-D13_2717708111	AG-347-M23_2667709264	AG-418-D13_2717708110	AG-402-C22_2717275630	AG-402-C22_2717275631	AG-418-D13_2717708115	AG-402-C22_2717275635	AG-402-K22_2667732919	AG-418-D13_2717708119	AG-402-C22_2717275637	AG-402-K22_2667732917	AG-418-D13_2717708118	AG-347-J06_2717246178	AG-347-J06_2717246179	AG-347-J06_2717246176	AG-347-J06_2717246177	AG-347-J06_2717246174	AG-347-J06_2717246181	AG-402-K22_2667732938	AG-347-M23_2667709273	AG-402-C22_2717275628	AG-402-K22_2667732937	AG-402-C22_2717275629	AG-402-K22_2667732936	AG-347-M23_2667709271	AG-402-K22_2667732935	AG-347-M23_2667709278	AG-402-K22_2667732934	AG-347-M23_2667709276	AG-402-K22_2667732932	AG-418-D13_2717708122	AG-347-M23_2667709275	AG-418-D13_2717708121	AG-418-D13_2717708124	AG-402-C22_2717275621	AG-418-D13_2717708126	AG-418-D13_2717708125	AG-418-D13_2717708128	AG-418-D13_2717708129	AG-347-M23_2667709285	AG-402-K22_2667732905	AG-402-C22_2717275619	AG-402-K22_2667732900	AG-347-M23_2667709287	AG-347-I04_2717244422	AG-402-C22_2717275610	AG-347-M23_2667709292	AG-402-C22_2717275614	AG-347-J06_2717246198	AG-347-G18_2667833615	AG-347-G18_2667833616	AG-347-J06_2717246197	AG-347-G18_2667833614	AG-402-C22_2717275605	AG-402-K22_2667732912	AG-402-K22_2667732911	AG-402-K22_2667732910	AG-418-D13_2717708104	AG-402-K22_2667732909	AG-418-D13_2717708106	AG-418-D13_2717708108	AG-402-K22_2667732906	AG-347-G18_2667833605	AG-418-P13_2717329975	AG-418-P13_2717330967	AG-418-P13_2717329973	AG-418-P13_2717329972	AG-418-P13_2717330969	AG-418-P13_2717329970	AG-347-L19_2667699705	AG-347-L19_2667699704	AG-347-L19_2667699703	AG-418-P13_2717330960	AG-347-L19_2667699701	AG-418-P13_2717330962	AG-402-C22_2717275677	AG-402-C22_2717275670	AG-418-P13_2717329979	AG-418-P13_2717329965	AG-418-P13_2717329963	AG-418-P13_2717329962	AG-418-P13_2717329961	AG-418-P13_2717329960	AG-347-L19_2667699718	AG-347-L19_2667699717	AG-347-L19_2667699716	AG-347-L19_2667699715	AG-347-L19_2667699714	AG-418-P13_2717330952	AG-347-L19_2667699712	AG-402-C22_2717275663	AG-418-D13_2717708201	AG-402-C22_2717275664	AG-402-C22_2717275665	AG-418-D13_2717708203	AG-402-C22_2717275666	AG-418-D13_2717708205	AG-418-D13_2717708204	AG-418-D13_2717708207	AG-418-D13_2717708208	AG-418-P13_2717329969	AG-402-C22_2717275660	AG-402-C22_2717275661	AG-418-P13_2717329967	AG-402-C22_2717275662	AG-418-P13_2717329966	AG-418-P13_2717329954	AG-418-P13_2717330943	AG-402-F05_2717278702	AG-418-P13_2717330945	AG-402-F05_2717278700	AG-418-P13_2717329950	AG-402-F05_2717278706	AG-402-F05_2717278703	AG-402-F05_2717278707	AG-347-L19_2667699727	AG-402-F05_2717278708	AG-347-L19_2667699725	AG-347-L19_2667699723	AG-347-L19_2667699722	AG-402-C22_2717275652	AG-347-L19_2667699721	AG-402-C22_2717275653	AG-402-I23_2667727983	AG-347-L19_2667699720	AG-402-C22_2717275654	AG-402-C22_2717275655	AG-402-C22_2717275656	AG-402-I23_2667727988	AG-402-C22_2717275658	AG-402-C22_2717275659	AG-418-P13_2717330939	AG-418-P13_2717329958	AG-402-C22_2717275650	AG-418-P13_2717329956	AG-402-C22_2717275651	AG-418-P13_2717329943	AG-418-P13_2717330934	AG-418-P13_2717329940	AG-418-P13_2717330936	AG-418-P13_2717330935	AG-418-P13_2717330938	AG-418-P13_2717330937	AG-402-C22_2717275649	AG-347-L19_2667699736	AG-347-L19_2667699735	AG-347-J06_2717246208	AG-402-C22_2717275641	AG-347-L19_2667699732	AG-402-C22_2717275642	AG-347-J06_2717246206	AG-402-C22_2717275643	AG-402-I23_2667727997	AG-402-C22_2717275644	AG-402-C22_2717275645	AG-402-C22_2717275646	AG-402-C22_2717275647	AG-402-C22_2717275648	AG-418-P13_2717329945	AG-402-C22_2717275640	AG-418-P13_2717329944	AG-402-F05_2717278723	AG-402-K22_2667732886	AG-402-F05_2717278727	AG-402-K22_2667732881	AG-347-G18_2667833550	AG-402-F05_2717278725	AG-402-K22_2667732880	AG-402-I23_2667727963	AG-402-I23_2667727966	AG-347-J06_2717246216	AG-347-J06_2717246213	AG-402-I23_2667727968	AG-347-J06_2717246211	AG-347-G18_2667833557	AG-402-I23_2667727969	AG-347-G18_2667833555	AG-347-J06_2717246210	AG-402-F05_2717278730	AG-402-F05_2717278731	AG-402-F05_2717278712	AG-418-P13_2717330997	AG-402-F05_2717278710	AG-402-K22_2667732895	AG-347-G18_2667833542	AG-418-P13_2717330992	AG-402-F05_2717278719	AG-402-I23_2667727971	AG-402-I23_2667727970	AG-402-I23_2667727972	AG-347-J06_2717246228	AG-402-I23_2667727975	AG-347-J06_2717246227	AG-402-I23_2667727976	AG-347-G18_2667833546	AG-347-J06_2717246220	AG-347-G18_2667833544	AG-402-F05_2717278720	AG-347-G18_2667833548	AG-402-F05_2717278745	AG-418-P13_2717330987	AG-402-F05_2717278746	AG-418-P13_2717329996	AG-402-F05_2717278744	AG-402-K22_2667732860	AG-418-P13_2717329993	AG-418-P13_2717329992	AG-402-F05_2717278748	AG-402-K22_2667732869	AG-418-P13_2717330983	AG-402-K22_2667732867	AG-402-K22_2667732866	AG-402-I23_2667727940	AG-347-J06_2717246239	AG-402-C22_2717275699	AG-402-I23_2667727941	AG-402-I23_2667727944	AG-347-J06_2717246238	AG-402-I23_2667727948	AG-347-J06_2717246231	AG-402-C22_2717275691	AG-402-F05_2717278752	AG-402-F05_2717278753	AG-402-F05_2717278750	AG-402-F05_2717278734	AG-418-P13_2717330976	AG-402-F05_2717278735	AG-402-K22_2667732874	AG-418-P13_2717329986	AG-402-F05_2717278732	AG-418-P13_2717329984	AG-402-K22_2667732871	AG-402-F05_2717278739	AG-402-K22_2667732870	AG-418-P13_2717329982	AG-418-P13_2717329980	AG-402-K22_2667732879	AG-402-K22_2667732878	AG-418-P13_2717330971	AG-418-P13_2717330974	AG-418-P13_2717330973	AG-402-C22_2717275686	AG-402-I23_2667727950	
AG-402-C22_2717275687	AG-402-C22_2717275689	AG-402-I23_2667727954	AG-402-I23_2667727957	AG-347-J06_2717246240	AG-402-C22_2717275681	AG-402-F05_2717278741	AG-347-G18_2667833569	AG-402-C22_2717275684	AG-347-K17_2667688147	AG-347-K17_2667688145	AG-347-K17_2667688144	AG-347-K17_2667688142	AG-402-F05_2717278769	AG-347-K17_2667688140	AG-347-E03_2717240934	AG-347-E03_2717240935	AG-347-L19_2667699788	AG-347-E03_2717240938	AG-347-L19_2667699786	AG-347-L19_2667699783	AG-347-L19_2667699782	AG-347-L19_2667699781	AG-347-L19_2667699780	AG-347-K17_2667688149	AG-402-F05_2717278772	AG-347-K17_2667688158	AG-402-F05_2717278757	AG-347-K17_2667688156	AG-402-F05_2717278755	AG-347-K17_2667688153	AG-347-K17_2667688152	AG-402-F05_2717278758	AG-347-K17_2667688151	AG-402-F05_2717278759	AG-347-E03_2717240925	AG-347-E03_2717240923	AG-347-E03_2717240924	AG-347-L19_2667699798	AG-347-E03_2717240927	AG-347-L19_2667699793	AG-347-L19_2667699790	AG-402-F05_2717278763	AG-347-K17_2667688125	AG-402-F05_2717278789	AG-402-F05_2717278787	AG-402-F05_2717278788	AG-347-K17_2667688121	AG-347-E03_2717240951	AG-347-E03_2717240954	AG-347-E03_2717240952	AG-347-E03_2717240953	AG-347-E03_2717240958	AG-347-E03_2717240959	AG-402-F05_2717278793	AG-402-F05_2717278791	AG-347-K17_2667688128	AG-402-F05_2717278794	AG-402-F05_2717278795	AG-402-F05_2717278778	AG-347-K17_2667688134	AG-402-F05_2717278776	AG-347-E03_2717240940	AG-347-E03_2717240944	AG-347-E03_2717240941	AG-347-E03_2717240942	AG-347-E03_2717240947	AG-347-E03_2717240948	AG-347-E03_2717240945	AG-347-E03_2717240946	AG-402-F05_2717278782	AG-402-F05_2717278785	AG-347-K17_2667688139	AG-402-F05_2717278786	AG-347-K17_2667688138	AG-418-P13_2717330920	AG-347-K17_2667688189	AG-347-K17_2667688188	AG-418-P13_2717330922	AG-347-K17_2667688187	AG-418-P13_2717330925	AG-347-K17_2667688186	AG-347-K17_2667688185	AG-418-P13_2717330927	AG-418-P13_2717330926	AG-347-K17_2667688183	AG-347-L19_2667699747	AG-347-L19_2667699746	AG-347-L19_2667699744	AG-347-L19_2667699743	AG-347-L19_2667699742	AG-347-L19_2667699741	AG-347-L19_2667699740	AG-418-P13_2717330918	AG-418-P13_2717329937	AG-418-P13_2717330919	AG-418-P13_2717329936	AG-418-P13_2717329933	AG-418-P13_2717329921	AG-402-F05_2717278798	AG-402-F05_2717278799	AG-347-K17_2667688193	AG-347-K17_2667688192	AG-347-L19_2667699755	AG-347-L19_2667699754	AG-347-L19_2667699753	AG-418-P13_2717329929	AG-418-P13_2717329928	AG-418-P13_2717329927	AG-418-P13_2717330908	AG-418-P13_2717329922	AG-347-K17_2667688166	AG-347-K17_2667688165	AG-418-P13_2717330903	AG-347-K17_2667688163	AG-347-K17_2667688162	AG-347-L19_2667699769	AG-347-L19_2667699768	AG-347-E03_2717240913	AG-347-E03_2717240918	AG-347-L19_2667699766	AG-347-E03_2717240919	AG-347-L19_2667699765	AG-347-E03_2717240917	AG-347-L19_2667699762	AG-418-P13_2717329918	AG-418-P13_2717329917	AG-418-P13_2717329916	AG-418-P13_2717329914	AG-418-P13_2717329913	AG-418-P13_2717329911	AG-347-K17_2667688179	AG-347-K17_2667688177	AG-347-K17_2667688176	AG-347-K17_2667688175	AG-347-K17_2667688173	AG-347-L19_2667699779	AG-347-L19_2667699777	AG-347-L19_2667699776	AG-347-L19_2667699774	AG-347-L19_2667699771	AG-418-P13_2717329909	AG-418-P13_2717329907	AG-418-P13_2717329904	AG-418-P13_2717329903	AG-418-P13_2717329901	AG-418-P13_2717329900	AG-347-K17_2667688306	AG-347-K17_2667688311	AG-347-K17_2667688310	AG-347-K17_2667688317	AG-347-K17_2667688315	AG-347-K17_2667688314	AG-347-E03_2717240972	AG-347-E03_2717240973	AG-347-E03_2717240970	AG-347-E03_2717240971	AG-347-E03_2717240974	AG-347-E03_2717240975	AG-347-M23_2667709300	AG-347-L19_2667699588	AG-347-L19_2667699587	AG-347-L19_2667699585	AG-347-L19_2667699581	AG-347-E03_2717240963	AG-347-E03_2717240964	AG-347-E03_2717240969	AG-347-E03_2717240967	AG-347-L19_2667699599	AG-347-L19_2667699598	AG-347-L19_2667699597	AG-347-L19_2667699596	AG-347-L19_2667699593	AG-347-E03_2717240990	AG-347-E03_2717240995	AG-347-E03_2717240993	AG-347-E03_2717240998	AG-347-E03_2717240996	AG-347-E03_2717240997	AG-347-O22_2667714015	AG-347-O22_2667714014	AG-347-O22_2667714017	AG-347-O22_2667714016	AG-347-O22_2667714019	AG-418-D13_2717708299	AG-347-I04_2717244384	AG-347-I04_2717244385	AG-347-I04_2717244387	AG-347-I04_2717244380	AG-347-I04_2717244383	AG-347-E03_2717240984	AG-347-O22_2667714000	AG-347-E03_2717240988	AG-347-E03_2717240985	AG-347-O22_2667714001	AG-347-E03_2717240989	AG-347-I04_2717244399	AG-347-I04_2717244397	AG-347-M23_2667709348	AG-402-K22_2667732841	AG-347-M23_2667709346	AG-347-O22_2667714033	AG-402-K22_2667732849	AG-347-O22_2667714035	AG-402-K22_2667732847	AG-347-I04_2717244359	AG-347-I04_2717244366	AG-347-I04_2717244367	AG-347-G18_2667833518	AG-347-I04_2717244368	AG-347-G18_2667833519	AG-347-J06_2717246259	AG-347-I04_2717244363	AG-347-I04_2717244365	AG-347-G18_2667833513	AG-347-I04_2717244360	AG-347-G18_2667833511	AG-347-G18_2667833516	AG-347-G18_2667833517	AG-347-G18_2667833514	AG-347-M23_2667709359	AG-402-K22_2667732852	AG-347-O22_2667714024	AG-402-K22_2667732859	AG-418-D13_2717708284	AG-347-M23_2667709352	AG-347-I04_2717244378	AG-347-G18_2667833507	AG-347-I04_2717244373	AG-347-I04_2717244374	AG-347-I04_2717244376	AG-347-J06_2717246266	AG-347-J06_2717246267	AG-347-G18_2667833500	AG-347-I04_2717244372	AG-347-J06_2717246265	AG-347-G18_2667833505	AG-347-G18_2667833506	AG-347-G18_2667833503	AG-347-G18_2667833504	AG-347-M23_2667709368	AG-402-K22_2667732827	AG-402-K22_2667732825	AG-347-I04_2717244338	AG-418-D13_2717708254	AG-347-I04_2717244344	AG-347-I04_2717244345	AG-347-I04_2717244340	AG-347-I04_2717244341	AG-347-I04_2717244342	AG-347-I04_2717244343	AG-402-K22_2667732818	AG-347-G18_2667833535	AG-347-G18_2667833539	AG-347-M23_2667709379	
AG-347-O22_2667714040	AG-347-G18_2667833520	AG-347-O22_2667714041	AG-402-K22_2667732836	AG-347-M23_2667709374	AG-347-O22_2667714049	AG-402-K22_2667732832	AG-347-I04_2717244355	AG-347-I04_2717244358	AG-347-I04_2717244354	AG-347-G18_2667833523	AG-347-G18_2667833524	AG-347-G18_2667833521	AG-347-G18_2667833522	AG-347-J06_2717246284	AG-347-G18_2667833528	AG-347-M23_2667709384	AG-402-C22_2717275518	AG-402-K22_2667732804	AG-402-K22_2667732803	AG-347-I04_2717244315	AG-347-I04_2717244316	AG-347-I04_2717244317	AG-347-M23_2667709386	AG-418-D13_2717708232	AG-347-I04_2717244318	AG-347-M23_2667709385	AG-347-I04_2717244322	AG-418-D13_2717708234	AG-347-I04_2717244323	AG-402-C22_2717275510	AG-347-I04_2717244324	AG-402-C22_2717275511	AG-418-D13_2717708236	AG-402-C22_2717275512	AG-418-D13_2717708235	AG-402-C22_2717275513	AG-418-D13_2717708238	AG-402-C22_2717275514	AG-418-D13_2717708237	AG-402-C22_2717275515	AG-347-I04_2717244321	AG-402-C22_2717275516	AG-402-K22_2667732817	AG-402-K22_2667732816	AG-402-K22_2667732815	AG-402-C22_2717275509	AG-347-M23_2667709399	AG-402-K22_2667732813	AG-418-D13_2717708241	AG-347-I04_2717244327	AG-402-K22_2667732812	AG-347-I04_2717244328	AG-402-K22_2667732811	AG-402-K22_2667732810	AG-418-D13_2717708242	AG-347-I04_2717244333	AG-347-I04_2717244335	AG-347-I04_2717244336	AG-347-I04_2717244332	AG-418-D13_2717708210	AG-418-D13_2717708212	AG-418-D13_2717708211	AG-418-D13_2717708214	AG-418-D13_2717708213	AG-418-D13_2717708216	AG-418-D13_2717708215	AG-418-D13_2717708217	AG-418-D13_2717708219	AG-347-I04_2717244311	AG-347-I04_2717244312	AG-347-I04_2717244314	AG-347-I04_2717244310	AG-418-D13_2717708228	AG-347-G18_2667833472	AG-347-G18_2667833475	AG-418-D13_2717708310	AG-402-C22_2717275559	AG-402-C22_2717275550	AG-347-G18_2667833462	AG-347-J06_2717246305	AG-402-C22_2717275545	AG-347-J06_2717246304	AG-347-G18_2667833468	AG-347-G18_2667833466	AG-402-C22_2717275540	AG-347-G18_2667833493	AG-402-K22_2667732787	AG-347-G18_2667833494	AG-347-G18_2667833491	AG-347-G18_2667833498	AG-347-G18_2667833495	AG-347-L19_2667699609	AG-402-C22_2717275539	AG-347-L19_2667699605	AG-347-G18_2667833490	AG-347-J06_2717246309	AG-347-L19_2667699603	AG-402-K22_2667732789	AG-402-K22_2667732788	AG-347-J06_2717246318	AG-347-J06_2717246319	AG-402-C22_2717275532	AG-347-J06_2717246316	AG-402-C22_2717275533	AG-402-C22_2717275534	AG-402-C22_2717275535	AG-347-J06_2717246315	AG-402-C22_2717275536	AG-347-J06_2717246313	AG-347-J06_2717246310	AG-347-J06_2717246311	AG-347-G18_2667833499	AG-402-C22_2717275530	AG-402-K22_2667732798	AG-347-G18_2667833483	AG-347-G18_2667833481	AG-347-G18_2667833484	AG-347-G18_2667833485	AG-402-K22_2667732791	AG-347-L19_2667699619	AG-347-L19_2667699614	AG-347-L19_2667699613	AG-402-K22_2667732799	AG-418-D13_2717708302	AG-418-D13_2717708304	AG-418-D13_2717708303	AG-402-C22_2717275526	AG-347-J06_2717246324	AG-402-K22_2667732790	AG-347-J06_2717246322	AG-347-G18_2667833488	AG-402-F05_2717278606	AG-347-G18_2667833432	AG-347-G18_2667833430	AG-402-F05_2717278608	AG-402-C22_2717275597	AG-347-J06_2717246338	AG-402-C22_2717275599	AG-347-J06_2717246337	AG-347-G18_2667833436	AG-347-G18_2667833433	AG-347-G18_2667833434	AG-402-C22_2717275593	AG-347-G18_2667833421	AG-402-C22_2717275586	AG-347-J06_2717246347	AG-347-G18_2667833423	AG-402-C22_2717275585	AG-347-G18_2667833450	AG-402-F05_2717278622	AG-347-G18_2667833453	AG-402-F05_2717278628	AG-402-F05_2717278629	AG-347-G18_2667833451	AG-402-F05_2717278626	AG-402-F05_2717278627	AG-402-C22_2717275575	AG-402-C22_2717275576	AG-402-C22_2717275578	AG-402-C22_2717275579	AG-347-G18_2667833457	AG-347-G18_2667833458	AG-347-G18_2667833455	AG-347-G18_2667833456	AG-347-J06_2717246353	AG-402-C22_2717275571	AG-347-G18_2667833459	AG-402-C22_2717275574	AG-402-F05_2717278614	AG-347-G18_2667833442	AG-402-F05_2717278617	AG-347-G18_2667833443	AG-402-F05_2717278618	AG-347-G18_2667833440	AG-402-F05_2717278615	AG-402-F05_2717278619	AG-402-C22_2717275564	AG-402-C22_2717275565	AG-402-C22_2717275566	AG-402-C22_2717275567	AG-347-J06_2717246368	AG-347-G18_2667833446	AG-347-G18_2667833444	AG-347-J06_2717246363	AG-347-G18_2667833445	AG-347-G18_2667833449	AG-347-K17_2667688268	AG-347-K17_2667688266	AG-347-K17_2667688265	AG-347-K17_2667688262	AG-402-F05_2717278648	AG-347-K17_2667688261	AG-347-K17_2667688260	AG-347-L19_2667699664	AG-347-L19_2667699660	AG-402-F05_2717278653	AG-402-F05_2717278652	AG-347-K17_2667688278	AG-347-K17_2667688277	AG-402-F05_2717278634	AG-347-K17_2667688274	AG-347-K17_2667688273	AG-347-K17_2667688272	AG-347-K17_2667688271	AG-347-K17_2667688270	AG-347-L19_2667699678	AG-347-L19_2667699676	AG-347-L19_2667699675	AG-347-L19_2667699673	AG-347-L19_2667699671	AG-402-F05_2717278643	AG-347-K17_2667688246	AG-402-F05_2717278666	AG-347-K17_2667688243	AG-347-K17_2667688241	AG-347-L19_2667699687	AG-347-L19_2667699686	AG-347-L19_2667699685	AG-347-L19_2667699684	AG-347-L19_2667699683	AG-347-L19_2667699682	AG-402-F05_2717278675	AG-347-K17_2667688248	AG-402-F05_2717278657	AG-347-K17_2667688256	AG-402-F05_2717278658	AG-347-K17_2667688255	AG-347-K17_2667688254	AG-402-F05_2717278656	AG-402-F05_2717278659	AG-347-K17_2667688250	AG-347-L19_2667699699	AG-347-L19_2667699698	AG-347-L19_2667699697	AG-347-L19_2667699696	AG-347-L19_2667699695	AG-347-L19_2667699694	AG-402-F05_2717278660	AG-347-K17_2667688259	AG-402-F05_2717278662	AG-347-K17_2667688258	AG-402-F05_2717278689	AG-347-L19_2667699624	AG-347-L19_2667699623	AG-347-L19_2667699622	AG-347-L19_2667699620	AG-402-F05_2717278690	AG-402-F05_2717278693	AG-402-F05_2717278691	AG-402-F05_2717278697	AG-402-F05_2717278698	AG-402-F05_2717278696	AG-402-F05_2717278679	AG-402-F05_2717278677	
AG-402-F05_2717278678	AG-347-L19_2667699639	AG-347-L19_2667699637	AG-402-F05_2717278682	AG-402-F05_2717278683	AG-402-F05_2717278680	AG-402-F05_2717278681	AG-402-F05_2717278686	AG-402-F05_2717278687	AG-402-F05_2717278684	AG-347-K17_2667688284	AG-347-L19_2667699649	AG-402-F05_2717278699	AG-347-L19_2667699655	AG-402-F05_2717278492	AG-402-F05_2717278490	AG-402-F05_2717278495	AG-402-F05_2717278496	AG-402-F05_2717278493	AG-402-F05_2717278494	AG-402-F05_2717278499	AG-402-F05_2717278497	AG-402-F05_2717278498	AG-402-F05_2717278485	AG-402-F05_2717278482	AG-402-F05_2717278488	AG-402-F05_2717278489	AG-402-F05_2717278486	AG-402-F05_2717278487	AG-355-B23_2667766025	AG-355-B23_2667766035	AG-402-K16_2667856994	AG-355-B23_2667766037	AG-402-K16_2667856995	AG-355-B23_2667766031	AG-402-K16_2667856990	AG-355-B23_2667766033	AG-402-K16_2667856992	AG-402-K16_2667856991	AG-355-B23_2667766028	AG-402-K16_2667856998	AG-402-K16_2667856997	AG-402-K16_2667856983	AG-402-K16_2667856985	AG-402-K16_2667856987	AG-402-K16_2667856986	AG-402-K16_2667856989	AG-402-K16_2667856988	AG-402-K16_2667856974	AG-355-B23_2667766007	AG-418-P13_2717330689	AG-418-P13_2717329697	AG-418-P13_2717329693	AG-418-P13_2717329692	AG-418-P13_2717330681	AG-418-P13_2717330684	AG-418-P13_2717330683	AG-418-P13_2717330686	AG-418-P13_2717330688	AG-347-J06_2717246378	AG-418-P13_2717330680	AG-402-I23_2667727805	AG-347-J06_2717246374	AG-347-J06_2717246375	AG-347-J06_2717246373	AG-347-J06_2717246380	AG-418-P13_2717329688	AG-418-P13_2717329686	AG-418-P13_2717329684	AG-418-P13_2717329683	AG-418-P13_2717329682	AG-418-P13_2717329681	AG-418-P13_2717329680	AG-418-P13_2717330675	AG-418-P13_2717330677	AG-402-I23_2667727812	AG-347-J06_2717246389	AG-402-I23_2667727814	AG-402-I23_2667727813	AG-402-I23_2667727816	AG-347-J06_2717246388	AG-402-I23_2667727815	AG-347-J06_2717246385	AG-402-I23_2667727818	AG-347-J06_2717246383	AG-347-J06_2717246384	AG-402-I23_2667727819	AG-347-J06_2717246381	AG-347-J06_2717246390	AG-418-P13_2717329679	AG-418-P13_2717329678	AG-418-P13_2717329677	AG-347-M23_2667709004	AG-418-P13_2717329676	AG-418-P13_2717329675	AG-418-P13_2717329674	AG-418-P13_2717329673	AG-347-M23_2667709008	AG-418-P13_2717329672	AG-418-P13_2717329671	AG-418-P13_2717330660	AG-418-P13_2717329670	AG-418-P13_2717330661	AG-418-P13_2717330663	AG-347-M23_2667709001	AG-347-M23_2667709000	AG-347-J06_2717246396	AG-347-J06_2717246397	AG-347-J06_2717246394	AG-347-J06_2717246395	AG-347-J06_2717246393	AG-418-P13_2717329668	AG-418-P13_2717330657	AG-418-P13_2717329667	AG-418-P13_2717330656	AG-418-P13_2717329665	AG-418-P13_2717330658	AG-418-P13_2717329664	AG-418-P13_2717329663	AG-418-P13_2717329662	AG-418-P13_2717329661	AG-418-P13_2717329660	AG-418-P13_2717330652	AG-418-P13_2717329669	AG-347-M23_2667709027	AG-347-M23_2667709053	AG-347-M23_2667709052	AG-418-P13_2717330695	AG-347-M23_2667709051	AG-418-P13_2717330694	AG-347-M23_2667709058	AG-347-M23_2667709057	AG-347-M23_2667709055	AG-347-M23_2667709060	AG-418-P13_2717330690	AG-418-P13_2717329734	AG-418-P13_2717329732	AG-418-P13_2717329731	AG-418-P13_2717329730	AG-347-L19_2667699949	AG-347-L19_2667699948	AG-347-M23_2667709062	AG-347-L19_2667699946	AG-347-M23_2667709068	AG-347-L19_2667699944	AG-347-J06_2717246409	AG-347-L19_2667699943	AG-347-L19_2667699942	AG-347-J06_2717246418	AG-347-J06_2717246415	AG-347-J06_2717246413	AG-347-M23_2667709072	AG-347-J06_2717246414	AG-347-M23_2667709070	AG-347-J06_2717246412	AG-347-J06_2717246410	AG-418-P13_2717329736	AG-418-P13_2717329723	AG-418-P13_2717329721	AG-418-P13_2717330713	AG-347-M23_2667709075	AG-347-M23_2667709073	AG-347-L19_2667699957	AG-402-I23_2667727771	AG-347-L19_2667699956	AG-347-J06_2717246419	AG-347-L19_2667699955	AG-347-M23_2667709078	AG-402-I23_2667727772	AG-347-J06_2717246428	AG-347-L19_2667699953	AG-347-J06_2717246429	AG-347-J06_2717246426	AG-347-L19_2667699951	AG-402-I23_2667727777	AG-347-J06_2717246427	AG-402-I23_2667727776	AG-347-M23_2667709082	AG-402-I23_2667727778	AG-347-J06_2717246422	AG-347-M23_2667709081	AG-347-M23_2667709080	AG-418-P13_2717329729	AG-418-P13_2717329727	AG-418-P13_2717329726	AG-418-P13_2717329725	AG-418-P13_2717329724	AG-418-P13_2717329712	AG-418-P13_2717329710	AG-347-M23_2667709084	AG-347-L19_2667699968	AG-347-L19_2667699966	AG-347-L19_2667699965	AG-347-L19_2667699964	AG-347-J06_2717246437	AG-347-L19_2667699962	AG-347-J06_2717246438	AG-347-J06_2717246435	AG-347-L19_2667699960	AG-347-J06_2717246433	AG-347-J06_2717246434	AG-347-M23_2667709091	AG-347-J06_2717246431	AG-347-J06_2717246430	AG-418-P13_2717329716	AG-418-P13_2717329715	AG-418-P13_2717329714	AG-347-M23_2667709098	AG-347-L19_2667699975	AG-402-I23_2667727752	AG-347-J06_2717246448	AG-347-J06_2717246449	AG-347-J06_2717246444	AG-347-J06_2717246442	AG-418-P13_2717329709	AG-347-J06_2717246443	AG-418-P13_2717329708	AG-347-J06_2717246440	AG-418-P13_2717329707	AG-347-J06_2717246441	AG-418-P13_2717329706	AG-418-P13_2717329705	AG-418-P13_2717329704	AG-418-P13_2717329702	AG-418-P13_2717329778	AG-418-P13_2717330767	AG-418-P13_2717330769	AG-418-P13_2717329775	AG-418-P13_2717329774	AG-418-P13_2717329771	AG-347-L19_2667699906	AG-418-P13_2717330761	AG-418-P13_2717330760	AG-347-L19_2667699902	AG-347-L19_2667699901	AG-347-L19_2667699900	AG-418-P13_2717330765	AG-347-J06_2717246459	AG-402-I23_2667727722	AG-402-I23_2667727721	AG-347-J06_2717246457	AG-402-I23_2667727723	AG-347-J06_2717246452	AG-402-I23_2667727729	AG-418-P13_2717329779	AG-418-P13_2717329767	AG-418-P13_2717329766	AG-418-P13_2717329765	AG-418-P13_2717329764	AG-418-P13_2717329763	AG-418-P13_2717329762	AG-418-P13_2717330759	AG-347-L19_2667699919	AG-418-P13_2717329760	AG-347-L19_2667699916	
AG-347-L19_2667699915	AG-347-L19_2667699914	AG-347-L19_2667699913	AG-402-I23_2667727731	AG-402-I23_2667727730	AG-347-J06_2717246468	AG-347-J06_2717246469	AG-402-I23_2667727734	AG-347-J06_2717246466	AG-347-J06_2717246467	AG-347-J06_2717246464	AG-347-J06_2717246462	AG-347-J06_2717246463	AG-347-J06_2717246461	AG-418-P13_2717329756	AG-402-F05_2717278504	AG-418-P13_2717329755	AG-402-F05_2717278502	AG-418-P13_2717329753	AG-418-P13_2717329752	AG-402-F05_2717278508	AG-418-P13_2717329751	AG-418-P13_2717329750	AG-347-L19_2667699929	AG-402-F05_2717278506	AG-402-F05_2717278509	AG-347-L19_2667699925	AG-347-L19_2667699923	AG-418-P13_2717330742	AG-402-I23_2667727700	AG-347-J06_2717246479	AG-402-I23_2667727702	AG-402-I23_2667727704	AG-402-I23_2667727706	AG-402-F05_2717278510	AG-347-J06_2717246472	AG-402-F05_2717278511	AG-418-P13_2717329759	AG-418-P13_2717329758	AG-347-J06_2717246470	AG-418-P13_2717329745	AG-418-P13_2717330734	AG-418-P13_2717329744	AG-418-P13_2717330736	AG-418-P13_2717330735	AG-418-P13_2717329741	AG-347-L19_2667699938	AG-347-L19_2667699932	AG-418-P13_2717330731	AG-402-I23_2667727710	AG-402-I23_2667727713	AG-402-I23_2667727712	AG-347-J06_2717246488	AG-402-I23_2667727715	AG-347-J06_2717246489	AG-347-J06_2717246486	AG-402-I23_2667727717	AG-347-J06_2717246487	AG-402-I23_2667727716	AG-402-I23_2667727719	AG-418-P13_2717329749	AG-347-J06_2717246483	AG-347-J06_2717246480	AG-347-J06_2717246481	AG-355-B23_2667766068	AG-355-B23_2667766067	AG-402-F05_2717278526	AG-402-F05_2717278523	AG-355-B23_2667766064	AG-402-F05_2717278528	AG-355-B23_2667766060	AG-402-F05_2717278533	AG-402-F05_2717278514	AG-355-B23_2667766078	AG-402-F05_2717278515	AG-402-F05_2717278513	AG-355-B23_2667766075	AG-355-B23_2667766076	AG-402-F05_2717278517	AG-355-B23_2667766071	AG-355-B23_2667766070	AG-402-F05_2717278521	AG-402-F05_2717278522	AG-402-F05_2717278520	AG-355-B23_2667766046	AG-355-B23_2667766048	AG-402-F05_2717278545	AG-355-B23_2667766047	AG-355-B23_2667766041	AG-355-B23_2667766044	AG-402-F05_2717278549	AG-355-B23_2667766043	AG-402-F05_2717278550	AG-402-F05_2717278536	AG-402-F05_2717278537	AG-355-B23_2667766059	AG-402-F05_2717278534	AG-402-F05_2717278535	AG-355-B23_2667766053	AG-355-B23_2667766052	AG-355-B23_2667766050	AG-402-F05_2717278544	AG-347-L19_2667699986	AG-347-L19_2667699982	AG-402-F05_2717278573	AG-402-F05_2717278571	AG-402-F05_2717278558	AG-402-F05_2717278559	AG-402-F05_2717278556	AG-402-F05_2717278557	AG-347-L19_2667699999	AG-347-L19_2667699998	AG-347-L19_2667699997	AG-402-F05_2717278561	AG-402-F05_2717278562	AG-402-F05_2717278563	AG-402-F05_2717278564	AG-355-B23_2667766086	AG-355-B23_2667766088	AG-355-B23_2667766082	AG-355-B23_2667766081	AG-355-B23_2667766084	AG-402-I23_2667727780	AG-402-I23_2667727782	AG-355-B23_2667766080	AG-402-I23_2667727783	AG-402-I23_2667727786	AG-402-I23_2667727785	AG-402-I23_2667727789	AG-402-F05_2717278595	AG-402-F05_2717278593	AG-402-F05_2717278599	AG-402-F05_2717278578	AG-355-B23_2667766093	AG-355-B23_2667766095	AG-402-I23_2667727791	AG-347-J06_2717246401	AG-402-F05_2717278582	AG-402-F05_2717278587	AG-355-B23_2667766114	AG-355-B23_2667766104	AG-418-D13_2717708090	AG-418-D13_2717708094	AG-418-D13_2717708098	AG-418-D13_2717708097	AG-355-B23_2667766147	AG-355-B23_2667766140	AG-418-D13_2717708074	AG-418-D13_2717708076	AG-418-D13_2717708078	AG-418-D13_2717708077	AG-418-D13_2717708079	AG-355-B23_2667766151	AG-355-B23_2667766154	AG-418-D13_2717708081	AG-418-D13_2717708087	AG-418-D13_2717708088	AG-355-B23_2667766122	AG-355-B23_2667766124	AG-355-B23_2667766121	AG-418-D13_2717708054	AG-418-D13_2717708058	AG-418-D13_2717708057	AG-355-B23_2667766133	AG-355-B23_2667766130	AG-355-B23_2667766131	AG-355-B23_2667766127	AG-355-B23_2667766129	AG-347-J06_2717246490	AG-347-M23_2667709105	AG-347-M23_2667709109	AG-347-M23_2667709108	AG-347-M23_2667709102	AG-418-D13_2717708032	AG-418-D13_2717708036	AG-402-I23_2667727922	AG-418-D13_2717708039	AG-347-J06_2717246499	AG-402-I23_2667727924	AG-402-I23_2667727926	AG-402-I23_2667727925	AG-402-I23_2667727928	AG-402-I23_2667727927	AG-347-J06_2717246494	AG-347-J06_2717246491	AG-347-J06_2717246492	AG-418-P13_2717330799	AG-347-M23_2667709115	AG-347-M23_2667709114	AG-418-P13_2717330791	AG-418-D13_2717708041	AG-347-M23_2667709113	AG-418-P13_2717330796	AG-347-M23_2667709112	AG-418-D13_2717708042	AG-418-P13_2717330795	AG-418-D13_2717708045	AG-418-P13_2717330798	AG-347-M23_2667709110	AG-418-P13_2717330797	AG-418-D13_2717708047	AG-402-I23_2667727931	AG-402-I23_2667727933	AG-402-I23_2667727932	AG-402-I23_2667727935	AG-402-I23_2667727937	AG-402-I23_2667727939	AG-402-I23_2667727938	AG-418-P13_2717329799	AG-418-P13_2717329798	AG-347-M23_2667709125	AG-418-P13_2717329795	AG-347-M23_2667709120	AG-418-P13_2717330781	AG-418-P13_2717330784	AG-347-M23_2667709121	AG-402-I23_2667727900	AG-402-I23_2667727902	AG-402-I23_2667727901	AG-418-P13_2717329788	AG-418-P13_2717329787	AG-418-P13_2717329786	AG-418-P13_2717330779	AG-418-P13_2717329783	AG-418-P13_2717329781	AG-418-P13_2717329780	AG-418-P13_2717330771	AG-418-P13_2717330773	AG-402-I23_2667727912	AG-402-I23_2667727915	AG-402-I23_2667727914	AG-402-I23_2667727916	AG-402-I23_2667727918	AG-347-M23_2667709157	AG-347-M23_2667709169	AG-347-M23_2667709168	AG-347-M23_2667709167	AG-347-M23_2667709165	AG-347-M23_2667709171	AG-347-M23_2667709174	AG-347-M23_2667709173	AG-418-P13_2717329855	AG-418-P13_2717329850	AG-402-I23_2667727881	AG-347-L19_2667699822	AG-347-J06_2717246539	AG-402-I23_2667727884	AG-347-J06_2717246536	AG-402-I23_2667727887	AG-347-J06_2717246537	AG-402-I23_2667727886	AG-347-J06_2717246534	AG-347-M23_2667709193	AG-402-I23_2667727889	AG-347-J06_2717246535	
AG-347-J06_2717246532	AG-347-J06_2717246530	AG-418-P13_2717329843	AG-418-P13_2717329841	AG-347-M23_2667709195	AG-402-I23_2667727890	AG-347-M23_2667709194	AG-402-I23_2667727893	AG-347-J06_2717246549	AG-347-J06_2717246547	AG-347-L19_2667699830	AG-347-J06_2717246548	AG-347-J06_2717246546	AG-347-J06_2717246543	AG-347-J06_2717246541	AG-347-J06_2717246540	AG-418-P13_2717329833	AG-418-P13_2717329831	AG-402-I23_2667727862	AG-402-I23_2667727865	AG-347-J06_2717246559	AG-402-I23_2667727867	AG-347-J06_2717246554	AG-402-I23_2667727869	AG-347-J06_2717246552	AG-418-P13_2717329838	AG-418-P13_2717329835	AG-418-P13_2717329821	AG-347-L19_2667699859	AG-402-I23_2667727872	AG-402-I23_2667727874	AG-402-I23_2667727873	AG-402-I23_2667727876	AG-347-L19_2667699851	AG-402-I23_2667727875	AG-402-I23_2667727878	AG-402-I23_2667727879	AG-347-J06_2717246563	AG-347-J06_2717246561	AG-347-J06_2717246562	AG-418-P13_2717329826	AG-347-J06_2717246560	AG-418-P13_2717329823	AG-418-P13_2717330888	AG-418-P13_2717329898	AG-418-P13_2717330887	AG-418-P13_2717329897	AG-418-P13_2717329895	AG-418-P13_2717329892	AG-418-P13_2717329891	AG-418-P13_2717330882	AG-418-P13_2717330881	AG-418-P13_2717330883	AG-418-P13_2717330886	AG-402-I23_2667727841	AG-402-I23_2667727843	AG-347-J06_2717246576	AG-402-I23_2667727847	AG-402-I23_2667727846	AG-347-J06_2717246575	AG-402-I23_2667727848	AG-347-J06_2717246570	AG-347-J06_2717246571	AG-418-P13_2717329888	AG-418-P13_2717330879	AG-418-P13_2717329882	AG-418-P13_2717329880	AG-402-I23_2667727851	AG-347-J06_2717246589	AG-402-I23_2667727855	AG-347-J06_2717246587	AG-347-J06_2717246588	AG-402-I23_2667727857	AG-347-J06_2717246585	AG-347-J06_2717246583	AG-347-J06_2717246584	AG-347-J06_2717246582	AG-347-G18_2667833668	AG-347-G18_2667833669	AG-418-P13_2717329877	AG-402-K22_2667732984	AG-418-P13_2717329876	AG-418-P13_2717329875	AG-418-P13_2717329874	AG-418-P13_2717329873	AG-402-K22_2667732980	AG-418-P13_2717329872	AG-347-L19_2667699805	AG-347-L19_2667699802	AG-402-K22_2667732988	AG-347-L19_2667699800	AG-402-I23_2667727823	AG-402-I23_2667727822	AG-347-J06_2717246599	AG-402-I23_2667727824	AG-347-J06_2717246597	AG-402-I23_2667727826	AG-402-I23_2667727828	AG-347-J06_2717246590	AG-418-P13_2717329879	AG-418-P13_2717329878	AG-418-P13_2717330856	AG-402-K22_2667732992	AG-347-L19_2667699818	AG-402-I23_2667727836	AG-402-I23_2667727835	AG-402-I23_2667727839	AG-355-B23_2667766184	AG-355-B23_2667766181	AG-355-B23_2667766180	AG-355-B23_2667766182	AG-355-B23_2667766166	AG-355-B23_2667766163	AG-355-B23_2667766165	AG-355-B23_2667766164	AG-355-B23_2667766161	AG-355-B23_2667766160	AG-355-B23_2667766159	AG-355-B23_2667766176	AG-355-B23_2667766172	AG-355-B23_2667766171	AG-418-P13_2717329810	AG-418-P13_2717330802	AG-347-L19_2667699869	AG-347-L19_2667699868	AG-347-L19_2667699864	AG-347-L19_2667699863	AG-347-L19_2667699861	AG-347-L19_2667699860	AG-418-P13_2717329819	AG-418-P13_2717329816	AG-418-P13_2717329815	AG-418-P13_2717329814	AG-418-P13_2717329813	AG-418-P13_2717329812	AG-347-L19_2667699879	AG-347-L19_2667699878	AG-347-L19_2667699876	AG-347-L19_2667699875	AG-347-J06_2717246503	AG-347-L19_2667699874	AG-347-J06_2717246504	AG-347-L19_2667699872	AG-418-P13_2717329809	AG-418-P13_2717329807	AG-418-P13_2717329804	AG-418-P13_2717329802	AG-418-P13_2717329801	AG-402-F05_2717278468	AG-347-L19_2667699889	AG-347-L19_2667699888	AG-347-J06_2717246516	AG-347-L19_2667699886	AG-347-J06_2717246514	AG-347-L19_2667699885	AG-347-J06_2717246515	AG-347-J06_2717246512	AG-347-L19_2667699883	AG-347-J06_2717246513	AG-402-F05_2717278470	AG-347-J06_2717246510	AG-347-L19_2667699880	AG-402-F05_2717278478	AG-402-F05_2717278475	AG-402-F05_2717278476	AG-402-F05_2717278459	AG-347-J06_2717246518	AG-347-J06_2717246519	AG-347-L19_2667699899	AG-347-L19_2667699898	AG-347-J06_2717246528	AG-347-J06_2717246525	AG-347-L19_2667699895	AG-347-J06_2717246523	AG-347-L19_2667699894	AG-347-J06_2717246524	AG-347-L19_2667699893	AG-347-J06_2717246521	AG-347-J06_2717246522	AG-347-L19_2667699890	AG-347-J06_2717246520	AG-402-F05_2717278460	AG-402-F05_2717278466	AG-402-F05_2717278467	AG-402-F05_2717278464	AG-402-F05_2717278465	AG-402-A04_2717265087	AG-402-A04_2717265088	AG-402-A04_2717265089	AG-402-A04_2717265093	AG-402-A04_2717265094	AG-402-A04_2717265091	AG-347-L19_2667699277	AG-402-K16_2667856780	AG-402-K16_2667856774	AG-402-K16_2667856773	AG-402-K16_2667856775	AG-402-K16_2667856771	AG-402-K16_2667856777	AG-402-K16_2667856779	AG-402-K16_2667856763	AG-347-L19_2667699228	AG-347-L19_2667699227	AG-347-L19_2667699226	AG-347-L19_2667699224	AG-347-L19_2667699222	AG-347-L19_2667699221	AG-347-L19_2667699220	AG-347-C10_2717240016	AG-347-C10_2717240018	AG-347-L19_2667699239	AG-347-L19_2667699238	AG-347-L19_2667699237	AG-347-C10_2717240020	AG-347-C10_2717240021	AG-347-L19_2667699234	AG-347-L19_2667699232	AG-347-C10_2717240026	AG-347-L19_2667699230	AG-347-C10_2717240027	AG-347-C10_2717240029	AG-347-C10_2717240022	AG-347-C10_2717240023	AG-347-L19_2667699241	AG-347-C10_2717240008	AG-347-C10_2717240009	AG-347-L19_2667699253	AG-347-C10_2717240005	AG-347-L19_2667699251	AG-347-C10_2717240000	AG-347-C10_2717240002	AG-402-A04_2717265006	AG-402-A04_2717265007	AG-402-A04_2717265004	AG-402-A04_2717265005	AG-402-A04_2717265001	AG-347-C10_2717240052	AG-347-C10_2717240053	AG-347-C10_2717240054	AG-347-C10_2717240050	AG-347-K02_2667825855	AG-347-K02_2667825856	AG-347-C10_2717240055	AG-347-K02_2667825857	AG-347-C10_2717240057	AG-402-A04_2717265017	AG-402-A04_2717265018	AG-402-A04_2717265019	AG-402-A04_2717265010	AG-402-A04_2717265012	AG-347-K02_2667825842	AG-402-A04_2717265028	AG-402-A04_2717265029	AG-402-A04_2717265020	AG-402-A04_2717265021	
AG-347-C10_2717240030	AG-347-C10_2717240031	AG-347-C10_2717240032	AG-347-K02_2667825831	AG-347-C10_2717240038	AG-347-K02_2667825834	AG-347-C10_2717240034	AG-347-C10_2717240035	AG-347-K02_2667825837	AG-402-A04_2717265033	AG-402-A04_2717265034	AG-347-K02_2667825829	AG-347-C10_2717240042	AG-402-A04_2717265040	AG-402-A04_2717265041	AG-347-K02_2667825820	AG-347-K02_2667825822	AG-347-K02_2667825823	AG-347-C10_2717240044	AG-347-K02_2667825824	AG-347-C10_2717240045	AG-347-K02_2667825825	AG-347-K02_2667825827	AG-347-K02_2667825891	AG-347-K02_2667825894	AG-347-K02_2667825895	AG-402-A04_2717265046	AG-402-A04_2717265047	AG-402-A04_2717265048	AG-402-A04_2717265042	AG-402-A04_2717265043	AG-402-A04_2717265045	AG-347-C10_2717240095	AG-347-C10_2717240098	AG-347-C10_2717240091	AG-347-C10_2717240092	AG-347-C10_2717240093	AG-347-K02_2667825899	AG-347-C10_2717240099	AG-347-K02_2667825880	AG-347-K02_2667825882	AG-347-K02_2667825883	AG-347-K02_2667825884	AG-347-K02_2667825885	AG-402-A04_2717265058	AG-402-A04_2717265056	AG-347-K02_2667825886	AG-347-K02_2667825872	AG-347-K02_2667825873	AG-347-C10_2717240073	AG-347-C10_2717240074	AG-347-K02_2667825876	AG-347-K02_2667825878	AG-347-K02_2667825879	AG-347-K02_2667825861	AG-347-K02_2667825862	AG-347-K02_2667825863	AG-347-C10_2717240090	AG-402-A04_2717265077	AG-347-C10_2717240084	AG-347-C10_2717240086	AG-347-C10_2717240087	AG-402-A04_2717265085	AG-347-C10_2717240082	AG-347-K02_2667825865	AG-347-C10_2717240089	AG-347-K02_2667825930	AG-347-K02_2667825931	AG-347-K02_2667825933	AG-347-K02_2667825934	AG-347-K02_2667825928	AG-347-K02_2667825929	AG-347-K02_2667825921	AG-347-K02_2667825924	AG-347-K02_2667825925	AG-347-K02_2667825916	AG-347-K02_2667825917	AG-347-K02_2667825910	AG-347-K02_2667825912	AG-347-K02_2667825913	AG-347-K02_2667825914	AG-347-K02_2667825915	AG-347-K02_2667825905	AG-347-K02_2667825906	AG-347-K02_2667825908	AG-347-K02_2667825909	AG-347-K02_2667825900	AG-347-K02_2667825901	AG-347-K02_2667825902	AG-347-K02_2667825903	AG-402-K16_2667856841	AG-402-K16_2667856847	AG-402-K16_2667856844	AG-402-K16_2667856843	AG-402-K16_2667856846	AG-402-K16_2667856836	AG-402-K16_2667856839	AG-402-K16_2667856838	AG-402-K16_2667856833	AG-402-K16_2667856832	AG-402-K16_2667856835	AG-402-K16_2667856834	AG-402-K16_2667856820	AG-402-K16_2667856825	AG-402-K16_2667856824	AG-347-L19_2667699335	AG-402-K16_2667856819	AG-402-K16_2667856811	AG-402-K16_2667856810	AG-402-K16_2667856813	AG-402-K16_2667856812	AG-402-K16_2667856808	AG-402-K16_2667856807	AG-402-K16_2667856806	AG-402-K16_2667856805	AG-347-L19_2667699149	AG-347-L19_2667699147	AG-347-L19_2667699146	AG-347-L19_2667699145	AG-347-L19_2667699141	AG-347-L19_2667699140	AG-347-L19_2667699159	AG-347-L19_2667699158	AG-347-L19_2667699156	AG-347-G20_2667834993	AG-347-G20_2667834992	AG-347-G20_2667834995	AG-347-G20_2667834999	AG-347-L19_2667699169	AG-347-L19_2667699168	AG-347-L19_2667699166	AG-347-L19_2667699165	AG-347-L19_2667699164	AG-347-L19_2667699162	AG-402-K16_2667856895	AG-402-K16_2667856894	AG-402-K16_2667856896	AG-347-L19_2667699178	AG-347-L19_2667699177	AG-347-L19_2667699176	AG-347-L19_2667699175	AG-347-L19_2667699172	AG-347-L19_2667699171	AG-402-K16_2667856899	AG-347-L19_2667699170	AG-402-K16_2667856884	AG-402-K16_2667856883	AG-402-K16_2667856886	AG-402-K16_2667856885	AG-347-L19_2667699107	AG-347-G20_2667834964	AG-347-G20_2667834963	AG-402-K16_2667856887	AG-347-G20_2667834948	AG-402-K16_2667856873	AG-347-L19_2667699118	AG-347-L19_2667699116	AG-347-L19_2667699115	AG-347-L19_2667699110	AG-347-G20_2667834951	AG-347-G20_2667834950	AG-347-G20_2667834953	AG-347-G20_2667834955	AG-402-K16_2667856879	AG-402-K16_2667856864	AG-402-K16_2667856863	AG-347-G20_2667834980	AG-347-G20_2667834982	AG-347-G20_2667834984	AG-347-G20_2667834983	AG-347-G20_2667834985	AG-347-G20_2667834987	AG-402-K16_2667856850	AG-402-K16_2667856852	AG-347-L19_2667699139	AG-347-L19_2667699130	AG-347-G20_2667834915	AG-347-L19_2667700626	AG-347-G20_2667834914	AG-347-L19_2667700625	AG-347-G20_2667834917	AG-347-L19_2667700628	AG-347-G20_2667834919	AG-347-G20_2667834918	AG-347-L19_2667700629	AG-402-A04_2717265129	AG-402-A04_2717265123	AG-402-A04_2717265124	AG-347-K02_2667825975	AG-347-G20_2667834920	AG-347-L19_2667700621	AG-347-L19_2667700624	AG-347-G20_2667834904	AG-402-A04_2717265135	AG-402-A04_2717265136	AG-402-A04_2717265130	AG-402-A04_2717265131	AG-402-A04_2717265132	AG-402-A04_2717265133	AG-347-L19_2667700633	AG-347-K02_2667825968	AG-347-G20_2667834913	AG-347-L19_2667700634	AG-347-G20_2667834937	AG-347-G20_2667834939	AG-347-G20_2667834938	AG-402-A04_2717265148	AG-402-A04_2717265142	AG-402-A04_2717265144	AG-347-G20_2667834941	AG-347-G20_2667834945	AG-347-G20_2667834926	AG-347-G20_2667834925	AG-347-L19_2667700617	AG-402-A04_2717265155	AG-402-A04_2717265162	AG-347-G20_2667834930	AG-402-A04_2717265168	AG-402-A04_2717265164	AG-402-A04_2717265165	AG-402-A04_2717265166	AG-402-A04_2717265171	AG-402-A04_2717265173	AG-347-L19_2667699189	AG-347-L19_2667699188	AG-347-L19_2667699186	AG-347-L19_2667699185	AG-347-L19_2667699181	AG-347-L19_2667699180	AG-402-A04_2717265178	AG-402-A04_2717265174	AG-402-A04_2717265176	AG-347-L19_2667699197	AG-347-L19_2667699196	AG-347-L19_2667699195	AG-347-L19_2667699194	AG-347-L19_2667699193	AG-347-L19_2667699192	AG-347-L19_2667699191	AG-402-A04_2717265189	AG-402-A04_2717265186	AG-402-A04_2717265195	AG-402-A04_2717265190	AG-347-K02_2667825997	AG-347-G20_2667834900	AG-347-K02_2667825981	AG-402-A04_2717265196	AG-402-A04_2717265197	AG-402-A04_2717265199	AG-402-A04_2717265119	AG-402-A04_2717265113	AG-402-A04_2717265114	AG-402-A04_2717265115	AG-402-A04_2717265111	AG-402-K16_2667856961	
AG-402-K16_2667856960	AG-402-K16_2667856969	AG-402-K16_2667856964	AG-402-K16_2667856967	AG-402-K16_2667856966	AG-402-K16_2667856959	AG-402-K16_2667856954	AG-347-L19_2667699209	AG-347-L19_2667699208	AG-402-K16_2667856949	AG-402-K16_2667856942	AG-402-K16_2667856930	AG-347-L19_2667699219	AG-347-L19_2667699217	AG-347-L19_2667699214	AG-347-L19_2667699213	AG-347-L19_2667699212	AG-402-K16_2667856935	AG-402-K16_2667856931	AG-402-K16_2667856933	AG-402-K16_2667856929	AG-402-K16_2667856925	AG-402-K16_2667856926	AG-402-K16_2667856921	AG-402-K16_2667856923	AG-402-K16_2667856922	AG-402-K16_2667856914	AG-402-K16_2667856916	AG-402-K16_2667856915	AG-402-K16_2667856910	AG-402-K16_2667856903	AG-402-K16_2667856902	AG-402-K16_2667856905	AG-402-K16_2667856904	AG-402-K16_2667856901	AG-402-K16_2667856565	AG-402-K16_2667856561	AG-402-K16_2667856560	AG-402-K16_2667856563	AG-355-I20_2667771088	AG-355-I20_2667771085	AG-355-I20_2667771086	AG-355-I20_2667771070	AG-355-I20_2667771071	AG-355-I20_2667771077	AG-347-C10_2717240226	AG-355-I20_2667771073	AG-355-I20_2667771074	AG-355-I20_2667771058	AG-355-I20_2667771059	AG-402-K16_2667856540	AG-355-I20_2667771060	AG-355-I20_2667771065	AG-355-I20_2667771068	AG-355-I20_2667771062	AG-355-I20_2667771063	AG-355-I20_2667771049	AG-402-K16_2667856530	AG-402-K16_2667856539	AG-355-I20_2667771056	AG-355-I20_2667771057	AG-355-I20_2667771051	AG-402-K16_2667856535	AG-355-I20_2667771053	AG-402-K16_2667856521	AG-402-K16_2667856523	AG-402-K16_2667856522	AG-347-L19_2667699469	AG-347-L19_2667699466	AG-347-L19_2667699462	AG-347-L19_2667699461	AG-402-K16_2667856528	AG-402-K16_2667856525	AG-402-K16_2667856524	AG-402-K16_2667856526	AG-347-L19_2667699479	AG-347-L19_2667699477	AG-347-L19_2667699476	AG-347-L19_2667699475	AG-347-L19_2667699473	AG-347-L19_2667699472	AG-402-K16_2667856517	AG-347-L19_2667699470	AG-402-K16_2667856519	AG-402-K16_2667856516	AG-402-K16_2667856515	AG-402-K16_2667856501	AG-402-K16_2667856500	AG-347-L19_2667699488	AG-347-L19_2667699486	AG-347-L19_2667699484	AG-402-K16_2667856507	AG-347-L19_2667699482	AG-347-L19_2667699481	AG-347-L19_2667699480	AG-402-K16_2667856508	AG-402-K16_2667856503	AG-402-K16_2667856502	AG-402-K16_2667856504	AG-355-I20_2667771090	AG-355-I20_2667771092	AG-347-C10_2717240241	AG-347-L19_2667699499	AG-355-I20_2667771093	AG-347-L19_2667699498	AG-347-L19_2667699497	AG-355-I20_2667771099	AG-347-L19_2667699492	AG-355-I20_2667771097	AG-347-C10_2717240293	AG-347-C10_2717240291	AG-355-I20_2667771000	AG-347-C10_2717240271	AG-347-C10_2717240272	AG-347-C10_2717240276	AG-347-C10_2717240277	AG-347-C10_2717240278	AG-347-C10_2717240282	AG-347-C10_2717240283	AG-347-C10_2717240285	AG-347-C10_2717240280	AG-347-C10_2717240286	AG-347-C10_2717240289	AG-355-I20_2667771037	AG-355-I20_2667771039	AG-355-I20_2667771046	AG-355-I20_2667771041	AG-355-I20_2667771029	AG-402-K16_2667856594	AG-402-K16_2667856593	AG-402-K16_2667856596	AG-402-K16_2667856595	AG-402-K16_2667856592	AG-402-K16_2667856591	AG-355-I20_2667771034	AG-355-I20_2667771031	AG-402-K16_2667856587	AG-402-K16_2667856589	AG-402-K16_2667856588	AG-402-K16_2667856582	AG-402-K16_2667856585	AG-355-I20_2667771017	AG-402-K16_2667856584	AG-402-K16_2667856581	AG-402-K16_2667856580	AG-355-I20_2667771022	AG-402-K16_2667856578	AG-402-K16_2667856574	AG-402-K16_2667856573	AG-402-K16_2667856570	AG-402-K16_2667856579	AG-355-G23_2667767972	AG-355-G23_2667767978	AG-355-G23_2667767976	AG-355-G23_2667767975	AG-355-G23_2667767968	AG-355-G23_2667767963	AG-355-G23_2667767961	AG-355-G23_2667767967	AG-355-G23_2667767965	AG-355-G23_2667767991	AG-355-G23_2667767990	AG-355-G23_2667767981	AG-355-G23_2667767985	AG-355-G23_2667767983	AG-355-G23_2667767982	AG-355-G23_2667767988	AG-355-G23_2667767987	AG-355-G23_2667767986	AG-355-G23_2667767979	AG-355-G23_2667767934	AG-355-G23_2667767932	AG-355-G23_2667767922	AG-355-G23_2667767913	AG-355-G23_2667767951	AG-355-G23_2667767955	AG-355-G23_2667767954	AG-355-G23_2667767947	AG-355-G23_2667767945	AG-355-G23_2667767944	AG-355-G23_2667767937	AG-355-G23_2667767936	AG-355-G23_2667767935	AG-355-G23_2667767939	AG-402-K16_2667856600	AG-347-L19_2667699549	AG-347-L19_2667699548	AG-347-L19_2667699546	AG-347-L19_2667699543	AG-347-L19_2667699542	AG-347-L19_2667699541	AG-402-K16_2667856609	AG-347-L19_2667699540	AG-402-K16_2667856608	AG-402-K16_2667856607	AG-402-K16_2667856604	AG-402-K16_2667856603	AG-347-L19_2667699559	AG-347-L19_2667699557	AG-347-L19_2667699555	AG-347-L19_2667699554	AG-347-L19_2667699553	AG-347-L19_2667699552	AG-347-L19_2667699550	AG-347-L19_2667699569	AG-347-L19_2667699568	AG-347-L19_2667699567	AG-347-L19_2667699566	AG-347-L19_2667699565	AG-347-L19_2667699564	AG-347-L19_2667699561	AG-347-L19_2667699578	AG-347-L19_2667699577	AG-347-L19_2667699576	AG-347-L19_2667699575	AG-347-L19_2667699574	AG-347-L19_2667699573	AG-347-L19_2667699571	AG-347-L19_2667699570	AG-347-L19_2667699507	AG-347-L19_2667699506	AG-347-L19_2667699502	AG-347-C10_2717240306	AG-347-L19_2667699518	AG-347-L19_2667699515	AG-347-L19_2667699514	AG-347-L19_2667699513	AG-347-L19_2667699511	AG-347-L19_2667699510	AG-347-C10_2717240300	AG-347-L19_2667699526	AG-347-L19_2667699525	AG-347-L19_2667699522	AG-347-L19_2667699520	AG-347-L19_2667699539	AG-347-L19_2667699538	AG-347-L19_2667699536	AG-347-L19_2667699533	AG-347-J06_2717246093	AG-347-J06_2717246094	AG-402-K16_2667856685	AG-402-K16_2667856688	AG-402-K16_2667856687	AG-347-J06_2717246090	AG-355-N18_2667863047	AG-402-K16_2667856681	AG-402-K16_2667856683	AG-402-K16_2667856680	AG-347-L19_2667699388	AG-347-L19_2667699381	AG-347-J06_2717246097	AG-402-K16_2667856689	AG-347-J06_2717246095	AG-355-N18_2667863033	AG-402-K16_2667856675	
AG-402-K16_2667856674	AG-355-N18_2667863031	AG-355-N18_2667863030	AG-402-K16_2667856676	AG-355-N18_2667863035	AG-347-L19_2667699398	AG-347-L19_2667699397	AG-347-C10_2717240103	AG-347-L19_2667699395	AG-347-C10_2717240104	AG-355-N18_2667863039	AG-347-L19_2667699392	AG-347-C10_2717240100	AG-402-K16_2667856678	AG-355-N18_2667863022	AG-355-N18_2667863021	AG-402-K16_2667856663	AG-402-K16_2667856660	AG-355-N18_2667863025	AG-355-N18_2667863023	AG-355-N18_2667863028	AG-402-K16_2667856669	AG-402-K16_2667856654	AG-402-K16_2667856650	AG-355-N18_2667863019	AG-402-K16_2667856656	AG-402-K16_2667856641	AG-402-K16_2667856644	AG-355-N18_2667863085	AG-402-K16_2667856643	AG-355-N18_2667863089	AG-355-N18_2667863083	AG-347-L19_2667699349	AG-347-L19_2667699348	AG-347-L19_2667699347	AG-347-C10_2717240130	AG-347-L19_2667699346	AG-347-L19_2667699344	AG-347-L19_2667699343	AG-347-C10_2717240136	AG-347-C10_2717240139	AG-402-K16_2667856646	AG-347-C10_2717240133	AG-402-K16_2667856645	AG-347-C10_2717240134	AG-347-C10_2717240135	AG-402-K16_2667856647	AG-402-K16_2667856631	AG-402-K16_2667856630	AG-402-K16_2667856633	AG-402-K16_2667856632	AG-355-N18_2667863078	AG-355-N18_2667863073	AG-355-N18_2667863072	AG-355-N18_2667863071	AG-355-N18_2667863070	AG-347-L19_2667699359	AG-347-C10_2717240140	AG-347-L19_2667699358	AG-347-C10_2717240141	AG-347-L19_2667699357	AG-347-C10_2717240142	AG-347-L19_2667699356	AG-347-L19_2667699355	AG-347-L19_2667699353	AG-347-L19_2667699352	AG-402-K16_2667856639	AG-402-K16_2667856638	AG-347-C10_2717240143	AG-402-K16_2667856634	AG-347-C10_2717240145	AG-402-K16_2667856637	AG-355-N18_2667863066	AG-402-K16_2667856620	AG-402-K16_2667856622	AG-402-K16_2667856621	AG-347-C10_2717240118	AG-347-C10_2717240119	AG-355-N18_2667863067	AG-355-N18_2667863061	AG-347-L19_2667699369	AG-347-L19_2667699367	AG-347-L19_2667699366	AG-347-L19_2667699365	AG-347-L19_2667699364	AG-347-L19_2667699363	AG-347-C10_2717240114	AG-347-L19_2667699362	AG-402-K16_2667856628	AG-347-C10_2717240115	AG-347-L19_2667699361	AG-347-C10_2717240116	AG-347-L19_2667699360	AG-347-C10_2717240117	AG-402-K16_2667856624	AG-347-C10_2717240113	AG-402-K16_2667856610	AG-347-C10_2717240129	AG-355-N18_2667863056	AG-347-L19_2667699377	AG-347-L19_2667699376	AG-347-L19_2667699375	AG-347-L19_2667699374	AG-347-C10_2717240125	AG-347-L19_2667699373	AG-347-L19_2667699372	AG-347-L19_2667699371	AG-347-L19_2667699370	AG-402-K16_2667856618	AG-347-C10_2717240121	AG-402-K16_2667856613	AG-347-C10_2717240122	AG-402-K16_2667856612	AG-347-C10_2717240124	AG-347-C10_2717240173	AG-347-J06_2717246039	AG-347-J06_2717246037	AG-347-J06_2717246048	AG-347-J06_2717246049	AG-347-J06_2717246046	AG-347-J06_2717246044	AG-347-J06_2717246045	AG-347-J06_2717246042	AG-347-J06_2717246043	AG-347-J06_2717246040	AG-347-J06_2717246041	AG-355-N18_2667863000	AG-347-J06_2717246059	AG-347-J06_2717246058	AG-347-J06_2717246055	AG-355-N18_2667863006	AG-355-N18_2667863005	AG-347-J06_2717246053	AG-347-J06_2717246051	AG-347-J06_2717246052	AG-347-J06_2717246060	AG-347-J06_2717246061	AG-347-J06_2717246068	AG-347-J06_2717246069	AG-347-J06_2717246064	AG-347-J06_2717246065	AG-347-J06_2717246062	AG-347-J06_2717246072	AG-347-J06_2717246070	AG-347-J06_2717246075	AG-347-J06_2717246082	AG-347-J06_2717246083	AG-402-K16_2667856699	AG-402-K16_2667856698	AG-402-K16_2667856692	AG-402-K16_2667856694	AG-347-J06_2717246088	AG-347-J06_2717246086	AG-347-J06_2717246109	AG-347-J06_2717246108	AG-347-J06_2717246105	AG-347-J06_2717246101	AG-347-J06_2717246102	AG-347-J06_2717246119	AG-347-J06_2717246115	AG-347-J06_2717246110	AG-347-J06_2717246127	AG-347-J06_2717246128	AG-347-J06_2717246125	AG-347-J06_2717246126	AG-347-J06_2717246123	AG-347-J06_2717246121	AG-347-L19_2667699429	AG-347-L19_2667699428	AG-347-L19_2667699426	AG-402-K16_2667856729	AG-402-K16_2667856710	AG-347-L19_2667699439	AG-347-L19_2667699438	AG-347-L19_2667699433	AG-347-L19_2667699431	AG-347-L19_2667699430	AG-402-K16_2667856714	AG-347-L19_2667699449	AG-347-L19_2667699448	AG-347-L19_2667699445	AG-347-L19_2667699441	AG-402-K16_2667856705	AG-402-K16_2667856706	AG-402-K16_2667856701	AG-402-K16_2667856703	AG-402-K16_2667856702	AG-355-N18_2667863099	AG-355-N18_2667863097	AG-347-L19_2667699459	AG-347-L19_2667699457	AG-347-L19_2667699455	AG-347-L19_2667699409	AG-347-L19_2667699402	AG-347-L19_2667699400	AG-347-L19_2667699410	AG-347-M23_2667708776	AG-355-N18_2667863165	AG-347-M23_2667708774	AG-355-N18_2667863163	AG-355-N18_2667863162	AG-355-N18_2667863168	AG-355-N18_2667863167	AG-347-M23_2667708777	AG-355-N18_2667863166	AG-402-N08_2717284761	AG-347-M23_2667708772	AG-347-C10_2717239468	AG-347-C10_2717239470	AG-347-G20_2667834641	AG-347-G20_2667834642	AG-347-G20_2667834645	AG-347-C10_2717240458	AG-347-G20_2667834644	AG-347-G20_2667834647	AG-347-G20_2667834629	AG-347-M23_2667708787	AG-355-N18_2667863154	AG-355-N18_2667863153	AG-347-M23_2667708784	AG-355-N18_2667863158	AG-402-N08_2717284751	AG-347-M23_2667708788	AG-355-N18_2667863155	AG-402-N08_2717284750	AG-355-N18_2667863150	AG-347-M23_2667708782	AG-402-N08_2717284756	AG-347-M23_2667708780	AG-402-N08_2717284749	AG-347-C10_2717239485	AG-347-G20_2667834630	AG-347-G20_2667834631	AG-355-N18_2667863159	AG-347-G20_2667834638	AG-347-K17_2667687795	AG-347-M23_2667708798	AG-355-N18_2667863143	AG-347-K17_2667687794	AG-355-N18_2667863142	AG-347-M23_2667708795	AG-347-K17_2667687790	AG-355-N18_2667863146	AG-402-I23_2667727184	AG-402-N08_2717284786	AG-347-O22_2667712394	AG-402-I23_2667727183	AG-402-I23_2667727186	AG-402-N08_2717284787	AG-402-I23_2667727188	AG-402-I23_2667727187	AG-347-C10_2717239447	AG-402-I23_2667727189	AG-347-C10_2717239451	AG-347-G20_2667834662	
AG-347-G20_2667834664	AG-347-C10_2717240436	AG-347-G20_2667834666	AG-355-N18_2667863148	AG-347-G20_2667834669	AG-347-K17_2667687799	AG-347-C10_2717240431	AG-347-C10_2717240432	AG-347-K17_2667687796	AG-355-N18_2667863131	AG-355-N18_2667863130	AG-402-N08_2717284771	AG-355-N18_2667863135	AG-402-I23_2667727193	AG-355-N18_2667863133	AG-402-I23_2667727192	AG-402-I23_2667727195	AG-347-C10_2717239456	AG-402-I23_2667727194	AG-402-N08_2717284777	AG-402-I23_2667727196	AG-402-I23_2667727199	AG-402-I23_2667727198	AG-347-G20_2667834650	AG-347-C10_2717239460	AG-347-G20_2667834652	AG-347-G20_2667834653	AG-347-G20_2667834656	AG-347-G20_2667834655	AG-347-C10_2717240440	AG-347-G20_2667834658	AG-347-G20_2667834657	AG-347-G20_2667834659	AG-402-I23_2667727168	AG-402-I23_2667727167	AG-402-I23_2667727169	AG-347-C10_2717240493	AG-347-C10_2717240499	AG-418-O03_2717326802	AG-418-O03_2717326805	AG-418-O03_2717326804	AG-347-C10_2717240497	AG-418-O03_2717326801	AG-347-G20_2667834604	AG-418-O03_2717326800	AG-355-N18_2667863197	AG-355-N18_2667863196	AG-355-N18_2667863195	AG-402-I23_2667727171	AG-402-I23_2667727170	AG-402-I23_2667727173	AG-402-N08_2717284797	AG-402-I23_2667727172	AG-402-I23_2667727175	AG-355-N18_2667863193	AG-402-I23_2667727176	AG-402-I23_2667727179	AG-402-I23_2667727178	AG-355-N18_2667863186	AG-355-N18_2667863185	AG-347-G20_2667834619	AG-355-N18_2667863184	AG-402-K22_2667733399	AG-402-K22_2667733398	AG-347-L20_2667701300	AG-402-I23_2667727140	AG-402-I23_2667727142	AG-402-I23_2667727144	AG-402-I23_2667727143	AG-355-N18_2667863181	AG-402-I23_2667727145	AG-347-C10_2717239491	AG-347-I19_2667840414	AG-347-I19_2667840415	AG-402-I23_2667727147	AG-347-I19_2667840416	AG-347-I19_2667840417	AG-347-C10_2717239495	AG-347-I19_2667840410	AG-347-C10_2717239496	AG-347-I19_2667840411	AG-347-C10_2717239493	AG-347-I19_2667840412	AG-347-I19_2667840413	AG-347-G20_2667834621	AG-402-K22_2667733395	AG-347-C10_2717240478	AG-347-G20_2667834620	AG-402-K22_2667733394	AG-347-C10_2717240479	AG-347-G20_2667834625	AG-347-I19_2667840418	AG-402-K22_2667733391	AG-347-G20_2667834624	AG-355-N18_2667863175	AG-347-G20_2667834609	AG-355-N18_2667863174	AG-347-G20_2667834608	AG-355-N18_2667863173	AG-347-I21_2667843203	AG-347-I21_2667843204	AG-355-N18_2667863179	AG-355-N18_2667863178	AG-355-N18_2667863177	AG-347-I21_2667843200	AG-402-I23_2667727153	AG-347-C10_2717239498	AG-402-I23_2667727152	AG-355-N18_2667863172	AG-355-N18_2667863171	AG-402-I23_2667727154	AG-402-I23_2667727157	AG-347-C10_2717240481	AG-402-I23_2667727158	AG-347-C10_2717240483	AG-347-I19_2667840402	AG-347-G20_2667834610	AG-418-O03_2717326838	AG-347-I19_2667840408	AG-347-G20_2667834616	AG-347-G20_2667834615	AG-402-A04_2717265486	AG-402-A04_2717265482	AG-402-A04_2717265483	AG-402-A04_2717265485	AG-347-K17_2667687739	AG-347-I19_2667840435	AG-347-K17_2667687730	AG-347-K17_2667687740	AG-347-K10_2717148185	AG-355-I20_2667772556	AG-347-K10_2717148187	AG-347-K10_2717148189	AG-347-K17_2667687747	AG-347-K17_2667687745	AG-347-K17_2667687744	AG-347-K17_2667687743	AG-347-K17_2667687742	AG-347-K17_2667687741	AG-347-K10_2717148191	AG-355-I20_2667772549	AG-355-I20_2667772544	AG-347-K10_2717148193	AG-355-I20_2667772546	AG-347-K10_2717148195	AG-347-I19_2667840452	AG-347-I19_2667840459	AG-347-K17_2667687719	AG-347-I19_2667840455	AG-347-K17_2667687718	AG-347-K17_2667687717	AG-347-I19_2667840457	AG-347-K17_2667687716	AG-347-K17_2667687714	AG-355-I20_2667772550	AG-347-K17_2667687712	AG-355-I20_2667772537	AG-355-I20_2667772536	AG-355-I20_2667772539	AG-355-I20_2667772538	AG-355-I20_2667772534	AG-347-I19_2667840440	AG-347-I19_2667840447	AG-347-I19_2667840449	AG-347-K17_2667687729	AG-347-K17_2667687726	AG-355-I20_2667772540	AG-347-K17_2667687725	AG-347-K17_2667687724	AG-347-K17_2667687721	AG-347-K17_2667687773	AG-355-N18_2667863121	AG-347-K17_2667687772	AG-355-N18_2667863120	AG-347-K17_2667687771	AG-355-N18_2667863125	AG-347-K10_2717148130	AG-355-N18_2667863123	AG-355-N18_2667863122	AG-347-K10_2717148131	AG-347-I19_2667840474	AG-347-I19_2667840475	AG-347-I19_2667840471	AG-347-K10_2717148128	AG-347-I19_2667840476	AG-347-I19_2667840477	AG-347-I19_2667840478	AG-355-N18_2667863129	AG-347-K17_2667687779	AG-347-K17_2667687778	AG-355-N18_2667863126	AG-347-K17_2667687775	AG-355-N18_2667863114	AG-355-N18_2667863113	AG-355-N18_2667863112	AG-355-N18_2667863111	AG-347-K10_2717148143	AG-347-K10_2717148142	AG-347-I19_2667840464	AG-347-K10_2717148144	AG-347-K10_2717148146	AG-347-K10_2717148149	AG-347-I19_2667840469	AG-347-I19_2667840467	AG-355-N18_2667863116	AG-347-K17_2667687789	AG-347-K17_2667687788	AG-347-K17_2667687786	AG-355-N18_2667863119	AG-347-K17_2667687751	AG-347-K17_2667687750	AG-347-K10_2717148150	AG-355-N18_2667863103	AG-355-N18_2667863102	AG-355-N18_2667863101	AG-355-N18_2667863100	AG-347-K10_2717148154	AG-347-I19_2667840495	AG-347-K10_2717148153	AG-347-K10_2717148156	AG-347-K10_2717148158	AG-347-I19_2667840491	AG-347-K10_2717148157	AG-347-I19_2667840492	AG-347-K17_2667687759	AG-355-N18_2667863106	AG-355-N18_2667863105	AG-347-K17_2667687756	AG-355-N18_2667863104	AG-347-K17_2667687755	AG-355-N18_2667863109	AG-355-N18_2667863108	AG-347-K17_2667687762	AG-347-K17_2667687761	AG-347-K17_2667687760	AG-347-I19_2667840483	AG-347-I19_2667840486	AG-347-K10_2717148166	AG-347-I19_2667840480	AG-347-I19_2667840481	AG-347-I19_2667840488	AG-347-I19_2667840489	AG-347-K17_2667687769	AG-347-K17_2667687768	AG-347-K17_2667687767	AG-347-K17_2667687766	AG-347-K17_2667687765	AG-347-I19_2667840390	AG-402-A04_2717265409	AG-402-A04_2717265402	AG-347-L20_2667701288	AG-347-I19_2667840395	AG-347-I21_2667843177	AG-347-I21_2667843178	AG-347-I19_2667840398	
AG-347-I21_2667843173	AG-347-K10_2717148213	AG-347-I19_2667840392	AG-347-I21_2667843174	AG-347-I19_2667840393	AG-347-I21_2667843176	AG-347-K10_2717148206	AG-442-N07_2717369562	AG-442-N07_2717369563	AG-442-N07_2717369560	AG-442-N07_2717369561	AG-347-I19_2667840399	AG-442-N07_2717369567	AG-442-N07_2717369565	AG-347-L20_2667701283	AG-347-L20_2667701281	AG-347-L20_2667701280	AG-402-A04_2717265418	AG-402-A04_2717265413	AG-347-L20_2667701297	AG-402-A04_2717265414	AG-402-A04_2717265415	AG-402-A04_2717265416	AG-347-I21_2667843188	AG-347-K10_2717148220	AG-347-I19_2667840386	AG-347-I19_2667840387	AG-347-K10_2717148221	AG-402-A04_2717265412	AG-347-K10_2717148224	AG-347-I19_2667840381	AG-347-I21_2667843186	AG-347-K10_2717148226	AG-347-I19_2667840383	AG-347-K10_2717148225	AG-347-K10_2717148217	AG-442-N07_2717369574	AG-347-K10_2717148219	AG-347-I21_2667843183	AG-347-K10_2717148218	AG-347-I19_2667840389	AG-442-N07_2717369578	AG-442-N07_2717369575	AG-347-L20_2667701295	AG-347-L20_2667701292	AG-347-L20_2667701291	AG-402-A04_2717265427	AG-347-I21_2667843199	AG-347-K10_2717148231	AG-347-K10_2717148230	AG-347-K10_2717148233	AG-347-I21_2667843195	AG-347-I21_2667843198	AG-347-K10_2717148236	AG-347-I21_2667843191	AG-442-N07_2717369540	AG-347-I21_2667843192	AG-442-N07_2717369541	AG-347-I21_2667843193	AG-347-K10_2717148229	AG-442-N07_2717369544	AG-442-N07_2717369542	AG-347-I21_2667843190	AG-442-N07_2717369543	AG-442-N07_2717369548	AG-442-N07_2717369549	AG-442-N07_2717369546	AG-442-N07_2717369547	AG-402-A04_2717265435	AG-402-A04_2717265436	AG-347-K10_2717148240	AG-402-A04_2717265437	AG-347-K10_2717148242	AG-402-A04_2717265431	AG-402-A04_2717265433	AG-402-A04_2717265434	AG-347-K10_2717148246	AG-347-K10_2717148248	AG-442-N07_2717369551	AG-347-K10_2717148238	AG-442-N07_2717369552	AG-442-N07_2717369550	AG-442-N07_2717369555	AG-442-N07_2717369556	AG-442-N07_2717369553	AG-442-N07_2717369554	AG-442-N07_2717369559	AG-442-N07_2717369557	AG-442-N07_2717369558	AG-355-I20_2667772526	AG-355-I20_2667772528	AG-355-I20_2667772527	AG-355-I20_2667772522	AG-355-I20_2667772521	AG-355-I20_2667772529	AG-402-A04_2717265440	AG-402-A04_2717265441	AG-442-N07_2717369522	AG-442-N07_2717369523	AG-442-N07_2717369520	AG-442-N07_2717369521	AG-442-N07_2717369527	AG-442-N07_2717369524	AG-355-I20_2667772530	AG-442-N07_2717369529	AG-355-I20_2667772515	AG-355-I20_2667772517	AG-402-A04_2717265457	AG-355-I20_2667772513	AG-355-I20_2667772519	AG-355-I20_2667772518	AG-402-A04_2717265452	AG-347-K17_2667687705	AG-442-N07_2717369532	AG-442-N07_2717369537	AG-442-N07_2717369538	AG-355-I20_2667772520	AG-442-N07_2717369536	AG-347-K17_2667687700	AG-442-N07_2717369539	AG-355-I20_2667772504	AG-355-I20_2667772505	AG-355-I20_2667772500	AG-402-A04_2717265466	AG-355-I20_2667772508	AG-442-N07_2717369503	AG-442-N07_2717369509	AG-442-N07_2717369506	AG-442-N07_2717369507	AG-347-M23_2667708802	AG-347-M23_2667708801	AG-347-M23_2667708800	AG-402-A04_2717265478	AG-402-A04_2717265471	AG-347-K10_2717148201	AG-402-A04_2717265472	AG-402-A04_2717265473	AG-347-K10_2717148203	AG-402-A04_2717265474	AG-402-A04_2717265481	AG-442-N07_2717369512	AG-442-N07_2717369510	AG-347-M23_2667708806	AG-442-N07_2717369515	AG-347-M23_2667708805	AG-347-M23_2667708809	AG-347-M23_2667708808	AG-442-N07_2717369517	AG-442-N07_2717369518	AG-347-L20_2667701203	AG-347-C10_2717239508	AG-347-L20_2667701202	AG-347-L20_2667701205	AG-402-K22_2667733379	AG-402-K22_2667733378	AG-402-K22_2667733377	AG-347-M23_2667708812	AG-402-K22_2667733376	AG-347-M23_2667708811	AG-402-K22_2667733375	AG-347-L20_2667701200	AG-347-M23_2667708810	AG-347-C10_2717239500	AG-402-I23_2667727121	AG-347-C10_2717239501	AG-402-I23_2667727124	AG-347-C10_2717239502	AG-347-L20_2667701208	AG-402-I23_2667727126	AG-402-I23_2667727127	AG-402-I23_2667727129	AG-347-M23_2667708817	AG-347-M23_2667708815	AG-347-M23_2667708818	AG-347-I21_2667843108	AG-347-L20_2667701214	AG-347-C10_2717239519	AG-347-I21_2667843109	AG-347-L20_2667701213	AG-347-C10_2717240509	AG-347-L20_2667701216	AG-347-C10_2717239517	AG-347-L20_2667701215	AG-347-L20_2667701210	AG-347-C10_2717240506	AG-347-L20_2667701211	AG-402-K22_2667733385	AG-347-I21_2667843101	AG-402-I23_2667727131	AG-347-L20_2667701217	AG-402-I23_2667727132	AG-402-I23_2667727134	AG-402-I23_2667727137	AG-347-G20_2667834590	AG-347-O22_2667712402	AG-402-I23_2667727136	AG-347-G20_2667834593	AG-402-I23_2667727138	AG-347-G20_2667834595	AG-347-G20_2667834597	AG-347-G20_2667834596	AG-347-G20_2667834599	AG-347-G20_2667834598	AG-402-K22_2667733383	AG-402-K22_2667733382	AG-347-M23_2667708825	AG-402-K22_2667733381	AG-418-O03_2717326859	AG-402-K22_2667733380	AG-347-M23_2667708829	AG-347-L20_2667701224	AG-402-K22_2667733358	AG-347-L20_2667701227	AG-418-O03_2717326862	AG-347-I21_2667843115	AG-347-M23_2667708835	AG-347-I21_2667843116	AG-347-L20_2667701220	AG-347-M23_2667708834	AG-402-K22_2667733353	AG-347-L20_2667701222	AG-347-M23_2667708832	AG-347-I21_2667843111	AG-347-I21_2667843113	AG-347-I21_2667843114	AG-347-O22_2667712430	AG-347-O22_2667712431	AG-347-I21_2667843110	AG-347-O22_2667712433	AG-402-I23_2667727101	AG-347-O22_2667712434	AG-347-O22_2667712437	AG-347-O22_2667712438	AG-402-I23_2667727108	AG-347-M23_2667708839	AG-418-O03_2717326869	AG-347-M23_2667708837	AG-418-O03_2717326865	AG-418-O03_2717326867	AG-347-L20_2667701236	AG-418-O03_2717326871	AG-347-I21_2667843126	AG-347-L20_2667701232	AG-347-L20_2667701234	AG-347-I21_2667843122	AG-347-L20_2667701239	AG-347-O22_2667712421	AG-347-I21_2667843121	AG-402-I23_2667727115	AG-402-I23_2667727117	AG-402-I23_2667727119	AG-402-I23_2667727118	AG-347-O22_2667712429	AG-347-M23_2667708848	AG-347-M23_2667708847	
AG-418-O03_2717326875	AG-418-O03_2717326878	AG-418-O03_2717326877	AG-402-K22_2667733336	AG-418-O03_2717326882	AG-402-K22_2667733334	AG-418-O03_2717326884	AG-347-L20_2667701242	AG-418-O03_2717326881	AG-347-L20_2667701244	AG-418-O03_2717326880	AG-347-I21_2667843133	AG-347-C10_2717239541	AG-347-I21_2667843135	AG-347-O22_2667712450	AG-347-C10_2717239542	AG-347-O22_2667712451	AG-347-C10_2717239548	AG-347-O22_2667712453	AG-402-N08_2717284723	AG-347-C10_2717239545	AG-347-I21_2667843131	AG-347-I21_2667843132	AG-402-K22_2667733338	AG-347-O22_2667712457	AG-402-N08_2717284716	AG-347-O22_2667712458	AG-347-O22_2667712459	AG-347-G20_2667834565	AG-347-G20_2667834567	AG-418-O03_2717326887	AG-347-G20_2667834569	AG-418-O03_2717326886	AG-347-M23_2667708864	AG-402-K22_2667733346	AG-347-M23_2667708868	AG-402-K22_2667733344	AG-347-I21_2667843149	AG-347-M23_2667708867	AG-347-L20_2667701256	AG-347-M23_2667708866	AG-402-K22_2667733341	AG-347-I21_2667843145	AG-347-C10_2717239552	AG-347-C10_2717239553	AG-347-O22_2667712440	AG-347-C10_2717239559	AG-347-O22_2667712442	AG-347-O22_2667712443	AG-347-O22_2667712444	AG-402-N08_2717284714	AG-347-C10_2717239562	AG-347-C10_2717239560	AG-347-G20_2667834554	AG-347-L20_2667701251	AG-347-M23_2667708869	AG-347-G20_2667834558	AG-347-C10_2717240519	AG-347-C10_2717239528	AG-347-M23_2667708879	AG-347-M23_2667708877	AG-402-N08_2717284740	AG-347-C10_2717240517	AG-347-M23_2667708876	AG-347-O22_2667712470	AG-402-N08_2717284741	AG-402-N08_2717284744	AG-402-N08_2717284743	AG-347-M23_2667708871	AG-347-O22_2667712474	AG-402-K22_2667733319	AG-402-N08_2717284746	AG-442-N07_2717369580	AG-347-C10_2717239526	AG-347-O22_2667712475	AG-402-K22_2667733318	AG-442-N07_2717369581	AG-402-K22_2667733317	AG-347-C10_2717239524	AG-347-O22_2667712477	AG-402-K22_2667733316	AG-347-G20_2667834580	AG-347-O22_2667712478	AG-402-N08_2717284739	AG-442-N07_2717369584	AG-347-G20_2667834581	AG-442-N07_2717369586	AG-347-G20_2667834588	AG-347-C10_2717240511	AG-347-G20_2667834589	AG-347-M23_2667708886	AG-402-K22_2667733326	AG-347-L20_2667701279	AG-402-K22_2667733324	AG-347-M23_2667708883	AG-347-C10_2717240525	AG-347-L20_2667701276	AG-402-K22_2667733322	AG-347-L20_2667701275	AG-347-L20_2667701278	AG-347-L20_2667701277	AG-347-M23_2667708887	AG-347-C10_2717239532	AG-402-N08_2717284731	AG-402-N08_2717284730	AG-347-C10_2717239530	AG-347-C10_2717239531	AG-347-I21_2667843169	AG-347-O22_2667712462	AG-347-C10_2717239536	AG-347-O22_2667712463	AG-402-N08_2717284735	AG-347-C10_2717239537	AG-347-O22_2667712464	AG-402-K22_2667733329	AG-402-N08_2717284734	AG-347-C10_2717239534	AG-347-O22_2667712466	AG-402-N08_2717284736	AG-402-N08_2717284728	AG-402-N08_2717284727	AG-347-G20_2667834570	AG-402-N08_2717284729	AG-347-G20_2667834572	AG-347-C10_2717240521	AG-347-G20_2667834577	AG-347-G20_2667834576	AG-347-C10_2717240523	AG-347-G20_2667834579	AG-347-L20_2667701274	AG-347-G20_2667834578	AG-347-L20_2667701273	AG-347-G20_2667834518	AG-347-M23_2667708895	AG-347-C10_2717240338	AG-347-C10_2717240339	AG-347-M23_2667708899	AG-347-M23_2667708898	AG-347-M23_2667708893	AG-402-N08_2717284889	AG-355-N18_2667863281	AG-355-N18_2667863280	AG-347-G20_2667834522	AG-347-G20_2667834523	AG-347-G20_2667834525	AG-347-C10_2717240333	AG-347-G20_2667834508	AG-355-N18_2667863275	AG-347-G20_2667834507	AG-355-N18_2667863274	AG-347-G20_2667834509	AG-355-N18_2667863272	AG-355-N18_2667863278	AG-355-N18_2667863276	AG-347-C10_2717240345	AG-347-G20_2667834511	AG-347-C10_2717240346	AG-347-G20_2667834512	AG-347-C10_2717240341	AG-347-G20_2667834515	AG-347-C10_2717240342	AG-347-G20_2667834514	AG-347-C10_2717240343	AG-355-N18_2667863264	AG-347-C10_2717240316	AG-347-C10_2717240317	AG-347-C10_2717240318	AG-347-G20_2667834544	AG-418-O03_2717326904	AG-418-O03_2717326903	AG-347-C10_2717240310	AG-347-G20_2667834549	AG-347-C10_2717240328	AG-355-I20_2667772499	AG-347-C10_2717240329	AG-347-C10_2717240323	AG-347-G20_2667834533	AG-347-G20_2667834535	AG-347-C10_2717240320	AG-347-C10_2717240321	AG-347-C10_2717240322	AG-347-C10_2717239389	AG-402-I23_2667727286	AG-402-I23_2667727289	AG-402-I23_2667727288	AG-347-C10_2717240370	AG-347-C10_2717240371	AG-347-C10_2717239390	AG-347-C10_2717240372	AG-347-C10_2717240373	AG-347-C10_2717239396	AG-418-O03_2717326928	AG-347-C10_2717239397	AG-347-C10_2717239395	AG-347-C10_2717240378	AG-347-C10_2717240379	AG-347-C10_2717240374	AG-347-C10_2717240376	AG-347-I21_2667843308	AG-402-I23_2667727290	AG-402-I23_2667727291	AG-402-I23_2667727293	AG-402-I23_2667727299	AG-347-I19_2667840502	AG-347-I19_2667840503	AG-347-C10_2717240383	AG-347-I19_2667840504	AG-347-C10_2717240384	AG-347-C10_2717240380	AG-347-C10_2717240389	AG-347-C10_2717240385	AG-347-C10_2717240386	AG-347-C10_2717240387	AG-402-K22_2667733276	AG-402-K22_2667733275	AG-402-I23_2667727261	AG-347-I19_2667840530	AG-402-I23_2667727269	AG-347-C10_2717240350	AG-347-I19_2667840531	AG-347-I19_2667840532	AG-347-I19_2667840534	AG-347-C10_2717240356	AG-347-G20_2667834500	AG-402-K22_2667733274	AG-347-C10_2717240357	AG-402-K22_2667733273	AG-347-G20_2667834502	AG-347-C10_2717240359	AG-347-C10_2717240352	AG-347-G20_2667834504	AG-347-G20_2667834503	AG-347-C10_2717240355	AG-347-G20_2667834505	AG-402-I23_2667727270	AG-347-C10_2717239379	AG-347-C10_2717239377	AG-347-C10_2717239381	AG-347-I19_2667840524	AG-347-C10_2717239382	AG-347-C10_2717240361	AG-347-C10_2717239385	AG-347-C10_2717239386	AG-347-C10_2717239384	AG-402-K22_2667733285	AG-347-C10_2717240363	AG-347-C10_2717240364	AG-418-O03_2717326952	AG-347-C10_2717240366	AG-418-O03_2717326954	AG-347-K17_2667687850	AG-347-K10_2717148291	AG-347-K10_2717148290	AG-347-K10_2717148293	AG-355-N18_2667863202	
AG-355-N18_2667863201	AG-347-K10_2717148297	AG-347-K10_2717148299	AG-355-I20_2667772452	AG-347-K17_2667687856	AG-347-K17_2667687855	AG-355-I20_2667772453	AG-355-N18_2667863203	AG-347-K17_2667687854	AG-355-N18_2667863208	AG-347-K17_2667687851	AG-347-K17_2667687860	AG-355-I20_2667772439	AG-355-I20_2667772434	AG-347-I19_2667840549	AG-347-K17_2667687869	AG-347-K17_2667687863	AG-347-K17_2667687862	AG-355-I20_2667772427	AG-355-I20_2667772429	AG-355-I20_2667772428	AG-355-I20_2667772422	AG-347-I19_2667840573	AG-347-I19_2667840574	AG-347-I19_2667840579	AG-347-C10_2717240393	AG-347-C10_2717240395	AG-347-I19_2667840575	AG-347-K17_2667687839	AG-347-I19_2667840577	AG-347-K17_2667687837	AG-347-K17_2667687836	AG-347-C10_2717240396	AG-347-C10_2717240397	AG-347-K17_2667687831	AG-347-C10_2717240399	AG-355-I20_2667772416	AG-355-I20_2667772418	AG-355-I20_2667772417	AG-355-I20_2667772412	AG-355-I20_2667772411	AG-355-I20_2667772413	AG-355-I20_2667772419	AG-347-I19_2667840568	AG-347-I19_2667840569	AG-347-K17_2667687849	AG-347-K17_2667687847	AG-355-I20_2667772421	AG-347-K17_2667687843	AG-347-K17_2667687840	AG-355-I20_2667772488	AG-347-K10_2717148251	AG-347-K10_2717148253	AG-347-K10_2717148252	AG-347-K10_2717148255	AG-347-K10_2717148257	AG-347-K10_2717148258	AG-347-K10_2717148249	AG-355-I20_2667772490	AG-355-I20_2667772495	AG-355-I20_2667772498	AG-347-K17_2667687899	AG-355-I20_2667772497	AG-355-I20_2667772492	AG-355-I20_2667772491	AG-355-I20_2667772494	AG-355-N18_2667863230	AG-355-I20_2667772479	AG-347-I19_2667840582	AG-347-K10_2717148264	AG-347-I19_2667840583	AG-347-K10_2717148265	AG-347-I19_2667840580	AG-347-K10_2717148269	AG-347-I19_2667840586	AG-347-I19_2667840588	AG-355-I20_2667772486	AG-355-I20_2667772480	AG-347-K17_2667687871	AG-347-K17_2667687870	AG-355-I20_2667772467	AG-347-K10_2717148273	AG-355-I20_2667772469	AG-347-K10_2717148272	AG-355-I20_2667772468	AG-347-K10_2717148275	AG-347-K10_2717148276	AG-355-I20_2667772474	AG-347-K17_2667687878	AG-355-I20_2667772476	AG-347-K17_2667687877	AG-347-K17_2667687876	AG-347-K17_2667687873	AG-347-K17_2667687883	AG-347-K17_2667687882	AG-355-I20_2667772459	AG-347-K10_2717148280	AG-347-K10_2717148281	AG-355-I20_2667772455	AG-347-K10_2717148287	AG-347-K10_2717148289	AG-355-I20_2667772463	AG-355-I20_2667772462	AG-355-I20_2667772464	AG-347-K17_2667687887	AG-347-K17_2667687886	AG-347-K17_2667687885	AG-355-I20_2667772460	AG-347-M08_2717249430	AG-347-M08_2717249431	AG-418-F08_2717710999	AG-347-L20_2667701168	AG-418-F08_2717710995	AG-418-F08_2717710996	AG-347-K10_2717148332	AG-418-F08_2717710998	AG-418-F08_2717710992	AG-418-F08_2717710994	AG-442-N07_2717369441	AG-442-N07_2717369442	AG-347-K10_2717148329	AG-442-N07_2717369445	AG-442-N07_2717369446	AG-442-N07_2717369443	AG-442-N07_2717369444	AG-347-M08_2717249437	AG-347-L20_2667701161	AG-347-M08_2717249439	AG-347-L20_2667701160	AG-347-M08_2717249441	AG-347-M08_2717249443	AG-418-F08_2717710988	AG-402-A04_2717265535	AG-418-F08_2717710989	AG-418-F08_2717710985	AG-347-K10_2717148343	AG-347-K10_2717148342	AG-402-A04_2717265533	AG-347-K10_2717148345	AG-418-F08_2717710980	AG-418-F08_2717710981	AG-347-K10_2717148347	AG-418-F08_2717710982	AG-418-F08_2717710983	AG-347-K10_2717148338	AG-442-N07_2717369452	AG-442-N07_2717369450	AG-442-N07_2717369451	AG-442-N07_2717369454	AG-418-F08_2717709990	AG-418-F08_2717709996	AG-347-M08_2717249444	AG-418-F08_2717709997	AG-418-F08_2717709998	AG-402-A04_2717265549	AG-347-M08_2717249453	AG-347-L20_2667701188	AG-402-A04_2717265545	AG-347-L20_2667701187	AG-402-A04_2717265547	AG-418-F08_2717710979	AG-347-L20_2667701189	AG-402-A04_2717265548	AG-418-F08_2717710974	AG-347-K10_2717148356	AG-347-K10_2717148355	AG-418-F08_2717710970	AG-347-K10_2717148349	AG-442-N07_2717369420	AG-418-F08_2717709980	AG-442-N07_2717369423	AG-442-N07_2717369421	AG-347-M08_2717249459	AG-418-F08_2717709984	AG-442-N07_2717369427	AG-442-N07_2717369428	AG-442-N07_2717369426	AG-418-F08_2717709988	AG-418-F08_2717709986	AG-418-F08_2717709987	AG-347-L20_2667701199	AG-402-A04_2717265556	AG-402-A04_2717265558	AG-418-F08_2717710968	AG-347-M08_2717249461	AG-402-A04_2717265559	AG-418-F08_2717710969	AG-347-K10_2717148363	AG-402-A04_2717265552	AG-418-F08_2717710962	AG-418-F08_2717710963	AG-347-K10_2717148365	AG-402-A04_2717265554	AG-347-K10_2717148366	AG-347-K10_2717148359	AG-442-N07_2717369431	AG-418-F08_2717709970	AG-442-N07_2717369432	AG-418-F08_2717709974	AG-418-F08_2717709971	AG-347-L20_2667701196	AG-347-M08_2717249466	AG-418-F08_2717709977	AG-347-M08_2717249467	AG-418-F08_2717709978	AG-418-F08_2717709975	AG-347-M08_2717249469	AG-418-F08_2717709976	AG-355-I20_2667772405	AG-355-I20_2667772404	AG-355-I20_2667772407	AG-355-I20_2667772406	AG-355-I20_2667772401	AG-402-A04_2717265567	AG-347-M08_2717249470	AG-347-M08_2717249471	AG-355-I20_2667772403	AG-402-A04_2717265569	AG-355-I20_2667772402	AG-402-A04_2717265564	AG-402-A04_2717265565	AG-402-A04_2717265566	AG-355-I20_2667772409	AG-402-A04_2717265560	AG-347-K17_2667687819	AG-347-K17_2667687818	AG-442-N07_2717369401	AG-442-N07_2717369402	AG-347-K17_2667687814	AG-347-K17_2667687813	AG-442-N07_2717369406	AG-355-I20_2667772410	AG-442-N07_2717369403	AG-347-M08_2717249477	AG-347-M08_2717249478	AG-442-N07_2717369408	AG-347-M08_2717249480	AG-402-A04_2717265578	AG-347-M08_2717249481	AG-347-M23_2667708900	AG-402-A04_2717265579	AG-402-A04_2717265574	AG-402-A04_2717265577	AG-347-K10_2717148301	AG-347-K10_2717148300	AG-347-K10_2717148303	AG-402-A04_2717265572	AG-347-K10_2717148302	AG-402-A04_2717265573	AG-442-N07_2717369412	AG-347-K17_2667687828	AG-442-N07_2717369413	AG-347-K17_2667687827	AG-442-N07_2717369410	AG-347-M23_2667708905	
AG-347-K17_2667687823	AG-442-N07_2717369414	AG-347-K17_2667687820	AG-347-M23_2667708907	AG-442-N07_2717369418	AG-347-M23_2667708906	AG-442-N07_2717369419	AG-402-A04_2717265589	AG-402-A04_2717265585	AG-347-K10_2717148310	AG-402-A04_2717265587	AG-402-A04_2717265588	AG-347-K10_2717148312	AG-347-K10_2717148314	AG-347-K10_2717148313	AG-402-A04_2717265584	AG-347-K10_2717148307	AG-347-K10_2717148306	AG-402-A04_2717265591	AG-347-K10_2717148308	AG-347-M23_2667708919	AG-347-M23_2667708918	AG-347-M23_2667708923	AG-347-M23_2667708922	AG-347-M23_2667708921	AG-347-M23_2667708920	AG-402-A04_2717265596	AG-402-A04_2717265598	AG-347-K10_2717148323	AG-402-A04_2717265592	AG-347-K10_2717148325	AG-402-A04_2717265594	AG-347-K10_2717148316	AG-347-K10_2717148315	AG-347-K17_2667687809	AG-347-K17_2667687808	AG-347-K17_2667687807	AG-347-K10_2717148319	AG-347-K17_2667687805	AG-347-K17_2667687804	AG-347-M23_2667708924	AG-347-I21_2667843218	AG-418-F08_2717709926	AG-347-I21_2667843219	AG-418-F08_2717709924	AG-418-F08_2717710917	AG-347-I21_2667843214	AG-347-M23_2667708934	AG-402-K22_2667733256	AG-418-F08_2717710911	AG-347-I21_2667843215	AG-418-F08_2717710912	AG-347-I21_2667843216	AG-418-F08_2717709928	AG-347-I21_2667843217	AG-402-K22_2667733253	AG-418-F08_2717709929	AG-418-F08_2717710914	AG-347-I21_2667843213	AG-402-I23_2667727243	AG-402-I23_2667727242	AG-347-G20_2667834481	AG-402-I23_2667727247	AG-347-G20_2667834485	AG-347-G20_2667834484	AG-355-K03_2717252067	AG-347-G20_2667834486	AG-347-M23_2667708938	AG-402-K22_2667733250	AG-347-M23_2667708935	AG-418-F08_2717709922	AG-418-O03_2717326964	AG-418-F08_2717710909	AG-418-F08_2717709920	AG-418-F08_2717709921	AG-418-O03_2717326965	AG-347-I21_2667843229	AG-418-F08_2717709915	AG-418-O03_2717326971	AG-418-O03_2717326970	AG-418-F08_2717710906	AG-418-O03_2717326972	AG-347-I21_2667843225	AG-347-M23_2667708945	AG-418-F08_2717710901	AG-347-M23_2667708943	AG-418-F08_2717709917	AG-347-I21_2667843221	AG-347-I21_2667843222	AG-347-I21_2667843224	AG-402-I23_2667727251	AG-402-I23_2667727254	AG-402-I23_2667727256	AG-347-G20_2667834470	AG-402-I23_2667727257	AG-347-G20_2667834472	AG-402-I23_2667727259	AG-347-G20_2667834476	AG-347-M23_2667708949	AG-347-G20_2667834477	AG-347-M23_2667708948	AG-418-O03_2717326978	AG-418-F08_2717709911	AG-418-O03_2717326975	AG-418-O03_2717326977	AG-418-F08_2717709910	AG-347-M23_2667708952	AG-402-K22_2667733238	AG-418-F08_2717709904	AG-418-O03_2717326982	AG-418-O03_2717326981	AG-347-L20_2667701106	AG-402-K22_2667733236	AG-347-L20_2667701105	AG-402-K22_2667733235	AG-418-F08_2717709903	AG-347-L20_2667701100	AG-347-M23_2667708956	AG-402-K22_2667733234	AG-418-F08_2717709908	AG-347-I21_2667843238	AG-347-L20_2667701102	AG-347-M23_2667708954	AG-402-K22_2667733232	AG-418-F08_2717709906	AG-418-O03_2717326980	AG-347-I21_2667843239	AG-418-F08_2717709907	AG-347-I21_2667843232	AG-347-I21_2667843233	AG-347-I21_2667843234	AG-347-I21_2667843235	AG-347-L20_2667701108	AG-347-I21_2667843230	AG-402-I23_2667727223	AG-347-L20_2667701109	AG-402-K22_2667733239	AG-402-I23_2667727225	AG-402-N08_2717284816	AG-402-I23_2667727227	AG-402-I23_2667727226	AG-402-K22_2667733230	AG-418-O03_2717326986	AG-418-O03_2717326985	AG-418-O03_2717326987	AG-347-L20_2667701115	AG-347-M23_2667708963	AG-418-O03_2717326993	AG-347-L20_2667701114	AG-347-M23_2667708962	AG-402-K22_2667733248	AG-418-O03_2717326992	AG-347-M23_2667708960	AG-418-O03_2717326994	AG-347-L20_2667701111	AG-347-M23_2667708967	AG-402-K22_2667733245	AG-347-I21_2667843248	AG-347-M23_2667708966	AG-347-L20_2667701113	AG-347-M23_2667708965	AG-418-O03_2717326991	AG-418-O03_2717326990	AG-347-I21_2667843244	AG-347-I21_2667843245	AG-347-L20_2667701119	AG-402-I23_2667727232	AG-347-I21_2667843240	AG-402-I23_2667727231	AG-347-I21_2667843241	AG-347-I21_2667843242	AG-402-I23_2667727233	AG-347-G20_2667834492	AG-347-G20_2667834496	AG-402-I23_2667727239	AG-347-G20_2667834498	AG-402-K22_2667733241	AG-347-M23_2667708969	AG-418-O03_2717326998	AG-418-F08_2717710959	AG-402-K22_2667733215	AG-347-C10_2717239428	AG-347-M23_2667708972	AG-347-C10_2717239429	AG-347-M23_2667708971	AG-418-F08_2717709969	AG-347-M23_2667708978	AG-402-K22_2667733212	AG-418-F08_2717710955	AG-347-I21_2667843259	AG-402-K22_2667733211	AG-347-C10_2717240417	AG-418-F08_2717710957	AG-347-C10_2717240418	AG-418-F08_2717710958	AG-402-N08_2717284840	AG-418-F08_2717710952	AG-402-N08_2717284843	AG-418-F08_2717710954	AG-347-C10_2717239426	AG-442-N07_2717369481	AG-347-C10_2717239427	AG-402-N08_2717284844	AG-442-N07_2717369482	AG-347-C10_2717239424	AG-347-I21_2667843252	AG-402-K22_2667733218	AG-402-N08_2717284847	AG-347-C10_2717239425	AG-347-I21_2667843253	AG-402-I23_2667727200	AG-402-N08_2717284846	AG-418-F08_2717710950	AG-402-N08_2717284838	AG-402-I23_2667727202	AG-442-N07_2717369486	AG-402-I23_2667727205	AG-442-N07_2717369483	AG-442-N07_2717369484	AG-347-G20_2667834440	AG-402-I23_2667727206	AG-347-G20_2667834443	AG-442-N07_2717369487	AG-347-G20_2667834445	AG-418-F08_2717709962	AG-347-G20_2667834444	AG-418-F08_2717709963	AG-347-C10_2717240413	AG-347-G20_2667834447	AG-347-L20_2667701120	AG-418-F08_2717709961	AG-418-F08_2717709967	AG-418-F08_2717709964	AG-418-F08_2717709965	AG-418-F08_2717710948	AG-347-M23_2667708984	AG-418-F08_2717709958	AG-347-I21_2667843269	AG-402-K22_2667733223	AG-418-F08_2717710944	AG-347-C10_2717240427	AG-347-M23_2667708988	AG-402-K22_2667733222	AG-418-F08_2717710945	AG-347-M23_2667708987	AG-347-C10_2717239433	AG-347-I21_2667843265	AG-347-I21_2667843266	AG-418-F08_2717710941	AG-418-F08_2717710942	AG-347-I21_2667843268	AG-347-C10_2717239438	AG-347-I21_2667843262	AG-347-M23_2667708980	AG-347-C10_2717239435
[truncated: 777,913 more chars]
