# Supplementary material for: Emergence of trait variability through the lens of nitrogen assimilation in Prochlorococcus
Source: eLife. 2019 Feb 1;8:e41043. doi: 10.7554/eLife.41043 (PMC6370341; doi:10.7554/eLife.41043)
Supplement: Figure 2—source data 2. [file elife-41043-fig2-data2.zip › Output_LLI_CyCOG_Underrepresentation.bgo]

File created with bingo (c) on Mar 12, 2018 at 5:56:56 PM

ontology: process
curator:  CyCOGv6

Selected ontology file : Ontology_CyCOG6_bingo.txt
Selected annotation file : AnnotationFile_CyCOG6_bingo.txt
Discarded evidence codes : 
Underrepresentation
Selected statistical test : Hypergeometric test
Selected correction : Benjamini & Hochberg False Discovery Rate (FDR) correction
Selected significance level : 0.05
Testing option : Genes_SAG_LLI_All.txt
The selected cluster :
AG-402-L20_2667738735	AG-402-L20_2667738737	AG-402-L20_2667738733	AG-402-O21_2667756006	AG-402-O21_2667756005	AG-402-L20_2667738738	AG-402-L20_2667738739	AG-402-O21_2667756002	AG-402-O21_2667756000	AG-402-O21_2667756001	AG-402-L20_2667738746	AG-402-L20_2667738747	AG-402-L20_2667738741	AG-402-L20_2667738749	AG-402-B19_2717658779	AG-402-B19_2717658774	AG-402-B19_2717658771	AG-402-L20_2667738795	AG-402-B19_2717658767	AG-402-B19_2717658762	AG-402-B19_2717658763	AG-402-B19_2717658765	AG-402-B19_2717658760	AG-402-B19_2717658761	AG-409-A10_2717289288	AG-402-N09_2717286590	AG-402-B19_2717658795	AG-402-G08_2717281409	AG-402-N09_2717286593	AG-409-A10_2717289290	AG-402-G08_2717281407	AG-402-B19_2717658798	AG-409-A10_2717289294	AG-402-B19_2717658793	AG-402-G08_2717281403	AG-402-B19_2717658794	AG-402-G08_2717281402	AG-409-A10_2717289291	AG-402-G08_2717281401	AG-409-A10_2717289296	AG-409-A10_2717289295	AG-409-A10_2717289279	AG-409-A10_2717289278	AG-402-N09_2717286580	AG-402-B19_2717658788	AG-402-N09_2717286586	AG-402-B19_2717658789	AG-402-N09_2717286588	AG-402-B19_2717658784	AG-402-G08_2717281417	AG-402-N09_2717286585	AG-402-B19_2717658780	AG-409-A10_2717289283	AG-402-G08_2717281415	AG-402-B19_2717658782	AG-402-B19_2717658783	AG-402-G08_2717281413	AG-409-A10_2717289280	AG-409-A10_2717289287	AG-402-G08_2717281411	AG-409-A10_2717289285	AG-409-A10_2717289284	AG-409-A10_2717289267	AG-402-N09_2717286570	AG-402-N09_2717286575	AG-402-N09_2717286576	AG-402-N09_2717286571	AG-402-N09_2717286574	AG-409-A10_2717289272	AG-409-A10_2717289271	AG-402-N09_2717286579	AG-409-A10_2717289275	AG-409-A10_2717289274	AG-409-A10_2717289273	AG-409-A10_2717289255	AG-402-N09_2717286560	AG-402-N09_2717286561	AG-402-N09_2717286563	AG-402-O21_2667756056	AG-402-N09_2717286569	AG-402-N09_2717286556	AG-402-O21_2667756085	AG-402-N09_2717286551	AG-402-N09_2717286557	AG-402-N09_2717286559	AG-402-O21_2667756080	AG-409-A10_2717289252	AG-409-A10_2717289238	AG-402-N09_2717286543	AG-402-N09_2717286544	AG-402-N09_2717286547	AG-402-L09_2667735799	AG-409-A10_2717289225	AG-402-L09_2667735798	AG-409-A10_2717289224	AG-402-L09_2667735797	AG-402-L09_2667735796	AG-409-A10_2717289229	AG-409-A10_2717289226	AG-402-L09_2667735791	AG-402-O21_2667756028	AG-402-O21_2667756026	AG-402-L09_2667735795	AG-402-L20_2667738716	AG-402-L09_2667735794	AG-402-L20_2667738717	AG-402-L09_2667735792	AG-402-L20_2667738719	AG-402-N09_2717286531	AG-402-O21_2667756020	AG-402-O21_2667756021	AG-402-N09_2717286534	AG-402-O21_2667756024	AG-402-O21_2667756025	AG-402-O21_2667756022	AG-402-O21_2667756023	AG-402-N09_2717286536	AG-409-A10_2717289214	AG-402-L20_2667738724	AG-409-A10_2717289213	AG-409-A10_2717289211	AG-402-L20_2667738722	AG-409-A10_2717289215	AG-402-O21_2667756017	AG-402-O21_2667756018	AG-409-A10_2717289219	AG-402-O21_2667756019	AG-402-N09_2717286520	AG-402-N09_2717286521	AG-402-N09_2717286523	AG-402-N09_2717286528	AG-402-N09_2717286529	AG-402-N09_2717286524	AG-409-A10_2717289220	AG-402-N09_2717286527	AG-409-A10_2717289202	AG-409-A10_2717289205	AG-402-N09_2717286510	AG-402-N09_2717286511	AG-402-N09_2717286512	AG-402-N09_2717286517	AG-402-N09_2717286518	AG-402-N09_2717286519	AG-409-A10_2717289210	AG-402-N09_2717286514	AG-402-L20_2667738701	AG-402-L20_2667738703	AG-402-L20_2667738700	AG-402-L20_2667738705	AG-402-L20_2667738708	AG-402-N09_2717286500	AG-402-N09_2717286501	AG-402-N09_2717286507	AG-402-N09_2717286508	AG-402-N09_2717286502	AG-402-N09_2717286503	AG-402-N09_2717286504	AG-402-N09_2717286505	AG-402-L09_2667735876	AG-402-L09_2667735874	AG-409-A10_2717289300	AG-402-L09_2667735873	AG-409-A10_2717289306	AG-402-L09_2667734546	AG-402-L09_2667735877	AG-402-B05_2717271219	AG-402-B05_2717271217	AG-402-B05_2717271215	AG-402-B05_2717271214	AG-402-L09_2667734540	AG-402-L09_2667735871	AG-402-C09_2717274369	AG-402-B05_2717271212	AG-402-C09_2717274374	AG-402-C09_2717274373	AG-402-C09_2717274370	AG-402-C09_2717274371	AG-402-N09_2717286618	AG-402-L09_2667735887	AG-402-L09_2667735885	AG-402-L09_2667735889	AG-402-L09_2667735888	AG-402-B05_2717271208	AG-402-B05_2717271207	AG-402-B05_2717271206	AG-402-B05_2717271205	AG-402-B05_2717271204	AG-402-B05_2717271203	AG-402-L09_2667735882	AG-402-L09_2667735881	AG-402-C09_2717274385	AG-402-C09_2717274384	AG-402-C09_2717274381	AG-402-C09_2717274383	AG-402-B05_2717271232	AG-402-L09_2667735896	AG-402-L09_2667734564	AG-402-L09_2667735895	AG-402-C09_2717274349	AG-402-L09_2667735890	AG-402-C09_2717274345	AG-402-L09_2667735894	AG-402-C09_2717274344	AG-402-L09_2667735893	AG-402-L09_2667735892	AG-402-C09_2717274346	AG-402-L09_2667735891	AG-402-C09_2717274351	AG-402-B05_2717271221	AG-402-L09_2667734577	AG-402-L09_2667734579	AG-402-B05_2717271228	AG-402-C09_2717274356	AG-402-C09_2717274355	AG-402-B05_2717271224	AG-402-C09_2717274358	AG-402-C09_2717274357	AG-402-C09_2717274362	AG-402-C09_2717274360	AG-402-L09_2667734505	AG-402-M23_2667745824	AG-402-M23_2667745827	AG-402-L09_2667734509	AG-402-L09_2667735839	AG-402-L09_2667735838	AG-402-L09_2667735837	AG-402-L09_2667734512	AG-402-L09_2667735843	AG-402-L09_2667734511	AG-402-M23_2667745831	AG-402-L09_2667734510	AG-402-M23_2667745830	AG-402-L09_2667734516	AG-402-L09_2667735847	AG-402-L09_2667735845	AG-402-L09_2667734513	AG-402-L09_2667735844	AG-402-L09_2667734518	AG-402-L09_2667734517	AG-402-L09_2667734523	AG-402-L09_2667734522	AG-402-L09_2667734521	AG-402-L09_2667735858	AG-402-M23_2667745803	AG-402-L09_2667734526	AG-402-L09_2667734525	AG-402-L09_2667735856	AG-402-L09_2667735855	AG-402-C09_2717274389	AG-402-M23_2667745808	AG-402-C09_2717274398	AG-402-C09_2717274397	AG-402-C09_2717274391	AG-402-C09_2717274390	AG-402-L09_2667734529	
AG-402-L09_2667734528	AG-402-L09_2667735859	AG-402-L09_2667734534	AG-402-L09_2667735865	AG-402-L09_2667734533	AG-402-L09_2667734532	AG-402-L09_2667735863	AG-402-L09_2667735862	AG-402-L09_2667735869	AG-402-M23_2667745814	AG-402-L09_2667734537	AG-402-L09_2667735868	AG-402-M23_2667745813	AG-402-L09_2667735867	AG-402-L09_2667735866	AG-402-M23_2667745811	AG-402-M23_2667745815	AG-402-L09_2667735861	AG-402-L09_2667735860	AG-402-B05_2717271299	AG-402-M23_2667745865	AG-402-B05_2717271298	AG-402-B05_2717271297	AG-402-B05_2717271296	AG-402-M23_2667745862	AG-402-B05_2717271295	AG-402-M23_2667745869	AG-402-B05_2717271294	AG-402-M23_2667745868	AG-402-M23_2667745867	AG-402-B05_2717271292	AG-402-M23_2667745866	AG-402-B19_2717658847	AG-402-B19_2717658848	AG-402-B19_2717658856	AG-402-B19_2717658850	AG-402-B19_2717658851	AG-402-B19_2717658853	AG-402-G08_2717281426	AG-402-G08_2717281425	AG-402-G08_2717281424	AG-402-G08_2717281423	AG-402-M23_2667745860	AG-402-G08_2717281421	AG-402-B05_2717271288	AG-402-G08_2717281441	AG-402-B05_2717271287	AG-402-G08_2717281440	AG-402-B05_2717271286	AG-402-M23_2667745874	AG-402-B05_2717271285	AG-402-B05_2717271284	AG-402-L09_2667735803	AG-402-B05_2717271283	AG-402-B05_2717271282	AG-402-L09_2667735801	AG-402-M23_2667745878	AG-402-B05_2717271281	AG-402-L09_2667735800	AG-402-M23_2667745877	AG-402-B19_2717658836	AG-402-B05_2717271289	AG-402-B19_2717658844	AG-402-G08_2717281439	AG-402-B05_2717271291	AG-402-G08_2717281438	AG-402-B05_2717271290	AG-402-G08_2717281437	AG-402-G08_2717281433	AG-402-M23_2667745871	AG-402-M23_2667745870	AG-402-G08_2717281451	AG-402-M23_2667745842	AG-402-G08_2717281450	AG-402-M23_2667745840	AG-402-M23_2667745845	AG-402-L09_2667735811	AG-402-M23_2667745848	AG-402-B19_2717658876	AG-402-B19_2717658879	AG-402-B19_2717658872	AG-402-B19_2717658874	AG-402-G08_2717281449	AG-402-B19_2717658870	AG-402-G08_2717281446	AG-402-G08_2717281445	AG-402-G08_2717281444	AG-402-G08_2717281463	AG-402-M23_2667745853	AG-402-M23_2667745852	AG-402-G08_2717281460	AG-402-M23_2667745858	AG-402-M23_2667745856	AG-402-B19_2717658859	AG-402-B19_2717658865	AG-402-B19_2717658866	AG-402-B19_2717658867	AG-402-B19_2717658861	AG-402-B19_2717658862	AG-402-B19_2717658863	AG-402-B19_2717658864	AG-402-L09_2667735828	AG-402-L09_2667735827	AG-402-G08_2717281457	AG-402-L09_2667735826	AG-402-G08_2717281456	AG-402-M23_2667745850	AG-402-G08_2717281454	AG-402-G08_2717281453	AG-402-B05_2717271254	AG-402-B05_2717271253	AG-402-B05_2717271250	AG-402-B05_2717271259	AG-402-C09_2717274322	AG-402-B05_2717271256	AG-402-C09_2717274324	AG-402-G08_2717281484	AG-402-G08_2717281483	AG-402-G08_2717281482	AG-402-G08_2717281480	AG-402-C09_2717274337	AG-402-B05_2717271246	AG-402-B05_2717271245	AG-402-C09_2717274341	AG-402-C09_2717274340	AG-402-C09_2717274342	AG-402-B05_2717271277	AG-402-G08_2717281496	AG-402-B05_2717271276	AG-402-G08_2717281495	AG-402-B05_2717271275	AG-402-G08_2717281494	AG-402-M23_2667745885	AG-402-B05_2717271274	AG-402-G08_2717281493	AG-402-M23_2667745884	AG-402-B05_2717271273	AG-402-G08_2717281492	AG-402-G08_2717281491	AG-402-B05_2717271271	AG-402-M23_2667745889	AG-402-M23_2667745888	AG-402-C09_2717274305	AG-402-C09_2717274306	AG-402-B19_2717658825	AG-402-C09_2717274300	AG-402-B05_2717271279	AG-402-B19_2717658827	AG-402-B05_2717271278	AG-402-C09_2717274302	AG-402-B19_2717658832	AG-402-C09_2717274310	AG-402-B19_2717658835	AG-402-B19_2717658830	AG-402-B19_2717658831	AG-402-B05_2717271280	AG-402-G08_2717281489	AG-402-M23_2667745883	AG-402-M23_2667745881	AG-402-M23_2667745880	AG-402-M23_2667745897	AG-402-M23_2667745896	AG-402-M23_2667745895	AG-402-B05_2717271261	AG-402-B05_2717271260	AG-402-C09_2717274312	AG-402-C09_2717274314	AG-402-C09_2717274313	AG-402-B19_2717658824	AG-402-M23_2667745890	AG-402-M23_2667745894	AG-402-M23_2667745893	AG-402-A08_2717268081	AG-402-A08_2717268082	AG-402-A08_2717268083	AG-402-A08_2717268084	AG-402-A08_2717268080	AG-402-A08_2717268088	AG-402-A08_2717268093	AG-402-A08_2717268094	AG-402-A08_2717268095	AG-402-A08_2717268090	AG-402-L20_2667738864	AG-402-A08_2717268096	AG-402-A08_2717268098	AG-402-A08_2717268061	AG-402-B05_2717271099	AG-402-A08_2717268068	AG-402-A08_2717268069	AG-402-A08_2717268064	AG-402-A08_2717268066	AG-402-B19_2717658899	AG-409-A10_2717289191	AG-409-A10_2717289190	AG-402-B19_2717658890	AG-409-A10_2717289194	AG-402-B19_2717658892	AG-409-A10_2717289193	AG-409-A10_2717289192	AG-409-A10_2717289198	AG-409-A10_2717289196	AG-409-A10_2717289179	AG-402-A08_2717268073	AG-402-B05_2717271087	AG-402-A08_2717268075	AG-402-B19_2717658887	AG-402-B19_2717658884	AG-402-B19_2717658880	AG-409-A10_2717289183	AG-402-B05_2717271091	AG-402-B19_2717658882	AG-409-A10_2717289169	AG-409-A10_2717289168	AG-409-A10_2717289167	AG-402-L20_2667738896	AG-402-L20_2667738897	AG-402-A08_2717268046	AG-409-A10_2717289173	AG-402-L20_2667738893	AG-409-A10_2717289171	AG-409-A10_2717289170	AG-409-A10_2717289175	AG-409-A10_2717289157	AG-402-A08_2717268059	AG-409-A10_2717289162	AG-409-A10_2717289161	AG-409-A10_2717289148	AG-409-A10_2717289149	AG-402-A08_2717268023	AG-402-A08_2717268024	AG-402-A08_2717268026	AG-402-A08_2717268022	AG-402-N09_2717286696	AG-402-N09_2717286693	AG-402-A08_2717268019	AG-409-A10_2717289151	AG-409-A10_2717289154	AG-409-A10_2717289153	AG-409-A10_2717289152	AG-409-A10_2717289137	AG-409-A10_2717289136	AG-409-A10_2717289134	AG-409-A10_2717289139	AG-402-A08_2717268034	AG-402-A08_2717268036	AG-402-A08_2717268032	AG-402-A08_2717268033	AG-402-N09_2717286688	AG-402-A08_2717268027	AG-402-N09_2717286683	AG-402-N09_2717286684	AG-409-A10_2717289140	AG-409-A10_2717289126	AG-409-A10_2717289128	AG-402-A08_2717268001	
AG-402-A08_2717268002	AG-402-A08_2717268003	AG-402-A08_2717268000	AG-402-C09_2717274198	AG-402-N09_2717286675	AG-402-N09_2717286676	AG-402-C09_2717274199	AG-402-C09_2717274194	AG-402-C09_2717274193	AG-402-N09_2717286671	AG-402-N09_2717286672	AG-402-C09_2717274195	AG-402-N09_2717286673	AG-402-N09_2717286678	AG-409-A10_2717289133	AG-409-A10_2717289131	AG-409-A10_2717289115	AG-409-A10_2717289114	AG-409-A10_2717289117	AG-402-N09_2717286663	AG-402-N09_2717286664	AG-402-A08_2717268005	AG-402-A08_2717268006	AG-402-N09_2717286661	AG-402-N09_2717286662	AG-402-N09_2717286668	AG-409-A10_2717289121	AG-402-L09_2667734588	AG-402-L09_2667734586	AG-409-A10_2717289105	AG-402-L09_2667734585	AG-402-L09_2667734583	AG-402-L09_2667734582	AG-402-N09_2717286652	AG-402-N09_2717286656	AG-402-L09_2667734599	AG-402-L09_2667734598	AG-402-L09_2667734592	AG-402-L09_2667734591	AG-402-L09_2667734594	AG-402-N09_2717286642	AG-402-N09_2717286647	AG-402-N09_2717286632	AG-402-L09_2667734666	AG-402-O21_2667754968	AG-402-L09_2667734665	AG-402-L09_2667734664	AG-402-O21_2667754969	AG-402-L09_2667734669	AG-402-M23_2667745901	AG-402-L09_2667734668	AG-402-L09_2667734667	AG-402-L09_2667734662	AG-402-O21_2667754964	AG-402-M23_2667745909	AG-402-C09_2717274248	AG-402-O21_2667754966	AG-402-C09_2717274247	AG-402-O21_2667754965	AG-402-C09_2717274255	AG-402-C09_2717274250	AG-402-N09_2717286737	AG-402-N09_2717286733	AG-402-G08_2717281389	AG-402-N09_2717286734	AG-402-N09_2717286735	AG-402-L09_2667734677	AG-402-O21_2667754957	AG-402-O21_2667754956	AG-402-L09_2667734675	AG-402-O21_2667754958	AG-402-N09_2717286719	AG-402-M23_2667745912	AG-402-M23_2667745911	AG-402-M23_2667745910	AG-402-M23_2667745914	AG-402-L09_2667734673	AG-402-O21_2667754953	AG-402-C09_2717274256	AG-402-C09_2717274259	AG-402-O21_2667754955	AG-402-C09_2717274258	AG-402-L09_2667734670	AG-402-M23_2667745918	AG-402-O21_2667754954	AG-402-C09_2717274263	AG-402-N09_2717286720	AG-402-C09_2717274265	AG-402-N09_2717286726	AG-402-N09_2717286723	AG-402-B05_2717271111	AG-402-L09_2667734687	AG-402-B05_2717271110	AG-402-L09_2667734685	AG-402-N09_2717286709	AG-402-L09_2667734689	AG-402-B19_2717658906	AG-402-C09_2717274228	AG-402-L09_2667734680	AG-402-C09_2717274227	AG-402-O21_2667754984	AG-402-B05_2717271117	AG-402-C09_2717274229	AG-402-O21_2667754983	AG-402-C09_2717274224	AG-402-L09_2667734684	AG-402-B05_2717271115	AG-402-B19_2717658903	AG-402-O21_2667754985	AG-402-B05_2717271113	AG-402-C09_2717274225	AG-402-C09_2717274233	AG-402-N09_2717286712	AG-402-B05_2717271101	AG-402-O21_2667754979	AG-402-O21_2667754978	AG-402-L09_2667734696	AG-402-C09_2717274239	AG-402-L09_2667734691	AG-402-B05_2717271108	AG-402-C09_2717274238	AG-402-O21_2667754970	AG-402-B05_2717271107	AG-402-O21_2667754973	AG-402-B05_2717271106	AG-402-B05_2717271105	AG-402-O21_2667754975	AG-402-B05_2717271104	AG-402-C09_2717274234	AG-402-L09_2667734694	AG-402-B05_2717271103	AG-402-O21_2667754977	AG-402-B05_2717271102	AG-402-O21_2667754976	AG-402-B19_2717658900	AG-402-C09_2717274243	AG-402-C09_2717274240	AG-402-N09_2717286704	AG-402-O21_2667754923	AG-402-L09_2667735951	AG-402-L09_2667735950	AG-402-M23_2667745946	AG-402-L09_2667735956	AG-402-O21_2667754927	AG-402-L09_2667735955	AG-402-L09_2667735954	AG-402-C09_2717274297	AG-402-C09_2717274296	AG-402-C09_2717274299	AG-402-L09_2667734628	AG-402-L09_2667735959	AG-402-L09_2667734627	AG-402-L09_2667734633	AG-402-L09_2667735964	AG-402-O21_2667754912	AG-402-O21_2667754915	AG-402-L09_2667734630	AG-402-L09_2667735961	AG-402-O21_2667754914	AG-402-L09_2667735968	AG-402-L09_2667735967	AG-402-O21_2667754916	AG-402-L09_2667734635	AG-402-L09_2667735966	AG-402-M23_2667745955	AG-402-O21_2667754919	AG-402-L09_2667734634	AG-402-M23_2667745954	AG-402-O21_2667754918	AG-402-M23_2667745958	AG-402-L09_2667735960	AG-402-O21_2667754911	AG-402-L09_2667734639	AG-402-L09_2667734638	AG-402-L09_2667735969	AG-402-L09_2667735975	AG-402-M23_2667745920	AG-402-M23_2667745924	AG-402-L09_2667734647	AG-402-M23_2667745922	AG-402-L09_2667735976	AG-402-M23_2667745928	AG-402-M23_2667745926	AG-402-C09_2717274267	AG-402-C09_2717274269	AG-402-C09_2717274275	AG-402-C09_2717274274	AG-402-C09_2717274271	AG-402-C09_2717274270	AG-402-C09_2717274272	AG-402-L09_2667735986	AG-402-L09_2667734654	AG-402-L09_2667735985	AG-402-L09_2667734653	AG-402-L09_2667735984	AG-402-L09_2667735983	AG-402-L09_2667734659	AG-402-O21_2667754939	AG-402-M23_2667745934	AG-402-L09_2667735988	AG-402-M23_2667745933	AG-402-L09_2667734656	AG-402-M23_2667745932	AG-402-C09_2717274279	AG-402-L09_2667734651	AG-402-O21_2667754931	AG-402-L09_2667734650	AG-402-O21_2667754930	AG-402-L09_2667735980	AG-402-C09_2717274286	AG-402-C09_2717274282	AG-402-C09_2717274281	AG-402-M23_2667745986	AG-402-M23_2667745985	AG-402-M23_2667745984	AG-402-B05_2717271175	AG-402-B05_2717271174	AG-402-L09_2667735913	AG-402-B05_2717271173	AG-402-L09_2667735912	AG-402-M23_2667745988	AG-402-L09_2667735910	AG-402-M23_2667745987	AG-402-B19_2717658968	AG-402-B19_2717658969	AG-402-B19_2717658971	AG-402-B19_2717658972	AG-402-B19_2717658973	AG-402-G08_2717281308	AG-402-G08_2717281307	AG-402-B05_2717271181	AG-402-L09_2667735917	AG-402-B05_2717271180	AG-402-G08_2717281305	AG-402-L09_2667735916	AG-402-G08_2717281304	AG-402-L09_2667735914	AG-402-G08_2717281302	AG-402-M23_2667745982	AG-402-G08_2717281301	AG-402-M23_2667745981	AG-402-L09_2667735919	AG-402-L09_2667735918	AG-402-B05_2717271167	AG-402-G08_2717281320	AG-402-L09_2667735920	AG-402-M23_2667745997	AG-402-B05_2717271165	AG-402-M23_2667745995	AG-402-B05_2717271164	AG-402-M23_2667745994	AG-402-B05_2717271163	AG-402-L09_2667735923	AG-402-B05_2717271161	AG-402-C09_2717275507	
AG-402-B05_2717271160	AG-402-L09_2667735921	AG-402-B19_2717658957	AG-402-C09_2717275501	AG-402-B19_2717658958	AG-402-C09_2717275502	AG-402-B19_2717658966	AG-402-L09_2667735925	AG-402-G08_2717281313	AG-402-M23_2667745993	AG-402-G08_2717281312	AG-402-M23_2667745992	AG-402-M23_2667745991	AG-402-L09_2667735930	AG-402-M23_2667745962	AG-402-L09_2667735935	AG-402-B05_2717271195	AG-402-M23_2667745967	AG-402-B05_2717271194	AG-402-M23_2667745966	AG-402-B05_2717271193	AG-402-L09_2667734601	AG-402-M23_2667745969	AG-402-B19_2717658998	AG-402-B19_2717658999	AG-402-L09_2667735937	AG-402-L09_2667735936	AG-402-B05_2717271189	AG-402-L09_2667735942	AG-402-M23_2667745974	AG-402-L09_2667735940	AG-402-M23_2667745973	AG-402-B05_2717271186	AG-402-M23_2667745979	AG-402-B05_2717271184	AG-402-L09_2667735945	AG-402-B05_2717271183	AG-402-L09_2667735944	AG-402-B05_2717271182	AG-402-B19_2717658988	AG-402-B19_2717658982	AG-402-B19_2717658983	AG-402-B19_2717658985	AG-402-B05_2717271191	AG-402-B05_2717271190	AG-402-B19_2717658980	AG-402-B19_2717658981	AG-402-M23_2667745971	AG-402-M23_2667745970	AG-402-B05_2717271134	AG-402-B05_2717271132	AG-402-B05_2717271131	AG-402-B05_2717271130	AG-402-C09_2717274209	AG-402-B05_2717271139	AG-402-B05_2717271137	AG-402-B19_2717658926	AG-402-C09_2717274204	AG-402-C09_2717274203	AG-402-B19_2717658933	AG-402-B19_2717658934	AG-402-C09_2717274210	AG-402-B05_2717271123	AG-402-B05_2717271122	AG-402-B05_2717271121	AG-402-B05_2717271120	AG-402-B19_2717658917	AG-402-C09_2717274216	AG-402-C09_2717274219	AG-402-O21_2667754995	AG-402-B05_2717271127	AG-402-B19_2717658913	AG-402-O21_2667754997	AG-402-B05_2717271126	AG-402-B19_2717658914	AG-402-C09_2717274212	AG-402-O21_2667754996	AG-402-B19_2717658915	AG-402-O21_2667754999	AG-402-B05_2717271124	AG-402-C09_2717274214	AG-402-B19_2717658920	AG-402-G08_2717281374	AG-402-B05_2717271154	AG-402-G08_2717281373	AG-402-G08_2717281370	AG-402-B05_2717271150	AG-402-B19_2717658946	AG-402-B19_2717658949	AG-402-B19_2717658954	AG-402-B19_2717658955	AG-402-B19_2717658951	AG-402-B19_2717658952	AG-402-G08_2717281368	AG-402-G08_2717281381	AG-402-G08_2717281380	AG-402-B19_2717658936	AG-402-B05_2717271147	AG-402-B05_2717271146	AG-402-B19_2717658944	AG-402-C09_2717274200	AG-402-B19_2717658940	AG-402-L09_2667735908	AG-402-L09_2667735907	AG-402-L20_2667738514	AG-402-L20_2667738515	AG-402-L20_2667738516	AG-402-L20_2667738517	AG-402-L20_2667739848	AG-402-L20_2667739841	AG-402-L20_2667738511	AG-402-L20_2667738512	AG-402-O21_2667756226	AG-402-O21_2667756227	AG-402-O21_2667756224	AG-402-O21_2667756225	AG-402-L20_2667738518	AG-402-L20_2667738519	AG-402-B19_2717658579	AG-402-B19_2717658575	AG-402-B19_2717658576	AG-402-O21_2667756223	AG-402-B19_2717658577	AG-402-B19_2717658578	AG-402-B19_2717658571	AG-402-B19_2717658572	AG-402-B19_2717658573	AG-402-B19_2717658574	AG-402-B19_2717658570	AG-402-L20_2667738525	AG-402-L20_2667738521	AG-402-L20_2667738522	AG-402-L20_2667738529	AG-402-B19_2717658568	AG-402-B19_2717659899	AG-402-A08_2717266802	AG-402-B19_2717658564	AG-402-O21_2667756211	AG-402-A08_2717266801	AG-402-B19_2717658565	AG-402-A08_2717266800	AG-402-B19_2717658566	AG-402-B19_2717658567	AG-402-B19_2717658560	AG-402-B19_2717658561	AG-402-A08_2717266804	AG-402-B19_2717658562	AG-402-B19_2717658563	AG-402-L20_2667738520	AG-402-A08_2717266808	AG-402-L20_2667739823	AG-402-L20_2667739824	AG-402-L20_2667739820	AG-402-N09_2717286392	AG-402-N09_2717286394	AG-402-L20_2667739827	AG-402-N09_2717286390	AG-402-G08_2717281609	AG-402-G08_2717281608	AG-402-N09_2717286395	AG-402-N09_2717286397	AG-402-B19_2717658593	AG-402-G08_2717281600	AG-402-B19_2717658591	AG-402-L20_2667738504	AG-402-L20_2667738505	AG-402-L20_2667738506	AG-402-L20_2667738500	AG-402-L20_2667738508	AG-402-L20_2667738509	AG-402-N09_2717286388	AG-402-N09_2717286389	AG-402-B19_2717658586	AG-402-N09_2717286384	AG-402-O21_2667756233	AG-402-B19_2717658587	AG-402-G08_2717281617	AG-402-B19_2717658588	AG-402-B19_2717658589	AG-402-G08_2717281615	AG-402-O21_2667756232	AG-402-B19_2717658582	AG-402-G08_2717281614	AG-402-B19_2717658583	AG-402-B19_2717658584	AG-402-G08_2717281612	AG-402-B19_2717658585	AG-402-G08_2717281611	AG-402-B19_2717658580	AG-402-B19_2717658581	AG-402-L20_2667738559	AG-402-G06_2717150990	AG-402-L20_2667738554	AG-402-N09_2717286370	AG-402-N09_2717286371	AG-402-B19_2717658535	AG-402-B19_2717659866	AG-402-B19_2717659867	AG-402-N09_2717286378	AG-402-B19_2717658537	AG-402-B19_2717659868	AG-402-B19_2717658538	AG-402-B19_2717659869	AG-402-B19_2717659862	AG-402-B19_2717658533	AG-402-B19_2717659864	AG-402-G08_2717281627	AG-402-N09_2717286375	AG-402-B19_2717659865	AG-402-B19_2717659860	AG-402-G06_2717150987	AG-402-L20_2667738552	AG-402-B19_2717658530	AG-402-B19_2717659861	AG-402-G08_2717281622	AG-402-L20_2667738553	AG-402-G06_2717150980	AG-402-G08_2717281620	AG-402-G06_2717150982	AG-402-N09_2717287690	AG-402-N09_2717286360	AG-402-N09_2717286361	AG-402-N09_2717287692	AG-402-B19_2717658519	AG-402-N09_2717286366	AG-402-B19_2717659851	AG-402-N09_2717286362	AG-402-B19_2717658521	AG-402-G06_2717150999	AG-402-N09_2717287694	AG-402-B19_2717658522	AG-402-B19_2717659854	AG-402-G06_2717150996	AG-402-G06_2717150995	AG-402-G06_2717150998	AG-402-G08_2717281634	AG-402-G06_2717150997	AG-402-G08_2717281633	AG-402-G06_2717150991	AG-402-G08_2717281631	AG-402-G06_2717150994	AG-402-G06_2717150993	AG-402-G08_2717281650	AG-402-L20_2667738538	AG-402-L20_2667738539	AG-402-L20_2667738532	AG-402-L20_2667738533	AG-402-L20_2667738534	AG-402-N09_2717287680	AG-402-N09_2717286356	AG-402-N09_2717286358	AG-402-B19_2717659884	AG-402-N09_2717286352	AG-402-B19_2717659886	AG-402-N09_2717286353	
AG-402-B19_2717658556	AG-402-B19_2717659887	AG-402-N09_2717286354	AG-402-G08_2717281647	AG-402-B19_2717659881	AG-402-B19_2717659882	AG-402-B19_2717659883	AG-402-L20_2667738531	AG-402-G08_2717281643	AG-402-N09_2717286359	AG-409-A10_2717288189	AG-402-N09_2717287670	AG-402-N09_2717286345	AG-402-N09_2717287676	AG-402-B19_2717658548	AG-402-B19_2717659879	AG-402-N09_2717286346	AG-402-N09_2717287677	AG-402-N09_2717286347	AG-402-N09_2717287678	AG-409-A10_2717288190	AG-402-B19_2717658543	AG-402-N09_2717287672	AG-402-B19_2717659875	AG-402-N09_2717287673	AG-402-G06_2717150979	AG-402-N09_2717286343	AG-402-G08_2717281658	AG-409-A10_2717288194	AG-402-B19_2717659870	AG-402-G06_2717150973	AG-402-B19_2717658540	AG-402-B19_2717659871	AG-409-A10_2717288192	AG-402-B19_2717659872	AG-409-A10_2717288191	AG-402-G08_2717281654	AG-402-N09_2717286348	AG-409-A10_2717288198	AG-402-G08_2717281653	AG-402-N09_2717286349	AG-409-A10_2717288197	AG-402-G08_2717281652	AG-409-A10_2717288196	AG-409-A10_2717288195	AG-402-M23_2667747006	AG-402-I05_2667720895	AG-402-I05_2667720899	AG-402-I05_2667720898	AG-402-I05_2667720896	AG-402-N09_2717286333	AG-402-N09_2717287664	AG-402-N09_2717287665	AG-402-N09_2717286335	AG-402-N09_2717286336	AG-402-I05_2667720890	AG-402-M23_2667747002	AG-402-M23_2667747003	AG-409-A10_2717288182	AG-402-M23_2667747004	AG-402-M23_2667747005	AG-409-A10_2717288180	AG-402-N09_2717286337	AG-402-M23_2667747000	AG-402-N09_2717286339	AG-409-A10_2717288167	AG-402-O21_2667756299	AG-402-O21_2667756297	AG-402-N09_2717286321	AG-402-O21_2667756298	AG-409-A10_2717288172	AG-402-N09_2717286326	AG-402-M23_2667747010	AG-402-N09_2717286327	AG-402-N09_2717286328	AG-409-A10_2717288156	AG-409-A10_2717288159	AG-402-N09_2717286311	AG-402-N09_2717286312	AG-402-N09_2717286310	AG-402-N09_2717286315	AG-402-N09_2717287646	AG-402-N09_2717286316	AG-402-N09_2717287647	AG-402-N09_2717286317	AG-402-N09_2717287648	AG-402-N09_2717286318	AG-409-A10_2717288147	AG-409-A10_2717288146	AG-402-N09_2717286300	AG-402-N09_2717286301	AG-402-N09_2717287632	AG-402-N09_2717287634	AG-402-N09_2717286308	AG-402-N09_2717286304	AG-402-N09_2717287635	AG-402-N09_2717286305	AG-402-N09_2717286307	AG-409-A10_2717288151	AG-409-A10_2717288136	AG-409-A10_2717289467	AG-409-A10_2717288135	AG-409-A10_2717288134	AG-409-A10_2717288139	AG-409-A10_2717288138	AG-409-A10_2717289469	AG-402-O21_2667756269	AG-402-L20_2667739807	AG-402-O21_2667756266	AG-402-N09_2717287629	AG-409-A10_2717288141	AG-409-A10_2717288125	AG-409-A10_2717288124	AG-409-A10_2717288127	AG-409-A10_2717288126	AG-402-O21_2667756257	AG-402-O21_2667756251	AG-402-N09_2717287610	AG-402-N09_2717287611	AG-402-N09_2717287612	AG-402-O21_2667756254	AG-402-M23_2667747058	AG-409-A10_2717289463	AG-402-M23_2667747054	AG-402-N09_2717287614	AG-409-A10_2717288131	AG-402-M23_2667747055	AG-409-A10_2717289444	AG-409-A10_2717288115	AG-409-A10_2717288119	AG-402-O21_2667756282	AG-402-O21_2667756283	AG-402-O21_2667756280	AG-409-A10_2717289434	AG-409-A10_2717288105	AG-402-O21_2667756276	AG-409-A10_2717288110	AG-409-A10_2717289441	AG-402-B05_2717271453	AG-402-I05_2667719947	AG-402-I05_2667720935	AG-402-B05_2717271451	AG-402-I05_2667720934	AG-402-I05_2667720933	AG-409-A10_2717288217	AG-409-A10_2717288216	AG-409-A10_2717288215	AG-409-A10_2717288219	AG-402-B05_2717271458	AG-409-A10_2717288218	AG-402-B05_2717271457	AG-402-B05_2717271456	AG-402-B05_2717271455	AG-402-I05_2667720930	AG-402-B05_2717271454	AG-402-I05_2667719940	AG-402-I05_2667719942	AG-402-I05_2667719945	AG-402-I05_2667719944	AG-409-A10_2717288204	AG-409-A10_2717288203	AG-402-B05_2717271449	AG-409-A10_2717288209	AG-409-A10_2717288208	AG-402-I05_2667720942	AG-402-B05_2717271444	AG-402-B05_2717271475	AG-402-B05_2717271473	AG-402-B05_2717271470	AG-402-B05_2717271479	AG-402-C09_2717274586	AG-402-B05_2717271477	AG-402-C09_2717274589	AG-402-C09_2717274593	AG-402-C09_2717274596	AG-402-C09_2717274595	AG-402-C09_2717274590	AG-402-C09_2717274592	AG-402-I05_2667719964	AG-402-I05_2667719967	AG-402-B05_2717271464	AG-402-I05_2667720969	AG-402-B05_2717271462	AG-402-B05_2717271461	AG-402-I05_2667720966	AG-402-B05_2717271460	AG-402-I05_2667720960	AG-402-C09_2717274597	AG-402-B05_2717271465	AG-402-L09_2667734743	AG-402-L09_2667734742	AG-402-L09_2667734745	AG-402-B05_2717271419	AG-402-B05_2717271418	AG-402-L09_2667734749	AG-402-L09_2667734753	AG-402-L09_2667734758	AG-402-L09_2667734755	AG-402-B05_2717271430	AG-402-L09_2667734764	AG-402-L09_2667734763	AG-402-B03_2717269022	AG-402-B03_2717269023	AG-402-B03_2717269020	AG-402-B05_2717271439	AG-402-I05_2667720994	AG-402-B05_2717271438	AG-402-B05_2717271437	AG-402-I05_2667720998	AG-402-L09_2667734761	AG-402-B05_2717271434	AG-402-L09_2667734760	AG-402-B05_2717271432	AG-402-B03_2717269015	AG-402-B03_2717269013	AG-402-B03_2717269019	AG-402-B03_2717269018	AG-402-B05_2717271420	AG-402-B03_2717269011	AG-402-B03_2717269012	AG-402-B03_2717269010	AG-402-B05_2717271424	AG-402-B05_2717271423	AG-402-B05_2717271429	AG-402-B03_2717269004	AG-402-B03_2717269005	AG-402-B03_2717269003	AG-402-B03_2717269009	AG-402-G08_2717281671	AG-402-C09_2717274528	AG-402-B19_2717658609	AG-402-C09_2717274525	AG-402-C09_2717274524	AG-402-B19_2717659936	AG-402-B19_2717658606	AG-402-B19_2717659937	AG-402-B19_2717658607	AG-402-B19_2717658608	AG-402-C09_2717274522	AG-402-B19_2717658612	AG-402-B19_2717659943	AG-402-B19_2717659945	AG-402-C09_2717274530	AG-402-B19_2717658615	AG-402-B19_2717659946	AG-402-B19_2717659940	AG-402-B19_2717658610	AG-402-B19_2717658611	AG-402-B19_2717659942	AG-402-L09_2667734705	AG-402-L09_2667734704	AG-402-G08_2717281665	AG-402-G08_2717281664	AG-402-L20_2667738591	AG-402-L09_2667734708	
AG-402-G08_2717280352	AG-402-G08_2717281683	AG-402-G08_2717281680	AG-402-C09_2717274539	AG-402-L09_2667734711	AG-402-B19_2717659929	AG-402-C09_2717274537	AG-402-B19_2717659926	AG-402-C09_2717274531	AG-402-C09_2717274534	AG-402-C09_2717274533	AG-402-B19_2717658601	AG-402-B19_2717658602	AG-402-B19_2717659934	AG-402-B19_2717658604	AG-402-B19_2717659930	AG-402-A08_2717266887	AG-402-B19_2717658600	AG-402-G08_2717280349	AG-402-G08_2717280347	AG-402-G08_2717280346	AG-402-G08_2717281677	AG-402-L09_2667734721	AG-402-G08_2717281693	AG-402-L09_2667734720	AG-402-G08_2717281691	AG-402-C09_2717274506	AG-402-L09_2667734724	AG-402-L09_2667734722	AG-402-B19_2717659958	AG-402-B19_2717659965	AG-402-B19_2717658630	AG-402-A08_2717266856	AG-402-B19_2717658633	AG-402-L09_2667734727	AG-402-B19_2717659960	AG-402-G08_2717281684	AG-402-C09_2717274518	AG-402-C09_2717274517	AG-402-L09_2667734733	AG-402-B19_2717658617	AG-402-B19_2717658618	AG-402-B19_2717659949	AG-402-B19_2717658619	AG-402-B19_2717659954	AG-402-B19_2717659955	AG-402-B19_2717659956	AG-402-B19_2717658626	AG-402-B19_2717659951	AG-402-L20_2667738583	AG-402-G08_2717281696	AG-402-B05_2717271497	AG-402-B05_2717271495	AG-402-B05_2717271491	AG-402-B05_2717271498	AG-402-C09_2717274572	AG-402-B19_2717659900	AG-402-B19_2717659901	AG-402-G08_2717280378	AG-402-G08_2717280396	AG-402-B05_2717271485	AG-402-G08_2717280394	AG-402-I05_2667719916	AG-402-G08_2717280393	AG-402-I05_2667719915	AG-402-I05_2667720900	AG-402-G08_2717280392	AG-402-G08_2717280391	AG-402-I05_2667720906	AG-402-B05_2717271480	AG-402-I05_2667720905	AG-402-B05_2717271489	AG-402-B05_2717271488	AG-402-C09_2717274578	AG-402-C09_2717274585	AG-402-C09_2717274584	AG-402-C09_2717274581	AG-402-G08_2717280389	AG-402-G08_2717280388	AG-402-I05_2667720914	AG-402-I05_2667719924	AG-402-I05_2667720918	AG-402-I05_2667720917	AG-402-I05_2667720915	AG-402-B19_2717659918	AG-402-B19_2717659919	AG-402-C09_2717274546	AG-402-B19_2717659914	AG-402-I05_2667720910	AG-402-B19_2717659915	AG-402-B19_2717659916	AG-402-B19_2717659920	AG-402-I05_2667720908	AG-402-I05_2667719920	AG-402-I05_2667719923	AG-402-I05_2667720925	AG-402-I05_2667719938	AG-402-I05_2667720923	AG-402-I05_2667720926	AG-402-B19_2717659907	AG-402-B19_2717659908	AG-402-B19_2717659909	AG-402-C09_2717274554	AG-402-B19_2717659905	AG-402-B19_2717659906	AG-402-B19_2717659911	AG-402-I05_2667719932	AG-402-L20_2667738638	AG-402-L20_2667738634	AG-402-O21_2667756105	AG-402-O21_2667756104	AG-402-L20_2667738639	AG-402-O21_2667756109	AG-402-O21_2667756107	AG-402-B19_2717658697	AG-402-B19_2717658699	AG-402-B19_2717658692	AG-402-B19_2717658690	AG-402-B19_2717658691	AG-402-L20_2667738646	AG-402-L20_2667738647	AG-402-L20_2667738642	AG-402-L20_2667738645	AG-402-B19_2717658689	AG-402-B19_2717658688	AG-402-B19_2717658681	AG-402-B19_2717658682	AG-402-L20_2667738640	AG-402-L20_2667738641	AG-402-L20_2667738613	AG-402-L20_2667738616	AG-402-L20_2667738611	AG-402-L20_2667738618	AG-402-L20_2667738624	AG-402-L20_2667738625	AG-402-L20_2667738626	AG-402-L20_2667738627	AG-402-L20_2667738622	AG-402-O21_2667756114	AG-402-O21_2667756115	AG-402-O21_2667756119	AG-402-O21_2667756110	AG-402-L20_2667738679	AG-402-L20_2667738675	AG-402-L20_2667738676	AG-402-L20_2667738677	AG-402-L20_2667738678	AG-402-N09_2717286498	AG-402-B19_2717659988	AG-402-N09_2717286499	AG-402-B19_2717659989	AG-402-B19_2717659983	AG-402-B19_2717658653	AG-402-N09_2717286496	AG-402-B19_2717658655	AG-402-L20_2667738671	AG-402-B19_2717659980	AG-402-L20_2667738672	AG-402-L20_2667738673	AG-402-L20_2667738674	AG-402-B19_2717658645	AG-402-B19_2717659976	AG-402-N09_2717286488	AG-402-B19_2717659978	AG-402-B19_2717659979	AG-402-B19_2717659972	AG-402-G08_2717281519	AG-409-A10_2717288091	AG-402-L20_2667738683	AG-402-B19_2717659970	AG-402-B19_2717658640	AG-402-B19_2717659971	AG-402-G08_2717281510	AG-402-L20_2667738657	AG-402-L20_2667738658	AG-409-A10_2717288079	AG-402-L20_2667738654	AG-402-L20_2667738655	AG-402-N09_2717286476	AG-402-N09_2717286477	AG-402-N09_2717286478	AG-402-G08_2717281529	AG-402-N09_2717286473	AG-402-B19_2717658676	AG-402-B19_2717658677	AG-402-G08_2717281527	AG-402-N09_2717286475	AG-402-B19_2717658670	AG-402-G08_2717281526	AG-402-B19_2717658671	AG-402-G08_2717281525	AG-402-L20_2667738650	AG-402-L20_2667738651	AG-402-L20_2667738652	AG-402-G08_2717281521	AG-402-G08_2717281520	AG-402-G08_2717281540	AG-402-L20_2667738668	AG-402-L20_2667738669	AG-402-L20_2667738664	AG-402-L20_2667738665	AG-402-L20_2667738666	AG-402-L20_2667738667	AG-402-B19_2717658667	AG-402-B19_2717659998	AG-402-N09_2717286465	AG-402-B19_2717658668	AG-402-B19_2717659999	AG-402-B19_2717658669	AG-402-N09_2717286467	AG-402-B19_2717658663	AG-402-N09_2717286461	AG-402-B19_2717658664	AG-402-B19_2717659995	AG-402-B19_2717658665	AG-402-G08_2717281539	AG-402-N09_2717286463	AG-402-B19_2717659997	AG-402-B19_2717659990	AG-402-G08_2717281537	AG-402-L20_2667738661	AG-402-L20_2667738662	AG-402-B19_2717658662	AG-402-L20_2667738663	AG-402-N09_2717286469	AG-402-N09_2717286454	AG-402-N09_2717286455	AG-402-I05_2667719781	AG-402-I05_2667720770	AG-402-I05_2667719783	AG-402-N09_2717286453	AG-402-I05_2667719785	AG-409-A10_2717289393	AG-402-M23_2667747124	AG-402-I05_2667719787	AG-402-I05_2667719786	AG-402-I05_2667719789	AG-402-I05_2667719788	AG-402-N09_2717286459	AG-409-A10_2717289379	AG-409-A10_2717288046	AG-409-A10_2717288045	AG-402-M23_2667747139	AG-409-A10_2717288049	AG-402-I05_2667720785	AG-402-I05_2667720784	AG-402-I05_2667720783	AG-402-I05_2667720789	AG-402-I05_2667720788	AG-402-I05_2667719792	AG-402-I05_2667719794	AG-402-N09_2717286441	AG-402-I05_2667719793	AG-402-I05_2667719796	AG-402-M23_2667747134	
AG-409-A10_2717288051	AG-402-I05_2667719795	AG-409-A10_2717288050	AG-409-A10_2717289381	AG-402-I05_2667719798	AG-409-A10_2717289380	AG-409-A10_2717288055	AG-409-A10_2717289368	AG-409-A10_2717289367	AG-402-M23_2667747106	AG-409-A10_2717289369	AG-402-N09_2717286432	AG-402-N09_2717286433	AG-409-A10_2717288040	AG-409-A10_2717289371	AG-409-A10_2717289370	AG-409-A10_2717288044	AG-409-A10_2717288043	AG-409-A10_2717289374	AG-409-A10_2717288042	AG-409-A10_2717289372	AG-409-A10_2717289357	AG-409-A10_2717289356	AG-409-A10_2717288024	AG-409-A10_2717289354	AG-409-A10_2717289359	AG-402-N09_2717286421	AG-402-N09_2717286420	AG-402-N09_2717286429	AG-409-A10_2717289360	AG-402-N09_2717286425	AG-409-A10_2717289362	AG-402-M23_2667747111	AG-409-A10_2717289361	AG-409-A10_2717288015	AG-409-A10_2717289346	AG-409-A10_2717288013	AG-409-A10_2717289344	AG-409-A10_2717288012	AG-409-A10_2717289343	AG-402-N09_2717286413	AG-402-N09_2717286418	AG-402-N09_2717286414	AG-402-M23_2667747164	AG-402-M23_2667747165	AG-402-N09_2717286416	AG-402-M23_2667747166	AG-402-N09_2717286417	AG-409-A10_2717288004	AG-402-L20_2667738603	AG-409-A10_2717288003	AG-402-L20_2667738604	AG-402-L20_2667738605	AG-409-A10_2717288001	AG-409-A10_2717288008	AG-409-A10_2717288007	AG-409-A10_2717289338	AG-409-A10_2717288006	AG-409-A10_2717289337	AG-409-A10_2717289336	AG-409-A10_2717288009	AG-402-L20_2667738609	AG-402-M23_2667747171	AG-402-M23_2667747172	AG-402-N09_2717286401	AG-402-N09_2717286402	AG-402-M23_2667747179	AG-402-N09_2717286408	AG-402-M23_2667747174	AG-402-N09_2717286403	AG-409-A10_2717288011	AG-409-A10_2717289342	AG-409-A10_2717288010	AG-402-N09_2717286406	AG-409-A10_2717289324	AG-409-A10_2717289322	AG-402-M23_2667747149	AG-409-A10_2717289328	AG-402-M23_2667747140	AG-402-M23_2667747146	AG-402-M23_2667747148	AG-402-M23_2667747141	AG-402-M23_2667747144	AG-409-A10_2717289313	AG-409-A10_2717289310	AG-409-A10_2717289314	AG-402-M23_2667747156	AG-402-M23_2667747157	AG-402-M23_2667747158	AG-402-M23_2667747159	AG-402-M23_2667747152	AG-402-I05_2667719826	AG-409-A10_2717289423	AG-402-B05_2717271331	AG-402-I05_2667719825	AG-402-I05_2667719828	AG-409-A10_2717289421	AG-409-A10_2717289427	AG-402-I05_2667719829	AG-402-B05_2717271339	AG-402-M23_2667747082	AG-402-I05_2667719820	AG-402-I05_2667719822	AG-402-M23_2667747086	AG-409-A10_2717289430	AG-402-I05_2667719821	AG-402-I05_2667719824	AG-402-M23_2667747088	AG-402-I05_2667719823	AG-402-M23_2667747089	AG-402-B05_2717271321	AG-402-I05_2667719837	AG-402-I05_2667719836	AG-409-A10_2717289411	AG-402-I05_2667719839	AG-409-A10_2717289410	AG-409-A10_2717289416	AG-409-A10_2717289415	AG-409-A10_2717289414	AG-402-B05_2717271328	AG-409-A10_2717289419	AG-402-B05_2717271326	AG-402-B05_2717271324	AG-402-B05_2717271323	AG-402-M23_2667747093	AG-402-M23_2667747094	AG-402-M23_2667747090	AG-402-M23_2667747091	AG-402-I05_2667719831	AG-402-I05_2667719832	AG-402-B05_2717271354	AG-402-I05_2667719848	AG-402-I05_2667719847	AG-402-B05_2717271350	AG-409-A10_2717289405	AG-402-C09_2717274469	AG-409-A10_2717289408	AG-402-B05_2717271358	AG-402-C09_2717274466	AG-402-B05_2717271357	AG-402-C09_2717274465	AG-402-B05_2717271356	AG-402-C09_2717274468	AG-402-C09_2717274467	AG-402-C09_2717274471	AG-402-I05_2667719840	AG-402-I05_2667719842	AG-402-I05_2667719844	AG-402-I05_2667719846	AG-402-M23_2667747066	AG-402-I05_2667719845	AG-402-M23_2667747067	AG-402-I05_2667719858	AG-402-I05_2667720849	AG-402-C09_2717274477	AG-402-C09_2717274476	AG-402-C09_2717274478	AG-402-M23_2667747071	AG-402-M23_2667747072	AG-402-M23_2667747070	AG-402-I05_2667719851	AG-402-I05_2667719850	AG-402-I05_2667719853	AG-402-I05_2667719852	AG-402-I05_2667719855	AG-402-M23_2667747075	AG-402-I05_2667719854	AG-402-I05_2667719857	AG-402-M23_2667747077	AG-402-M23_2667747078	AG-402-I05_2667719869	AG-402-I05_2667719866	AG-402-I05_2667719868	AG-402-O21_2667756095	AG-402-I05_2667719870	AG-402-I05_2667719875	AG-402-I05_2667719874	AG-402-I05_2667719876	AG-402-I05_2667719879	AG-402-L09_2667734886	AG-402-I05_2667720879	AG-402-L09_2667734889	AG-402-B05_2717271318	AG-402-B05_2717271314	AG-402-I05_2667720877	AG-402-I05_2667720876	AG-402-I05_2667720875	AG-402-I05_2667720874	AG-402-I05_2667719882	AG-402-I05_2667719881	AG-402-I05_2667719884	AG-402-I05_2667719886	AG-402-I05_2667719888	AG-402-B05_2717271306	AG-402-I05_2667720881	AG-402-B05_2717271302	AG-402-I05_2667720887	AG-402-B05_2717271301	AG-402-B05_2717271300	AG-402-I05_2667719891	AG-402-I05_2667719895	AG-402-I05_2667719899	AG-402-G08_2717281551	AG-402-G08_2717281550	AG-402-C09_2717274408	AG-402-C09_2717274404	AG-402-C09_2717274403	AG-402-C09_2717274406	AG-402-B19_2717658726	AG-402-B19_2717658727	AG-402-B19_2717658728	AG-402-B19_2717658729	AG-402-C09_2717274401	AG-402-B19_2717658733	AG-402-B19_2717658734	AG-402-B19_2717658735	AG-402-B19_2717658736	AG-402-B19_2717658731	AG-402-B19_2717658732	AG-402-G08_2717281549	AG-402-G08_2717281547	AG-402-G08_2717281546	AG-402-L09_2667734826	AG-402-G08_2717281545	AG-402-L09_2667734825	AG-402-G08_2717281544	AG-402-G08_2717281543	AG-402-G08_2717281542	AG-402-G08_2717281562	AG-402-G08_2717281561	AG-402-B19_2717658719	AG-402-B19_2717658715	AG-402-B19_2717658716	AG-402-B19_2717658717	AG-402-B19_2717658723	AG-402-B19_2717658721	AG-402-G08_2717281555	AG-402-G08_2717281553	AG-402-G08_2717281552	AG-402-G08_2717281573	AG-402-G08_2717281572	AG-402-G08_2717281570	AG-402-L20_2667738698	AG-402-B19_2717658748	AG-402-B19_2717658756	AG-402-B19_2717658757	AG-402-B19_2717658751	AG-402-L20_2667738695	AG-402-B19_2717658750	AG-402-G08_2717281567	AG-402-G08_2717281566	AG-402-G08_2717281565	AG-402-L20_2667738691	AG-402-G08_2717281563	AG-402-G08_2717281582	
AG-402-G08_2717281581	AG-402-G08_2717281580	AG-402-B19_2717658737	AG-402-B19_2717658739	AG-402-B19_2717658740	AG-402-A08_2717266988	AG-402-B19_2717658743	AG-402-G08_2717281576	AG-402-G08_2717281575	AG-402-G08_2717281574	AG-402-B05_2717271375	AG-402-G08_2717281594	AG-402-G08_2717281593	AG-402-G08_2717281592	AG-402-B05_2717271372	AG-402-C09_2717274449	AG-402-C09_2717274443	AG-402-B05_2717271378	AG-402-B05_2717271377	AG-402-A08_2717266959	AG-402-B05_2717271365	AG-402-B05_2717271360	AG-402-B05_2717271367	AG-402-B05_2717271366	AG-402-C09_2717274464	AG-402-G08_2717281598	AG-402-G08_2717281597	AG-402-I05_2667719803	AG-402-I05_2667719806	AG-402-I05_2667719807	AG-402-B05_2717271391	AG-402-B19_2717658709	AG-402-B19_2717658704	AG-402-B19_2717658705	AG-402-B19_2717658706	AG-402-B19_2717658711	AG-402-B19_2717658712	AG-402-B19_2717658713	AG-402-L09_2667734806	AG-402-I05_2667719802	AG-402-I05_2667719801	AG-402-I05_2667719817	AG-402-I05_2667719819	AG-402-B05_2717271382	AG-402-I05_2667719818	AG-402-B05_2717271381	AG-402-B05_2717271380	AG-402-C09_2717274438	AG-402-C09_2717274432	AG-402-B05_2717271389	AG-402-C09_2717274435	AG-402-C09_2717274442	AG-402-B19_2717658703	AG-402-M23_2667746797	AG-402-L20_2667739600	AG-402-L20_2667739601	AG-402-O21_2667755136	AG-402-O21_2667755135	AG-402-O21_2667755138	AG-402-O21_2667755137	AG-402-O21_2667755139	AG-402-O21_2667755133	AG-402-M23_2667746790	AG-402-L20_2667739614	AG-402-L20_2667739615	AG-402-L20_2667739616	AG-402-L20_2667739617	AG-402-L20_2667739610	AG-402-L20_2667739612	AG-402-L20_2667739613	AG-402-O21_2667755125	AG-402-B05_2717272096	AG-402-B05_2717272097	AG-402-B05_2717272098	AG-402-B05_2717272099	AG-402-L20_2667739618	AG-402-L20_2667739619	AG-402-M23_2667746779	AG-402-M23_2667746775	AG-402-M23_2667746777	AG-402-M23_2667746778	AG-402-O21_2667755158	AG-402-O21_2667755157	AG-402-O21_2667755159	AG-402-O21_2667755150	AG-402-O21_2667755152	AG-402-O21_2667755156	AG-402-O21_2667755155	AG-402-M23_2667746771	AG-402-M23_2667746772	AG-402-M23_2667746773	AG-402-M23_2667746787	AG-402-M23_2667746788	AG-402-O21_2667755146	AG-402-O21_2667755149	AG-402-O21_2667755148	AG-402-O21_2667755141	AG-402-O21_2667755140	AG-402-O21_2667755142	AG-402-O21_2667755145	AG-402-O21_2667755144	AG-402-M23_2667746782	AG-402-M23_2667746783	AG-402-M23_2667746785	AG-402-M23_2667746780	AG-402-M23_2667746781	AG-402-L20_2667738317	AG-402-A08_2717267093	AG-402-L20_2667739646	AG-402-A08_2717267098	AG-402-A08_2717267095	AG-402-L20_2667738311	AG-402-L20_2667739642	AG-402-L20_2667739658	AG-402-L20_2667739659	AG-402-L20_2667738323	AG-402-L20_2667739654	AG-402-L20_2667738324	AG-402-L20_2667739656	AG-402-L20_2667739650	AG-402-L20_2667738320	AG-402-L20_2667739651	AG-402-L20_2667739652	AG-402-L20_2667738322	AG-402-L20_2667739653	AG-402-L20_2667739621	AG-402-L20_2667739622	AG-402-L20_2667739623	AG-402-L20_2667739624	AG-402-A08_2717267076	AG-402-L20_2667739629	AG-402-A08_2717267079	AG-402-A08_2717267077	AG-402-L20_2667739620	AG-402-L20_2667738301	AG-402-A08_2717267082	AG-402-L20_2667738302	AG-402-L20_2667739634	AG-402-O21_2667755105	AG-402-A08_2717267084	AG-402-B03_2717270150	AG-402-B03_2717270151	AG-402-I05_2667720659	AG-402-B03_2717269165	AG-402-B03_2717269164	AG-402-B03_2717270158	AG-402-I05_2667720653	AG-402-I05_2667720652	AG-402-I05_2667720651	AG-402-A08_2717267051	AG-402-A08_2717267058	AG-402-B03_2717270156	AG-402-I05_2667720655	AG-402-A08_2717267055	AG-402-I05_2667720654	AG-402-C09_2717275189	AG-402-C09_2717275187	AG-402-C09_2717275188	AG-402-C09_2717275185	AG-402-C09_2717275181	AG-402-I05_2667719664	AG-402-I05_2667719663	AG-402-I05_2667719666	AG-402-I05_2667719665	AG-402-B03_2717269150	AG-402-B03_2717269151	AG-402-A08_2717267061	AG-402-A08_2717267060	AG-402-B03_2717269152	AG-402-B03_2717269153	AG-402-A08_2717267065	AG-402-I05_2667720664	AG-402-A08_2717267063	AG-402-A08_2717267068	AG-402-I05_2667719670	AG-402-C09_2717275194	AG-402-I05_2667719673	AG-402-B03_2717269147	AG-402-I05_2667719675	AG-402-B03_2717269148	AG-402-I05_2667719674	AG-402-B03_2717269145	AG-402-B03_2717269146	AG-402-C09_2717275191	AG-402-I05_2667719676	AG-402-I05_2667719678	AG-402-B03_2717269149	AG-402-B03_2717269183	AG-402-B03_2717269184	AG-402-B03_2717269182	AG-402-B03_2717269188	AG-402-B03_2717269185	AG-402-B03_2717269186	AG-402-A08_2717267032	AG-402-A08_2717267031	AG-402-A08_2717267036	AG-402-A08_2717267035	AG-402-A08_2717267034	AG-402-C09_2717275158	AG-402-A08_2717267033	AG-402-A08_2717267029	AG-402-A08_2717267028	AG-402-C09_2717275168	AG-402-A08_2717267027	AG-402-I05_2667719680	AG-402-A08_2717267026	AG-402-C09_2717275163	AG-402-I05_2667719682	AG-402-C09_2717275160	AG-402-B03_2717269178	AG-402-I05_2667719688	AG-402-B03_2717269179	AG-402-I05_2667719687	AG-402-B03_2717269173	AG-402-B03_2717269170	AG-402-B03_2717270142	AG-409-A10_2717288386	AG-402-B03_2717269176	AG-402-B03_2717269177	AG-402-B03_2717269175	AG-402-A08_2717267043	AG-402-C09_2717275169	AG-402-C09_2717275178	AG-402-A08_2717267039	AG-402-C09_2717275179	AG-402-A08_2717267038	AG-402-A08_2717267037	AG-402-C09_2717275177	AG-402-C09_2717275175	AG-402-I05_2667719692	AG-402-B03_2717269169	AG-402-C09_2717275170	AG-402-I05_2667719697	AG-402-B03_2717269168	AG-409-A10_2717288395	AG-409-A10_2717288394	AG-409-A10_2717288393	AG-402-B03_2717270195	AG-402-G06_2717152095	AG-402-G06_2717152094	AG-402-G06_2717152097	AG-402-B03_2717270193	AG-402-A08_2717267010	AG-402-G06_2717152090	AG-402-A08_2717267014	AG-402-A08_2717267013	AG-402-A08_2717267012	AG-402-A08_2717267011	AG-402-O21_2667755173	AG-402-O21_2667755175	AG-402-A08_2717267008	AG-402-I05_2667720690	AG-402-B03_2717269194	AG-402-B03_2717269195	AG-409-A10_2717288366	
AG-402-B03_2717269198	AG-402-B03_2717269196	AG-402-A08_2717267021	AG-402-O21_2667755169	AG-402-A08_2717267020	AG-402-A08_2717267025	AG-402-B03_2717269190	AG-402-A08_2717267024	AG-402-A08_2717267023	AG-402-A08_2717267022	AG-402-A08_2717267018	AG-402-O21_2667755161	AG-402-A08_2717267017	AG-402-A08_2717267016	AG-402-A08_2717267015	AG-402-O21_2667755162	AG-402-O21_2667755165	AG-402-O21_2667755167	AG-402-A08_2717267019	AG-402-O21_2667755166	AG-402-G06_2717152077	AG-409-A10_2717288355	AG-402-G06_2717152078	AG-409-A10_2717288353	AG-409-A10_2717288359	AG-402-G06_2717152075	AG-402-G06_2717152074	AG-402-G06_2717152070	AG-402-N09_2717286993	AG-402-N09_2717286994	AG-402-N09_2717286995	AG-402-N09_2717286990	AG-402-N09_2717286991	AG-402-N09_2717286997	AG-409-A10_2717288363	AG-402-G06_2717152069	AG-402-N09_2717286998	AG-402-N09_2717286999	AG-409-A10_2717288361	AG-409-A10_2717288360	AG-402-G06_2717152087	AG-409-A10_2717288344	AG-409-A10_2717288343	AG-402-B03_2717270186	AG-409-A10_2717288342	AG-409-A10_2717288349	AG-409-A10_2717288348	AG-402-G06_2717152086	AG-409-A10_2717288347	AG-402-G06_2717152085	AG-402-G06_2717152080	AG-402-G06_2717152081	AG-402-B03_2717270188	AG-402-N09_2717286985	AG-402-N09_2717286980	AG-402-N09_2717286987	AG-409-A10_2717288351	AG-402-N09_2717286988	AG-409-A10_2717288350	AG-402-G06_2717152055	AG-402-G08_2717281034	AG-409-A10_2717288455	AG-402-G06_2717152054	AG-409-A10_2717288454	AG-409-A10_2717288453	AG-402-G06_2717152056	AG-402-G06_2717152051	AG-402-I05_2667719709	AG-409-A10_2717288459	AG-409-A10_2717288458	AG-402-G06_2717152053	AG-402-G06_2717152052	AG-409-A10_2717288456	AG-402-C09_2717275219	AG-402-C09_2717275218	AG-402-C09_2717275215	AG-402-C09_2717275213	AG-402-C09_2717275223	AG-402-C09_2717275220	AG-402-G08_2717281029	AG-402-G06_2717152048	AG-402-G08_2717281027	AG-402-I05_2667719701	AG-409-A10_2717288462	AG-402-G08_2717281026	AG-409-A10_2717288461	AG-409-A10_2717288460	AG-402-G06_2717152049	AG-402-G06_2717152066	AG-409-A10_2717288444	AG-409-A10_2717288442	AG-402-G06_2717152067	AG-402-G08_2717281042	AG-402-I05_2667720702	AG-409-A10_2717288441	AG-402-G06_2717152062	AG-402-G06_2717152061	AG-402-G06_2717152064	AG-402-G06_2717152060	AG-409-A10_2717288449	AG-402-A08_2717267102	AG-402-A08_2717267100	AG-402-C09_2717275224	AG-402-C09_2717275232	AG-402-G06_2717152059	AG-402-G08_2717281038	AG-409-A10_2717288451	AG-402-G06_2717152058	AG-402-G08_2717281037	AG-409-A10_2717288450	AG-402-I05_2667719714	AG-402-G08_2717281035	AG-402-G06_2717152033	AG-402-I05_2667720716	AG-409-A10_2717288433	AG-402-G06_2717152032	AG-402-I05_2667720715	AG-409-A10_2717288432	AG-402-G06_2717152035	AG-402-G08_2717281054	AG-402-G08_2717281053	AG-402-I05_2667720713	AG-409-A10_2717288430	AG-409-A10_2717288437	AG-402-G08_2717281051	AG-409-A10_2717288436	AG-402-G08_2717281050	AG-409-A10_2717288435	AG-402-G06_2717152030	AG-402-G06_2717152029	AG-402-G08_2717281049	AG-402-G08_2717281048	AG-402-G06_2717152028	AG-402-G08_2717281046	AG-402-I05_2667719738	AG-409-A10_2717288422	AG-409-A10_2717288421	AG-402-G06_2717152046	AG-402-G08_2717281065	AG-409-A10_2717288420	AG-409-A10_2717288426	AG-409-A10_2717288425	AG-402-G08_2717281061	AG-402-G08_2717281060	AG-409-A10_2717288423	AG-409-A10_2717288429	AG-409-A10_2717288427	AG-402-I05_2667720722	AG-402-C09_2717275212	AG-402-B03_2717269201	AG-402-G06_2717152037	AG-402-G06_2717152036	AG-402-G06_2717152039	AG-402-G08_2717281058	AG-402-I05_2667719736	AG-402-G08_2717281078	AG-409-A10_2717288411	AG-402-G06_2717152010	AG-402-I05_2667719748	AG-402-I05_2667720737	AG-402-L09_2667734984	AG-402-G08_2717281076	AG-402-I05_2667720736	AG-402-L09_2667734983	AG-402-G08_2717281075	AG-402-I05_2667720735	AG-402-L09_2667734982	AG-409-A10_2717288415	AG-402-G08_2717281070	AG-402-I05_2667720730	AG-409-A10_2717288419	AG-409-A10_2717288418	AG-402-I05_2667720734	AG-402-I05_2667720733	AG-402-L09_2667734980	AG-402-I05_2667720732	AG-402-I05_2667720731	AG-402-C09_2717275266	AG-402-C09_2717275267	AG-402-C09_2717275264	AG-402-C09_2717275263	AG-402-C09_2717275260	AG-402-C09_2717275261	AG-402-B03_2717269235	AG-402-G06_2717152008	AG-402-B03_2717269233	AG-402-B03_2717269234	AG-402-G06_2717152004	AG-402-I05_2667719745	AG-402-G06_2717152003	AG-402-I05_2667719747	AG-402-B03_2717269238	AG-402-G06_2717152005	AG-402-I05_2667719746	AG-402-L09_2667734996	AG-402-G06_2717152021	AG-402-I05_2667719759	AG-402-L09_2667734995	AG-402-L09_2667734994	AG-402-G08_2717281086	AG-402-G08_2717281085	AG-409-A10_2717288404	AG-402-L09_2667734999	AG-409-A10_2717288403	AG-402-G08_2717281082	AG-402-G08_2717281081	AG-409-A10_2717288408	AG-402-G08_2717281080	AG-409-A10_2717288407	AG-409-A10_2717288406	AG-402-L09_2667734992	AG-402-L09_2667734991	AG-402-L09_2667734990	AG-402-C09_2717275269	AG-409-A10_2717288409	AG-402-C09_2717275278	AG-402-C09_2717275275	AG-402-C09_2717275273	AG-402-I05_2667719750	AG-402-C09_2717275272	AG-402-G06_2717152019	AG-402-I05_2667719752	AG-402-I05_2667719751	AG-402-I05_2667719754	AG-402-I05_2667719753	AG-402-B03_2717269228	AG-402-G06_2717152015	AG-402-G06_2717152014	AG-402-G06_2717152017	AG-402-G06_2717152016	AG-402-B03_2717269260	AG-402-B03_2717269261	AG-402-G08_2717281098	AG-402-I05_2667720757	AG-402-G08_2717281095	AG-402-B03_2717269263	AG-402-G08_2717281093	AG-402-G08_2717281092	AG-402-G08_2717281090	AG-402-C09_2717275235	AG-402-C09_2717275236	AG-402-C09_2717275245	AG-402-I05_2667719760	AG-402-B03_2717269258	AG-402-B03_2717269255	AG-402-I05_2667719765	AG-402-B03_2717269256	AG-402-I05_2667719764	AG-402-I05_2667719766	AG-402-B03_2717269259	AG-402-G06_2717152000	AG-402-G06_2717152001	AG-402-I05_2667720767	AG-402-C09_2717275249	AG-402-C09_2717275246	
AG-402-C09_2717275247	AG-402-I05_2667720764	AG-402-I05_2667719770	AG-402-C09_2717275252	AG-402-C09_2717275250	AG-402-I05_2667719773	AG-402-I05_2667719776	AG-402-I05_2667719775	AG-402-I05_2667719777	AG-402-M23_2667746714	AG-402-M23_2667746716	AG-402-L20_2667738357	AG-402-M23_2667746711	AG-402-L20_2667738359	AG-402-M23_2667746712	AG-402-B05_2717272140	AG-402-B05_2717272143	AG-402-M23_2667746717	AG-402-M23_2667746719	AG-402-L20_2667739684	AG-402-L20_2667738355	AG-402-L20_2667738351	AG-402-L20_2667739682	AG-402-B05_2717272136	AG-402-M23_2667746724	AG-402-M23_2667746725	AG-402-B05_2717272138	AG-402-B05_2717272139	AG-402-L20_2667738368	AG-402-L09_2667734954	AG-402-B05_2717272132	AG-402-M23_2667746729	AG-402-B05_2717272134	AG-402-B05_2717272135	AG-402-L20_2667738364	AG-402-L09_2667734958	AG-402-L20_2667738366	AG-402-L20_2667738360	AG-402-L20_2667739691	AG-402-L20_2667739692	AG-402-L20_2667738338	AG-402-G08_2717282301	AG-402-L09_2667734962	AG-402-L20_2667738339	AG-402-L09_2667734967	AG-402-L20_2667739665	AG-402-G08_2717282305	AG-402-L20_2667738335	AG-402-L20_2667739666	AG-402-L09_2667734965	AG-402-G08_2717282307	AG-402-L20_2667739668	AG-402-B05_2717272162	AG-402-B05_2717272163	AG-402-B05_2717272165	AG-402-L09_2667734969	AG-402-L20_2667738332	AG-402-L20_2667739663	AG-402-L20_2667739664	AG-402-G08_2717282310	AG-402-L20_2667739660	AG-402-L09_2667734974	AG-402-M23_2667746703	AG-402-L09_2667734972	AG-402-L09_2667734971	AG-402-L09_2667734978	AG-402-L20_2667738346	AG-402-L20_2667739677	AG-402-L20_2667739678	AG-402-M23_2667746700	AG-402-L20_2667738348	AG-402-L20_2667739679	AG-402-M23_2667746701	AG-402-M23_2667746707	AG-402-L20_2667739673	AG-402-L09_2667734979	AG-402-L20_2667739671	AG-402-M23_2667746757	AG-402-M23_2667746759	AG-402-L20_2667738397	AG-402-L20_2667738398	AG-402-L09_2667734902	AG-402-L09_2667734909	AG-402-L20_2667738393	AG-402-L09_2667734907	AG-402-L20_2667738394	AG-402-G08_2717282312	AG-402-G08_2717282313	AG-402-G08_2717282314	AG-402-L09_2667734912	AG-402-G08_2717282316	AG-402-G08_2717282317	AG-402-L09_2667734910	AG-402-L09_2667734916	AG-402-L09_2667734914	AG-402-G08_2717282320	AG-402-G08_2717281012	AG-402-B05_2717272127	AG-402-M23_2667746737	AG-402-B05_2717272129	AG-402-L09_2667734922	AG-402-M23_2667746734	AG-402-B05_2717272120	AG-402-B05_2717272121	AG-402-B05_2717272122	AG-402-L20_2667738374	AG-402-L20_2667738375	AG-402-G08_2717281007	AG-402-G08_2717281006	AG-402-G08_2717281005	AG-402-L20_2667738370	AG-402-G08_2717281003	AG-402-G08_2717281002	AG-402-L20_2667738373	AG-402-L09_2667734930	AG-402-G08_2717281022	AG-402-M23_2667746749	AG-402-L09_2667734934	AG-402-B05_2717272119	AG-402-M23_2667746744	AG-402-L09_2667734931	AG-402-L09_2667734938	AG-402-G08_2717281019	AG-402-L20_2667738386	AG-402-G08_2717281018	AG-402-G08_2717281017	AG-402-G08_2717281013	AG-402-L09_2667734939	AG-402-L20_2667739725	AG-402-O21_2667755014	AG-402-O21_2667755017	AG-402-O21_2667755016	AG-402-O21_2667755019	AG-402-O21_2667755011	AG-402-O21_2667755010	AG-402-O21_2667755013	AG-402-L20_2667739735	AG-402-L20_2667739736	AG-402-L20_2667738407	AG-402-L20_2667738400	AG-402-L20_2667739732	AG-402-L20_2667738402	AG-402-L20_2667738403	AG-402-L20_2667738408	AG-402-L20_2667739739	AG-402-O21_2667755000	AG-402-O21_2667755002	AG-402-B03_2717270097	AG-402-B03_2717270091	AG-402-B03_2717270093	AG-402-O21_2667755036	AG-402-B03_2717270099	AG-402-L20_2667739707	AG-402-L20_2667739709	AG-402-O21_2667755033	AG-402-O21_2667755035	AG-402-L20_2667739711	AG-402-L20_2667739712	AG-402-O21_2667755029	AG-402-O21_2667755022	AG-402-O21_2667755024	AG-402-M23_2667745571	AG-402-M23_2667745570	AG-402-L20_2667738437	AG-402-L20_2667739769	AG-402-O21_2667756309	AG-402-L20_2667739764	AG-402-L20_2667738435	AG-402-L20_2667738436	AG-402-O21_2667756304	AG-402-O21_2667756301	AG-402-O21_2667756305	AG-402-O21_2667756306	AG-402-L20_2667738430	AG-402-L20_2667738431	AG-402-L20_2667739762	AG-402-L20_2667738432	AG-402-L20_2667739763	AG-402-L20_2667738449	AG-402-L20_2667739776	AG-402-L20_2667738447	AG-402-L20_2667738440	AG-402-L20_2667738441	AG-402-L20_2667739772	AG-402-L20_2667739773	AG-402-L20_2667738443	AG-402-L20_2667739770	AG-402-L20_2667738415	AG-402-L20_2667739746	AG-402-L20_2667738417	AG-402-L20_2667739748	AG-402-L20_2667739749	AG-402-A08_2717267193	AG-402-L20_2667738411	AG-402-L20_2667739743	AG-402-A08_2717267191	AG-402-L20_2667739744	AG-402-A08_2717267190	AG-402-L20_2667739740	AG-402-L20_2667739741	AG-402-L20_2667738429	AG-402-L20_2667738422	AG-402-L20_2667738423	AG-402-O21_2667756314	AG-402-O21_2667756313	AG-402-O21_2667756310	AG-402-L20_2667739750	AG-402-L20_2667739751	AG-402-L20_2667738421	AG-402-L20_2667739752	AG-402-B03_2717269041	AG-402-I05_2667720539	AG-409-A10_2717288298	AG-402-B03_2717269044	AG-402-B03_2717269042	AG-402-I05_2667720532	AG-402-A08_2717267179	AG-402-I05_2667720536	AG-402-A08_2717267178	AG-402-I05_2667720535	AG-402-A08_2717267177	AG-402-C09_2717275068	AG-402-C09_2717275069	AG-402-O21_2667755094	AG-402-C09_2717275066	AG-402-A08_2717267169	AG-402-O21_2667755096	AG-402-C09_2717275064	AG-402-C09_2717275062	AG-402-I05_2667719541	AG-402-I05_2667719543	AG-402-I05_2667719542	AG-402-B03_2717269035	AG-402-I05_2667719544	AG-402-I05_2667719547	AG-402-O21_2667755091	AG-402-I05_2667719546	AG-402-O21_2667755090	AG-402-B03_2717269039	AG-402-O21_2667755093	AG-402-I05_2667719548	AG-402-B03_2717269030	AG-409-A10_2717288289	AG-409-A10_2717288288	AG-409-A10_2717288287	AG-402-A08_2717267182	AG-402-B03_2717269033	AG-402-A08_2717267181	AG-402-B03_2717269034	AG-402-A08_2717267180	AG-402-B03_2717269031	AG-402-B03_2717269032	AG-402-A08_2717267184	AG-402-I05_2667720541	AG-402-A08_2717267189	
AG-402-O21_2667755086	AG-402-O21_2667755085	AG-402-C09_2717275076	AG-402-O21_2667755089	AG-402-C09_2717275071	AG-402-I05_2667719553	AG-409-A10_2717288292	AG-402-B03_2717269024	AG-402-I05_2667719556	AG-402-I05_2667719555	AG-409-A10_2717288290	AG-409-A10_2717288297	AG-409-A10_2717288295	AG-409-A10_2717288294	AG-409-A10_2717288278	AG-409-A10_2717288277	AG-402-B03_2717269061	AG-402-A08_2717267153	AG-402-B03_2717270015	AG-402-A08_2717267152	AG-402-I05_2667720553	AG-402-A08_2717267151	AG-402-I05_2667720552	AG-402-A08_2717267150	AG-402-I05_2667720551	AG-402-A08_2717267157	AG-402-B03_2717270011	AG-402-A08_2717267156	AG-402-I05_2667720556	AG-402-A08_2717267154	AG-402-I05_2667720555	AG-402-I05_2667719561	AG-402-I05_2667719560	AG-402-I05_2667719562	AG-402-I05_2667719565	AG-402-I05_2667719564	AG-402-B03_2717269057	AG-402-I05_2667719567	AG-409-A10_2717288286	AG-402-I05_2667719568	AG-409-A10_2717288284	AG-409-A10_2717288283	AG-409-A10_2717288267	AG-409-A10_2717288266	AG-402-B03_2717269053	AG-402-I05_2667720569	AG-402-A08_2717267159	AG-402-I05_2667719570	AG-402-A08_2717267158	AG-402-C09_2717275056	AG-402-I05_2667719572	AG-402-I05_2667719571	AG-402-I05_2667719574	AG-402-B03_2717269048	AG-402-I05_2667719576	AG-402-I05_2667719575	AG-409-A10_2717288270	AG-402-B03_2717269046	AG-402-I05_2667719578	AG-402-I05_2667719577	AG-409-A10_2717288275	AG-402-I05_2667719579	AG-402-B03_2717269084	AG-402-B03_2717270074	AG-409-A10_2717288256	AG-409-A10_2717288255	AG-402-B03_2717269083	AG-409-A10_2717288254	AG-402-B03_2717270071	AG-409-A10_2717288259	AG-409-A10_2717288258	AG-402-A08_2717267131	AG-402-A08_2717267130	AG-402-O21_2667755058	AG-402-B03_2717269080	AG-402-B03_2717270077	AG-402-I05_2667720579	AG-402-A08_2717267133	AG-402-A08_2717267132	AG-402-O21_2667755051	AG-402-I05_2667719582	AG-402-O21_2667755054	AG-402-I05_2667720570	AG-402-O21_2667755057	AG-402-A08_2717267129	AG-402-O21_2667755056	AG-409-A10_2717288260	AG-402-I05_2667719586	AG-402-I05_2667719589	AG-402-I05_2667719588	AG-409-A10_2717288264	AG-409-A10_2717288263	AG-409-A10_2717288262	AG-409-A10_2717288261	AG-402-B03_2717270084	AG-409-A10_2717288246	AG-402-B03_2717270086	AG-409-A10_2717288244	AG-409-A10_2717288243	AG-402-B03_2717270080	AG-402-B03_2717270081	AG-402-B03_2717269075	AG-409-A10_2717288248	AG-402-B03_2717269076	AG-402-B03_2717270083	AG-402-I05_2667720587	AG-402-I05_2667720586	AG-402-A08_2717267140	AG-402-A08_2717267145	AG-402-B03_2717270089	AG-402-A08_2717267144	AG-402-I05_2667720589	AG-402-A08_2717267139	AG-402-I05_2667719590	AG-402-I05_2667719591	AG-402-I05_2667719594	AG-402-I05_2667719593	AG-402-I05_2667720582	AG-402-I05_2667720580	AG-402-O21_2667755045	AG-402-B03_2717270090	AG-409-A10_2717288253	AG-409-A10_2717288250	AG-402-G06_2717152198	AG-402-G06_2717152197	AG-409-A10_2717288233	AG-402-G06_2717152199	AG-409-A10_2717288232	AG-402-G06_2717152194	AG-409-A10_2717288239	AG-409-A10_2717288238	AG-409-A10_2717288236	AG-402-B03_2717270059	AG-402-G06_2717152190	AG-402-I05_2667720597	AG-402-G06_2717152192	AG-402-G06_2717152191	AG-402-A08_2717267112	AG-402-A08_2717267110	AG-402-A08_2717267106	AG-402-I05_2667720590	AG-402-A08_2717267105	AG-402-O21_2667755072	AG-402-A08_2717267104	AG-402-C09_2717275089	AG-402-I05_2667720594	AG-402-A08_2717267109	AG-402-A08_2717267108	AG-402-I05_2667720592	AG-402-O21_2667755079	AG-402-I05_2667720591	AG-409-A10_2717288242	AG-402-O21_2667755071	AG-409-A10_2717288240	AG-409-A10_2717288224	AG-402-B03_2717270064	AG-402-B03_2717270065	AG-409-A10_2717288226	AG-402-B03_2717269098	AG-402-A08_2717267124	AG-402-B03_2717270066	AG-402-B03_2717269092	AG-402-A08_2717267122	AG-402-A08_2717267117	AG-402-A08_2717267116	AG-402-A08_2717267115	AG-402-O21_2667755065	AG-402-O21_2667755068	AG-402-A08_2717267118	AG-402-C09_2717275092	AG-409-A10_2717288231	AG-409-A10_2717288230	AG-402-G08_2717282245	AG-409-A10_2717288334	AG-409-A10_2717288333	AG-402-G08_2717282247	AG-409-A10_2717288338	AG-402-G06_2717152173	AG-409-A10_2717288335	AG-402-A08_2717267210	AG-409-A10_2717288341	AG-409-A10_2717288340	AG-402-G06_2717152187	AG-402-G06_2717152186	AG-402-G06_2717152189	AG-402-G06_2717152188	AG-402-G08_2717282238	AG-402-G06_2717152182	AG-402-G06_2717152184	AG-402-G06_2717152181	AG-409-A10_2717288329	AG-402-G06_2717152180	AG-402-A08_2717267223	AG-402-N09_2717285874	AG-402-A08_2717267219	AG-402-N09_2717285873	AG-402-N09_2717285872	AG-402-N09_2717285878	AG-402-N09_2717285877	AG-402-N09_2717285876	AG-402-G08_2717282240	AG-402-N09_2717285875	AG-409-A10_2717288330	AG-402-G08_2717282243	AG-402-N09_2717285879	AG-402-G06_2717152154	AG-402-G08_2717282267	AG-409-A10_2717288312	AG-402-G08_2717282268	AG-409-A10_2717288311	AG-402-G06_2717152156	AG-409-A10_2717288310	AG-402-G06_2717152150	AG-409-A10_2717288316	AG-402-B03_2717269100	AG-409-A10_2717288315	AG-409-A10_2717288314	AG-409-A10_2717288313	AG-409-A10_2717288317	AG-402-G08_2717282274	AG-402-G06_2717152146	AG-402-G08_2717282275	AG-402-G08_2717282276	AG-402-G06_2717152148	AG-402-G08_2717282277	AG-402-G06_2717152165	AG-402-I05_2667719617	AG-402-I05_2667720606	AG-402-G06_2717152164	AG-402-I05_2667719616	AG-402-I05_2667720604	AG-409-A10_2717288305	AG-402-G06_2717152160	AG-402-I05_2667720609	AG-402-G06_2717152163	AG-402-I05_2667720608	AG-409-A10_2717288303	AG-402-G06_2717152162	AG-402-I05_2667720607	AG-409-A10_2717288302	AG-409-A10_2717288309	AG-409-A10_2717288308	AG-409-A10_2717288306	AG-402-I05_2667720602	AG-402-G08_2717282261	AG-402-G08_2717282263	AG-402-G08_2717282264	AG-402-G08_2717282265	AG-402-I05_2667719615	AG-402-G08_2717282266	AG-402-G08_2717282289	AG-402-I05_2667720617	AG-402-I05_2667720615	AG-402-I05_2667720614	AG-402-B03_2717269122	
AG-402-B03_2717269120	AG-402-I05_2667720618	AG-402-B03_2717270114	AG-402-B03_2717270110	AG-402-I05_2667720613	AG-402-B03_2717270111	AG-402-C09_2717275139	AG-402-C09_2717275136	AG-402-I05_2667720611	AG-402-I05_2667720610	AG-402-C09_2717275145	AG-402-C09_2717275146	AG-402-C09_2717275144	AG-402-C09_2717275141	AG-402-B03_2717270119	AG-402-G08_2717282290	AG-402-C09_2717275140	AG-402-G08_2717282292	AG-402-B03_2717269115	AG-402-G06_2717152128	AG-402-G08_2717282293	AG-402-B03_2717269112	AG-402-G08_2717282294	AG-402-B03_2717269113	AG-402-B03_2717269118	AG-402-G08_2717282296	AG-402-B03_2717269119	AG-402-G08_2717282297	AG-402-I05_2667719623	AG-402-B03_2717269116	AG-402-B03_2717269117	AG-402-G08_2717282299	AG-402-G08_2717282278	AG-402-G06_2717152142	AG-402-G08_2717282279	AG-402-G06_2717152141	AG-402-G06_2717152140	AG-402-I05_2667720620	AG-402-B03_2717270126	AG-402-B03_2717270127	AG-402-I05_2667720623	AG-402-C09_2717275147	AG-402-B03_2717270124	AG-402-I05_2667720621	AG-402-C09_2717275156	AG-402-B03_2717269109	AG-402-C09_2717275154	AG-402-C09_2717275152	AG-402-C09_2717275153	AG-402-G08_2717282280	AG-402-G08_2717282287	AG-402-G06_2717152110	AG-402-I05_2667720639	AG-402-I05_2667720638	AG-402-I05_2667720636	AG-402-B03_2717269144	AG-402-B03_2717269141	AG-402-B03_2717269142	AG-402-I05_2667720631	AG-402-I05_2667720630	AG-402-C09_2717275119	AG-402-I05_2667720635	AG-402-I05_2667720632	AG-402-C09_2717275122	AG-402-G06_2717152106	AG-402-B03_2717269134	AG-402-G06_2717152103	AG-402-G06_2717152102	AG-402-B03_2717269138	AG-402-G06_2717152105	AG-402-B03_2717269139	AG-402-G06_2717152121	AG-402-I05_2667720648	AG-402-G06_2717152122	AG-402-I05_2667720647	AG-402-B03_2717269133	AG-402-B03_2717269130	AG-402-B03_2717269131	AG-402-B03_2717270103	AG-402-I05_2667720642	AG-402-B03_2717270104	AG-402-I05_2667720641	AG-402-C09_2717275129	AG-402-C09_2717275127	AG-402-I05_2667720646	AG-402-B03_2717270100	AG-402-B03_2717270101	AG-402-C09_2717275125	AG-402-I05_2667720643	AG-402-C09_2717275135	AG-402-C09_2717275133	AG-402-B03_2717270109	AG-402-B03_2717269125	AG-402-G06_2717152118	AG-402-B03_2717269126	AG-402-G06_2717152117	AG-402-B03_2717269123	AG-402-B03_2717269124	AG-402-G06_2717152119	AG-402-I05_2667719654	AG-402-G06_2717152114	AG-402-G06_2717152116	AG-402-B03_2717269128	AG-402-I05_2667719658	AG-402-M23_2667746834	AG-402-M23_2667746835	AG-402-M23_2667746836	AG-402-L20_2667738477	AG-402-M23_2667746830	AG-402-M23_2667746831	AG-402-L20_2667738479	AG-402-M23_2667746838	AG-402-M23_2667746839	AG-402-M23_2667746845	AG-402-L20_2667738488	AG-402-M23_2667746849	AG-402-L20_2667738485	AG-402-L20_2667738486	AG-402-L20_2667738487	AG-402-L20_2667738480	AG-402-L20_2667738481	AG-402-L20_2667738482	AG-402-L20_2667738483	AG-402-B05_2717272049	AG-402-M23_2667746813	AG-402-L20_2667738457	AG-402-M23_2667746811	AG-402-B05_2717272040	AG-402-B05_2717272044	AG-402-B05_2717272045	AG-402-B05_2717272047	AG-402-L20_2667738451	AG-402-L20_2667738454	AG-402-M23_2667746823	AG-402-B05_2717272039	AG-402-M23_2667746825	AG-402-M23_2667746821	AG-402-M23_2667746822	AG-402-B05_2717272036	AG-402-L20_2667738460	AG-402-L20_2667739792	AG-402-M23_2667746874	AG-402-M23_2667745549	AG-402-M23_2667746870	AG-402-M23_2667746871	AG-402-M23_2667746883	AG-402-L20_2667738499	AG-402-M23_2667746852	AG-402-G08_2717282228	AG-402-M23_2667746855	AG-402-L20_2667738490	AG-402-L20_2667738497	AG-402-M23_2667746851	AG-402-L20_2667738491	AG-402-L20_2667738492	AG-402-G08_2717282233	AG-402-M23_2667746867	AG-402-M23_2667746868	AG-402-M23_2667746863	AG-402-G08_2717282217	AG-402-M23_2667746865	AG-402-M23_2667746860	AG-402-M23_2667746861	AG-402-L09_2667736042	AG-402-L09_2667736041	AG-402-L09_2667736046	AG-402-L09_2667736045	AG-402-O21_2667755369	AG-402-O21_2667755368	AG-402-O21_2667755362	AG-402-M23_2667745688	AG-402-O21_2667755399	AG-402-O21_2667755394	AG-402-O21_2667755396	AG-402-O21_2667755395	AG-402-O21_2667755398	AG-402-O21_2667755397	AG-402-M23_2667745699	AG-402-O21_2667755389	AG-402-O21_2667755388	AG-402-M23_2667745692	AG-402-M23_2667745696	AG-402-L20_2667739408	AG-402-O21_2667755333	AG-402-O21_2667755336	AG-402-O21_2667755335	AG-402-O21_2667755337	AG-402-O21_2667755331	AG-402-L20_2667739416	AG-402-L09_2667736017	AG-402-L09_2667736013	AG-402-O21_2667755329	AG-402-L09_2667736012	AG-402-L09_2667736028	AG-402-L09_2667736021	AG-402-O21_2667755357	AG-402-L09_2667736026	AG-402-O21_2667755359	AG-402-O21_2667755354	AG-402-L09_2667736038	AG-402-L09_2667736030	AG-402-L09_2667736037	AG-402-L09_2667736034	AG-402-L09_2667736040	AG-402-I05_2667720419	AG-402-I05_2667720418	AG-402-I05_2667720417	AG-402-I05_2667720416	AG-402-I05_2667720410	AG-402-A08_2717268147	AG-402-A08_2717268140	AG-402-I05_2667720415	AG-402-A08_2717268141	AG-402-A08_2717268143	AG-402-A08_2717268137	AG-402-A08_2717268138	AG-402-C09_2717274094	AG-402-A08_2717268139	AG-402-B03_2717269392	AG-402-B03_2717269393	AG-402-I05_2667720421	AG-402-I05_2667720423	AG-402-B03_2717269388	AG-402-I05_2667720439	AG-402-I05_2667720433	AG-402-I05_2667720431	AG-402-I05_2667720430	AG-402-N09_2717286790	AG-402-I05_2667720437	AG-402-C09_2717274069	AG-402-I05_2667720436	AG-402-A08_2717268121	AG-402-I05_2667720434	AG-402-N09_2717286795	AG-402-N09_2717286796	AG-402-N09_2717286797	AG-402-I05_2667719440	AG-402-A08_2717268116	AG-402-C09_2717274072	AG-402-N09_2717286792	AG-402-N09_2717286793	AG-402-A08_2717268118	AG-402-C09_2717274074	AG-402-I05_2667719441	AG-402-I05_2667719443	AG-402-C09_2717274071	AG-402-I05_2667719446	AG-402-C09_2717274070	AG-402-I05_2667719448	AG-402-I05_2667719447	AG-402-I05_2667720444	AG-402-I05_2667720442	AG-402-A08_2717268130	AG-402-A08_2717268131	AG-402-I05_2667720446	
AG-402-I05_2667720445	AG-402-I05_2667719451	AG-402-N09_2717286780	AG-402-A08_2717268127	AG-402-N09_2717286781	AG-402-A08_2717268129	AG-402-I05_2667719452	AG-402-C09_2717274082	AG-402-I05_2667720455	AG-402-I05_2667720454	AG-402-A08_2717268102	AG-402-I05_2667720453	AG-402-I05_2667720458	AG-402-I05_2667720457	AG-402-I05_2667720456	AG-402-N09_2717286774	AG-402-I05_2667719460	AG-402-N09_2717286775	AG-402-I05_2667720451	AG-402-I05_2667719464	AG-402-I05_2667719463	AG-402-N09_2717286772	AG-402-I05_2667719466	AG-402-I05_2667719467	AG-402-N09_2717286777	AG-402-I05_2667719469	AG-402-N09_2717286778	AG-402-A08_2717268111	AG-402-A08_2717268113	AG-402-A08_2717268114	AG-402-N09_2717286762	AG-402-I05_2667719472	AG-402-I05_2667719475	AG-402-A08_2717268107	AG-402-I05_2667719477	AG-402-I05_2667719479	AG-402-I05_2667719478	AG-402-N09_2717286767	AG-402-N09_2717286769	AG-409-A10_2717288598	AG-402-I05_2667720476	AG-402-I05_2667720474	AG-402-I05_2667719480	AG-402-I05_2667719482	AG-402-I05_2667719481	AG-402-I05_2667720473	AG-402-I05_2667719483	AG-402-I05_2667719486	AG-402-I05_2667719488	AG-402-N09_2717286755	AG-402-N09_2717286756	AG-402-N09_2717286758	AG-402-N09_2717286740	AG-402-I05_2667719490	AG-402-I05_2667719493	AG-402-I05_2667719497	AG-402-I05_2667719498	AG-402-N09_2717286746	AG-402-G08_2717281275	AG-402-G08_2717281272	AG-402-B03_2717269441	AG-402-G06_2717152292	AG-402-C09_2717274129	AG-402-C09_2717274128	AG-402-G06_2717152291	AG-402-C09_2717274125	AG-402-C09_2717274124	AG-402-C09_2717274126	AG-402-N09_2717286850	AG-402-C09_2717274131	AG-402-B03_2717269439	AG-402-C09_2717274133	AG-402-L20_2667738193	AG-402-B03_2717269433	AG-402-L20_2667738198	AG-402-N09_2717286858	AG-402-L20_2667738199	AG-402-N09_2717286859	AG-402-B03_2717269432	AG-402-L20_2667738194	AG-402-N09_2717286854	AG-402-B03_2717269438	AG-402-N09_2717286855	AG-402-L20_2667738196	AG-402-L20_2667738197	AG-402-G08_2717281287	AG-402-G08_2717281284	AG-402-G08_2717281283	AG-402-G08_2717281282	AG-402-G08_2717281280	AG-402-C09_2717274139	AG-402-C09_2717274135	AG-402-C09_2717274138	AG-402-C09_2717274142	AG-402-B03_2717269428	AG-402-C09_2717274145	AG-402-B03_2717269429	AG-402-C09_2717274144	AG-402-C09_2717274141	AG-402-C09_2717274140	AG-402-B03_2717269422	AG-402-N09_2717286847	AG-402-N09_2717286848	AG-402-B03_2717269421	AG-402-B03_2717269427	AG-402-G08_2717281279	AG-402-B03_2717269424	AG-402-G08_2717281277	AG-402-N09_2717286846	AG-402-G08_2717281297	AG-402-G06_2717152277	AG-402-G08_2717281296	AG-402-B03_2717269462	AG-402-B03_2717269463	AG-402-G08_2717281293	AG-402-B03_2717269460	AG-402-B03_2717269461	AG-402-C09_2717275439	AG-402-C09_2717275437	AG-402-C09_2717274110	AG-402-L20_2667738171	AG-402-B03_2717269455	AG-402-N09_2717286836	AG-402-B03_2717269456	AG-402-B03_2717269453	AG-402-N09_2717286838	AG-402-B03_2717269454	AG-402-L20_2667738172	AG-409-A10_2717288682	AG-402-B03_2717269457	AG-402-G08_2717281289	AG-402-B03_2717269458	AG-402-B03_2717269452	AG-402-N09_2717286819	AG-402-B03_2717269450	AG-402-G06_2717152283	AG-402-C09_2717274117	AG-402-G06_2717152280	AG-402-C09_2717274119	AG-402-C09_2717274121	AG-402-C09_2717275453	AG-402-C09_2717274120	AG-402-C09_2717274123	AG-402-C09_2717275451	AG-402-C09_2717274122	AG-402-L20_2667738182	AG-402-C09_2717275450	AG-402-L20_2667738187	AG-402-N09_2717286826	AG-402-L20_2667738189	AG-402-N09_2717286827	AG-402-B03_2717269449	AG-402-N09_2717286822	AG-402-B03_2717269446	AG-402-N09_2717286823	AG-402-L20_2667738186	AG-402-N09_2717286824	AG-402-B03_2717269480	AG-402-I05_2667719507	AG-402-I05_2667719509	AG-402-M23_2667746914	AG-402-B03_2717269484	AG-402-N09_2717286807	AG-402-B03_2717269485	AG-402-N09_2717286808	AG-402-N09_2717286809	AG-409-A10_2717288655	AG-402-B03_2717269483	AG-402-M23_2667746910	AG-402-C09_2717274169	AG-402-M23_2667746915	AG-402-M23_2667746918	AG-402-C09_2717274173	AG-402-B03_2717269477	AG-402-N09_2717286814	AG-402-B03_2717269478	AG-402-N09_2717286815	AG-402-N09_2717286816	AG-402-B03_2717269476	AG-402-I05_2667719500	AG-402-N09_2717286817	AG-402-G06_2717152246	AG-402-I05_2667719502	AG-402-I05_2667719504	AG-402-N09_2717286813	AG-402-G06_2717152264	AG-402-M23_2667746922	AG-402-B03_2717269470	AG-402-G06_2717152263	AG-402-I05_2667719517	AG-402-M23_2667746924	AG-402-B03_2717269473	AG-402-B03_2717269474	AG-402-G06_2717152262	AG-402-B03_2717269472	AG-402-M23_2667746926	AG-402-C09_2717274179	AG-402-M23_2667746928	AG-402-M23_2667746929	AG-402-C09_2717274187	AG-402-C09_2717274183	AG-402-C09_2717274185	AG-402-C09_2717274184	AG-402-B03_2717269466	AG-402-C09_2717274180	AG-402-B03_2717269468	AG-402-G06_2717152259	AG-402-I05_2667719516	AG-402-G06_2717152258	AG-402-I05_2667720518	AG-409-A10_2717288631	AG-409-A10_2717288630	AG-402-B03_2717268172	AG-402-G06_2717152233	AG-402-B03_2717268174	AG-409-A10_2717288635	AG-402-B03_2717268173	AG-409-A10_2717288634	AG-409-A10_2717288632	AG-409-A10_2717288637	AG-402-I05_2667720513	AG-402-C09_2717274149	AG-402-C09_2717274148	AG-402-C09_2717275487	AG-402-C09_2717274156	AG-402-C09_2717275484	AG-402-C09_2717274150	AG-402-C09_2717275482	AG-402-C09_2717274152	AG-402-C09_2717275480	AG-402-C09_2717275481	AG-402-B03_2717269499	AG-402-B03_2717268166	AG-402-G06_2717152227	AG-402-I05_2667719520	AG-402-B03_2717268169	AG-402-I05_2667719523	AG-402-G06_2717152224	AG-402-B03_2717269491	AG-402-G06_2717152241	AG-402-I05_2667719539	AG-402-G06_2717152244	AG-402-M23_2667746902	AG-402-B03_2717268160	AG-402-G06_2717152243	AG-409-A10_2717288623	AG-409-A10_2717288621	AG-402-I05_2667720520	AG-402-M23_2667746909	AG-402-C09_2717274158	AG-402-M23_2667746904	AG-402-M23_2667746905	AG-402-C09_2717275489	AG-402-C09_2717274165	AG-402-C09_2717274166	
AG-402-C09_2717275496	AG-402-C09_2717275491	AG-402-G06_2717152239	AG-402-C09_2717275490	AG-402-G06_2717152238	AG-402-B03_2717269486	AG-402-I05_2667719533	AG-402-I05_2667719536	AG-402-I05_2667719535	AG-402-G06_2717152237	AG-402-I05_2667719538	AG-402-I05_2667719537	AG-402-L20_2667738118	AG-402-L20_2667739449	AG-402-G06_2717152211	AG-402-G06_2717152210	AG-402-M23_2667746958	AG-402-L20_2667739445	AG-402-M23_2667746951	AG-402-B05_2717271052	AG-402-L20_2667739446	AG-402-M23_2667745626	AG-402-M23_2667746952	AG-409-A10_2717288612	AG-402-B05_2717271051	AG-402-L20_2667738116	AG-402-L20_2667739447	AG-402-M23_2667746953	AG-402-B05_2717271050	AG-402-L20_2667738117	AG-402-L20_2667739448	AG-409-A10_2717288610	AG-409-A10_2717288617	AG-409-A10_2717288616	AG-402-M23_2667745629	AG-409-A10_2717288619	AG-409-A10_2717288618	AG-402-G06_2717152209	AG-402-B05_2717271060	AG-402-G06_2717152206	AG-402-L20_2667738111	AG-402-L20_2667738112	AG-402-L20_2667738113	AG-402-L20_2667739444	AG-402-B05_2717271046	AG-402-G06_2717152220	AG-402-M23_2667746966	AG-402-B05_2717271045	AG-402-M23_2667746967	AG-402-M23_2667746969	AG-409-A10_2717288602	AG-402-L20_2667739457	AG-402-M23_2667746963	AG-409-A10_2717288601	AG-402-L20_2667738127	AG-402-L20_2667739458	AG-402-M23_2667746964	AG-402-L20_2667738128	AG-402-L20_2667739459	AG-409-A10_2717288606	AG-409-A10_2717288605	AG-409-A10_2717288603	AG-402-B05_2717271049	AG-402-B05_2717271048	AG-402-B05_2717271047	AG-409-A10_2717288607	AG-402-L20_2667738121	AG-402-L20_2667738122	AG-402-G06_2717152219	AG-402-L20_2667739455	AG-402-M23_2667746961	AG-402-G06_2717152215	AG-402-L20_2667739450	AG-402-L20_2667739451	AG-402-M23_2667746933	AG-402-B05_2717271078	AG-402-B05_2717271076	AG-402-M23_2667746936	AG-402-B05_2717271075	AG-402-B05_2717271074	AG-402-M23_2667746930	AG-402-B05_2717271073	AG-402-M23_2667746931	AG-402-B05_2717271072	AG-402-M23_2667746932	AG-402-G08_2717281209	AG-402-G08_2717281208	AG-402-G08_2717281206	AG-402-G08_2717281205	AG-402-L20_2667739422	AG-402-G08_2717281202	AG-402-B05_2717271068	AG-402-G08_2717281221	AG-402-M23_2667746944	AG-402-B05_2717271067	AG-402-B05_2717271066	AG-402-M23_2667746946	AG-402-L20_2667738103	AG-402-M23_2667746940	AG-402-L20_2667738105	AG-402-M23_2667746942	AG-402-M23_2667746943	AG-402-B05_2717271070	AG-402-G08_2717281216	AG-402-L20_2667738101	AG-402-G08_2717281215	AG-402-L20_2667738102	AG-402-G08_2717281213	AG-402-G08_2717281211	AG-402-B05_2717271013	AG-402-B05_2717271012	AG-402-G08_2717281231	AG-402-B05_2717271011	AG-402-L20_2667739489	AG-402-L20_2667738159	AG-402-M23_2667745669	AG-402-M23_2667745668	AG-402-B05_2717271017	AG-402-B05_2717271015	AG-402-B05_2717271014	AG-402-L09_2667736091	AG-402-L20_2667739480	AG-402-L20_2667738155	AG-402-L20_2667739486	AG-402-G08_2717281227	AG-402-L20_2667738156	AG-402-L20_2667739487	AG-402-L20_2667738157	AG-402-G08_2717281225	AG-402-G08_2717281224	AG-402-L20_2667739483	AG-402-M23_2667745660	AG-402-B05_2717271002	AG-402-G08_2717281243	AG-402-G08_2717281242	AG-402-M23_2667745677	AG-402-G08_2717281241	AG-402-M23_2667745676	AG-402-L20_2667738169	AG-402-B05_2717271009	AG-402-B05_2717271008	AG-402-B05_2717271007	AG-402-B05_2717271006	AG-402-B05_2717271004	AG-402-B05_2717271003	AG-402-L20_2667739490	AG-402-G08_2717281239	AG-402-L20_2667738167	AG-402-L20_2667738168	AG-402-L20_2667739493	AG-402-G08_2717281234	AG-402-L20_2667738163	AG-402-M23_2667745672	AG-402-G08_2717281233	AG-402-L20_2667738164	AG-402-M23_2667746977	AG-402-M23_2667746978	AG-402-L20_2667739467	AG-402-M23_2667745649	AG-402-L20_2667739468	AG-402-M23_2667745648	AG-402-M23_2667746975	AG-402-M23_2667745646	AG-402-L20_2667738132	AG-402-L20_2667739464	AG-402-M23_2667746970	AG-402-L20_2667739465	AG-402-L20_2667738135	AG-402-L20_2667739466	AG-402-M23_2667746972	AG-402-G08_2717281247	AG-402-M23_2667745641	AG-402-L20_2667739460	AG-402-G08_2717281245	AG-402-L20_2667738130	AG-402-L20_2667739461	AG-402-G08_2717281264	AG-402-M23_2667745655	AG-402-M23_2667746989	AG-402-G08_2717281263	AG-402-M23_2667745653	AG-402-G08_2717281261	AG-402-L20_2667738147	AG-402-L20_2667739479	AG-402-C09_2717275408	AG-402-C09_2717275404	AG-402-C09_2717275405	AG-402-B05_2717271025	AG-402-C09_2717275410	AG-402-L20_2667739474	AG-402-M23_2667746980	AG-402-L20_2667739475	AG-402-L20_2667738145	AG-402-L20_2667739476	AG-402-M23_2667746982	AG-402-L20_2667739471	AG-402-M23_2667745651	AG-402-G08_2717281256	AG-402-L09_2667736165	AG-402-L09_2667736163	AG-402-L09_2667736162	AG-402-I05_2667719390	AG-402-L09_2667736175	AG-402-I05_2667720387	AG-402-L09_2667736178	AG-402-I05_2667719392	AG-402-I05_2667719396	AG-402-I05_2667719395	AG-402-I05_2667719398	AG-402-L09_2667736181	AG-402-O21_2667755243	AG-402-I05_2667719399	AG-402-I05_2667720399	AG-402-I05_2667720397	AG-402-O21_2667755271	AG-402-L20_2667739526	AG-402-L20_2667739529	AG-402-L20_2667739522	AG-402-L20_2667739523	AG-402-L20_2667739525	AG-402-L20_2667739537	AG-402-L09_2667736138	AG-402-L09_2667736137	AG-402-L20_2667738209	AG-402-L20_2667738205	AG-402-O21_2667755202	AG-402-O21_2667755203	AG-402-L09_2667736136	AG-402-L20_2667738201	AG-402-L20_2667739505	AG-402-L20_2667739506	AG-402-L20_2667739501	AG-402-L20_2667739502	AG-402-L09_2667736143	AG-402-L09_2667736141	AG-402-L09_2667736140	AG-402-L09_2667736146	AG-402-L20_2667739511	AG-402-L20_2667739512	AG-402-L20_2667739514	AG-402-O21_2667755224	AG-402-L09_2667736158	AG-402-L20_2667739519	AG-402-L09_2667736157	AG-402-L09_2667736161	AG-402-L09_2667736160	AG-402-B03_2717269282	AG-402-B03_2717269283	AG-402-B03_2717269281	AG-402-B03_2717269286	AG-402-B03_2717269287	AG-402-B03_2717269284	AG-402-B03_2717269285	AG-402-B03_2717269277	AG-402-B03_2717269278	
AG-402-B03_2717269271	AG-402-B03_2717269272	AG-402-I05_2667719319	AG-402-B03_2717269270	AG-402-B03_2717269275	AG-402-B03_2717269276	AG-402-B03_2717269273	AG-402-B03_2717269274	AG-402-I05_2667719310	AG-402-I05_2667719312	AG-402-I05_2667719311	AG-402-B03_2717269267	AG-402-I05_2667719313	AG-402-I05_2667719317	AG-402-L09_2667736107	AG-402-L09_2667736106	AG-402-I05_2667720318	AG-402-L09_2667736105	AG-402-L09_2667736104	AG-402-L09_2667736108	AG-402-L09_2667736103	AG-402-C09_2717275282	AG-402-I05_2667719323	AG-402-I05_2667719322	AG-402-I05_2667719324	AG-402-I05_2667719327	AG-402-I05_2667719326	AG-402-I05_2667719328	AG-402-L09_2667736118	AG-402-L09_2667736116	AG-402-L09_2667736115	AG-402-L09_2667736110	AG-402-L09_2667736114	AG-402-C09_2717275299	AG-402-C09_2717275297	AG-402-C09_2717275298	AG-402-C09_2717275295	AG-402-C09_2717275296	AG-402-C09_2717275294	AG-402-I05_2667719331	AG-402-B03_2717269288	AG-402-C09_2717275290	AG-402-I05_2667719339	AG-409-A10_2717288499	AG-409-A10_2717288498	AG-409-A10_2717288497	AG-409-A10_2717288496	AG-402-I05_2667720337	AG-402-N09_2717286894	AG-402-N09_2717286896	AG-402-N09_2717286890	AG-402-N09_2717286892	AG-402-N09_2717286884	AG-402-N09_2717286885	AG-402-N09_2717286880	AG-402-O21_2667755288	AG-402-N09_2717286887	AG-402-N09_2717286888	AG-402-N09_2717286889	AG-402-N09_2717286873	AG-402-I05_2667719360	AG-402-I05_2667719362	AG-402-N09_2717286877	AG-402-N09_2717286878	AG-409-A10_2717288464	AG-402-I05_2667719370	AG-402-N09_2717286862	AG-402-I05_2667719372	AG-402-N09_2717286863	AG-402-I05_2667719371	AG-402-I05_2667719374	AG-402-I05_2667720361	AG-402-I05_2667720360	AG-402-N09_2717286860	AG-402-I05_2667719378	AG-402-I05_2667719379	AG-409-A10_2717288473	AG-402-G08_2717281155	AG-402-G08_2717281152	AG-402-B03_2717269320	AG-402-G06_2717151085	AG-402-C09_2717274009	AG-402-C09_2717274004	AG-402-C09_2717274003	AG-402-C09_2717274006	AG-402-N09_2717286971	AG-402-C09_2717274010	AG-402-C09_2717275344	AG-402-N09_2717286972	AG-402-B03_2717269318	AG-402-B03_2717269319	AG-402-C09_2717275340	AG-402-B03_2717269316	AG-402-G08_2717281148	AG-409-A10_2717288583	AG-402-G08_2717281147	AG-402-N09_2717286976	AG-409-A10_2717288580	AG-402-G06_2717151098	AG-402-G08_2717281166	AG-402-G08_2717281165	AG-409-A10_2717288564	AG-409-A10_2717288563	AG-402-G08_2717281161	AG-409-A10_2717288568	AG-402-G06_2717151090	AG-402-C09_2717274018	AG-402-C09_2717274015	AG-402-C09_2717275347	AG-402-C09_2717274014	AG-402-C09_2717274017	AG-402-C09_2717275346	AG-402-B03_2717269309	AG-402-C09_2717274022	AG-402-C09_2717275355	AG-402-N09_2717286961	AG-402-C09_2717274024	AG-402-N09_2717286962	AG-402-C09_2717274023	AG-402-C09_2717274020	AG-402-N09_2717286968	AG-402-N09_2717286969	AG-402-N09_2717286964	AG-409-A10_2717288572	AG-409-A10_2717288571	AG-402-N09_2717286966	AG-409-A10_2717288570	AG-402-G06_2717151065	AG-402-G06_2717151067	AG-402-G08_2717281175	AG-402-G06_2717151066	AG-402-G06_2717151061	AG-402-G08_2717281173	AG-409-A10_2717288558	AG-402-B05_2717272207	AG-402-G06_2717151060	AG-402-G08_2717281172	AG-402-G06_2717151063	AG-409-A10_2717288556	AG-402-B03_2717269340	AG-402-G06_2717151062	AG-402-G08_2717281170	AG-409-A10_2717288555	AG-409-A10_2717288559	AG-402-L20_2667738290	AG-402-N09_2717286950	AG-402-N09_2717286951	AG-402-N09_2717286952	AG-402-B03_2717269332	AG-402-L20_2667738299	AG-402-B03_2717269339	AG-409-A10_2717288560	AG-402-L20_2667738295	AG-402-N09_2717286955	AG-402-B03_2717269337	AG-402-G06_2717151059	AG-402-G08_2717281167	AG-402-G06_2717151075	AG-402-G08_2717281186	AG-402-G06_2717151077	AG-409-A10_2717288540	AG-402-B03_2717269330	AG-402-G08_2717281184	AG-402-B03_2717269331	AG-402-G08_2717281181	AG-409-A10_2717288544	AG-402-G08_2717281180	AG-409-A10_2717288549	AG-402-C09_2717274000	AG-402-C09_2717274002	AG-402-C09_2717274001	AG-402-N09_2717286941	AG-402-B03_2717269323	AG-402-B03_2717269321	AG-402-N09_2717286948	AG-402-B03_2717269322	AG-402-B03_2717269327	AG-402-N09_2717286942	AG-402-B03_2717269328	AG-402-G06_2717151068	AG-402-B03_2717269325	AG-402-G08_2717281179	AG-402-N09_2717286944	AG-402-B03_2717269326	AG-409-A10_2717288532	AG-402-G06_2717151042	AG-402-G06_2717152373	AG-402-G08_2717281198	AG-402-G06_2717152376	AG-402-G08_2717281197	AG-409-A10_2717288530	AG-402-G06_2717152375	AG-402-B03_2717269363	AG-402-G06_2717152370	AG-402-G08_2717281195	AG-402-N09_2717286928	AG-402-G08_2717281194	AG-402-M23_2667745703	AG-402-G06_2717151041	AG-402-G08_2717281193	AG-402-G06_2717151040	AG-402-G06_2717152371	AG-402-M23_2667745701	AG-409-A10_2717288533	AG-402-G08_2717281191	AG-402-M23_2667745708	AG-402-G08_2717281190	AG-409-A10_2717288539	AG-402-M23_2667745706	AG-402-M23_2667745705	AG-409-A10_2717288537	AG-402-C09_2717275379	AG-402-C09_2717275387	AG-402-N09_2717286930	AG-402-C09_2717275383	AG-402-C09_2717275380	AG-402-G06_2717151039	AG-402-N09_2717286936	AG-402-B03_2717269355	AG-402-G06_2717152366	AG-402-N09_2717286932	AG-402-G06_2717151038	AG-402-G06_2717152369	AG-402-N09_2717286933	AG-402-N09_2717286934	AG-402-G06_2717151054	AG-402-G06_2717152385	AG-409-A10_2717288521	AG-402-G06_2717151053	AG-402-G06_2717152384	AG-402-B03_2717269352	AG-402-G06_2717152381	AG-402-M23_2667745715	AG-402-N09_2717286917	AG-409-A10_2717288525	AG-402-M23_2667745714	AG-402-G06_2717152383	AG-402-M23_2667745713	AG-409-A10_2717288523	AG-402-B03_2717269351	AG-402-M23_2667745712	AG-409-A10_2717288529	AG-409-A10_2717288528	AG-402-M23_2667745717	AG-409-A10_2717288527	AG-402-M23_2667745716	AG-402-C09_2717275389	AG-402-C09_2717274065	AG-402-C09_2717274068	AG-402-C09_2717275394	AG-402-C09_2717274064	AG-402-C09_2717275392	AG-402-C09_2717275393	AG-402-B03_2717269345	AG-402-B03_2717269346	
AG-402-C09_2717275391	AG-402-B03_2717269344	AG-402-B03_2717269349	AG-402-N09_2717286920	AG-402-N09_2717286921	AG-402-G06_2717151049	AG-402-N09_2717286922	AG-402-B03_2717269348	AG-402-G06_2717151048	AG-402-G06_2717152379	AG-402-G06_2717151021	AG-402-G06_2717152352	AG-402-G06_2717152351	AG-402-I05_2667719407	AG-402-B03_2717269380	AG-402-B03_2717269385	AG-409-A10_2717288514	AG-402-B03_2717269386	AG-409-A10_2717288513	AG-402-G06_2717152350	AG-402-N09_2717286909	AG-402-C09_2717274029	AG-409-A10_2717288517	AG-409-A10_2717288516	AG-402-C09_2717274026	AG-402-C09_2717274025	AG-402-C09_2717274028	AG-402-C09_2717274033	AG-402-C09_2717275365	AG-402-C09_2717274032	AG-402-C09_2717275366	AG-402-C09_2717274035	AG-402-C09_2717275363	AG-402-C09_2717274031	AG-402-C09_2717274030	AG-402-C09_2717275360	AG-402-G06_2717151018	AG-402-N09_2717286913	AG-402-B03_2717269379	AG-402-G06_2717151017	AG-402-B03_2717269376	AG-402-B03_2717269377	AG-402-G06_2717151019	AG-402-I05_2667719401	AG-402-G06_2717151014	AG-402-G06_2717152345	AG-402-I05_2667719404	AG-402-G06_2717151013	AG-402-G06_2717152347	AG-402-N09_2717286911	AG-402-G06_2717151015	AG-402-G06_2717152346	AG-402-I05_2667719405	AG-402-N09_2717286912	AG-402-B03_2717269371	AG-402-G06_2717151031	AG-402-G06_2717152362	AG-402-G06_2717151033	AG-402-G06_2717152364	AG-402-I05_2667720405	AG-409-A10_2717288503	AG-409-A10_2717288502	AG-402-G06_2717152361	AG-409-A10_2717288501	AG-402-B03_2717269373	AG-402-I05_2667720409	AG-409-A10_2717288500	AG-402-I05_2667720400	AG-409-A10_2717288506	AG-402-C09_2717274037	AG-402-C09_2717275369	AG-402-C09_2717274036	AG-402-C09_2717275367	AG-402-I05_2667720402	AG-402-I05_2667720401	AG-409-A10_2717288508	AG-402-C09_2717275374	AG-402-C09_2717275375	AG-402-C09_2717275372	AG-402-C09_2717275370	AG-402-I05_2667719411	AG-402-N09_2717286903	AG-402-N09_2717286904	AG-402-I05_2667719412	AG-402-G06_2717151025	AG-402-G06_2717152356	AG-402-G06_2717151024	AG-402-G06_2717152355	AG-402-G06_2717151027	AG-402-N09_2717286900	AG-402-G06_2717151026	AG-402-N09_2717286901	AG-402-M23_2667745744	AG-402-M23_2667745743	AG-402-G06_2717151001	AG-402-G06_2717152332	AG-402-M23_2667745742	AG-402-L20_2667738235	AG-402-L20_2667738236	AG-402-L20_2667739567	AG-402-B05_2717272261	AG-402-B05_2717272262	AG-402-B05_2717272264	AG-402-L20_2667738231	AG-402-L20_2667739562	AG-402-L20_2667739560	AG-402-L20_2667738230	AG-402-M23_2667745755	AG-402-M23_2667745754	AG-402-G06_2717151011	AG-402-L20_2667739577	AG-402-M23_2667745759	AG-402-M23_2667745758	AG-402-L20_2667739579	AG-402-M23_2667745756	AG-402-B05_2717272250	AG-402-B05_2717272251	AG-402-G06_2717151007	AG-402-L20_2667738242	AG-402-L20_2667739573	AG-402-L20_2667739574	AG-402-G06_2717151009	AG-402-L20_2667738244	AG-402-L20_2667739575	AG-402-L20_2667738245	AG-402-G06_2717151003	AG-402-G06_2717151002	AG-402-L20_2667738240	AG-402-G06_2717151004	AG-402-L20_2667738241	AG-402-L20_2667739548	AG-402-L20_2667738218	AG-402-L20_2667738213	AG-402-L20_2667739544	AG-402-L20_2667739545	AG-402-M23_2667745725	AG-402-L20_2667739546	AG-402-M23_2667745724	AG-402-M23_2667745723	AG-402-M23_2667745729	AG-402-M23_2667745728	AG-402-M23_2667745727	AG-402-L20_2667739540	AG-402-L20_2667738210	AG-402-L20_2667739541	AG-402-L20_2667739542	AG-402-L20_2667738212	AG-402-L20_2667738229	AG-402-M23_2667745732	AG-402-M23_2667745737	AG-402-L20_2667739556	AG-402-M23_2667745736	AG-402-L20_2667738226	AG-402-L20_2667739557	AG-402-M23_2667745735	AG-402-L20_2667739558	AG-402-M23_2667745734	AG-402-M23_2667745738	AG-402-L20_2667738220	AG-402-L20_2667738222	AG-402-G06_2717152312	AG-402-G08_2717281110	AG-402-M23_2667745787	AG-402-L20_2667738279	AG-402-B05_2717272229	AG-402-L20_2667738276	AG-402-L20_2667738277	AG-402-G08_2717281105	AG-402-G08_2717281104	AG-402-G08_2717281103	AG-402-M23_2667745783	AG-402-M23_2667745781	AG-402-B05_2717272213	AG-402-G08_2717281122	AG-402-B05_2717272214	AG-402-G08_2717281120	AG-402-B05_2717272211	AG-402-B05_2717272212	AG-402-L20_2667738280	AG-402-M23_2667745791	AG-402-L20_2667738288	AG-402-G08_2717281116	AG-402-L20_2667738282	AG-402-G08_2717281114	AG-402-L20_2667738283	AG-402-M23_2667745794	AG-402-G08_2717281113	AG-402-M23_2667745793	AG-402-G08_2717281112	AG-402-L20_2667738285	AG-402-G08_2717281133	AG-402-G08_2717281131	AG-402-B05_2717272249	AG-402-G08_2717281130	AG-402-M23_2667745769	AG-402-B05_2717272240	AG-402-B05_2717272242	AG-402-B05_2717272244	AG-402-B05_2717272245	AG-402-L20_2667739584	AG-402-G08_2717281129	AG-402-G08_2717281126	AG-402-L20_2667739580	AG-402-G08_2717281125	AG-402-L20_2667738250	AG-402-L20_2667739581	AG-402-M23_2667745761	AG-402-G08_2717281124	AG-402-L20_2667738251	AG-402-L20_2667739582	AG-402-G08_2717281123	AG-402-L20_2667738252	AG-402-L20_2667739583	AG-402-G08_2717281143	AG-402-M23_2667745776	AG-402-M23_2667745775	AG-402-L20_2667738268	AG-402-L20_2667739599	AG-402-M23_2667745778	AG-402-L20_2667739595	AG-402-L20_2667738265	AG-402-L20_2667739596	AG-402-G08_2717281139	AG-402-L20_2667738266	AG-402-G08_2717281138	AG-402-G08_2717281137	AG-402-M23_2667745773	AG-402-G08_2717281136	AG-402-L20_2667738261	AG-402-M23_2667745772	AG-402-G08_2717281135	AG-402-L20_2667738262	AG-402-L20_2667738263	AG-402-M23_2667745770	AG-402-C09_2717273838	AG-402-I05_2667720257	AG-402-O21_2667754289	AG-402-I05_2667720256	AG-402-I05_2667720255	AG-402-L09_2667736283	AG-402-L09_2667736284	AG-402-I05_2667720258	AG-402-N09_2717287026	AG-402-L09_2667736291	AG-402-N09_2717287027	AG-402-I05_2667719262	AG-402-I05_2667719261	AG-402-I05_2667720253	AG-402-G08_2717280979	AG-402-I05_2667719263	AG-402-I05_2667720252	AG-402-N09_2717287023	AG-402-I05_2667720251	AG-402-N09_2717287024	AG-402-O21_2667754287	
AG-402-G08_2717280977	AG-402-I05_2667720250	AG-402-N09_2717287025	AG-402-M23_2667746310	AG-402-M23_2667746311	AG-402-G08_2717280970	AG-402-G08_2717280990	AG-402-C09_2717273847	AG-402-C09_2717273849	AG-402-C09_2717273848	AG-402-I05_2667720268	AG-402-L09_2667736298	AG-402-O21_2667754278	AG-402-I05_2667720267	AG-402-L09_2667736299	AG-402-C09_2717273845	AG-402-I05_2667720265	AG-402-L09_2667736294	AG-402-I05_2667720269	AG-402-O21_2667754270	AG-402-I05_2667719270	AG-402-N09_2717287016	AG-402-N09_2717287017	AG-402-I05_2667719272	AG-402-O21_2667754271	AG-402-N09_2717287011	AG-402-I05_2667720263	AG-402-N09_2717287012	AG-402-O21_2667754273	AG-402-O21_2667754276	AG-402-G08_2717280988	AG-402-I05_2667720261	AG-402-G08_2717280986	AG-402-G08_2717280985	AG-402-G08_2717280984	AG-402-G08_2717280983	AG-402-C09_2717273814	AG-402-C09_2717273816	AG-402-C09_2717273815	AG-402-B05_2717270702	AG-402-I05_2667720279	AG-402-I05_2667720278	AG-402-C09_2717273812	AG-402-I05_2667720271	AG-402-N09_2717287004	AG-402-N09_2717287005	AG-402-B05_2717270708	AG-402-N09_2717287006	AG-402-B05_2717270707	AG-402-B19_2717659209	AG-402-I05_2667720275	AG-402-N09_2717287000	AG-402-I05_2667720273	AG-402-N09_2717287002	AG-402-I05_2667720272	AG-402-N09_2717287003	AG-402-G08_2717280997	AG-402-B19_2717659200	AG-402-G08_2717280994	AG-402-M23_2667746308	AG-402-M23_2667746309	AG-402-M23_2667746302	AG-402-M23_2667746304	AG-402-O21_2667754299	AG-402-I05_2667720287	AG-402-O21_2667754292	AG-402-I05_2667720281	AG-402-O21_2667754291	AG-402-I05_2667720280	AG-402-O21_2667754294	AG-402-I05_2667720285	AG-402-O21_2667754290	AG-402-L09_2667736243	AG-402-O21_2667754245	AG-402-O21_2667755577	AG-402-C09_2717273875	AG-402-C09_2717273878	AG-402-L09_2667736245	AG-402-O21_2667755575	AG-402-C09_2717273877	AG-402-O21_2667755576	AG-402-O21_2667754249	AG-402-C09_2717273874	AG-402-L09_2667736241	AG-402-O21_2667755579	AG-402-C09_2717273873	AG-402-L09_2667736242	AG-402-I05_2667720293	AG-402-O21_2667755570	AG-402-C09_2717273881	AG-402-C09_2717273880	AG-402-O21_2667755573	AG-402-O21_2667755574	AG-402-O21_2667755572	AG-402-C09_2717273887	AG-402-L09_2667736254	AG-402-O21_2667755566	AG-402-C09_2717273886	AG-402-L09_2667736255	AG-402-O21_2667754233	AG-402-O21_2667755567	AG-402-C09_2717273889	AG-402-O21_2667755564	AG-402-C09_2717273888	AG-402-L09_2667736257	AG-402-C09_2717273883	AG-402-L09_2667736251	AG-402-O21_2667754237	AG-402-C09_2717273885	AG-402-O21_2667755568	AG-402-C09_2717273884	AG-402-L09_2667736253	AG-402-O21_2667755569	AG-402-C09_2717273890	AG-402-C09_2717273891	AG-402-O21_2667754230	AG-402-O21_2667755562	AG-402-O21_2667754232	AG-402-O21_2667754231	AG-402-O21_2667755561	AG-402-C09_2717273858	AG-402-C09_2717273859	AG-402-C09_2717273854	AG-402-O21_2667755599	AG-402-C09_2717273853	AG-402-C09_2717273856	AG-402-C09_2717273855	AG-402-C09_2717273850	AG-402-L09_2667736261	AG-402-C09_2717273851	AG-402-L09_2667736264	AG-402-O21_2667755591	AG-402-O21_2667755595	AG-402-O21_2667754262	AG-402-O21_2667755593	AG-402-O21_2667755594	AG-402-C09_2717273869	AG-402-C09_2717273868	AG-402-O21_2667754255	AG-402-C09_2717273866	AG-402-L09_2667736279	AG-402-O21_2667754257	AG-402-C09_2717273861	AG-402-O21_2667754259	AG-402-O21_2667755580	AG-402-L09_2667736282	AG-402-O21_2667754252	AG-402-O21_2667754254	AG-402-O21_2667755583	AG-402-B05_2717270768	AG-402-B05_2717270767	AG-402-B19_2717660254	AG-402-L09_2667736200	AG-402-B05_2717270765	AG-402-B19_2717660250	AG-402-M23_2667746391	AG-402-B19_2717660246	AG-402-M23_2667746397	AG-402-B19_2717659265	AG-402-M23_2667746399	AG-402-M23_2667746393	AG-402-M23_2667746394	AG-402-M23_2667746396	AG-402-L09_2667736215	AG-402-B05_2717270756	AG-402-B05_2717270755	AG-402-B19_2717660240	AG-402-B05_2717270754	AG-402-L09_2667736213	AG-402-B05_2717270753	AG-402-B05_2717270751	AG-402-G08_2717280909	AG-402-B19_2717660239	AG-402-G08_2717280906	AG-402-B19_2717660237	AG-402-G08_2717280905	AG-402-G08_2717280904	AG-402-G08_2717280903	AG-402-B19_2717660236	AG-402-B05_2717270759	AG-402-B19_2717660233	AG-402-G08_2717280901	AG-402-B05_2717270758	AG-402-B19_2717660234	AG-402-G08_2717280900	AG-402-B03_2717268298	AG-402-B19_2717659250	AG-402-I05_2667719209	AG-402-B05_2717270789	AG-402-L09_2667736222	AG-402-B05_2717270788	AG-402-B05_2717270787	AG-402-B05_2717270785	AG-402-B05_2717270784	AG-402-G08_2717280919	AG-402-G08_2717280917	AG-402-G08_2717280916	AG-402-G08_2717280915	AG-402-G08_2717280913	AG-402-G08_2717280911	AG-402-B19_2717659286	AG-402-I05_2667719201	AG-402-B19_2717659288	AG-402-I05_2667719204	AG-402-B19_2717659289	AG-402-I05_2667719203	AG-402-B19_2717659282	AG-402-B19_2717659283	AG-402-I05_2667719205	AG-402-I05_2667719208	AG-402-B19_2717659285	AG-402-I05_2667720209	AG-402-I05_2667720207	AG-402-L09_2667736238	AG-402-L09_2667736239	AG-402-B05_2717270779	AG-402-L09_2667736232	AG-402-B05_2717270778	AG-402-L09_2667736233	AG-402-B05_2717270777	AG-402-B19_2717660260	AG-402-I05_2667720206	AG-402-G08_2717280929	AG-402-G08_2717280928	AG-402-G08_2717280927	AG-402-G08_2717280926	AG-402-B19_2717659279	AG-402-B19_2717660258	AG-402-G08_2717280923	AG-402-I05_2667719211	AG-402-I05_2667719210	AG-402-G08_2717280921	AG-402-G08_2717280920	AG-402-I05_2667719212	AG-402-B19_2717659277	AG-402-B19_2717659278	AG-402-B19_2717659271	AG-402-M23_2667746383	AG-402-B19_2717659274	AG-402-I05_2667720218	AG-402-A08_2717267490	AG-402-B05_2717270724	AG-402-I05_2667720213	AG-402-B05_2717270723	AG-402-I05_2667720212	AG-402-A08_2717267492	AG-402-B05_2717270722	AG-402-A08_2717267491	AG-402-I05_2667720210	AG-402-A08_2717267498	AG-402-A08_2717267497	AG-402-I05_2667720215	AG-402-A08_2717267495	AG-402-B19_2717660207	AG-402-B19_2717660204	
AG-402-I05_2667719220	AG-402-B05_2717270727	AG-402-G08_2717280935	AG-402-B19_2717660200	AG-402-B19_2717660201	AG-402-G08_2717280933	AG-402-B19_2717659220	AG-402-B19_2717659222	AG-402-B19_2717660208	AG-402-B19_2717660209	AG-402-C09_2717273807	AG-402-C09_2717273806	AG-402-C09_2717273804	AG-402-B05_2717270712	AG-402-B05_2717270711	AG-402-B05_2717270710	AG-402-I05_2667720228	AG-402-I05_2667720225	AG-402-B19_2717659218	AG-402-B19_2717659219	AG-402-A08_2717267499	AG-402-B05_2717270718	AG-402-B05_2717270717	AG-402-B19_2717659213	AG-402-I05_2667719231	AG-402-I05_2667720220	AG-402-B19_2717659214	AG-402-G08_2717280944	AG-402-G08_2717280943	AG-402-I05_2667719235	AG-402-G08_2717280942	AG-402-G08_2717280941	AG-402-I05_2667719237	AG-402-B19_2717659212	AG-402-G08_2717280940	AG-402-I05_2667719239	AG-402-I05_2667719238	AG-402-A08_2717267472	AG-402-B19_2717660231	AG-402-A08_2717267471	AG-402-I05_2667720234	AG-402-A08_2717267470	AG-402-I05_2667720233	AG-402-B05_2717270743	AG-402-A08_2717267476	AG-402-B05_2717270742	AG-402-A08_2717267475	AG-402-A08_2717267474	AG-402-B05_2717270740	AG-402-A08_2717267473	AG-402-I05_2667720236	AG-402-A08_2717267467	AG-402-B19_2717659247	AG-402-I05_2667719241	AG-402-G08_2717280956	AG-402-B05_2717270747	AG-402-B19_2717659249	AG-402-G08_2717280955	AG-402-B19_2717659242	AG-402-I05_2667719246	AG-402-B19_2717659243	AG-402-B19_2717659244	AG-402-I05_2667719248	AG-402-B19_2717659245	AG-402-G08_2717280951	AG-402-I05_2667719247	AG-402-G08_2717280950	AG-402-B19_2717659241	AG-402-B05_2717270734	AG-402-I05_2667720245	AG-402-A08_2717267481	AG-402-I05_2667720244	AG-402-A08_2717267480	AG-402-B05_2717270732	AG-402-B05_2717270731	AG-402-I05_2667720249	AG-402-I05_2667720248	AG-402-I05_2667720247	AG-402-B19_2717659239	AG-402-B19_2717660218	AG-402-A08_2717267478	AG-402-B19_2717660215	AG-402-A08_2717267477	AG-402-B19_2717660216	AG-402-B05_2717270739	AG-402-B19_2717659235	AG-402-G08_2717280969	AG-402-I05_2667719253	AG-402-B19_2717659236	AG-402-B19_2717660214	AG-402-G08_2717280968	AG-402-I05_2667720241	AG-402-B19_2717659237	AG-402-B19_2717660211	AG-402-G08_2717280967	AG-402-B19_2717659238	AG-402-B19_2717660212	AG-402-B19_2717659231	AG-402-G08_2717280965	AG-402-B19_2717659232	AG-402-G08_2717280964	AG-402-I05_2667719256	AG-402-G08_2717280963	AG-402-I05_2667719259	AG-402-B19_2717659234	AG-402-G08_2717280962	AG-402-I05_2667719258	AG-402-G08_2717280961	AG-402-B19_2717660219	AG-402-B03_2717269680	AG-402-L20_2667739287	AG-402-B03_2717268345	AG-402-L20_2667739286	AG-402-A08_2717266255	AG-402-L20_2667739291	AG-402-A08_2717267577	AG-402-L20_2667739293	AG-402-B03_2717268332	AG-402-B03_2717268334	AG-402-B03_2717268333	AG-402-L20_2667739295	AG-402-L20_2667739296	AG-402-B03_2717268337	AG-402-A08_2717267546	AG-402-A08_2717267544	AG-402-A08_2717267547	AG-402-B03_2717268365	AG-402-B03_2717269697	AG-402-B03_2717269698	AG-402-B03_2717269695	AG-402-B03_2717269696	AG-402-L20_2667739268	AG-402-G06_2717151179	AG-402-L20_2667739261	AG-402-L20_2667739264	AG-402-G06_2717151197	AG-402-B03_2717269690	AG-402-G06_2717151199	AG-402-G06_2717151198	AG-402-B03_2717269693	AG-402-G06_2717151193	AG-402-G06_2717151192	AG-402-B03_2717269692	AG-402-G06_2717151194	AG-402-G06_2717151191	AG-402-G06_2717151190	AG-402-A08_2717267564	AG-402-L20_2667739272	AG-402-G06_2717151165	AG-402-G06_2717152495	AG-402-G06_2717152491	AG-402-A08_2717267530	AG-402-A08_2717267524	AG-402-A08_2717267528	AG-402-A08_2717267527	AG-402-A08_2717267526	AG-402-B03_2717268389	AG-402-A08_2717267529	AG-402-G06_2717151156	AG-402-B05_2717270793	AG-402-B05_2717270792	AG-402-B19_2717659290	AG-409-A10_2717288882	AG-409-A10_2717288881	AG-409-A10_2717288885	AG-402-B05_2717270799	AG-409-A10_2717288889	AG-402-B05_2717270797	AG-402-A08_2717267535	AG-402-A08_2717267534	AG-402-A08_2717267533	AG-402-A08_2717267532	AG-402-A08_2717267539	AG-402-A08_2717267538	AG-402-A08_2717267537	AG-402-B19_2717659298	AG-402-B19_2717659299	AG-402-B19_2717659293	AG-402-B19_2717659294	AG-402-B19_2717659295	AG-402-G06_2717152474	AG-402-G06_2717151144	AG-402-G06_2717152472	AG-402-G06_2717152473	AG-402-G06_2717152470	AG-409-A10_2717288877	AG-402-G06_2717152471	AG-402-G06_2717151140	AG-409-A10_2717288875	AG-409-A10_2717288874	AG-409-A10_2717288879	AG-409-A10_2717288878	AG-402-A08_2717267502	AG-402-A08_2717267501	AG-402-A08_2717267500	AG-402-A08_2717267505	AG-402-A08_2717267503	AG-402-A08_2717267509	AG-402-A08_2717267508	AG-402-G06_2717152469	AG-402-A08_2717267507	AG-402-G06_2717151135	AG-402-G06_2717151134	AG-402-G06_2717152468	AG-402-G06_2717152465	AG-402-G06_2717152466	AG-409-A10_2717288862	AG-402-G06_2717152486	AG-402-G06_2717152483	AG-402-G06_2717151154	AG-409-A10_2717288864	AG-409-A10_2717288863	AG-409-A10_2717288869	AG-409-A10_2717288867	AG-402-A08_2717267516	AG-402-G06_2717151149	AG-402-G06_2717152478	AG-402-G06_2717152476	AG-402-G06_2717152477	AG-402-G06_2717152452	AG-402-L20_2667739207	AG-402-O21_2667754209	AG-409-A10_2717288851	AG-402-G06_2717152453	AG-402-O21_2667754208	AG-409-A10_2717288850	AG-402-G06_2717152450	AG-402-G06_2717151121	AG-402-L20_2667739203	AG-409-A10_2717288855	AG-402-L20_2667739205	AG-409-A10_2717288853	AG-402-L20_2667739206	AG-402-O21_2667755534	AG-409-A10_2717288858	AG-402-O21_2667755531	AG-402-O21_2667754202	AG-409-A10_2717288856	AG-402-O21_2667754205	AG-402-O21_2667754204	AG-402-O21_2667755538	AG-402-O21_2667754207	AG-402-O21_2667754206	AG-402-O21_2667755530	AG-402-G06_2717151117	AG-402-G06_2717151119	AG-402-G06_2717152447	AG-402-L20_2667739201	AG-402-L20_2667739202	AG-402-G06_2717151112	AG-402-G06_2717152446	AG-402-G06_2717152444	AG-402-G06_2717152463	AG-402-L20_2667739218	AG-402-L20_2667739219	
AG-402-G06_2717151133	AG-402-G06_2717152461	AG-402-G06_2717151132	AG-402-N09_2717287090	AG-402-O21_2667755529	AG-402-L20_2667739216	AG-402-L20_2667739217	AG-402-N09_2717287096	AG-402-O21_2667755520	AG-409-A10_2717288845	AG-402-N09_2717287091	AG-402-N09_2717287092	AG-402-O21_2667755524	AG-402-N09_2717287094	AG-402-O21_2667755525	AG-409-A10_2717288849	AG-402-G06_2717151128	AG-402-L20_2667739211	AG-402-G06_2717152458	AG-402-L20_2667739212	AG-402-L20_2667739213	AG-402-G06_2717151124	AG-402-G06_2717152456	AG-402-G06_2717151123	AG-402-G06_2717152457	AG-402-G06_2717152454	AG-402-G06_2717151125	AG-402-G06_2717152455	AG-402-G06_2717152431	AG-409-A10_2717288832	AG-409-A10_2717288831	AG-402-C09_2717273898	AG-402-O21_2667754223	AG-402-O21_2667755555	AG-402-N09_2717287085	AG-402-O21_2667754222	AG-409-A10_2717288836	AG-402-O21_2667754225	AG-402-C09_2717273894	AG-402-N09_2717287080	AG-402-O21_2667754227	AG-402-O21_2667755559	AG-402-O21_2667754226	AG-402-O21_2667754229	AG-409-A10_2717288839	AG-402-N09_2717287083	AG-402-O21_2667754228	AG-402-O21_2667755558	AG-402-O21_2667755551	AG-402-N09_2717287089	AG-402-O21_2667754221	AG-402-O21_2667754220	AG-402-O21_2667755550	AG-402-G06_2717152427	AG-402-G06_2717152425	AG-402-G06_2717152423	AG-402-G06_2717152421	AG-402-G06_2717152422	AG-402-O21_2667754219	AG-402-G06_2717151111	AG-402-G06_2717152440	AG-409-A10_2717288822	AG-409-A10_2717288821	AG-409-A10_2717288820	AG-402-O21_2667754212	AG-402-N09_2717287074	AG-402-O21_2667754211	AG-402-N09_2717287075	AG-402-O21_2667754214	AG-402-O21_2667755542	AG-402-N09_2717287076	AG-402-O21_2667754213	AG-409-A10_2717288823	AG-402-O21_2667754216	AG-402-O21_2667755548	AG-402-O21_2667754215	AG-402-N09_2717287071	AG-402-O21_2667754218	AG-402-O21_2667754217	AG-402-O21_2667755547	AG-409-A10_2717288827	AG-402-O21_2667755540	AG-402-N09_2717287078	AG-402-N09_2717287079	AG-402-O21_2667754210	AG-402-G06_2717152438	AG-402-G06_2717152436	AG-402-G06_2717151107	AG-402-G06_2717151102	AG-409-A10_2717288810	AG-409-A10_2717288815	AG-402-N09_2717287063	AG-409-A10_2717288814	AG-402-N09_2717287064	AG-409-A10_2717288813	AG-409-A10_2717288819	AG-402-N09_2717287060	AG-409-A10_2717288817	AG-402-B03_2717268308	AG-402-G06_2717152409	AG-402-G06_2717152408	AG-402-G06_2717152405	AG-402-G06_2717152406	AG-402-G06_2717152403	AG-402-G06_2717152404	AG-402-B03_2717268302	AG-402-L20_2667739242	AG-402-G06_2717152420	AG-409-A10_2717288800	AG-402-L20_2667739259	AG-409-A10_2717288804	AG-402-N09_2717287052	AG-402-N09_2717287053	AG-402-N09_2717287054	AG-409-A10_2717288808	AG-409-A10_2717288807	AG-409-A10_2717288806	AG-402-N09_2717287050	AG-409-A10_2717288809	AG-402-N09_2717287056	AG-402-N09_2717287058	AG-402-L20_2667739254	AG-402-G06_2717152417	AG-402-L20_2667739255	AG-402-L20_2667739257	AG-402-G06_2717152412	AG-402-G06_2717152413	AG-402-G06_2717152411	AG-402-O21_2667755519	AG-402-O21_2667755518	AG-402-B03_2717268330	AG-402-N09_2717287040	AG-402-N09_2717287041	AG-402-N09_2717287042	AG-402-N09_2717287043	AG-402-O21_2667755510	AG-402-O21_2667755515	AG-402-O21_2667755516	AG-402-N09_2717287048	AG-402-B03_2717268328	AG-402-N09_2717287049	AG-402-N09_2717287046	AG-402-B03_2717268320	AG-402-B03_2717269654	AG-402-L20_2667739222	AG-402-B03_2717268325	AG-402-B03_2717268324	AG-402-B03_2717268327	AG-402-B03_2717268326	AG-402-L20_2667739220	AG-402-O21_2667755507	AG-402-O21_2667755501	AG-402-N09_2717287032	AG-402-O21_2667755503	AG-402-N09_2717287034	AG-402-B03_2717268311	AG-402-B03_2717268316	AG-402-L20_2667739230	AG-402-B03_2717268315	AG-402-C09_2717273719	AG-402-C09_2717273718	AG-402-M23_2667746436	AG-402-C09_2717273711	AG-402-L09_2667735075	AG-402-O21_2667755498	AG-402-I05_2667720133	AG-402-N09_2717287142	AG-402-O21_2667755499	AG-402-L09_2667735079	AG-402-L09_2667735078	AG-402-B19_2717659306	AG-402-I05_2667719141	AG-402-B19_2717659301	AG-402-I05_2667719143	AG-402-I05_2667720132	AG-402-O21_2667755496	AG-402-B19_2717659302	AG-402-I05_2667719142	AG-402-O21_2667755497	AG-402-I05_2667719145	AG-402-L09_2667735080	AG-402-I05_2667719146	AG-402-B19_2717659300	AG-402-C09_2717273726	AG-402-C09_2717273725	AG-402-C09_2717273727	AG-402-C09_2717273721	AG-402-C09_2717273724	AG-402-L09_2667735085	AG-402-N09_2717287130	AG-402-C09_2717273723	AG-402-L09_2667735084	AG-402-N09_2717287131	AG-402-C09_2717273720	AG-402-L09_2667735089	AG-402-I05_2667719150	AG-402-L09_2667735090	AG-402-N09_2717287136	AG-402-O21_2667755481	AG-402-N09_2717287137	AG-402-I05_2667719152	AG-402-O21_2667755480	AG-402-L09_2667735094	AG-402-L09_2667735093	AG-402-N09_2717287133	AG-402-G08_2717280868	AG-402-I05_2667719156	AG-402-G08_2717280867	AG-402-I05_2667719155	AG-402-I05_2667720140	AG-402-L09_2667735091	AG-402-N09_2717287135	AG-402-G06_2717152614	AG-402-G08_2717280865	AG-402-I05_2667719157	AG-402-G06_2717152613	AG-402-G06_2717152611	AG-402-G08_2717280860	AG-402-M23_2667746417	AG-402-M23_2667746418	AG-402-M23_2667746419	AG-402-M23_2667746413	AG-402-M23_2667746414	AG-402-M23_2667746415	AG-402-N09_2717287120	AG-402-I05_2667719170	AG-402-L09_2667735099	AG-402-B19_2717659327	AG-402-I05_2667719161	AG-402-I05_2667720150	AG-402-N09_2717287125	AG-402-N09_2717287126	AG-402-B19_2717659329	AG-402-I05_2667719163	AG-402-N09_2717287127	AG-402-N09_2717287128	AG-402-B19_2717659323	AG-402-I05_2667720154	AG-402-N09_2717287121	AG-402-I05_2667719164	AG-402-I05_2667720153	AG-402-B19_2717659325	AG-402-I05_2667720152	AG-402-N09_2717287123	AG-402-I05_2667719166	AG-402-I05_2667720151	AG-402-I05_2667719169	AG-402-G08_2717280876	AG-402-I05_2667719168	AG-402-G08_2717280874	AG-402-N09_2717287129	AG-402-G08_2717280872	AG-402-G08_2717280870	AG-402-M23_2667746428	AG-402-C09_2717273709	
AG-402-M23_2667746423	AG-402-M23_2667746424	AG-402-M23_2667746425	AG-402-M23_2667746426	AG-402-I05_2667720169	AG-402-C09_2717273701	AG-402-I05_2667720166	AG-402-I05_2667719180	AG-402-I05_2667720161	AG-402-B19_2717659317	AG-402-I05_2667720160	AG-402-I05_2667719174	AG-402-B19_2717659319	AG-402-I05_2667720165	AG-402-B19_2717659313	AG-402-I05_2667720164	AG-402-B19_2717659314	AG-402-N09_2717287112	AG-402-B19_2717659315	AG-402-G08_2717280889	AG-402-I05_2667720162	AG-402-M23_2667746420	AG-402-M23_2667746422	AG-402-G08_2717280884	AG-402-N09_2717287119	AG-402-G08_2717280882	AG-402-B05_2717271909	AG-402-G08_2717280881	AG-402-L09_2667735039	AG-402-L09_2667735037	AG-402-C09_2717273759	AG-402-M23_2667746478	AG-402-C09_2717273755	AG-402-L09_2667736364	AG-402-O21_2667755456	AG-402-I05_2667720179	AG-402-L09_2667735036	AG-402-L09_2667736360	AG-402-C09_2717273753	AG-402-I05_2667719192	AG-402-L09_2667736362	AG-402-L09_2667736363	AG-402-O21_2667755459	AG-402-I05_2667719183	AG-402-I05_2667720172	AG-402-N09_2717287103	AG-402-I05_2667720171	AG-402-N09_2717287104	AG-402-C09_2717273760	AG-402-N09_2717287105	AG-402-I05_2667719187	AG-402-I05_2667720175	AG-402-O21_2667755453	AG-402-I05_2667720174	AG-402-I05_2667719188	AG-402-I05_2667720173	AG-402-O21_2667755451	AG-402-G08_2717280899	AG-402-G08_2717280898	AG-402-G08_2717280897	AG-402-M23_2667746476	AG-402-G08_2717280896	AG-402-G08_2717280895	AG-402-N09_2717287107	AG-402-N09_2717287108	AG-402-G08_2717280893	AG-402-G08_2717280892	AG-402-M23_2667746473	AG-402-L09_2667735049	AG-402-L09_2667735048	AG-402-C09_2717273769	AG-402-L09_2667735043	AG-402-O21_2667755445	AG-402-C09_2717273765	AG-402-C09_2717273768	AG-402-O21_2667755443	AG-402-C09_2717273767	AG-402-C09_2717273762	AG-402-L09_2667735047	AG-402-O21_2667755449	AG-402-C09_2717273761	AG-402-L09_2667735046	AG-402-L09_2667735044	AG-402-C09_2717273771	AG-402-I05_2667719196	AG-402-I05_2667720181	AG-402-I05_2667720180	AG-402-M23_2667746480	AG-402-I05_2667719198	AG-402-I05_2667719197	AG-402-O21_2667755442	AG-402-I05_2667719199	AG-402-M23_2667746486	AG-402-M23_2667746481	AG-402-M23_2667746483	AG-402-L09_2667735059	AG-402-C09_2717273737	AG-402-M23_2667746456	AG-402-M23_2667746457	AG-402-M23_2667746458	AG-402-C09_2717273738	AG-402-M23_2667746459	AG-402-C09_2717273733	AG-402-C09_2717273732	AG-402-L09_2667735053	AG-402-O21_2667755476	AG-402-L09_2667735051	AG-402-O21_2667755477	AG-402-L09_2667735055	AG-402-I05_2667720193	AG-402-I05_2667720192	AG-402-I05_2667720191	AG-402-I05_2667720198	AG-402-L09_2667735060	AG-402-O21_2667755475	AG-402-I05_2667720196	AG-402-I05_2667720195	AG-402-C09_2717273748	AG-402-C09_2717273747	AG-402-C09_2717273744	AG-402-C09_2717273746	AG-402-L09_2667735063	AG-402-C09_2717273745	AG-402-L09_2667735062	AG-402-L09_2667735068	AG-402-L09_2667735071	AG-402-L09_2667735070	AG-402-O21_2667755462	AG-402-M23_2667746463	AG-402-M23_2667746460	AG-402-M23_2667746461	AG-402-M23_2667746462	AG-402-L09_2667736328	AG-402-L09_2667736329	AG-402-B03_2717268194	AG-402-B03_2717268193	AG-402-B03_2717268196	AG-402-B03_2717268195	AG-402-L09_2667736325	AG-402-L09_2667736326	AG-402-B03_2717268197	AG-402-L09_2667736327	AG-402-B05_2717270647	AG-402-L09_2667736320	AG-402-L09_2667736321	AG-402-L09_2667736322	AG-402-B03_2717268190	AG-402-B05_2717270649	AG-402-B05_2717270648	AG-402-B03_2717268189	AG-402-B03_2717268188	AG-402-B03_2717268181	AG-402-L09_2667736339	AG-402-B03_2717268180	AG-402-B03_2717268183	AG-402-L09_2667735005	AG-402-L09_2667735004	AG-402-B03_2717268185	AG-402-L09_2667736335	AG-402-B03_2717268184	AG-402-L09_2667736336	AG-402-L09_2667735009	AG-402-L09_2667736338	AG-402-B05_2717270636	AG-402-L09_2667736332	AG-402-B05_2717270634	AG-402-L09_2667736333	AG-402-L09_2667736334	AG-402-L09_2667735003	AG-402-L09_2667735002	AG-402-L09_2667735001	AG-402-L09_2667736330	AG-402-B03_2717268178	AG-402-B03_2717268177	AG-402-B05_2717270661	AG-402-B05_2717271993	AG-402-L09_2667736348	AG-402-L09_2667735010	AG-402-B05_2717270667	AG-402-B05_2717270666	AG-402-L09_2667736340	AG-402-B05_2717270662	AG-402-B05_2717271992	AG-402-L09_2667735011	AG-402-M23_2667746490	AG-402-M23_2667746498	AG-402-B05_2717270650	AG-402-L09_2667735028	AG-402-L09_2667735026	AG-402-B05_2717271986	AG-402-L09_2667736358	AG-402-L09_2667736359	AG-402-B05_2717271989	AG-402-L09_2667735021	AG-402-L09_2667736354	AG-402-B05_2717270656	AG-402-B05_2717270655	AG-402-L09_2667736356	AG-402-B05_2717270654	AG-402-L09_2667735025	AG-402-B05_2717270653	AG-402-L09_2667736350	AG-402-B05_2717270652	AG-402-L09_2667735023	AG-402-L09_2667736351	AG-402-L09_2667735022	AG-402-L09_2667736352	AG-402-A08_2717266280	AG-402-B05_2717271933	AG-402-A08_2717266284	AG-402-A08_2717266283	AG-402-B05_2717270602	AG-402-A08_2717266288	AG-402-A08_2717266287	AG-402-A08_2717266285	AG-402-A08_2717266279	AG-402-A08_2717266278	AG-402-B05_2717270605	AG-402-I05_2667719101	AG-402-B05_2717271936	AG-402-I05_2667719105	AG-402-B05_2717271938	AG-402-I05_2667719107	AG-402-I05_2667719106	AG-402-I05_2667720109	AG-402-A08_2717266291	AG-402-B05_2717271920	AG-402-A08_2717266290	AG-402-A08_2717266295	AG-402-I05_2667720103	AG-402-A08_2717266294	AG-402-A08_2717266299	AG-402-I05_2667720107	AG-402-I05_2667720105	AG-402-A08_2717266296	AG-402-I05_2667720104	AG-402-B19_2717659337	AG-402-B05_2717271924	AG-402-B05_2717271925	AG-402-B19_2717659331	AG-402-B05_2717271927	AG-402-B19_2717659333	AG-402-B05_2717271929	AG-402-I05_2667719119	AG-402-L09_2667736307	AG-402-I05_2667720119	AG-402-L09_2667736303	AG-402-A08_2717267593	AG-402-A08_2717266260	AG-402-L09_2667736300	AG-402-I05_2667720111	AG-402-L09_2667736301	AG-402-I05_2667720118	AG-402-A08_2717267596	AG-402-I05_2667720115	
AG-402-A08_2717266259	AG-402-A08_2717266258	AG-402-A08_2717266257	AG-402-A08_2717267587	AG-402-I05_2667719127	AG-402-B19_2717659366	AG-402-I05_2667719128	AG-402-L09_2667736318	AG-402-B05_2717271942	AG-402-L09_2667736313	AG-402-L09_2667736316	AG-402-A08_2717266273	AG-402-A08_2717266272	AG-402-B05_2717270613	AG-402-I05_2667720124	AG-402-A08_2717266271	AG-402-I05_2667720123	AG-402-I05_2667720129	AG-402-I05_2667720128	AG-402-A08_2717266275	AG-402-A08_2717266274	AG-402-I05_2667720126	AG-402-A08_2717266267	AG-402-B05_2717270618	AG-402-G08_2717280848	AG-402-I05_2667719131	AG-402-G08_2717280845	AG-402-I05_2667719135	AG-402-I05_2667719138	AG-402-I05_2667719139	AG-402-B03_2717269562	AG-402-B03_2717268231	AG-402-B03_2717269560	AG-402-A08_2717266361	AG-402-A08_2717266360	AG-402-A08_2717266356	AG-402-L20_2667738071	AG-402-L20_2667738077	AG-402-B03_2717268221	AG-402-B03_2717269555	AG-402-B03_2717268223	AG-402-B03_2717269558	AG-402-B03_2717268225	AG-402-B03_2717269559	AG-402-B03_2717269556	AG-402-L20_2667738075	AG-402-B03_2717268227	AG-402-B03_2717268219	AG-402-A08_2717267699	AG-402-B03_2717269549	AG-402-B03_2717268211	AG-402-L20_2667738088	AG-402-B03_2717268210	AG-402-B03_2717268213	AG-402-B03_2717269541	AG-402-B03_2717269542	AG-402-L20_2667738084	AG-402-L20_2667738085	AG-402-B03_2717268217	AG-402-B03_2717269545	AG-409-A10_2717288796	AG-409-A10_2717288794	AG-402-L20_2667738059	AG-402-B03_2717268253	AG-409-A10_2717288798	AG-402-B03_2717269582	AG-409-A10_2717288797	AG-402-A08_2717267674	AG-402-A08_2717266341	AG-402-A08_2717267672	AG-402-A08_2717267664	AG-402-L20_2667738050	AG-402-A08_2717266339	AG-402-B03_2717269574	AG-402-L20_2667738057	AG-402-B03_2717268245	AG-402-B03_2717269575	AG-402-L20_2667738058	AG-402-L20_2667738051	AG-402-L20_2667738052	AG-402-B03_2717269578	AG-402-B03_2717269579	AG-402-L20_2667738054	AG-409-A10_2717288782	AG-409-A10_2717288789	AG-402-B03_2717269573	AG-409-A10_2717288788	AG-402-B03_2717269570	AG-409-A10_2717288787	AG-402-A08_2717266350	AG-402-A08_2717267681	AG-402-A08_2717267680	AG-402-A08_2717266354	AG-402-A08_2717266353	AG-402-A08_2717267682	AG-402-A08_2717266347	AG-402-A08_2717266345	AG-402-A08_2717267676	AG-402-L20_2667738060	AG-402-A08_2717266344	AG-402-A08_2717267675	AG-402-L20_2667738061	AG-402-A08_2717266348	AG-402-B03_2717268233	AG-402-B03_2717268232	AG-402-L20_2667738067	AG-402-L20_2667738068	AG-402-L20_2667738069	AG-402-B03_2717269569	AG-402-L20_2667738063	AG-402-L20_2667738064	AG-402-B03_2717269568	AG-402-B05_2717270682	AG-402-B03_2717268270	AG-409-A10_2717288771	AG-402-B03_2717268273	AG-402-G06_2717151281	AG-402-B03_2717268272	AG-402-G06_2717151280	AG-409-A10_2717288776	AG-409-A10_2717288775	AG-402-B05_2717270689	AG-402-B05_2717270688	AG-409-A10_2717288779	AG-402-B05_2717270684	AG-402-A08_2717267643	AG-402-B03_2717268266	AG-402-B03_2717268265	AG-402-B03_2717268268	AG-402-B03_2717268269	AG-409-A10_2717288763	AG-402-B03_2717268261	AG-402-B05_2717270677	AG-402-B05_2717270676	AG-402-A08_2717267662	AG-402-B05_2717270675	AG-402-A08_2717267661	AG-402-B05_2717270674	AG-402-B05_2717270673	AG-402-A08_2717267656	AG-402-A08_2717267655	AG-402-A08_2717267659	AG-402-A08_2717267658	AG-402-A08_2717266326	AG-402-A08_2717267657	AG-402-B03_2717268254	AG-402-B03_2717268257	AG-409-A10_2717288770	AG-402-B03_2717268291	AG-402-G06_2717151265	AG-402-B03_2717268292	AG-402-G06_2717151264	AG-402-B03_2717268294	AG-402-B03_2717268297	AG-402-G06_2717151261	AG-402-B03_2717268296	AG-402-L20_2667738092	AG-402-A08_2717267621	AG-402-A08_2717267627	AG-402-A08_2717267625	AG-402-A08_2717267624	AG-402-L20_2667738099	AG-402-G06_2717151259	AG-402-B03_2717268289	AG-402-G06_2717152586	AG-402-L20_2667738098	AG-402-B03_2717268280	AG-402-G06_2717151274	AG-402-B05_2717270693	AG-402-G06_2717151273	AG-402-G06_2717151276	AG-402-B05_2717270691	AG-402-B03_2717268284	AG-402-B05_2717270690	AG-402-G06_2717151270	AG-402-B03_2717268283	AG-402-B03_2717268285	AG-402-B05_2717270699	AG-402-A08_2717267641	AG-402-B05_2717270695	AG-402-A08_2717266302	AG-402-A08_2717267631	AG-402-A08_2717267637	AG-402-A08_2717267636	AG-402-A08_2717267635	AG-402-A08_2717266308	AG-402-A08_2717267639	AG-402-B03_2717268278	AG-402-G06_2717151267	AG-402-G06_2717151268	AG-402-G06_2717152573	AG-402-L20_2667739329	AG-402-G06_2717152571	AG-402-G06_2717152572	AG-402-L20_2667739325	AG-402-C09_2717273799	AG-402-C09_2717273795	AG-402-C09_2717273796	AG-402-A08_2717267605	AG-402-A08_2717267604	AG-402-A08_2717267609	AG-402-L20_2667739320	AG-402-A08_2717267608	AG-402-L20_2667739321	AG-402-G06_2717152568	AG-402-G06_2717152567	AG-402-L20_2667738009	AG-402-O21_2667755407	AG-402-G06_2717152583	AG-402-O21_2667755408	AG-402-L20_2667739335	AG-402-L20_2667738005	AG-402-L20_2667739336	AG-402-O21_2667755401	AG-402-O21_2667755406	AG-402-A08_2717267612	AG-402-A08_2717267611	AG-402-A08_2717267610	AG-402-A08_2717267614	AG-402-L20_2667738003	AG-402-L20_2667739334	AG-402-G06_2717151245	AG-402-G06_2717152577	AG-402-G06_2717152575	AG-402-G06_2717152551	AG-402-G06_2717152552	AG-402-L20_2667739307	AG-402-G06_2717151221	AG-402-L20_2667739309	AG-402-L20_2667739303	AG-409-A10_2717288710	AG-402-C09_2717273777	AG-402-O21_2667755434	AG-409-A10_2717288716	AG-402-C09_2717273779	AG-402-O21_2667755432	AG-402-O21_2667755433	AG-402-C09_2717273773	AG-402-O21_2667755438	AG-402-C09_2717273772	AG-402-O21_2667755439	AG-402-C09_2717273775	AG-402-O21_2667755437	AG-402-C09_2717273782	AG-402-O21_2667755431	AG-402-G06_2717151215	AG-402-G06_2717151218	AG-402-G06_2717152546	AG-402-L20_2667739300	AG-402-G06_2717152547	AG-402-G06_2717152545	AG-402-G06_2717151214	AG-402-G06_2717152542	AG-402-G06_2717151213	AG-402-G06_2717152560	
AG-402-G06_2717152561	AG-402-L20_2667739313	AG-402-L20_2667739314	AG-402-L20_2667739315	AG-402-C09_2717273788	AG-402-C09_2717273787	AG-402-C09_2717273789	AG-409-A10_2717288702	AG-402-C09_2717273784	AG-402-C09_2717273783	AG-402-C09_2717273785	AG-402-C09_2717273791	AG-402-C09_2717273790	AG-402-C09_2717273793	AG-402-C09_2717273792	AG-402-G06_2717151227	AG-402-L20_2667739310	AG-402-G06_2717152557	AG-402-L20_2667739312	AG-402-G06_2717152555	AG-402-G06_2717152556	AG-402-G06_2717152553	AG-402-G06_2717152530	AG-402-L20_2667738038	AG-402-L20_2667738039	AG-402-B03_2717269517	AG-402-G06_2717152529	AG-402-B03_2717269510	AG-402-B03_2717269511	AG-402-L20_2667738036	AG-402-B03_2717269515	AG-402-L20_2667739361	AG-402-B03_2717269513	AG-402-M23_2667746405	AG-402-G06_2717152541	AG-402-M23_2667746406	AG-402-G06_2717151210	AG-402-M23_2667746408	AG-402-L20_2667738048	AG-402-M23_2667746401	AG-402-N09_2717287171	AG-402-B03_2717269507	AG-402-B03_2717269508	AG-402-B03_2717269505	AG-402-B03_2717269506	AG-402-G06_2717151209	AG-402-N09_2717287176	AG-402-G06_2717152539	AG-402-L20_2667738044	AG-402-G06_2717151204	AG-402-L20_2667738045	AG-402-G06_2717151207	AG-402-G06_2717151206	AG-402-G06_2717152536	AG-402-L20_2667738047	AG-402-M23_2667746400	AG-402-B03_2717269503	AG-402-L20_2667738040	AG-402-B03_2717269504	AG-402-G06_2717152534	AG-402-L20_2667738041	AG-402-B03_2717269501	AG-402-G06_2717151203	AG-402-G06_2717152531	AG-402-L20_2667738042	AG-402-B03_2717269502	AG-402-G06_2717151202	AG-402-L20_2667738043	AG-402-L20_2667738019	AG-402-L20_2667738015	AG-402-L20_2667739347	AG-402-L20_2667738017	AG-402-L20_2667738018	AG-402-N09_2717287161	AG-402-N09_2717287163	AG-402-N09_2717287160	AG-402-B03_2717268208	AG-402-B03_2717268209	AG-402-G06_2717152506	AG-402-G06_2717152504	AG-402-L20_2667738011	AG-402-B03_2717269533	AG-402-L20_2667738012	AG-402-L20_2667739343	AG-402-B03_2717269530	AG-402-G06_2717152502	AG-402-L20_2667739344	AG-402-B03_2717268201	AG-402-B03_2717269531	AG-402-L20_2667739345	AG-402-G06_2717152500	AG-402-B03_2717269535	AG-402-L20_2667738010	AG-402-L20_2667739341	AG-402-L20_2667739357	AG-402-L20_2667738028	AG-402-N09_2717287153	AG-402-N09_2717287158	AG-402-N09_2717287159	AG-402-B03_2717269527	AG-402-N09_2717287154	AG-402-N09_2717287157	AG-402-B03_2717269521	AG-402-L20_2667738022	AG-402-L20_2667739353	AG-402-B03_2717269522	AG-402-L20_2667738023	AG-402-L20_2667739354	AG-402-L20_2667739355	AG-402-B03_2717269520	AG-402-L20_2667738025	AG-402-L20_2667739356	AG-402-B03_2717269526	AG-402-B03_2717269523	AG-402-L20_2667739351	AG-402-B03_2717269524	AG-402-L20_2667738021	AG-402-L09_2667735197	AG-402-B05_2717270921	AG-402-I05_2667720014	AG-402-L09_2667735196	AG-402-B05_2717270920	AG-402-I05_2667720018	AG-402-I05_2667720011	AG-402-M23_2667746568	AG-402-I05_2667720026	AG-402-B05_2717270910	AG-402-B05_2717270916	AG-402-G06_2717151407	AG-402-B05_2717270914	AG-402-G06_2717151406	AG-402-B05_2717270913	AG-402-G06_2717151408	AG-402-G06_2717151402	AG-402-M23_2667746539	AG-402-M23_2667746533	AG-402-I05_2667720037	AG-402-I05_2667720036	AG-402-I05_2667720035	AG-402-I05_2667720034	AG-402-I05_2667720038	AG-402-I05_2667720033	AG-402-I05_2667720032	AG-402-I05_2667720031	AG-402-I05_2667720030	AG-402-M23_2667746530	AG-402-M23_2667746531	AG-402-I05_2667720048	AG-402-I05_2667720047	AG-402-I05_2667720046	AG-402-I05_2667720045	AG-402-I05_2667720049	AG-402-I05_2667720040	AG-402-I05_2667720044	AG-402-I05_2667720043	AG-402-I05_2667720042	AG-402-I05_2667720041	AG-402-L09_2667735158	AG-402-I05_2667720059	AG-402-O21_2667754487	AG-402-I05_2667720058	AG-402-L09_2667735152	AG-402-I05_2667720057	AG-402-I05_2667720056	AG-402-L09_2667735150	AG-402-O21_2667754488	AG-402-L09_2667735157	AG-402-L09_2667735156	AG-402-L09_2667735154	AG-402-I05_2667720051	AG-402-I05_2667720050	AG-402-O21_2667754481	AG-402-O21_2667754480	AG-402-I05_2667720055	AG-402-L09_2667735160	AG-402-I05_2667720054	AG-402-O21_2667754482	AG-402-I05_2667720053	AG-402-O21_2667754485	AG-402-I05_2667720052	AG-402-L09_2667735169	AG-402-L09_2667735164	AG-402-O21_2667754476	AG-402-L09_2667735162	AG-402-L09_2667735161	AG-402-O21_2667754477	AG-402-L09_2667735168	AG-402-L09_2667735167	AG-402-I05_2667720061	AG-402-L09_2667735170	AG-402-L09_2667735174	AG-402-I05_2667720079	AG-402-I05_2667720078	AG-402-I05_2667719091	AG-402-I05_2667719093	AG-402-L09_2667735176	AG-402-B05_2717270908	AG-402-I05_2667720073	AG-402-B05_2717270907	AG-402-I05_2667720072	AG-402-B03_2717269813	AG-402-I05_2667720071	AG-402-B05_2717270905	AG-402-I05_2667719085	AG-402-B05_2717270904	AG-402-I05_2667720077	AG-402-L09_2667735182	AG-402-I05_2667719087	AG-402-L09_2667735181	AG-402-I05_2667720075	AG-402-B05_2717270901	AG-402-L09_2667735185	AG-402-L09_2667735184	AG-402-L09_2667735183	AG-402-I05_2667719095	AG-402-I05_2667720083	AG-402-I05_2667719097	AG-402-I05_2667720082	AG-402-I05_2667720081	AG-402-I05_2667719099	AG-402-I05_2667720087	AG-402-L09_2667735192	AG-402-L09_2667735191	AG-402-I05_2667720085	AG-402-I05_2667720080	AG-402-L09_2667735117	AG-402-L09_2667735116	AG-402-A08_2717267292	AG-402-A08_2717267291	AG-402-B19_2717660011	AG-402-A08_2717267295	AG-402-A08_2717267293	AG-402-B19_2717660010	AG-402-L09_2667735113	AG-402-L09_2667735112	AG-402-L09_2667735111	AG-402-L09_2667735110	AG-402-B19_2717660008	AG-402-B19_2717660009	AG-402-B19_2717660006	AG-402-B19_2717660007	AG-402-B19_2717659026	AG-402-B19_2717660004	AG-402-B19_2717660005	AG-402-B19_2717659028	AG-402-B19_2717659024	AG-402-B19_2717659021	AG-402-B05_2717270990	AG-402-L09_2667735125	AG-402-B19_2717660001	AG-402-B05_2717270997	AG-402-B05_2717270995	AG-402-B05_2717270994	AG-402-L09_2667735123	AG-402-L09_2667735122	
AG-402-B19_2717659015	AG-402-G08_2717282080	AG-402-B19_2717659018	AG-402-G08_2717282088	AG-402-L09_2667735139	AG-402-L09_2667735138	AG-402-L09_2667735137	AG-402-L09_2667735136	AG-402-A08_2717267274	AG-402-L09_2667735130	AG-402-B19_2717660031	AG-402-A08_2717267278	AG-402-L09_2667735134	AG-402-L09_2667735133	AG-402-A08_2717267275	AG-402-B19_2717659044	AG-402-B19_2717659045	AG-402-B19_2717659046	AG-402-B19_2717659040	AG-402-B19_2717659043	AG-402-L09_2667735147	AG-402-L09_2667735142	AG-402-L09_2667735141	AG-402-L09_2667735140	AG-402-A08_2717267282	AG-402-A08_2717267289	AG-402-L09_2667735146	AG-402-A08_2717267288	AG-402-L09_2667735145	AG-402-L09_2667735144	AG-402-B19_2717659038	AG-402-B19_2717659039	AG-402-B19_2717659034	AG-402-B19_2717659035	AG-402-B19_2717659032	AG-402-I05_2667721301	AG-402-B05_2717270964	AG-402-B05_2717270962	AG-402-A08_2717267255	AG-402-B05_2717270961	AG-402-A08_2717267254	AG-402-B05_2717270960	AG-402-A08_2717267253	AG-402-A08_2717267248	AG-402-B05_2717270968	AG-402-A08_2717267262	AG-402-A08_2717267260	AG-402-A08_2717267267	AG-402-A08_2717267265	AG-402-A08_2717267259	AG-402-A08_2717267258	AG-402-B05_2717270959	AG-402-B05_2717270957	AG-402-B05_2717270956	AG-402-B05_2717270980	AG-402-A08_2717267230	AG-402-B05_2717270988	AG-402-B05_2717270986	AG-402-B05_2717270985	AG-402-A08_2717267233	AG-402-B05_2717270983	AG-402-A08_2717267232	AG-402-B05_2717270982	AG-402-B19_2717659004	AG-402-B05_2717270989	AG-402-B19_2717659002	AG-402-B19_2717659003	AG-402-L09_2667735106	AG-402-I05_2667720009	AG-402-L09_2667735108	AG-402-I05_2667720004	AG-402-B05_2717270976	AG-402-B05_2717270975	AG-402-B05_2717270974	AG-402-I05_2667720001	AG-402-B05_2717270973	AG-402-I05_2667720008	AG-402-L09_2667735102	AG-402-A08_2717267244	AG-402-B05_2717270972	AG-402-A08_2717267243	AG-402-B05_2717270971	AG-402-I05_2667720006	AG-402-A08_2717267238	AG-402-A08_2717267237	AG-402-A08_2717267236	AG-402-A08_2717267235	AG-402-B05_2717270979	AG-402-B05_2717270978	AG-402-B19_2717660091	AG-402-B19_2717660092	AG-402-B19_2717660095	AG-402-A08_2717267332	AG-402-B19_2717660096	AG-402-B19_2717660094	AG-402-A08_2717267326	AG-402-A08_2717267324	AG-402-A08_2717267323	AG-402-A08_2717267327	AG-402-B03_2717268584	AG-402-L20_2667739041	AG-402-G08_2717282132	AG-402-G08_2717282133	AG-402-G08_2717282134	AG-402-B19_2717660080	AG-402-B19_2717660081	AG-402-B03_2717268581	AG-402-B03_2717268580	AG-402-B19_2717660088	AG-402-B19_2717660086	AG-402-A08_2717267344	AG-402-B19_2717660084	AG-402-A08_2717267343	AG-402-B19_2717660082	AG-402-A08_2717267341	AG-402-N09_2717285992	AG-402-A08_2717267335	AG-402-A08_2717267339	AG-402-B19_2717660079	AG-402-B03_2717268576	AG-402-B03_2717268575	AG-402-B03_2717268577	AG-402-B03_2717268579	AG-402-G08_2717282147	AG-402-O21_2667755712	AG-402-A08_2717267303	AG-402-A08_2717267302	AG-402-A08_2717267301	AG-402-A08_2717267308	AG-402-A08_2717267307	AG-402-A08_2717267306	AG-402-L20_2667739026	AG-402-N09_2717285985	AG-402-N09_2717285986	AG-402-L20_2667739021	AG-402-N09_2717285987	AG-402-O21_2667755704	AG-402-L20_2667739038	AG-402-O21_2667755709	AG-402-A08_2717267322	AG-402-O21_2667755700	AG-402-A08_2717267315	AG-402-N09_2717285970	AG-402-A08_2717267314	AG-402-N09_2717285971	AG-402-N09_2717285973	AG-402-A08_2717267318	AG-402-A08_2717267317	AG-402-N09_2717285974	AG-402-B19_2717660051	AG-402-L20_2667739081	AG-402-L20_2667739083	AG-402-N09_2717285962	AG-402-B19_2717660048	AG-402-L20_2667739080	AG-402-B19_2717659066	AG-402-B19_2717659067	AG-402-N09_2717285968	AG-402-N09_2717285969	AG-402-G06_2717151399	AG-402-L20_2667739085	AG-402-B19_2717659063	AG-402-G06_2717151398	AG-402-L20_2667739086	AG-402-L20_2667739088	AG-402-N09_2717285966	AG-409-A10_2717287794	AG-409-A10_2717287793	AG-402-N09_2717285949	AG-409-A10_2717287798	AG-409-A10_2717287796	AG-402-L20_2667739092	AG-402-L20_2667739093	AG-402-L20_2667739094	AG-402-N09_2717285951	AG-402-B19_2717659059	AG-402-C09_2717275031	AG-402-B19_2717659055	AG-402-N09_2717285956	AG-402-N09_2717285957	AG-402-B19_2717659057	AG-402-N09_2717285958	AG-402-N09_2717285959	AG-402-B19_2717659051	AG-402-N09_2717285952	AG-402-B19_2717659052	AG-402-L20_2667739097	AG-402-N09_2717285953	AG-402-B19_2717659053	AG-402-G08_2717282166	AG-402-N09_2717285954	AG-402-L20_2667739099	AG-402-N09_2717285955	AG-402-B19_2717659080	AG-402-G06_2717151384	AG-402-B19_2717659081	AG-402-B19_2717660070	AG-409-A10_2717287784	AG-402-G06_2717151380	AG-409-A10_2717287788	AG-402-G06_2717151382	AG-402-B19_2717660077	AG-402-B19_2717660076	AG-402-B19_2717660072	AG-402-B19_2717660068	AG-402-B19_2717659088	AG-402-N09_2717285945	AG-402-N09_2717285946	AG-402-N09_2717285948	AG-402-G06_2717151377	AG-402-N09_2717285941	AG-402-N09_2717285942	AG-409-A10_2717287791	AG-402-N09_2717285943	AG-402-G06_2717151378	AG-409-A10_2717287772	AG-402-B19_2717659071	AG-409-A10_2717287770	AG-402-B19_2717659072	AG-409-A10_2717287771	AG-402-N09_2717285927	AG-409-A10_2717287776	AG-402-G06_2717151390	AG-402-N09_2717285928	AG-402-N09_2717285929	AG-402-B19_2717659077	AG-402-N09_2717285934	AG-402-L20_2667739079	AG-402-N09_2717285936	AG-402-N09_2717285937	AG-402-B19_2717659074	AG-402-L20_2667739075	AG-402-B19_2717659076	AG-409-A10_2717287761	AG-409-A10_2717287762	AG-409-A10_2717287760	AG-402-N09_2717285916	AG-409-A10_2717287765	AG-402-N09_2717285917	AG-409-A10_2717287766	AG-402-N09_2717285919	AG-409-A10_2717287764	AG-409-A10_2717287769	AG-402-O21_2667754442	AG-402-O21_2667754445	AG-402-O21_2667755773	AG-409-A10_2717287767	AG-409-A10_2717287768	AG-402-O21_2667754447	AG-402-O21_2667754446	AG-402-O21_2667754449	AG-402-O21_2667754448	AG-402-I05_2667720095	AG-402-B03_2717268507	AG-402-I05_2667720092	
AG-402-B03_2717268509	AG-402-O21_2667755771	AG-402-B03_2717268508	AG-402-I05_2667720098	AG-402-O21_2667755772	AG-402-I05_2667720097	AG-402-I05_2667720096	AG-402-O21_2667754440	AG-402-N09_2717285923	AG-402-N09_2717285924	AG-402-N09_2717285925	AG-402-I05_2667720091	AG-402-G06_2717151354	AG-402-I05_2667720090	AG-402-N09_2717285920	AG-402-G06_2717151357	AG-402-G06_2717152686	AG-402-N09_2717285922	AG-409-A10_2717287750	AG-409-A10_2717287751	AG-402-G06_2717151375	AG-409-A10_2717287754	AG-409-A10_2717287755	AG-402-N09_2717285907	AG-409-A10_2717287752	AG-402-G06_2717151370	AG-409-A10_2717287753	AG-402-O21_2667754432	AG-402-O21_2667755764	AG-409-A10_2717287758	AG-402-O21_2667754431	AG-402-O21_2667755765	AG-409-A10_2717287759	AG-402-O21_2667755762	AG-409-A10_2717287756	AG-402-O21_2667755763	AG-409-A10_2717287757	AG-402-O21_2667754436	AG-402-O21_2667755769	AG-402-O21_2667754438	AG-402-O21_2667755766	AG-402-O21_2667755767	AG-402-O21_2667755761	AG-402-N09_2717285913	AG-402-N09_2717285915	AG-402-G06_2717151341	AG-409-A10_2717287743	AG-409-A10_2717287744	AG-409-A10_2717287741	AG-402-O21_2667754465	AG-409-A10_2717287747	AG-402-O21_2667754464	AG-409-A10_2717287748	AG-402-O21_2667755795	AG-409-A10_2717287745	AG-402-O21_2667755796	AG-409-A10_2717287746	AG-402-O21_2667754468	AG-409-A10_2717287749	AG-402-B03_2717268527	AG-402-B03_2717268526	AG-402-B03_2717268528	AG-402-O21_2667754461	AG-402-O21_2667755793	AG-402-O21_2667755794	AG-402-O21_2667754462	AG-402-O21_2667755792	AG-402-N09_2717285901	AG-402-G06_2717151336	AG-402-G06_2717152667	AG-402-G06_2717151338	AG-402-G06_2717152668	AG-402-B03_2717268523	AG-402-G06_2717151333	AG-402-G06_2717152665	AG-402-B03_2717269856	AG-402-G06_2717151332	AG-402-G06_2717151335	AG-402-B03_2717268524	AG-402-O21_2667755786	AG-402-O21_2667754453	AG-402-O21_2667754456	AG-409-A10_2717287734	AG-402-O21_2667755785	AG-402-O21_2667754459	AG-402-O21_2667754450	AG-402-O21_2667755780	AG-402-O21_2667754451	AG-402-G06_2717152679	AG-402-B03_2717268512	AG-402-G06_2717151344	AG-402-G06_2717152676	AG-402-B03_2717268513	AG-402-G06_2717152675	AG-402-M23_2667746515	AG-402-O21_2667754407	AG-402-G06_2717152651	AG-402-M23_2667746516	AG-402-G06_2717151320	AG-402-M23_2667746517	AG-402-O21_2667754409	AG-402-M23_2667746518	AG-402-O21_2667754408	AG-402-L20_2667739006	AG-402-M23_2667746512	AG-409-A10_2717287722	AG-402-M23_2667746513	AG-402-M23_2667746514	AG-409-A10_2717287720	AG-409-A10_2717287725	AG-409-A10_2717287726	AG-409-A10_2717287724	AG-402-M23_2667746519	AG-402-O21_2667755735	AG-402-O21_2667754405	AG-402-O21_2667755733	AG-402-B03_2717269873	AG-402-G06_2717151315	AG-402-L20_2667739001	AG-402-B03_2717269874	AG-402-B03_2717269871	AG-402-G06_2717151317	AG-402-B03_2717269872	AG-402-G06_2717151316	AG-402-M23_2667746510	AG-402-G06_2717151310	AG-402-B03_2717269875	AG-402-G06_2717151312	AG-402-L20_2667739000	AG-402-M23_2667746526	AG-402-M23_2667746527	AG-402-M23_2667746528	AG-402-M23_2667746529	AG-402-L20_2667739016	AG-402-M23_2667746522	AG-409-A10_2717287710	AG-402-B03_2717269870	AG-402-M23_2667746523	AG-402-L20_2667739018	AG-402-M23_2667746524	AG-402-L20_2667739019	AG-402-M23_2667746525	AG-402-O21_2667755720	AG-409-A10_2717287714	AG-409-A10_2717287715	AG-409-A10_2717287712	AG-409-A10_2717287718	AG-402-O21_2667755725	AG-409-A10_2717287719	AG-409-A10_2717287716	AG-409-A10_2717287717	AG-402-B03_2717268537	AG-402-B03_2717269868	AG-402-G06_2717151329	AG-402-B03_2717269862	AG-402-L20_2667739012	AG-402-B03_2717269863	AG-402-L20_2667739014	AG-402-M23_2667746520	AG-402-B03_2717269861	AG-402-M23_2667746521	AG-402-G06_2717151321	AG-402-G06_2717152655	AG-402-B03_2717268535	AG-402-O21_2667755759	AG-402-B03_2717268570	AG-402-B03_2717268572	AG-402-O21_2667754421	AG-409-A10_2717287702	AG-402-O21_2667754425	AG-402-O21_2667755757	AG-402-O21_2667754424	AG-409-A10_2717287708	AG-402-O21_2667755755	AG-402-O21_2667755756	AG-409-A10_2717287709	AG-402-G06_2717152629	AG-402-G06_2717152628	AG-402-B03_2717268563	AG-402-G06_2717152626	AG-402-B03_2717268565	AG-402-B03_2717269893	AG-402-G06_2717152623	AG-402-B03_2717268564	AG-402-B03_2717268566	AG-402-M23_2667746504	AG-402-M23_2667746505	AG-402-O21_2667754417	AG-402-M23_2667746506	AG-402-M23_2667746507	AG-402-B03_2717269891	AG-402-M23_2667746502	AG-402-M23_2667746503	AG-402-O21_2667755742	AG-402-O21_2667755743	AG-402-O21_2667754412	AG-402-O21_2667754411	AG-402-M23_2667746508	AG-402-M23_2667746509	AG-402-O21_2667755747	AG-402-O21_2667755744	AG-402-O21_2667755745	AG-402-G06_2717151309	AG-402-G06_2717152639	AG-402-B03_2717269888	AG-402-G06_2717152632	AG-402-B03_2717269886	AG-402-G06_2717152630	AG-402-M23_2667746678	AG-402-C09_2717273958	AG-402-M23_2667746679	AG-402-B05_2717270801	AG-402-C09_2717273953	AG-402-B05_2717270800	AG-402-C09_2717273952	AG-402-C09_2717273954	AG-402-C09_2717273950	AG-402-B05_2717270809	AG-402-G06_2717151516	AG-402-G06_2717151519	AG-402-G06_2717151518	AG-402-G06_2717151513	AG-402-G06_2717151512	AG-402-M23_2667746673	AG-402-G06_2717151515	AG-402-G06_2717151514	AG-402-M23_2667746675	AG-402-G06_2717151511	AG-402-G06_2717151510	AG-402-M23_2667746671	AG-402-M23_2667746687	AG-402-M23_2667746688	AG-402-M23_2667746689	AG-402-C09_2717273969	AG-402-C09_2717273964	AG-402-O21_2667754399	AG-402-C09_2717273963	AG-402-O21_2667754398	AG-402-C09_2717273966	AG-402-C09_2717273965	AG-402-C09_2717273960	AG-402-C09_2717273962	AG-402-O21_2667754393	AG-402-O21_2667754392	AG-402-O21_2667754394	AG-402-O21_2667754397	AG-402-G06_2717151524	AG-402-M23_2667746683	AG-402-G06_2717151523	AG-402-M23_2667746684	AG-402-G06_2717151526	AG-402-M23_2667746685	AG-402-G06_2717151525	AG-402-M23_2667746686	AG-402-G06_2717151520	
AG-402-M23_2667746680	AG-402-G06_2717151522	AG-402-M23_2667746681	AG-402-G06_2717151521	AG-402-M23_2667746658	AG-402-M23_2667746656	AG-402-M23_2667746657	AG-402-B05_2717270822	AG-402-B05_2717270820	AG-402-I05_2667721248	AG-402-B05_2717270829	AG-402-B05_2717270828	AG-402-B05_2717270827	AG-402-B05_2717270826	AG-402-I05_2667721241	AG-402-M23_2667746669	AG-402-M23_2667746665	AG-402-M23_2667746667	AG-402-C09_2717273947	AG-402-M23_2667746668	AG-402-B05_2717270811	AG-402-I05_2667721255	AG-402-I05_2667721250	AG-402-G06_2717151509	AG-402-G06_2717151506	AG-402-G06_2717151505	AG-402-I05_2667721253	AG-402-G06_2717151508	AG-402-G06_2717151507	AG-402-G06_2717151502	AG-402-M23_2667746661	AG-402-G06_2717151501	AG-402-G06_2717151504	AG-402-M23_2667746663	AG-402-G06_2717151503	AG-402-M23_2667746664	AG-402-G06_2717151500	AG-402-C09_2717273997	AG-402-I05_2667721269	AG-402-C09_2717273996	AG-402-I05_2667721268	AG-402-O21_2667755699	AG-402-C09_2717273999	AG-402-I05_2667721267	AG-402-O21_2667754368	AG-402-C09_2717273998	AG-402-L09_2667735271	AG-402-C09_2717273995	AG-402-L09_2667735275	AG-402-I05_2667721265	AG-402-O21_2667754361	AG-402-O21_2667754363	AG-402-O21_2667754355	AG-402-O21_2667755687	AG-402-L09_2667735284	AG-402-O21_2667754354	AG-402-I05_2667721278	AG-402-L09_2667735283	AG-402-O21_2667754357	AG-402-O21_2667754356	AG-402-L09_2667735289	AG-402-O21_2667754359	AG-402-O21_2667754358	AG-402-L09_2667735286	AG-402-I05_2667721271	AG-402-O21_2667755680	AG-402-O21_2667754351	AG-402-L09_2667735291	AG-402-O21_2667754350	AG-402-O21_2667754352	AG-402-O21_2667755682	AG-402-C09_2717273979	AG-402-M23_2667746698	AG-402-C09_2717273978	AG-402-M23_2667746699	AG-402-C09_2717273975	AG-402-O21_2667754388	AG-402-O21_2667754389	AG-402-C09_2717273971	AG-402-C09_2717273970	AG-402-C09_2717273973	AG-402-C09_2717273972	AG-402-I05_2667721283	AG-402-O21_2667754380	AG-402-C09_2717273980	AG-402-I05_2667721281	AG-402-O21_2667754382	AG-402-I05_2667721280	AG-402-I05_2667721287	AG-402-O21_2667754383	AG-402-I05_2667721285	AG-402-M23_2667746695	AG-402-M23_2667746696	AG-402-M23_2667746691	AG-402-M23_2667746692	AG-402-O21_2667754378	AG-402-C09_2717273984	AG-402-C09_2717273983	AG-402-O21_2667754373	AG-402-O21_2667754375	AG-402-O21_2667754374	AG-402-I05_2667721290	AG-402-L09_2667735238	AG-402-L09_2667735237	AG-402-L09_2667735235	AG-402-L09_2667735239	AG-402-L09_2667735230	AG-402-L09_2667735234	AG-402-L09_2667735233	AG-402-L09_2667735232	AG-402-B05_2717270882	AG-402-L09_2667735231	AG-402-B19_2717660128	AG-402-L09_2667735249	AG-402-L09_2667735241	AG-402-L09_2667735240	AG-402-B19_2717660120	AG-402-L09_2667735245	AG-402-L09_2667735244	AG-402-L09_2667735243	AG-402-L09_2667735242	AG-402-B19_2717659139	AG-402-B19_2717659133	AG-402-B19_2717659135	AG-402-L09_2667735257	AG-402-A08_2717267391	AG-402-A08_2717267390	AG-402-B19_2717660154	AG-402-B19_2717660155	AG-402-B19_2717660153	AG-402-B19_2717660150	AG-402-B19_2717660151	AG-402-B19_2717660145	AG-402-B19_2717659165	AG-402-B19_2717659163	AG-402-B19_2717659164	AG-402-L09_2667735269	AG-402-B05_2717270899	AG-402-L09_2667735261	AG-402-L09_2667735267	AG-402-L09_2667735266	AG-402-L09_2667735264	AG-402-C09_2717273916	AG-402-C09_2717273915	AG-402-C09_2717273914	AG-402-A08_2717267373	AG-402-B05_2717270845	AG-402-A08_2717267372	AG-402-A08_2717267371	AG-402-B05_2717270843	AG-402-A08_2717267370	AG-402-B05_2717270842	AG-402-B05_2717270840	AG-402-A08_2717267374	AG-402-A08_2717267369	AG-402-A08_2717267367	AG-402-B05_2717270849	AG-402-B05_2717270846	AG-402-L09_2667735205	AG-402-L09_2667735204	AG-402-L09_2667735203	AG-402-L09_2667735202	AG-402-L09_2667735208	AG-402-L09_2667735206	AG-402-B05_2717270834	AG-402-A08_2717267383	AG-402-B05_2717270833	AG-402-A08_2717267382	AG-402-C09_2717273921	AG-402-B05_2717270830	AG-402-A08_2717267386	AG-402-B05_2717270839	AG-402-B05_2717270838	AG-402-B05_2717270835	AG-402-L09_2667735216	AG-402-I05_2667721209	AG-402-L09_2667735214	AG-402-L09_2667735219	AG-402-L09_2667735218	AG-402-L09_2667735217	AG-402-A08_2717267350	AG-402-A08_2717267355	AG-402-B05_2717270863	AG-402-I05_2667721207	AG-402-B19_2717660108	AG-402-A08_2717267346	AG-402-A08_2717267345	AG-402-B19_2717660103	AG-402-B19_2717660104	AG-402-B19_2717660101	AG-402-A08_2717267349	AG-402-C09_2717273906	AG-402-L09_2667735227	AG-402-C09_2717273905	AG-402-L09_2667735226	AG-402-L09_2667735225	AG-402-L09_2667735224	AG-402-C09_2717273902	AG-402-C09_2717273901	AG-402-L09_2667735229	AG-402-C09_2717273903	AG-402-L09_2667735228	AG-402-B05_2717270854	AG-402-C09_2717273900	AG-402-A08_2717267366	AG-402-I05_2667721218	AG-402-L09_2667735223	AG-402-B05_2717270851	AG-402-L09_2667735222	AG-402-B05_2717270850	AG-402-L09_2667735221	AG-402-A08_2717267363	AG-402-L09_2667735220	AG-402-A08_2717267358	AG-402-A08_2717267356	AG-402-I05_2667721210	AG-402-B19_2717659116	AG-402-B05_2717270857	AG-402-G08_2717282006	AG-402-B03_2717268471	AG-402-B03_2717268470	AG-402-G08_2717282009	AG-402-A08_2717267454	AG-402-A08_2717267445	AG-402-L20_2667739160	AG-402-A08_2717267444	AG-402-L20_2667739161	AG-402-B03_2717268464	AG-402-B03_2717269796	AG-402-B03_2717268463	AG-402-B03_2717268466	AG-402-B03_2717268465	AG-402-G08_2717282010	AG-402-G08_2717282012	AG-402-B03_2717268469	AG-402-G08_2717282013	AG-402-B03_2717269791	AG-402-A08_2717267461	AG-402-A08_2717267460	AG-402-A08_2717267463	AG-402-A08_2717267458	AG-402-A08_2717267455	AG-402-A08_2717267459	AG-402-B03_2717268453	AG-402-B03_2717269785	AG-402-B03_2717269786	AG-402-B03_2717269783	AG-402-B03_2717269784	AG-402-B03_2717268457	AG-402-B03_2717269789	AG-402-B03_2717268456	AG-402-B03_2717269787	AG-402-B03_2717268458	AG-402-L20_2667739176	AG-402-G08_2717282025	
AG-402-B03_2717268491	AG-402-G08_2717282028	AG-402-G08_2717282029	AG-402-B03_2717268494	AG-402-A08_2717267423	AG-402-A08_2717267422	AG-402-B03_2717268485	AG-402-B03_2717268488	AG-402-G08_2717282032	AG-402-G08_2717282033	AG-402-G08_2717282034	AG-402-L09_2667735304	AG-402-L09_2667735302	AG-402-L20_2667739159	AG-402-B03_2717268481	AG-402-L09_2667735307	AG-402-B03_2717268483	AG-402-L09_2667735305	AG-402-A08_2717267443	AG-402-L09_2667735300	AG-402-A08_2717267438	AG-402-B03_2717268475	AG-402-B03_2717268474	AG-402-B03_2717268477	AG-402-L20_2667739157	AG-402-G08_2717282020	AG-402-G08_2717282021	AG-402-G08_2717282022	AG-402-L20_2667739152	AG-402-G08_2717282023	AG-402-L20_2667739154	AG-402-G08_2717282047	AG-402-G08_2717282049	AG-402-B19_2717660169	AG-402-A08_2717267405	AG-402-A08_2717267409	AG-402-B19_2717659184	AG-402-B19_2717659185	AG-402-G08_2717282057	AG-402-G08_2717282037	AG-402-B19_2717659170	AG-402-G08_2717282038	AG-402-B19_2717660161	AG-402-A08_2717267420	AG-402-B19_2717660160	AG-402-A08_2717267413	AG-402-A08_2717267418	AG-402-B19_2717660158	AG-402-B19_2717660159	AG-402-A08_2717267416	AG-402-B19_2717659176	AG-402-B19_2717659177	AG-402-G08_2717282040	AG-402-B19_2717659172	AG-402-B19_2717659173	AG-402-B19_2717659174	AG-402-B19_2717659175	AG-409-A10_2717288994	AG-409-A10_2717288998	AG-409-A10_2717288997	AG-402-L20_2667739180	AG-402-L20_2667739181	AG-402-L20_2667739182	AG-402-L20_2667739183	AG-402-L20_2667739189	AG-402-G06_2717151498	AG-402-L20_2667739184	AG-402-G06_2717151497	AG-402-L20_2667739186	AG-402-G06_2717151499	AG-402-G08_2717282058	AG-409-A10_2717288982	AG-402-B19_2717659192	AG-409-A10_2717288981	AG-402-B19_2717659193	AG-409-A10_2717288980	AG-409-A10_2717288986	AG-409-A10_2717288985	AG-402-L20_2667739191	AG-402-L20_2667739193	AG-402-L20_2667739194	AG-402-G08_2717282060	AG-402-L20_2667739190	AG-402-G08_2717282061	AG-402-G08_2717282063	AG-402-G08_2717282064	AG-402-B19_2717659194	AG-402-L20_2667739195	AG-402-G08_2717282066	AG-402-O21_2667754329	AG-409-A10_2717288975	AG-402-G06_2717151481	AG-409-A10_2717288974	AG-402-G06_2717151480	AG-402-O21_2667754321	AG-402-O21_2667755655	AG-402-O21_2667755652	AG-402-O21_2667754323	AG-409-A10_2717288977	AG-402-O21_2667754326	AG-402-O21_2667755658	AG-402-O21_2667754325	AG-402-O21_2667755659	AG-402-O21_2667754328	AG-402-B03_2717269717	AG-402-B03_2717269714	AG-402-B03_2717269715	AG-402-G06_2717151479	AG-402-B03_2717269712	AG-402-B03_2717269713	AG-402-G06_2717151475	AG-402-O21_2667754319	AG-402-O21_2667754318	AG-402-G06_2717151495	AG-402-G06_2717151492	AG-402-G06_2717151491	AG-402-O21_2667755644	AG-402-O21_2667754312	AG-402-O21_2667755647	AG-402-O21_2667755646	AG-402-B03_2717269703	AG-402-B03_2717269704	AG-402-B03_2717269709	AG-402-G06_2717151461	AG-402-G06_2717151460	AG-402-G06_2717151462	AG-402-O21_2667754344	AG-402-O21_2667755677	AG-402-O21_2667754345	AG-402-O21_2667755675	AG-402-O21_2667754348	AG-402-O21_2667754347	AG-402-O21_2667755679	AG-402-B03_2717269739	AG-402-O21_2667755673	AG-402-O21_2667754342	AG-402-B03_2717269730	AG-402-G06_2717151454	AG-402-G06_2717151453	AG-402-G06_2717151472	AG-402-G06_2717151471	AG-402-G06_2717151474	AG-402-G06_2717151473	AG-409-A10_2717288942	AG-409-A10_2717288940	AG-402-O21_2667754333	AG-409-A10_2717288947	AG-409-A10_2717288946	AG-402-O21_2667754337	AG-402-O21_2667755667	AG-402-G06_2717151469	AG-402-G06_2717151465	AG-402-G06_2717151464	AG-402-G06_2717151466	AG-402-O21_2667755619	AG-402-G06_2717151441	AG-402-O21_2667755617	AG-409-A10_2717288931	AG-409-A10_2717288930	AG-409-A10_2717288934	AG-409-A10_2717288933	AG-402-O21_2667755614	AG-402-O21_2667755615	AG-409-A10_2717288939	AG-402-B03_2717268428	AG-402-B03_2717268429	AG-402-G06_2717151439	AG-402-G06_2717151435	AG-402-B03_2717269750	AG-402-B03_2717268421	AG-402-G06_2717151437	AG-402-G06_2717151432	AG-402-B03_2717269754	AG-402-L20_2667739120	AG-402-G06_2717151450	AG-402-G06_2717151452	AG-409-A10_2717288925	AG-402-O21_2667755600	AG-402-O21_2667755601	AG-409-A10_2717288927	AG-402-B03_2717269749	AG-402-B03_2717269741	AG-402-B03_2717269742	AG-402-G06_2717151449	AG-402-G06_2717151448	AG-402-B03_2717269745	AG-402-B03_2717269746	AG-402-G06_2717151442	AG-402-B03_2717269744	AG-402-G06_2717151444	AG-402-L20_2667739108	AG-402-O21_2667754308	AG-402-L20_2667739109	AG-402-O21_2667754309	AG-402-O21_2667755639	AG-402-L20_2667739104	AG-402-B03_2717269782	AG-402-L20_2667739105	AG-402-B03_2717268451	AG-402-B03_2717269780	AG-402-L20_2667739107	AG-402-O21_2667754300	AG-402-O21_2667755632	AG-402-O21_2667755633	AG-409-A10_2717288913	AG-402-O21_2667754302	AG-402-O21_2667755630	AG-402-O21_2667755631	AG-402-O21_2667755636	AG-402-O21_2667754306	AG-402-O21_2667755635	AG-402-B03_2717269775	AG-402-B03_2717268444	AG-402-B03_2717269772	AG-402-B03_2717268443	AG-402-B03_2717269773	AG-402-B03_2717269778	AG-402-B03_2717269779	AG-402-B03_2717269776	AG-402-B03_2717268447	AG-402-O21_2667755629	AG-402-O21_2667755627	AG-402-O21_2667755628	AG-402-B03_2717269770	AG-402-O21_2667755622	AG-402-O21_2667755625	AG-402-O21_2667755623	AG-409-A10_2717288905	AG-402-O21_2667755624	AG-402-B03_2717268439	AG-402-B03_2717268438	AG-402-G06_2717151428	AG-402-G06_2717151424	AG-402-B03_2717268433	AG-402-B03_2717268434	AG-402-B03_2717268436	AG-402-G08_2717281830	AG-402-I05_2667721109	AG-402-G08_2717281831	AG-402-G08_2717281832	AG-402-G08_2717281833	AG-402-G08_2717281835	AG-409-A10_2717287923	AG-402-N09_2717286172	AG-409-A10_2717287924	AG-402-I05_2667721102	AG-409-A10_2717287921	AG-402-G08_2717281838	AG-402-I05_2667721101	AG-402-G08_2717281839	AG-402-I05_2667721107	AG-402-I05_2667721105	AG-402-B19_2717659668	AG-409-A10_2717287929	AG-402-B19_2717659664	
AG-402-I05_2667721100	AG-402-N09_2717286175	AG-402-B19_2717659665	AG-402-B19_2717659666	AG-402-N09_2717286177	AG-402-B19_2717659667	AG-402-N09_2717286178	AG-402-B19_2717659662	AG-402-G08_2717281821	AG-402-G08_2717281822	AG-402-G08_2717281823	AG-402-G08_2717281824	AG-402-G08_2717281825	AG-402-N09_2717286161	AG-402-N09_2717287492	AG-402-G08_2717281826	AG-402-N09_2717286162	AG-402-N09_2717287493	AG-402-I05_2667721112	AG-402-N09_2717286163	AG-409-A10_2717287916	AG-402-G08_2717281829	AG-409-A10_2717287914	AG-402-N09_2717287490	AG-409-A10_2717287915	AG-402-B19_2717659657	AG-402-B19_2717659658	AG-402-N09_2717286169	AG-402-B19_2717659659	AG-402-G08_2717280508	AG-409-A10_2717287919	AG-402-B19_2717659653	AG-402-G08_2717280507	AG-402-N09_2717286164	AG-402-N09_2717287495	AG-402-B19_2717659654	AG-402-G08_2717280506	AG-402-I05_2667721110	AG-402-N09_2717286165	AG-402-G08_2717280505	AG-402-N09_2717286166	AG-402-G08_2717280504	AG-402-N09_2717286167	AG-402-G08_2717280503	AG-402-G06_2717151644	AG-402-G08_2717280502	AG-402-G08_2717280500	AG-402-L20_2667737886	AG-402-G08_2717281854	AG-402-G08_2717281855	AG-402-G08_2717281856	AG-402-G08_2717281857	AG-402-I05_2667721126	AG-402-G08_2717281858	AG-409-A10_2717287902	AG-402-G08_2717281859	AG-402-N09_2717286152	AG-402-N09_2717287483	AG-409-A10_2717287900	AG-409-A10_2717287904	AG-402-N09_2717287488	AG-409-A10_2717287909	AG-402-G06_2717151619	AG-402-N09_2717286158	AG-402-B19_2717659687	AG-402-N09_2717286154	AG-402-G06_2717151618	AG-402-N09_2717287486	AG-402-G06_2717151617	AG-402-N09_2717286156	AG-402-G06_2717151612	AG-402-G08_2717280514	AG-402-B19_2717659683	AG-402-G06_2717151611	AG-402-G08_2717280513	AG-402-B19_2717659684	AG-402-G08_2717280512	AG-402-B19_2717659685	AG-402-G08_2717280510	AG-402-G06_2717151610	AG-402-G08_2717281840	AG-402-L20_2667737894	AG-402-G08_2717281843	AG-402-G08_2717281844	AG-402-L20_2667737898	AG-402-I05_2667721137	AG-402-I05_2667721135	AG-402-N09_2717286140	AG-402-I05_2667721134	AG-402-B19_2717659679	AG-402-N09_2717287477	AG-402-N09_2717286147	AG-402-N09_2717286148	AG-402-B19_2717659675	AG-402-N09_2717287473	AG-402-N09_2717286143	AG-402-N09_2717287474	AG-402-B19_2717659677	AG-402-I05_2667721131	AG-402-N09_2717287475	AG-402-N09_2717286145	AG-402-N09_2717287476	AG-402-B19_2717659671	AG-402-G06_2717151623	AG-402-G08_2717280525	AG-402-B19_2717659672	AG-402-G06_2717151622	AG-402-B19_2717659673	AG-402-B19_2717659674	AG-402-G06_2717151624	AG-402-G06_2717151621	AG-402-L20_2667737891	AG-402-G06_2717151620	AG-402-M23_2667747209	AG-402-C09_2717274726	AG-402-C09_2717274728	AG-402-C09_2717274723	AG-402-C09_2717274722	AG-402-C09_2717274724	AG-402-L09_2667735398	AG-402-C09_2717274721	AG-402-C09_2717274720	AG-402-L09_2667735396	AG-402-B03_2717268703	AG-402-N09_2717287466	AG-402-B03_2717268702	AG-402-B19_2717659625	AG-402-N09_2717286137	AG-402-N09_2717287468	AG-402-B03_2717268704	AG-402-N09_2717287469	AG-402-B03_2717268707	AG-402-B03_2717268706	AG-402-G08_2717280539	AG-402-N09_2717287463	AG-402-G08_2717280538	AG-402-N09_2717287464	AG-402-B19_2717659623	AG-402-G08_2717280537	AG-402-G08_2717280536	AG-402-G08_2717280535	AG-402-M23_2667747201	AG-402-G08_2717280534	AG-402-G08_2717280532	AG-402-G08_2717280550	AG-402-G08_2717281860	AG-402-G08_2717281861	AG-402-G08_2717281862	AG-402-G08_2717281863	AG-402-C09_2717274738	AG-402-G08_2717281864	AG-402-M23_2667747216	AG-402-C09_2717274739	AG-402-G08_2717281867	AG-402-C09_2717274733	AG-402-G08_2717281869	AG-402-I05_2667721158	AG-402-B19_2717659606	AG-402-B19_2717659607	AG-402-B19_2717659608	AG-402-G06_2717151609	AG-402-N09_2717286124	AG-402-B19_2717659614	AG-402-G06_2717151608	AG-402-N09_2717286125	AG-402-B19_2717659611	AG-402-G06_2717151607	AG-402-G06_2717151606	AG-402-G08_2717280548	AG-402-N09_2717286123	AG-402-G08_2717280547	AG-402-M23_2667747211	AG-402-G06_2717151600	AG-402-G08_2717280546	AG-402-M23_2667747212	AG-402-G06_2717151603	AG-402-G06_2717151602	AG-402-G08_2717280544	AG-402-M23_2667747214	AG-402-G08_2717280543	AG-402-N09_2717286129	AG-402-G08_2717280541	AG-402-G08_2717280540	AG-402-G08_2717281870	AG-402-M23_2667747210	AG-402-C09_2717274709	AG-402-G08_2717280560	AG-402-G08_2717281897	AG-402-G08_2717281898	AG-402-C09_2717274707	AG-402-C09_2717274701	AG-402-C09_2717274702	AG-402-B19_2717659639	AG-402-B03_2717268725	AG-402-B03_2717268724	AG-402-B03_2717268727	AG-402-N09_2717286115	AG-402-B03_2717268726	AG-402-B19_2717659642	AG-402-B19_2717659643	AG-402-G08_2717280559	AG-402-G08_2717280557	AG-402-B19_2717659640	AG-402-G08_2717280556	AG-402-B19_2717659641	AG-402-G08_2717280555	AG-402-G08_2717280554	AG-402-N09_2717286117	AG-402-B03_2717268720	AG-402-G08_2717280553	AG-402-N09_2717286118	AG-402-N09_2717286119	AG-402-B03_2717268722	AG-402-G08_2717280572	AG-402-C09_2717274719	AG-402-C09_2717274716	AG-402-C09_2717274715	AG-402-C09_2717274717	AG-402-C09_2717274712	AG-402-C09_2717274713	AG-402-I05_2667721178	AG-402-C09_2717274710	AG-402-B19_2717659635	AG-402-N09_2717286102	AG-402-B03_2717268716	AG-402-N09_2717286104	AG-402-B19_2717659638	AG-402-N09_2717286105	AG-402-B19_2717659633	AG-402-N09_2717286100	AG-402-B19_2717659634	AG-402-N09_2717286101	AG-402-G08_2717280568	AG-402-G08_2717280566	AG-402-G08_2717280564	AG-402-N09_2717286107	AG-402-B03_2717268712	AG-402-G08_2717280563	AG-402-L09_2667735356	AG-402-L20_2667737824	AG-402-M23_2667747248	AG-402-L20_2667737823	AG-402-L20_2667737822	AG-402-L20_2667737821	AG-402-L20_2667737828	AG-402-L20_2667737826	AG-402-L20_2667737825	AG-402-L09_2667735354	AG-402-L09_2667735353	AG-402-L09_2667735352	AG-402-N09_2717287420	AG-402-N09_2717287421	AG-402-M23_2667747245	AG-402-M23_2667747241	AG-402-M23_2667747242	
AG-402-M23_2667747243	AG-402-L09_2667735369	AG-402-L09_2667735368	AG-402-L20_2667737835	AG-402-L20_2667737834	AG-402-B05_2717271603	AG-402-L20_2667737833	AG-402-L09_2667735365	AG-402-L09_2667735364	AG-402-L09_2667735363	AG-402-N09_2717287411	AG-402-N09_2717287413	AG-402-N09_2717287419	AG-402-M23_2667747256	AG-402-M23_2667747258	AG-402-N09_2717287417	AG-402-N09_2717287418	AG-402-L20_2667737801	AG-402-M23_2667747227	AG-402-L20_2667737800	AG-402-M23_2667747228	AG-402-B05_2717271637	AG-402-M23_2667747229	AG-402-B05_2717270306	AG-402-L20_2667737806	AG-402-B05_2717270305	AG-402-L09_2667735372	AG-402-L20_2667737805	AG-402-L09_2667735371	AG-402-B05_2717270303	AG-402-L09_2667735370	AG-402-B05_2717270301	AG-402-B05_2717270300	AG-402-L09_2667735374	AG-402-L20_2667737807	AG-402-N09_2717287403	AG-402-B05_2717270309	AG-402-B05_2717270308	AG-402-B05_2717270307	AG-402-M23_2667747223	AG-402-M23_2667747225	AG-402-N09_2717287405	AG-402-M23_2667747220	AG-402-N09_2717287406	AG-402-M23_2667747237	AG-402-L20_2667737812	AG-402-L09_2667735384	AG-402-L09_2667735383	AG-402-L09_2667735385	AG-402-M23_2667747234	AG-402-M23_2667747235	AG-402-M23_2667747230	AG-402-M23_2667747231	AG-402-M23_2667747232	AG-402-L09_2667735315	AG-402-L20_2667737864	AG-402-L09_2667735313	AG-402-L09_2667735312	AG-402-L09_2667735319	AG-402-M23_2667747281	AG-402-M23_2667747288	AG-402-L20_2667737860	AG-402-L09_2667735325	AG-402-L20_2667737874	AG-402-L09_2667735322	AG-402-L09_2667735321	AG-402-M23_2667747291	AG-402-M23_2667747293	AG-402-M23_2667747290	AG-402-M23_2667747295	AG-402-B19_2717659690	AG-402-M23_2667747296	AG-402-L09_2667735337	AG-402-L09_2667735335	AG-402-G08_2717281810	AG-402-L09_2667735338	AG-402-G08_2717281817	AG-402-L09_2667735333	AG-402-G08_2717281818	AG-402-G08_2717281819	AG-402-L09_2667735331	AG-402-L09_2667735330	AG-402-M23_2667747266	AG-402-M23_2667747267	AG-402-M23_2667747269	AG-402-M23_2667747265	AG-402-L09_2667735348	AG-402-L09_2667735340	AG-402-G08_2717281803	AG-402-G08_2717281804	AG-402-G08_2717281805	AG-402-G08_2717281806	AG-402-L09_2667735344	AG-402-G08_2717281808	AG-402-L09_2667735341	AG-402-M23_2667747270	AG-402-M23_2667747272	AG-402-M23_2667747279	AG-402-M23_2667747273	AG-402-M23_2667747275	AG-402-M23_2667747276	AG-402-B05_2717271697	AG-402-O21_2667754604	AG-402-O21_2667755938	AG-402-B05_2717271698	AG-402-O21_2667754607	AG-402-O21_2667754609	AG-402-O21_2667754608	AG-402-O21_2667755939	AG-402-O21_2667754603	AG-402-O21_2667755931	AG-402-O21_2667754602	AG-402-B05_2717271685	AG-402-B05_2717271686	AG-402-B05_2717271689	AG-402-L09_2667735406	AG-402-B05_2717271680	AG-402-B05_2717271682	AG-402-B05_2717271683	AG-402-B05_2717270386	AG-402-O21_2667754627	AG-402-B05_2717270385	AG-402-L09_2667735412	AG-402-O21_2667755958	AG-402-B05_2717270382	AG-402-O21_2667755950	AG-402-O21_2667754623	AG-402-O21_2667754622	AG-402-O21_2667754625	AG-402-B05_2717270387	AG-402-O21_2667754624	AG-402-O21_2667755954	AG-402-M23_2667747188	AG-402-O21_2667754615	AG-402-B05_2717270373	AG-402-B05_2717270372	AG-402-L09_2667735427	AG-402-O21_2667754610	AG-402-O21_2667754611	AG-402-M23_2667747193	AG-402-M23_2667747195	AG-402-M23_2667747190	AG-402-M23_2667747198	AG-402-B05_2717271652	AG-402-B05_2717271656	AG-402-B05_2717271658	AG-402-B05_2717271659	AG-402-L20_2667737905	AG-402-B05_2717270327	AG-402-L20_2667737904	AG-402-L20_2667737903	AG-402-L20_2667737906	AG-402-A08_2717266677	AG-402-A08_2717266674	AG-402-A08_2717266678	AG-402-B05_2717270329	AG-402-L20_2667737910	AG-402-B05_2717270316	AG-402-L20_2667737915	AG-402-B05_2717270315	AG-402-L20_2667737914	AG-402-B05_2717270314	AG-402-L20_2667737913	AG-402-B05_2717270313	AG-402-B05_2717270312	AG-402-B05_2717270311	AG-402-L20_2667737918	AG-402-B05_2717271640	AG-402-L20_2667737917	AG-402-A08_2717266685	AG-402-B05_2717270319	AG-402-B05_2717270318	AG-402-B05_2717271674	AG-402-B05_2717271677	AG-402-B05_2717271670	AG-402-B05_2717271671	AG-402-A08_2717266660	AG-402-B05_2717271672	AG-402-A08_2717267990	AG-402-O21_2667755910	AG-402-A08_2717267986	AG-402-A08_2717266654	AG-402-A08_2717267985	AG-402-A08_2717267984	AG-402-A08_2717267983	AG-402-A08_2717266656	AG-402-B05_2717270331	AG-402-B05_2717271663	AG-402-B05_2717270330	AG-402-B05_2717271665	AG-402-B05_2717271668	AG-402-B05_2717271669	AG-402-B05_2717270337	AG-402-B05_2717270336	AG-402-A08_2717266673	AG-402-B05_2717270335	AG-402-O21_2667755900	AG-402-B05_2717271661	AG-402-A08_2717266664	AG-402-A08_2717266663	AG-402-A08_2717267994	AG-402-A08_2717266669	AG-402-A08_2717266668	AG-402-A08_2717267999	AG-402-G08_2717280582	AG-402-G08_2717280581	AG-402-O21_2667754685	AG-402-C09_2717274766	AG-402-O21_2667754684	AG-402-O21_2667754687	AG-402-O21_2667754686	AG-402-C09_2717274763	AG-402-O21_2667754688	AG-402-C09_2717274764	AG-402-A08_2717266633	AG-402-B03_2717268747	AG-402-C09_2717274770	AG-402-A08_2717266632	AG-402-B03_2717268746	AG-402-B03_2717268749	AG-402-C09_2717274772	AG-402-A08_2717266630	AG-402-B03_2717268748	AG-402-C09_2717274771	AG-402-A08_2717266637	AG-402-A08_2717266636	AG-402-O21_2667754682	AG-402-B03_2717268741	AG-402-A08_2717266638	AG-402-B03_2717268740	AG-402-B03_2717268743	AG-402-I05_2667721180	AG-402-G06_2717151596	AG-402-B03_2717268745	AG-402-G08_2717280574	AG-402-G08_2717280594	AG-409-A10_2717287992	AG-409-A10_2717287993	AG-409-A10_2717287990	AG-409-A10_2717287991	AG-409-A10_2717287997	AG-409-A10_2717287994	AG-402-O21_2667754674	AG-402-C09_2717274777	AG-409-A10_2717287999	AG-402-A08_2717266651	AG-402-A08_2717266650	AG-402-C09_2717274775	AG-402-A08_2717266644	AG-402-A08_2717266643	AG-402-A08_2717266642	AG-402-C09_2717274783	AG-402-A08_2717266641	AG-402-C09_2717274782	AG-402-B03_2717268739	
AG-402-G08_2717280589	AG-402-A08_2717266649	AG-402-G08_2717280585	AG-402-B03_2717268733	AG-402-G06_2717151581	AG-409-A10_2717287982	AG-402-G06_2717151583	AG-409-A10_2717287980	AG-402-B03_2717268770	AG-409-A10_2717287983	AG-409-A10_2717287984	AG-409-A10_2717287987	AG-402-C09_2717274746	AG-409-A10_2717287988	AG-402-B19_2717659716	AG-402-B19_2717659717	AG-402-B19_2717659718	AG-402-C09_2717274743	AG-402-B03_2717268769	AG-402-A08_2717267941	AG-402-A08_2717267946	AG-402-A08_2717267945	AG-402-A08_2717266613	AG-402-A08_2717267944	AG-402-B19_2717659721	AG-402-B19_2717659722	AG-402-A08_2717266619	AG-402-A08_2717267949	AG-402-A08_2717266616	AG-402-G08_2717280599	AG-402-G08_2717280598	AG-402-G08_2717280597	AG-402-B03_2717268767	AG-402-G08_2717280595	AG-402-G06_2717151593	AG-402-G06_2717151594	AG-402-C09_2717274759	AG-409-A10_2717287975	AG-402-O21_2667754696	AG-402-O21_2667754695	AG-402-C09_2717274758	AG-402-C09_2717274757	AG-402-O21_2667754697	AG-409-A10_2717287977	AG-402-B19_2717659706	AG-402-C09_2717274753	AG-402-A08_2717266622	AG-402-B19_2717659712	AG-402-B03_2717268757	AG-402-B19_2717659714	AG-402-C09_2717274761	AG-402-O21_2667754690	AG-402-A08_2717267950	AG-402-B19_2717659715	AG-402-A08_2717266626	AG-402-O21_2667754692	AG-402-O21_2667754691	AG-402-A08_2717266624	AG-402-O21_2667754693	AG-402-B03_2717268750	AG-402-B03_2717268751	AG-402-G06_2717151586	AG-402-B03_2717268753	AG-402-G06_2717151585	AG-402-B03_2717268756	AG-402-G06_2717151588	AG-402-B03_2717268755	AG-402-O21_2667754649	AG-402-O21_2667754648	AG-409-A10_2717287960	AG-402-O21_2667755979	AG-402-B03_2717268790	AG-409-A10_2717287964	AG-402-B03_2717268792	AG-402-B03_2717268791	AG-402-O21_2667754641	AG-409-A10_2717287967	AG-409-A10_2717287968	AG-402-O21_2667755971	AG-402-O21_2667755972	AG-402-O21_2667754645	AG-402-O21_2667755977	AG-402-O21_2667755978	AG-402-O21_2667754647	AG-402-O21_2667754646	AG-402-A08_2717267920	AG-402-A08_2717267924	AG-402-A08_2717267923	AG-402-A08_2717267922	AG-402-A08_2717267921	AG-402-A08_2717267928	AG-402-B03_2717268783	AG-402-A08_2717267927	AG-402-B03_2717268782	AG-402-B03_2717268785	AG-402-A08_2717267925	AG-402-B03_2717268784	AG-402-B03_2717268787	AG-402-B03_2717268786	AG-402-G06_2717151552	AG-402-G06_2717151555	AG-402-B03_2717268788	AG-402-B05_2717270397	AG-402-G06_2717151571	AG-402-B05_2717270396	AG-402-O21_2667754637	AG-402-O21_2667754639	AG-402-B05_2717270393	AG-409-A10_2717287953	AG-402-B03_2717268781	AG-409-A10_2717287950	AG-402-B03_2717268780	AG-409-A10_2717287951	AG-402-O21_2667755963	AG-402-O21_2667755960	AG-409-A10_2717287954	AG-402-O21_2667754631	AG-402-O21_2667755961	AG-402-O21_2667755966	AG-402-O21_2667754633	AG-402-B05_2717270399	AG-402-O21_2667755964	AG-402-B05_2717270398	AG-402-O21_2667754635	AG-402-O21_2667755965	AG-402-A08_2717266600	AG-402-A08_2717267930	AG-402-B03_2717268779	AG-402-A08_2717267935	AG-402-A08_2717267933	AG-402-A08_2717267939	AG-402-B03_2717268772	AG-402-A08_2717267938	AG-402-B03_2717268771	AG-402-B03_2717268774	AG-402-A08_2717267936	AG-402-B03_2717268773	AG-402-G06_2717151569	AG-402-B03_2717268776	AG-402-G06_2717151564	AG-402-B03_2717268775	AG-402-G06_2717151563	AG-402-B03_2717268778	AG-402-G06_2717151566	AG-402-B03_2717268777	AG-409-A10_2717287940	AG-402-C09_2717274789	AG-402-N09_2717286193	AG-402-N09_2717286196	AG-402-O21_2667755994	AG-402-C09_2717274785	AG-402-O21_2667755999	AG-409-A10_2717287949	AG-402-C09_2717274787	AG-409-A10_2717287947	AG-402-C09_2717274786	AG-402-N09_2717286192	AG-402-C09_2717274794	AG-402-A08_2717267902	AG-402-N09_2717286197	AG-402-O21_2667755991	AG-402-G06_2717151538	AG-402-N09_2717286198	AG-402-O21_2667755992	AG-402-C09_2717274790	AG-402-A08_2717267905	AG-402-A08_2717267909	AG-402-G06_2717151530	AG-402-A08_2717267907	AG-402-G06_2717151550	AG-409-A10_2717287930	AG-402-O21_2667754652	AG-402-O21_2667755984	AG-409-A10_2717287934	AG-402-O21_2667754651	AG-409-A10_2717287935	AG-402-N09_2717286184	AG-409-A10_2717287933	AG-402-O21_2667755988	AG-409-A10_2717287938	AG-402-O21_2667755989	AG-409-A10_2717287939	AG-402-C09_2717274798	AG-402-N09_2717286180	AG-402-N09_2717286181	AG-402-O21_2667755987	AG-402-A08_2717267913	AG-402-O21_2667755980	AG-402-A08_2717267912	AG-402-A08_2717267911	AG-402-O21_2667754650	AG-402-A08_2717267910	AG-402-B03_2717268794	AG-402-B03_2717268793	AG-402-G06_2717151545	AG-402-B03_2717268796	AG-402-G06_2717151548	AG-402-B03_2717268795	AG-402-G06_2717151547	AG-402-B03_2717268798	AG-402-G06_2717151542	AG-402-B03_2717268797	AG-402-A08_2717267919	AG-402-A08_2717267918	AG-402-G08_2717281711	AG-402-G08_2717281713	AG-402-G08_2717281715	AG-402-N09_2717286293	AG-409-A10_2717287801	AG-402-G08_2717281719	AG-402-B19_2717658457	AG-402-B19_2717658456	AG-409-A10_2717287809	AG-402-N09_2717286296	AG-402-B19_2717658459	AG-402-N09_2717286299	AG-402-G06_2717151754	AG-402-G06_2717151757	AG-402-B19_2717659780	AG-402-G06_2717151771	AG-402-G06_2717151770	AG-402-G08_2717281700	AG-402-G08_2717281702	AG-402-G08_2717281705	AG-402-B19_2717659779	AG-402-B19_2717659775	AG-402-G06_2717151769	AG-402-N09_2717286287	AG-402-B19_2717659771	AG-402-G06_2717151765	AG-402-B19_2717659772	AG-402-G06_2717151768	AG-402-G06_2717151767	AG-402-G08_2717281731	AG-402-G08_2717281734	AG-402-G08_2717281735	AG-402-G08_2717281736	AG-402-G08_2717281738	AG-402-G08_2717281739	AG-402-I05_2667721008	AG-402-I05_2667721007	AG-402-B19_2717658476	AG-402-B19_2717658471	AG-402-B19_2717658475	AG-402-B19_2717658473	AG-402-G08_2717281724	AG-402-G08_2717281725	AG-402-G08_2717281726	AG-402-I05_2667721015	AG-402-G08_2717281727	AG-402-I05_2667721014	AG-402-N09_2717286261	AG-402-I05_2667721013	AG-402-I05_2667721017	AG-402-B19_2717658468	
AG-402-N09_2717286269	AG-402-B19_2717658465	AG-402-B19_2717659796	AG-402-G08_2717280408	AG-402-I05_2667721012	AG-402-G08_2717280407	AG-402-I05_2667721011	AG-402-G08_2717280406	AG-402-B19_2717658469	AG-402-G08_2717280405	AG-402-B19_2717658460	AG-402-B19_2717659792	AG-402-G08_2717280404	AG-402-G08_2717280403	AG-402-G08_2717280400	AG-402-B19_2717658463	AG-402-B19_2717658462	AG-402-C09_2717274609	AG-402-G08_2717281751	AG-402-C09_2717274606	AG-402-C09_2717274605	AG-402-C09_2717274608	AG-402-G08_2717281756	AG-402-C09_2717274607	AG-402-C09_2717274602	AG-402-C09_2717274601	AG-402-N09_2717286251	AG-402-C09_2717274600	AG-402-B03_2717269914	AG-402-G06_2717151719	AG-402-B03_2717269915	AG-402-G06_2717151715	AG-402-B03_2717269919	AG-402-G06_2717151714	AG-402-G08_2717280418	AG-402-N09_2717286253	AG-402-G06_2717151717	AG-402-G08_2717280417	AG-402-G06_2717151716	AG-402-G08_2717280415	AG-402-G06_2717151710	AG-402-G08_2717280414	AG-402-G06_2717151713	AG-402-B19_2717659740	AG-402-G08_2717280412	AG-402-G08_2717280411	AG-402-G08_2717280410	AG-402-G08_2717281760	AG-402-G08_2717281741	AG-402-M23_2667746005	AG-402-M23_2667746006	AG-402-M23_2667747337	AG-402-M23_2667747338	AG-402-G08_2717281746	AG-402-C09_2717274613	AG-402-G08_2717281747	AG-402-O21_2667754597	AG-402-B03_2717269909	AG-402-O21_2667754599	AG-402-O21_2667754598	AG-402-B03_2717269903	AG-402-N09_2717286245	AG-402-B03_2717269901	AG-402-N09_2717286247	AG-402-O21_2667754591	AG-402-B03_2717269902	AG-402-N09_2717286248	AG-402-B03_2717269907	AG-402-B03_2717269908	AG-402-G08_2717280429	AG-402-N09_2717286242	AG-402-O21_2667754592	AG-402-B03_2717269905	AG-402-B19_2717659732	AG-402-I05_2667721032	AG-402-O21_2667754595	AG-402-B03_2717269906	AG-402-G08_2717280427	AG-402-I05_2667721031	AG-402-N09_2717286244	AG-402-O21_2667754594	AG-402-G08_2717280426	AG-402-M23_2667746001	AG-402-M23_2667746002	AG-402-G08_2717280422	AG-402-B03_2717269900	AG-402-G08_2717280421	AG-402-G08_2717280420	AG-402-M23_2667746000	AG-402-G08_2717280440	AG-402-G08_2717281772	AG-402-M23_2667747305	AG-402-B03_2717268604	AG-402-N09_2717286236	AG-402-N09_2717287567	AG-402-N09_2717286231	AG-402-G08_2717280439	AG-402-N09_2717286232	AG-402-N09_2717287563	AG-402-G08_2717280438	AG-402-N09_2717287564	AG-402-G08_2717280436	AG-402-G08_2717280435	AG-402-G08_2717280434	AG-402-M23_2667747302	AG-402-N09_2717286238	AG-402-N09_2717286239	AG-402-B03_2717268602	AG-402-G08_2717281767	AG-402-G06_2717151709	AG-402-B03_2717269929	AG-402-B19_2717659753	AG-402-G08_2717280449	AG-402-G08_2717280447	AG-402-M23_2667747311	AG-402-G08_2717280446	AG-402-M23_2667747312	AG-402-G06_2717151701	AG-402-G08_2717280445	AG-402-M23_2667747313	AG-402-G08_2717280444	AG-402-G08_2717280443	AG-402-N09_2717287559	AG-402-B03_2717269920	AG-402-G08_2717280441	AG-402-L09_2667735478	AG-402-M23_2667746039	AG-402-L20_2667737946	AG-402-L09_2667735473	AG-402-M23_2667747365	AG-402-M23_2667747366	AG-402-M23_2667746036	AG-402-M23_2667747367	AG-402-M23_2667746037	AG-402-M23_2667747368	AG-402-M23_2667746031	AG-402-M23_2667746032	AG-402-M23_2667747364	AG-402-L20_2667737951	AG-402-L09_2667735488	AG-402-L20_2667737959	AG-402-L09_2667735481	AG-402-N09_2717286201	AG-402-N09_2717286203	AG-402-M23_2667746040	AG-402-N09_2717286204	AG-402-N09_2717287535	AG-402-M23_2667746045	AG-402-M23_2667746046	AG-402-M23_2667746047	AG-402-M23_2667746048	AG-402-M23_2667746042	AG-402-M23_2667746044	AG-402-M23_2667747375	AG-402-B05_2717271510	AG-402-B05_2717271512	AG-402-M23_2667746017	AG-402-M23_2667746018	AG-402-L20_2667737920	AG-402-M23_2667746019	AG-402-L09_2667735493	AG-402-L20_2667737926	AG-402-L20_2667737925	AG-402-M23_2667747340	AG-402-N09_2717287526	AG-402-M23_2667747341	AG-402-N09_2717287527	AG-402-M23_2667747342	AG-402-L20_2667737930	AG-402-B05_2717271503	AG-402-M23_2667746028	AG-402-M23_2667746029	AG-402-B05_2717271505	AG-402-L20_2667737938	AG-402-L20_2667737935	AG-402-B05_2717271506	AG-402-M23_2667746023	AG-402-B05_2717271507	AG-402-M23_2667746024	AG-402-M23_2667746025	AG-402-M23_2667747356	AG-402-M23_2667746026	AG-402-M23_2667746020	AG-402-M23_2667746021	AG-402-M23_2667746022	AG-402-L20_2667737983	AG-402-L20_2667737982	AG-402-L20_2667737988	AG-402-L20_2667737987	AG-402-L09_2667735437	AG-402-L09_2667735432	AG-402-M23_2667746070	AG-402-B19_2717658499	AG-402-N09_2717287501	AG-402-N09_2717287502	AG-402-B19_2717658493	AG-402-N09_2717287508	AG-402-B19_2717658491	AG-402-M23_2667746074	AG-402-N09_2717287503	AG-402-M23_2667746075	AG-402-M23_2667746076	AG-402-B19_2717658494	AG-402-L09_2667735447	AG-402-L20_2667737996	AG-402-L09_2667735446	AG-402-L20_2667737995	AG-402-L20_2667737994	AG-402-L09_2667735449	AG-402-L20_2667737998	AG-402-L09_2667735448	AG-402-L20_2667737997	AG-402-L09_2667735441	AG-402-M23_2667746083	AG-402-B19_2717658487	AG-402-M23_2667746084	AG-402-M23_2667746089	AG-402-B19_2717658481	AG-402-M23_2667746085	AG-402-B19_2717658485	AG-402-M23_2667746086	AG-402-B19_2717658484	AG-402-L09_2667735458	AG-402-L09_2667735457	AG-402-L09_2667735456	AG-402-L20_2667737961	AG-402-L20_2667737969	AG-402-L20_2667737968	AG-402-L09_2667735453	AG-402-M23_2667747380	AG-402-M23_2667746050	AG-402-M23_2667747381	AG-402-M23_2667746051	AG-402-M23_2667747382	AG-402-M23_2667746057	AG-402-M23_2667746058	AG-402-M23_2667746052	AG-402-M23_2667747383	AG-402-M23_2667746053	AG-402-M23_2667746054	AG-402-M23_2667746055	AG-402-L09_2667735469	AG-402-L20_2667737974	AG-402-L09_2667735468	AG-402-L20_2667737973	AG-402-L20_2667737971	AG-402-L20_2667737977	AG-402-L20_2667737976	AG-402-L20_2667737975	AG-402-L09_2667735461	AG-402-L09_2667735460	AG-402-L09_2667735463	AG-402-M23_2667747391	AG-402-M23_2667746068	AG-402-M23_2667747399	
AG-402-M23_2667746069	AG-402-L20_2667737970	AG-402-M23_2667747394	AG-402-M23_2667747395	AG-402-M23_2667746066	AG-402-B05_2717270243	AG-402-B05_2717271575	AG-402-L09_2667735513	AG-402-O21_2667755816	AG-402-B05_2717271576	AG-402-L09_2667735512	AG-402-O21_2667755817	AG-402-B05_2717270241	AG-402-L09_2667735511	AG-402-B05_2717271578	AG-402-O21_2667755815	AG-402-B05_2717271579	AG-402-L09_2667735516	AG-402-O21_2667755819	AG-402-B05_2717270249	AG-402-B05_2717270248	AG-402-B05_2717271570	AG-402-B05_2717270247	AG-402-B05_2717270246	AG-402-O21_2667755813	AG-402-B05_2717270245	AG-402-B05_2717271573	AG-402-O21_2667755810	AG-402-B05_2717271574	AG-402-L09_2667735519	AG-402-L09_2667735518	AG-402-L09_2667735524	AG-402-L09_2667735523	AG-402-B05_2717270230	AG-402-O21_2667755803	AG-402-B05_2717271568	AG-402-L09_2667735528	AG-402-O21_2667755809	AG-402-O21_2667755807	AG-402-O21_2667755808	AG-402-B05_2717270237	AG-402-B05_2717270236	AG-402-B05_2717271560	AG-402-O21_2667755801	AG-402-B05_2717270235	AG-402-B05_2717270233	AG-402-B03_2717268697	AG-402-B03_2717268698	AG-402-B05_2717271597	AG-402-O21_2667755838	AG-402-B05_2717271598	AG-402-B05_2717270263	AG-402-O21_2667755836	AG-402-B05_2717270262	AG-402-B05_2717270261	AG-402-L09_2667735537	AG-402-B05_2717271590	AG-402-L09_2667735531	AG-402-B05_2717270267	AG-402-B05_2717271595	AG-402-B05_2717270266	AG-402-B05_2717270254	AG-402-B05_2717271586	AG-402-L09_2667735546	AG-402-O21_2667755827	AG-402-B05_2717270253	AG-402-B05_2717271587	AG-402-O21_2667755828	AG-402-B05_2717270252	AG-402-O21_2667755825	AG-402-L09_2667735543	AG-402-L09_2667735549	AG-402-L09_2667735548	AG-402-O21_2667755829	AG-402-O21_2667755820	AG-402-B05_2717271580	AG-402-B05_2717271581	AG-402-B05_2717270258	AG-402-B05_2717271582	AG-402-L09_2667735542	AG-402-O21_2667755823	AG-402-B05_2717271583	AG-402-L09_2667735541	AG-402-O21_2667755824	AG-402-B05_2717270256	AG-402-B05_2717271584	AG-402-O21_2667755821	AG-402-B05_2717270255	AG-402-B05_2717271531	AG-402-B05_2717271534	AG-402-B05_2717271538	AG-402-B05_2717270202	AG-402-B05_2717271530	AG-402-A08_2717266798	AG-402-A08_2717266795	AG-402-A08_2717266799	AG-402-B05_2717271539	AG-402-B05_2717271523	AG-402-B05_2717271526	AG-402-B05_2717271528	AG-402-B05_2717271529	AG-402-B05_2717271556	AG-402-B05_2717271550	AG-402-A08_2717266781	AG-402-B05_2717271552	AG-402-A08_2717266776	AG-402-A08_2717266777	AG-409-A10_2717287893	AG-402-L09_2667735501	AG-402-B05_2717271544	AG-409-A10_2717287891	AG-402-B05_2717271545	AG-409-A10_2717287892	AG-402-B05_2717271546	AG-402-L09_2667735506	AG-409-A10_2717287897	AG-402-B05_2717271547	AG-402-L09_2667735505	AG-409-A10_2717287898	AG-402-B05_2717271548	AG-409-A10_2717287895	AG-402-L09_2667735503	AG-409-A10_2717287896	AG-409-A10_2717287899	AG-402-A08_2717266794	AG-402-A08_2717266793	AG-402-A08_2717266791	AG-402-A08_2717266787	AG-402-A08_2717266786	AG-402-A08_2717266785	AG-402-A08_2717266789	AG-402-A08_2717266788	AG-402-L09_2667735509	AG-402-L09_2667735507	AG-402-G08_2717281794	AG-409-A10_2717287883	AG-402-G08_2717281797	AG-409-A10_2717287886	AG-402-G08_2717281799	AG-409-A10_2717287885	AG-402-O21_2667755896	AG-402-O21_2667755897	AG-409-A10_2717287888	AG-402-I05_2667721068	AG-402-O21_2667755895	AG-409-A10_2717287889	AG-402-B19_2717659816	AG-402-C09_2717274641	AG-402-B19_2717659817	AG-402-B19_2717659818	AG-402-C09_2717274643	AG-402-O21_2667755899	AG-402-A08_2717266754	AG-402-B03_2717268626	AG-402-B19_2717659822	AG-402-B03_2717268625	AG-402-B19_2717659823	AG-402-A08_2717266752	AG-402-B03_2717268628	AG-402-B19_2717659824	AG-402-A08_2717266751	AG-402-B19_2717659825	AG-402-A08_2717266758	AG-402-O21_2667755892	AG-402-A08_2717266757	AG-402-B03_2717268629	AG-402-B19_2717659821	AG-402-O21_2667755891	AG-402-B03_2717268620	AG-402-G08_2717280457	AG-402-A08_2717266759	AG-402-B03_2717268621	AG-402-B03_2717269955	AG-402-B03_2717268624	AG-402-G08_2717281785	AG-402-G08_2717281788	AG-402-G08_2717281789	AG-409-A10_2717287873	AG-402-C09_2717274657	AG-402-O21_2667754553	AG-402-O21_2667755885	AG-402-B19_2717659809	AG-402-C09_2717274656	AG-402-C09_2717274659	AG-402-O21_2667755883	AG-402-O21_2667755884	AG-409-A10_2717287878	AG-402-A08_2717266772	AG-402-B19_2717659805	AG-402-C09_2717274652	AG-402-O21_2667755887	AG-402-B19_2717659807	AG-402-C09_2717274654	AG-402-B03_2717268614	AG-402-B19_2717659812	AG-402-A08_2717266763	AG-402-B03_2717268616	AG-402-A08_2717266769	AG-402-B19_2717659810	AG-402-B03_2717269943	AG-402-G08_2717281790	AG-402-B03_2717268613	AG-402-G08_2717281792	AG-402-B03_2717268612	AG-402-G08_2717281793	AG-402-G08_2717280483	AG-409-A10_2717287861	AG-402-G08_2717280482	AG-402-G08_2717280481	AG-402-G08_2717280480	AG-402-B03_2717269980	AG-409-A10_2717287865	AG-402-C09_2717274629	AG-409-A10_2717287863	AG-402-O21_2667754586	AG-409-A10_2717287868	AG-402-C09_2717274623	AG-409-A10_2717287869	AG-402-O21_2667754588	AG-409-A10_2717287866	AG-402-C09_2717274625	AG-402-O21_2667754587	AG-402-B19_2717659837	AG-402-C09_2717274620	AG-402-B19_2717659838	AG-402-C09_2717274622	AG-402-C09_2717274621	AG-402-A08_2717266732	AG-402-B03_2717268648	AG-402-A08_2717266730	AG-402-B03_2717269978	AG-402-B19_2717659846	AG-402-O21_2667754580	AG-402-B03_2717268649	AG-402-B03_2717269979	AG-402-B19_2717659847	AG-402-B19_2717658516	AG-402-B19_2717658514	AG-402-B19_2717659842	AG-402-A08_2717266733	AG-402-O21_2667754583	AG-402-A08_2717266738	AG-402-G08_2717280479	AG-402-G08_2717280478	AG-402-B03_2717268644	AG-402-G06_2717151696	AG-402-G08_2717280477	AG-402-G06_2717151695	AG-402-G08_2717280476	AG-402-G06_2717151698	AG-402-G06_2717151697	AG-409-A10_2717287850	AG-402-C09_2717274639	AG-409-A10_2717287853	AG-402-G08_2717280490	
AG-402-C09_2717274635	AG-409-A10_2717287858	AG-402-C09_2717274637	AG-402-C09_2717274631	AG-402-O21_2667754579	AG-402-O21_2667754578	AG-402-B19_2717659828	AG-402-C09_2717274633	AG-409-A10_2717287859	AG-402-B19_2717659829	AG-402-A08_2717266743	AG-402-B19_2717658501	AG-402-B19_2717659834	AG-402-B03_2717269967	AG-402-B19_2717659835	AG-402-A08_2717266740	AG-402-B19_2717659836	AG-402-B19_2717658505	AG-402-O21_2667754571	AG-402-B19_2717659830	AG-402-A08_2717266745	AG-402-B19_2717658503	AG-402-A08_2717266744	AG-402-B19_2717658502	AG-402-B19_2717659832	AG-402-B03_2717269961	AG-402-A08_2717266749	AG-402-B03_2717269960	AG-402-I05_2667721090	AG-402-B05_2717270287	AG-402-G06_2717151681	AG-402-O21_2667754528	AG-402-B05_2717270286	AG-402-G06_2717151680	AG-402-B05_2717270285	AG-402-O21_2667755858	AG-402-B05_2717270284	AG-402-G06_2717151682	AG-402-O21_2667754529	AG-402-B05_2717270283	AG-402-B05_2717270282	AG-409-A10_2717287843	AG-402-B03_2717268671	AG-402-B05_2717270281	AG-409-A10_2717287840	AG-402-B05_2717270280	AG-409-A10_2717287841	AG-402-O21_2667754520	AG-402-O21_2667755852	AG-402-C09_2717274689	AG-402-O21_2667755853	AG-409-A10_2717287847	AG-402-O21_2667754522	AG-402-O21_2667755856	AG-402-C09_2717274685	AG-402-O21_2667754523	AG-402-O21_2667755857	AG-402-B05_2717270289	AG-402-O21_2667755854	AG-402-C09_2717274687	AG-409-A10_2717287849	AG-402-C09_2717274693	AG-402-C09_2717274692	AG-402-A08_2717266714	AG-402-A08_2717266713	AG-402-C09_2717274690	AG-402-B05_2717270290	AG-402-A08_2717266717	AG-402-B03_2717268661	AG-402-B03_2717268663	AG-402-B03_2717268665	AG-402-G06_2717151673	AG-402-G08_2717280498	AG-402-G06_2717151676	AG-402-G08_2717280497	AG-402-B03_2717268667	AG-402-G06_2717151675	AG-402-G08_2717280496	AG-402-G06_2717151692	AG-402-O21_2667755849	AG-402-G06_2717151691	AG-402-O21_2667754516	AG-402-G06_2717151694	AG-402-O21_2667755847	AG-402-G06_2717151693	AG-409-A10_2717287831	AG-409-A10_2717287832	AG-402-B03_2717268660	AG-402-G06_2717151690	AG-409-A10_2717287830	AG-402-O21_2667755841	AG-402-O21_2667755842	AG-402-O21_2667755840	AG-409-A10_2717287834	AG-402-B05_2717270279	AG-402-B05_2717270278	AG-402-O21_2667754515	AG-402-O21_2667755843	AG-402-A08_2717266721	AG-402-B03_2717268659	AG-402-B03_2717268658	AG-402-A08_2717266725	AG-402-A08_2717266729	AG-402-B03_2717268651	AG-402-A08_2717266728	AG-402-B03_2717269984	AG-402-G06_2717151688	AG-402-A08_2717266726	AG-402-B03_2717268655	AG-402-G06_2717151685	AG-402-G06_2717151684	AG-402-B03_2717269985	AG-402-G06_2717151687	AG-402-B03_2717268656	AG-402-B03_2717269986	AG-402-G06_2717151661	AG-402-G06_2717151660	AG-402-B03_2717268691	AG-402-B03_2717268693	AG-402-B03_2717268692	AG-402-C09_2717274667	AG-402-O21_2667755875	AG-402-O21_2667755873	AG-402-C09_2717274664	AG-409-A10_2717287828	AG-402-O21_2667754545	AG-409-A10_2717287826	AG-402-C09_2717274665	AG-402-B19_2717659800	AG-402-C09_2717274671	AG-402-C09_2717274673	AG-402-B19_2717659803	AG-402-B03_2717268684	AG-402-G06_2717151656	AG-402-B03_2717268683	AG-402-G06_2717151655	AG-402-G06_2717151658	AG-402-G06_2717151657	AG-402-B03_2717268688	AG-402-G06_2717151652	AG-402-G06_2717151654	AG-402-B05_2717270298	AG-402-B05_2717270297	AG-402-B03_2717268680	AG-402-B05_2717270293	AG-409-A10_2717287810	AG-402-B03_2717268682	AG-402-B05_2717270292	AG-402-O21_2667754531	AG-402-O21_2667755861	AG-402-O21_2667754532	AG-409-A10_2717287812	AG-402-O21_2667754535	AG-409-A10_2717287817	AG-402-C09_2717274674	AG-402-C09_2717274677	AG-402-O21_2667754537	AG-409-A10_2717287815	AG-402-C09_2717274682	AG-402-C09_2717274683	AG-402-G06_2717151667	AG-402-B03_2717268672	AG-402-G06_2717151666	AG-402-A08_2717266705	AG-402-B03_2717268675	AG-402-B03_2717268674	AG-402-G06_2717151668	AG-402-G06_2717151663	AG-402-G06_2717151662	AG-402-G06_2717151664	AG-402-C09_2717274928	AG-402-C09_2717274925	AG-402-C09_2717274924	AG-402-M23_2667747404	AG-402-L20_2667738997	AG-402-M23_2667747405	AG-402-B03_2717268908	AG-402-C09_2717274923	AG-402-C09_2717274922	AG-402-B19_2717659428	AG-402-G06_2717151878	AG-402-M23_2667747400	AG-402-L20_2667738993	AG-402-G06_2717151872	AG-402-M23_2667747418	AG-402-M23_2667747419	AG-402-C09_2717274936	AG-402-M23_2667747413	AG-402-C09_2717274935	AG-402-M23_2667747414	AG-402-C09_2717273607	AG-402-C09_2717274938	AG-402-M23_2667747415	AG-402-C09_2717274932	AG-402-C09_2717274931	AG-402-C09_2717274934	AG-402-C09_2717274933	AG-402-C09_2717274930	AG-402-G08_2717280746	AG-402-G06_2717151887	AG-402-G06_2717151886	AG-402-G06_2717151889	AG-402-M23_2667747412	AG-402-L20_2667738976	AG-402-C09_2717274906	AG-402-L20_2667738977	AG-402-L20_2667738978	AG-402-C09_2717274908	AG-402-C09_2717274903	AG-402-L20_2667738972	AG-402-C09_2717274902	AG-402-L20_2667738973	AG-402-C09_2717274905	AG-402-L20_2667738974	AG-402-C09_2717274904	AG-402-C09_2717274901	AG-402-C09_2717274900	AG-402-B03_2717268922	AG-402-G06_2717151858	AG-409-A10_2717289092	AG-402-B03_2717268929	AG-409-A10_2717289096	AG-402-L20_2667738970	AG-409-A10_2717289094	AG-402-L20_2667738971	AG-409-A10_2717289093	AG-409-A10_2717289099	AG-402-L20_2667738983	AG-402-L20_2667738984	AG-402-L20_2667738986	AG-402-B03_2717268919	AG-402-B03_2717268914	AG-402-B03_2717268916	AG-402-G06_2717151869	AG-402-B03_2717268915	AG-402-N09_2717287232	AG-402-G06_2717151865	AG-402-G08_2717280766	AG-402-L20_2667738980	AG-402-G06_2717151867	AG-402-L20_2667738981	AG-402-G06_2717151866	AG-409-A10_2717289069	AG-402-M23_2667747446	AG-402-M23_2667747447	AG-402-M23_2667747448	AG-402-C09_2717273639	AG-402-C09_2717273634	AG-409-A10_2717289070	AG-402-M23_2667747442	AG-409-A10_2717289074	AG-409-A10_2717289071	AG-402-G06_2717151830	AG-402-B03_2717268942	AG-409-A10_2717289075	
AG-409-A10_2717289057	AG-402-M23_2667747457	AG-402-C09_2717273648	AG-402-M23_2667747459	AG-402-C09_2717273644	AG-402-B03_2717268933	AG-402-B03_2717268936	AG-402-M23_2667747454	AG-402-M23_2667747455	AG-402-G08_2717280786	AG-402-B03_2717268930	AG-402-G08_2717280785	AG-402-B03_2717268931	AG-402-G06_2717151840	AG-409-A10_2717289048	AG-409-A10_2717289046	AG-402-M23_2667747424	AG-402-M23_2667747426	AG-402-C09_2717274948	AG-402-M23_2667747427	AG-402-C09_2717274942	AG-402-C09_2717274941	AG-402-C09_2717274940	AG-402-G06_2717151817	AG-402-B19_2717659406	AG-402-B03_2717268968	AG-402-G06_2717151819	AG-402-G06_2717151814	AG-402-G06_2717151813	AG-402-G06_2717151815	AG-402-M23_2667747420	AG-402-M23_2667747421	AG-409-A10_2717289051	AG-402-G06_2717151812	AG-402-G06_2717151811	AG-402-B03_2717268963	AG-402-B03_2717268965	AG-409-A10_2717289054	AG-409-A10_2717289038	AG-402-M23_2667746109	AG-409-A10_2717289037	AG-402-M23_2667746105	AG-402-M23_2667746106	AG-402-M23_2667747437	AG-402-M23_2667746107	AG-402-M23_2667747438	AG-402-C09_2717273621	AG-402-B03_2717268958	AG-402-G06_2717151826	AG-402-M23_2667746100	AG-409-A10_2717289040	AG-402-B03_2717268952	AG-402-B03_2717268951	AG-409-A10_2717289044	AG-402-B03_2717268954	AG-402-M23_2667747430	AG-409-A10_2717289027	AG-409-A10_2717289026	AG-402-B05_2717271852	AG-402-B05_2717271854	AG-402-M23_2667746159	AG-402-B05_2717271855	AG-409-A10_2717289029	AG-402-B05_2717271857	AG-409-A10_2717289028	AG-402-B05_2717270526	AG-402-B05_2717270525	AG-402-B05_2717270524	AG-402-B05_2717270523	AG-402-B05_2717270521	AG-402-L09_2667735595	AG-402-B05_2717271858	AG-402-M23_2667746155	AG-402-B05_2717271859	AG-402-M23_2667747489	AG-409-A10_2717289034	AG-409-A10_2717289033	AG-409-A10_2717289032	AG-402-M23_2667746154	AG-402-M23_2667747485	AG-402-L20_2667738921	AG-402-B05_2717271840	AG-409-A10_2717289015	AG-402-B05_2717271841	AG-409-A10_2717289013	AG-402-B05_2717271843	AG-402-B05_2717271844	AG-409-A10_2717289019	AG-409-A10_2717289017	AG-402-B05_2717270515	AG-402-L20_2667738929	AG-402-B05_2717270513	AG-402-B05_2717270511	AG-402-G06_2717151806	AG-402-M23_2667747490	AG-402-M23_2667747491	AG-402-B05_2717270517	AG-402-G06_2717151805	AG-402-M23_2667746167	AG-402-B19_2717659497	AG-402-G06_2717151801	AG-402-M23_2667746162	AG-402-M23_2667747493	AG-402-M23_2667746163	AG-402-B19_2717659493	AG-402-M23_2667746164	AG-409-A10_2717289021	AG-402-M23_2667746165	AG-409-A10_2717289020	AG-409-A10_2717289005	AG-402-O21_2667754901	AG-402-O21_2667754904	AG-402-M23_2667746137	AG-402-O21_2667754906	AG-409-A10_2717289009	AG-409-A10_2717289006	AG-402-B05_2717270548	AG-402-O21_2667754900	AG-402-M23_2667746133	AG-402-M23_2667746148	AG-402-M23_2667747479	AG-402-M23_2667746149	AG-402-L20_2667738903	AG-402-M23_2667746144	AG-402-M23_2667747476	AG-402-M23_2667746146	AG-402-M23_2667747477	AG-402-M23_2667746147	AG-402-M23_2667747478	AG-402-M23_2667747471	AG-409-A10_2717289001	AG-402-M23_2667746141	AG-409-A10_2717289000	AG-402-M23_2667746143	AG-402-L09_2667735557	AG-402-L20_2667738954	AG-402-L09_2667735556	AG-402-L09_2667735555	AG-402-L20_2667738951	AG-402-B05_2717271812	AG-402-L20_2667738952	AG-402-L20_2667738958	AG-402-L09_2667735551	AG-402-M23_2667746191	AG-402-M23_2667746192	AG-402-M23_2667746193	AG-402-A08_2717266399	AG-402-L09_2667735568	AG-402-L20_2667738965	AG-402-L09_2667735567	AG-402-L20_2667738967	AG-402-B05_2717271802	AG-402-L09_2667735560	AG-402-L20_2667738969	AG-402-L09_2667735562	AG-402-B05_2717271804	AG-402-B05_2717271805	AG-402-B05_2717271806	AG-402-L20_2667738960	AG-402-B05_2717271807	AG-402-B05_2717271808	AG-402-B05_2717271809	AG-402-L09_2667735579	AG-402-L09_2667735571	AG-402-B05_2717270503	AG-402-L09_2667735570	AG-402-B05_2717270502	AG-402-B05_2717270501	AG-402-L09_2667735575	AG-402-L09_2667735574	AG-402-L20_2667738937	AG-402-L09_2667735572	AG-402-L20_2667738939	AG-402-M23_2667746170	AG-402-B05_2717270509	AG-402-B05_2717270507	AG-402-L20_2667738943	AG-402-L20_2667738945	AG-402-L09_2667735587	AG-402-L20_2667738946	AG-402-B05_2717271822	AG-402-B05_2717271823	AG-402-L20_2667738942	AG-402-A08_2717266394	AG-402-A08_2717266392	AG-402-A08_2717266391	AG-402-A08_2717266398	AG-402-L09_2667735586	AG-402-A08_2717266397	AG-402-L09_2667735583	AG-402-M23_2667746180	AG-402-M23_2667746188	AG-402-B05_2717271826	AG-402-B05_2717271827	AG-402-G08_2717280721	AG-402-B05_2717271828	AG-402-M23_2667746187	AG-402-O21_2667754847	AG-402-L09_2667735633	AG-402-O21_2667754846	AG-402-L09_2667735632	AG-402-L09_2667735631	AG-402-A08_2717266482	AG-402-O21_2667754841	AG-402-A08_2717266486	AG-402-L09_2667735630	AG-402-O21_2667754843	AG-402-A08_2717266484	AG-402-O21_2667754845	AG-402-A08_2717266483	AG-402-O21_2667754844	AG-402-O21_2667754835	AG-402-B05_2717270593	AG-402-B05_2717270592	AG-402-O21_2667754837	AG-402-L09_2667735649	AG-402-L09_2667735648	AG-402-O21_2667754831	AG-402-A08_2717266495	AG-402-B05_2717270597	AG-402-O21_2667754834	AG-402-O21_2667754833	AG-402-A08_2717266489	AG-402-L09_2667735656	AG-402-O21_2667754869	AG-402-L09_2667735655	AG-402-O21_2667754868	AG-402-L09_2667735654	AG-402-L09_2667735659	AG-402-L09_2667735658	AG-402-L09_2667735657	AG-402-O21_2667754860	AG-402-A08_2717267795	AG-402-L09_2667735652	AG-402-O21_2667754864	AG-402-A08_2717267793	AG-402-L09_2667735650	AG-402-A08_2717267792	AG-402-A08_2717266457	AG-402-M23_2667746093	AG-402-M23_2667746094	AG-402-A08_2717266454	AG-402-M23_2667746095	AG-402-A08_2717266459	AG-402-M23_2667746096	AG-402-M23_2667746097	AG-402-M23_2667746098	AG-402-O21_2667754858	AG-402-L09_2667735666	AG-402-O21_2667754857	AG-402-L09_2667735665	AG-402-L09_2667735664	AG-402-O21_2667754859	AG-402-A08_2717266471	AG-402-O21_2667754850	
AG-402-O21_2667754852	AG-402-O21_2667754851	AG-402-O21_2667754854	AG-402-A08_2717266474	AG-402-L09_2667735662	AG-402-O21_2667754856	AG-402-L09_2667735660	AG-402-A08_2717266468	AG-402-A08_2717267799	AG-402-A08_2717266467	AG-402-B05_2717270562	AG-402-O21_2667754803	AG-402-O21_2667754802	AG-402-O21_2667754804	AG-402-O21_2667754807	AG-402-O21_2667754809	AG-402-O21_2667754808	AG-402-B05_2717270569	AG-402-B05_2717270568	AG-402-B05_2717270567	AG-402-A08_2717266442	AG-402-A08_2717266440	AG-402-O21_2667754801	AG-402-O21_2667754800	AG-402-A08_2717266433	AG-402-A08_2717266432	AG-402-A08_2717266438	AG-402-A08_2717266436	AG-402-B05_2717270558	AG-402-A08_2717267783	AG-402-B05_2717271880	AG-402-A08_2717266451	AG-402-B05_2717270553	AG-402-A08_2717266446	AG-402-A08_2717267775	AG-402-A08_2717266449	AG-402-A08_2717266447	AG-402-L09_2667735609	AG-402-L09_2667735608	AG-402-L09_2667735607	AG-402-O21_2667754825	AG-402-B05_2717270583	AG-402-O21_2667754824	AG-402-B05_2717270581	AG-402-O21_2667754826	AG-402-L09_2667735615	AG-402-L09_2667735613	AG-402-A08_2717267751	AG-402-A08_2717267750	AG-402-B05_2717270586	AG-402-B05_2717270585	AG-402-A08_2717266413	AG-402-A08_2717267744	AG-402-A08_2717266410	AG-402-A08_2717266417	AG-402-A08_2717267748	AG-402-A08_2717266416	AG-402-A08_2717266414	AG-402-L09_2667735619	AG-402-A08_2717266419	AG-402-A08_2717267749	AG-402-L09_2667735617	AG-402-L09_2667735623	AG-402-O21_2667754813	AG-402-L09_2667735621	AG-402-O21_2667754816	AG-402-B05_2717270570	AG-402-O21_2667754819	AG-402-B05_2717270579	AG-402-B05_2717270578	AG-402-A08_2717266431	AG-402-B05_2717270577	AG-402-O21_2667754810	AG-402-A08_2717266430	AG-402-B05_2717270574	AG-402-O21_2667754811	AG-402-A08_2717267755	AG-402-A08_2717267754	AG-402-A08_2717266422	AG-402-A08_2717267753	AG-402-A08_2717267752	AG-402-A08_2717266428	AG-402-A08_2717266427	AG-402-A08_2717266425	AG-402-A08_2717266429	AG-402-L09_2667735628	AG-402-C09_2717273676	AG-402-C09_2717273675	AG-402-A08_2717267722	AG-402-B03_2717268989	AG-402-B03_2717268988	AG-402-C09_2717273680	AG-402-A08_2717267720	AG-402-A08_2717267724	AG-402-A08_2717267729	AG-402-A08_2717267728	AG-402-B03_2717268986	AG-402-C09_2717273689	AG-402-A08_2717267740	AG-402-C09_2717273686	AG-402-A08_2717266402	AG-402-B03_2717268978	AG-402-A08_2717266401	AG-402-A08_2717267732	AG-402-B03_2717268977	AG-402-A08_2717267731	AG-402-A08_2717267737	AG-402-B03_2717268970	AG-402-A08_2717267739	AG-402-B03_2717268972	AG-402-B03_2717268971	AG-402-B03_2717268974	AG-402-B03_2717268975	AG-402-C09_2717273656	AG-402-C09_2717273655	AG-402-C09_2717273654	AG-402-C09_2717273653	AG-402-C09_2717273660	AG-402-A08_2717267704	AG-402-A08_2717267703	AG-402-A08_2717267702	AG-402-A08_2717267708	AG-402-A08_2717267707	AG-402-A08_2717267706	AG-402-C09_2717273667	AG-402-C09_2717273668	AG-402-C09_2717273663	AG-402-C09_2717273665	AG-402-C09_2717273664	AG-402-A08_2717267711	AG-402-C09_2717273670	AG-402-A08_2717267713	AG-402-A08_2717267719	AG-402-B03_2717268992	AG-402-A08_2717267718	AG-402-B03_2717268991	AG-402-A08_2717267717	AG-402-B03_2717268993	AG-402-O21_2667754882	AG-402-O21_2667754887	AG-402-O21_2667754886	AG-402-O21_2667754888	AG-402-G06_2717151798	AG-402-G06_2717151795	AG-402-G06_2717151797	AG-402-G06_2717151796	AG-402-O21_2667754873	AG-402-O21_2667754876	AG-402-C09_2717273696	AG-402-N09_2717287280	AG-402-G06_2717151777	AG-402-G06_2717151776	AG-402-G06_2717151779	AG-402-G06_2717151773	AG-402-G06_2717151772	AG-402-G06_2717151774	AG-402-G06_2717151793	AG-402-O21_2667754893	AG-402-O21_2667754895	AG-402-O21_2667754899	AG-402-N09_2717287279	AG-402-O21_2667754890	AG-402-O21_2667754892	AG-402-G08_2717281953	AG-402-L20_2667737789	AG-402-G08_2717281956	AG-402-N09_2717286050	AG-402-N09_2717287381	AG-402-N09_2717287382	AG-402-C09_2717274802	AG-402-G08_2717281958	AG-402-C09_2717274801	AG-402-N09_2717286053	AG-402-N09_2717287384	AG-402-N09_2717287380	AG-402-B19_2717659547	AG-402-N09_2717287389	AG-402-G08_2717280618	AG-402-B19_2717659543	AG-402-G08_2717280617	AG-402-N09_2717286054	AG-402-B19_2717659544	AG-402-B19_2717659545	AG-402-G08_2717280614	AG-402-G08_2717280613	AG-402-B19_2717659540	AG-402-G06_2717151996	AG-402-G08_2717280612	AG-402-B19_2717659541	AG-402-G06_2717151999	AG-402-B19_2717659542	AG-402-L20_2667737782	AG-402-L20_2667737781	AG-402-L20_2667737797	AG-402-M23_2667746203	AG-402-M23_2667746205	AG-402-L20_2667737799	AG-402-G08_2717281945	AG-402-C09_2717274810	AG-402-N09_2717286040	AG-402-N09_2717287371	AG-402-N09_2717286041	AG-402-N09_2717287372	AG-402-N09_2717286042	AG-402-B19_2717659529	AG-402-G08_2717281949	AG-402-B19_2717659536	AG-402-N09_2717287378	AG-402-N09_2717286048	AG-402-N09_2717287379	AG-402-B19_2717659538	AG-402-N09_2717286049	AG-402-B19_2717659539	AG-402-B19_2717659532	AG-402-G08_2717280628	AG-402-N09_2717286043	AG-402-B19_2717659533	AG-402-G08_2717280626	AG-402-N09_2717286045	AG-402-B19_2717659535	AG-402-N09_2717287377	AG-402-G08_2717280624	AG-402-G08_2717280623	AG-402-B19_2717659531	AG-402-L20_2667737764	AG-402-L20_2667737763	AG-402-L20_2667737769	AG-402-L20_2667737768	AG-402-L20_2667737766	AG-402-G08_2717281978	AG-402-G08_2717281979	AG-402-N09_2717286030	AG-402-N09_2717287361	AG-402-B03_2717268802	AG-402-N09_2717286036	AG-402-N09_2717286039	AG-402-N09_2717286032	AG-402-B19_2717659566	AG-402-G08_2717280638	AG-402-N09_2717286033	AG-402-B19_2717659567	AG-402-N09_2717286034	AG-402-N09_2717287365	AG-402-B19_2717659568	AG-402-N09_2717286035	AG-402-N09_2717287366	AG-402-B19_2717659563	AG-402-G08_2717280633	AG-402-B19_2717659564	AG-402-G06_2717151976	AG-402-G08_2717280632	AG-402-G06_2717151971	AG-402-G08_2717280631	AG-402-L20_2667737761	AG-402-G06_2717151970	
AG-402-L20_2667737760	AG-402-G06_2717151973	AG-402-L20_2667737776	AG-402-G08_2717281960	AG-402-L20_2667737775	AG-402-L20_2667737774	AG-402-G08_2717281962	AG-402-G08_2717281963	AG-402-G08_2717281964	AG-402-L20_2667737779	AG-402-L20_2667737778	AG-402-G08_2717281966	AG-402-L20_2667737777	AG-402-N09_2717286020	AG-402-N09_2717287356	AG-402-N09_2717287357	AG-402-N09_2717287358	AG-402-N09_2717286028	AG-402-B19_2717659554	AG-402-N09_2717286022	AG-402-N09_2717287353	AG-402-N09_2717286023	AG-402-N09_2717286024	AG-402-N09_2717287355	AG-402-G06_2717151985	AG-402-G06_2717151987	AG-402-L20_2667737772	AG-402-L20_2667737771	AG-402-L20_2667737770	AG-402-C09_2717274848	AG-402-M23_2667746236	AG-402-G08_2717281997	AG-402-M23_2667746237	AG-402-G08_2717281998	AG-402-M23_2667746238	AG-402-C09_2717274849	AG-402-C09_2717274844	AG-402-C09_2717274846	AG-402-C09_2717274845	AG-402-B03_2717268824	AG-402-N09_2717287345	AG-402-N09_2717287346	AG-402-N09_2717287347	AG-402-N09_2717286017	AG-402-N09_2717287348	AG-402-G06_2717151957	AG-402-N09_2717287341	AG-402-B03_2717268827	AG-402-B19_2717659500	AG-402-B19_2717659501	AG-402-G06_2717151959	AG-402-N09_2717287343	AG-402-G06_2717151958	AG-402-G06_2717151953	AG-402-G06_2717151952	AG-402-M23_2667746234	AG-402-G06_2717151954	AG-402-M23_2667746235	AG-402-B03_2717268820	AG-402-B03_2717268822	AG-402-G06_2717151951	AG-402-G06_2717151950	AG-402-M23_2667746231	AG-402-G08_2717281982	AG-402-G08_2717281983	AG-402-G08_2717281984	AG-402-C09_2717274859	AG-402-M23_2667746248	AG-402-C09_2717274854	AG-402-C09_2717274857	AG-402-C09_2717274856	AG-402-C09_2717274850	AG-402-N09_2717287334	AG-402-B03_2717268814	AG-402-N09_2717287337	AG-402-B03_2717268817	AG-402-B03_2717268819	AG-402-G06_2717151969	AG-402-G06_2717151963	AG-402-M23_2667746244	AG-402-M23_2667746245	AG-402-G06_2717151965	AG-402-M23_2667746246	AG-402-G06_2717151960	AG-402-M23_2667746240	AG-402-M23_2667746241	AG-402-B03_2717268810	AG-402-G06_2717151961	AG-402-M23_2667746218	AG-402-C09_2717274829	AG-402-M23_2667746219	AG-402-C09_2717274826	AG-402-C09_2717274825	AG-402-M23_2667746215	AG-402-M23_2667746216	AG-402-C09_2717274827	AG-402-M23_2667746217	AG-402-C09_2717274822	AG-402-C09_2717274824	AG-402-C09_2717274823	AG-402-B19_2717659519	AG-402-B19_2717659525	AG-402-G06_2717151939	AG-402-B19_2717659526	AG-402-G06_2717151938	AG-402-N09_2717287326	AG-402-B19_2717659522	AG-402-B19_2717659523	AG-402-B19_2717659524	AG-402-B19_2717659520	AG-402-M23_2667746213	AG-402-B03_2717268841	AG-402-N09_2717287328	AG-402-N09_2717287329	AG-402-B03_2717268843	AG-402-M23_2667746229	AG-402-G08_2717280692	AG-402-C09_2717274837	AG-402-M23_2667746225	AG-402-C09_2717274836	AG-402-M23_2667746227	AG-402-C09_2717274838	AG-402-C09_2717274833	AG-402-C09_2717274832	AG-402-C09_2717274834	AG-402-B19_2717659508	AG-402-B03_2717268835	AG-402-B19_2717659514	AG-402-B19_2717659515	AG-402-B19_2717659516	AG-402-B03_2717268836	AG-402-B19_2717659510	AG-402-B03_2717268838	AG-402-B19_2717659512	AG-402-G06_2717151948	AG-402-G06_2717151942	AG-402-M23_2667746221	AG-402-M23_2667746222	AG-402-G06_2717151944	AG-402-G06_2717151943	AG-402-M23_2667746224	AG-402-N09_2717287316	AG-402-M23_2667746220	AG-402-B05_2717271731	AG-402-B05_2717271735	AG-402-B05_2717270405	AG-402-B05_2717270404	AG-402-B05_2717270403	AG-402-B05_2717270400	AG-402-B05_2717270409	AG-402-G06_2717151912	AG-402-B05_2717270407	AG-402-M23_2667746276	AG-402-M23_2667746277	AG-402-G06_2717151911	AG-402-M23_2667746278	AG-402-M23_2667746273	AG-402-M23_2667746274	AG-402-G06_2717151927	AG-402-M23_2667746280	AG-402-G06_2717151924	AG-402-G06_2717151923	AG-402-G06_2717151926	AG-402-G06_2717151925	AG-402-G06_2717151920	AG-402-B05_2717271728	AG-402-G06_2717151922	AG-402-M23_2667746289	AG-402-B05_2717271729	AG-402-B05_2717271751	AG-402-B05_2717271752	AG-402-B05_2717271756	AG-402-B05_2717271758	AG-402-B05_2717270425	AG-402-B05_2717270421	AG-402-B05_2717270420	AG-402-B05_2717271750	AG-402-B05_2717270428	AG-402-M23_2667746254	AG-402-M23_2667746252	AG-402-B05_2717271740	AG-402-M23_2667746269	AG-402-B05_2717270416	AG-402-B05_2717270412	AG-402-B05_2717270411	AG-402-G06_2717151909	AG-402-B05_2717270410	AG-402-G06_2717151906	AG-402-G06_2717151905	AG-402-G06_2717151908	AG-402-G06_2717151903	AG-402-M23_2667746265	AG-402-B05_2717271749	AG-402-G06_2717151900	AG-402-M23_2667746261	AG-402-M23_2667746262	AG-402-L09_2667735679	AG-402-G08_2717281916	AG-402-L09_2667735672	AG-402-L09_2667735686	AG-402-L20_2667737756	AG-402-L09_2667735681	AG-402-G08_2717281902	AG-402-L09_2667735680	AG-402-G08_2717281904	AG-402-G08_2717281905	AG-402-L09_2667735685	AG-402-L09_2667735684	AG-402-L09_2667735683	AG-402-G08_2717281908	AG-402-L09_2667735682	AG-402-B19_2717659577	AG-402-B19_2717659575	AG-402-B05_2717271710	AG-402-G08_2717281930	AG-402-G08_2717281931	AG-402-B05_2717271713	AG-402-G08_2717281934	AG-402-G08_2717281935	AG-402-M23_2667746292	AG-402-M23_2667746298	AG-402-M23_2667746299	AG-402-B05_2717271719	AG-402-M23_2667746294	AG-402-M23_2667746295	AG-402-M23_2667746297	AG-402-B05_2717271701	AG-402-G08_2717281925	AG-402-G08_2717281927	AG-402-G08_2717281928	AG-402-G08_2717281929	AG-402-G08_2717280609	AG-402-G08_2717280608	AG-402-G08_2717280607	AG-402-B19_2717659599	AG-402-G08_2717280601	AG-402-B05_2717271706	AG-402-B05_2717271707	AG-402-B19_2717659597	AG-402-B05_2717271708	AG-402-B19_2717659590	AG-402-B19_2717659591	AG-402-B19_2717659592	AG-402-B19_2717659593	AG-402-L09_2667735755	AG-402-O21_2667754726	AG-402-O21_2667754725	AG-402-L09_2667735752	AG-402-B05_2717270481	AG-402-B05_2717270480	AG-402-O21_2667754729	AG-402-L09_2667735756	AG-402-O21_2667754720	AG-402-B05_2717270489	AG-402-O21_2667754722	
AG-402-O21_2667754721	AG-402-O21_2667754724	AG-402-O21_2667754723	AG-402-A08_2717266599	AG-402-A08_2717266598	AG-402-O21_2667754715	AG-402-B05_2717270473	AG-402-L09_2667735765	AG-402-L09_2667735763	AG-402-O21_2667754716	AG-402-B05_2717270470	AG-402-O21_2667754719	AG-402-O21_2667754718	AG-402-L09_2667735768	AG-402-O21_2667754711	AG-402-B05_2717270477	AG-402-O21_2667754710	AG-402-O21_2667754713	AG-402-O21_2667754712	AG-402-L09_2667735776	AG-402-L09_2667735775	AG-402-L09_2667735779	AG-402-L09_2667735778	AG-402-O21_2667754740	AG-402-O21_2667754741	AG-402-A08_2717266585	AG-402-A08_2717266584	AG-402-L09_2667735772	AG-402-L09_2667735771	AG-402-L09_2667735770	AG-402-A08_2717266577	AG-402-A08_2717266576	AG-402-A08_2717266575	AG-402-L09_2667735788	AG-402-O21_2667754737	AG-402-L09_2667735787	AG-402-O21_2667754736	AG-402-L09_2667735785	AG-402-O21_2667754738	AG-402-L09_2667735789	AG-402-L09_2667735780	AG-402-O21_2667754733	AG-402-A08_2717266595	AG-402-A08_2717266594	AG-402-L09_2667735782	AG-402-O21_2667754735	AG-402-A08_2717266593	AG-402-L09_2667735781	AG-402-A08_2717266589	AG-402-A08_2717266588	AG-402-A08_2717266587	AG-402-A08_2717266586	AG-402-B05_2717270440	AG-402-L09_2667735715	AG-402-A08_2717267890	AG-402-B05_2717270447	AG-402-A08_2717266563	AG-402-A08_2717267894	AG-402-B05_2717270445	AG-402-A08_2717266562	AG-402-B05_2717270444	AG-402-B05_2717271771	AG-402-B05_2717270442	AG-402-A08_2717266556	AG-402-A08_2717267886	AG-402-A08_2717266558	AG-402-A08_2717266557	AG-402-A08_2717267888	AG-402-L09_2667735719	AG-402-L09_2667735718	AG-402-L09_2667735717	AG-402-B05_2717271762	AG-402-B05_2717271763	AG-402-L09_2667735721	AG-402-L09_2667735720	AG-402-B05_2717271765	AG-402-B05_2717271766	AG-402-L09_2667735726	AG-402-L09_2667735725	AG-402-B05_2717271768	AG-402-L09_2667735724	AG-402-L09_2667735723	AG-402-B05_2717270438	AG-402-B05_2717270434	AG-402-A08_2717266573	AG-402-A08_2717266572	AG-402-A08_2717266571	AG-402-B05_2717271761	AG-402-A08_2717266566	AG-402-A08_2717267897	AG-402-A08_2717266565	AG-402-A08_2717267896	AG-402-A08_2717266564	AG-402-A08_2717266568	AG-402-B05_2717270439	AG-402-L09_2667735729	AG-402-L09_2667735728	AG-402-B05_2717270463	AG-402-B05_2717271795	AG-402-O21_2667754704	AG-402-B05_2717270462	AG-402-B05_2717271796	AG-402-B05_2717271797	AG-402-L09_2667735730	AG-402-O21_2667754705	AG-402-L09_2667735737	AG-402-L09_2667735735	AG-402-O21_2667754709	AG-402-B05_2717270469	AG-402-A08_2717266541	AG-402-A08_2717267872	AG-402-B05_2717270467	AG-402-B05_2717270466	AG-402-B05_2717270465	AG-402-B05_2717271793	AG-402-O21_2667754702	AG-402-A08_2717267865	AG-402-A08_2717266531	AG-402-A08_2717267867	AG-402-A08_2717267866	AG-402-A08_2717266539	AG-402-L09_2667735738	AG-402-B05_2717270452	AG-402-L09_2667735744	AG-402-B05_2717270451	AG-402-L09_2667735743	AG-402-L09_2667735742	AG-402-L09_2667735748	AG-402-L09_2667735746	AG-402-L09_2667735745	AG-402-B05_2717270458	AG-402-B05_2717270456	AG-402-B05_2717270453	AG-402-A08_2717266545	AG-402-A08_2717266544	AG-402-A08_2717267874	AG-402-A08_2717266542	AG-402-A08_2717267878	AG-402-A08_2717266546	AG-402-C09_2717274888	AG-402-C09_2717274887	AG-402-C09_2717274889	AG-402-A08_2717266512	AG-402-A08_2717267843	AG-402-C09_2717274891	AG-402-A08_2717267842	AG-402-B03_2717268867	AG-402-C09_2717274890	AG-402-C09_2717274893	AG-402-A08_2717267840	AG-402-B03_2717268869	AG-402-C09_2717274892	AG-402-A08_2717267847	AG-402-A08_2717267844	AG-402-B03_2717268860	AG-402-A08_2717266519	AG-402-A08_2717266517	AG-402-A08_2717267848	AG-402-B03_2717268866	AG-402-C09_2717274899	AG-402-C09_2717274898	AG-402-O21_2667754796	AG-402-A08_2717266530	AG-402-C09_2717274895	AG-402-A08_2717267860	AG-402-C09_2717274894	AG-402-O21_2667754798	AG-402-C09_2717274897	AG-402-C09_2717274896	AG-402-A08_2717267854	AG-402-B03_2717268857	AG-402-A08_2717266522	AG-402-B03_2717268856	AG-402-A08_2717267852	AG-402-B03_2717268858	AG-402-A08_2717266527	AG-402-O21_2667754791	AG-402-A08_2717267857	AG-402-O21_2667754790	AG-402-A08_2717266525	AG-402-A08_2717267856	AG-402-A08_2717266524	AG-402-A08_2717267855	AG-402-O21_2667754792	AG-402-A08_2717266528	AG-402-B03_2717268852	AG-402-B03_2717268854	AG-402-B03_2717268891	AG-402-C09_2717274866	AG-402-C09_2717274861	AG-402-C09_2717274863	AG-402-B19_2717659602	AG-402-B03_2717268889	AG-402-B19_2717659603	AG-402-B19_2717659604	AG-402-C09_2717274870	AG-402-A08_2717267823	AG-402-A08_2717267826	AG-402-B03_2717268886	AG-402-B03_2717268887	AG-402-B03_2717268880	AG-402-C09_2717274874	AG-402-A08_2717266505	AG-402-A08_2717266504	AG-402-A08_2717267835	AG-402-A08_2717267839	AG-402-L09_2667735707	AG-402-A08_2717266507	AG-402-B03_2717268874	AG-402-B03_2717268877	AG-402-B03_2717268876	AG-402-N09_2717286094	AG-402-N09_2717286095	AG-402-N09_2717286097	AG-402-N09_2717286091	AG-402-N09_2717286092	AG-402-N09_2717286093	AG-402-A08_2717267803	AG-402-N09_2717286098	AG-402-N09_2717286099	AG-402-A08_2717267800	AG-402-A08_2717267806	AG-402-A08_2717267804	AG-402-O21_2667754759	AG-402-N09_2717286083	AG-402-N09_2717286084	AG-402-O21_2667754753	AG-402-N09_2717286086	AG-402-O21_2667754752	AG-402-O21_2667754754	AG-402-N09_2717286087	AG-402-N09_2717286089	AG-402-B03_2717268893	AG-402-B03_2717268894	AG-402-B03_2717268897	AG-402-B03_2717268896	AG-402-N09_2717286072	AG-402-N09_2717286073	AG-402-N09_2717286075	AG-402-O21_2667754785	AG-402-O21_2667754788	AG-402-N09_2717286070	AG-402-N09_2717286071	AG-402-N09_2717286076	AG-402-N09_2717286078	AG-402-N09_2717286079	AG-402-G06_2717151898	AG-402-G06_2717151893	AG-402-N09_2717286064	AG-402-N09_2717287395	AG-402-N09_2717287390	AG-402-N09_2717287391	AG-402-N09_2717286069	AG-402-N09_2717286065	AG-402-N09_2717286066	
AG-402-N09_2717286067	AG-402-N09_2717287398	AG-402-N09_2717286068	

No annotations were retrieved for the following entities:


GO-ID	p-value	corr p-value	x	n	X	N	Description	Genes in test set
60000188	2.1859E-4	1.6001E-1	48	1039183	14346		Tetratricopeptide repeat-containing protein	AG-409-A10_2717289148|AG-402-B03_2717270195|AG-402-G06_2717152651|AG-402-M23_2667746539|AG-402-G06_2717151066|AG-402-M23_2667747447|AG-402-A08_2717268080|AG-402-L09_2667734601|AG-402-A08_2717268069|AG-402-A08_2717267157|AG-402-B19_2717659525|AG-402-C09_2717274094|AG-402-O21_2667755156|AG-402-B05_2717270649|AG-402-A08_2717267625|AG-402-A08_2717268019|AG-402-A08_2717267624|AG-402-N09_2717286518|AG-402-M23_2667747201|AG-402-L20_2667738058|AG-402-M23_2667746235|AG-402-G08_2717280554|AG-402-N09_2717286999|AG-402-I05_2667719747|AG-402-M23_2667746989|AG-402-L09_2667736318|AG-409-A10_2717287993|AG-402-B05_2717271121|AG-402-M23_2667746203|AG-402-L09_2667736358|AG-402-C09_2717274139|AG-402-A08_2717267641|AG-402-C09_2717273720|AG-402-O21_2667755744|AG-402-L09_2667735781|AG-402-A08_2717267655|AG-402-B03_2717269902|AG-402-A08_2717268006|AG-402-B19_2717658664|AG-402-G08_2717280968|AG-402-B03_2717269521|AG-402-M23_2667746089|AG-402-B03_2717269961|AG-402-L09_2667735826|AG-409-A10_2717288191|AG-402-L20_2667737970|AG-402-M23_2667746086|AG-402-M23_2667747198
60001979	1.4699E-2	8.4467E-1	3	119183	14346		cyanate lyase	AG-409-A10_2717288055|AG-402-B03_2717269238|AG-402-L09_2667735363
60001883	6.1069E-2	8.4467E-1	3	99183	14346		protein of unknown function (DUF4214)	AG-409-A10_2717288051|AG-402-M23_2667746982|AG-402-C09_2717274037
60001750	9.6788E-2	8.4467E-1	5	129183	14346		ribosomal large subunit pseudouridine synthase B	AG-402-C09_2717275156|AG-409-A10_2717289017|AG-402-B19_2717659055|AG-402-M23_2667746926|AG-402-I05_2667720107
60008926	1.2951E-1	8.4467E-1	0	29183	14346		acetyl-CoA synthetase	
60000450	1.2951E-1	8.4467E-1	0	29183	14346		adenylylsulfate kinase	
60001049	1.6000E-1	8.4467E-1	9	189183	14346		septum formation protein	AG-402-G06_2717151817|AG-402-L20_2667739309|AG-402-B03_2717269692|AG-409-A10_2717289173|AG-402-I05_2667720421|AG-402-O21_2667755960|AG-402-B05_2717271550|AG-402-A08_2717267232|AG-402-M23_2667746143
60000805	1.6000E-1	8.4467E-1	9	189183	14346		ferredoxin--NADP+ reductase	AG-402-A08_2717266644|AG-409-A10_2717289026|AG-402-L20_2667738429|AG-402-O21_2667755431|AG-402-I05_2667720098|AG-402-L09_2667736298|AG-402-B03_2717268463|AG-402-B19_2717659046|AG-402-C09_2717275147
60000861	1.8094E-1	8.4467E-1	8	169183	14346		phosphatidate cytidylyltransferase	AG-402-L20_2667738415|AG-402-M23_2667746922|AG-409-A10_2717289013|AG-402-B19_2717659059|AG-402-B03_2717268451|AG-402-A08_2717266656|AG-402-I05_2667720111|AG-402-G08_2717281289
60001616	2.1119E-1	8.4467E-1	10	199183	14346		DNA helicase/exodeoxyribonuclease V, gamma subunit	AG-402-B19_2717659080|AG-402-A08_2717266677|AG-409-A10_2717288771|AG-402-B03_2717268429|AG-402-I05_2667720132|AG-402-O21_2667755939|AG-402-N09_2717287635|AG-402-M23_2667747471|AG-402-G08_2717281312|AG-402-L20_2667738394
60000231	2.3904E-1	8.4467E-1	9	179183	14346		Predicted unusual protein kinase regulating ubiquinone biosynthesis, AarF/ABC1/UbiB family	AG-402-G08_2717281287|AG-402-A08_2717266654|AG-409-A10_2717289015|AG-402-L20_2667738417|AG-402-M23_2667746924|AG-402-I05_2667720109|AG-402-B03_2717268453|AG-402-B19_2717659057|AG-402-C09_2717275158
60001119	2.3904E-1	8.4467E-1	9	179183	14346		pyridoxine 5'-phosphate synthase	AG-402-B03_2717268428|AG-402-B19_2717659081|AG-402-O21_2667755938|AG-402-N09_2717287634|AG-402-A08_2717266678|AG-402-I05_2667720133|AG-402-G08_2717281313|AG-409-A10_2717288770|AG-402-L20_2667738393
60001093	2.3904E-1	8.4467E-1	9	179183	14346		tRNA/rRNA methyltransferase	AG-402-A08_2717266622|AG-409-A10_2717289048|AG-402-O21_2667755453|AG-402-L20_2667738451|AG-402-B03_2717268485|AG-402-G06_2717152436|AG-402-B19_2717659024|AG-402-L09_2667736356|AG-402-C09_2717275125
60000919	2.3904E-1	8.4467E-1	9	179183	14346		4-alpha-glucanotransferase	AG-402-C09_2717275154|AG-402-G08_2717281284|AG-409-A10_2717289019|AG-402-L20_2667738421|AG-402-A08_2717266651|AG-402-B03_2717268456|AG-402-M23_2667746928|AG-402-I05_2667720105|AG-402-B19_2717659053
60000831	2.3904E-1	8.4467E-1	9	179183	14346		imidazole glycerol phosphate synthase subunit hisH	AG-402-G06_2717152440|AG-402-A08_2717266626|AG-402-B03_2717268481|AG-402-B19_2717659028|AG-402-L20_2667738447|AG-402-C09_2717275129|AG-402-O21_2667755449|AG-409-A10_2717289044|AG-402-L09_2667736352
60000806	2.3904E-1	8.4467E-1	9	179183	14346		methenyltetrahydrofolate cyclohydrolase /5,10-methylenetetrahydrofolate dehydrogenase (NADP+)	AG-402-A08_2717266637|AG-402-B03_2717268470|AG-402-B19_2717659039|AG-402-L20_2667738436|AG-402-C09_2717275140|AG-402-O21_2667755438|AG-402-I05_2667720091|AG-402-G08_2717282033|AG-409-A10_2717289033
60000867	2.3904E-1	8.4467E-1	9	179183	14346		farnesyl-diphosphate synthase	AG-402-I05_2667720092|AG-402-C09_2717275141|AG-402-L20_2667738435|AG-402-A08_2717266638|AG-402-B19_2717659040|AG-402-G08_2717282032|AG-409-A10_2717289032|AG-402-O21_2667755437|AG-402-B03_2717268469
60000502	2.3904E-1	8.4467E-1	9	179183	14346		glucose-6-phosphate 1-dehydrogenase	AG-409-A10_2717289027|AG-402-C09_2717275146|AG-402-A08_2717266643|AG-402-I05_2667720097|AG-402-B03_2717268464|AG-402-L20_2667738430|AG-402-L09_2667736299|AG-402-B19_2717659045|AG-402-O21_2667755432
60000414	2.6780E-1	8.4467E-1	11	209183	14346		DNA gyrase subunit A	AG-402-I05_2667721283|AG-402-C09_2717275133|AG-402-A08_2717266630|AG-402-L09_2667736364|AG-402-O21_2667755445|AG-402-G08_2717282040|AG-409-A10_2717289040|AG-402-B03_2717268477|AG-402-L20_2667738443|AG-402-G06_2717152444|AG-402-B19_2717659032
60000003	2.8854E-1	8.4467E-1	34	579183	14346		ATP-dependent Clp protease proteolytic subunit ClpP	AG-409-A10_2717288312|AG-402-A08_2717268082|AG-402-M23_2667745743|AG-402-G06_2717152473|AG-402-B05_2717270283|AG-402-N09_2717286808|AG-402-L20_2667738973|AG-402-G06_2717151480|AG-402-L09_2667735010|AG-402-O21_2667754984|AG-402-G08_2717281859|AG-402-B05_2717271457|AG-402-L09_2667735891|AG-402-I05_2667720610|AG-402-C09_2717274720|AG-402-B19_2717659900|AG-402-O21_2667756022|AG-402-A08_2717266557|AG-402-L09_2667735917|AG-402-I05_2667719822|AG-402-L20_2667738251|AG-402-G08_2717281581|AG-402-G08_2717282316|AG-409-A10_2717287896|AG-402-O21_2667754355|AG-402-C09_2717274000|AG-402-N09_2717286069|AG-402-I05_2667720180|AG-402-B19_2717659638|AG-402-B03_2717269004|AG-402-B03_2717269148|AG-402-B03_2717269783|AG-402-M23_2667747231|AG-402-M23_2667746022
60000940	3.0227E-1	8.4467E-1	10	189183	14346		Holliday junction endonuclease RuvC	AG-402-C09_2717275122|AG-402-L09_2667736181|AG-402-G06_2717152283|AG-402-O21_2667755456|AG-402-A08_2717266619|AG-409-A10_2717289051|AG-402-B03_2717268488|AG-402-L20_2667738454|AG-402-I05_2667720764|AG-402-B19_2717659021
60000799	3.0227E-1	8.4467E-1	10	189183	14346		phosphoadenylylsulfate reductase (thioredoxin)	AG-409-A10_2717288136|AG-402-L09_2667735458|AG-402-N09_2717286673|AG-402-G08_2717281736|AG-402-L20_2667737915|AG-402-B05_2717270579|AG-402-I05_2667719676|AG-402-G06_2717151123|AG-402-O21_2667755989|AG-402-C09_2717273665
60000768	3.0227E-1	8.4467E-1	10	189183	14346		homoserine dehydrogenase	AG-402-B03_2717268491|AG-402-L20_2667738457|AG-402-B19_2717659018|AG-402-G06_2717152280|AG-402-C09_2717275119|AG-402-A08_2717266616|AG-402-I05_2667720767|AG-402-L09_2667736178|AG-409-A10_2717289054|AG-402-O21_2667755459
60000804	3.0227E-1	8.4467E-1	10	189183	14346		peroxiredoxin Q/BCP	AG-409-A10_2717288134|AG-402-L09_2667735456|AG-402-N09_2717286671|AG-402-I05_2667719673|AG-402-G08_2717281734|AG-402-L20_2667737913|AG-402-B05_2717270577|AG-402-C09_2717273663|AG-402-G06_2717151125|AG-402-O21_2667755987
60000874	3.0227E-1	8.4467E-1	10	189183	14346		1,4-alpha-glucan branching enzyme	AG-409-A10_2717289038|AG-402-C09_2717275135|AG-402-A08_2717266632|AG-402-G08_2717282038|AG-402-I05_2667721285|AG-402-B03_2717268475|AG-402-L20_2667738441|AG-402-B19_2717659034|AG-402-O21_2667755443|AG-402-G06_2717152446
60000732	3.0227E-1	8.4467E-1	10	189183	14346		hydrogenobyrinic acid a,c-diamide synthase (glutamine-hydrolysing) /cobyrinate a,c-diamide synthase	AG-402-I05_2667720095|AG-402-C09_2717275144|AG-402-A08_2717266641|AG-402-G08_2717282029|AG-409-A10_2717289029|AG-402-O21_2667755434|AG-402-B03_2717268466|AG-402-L20_2667738432|AG-402-L09_2667736301|AG-402-B19_2717659043
60000577	3.0227E-1	8.4467E-1	10	189183	14346		glucose-6-phosphate dehydrogenase assembly protein OpcA	AG-402-C09_2717275145|AG-402-A08_2717266642|AG-402-G08_2717282028|AG-402-I05_2667720096|AG-409-A10_2717289028|AG-402-B19_2717659044|AG-402-L20_2667738431|AG-402-L09_2667736300|AG-402-O21_2667755433|AG-402-B03_2717268465
60000465	3.0227E-1	8.4467E-1	10	189183	14346		Uncharacterized conserved protein YggT, Ycf19 family	AG-402-N09_2717286652|AG-402-G06_2717151144|AG-409-A10_2717288115|AG-402-L09_2667735437|AG-402-M23_2667747442|AG-402-G08_2717281715|AG-402-C09_2717273644|AG-402-B05_2717270558|AG-402-I05_2667719654|AG-402-A08_2717267990
60000150	3.2820E-1	8.4467E-1	12	219183	14346		condensin subunit Smc	AG-402-I05_2667721265|AG-402-M23_2667747106|AG-402-C09_2717273639|AG-402-G06_2717151149|AG-402-B03_2717269960|AG-409-A10_2717288110|AG-402-L20_2667739629|AG-402-L09_2667735432|AG-402-O21_2667756080|AG-402-N09_2717286647|AG-402-B05_2717270553|AG-402-G08_2717282233
60000176	3.2820E-1	8.4467E-1	12	219183	14346		DNA gyrase subunit B	AG-409-A10_2717287861|AG-402-B03_2717268889|AG-402-M23_2667746863|AG-402-O21_2667754321|AG-402-G06_2717152502|AG-402-N09_2717286964|AG-402-L09_2667735333|AG-402-G08_2717281213|AG-402-C09_2717274685|AG-402-B05_2717271477|AG-402-B19_2717658473|AG-402-L20_2667739709
60000575	3.2820E-1	8.4467E-1	12	219183	14346		phosphoglucomutase	AG-402-G08_2717281731|AG-402-C09_2717273660|AG-402-I05_2667719670|AG-402-L20_2667737910|AG-402-A08_2717268107|AG-402-G06_2717151128|AG-402-O21_2667755984|AG-402-M23_2667747152|AG-402-N09_2717286668|AG-409-A10_2717288131|AG-402-L09_2667735453|AG-402-B05_2717270574
60000277	3.2820E-1	8.4467E-1	12	219183	14346		Phosphomannomutase	AG-402-G08_2717281034|AG-402-A08_2717267732|AG-402-C09_2717274255|AG-402-I05_2667720918|AG-402-L20_2667738213|AG-402-B05_2717270739|AG-409-A10_2717288513|AG-402-N09_2717286904|AG-402-L09_2667735063|AG-402-B03_2717268675|AG-402-G06_2717152102|AG-402-O21_2667755547
60001362	3.4241E-1	8.4467E-1	9	169183	14346		Major Facilitator Superfamily protein	AG-402-B03_2717270151|AG-402-G06_2717152292|AG-402-I05_2667720360|AG-402-M23_2667745570|AG-402-L09_2667734825|AG-402-O21_2667755203|AG-402-G08_2717280785|AG-402-L20_2667739691|AG-402-N09_2717287527
60001124	3.5307E-1	8.4467E-1	24	409183	14346		CrcB protein	AG-402-O21_2667754319|AG-402-O21_2667754318|AG-402-B05_2717271480|AG-402-L20_2667739711|AG-402-L20_2667739712|AG-402-I05_2667721126|AG-409-A10_2717287858|AG-402-B05_2717271479|AG-402-L09_2667735331|AG-409-A10_2717287859|AG-402-L09_2667735330|AG-402-C09_2717274682|AG-402-N09_2717286961|AG-402-N09_2717286962|AG-402-B19_2717658476|AG-402-C09_2717274683|AG-402-M23_2667746860|AG-402-M23_2667746861|AG-402-G08_2717281216|AG-402-G08_2717281215|AG-402-G06_2717152500|AG-402-B19_2717658475|AG-402-B03_2717268886|AG-402-B03_2717268887
60000131	3.5989E-1	8.4467E-1	0	19183	14346		histidine kinase	
60008369	3.5989E-1	8.4467E-1	0	19183	14346		BRCA1 C Terminus (BRCT) domain-containing protein	
60000208	3.5989E-1	8.4467E-1	0	19183	14346		AbrB-like transcriptional regulator	
60004158	3.5989E-1	8.4467E-1	0	19183	14346		restriction system protein	
60000038	3.5989E-1	8.4467E-1	0	19183	14346		Uncharacterized membrane protein	
60025018	3.5989E-1	8.4467E-1	0	19183	14346		DnaB-like helicase C terminal domain-containing protein	
60001471	3.5989E-1	8.4467E-1	0	19183	14346		polysaccharide export outer membrane protein	
60004459	3.5989E-1	8.4467E-1	0	19183	14346		Glycosyltransferase family 25 (LPS biosynthesis protein)	
60001163	3.6851E-1	8.4467E-1	11	199183	14346		import apparatus Tic20-like	AG-402-L09_2667735763|AG-402-O21_2667755175|AG-409-A10_2717287975|AG-402-L20_2667738077|AG-402-M23_2667746254|AG-402-B05_2717271139|AG-402-C09_2717274158|AG-402-A08_2717267267|AG-402-N09_2717286536|AG-402-B19_2717659508|AG-402-G08_2717280574
60001184	3.6851E-1	8.4467E-1	11	199183	14346		methionyl-tRNA synthetase	AG-402-C09_2717274870|AG-402-B19_2717659796|AG-402-G06_2717151428|AG-402-I05_2667719895|AG-402-M23_2667745692|AG-402-B05_2717271228|AG-402-L09_2667734958|AG-402-B03_2717269057|AG-402-A08_2717267409|AG-402-L20_2667739268|AG-402-G08_2717281949
60001197	3.6851E-1	8.4467E-1	11	199183	14346		tRNA (cytidine/uridine-2'-O-)-methyltransferase	AG-402-B05_2717271232|AG-402-M23_2667745688|AG-402-B03_2717269061|AG-402-L09_2667734954|AG-402-A08_2717267405|AG-402-B19_2717659792|AG-402-G08_2717281945|AG-402-G06_2717151424|AG-402-I05_2667719899|AG-402-L20_2667739272|AG-402-C09_2717274874
60000249	3.6851E-1	8.4467E-1	11	199183	14346		Uncharacterized conserved protein YacL, contains PIN and TRAM domains	AG-402-G08_2717281861|AG-409-A10_2717288310|AG-402-C09_2717274002|AG-402-B05_2717270285|AG-402-A08_2717268084|AG-402-O21_2667756024|AG-402-L09_2667735889|AG-402-M23_2667746024|AG-402-B03_2717269146|AG-402-I05_2667719824|AG-402-N09_2717286071
60001033	3.6851E-1	8.4467E-1	11	199183	14346		RNAse Z	AG-402-B19_2717659679|AG-409-A10_2717288355|AG-402-B05_2717270241|AG-402-N09_2717286028|AG-402-I05_2667719781|AG-402-M23_2667747237|AG-402-C09_2717273958|AG-402-A08_2717267905|AG-402-G06_2717151965|AG-402-O21_2667754796|AG-402-B03_2717269190
60001089	3.6851E-1	8.4467E-1	11	199183	14346		aminopeptidase N	AG-402-C09_2717275152|AG-402-L20_2667738423|AG-402-G08_2717281282|AG-402-M23_2667746930|AG-402-I05_2667720103|AG-402-A08_2717266649|AG-402-B19_2717659051|AG-402-L09_2667736351|AG-409-A10_2717289021|AG-402-O21_2667756306|AG-402-B03_2717268458
60000795	3.6851E-1	8.4467E-1	11	199183	14346		photosystem II biogenesis protein Psp29	AG-402-B19_2717659899|AG-402-M23_2667745744|AG-402-A08_2717266556|AG-402-G08_2717281582|AG-402-I05_2667720181|AG-402-N09_2717286807|AG-402-G06_2717151481|AG-402-B03_2717269003|AG-402-O21_2667754985|AG-402-L20_2667738252|AG-402-L09_2667735011
60000800	3.6851E-1	8.4467E-1	11	199183	14346		TIGR00159 family protein	AG-402-B05_2717272039|AG-402-G08_2717281296|AG-402-A08_2717266663|AG-409-A10_2717289006|AG-402-B19_2717659066|AG-402-C09_2717275380|AG-402-B03_2717268444|AG-402-O21_2667756115|AG-402-L20_2667738408|AG-402-M23_2667746915|AG-402-I05_2667720118
60000886	3.6851E-1	8.4467E-1	11	199183	14346		ribose-phosphate pyrophosphokinase	AG-402-L20_2667738422|AG-402-G08_2717281283|AG-402-C09_2717275153|AG-402-B03_2717268457|AG-402-L09_2667736350|AG-402-B19_2717659052|AG-402-A08_2717266650|AG-402-O21_2667756305|AG-402-M23_2667746929|AG-402-I05_2667720104|AG-409-A10_2717289020
60000648	3.6851E-1	8.4467E-1	11	199183	14346		Undecaprenyl pyrophosphate synthetase	AG-409-A10_2717289005|AG-402-G08_2717281297|AG-402-A08_2717266664|AG-402-L20_2667738407|AG-402-M23_2667746914|AG-402-I05_2667720119|AG-402-B05_2717272040|AG-402-B19_2717659067|AG-402-O21_2667756114|AG-402-B03_2717268443|AG-402-C09_2717275379
60000696	3.6851E-1	8.4467E-1	11	199183	14346		NAD(P) transhydrogenase subunit alpha	AG-402-A08_2717267248|AG-409-A10_2717289157|AG-402-I05_2667720405|AG-402-B05_2717271534|AG-402-B03_2717269709|AG-402-M23_2667746159|AG-402-L20_2667739325|AG-402-O21_2667756301|AG-402-G06_2717151801|AG-402-N09_2717287361|AG-402-L09_2667735980
60000677	3.6851E-1	8.4467E-1	11	199183	14346		type III pantothenate kinase	AG-409-A10_2717288135|AG-402-L09_2667735457|AG-402-N09_2717286672|AG-402-G08_2717281735|AG-402-I05_2667719675|AG-402-I05_2667719674|AG-402-L20_2667737914|AG-402-B05_2717270578|AG-402-G06_2717151124|AG-402-O21_2667755988|AG-402-C09_2717273664
60000760	3.6851E-1	8.4467E-1	11	199183	14346		2-isopropylmalate synthase	AG-402-A08_2717266633|AG-402-G08_2717282037|AG-409-A10_2717289037|AG-402-L09_2667736313|AG-402-O21_2667755442|AG-402-I05_2667720087|AG-402-L20_2667738440|AG-402-B03_2717268474|AG-402-G06_2717152447|AG-402-B19_2717659035|AG-402-C09_2717275136
60001594	3.6851E-1	8.4467E-1	11	199183	14346		amino acid ABC transporter membrane protein 1, PAAT family	AG-402-I05_2667719616|AG-402-A08_2717267444|AG-402-M23_2667747413|AG-402-C09_2717273915|AG-402-L09_2667735384|AG-402-O21_2667754753|AG-402-L20_2667738553|AG-402-B03_2717269234|AG-402-N09_2717285986|AG-409-A10_2717288394|AG-402-G08_2717282133
60000556	3.6851E-1	8.4467E-1	11	199183	14346		argininosuccinate synthase	AG-402-G08_2717280572|AG-402-L09_2667735765|AG-402-C09_2717274156|AG-402-N09_2717286534|AG-402-O21_2667755173|AG-402-B19_2717659510|AG-409-A10_2717287977|AG-402-B05_2717271137|AG-402-L20_2667738075|AG-402-A08_2717267265|AG-402-M23_2667746252
60001602	3.6851E-1	8.4467E-1	11	199183	14346		amino acid ABC transporter substrate-binding protein, PAAT family	AG-402-I05_2667719617|AG-402-C09_2717273916|AG-402-L20_2667738554|AG-402-M23_2667747414|AG-402-B03_2717269233|AG-402-A08_2717267443|AG-402-O21_2667754754|AG-402-N09_2717285987|AG-409-A10_2717288393|AG-402-G08_2717282134|AG-402-L09_2667735385
60001615	3.6851E-1	8.4467E-1	11	199183	14346		ATP-binding cassette, subfamily F, uup	AG-402-N09_2717285992|AG-402-O21_2667754759|AG-402-L20_2667738559|AG-409-A10_2717288386|AG-402-A08_2717267438|AG-402-L09_2667736200|AG-402-C09_2717273921|AG-402-G08_2717280378|AG-402-B03_2717269228|AG-402-I05_2667719623|AG-402-B05_2717270202
60000613	3.6851E-1	8.4467E-1	11	199183	14346		septum site-determining protein MinC	AG-402-N09_2717286850|AG-402-C09_2717274310|AG-402-M23_2667746825|AG-402-A08_2717267852|AG-402-B03_2717268616|AG-402-I05_2667719374|AG-402-L20_2667738159|AG-409-A10_2717288568|AG-402-G08_2717281090|AG-402-B05_2717270797|AG-402-O21_2667755887
60000426	3.6851E-1	8.4467E-1	11	199183	14346		4-hydroxybenzoate solanesyltransferase	AG-402-I05_2667719209|AG-402-O21_2667754846|AG-402-B19_2717659824|AG-402-M23_2667747419|AG-409-A10_2717288809|AG-402-A08_2717266799|AG-402-L20_2667739356|AG-402-N09_2717286348|AG-402-G08_2717281125|AG-402-G06_2717152567|AG-402-B05_2717270399
60000428	3.6851E-1	8.4467E-1	11	199183	14346		thiazole-phosphate synthase	AG-402-L20_2667738965|AG-402-O21_2667754363|AG-402-B03_2717269791|AG-402-C09_2717274728|AG-402-B05_2717271449|AG-402-M23_2667747223|AG-402-L09_2667735925|AG-402-B19_2717659960|AG-402-I05_2667720602|AG-402-G06_2717152466|AG-409-A10_2717287904
60000282	3.6851E-1	8.4467E-1	11	199183	14346		ATP-dependent Clp protease, protease subunit	AG-402-G08_2717281860|AG-409-A10_2717288311|AG-402-A08_2717268083|AG-402-C09_2717274001|AG-402-B05_2717270284|AG-402-O21_2667756023|AG-402-L09_2667735890|AG-402-B03_2717269147|AG-402-M23_2667746023|AG-402-N09_2717286070|AG-402-I05_2667719823
60000356	3.6851E-1	8.4467E-1	11	199183	14346		ketopantoate hydroxymethyltransferase	AG-402-L09_2667735887|AG-402-I05_2667719826|AG-402-B05_2717270287|AG-402-G08_2717282312|AG-402-B03_2717269144|AG-402-G06_2717152080|AG-409-A10_2717288308|AG-402-N09_2717286073|AG-402-O21_2667756026|AG-402-M23_2667746026|AG-402-C09_2717274004
60002774	3.7297E-1	8.4467E-1	3	69183	14346		4-hydroxybenzoate polyprenyltransferase	AG-402-I05_2667720476|AG-402-B05_2717272132|AG-402-N09_2717287280
60000142	3.9067E-1	8.4467E-1	13	229183	14346		Phosphoenolpyruvate carboxylase, type 1	AG-402-B05_2717271321|AG-402-L20_2667738698|AG-402-G08_2717282307|AG-402-A08_2717267058|AG-402-L09_2667735264|AG-402-C09_2717275275|AG-402-O21_2667754252|AG-402-I05_2667720011|AG-402-B03_2717268817|AG-402-G06_2717151545|AG-402-B19_2717658540|AG-409-A10_2717287791|AG-402-M23_2667746483
60001050	3.9067E-1	8.4467E-1	13	229183	14346		L-threonine ammonia-lyase	AG-402-G06_2717151473|AG-402-B03_2717269011|AG-402-M23_2667745736|AG-402-C09_2717274825|AG-402-B05_2717271182|AG-402-B19_2717659907|AG-402-L09_2667735003|AG-402-O21_2667754977|AG-402-L20_2667739182|AG-402-A08_2717266564|AG-402-I05_2667720173|AG-402-N09_2717286815|AG-402-G08_2717281574
60000112	3.9067E-1	8.4467E-1	13	229183	14346		primary replicative DNA helicase	AG-402-B05_2717271438|AG-402-I05_2667721101|AG-402-B03_2717270110|AG-409-A10_2717287915|AG-402-M23_2667747140|AG-402-N09_2717287502|AG-402-O21_2667754374|AG-402-L09_2667735936|AG-402-B19_2717659971|AG-402-L20_2667739763|AG-402-G08_2717280632|AG-402-B03_2717269754|AG-402-G06_2717152477
60000783	3.9067E-1	8.4467E-1	13	229183	14346		cell division protein FtsW	AG-402-L20_2667738514|AG-402-B05_2717270980|AG-402-O21_2667754718|AG-402-G06_2717151690|AG-409-A10_2717288427|AG-402-C09_2717273883|AG-402-I05_2667719570|AG-402-M23_2667746391|AG-402-A08_2717267478|AG-402-N09_2717285951|AG-402-B19_2717659864|AG-402-B03_2717269278|AG-402-G08_2717280412
60000395	3.9067E-1	8.4467E-1	13	229183	14346		DNA polymerase I	AG-402-L09_2667735986|AG-402-L20_2667739666|AG-402-I05_2667720399|AG-402-O21_2667756257|AG-402-B03_2717269715|AG-402-B19_2717658983|AG-402-N09_2717287355|AG-409-A10_2717289151|AG-402-G08_2717282292|AG-402-B05_2717271528|AG-402-G08_2717282240|AG-402-G06_2717151795|AG-402-M23_2667746165
60000468	3.9067E-1	8.4467E-1	13	229183	14346		LSU ribosomal protein L1P	AG-402-L09_2667735138|AG-402-M23_2667746687|AG-402-A08_2717267371|AG-402-O21_2667755631|AG-402-B05_2717271582|AG-402-I05_2667720249|AG-402-C09_2717273791|AG-402-B19_2717658735|AG-402-G06_2717150995|AG-402-G08_2717280897|AG-402-L20_2667739752|AG-402-B03_2717269454|AG-409-A10_2717288262
60000001	3.9699E-1	8.4467E-1	49	799183	14346		membrane protease FtsH catalytic subunit	AG-402-M23_2667747209|AG-402-M23_2667745742|AG-402-N09_2717286809|AG-402-I05_2667720179|AG-402-B05_2717270688|AG-402-L09_2667735113|AG-402-B19_2717659901|AG-402-N09_2717287348|AG-402-O21_2667755496|AG-409-A10_2717289190|AG-402-A08_2717266558|AG-402-L20_2667739287|AG-402-G06_2717151479|AG-402-L09_2667735838|AG-402-M23_2667746075|AG-402-G06_2717152420|AG-402-I05_2667719916|AG-402-M23_2667745676|AG-409-A10_2717289337|AG-402-L09_2667735009|AG-402-B03_2717269076|AG-402-O21_2667755600|AG-402-B05_2717271246|AG-402-N09_2717286124|AG-402-B19_2717659779|AG-402-C09_2717275394|AG-402-B19_2717659213|AG-402-G06_2717151406|AG-402-B19_2717658760|AG-402-I05_2667719875|AG-402-G08_2717280983|AG-402-L20_2667739176|AG-402-A08_2717267390|AG-402-L20_2667737806|AG-402-O21_2667754983|AG-402-L20_2667739827|AG-402-I05_2667720874|AG-402-A08_2717267346|AG-402-B03_2717268727|AG-402-B03_2717269979|AG-402-C09_2717274390|AG-402-L20_2667738250|AG-402-G08_2717281520|AG-402-G08_2717281580|AG-402-O21_2667756314|AG-402-A08_2717267681|AG-402-B05_2717270336|AG-402-L09_2667734938|AG-402-B03_2717269005
60000005	3.9879E-1	8.4467E-1	25	419183	14346		chaperonin GroEL	AG-402-M23_2667746936|AG-402-B05_2717271350|AG-402-L20_2667738534|AG-402-B03_2717270093|AG-402-O21_2667754841|AG-402-L09_2667736261|AG-402-B19_2717659884|AG-402-C09_2717275185|AG-402-B03_2717269258|AG-402-G08_2717281120|AG-402-O21_2667754738|AG-402-G08_2717280391|AG-402-C09_2717273903|AG-409-A10_2717288804|AG-409-A10_2717288406|AG-402-A08_2717267458|AG-402-N09_2717285971|AG-402-I05_2667719591|AG-402-I05_2667719231|AG-402-B05_2717270959|AG-402-L09_2667736160|AG-402-M23_2667747091|AG-402-N09_2717286343|AG-402-A08_2717266808|AG-402-L20_2667739351
60001264	4.1477E-1	8.4467E-1	10	179183	14346		peroxiredoxin (alkyl hydroperoxide reductase subunit C)	AG-402-M23_2667745677|AG-402-I05_2667719915|AG-402-G06_2717151407|AG-402-A08_2717267391|AG-402-B03_2717269075|AG-402-O21_2667756313|AG-402-B05_2717271245|AG-402-L09_2667734939|AG-402-L20_2667739286|AG-402-B19_2717659780
60000233	4.1477E-1	8.4467E-1	10	179183	14346		trigger factor	AG-402-G06_2717152474|AG-402-C09_2717274719|AG-402-B03_2717269782|AG-409-A10_2717287895|AG-402-L20_2667738974|AG-402-L09_2667735916|AG-402-O21_2667754354|AG-402-B05_2717271458|AG-402-I05_2667720611|AG-402-M23_2667747232
60000916	4.1477E-1	8.4467E-1	10	179183	14346		adenosylcobyric acid synthase (glutamine-hydrolysing)	AG-402-B03_2717269690|AG-402-L20_2667739307|AG-402-O21_2667755958|AG-402-G06_2717151819|AG-402-L09_2667736348|AG-402-A08_2717267230|AG-402-M23_2667746141|AG-409-A10_2717289175|AG-402-I05_2667720423|AG-402-B05_2717271552
60000573	4.1477E-1	8.4467E-1	10	179183	14346		6-phosphogluconate dehydrogenase (decarboxylating)	AG-402-B19_2717658866|AG-402-I05_2667719482|AG-402-B05_2717272139|AG-402-A08_2717266432|AG-402-L09_2667734669|AG-402-M23_2667745866|AG-402-L20_2667738374|AG-402-N09_2717286162|AG-402-G06_2717152457|AG-402-O21_2667754446
60001652	4.1477E-1	8.4467E-1	10	179183	14346		phycoerythrin alpha chain	AG-402-B03_2717268648|AG-409-A10_2717288540|AG-402-C09_2717274282|AG-402-G08_2717281061|AG-402-B05_2717270768|AG-402-I05_2667720579|AG-402-N09_2717286877|AG-402-L09_2667736013|AG-402-L20_2667738186|AG-402-A08_2717267792
60001516	4.1477E-1	8.4467E-1	10	179183	14346		phycoerythrin beta chain	AG-402-B03_2717268649|AG-402-C09_2717274281|AG-402-G08_2717281060|AG-402-I05_2667720580|AG-402-L20_2667738187|AG-409-A10_2717288539|AG-402-B05_2717270767|AG-402-N09_2717286878|AG-402-A08_2717267793|AG-402-L09_2667736012
60001932	4.1599E-1	8.4467E-1	5	99183	14346		2-dehydro-3-deoxyphosphooctonate aldolase (KDO 8-P synthase)	AG-402-M23_2667747381|AG-402-A08_2717267635|AG-402-C09_2717274406|AG-402-L09_2667736030|AG-402-L20_2667739295
60000287	4.1901E-1	8.4467E-1	22	369183	14346		SSU ribosomal protein S1P	AG-402-L09_2667735579|AG-402-O21_2667754923|AG-402-B05_2717270473|AG-402-M23_2667745962|AG-402-M23_2667746836|AG-402-L20_2667738169|AG-409-A10_2717288558|AG-402-B03_2717268261|AG-409-A10_2717288885|AG-402-G08_2717281080|AG-402-I05_2667720553|AG-402-O21_2667755897|AG-402-B05_2717270787|AG-402-B03_2717268626|AG-402-A08_2717266721|AG-402-A08_2717267842|AG-402-C09_2717274299|AG-402-C09_2717274794|AG-402-L09_2667736040|AG-402-N09_2717286860|AG-402-I05_2667719135|AG-402-N09_2717286425
60000130	4.3566E-1	8.4467E-1	12	209183	14346		3-deoxy-D-arabinoheptulosonate-7-phosphate synthase	AG-402-L09_2667735755|AG-402-G08_2717280582|AG-402-N09_2717286544|AG-402-C09_2717274166|AG-402-B19_2717659500|AG-409-A10_2717287967|AG-402-B03_2717269542|AG-402-L20_2667738085|AG-402-O21_2667754424|AG-402-M23_2667746262|AG-402-B05_2717271147|AG-402-A08_2717267275
60000183	4.3566E-1	8.4467E-1	12	209183	14346		sugar fermentation stimulation protein A	AG-409-A10_2717289225|AG-402-I05_2667720934|AG-402-O21_2667755530|AG-402-G06_2717152086|AG-402-B03_2717268692|AG-402-C09_2717274239|AG-402-B05_2717270723|AG-402-G08_2717281018|AG-402-B19_2717658794|AG-402-N09_2717286921|AG-402-L09_2667735079|AG-402-L20_2667738230
60000220	4.3566E-1	8.4467E-1	12	209183	14346		2-C-methyl-D-erythritol 4-phosphate cytidylyltransferase	AG-402-B05_2717270397|AG-402-B19_2717659822|AG-402-N09_2717286346|AG-402-C09_2717275188|AG-402-A08_2717266801|AG-402-I05_2667719211|AG-402-M23_2667746932|AG-402-L20_2667739354|AG-402-B03_2717270090|AG-409-A10_2717288807|AG-402-G08_2717281123|AG-402-O21_2667754844
60000198	4.3566E-1	8.4467E-1	12	209183	14346		putative peptidoglycan lipid II flippase	AG-409-A10_2717289224|AG-402-I05_2667720935|AG-402-O21_2667755529|AG-402-B03_2717268693|AG-402-G06_2717152085|AG-402-L09_2667735080|AG-402-L20_2667738231|AG-402-C09_2717274238|AG-402-B19_2717658793|AG-402-B05_2717270722|AG-402-G08_2717281017|AG-402-N09_2717286922
60001278	4.3566E-1	8.4467E-1	12	209183	14346		DNA ligase (NAD+)	AG-402-L09_2667735942|AG-402-B19_2717659976|AG-402-O21_2667754380|AG-402-N09_2717286588|AG-402-G06_2717152364|AG-402-G08_2717280626|AG-402-M23_2667747146|AG-409-A10_2717287921|AG-402-C09_2717274212|AG-402-I05_2667721107|AG-402-L20_2667738130|AG-402-B05_2717271432
60000238	4.3566E-1	8.4467E-1	12	209183	14346		cytochrome b6	AG-402-I05_2667719371|AG-402-G08_2717281093|AG-402-M23_2667746822|AG-402-B19_2717659634|AG-402-A08_2717267855|AG-402-N09_2717286847|AG-402-B05_2717270800|AG-402-L20_2667738156|AG-402-O21_2667755884|AG-409-A10_2717288571|AG-402-B03_2717268613|AG-402-C09_2717274313
60000058	4.3566E-1	8.4467E-1	12	209183	14346		muramoyltetrapeptide carboxypeptidase	AG-402-C09_2717275189|AG-402-B19_2717659823|AG-402-N09_2717286347|AG-402-A08_2717266800|AG-402-M23_2667746931|AG-402-I05_2667719210|AG-402-L20_2667739355|AG-409-A10_2717288808|AG-402-B03_2717270089|AG-402-G08_2717281124|AG-402-O21_2667754845|AG-402-B05_2717270398
60000063	4.3566E-1	8.4467E-1	12	209183	14346		photosystem II P680 reaction center D2 protein	AG-402-I05_2667720418|AG-402-A08_2717267235|AG-402-G06_2717151814|AG-402-B05_2717271547|AG-402-L09_2667735966|AG-402-O21_2667755963|AG-402-B03_2717269695|AG-402-M23_2667746146|AG-409-A10_2717289170|AG-402-L20_2667739312|AG-402-G08_2717282296|AG-402-N09_2717287647
60000088	4.3566E-1	8.4467E-1	12	209183	14346		putative ATP-binding cassette transporter	AG-402-B05_2717270562|AG-402-A08_2717267994|AG-402-C09_2717273648|AG-402-G06_2717151140|AG-402-O21_2667756276|AG-402-L20_2667737898|AG-409-A10_2717288119|AG-402-N09_2717286656|AG-402-M23_2667747164|AG-402-G08_2717281719|AG-402-L09_2667735441|AG-402-I05_2667719658
60000094	4.3566E-1	8.4467E-1	12	209183	14346		Hemolysin, contains CBS domains	AG-402-L20_2667738218|AG-402-I05_2667720923|AG-402-B03_2717268680|AG-402-A08_2717267737|AG-402-G06_2717152097|AG-402-C09_2717274250|AG-402-N09_2717286909|AG-402-B05_2717270734|AG-402-G08_2717281029|AG-402-O21_2667755542|AG-402-L09_2667735068|AG-409-A10_2717288508
60000093	4.3566E-1	8.4467E-1	12	209183	14346		tRNA-guanine transglycosylase	AG-402-I05_2667720925|AG-402-G06_2717152095|AG-402-O21_2667755540|AG-402-L09_2667735070|AG-402-L20_2667738220|AG-409-A10_2717288506|AG-402-B03_2717268683|AG-402-A08_2717267739|AG-402-B05_2717270732|AG-402-G08_2717281027|AG-402-C09_2717274248|AG-402-N09_2717286912
60000092	4.3566E-1	8.4467E-1	12	209183	14346		methionine adenosyltransferase	AG-402-C09_2717274297|AG-402-G08_2717281078|AG-402-N09_2717286862|AG-402-B03_2717268628|AG-402-L09_2667736038|AG-402-L20_2667738171|AG-402-A08_2717267840|AG-409-A10_2717288556|AG-402-M23_2667746838|AG-402-B05_2717270785|AG-402-I05_2667720555|AG-402-O21_2667755899
60000072	4.3566E-1	8.4467E-1	12	209183	14346		aconitase	AG-402-C09_2717274165|AG-402-N09_2717286543|AG-402-G08_2717280581|AG-402-B19_2717659501|AG-402-L09_2667735756|AG-402-A08_2717267274|AG-409-A10_2717287968|AG-402-B03_2717269541|AG-402-L20_2667738084|AG-402-O21_2667754425|AG-402-M23_2667746261|AG-402-B05_2717271146
60000113	4.3566E-1	8.4467E-1	12	209183	14346		ammonium transporter	AG-402-G06_2717152087|AG-402-L20_2667738229|AG-402-I05_2667720933|AG-402-B19_2717658795|AG-402-B03_2717268691|AG-402-C09_2717274240|AG-409-A10_2717289226|AG-402-B05_2717270724|AG-402-G08_2717281019|AG-402-O21_2667755531|AG-402-N09_2717286920|AG-402-L09_2667735078
60000954	4.3566E-1	8.4467E-1	12	209183	14346		phenylalanyl-tRNA synthetase beta subunit	AG-402-B19_2717659800|AG-402-L09_2667734962|AG-402-A08_2717267413|AG-402-I05_2667719891|AG-402-O21_2667756310|AG-402-G08_2717281953|AG-402-B03_2717269053|AG-402-C09_2717274866|AG-402-M23_2667745696|AG-402-G06_2717151432|AG-402-B05_2717271224|AG-402-L20_2667739264
60000943	4.3566E-1	8.4467E-1	12	209183	14346		ATP-dependent DNA helicase RecG	AG-402-L09_2667734653|AG-402-B19_2717658850|AG-402-A08_2717266416|AG-402-B03_2717270083|AG-402-O21_2667754462|AG-402-N09_2717286178|AG-402-I05_2667719466|AG-402-L20_2667739487|AG-409-A10_2717289000|AG-402-G06_2717151335|AG-402-G08_2717282012|AG-402-B05_2717271683
60000961	4.3566E-1	8.4467E-1	12	209183	14346		Protein of unknown function (DUF1350)	AG-402-I05_2667720969|AG-402-N09_2717286296|AG-402-L09_2667734537|AG-402-C09_2717274581|AG-402-O21_2667754583|AG-402-L20_2667738893|AG-402-B03_2717268169|AG-402-G06_2717151218|AG-402-B05_2717270854|AG-409-A10_2717289441|AG-402-A08_2717266299|AG-402-B19_2717659274
60000775	4.3566E-1	8.4467E-1	12	209183	14346		Single-stranded DNA-binding protein	AG-402-I05_2667719161|AG-402-G08_2717281175|AG-402-N09_2717286397|AG-409-A10_2717288858|AG-402-C09_2717274766|AG-402-A08_2717266749|AG-402-B05_2717270447|AG-402-B03_2717268289|AG-402-O21_2667754895|AG-402-G06_2717152246|AG-402-L09_2667735551|AG-402-L20_2667739088
60000803	4.3566E-1	8.4467E-1	12	209183	14346		SprT-like family protein	AG-402-L09_2667735940|AG-409-A10_2717287919|AG-402-G08_2717280628|AG-402-B03_2717270114|AG-402-L20_2667738132|AG-402-N09_2717286590|AG-402-O21_2667754378|AG-402-B05_2717271434|AG-402-G06_2717152366|AG-402-C09_2717274214|AG-402-M23_2667747144|AG-402-I05_2667721105
60000807	4.3566E-1	8.4467E-1	12	209183	14346		ferrochelatase	AG-402-G08_2717281197|AG-409-A10_2717288881|AG-402-M23_2667745967|AG-402-O21_2667754918|AG-402-N09_2717286420|AG-402-B03_2717268266|AG-402-C09_2717274789|AG-402-B19_2717660240|AG-402-B05_2717270469|AG-402-A08_2717266726|AG-402-I05_2667719139|AG-402-L09_2667735574
60000877	4.3566E-1	8.4467E-1	12	209183	14346		transcription-repair coupling factor (superfamily II helicase)	AG-402-N09_2717287664|AG-402-C09_2717275056|AG-402-L09_2667734922|AG-402-G06_2717151390|AG-402-L20_2667739006|AG-402-A08_2717268046|AG-402-N09_2717287690|AG-402-I05_2667719932|AG-402-B03_2717269092|AG-402-G08_2717282320|AG-402-O21_2667755667|AG-402-M23_2667745660
60001679	4.3566E-1	8.4467E-1	12	209183	14346		A/G-specific DNA-adenine glycosylase	AG-402-G08_2717281221|AG-402-B05_2717271485|AG-402-L09_2667735325|AG-409-A10_2717287853|AG-402-I05_2667721131|AG-402-B03_2717268880|AG-402-M23_2667746855|AG-402-G06_2717151606|AG-402-B19_2717658481|AG-402-O21_2667754312|AG-402-N09_2717286955|AG-402-C09_2717274677
60000688	4.3566E-1	8.4467E-1	12	209183	14346		photosystem II Psb27 protein	AG-402-B05_2717270452|AG-402-G06_2717152530|AG-402-L20_2667739093|AG-402-L09_2667735556|AG-402-N09_2717286402|AG-402-C09_2717274771|AG-402-B03_2717268284|AG-402-I05_2667719156|AG-409-A10_2717288863|AG-402-A08_2717266744|AG-402-G08_2717281180|AG-402-O21_2667754900
60000707	4.3566E-1	8.4467E-1	12	209183	14346		cysteinyl-tRNA synthetase	AG-402-N09_2717287356|AG-402-L09_2667735985|AG-402-B03_2717269714|AG-402-B19_2717658982|AG-402-L20_2667739665|AG-402-C09_2717275482|AG-402-I05_2667720400|AG-402-G08_2717282293|AG-402-B05_2717271529|AG-402-M23_2667746164|AG-409-A10_2717289152|AG-402-G06_2717151796
60000757	4.3566E-1	8.4467E-1	12	209183	14346		Protein of unknown function (DUF2854)	AG-402-B03_2717268291|AG-402-G06_2717152244|AG-402-I05_2667719163|AG-402-A08_2717266751|AG-402-N09_2717286395|AG-402-G08_2717281173|AG-402-L09_2667735549|AG-402-O21_2667754893|AG-409-A10_2717288856|AG-402-B05_2717270445|AG-402-L20_2667739086|AG-402-C09_2717274764
60000535	4.3566E-1	8.4467E-1	12	209183	14346		prolyl-tRNA synthetase	AG-402-A08_2717266743|AG-402-L09_2667735557|AG-402-O21_2667754901|AG-402-L20_2667739094|AG-402-C09_2717274772|AG-402-B03_2717268283|AG-409-A10_2717288864|AG-402-G08_2717281181|AG-402-I05_2667719155|AG-402-N09_2717286403|AG-402-G06_2717152531|AG-402-B05_2717270453
60000605	4.3566E-1	8.4467E-1	12	209183	14346		acetolactate synthase, large subunit	AG-402-N09_2717286421|AG-402-B19_2717660239|AG-402-G08_2717281198|AG-409-A10_2717288882|AG-402-A08_2717266725|AG-402-B05_2717270470|AG-402-O21_2667754919|AG-402-M23_2667745966|AG-402-C09_2717274790|AG-402-B03_2717268265|AG-402-I05_2667719138|AG-402-L09_2667735575
60000627	4.3566E-1	8.4467E-1	12	209183	14346		photosystem II CP43 chlorophyll apoprotein	AG-402-L09_2667735964|AG-402-I05_2667720419|AG-402-B03_2717269693|AG-402-B05_2717271548|AG-402-G06_2717151815|AG-402-M23_2667746144|AG-402-L20_2667739310|AG-409-A10_2717289171|AG-402-G08_2717282294|AG-402-O21_2667755961|AG-402-A08_2717267233|AG-402-N09_2717287648
60000626	4.3566E-1	8.4467E-1	12	209183	14346		plastocyanin	AG-402-N09_2717286476|AG-402-L20_2667738625|AG-402-A08_2717266258|AG-402-L09_2667735631|AG-402-M23_2667745911|AG-402-G06_2717152163|AG-402-B19_2717659315|AG-402-B03_2717268210|AG-402-B05_2717270524|AG-402-G08_2717281424|AG-402-C09_2717274622|AG-402-O21_2667754624
60000616	4.3566E-1	8.4467E-1	12	209183	14346		LSU ribosomal protein L19P	AG-402-L09_2667735523|AG-402-O21_2667754868|AG-402-B19_2717659846|AG-409-A10_2717288831|AG-402-I05_2667719188|AG-402-A08_2717266777|AG-402-N09_2717286370|AG-402-G06_2717152219|AG-402-L20_2667739642|AG-402-G08_2717281147|AG-402-B03_2717268316|AG-402-B05_2717270420
60000623	4.3566E-1	8.4467E-1	12	209183	14346		adenosylcobinamide-phosphate synthase	AG-402-O21_2667756020|AG-402-B03_2717269150|AG-402-G06_2717151924|AG-409-A10_2717288314|AG-402-B05_2717270281|AG-402-N09_2717286067|AG-402-G08_2717281857|AG-402-I05_2667719820|AG-402-B19_2717659640|AG-402-C09_2717273998|AG-402-L09_2667735893|AG-402-M23_2667746020
60000384	4.3566E-1	8.4467E-1	12	209183	14346		release factor glutamine methyltransferase	AG-402-B05_2717270792|AG-409-A10_2717288563|AG-402-G08_2717281085|AG-402-O21_2667755892|AG-402-A08_2717267847|AG-402-M23_2667746831|AG-402-C09_2717274305|AG-402-I05_2667719379|AG-402-N09_2717286855|AG-402-B03_2717268621|AG-402-L09_2667736045|AG-402-L20_2667738164
60000445	4.3566E-1	8.4467E-1	12	209183	14346		SNARE associated Golgi protein	AG-402-N09_2717286586|AG-402-B05_2717271430|AG-402-G06_2717152362|AG-402-B19_2717659978|AG-402-O21_2667754382|AG-402-C09_2717274210|AG-402-I05_2667721109|AG-402-L09_2667735944|AG-402-L20_2667738128|AG-409-A10_2717287923|AG-402-G08_2717280624|AG-402-M23_2667747148
60000429	4.3566E-1	8.4467E-1	12	209183	14346		N-acetylglutamate kinase	AG-402-A08_2717266752|AG-402-G06_2717152243|AG-402-B03_2717268292|AG-409-A10_2717288855|AG-402-G08_2717281172|AG-402-I05_2667719164|AG-402-L09_2667735548|AG-402-O21_2667754892|AG-402-N09_2717286394|AG-402-L20_2667739085|AG-402-C09_2717274763|AG-402-B05_2717270444
60000474	4.3566E-1	8.4467E-1	12	209183	14346		Nucleoside-diphosphate-sugar epimerase	AG-402-A08_2717266259|AG-402-N09_2717286477|AG-402-G06_2717152164|AG-402-L20_2667738626|AG-402-L09_2667735632|AG-402-B03_2717268209|AG-402-B19_2717659314|AG-402-M23_2667745910|AG-402-B05_2717270525|AG-402-G08_2717281425|AG-402-O21_2667754623|AG-402-C09_2717274621
60000479	4.3566E-1	8.4467E-1	12	209183	14346		Trk-type K+ transport system, membrane component	AG-402-B05_2717270583|AG-402-N09_2717286676|AG-402-I05_2667719680|AG-409-A10_2717288139|AG-402-O21_2667755992|AG-402-L09_2667735461|AG-402-G06_2717151119|AG-402-G08_2717281739|AG-402-C09_2717273668|AG-402-M23_2667746717|AG-402-L20_2667737918|AG-402-A08_2717268066
60000453	4.3566E-1	8.4467E-1	12	209183	14346		NADH dehydrogenase subunit N	AG-402-O21_2667754825|AG-402-B19_2717659989|AG-402-B03_2717270065|AG-402-L20_2667739335|AG-402-M23_2667746952|AG-409-A10_2717288788|AG-402-A08_2717267866|AG-402-I05_2667719247|AG-402-G08_2717281104|AG-402-N09_2717286327|AG-402-C09_2717275169|AG-402-B05_2717271366
60000456	4.3566E-1	8.4467E-1	12	209183	14346		Adenylosuccinate synthetase	AG-409-A10_2717288862|AG-402-L20_2667739092|AG-402-C09_2717274770|AG-402-B05_2717270451|AG-402-N09_2717286401|AG-402-L09_2667735555|AG-402-A08_2717266745|AG-402-B03_2717268285|AG-402-G06_2717152529|AG-402-I05_2667719157|AG-402-G08_2717281179|AG-402-O21_2667754899
60000497	4.3566E-1	8.4467E-1	12	209183	14346		ribonuclease D	AG-402-B05_2717271331|AG-402-G08_2717281272|AG-402-O21_2667754262|AG-402-B03_2717268827|AG-402-B19_2717658530|AG-402-I05_2667720001|AG-409-A10_2717287801|AG-402-A08_2717267068|AG-402-G06_2717151555|AG-402-L20_2667738708|AG-402-M23_2667746473|AG-402-L09_2667735275
60000505	4.3566E-1	8.4467E-1	12	209183	14346		ketol-acid reductoisomerase	AG-402-A08_2717268081|AG-402-O21_2667756021|AG-402-B05_2717270282|AG-409-A10_2717288313|AG-402-N09_2717286068|AG-402-G08_2717281858|AG-402-C09_2717273999|AG-402-B19_2717659639|AG-402-I05_2667719821|AG-402-L09_2667735892|AG-402-B03_2717269149|AG-402-M23_2667746021
60000486	4.3566E-1	8.4467E-1	12	209183	14346		Di- and tricarboxylate transporter	AG-402-N09_2717286675|AG-402-M23_2667746716|AG-402-G06_2717151121|AG-402-B05_2717270581|AG-402-O21_2667755991|AG-409-A10_2717288138|AG-402-C09_2717273667|AG-402-A08_2717268068|AG-402-L09_2667735460|AG-402-G08_2717281738|AG-402-I05_2667719678|AG-402-L20_2667737917
60000488	4.3566E-1	8.4467E-1	12	209183	14346		DNA topoisomerase I	AG-402-B05_2717271365|AG-402-B03_2717270064|AG-402-O21_2667754826|AG-402-M23_2667746951|AG-409-A10_2717288789|AG-402-L20_2667739336|AG-402-A08_2717267867|AG-402-B19_2717659990|AG-402-C09_2717275170|AG-402-I05_2667719246|AG-402-G08_2717281105|AG-402-N09_2717286328
60001297	4.3566E-1	8.4467E-1	12	209183	14346		neurotransmitter:Na+ symporter, NSS family	AG-402-N09_2717287357|AG-402-L09_2667735984|AG-402-C09_2717275481|AG-402-B19_2717658981|AG-402-L20_2667739664|AG-402-B03_2717269713|AG-402-M23_2667746163|AG-409-A10_2717289153|AG-402-A08_2717267254|AG-402-G06_2717151797|AG-402-I05_2667720401|AG-402-B05_2717271530
60000310	4.3566E-1	8.4467E-1	12	209183	14346		coproporphyrinogen III oxidase, anaerobic	AG-402-I05_2667719825|AG-402-B05_2717270286|AG-402-G08_2717282313|AG-402-G08_2717281862|AG-402-O21_2667756025|AG-402-L09_2667735888|AG-409-A10_2717288309|AG-402-N09_2717286072|AG-402-B03_2717269145|AG-402-M23_2667746025|AG-402-G06_2717152081|AG-402-C09_2717274003
60000348	4.3566E-1	8.4467E-1	12	209183	14346		replication restart DNA helicase PriA	AG-402-L09_2667735546|AG-402-A08_2717266754|AG-402-G06_2717152241|AG-402-L20_2667739083|AG-402-C09_2717274761|AG-402-O21_2667754890|AG-402-B03_2717268294|AG-409-A10_2717288853|AG-402-G08_2717281170|AG-402-I05_2667719166|AG-402-N09_2717286392|AG-402-B05_2717270442
60000358	4.3566E-1	8.4467E-1	12	209183	14346		L-threonylcarbamoyladenylate synthase	AG-402-B05_2717270793|AG-409-A10_2717288564|AG-402-G08_2717281086|AG-402-M23_2667746830|AG-402-O21_2667755891|AG-402-I05_2667719378|AG-402-B03_2717268620|AG-402-C09_2717274306|AG-402-A08_2717267848|AG-402-N09_2717286854|AG-402-L09_2667736046|AG-402-L20_2667738163
60000002	4.3718E-1	8.4467E-1	38	619183	14346		ATP-dependent Clp protease ATP-binding subunit ClpA	AG-402-L20_2667738411|AG-409-A10_2717289009|AG-402-G08_2717281293|AG-402-L20_2667739523|AG-402-C09_2717274623|AG-402-B05_2717270523|AG-402-C09_2717273795|AG-402-L09_2667735630|AG-402-L09_2667735134|AG-402-O21_2667754625|AG-402-A08_2717266660|AG-402-M23_2667746918|AG-402-I05_2667720115|AG-402-O21_2667755635|AG-402-C09_2717275484|AG-402-A08_2717266257|AG-402-I05_2667719085|AG-402-A08_2717267367|AG-402-N09_2717286475|AG-402-G08_2717281423|AG-402-B19_2717659063|AG-402-M23_2667746691|AG-402-G08_2717280893|AG-402-B03_2717268447|AG-402-L20_2667738624|AG-402-B05_2717271586|AG-409-A10_2717288266|AG-402-M23_2667745912|AG-402-G06_2717152162|AG-402-B03_2717269450|AG-402-I05_2667720245|AG-402-N09_2717287692|AG-402-B19_2717658739|AG-402-O21_2667756119|AG-402-B05_2717272036|AG-402-B19_2717659317|AG-402-B03_2717268211|AG-402-G06_2717150991
60000344	4.4495E-1	8.4467E-1	26	429183	14346		cystathionine gamma-synthase	AG-402-L20_2667739820|AG-409-A10_2717288619|AG-409-A10_2717288618|AG-402-B05_2717271750|AG-402-A08_2717267720|AG-402-B03_2717268563|AG-402-M23_2667746310|AG-402-M23_2667746311|AG-402-B03_2717268564|AG-402-L20_2667739679|AG-402-O21_2667755841|AG-402-G08_2717281805|AG-402-O21_2667755840|AG-402-N09_2717287091|AG-402-G08_2717281806|AG-402-N09_2717287092|AG-402-C09_2717274358|AG-402-C09_2717274357|AG-402-I05_2667719310|AG-402-A08_2717267719|AG-402-I05_2667719311|AG-402-B05_2717271749|AG-402-B19_2717659590|AG-402-B19_2717659591|AG-402-G06_2717152017|AG-402-G06_2717152016
60000015	4.4554E-1	8.4467E-1	7	129183	14346		dTDP-4-amino-4,6-dideoxygalactose transaminase	AG-402-G06_2717152385|AG-402-L20_2667739293|AG-402-M23_2667746084|AG-402-B05_2717270382|AG-402-L09_2667736326|AG-402-L09_2667736327|AG-402-I05_2667720434
60000918	4.4554E-1	8.4467E-1	7	129183	14346		photosystem I subunit 7	AG-402-B03_2717268857|AG-402-G08_2717281242|AG-402-O21_2667754291|AG-409-A10_2717287831|AG-402-B05_2717271506|AG-402-L20_2667738738|AG-402-N09_2717286933
60001105	4.5351E-1	8.4467E-1	14	239183	14346		phosphonate transport system permease protein	AG-402-L20_2667738945|AG-402-O21_2667754529|AG-409-A10_2717288933|AG-402-L09_2667734585|AG-402-C09_2717274531|AG-402-B19_2717659943|AG-402-A08_2717266347|AG-402-N09_2717286245|AG-402-B05_2717270907|AG-402-I05_2667719398|AG-402-B03_2717269379|AG-402-G06_2717151267|AG-402-M23_2667747273|AG-402-G08_2717282287
60000969	4.5351E-1	8.4467E-1	14	239183	14346		YidC/Oxa1 family membrane protein insertase	AG-402-B19_2717659170|AG-402-B05_2717271802|AG-402-L09_2667736110|AG-402-O21_2667755401|AG-402-L20_2667737828|AG-402-A08_2717267184|AG-402-N09_2717287384|AG-402-B03_2717269868|AG-402-I05_2667720451|AG-402-C09_2717274471|AG-402-M23_2667746100|AG-402-G08_2717281489|AG-402-G06_2717152632|AG-409-A10_2717289374
60000407	4.5589E-1	8.4467E-1	21	349183	14346		acetyl-CoA carboxylase carboxyltransferase subunit alpha	AG-402-M23_2667745853|AG-402-O21_2667754927|AG-402-O21_2667754432|AG-402-G08_2717281705|AG-402-M23_2667745958|AG-409-A10_2717288889|AG-402-L09_2667734684|AG-402-B05_2717270477|AG-402-C09_2717274798|AG-402-L09_2667735583|AG-402-A08_2717266446|AG-402-N09_2717286148|AG-402-B19_2717658879|AG-402-I05_2667719131|AG-402-I05_2667719497|AG-402-N09_2717286429|AG-402-B05_2717271924|AG-402-A08_2717266717|AG-402-B03_2717268257|AG-402-G06_2717152557|AG-402-L20_2667738360
60001132	4.6807E-1	8.4467E-1	9	159183	14346		tRNA uridine 5-carboxymethylaminomethyl modification enzyme/methylenetetrahydrofolate--tRNA-(uracil-5-)-methyltransferase	AG-402-G08_2717281320|AG-409-A10_2717288763|AG-402-A08_2717266685|AG-402-I05_2667720140|AG-402-B19_2717659088|AG-402-L20_2667738386|AG-402-B03_2717268421|AG-402-M23_2667746383|AG-402-O21_2667755931
60000826	4.6807E-1	8.4467E-1	9	159183	14346		D-alanine--D-alanine ligase	AG-402-G06_2717152075|AG-409-A10_2717288303|AG-402-B05_2717270292|AG-402-N09_2717286078|AG-402-I05_2667719831|AG-402-C09_2717274009|AG-402-L09_2667735882|AG-402-M23_2667746031|AG-402-B03_2717269139
60000836	4.6807E-1	8.4467E-1	9	159183	14346		D-fructose 1,6-bisphosphatase /sedoheptulose 1,7-bisphosphatase	AG-402-L09_2667734666|AG-402-M23_2667745869|AG-402-N09_2717286165|AG-402-B19_2717658863|AG-402-I05_2667719479|AG-402-A08_2717266429|AG-402-B05_2717271670|AG-402-G06_2717152454|AG-402-O21_2667754449
60000891	4.6807E-1	8.4467E-1	9	159183	14346		glutamyl-tRNA reductase	AG-402-I05_2667719480|AG-402-N09_2717286164|AG-402-M23_2667745868|AG-402-B05_2717271669|AG-402-B19_2717658864|AG-402-L09_2667734667|AG-402-A08_2717266430|AG-402-G06_2717152455|AG-402-O21_2667754448
60000641	4.6807E-1	8.4467E-1	9	159183	14346		cytochrome c-type biogenesis protein CcsB	AG-402-G06_2717152452|AG-402-L09_2667734664|AG-402-B19_2717658861|AG-402-A08_2717266427|AG-402-O21_2667754451|AG-402-N09_2717286167|AG-402-I05_2667719477|AG-402-M23_2667745871|AG-402-B05_2717271672
60000699	4.6807E-1	8.4467E-1	9	159183	14346		3-isopropylmalate dehydrogenase	AG-402-L09_2667734687|AG-402-L20_2667738357|AG-402-A08_2717266449|AG-402-N09_2717286145|AG-402-G08_2717281702|AG-402-B19_2717658882|AG-402-I05_2667719500|AG-402-B05_2717271927|AG-402-M23_2667745850
60001763	4.6807E-1	8.4467E-1	9	159183	14346		4-hydroxy-3-polyprenylbenzoate decarboxylase	AG-402-L09_2667734930|AG-402-B03_2717269084|AG-402-I05_2667719924|AG-402-L20_2667739736|AG-402-M23_2667745668|AG-402-B19_2717659771|AG-402-A08_2717267382|AG-402-G06_2717151398|AG-402-O21_2667755659
60001484	4.6807E-1	8.4467E-1	9	159183	14346		lipopolysaccharide export system ATP-binding protein	AG-402-B05_2717271674|AG-402-N09_2717286169|AG-402-M23_2667747391|AG-402-I05_2667719475|AG-402-A08_2717266425|AG-402-O21_2667754453|AG-402-L09_2667734662|AG-402-G06_2717151344|AG-402-B19_2717658859
60001361	4.6807E-1	8.4467E-1	9	159183	14346		ribulose-5-phosphate 3-epimerase	AG-402-L09_2667734665|AG-402-G06_2717152453|AG-402-O21_2667754450|AG-402-A08_2717266428|AG-402-B19_2717658862|AG-402-N09_2717286166|AG-402-I05_2667719478|AG-402-B05_2717271671|AG-402-M23_2667745870
60001385	4.6807E-1	8.4467E-1	9	159183	14346		glyceraldehyde-3-phosphate dehydrogenase (NAD+)	AG-402-B03_2717270150|AG-402-I05_2667720361|AG-402-M23_2667745571|AG-402-O21_2667755202|AG-402-L09_2667734826|AG-402-G06_2717152291|AG-402-G08_2717280786|AG-402-N09_2717287526|AG-402-L20_2667739692
60000103	4.8013E-1	8.4467E-1	25	409183	14346		thioredoxin reductase (NADPH)	AG-402-O21_2667755639|AG-402-L09_2667735976|AG-402-B05_2717271538|AG-402-C09_2717273799|AG-402-L09_2667735130|AG-402-B05_2717271590|AG-402-O21_2667755972|AG-402-N09_2717287365|AG-402-M23_2667746155|AG-402-L20_2667739321|AG-402-G06_2717150987|AG-402-I05_2667720409|AG-402-L20_2667739519|AG-402-A08_2717267244|AG-402-A08_2717267363|AG-402-B03_2717269704|AG-402-I05_2667720241|AG-402-G06_2717151805|AG-402-N09_2717287398|AG-402-B19_2717658743|AG-402-G08_2717280889|AG-409-A10_2717289161|AG-402-M23_2667747179|AG-409-A10_2717288270|AG-402-B03_2717269446
60000321	4.8013E-1	8.4467E-1	25	409183	14346		inorganic pyrophosphatase	AG-409-A10_2717288850|AG-402-O21_2667754904|AG-402-B03_2717268297|AG-402-O21_2667754887|AG-402-A08_2717266758|AG-402-L20_2667739080|AG-402-I05_2667719169|AG-402-M23_2667745981|AG-402-G08_2717281166|AG-402-B03_2717268280|AG-402-G08_2717281184|AG-402-L09_2667735560|AG-402-C09_2717274758|AG-409-A10_2717288867|AG-402-L09_2667735542|AG-402-B05_2717270456|AG-402-C09_2717274775|AG-402-N09_2717286389|AG-402-I05_2667719152|AG-402-A08_2717266740|AG-402-B05_2717270439|AG-402-G06_2717152238|AG-402-G06_2717152534|AG-402-L20_2667739097|AG-402-N09_2717286406
60000145	4.8635E-1	8.4467E-1	11	189183	14346		dihydrodipicolinate synthase	AG-409-A10_2717287893|AG-402-L20_2667738976|AG-402-N09_2717286995|AG-402-B05_2717271460|AG-402-O21_2667754352|AG-402-B03_2717269780|AG-402-C09_2717274717|AG-402-M23_2667747234|AG-402-G06_2717152403|AG-402-L09_2667735914|AG-402-I05_2667720613
60000168	4.8635E-1	8.4467E-1	11	189183	14346		NADH dehydrogenase subunit H	AG-402-N09_2717287027|AG-402-C09_2717273748|AG-402-L09_2667735181|AG-402-L20_2667737998|AG-402-A08_2717267129|AG-402-B19_2717658692|AG-409-A10_2717288219|AG-402-G08_2717280940|AG-402-B05_2717270677|AG-402-O21_2667755796|AG-402-G06_2717151038
60000255	4.8635E-1	8.4467E-1	11	189183	14346		NADH dehydrogenase subunit K	AG-402-B19_2717658689|AG-402-L20_2667737995|AG-402-O21_2667755793|AG-409-A10_2717288216|AG-402-G06_2717151041|AG-402-N09_2717287024|AG-402-G08_2717280943|AG-402-L09_2667735184|AG-402-C09_2717273745|AG-402-B05_2717270674|AG-402-A08_2717267132
60000016	4.8635E-1	8.4467E-1	11	189183	14346		SpoIID/LytB domain protein	AG-402-B05_2717271453|AG-402-I05_2667720606|AG-402-B19_2717659956|AG-402-M23_2667747227|AG-402-L09_2667735921|AG-402-G06_2717152469|AG-409-A10_2717287900|AG-402-C09_2717274724|AG-402-O21_2667754359|AG-402-L20_2667738969|AG-402-B03_2717269787
60001031	4.8635E-1	8.4467E-1	11	189183	14346		acetolactate synthase, small subunit	AG-402-A08_2717267238|AG-402-B05_2717271544|AG-409-A10_2717289167|AG-402-M23_2667746149|AG-402-L20_2667739315|AG-402-B03_2717269698|AG-402-N09_2717287371|AG-402-L09_2667735969|AG-402-G06_2717151811|AG-402-I05_2667720415|AG-402-O21_2667755966
60001083	4.8635E-1	8.4467E-1	11	189183	14346		photosystem II S4 domain protein	AG-402-B03_2717269198|AG-402-B19_2717659687|AG-402-G08_2717280349|AG-402-I05_2667719773|AG-402-M23_2667747245|AG-402-N09_2717286020|AG-409-A10_2717288363|AG-402-O21_2667754788|AG-402-G06_2717151973|AG-402-C09_2717273950|AG-402-B05_2717270233
60000114	4.8635E-1	8.4467E-1	11	189183	14346		NAD(P)H-quinone oxidoreductase subunit I	AG-402-N09_2717287026|AG-402-L09_2667735182|AG-402-C09_2717273747|AG-402-L20_2667737997|AG-402-A08_2717267130|AG-402-G06_2717151039|AG-402-G08_2717280941|AG-402-O21_2667755795|AG-409-A10_2717288218|AG-402-B05_2717270676|AG-402-B19_2717658691
60000099	4.8635E-1	8.4467E-1	11	189183	14346		isocitrate dehydrogenase (NADP)	AG-402-B19_2717658516|AG-402-A08_2717267082|AG-402-O21_2667754276|AG-402-M23_2667747190|AG-402-L20_2667738722|AG-402-G06_2717151569|AG-402-L09_2667735289|AG-402-C09_2717274641|AG-402-B03_2717268841|AG-409-A10_2717287815|AG-402-I05_2667721248
60000105	4.8635E-1	8.4467E-1	11	189183	14346		ATP-dependent Clp protease ATP-binding subunit ClpX	AG-402-G06_2717152472|AG-409-A10_2717287897|AG-402-L20_2667738972|AG-402-I05_2667720609|AG-402-G08_2717282317|AG-402-O21_2667754356|AG-402-B03_2717269784|AG-402-B05_2717271456|AG-402-M23_2667747230|AG-402-C09_2717274721|AG-402-L09_2667735918
60001134	4.8635E-1	8.4467E-1	11	189183	14346		DNA helicase/exodeoxyribonuclease V, alpha subunit	AG-402-N09_2717287469|AG-402-A08_2717266674|AG-402-G08_2717281308|AG-409-A10_2717288775|AG-402-B19_2717659077|AG-402-L20_2667738397|AG-402-B03_2717268433|AG-402-O21_2667756104|AG-402-M23_2667746904|AG-402-C09_2717275369|AG-402-I05_2667720129
60000108	4.8635E-1	8.4467E-1	11	189183	14346		DNA polymerase-3 subunit gamma/tau	AG-402-B19_2717659954|AG-402-G06_2717152471|AG-409-A10_2717287898|AG-402-I05_2667720608|AG-402-M23_2667747229|AG-402-B03_2717269785|AG-402-C09_2717274722|AG-402-O21_2667754357|AG-402-L20_2667738971|AG-402-L09_2667735919|AG-402-B05_2717271455
60001962	4.8635E-1	8.4467E-1	11	189183	14346		lipopolysaccharide transport system permease protein	AG-402-M23_2667746868|AG-402-G06_2717152539|AG-402-G08_2717281208|AG-402-L09_2667735338|AG-402-C09_2717274690|AG-402-N09_2717286969|AG-409-A10_2717287866|AG-402-A08_2717268059|AG-402-B03_2717268894|AG-402-O21_2667754326|AG-402-L20_2667739770
60001799	4.8635E-1	8.4467E-1	11	189183	14346		leader peptidase (prepilin peptidase) / N-methyltransferase	AG-402-G08_2717281671|AG-402-L09_2667736291|AG-402-N09_2717286147|AG-402-M23_2667745852|AG-402-L09_2667734685|AG-402-L20_2667738359|AG-402-A08_2717266447|AG-402-B19_2717658880|AG-402-I05_2667719498|AG-402-B05_2717271925|AG-402-O21_2667754431
60000894	4.8635E-1	8.4467E-1	11	189183	14346		bacterial translation initiation factor 1 (bIF-1)	AG-402-L09_2667735975|AG-402-G06_2717151806|AG-402-B03_2717269703|AG-402-N09_2717287366|AG-409-A10_2717289162|AG-402-L20_2667739320|AG-402-B05_2717271539|AG-402-I05_2667720410|AG-402-O21_2667755971|AG-402-A08_2717267243|AG-402-M23_2667746154
60000532	4.8635E-1	8.4467E-1	11	189183	14346		ATP-binding cassette, subfamily F, member 3	AG-402-M23_2667746724|AG-409-A10_2717288146|AG-402-L09_2667735468|AG-402-B05_2717270592|AG-402-N09_2717286683|AG-402-G08_2717281746|AG-402-L20_2667737925|AG-402-I05_2667719687|AG-402-O21_2667755999|AG-402-G06_2717151112|AG-402-C09_2717273675
60000548	4.8635E-1	8.4467E-1	11	189183	14346		Iron-regulated ABC transporter ATPase subunit SufC	AG-402-N09_2717286663|AG-402-G06_2717151133|AG-402-O21_2667755979|AG-409-A10_2717288126|AG-402-L09_2667735448|AG-402-L20_2667737905|AG-402-M23_2667747157|AG-402-G08_2717281726|AG-402-B05_2717270569|AG-402-C09_2717273655|AG-402-I05_2667719665
60000555	4.8635E-1	8.4467E-1	11	189183	14346		O-sialoglycoprotein endopeptidase	AG-402-G06_2717152211|AG-402-I05_2667719196|AG-402-A08_2717266785|AG-402-N09_2717286362|AG-402-L20_2667739650|AG-402-O21_2667754860|AG-402-G08_2717281139|AG-409-A10_2717288823|AG-402-B05_2717270412|AG-402-B03_2717268324|AG-402-B19_2717659838
60000559	4.8635E-1	8.4467E-1	11	189183	14346		hypothetical protein/Fe-S cluster assembly protein SufD	AG-409-A10_2717288125|AG-402-L09_2667735447|AG-402-N09_2717286662|AG-402-I05_2667719664|AG-402-G08_2717281725|AG-402-L20_2667737904|AG-402-M23_2667747158|AG-402-B05_2717270568|AG-402-G06_2717151134|AG-402-O21_2667755978|AG-402-C09_2717273654
60000557	4.8635E-1	8.4467E-1	11	189183	14346		cobalamin biosynthesis protein CobW	AG-402-L09_2667734677|AG-402-I05_2667719490|AG-402-G08_2717282247|AG-402-M23_2667745858|AG-402-N09_2717286154|AG-402-B19_2717658874|AG-402-G08_2717281713|AG-402-L20_2667738366|AG-402-G06_2717152465|AG-402-O21_2667754438|AG-402-A08_2717266440
60000592	4.8635E-1	8.4467E-1	11	189183	14346		cysteine desulfurase / selenocysteine lyase	AG-409-A10_2717288124|AG-402-L09_2667735446|AG-402-N09_2717286661|AG-402-G08_2717281724|AG-402-I05_2667719663|AG-402-L20_2667737903|AG-402-M23_2667747159|AG-402-B05_2717270567|AG-402-G06_2717151135|AG-402-O21_2667755977|AG-402-C09_2717273653
60001611	4.8635E-1	8.4467E-1	11	189183	14346		amino acid ABC transporter membrane protein 2, PAAT family	AG-402-A08_2717267445|AG-402-C09_2717273914|AG-402-B03_2717269235|AG-402-L09_2667735383|AG-402-L20_2667738552|AG-402-M23_2667747412|AG-402-O21_2667754752|AG-402-N09_2717285985|AG-409-A10_2717288395|AG-402-G08_2717282132|AG-402-I05_2667719615
60000625	4.8635E-1	8.4467E-1	11	189183	14346		homoserine O-succinyltransferase	AG-402-L20_2667738921|AG-402-N09_2717286269|AG-402-L09_2667734564|AG-402-A08_2717266326|AG-402-O21_2667754553|AG-402-B03_2717269355|AG-402-C09_2717274554|AG-402-G06_2717151245|AG-402-I05_2667720942|AG-409-A10_2717288905|AG-402-B05_2717270882
60000635	4.8635E-1	8.4467E-1	11	189183	14346		LSU ribosomal protein L20P	AG-402-B05_2717271451|AG-402-I05_2667720604|AG-402-L20_2667738967|AG-402-L09_2667735923|AG-402-O21_2667754361|AG-402-C09_2717274726|AG-409-A10_2717287902|AG-402-M23_2667747225|AG-402-B19_2717659958|AG-402-B03_2717269789|AG-402-G06_2717152468
60000281	4.8635E-1	8.4467E-1	11	189183	14346		NADH dehydrogenase subunit J	AG-402-L20_2667737996|AG-409-A10_2717288217|AG-402-O21_2667755794|AG-402-G06_2717151040|AG-402-N09_2717287025|AG-402-A08_2717267131|AG-402-G08_2717280942|AG-402-C09_2717273746|AG-402-L09_2667735183|AG-402-B05_2717270675|AG-402-B19_2717658690
60000340	4.8635E-1	8.4467E-1	11	189183	14346		1,2-diacylglycerol 3-beta-glucosyltransferase	AG-402-L09_2667735920|AG-402-B19_2717659955|AG-402-G06_2717152470|AG-402-M23_2667747228|AG-402-I05_2667720607|AG-402-C09_2717274723|AG-402-B03_2717269786|AG-409-A10_2717287899|AG-402-L20_2667738970|AG-402-O21_2667754358|AG-402-B05_2717271454
60000326	4.8635E-1	8.4467E-1	11	189183	14346		Iron-regulated ABC transporter membrane component SufB	AG-402-N09_2717286664|AG-402-G06_2717151132|AG-402-B05_2717270570|AG-402-O21_2667755980|AG-409-A10_2717288127|AG-402-L09_2667735449|AG-402-M23_2667747156|AG-402-C09_2717273656|AG-402-I05_2667719666|AG-402-G08_2717281727|AG-402-L20_2667737906
60000376	4.8635E-1	8.4467E-1	11	189183	14346		cell division protein FtsZ	AG-402-L09_2667735885|AG-402-I05_2667719828|AG-402-G06_2717152078|AG-402-M23_2667746028|AG-402-B03_2717269142|AG-402-O21_2667756028|AG-409-A10_2717288306|AG-402-N09_2717286075|AG-402-C09_2717274006|AG-402-B05_2717270289|AG-402-G08_2717282310
60001694	4.9038E-1	8.4467E-1	4	79183	14346		dTDP-4-dehydrorhamnose reductase	AG-402-M23_2667746977|AG-402-A08_2717267986|AG-402-L09_2667735827|AG-402-G08_2717282022
60000144	5.0179E-1	8.4467E-1	13	219183	14346		valyl-tRNA synthetase	AG-402-M23_2667747149|AG-402-L09_2667735945|AG-402-C09_2717274209|AG-402-L20_2667738127|AG-402-G06_2717152361|AG-409-A10_2717287924|AG-402-B19_2717659979|AG-402-O21_2667754383|AG-402-I05_2667721110|AG-402-B19_2717660145|AG-402-N09_2717286585|AG-402-B05_2717271429|AG-402-G08_2717280623
60000159	5.0179E-1	8.4467E-1	13	219183	14346		cob(I)yrinic acid a,c-diamide adenosyltransferase	AG-402-L20_2667739109|AG-402-G08_2717281195|AG-402-O21_2667754916|AG-409-A10_2717288879|AG-402-M23_2667745969|AG-402-B05_2717270467|AG-402-C09_2717274787|AG-402-L09_2667735572|AG-402-I05_2667719141|AG-402-B19_2717660214|AG-402-N09_2717286418|AG-402-A08_2717266728|AG-402-B03_2717268268
60000178	5.0179E-1	8.4467E-1	13	219183	14346		polyphosphate kinase	AG-402-G06_2717152495|AG-402-L09_2667735752|AG-409-A10_2717287964|AG-402-B05_2717271150|AG-402-O21_2667754421|AG-402-C09_2717274169|AG-402-A08_2717267278|AG-402-L20_2667738088|AG-402-M23_2667746265|AG-402-B19_2717659497|AG-402-N09_2717286547|AG-402-B03_2717269545|AG-402-G08_2717280585
60000170	5.0179E-1	8.4467E-1	13	219183	14346		protoheme IX farnesyltransferase	AG-402-B05_2717271354|AG-402-B03_2717270097|AG-402-O21_2667754837|AG-402-M23_2667746940|AG-409-A10_2717288800|AG-402-L20_2667739347|AG-402-B19_2717660001|AG-402-L09_2667736257|AG-402-C09_2717275181|AG-402-I05_2667719235|AG-402-A08_2717266804|AG-402-G08_2717281116|AG-402-N09_2717286339
60000175	5.0179E-1	8.4467E-1	13	219183	14346		phosphoglycerate mutase	AG-402-C09_2717273905|AG-402-L20_2667738538|AG-409-A10_2717288404|AG-402-O21_2667754740|AG-402-L09_2667736158|AG-402-M23_2667747093|AG-402-N09_2717285973|AG-402-A08_2717267455|AG-402-I05_2667719593|AG-402-B19_2717659886|AG-402-B05_2717270957|AG-402-B03_2717269256|AG-402-G08_2717280389
60000174	5.0179E-1	8.4467E-1	13	219183	14346		fumarase, class II	AG-402-G06_2717151681|AG-402-L09_2667735743|AG-402-L20_2667738505|AG-409-A10_2717288436|AG-402-O21_2667754710|AG-402-C09_2717273874|AG-402-I05_2667719561|AG-402-B05_2717270989|AG-402-B03_2717269345|AG-402-M23_2667746400|AG-402-N09_2717285942|AG-402-G08_2717280421|AG-402-B19_2717660208
60000210	5.0179E-1	8.4467E-1	13	219183	14346		Ras superfamily GTP-binding protein YlqF	AG-402-L09_2667735147|AG-402-B03_2717269463|AG-402-M23_2667746678|AG-402-N09_2717287063|AG-402-O21_2667755622|AG-402-A08_2717268114|AG-402-B19_2717658726|AG-402-B05_2717271573|AG-402-I05_2667720258|AG-402-G08_2717280906|AG-402-C09_2717273782|AG-409-A10_2717288253|AG-402-G06_2717151004
60000213	5.0179E-1	8.4467E-1	13	219183	14346		exopolyphosphatase / guanosine-5'-triphosphate,3'-diphosphate pyrophosphatase	AG-402-O21_2667754847|AG-402-M23_2667747418|AG-402-L20_2667739357|AG-409-A10_2717288810|AG-402-L09_2667735516|AG-402-B05_2717270400|AG-402-A08_2717266798|AG-402-B19_2717659825|AG-402-G06_2717152568|AG-402-G08_2717281126|AG-402-N09_2717286349|AG-402-I05_2667719208|AG-402-B03_2717268337
60001242	5.0179E-1	8.4467E-1	13	219183	14346		putative TIM-barrel protein, nifR3 family/tRNA dihydrouridine synthase A	AG-402-O21_2667755858|AG-402-B03_2717268581|AG-409-A10_2717288601|AG-402-G08_2717281788|AG-402-B05_2717271768|AG-402-N09_2717287074|AG-402-B19_2717659608|AG-402-C09_2717274340|AG-402-M23_2667746292|AG-402-A08_2717267702|AG-402-L20_2667739540|AG-402-G06_2717151999|AG-402-I05_2667719328
60000207	5.0179E-1	8.4467E-1	13	219183	14346		S-adenosylmethionine:tRNA ribosyltransferase-isomerase	AG-402-B05_2717271752|AG-402-M23_2667746308|AG-402-L20_2667739677|AG-409-A10_2717288616|AG-402-G08_2717281803|AG-402-C09_2717274355|AG-402-O21_2667755843|AG-402-N09_2717287089|AG-402-A08_2717267717|AG-402-I05_2667719313|AG-402-G06_2717152014|AG-402-B03_2717268566|AG-402-B19_2717659593
60000204	5.0179E-1	8.4467E-1	13	219183	14346		LysM domain-containing protein	AG-402-G08_2717282047|AG-402-M23_2667746811|AG-402-B05_2717270811|AG-402-L09_2667736213|AG-402-O21_2667755873|AG-402-C09_2717274324|AG-402-I05_2667719360|AG-402-B19_2717659623|AG-402-N09_2717286836|AG-402-L20_2667738145|AG-402-G06_2717151987|AG-409-A10_2717288583|AG-402-B03_2717268602
60000243	5.0179E-1	8.4467E-1	13	219183	14346		apocytochrome f	AG-402-L20_2667739659|AG-402-L09_2667735512|AG-402-G08_2717281130|AG-402-G06_2717152572|AG-409-A10_2717288814|AG-402-B05_2717270404|AG-402-O21_2667754851|AG-402-A08_2717266794|AG-402-B19_2717659829|AG-402-N09_2717286353|AG-402-M23_2667747454|AG-402-I05_2667719204|AG-402-B03_2717268333
60000242	5.0179E-1	8.4467E-1	13	219183	14346		polyribonucleotide nucleotidyltransferase	AG-402-G08_2717281494|AG-402-L09_2667736105|AG-402-L20_2667737823|AG-409-A10_2717289369|AG-402-C09_2717274466|AG-402-A08_2717267179|AG-402-I05_2667720456|AG-402-N09_2717287379|AG-402-M23_2667746095|AG-402-O21_2667755396|AG-402-B03_2717269873|AG-402-B05_2717271807|AG-402-B19_2717659175
60000225	5.0179E-1	8.4467E-1	13	219183	14346		CTP synthase	AG-402-L09_2667735956|AG-402-B03_2717269573|AG-402-L20_2667738116|AG-402-G06_2717152350|AG-402-B19_2717660155|AG-409-A10_2717287935|AG-402-C09_2717274198|AG-402-O21_2667754394|AG-402-A08_2717267306|AG-402-N09_2717286574|AG-402-B05_2717271418|AG-402-G08_2717280612|AG-402-M23_2667747342
60000228	5.0179E-1	8.4467E-1	13	219183	14346		Prolipoprotein diacylglyceryl transferase	AG-402-L09_2667735513|AG-402-G06_2717152571|AG-402-M23_2667747415|AG-402-O21_2667754850|AG-409-A10_2717288813|AG-402-B05_2717270403|AG-402-B19_2717659828|AG-402-A08_2717266795|AG-402-N09_2717286352|AG-402-G08_2717281129|AG-402-B03_2717268334|AG-402-I05_2667719205|AG-402-L20_2667739660
60000239	5.0179E-1	8.4467E-1	13	219183	14346		ribose-5-phosphate isomerase	AG-402-B05_2717271012|AG-402-L09_2667735720|AG-409-A10_2717288459|AG-402-M23_2667746423|AG-402-N09_2717285919|AG-402-O21_2667754687|AG-402-C09_2717273850|AG-402-B03_2717269321|AG-402-A08_2717267529|AG-402-G06_2717151657|AG-402-G08_2717280444|AG-402-L20_2667738482|AG-402-I05_2667719538
60001043	5.0179E-1	8.4467E-1	13	219183	14346		phosphonate transport system ATP-binding protein	AG-402-O21_2667754528|AG-402-L09_2667734586|AG-402-B03_2717269380|AG-402-L20_2667738946|AG-409-A10_2717288934|AG-402-B05_2717270908|AG-402-C09_2717274530|AG-402-M23_2667747272|AG-402-B19_2717659942|AG-402-A08_2717266348|AG-402-N09_2717286244|AG-402-I05_2667719399|AG-402-G06_2717151268
60001077	5.0179E-1	8.4467E-1	13	219183	14346		uroporphyrinogen decarboxylase	AG-409-A10_2717289467|AG-402-G06_2717152165|AG-402-L09_2667735633|AG-402-L20_2667738627|AG-402-B05_2717270526|AG-402-A08_2717266260|AG-402-C09_2717274620|AG-402-M23_2667745909|AG-402-O21_2667754622|AG-402-B03_2717268208|AG-402-N09_2717286478|AG-402-B19_2717659313|AG-402-G08_2717281426
60000043	5.0179E-1	8.4467E-1	13	219183	14346		3-oxoacyl-[acyl-carrier-protein] reductase	AG-402-M23_2667746933|AG-402-G08_2717281122|AG-402-L20_2667737874|AG-402-B05_2717270396|AG-402-B03_2717270091|AG-402-O21_2667754843|AG-409-A10_2717288806|AG-402-N09_2717286345|AG-402-C09_2717275187|AG-402-A08_2717266802|AG-402-B19_2717659821|AG-402-L20_2667739353|AG-402-I05_2667719212
60000041	5.0179E-1	8.4467E-1	13	219183	14346		cytochrome c oxidase subunit 1	AG-402-A08_2717268095|AG-402-M23_2667746943|AG-409-A10_2717288797|AG-402-L09_2667736254|AG-402-B05_2717271357|AG-402-B03_2717270100|AG-402-O21_2667754834|AG-402-B19_2717659998|AG-402-C09_2717275178|AG-402-N09_2717286336|AG-402-L20_2667739344|AG-402-I05_2667719238|AG-402-G08_2717281113
60000089	5.0179E-1	8.4467E-1	13	219183	14346		Superfamily II RNA helicase	AG-402-L20_2667738504|AG-402-B05_2717270990|AG-402-G06_2717151680|AG-402-L09_2667735742|AG-409-A10_2717288437|AG-402-M23_2667746401|AG-402-O21_2667754709|AG-402-C09_2717273873|AG-402-B19_2717660207|AG-402-I05_2667719560|AG-402-B03_2717269344|AG-402-N09_2717285941|AG-402-G08_2717280422
60001096	5.0179E-1	8.4467E-1	13	219183	14346		ATP phosphoribosyltransferase regulatory subunit	AG-402-L09_2667734995|AG-402-O21_2667754969|AG-402-C09_2717274833|AG-402-M23_2667745728|AG-402-B19_2717659915|AG-402-A08_2717266572|AG-402-I05_2667720165|AG-402-L20_2667739190|AG-402-B05_2717271190|AG-402-B03_2717269019|AG-402-G08_2717281566|AG-402-G06_2717151465|AG-402-N09_2717286823
60000117	5.0179E-1	8.4467E-1	13	219183	14346		phosphoribosylformylglycinamidine cyclo-ligase	AG-402-G08_2717281264|AG-402-A08_2717267076|AG-402-B05_2717271339|AG-402-L09_2667735283|AG-402-L20_2667738716|AG-402-O21_2667754270|AG-402-B03_2717268835|AG-409-A10_2717287809|AG-402-I05_2667721210|AG-402-C09_2717275450|AG-402-B19_2717658522|AG-402-N09_2717287673|AG-402-G06_2717151563
60000121	5.0179E-1	8.4467E-1	13	219183	14346		photosystem I subunit 4	AG-402-M23_2667746813|AG-402-G08_2717282049|AG-402-L20_2667738147|AG-402-L09_2667736215|AG-402-O21_2667755875|AG-402-C09_2717274322|AG-402-B05_2717270809|AG-402-B03_2717268604|AG-402-B19_2717659625|AG-402-I05_2667719362|AG-402-G06_2717151985|AG-402-N09_2717286838|AG-409-A10_2717288580
60000923	5.0179E-1	8.4467E-1	13	219183	14346		molecular chaperone HtpG	AG-402-B05_2717271189|AG-402-L09_2667734996|AG-402-O21_2667754970|AG-402-M23_2667745729|AG-402-C09_2717274832|AG-402-I05_2667720166|AG-402-B19_2717659914|AG-402-A08_2717266571|AG-402-L20_2667739189|AG-402-G08_2717281567|AG-402-N09_2717286822|AG-402-B03_2717269018|AG-402-G06_2717151466
60000902	5.0179E-1	8.4467E-1	13	219183	14346		1-deoxy-D-xylulose-5-phosphate synthase	AG-402-G08_2717281573|AG-402-G06_2717151472|AG-402-C09_2717274826|AG-402-B03_2717269012|AG-402-B05_2717271183|AG-402-M23_2667745735|AG-402-B19_2717659908|AG-402-L09_2667735002|AG-402-O21_2667754976|AG-402-I05_2667720172|AG-402-A08_2717266565|AG-402-L20_2667739183|AG-402-N09_2717286816
60000992	5.0179E-1	8.4467E-1	13	219183	14346		Protein of unknown function (DUF2499)	AG-402-M23_2667745732|AG-402-C09_2717274829|AG-402-B05_2717271186|AG-402-G08_2717281570|AG-402-L09_2667734999|AG-402-N09_2717286819|AG-402-I05_2667720169|AG-402-O21_2667754973|AG-402-B19_2717659911|AG-402-A08_2717266568|AG-402-B03_2717269015|AG-402-G06_2717151469|AG-402-L20_2667739186
60000789	5.0179E-1	8.4467E-1	13	219183	14346		3-dehydroquinate dehydratase	AG-409-A10_2717288598|AG-402-L20_2667739537|AG-402-G08_2717281785|AG-402-C09_2717274337|AG-402-O21_2667755861|AG-402-N09_2717287071|AG-402-B05_2717271771|AG-402-A08_2717267699|AG-402-B19_2717659611|AG-402-I05_2667719331|AG-402-B03_2717268584|AG-402-G06_2717151996|AG-402-M23_2667746289
60000796	5.0179E-1	8.4467E-1	13	219183	14346		seryl-tRNA synthetase	AG-402-A08_2717267182|AG-402-G08_2717281491|AG-402-B03_2717269870|AG-402-L09_2667736108|AG-402-C09_2717274469|AG-402-O21_2667755399|AG-402-N09_2717287382|AG-402-I05_2667720453|AG-402-L20_2667737826|AG-402-B05_2717271804|AG-402-B19_2717659172|AG-402-M23_2667746098|AG-409-A10_2717289372
60000780	5.0179E-1	8.4467E-1	13	219183	14346		YUP8H12.25 {{Arabidopsis thaliana}}-type protein. Metallo peptidase. MEROPS family M50B	AG-402-L09_2667736107|AG-402-G08_2717281492|AG-402-A08_2717267181|AG-402-N09_2717287381|AG-402-I05_2667720454|AG-402-L20_2667737825|AG-402-C09_2717274468|AG-402-O21_2667755398|AG-409-A10_2717289371|AG-402-B03_2717269871|AG-402-B05_2717271805|AG-402-B19_2717659173|AG-402-M23_2667746097
60000870	5.0179E-1	8.4467E-1	13	219183	14346		aminomethyltransferase	AG-402-B05_2717271420|AG-402-L20_2667738118|AG-402-G06_2717152352|AG-402-L09_2667735954|AG-402-B19_2717660153|AG-409-A10_2717287933|AG-402-N09_2717286576|AG-402-C09_2717274200|AG-402-O21_2667754392|AG-402-A08_2717267308|AG-402-G08_2717280614|AG-402-B03_2717269575|AG-402-M23_2667747340
60000665	5.0179E-1	8.4467E-1	13	219183	14346		pyruvate dehydrogenase E1 component beta subunit	AG-402-G08_2717281594|AG-409-A10_2717289414|AG-402-M23_2667745756|AG-402-B05_2717271857|AG-402-O21_2667754997|AG-402-L09_2667735023|AG-402-C09_2717275247|AG-402-N09_2717286795|AG-402-I05_2667720193|AG-402-A08_2717266544|AG-402-B19_2717658971|AG-402-B03_2717268991|AG-402-L20_2667738263
60001664	5.0179E-1	8.4467E-1	13	219183	14346		anhydro-N-acetylmuramic acid kinase	AG-402-G08_2717281741|AG-402-L20_2667737920|AG-402-O21_2667755994|AG-402-A08_2717268064|AG-402-M23_2667746719|AG-402-L09_2667735463|AG-402-B05_2717270586|AG-402-B05_2717270585|AG-402-C09_2717273670|AG-402-I05_2667719682|AG-402-G06_2717151117|AG-402-N09_2717286678|AG-409-A10_2717288141
60000647	5.0179E-1	8.4467E-1	13	219183	14346		16S rRNA (cytidine1402-2'-O)-methyltransferase	AG-402-G08_2717281496|AG-409-A10_2717289367|AG-402-L20_2667737821|AG-402-L09_2667736103|AG-402-I05_2667720458|AG-402-A08_2717267177|AG-402-M23_2667746093|AG-402-C09_2717274464|AG-402-O21_2667755394|AG-402-N09_2717287377|AG-402-B19_2717659177|AG-402-B03_2717269875|AG-402-B05_2717271809
60000653	5.0179E-1	8.4467E-1	13	219183	14346		ornithine carbamoyltransferase	AG-409-A10_2717289336|AG-402-B05_2717270337|AG-402-O21_2667755601|AG-402-A08_2717267682|AG-402-L20_2667737807|AG-402-N09_2717286125|AG-402-B03_2717269978|AG-402-G08_2717281519|AG-402-C09_2717274391|AG-402-L09_2667735837|AG-402-B19_2717659212|AG-402-I05_2667719876|AG-402-M23_2667746076
60000674	5.0179E-1	8.4467E-1	13	219183	14346		ribosome recycling factor	AG-402-O21_2667754914|AG-402-B03_2717268270|AG-409-A10_2717288877|AG-402-G08_2717281193|AG-402-L20_2667739107|AG-402-L09_2667735570|AG-402-C09_2717274785|AG-402-B05_2717270465|AG-402-A08_2717266730|AG-402-B19_2717660216|AG-402-I05_2667719143|AG-402-M23_2667745971|AG-402-N09_2717286416
60000679	5.0179E-1	8.4467E-1	13	219183	14346		1-deoxy-D-xylulose 5-phosphate reductoisomerase	AG-402-B05_2717271531|AG-402-L09_2667735983|AG-402-O21_2667756304|AG-402-I05_2667720402|AG-402-A08_2717267253|AG-402-N09_2717287358|AG-402-C09_2717275480|AG-402-G06_2717151798|AG-402-B19_2717658980|AG-402-L20_2667739663|AG-402-B03_2717269712|AG-402-M23_2667746162|AG-409-A10_2717289154
60000680	5.0179E-1	8.4467E-1	13	219183	14346		uridylate kinase	AG-402-L20_2667739108|AG-402-O21_2667754915|AG-402-G08_2717281194|AG-402-L09_2667735571|AG-409-A10_2717288878|AG-402-B05_2717270466|AG-402-C09_2717274786|AG-402-B19_2717660215|AG-402-I05_2667719142|AG-402-A08_2717266729|AG-402-M23_2667745970|AG-402-B03_2717268269|AG-402-N09_2717286417
60000719	5.0179E-1	8.4467E-1	13	219183	14346		DNA replication and repair protein RecN	AG-402-G06_2717152376|AG-402-B05_2717271130|AG-409-A10_2717287984|AG-402-L09_2667735772|AG-402-C09_2717274148|AG-402-A08_2717267258|AG-402-B19_2717659516|AG-402-O21_2667755165|AG-402-L20_2667738067|AG-402-M23_2667746244|AG-402-B03_2717269530|AG-402-G08_2717280563|AG-402-N09_2717286527
60000738	5.0179E-1	8.4467E-1	13	219183	14346		SSU ribosomal protein S14P	AG-402-L09_2667736106|AG-402-G08_2717281493|AG-402-L20_2667737824|AG-402-A08_2717267180|AG-402-I05_2667720455|AG-402-C09_2717274467|AG-402-N09_2717287380|AG-402-O21_2667755397|AG-409-A10_2717289370|AG-402-B03_2717269872|AG-402-B05_2717271806|AG-402-M23_2667746096|AG-402-B19_2717659174
60000529	5.0179E-1	8.4467E-1	13	219183	14346		L-threonine synthase	AG-402-G08_2717280560|AG-402-L09_2667735775|AG-409-A10_2717287987|AG-402-B05_2717271127|AG-402-A08_2717267255|AG-402-B19_2717659519|AG-402-C09_2717274145|AG-402-B03_2717269527|AG-402-O21_2667755162|AG-402-N09_2717286524|AG-402-L20_2667738064|AG-402-M23_2667746241|AG-402-G06_2717152379
60000527	5.0179E-1	8.4467E-1	13	219183	14346		LSU ribosomal protein L12P	AG-402-O21_2667755629|AG-402-A08_2717267373|AG-402-L09_2667735140|AG-402-B05_2717271580|AG-402-C09_2717273789|AG-402-B19_2717658733|AG-402-I05_2667720251|AG-409-A10_2717288260|AG-402-G08_2717280899|AG-402-L20_2667739750|AG-402-B03_2717269456|AG-402-M23_2667746685|AG-402-G06_2717150997
60000567	5.0179E-1	8.4467E-1	13	219183	14346		LSU ribosomal protein L10P	AG-402-L09_2667735139|AG-402-A08_2717267372|AG-402-O21_2667755630|AG-402-B05_2717271581|AG-402-B19_2717658734|AG-402-C09_2717273790|AG-402-I05_2667720250|AG-402-G06_2717150996|AG-402-B03_2717269455|AG-402-G08_2717280898|AG-402-L20_2667739751|AG-402-M23_2667746686|AG-409-A10_2717288261
60000550	5.0179E-1	8.4467E-1	13	219183	14346		23S rRNA (cytidine1920-2'-O)/16S rRNA (cytidine1409-2'-O)-methyltransferase	AG-409-A10_2717288433|AG-402-L09_2667735745|AG-402-B05_2717270986|AG-402-C09_2717273877|AG-402-L20_2667738508|AG-402-O21_2667754712|AG-402-G08_2717280418|AG-402-B19_2717660211|AG-402-M23_2667746397|AG-402-N09_2717285945|AG-402-I05_2667719564|AG-402-G06_2717151684|AG-402-B03_2717269348
60000552	5.0179E-1	8.4467E-1	13	219183	14346		cytochrome c biogenesis protein	AG-402-O21_2667754716|AG-402-B03_2717269352|AG-402-N09_2717285949|AG-402-L20_2667738512|AG-409-A10_2717288429|AG-402-A08_2717267480|AG-402-B05_2717270982|AG-402-C09_2717273881|AG-402-B19_2717659862|AG-402-G08_2717280414|AG-402-G06_2717151688|AG-402-M23_2667746393|AG-402-I05_2667719568
60000594	5.0179E-1	8.4467E-1	13	219183	14346		nitrogen regulatory protein P-II family	AG-409-A10_2717288432|AG-402-L09_2667735746|AG-402-C09_2717273878|AG-402-B05_2717270985|AG-402-L20_2667738509|AG-402-O21_2667754713|AG-402-G08_2717280417|AG-402-B19_2717660212|AG-402-I05_2667719565|AG-402-N09_2717285946|AG-402-B03_2717269349|AG-402-G06_2717151685|AG-402-M23_2667746396
60000593	5.0179E-1	8.4467E-1	13	219183	14346		pyrimidine operon attenuation protein / uracil phosphoribosyltransferase	AG-402-C09_2717273906|AG-402-L20_2667738539|AG-409-A10_2717288403|AG-402-O21_2667754741|AG-402-A08_2717267454|AG-402-L09_2667736157|AG-402-M23_2667747094|AG-402-I05_2667719594|AG-402-B19_2717659887|AG-402-B05_2717270956|AG-402-B03_2717269255|AG-402-N09_2717285974|AG-402-G08_2717280388
60000602	5.0179E-1	8.4467E-1	13	219183	14346		spermidine synthase	AG-402-L09_2667735951|AG-409-A10_2717287930|AG-402-M23_2667747338|AG-402-O21_2667754389|AG-402-B05_2717271423|AG-402-B19_2717660151|AG-402-C09_2717274203|AG-402-A08_2717267315|AG-402-G08_2717280617|AG-402-L20_2667738121|AG-402-N09_2717286579|AG-402-G06_2717152355|AG-402-B03_2717269578
60000600	5.0179E-1	8.4467E-1	13	219183	14346		3'(2'), 5'-bisphosphate nucleotidase	AG-409-A10_2717289368|AG-402-G08_2717281495|AG-402-L09_2667736104|AG-402-L20_2667737822|AG-402-C09_2717274465|AG-402-A08_2717267178|AG-402-I05_2667720457|AG-402-N09_2717287378|AG-402-M23_2667746094|AG-402-O21_2667755395|AG-402-B19_2717659176|AG-402-B03_2717269874|AG-402-B05_2717271808
60000576	5.0179E-1	8.4467E-1	13	219183	14346		energy-coupling factor transport system permease protein	AG-402-G06_2717152001|AG-402-B05_2717271765|AG-409-A10_2717288603|AG-402-N09_2717287076|AG-402-B19_2717659606|AG-402-O21_2667755856|AG-402-C09_2717274342|AG-402-A08_2717267704|AG-402-L20_2667739542|AG-402-G08_2717281790|AG-402-I05_2667719326|AG-402-M23_2667746295|AG-402-B03_2717268579
60000589	5.0179E-1	8.4467E-1	13	219183	14346		7-cyano-7-deazaguanine reductase	AG-402-O21_2667754715|AG-409-A10_2717288430|AG-402-L20_2667738511|AG-402-B03_2717269351|AG-402-A08_2717267481|AG-402-B05_2717270983|AG-402-C09_2717273880|AG-402-G08_2717280415|AG-402-I05_2667719567|AG-402-B19_2717659861|AG-402-N09_2717285948|AG-402-M23_2667746394|AG-402-G06_2717151687
60000631	5.0179E-1	8.4467E-1	13	219183	14346		diaminohydroxyphosphoribosylaminopyrimidine deaminase	AG-409-A10_2717289338|AG-402-B03_2717269980|AG-402-O21_2667755599|AG-402-A08_2717267680|AG-402-L20_2667737805|AG-402-C09_2717274389|AG-402-B05_2717270335|AG-402-B19_2717659214|AG-402-N09_2717286123|AG-402-L09_2667735839|AG-402-I05_2667719874|AG-402-M23_2667746074|AG-402-G08_2717281521
60000400	5.0179E-1	8.4467E-1	13	219183	14346		Sec-independent protein translocase TatC	AG-402-G08_2717281133|AG-402-M23_2667747457|AG-402-L20_2667739656|AG-402-B03_2717268330|AG-402-O21_2667754854|AG-409-A10_2717288817|AG-402-A08_2717266791|AG-402-N09_2717286356|AG-402-B05_2717270407|AG-402-B19_2717659832|AG-402-I05_2667719201|AG-402-L09_2667735509|AG-402-G06_2717152575
60000412	5.0179E-1	8.4467E-1	13	219183	14346		pantoate ligase / cytidylate kinase	AG-402-G08_2717281263|AG-402-I05_2667721209|AG-409-A10_2717287810|AG-402-L09_2667735284|AG-402-B05_2717272262|AG-402-L20_2667738717|AG-402-A08_2717267077|AG-402-C09_2717275451|AG-402-O21_2667754271|AG-402-M23_2667747195|AG-402-B03_2717268836|AG-402-B19_2717658521|AG-402-G06_2717151564
60000387	5.0179E-1	8.4467E-1	13	219183	14346		uroporphyrinogen-III C-methyltransferase	AG-402-L09_2667735961|AG-402-B05_2717271173|AG-409-A10_2717287940|AG-402-O21_2667754399|AG-402-I05_2667721267|AG-402-A08_2717267301|AG-402-G08_2717280607|AG-402-C09_2717274193|AG-402-L20_2667738111|AG-402-M23_2667747313|AG-402-G06_2717152345|AG-402-N09_2717286569|AG-402-B03_2717269568
60000390	5.0179E-1	8.4467E-1	13	219183	14346		GMP synthase (glutamine-hydrolyzing)	AG-402-B03_2717269491|AG-409-A10_2717288024|AG-402-L20_2667738028|AG-402-M23_2667746205|AG-402-L09_2667735811|AG-402-O21_2667755125|AG-402-C09_2717274110|AG-402-N09_2717286488|AG-402-B19_2717659554|AG-402-A08_2717267878|AG-402-G08_2717280525|AG-402-B05_2717271091|AG-402-G06_2717151757
60000438	5.0179E-1	8.4467E-1	13	219183	14346		myo-inositol-1(or 4)-monophosphatase	AG-402-O21_2667754968|AG-402-L09_2667734994|AG-402-B03_2717269020|AG-402-M23_2667745727|AG-402-C09_2717274834|AG-402-A08_2717266573|AG-402-B19_2717659916|AG-402-L20_2667739191|AG-402-I05_2667720164|AG-402-B05_2717271191|AG-402-G08_2717281565|AG-402-G06_2717151464|AG-402-N09_2717286824
60000417	5.0179E-1	8.4467E-1	13	219183	14346		LSU ribosomal protein L11P	AG-402-L20_2667739526|AG-402-L09_2667735137|AG-402-M23_2667746688|AG-402-O21_2667755632|AG-402-A08_2717267370|AG-402-B05_2717271583|AG-402-I05_2667720248|AG-402-B19_2717658736|AG-402-C09_2717273792|AG-402-B03_2717269453|AG-402-G08_2717280896|AG-409-A10_2717288263|AG-402-G06_2717150994
60000470	5.0179E-1	8.4467E-1	13	219183	14346		ribonuclease HI	AG-402-L20_2667739749|AG-402-O21_2667755628|AG-402-B05_2717271579|AG-409-A10_2717288259|AG-402-C09_2717273788|AG-402-L09_2667735141|AG-402-A08_2717267374|AG-402-I05_2667720252|AG-402-B19_2717658732|AG-402-G08_2717280900|AG-402-M23_2667746684|AG-402-G06_2717150998|AG-402-B03_2717269457
60000469	5.0179E-1	8.4467E-1	13	219183	14346		TatD DNase family protein	AG-402-G06_2717151660|AG-409-A10_2717288456|AG-402-L09_2667735723|AG-402-B05_2717271009|AG-402-C09_2717273853|AG-402-O21_2667754690|AG-402-A08_2717267532|AG-402-I05_2667719541|AG-402-L20_2667738485|AG-402-M23_2667746420|AG-402-B03_2717269325|AG-402-N09_2717285922|AG-402-G08_2717280441
60000499	5.0179E-1	8.4467E-1	13	219183	14346		pyrroline-5-carboxylate reductase	AG-402-G08_2717281794|AG-402-L20_2667739546|AG-402-O21_2667755852|AG-402-N09_2717287080|AG-402-C09_2717274346|AG-409-A10_2717288607|AG-402-B05_2717271761|AG-402-B19_2717659602|AG-402-A08_2717267708|AG-402-I05_2667719322|AG-402-M23_2667746299|AG-402-B03_2717268575|AG-402-G06_2717152005
60000498	5.0179E-1	8.4467E-1	13	219183	14346		transcription antitermination protein nusG	AG-402-L09_2667735136|AG-402-B03_2717269452|AG-402-M23_2667746689|AG-402-L20_2667739525|AG-402-O21_2667755633|AG-402-B19_2717658737|AG-402-B05_2717271584|AG-402-I05_2667720247|AG-402-A08_2717267369|AG-402-C09_2717273793|AG-409-A10_2717288264|AG-402-G08_2717280895|AG-402-G06_2717150993
60001531	5.0179E-1	8.4467E-1	13	219183	14346		deoxyribose-phosphate aldolase	AG-402-O21_2667755849|AG-402-I05_2667719319|AG-402-G08_2717281797|AG-402-M23_2667746302|AG-402-B03_2717268572|AG-409-A10_2717288610|AG-402-B05_2717271758|AG-402-C09_2717274349|AG-402-N09_2717287083|AG-402-A08_2717267711|AG-402-B19_2717659599|AG-402-G06_2717152008|AG-402-L20_2667739671
60000506	5.0179E-1	8.4467E-1	13	219183	14346		phycoerythrobilin:ferredoxin oxidoreductase	AG-402-G08_2717281261|AG-409-A10_2717287812|AG-402-B05_2717272264|AG-402-I05_2667721207|AG-402-A08_2717267079|AG-402-B19_2717658519|AG-402-L20_2667738719|AG-402-L09_2667735286|AG-402-C09_2717275453|AG-402-M23_2667747193|AG-402-O21_2667754273|AG-402-B03_2717268838|AG-402-G06_2717151566
60000484	5.0179E-1	8.4467E-1	13	219183	14346		cell division protein FtsI (penicillin-binding protein 3)	AG-402-M23_2667745974|AG-402-L09_2667735567|AG-402-B05_2717270462|AG-402-B03_2717268273|AG-402-L20_2667739104|AG-409-A10_2717288874|AG-402-G08_2717281190|AG-402-O21_2667754911|AG-402-N09_2717286413|AG-402-C09_2717274782|AG-402-A08_2717266733|AG-402-I05_2667719146|AG-402-B19_2717660219
60000493	5.0179E-1	8.4467E-1	13	219183	14346		LSU ribosomal protein L9P	AG-402-L09_2667735935|AG-402-L20_2667739764|AG-402-C09_2717274738|AG-402-M23_2667747139|AG-402-B05_2717271439|AG-409-A10_2717287914|AG-402-O21_2667754373|AG-402-I05_2667721100|AG-402-B03_2717270109|AG-402-B19_2717659970|AG-402-G08_2717280633|AG-402-G06_2717152478|AG-402-N09_2717287503
60000492	5.0179E-1	8.4467E-1	13	219183	14346		cell division inhibitor SepF	AG-402-B05_2717271762|AG-402-L20_2667739545|AG-409-A10_2717288606|AG-402-O21_2667755853|AG-402-C09_2717274345|AG-402-B19_2717659603|AG-402-N09_2717287079|AG-402-I05_2667719323|AG-402-M23_2667746298|AG-402-A08_2717267707|AG-402-B03_2717268576|AG-402-G06_2717152004|AG-402-G08_2717281793
60000274	5.0179E-1	8.4467E-1	13	219183	14346		Adenylosuccinate lyase	AG-402-L09_2667735744|AG-402-L20_2667738506|AG-402-G06_2717151682|AG-409-A10_2717288435|AG-402-B05_2717270988|AG-402-C09_2717273875|AG-402-O21_2667754711|AG-402-I05_2667719562|AG-402-B03_2717269346|AG-402-M23_2667746399|AG-402-N09_2717285943|AG-402-G08_2717280420|AG-402-B19_2717660209
60000273	5.0179E-1	8.4467E-1	13	219183	14346		phosphoglycerate kinase	AG-409-A10_2717288254|AG-402-B03_2717269462|AG-402-M23_2667746679|AG-402-I05_2667720257|AG-402-A08_2717268113|AG-402-N09_2717287064|AG-402-L09_2667735146|AG-402-B19_2717658727|AG-402-C09_2717273783|AG-402-O21_2667755623|AG-402-B05_2717271574|AG-402-G08_2717280905|AG-402-G06_2717151003
60001283	5.0179E-1	8.4467E-1	13	219183	14346		photosystem I subunit 10	AG-402-G08_2717281572|AG-402-G06_2717151471|AG-402-B05_2717271184|AG-402-M23_2667745734|AG-402-C09_2717274827|AG-402-B19_2717659909|AG-402-O21_2667754975|AG-402-L09_2667735001|AG-402-I05_2667720171|AG-402-A08_2717266566|AG-402-B03_2717269013|AG-402-N09_2717286817|AG-402-L20_2667739184
60000308	5.0179E-1	8.4467E-1	13	219183	14346		aspartyl-tRNA synthetase	AG-402-G06_2717152351|AG-402-L09_2667735955|AG-402-L20_2667738117|AG-402-B19_2717660154|AG-409-A10_2717287934|AG-402-N09_2717286575|AG-402-O21_2667754393|AG-402-C09_2717274199|AG-402-A08_2717267307|AG-402-B05_2717271419|AG-402-G08_2717280613|AG-402-B03_2717269574|AG-402-M23_2667747341
60000312	5.0179E-1	8.4467E-1	13	219183	14346		cytochrome b6-f complex iron-sulfur subunit	AG-402-L20_2667739658|AG-402-G06_2717152573|AG-402-G08_2717281131|AG-402-L09_2667735511|AG-409-A10_2717288815|AG-402-B05_2717270405|AG-402-O21_2667754852|AG-402-A08_2717266793|AG-402-B19_2717659830|AG-402-N09_2717286354|AG-402-B03_2717268332|AG-402-M23_2667747455|AG-402-I05_2667719203
60000331	5.0179E-1	8.4467E-1	13	219183	14346		chaperonin GroES	AG-402-O21_2667754737|AG-402-G08_2717280392|AG-402-C09_2717273902|AG-402-L20_2667738533|AG-409-A10_2717288407|AG-402-B05_2717270960|AG-402-I05_2667719590|AG-402-N09_2717285970|AG-402-L09_2667736161|AG-402-M23_2667747090|AG-402-A08_2717267459|AG-402-B19_2717659883|AG-402-B03_2717269259
60000032	5.1296E-1	8.4467E-1	6	109183	14346		photosystem II P680 reaction center D1 protein	AG-402-M23_2667746180|AG-402-L09_2667735116|AG-402-B19_2717658757|AG-402-A08_2717267349|AG-402-I05_2667720387|AG-402-M23_2667747165
60000347	5.1520E-1	8.4467E-1	15	249183	14346		tRNA uridine 5-carboxymethylaminomethyl modification enzyme	AG-402-B05_2717271437|AG-402-I05_2667721102|AG-409-A10_2717287916|AG-402-B03_2717270111|AG-402-N09_2717287501|AG-402-N09_2717286593|AG-402-B19_2717659972|AG-402-O21_2667754375|AG-402-L09_2667735937|AG-402-L20_2667739762|AG-402-L20_2667738135|AG-402-M23_2667747141|AG-402-G08_2717280631|AG-402-G06_2717152369|AG-402-G06_2717152476
60000011	5.1735E-1	8.4467E-1	24	389183	14346		peptidylprolyl isomerase	AG-409-A10_2717289168|AG-409-A10_2717288012|AG-402-I05_2667720416|AG-402-B05_2717271545|AG-402-L09_2667735968|AG-402-M23_2667746148|AG-402-L20_2667739314|AG-402-L20_2667738039|AG-402-M23_2667746216|AG-402-L09_2667735800|AG-402-O21_2667755136|AG-402-N09_2717287372|AG-402-B05_2717271102|AG-402-O21_2667755965|AG-402-N09_2717286499|AG-402-C09_2717274120|AG-402-A08_2717267237|AG-402-B19_2717659544|AG-402-B03_2717269697|AG-402-G08_2717280535|AG-402-G06_2717151768|AG-402-G06_2717151812|AG-402-A08_2717267919|AG-402-B03_2717269502
60000133	5.2705E-1	8.4467E-1	26	419183	14346		putative ABC transport system ATP-binding protein	AG-409-A10_2717288994|AG-402-O21_2667754824|AG-402-G08_2717282006|AG-402-L09_2667734647|AG-402-M23_2667746953|AG-402-B03_2717270077|AG-402-O21_2667754468|AG-402-A08_2717267865|AG-402-B19_2717659988|AG-402-C09_2717275168|AG-402-I05_2667719460|AG-402-A08_2717266410|AG-402-I05_2667719248|AG-402-G08_2717281103|AG-402-B05_2717271689|AG-409-A10_2717288787|AG-402-N09_2717286184|AG-402-B03_2717270066|AG-402-B05_2717271367|AG-402-B19_2717658844|AG-402-C09_2717275232|AG-402-G06_2717151329|AG-402-M23_2667747058|AG-402-L20_2667739334|AG-402-N09_2717286326|AG-402-L20_2667739493
60000007	5.2705E-1	8.4467E-1	26	419183	14346		C-terminal processing peptidase-2. Serine peptidase. MEROPS family S41A	AG-402-B03_2717269386|AG-402-L20_2667738952|AG-402-G08_2717281092|AG-402-C09_2717274524|AG-402-O21_2667754522|AG-402-B19_2717659936|AG-402-M23_2667747420|AG-402-L20_2667738157|AG-402-N09_2717286238|AG-402-I05_2667719405|AG-402-M23_2667746823|AG-402-G06_2717151274|AG-409-A10_2717288940|AG-402-L09_2667734592|AG-402-O21_2667755885|AG-402-B05_2717270799|AG-402-G08_2717281904|AG-402-C09_2717274312|AG-402-A08_2717266354|AG-402-B19_2717659635|AG-402-A08_2717267854|AG-402-B03_2717268614|AG-402-I05_2667719372|AG-402-B05_2717270914|AG-402-N09_2717286848|AG-409-A10_2717288570
60000097	5.2705E-1	8.4467E-1	26	419183	14346		Glycosyltransferase involved in cell wall bisynthesis	AG-402-G08_2717282025|AG-402-L09_2667735895|AG-409-A10_2717288316|AG-402-G08_2717281855|AG-402-M23_2667746018|AG-402-C09_2717274701|AG-402-C09_2717273996|AG-402-B03_2717268908|AG-402-I05_2667720431|AG-402-C09_2717274702|AG-402-A08_2717267983|AG-402-B19_2717659642|AG-402-L20_2667738993|AG-402-L09_2667735348|AG-402-L20_2667737894|AG-402-I05_2667719818|AG-402-B03_2717269152|AG-402-O21_2667756018|AG-409-A10_2717287878|AG-402-O21_2667754337|AG-402-B05_2717270279|AG-402-N09_2717286065|AG-402-N09_2717286980|AG-402-G06_2717151926|AG-402-M23_2667746980|AG-402-G06_2717152417
60001497	5.2981E-1	8.4467E-1	8	139183	14346		Glucose-1-phosphate thymidylyltransferase	AG-402-B05_2717270386|AG-402-A08_2717267984|AG-402-G06_2717152629|AG-402-M23_2667746975|AG-402-C09_2717274403|AG-402-G08_2717282020|AG-402-O21_2667755359|AG-402-G06_2717152630
60000115	5.3570E-1	8.4467E-1	37	589183	14346		GTP-binding protein	AG-409-A10_2717288278|AG-402-B05_2717271598|AG-402-G06_2717151341|AG-402-B05_2717271677|AG-402-N09_2717286172|AG-402-I05_2667720233|AG-402-A08_2717267355|AG-402-O21_2667755857|AG-402-B19_2717658856|AG-402-B19_2717658751|AG-402-A08_2717267703|AG-402-L20_2667739541|AG-409-A10_2717289430|AG-402-I05_2667719327|AG-402-M23_2667746294|AG-402-B03_2717269438|AG-402-N09_2717287406|AG-402-G06_2717152000|AG-402-C09_2717273807|AG-402-L09_2667734659|AG-409-A10_2717288602|AG-402-L20_2667739511|AG-402-B05_2717271766|AG-402-B03_2717268580|AG-402-G08_2717281789|AG-402-N09_2717287075|AG-402-O21_2667754456|AG-402-O21_2667755647|AG-402-B19_2717659607|AG-402-L09_2667735122|AG-402-C09_2717274341|AG-402-M23_2667747171|AG-402-A08_2717266422|AG-402-I05_2667719472|AG-402-G06_2717150979|AG-402-M23_2667747394|AG-402-G08_2717280881
60001215	5.4347E-1	8.4467E-1	10	169183	14346		ribonuclease R	AG-402-L20_2667739735|AG-402-B05_2717271253|AG-402-B03_2717269083|AG-402-M23_2667745669|AG-402-L09_2667734931|AG-402-A08_2717267383|AG-402-B19_2717659772|AG-402-G06_2717151399|AG-402-O21_2667755658|AG-402-I05_2667719923
60001244	5.4347E-1	8.4467E-1	10	169183	14346		NAD(P)H-quinone oxidoreductase subunit L	AG-402-N09_2717286465|AG-402-B19_2717659327|AG-402-I05_2667719095|AG-402-M23_2667745922|AG-402-B03_2717268221|AG-402-L09_2667735619|AG-402-B05_2717270513|AG-402-G08_2717281413|AG-402-C09_2717274633|AG-402-O21_2667754635
60000912	5.4347E-1	8.4467E-1	10	169183	14346		formate-dependent phosphoribosylglycinamide formyltransferase	AG-402-O21_2667755271|AG-402-I05_2667720293|AG-402-B19_2717659406|AG-402-A08_2717266856|AG-402-C09_2717275340|AG-402-N09_2717287232|AG-402-G08_2717280721|AG-402-M23_2667747010|AG-402-L20_2667739361|AG-402-B03_2717269856
60000822	5.4347E-1	8.4467E-1	10	169183	14346		glutamate 5-kinase	AG-402-B19_2717658884|AG-402-N09_2717286143|AG-402-G08_2717281700|AG-402-L09_2667734689|AG-402-M23_2667745848|AG-402-L20_2667738355|AG-402-G06_2717152676|AG-402-I05_2667719502|AG-402-B05_2717271929|AG-402-A08_2717266451
60000672	5.4347E-1	8.4467E-1	10	169183	14346		6-phosphogluconolactonase	AG-402-M23_2667745865|AG-402-B19_2717658867|AG-402-A08_2717266433|AG-402-I05_2667719483|AG-402-B05_2717272140|AG-402-N09_2717286161|AG-402-G06_2717152458|AG-402-O21_2667754445|AG-402-L09_2667734670|AG-402-L20_2667738373
60001766	5.4347E-1	8.4467E-1	10	169183	14346		exonuclease RecJ	AG-402-L09_2667734934|AG-402-B05_2717271250|AG-402-L20_2667739732|AG-402-B19_2717659775|AG-402-G06_2717151402|AG-402-O21_2667755655|AG-402-B03_2717269080|AG-402-I05_2667719920|AG-402-M23_2667745672|AG-402-A08_2717267386
60001333	5.4347E-1	8.4467E-1	10	169183	14346		photosystem I subunit 9	AG-402-A08_2717266787|AG-402-O21_2667754858|AG-402-B19_2717659836|AG-402-G06_2717152209|AG-409-A10_2717288821|AG-402-N09_2717286360|AG-402-L20_2667739652|AG-402-M23_2667747477|AG-402-G08_2717281137|AG-402-B03_2717268326
60000380	5.4347E-1	8.4467E-1	10	169183	14346		phosphoribosylformylglycinamidine synthase subunit I	AG-402-B19_2717658876|AG-402-I05_2667719493|AG-402-B05_2717271920|AG-402-G08_2717281711|AG-402-M23_2667745856|AG-402-L09_2667734680|AG-402-L20_2667738364|AG-402-N09_2717286152|AG-402-O21_2667754436|AG-402-A08_2717266442
60000184	5.5509E-1	8.4467E-1	12	199183	14346		DNA-directed RNA polymerase subunit alpha	AG-402-A08_2717267016|AG-402-O21_2667754210|AG-402-I05_2667720053|AG-402-M23_2667746525|AG-402-B19_2717658583|AG-402-G06_2717151503|AG-402-C09_2717274900|AG-402-L20_2667739618|AG-402-L09_2667735222|AG-402-B03_2717268775|AG-402-B05_2717271279|AG-409-A10_2717287749
60000221	5.5509E-1	8.4467E-1	12	199183	14346		SSU ribosomal protein S11P	AG-409-A10_2717287750|AG-402-A08_2717267017|AG-402-M23_2667746524|AG-402-I05_2667720052|AG-402-B05_2717271280|AG-402-B19_2717658582|AG-402-C09_2717274899|AG-402-O21_2667754211|AG-402-G06_2717151504|AG-402-L09_2667735223|AG-402-B03_2717268776|AG-402-L20_2667739619
60001040	5.5509E-1	8.4467E-1	12	199183	14346		ATP-dependent RNA helicase CsdA	AG-402-B05_2717272049|AG-402-N09_2717287468|AG-402-C09_2717275370|AG-409-A10_2717288776|AG-402-G08_2717281307|AG-402-O21_2667756105|AG-402-L20_2667738398|AG-402-A08_2717266673|AG-402-M23_2667746905|AG-402-I05_2667720128|AG-402-B03_2717268434|AG-402-B19_2717659076
60001104	5.5509E-1	8.4467E-1	12	199183	14346		Zn-dependent protease (includes SpoIVFB)	AG-402-N09_2717286432|AG-402-G06_2717152560|AG-402-A08_2717266714|AG-402-B05_2717270480|AG-402-M23_2667745955|AG-402-G08_2717281380|AG-402-B03_2717268254|AG-402-C09_2717274801|AG-402-L09_2667735586|AG-402-O21_2667754930|AG-402-I05_2667719128|AG-402-B19_2717660160
60000096	5.5509E-1	8.4467E-1	12	199183	14346		ATP-dependent DNA helicase, Rep family	AG-402-I05_2667720582|AG-402-N09_2717286880|AG-402-G06_2717152639|AG-402-B03_2717268651|AG-402-L20_2667738189|AG-409-A10_2717288537|AG-402-B05_2717270765|AG-402-C09_2717274279|AG-402-A08_2717267795|AG-402-G08_2717281058|AG-402-L09_2667736363|AG-402-B19_2717660072
60000948	5.5509E-1	8.4467E-1	12	199183	14346		Ycf4 protein	AG-409-A10_2717289169|AG-402-I05_2667720417|AG-402-A08_2717267236|AG-402-L20_2667739313|AG-402-B05_2717271546|AG-402-L09_2667735967|AG-402-G06_2717151813|AG-402-B03_2717269696|AG-402-M23_2667746147|AG-402-N09_2717287646|AG-402-G08_2717282297|AG-402-O21_2667755964
60000953	5.5509E-1	8.4467E-1	12	199183	14346		D-alanyl-D-alanine dipeptidase	AG-402-B03_2717270084|AG-402-L09_2667734654|AG-402-O21_2667754461|AG-402-A08_2717266417|AG-402-B19_2717658851|AG-402-N09_2717286177|AG-402-L20_2667739486|AG-402-G06_2717151336|AG-402-I05_2667719467|AG-409-A10_2717289001|AG-402-B05_2717271682|AG-402-G08_2717282013
60000833	5.5509E-1	8.4467E-1	12	199183	14346		ATP synthase F0 subcomplex C subunit	AG-402-B19_2717659867|AG-402-L20_2667738517|AG-402-G06_2717151693|AG-402-B03_2717269275|AG-402-G08_2717280408|AG-402-I05_2667719574|AG-409-A10_2717288423|AG-402-C09_2717273886|AG-402-B05_2717270976|AG-402-A08_2717267475|AG-402-O21_2667754721|AG-402-N09_2717285954
60000869	5.5509E-1	8.4467E-1	12	199183	14346		tRNA 2-selenouridine synthase	AG-402-N09_2717286203|AG-409-A10_2717288975|AG-402-I05_2667719441|AG-402-B03_2717269422|AG-402-O21_2667754487|AG-402-G08_2717281869|AG-402-L09_2667734628|AG-402-A08_2717266392|AG-402-B19_2717658825|AG-402-G06_2717151310|AG-402-M23_2667747077|AG-402-C09_2717275213
60000660	5.5509E-1	8.4467E-1	12	199183	14346		Holliday junction DNA helicase subunit RuvB	AG-402-G06_2717151593|AG-402-L20_2667738746|AG-402-A08_2717267897|AG-402-N09_2717286941|AG-402-L09_2667735312|AG-409-A10_2717287840|AG-402-O21_2667754299|AG-402-C09_2717274664|AG-402-G08_2717281234|AG-402-B03_2717268866|AG-402-B05_2717271498|AG-402-B19_2717658494
60000669	5.5509E-1	8.4467E-1	12	199183	14346		DNA replication and repair protein RecR	AG-402-B03_2717268438|AG-402-C09_2717275374|AG-402-B19_2717659072|AG-402-A08_2717266669|AG-402-L20_2667738402|AG-402-N09_2717287464|AG-402-M23_2667746909|AG-402-I05_2667720124|AG-402-G08_2717281302|AG-409-A10_2717289463|AG-402-O21_2667756109|AG-402-B05_2717272045
60000650	5.5509E-1	8.4467E-1	12	199183	14346		photosystem I subunit 3	AG-402-A08_2717266786|AG-402-G06_2717152210|AG-402-O21_2667754859|AG-409-A10_2717288822|AG-402-I05_2667719197|AG-402-L20_2667739651|AG-402-M23_2667747476|AG-402-N09_2717286361|AG-402-G08_2717281138|AG-402-B03_2717268325|AG-402-B19_2717659837|AG-402-B05_2717270411
60000690	5.5509E-1	8.4467E-1	12	199183	14346		ATP synthase F1 subcomplex delta subunit	AG-402-B03_2717269272|AG-409-A10_2717288420|AG-402-G08_2717280405|AG-402-A08_2717267472|AG-402-B19_2717659870|AG-402-N09_2717285957|AG-402-C09_2717273889|AG-402-L20_2667738520|AG-402-I05_2667719577|AG-402-B05_2717270973|AG-402-G06_2717151696|AG-402-O21_2667754724
60000697	5.5509E-1	8.4467E-1	12	199183	14346		tryptophan synthase, alpha chain	AG-402-M23_2667745920|AG-402-G06_2717152154|AG-402-B03_2717268219|AG-402-N09_2717286467|AG-402-L09_2667735621|AG-402-L20_2667738616|AG-402-B19_2717659325|AG-402-B05_2717270515|AG-402-G08_2717281415|AG-402-C09_2717274631|AG-402-O21_2667754633|AG-402-I05_2667719093
60000702	5.5509E-1	8.4467E-1	12	199183	14346		methionine aminopeptidase, type I	AG-402-G06_2717152220|AG-402-L09_2667735524|AG-402-A08_2717266776|AG-402-O21_2667754869|AG-402-B19_2717659847|AG-402-I05_2667719187|AG-409-A10_2717288832|AG-402-C09_2717274739|AG-402-N09_2717286371|AG-402-G08_2717281148|AG-402-B05_2717270421|AG-402-B03_2717268315
60000675	5.5509E-1	8.4467E-1	12	199183	14346		guanylate kinase	AG-402-O21_2667754857|AG-402-B19_2717659835|AG-402-I05_2667719198|AG-402-L09_2667735505|AG-409-A10_2717288820|AG-402-A08_2717266788|AG-402-L20_2667739653|AG-402-M23_2667747478|AG-402-N09_2717286359|AG-402-G08_2717281136|AG-402-B03_2717268327|AG-402-B05_2717270410
60000676	5.5509E-1	8.4467E-1	12	199183	14346		SsrA-binding protein	AG-402-B05_2717271497|AG-402-B03_2717268867|AG-402-L20_2667738747|AG-402-L09_2667735313|AG-402-A08_2717267896|AG-402-G06_2717151594|AG-409-A10_2717287841|AG-402-O21_2667754300|AG-402-B19_2717658493|AG-402-N09_2717286942|AG-402-G08_2717281233|AG-402-C09_2717274665
60000726	5.5509E-1	8.4467E-1	12	199183	14346		F-type H+-transporting ATPase subunit b	AG-409-A10_2717288421|AG-402-B19_2717659869|AG-402-B03_2717269273|AG-402-G08_2717280406|AG-402-I05_2667719576|AG-402-N09_2717285956|AG-402-C09_2717273888|AG-402-B05_2717270974|AG-402-L20_2667738519|AG-402-G06_2717151695|AG-402-A08_2717267473|AG-402-O21_2667754723
60000708	5.5509E-1	8.4467E-1	12	199183	14346		Protein of unknown function (DUF4101)	AG-402-G06_2717152055|AG-402-L20_2667737775|AG-402-L09_2667735862|AG-402-M23_2667746051|AG-402-O21_2667755573|AG-402-N09_2717286098|AG-402-B19_2717659238|AG-402-I05_2667719851|AG-402-C09_2717274029|AG-402-G08_2717281546|AG-402-B03_2717269119|AG-402-B05_2717270312
60000742	5.5509E-1	8.4467E-1	12	199183	14346		ATP synthase F0 subcomplex B' subunit	AG-409-A10_2717288422|AG-402-B19_2717659868|AG-402-G06_2717151694|AG-402-G08_2717280407|AG-402-B03_2717269274|AG-402-C09_2717273887|AG-402-I05_2667719575|AG-402-B05_2717270975|AG-402-L20_2667738518|AG-402-O21_2667754722|AG-402-A08_2717267474|AG-402-N09_2717285955
60000513	5.5509E-1	8.4467E-1	12	199183	14346		sec-independent protein translocase protein TatA	AG-409-A10_2717289214|AG-402-O21_2667755519|AG-402-L09_2667735090|AG-402-B03_2717268703|AG-402-G06_2717152552|AG-402-A08_2717267323|AG-402-C09_2717274228|AG-402-B05_2717270711|AG-402-B19_2717658783|AG-402-G08_2717281006|AG-402-I05_2667720899|AG-402-L20_2667738241
60001537	5.5509E-1	8.4467E-1	12	199183	14346		ATP synthase protein I	AG-402-L20_2667738515|AG-402-G06_2717151691|AG-402-A08_2717267477|AG-409-A10_2717288426|AG-402-O21_2667754719|AG-402-I05_2667719571|AG-402-B05_2717270979|AG-402-B19_2717659865|AG-402-B03_2717269277|AG-402-N09_2717285952|AG-402-G08_2717280411|AG-402-C09_2717273884
60000566	5.5509E-1	8.4467E-1	12	199183	14346		transcriptional repressor NrdR	AG-402-A08_2717267843|AG-402-M23_2667746835|AG-402-B03_2717268625|AG-402-G08_2717281081|AG-402-O21_2667755896|AG-402-N09_2717286859|AG-402-I05_2667720552|AG-402-B05_2717270788|AG-402-L09_2667736041|AG-402-L20_2667738168|AG-409-A10_2717288559|AG-402-C09_2717274300
60001610	5.5509E-1	8.4467E-1	12	199183	14346		Exodeoxyribonuclease VII large subunit	AG-402-L20_2667737930|AG-402-G08_2717281751|AG-402-C09_2717273680|AG-402-O21_2667755704|AG-402-N09_2717286688|AG-402-I05_2667719692|AG-402-G06_2717151107|AG-402-M23_2667746729|AG-402-A08_2717268098|AG-402-B05_2717270597|AG-409-A10_2717288151|AG-402-L09_2667735473
60000624	5.5509E-1	8.4467E-1	12	199183	14346		ATP synthase F0 subcomplex A subunit	AG-402-B19_2717659866|AG-402-G06_2717151692|AG-402-L20_2667738516|AG-402-I05_2667719572|AG-409-A10_2717288425|AG-402-B03_2717269276|AG-402-B05_2717270978|AG-402-O21_2667754720|AG-402-A08_2717267476|AG-402-N09_2717285953|AG-402-G08_2717280410|AG-402-C09_2717273885
60000420	5.5509E-1	8.4467E-1	12	199183	14346		photosystem II PsbH protein	AG-402-G06_2717152551|AG-402-B03_2717268702|AG-402-I05_2667720900|AG-402-B19_2717658784|AG-409-A10_2717289215|AG-402-B05_2717270712|AG-402-G08_2717281007|AG-402-O21_2667755520|AG-402-C09_2717274229|AG-402-A08_2717267322|AG-402-L20_2667738240|AG-402-L09_2667735089
60000425	5.5509E-1	8.4467E-1	12	199183	14346		5-(carboxyamino)imidazole ribonucleotide mutase	AG-402-G06_2717151031|AG-402-O21_2667755803|AG-402-I05_2667720285|AG-402-N09_2717287034|AG-402-L20_2667738005|AG-409-A10_2717288226|AG-402-B19_2717658699|AG-402-G08_2717280933|AG-402-C09_2717273755|AG-402-L09_2667735174|AG-402-A08_2717267122|AG-402-B05_2717270684
60000283	5.5509E-1	8.4467E-1	12	199183	14346		cytochrome b6-f complex subunit 4	AG-402-I05_2667719370|AG-402-M23_2667746821|AG-402-B19_2717659633|AG-402-A08_2717267856|AG-402-B05_2717270801|AG-402-L20_2667738155|AG-402-O21_2667755883|AG-409-A10_2717288572|AG-402-C09_2717274314|AG-402-N09_2717286846|AG-402-G08_2717282057|AG-402-B03_2717268612
60000265	5.5509E-1	8.4467E-1	12	199183	14346		hydroxymethylbilane synthase	AG-409-A10_2717288851|AG-402-L20_2667739081|AG-402-B05_2717270440|AG-402-L09_2667735543|AG-402-C09_2717274759|AG-402-A08_2717266757|AG-402-B03_2717268296|AG-402-G06_2717152239|AG-402-I05_2667719168|AG-402-N09_2717286390|AG-402-G08_2717281167|AG-402-O21_2667754888
60001332	5.5509E-1	8.4467E-1	12	199183	14346		GDPmannose 4,6-dehydratase	AG-402-C09_2717274693|AG-402-N09_2717286972|AG-402-O21_2667754329|AG-402-B19_2717659193|AG-402-B03_2717270193|AG-402-M23_2667746871|AG-409-A10_2717287869|AG-402-G08_2717281205|AG-402-B03_2717268897|AG-402-G06_2717152542|AG-402-L20_2667739000|AG-402-L09_2667735341
60000315	5.5509E-1	8.4467E-1	12	199183	14346		SSU ribosomal protein S13P	AG-402-A08_2717267018|AG-402-I05_2667720051|AG-409-A10_2717287751|AG-402-L09_2667735224|AG-402-M23_2667746523|AG-402-G06_2717151505|AG-402-B05_2717271281|AG-402-O21_2667754212|AG-402-C09_2717274898|AG-402-L20_2667739620|AG-402-B19_2717658581|AG-402-B03_2717268777
60000319	5.5509E-1	8.4467E-1	12	199183	14346		Thioredoxin	AG-402-N09_2717287334|AG-402-B19_2717658774|AG-402-I05_2667720890|AG-409-A10_2717289205|AG-402-B05_2717270702|AG-402-G08_2717280997|AG-402-C09_2717274219|AG-402-O21_2667755510|AG-402-A08_2717267332|AG-402-G06_2717152655|AG-402-B03_2717268712|AG-402-L09_2667735099
60001341	5.5509E-1	8.4467E-1	12	199183	14346		cytochrome c6	AG-402-L09_2667735623|AG-402-G06_2717152156|AG-402-B19_2717659323|AG-402-B05_2717270517|AG-402-G08_2717281417|AG-402-C09_2717274629|AG-402-O21_2667754631|AG-402-N09_2717286469|AG-402-I05_2667719091|AG-402-L20_2667738618|AG-402-B03_2717268217|AG-402-M23_2667745918
60000295	5.5509E-1	8.4467E-1	12	199183	14346		sucrose-phosphate synthase	AG-402-B19_2717659514|AG-409-A10_2717287982|AG-402-B05_2717271132|AG-402-C09_2717274150|AG-402-O21_2667755167|AG-402-N09_2717286529|AG-402-B03_2717269533|AG-402-L20_2667738069|AG-402-A08_2717267260|AG-402-G08_2717280566|AG-402-M23_2667746246|AG-402-L09_2667735770
60000293	5.5509E-1	8.4467E-1	12	199183	14346		glutamine--fructose-6-phosphate transaminase	AG-402-G08_2717281243|AG-402-L09_2667735304|AG-402-M23_2667747291|AG-402-B03_2717268856|AG-402-L20_2667738737|AG-402-B19_2717658502|AG-409-A10_2717287830|AG-402-B05_2717271507|AG-402-C09_2717274656|AG-402-N09_2717286932|AG-402-G06_2717151585|AG-402-O21_2667754290
60000345	5.5509E-1	8.4467E-1	12	199183	14346		coproporphyrinogen oxidase	AG-402-B03_2717268824|AG-402-G08_2717281275|AG-409-A10_2717287798|AG-402-B19_2717658533|AG-402-A08_2717267065|AG-402-I05_2667720004|AG-402-B05_2717271328|AG-402-M23_2667746476|AG-402-L09_2667735271|AG-402-L20_2667738705|AG-402-O21_2667754259|AG-402-G06_2717151552
60000367	5.5509E-1	8.4467E-1	12	199183	14346		carboxypeptidase Taq	AG-402-N09_2717286388|AG-402-G08_2717281165|AG-402-B05_2717270438|AG-402-B03_2717268298|AG-402-L20_2667739079|AG-402-C09_2717274757|AG-402-A08_2717266759|AG-402-L09_2667735541|AG-402-O21_2667754886|AG-402-G06_2717152237|AG-402-I05_2667719170|AG-409-A10_2717288849
60000024	5.6487E-1	8.4467E-1	25	399183	14346		ferredoxin	AG-402-G08_2717281650|AG-402-B05_2717271710|AG-402-L09_2667734724|AG-409-A10_2717288359|AG-402-L09_2667736320|AG-402-C09_2717273954|AG-402-A08_2717266486|AG-402-C09_2717275363|AG-402-O21_2667755054|AG-402-N09_2717286737|AG-409-A10_2717289096|AG-402-B19_2717659683|AG-402-M23_2667747241|AG-402-B03_2717269194|AG-402-M23_2667745811|AG-402-B19_2717658917|AG-402-B05_2717270237|AG-402-B03_2717268933|AG-402-G06_2717151869|AG-402-A08_2717268129|AG-402-N09_2717286024|AG-402-G06_2717151969|AG-402-O21_2667754792|AG-402-L20_2667738320|AG-402-I05_2667719777
60000009	5.6487E-1	8.4467E-1	25	399183	14346		lipoic acid synthetase	AG-402-C09_2717274928|AG-402-O21_2667755759|AG-402-M23_2667746775|AG-402-G06_2717152194|AG-409-A10_2717287722|AG-402-M23_2667746910|AG-402-B05_2717272044|AG-402-L09_2667735652|AG-402-B05_2717271256|AG-402-A08_2717267495|AG-402-N09_2717287463|AG-402-I05_2667720075|AG-402-G08_2717280510|AG-402-G08_2717281301|AG-402-L20_2667739560|AG-402-B19_2717659071|AG-402-L20_2667738403|AG-402-I05_2667720123|AG-402-B03_2717268439|AG-402-B19_2717658604|AG-402-C09_2717275375|AG-402-N09_2717287133|AG-402-O21_2667756110|AG-402-A08_2717266668|AG-402-B03_2717268753
60000008	5.6487E-1	8.4467E-1	25	399183	14346		serine protease, S1-C subfamily, contains C-terminal PDZ domain	AG-402-B05_2717271013|AG-402-B03_2717269320|AG-402-N09_2717285917|AG-402-L20_2667737926|AG-402-A08_2717268102|AG-402-O21_2667754686|AG-402-C09_2717273676|AG-402-A08_2717267528|AG-402-G06_2717151656|AG-402-L09_2667735719|AG-402-I05_2667719688|AG-409-A10_2717288460|AG-409-A10_2717288147|AG-402-L09_2667735469|AG-402-M23_2667746725|AG-402-G06_2717151111|AG-402-B05_2717270593|AG-402-M23_2667746424|AG-402-C09_2717273849|AG-402-G08_2717281747|AG-402-O21_2667755700|AG-402-N09_2717286684|AG-402-G08_2717280445|AG-402-L20_2667738481|AG-402-I05_2667719537
60000262	5.6487E-1	8.4467E-1	25	399183	14346		NAD+ kinase	AG-402-G06_2717151042|AG-402-G06_2717152035|AG-402-L20_2667737801|AG-409-A10_2717288215|AG-402-A08_2717267133|AG-402-M23_2667746070|AG-402-O21_2667755595|AG-402-N09_2717287023|AG-402-O21_2667755792|AG-402-G08_2717281525|AG-402-N09_2717286119|AG-402-L09_2667735843|AG-402-B05_2717270331|AG-402-L20_2667737994|AG-402-C09_2717273744|AG-402-L09_2667735185|AG-402-B05_2717270673|AG-402-C09_2717274385|AG-402-B19_2717659218|AG-402-A08_2717267676|AG-402-B19_2717658688|AG-402-I05_2667719870|AG-402-G08_2717280944|AG-402-B03_2717269984|AG-409-A10_2717289342
60000138	5.6529E-1	8.4467E-1	14	229183	14346		ATP synthase F1 subcomplex beta subunit	AG-402-B03_2717269260|AG-402-O21_2667754736|AG-402-G08_2717280393|AG-402-L20_2667738532|AG-402-C09_2717273901|AG-409-A10_2717288408|AG-402-A08_2717267460|AG-402-L09_2667736162|AG-402-B05_2717270961|AG-402-G06_2717152614|AG-402-B19_2717659882|AG-402-I05_2667719589|AG-402-N09_2717285969|AG-402-M23_2667747089
60000141	5.6529E-1	8.4467E-1	14	229183	14346		serine O-acetyltransferase	AG-402-M23_2667746867|AG-402-L09_2667735337|AG-402-L20_2667739769|AG-402-B05_2717271473|AG-409-A10_2717287865|AG-402-C09_2717274689|AG-402-O21_2667754325|AG-402-I05_2667721280|AG-402-G08_2717281209|AG-402-G06_2717152506|AG-402-A08_2717268118|AG-402-B19_2717658469|AG-402-N09_2717286968|AG-402-B03_2717268893
60000190	5.6529E-1	8.4467E-1	14	229183	14346		histidinol dehydrogenase	AG-402-I05_2667719539|AG-402-L09_2667735721|AG-402-B05_2717271011|AG-409-A10_2717288458|AG-402-A08_2717267530|AG-402-O21_2667754688|AG-402-C09_2717273851|AG-402-B03_2717269323|AG-402-G06_2717151658|AG-402-B03_2717269322|AG-402-M23_2667746422|AG-402-N09_2717285920|AG-402-G08_2717280443|AG-402-L20_2667738483
60000189	5.6529E-1	8.4467E-1	14	229183	14346		NADH dehydrogenase subunit D	AG-409-A10_2717288232|AG-402-B03_2717269484|AG-402-O21_2667755809|AG-402-M23_2667746657|AG-402-I05_2667720279|AG-402-N09_2717287042|AG-402-B05_2717272121|AG-402-L09_2667735168|AG-402-B19_2717658705|AG-402-C09_2717273761|AG-402-A08_2717267116|AG-402-G08_2717280927|AG-402-L20_2667738011|AG-402-G06_2717151025
60000162	5.6529E-1	8.4467E-1	14	229183	14346		xylulokinase	AG-402-G08_2717281076|AG-402-G08_2717281075|AG-409-A10_2717288555|AG-402-L09_2667736037|AG-402-O21_2667755900|AG-402-M23_2667746839|AG-402-I05_2667720556|AG-402-B05_2717270784|AG-402-C09_2717274296|AG-402-N09_2717286863|AG-402-B03_2717268629|AG-402-A08_2717267839|AG-402-L20_2667738172|AG-402-G06_2717152675
60001189	5.6529E-1	8.4467E-1	14	229183	14346		molecular chaperone Hsp33	AG-402-G06_2717151261|AG-402-L09_2667734579|AG-402-B03_2717269373|AG-402-C09_2717274537|AG-402-N09_2717286251|AG-402-O21_2667754535|AG-402-B19_2717659949|AG-402-A08_2717266341|AG-409-A10_2717288927|AG-402-L20_2667738939|AG-402-I05_2667719392|AG-402-B05_2717270901|AG-402-M23_2667747279|AG-402-G08_2717282299
60000193	5.6529E-1	8.4467E-1	14	229183	14346		riboflavin synthase alpha chain	AG-402-G08_2717281110|AG-402-M23_2667746946|AG-409-A10_2717288794|AG-402-B05_2717271360|AG-402-B03_2717270059|AG-402-B03_2717270103|AG-402-A08_2717267872|AG-402-L09_2667736251|AG-402-O21_2667754831|AG-402-N09_2717286333|AG-402-B19_2717659995|AG-402-C09_2717275175|AG-402-I05_2667719241|AG-402-L20_2667739341
60000199	5.6529E-1	8.4467E-1	14	229183	14346		zeta-carotene desaturase /three-step phytoene desaturase	AG-402-G06_2717151054|AG-402-B05_2717270661|AG-402-I05_2667719759|AG-402-L20_2667737982|AG-409-A10_2717288203|AG-402-L09_2667735197|AG-402-C09_2717273732|AG-402-A08_2717267145|AG-402-B03_2717269914|AG-402-N09_2717287011|AG-402-B19_2717658676|AG-402-G08_2717280956|AG-402-O21_2667756232|AG-402-M23_2667747400
60000201	5.6529E-1	8.4467E-1	14	229183	14346		GTP-binding protein LepA	AG-402-O21_2667755827|AG-402-L09_2667736138|AG-402-B05_2717271380|AG-402-G06_2717152030|AG-409-A10_2717288632|AG-402-A08_2717268024|AG-402-G08_2717281819|AG-402-B03_2717268526|AG-402-N09_2717287105|AG-402-I05_2667719261|AG-402-B19_2717659566|AG-402-C09_2717274371|AG-402-M23_2667747267|AG-402-L20_2667739741
60001229	5.6529E-1	8.4467E-1	14	229183	14346		Sugar transferase involved in LPS biosynthesis (colanic, teichoic acid)	AG-402-B03_2717269151|AG-402-I05_2667719819|AG-409-A10_2717288315|AG-402-G08_2717281856|AG-402-M23_2667746019|AG-402-B05_2717270280|AG-402-C09_2717273997|AG-402-L09_2667735894|AG-402-O21_2667756019|AG-402-C09_2717274435|AG-402-N09_2717286066|AG-402-G06_2717151925|AG-402-B19_2717659641|AG-402-B19_2717659194
60000234	5.6529E-1	8.4467E-1	14	229183	14346		rod shape-determining protein MreB	AG-402-L20_2667739848|AG-402-L09_2667735319|AG-402-B05_2717271491|AG-402-I05_2667721137|AG-402-A08_2717267890|AG-409-A10_2717287847|AG-402-M23_2667746849|AG-402-O21_2667754306|AG-402-C09_2717274671|AG-402-B19_2717658487|AG-402-G06_2717151600|AG-402-G08_2717281227|AG-402-N09_2717286948|AG-402-B03_2717268874
60001042	5.6529E-1	8.4467E-1	14	229183	14346		2-succinyl-5-enolpyruvyl-6-hydroxy-3-cyclohexene-1-carboxylate synthase	AG-402-L09_2667734522|AG-402-G08_2717281450|AG-402-M23_2667745884|AG-402-B03_2717268184|AG-402-I05_2667720642|AG-402-A08_2717266284|AG-402-O21_2667754598|AG-402-N09_2717286311|AG-402-C09_2717274596|AG-402-B05_2717270839|AG-402-L20_2667738651|AG-402-B19_2717659289|AG-402-G06_2717151203|AG-409-A10_2717289284
60001047	5.6529E-1	8.4467E-1	14	229183	14346		translation elongation factor Ts (EF-Ts)	AG-402-B05_2717271685|AG-402-L20_2667739489|AG-409-A10_2717288998|AG-402-B03_2717270081|AG-402-O21_2667754464|AG-402-L09_2667734651|AG-402-B19_2717658848|AG-402-N09_2717286180|AG-402-C09_2717275236|AG-402-I05_2667719464|AG-402-A08_2717266414|AG-402-G06_2717151333|AG-402-G08_2717282010|AG-402-M23_2667747054
60001036	5.6529E-1	8.4467E-1	14	229183	14346		16S rRNA (uracil1498-N3)-methyltransferase	AG-402-G06_2717151264|AG-409-A10_2717288930|AG-402-L20_2667738942|AG-402-O21_2667754532|AG-402-C09_2717274534|AG-402-L09_2667734582|AG-402-B19_2717659946|AG-402-A08_2717266344|AG-402-N09_2717286248|AG-402-B05_2717270904|AG-402-I05_2667719395|AG-402-G08_2717282290|AG-402-B03_2717269376|AG-402-M23_2667747276
60000048	5.6529E-1	8.4467E-1	14	229183	14346		DNA-directed RNA polymerase gamma chain	AG-402-B19_2717660091|AG-409-A10_2717288454|AG-402-M23_2667746418|AG-402-L09_2667735725|AG-402-B05_2717271007|AG-402-C09_2717273855|AG-402-A08_2717267534|AG-402-O21_2667754692|AG-402-G08_2717280439|AG-402-I05_2667719543|AG-402-N09_2717285924|AG-402-L20_2667738487|AG-402-B03_2717269327|AG-402-G06_2717151663
60000052	5.6529E-1	8.4467E-1	14	229183	14346		transketolase	AG-402-L20_2667738741|AG-402-L09_2667735307|AG-402-B05_2717271503|AG-402-C09_2717274659|AG-409-A10_2717287834|AG-402-O21_2667754294|AG-402-I05_2667721281|AG-402-B19_2717658499|AG-402-A08_2717267902|AG-402-M23_2667747288|AG-402-B03_2717268860|AG-402-G08_2717281239|AG-402-N09_2717286936|AG-402-G06_2717151588
60001058	5.6529E-1	8.4467E-1	14	229183	14346		SSU ribosomal protein S2P	AG-402-B05_2717271686|AG-402-B03_2717270080|AG-409-A10_2717288997|AG-402-G08_2717282009|AG-402-O21_2667754465|AG-402-B19_2717658847|AG-402-L09_2667734650|AG-402-C09_2717275235|AG-402-N09_2717286181|AG-402-A08_2717266413|AG-402-L20_2667739490|AG-402-I05_2667719463|AG-402-G06_2717151332|AG-402-M23_2667747055
60001056	5.6529E-1	8.4467E-1	14	229183	14346		TIGR00297 family protein	AG-402-G08_2717282289|AG-402-L20_2667738943|AG-402-G06_2717151265|AG-409-A10_2717288931|AG-402-O21_2667754531|AG-402-L09_2667734583|AG-402-C09_2717274533|AG-402-B19_2717659945|AG-402-A08_2717266345|AG-402-N09_2717286247|AG-402-B05_2717270905|AG-402-I05_2667719396|AG-402-B03_2717269377|AG-402-M23_2667747275
60000037	5.6529E-1	8.4467E-1	14	229183	14346		DNA-directed RNA polymerase subunit beta'	AG-402-M23_2667746417|AG-402-B19_2717660092|AG-409-A10_2717288453|AG-402-L20_2667738488|AG-402-L09_2667735726|AG-402-C09_2717273856|AG-402-B05_2717271006|AG-402-A08_2717267535|AG-402-O21_2667754693|AG-402-G08_2717280438|AG-402-N09_2717285925|AG-402-I05_2667719544|AG-402-B03_2717269328|AG-402-G06_2717151664
60001070	5.6529E-1	8.4467E-1	14	229183	14346		4-hydroxy-3-methylbut-2-en-1-yl diphosphate synthase	AG-402-G06_2717151273|AG-402-B03_2717269385|AG-402-L20_2667738951|AG-402-C09_2717274525|AG-402-L09_2667734591|AG-402-G08_2717281905|AG-402-B19_2717659937|AG-402-A08_2717266353|AG-409-A10_2717288939|AG-402-O21_2667754523|AG-402-B05_2717270913|AG-402-M23_2667747421|AG-402-I05_2667719404|AG-402-N09_2717286239
60001069	5.6529E-1	8.4467E-1	14	229183	14346		Short-chain dehydrogenase	AG-409-A10_2717289300|AG-402-L09_2667735412|AG-402-I05_2667720702|AG-402-G06_2717151165|AG-402-G08_2717282217|AG-402-C09_2717273621|AG-402-N09_2717286632|AG-402-O21_2667756095|AG-402-A08_2717267577|AG-409-A10_2717288091|AG-402-B19_2717659753|AG-402-M23_2667747124|AG-402-B03_2717269943|AG-402-L20_2667739792
60000044	5.6529E-1	8.4467E-1	14	229183	14346		DNA-directed RNA polymerase subunit beta	AG-409-A10_2717288455|AG-402-G08_2717280440|AG-402-G06_2717151661|AG-402-M23_2667746419|AG-402-L09_2667735724|AG-402-C09_2717273854|AG-402-B05_2717271008|AG-402-A08_2717267533|AG-402-O21_2667754691|AG-402-N09_2717285923|AG-402-I05_2667719542|AG-402-L20_2667738486|AG-402-G06_2717151662|AG-402-B03_2717269326
60000070	5.6529E-1	8.4467E-1	14	229183	14346		bacterial translation initiation factor 2 (bIF-2)	AG-402-M23_2667746428|AG-409-A10_2717288464|AG-402-L20_2667738477|AG-402-L09_2667735715|AG-402-B19_2717660254|AG-402-C09_2717273845|AG-402-B05_2717271017|AG-402-A08_2717267524|AG-402-O21_2667754682|AG-402-G08_2717280449|AG-402-N09_2717285913|AG-402-I05_2667719533|AG-402-B03_2717269316|AG-402-G06_2717151652
60000101	5.6529E-1	8.4467E-1	14	229183	14346		IMP cyclohydrolase /phosphoribosylaminoimidazolecarboxamide formyltransferase	AG-402-G08_2717281022|AG-409-A10_2717289229|AG-402-N09_2717286917|AG-402-L20_2667738226|AG-402-G06_2717152090|AG-402-O21_2667755534|AG-402-L09_2667735075|AG-402-I05_2667720930|AG-402-A08_2717267744|AG-402-C09_2717274243|AG-402-B19_2717660246|AG-402-B05_2717270727|AG-402-B19_2717658798|AG-402-B03_2717268688
60000107	5.6529E-1	8.4467E-1	14	229183	14346		glycine dehydrogenase (decarboxylating) alpha subunit /glycine dehydrogenase (decarboxylating) beta subunit	AG-402-L09_2667735930|AG-402-G06_2717152483|AG-402-I05_2667720597|AG-402-B03_2717270104|AG-402-C09_2717274733|AG-402-O21_2667754368|AG-402-B05_2717271444|AG-402-B19_2717659965|AG-409-A10_2717287909|AG-402-G08_2717280638|AG-402-M23_2667747134|AG-402-B03_2717269796|AG-402-N09_2717287508|AG-402-L20_2667738960
60000110	5.6529E-1	8.4467E-1	14	229183	14346		enolase	AG-409-A10_2717288267|AG-402-B05_2717271587|AG-402-G06_2717150990|AG-402-L20_2667739522|AG-402-I05_2667720244|AG-402-N09_2717287395|AG-402-A08_2717267366|AG-402-O21_2667755636|AG-402-L09_2667735133|AG-402-C09_2717273796|AG-402-B19_2717658740|AG-402-B03_2717269449|AG-402-M23_2667746692|AG-402-G08_2717280892
60000898	5.6529E-1	8.4467E-1	14	229183	14346		protein translocase subunit secF	AG-402-M23_2667745754|AG-402-G08_2717281592|AG-409-A10_2717289416|AG-402-G06_2717151491|AG-402-L09_2667735021|AG-402-O21_2667754995|AG-402-C09_2717275245|AG-402-N09_2717286797|AG-402-I05_2667720191|AG-402-B19_2717658973|AG-402-A08_2717266546|AG-402-B05_2717271859|AG-402-B03_2717268993|AG-402-L20_2667738261
60000935	5.6529E-1	8.4467E-1	14	229183	14346		SSU ribosomal protein S15P	AG-402-I05_2667720207|AG-402-L09_2667735037|AG-402-B05_2717271843|AG-409-A10_2717289139|AG-402-B19_2717658957|AG-402-A08_2717266530|AG-402-B03_2717268977|AG-402-G08_2717281609|AG-402-O21_2667755011|AG-402-N09_2717286780|AG-402-C09_2717275261|AG-402-L20_2667738277|AG-402-G06_2717151911|AG-402-M23_2667745770
60000942	5.6529E-1	8.4467E-1	14	229183	14346		UDP-N-acetylmuramoyl-tripeptide--D-alanyl-D-alanine ligase	AG-402-I05_2667720639|AG-402-B03_2717268181|AG-402-L20_2667738654|AG-402-L09_2667734525|AG-402-B05_2717270842|AG-402-A08_2717266287|AG-402-C09_2717274593|AG-402-O21_2667754595|AG-402-N09_2717286308|AG-402-B19_2717659286|AG-402-G06_2717151206|AG-409-A10_2717289287|AG-402-M23_2667745881|AG-402-G08_2717281453
60000827	5.6529E-1	8.4467E-1	14	229183	14346		bacterial peptide chain release factor 3 (bRF-3)	AG-402-L09_2667734577|AG-402-G08_2717282301|AG-402-B03_2717269371|AG-402-C09_2717274539|AG-409-A10_2717288925|AG-402-B05_2717270899|AG-402-L20_2667738937|AG-402-I05_2667719390|AG-402-O21_2667754537|AG-402-M23_2667747281|AG-402-B19_2717659951|AG-402-A08_2717266339|AG-402-N09_2717286253|AG-402-G06_2717151259
60000837	5.6529E-1	8.4467E-1	14	229183	14346		1,4-Dihydroxy-2-naphthoyl-CoA synthase	AG-402-L09_2667734523|AG-402-G08_2717281451|AG-402-B03_2717268183|AG-402-O21_2667754597|AG-402-I05_2667720641|AG-402-B05_2717270840|AG-402-A08_2717266285|AG-402-C09_2717274595|AG-402-N09_2717286310|AG-402-G06_2717151204|AG-402-B19_2717659288|AG-402-L20_2667738652|AG-402-M23_2667745883|AG-409-A10_2717289285
60000661	5.6529E-1	8.4467E-1	14	229183	14346		glucokinase	AG-402-L09_2667734511|AG-402-M23_2667745895|AG-402-O21_2667754609|AG-402-G06_2717151192|AG-402-B03_2717268195|AG-402-C09_2717274607|AG-402-I05_2667720653|AG-402-A08_2717266273|AG-402-B05_2717270828|AG-402-G08_2717281439|AG-402-N09_2717287419|AG-402-L20_2667738640|AG-402-B19_2717659300|AG-409-A10_2717289273
60000712	5.6529E-1	8.4467E-1	14	229183	14346		tRNA threonylcarbamoyl adenosine modification protein YeaZ	AG-402-L09_2667735202|AG-402-L20_2667737977|AG-402-C09_2717273727|AG-402-O21_2667756227|AG-402-B05_2717270656|AG-402-B03_2717269909|AG-402-A08_2717267150|AG-402-N09_2717287006|AG-402-B19_2717658671|AG-402-I05_2667719754|AG-409-A10_2717288198|AG-402-G08_2717280961|AG-402-G06_2717151059|AG-402-M23_2667747364
60000716	5.6529E-1	8.4467E-1	14	229183	14346		preprotein translocase subunit SecD	AG-402-M23_2667745755|AG-402-G08_2717281593|AG-409-A10_2717289415|AG-402-G06_2717151492|AG-402-O21_2667754996|AG-402-C09_2717275246|AG-402-L09_2667735022|AG-402-A08_2717266545|AG-402-N09_2717286796|AG-402-I05_2667720192|AG-402-B19_2717658972|AG-402-B05_2717271858|AG-402-B03_2717268992|AG-402-L20_2667738262
60000512	5.6529E-1	8.4467E-1	14	229183	14346		signal recognition particle subunit FFH/SRP54 (srp54)	AG-402-L20_2667737776|AG-402-G06_2717152054|AG-402-L09_2667735861|AG-402-B05_2717270313|AG-402-A08_2717267656|AG-402-O21_2667755574|AG-402-N09_2717286099|AG-402-B19_2717659237|AG-402-C09_2717274030|AG-402-I05_2667719852|AG-402-G08_2717281545|AG-402-B03_2717269118|AG-402-M23_2667746052|AG-409-A10_2717289362
60000520	5.6529E-1	8.4467E-1	14	229183	14346		1-acyl-sn-glycerol-3-phosphate acyltransferase	AG-402-L09_2667735203|AG-402-C09_2717273726|AG-402-G06_2717151060|AG-402-L20_2667737976|AG-402-O21_2667756226|AG-402-A08_2717267151|AG-402-B05_2717270655|AG-402-N09_2717287005|AG-402-B03_2717269908|AG-402-B19_2717658670|AG-402-M23_2667747365|AG-402-I05_2667719753|AG-402-G08_2717280962|AG-409-A10_2717288197
60000524	5.6529E-1	8.4467E-1	14	229183	14346		16S rRNA (guanine527-N7)-methyltransferase	AG-409-A10_2717288444|AG-402-M23_2667746408|AG-402-L09_2667735735|AG-402-B05_2717270997|AG-402-C09_2717273866|AG-402-O21_2667754702|AG-402-A08_2717267544|AG-402-G08_2717280429|AG-402-B19_2717660101|AG-402-N09_2717285934|AG-402-I05_2667719553|AG-402-L20_2667738497|AG-402-G06_2717151673|AG-402-B03_2717269337
60001635	5.6529E-1	8.4467E-1	14	229183	14346		Na+/proline symporter	AG-402-B03_2717269331|AG-402-N09_2717285928|AG-402-M23_2667746414|AG-402-C09_2717273859|AG-402-O21_2667754696|AG-402-B19_2717660095|AG-402-B05_2717271003|AG-402-A08_2717267538|AG-402-G06_2717151667|AG-402-L09_2667735729|AG-402-G08_2717280435|AG-402-I05_2667719547|AG-402-L20_2667738491|AG-409-A10_2717288450
60000619	5.6529E-1	8.4467E-1	14	229183	14346		tRNA (guanosine-2'-O-)-methyltransferase	AG-402-G06_2717152033|AG-409-A10_2717288635|AG-402-L20_2667739744|AG-402-G08_2717281822|AG-402-L09_2667736141|AG-402-O21_2667755824|AG-402-B05_2717271377|AG-402-C09_2717274374|AG-402-M23_2667747270|AG-402-A08_2717268027|AG-402-B19_2717659563|AG-402-I05_2667719258|AG-402-B03_2717268523|AG-402-N09_2717287108
60000622	5.6529E-1	8.4467E-1	14	229183	14346		16S rRNA (cytosine967-C5)-methyltransferase	AG-402-B05_2717271375|AG-402-B03_2717270074|AG-402-O21_2667754816|AG-402-G08_2717281095|AG-402-L09_2667736143|AG-409-A10_2717288779|AG-402-A08_2717267857|AG-402-C09_2717275194|AG-402-B19_2717659980|AG-402-C09_2717275160|AG-402-I05_2667719256|AG-402-G06_2717152626|AG-402-M23_2667746961|AG-402-N09_2717286318
60000402	5.6529E-1	8.4467E-1	14	229183	14346		dethiobiotin synthase	AG-402-M23_2667746405|AG-409-A10_2717288441|AG-402-O21_2667754705|AG-402-C09_2717273869|AG-402-L20_2667738500|AG-402-B03_2717269340|AG-402-B05_2717270994|AG-402-B19_2717660104|AG-402-A08_2717267547|AG-402-G08_2717280426|AG-402-I05_2667719556|AG-402-N09_2717285937|AG-402-L09_2667735738|AG-402-G06_2717151676
60000405	5.6529E-1	8.4467E-1	14	229183	14346		Xaa-Pro aminopeptidase	AG-402-G08_2717280396|AG-409-A10_2717288411|AG-402-B03_2717269263|AG-402-L09_2667736165|AG-402-C09_2717273898|AG-402-B05_2717270964|AG-402-L20_2667738529|AG-402-O21_2667754733|AG-402-A08_2717267463|AG-402-B19_2717659879|AG-402-I05_2667719586|AG-402-M23_2667747086|AG-402-G06_2717152611|AG-402-N09_2717285966
60000441	5.6529E-1	8.4467E-1	14	229183	14346		NAD(P)H-quinone oxidoreductase subunit M	AG-402-G06_2717151053|AG-402-L20_2667737983|AG-409-A10_2717288204|AG-402-C09_2717273733|AG-402-L09_2667735196|AG-402-A08_2717267144|AG-402-B05_2717270662|AG-402-B03_2717269915|AG-402-O21_2667756233|AG-402-N09_2717287012|AG-402-B19_2717658677|AG-402-I05_2667719760|AG-402-G08_2717280955|AG-402-M23_2667747399
60000471	5.6529E-1	8.4467E-1	14	229183	14346		HEAT repeat-containing protein	AG-402-B05_2717271002|AG-402-L09_2667735730|AG-402-M23_2667746413|AG-402-N09_2717285929|AG-409-A10_2717288449|AG-402-O21_2667754697|AG-402-C09_2717273861|AG-402-B19_2717660096|AG-402-A08_2717267539|AG-402-B03_2717269332|AG-402-G08_2717280434|AG-402-G06_2717151668|AG-402-L20_2667738492|AG-402-I05_2667719548
60000448	5.6529E-1	8.4467E-1	14	229183	14346		[acyl-carrier-protein] S-malonyltransferase	AG-402-L09_2667735204|AG-402-G06_2717151061|AG-402-C09_2717273725|AG-402-L20_2667737975|AG-402-A08_2717267152|AG-402-O21_2667756225|AG-402-B05_2717270654|AG-402-N09_2717287004|AG-402-B19_2717658669|AG-402-B03_2717269907|AG-402-I05_2667719752|AG-402-M23_2667747366|AG-402-G08_2717280963|AG-409-A10_2717288196
60000452	5.6529E-1	8.4467E-1	14	229183	14346		FMN adenylyltransferase /riboflavin kinase	AG-409-A10_2717289346|AG-402-L20_2667737797|AG-402-L09_2667735847|AG-402-B03_2717269100|AG-402-B05_2717270327|AG-402-A08_2717267672|AG-402-O21_2667755591|AG-402-N09_2717286115|AG-402-C09_2717274381|AG-402-G08_2717281529|AG-402-B19_2717659222|AG-402-I05_2667719866|AG-402-G06_2717152039|AG-402-M23_2667746066
60000458	5.6529E-1	8.4467E-1	14	229183	14346		photosystem I subunit 11	AG-402-G06_2717152199|AG-402-A08_2717267490|AG-402-B05_2717271261|AG-402-L20_2667739556|AG-402-L09_2667735648|AG-409-A10_2717287726|AG-402-C09_2717274922|AG-402-O21_2667755755|AG-402-N09_2717287137|AG-402-B03_2717268757|AG-402-I05_2667720071|AG-402-B19_2717658600|AG-402-M23_2667746771|AG-402-G08_2717280514
60000259	5.6529E-1	8.4467E-1	14	229183	14346		glutathione synthase	AG-402-O21_2667755815|AG-409-A10_2717288238|AG-402-L20_2667738017|AG-402-B05_2717272240|AG-402-L09_2667735162|AG-402-C09_2717273767|AG-402-A08_2717267110|AG-402-B19_2717658711|AG-402-N09_2717287048|AG-402-I05_2667720273|AG-402-G08_2717280921|AG-402-B03_2717269478|AG-402-M23_2667746663|AG-402-G06_2717151019
60000311	5.6529E-1	8.4467E-1	14	229183	14346		adenosylmethionine-8-amino-7-oxononanoate aminotransferase	AG-402-O21_2667754704|AG-402-M23_2667746406|AG-409-A10_2717288442|AG-402-L20_2667738499|AG-402-L09_2667735737|AG-402-C09_2717273868|AG-402-B05_2717270995|AG-402-A08_2717267546|AG-402-B19_2717660103|AG-402-G08_2717280427|AG-402-N09_2717285936|AG-402-I05_2667719555|AG-402-B03_2717269339|AG-402-G06_2717151675
60000317	5.6529E-1	8.4467E-1	14	229183	14346		phosphate:acyl-[acyl carrier protein] acyltransferase	AG-402-L20_2667737973|AG-402-G06_2717151063|AG-402-L09_2667735206|AG-402-C09_2717273723|AG-402-B05_2717270652|AG-402-A08_2717267154|AG-402-B19_2717658667|AG-402-O21_2667756223|AG-402-I05_2667719750|AG-402-N09_2717287002|AG-402-B03_2717269905|AG-409-A10_2717288194|AG-402-G08_2717280965|AG-402-M23_2667747368
60000316	5.6529E-1	8.4467E-1	14	229183	14346		bacterial translation initiation factor 3 (bIF-3)	AG-402-B05_2717271475|AG-402-L09_2667735335|AG-402-M23_2667746865|AG-402-B03_2717268891|AG-409-A10_2717287863|AG-402-I05_2667721278|AG-402-O21_2667754323|AG-402-L20_2667739707|AG-402-C09_2717274687|AG-402-A08_2717268116|AG-402-G06_2717152504|AG-402-B19_2717658471|AG-402-N09_2717286966|AG-402-G08_2717281211
60000339	5.6529E-1	8.4467E-1	14	229183	14346		3-oxoacyl-[acyl-carrier-protein] synthase III	AG-402-L09_2667735205|AG-402-L20_2667737974|AG-402-G06_2717151062|AG-402-A08_2717267153|AG-402-O21_2667756224|AG-402-C09_2717273724|AG-402-B05_2717270653|AG-402-B19_2717658668|AG-402-N09_2717287003|AG-402-B03_2717269906|AG-402-I05_2667719751|AG-402-G08_2717280964|AG-402-M23_2667747367|AG-409-A10_2717288195
60000346	5.6529E-1	8.4467E-1	14	229183	14346		DNA mismatch repair protein MutS	AG-402-C09_2717274709|AG-402-L20_2667738984|AG-409-A10_2717287885|AG-402-O21_2667754344|AG-402-B05_2717272163|AG-402-L09_2667735353|AG-402-I05_2667720621|AG-402-A08_2717267935|AG-402-M23_2667746970|AG-402-B03_2717269772|AG-402-G08_2717282064|AG-402-G06_2717152412|AG-402-N09_2717286987|AG-402-B19_2717658463
60000352	5.6529E-1	8.4467E-1	14	229183	14346		ATP synthase F1 subcomplex epsilon subunit	AG-402-B03_2717269261|AG-402-G08_2717280394|AG-402-A08_2717267461|AG-402-L09_2667736163|AG-402-C09_2717273900|AG-402-B05_2717270962|AG-402-O21_2667754735|AG-409-A10_2717288409|AG-402-B19_2717659881|AG-402-N09_2717285968|AG-402-L20_2667738531|AG-402-I05_2667719588|AG-402-G06_2717152613|AG-402-M23_2667747088
60000365	5.6529E-1	8.4467E-1	14	229183	14346		23S rRNA m(2)A-2503 methyltransferase	AG-402-B03_2717269330|AG-402-C09_2717273858|AG-402-N09_2717285927|AG-402-M23_2667746415|AG-402-O21_2667754695|AG-402-B05_2717271004|AG-402-B19_2717660094|AG-402-L20_2667738490|AG-402-A08_2717267537|AG-402-G08_2717280436|AG-402-G06_2717151666|AG-402-L09_2667735728|AG-409-A10_2717288451|AG-402-I05_2667719546
60000004	5.6932E-1	8.4467E-1	211	3289183	14346		hypothetical protein	AG-402-B05_2717271575|AG-402-L20_2667739725|AG-402-B05_2717271698|AG-402-G08_2717281152|AG-402-G06_2717152051|AG-402-B03_2717268471|AG-402-I05_2667720256|AG-402-C09_2717274125|AG-402-A08_2717267210|AG-402-C09_2717275223|AG-402-N09_2717286618|AG-402-B03_2717269432|AG-402-G08_2717282238|AG-402-L09_2667735528|AG-402-C09_2717273607|AG-402-C09_2717275347|AG-402-I05_2667719272|AG-402-B19_2717659539|AG-402-G06_2717151408|AG-402-G08_2717280746|AG-402-G06_2717151886|AG-402-B03_2717268577|AG-402-M23_2667746680|AG-402-O21_2667755838|AG-402-G08_2717282147|AG-402-L09_2667735896|AG-402-G08_2717281854|AG-402-B03_2717269461|AG-402-O21_2667755036|AG-409-A10_2717288317|AG-402-I05_2667720397|AG-402-C09_2717274344|AG-402-A08_2717268088|AG-402-A08_2717266457|AG-402-B19_2717658593|AG-402-B03_2717268365|AG-402-G06_2717151179|AG-402-G08_2717282034|AG-402-M23_2667747067|AG-402-L20_2667737779|AG-402-B05_2717271107|AG-402-I05_2667721255|AG-402-A08_2717267564|AG-402-L09_2667734694|AG-402-O21_2667755141|AG-402-N09_2717287353|AG-402-C09_2717274360|AG-402-G08_2717280766|AG-402-I05_2667719855|AG-402-B05_2717271909|AG-402-L20_2667738437|AG-402-I05_2667719507|AG-402-L09_2667734742|AG-402-L20_2667739408|AG-402-G08_2717281997|AG-402-O21_2667755577|AG-402-C09_2717275139|AG-402-L09_2667735398|AG-402-C09_2717273995|AG-402-L09_2667735396|AG-402-I05_2667719183|AG-402-A08_2717267643|AG-402-N09_2717286137|AG-402-N09_2717286375|AG-402-B19_2717658890|AG-402-B03_2717269115|AG-402-B03_2717268389|AG-402-B19_2717659740|AG-402-G06_2717152003|AG-402-L20_2667739416|AG-402-B05_2717271763|AG-402-B05_2717271523|AG-402-B05_2717271526|AG-402-B03_2717270126|AG-402-I05_2667721158|AG-402-B05_2717270316|AG-402-O21_2667754477|AG-402-I05_2667721271|AG-402-B19_2717659851|AG-402-A08_2717267659|AG-402-G06_2717152019|AG-402-G08_2717281634|AG-402-L09_2667734638|AG-402-G08_2717280540|AG-402-G06_2717151840|AG-409-A10_2717288079|AG-402-L09_2667735858|AG-402-L20_2667739502|AG-402-M23_2667747305|AG-402-C09_2717274033|AG-402-B03_2717269813|AG-402-B19_2717659643|AG-402-G06_2717152224|AG-402-L20_2667738302|AG-402-L09_2667735988|AG-409-A10_2717288985|AG-409-A10_2717288621|AG-402-O21_2667755224|AG-402-N09_2717286102|AG-402-B03_2717269929|AG-402-M23_2667746221|AG-402-B03_2717268951|AG-402-G06_2717152332|AG-402-G06_2717152450|AG-409-A10_2717289149|AG-402-I05_2667720532|AG-402-B05_2717272261|AG-402-B19_2717658728|AG-402-B03_2717269717|AG-402-A08_2717266636|AG-402-G06_2717152206|AG-402-L20_2667739684|AG-409-A10_2717289034|AG-402-I05_2667720090|AG-402-G08_2717281542|AG-402-G06_2717152686|AG-402-M23_2667747485|AG-402-N09_2717285907|AG-402-B03_2717269153|AG-409-A10_2717288605|AG-402-A08_2717266772|AG-402-B05_2717272134|AG-402-N09_2717287094|AG-402-A08_2717266401|AG-402-G06_2717151927|AG-402-G08_2717280904|AG-402-N09_2717287535|AG-402-M23_2667747256|AG-402-M23_2667746167|AG-402-B05_2717271728|AG-402-G06_2717151002|AG-402-G08_2717281792|AG-402-L20_2667739548|AG-402-M23_2667745842|AG-402-G08_2717281693|AG-402-I05_2667720318|AG-402-L20_2667739544|AG-402-M23_2667746017|AG-402-L20_2667739668|AG-409-A10_2717288716|AG-402-L09_2667736222|AG-409-A10_2717288836|AG-402-B05_2717270425|AG-402-O21_2667755439|AG-402-C09_2717274743|AG-402-B19_2717659604|AG-402-A08_2717267706|AG-402-I05_2667719324|AG-402-G08_2717281463|AG-409-A10_2717289114|AG-409-A10_2717289359|AG-402-L20_2667738348|AG-402-B05_2717270777|AG-409-A10_2717287734|AG-409-A10_2717288702|AG-402-C09_2717273784|AG-402-L09_2667735145|AG-402-B19_2717658988|AG-402-I05_2667719451|AG-402-N09_2717287078|AG-402-B19_2717659038|AG-402-A08_2717266504|AG-402-B19_2717658985|AG-402-G06_2717152312|AG-409-A10_2717288255|AG-402-G06_2717151320|AG-402-M23_2667745549|AG-402-I05_2667721301|AG-402-L09_2667735795|AG-402-I05_2667720337|AG-402-O21_2667755854|AG-402-B19_2717658933|AG-402-O21_2667756266|AG-402-A08_2717267924|AG-402-I05_2667720690|AG-402-B05_2717271936|AG-409-A10_2717288007|AG-402-O21_2667756017|AG-402-O21_2667754873|AG-402-B05_2717270278|AG-402-O21_2667756251|AG-402-B03_2717269507|AG-402-B03_2717268537|AG-402-B19_2717659577|AG-402-O21_2667756254|AG-402-L20_2667738044|AG-402-M23_2667745794|AG-409-A10_2717289324|AG-402-B05_2717271391|AG-402-N09_2717286193|AG-402-I05_2667720474|AG-402-M23_2667746170|AG-402-B19_2717658835|AG-402-L09_2667734806|AG-402-B19_2717659366|AG-402-N09_2717286755|AG-402-G06_2717151773|AG-402-M23_2667746055|AG-402-M23_2667746297|AG-402-I05_2667719817|AG-402-G06_2717151793|AG-402-B05_2717271701|AG-402-L09_2667736316|AG-402-N09_2717286064|AG-402-O21_2667755747|AG-402-G08_2717281808|AG-402-O21_2667755624|AG-402-N09_2717287279|AG-402-B19_2717659234|AG-402-B03_2717268311|AG-402-N09_2717286504
60000202	5.7267E-1	8.4467E-1	27	429183	14346		anthranilate synthase, component I	AG-402-B05_2717271175|AG-402-I05_2667721269|AG-402-A08_2717267303|AG-402-B19_2717658538|AG-402-N09_2717286571|AG-402-C09_2717274195|AG-402-L09_2667735959|AG-402-L20_2667738113|AG-402-G06_2717152347|AG-402-I05_2667720009|AG-409-A10_2717287793|AG-402-A08_2717267060|AG-402-B03_2717269570|AG-402-L20_2667738700|AG-402-G08_2717281280|AG-409-A10_2717287938|AG-402-L09_2667735266|AG-402-B05_2717271323|AG-402-G08_2717280609|AG-402-C09_2717275273|AG-402-B19_2717660158|AG-402-O21_2667754254|AG-402-O21_2667754397|AG-402-B03_2717268819|AG-402-M23_2667747311|AG-402-G06_2717151547|AG-402-M23_2667746481
60000026	5.7267E-1	8.4467E-1	27	429183	14346		signal peptidase I Serine peptidase. MEROPS family S26A	AG-402-L09_2667734521|AG-402-M23_2667745885|AG-402-O21_2667754906|AG-402-A08_2717266283|AG-402-N09_2717286312|AG-402-G08_2717281449|AG-402-L20_2667738650|AG-402-A08_2717266738|AG-402-B19_2717659290|AG-402-G08_2717281186|AG-402-M23_2667745979|AG-402-B03_2717268185|AG-409-A10_2717288869|AG-402-C09_2717274777|AG-402-O21_2667754599|AG-402-B05_2717270458|AG-402-C09_2717274597|AG-402-L09_2667735562|AG-402-I05_2667720643|AG-402-I05_2667719150|AG-402-B05_2717270838|AG-409-A10_2717289283|AG-402-N09_2717286408|AG-402-B03_2717268278|AG-402-G06_2717152536|AG-402-G06_2717151202|AG-402-L20_2667739099
60000020	5.8064E-1	8.4467E-1	40	629183	14346		XTP/dITP diphosphohydrolase	AG-402-M23_2667746714|AG-402-L09_2667735950|AG-402-M23_2667745946|AG-409-A10_2717288514|AG-402-I05_2667720917|AG-402-O21_2667754388|AG-402-B19_2717660150|AG-402-B05_2717270489|AG-402-C09_2717274204|AG-402-B05_2717270740|AG-402-L09_2667735595|AG-409-A10_2717287929|AG-402-G08_2717280618|AG-402-B19_2717660169|AG-409-A10_2717289393|AG-402-G06_2717152128|AG-402-L20_2667738212|AG-402-B03_2717268245|AG-402-G06_2717152103|AG-402-G08_2717281389|AG-402-L20_2667738591|AG-402-B03_2717269579|AG-402-O21_2667754939|AG-402-M23_2667747337|AG-402-C09_2717274810|AG-402-N09_2717286580|AG-402-L09_2667735062|AG-402-B05_2717271424|AG-402-O21_2667755548|AG-402-C09_2717274256|AG-402-A08_2717267314|AG-402-A08_2717267731|AG-402-N09_2717286441|AG-402-L20_2667738122|AG-402-N09_2717286903|AG-402-A08_2717266705|AG-402-B03_2717268674|AG-402-G06_2717152356|AG-402-G08_2717281035|AG-402-I05_2667719119
60003158	5.9028E-1	8.4467E-1	1	29183	14346		ADP-glyceromanno-heptose 6-epimerase precursor	AG-402-G06_2717151608
60001848	5.9028E-1	8.4467E-1	1	29183	14346		type IV pilus assembly protein PilQ	AG-402-G08_2717281658
60002899	5.9028E-1	8.4467E-1	1	29183	14346		Tfp pilus assembly protein, ATPase PilM	AG-402-G08_2717281664
60002891	5.9028E-1	8.4467E-1	1	29183	14346		S-(hydroxymethyl)glutathione dehydrogenase / alcohol dehydrogenase	AG-402-G06_2717151612
60006792	5.9028E-1	8.4467E-1	1	29183	14346		Polysaccharide biosynthesis protein	AG-402-L09_2667735828
60001767	5.9028E-1	8.4467E-1	1	29183	14346		D-sedoheptulose 7-phosphate isomerase	AG-402-G06_2717151607
60002414	5.9028E-1	8.4467E-1	1	29183	14346		hypothetical protein/glutamate-1-semialdehyde 2,1-aminomutase	AG-402-L20_2667739303
60002015	5.9046E-1	8.4467E-1	3	59183	14346		type IV pilus assembly protein PilC	AG-402-B19_2717660108|AG-402-G08_2717281665|AG-402-L09_2667736294
60002863	5.9046E-1	8.4467E-1	3	59183	14346		decaprenylphospho-beta-D-ribofuranose 2-oxidase	AG-402-B05_2717272136|AG-402-I05_2667720473|AG-402-B05_2717272135
60002605	5.9046E-1	8.4467E-1	3	59183	14346		Protein of unknown function (DUF2905)	AG-409-A10_2717288710|AG-409-A10_2717288637|AG-402-O21_2667755910
60000578	5.9904E-1	8.4467E-1	57	889183	14346		ATP-binding cassette, subfamily B	AG-402-I05_2667719947|AG-402-I05_2667720218|AG-402-M23_2667746874|AG-402-B05_2717271656|AG-402-B03_2717268231|AG-402-L20_2667738997|AG-402-O21_2667756107|AG-402-N09_2717287466|AG-402-N09_2717286455|AG-402-B19_2717660204|AG-402-I05_2667719220|AG-402-G08_2717281305|AG-402-A08_2717266519|AG-402-A08_2717267806|AG-402-G08_2717281304|AG-402-I05_2667719105|AG-402-G08_2717281620|AG-402-N09_2717286976|AG-402-L09_2667734907|AG-402-M23_2667745781|AG-402-G06_2717152142|AG-402-G06_2717151375|AG-402-L20_2667738605|AG-402-L20_2667738400|AG-402-B05_2717270393|AG-409-A10_2717287873|AG-402-L09_2667734755|AG-402-I05_2667721112|AG-402-N09_2717287495|AG-402-O21_2667756297|AG-402-B19_2717659337|AG-402-O21_2667755682|AG-402-C09_2717275071|AG-402-L09_2667735609|AG-402-G08_2717280865|AG-402-L20_2667738288|AG-402-N09_2717286769|AG-409-A10_2717289128|AG-402-M23_2667745646|AG-402-B05_2717270503|AG-402-B19_2717658946|AG-402-B05_2717272047|AG-402-B19_2717660068|AG-402-G08_2717281403|AG-402-G08_2717281202|AG-402-G06_2717152545|AG-402-L20_2667739021|AG-402-B03_2717268965|AG-402-M23_2667745932|AG-402-O21_2667754333|AG-402-L09_2667735344|AG-402-I05_2667720126|AG-402-O21_2667755022|AG-402-C09_2717275372|AG-402-G06_2717151900|AG-402-B19_2717659074|AG-402-B03_2717268436
60001729	6.0163E-1	8.4467E-1	7	119183	14346		3-deoxy-manno-octulosonate cytidylyltransferase (CMP-KDO synthetase)	AG-402-L09_2667736028|AG-402-I05_2667720439|AG-402-C09_2717274408|AG-402-A08_2717267637|AG-402-L20_2667739300|AG-402-M23_2667747383|AG-402-L09_2667736034
60000523	6.1051E-1	8.4467E-1	26	409183	14346		peptide/nickel transport system permease protein	AG-402-G06_2717152032|AG-402-G06_2717152277|AG-402-L20_2667739743|AG-409-A10_2717288634|AG-402-B03_2717268494|AG-402-A08_2717268026|AG-402-L09_2667736140|AG-402-B05_2717271378|AG-402-C09_2717274373|AG-402-C09_2717275487|AG-402-I05_2667720770|AG-402-A08_2717266613|AG-402-M23_2667747269|AG-402-B19_2717659564|AG-402-N09_2717287107|AG-402-B03_2717268524|AG-402-B05_2717271840|AG-402-O21_2667755825|AG-409-A10_2717289057|AG-402-G08_2717281821|AG-402-L09_2667736175|AG-402-B19_2717659015|AG-402-N09_2717287694|AG-402-O21_2667755462|AG-402-I05_2667719259|AG-402-L20_2667738460
60000403	6.1051E-1	8.4467E-1	26	409183	14346		cysteine synthase	AG-402-B05_2717271751|AG-402-M23_2667746759|AG-402-L20_2667737961|AG-409-A10_2717288617|AG-402-C09_2717273711|AG-402-O21_2667755735|AG-402-A08_2717267169|AG-402-B19_2717658655|AG-402-G08_2717280977|AG-409-A10_2717288182|AG-402-B03_2717268565|AG-402-B03_2717269893|AG-402-I05_2667719738|AG-402-G06_2717151075|AG-402-M23_2667746309|AG-402-N09_2717287090|AG-402-L20_2667739678|AG-402-L09_2667735503|AG-402-B05_2717270636|AG-402-O21_2667755842|AG-402-G08_2717281804|AG-402-C09_2717274356|AG-402-I05_2667719312|AG-402-A08_2717267718|AG-402-G06_2717152015|AG-402-B19_2717659592
60000169	6.1367E-1	8.4467E-1	11	179183	14346		cobalamin-5'-phosphate synthase	AG-402-G06_2717152094|AG-402-L09_2667735071|AG-402-I05_2667720926|AG-402-N09_2717286913|AG-402-B03_2717268684|AG-402-L20_2667738222|AG-402-B05_2717270731|AG-402-A08_2717267740|AG-402-G08_2717281026|AG-402-O21_2667755538|AG-402-C09_2717274247
60000214	6.1367E-1	8.4467E-1	11	179183	14346		dihydroxyacid dehydratase	AG-402-N09_2717286158|AG-402-G06_2717152461|AG-402-M23_2667745862|AG-402-I05_2667719486|AG-402-A08_2717266436|AG-402-O21_2667754442|AG-402-B19_2717658870|AG-402-L09_2667734673|AG-402-B05_2717272143|AG-402-L20_2667738370|AG-402-G08_2717282243
60001221	6.1367E-1	8.4467E-1	11	179183	14346		ATP adenylyltransferase	AG-402-B05_2717271221|AG-402-M23_2667745699|AG-402-B19_2717659803|AG-402-L09_2667734965|AG-402-A08_2717267416|AG-402-B03_2717269048|AG-402-G08_2717281956|AG-402-G06_2717151435|AG-402-I05_2667719888|AG-402-L20_2667739261|AG-402-C09_2717274863
60001253	6.1367E-1	8.4467E-1	11	179183	14346		acetylornithine aminotransferase apoenzyme	AG-402-L09_2667735876|AG-402-I05_2667719837|AG-402-B05_2717270298|AG-402-B03_2717269133|AG-402-N09_2717286084|AG-402-M23_2667746037|AG-409-A10_2717288297|AG-402-C09_2717274015|AG-402-O21_2667755559|AG-402-L20_2667737761|AG-402-G06_2717152069
60001073	6.1367E-1	8.4467E-1	11	179183	14346		putative holliday junction resolvase	AG-402-B19_2717658887|AG-402-A08_2717266454|AG-409-A10_2717289328|AG-402-M23_2667745845|AG-402-B05_2717271933|AG-402-L09_2667734691|AG-402-N09_2717286140|AG-402-O21_2667756269|AG-402-G08_2717281696|AG-402-L20_2667738351|AG-402-I05_2667719504
60000909	6.1367E-1	8.4467E-1	11	179183	14346		dihydrodipicolinate reductase	AG-402-C09_2717275066|AG-402-L09_2667734912|AG-402-G06_2717151380|AG-402-L20_2667739016|AG-402-B03_2717270158|AG-402-O21_2667755677|AG-402-I05_2667719942|AG-402-M23_2667745651|AG-402-B05_2717271661|AG-402-G08_2717280870|AG-402-N09_2717287490
60000931	6.1367E-1	8.4467E-1	11	179183	14346		methionine synthase (B12-dependent)	AG-402-L09_2667734967|AG-402-A08_2717267418|AG-402-L20_2667739259|AG-402-M23_2667745701|AG-402-B05_2717271219|AG-402-I05_2667719886|AG-402-B03_2717269046|AG-402-G08_2717281958|AG-402-G06_2717151437|AG-402-B19_2717659805|AG-402-C09_2717274861
60000966	6.1367E-1	8.4467E-1	11	179183	14346		ATP phosphoribosyltransferase (homohexameric)	AG-402-N09_2717286454|AG-402-L20_2667738604|AG-402-M23_2667745933|AG-402-G06_2717152141|AG-402-O21_2667756298|AG-402-B19_2717660201|AG-402-B03_2717268232|AG-402-L09_2667735608|AG-402-B05_2717270502|AG-402-G08_2717281402|AG-402-I05_2667719106
60000706	6.1367E-1	8.4467E-1	11	179183	14346		iron(III) transport system substrate-binding protein	AG-402-L20_2667737864|AG-402-L09_2667736307|AG-409-A10_2717289179|AG-402-B05_2717271556|AG-402-M23_2667746137|AG-402-G06_2717151826|AG-402-B03_2717270015|AG-402-B19_2717659135|AG-402-A08_2717267223|AG-402-N09_2717287559|AG-402-O21_2667755954
60000764	6.1367E-1	8.4467E-1	11	179183	14346		glucose-1-phosphate adenylyltransferase	AG-402-B19_2717658865|AG-402-B05_2717272138|AG-402-I05_2667719481|AG-402-B05_2717271668|AG-402-M23_2667745867|AG-402-L09_2667734668|AG-402-L20_2667738375|AG-402-N09_2717286163|AG-402-G06_2717152456|AG-402-O21_2667754447|AG-402-A08_2717266431
60000741	6.1367E-1	8.4467E-1	11	179183	14346		UDP-N-acetylmuramoylalanine--D-glutamate ligase	AG-402-G08_2717280352|AG-409-A10_2717288366|AG-402-B05_2717270230|AG-402-N09_2717286017|AG-402-I05_2667719770|AG-402-M23_2667747248|AG-402-C09_2717273947|AG-402-B03_2717269201|AG-402-G06_2717151976|AG-402-O21_2667754785|AG-402-B19_2717659690
60000747	6.1367E-1	8.4467E-1	11	179183	14346		dihydrofolate synthase / folylpolyglutamate synthase	AG-402-I05_2667719836|AG-402-B05_2717270297|AG-409-A10_2717288298|AG-402-L09_2667735877|AG-402-N09_2717286083|AG-402-B03_2717269134|AG-402-M23_2667746036|AG-402-G06_2717152070|AG-402-C09_2717274014|AG-402-L20_2667737760|AG-402-O21_2667755558
60000545	6.1367E-1	8.4467E-1	11	179183	14346		SSU ribosomal protein S3P	AG-402-L09_2667735238|AG-402-B05_2717271295|AG-409-A10_2717287765|AG-402-G06_2717151519|AG-402-B19_2717658567|AG-402-B03_2717268791|AG-402-A08_2717267032|AG-402-I05_2667720037|AG-402-L20_2667738672|AG-402-O21_2667754226|AG-402-M23_2667746509
60000558	6.1367E-1	8.4467E-1	11	179183	14346		signal recognition particle-docking protein FtsY	AG-402-G08_2717280550|AG-402-O21_2667755152|AG-402-B03_2717269517|AG-402-L09_2667735785|AG-409-A10_2717287997|AG-402-B05_2717271117|AG-402-B19_2717659529|AG-402-N09_2717286514|AG-402-C09_2717274135|AG-402-L20_2667738054|AG-402-M23_2667746231
60000585	6.1367E-1	8.4467E-1	11	179183	14346		LSU ribosomal protein L16P	AG-402-B19_2717658568|AG-402-L09_2667735237|AG-402-B03_2717268790|AG-402-B05_2717271294|AG-409-A10_2717287764|AG-402-G06_2717151518|AG-402-L20_2667738671|AG-402-A08_2717267031|AG-402-O21_2667754225|AG-402-M23_2667746510|AG-402-I05_2667720038
60000487	6.1367E-1	8.4467E-1	11	179183	14346		argininosuccinate lyase	AG-402-O21_2667755150|AG-402-M23_2667746229|AG-402-L09_2667735787|AG-402-N09_2717286512|AG-402-C09_2717274133|AG-402-G08_2717280548|AG-409-A10_2717287999|AG-402-B19_2717659531|AG-402-B05_2717271115|AG-402-L20_2667738052|AG-402-B03_2717269515
60000350	6.1367E-1	8.4467E-1	11	179183	14346		LSU ribosomal protein L18P	AG-402-B05_2717271286|AG-402-C09_2717274893|AG-402-M23_2667746518|AG-402-B19_2717658576|AG-402-L09_2667735229|AG-402-B03_2717268782|AG-402-I05_2667720046|AG-409-A10_2717287756|AG-402-A08_2717267023|AG-402-O21_2667754217|AG-402-G06_2717151510
60001404	6.1367E-1	8.4467E-1	11	179183	14346		proline iminopeptidase	AG-402-L09_2667736091|AG-402-G08_2717280692|AG-402-B19_2717659428|AG-402-C09_2717275031|AG-402-L20_2667738864|AG-402-M23_2667746568|AG-402-O21_2667756056|AG-402-A08_2717266887|AG-402-I05_2667720849|AG-402-B03_2717269654|AG-402-I05_2667721090
60000151	6.1940E-1	8.4467E-1	13	209183	14346		photosystem II cytochrome b559 subunit alpha	AG-402-G06_2717152121|AG-409-A10_2717288532|AG-402-G08_2717281053|AG-402-I05_2667720587|AG-402-B19_2717660077|AG-402-L09_2667735044|AG-402-C09_2717274274|AG-402-N09_2717286885|AG-402-B05_2717270758|AG-402-A08_2717267800|AG-402-M23_2667746696|AG-402-L20_2667738194|AG-402-B03_2717268656
60000153	6.1940E-1	8.4467E-1	13	209183	14346		NADH dehydrogenase subunit B	AG-402-B19_2717660081|AG-402-L09_2667735048|AG-402-M23_2667746700|AG-402-B03_2717268660|AG-409-A10_2717288528|AG-402-B05_2717270754|AG-402-A08_2717268140|AG-402-C09_2717274270|AG-402-I05_2667720591|AG-402-L20_2667738198|AG-402-G06_2717152117|AG-402-G08_2717281049|AG-402-N09_2717286889
60000128	6.1940E-1	8.4467E-1	13	209183	14346		NADH dehydrogenase subunit C	AG-402-L09_2667735049|AG-402-M23_2667746701|AG-409-A10_2717288527|AG-402-B05_2717270753|AG-402-A08_2717268141|AG-402-B19_2717660082|AG-402-C09_2717274269|AG-402-N09_2717286890|AG-402-I05_2667720592|AG-402-L20_2667738199|AG-402-B03_2717268661|AG-402-G08_2717281048|AG-402-G06_2717152116
60000135	6.1940E-1	8.4467E-1	13	209183	14346		Protein of unknown function (DUF3084)	AG-402-I05_2667720895|AG-402-C09_2717274224|AG-402-O21_2667755515|AG-402-B19_2717658779|AG-402-B05_2717270707|AG-402-L09_2667735094|AG-402-B03_2717268707|AG-402-A08_2717267327|AG-402-L20_2667738245|AG-409-A10_2717289210|AG-402-G06_2717152556|AG-402-N09_2717287329|AG-402-G08_2717281002
60000136	6.1940E-1	8.4467E-1	13	209183	14346		sulfate adenylyltransferase	AG-402-B05_2717270689|AG-402-L09_2667735112|AG-402-I05_2667720875|AG-402-N09_2717287347|AG-402-A08_2717267345|AG-402-B03_2717268726|AG-409-A10_2717289191|AG-402-O21_2667755497|AG-402-C09_2717275393|AG-402-B19_2717658761|AG-402-G08_2717280984|AG-402-G06_2717152421|AG-402-M23_2667747210
60000140	6.1940E-1	8.4467E-1	13	209183	14346		ribonuclease J	AG-402-L20_2667738977|AG-402-B05_2717271461|AG-402-I05_2667720614|AG-409-A10_2717287892|AG-402-L09_2667735913|AG-402-C09_2717274716|AG-402-M23_2667746963|AG-402-N09_2717286994|AG-402-B19_2717658456|AG-402-O21_2667754351|AG-402-G06_2717152405|AG-402-G06_2717152404|AG-402-B03_2717269779
60000182	6.1940E-1	8.4467E-1	13	209183	14346		NADH dehydrogenase subunit A	AG-402-B19_2717660080|AG-402-M23_2667746699|AG-402-G08_2717281050|AG-409-A10_2717288529|AG-402-B05_2717270755|AG-402-L09_2667735047|AG-402-I05_2667720590|AG-402-B03_2717268659|AG-402-C09_2717274271|AG-402-A08_2717268139|AG-402-G06_2717152118|AG-402-N09_2717286888|AG-402-L20_2667738197
60000164	6.1940E-1	8.4467E-1	13	209183	14346		Rubredoxin	AG-409-A10_2717288530|AG-402-M23_2667746698|AG-402-G08_2717281051|AG-402-B05_2717270756|AG-402-L09_2667735046|AG-402-I05_2667720589|AG-402-B03_2717268658|AG-402-A08_2717268138|AG-402-B19_2717660079|AG-402-C09_2717274272|AG-402-G06_2717152119|AG-402-N09_2717286887|AG-402-L20_2667738196
60000209	6.1940E-1	8.4467E-1	13	209183	14346		probable rRNA maturation factor	AG-402-L09_2667735158|AG-402-B03_2717269474|AG-402-M23_2667746667|AG-402-O21_2667755819|AG-402-N09_2717287052|AG-402-B19_2717658715|AG-402-I05_2667720269|AG-402-A08_2717267106|AG-402-G08_2717280917|AG-402-C09_2717273771|AG-409-A10_2717288242|AG-402-G06_2717151015|AG-402-L20_2667738021
60000219	6.1940E-1	8.4467E-1	13	209183	14346		bacterial peptide chain release factor 2 (bRF-2)	AG-402-L20_2667738019|AG-402-O21_2667755817|AG-402-M23_2667746665|AG-402-C09_2717273769|AG-402-G08_2717280919|AG-402-N09_2717287050|AG-402-I05_2667720271|AG-402-B19_2717658713|AG-402-L09_2667735160|AG-402-A08_2717267108|AG-402-G06_2717151017|AG-402-B03_2717269476|AG-409-A10_2717288240
60000203	6.1940E-1	8.4467E-1	13	209183	14346		tRNA modification GTPase trmE	AG-402-O21_2667755617|AG-402-B05_2717271568|AG-409-A10_2717288248|AG-402-C09_2717273777|AG-402-L09_2667735152|AG-402-A08_2717267100|AG-402-I05_2667720263|AG-402-B19_2717658721|AG-402-G08_2717280911|AG-402-N09_2717287058|AG-402-M23_2667746673|AG-402-G06_2717151009|AG-402-B03_2717269468
60000205	6.1940E-1	8.4467E-1	13	209183	14346		RNase H-fold protein, predicted Holliday junction resolvase	AG-409-A10_2717289211|AG-402-O21_2667755516|AG-402-C09_2717274225|AG-402-I05_2667720896|AG-402-A08_2717267326|AG-402-B05_2717270708|AG-402-L09_2667735093|AG-402-B03_2717268706|AG-402-B19_2717658780|AG-402-L20_2667738244|AG-402-G06_2717152555|AG-402-N09_2717287328|AG-402-G08_2717281003
60000253	6.1940E-1	8.4467E-1	13	209183	14346		diacylglycerol kinase (ATP)	AG-409-A10_2717288243|AG-402-B03_2717269473|AG-402-M23_2667746668|AG-402-I05_2667720268|AG-402-O21_2667755820|AG-402-N09_2717287053|AG-402-L09_2667735157|AG-402-B19_2717658716|AG-402-C09_2717273772|AG-402-A08_2717267105|AG-402-G08_2717280916|AG-402-L20_2667738022|AG-402-G06_2717151014
60000017	6.1940E-1	8.4467E-1	13	209183	14346		cysteine desulfurase	AG-402-L20_2667738009|AG-402-C09_2717273759|AG-402-B05_2717272119|AG-402-O21_2667755807|AG-402-N09_2717287040|AG-402-G08_2717280929|AG-402-I05_2667720281|AG-402-B19_2717658703|AG-402-L09_2667735170|AG-402-A08_2717267118|AG-402-B03_2717269486|AG-409-A10_2717288230|AG-402-G06_2717151027
60001034	6.1940E-1	8.4467E-1	13	209183	14346		phosphate ABC transporter ATP-binding protein, PhoT family	AG-402-G06_2717151462|AG-402-B03_2717269022|AG-402-M23_2667745725|AG-402-C09_2717274836|AG-402-B05_2717271193|AG-402-B19_2717659918|AG-402-L09_2667734992|AG-402-O21_2667754966|AG-402-L20_2667739193|AG-402-A08_2717266575|AG-402-I05_2667720162|AG-402-N09_2717286826|AG-402-G08_2717281563
60000054	6.1940E-1	8.4467E-1	13	209183	14346		competence/damage-inducible protein cinA	AG-402-G08_2717281012|AG-402-L20_2667738236|AG-402-I05_2667720905|AG-402-L09_2667735085|AG-409-A10_2717289219|AG-402-O21_2667755524|AG-402-B19_2717658788|AG-402-N09_2717287610|AG-402-C09_2717274233|AG-402-B05_2717270717|AG-402-A08_2717267318|AG-402-G06_2717152547|AG-402-B03_2717268698
60001080	6.1940E-1	8.4467E-1	13	209183	14346		chorismate mutase	AG-409-A10_2717289379|AG-402-G08_2717281484|AG-402-B05_2717271797|AG-402-M23_2667746105|AG-402-L20_2667737833|AG-402-L09_2667736114|AG-402-C09_2717274476|AG-402-A08_2717267189|AG-402-O21_2667755406|AG-402-I05_2667720446|AG-402-N09_2717287389|AG-402-B19_2717659165|AG-402-B03_2717269863
60001057	6.1940E-1	8.4467E-1	13	209183	14346		signal peptide peptidase A. Serine peptidase. MEROPS family S49	AG-402-B05_2717271796|AG-402-G08_2717281483|AG-402-O21_2667755407|AG-402-L09_2667736115|AG-402-L20_2667737834|AG-402-M23_2667746106|AG-402-A08_2717267190|AG-402-C09_2717274477|AG-402-N09_2717287390|AG-402-I05_2667720445|AG-402-B03_2717269862|AG-409-A10_2717289380|AG-402-B19_2717659164
60001067	6.1940E-1	8.4467E-1	13	209183	14346		circadian clock protein KaiB	AG-402-M23_2667745986|AG-402-B03_2717269184|AG-402-O21_2667754802|AG-409-A10_2717288349|AG-402-L20_2667739459|AG-402-C09_2717273964|AG-402-G08_2717281824|AG-402-B05_2717270247|AG-402-A08_2717267911|AG-402-N09_2717286034|AG-402-G06_2717151959|AG-402-I05_2667719787|AG-402-B19_2717659673
60001107	6.1940E-1	8.4467E-1	13	209183	14346		YggT family protein	AG-402-O21_2667754979|AG-402-L09_2667735005|AG-402-M23_2667745738|AG-402-C09_2717274823|AG-402-A08_2717266562|AG-402-B19_2717659905|AG-402-L20_2667739180|AG-402-I05_2667720175|AG-402-B05_2717271180|AG-402-B03_2717269009|AG-402-G08_2717281576|AG-402-G06_2717151475|AG-402-N09_2717286813
60000083	6.1940E-1	8.4467E-1	13	209183	14346		photosystem II PsbJ protein	AG-402-G08_2717281054|AG-402-G06_2717152122|AG-409-A10_2717288533|AG-402-L09_2667735043|AG-402-I05_2667720586|AG-402-B19_2717660076|AG-402-C09_2717274275|AG-402-A08_2717267799|AG-402-N09_2717286884|AG-402-L20_2667738193|AG-402-B05_2717270759|AG-402-M23_2667746695|AG-402-B03_2717268655
60000069	6.1940E-1	8.4467E-1	13	209183	14346		DNA topoisomerase IV subunit A	AG-409-A10_2717287992|AG-402-B05_2717271122|AG-402-L20_2667738059|AG-402-M23_2667746236|AG-402-L09_2667735780|AG-402-O21_2667755157|AG-402-A08_2717268032|AG-402-A08_2717268137|AG-402-C09_2717274140|AG-402-B19_2717659524|AG-402-B03_2717269522|AG-402-N09_2717286519|AG-402-G08_2717280555
60000074	6.1940E-1	8.4467E-1	13	209183	14346		serine hydroxymethyltransferase	AG-402-L20_2667738235|AG-402-I05_2667720906|AG-402-L09_2667735084|AG-402-C09_2717274234|AG-402-O21_2667755525|AG-402-B19_2717658789|AG-402-N09_2717287611|AG-402-B05_2717270718|AG-402-A08_2717267317|AG-402-G06_2717152546|AG-402-B03_2717268697|AG-409-A10_2717289220|AG-402-G08_2717281013
60000124	6.1940E-1	8.4467E-1	13	209183	14346		metal dependent phosphohydrolase	AG-402-O21_2667755619|AG-402-A08_2717267098|AG-402-C09_2717273779|AG-402-L09_2667735150|AG-402-B05_2717271570|AG-402-G08_2717280909|AG-402-N09_2717287060|AG-402-B19_2717658723|AG-402-I05_2667720261|AG-402-B03_2717269466|AG-402-G06_2717151007|AG-402-M23_2667746675|AG-409-A10_2717288250
60000959	6.1940E-1	8.4467E-1	13	209183	14346		phosphoribosyl-ATP pyrophosphatase /phosphoribosyl-AMP cyclohydrolase	AG-402-O21_2667754627|AG-402-G06_2717152160|AG-402-L20_2667738622|AG-402-M23_2667745914|AG-402-C09_2717274625|AG-402-A08_2717266255|AG-402-B05_2717270521|AG-402-B19_2717659319|AG-402-N09_2717286473|AG-402-I05_2667719087|AG-402-B03_2717268213|AG-402-L09_2667735628|AG-402-G08_2717281421
60000929	6.1940E-1	8.4467E-1	13	209183	14346		phosphate ABC transporter membrane protein 1, PhoT family	AG-402-G08_2717281561|AG-402-G06_2717151460|AG-402-B05_2717271195|AG-402-M23_2667745723|AG-402-C09_2717274838|AG-402-N09_2717287483|AG-402-O21_2667754964|AG-402-L09_2667734990|AG-402-I05_2667720160|AG-402-A08_2717266577|AG-402-B19_2717659920|AG-402-B03_2717269024|AG-402-L20_2667739195
60000933	6.1940E-1	8.4467E-1	13	209183	14346		quinolinate synthetase	AG-402-L20_2667738954|AG-402-I05_2667719407|AG-402-G06_2717151276|AG-409-A10_2717288942|AG-402-O21_2667754520|AG-402-G08_2717281902|AG-402-L09_2667734594|AG-402-C09_2717274522|AG-402-B19_2717659934|AG-402-A08_2717266356|AG-402-N09_2717286236|AG-402-B05_2717270916|AG-402-B03_2717269388
60000990	6.1940E-1	8.4467E-1	13	209183	14346		LSU ribosomal protein L27P	AG-402-M23_2667745984|AG-402-L20_2667739457|AG-402-B03_2717269186|AG-402-L09_2667736360|AG-402-C09_2717273962|AG-402-B05_2717270245|AG-402-O21_2667754800|AG-402-B19_2717659675|AG-402-N09_2717286032|AG-402-I05_2667719785|AG-409-A10_2717288351|AG-402-A08_2717267909|AG-402-G06_2717151961
60001022	6.1940E-1	8.4467E-1	13	209183	14346		3-dehydroquinate synthase	AG-402-B03_2717269392|AG-402-O21_2667754516|AG-402-L09_2667734598|AG-402-C09_2717274518|AG-402-G06_2717151280|AG-402-G08_2717281898|AG-402-A08_2717266360|AG-409-A10_2717288946|AG-402-B05_2717270920|AG-402-L20_2667738958|AG-402-B19_2717659930|AG-402-N09_2717286232|AG-402-I05_2667719411
60001020	6.1940E-1	8.4467E-1	13	209183	14346		[LSU ribosomal protein L11P]-lysine N-methyltransferase	AG-402-B03_2717269195|AG-402-C09_2717273953|AG-402-L09_2667736321|AG-402-B05_2717270236|AG-402-A08_2717268130|AG-402-O21_2667754791|AG-402-N09_2717286023|AG-402-I05_2667719776|AG-402-B19_2717659684|AG-402-G08_2717280346|AG-402-G06_2717151970|AG-402-M23_2667747242|AG-409-A10_2717288360
60000999	6.1940E-1	8.4467E-1	13	209183	14346		phosphate ABC transporter membrane protein 2, PhoT family	AG-402-G08_2717281562|AG-402-G06_2717151461|AG-402-C09_2717274837|AG-402-B03_2717269023|AG-402-B05_2717271194|AG-402-M23_2667745724|AG-402-B19_2717659919|AG-402-L09_2667734991|AG-402-O21_2667754965|AG-402-I05_2667720161|AG-402-A08_2717266576|AG-402-L20_2667739194|AG-402-N09_2717286827
60001002	6.1940E-1	8.4467E-1	13	209183	14346		5-(carboxyamino)imidazole ribonucleotide synthase	AG-402-L09_2667734599|AG-402-B03_2717269393|AG-402-G06_2717151281|AG-402-G08_2717281897|AG-402-C09_2717274517|AG-402-B19_2717659929|AG-402-A08_2717266361|AG-409-A10_2717288947|AG-402-B05_2717270921|AG-402-L20_2667739807|AG-402-O21_2667754515|AG-402-N09_2717286231|AG-402-I05_2667719412
60001001	6.1940E-1	8.4467E-1	13	209183	14346		Permease of the drug/metabolite transporter (DMT) superfamily	AG-402-B05_2717271795|AG-402-L09_2667736116|AG-402-G08_2717281482|AG-402-O21_2667755408|AG-402-L20_2667737835|AG-402-A08_2717267191|AG-402-M23_2667746107|AG-402-I05_2667720444|AG-402-C09_2717274478|AG-402-N09_2717287391|AG-409-A10_2717289381|AG-402-B03_2717269861|AG-402-B19_2717659163
60001006	6.1940E-1	8.4467E-1	13	209183	14346		D-3-phosphoglycerate dehydrogenase	AG-402-B03_2717269196|AG-402-C09_2717273952|AG-402-L09_2667736322|AG-402-B05_2717270235|AG-402-A08_2717268131|AG-402-N09_2717286022|AG-402-O21_2667754790|AG-402-G08_2717280347|AG-402-I05_2667719775|AG-402-B19_2717659685|AG-402-G06_2717151971|AG-409-A10_2717288361|AG-402-M23_2667747243
60000839	6.1940E-1	8.4467E-1	13	209183	14346		lipoyl(octanoyl) transferase	AG-402-G06_2717152010|AG-402-O21_2667755847|AG-402-B03_2717268570|AG-409-A10_2717288612|AG-402-G08_2717281799|AG-402-B05_2717271756|AG-402-M23_2667746304|AG-402-N09_2717287085|AG-402-C09_2717274351|AG-402-A08_2717267713|AG-402-L20_2667739673|AG-402-B19_2717659597|AG-402-I05_2667719317
60000868	6.1940E-1	8.4467E-1	13	209183	14346		glutamate racemase	AG-402-L09_2667734533|AG-402-B03_2717268173|AG-402-I05_2667720631|AG-402-A08_2717266295|AG-402-O21_2667754587|AG-402-B05_2717270850|AG-402-N09_2717286300|AG-402-M23_2667747490|AG-402-C09_2717274585|AG-402-L20_2667738662|AG-402-B19_2717659278|AG-402-G06_2717151214|AG-409-A10_2717289295
60000659	6.1940E-1	8.4467E-1	13	209183	14346		circadian clock protein KaiC	AG-402-B03_2717269183|AG-402-O21_2667754803|AG-409-A10_2717288348|AG-402-M23_2667745987|AG-402-G08_2717281825|AG-402-C09_2717273965|AG-402-B05_2717270248|AG-402-A08_2717267912|AG-402-N09_2717286035|AG-402-G06_2717151958|AG-402-B19_2717659672|AG-402-I05_2667719788|AG-402-L20_2667739460
60000662	6.1940E-1	8.4467E-1	13	209183	14346		UDP-N-acetylmuramoylalanyl-D-glutamate--2,6-diaminopimelate ligase	AG-402-G06_2717152021|AG-402-O21_2667755836|AG-409-A10_2717288623|AG-402-G08_2717281810|AG-402-A08_2717268090|AG-402-N09_2717287096|AG-402-B05_2717271389|AG-402-C09_2717274362|AG-402-I05_2667719270|AG-402-M23_2667747258|AG-402-B19_2717659575|AG-402-L20_2667739682|AG-402-B03_2717268535
60000671	6.1940E-1	8.4467E-1	13	209183	14346		thymidylate kinase	AG-402-C09_2717273718|AG-409-A10_2717288189|AG-402-M23_2667747437|AG-402-B05_2717270647|AG-402-O21_2667755742|AG-402-L20_2667737968|AG-402-A08_2717267159|AG-402-B19_2717658662|AG-402-N09_2717286997|AG-402-I05_2667719745|AG-402-G06_2717151068|AG-402-B03_2717269900|AG-402-G08_2717280970
60000725	6.1940E-1	8.4467E-1	13	209183	14346		all-trans-nonaprenyl-diphosphate synthase	AG-402-L09_2667734534|AG-402-B03_2717268172|AG-402-O21_2667754586|AG-402-I05_2667720630|AG-402-B05_2717270851|AG-402-A08_2717266296|AG-402-M23_2667747491|AG-402-C09_2717274584|AG-402-N09_2717286299|AG-402-G06_2717151215|AG-402-B19_2717659277|AG-402-L20_2667738663|AG-409-A10_2717289296
60000746	6.1940E-1	8.4467E-1	13	209183	14346		glutamate-5-semialdehyde dehydrogenase	AG-402-O21_2667754615|AG-409-A10_2717289267|AG-402-I05_2667720659|AG-402-L09_2667734505|AG-402-M23_2667745901|AG-402-L20_2667738634|AG-402-C09_2717274613|AG-402-B05_2717270822|AG-402-B19_2717659306|AG-402-N09_2717287413|AG-402-A08_2717266267|AG-402-B03_2717268201|AG-402-G08_2717281433
60000533	6.1940E-1	8.4467E-1	13	209183	14346		UDP-N-acetylglucosamine-N-acetylmuramylpentapeptide N-acetylglucosamine transferase	AG-402-L20_2667739746|AG-409-A10_2717288256|AG-402-B05_2717271576|AG-402-G06_2717151001|AG-402-B03_2717269460|AG-402-I05_2667720255|AG-402-O21_2667755625|AG-402-A08_2717268075|AG-402-L09_2667735144|AG-402-B19_2717658729|AG-402-C09_2717273785|AG-402-G08_2717280903|AG-402-M23_2667746681
60000563	6.1940E-1	8.4467E-1	13	209183	14346		L-glutamine synthetase	AG-402-L09_2667734633|AG-409-A10_2717288980|AG-402-G08_2717281864|AG-402-B05_2717272251|AG-402-C09_2717275218|AG-402-A08_2717266397|AG-402-M23_2667747072|AG-402-O21_2667754482|AG-402-N09_2717286198|AG-402-B19_2717658830|AG-402-G06_2717151315|AG-402-I05_2667719446|AG-402-B03_2717269427
60000551	6.1940E-1	8.4467E-1	13	209183	14346		ATP synthase F1 subcomplex gamma subunit	AG-402-O21_2667754726|AG-402-B03_2717269270|AG-402-L20_2667738522|AG-402-M23_2667747427|AG-409-A10_2717288418|AG-402-A08_2717267470|AG-402-B05_2717270971|AG-402-C09_2717273891|AG-402-G08_2717280403|AG-402-B19_2717659872|AG-402-N09_2717285959|AG-402-I05_2667719579|AG-402-G06_2717151698
60000590	6.1940E-1	8.4467E-1	13	209183	14346		ribosome biogenesis GTPase	AG-409-A10_2717288006|AG-402-B05_2717271108|AG-402-L09_2667735794|AG-402-C09_2717274126|AG-402-B03_2717269508|AG-402-B19_2717659538|AG-402-O21_2667755142|AG-402-L20_2667738045|AG-402-M23_2667746222|AG-402-A08_2717267925|AG-402-G08_2717280541|AG-402-N09_2717286505|AG-402-G06_2717151774
60001647	6.1940E-1	8.4467E-1	13	209183	14346		condensin subunit ScpB	AG-402-O21_2667754978|AG-402-G06_2717151474|AG-402-L09_2667735004|AG-402-M23_2667745737|AG-402-B03_2717269010|AG-402-C09_2717274824|AG-402-A08_2717266563|AG-402-B19_2717659906|AG-402-L20_2667739181|AG-402-I05_2667720174|AG-402-B05_2717271181|AG-402-N09_2717286814|AG-402-G08_2717281575
60000415	6.1940E-1	8.4467E-1	13	209183	14346		Excinuclease ABC subunit A	AG-402-B05_2717271131|AG-402-G06_2717152375|AG-409-A10_2717287983|AG-402-C09_2717274149|AG-402-L09_2667735771|AG-402-A08_2717267259|AG-402-B19_2717659515|AG-402-O21_2667755166|AG-402-N09_2717286528|AG-402-L20_2667738068|AG-402-M23_2667746245|AG-402-B03_2717269531|AG-402-G08_2717280564
60000386	6.1940E-1	8.4467E-1	13	209183	14346		putative N6-adenine-specific DNA methylase	AG-402-I05_2667720713|AG-402-G06_2717151154|AG-402-G08_2717282228|AG-409-A10_2717288105|AG-402-L20_2667739634|AG-402-L09_2667735427|AG-402-A08_2717267593|AG-402-C09_2717273634|AG-402-B05_2717270548|AG-402-N09_2717286642|AG-402-O21_2667756085|AG-402-B03_2717269955|AG-402-M23_2667747111
60000385	6.1940E-1	8.4467E-1	13	209183	14346		UDP-N-acetylmuramate--L-alanine ligase	AG-402-M23_2667746219|AG-402-L09_2667735797|AG-402-G06_2717151771|AG-409-A10_2717288009|AG-402-B05_2717271105|AG-402-O21_2667755139|AG-402-C09_2717274123|AG-402-B03_2717269505|AG-402-G08_2717280538|AG-402-A08_2717267922|AG-402-B19_2717659541|AG-402-N09_2717286502|AG-402-L20_2667738042
60000399	6.1940E-1	8.4467E-1	13	209183	14346		Enoyl-[acyl-carrier-protein] reductase [NADH]	AG-402-I05_2667720914|AG-402-L20_2667738209|AG-402-L09_2667735059|AG-402-M23_2667746711|AG-402-B03_2717268671|AG-409-A10_2717288517|AG-402-B05_2717270743|AG-402-C09_2717274259|AG-402-O21_2667755551|AG-402-G06_2717152106|AG-402-A08_2717267728|AG-402-G08_2717281038|AG-402-N09_2717286900
60000442	6.1940E-1	8.4467E-1	13	209183	14346		dihydroorotate oxidase A	AG-402-L20_2667739748|AG-402-O21_2667755627|AG-402-A08_2717268073|AG-402-B05_2717271578|AG-409-A10_2717288258|AG-402-L09_2667735142|AG-402-C09_2717273787|AG-402-I05_2667720253|AG-402-G06_2717150999|AG-402-B19_2717658731|AG-402-G08_2717280901|AG-402-M23_2667746683|AG-402-B03_2717269458
60000419	6.1940E-1	8.4467E-1	13	209183	14346		glutaredoxin 3	AG-402-O21_2667755816|AG-409-A10_2717288239|AG-402-L20_2667738018|AG-402-C09_2717273768|AG-402-L09_2667735161|AG-402-B19_2717658712|AG-402-N09_2717287049|AG-402-A08_2717267109|AG-402-I05_2667720272|AG-402-B03_2717269477|AG-402-G06_2717151018|AG-402-G08_2717280920|AG-402-M23_2667746664
60000431	6.1940E-1	8.4467E-1	13	209183	14346		pyruvate dehydrogenase E1 component alpha subunit	AG-402-L09_2667735863|AG-402-L20_2667737774|AG-402-G06_2717152056|AG-402-B03_2717269120|AG-402-N09_2717286097|AG-402-C09_2717274028|AG-402-B05_2717270311|AG-402-B19_2717659239|AG-402-M23_2667746050|AG-402-O21_2667755572|AG-402-I05_2667719850|AG-402-G08_2717281547|AG-409-A10_2717288284
60000475	6.1940E-1	8.4467E-1	13	209183	14346		UDP-N-acetylmuramate dehydrogenase	AG-402-L09_2667735796|AG-409-A10_2717288008|AG-402-B05_2717271106|AG-402-C09_2717274124|AG-402-O21_2667755140|AG-402-B03_2717269506|AG-402-G08_2717280539|AG-402-A08_2717267923|AG-402-B19_2717659540|AG-402-N09_2717286503|AG-402-G06_2717151772|AG-402-L20_2667738043|AG-402-M23_2667746220
60000478	6.1940E-1	8.4467E-1	13	209183	14346		glutamyl-tRNA synthetase	AG-402-G08_2717281143|AG-402-L20_2667739646|AG-402-B05_2717270416|AG-402-O21_2667754864|AG-402-I05_2667719192|AG-402-A08_2717266781|AG-409-A10_2717288827|AG-402-N09_2717286366|AG-402-B19_2717659842|AG-402-B03_2717268320|AG-402-L09_2667735519|AG-402-L09_2667735518|AG-402-G06_2717152215
60000461	6.1940E-1	8.4467E-1	13	209183	14346		carbamoyl-phosphate synthase large subunit	AG-402-M23_2667745813|AG-402-L09_2667734722|AG-402-B19_2717658915|AG-402-A08_2717266484|AG-402-C09_2717275365|AG-402-O21_2667755056|AG-409-A10_2717289094|AG-402-G06_2717151867|AG-402-L20_2667738322|AG-402-B05_2717271708|AG-402-N09_2717286735|AG-402-G08_2717281652|AG-402-B03_2717268931
60001521	6.1940E-1	8.4467E-1	13	209183	14346		ribosome maturation factor RimP	AG-402-N09_2717285916|AG-402-M23_2667746425|AG-402-C09_2717273848|AG-402-O21_2667754685|AG-402-B05_2717271014|AG-402-B03_2717269319|AG-402-A08_2717267527|AG-402-G06_2717151655|AG-402-L09_2667735718|AG-402-G08_2717280446|AG-402-L20_2667738480|AG-402-I05_2667719536|AG-409-A10_2717288461
60000503	6.1940E-1	8.4467E-1	13	209183	14346		alanine-glyoxylate aminotransferase apoenzyme	AG-409-A10_2717288981|AG-402-G08_2717281863|AG-402-L09_2667734634|AG-402-C09_2717275219|AG-402-B05_2717272250|AG-402-A08_2717266398|AG-402-M23_2667747071|AG-402-B03_2717269428|AG-402-O21_2667754481|AG-402-N09_2717286197|AG-402-B19_2717658831|AG-402-G06_2717151316|AG-402-I05_2667719447
60000507	6.1940E-1	8.4467E-1	13	209183	14346		ATP synthase F1 subcomplex alpha subunit	AG-402-B03_2717269271|AG-402-O21_2667754725|AG-402-L20_2667738521|AG-402-M23_2667747426|AG-409-A10_2717288419|AG-402-A08_2717267471|AG-402-B05_2717270972|AG-402-C09_2717273890|AG-402-G08_2717280404|AG-402-B19_2717659871|AG-402-I05_2667719578|AG-402-N09_2717285958|AG-402-G06_2717151697
60000489	6.1940E-1	8.4467E-1	13	209183	14346		PAS/PAC sensor signal transduction histidine kinase /multi-sensor signal transduction histidine kinase	AG-402-B03_2717269182|AG-402-O21_2667754804|AG-402-M23_2667745988|AG-409-A10_2717288347|AG-402-C09_2717273966|AG-402-G08_2717281826|AG-402-B05_2717270249|AG-402-N09_2717286036|AG-402-A08_2717267913|AG-402-G06_2717151957|AG-402-B19_2717659671|AG-402-I05_2667719789|AG-402-L20_2667739461
60000275	6.1940E-1	8.4467E-1	13	209183	14346		4-hydroxythreonine-4-phosphate dehydrogenase	AG-409-A10_2717288015|AG-402-B05_2717271099|AG-402-L09_2667735803|AG-402-C09_2717274117|AG-402-B19_2717659547|AG-402-A08_2717267886|AG-402-N09_2717286496|AG-402-O21_2667755133|AG-402-B03_2717269499|AG-402-G06_2717151765|AG-402-L20_2667738036|AG-402-M23_2667746213|AG-402-G08_2717280532
60000286	6.1940E-1	8.4467E-1	13	209183	14346		lysyl-tRNA synthetase, class II	AG-402-M23_2667746845|AG-402-L09_2667735315|AG-402-G08_2717281231|AG-402-B05_2717271495|AG-409-A10_2717287843|AG-402-C09_2717274667|AG-402-O21_2667754302|AG-402-L20_2667738749|AG-402-A08_2717267894|AG-402-B03_2717268869|AG-402-B19_2717658491|AG-402-G06_2717151596|AG-402-N09_2717286944
60000257	6.1940E-1	8.4467E-1	13	209183	14346		anthranilate synthase, component II	AG-402-M23_2667746669|AG-409-A10_2717288244|AG-402-B03_2717269472|AG-402-I05_2667720267|AG-402-N09_2717287054|AG-402-C09_2717273773|AG-402-L09_2667735156|AG-402-B19_2717658717|AG-402-O21_2667755821|AG-402-A08_2717267104|AG-402-G08_2717280915|AG-402-L20_2667738023|AG-402-G06_2717151013
60000256	6.1940E-1	8.4467E-1	13	209183	14346		peptidyl-tRNA hydrolase	AG-409-A10_2717289213|AG-402-O21_2667755518|AG-402-C09_2717274227|AG-402-B05_2717270710|AG-402-I05_2667720898|AG-402-A08_2717267324|AG-402-B03_2717268704|AG-402-N09_2717287326|AG-402-L09_2667735091|AG-402-L20_2667738242|AG-402-B19_2717658782|AG-402-G08_2717281005|AG-402-G06_2717152553
60000261	6.1940E-1	8.4467E-1	13	209183	14346		thiamine-phosphate kinase	AG-402-L09_2667735799|AG-402-M23_2667746217|AG-402-O21_2667755137|AG-402-B05_2717271103|AG-402-C09_2717274121|AG-402-A08_2717267920|AG-402-N09_2717286500|AG-402-B19_2717659543|AG-402-G06_2717151769|AG-402-G08_2717280536|AG-409-A10_2717288011|AG-402-B03_2717269503|AG-402-L20_2667738040
60000323	6.1940E-1	8.4467E-1	13	209183	14346		NusA antitermination factor	AG-402-C09_2717273847|AG-402-L20_2667738479|AG-402-M23_2667746426|AG-402-O21_2667754684|AG-402-B05_2717271015|AG-402-B03_2717269318|AG-402-A08_2717267526|AG-402-G08_2717280447|AG-402-L09_2667735717|AG-402-N09_2717285915|AG-409-A10_2717288462|AG-402-I05_2667719535|AG-402-G06_2717151654
60000374	6.1940E-1	8.4467E-1	13	209183	14346		imidazoleglycerol-phosphate dehydratase	AG-402-I05_2667720915|AG-402-M23_2667746712|AG-409-A10_2717288516|AG-402-B05_2717270742|AG-402-C09_2717274258|AG-402-L09_2667735060|AG-402-O21_2667755550|AG-402-L20_2667738210|AG-402-B03_2717268672|AG-402-A08_2717267729|AG-402-G08_2717281037|AG-402-G06_2717152105|AG-402-N09_2717286901
60000381	6.1940E-1	8.4467E-1	13	209183	14346		glyceraldehyde 3-phosphate dehydrogenase (NADP+)	AG-402-M23_2667746218|AG-402-L09_2667735798|AG-402-G06_2717151770|AG-402-O21_2667755138|AG-402-B05_2717271104|AG-402-N09_2717286501|AG-402-C09_2717274122|AG-402-G08_2717280537|AG-402-A08_2717267921|AG-402-B19_2717659542|AG-409-A10_2717288010|AG-402-B03_2717269504|AG-402-L20_2667738041
60000354	6.1940E-1	8.4467E-1	13	209183	14346		translation elongation factor P (EF-P)	AG-402-B05_2717271101|AG-409-A10_2717288013|AG-402-L20_2667738038|AG-402-M23_2667746215|AG-402-L09_2667735801|AG-402-O21_2667755135|AG-402-C09_2717274119|AG-402-N09_2717286498|AG-402-B19_2717659545|AG-402-G08_2717280534|AG-402-G06_2717151767|AG-402-B03_2717269501|AG-402-A08_2717267918
60000157	6.2490E-1	8.4467E-1	15	239183	14346		adenosylhomocysteinase	AG-402-L20_2667739823|AG-402-A08_2717268093|AG-409-A10_2717287850|AG-402-O21_2667754309|AG-402-M23_2667746852|AG-402-I05_2667721134|AG-402-L09_2667735322|AG-402-C09_2717274674|AG-402-B05_2717271488|AG-402-N09_2717286951|AG-402-N09_2717286952|AG-402-G06_2717151603|AG-402-G08_2717281224|AG-402-B19_2717658484|AG-402-B03_2717268877
60000236	6.2490E-1	8.4467E-1	15	239183	14346		alkaline phosphatase	AG-402-O21_2667754308|AG-402-L20_2667739824|AG-402-A08_2717268094|AG-402-I05_2667721135|AG-402-B05_2717271489|AG-402-L09_2667735321|AG-409-A10_2717287849|AG-402-N09_2717286950|AG-402-C09_2717274673|AG-402-A08_2717267888|AG-402-M23_2667746851|AG-402-G06_2717151602|AG-402-G08_2717281225|AG-402-B19_2717658485|AG-402-B03_2717268876
60000081	6.2490E-1	8.4467E-1	15	239183	14346		photosystem I P700 chlorophyll a apoprotein A2	AG-402-G06_2717152198|AG-402-L09_2667735649|AG-402-C09_2717274924|AG-402-B05_2717271260|AG-402-L20_2667739557|AG-409-A10_2717287725|AG-402-C09_2717274923|AG-402-A08_2717267491|AG-402-O21_2667755756|AG-402-B19_2717658601|AG-402-N09_2717287136|AG-402-I05_2667720072|AG-402-M23_2667746772|AG-402-G08_2717280513|AG-402-B03_2717268756
60000067	6.2490E-1	8.4467E-1	15	239183	14346		cytochrome c oxidase subunit 2	AG-402-O21_2667754835|AG-402-M23_2667746942|AG-409-A10_2717288798|AG-402-C09_2717275439|AG-402-I05_2667720520|AG-402-L09_2667736255|AG-402-A08_2717268096|AG-402-B03_2717270099|AG-402-B05_2717271356|AG-402-B19_2717659999|AG-402-C09_2717275179|AG-402-I05_2667719237|AG-402-L20_2667739345|AG-402-N09_2717286337|AG-402-G08_2717281114
60000077	6.2490E-1	8.4467E-1	15	239183	14346		cytochrome c oxidase subunit 3	AG-402-I05_2667720518|AG-402-M23_2667746944|AG-409-A10_2717288796|AG-402-C09_2717275437|AG-402-B05_2717271358|AG-402-B03_2717270101|AG-402-L09_2667736253|AG-402-O21_2667754833|AG-402-N09_2717286335|AG-402-A08_2717267874|AG-402-C09_2717275177|AG-402-B19_2717659997|AG-402-L20_2667739343|AG-402-I05_2667719239|AG-402-G08_2717281112
60000595	6.2490E-1	8.4467E-1	15	239183	14346		transaldolase	AG-402-L09_2667735568|AG-402-B05_2717270463|AG-402-O21_2667754912|AG-402-M23_2667745973|AG-402-B03_2717268272|AG-402-L20_2667739105|AG-409-A10_2717288875|AG-402-G08_2717281191|AG-402-C09_2717274443|AG-402-C09_2717274432|AG-402-A08_2717266732|AG-402-B19_2717660218|AG-402-C09_2717274783|AG-402-I05_2667719145|AG-402-N09_2717286414
60000460	6.2490E-1	8.4467E-1	15	239183	14346		Predicted component of the ribosome quality control (RQC) complex, YloA/Tae2 family, contains fibronectin-binding (FbpA) and DUF814 domains	AG-402-L20_2667739654|AG-402-L09_2667735506|AG-402-M23_2667747479|AG-402-M23_2667747459|AG-409-A10_2717288819|AG-402-O21_2667754856|AG-402-B03_2717268328|AG-402-B19_2717659834|AG-402-N09_2717286358|AG-402-B05_2717270409|AG-402-A08_2717266789|AG-402-I05_2667719199|AG-402-L09_2667735507|AG-402-G06_2717152577|AG-402-G08_2717281135
60000368	6.2490E-1	8.4467E-1	15	239183	14346		DNA polymerase III, alpha subunit	AG-409-A10_2717289137|AG-402-L09_2667734764|AG-402-I05_2667720209|AG-402-L09_2667735039|AG-402-B05_2717271841|AG-402-L20_2667738279|AG-402-G06_2717151909|AG-402-B19_2717658955|AG-402-C09_2717275263|AG-402-O21_2667755013|AG-402-G08_2717281611|AG-402-A08_2717266528|AG-402-N09_2717286778|AG-402-M23_2667745772|AG-402-B03_2717268975
60000843	6.3018E-1	8.4467E-1	17	269183	14346		photosystem II protein	AG-409-A10_2717288974|AG-402-O21_2667754488|AG-402-A08_2717266391|AG-402-I05_2667720513|AG-402-O21_2667755329|AG-402-C09_2717275212|AG-402-B19_2717658824|AG-402-N09_2717286204|AG-402-I05_2667719440|AG-402-B19_2717659116|AG-402-G06_2717151309|AG-402-L09_2667734627|AG-402-B03_2717269421|AG-409-A10_2717288682|AG-402-L20_2667739152|AG-402-M23_2667747078|AG-402-G08_2717281870
60000910	6.4485E-1	8.4467E-1	23	359183	14346		ribosome-associated protein	AG-402-L09_2667734720|AG-402-L20_2667738324|AG-402-G08_2717282305|AG-402-L09_2667735406|AG-402-C09_2717275507|AG-402-B03_2717269582|AG-402-A08_2717266482|AG-402-O21_2667755058|AG-402-M23_2667745815|AG-402-B19_2717658913|AG-402-C09_2717275367|AG-402-B19_2717660128|AG-402-O21_2667756211|AG-402-N09_2717287176|AG-409-A10_2717289092|AG-402-B03_2717268929|AG-402-G06_2717151865|AG-402-M23_2667747356|AG-402-B05_2717271706|AG-402-L20_2667738795|AG-402-N09_2717286733|AG-402-G08_2717281654|AG-402-I05_2667721290
60000013	6.5378E-1	8.4467E-1	27	419183	14346		imidazole glycerol phosphate synthase subunit hisF	AG-402-L20_2667739329|AG-409-A10_2717289322|AG-402-G08_2717281098|AG-402-I05_2667719509|AG-402-M23_2667745840|AG-402-G08_2717281691|AG-402-M23_2667746958|AG-402-B05_2717271372|AG-402-B03_2717270071|AG-402-L09_2667736146|AG-402-B19_2717659983|AG-402-C09_2717275163|AG-402-O21_2667755079|AG-402-A08_2717266459|AG-402-B19_2717658892|AG-402-G06_2717152623|AG-402-B05_2717271938|AG-402-G06_2717152665|AG-402-N09_2717286712|AG-402-L09_2667734696|AG-409-A10_2717288782|AG-402-L20_2667738346|AG-402-O21_2667754819|AG-402-A08_2717267860|AG-402-I05_2667719253|AG-402-N09_2717286321|AG-402-C09_2717275191
60000023	6.6714E-1	8.4467E-1	89	1369183	14346		chlorophyll a/b binding light-harvesting protein PcbA	AG-409-A10_2717289069|AG-402-L20_2667739600|AG-409-A10_2717289469|AG-402-L20_2667739601|AG-402-L09_2667734546|AG-402-M23_2667745827|AG-402-L09_2667736283|AG-402-L09_2667736284|AG-402-C09_2717274572|AG-402-M23_2667746191|AG-402-M23_2667746192|AG-402-A08_2717266599|AG-402-B03_2717268507|AG-402-M23_2667746193|AG-402-A08_2717266598|AG-402-B03_2717268509|AG-409-A10_2717289070|AG-402-B03_2717268508|AG-409-A10_2717289074|AG-402-B19_2717659265|AG-409-A10_2717289071|AG-402-L09_2667734708|AG-409-A10_2717289075|AG-402-G06_2717152264|AG-402-G06_2717152263|AG-402-G08_2717281982|AG-402-G08_2717281983|AG-402-G08_2717281680|AG-402-G08_2717281984|AG-402-G06_2717152262|AG-402-I05_2667720785|AG-402-I05_2667720784|AG-402-I05_2667720783|AG-402-C09_2717275501|AG-402-I05_2667720789|AG-402-C09_2717275502|AG-402-I05_2667720788|AG-402-O21_2667755481|AG-402-A08_2717266600|AG-402-O21_2667755480|AG-402-N09_2717286287|AG-402-N09_2717286723|AG-402-G06_2717152259|AG-402-G06_2717152258|AG-402-L20_2667738335|AG-402-G08_2717281978|AG-402-G08_2717281979|AG-402-O21_2667755476|AG-402-O21_2667755477|AG-402-B05_2717270863|AG-402-B19_2717658903|AG-402-B19_2717658998|AG-402-B19_2717658999|AG-402-B19_2717659004|AG-402-O21_2667755475|AG-402-I05_2667719520|AG-402-B19_2717659002|AG-402-B19_2717659003|AG-402-G06_2717152586|AG-409-A10_2717289310|AG-402-B03_2717268160|AG-402-L20_2667739599|AG-402-B05_2717271822|AG-402-B05_2717271823|AG-402-B05_2717271989|AG-402-A08_2717266471|AG-402-I05_2667720960|AG-402-B03_2717268919|AG-402-L09_2667736279|AG-402-L20_2667738903|AG-402-A08_2717266595|AG-402-A08_2717266594|AG-402-A08_2717266593|AG-402-N09_2717287676|AG-402-N09_2717287677|AG-402-L09_2667736282|AG-402-O21_2667754571|AG-402-O21_2667755068|AG-402-L20_2667739595|AG-402-G06_2717151227|AG-402-M23_2667746188|AG-402-L20_2667739596|AG-402-B05_2717271826|AG-402-B05_2717271827|AG-402-A08_2717266308|AG-402-B05_2717271828|AG-402-B03_2717268512|AG-402-B03_2717268513|AG-402-M23_2667746187
60000132	6.7733E-1	8.4467E-1	12	189183	14346		cobaltochelatase CobN subunit	AG-402-G08_2717281960|AG-402-B03_2717269044|AG-402-C09_2717274859|AG-402-M23_2667745703|AG-402-G06_2717151439|AG-402-I05_2667719884|AG-402-B05_2717271217|AG-402-N09_2717287680|AG-402-L09_2667734969|AG-402-L20_2667739257|AG-402-A08_2717267420|AG-402-B19_2717659807
60000241	6.7733E-1	8.4467E-1	12	189183	14346		protein translocase subunit secY/sec61 alpha	AG-402-B19_2717658579|AG-402-L09_2667735226|AG-402-B03_2717268779|AG-402-B05_2717271283|AG-402-L20_2667739622|AG-409-A10_2717287753|AG-402-G06_2717151507|AG-402-A08_2717267020|AG-402-O21_2667754214|AG-402-M23_2667746521|AG-402-I05_2667720049|AG-402-C09_2717274896
60000245	6.7733E-1	8.4467E-1	12	189183	14346		tRNA pseudouridine38-40 synthase	AG-402-B05_2717271277|AG-402-O21_2667754208|AG-402-M23_2667746527|AG-402-L20_2667739616|AG-402-I05_2667720055|AG-402-C09_2717274902|AG-409-A10_2717287747|AG-402-G06_2717151501|AG-402-B19_2717658585|AG-402-B03_2717268773|AG-402-A08_2717267014|AG-402-L09_2667735220
60001095	6.7733E-1	8.4467E-1	12	189183	14346		N-acetyl-gamma-glutamyl-phosphate reductase	AG-402-O21_2667754957|AG-402-G08_2717282267|AG-402-L09_2667734983|AG-402-I05_2667720153|AG-402-B03_2717269031|AG-402-N09_2717287476|AG-402-M23_2667745716|AG-402-L20_2667739202|AG-402-C09_2717274845|AG-402-B05_2717271204|AG-402-A08_2717266585|AG-402-G06_2717151453
60001094	6.7733E-1	8.4467E-1	12	189183	14346		formyltetrahydrofolate-dependent phosphoribosylglycinamide formyltransferase	AG-402-O21_2667754956|AG-402-G06_2717151452|AG-402-L09_2667734982|AG-402-A08_2717266586|AG-402-M23_2667745715|AG-402-L20_2667739203|AG-402-I05_2667720152|AG-402-N09_2717287475|AG-402-B03_2717269032|AG-402-C09_2717274846|AG-402-B05_2717271205|AG-402-G08_2717282266
60000956	6.7733E-1	8.4467E-1	12	189183	14346		4-amino-4-deoxy-L-arabinose transferase	AG-402-L09_2667736118|AG-402-M23_2667746109|AG-402-A08_2717267193|AG-402-B03_2717269363|AG-402-G08_2717281480|AG-402-L20_2667738929|AG-402-C09_2717274546|AG-409-A10_2717288913|AG-402-I05_2667720442|AG-402-N09_2717286261|AG-402-O21_2667754545|AG-402-B05_2717271793
60000987	6.7733E-1	8.4467E-1	12	189183	14346		2-octaprenyl-6-methoxyphenol hydroxylase	AG-402-N09_2717287488|AG-402-B05_2717271663|AG-402-M23_2667745653|AG-402-C09_2717275064|AG-402-B19_2717660258|AG-402-G06_2717151382|AG-402-L09_2667734914|AG-402-L20_2667739014|AG-402-I05_2667719940|AG-402-O21_2667755675|AG-402-G08_2717280872|AG-402-B03_2717270156
60000964	6.7733E-1	8.4467E-1	12	189183	14346		RNA methyltransferase, TrmH family	AG-402-G06_2717152066|AG-402-L20_2667737764|AG-402-L09_2667735873|AG-402-M23_2667746040|AG-402-O21_2667755562|AG-402-N09_2717286087|AG-402-B03_2717269130|AG-402-B19_2717659249|AG-402-I05_2667719840|AG-402-C09_2717274018|AG-402-B05_2717270301|AG-409-A10_2717288294
60000816	6.7733E-1	8.4467E-1	12	189183	14346		translation initiation factor 1 (eIF-1/SUI1)	AG-409-A10_2717288224|AG-402-B05_2717270682|AG-402-G06_2717151033|AG-402-B19_2717658697|AG-402-G08_2717280935|AG-402-I05_2667720287|AG-402-N09_2717287032|AG-402-L20_2667738003|AG-402-A08_2717267124|AG-402-O21_2667755801|AG-402-C09_2717273753|AG-402-L09_2667735176
60001881	6.7733E-1	8.4467E-1	12	189183	14346		L-lactate dehydrogenase (cytochrome)	AG-402-I05_2667721250|AG-402-G06_2717151571|AG-402-L20_2667738724|AG-402-L09_2667735291|AG-402-B19_2717658514|AG-402-O21_2667754278|AG-402-A08_2717267084|AG-409-A10_2717287817|AG-402-G08_2717281256|AG-402-M23_2667747188|AG-402-C09_2717274643|AG-402-B03_2717268843
60000880	6.7733E-1	8.4467E-1	12	189183	14346		Histidine kinase-like ATPase domain-containing protein	AG-402-N09_2717286201|AG-402-L09_2667734630|AG-402-O21_2667754485|AG-402-G08_2717281867|AG-402-A08_2717266394|AG-402-I05_2667719443|AG-409-A10_2717288977|AG-402-M23_2667747075|AG-402-C09_2717275215|AG-402-B19_2717658827|AG-402-B03_2717269424|AG-402-G06_2717151312
60000755	6.7733E-1	8.4467E-1	12	189183	14346		SSU ribosomal protein S17P	AG-402-A08_2717267029|AG-402-I05_2667720040|AG-402-L20_2667738669|AG-409-A10_2717287762|AG-402-L09_2667735235|AG-402-M23_2667746512|AG-402-G06_2717151516|AG-402-B05_2717271292|AG-402-O21_2667754223|AG-402-C09_2717274887|AG-402-B19_2717658570|AG-402-B03_2717268788
60000538	6.7733E-1	8.4467E-1	12	189183	14346		SSU ribosomal protein S8P	AG-402-B05_2717271288|AG-402-C09_2717274891|AG-402-O21_2667754219|AG-402-M23_2667746516|AG-402-I05_2667720044|AG-402-L20_2667738665|AG-409-A10_2717287758|AG-402-G06_2717151512|AG-402-B19_2717658574|AG-402-B03_2717268784|AG-402-A08_2717267025|AG-402-L09_2667735231
60000561	6.7733E-1	8.4467E-1	12	189183	14346		LSU ribosomal protein L24P	AG-402-A08_2717267027|AG-409-A10_2717287760|AG-402-O21_2667754221|AG-402-I05_2667720042|AG-402-L20_2667738667|AG-402-M23_2667746514|AG-402-B05_2717271290|AG-402-B19_2717658572|AG-402-G06_2717151514|AG-402-C09_2717274889|AG-402-L09_2667735233|AG-402-B03_2717268786
60000586	6.7733E-1	8.4467E-1	12	189183	14346		LSU ribosomal protein L14P	AG-402-L20_2667738668|AG-409-A10_2717287761|AG-402-A08_2717267028|AG-402-M23_2667746513|AG-402-I05_2667720041|AG-402-B05_2717271291|AG-402-B19_2717658571|AG-402-C09_2717274888|AG-402-O21_2667754222|AG-402-G06_2717151515|AG-402-L09_2667735234|AG-402-B03_2717268787
60000610	6.7733E-1	8.4467E-1	12	189183	14346		UDP-N-acetylglucosamine 1-carboxyvinyltransferase	AG-402-L09_2667735874|AG-402-I05_2667719839|AG-402-L20_2667737763|AG-402-G06_2717152067|AG-402-M23_2667746039|AG-402-B03_2717269131|AG-402-O21_2667755561|AG-402-N09_2717286086|AG-402-B19_2717659250|AG-409-A10_2717288295|AG-402-C09_2717274017|AG-402-B05_2717270300
60000609	6.7733E-1	8.4467E-1	12	189183	14346		glycyl-tRNA synthetase beta chain	AG-402-B03_2717270086|AG-402-L20_2667739841|AG-409-A10_2717289427|AG-402-N09_2717286175|AG-402-B19_2717658853|AG-402-L09_2667734656|AG-402-A08_2717266419|AG-402-G06_2717151338|AG-402-B05_2717271680|AG-402-I05_2667719469|AG-402-L20_2667739483|AG-402-O21_2667754459
60000389	6.7733E-1	8.4467E-1	12	189183	14346		rod shape determining protein RodA	AG-402-B19_2717658535|AG-402-L20_2667738703|AG-402-L09_2667735269|AG-402-G06_2717151550|AG-402-M23_2667746478|AG-409-A10_2717287796|AG-402-A08_2717267063|AG-402-B05_2717271326|AG-402-O21_2667754257|AG-402-I05_2667720006|AG-402-B03_2717268822|AG-402-G08_2717281277
60000397	6.7733E-1	8.4467E-1	12	189183	14346		LSU ribosomal protein L22P	AG-402-B05_2717271296|AG-409-A10_2717287766|AG-402-B19_2717658566|AG-402-B03_2717268792|AG-402-L09_2667735239|AG-402-I05_2667720036|AG-402-L20_2667738673|AG-402-G08_2717282274|AG-402-O21_2667754227|AG-402-M23_2667746508|AG-402-G06_2717151520|AG-402-A08_2717267033
60000432	6.7733E-1	8.4467E-1	12	189183	14346		Dihydropteroate synthase	AG-402-C09_2717275068|AG-402-M23_2667745649|AG-402-A08_2717267803|AG-402-L09_2667734910|AG-402-G08_2717280868|AG-402-L20_2667739018|AG-402-B05_2717271659|AG-402-B19_2717660231|AG-402-N09_2717287492|AG-402-I05_2667719944|AG-402-G06_2717151378|AG-402-O21_2667755679
60000437	6.7733E-1	8.4467E-1	12	189183	14346		LSU ribosomal protein L15P	AG-402-L09_2667735227|AG-402-B05_2717271284|AG-409-A10_2717287754|AG-402-L20_2667739623|AG-402-G06_2717151508|AG-402-B19_2717658578|AG-402-B03_2717268780|AG-402-A08_2717267021|AG-402-I05_2667720048|AG-402-M23_2667746520|AG-402-C09_2717274895|AG-402-O21_2667754215
60000464	6.7733E-1	8.4467E-1	12	189183	14346		LSU ribosomal protein L5P	AG-402-M23_2667746515|AG-402-C09_2717274890|AG-402-A08_2717267026|AG-402-I05_2667720043|AG-402-L20_2667738666|AG-402-O21_2667754220|AG-402-G06_2717151513|AG-409-A10_2717287759|AG-402-B19_2717658573|AG-402-B03_2717268785|AG-402-L09_2667735232|AG-402-B05_2717271289
60000500	6.7733E-1	8.4467E-1	12	189183	14346		triosephosphate isomerase	AG-402-C09_2717275069|AG-402-B19_2717660070|AG-402-O21_2667755680|AG-402-M23_2667745648|AG-402-B05_2717271658|AG-402-G08_2717280867|AG-402-L20_2667739019|AG-402-N09_2717287493|AG-402-A08_2717267804|AG-402-L09_2667734909|AG-402-G06_2717151377|AG-402-I05_2667719945
60001509	6.7733E-1	8.4467E-1	12	189183	14346		DNA replication and repair protein RecF	AG-402-C09_2717275278|AG-402-B03_2717268814|AG-402-B19_2717658543|AG-409-A10_2717287788|AG-402-B05_2717271318|AG-402-M23_2667746486|AG-402-I05_2667720014|AG-402-L20_2667738695|AG-402-L09_2667735261|AG-402-O21_2667754249|AG-402-G06_2717151542|AG-402-A08_2717267055
60000288	6.7733E-1	8.4467E-1	12	189183	14346		photosystem II CP47 chlorophyll apoprotein	AG-402-M23_2667746834|AG-402-G08_2717281082|AG-402-A08_2717267844|AG-402-N09_2717286858|AG-402-B05_2717270789|AG-402-L09_2667736042|AG-402-L20_2667738167|AG-402-I05_2667720551|AG-402-O21_2667755895|AG-409-A10_2717288560|AG-402-B03_2717268624|AG-402-C09_2717274302
60000301	6.7733E-1	8.4467E-1	12	189183	14346		SSU ribosomal protein S5P	AG-402-G06_2717151509|AG-402-B05_2717271285|AG-409-A10_2717287755|AG-402-B19_2717658577|AG-402-B03_2717268781|AG-402-L20_2667739624|AG-402-L09_2667735228|AG-402-I05_2667720047|AG-402-O21_2667754216|AG-402-M23_2667746519|AG-402-C09_2717274894|AG-402-A08_2717267022
60000322	6.7733E-1	8.4467E-1	12	189183	14346		epoxyqueuosine reductase	AG-402-B19_2717659526|AG-402-B05_2717271120|AG-402-A08_2717268127|AG-409-A10_2717287994|AG-402-O21_2667755155|AG-402-N09_2717286517|AG-402-L20_2667738057|AG-402-M23_2667746234|AG-402-B03_2717269520|AG-402-G08_2717280553|AG-402-C09_2717274138|AG-402-L09_2667735782
60000329	6.7733E-1	8.4467E-1	12	189183	14346		LSU ribosomal protein L13P	AG-402-B05_2717271276|AG-402-L20_2667739615|AG-402-M23_2667746528|AG-402-B19_2717658586|AG-402-C09_2717274903|AG-402-L09_2667735219|AG-402-B03_2717268772|AG-402-I05_2667720056|AG-409-A10_2717287746|AG-402-A08_2717267013|AG-402-O21_2667754207|AG-402-G06_2717151500
60000335	6.7733E-1	8.4467E-1	12	189183	14346		acyl carrier protein	AG-402-O21_2667754292|AG-402-B19_2717658501|AG-402-G08_2717281241|AG-402-B03_2717268858|AG-409-A10_2717287832|AG-402-L09_2667735305|AG-402-M23_2667747290|AG-402-B05_2717271505|AG-402-C09_2717274657|AG-402-G06_2717151586|AG-402-L20_2667738739|AG-402-N09_2717286934
60000375	6.7733E-1	8.4467E-1	12	189183	14346		LSU ribosomal protein L17P	AG-402-O21_2667754209|AG-402-M23_2667746526|AG-402-L20_2667739617|AG-402-A08_2717267015|AG-402-I05_2667720054|AG-402-G06_2717151502|AG-409-A10_2717287748|AG-402-B19_2717658584|AG-402-B03_2717268774|AG-402-C09_2717274901|AG-402-L09_2667735221|AG-402-B05_2717271278
60000372	6.7733E-1	8.4467E-1	12	189183	14346		LSU ribosomal protein L6P	AG-402-B05_2717271287|AG-402-M23_2667746517|AG-402-C09_2717274892|AG-402-B19_2717658575|AG-402-L20_2667738664|AG-402-L09_2667735230|AG-402-B03_2717268783|AG-402-I05_2667720045|AG-409-A10_2717287757|AG-402-A08_2717267024|AG-402-O21_2667754218|AG-402-G06_2717151511
60000353	6.7733E-1	8.4467E-1	12	189183	14346		Adenylate kinase	AG-402-I05_2667720050|AG-402-L09_2667735225|AG-402-L20_2667739621|AG-402-M23_2667746522|AG-402-G06_2717151506|AG-402-B05_2717271282|AG-409-A10_2717287752|AG-402-A08_2717267019|AG-402-O21_2667754213|AG-402-B19_2717658580|AG-402-B03_2717268778|AG-402-C09_2717274897
60000830	6.7756E-1	8.4467E-1	10	159183	14346		tRNA-i(6)A37 thiotransferase enzyme MiaB	AG-402-C09_2717274010|AG-402-B05_2717270293|AG-402-L20_2667737756|AG-402-G06_2717152074|AG-409-A10_2717288302|AG-402-N09_2717286079|AG-402-I05_2667719832|AG-402-L09_2667735881|AG-402-B03_2717269138|AG-402-M23_2667746032
60000543	6.7756E-1	8.4467E-1	10	159183	14346		uracil phosphoribosyltransferase	AG-402-G08_2717282245|AG-402-G06_2717152463|AG-402-L09_2667734675|AG-402-B19_2717658872|AG-402-L20_2667738368|AG-402-A08_2717266438|AG-402-O21_2667754440|AG-402-N09_2717286156|AG-402-I05_2667719488|AG-402-M23_2667745860
60000146	6.7821E-1	8.4467E-1	14	219183	14346		ATP-dependent Lon protease	AG-402-G06_2717152186|AG-402-C09_2717274936|AG-402-L20_2667739579|AG-402-B05_2717271072|AG-409-A10_2717287714|AG-402-O21_2667755767|AG-402-L09_2667735660|AG-402-B19_2717658612|AG-402-N09_2717287125|AG-402-I05_2667720083|AG-402-A08_2717267503|AG-402-M23_2667746783|AG-402-G08_2717280502|AG-402-B03_2717268745
60000148	6.7821E-1	8.4467E-1	14	219183	14346		16S rRNA (cytosine1402-N4)-methyltransferase	AG-402-L09_2667735169|AG-402-B03_2717269485|AG-402-M23_2667746656|AG-402-O21_2667755808|AG-402-N09_2717287041|AG-402-B05_2717272120|AG-402-B19_2717658704|AG-402-A08_2717267117|AG-402-G08_2717280928|AG-402-I05_2667720280|AG-402-C09_2717273760|AG-409-A10_2717288231|AG-402-G06_2717151026|AG-402-L20_2667738010
60001167	6.7821E-1	8.4467E-1	14	219183	14346		dimethyladenosine transferase	AG-409-A10_2717289410|AG-402-L09_2667735026|AG-402-M23_2667745759|AG-402-B05_2717271854|AG-402-B19_2717658968|AG-402-A08_2717266541|AG-402-B03_2717268988|AG-402-O21_2667755000|AG-402-N09_2717286792|AG-402-I05_2667720196|AG-402-C09_2717275250|AG-402-L20_2667738266|AG-402-G06_2717151922|AG-402-G08_2717281598
60000161	6.7821E-1	8.4467E-1	14	219183	14346		peptidoglycan glycosyltransferase	AG-402-B05_2717271078|AG-402-N09_2717287163|AG-402-G08_2717281925|AG-402-L09_2667735374|AG-402-I05_2667721017|AG-402-B19_2717659712|AG-402-G06_2717151719|AG-402-B03_2717269739|AG-402-O21_2667755096|AG-402-A08_2717267614|AG-402-C09_2717274074|AG-409-A10_2717288040|AG-402-L20_2667739222|AG-402-M23_2667747000
60000167	6.7821E-1	8.4467E-1	14	219183	14346		porphobilinogen synthase	AG-402-L09_2667735125|AG-402-B03_2717269441|AG-402-L20_2667739514|AG-402-C09_2717273804|AG-402-O21_2667755644|AG-402-B19_2717658748|AG-402-B05_2717271595|AG-402-I05_2667720236|AG-402-A08_2717267358|AG-402-N09_2717287403|AG-402-M23_2667747174|AG-409-A10_2717288275|AG-402-G08_2717280884|AG-402-G06_2717150982
60000166	6.7821E-1	8.4467E-1	14	219183	14346		nucleoside diphosphate kinase	AG-409-A10_2717288046|AG-402-L09_2667735368|AG-402-M23_2667747006|AG-402-G08_2717281931|AG-402-L20_2667739216|AG-402-B05_2717272096|AG-402-B19_2717659718|AG-402-C09_2717274068|AG-402-I05_2667721011|AG-402-O21_2667755089|AG-402-N09_2717287157|AG-402-A08_2717267608|AG-402-G06_2717151713|AG-402-B03_2717269746
60000165	6.7821E-1	8.4467E-1	14	219183	14346		SSU ribosomal protein S10P	AG-402-G06_2717152187|AG-402-C09_2717274935|AG-402-L09_2667735659|AG-402-B05_2717271073|AG-409-A10_2717287715|AG-402-O21_2667755766|AG-402-A08_2717267502|AG-402-N09_2717287126|AG-402-B03_2717268746|AG-402-I05_2667720082|AG-402-B19_2717658611|AG-402-M23_2667746782|AG-402-G08_2717280503|AG-402-L20_2667739580
60001196	6.7821E-1	8.4467E-1	14	219183	14346		23S rRNA (pseudouridine1915-N3)-methyltransferase	AG-402-L09_2667735028|AG-402-B05_2717271852|AG-402-L20_2667738268|AG-409-A10_2717289408|AG-402-N09_2717286790|AG-402-B19_2717658966|AG-402-I05_2667720198|AG-402-C09_2717275252|AG-402-O21_2667755002|AG-402-G06_2717151920|AG-402-G08_2717281600|AG-402-A08_2717266539|AG-402-M23_2667745761|AG-402-B03_2717268986
60000192	6.7821E-1	8.4467E-1	14	219183	14346		prephenate dehydratase	AG-402-L20_2667739577|AG-402-C09_2717274938|AG-402-G06_2717152184|AG-409-A10_2717287712|AG-402-O21_2667755769|AG-402-L09_2667735662|AG-402-B19_2717658615|AG-402-A08_2717267505|AG-402-N09_2717287123|AG-402-I05_2667720085|AG-402-B05_2717271070|AG-402-M23_2667746785|AG-402-G08_2717280500|AG-402-B03_2717268743
60001224	6.7821E-1	8.4467E-1	14	219183	14346		signal peptidase II Aspartic peptidase. MEROPS family A08	AG-402-B05_2717271697|AG-402-L20_2667739501|AG-409-A10_2717288986|AG-402-G08_2717281998|AG-402-O21_2667754476|AG-402-B03_2717270127|AG-402-B19_2717658836|AG-402-C09_2717275224|AG-402-N09_2717286192|AG-402-A08_2717266402|AG-402-I05_2667719452|AG-402-L09_2667734639|AG-402-G06_2717151321|AG-402-M23_2667747066
60000200	6.7821E-1	8.4467E-1	14	219183	14346		NADH dehydrogenase subunit L	AG-402-C09_2717273737|AG-402-L20_2667737987|AG-409-A10_2717288208|AG-402-A08_2717267140|AG-402-B05_2717270666|AG-402-O21_2667755785|AG-402-N09_2717287016|AG-402-L09_2667735192|AG-402-B03_2717269919|AG-402-B19_2717658681|AG-402-I05_2667719764|AG-402-G08_2717280951|AG-402-M23_2667747395|AG-402-G06_2717151049
60000240	6.7821E-1	8.4467E-1	14	219183	14346		aspartoacylase	AG-402-L09_2667735117|AG-402-L20_2667739506|AG-402-B05_2717271603|AG-402-A08_2717267350|AG-402-C09_2717273812|AG-402-O21_2667755652|AG-402-I05_2667720228|AG-402-N09_2717287411|AG-402-B19_2717658756|AG-402-B03_2717269433|AG-402-G06_2717150973|AG-402-G08_2717280876|AG-402-M23_2667747166|AG-409-A10_2717288283
60001048	6.7821E-1	8.4467E-1	14	219183	14346		tRNA pseudouridine synthase B	AG-402-B05_2717270243|AG-409-A10_2717288353|AG-402-B03_2717269188|AG-402-N09_2717286030|AG-402-C09_2717273960|AG-402-O21_2667754798|AG-402-L09_2667736362|AG-402-I05_2667719783|AG-402-B19_2717659677|AG-402-G06_2717151963|AG-402-M23_2667747235|AG-402-L20_2667739455|AG-402-M23_2667745982|AG-402-A08_2717267907
60000049	6.7821E-1	8.4467E-1	14	219183	14346		translation elongation factor 2 (EF-2/EF-G)	AG-402-G06_2717152189|AG-402-L09_2667735657|AG-402-B19_2717658609|AG-402-O21_2667755764|AG-402-C09_2717274933|AG-402-B05_2717272212|AG-409-A10_2717287717|AG-402-A08_2717267500|AG-402-N09_2717287128|AG-402-B03_2717268748|AG-402-G08_2717280505|AG-402-I05_2667720080|AG-402-M23_2667746780|AG-402-L20_2667739582
60000039	6.7821E-1	8.4467E-1	14	219183	14346		glutamate synthase (ferredoxin)	AG-402-B05_2717271254|AG-402-L09_2667735654|AG-402-M23_2667746777|AG-409-A10_2717287720|AG-402-G06_2717152192|AG-402-N09_2717287131|AG-402-B19_2717658606|AG-402-A08_2717267497|AG-402-C09_2717274930|AG-402-G08_2717280508|AG-402-I05_2667720077|AG-402-O21_2667755761|AG-402-L20_2667739562|AG-402-B03_2717268751
60000042	6.7821E-1	8.4467E-1	14	219183	14346		DNA mismatch repair protein MutS2	AG-402-B05_2717271597|AG-402-C09_2717273806|AG-409-A10_2717288277|AG-402-L20_2667739512|AG-402-I05_2667720234|AG-402-L09_2667735123|AG-402-O21_2667755646|AG-402-M23_2667747172|AG-402-B03_2717269439|AG-402-A08_2717267356|AG-402-B19_2717658750|AG-402-G06_2717150980|AG-402-N09_2717287405|AG-402-G08_2717280882
60001071	6.7821E-1	8.4467E-1	14	219183	14346		Ser-tRNA(Thr) hydrolase /threonyl-tRNA synthetase	AG-402-L09_2667734512|AG-402-G08_2717281440|AG-402-B03_2717268194|AG-402-G06_2717151193|AG-402-C09_2717274606|AG-402-O21_2667754608|AG-402-I05_2667720652|AG-402-A08_2717266274|AG-402-B05_2717270829|AG-402-N09_2717287420|AG-402-B19_2717659299|AG-402-L20_2667738641|AG-402-M23_2667745894|AG-409-A10_2717289274
60000095	6.7821E-1	8.4467E-1	14	219183	14346		arginine decarboxylase	AG-402-L09_2667735369|AG-409-A10_2717288045|AG-402-G08_2717281930|AG-402-L20_2667739217|AG-402-B05_2717272097|AG-402-C09_2717274069|AG-402-B19_2717659717|AG-402-N09_2717287158|AG-402-I05_2667721012|AG-402-G06_2717151714|AG-402-A08_2717267609|AG-402-M23_2667747005|AG-402-B03_2717269745|AG-402-O21_2667755090
60000078	6.7821E-1	8.4467E-1	14	219183	14346		Excinuclease ABC subunit B	AG-402-B05_2717271464|AG-402-I05_2667720617|AG-402-M23_2667746966|AG-402-L09_2667735910|AG-402-C09_2717274713|AG-409-A10_2717287889|AG-402-O21_2667754348|AG-402-N09_2717286991|AG-402-B19_2717658459|AG-402-G06_2717152408|AG-402-G08_2717282060|AG-402-A08_2717267939|AG-402-L20_2667738980|AG-402-B03_2717269776
[truncated: 65,587 more chars]
