# Supplementary material for: Emergence of trait variability through the lens of nitrogen assimilation in Prochlorococcus
Source: eLife. 2019 Feb 1;8:e41043. doi: 10.7554/eLife.41043 (PMC6370341; doi:10.7554/eLife.41043)
Supplement: Figure 3—source data 1. [file elife-41043-fig3-data1.zip]

Archive with 24 entries (24 files):
- focA_CyCOG_60001803_macse_NT_currated.fasta
- FocA_CyCOG_60001803_macse_NT_currated.translated.fasta
- moaA_CyCOG_60001917_macse_NT_currated.fasta
- MoaA_CyCOG_60001917_macse_NT_currated.translated.fasta
- napA_CyCOG_60001886_macse_NT_currated.fasta
- NapA_CyCOG_60001886_macse_NT_currated.translated.fasta
- narB_CyCOG_60001877_macse_NT_currated.fasta
- NarB_CyCOG_60001877_macse_NT_currated.translated.fasta
- nirA_CyCOG_60001560_macse_NT_currated.fasta
- NirA_CyCOG_60001560_macse_NT_currated.translated.fasta
- RAxML_bipartitions.FocA_CyCOG_60001803_AAautoMRE.nwk
- RAxML_bipartitions.MoaA_CyCOG_60001917_AAautoMRE.nwk
- RAxML_bipartitions.NapA_CyCOG_60001886_AAautoMRE.nwk
- RAxML_bipartitions.NarB_CyCOG_60001877_AAautoMRE.nwk
- RAxML_bipartitions.NirA_CyCOG_60001560_AAautoMRE.nwk
- RAxML_bipartitions.focA_CyCOG_60001803_NTautoMRE.nwk
- RAxML_bipartitions.moaA_CyCOG_60001917_NTautoMRE.nwk
- RAxML_bipartitions.napA_CyCOG_60001886_NTautoMRE.nwk
- RAxML_bipartitions.narB_CyCOG_60001877_NTautoMRE.nwk
- RAxML_bipartitions.nirA_CyCOG_60001560_NTautoMRE.nwk
- coregene_concatenated_phylosift_codon_alignment_321taxa.fasta
- RAxML_bipartitions_coregene_concatenated_phylosift_codon_alignment_321taxa_NTautoMRE.nwk
- coreprotein_concatenated_phylosift_aminoacid_alignment_321taxa.fasta
- RAxML_bipartitions_coreprotein_concatenated_phylosift_aminoacid_alignment_321taxa_AAautoMRE.nwk
