# Supplementary material for: Emergence of trait variability through the lens of nitrogen assimilation in Prochlorococcus
Source: eLife. 2019 Feb 1;8:e41043. doi: 10.7554/eLife.41043 (PMC6370341; doi:10.7554/eLife.41043)
Supplement: Figure 3—source data 1. [file elife-41043-fig3-data1.zip › focA_CyCOG_60001803_macse_NT_currated.fasta]

>RS9916_2623920082
ATGGACTACGTACTACCCAATGAGCTCGTCGACGGCATGATTGCCGCCGGCGGCAAAAAAGCCACCGTCAGCGTTAAAAACCTCCTGCTGCGTGGGTTCTATTCCGGCGCCATTCTGGGCCTGGCCGTGATCCTCGCCCTCACCGTGGGCTTGACCGTCAAGGCACCCTTTGTGGGCTCGCTGCTCTTCCCCTTCGGCTTCGCCAGCATCGTGCTGTTCGGCATGGAGCTGGTCACCGGCAACTTTGCCCTGCTCCCCATGGCCACCTGGGCCGGCAAAAGCACCTGGGGCGCCACCTTCCGCAACTGGGCCTGGGTTTGGTTCGGCAACTGGATCGGCACCGCCGTGGTGGCCGTAATCATGGCCATCAGCCTCACCAATGGCTTCAATGTTGAGCCTCTGTCCGCTGCGGCAGCAGCTGGCATGTGGCAGCAGGTCGCTCAAAAAATCATCGACCTGAACATCCTCAACGTCGTCAAGAAGTACGAGAACCTTGGCGCGATGGGTTTCTTCCTCGCCTTCCTGCGCGGTGTGGTTGCCAACTGGCTGGTGTGCCTGGGCGTGACCATGGCACTCGTGAGCAAGAGCGTTCCCGGCAAAATTCTGGCCTGCTGGCTGCCGATTACAGCCTTCCAAACGATGGGCATGGAGCACATCGTGGTGAATCAGTTCCTGCACACCATGGGTCCAATTCTGGGTTCCGGAGTGAGCCCGATTCAAGTGATCTTCTGGAACTGGCTGCCTGTCACCCTGGGCAACATCGTGGGTGGCATGGTGTTCATCGGCATGCTCTTCTACAGCACCCACCGCACCAAAGTTGAGAACGTGCTGCCGACCGAGCACGATGACAAGCTGGAGCGTGAACTGGCCGCCGAACTCGGTGCC
>AG-679-A02_2717592125
ATGGACTACGTCCTACCCAATGAACTTGTCGACGGCATGATCGGTGCCGGTGGCAAGAAATCCACCGTCAGCGTCAAAAACCTCTTGCTCAGAGGATTTTATTCGGGAGCAATCCTTGGTCTGGCCGTGATCCTTGCACTCACAGTGGGGCTCAAAAGTGGACAACCATGGCTGGGCTCGCTGCTCTTCCCATTCGGTTTCGCCAGCATTGTCTTGTTTGGCATGGAGTTGGTCACAGGCAACTTTGCTCTTCTGCCAATGGCCACCTGGGCAGGTAAAAGCACCTGGAGTGCAACCTTTCGAAACTGGGGTTGGGTGTGGCTCGGCAACTGGATCGGAACTGCAGTTGTGGCAGTTCTGATGGCGATCAGCCTCACCAGTGGAGGAACAGTTGATCCTGCATCAGCTGCTGACGGTGGCGGAATGTGGCAACAGGTGGCAGCAAAAATCATCGCGTTGAATAAAACCAACGTTGTTGTCAAATATGAAAATCTTCAGTCGATGGGATTCTTCCTGGCCATTGTTCGAGGCTTAATCGCCAACTGGCTGGTTTGCCTCGGTGTAACCATGGCCCTGGTGAGTAAAAGTGTGCCTGGAAAGATTCTGGCTTGCTGGCTACCCATCACAGCGTTCCAATCAATGGGCATGGAGCACATTGTGGTGAATCAGTTTCTGCACACCGCCGGGCCAATCCTCGGATCTGGAGTTCCCTTCTGGAAGTGCATTTTCTGGAACTTCCTGCCCGTCACCATTGGCAACATCATTGGCGGCATGGTATTCATCGGCATGCTCTTTTACAGCACCCACCGCACCAACATCGGTAACGTGCTGCCAAGCGAACATGATGACAAACTGGAACGCGAGCTGGCCGCTGAGCTTGGCGCC
>AG-673-F03_2717546994
ATGGACTACGTCCTACCCAATGAACTTGTCGACGGCATGATCGGTGCCGGTGGCAAGAAATCCACCGTCAGCGTCAAAAACCTATTGCTCAGAGGATTTTATTCGGGAGCAATCCTTGGTCTGGCCGTGATCCTTGCACTCACAGTGGGGCTCAAAAGTGGACAACCATGGCTGGGCTCGCTGCTCTTCCCATTCGGTTTCGCCAGCATTGTCTTGTTTGGCATGGAGTTGGTCACAGGCAACTTTGCTCTTCTGCCAATGGCCACCTGGGCAGGTAAAAGCACCTGGGGTGCAACCTTTCGAAACTGGGGTTGGGTGTGGCTCGGCAACTGGATTGGAACTGCGGTTGTGGCAGTTCTGATGGCGATCAGCCTCACCAGCGGAGGAACAGTTGATCCTGCATCAGCTGCTGATGGAGGTGGAATGTGGCAACAGGTGGCAGCAAAAATCATCGCGTTGAATAAAACCAACGTTGTTGTCAAATATGAGAACCTTCAGTCGATGGGATTCTTCCTGGCCATTGTTCGAGGCTTGATTGCCAACTGGCTGGTTTGCCTCGGTGTAACCATGGCCCTGGTTAGTAAAAGTGTGCCTGGAAAGATTCTGGCTTGCTGGCTACCCATCACAGCGTTCCAATCAATGGGCATGGAGCACATCGTGGTGAATCAGTTTCTGCACACTGCCGGGCCAATCCTCGGATCTGGAGTTCCCTTCTGGAAGTGCATTTTCTGGAACTTCCTGCCCGTCACCATTGGCAACATCATTGGCGGAATGGTGTTCATCGGCATGCTCTTTTACAGCACCCACCGAACCAACATCGGTAACGTGCTGCCAAGCGAACATGATGACAAACTGGAACGCGAACTGGCCGCTGAGCTTGGCGCC
>AG-670-F22_2717535510
ATGGACTACGTCCTACCCAATGAACTTGTCGACGGCATGATCGGTGCCGGTGGCAAGAAATCCACCGTCAGCGTCAAAAACCTATTGCTCAGAGGATTTTATTCGGGAGCAATCCTTGGTCTGGCCGTGATCCTTGCACTCACAGTGGGGCTCAAAAGTGGACAACCATGGCTGGGCTCGCTGCTCTTCCCATTCGGTTTCGCCAGCATTGTCTTGTTTGGCATGGAGTTGGTCACAGGCAACTTTGCTCTTCTGCCAATGGCCACCTGGGCAGGTAAAAGCACCTGGGGTGCAACCTTTCGAAACTGGGGTTGGGTGTGGCTCGGCAACTGGATTGGAACTGCGGTTGTGGCAGTTCTGATGGCGATCAGCCTCACCAGCGGAGGAACAGTTGATCCTGCATCAGCTGCTGATGGAGGTGGAATGTGGCAACAGGTGGCAGCAAAAATCATCGCGTTGAATAAAACCAACGTTGTTGTCAAATATGAGAACCTTCAGTCGATGGGATTCTTCCTGGCCATTGTTCGAGGCTTGATCGCCAACTGGCTGGTTTGCCTCGGTGTAACCATGGCCCTGGTTAGTAAAAGTGTGCCTGGAAAGATTCTGGCTTGCTGGCTACCCATCACAGCGTTCCAATCAATGGGGATGGAGCACATCGTGGTGAATCAGTTTCTGCACACTGCCGGGCCAATCCTCGGATCTGGAGTTCCCTTCTGGAAGTGCATTTTCTGGAACTTCCTGCCCGTCACCATTGGCAACATCATTGGCGGAATGGTGTTCATCGGCATGCTCTTTTACAGCACCCACCGAACCAACATCGGTAACGTGCTGCCAAGCGAACATGATGACAAACTGGAACGCGAACTGGCCGCTGAGCTTGGCGCC
>AG-673-D02_2717145066
ATGGACTACGTCCTGCCCAATGAACTTGTTGACGGCATGATCGGTGCCGGTGGCAAGAAATCCACCGTCAGCGTCAAAAACCTCTTGCTCAGAGGATTTTATTCGGGAGCAATCCTTGGTCTGGCGGTGATCCTTGCACTCACAGTGGGGCTCAAAAGTGGTCAACCGTGGCTGGGCTCGCTGCTCTTCCCATTCGGGTTCGCCAGCATTGTCTTGTTCGGCATGGAGTTGGTCACAGGCAACTTCGCTCTTCTGCCCATGGCCACCTGGGCAGGTAAAAGCACCTGGGGTGCAACCTTTCGAAACTGGGGTTGGGTGTGGCTCGGCAACTGGATTGGAACTGCGGTTGTGGCAGTTCTGATGGCGATCAGCCTCACCAGTGGAGGAACTGTTGATCCTGCATCAGCTGCTGATGGAGGTGGAATGTGGCAACAGGTGGCAGCAAAAATAATCGCGTTGAATAAAACCAACGTTGTTGTCAAATATGAGAACCTTCAGTCGATGGGATTCTTCCTCGCCATTATTCGAGGCTTGATCGCCAACTGGCTGGTTTGCCTCGGTGTAACCATGGCCCTGGTGAGTAAAAGTGTGCCTGGAAAGATTCTGGCTTGCTGGCTACCGATCACAGCCTTCCAATCAATGGGGATGGAGCACATTGTGGTGAATCAGTTTCTGCACACCGCAGGGCCAATCCTCGGATCTGGAGTCCCCTTCTGGAAGTGCATTTTCTGGAACTTCCTGCCCGTCACCATTGGCAACATCATTGGCGGCATGGTGTTCATCGGCATGCTCTTTTACAGCACCCACCGCACCAACATCGGTAACGTGCTGCCCAGCGAACATGATGACAAACTGGAGCGCGAACTGGCCGCTGAGCTTGGCGCC
>AG-676-E23_2717551102
ATGGACTACGTCCTACCCAATGAACTTGTCGACGGCATGATCGGTGCCGGTGGCAAGAAATCCACCGTCAGCGTCAAAAACCTCTTGCTCAGAGGATTTTATTCGGGAGCGATCCTTGGTCTGGCCGTGATCCTTGCACTCACAGTGGGGCTCAAAAGTGGTCAACCATGGCTGGGCTCCCTGCTCTTCCCATTCGGTTTCGCCAGCATTGTCTTGTTTGGCATGGAGTTGGTCACAGGCAACTTCGCTCTTCTACCAATGGCCACCTGGGCAGGTAAAAGCACCTGGGGTGCAACCTTTCGAAACTGGGGTTGGGTGTGGCTCGGTAACTGGATTGGAACTGCGGTTGTGGCAGTTCTGATGGCGATCAGCCTCACCAGTGGAGGAACAGTTGATCCAGCATCAGCTGCTGATGGTGGCGGAATGTGGCAACAGGTGGCAGCGAAAATCATCGCGTTGAATAAAACCAACGTTGTTGTCAAATATGAGAACCTTCAGTCGATGGGATTCTTCCTCGCCATTATTCGAGGCTTGATCGCCAACTGGCTGGTTTGCCTCGGTGTAACCATGGCCCTGGTGAGTAAAAGTGTGCCTGGAAAGATTCTGGCTTGCTGGCTACCCATCACAGCCTTCCAATCAATGGGGATGGAGCACATTGTGGTGAATCAGTTTCTGCACACCGCAGGGCCAATCCTCGGATCTGGAGTTCCCTTCTGGAAGTGCATTTTCTGGAACTTCCTGCCCGTCACCATTGGCAACATCATTGGCGGCATGGTGTTCATCGGCATGCTCTTTTACAGCACCCACCGCACCAACATCGGTAACGTGCTACCAAGCGAACATGATGACAAACTGGAACGCGAGCTGGCCGCTGAGCTTGGCGCC
>MIT1306_2682170576
ATGGACTACGTCCTACCTAACGAACTTGTCGACGGCATGATTACCGCCGGCGGCAAAAAAGCCACTGTCAGCGTCAAGAACTTGCTGGTGCGTGGCTTCTATTCCGGGGCCATTCTCGGCCTTGCTGTGATCCTTGCACTCACAGTTGGTCTCAAGAGTGGTCAACCATGGTTGGGATCCCTGCTCTTCCCCTTCGGCTTTGCCAGCATCGTGCTATTCGGCATGGAACTGGTCACCGGTAACTTCGCTCTGCTGCCTATGGCCACATGGGCCGGCAAGAGCACCTGGGGAGCCACCTTCCGCAACTGGGGTTGGGTCTGGCTCGGCAACTGGATCGGCACTGCTGTGGTTGCCCTATTGATGGCAATCAGCCTGACCAGCGGTGGCACCGTGGATCCCGCCTCCGCTGCCGATGGTGGCGGCATGTGGCAACAGGTAGCAGCGAAGATCATTGCCCTCAACAAAACCAACGTTGTTAGCAAATACGAGAACCTTCAATCCCTTGGCTTCTTCTTGGCCTTCCTGCGCGGATTGATCGCGAACTGGTTGGTTTGTCTGGGTGTGACCATGGCCCTAGTTAGTAAGAGCGTACCTGGCAAAATTTTGGCCTGCTGGCTGCCGATCACAGCATTCCAAACCATGGGAATGGAGCACATCGTGGTGAACATGTTCCTGCACACCGCCGGACCCATGCTTGGTTCAGGCGTTTCCTTTGGCCAAGTAATCGTTTGGAACTTCATTCCAGTCACCCTCGGCAACATCATTGGCGGGATGGTGTTTATCGGCATGCTCTTCTACAGCACCCATCGCACCCAAATGAGCAACGTACTGCCTACGGTTCACGATGAGAAGCTGGAACGTGAACTCGCCGCCGAACTAGGGGCA
>MIT1342_2682249588
ATGGACTACGTCCTACCTAACGAACTTGTCGACGGCATGATTACCGCCGGCGGCAAAAAAGCCACTGTCAGCGTCAAGAACTTGCTGGTGCGTGGCTTCTATTCCGGGGCCATTCTCGGCCTTGCTGTGATCCTTGCACTCACAGTTGGTCTCAAGAGTGGTCAACCATGGTTGGGATCCCTGCTCTTCCCCTTCGGCTTTGCCAGCATCGTGCTATTCGGCATGGAACTGGTCACCGGTAACTTCGCTCTGCTGCCTATGGCCACATGGGCCGGCAAGAGCACCTGGGGAGCCACCTTCCGCAACTGGGGTTGGGTCTGGCTCGGCAACTGGATCGGCACTGCTGTGGTTGCCCTATTGATGGCAATCAGCCTGACCAGCGGTGGCACCGTGGATCCCGCCTCCGCTGCCGATGGTGGCGGCATGTGGCAACAGGTAGCAGCGAAGATCATTGCCCTCAACAAAACCAACGTTGTTACCAAATACGAGAACCTTCAATCCCTTGGCTTCTTCTTGGCCTTCCTGCGCGGATTGATCGCGAACTGGTTGGTTTGTCTGGGTGTGACCATGGCCCTAGTTAGTAAGAGCGTACCTGGCAAAATTTTGGCCTGCTGGCTGCCGATCACAGCATTCCAAACCATGGGAATGGAGCACATCGTGGTGAACATGTTCCTGCACACCGCCGGACCCATGCTTGGTTCAGGCGTTTCCTTTGGCCAGGTAATCGTTTGGAACTTCATTCCAGTCACCCTCGGCAACATCATTGGCGGGATGGTGTTTATCGGCATGCTCTTCTACAGCACCCATCGCACCCAAATGAGCAACGTACTGCCTACGGTTCACGATGAGAAGCTGGAACGTGAACTCGCCGCCGAACTAGGGGCA
>MIT1320_2682181285
ATGGACTACGTCCTACCTAACGAACTTGTCGACGGCATGATTACCGCCGGCGGCAAAAAAGCCACTGTCAGCGTCAAGAACTTGCTGGTGCGTGGCTTCTATTCCGGGGCCATTCTCGGCCTTGCTGTGATCCTTGCACTCACAGTTGGTCTCAAGAGTGGTCAACCATGGTTGGGATCCCTGCTCTTCCCCTTCGGCTTTGCCAGCATCGTGCTGTTCGGCATGGAACTGGTCACCGGTAACTTCGCTCTGCTGCCTATGGCCACATGGGCCGGCAAGAGCACCTGGGGAGCCACCTTCCGCAACTGGGGTTGGGTCTGGCTCGGCAACTGGATCGGCACTGCTGTGGTTGCCCTATTGATGGCAATCAGCCTGACCAGCGGTGGCACCGTGGATCCCGCCTCCGCTGCCGATGGTGGCGGCATGTGGCAACAGGTAGCAGCGAAGATCATTGCCCTCAACAAAACCAACGTTGTTACCAAATACGAGAACCTTCAATCCCTTGGCTTCTTCTTGGCCTTCCTGCGCGGATTGATCGCGAACTGGTTGGTTTGTCTGGGTGTGACCATGGCCCTAGTTAGTAAGAGCGTACCTGGCAAAATTTTGGCCTGCTGGCTGCCGATCACAGCATTCCAAACCATGGGAATGGAGCACATCGTGGTGAACATGTTCCTGCACACCGCCGGACCCATGCTTGGTTCAGGCGTTTCCTTTAGCCAGGTAATCGTTTGGAACTTCATTCCAGTCACCCTCGGCAACATCATTGGCGGGATGGTGTTTATCGGCATGCTCTTCTACAGCACCCATCGCACCCAAATGAGCAACGTACTGCCTACGGTTCACGATGAGAAGCTGGAACGTGAACTCGCCGCCGAACTAGGGGCA
>MIT1327_2682247417
ATGGACTACGTCCTACCTAACGAACTTGTCGACGGCATGATTACCGCCGGCGGCAAAAAAGCCACTGTCAGCGTCAAGAACTTGCTGGTGCGTGGCTTCTATTCCGGGGCCATTCTCGGCCTTGCTGTGATCCTTGCACTCACAGTTGGTCTCAAGAGTGGTCAGCCATGGTTGGGATCCCTGCTCTTCCCCTTCGGCTTTGCCAGCATCGTGCTGTTCGGCATGGAACTGGTCACCGGTAACTTCGCTCTGCTGCCTATGGCCACATGGGCCGGCAAGAGCACCTGGGGAGCCACCTTCCGCAACTGGGGTTGGGTCTGGCTCGGCAACTGGATCGGCACTGCTGTGGTTGCCCTACTGATGGCAATCAGCCTGACCAGCGGTGGCACCGTGGATCCCGCCTCCGCTGCCGATGGTGGCGGCATGTGGCAACAGGTAGCAGCGAAGATCATTGCCCTCAACAAAACCAACGTTGTTACCAAATACGAGAACCTTCAATCCCTTGGCTTCTTCTTGGCCTTCCTGCGCGGATTGATCGCGAACTGGTTGGTTTGTCTGGGTGTGACCATGGCCCTAGTTAGTAAGAGCGTACCTGGCAAAATTTTGGCCTGCTGGCTGCCGATCACAGCATTCCAAACCATGGGAATGGAGCACATCGTGGTGAACATGTTCCTGCACACCGCCGGACCCATGCTTGGTTCAGGCGTTTCTTTTGGCCAGGTAATCGTTTGGAACTTCATTCCAGTCACCCTCGGCAACATCATTGGCGGGATGGTGTTTATCGGCATGCTCTTCTACAGCACCCATCGCACCCAAATGAGCAACGTACTGCCTACGGTTCACGATGAGAAGCTGGAACGTGAACTCGCCGCCGAACTAGGGGCA
>MIT1312_2682172658
ATGGACTACGTCCTACCTAACGAACTTGTCGACGGCATGATTACCGCCGGCGGCAAAAAAGCCACTGTCAGCGTCAAGAACTTGCTGGTGCGTGGCTTCTATTCCGGGGCCATTCTCGGCCTTGCTGTGATCCTTGCACTCACAGTTGGTCTCAAGAGTGGTCAGCCATGGTTGGGATCCCTGCTCTTCCCCTTCGGCTTTGCCAGCATCGTGCTGTTCGGCATGGAACTGGTCACCGGTAACTTCGCTCTGCTGCCTATGGCCACATGGGCCGGCAAGAGCACCTGGGGAGCCACCTTCCGCAACTGGGGTTGGGTCTGGCTCGGCAACTGGATCGGCACTGCTGTGGTTGCCCTACTGATGGCAATCAGCCTGACCAGCGGTGGCACCGTGGATCCCGCCTCCGCTGCCGATGGTGGCGGCATGTGGCAACAGGTAGCAGCGAAGATCATTGCCCTCAACAAAACCAACGTTGTTACCAAATACGAGAACCTTCAATCCCTTGGCTTCTTCTTGGCCTTCCTGCGCGGATTGATCGCGAACTGGTTGGTTTGTCTGGGTGTGACCATGGCCCTAGTTAGTAAGAGCGTACCTGGCAAAATTTTGGCCTGCTGGCTGCCGATCACAGCATTCCAAACCATGGGAATGGAGCACATCGTGGTGAACATGTTCCTGCACACCGCCGGACCCATGCTTGGTTCAGGCGTTTCTTTTGGCCAGGTAATCGTTTGGAACTTCATTCCAGTCACCCTCGGCAACATCATTGGCGGGATGGTGTTTATCGGCATGCTCTTCTACAGCACCCATCGCACCCAAATGAGCAACGTACTGCCTACGGTTCACGATGAGAAGCTGGAACGTGAACTCGCCGCCGAACTAGGGGCA
>MIT1227_2684592498
ATGGACTACGTCCTACCTAACGAACTTGTCGACGGCATGATTACCGCCGGCGGCAAAAAAGCCACTGTCAGCGTCAAGAACTTGCTGGTGCGTGGCTTCTATTCCGGGGCCATTCTCGGCCTTGCTGTGATCCTTGCACTCACAGTTGGTCTCAAGAGTGGTCAGCCATGGTTGGGATCCCTGCTCTTCCCCTTCGGCTTTGCCAGCATCGTGCTGTTCGGCATGGAACTGGTCACCGGTAACTTCGCTCTGCTGCCTATGGCCACATGGGCCGGCAAGAGCACCTGGGGAGCCACCTTCCGCAACTGGGGTTGGGTCTGGCTCGGCAACTGGATCGGCACTGCTGTGGTTGCCCTACTGATGGCAATCAGCCTGACCAGCGGTGGCACCGTGGATCCCGCCTCCGCTGCCGATGGTGGCGGCATGTGGCAACAGGTAGCAGCGAAGATCATTGCCCTCAACAAAACCAACGTTGTTACCAAATACGAGAACCTTCAATCCCTTGGCTTCTTCTTGGCCTTCCTGCGCGGATTGATCGCGAACTGGTTGGTTTGTCTGGGTGTGACCATGGCCCTAGTTAGTAAGAGCGTACCTGGCAAAATTTTGGCCTGCTGGCTGCCGATCACAGCATTCCAAACCATGGGAATGGAGCACATCGTGGTGAACATGTTCCTGCACACCGCCGGACCCATGCTTGGTTCAGGCGTTTCTTTTGGCCAGGTAATCGTTTGGAACTTCATTCCAGTCACCCTCGGCAACATCATTGGCGGGATGGTGTTTATCGGCATGCTCTTCTACAGCACCCATCGCACCCAAATGAGCAACGTACTGCCTACGGTTCACGATGAGAAGCTGGAACGTGAACTCGCCGCCGAACTAGGGGCA
>MIT1205_2684584222
ATGGACTACGTCCTACCTAACGAACTTGTCGACGGCATGATTACCGCCGGCGGCAAAAAAGCCACTGTCAGCGTCAAGAACTTGCTGCTGCGTGGCTTCTATTCCGGGGCCATTCTCGGCCTTGCAGTGATCCTTGCACTCACAGTTGGTCTCAAGAGTGGTCAACCATGGTTGGGATCCCTGCTCTTCCCCTTCGGCTTTGCCAGCATCGTGCTGTTCGGCATGGAACTGGTCACCGGTAACTTCGCTCTGCTGCCTATGGCCACATGGGCCGGCAAGAGCACCTGGGGAGCCACCTTCCGCAACTGGGGTTGGGTCTGGCTCGGCAACTGGATCGGCACTGCTGTGGTTGCCCTACTGATGGCAATCAGCCTGACCAGCGGTGGCACCGTGGATCCCGCCTCCGCTGCCGATGGTGGCGGCATGTGGCAACAGGTAGCAGCGAAGATCATTGCCCTCAACAAAACCAACGTTGTTACCAAATACGAGAACCTTCAATCCCTTGGCTTCTTCTTGGCCTTCCTGCGCGGATTGATCGCGAACTGGTTGGTTTGTCTGGGTGTGACCATGGCCCTAGTTAGTAAGAGCGTACCTGGCAAAATTTTGGCCTGCTGGCTGCCGATCACAGCATTCCAAACCATGGGAATGGAGCACATCGTGGTGAACATGTTCCTACACACCGCCGGACCCATGCTTGGTTCAGGCGTTTCCTTTGGCCAGGTAATCGTTTGGAACTTCATTCCAGTCACCCTCGGCAACATCATTGGCGGGATGGTGTTTATCGGCATGCTCTTCTACAGCACCCATCGCACCCAAATGAGCAACGTACTGCCTACGGTTCACGATGAGAAGCTGGAACGTGAACTCGCCGCCGAACTAGGCGCA
>MIT1418_2684604731
ATGGACTACGTCCTACCTAACGAACTTGTCGACGGCATGATTACCGCCGGCGGGAAAAAAGCCACTGTCAGCGTCAAGAACTTGCTGGTGCGTGGCTTCTATTCCGGGGCCATTCTCGGCCTTGCTGTGATCCTTGCACTCACAGTTGGTCTCAAGAGTGGTCAACCATGGTTGGGATCCCTGCTCTTCCCCTTCGGCTTTGCCAGCATCGTGCTGTTCGGCATGGAACTGGTCACCGGTAACTTCGCTCTGCTGCCTATGGCCACATGGGCCGGCAAGAGCACCTGGGGAGCCACCTTCCGCAACTGGGGTTGGGTCTGGCTCGGCAACTGGATCGGCACTGCTGTGGTTGCCCTACTGATGGCAATCAGCCTGACCAGCGGTGGCACCGTGGATCCCGCCTCCGCTGCCGATGGTGGCGGCATGTGGCAACAGGTAGCAGCGAAGATCATTGCCCTCAACAAAACCAACGTTGTTACCAAATACGAGAACCTTCAATCCCTTGGCTTCTTCTTGGCCTTCCTGCGCGGATTGATCGCGAACTGGTTGGTTTGTCTGGGTGTGACCATGGCCCTAGTTAGTAAGAGCGTACCTGGCAAAATTTTGGCCTGCTGGCTGCCGATCACAGCATTCCAAACCATGGGAATGGAGCACATCGTGGTGAACATGTTCCTACACACCGCCGGACCCATGCTTGGTTCAGGCGTTTCTTTTGGCCAGGTAATTGTTTGGAACTTCATTCCAGTCACCCTCGGCAACATCATTGGCGGGATGGTGTTTATTGGCATGCTCTTCTACAGCACCCATCGCACCCAAATGAGCAACGTACTGCCGACGGTTCACGATGAGAAGCTGGAACGTGAACTCGCAGCCGAACTAGGCGCA
>MIT1318_2682178620
ATGGACTACGTCCTACCTAACGAACTTGTCGACGGCATGATTACCGCCGGCGGGAAAAAAGCCACTGTCAGCGTCAAGAACTTGCTGGTGCGTGGCTTCTATTCCGGGGCCATTCTCGGCCTTGCTGTGATCCTTGCACTCACAGTTGGTCTCAAGAGTGGTCAACCATGGTTGGGATCCCTGCTCTTCCCCTTCGGCTTTGCCAGCATCGTGCTGTTCGGCATGGAACTGGTCACCGGTAACTTCGCTCTGCTGCCTATGGCCACATGGGCCGGCAAGAGCACCTGGGGAGCCACCTTCCGCAACTGGGGTTGGGTCTGGCTCGGCAACTGGATCGGCACTGCTGTGGTTGCCCTACTGATGGCAATCAGCCTGACCAGCGGTGGCACCGTGGATCCCGCCTCCGCTGCCGATGGTGGCGGCATGTGGCAACAGGTAGCAGCGAAGATCATTGCCCTCAACAAAACCAACGTTGTTACCAAATACGAGAACCTTCAATCCCTTGGCTTCTTCTTGGCCTTCCTGCGCGGATTGATCGCGAACTGGTTGGTTTGTCTGGGTGTGACCATGGCCCTAGTTAGTAAGAGCGTACCTGGCAAAATTTTGGCCTGCTGGCTGCCGATCACAGCATTCCAAACCATGGGAATGGAGCACATCGTGGTGAACATGTTCCTACACACCGCCGGACCCATGCTTGGTTCAGGCGTTTCTTTTGGCCAGGTAATTGTTTGGAACTTCATTCCAGTCACCCTCGGCAACATCATTGGCGGGATGGTGTTTATTGGCATGCTCTTCTACAGCACCCATCGCACCCAAATGAGCAACGTACTGCCGACGGTTCACGATGAGAAGCTGGAACGTGAACTCGCAGCCGAACTAGGCGCA
>MIT1313_2682176413
ATGGACTACGTCCTACCTAACGAACTTGTCGACGGCATGATTACCGCCGGCGGAAAAAAAGCCACTGTCAGCGTCAAGAACTTGCTGGTGCGTGGCTTCTATTCCGGGGCCATTCTCGGCCTTGCTGTGATCCTTGCACTCACAGTTGGTCTCAAGAGTGGTCAACCATGGTTGGGATCCCTGCTCTTCCCCTTCGGCTTTGCCAGCATCGTGCTGTTCGGCATGGAACTGGTCACCGGTAACTTCGCTCTGCTGCCTATGGCCACATGGGCCGGCAAGAGCACCTGGGGAGCCACCTTCCGCAACTGGGGTTGGGTCTGGCTCGGCAACTGGATCGGCACTGCTGTGGTTGCCCTACTGATGGCAATCAGCCTGACCAGCGGTGGCACCGTGGATCCCGCCTCCGCTGCCGATGGTGGCGGCATGTGGCAACAGGTAGCAGCGAAGATCATTGCCCTCAACAAAACCAACGTTGTTACCAAATACGAGAACCTTCAATCCCTTGGCTTCTTCTTGGCCTTCCTGCGCGGATTGATCGCGAACTGGTTGGTTTGTCTGGGTGTGACCATGGCCCTAGTTAGTAAGAGCGTACCTGGCAAAATTTTGGCCTGCTGGCTGCCGATCACAGCATTCCAAACCATGGGAATGGAGCACATCGTGGTGAACATGTTCCTACACACCGCCGGACCCATGCTTGGTTCAGGCGTTTCTTTTGGCCAGGTAATTGTTTGGAACTTCATTCCAGTCACCCTCGGCAACATCATTGGCGGGATGGTGTTTATTGGCATGCTCTTCTACAGCACCCATCGCACCCAAATGAGCAACGTACTGCCGACGGTTCACGATGAGAAGCTGGAACGTGAACTCGCAGCCGAACTAGGCGCA
>MIT9303_2626315656
ATGGACTACGTCCTACCTAACGAACTTGTCGACGGCATGATTACCGCCGGCGGCAAAAAAGCCACTGTCAGCGTCAAGAACTTGCTGGTGCGTGGCTTCTATTCCGGGGCCATTCTCGGCCTTGCTGTGATCCTTGCACTCACAGTTGGTCTCAAGAGTGGTCAACCATGGTTGGGATCCCTGCTCTTCCCCTTCGGCTTTGCCAGCATCGTGCTCTTCGGCATGGAACTGGTCACCGGTAACTTCGCTCTGCTGCCTATGGCCACATGGGCCGGCAAGAGCACCTGGGGAGCCACCTTCCGCAACTGGGGTTGGGTCTGGCTCGGCAACTGGATCGGCACTGCTGTGGTTGCCCTACTGATGGCAATCAGCCTGACCAGCGGTGGCACCGTGGATCCCGCCTCCGCTGCCGATGGTGGCGGCATGTGGCAACAGGTAGCAGCGAAGATCATTGCCCTCAACAAAACCAACGTTGTTACCAAATACGAGAACCTTCAATCCCTTGGCTTCTTCTTGGCCTTCCTGCGCGGATTGATCGCGAACTGGTTGGTTTGTCTTGGGGTCACGATGGCCTTGGTAAGCAAGAGCGTTCCAGGAAAGATCCTGGCCTGCTGGCTACCGATCACAGCATTCCAAACCATGGGAATGGAGCACATCGTGGTGAACATGTTCCTGCACACCGCCGGACCCATGCTTGGTTCAGGCGTTTCTTTTGGCCAGGTAATCGTTTGGAACTTCATTCCAGTCACCCTCGGCAACATCATTGGCGGGATGGTGTTTATCGGCATGCTCTTCTACAGCACCCATCGCACCCAAATGAGCAACGTACTGCCTACGGTTCACGATGAGAAGCTGGAACGTGAACTCGCCGCCGAACTAGGCGCA
>MIT0702_2608213632
ATGGACTACGTCCTGCCCAATGAACTCGTCGACGGCATGATTACTGCCGGCGGAAAAAAATCCAGTGTCAGTATTAAAAATCTGCTGGTACGTGGTTTCTATTCAGGAGCGATTCTTGGCCTAGCCACCTGCTTAGCCATCACCGTAGGAGTCCAGTCTGGAATGCCATTTCTAGGCTCCGTTCTCTTCCCCTTTGGATTTGCCAGCATCGTGCTCTTCGGCATGGAGCTAGTCACAGGCAACTTCGCCTTATTGCCAATGGCAACCTGGGCTGGGAAAAGCACATGGCAAGCAACCTTCCGCAACTGGATATGGGTTTGGATTGGCAATTTCATCGGCTGTGCATTGGTGGCTCTATTACTCGCCACAAGCCTGACCAGCGCAGGCACCGTTGAGCCACTTGCGGCAGCCGATGGGGGCAAAGGTTGGGCCGTGATTGCCGCCAAGATCATGGCACTCAATAAGGCCAATGTCGTGGCCAAATATCAAGACCTAGGCAGCACTGGTTTCTTCCTCGCGTTCCTACGCGGCATGATTGCCAACTGGCTGGTTTGTCTTGGGGTCACGATGGCCTTGGTAAGCAAGAGCGTTCCAGGCAAGATCCTGGCCTGCTGGCTACCGATCACAGCATTCCAAACCATGGGAATGGAGCACATCGTGGTGAACATGTTCCTGCACACCGCCGGACCCATGCTTGGTTCAGGCGTTTCTTTTGGTCAGGTAATCGTTTGGAACTTCATTCCAGTCACCCTCGGCAACATCATTGGCGGCATGGTGTTTATCGGCATGCTCTTCTACAGCACCCATCGCACCCAAATGAGCAACGTACTGCCTACGGTTCACGATGAGAAGCTAGAACGTGAACTCGCCGCCGAACTAGGCGCA
>MIT0703_2608216258
ATGGACTACGTCCTGCCCAATGAACTCGTCGACGGCATGATTACTGCCGGCGGAAAAAAATCCAGTGTCAGTATTAAAAATCTGCTGGTACGTGGTTTCTATTCAGGAGCGATTCTTGGCCTAGCCACCTGCTTAGCCATCACCGTAGGAGTCCAGTCTGGAATGCCATTTCTAGGCTCCGTTCTCTTCCCCTTTGGATTTGCCAGCATCGTGCTCTTCGGCATGGAGCTAGTCACAGGCAACTTCGCCTTATTGCCAATGGCAACCTGGGCTGGGAAAAGCACATGGCAAGCAACCTTCCGCAACTGGATATGGGTTTGGATTGGCAATTTCATCGGCTGTGCATTGGTGGCTCTATTACTCGCCACAAGCCTGACCAGCGCAGGCACCGTTGAGCCACTTGCGGCAGCCGATGGGGGCAAAGGTTGGGCCGTGATTGCCGCCAAGATCATGGCACTCAATAAGGCCAATGTCGTGGCCAAATATCAAGACCTAGGCAGCACTGGTTTCTTCCTCGCGTTCCTACGCGGCATGATTGCCAACTGGCTGGTTTGTCTTGGGGTCACGATGGCCTTGGTAAGCAAGAGCGTTCCAGGCAAGATCCTGGCCTGCTGGCTACCGATCACAGCATTCCAAACCATGGGAATGGAGCACATCGTGGTGAACATGTTCCTGCACACCGCCGGACCCATGCTTGGTTCAGGCGTTTCTTTTGGTCAGGTAATCGTTTGGAACTTCATTCCAGTCACCCTCGGCAACATCATTGGCGGCATGGTGTTTATCGGCATGCTCTTCTACAGCACCCATCGCACCCAAATGAGCAACGTACTGCCTACGGTTCACGATGAGAAGCTAGAACGTGAACTCGCCGCCGAACTAGGCGCA
>MIT9509_2682258845
ATGGACTACGTCCTACCCAATGAACTTGTCGACGGCATGATCGGTGCCGGAGGCAAAAAATCCACCGTCAGCGTCAAAAACCTGTTGCTGAGAGGATTCTATTCCGGCGCAATTCTCGGCTTGGCTGTGATCCTTGCGCTCACGGTTGGACTCAAAAGCGGTCAACCTTGGCTCGGTTCTCTTCTCTTCCCATTTGGTTTCGCCAGCATCGTGCTGTTCGGCATGGAACTGGTGACAGGCAACTTTGCCCTTCTGCCGATGGCCACCTGGGCAGGCAAAAGCACCTGGGGGGCAACCTTTCGAAACTGGGCATGGGTATGGCTCGGCAACTGGATCGGAACTGCCGTTGTGGCAGTGCTGATGGCAATCAGCCTCACGAGTGGAGGAACTGTTGAGCCAGCCTCGGCTGCTGACGGTGGTGGTATGTGGCAGCAGGTGGCAGCAAAAATCGTCGGGTTAAATCAAACCAACGTTGTTACCAAATATGAGAATCTTCAATCTCTTGGTTTCTTCCTGGCCATTGTCAGGGGCTTGATTGCCAACTGGCTGGTCTGTCTGGGTGTGACGATGGCCCTGGTCAGCAAAAGTGTTCCGGGCAAGATCCTGGCTTGCTGGTTACCGATCACCGCTTTCCAATCAATGGGCATGGAACACATTGTGGTCAACCAGTTTCTGCACACCGCCGGGCCAATCCTCGGATCTGGGGTTCCCTTCTGGAAATGCATTTTCTGGAATTTCCTGCCCGTCACCATTGGCAACATCATTGGTGGCATGGTGTTTATCGGAATGCTCTTTTACAGCACCCACCGCACCAACATCGGCAACGTACTGCCCAGCGAGCACGATGACAAACTGGAACGCGAACTAGCCGCTGAGCTCGGCGCC
>MIT9504_2682252969
ATGGACTACGTCCTACCCAATGAACTTGTCGACGGCATGATCGGTGCCGGAGGCAAAAAATCCACCGTCAGCGTCAAAAACCTGTTGCTGAGAGGATTCTATTCCGGCGCAATTCTCGGCTTGGCTGTGATCCTTGCGCTCACGGTTGGACTCAAAAGCGGTCAACCTTGGCTCGGTTCTCTTCTCTTCCCATTTGGTTTCGCCAGCATCGTGCTGTTCGGCATGGAACTGGTGACAGGCAACTTTGCCCTTCTGCCGATGGCCACCTGGGCAGGCAAAAGCACCTGGGGGGCAACCTTTCGAAACTGGGCATGGGTATGGCTCGGCAACTGGATCGGAACTGCCGTTGTGGCAGTGCTGATGGCAATCAGCCTCACGAGTGGAGGAACTGTTGAGCCAGCCTCGGCTGCTGACGGTGGTGGTATGTGGCAGCAGGTGGCAGCAAAAATCGTCGGGTTAAATCAAACCAACGTTGTTACCAAATATGAGAATCTTCAATCTCTTGGTTTCTTCCTGGCCATTGTCAGGGGCTTGATTGCCAACTGGCTGGTCTGTCTGGGTGTGACGATGGCCCTGGTCAGCAAAAGTGTTCCGGGCAAGATCCTGGCTTGCTGGTTACCGATCACCGCTTTCCAATCAATGGGCATGGAACACATTGTGGTCAACCAGTTTCTGCACACCGCCGGGCCAATCCTCGGATCTGGGGTTCCCTTCTGGAAATGCATTTTCTGGAATTTCCTGCCCGTCACCATTGGCAACATCATTGGTGGCATGGTGTTTATCGGAATGCTCTTTTACAGCACCCACCGCACCAACATCGGCAACGTACTGCCCAGCGAGCACGATGACAAACTGGAACGCGAACTAGCCGCTGAGCTCGGCGCC
>AG-363-I21_2667895506
ATGGACTATGTGCTACCGAATGAATTGGTAGATGGAATGATTACTGCTGGCGGTAAGAAATCTACTGTAAGCATTAAAAATCTAATGGTCAGAGGTTTTTATTCAGGAGCAATACTAGGTTTAGCAACTTGTTTGGCAATTACAGTTGGGATTCAATCTGGCATGCCTTTCTTAGGTTCAGTTATTTTCCCATTTGGATTTGCCAGTATTGTGCTATTTGGCATGGAGTTAGTAACTGGTAATTTTGCATTATTACCTATGGCAACTTGGGCAGGAAAGTCCTCATGGAGAAATACATTTAGAAATTGGACTTGGGTGTGGATAGGGAATTTCCTTGGCACATTTTTAGTAGCAGTTTTACTATCAATTAGTCTTACAAGTGGAGGGAATGTAGATCCTCTAGCGGCAGCTGAAGGGGGAAAGGGATGGGCTGTTGTAGCTGCAAAGATTATTGCTCTTAACAAAACAAATGTTCTTACCAAATATGAGGCTCTAGGTTCTACAGGATTTTTCCTCGCATTCTTAAGAGGTGTAATTGCAAACTGGCTTGTATGCCTTGGAGTAACAATGGCTCTTGTGAGCAAAAGTGTCCCAGGTAAACTTCTCGCTTGTTGGTTGCCAATTACAGCATTCCAAACAATGGGAATGGAGCACATAGTAGTCAATATGTTTTTACATACAGCTGGTCCACTAATGGGGTCTGGAGTTCCATTCTACAAAGTTATTTTCTGGAACTTTTTACCTGTGACTTTGGGAAATGTTATTGGTGGGATGGTATTCATTGGAATGTTGTTTTACAGCACTCATCGCACAAAAATGTCTAATGTTTTACCAACAGTTCATGATGAGAAATTAGAAAGAGAATTAGCTGCCGAGCTTGGTGCA
>AG-363-G23_2667894185
ATGGACTATGTGCTACCAAATGAATTGGTAGATGGAATGATTGCAGCTGGAGGCAAGAAATCTACTGTAAGCGTTAAAAATCTAATGGTCAGAGGTTTTTATTCAGGAGCAATACTTGGTTTAGCAACTTGTTTGGCAATTACAGTTGGGATTCAATCTGGCATGCCTTTCTTAGGTTCAGTTATTTTCCCATTTGGATTTGCCAGTATTGTGCTATTTGGAATGGAGTTAGTAACTGGTAATTTTGCATTATTACCTATGGCAACTTGGGCAGGAAGATCCTCATGGAGAAATACATTTAGAAATTGGACTTGGGTGTGGATAGGGAATTTTCTTGGAACATTTTTAGTAGCAGTTTTACTATCAATTAGCCTCACAAGTGGAGGGAATGTAGATCCTCTAGCGGCAGCTGAAGGAGGAAAAGGATGGGCTGTTGTAGCTGCAAAGATTATTTCTCTTAACAAAACAAATGTTCTTACAAAATATGAGGCTCTAGGTTCTACAGGATTTTTCCTCGCATTCTTAAGAGGCGTAATTGCAAACTGGCTTGTATGCCTTGGAGTAACAATGGCTCTTGTGAGCAAAAGTGTCCCAGGTAAACTTCTAGCTTGTTGGTTACCAATTACAGCATTTCAAACAATGGGAATGGAGCACATAGTAGTAAATATGTTTTTACATACAGCTGGTCCACTAATGGGGTCTGGAGTTCCATTCTACAAAGTTATTTTCTGGAACTTTTTACCTGTGACTTTGGGAAATGTTATTGGTGGGATGGTATTCATTGGAATGTTGTTTTACAGCACTCATCGCACAAAAATGTCTAATGTTTTACCAACAGTTCATGATGAGAAATTAGAAAGAGAATTAGCTGCCGAGCTTGGTGCA
>AG-402-G10_2717661445
ATGGACTATGTACTACCAAATGAATTGGTAGATGGAATGATTGCAGCTGGAGGTAAGAAATCTACTGTAAGCATTAAAAATCTAATTGTCAGAGGTTTTTATTCAGGAGCAATATTGGGTTTAGCAACTTGTTTGGCAATTACAGTTGGAATTCAATCTGGCATGCCTTTCTTAGGTTCAGTTATTTTCCCATTTGGATTTGCCAGTATTGTGCTATTTGGGATGGAGTTAGTAACTGGTAATTTTGCATTATTACCTATGGCAACTTGGGCAGGAAGGTCCTCATGGAGAAATACATTTAGAAATTGGACTTGGGTTTGGATAGGGAATTTTCTTGGAACATTTTTAGTAGCAGTTTTACTATCAATTAGTCTTACAAGTGGAGGAAATGTTGATCCTCTAGCGGCAGCTGAAGGGGGAAAAGGATGGGCTGTTGTAGCTGCAAAGATTATTACCCTTAACAAAATAAATGTTCTTACCAAATATGAGGCTCTAGGTTCTACAGGATTTTTCCTCGCATTCTTAAGAGGCGTAATTGCAAACTGGCTTGTATGCCTTGGAGTAACAATGGCTCTGGTAAGCAAAAGTGTCCCAGGAAAACTTCTCGCTTGTTGGTTGCCAATTACAGCATTCCAAACAATGGGCATGGAGCACATAGTAGTCAATATGTTTTTACATACAGCGGGACCACTAATGGGGTCTGGGGTTCCATTCTACAAAGTTATTTTCTGGAACTTTTTACCTGTGACTTTGGGAAATGTTATTGGTGGGATGGTATTCATTGGAATGTTGTTTTATAGCACTCATCGCACAAAAATGTCTAATGTTTTACCAACAGTTCATGATGAGAAATTAGAAAGAGAATTAGCTGCCGAGCTTGGTGCA
>AG-363-B11_2667884530
ATGGACTATGTGCTACCTAATGAATTGGTAGATGGAATGATTGCTGCTGGAGGTAAGAAATCTACTGTAAGCATTAAAAATCTAATGGTCAGAGGTTTTTATTCAGGAGCAATACTGGGTTTAGCAACTTGTTTAGCAATTACAGTTGGGATCCAATCTGGCATGCCTTTCTTAGGTTCAGTTATTTTCCCATTTGGATTTGCCAGTATTGTGCTATTTGGGATGGAGTTAGTAACTGGTAATTTTGCATTATTACCTATGGCAACCTGGGCAGGAAGGTCCTCATGGAGAAATACATTTAGAAATTGGACTTGGGTTTGGATAGGGAATTTTCTGGGAACATTTTTAGTAGCAGTTTTACTATCAATTAGTCTGACAAGTGCAGGAAATGTAGATCCTCTAGCAGCAGCTGAAGGGGGCAAGGGATGGGCTGTTGTAGCTGCAAAGATTATTGCTCTTAATAAATCAAATGTTCTTACTAAATATGAGGCTCTAGGGTCTACAGGGTTTTTCCTCGCATTCTTAAGAGGCGTAATTGCAAACTGGCTTGTATGCCTTGGAGTAACAATGGCTCTTGTGAGCAAAAGTGTCCCAGGTAAACTTCTGGCTTGTTGGTTGCCCATTACAGCATTCCAAACAATGGGAATGGAGCACATAGTAGTCAATATGTTTTTACATACAGCTGGGCCATTAATGGGGTCTGGAGTTCCATTCTACAAAGTTATTTTCTGGAACTTTTTACCTGTGACTTTGGGAAATGTTATTGGTGGAATGGTATTCATTGGAATGTTGTTCTACAGCACTCATCGCACAAAAATGTCTAATGTTTTACCAACAGTTCATGATGAGAAATTAGAAAGAGAATTAGCTGCCGAGCTTGGTGCA
>MIT1304_2684597138
ATGGACTATGTACTACCAAATGAATTGGTAGATGGAATGATTGCTGCTGGAGGTAAAAAATCTACGGTAAGCATTAAAAATCTAATGGTCAGAGGTTTTTATTCAGGCGCAATTCTGGGTTTAGCAACTTGTTTGGCAATTACAGTTGGGATTCAATCTGGCATGCCTTTCTTAGGTTCAGTTATTTTCCCATTTGGGTTTGCCAGTATTGTGCTATTTGGGATGGAGTTGGTAACTGGTAATTTTGCATTATTACCTATGGCAACTTGGGCAGGTAGATCCTCATGGCGAAATACTTTTAGAAATTGGACTTGGGTTTGGATAGGGAATTTTCTTGGAACATTTTTAGTAGCCGTTTTACTATCAATTAGTCTTACAAGTGGAGGAAATGTAGATCCTTTAGCGGCAGCTGAAGGAGGGAAAGGATGGGCTGTGGTGGCTGCAAAGATTATTGCCCTTAACAAGACAAATGTTCTTACAAAATATGAGGCTCTAGGTTCTACAGGTTTTTTACTCGCATTCTTAAGAGGCATAATTGCAAACTGGCTTGTATGCCTTGGAGTAACAATGGCTCTTGTGAGCAAAAGTGTCCCAGGAAAACTTCTCGCGTGTTGGTTGCCAATTACAGCATTCCAAACAATGGGAATGGAGCACATAGTAGTCAATATGTTTTTACATACTGCGGGGCCACTAATGGGGTCTGGAGTCCCATTCTACAAAGTTATTTTCTGGAACTTTTTACCTGTGACTTTAGGGAATGTTATTGGTGGGATGGTATTTATTGGAATGTTATTTTACAGCACTCATCGGACAAAAATGTCTAATGTTTTACCAACAGTCCATGATGAGAAATTAGAAAGAGAATTAGCTGCCGAGCTTGGTGCA
>AG-363-M21_2667830120
ATGGACTATGTACTACCAAATGAATTGGTAGATGGAATGATTGCAGCTGGAGGGAAAAAGTCTACTGTAAGCATTAAAAATCTAATGGTCAGAGGTTTTTATTCAGGAGCAATACTCGGTTTAGCAACTTGTTTGGCAATTACAGTTGGGATTCAATCTGGCATGCCTTTCTTAGGTTCAGTTATTTTCCCCTTTGGATTTGCAAGTATTGTGCTATTTGGGATGGAGTTGGTGACTGGTAATTTTGCATTATTACCTATGGCAACTTGGGCAGGAAGATCCTCATGGAGAAATACATTTAGAAATTGGACTTGGGTTTGGATAGGGAATTTTCTTGGAACATTTCTAGTAGCCGTTTTACTATCCATTAGTCTTACGAGTGGAGGCAATGTAGATCCTTTGGCGGCAGCTGACGGGGGCAAGGGATGGGCTGTGGTAGCTGCAAAGATTATTGCTCTTAACAAGATAAATGTTCTTACCAAATATGAGGCTCTAGGTTCTACAGGATTTTTCCTCGCATTCTTAAGAGGCGTAATTGCAAACTGGCTTGTATGCCTTGGAGTAACAATGGCTCTTGTGAGCAAAAGTGTCCCAGGCAAACTTCTCGCTTGTTGGTTGCCAATTACAGCATTCCAAACAATGGGAATGGAGCACATAGTAGTCAATATGTTTTTGCATACAGCGGGGCCACTAATGGGGTCTGGAGTTCCATTCTACAAAGTTATTTTCTGGAACTTTTTACCTGTGACTATGGGAAATGTTATTGGTGGGATGGTATTTATTGGAATGTTGTTTTACAGCACTCATCGGACAAAAATGTCTAATGTTTTACCAACAGTCCATGATGAGAAATTAGAGAGAGAATTAGCTGCCGAGCTTGGTGCA
>AG-363-N20_2667804992
ATGGATTATGTCCTTCCTAATGAATTAGTAGATGGAATGATTGCAGCGGGTGGGAAAAAATCTACTGTAAGTACAAAAAACTTACTAGTAAGAGGTTTTTACTCTGGGGCAATACTTGGCTTAGCCACATGTCTAGCAATAACTGTAGGTATTCAATCTGGGATGCCTTTCCTTGGCTCAGTTATCTTTCCATTTGGTTTTGCAAGCATAGTACTTTTTGGTATGGAGCTAGTTACTGGAAATTTTGCTCTATTACCTATGGCAACTTGGGCGGGTAAATCCTCCTGGAAAGCCACATTTAGAAATTGGGGTTGGGTCTGGATAGGTAATTTCTTAGGCACATTTCTTGTGGCAGTTTTACTTTCAATTAGTTTGACAAGCGCAGGAACTATTGACCCTTTATCTGCAGCTGAAGGAGGTAAAGGATGGGCCGTTGTTGCATCAAAACTGATATCTATAAATCAATCAAATGTTCTTACCAAGTATGAGTCTCTAGGAAGTACTGGACTTTTCCTAGCATTTATACGAGGTGTTATTGCTAACTGGCTCGTATGTCTTGGAGTCACAATGGCTCTAGTAAGTAAAAGTGTTCCAGGAAAACTTCTTGCTTGTTGGCTACCAATTACTGCATTCCAAACAATGGGCATGGAGCACATTGTTGTAAATATGTTTTTGCATACAGTAGGTCCTCTTCTAGGATCTGGAGTGCCCTTCAGTAAGGTTATCTTTTGGAATTTCCTGCCAGTTACTGTTGGCAACATTATTGGAGGAATGGTTTTTATAGGCATGCTCTTCTACAGCACACATCGCACCAAGATGTCTAATGTCCTGCCAACAGTTCATGATGAAAAGCTGGAACGAGAACTAGCAGCAGAACTTGGTGCA
>AG-363-O15_2667808270
ATGGATTATGTCCTTCCCAATGAATTAGTGGATGGAATGATTGCAGCTGGTGGCAAAAAATCTACTGTAAGCACAAAAAACTTACTGGTAAGAGGTTTTTACTCTGGAGCAATACTTGGTTTAGCAACATGTCTAGCAATAACTGTAGGTATTCAATCTGGGATGCCTTTCCTTGGATCAGTTATTTTCCCGTTTGGATTTGCAAGCATAGTACTTTTTGGTATGGAGCTAGTTACTGGAAATTTTGCTCTATTACCTATGGCAACTTGGGCAGGGAAATCCTCCTGGAAAGCCACATTCAGAAATTGGGGTTGGGTCTGGATAGGTAATTTCTTAGGCACATTTCTTGTAGCAGTTTTACTTTCAATTAGTTTGACAAGCGCAGGAACTATTGATCCTTTATCTGCCGCTGAAGGAGGGAAAGGGTGGGCCGTTGTTGCATCCAAACTTATATCTATCAATCAATCAAATGTTCTTACCAAATATGAATCCCTAGGAAGTACAGGATTTTTCCTAGCATTTCTAAGAGGTATTATTGCTAACTGGCTAGTATGTCTTGGAGTCACAATGGCTCTAGTAAGTAAAAGTGTTCCAGGAAAACTTCTTGCTTGTTGGCTACCAATTACTGCATTCCAAACAATGGGAATGGAGCACATTGTTGTAAATATGTTTTTGCATACAGCGGGTCCTCTTCTTGGCTCAGGAGTGCCCTTCACTAAGGTTATTTTTTGGAATTTCCTACCAGTGACTGTTGGCAACATTATTGGAGGAATGGTTTTTATAGGCATGCTCTTCTACAGCACCCATCGCACAAAGATGTCTAATGTCTTGCCAACAATTCATGATGAAAAGTTAGAGCGAGAACTAGCCGCAGAACTTGGTGCA
>AG-363-O16_2667810016
ATGGACTATGTCCTCCCAAATGAATTAGTTGATGGAATGATTGCCGCCGGGGGGAAGAAATCAACCGTAAGTGTTAAAAATTTATTGGTTCGGGGATTTTACTCAGGAGCAATTCTTGGCCTTGCAACTTGCTTAGCTATAACTGTAGGGATTCAATCTGGGATGCCTTTTCTGGGATCAGTTATTTTCCCATTTGGATTTGCCAGTATTGTTCTTTTCGGCATGGAATTAGTTACTGGTAATTTTGCTCTATTACCCATGGCGACTTGGGCAGGAAGATCATCGTGGAGGGCAACTATTCGTAACTGGAGCTGGGTTTGGATAGGGAATTTTCTTGGAACATTTTTAGTTGCAATTTTACTATCGATAAGCTTAACAAGTGCCGGAACAATTGAGCCGTTATCAGTTGCGGAGGGAGGTAAAGGTTGGGCAGTTGTAGCATCGAAAATAATTTCTATAAACCAATCAAATGTTCTTAATAAATATGAAGCATTAGGAACTACTGGTTTATTTTTGGCATTTTTAAGAGGTGTAATTGCAAACTGGCTTGTTTGTTTGGGCGTGACAATGGCACTAGTAAGTAAAAGTGTCCCAGGCAAACTACTTGCATGCTGGTTACCAATTACAGCCTTCCAAACTATGGGAATGGAACATATTGTAGTGAATATGTTTTTGCATACAGCAGGTCCTCTTTTAGGATCTGGAGTTGCCTTCTACAAAGTTATCTTCTGGAATTTCATCCCAGTCACATTAGGAAACATTATTGGTGGAATGGTATTTATTGGCATGCTCTTCTATAGCACCCATCGAACCAAGATGCCTAACGTCTTACCAACAGTTCATGATGAGAAATTAGAAAGAGAGTTAGCAGCAGAACTAGGAGCT
>AG-363-A06_2667877216
ATGGACTACGTTCTGCCAAATGAATTGGTAGATGGAATGATTGCTGCAGGTGGTAAGAAATCCACTGTCAGCATAAAAAATCTTTTACTTAGAGGATTTTATTCAGGAGCAATACTTGGACTAGCTACTTGTTTAGCAATTACTGTGGGAATTCAGTCAAAAATGCCCTTCTTAGGTTCTATTCTCTTCCCATTTGGATTTGCAAGTATTGTTCTATTTGGCATGGAACTAGTAACTGGAAATTTTGCCCTATTGCCAATGGCAACTTGGGCTGGCAAAAGCACTTGGAGTGCTACTTTTAGAAATTGGATTTGGGTTTGGATAGGAAATTTTATTGGAACTGTCCTAGTCGCATTTTTATTATCTATTAGTCTTACAAATGCAGGAACATTAGAGCCTTTAGCAGTTGCAGATGGAGGGAAAGGATGGGCTGCTGTAGCAGCAAAAATTATCAGTTTAAACAAAACTAATGTGCTTGTTAAATATGAAGCATTGGGAAGCACGGGATTCTTTCTTGCATTTTTAAGAGGTGTAATCGCAAATTGGTTAGTTTGCTTAGGCGTAACAATGGCGCTAGTAAGTAAAAGTGTTCCGGGTAAAATTCTGGCTTGCTGGCTTCCAATTACTGCTTTCCAAATAATGGGAATGGAACATATAGTTGTAAACATGTTCCTTCATACTGCAGGACCCTTTCTAGGATCTGGAGTTGCATTCTCAAAAGTCATTCTTTGGAATTTTATTCCAGTAACATTAGGAAATATCCTGGGAGGGATGGTCTTCATTGGCATGTTGTTCTATAGCACTCATAGAACAAAAATCAAAAATGTATTACCTTCTATTCATGATGAAAAGTTAGAAAGAGAATTAGCTGCTGAACTTGGAGCT
>AG-402-I21_2667724021
ATGGACTACGTCCTACCAAATGAATTGGTAGATGGAATGATTGCTGCAGGTGGAAAGAAATCATCTGTAAGCGTAAAAAACTTGCTAATAAGAGGCTTCTATTCAGGAGCAATTTTAGGTTTAGCTACATGTCTTGCAATTACTATAGGTATTCAATCTGGGATGCCTTGGTTAGGTTCTTTTATATTTCCTTTTGGTTTTGCAAGTATCGTTCTTTTCGGTATGGAGCTTGTTACTGGTAATTTTGCGTTACTACCAATGGCCGTATGGGCTGGAAAGAGTTCTTGGTCTGCAACTGTAAGGAATTGGCTATGGGTTTGGATCGGTAATTTTCTAGGTACAGCATTTGTTGCAGTTCTACTATCCATAAGCTTGTCCAGTGCTGGAAATGTTGATCCATTAGCTGCTGCTGAAGGTGGAAAAGGATGGGCAGTTGTTGCAGCAAAAATAATAGCTATACATAAAGCAAACACAGTTATTAAATATGAAGCACTTGGCAGTACTGGTTTTTTCCTTGCATTTTTACGTGGAGTAATTGCAAACTGGCTGGTTTGTTTAGGTGTAACAATGGCACTTGTAAGTAAAAGTGTTCCAGGAAAGATACTTGCTTGCTGGCTACCTATAACTGCATTCCAAACAATGGGAATGGAGCACATAGTAGTTAATATGTTTTTGCATACAACTGGACCGCTACTGGGATCAGGTATTCCTTTTACAAAAGTAATTTTTTGGAATTTCTTGCCAGTGACGGTTGGAAATATTGTTGGAGGAATGGTATTTATTGGAATGCTTTTCTATAGCACCCACAAAACCCCAATCTCTAACGTTTTACCTGACATCAAAGATGAAAAACTAGAAAGAGAGGTAGCAGCACAACTTGGTGCA
>MIT1013_2682092660
ATGGACTACGTTCTACCAAATGAATTGGTAGATGGAATGATTGCTGCAGGTGGAAAGAAATCATCTGTAAGCGTAAAAAACTTGCTAATAAGAGGCTTCTATTCAGGAGCAATTTTAGGTTTAGCGACATGTCTTGCAATTACTATAGGTATTCAATCTGGGATGCCTTGGTTAGGTTCTTTTATATTTCCTTTTGGTTTTGCAAGTATCGTCCTTTTCGGTATGGAGCTTGTTACTGGTAATTTTGCGTTACTACCAATGGCCGTATGGGCTGGAAAGAGTTCTTGGTCTGCAACTGTAAGGAATTGGCTATGGGTTTGGATCGGTAATTTTCTAGGTACAGCATTTGTTGCAGTTCTACTATCCATAAGCTTGTCCAGTGCTGGAAATGTTGATCCATTAACTGCTGCTGAAGGTGGAAAGGGATGGGCAGTTGTTGCAGCAAAAATAATAGCTATACATAAAGCAAACACAGTTGTTAAATATGAAGCACTTGGCAGTACTGGTTTTTTCCTTGCATTTTTACGTGGAGTAATTGCAAACTGGCTGGTTTGTTTAGGTGTAACAATGGCACTTGTAAGTAAAAGTGTTCCAGGAAAGATACTTGCTTGCTGGCTACCTATAACTGCATTCCAAACAATGGGAATGGAGCACATAGTAGTTAATATGTTTTTGCATACAACTGGTCCTCTACTTGGTTCTGGTATTCCTTTTACAAAAGTAATTTTTTGGAATTTCTTACCAGTGACGATTGGAAATATTGTTGGAGGAATGGTATTTATTGGAATGCTTTTCTATAGCACTCACAAAACTCCAATCTCTAACGTTTTACCTGCCGTCAAAGATGAAAAACTAGAAAGAGAGGTAGCAGCACAACTTGGTGCA
>AG-402-P16_2667757297
ATGGACTACGTCCTACCAAATGAATTGGTAGATGGAATGATTGCTGCAGGTGGCAAGAAATCATCTGTAAGCGTAAAAAACTTGCTAATAAGAGGCTTCTATTCAGGAGCAATTTTAGGTTTAGCGACATGTCTTGCAATTACTATAGGTATTCAATCTGGGATGCCTTGGTTAGGTTCTTTTATATTTCCTTTTGGTTTTGCAAGTATCGTTCTTTTCGGTATGGAGCTTGTTACTGGTAATTTTGCGTTATTACCAATGGCCGTATGGGCTGGAAAGAGTTCTTGGTCTGCAACTGTAAGGAATTGGCTATGGGTTTGGATCGGTAATTTTCTAGGTACAGCATTTGTTGCAGTTCTACTATCCATAAGCTTGTCCAGTGCTGGAAATGTTGATCCATTAACTGCTGCTGAAGGTGGAAAAGGATGGGCAGTTGTTGCAGCAAAAATAATAGCTATACATAAAGCAAACACAGTTGTTAAATATGAAGCACTTGGAAGTACTGGTTTTTTCCTTGCATTTTTACGTGGAGTAATTGCAAACTGGCTGGTTTGTTTAGGTGTAACAATGGCACTTGTAAGTAAGAGTGTTCCAGGAAAGATACTTGCTTGCTGGCTACCTATAACTGCATTCCAAACAATGGGAATGGAGCACATAGTAGTTAATATGTTTTTGCATACAACTGGCCCTCTACTAGGTTCGGGTATTCCTTTTACAAAAGTAATTTTTTGGAATTTCTTACCAGTGACAATTGGCAATATTGTTGGAGGAATGGTATTTATTGGAATGCTTTTCTATAGCACTCACAAAACTCCAATCTCTAACGTTTTACCTGCCGTCAAAGATGAAAAACTAGAAAGAGAGGTAGCAGCACAACTTGGTGCA
>AG-402-P18_2667761027
ATGGACTACGTCCTGCCAAATGAATTGGTAGATGGAATGATTGCTGCAGGTGGAAAGAAATCATCTGTAAGCGTAAAAAACTTGCTAATACGAGGCTTCTATTCAGGAGCAATTTTAGGTTTAGCTACATGTCTTGCAATTACTATAGGTATTCAATCTGGGATGCCTTGGTTAGGTTCTTTCATATTTCCTTTTGGTTTTGCAAGCATCGTTCTTTTTGGTATGGAGCTTGTTACTGGTAATTTTGCGTTACTACCAATGGCCGTATGGGCTGGAAAGAGTTCTTGGTCTGCAACTGTAAGGAATTGGCTATGGGTTTGGATCGGTAATTTTCTTGGTACAGCTTTTGTTGCAGTTCTACTATCCATAAGCTTATCCAGTGCTGGAAATGTTGATCCATTAACTGCTGCTGAAGGTGGCAAAGGATGGGCAGTTGTTGCAGCAAAAATAATAGCTATACATAAAGCAAATACAGTTGTTAAATATGAAGCACTTGGAAGTACTGGCTTTTTCCTTGCATTTTTACGTGGAGTAATTGCAAACTGGCTTGTTTGTTTAGGTGTAACAATGGCACTTGTAAGTAAAAGTGTTCCAGGAAAAATACTTGCTTGCTGGCTACCTATAACTGCATTCCAAACAATGGGAATGGAACACATAGTAGTTAATATGTTTTTGCATACAACTGGCCCTCTACTTGGATCTGGTATTCCTTTTACAAAAGTAATCTTTTGGAATTTCTTTCCAGTGACGATTGGAAATATTGTTGGAGGAATGGTATTTATTGGAATGCTTTTCTATAGCACCCACAAAACACCAATATCTAACGTTTTACCTGAAGTCAAAGATGAAAAACTAGAAAGAGAAGTAGCAGCACAACTTGGTGCA
>AG-402-K14_2667854263
ATGGACTACGTCCTACCAAATGAATTAGTAGATGGAATGATCGCTGCAGGTGGAAAGAAATCATCTGTAAGCGTAAAAAACTTGCTAGTAAGAGGCTTCTATTCAGGAGCAATTTTAGGTTTAGCGACGTGTCTTGCAATTACTATAGGTATTCAATCTGGGATGCCTTGGTTAGGTTCTTTCATATTTCCTTTTGGTTTTGCAAGTATCGTACTTTTCGGTATGGAGCTTGTTACTGGTAATTTTGCGTTACTACCAATGGCCGTATGGGCTGGAAAAAGTTCTTGGTCTGCAACTGTAAGGAATTGGCTATGGGTTTGGATCGGTAATTTTCTTGGTACAGCATTTGTTGCAGTTCTACTATCCATAAGCTTATCCAGTGCTGGAAATGTTGATCCATTAAGTGCTGCTGAAGGTGGAAAAGGATGGGCAGTTGTTGCAGCAAAAATAATAGCTATTCATAAAGCAAACACAGTTGTTAAATATGAAGCACTTGGAAGTACTGGTTTCTTCCTGGCATTTTTACGTGGGGTAATTGCAAACTGGCTGGTTTGTTTAGGTGTAACAATGGCACTTGTCAGTAAAAGTGTTCCAGGCAAGATACTTGCTTGCTGGCTACCAATAACTGCCTTCCAAACAATGGGAATGGAGCACATAGTAGTTAATATGTTTTTGCATACAACTGGCCCTCTACTAGGATCAGGTATTCCTTTTACAAAAGTAATTTTTTGGAATTTCTTACCAGTTACGATTGGAAATATTATTGGAGGTATGGTATTTATTGGAATGCTTTTCTATAGCACTCACAAAACTCCTATCTCTAATGTTTTACCAGACGTTAAAGATGAAAAATTAGAACGAGAGGTGGCAGCTCAACTTGGTGCA
>AG-409-A10_2717287944
ATGGATTACGTCTTACCAAATGAATTGGTAGATGGAATGATTGCTGCAGGTGGAAAGAAATCATCTGTAAGCGTAAAAAACTTACTAATACGAGGCTTCTATTCAGGAGCAATTTTAGGTTTAGCTACATGTCTTGCCATTACGATAGGTATTCAATCTGGGATGCCTTGGTTAGGTTCTTTCATATTTCCTTTTGGTTTTGCAAGTATTGTTCTTTTTGGAATGGAGCTTGTTACTGGTAATTTTGCTTTACTGCCTATGGCTGTATGGGCAGGTAAAAGTTCTTGGACTGCAACTGTAAGAAATTGGCTATGGGTTTGGATCGGTAATTTTCTAGGTACAGCATTTGTTGCCGTACTACTTTCAATTAGTTTATCTAGTGCAGGAAATGTAGATCCTTTAGCTGCTGCTGAAGGTGGAAAAGGATGGGCAGTTGTAGCAGCAAAAATAATAGCTATACATAAAGCAAACACAGTTGTGAAATATGAAGCACTTGGAAGTACTGGTTTTTTCCTTGCATTTTTACGTGGGGTAATTGCAAACTGGCTTGTTTGTTTAGGTGTAACAATGGCACTTGTAAGTAAAAGTGTTCCAGGAAAGATACTTGCTTGCTGGCTACCTATAACTGCATTCCAAACAATGGGAATGGAACACATAGTAGTTAATATGTTTTTGCATACAACTGGCCCTCTACTTGGTTCGGGTATTCCTTTTACAAAAGTAATTTTTTGGAATTTCTTACCAGTGACGATTGGAAATATTGTTGGAGGAATGGTATTTATTGGAATGCTTTTCTATAGCACCCACAAAACTCCTATCTCTAATGTGTTACCAGAAGTAAAAGATGAAAAATTAGAACGAGAGCTCGAAGCACAACTTGGTGCA
>MIT0913_2682084087
ATGGATTACGTCTTACCAAATGAATTGGTAGATGGAATGATTGCTGCAGGTGGAAAGAAATCATCTGTAAGCGTAAAAAACTTGCTAATACGAGGCTTCTATTCAGGAGCAATTTTAGGTTTAGCTACATGTCTTGCCATTACGATAGGTATTCAATCTGGGATGCCTTGGTTAGGTTCTTTCATATTTCCTTTTGGTTTTGCAAGTATTGTTCTTTTTGGAATGGAGCTTGTTACTGGTAATTTTGCTTTACTGCCTATGGCTGTATGGGCAGGTAAAAGTTCTTGGACTGCAACTGTAAGAAATTGGCTATGGGTTTGGATCGGTAATTTTCTAGGTACAGCATTTGTTGCCGTACTACTTTCAATTAGTTTATCTAGTGCAGGAAATGTAGATCCTTTAGCTGCTGCTGAAGGTGGAAAAGGATGGGCAGTTGTAGCAGCAAAAATAATAGCTATACATAAAGCAAACACAGTTGTGAAATATGAAGCACTTGGAAGTACTGGTTTTTTCCTTGCATTTTTACGTGGGGTAATTGCAAACTGGCTTGTTTGTTTAGGTGTAACAATGGCACTTGTAAGTAAAAGTGTTCCAGGAAAGATACTTGCTTGCTGGCTACCTATAACTGCATTCCAAACAATGGGAATGGAGCACATAGTAGTTAATATGTTTTTGCATACAACTGGCCCTCTACTTGGTTCGGGTATTCCTTTTACAAAAGTAATTTTTTGGAATTTCTTACCAGTGACGATTGGCAATATTGTTGGAGGAATGGTATTTATTGGAATGCTTTTCTATAGCACCCACAAAACTCCTATCTCTAATGTGTTACCAGAAGTAAAAGATGAAAAATTAGAACGAGAGCTCGAAGCACAACTTGGTGCA
>AG-402-A08_2717267298
ATGGATTACGTCTTACCAAATGAATTGGTAGATGGAATGATTGCTGCAGGTGGAAAGAAATCATCTGTAAGCGTAAAAAACTTGCTAATACGAGGCTTCTATTCAGGAGCAATTTTAGGTTTAGCTACATGTCTTGCCATTACGATAGGTATTCAATCTGGGATGCCTTGGTTAGGTTCTTTCATATTTCCTTTTGGTTTTGCAAGTATTGTTCTTTTTGGAATGGAGCTTGTTACTGGTAATTTTGCTTTACTGCCTATGGCTGTATGGGCAGGTAAAAGTTCTTGGACTGCAACTGTAAGAAATTGGCTATGGGTTTGGATCGGTAATTTTCTAGGTACAGCATTTGTTGCCGTACTACTTTCAATTAGTTTATCTAGTGCAGGAAATGTAGATCCTTTAGCTGCTGCTGAAGGTGGAAAAGGATGGGCAGTTGTAGCAGCAAAAATAATAGCTATACATAAAGCAAACACAGTTGTGAAATATGAAGCACTTGGAAGTACTGGTTTTTTCCTTGCATTTTTACGTGGGGTAATTGCAAACTGGCTTGTTTGTTTAGGTGTAACAATGGCACTTGTAAGTAAAAGTGTTCCAGGAAAGATACTTGCTTGCTGGCTACCTATAACTGCATTCCAAACAATGGGAATGGAGCACATAGTAGTTAATATGTTTTTGCATACAACTGGCCCTCTACTTGGTTCGGGTATTCCTTTTACAAAAGTAATTTTTTGGAATTTCTTACCAGTGACGATTGGAAATATTGTTGGAGGAATGGTATTTATTGGAATGCTTTTCTATAGCACCCACAAAACTCCTATCTCTAATGTGTTACCAGAAGTAAAAGATGAAAAATTAGAACGAGAGCTCGAAGCACAACTTGGTGCA
>AG-363-M20_2667903805
ATGGATTACGTCTTACCAAATGAATTGGTAGATGGAATGATTGCTGCAGGTGGAAAGAAATCATCTGTAAGCGTAAAAAACTTGCTAATAAGAGGCTTCTATTCAGGAGCAATTTTAGGTTTAGCTACATGTCTTGCTATTACGATAGGTATTCAATCTGGGATGCCTTGGTTAGGTTCTTTCATATTTCCTTTTGGTTTTGCAAGTATTGTTCTTTTTGGAATGGAGCTTGTTACTGGTAATTTTGCTTTACTGCCTATGGCTGTATGGGCAGGTAAAAGTTCTTGGACTGCAACTGTAAGAAATTGGCTATGGGTTTGGATCGGTAATTTTCTAGGTACAGCATTTGTTGCCGTACTACTTTCAATTAGTTTATCTAGTGCAGGAAATGTAGATCCTTTAGCTGCTGCTGAAGGTGGAAAAGGATGGGCAGTTGTAGCAGCAAAAATAATAGCTATACATAAAGCAAACACAGTTGTGAAATATGAAGCACTTGGAAGTACTGGTTTTTTCCTTGCATTTTTACGTGGGGTAATTGCAAACTGGCTTGTTTGTTTAGGTGTAACAATGGCACTTGTAAGTAAAAGTGTTCCAGGAAAGATACTTGCTTGCTGGCTACCTATAACTGCATTCCAAACAATGGGAATGGAGCACATAGTAGTTAATATGTTTTTGCATACCACTGGCCCTCTACTTGGTTCGGGTATTCCTTTTACAAAAGTAATTTTTTGGAATTTCTTACCAGTGACGATTGGAAATATTGTTGGAGGAATGGTATTTATTGGAATGCTTTTCTATAGCACCCACAAAACTCCTATCTCTAATGTGTTACCAGAAGTAAAAGATGAAAAATTAGAACGAGAGCTCGAAGCACAACTTGGTGCA
>AG-402-G19_2717663624
ATGGATTACGTCTTACCAAATGAATTGGTAGATGGAATGATTGCTGCAGGTGGAAAAAAATCATCTGTAAGCGTAAAAAACTTGCTAATAAGAGGCTTCTATTCAGGAGCAATTTTAGGTTTAGCTACATGTCTTGCCATTACGATAGGTATTCAATCTGGGATGCCTTGGTTAGGTTCTTTCATATTTCCTTTTGGTTTTGCAAGTATTGTTCTTTTTGGAATGGAGCTTGTTACTGGTAATTTTGCTTTACTGCCTATGGCTGTATGGGCAGGTAAAAGTTCTTGGACTGCAACTGTAAGAAATTGGCTATGGGTTTGGATCGGTAATTTTCTAGGTACAGCATTTGTTGCCGTACTACTTTCAATTAGTTTATCTAGTGCTGGAAATGTAGATCCTTTAGCTGCTGCTGAAGGTGGAAAAGGATGGGCAGTTGTAGCAGCAAAAATAATAGCTATACATAAAGCAAACACAGTTGTGAAATATGAAGCACTTGGAAGTACTGGTTTTTTCCTTGCATTTTTACGTGGGGTAATTGCAAACTGGCTTGTTTGTTTAGGTGTAACAATGGCACTTGTAAGTAAAAGTGTTCCAGGAAAGATACTTGCTTGCTGGCTACCTATAACTGCATTCCAAACAATGGGAATGGAGCACATAGTAGTTAATATGTTTTTGCATACAACTGGCCCTCTACTTGGTTCGGGTATTCCTTTTACAAAAGTAATTTTTTGGAATTTCTTACCAGTGACGATTGGAAATATTGTTGGAGGAATGGTATTTATAGGAATGCTTTTCTATAGCACCCACAAAACTCCTATCTCTAATGTTTTACCAGACGTAAAAGATGAAAAATTAGAACGAGAGCTCGAAGCACAACTTGGTGCA
>AG-402-L19_2667736372
ATGGATTACGTCTTACCAAATGAATTGGTAGATGGAATGATTGCTGCAGGTGGAAAGAAATCATCTGTAAGCGTAAAAAACTTGCTAATAAGAGGCTTCTATTCAGGAGCAATTTTAGGTTTAGCTACATGTCTTGCCATTACGATAGGTATTCAATCTGGGATGCCTTGGTTAGGTTCTTTCATATTTCCTTTTGGTTTTGCAAGTATTGTTCTTTTTGGAATGGAGCTTGTTACTGGTAATTTTGCTTTACTGCCTATGGCTGTATGGGCAGGTAAAAGTTCTTGGACTGCAACTGTAAGAAATTGGCTATGGGTTTGGATCGGTAATTTTCTAGGTACAGCATTTGTTGCCGTACTACTTTCAATTAGTTTATCTAGTGCTGGAAATGTAGATCCTTTAGCTGCTGCTGAAGGTGGAAAAGGATGGGCAGTTGTAGCAGCAAAAATAATAGCTATACATAAAGCAAACACAGTTGTGAAATATGAAGCACTTGGAAGTACTGGTTTTTTCCTAGCATTTTTACGTGGGGTAATTGCAAACTGGCTTGTTTGTTTAGGTGTAACAATGGCACTTGTAAGTAAAAGTGTTCCAGGAAAGATACTTGCTTGCTGGCTACCTATAACTGCATTCCAAACAATGGGAATGGAGCACATAGTAGTTAATATGTTTTTGCATACAACTGGCCCTCTACTTGGTTCGGGTATTCCTTTTACAAAAGTAATTTTTTGGAATTTCTTACCAGTGACGATTGGAAATATTGTTGGAGGCATGGTATTTATTGGAATGCTTTTCTATAGCACCCACAAAACTCCTATCTCTAATGTTTTACCAGACGTAAAAGATGAAAAATTAGAACGAGAGCTCGAAGCACAACTTGGTGCA
>AG-402-B03_2717269565
ATGGATTACGTCTTACCAAATGAATTGGTAGATGGAATGATTGCTGCAGGTGGAAAGAAATCATCTGTAAGCGTAAAAAACTTGCTAATAAGAGGCTTCTATTCAGGAGCAATTTTAGGTTTAGCTACATGTCTTGCCATTACGATAGGTATTCAATCTGGGATGCCTTGGTTAGGTTCTTTCATATTTCCTTTTGGTTTTGCAAGTATTGTTCTTTTTGGAATGGAGCTTGTTACTGGTAATTTTGCTTTACTGCCTATGGCTGTATGGGCAGGTAAAAGTTCTTGGACTGCAACTGTAAGAAATTGGCTATGGGTTTGGATCGGTAATTTTCTAGGTACAGCATTTGTTGCCGTACTACTTTCAATTAGTTTATCTAGTGCTGGAAATGTAGATCCTTTAGCTGCTGCTGAAGGTGGAAAAGGATGGGCAGTTGTAGCAGCAAAAATAATAGCTATACATAAAGCAAACACAGTTGTGAAATATGAAGCACTTGGAAGTACTGGTTTTTTCCTTGCATTTTTACGTGGGGTAATTGCAAACTGGCTTGTTTGTTTAGGTGTAACAATGGCACTTGTAAGTAAAAGTGTTCCAGGAAAGATACTTGCTTGCTGGCTACCTATAACTGCATTCCAAACAATGGGAATGGAGCACATAGTAGTTAATATGTTTTTGCATACAACTGGCCCTCTACTTGGTTCGGGTATTCCTTTTACAAAAGTAATTTTTTGGAATTTCTTACCAGTGACGATTGGAAATATTGTTGGAGGAATGGTATTTATTGGAATGCTTTTCTATAGCACCCACAAAACTCCTATCTCTAATGTTTTACCAGACGTAAAAGATGAAAAATTAGAACGAGAGCTCGAAGCACAACTTGGTGCA
>AG-402-B05_2717271170
ATGGATTACGTCTTACCAAATGAATTGGTAGATGGAATGATTGCTGCAGGTGGAAAGAAATCATCTGTAAGCGTAAAAAACTTGCTAATAAGAGGCTTCTATTCAGGAGCAATTTTAGGTTTAGCTACATGTCTTGCCATTACGATAGGTATTCAATCTGGGATGCCTTGGTTAGGTTCTTTCATATTTCCTTTTGGTTTTGCAAGTATTGTTCTTTTTGGAATGGAGCTTGTTACTGGTAATTTTGCTTTACTGCCTATGGCTGTATGGGCAGGTAAAAGTTCTTGGACTGCAACTGTAAGAAATTGGCTATGGGTTTGGATCGGTAATTTTCTAGGTACAGCATTTGTTGCCGTACTACTTTCAATTAGTTTATCTAGTGCTGGAAATGTAGATCCTTTAGCTGCTGCTGAAGGTGGAAAAGGATGGGCAGTTGTAGCAGCAAAAATAATAGCTATACATAAAGCAAACACAGTTGTGAAATATGAAGCACTTGGAAGTACTGGTTTTTTCCTTGCATTTTTACGTGGGGTAATTGCAAACTGGCTTGTTTGTTTAGGTGTAACAATGGCACTTGTAAGTAAAAGTGTTCCAGGAAAGATACTTGCTTGCTGGCTACCTATAACTGCATTCCAAACAATGGGAATGGAGCACATAGTAGTTAATATGTTTTTGCATACAACTGGCCCTCTACTTGGTTCGGGTATTCCTTTTACAAAAGTAATTTTTTGGAATTTCTTACCAGTGACGATTGGCAATATTGTTGGAGGAATGGTATTTATTGGAATGCTTTTCTATAGCACCCACAAAACTCCTATCTCTAATGTTTTACCAGACGTAAAAGATGAAAAATTAGAACGAGAGCTCGAAGCACAACTTGGTGCA
>MIT0912_2682081880
ATGGATTACGTCTTACCAAATGAATTGGTAGATGGAATGATTGCTGCAGGTGGAAAGAAATCATCTGTAAGCGTAAAAAACTTATTAATAAGAGGCTTCTATTCAGGAGCAATTTTAGGTTTAGCTACATGTCTTGCCATTACGATAGGTATTCAATCTGGGATGCCTTGGTTAGGTTCTTTCATATTTCCTTTTGGTTTTGCAAGTATTGTTCTTTTTGGAATGGAGCTTGTTACTGGTAATTTTGCTTTACTGCCTATGGCTGTATGGGCAGGTAAAAGTTCTTGGACTGCAACTGTAAGAAATTGGCTATGGGTTTGGATCGGTAATTTTCTAGGTACAGCATTTGTTGCCGTACTACTTTCAATTAGTTTATCTAGTGCTGGAAATGTAGATCCTTTAGCTGCTGCTGAAGGTGGAAAAGGATGGGCAGTTGTAGCAGCAAAAATAATAGCTATACATAAAGCAAACACAGTTGTGAAATATGAAGCACTTGGAAGTACTGGTTTTTTCCTTGCATTTTTACGTGGGGTAATTGCAAACTGGCTTGTTTGTTTAGGTGTAACAATGGCACTTGTAAGTAAAAGTGTTCCAGGAAAGATACTTGCTTGCTGGCTACCTATAACTGCATTCCAAACAATGGGAATGGAGCACATAGTAGTTAATATGTTTTTGCATACAACTGGCCCTCTACTTGGTTCAGGTATTCCTTTTACAAAAGTAATTTTTTGGAATTTCTTACCAGTGACTATTGGCAATATTGTTGGAGGAATGGTATTTATTGGAATGCTTTTCTATAGCACCCACAAAACTCCTATCTCTAATGTTTTACCAGACGTAAAAGATGAAAAATTAGAACGAGAGCTCGAAGCACAACTTGGTGCA
>PAC1_2607360915
ATGGATTACGTCTTACCAAATGAATTGGTAGATGGAATGATTGCTGCAGGTGGAAAGAAATCATCTGTAAGCGTAAAAAACTTGCTAATAAGAGGCTTCTATTCAGGAGCAATTTTAGGTTTAGCTACATGTCTTGCAATTACTATAGGTATTCAATCTGGGATGCCTTGGTTAGGTTCTTTCATATTTCCTTTTGGTTTTGCAAGTATTGTTCTTTTTGGAATGGAGCTTGTTACTGGTAATTTTGCTTTACTGCCTATGGCTGTATGGGCAGGTAAAAGTTCTTGGACTGCAACTGTAAGAAATTGGCTATGGGTTTGGATTGGTAATTTTCTAGGTACAGCATTTGTTGCCGTACTACTTTCAATTAGTTTATCTAGTGCTGGAAATGTAGATCCTTTAGCTGCTGCTGAAGGTGGAAAAGGATGGGCAGTTGTAGCAGCAAAAATAATAGCTATACATAAAGCAAACACAGTTGTGAAATATGAAGCACTTGGAAGTACTGGTTTTTTCCTTGCATTTTTACGTGGGGTAATTGCAAACTGGCTTGTTTGTTTAGGTGTAACAATGGCACTTGTAAGTAAAAGTGTTCCAGGAAAGATACTTGCTTGCTGGCTACCTATAACTGCATTCCAAACAATGGGAATGGAGCACATAGTAGTTAATATGTTTTTGCATACAACTGGCCCTCTACTTGGTTCGGGTATTCCTTTTACAAAAGTAATTTTTTGGAATTTCTTACCAGTGACGATTGGAAATATTGTTGGAGGAATGGTATTTATTGGAATGCTTTTCTATAGCACCCACAAAACTCCTATCTCTAATGTTTTACCAGACGTAAAAGATGAAAAATTAGAACGAGAGCTCGAAGCACAACTTGGTGCA
>MIT0915_2682086325
ATGGATTACGTCTTACCAAATGAATTGGTAGATGGAATGATTGCTGCAGGTGGAAAGAAATCATCTGTAAGCGTAAAAAACTTGCTAATAAGAGGCTTCTATTCGGGAGCAATTTTAGGTTTAGCTACATGTCTTGCAATTACTATAGGTATTCAATCTGGGATGCCTTGGTTAGGTTCTTTCATATTTCCTTTTGGTTTTGCAAGTATTGTTCTTTTTGGAATGGAGCTTGTTACAGGTAATTTTGCTTTACTGCCTATGGCTGTATGGGCAGGTAAAAGTTCTTGGACTGCAACTGTAAGAAATTGGCTATGGGTTTGGATTGGTAATTTTCTAGGTACAGCATTTGTTGCCGTACTACTTTCAATTAGTTTATCTAGTGCTGGAAATGTAGATCCTTTAGCTGCTGCTGAAGGTGGAAAAGGATGGGCAGTTGTAGCAGCCAAAATAATAGCTATACATAAAGCAAACACAGTTGTGAAATATGAAGCACTTGGAAGTACTGGTTTTTTCCTTGCATTTTTACGTGGGGTAATTGCAAACTGGCTTGTTTGTTTAGGTGTAACAATGGCACTTGTAAGTAAAAGTGTTCCAGGAAAGATACTTGCTTGCTGGCTACCTATAACTGCATTCCAAACAATGGGAATGGAGCACATAGTAGTTAATATGTTTTTGCATACAACTGGCCCTCTACTTGGTTCGGGTATTCCTTTTACAAAAGTAATTTTTTGGAATTTCTTACCAGTGACGATTGGAAATATTGTTGGAGGAATGGTATTTATTGGAATGCTTTTCTATAGCACCCACAAAACTCCTATCTCTAATGTTTTACCAGACGTAAAAGATGAAAAATTAGAACGAGAGCTCGAAGCACAACTTGGTGCA
>AG-459-P07_2717749597
ATGGACTATGTCCTGCCTAATGAACTTGTAGATGGAATGATCGCTGCTGGCGGAAAAAAATCAGCTGTAAGCGTAAAAAATCTTCTTATCAGGGGCTTTTATTCAGGAGCTATTTTAGGTCTTGCTACATGTCTGGCAATAACCATAGGTATTCAATCAGGAATGCCTTGGTTAGGTTCATTCATCTTCCCTTTTGGATTTGCAAGTATCGTTCTTTTTGGAATGGAACTTGTCACTGGTAACTTTGCCCTCTTGCCAATGGCCGTATGGGCAGGAAAAAGTACTTGGCCTGCAACTGTCAGAAACTGGATGTGGGTATGGATTGGAAATTTTTTAGGAACAGCTTTTGTTGCCGTTCTTCTATCTATCAGCTTATCCAGTGCTGGAAATGTGGATCCATTAACTGCTGCAGAAGGAGGAAAAGGATGGGCAGTTGTTGCTGCAAAAATCGTAGCGATTCACAAAGCAAATACAGTCGTTAAGTATGAAGCACTTGGAGGTACAGGCTTTTTCCTCGCATTTTTACGCGGTGTAATCGCAAACTGGCTTGTTTGCTTAGGTGTAACTATGGCACTAGTAAGTAAAAGCGTTCCGGGTAAAATACTTGCTTGTTGGCTACCTATAACTGCCTTCCAAACAATGGGAATGGAGCATATAGTAGTCAATATGTTTTTGCATACAACCGGACCGCTACTAGGATCAGGTATTCCTTTTACAAAAGTAATTTTTTGGAATTTCTTTCCAGTCACTATAGGAAATATTGTTGGAGGAATGGTATTTATTGGAATGCTTTTCTATAGCACCCATAAAACTCCTATCTCAAATGTATTACCAGATGTAAAAGATGAAAAATTAGAAAGAGAGGTAGCAGCACAACTAGGTGCA
>AG-363-O06_2667806695
ATGGACTATGTACTTCCGAATGAACTAGTGGATGGAATGATAGCCGCAGGCGGCAAAAAATCTACCGTGAGTGTAAAAAACTTACTTGTTAGAGGTTTTTATTCAGGTGCAATTCTTGGATTGGCAACCTGTCTTGCTATCACAGTAGGTATTCAATCAGGAATGCCATTTCTAGGATCTGTAATTTTTCCATTTGGCTTTGCAAGTATCGTACTTTTTGGTATGGAACTTGTTACCGGTAATTTTGCTTTATTGCCTATGGCAACATGGGCAGGCAAAAGTTCATGGCGAGCTACATTTAGAAATTGGATGTGGGTTTGGATAGGAAACTTTCTAGGCACAGTTCTTGTAGCACTTTTATTATCAATTAGCCTCACTAGCGCAGGAACAGTAGAGCCGTTAGCTGCTGCTGCAGGTGGAAAAGGCTGGGCTGTTGTAGCAGCAAAGATAATTGCTATCAACAAAGCAAATGTCCTATTAAAATATGAAGCATTAGGGCGGACTGGATTTTTTCTCGCATTTATTAGAGGAGTAATTGCTAATTGGCTAGTCTGCCTTGGCGTAACGATGGCACTAGTAAGTAAAAGCGTGCCAGGCAAAATCCTTGCCTGCTGGCTACCTATAACTGCATTCCAAACAATGGGTATGGAGCATATTGTTGTAAATATGTTTCTGCATACTACTGGGCCTCTACTAGGATCAGGAGTTCCATTAACCAAGATATTCTTTTGGAATTTTCTACCTGTTACATTAGGGAATATCCTAGGTGGGATGGTGTTTATAGGTATGCTTTTCTATAGTACACATAGAACAAAAATGACGAATGTTCTACCTAGTGTGCATGACGAAAAACTTGAAAGAGAGCTTGCCGCAGAGCTAGGAGCC
>AG-363-P19_2667818429
ATGGATTACGTTCTACCAAATGAATTGGTAGATGGAATGATCACCGCTGGTGGCAAAAAGTCTACCGTAAGTATTAAAAATCTTTTAGTTAGAGGTTTTTATTCAGGTGCAATTCTTGGTTTAGCTACATGCCTTGCTATCACAGTAGGAATTCAATCAGGAATACCCTTTTTAGGTTCGGTTCTATTTCCTTTTGGCTTTGCAAGCATAGTTCTTTTCGGTATGGAGCTTGTGACAGGTAACTTTGCTCTTCTTCCAATGGCCACATGGGCTGGCAAAAGCTCATGGCGCGCAACATTTAGAAACTGGACGTGGGTATGGATCGGAAATTTTCTAGGGACAGCTTTAGTAGCTATCTTGCTATCAATAAGTTTAACAAGTGCAGGCACAGTGGAGCCCCTAGCTGCTGCTGCTGGTGGTAAAGGTTGGGCAGTGATAGCGGCAAAAATAATAGCAATTAACAAAACAAATGTACTCACAAAATATGAGGCTCTAGGAAGTACTGGTTTGTTTCTTGCATTTCTTAGAGGTGTTATTGCAAACTGGCTAGTTTGTCTTGGGGTAACAATGGCCTTAGTCAGTAAAAGTGTTCCAGGTAAAATATTAGCCTGTTGGTTACCTATTACTGCTTTCCAAACTATGGGCATGGAGCATATTGTTGTAAATATGTTCCTCCACACTGCAGGCCCATTGCTAGGTTCTGGAGTTCCATTCTTAAAAGTAATTTTCTGGAATTTTATACCTGTGACTTTAGGAAATGTAGTAGGTGGTATGGTGTTTATAGGCATGCTTTTCTATAGCACTCATAGAACAAGTATGAGCAATGTTCGTCCTTCGATTCATGATGAAAAACTCGAAAGAGAGCTTGCAGCAGAACTTGGTGCT
>AG-363-K07_2667897396
ATGGACTATGTCCTACCAAATGAGCTTGTAGACGGCATGATTGCTGCGGGCGGCAAAAAATCAACAGTCAGTGTCAAAAACCTTCTAGTACGCGGATTTTATTCCGGAGCAATTCTCGGATTAGCGACTTGCCTTGCAATTACCGTAGGTATTCAGTCTGGGATGCCATTCTTAGGTTCTGTAATTTTCCCATTTGGATTTGCAAGCATTGTTCTCTTTGGGATGGAACTAGTGACTGGCAACTTTGCACTACTACCAATGGCAACATGGGCTGGGAAAAGTTCTTGGCGCGCAACATTCCGAAATTGGAGTTGGGTCTGGATAGGCAACTTTCTAGGTACAGCCCTCGTAGCTGTTCTATTAGCATTAAGTCTCACAAGTGCTGGAACCGTTGAACCTCTTTCAGCCGCGGATGGAGGAAAGGGTTGGGCAGTAGTAGCGGCAAAGATTATTGCGATAAATAAAATGAACGTAATTACCAAGTATGAGGTATTAGGCACTACTGGGTTCTTATTAGCTGTTCTTAGAGGAATAATTGCGAACTGGTTGGTTTGTTTAGGTGTAACTATGGCACTAGTCAGCAAAAGTGTTCCTGGCAAAATACTTGCATGCTGGCTACCAATCACTGCATTCCAAACAATGGGCATGGAACATATTGTCGTCAATATGTTCCTACATACAACAGGGCCTTTGCTAGGTTCTGGAGTGGCTTTTAGTAAAGTTATTTTTTGGAATTTTCTACCAGTAACTTTAGGAAATATATTAGGAGGAATGGTATTTATTGGAATGCTTTTCTATAGCACTCATAGAACAAAAATGAGCAATGTTCTACCTACTATCCATGATGAAAAACTAGAAAGAGAACTTGCAGCAGAGCTTGGAGCT
>NATL2A_2606775581
ATGGACTACGTCCTACCAAATGAATTGGTAGATGGAATGATTGCTGCAGGTGGCAAGAAATCATCTGTAAGCGTAAAAAACTTGCTAATAAGAGGCTTCTATTCAGGAGCAATTTTAGGTTTAGCGACATGTCTTGCAATTACTATTGGTATTCAATCTGGGATGCCTTGGTTAGGTTCTTTTATATTTCCTTTTGGTTTTGCAAGTATCGTTCTTTTCGGTATGGAGCTTGTTACTGGTAATTTTGCGTTACTACCAATGGCCGTATGGGCTGGAAAGAGTTCTTGGTCTGCAACTGTAAGGAATTGGCTATGGGTTTGGATCGGTAATTTTCTAGGTACAGCATTTGTTGCCGTACTACTTTCAATTAGTTTATCAAGTGCTGGAAATGTAGATCCATTAACTGCTGCTGAAGGTGGAAAAGGATGGGCAGTTGTAGCAGCAAAAATAATAGCTATACATAAAGCAAACACAGTTGTTAAATATGAAGCACTTGGAAGTACTGGTTTTTTCCTTGCATTTTTACGTGGAGTAATTGCAAACTGGCTGGTTTGTTTAGGTGTAACAATGGCACTTGTAAGTAAAAGTGTTCCAGGAAAGATACTTGCTTGCTGGCTACCTATAACTGCATTCCAAACAATGGGAATGGAGCACATAGTAGTTAATATGTTTTTGCATACAACTGGCCCTCTACTTGGTTCGGGTATTCCTTTTACAAAAGTAATTTTTTGGAATTTCTTACCAGTGACGATTGGAAATATTGTTGGAGGAATGGTATTTATTGGAATGCTTTTCTATAGCACCCACAAAACTCCTATCTCTAATGTTTTACCAGACGTAAAAGATGAAAAATTAGAACGAGAGCTCGAAGCACAACTTGGTGCA
>MIT0801_2607819260
ATGGACTATGTCCTACCAAATGAATTGGTAGATGGAATGATTGCTGCAGGTGGCAAGAAATCATCTGTAAGCGTAAAAAACTTGCTAATAAGAGGCTTCTATTCAGGAGCAATTTTAGGTTTAGCGACATGTCTTGCAATTACTATTGGTATTCAATCAGGGATGCCTTGGTTAGGTTCTTTTATATTTCCTTTTGGTTTTGCAAGTATCGTTCTTTTCGGTATGGAGCTTGTTACTGGTAATTTTGCGTTACTACCAATGGCTGTATGGGCTGGAAAGAGTTCTTGGTCTGCAACTGTAAGGAATTGGCTATGGGTTTGGATCGGTAATTTTCTAGGTACAGCATTTGTTGCCGTACTACTTTCAATTAGTTTATCAAGTGCTGGAAATGTAGATCCATTAACTGCTGCTGAAGGTGGAAAAGGATGGGCAGTTGTAGCAGCAAAAATAATAGCTATACATAAAGCAAACACAGTTGTTAAATATGAAGCACTTGGAAGTACTGGTTTTTTCCTTGCATTTTTACGTGGAGTAATTGCAAACTGGCTAGTTTGTTTAGGTGTAACAATGGCACTTGTAAGTAAAAGTGTTCCAGGAAAGATACTTGCTTGCTGGCTACCTATAACTGCATTCCAAACAATGGGAATGGAGCACATAGTAGTTAATATGTTTTTGCATACAACTGGCCCTCTACTTGGTTCGGGTATTCCTTTTACAAAAGTAATTTTTTGGAATTTCTTACCAGTGACGATTGGAAATATTGTTGGAGGAATGGTATTTATTGGAATGCTTTTCTATAGCACCCACAAAACTCCTATCTCTAATGTTTTACCAGACGTAAAAGATGAAAAATTAGAACGAGAGCTCGAAGCACAACTTGGTGCA
>AG-363-A03_2667874652
ATGGACTATGTCCTACCAAATGAATTGGTAGATGGAATGATTGCTGCAGGTGGCAAGAAATCATCTGTAAGCGTAAAAAACTTGCTAATAAGAGGCTTCTATTCAGGAGCAATTTTAGGTTTAGCGACATGTCTTGCAATTACTATTGGTATTCAATCAGGGATGCCTTGGTTAGGTTCTTTTATATTTCCTTTTGGTTTTGCAAGTATCGTTCTTTTCGGTATGGAGCTTGTTACTGGTAATTTTGCGTTACTACCAATGGCCGTATGGGCTGGAAAGAGTTCTTGGTCTGCAACTGTAAGGAATTGGCTATGGGTTTGGATCGGTAATTTTCTAGGTACAGCATTTGTTGCCGTACTACTTTCAATTAGTTTATCAAGTGCTGGAAATGTAGATCCATTAACTGCTGCTGAAGGTGGAAAAGGATGGGCAGTTGTAGCAGCAAAAATAATAGCTATACATAAAGCAAACACAGTTGTTAAATATGAAGCACTTGGAAGTACTGGTTTTTTCCTTGCATTTTTACGTGGAGTAATTGCAAACTGGCTAGTTTGTTTAGGTGTAACAATGGCACTTGTAAGTAAAAGTGTTCCAGGAAAGATACTTGCTTGCTGGCTACCTATAACTGCATTCCAAACAATGGGAATGGAGCACATAGTAGTTAATATGTTTTTGCATACAACTGGCCCTCTACTTGGTTCGGGTATTCCTTTTACAAAAGTAATTTTTTGGAATTTCTTACCAGTGACGATTGGAAATATTGTTGGAGGAATGGTATTTATTGGAATGCTTTTCTATAGCACCCACAAAACTCCTATCTCTAATGTTTTACCAGACGTAAAAGATGAAAAATTAGAACGAGAGCTCGAAGCACAACTTGGTGCA
>AG-402-I20_2667721761
ATGGACTATGTCCTACCAAATGAATTGGTAGATGGAATGATTGCTGCAGGTGGCAAGAAATCATCTGTAAGCGTAAAAAACTTGCTAATAAGAGGCTTCTATTCAGGAGCAATTTTAGGTTTAGCGACATGTCTTGCAATTACTATTGGTATTCAATCAGGGATGCCTTGGTTAGGTTCTTTTATATTTCCTTTTGGTTTTGCAAGTATCGTTCTTTTCGGTATGGAGCTTGTTACTGGTAATTTTGCGTTACTACCAATGGCCGTATGGGCTGGAAAGAGTTCTTGGTCTGCAACTGTAAGGAATTGGCTATGGGTTTGGATCGGTAATTTTCTAGGTACAGCATTTGTTGCCGTACTACTTTCAATTAGTTTATCAAGTGCTGGAAATGTAGATCCATTAACTGCTGCTGAAGGTGGAAAAGGATGGGCAGTTGTAGCAGCAAAAATAATAGCTATACATAAAGCAAACACAGTTGTTAAATATGAAGCACTTGGAAGTACTGGTTTTTTCCTTGCATTTTTACGTGGAGTAATTGCAAACTGGCTAGTTTGTTTAGGTGTAACAATGGCACTTGTAAGTAAAAGTGTTCCAGGAAAGATACTTGCTTGCTGGCTACCTATAACTGCATTCCAAACAATGGGAATGGAGCACATAGTAGTTAATATGTTTTTGCATACAACTGGCCCTCTACTTGGTTCGGGTATTCCTTTTACAAAAGTAATTTTTTGGAATTTCTTACCAGTGACGATTGGAAATATTGTTGGAGGAATGGTATTTATTGGAATGCTTTTCTATAGCACCCACAAAACTCCTATCTCTAATGTTTTACCAGACGTAAAAGATGAAAAATTAGAACGAGAGCTCGAAGCACAACTTGGTGCA
>NATL1A_2624155543
ATGGACTATGTCCTACCAAATGAATTGGTAGATGGAATGATTGCTGCAGGTGGCAAGAAATCATCTGTAAGCGTAAAAAACTTGCTAATAAGAGGCTTCTATTCAGGAGCAATTTTAGGTTTAGCGACATGTCTTGCAATTACTATTGGTATTCAATCAGGGATGCCTTGGTTAGGTTCTTTTATATTTCCTTTTGGTTTTGCAAGTATCGTTCTTTTCGGTATGGAGCTTGTTACTGGTAATTTTGCGTTACTACCAATGGCCGTATGGGCTGGAAAGAGTTCTTGGTCTGCAACTGTAAGAAATTGGCTATGGGTTTGGATCGGTAATTTTCTAGGTACAGCATTTGTTGCCGTACTACTTTCAATTAGTTTATCAAGTGCTGGAAATGTAGATCCATTAACTGCTGCTGAAGGTGGAAAAGGATGGGCAGTTGTAGCAGCAAAAATAATAGCTATACATAAAGCAAACACAGTTGTTAAATATGAAGCACTTGGAAGTACTGGTTTTTTCCTTGCATTTTTACGTGGAGTAATTGCAAACTGGCTAGTTTGTTTAGGTGTAACAATGGCACTTGTAAGTAAAAGTGTTCCAGGAAAGATACTTGCTTGCTGGCTACCTATAACTGCATTCCAAACAATGGGAATGGAGCACATAGTAGTTAATATGTTTTTGCATACAACTGGCCCTCTACTTGGTTCGGGTATTCCTTTTACAAAAGTAATTTTTTGGAATTTCTTACCAGTGACGATTGGAAATATTGTTGGAGGAATGGTATTTATTGGAATGCTTTTCTATAGCACCCACAAAACTCCTATCTCTAATGTTTTACCAGACGTAAAAGATGAAAAATTAGAACGAGAGCTCGAAGCACAACTTGGTGCA
>AG-402-A21_2667715295
ATGGACTACGTCCTACCAAATGAATTGGTAGATGGAATGATTGCTGCAGGTGGCAAGAAATCATCTGTAAGCGTAAAAAACTTGCTAATAAGAGGCTTCTATTCAGGAGCAATTTTAGGTTTAGCGACATGTCTTGCAATTACTATAGGTATTCAATCTGGGATGCCTTGGTTAGGATCTTTTATATTTCCTTTTGGTTTTGCAAGTATCGTTCTTTTCGGTATGGAGCTTGTTACTGGTAATTTTGCGTTACTACCAATGGCCGTATGGGCTGGAAAGAGTTCTTGGTCTGCAACTGTAAGGAATTGGCTATGGGTTTGGATCGGTAATTTTCTAGGTACAGCATTTGTTGCCGTACTACTTTCAATTAGTTTATCTAGTGCTGGAAATGTAGATCCATTAACTGCTGCTGAAGGTGGAAAAGGATGGGCAGTTGTTGCAGCAAAAATAATAGCTATACACAAAGCAAACACAGTTGTTAAATATGAAGCACTTGGAAGTACTGGTTTTTTCCTGGCATTTTTACGTGGAGTAATTGCAAACTGGCTGGTTTGTTTAGGTGTAACAATGGCACTTGTAAGTAAAAGTGTTCCAGGAAAGATACTTGCTTGCTGGCTACCTATAACTGCATTCCAAACAATGGGAATGGAGCACATAGTAGTTAATATGTTTTTGCATACAACTGGCCCTCTACTTGGTTCGGGTATTCCTTTTACAAAAGTAATTTTTTGGAATTTCTTACCAGTGACGATTGGAAATATTGTTGGAGGAATGGTATTTATTGGAATGCTTTTCTATAGCACCCACAAAACTCCTATCTCTAATGTTTTACCAGACGTAAAAGATGAAAAATTAGAACGAGAGCTCGAAGCACAACTTGGTGCA
>AG-402-L09_2667736248
---------------------------------------------------------------------------------------------------------------------------------------------------------------------------------------------------------------------CTTTTTGGAATGGAGCTTGTTACTGGTAATTTTGCTTTACTGCCAATGGCTGTATGGGCAGGTAAAAGTTCTTGGACTGCAACTGTAAGAAATTGGCTATGGGTTTGGATCGGTAATTTTCTAGGTACAGCATTTGTTGCCGTACTACTTTCAATTAGTTTATCTAGTGCAGGAAATGTAGATCCTTTAGCTGCTGCTGAAGGTGGAAAAGGATGGGCAGTTGTAGCAGCAAAAATAATAGCTATACATAAAGCAAACACAGTTGTGAAATATGAAGCACTTGGAAGTACTGGTTTTTTCCTTGCATTTTTACGTGGGGTAATTGCAAACTGGCTTGTTTGTTTAGGTGTAACAATGGCACTTGTAAGTAAAAGTGTTCCAGGCAAGATACTTGCTTGCTGGCTACCTATAACTGCATTCCAAACAATGGGAATGGAGCACATAGTAGTTAATATGTTTTTGCATACAACTGGCCCTCTACTTGGTTCGGGTATTCCTTTTACAAAAGTAATTTTTTGGAATTTCTTACCAGTGACGATTGGAAATATTGTTGGAGGAATGGTATTTATTGGAATGCTTTTCTATAGCACCCACAAAACTCCTATCTCTAATGTGTTACCAGAAGTAAAAGATGAAAAATTAGAACGAGAGCTCGAAGCACAACTTGGTGCA
>AG-402-M18_2667744479
ATGGACTACGTCCTACCAAATGAATTGGTAGATGGAATGATTGCTGCAGGTGGCAAGAAATCATCTGTAAGCGTAAAAAACTTGCTAATAAGAGGCTTCTATTCAGGAGCAATTTTAGGTTTAGCGACATGTCTTGCAATTACTATAGGTATTCAATCTGGGATGCCTTGGTTAGGTTCTTTTATATTTCCTTTTGGTTTTGCAAGTATCGTTCTTTTCGGTATGGAGCTTGTTACTGGTAATTTTGCGTTACTACCAATGGCCGTATGGGCTGGAAAGAGTTCTTGGTCTGCAACTGTAAGGAATTGGCTATGGGTTTGGATCGGTAATTTTCTAGGTACAGCATTTGTTGCTGTTCTACTATCCATCAGCTTGTCCAGTGCTGGAAATGTTGATCCTTTAGCTGCTGCTGAAGGTGGAAAAGGATGGGCAGTTGTAGCAGCAAAAATCATAGCTATACATAAAGCAAACACAATTGTGAAATATGAAGCACTTGGAAGTACTGGTTTTTTCCTCGCATTTTTACGTGGGGTAATTGCAAACTGGCTGGTTTGTTTAGGTGTAACAATGGCACTTGTAAGTAAAAGTGTTCCAGGAAAGATACTTGCTTGCTGGCTACCTATAACTGCATTCCAAACAATGGGAATGGAGCACATAGTAGTTAATATGTTTTTGCATACAACTGGCCCTCTACTTGGATCAGGTATTCCTTTTACAAAAGTAATTTTTTGGAATTTCTTACCAGTGACGATTGGAAATATTGTTGGAGGAATGGTATTTATTGGAATGCTTTTCTATAGCACCCACAAAACTCCTATCTCTAATGTATTACCAGACGTAAAAGATGAAAAATTAGAACGAGAACTCGAAGCACAACTTGGTGCA
>MIT1214_2684588085
ATGGACTACGTCCTACCAAATGAATTGGTAGATGGAATGATTGCTGCAGGTGGCAAGAAATCATCTGTAAGCGTAAAAAACTTGCTAATAAGAGGCTTCTATTCAGGAGCAATTTTAGGTTTAGCGACATGTCTTGCAATTACTATAGGTATTCAATCTGGGATGCCTTGGTTAGGTTCTTTTATATTTCCTTTTGGTTTTGCAAGTATCGTTCTTTTCGGTATGGAGCTTGTTACTGGTAATTTTGCGTTACTACCAATGGCCGTATGGGCTGGAAAGAGTTCTTGGTCTGCAACTGTAAGGAATTGGCTATGGGTTTGGATCGGTAATTTTCTAGGTACAGCATTTGTTGCTGTTCTACTATCCATCAGCTTGTCCAGTGCTGGAAATGTTGATCCTTTAGCTGCTGCTGAAGGTGGAAAAGGATGGGCAGTTGTAGCAGCAAAAATCATAGCTATACATAAAGCAAACACAGTTGTGAAATATGAGGCACTTGGAAGTACTGGTTTTTTCCTCGCATTTTTACGTGGGGTAATTGCAAACTGGCTAGTTTGTTTAGGTGTAACAATGGCACTTGTAAGTAAAAGTGTTCCAGGAAAGATACTTGCTTGCTGGCTCCCTATAACTGCATTCCAAACAATGGGAATGGAGCACATAGTAGTTAATATGTTTTTGCATACAACTGGCCCTCTACTAGGATCAGGTATTCCTTTTACAAAAGTAATTTTTTGGAATTTCTTACCAGTGACGATTGGAAATATTGTTGGAGGAATGGTATTTATTGGAATGCTTTTCTATAGCACCCACAAAACTCCTATCTCTAATGTTTTACCAGACGTAAAAGATGAAAAATTAGAACGAGAGCTCGAAGCACAACTTGGTGCA
>MIT0701_2608220759
ATGGACTACGTCCTGCCCAATGAACTCGTCGACGGCATGATTACTGCCGGCGGAAAAAAATCCAGTGTCAGTATTAAAAATCTGCTGGTACGTGGTTTCTATTCAGGAGCGATTCTTGGCCTAGCCACCTGCTTAGCCATCACCGTAGGAGTCCAGTCTGGAATGCCATTTCTAGGCTCCGTTCTCTTCCCCTTTGGATTTGCCAGCATCGTGCTCTTCGGCATGGAGCTAGTCACAGGCAACTTCGCCTTATTGCCAATGGCAACCTGGGCTGGGAAAAGCACATGGCAAGCAACCTTCCGCAACTGGATATGGGTTTGGATTGGCAATTTCATCGGCTGTGCATTGGTGGCTCTATTACTCGCCACAAGCCTGACCAGCGCAGGCACCGTTGAGCCACTTGCGGCAGCCGATGGGGGCAAAGGTTGGGCCGTGATTGCCGCCAAGATCATGGCACTCAATAAGGCCAATGTCGTGGCCAAATATCAAGACCTAGGCAGCACTGGTTTCTTCCTCGCGTTCCTACGCGGCATGATTGCCAACTGGCTGGTTTGTCTTGGGGTCACGATGGCCTTGGTAAGCAAGAGCGTTCCAGGCAAGATCCTGGCCTGCTGGCTACCGATCACAGCATTCCAAACCATGGGAATGGAGCACATCGTGGTGAACATGTTCCTGCACACCGCCGGACCCATGCTTGGTTCAGGCGTTTCTTTTGGTCAGGTAATCGTTTGGAACTTCATTCCAGTCACCCTCGGCAACATCATTGGCGGCATGGTGTTTATCGGCATGCTCTTCTACAGCACCCATCGCACCCAAATGAGCAACGTACTGCCTACGGTTCACGATGAGAAGCTAGAACGTGAACTCGCCGCCGAACTAGGCGCA
>MIT1303_2682168022
ATGGACTACGTCCTGCCCAATGAACTCGTCGACGGCATGATTACTGCCGGCGGAAAAAAATCCAGTGTCAGTATTAAAAATCTGCTGGTACGTGGTTTCTATTCAGGAGCGATTCTTGGCCTAGCCACCTGCTTAGCCATCACCGTAGGAGTCCAGTCTGGAATGCCATTTCTAGGCTCCGTTCTCTTCCCCTTTGGGTTTGCCAGCATCGTGCTCTTCGGCATGGAGCTCGTCACAGGCAACTTCGCCTTATTGCCAATGGCAACCTGGGCTGGGAAAAGCACATGGCAAGCAACCTTCCGCAACTGGATATGGGTTTGGATTGGCAATTTCATCGGCTGTGCATTGGTGGCTCTATTACTCGCCACAAGCCTTACCAGCGCAGGCACCGTTGAGCCACTTGCGGCAGCCGATGGGGGCAAAGGTTGGGCCGTGATTGCCGCCAAGATCATGGCACTCAATAAGGCCAATGTCGTGGCCAAATATCAAGACCTAGGCAGCACTGGTTTCTTCCTCGCGTTCCTACGCGGCATGATTGCCAACTGGCTAGTTTGTCTTGGGGTCACGATGGCCTTGGTAAGCAAGAGCGTTCCAGGAAAGATCCTGGCCTGCTGGCTGCCGATCACAGCATTCCAAACCATGGGAATGGAGCACATCGTGGTGAACATGTTCCTACACACCGCCGGACCCATGCTTGGTTCAGGCGTTTCCTTTGGCCAGGTAATCGTTTGGAACTTCATTCCAGTCACCCTCGGCAACATCATTGGCGGGATGGTGTTTATCGGCATGCTCTTCTACAGCACCCATCGCACCCAAATGAGCAACGTACTGCCTACGGTTCACGATGAGAAGCTGGAACGTGAACTCGCCGCCGAACTAGGCGCA
>MIT9313_2607823461
ATGGACTACGTCCTGCCCAATGAACTCGTCGACGGCATGATTACTGCCGGCGGAAAAAAATCCAGTGTCAGCATTAAAAATCTGCTGGTACGTGGTTTCTATTCAGGAGCGATTCTTGGCCTAGCCACCTGCTTAGCCATCACCGTAGGAGTCCAGTCTGGAATGCCATTTCTAGGCTCCGTTCTCTTCCCCTTTGGGTTTGCCAGCATCGTGCTCTTCGGCATGGAGCTAGTCACAGGCAACTTCGCCTTATTGCCAATGGCAACCTGGGCAGGGAAAAGCACATGGCAAGCAACCTTCCGCAACTGGATATGGGTTTGGATTGGCAATTTCATCGGCTGTGCATTGGTGGCTCTATTACTCGCCACAAGCCTGACCAGCGCAGGCACAGTTGAGCCACTTGCGGCAGCCGATGGGGGCAAAGGTTGGGCCGTGATTGCCGCCAAGATCATGGCACTCAATAAGGCCAATGTCGTGGCCAAATATCAAGACCTAGGCAGCACTGGTTTCTTCCTCGCGTTCCTACGCGGCATGATTGCCAACTGGCTGGTTTGTCTTGGGGTCACGATGGCCTTGGTAAGCAAGAGCGTTCCAGGAAAGATCCTGGCCTGCTGGCTGCCGATCACAGCATTCCAAACCATGGGAATGGAGCACATCGTGGTGAACATGTTCCTGCACACCGCCGGACCCATGCTTGGTTCAGGAGTTTCTTTTGGCCAGGTAATCGTTTGGAACTTCATTCCAGTCACCCTCGGCAACATCATTGGCGGGATGGTGTTTATCGGCATGCTCTTCTACAGCACCCATCGCACCCAAATGAGCAACGTACTGCCGACGGTTCACGATGAGAAGCTGGAACGTGAACTCGCCGCCGAACTAGGCGCA
>MIT1323_2682243330
ATGGACTACGTCCTGCCCAATGAACTCGTCGACGGCATGATTACTGCCGGCGGAAAAAAATCCAGTGTGAGTATTAAAAATCTGCTGGTACGTGGTTTCTATTCAGGAGCGATTCTTGGCCTAGCCACCTGCTTAGCCATCACCGTAGGAGTCCAGTCTGGAATGCCATTTCTAGGCTCCGTTCTCTTCCCCTTTGGGTTTGCCAGCATCGTGCTCTTCGGCATGGAGCTAGTCACAGGCAACTTCGCCTTATTGCCAATGGCAACCTGGGCTGGGAAAAGCACATGGCAAGCAACCTTCCGTAACTGGATATGGGTTTGGATTGGCAATTTCATCGGCTGTGCATTGGTGGCTCTATTACTCGCCACAAGCCTGACCAGCGCAGGCACAGTTGAGCCACTTGCGGCAGCCGATGGGGGCAAAGGTTGGGCCGTGGTTGCCGCCAAGATCATGGCACTCAATAAGGCCAATGTCGTGGCCAAATATCAAGACCTAGGCAGCACTGGTTTCTTCCTCGCGTTCCTACGCGGCATGATTGCCAACTGGCTGGTTTGTCTTGGGGTCACGATGGCCTTGGTAAGCAAGAGCGTTCCAGGAAAGATCCTCGCCTGCTGGCTACCGATCACAGCATTCCAAACCATGGGAATGGAGCACATCGTGGTGAACATGTTCCTGCACACCGCCGGACCCATGCTTGGTTCAGGCGTTTCTTTTGGCCAGGTAATCGTTTGGAACTTCATTCCAGTCACCCTCGGCAACATCATTGGCGGGATGGTGTTTATCGGCATGCTCTTCTACAGCACCCATCGCACCCAAATGAGCAACGTACTGCCGACGGTTCACGATGAGAAGCTGGAACGTGAACTCGCCGCCGAACTAGGCGCA
>CC9311_2626051968
ATGGACTACGTCCTACCTAATGAACTCGTCGACGGCATGATTTTAGCCGGCGGCAAAAAAGCAACAGTCAGCATTAAAAATCTGCTGATCCGTGGCTTTTATTCTGGCGCCATTCTTGGTCTTGCCGTCATCCTGGCCCTCACGGTAGGAATCCTTACAAAACTACCGTTTGTGGGATCTCTTCTGTTCCCCTTTGGATTTGCCAGCATCGTCCTGTTCGGAATGGAGTTGGTCACTGGCAACTTCGCGTTGCTGCCGATGGCAACCTGGGCCGGCAAATGTAGCTGGAGTGCAACCTTCCGAAATTGGACATGGGTCTGGATTGGCAATTTCATCGGTACGCTCGTTGTGGCGATCATCATGGCCATCAGCCTCACCAGC---GGAAGCATGGATGCTGCTGCTGAGAACGTTGGTCCACCGATTTGGGATCTTGTAGCTCAAAAGATCGTTGCTCTTAACCAGATCAACGTTGTGAAAAAGTACGAGGCCCTTGGAAGTATGGGTTTCTTCTTGGCTTTCTTGCGTGGAGTTGTTGCAAACTGGTTGGTTTGCCTCGGCGTCACGATGGCTCTTGTGAGCAAAAGTGTTCCCGGAAAATTGCTTGCCTGCTGGTTGCCGATTACGGCCTTCCAAACAATGGGCATGGAGCACATTGTTGTAAATCAATTCCTGCATACAGCTGGACCAATCCTCGGTTCAGGCGTTCCGTTCTACAAAGTGATTTTCTGGAATTTCCTCCCGGTCACCTTGGGAAATATTGTTGGAGGAATGGTGTTCATCGGCATGCTCTTTTACAGCACCCATCGCACCAAAATTTCCGATGTGCTTCCCACAGAGCATGATGAAAAGCTAGAACGTGAACTCGCCGCTGAACTCGGCGCC
>AG-683-A03_2717559200
ATGGACTACGTCCTACCTAACGAACTCGTCGACGGCATGATTTTAGCCGGCGGCAAAAAAGCAACCGTCAGCATTAAAAATCTGCTAATCCGTGGCTTTTATTCTGGCGCCATTCTTGGTCTTGCCGTCATCCTGGCCCTCACAGTAGGAATCCTTACGAAACTGCCATTTGTGGGATCTCTTTTGTTCCCCTTTGGTTTTGCAAGCATCGTCCTGTTCGGGATGGAGTTAGTCACTGGAAACTTTGCGTTGCTACCGATGGCAACATGGGCCGGCAAATGTAGCTGGAGTGCAACCTTCCGAAATTGGACTTGGGTCTGGATTGGCAATTTCATTGGCACGCTCGTTGTGGCAATCATCATGGCCATTAGCCTCACCAGC---GGAAGCATGGATGCTGCTGCTGAGAACGTTGGTCCACCAATTTGGGATCTTGTGGCTCAAAAGATCGTTGCTCTTAATCAGATCAACGTTGTGAAAAAATACGAAGCCCTTGGAAGCATGGGTTTCTTCTTGGCTTTCTTGCGTGGAGTTGTTGCCAACTGGTTGGTTTGCCTCGGCGTCACGATGGCCCTTGTGAGCAAAAGTGTTCCCGGCAAATTGCTTGCCTGCTGGTTGCCGATTACGGCTTTCCAAACAATGGGCATGGAGCACATTGTTGTGAATCAATTCCTGCATACAGCTGGACCAATCCTCGGCTCAGGCGTTCCTTTTTACAAAGTGATTTTCTGGAATTTCCTCCCGGTCACCTTGGGAAATATTGTTGGAGGAATGGTGTTCATCGGCATGCTCTTCTACAGCACCCATCGCACCAAAATTTCCGATGTGCTTCCTGTCGAGCATGATGAAAAACTAGAACGTGAACTCGCCGCTGAACTCGGCGCC
>WH8016_2507493415
ATGGACTACGTCCTACCTAATGAACTCGTCGACGGCATGATTTTGGCCGGCGGCAAGAAAGCAACCGTCAGCATTAAAAACCTGCTGATCCGTGGCTTTTACTCTGGCGCCATTCTTGGTCTTGCCGTCATCCTGGCCCTCACGGTAGGAATCCTCACAAAACTGCCATTTGTGGGATCTCTTCTATTCCCATTTGGTTTTGCCAGCATCGTCCTGTTCGGAATGGAGCTGGTCACTGGAAACTTCGCGTTGCTACCGATGGCAACATGGGCCGGCAAATGTAGCTGGAGTGCAACCTTTAGAAATTGGACATGGGTCTGGATTGGCAATTTCATCGGCACGCTCGTTGTGGCGATCATCATGGCCATCAGCCTCACCAGC---GGAAGCATGGATGCTTCTGCTGAGAATGTTGGTCCACCCATTTGGGATCTTGTGGCTCAAAAAATCGTTGCTCTTAACCAGATCAACGTTGTGAAAAAGTACGAGGCCCTTGGAAGCATGGGTTTCTTTTTGGCATTCTTGCGCGGAGTTGTGGCCAACTGGTTGGTTTGCCTCGGCGTCACGATGGCTCTTGTGAGCAAAAGTGTTCCCGGCAAATTGCTTGCCTGCTGGTTGCCGATTACAGCTTTCCAAACAATGGGCATGGAGCACATTGTTGTGAACCAGTTCCTGCATACAGCTGGACCAATCCTCGGTTCAGGTGTTCCTTTCTATAAGGTGATTTTCTGGAATTTCCTCCCAGTCACCTTGGGAAATATTGTTGGAGGAATGGTGTTCATCGGCATGCTCTTCTACAGCACCCATCGCACCAAAATTTCCGATGTGCTTCCCACAGAGCATGATGAAAAGCTAGAACGTGAACTCGCCGCTGAACTCGGCGCC
>WH8020_2646429616
ATGGACTACGTCCTACCTAATGAACTCGTCGACGGCATGATTTTAGCCGGCGGCAAGAAAGCAACAGTCAGCATTAAAAACCTGCTGATCCGTGGTTTTTACTCCGGAGCCATTCTTGGTCTCGCAGTGGTCCTGGCCCTCACGGTGGGAATCCTGACAAAACTGCCATTCGTAGGTTCTCTCCTATTCCCATTTGGTTTTGCAAGCATTGTCCTCTTCGGGATGGAGCTGGTGACCGGTAACTTCGCATTGCTGCCGATGGCAACATGGGCCGGCAAATGCAGCTGGAGTGCAACATTTCGCAATTGGGTGTGGGTGTGGATTGGTAATTTCATTGGCACACTCGTGGTCGCCATCATCATGGGCATCAGCCTGACGAGT---GGCAGCTTGGATGCTGCTGCTGAGAATGTTGGGCCACCGATTTGGGATCTCGTTGCTCAGAAAATCGTTGCTCTTAATCAGATCAACGTTGTGAAAAAGTACGAAGCCCTTGGAAGTATGGGCTTCTTTTTAGCATTCCTTCGCGGAGTTGTTGCCAACTGGTTGGTTTGCCTAGGCGTCACGATGGCTCTTGTGAGTAAAAGTGTTCCAGGAAAAATCTTGGCTTGCTGGTTACCCATCACCGCTTTCCAATCATTAGGCATGGAGCACATTGTTGTGAATCAATTCCTACACACCGCTGGACCGATTCTTGGATCAGGAGTGCCCTTTTACAAAGTAATCTTCTGGAATTTCCTCCCAGTTACGCTAGGTAATATTGTTGGAGGCATGGTATTCATCGGCATGCTCTTTTACAGCACCCACCGCACCAAAATTTCAGATGTTCTACCTACAGAGCATGATGAGAAACTGGAACGTGAACTGGCCGCCGAACTTGGTGCT
>AG-679-C18_2717598474
ATGGACTATGTCCTTCCAAACGAATTAGTCGACGGCATGATTGCCGCCGGCGGCAAGAAAGCAACTGTCAGCATCAAGAATCTACTGATTCGTGGTTTTTATTCGGGAGCCATTCTTGGCCTCGCTGTGATCCTGGCCCTCACCGTTGGAATCCTGACAAAACTGCCATTTGTGGGATCTCTCCTTTTCCCCTTTGGGTTTGCCAGCATTGTTCTGTTCGGAATGGAGCTTGTTACGGGGAACTTCGCCCTGCTGCCCATGGCAACTTGGGCCGGGAAATGCAGCTGGAGTTCAACATTCCGCAACTGGACATGGGTATGGATTGGCAATTTCATCGGCACTCTTGTGGTGGCGATCATCATGGCCATAAGCCTCACCAGT---GGAACAATGGATGCTGCTGCTGAGAATGTTGGACCCCCTATTTGGGATCTCGTTGCTCAGAAAATTGTTGCTTTAAACCAGATCAACGTTGTCAAAAAGTACGAGGCACTTGGAAGCATGGGTTTCTTCCTCGCATTTTTGCGTGGCGTTGTTGCCAACTGGTTAGTTTGCCTCGGGGTGACTATGGCTCTTGTTAGCAAAAGCGTCCCAGGCAAATTACTGGCCTGCTGGTTACCCATCACAGCCTTCCAAACAATGGGGATGGAACACATCGTTGTGAATCAATTTCTTCATACCGCAGGACCAATCCTTGGTTCAGGGGTTCCCTTCTACAAAGTGATTTTCTGGAATTTCTTACCAGTAACCTTGGGGAATATCGTTGGAGGAATGGTGTTTATCGGCATGCTTTTCTACAGCACCCATCGCACCCAAGTTTCCGATGTGCTTCCAACAGAGCATGATGAAAAACTAGAACGTGAACTGGCCGCTGAACTAGGCGCC
>CC9902_2606886997
ATGGATTACGTTCTTCCAAATGAACTTGTCGACGGCATGATTACTGCCGGCGGCAAAAAAGCAACAGTCAGCATTAAAAATTTGCTGATTCGTGGCTTCTACTCCGGCGCGATTCTTGGACTCGCTGTGATTCTTGCGCTCACAGTTGGAATCCTCACTAAATTGCCGTTTGTTGGCTCTTTACTCTTTCCTTTCGGTTTCGCCAGCATCGTGCTTTTTGGCATGGAGCTCGTCACCGGAAACTTTGCTCTACTTCCGATGGCAACTTGGGCGGGCAAGAGCACCTGGGGCGCTACTTTCCGCAATTGGACTTGGGTGTGGATTGGTAATTTTATTGGCACCGCTGTTGTGGCGCTGATCATGGCGATCAGCCTCACCAGC---GGTTCGATGGATGCGGCAGCAGACAACATTGGACCTCCAATTTGGGACCTGGTTGCTCAAAAAATCGTTGCTCTCAATCAAATTAACGTTGAGAAAAAGTACGAAGCGCTGGGCAGCATGGGTTTCTTCCTCGCATTCCTCCGCGGTGTTGTTGCGAACTGGTTGGTGTGTCTTGGCGTCACCATGGCTTTGGTTAGCAAAAGCGTTCCAGGCAAACTTCTTGCCTGCTGGCTGCCGATCACGGCTTTCCAAACAATGGGAATGGAGCACATTGTGGTGAATCAGTTTTTACATACAGCTGGTCCAATTCTTGGATCTGGAGTGCCTTTTACGAAAGTAATTTTCTGGAACTTCCTTCCTGTTACCCTCGGCAATATCATTGGTGGAATGGTGTTTATTGGAATGCTCTTCTACAGCACCCATCGCACCACCATGGAAAACGTGCTTCCCACCGAGCACGATGACAAACTAGAGCGTGAACTGGCAGCCGAGCTTGGTGCC
>BL107_2624164509
---------------------------------------------------------------------------------TTGCTGATTCGTGGCTTTTACTCCGGCGCCATTCTTGGATTGGCTGTGATTCTTGCGCTCACAGTTGGAATCCTGACAAAATTACCCTTTGTTGGCTCCTTACTCTTCCCCTTCGGTTTCGCCAGCATCGTGCTCTTTGGCATGGAACTCGTCACCGGAAACTTTGCTCTACTTCCCATGGCAACTTGGGCGGGCAAGAGCACCTGGGGAGCCACTTTCCGCAACTGGACTTGGGTGTGGATTGGTAATTTCATTGGTACCGCAGTTGTTGCGCTGATCATGGCCGTCAGCCTGACCAGC---GGAACAATGGATGCTTCTGCCGACAACATTGGGCCACCAATATGGGACCTAGTTGCTCAAAAAATCGTTGCTCTCAATCAAATCAACGTTGAGAAAAAGTACGAAGCACTGGGCAGCATGGGCTTCTTCCTCGCTTTCCTTCGTGGCGTTGTTGCGAACTGGTTGGTGTGTCTTGGCGTCACCATGGCTTTGGTCAGCAAAAGCGTTCCAGGCAAGCTTCTCGCCTGTTGGCTACCGATCACTGCATTCCAAACAATGGGCATGGAGCACATCGTGGTAAATCAGTTCTTACATACGGCTGGTCCAATACTTGGATCTGGAGTTCCTTTTACAAAAGTAATATTTTGGAACTTCCTGCCTGTCACTCTCGGCAATATCATCGGAGGAATGGTGTTTATTGGCATGCTCTTCTACAGCACCCATCGCACCACCATGGAGAACGTGCTCCCCACCGAGCACGATGACAAACTGGAACGTGAATTGGCAGCCGAGCTTGGTGCC
>AG-683-G11_2717607417
ATGGACTACGTCCTACCCAATGAACTTGTCGACGGCATGATCGGTGCCGGTGGCAAGAAATCCACCGTCAGCGTCAAAAACCTCTTGCTCAGAGGATTTTATTCGGGAGCAATCCTTGGTCTGGCCGTGATCCTTGCACTCACAGTGGGGCTCAAAAGTGGACAACCATGGCTGGGCTCGCTGCTCTTCCCATTCGGTTTCGCCAGCATTGTCTTGTTTGGCATGGAGTTGGTCACAGGCAACTTTGCTCTTCTGCCAATGGCCACCTGGGCAGGTAAAAGCACCTGGGGTGCAACCTTTCGAAACTGGGGTTGGGTGTGGCTCGGCAACTGGATCGGAACTGCAGTTGTGGCAGTTCTGATGGCGATCAGCCTCACCAGTGGAGGAACAGTTGATCCTGCATCAGCTGCTGACGGTGGCGGAATGTGGCAACAGGTGGCAGCAAAAATCATCGCGTTGAATAAAACCAACGTTGTTGTCAAATATGAAAATCTTCAGTCGATGGGATTCTTCCTGGCCATTGTTCGAGGCTTAATCGCCAACTGGCTGGTTTGCCTCGGTGTAACCATGGCCCTGGTGAGTAAAAGTGTGCCTGGAAAGATTCTGGCTTGCTGGCTACCCATCACAGCGTTCCAATCAATGGGCATGGAGCACATTGTGGTGAATCAGTTTCTGCACACCGCCGGGCCAATCCTCGGATCTGGAGTTCCCTTCTGGAAGTGCATTTTCTGGAACTTCCTGCCCGTCACCATTGGCAACATCATTGGCGGCATGGTATTCATCGGCATGCTCTTTTACAGCACCCACCGCACCAACATCGGTAACGTGCTGCCAAGCGAACATGATGACAAACTGGAACGCGAGCTGGCCGCTGAGCTTGGCGCC
>AG-676-C06_2717547973
ATGGACTACGTCCTACCCAATGAACTTGTCGACGGCATGATCGGTGCCGGTGGCAAGAAATCCACCGTCAGCGTCAAAAACCTCTTGCTCAGAGGATTTTATTCGGGAGCAATCCTTGGTCTGGCCGTGATCCTTGCACTCACAGTGGGGCTCAAAAGTGGACAACCATGGCTGGGCTCGCTGCTCTTCCCATTCGGTTTCGCCAGCATTGTCTTGTTTGGCATGGAGTTGGTCACAGGCAACTTTGCTCTTCTGCCAATGGCCACCTGGGCAGGTAAAAGCACCTGGGGTGCAACCTTTCGAAACTGGGGTTGGGTGTGGCTCGGCAACTGGATCGGAACTGCAGTTGTGGCAGTTCTGATGGCGATCAGCCTCACCAGTGGAGGAACAGTTGATCCTGCATCAGCTGCTGACGGTGGCGGAATGTGGCAACAGGTGGCAGCAAAAATCATCGCGTTGAATAAAACCAACGTTGTTGTCAAATATGAAAATCTTCAGTCGATGGGATTCTTCCTGGCCATTGTTCGAGGCTTAATCGCCAACTGGCTGGTTTGCCTCGGTGTAACCATGGCCCTGGTGAGTAAAAGTGTGCCTGGAAAGATTCTGGCTTGCTGGCTACCCATCACAGCGTTCCAATCAATGGGCATGGAGCACATTGTGGTGAATCAGTTTCTGCACACCGCCGGGCCAATCCTCGGATCTGGAGTTCCCTTCTGGAAGTGCATTTTCTGGAACTTCCTGCCCGTCACCATTGGCAACATCATTGGCGGCATGGTATTCATCGGCATGCTCTTTTACAGCACCCACCGCACCAACATCGGTAACGTGCTGCCAAGCGAACATGATGACAAACTGGAACGCGAGCTGGCCGCTGAGCTTGGCGCC
>MIT9508_2682254667
ATGGACTACGTCCTACCCAATGAACTTGTCGACGGCATGATCGGTGCCGGTGGCAAGAAATCCACCGTCAGCGTCAAAAACCTCTTGCTCAGAGGATTTTATTCGGGAGCGATCCTTGGTCTGGCCGTGATCCTTGCACTCACAGTGGGGCTCAAAAGTGGTCAACCATGGCTGGGCTCCCTGCTCTTCCCATTCGGTTTCGCCAGCATTGTCTTGTTTGGCATGGAGTTGGTCACAGGCAACTTCGCTCTTCTGCCAATGGCCACCTGGGCAGGTAAAAGCACCTGGGGTGCAACCTTTCGAAACTGGGGTTGGGTGTGGCTCGGTAACTGGATTGGAACTGCGGTTGTGGCAGTTCTGATGGCGATCAGCCTCACCAGTGGAGGAACAGTTGATCCAGCATCAGCTGCTGATGGTGGCGGAATGTGGCAACAGGTGGCAGCGAAAATCATCGCGTTGAATAAAACCAACGTTGTTGTCAAATATGAGAACCTTCAGTCGATGGGATTCTTCCTGGCCATTATTCGAGGCTTGATCGCCAACTGGCTGGTTTGCCTCGGTGTAACAATGGCCCTAGTGAGTAAAAGTGTGCCTGGAAAGATTCTGGCTTGCTGGCTACCCATCACAGCCTTCCAATCCATGGGGATGGAGCACATTGTGGTGAATCAGTTTCTGCACACCGCAGGGCCAATCCTCGGATCTGGAGTTCCCTTCTGGAAGTGCATTTTCTGGAACTTCCTGCCCGTCACTATTGGCAACATCATTGGCGGCATGGTGTTCATCGGCATGCTCTTTTACAGCACCCACCGCACCAACATCGGTAACGTGCTGCCACGCGAACATGATGACAAACTGGAACGCGAGCTGGCCGCTGAGCTTGGCGCC
>MIT1300_2684594819
ATGGACTATGTCCTGCCCAATGAACTAGTAGATGGGATGATTGCCGCAGGAGGCAAAAAGGCAACAGTCAGTGCTAAGAATCTCTTAGTTCGAGGATTCTATTCTGGTGCGATTCTTGGGCTAGCAACTTGCTTAGCAATTACTGTAGGTATACAGTCTAAAATGCCTTTTCTTGGATCATTTCTATTTCCTTTTGGGTTTGCAAGTATAGTTCTTTTTGGGATGGAGCTAGTAACAGGAAACTTTGCCCTTTTGCCAATGGCAACATGGGCCGGTAAAAGCACTTGGAGATCTACATTTAGGAATTGGACATGGGTATGGATTGGGAATTTTATAGGTACATTACTCGTAGCTATTTTATTATCAATTAGTCTCACAAGTGCTGGAACAGTAGAGCCATTGGCGGCTTCAGATGGTGGCAAAGGGTGGGCTTTGATTGCAGCCAAAATAATCTCAATTAATAAGGCTAATGTTTTAGTCAAATACGAAGCTCTTGGAAGTACTGGATTCTTTCTTGCATTTCTAAGAGGAGTCATCGCAAACTGGCTGGTATGTTTAGGCGTAACGATGGCGCTTGTTAGTAAAAGCGTGCCAGGCAAAATACTTGCTTGTTGGTTGCCAATCACTGCTTTCCAGACTATGGGAATGGAACATATAGTTGTTAATATGTTCTTGCATACTGCGGGCCCACTTCTTGGATCTGGTGTTCCTTTTACAAAAGTAATCTTTTGGAATTTCCTACCAGTTACCATAGGCAATATCGTTGGAGGAATGGTATTTATTGGCATGCTCTTCTATAGCACCCATAGAACCAAGATGTCTAACGTGCTCCCAAGTATTCACGATGAAAAACTTGAACGTGAACTCGCTGCAGAACTAGGCGCC
>AG-363-P06_2667813698
ATGGATTATGTTTTACCAAATGAATTAGTTGACGGAATGATTAAGGCAGGCGGTAAAAAATCGACAGTAAGTATTAAAAATCTTATTTTACGAGGATTTTACTCAGGAGCAATATTAGGACTAGCTACTTGTTTAGCAATAACTATTGGTATTCAATCAAAAATGCCTTGGCTGGGATCTTTTATTTTCCCATTTGGTTTTGCAAGCATTGTTTTATTTGGGATGGAGCTTGTTACTGGCAATTTCGCATTATTACCTATGGCAACTTGGGCTGGGAGATGCAGTTGGAGGGCAACATTCAGGAATTGGACATGGGTCTGGATTGGAAATTTCTTGGGGACAGTCTTTGTCGCAGTACTTCTCTCTATAAGCCTGACAAGTGCAGGAACAGTTACTCCACTCTCTGCTGCAGAAGGCGGAACAGGTTGGTCAGTTGTTGCCGCAAAATTAATAGCAATTAATAAAGCAAATGTTGTGGTGAAATATCAATCTTTAGGGAGTACCGGGTTATTTTTAGGAATATTGAGAGGCATAATTGCTAACTGGCTAGTTTGTTTAGGAGTCACTCTAGCTCTAGTTAGTAAAAGTGTGCCAGGGAAAATACTTGCATGTTGGCTCCCTATTACTGCTTTTCAAACGATGGGAATGGAACATATTGTTGTAAACATGTTTTTACACACTATTGGACCACTTTTAGGATCAGGAGTCTCATATACAAATGTCATATTTTGGAATTTTATTCCAGTTACTCTAGGAAATATGATTGGTGGAATGATTTTTATTGGAATGCTTTTTTACAGTACTTATAGAACTCCTATGGGTAACGTTTTACCAAAGCAACATGATGAAAAATTAGAAAGAGAATTATCAGCTGAATTAGGAGCA
>CC9605_2607301292
ATGGACTACGTCCTTCCTAACGAGCTTGTCGACAGCATGATTGGTGCTGGCGCCAAAAAATCAACACTCAGCCCCAAACAACTGCTACTCCGTGGCTTTTACTCAGGATCAATCCTGGGTCTCGCTGTGATCCTTGCCCTTACCTGTGGCATTCTTACTAAACTCCCCTTTGTCGGTTCACTTTTATTCCCCTTCGGCTTCGCCAGCATCGTGCTGTTCGGCATGGAACTGGTTACAGGTAACTTCGCGCTTCTCCCAATGGCGTGTTGGGCTGGAAAAACCTCCTGGAAAGCAACATTCGTAAATTGGGGTTGGGTATGGCTTGGTAACTGGGCTGGCACAGCTGCAGTCGCGTTGTTCATGGCGCTAAGTCTTACAAGC---GGCACCATGGATGCAGCTGCCGACAACATTGGCCCCCCAATTTGGGATCTTGTTGCGCAGAAAATTGTTGCACTTAACCAGATCAATGTTGAGAAGAAGTACGAAGCACTTGGAGGATTGGGCTTCTTCCTTGCTTTCCTTCGCGGCGTTATTGCCAATTGGCTGGTCTGCCTTGGGGTCACGATGGCGTCTGTAAGTAAAAGCGTCCCAGGTAAAATTATTGGTTGCTGGCTCCCGATCGTGGCATTCCAATCGATGGGTATGGAGCACATCGTTGTGAATCAGTTCCTGCACACCGCCGGTCCAATTCTTGGATCCGGAGTGTCGATGGGCAAGGTGTTTTTCTGGAATTTCCTGCCTGTGACCATCGGTAATATCGTGGGTGGAATGGTGTTCATCGGTGGAATGCTTTACGGCTCACATAAAACAAAAACATCA------------------------------------------------------------GCA
>AG-363-A16_2667881085
ATGGATTATGTCCTTCCTAATGAATTAGTCGATGGAATGATTGCTGCGGGTGGAAAGAAATCTACTGTAAGTACAAAAAACTTACTAGTAAGAGGTTTTTACTCTGGGGCAATACTTGGCTTGGCTACATGTCTAGCAATAACTGTAGGTATTCAATCTGGGATGCCTTTCCTTGGCTCAGTTATTTTCCCATTTGGATTTGCAAGCATAGTGCTTTTTGGTATGGAGCTAGTTACTGGAAATTTTGCTCTATTACCTATGGCAACTTGGGCGGGTAAATCCTCCTGGAAAGCCACATTTAGAAATTGGGGTTGGGTCTGGATAGGTAATTTCTTAGGCACATTTCTTGTAGCAGTTTTACTTTCAATTAGTTTGACAAGCGCAGGAACTATTGAACCTTTATCTGCAGCTGAAGGAGGTAAAGGATGGGCCGTTGTTGCAGCAAGATTGATATCTATCAATCAATCAAATGTTCTTACCAAGTATGAATCTCTAGGAAGTACTGGACTTTTCCTAGCATTTATACGAGGTGTTATTGCTAACTGGCTCGTATGTCTTGGAGTCACAATGGCTCTAGTAAGTAAAAGTGTTCCAGGAAAACTTCTTGCTTGTTGGCTACCAATTACTGCATTCCAAACAATGGGCATGGAGCACATTGTTGTAAACATGTTTTTGCATACAGCAGGTCCTCTTCTTGGCTCTGGAGTGCCCTTCAGTAAGGTTATTTTTTGGAATTTCCTGCCAGTTACCGTTGGCAACATTATTGGAGGAATGGTTTTTATAGGCATGCTCTTCTACAGCACACATCGCACCAAGATGTCCAATGTCCTGCCAACAGTTCATGATGAAAAGCTGGAACGAGAACTAGCAGCAGAACTTGGTGCT
>MIT1341_2684603333
ATGGATTATGTCCTTCCTAATGAATTAGTCGATGGAATGATCGCAGCGGGTGGAAAAAAATCTACTGTAAGTACAAAAAACTTACTGGTAAGAGGTTTTTACTCTGGGGCAATACTTGGCTTGGCTACATGTCTAGCAATAACTGTAGGTATTCAATCTGGGATGCCTTTCCTTGGCTCAGTTATTTTCCCGTTTGGATTTGCAAGCATAGTGCTTTTTGGTATGGAGCTAGTTACTGGAAATTTTGCTCTATTACCTATGGCAACATGGGCGGGTAAATCCTCCTGGAAAGCCACATTTAGAAATTGGGGTTGGGTCTGGATAGGTAATTTCTTAGGCACATTTCTTGTAGCAGTTTTACTTTCAATTAGTTTGACAAGCGCAGGCACTATTGACCCTTTATCTGCAGCTGAAGGAGGTAAAGGATGGGCTGTTGTTGCATCAAAACTGATATCTATAAATCAATCAAATGTTCTTACCAAGTATGAGTCTCTAGGGAGTACTGGACTTTTCCTAGCATTTATACGAGGTGTTATTGCTAACTGGCTCGTATGTCTTGGAGTCACAATGGCTCTTGTAAGTAAAAGTGTTCCAGGAAAACTTCTTGCTTGTTGGCTACCAATTACTGCATTCCAAACAATGGGCATGGAGCACATTGTTGTAAACATGTTTTTGCATACAGCAGGTCCTCTTCTTGGCTCTGGAGTGCCCTTCATTAAGGTTATTTTTTGGAATTTCCTGCCAGTTACTGTTGGCAACATTATTGGAGGAATGGTTTTTATAGGCATGCTCTTCTACAGCACACATCGCACCAAGATGCCCAATGTCCTGCCAACAGTTCATGATGAAAAGCTGGAACGAGAACTAGCAGCAGAACTTGGTGCA
>MIT1307_2684599280
ATGGATTATGTCCTTCCTAATGAATTAGTCGATGGAATGATTGCAGCGGGTGGAAAAAAATCTACTGTAAGTACAAAAAACTTACTAGTAAGAGGTTTTTACTCTGGGGCAATACTTGGCTTAGCTACATGTCTGGCAATAACTGTAGGTATTCAATCTGGGATGCCTTTCCTCGGCTCAGTTATTTTCCCGTTTGGCTTTGCAAGCATCGTGCTTTTTGGTATGGAGCTAGTTACTGGAAATTTTGCTCTATTACCTATGGCAACTTGGGCGGGTAAGTCCTCCTGGAAAGCCACATTTAGAAATTGGGGTTGGGTCTGGATAGGTAATTTCTTAGGCACATTTCTTGTAGCAATTTTACTTTCAATTAGTTTGACAAGCGCAGGAACTATTGATCCTTTATCTGCAGCTGAAGGAGGTAAAGGATGGGCCGTTGTTGCATCAAAACTGATATCTATAAATCAATCAAATGTTCTTACTAAGTATGAATCTCTAGGAAGTACTGGACTTTTCCTAGCCTTTATACGAGGTGTTATTGCTAACTGGCTCGTATGTCTTGGAGTCACAATGGCTCTAGTAAGTAAAAGTGTTCCAGGAAAACTTCTTGCTTGTTGGCTACCAATTACTGCATTCCAAACAATGGGCATGGAGCACATTGTTGTAAACATGTTTTTGCATACAGCAGGACCTCTGCTTGGCTCTGGAGTGCCCTTCATTAAGGTTATTTTTTGGAATTTCCTGCCAGTTACTGTTGGCAACATTATTGGCGGAATGGTTTTTATAGGCATGCTTTTCTACAGCACACATCGCACCAAGATGTCTAATGTCCTGCCAACAGTTCATGATGAAAAGCTGGAACGAGAACTAGCAGCAGAACTTGGTGCA
>AG-363-P01_2667812243
ATGGACTATGTCCTTCCTAATGAATTAGTCGATGGAATGATTGCAGCGGGTGGGAAAAAATCTACTGTTAGTACAAAAAACCTGCTAGTAAGAGGTTTTTACTCTGGAGCAATACTAGGCTTGGCTACATGTCTAGCAATAACTGTAGGCATTCAATCTGGTATGCCTTTTCTTGGCTCAGTTATTTTCCCGTTTGGATTTGCAAGCATAGTGCTTTTTGGTATGGAGCTAGTTACTGGGAATTTTGCTCTATTACCTATGGCAACTTGGGCGGGTAAATCCTCCTGGAAAGCCACATTTAGGAATTGGGGTTGGGTCTGGATAGGTAATTTTTTAGGCACATTGCTTGTGGCAGTTTTACTATCAATTAGTTTGACAAGTGCAGGAACTATTGATCCTTTATCTGCAGCTGAAGGAGGTAAAGGATGGGCCGTTGTTGCATCAAAACTTATAACTATAAATCAATCAAATGTTCTTACCAAGTATGAATCTCTAGGGAGTACTGGACTTTTCCTAGCATTTATACGAGGTGTTATTGCTAATTGGCTCGTATGTCTTGGAGTCACAATGGCTCTAGTAAGTAAAAGTGTTCCAGGGAAACTTCTTGCTTGTTGGTTACCAATTACTGCATTCCAAACAATGGGCATGGAGCACATTGTTGTAAACATGTTTTTGCATACAGCAGGACCTCTTCTTGGCTCTGGCGTGCCCTTCACTAAGGTTATTTTTTGGAATTTCCTACCAGTTACTGTTGGCAACATTATCGGAGGAATGGTTTTTATAGGCATGCTCTTCTACAGCACACATCGCACCAAGATGTCCAATGTCCTGCCAACAATTCATGATGAAAAGCTAGAACGAGAACTAGCAGCAGAACTTGGTGCA
>AG-363-P08_2667815962
ATGGATTATGTCCTGCCCAATGAATTAGTTGATGGAATGATCACAGCGGGAGGAAAGAAATCAACTGTTAGCATCAAAAATCTTTTATTAAGAGGTTTTTATTCTGGAGCTATTCTTGGTTTAGCAACTTGCCTTGCAATAACTGTAGGAATTCAATCAGGAATGCCTTTTTTGGGATCTGTAATCTTCCCTTTTGGATTTGCAAGTATTGTACTTTTTGGAATGGAGCTTGTTACAGGTAATTTTGCTTTATTGCCTATGGCAACATGGGCAGGAAAAAGCTCATGGAGGGCAACATTTAGAAATTGGATGTGGGTATGGATTGGAAATTTTTTAGGGACTGCTTTGGTAGCTCTACTATTATCTATAAGCCTAACTAGTGGTGGTACTGTTGAGCCGATGAGTGCTGTTGATGGTGGTAAAGGATGGGCAGTAGTTGCGGCTAAAATAATTGCTATAAACAAAACAAATGTTCTAGTTAAATATGAAGAGTTAGGCAGTACAGGTCTTTTTCTGGCTTTCTTAAGAGGTGTAATTGCAAACTGGCTAGTATGTCTTGGCGTAACGATGGCTTTAGTTAGCAAAAGTGTTCCTGGAAAAATTCTTGCATGCTGGTTACCAATAACTGCTTTCCAAACTATGGGAATGGAACACATAGTAGTTAACATGTTCCTTCATACTGCAGGACCATTACTGGGGTCCGGAGTTCCTTTTGTTAAGGTAATATTTTGGAACTTCCTCCCAGTAACATTAGGAAATATTCTTGGGGGAATGGTATTTATAGGCATGCTCTTCTATGGAACTCATAGAACTAAGATGAGCAATGTACTACCTAATGTTCATGATGAAAAACTTGAACGAGAGCTTGCAGCTGAGCTAGGTGCT
>AG-363-I04_2667802696
ATGGACTATGTCCTTCCAAATGAACTCGTTGATGGAATGATTGCCGCAGGCGGCAAAAAAGCGACTGTAAGTATTAAAAATTTATTAGTTCGTGGATTTTATTCAGGAGCAATTCTTGGCTTAGCAACATGCCTTGCTATCACAGTAGGCATTCAATCAAAAATGCCATTTCTAGGCTCTGTAATTTTTCCATTTGGATTTGCAAGCATAGTTCTTTTTGGAATGGAGCTAGTCACTGGCAATTTTGCTCTTTTACCAATGGCAACTTGGGCTGGCAAAAGTTCATGGCGAGCTACTTTCCGTAATTGGATGTGGGTTTGGATAGGAAACTTTCTTGGCACAGCTCTTGTCGCAATTCTAATCTCAATCAGTCTCACAAGCGCAGGAACAAATGCGCCTTTAGCAGCTGAGGCTGGTGGGACAGGCTGGGCCGCAGTAGCTGCAAAGATTATCGCAATTAATAAACTTAATGTTCTTATAAAATATGAATCTCTTGGAAGTACAGGATTTTTTCTTGCATTTTTAAGAGGAATTATTGCTAATTGGCTTGTATGCCTTGGAGTCACCATGGCTCTAGTTAGCAAAAGTGTTCCAGGAAAGATACTGGCTTGTTGGTTGCCAATTACAGCATTCCAAACTATGGGAATGGAACATATTGTAGTCAATATGTTCCTTCATACTAGCGGACCATTACTAGGCTCTGGGGTTCCTTTCTCTAAAATTTTAATTTGGAACTTTATACCTGTAACCCTTGGGAATATTATAGGTGGAATGGTCTTTATTGGAATGCTTTTTTATAGCACACATAGGACAAAGATGAACAATGTACTCCCTACAATTCATGATGAAAAATTAGAAAGAGAACTTGCTGCAGAACTTGGTGCC
>MIT0918_2682088088
ATGGACTATGTGCTACCGAATGAATTGGTAGATGGAATGATTGCAGCTGGAGGTAAGAAATCTACTGTAAGCATTAAAAATCTAATGGTCAGAGGTTTTTATTCAGGAGCAATACTGGGTTTAGCAACTTGTTTGGCAATTACAGTTGGGATTCAATCTGGCATGCCTTTCTTAGGTTCAGTTATTTTCCCATTTGGATTTGCCAGTATTGTTCTATTTGGTATGGAATTAGTAACTGGTAATTTTGCATTATTACCTATGGCGACTTGGGCAGGGAAGTCCTCATGGAGAAATACATTTAGAAATTGGACTTGGGTGTGGATAGGGAATTTTCTTGGAACATTTTTAGTAGCAGTTTTACTATCCATTAGTCTTACAAGTGGAGGTAATGTAGATCCTCTAGCGGCAGCTGAAGGAGGGAAGGGATGGGCTGTTGTAGCTGCAAAGATTATTGCTCTTAACAAAACAAATGTTCTTACCAAATATGAGGCTCTAGGTTCTACAGGATTTTTCCTCGCATTCTTAAGAGGCGTAATTGCAAACTGGCTTGTATGCCTTGGGGTAACAATGGCTCTTGTGAGCAAAAGTGTCCCAGGTAAACTTCTCGCTTGTTGGTTGCCAATTACAGCATTCCAAACAATGGGAATGGAACACATAGTAGTCAATATGTTTTTACATACAGCTGGGCCACTAATGGGGTCTGGGATTCCATTCTACAAAGTTATTTTCTGGAACTTTTTACCTGTGACTTTGGGAAATGTTATTGGTGGGATGGTATTCATTGGAATGTTGTTTTACAGCACTCATCGCACAAAAATGTCTAATGTTTTGCCAACAGTTCATGATGAGAAATTAGAAAGAGAATTAGCTGCAGAGCTTGGTGCA
>MIT1223_2684590013
ATGGACTATGTCCTGCCGAATGAATTAGTAGATGGGATGATAATGGCAGGAGGGAAAAAATCTAATGTAAGTATCAAAAATTTATTGCTACGTGGCTTCTATTCCGGTGCCATTCTTGGATTGGCTACATGCCTTGCTATTACTGTAGGGATTCAATCAGGTATGCCTTTTTTGGGCTCAGTACTATTCCCTTTTGGTTTTGCAAGCATTGTTCTTTTTGGAATGGAATTAGTGACTGGTAACTTTGCTCTGTTACCTATGGCAACCTGGGCGGGTAAAAGTACGTGGCAAGCAACGTTTAGGAATTGGATATGGGTGTGGATAGGTAATTTTCTTGGAACAGCTCTTGTTGCACTTTTATTGTCTATTAGCCTTACTAGTGCAGGTACTGTTGAACCGCTAGCTGCGGCGGCGGGAGGGAAAGGTTGGGCTGTAGTCGCTGCAAAAATTATTGCTATAAATAAGTCAAATGTTTTGGTTAAGTATCAAGCATTAGGTAGCACAGGATTGTTTTTAGCTTTTTTACGGGGTGTTATTGCCAATTGGTTGGTTTGCCTTGGCGTGACAATGGCTTTAGTTAGTAAAAGTGTTCCTGGCAAAATCCTTGCTTGTTGGCTTCCTATTACCGCATTCCAAACTATGGGTATGGAACATATAGTAGTGAATATGTTTCTTCATACAGCTGGACCTTTACTAGGTTCAGGGGTTGGCTTTAACCAAGTTATTTTTTGGAATTTTCTGCCAGTAACTCTAGGCAATATTGTTGGTGGGATGGTCTTTATTGGTATGCTTTTCTATAGCACTCATAGAACCAAAATGAGTAATGTTCTACCTAAGGTTCATGATGAGAAATTAGAAAGAGAATTGGCTGCGGAACTAGGGGCA
>AG-670-A04_2717522867
ATGGACTACGTCCTTCCTAACGAGCTTGTCGACAGCATGATTGCTGCTGGCACCAAAAAATCAACACTCAGCCCCAAACAACTGCTACTCCGCGGCTTTTACTCAGGATCAATCCTGGGTCTCGCTGTGATCCTTGCCCTTACCTGTGGCATTCTTACCAAACTCCCTTTTGTCGGTTCACTTTTATTCCCCTTCGGCTTCGCCAGCATCGTGCTGTTCGGCATGGAACTGGTTACGGGCAACTTCGCGCTTCTCCCAATGGCATGTTGGGCTGGAAAAACCTCCTGGAAAGCCACATTCGTAAATTGGGGTTGGGTTTGGCTTGGTAACTGGGCTGGCACAGCTGCAGTCGCGGTGTTCATGGCGCTAAGTCTTACAAGC---GGCACCATGGATGCAGCTGCTGACAACATTGGCCCCCCAATCTGGGATCTTGTTGCGCAGAAAATTGTTGCACTTAACCAGATCAATGTTGAGAAGAAGTATGAAGCACTTGGTGGATTGGGCTTCTTCCTTGCCTTCCTTCGCGGCCTCCTTGCCAACTGGCTGGTCTGCCTTGGGGTCACGATGGCGGCTGTAAGCAAAAGTGTCCCAGGGAAAATTATCGGTTGCTGGCTCCCAATCGTGGCATTCCAATCGATGGGTATGGAGCACATCGTTGTGAATCAGTTCCTGCACACCGCCGGCCCAATTCTTGGATCCGGAGTGTCGATGGGCAAGGTGTTTTTCTGGAATTTCCTGCCTGTGACCATCGGTAACATTGTGGGTGGAATGGTGTTCATCGGTGGAATGCTTTACAGCTCCCACAAAACACCC------------------------------------------------------------------GCA
>AG-670-A19_2717528021
ATGGACTACGTCCTTCCTAACGAGCTTGTCGACAGCATGATTGCTGCTGGCACCAAAAAATCAACACTCAGCCCCAAACAACTGCTACTCCGAGGCTTTTACTCAGGATCAATCCTGGGTCTCGCTGTGATCCTTGCCCTTACCTGTGGCATTCTTACCAAACTCCCTTTTGTCGGTTCACTTTTATTCCCCTTCGGCTTCGCCAGCATCGTGCTGTTCGGCATGGAACTGGTTACGGGCAACTTCGCGCTTCTCCCAATGGCATGTTGGGCTGGAAAAACCTCCTGGAAAGCCACATTCGTAAATTGGGGTTGGGTTTGGCTTGGTAACTGGGCTGGCACAGCTGCAGTCGCGGTGTTCATGGCGCTAAGTCTTACAAGC---GGCACCATGGATGCAGCTGCTGACAACATTGGACCCCCAATCTGGGATCTTGTTGCACAGAAAATTGTTGCACTTAACCAGATCAATGTTGAGAAGAAGTATGAAGCACTTGGTGGATTGGGCTTCTTCCTTGCTTTCCTTCGCGGCCTCCTTGCCAATTGGCTGGTCTGCCTTGGGGTCACGATGGCGGCTGTAAGCAAAAGTGTCCCAGGGAAAATTATTGGTTGCTGGCTCCCGATCGTGGCATTCCAGTCGATGGGTATGGAGCACATCGTTGTGAATCAGTTCCTGCACACCGCCGGCCCAATTCTTGGATCCGGAGTGTCGATGGGCAAGGTGTTTTTCTGGAATTTCCTGCCTGTGACCATCGGTAACATCGTGGGTGGAATGGTGTTCATCGGTGGAATGCTTTACAGCTCCCACAAAACACCC------------------------------------------------------------------GCA
>RCC307_2623928760
ATGGACTACGTCCTGCCCAATGAGCTCGTCGACGGCATGATTGCCGCCGGCGGCAAAAAAGCCACCGTTAGTGTTAAGAACCTGCTGCTCCGCGGCTTCTATTCCGGAGCCATTCTTGGCCTGGCCGTGATCTTGGCCCTAACCGTTGGCATTCAGAGCAAGATGCCGTTCCTCGGCTCCGTGCTCTTCCCCTTTGGCTTCGTCAGCATCGTGCTGTTCGGCATGGAGCTGGTCACCGGCAACTTCGCGCTGCTGCCCATGGCCACCTGGGCCGGCAAGAGCACCTGGGGTGCCACCTTCCGCAACTGGAGTTGGGTGTGGATCGGCAACTTCATCGGCACCCTGGTGGTGGCGATCATCATGGCCATCAGCCTCACCAGTGGCGGCACGATTGACCCT------GCCGCTGATGGCGGC---ATGTGGCAAAAAGTGGCCCAAAAGATCATCAGCCTCAACATCCTCAACGTTGAGAAGAAGTACGAAGCCCTCGGCAGCCTCGGATTTTTCCTCGCCTTCCTGCGCGGTCTTGTGGCCAACTGGTTGGTCTGCCTCGGCGTGACCCTGGCCTTGGTGAGCAAAAGCGTTCCCGGCAAACTGCTGGCCTGCTGGCTTCCCATCACCGCGTTCCAAACGATGGGCATGGAGCACATCGTTGTGAATCAGTTCCTGCACACCGCTGGTCCGATCCTTGGCTCTGGGGTTCCTTTCACCAAGGTGATTTTCTGGAACTTCCTGCCTGTCACCCTGGGCAACATCGTGGGCGGCATGGTGTTCATCGGGATGCTCTTCTACAGCACCCACCGCACCAAGCTGGACAACGTTCTGCCTCGTGAAAAAGACGAGAAGCTCGAGCGCGAGCTGGCTGCTGAACTCGGCGCC
>RS9917_638961509
ATGGACTACGTCCTGCCCAATGAGCTGGTCGACGGCATGATTGCCGCCGGCGGCAAAAAAGCCACCGTCAGTGTGAAAAATCTGCTGCTGCGTGGTTTTTATTCCGGCGCCATCCTTGGACTCGCCGTGATCCTCGCCCTCACCGTGGCGATTCAGAGCAAACTGCCCTTTCTCGGCTCCGTCCTCTTTCCCTTCGGGTTCGCCAGTATCGTGCTCTTTGGCATGGAACTGGTCACCGGTAATTTCGCCCTGCTGCCCATGGCCACCTGGGCAGGCAAAAGCACCTGGGGCGCCACATTCCGCAATTGGAGCTGGGTGTGGATCGGCAACTTCATCGGCACCCTGCTGGTGGCCGTGATCATGGCCGTCAGCCTCACCAGCGGTGGCACGGTGGATCCT------TCAGCCGATGGTGGC---GTATGGCCTCAGGTGGCCCAGAAGATCATCAGCCTCAACATCGCCAACGTCGAGAAAAAGTATGAAGCGCTGGGAAGTCTTGGCTTTTTCCTGGCAATCCTGCGCGGCATTGTGGCAAACTGGCTGGTATGCCTCGGCGTTACTATGGCCCTGGTGAGCAAAAGCGTTCCTGGGAAAATACTCGCTTGCTGGCTGCCGATCACGGCCTTCCAAACTCTGGGAATGGAACACATCGTGGTCAATCAGTTTCTGCACACTGCAGGTCCGATCCTTGGCTCGGGCGTTCCCTTCTACAAAGTGATTGTCTGGAACTTCCTGCCCGTCACGATCGGCAACATCATCGGCGGGATGGTGTTCATCGGCATGCTCTTCTACAGCACCCACCGCAGCACAGTCGAGAACGTGCTTCCCCGAGAGCACGATGAGAAACTGGAGCGTGAACTGGCTGCCGAGCTGGGCGCC
>WH7803_2624101688
ATGGATTACGTTCTCCCCAATGAACTGGTCGACGGCATGATTGCCGCCGGCGGCAAAAAAGCAAACGTCAGCGTTAAGGATTTACTTCTGCGCGGCTTCTATTCAGGTGCCATTCTCGGTCTGGCCGTGATTCTGGCCCTCACCGTTGGCATTCAAAGCAAACTGCCCTTTTTAGGTTCGGTTCTGTTCCCTTTCGGTTTTGCCAGCATTGTGCTGTTTGGCATGGAGCTTGTGACGGGTAATTTTGCCCTCCTGCCCATGGCAACCTGGGCTGGTCGCAGCTCCTGGGGAGCCACGTTCCGCAACTGGAGCTGGGTGTGGATTGGCAACTTCATCGGCACGCTGGTGGTGGCGGTGATCATGGCCATCAGCCTCACCAGTGGAGGCACCGTGGATCCA------GCAGCCGATGGTGGC---GTCTGGCAGAAGGTTGCCCAGAAAATCATGACGTTGAACATCGCCAACGTTGAAAAGAAGTACGAAGCTCTGGGTTCACTTGGATTCGGGCTGGCCATTTTGCGAGGCCTGGTTGCCAACTGGCTCGTCTGCTTGGGCGTCACCATGGCTCTGGTGAGCAAGAGCGTTCCTGGAAAACTTCTGGCCTGCTGGTTGCCCATCACGGCATTCCAAACGATGGGAATGGAACACATTGTGGTGAATCAATTTCTCCACACCGCAGGGCCAATTCTGGGATCAGGTGTGCCGTTCTGGAAATGTATTTTCTGGAATTTCCTTCCGGTCACCATCGGCAACATTATCGGTGGCATGGTATTCATCGGCATGCTCTTCTACAGCACCCACCGCACCACCATGGACAACGTGCTGCCCAAGGAGCACGATGAGAAACTGGAGCGTGAACTTGCAGCTGAACTGGGAGCA
>KORDI-52_2507316478
ATGGACTACGTCCTACCCAATGAGCTTGTCGACGGCATGATTGCCGCCGGCGGCAAAAAATCAACGGTCAGCGTGAAGAACCTGCTGATCCGTGGCTTCTACTCCGGAGCCATCCTGGGCCTGGCCGTGATCCTGGCCCTCACCGTGGGCATCACTGTCAAAGCCCCCTTTGTTGGCTCGCTGCTGTTCCCCTTCGGCTTCGCCAGCATCGTGCTGTTCGGCATGGAGCTGGTGACCGGCAACTTCGCCCTGCTGCCGATGGCCACCTGGGCTGGCAAAAGCACCTGGGGTGCCACCTTCCGCAACTGGGTCTGGGTCTGGATCGGCAACTGGATCGGCACAGCCGTTGTGGCCGTGATCATGGCCATCAGCCTCACCAGC---GGCACCATGGATGGCGCTGCTGACAACGTCGGCCCACCGATCTGGGATGCCGTGGCCCAGAAGATCATGGCGCTCAATCAGATCAACGTTGAGAAGAAGTACGAGGCCCTCGGAAGCATGGGCTTCTTCCTCGCCTTCCTGCGCGGACTGGTGGCCAACTGGCTGGTGTGCCTAGGCGTGACCATGGCTCTGGTGAGCAAGAGCGTTCCCGGCAAGATCCTGGCCTGCTGGCTTCCGATCACCGCCTTCCAATCGATGGGCATGGAGCACATCGTGGTGAACCAGTTCCTGCACACCGCCGGCCCGATCCTCGGTTCAGGCGTTCCCTTCACCAAGGTGATCTTCTGGAACTTCCTGCCAGTCACCCTCGGCAACATCGTGGGAGGCATGGTGTTCATCGGGATGCTCTTCTACAGCACCCACCGCACCCAGATGGAGAACGTGCTTCCGACCGAGCACGATGAAAAACTGGAGCGTGAGCTCGCTGCTGAACTGGGTGCC
>WH8109_2563725950
ATGGACTACGTCCTACCCAATGAGCTTGTCGACGGCATGATTGCCGCCGGCGGCAAAAAATCAACGGTCAGCGTGAAGAACCTGCTGATCCGTGGCTTTTACTCCGGGGCCATCCTTGGCCTTGCGGTGATCCTGGCCCTCACAGTGGGCATCACCGTCAAAGCCCCCTTCGTGGGCTCGCTGCTGTTCCCCTTCGGCTTCGCCAGCATCGTGCTGTTCGGCATGGAGCTGGTGACAGGCAACTTCGCCCTGCTGCCGATGGCCACCTGGGCCGGCAAGAGCACCTGGGGTGCCACGTTCCGCAACTGGGTCTGGGTGTGGATCGGCAACTGGATCGGCACCGCCGTTGTGGCCGTGATCATGGCCATCAGCCTCACCAGC---GGCACCATGGATGGCGCTGCAGACAACATCGGCCCGCCGATCTGGGATGCCGTAGCCCAGAAAATCATGGCCCTCAATCAAATCAACGTTGAGAAGAAGTACGAGGCCTTGGGAAGCATGGGCTTCTTCCTCGCCTTCCTGCGCGGACTTGTGGCCAACTGGTTGGTTTGCCTGGGCGTGACCATGGCTCTGGTGAGCAAGAGCGTTCCCGGCAAGATCCTGGCCTGCTGGCTTCCCATCACCGCCTTCCAATCGATGGGCATGGAGCACATCGTGGTGAACCAGTTCCTACACACCGCTGGCCCGATCCTCGGTTCAGGAGTCCCCTTCACCAAGGTGATCTTCTGGAACTTCCTGCCTGTCACCCTCGGCAACATCGTGGGCGGCATGGTGTTCATCGGCATGCTCTTCTACAGCACCCATCGCACTCCGATGGATAATGTGCTGCCCACCGAGCACGATGAAAAGCTGGAGCGTGAGCTCGCTGCTGAACTGGGTGCC
>KORDI-49_2507313656
ATGGACTACGTCCTTCCCAATGAGCTCGTTGACGGCATGATCGCCGCCGGCGGCAAGAAATCAACGGTCAGCATCAAGAACCTGCTGATCCGTGGCTTCTACTCCGGAGCCATTCTTGGACTGGCTGTGATCCTTGCTCTCACAGTCGGCATCCTCACCAAGCTTCCTTTCGTCGGCTCTCTGTTGTTCCCCTTCGGGTTCGCCAGCATTGTTCTGTTCGGAATGGAACTGGTCACCGGCAACTTCGCCCTACTTCCCATGGCGACATGGGCAGGGAAAAGTTCCTGGCCCGCCACGTTCCGCAACTGGATCTGGGTGTGGATCGGCAACTGGATCGGCACCGCTGTTGTGGCACTGATCATGGCCATCAGCCTGACCAGC---GGCACCATGGACGGCGCGGCAGACAACGTCGGACCACCGATCTGGGACGCCGTGGCTCAGAAAATCATTGCTCTCAACCAGATCAACGTCGAAAAGAAATACGAGGCTCTCGGCAGCATGGGCTTCTTCCTTGCCTTTCTCAGGGGGGTCGTGGCCAACTGGCTGGTCTGCCTCGGCGTCACCATGGCCCTGGTGAGCAAGAGCGTCCCCGGCAAAATCCTGGCCTGCTGGCTTCCGATCACAGCGTTCCAATCGATGGGCATGGAGCACATCGTTGTGAACCAGTTCCTTCATACCGCAGGTCCGATTCTTGGATCGGGAGTGCCATTCACCAAGGTGATCTTCTGGAATTTCCTTCCGGTCACCATCGGAAACATCGTTGGCGGCATGGTGTTCATCGGCATGCTCTTCTACAGCACGCACCGCACCACCATGGAGAACGTGCTTCCCACAGAGCACGATGACAAACTCGAACGCGAACTGGCTGCTGAGCTGGGAGCT
>WH7805_2626028189
ATGGATTACGTTCTCCCCAATGAACTTGTCGACGGCATGATTGCCGCCGGCGGCAAAAAGTCGAGCGTCAGCGTCAAAGATCTGCTGCTGCGTGGTTTTTATTCAGGCGCCATCCTTGGTTTGGCAGTGATCCTGGCACTCACCGTTGGCATCACCGTGAAGGCGCCCTTTGTCGGCTCCTTGCTGTTTCCCTTCGGCTTCGCCAGCATCGTGCTCTTCGGCATGGAACTGGTCACCGGTAATTTCGCTCTGCTGCCCATGGCCACCTGGGCCGGTCGCTGCACTTGGGGAGCCACATTCCGCAACTGGACTTGGGTGTGGATCGGTAACTGGATCGGTACTGCTGTCGTCGCACTGATCATGGCGATCAGCCTGACCAGC---GGGACCATGGATGGAGCAGCCGATAATGTCGGCGCGCCGATCTGGGACCTTGTGGCTCAGAAAATCATGGCTCTCAATAAGATCAACGTTGAGAAAAAGTATGAAGCACTGGGAAGCATGGGCTTCTTCCTGGCGTTCCTTCGCGGCGTGGTTGCCAACTGGCTTGTATGCCTCGGCGTCACCATGGCACTGGTCAGCAAAAGCGTTCCAGGAAAGATCCTGGCCTGCTGGCTTCCAATCACTGCGTTCCAATCGATGGGAATGGAACACATCGTGGTGAATCAGTTTCTGCACACAGCGGGACCAATCCTTGGCTCTGGCGTTCCTTACACCAAGGTGATCTTCTGGAACTTCCTTCCCGTCACTCTTGGTAACATCGTGGGAGGCATGGTGTTCATCGGCATGCTCTTCTACAGCACCCACCGCACCACCATGGACAACGTGCTTCCGAAGGAACACGATGAGAAACTGGAGCGCGAACTCGCAGCAGAACTGGGAGCG
>AG-673-A10_2717542440
ATGGACTACGTCCTTCCCAATGAGCTCGTCGACGGCATGATTGCCGCCGGCGGCAAAAAGGCCACGGTCAGCATCAAGAATTTGCTGATCCGCGGGTTCTATTCCGGCGCCATTCTTGGACTGGCCGTGATCCTGGCCCTCACCGTGGGCATCCTCACAAAGCTTCCATTCGTCGGCTCGCTGTTATTCCCCTTTGGTTTCGCCAGCATCGTGCTGTTTGGCATGGAGCTTGTTACCGGTAACTTCGCCTTGCTCCCTATGGCCACCTGGGCTGGCAAGAGCTCCTGGGGCGCTACTTTCCGCAACTGGGTGTGGGTGTGGATCGGCAACTGGATCGGTACAGCCGTCGTCGCCCTGATCATGGCCATCAGCCTGACCAGC---GGAACACTTGATGGTGCTGCAGACAATGTTGGCCCCCCAATTTGGGATGCCGTGGCTCAGAAAATCATTGCCCTCAACAAGATCAACGTTGAGACAAAGTACGAAGCGTTAGGCAGCATGGGCTTTTTCCTCGCGTTTTTACGCGGTGTGGTTGCCAACTGGCTTGTGTGTCTTGGCGTAACCATGGCCCTGGTAAGCAAGAGCGTTCCGGGCAAATTGTTGGCTTGCTGGCTGCCGATCACCGCCTTCCAATCCATGGGCATGGAGCACATTGTTGTGAATCAGTTCCTCCATACCGCCGGGCCGATCCTTGGTTCTGGAGTGCCCGTCATCAAGGTGATTTTCTGGAACTTCCTGCCTGTCACCCTCGGAAATATCGTCGGCGGCATGGTTTTCATTGGCTTGCTCTTCTACAGCACCCACCGCACACCCATGGAGAACGTGCTTCCGAACGTGCTCGATGAAAAACTGGAGCGTGAACTTGCTGCCGAGCTTGGCGCC
>AG-679-D13_2717556187
ATGGACTACGTCCTTCCCAATGAGCTCGTCGACGGCATGATTGCCGCCGGCGGCAAAAAGGCCACAGTCAGCATCAAGAATTTGCTGATCCGTGGATTCTATTCCGGCGCCATTCTTGGCCTGGCCGTGATCCTGGCCCTCACCGTGGGCATCCTCACGAAGCTTCCATTCGTCGGCTCGCTGTTGTTCCCCTTCGGTTTCGCCAGCATCGTGCTGTTTGGCATGGAGCTTGTTACCGGTAACTTCGCCTTGCTTCCCATGGCCACCTGGGCCGGCAAGAGCTCTTGGGGAGCTACTTTCCGCAATTGGGTGTGGGTGTGGATCGGCAACTGGATCGGTACAGCCGTCGTAGCCCTGATCATGGCCATCAGCCTGACCAGC---GGAACACTTGATGGTGCAGCTGACAACGTTGGCCCGCCAATTTGGGATGCCGTTGCTCAGAAAATCATTGCCCTCAACCAGAACAACGTTGAGACAAAGTACGAAGCGTTAGGCAGCATGGGCTTTATCCTCGCGTTTCTACGCGGTGTGGTTGCCAACTGGCTTGTGTGTCTTGGCGTAACCATGGCCCTGGTAAGCAAGAGCGTTCCGGGCAAATTGTTGGCTTGCTGGCTGCCGATCACCGCCTTCCAATCCATGGGCATGGAACACATTGTTGTGAATCAGTTCCTGCATACCGCCGGGCCGATCCTTGGTTCTGGAGTGCCCATCATCAAGGTGATTTTCTGGAACTTCCTGCCTGTCACCCTCGGAAATATTGTTGGCGGCATGGTTTTCATTGGCTTGCTCTTCTACAGCACCCACCGCACACCCATGGAGAACGTGCTTCCGAACGTGCTCGATGAAAAACTGGAGCGTGAACTTGCTGCCGAGCTTGGCGCC
>AG-670-B23_2717530277
ATGGACTACGTCCTTCCTAACGAGCTTGTCGACAGCATGATTGGTGCTGGCGCCAAAAAATCAACACTCAGCCCCAAACAACTGCTACTCCGTGGCTTTTACTCAGGATCAATCCTGGGTCTCGCTGTGATCCTTGCCCTTACCTGTGGCATTCTTACTAAACTCCCCTTTGTCGGTTCACTTTTATTCCCCTTCGGCTTCGCCAGCATCGTGCTGTTCGGCATGGAACTGGTTACGGGTAACTTCGCGCTTCTCCCAATGGCGTGTTGGGCTGGAAAAACCTCCTGGAAAGCAACATTCGTAAATTGGGGTTGGGTATGGCTTGGTAACTGGGCTGGCACAGCTGCAGTCGCGTTGTTCATGGCGCTAAGTCTTACAAGC---GGCACCATGGATGCCGCTGCTGACAACATCGGCCCCCCAATCTGGGATCTTGTTGCGCAGAAAATTGTTGCACTTAACCAGATCAATGTTGAGAAGAAGTACGAAGCACTTGGAGGATTGGGCTTCTTCCTTGCTTTCCTTCGCGGCGTTCTTGCCAATTGGCTGGTCTGCCTTGGGGTCACGATGGCGTCTGTAAGTAAAAGCGTCCCAGGGAAAATTATTGGTTGCTGGCTCCCGATCGTGGCATTCCAATCGATGGGTATGGAGCACATCGTTGTGAATCAGTTCCTGCACACCGCCGGCCCAATTCTTGGATCCGGAGTGTCGATGGGCAAGGTGTTTTTCTGGAATTTCCTGCCTGTGACCATCGGTAACATCGTGGGTGGAATGGTGTTCATCGGTGGAATGCTTTACGGTTCCCATAAAACATCCACAACG---------------------------------------------------------------
