# Supplementary material for: Emergence of trait variability through the lens of nitrogen assimilation in Prochlorococcus
Source: eLife. 2019 Feb 1;8:e41043. doi: 10.7554/eLife.41043 (PMC6370341; doi:10.7554/eLife.41043)
Supplement: Figure 3—source data 1. [file elife-41043-fig3-data1.zip › FocA_CyCOG_60001803_macse_NT_currated.translated.fasta]

>RS9916_2623920082
MDYVLPNELVDGMIAAGGKKATVSVKNLLLRGFYSGAILGLAVILALTVGLTVKAPFVGSLLFPFGFASIVLFGMELVTGNFALLPMATWAGKSTWGATFRNWAWVWFGNWIGTAVVAVIMAISLTNGFNVEPLSAAAAAGMWQQVAQKIIDLNILNVVKKYENLGAMGFFLAFLRGVVANWLVCLGVTMALVSKSVPGKILACWLPITAFQTMGMEHIVVNQFLHTMGPILGSGVSPIQVIFWNWLPVTLGNIVGGMVFIGMLFYSTHRTKVENVLPTEHDDKLERELAAELGA
>AG-679-A02_2717592125
MDYVLPNELVDGMIGAGGKKSTVSVKNLLLRGFYSGAILGLAVILALTVGLKSGQPWLGSLLFPFGFASIVLFGMELVTGNFALLPMATWAGKSTWSATFRNWGWVWLGNWIGTAVVAVLMAISLTSGGTVDPASAADGGGMWQQVAAKIIALNKTNVVVKYENLQSMGFFLAIVRGLIANWLVCLGVTMALVSKSVPGKILACWLPITAFQSMGMEHIVVNQFLHTAGPILGSGVPFWKCIFWNFLPVTIGNIIGGMVFIGMLFYSTHRTNIGNVLPSEHDDKLERELAAELGA
>AG-673-F03_2717546994
MDYVLPNELVDGMIGAGGKKSTVSVKNLLLRGFYSGAILGLAVILALTVGLKSGQPWLGSLLFPFGFASIVLFGMELVTGNFALLPMATWAGKSTWGATFRNWGWVWLGNWIGTAVVAVLMAISLTSGGTVDPASAADGGGMWQQVAAKIIALNKTNVVVKYENLQSMGFFLAIVRGLIANWLVCLGVTMALVSKSVPGKILACWLPITAFQSMGMEHIVVNQFLHTAGPILGSGVPFWKCIFWNFLPVTIGNIIGGMVFIGMLFYSTHRTNIGNVLPSEHDDKLERELAAELGA
>AG-670-F22_2717535510
MDYVLPNELVDGMIGAGGKKSTVSVKNLLLRGFYSGAILGLAVILALTVGLKSGQPWLGSLLFPFGFASIVLFGMELVTGNFALLPMATWAGKSTWGATFRNWGWVWLGNWIGTAVVAVLMAISLTSGGTVDPASAADGGGMWQQVAAKIIALNKTNVVVKYENLQSMGFFLAIVRGLIANWLVCLGVTMALVSKSVPGKILACWLPITAFQSMGMEHIVVNQFLHTAGPILGSGVPFWKCIFWNFLPVTIGNIIGGMVFIGMLFYSTHRTNIGNVLPSEHDDKLERELAAELGA
>AG-673-D02_2717145066
MDYVLPNELVDGMIGAGGKKSTVSVKNLLLRGFYSGAILGLAVILALTVGLKSGQPWLGSLLFPFGFASIVLFGMELVTGNFALLPMATWAGKSTWGATFRNWGWVWLGNWIGTAVVAVLMAISLTSGGTVDPASAADGGGMWQQVAAKIIALNKTNVVVKYENLQSMGFFLAIIRGLIANWLVCLGVTMALVSKSVPGKILACWLPITAFQSMGMEHIVVNQFLHTAGPILGSGVPFWKCIFWNFLPVTIGNIIGGMVFIGMLFYSTHRTNIGNVLPSEHDDKLERELAAELGA
>AG-676-E23_2717551102
MDYVLPNELVDGMIGAGGKKSTVSVKNLLLRGFYSGAILGLAVILALTVGLKSGQPWLGSLLFPFGFASIVLFGMELVTGNFALLPMATWAGKSTWGATFRNWGWVWLGNWIGTAVVAVLMAISLTSGGTVDPASAADGGGMWQQVAAKIIALNKTNVVVKYENLQSMGFFLAIIRGLIANWLVCLGVTMALVSKSVPGKILACWLPITAFQSMGMEHIVVNQFLHTAGPILGSGVPFWKCIFWNFLPVTIGNIIGGMVFIGMLFYSTHRTNIGNVLPSEHDDKLERELAAELGA
>MIT1306_2682170576
MDYVLPNELVDGMITAGGKKATVSVKNLLVRGFYSGAILGLAVILALTVGLKSGQPWLGSLLFPFGFASIVLFGMELVTGNFALLPMATWAGKSTWGATFRNWGWVWLGNWIGTAVVALLMAISLTSGGTVDPASAADGGGMWQQVAAKIIALNKTNVVSKYENLQSLGFFLAFLRGLIANWLVCLGVTMALVSKSVPGKILACWLPITAFQTMGMEHIVVNMFLHTAGPMLGSGVSFGQVIVWNFIPVTLGNIIGGMVFIGMLFYSTHRTQMSNVLPTVHDEKLERELAAELGA
>MIT1342_2682249588
MDYVLPNELVDGMITAGGKKATVSVKNLLVRGFYSGAILGLAVILALTVGLKSGQPWLGSLLFPFGFASIVLFGMELVTGNFALLPMATWAGKSTWGATFRNWGWVWLGNWIGTAVVALLMAISLTSGGTVDPASAADGGGMWQQVAAKIIALNKTNVVTKYENLQSLGFFLAFLRGLIANWLVCLGVTMALVSKSVPGKILACWLPITAFQTMGMEHIVVNMFLHTAGPMLGSGVSFGQVIVWNFIPVTLGNIIGGMVFIGMLFYSTHRTQMSNVLPTVHDEKLERELAAELGA
>MIT1320_2682181285
MDYVLPNELVDGMITAGGKKATVSVKNLLVRGFYSGAILGLAVILALTVGLKSGQPWLGSLLFPFGFASIVLFGMELVTGNFALLPMATWAGKSTWGATFRNWGWVWLGNWIGTAVVALLMAISLTSGGTVDPASAADGGGMWQQVAAKIIALNKTNVVTKYENLQSLGFFLAFLRGLIANWLVCLGVTMALVSKSVPGKILACWLPITAFQTMGMEHIVVNMFLHTAGPMLGSGVSFSQVIVWNFIPVTLGNIIGGMVFIGMLFYSTHRTQMSNVLPTVHDEKLERELAAELGA
>MIT1327_2682247417
MDYVLPNELVDGMITAGGKKATVSVKNLLVRGFYSGAILGLAVILALTVGLKSGQPWLGSLLFPFGFASIVLFGMELVTGNFALLPMATWAGKSTWGATFRNWGWVWLGNWIGTAVVALLMAISLTSGGTVDPASAADGGGMWQQVAAKIIALNKTNVVTKYENLQSLGFFLAFLRGLIANWLVCLGVTMALVSKSVPGKILACWLPITAFQTMGMEHIVVNMFLHTAGPMLGSGVSFGQVIVWNFIPVTLGNIIGGMVFIGMLFYSTHRTQMSNVLPTVHDEKLERELAAELGA
>MIT1312_2682172658
MDYVLPNELVDGMITAGGKKATVSVKNLLVRGFYSGAILGLAVILALTVGLKSGQPWLGSLLFPFGFASIVLFGMELVTGNFALLPMATWAGKSTWGATFRNWGWVWLGNWIGTAVVALLMAISLTSGGTVDPASAADGGGMWQQVAAKIIALNKTNVVTKYENLQSLGFFLAFLRGLIANWLVCLGVTMALVSKSVPGKILACWLPITAFQTMGMEHIVVNMFLHTAGPMLGSGVSFGQVIVWNFIPVTLGNIIGGMVFIGMLFYSTHRTQMSNVLPTVHDEKLERELAAELGA
>MIT1227_2684592498
MDYVLPNELVDGMITAGGKKATVSVKNLLVRGFYSGAILGLAVILALTVGLKSGQPWLGSLLFPFGFASIVLFGMELVTGNFALLPMATWAGKSTWGATFRNWGWVWLGNWIGTAVVALLMAISLTSGGTVDPASAADGGGMWQQVAAKIIALNKTNVVTKYENLQSLGFFLAFLRGLIANWLVCLGVTMALVSKSVPGKILACWLPITAFQTMGMEHIVVNMFLHTAGPMLGSGVSFGQVIVWNFIPVTLGNIIGGMVFIGMLFYSTHRTQMSNVLPTVHDEKLERELAAELGA
>MIT1205_2684584222
MDYVLPNELVDGMITAGGKKATVSVKNLLLRGFYSGAILGLAVILALTVGLKSGQPWLGSLLFPFGFASIVLFGMELVTGNFALLPMATWAGKSTWGATFRNWGWVWLGNWIGTAVVALLMAISLTSGGTVDPASAADGGGMWQQVAAKIIALNKTNVVTKYENLQSLGFFLAFLRGLIANWLVCLGVTMALVSKSVPGKILACWLPITAFQTMGMEHIVVNMFLHTAGPMLGSGVSFGQVIVWNFIPVTLGNIIGGMVFIGMLFYSTHRTQMSNVLPTVHDEKLERELAAELGA
>MIT1418_2684604731
MDYVLPNELVDGMITAGGKKATVSVKNLLVRGFYSGAILGLAVILALTVGLKSGQPWLGSLLFPFGFASIVLFGMELVTGNFALLPMATWAGKSTWGATFRNWGWVWLGNWIGTAVVALLMAISLTSGGTVDPASAADGGGMWQQVAAKIIALNKTNVVTKYENLQSLGFFLAFLRGLIANWLVCLGVTMALVSKSVPGKILACWLPITAFQTMGMEHIVVNMFLHTAGPMLGSGVSFGQVIVWNFIPVTLGNIIGGMVFIGMLFYSTHRTQMSNVLPTVHDEKLERELAAELGA
>MIT1318_2682178620
MDYVLPNELVDGMITAGGKKATVSVKNLLVRGFYSGAILGLAVILALTVGLKSGQPWLGSLLFPFGFASIVLFGMELVTGNFALLPMATWAGKSTWGATFRNWGWVWLGNWIGTAVVALLMAISLTSGGTVDPASAADGGGMWQQVAAKIIALNKTNVVTKYENLQSLGFFLAFLRGLIANWLVCLGVTMALVSKSVPGKILACWLPITAFQTMGMEHIVVNMFLHTAGPMLGSGVSFGQVIVWNFIPVTLGNIIGGMVFIGMLFYSTHRTQMSNVLPTVHDEKLERELAAELGA
>MIT1313_2682176413
MDYVLPNELVDGMITAGGKKATVSVKNLLVRGFYSGAILGLAVILALTVGLKSGQPWLGSLLFPFGFASIVLFGMELVTGNFALLPMATWAGKSTWGATFRNWGWVWLGNWIGTAVVALLMAISLTSGGTVDPASAADGGGMWQQVAAKIIALNKTNVVTKYENLQSLGFFLAFLRGLIANWLVCLGVTMALVSKSVPGKILACWLPITAFQTMGMEHIVVNMFLHTAGPMLGSGVSFGQVIVWNFIPVTLGNIIGGMVFIGMLFYSTHRTQMSNVLPTVHDEKLERELAAELGA
>MIT9303_2626315656
MDYVLPNELVDGMITAGGKKATVSVKNLLVRGFYSGAILGLAVILALTVGLKSGQPWLGSLLFPFGFASIVLFGMELVTGNFALLPMATWAGKSTWGATFRNWGWVWLGNWIGTAVVALLMAISLTSGGTVDPASAADGGGMWQQVAAKIIALNKTNVVTKYENLQSLGFFLAFLRGLIANWLVCLGVTMALVSKSVPGKILACWLPITAFQTMGMEHIVVNMFLHTAGPMLGSGVSFGQVIVWNFIPVTLGNIIGGMVFIGMLFYSTHRTQMSNVLPTVHDEKLERELAAELGA
>MIT0702_2608213632
MDYVLPNELVDGMITAGGKKSSVSIKNLLVRGFYSGAILGLATCLAITVGVQSGMPFLGSVLFPFGFASIVLFGMELVTGNFALLPMATWAGKSTWQATFRNWIWVWIGNFIGCALVALLLATSLTSAGTVEPLAAADGGKGWAVIAAKIMALNKANVVAKYQDLGSTGFFLAFLRGMIANWLVCLGVTMALVSKSVPGKILACWLPITAFQTMGMEHIVVNMFLHTAGPMLGSGVSFGQVIVWNFIPVTLGNIIGGMVFIGMLFYSTHRTQMSNVLPTVHDEKLERELAAELGA
>MIT0703_2608216258
MDYVLPNELVDGMITAGGKKSSVSIKNLLVRGFYSGAILGLATCLAITVGVQSGMPFLGSVLFPFGFASIVLFGMELVTGNFALLPMATWAGKSTWQATFRNWIWVWIGNFIGCALVALLLATSLTSAGTVEPLAAADGGKGWAVIAAKIMALNKANVVAKYQDLGSTGFFLAFLRGMIANWLVCLGVTMALVSKSVPGKILACWLPITAFQTMGMEHIVVNMFLHTAGPMLGSGVSFGQVIVWNFIPVTLGNIIGGMVFIGMLFYSTHRTQMSNVLPTVHDEKLERELAAELGA
>MIT9509_2682258845
MDYVLPNELVDGMIGAGGKKSTVSVKNLLLRGFYSGAILGLAVILALTVGLKSGQPWLGSLLFPFGFASIVLFGMELVTGNFALLPMATWAGKSTWGATFRNWAWVWLGNWIGTAVVAVLMAISLTSGGTVEPASAADGGGMWQQVAAKIVGLNQTNVVTKYENLQSLGFFLAIVRGLIANWLVCLGVTMALVSKSVPGKILACWLPITAFQSMGMEHIVVNQFLHTAGPILGSGVPFWKCIFWNFLPVTIGNIIGGMVFIGMLFYSTHRTNIGNVLPSEHDDKLERELAAELGA
>MIT9504_2682252969
MDYVLPNELVDGMIGAGGKKSTVSVKNLLLRGFYSGAILGLAVILALTVGLKSGQPWLGSLLFPFGFASIVLFGMELVTGNFALLPMATWAGKSTWGATFRNWAWVWLGNWIGTAVVAVLMAISLTSGGTVEPASAADGGGMWQQVAAKIVGLNQTNVVTKYENLQSLGFFLAIVRGLIANWLVCLGVTMALVSKSVPGKILACWLPITAFQSMGMEHIVVNQFLHTAGPILGSGVPFWKCIFWNFLPVTIGNIIGGMVFIGMLFYSTHRTNIGNVLPSEHDDKLERELAAELGA
>AG-363-I21_2667895506
MDYVLPNELVDGMITAGGKKSTVSIKNLMVRGFYSGAILGLATCLAITVGIQSGMPFLGSVIFPFGFASIVLFGMELVTGNFALLPMATWAGKSSWRNTFRNWTWVWIGNFLGTFLVAVLLSISLTSGGNVDPLAAAEGGKGWAVVAAKIIALNKTNVLTKYEALGSTGFFLAFLRGVIANWLVCLGVTMALVSKSVPGKLLACWLPITAFQTMGMEHIVVNMFLHTAGPLMGSGVPFYKVIFWNFLPVTLGNVIGGMVFIGMLFYSTHRTKMSNVLPTVHDEKLERELAAELGA
>AG-363-G23_2667894185
MDYVLPNELVDGMIAAGGKKSTVSVKNLMVRGFYSGAILGLATCLAITVGIQSGMPFLGSVIFPFGFASIVLFGMELVTGNFALLPMATWAGRSSWRNTFRNWTWVWIGNFLGTFLVAVLLSISLTSGGNVDPLAAAEGGKGWAVVAAKIISLNKTNVLTKYEALGSTGFFLAFLRGVIANWLVCLGVTMALVSKSVPGKLLACWLPITAFQTMGMEHIVVNMFLHTAGPLMGSGVPFYKVIFWNFLPVTLGNVIGGMVFIGMLFYSTHRTKMSNVLPTVHDEKLERELAAELGA
>AG-402-G10_2717661445
MDYVLPNELVDGMIAAGGKKSTVSIKNLIVRGFYSGAILGLATCLAITVGIQSGMPFLGSVIFPFGFASIVLFGMELVTGNFALLPMATWAGRSSWRNTFRNWTWVWIGNFLGTFLVAVLLSISLTSGGNVDPLAAAEGGKGWAVVAAKIITLNKINVLTKYEALGSTGFFLAFLRGVIANWLVCLGVTMALVSKSVPGKLLACWLPITAFQTMGMEHIVVNMFLHTAGPLMGSGVPFYKVIFWNFLPVTLGNVIGGMVFIGMLFYSTHRTKMSNVLPTVHDEKLERELAAELGA
>AG-363-B11_2667884530
MDYVLPNELVDGMIAAGGKKSTVSIKNLMVRGFYSGAILGLATCLAITVGIQSGMPFLGSVIFPFGFASIVLFGMELVTGNFALLPMATWAGRSSWRNTFRNWTWVWIGNFLGTFLVAVLLSISLTSAGNVDPLAAAEGGKGWAVVAAKIIALNKSNVLTKYEALGSTGFFLAFLRGVIANWLVCLGVTMALVSKSVPGKLLACWLPITAFQTMGMEHIVVNMFLHTAGPLMGSGVPFYKVIFWNFLPVTLGNVIGGMVFIGMLFYSTHRTKMSNVLPTVHDEKLERELAAELGA
>MIT1304_2684597138
MDYVLPNELVDGMIAAGGKKSTVSIKNLMVRGFYSGAILGLATCLAITVGIQSGMPFLGSVIFPFGFASIVLFGMELVTGNFALLPMATWAGRSSWRNTFRNWTWVWIGNFLGTFLVAVLLSISLTSGGNVDPLAAAEGGKGWAVVAAKIIALNKTNVLTKYEALGSTGFLLAFLRGIIANWLVCLGVTMALVSKSVPGKLLACWLPITAFQTMGMEHIVVNMFLHTAGPLMGSGVPFYKVIFWNFLPVTLGNVIGGMVFIGMLFYSTHRTKMSNVLPTVHDEKLERELAAELGA
>AG-363-M21_2667830120
MDYVLPNELVDGMIAAGGKKSTVSIKNLMVRGFYSGAILGLATCLAITVGIQSGMPFLGSVIFPFGFASIVLFGMELVTGNFALLPMATWAGRSSWRNTFRNWTWVWIGNFLGTFLVAVLLSISLTSGGNVDPLAAADGGKGWAVVAAKIIALNKINVLTKYEALGSTGFFLAFLRGVIANWLVCLGVTMALVSKSVPGKLLACWLPITAFQTMGMEHIVVNMFLHTAGPLMGSGVPFYKVIFWNFLPVTMGNVIGGMVFIGMLFYSTHRTKMSNVLPTVHDEKLERELAAELGA
>AG-363-N20_2667804992
MDYVLPNELVDGMIAAGGKKSTVSTKNLLVRGFYSGAILGLATCLAITVGIQSGMPFLGSVIFPFGFASIVLFGMELVTGNFALLPMATWAGKSSWKATFRNWGWVWIGNFLGTFLVAVLLSISLTSAGTIDPLSAAEGGKGWAVVASKLISINQSNVLTKYESLGSTGLFLAFIRGVIANWLVCLGVTMALVSKSVPGKLLACWLPITAFQTMGMEHIVVNMFLHTVGPLLGSGVPFSKVIFWNFLPVTVGNIIGGMVFIGMLFYSTHRTKMSNVLPTVHDEKLERELAAELGA
>AG-363-O15_2667808270
MDYVLPNELVDGMIAAGGKKSTVSTKNLLVRGFYSGAILGLATCLAITVGIQSGMPFLGSVIFPFGFASIVLFGMELVTGNFALLPMATWAGKSSWKATFRNWGWVWIGNFLGTFLVAVLLSISLTSAGTIDPLSAAEGGKGWAVVASKLISINQSNVLTKYESLGSTGFFLAFLRGIIANWLVCLGVTMALVSKSVPGKLLACWLPITAFQTMGMEHIVVNMFLHTAGPLLGSGVPFTKVIFWNFLPVTVGNIIGGMVFIGMLFYSTHRTKMSNVLPTIHDEKLERELAAELGA
>AG-363-O16_2667810016
MDYVLPNELVDGMIAAGGKKSTVSVKNLLVRGFYSGAILGLATCLAITVGIQSGMPFLGSVIFPFGFASIVLFGMELVTGNFALLPMATWAGRSSWRATIRNWSWVWIGNFLGTFLVAILLSISLTSAGTIEPLSVAEGGKGWAVVASKIISINQSNVLNKYEALGTTGLFLAFLRGVIANWLVCLGVTMALVSKSVPGKLLACWLPITAFQTMGMEHIVVNMFLHTAGPLLGSGVAFYKVIFWNFIPVTLGNIIGGMVFIGMLFYSTHRTKMPNVLPTVHDEKLERELAAELGA
>AG-363-A06_2667877216
MDYVLPNELVDGMIAAGGKKSTVSIKNLLLRGFYSGAILGLATCLAITVGIQSKMPFLGSILFPFGFASIVLFGMELVTGNFALLPMATWAGKSTWSATFRNWIWVWIGNFIGTVLVAFLLSISLTNAGTLEPLAVADGGKGWAAVAAKIISLNKTNVLVKYEALGSTGFFLAFLRGVIANWLVCLGVTMALVSKSVPGKILACWLPITAFQIMGMEHIVVNMFLHTAGPFLGSGVAFSKVILWNFIPVTLGNILGGMVFIGMLFYSTHRTKIKNVLPSIHDEKLERELAAELGA
>AG-402-I21_2667724021
MDYVLPNELVDGMIAAGGKKSSVSVKNLLIRGFYSGAILGLATCLAITIGIQSGMPWLGSFIFPFGFASIVLFGMELVTGNFALLPMAVWAGKSSWSATVRNWLWVWIGNFLGTAFVAVLLSISLSSAGNVDPLAAAEGGKGWAVVAAKIIAIHKANTVIKYEALGSTGFFLAFLRGVIANWLVCLGVTMALVSKSVPGKILACWLPITAFQTMGMEHIVVNMFLHTTGPLLGSGIPFTKVIFWNFLPVTVGNIVGGMVFIGMLFYSTHKTPISNVLPDIKDEKLEREVAAQLGA
>MIT1013_2682092660
MDYVLPNELVDGMIAAGGKKSSVSVKNLLIRGFYSGAILGLATCLAITIGIQSGMPWLGSFIFPFGFASIVLFGMELVTGNFALLPMAVWAGKSSWSATVRNWLWVWIGNFLGTAFVAVLLSISLSSAGNVDPLTAAEGGKGWAVVAAKIIAIHKANTVVKYEALGSTGFFLAFLRGVIANWLVCLGVTMALVSKSVPGKILACWLPITAFQTMGMEHIVVNMFLHTTGPLLGSGIPFTKVIFWNFLPVTIGNIVGGMVFIGMLFYSTHKTPISNVLPAVKDEKLEREVAAQLGA
>AG-402-P16_2667757297
MDYVLPNELVDGMIAAGGKKSSVSVKNLLIRGFYSGAILGLATCLAITIGIQSGMPWLGSFIFPFGFASIVLFGMELVTGNFALLPMAVWAGKSSWSATVRNWLWVWIGNFLGTAFVAVLLSISLSSAGNVDPLTAAEGGKGWAVVAAKIIAIHKANTVVKYEALGSTGFFLAFLRGVIANWLVCLGVTMALVSKSVPGKILACWLPITAFQTMGMEHIVVNMFLHTTGPLLGSGIPFTKVIFWNFLPVTIGNIVGGMVFIGMLFYSTHKTPISNVLPAVKDEKLEREVAAQLGA
>AG-402-P18_2667761027
MDYVLPNELVDGMIAAGGKKSSVSVKNLLIRGFYSGAILGLATCLAITIGIQSGMPWLGSFIFPFGFASIVLFGMELVTGNFALLPMAVWAGKSSWSATVRNWLWVWIGNFLGTAFVAVLLSISLSSAGNVDPLTAAEGGKGWAVVAAKIIAIHKANTVVKYEALGSTGFFLAFLRGVIANWLVCLGVTMALVSKSVPGKILACWLPITAFQTMGMEHIVVNMFLHTTGPLLGSGIPFTKVIFWNFFPVTIGNIVGGMVFIGMLFYSTHKTPISNVLPEVKDEKLEREVAAQLGA
>AG-402-K14_2667854263
MDYVLPNELVDGMIAAGGKKSSVSVKNLLVRGFYSGAILGLATCLAITIGIQSGMPWLGSFIFPFGFASIVLFGMELVTGNFALLPMAVWAGKSSWSATVRNWLWVWIGNFLGTAFVAVLLSISLSSAGNVDPLSAAEGGKGWAVVAAKIIAIHKANTVVKYEALGSTGFFLAFLRGVIANWLVCLGVTMALVSKSVPGKILACWLPITAFQTMGMEHIVVNMFLHTTGPLLGSGIPFTKVIFWNFLPVTIGNIIGGMVFIGMLFYSTHKTPISNVLPDVKDEKLEREVAAQLGA
>AG-409-A10_2717287944
MDYVLPNELVDGMIAAGGKKSSVSVKNLLIRGFYSGAILGLATCLAITIGIQSGMPWLGSFIFPFGFASIVLFGMELVTGNFALLPMAVWAGKSSWTATVRNWLWVWIGNFLGTAFVAVLLSISLSSAGNVDPLAAAEGGKGWAVVAAKIIAIHKANTVVKYEALGSTGFFLAFLRGVIANWLVCLGVTMALVSKSVPGKILACWLPITAFQTMGMEHIVVNMFLHTTGPLLGSGIPFTKVIFWNFLPVTIGNIVGGMVFIGMLFYSTHKTPISNVLPEVKDEKLERELEAQLGA
>MIT0913_2682084087
MDYVLPNELVDGMIAAGGKKSSVSVKNLLIRGFYSGAILGLATCLAITIGIQSGMPWLGSFIFPFGFASIVLFGMELVTGNFALLPMAVWAGKSSWTATVRNWLWVWIGNFLGTAFVAVLLSISLSSAGNVDPLAAAEGGKGWAVVAAKIIAIHKANTVVKYEALGSTGFFLAFLRGVIANWLVCLGVTMALVSKSVPGKILACWLPITAFQTMGMEHIVVNMFLHTTGPLLGSGIPFTKVIFWNFLPVTIGNIVGGMVFIGMLFYSTHKTPISNVLPEVKDEKLERELEAQLGA
>AG-402-A08_2717267298
MDYVLPNELVDGMIAAGGKKSSVSVKNLLIRGFYSGAILGLATCLAITIGIQSGMPWLGSFIFPFGFASIVLFGMELVTGNFALLPMAVWAGKSSWTATVRNWLWVWIGNFLGTAFVAVLLSISLSSAGNVDPLAAAEGGKGWAVVAAKIIAIHKANTVVKYEALGSTGFFLAFLRGVIANWLVCLGVTMALVSKSVPGKILACWLPITAFQTMGMEHIVVNMFLHTTGPLLGSGIPFTKVIFWNFLPVTIGNIVGGMVFIGMLFYSTHKTPISNVLPEVKDEKLERELEAQLGA
>AG-363-M20_2667903805
MDYVLPNELVDGMIAAGGKKSSVSVKNLLIRGFYSGAILGLATCLAITIGIQSGMPWLGSFIFPFGFASIVLFGMELVTGNFALLPMAVWAGKSSWTATVRNWLWVWIGNFLGTAFVAVLLSISLSSAGNVDPLAAAEGGKGWAVVAAKIIAIHKANTVVKYEALGSTGFFLAFLRGVIANWLVCLGVTMALVSKSVPGKILACWLPITAFQTMGMEHIVVNMFLHTTGPLLGSGIPFTKVIFWNFLPVTIGNIVGGMVFIGMLFYSTHKTPISNVLPEVKDEKLERELEAQLGA
>AG-402-G19_2717663624
MDYVLPNELVDGMIAAGGKKSSVSVKNLLIRGFYSGAILGLATCLAITIGIQSGMPWLGSFIFPFGFASIVLFGMELVTGNFALLPMAVWAGKSSWTATVRNWLWVWIGNFLGTAFVAVLLSISLSSAGNVDPLAAAEGGKGWAVVAAKIIAIHKANTVVKYEALGSTGFFLAFLRGVIANWLVCLGVTMALVSKSVPGKILACWLPITAFQTMGMEHIVVNMFLHTTGPLLGSGIPFTKVIFWNFLPVTIGNIVGGMVFIGMLFYSTHKTPISNVLPDVKDEKLERELEAQLGA
>AG-402-L19_2667736372
MDYVLPNELVDGMIAAGGKKSSVSVKNLLIRGFYSGAILGLATCLAITIGIQSGMPWLGSFIFPFGFASIVLFGMELVTGNFALLPMAVWAGKSSWTATVRNWLWVWIGNFLGTAFVAVLLSISLSSAGNVDPLAAAEGGKGWAVVAAKIIAIHKANTVVKYEALGSTGFFLAFLRGVIANWLVCLGVTMALVSKSVPGKILACWLPITAFQTMGMEHIVVNMFLHTTGPLLGSGIPFTKVIFWNFLPVTIGNIVGGMVFIGMLFYSTHKTPISNVLPDVKDEKLERELEAQLGA
>AG-402-B03_2717269565
MDYVLPNELVDGMIAAGGKKSSVSVKNLLIRGFYSGAILGLATCLAITIGIQSGMPWLGSFIFPFGFASIVLFGMELVTGNFALLPMAVWAGKSSWTATVRNWLWVWIGNFLGTAFVAVLLSISLSSAGNVDPLAAAEGGKGWAVVAAKIIAIHKANTVVKYEALGSTGFFLAFLRGVIANWLVCLGVTMALVSKSVPGKILACWLPITAFQTMGMEHIVVNMFLHTTGPLLGSGIPFTKVIFWNFLPVTIGNIVGGMVFIGMLFYSTHKTPISNVLPDVKDEKLERELEAQLGA
>AG-402-B05_2717271170
MDYVLPNELVDGMIAAGGKKSSVSVKNLLIRGFYSGAILGLATCLAITIGIQSGMPWLGSFIFPFGFASIVLFGMELVTGNFALLPMAVWAGKSSWTATVRNWLWVWIGNFLGTAFVAVLLSISLSSAGNVDPLAAAEGGKGWAVVAAKIIAIHKANTVVKYEALGSTGFFLAFLRGVIANWLVCLGVTMALVSKSVPGKILACWLPITAFQTMGMEHIVVNMFLHTTGPLLGSGIPFTKVIFWNFLPVTIGNIVGGMVFIGMLFYSTHKTPISNVLPDVKDEKLERELEAQLGA
>MIT0912_2682081880
MDYVLPNELVDGMIAAGGKKSSVSVKNLLIRGFYSGAILGLATCLAITIGIQSGMPWLGSFIFPFGFASIVLFGMELVTGNFALLPMAVWAGKSSWTATVRNWLWVWIGNFLGTAFVAVLLSISLSSAGNVDPLAAAEGGKGWAVVAAKIIAIHKANTVVKYEALGSTGFFLAFLRGVIANWLVCLGVTMALVSKSVPGKILACWLPITAFQTMGMEHIVVNMFLHTTGPLLGSGIPFTKVIFWNFLPVTIGNIVGGMVFIGMLFYSTHKTPISNVLPDVKDEKLERELEAQLGA
>PAC1_2607360915
MDYVLPNELVDGMIAAGGKKSSVSVKNLLIRGFYSGAILGLATCLAITIGIQSGMPWLGSFIFPFGFASIVLFGMELVTGNFALLPMAVWAGKSSWTATVRNWLWVWIGNFLGTAFVAVLLSISLSSAGNVDPLAAAEGGKGWAVVAAKIIAIHKANTVVKYEALGSTGFFLAFLRGVIANWLVCLGVTMALVSKSVPGKILACWLPITAFQTMGMEHIVVNMFLHTTGPLLGSGIPFTKVIFWNFLPVTIGNIVGGMVFIGMLFYSTHKTPISNVLPDVKDEKLERELEAQLGA
>MIT0915_2682086325
MDYVLPNELVDGMIAAGGKKSSVSVKNLLIRGFYSGAILGLATCLAITIGIQSGMPWLGSFIFPFGFASIVLFGMELVTGNFALLPMAVWAGKSSWTATVRNWLWVWIGNFLGTAFVAVLLSISLSSAGNVDPLAAAEGGKGWAVVAAKIIAIHKANTVVKYEALGSTGFFLAFLRGVIANWLVCLGVTMALVSKSVPGKILACWLPITAFQTMGMEHIVVNMFLHTTGPLLGSGIPFTKVIFWNFLPVTIGNIVGGMVFIGMLFYSTHKTPISNVLPDVKDEKLERELEAQLGA
>AG-459-P07_2717749597
MDYVLPNELVDGMIAAGGKKSAVSVKNLLIRGFYSGAILGLATCLAITIGIQSGMPWLGSFIFPFGFASIVLFGMELVTGNFALLPMAVWAGKSTWPATVRNWMWVWIGNFLGTAFVAVLLSISLSSAGNVDPLTAAEGGKGWAVVAAKIVAIHKANTVVKYEALGGTGFFLAFLRGVIANWLVCLGVTMALVSKSVPGKILACWLPITAFQTMGMEHIVVNMFLHTTGPLLGSGIPFTKVIFWNFFPVTIGNIVGGMVFIGMLFYSTHKTPISNVLPDVKDEKLEREVAAQLGA
>AG-363-O06_2667806695
MDYVLPNELVDGMIAAGGKKSTVSVKNLLVRGFYSGAILGLATCLAITVGIQSGMPFLGSVIFPFGFASIVLFGMELVTGNFALLPMATWAGKSSWRATFRNWMWVWIGNFLGTVLVALLLSISLTSAGTVEPLAAAAGGKGWAVVAAKIIAINKANVLLKYEALGRTGFFLAFIRGVIANWLVCLGVTMALVSKSVPGKILACWLPITAFQTMGMEHIVVNMFLHTTGPLLGSGVPLTKIFFWNFLPVTLGNILGGMVFIGMLFYSTHRTKMTNVLPSVHDEKLERELAAELGA
>AG-363-P19_2667818429
MDYVLPNELVDGMITAGGKKSTVSIKNLLVRGFYSGAILGLATCLAITVGIQSGIPFLGSVLFPFGFASIVLFGMELVTGNFALLPMATWAGKSSWRATFRNWTWVWIGNFLGTALVAILLSISLTSAGTVEPLAAAAGGKGWAVIAAKIIAINKTNVLTKYEALGSTGLFLAFLRGVIANWLVCLGVTMALVSKSVPGKILACWLPITAFQTMGMEHIVVNMFLHTAGPLLGSGVPFLKVIFWNFIPVTLGNVVGGMVFIGMLFYSTHRTSMSNVRPSIHDEKLERELAAELGA
>AG-363-K07_2667897396
MDYVLPNELVDGMIAAGGKKSTVSVKNLLVRGFYSGAILGLATCLAITVGIQSGMPFLGSVIFPFGFASIVLFGMELVTGNFALLPMATWAGKSSWRATFRNWSWVWIGNFLGTALVAVLLALSLTSAGTVEPLSAADGGKGWAVVAAKIIAINKMNVITKYEVLGTTGFLLAVLRGIIANWLVCLGVTMALVSKSVPGKILACWLPITAFQTMGMEHIVVNMFLHTTGPLLGSGVAFSKVIFWNFLPVTLGNILGGMVFIGMLFYSTHRTKMSNVLPTIHDEKLERELAAELGA
>NATL2A_2606775581
MDYVLPNELVDGMIAAGGKKSSVSVKNLLIRGFYSGAILGLATCLAITIGIQSGMPWLGSFIFPFGFASIVLFGMELVTGNFALLPMAVWAGKSSWSATVRNWLWVWIGNFLGTAFVAVLLSISLSSAGNVDPLTAAEGGKGWAVVAAKIIAIHKANTVVKYEALGSTGFFLAFLRGVIANWLVCLGVTMALVSKSVPGKILACWLPITAFQTMGMEHIVVNMFLHTTGPLLGSGIPFTKVIFWNFLPVTIGNIVGGMVFIGMLFYSTHKTPISNVLPDVKDEKLERELEAQLGA
>MIT0801_2607819260
MDYVLPNELVDGMIAAGGKKSSVSVKNLLIRGFYSGAILGLATCLAITIGIQSGMPWLGSFIFPFGFASIVLFGMELVTGNFALLPMAVWAGKSSWSATVRNWLWVWIGNFLGTAFVAVLLSISLSSAGNVDPLTAAEGGKGWAVVAAKIIAIHKANTVVKYEALGSTGFFLAFLRGVIANWLVCLGVTMALVSKSVPGKILACWLPITAFQTMGMEHIVVNMFLHTTGPLLGSGIPFTKVIFWNFLPVTIGNIVGGMVFIGMLFYSTHKTPISNVLPDVKDEKLERELEAQLGA
>AG-363-A03_2667874652
MDYVLPNELVDGMIAAGGKKSSVSVKNLLIRGFYSGAILGLATCLAITIGIQSGMPWLGSFIFPFGFASIVLFGMELVTGNFALLPMAVWAGKSSWSATVRNWLWVWIGNFLGTAFVAVLLSISLSSAGNVDPLTAAEGGKGWAVVAAKIIAIHKANTVVKYEALGSTGFFLAFLRGVIANWLVCLGVTMALVSKSVPGKILACWLPITAFQTMGMEHIVVNMFLHTTGPLLGSGIPFTKVIFWNFLPVTIGNIVGGMVFIGMLFYSTHKTPISNVLPDVKDEKLERELEAQLGA
>AG-402-I20_2667721761
MDYVLPNELVDGMIAAGGKKSSVSVKNLLIRGFYSGAILGLATCLAITIGIQSGMPWLGSFIFPFGFASIVLFGMELVTGNFALLPMAVWAGKSSWSATVRNWLWVWIGNFLGTAFVAVLLSISLSSAGNVDPLTAAEGGKGWAVVAAKIIAIHKANTVVKYEALGSTGFFLAFLRGVIANWLVCLGVTMALVSKSVPGKILACWLPITAFQTMGMEHIVVNMFLHTTGPLLGSGIPFTKVIFWNFLPVTIGNIVGGMVFIGMLFYSTHKTPISNVLPDVKDEKLERELEAQLGA
>NATL1A_2624155543
MDYVLPNELVDGMIAAGGKKSSVSVKNLLIRGFYSGAILGLATCLAITIGIQSGMPWLGSFIFPFGFASIVLFGMELVTGNFALLPMAVWAGKSSWSATVRNWLWVWIGNFLGTAFVAVLLSISLSSAGNVDPLTAAEGGKGWAVVAAKIIAIHKANTVVKYEALGSTGFFLAFLRGVIANWLVCLGVTMALVSKSVPGKILACWLPITAFQTMGMEHIVVNMFLHTTGPLLGSGIPFTKVIFWNFLPVTIGNIVGGMVFIGMLFYSTHKTPISNVLPDVKDEKLERELEAQLGA
>AG-402-A21_2667715295
MDYVLPNELVDGMIAAGGKKSSVSVKNLLIRGFYSGAILGLATCLAITIGIQSGMPWLGSFIFPFGFASIVLFGMELVTGNFALLPMAVWAGKSSWSATVRNWLWVWIGNFLGTAFVAVLLSISLSSAGNVDPLTAAEGGKGWAVVAAKIIAIHKANTVVKYEALGSTGFFLAFLRGVIANWLVCLGVTMALVSKSVPGKILACWLPITAFQTMGMEHIVVNMFLHTTGPLLGSGIPFTKVIFWNFLPVTIGNIVGGMVFIGMLFYSTHKTPISNVLPDVKDEKLERELEAQLGA
>AG-402-L09_2667736248
-----------------------------------------------------------------------LFGMELVTGNFALLPMAVWAGKSSWTATVRNWLWVWIGNFLGTAFVAVLLSISLSSAGNVDPLAAAEGGKGWAVVAAKIIAIHKANTVVKYEALGSTGFFLAFLRGVIANWLVCLGVTMALVSKSVPGKILACWLPITAFQTMGMEHIVVNMFLHTTGPLLGSGIPFTKVIFWNFLPVTIGNIVGGMVFIGMLFYSTHKTPISNVLPEVKDEKLERELEAQLGA
>AG-402-M18_2667744479
MDYVLPNELVDGMIAAGGKKSSVSVKNLLIRGFYSGAILGLATCLAITIGIQSGMPWLGSFIFPFGFASIVLFGMELVTGNFALLPMAVWAGKSSWSATVRNWLWVWIGNFLGTAFVAVLLSISLSSAGNVDPLAAAEGGKGWAVVAAKIIAIHKANTIVKYEALGSTGFFLAFLRGVIANWLVCLGVTMALVSKSVPGKILACWLPITAFQTMGMEHIVVNMFLHTTGPLLGSGIPFTKVIFWNFLPVTIGNIVGGMVFIGMLFYSTHKTPISNVLPDVKDEKLERELEAQLGA
>MIT1214_2684588085
MDYVLPNELVDGMIAAGGKKSSVSVKNLLIRGFYSGAILGLATCLAITIGIQSGMPWLGSFIFPFGFASIVLFGMELVTGNFALLPMAVWAGKSSWSATVRNWLWVWIGNFLGTAFVAVLLSISLSSAGNVDPLAAAEGGKGWAVVAAKIIAIHKANTVVKYEALGSTGFFLAFLRGVIANWLVCLGVTMALVSKSVPGKILACWLPITAFQTMGMEHIVVNMFLHTTGPLLGSGIPFTKVIFWNFLPVTIGNIVGGMVFIGMLFYSTHKTPISNVLPDVKDEKLERELEAQLGA
>MIT0701_2608220759
MDYVLPNELVDGMITAGGKKSSVSIKNLLVRGFYSGAILGLATCLAITVGVQSGMPFLGSVLFPFGFASIVLFGMELVTGNFALLPMATWAGKSTWQATFRNWIWVWIGNFIGCALVALLLATSLTSAGTVEPLAAADGGKGWAVIAAKIMALNKANVVAKYQDLGSTGFFLAFLRGMIANWLVCLGVTMALVSKSVPGKILACWLPITAFQTMGMEHIVVNMFLHTAGPMLGSGVSFGQVIVWNFIPVTLGNIIGGMVFIGMLFYSTHRTQMSNVLPTVHDEKLERELAAELGA
>MIT1303_2682168022
MDYVLPNELVDGMITAGGKKSSVSIKNLLVRGFYSGAILGLATCLAITVGVQSGMPFLGSVLFPFGFASIVLFGMELVTGNFALLPMATWAGKSTWQATFRNWIWVWIGNFIGCALVALLLATSLTSAGTVEPLAAADGGKGWAVIAAKIMALNKANVVAKYQDLGSTGFFLAFLRGMIANWLVCLGVTMALVSKSVPGKILACWLPITAFQTMGMEHIVVNMFLHTAGPMLGSGVSFGQVIVWNFIPVTLGNIIGGMVFIGMLFYSTHRTQMSNVLPTVHDEKLERELAAELGA
>MIT9313_2607823461
MDYVLPNELVDGMITAGGKKSSVSIKNLLVRGFYSGAILGLATCLAITVGVQSGMPFLGSVLFPFGFASIVLFGMELVTGNFALLPMATWAGKSTWQATFRNWIWVWIGNFIGCALVALLLATSLTSAGTVEPLAAADGGKGWAVIAAKIMALNKANVVAKYQDLGSTGFFLAFLRGMIANWLVCLGVTMALVSKSVPGKILACWLPITAFQTMGMEHIVVNMFLHTAGPMLGSGVSFGQVIVWNFIPVTLGNIIGGMVFIGMLFYSTHRTQMSNVLPTVHDEKLERELAAELGA
>MIT1323_2682243330
MDYVLPNELVDGMITAGGKKSSVSIKNLLVRGFYSGAILGLATCLAITVGVQSGMPFLGSVLFPFGFASIVLFGMELVTGNFALLPMATWAGKSTWQATFRNWIWVWIGNFIGCALVALLLATSLTSAGTVEPLAAADGGKGWAVVAAKIMALNKANVVAKYQDLGSTGFFLAFLRGMIANWLVCLGVTMALVSKSVPGKILACWLPITAFQTMGMEHIVVNMFLHTAGPMLGSGVSFGQVIVWNFIPVTLGNIIGGMVFIGMLFYSTHRTQMSNVLPTVHDEKLERELAAELGA
>CC9311_2626051968
MDYVLPNELVDGMILAGGKKATVSIKNLLIRGFYSGAILGLAVILALTVGILTKLPFVGSLLFPFGFASIVLFGMELVTGNFALLPMATWAGKCSWSATFRNWTWVWIGNFIGTLVVAIIMAISLTS-GSMDAAAENVGPPIWDLVAQKIVALNQINVVKKYEALGSMGFFLAFLRGVVANWLVCLGVTMALVSKSVPGKLLACWLPITAFQTMGMEHIVVNQFLHTAGPILGSGVPFYKVIFWNFLPVTLGNIVGGMVFIGMLFYSTHRTKISDVLPTEHDEKLERELAAELGA
>AG-683-A03_2717559200
MDYVLPNELVDGMILAGGKKATVSIKNLLIRGFYSGAILGLAVILALTVGILTKLPFVGSLLFPFGFASIVLFGMELVTGNFALLPMATWAGKCSWSATFRNWTWVWIGNFIGTLVVAIIMAISLTS-GSMDAAAENVGPPIWDLVAQKIVALNQINVVKKYEALGSMGFFLAFLRGVVANWLVCLGVTMALVSKSVPGKLLACWLPITAFQTMGMEHIVVNQFLHTAGPILGSGVPFYKVIFWNFLPVTLGNIVGGMVFIGMLFYSTHRTKISDVLPVEHDEKLERELAAELGA
>WH8016_2507493415
MDYVLPNELVDGMILAGGKKATVSIKNLLIRGFYSGAILGLAVILALTVGILTKLPFVGSLLFPFGFASIVLFGMELVTGNFALLPMATWAGKCSWSATFRNWTWVWIGNFIGTLVVAIIMAISLTS-GSMDASAENVGPPIWDLVAQKIVALNQINVVKKYEALGSMGFFLAFLRGVVANWLVCLGVTMALVSKSVPGKLLACWLPITAFQTMGMEHIVVNQFLHTAGPILGSGVPFYKVIFWNFLPVTLGNIVGGMVFIGMLFYSTHRTKISDVLPTEHDEKLERELAAELGA
>WH8020_2646429616
MDYVLPNELVDGMILAGGKKATVSIKNLLIRGFYSGAILGLAVVLALTVGILTKLPFVGSLLFPFGFASIVLFGMELVTGNFALLPMATWAGKCSWSATFRNWVWVWIGNFIGTLVVAIIMGISLTS-GSLDAAAENVGPPIWDLVAQKIVALNQINVVKKYEALGSMGFFLAFLRGVVANWLVCLGVTMALVSKSVPGKILACWLPITAFQSLGMEHIVVNQFLHTAGPILGSGVPFYKVIFWNFLPVTLGNIVGGMVFIGMLFYSTHRTKISDVLPTEHDEKLERELAAELGA
>AG-679-C18_2717598474
MDYVLPNELVDGMIAAGGKKATVSIKNLLIRGFYSGAILGLAVILALTVGILTKLPFVGSLLFPFGFASIVLFGMELVTGNFALLPMATWAGKCSWSSTFRNWTWVWIGNFIGTLVVAIIMAISLTS-GTMDAAAENVGPPIWDLVAQKIVALNQINVVKKYEALGSMGFFLAFLRGVVANWLVCLGVTMALVSKSVPGKLLACWLPITAFQTMGMEHIVVNQFLHTAGPILGSGVPFYKVIFWNFLPVTLGNIVGGMVFIGMLFYSTHRTQVSDVLPTEHDEKLERELAAELGA
>CC9902_2606886997
MDYVLPNELVDGMITAGGKKATVSIKNLLIRGFYSGAILGLAVILALTVGILTKLPFVGSLLFPFGFASIVLFGMELVTGNFALLPMATWAGKSTWGATFRNWTWVWIGNFIGTAVVALIMAISLTS-GSMDAAADNIGPPIWDLVAQKIVALNQINVEKKYEALGSMGFFLAFLRGVVANWLVCLGVTMALVSKSVPGKLLACWLPITAFQTMGMEHIVVNQFLHTAGPILGSGVPFTKVIFWNFLPVTLGNIIGGMVFIGMLFYSTHRTTMENVLPTEHDDKLERELAAELGA
>BL107_2624164509
---------------------------LLIRGFYSGAILGLAVILALTVGILTKLPFVGSLLFPFGFASIVLFGMELVTGNFALLPMATWAGKSTWGATFRNWTWVWIGNFIGTAVVALIMAVSLTS-GTMDASADNIGPPIWDLVAQKIVALNQINVEKKYEALGSMGFFLAFLRGVVANWLVCLGVTMALVSKSVPGKLLACWLPITAFQTMGMEHIVVNQFLHTAGPILGSGVPFTKVIFWNFLPVTLGNIIGGMVFIGMLFYSTHRTTMENVLPTEHDDKLERELAAELGA
>AG-683-G11_2717607417
MDYVLPNELVDGMIGAGGKKSTVSVKNLLLRGFYSGAILGLAVILALTVGLKSGQPWLGSLLFPFGFASIVLFGMELVTGNFALLPMATWAGKSTWGATFRNWGWVWLGNWIGTAVVAVLMAISLTSGGTVDPASAADGGGMWQQVAAKIIALNKTNVVVKYENLQSMGFFLAIVRGLIANWLVCLGVTMALVSKSVPGKILACWLPITAFQSMGMEHIVVNQFLHTAGPILGSGVPFWKCIFWNFLPVTIGNIIGGMVFIGMLFYSTHRTNIGNVLPSEHDDKLERELAAELGA
>AG-676-C06_2717547973
MDYVLPNELVDGMIGAGGKKSTVSVKNLLLRGFYSGAILGLAVILALTVGLKSGQPWLGSLLFPFGFASIVLFGMELVTGNFALLPMATWAGKSTWGATFRNWGWVWLGNWIGTAVVAVLMAISLTSGGTVDPASAADGGGMWQQVAAKIIALNKTNVVVKYENLQSMGFFLAIVRGLIANWLVCLGVTMALVSKSVPGKILACWLPITAFQSMGMEHIVVNQFLHTAGPILGSGVPFWKCIFWNFLPVTIGNIIGGMVFIGMLFYSTHRTNIGNVLPSEHDDKLERELAAELGA
>MIT9508_2682254667
MDYVLPNELVDGMIGAGGKKSTVSVKNLLLRGFYSGAILGLAVILALTVGLKSGQPWLGSLLFPFGFASIVLFGMELVTGNFALLPMATWAGKSTWGATFRNWGWVWLGNWIGTAVVAVLMAISLTSGGTVDPASAADGGGMWQQVAAKIIALNKTNVVVKYENLQSMGFFLAIIRGLIANWLVCLGVTMALVSKSVPGKILACWLPITAFQSMGMEHIVVNQFLHTAGPILGSGVPFWKCIFWNFLPVTIGNIIGGMVFIGMLFYSTHRTNIGNVLPREHDDKLERELAAELGA
>MIT1300_2684594819
MDYVLPNELVDGMIAAGGKKATVSAKNLLVRGFYSGAILGLATCLAITVGIQSKMPFLGSFLFPFGFASIVLFGMELVTGNFALLPMATWAGKSTWRSTFRNWTWVWIGNFIGTLLVAILLSISLTSAGTVEPLAASDGGKGWALIAAKIISINKANVLVKYEALGSTGFFLAFLRGVIANWLVCLGVTMALVSKSVPGKILACWLPITAFQTMGMEHIVVNMFLHTAGPLLGSGVPFTKVIFWNFLPVTIGNIVGGMVFIGMLFYSTHRTKMSNVLPSIHDEKLERELAAELGA
>AG-363-P06_2667813698
MDYVLPNELVDGMIKAGGKKSTVSIKNLILRGFYSGAILGLATCLAITIGIQSKMPWLGSFIFPFGFASIVLFGMELVTGNFALLPMATWAGRCSWRATFRNWTWVWIGNFLGTVFVAVLLSISLTSAGTVTPLSAAEGGTGWSVVAAKLIAINKANVVVKYQSLGSTGLFLGILRGIIANWLVCLGVTLALVSKSVPGKILACWLPITAFQTMGMEHIVVNMFLHTIGPLLGSGVSYTNVIFWNFIPVTLGNMIGGMIFIGMLFYSTYRTPMGNVLPKQHDEKLERELSAELGA
>CC9605_2607301292
MDYVLPNELVDSMIGAGAKKSTLSPKQLLLRGFYSGSILGLAVILALTCGILTKLPFVGSLLFPFGFASIVLFGMELVTGNFALLPMACWAGKTSWKATFVNWGWVWLGNWAGTAAVALFMALSLTS-GTMDAAADNIGPPIWDLVAQKIVALNQINVEKKYEALGGLGFFLAFLRGVIANWLVCLGVTMASVSKSVPGKIIGCWLPIVAFQSMGMEHIVVNQFLHTAGPILGSGVSMGKVFFWNFLPVTIGNIVGGMVFIGGMLYGSHKTKTS--------------------A
>AG-363-A16_2667881085
MDYVLPNELVDGMIAAGGKKSTVSTKNLLVRGFYSGAILGLATCLAITVGIQSGMPFLGSVIFPFGFASIVLFGMELVTGNFALLPMATWAGKSSWKATFRNWGWVWIGNFLGTFLVAVLLSISLTSAGTIEPLSAAEGGKGWAVVAARLISINQSNVLTKYESLGSTGLFLAFIRGVIANWLVCLGVTMALVSKSVPGKLLACWLPITAFQTMGMEHIVVNMFLHTAGPLLGSGVPFSKVIFWNFLPVTVGNIIGGMVFIGMLFYSTHRTKMSNVLPTVHDEKLERELAAELGA
>MIT1341_2684603333
MDYVLPNELVDGMIAAGGKKSTVSTKNLLVRGFYSGAILGLATCLAITVGIQSGMPFLGSVIFPFGFASIVLFGMELVTGNFALLPMATWAGKSSWKATFRNWGWVWIGNFLGTFLVAVLLSISLTSAGTIDPLSAAEGGKGWAVVASKLISINQSNVLTKYESLGSTGLFLAFIRGVIANWLVCLGVTMALVSKSVPGKLLACWLPITAFQTMGMEHIVVNMFLHTAGPLLGSGVPFIKVIFWNFLPVTVGNIIGGMVFIGMLFYSTHRTKMPNVLPTVHDEKLERELAAELGA
>MIT1307_2684599280
MDYVLPNELVDGMIAAGGKKSTVSTKNLLVRGFYSGAILGLATCLAITVGIQSGMPFLGSVIFPFGFASIVLFGMELVTGNFALLPMATWAGKSSWKATFRNWGWVWIGNFLGTFLVAILLSISLTSAGTIDPLSAAEGGKGWAVVASKLISINQSNVLTKYESLGSTGLFLAFIRGVIANWLVCLGVTMALVSKSVPGKLLACWLPITAFQTMGMEHIVVNMFLHTAGPLLGSGVPFIKVIFWNFLPVTVGNIIGGMVFIGMLFYSTHRTKMSNVLPTVHDEKLERELAAELGA
>AG-363-P01_2667812243
MDYVLPNELVDGMIAAGGKKSTVSTKNLLVRGFYSGAILGLATCLAITVGIQSGMPFLGSVIFPFGFASIVLFGMELVTGNFALLPMATWAGKSSWKATFRNWGWVWIGNFLGTLLVAVLLSISLTSAGTIDPLSAAEGGKGWAVVASKLITINQSNVLTKYESLGSTGLFLAFIRGVIANWLVCLGVTMALVSKSVPGKLLACWLPITAFQTMGMEHIVVNMFLHTAGPLLGSGVPFTKVIFWNFLPVTVGNIIGGMVFIGMLFYSTHRTKMSNVLPTIHDEKLERELAAELGA
>AG-363-P08_2667815962
MDYVLPNELVDGMITAGGKKSTVSIKNLLLRGFYSGAILGLATCLAITVGIQSGMPFLGSVIFPFGFASIVLFGMELVTGNFALLPMATWAGKSSWRATFRNWMWVWIGNFLGTALVALLLSISLTSGGTVEPMSAVDGGKGWAVVAAKIIAINKTNVLVKYEELGSTGLFLAFLRGVIANWLVCLGVTMALVSKSVPGKILACWLPITAFQTMGMEHIVVNMFLHTAGPLLGSGVPFVKVIFWNFLPVTLGNILGGMVFIGMLFYGTHRTKMSNVLPNVHDEKLERELAAELGA
>AG-363-I04_2667802696
MDYVLPNELVDGMIAAGGKKATVSIKNLLVRGFYSGAILGLATCLAITVGIQSKMPFLGSVIFPFGFASIVLFGMELVTGNFALLPMATWAGKSSWRATFRNWMWVWIGNFLGTALVAILISISLTSAGTNAPLAAEAGGTGWAAVAAKIIAINKLNVLIKYESLGSTGFFLAFLRGIIANWLVCLGVTMALVSKSVPGKILACWLPITAFQTMGMEHIVVNMFLHTSGPLLGSGVPFSKILIWNFIPVTLGNIIGGMVFIGMLFYSTHRTKMNNVLPTIHDEKLERELAAELGA
>MIT0918_2682088088
MDYVLPNELVDGMIAAGGKKSTVSIKNLMVRGFYSGAILGLATCLAITVGIQSGMPFLGSVIFPFGFASIVLFGMELVTGNFALLPMATWAGKSSWRNTFRNWTWVWIGNFLGTFLVAVLLSISLTSGGNVDPLAAAEGGKGWAVVAAKIIALNKTNVLTKYEALGSTGFFLAFLRGVIANWLVCLGVTMALVSKSVPGKLLACWLPITAFQTMGMEHIVVNMFLHTAGPLMGSGIPFYKVIFWNFLPVTLGNVIGGMVFIGMLFYSTHRTKMSNVLPTVHDEKLERELAAELGA
>MIT1223_2684590013
MDYVLPNELVDGMIMAGGKKSNVSIKNLLLRGFYSGAILGLATCLAITVGIQSGMPFLGSVLFPFGFASIVLFGMELVTGNFALLPMATWAGKSTWQATFRNWIWVWIGNFLGTALVALLLSISLTSAGTVEPLAAAAGGKGWAVVAAKIIAINKSNVLVKYQALGSTGLFLAFLRGVIANWLVCLGVTMALVSKSVPGKILACWLPITAFQTMGMEHIVVNMFLHTAGPLLGSGVGFNQVIFWNFLPVTLGNIVGGMVFIGMLFYSTHRTKMSNVLPKVHDEKLERELAAELGA
>AG-670-A04_2717522867
MDYVLPNELVDSMIAAGTKKSTLSPKQLLLRGFYSGSILGLAVILALTCGILTKLPFVGSLLFPFGFASIVLFGMELVTGNFALLPMACWAGKTSWKATFVNWGWVWLGNWAGTAAVAVFMALSLTS-GTMDAAADNIGPPIWDLVAQKIVALNQINVEKKYEALGGLGFFLAFLRGLLANWLVCLGVTMAAVSKSVPGKIIGCWLPIVAFQSMGMEHIVVNQFLHTAGPILGSGVSMGKVFFWNFLPVTIGNIVGGMVFIGGMLYSSHKTP----------------------A
>AG-670-A19_2717528021
MDYVLPNELVDSMIAAGTKKSTLSPKQLLLRGFYSGSILGLAVILALTCGILTKLPFVGSLLFPFGFASIVLFGMELVTGNFALLPMACWAGKTSWKATFVNWGWVWLGNWAGTAAVAVFMALSLTS-GTMDAAADNIGPPIWDLVAQKIVALNQINVEKKYEALGGLGFFLAFLRGLLANWLVCLGVTMAAVSKSVPGKIIGCWLPIVAFQSMGMEHIVVNQFLHTAGPILGSGVSMGKVFFWNFLPVTIGNIVGGMVFIGGMLYSSHKTP----------------------A
>RCC307_2623928760
MDYVLPNELVDGMIAAGGKKATVSVKNLLLRGFYSGAILGLAVILALTVGIQSKMPFLGSVLFPFGFVSIVLFGMELVTGNFALLPMATWAGKSTWGATFRNWSWVWIGNFIGTLVVAIIMAISLTSGGTIDP--AADGG-MWQKVAQKIISLNILNVEKKYEALGSLGFFLAFLRGLVANWLVCLGVTLALVSKSVPGKLLACWLPITAFQTMGMEHIVVNQFLHTAGPILGSGVPFTKVIFWNFLPVTLGNIVGGMVFIGMLFYSTHRTKLDNVLPREKDEKLERELAAELGA
>RS9917_638961509
MDYVLPNELVDGMIAAGGKKATVSVKNLLLRGFYSGAILGLAVILALTVAIQSKLPFLGSVLFPFGFASIVLFGMELVTGNFALLPMATWAGKSTWGATFRNWSWVWIGNFIGTLLVAVIMAVSLTSGGTVDP--SADGG-VWPQVAQKIISLNIANVEKKYEALGSLGFFLAILRGIVANWLVCLGVTMALVSKSVPGKILACWLPITAFQTLGMEHIVVNQFLHTAGPILGSGVPFYKVIVWNFLPVTIGNIIGGMVFIGMLFYSTHRSTVENVLPREHDEKLERELAAELGA
>WH7803_2624101688
MDYVLPNELVDGMIAAGGKKANVSVKDLLLRGFYSGAILGLAVILALTVGIQSKLPFLGSVLFPFGFASIVLFGMELVTGNFALLPMATWAGRSSWGATFRNWSWVWIGNFIGTLVVAVIMAISLTSGGTVDP--AADGG-VWQKVAQKIMTLNIANVEKKYEALGSLGFGLAILRGLVANWLVCLGVTMALVSKSVPGKLLACWLPITAFQTMGMEHIVVNQFLHTAGPILGSGVPFWKCIFWNFLPVTIGNIIGGMVFIGMLFYSTHRTTMDNVLPKEHDEKLERELAAELGA
>KORDI-52_2507316478
MDYVLPNELVDGMIAAGGKKSTVSVKNLLIRGFYSGAILGLAVILALTVGITVKAPFVGSLLFPFGFASIVLFGMELVTGNFALLPMATWAGKSTWGATFRNWVWVWIGNWIGTAVVAVIMAISLTS-GTMDGAADNVGPPIWDAVAQKIMALNQINVEKKYEALGSMGFFLAFLRGLVANWLVCLGVTMALVSKSVPGKILACWLPITAFQSMGMEHIVVNQFLHTAGPILGSGVPFTKVIFWNFLPVTLGNIVGGMVFIGMLFYSTHRTQMENVLPTEHDEKLERELAAELGA
>WH8109_2563725950
MDYVLPNELVDGMIAAGGKKSTVSVKNLLIRGFYSGAILGLAVILALTVGITVKAPFVGSLLFPFGFASIVLFGMELVTGNFALLPMATWAGKSTWGATFRNWVWVWIGNWIGTAVVAVIMAISLTS-GTMDGAADNIGPPIWDAVAQKIMALNQINVEKKYEALGSMGFFLAFLRGLVANWLVCLGVTMALVSKSVPGKILACWLPITAFQSMGMEHIVVNQFLHTAGPILGSGVPFTKVIFWNFLPVTLGNIVGGMVFIGMLFYSTHRTPMDNVLPTEHDEKLERELAAELGA
>KORDI-49_2507313656
MDYVLPNELVDGMIAAGGKKSTVSIKNLLIRGFYSGAILGLAVILALTVGILTKLPFVGSLLFPFGFASIVLFGMELVTGNFALLPMATWAGKSSWPATFRNWIWVWIGNWIGTAVVALIMAISLTS-GTMDGAADNVGPPIWDAVAQKIIALNQINVEKKYEALGSMGFFLAFLRGVVANWLVCLGVTMALVSKSVPGKILACWLPITAFQSMGMEHIVVNQFLHTAGPILGSGVPFTKVIFWNFLPVTIGNIVGGMVFIGMLFYSTHRTTMENVLPTEHDDKLERELAAELGA
>WH7805_2626028189
MDYVLPNELVDGMIAAGGKKSSVSVKDLLLRGFYSGAILGLAVILALTVGITVKAPFVGSLLFPFGFASIVLFGMELVTGNFALLPMATWAGRCTWGATFRNWTWVWIGNWIGTAVVALIMAISLTS-GTMDGAADNVGAPIWDLVAQKIMALNKINVEKKYEALGSMGFFLAFLRGVVANWLVCLGVTMALVSKSVPGKILACWLPITAFQSMGMEHIVVNQFLHTAGPILGSGVPYTKVIFWNFLPVTLGNIVGGMVFIGMLFYSTHRTTMDNVLPKEHDEKLERELAAELGA
>AG-673-A10_2717542440
MDYVLPNELVDGMIAAGGKKATVSIKNLLIRGFYSGAILGLAVILALTVGILTKLPFVGSLLFPFGFASIVLFGMELVTGNFALLPMATWAGKSSWGATFRNWVWVWIGNWIGTAVVALIMAISLTS-GTLDGAADNVGPPIWDAVAQKIIALNKINVETKYEALGSMGFFLAFLRGVVANWLVCLGVTMALVSKSVPGKLLACWLPITAFQSMGMEHIVVNQFLHTAGPILGSGVPVIKVIFWNFLPVTLGNIVGGMVFIGLLFYSTHRTPMENVLPNVLDEKLERELAAELGA
>AG-679-D13_2717556187
MDYVLPNELVDGMIAAGGKKATVSIKNLLIRGFYSGAILGLAVILALTVGILTKLPFVGSLLFPFGFASIVLFGMELVTGNFALLPMATWAGKSSWGATFRNWVWVWIGNWIGTAVVALIMAISLTS-GTLDGAADNVGPPIWDAVAQKIIALNQNNVETKYEALGSMGFILAFLRGVVANWLVCLGVTMALVSKSVPGKLLACWLPITAFQSMGMEHIVVNQFLHTAGPILGSGVPIIKVIFWNFLPVTLGNIVGGMVFIGLLFYSTHRTPMENVLPNVLDEKLERELAAELGA
>AG-670-B23_2717530277
MDYVLPNELVDSMIGAGAKKSTLSPKQLLLRGFYSGSILGLAVILALTCGILTKLPFVGSLLFPFGFASIVLFGMELVTGNFALLPMACWAGKTSWKATFVNWGWVWLGNWAGTAAVALFMALSLTS-GTMDAAADNIGPPIWDLVAQKIVALNQINVEKKYEALGGLGFFLAFLRGVLANWLVCLGVTMASVSKSVPGKIIGCWLPIVAFQSMGMEHIVVNQFLHTAGPILGSGVSMGKVFFWNFLPVTIGNIVGGMVFIGGMLYGSHKTSTT---------------------
