# Supplementary material for: Emergence of trait variability through the lens of nitrogen assimilation in Prochlorococcus
Source: eLife. 2019 Feb 1;8:e41043. doi: 10.7554/eLife.41043 (PMC6370341; doi:10.7554/eLife.41043)
Supplement: Figure 3—source data 1. [file elife-41043-fig3-data1.zip › moaA_CyCOG_60001917_macse_NT_currated.fasta]

>AG-335-O19_2717645994
GATTTATTAAATCGAGGATTAGAAGTTTTAAGGATATCTCTTCAAGAAGATTGTAATTTTTCTTGCATATACTGTAAACCAGAAAATAATAAT---TTAAAGTCCCTAAGTGTTGAACAATTTAAAAATATTATTTTTGTTGCTTGTAAGTTAGGAGTTAATTCTTTAAGACTTACAGGAGGAGAACCTTTATTAAGTTCTCAATTGGAAAAACTCCTTTATGAAATCAAATTACTGAGAAAAATAAAATCTAATCCAATATCAAATTTACAAGATGTTGCTTTAACTACTAACGGTTTTTTACTTTCAAAAAAAAAGGCTGATTCACTTTTCAAAAATGGTTTGGACCGAATAACAATAAGTTTGGATGCTATTGATCCAGATATTTTTTCGAAAATGATAGGA---GAAAACAATAAAATAATTGGTAGAGAAAAATTATATAAAGTTCTTGAGGGTATAGATAACTCAATTGATGCTGGATTTAGTCCGAAAAATGGGAAATTGAAAATAAATACAGTAATTAAAAAAGATATAAATGATAATCAAATTTTTGAATTAGTTAATTTTGCAAGAGAAAGATCAATTGAAATTCGATTTATCGAATATATGGATGTTGGATCCGCAAATAATTGGAAGTCATCCGAAGTATTTTTTTCAGAGAGAATTATTAATTCTTTAAAAGAAAAATATCATCTATCAAATTTAGGTAGATATAAAGGTCATACAGCCAACAGATGGTTTATGGGAGATTCTGAAAGTTATGTAAGTACAGTCTCTTCGATAAGCAATCCATTTTGTTCTGACTGTAATAGATTAAGAATTACTAGTGATGGTTATGCTTACACTTGTCTTTTTTCAAGTGAAGGTAAAAATCTTAATCAATGGTTAGCTGAACCAATTCATATATTGGAATTGGAAAAAGAAATTAAGAAAATTTGGAGATCTAGAGATGACAAATATAGTGAAAATAGAATAAAAATTTTACAGAAAGATTCAAAAAAATATCCAAAAAATCATCCCTCAATGGCATATCTTGGAGGT
>AG-347-G18_2667832705
GATAGTAGAAAAAGAAAGTTAAAAGTCTTAAGGTTATCTCTTAAACAAAATTGCAATTTTTCGTGTATTTATTGTAAGCCTGAGAACTATAGT---TCGGATGTTTTAAATATTGAACAATTTAAAAAGTTAATTTTAGTCAGTTGTCGATTAGGGATAAATTCTTTAAGAATCACTGGAGGAGAACCTTTATTGAGTTCTCAATTAGATGAACTTCTTTATGAAATTAAATCGCAAAGATTAGAAGAATCAAATCCAGTATCTAATTTACAGGATATTTCTCTAACCACAAATGGATATTTGCTCTCTAAGAAAAAAGCTAATGAGCTTTTTAAAAATGGTTTAGACCGCATAACAGTAAGTTTAGATGCGATTGATCCTGATATTTTTTCAAACATGATTGGA---GAGGAAAATAAAATAATTGGCAAAGAAAAATTATTTACTGTCCTTGAAGGAATAGATCATGCAATTAATGCTGGATTTAATCCAAAGGCGGGAAAATTAAAAATAAATGCAGTTATAAAAAAAGAGATGAATGATAATCAAATTTTTGAATTAGTTGATTTTGCAAAAAAAAGGTCTATAGAAATTCGTTTCATTGAATATATGGACGTAGGGATATCTAATAATTGGCAGCCATCAGATGTTTTTTTCTCTGAAAGAATTATTAGGCTATTAAAGAAGAAACATCGATTAAAAGAATACGGAAGAAAGGAGGGACAAACTGCTAATAGATGGTACATGAGTGATTCAAATAGTTTTGTAAGTACAATCTCTTCAATAAGTAATCCTTTTTGTTCAGATTGTAATAGATTGAGGATAACTAGCGATGGTTATGCTTATACATGTCTTTTTTCTAATGAAGGTATAAATCTAAACCCATGGTTGTCTCTACCAATTAATCTCCATGAATTGGAAAATAAAATCAAGAGCATTTGGGAAGCTAGAGAAGATAACTATAGTGAAGATCGATTTAAAGTATTAGAGAAAACAACTGACAAAAATCAAAAAATTCATCCATCAATGTCATATCTTGGGGGA
>AG-347-I04_2717245035
GATAATAGAAAAAGAAAGTTAAAAGTTTTAAGGTTATCTCTTAAACAAAATTGCAATTTTTCGTGTATTTACTGTAAGCCTGAGAACTATAGT---TTGGATGTTCTAAATATTGAACAATTTAAAAAGTTAATTTTTGTCAGTTGTCGATTAGGGGTAAATTCTTTAAGAATCACTGGAGGAGAACCTTTATTGAGTTCTCAATTAGATGAACTTCTTTATGAAATTAAATCGCAAAGATTAGAAGAATCAAATCCAGTAGCTAATATACAGGATATTTCTCTAACCACAAATGGATATTTGCTCTCTAAGAAAAAAGCTAATGAGCTTTTTAAAAATGGTTTAGACCGCATAACAGTAAGTTTAGATGCGATTAATCCTGATATTTTTTCAAACATGATTGGA---GAGGACAATAAAATTATTGGCAAAGAAAAATTATTTACTGTCCTTGAAGGAATAGATCATGCAATTAATGCTGGATTTAATCCAAAGGCGGGGAAATTAAAAATAAATGCAGTTATAAAAAAAGAGATTAATGATAATCAAATTTTTGAATTAGTTGATTTTGCCAAAAAAAGGTCTATAGAAATTCGTTTCATTGAGTATATGGACGTAGGGATATCTAATAATTGGAAGCCATCAGATGTTTTTTTCTCTGAAAGAATTATTAGGCTATTAAAGAAGAAACATCGATTAACAGACTACGGAAGAAAGGAGGGGAAAACTGCTAATAGATGGTACATGAGTGATTCAAATAGTTTTGTTAGTACAATCTCTTCAATAAGTAATCCTTTTTGTTCAGACTGTAATAGATTGAGGATAACTAGCGATGGTTATGCTTATACATGTCTTTTTTCTAATGAAGGTATAAATCTAAACCCATGGTTGACTCTACCAATTAATCTCCATGAATTGGAAAATAAAATTAAGAGCATTTGGGAAGCTAGAGAAGATAACTATAGTGAAGATCGATTTAAAGTATTAGAGAAAACAACTAACAAAAATCAAAAAATTCATCCATCAATGTCATATCTTGGGGGA
>AG-347-I19_2667841210
GACAATAGAAAAAGAAAGTTAAAAGTTTTAAGGATATCTCTTAAACAAAATTGCAATTTTTCGTGTATTTACTGTAAGCCTGAGAACTATAGT---TTGGATGTTTTAAATATTGAACAATTTAAAAAGTTAATTTTAGTCAGTTGCCGATTAGGGGTAAATTCTTTAAGAATCACTGGAGGAGAACCTTTATTGAGTTCTCAATTAGATGAACTTCTTTATGAAATTAAATCGCAAAGATTAGAAGAATCAAATCCAGTAGCTAATTTACAGGATATTTCTCTAACCACAAATGGATATTTGCTCTCTAAGAAAAAAGCTAATGAGCTTTTTAAAAATGGTTTAGATCGCATAACAGTAAGTTTAGATGCGATTGATCCTGATATTTTTTCAAACATGATTGGA---GAGGAAAATAAAATTATTGGCAAAGAAAAATTATTTACTGTCCTTGAAGGAATAGATCATGCAATTAATGCTGGATTTAATCCAAAGGCGGGGAAATTAAAAATAAATGCAGTTATAAAAAAAGAGATTAATGATAATCAAATTTTTGAATTAGTTGATTTTGCAAAAAAAAGGTCTATAGAAATTCGTTTCATTGAGTATATGGACGTAGGGATATCTAATAATTGGCAGCCATCAGATGTTTTTTTCTCTGAAAGAATTATTAGGCTACTAAAGAAGAAACATCGATTAAAAGACTACGGAAGAAAGGAGGGGCAAACCGCTAATAGATGGTACATGAGTGATTCAAATAGTTTTGTAAGTACAATCTCTTCAATAAGTAATCCTTTTTGTTCAGACTGTAATAGATTGCGGATAACTAGCGATGGTTATGCTTATACATGTCTTTTTTCTAATGAAGGTATAAATCTAAACCCATGGTTGTCTCTACCAATTAATCTCCATGAATTGGAAAATAAAATCAAGAGCATTTGGGAAGCTAGAGAAGATAACTATAGTGAAGATCGATTTAAAGTATTAGAGAAAACAACTGAAAAAAATCAAAAAATTCATCCATCAATGTCATATCTTGGGGGA
>AG-347-I21_2667843668
GATAATAGAAAAAGAAAGTTAAAAGTTTTAAGGTTATCTCTTAAACAAAATTGCAATTTTTCGTGTATTTACTGTAAGCCTGAGAACTATAGT---TTGGATGTTTTAAATATTGAACAATTTAAAAAGTTAATTTTAGTCAGTTGCCGATTAGGGGTAAATTCTTTAAGAATCACTGGAGGAGAACCTTTATTGAGTTCTCAATTAGATGAACTTCTTTATGAAATTAAATCGCAAAGATTAGAAGAATCAAATCCAGTAGCTAATTTACAGGATATTTCTCTAACCACAAATGGATATTTGCTCTCTAAGAAAAAAGCTAATGAGCTTTTTAAAAATGGTTTAGACCGCATAACAGTAAGTTTAGATGCGATTGATCCTGATATTTTTTCAAACATGATTGGA---GAGGAAAATAAAATTATTGGCAAAGAAAAATTATTTACTGTCCTTGAAGGAATAGATCATGCAATTAATGCTGGATTTAATCCAAAGGCGGGGAAATTAAAAATAAATGCAGTTATAAAAAAAGAGATTAATGATAATCAAATTTTTGAATTAGTTGATTTTGCAAAAAAAAGGTCTATAGAAATTCGTTTCATTGAGTATATGGACGTAGGGATATCTAATAATTGGCAGCCATCAGATGTTTTTTTCTCTGAGAGAATTATTAGGCTACTAAAGAAGAAACATCGATTAAAAGACTACGGAAGAAAGGAGGGACAAACTGCTAATAGATGGTACATGAGTGATTCAAATAGTTTTGTAAGTACAATCTCTTCAATAAGTAATCCTTTTTGTTCAGACTGTAATAGATTGAGGATAACTAGCGATGGTTATGCTTATACATGTCTTTTTTCTAATGAAGGTATAAATCTAAACCCATGGTTGTCTCTACCAATTAATCTCCATGAATTGGAAAATAAAATCAAGAGCATTTGGGAAGCTAGAGAAGATAACTATAGTGAAGATCGATTTAAAGTATTAGAGAAAAAAACTGACAAAAATCAAAAAATTCATCCATCAATGTCATATCTTGGGGGA
>AG-347-I22_2667844572
GATAATAGAAAAAGAAAGTTAAAAGTTTTAAGGTTATCTCTTAAACAAAATTGCAATTTTTCGTGTACTTATTGTAAGCCTGAGAACTATAGT---TTGGATGTTTTAAATATTGAACAATTTAAAAAGTTAATTTTAGTCAGTTGTCGATTAGGGGTAAATTCTTTAAGAATAACTGGAGGAGAACCTTTATTGAGTTCTCATTTAGATGAACTTCTTTATGAAATTAAATCGCAAAGATTAGAAGAATCAAATCCAGTAGCTAATTTACAGGATATTTCTCTAACCACAAATGGATATTTGCTCTCTAAGAAAAAAGCTAATGAGCTTTTTAAAAATGGTTTAGACCGCATAACAGTAAGTTTAGATGCGATTGATCCTGATATTTTTTCAAACATGATTGGA---GAGGAAAATAAAATTATTGGTAAAGAAAAATTATTTACTGTCCTTGAAGGAATAGATCATGCAATTAATGCTGGATTTAATCCAAAGGCAGGGAAATTAAAAATAAATGCAGTTATAAAAAAAGAGATTAATGATAATCAAATTTTTGAATTAGTTGATTTTGCAAAAAAAAGGTCAATAGAAATTCGTTTCATTGAGTATATGGACGTAGGGATATCAAATAATTGGCAGCCATCAGATGTTTTTTTCTCTGAGAGAATTATTAGGCTATTAAAGAAGAAACATCGATTAAAAGACTACGGAAGAAAGGAGGGACAAACTGCTAATAGATGGTACATGAGTGATTCAAATAGTTTTGTAAGTACAATCTCTTCAATAAGTAATCCTTTTTGTTCAGACTGTAATAGATTGAGGATAACTAGCGATGGTTATGCTTATACATGTCTTTTTTCTAATGAAGGTATAAATCTAAACCCATGGTTGTCTCTACCAATTAATCTCCATGAATTGGAAAATAAAATCAAGAGCATTTGGGAAGCTAGAGAAGATAACTATAGTGAAGATCGATTTAAAGTATTAGAGAAAACAACTGACAAAAATCAAAATATTCATCCATCAATGTCATATCTTGGTGGA
>AG-347-J06_2717247248
GATAATAGAAAAAGAAAGTTAAAAGTTTTAAGGTTATCTCTTAAACAAAATTGCAATTTTTCGTGTATTTACTGTAAGCCTGAGAACTATAGT---TTGGATGTTTTAAATATTGAACAATTTAAAAAGTTAATTTTAGTCAGTTGCCGATTAGGGGTAAATTCTTTAAGAATCACTGGAGGAGAACCTTTATTGAGTTCTCAATTAGATGAACTTCTTTATGAAATTAAATCGCAAAGATTAGAAGAATCAAATCCAGTAGCTAATTTACAGGATATTTCTCTAACCACAAATGGATATTTGCTCTCCAAGAAAAAAGCTAATGAGCTTTTTAAAAATGGTTTAGACCGCATAACAGTAAGTTTAGATGCGATTGATCCTGATATTTTTTCAAACATGATTGGA---GAGGAAAATAAAATTATTGGCAAAGAAAAATTATTTACTGTCCTTGAAGGAATAGATCATGCAATTAATGCTGGATTTAATCCAAAGGCGGGGAAATTAAAAATAAATGCAGTTATAAAAAAAGAGATTAATGATAATCAAATTTTTGAATTAGTTGATTTTGCAAAAAAAAGGTCTATAGAAATTCGTTTCATTGAGTATATGGACGTAGGGATATCTAATAATTGGCAGCCATCAGATGTTTTTTTCTCTGAGAGAATTATTAGGCTACTAAAGAAGAAACATCGATTAAAAGACTACGGAAGAAAGGAGGGACAAACTGCTAATAGATGGTACATGAGTGATTCAAATAGTTTTGTAAGTACAATCTCTTCAATAAGTAATCCTTTTTGTTCAGACTGTAATAGATTGAGGATAACTAGCGATGGTTATGCTTATACATGTCTTTTTTCTAATGAAGGTATAAATCTAAACCCATGGTTGTCTCTACCAATTAATCTCCATGAATTGGAAAATAAAATCAAGAGCATTTGGGAAGCTAGAGAAGATAACTATAGTGAAGATCGATTTAAAGTATTAGAGAAAAAAACTGACAAAAATCAAAAAATTCATCCATCAATGTCATATCTTGGGGGA
>AG-347-K17_2667686648
GATAAAAGAAAAAGAAAGTTAAAAGTTTTAAGGTTATCTCTTAAACAAAATTGCAATTTTTCGTGTATTTACTGTAAGCCTGAGAACTATAGT---TTGGATGTTTTAAATATTGAACAATTTAAAAAGTTAATTTTAGTCAGTTGTCGATTAGGGGTAAATTCTTTAAGAATCACTGGAGGAGAACCTTTATTGAGTTCTCAATTAGATGAACTTCTTTATGAAATTAAATCGCAAAGATTAGAAGAATCAAATCCAGTAGCTAATTTACAGGATATTTCTCTAACCACAAATGGATATTTGCTCTCTAAGAAAAAAGCTAATGAGCTTTTTAAAAATGGTTTAGACCGCATAACAGTAAGTTTAGATGCGATTGATCCTTATATTTTTTCAAAAATGATTGGA---GAGGAAAATAAAATTATTGGCAAAGAAAAATTATTTACTGTCCTTGAAGGAATAGATCATGCAATTAATGCTGGATTTAATCCAAAGGCGGGGAAATTAAAAATAAATGCAGTTATAAAAAAAGAGATTAATGATAATCAAATTTTTGAATTAGTTGATTTTGCAAAAAAAAGGTCTATGGAAATTCGTTTCATTGAGTATATGGACGTAGGGATATCTAATAATTGGCAGCCATCAGATGTTTTTTTCTCTGAAAGAATTATTAGGCTATTAAAGAAGAAACATCGATTAAAAGACTACGGAAGAAAAGAGGGACAAACTGCTAATAGATGGTACATGAGTGATTCAAATAGTTTTGTAAGTACAATCTCTTCAATAAGTAATCCTTTTTGTTCAGACTGTAACAGATTGAGGATAACTAGCGATGGTTATGCTTATAAATGTCTTTTTTCTAATGAAGGTATAAATCTAAACCCATGGTTGTCTATACCAATTAATCTCCATGAATTGGAAAATAAAATCAAGAGCATTTGGGAAGCTAGAGAAGATAACTATAGTGAAGATCGATTTAAAGTATTAGAGAAAACAACTGACAAAAATCAAAAAATTCATCCATCAATGTCATATCTTGGGGGA
>AG-347-K22_2717149303
GATAATAGAAAAAGAAAGTTAAAAGTTTTAAGGTTATCTCTTAAACAAAATTGCAATTTTTCCTGCATTTACTGTAAGCCTGAGAATTATAGT---TTGGATGTTTTAAATATTGAACAATTTAAAAAGTTAATTTTAGTGAATTGTCGATTAGGGGTAAATTCTTTAAGAATCACTGGAGGTGAACCCTTATTGAGTTCACAATTAGATGAACTTCTTTATGAAATTAAATCGCAAAGATTAGAAGAATCAAATCCAATAGGTAATTTACAGGATATTTCTCTAACCACAAATGGATATTTGCTCTCTAAGAAAAAAGCTAATGAGCTTTTTAAAAATGGTTTAGACCGCATAACAGTAAGTTTAGATGCGATTGATCCTGATATTTTTTCAAACATGATTGGA---GAGGAAAATAAAATTATTGGCAAAGAAAAATTATTTACTGTCCTCGAAGGAATAGATCATGCAATTAATGCTGGATTTAATCCAAAAGCGGGAAAATTAAAAATAAATGCAGTCATAAAAAAAGAGATAAATGATAATCAAATTTTTGAATTAGTTAATTTTGCAAAAAAAAGGTCTATAGAAATTCGTTTCATTGAATATATGGACGTAGGCACATCTAATAATTGGCGGCCATCAGATGTTTTTTTCTCTGAAAGAATTATTAGGTTATTAAAGAAGAAACATCGATTAAAAGACTACGGAAGAAAGGAGGGACAAACTGCTAATAGGTGGTACATGAGTGATTCAAAAAGTTTTATAAGTACAATCTCTTCAATAAGTAATCCTTTTTGTTCAGATTGTAATAGATTGAGGATAACTAGCGATGGCTATGCTTATACATGTCTTTTTTCTAGTGAAGGTATAAATCTAAACCCATGGTTGTCTCTACCAATTAATCTTTATGAACTGGAAAATAAAATCAAAAGCATTTGGGAAGCTAGAGCAGATAACTATAGTGAAGATCGATTTAAAGTATTAAAGAAAACAACTGACAAAAATCAAAAAATGCATCCATCAATGTCATATCTTGGAGGA
>AG-347-L20_2667701986
GATAATAGAAAAAGAAAGTTAAAAGTTTTAAGGTTATCTCTTAAACAAAATTGCAATTTTTCGTGTATTTACTGTAAGCCTGAGAACTATAGT---TTGGAGGTTTTAAATATTGAACAATTTAAAAAGTTAATTTTAGTCAGTTGTCGATTAGGGGTAAATTCTTTAAGAATCACTGGAGGAGAACCTTTATTGAGTTCTCAATTAGATGAACTTCTTTATGAAATTAAATCGCAAAGATTAGAAGAATCAAATCCAGTATCTAATTTACAGGATATTTCTCTAACCACAAATGGATATTTGCTCTCTAAGAAAAAAGCTAATGAGCTTTTTCAAAATGGTTTAGACCGTATAACCGTAAGTTTAGATGCGATTGATCCTGATATTTTTTCAAACATGATCGGA---GAGGAAAATAAAATTATTGGCAAAGAAAAATTATTTACTGTCCTTGAAGGAATAGATCATGCAATTAATGCTGGATTTAATCCAAAGGCGGGGAAATTAAAAATAAATGCAGTTATAAAAAAAGAGATTAATGATAATCAAATTTTTGAATTAGTTGATTTTGCAAAAAAAAGGTCTATAGAAATTCGTTTCATTGAGTATATGGACGTAGGGATATCTAATAATTGGCAGCCATCAGATGTTTTTTTCTCTGAAAGAATTATTAGGCTATTAAAGAAGAAACATCGATTAAAAGACTACGGAAGAAAGGAGGGACAAACTGCTAATAGATGGTACATGAGTGATTCAAATAGTTTTGTAAGTACAATCTCTTCAATAAGTAATCCTTTTTGTTCAGACTGTAATAGATTGAGGATAACTAGCGATGGTTATGCTTATACATGTCTTTTTTCTAATGAAGGTATAAATCTAAACCCATGGTTGTCTCTACCAATTAATCTCCATGAATTGGAAAATAAAATCAAGAGCATTTGGGAAGCTAGAGAAGATAACTATAGTGAAGATCGATTTGAAGTATTAGAGGAAACAACTGACAAAAATCAAAAAATTCATCCATCAATGTCATATCTTGGGGGA
>AG-347-M23_2667709174
GATAATAGAAAAAGAAAGTTAAAAGTTTTAAGGTTATCTCTTAAACAAAATTGCAATTTTTCGTGTATTTACTGTAAGCCTGAGAACTATAGT---TTGGATGTTTTAAATATTGAACAATTTAAAAAGTTAATTTTAGTCAGTTGCCGATTAGGGGTAAATTCTTTAAGAATCACAGGAGGAGAACCTTTATTGAGTTCTCAATTAGATGAACTTCTTTATGAAATTAAATCGCAAAGATTAGAAGAATCAAATCCAGTAGCTAATTTACAGGATATTTCTCTAACCACAAATGGATATTTGCTCTCTAAGAAAAAAGCTAATGAGCTTTTTAAAAATGGTTTAGACCGCATAACAGTAAGTTTAGATGCGATTGATCCTGATATTTTTTCAAACATGATTGGA---GAGGAAAATAAAATTATTGGCAAAGAAAAATTATTTACTGTCCTTGAAGGAATAGATCATGCAATTAATGCTGGATTTAATCCAAAGGCGGGGAAATTAAAAATAAATGCAGTTATAAAAAAAGAGATTAATGACAATCAAATTTTTGAATTAGTTGATTTTGCAAAAAAAAGGTCTATAGAAATTCGTTTCATTGAGTATATGGACGTAGGGATATCTAATAATTGGCAGCCATCAGATGTTTTTTTCTCTGAAAGAATTATTAGGCTACTAAAGAAGAAACATCGATTAAAAGACTACGGAAGAAAGGAGGGACAAACTGCTAATAGATGGTACATGAGTGATTCAAATAGTTTTGTAAGTACAATCTCTTCAATAAGTAATCCTTTTTGTTCAGACTGTAATAGATTGAGGATAACTAGCGATGGTTATGCTTATACATGTCTTTTTTCTAATGAAGGTATAAATCTAAACCCATGGTTGTCTCTACCAATTAATCTCCATGAATTGGAAAATAAAATCAAGAGCATTTGGGAAGCTAGAGAAGATAACTATAGTGAAGATCGATTTAAAGTATTAGAGAAAAAAACTGACAAAAATCAAAAAATTCATCCATCAATGTCATATCTTGGGGGA
>AG-347-O22_2667713788
GATAATAGAAAAAGAAAGTTAAAAGTTTTAAGGTTATCTCTTAAACAAAATTGCAATTTTTCTTGTATTTACTGTAAGCCTGAGAACTATAGT---TTAGATGTTTTAAATATTGAACAATTTAAAAAATTAATTTTAGTCAGTTGTCGATTAGGGGTAAATTCTTTAAGAATCACTGGAGGAGAACCTTTATTGAGTTCTCAATTAGATGAACTTCTGTATGAAATTAAATCGCAAAGATTAGAAGAATCAAATCCAGTAGCTAATTTACAGGATATTTCTCTAACCACAAACGGATATTTGCTCTCTAAGAAAAAAGCTAATGAGCTTTTTAAAAATGGTTTAGACCGCATAACAGTAAGTTTAGATGCGATTGATCCTGATATTTTTTCAAACATGATTGGA---GAGGAAAATAAAATTATTGGCAAAGAAAAATTATTTACTGTCCTTGAAGGAATAGATCATGCAATTAATGCTGGATTTAATCCAGAGGCGGGAAAATTAAAAATAAATGCAGTTATAAAAAAAGAGTTTAATGATAATCAAATTTTTGCATTAGTTGATTTTGCAAAAAAAAGGTCTATAGAAATTCGTTTCATTGAATATATGGACGTAGGGATATCTAATAATTGGCAGCCATCAGATGTTTTTTTCTCTGAGAGAATTATTAGGCTTCTAAATAAGAAATATCGATTAAAAGACTACGGAAGAAAGGAGGGACAAACTGCTAATAGATGGTACATGAGTGATTCAAATAGTTTTGTAAGTACAATCTCTTCAATAAGTAATCCTTTTTGTTCAGATTGTAATAGATTGAGGATAACTAGCGATGGTTATGCTTATACATGTCTTTTTTCTAATGAAGGTATAAATCTAAACCCATGGTTGTCTCTACCAATTAATCTCCATGAATTGGAAAATAAAATCAAGAGCATTTGGGAAGCTAGAGAAGATAAATATAGTGAAGATCGATTTAAAGTATTAGAGAAATCAACTGACAAAAATCAAAAAATTCATCCATCAATGTCATATCTTGGGGGA
>AG-355-A18_2717250312
GATAATAAAAAAAGAAAGTTAAAAGTTTTAAGGTTATCTCTTAAACAAAATTGCAATTTTTCGTGTATTTACTGTAAGCCTGAGAACTATAGT---TTGGACGTTTTAAATATTGAACAATTTAAAAAGTTAATTTTAGTCAGTTGTCGATTAGGGGTAAATTCTTTAAGAATCACTGGAGGAGAACCTTTATTGAGTTCTCAATTAGATGAGCTTCTTTATGAAATTAAATCGCAAAGATTAGAAGAATCAAATCCAGTAGCTAATTTACAGGATATTTCTCTAACCACAAATGGATATTTGCTCTCTAAGAAGAAAGCTAATGAGCTTTTTAAAAATGGTTTAGACCGCATAACAGTAAGTTTAGATGCGATTGATCCTGATATTTTTTCAAACATGATTGGA---GAGGAAAATAAAATTATTGGCAAAGAAAAATTATTTAATGTCCTTGAAGGAATAGATCATGCAATTAATGCTGGATTTAATCCAAAGGCGGGGAAATTAAAAATAAATGCAGTTATAAAAAAAGAGATTAATGATAATCAAATTTTTGAATTAGTTGATTTTGCAAAAAAGAGGTCTATAGAAATTCGTTTCATTGAGTATATGGACGTAGGGATATCTAATAATTGGCAGCCATCAGATGTTTTTTTCTCTGAAAGAATTATTAGGCTATTAAAGAAGAAACATCGATTAAAAGACTACGGAAGAAAGGAGGGACAAACTGCTAATAGATGGTACATGAGTGATTCAAATAGTTTTGTAAGTACAATCTCTTCAATAAGTAATCCTTTTTGTTCAGACTGTAATAGATTAAGGATAACTAGCGATGGTTATGCTTATACATGTCTTTTTTCTAATGAAGGTATAAATCTAAACCCATGGTTGTCTCTACCAATTAATCTCCATGAATTGGAAAATAAAATCAAGAGCATTTGGGAAGCTAGAGAAGATAACTATAGTGAAGATCGATTTAAAATATTAGAGAAAACAACTGACAAAAATCAAAAAATTCATCCATCAATGTCATATCTTGGGGGA
>AG-355-B23_2667766209
GATAATAGAAAAAGAAAGTTAAAAGTTTTAAGGTTATCTCTTAAACAAAATTGCAATTTTTCATGTATTTACTGTAAGCCAGAGAACTATAGT---TTGGATGTTTTAAATATTGAACAATTTAAAAAGTTAATTTTAGTAAGTTGTCGATTAGGGGTAAATTCTTTAAGAATCACTGGAGGAGAACCTTTATTGAGTTCTCAATTAGATGAACTTCTTTATGAAATTAAATCGCAAAGATTAGAAGAATCAAATCCAGTAGCTAATTTACAGGATGTTTCTCTAACCACAAATGGATATTTGCTCTCTAAGAAAAAAGCTAATGAGCTTTTTAAAAATGGTTTAGACCGCATAACAGTAAGTTTAGATGCGATTGATCCTGATATTTTTTCAAACATGATTGGA---GAGGAAAATAAAATTATTGGCAAAGAAAAATTATTTACTGTCCTTGAAGGAATAGATCATGCAATTAATGCTGGATTTAATCCAAAAGCAGGGAAATTAAAAATAAATGCAGTTATAAAAAAAGAGATTAATGATAATCAAATTTTTGAATTAGTTGATTTTGCAAAACAAAGGTCTATAGAAATTCGTTTCATTGAGTATATGGACGTAGGGATATCTAATAATTGGCAGCCATCAGATGTTTTTTTCTCTGAAAGAATTATTAGGCTATTAAAGAAGAAACATCGATTAAAAGACTACGGAAGAAAGGAGGGACAAACAGCTAATAGATGGTATATGAGTGATTCAAAAAGTTTTGTAAGTACAATCTCTTCAATAAGTAATCCTTTTTGTTCAGACTGTAATAGATTGAGGATAACTAGCGATGGTTATGCTTATACATGTCTTTTTTCTAATGAAGGTATAAATCTAAACCCATGGTTGTCTCTACCAATTAATCTCCATGAATTGGAAAATAAAATCAAGAGCATTTGGGAAGCTAGAGAAGATAACTATAGTGAAGATAGATTTAAAGTATTAGAGAAAACAACTGACAAAAATCAAAAAATTCATCCATCAATGTCATATCTTGGGGGA
>AG-355-G23_2667767454
GATAATAGAAAAAGAAAGTTAAAAGTTTTAAGGTTATCTCTTAAACAAAATTGCAATTTTTCGTGTATTTACTGTAAGCCTGAGAACTATAGT---TTGGATGTTTTAAATATTGAACAATTTAAAAAGTTAATTTTAGTCAGTTGCCGATTAGGGGTAAATTCTTTAAGAATCACTGGAGGAGAACCTTTATTGAGTTCTCAATTAGATGAACTTCTTTATGAAATTAAATCGCAAAGATTAGAAGAATCAAATCCAGTAGCTAATTTACAGGATATTTCTCTAACCACAAATGGATATTTGCTCTCTAAGAAAAAAGCTAATGAGCTTTTTAAAAATGGTTTAGACCGCATAACTGTAAGTTTAGATGCGATTGATCCTGATATTTTTTCAAACATGATTGGA---GAGGAAAATAAAATTATTGGCAAAGAAAAATTATTTACTGTCCTTGAAGGAATAGATCATGCAATTAATGCTGGATTTAATCCAAAGGCGGGGAAATTAAAAATAAATGCAGTTATAAAAAAAGAGATTAATGACAATCAAATTTTTGAATTAGTTGATTTTGCAAAAAAAAGGTCTATAGAAATTCGTTTCATTGAGTATATGGACGTAGGGATATCTAATAATTGGCAGCCATCAGATGTTTTTTTCTCTGAAAGAATTATTAGGCTACTAAAGAAGAAACATCGATTAAAAGACTACGGAAGAAAGGAGGGACAAACTGCTAATAGATGGTACATGAGTGATTCAAATAGTTTTGTAAGTACAATATCTTCAATAAGTAATCCTTTTTGTTCAGACTGTAATAGATTGAGGATAACTAGCGATGGTTATGCTTATACATGTCTTTTTTCTAATGAAGGTATAAATCTAAACCCATGGTTGTCTCTACCAATTAATCTCCATGAATTGGAAAATAAAATCAAGACCATTTGGGAAGCTAGAGAAGATAACTATAGTGAAGATCGATTTAAAGTATTAGAGAAAAAAACTGACAAAAATCAAAAAATTCATCCATCAATGTCATATCTTGGGGGA
>AG-355-I20_2667772064
GATAATAGAAAAAGAAAGTTTAAAGTTTTAAGGTTATCTCTTAAACAGAATTGCAATTTTTCGTGTATTTACTGTAAGCCTGAGAACTATAGT---TTGGATGTTTTAAATATTGAACAATTTAAAAAGTTAATTTTAGTCAGTTGCCGATTAGGGGTAAATTCTTTAAGAATCACTGGAGGAGAACCTTTATTGAGTTCTCAATTAGATGAACTTCTTTATGAAATTAAATCGCAAAGATTAGAAGAATCAAATCCAGTAGCTAATTTACAGGATATTTCTCTAACCACAAATGGATATTTGCTCTCTAAGAAAAAAGCTAATGAGCTTTTTAAAAATGGTTTAGACCGTATAACAGTAAGTTTAGATGCGATTGATCCTGATATTTTTTCAAACATGATTGGA---GAGGAAAATAAAATTATTGGCAAAGAAAAATTATTTACTGTCCTTGAAGGAATAGATCATGCAATTAATGCTGGATTTAATCCAAAGGCGGGGAAATTAAAAATAAATGCAGTTATAAAAAAAGAGATTAATGATAATCAAATTTTTAAATTAGTTGATTTTGCAAAAAAAAGGTCTATAGAAATTCGTTTCATTGAGTATATGGACGTAGGGATATCTAATAATTGGCAGCCATCAGATGTTTTTTTCTCTGAAAGAATTATTAGGCTACTAAAGAAGAAACATCGATTAAAAGACTACGGAAGAAAGGAGGGACAAACTGCTAATAGATGGTATATGAGTGATTCAAATAGTTTTGTAAGTACAATCTCTTCAATAAGTAATCCTTTTTGTTCAGACTGTAATAGATTGAGGATAACTAGCGATGGTTATGCTTATACATGTCTTTTTTCTAATGAAGGTATAAATCTAAACCCATGGTTGTCTCTACCAATTAATCTCCATGAATTGGAAAATAAAATCAAGAGCATTTGGGAAGCTAGAGAAGATAACTATAGTGAAGATCGATTTAAAGTATTAGAGAAAAAAACTGACAAAAATCAAAAAATTCATCCATCAATGTCATATCTTGGGGGA
>AG-355-J09_2667774989
GATAATAGAAAAAGAAAGTTAAAAGTTTTAAGGTTATCTCTTAAACAAAATTGCAATTTTTCGTGTATTTACTGTAAGCCTGAGAACTATAGT---TTGGATGTTTTAAATATTGAACAATTTAAAAAGTTAATTCTAGTCAGTTGTCGATTAGGGGTAAATTCTTTAAGAATCACTGGAGGAGAACCTTTATTGAGTTCTCAATTAGATGAACTTCTTTATGAAATTAAATCGCAAAGATTAGAAGAATCAAATCCAGTAGCTAATTTACAGGATATTTCTCTAACCACAAATGGATATTTGCTCTCTAAGAAAAAAGCTAATGAGCTTTTTAAAAATGGTTTAGACCGCATAACAGTAAGTTTAGATGCGATTGATCCTGATATTTTTTCAAACATGATTGGA---GAGGAAAATAAAATTATTGGCAAAGAAAAATTATTTACTGTCCTTGAAGGAATAGATCATGCAATTAATGCTGGATTTAATCCAAAGGCGGGGAAATTAAAAATAAATGCAGTTATAAAAAAAGAGATTAATGATAATCAAATTTTTGAATTAGTTGATTTTGCAAAAAAAAGGTCTATAGAAATTCGTTTCATTGAGTATATGGACGTAGGGATATCTAATAATTGGCAGCCATCAGATGTTTTTTTCTCTGAAAGAATTATTAGGCTATTAAAGAAGAAACATCGATTAAAAGACTACGGAAGAAAGGAGGGACAAACTGCTAATAGATGGTACATGAGTGATTCAAATAGTTTTGTAAGTACAATCTCTTCAATAAGTAATCCTTTCTGTTCAGACTGTAATAGATTGAGGATAACTAGCGATGGTTATGCTTATACATGTCTTTTTTCTAATGAAGGTATAAATCTAAACCCATGGTTGTCTCTACCAATTAATCTCCATGAATTGGAAAATAAAATCAAGAGCATTTGGGAAGCTAGAGAAGATAACTATAGTGAAGATCGATTTAAAGTAATAGAGAAAATAACTGACAAAAATCAAAAAATTCATCCATCAATGTCATATCTTGGTGGA
>AG-355-J17_2717251162
GATAATAGAAAAAGAAAGTTAAAAGTTTTAAGGTTATCTCTTAAACAAAATTGCAATTTTTCGTGTATTTACTGTAAGCCTGAGAACTATAGT---TTGGATGTTTTAAATATTGAACAATTTAAAAAGTTAATTTTAGTCAGTTGTCGATTAGGGGTAAATTCTTTAAGAATCACTGGAGGAGAACCTTTATTGAGTTCTCAATTGGATGAACTTCTTTATGAAATTAAATCGCAAAGATTAGAAGAATCAAATCCAGTAGCTAATTTACAGGATATTTCTCTAACCACAAATGGATATTTGCTCTCTAAGAAAAAAGCTAATGAGCTTTTTAAAAATGGTTTAGACCGCCTAACAGTAAGTTTAGATGCGATTAATCCTGATATTTTTTCAAAAATGATTGGA---GAGGAAAATAAAATTATTGGCAAAGAAAAATTATTTACTGTCCTTGAAGGAATAGATCATGCAATTAATGCTGGATTTAATCCAAAGGCGGGGAAATTAAAAATAAATGCAGTCATTAAAAAAGAGATAAATGATAATCAAATTTTTGAATTAGTTGATTTTGCAAAAAAAAGGTCTATAGAAATTCGTTTTATTGAATATATGGACGTAGGCACATCTAATAATTGGAAGCCATCAGATGTTTTTTTCTCTGAAAAAATTATTAGTTTATTAAAGAAGAAATATCGATTAAAAGACTACGGAAGAAAGGAAGGGCAAACAGCCAATAGGTGGTACATCAGTGATTCAAAAAGTTTTATAAGTACAATCTCTTCAGTAAGTAATCCTTTTTGTTCAGATTGTAATAGGTTGAGGATAACTAGCGATGGTTATGCTTATACGTGTCTTTTCTCTAGTGAAGGTATCAATCTAAACCCATGGTTATCTCTACCAATTAATCTCCATGAACTGGAAAATAAAATCAAGAGCATTTGGGAAGCGAGAGAAGATAACTATAGTGAAGAAAGATTTAAAAAATTAGAAAAAACAACTGACAAAAATCAAAAAATTCATCCATCTATGTCATATCTTGGGGGA
>AG-355-K10_2717254125
GATAATAGAAAAAGAAAGTTAAAAGTTTTAAGGTTATCTCTTAAACAAAATTGCAATTTTTCGTGTATTTACTGTAAGCCTGAGAACTATAGT---TTGGATGTTTTAAATATTGAACAATTTAAAAAGTTAATTTTAGTCAGTTGTCGATTAGGGGTAAATTCTTTAAGAATCACTGGAGGAGAACCTTTATTGAGTTCTCAATTAGATGAACTTCTTTATGAAATTAAATCGCAAAGATTAGAAGAATCAAATCCAGTAGCTAATTTACAGGATATTTCTCTAACCACAAATGGATATTTGCTCTCTAAGAAAAAAGCTAATGAGCTTTTTAAAAATGGTTTAGACCGCATAACAGTAAGTTTAGATGCGATTGATCCTGATATTTTTTCAAACATGATTGGA---GAGGAAAATAAAATTATTGGTAAAGAAAAATTATTTACTGTCCTTGAAGGAATAGATCATGCAATTAATGCTGGATTTAATCCAAAGGCGGGGAAATTAAAAATAAATGCAGTTATAAAAAAAGAGATTAATGACAATCAAATTTTTGAATTAGTTGATTTTGCAAAAAAAAGGTCTATAGAAATTCGTTTCATTGAGTATATGGACGTAGGGATATCTAATAATTGGCAGCCATCAGATGTTTTTTTCTCTGAAAGAATTATTAGGCTATTAAAGAAGAAACATCGATTAAAAGACTACGGAAGAAAGGAGGGACAAACTGCTAATAGATGGTACATGAGTGATTCAAATAGTTTTGTAAGTACAATCTCTTCAATAAGTAATCCTTTTTGTTCAGACTGTAATAGATTGAGGATAACTAGCGATGGTTATGCTTATACATGTCTTTTTTCTAATGAAGGTATAAATCTAAACCCATGGTTGTCTCTACCAATTAATCTCCATGAATTGGAAAATAAAATCAAGAGCATTTGGGAAGCTAGAGAAGATAACTATAGTGAAGATCGATTTAAAGTAATAGAGAAAACAACTGACAAAAATCAAAAAATTCATCCATCAATGTCATATCTTGGGGGA
>AG-355-N18_2667863281
GATAATAGAAAAAGAAAGTTAAAAGTTTTAAGGTTATCTCTTAAACAAAATTGCAATTTTTCGTGTATTTACTGTAAGCCTGAGAACTATAGT---TTGGATGTTTTAAATATTGAACAATTTAAAAAGTTAATTTTAGTCAGTTGTCGATTAGGGGTAAATTCTTTAAGAATCACTGGAGGAGAACCTTTATTGAGTTCTCAATTGGATGAACTTCTTTATGAAATTAAATCGCAAAGATTAGAAGAATCAAATCCAGTAGCTAATTTACAGGATATTTCTCTAACCACAAATGGATATTTGCTCTCTAAGAAAAAAGCTAATGAGCTTTTTAAAAATGGTTTAGACCGCCTAACAGTAAGTTTAGATGCGATTAATCCTGATATTTTTTCAAAAATGATTGGA---GAGGAAAATAAAATTATTGGCAAAGAAAAATTATTTACTGTCCTTGAAGGAATAGATCATGCAATTAATGCTGGATTTAATCCAAAGGCGGGGAAATTAAAAATAAATGCAGTCATTAAAAAAGAGATAAATGATAATCAAATTTTTGAATTAGTTGATTTTGCAAAAAAAAGGTCTATAGAAATTCGTTTTATTGAATATATGGACGTAGGCACATCTAATAATTGGAAGCCATCAGATGTTTTTTTCTCTGAAAAAATTATTAGTTTATTAAAGAAGAAATATCGATTAAAAGACTACGGAAGAAAGGAAGGGCAAACAGCCAATAGATGGTACATCAGTGATTCAAAAAGTTTTATAAGTACAATCTCTTCAGTAAGTAATCCTTTTTGTTCAGATTGTAATAGGTTGAGGATAACTAGCGATGGTTATGCTTACACGTGTCTTTTCTCTAGTGAAGGTATCAATCTAAACCCATGGTTATCTCTACCAATTAATCTCCATGAACTGGAAAATAAAATCAAGAGCATTTGGGAAGCGAGAGAAGATAACTATAGTGAAGAAAGATTTAAAAAATTAGAAAAAACAACTGACAAAAATCAAAAAATTCATCCATCTATGTCATATCTTGGGGGA
>AG-355-O19_2717255022
GACAATAAAAAAAGAAAGTTAAAAGTTTTAAGGTTATCTCTTAAACAAAATTGCAATTTTTCGTGTATTTACTGTAAGCCTGAGAACTATAGT---TTGGATGTTTTAAATATTGAACAATTTAAAAAGTTAATTTTAGTCAGTTGCCGATTAGGGGTAAATTCTTTAAGAATCACTGGAGGAGAACCTTTATTGAGTTCTCAATTAGATGAACTTCTCTACGAAATTAAATCGCAAAGATTAGAAGAATCAAATCCAGTAGCTAATTTACAGGATATTTCTCTAACCACAAATGGATATTTGCTCTCTAAGAAAAAAGCTAATAAGCTTTTTAAAAATGGTTTAGACCGCATAACAGTAAGTTTAGATGCGATTGATCCTGATATTTTTTCAAACATGATTGGA---GAGGAAAATAAAATTATTGGCAAAGAAAAATTATTTACTGTCCTTGAAGGAATAGATCATGCAATTAATGCTGGATTTAATCCAAAGGAGGGTAAATTAAAAATAAATGCAGTTATAAAAAAAGAGATTAATGATAATCAAATTTTTGAATTAGTTGATTTTGCAAAAAAAAGGTCTATAGAAATTCGTTTCATTGAGTATATGGACGTAGGGATATCTAATAATTGGCAGCCATCAGATGTTTTTTTCTCTGAAAGAATTATTAGGCTACTAAAGAAGAAACATCGATTAAAAGATTACGGAAGAAAGGAGGGACAAACTGCTAATAGATGGTACATGAGTGATTCAAATAGTTTTGTAAGTACAATCTCTTCAATAAGTAATCCTTTTTGTTCAGACTGTAATAGATTGAGGATAACTAGCGATGGTTATGCTTATACCTGTCTTTTTTCTAATGAAGGTATAAATCTAAAACCATGGTTGTCTCTACCAATTAATCTCCATGAATTGGAAAATAAAATCAAGAGCATTTGGGAAGCTAGAGAAGATAATTATAGTGAAGATCGATTTAAAGTATTAGAGAAAAAAACTGACAAAAATCAAAAAATTCATCCATCAATGTCATATCTTGGGGGA
>AG-363-B18_2667885928
GATAATAGAAAAAGAAAGTTAAAAGTTTTAAGGTTATCTCTTAAACAAAATTGCAATTTTTCATGCATTTACTGTAAGCCAGAAAATTATAGT---TTAGATGTATTAAATATTGAACAATTTAAAAAATTAATTTTGGTCAGTTGTCGATTAGGGGTAAATTCTTTAAGAATTACTGGAGGTGAACCTTTATTAAGTTCTCAATTAGATGAACTTCTTCATGAAATTAAATTGCAAAGGTTAGAAGAATCAAATCCAATAGCAAATTTACAGGATATTTCTTTAACTACAAATGGATATTTGCTCTCTAAGAAAAAAGCTATTGAGCTTTTTAAAAATGGTTTAGACCGTATAACAGTAAGTTTAGACGCAATTGATCCTGATATTTTTTCAAACATGATTGGA---GAGGAAAATAAAATTATTGGTAAAGAAAAATTATTTACTGTCCTTGAAGGAATAGATCATGCAATTAATGCTGGATTTAATCCAAAGGCGGGAAAATTAAAAATAAATGCAGTCATAAAAAAAGAGATTAATGATAATCAAATTTTTGAATTAGTTGATTTTGCAAAAAAAAGGTCTATAGAAATTCGTTTCATTGAATATATGGACGTAGGCACATCTAATAATTGGAAGCCATCAGATGTTTTTTTCTCTGAAAGAATTATTAGGTCATTAAAGAAGAAATATCGATTAAAAGACTACGGAAGAAAGGAAGGACAAACAGCTAATAGATGGTACATCAGTGATTCAAAAAGTTTTATAAGTACAATCTCTTCAGTAAGTAATCCTTTTTGTTCAGATTGTAATAGATTGAGGATAACTAGCGATGGTTATGCTTACACGTGTCTTTTTTCTAGTGAAGGTATCAATCTAAACCCATGGTTATCTCTACCAATTAATCTCCATGAACTGGAAAATAAAATCAAGAGCATTTGGGAAGCAAGAGAAGATAACTATAGTGAAGATAGATTTAAAAAATTAGAAAGAACAACTAACAAAAATCAAAAAATGCATCCATCTATGTCATATCTTGGGGGA
>AG-363-M20_2667903816
GATATTCATGATAGAGAGTTAAAAGTTTTAAGGCTTTCATTAACTAATAAATGTAATTTTTCATGTCCATATTGTTTGCCAGAAAATAATAGCTGTTTGACTACATTAACTAATAAGCAATTCCTATCAATAATTAAGGTTGCTTGCAAATTAGGAGTAAGCTCACTCAGATTAACTGGGGGAGAGCCATTAATAAGCAGTCAGTTGAATAAGCTGATGGAAGCAATTAATACATTAAAGAAAACAAGAAATCATCCTATTAATAATTTAAAAGACATTGCTATAACTACAAATGGATCATTATTAACAAAAGATAGATGTCAAGATTTATTTGCTTATGGACTCAACAGGATCACAGTTAGCCTAGATGCCCTAGATCCAAAAATATTTTCAATAATGACAGGA---GATAAAAATTTGATTTCAGCTAAGAATAAGCTGAATCATGTTCTCCAAGGCATTGATAATGCCATCCAAGCAGGCTTTGATCCATTAAAGGGTCAGCTGAAAATAAACTGTGTCATCAAAAAGAACATAAATGATAATCAGATCATAAATCTTGTTCGCTTTGCTAAAGCTAAATCTATTGAAATTAGATTCATAGAATATATGGATGTAGGAAATAAGAATAATTGGCAAGCCAATGAAGTTCTCAAATCTCACGAATTGATAAATATAATAAAACAACATTTTAAAATTAATGAGGCTGGAAGATTAAAAGGTAATACAGCCCATAAATGGTATATGAAAGATAGCAATAGCTTCATAAGTACTATATCTTCGATATCTAATCCTTTTTGTTCTGACTGCAATAGATTAAGGATTACTAGTGATGGTTTCGCACATACTTGCCTTTTTTCAAACCATGGTTCTGATTTAAAAAAATGGCTCAATCCATCAATTAATGAAAAAGGCTTAGAAGAATTTCTTGAGACAATATGGCTAATAAGAGATGATAAATATAGTGAAAATAGATTTGAT------AAGCCTGAGAACTCGAAAACACAAAAACCTCATCCTTCAATGTCGTATTTAGGAGGT
>AG-402-A04_2717265094
GATAATAGAAAAAGAAAGTTAAAAGTTTTAAGGTTATCTCTTAAACAAAATTGCAATTTTTCGTGTATTTACTGTAAGCCTGAGAACTATAGT---TTGGATGTTTTAAATATTGAACAATTTAAAAAGTTAATTTTAGTCAGTTGCCGATTAGGGGTAAATTCTTTAAGAATCACTGGAGGAGAACCTTTATTGAGTTCTCAATTAGATGAACTTCTTTATGAAATTAAATCGCAAAGATTAGAAGAATCAAATCCAGTAGCTAATTTACAGGATATTTCTCTAACCACAAATGGATATTTGCTCTCTAAGAAAAAAGCTAATGAGCTTTTAAAAAATGGTTTAGACCGCATAACAGTAAGTTTAGATGCGATTGATCCTGATATTTTTTCAAACATGATTGGA---GAGGAAAATAAAATTATTGGCAAAGAAAAATTATTTACTGTCCTTGAAGGAATAGATCATGCAATTAATGCTGGATTTAATCCAAAGGCGGGGAAATTAAAAATAAATTCAGTTATAAAAAAAGAGATTAATGAAAATCAAATTTTTGAATTAGTTGATTTTGCAAAAAAAAGGTCTATAGAAATTCGTTTCATTGAGTATATGGACGTAGGTATATCTAATAATTGGCAGCCATCAGATGTTTTTTTCTCTGAAAGAATTATTAGGCTATTAAAGAAGAAATATCGATTAAAAGACTACGGAAGAAAGGAGGGACAAACTGCTAATAGATGGTACATGAGTGATTCAAATAGTTTTGTAAGTACAATCTCTTCAATAAGTAATCCTTTTTGTTCAGACTGTAATAGATTGAGGATAACTAGCGATGGTTATGCTTATACATGTCTTTTTTCTAATGAAGGTATAAATCTAAACCCATGGTTGTCTCTACCAATTAATCTCCATGAATTGGAAAATAAAATCAAGAGCATTTGGGAAGCTAGAGAAGATAACTATAGTGAAGATCGATTTAAAGTATTAGAGAAAAAAACTGACAAAAATCAAAAAATTCATCCATCAATGTCATATCTTGGGGGA
>AG-402-A08_2717267288
GATATTCATGATAGAGAGTTAAAAGTTTTAAGACTTTCATTAACTAATAAATGTAATTTTTCATGTCCATATTGTTTGCCAGAAAATAATAGCTGTTTGACTACATTAACTAATAAGCAATTCCTATCAATAATTAAGGTTGCTTGCAAATTAGGAGTAAACTCACTCAGATTAACTGGGGGAGAGCCATTAATAAGCAGTCAGTTGAATAAGCTGATGGAAGCAATTAATACATTAAAGAAAACAAGAAATCATCCTATTAATAATTTAAAAGACATTGCTATAACTACAAATGGATCATTATTAACAAAAGATAGATGTCAAGATTTATTTGCTTATGGACTCAACAGGATCACAGTTAGCCTAGATGCTCTAGATCCAAAAATATTTTCAATAATGACAGGA---GATAATAATATGATTTCAGCTAAGAATAAGCTGAATCATGTTCTTCAAGGCATTGATAATGCCATCCAAGCAGGCTTTGATCCATTAAAGGGTCAGCTGAAAATAAACTGTGTCATCAAAAAGAACATAAATGATAATCAGATCATAAATCTTGTTCGCTTTGCTAAAGCTAAATCTATTGAAATTAGATTCATAGAATATATGGATGTAGGAAATAAGAATAATTGGCAAGCTAATGAAGTTCTAAAATCTCACGAATTGATAAATATAATAAAACAACATTTTAAAATTAATGAGGCTGGAAGATTAAAAGGTAATACAGCCCATAAATGGTATATGAAAGATAGTAATAGCTTCATAAGTACTATATCTTCGATATCTAATCCTTTTTGTTCTGACTGCAATAGATTAAGGATTACTAGTGATGGTTTCGCACATACTTGCCTTTTTTCAAACAATGGTTCTGATTTAAAAAAATGGCTCAATCCATCAATTAATGAAAAAGGCTTAGAAGAATTTCTTGAGACAATATGGCTAATAAGAGATGATAAATATAGTGAAAATAGATTTAAT------AAATCTGAGAACTCGAAACCACAAAAACCTCATCCTTCAATGTCGTATTTAGGAGGT
>AG-402-B03_2717269555
GATATTCATGATAGAGAGTTAAAAGTTTTAAGGCTTTCATTAACTAATAAATGTAATTTTTCATGTCCATATTGTTTGCCAGAAAATAATAGCTGTTTGACTACATTAACTAATAAGCAATTCCTATCAATAATTAAGGTTGCTTGCAAATTAGGAGTAAACTCACTCAGATTAACTGGGGGAGAGCCATTAATAAGCAGTCAGTTGAATAAGCTGATGGAAGCAATTAATACATTAAAGAAAACAAGAAATCATCCTATTAATAACTTAAAAGACATTGCTATAACTACAAATGGATCATTATTAACAAAAGATATATGTCAAGATTTATTTGCTTATGGACTCAGCCGGATCACAGTTAGTCTAGATGCCCTAGATCCAAAAATATTTTCAATAATGACAGGA---GATAATAATATGATTTCAGCTAAGAATAAGCTGAATCATGTTCTCCAAGGCATTGATAATGCTATCCAAGCAGGCTTTGATCCATTAGAGGGTCAGCTGAAAATAAACTGTGTCATCAAAAAGAACATAAATGATAATCAGATCATAAATCTTGTTCGCTTTGCTAAAGCTAAATCTATTGAAATTAGATTTATAGAATATATGGATGTAGGAAATAAGAATAATTGGCAAGCTAATGAAGTTCTAAAATCTCACGAATTGATAAGTATAATAAAACAACATTTTAAAATTAATGAGGCTGGAAGATTAAAAGGTAATACAGCCCATAAATGGTATATGAAAGATAGCAATAGCTACATAAGTACTATATCTTCGATATCTAATCCTTTTTGTTCTGACTGCAATAGATTAAGGATTACTAGTGATGGTTTCGCACATACTTGCCTTTTTTCAAACAATGGTTCTGATTTAAAAAAATGGCTCAATCCATCAATTAATGAAAAAGGGTTAGAAGAATTTCTTGAGACAATATGGCTAATAAGAGATGATAAATATAGTGAAAATAGATTTGAT------AAATCTGAGAACTCGAAACCACAAAAACCTCATCCTTCAATGTCGTATTTAGGAGGT
>AG-402-B05_2717271160
GATATTCATGATAGAGAGTTAAAAGTTTTAAGGCTTTCATTAACTAATAAATGTAATTTTTCATGTCCATATTGTTTGCCAGAAAATAATAGCTGTTTGACTACATTAACTAATAAGCAATTCCTATCAATAATTAAGGTTGCTTGCAAATTAGGAGTAAACTCACTCAGATTAACTGGGGGAGAGCCATTAATAAGCAGTCAGTTGAATAAGCTGATGGAAGCAATTAATACATTAAAGAAAACAAGAAATCATCCTATTAATAATTTAAAAGACATTGCTATAACTACAAATGGATCATTATTAACAAAAGATAGATGTCAAGATTTATTTGCTTATGGACTCAACAGGATCACAGTTAGTCTAGATGCCCTAGATCCAAAAATATTTTCAATAATGACAGGA---GATAATAATATGATTTCAGCTAAGAATAAGCTGAATCATGTTCTCCAAGGCATTGATAATGCTATCCAAGCAGGCTTTGATCCATTAGAGGGTCAGTTGAAAATAAACTGTGTCATCAAAAAGAACATAAATGATAATCAGATCATAAATCTTGTTCGCTTTGCTAAAGCTAAATCTATTGAAATTAGATTCATAGAATATATGGATGTAGGAAATAAGAATAATTGGCAAGCTAATGAGGTTCTAAAATCTCACGAATTGATAAGTATAATAAAACAACATTTTAAAATTAATGAGGCTGGAAGATTAAAAGGTAATACAGCCCATAAATGGTATATGAAAGATAGCAATAGCTTCATAAGTACTATATCTTCGATATCTAATCCTTTTTGTTCTGACTGCAATAGATTAAGGATTACTAGTGATGGTTTCGCACATACTTGCCTTTTTTCAAACAATGGTTCTGATTTAAAAAAATGGCTCAATCCATCAATTAATGAAAAAGGCTTAGAAGAATTTCTTGAGACAATATGGCTAATAAGAGATGATAAATATAGTGAAAATAGATTTAAT------AAATCTGAGAACTCGAAACCACAAAAACCTCATCCTTCAATGTCTTATTTAGGAGGT
>AG-402-B19_2717660237
GATATTCATGATAGAGAGTTAAAAGTTTTAAGGCTTTCATTAACTAATACATGTAATTTTTCATGTCCATATTGTATGCCAGAAAATAATAGCTGTTTGACTACATTAACTAATAAGCAATTCCTATCAATAATTAAGGTTGCTTGCAAATTAGGAGTAAACTCACTCAGATTAACTGGTGGAGAGCCATTAATAAGCAGCCAGTTGAATAAGCTGATGGAAGCAATTAATACATTAAAGAAAACAAGAAATCATCCTATAAATAATTTAAAAGACATTGCTATAACTACAAATGGATCATTATTAACAAAAGATAGATGTCAAAATTTATTTGATTATGGACTCAACAGAATCACAGTTAGTCTAGATGCTCTAGATCCAAAAATATTTTCAATAATGACAGGA---GATAATAATATGATTTCAGCTAAAAATAAGCTGAATCATGTTCTCCAAGGCATTGATAATGCCATCCAAGCTGGCTTTGATCCATTAGAGGGTCGACTAAAAATAAATTGTGTCATAAAAAAGAACATAAATGATAATCAGATCTTAAATCTTGTTCACTTTGCTAAAGCTAAATCTATTGAAATTAGATTCATAGAATATATGGATGTAGGAAATAAGAATAATTGGCAAGCTAATGAAGTTCTAAAATCTCACGAATTGATCAGTATAATAAAAGAACATTTTAAAATCAATGAAGCTGGAAGATTAATAGGAAATACAGCCCATAAATGGTATATGAAAGATAGCAATAGTTATATAAGCACTATATCTTCGATATCTAATCCTTTTTGTTCTGACTGCAATAGATTAAGGATTACTAGTGATGGTTTCGCACATACTTGTCTTTTTTCAAACAATGGTTCTGATTTAAAAAAATGGCTCAATCCTTCAATTAATGAAAAAGGCTTAGAAGAATTTCTTGAGACAATATGGCTAATAAGAGATGATAAATATAGTGAAAATAGATTTGAT------CAATCTGAAAACTCAAAACCACAAAAACCTCATCCTTCAATGTCGTATTTAGGAGGT
>AG-402-C09_2717274179
GATATTCATGATAGAGAGTTAAAAGTTTTAAGGCTTTCATTAACTAATACATGTAATTTTTCATGTCCATATTGTATGCCAGAAAATAATAGGTGTTTGACTACATTAACTAATAAGCAATTCCTATCAATAATTAAGGTTGCTTGCAAATTAGGAGTAAATTCACTCAGATTAACTGGTGGAGAGCCATTAATAAGCAGCCAGTTGAATAAGCTGATGGAAGCAATTAATACATTAAAGAAAACAAAAAATCATCCTATAAATAATTTAAAAGACATTGCTATAACTACAAATGGATCATTATTAACAAAAGATAGATGTCAAAATTTATTTGATTATGGACTCAACAGAATCACAGTTAGTCTAGATGCTCTAGATCCAAAAATATTTTCAATAATGACAGGA---GATAATAATATGATTTCAGCTAAAAATAAGCTGAATCATGTTCTCCAAGGCATTGATAATGCCATCCAAGCTGGCTTTGATCCATTAGAGGGTCGGCTAAAAATAAATTGTGTCATAAAAAAGAACATAAATGATAATCAGATCTTAAATCTCGTTCACTTTGCAAAAGCTAAATCTATTGAAATTAGATTCATAGAATATATGGATGTAGGAAATAAGAATAATTGGCAAGCTAATGAAGTTCTAAAATCTCACGAATTGATCAGTATAATCAAAGAACATTTTAAAATCAATGAAGCTGGAAGATTAATAGGAAATACAGCCCATAAATGGTATATGAAAGATAGCAATAGTTATATAAGCACTATATCTTCGATATCTAATCCTTTTTGTTCTGACTGCAATAGATTAAGGATTACTAGTGATGGTTTCGCACATACTTGTCTTTTTTCAAACAATGGTTCTGATTTAAAAAAATGGCTCAATCCTTCAATTAATGAAAAAGGCTTAGAAGAATTTCTTGAGACAATATGGCTAATAAGAGATGATAAATATAGTGAAAATAGATTTGAT------CAATCTGAAAACTCGAAACCACAAAAACCTCATCCTTCAATGTCTTATTTAGGAGGT
>AG-402-E17_2717277020
GATATTCATGATAGAGAGTTAAAAGTTTTAAGGCTTTCATTAACTAATACATGTAATTTTTCATGTCCATATTGTATGCCAGAAAATAATAGCTGTTTGACTACATTAACTAATAAGCAATTCCTATCAATAATTAAGGTTGCTTGCAAATTAGGAGTAAACTCACTCAGATTAACTGGTGGAGAGCCATTAATAAGCAGCCAGTTGAATAAGCTGATGGAAGCAATTAATACATTAAAGAAAACAAGAAATCATCCTATAAGTAATTTAAAAGACATTGCTATAACTACAAATGGATCATTATTAACAAAAGATAGATGTCAAGATTTATTTGATTATGGACTCAACAGAATCACAGTTAGTCTAGATGCTCTAGATCCAAAAATATTTTCAATAATGACAGGA---GATAATAATATGATTTCAGCTCAAAATAAGCTGAATCATGTTCTCCAAGGAATTGATAATGCCATTCAAGCTGGCTTTGATCCATTAGAGGGTCGGCTAAAAATAAATTGTGTCATAAAAAAGAACATAAATGATAATCAGATCTTAAATCTTGTTCACTTTGCTAAAGCTAAATCTATTGAAATTAGATTCATAGAATATATGGATGTAGGAAATAAGAATAATTGGCAAGCTAATGAAGTTCTAAAATCTCACGAATTGATCAGTATAATAAAAGAACATTTTAAAGTCAATGAAGCTGGAAGATTAATAGGAAATACAGCCCATAAATGGTATATGAAAGATAGCAATAGTTATATAAGCACTATATCTTCGATATCTAATCCTTTTTGTTCTGACTGCAATAGATTAAGGATTACTAGTGATGGTTTCGCACATACTTGTCTTTTTTCAAACAATGGTTCTGATTTAAAAAAATGGCTCAATCCTTCAATTAATGAAAAAGGCTTAGAAGAATTTCTTGAGACAATATGGCTAATAAGAGATGATAAATATAGTGAAAATAGATTTGAT------CAATCTGAAAACTCTAAACCACAAAAACCTCATCCTTCAATGTCGTATTTAGGAGGT
>AG-402-F05_2717279708
GATAATAGAAAAAGAAAGTTAAAAGTTTTAAGGTTATCTCTTAAACAAAATTGCAATTTTTCGTGTATTTACTGTAAGCCTGAGAACTATAGT---TTGGATGTTTTAAATATTGAACAATTTAAAAAGTTAATTTTAGTCAGTTGTCGATTAGGGGTAAATTCTTTAAGAATCACTGGAGGAGAACCTTTATTGAGTTCTCAATTAGATGAACTTCTTTATGAAATTAAATCGCAAAGATTAGAAGAATCAAATCCAGTAGCTAATTTACAGGATATTTCTCTAACCACAAATGGATATTTGCTGTCTAAGAAAAAAGCTAATGAGCTTTTTAAAAATGGTTTAGACCGCATAACAGTAAGTTTAGATTCGATTGATCCTGATATTTTTTCAAACATGATTGGA---GAAGAAAATAAAATTATTGGCAAAGAAAAATTATTTACTGTCCTTGAAGGAATAGATCATGCAATTAATGCTGGATTTAATCCAAAGGCGGGAAAATTAAAAATAAATGCAGTTATAAAAAAAGAGATGAATGATAATCAAATTTTTGAATTAGTTGATTTTGCAAGAAAAAGGTCTATAGAAATTCGTTTCATTGAATATATGGACGTAGGGATATCTAATAATTGGCAGCCATCAGATGTTTTTTTCTCTGAAAGAATTATTAGGCTATTAAAGAAGAAACATCGATTAAAAGAATACGGAAGAAAGAAGGGACAAACTGCTAATAGATGGTACATGAGTGATTCAAATAGTTTTGTAAGTACAATCTCTTCAATAAGTAATCCTTTTTGTTCAGATTGTAATAGATTGAGGATAACTAGCGATGGTTATGCTTATACATGTCTTTTTTCTAATGAAGGTATAAATCTAAACCCATGGTTGTCTCTACCAATTAATCTCCATGAATTGGAAAATAAAATCAAGAGCATTTGGGAAGCTAGAAAAGACAACTATAGTGAAGATCGATTTAAAGTATTAGAGAAAACAACTGACAATAATCAAAAAATTCATCCATCAATGTCATATCTTGGGGGA
>AG-402-G06_2717152486
------------------------------------------------------------------------------------------------------------------------------------------------------------------------------------------------------------------AAGCTGATGGAAGCAATTCATACATTCAAGAAAACAAGAAATCATCCTATAAATAATTTAAAAGACATTGCTATAACTACAAATGGATCATTATTAACAAAAGATAGATGTCAAAATTTATTTGATTATGGACTCAACAGGATCACAGTTAGTCTAGATGCTCTAGATCCAAAAATATTTTCAATAATGACAGGA---GATAATAATATGATTTCAGCTAAGAATAAGCTAAATCATGTTCTCCAAGGCATTGATAATGCCATCCAAACAGGCTTTGACCCATTAGAGGGTCAGCTAAAAATAAATTGTGTCATCAAAAAGAACATAAATGATAATCAGATCTTAAATCTTGTTCATTTTGCTAAAGCTAAATCTATAGAAATTAGATTCATAGAATATATGGATGTAGGAAATAAGAATAATTGGCAAGCTAATGAAGTTCTAAAATCTCACGAATTGATAAGTATAATAAAAGAACATTTTAAAATTAATGAATCTGGAAGATTAAAAGGTAATACGGCCCATAAATGGTATATGAAAGATAGCAATAGTTATATAAGCACTATATCTTCGATATCTAATCCTTTTTGTTCTGACTGCAATAGATTAAGGATTACTAGTGATGGTTTCGCACATACTTGTCTTTTTTCAAACAATGGTTCTGATTTAAAAAAATGGCTCAATCCATCAATTAATGAAAAAGGCTTAGAAGAATTTCTTGAGACAATATGGCTAATAAGAGATGATAAATATAGTGAAAATAGATTTGAT------AAATCTGAGAACTCGAAACCACAAAAACCTCATCCTTCAATGTCGTATTTAGGAGGT
>AG-402-G08_2717280594
GATATTCATGATAGAGAGTTAAAAGTTTTAAGGCTTTCATTAACTAATACATGTAATTTTTCATGTCCATATTGTATGCCAGAAAATAATAGCTGTTTAACTACATTAACTAATAAGCAATTCCTATCAATCATTAAAGTTGCTTGCAAATTAGGAGTAAACTCACTCAGATTAACTGGTGGAGAGCCATTAATAAGCAGCCAGTTGAATAATCTGATGGAAGCAATTAATACATTAAAGAAAACAAGAAATCATCCTATAAATAATTTAAAAGACATTGCTATAACAACAAATGGATCATTATTAACAAAAGATAGATGTCAAAATTTATTTGATTATGGACTCAACAGAATCACAATTAGTCTAGATGCTCTAGATCCAAAAATATTTTCAATAATGACAGGA---GATAAAAATATGATTTCAGCTAAAAATAAGCTGAATAATGTTCTCCAAGGCATTGATAATGCAATCCAAACAGGCTTTGATCCATTAGAGGGTCGGCTAAAAATAAATTGTGTCATCAAAAAGAACATAAATGATAATCAGATCTTAAATCTTGTTCACTTTGCTAGATCTAAATCTATTGAAATTAGATTCATAGAATATATGGATGTAGGAAATAAGAATAATTGGCAAGCTAATGAAGTTCTAAAATCTCACGAATTGATCAGTATAATAAAAGAACATTTTAAAATCAATGAAGCTGGAAGATTAATAGGAAATACAGCCCATAAATGGTATATGAAAGATAGCAATAGTTATATAAGCACTATATCTTCGATATCTAATCCTTTTTGTTCTGACTGCAATAGATTAAGGATTACTAGTGATGGTTTCGCACATACTTGTCTTTTTTCAAACAATGGTTCTGATTTAAAAAAATGGCTCAATCCTTCAATTAATGAAAAAGGCTTAGAAGAATTTCTTGAGACAATATGGCTAATAAGAGATGATAAATATAGTGAAAATAGATTTGAT------CAATCTGAAAACTCGAAACCACAAAAACCTCATCCTTCAATGTCGTATTTAGGAGGT
>AG-402-G19_2717663525
GATATTCATGATAGAGAGTTAAAAGTTTTAAGGCTTTCATTAACTAATAAATGTAATTTTTCATGTCCATATTGTTTGCCAGAAAATAATAGCTGTTTGACTACATTAACTAATAAGCAATTCCTATCAATAATTAAGGTTGCTTGCAAATTAGGAGTAAACTCACTCAGATTAACTGGGGGAGAGCCATTAATAAGTAGTCAGTTGAATAAGCTGATGGAAGCAATTAATACATTAAAGAAAACAAGAAATCATCCTATTAATAATTTAAAAGACATTGCTATAACTACAAATGGATCATTATTAACAAAAGATAGATGTCAAGATTTATTTGCTTATGGACTCAACAGGATCACAGTTAGTCTAGATGCCCTAGATCCAAAAATATTTTCAATAATGACAGGA---GATAATAATATGATTTCAGCTAAGAATAAGCTGAATCATGTTCTCCAAGGCATTGATAATGCCATCCAAGCAGGCTTTGATCCATTAAAGGGTCAGCTGAAAATAAACTGTGTCATAAAAAAGAACATAAATGATAATCAGATCATAAATCTTGTTCGCTTTGCTAAAGCTAAATCTATTGAAATTAGATTCATAGAATATATGGATGTAGGAAATAAGAATAATTGGCAAGCTAATGAAGTTCTAAAATCTCACGAATTGATAAGTATAATAAAACAACATTTTAAAATTAATGAGGCTGGAAGATTAAAAGGTAATACAGCCCATAAATGGTATATGAAAGATAGCAATAGCTTCATAAGTACTATATCTTCGATATCTAATCCTTTTTGTTCTGACTGCAATAGATTAAGGATTACTAGTGATGGTTTCGCACATACTTGCCTTTTTTCAAACAATGGTTCTGATTTAAAAAAATGGCTCAATCCATCAATTAATGAAAAAGGCTTAGAAGAATTTCTTGAGACAATATGGCTAATAAGAGATGATAAATATAGTGAAAATAGATTTAAT------AAATCTGAGAACTCGAAACCACAAAAACCTCATCCTTCAATGTCGTATTTAGGAGGT
>AG-402-G23_2667718694
GATAATAGAAAAAGAAAGTTAAAAGTTTTAAGGTTATCTCTTAAACAAAATTGCAATTTTTCGTGTATTTACTGTAAGCCTGAGAACTATAGT---TTGGATGTTTTAAATATTGAACAATTTAAAAAGTTAATTTTAGTCAGTTGTCGATTAGGGGTAAATTCTTTAAGAATCACTGGAGGAGAACCTTTATTGAGTTCTCAATTAGATGAACTTCTTTATGAAATTAAATCGCAAAGATTAGAAGAATCAAATCCAGTAGCTAATTTACAGGATATTTCTCTAACCACAAATGGATATTTGCTCTCTAAGAAAAAAGCTAATGAGCTTTTTAAAAATGGTTTAGACCGCATAACAGTAAGTTTAGATGCGATTGATCCTGATATTTTTTCAAACATGATTGGA---GAGGAAAATAAAATTATTGGCAAAGAAAAATTATTTACTGTCCTTAAAGGAATAGATCATGCAATTAATGCTGGATTTAATCCAAAGGCGGGGAAATTAAAAATAAATGCAGTTATAAAAAAAGAAATTAATGATAATCAAATTTTTGAATTAGTTGATTTTGCAAAAAAAAGGTCTATAGAAATTCGTTTCATTGAGTATATGGACGTAGGGATATCTAATAATTGGCAGCCATCAGATGTTTTTTTCTCTGAAAGAATTATTAGGCTATTAAAGAAGAAACATCGATTAAAAGACTACGGAAGAAAGGAGGGACAAACTGCTAATAGATGGTACATGAGTGATTCAAATAGTTTTGTAAGTACAATCTCTTCAATAAGTAATCCTTTTTGTTCAGACTGTAATAGATTGAGGATAACTAGCGATGGTTATGCTTATACATGTCTTTTTTCTAATGAAGGTATAAATCTAAACCCATGGTTGTCTCTACCAATTAATCTCCATGAATTGGAAAATAAAATCAAGAGCATTTGGGAAGCTAGAGAAGATAACTATAGTGAAGATCGATTTAAAGTATTAGAAAAAACAACTGACAAAAATCAAAAAATTCATCCATCAATGTCATATCTTGGGGGA
>AG-402-I23_2667727044
GATAATAGAAAAAGAAAGTTAAAAGTTTTAAGGTTATCTCTTAAACAAAATTGCAATTTTTCGTGCATTTACTGTAAACCTGAGAACAATAGT---TTGGATGTTTTAAATATTGAACAATTTAAAAAGTTAATTTTAGTAAGTTGTCGATTAGGGGTAAATTCTTTAAGAATCACTGGAGGAGAACCTTTATTGAGTTCTCAATTAGATGAGCTTCTTTATGAAATTAAATTGCAAAGATTAGAAGAATCAAATCCAATAGCTAATTTACAGGATATTTCTCTAACCACAAATGGATATTTGCTCTCTAAGGAAAAAGCTAATGAGCTTTTTAAAAATGGTTTAGACCGCATAACAGTAAGTTTAGATGCGATTGATCCTGATATTTTTTCAAACATGATTGGA---GAGGAAAATAAAATTATTGGCAAAGAAAAATTATTTACTGTCCTTGAAGGAATAGATCATGCAATTAATGCTGGATTTAATCCAAAAGCGGGAAAATTAAAAATAAATGCAGTTATAAAAAAAGAGATTAATGATAATCAAATTTTTGAATTAGTTGATTTTGCAAAAAAAAGATCTATAGAAATTCGTTTCATTGAATATATGGACGTAGGTACATCTAATAATTGGCAGCCATCAGATGTTTTTTTCTCTGAAAGAATTATTAGGCTTTTAAAGAAGAAACATCGATTAAAAGACTACGGAAGAAAGGAGGGACAAACTGCTAATAGATGGTACATGAGTGATTCAAATAGTTTTGTAAGTACAATCTCTTCAATAAGCAGTCCCTTTTGTTCAGATTGTAATAGGTTGAGGATAACTAGCGATGGTTATGCTTATAAATGTCTTTTTTCTAGTGAAGGTATAAATCTAAACCCATGGTTGTCTCTACCAATTAATCTCCATGAACTGGAAAATAAAATCAAGAGCATTTGGGAAGCTAGAGAAGATAACTATAGTGAAGATCGATTTAAAATATTGGAGAAAACAACTGTCAAAAATCAAAAAATGCATCCATCAATGTCATATCTTGGGGGA
>AG-402-K16_2667856780
GATAATAGAAAAAGAAAGTTAAAAGTTTTAAGGTTATCTCTTAAACAAAATTGCAATTTTTCGTGTATTTACTGTAAGCCTGAGAACTATAGT---TTGGATGTTTTAAATATTGAACAATTTAAAAAGTTAATTTTAGTCAGTTGTCGATTAGGGGTAAATTCTTTAAGAATCACTGGAGGAGAACCTTTATTGAGTTCTCAATTAGATGAACTTCTTTATGAAATTAAATCGCAAAGATTAGAAGAATCAAATCCATTAGCTAATTTACAGGATATTTCTCTAACCACAAATGGATATTTGCTCTCTAAGAAAAAAGCTAATGAGCTTTTTAAAAATGGTTTAGACCGCATAACAGTAAGTTTAGATGCGATTAATCCTGATATTTTTTCAAAAATGATTGGA---GAGGAAAATAAAATTATTGGCAAAGAAAAATTATTTACTGTCCTTGAAGGAATAGATCATGCAATTAATGCTGGATTTAATCCAAAGGCGGGGAAATTAAAAATAAATGCAGTTATAAAAAAAGAGATTAATGATAATCAAATTTTTGAATTAGTTGATTTTGCAAAAAAAAGGTCTATAGAAATTCGTTTCATTGAGTATATGGACGTAGGGATATCTAATAATTGGCAGCCATCAGATGTTTTTTTCTCTGAAAGAATTATTAGGCTATTAAAGAAGAAACATCGATTAAAAGACTACGGAAGAAAGGAGGGACAAACTGCTAATAGATGGTACATGAGTGATTCAAATAGTTTTGTAAGTACAATCTCTTCAATAAGTAATCCTTTTTGTTCAGACTGTAATAGATTGAGGATAACTAGCGATGGTTATGCTTATACATGTCTTTTTTCTAATGAAGGTATAAATCTAAACCCATGGTTGTCTCTACCAATTAATCTCCATGAATTGGAAAATAAAATCAAGAGCATTTGGGAAGCTAGAGAAGATAACTATAGTGAAGATCGATTTAAAGTATTAGAGAAAACAACTGACAAAAATCAAAAAATTCATCCATCAATGTCATATCTTGGGGGA
>AG-402-K22_2667733979
GATCTCAGGAAAAGGAAGTTAAAAGTTTTAAGATTATCTCTTAAACAAAATTGCAATTTTTCATGTATTTACTGTAAACCAGAAAACTATAAT---TTGGATGTATTAAATATTGAACAATTTAAAAAATTAATTTTTGTAAGTTGTAGATTAGGGATAAATTCTTTAAGAATTACAGGAGGAGAACCTTTATTAAGTTCTCAATTAGTCGAACTTCTTAATGAAATTAGATTACAAAGGTTTGAAGAATCAAATCCAATATCACATTTACAGGATATTTCTCTAACAACAAATGGCTATTTGCTCTCCAAGAAAAAGGCTATGGAGCTTTTTCAAAATGGTTTAGACCGCATAACAGTCAGTTTAGATGCAATTGATCCTGATGTTTTTTCAAAAATGATTGGA---GAGAAAAATAAATTTATAGGTAAAGAAAAATTATTTAATGTGCTTGAGGGAATCGATAATGCAATTAATACTGGATTTAATCCCAGGGAAGGAAAATTAAAAATTAATGCAGTTATAAAAAAAGACGTAAATGATAATCAAATTTTTAAATTAGTTGATTTTGCAAGAAAAAGATCTATAGAAATTCGTTTCATTGAGTATATGGATGTAGGCACATCTAATAATTGGATGCCATCAGATGTTTTTTTCTCTGAAAGAATTATTAGTTCTTTAAAGAAGAAATATCAATTATCAGACTTTGGAAGAAAGGAAGGACAAACAGCTAGTAGATGGTACATGCGTGATTCAAAAAGTTTTATAAGTACAATCTCTTCAGTAAGTAATCCTTTTTGTTCAGACTGTAATAGATTGAGGATAACCAGCGATGGTTATGCTTATACGTGTCTTTTTTCTAATGAAGGTGTAAATCTAAAGCCATGGTTGTCTCAACCAATTGATCTTTACGAATTAGAAAATAAAATCAAAAGCATTTGGGAAGCAAGAGAAGATAACTACAGTGAGAATAGATTTAAAATATTAGAGAAAACAATTAACGTAAATCAAAAAACACATCCATCAATGTCATATCTTGGGGGA
>AG-402-L09_2667736238
GATATTCATGATAGAGAGTTAAAAGTTTTAAGGCTTTCATTAACTAATAAATGTAATTTTTCATGTCCATATTGTTTGCCAGAAAATAATAGCTGTTTGACTACATTAACTAATAAGCAATTCCTATCAATAATTAAGGTTGCTTGCAAATTAGGAGTAAACTCACTCAGATTAACTGGGGGAGAGCCATTAATAAGCAGTCAGTTGAATAAGCTGATGGAAGCAATTAATACATTAAAGAAAACAAGAAATCATCCTATTAATAATTTAAAAGACATTGCTATAACTACAAATGGATCATTATTAACAAAAGATAGATGTCAAGATTTATTTGCTTATGGACTCAACAGGATCACAGTTAGCCTAGATGCCCTAGATCCAAAAATATTTTCAATAATGACAGGA---GATAATAATATGATTTCAGCTAAGAATAAGCTGAATCATGTTCTCCAAGGCATTGATAATGCCATCCAAGCAGGCTTTGATCCATTAAAGGGTCAGCTAAAAATAAACTGTGTCATCAAAAAGAACATAAATGATAATCAGATCATAAATCTTGTTCGCTTTGCTAAAGCTAAATCTATTGAAATTAGATTCATAGAATATATGGATGTAGGAAATAAGAATAATTGGCAAGCTAATGAAGTTCTAAAATCTCACGAATTGATAAATATAATAAAACAACATTTTAAAATTAATGAGGCTGGAAGATTAAAAGGTAATACAGCCCATAAATGGTATATGAAAGATAGCAATAGCTTCATAAGTACTATATCTTCGATATCTAATCCTTTTTGTTCTGACTGCAATAGATTAAGGATTACTAGTGATGGTTTCGCACATACTTGCCTTTTTTCAAACAATGGTTCTGATTTAAAAAAATGGCTCAATCCATCAATTAATGAAAAAGGCTTAGAAGAATTTCTTGAGACAATATGGCTAATAAGAGATGATAAATATAGTGAAAATAGATTTAAT------AAATCTGAGAACTCGAAACCACAAAAACCTCATCCTTCAATGTCGTATTTAGGAGGT
>AG-402-L20_2667738098
GATATTCATGATAGAGAGTTAAAAGTTTTAAGGCTTTCATTAACTAATACATGTAATTTTTCATGTCCATATTGTATGCCAGAAAATAATAGCTGTTTGACTACATTAACTAATAAGCAATTCCTATCAATAATTAAGGTTGCTTGCAAATTAGGAGTAAACTCACTCAGATTAACTGGTGGCGAGCCATTAATAAGCAGCCAGTTGAATAAGCTGATGGAAGCAATTAATACATTAAAGAAAACAAGAAATCATCCTATAAATAATTTAAAAGACATTGCTATAACTACAAATGGATCATTATTAACAAAAGATAGATGTCAAAATTTATTTGATTATGGACTTAACAGAATTACAGTTAGTCTAGATGCTCTAGATCCAAAAATATTTTCAATAATGACAGGA---GAGAATAATATGATTTCAGCTAAGAATAAGCTTAATCATGTTCTGCAAGGCATTGATAATGCCATCCAAGCTGGCTTTGATCCATTAGAGGGTCGGCTAAAAATAAATTGTGTCATTAAAAAGAACATAAATGATAATCAGATCTTAAATCTTGTTCACTTTGCTAAAGCTAAATCTATTGAAATTAGATTCATAGAATATATGGATGTAGGAAATAAGAATAATTGGCAAGCTAATGAAGTTCTAAAATCTCACGAATTGATAAGTATAATAAAAAAACATTTTAAAATTAATGAAGCTGGAAGATTAATAGGAAATACAGCCCATAAATGGTATATGAAAGATAGCAATAGTTATATAAGCACTATATCTTCGATATCTAATCCTTTTTGTTCTGACTGCAATAGATTAAGGATTACTAGTGATGGTTTCGCACATACTTGTCTTTTTTCAAACAATGGTTCTGATTTAAAAAAATGGCTCAATCCTTCAATTAATGAAAAAGGCTTAGAAGAATTTCTTGAGACAATATGGCTAATAAGAGATGATAAATATAGTGAAAATAGATTTGAT------CAATCTGAAAACTCGAAACCACAAAAACCTCATCCTTCAATGTCGTATTTAGGAGGT
>AG-402-L23_2667740945
GATAATAGAAAAAGAAAGTTAAAAGTTTTAAGGTTATCTCTTAAACAAAATTGCAATTTTTCGTGTATTTACTGTAAGCCTGAGAACTATAGT---TTGGATGTTTTAAATATTGAACAATTTAAAAAGTTAATTTTAGTCAGTTGTCGATTAGGGGTAAATTCTTTAAGAATCACTGGAGGAGAACCTTTATTGAGTTCTCAATTAGATGAACTTCTTTATGAAATTAAATCGCAAAGATTAGAAGAATCAAATCCAGTAGCTAATTTACAGGATATTTCTCTAACCACAAATGGATATTTGCTGTCTAAGAAAAAAGCTAATGAGCTTTTTAAAAATGGTTTAGACCGCATAACAGTAAGTTTAGATGCGATTGATCCTGATATTTTTTCAAACATGATTGGA---GAAGAAAATAAAATTATTGGCAAAGAAAAATTATTTACTGTCCTTGAAGGAATAGATCATGCAATTAATGCTGGATTTAATCCAAAGGCGGGAAAATTAAAAATAAATGCAGTTATAAAAAAAGAGATGAATGATAATCAAATTTTTGAATTAGTTGATTTTGCAAAAAAAAGGTCTATAGAAATTCGTTTCATTGAATATATGGACGTAGGGATATCTAATAATTGGCAGCCATCAGATGTTTTTTTCTCTGAAAGAATTATTAGGCTATTAAAGAAGAAACATCGATTAAAAGAATACGGAAGAAAGAAGGGACAAACTGCTAATAGATGGTACATGAGTGATTCAAATAGTTTTGTAAGTACAATCTCTTCAATAAGTAATCCTTTTTGTTCAGATTGTAATAGATTGAGGATAACTAGCGATGGTTATGCTTATACATGTCTTTTTTCTAATGAAGGTATAAATCTAAACCCATGGTTGTCTCTACCAATTAATCTCCATGAATTGGAAAATAAAATCAAGAGCATTTGGGAAGCTAGAAAAGATAACTATAGTGAAGATCGATTTAAAGTATTAGAGAAAACAACTGACAATAATCAAAAAATTCATCCATCAATGTCATATCTTGGGGGA
>AG-402-M23_2667746273
GATATTCATGATAGAGAGTTAAAAGTTTTAAGGCTTTCATTAACTAATACATGTAATTTTTCATGTCCATATTGTATGCCAGAAAATAATAGCTGTTTGACTACATTAACTAATCAGCAATTCCTATCAATAATTAAGGTTGCTTGTAAATTAGGAGTAAACTCACTCAGATTAACTGGGGGAGAGCCATTAATAAGCAGCCAGTTGAATAAGCTGATGGAAGCAATTAATACATTAAAGAAAACAAGAAATCATCCTATAAATAATTTAAAAGACATCGCTATAACTACAAATGGATCATTATTAACAAAAGATAGATGTCAAAATTTATTTGATTATGGACTCAACAGGATCACAGTTAGTCTAGATGCCCTAGATCCAAAAATATTTTCAATAATGACAGGA---GATAATAATATGATTTCAGCTAAGGATAAGCTGAATCATGTCCTCCAAGGCATTGATAATGCCATCCAAACAGGCTTTGATCCATTAGAGGGTCGACTAAAAATAAATTGTGTCATCAAAAAGAACATAAATGATAATCAGATCTTAAATCTTGTTCACTTTGCTAAAGCTAAATCTATTGAAATTAGATTCATAGAATATATGGATGTAGGAAATAAAAATAATTGGCAAGCTAATGAAGTTCTAAGGTCTCACGAATTGATAAGTATAATAAAAGAACATTTTAAAATTAGTGAAGCTGGAAGATTAACAGGTAATACAGCCCATAAATGGTATATGAAAGACAGCAATAGTTATATAAGCACTATATCTTCGATATCTAATCCTTTTTGTTCTGATTGCAATAGATTAAGGATTACTAGTGATGGTTTCGCACATACTTGTCTTTTTTCAAACAATGGTTCTGATTTAAAAAAATGGCTCAATCCATCAATTAATGAAAAAGGCTTAGAAGAATTTCTTGAGACAATATGGCTCATAAGAGATGATAAATATAGTGAAAATAGATTTGAT------AAATCTAAGAACTCGAAACCACAAAAATCTCATCCTTCAATGTCTTATTTAGGAGGG
>AG-402-N08_2717285709
GATAATAGAAAAAGAAAGTTAAAAGTTTTAAGGTTATCTCTTAAACAAAATTGCAATTTTTCGTGTATTTACTGTAAGCCTGAGAACTATAGT---TTGGATGTTTTAAATATTGAACAATTTAAAAAGTTAATTTTAGTCAGTTGTCGACTAGGGGTAAATTCTTTAAGAATCACTGGAGGAGAACCTTTATTGAGTTCTCAATTAGATGAACTTCTTTATGAAATTAAATCGCAAAGATTAGAAGAATCAAATCCAGTAGCTAATTTACAGGATATTTCTCTAACCACAAATGGATATTTGCTCTCTAAGAAAAAAGCTAATGAGCTTTTTAAAAATGGTTTAGACCGCATAACAGTAAGTTTAGATGCGATTGATCCTGATATTTTTTCAAACATGATTGGA---GAGGAAAATAAAATTATTGGCAAAGAAAAATTATTTACTGTCCTTGAGGGAATAGATCATGCAATTAATGCTGGATTTAATCCAAAGGCGGGGAAATTAAAAATAAATGCAGTTATAAAAAAAGAGATTAATGATAATCAAATTTTTGAATTAGTTGATTTTGCAAAAAAAAGGTCTATAGAAATTCGTTTCATTGAGTATATGGACGTAGGGATATCTAATAATTGGCAGCCATCAGATGTTTTTTTCTCTGAAAGAATTATTAGGCTATTAAAGAAGAAACATCGATTAAAAGAATACGGAAGAAAGGAGGGACAAACTGCTAATAGATGGTACATGAGTGATTCAAATAGTTTTGTAAGTACAATCTCTTCAATAAGTAACCCTTTTTGTTCAGACTGTAATAGATTGAGGATAACTAGCGATGGTTATGCTTATACATGTCTTTTTTCTAATGAAGGTATAAATCTAAACCCATGGTTGTCTCTACCAATTAATCTCCATGAATTGGAAAATAAAATCAAGAGCATTTGGGAAGCTAGAGAAGATAACTATAGTGAAGATCGATTTAAAGTATTAGAGAAAACAACTGACAAAAATCAAAAAATTCATCCATCAATGTCATATCTTGGGGGA
>AG-402-N09_2717286556
GATATTCATGATAGAGAGTTAAAAGTTTTAAGGCTTTCATTAACTAATACATGTAATTTTTCATGTCCATATTGTATGCCAGAAAATAATAGCTGTTTGACTACATTAACTAATAAGCAATTCCTATCAATAATTAAGGTTGCTTGCAAATTAGGAGTAAACTCACTCAGATTAACTGGTGGAGAGCCATTAATAAGCAGCCAGTTGAATAAGCTGATGGAAGCAATTAATACATTAAAGAAAACAAGAAATCATCCTATAAATAATTTAAAAGACATTGCTATAACTACAAATGGATCATTATTAACAAAAGATAGATGTCAAAATTTATTTGATTATGGACTTAACAGAATTACAGTTAGTCTAGATGCTCTAGATCCAAAAATATTTTCAATAATGACAGGA---GATAATAATATGATTTCAGCTAAAAATAAGCTTAATCATGTTCTCCAAGGCATTGATAATGCCATACAAGCTGGCTTTGATCCATTAGAGGGTCGGCTAAAAATAAATTGTGTCATAAAAAAGAACATAAATGATAATCAGATCTTAAATCTTGTTCACTTTGCTAAAACTAAATCTATTGAAATTAGATTCATAGAATATATGGATGTAGGAAATAAGAATAATTGGCAAGCTAATGAAGTTCTAAAATCTCACGAATTGATCAGTATAATAAAAGAACATTTTAAAATCAATGAAGCTGGAAGATTAATAGGAAATACAGCCCATAAATGGTATATGAAAGATAGCAATAGTTATATAAGCACTATATCTTCGATATCTAATCCTTTTTGTTCTGACTGCAATAGATTAAGGATTACTAGTGATGGTTTCGCACATACTTGTCTTTTTTCAAACAATGGTTCTGATTTAAAAAAATGGCTAAATCCTTCAATTAATGAAAAAGGATTAGAAGAATTTCTTGAGACAATATGGCTAATAAGAGATGATAAATATAGTGAAAATAGATTTGAT------CAATCTGAAAACTCGAAACCACAAAAACCTCATCCTTCAATGTCGTATTTAGGAGGT
>AG-402-N17_2717663941
GATAATAGAAAAAGAAAGTTAAAAGTTTTAAGGTTATCTCTTAAACAAAATTGCAATTTTTCGTGTATTTACTGTAAGCCTGAGAACTATAGT---TTGGATGTTTTAAATATTGAACAATTTAAAAAGTTAATTTTAGTCAGTTGTCGATTAGGGGTAAATTCTTTAAGAATCACTGGAGGAGAACCTTTGTTGAGTTCTCAATTAGATGAACTTCTTTATGAAATTAAATCGCAAAGATTAGAAGAATCAAATCCAGTAGCTAATTTACAGGATATTTCTCTAACCACAAATGGATATTTGCTCTCTAAGAAAAAAGCTAATGAGCTTTTTAAAAATGGTTTAGACCGCATAACAGTAAGTTTAGATGCGATTGATCCTGATATTTTTTCAAACATGATTGGA---GAGGAAAATAAAATTATTGGCAAAGAAAAATTATTTACTGTCCTTGAAGGAATAGATCATGCAATTAATGCTGGATTTAATCCAAAGGCGGGAAAATTAAAAATAAATGCAGTTATAAAAAAACAGATGAATGATAATCAAATTTTTGAATTAGTTGATTTTGCAAAAAAAAGGTCTATAGAAATTCGTTTCATTGAATATATGGATGTAGGGATATCTAATAATTGGCAGCCATCAGATGTTTTTTTCTCTGAAAGAATTATTAGGCTATTAAAGAAGAAACATCGATTAAAAGAATACGGAAGAAAGGAGGGACAAACTGCTAATAGATGGTACATGAGTGATTCAAATAGTTTTGTAAGTACAATCTCTTCAATAAGTAATCCTTTTTGTTCAGATTGTAATAGATTGAGGATAACTAGCGATGGTTATGCTTATACATGTCTTTTTTCTAATGAAGGTATAAATCTAAACCCATGGTTGTCTCTACCAATTAATCTCCATGAATTGGAAAATAAAATCCAGAGCATTTGGGAAGCTAGAGAAGATAACTATAGTGAAGATCGATTTAAAGTATTAGAGAAAACAACTGACAAAAATCAAAAAATTCATCCATCAATGTCATATCTTGGGGGA
>AG-402-O21_2667754412
GATATTCATGATAGAGAGTTAAAAGTTTTAAGGCTTTCATTAACTAATACATGTAATTTTTCATGTCCATATTGTATGCCAGAAAATAATAGCTGTTTGACTACATTAACTAATAAGCAATTCCTATCAATAATTAAGGTTGCTTGCAAATTAGGAGTAAACTCACTCAGATTAACAGGTGGAGAGCCATTAATAAGCAGCCAGTTGAATAAGCTGATGGAAGCAATTAATACATTAAAGAAAACAAGAAATCATCCTATAAATAATTTAAAAGACATTGCTATAACTACAAATGGATCATTATTAACAAAAGATAGATGTCAAAATTTATTTGATTATGGACTCAACAGAATTACAGTTAGTCTAGATGCTCTAGATCCAAAAATATTTTCAATAATGACAGGA---GATAATAATATGATTTCAGCTAAAAATAAGCTGAATCATGTTCTCCAAGGCATTGATAATGCCATACAAGCTGGCTTTGATCCATTAGAGGGTCGGCTAAAAATAAATTGTGTCATAAAAAAGAACTTAAATGATAATCAGATCTTAAATCTTGTTCACTTTGCTAAAGCTAAATCTATTGAAATTAGATTCATAGAATATATGGATGTAGGAAATAAGAATAATTGGCAAGCTAATGAAGTTCTAAAATCTCACGAATTGATCAGTATAATAAAAGAACATTTTAAAATCAATGAAGCTGGAAGATTAATAGGAAATACAGCCCATAAATGGTATATGAAAGATAGCAATAGTTATATAAGCACTATATCTTCGATATCTAATCCTTTTTGTTCTGACTGCAATAGATTAAGGATTACTAGTGATGGTTTCGCACATACTTGTCTTTTTTCAAACAATGGTTCTGATTTAAAAAAATGGCTCAATCCTTCAATTAATGAAAAAGGCTTAGAAGAATTTCTTGAGACAATATGGCTAATAAGAGATGATAAATATAGTGAAAATAGATTTGAT------CAATCTGAAAACTCGAAACCACAAAAACCTCATCCTTCAATGTCGTATTTAGGAGGT
>AG-409-A10_2717287954
GATATTCATGATAGAGAGTTAAAAGTTTTAAGACTTTCATTAACTAATAAATGTAATTTTTCATGTCCATATTGTTTGCCAGAAAATAATAGCTGTTTGACTACATTAACTAATAAGCAATTCCTATCAATAATTAAGGTTGCTTGCAAATTAGGAGTAAACTCACTCAGATTAACTGGGGGAGAGCCATTAATAAGCAGTCAGTTGAATAAGCTGATGGAAGCAATTAATACATTAAAGAAAACAAGAAATCATCCTATTAATAATTTAAAAGACATTGCTATAACTACAAATGGATCATTATTAACAAAAGATAGATGTCAAGATTTATTTGCTTATGGACTCAACAGGATCACAGTTAGCCTAGATGCCCTAGATCCAAAAATATTTTCAATAATGACAGGA---GATAATAATATGATTTCAGCTAAGAATAAGCTGAATCATGTTCTCCAAGGCATTGATAATGCCATCCAAGCAGGCTTTGATCCATTAAAGGGTCAGCTGAAAATAAACTGTGTCATCAAAAAGAACATAAATGATAATCAGATCATAAATCTTGTTCGCTTTGCTAAAGCTAAATCTATTGAAATTAGATTCATAGAATATATGGATGTAGGAAATAAGAATAATTGGCAAGCTAATGAAGTTCTAACATCTCACGAGTTGATAAATATAATAAAACAACATTTTAAAATTAATGAGGCTGGAAGATTAAAAGGTAATACAGCCCATAAATGGTATATGAAAGATAGTAATAGCTTCATAAGTACTATATCTTCGATATCTAATCCTTTTTGTTCTGACTGCAATAGATTAAGGATTACTAGTGATGGTTTCGCACATACTTGCCTTTTTTCAAACAATGGTTCTGATTTAAAAAAATGGCTCAATCCATCAATTAATGAAAAAGGCTTAGAAGAATTTCTTGAGACAATATGGCTAATAAGAGATGATAAATATAGTGAAAATAGATTTAAT------AAATCTGAGAACTCGAAACCACAAAAACCTCATCCTTCAATGTCGTATTTAGGAGGT
>AG-412-J13_2717696599
GATAATAGAAAAAGAAAGTTAAAAGTTTTAAGGTTATCTCTTAAACAAAATTGCAATTTCTCATGCATTTATTGTAAGCCAGAAAATTATAGT---TTGGATGTATTAAATATTGAACAATTTAAAAAATTAATTTTTGTCAGTTGTCGATTAGGGGTAAATTCTCTAAGAATTACTGGGGGTGAACCTTTATTAAGTTCTCAATTAGATGAACTTCTTCATGAAATTAAATTACAAAGGTTAGAAAAATTAAATCCAATATCAAATTTACAGGATATTTCTCTAACCACAAATGGATATTTGCTCTCTAAGAAAAAAGCTTTTGACCTTTTTAAAAATGGTTTAGACCGGATAACTGTTAGTTTAGATGCAATTGATCCTGAAATTTTTTCAAACATGATTGGA---GAGGAAAATAAAATTATTGGTAAAGAAAAATTATTTACTGTCCTTGAAGGAATAGATCATGCAATTAATGCTGGATTTAATCCAAAGTCAGGAAAATTAAAAATAAATGCAGTCATAAAAAAAGAGATAAATGATAATCAAATTTTTGAATTAGTTGATTTTGCAAAAAAAAGGTCTATAGAAATTCGTTTCATTGAATATATGGACGTAGGCTCATCTAATAATTGGAGGCCATCAGATGTTTTTTCCTCTGAAAGAATTATTAGGTTATTAAAGAAGAAATATCTATTAAAAGACTACGGAAGAAAGGAAGGACAAACAGCTAATAGATGGTACATTAGTGATTCAAAAAGTTTTATAAGTACAATCTCTTCAGTAAGTAATCCTTTTTGTTCCGATTGTAATAGATTGAGGATAACTAGCGATGGATATGCTTATACGTGTCTTTTTTCTAGTGAAGGTATAAATCTAAACCCATGGTTGTCTCTACCAATCAATCCCCATGAACTGGAAAAAAAAATCAAGAGCATTTGGGAAGCGAGAGAAGATAACTATAGTGAAGATAGATTTAAAATATTAGAGAAAAAAAATAACCAAAATCAAAAAATGCATCCCTCAATGTCATATCTTGGAGGA
>AG-418-D13_2717708960
GATAATAGAAAAAGAAAGTTAAAAGTTTTAAGGTTATCTCTTAAACAAAATTGCAATTTTTCGTGTATTTACTGTAAGCCTGAGAACTATAGT---TTGGATATTTTAAATATTGAACAATTTAAAAAGTTAATTTTAGTCAGTTGTCGATTAGGGGTAAATTCTTTAAGAATTACTGGAGGAGAACCTTTATTGAGTTCTCAATTAGATGAACTTCTTTATGAAATTAAATCGCAAAGATTAGAAGAATCAAATCCAGTAGCTAATTTACAGGATATTTCTCTAACCACAAATGGATATTTGCTCTCTAAGAAAAAAGCTAATGAGCTTTTTAAAAATGGTTTAGACCGCATAACAGTAAGTTTAGATGCGATTGATCCTGATATTTTTTCAAACATGATTGGA---GAGGAAAATAAAATTATTGGCAAAGAAAAATTATTTACTGTCCTTGAAGGAATAGATCATGCAATTAATGCTGGATTTAATCCAAAGGCGGGGAAATTAAAAATAAATGCAGTTATAAAAAAAGAGATTAATGATAATCAAATTTTTGAATTAGTTGATTTTGCAAAAAAAAGGTCTATAGAAATTCGTTTCATTGAGTATATGGACGTAGGGATATCTAATAATTGGCAGCCATCAGATGTTTTTTTCTCTGAAAGAATTATTAGGCTATTAAAGAAGAAACATCGATTAAAAGACTACGGAAGAAAGGAGGGACAAACTGCTAATAGATGGTACATGAGTGATTCAAATAGTTTTGTAAGTACAATCTCTTCAATAAGTAATCCTTTTTGTTCAGACTGTAATAGATTAAGGATAACTAGCGATGGTTATGCTTATACATGTCTTTTTTCTAATGAAGGTATAAATCTAAACCCATGGTTGTCTCTACCAATTAATCTCCATGAATTGGAAAACAAAATCAAGAGCATTTGGGAAGCTAGAGAAGATAACTATAGTGAAGATCGATTTAAAGTATTAGAGAAAACAACTGACAAAAATCAAAAAATTCATCCATCAATGTCATATCTTGGGGGA
>AG-418-O02_2717325591
GATAATAGAAAAAGAAAGTTAAAAGTTTTAAGGTTATCTCTTAAACAAAATTGCAATTTTTCGTGTATTTACTGTAAGCCTGAGAACTATAGT---TTGGATGTTTTAAATATTGAACAATTTAAAAAGTTAATTTTAGTCAGTTGCCGATTAGGGGTAAATTCTTTAAGAATCACTGGAGGAGAACCTTTATTGAGTTCTCAATTAGATGAACTTCTTTATGAAATTAAATCGCAAAGATTAGAAGAATCAAATCCAGTAGCTAATTTACAGGATATTTCTCTAACCACAAATGGATATTTGCTCTCTAAGAAAAAAGCTAATGAGCTTTTTAAAAATGGTTTAGACCGCATAACAGTAAGTTTAGATGCGATTGATCCTGATATTTTTTCAAACATGATTGGA---GAGGAAAATAAAATTATTGGTAAAGAAAAATTATTCACTGTCCTTGAAGGAATAGATCATGCAATTAATGCTGGATTTAATCCAAAGGCGGGGAAATTAAAAATAAATGCAGTTATAAAAAAAGAGATTAATGATAATCAAATTTTTAAATTAGTTGATTTTGCAAAAAAAAGGTCTATAGAAATTCGTTTCATTGAGTATATGGACGTAGGGATATCTAATAATTGGCAGCCATCAGATGTTTTTTTCTCTGAGAGAATTATTAGGCTACTAAAGAAGAAACATCGATTAAAAGACTACGGAAGAAAGGATGGACAAACTGCTAATAGATGGTACATGAGTGATTCAAATAGTTTTGTAAGTACAATCTCTTCAATAAGTAATCCTTTTTGTTCAGACTGTAATAGATTGAGGATAACTAGCGATGGTTATGCTTATACATGTCTTTTTTCTAATGAAGGTATAAATCTAAACCCATGGTTGTCTCTACCAATTAATCTCCATGAATTGGAAAATAAAATCAAGAGCATTTGGGAAGCTAGAGAAGATAACTATAGTGAAGATCGATTTAAAGTATTAGAGAAAAAAACTGACAAAAATCAAAAAATTCATCCATCAATGTCATATCTTGGGGGA
>AG-418-O03_2717326558
GATAATAGAAAAAGAAAGTTAAAAGTTTTAAGGTTATCTCTTAAACAAAATTGCAATTTTTCATGTATTTACTGTAAGCCTGAGAACTCTAGT---TTGGATGTTTTAAATATTGAACAATTTAAAAAGTTAATTTTAGTCAGTTGTCGATTAGGGGTAAATTCTTTAAGAATCACTGGAGGAGAACCTTTATTGAGTTCTCAATTAGATGAACTTCTTTATGAAATTAAATCGCGAAGATTAGAAGAATCAAATCCAGTAGCTAATTTACAGGATATTTCTCTAACCACAAATGGATATTTGCTCTCTAAGAAAAAAGCTAATGAGCTTTTTAAAAATGGTTTAGACCGCATAACAGTAAGTTTAGATGCGATTGATCCTGATATTTTTTCAAACATGATTGGA---GAGGAAAATAAAATTATTGGCAAAGAAAAATTATTTACTGTCCTTGAAGGAATAGATCATGCAATTAATGCTGGATTTAATCCAAAGGCGGGGAAATTAAAAATAAATGCAGTTATAAAAAAAGAGATTAATGACAATCAAATTTTTGAATTAGTTGATTTTGCAAAAAAAAGGTCTATAGAAATTCGTTTCATTGAGTATATGGACGTAGGGATATCTAATAATTGGCAGCCATCAGATGTTTTTTTCTCTGAAAGAATTATTAGGCTATTAAAGAAGAAACATCGATTAAAAGACTACGGAAGAAAGGAGGGACAAACTGCTAATAGATGGTACATGAGTGATTCAAATAGTTTTGTAAGTACAATCTCTTCAATAAGTAATCCTTTTTGTTCAGACTGTAATAGATTGAGGATAACTAGCGATGGTTATGCTTATACATGTCTTTTTTCTAATGAAGGTATAAATCTAAACCCATGGTTGTCTCTACCAATTAATCTCCATGAATTGGAAAATAAAATCAAGAGCATTTGGGAAGCTAGAGAAGATAACTATAGTGAAGATCGATTTAAAGTAATAGAGAAAACAACTGACAAAAATCAAAAAATTCATCCATCAATGTCATATCTTGGGGGA
>AG-418-P13_2717331180
GATAATAGAAAAAGAAAGTTAAAAGTTTTAAGGTTATCTCTTAAACAAAATTGCAATTTTTCGTGTATTTACTGTAAGCCTGAGAACTATAGT---TTGGATGTTTTAAATATTGAACAATTTAAAAAGTTAATTTTAGTCAGTTGTCGATTAGGGGTGAATTCTTTAAGAATAACTGGAGGAGAACCTTTATTGAGTTCTCATTTAGATGAACTTCTTTATGAAATTAAATCGCAAAGATTAGAAGAATCAAATCCAGTAGCTAATTTACAGGATATTTCTCTAACCACAAATGGATATTTGCTCTCTAAGAAAAAAGCTAATGAGCTTTTTAAAAATGGTTTAGACCGCATAACAGTAAGTTTAGATGCGATTGATCCTGATATTTTTTCAAACATGATTGGA---GAGGAAAATAAAATTATTGGTAAAGAAAAATTATTTACTGTCCTTGAAGGAATCGATCATGCAATTAATGCTGGATTTAATCCAAAGGCAGGGAAATTAAAAAATAAATGCAGTTATAAAAAA---------------------------------------------------------------------------------------------------------------------------------------------------------------------------------------------------------------------------------------------------------------------------------------------------------------------------------------------------------------------------------------------------------------------------------------------------------------------------------------------------------------------------------
>AG-424-M03_2717718947
GATAATAGAAAAAGAAAGTTAAAAGTTTTAAGGTTATCTCTTAAACAAAATTGCAATTTTTCATGCATTTACTGTAAGCCAGAAAATTATAGT---TTAGATGTATTAAATATTGAACAATTTAAAAAGTTAATTTTGGTCAGTTGTCGATTAGGGGTAAAGTCTATAAGAATTACTGGAGGTGAACCTTTATTAAGTTCTCAATTAGATGAACTGCTTCATGAAATTAAATTGCAAAGGTTAGAAGAATCAAATCCAATAGCAAATTTACAGGATATTTCTCTAACTACAAATGGATATTTGCTCTCTAAGAAAAAAGCTATTGAGCTTTTTAAAAATGGTTTAGACCGGATAACAGTAAGTTTAGATGCAATTGAACCTGATATTTTTTCAAACATGATTGGA---GAGGAAAATAAAATTATTGGTAAAGAAAAATTATTTACTGTCCTTGAAGGAATAGATCATGCAATTAATGCTGGATTTAATCCAAAGGAGGGGAAATTAAAAATAAATGCAGTCATTAAAAAAGAGATAAATGATAATCAAATTTTTGAATTAGTTGATTTTGCAAAAAAAAGGTCTATAGAAATTCGTTTTATTGAATATATGGACGTAGGCACATCTAATAATTGGAAGCCATCAGATGTTTTTTTCTCTGAAAAAATTATTAGTTTATTAAAGAAGAAATATCGATTAAAAGACTACGGAAGAAAGGAAGGGCAAACAGCCAATAGATGGTACATCAGTGATTCAAAAAGTTTTATAAGTACAATCTCTTCAGTAAGTAATCCTTTTTGTTCAGATTGTAATAGGTTGAGGATAACTAGCGATGGTTATGCTTACACGTGTCTTTTTTCTAGTGAAGGTATCAATCTAAACCCATGGTTATCTCTACCAATTAATCTCCATGAACTGGAAAATAAAATCAAGAGCATTTGGGAAGCGAGAGAAGATAACTATAGTGAAGATAGATTTAAAAAATTAGAAAAAACAACTAACAAAAATCAAAAAATGCATCCATCAATGTCATATCTTGGGGGA
>AG-429-C19_2717341809
GATAATAGAAAAAGAAAGTTAAAAGTTTTAAGGTTATCTCTTAAACAAAATTGCAATTTTTCGTGTATTTACTGTAAGCCTGAGAACTATAGT---TTGGATGTTTTAAATATTGAACAATTTAAAAAGTTAATTTTAGTCAGTTGTCGATTAGGGGTAAATTCTTTAAGAATCACTGGCGGAGAACCTTTATTGAGTTCTCAATTAGATGAACTTCTTTATGAAATTAAATCGCAAAGATTAGAAGAATCAAATCCAGTATCTAATTTACAGGATATTTCTCTAACCACAAATGGATATTTGCTATCTAAGAAAAAAGCTAATGAGCTTTTTAAAAATGGTTTAGACCGCATAACAGTAAGTTTAGATGCGATTGATCCTGATATTTTTTCAAATATGATTGGA---GAGGAAAATAAAATTATTGGCAAAGAAAAATTATTTACTGTCCTTGAAGGAATAGATCATGCAATTAATGCTGGATTTAATCCAAAGGCGGGGAAATTAAAAATAAATACAGTTGTAAAAAAAGAGATCAATGATAATCAAATTTTTGAATTAGTTAATTTTGCAAAAAAAAGGTCTATAGAAATTCGTTTCATTGAGTATATGGACGTAGGGATATCTAATAATTGGCAGCCATCAGATGTTTTTTTCTCTGAAAGAATTATTAGGCTATTAAAGAAGAAACATCGATTAAAAGACTACGGAAGAAAGGAGGGACAAACTGCTAATAGATGGTACATGAGTGATTCAAATAGTTTTGTA------------------------------------------------------------------------------------------------------------------------------------------------------------------------------------------------------------------------------------------------------------------------------------
>AG-449-C14_2717371888
---------------------------------------------------------------------------------------------------------------------------------------------------------------------------------------------------------------------------------------------------------------------------------------------------------------------------------------------------------------------------------------------------------------------------------------------------------------------------------------------------------------------------------------------------------------------------------------------------------------------------------ATGGACGTAGGGATATCTAATAATTGGCAGCCATCAGATGTTTTTTTCTCTGAAAGAATTATTAGGCTACTAAAGAAGAAACATCGATTAAAAGACTACGGAAGAAAGGAGGGACAAACTGCTAATAGATGGTACATGAGTGATTCAAATAGTTTTGTAAGTACAATCTCTTCAATAAGTAATCCTTTTTGTTCAGACTGTAATAGATTGAGGATAACTAGCGATGGTTATGCTTATACATGTCTTTTTTCTAATGAAGGTATAAATCTAAACCCATGGCTGTCTCTACCAATTAATCTCCATGAATTGGAAAATAAAATCAAGAGCATTTGGGAAGCTAGAGAAGATAACTATAGTGAAGATCGATTTAAAGTATTAGAGAAAAAAACTGACAAAAATCAAAAAATTCATCCATCAATGTCATATCTTGGGGGA
>AG-449-K21_2717734568
GATAATAGAAAAAGAAAGTTAAAAGTTTTAAGGTTATCTCTTAAACAAAATTGCAATTTTTCGTGTATTTACTGTAAGCCTGAGAACTATAGT---TTGGATGTTTTAAATATTGAACAATTTAAAAAATTAATTTTAGTCAGTTGTCGATTAGGGGTAAATTCTTTAAGAATCACTGGAGGAGAACCTTTATTGAGTTCTCAATTAGATGAACTTCTTTATGAAATTAAATCGCAAAGATTAGAAGAATCAAATCCAGTAGCTAATTTACAGGATATTTCTCTAACCACAAATGGATATTTGCTCTCTAAGAAAAAAGCTAATGAGCTTTTTAAAAATGGTTTAGACCGTATAACAGTAAGTTTAGATGCTATTGATCCTGATATTTTTTCAAACATGATTGGA---GAGGAAAATAAAATTATTGGCAAAGAAAAATTATTTACTGTCCTTGAAGGAATAGATCATGCAATTAATGCTGGATTTAATCCAAAGGCGGGGAAATTAAAAATAAATGCAGTTATAAAAAAAGAGATTAATGATAATCAAATTTTTGAATTAGTTGATTTTGCAAAAAAAAGGTCTATAGAAATTCGTTTCATTGAGTATATGGACGTAGGGATATCTAATAATTGGCAGCCATCAGATGTTTTTTTCTCTGAAAGAATTATTAGGCTATTAAAGAAGAAACATCGATTAAAAGACTACGGAAGAAAGGAGGGACAAACTGCTAATAGATGGTACATGAGTGATTCAAATAGTTTTGTAAGTACAATCTCTTCAATAAGTAATCCTTTTTGTTCAGACTGTAATAGATTGAGGATAACTAGCGATGGTTATGCTTATACATGTCTTTTTTCTAATGAAGGTATAAATCTAAACCCATGGTTGTCTCTACCAATTAATCTCCATGAATTGGAAAATAAAATCAAGAGCATTTGGGAAGCTAGAGAAGATAATTATAGTGAAGATCGATTTAAAGTATTAGAGAAAACAACTGACAAAAATCAAAAAATTCATCCATCAATGTCATATCTTGGGGGA
>AG-459-A09_2717735152
GATTTATTAAATCGAGGATTAGAAGTTTTAAGGATATCTCTTCAAGAAGATTGTAATTTTTCTTGCATATACTGTAAACCAGAAAATAATAAT---TTAAAGTCCTTAAGTGTTGAACAATTTAAAAATATTATTTTTGTTGCTTGTAAGTTAGGAGTTAATTCTTTAAGACTTACAGGAGGAGAACCTTTATTAAGTACTCAATTGGAAAAACTCCTTTATGAAATCAAATTACTGAGAAAAATAAAATCTAATCCAATATCAAATTTACAAGATGTTGCTTTAACTACTAACGGTTTTTTACTTTCAAAAAAAAAGGCTGATTCACTTTTCAAAAATGGTTTGGACCGAATAACAATAAGTTTGGATGCTATTGATCCAGATATTTTTTCGAAAATGATAGGA---GAAAACAATAAAATAATTGGTAGAGAAAAATTATATAAAGTTCTTGAGGGTATAGATAACTCAATTGATGCTGGATTTAGTCCGAAAAATGGGAAATTGAAAATAAATACAGTAATTAAAAAAGATATAAATGATAATCAAATTTTTGAATTAGTTAATTTTGCAAGAGAAAGATCAATTGAAATTCGCTTTATCGAATATATGGATGTTGGATCCGCAAATAATTGGAAGTCATCCGAAGTATTTTTTTCAGAGAGAATTATTAATTCTTTAAAAGAAAAATATCATCTATCAAATTTAGGTAGATATAAAGGTTATACAGCCAACAGATGGTTTATGGGAGATTCTGAAAGTTATGTAAGTACAGTCTCTTCGATAAGCAATCCATTTTGTTCTGACTGTAATAGATTAAGAATTACTAGTGATGGTTATGCTTACACTTGTCTTTTTTCAAGTGAAGGTAAAAATCTTAATCAATGGTTAGCGGAACCAATTAATATATTGGAATTGGAAAAAGAAATTAAGAAAATTTGGAGATCTAGAGATGACAAATATAGTGAAAATAGAATAAAAATTTTACAGAAAGATTCAAAAAAATATCCAAAAAATCATCCCTCAATGGCATATCTTGGAGGT
>AG-459-B06_2717736998
GATAATAGAAAAAGAAAGTTAAAAGTTTTAAGGTTATCTCTTAAACAAAATTGCAATTTTTCTTGTATTTATTGTAAGCCGGAGAATTATGGT---TTGGATGTGTTAAATATTGAACAATTTAAAAAATTAATTTTAGTCAGTTGTCGATTAGGGGTAAATTCTTTAAGAATTACTGGAGGTGAACCTTTATTGAGTTCTCAATTAGATGAACTTCTTTATGAAATTAAATCGCAAAGAATAGAAGAATTAAATCCAATAGCTAATTTACAGGATATTTCTCTAACCACCAATGGATATTTGCTTTCTAAAAAAAAAGCTAATGATCTTTTTAAAAATGGTTTAGACCGCATAACAGTAAGTTTAGATGCGATTGATCCTGATATTTTTACAAACATGATTGGA---GAAGAAAATAAAATTATTGGCAAAGAAAAATTATTTACTGTCCTTGAAGGAATAGATCATGCAATAAATGCTGGATTTAATCCAAAGGCGGGAAAATTAAAAATAAATGCAGTCATAAAAAAAGAGATAAATGATAATCAAATTTTTGAATTAGTTGATTTTGCAAAAAAAAGGTCAATAGAAATTCGTTTCATTGAATATATGGACGTAGGCACATCTAATAATTGGCGGCCATCAGATGTTTTTTTCTCTGAAAGAATTATTAGGTTATTAAAGAAGAAGCATCGATTAAAAGACTACGGTAGAAAGGAGGGACAAACTGCTAATAGGTGGTACATGAGTGATTCAAAAAGTTTTATAAGTACAATCTCTTCAATAAGTAATCCTTTTTGTTCAGATTGTAATAGATTGAGGATAACTAGCGATGGTTATGCTTATACATGTCTCTTTTCTAGTGAAGGTATAAATTTAAACCCATGGTTGTCCCTACCAATAAATCTTCATGAACTGGAAAATAAAATCAAGAGCATTTGGGAAGCTAGAGAAGATAACTATAGTGAAGATCGATTTAAAGTATTAGAGAAAACAACTGACAAAAATCAAAAAATGCACCCATCAATGTCATATCTTGGAGGA
>AG-459-D04_2717740407
GATAATAGAAAAAGAAAGTTAAAAGTTTTAAGGTTATCTCTTAAACAAAATTGCAATTTTTCGTGTATTTACTGTAAGCCTGAGAACTATAGT---TTGGATGTTTTAAATATTGAACAATTTAAAAAGTTAATTTTAGTCAGTTGTCGACTAGGGGTAAATTCTTTAAGAATCACTGGAGGAGAACCTTTATTGAGTTCTCAATTAGATGAACTTCTTTATGAAATTAAATCGCAAAGATTAGAAGAATCTAATCCTGTAGCTAAATTACAGGATATTTCTCTAACCACAAATGGATATTTGCTCTCTAAGAAAAAAGCTAATGAGCTTTTTAAAAATGGTTTAGACCGCATAACAGTAAGTTTAGATGCGATTGATCCTGATATTTTTTCAAACATGATTGGA---GAGGAAAATAAAATTATTGGCAAAGAAAAATTATTTACTGTTCTTGAAGGAATAGATCATGCAATTAATGCTGGATTTAATCCAAAGGCGGGGAAATTAAAAATAAATGCAGTTATAAAAAAAGAGATTAATGATAATCAAATTTTTGAATTAGTTGATTTTGCAAAAAAAAGGTCTATAGAAATTCGTTTCATTGAGTATATGGACGTAGGGATATCTAATAATTGGCAGCCATCAGACGTTTTTTTCTCTGAAAGAATTATTAGGCTATTAAAGAAGAAACATCGATTAAAAGACTACGGAAGAAAGGAGGGACAAACTGCTAATAGATGGTACATGAGTGATTCGAATAGTTTTGTAAGTACAATCTCTTCAATAAGTAATCCTTTTTGTTCAGACTGTAATAGATTGAGGATAACTAGCGATGGTTATGCTTATACATGTCTTTTTTCTAATGAAGGTATAAATCTAAACCCATGGTTGTCTCTACCAATTAATCTCCATGAATTGGAAAATAAAATCAAGAGCATTTGGGAA---------------------------------------------------------------------------------------------------
>AG-459-J14_2717742787
GATAATAGAAAAAGAAAGTTAAAAGTTTTAAGGTTATCTCTTAAACAAAATTGCAATTTTTCGTGTATTTACTGTAAGCCAGAGAACTCTAGT---TTGGATGTTTTAAATATTGAACAATTTAAAAAGTTAATTTTAGTCAGTTGTCGATTAGGGGTAAATTCTTTAAGAATCACTGGAGGAGAACCTTTATTGAGTTCTCAATTAGATGAACTTCTTTATGAAATTAAATCGCAAAGATTAGAAGAATCAAATCCAGTAGCTAATTTACAGGATATTTCTCTAACCACAAATGGATATTTGCTCTCTAAGAAAAAAGCTAATGAGCTTTTTAAAAATGGTTTAGACCGCATAACAGTAAGTTTAGATGCGATTGATCCTGATATTTTTTCAACCATGATTGGA---GAGGAAAATAAAATTATTGGCAAAGAAAAATTATTTACTGTCCTTGAAGGAATAGATCATGCAATTAATGCTGGATTTAATCCAAAGGCGGGGAAATTAAAAATAAATGCAGTTATAAAAAAAGAGATTAATGATAATCAAATTTTTGAATTAGTTGATTTTGCAAAAAAAAGGTCTATAGAAATTCGTTTCATTGAGTATATGGACGTAGGGATATCTAATAATTGGCAGCCATCAGATGTTTTTTTCTCTGAAAGAATTATTAGGCTATTAAAGAAGAAACATCGATTAAAAGAGTACGGAAGAAAGGAGGGACAAACTGCTAATAGATGGTACATGAGTGATTCAAATAGTTTTGTAAGTACAATCTCTTCAATAAGTAATCCTTTTTGTTCAGACTGTAATAGATTGAGGATAACTAGCGATGGTTATGCTTATACATGTCTTTTTTCTAATGAAGGTATAAATCTAAACCCATGGTTATCTCTACCAATTAATCTCCATGAATTGGAAAATAAAATCAAGAGCATTTGGGAAGCTAGAAAAGATAACTATAGTGAAGATCGATTTAAAGTATTAGAGAAAAAAACTGACAAAAATCAAAAAATTCATCCATCAATGTCATATCTTGGGGGA
>AG-459-J20_2717743692
GATTTATTAAATCGAGGATTAGAAGTTTTAAGGATATCTCTTCAAGAAGATTGTAATTTTTCTTGCATATACTGTAAACCAGAAAATAATAAT---TTAAAGTCCTTAAGTGTTGAACAATTTAAAAATATTATTTTTGTTTCTTGTAAGTTAGGAGTTAATTCATTAAGACTTACAGGAGGAGAACCTTTATTAAGTACTCAATTGGAAAAACTCCTTTATGAAATCAAATTACTGAGAAAAATAAAATCTAATCCAATATCAAATTTACAAGATGTTGCTTTAACTACTAACGGTTTTTTACTTTCAAAAAAAAAGGCTGATTCACTTTTCAAAAATGGTTTGGACCGAATAACAATAAGTTTGGATGCTATTGATCCAGATATTTTTTCGAAAATGATAGGA---GAAAACAATAAAATTATTGGTAGAGAAAAACTATATAAAGTTCTTGAGGGTATAGATAACTCAATTGATGCTGGATTTAGTCCGAAAAATGGGAAATTGAAAATAAATACAGTTATTAAAAAAGATATAAATGATAATCAAATTTTTGAATTAGTTAATTTTGCAAGAGAAAGATCAATTGAAATTCGCTTTATAGAATATATGGATGTTGGATCCGCAAATAATTGGAAGTCATCCGAAGTATTTTTTTCAGAGAGAATTATTAATTCTTTAAAAGAAAAATATCATCTATCAAATTTAGGTAGATATAAAGGTCATACAGCCAACAGATGGTTTATGGGAGATTCTGAAAGTTATGTAAGTACAGTCTCTTCGATAAGCAATCCATTTTGTTCTGACTGTAATAGATTAAGAATTACTAGTGATGGTTATGCTTACACTTGTCTTTTTTCAAGTGAAGGTAAAAATCTTAATCAATGGTTAGCGGAACCAATTAATATATCGGAATTGGAAAAAGAAATTAAGAAAATTTGGAGATCGAGAGATGACAAATATAGTGAAAATAGAATAAAAATTTTACATAAAGATTCAAAAAAATATCCAAAAAATCATCCCTCAATGGCATATCTTGGAGGT
>AG-459-P02_2717384568
GATTTATTAAATCGAGGATTAGAAGTTTTAAGGATATCTCTTCAAGAAGATTGTAATTTTTCTTGCATATACTGTAAACCAGAAAATAATAAT---TTAAAGTCCCTAAGTGTTGAACAATTTAAAAATATTATTTTTGTTGCTTGTAAGTTAGGAGTTAATTCTTTAAGACTTACAGGAGGAGAACCTTTATTAAGTACTCAATTGGAAAAACTCCTTTATGAAATCAAATTACTGAGAAAAATAAAATCTAATCCAATATCAAATTTACAAGATGTTGCTTTAACTACTAACGGTTTTTTACTTTCAAAAAAAAAGGCTGATTCACTTTTCAAAAATGGTTTGGACCGAATAACAATAAGTTTGGATGCTATTGATCCAGATATTTTTTCGAAAATGATAGGA---GAAAACAATAAAATAATTGGTAGAGAAAAATTATATAAAGTTCTTGAGGGTATAGATAACTCAATTGATGCTGGATTTAGTCCGAAAAATGGGAAATTGAAAATAAATACAGTAATTAAAAAAGATATAAATGATAATCAAATTTTTGAATTAGTTAATTTTGCAAGAGAAAGATCAATTGAAATTCGATTTATCGAATATATGGATGTTGGATCCGCAAATAATTGGAAGTCATCCGAAGTATTTTTTTCAGAGAGAATTATTAATTCTTTAAAAGAAAAATATCATCTATCAAATTTAGGTAGATATAAAGGTCATACAGCCAACAGATGGTTTATGGGAGATTCTGAAAGTTATGTAAGTACAGTCTCTTCGATAAGCAATCCATTTTGTTCTGACTGTAATAGATTAAGAATTACTAGTGATGGTTATGCTTACACTTGTCTTTTTTCAAGTGAAGGTAAAAATCTTAATCAATGGTTAGCGGAACCAATTAATATATTGGAATTGGAAAAAGAAATTAAGAAAATTTGGAGATCTAGAGATGACAAATATAGTGAAAATAGAATAAAAATTTTACAGAAAGATTCAAAAAAATATCCAAAAAATCATCCCTCAATGGCATATCTTGGAGGT
>AG-459-P19_2717750803
---------------------------------------------------------------------------------------------------------------------------------------------------------------------------------------------------------------------CTCCTTTATGAAATCAAATTACTGAGAAAAATAAAATCTAATCCAATATCAAATTTACAAGATGTTGCTTTAACTACTAACGGTTTTTTACTTTCAAAAAAAAAGGCTGATTCACTTTTCAAAAATGGTTTGGACCGAATAACAATAAGTTTGGATGCTATTGATCCAGATATTTTTTCGAAAATGATAGGA---GAAAACAATAAAATAATTGGTAGAGAAAAATTATATAAAGTTCTTGAGGGTATAGATAACTCAATTGATGCTGGATTTAGTCCGAAAAATGGGAAATTGAAAATAAATACAGTAATTAAAAAAGATATAAATGATAATCAAATTTTTGAATTAGTTAATTTTGCAAGAGAAAGATCAATTGAAATTCGCTTTATCGAATATATGGATGTTGGATCCGCAAATAATTGGAAGTCATCCGAAGTATTTTTTTCAGAGAGAATTATTAATTCTTTAAAAGAAAAATATCATCTATCAAATTTAGGTAGATATAAAGGTCATACAGCCAACAGATGGTTTATGGGAGATTCTGAAAGTTATGTAAGTACAGTCTCTTCGATAAGCAATCCATTTTGTTCTGACTGTAATAGATTAAGAATTACTAGTGATGGTTATGCTTACACTTGTCTTTTTTCAAGTGAAGGTAAAAATCTTAATCAATGGTTAGCGGAACCAATTAATATATTGGAATTGGAAAAAGAAATTAAGAAAATTTGGAGATCTAGAGATGACAAATATAGTGAAAATAGAATAAAAATTTTACAGAAAGATTCAAAAAAATATCCAAAAAATCATCCCTCAATGGCATATCTTGGAGGT
>AG-670-A04_2717523647
------------------------------------------------------------------------------------------------------------------GAGCAGCAGATGCGCGTGATTCGTGTGGCCACGCGCCTGGGGGCACAAACGTTGCGGCTCACTGGTGGAGAGCCATTGTTGAGCCGGCGCTTGTTGCCTTTGTTGGAGGCGGTGGCGCAGGCCCGGCGGGATCGTTCGGATCCGATGGCCGGTTTGCAGGCCGTGGCGCTCACCAGCAACGGGGTGCTGTTGTCGGAATCGATGGCGCGAGCGTTGCACGCCGCAGGGTTGGATCGCATCACCATCAGCCTGGATGCGGCGGAAAAGGAGGCAGCGGCGCGCATGGCTGGCCTCCAGGGTGGCGCCGTGGCTGGGGACCGCCTGGTGCGCCAGGTGCAGGGCGGCATCGCGGCGGCCCACGCCGCTGGTTTTGATCCCTCGCGCGGGGAGCTCAAGCTCAATGCTGTGATCCAACGGGGGATCAACGACGATCAGCTGTTGCCCTTGGCCGCTTTGGCCCGGCAGCAGGGGATGGAGCTGCGTTTGATCGAATACATGGATGTGGGCAACCGCAACCAGTGGACGCAGGACCAGGTGCTGTCGGCGGCGCAGATGGTGGAGCGCATTCATGCCCGTTGGCCCCTGGAGCCTTTGGGTCGAAAGCGGGGTGGGACGGCCCGTCGTTGGCGCTACGGCGATGGCGCCGGAACCATCGGTGTGATTGCCTCCATCAGTGAGCCGTTCTGTGGGGATTGCAACCGGTTGCGTGTCACCGCCGATGGACAGGCTTTCACCTGCCTGTTCTCCGCGGAAGGCACCGATCTCAAGCCCGCGTTG---------GTGTCGGAGCTTCAGCTTGAGCAGGCCATGCGCCAGCTCTGGCAGCGGCGTCGAGATCGCTACAGCGAGGAGCGT------------------GATCTAGCTGCCGTTGCGACAACCCATGCGGAAATGGCGTATCTGGGGGGC
>AG-670-A05_2717525886
GATCGCCTCAACCGGCCTCTTGGAGTGCTGCGGCTTTCGCTTACGGCGCGTTGCAATCTCGCCTGTCCGTATTGCTGTCCAGACGTGGAGGAGCCCCAGGGTCTGCTCACGCTGGAGCAGCAGATGCGCGTCATTCGTGTGGCCGCGCGCCTTGGCGCACGAAAGCTGCGGCTCACCGGTGGAGAGCCCTTGATGAGCCGGCGCTTGTTGCCTTTGCTCGAGGCGGTGGCGAGGGCTCGGCGGGATTGTTCGGACCCGATGGCCTATCTTCAGTCCGTGGCGCTCACCAGCAACGGAGTGCTGTTGTCGGAAGAGATGGCTCGCGCATTGCGTGCTGCAGGGCTGGATCGCATCACCATCAGCCTGGATGCAATTGAAGGGAATACAGCCGCGCGCATGGCTGGTCTCCGGGGTGGCGCCGTCGCTGGGGACCGCCTAGTGCGACAAGTGCAGAACGGCATCGCGGCGGCGCGCGCCGCTGGTTTTGACCCTTCACGCGGTGAGCTCAAGCTCAATACCGTGATCCAGCGGGGAAATAATGATGATCAACTTTTGCTTTTAGCCGAATTGGCGCGGCAGCAGGGATTGGAGCTGCGATTGATCGAGTATATGGATGTGGGCAACCGCAACCAGTGGATGCTCGACCAGGTGCTAACGGCGTCGCAGATGGTGGAGCGCATTCACGCCTGTTGGCCCCTCGAACCTCTTGGCCGCCCAAGGTATGGGACGGCCAGGCGCTGGAGCTACTGCGACGGAGCCGGATCCATCGGTGTGATCGCATCCATCAGTGAGCCGTTCTGCGGGGATTGCAACCGGTTGCGTGTTACCGCTGATGGACAGGCATTCACCTGTTTGTTCTCCGCTGATGGCACGGATCTCAAGCCCGCTCTGTCT---------TCGGAGCCTTACCTCGAGCAGGCCATGCGCTATCTCTGGCAGCGGCGCCGAGACCGCTACAGCGAGGAGCGT------------------GATCCAGCAGCCGGTGAGTCAGCCCATGCAGAGATGGCGTATCTGGGCGGC
>AG-670-A19_2717528052
GATCGCCTCAACCGGCCCATCGGAGTGCTGCGGTTGTCGCTCACGGCCCGTTGCAATCTCGCCTGTCCGTACTGCTGTCCGGATGTGGTGGAGCCCCCTGGCCTGCTCACGCTGGAGCAGCAGATGCGCGTGATTCGTGTGGCCACGCGCCTGGGGGCACAAACGTTGCGGCTCACTGGTGGAGAGCCATTGTTGAGCCGGCGCTTGTTGCCTTTGTTGGAGGCGGTGGCGCAGGCCCGGCGGGATCGTTCGGATCCGATGGCCGGTTTGCAGGCCGTGGCGCTCACCAGCAACGGGGTGCTGTTGTCGGAATCGATGGCGCGAGCGTTGCACGCCGCAGGGCTGGATCGCATCACCATCAGCCTGGATGCGGCGGAAAAGGAGGCAGCGGCGCGCATGGCTGGCCTCAAGGGTGGCGCCGTGGCTGGGGACCGCCTGGTGCGCCAGGTGCAGGGCGGCATCGCGGCTGCCCACGCCGCTGGTTTTGATCCCTCGCGCGGGGAGCTCAAGCTCAATGCTGTGATCCAACGGGGGATCAACGACGATCAGCTGTTGCCTTTGGCCGCTTTGGCCCGGCAGCAGGGGATGGAGCTGCGTTTGATCGAATACATGGATGTGGGCAACCGCAACCAGTGGACGCTGGACCAGGTGCTTTCGGCGGCGCAGATGGTGGAGCGCATTCATGCCCGTTGGCCCCTGGAGCCTTTGGGTCGAAAGCGGGGTGGGACGGCCCGGCGTTGGCGCTACGGCGATGGCGCCGGAACCATCGGTGTGATTGCCTCCATCAGTGAGCCGTTCTGTGGGGATTGCAACCGGTTGCGTGTCACCGCCGATGGACAGGCTTTCACCTGCCTGTTCTCCGCGGAAGGCACCGATCTCAAGCCCGCGTTG---------GTGTCGGAGCTTCAGCTTGAGCAGGCCATGCGCCAGCTCTGGCAGCGGCGTCGAGATCGCTACAGCGAGGAGCGT------------------GATCTAGCTGCCGTTGCGACAACCCATGCGGAAATGGCGTATCTGGGGGGC
>AG-670-B23_2717530259
GATCGCCTCAACCGGCCCATCGGGGTGCTGAGGCTGTCGCTTACGGCGCGTTGCAATCTCGCCTGTCCGTACTGCTGTCCGGATGTGGAGGAGCCCCTTGGCCTGCTCACGCTTGAGCAGCAATTGCGCGTCATTCGTGTGGCCGCGCGCCTCGGGGCACAAACGCTGCGGCTCACCGGTGGAGAGCCGTTGCTGAGCCGGCGCTTGTTGCCTTTGCTGGAGTCAGTGGCGCAGGCCCGGCGGGATCGTTCGGATCCGATGGCTGGTCTTCAGACCGTGGCGCTGACCAGCAACGGGGTGCTGTTGTCGGAACGGATGGCTTGCGCATTGCGTGCCGCAGGACTGGATCGCATCACCATCAGCCTGGATGCAGCGGTAGGGGATGCAGCAGCGCGCATGGCTGGGCTCCAGGGTGGCGCCGTCGCTGGAGACCGCCTGGTGCGCCAGGTGCAGGACGGAATCGCGGCGGCCCGCGCCGCTGGTTTTGACCCTTCATGCGGTGAGCTCAAATTCAATGCCGTCATCCAACGGGGCATAAATGACGATCAACTGCTGCCCTTGGCCGGCTTGGCGCGGCAGCAGGGGATGGAGCTGCGTTTGATCGAGTACATGGATGTGGGCAACCGCAACCAGTGGACGCTGGACCAGGTGCTGCCGGCGGCGGAGATGGTGGAGCGCATTCACGCCCGTTGGCCCCTTGAACCTCTGGGTCGCCCGAGAGGTGGAACGGCCCGGCGTTGGAGCTACCGCGATGGCGCCGGATTCATCGGTGTGATCGCCTCCATCAGTGAGCCGTTCTGCGGGGATTGCAACCGGTTGCGTGTCACCGCCGATGGACAGGCGTTCACCTGTTTGTTTTCCGCTGATGGCAAGGATCTCAAGCCTGCGCTCGCG---------TCCGAGCCTTGCCTCGAGCAGGCCATGCGCCATCTCTGGCAACGGCGCCAAGACCGCTACAGCGAGGAGCGT------------------GATCCAGCGGCCGGTGCCTCCACTCATGCAGAGATGGCCTATCTGGGGGGC
>AG-670-D07_2717532035
GACCGTTTTGGGCGTCCGCTGGGCGTGTTGCGCCTGTCGCTGACAGCTCGCTGCAACCTGTCTTGCACCTATTGCTGTCCCTCTGATGATGAACCGTCGAATCGGTTGAATCTCCAGGCGCAGATTGCTGTGATCCGCGCTGCATGCCGGCTGGGGCTGCAGTCTCTGCGCTTAACCGGCGGGGAGCCCTTGTTGAGCCATCAGCTGGAACCCCTGCTGCAAGCGATCACACTTGGCCGTTCTGATCCACAGGATCCCTTGTCTCGTCTCCAGGAGGTGGCCCTCACCAGCAACGGAGTCCTGCTCAGCCGAGAGAGAGCCTTCGCTCTTCGTCAATCGGGTTTGGATCGCATCACCCTGAGTCTCGATGCGGCCGACAGCGATGGGTTCGTTCGCATGGCAGGA---ATGCCGGACACCGCGGCC------CATTTGTTTGATCGGGTGCTGTCGGGTTTAGATGCCGCGTTGGATGCAGGTTTTGACCCCAGCCAGGGTGCACTCAAGATCAACAGCGTGATCCAGCGACACCACAACGAGGATCAGCTGATTCCGTTGGCTCGTTTGGCCCGGCGTTATGGCATCGAGTTGCGGTTCATCGAATTTATGGATGTTGGGCATCGCAACGACTGGCATCAGGACCAGGTGCTCACGGCTTCCGAGATGCTGGCCAGGGTCCGTCAACATTGGGCTATTCAACCCATGGGACGAGCCGTTGGCAGCACCGCCAACCGCTGGCGTTTCAGCGACGGGAAAGGTCAGGTCGCCACGATCGCCTCGATTAGTGAACCGTTTTGCGGTGATTGCAACCGGCTCAGGGTGGCTGCCGATGGGATGGCCTTCACTTGCCTCTTTGCAACTCAGGGAAAGGATCTGCGTCCCTGGCTTCAGCCTCTGATTGATGAGGACGGATTAATGAATGCAATTCGTGACCTCTGGATCGCTCGCGAGGATCGCTACAGCGAGGAACGA------------------GGTTGCTCAAGCCACGGACAACGTCGTCAAGAAATGGCTTACTTAGGTGGC
>AG-670-F22_2717535526
GACCAGCGGGCTCGAGCGCTTGGGGTGCTGCGGATGTCGCTCACGGCCCGATGCAATCTGGCCTGTCCTTATTGCTGCCCTGATGCTGTGGATCCCCCGGGCCTGCTCAGTCTTGAGCAGCAATTGCGACTGATCAGGGTTGCTTCCCGGCTGGGGGCCCACACCCTCCGTCTGACCGGAGGCGAGCCGTTACTGAGTAATCGGTTGCTTCCGCTGCTGGAGCAGGTGGCTTTGGGGCGTGCCACTCCTGGCAATCCTCTGCAGGGTTTGCGACAGGTGGCACTCACGAGCAACGGTGTCTTGCTGACGCAGGAAAGGGCCCGTGCTCTTCGTGCTGCTGGCCTCGAACGGATCACCATCAGTCTTGATGCGGTCGAGGGTGAGGTGGTGGCGCGCATGGCTGGCCTGCGCGGTGGCGAGCCTGCTGGAACGCGACTGATTCAACAGGTACTGGCTGGTCTTGAGGCGGCTCGTTCGGCCGGATTTGACCCTGCTGTCGGCGCCCTCAAGCTCAATGCGGTGATCCAGCGGGGCGTGAACGACGATCAGTTGATTCCTCTAGCAATGTTGGCCCGTCAGCAAGGGCTGGAGCTGCGCTTAATCGAATTCATGGATGTGGGCAATCGCAACGGTTGGGCCATGGAGCAGGTTTTGCCTGCAGCCGTGATGGTCGATCGCATCAGCCGCCAATGGCCGTTGTCGTCACTCGGTCGATCACCTGGTGGTACTGCCTTGCGCTGGCGTTATCGCGATGGCGTCGCTGCCATTGGTGTGATCGCCTCAATTACTGAGCCGTTCTGCGGAGATTGCAATCGACTGCGCATCACTGCTGATGGGCAAGCCTTCACTTGTCTTTTTGCAGCTCGTGGAACAGATCTGAAACCGGCTCTGACC---------AGTGACGATGACCTGGAGCGAGAGATCTGTGCCCTCTGGCAGAGGAGGCTCGACCAGTACAGCGAGGAGGGC------------CGGGGCCAGACTGCTTTCGGGACGTCATCTCATGCAGAGATGGCTTATCTGGGTGGC
>AG-670-M18_2717404276
GATAATAGAAAAAGAAAGTTAAAAGTTTTAAGGTTATCTCTTAAACAAAATTGCAATTTTTCATGTATTTACTGTAAGCCTGAGAACTATAGT---TTGGATGTTTTAAATATTGAACAATTTAAAAAGTTAATTTTAGTCAGTTGTCGATTAGGGGTAAATTCTTTAAGAATCACTGGAGGAGAACCTTTATTGAGTTTACAATTAGATGAACTTCTTTATGAAATTAAATCGCAAAGATTAGAAGAATCAAATCCAGTCGCTAATTTACAGGATATTTCTCTAACCACAAATGGATATTTGCTCTCTAAGAAAAAAGCTAATGAGCTTTTTAAAAATGGTTTAGACCGCATAACAATAAGTTTAGATGCGATTGATCCTGATATTTTTTCAAACATGATTGGA---GAGGAAAATAAAATTATTGGCAAAGAAAAATTATTTACTGTCCTTGAAGGAATAGATCATGCAATTAATGCTGGATTTAATCCAAAGGCGGGAAAATTAAAAATAAATGCAGTAATTAAAAAAGAAATTAATGATAATCAAATTTTTGAATTAGTTGATTTTGCAAAAAAAAGGTCAATAGAAATTCGTTTCATTGAATATATGGACGTAGGGATATCTAATAATTGGCGGCCATCAGATGTTTTTTTCTCTGAGAGAATTATTAGGCTATTAAAGAAGAAATATCGATTAAGAGACTACGGAAGAAAGGAAGGACAAACTGCTAATAGATGGTACATGAGTGATTCAAATAGTTTTGTAAGTACAATCTCTTCGATAAGTAATCCTTTTTGTTCAGATTGTAATAGATTGAGGATAACTAGCGATGGTTATGCTTATACATGTCTTTTTTCTAATGAAGGTATAAATCTAAACCCATGGTTGTCTCAACCAATTAATCTTCATGAATTGGAAAATAAAATCAAAAGCATTTGGGAAGCTAGAGAAGATAACTATAGTGAAGATCGATTTAAAGTATTAGAGAAATCAACTGACAAAAATCAAAAAATTCATCCATCTATGTCATATCTTGGGGGA
>AG-673-A03_2717540201
GACCAGCGGGCTCGAGCGCTTGGGGTGCTGCGGATGTCGCTCACGGCCCGATGCAATCTGGCCTGTCCTTATTGCTGCCCTGATGCTGTCGATCCCCCGGGCCTGCTCAGTCTTGAGCAGCAATTGCGACTGATCAGGGTTGCTTCCCGGTTGGGGGCCCACACCCTGCGGCTCACCGGAGGCGAACCGTTACTGAGCGATCGGTTGCTCCCGCTGCTGGAGCAGGTGGCTTTGGGGCGTGCCACTTCTGGTAATCCTCTGCAGGGTCTGCGGCAGGTGGCACTCACCAGCAACGGAGTCTTGCTGACGCAGGAACGGGCCAGTGCTCTTCGTGCAGCTGGCCTCGAACGGATCACCATCAGTCTTGATGCGGTTGAGGGTGAGGTGGTGGCGCGCATGGCTGGTTTGCGTGGTGGGGAATCGGCTGGAAACCGTCTGATTCAGCAGGTGCTGGCGGGACTCGAGGCTGCTCGTTCGGCCGGATTTGACCCCGCTGTTGGGGCTTTGAAGCTCAATGCGGTGATCCAGCGCGGCGTGAACGACGATCAGTTGATTCCTTTGGCGATGTTGGCGCGTCAGCAAAGGCTGGAGCTGCGTTTGATCGAATACATGGATGTGGGCAATCGCAATGGCTGGGCCATGGAGCAGGTTTTGCCTGCAGCCGTGATGGTCGATCGCATCAGTCGCGAATGGCCGTTGTCGTCACTCGGTCGATCACCTGGTGGCACTGCATTGCGCTGGCGTTATCGAGATGGCGTCGCTGCCATTGGTGTGATCGCCTCAATTACTGAGCCGTTCTGCGGAGATTGCAACCGACTGCGCATCACCGCTGATGGACAAGCCTTCACTTGTCTATTTGCAGCTCGAGGAACGGATCTGAAACCGGCTCTGGCC---------AGTGACGATGACCTGGAGCGAGCGATCCGTACGCTCTGGCAGCGGAGGTTCGACCAGTACAGCCATGAGGGC------------------CGGGCGGCTTCAGGATCTGCACCTCACGCGGAAATGGCTTACTTAGGTGGC
>AG-673-B08_2717543677
GATCAAAGGGCCCGAACACTGGGAGTGTTGCGGCTCTCTTTGACCGCCCGCTGCAATCTGGATTGCTCTTATTGCCGCCCTGATGCAGCGGATCCACCGGGATTGATGACCCTGGATCAGCAACTGCGGCTGATTCGTGTTGCGGCGACTCTCGGTGCCCACACGTTGCGACTCACCGGTGGTGAGCCCCTTCTCAGTCAACGCCTTCTGCCGCTGTTGGAGGCGGTCAGCCGAGGTCGGTCGACCCCTGGAGACCCCCTGAGGGGGTTGCGCCACATCGCTCTGACCACGAACGGTGTTCTGTTGACGCCGAACCGAGCCAGGCTTCTGAGGGCTGCCGGCCTGGATCGAATCACCATCAGCCTCGATGCTGTGGATGGATCCGTGGCCGCTCGTATGGCCGGACTGCGTGGAGGACAAGCTGCGGGCGAGCGCCTGGTTCGGCAGGTGATCGATGGAGTGATGTCAGCGAAGTTGGCGGGGTTTGTTGCCGAGCAGGGGGAGATCAAGCTCAATGCCGTCATCAAGAAAGGGGAAAACGACACTCAGCTGCTGCCGTTGGCGGCGCTGGCGCGGCGTTATGGGCTGGAACTGCGGTTGATCGAATACATGGATGTGGGCAACCGGAATGGTTGGGTTGCCGATCAGGTGTTGCCAGCCGCTGAGATGGTGCGGCTGATCCAGGCCCGTTGGCCCCTGCAGCCCTTGGGACGCGATTCGGGTGCGACGGCAAATCGCTGGCGCTTTACCGATGACCGCGGCGGCCTCGGTGTTATTGCCTCGATCAGTGAGCCGTTCTGTGGCGACTGCAACCGTCTGCGGATCACGGCCGATGGTCAGGCCTTTACGTGCCTGTTCGCCTCCGAAGGTGCCGATCTCAAGCCTGTTCTCGAC---------AACACCGCAGCGTTGCAGCAGCGGATCGCTGGCCTCTGGTTTGATCGCAGCGACCGCTACAGCGAGGAACGC------------------CATCATCATCTGCCTCGTTCCTCCCATGCCGAGATGGCCTATCTGGGTGGC
>AG-673-D02_2717144347
GACCAGCGGGCTCGAGCGCTCGGGGTGCTGCGGATGTCGCTCACGGCACGCTGCAATCTGGCCTGTCCTTACTGCTGCCCCGATGCTGTGGATCCCCCAGGTCTGCTCAGCCTTGAGCAGCAATTGCGACTGATCAGGGTTGCTTCCCGGTTGGGGGCCCACACCCTGCGGCTCACTGGAGGCGAACCGTTACTGAGCGATCGGTTGCTCCCGCTGCTGGAGCAGGTTGCCTTGGGGCGTGCAACTCCTGGCAATCCTCTGCAGGGTCTGCGGCAGGTGGCACTCACCAGCAACGGAGTCTTGCTGACGCAGGAACGGGCCCGTGCTCTTCGTGCAGCTGGCCTCGAACGGATCACCATCAGTCTTGATGCGGTCGAGGGTGAGGTGGTGGCGCGCATGGCTGGCCTGCGCGGTGGGGAATCGGCCGGAAACCGTTTGATTCAGCAGGTGCTGGCGGGACTCGAGGCTGCTCGTTCGGCCGGATTTGACCCCGCTGTTGGCGCTTTGAAGCTCAATGCGGTCATCCAGCGCGGCTTGAACGACGATCAGTTGATTCCTCTAGCAATGTTGGCCCGTCAGCAACGGCTGGAGCTGCGTTTGATCGAATACATGGATGTGGGCAATCGCAACGGTTGGGCCATGGAGCAGGTTTTGCCTGCAGCCGTGATGGTCGATCGCATCAGCCGCCAATGGCCGTTGTCGTCACTCGGTCGATCACCTGGTGGTACTGCCTTGCGCTGGCGTTATCGCGATGGCGTCGCTGCCATTGGTGTGATTGCCTCCATCAGTGAGCCGTTTTGCGGAGACTGCAACCGACTGCGCATCACCGCTGATGGGCAAGCCTTCACTTGTCTGTTTGCAGCTCGTGGAACAGATTTGAAACCGGCTCTCACC---------AGTGACGATGACCTGGAGCGAGCGATCTGTGCCCTCTGGCAGCGGAGGCTCGACCAGTACAGCGAGGAGGGC------------CGGGGCCAGGCTGCTTTCGGGACGTCACCTCATGCAGAGATGGCTTATCTGGGTGGC
>AG-673-F03_2717546859
GACCAGCGGGCTCGAGCGCTTGGGGTGCTGCGGATGTCGCTCACGGCCCGATGCAATCTGGCCTGTCCTTATTGCTGCCCTGATGCTGTGGATCCCCCGGGCCTGCTCAGTCTTGAGCAGCAATTGCGACTGATCAGGGTTGCTTCCCGGCTGGGGGCCCACACCCTCCGTCTGACCGGAGGCGAGCCGTTACTGAGTGATCGGTTGCTTCCGCTGCTGGAGCAGGTGGCTTTGGGGCGTGCCACTCCTGGCAATCCTCTGCAGGGTTTGCGAAAGGTGGCACTCACGAGCAACGGAGTCTTGCTGACGCAGGAAAGGGCCCGTGCTCTTCGTGCTGCTGGCCTCGAACGGATCACCATCAGTCTTGATGCGGTCGAGGGTGAGGTGGTGGCGCGCATGGCTGGCCTGCGCGGTGGCGAGCCTGCTGGAACGCGACTGATTCAACAGGTACTGGCTGGTCTTGAGGCGGCTCGTTCGGCCGGATTTGACCCTGCTGTCGGCGCCCTCAAGCTCAATGCGGTGATCCAGCGGGGCGTGAACGACGATCAGTTGATTCCTCTAGCAATGTTGGCCCGTCAGCAAGGGCTGGAGCTGCGCTTAATCGAATTCATGGATGTGGGCAATCGCAACGGTTGGGCCATGGAGCAGGTTTTGCCTGCAGCCGTGATGGTCGATCGCATCAGCCGCCAATGGCCGTTGTCGTCACTCGGTCGATCACCTGGTGGTACTGCCTTGCGCTGGCGTTATCGCGATGGCGTCGCTGCCATTGGTGTGATCGCCTCAATTACTGAGCCGTTCTGCGGAGATTGCAATCGACTGCGCATCACCGCTGATGGGCAAGCCTTCACTTGTCTTTTTGCAGCTCGTGGAACAGATCTGAAACCGGCTCTGACC---------AGTGACGATGACCTGGAGCGAGAGATCTGTGCCCTCTGGCAGAGGAGGCTCGACCAGTACAGCGAGGAGGGC------------CGGGGCCAGACTGCTTTTGGGACGTCATCTCATGCAGAGATGGCTTATCTGGGTGGC
>AG-676-C06_2717547957
GACCAGCGGGCTCGAGCGCTTGGGGTGCTGCGGATGTCGCTCACGGCCCGATGCAATCTGGCCTGTCCTTATTGCTGCCCTGATGCTGTGGATCCCCCGGGCCTGCTCAGTCTTGAGCAGCAATTGCGACTGATCAGGGTTGCTTCCCGCTTGGGGGCCCACACCCTGCGGCTCACCGGAGGCGAGCCGTTACTGAGTGATCGGTTGCTTCCGCTGCTGGAGCAGGTGGCTTTGGGGCGTGCCACTCCTGGCAATCCTCTGCAGGGTTTGCGAAAGGTGGCACTCACGAGCAACGGAGTCTTGCTGACGCAGGAAAGGGCCCGTGCTCTTCGTGCTGCTGGCCTCGAACGGATCACCATCAGTCTTGATGCGGTCGAGGGTGAGGTGGTGGCGCGCATGGCTGGCCTGCGCGGTGGCGAGCCTGCTGGAACCCGACTGATTCAACAGGTACTGGCTGGTCTTGAGGCGGCTCGTTCGGCCGGATTTGACCCTGCTGTCGGCGCCCTCAAGCTCAATGCGGTGATCCAGCGGGGCGTGAACGACGATCAGTTGATTCCTCTAGCAATGTTGGCCCGTCAGCAAGGGCTGGAGCTGCGCTTAATCGAATTCATGGATGTGGGCAATCGCAACGGTTGGGCCATGGAGCAGGTTTTGCCTGCAGCCGTGATGGTCGATCGCATCAGCCGCCAATGGCCGTTGTCGTCACTCGGTCGATCACCTGGTGGTACTGCCTTGCGCTGGCGTTATCGCGATGGCGTCGCTGCCATTGGTGTGATCGCCTCAATTACTGAGCCGTTCTGCGGAGATTGCAATCGACTGCGCATCACCGCTGATGGGCAAGCCTTCACTTGTCTTTTTGCAGCTCGTGGAACAGATCTGAAACCGGCTCTGACC---------AGTGACGATGACCTGGAGCGAGAGATCTGTGCCCTCTGGCAGAGGAGGCTCGACCAGTACAGCGAGGAGGGC------------CGGGGCCAGACTGCTTTTGGGACGTCATCTCATGCAGAGATGGCTTATCTGGGTGGC
>AG-676-E23_2717551118
GACCAGCGGGCTCGACCGCTCGGGGTGCTGCGGATGTCGCTCACGGCACGCTGCAATCTGGCCTGTCCTTATTGCTGCCCCGATGCTGTGGATCCCCCAGGTCTGCTCAGCCTTAAGCAGCAATTGCGACTGATCAGGGTTGCTTCCCGGTTGGGGGCCCACACCCTGCGGCTCACTGGAGGCGAACCGTTACTGAGCGATCGGTTGCTCCCGCTGCTGGAGCAGGTTGCCTTGGGGCGTGCCACTCCTGGCAATCCTCTGCAGGGTCTGCGGCAGGTGGCACTCACCAGCAACGGAGTCTTGCTGACGCAGGAACGGGCCCGTGCTCTTCGTGCAGCTGGCCTCGAACGGATCACCATCAGTCTTGATGCGGTTGAGGGTGAGGTGGTGGCGCGCATGGCTGGCCTGCGCGGTGGGGAATCGGCTGGAAACCGTTTGATTCAGCAGGTGCTGGCGGGACTCGAGGCGGCTCGTTCGGCCGGATTTGACCCTGCTGTTGGGGCTTTGAAGCTCAATGCGGTGATCCAGCGCGGCGTGAACGACGATCAGTTGATTCCTTTGGCGATGTTGGCCCGTCAGCAACGGCTGGAGCTGCGTCTGATCGAATACATGGATGTGGGCAATCGCAACGGCTGGGCCATGGAGCAGGTTTTACCTGCAGCCGTGATGGTCGATCGCATCAGCCGCCAATGGCCGTTGTCATCACTCGGTCGATCACCGGGTGGTACTGCCCTGCGTTGGCGTTATCGCGATGGGGTCGCTGCCATTGGTGTGATCGCCTCCATCAGTGAGCCGTTTTGCGGAGACTGCAACCGACTGCGCATTACCGCTGATGGGCAAGCCTTCACTTGTCTTTTTGCAGCTCGTGGAACAGATTTGAAACCGGCTCTGACC---------AGTGACGACGACCTGGAGCGAGCGATCTGTGCCCTCTGGCAGCGGAGGCTCGACCAGTACAGCGAGGAGGGC------------CGGGGCCAGGCTGCTTTCGGGACGTCACCTCATGCAGAGATGGCTTATCTGGGTGGC
>AG-679-A02_2717592141
GACCAGCGGGCTCGAGCGCTCGGGGTGCTGCGGATGTCGCTCACGGCCCGCTGCAATCTGGCCTGTCCTTATTGCTGCCCTGATGCTGTGGATCCCCCGGGCCTGCTCAGTCTTGAGCAGCAATTGCGACTGATCAGGGTTGCTTCCCGGCTGGGGGCCCACACCCTCCGTCTGACCGGAGGCGAGCCATTACTGAGTGATCGGTTGCTTCCGCTGCTGGAGCAGGTGGCTCTGGGGCGTGCCACTCCTGGCAATCCTCTGCAGGGTTTGCGACAGGTGGCACTCACGAGCAACGGTGTCTTGCTGACGCAGGAAAGGGCCCGTGCTCTTCGTGCTGCTGGCCTCGAACGGATCACCATCAGTCTTGATGCGGTCGAGGGTGAGGTGGTGGCGCGCATGGCTGGCCTGCGCGGTGGCGAGCCTGCTGGAACGCGACTGATTCAACAGGTACTGGCTGGTCTTGAGGCGGCTCGTTCGGCCGGATTTGACCCTGCTGTCGGCGCCATCAAGCTCAATGCGGTGATCCAGCGGGGCGTGAACGACGATCAGTTGATTCCTCTAGCAATGTTGGCCCGTCAGCAAGGGCTGGAGCTGCGCTTAATCGAATTCATGGATGTGGGCAATCGCAACGGTTGGGCCATGGAGCAGGTTTTGCCTGCAGCCGTGATGGTCGATCGCATCAGCCGCCAATGGCCGTTGTCGTCACTCGGTCGATCACCTGGTGGTACTGCCTTGCGCTGGCGTTATCGCGATGGCGTCGCTGCCATTGGTGTGATCGCCTCAATTACTGAGCCGTTCTGCGGAGATTGCAATCGACTGCGCATCACCGCTGATGGGCAAGCCTTCACTTGTCTTTTTGCAGCTCGTGGAACAGATCTGAAACCGGCTCTGACC---------AGTGACGATGACCTGGAGCGAGAGATCTGTGCCCTCTGGCAGAGGAGGGTCGACCAGTACAGCGAGGAGGGC------------CGGGGCCAGACTGCTTTTGGGACGTCATCTCATGCAGAGATGGCTTATCTGGGTGGC
>AG-679-B05_2717597480
GATCAAAGGGCCCGAACACTTGGAGTGTTGCGGCTCTCTTTGACCGCCCGCTGCAATCTGGATTGCTCTTATTGTCGCCCTGGTGCAACGGATCCACCGGGATTGATGACCCTGGATCAGCAACTGCGGCTGATTCGTGTTGCGGCGACTCTCGGTGCCCACACGTTGCGACTCACCGGTGGGGAGCCCCTTCTCAGTCAACGTCTTCTGCCGCTGTTGGAGGCGGTCAGCCGAGGTCGGTCGACCCTTGGAGACCCCATGAGGGGGTTGCGCCACATTGCTCTGACCACGAACGGTGTTCTGTTGACGCCGAACCGAGCCAGACTTCTGAGGGCTGCAGGCCTGGATCGACTCACCATCAGCCTCGATGCTGTGGATGGATCCGTGGCCGCTCGTATGGCCGGCCTGCGTGGGGGTCAAGCTGCGGGCGAGCGCCTGGTGCGGCAGGTGATTGATGGAGTGATGTCAGCGAAGTTGGCGGGGTTTGTTGCCGAGCAGGGGGAGATCAAGCTCAATGCCGTCATCAAGAAAGGGGAAAACGACACTCAGCTGCTGCCGTTGGCGGCCCTGGCGCGGCGTTATGGGCTTGAACTGCGGTTGATCGAATACATGGATGTGGGCAACCGGAATGGTTGGGTTGCCGATCAGGTGTTGCCAGCAGCTGAGATGGTGCGGCTGATCCAGGCCCGTTGGCCCCTGCAGCCCTTGGGACGCGATTCCGGTGCGACGGCAAATCGCTGGCGCTTTACCGATGACCGCGGCGGACTCGGTGTTATTGCCTCGATCAGTGAGCCGTTCTGTGGCGACTGCAACCGTCTGCGCATCACGGCCGATGGTCAGGCTTTTACATGCCTGTTCGCCTCCGAAGGTACCGACCTCAAGCCTGTTCTCGAT---------AACTCCGCAGCGTTGCAGCAGCGGATCGCTGGTCTCTGGCTGCATCGCAGCGACCGCTACAGCGAGGAACGC------------------CATCATCATCTTCCTCGTTCCTCCCATGCCGAGATGGCTTATCTGGGTGGC
>AG-679-C18_2717598490
GATCGCCTTGGTAGGCAACTCGGGGTTTTGAGACTCTCCCTCACCGCTAGGTGTAATTTAGCGTGCCCTTATTGCTGTCCAGAAAGTGTTGAGCCGCAGGGCTTGTTGTCAACTCAAGATCAGCTGCGCTTGATCCATGCTGGCTGCCGTTTAGGTGTTCATACTCTGCGATTGACCGGTGGTGAGCCCCTACTGACCGAACGGCTTTGGCCGCTCCTGGAAGCGCTCTCGGCTGGTCGCAAAAAGCTCAGTGATCCCCTTGCTCAGCTGAAAGATATTGCTATTACCACGAATGGTTCTTTACTCGATGATGAGAAAGCGCGAAGGTTACGCGCTTCGGGAGTTGATCGCATCACGATCAGTTTGGATGCTGTAGACGGTGGCAGCATTGCTCGGATGGCTGGCCTGCGTAGAGGAGCAGGAGCTGGATTTGATCTGTTAAATAAAGTTTTGGCTGGTGTCGATGCTGCACGTACTGCTGGGTATGACCCTGCGCTGGGAGCCCTCAAGCTTAATGCTGTGATTCAACGCGGAAAAAATGATGATCAACTGATTCCTTTGGCTCGTCTGGCCCGTCAGAAAGGATTGGAACTGCGTTTAATCGAATATATGGATGTTGGAAATAGCAATGGTTGGTGCCGTGATCAGGTGATGCCAGCGAGTGAGATGATTCAGATCCTTAACGACCAGTGGCCGCTTCAATCTTCAGGCCGACCGCTTGGTGGCACAAGTCGGCAATGGGCATATAAAGATGGTGGAGGGATTATCGGCACTATCGCGTCAATTACCGAGCCATTCTGTTCCGATTGCAATCGGTTGAGAATTACAGCCGACGGCAAAGCTTTTACTTGTCTGTTTGCGAGCGAAGGTGTCGATTTGCGTGATGGGCTTCGTCAAGATGTGTCAGATTTGGGGCTTGAAACAATGATGGCTCGTGTGTGGCTCGGTCGGTCGGATCGATTCAGCGAGGAGCGA------------------GGAACAAGGCCGCTAGCGAATCAGCATGCTGAGATGGCCTATCTGGGTGGA
>AG-679-D13_2717556205
GATCAAAGGGCCCGAACACTGGGAGTGTTGCGGCTCTCTTTGACCGCCCGCTGCAATCTGGATTGCTCTTATTGCCGCCCTGATGCAGCGGATCCACCGGGATTGATGACCCTGGATCAGCAACTGCGGCTGATTCGTGTTGCGGCGACTCTCGGTGCCCACACATTGCGACTCACCGGTGGTGAGCCCCTTCTCAGTCAACGCCTTCTGCCGCTGTTGGAGGCGGTCAGCCAAGGTCGGTCGACCCCTGGAGACCCCATGAGGGGGTTGCGCCACATTGCTCTGACCACGAACGGTGTTCTGTTGACGCCGAACCGAGCCAGGTTTCTGAGGGCTGCCGGCCTGGATCGAATCACCATCAGCCTCGATGCTGTGGATGGATCCGTGGCCGCTCGTATGGCCGGACTGCATGGAGGACAAGCTGCGGGCGAGCGCCTGGTGCGGCAGGTGATCGATGGAGTGATGTCAGCGAAGTTGGCGGGGTTTGTTGCCAAGCAGGGGGAGATCAAGCTCAATGCCGTCATCAAGAAAGGGGAAAACGACACTCAGCTGCTGCCATTGGCGGCCCTGGCGCGGCGTTATGGGCTGGAACTGCGGTTGATCGAATACATGGATGTGGGCAACCGGAATGGTTGGGTTGCCGATCAGGTGTTGCCAGCAGCTGAGATGGTGCGGCTGATCCAGGCCCGTTGGCCCCTGCAGCCCTTGGGACGCGATTCCGGTGCGACGGCAAATCGCTGGCGCTTTACCGATGACCGCGGCGGCCTCGGTGTTATTGCCTCGATCAGTGAGCCGTTCTGTGGCGACTGCAACCGTCTGCGCATCACGGCCGATGGTCAGGCTTTTACATGCCTGTTCGCCTCCGAAGGTGCCGACCTCAAGCCTGTTCTCGAC---------AACACCGCAGCGTTGCAGCAGCGGATCGCTGGTCTCTGGCTGCATCGCAGCGACCGCTACAGCGAGGAACGC------------------CATCACCATCTTCCTCGTTCTTCCCATGCCGAGATGGCCTATCTGGGTGGC
>AG-683-B21_2717605094
GATTGGTATGGAAGGCCACTGGGTGTGTTGCGTTTGTCGCTGACGGCCCGCTGCAATTTGGCTTGCCCCTATTGCTGCCCTGATTCTCGTGATCCAGAGGGAATGCTGGATTTGCAGGACCAGTTGCGTTTAATTCGTGTTGCTTGTTCCTTGGGAGTTCATACCGTCAGGCTGACCGGCGGAGAGCCATTGCTCAGTGATCGCCTTGAGCCGTTGCTGGCTTCGATTGCCTTGGATCGA---------------CCT---GCTGGCTTGGAGGAATTAGCTCTGACAACGAATGGTGTTCTGCTTTCGCCTGAGCGAGCTTTGCGGCTCAAGCGTGCTGGTTTGGACCGTATAACGATCAGCCTGGATGGTGCGGATGCAGCCAGTGTTGCTCGCATGGCTGGTTTGCAAGGTGGGACTCAAGCTGGCCAATCCTTGTTGGATCAGGTGTTGGTGGGTCTAGAGGCGGCTCGATCGGCTGGCTTCAATTCGTCTCACGGTGCTTTGAAGCTCAATGCGGTGATTCAGAAAGGCCGGAATGATGATCAGTTGATTCCGTTGGCCCGGCTGGCCCGTGATCGCGGGTTGGAGTTGCGTCTGATCGAATACATGGATGTGGGAAGCCGTAACGGTTGGTCGCTTGCTCAGGTGATGCCTGCCATGGAGATGGTGCAGTGCGTGTCATCGCACTGGCCTCTAGACCCCGTTGGCCGTTCATCAAACTCCACGACATCGCGGTGGCGGTATCGCGATGGTGCTGGCCATATCGGTGTGATTAGTTCAATTAGCGCGCCGTTTTGTGGAGATTGCAATCGGATAAGGGTTACTGCAGATGGTCAAGTCTTTACTTGTTTATTTGCATCGCAGGGCGTAGATCTTCGGCCTTATTTAAGAGCTAGCGAACCAGAGGTTCAGCTCCGTGAATGCCTGGCTGGTTTGTGGACGCGCCGATCTGATCGCTTTAGTGAAGAGCGG---------------CGTCTGCGGAGTGGTCAAGAAAAACCCCATGCCGAGATGGCTTATCTGGGGGGA
>BL107_2624164528
GATTGGTATGGAAGGCCACTGGGTGTGATGCGTTTGTCGCTGACGGCCCGCTGCAATTTGGCGTGCCCCTATTGCTGCCCTGATTCTCGTGATCCAGAGGGAATGCTGGATTTGCAGGACCAGTTGCGTTTAATTCGTGTTGCTTGTTCCTTGGGAGTTCATACCGTCAGGCTGACCGGCGGAGAGCCATTGCTCAGTGATCGCCTTGAGCCATTGTTGGCGGCGATTGCTTTTGATCGA---------------CCT---GCTGGCTTGAAGGAATTAGCTCTGACGACGAATGGTGTTCTGCTTTCGCCTGAGCGAGCTTTGCGGCTCAAGCGTGCTGGTTTGGACCGTATAACGATCAGCCTGGATGGTGCCGATGGAGCCAGTGTTGCTCGCATGGCTGGTTTGCAAGGTGGGGCTCCAGCTGGTCAATCCTTGTTGGATCAGGTGTTGTTGGGTCTAGAGGCGGCTCGATCGGCTGGCTTCCATTCGTCTCACGGTGCTTTGAAGCTCAATACGGTGATTCAGAAAGGCCGGAATGATGATCAGTTGATTCCGTTGGCCCGGCTGGCCCGTGATCGCGGGTTGGAGTTGCGTCTGATCGAATACATGGATGTGGGAAGCCGTAACGGTTGGTCGCTTGCTCAGGTGATGCCTGCTGTGGAGATGGTGCAGTGCGTGTCATCGCACTGGCCTCTAGACCCGGTTGGCCGTTCATCAAACTCCACGACATCGCGGTGGCGGTATCGCGATGGTGCTGGCCATATCGGTGTGATTAGTTCAATTAGCGCGCCGTTTTGTGGAGATTGCAATCGGATAAGGGTTACTGCAGATGGTCAAGTATTTACTTGTTTATTTGCATCGCAGGGCGTAGATCTTCGGCCTTATTTAAGAGCTAGCGAACCAGAGCTTCAGCTCCGTGATTGCCTGGCTGGTTTATGGACGCGCCGCTCTGATCGCTTTAGTGAAGAGCGG---------------AGTCTGCGGAGTGGTCAAGAAAAACCCCATGCCGAGATGGCTTATCTGGGGGGA
>CC9311_2626051984
GATCGTCTTGCAAGGCCCCTTGGGGTTTTGAGGCTTTCGCTAACGGCACGGTGCAATTTGTCTTGCCCTTATTGCTGTCCAGAAAGTATTGAGCCGCCCGGTTTACTTACGACCGCAGACCAGCTGCGCTTAATTTCTGCTGCTTGCCGATTAGGTGCCCACACTCTTCGCTTGACCGGTGGTGAACCTTTGCTCACCGAACGCCTTTGGCCGCTTCTTGATGCCCTTTCGCTTGGAAGGCAGACGGCTGCTCACCCCTTCAGCCGTTTGAAAGAGGTTGCTATCACGACCAACGGTTCTCTTCTAAACGACAACAAGGCGAGACGGTTGCGAGCTGCTGGAGTGGATCGCATCACGATCAGCTTGGATGCCGTAGATGGCGCAAGTATCGCGCGAATGGCAGGTTTGCGTTCTGGCCCTGAGGCTGGGAATGCCCTGTTCGCGAGGGTATTGGCTGGAATTGATGCCGCTCGTGCTGCTGGATTTGATCCTGCGCAAGGCGGCCTCAAGCTCAATGCCGTGATCCAACGCGGCTTCAATGATGATCAGTTGATTCCATTGGCGCGTTTGGCCAGGCAACAACGGTTGCAGTTGCGTTTGATCGAATATATGGACGTTGGCAATCGCAATGGCTGGTGCCGTGATCAGGTCATGCCTGCTCAGGAGATGATTCAGCTCCTTCATCGCCATTGGCCGATTCAACCTATTGGTCGACCCGTTGCTGGGACGAGTCGGCAGTGGTCGTATCAAGATGGTGGTGGGATTGTGGGTACGATTGCCTCCATTAGCGAGCCTTTTTGTTCCGATTGCAACCGCTTAAGGATTACAGCCGATGGTCAAGCTTTTACCTGCTTGTTTGCCAGTGAAGGCACCGATTTGCGTCAGTGGCTTCGTGAGGATGTTGCAGATTCGTTGCTGCAAAACGCTCTGAGCGAGTTGTGGTCTGTACGGTCGGACCGTTTTAGTGAGCAGCGT------------------GGGTTAGAGCAGCCAGTAAACCATCATGCCGAGATGGCTTATTTGGGTGGA
>CC9605_2607301274
GACCGCCTCAACCGGCCTATCGGGGTGCTGCGGTTGTCGCTCACGGCCCGTTGCAATCTCGCCTGTCCGTACTGCTGTCCGGATGTGGAGGAGCCCCCTGGCCTGCTCACCCTTGAGCAGCAGATTCGCGTTATTCGTGTGGCCACGCGCCTGGGGGTACAAACGTTGAGGCTCACCGGTGGAGAGCCGTTGTTGAGCCGGCGTTTGTTGCCTTTGCTGGAGGCGGTGGCGCAGGCCCGGCGGGATCGCTCGGATCCGATGGCCGGTTTACAGGCCGTGGCGCTCACCAGCAACGGGGTGCTGTTGTCGGAACCGATGGGGCGGGCGTTGCGTGCCGCAGGGCTGGATCGCATCACCATCAGCCTGGATGCAGCGGAAGGGGAAGCTGCGGCGCGCATGGCTGGTCTTCAGGGTGGTGCCGTGGCTGGGGAACGCCTGGTGCGCCAGGTGCAGGACGGCATCGCGGCGGCCTTCGCCGCTGGCTTTGACCCCTCACGCGGTGAGCTCAAGCTCAATGCCGTGATCCAACGGGGGATCAATGACGATCAGCTGTTGCCCTTGGCCGCTTTGGCGCGGCAGCGGGGGATGGAGCTGCGTTTGATCGAATATATGGATGTGGGCAACCGCAACCAGTGGACGCTGGACCAGGTGCTCCCGGCGGCGCAGATGGTGGAGCGTATTAATGCCCGTTGGCCTCTTGAACCGCTGGGTCGACCGCGGGGTGGGACGGCCCGGCGTTGGCGCTATGGCGATGGCGCCGGATCCATCGGTGTGATCTCTTCCATCAGCGAGCCGTTCTGCGGGGATTGCAACCGTTTGCGTGTCACCGCAGATGGGCAGGCGTTCACCTGCCTGTTCTCGGCTGAAGGCACCGATCTGAAGCCCGCACTCGCG---------TCGGATCTTCAGCTTGAGCAGGCCATGCGCCAGCTCTGGCAGCGGCGTCAAGACCGCTACAGCGAGGAGCGT------------------GATCCAGCCGCCGCTGCGTCAACCCATGCGGAAATGGCGTATCTGGGGGGC
>CC9616_2517174577
GACCGTTTTGGGCGTCCGCTGGGCGTGTTGCGCCTGTCGCTGACAGCTCGCTGCAACCTGTCTTGCACCTATTGCTGTCCCTCTGATGATGAACCGTCGAATCGGTTGAATCTCCAGGCGCAGATTGCTGTGATCCGCGCTGCATGCCGGCTGGGGCTGCAGTCTCTGCGCTTAACCGGCGGGGAGCCCTTGTTGAGCCATCAGCTGGAACCCCTGCTGCAAGCGATCACACTTGGCCGTTCTGATCCACAGGATCCCTTGTCTCGTCTCCAGGAGGTGGCCCTCACCAGCAACGGAGTCCTGCTCAGCCGAGAGAGAGCCTTCGCTCTTCGTCAATCGGGTTTGGATCGCATCACCCTGAGTCTCGATGCGGCCGACAGCGATGGGTTCGTTCGTATGGCAGGA---ATGCCGGACACCGCGGCC------CATTTGTTTGATCGGGTGCTGTCGGGTTTAGATGCCGCGTTGGATGCAGGTTTTGACCCCAGCCAGGGTGCACTCAAGATCAACAGCGTGATCCAGCGACACCACAACGAGGATCAGCTGATTCCGTTGGCTCGTTTGGCCCGGCGTTATGGCATCGAGTTGCGGTTCATCGAATTTATGGATGTTGGGCATCGCAACGACTGGCATCAGGACCAGGTGCTCACGGCTTCCGAGATGCTGGCCAGGGTCCGTCAACATTGGGCTATTCAACCCATGGGACGAGCCGTTGGCAGCACCGCCAACCGCTGGCGTTTCAGCGACGGGAAAGGTCAGGTCGCCACGATCGCCTCGATTAGTGAACCGTTTTGCGGTGATTGCAACCGGCTCAGGGTGGCTGCCGATGGGATGGCCTTCACTTGCCTCTTTGCAACTCAGGGAAAGGATCTGCGTCCCTGGCTTCAGCCTCTGATTGATGAGGACGGATTAATGAATGCAATTCGTGACCTCTGGATCGCTCGCGAGGATCGCTACAGCGAGGAACGA------------------GGTTGCTCAAGCCACGGACAACGTCGTCAAGAAATGGCTTACTTAGGTGGC
>CC9902_2606886979
GATTCGCATGGGCGCCCACTGGGTGTGTTGCGTTTGTCGCTGACGGCCCGCTGCAATTTGGCGTGCCCCTACTGCTGCCCTGATTCTCGCGATCCAGAGGGAATGCTCGATTTGCAGGATCAGTTGCGTTTAATTCGTGTCGCTTGTTCTTTGGGAGTTCATACCGTCAGGCTGACCGGCGGGGAGCCATTGCTCAGTGATCGCCTTGAGCCGTTGCTGGCTGCGATTGCCTTGGATCGA---------------CCC---GCTGGTTTGAAGGAATTAGCTCTGACGACGAATGGGGTTCTGCTGTCGCCTGAGCGGGCTTTGAGGCTCAAGTGTGCTGGTTTGGACCGTATAACGATCAGCCTGGATGGTGCGGATGCAGCCAGTGTTGCTCGCATGGCTGGTTTGCAAGGTGGGACTCCAGCTGGCCAATCCTTGTTGGATCAGGTGTTGGTGGGACTAGAGGCGGCTCGATCGGCTGGCTTCAATTCGTCTCACGGTGCTTTGAAGCTCAATGCGGTGATTCAGAAAGGCCGGAATGATGATCAGTTGATTCCGTTGGCCCGGCTGGCCCGTGATCGCGGGTTGGAGTTGCGTCTGATCGAATATATGGATGTGGGAAGCCGTAACGGTTGGTCGCTTGCTCAGGTGATGCCTGCCATGGAGATGGTGCAGTGCGTGTCATCGCACTGGCCCCTAGATCCGGTTGGCCGTTCATCAAACTCCACGACATCGCGGTGGCGGTATCGCGATGGCGCTGGCTATATCGGTGTGATTAGTTCAATTAGCGCGCCGTTTTGTGGAGATTGCAATCGGATTAGGGTTACTGCAGATGGTCAAGTATTTACTTGTTTATTTGCATCGCAGGGCGTAGATCTTCGGCCTTATTTAAGAACTGACGAATCAGAGACTCAACTTCGTGAATGTTTGTCTGAATTGTGGACTCGGCGCTCTGATCGTTTTAGTGAAGAGCGA------------AGTCTGCAGATTGATAAA---GAGAAATCCCATGCCGAAATGGCTTATCTGGGGGGA
>KORDI-100_2507319521
GACCGTCTTGGACGTCCCCTGGGCGTGTTGCGCCTCTCGCTGACAGCGCGATGCAATCTCGCCTGCACGTATTGCCGTCCTGCAGGGGATGAACCATCGAACCGGCTGAATCGTCCGGCGCAGATGGCGGTGATCCGAGCTGCCAGCAGGTTGGGGCTTCAGTCTCTGCGCTTAACGGGCGGTGAGCCCCTGCTCAGTCCCCAGCTGGAACCGTTGCTTCAAGCGATCACGCGCGGCCGTACCGATCCAAGCGATCCTCTGGCGGGTCTTCAGGAGGTCGCGCTCACCAGCAATGGTGTTCTGCTTTCCCGTGAAAGAGCCGCTGCTCTGCGTCAGGCTGGTCTTGATCGAATCACCCTGAGTCTCGACGCAGCCAATCGAGAAGGATTCGTTCGAATGGCAGGA---ATGCCGAGC------GCCTCAGCCCATCTTTTCGAACGGGTGCTGTCTGGCCTGCATGCTGCCCTGGATGCTGGCTTTGATCCAAGCAAAGGTGAACTCAAGATCAACAGCGTGATCCAACGTCATCACAACGAGGATCAGTTGATTCCACTGGCCCGTCTGGCTCGCCGTCATGGCATCGAGTTGCGTCTGATCGAATTCATGGATGTTGGGCATCGCAACCACTGGCATCAGGATCAGGTGATCACGGCCTCGGAGATGCTCGAGGTGTTGCGTGAACATTGGCCGATGCAGCCGTTGGGTCGTGCCATCGGCAGCACAGCCAGCCGCTGGCGTTTCAGTGACGGACGAGGTCTTGTCGCCACGATTGCGTCGATCAGCGAACCCTTCTGCGGTGATTGCAACCGGCTGAGGGTCACTGCCGATGGCATCGCTTTTCCCTGTCTCTTCGCAACTCAGGGAGTGGACCTGCGTCCCTGGCTTCAGCCTGGCGTGGATGAGGATGGTTTGACCAATGCGATTCGTGAGCTGTGGATGGCTCGTGAGAATCGCTACAGCGAGGAACGA------------------GGACGTTTCAATCAGGAACAACGGCGCCAGGAAATGGCTTATCTGGGTGGG
>KORDI-49_2507313638
GATCAGCGTTCTCGGACGCTGGGTGTGTTGCGGTTGTCGTTAACAGCCCGCTGCAATCTGAGCTGCCCGTACTGCTGCCCCGATGCGGAGGATCCTCCAGGCCTGCTGAGTCTGGAGCAGCAGTTGCGTCTGATTCGGGTTGCCTGTCGTCTCGGCGTGCACACCCTGCGGCTCACCGGGGGTGAACCCCTGCTGAGTGACCGCTTGCTCCCTCTGCTTCAGCAGATTCACAACGGACGGGAGACGCTCGGTGATCCTCTCAACCGGTTGCGCGAGGTCGCTCTCACCAGCAACGGCGTGCTGCTGACGTCCGATCGGGCGACGGCACTTCGTGCGTCCGGTCTGGATCGGATCACCGTCAGTCTCGATGCTGTCGATCCAGAGGTGGCAGCGCGCATGGCCGGCCTCCGTGGCGGTGTTCCGGCCGGTGAACGCCTCCTGCAGCAGGTGTTTGCCGGGCTGCAGGCTGCCACGTCAGCCGGTTTTGATCCTGCTGCCGGTGGCCTGAAGCTCAATGCCGTGATTCAGCGGACTGTGAATGACGATCAGTTGATTCCCCTGGCGGATCTGGCGCGGCGGTGGGGGCTTGAGCTGCGTCTGATCGAATTCATGGATGTCGGCAATCGCAACGGCTGGCGTCCGCAGCAGGTTCTCCCGGCCGCTGAAATGGTGAAGCGCATCGGTGCGCGGTGGCCGCTCCAGCCGCTCGGTCGCCCTGTGAGCGGTACAGCGCGGAGTTGGCGTTACGCCGACGGTGGAGGCTGCCTCGGTGTGATCGCCTCCATCAGTGAGCCCTTCTGTTCGGATTGCAACCGTTTGCGCGTCACGGCCGATGGCCGTGCCTTCACCTGTCTGTTCGCAGCGGAGGGCACGGATCTGACCCCGGTACTGGAC---------GTGGAGTCAGAGCTCGAGCGGACCATGGCCGCTCTCTGGCATCGGCGAAGCGATCGCTACAGCGAGGAGCGT------------------CATGGCAACGCTGATTCAAACCAACATGCGGAGATGGCCTATCTGGGGGGG
>KORDI-52_2507316459
GATCGTTTCAACCGGCCCCTTGGGGTGCTGCGGCTGTCGCTTACGGCCCGTTGCAATCTCGCTTGTCCGTACTGCTGTCCGGATGTGGAGGAGCCCCCGGGCCTGCTCACGCTTGATCAGCAGCTGCGCGTGATTCGTGTGGCTGCGCGCCTTGGGGCACAAACACTCCGGCTTACCGGTGGAGAGCCCTTGTTGAGCCGGCGTTTGTTGCCGTTGCTGGAGGCGGTGGCGCAGGCCCGGCGGGATCGCTCAGATCCGATGGCTGGTCTTCAGGCCGTGGCGCTCACCAGCAACGGGGTGCTGTTGTCGGAATCGATGGCGCGGGCATTGCGTACCGCAGGGCTGGATCGCATCACCATCAGCCTGGATGCAGTGGAAGGGGAGGCAGCGGCGCGCATGGCTGGTCTCCAGGGTGGGGCTCTTGCTGGGGATCGCCTGGTCCGCCAGGTGCAGGACGGTATCGCGGCGGCCCGTGCCGCTGGTTTTGATCCCTCACGCGGTGAGCTCAAGCTCAATGCCGTGATCCAACGGGGGAGGAATGACGATCAGCTGTTGCCTTTGGCCGATTTGGCGCGGCAGCAGGGGATGGAGCTGCGTTTGATCGAATACATGGATGTGGGCAGCCGCAACCAGTGGACGCTGGACCAGGTGCTGCCGGCGGCTCAGATGGTGGAGCGCATTCATGCCCGCTGGCCCCTTGAAGCCCTTGGGCGCCCCAGGGGTGGGACGGCCCGGCGTTGGAGCTATGGCGATGGCGCCGGATCCATCGGTGTGATCGCCTCCATCAGTGAGCCGTTCTGCGGGGATTGCAACCGGTTGCGTGTCACCGCCGATGGCCAGGCGTTCACCTGCCTGTTCTCCGCTGATGGCACGGATCTCAAGCCCGCGCTCGCG---------TCGGAGCTTCAGCTTGAGCAGGCCATGCGCCAGCTCTGGCAGCGACGCCAGGACCGCTACAGCGAGGAGCGT------------------GATCCATCCGCCGCTGCGTCTACCCATGCGGAAATGGCGTATCTAGGGGGC
>MIT0604_2608227988
GATAATAGAAAAAGAAAGTTAAAAGTTTTAAGGTTATCTCTTAAACAAAATTGCAATTTTTCATGCATTTACTGTAAGCCAGAAAATTATAGT---TTAGATGTATTAAATATTGAACAATTTAAAAAATTAATTTTGGTCAGTTGTCGATTAGGGGTAAATTCTTTAAGAATTACTGGAGGTGAACCTTTATTAAGTTCTCAATTAGATGAACTTCTTCATGAAATTAAATTGCAAAGGTTAGAAGAATCAAATCCAATAGCAAATTTACAGGATATTTCTTTAACTACAAATGGATATTTGCTCTCTGAGAAAAAAGCTATTGAGCTTTTTAAAAATGGGTTAGACCGTATAACAGTAAGTTTAGACGCAATTGATCCTGATATTTTTTCAAACATGATTGGA---GAGGAAAATAAAATTATTGGTAAAGAAAAATTATTTACTGTCCTTGAAGGAATAGATCATGCAATTAATGCTGGATTTAATCCAAAGGAGGGGAAATTAAAAATAAATGCAGTCATTAAAAAAGAGATAAATGATAATCAAATTTTTGAATTAGTTGATTTTGCAAAAAAAAGGTCTATAGAAATTCGCTTTATTGAATATATGGACGTAGGCACATCTAATAATTGGAAGCCATCAGATGTTTTTTTCTCTGAAAAAATTATTAGTTTATTAAAGAAGAAATATCGATTAAAAGACTACGGAAGAAAGGAAGGGCAAACAGCCAATAGATGGTACATCAGTGATTCAAAAAGTTTTATAAGTACAATCTCTTCAGTAAGTAATCCTTTTTGTTCAGATTGTAATAGGTTGAGGATAACTAGCGATGGTTATGCTTACACGTGTCTTTTTTCTAGTGAAGGTATAAATCTAAACCCATGGTTATCTCTACCAATTAATCTCCATGAACTGGAAAATAAAATCAAGAGCATTTGGGAAGCGAGAGAAGATAACTATAGTGAAGATAGATTTAAAAAATTAGAAAAAACAACTGACAAAAATCAAAAAATTCATCCATCAATGTCATATCTTGGGGGA
>MIT0912_2682081890
GATATTCATGATAGAGAGTTAAAAGTTTTAAGGCTTTCATTAACTAATAAATGTAATTTTTCATGTCCATATTGTTTGCCAGAAAATAATAGCTGTTTGACTACATTAACTAATAAGCAATTCCTATCAATAATTAAGGTTGCTTGCAAATTAGGAGTAAACTCACTCAGATTAACTGGGGGAGAGCCATTAATAAGCAGTCAGTTGAATAAGCTGATGGAAGCAATTAATAAATTAAAGAAAACAAGAAATCATCCTATTAATAATTTAAAAGACATTGCTATAACTACAAATGGATCATTATTAACAAAAGATAGATGTCAAGATTTATTTGCTTATGGACTCAACAGGATCACAGTTAGTCTAGATGCCTTAGATCCAAAAATATTTTCAATAATGACAGGA---GATAATAATATGATTTCAGCTAAGAATAAGCTGAATCATGTTCTCCAAGGCATTGATAATGCCATCAAAGCAGGCTTTGATCCATTAGAGGGTCAGCTGAAAATAAACTGTGTCATCAAAAAGAACATAAATGATAATCAGATCATAAATCTTGTTCGCTTTGCTAAAGCTAAATCTATTGAAATTAGATTCATAGAATATATGGATGTAGGAAATAAGAATAATTGGCAAGCTAATGAAGTTCTACAATCTCACGAATTGATAAGTATAATAAAACAACATTTTAAAATTAATGAGGCTGGAAGATTAAAAGGTAATACAGCCCATAAATGGTATATGAAAGATAGCAATAGCTTCATAAGTACTATATCTTCGATATCTAATCCTTTTTGTTCTGACTGCAATAGATTAAGGATTACTAGTGATGGTTTCGCACATACTTGCCTTTTTTCAAACAATGGTTCTGATTTAAAAAAATGGCTCAATCCATCAATTAATGAAAAAGGCTTAGAAGAATTTCTGGAGACAATATGGCTAATAAGAGATGATAAATATAGTGAAAATAGATTTGAT------AAATCTGATAACTCGAAACCACAAAAACCTCATCCTTCAATGTCGTATTTAGGAGGT
>MIT0913_2682084097
GATATTCATGATAGAGAGTTAAAAGTTTTAAGGCTTTCATTAACTAATAAATGTAATTTTTCATGTCCATATTGTTTGCCAGAAAATAATAGCTGTTTGACTACATTAACTAATAAGCAATTCCTATCAATAATTAAGGTTGCTTGCAAATTAGGAGTAAACTCACTCAGATTAACTGGGGGAGAGCCATTAATAAGCAGTCAGTTGAATAAGCTGATGGAAGCAATTAATAAATTAAAGAAAGCAAGAAATCATCCTATTAATAATTTAAAAGACATTGCTATAACTACAAATGGATCATTATTAACAAAAGATAGATGTCAAGATTTATTTGCTTATGGACTCAACAGGATCACAGTTAGTCTAGATGCCCTAGATCCAAAAATATTTTCAATAATGACAGGA---GATAATAATATGATTTCAGCTAAGAATAAGCTGAATCATGTTCTCCAAGGCATTGATAATGCCATCAAAGCAGGCTTTGATCCATTAGAGGGTCAGCTGAAAATAAACTGTGTCATCAAAAAGAACATAAATGATAATCAGATCATAAATCTTGTTCGCTTTGCTAAAGCTAAATCTATTGAAATTAGATTCATAGAATATATGGATGTAGGAAATAAGAATAATTGGCAAGCTAATGAAGTTCTACAATCTCACGAATTGATAAGTATAATAAAACAACATTTTAAAATTAATGAGGCTGGAAGATTAAAAGGTAATACAGCCCATAAATGGTATATGAAAGATAGCAATAGCTTCATAAGTACTATATCTTCGATATCTAATCCTTTTTGTTCTGACTGCAATAGATTAAGGATTACTAGTGATGGTTTCGCACATACTTGCCTTTTTTCAAACAATGGTTCTGATTTAAAAAAATGGCTCAATCCATCAATTAATGAAAAAGGCTTAGAAGAATTTCTTGAGACAATATGGCTAATAAGAGATGATAAATATAGTGAAAATAGATTTGAT------AAATCTGATAACTCGAAATCACAAAAACCTCATCCTTCAATGTCGTATTTAGGAGGT
>MIT0915_2682086335
GATATTCATGATAGAGAGTTAAAAGTTTTAAGGCTTTCATTAACTAATACATGTAATTTTTCATGTCCATATTGTATGCCAGAAAATAATAGCTGTTTGACTACATTAACTAATAAGCAATTCCTATCAATCATTAAGGTTGCTTGCAAATTAGGAGTAAACTCACTCAGATTAACTGGTGGAGAGCCATTAATAAGCAGACAGTTGAATAAGCTGATGGAAGCAATTAATACATTAAAGAAAACAAGAAATCATCCTATAAATAATTTAAAAGACATTGCTATAACTACAAATGGATCATTATTAACAAAAGATAGATGTCAAAATTTATTTGATTATGGACTCAACAGAATCACAATTAGTCTAGATGCTCTAGATCCAAAAATATTTTCAATAATGACAGGA---GATAAAAATATGATTTCAGCTAAAAATAAGCTGAATCATGTTCTCCAAGGCATTGATAATGCAATCCAAACAGGCTTTGATCCATTAGAGGGTCGGCTAAAAATAAATTGTGTCATCAAAAAGAACATAAATGATAATCAGATCTTAAATCTTGTTCACTTTGCTAAATCTAAATCTATTGAAATTAGATTCATAGAATATATGGATGTAGGAAATAAGAATAATTGGCAAGCTAATGAAGTTTTAAAATCTCACGAATTGATCAGTATAATAAAAGAACATTTTAAAATCAATGAAGCTGGAAGATTAATAGGAAATACAGCCCATAAATGGTATATGAAAGATAGCAATAGTTATATAAGCACTATATCTTCGATATCTAATCCTTTTTGTTCTGACTGCAATAGATTAAGGATTACTAGTGATGGTTTCGCACATACTTGTCTTTTTTCAAACAATGGTTCTGATTTAAAAAAATGGCTCAATCCTTCAATTAATGAAAAAGGCTTAGAAGAATTTCTTGAGACAATATGGCTAATAAGAGATGATAAATATAGTGAAAATAGATTTGAT------CAATCTGAAAACTCGAAACCACAAAAACCTCATCCTTCAATGTCGTATTTAGGAGGT
>MIT0917_2681972557
GATATTCATGATAGAGAGTTAAAAGTTTTAAGGCTTTCATTAACTAATACATGTAATTTTTCATGTCCATATTGTATGCCAGAAAATAATAGCTGTTTGACTACATTAACTAATAAGCAATTTCTATCAATAATTAAGGTTGCTTGCAAATTAGGAGTAAACTCACTCAGATTAACTGGTGGAGAGCCATTAATAAGCAGCCAGTTGAATAAGCTGATGGAAGCAATTAATACATTAAAGAAAACAAGAAATCATCCTATAAATAATTTAAAAGACATTGCTATAACTACAAATGGATCATTATTAACAAAAGATAGATGTAAAAATTTATTTGATTATGGACTCAACAGAATCACAGTTAGTCTAGATGCTCTAGATCCAAAAATATTTTCAATAATGACAGGA---GATAATAATATGATTTCAGCTAAAAATAAGCTAAATCATGTTCTCCAAGGCATTGATAATGCCATCCAAGCTGGCTTTGATCCATTAGAGGGTCGGCTAAAAATAAATTGTGTCATAAAAAAGAACATAAATGATAATCAGATCTTAAATCTTGTTCACTTTGCTAAAGCTAAATCTATTGAAATTAGATTCATAGAATATATGGATGTAGGAAATAAGAATAATTGGCAAGCTAATGAAGTTCTAAAATCTCACGAATTGATCAGTATAATAAAAGAGCATTTTAAAATCAATGAAGCTGGAAGATTAATAGGAAATACAGCCCATAAATGGTATATGAAAGATAGTAATAGTTATATAAGCACAATATCTTCGATATCTAATCCTTTTTGTTCTGACTGCAATAGATTAAGGATTACTAGTGATGGTTTCGCACATACTTGTCTTTTTTCAAACAATGGTTCTGATTTAAAAAAATGGCTCAATCCTTCAATTAATGAAAAAGGCTTAGAAGAATTTCTTGAGACAATATGGCTAATAAGAGATGATAAATATAGTGAAAATAGATTTGAT------CAATCTGAAAACTCGAAACTACAAAAACCTCATCCTTCAATGTCGTATTTAGGAGGT
>MIT9504_2682252954
GACCAGCGGGCTCGAGCGCTCGGGGTGCTGCGGTTGTCGCTCACGGCCCGCTGCAATCTGGCCTGTCCCTATTGCTGCCCTGATGCTGAGGATCCTCCTGGGCTGCTCAGTCTTGAGCAGCAATTGCGCCTCATCCGGGTTGCTTCCAGGCTGGGAGCACACACCCTTCGGCTCACTGGAGGCGAACCGTTGCTGAGTGATCGGTTGCTGCCGCTACTTGAGCAGGTGGCTTGCGGGCGTGCCACTCCTGGAGACCCCTTGCAGGGTTTGCGTCAGGTGGCACTCACCAGCAACGGTGTGTTGCTGACGCAGGAACGGGCTCTTGCTCTGCGCGCTGCTGGTCTTGATCGGATCACTATCAGTCTCGATGCGGTCGAGGCTGTGGTGGTGGCGCGTATGGCGGGTCTGCGCGGTGGGGAACCAGCCGGAGCCCGCCTGATTCAGCAGGTGCTGGCTGGTCTTGAGGCAGCTCGTTCTGCAGGATTTGACCCTGCTTCTGGGGCCCTAAAGCTCAATGCGGTGATCCAGCGGGGCGTCAACGACGATCAGTTGATTCCTCTGGCGATGTTGGCGCGTCAGCAAGGGCTGGAGCTGCGCTTGATCGAATATATGGATGTGGGTAATCGCAACGGCTGGGCCATGGAGCAGGTTCTGCCTGCCGCCGTGATGATTGATCGCATCAGCCGCCATTGGCCGTTGTTGTCACTCGGGCGCTCCCCAGGTGGCACCGCCCTGCGCTGGCGTTATCGCGATGGCGCCGCAGACATCGGTGTGATCGCCTCAATCAGTGAGCCCTTTTGTGGAGACTGCAACCGCTTGCGCATCACCGCTGATGGGCAAGCCTTCACTTGTCTGTTTGCATCCTGTGGAACAGATCTGAAACCGGCTCTGACC---------AGTGACGACGACCTGGAGCGAGCAATTTGCTCTCTCTGGCAGCAGAGACTCGACCAGTACAGCGAAGAGGGC------------------CGGGCGGCTTCCGGGAGCGCAGCTCATGCAGAGATGGCTTATCTGGGGGGC
>MIT9508_2682254683
GACCAGCGGGCTCGAGCGCTCGGTGTGCTGCGGATGTCGCTCACGGCACGCTGCAATCTGGCCTGTCCTTACTGCTGCCCCGATGCTGCGGATCCCCCAGGTCTGCTGAGCCTTGAGCAGCAATTGCGACTGATCCGGGTTGCTTCCCGGTTGGGGGCCCACACCCTGCGGCTCACTGGAGGCGAACCGTTACTGAGTGATCGGTTGCTCCCGCTGCTGGAGCAGGTTGCCTTGGGGCGTGCCACTCCTGGCAATCCTCTGCAGGGTCTGCGGCAGGTGGCACTCACCAGCAACGGAGCCTTGCTGACGCAGGAGCGGGCACGTGCTCTTCGTGCAGCTGGCCTCGAACGGATCACCATCAGTCTTGATGCGGTCGAGGGTGAGGTGGTGGCGCGCATGGCTGGCCTGCGCGGTGGGGAATCGGCTGGAAACCGTTTGATTCAGCAGGTGCTGGCGGGACTCGAGGCGGCTCGTTCGGCCGGATTTGACCCTGCTGTCGGGGCTTTGAAGCTCAATGCGGTGATCCAGCGCGGCGTGAACGACGATCAGTTGATTCCTTTGGCGATGTTGGCCCGTCAGCAACGGCTGGAGCTGCGTTTGATCGAATACATGGATGTGGGCAATCGCAACGGCTGGGCCATGGAGCAGGTTTTGCCTGCAGCCGTGATGGTCGATCGCATCAGCCGCCAATGGCCGTTGTCGTCACTCGGTCGATCACCTGGTGGTACTGCCCTTCGCTGGCGTTATCGCGATGGGGTCGCTGCCATTGGTGTGATTGCCTCGATCAGTGAGCCGTTTTGCGGAGACTGCAACCGACTTCGCATCACCGCTGATGGACAAGCCTTCACTTGTCTGTTTGCAGCTCGAGGAACGGATCTGAAACCGGCTCTGACT---------AGTGATGATGAGCTGGAGCGAGCGATCTGTACTCTCTGGCAGCGGAGGCTCGACCAGTACAGCGAGGAGGGC------------CGGGGCCAGGCTGCTTTCAGGACGTCACCTCATGCAGAGATGGCTTATCTGGGTGGC
>MIT9509_2682258861
GACCAGCGGGCTCGAGCGCTCGGGGTGCTGCGGTTGTCGCTCACGGCCCGCTGCAATCTGGCCTGTCCCTATTGCTGCCCTGATGCTGAGGATCCTCCTGGGCTGCTCAGTCTTGAGCAGCAATTGCGCCTCATCCGGGTTGCTTCCAGGCTGGGAGCACACACCCTTCGGCTCACTGGAGGCGAACCGTTGCTGAGTGATCGGTTGCTGCCGCTACTTGAGCAGGTGGCTTGCGGGCGTGCCACTCCTGGAGACCCCTTGCAGGGTTTGCGTCAGGTGGCACTCACCAGCAACGGTGTGTTGCTGACGCAGGAACGGGCTCTTGCTCTGCGCGCTGCTGGTCTTGATCGGATCACTATCAGTCTCGATGCGGTCGAGGCTGTGGTGGTGGCGCGTATGGCTGGTCTGCGCGGTGGGGAACCAGCCGGAGCCCGCCTGATTCAGCAGGTGCTGGCTGGTCTTGAGGCAGCTCGTTCTGCAGGATTTGACCCTGCTTCTGGGGCCCTAAAGCTCAATGCGGTGATCCAGCGGGGCGTCAACGACGATCAGTTGATTCCTCTGGCGATGTTGGCGCGTCAGCAAGGGCTGGAGCTGCGCTTGATCGAATACATGGATGTGGGTAATCGCAACGGCTGGGCCATGGAGCAGGTTCTGCCTGCCGCCGTGATGATTGATCGCATCAGCCGCCATTGGCCGTTGTTGTCACTCGGGCGCTCCCCAGGTGGCACCGCCCTGCGCTGGCGTTATCGCGATGGCGCCGCAGACATCGGTGTGATCGCCTCAATCAGTGAGCCCTTTTGTGGAGACTGCAACCGCCTGCGCATCACCGCTGATGGGCAAGCCTTCACTTGTCTGTTTGCATCCTGTGGAACAGATCTGAAACCGGCTCTGACC---------AGTGACGACGACCTGGAGCGAGCAATTTGCTCTCTCTGGCAGCAGAGACTCGACCAGTACAGCGAAGAGGGC------------------CGGGCGGCTTCCGGGAGCGCAGCTCATGCAGAGATGGCTTATCTGGGGGGC
>PAC1_2607360925
GATATTCATGATAGAGAGTTAAAAGTTTTAAGGCTTTCATTAACTAATACATGTAATTTTTCATGTCCATATTGTATGCCAGAAAATAATAGCTGTTTGACTACATTAACTAATAAGCAATTCCTATCAATCATTAAAGTTGCTTGCAAATTAGGAGTAAACTCACTCAGATTAACTGGTGGAGAGCCATTAATAAGCAGCCAGTTGAATAAGCTGATGGAAGCAATTAATACATTAAAGAAAATAAGAAATCATCCTATAAATAATTTAAAAGACATTGCTATAACAACAAATGGATCATTATTAACAAAAGATAGATGTCAAAATTTATTTGATTATGGACTCAACAGAATCACAATTAGTCTAGATGCTCTAGATCCAAAAATATTTTCAATAATGACAGGA---GAAAAAAATATGATTTCAGCTAAAAATAAGCTGAATAATGTTCTCCAAGGCATTGATAATGCAATCCAAACAGGCTTTGATCCATTAGAGGGTCGGCTAAAAATAAATTGTGTCATCAAAAAGAACATAAATGATAATCAGATCTTAAATCTTGTTCACTTTGCTAAATCTAAATCTATTGAAATTAGATTCATAGAATATATGGATGTAGGAAATAAGAATAATTGGCAAGCTAATGAAGTTCTAAAATCTCACGAATTGATGAGTATAATAAAAGAACATTTTAAAATCAATGAAGCTGGAAGATTAATAGGAAATACAGCCCATAAATGGTATATGAAAGATAGCAATAGTTATATAAGCACTATATCTTCGATATCTAATCCTTTTTGTTCTGACTGCAATAGATTAAGGATTACTAGTGATGGTTTCGCGCATACTTGTCTTTTTTCAAACAATGGTTCTGATTTAAAAAAATGGCTCAATCCTTCAATTAATGAAAAAGGCTTAAAAGAATTTCTTGAGACAATATGGCTAATAAGAGATGATAAATATAGTGAAAATAGATTTGAT------CAATCTGAAAACTCGAAACCACAAAAACCTCATCCTTCAATGTCGTATTTAGGAGGT
>RCC307_2623928750
GATCAACACCACAGGCCATTGGGTGTGCTGCGGCTGTCGCTGACGGCCCGCTGCAACCTGTCTTGCCCGTACTGCCAGCCCGATGGCGGCGAA---GACAGCCGTCTCTCGCTGCACCAACGGCTGCAACTGATCCGTGCTTGCTGCGAGCTGGGCTTGACCACCCTGCGGCTCACCGGGGGAGAACCGCTACTCGCCCCTGAATTGGATGAGCTGCTGCTGGCGATTCAGCAGGGCCGCAACAGCCGCCACGACCCGTTGCAGCAGCTGCAGGAGGTGGCCCTGACCACCAATGGCACGCTGCTTAACGGCTGCCGAGCCGAGCAACTCAAACGAGCAGGCCTCGATCGCATCACCATCAGCCTCGATGGGGCTACCGGGGCCAGCGTGAGCCGCATGGCCGGCTTGCAAGGGGGCGAGCGCCATGGCGAGCAGATGCTGCAACGCGTGCTGCAAGGCATTGCTGCGGCCAAAGCCGCTGGCTTTCACGCCGAATCCGGTGCCATCAAGCTCAACAGCGTCATCCAACGCGGCCACAACGACGATCAACTGCTTCCCCTGGCCGAATTGGCGCGCCAGCAGAACGTGGAGCTGCGGCTGATCGAATACATGGATGTGGGCAACCGCAACGGGTGGTCAGCAGCAGAGGTAGTGCCCGCCAGCGAACTCCTCAGCCAACTGCAACAGCGTTGGCCACTGGAACCGTTAGGGCGGCCCCAACACAGCACCGCCAGCCGCTGGCGTTACCGCGATGGGGCAGGACACATCGCTGCAGTGGCTTCAATAAGCCAACCCTTCTGCCGCGACTGCAACCGCCTGCGGGTCACCGCTGAAGGCATGGCCTACACCTGCCTGTTTGCCGAGCAGGGCCATGATCTGCGCCCATTCCTTGGGACAGACAGCAGCACTGACGAACTTCAAGCCGCTCTAAAGGCCATCTGGCAGCAGCGCACCGATCGCTACAGCGAAGAGCGC------------GAGCAACGCCAAGGGGAAATCAGACAGCCA---GCGGAGATGGCTTATTTAGGCGGC
>RS9916_2623920064
GATCGCCATGCCCGGCCGTTGGGCGTCTTGCGGCTGTCGCTCACAGGGCGCTGCAATTTGGCTTGTCCCTATTGCTGCCCGGATGCTGATGAGCCAGCGGGACTGCTCAGCCTTGAAGCTCAGTTGGCTGTGGTGCAGCAGGCCTGTGCCTTGGGTGCACACACGCTGCGGCTCACCGGAGGCGAGCCTCTATTAAGTGATCGCCTTTGGCCCTTGCTGGAGGCTGTGGCTGCTGCGCGTTCGCGGCCTGACAGTCCGTTCCATGGGCTGCAGCAGGTCACGCTCACCACCAACGGGGCTTTGCTCACGTCCGAACGAGCCCGTCGGCTCAGAGCGTTGGGAGTGGACCGTCTCACCGTGAGCCTCGATGCCGTGCATCCGGATGCAGTGGCACGCATGGCTGGCCTGCAAGGGGGTGTGTCTGCCGGGGAGCGATTGCTCGGTCAGGTGCTGGCCGGTGTGGAGGCAGCTCGAGCGGCGGGCTTTGCTCCTTCGTTGGGTCAGTTGAAGCTCAACAGCGTGATTCAGCGAGGCTTGAACGACGATCAGTTGATCCCGTTGGCTGCGTTGGCCCGTGATCACGGCGTCGAGCTGCGGTTGATCGAATACATGGATGTGGGCAATCGCAATGGTTGGACGCTCGATCAGGTGGTGCCGGCCACGGACATGATCGAGCGGCTGAACGCGGAATGGCCGCTGCAGGCCGTGGGTCGGGCTCCCCACGCCACGGCCAGTCGTTGGCGCTACCGCGATGGGCGAGGTGTGGTGGGTGTGATTGCCTCCATCACCGAGCCGTTCTGTGGGGATTGCAACCGGTTGCGCATCACGGCGGATGGCCAGGCATTCACCTGTTTGTTTGCCTCGAAGGGGGTGAACCTTCAGCGTTGGTTGATGCCACGTGTGGATGGTGATGGTTTGCGCGATGCCCTGACGGCTTTATGGCTTCGACGCGATGACCGTTTCAGTGAGCGTCGT------------------GCGCAGCTGGGGAGCGCTGCTCCCCATGCGGAGATGGCGTACTTGGGTGGG
>SB_2608201374
GATAATAGAAAAAGAAAGTTAAAAGTTTTAAGGTTATCTCTTAAACAAAATTGCAATTTTTCGTGTATTTACTGTAAGCCTGAGAACTATAGT---TTGGATGTTTTAAATATTGAACAATTTAAAAAGTTAATTTTAGTCAGTTGTCGATTAGGGGTAAATTCTTTAAGAATCACTGGAGGAGAACCTTTATTGAGTTCTCAATTAGATGAACTTCTTTATGAAATTAAATCGCAAAGATTAGAAGAATCAAATCCAGTAGCTAATTTACAGGATATTTCTTTAACCACAAATGGATATTTGCTCTCTAAGAATAAAGCTAATGAGCTTTTTAAAAATGGTTTAGACCGCATAACAGTAAGTTTAGATGCGATTGATCCTGATATTTTTTCAAACATGATTGGA---GAGGAAAATAAAATCATTGGCAAAGAAAAATTATTTACTGTCCTTGAAGGAATAGATCATGCAATTAATGCTGGATTTAATCCAAAGGCGGGAAAATTAAAAATAAATGCAGTTATAAAAAAAGAGATTAATGATAATCAAATTTTTGAATTAGTTGATTTTGCAAAAAAAAGGTCTATAGAGATTCGTTTCATTGAATATATGGACGTAGGGATATCTAATGATTGGCAGCCATCAGATGTTTTTTTCTCTGAAAGAATTATTAGACTATTAAAGAAGAAACATCGATTAAAAGACTACGGAAGAAAGGAGGGCCAAACTGCTAATAGATGGTACATGAGTGATTCAAATAGTTTTGTAAGTACAATCTCTTCAATAAGTAATCCTTTTTGTTCAGATTGTAATAGATTGAGGATAACTAGCGATGGTTATGCTTATACGTGTCTTTTTTCTAATGAAGGTATAAATCTAAACCCATGGTTGTCTCTACCAATTAATCTCACTGAATTGGAAAATAAAATAAAGAGCATTTGGGAAGCCCGAGAAGATAACTATAGTGAAGATCGATTTAAAGTATTAGATAAAACAACTGACAAAAATCAAAAAATTCACCCATCAATGTCATATCTTGGGGGA
>WH7803_2624101671
GATCAATGGTTCCGCCCCTTCGGGGTTCTGCGGTTGTCGCTGACGGCCCGCTGCAATCTGGCCTGCCCTTATTGCTGCCCGGATTCGGAGGAGCTGCCAGGACTGATGCGTCTGGATCAGCAGGTTCGCTTGGTCAGGGTTGCCTGCGGTTTAGGGGTCCATACCCTGAGGCTGACGGGAGGTGAACCGCTTCTCAGTGATCGCTTGTTGCCGCTGCTTGAAGCGTTGGCGGCTGGCCGTTCGAATGCTGCCGATCCCCTCGCTCGGTTGCAGGAGGTGGCGTTGACGACCAATGGGGTGCTGCTGACGCCGGAGAAGGCCCTGGCATTGCGGGCCGCCGGTTTGGATCGCATCACTGTGAGCCTGGATGCTTTGGAAGGGGGCGTTGTGGCCACGATGGCGGGCCTGCGTGGAGGCCAACGCGCCGGCGAGCGCTTGGTTGAGCAGGTTCTTGGAGGCCTCAGCGCCGCGCGCCGCGCTGGCTTCGAGCCTGCAAGCGGAGGGCTCAAGCTCAATGCCGTGATGCGACGAGGACTGAATGACTCTCAATTGCTGCCACTGGCGACGTTGGCGCGCGAACGAGGTGTGGAGCTGCGTTTGATCGAATATATGGATGTGGGGAATCGCAATGGCTGGGCGCCGGATCAGGTGATCTCAGCGGCGGAGATGGTCCAGCGCATCGACGCGCGCTGGCCGTTGCGGCCATTGCCGCGGGAATCGGGAGCAACGTCTCGACGCTGGAGCTACGCGGATGGACGTGGCCGGATCGGCACGATCGCTTCGATCACGGAGCCCTTCTGCGGGGATTGCAATCGTCTGCGTGTCACGGCCGATGGTCAGGCCTTCACCTGCCTGTTTGCCTCTGAGGGCACGGATCTGCGTCCCTTCCTGCAC---------AGCGAGGAGACCTTGGAGGCTGTTGTGCGCGGGCTCTGGCAGCAACGCCGGGATCGCTACAGCGAGGAGCGT------------------CAGGGGTTCACCGCTTCAGCGCCACATGCGGAGATGGCGTATCTGGGTGGC
>WH7805_2626028206
GATCAATGGAGCCGACCATTCGGCGTTCTGAGGATCTCTTTGACGGCCCGCTGCAACTTGGCCTGCCCGTATTGCTGCCCGGACCAAAAGGATCCACCGGGATTATTGAATCTTGATCAGCATCTTCGTCTGATTCGTGTTGCCAGCGGTTTAGGCATCCAGACGTTGCGCCTGACGGGAGGTGAACCCCTTCTCAGCGATCGCTTGTTGCCACTGCTTGAGGCGTTGGCGGCAGGCCGTGCTGACGCCGCCGATCCCCTTTCTCGGTTGCGAGACGTGGCGTTGACCACGAATGGGGTGCTGCTGACGCCGGAGAAAGCCCTGGCCTTGCGGGCCGCCGGTTTGGATCGCATCACGGTGAGCCTGGATGCCCTCGAAGGAGCGGTGGTGGCCAAGATGGCTGGTCTGCGTGGTGGGCAAGGCGCCGGTGATCGGTTGGTTGAGCAGGTTCTCGGAGGACTCACCGCTGCCCGCCGCGCTGGCTTTGACCCTGCAAGCGGAGGGCTCAAGCTCAATGCCGTGATGCGACGAGGACTGAATGACTGCCAATTGCTGCCACTGGCGAAGCTGGCGCGGGACCGAGGGGTTGAGCTTCGTTTGATCGAATACATGGACGTGGGGAATCGCAATGGCTGGACTTCAGATCAGGTGATCTCAGCGGAGGAGATGATTCAGCGCATCGATGCGCATTGGCCTTTGCAGTCGATGTCGCGGCAGTCGGGTGCTACAGCCCGCCGATGGCGTTACGTGGATGGTCGAGGTTGCATCGGGGTGATCGCTTCGATCACTGAGCCCTTCTGTGGGGACTGCAATCGTTTGCGTGTGACGGCCGATGGTCAGGCCTACACCTGCCTGTTTGCCCCTGAGGGCACGGACCTTCGTCCTTTTTTGCAG---------AGCGAGGAGGCCTTGAAGGCTGTTCTTCGTGGGCTCTGGCGGCAACGCCGGGATCGCTACAGCGAGGAGCGT------------------CACTGGACCAACGAATCAGCCCGTCATGCGGAGATGGCCTATTTGGGTGGC
>WH8016_2507493432
GATCTCCTTGCTAGGCCGCTGGGAGTTTTAAGGTTGTCTCTAACTGCAAGATGTAACTTAGCGTGCCGATATTGCTGTCCAGAAAGCATTGAGCCTCCAGGTTTGTTGTCCACTCGCGATCAACTTCGCTTGATCCATGCGGCCTGTCAGTTAGGAGCCCATACGCTTCGACTAACAGGTGGTGAACCTTTGCTCACCGATCGCCTTTGGCCGCTTCTTGATCAACTCTCGCTTGCAAGGCAGAAGGTTGTTCATCCTTTTAGTCGTTTGAAAGACGTGGCTATCACCACCAATGGTTCTCTCCTCAATGATGAGAAGGCGAGACGGTTGCGCGATATGGGAGTGGATCGCATCACAATTAGCTTGGATGCCGTTGATGGAGCAAGTATTGCCCGTATGGCTGGCTTGCGTTCTGGTCCTGAGGCGGGGAAGGCTCTCATTCAGCGCGTCTTGGCGGGAATTGATGCAGCTCGTGCTGCGGGATTCAATCCTGCGCGAGGTCGTCTCAAGCTAAATGCCGTGATCCAACGCGGTCAAAATGATGATCAGCTGATTCCATTGGCGCGTTTTGCAAGGACACAAGGATTGCCATTGCGTTTGATCGAATATATGGATGTAGGCAATCGAAATGGTTGGTGTCGGGATCAAGTTATGCCGGCCAGTGAGATGATTCAGCTTCTTCACAGCCATTGGCCGCTTCAATCCCTTGGTCGTCAACCTGGTGGAACAAGTGGTCAATGGATCTACGAAGATGGTGAAGGTTCTGTTGCCACCATTGCCTCAATTACAGAACCCTTCTGTTCTGATTGCAACCGTCTTCGGATTACTGCAGATGGTCAAGCATTTACCTGTCTCTTTGCCAGTGAAGGCCTTGATTTGCGCCGATGGCTTCGAGAGGATGTCTCCGATTCTGTGCTTACAGAGGTGATGACTGGTCTGTGGACGCGCCGTTTAGATCGTTTTAGTGAACAGCGT------------------GGGTTAGAGCAGCCAGCAAACCATCACGCTGAGATGGCTTATTTGGGTGGA
>WH8020_2646429632
GATTTGCTCGGTCGGCCTCTCGGAGTGTTGAGGCTATCTCTCACTGCTCGTTGTAATTTAGCGTGCCCATATTGCTGTCCGGATAGTGTGGAGCCGCAGGGCTTGTTGTCAACTTTAGATCAGCTGCGATTGATTCATTCTGCGTGTGCTTTAGGGGTTCATACGTTGCGTCTAACAGGTGGTGAGCCTCTTTTAACCGATCGACTTTGGCCGCTCCTCGAGGCGCTTTCGGTTGGTAGAGCAACGCCCGGCCATCCCCTGTCTCGATTAAAAGACCTAGCAATTACGACGAATGGATCACTCCTTGATGACGCGAAAGCTCAACAACTGCGTGCTTTGGGAGTTGATCGCATCACCATTAGTTTGGATGCTGTAGATGCTGAAAGTATCGCCAGAATGGCCGGTCTTCGTCGTGGAGCGGAGGCTGGGCTTGAATTATTCAAGCGTGTATTGGCAGGCATTGATGCTGCCCGTGCTGCCGGGTACGAGCCTGATCAAGGTGCCCTCAAGCTGAATGCTGTGATTCAGCGTGGTCGCAATGATGATCAATTGATTCCTTTGGCTCGTCTGGCTCGTCAGCAGCGGATGGAATTGCGTTTGATCGAATACATGGATGTTGGGAATCGGAATGGTTGGTGTCTTGATCAGGTGATGCCAGCCACTGAGATGATTCAGATCCTTCACAGCCATTGGCCGCTTCAACCTATTGGTCGACAGCCTGGGGGAACAAGTAGCCAATGGCTTTATCAAGATGGTGAAGGGTCTATTGCCACAATTGCATCAATTACGGAGCCATTCTGTTCTGATTGTAATCGTCTTAGGATCACTGCTGATGGGCAAGCATTTACCTGTCTATTCGCAAGTGAAGGCATTGATTTGCGCCGATGGCTACGTATGGATGTCTCCGATTCTGAGCTTGCAGAGGTGATGACTCAGCTGTGGACGGGCCGTTCTGATCGTTTTAGTGAAGATCGT------------------GGATTAATGCAGGTTGGCAATCATCATGCTGAGATGGCTTATTTGGGTGGA
>WH8102_2607659792
GATCAGCGGTCGCGGCCGTTGAGAGTGCTTCGGTTGTCGTTGACGGCCCGCTGCAACCTGGCCTGTCCTTACTGCTGTCCGGATCTTGAGGATCCGCCGGATTTGCTCAGCCTGGAGCAGCAGCTGCGCCTGATTCGTGTTGCCTGCCGGCTGGGGATCCACAGCCTGCGGCTTACCGGTGGCGAGCCGTTGCTCAGTGCTCGGCTTCTCCCCCTGTTGCAGGCAATCGCGGCAGCACGGGCAACGCCTGGCGATCCACTGCAGGGTCTTCAGCAGGTGGCCCTCACCACCAATGGGACCTTGCTGAGCGACCAGCGAGCTTGCGATCTCAGGCAGGCCGGTTTGGATCGCATCACCGTGAGCCTTGATGGCGTGGATGGGGCTGTGGTGGCGCGGATGGCAGGA---CGACCAACTGCCACAGCGGGGGATTCATTGGCGCGGAAGGTACTCGGTGGATTGGCTTCGGCTCGTTCCGCTGGTTTTGACCCTTTGGCGGGGGAACTCAAGCTCAATGCCGTGATCCAACGGGGGGTGAATGAGGATCAGCTTCTGCCTCTGGCGGATCTGGCTCGTGATCAAGGTGTGGAATTGCGCCTGATTGAGTACATGGATGTGGGCAACCGCAATCAGTGGAGGCTGGATCAGGTGCTGTCAGCGGCGGAGATGGTGACGCGGATCAGGGCACGGTGGCCGCTTCAGGCAGTTGGCCGACCCACCGGCGGAACAGCTCAGCGTTGGCGTTACGTCGATGGTGGTGGACATCTCGGCGTGATCGCCTCGATCAGCGAGCCGTTCTGCGGGGATTGCAATCGACTGCGGGTCACAGCTGATGGACAGGCGTTCCGCTGCCTCTTCGCGTCGGTGGGGACTGATCTGAAACCCGCTCTGCAC---------TGTGAGGCGGAATTGCTGCGGCTGGTTGCTGATCTCTGGCGGCGCCGTGACGACCGTTACAGCGATGAGCGC------------------CAGCAGACGACCGGTTCCATGCCCCATGCCGAAATGGCTTATCTCGGTGGT
>WH8103_2688544916
GATCAGCGGTCGCGGCCGTTGAGAGTGCTTCGGTTGTCGTTGACGGCCCGCTGCAACCTGGCCTGTCCTTACTGCTGTCCGGATCTTGAGGATCCGCCGGATTTGCTCAGCCTGGAGCAGCAGCTGCGCCTGATTCGTGTTGCCTGCCGGCTGGGGATCCACACCCTGCGGCTTACCGGTGGCGAGCCGTTGCTCAGTGCTCGGCTTCTCCCCCTGTTGCAGGCAATCGCGGCAGCACGGGCAACGCCTGGCGATCCACTGCAGGGTCTTCAGCAGGTGGCCCTCACCACCAATGGGACCTTGCTGAGCGACCAGCGAGCTTGCGATCTCAGGCAGGCCGGTTTGGATCGCATCACCGTGAGCCTTGATGGCGTGGATGGGGCTGTGGTGGCGCGGATGGCAGGA---CGACCAACTGCCACAGCGGGGGATTCATTGGCGCGGAAAGTACTCGGTGGATTGGCTTCGGCTCGTTCAGCTGGTTTTGACCCTTTGGCGGGGGAACTCAAGCTCAATGCCGTGATCCAACGGGGGGTGAATGAGGATCAGCTTCTGCCTCTGGCGGATCTGGCTCGTGATCAAGGTGTGGAATTGCGCCTGATTGAGTACATGGATGTGGGCAACCGCAATCAGTGGAGGCTGGATCAGGTGCTGTCAGCGGCGGAGATGGTGACGCGGATCAGGGCACGGTGGCCGCTTCAGGCAGTTGGCCGACCCACCGGCGGAACAGCTCAGCGTTGGCGTTACGTCGATGGTGGTGGACATCTCGGCGTGATCGCCTCGATCAGCGAGCCGTTCTGCGGGGATTGCAATCGACTGCGGGTCACAGCTGATGGACAGGCGTTCCGCTGCCTCTTCGCGTCGGTGGGGACTGATCTGAAACCCGCTCTGCAC---------TGTGAGGCGGAATTGCTGCGGCTGGTTGCTGATCTCTGGCGGCGCCGTGACGACCGTTACAGCGATGAGCGC------------------CAGCAGACGACCGGTTCCATGCCCCATGCCGAAATGGCTTATCTCGGTGGT
>WH8109_2563725927
GACCGCCTCAACCGGCCCATCGGGGTGCTGCGGTTGTCGCTCACGGCCCGCTGCAATCTCGCCTGTCCGTACTGCTGTCCGGATGTGGAGGAGCCCCCTGGCCTGCTCACCCTTGAGCAGCAGATTCGCGTGATTCGTGTGGCCACGCGCCTGGGAGTACAGACGTTGCGGCTCACCGGTGGAGAGCCGTTGTTGAGTCGGCGTTTGTTGCCTTTGCTGGAGGCGGTGGCGCAGGCCCGGCGGGATCGTTCGGATCCGATGGCTGGTTTGCAGGCCGTGGCGCTCACCAGCAACGGGGTGCTGTTGTCGGAACCGATGGCGCGGGCGTTGCGTGCCGCAGGGCTGGATCGCATCACCATCAGCCTGGATGCGGCGGAAGGGGAAGCAGCGGCGCGCATGGCTGGTCTCCAGGGTGGTGCCGTGGCTGGTGAACGCCTGGTGCGCCAGGTGCAGGACGGCATTGCGGCGGCCTGCGCCGCTGGCTTTGACCCCTCACGCGGTGAGCTCAAACTCAATGCCGTGATCCAACGGGGGATCAATGACGATCAGCTGTTGCCTTTGGCCGCTTTGGCGCGGCAGCAGGGGATGGAGCTGCGTTTGATCGAATACATGGATGTGGGCAACCGCAACCAGTGGACGCTGGACCAGGTGCTGCCGGCGGCGCAGATGGTGGAGCGCATTCACGCCCGTTGGCCTCTTGAACCGCTGGGTCGACCGCGGGGTGGCACGGCCCGGCGTTGGCGCTATGGCGATGGTGCCGGATCCATCGGTGTGATTGCCTCCATCAGTGAGCCGTTCTGCGGGGATTGCAACCGCTTGCGTGTCACCGCTGATGGGCAGGCATTCACCTGCCTGTTCTCCGCTGAAGGCACCGATCTCAAGCCCGCGCTCGCG---------TCGGAGCTTCAGCTTGAGCAGGCCATGCGCCAGCTCTGGCAGCGGCGCCAAGACCGCTACAGCGAGGAGCGT------------------GATCCAGGCGCCGCTGCGTCAACCCATGCGGAAATGGCGTATCTGGGGGGC
