# Supplementary material for: Emergence of trait variability through the lens of nitrogen assimilation in Prochlorococcus
Source: eLife. 2019 Feb 1;8:e41043. doi: 10.7554/eLife.41043 (PMC6370341; doi:10.7554/eLife.41043)
Supplement: Figure 3—source data 1. [file elife-41043-fig3-data1.zip › MoaA_CyCOG_60001917_macse_NT_currated.translated.fasta]

>AG-335-O19_2717645994
DLLNRGLEVLRISLQEDCNFSCIYCKPENNN-LKSLSVEQFKNIIFVACKLGVNSLRLTGGEPLLSSQLEKLLYEIKLLRKIKSNPISNLQDVALTTNGFLLSKKKADSLFKNGLDRITISLDAIDPDIFSKMIG-ENNKIIGREKLYKVLEGIDNSIDAGFSPKNGKLKINTVIKKDINDNQIFELVNFARERSIEIRFIEYMDVGSANNWKSSEVFFSERIINSLKEKYHLSNLGRYKGHTANRWFMGDSESYVSTVSSISNPFCSDCNRLRITSDGYAYTCLFSSEGKNLNQWLAEPIHILELEKEIKKIWRSRDDKYSENRIKILQKDSKKYPKNHPSMAYLGG
>AG-347-G18_2667832705
DSRKRKLKVLRLSLKQNCNFSCIYCKPENYS-SDVLNIEQFKKLILVSCRLGINSLRITGGEPLLSSQLDELLYEIKSQRLEESNPVSNLQDISLTTNGYLLSKKKANELFKNGLDRITVSLDAIDPDIFSNMIG-EENKIIGKEKLFTVLEGIDHAINAGFNPKAGKLKINAVIKKEMNDNQIFELVDFAKKRSIEIRFIEYMDVGISNNWQPSDVFFSERIIRLLKKKHRLKEYGRKEGQTANRWYMSDSNSFVSTISSISNPFCSDCNRLRITSDGYAYTCLFSNEGINLNPWLSLPINLHELENKIKSIWEAREDNYSEDRFKVLEKTTDKNQKIHPSMSYLGG
>AG-347-I04_2717245035
DNRKRKLKVLRLSLKQNCNFSCIYCKPENYS-LDVLNIEQFKKLIFVSCRLGVNSLRITGGEPLLSSQLDELLYEIKSQRLEESNPVANIQDISLTTNGYLLSKKKANELFKNGLDRITVSLDAINPDIFSNMIG-EDNKIIGKEKLFTVLEGIDHAINAGFNPKAGKLKINAVIKKEINDNQIFELVDFAKKRSIEIRFIEYMDVGISNNWKPSDVFFSERIIRLLKKKHRLTDYGRKEGKTANRWYMSDSNSFVSTISSISNPFCSDCNRLRITSDGYAYTCLFSNEGINLNPWLTLPINLHELENKIKSIWEAREDNYSEDRFKVLEKTTNKNQKIHPSMSYLGG
>AG-347-I19_2667841210
DNRKRKLKVLRISLKQNCNFSCIYCKPENYS-LDVLNIEQFKKLILVSCRLGVNSLRITGGEPLLSSQLDELLYEIKSQRLEESNPVANLQDISLTTNGYLLSKKKANELFKNGLDRITVSLDAIDPDIFSNMIG-EENKIIGKEKLFTVLEGIDHAINAGFNPKAGKLKINAVIKKEINDNQIFELVDFAKKRSIEIRFIEYMDVGISNNWQPSDVFFSERIIRLLKKKHRLKDYGRKEGQTANRWYMSDSNSFVSTISSISNPFCSDCNRLRITSDGYAYTCLFSNEGINLNPWLSLPINLHELENKIKSIWEAREDNYSEDRFKVLEKTTEKNQKIHPSMSYLGG
>AG-347-I21_2667843668
DNRKRKLKVLRLSLKQNCNFSCIYCKPENYS-LDVLNIEQFKKLILVSCRLGVNSLRITGGEPLLSSQLDELLYEIKSQRLEESNPVANLQDISLTTNGYLLSKKKANELFKNGLDRITVSLDAIDPDIFSNMIG-EENKIIGKEKLFTVLEGIDHAINAGFNPKAGKLKINAVIKKEINDNQIFELVDFAKKRSIEIRFIEYMDVGISNNWQPSDVFFSERIIRLLKKKHRLKDYGRKEGQTANRWYMSDSNSFVSTISSISNPFCSDCNRLRITSDGYAYTCLFSNEGINLNPWLSLPINLHELENKIKSIWEAREDNYSEDRFKVLEKKTDKNQKIHPSMSYLGG
>AG-347-I22_2667844572
DNRKRKLKVLRLSLKQNCNFSCTYCKPENYS-LDVLNIEQFKKLILVSCRLGVNSLRITGGEPLLSSHLDELLYEIKSQRLEESNPVANLQDISLTTNGYLLSKKKANELFKNGLDRITVSLDAIDPDIFSNMIG-EENKIIGKEKLFTVLEGIDHAINAGFNPKAGKLKINAVIKKEINDNQIFELVDFAKKRSIEIRFIEYMDVGISNNWQPSDVFFSERIIRLLKKKHRLKDYGRKEGQTANRWYMSDSNSFVSTISSISNPFCSDCNRLRITSDGYAYTCLFSNEGINLNPWLSLPINLHELENKIKSIWEAREDNYSEDRFKVLEKTTDKNQNIHPSMSYLGG
>AG-347-J06_2717247248
DNRKRKLKVLRLSLKQNCNFSCIYCKPENYS-LDVLNIEQFKKLILVSCRLGVNSLRITGGEPLLSSQLDELLYEIKSQRLEESNPVANLQDISLTTNGYLLSKKKANELFKNGLDRITVSLDAIDPDIFSNMIG-EENKIIGKEKLFTVLEGIDHAINAGFNPKAGKLKINAVIKKEINDNQIFELVDFAKKRSIEIRFIEYMDVGISNNWQPSDVFFSERIIRLLKKKHRLKDYGRKEGQTANRWYMSDSNSFVSTISSISNPFCSDCNRLRITSDGYAYTCLFSNEGINLNPWLSLPINLHELENKIKSIWEAREDNYSEDRFKVLEKKTDKNQKIHPSMSYLGG
>AG-347-K17_2667686648
DKRKRKLKVLRLSLKQNCNFSCIYCKPENYS-LDVLNIEQFKKLILVSCRLGVNSLRITGGEPLLSSQLDELLYEIKSQRLEESNPVANLQDISLTTNGYLLSKKKANELFKNGLDRITVSLDAIDPYIFSKMIG-EENKIIGKEKLFTVLEGIDHAINAGFNPKAGKLKINAVIKKEINDNQIFELVDFAKKRSMEIRFIEYMDVGISNNWQPSDVFFSERIIRLLKKKHRLKDYGRKEGQTANRWYMSDSNSFVSTISSISNPFCSDCNRLRITSDGYAYKCLFSNEGINLNPWLSIPINLHELENKIKSIWEAREDNYSEDRFKVLEKTTDKNQKIHPSMSYLGG
>AG-347-K22_2717149303
DNRKRKLKVLRLSLKQNCNFSCIYCKPENYS-LDVLNIEQFKKLILVNCRLGVNSLRITGGEPLLSSQLDELLYEIKSQRLEESNPIGNLQDISLTTNGYLLSKKKANELFKNGLDRITVSLDAIDPDIFSNMIG-EENKIIGKEKLFTVLEGIDHAINAGFNPKAGKLKINAVIKKEINDNQIFELVNFAKKRSIEIRFIEYMDVGTSNNWRPSDVFFSERIIRLLKKKHRLKDYGRKEGQTANRWYMSDSKSFISTISSISNPFCSDCNRLRITSDGYAYTCLFSSEGINLNPWLSLPINLYELENKIKSIWEARADNYSEDRFKVLKKTTDKNQKMHPSMSYLGG
>AG-347-L20_2667701986
DNRKRKLKVLRLSLKQNCNFSCIYCKPENYS-LEVLNIEQFKKLILVSCRLGVNSLRITGGEPLLSSQLDELLYEIKSQRLEESNPVSNLQDISLTTNGYLLSKKKANELFQNGLDRITVSLDAIDPDIFSNMIG-EENKIIGKEKLFTVLEGIDHAINAGFNPKAGKLKINAVIKKEINDNQIFELVDFAKKRSIEIRFIEYMDVGISNNWQPSDVFFSERIIRLLKKKHRLKDYGRKEGQTANRWYMSDSNSFVSTISSISNPFCSDCNRLRITSDGYAYTCLFSNEGINLNPWLSLPINLHELENKIKSIWEAREDNYSEDRFEVLEETTDKNQKIHPSMSYLGG
>AG-347-M23_2667709174
DNRKRKLKVLRLSLKQNCNFSCIYCKPENYS-LDVLNIEQFKKLILVSCRLGVNSLRITGGEPLLSSQLDELLYEIKSQRLEESNPVANLQDISLTTNGYLLSKKKANELFKNGLDRITVSLDAIDPDIFSNMIG-EENKIIGKEKLFTVLEGIDHAINAGFNPKAGKLKINAVIKKEINDNQIFELVDFAKKRSIEIRFIEYMDVGISNNWQPSDVFFSERIIRLLKKKHRLKDYGRKEGQTANRWYMSDSNSFVSTISSISNPFCSDCNRLRITSDGYAYTCLFSNEGINLNPWLSLPINLHELENKIKSIWEAREDNYSEDRFKVLEKKTDKNQKIHPSMSYLGG
>AG-347-O22_2667713788
DNRKRKLKVLRLSLKQNCNFSCIYCKPENYS-LDVLNIEQFKKLILVSCRLGVNSLRITGGEPLLSSQLDELLYEIKSQRLEESNPVANLQDISLTTNGYLLSKKKANELFKNGLDRITVSLDAIDPDIFSNMIG-EENKIIGKEKLFTVLEGIDHAINAGFNPEAGKLKINAVIKKEFNDNQIFALVDFAKKRSIEIRFIEYMDVGISNNWQPSDVFFSERIIRLLNKKYRLKDYGRKEGQTANRWYMSDSNSFVSTISSISNPFCSDCNRLRITSDGYAYTCLFSNEGINLNPWLSLPINLHELENKIKSIWEAREDKYSEDRFKVLEKSTDKNQKIHPSMSYLGG
>AG-355-A18_2717250312
DNKKRKLKVLRLSLKQNCNFSCIYCKPENYS-LDVLNIEQFKKLILVSCRLGVNSLRITGGEPLLSSQLDELLYEIKSQRLEESNPVANLQDISLTTNGYLLSKKKANELFKNGLDRITVSLDAIDPDIFSNMIG-EENKIIGKEKLFNVLEGIDHAINAGFNPKAGKLKINAVIKKEINDNQIFELVDFAKKRSIEIRFIEYMDVGISNNWQPSDVFFSERIIRLLKKKHRLKDYGRKEGQTANRWYMSDSNSFVSTISSISNPFCSDCNRLRITSDGYAYTCLFSNEGINLNPWLSLPINLHELENKIKSIWEAREDNYSEDRFKILEKTTDKNQKIHPSMSYLGG
>AG-355-B23_2667766209
DNRKRKLKVLRLSLKQNCNFSCIYCKPENYS-LDVLNIEQFKKLILVSCRLGVNSLRITGGEPLLSSQLDELLYEIKSQRLEESNPVANLQDVSLTTNGYLLSKKKANELFKNGLDRITVSLDAIDPDIFSNMIG-EENKIIGKEKLFTVLEGIDHAINAGFNPKAGKLKINAVIKKEINDNQIFELVDFAKQRSIEIRFIEYMDVGISNNWQPSDVFFSERIIRLLKKKHRLKDYGRKEGQTANRWYMSDSKSFVSTISSISNPFCSDCNRLRITSDGYAYTCLFSNEGINLNPWLSLPINLHELENKIKSIWEAREDNYSEDRFKVLEKTTDKNQKIHPSMSYLGG
>AG-355-G23_2667767454
DNRKRKLKVLRLSLKQNCNFSCIYCKPENYS-LDVLNIEQFKKLILVSCRLGVNSLRITGGEPLLSSQLDELLYEIKSQRLEESNPVANLQDISLTTNGYLLSKKKANELFKNGLDRITVSLDAIDPDIFSNMIG-EENKIIGKEKLFTVLEGIDHAINAGFNPKAGKLKINAVIKKEINDNQIFELVDFAKKRSIEIRFIEYMDVGISNNWQPSDVFFSERIIRLLKKKHRLKDYGRKEGQTANRWYMSDSNSFVSTISSISNPFCSDCNRLRITSDGYAYTCLFSNEGINLNPWLSLPINLHELENKIKTIWEAREDNYSEDRFKVLEKKTDKNQKIHPSMSYLGG
>AG-355-I20_2667772064
DNRKRKFKVLRLSLKQNCNFSCIYCKPENYS-LDVLNIEQFKKLILVSCRLGVNSLRITGGEPLLSSQLDELLYEIKSQRLEESNPVANLQDISLTTNGYLLSKKKANELFKNGLDRITVSLDAIDPDIFSNMIG-EENKIIGKEKLFTVLEGIDHAINAGFNPKAGKLKINAVIKKEINDNQIFKLVDFAKKRSIEIRFIEYMDVGISNNWQPSDVFFSERIIRLLKKKHRLKDYGRKEGQTANRWYMSDSNSFVSTISSISNPFCSDCNRLRITSDGYAYTCLFSNEGINLNPWLSLPINLHELENKIKSIWEAREDNYSEDRFKVLEKKTDKNQKIHPSMSYLGG
>AG-355-J09_2667774989
DNRKRKLKVLRLSLKQNCNFSCIYCKPENYS-LDVLNIEQFKKLILVSCRLGVNSLRITGGEPLLSSQLDELLYEIKSQRLEESNPVANLQDISLTTNGYLLSKKKANELFKNGLDRITVSLDAIDPDIFSNMIG-EENKIIGKEKLFTVLEGIDHAINAGFNPKAGKLKINAVIKKEINDNQIFELVDFAKKRSIEIRFIEYMDVGISNNWQPSDVFFSERIIRLLKKKHRLKDYGRKEGQTANRWYMSDSNSFVSTISSISNPFCSDCNRLRITSDGYAYTCLFSNEGINLNPWLSLPINLHELENKIKSIWEAREDNYSEDRFKVIEKITDKNQKIHPSMSYLGG
>AG-355-J17_2717251162
DNRKRKLKVLRLSLKQNCNFSCIYCKPENYS-LDVLNIEQFKKLILVSCRLGVNSLRITGGEPLLSSQLDELLYEIKSQRLEESNPVANLQDISLTTNGYLLSKKKANELFKNGLDRLTVSLDAINPDIFSKMIG-EENKIIGKEKLFTVLEGIDHAINAGFNPKAGKLKINAVIKKEINDNQIFELVDFAKKRSIEIRFIEYMDVGTSNNWKPSDVFFSEKIISLLKKKYRLKDYGRKEGQTANRWYISDSKSFISTISSVSNPFCSDCNRLRITSDGYAYTCLFSSEGINLNPWLSLPINLHELENKIKSIWEAREDNYSEERFKKLEKTTDKNQKIHPSMSYLGG
>AG-355-K10_2717254125
DNRKRKLKVLRLSLKQNCNFSCIYCKPENYS-LDVLNIEQFKKLILVSCRLGVNSLRITGGEPLLSSQLDELLYEIKSQRLEESNPVANLQDISLTTNGYLLSKKKANELFKNGLDRITVSLDAIDPDIFSNMIG-EENKIIGKEKLFTVLEGIDHAINAGFNPKAGKLKINAVIKKEINDNQIFELVDFAKKRSIEIRFIEYMDVGISNNWQPSDVFFSERIIRLLKKKHRLKDYGRKEGQTANRWYMSDSNSFVSTISSISNPFCSDCNRLRITSDGYAYTCLFSNEGINLNPWLSLPINLHELENKIKSIWEAREDNYSEDRFKVIEKTTDKNQKIHPSMSYLGG
>AG-355-N18_2667863281
DNRKRKLKVLRLSLKQNCNFSCIYCKPENYS-LDVLNIEQFKKLILVSCRLGVNSLRITGGEPLLSSQLDELLYEIKSQRLEESNPVANLQDISLTTNGYLLSKKKANELFKNGLDRLTVSLDAINPDIFSKMIG-EENKIIGKEKLFTVLEGIDHAINAGFNPKAGKLKINAVIKKEINDNQIFELVDFAKKRSIEIRFIEYMDVGTSNNWKPSDVFFSEKIISLLKKKYRLKDYGRKEGQTANRWYISDSKSFISTISSVSNPFCSDCNRLRITSDGYAYTCLFSSEGINLNPWLSLPINLHELENKIKSIWEAREDNYSEERFKKLEKTTDKNQKIHPSMSYLGG
>AG-355-O19_2717255022
DNKKRKLKVLRLSLKQNCNFSCIYCKPENYS-LDVLNIEQFKKLILVSCRLGVNSLRITGGEPLLSSQLDELLYEIKSQRLEESNPVANLQDISLTTNGYLLSKKKANKLFKNGLDRITVSLDAIDPDIFSNMIG-EENKIIGKEKLFTVLEGIDHAINAGFNPKEGKLKINAVIKKEINDNQIFELVDFAKKRSIEIRFIEYMDVGISNNWQPSDVFFSERIIRLLKKKHRLKDYGRKEGQTANRWYMSDSNSFVSTISSISNPFCSDCNRLRITSDGYAYTCLFSNEGINLKPWLSLPINLHELENKIKSIWEAREDNYSEDRFKVLEKKTDKNQKIHPSMSYLGG
>AG-363-B18_2667885928
DNRKRKLKVLRLSLKQNCNFSCIYCKPENYS-LDVLNIEQFKKLILVSCRLGVNSLRITGGEPLLSSQLDELLHEIKLQRLEESNPIANLQDISLTTNGYLLSKKKAIELFKNGLDRITVSLDAIDPDIFSNMIG-EENKIIGKEKLFTVLEGIDHAINAGFNPKAGKLKINAVIKKEINDNQIFELVDFAKKRSIEIRFIEYMDVGTSNNWKPSDVFFSERIIRSLKKKYRLKDYGRKEGQTANRWYISDSKSFISTISSVSNPFCSDCNRLRITSDGYAYTCLFSSEGINLNPWLSLPINLHELENKIKSIWEAREDNYSEDRFKKLERTTNKNQKMHPSMSYLGG
>AG-363-M20_2667903816
DIHDRELKVLRLSLTNKCNFSCPYCLPENNSCLTTLTNKQFLSIIKVACKLGVSSLRLTGGEPLISSQLNKLMEAINTLKKTRNHPINNLKDIAITTNGSLLTKDRCQDLFAYGLNRITVSLDALDPKIFSIMTG-DKNLISAKNKLNHVLQGIDNAIQAGFDPLKGQLKINCVIKKNINDNQIINLVRFAKAKSIEIRFIEYMDVGNKNNWQANEVLKSHELINIIKQHFKINEAGRLKGNTAHKWYMKDSNSFISTISSISNPFCSDCNRLRITSDGFAHTCLFSNHGSDLKKWLNPSINEKGLEEFLETIWLIRDDKYSENRFD--KPENSKTQKPHPSMSYLGG
>AG-402-A04_2717265094
DNRKRKLKVLRLSLKQNCNFSCIYCKPENYS-LDVLNIEQFKKLILVSCRLGVNSLRITGGEPLLSSQLDELLYEIKSQRLEESNPVANLQDISLTTNGYLLSKKKANELLKNGLDRITVSLDAIDPDIFSNMIG-EENKIIGKEKLFTVLEGIDHAINAGFNPKAGKLKINSVIKKEINENQIFELVDFAKKRSIEIRFIEYMDVGISNNWQPSDVFFSERIIRLLKKKYRLKDYGRKEGQTANRWYMSDSNSFVSTISSISNPFCSDCNRLRITSDGYAYTCLFSNEGINLNPWLSLPINLHELENKIKSIWEAREDNYSEDRFKVLEKKTDKNQKIHPSMSYLGG
>AG-402-A08_2717267288
DIHDRELKVLRLSLTNKCNFSCPYCLPENNSCLTTLTNKQFLSIIKVACKLGVNSLRLTGGEPLISSQLNKLMEAINTLKKTRNHPINNLKDIAITTNGSLLTKDRCQDLFAYGLNRITVSLDALDPKIFSIMTG-DNNMISAKNKLNHVLQGIDNAIQAGFDPLKGQLKINCVIKKNINDNQIINLVRFAKAKSIEIRFIEYMDVGNKNNWQANEVLKSHELINIIKQHFKINEAGRLKGNTAHKWYMKDSNSFISTISSISNPFCSDCNRLRITSDGFAHTCLFSNNGSDLKKWLNPSINEKGLEEFLETIWLIRDDKYSENRFN--KSENSKPQKPHPSMSYLGG
>AG-402-B03_2717269555
DIHDRELKVLRLSLTNKCNFSCPYCLPENNSCLTTLTNKQFLSIIKVACKLGVNSLRLTGGEPLISSQLNKLMEAINTLKKTRNHPINNLKDIAITTNGSLLTKDICQDLFAYGLSRITVSLDALDPKIFSIMTG-DNNMISAKNKLNHVLQGIDNAIQAGFDPLEGQLKINCVIKKNINDNQIINLVRFAKAKSIEIRFIEYMDVGNKNNWQANEVLKSHELISIIKQHFKINEAGRLKGNTAHKWYMKDSNSYISTISSISNPFCSDCNRLRITSDGFAHTCLFSNNGSDLKKWLNPSINEKGLEEFLETIWLIRDDKYSENRFD--KSENSKPQKPHPSMSYLGG
>AG-402-B05_2717271160
DIHDRELKVLRLSLTNKCNFSCPYCLPENNSCLTTLTNKQFLSIIKVACKLGVNSLRLTGGEPLISSQLNKLMEAINTLKKTRNHPINNLKDIAITTNGSLLTKDRCQDLFAYGLNRITVSLDALDPKIFSIMTG-DNNMISAKNKLNHVLQGIDNAIQAGFDPLEGQLKINCVIKKNINDNQIINLVRFAKAKSIEIRFIEYMDVGNKNNWQANEVLKSHELISIIKQHFKINEAGRLKGNTAHKWYMKDSNSFISTISSISNPFCSDCNRLRITSDGFAHTCLFSNNGSDLKKWLNPSINEKGLEEFLETIWLIRDDKYSENRFN--KSENSKPQKPHPSMSYLGG
>AG-402-B19_2717660237
DIHDRELKVLRLSLTNTCNFSCPYCMPENNSCLTTLTNKQFLSIIKVACKLGVNSLRLTGGEPLISSQLNKLMEAINTLKKTRNHPINNLKDIAITTNGSLLTKDRCQNLFDYGLNRITVSLDALDPKIFSIMTG-DNNMISAKNKLNHVLQGIDNAIQAGFDPLEGRLKINCVIKKNINDNQILNLVHFAKAKSIEIRFIEYMDVGNKNNWQANEVLKSHELISIIKEHFKINEAGRLIGNTAHKWYMKDSNSYISTISSISNPFCSDCNRLRITSDGFAHTCLFSNNGSDLKKWLNPSINEKGLEEFLETIWLIRDDKYSENRFD--QSENSKPQKPHPSMSYLGG
>AG-402-C09_2717274179
DIHDRELKVLRLSLTNTCNFSCPYCMPENNRCLTTLTNKQFLSIIKVACKLGVNSLRLTGGEPLISSQLNKLMEAINTLKKTKNHPINNLKDIAITTNGSLLTKDRCQNLFDYGLNRITVSLDALDPKIFSIMTG-DNNMISAKNKLNHVLQGIDNAIQAGFDPLEGRLKINCVIKKNINDNQILNLVHFAKAKSIEIRFIEYMDVGNKNNWQANEVLKSHELISIIKEHFKINEAGRLIGNTAHKWYMKDSNSYISTISSISNPFCSDCNRLRITSDGFAHTCLFSNNGSDLKKWLNPSINEKGLEEFLETIWLIRDDKYSENRFD--QSENSKPQKPHPSMSYLGG
>AG-402-E17_2717277020
DIHDRELKVLRLSLTNTCNFSCPYCMPENNSCLTTLTNKQFLSIIKVACKLGVNSLRLTGGEPLISSQLNKLMEAINTLKKTRNHPISNLKDIAITTNGSLLTKDRCQDLFDYGLNRITVSLDALDPKIFSIMTG-DNNMISAQNKLNHVLQGIDNAIQAGFDPLEGRLKINCVIKKNINDNQILNLVHFAKAKSIEIRFIEYMDVGNKNNWQANEVLKSHELISIIKEHFKVNEAGRLIGNTAHKWYMKDSNSYISTISSISNPFCSDCNRLRITSDGFAHTCLFSNNGSDLKKWLNPSINEKGLEEFLETIWLIRDDKYSENRFD--QSENSKPQKPHPSMSYLGG
>AG-402-F05_2717279708
DNRKRKLKVLRLSLKQNCNFSCIYCKPENYS-LDVLNIEQFKKLILVSCRLGVNSLRITGGEPLLSSQLDELLYEIKSQRLEESNPVANLQDISLTTNGYLLSKKKANELFKNGLDRITVSLDSIDPDIFSNMIG-EENKIIGKEKLFTVLEGIDHAINAGFNPKAGKLKINAVIKKEMNDNQIFELVDFARKRSIEIRFIEYMDVGISNNWQPSDVFFSERIIRLLKKKHRLKEYGRKKGQTANRWYMSDSNSFVSTISSISNPFCSDCNRLRITSDGYAYTCLFSNEGINLNPWLSLPINLHELENKIKSIWEARKDNYSEDRFKVLEKTTDNNQKIHPSMSYLGG
>AG-402-G06_2717152486
----------------------------------------------------------------------KLMEAIHTFKKTRNHPINNLKDIAITTNGSLLTKDRCQNLFDYGLNRITVSLDALDPKIFSIMTG-DNNMISAKNKLNHVLQGIDNAIQTGFDPLEGQLKINCVIKKNINDNQILNLVHFAKAKSIEIRFIEYMDVGNKNNWQANEVLKSHELISIIKEHFKINESGRLKGNTAHKWYMKDSNSYISTISSISNPFCSDCNRLRITSDGFAHTCLFSNNGSDLKKWLNPSINEKGLEEFLETIWLIRDDKYSENRFD--KSENSKPQKPHPSMSYLGG
>AG-402-G08_2717280594
DIHDRELKVLRLSLTNTCNFSCPYCMPENNSCLTTLTNKQFLSIIKVACKLGVNSLRLTGGEPLISSQLNNLMEAINTLKKTRNHPINNLKDIAITTNGSLLTKDRCQNLFDYGLNRITISLDALDPKIFSIMTG-DKNMISAKNKLNNVLQGIDNAIQTGFDPLEGRLKINCVIKKNINDNQILNLVHFARSKSIEIRFIEYMDVGNKNNWQANEVLKSHELISIIKEHFKINEAGRLIGNTAHKWYMKDSNSYISTISSISNPFCSDCNRLRITSDGFAHTCLFSNNGSDLKKWLNPSINEKGLEEFLETIWLIRDDKYSENRFD--QSENSKPQKPHPSMSYLGG
>AG-402-G19_2717663525
DIHDRELKVLRLSLTNKCNFSCPYCLPENNSCLTTLTNKQFLSIIKVACKLGVNSLRLTGGEPLISSQLNKLMEAINTLKKTRNHPINNLKDIAITTNGSLLTKDRCQDLFAYGLNRITVSLDALDPKIFSIMTG-DNNMISAKNKLNHVLQGIDNAIQAGFDPLKGQLKINCVIKKNINDNQIINLVRFAKAKSIEIRFIEYMDVGNKNNWQANEVLKSHELISIIKQHFKINEAGRLKGNTAHKWYMKDSNSFISTISSISNPFCSDCNRLRITSDGFAHTCLFSNNGSDLKKWLNPSINEKGLEEFLETIWLIRDDKYSENRFN--KSENSKPQKPHPSMSYLGG
>AG-402-G23_2667718694
DNRKRKLKVLRLSLKQNCNFSCIYCKPENYS-LDVLNIEQFKKLILVSCRLGVNSLRITGGEPLLSSQLDELLYEIKSQRLEESNPVANLQDISLTTNGYLLSKKKANELFKNGLDRITVSLDAIDPDIFSNMIG-EENKIIGKEKLFTVLKGIDHAINAGFNPKAGKLKINAVIKKEINDNQIFELVDFAKKRSIEIRFIEYMDVGISNNWQPSDVFFSERIIRLLKKKHRLKDYGRKEGQTANRWYMSDSNSFVSTISSISNPFCSDCNRLRITSDGYAYTCLFSNEGINLNPWLSLPINLHELENKIKSIWEAREDNYSEDRFKVLEKTTDKNQKIHPSMSYLGG
>AG-402-I23_2667727044
DNRKRKLKVLRLSLKQNCNFSCIYCKPENNS-LDVLNIEQFKKLILVSCRLGVNSLRITGGEPLLSSQLDELLYEIKLQRLEESNPIANLQDISLTTNGYLLSKEKANELFKNGLDRITVSLDAIDPDIFSNMIG-EENKIIGKEKLFTVLEGIDHAINAGFNPKAGKLKINAVIKKEINDNQIFELVDFAKKRSIEIRFIEYMDVGTSNNWQPSDVFFSERIIRLLKKKHRLKDYGRKEGQTANRWYMSDSNSFVSTISSISSPFCSDCNRLRITSDGYAYKCLFSSEGINLNPWLSLPINLHELENKIKSIWEAREDNYSEDRFKILEKTTVKNQKMHPSMSYLGG
>AG-402-K16_2667856780
DNRKRKLKVLRLSLKQNCNFSCIYCKPENYS-LDVLNIEQFKKLILVSCRLGVNSLRITGGEPLLSSQLDELLYEIKSQRLEESNPLANLQDISLTTNGYLLSKKKANELFKNGLDRITVSLDAINPDIFSKMIG-EENKIIGKEKLFTVLEGIDHAINAGFNPKAGKLKINAVIKKEINDNQIFELVDFAKKRSIEIRFIEYMDVGISNNWQPSDVFFSERIIRLLKKKHRLKDYGRKEGQTANRWYMSDSNSFVSTISSISNPFCSDCNRLRITSDGYAYTCLFSNEGINLNPWLSLPINLHELENKIKSIWEAREDNYSEDRFKVLEKTTDKNQKIHPSMSYLGG
>AG-402-K22_2667733979
DLRKRKLKVLRLSLKQNCNFSCIYCKPENYN-LDVLNIEQFKKLIFVSCRLGINSLRITGGEPLLSSQLVELLNEIRLQRFEESNPISHLQDISLTTNGYLLSKKKAMELFQNGLDRITVSLDAIDPDVFSKMIG-EKNKFIGKEKLFNVLEGIDNAINTGFNPREGKLKINAVIKKDVNDNQIFKLVDFARKRSIEIRFIEYMDVGTSNNWMPSDVFFSERIISSLKKKYQLSDFGRKEGQTASRWYMRDSKSFISTISSVSNPFCSDCNRLRITSDGYAYTCLFSNEGVNLKPWLSQPIDLYELENKIKSIWEAREDNYSENRFKILEKTINVNQKTHPSMSYLGG
>AG-402-L09_2667736238
DIHDRELKVLRLSLTNKCNFSCPYCLPENNSCLTTLTNKQFLSIIKVACKLGVNSLRLTGGEPLISSQLNKLMEAINTLKKTRNHPINNLKDIAITTNGSLLTKDRCQDLFAYGLNRITVSLDALDPKIFSIMTG-DNNMISAKNKLNHVLQGIDNAIQAGFDPLKGQLKINCVIKKNINDNQIINLVRFAKAKSIEIRFIEYMDVGNKNNWQANEVLKSHELINIIKQHFKINEAGRLKGNTAHKWYMKDSNSFISTISSISNPFCSDCNRLRITSDGFAHTCLFSNNGSDLKKWLNPSINEKGLEEFLETIWLIRDDKYSENRFN--KSENSKPQKPHPSMSYLGG
>AG-402-L20_2667738098
DIHDRELKVLRLSLTNTCNFSCPYCMPENNSCLTTLTNKQFLSIIKVACKLGVNSLRLTGGEPLISSQLNKLMEAINTLKKTRNHPINNLKDIAITTNGSLLTKDRCQNLFDYGLNRITVSLDALDPKIFSIMTG-ENNMISAKNKLNHVLQGIDNAIQAGFDPLEGRLKINCVIKKNINDNQILNLVHFAKAKSIEIRFIEYMDVGNKNNWQANEVLKSHELISIIKKHFKINEAGRLIGNTAHKWYMKDSNSYISTISSISNPFCSDCNRLRITSDGFAHTCLFSNNGSDLKKWLNPSINEKGLEEFLETIWLIRDDKYSENRFD--QSENSKPQKPHPSMSYLGG
>AG-402-L23_2667740945
DNRKRKLKVLRLSLKQNCNFSCIYCKPENYS-LDVLNIEQFKKLILVSCRLGVNSLRITGGEPLLSSQLDELLYEIKSQRLEESNPVANLQDISLTTNGYLLSKKKANELFKNGLDRITVSLDAIDPDIFSNMIG-EENKIIGKEKLFTVLEGIDHAINAGFNPKAGKLKINAVIKKEMNDNQIFELVDFAKKRSIEIRFIEYMDVGISNNWQPSDVFFSERIIRLLKKKHRLKEYGRKKGQTANRWYMSDSNSFVSTISSISNPFCSDCNRLRITSDGYAYTCLFSNEGINLNPWLSLPINLHELENKIKSIWEARKDNYSEDRFKVLEKTTDNNQKIHPSMSYLGG
>AG-402-M23_2667746273
DIHDRELKVLRLSLTNTCNFSCPYCMPENNSCLTTLTNQQFLSIIKVACKLGVNSLRLTGGEPLISSQLNKLMEAINTLKKTRNHPINNLKDIAITTNGSLLTKDRCQNLFDYGLNRITVSLDALDPKIFSIMTG-DNNMISAKDKLNHVLQGIDNAIQTGFDPLEGRLKINCVIKKNINDNQILNLVHFAKAKSIEIRFIEYMDVGNKNNWQANEVLRSHELISIIKEHFKISEAGRLTGNTAHKWYMKDSNSYISTISSISNPFCSDCNRLRITSDGFAHTCLFSNNGSDLKKWLNPSINEKGLEEFLETIWLIRDDKYSENRFD--KSKNSKPQKSHPSMSYLGG
>AG-402-N08_2717285709
DNRKRKLKVLRLSLKQNCNFSCIYCKPENYS-LDVLNIEQFKKLILVSCRLGVNSLRITGGEPLLSSQLDELLYEIKSQRLEESNPVANLQDISLTTNGYLLSKKKANELFKNGLDRITVSLDAIDPDIFSNMIG-EENKIIGKEKLFTVLEGIDHAINAGFNPKAGKLKINAVIKKEINDNQIFELVDFAKKRSIEIRFIEYMDVGISNNWQPSDVFFSERIIRLLKKKHRLKEYGRKEGQTANRWYMSDSNSFVSTISSISNPFCSDCNRLRITSDGYAYTCLFSNEGINLNPWLSLPINLHELENKIKSIWEAREDNYSEDRFKVLEKTTDKNQKIHPSMSYLGG
>AG-402-N09_2717286556
DIHDRELKVLRLSLTNTCNFSCPYCMPENNSCLTTLTNKQFLSIIKVACKLGVNSLRLTGGEPLISSQLNKLMEAINTLKKTRNHPINNLKDIAITTNGSLLTKDRCQNLFDYGLNRITVSLDALDPKIFSIMTG-DNNMISAKNKLNHVLQGIDNAIQAGFDPLEGRLKINCVIKKNINDNQILNLVHFAKTKSIEIRFIEYMDVGNKNNWQANEVLKSHELISIIKEHFKINEAGRLIGNTAHKWYMKDSNSYISTISSISNPFCSDCNRLRITSDGFAHTCLFSNNGSDLKKWLNPSINEKGLEEFLETIWLIRDDKYSENRFD--QSENSKPQKPHPSMSYLGG
>AG-402-N17_2717663941
DNRKRKLKVLRLSLKQNCNFSCIYCKPENYS-LDVLNIEQFKKLILVSCRLGVNSLRITGGEPLLSSQLDELLYEIKSQRLEESNPVANLQDISLTTNGYLLSKKKANELFKNGLDRITVSLDAIDPDIFSNMIG-EENKIIGKEKLFTVLEGIDHAINAGFNPKAGKLKINAVIKKQMNDNQIFELVDFAKKRSIEIRFIEYMDVGISNNWQPSDVFFSERIIRLLKKKHRLKEYGRKEGQTANRWYMSDSNSFVSTISSISNPFCSDCNRLRITSDGYAYTCLFSNEGINLNPWLSLPINLHELENKIQSIWEAREDNYSEDRFKVLEKTTDKNQKIHPSMSYLGG
>AG-402-O21_2667754412
DIHDRELKVLRLSLTNTCNFSCPYCMPENNSCLTTLTNKQFLSIIKVACKLGVNSLRLTGGEPLISSQLNKLMEAINTLKKTRNHPINNLKDIAITTNGSLLTKDRCQNLFDYGLNRITVSLDALDPKIFSIMTG-DNNMISAKNKLNHVLQGIDNAIQAGFDPLEGRLKINCVIKKNLNDNQILNLVHFAKAKSIEIRFIEYMDVGNKNNWQANEVLKSHELISIIKEHFKINEAGRLIGNTAHKWYMKDSNSYISTISSISNPFCSDCNRLRITSDGFAHTCLFSNNGSDLKKWLNPSINEKGLEEFLETIWLIRDDKYSENRFD--QSENSKPQKPHPSMSYLGG
>AG-409-A10_2717287954
DIHDRELKVLRLSLTNKCNFSCPYCLPENNSCLTTLTNKQFLSIIKVACKLGVNSLRLTGGEPLISSQLNKLMEAINTLKKTRNHPINNLKDIAITTNGSLLTKDRCQDLFAYGLNRITVSLDALDPKIFSIMTG-DNNMISAKNKLNHVLQGIDNAIQAGFDPLKGQLKINCVIKKNINDNQIINLVRFAKAKSIEIRFIEYMDVGNKNNWQANEVLTSHELINIIKQHFKINEAGRLKGNTAHKWYMKDSNSFISTISSISNPFCSDCNRLRITSDGFAHTCLFSNNGSDLKKWLNPSINEKGLEEFLETIWLIRDDKYSENRFN--KSENSKPQKPHPSMSYLGG
>AG-412-J13_2717696599
DNRKRKLKVLRLSLKQNCNFSCIYCKPENYS-LDVLNIEQFKKLIFVSCRLGVNSLRITGGEPLLSSQLDELLHEIKLQRLEKLNPISNLQDISLTTNGYLLSKKKAFDLFKNGLDRITVSLDAIDPEIFSNMIG-EENKIIGKEKLFTVLEGIDHAINAGFNPKSGKLKINAVIKKEINDNQIFELVDFAKKRSIEIRFIEYMDVGSSNNWRPSDVFSSERIIRLLKKKYLLKDYGRKEGQTANRWYISDSKSFISTISSVSNPFCSDCNRLRITSDGYAYTCLFSSEGINLNPWLSLPINPHELEKKIKSIWEAREDNYSEDRFKILEKKNNQNQKMHPSMSYLGG
>AG-418-D13_2717708960
DNRKRKLKVLRLSLKQNCNFSCIYCKPENYS-LDILNIEQFKKLILVSCRLGVNSLRITGGEPLLSSQLDELLYEIKSQRLEESNPVANLQDISLTTNGYLLSKKKANELFKNGLDRITVSLDAIDPDIFSNMIG-EENKIIGKEKLFTVLEGIDHAINAGFNPKAGKLKINAVIKKEINDNQIFELVDFAKKRSIEIRFIEYMDVGISNNWQPSDVFFSERIIRLLKKKHRLKDYGRKEGQTANRWYMSDSNSFVSTISSISNPFCSDCNRLRITSDGYAYTCLFSNEGINLNPWLSLPINLHELENKIKSIWEAREDNYSEDRFKVLEKTTDKNQKIHPSMSYLGG
>AG-418-O02_2717325591
DNRKRKLKVLRLSLKQNCNFSCIYCKPENYS-LDVLNIEQFKKLILVSCRLGVNSLRITGGEPLLSSQLDELLYEIKSQRLEESNPVANLQDISLTTNGYLLSKKKANELFKNGLDRITVSLDAIDPDIFSNMIG-EENKIIGKEKLFTVLEGIDHAINAGFNPKAGKLKINAVIKKEINDNQIFKLVDFAKKRSIEIRFIEYMDVGISNNWQPSDVFFSERIIRLLKKKHRLKDYGRKDGQTANRWYMSDSNSFVSTISSISNPFCSDCNRLRITSDGYAYTCLFSNEGINLNPWLSLPINLHELENKIKSIWEAREDNYSEDRFKVLEKKTDKNQKIHPSMSYLGG
>AG-418-O03_2717326558
DNRKRKLKVLRLSLKQNCNFSCIYCKPENSS-LDVLNIEQFKKLILVSCRLGVNSLRITGGEPLLSSQLDELLYEIKSRRLEESNPVANLQDISLTTNGYLLSKKKANELFKNGLDRITVSLDAIDPDIFSNMIG-EENKIIGKEKLFTVLEGIDHAINAGFNPKAGKLKINAVIKKEINDNQIFELVDFAKKRSIEIRFIEYMDVGISNNWQPSDVFFSERIIRLLKKKHRLKDYGRKEGQTANRWYMSDSNSFVSTISSISNPFCSDCNRLRITSDGYAYTCLFSNEGINLNPWLSLPINLHELENKIKSIWEAREDNYSEDRFKVIEKTTDKNQKIHPSMSYLGG
>AG-418-P13_2717331180
DNRKRKLKVLRLSLKQNCNFSCIYCKPENYS-LDVLNIEQFKKLILVSCRLGVNSLRITGGEPLLSSHLDELLYEIKSQRLEESNPVANLQDISLTTNGYLLSKKKANELFKNGLDRITVSLDAIDPDIFSNMIG-EENKIIGKEKLFTVLEGIDHAINAGFNPKAGKLKNKCSYKK---------------------------------------------------------------------------------------------------------------------------------------------------------------------------
>AG-424-M03_2717718947
DNRKRKLKVLRLSLKQNCNFSCIYCKPENYS-LDVLNIEQFKKLILVSCRLGVKSIRITGGEPLLSSQLDELLHEIKLQRLEESNPIANLQDISLTTNGYLLSKKKAIELFKNGLDRITVSLDAIEPDIFSNMIG-EENKIIGKEKLFTVLEGIDHAINAGFNPKEGKLKINAVIKKEINDNQIFELVDFAKKRSIEIRFIEYMDVGTSNNWKPSDVFFSEKIISLLKKKYRLKDYGRKEGQTANRWYISDSKSFISTISSVSNPFCSDCNRLRITSDGYAYTCLFSSEGINLNPWLSLPINLHELENKIKSIWEAREDNYSEDRFKKLEKTTNKNQKMHPSMSYLGG
>AG-429-C19_2717341809
DNRKRKLKVLRLSLKQNCNFSCIYCKPENYS-LDVLNIEQFKKLILVSCRLGVNSLRITGGEPLLSSQLDELLYEIKSQRLEESNPVSNLQDISLTTNGYLLSKKKANELFKNGLDRITVSLDAIDPDIFSNMIG-EENKIIGKEKLFTVLEGIDHAINAGFNPKAGKLKINTVVKKEINDNQIFELVNFAKKRSIEIRFIEYMDVGISNNWQPSDVFFSERIIRLLKKKHRLKDYGRKEGQTANRWYMSDSNSFV--------------------------------------------------------------------------------------------
>AG-449-C14_2717371888
-----------------------------------------------------------------------------------------------------------------------------------------------------------------------------------------------------------MDVGISNNWQPSDVFFSERIIRLLKKKHRLKDYGRKEGQTANRWYMSDSNSFVSTISSISNPFCSDCNRLRITSDGYAYTCLFSNEGINLNPWLSLPINLHELENKIKSIWEAREDNYSEDRFKVLEKKTDKNQKIHPSMSYLGG
>AG-449-K21_2717734568
DNRKRKLKVLRLSLKQNCNFSCIYCKPENYS-LDVLNIEQFKKLILVSCRLGVNSLRITGGEPLLSSQLDELLYEIKSQRLEESNPVANLQDISLTTNGYLLSKKKANELFKNGLDRITVSLDAIDPDIFSNMIG-EENKIIGKEKLFTVLEGIDHAINAGFNPKAGKLKINAVIKKEINDNQIFELVDFAKKRSIEIRFIEYMDVGISNNWQPSDVFFSERIIRLLKKKHRLKDYGRKEGQTANRWYMSDSNSFVSTISSISNPFCSDCNRLRITSDGYAYTCLFSNEGINLNPWLSLPINLHELENKIKSIWEAREDNYSEDRFKVLEKTTDKNQKIHPSMSYLGG
>AG-459-A09_2717735152
DLLNRGLEVLRISLQEDCNFSCIYCKPENNN-LKSLSVEQFKNIIFVACKLGVNSLRLTGGEPLLSTQLEKLLYEIKLLRKIKSNPISNLQDVALTTNGFLLSKKKADSLFKNGLDRITISLDAIDPDIFSKMIG-ENNKIIGREKLYKVLEGIDNSIDAGFSPKNGKLKINTVIKKDINDNQIFELVNFARERSIEIRFIEYMDVGSANNWKSSEVFFSERIINSLKEKYHLSNLGRYKGYTANRWFMGDSESYVSTVSSISNPFCSDCNRLRITSDGYAYTCLFSSEGKNLNQWLAEPINILELEKEIKKIWRSRDDKYSENRIKILQKDSKKYPKNHPSMAYLGG
>AG-459-B06_2717736998
DNRKRKLKVLRLSLKQNCNFSCIYCKPENYG-LDVLNIEQFKKLILVSCRLGVNSLRITGGEPLLSSQLDELLYEIKSQRIEELNPIANLQDISLTTNGYLLSKKKANDLFKNGLDRITVSLDAIDPDIFTNMIG-EENKIIGKEKLFTVLEGIDHAINAGFNPKAGKLKINAVIKKEINDNQIFELVDFAKKRSIEIRFIEYMDVGTSNNWRPSDVFFSERIIRLLKKKHRLKDYGRKEGQTANRWYMSDSKSFISTISSISNPFCSDCNRLRITSDGYAYTCLFSSEGINLNPWLSLPINLHELENKIKSIWEAREDNYSEDRFKVLEKTTDKNQKMHPSMSYLGG
>AG-459-D04_2717740407
DNRKRKLKVLRLSLKQNCNFSCIYCKPENYS-LDVLNIEQFKKLILVSCRLGVNSLRITGGEPLLSSQLDELLYEIKSQRLEESNPVAKLQDISLTTNGYLLSKKKANELFKNGLDRITVSLDAIDPDIFSNMIG-EENKIIGKEKLFTVLEGIDHAINAGFNPKAGKLKINAVIKKEINDNQIFELVDFAKKRSIEIRFIEYMDVGISNNWQPSDVFFSERIIRLLKKKHRLKDYGRKEGQTANRWYMSDSNSFVSTISSISNPFCSDCNRLRITSDGYAYTCLFSNEGINLNPWLSLPINLHELENKIKSIWE---------------------------------
>AG-459-J14_2717742787
DNRKRKLKVLRLSLKQNCNFSCIYCKPENSS-LDVLNIEQFKKLILVSCRLGVNSLRITGGEPLLSSQLDELLYEIKSQRLEESNPVANLQDISLTTNGYLLSKKKANELFKNGLDRITVSLDAIDPDIFSTMIG-EENKIIGKEKLFTVLEGIDHAINAGFNPKAGKLKINAVIKKEINDNQIFELVDFAKKRSIEIRFIEYMDVGISNNWQPSDVFFSERIIRLLKKKHRLKEYGRKEGQTANRWYMSDSNSFVSTISSISNPFCSDCNRLRITSDGYAYTCLFSNEGINLNPWLSLPINLHELENKIKSIWEARKDNYSEDRFKVLEKKTDKNQKIHPSMSYLGG
>AG-459-J20_2717743692
DLLNRGLEVLRISLQEDCNFSCIYCKPENNN-LKSLSVEQFKNIIFVSCKLGVNSLRLTGGEPLLSTQLEKLLYEIKLLRKIKSNPISNLQDVALTTNGFLLSKKKADSLFKNGLDRITISLDAIDPDIFSKMIG-ENNKIIGREKLYKVLEGIDNSIDAGFSPKNGKLKINTVIKKDINDNQIFELVNFARERSIEIRFIEYMDVGSANNWKSSEVFFSERIINSLKEKYHLSNLGRYKGHTANRWFMGDSESYVSTVSSISNPFCSDCNRLRITSDGYAYTCLFSSEGKNLNQWLAEPINISELEKEIKKIWRSRDDKYSENRIKILHKDSKKYPKNHPSMAYLGG
>AG-459-P02_2717384568
DLLNRGLEVLRISLQEDCNFSCIYCKPENNN-LKSLSVEQFKNIIFVACKLGVNSLRLTGGEPLLSTQLEKLLYEIKLLRKIKSNPISNLQDVALTTNGFLLSKKKADSLFKNGLDRITISLDAIDPDIFSKMIG-ENNKIIGREKLYKVLEGIDNSIDAGFSPKNGKLKINTVIKKDINDNQIFELVNFARERSIEIRFIEYMDVGSANNWKSSEVFFSERIINSLKEKYHLSNLGRYKGHTANRWFMGDSESYVSTVSSISNPFCSDCNRLRITSDGYAYTCLFSSEGKNLNQWLAEPINILELEKEIKKIWRSRDDKYSENRIKILQKDSKKYPKNHPSMAYLGG
>AG-459-P19_2717750803
-----------------------------------------------------------------------LLYEIKLLRKIKSNPISNLQDVALTTNGFLLSKKKADSLFKNGLDRITISLDAIDPDIFSKMIG-ENNKIIGREKLYKVLEGIDNSIDAGFSPKNGKLKINTVIKKDINDNQIFELVNFARERSIEIRFIEYMDVGSANNWKSSEVFFSERIINSLKEKYHLSNLGRYKGHTANRWFMGDSESYVSTVSSISNPFCSDCNRLRITSDGYAYTCLFSSEGKNLNQWLAEPINILELEKEIKKIWRSRDDKYSENRIKILQKDSKKYPKNHPSMAYLGG
>AG-670-A04_2717523647
--------------------------------------EQQMRVIRVATRLGAQTLRLTGGEPLLSRRLLPLLEAVAQARRDRSDPMAGLQAVALTSNGVLLSESMARALHAAGLDRITISLDAAEKEAAARMAGLQGGAVAGDRLVRQVQGGIAAAHAAGFDPSRGELKLNAVIQRGINDDQLLPLAALARQQGMELRLIEYMDVGNRNQWTQDQVLSAAQMVERIHARWPLEPLGRKRGGTARRWRYGDGAGTIGVIASISEPFCGDCNRLRVTADGQAFTCLFSAEGTDLKPAL---VSELQLEQAMRQLWQRRRDRYSEER------DLAAVATTHAEMAYLGG
>AG-670-A05_2717525886
DRLNRPLGVLRLSLTARCNLACPYCCPDVEEPQGLLTLEQQMRVIRVAARLGARKLRLTGGEPLMSRRLLPLLEAVARARRDCSDPMAYLQSVALTSNGVLLSEEMARALRAAGLDRITISLDAIEGNTAARMAGLRGGAVAGDRLVRQVQNGIAAARAAGFDPSRGELKLNTVIQRGNNDDQLLLLAELARQQGLELRLIEYMDVGNRNQWMLDQVLTASQMVERIHACWPLEPLGRPRYGTARRWSYCDGAGSIGVIASISEPFCGDCNRLRVTADGQAFTCLFSADGTDLKPALS---SEPYLEQAMRYLWQRRRDRYSEER------DPAAGESAHAEMAYLGG
>AG-670-A19_2717528052
DRLNRPIGVLRLSLTARCNLACPYCCPDVVEPPGLLTLEQQMRVIRVATRLGAQTLRLTGGEPLLSRRLLPLLEAVAQARRDRSDPMAGLQAVALTSNGVLLSESMARALHAAGLDRITISLDAAEKEAAARMAGLKGGAVAGDRLVRQVQGGIAAAHAAGFDPSRGELKLNAVIQRGINDDQLLPLAALARQQGMELRLIEYMDVGNRNQWTLDQVLSAAQMVERIHARWPLEPLGRKRGGTARRWRYGDGAGTIGVIASISEPFCGDCNRLRVTADGQAFTCLFSAEGTDLKPAL---VSELQLEQAMRQLWQRRRDRYSEER------DLAAVATTHAEMAYLGG
>AG-670-B23_2717530259
DRLNRPIGVLRLSLTARCNLACPYCCPDVEEPLGLLTLEQQLRVIRVAARLGAQTLRLTGGEPLLSRRLLPLLESVAQARRDRSDPMAGLQTVALTSNGVLLSERMACALRAAGLDRITISLDAAVGDAAARMAGLQGGAVAGDRLVRQVQDGIAAARAAGFDPSCGELKFNAVIQRGINDDQLLPLAGLARQQGMELRLIEYMDVGNRNQWTLDQVLPAAEMVERIHARWPLEPLGRPRGGTARRWSYRDGAGFIGVIASISEPFCGDCNRLRVTADGQAFTCLFSADGKDLKPALA---SEPCLEQAMRHLWQRRQDRYSEER------DPAAGASTHAEMAYLGG
>AG-670-D07_2717532035
DRFGRPLGVLRLSLTARCNLSCTYCCPSDDEPSNRLNLQAQIAVIRAACRLGLQSLRLTGGEPLLSHQLEPLLQAITLGRSDPQDPLSRLQEVALTSNGVLLSRERAFALRQSGLDRITLSLDAADSDGFVRMAG-MPDTAA--HLFDRVLSGLDAALDAGFDPSQGALKINSVIQRHHNEDQLIPLARLARRYGIELRFIEFMDVGHRNDWHQDQVLTASEMLARVRQHWAIQPMGRAVGSTANRWRFSDGKGQVATIASISEPFCGDCNRLRVAADGMAFTCLFATQGKDLRPWLQPLIDEDGLMNAIRDLWIAREDRYSEER------GCSSHGQRRQEMAYLGG
>AG-670-F22_2717535526
DQRARALGVLRMSLTARCNLACPYCCPDAVDPPGLLSLEQQLRLIRVASRLGAHTLRLTGGEPLLSNRLLPLLEQVALGRATPGNPLQGLRQVALTSNGVLLTQERARALRAAGLERITISLDAVEGEVVARMAGLRGGEPAGTRLIQQVLAGLEAARSAGFDPAVGALKLNAVIQRGVNDDQLIPLAMLARQQGLELRLIEFMDVGNRNGWAMEQVLPAAVMVDRISRQWPLSSLGRSPGGTALRWRYRDGVAAIGVIASITEPFCGDCNRLRITADGQAFTCLFAARGTDLKPALT---SDDDLEREICALWQRRLDQYSEEG----RGQTAFGTSSHAEMAYLGG
>AG-670-M18_2717404276
DNRKRKLKVLRLSLKQNCNFSCIYCKPENYS-LDVLNIEQFKKLILVSCRLGVNSLRITGGEPLLSLQLDELLYEIKSQRLEESNPVANLQDISLTTNGYLLSKKKANELFKNGLDRITISLDAIDPDIFSNMIG-EENKIIGKEKLFTVLEGIDHAINAGFNPKAGKLKINAVIKKEINDNQIFELVDFAKKRSIEIRFIEYMDVGISNNWRPSDVFFSERIIRLLKKKYRLRDYGRKEGQTANRWYMSDSNSFVSTISSISNPFCSDCNRLRITSDGYAYTCLFSNEGINLNPWLSQPINLHELENKIKSIWEAREDNYSEDRFKVLEKSTDKNQKIHPSMSYLGG
>AG-673-A03_2717540201
DQRARALGVLRMSLTARCNLACPYCCPDAVDPPGLLSLEQQLRLIRVASRLGAHTLRLTGGEPLLSDRLLPLLEQVALGRATSGNPLQGLRQVALTSNGVLLTQERASALRAAGLERITISLDAVEGEVVARMAGLRGGESAGNRLIQQVLAGLEAARSAGFDPAVGALKLNAVIQRGVNDDQLIPLAMLARQQRLELRLIEYMDVGNRNGWAMEQVLPAAVMVDRISREWPLSSLGRSPGGTALRWRYRDGVAAIGVIASITEPFCGDCNRLRITADGQAFTCLFAARGTDLKPALA---SDDDLERAIRTLWQRRFDQYSHEG------RAASGSAPHAEMAYLGG
>AG-673-B08_2717543677
DQRARTLGVLRLSLTARCNLDCSYCRPDAADPPGLMTLDQQLRLIRVAATLGAHTLRLTGGEPLLSQRLLPLLEAVSRGRSTPGDPLRGLRHIALTTNGVLLTPNRARLLRAAGLDRITISLDAVDGSVAARMAGLRGGQAAGERLVRQVIDGVMSAKLAGFVAEQGEIKLNAVIKKGENDTQLLPLAALARRYGLELRLIEYMDVGNRNGWVADQVLPAAEMVRLIQARWPLQPLGRDSGATANRWRFTDDRGGLGVIASISEPFCGDCNRLRITADGQAFTCLFASEGADLKPVLD---NTAALQQRIAGLWFDRSDRYSEER------HHHLPRSSHAEMAYLGG
>AG-673-D02_2717144347
DQRARALGVLRMSLTARCNLACPYCCPDAVDPPGLLSLEQQLRLIRVASRLGAHTLRLTGGEPLLSDRLLPLLEQVALGRATPGNPLQGLRQVALTSNGVLLTQERARALRAAGLERITISLDAVEGEVVARMAGLRGGESAGNRLIQQVLAGLEAARSAGFDPAVGALKLNAVIQRGLNDDQLIPLAMLARQQRLELRLIEYMDVGNRNGWAMEQVLPAAVMVDRISRQWPLSSLGRSPGGTALRWRYRDGVAAIGVIASISEPFCGDCNRLRITADGQAFTCLFAARGTDLKPALT---SDDDLERAICALWQRRLDQYSEEG----RGQAAFGTSPHAEMAYLGG
>AG-673-F03_2717546859
DQRARALGVLRMSLTARCNLACPYCCPDAVDPPGLLSLEQQLRLIRVASRLGAHTLRLTGGEPLLSDRLLPLLEQVALGRATPGNPLQGLRKVALTSNGVLLTQERARALRAAGLERITISLDAVEGEVVARMAGLRGGEPAGTRLIQQVLAGLEAARSAGFDPAVGALKLNAVIQRGVNDDQLIPLAMLARQQGLELRLIEFMDVGNRNGWAMEQVLPAAVMVDRISRQWPLSSLGRSPGGTALRWRYRDGVAAIGVIASITEPFCGDCNRLRITADGQAFTCLFAARGTDLKPALT---SDDDLEREICALWQRRLDQYSEEG----RGQTAFGTSSHAEMAYLGG
>AG-676-C06_2717547957
DQRARALGVLRMSLTARCNLACPYCCPDAVDPPGLLSLEQQLRLIRVASRLGAHTLRLTGGEPLLSDRLLPLLEQVALGRATPGNPLQGLRKVALTSNGVLLTQERARALRAAGLERITISLDAVEGEVVARMAGLRGGEPAGTRLIQQVLAGLEAARSAGFDPAVGALKLNAVIQRGVNDDQLIPLAMLARQQGLELRLIEFMDVGNRNGWAMEQVLPAAVMVDRISRQWPLSSLGRSPGGTALRWRYRDGVAAIGVIASITEPFCGDCNRLRITADGQAFTCLFAARGTDLKPALT---SDDDLEREICALWQRRLDQYSEEG----RGQTAFGTSSHAEMAYLGG
>AG-676-E23_2717551118
DQRARPLGVLRMSLTARCNLACPYCCPDAVDPPGLLSLKQQLRLIRVASRLGAHTLRLTGGEPLLSDRLLPLLEQVALGRATPGNPLQGLRQVALTSNGVLLTQERARALRAAGLERITISLDAVEGEVVARMAGLRGGESAGNRLIQQVLAGLEAARSAGFDPAVGALKLNAVIQRGVNDDQLIPLAMLARQQRLELRLIEYMDVGNRNGWAMEQVLPAAVMVDRISRQWPLSSLGRSPGGTALRWRYRDGVAAIGVIASISEPFCGDCNRLRITADGQAFTCLFAARGTDLKPALT---SDDDLERAICALWQRRLDQYSEEG----RGQAAFGTSPHAEMAYLGG
>AG-679-A02_2717592141
DQRARALGVLRMSLTARCNLACPYCCPDAVDPPGLLSLEQQLRLIRVASRLGAHTLRLTGGEPLLSDRLLPLLEQVALGRATPGNPLQGLRQVALTSNGVLLTQERARALRAAGLERITISLDAVEGEVVARMAGLRGGEPAGTRLIQQVLAGLEAARSAGFDPAVGAIKLNAVIQRGVNDDQLIPLAMLARQQGLELRLIEFMDVGNRNGWAMEQVLPAAVMVDRISRQWPLSSLGRSPGGTALRWRYRDGVAAIGVIASITEPFCGDCNRLRITADGQAFTCLFAARGTDLKPALT---SDDDLEREICALWQRRVDQYSEEG----RGQTAFGTSSHAEMAYLGG
>AG-679-B05_2717597480
DQRARTLGVLRLSLTARCNLDCSYCRPGATDPPGLMTLDQQLRLIRVAATLGAHTLRLTGGEPLLSQRLLPLLEAVSRGRSTLGDPMRGLRHIALTTNGVLLTPNRARLLRAAGLDRLTISLDAVDGSVAARMAGLRGGQAAGERLVRQVIDGVMSAKLAGFVAEQGEIKLNAVIKKGENDTQLLPLAALARRYGLELRLIEYMDVGNRNGWVADQVLPAAEMVRLIQARWPLQPLGRDSGATANRWRFTDDRGGLGVIASISEPFCGDCNRLRITADGQAFTCLFASEGTDLKPVLD---NSAALQQRIAGLWLHRSDRYSEER------HHHLPRSSHAEMAYLGG
>AG-679-C18_2717598490
DRLGRQLGVLRLSLTARCNLACPYCCPESVEPQGLLSTQDQLRLIHAGCRLGVHTLRLTGGEPLLTERLWPLLEALSAGRKKLSDPLAQLKDIAITTNGSLLDDEKARRLRASGVDRITISLDAVDGGSIARMAGLRRGAGAGFDLLNKVLAGVDAARTAGYDPALGALKLNAVIQRGKNDDQLIPLARLARQKGLELRLIEYMDVGNSNGWCRDQVMPASEMIQILNDQWPLQSSGRPLGGTSRQWAYKDGGGIIGTIASITEPFCSDCNRLRITADGKAFTCLFASEGVDLRDGLRQDVSDLGLETMMARVWLGRSDRFSEER------GTRPLANQHAEMAYLGG
>AG-679-D13_2717556205
DQRARTLGVLRLSLTARCNLDCSYCRPDAADPPGLMTLDQQLRLIRVAATLGAHTLRLTGGEPLLSQRLLPLLEAVSQGRSTPGDPMRGLRHIALTTNGVLLTPNRARFLRAAGLDRITISLDAVDGSVAARMAGLHGGQAAGERLVRQVIDGVMSAKLAGFVAKQGEIKLNAVIKKGENDTQLLPLAALARRYGLELRLIEYMDVGNRNGWVADQVLPAAEMVRLIQARWPLQPLGRDSGATANRWRFTDDRGGLGVIASISEPFCGDCNRLRITADGQAFTCLFASEGADLKPVLD---NTAALQQRIAGLWLHRSDRYSEER------HHHLPRSSHAEMAYLGG
>AG-683-B21_2717605094
DWYGRPLGVLRLSLTARCNLACPYCCPDSRDPEGMLDLQDQLRLIRVACSLGVHTVRLTGGEPLLSDRLEPLLASIALDR-----P-AGLEELALTTNGVLLSPERALRLKRAGLDRITISLDGADAASVARMAGLQGGTQAGQSLLDQVLVGLEAARSAGFNSSHGALKLNAVIQKGRNDDQLIPLARLARDRGLELRLIEYMDVGSRNGWSLAQVMPAMEMVQCVSSHWPLDPVGRSSNSTTSRWRYRDGAGHIGVISSISAPFCGDCNRIRVTADGQVFTCLFASQGVDLRPYLRASEPEVQLRECLAGLWTRRSDRFSEER-----RLRSGQEKPHAEMAYLGG
>BL107_2624164528
DWYGRPLGVMRLSLTARCNLACPYCCPDSRDPEGMLDLQDQLRLIRVACSLGVHTVRLTGGEPLLSDRLEPLLAAIAFDR-----P-AGLKELALTTNGVLLSPERALRLKRAGLDRITISLDGADGASVARMAGLQGGAPAGQSLLDQVLLGLEAARSAGFHSSHGALKLNTVIQKGRNDDQLIPLARLARDRGLELRLIEYMDVGSRNGWSLAQVMPAVEMVQCVSSHWPLDPVGRSSNSTTSRWRYRDGAGHIGVISSISAPFCGDCNRIRVTADGQVFTCLFASQGVDLRPYLRASEPELQLRDCLAGLWTRRSDRFSEER-----SLRSGQEKPHAEMAYLGG
>CC9311_2626051984
DRLARPLGVLRLSLTARCNLSCPYCCPESIEPPGLLTTADQLRLISAACRLGAHTLRLTGGEPLLTERLWPLLDALSLGRQTAAHPFSRLKEVAITTNGSLLNDNKARRLRAAGVDRITISLDAVDGASIARMAGLRSGPEAGNALFARVLAGIDAARAAGFDPAQGGLKLNAVIQRGFNDDQLIPLARLARQQRLQLRLIEYMDVGNRNGWCRDQVMPAQEMIQLLHRHWPIQPIGRPVAGTSRQWSYQDGGGIVGTIASISEPFCSDCNRLRITADGQAFTCLFASEGTDLRQWLREDVADSLLQNALSELWSVRSDRFSEQR------GLEQPVNHHAEMAYLGG
>CC9605_2607301274
DRLNRPIGVLRLSLTARCNLACPYCCPDVEEPPGLLTLEQQIRVIRVATRLGVQTLRLTGGEPLLSRRLLPLLEAVAQARRDRSDPMAGLQAVALTSNGVLLSEPMGRALRAAGLDRITISLDAAEGEAAARMAGLQGGAVAGERLVRQVQDGIAAAFAAGFDPSRGELKLNAVIQRGINDDQLLPLAALARQRGMELRLIEYMDVGNRNQWTLDQVLPAAQMVERINARWPLEPLGRPRGGTARRWRYGDGAGSIGVISSISEPFCGDCNRLRVTADGQAFTCLFSAEGTDLKPALA---SDLQLEQAMRQLWQRRQDRYSEER------DPAAAASTHAEMAYLGG
>CC9616_2517174577
DRFGRPLGVLRLSLTARCNLSCTYCCPSDDEPSNRLNLQAQIAVIRAACRLGLQSLRLTGGEPLLSHQLEPLLQAITLGRSDPQDPLSRLQEVALTSNGVLLSRERAFALRQSGLDRITLSLDAADSDGFVRMAG-MPDTAA--HLFDRVLSGLDAALDAGFDPSQGALKINSVIQRHHNEDQLIPLARLARRYGIELRFIEFMDVGHRNDWHQDQVLTASEMLARVRQHWAIQPMGRAVGSTANRWRFSDGKGQVATIASISEPFCGDCNRLRVAADGMAFTCLFATQGKDLRPWLQPLIDEDGLMNAIRDLWIAREDRYSEER------GCSSHGQRRQEMAYLGG
>CC9902_2606886979
DSHGRPLGVLRLSLTARCNLACPYCCPDSRDPEGMLDLQDQLRLIRVACSLGVHTVRLTGGEPLLSDRLEPLLAAIALDR-----P-AGLKELALTTNGVLLSPERALRLKCAGLDRITISLDGADAASVARMAGLQGGTPAGQSLLDQVLVGLEAARSAGFNSSHGALKLNAVIQKGRNDDQLIPLARLARDRGLELRLIEYMDVGSRNGWSLAQVMPAMEMVQCVSSHWPLDPVGRSSNSTTSRWRYRDGAGYIGVISSISAPFCGDCNRIRVTADGQVFTCLFASQGVDLRPYLRTDESETQLRECLSELWTRRSDRFSEER----SLQIDK-EKSHAEMAYLGG
>KORDI-100_2507319521
DRLGRPLGVLRLSLTARCNLACTYCRPAGDEPSNRLNRPAQMAVIRAASRLGLQSLRLTGGEPLLSPQLEPLLQAITRGRTDPSDPLAGLQEVALTSNGVLLSRERAAALRQAGLDRITLSLDAANREGFVRMAG-MPS--ASAHLFERVLSGLHAALDAGFDPSKGELKINSVIQRHHNEDQLIPLARLARRHGIELRLIEFMDVGHRNHWHQDQVITASEMLEVLREHWPMQPLGRAIGSTASRWRFSDGRGLVATIASISEPFCGDCNRLRVTADGIAFPCLFATQGVDLRPWLQPGVDEDGLTNAIRELWMARENRYSEER------GRFNQEQRRQEMAYLGG
>KORDI-49_2507313638
DQRSRTLGVLRLSLTARCNLSCPYCCPDAEDPPGLLSLEQQLRLIRVACRLGVHTLRLTGGEPLLSDRLLPLLQQIHNGRETLGDPLNRLREVALTSNGVLLTSDRATALRASGLDRITVSLDAVDPEVAARMAGLRGGVPAGERLLQQVFAGLQAATSAGFDPAAGGLKLNAVIQRTVNDDQLIPLADLARRWGLELRLIEFMDVGNRNGWRPQQVLPAAEMVKRIGARWPLQPLGRPVSGTARSWRYADGGGCLGVIASISEPFCSDCNRLRVTADGRAFTCLFAAEGTDLTPVLD---VESELERTMAALWHRRSDRYSEER------HGNADSNQHAEMAYLGG
>KORDI-52_2507316459
DRFNRPLGVLRLSLTARCNLACPYCCPDVEEPPGLLTLDQQLRVIRVAARLGAQTLRLTGGEPLLSRRLLPLLEAVAQARRDRSDPMAGLQAVALTSNGVLLSESMARALRTAGLDRITISLDAVEGEAAARMAGLQGGALAGDRLVRQVQDGIAAARAAGFDPSRGELKLNAVIQRGRNDDQLLPLADLARQQGMELRLIEYMDVGSRNQWTLDQVLPAAQMVERIHARWPLEALGRPRGGTARRWSYGDGAGSIGVIASISEPFCGDCNRLRVTADGQAFTCLFSADGTDLKPALA---SELQLEQAMRQLWQRRQDRYSEER------DPSAAASTHAEMAYLGG
>MIT0604_2608227988
DNRKRKLKVLRLSLKQNCNFSCIYCKPENYS-LDVLNIEQFKKLILVSCRLGVNSLRITGGEPLLSSQLDELLHEIKLQRLEESNPIANLQDISLTTNGYLLSEKKAIELFKNGLDRITVSLDAIDPDIFSNMIG-EENKIIGKEKLFTVLEGIDHAINAGFNPKEGKLKINAVIKKEINDNQIFELVDFAKKRSIEIRFIEYMDVGTSNNWKPSDVFFSEKIISLLKKKYRLKDYGRKEGQTANRWYISDSKSFISTISSVSNPFCSDCNRLRITSDGYAYTCLFSSEGINLNPWLSLPINLHELENKIKSIWEAREDNYSEDRFKKLEKTTDKNQKIHPSMSYLGG
>MIT0912_2682081890
DIHDRELKVLRLSLTNKCNFSCPYCLPENNSCLTTLTNKQFLSIIKVACKLGVNSLRLTGGEPLISSQLNKLMEAINKLKKTRNHPINNLKDIAITTNGSLLTKDRCQDLFAYGLNRITVSLDALDPKIFSIMTG-DNNMISAKNKLNHVLQGIDNAIKAGFDPLEGQLKINCVIKKNINDNQIINLVRFAKAKSIEIRFIEYMDVGNKNNWQANEVLQSHELISIIKQHFKINEAGRLKGNTAHKWYMKDSNSFISTISSISNPFCSDCNRLRITSDGFAHTCLFSNNGSDLKKWLNPSINEKGLEEFLETIWLIRDDKYSENRFD--KSDNSKPQKPHPSMSYLGG
>MIT0913_2682084097
DIHDRELKVLRLSLTNKCNFSCPYCLPENNSCLTTLTNKQFLSIIKVACKLGVNSLRLTGGEPLISSQLNKLMEAINKLKKARNHPINNLKDIAITTNGSLLTKDRCQDLFAYGLNRITVSLDALDPKIFSIMTG-DNNMISAKNKLNHVLQGIDNAIKAGFDPLEGQLKINCVIKKNINDNQIINLVRFAKAKSIEIRFIEYMDVGNKNNWQANEVLQSHELISIIKQHFKINEAGRLKGNTAHKWYMKDSNSFISTISSISNPFCSDCNRLRITSDGFAHTCLFSNNGSDLKKWLNPSINEKGLEEFLETIWLIRDDKYSENRFD--KSDNSKSQKPHPSMSYLGG
>MIT0915_2682086335
DIHDRELKVLRLSLTNTCNFSCPYCMPENNSCLTTLTNKQFLSIIKVACKLGVNSLRLTGGEPLISRQLNKLMEAINTLKKTRNHPINNLKDIAITTNGSLLTKDRCQNLFDYGLNRITISLDALDPKIFSIMTG-DKNMISAKNKLNHVLQGIDNAIQTGFDPLEGRLKINCVIKKNINDNQILNLVHFAKSKSIEIRFIEYMDVGNKNNWQANEVLKSHELISIIKEHFKINEAGRLIGNTAHKWYMKDSNSYISTISSISNPFCSDCNRLRITSDGFAHTCLFSNNGSDLKKWLNPSINEKGLEEFLETIWLIRDDKYSENRFD--QSENSKPQKPHPSMSYLGG
>MIT0917_2681972557
DIHDRELKVLRLSLTNTCNFSCPYCMPENNSCLTTLTNKQFLSIIKVACKLGVNSLRLTGGEPLISSQLNKLMEAINTLKKTRNHPINNLKDIAITTNGSLLTKDRCKNLFDYGLNRITVSLDALDPKIFSIMTG-DNNMISAKNKLNHVLQGIDNAIQAGFDPLEGRLKINCVIKKNINDNQILNLVHFAKAKSIEIRFIEYMDVGNKNNWQANEVLKSHELISIIKEHFKINEAGRLIGNTAHKWYMKDSNSYISTISSISNPFCSDCNRLRITSDGFAHTCLFSNNGSDLKKWLNPSINEKGLEEFLETIWLIRDDKYSENRFD--QSENSKLQKPHPSMSYLGG
>MIT9504_2682252954
DQRARALGVLRLSLTARCNLACPYCCPDAEDPPGLLSLEQQLRLIRVASRLGAHTLRLTGGEPLLSDRLLPLLEQVACGRATPGDPLQGLRQVALTSNGVLLTQERALALRAAGLDRITISLDAVEAVVVARMAGLRGGEPAGARLIQQVLAGLEAARSAGFDPASGALKLNAVIQRGVNDDQLIPLAMLARQQGLELRLIEYMDVGNRNGWAMEQVLPAAVMIDRISRHWPLLSLGRSPGGTALRWRYRDGAADIGVIASISEPFCGDCNRLRITADGQAFTCLFASCGTDLKPALT---SDDDLERAICSLWQQRLDQYSEEG------RAASGSAAHAEMAYLGG
>MIT9508_2682254683
DQRARALGVLRMSLTARCNLACPYCCPDAADPPGLLSLEQQLRLIRVASRLGAHTLRLTGGEPLLSDRLLPLLEQVALGRATPGNPLQGLRQVALTSNGALLTQERARALRAAGLERITISLDAVEGEVVARMAGLRGGESAGNRLIQQVLAGLEAARSAGFDPAVGALKLNAVIQRGVNDDQLIPLAMLARQQRLELRLIEYMDVGNRNGWAMEQVLPAAVMVDRISRQWPLSSLGRSPGGTALRWRYRDGVAAIGVIASISEPFCGDCNRLRITADGQAFTCLFAARGTDLKPALT---SDDELERAICTLWQRRLDQYSEEG----RGQAAFRTSPHAEMAYLGG
>MIT9509_2682258861
DQRARALGVLRLSLTARCNLACPYCCPDAEDPPGLLSLEQQLRLIRVASRLGAHTLRLTGGEPLLSDRLLPLLEQVACGRATPGDPLQGLRQVALTSNGVLLTQERALALRAAGLDRITISLDAVEAVVVARMAGLRGGEPAGARLIQQVLAGLEAARSAGFDPASGALKLNAVIQRGVNDDQLIPLAMLARQQGLELRLIEYMDVGNRNGWAMEQVLPAAVMIDRISRHWPLLSLGRSPGGTALRWRYRDGAADIGVIASISEPFCGDCNRLRITADGQAFTCLFASCGTDLKPALT---SDDDLERAICSLWQQRLDQYSEEG------RAASGSAAHAEMAYLGG
>PAC1_2607360925
DIHDRELKVLRLSLTNTCNFSCPYCMPENNSCLTTLTNKQFLSIIKVACKLGVNSLRLTGGEPLISSQLNKLMEAINTLKKIRNHPINNLKDIAITTNGSLLTKDRCQNLFDYGLNRITISLDALDPKIFSIMTG-EKNMISAKNKLNNVLQGIDNAIQTGFDPLEGRLKINCVIKKNINDNQILNLVHFAKSKSIEIRFIEYMDVGNKNNWQANEVLKSHELMSIIKEHFKINEAGRLIGNTAHKWYMKDSNSYISTISSISNPFCSDCNRLRITSDGFAHTCLFSNNGSDLKKWLNPSINEKGLKEFLETIWLIRDDKYSENRFD--QSENSKPQKPHPSMSYLGG
>RCC307_2623928750
DQHHRPLGVLRLSLTARCNLSCPYCQPDGGE-DSRLSLHQRLQLIRACCELGLTTLRLTGGEPLLAPELDELLLAIQQGRNSRHDPLQQLQEVALTTNGTLLNGCRAEQLKRAGLDRITISLDGATGASVSRMAGLQGGERHGEQMLQRVLQGIAAAKAAGFHAESGAIKLNSVIQRGHNDDQLLPLAELARQQNVELRLIEYMDVGNRNGWSAAEVVPASELLSQLQQRWPLEPLGRPQHSTASRWRYRDGAGHIAAVASISQPFCRDCNRLRVTAEGMAYTCLFAEQGHDLRPFLGTDSSTDELQAALKAIWQQRTDRYSEER----EQRQGEIRQP-AEMAYLGG
>RS9916_2623920064
DRHARPLGVLRLSLTGRCNLACPYCCPDADEPAGLLSLEAQLAVVQQACALGAHTLRLTGGEPLLSDRLWPLLEAVAAARSRPDSPFHGLQQVTLTTNGALLTSERARRLRALGVDRLTVSLDAVHPDAVARMAGLQGGVSAGERLLGQVLAGVEAARAAGFAPSLGQLKLNSVIQRGLNDDQLIPLAALARDHGVELRLIEYMDVGNRNGWTLDQVVPATDMIERLNAEWPLQAVGRAPHATASRWRYRDGRGVVGVIASITEPFCGDCNRLRITADGQAFTCLFASKGVNLQRWLMPRVDGDGLRDALTALWLRRDDRFSERR------AQLGSAAPHAEMAYLGG
>SB_2608201374
DNRKRKLKVLRLSLKQNCNFSCIYCKPENYS-LDVLNIEQFKKLILVSCRLGVNSLRITGGEPLLSSQLDELLYEIKSQRLEESNPVANLQDISLTTNGYLLSKNKANELFKNGLDRITVSLDAIDPDIFSNMIG-EENKIIGKEKLFTVLEGIDHAINAGFNPKAGKLKINAVIKKEINDNQIFELVDFAKKRSIEIRFIEYMDVGISNDWQPSDVFFSERIIRLLKKKHRLKDYGRKEGQTANRWYMSDSNSFVSTISSISNPFCSDCNRLRITSDGYAYTCLFSNEGINLNPWLSLPINLTELENKIKSIWEAREDNYSEDRFKVLDKTTDKNQKIHPSMSYLGG
>WH7803_2624101671
DQWFRPFGVLRLSLTARCNLACPYCCPDSEELPGLMRLDQQVRLVRVACGLGVHTLRLTGGEPLLSDRLLPLLEALAAGRSNAADPLARLQEVALTTNGVLLTPEKALALRAAGLDRITVSLDALEGGVVATMAGLRGGQRAGERLVEQVLGGLSAARRAGFEPASGGLKLNAVMRRGLNDSQLLPLATLARERGVELRLIEYMDVGNRNGWAPDQVISAAEMVQRIDARWPLRPLPRESGATSRRWSYADGRGRIGTIASITEPFCGDCNRLRVTADGQAFTCLFASEGTDLRPFLH---SEETLEAVVRGLWQQRRDRYSEER------QGFTASAPHAEMAYLGG
>WH7805_2626028206
DQWSRPFGVLRISLTARCNLACPYCCPDQKDPPGLLNLDQHLRLIRVASGLGIQTLRLTGGEPLLSDRLLPLLEALAAGRADAADPLSRLRDVALTTNGVLLTPEKALALRAAGLDRITVSLDALEGAVVAKMAGLRGGQGAGDRLVEQVLGGLTAARRAGFDPASGGLKLNAVMRRGLNDCQLLPLAKLARDRGVELRLIEYMDVGNRNGWTSDQVISAEEMIQRIDAHWPLQSMSRQSGATARRWRYVDGRGCIGVIASITEPFCGDCNRLRVTADGQAYTCLFAPEGTDLRPFLQ---SEEALKAVLRGLWRQRRDRYSEER------HWTNESARHAEMAYLGG
>WH8016_2507493432
DLLARPLGVLRLSLTARCNLACRYCCPESIEPPGLLSTRDQLRLIHAACQLGAHTLRLTGGEPLLTDRLWPLLDQLSLARQKVVHPFSRLKDVAITTNGSLLNDEKARRLRDMGVDRITISLDAVDGASIARMAGLRSGPEAGKALIQRVLAGIDAARAAGFNPARGRLKLNAVIQRGQNDDQLIPLARFARTQGLPLRLIEYMDVGNRNGWCRDQVMPASEMIQLLHSHWPLQSLGRQPGGTSGQWIYEDGEGSVATIASITEPFCSDCNRLRITADGQAFTCLFASEGLDLRRWLREDVSDSVLTEVMTGLWTRRLDRFSEQR------GLEQPANHHAEMAYLGG
>WH8020_2646429632
DLLGRPLGVLRLSLTARCNLACPYCCPDSVEPQGLLSTLDQLRLIHSACALGVHTLRLTGGEPLLTDRLWPLLEALSVGRATPGHPLSRLKDLAITTNGSLLDDAKAQQLRALGVDRITISLDAVDAESIARMAGLRRGAEAGLELFKRVLAGIDAARAAGYEPDQGALKLNAVIQRGRNDDQLIPLARLARQQRMELRLIEYMDVGNRNGWCLDQVMPATEMIQILHSHWPLQPIGRQPGGTSSQWLYQDGEGSIATIASITEPFCSDCNRLRITADGQAFTCLFASEGIDLRRWLRMDVSDSELAEVMTQLWTGRSDRFSEDR------GLMQVGNHHAEMAYLGG
>WH8102_2607659792
DQRSRPLRVLRLSLTARCNLACPYCCPDLEDPPDLLSLEQQLRLIRVACRLGIHSLRLTGGEPLLSARLLPLLQAIAAARATPGDPLQGLQQVALTTNGTLLSDQRACDLRQAGLDRITVSLDGVDGAVVARMAG-RPTATAGDSLARKVLGGLASARSAGFDPLAGELKLNAVIQRGVNEDQLLPLADLARDQGVELRLIEYMDVGNRNQWRLDQVLSAAEMVTRIRARWPLQAVGRPTGGTAQRWRYVDGGGHLGVIASISEPFCGDCNRLRVTADGQAFRCLFASVGTDLKPALH---CEAELLRLVADLWRRRDDRYSDER------QQTTGSMPHAEMAYLGG
>WH8103_2688544916
DQRSRPLRVLRLSLTARCNLACPYCCPDLEDPPDLLSLEQQLRLIRVACRLGIHTLRLTGGEPLLSARLLPLLQAIAAARATPGDPLQGLQQVALTTNGTLLSDQRACDLRQAGLDRITVSLDGVDGAVVARMAG-RPTATAGDSLARKVLGGLASARSAGFDPLAGELKLNAVIQRGVNEDQLLPLADLARDQGVELRLIEYMDVGNRNQWRLDQVLSAAEMVTRIRARWPLQAVGRPTGGTAQRWRYVDGGGHLGVIASISEPFCGDCNRLRVTADGQAFRCLFASVGTDLKPALH---CEAELLRLVADLWRRRDDRYSDER------QQTTGSMPHAEMAYLGG
>WH8109_2563725927
DRLNRPIGVLRLSLTARCNLACPYCCPDVEEPPGLLTLEQQIRVIRVATRLGVQTLRLTGGEPLLSRRLLPLLEAVAQARRDRSDPMAGLQAVALTSNGVLLSEPMARALRAAGLDRITISLDAAEGEAAARMAGLQGGAVAGERLVRQVQDGIAAACAAGFDPSRGELKLNAVIQRGINDDQLLPLAALARQQGMELRLIEYMDVGNRNQWTLDQVLPAAQMVERIHARWPLEPLGRPRGGTARRWRYGDGAGSIGVIASISEPFCGDCNRLRVTADGQAFTCLFSAEGTDLKPALA---SELQLEQAMRQLWQRRQDRYSEER------DPGAAASTHAEMAYLGG
