# Supplementary material for: Emergence of trait variability through the lens of nitrogen assimilation in Prochlorococcus
Source: eLife. 2019 Feb 1;8:e41043. doi: 10.7554/eLife.41043 (PMC6370341; doi:10.7554/eLife.41043)
Supplement: Figure 3—source data 1. [file elife-41043-fig3-data1.zip › napA_CyCOG_60001886_macse_NT_currated.fasta]

>AG-335-D02_2717640441
ATGTTAAGTGACGTTTGGTCTTTGAATGGAAGATATAGAACTCTTCATCTCACTTGGTTTGCTTTTTTCCTTACATTTGTAGTTTGGTTTAATCTCGCTCCTCTTGCGACGACTGTCAAAGCCGATTTAGGCTTATCTGTTGCTCAAATTAGGACGGTTGCAATCTGTAATGTGGCTCTAACAATTCCAGCAAGAGTATTGATCGGAATGTTATTAGATAAATTTGGTCCAAGAAAAACCTACTCAACTATTTTGATATTTTCTGTAGTGCCATGCTTATTATTTGCGAGCGCTCAAACTTTTAATCAACTTGTAATTTCTAGGTTGCTTTTATCAATAGTTGGAGCAGGATTTGTTATTGGTATAAGAATGGTATCAGAATGGTTTCCTCCAAAAGAAATCGGCTTGGCTGAAGGAATATATGGAGGCTGGGGAAATTTTGGATCTGCCTTTTCTGCTCTTTCACTGGTTGCAGTAGCTGGATTTCTATCATTTTCAGGAGGTTTTGAATTACCTACTGGAGCGGTTCTTAACTGGAGAGGTGCCATAGCACTTACTGGAATAATTTCTTTCGTATATGGAATTATTTATTTCTTTAATGTAACTGATACTCCACCGGGAAAACCTTATCAGAGACCAGATAAAACAGCGGGTTTAGAAGTTACGAGTATTAGAGATTTCTGGGGTTTGATTGGAATGAATGTTCCATTTGTAGCAATTCTTTCTGTCTTATGCTGGAGACTTCAGAAGGTAGGTTTTCTAACGTCTTCTACTTATCCAATAGCTTTGCTTGCAGTATTGGCTTGGTTTGTTTTTCAGACTTGGGGAATTGTAAGGACAAATATTGAATTGTTGAAAGGAACTAAAATTTATCCCAAAGAAGATAGATATGAATTTAAGCAAGTAGCAATTTTAGAACTAACTTATATTGTGAATTTCGGTTCTGAATTAGCGGTGGTTTCTATGCTTCCAAGTTTCTTTGAATTTACATTTGATTTACCTAAAGCAATAGCTGGAATACTTGCATCATGTTATGCATTTGTGAATTTAATAGCTAGACCTGCAGGAGGATTAATATCTGACAGAACAGGTAATAGAAAAAATACAATGGGATTCTTAACAATGGGATTAGGTTTTGGATATCTTTTGATGTCTTTAATAAAACCTGGAACTTTTACAGGATCGGCAGGAATTCTAATTGCTGTATTTTTAACTATGCTATGTTCATTTTTCGTTCAATCAGGAGAAGGTTCAACTTTTGCTTTAGTTCCTTTAGTTAAAAAAAGAGTAACAGGACAAATAGCTGGATTGGTTGGGGCTTATGGAAATGTTGGTGCAGTAACTTATCTAAATATTTATAGTCTTTTACCTCTTTGGATGGGTGGAGGGAAAGATCCCTCACCAGAAATAATTGCTGCTTCTAATAGTGCTTTCTTTCAGGTTTTAGGGATAGCAGGCCTCGTAGTTGGATTTTTCTGTTATTTCTTCTTAAAAGAACCACAAGGATCATTTGCAGATGCTTATGAAGGTGAAAAAGCT
>AG-335-I15_2717146626
ATGTTAAGTGATGTTTGGTCTTTAAATGGCAGATATAGAACTCTTCACCTCACCTGGTTTGCCTTTTTTCTTACTTTTGTTGTTTGGTTTAATCTCGCACCTCTTGCAACTACTGTTAAAGCCGATTTAGGTTTATCTGTTGCTCAAATTAGAACAGTAGCAATATGTAATGTTGCTTTGACTATCCCTGCAAGAGTTTTGATTGGAATGTTATTGGATAAATTTGGTCCAAGAAAAACTTACTCAACAATTTTGATATTTTCTGTAGTGCCATGTTTATTATTTGCTAGTGCTCAGGACTTCAATCAACTTGTTATTGCGAGATTGCTTTTATCAATAGTAGGAGCAGGTTTTGTTATCGGAATAAGAATGGTATCTGAGTGGTTTCCTCCGAAAGAAATTGGCTTGGCTGAGGGAATATATGGAGGATGGGGAAATTTTGGATCTGCTTTTTCTGCTCTTTCTCTTGTTGCCGTAGCTGGATTCTTGTCTTTTTCAGGAGGGTTTGAGTTGCCTACTGGAGCTGTACTTAATTGGAGGGGAGCTATTGCTCTTACAGGAATTATTTCTTTCGTTTATGGAATTATTTATTTCTATAGTGTAACTGATACACCTCCAGGAAAACCCTATCAAAGGCCTGCAAAAACAGCTGGTCTAGAGGTAACGAGTATAAGAGATTTCTGGGGTTTAATTGGAATGAATGTTCCATTCGCAGCAATTCTTTCAGTCCTATGCTGGAGACTTCAAAAAGTAGGTTTTCTAACTTCATCTACTTATCCAATAGCCTTACTCGCAGTTTTAGCTTGGTTTATTTTCCAAACTTGGGGAATTATAAGAACGAATACTGAATTATTAAATGGAACTAAAATTTACCCTAAAGAAGATAGATATGAATTCAAACAAGTAGCTATTTTGGAATTAACTTACATTGTAAATTTTGGATCAGAATTGGCAGTAGTTTCAATGCTTCCTAGTTTCTTTGAATTTACATTTGATTTACCTAAAGCTATAGCCGGAATTCTTGCATCATGTTATGCATTTGTGAATTTAATAGCTAGACCTGCCGGAGGATTGATATCAGACAGAACAGGTAATAGAAAAAATACAATGGGATTCCTTACTATGGGATTAGGATTTGGATATCTATTGATGTCTTTAATAAAACCTGGAACTTTTACTGGATCAGCAGGAATTCTTATAGCTGTATTTTTAACTATGCTTTGTTCATTTTTTGTTCAATCAGGAGAAGGTTCTACTTTTGCTTTAGTTCCCTTAGTTAAAAAAAGAGTAACAGGACAAATAGCTGGATTGGTAGGGGCTTATGGAAATGTTGGTGCGGTAACTTATCTAAATATTTATAGCCTTTTACCTTTATGGATGGGTGGAGGTAAAGATCCTTCTCCAGAAATCATTGCTGCTTCAAATAGTGCGTTCTTCCAAGTTTTAGGTATAGCAGGATTAATAGTTGGATTTTTCTGTTATTTCTTTTTAAAGGAACCTCAAGGATCATTCGCTGATGCTTATGAAGGTGAAAAAGCT
>AG-335-O19_2717645992
ATGTTAAGTGACGTTTGGTCTTTGAATGGAAGATATAGAACTCTTCATCTCACTTGGTTTGCTTTTTTCCTTACATTTGTAGTTTGGTTTAATCTCGCTCCTCTTGCGACAACTGTCAAAGCTGATTTAGGCTTATCTGTTGCTCAAATTAGGACGGTTGCAATCTGTAATGTGGCTCTAACAATTCCAGCAAGAGTATTGATCGGAATGTTATTAGATAAATTTGGTCCCAGAAAAACCTACTCAACTATTTTGATATTTTCTGTAGTGCCATGCTTATTATTTGCGAGCGCTCAAACTTTTAATCAACTTGTAATTTCTAGGTTGCTTTTATCAATAGTTGGAGCAGGATTTGTTATTGGTATAAGAATGGTATCAGAATGGTTTCCTCCAAAAGAAATCGGCTTGGCTGAAGGAATATATGGAGGCTGGGGAAATTTTGGATCTGCCTTTTCTGCTCTTTCACTGGTTGCAGTAGCTGGATTTCTATCATTTTCAGGAGGTTTTGAATTACCTACTGGAGCGGTTCTTAACTGGAGAGGTGCCATAGCACTTACTGGAATAATTTCTTTCGTATATGGAATTATTTATTTCTTTAATGTAACTGATACTCCACCGGGAAAACCTTATCAGAGACCAGATAAAACAGCGGGTTTAGAAGTTACGAGTATTAGAGATTTCTGGGGTTTGATTGGAATGAATGTTCCATTTGTAGCAATTCTTTCTGTCTTATGCTGGAGACTTCAGAAGGTAGGTTTTCTAACGTCTTCTACTTATCCAATAGCTTTGCTTGCAGTATTGGCTTGGTTTGTTTTTCAGACTTGGGGAATTGTAAGGACAAATATTGAATTGTTGAAAGGAACTAAAATTTATCCCAAAGAAGATAGATATGAATTTAAGCAAGTAGCAATTTTAGAACTAACTTATATTGTGAATTTCGGTTCTGAATTAGCGGTGGTTTCTATGCTTCCAAGTTTCTTTGAATTTACATTTGATTTACCTAAAGCAATAGCTGGAATACTTGCATCATGTTATGCATTTGTGAATTTAATAGCTAGACCTGCAGGAGGATTAATATCTGACAGAACAGGTAATAGAAAAAATACAATGGGATTCTTAACAATGGGATTAGGTTTTGGATATCTTTTGATGTCTTTAATAAAACCTGGAACTTTTACAGGATCGGCAGGAATTCTTATGGCTGTATTTTTAACTATGCTATGTTCATTTTTCGTTCAATCAGGAGAAGGTTCAACTTTTGCTTTAGTTCCTTTAGTTAAAAAAAGAGTAACAGGACAAATAGCTGGATTGGTTGGGGCTTATGGAAATGTTGGTGCAGTAACTTATCTAAATATTTATAGTCTTTTACCTCTTTGGATGGGTGGAGGGAAAGATCCCTCACCAGAAATAATTGCTGCTTCTAATAGTGCTTTCTTTCAGGTTTTAGGGATAGCAGGCCTCGTAGTTGGATTTTTCTGTTATTTCTTCTTAAAAGAACCACAAGGATCATTTGCAGATGCTTATGAAGGTGAAAAAGCT
>AG-347-G18_2667832707
ATGTTAAGTGATGTTTGGTCTTTGAATGGCAGATATAGAACTCTTCACCTCACCTGGTTTGCCTTTTTCCTTACTTTTGTTGTTTGGTTTAACCTCGCACCTCTTGCAACTACTGTTAAAGCCGATTTAGGTTTATCTGTTGCTCAAATTAGAACAGTGGCAATATGTAATGTTGCTTTGACTATCCCTGCAAGAGTTTTGATTGGAATGTTATTGGATAAATTTGGCCCAAGAAAAACGTACTCAACAATCTTGATATTTTCTGTCGTCCCATGTTTATTATTTGCTAGTGCTCAAGACTTCAATCAACTTGTTATTGCGAGATTGCTTTTGTCAATAGTTGGAGCAGGTTTTGTTATCGGAATAAGAATGGTATCTGAGTGGTTCCCTCCCAAAGAAATTGGTTTGGCTGAGGGAATATATGGAGGTTGGGGAAATTTTGGATCTGCTTTTTCTGCCCTTTCTCTTGTTGCCGTAGCTGGATTCTTGTCTTTTTCAGGAGGGTTTGAGTTGCCAACTGGAGCTGTACTTAATTGGAGGGGAGCTATTGCTCTTACAGGAATTATTTCTTTCGTTTATGGAATTATTTATTTCTTTAATGTGACTGATACACCTCCAGGAAAACCTTATCAAAGGCCTGCAAAAACAGCTGGTTTAGAAGTAACGAGTATAAGAGATTTTTGGGGTTTAATTGGGATGAATGTCCCATTCGCAGCAATTCTTTCAGTCCTATGTTGGAGACTTCAAAAAGTAGGTTTCCTTACTTCATCAACTTATCCAATAGCCTTAGTCGCAGTTTTAGCGTGGTTTATTTTCCAAACTTGGGGAATTATAAGAACGAATATTGAATTATTAAATGGAACTAAAATTTACCCTAAAGAAGATAGATATGAATTCAAACAGGTAGCTATCTTGGAATTAACTTACATTGTAAATTTTGGATCAGAATTGGCAGTAGTTTCAATGCTTCCTAGTTTCTTTGAATTTACATTTGATTTACCTAAAGCAGTAGCCGGAATTCTTGCATCATGTTATGCATTTGTGAATTTAATAGCTAGACCTGCAGGAGGATTGATATCTGACAGAACAGGCAATAGAAAAAACACAATGGGATTTCTAACTATGGGCTTAGGGTTTGGATATCTATTGATGTCTTTAATAAAACCTGGAACTTTTACAGGATCAGCAGGAATTCTTATGGCTGTATTTTTAACTATGCTTTGTTCATTTTTTGTTCAATCAGGAGAAGGTTCAACTTTTGCTTTAGTTCCCTTAGTTAAAAAAAGAGTAACAGGACAAATAGCTGGATTGGTTGGGGCTTATGGAAATGTTGGTGCGGTAACTTATCTAAATATTTATAGCCTTTTACCTTTATGGATGGGTGGAGGTAAAGATCCTTCTCCAGAAATAATTGCTGCTTCAAATAGTGCCTTCTTCCAAGTTTTAGGTATAGCAGGATTAATAGTTGGATTCTTCTGTTATTTCTTTTTAAAGGAACCTCAAGGATCATTCGCGGATGCTTATGAAGGCGAAAAAGCT
>AG-347-G20_2667835185
---------------------------------------------------------------------------------------------------------------------------------------------------------------------------------------------------------------------------------------------------------------------------------------------------------------------------------------------------------------------------------------------------------------------------------------------------------------------------------------------------------------------------------------------------------------------------------------------------------------------------------------------------------------------------------------------------------------------------------------------------------------------------------------------------------------------------------------------------------------------------------------------------------------------------------------------------------------------------------------------------------------------------------------------GCTGTAGCCGGAATTCTTGCATCATGTTATGCATTTGTGAATTTAATAGCTAGACCTGCCGGAGGATTAATATCTGACAGAACAGGCAATAGAAAAAATACAATGGGATTCCTAACTATGGGATTAGGGTTTGGATATCTATTGATGTCTTTAATAAAACCTGGAACTTTTACAGGATCAGCAGGAATTCTTATGGCTGTATTTTTAACGATGCTTTGTTCATTTTTTGTTCAATCAGGAGAAGGTTCAACTTTTGCTTTAGTTCCCTTAGTTAAAAAAAGAGTTACAGGACAAATAGCTGGATTGGTTGGGGCTTATGGAAATGTTGGTGCGGTAACTTATCTAAATATTTATAGCCTTTTACCTTTATGGATGGGTGGAGGTAAAGATCCTTCTCCAGAAATAATTGCTGCTTCAAATAGTGCCTTCTTCCAAGTTTTAGGTATAGCAGGATTAATAGTTGGATTTTTCTGTTATTTCTTTTTAAAGGAACCTCAAGGATCATTCGCTGATGCTTATGAAGGGGAAAAAGCT
>AG-347-I04_2717245033
ATGTTAAGTGACGTTTGGTCTTTAAATGGCAGATATAGAACTCTTCACCTCACCTGGTTTGCCTTTTTCCTTACTTTTGTTGTTTGGTTTAACCTCGCACCTCTTGCAACTACTGTTAAAGCCGATTTAGGTTTATCTGTTGCTCAAATTAGAACAGTAGCAATATGTAATGTTGCTTTGACTATCCCTGCAAGAGTTTTGATTGGAATGTTATTGGATAAATTTGGTCCAAGAAAAACTTACTCAACAATTTTGATATTTTCTGTCGTGCCATGTTTATTATTTGCTAGTGCTCAAGACTTCAATCAACTTGTTATTGCGAGATTGCTTTTATCAATAGTAGGAGCAGGTTTTGTTATCGGAATAAGAATGGTCTCTGAGTGGTTCCCTCCCAAAGAAATTGGTTTGGCTGAGGGAATATATGGAGGATGGGGAAATTTTGGATCTGCTTTTTCTGCTCTTTCTCTTGTTGCCGTAGCTGGATTCTTGTCTTTTTCAGGAGGGTTTGAGTTGCCTACTGGAGCTGTACTTAATTGGAGGGGAGCTATTGCTCTTACAGGAATTATTTCTTTCGTCTATGGAATTATTTATTTCTTTAGTGTGACTGATACTCCTCCAGGAAAACCTTATCAAAGGCCTGCAAAAACAGCTGGTTTAGAAGTAACGAGTATAAGAGATTTCTGGGGTTTAATTGGAATGAATGTCCCATTCGCAGCAATTCTTTCAGTCCTATGTTGGAGACTTCAAAAAGTAGGTTTCCTTACTTCATCTACTTATCCAATAGCTTTAATCGCAGTTTTAGCTTGGTTTATTTTCCAAACTTGGGGAATTATAAGAACTAATATTGAATTATTAAATGGAACTAAAATTTACCCTAAAGAAGATAGATATGAATTCAAACAAGTAGCAATCTTGGAATTAACTTATATCGTAAATTTTGGATCAGAATTGGCAGTAGTTTCAATGCTTCCTAGTTTCTTTGAATTTACATTTGATTTACCTAAAGCTGTAGCCGGAATTCTTGCATCATGTTATGCATTTGTGAATTTAATAGCTAGACCTGCCGGAGGATTGATATCTGACAGAACAGGCAATAGAAAAAATACAATGGGATTCCTAACTATGGGATTAGGTTTTGGATATCTATTAATGTCTTTAATAAAACCTGGAACTTTTACAGGATCAGCAGGAATTCTTATGGCTGTATTTTTAACGATGCTTTGTTCATTTTTTGTACAATCTGGTGAAGGTTCAACTTTTGCTTTAGTACCCTTAGTTAAAAAAAGAGTAACAGGACAAATAGCTGGATTGGTTGGGGCTTATGGAAATGTTGGTGCGGTAACTTATTTAAATATTTATAGCCTTTTACCTTTATGGATGGGTGGAGGTAAAGATCCTTCTCCAGAAATAATTGCTGCTTCAAATAGTGCCTTCTTCCAAGTTTTAGGTATAGCAGGATTAATAGTTGGATTCTTCTGTTATTTCTTTTTAAAGGAACCTCAAGGATCATTCGCGGATGCTTATGAAGGCGAAAAAGCT
>AG-347-I19_2667841208
ATGTTAAGTGACGTTTGGTCTTTAAATGGCAGGTATAGAACTCTTCACCTTACCTGGTTTGCCTTTTTCCTTACTTTTGTTGTTTGGTTTAACCTTGCACCTCTTGCAACTACTGTTAAATCCGATTTAGGTTTATCTGTTGCTCAAATTAGAACAGTAGCAATATGTAATGTCGCTTTGACTATCCCTGCAAGAGTTTTGATTGGAATGTTATTGGATAAATTCGGCCCAAGAAAAACTTACTCAACAATTTTGATATTTTCTGTCGTGCCGTGTTTATTATTTGCTAGTGCTCAAGACTTCAATCAACTTGTTATTGCGAGATTGCTTTTATCAATAGTAGGAGCAGGTTTTGTTATCGGAATAAGAATGGTCTCTGAGTGGTTCCCACCGAAAGAAATTGGTTTGGCTGAGGGAATATATGGAGGATGGGGAAATTTTGGATCTGCTTTTTCTGCTCTTTCTCTTGTTGCCGTAGCTGGATTCTTGTCTTTTTCAGGAGGGTTTGAGTTGCCTACTGGAGCTGTACTTAATTGGAGGGGAGCTATTGCTCTTACAGGAATTATTTCTTTCGTTTATGGAATTATTTATTTCTTTAGTGTGACTGATACACCTCCAGGAAAACCTTATCAAAGGCCTGCAAAAACAGCTGGTTTAGAAGTAACGAGTATAAGAGATTTCTGGGGTTTAATTGGAATGAATGTCCCATTCGCAGCAATTCTTTCAGTCCTATGTTGGAGACTTCAAAAAGTAGGTTTCCTTACTTCATCTACTTATCCAATAGCCTTAATCGCAGTTTTAGCTTGGTTTATTTTCCAAACTTGGGGAATTATAAGAACTAATATTGAATTATTAAATGGTACTAAAATTTACCCTAAAGAAGATAGATATGAATTCAAACAAGTAGCGATCTTGGAATTAACTTATATCGTAAATTTTGGATCAGAATTGGCAGTAGTTTCAATGCTTCCTAGTTTCTTTGAATTTACATTTGATTTACCTAAAGCTGTAGCCGGAATTCTTGCATCATGTTATGCATTTGTGAATTTAATAGCTAGACCTGCAGGAGGATTGATATCTGACAGAACAGGCAATAGAAAAAATACAATGGGATTCCTAACTATGGGATTAGGGTTTGGATATCTATTGATGTCTTTAATAAAACCTGGAACTTTTACAGGATCAGCGGGAATTCTTATGGCTGTATTTTTAACGATGCTTTGTTCATTTTTTGTACAATCAGGAGAAGGTTCAACTTTTGCTTTAGTTCCCTTAGTTAAAAAAAGAGTAACAGGACAAATAGCTGGATTGGTTGGGGCTTATGGAAATGTTGGTGCGGTAACTTATCTAAATATTTATAGCCTTTTACCTTTATGGATGGGTGGTGGTAAAGATCCTTCTCCAGAAATAATTGCTGCTTCAAATAGTGCCTTCTTCCAAGTTTTAGGTATAGCAGGATTAATAGTTGGATTCTTCTGTTATTTCTTTTTAAAGGAACCTCAAGGATCATTCGCGGATGCTTATGAAGGCGAAAAAGCT
>AG-347-I21_2667843670
ATGTTAAGTGACGTTTGGTCTTTAAATGGCAGATATAGAACTCTTCACCTCACCTGGTTTGCCTTTTTCCTTACTTTTGTTGTTTGGTTTAACCTCGCACCTCTTGCAACTACTGTTAAAGCCGATTTAGGTTTATCCGTTGCTCAAATTAGAACAGTAGCGATATGTAATGTCGCTTTGACTATCCCTGCAAGAGTTTTGATTGGAATGTTATTGGATAAATTCGGCCCAAGAAAAACTTACTCAACAATTTTGATATTTTCTGTCGTGCCATGTTTATTATTTGCTAGTGCTCAAGACTTCAATCAACTTGTTATTGCGAGATTGCTTTTATCAATAGTAGGAGCAGGTTTTGTTATCGGAATAAGAATGGTCTCTGAGTGGTTCCCTCCGAAAGAAATTGGTTTGGCTGAGGGAATATATGGAGGATGGGGAAATTTTGGATCTGCTTTTTCTGCTCTTTCTCTTGTTGCCGTAGCTGGATTCTTGTCTTTTTCAGGAGGGTTTGAGTTGCCTACTGGAGCTGTACTTAATTGGAGGGGAGCTATTGCTCTTACAGGAATTATTTCTTTCGTTTATGGAATTATTTATTTCTTTAGTGTGACTGATACACCTCCAGGAAAACCTTATCAAAGGCCTGCAAAAACAGCTGGTTTAGAAGTAACGAGTATAAGAGATTTCTGGGGTTTAATTGGAATGAATGTCCCATTCGCAGCAATTCTTTCAGTACTATGTTGGAGACTTCAAAAAGTAGGTTTCCTTACTTCATCTACTTATCCAATAGCCTTAATCGCAGTTTTAGCTTGGTTTATTTTCCAAACTTGGGGAATTATAAGAACGAATATTGAATTATTAAATGGAACTAAAATTTACCCTAAAGAAGATAGATATGAATTCAAACAAGTAGCGATCTTGGAATTAACTTACATCGTAAATTTTGGATCAGAATTGGCAGTAGTTTCAATGCTTCCTAGTTTCTTTGAATTTACATTTGATTTACCTAAAGCTGTAGCCGGAATTCTTGCATCATGTTATGCATTTGTGAATTTAATAGCTAGACCTGCCGGAGGATTGATATCTGACAGAACAGGAAATAGAAAAAATACAATGGGATTCCTAACTATGGGATTAGGGTTTGGATATCTATTGATGTCTTTAATAAAACCTGGAACTTTTACAGGATCAGCAGGAATTCTTATGGCTGTATTTTTAACGATGCTTTGTTCATTTTTTGTACAATCTGGAGAAGGTTCAACTTTTGCTTTAGTACCCTTAGTTAAAAAAAGAGTAACAGGACAAATAGCTGGATTGGTTGGGGCTTATGGAAATGTTGGTGCGGTAACTTATTTAAATATTTATAGCCTTTTACCTTTATGGATGGGTGGAGGTAAAGACCCTTCTCCAGAAATAATTGCTGCTTCAAATAGTGCCTTCTTCCAAGTTTTAGGTATAGCAGGATTAATAGTTGGATTCTTCTGTTATTTCTTTTTAAAGGAACCTCAAGGATCATTCGCGGATGCTTATGAAGGCGAAAAAGCT
>AG-347-I22_2667844570
ATGTTAAGTGATGTTTGGTCTTTAAATGGCAGATATAGAACTCTTCACCTCACCTGGTTTGCCTTTTTCCTTACTTTTGTTGTTTGGTTTAACCTTGCACCTCTTGCAACTACTGTTAAAGCCGATTTAGGTTTATCTGTTGCTCAAATTAGAACAGTAGCAATATGTAATGTTGCTTTGACTATCCCTGCAAGAGTTTTGATTGGAATGTTATTGGATAAATTTGGCCCAAGAAAAACTTACTCAACAATTTTGATATTTTCTGTCGTGCCATGTTTATTATTTGCTAGCGCTCAAGATTTCAATCAACTTGTTATTGCGAGATTGCTTTTATCAATAGTAGGAGCGGGTTTTGTTATCGGAATAAGAATGGTATCTGAGTGGTTCCCTCCGAAAGAAATTGGTTTGGCTGAGGGAATATATGGAGGATGGGGAAATTTTGGATCTGCTTTTTCTGCTCTTTCTCTTGTTGCCGTAGCTGGATTCTTGTCTTTTTCAGGAGGATTTGAGTTGCCTACTGGAGCTGTACTTAATTGGAGGGGAGCTATTGCTATTACAGGAATTATTTCTTTCGTTTATGGAATTATTTATTTCTTTAGTGTAACAGATACACCTCCAGGAAAACCTTATCAAAGGCCTGCAAAAACAGCTGGTCTAGAAGTAACGAGTATAAGAGATTTCTGGGGTTTAATTGGAATGAATGTTCCATTCGCAGCAATTCTTTCAGTCCTTTGTTGGAGACTCCAAAAAGTAGGTTTCCTTACTTCATCTACTTATCCAATAGCCTTACTAGCAGTTTTAGCTTGGTTTATTTTCCAAACTTGGGGAATTATAAGAACGAATATTGAATTATTAAATGGAACTAAAATTTACCCTAAAGAAGATAGATATGAATTCAAGCAAGTAGCTATTTTGGAATTAACTTACATTGTAAATTTTGGATCAGAATTGGCAGTAGTTTCAATGCTTCCCAGTTTCTTTGAATTTACATTTGATTTACCTAAAGCTATAGCGGGAATTCTTGCATCATGTTATGCATTTGTGAATTTAATTGCTAGACCTGCCGGAGGATTGATATCAGACAGAACAGGTAATAGAAAAAATACAATGGGATTCCTAACTATGGGATTAGGATTTGGATATCTATTAATGTCTTTAATAAAACCTGGAACTTTTACTGGATCAGCAGGAATTCTTATAGCTGTATTTTTAACTATGCTTTGTTCATTTTTTGTTCAATCAGGAGAAGGTTCAACTTTTGCTTTAGTTCCCTTAGTTAAAAAAAGAGTAACAGGACAAATAGCTGGATTGGTTGGGGCTTATGGAAATGTTGGTGCGGTAACTTATCTAAATATTTATAGCCTTTTACCTTTATGGATGGGTGGAGGTAAAGATCCTTCTCCAGAAATAATTGCTGCTTCTAATAGTGCGTTCTTCCAAGTTTTAGGTATAGCAGGATTAATAGTTGGATTTTTCTGTTATTTCTTTTTAAAGGAACCTCAAGGATCATTCGCGGATGCTTATGAAGGGGAAAAAGCT
>AG-347-J06_2717247250
ATGTTAAGTGACGTTTGGTCTTTAAATGGCAGATATAGAACTCTTCACCTCACCTGGTTTGCCTTTTTCCTTACTTTTGTTGTTTGGTTTAACCTCGCACCTCTTGCAACTACTGTTAAAGCCGATTTAGGTTTATCCGTTGCTCAAATTAGAACAGTAGCGATATGTAATGTCGCTTTGACTATCCCTGCAAGAGTTTTGATTGGAATGTTATTGGATAAATTCGGCCCTAGAAAAACTTACTCAACAATTTTGATATTTTCTGTCGTGCCATGTTTATTATTTGCTAGTGCTCAAGACTTCAATCAACTTGTTATTGCGAGATTGCTTTTATCAATAGTAGGAGCAGGTTTTGTTATCGGAATAAGAATGGTCTCTGAATGGTTCCCTCCGAAAGAAATTGGTTTGGCTGAGGGAATATATGGAGGATGGGGAAATTTTGGATCTGCTTTTTCTGCTCTTTCTCTTGTTGCCGTAGCTGGATTCTTGTCTTTTTCAGGAGGGTTTGAGTTACCTACTGGAGCTGTACTTAATTGGAGGGGAGCTATTGCTCTTACAGGAATTATTTCTTTCGTTTATGGAATTATTTATTTCTTTAGTGTGACTGATACACCTCCAGGAAAACCTTATCAAAGGCCTGCAAAAACAGCTGGTTTAGAAGTAACGAGTATAAGAGATTTCTGGGGTTTAATTGGAATGAATGTCCCATTCGCAGCAATTCTTTCAGTCCTATGTTGGAGACTTCAAAAAGTAGGTTTCCTTACTTCATCTACTTATCCAATAGCCTTAATCGCAGTTTTAGCTTGGTTTATTTTCCAAACTTGGGGAATTATAAGAACGAATATTGAATTATTAAATGGAACTAAAATTTACCCTAAAGAAGATAGATATGAATTCAAACAAGTAGCGATCTTGGAATTAACTTATATCGTAAATTTTGGATCAGAATTGGCGGTAGTTTCAATGCTTCCTAGTTTCTTTGAATTTACATTTGATTTACCTAAAGCTGTAGCCGGAATTCTTGCATCATGTTATGCATTTGTGAATTTAATAGCTAGACCTGCCGGAGGATTGATATCTGACAGAACAGGCAATAGAAAAAATACAATGGGATTCCTAACTATGGGATTAGGGTTTGGATATCTATTGATGTCTTTAATAAAACCTGGAACTTTTACAGGATCAGCAGGAATTCTTATGGCTGTATTTTTAACGATGCTTTGTTCGTTTTTTGTTCAATCAGGAGAAGGTTCAACTTTTGCTTTAGTTCCCTTAGTTAAAAAAAGAGTGACAGGACAAATAGCTGGATTGGTTGGGGCTTATGGAAATGTTGGTGCGGTAACTTATCTAAATATTTATAGCCTTTTACCTTTATGGATGGGTGGAGGTAAAGATCCTTCTCCAGAAATAATTGCTGCTTCAAATAGTGCCTTCTTCCAAGTTTTAGGCATAGCAGGATTAATAGTTGGATTTTTCTGTTATTTCTTTTTAAAGGAACCTCAAGGATCATTCGCTGATGCTTATGAAGGCGAAAAAGCT
>AG-347-K17_2667686646
ATGTTAAGTGACGTTTGGTCTTTAAATGGCAGATATAGAACTCTTCACCTCACCTGGTTTGCCTTTTTCCTTACTTTTGTTGTTTGGTTTAACCTTGCACCTCTTGCAACTACTGTTAAAGCCGATTTAGGTTTATCTGTTGCTCAAATTAGAACAGTAGCAATATGTAATGTCGCTTTGACTATCCCTGCAAGAGTTTTGATTGGAATGTTACTGGATAAATTTGGCCCAAGAAAAACTTACTCAACAATTTTGATATTTTCTGTCGTGCCATGTTTATTATTTGCTAGTGCTCAAGACTTTAATCAACTTGTTATTGCGAGATTGCTTTTATCAATAGTAGGAGCAGGTTTTGTTATCGGAATAAGAATGGTATCTGAGTGGTTCCCTCCGAAAGAAATTGGTTTGGCTGAGGGAATATATGGAGGATGGGGAAATTTTGGATCTGCTTTTTCTGCTCTTTCTCTTGTTGCCGTAGCTGGATTCTTGTCTTTTTCAGGAGGGTTTGAATTACCTACTGGAGCTGTACTTAATTGGAGGGGAGCTATTGCTCTTACAGGAATTATTTCTTTCGTTTATGGAATTATTTATTTCTTTAGTGTGACTGATACACCTCCAGGAAAACCTTATCAAAGGCCTGCAAAAACAGCTGGTTTAGAAGTAACGAGCATAAGAGATTTCTGGGGTTTAATTGGAATGAATGTCCCATTCGCAGCAATTCTTTCAGTCCTATGTTGGAGACTCCAAAAAGTAGGTTTCCTTACTTCATCTACTTATCCAATAGCCTTAATCGCAGTTTTAGCTTGGTTTGTTTTCCAAACTTGGGGAATTATAAGAACGAATATTGAATTATTAAATGGAACTAAAATTTATCCTAAAGAAGATAAATATGAATTCAAACAAGTAGCGATCTTGGAATTAACTTACATCGTAAATTTTGGATCAGAATTGGCAGTAGTTTCAATGCTTCCTAGTTTCTTTGAATTTACATTTGATTTACCTAAAGCTGTAGCCGGAATTCTTGCATCATGTTATGCATTTGTGAATTTAATAGCTAGACCTGCCGGAGGATTGATATCTGACAGAACAGGCAATAGAAAAAATACAATGGGATTCCTAACCATGGGATTAGGGTTTGGATATCTATTGATGTCTTTAATAAAACCTGGAACTTTTACAGGATCAGCAGGAATTCTTATGGCTGTATTTTTAACGATGCTTTGTTCATTTTTTGTACAATCAGGAGAAGGTTCAACTTTTGCTTTAGTTCCCTTAGTTAAAAAAAGAGTAACAGGACAAATAGCTGGATTGGTTGGGGCTTATGGAAATGTTGGTGCGGTAACTTATTTAAATATTTATAGCCTTTTACCTTTATGGATGGGTGGAGGTAAAGATCCTTCTCCAGAAATAATTGCTGCTTCAAATAGTGCCTTCTTCCAAGTTTTAGGTATAGCAGGATTAATAGTTGGATTCTTCTGTTATTTCTTTTTAAAGGAACCTCAAGGATCATTCGCGGATGCTTATGAAGGCGAAAAAGCT
>AG-347-K22_2717149301
ATGTTAAGTGATGTTTGGTCCTTAAATGGCAGATATAGAACTCTTCACCTCACCTGGTTTGCCTTTTTCCTAACTTTTGTTGTTTGGTTTAACCTCGCACCTCTTGCAACTACTGTTAAAGCTGATTTAGGTTTATCTGTTGCTCAAATTAGGACAGTAGCAATATGTAATGTTGCTTTAACTATCCCTGCAAGAGTTTTGATTGGAATGTTATTGGATAAATTTGGCCCAAGAAAAACTTACTCAACAATCTTGATATTTTCTGTAGTCCCATGTTTATTATTCGCTAGTGCTCAAGACTTCAATCAACTTGTAATTGCGAGATTGCTTTTATCAATAGTAGGCGCAGGTTTTGTTATCGGAATAAGAATGGTATCTGAGTGGTTCCCTCCCAAAGAAATTGGTTTGGCTGAGGGAATATATGGAGGATGGGGAAATTTTGGATCTGCTTTTTCTGCGCTTTCTCTTGTTGCCGTAGCTGGATTCTTGTCTTTTTCAGGAGGGTTTGAGTTGCCAACTGGAGCTGTACTTAATTGGAGGGGAGCTATTGCTATTACAGGAATTATTTCTTTCGTTTACGGAATTATTTATTTCTTTAATGTAACTGATACACCTCCTGGAAAACCTTATCAAAGGCCTGCTAAAACAGCTGGTTTAGAAGTAACGAGTATAAGAGATTTCTGGGGTTTAATTGGAATGAATATTCCATTCGCAGCAATTCTTTCGGTCCTATGTTGGAGACTTCAGAAAGTTGGTTTCCTTACTTCATCTACTTATCCAATAGCCTTACTCGCAGTTTTAGCTTGGTTTATTTTTCAAACTTGGGGAATTATAAGAACGAATATTGAATTATTAAATGGAACTAAAATTTACCCTAAAGAAGATAGATATGAATTCAAACAAGTAGCTATTTTGGAATTAACTTATATTGTAAATTTTGGATCAGAATTGGCAGTAGTTTCTATGCTTCCTAGTTTCTTTGAATTTACATTTGATTTGCCTAAAGCTGTAGCAGGAATTCTTGCATCATGTTATGCATTTGTGAATTTAATAGCTAGACCTGCGGGAGGATTGATATCTGACAGAACAGGCAATAGAAAAAATACAATGGGATTCCTAACTATGGGATTAGGATTTGGATATCTATTGATGTCTTTAATAAAACCTGGAACTTTTACTGGATCAGCAGGAATTCTTATGGCTGTATTTTTAACTATGCTTTGTTCATTTTTTGTTCAATCAGGAGAAGGTTCAACTTTTGCTTTAGTTCCCTTAGTTAAAAAAAGAGTAACAGGACAAATAGCTGGATTGGTTGGTGCTTATGGAAATGTTGGTGCGGTAACTTATCTAAATATTTATAGCCTTTTACCTTTATGGATGGGTGGAGGTAAAGATCCTTCCCCAGAAATAATTGCTGCTTCAAATAGTGCGTTCTTCCAAGTTTTAGGTATAGCAGGATTAATAGTTGGATTTTTCTGTTATTTCTTTTTAAAGGAACCTCAAGGATCATTCGCTGATGCTTATGAAGGAGAAAAAGCT
>AG-347-L13_2717150890
---------------------------------------------------------------------------------------------------------------------------------------------------------------------------------------------------------------------------------------------------------------------------------------------------------------------------------------------------------------------------------------------------------------------------------------------------------------------------------------------------------------------------------------------------------------------------------------------------------------------------------------------------------------------------------------------------------------------------------------------------------------------------------------------------------------------------------------------------------------------------------------------------------------------------------------------------------------------------------------------------------------------------------------------------------ATTCTTGCATCATGTTATGCATTCGTGAATTTAATAGCTAGACCTGCAGGAGGATTGATATCTGACAAAACAGGCAATAGAAAAAATACAATGGGATTCCTAACTATGGGATTAGGGTTTGGATATCTATTGATGTCTTTAATAAAACCTGGAACTTTTACAGGATCAGCAGGAATTCTTATGGCTGTATTTTTAACGATGCTTTGTTCATTTTTTGTTCAATCAGGAGAAGGTTCAACTTTTGCTTTAGTTCCCTTAGTTAAAAAAAGAGTGACAGGACAAATAGCTGGATTGGTTGGGGCTTATGGAAATGTTGGTGCGGTAACTTATCTAAATATTTATAGCCTTTTACCTTTATGGATGGGTGGAGGTAAAGATCCTTCTCCAGAAATAATTGCTGCTTCAAATAGTGCCTTCTTCCAAGTTTTAGGTATAGCAGGATTAATAGTTGGATTTTTCTGTTATTTCTTTTTAAAGGAACCTCAAGGATCATTCGCTGATGCTTATGAAGGGGAAAAAGCT
>AG-347-L20_2667701984
ATGTTAAGTGACGTTTGGTCTTTAAATGGCAGATATAGAACTCTTCACCTCACCTGGTTTGCTTTTTTCCTTACTTTTGTTGTTTGGTTTAACCTCGCTCCTCTTGCAACTACTGTTAAAGCCGATTTAGGTTTATCTGTTGCTCAAATTAGAACAGTAGCAATATGTAATGTCGCTTTGACTATCCCTGCAAGAGTTTTGATTGGAATGTTATTGGATAAATTTGGCCCAAGAAAAACTTACTCAACAATTTTGATATTTTCTGTCGTGCCATGTTTATTATTTGCTAGTGCTCAAGACTTCAATCAACTTGTTATTGCTAGATTGCTTTTATCAATAGTAGGAGCAGGTTTTGTTATCGGAATAAGAATGGTCTCTGAGTGGTTCCCTCCGAAAGAAATTGGTTTGGCTGAGGGAATATATGGAGGATGGGGGAATTTTGGATCTGCCTTTTCTGCTCTTTCTCTTGTTGCCGTAGCTGGATTCTTGTCTTTTTCAGGAGGGTTTGAGTTACCTACTGGAGCTGTACTTAATTGGAGGGGAGCTATTGCTCTTACAGGAATTATTTCTTTCGTTTATGGAATTATTTATTTCTTTAGTGTGACTGATACACCTCCAGGAAAACCTTATCAAAGGCCTGCAAAAACAGCTGGTTTAGAAGTAACGAGCGTAAGAGATTTCTGGGGTTTAATTGGAATGAATGTCCCATTCGCAGCAATTCTTTCAGTCCTATGTTGGAGACTTCAAAAAGTAGGTTTCCTTACTTCATCTACTTATCCAATAGCCTTAATCGCAGTCCTTGCTTGGTTTATTTTCCAAACTTGGGGAATTATAAGAACGAATATTGAACTATTAAATGGAACTAAAATTTACCCTAAAGAAGATAGATATGAATTCAAACAAGTAGCGATCTTAGAATTAACATACATCGTAAATTTTGGATCAGAATTGGCAGTAGTTTCAATGCTTCCTAGTTTCTTTGAATTTACATTTGATTTACCTAAAGCTGTAGCCGGAATTCTTGCATCATGTTATGCATTTGTGAATTTAATAGCTAGACCTGCCGGAGGATTGATATCTGACAGAACAGGCAATAGAAAAAATACAATGGGATTCCTAACTATGGGATTAGGGTTTGGATATCTATTGATGTCTTTAATAAAACCTGGAACTTTTACAGGATCAGCAGGAATTCTTATGGCTGTATTTTTAACGATGCTTTGTTCATTTTTTGTACAATCTGGAGAAGGTTCAACTTTTGCTTTAGTACCCTTAGTTAAAAAAAGAGTAACAGGACAAATAGCTGGATTGGTTGGGGCTTATGGAAATGTTGGTGCGGTAACTTATTTAAATATTTATAGCCTTTTACCTTTATGGATGGGTGGAGGCAAAGATCCTTCTCCAGAAATAATTGCCGCTTCAAATAGTGCCTTCTTCCAAGTTTTAGGTATAGCAGGATTAATAGTTGGATTCTTCTGTTATTTCTTTTTAAAGGAACCTCAAGGATCATTCGCGGATGCTTATGAAGGAGAAAAAGCT
>AG-347-M23_2667709172
ATGTTAAGTGATGTTTGGTCTTTAAATGGCAGATATAGAACTCTTCACCTCACCTGGTTTGCCTTTTTCCTTACTTTTGTTGTTTGGTTTAACCTCGCACCTCTTGCAACTACTGTTAAAGCCGATTTAGGTTTATCTGTTGCTCAAATTAGAACAGTAGCAATATGTAATGTTGCTTTGACTATCCCTGCAAGAGTTTTGATTGGAATGTTATTGGATAAATTTGGCCCAAGAAAAACTTACTCAACAATTTTGATATTTTCTGTCGTGCCTTGTTTATTATTTGCAAGTGCTCAAGACTTCAATCAACTTGTTATTGCGAGATTGCTTTTATCAATAGTAGGAGCAGGTTTTGTTATCGGAATAAGAATGGTATCTGAGTGGTTCCCTCCGAAAGAAATTGGTTTGGCTGAGGGAATATATGGAGGATGGGGAAATTTTGGATCTGCTTTTTCTGCTCTTTCTCTTGTTGCAGTAGCTGGATTCTTGTCTTTTTCAGGAGGGTTTGAGTTGCCCACTGGAGCTGTACTTAATTGGAGGGGAGCTATTGCTCTTACAGGAATTATTTCTTTCGTTTATGGAATTATTTATTTCTTTAGTGTAACTGATACACCTCCAGGAAAACCTTATCAAAGGCCTGCAAAAACAGCTGGTTTAGAAGTAACGAGTATAAGAGATTTCTGGGGTTTAATTGGTATGAATGTCCCATTCGCAGCAATTCTTTCAGTCCTATGTTGGAGACTTCAAAAAGTAGGTTTCCTTACTTCATCTACTTATCCAATAGCCTTAATCGCAGTTTTAGCTTGGTTTATTTTCCAAACTTGGGGAATTATAAGAACGAATATTGAATTATTAAATGGAACTAAAATTTACCCTAAAGAAGATAGATATGAATTCAAACAAGTAGCGATCTTGGAATTAACTTACATTGTAAATTTTGGATCAGAATTGGCAGTAGTTTCAATGCTTCCTAGTTTCTTTGAATTTACATTTGATTTACCTAAAGCTGTAGCCGGAATTCTTGCATCATGTTATGCATTTGTTAATTTAATAGCTAGACCTGCCGGAGGATTGATATCTGACAGAACAGGCAATAGAAAAAATACAATGGGATTCCTAACTATGGGATTAGGGTTTGGATATCTATTGATGTCTTTAATAAAACCTGGAACTTTTACAGGATCAGCAGGAATTCTTATGGCTGTATTTTTAACTATGCTTTGTTCATTTTTTGTACAATCAGGAGAAGGTTCAACTTTTGCTCTAGTTCCCTTAGTTAAAAAAAGAGTAACAGGACAAATAGCTGGATTGGTTGGGGCTTATGGAAATGTTGGTGCGGTAACTTATCTAAATATTTATAGCCTTTTACCTTTATGGATGGGTGGTGGTAAAGATCCTTCTCCAGAAATAATTGCTGCTTCAAATAGTGCCTTCTTCCAAGTTTTAGGTATAGCAGGATTAATAGTTGGATTCTTCTGTTATTTCTTTTTAAAGGAACCTCAAGGATCATTCGCGGATGCTTATGAAGGAGAAAAAGCT
>AG-347-O22_2667713786
ATGTTAAGTGATGTTTGGTCTTTAAATGGCAGATATAGAACTCTTCACCTCACCTGGTTTGCCTTTTTCCTTACTTTTGTTGTTTGGTTTAACCTCGCACCTCTTGCAACTACTGTTAAAGCCGATTTAGGTTTATCTGTTGCTCAAATTAGAACAGTAGCAATATGTAATGTTGCTTTGACTATCCCTGCAAGAGTTTTGATTGGAATGTTATTGGATAAATTTGGCCCAAGAAAAACTTACTCAACAATTTTGATATTTTCTGTAGTGCCATGTTTACTATTTGCAAGTGCTCAAGACTTCAATCAACTTGTTATTGCGAGATTGCTTTTATCAATAGTAGGAGCAGGTTTTGTTATCGGAATAAGAATGGTATCTGAGTGGTTCCCTCCAAAAGAAATTGGTTTGGCTGAGGGAATATATGGAGGATGGGGAAATTTTGGATCTGCTTTTTCTGCTCTTTCTCTTGTTGCAGTAGCTGGATTCTTGTCTTTTTCAGGAGGGTTTGAGTTGCCTACTGGAGCTGTACTTAATTGGAGGGGAGCTATTGCTCTAACAGGAATTATTTCTTTCGTTTATGGAATTATTTATTTCTTTAGTGTGACTGATACACCTCCAGGAAAACCTTATCAAAGGCCTGCAAAAACAGCTGGTTTAGAAGTAACGAGTATAAGAGATTTCTGGGGTTTAATTGGAATGAATGTCCCATTCGCAGCAATTCTTTCAGTCCTATGTTGGAGACTTCAAAAAGTAGGTTTCCTTACTTCATCTACTTATCCAATAGCCTTAATAGCAGTTTTAGCTTGGTTTATTTTCCAAACTTGGGGAATTATAAGAACGAATATTGAATTATTAAATGGAACTAAAATTTACCCTAAAGAAGATAGATATGAATTCAAACAAGTAGCGATCTTAGAATTAACTTACATTGTAAATTTTGGATCAGAATTGGCAGTAGTTTCAATGCTTCCTAGTTTTTTTGAATTTACATTTGATTTACCTAAAGCTGTAGCCGGAATTCTTGCATCATGTTATGCATTTGTAAATTTAATAGCTAGGCCTGCCGGAGGATTGATATCTGACAGAACAGGCAATAGAAAAAATACAATGGGATTCCTAACTATGGGATTAGGGTTTGGATATCTATTGATGTCTTTAATAAAACCTGGAACTTTTACAGGATCAGCAGGAATTCTTATGGCTGTATTTTTAACTATGCTTTGTTCATTTTTTGTACAATCAGGAGAAGGTTCAACTTTTGCTTTAGTTCCCTTAGTTAAAAAAAGAGTAACAGGACAAATAGCTGGATTGGTTGGGGCATATGGAAATGTTGGTGCGGTAACTTATCTAAATATTTATAGCCTTTTACCTTTATGGATGGGTGGTGGTAAAGATCCTTCTCCAGAAATAATTGCTGCTTCAAATAGTGCCTTCTTCCAAGTTTTAGGTATAGCAGGATTAATAGTTGGATTCTTCTGTTATTTCTTTTTAAAGGAACCTCAAGGATCATTCGCGGATGCTTATGAAGGCGAAAAAGCT
>AG-355-A02_2667762082
------------------------------------------------------------------------------------------------------CTTGCAACTACTGTTAAAGCTGATTTAGGTTTATCTGTTGCTCAAATTAGAACAGTAGCAATATGTAATGTTGCTTTGACTATCCCTGCAAGAGTTTTGATTGGGATGTTATTGGATAAATTTGGCCCAAGAAAAACTTACTCAACAATTTTGATATTTTCTGTCGTTCCATGTTTATTATTTGCTAGTGCTCAAGACTTCAATCAACTTGTTATTGCAAGATTGCTCTTATCAATAGTAGGAGCAGGTTTTGTTATCGGAATAAGAATGGTATCTGAGTGGTTCCCTCCGAAAGAAATTGGTTTGGCTGAGGGAATATATGGAGGATGGGGAAATTTTGGATCTGCTTTTTCTGCTCTTTCTCTTGTTGCCGTAGCTGGATTCTTGTCTTTTTCAGGAGGGTTTGAATTGCCTACTGGAGCTGTACTTAATTGGAGGGGAGCTATTGCTCTTACAGGAATTATTTCTTTCGTTTATGGAATTATTTATTTCTTTAGTGTGACTGATACACCTCCAGGAAAACCTTATCAAAGACCTGCAAAAACAGCTGGTTTAGAAGTAACGAGTATAAGAGATTTCTGGGGTTTAATTGGAATGAATGTCCCATTCGTAGCAATTCTTTCAGTCCTATGTTGGAGACTTCAAAAAGTAGGTTTCCTTACTTCATCTACTTATCCAATAGCCTTAATCGCTGTTTTAGCTTGGTTTGTTTTCCAAACTTGGGGAATTATAAGAACGAATATTGAATTATTAAATGGAACTAAAATTTACCCTAAAGAAGATAGATATGAATTCAAACAAGTAGCGATCTTGGAATTAACTTACATTGTAAATTTTGGATCAGAATTGGCAGTAGTTTCAATGCTTCCTAGTTTCTTTGAATTTACATTTGATTTACCTAAAGCTGTAGCCGGAATTCTTGCATCATGTTATGCATTTGTGAATTTAATAGCTAGACCTGCCGGAGGATTGATATCTGACAGAACAGGCAATAGAAAAAATACAATGGGATTCCTCACTATGGGATTAGGGTTTGGATATCTATTGATGTCTTTAATAAAACCTGGAACTTTTACAGGATCAGCAGGAATTCTTATGGCTGTATTTTTAACGATGCTTTGTTCATTTTTTGTACAATCAGGAGAAGGTTCAACTTTTGCTTTAGTACCCTTAGTTAAAAAAAGAGTAACAGGACAAATAGCTGGATTGGTTGGGGCTTATGGAAATGTTGGTGCGGTAACTTATCTAAATATTTATAGCCTTTTACCTTTATGGATGGGTGGAGGTAAAGATCCTTCTCCAGAAATAATTGCTGCTTCAAATAGTGCCTTCTTCCAAGTTTTAGGTATAGCAGGGTTAATAGTTGGATTTTTCTGTTATTTCTTTTTAAAGGAACCTCAAGGATCATTCGCGGATGCTTATGAAGGCGAAAAAGCT
>AG-355-A18_2717250314
ATGTTAAGTGACGTTTGGTCTTTAAATGGTAGATATAGAACTCTTCACCTCACCTGGTTTGCCTTTTTCCTTACTTTTGTTGTTTGGTTTAACCTCGCACCTCTTGCAACTACTGTTAAAGCCGATTTAGGTTTATCTGTTGCTCAAATTAGAACAGTAGCAATATGTAATGTCGCTTTGACTATCCCTGCAAGAGTTTTGATTGGAATGTTATTGGATAAATTTGGCCCAAGAAAAACTTACTCAACAATTTTGATATTTTCTGTCGTGCCATGTTTATTATTTGCTAGTGCTCAAGACTTCAATCAACTTGTTATTGCGAGATTGCTTTTATCAATAGTAGGAGCAGGTTTTGTTATTGGAATAAGAATGGTCTCTGAGTGGTTCCCTCCGAAAGAAATTGGTTTGGCTGAGGGAATATATGGAGGATGGGGAAATTTTGGATCTGCTTTTTCTGCTCTTTCTCTTGTTGCCGTAGCTGGATTCTTGTCTTTTTCAGGAGGCTTTGAGTTGCCTACTGGAGCTGTACTTAATTGGAGGGGAGCTATTGCTCTTACAGGAATTATTTCTTTCGTTTATGGCATTATTTATTTCTTTAGTGTGACTGATACACCTCCAGGAAAACCTTATCAAAGGCCTGCAAAAACAGCTGGTTTAGAAGTAACGAGTATAAGAGATTTCTGGGGTTTAATTGGAATGAATGTCCCATTCGCAGCAATTCTTTCAGTCCTATGTTGGAGACTTCAAAAAGTAGGTTTCCTTACTTCATCTACTTATCCAATAGCCTTAATCGCAGTTTTAGCTTGGTTTATTTTCCAAACTTGGGGAATTATAAGAACGAATATTGAATTATTAAATGGAACTAAAATTTACCCTAAAGAAGATAGATATGAATTCAAACAAGTAGCGATCTTGGAATTAACTTACATCGTAAATTTTGGATCAGAATTGGCAGTAGTTTCAATGCTTCCTAGTTTCTTTGAATTTACATTTGATTTACCTAAAGCTATAGCCGGAATTCTTGCATCATGTTATGCATTTGTGAATTTAATAGCTAGACCTGCCGGAGGATTGATATCTGACAGAACAGGCAATAGAAAAAATACAATGGGATTCCTAACTATGGGATTAGGTTTTGGATATCTATTGATGTCTTTAATAAAACCTGGAACTTTTACAGGGTCAGCAGGAATTCTTATGGCTGTATTTTTAACGATGCTTTGTTCATTTTTTGTACAATCTGGAGAGGGTTCAACATTTGCTTTAGTACCCTTAGTTAAAAAAAGAGTAACAGGACAAATAGCTGGATTGGTTGGGGCTTATGGAAATGTTGGAGCGGTAACTTATTTAAATATTTATAGCCTTTTACCTTTATGGATGGGTGGAGGTAAAGATCCTTCTCCGGAAATAATTGCTGCTTCAAATAGTGCCTTTTTCCAAGTTTTAGGTATAGCAGGATTAATAGTTGGATTCTTCTGTTATTTCTTTTTAAAGGAACCTCAAGGATCATTCGCGGATGCTTATGAAGGCGAAAAAGCT
>AG-355-B23_2667766211
ATGTTAAGTGACGTTTGGTCTTTAAATGGCAGATATAGAACTCTTCACCTCACCTGGTTTGCCTTTTTCCTTACTTTTGTTGTTTGGTTTAACCTCGCACCTCTTGCAACTACTGTTAAAGCCGATTTAGGTTTATCTGTTGCTCAAATTAGAACAGTAGCAATATGTAATGTCGCTTTGACTATCCCTGCAAGAGTTTTGATTGGAATGTTATTGGATAAATTTGGCCCAAGAAAAACTTACTCAACAATTTTGATATTTTCTGTCGTGCCATGTTTATTATTTGCTAGTGCTCAAGACTTCAATCAACTTGTTATTGCGAGATTGCTTTTATCAATAGTAGGAGCAGGTTTTGTTATCGGAATAAGAATGGTCTCTGAGTGGTTCCCTCCGAAGGAAATTGGTTTAGCTGAGGGAATATATGGAGGATGGGGAAATTTTGGATCTGCTTTTTCTGCTCTTTCTCTTGTTGCCGTAGCTGGATTCTTGTCTTTTTCAGGAGGGTTTGAGTTACCTACTGGAGCTGTACTTAATTGGAGGGGAGCTATTGCTCTTACAGGAATTATTTCTTTCGTTTATGGAATTATTTATTTCTTTAGTGTGACTGATACACCCCCAGGAAAACCTTATCAAAGGCCTGCAAAAACTGCTGGTTTAGAAGTAACGAGTATAAGAGATTTCTGGGGTTTAATTGGAATGAATGTCCCATTCGCAGCAATTCTTTCAGTCCTATGTTGGAGGCTTCAAAAAGTTGGTTTCCTTACTTCATCTACTTATCCAATAGCCTTAATCGCAGTTTTAGCTTGGTTTATTTTCCAAACTTGGGGAATTATAAGAACGAATATTGAATTATTAAATGGAACTAAAATTTACCCTAAAGAAGATAGATATGAATTCAAACAAGTAGCGATCTTGGAATTAACTTACATAGTAAATTTTGGATCAGAATTGGCAGTAGTTTCAATGCTTCCTAGTTTCTTTGAATTTACATTTGATTTACCTAAAGCTGTAGCCGGAATTCTTGCATCATGTTATGCATTTGTGAATTTAATAGCTAGACCTGCTGGAGGATTGATATCTGACAGAACAGGCAATAGAAAAAATACAATGGGATTCCTAACTATGGGATTAGGGTTTGGATATCTATTGATGTCTTTAATAAAACCTGGAACTTTTACAGGATCAGCAGGAATTCTTATGGCTGTATTTTTAACGATGCTTTGTTCATTTTTTGTACAATCTGGAGAAGGTTCGACTTTTGCTTTAGTACCCTTAGTTAAAAAAAGAGTAACAGGACAAATAGCTGGATTGGTTGGGGCTTATGGAAATGTTGGTGCGGTAACTTATTTAAATATTTATAGCCTTTTACCTTTATGGATGGGTGGAGGTAAAGATCCTTCTCCAGAAATAATTGCTGCTTCAAATAGTGCCTTCTTCCAAGTTTTAGGTATAGCAGGATTAATAGTTGGATTCTTCTGTTATTTCTTTTTAAAGGAACCTCAAGGATCATTCGCGGATGCTTATGAAGGCGAAAAAGCT
>AG-355-G23_2667767456
ATGTTAAGTGATGTTTGGTCTTTAAATGGCAGATATAGAACGCTTCACCTCACCTGGTTTGCCTTTTTCCTTACTTTTGTTGTTTGGTTTAACCTCGCACCTCTTGCAACTACTGTTAAAGCCGATTTAGGTTTATCTGTTGCTCAAATTAGAACAGTAGCAATATGTAATGTTGCTTTGACTATCCCTGCTAGAGTTTTGATTGGAATGTTATTGGATAAATTTGGCCCAAGAAAAACTTACTCAACAATTTTGATATTTTCTGTTGTGCCTTGTTTATTATTTGCAAGTGCTCAAGACTTCAATCAACTTGTTATTGCGAGATTGCTTTTATCAATAGTAGGAGCAGGTTTTGTTATTGGCATAAGAATGGTATCTGAGTGGTTCCCTCCGAAAGAAATTGGTTTGGCTGAGGGAATATATGGAGGATGGGGAAATTTTGGATCTGCTTTTTCTGCTCTTTCTCTTGTTGCAGTAGCTGGATTCTTGTCTTTTTCAGGAGGGTTTGAGTTGCCCACTGGAGCTGTACTTAATTGGAGGGGAGCTATTGCTCTTACAGGAATTATTTCTTTCGTTTATGGAATTATTTATTTCTTTAGTGTAACTGATACACCCCCAGGAAAACCTTATCAAAGGCCTGCAAAAACAGCTGGTTTAGAAGTAACGAGTATAAGAGATTTCTGGGGTTTAATTGGTATGAATGTCCCATTCGCAGCAATTCTTTCAGTCCTATGTTGGAGACTTCAAAAAGTAGGTTTTCTTACTTCATCTACTTATCCAATAGCCTTAATCGCAGTTTTAGCTTGGTTTATTTTCCAAACTTGGGGAATTATAAGAACGAATATTGAATTATTAAATGGAACTAAAATTTATCCTAAAGAAGATAGATATGAATTCAAACAAGTAGCGATCTTGGAATTAACTTACATTGTAAATTTTGGATCAGAATTGGCAGTAGTTTCAATGCTTCCTAGTTTCTTTGAATTTACATTTGATTTACCTAAAGCTATAGCCGGAATTCTTGCATCATGTTATGCATTTGTGAATTTAATAGCTAGACCTGCCGGAGGATTGATATCTGACAGAACAGGCAATAGAAAAAATACAATGGGATTCCTAACTATGGGATTAGGGTTTGGATATCTATTGATGTCTTTAATAAAACCTGGAACTTTTACAGGATCAGCAGGAATTCTTATGGCTGTATTTTTAACTATGCTTTGTTCATTTTTTGTACAATCAGGAGAAGGTTCAACTTTTGCTCTAGTTCCCTTAGTTAAAAAAAGAGTAACAGGACAAATAGCTGGATTGGTTGGGGCTTATGGAAATGTTGGTGCGGTAACTTATCTAAATATTTATAGCCTTTTACCTTTATGGATGGGTGGTGGTAAAGATCCTTCTCCAGAAATAATTGCTGCTTCAAATAGTGCCTTCTTCCAAGTTTTAGGTATAGCAGGATTAATAGTTGGATTCTTCTGTTATTTCTTTTTAAAGGAACCTCAAGGATCATTCGCGGATGCTTATGAAGGAGAAAAAGCT
>AG-355-I20_2667772062
ATGTTAAGTGACGTTTGGTCTCTAAATGGCAGATATAGAACTCTTCACCTCACCTGGTTTGCCTTTTTCCTTACTTTTGTTGTTTGGTTTAACCTCGCACCTCTTGCAACTACTGTTAAAGCCGATTTAGGTTTATCCGTTGCTCAAATTAGAACAGTAGCGATATGTAATGTCGCTTTGACTATCCCTGCAAGAGTATTGATTGGAATGTTATTGGATAAATTCGGCCCAAGAAAAACTTACTCAACAATTTTGATATTTTCTGTCGTGCCATGTTTATTATTTGCTAGTGCTCAAGACTTCAATCAACTTGTTATTGCGAGATTACTTTTATCAATAGTTGGAGCAGGTTTTGTTATCGGAATAAGAATGGTATCTGAATGGTTCCCTCCGAAAGAAATTGGTTTGGCTGAGGGAATATATGGAGGATGGGGAAATTTTGGATCTGCTTTTTCTGCCCTTTCTCTTGTTGCCGTAGCTGGATTCTTGTCTTTTTCAGGAGGGTTTGAGTTACCTACTGGAGCTGTACTTAATTGGAGGGGAGCTATTGCTCTTACAGGAATTATTTCTTTCGTTTATGGAATTATTTATTTCTTTAGTGTGACTGATACACCTCCAGGAAAACCTTATCAAAGGCCTGCAAAAACAGCTGGTTTAGAAGTAACGAGTATAAGAGATTTCTGGGGTTTAATTGGAATGAATGTCCCATTCGCAGCAATTCTTTCAGTCCTATGTTGGAGACTTCAAAAAGTAGGTTTCCTTACTTCATCTACTTATCCAATAGCCTTAATCGCAGTTTTAGCTTGGTTTATTTTCCAAACTTGGGGAATTATAAGAACGAATATTGAATTATTAAATGGAACTAAAATTTACCCTAAAGAAGATAGATATGAATTCAAACAAGTAGCGATCTTGGAATTAACTTACATCGTAAATTTTGGATCAGAATTGGCGGTAGTTTCAATGCTTCCTAGTTTCTTTGAATTTACATTTGATTTACCTAAAGCTATAGCCGGAATTCTTGCATCATGTTATGCATTTGTGAATTTAATAGCTAGACCTGCCGGAGGATTGATATCTGACAGAACAGGCAATAGAAAAAATACAATGGGATTCCTAACTATGGGATTAGGGTTTGGATATCTATTAATGTCTTTAATAAAACCTGGAACTTTTACAGGATCAGCAGGAATTCTTATGGCTGTATTTTTAACTATGCTTTGTTCGTTTTTTGTTCAATCAGGAGAAGGTTCAACTTTTGCTTTAGTTCCCTTAGTTAAAAAAAGAGTGACAGGACAAATAGCTGGATTGGTTGGGGCTTATGGAAATGTTGGTGCGGTAACTTATCTAAATATTTATAGCCTTTTACCTTTATGGATGGGTGGAGGTAAAGATCCTTCTCCAGAAATAATTGCTGCTTCAAATAGTGCCTTCTTCCAAGTTTTAGGTATAGCAGGATTAATAGTTGGATTTTTCTGTTATTTCTTTTTAAAGGAACCTCAAGGATCATTCGCTGATGCTTATGAAGGCGAAAAAGCT
>AG-355-J09_2667774991
ATGTTAAGTGACGTTTGGTCTTTAAATGGCAGATATAGAACTCTTCACCTCACTTGGTTTGCCTTTTTCCTTACTTTTGTTGTTTGGTTTAACCTCGCACCTCTTGCAACTACTGTTAAAGCTGATTTAGGTTTATCTGTTGCTCAAATTAGAACAGTAGCAATATGTAATGTCGCTTTGACTATCCCTGCAAGAGTTTTGATTGGAATGTTATTGGATAAATTTGGCCCAAGAAAAACTTACTCAACAATTTTGATATTTTCTGTCGTACCATGTTTATTATTTGCTAGTGCTCAAGACTTCAATCAACTTGTTATTGCGAGATTGCTTTTATCAATAGTAGGAGCAGGTTTTGTTATCGGAATAAGAATGGTATCTGAGTGGTTCCCTCCGAAAGAAATTGGTTTGGCTGAGGGAATATATGGAGGATGGGGAAATTTTGGATCTGCTTTTTCTGCTCTTTCTCTTGTTGCCGTAGCTGGATTCTTGTCTTTTTCAGGAGGGTTTGAGTTACCTACTGGAGCTGTACTTAATTGGAGGGGAGCTATTGCTCTTACAGGAATTATTTCTTTCGTTTATGGAATTATTTATTTCTTTAGTGTGACTGATACACCTCCAGGAAAACCTTATCAAAGGCCTGCAAAAACAGCTGGTTTAGAAGTAACGAGTATAAAAGATTTCTGGGGTTTAATTGGAATGAATGTCCCATTCGCAGCAATTCTTTCAGTCCTATGTTGGAGACTTCAAAAAGTAGGCTTCCTTACTTCATCTACTTATCCAATAGCCTTAATCGCAGTTTTAGCTTGGTTTATTTTCCAAACTTGGGGAATTATAAGAACTAATATTGAATTATTAAATGGAACTAAAATTTACCCTAAAGAAGATAGATATGAATTCAAACAAGTGGCGATCTTGGAATTAACTTACATCGTAAATTTTGGATCAGAATTGGCAGTAGTTTCAATGCTTCCTAGTTTCTTTGAATTTACATTTGATTTACCTAAAGCTGTAGCCGGAATTCTTGCATCATGTTATGCATTTGTGAATTTAATAGCTAGACCTGCCGGAGGATTGATATCTGACAGAACGGGCAATAGAAAAAATACAATGGGATTCCTAACTATGGGATTAGGGTTTGGATATCTATTGATGTCTTTAATAAAACCTGGAACTTTTACAGGATCAGCAGGAATTCTTATGGCTGTATTTTTAACGATGCTTTGTTCATTTTTTGTACAATCTGGAGAAGGTTCAACTTTTGCTTTAGTACCCTTAGTTAAAAAAAGAGTAACAGGACAAATAGCTGGATTGGTTGGGGCTTATGGAAATGTTGGTGCGGTAACTTATTTAAATATTTATAGCCTTTTACCTTTATGGATGGGTGGAGGTAAAGATCCTTCTCCGGAAATAATTGCTGCTTCAAATAGTGCCTTCTTCCAAGTTTTAGGTATAGCAGGATTAATAGTTGGATTCTTCTGTTATTTCTTTTTAAAGGAACCTCAAGGATCATTCGCGGATGCTTATGAAGGCGAAAAAGCT
>AG-355-J17_2717251160
ATGTTAAGTGATGTTTGGTCTTTAAACGGCAGATATAGAACTCTTCACCTCACCTGGTTTGCCTTTTTCCTTACTTTTGTTGTTTGGTTTAACCTCGCACCTCTTGCAACTACTGTTAAAGCCGATTTAGGTTTGTCTGTTGCTCAAATTAGAACAGTAGCAATATGTAATGTCGCTTTGACTATCCCTGCAAGAGTTTTGATTGGAATGTTATTGGATAAATTTGGCCCAAGAAAAACTTACTCAACAATTTTGATATTTTCTGTCGTGCCATGTTTATTATTTGCTAGTGCTCAAGACTTCAATCAACTTGTTATTGCGAGATTGCTTTTATCAATAGTAGGAGCAGGTTTTGTTATTGGAATAAGAATGGTCTCTGAGTGGTTCCCTCCGAAAGAAATTGGTTTGGCTGAGGGGATATATGGAGGATGGGGAAATTTTGGATCTGCTTTTTCTGCTCTTTCTCTTGTTGCCGTAGCTGGATTCTTATCTTTTTCAGGAGGGTTTGAGTTACCTACTGGAGCTGTACTTAATTGGAGGGGAGCTATTGCTCTTACAGGAATTATTTCTTTCGTTTATGGAATTATTTATTTCTTTAGTGTGACTGATACACCTCCAGGAAAACCTTATCAAAGGCCTTCAAAAACAGCTGGTTTAGAAGTAACTAGTATAAGAGATTTCTGGGGTTTAATTGGAATGAATGTCCCATTCGCAGCAATTCTTTCAGTCCTATGTTGGAGACTTCAAAAAGTAGGTTTCCTTACTTCATCTACTTATCCAATAGCCTTAATCGCAGTTTTAGCTTGGTTTATTTTCCAAACTTGGGGAATTATAAGAACGAATATTGAATTATTAAATGGAACTAAAATTTACCCTAAAGAAGATAGATATGAATTCAAACAAGTAGCGATCTTGGAATTAACTTACATCGTAAATTTTGGATCAGAATTGGCAGTAGTTTCAATGCTTCCTAGTTTCTTTGAATTTACATTTGATTTACCTAAAGCTATAGCCGGAATTCTTGCATCATGTTATGCATTTGTGAATTTAATAGCTAGACCTGCCGGAGGATTGATATCTGACAGAACAGGCAATAGAAAAAATACAATGGGATTCCTAACTATGGGATTAGGGTTTGGATATCTATTGATGTCTTTAATAAAACCTGGAACTTTTACAGGATCAGCAGGAATTCTTATGGCTGTATTTTTAACAATGCTTTGTTCATTTTTTGTACAATCTGGAGAAGGTTCAACTTTTGCTTTAGTACCCTTAGTTAAAAAAAGAGTAACAGGACAAATAGCTGGATTGGTTGGGGCTTATGGAAATGTTGGTGCGGTAACTTATTTAAATATTTATAGCCTTTTACCTTTATGGATGGGTGGAGGTAAAGATCCTTCTCCAGAAATAATTGCTGCTTCAAATAGTGCCTTCTTCCAAGTTTTAGGTATAGCAGGATTAATAGTTGGATTCTTCTGTTATTTCTTTTTAAAGGAACCTCAAGGATCATTCGCGGATGCTTATGAAGGCGAAAAAGCT
>AG-355-K10_2717254123
ATGTTAAGTGACGTTTGGTCTTTAAATGGCAGATATAGAACTCTTCACCTCACCTGGTTTGCCTTTTTCCTTACTTTTGTTGTTTGGTTTAACCTCGCACCTCTTGCAACTACTGTTAAAGCTGATTTAGGTTTATCTGTTGCTCAAATTAGAACAGTAGCAATATGTAATGTCGCTTTGACTATTCCTGCAAGAGTTTTGATTGGAATGTTATTGGATAAATTTGGCCCAAGAAAAACTTACTCAACAATTTTGATATTTTCTGTCGTGCCATGTTTATTATTTGCTAGTGCTCAAGACTTCAATCAACTTGTTATTGCGAGATTGCTTTTGTCAATAGTAGGAGCAGGTTTTGTTATCGGAATAAGAATGGTCTCTGAGTGGTTCCCTCCGAAAGAAATTGGTTTGGCTGAGGGAATATATGGAGGATGGGGAAATTTTGGATCTGCTTTTTCTGCTCTTTCTCTTGTTGCCGTAGCTGGATTCTTGTCTTTTTCAGGAGGGTTTGAGTTACCTACTGGAGCTGTACTTAATTGGAGGGGAGCTATTGCTCTTACAGGAATTATTTCTTTCGTTTATGGAATTATTTATTTCTTTAGTGTGACTGATACACCTCCAGGAAAACCTTATCAAAGGCCTGCAAAAACAGCTGGTTTAGAAGTAACGAGTATAAGAGATTTCTGGGGTTTAATTGGAATGAATGTCCCATTCGCAGCAATTCTTTCAGTCCTATGTTGGAGACTTCAAAAAGTAGGTTTCCTTACTTCATCTACTTATCCAATAGCCTTAATCGCAGTTTTAGCTTGGTTTATTTTCCAAACTTGGGGAATTATAAGAACGAATATTGAATTATTAAATGGAACTAAAATTTATCCTAAAGAAGATAGATATGAATTCAAACAAGTAGCGATTTTGGAATTAACTTACATCGTAAATTTTGGATCAGAATTGGCAGTAGTTTCAATGCTTCCTAGTTTCTTTGAATTTACATTTGATTTACCTAAAGCTGTAGCCGGAATTCTTGCATCATGTTATGCATTTGTAAATTTAATAGCTAGACCTGCCGGGGGATTGATATCTGACAGAACAGGCAATAGAAAAAATACAATGGGATTCCTAACTATGGGATTAGGGTTTGGATATCTATTGATGTCTTTAATAAAACCTGGAACTTTTACAGGATCAGCAGGAATTCTTATGGCTGTATTTTTAACGATGCTTTGTTCATTTTTTGTACAATCTGGAGAGGGTTCAACTTTTGCTTTAGTACCCTTAGTTAAAAAAAGAGTAACAGGACAAATAGCTGGATTAGTTGGGGCTTATGGAAATGTTGGTGCGGTAACTTATTTAAATATTTATAGCCTTTTACCTTTATGGATGGGTGGAGGTAAAGATCCTTCTCCGGAAATAATTGCTGCTTCAAATAGTGCTTTCTTCCAAGTTTTAGGTATAGCAGGATTAATAGTTGGATTATTCTGTTATTTCTTTTTAAAGGAACCTCAAGGATCATTCGCGGATGCTTATGAAGGCGAAAAAGCT
>AG-355-N18_2667863279
ATGTTAAGTGATGTTTGGTCTTTAAACGGCAGATATAGAACTCTTCACCTCACCTGGTTTGCCTTTTTCCTTACTTTTGTTGTTTGGTTTAACCTCGCACCTCTTGCAACTACTGTTAAAGCCGATTTAGGTTTATCTGTTGCTCAAATTAGAACAGTAGCAATATGTAATGTCGCTTTGACTATCCCTGCAAGAGTTTTGATTGGAATGTTATTGGATAAATTTGGCCCAAGAAAAACTTACTCAACAATTTTGATATTTTCTGTCGTGCCATGTTTATTATTTGCTAGTGCTCAAGACTTCAATCAACTTGTTATTGCGAGATTGCTTTTATCAATAGTAGGAGCAGGTTTTGTTATTGGAATAAGAATGGTCTCTGAGTGGTTCCCTCCGAAAGAAATTGGTTTGGCTGAGGGGATATATGGAGGATGGGGAAATTTTGGATCTGCTTTTTCTGCTCTTTCTCTTGTTGCCGTAGCTGGATTCTTATCTTTTTCAGGAGGGTTTGAGTTACCTACTGGAGCTGTACTTAATTGGAGGGGAGCTATTGCTCTTACAGGAATTATTTCTTTCGTTTATGGAATTATTTATTTCTTTAGTGTGACTGATACACCTCCAGGAAAACCTTATCAAAGGCCTTCAAAAACAGCTGGTTTAGAAGTAACTAGTATAAGAGATTTCTGGGGTTTAATCGGAATGAATGTCCCATTCGCAGCAATTCTTTCAGTCCTATGTTGGAGACTTCAAAAAGTAGGTTTCCTTACTTCATCTACTTATCCAATAGCCTTAATCGCAGTTTTAGCTTGGTTTATTTTCCAAACTTGGGGAATTATAAGAACGAATATTGAATTATTAAATGGAACTAAAATTTACCCTAAAGAAGATAGATATGAATTCAAACAAGTAGCGATCTTGGAATTAACTTACATCGTAAATTTTGGATCAGAATTGGCAGTAGTTTCAATGCTTCCTAGTTTCTTTGAATTTACATTTGATTTACCTAAAGCTATAGCCGGAATTCTTGCATCATGTTATGCATTTGTGAATTTAATAGCTAGACCTGCCGGAGGATTGATATCTGACAGAACAGGCAATAGAAAAAATACAATGGGATTCCTAACTATGGGATTAGGGTTTGGATATCTATTGATGTCTTTAATAAAACCTGGAACTTTTACAGGATCAGCAGGAATTCTTATGGCTGTATTTTTAACAATGCTTTGTTCATTTTTTGTACAATCTGGAGAAGGTTCAACTTTTGCTTTAGTACCCTTAGTTAAAAAAAGAGTAACAGGACAAATAGCTGGATTGGTTGGAGCTTATGGAAATGTTGGTGCGGTAACTTATTTAAATATTTATAGCCTTTTACCTTTATGGATGGGTGGAGGTAAAGATCCTTCTCCAGAAATAATTGCTGCTTCAAATAGTGCCTTCTTCCAAGTTTTAGGTATAGCAGGATTAATAGTTGGATTCTTCTGTTATTTCTTTTTAAAGGAACCTCAAGGATCATTCGCGGATGCTTATGAAGGCGAAAAAGCT
>AG-355-O19_2717255024
ATGTTAAGTGACGTTTGGTCCTTAAATGGCAGATATAGAACTCTTCACCTCACCTGGTTTGCCTTTTTCCTTACTTTTGTTGTTTGGTTTAACCTCGCACCTCTTGCAACTACTGTTAAAGCCGATTTAGGTTTATCTGTTGCTCAAATTAGAACAGTAGCAATATGTAATGTTGCTTTAACTATCCCTGCAAGGGTGTTGATTGGAATGTTATTGGATAAATTTGGCCCAAGAAAAACTTACTCAACAATTTTGATATTTTCTGTCGTGCCATGTTTATTATTTGCTAGTGCTCAAGACTTCAATCAACTTGTTATTGCGAGATTGCTTTTATCAATAGTAGGAGCAGGTTTTGTTATCGGAATAAGAATGGTATCTGAGTGGTTCCCTCCGAAAGAAATTGGTTTAGCTGAGGGAATATATGGAGGATGGGGAAATTTTGGATCTGCTTTTTCTGCTCTTTCACTTGTTGCAGTAGCTGGATTCTTGTCTTTTTCAGGAGGGTTTGAGTTGCCTACTGGAGCTGTACTTAATTGGAGGGGAGCTATTGCTCTTACAGGAATTATTTCTTTCGTTTATGGAATTATATATTTCTTTAGTGTGACTGATACACCTCCAGGAAAACCTTATCAAAGGCCTGCAAAAACAGCTGGTTTAGAAGTAACGAGTATAAGAGATTTCTGGGGTTTAATTGGAATGAATGTCCCATTCGCAGCAATACTTTCAGTTCTATGTTGGAGACTTCAAAAAGTAGGTTTCCTTACTTCATCTACTTATCCAATAGCCTTAATCGCAGTTTTAGCTTGGTTTATTTTCCAAACTTGGGGAATTATAAGAACGAATATTGAATTATTAAATGGAACAAAAATTTACCCTAAAGAAGATAGATATGAATTCAAACAAGTAGCGATCTTGGAATTAACTTATATTGTAAATTTTGGATCAGAATTGGCAGTAGTTTCAATGCTTCCTAGTTTCTTTGAATTTACATTTGATTTACCTAAAGCTGTAGCCGGAATTCTTGCATCATGTTATGCATTTGTGAATTTAATAGCTAGACCTGCTGGAGGATTGATATCTGACAGAACAGGCAATAGAAAAAATACAATGGGATTCCTAACTATGGGATTAGGATTTGGATATCTATTGATGTCTTTAATAAAACCTGGAACTTTTACAGGATCAGCAGGAATTCTTATGGCTGTATTTTTAACAATGCTTTGTTCATTTTTTGTACAATCAGGAGAAGGTTCAACTTTTGCTTTAGTTCCCTTAGTTAAAAAAAGAGTAACAGGACAAATAGCTGGATTGGTTGGGGCTTATGGAAATGTTGGTGCGGTAACTTATCTAAATGTTTATAGCCTTTTACCTTTATGGATGGGTGGTGGAAAAGATCCTTCTCCAGAAATAATTGCTGCTTCAAATAGTGCCTTCTTCCAAGTTTTAGGTATAGCAGGATTAATAGTTGGATTCTTCTGTTATTTCTTTTTAAAGGAACCTCAAGGATCATTCGCGGATGCTTATGAAGGCGAAAAAGCT
>AG-363-B18_2667885926
ATGTTAAGTGATGTTTGGTCTTTGAATGGCAGATATAGAACTCTTCACCTCACCTGGTTTGCCTTTTTCCTTACTTTTGTTGTTTGGTTTAACCTCGCACCTCTTGCAACTACTGTTAAAGCCGATTTAGGTTTATCTGTCGCTCAAATTAGGACAGTAGCAATATGTAATGTTGCTTTAACTATTCCTGGCAGAGTTTTGATTGGAATGTTATTGGATAAATTTGGTCCAAGAAAAACCTACTCAACAATCTTGATATTTTCTGTAGTCCCATGTTTATTATTTGCTAGTGCGCAAGACTTCAATCAACTTGTAATTGCGAGATTGCTTTTATCAATAGTTGGCGCAGGATTTGTTATTGGAATAAGAATGGTATCTGAATGGTTCCCTCCCAAAGAAATTGGATTAGCTGAGGGAATATATGGAGGATGGGGAAATTTTGGATCTGCTTTTTCTGCGCTTTCTCTTGTTGCCGTAGCTGGATTCTTGTCTTTTTCAGGAGGTTTTGAGTTTCCAACTGGAGCCGTACTGAATTGGAGAGGAGCTATTGCTCTTACAGGAATTATTTCTTTTGTTTATGGAATTATTTATTTCTTTAGTGTGACTGATACACCTCCAGGAAAACCTTATCAAAGACCTGCTAAAACAGCTGGTTTAGAAGTAACAAGTATAAGAGATTTCTGGGGTTTAATTGGAATGAATGTTCCATTCGCAGCAATTCTTTCAGTACTATGTTGGAGACTTCAGAAGGTAGGTTTTCTAACTTCTTCTACTTATCCAATAGCTTTGCTTGCAGTATTGGCTTGGTTTGTTTTTCAGACTTGGGGAATTGTAAGGACAAATATTGAATTGTTAAAAGGAACTAAAATTTATCCTAAAGAAGATAGATATGAATTCAAACAAGTAGCTATTTTGGAATTAACTTACATAGTAAATTTTGGTTCTGAATTGGCAGTAGTTTCTATGCTTCCTAGTTTCTTTGAATTTACTTTTGATTTACCTAAAGCTGTAGCTGGAATTTTGGCATCATGTTATGCATTTGTGAATTTAATAGCTAGACCTGCAGGAGGATTAATATCTGACAGAACAGGTAATAGAAAAAATACAATGGGATTCCTGACAATGGGATTAGGTTTTGGATATCTATTGATGTCTTTAATAAAACCTGGAACTTTTACAGGATCAGCAGGAATTCTTATGGCTGTATTTTTAACTATGCTCTGTTCATTTTTCGTTCAATCAGGAGAAGGTTCAACTTTTGCTTTAGTTCCTTTAGTTAAAAAAAGAGTTACAGGACAAATAGCTGGATTGGTTGGGGCTTATGGAAATGTTGGTGCGGTAACTTATCTAAATATTTATAGCCTTTTACCTTTATGGATGGGAGGAGGTAAAGATCCTTCGCCAGAAATAATTGCTGCTTCCAATAGTGCTTTCTTCCAAGTTTTGGGTATAGCAGGATTAATAGTTGGATTCTTCTGTTATTTCTTTTTAAAAGAACCTCAAGGATCATTCGCAGATGCTTATGAAGGGGAAAAAGCT
>AG-363-M20_2667903820
ATGCTTGGCAATCTTTGGACATTTCAAGGGAGATATCGAACACTTCATCTCACTTGGTTTGCGTTCTTTCTAACTTTTGTTGTTTGGTTTAATTTGGCTCCCCTTGCTACGACTGTTAAGGCAGACTTGGGGCTCACTTTGGGTCAAATTCGAACTGTAGCTATCTGTAATGTTGCATTAACAATTCCAGCGAGAGTCCTCATCGGAATGCTTCTAGATAAATTTGGACCACGTAAAACATACTCAAGCCTTCTCATTTTTTCGGTAGTTCCATGCTTACTTTTCGCCTCAGCAGAAACTTTTAATCAATTAGTTATCGCTCGCTTATTACTTTCAATTGTAGGTGCAGGATTTGTAATTGGTATTCGGATGGTGGCTGAATGGTTCCCACCTAAAGAAATCGGTCTAGCAGAAGGAATATATGGAGGTTGGGGTAATTTTGGCTCAGCTTTCTCGGCTCTGACAATGGTTGCCATTGCTGGGTTACTTTCTTTTTCAGGCGGATTTGAATTACCAACAGGTGCCGTTCTTAACTGGCGAGGCGCTATCGCTGGCAGTGGTGTGATTTCAGCATTGTATGGCATCTTTTATTTCTTTAATGTCAGAGATACTCCTCCTGGAAAAATTTATCAGCGTCCAACTAAAACAGCTGGTCTGGAAGTCACTTCGATGCGAGATTTTTGGGGGCTTTTGGGTATGAATGTGCCGTTTGCAGCCATACTTTCTGTTTTATGTTGGAGGTTAAAGAAAGTTGGTTTCCTTGATGAGGGAACATATCCATTAGCTCTTTTCGCTGTTTTAATTTGGTTCGCTTTTCAGACCTGGGGGATTATTCGTACAAACTCAGAGTTAATTGCAGGAACTAAAATTTATCCAAAAGAAGACCGTTATGAATTTAAACAAGTAGCCATTCTTGAACTAACATATATTGTTAATTTTGGTTCTGAGCTGGCAGTTGTTTCAATGTTACCTACTTTTTTTGAGACAACATTTGATTTACCAAAAGCAACAGCAGGTATTCTCGCCTCCTCCTTTGCTTTCGTTAACCTTGTTGCACGTCCAGCTGGAGGTCTAATTTCTGACAAGCTCGGAAGTAGAAAAAATACTATGAGTTTTCTAACCGGAGGACTTGGAATTGGATACCTTGTCATGAGTTGGATCAAACCTGGTACTTTTTCTGGTATAAGTGGAATTATCGTCGCATTGTTCATAACAATGCTTGCTTCCTTTTTTGTTCAAGCAGGGGAAGGCGCTACTTTTGCTCTAGTACCACTTGTTAAACGAAGAGTTACTGGACAGGTAGCTGGTCTTGTTGGTGCCTATGGCAACGTAGGAGCAGTAACTTATCTAACTATTTTTAGTCTTCTACCTATGTGGATGAGTGGAGGTGGAGAAGCGACAGCAGAGATAATTGCTAATTCTAATAGTGCCTTTTTCCAAATCTTAGGTATAGCAGGGCTGATAGTTGCATTCATGTGCTTTTTCTTTCTTAAAGAACCAAAAGGATCCTTCGATGAATTACATGAAGGGGAAATTGCT
>AG-402-A04_2717265092
ATGTTAAGTGACGTTTGGTCTTTAAATGGCAGATATAGAACTCTCCACCTAACCTGGTTTGCCTTTTTCCTTACTTTTGTTGTTTGGTTTAACCTCGCACCTCTTGCAACTACTGTTAAAGCCGATTTAGGTTTATCTGTTGCTCAAATTAGAACAGTAGCAATATGTAATGTCGCTTTGACTATCCCTGCAAGAGTTTTGATTGGAATGTTATTGGATAAATTCGGCCCAAGAAAAACTTACTCAACAATTTTGATATTTTCTGTAGTGCCATGTTTATTATTTGCTAGTGCTCAAGACTTTAATCAACTTGTTATTGCGAGATTGCTTTTATCAATAGTAGGAGCAGGTTTTGTTATCGGAATAAGAATGGTCTCTGAGTGGTTCCCTCCGAAAGAAATTGGTTTGGCTGAGGGAATATATGGAGGATGGGGAAATTTTGGATCTGCTTTTTCTGCTCTTTCTCTAGTTGCCGTAGCTGGATTCTTGTCTTTTTCAGGAGGGTTTGAGTTGCCTACTGGAGCTGTACTTAATTGGAGGGGAGCTATTGCTCTTACAGGAATTATTTCTTTCGTTTATGGAATTATTTATTTCTTTAGTGTGACTGATACACCTCCAGGAAAACCTTATCAAAGGCCTGCAAAAACAGCTGGTTTAGAAGTAACGAGTATAAAAGATTTCTGGGGTTTAATTGGAATGAATGTCCCATTCGCAGCAATTCTTTCAGTCCTATGTTGGAGACTTCAAAAAGTAGGTTTCCTTACTTCATCTACTTATCCAATAGCCTTAATCGCAGTTTTAGCTTGGTTTATTTTCCAAACTTGGGGAATTATAAGAACGAATATTGAATTATTAAATGGAACTAAAATTTACCCTAAAGAAGATAGATATGAATTCAAACAAGTAGCGATCTTGGAATTAACTTACATCGTAAATTTTGGATCAGAATTGGCAGTAGTTTCAATGCTTCCTAGTTTCTTTGAATTTACATTTGATTTACCTAAAGCTGTAGCCGGAATTCTTGCATCATGTTATGCATTTGTGAATTTAATAGCTAGACCTGCCGGAGGATTGATATCTGACAGAACAGGCAATAGAAAAAATACAATGGGATTCCTAACTATGGGATTAGGGTTTGGATATCTATTGATGTCTTTAATAAAACCTGGAACTTTTACAGGATCAGCAGGAATTCTTATGGCTGTATTTTTAACGATGCTTTGTTCATTTTTTGTTCAATCAGGAGAAGGTTCAACTTTTGCTTTAGTTCCCTTAGTTAAAAAAAGAGTTACAGGACAAATAGCTGGATTAGTTGGGGCTTATGGAAATGTTGGTGCGGTAACTTATCTAAATATTTATAGCCTTTTACCTTTATGGATGGGTGGAGGTAAAGATCCTTCTCCAGAAATAATTGCTGCTTCAAATAGTGCCTTCTTCCAAGTTTTAGGTATAGCAGGATTAATAGTTGGATTTTTCTGTTATTTCTTTTTAAAGGAACCTCAAGGATCATTCGCTGATGCTTATGAAGGGGAAAAAGCT
>AG-402-A08_2717267283
ATGCTTGGCAATCTTTGGACATTTCAAGGGAGATATCGAACACTTCATCTCACTTGGTTTGCGTTCTTTCTAACTTTTGTTGTTTGGTTTAATTTGGCTCCCCTTGCTACGACTGTTAAGGCAGACTTGGGGCTCACTTTGGGTCAAATTCGAACTGTAGCTATCTGTAATGTTGCATTAACAATTCCAGCGAGAGTCCTCATCGGAATGCTTCTAGATAAATTTGGACCACGTAAAACATACTCAAGCCTTCTCATTTTTTCGGTAGTTCCATGCTTACTTTTCGCCTCAGCAGAAACTTTTAATCAATTAGTTATCGCTCGCTTATTACTTTCAATTGTAGGTGCAGGATTTGTAATTGGTATTCGGATGGTGGCTGAATGGTTCCCACCTAAAGAAATCGGTCTAGCAGAAGGAATATATGGAGGTTGGGGTAATTTTGGCTCAGCTTTCTCGGCTCTGACAATGGTTGCCATTGCTGGGTTACTTTCTTTTTCAGGTGGATTTGAATTACCAACAGGTGCCGTTCTTAACTGGCGAGGTGCTATCGCTGGCAGTGGTGTGATTTCAGCATTGTATGGCATCTTTTATTTCTTTAATGTCAGAGATACTCCTCCTGGAAAAATTTATCAGCGTCCAACTAAAACAGCTGGTCTAGAAGTCACTTCTATGCGAGATTTTTGGGGACTTTTGGGTATGAATGTGCCGTTTGCAGCCATACTTTCTGTTTTATGTTGGAGGTTAAAGAAAGTTGGTTTCCTTGATGAGGGAACATATCCATTAGCTCTTTTCGCTGTTTTAATTTGGTTCGCTTTTCAGACCTGGGGGATTATTCGTACAAACTCAGAGTTAATTGCAGGAACTAAAATTTATCCAAAAGAAGACCGTTATGAATTTAAACAAGTAGCCATTCTTGAACTCACATATATTGTTAATTTTGGTTCTGAGCTTGCAGTTGTTTCAATGTTACCTACTTTTTTTGAGACAACATTTGATTTACCAAAAGCAACAGCAGGTATTCTCGCCTCCTCCTTTGCTTTCGTTAACCTTGTTGCACGTCCAGCTGGAGGTCTGATTTCTGACAAGCTCGGAAGTAGAAAAAATACTATGAGTTTTCTAACCGGAGGACTTGGAATTGGATACCTTGTCATGAGTTGGATCAAACCTGGTACTTTTTCAGGTATAAGTGGAATTATTGTCGCATTGTTCATAACAATGCTTGCTTCCTTCTTTGTTCAAGCAGGTGAAGGCGCTACTTTTGCTCTAGTACCACTTGTTAAACGAAGAGTTACTGGACAGGTCGCTGGTCTTGTTGGTGCCTATGGCAACGTAGGAGCAGTAACTTATCTAACTATTTTTAGTCTTCTACCTATGTGGATGAGTGGAGGTGGAGAAGCAACAGCAGAGATAATTGCTAATTCCAATAGTGCCTTTTTCCAAATCTTAGGAATAGCAGGGCTGATAGTTGCATTCATGTGCTTTTTCTTTCTTAAAGAACCAAAAGGATCCTTCGATGAATTACATGAAGGGGAAATTGCT
>AG-402-B03_2717269550
ATGCTTGGCAATCTTTGGACATTTCAAGGGAGATATCGAACACTTCATCTCACTTGGTTTGCGTTCTTTCTAACTTTTGTTGTTTGGTTTAATTTGGCTCCCCTTGCTACGACTGTTAAGGCAGACTTGGGGCTCACTTTGGGTCAAATTCGAACTGTAGCTATCTGTAATGTTGCATTAACAATTCCAGCGAGAGTCCTCATCGGAATGCTTCTAGATAAATTTGGACCACGTAAAACATACTCAAGCCTTCTCATTTTTTCGGTAGTTCCATGCTTACTTTTCGCCTCAGCAGAAACTTTTAATCAATTAGTTATCGCTCGCTTATTACTTTCAATTGTTGGTGCAGGATTTGTAATTGGTATTCGGATGGTGGCTGAATGGTTCCCACCTAAAGAAATCGGTCTAGCAGAAGGAATATATGGAGGTTGGGGTAATTTTGGCTCAGCTTTCTCGGCTCTGACAATGGTTGCCATTGCTGGGTTGCTTTCTTTTTCAGGTGGATTTGAATTACCAACAGGTGCCGTTCTTAACTGGCGAGGTGCTATCGCTGGCAGTGGCGTGATTTCAGCATTGTATGGCATCTTTTATTTCTTTAATGTCAGAGATACTCCTCCTGGAAAAATTTATCAGCGTCCAACTAAAACAGCTGGTCTAGAAGTCACTTCTATGCGAGATTTTTGGGGGCTTTTGGGTATGAATGTGCCGTTTGTAGCCATACTTTCTGTTTTATGTTGGAGGTTAAAGAAAGTTGGTTTCCTTGATGAGGGAACATATCCATTAGCTCTTTTCGCTGTTTTAATTTGGTTCGCTTTTCAGACCTGGGGGATTATTCGTACAAACTCAGAGTTAATTGCAGGAACTAAAATTTATCCAAAAGAAGACCGTTATGAATTTAAACAAGTAGCCATTCTTGAACTCACATATATTGTTAATTTTGGTTCTGAGCTGGCAGTTGTTTCAATGTTACCTACTTTTTTTGAGACAACATTTGATTTACCAAAAGCAACAGCAGGTATTCTCGCCTCCTCCTTTGCTTTCGTTAACCTTGTTGCACGTCCAGCTGGAGGTCTAATTTCTGACAAGCTCGGAAGTAGAAAAAATACTATGAGTTTTCTAACCGGAGGACTTGGAATTGGATACCTTGTCATGAGTTGGATCAAACCTGGTACTTTTTCAGGTATAAGTGGAATTATCGTCGCATTGTTCATAACAATGCTTGCTTCCTTCTTTGTTCAAGCAGGGGAAGGCGCTACTTTTGCTCTAGTACCACTTGTTAAACGAAGAGTTACTGGACAGGTCGCTGGTCTTGTTGGTGCCTATGGCAATGTAGGAGCAGTAACTTATCTAACTATTTTTAGTCTTCTACCTATGTGGATGAGTGGAGGTGGAGAAGCGACAGCAGAGATAATTGCTAATTCCAATAGTGCCTTTTTCCAAATCTTAGGAATAGCAGGGCTGATAGTTGCATTCATGTGCTTTTTCTTTCTTAAAGAACCAAAAGGATCCTTCGATGAATTACATGAAGGGGAAATTGCT
>AG-402-B05_2717271155
ATGCTTGGCAATCTTTGGACATTTCAAGGGAGATATCGAACACTTCATCTCACTTGGTTTGCCTTCTTTCTAACTTTTGTTGTTTGGTTTAATTTGGCTCCCCTTGCTACGACTGTTAAGGCAGACTTGGGGCTCACTTTGGGTCAAATTCGAACTGTAGCTATCTGTAATGTTGCATTAACAATTCCAGCGAGGGTACTCATCGGAATGCTTCTAGATAAATTTGGACCACGTAAAACATACTCAAGCCTTCTCATTTTTTCGGTAGTTCCATGCTTACTTTTCGCCTCAGCAGAAACTTTTAATCAATTAGTTATCGCTCGCTTATTACTTTCAATAGTAGGTGCAGGATTTGTAATTGGTATTCGGATGGTGGCTGAATGGTTCCCACCTAAAGAAATCGGTCTAGCAGAAGGAATATATGGAGGTTGGGGTAATTTTGGCTCAGCTTTCTCGGCTCTGACAATGGTTGCCATTGCTGGGTTACTTTCTTTTTCAGGTGGATTTGAATTACCAACAGGTGCCGTTCTTAACTGGCGAGGTGCTATCGCTGGCAGTGGTGTGATTTCAGCATTGTATGGCATCTTTTATTTCTTTAATGTCAGAGATACTCCTCCTGGAAAAATTTATCAGCGTCCAACTAAAACAGCTGGTCTAGAAGTCACTTCTATGCGAGATTTTTGGGGGCTTTTGGGTATGAATGTGCCGTTTGTAGCCATACTTTCTGTTTTATGTTGGAGGTTAAAGAAAGTTGGTTTCCTTGATGAGGGAACATATCCATTAGCTCTTTTCGCTGTTTTAATTTGGTTCGCTTTTCAGACCTGGGGGATTATTCGTACAAACTCAGAGTTAATTGCAGGAACTAAAATTTATCCAAAAGAAGACCGTTATGAATTTAAACAAGTAGCCATTCTTGAACTCACATATATTGTTAATTTTGGTTCTGAGCTGGCAGTTGTTTCAATGTTACCTACTTTTTTTGAGACAACATTTGATTTACCAAAAGCAACAGCAGGTATTCTCGCCTCCTCCTTTGCTTTCGTTAACCTTGTTGCACGTCCAGCTGGAGGTCTAATTTCTGACAAGCTCGGAAGTAGAAAAAATACTATGAGTTTTCTAACCGGAGGACTTGGAATTGGATACCTTGTCATGAGTTGGATCAAACCTGGTACTTTTTCAGGTATAAGTGGAATTATCGTCGCATTGTTCATAACAATGCTTGCTTCCTTCTTTGTTCAAGCAGGGGAAGGCGCTACTTTTGCTCTAGTACCACTTGTTAAACGAAGAGTTACTGGACAGGTCGCTGGTCTTGTTGGTGCCTATGGCAACGTAGGAGCAGTAACTTATCTAACTATTTTTAGTCTTCTACCTATGTGGATGAGTGGAGATGGAGAAGCGACAGCAGAGATAATTGCTAATTCCAATAGTGCCTTTTTCCAAATCTTAGGAATAGCAGGGCTGATAGTTGCATTCATGTGCTTTTTCTTTCTTAAAGAACCAAAAGGATCCTTCGATGAATTACATGAAGGGGAAATTGCT
>AG-402-B19_2717659492
ATGCTTGGCAATCTTTGGACATTTCAAGGGAGATATCGAACACTTCATCTCACTTGGTTTGCGTTTTTTCTAACTTTTGTTGTTTGGTTCAATTTGGCTCCCCTGGCTACGACTGTTAAAGCAGACTTGGGGCTCACTTTGGGTCAAATTCGAACGGTCGCTATCTGTAATGTTGCATTAACAATTCCAGCGAGAGTGCTCATTGGAATGCTTCTAGATAAATTTGGACCACGTAAAACATACTCTAGTCTTCTCGTATTTTCGGTAGTTCCATGCTTACTTTTCGCCTCAGCAGAAACTTTTAATCAATTAGTTATCGCTCGCTTATTACTTTCAATTGTAGGTGCAGGATTTGTAATTGGTATTCGGATGGTTGCTGAATGGTTCCCACCTAAAGAAATCGGTCTAGCAGAAGGAATATATGGAGGTTGGGGTAATTTTGGCTCGGCTTTCTCGGCCCTGACGATGGTTGCCATTGCTGGGTTACTTTCTTTTTCAGGTGGATTTGAATTACCAACAGGTGCCGTTCTTAACTGGCGAGGTGCTATCGCTGGAAGTGGTGTGATTTCAGCATTGTATGGCATCTTTTATTTCATTAATGTCAGAGATACACCTCCTGGAAAGATTTATCAGCGCCCAACTAAAACAGCTGGTCTAGAAGTCACTTCTATGCGAGATTTTTGGGGGCTTTTGGGTATGAATGTACCTTTTGCAGCCATACTTTCTGTTTTATGTTGGAGGTTAAAGAAAGTTGGTTTCCTTGATGAGGGAACATATCCATTAGCTCTTTTCGCTGTTTTAATTTGGTTCGCTTTTCAGACCTGGGGAATTATTCGTACAAACTCAGAATTAATTGCAGGAACTAAAATTTATCCAAAAGAAGACCGTTATGAATTTAAACAAGTAGCCATTCTTGAACTCACTTATATTGTGAATTTTGGTTCTGAGCTAGCAGTTGTTTCAATGTTACCTACATTTTTTGAGACAACATTTGATTTACCAAAAGCAACAGCAGGTATTCTCGCCTCCTCCTTTGCTTTCGTTAACCTTGTTGCACGTCCAGCTGGAGGTCTAATTTCTGACAAGCTCGGAAGTAGAAAAAATACTATGAGTTTTCTAACCGGAGGCCTTGGAATTGGATATCTTGTCATGAGTTGGATCAAACCTGGTACTTTTTCAGGTATAAATGGAATTATCGTTGCATTGTTCATAACAATGCTTGCTTCCTTCTTTGTTCAGGCAGGGGAAGGTGCTACTTTTGCTCTAGTGCCACTTGTTAAACGAAGAGTTACTGGACAGGTCGCTGGTCTTGTTGGTGCCTATGGCAACGTAGGAGCAGTAACTTATCTAACTATATTTAGTCTTCTACCTATGTGGATGAGTGGAGGTGGAGAAGCGACAGCAGAGATAATTGCTAATTCCAATAGTGCCTTTTTCCAAATCTTAGGAATAGCAGGGCTGATAGTTGCATTCATGTGCTTTTTCTTTCTTAAAGAACCAAAAGGATCCTTCGATGAATTACATGAAGGGGAAATTGCT
>AG-402-C09_2717274174
ATGCTTGGAAATCTTTGGACATTTCAAGGGAGATATCGAACACTTCATCTCACTTGGTTTGCGTTCTTTCTAACTTTTGTTGTTTGGTTCAATTTGGCTCCCCTTGCTACGACTGTTAAGGCAGACTTGGGGCTCACTTTGGGTCAAATTCGAACTGTAGCTATCTGTAATGTTGCGTTAACAATTCCAGCGAGAGTCCTCATCGGAATGCTTTTAGATAAATTTGGACCACGTAAAACATACTCAAGTCTTCTCATCTTTTCGGTAGTTCCATGCTTACTGTTCGCCTCAGCAGAAACTTTTAATCAATTAGTTATCGCTCGCTTATTACTTTCAATTGTAGGTGCAGGATTTGTAATTGGTATTCGGATGGTGGCTGAATGGTTCCCACCTAAAGAAATCGGTTTAGCAGAGGGAATATATGGAGGTTGGGGTAATTTTGGCTCGGCTTTCTCGGCTCTGACAATGGTTGCCATTGCTGGGTTACTTTCTTTTTCAGGTGGATTTGAATTACCAACAGGTGCCGTTCTTAACTGGCGAGGTGCTATCGCTGGCAGTGGTGTGATTTCAGCATTGTATGGCATCTTTTATTTCTTTAATGTCAGAGATACCCCTCCTGGAAAAATTTATCAGCGCCCAACTAAAACAGCTGGTCTAGAAGTCACTTCTATGCGAGATTTTTGGGGGCTTTTGGGTATGAATGTGCCGTTTGCAGCCATACTTTCTGTTTTATGTTGGAGGTTAAAGAAAGTTGGTTTCCTTGATGCGGGAACATATCCATTAGCTCTTTTCGCTGTTTTAATTTGGTTCGCTTTTCAGACCTGGGGGATTATTCGTACAAACTCAGAGTTAATTGCAGGAACTAAAATTTATCCAAAAGAAGACCGTTATGAATTTAAACAAGTAGCCATTCTTGAACTCACATATATTGTTAATTTTGGTTCTGAGCTGGCAGTTGTTTCAATGTTACCTACTTTTTTTGAGACAACATTTGATTTACCAAAAGCAACAGCAGGTATTCTCGCCTCCTCCTTTGCTTTCGTTAACCTTGTTGCACGTCCAGCTGGAGGTCTAATTTCTGACAAGCTCGGAAGTAGAAAAAATACTATGAGTTTTCTAACCGGAGGACTTGGAATTGGATACCTTGTCATGAGTTGGATCAAACCTGGTACTTTTTCAGGTATAAGTGGAATTATCGTCGCATTGTTCATAACAATGCTTGCTTCCTTCTTTGTTCAAGCAGGGGAAGGCGCTACTTTTGCTCTAGTACCACTTGTTAAACGAAGAGTTACTGGACAGGTCGCTGGTCTTGTTGGTGCTTATGGCAACGTAGGAGCAGTAACTTATCTAACTATTTTTAGTCTTTTACCTATGTGGATGAGTGAAGGTGGAGAAGCGACAGCAGAGATAATTGCTAATTCCAACAGTGCCTTTTTCCAAATCTTAGGAATAGCAGGGCTGATAGTTGCATTCATGTGCTTTTTCTTTCTTAAAGAACCAAAAGGATCCTTCGATGAATTACATGAAGGGGAAATTGCT
>AG-402-E17_2717277025
ATGCTTGGCAATCTTTGGACATTTCAAGGGAGATATCGAACACTTCATCTCACTTGGTTTGCGTTTTTTCTAACTTTTGTTGTTTGGTTCAATTTGGCTCCCCTGGCTACGACTGTTAAGGCAGACTTGGGGCTCACTTTGGGTCAAATTCGAACGGTAGCTATCTGTAATGTTGCATTAACAATTCCAGCGAGAGTGCTCATTGGAATGCTTCTAGATAAATTTGGACCACGTAAAACATACTCTAGTCTTCTCGTATTTTCGGTAGTTCCATGCTTACTTTTCGCCTCAGCAGAAACTTTTAATCAATTAGTTATCGCTCGCTTATTACTTTCAATTGTAGGTGCAGGATTTGTAATTGGTATTCGGATGGTTGCTGAATGGTTCCCACCTAAAGAAATCGGTCTAGCAGAAGGAATATATGGAGGTTGGGGGAATTTTGGCTCGGCTTTCTCGGCCCTGACGATGGTTGCCATTGCTGGGTTACTTTCTTTTTCAGGTGGATTTGAATTACCAACAGGTGCCGTTCTTAACTGGCGAGGTGCTATCGCTGGAAGTGGTGTGATTTCAGCATTGTATGGCATCTTTTATTTCATTAATGTCAGAGATACACCTCCTGGAAAGATTTATCAGCGCCCAACTAAAACAGCTGGTCTAGAAGTCACTTCTATGCGAGATTTTTGGGGGCTTTTGGGTATGAATGTACCTTTTGCAGCCATACTTTCTGTTTTATGTTGGAGGTTAAAGAAAGTTGGTTTCCTTGATGAGGGAACATATCCATTAGCTCTTTTCGCTGTTTTAATTTGGTTCGCTTTTCAGACCTGGGGAATTATTCGTACAAACTCAGAATTAATTGCAGGAACTAAAATTTATCCAAAAGAAGACCGTTATGAATTTAAACAAGTAGCCATTCTTGAACTCACTTATATTGTGAATTTTGGTTCTGAGCTAGCAGTTGTTTCAATGTTACCTACGTTTTTTGAGACAACATTTGATTTACCAAAAGCAACAGCAGGTATTCTCGCCTCCTCCTTTGCTTTCGTTAACCTTGTTGCACGTCCAGCTGGAGGTCTAATTTCTGACAAGCTCGGAAGTAGAAAAAATACTATGAGTTTTCTAACCGGAGGCCTTGGAATTGGATATCTTGTCATGAGTTGGATCAAACCTGGTACTTTTTCAGGTATAAATGGAATTATCGTCGCATTGTTCATAACAATGCTTGCTTCCTTCTTTGTTCAGGCAGGGGAAGGTGCTACTTTTGCTCTAGTGCCACTTGTTAAACGAAGAGTTACTGGACAGGTCGCTGGTCTTGTTGGTGCCTATGGCAACGTAGGAGCAGTCACTTATCTAACTATATTTAGTCTTCTACCTATGTGGATGAGTGGAGGTGGAGAAGCGACAGCAGAGATAATTGCTAAATCCAATAGTGCCTTTTTCCAAATCTTAGGAATAGCAGGGCTGATAGTTGCATTCATGTGCTTTTTCTTTCTTAAAGAACCAAAAGGATCCTTCGATGAATTACATGAAGGGGAAATTGCT
>AG-402-F05_2717279706
ATGTTAAGTGATGTTTGGTCTTTAAATGGCAGATATAGAACTCTTCACCTCACCTGGTTTGCCTTTTTCCTTACTTTTGTTGTTTGGTTTAACCTCGCACCTCTTGCAACTACTGTTAAAGCCGATTTAGGTTTATCTGTTGCTCAAATTAGAACAGTAGCAATATGTAATGTTGCTTTGACTATCCCTGCAAGAGTTTTGATTGGAATGTTATTGGATAAATTTGGCCCAAGAAAAACCTACTCAACAATCTTGATATTTTCTGTCGTCCCATGTTTATTATTTGCTAGTGCTCAAGACTTCAATCAACTTGTTATTGCGAGATTGCTTTTGTCAATAGTAGGAGCAGGTTTTGTTATCGGAATAAGAATGGTATCTGAGTGGTTCCCTCCCAAAGAAATTGGTTTGGCTGAGGGAATATATGGAGGATGGGGAAATTTTGGATCTGCTTTTTCTGCCCTTTCTCTTGTTGCCGTAGCTGGATTCTTGTCTTTTTCAGGAGGGTTTGAGTTGCCAACTGGAGCTGTACTTAATTGGAGGGGAGCTATTGCTCTTACAGGAATTATTTCTTTCGTTTATGGAATTATTTATTTCTTTAGTGTGACTGATACACCTCCAGGAAAACCTTATCAAAGGCCTGCAAAAACAGCTGGTTTAGAAGTAACGAGTATAAGAGATTTTTGGGGTTTAATTGGTATGAATGTCCCATTCGCAGCAATTCTTTCAGTCCTATGTTGGAGACTTCAAAAAGTAGGTTTCCTTACTTCATCTACTTATCCAATAGCCTTAATCGCAGTTTTAGCGTGGTTTATTTTCCAAACTTGGGGAATTATAAGAACGAATATTGAATTATTAAATGGAACTAAAATTTACCCTAAAGAAGATAGATATGAATTCAAACAAGTAGCTATTTTGGAATTAACTTACATTGTAAATTTTGGATCAGAATTGGCAGTAGTTTCAATGCTTCCTAGTTTCTTTGAATTTACATTTGATTTACCTAAAGCTGTAGCCGGAATTCTTGCATCATGTTATGCATTTGTGAATTTAATAGCTAGACCTGCGGGAGGATTGATATCTGACAGAACAGGCAATAGAAAAAACACAATGGGATTTCTAACTATGGGATTAGGGTTTGGATATCTATTGATGTCTTTAATAAAACCTGGAACTTTCACTGGATCAGCAGGAATTCTTATGGCTGTATTTTTAACTATGCTTTGTTCATTTTTTGTTCAATCAGGAGAAGGTTCAACTTTTGCTTTAGTTCCCTTAGTTAAAAAAAGAGTAACAGGACAAATAGCTGGATTGGTTGGGGCTTATGGAAATGTTGGTGCAGTAACTTATCTAAATATTTATAGCCTTTTACCTTTATGGATGGGTGGAGGTAAAGATCCTTCTCCAGAAATAATTGCTGCTTCAAATAGTGCCTTCTTCCAAGTCTTAGGTATAGCAGGATTAATAGTTGGATTCTTCTGTTATTTCTTTTTAAAGGAACCTCAAGGATCATTCGCGGATGCTTATGAAGGCGAAAAAGCT
>AG-402-G06_2717152490
ATGCTTGGAAATCTTTGGACATTTCAAGGGAGATATCGAACACTTCATCTCACTTGGTTTGCGTTCTTTCTAACTTTTGTTGTTTGGTTCAATTTGGCTCCCCTTGCTACGACTGTTAAGGCAGACTTGGGGCTCACTTTGGGTCAAATTCGAACTGTAGCTATCTGTAATGTTGCATTAACAATTCCAGCGAGAGTCCTCATAGGGATGCTTCTAGATAAATTTGGACCACGTAAAACATACTCAAGTCTTCTCATCTTTTCGGTAGTTCCATGCTTACTTTTCGCCTCAGCAGAAACTTTTAATCAATTAGTTATCGCTCGCTTATTGCTTTCAATTGTGGGTGCAGGATTTGTAATTGGTATTCGGATGGTGGCTGAATGGTTCCCACCTAAAGAAATCGGTCTAGCAGAAGGAATATATGGAGGTTGGGGTAATTTTGGCTCGGCTTTCTCGGCTCTGACAATGGTTGCCATTGCTGGGTTACTTTCTTTTTCAGGTGGATTTGAATTATCAACAGGTGCCGTTCTTAACTGGCGAGGTGCGATCGCTGGCAGTGGTGTGATTTCAGCATTGTATGGCATCTTTTATTTCTTTAATGTCAGAGATACTCCTCCTGGAAAAATTTATCAGCGCCCAACTAAAACAGCTGGTCTAGAAGTCACTTCTATGCGAGATTTTTGGGGGCTTTTGGGTATGAATGTACCGTTTGCAGCCATACTTTCTGTTTTATGTTGGAGATTAAAGAAAGTTGGTTTCCTTGATGCAGGAACCTATCCATTAGCTCTTTTCGCTGTTTTAATTTGGTTCGCTTTTCAGACTTGGGGGATTATTCGTACAAACTCAGAATTAATTGCAGGAACTAAAGTTTATCCAAAAGAAGACCGTTATGAATTCAAACAAGTAGCAATTCTTGAACTCACATATATTGTTAATTTTGGTTCTGAGCTGGCAGTTGTTTCAATGTTACCTACTTTTTTTGAGACAACATTTGATTTGCCAAAAGCAACAGCAGGTATTCTAGCCTCCTCCTTTGCTTTCGTTAACCTTGTTGCACGTCCAGCTGGAGGTCTAATTTCTGACAAGCTCGGAAGTAGAAAAAATACTATGAGTTTTCTAACCGGAGGCCTAGGCATTGGATACCTTGTCATGAGTTGGATCAAACCTGGTACTTTTTCAGGTGTAAGTGGAATTATCGTCGCATTGTTCATAACAATGCTTGCTTCCTTCTTTGTTCAGGCAGGTGAAGGCGCTACTTTTGCTCTAGTACCACTTGTTAAACGAAGAGTTACTGGACAGGTCGCTGGTCTTGTTGGTGCCTATGGCAACGTAGGAGCAGTTACTTATCTAACTATTTTTAGTCTTCTACCTATGTGGATGAGTGGAGGTGGAGAAGCTACAGCAGAGATAATTGCTAATTCCAATAGTGCCTTTTTCCAAATCTTAGGAATAGCAGGGTTGATAGTTGCATTCATGTGCTTTTTCTTTCTTAAAGAACCAAAAGGATCCTTCGATGAATTACATGAAGGGGAAATTGCA
>AG-402-G08_2717280590
ATGCTTGGAAATCTTTGGACATTTCAAGGGAGATATCGAACACTTCATCTCACTTGGTTTGCGTTCTTTCTAACTTTTGTTGTTTGGTTCAATTTGGCTCCCCTTGCCACGACTGTTAAGGCAGACTTGGGACTCACTTTGGGTCAAATTCGAACTGTAGCTATCTGTAATGTTGCATTAACAATTCCAGCGAGAGTCCTCATCGGAATGCTTCTAGATAAATTTGGACCACGTAAAACATACTCAAGTCTTCTCATCTTTTCGGTAGTTCCATGCTTACTTTTCGCCTCAGCAGAAACTTTTAATCAATTAGTTATCGCTCGCTTATTACTTTCAATTGTAGGTGCAGGATTTGTAATTGGTATTCGAATGGTGGCTGAATGGTTCCCACCTAAAGAAATCGGTCTAGCAGAAGGAATATATGGAGGTTGGGGTAATTTTGGCTCGGCTTTCTCGGCTCTGACAATGGTTACCATTGCTGGCTTACTTTCTTTTTCAGGTGGATTTGAATTACCAACAGGTGCCGTTCTTAACTGGCGAGGTGCTATCGCTGGCAGTGGTGTGATTTCAGCATTGTATGGCATCTTTTATTTCTTTAATGTCAGAGATACTCCTCCTGGAAAAATTTATCAGCGCCCAATGAAAACAGCTGGTCTAGAAGTAACTTCTATGCGAGATTTTTGGGGGCTTTTGGGTATGAATGTGCCGTTTGCAGCCATACTTTCTGTTTTATGTTGGAGGTTAAAGAAAGTTGGTTTCCTTGATGAAGGAACATATCCATTAGCTCTTTTCGCTGTTTTAATTTGGTTCGCTTTTCAGACTTGGGGGATTATTCGTACAAACTCAGAATTAATTGCAGGAACAAAAATTTATCCAAAAGAAGACCGTTATGAATTCAAACAAGTAGCCATTCTTGAACTCACATATATTGTTAATTTTGGTTCTGAGCTGGCAGTTGTTTCAATGTTACCTACTTTTTTTGAGACAACATTTGATTTACCAAAAGCAACAGCAGGTATTCTAGCCTCCTCCTTTGCTTTCGTTAACCTTGTTGCACGTCCAGCTGGCGGTCTAATTTCTGACAAGCTCGGAAGTAGAAAAAATACTATGAGTTTTCTAACCGGAGGCCTTGGAATTGGATACCTTGTCATGAGTTGGATTAAACCTGGTACTTTTTCAGGTGTAAGTGGAATTATCGTCGCATTATTCATAACAATGCTTGCTTCCTTCTTTGTGCAGGCAGGGGAAGGCGCTACTTTTGCTCTAGTGCCACTTGTTAAACGAAGAGTTACTGGACAGGTCGCTGGACTTGTTGGTGCCTATGGCAACGTAGGAGCAGTTACTTATCTAACTATTTTTAGTCTTCTACCAATGTGGATGAGTGGAGGTGGAGAAGCGACAGCAGAGATAATTGCTAATTCCAATAGTGCCTTTTTCCAAATCTTAGGAGTAGCAGGGCTGATAGTTGCATTCATGTGCTTTTTCTTTCTTAAAGAACCAAAAGGATCCTTCGATGAATTACATGAAGGGGAAATTGCC
>AG-402-G19_2717663529
ATGCTTGGCAATCTTTGGACATTTCAAGGGAGATATCGAACACTTCATCTCACTTGGTTTGCGTTCTTTCTAACTTTTGTTGTTTGGTTTAATTTGGCTCCCCTTGCTACGACTGTTAAGGCAGACTTGGGGCTCACTTTGGGTCAAATTCGAACTGTAGCTATCTGTAATGTTGCATTAACAATTCCAGCGAGAGTCCTCATCGGAATGCTTCTAGATAAATTTGGACCACGTAAAACATACTCAAGCCTTCTCATTTTTTCGGTAGTTCCATGCTTACTTTTCGCCTCAGCAGAAACTTTTAATCAATTAGTTATCGCTCGCTTATTACTTTCAATTGTAGGTGCAGGATTTGTAATTGGTATTCGGATGGTGGCTGAATGGTTCCCACCTAAAGAAATCGGTCTAGCAGAAGGGATATATGGAGGTTGGGGTAATTTTGGCTCAGCTTTCTCGGCTCTGACAATGGTTGCCATTGCTGGGTTACTTTCTTTTTCAGGTGGATTTGAATTACCAACAGGTGCCGTTCTTAACTGGCGAGGTGCTATCGCTGGCAGTGGTGTGATTTCAGCATTGTATGGCATCTTTTATTTCTTTAATGTCAGAGATACTCCTCCTGGAAAAATTTATCAGCGACCAACTAAAACAGCTGGTCTAGAAGTCACTTCTATGCGAGATTTTTGGGGGCTTTTGGGTATGAATGTGCCGTTTGTAGCCATACTTTCTGTTTTATGTTGGAGGTTAAAGAAAGTTGGTTTCCTTGATGAGGGGACATATCCATTAGCTCTTTTCGCTGTTTTAATTTGGTTCGCTTTTCAGACCTGGGGGATTATTCGTACAAACTCAGAGTTAATTGCAGGAACTAAAATTTATCCAAAAGAAGACCGTTATGAATTTAAACAAGTAGCCATTCTTGAACTCACATATATTGTTAATTTTGGTTCTGAGCTGGCAGTTGTTTCAATGTTACCTACTTTTTTTGAGACAACATTTGATTTACCAAAAGCAACAGCAGGTATTCTCGCCTCCTCCTTTGCTTTCGTAAACCTTGTTGCACGTCCAGCTGGAGGTCTAATTTCTGACAAGCTCGGAAGTAGAAAAAATACTATGAGTTTTCTAACCGGAGGACTTGGAATTGGATACCTTGTCATGAGTTGGATCAAACCTGGTACTTTTTCAGGTATAAGTGGAATTATCGTCGCATTGTTCATAACAATGCTTGCTTCCTTCTTTGTTCAAGCAGGGGAAGGCGCTACTTTTGCTCTAGTACCACTTGTTAAACGAAGAGTTACTGGACAGGTCGCTGGTCTTGTTGGTGCCTATGGCAACGTAGGAGCAGTAACTTATCTAACTATTTTTAGTCTTCTACCTATGTGGATGAGTGGAGGTGGAGAAGCGACAGCAGAGATAATTGCTAATTCCAATAGTGCCTTTTTCCAAATCTTAGGAATAGCAGGGCTGATAGTTGCATTCATGTGCTTTTTCTTTCTTAAAGAACCAAAAGGATCCTTCGATGAATTACATGAAGGGGAAATTGCT
>AG-402-G23_2667718692
ATGTTAAGTGACGTTTGGTCTTTAAATGGCAGATATAGAACTCTTCACCTCACCTGGTTTGCCTTTTTCCTTACTTTTGTTGTTTGGTTTAACCTCGCACCTCTTGCAACTACTGTTAAAGCCGATTTAGGTTTATCTGTTGCTCAAATTAGAACAGTAGCAATATGTAATGTCGCTTTGACTATCCCTGCAAGAGTTTTGATTGGAATGTTATTGGATAAATTTGGCCCAAGAAAAACTTACTCAACAATTTTGATATTTTCTGTCGTGCCATGTTTATTATTTGCTAGTGCTCAAGACTTCAATCAACTTGTTATTGCGAGATTGCTTTTATCAATAGTAGGAGCAGGTTTTGTTATCGGAATAAGAATGGTCTCTGAGTGGTTCCCTCCGAAAGAAATTGGTTTGGCTGAGGGAATATATGGAGGATGGGGAAATTTTGGGTCTGCTTTTTCTGCTCTTTCTCTTGTAGCCGTAGCTGGATTCTTGTCTTTTTCCGGAGGGTTTGAGTTGCCTACTGGAGCTGTACTTAATTGGAGGGGAGCTATTGCTCTTACAGGAATTATTTCTTTCGTTTATGGAATTATTTATTTCTTTAGTGTGACTGATACACCTCCCGGAAAACCTTATCAAAGGCCTGCAAAAACAGCTGGTTTAGAAGTAACGAGTATAAGAGATTTCTGGGGTTTAATTGGAATGAATGTCCCATTCGCAGCAATTCTTTCAGTCCTATGTTGGAGACTTCAAAAAGTAGGTTTCCTTACTTCATCTACTTATCCAATAGCCTTAATCGCAGTTTTAGCTTGGTTTGTTTTCCAAACTTGGGGAATTATAAGAACGAATATTGAATTATTAAATGGAACTAAAATTTACCCTAAAGAAGATAGATATGAATTCAAACAAGTAGCTATCTTGGAATTAACTTACATTGTAAATTTTGGATCAGAATTGGCAGTAGTTTCAATGCTTCCTAGTTTCTTTGAATTTACATTTGATTTACCTAAAGCTGTAGCCGGAATACTTGCATCATGTTATGCATTTGTGAATTTAATAGCTAGACCTGCCGGAGGATTGATATCTGACAGAACAGGCAATAGAAAAAACACAATGGGATTTCTAACTATGGGATTAGGGTTTGGATATCTATTGATGTCTTTAATAAAACCTGGAACTTTTACAGGATCAGCAGGAATTCTTATGGCTGTATTCTTAACTATGCTTTGTTCATTTTTTGTTCAATCAGGAGAAGGTTCAACTTTTGCTTTAGTTCCCTTAGTTAAAAAAAGAGTAACAGGACAAATAGCTGGATTGGTTGGGGCTTATGGAAATGTTGGTGCGGTAACTTATCTAAATATTTACAGCCTTTTACCTTTATGGATGGGTGGAGGTAAAGATCCTTCTCCAGAAATAATTGCTGCTTCAAATAGTGCCTTCTTCCAAGTTTTAGGTATAGCAGGATTAATAGTTGGATTCTTCTGTTATTTCTTTTTAAAGGAACCTCAAGGATCATTTGCGGATGCTTATGAAGGCGAAAAAGCT
>AG-402-I23_2667727042
ATGTTAAGTGATGTTTGGTCTTTAAATGGCAGATATAGAACTCTTCACCTCACCTGGTTTGCCTTTTTCCTTACTTTTGTTGTTTGGTTTAACCTCGCACCTCTTGCAACTACTGTTAAAGCAGATTTAGGTTTATCTGTTGCTCAAATTAGGACAGTAGCAATATGTAATGTTGCTTTAACTATCCCTGCAAGAGTTTTGATTGGAATGTTGTTAGATAAATTTGGCCCAAGAAAAACTTACTCAACAATCTTGATATTTTCTGTAGTCCCATGTTTATTATTTGCTGGTGCTCAAGACTTCAATCAACTTGTTATTGCGAGATTGCTTTTATCAATAGTAGGAGCAGGTTTTGTTATCGGAATAAGAATGGTATCTGAGTGGTTCCCTCCCAAAGAAATTGGTTTGGCTGAGGGAATATATGGAGGATGGGGAAATTTTGGATCTGCTTTTTCTGCGCTTTCTCTTGTTGCCGTAGCTGGATTCTTATCTTTTTCAGGAGGTTTTGAGTTGCCAACTGGAGCTGTACTTAATTGGAGGGGAGCTATTGCTCTTACAGGAATTATTTCTTTCGTTTATGGAATTATTTATTTCTTCAGTGTAACTGATACACCTCCAGGAAAACCTTATCAAAGGCCTGCAAAAACAGCTGGTTTAGAAGTAACGACTATAAGAGATTTCTGGGGTTTAATTGGAATGAATGTCCCATTCGCAGCAATTCTTTCAGTCCTATGTTGGAGACTTCAAAAAGTAGGTTTCCTTACTTCATCTACTTATCCAATAGCATTACTCGCAGTTTTAGCTTGGTTTGTTTTCCAAACTTGGGGAATTATAAGAACTAATATTGAATTGTTAAATGGAACTAAAATTTATCCTAAAGAAGATAGATATGAATTCAAACAAGTAGCTATTTTGGAATTAACTTACATTGTAAATTTTGGATCAGAATTAGCAGTAGTTTCAATGCTTCCTAGTTTCTTTGAATTTACGTTTGATTTACCTAAAGCTATAGCCGGAATTCTTGCATCATGTTATGCATTTGTGAATTTAATAGCTAGACCTGCCGGGGGTTTGATATCAGACAGAACAGGCAATAGAAAAAATACAATGGGGTTCCTAACTATGGGATTAGGATTTGGATATCTATTGATGTCTTTAATAAAACCTGGAACTTTTACTGGATCAGCAGGAATTCTTATGGCTGTATTTTTAACTATGCTTTGTTCATTTTTTGTTCAATCAGGAGAAGGTTCAACTTTTGCTTTAGTTCCCTTAGTTAAAAAAAGAGTAACAGGACAAATAGCTGGATTGGTTGGGGCTTATGGAAATGTTGGTGCGGTAACTTATCTAAATATATATAGCCTTTTACCTTTATGGATGGGTGGAGGTAAGGATCCTTCTCCAGAAATAATTGCTGCTTCAAATAGTGCGTTCTTCCAAGTTTTAGGTATAGCAGGATTAATAGTTGGATTCTTCTGTTATTTCTTTTTAAAGGAACCTCAAGGATCATTCGCTGATGCTTATGAAGGGGAAAAAGCT
>AG-402-K04_2717283662
ATGCTTGGCAATCTTTGGACATTTCAAGGGAGATATCGAACACTTCATCTCACTTGGTTTGCGTTCTTTCTAACTTTTGTTGTTTGGTTTAATTTGGCTCCCCTTGCTACGACTGTTAAGGCAGACTTGGGGCTCACTTTGGGTCAAATTCGAACTGTAGCCATCTGTAATGTTGCATTAACAATTCCAGCGAGAGTCCTCATCGGAATGCTTCTAGATAAATTTGGACCACGTAAAACATACTCAAGCCTTCTCATTTTTTCGGTAGTTCCATGCTTACTTTTCGCCTCAGCAGAAACTTTTAATCAATTAGTTATCGCTCGCTTATTACTTTCAATTGTAGGTGCAGGATTTGTAATTGGTATTCGGATGGTGGCTGAATGGTTCCCACCTAAAGAAATCGGTCTAGCAGAAGGAATATATGGAGGTTGGGGTAATTTTGGCTCAGCTTTCTCGGCTCTGACAATGGTTGCCATTGCTGGGTTACTTTCTTTTTCAGGTGGATTTGAATTACCAACAGGTGCCGTTCTTAACTGGCGAGGTGCTATCGCTGGCAGTGGTGTGATTTCAGCATTGTATGGCATCTTTTATTTCTTTAATGTCAGAGATACTCCTCCTGGAAAAATTTATCAGCGTCCAACTAAAACAGCTGGTCTAGAAGTCACTTCTATGCGAGATTTTTGGGGGCTTTTGGGTATGAATGTGCCATTTGCAGCCATACTTTCTGTTTTATGTTGGAGGTTAAAGAAAGTTGGTTTCCTTGATGAGGGAACATATCCATTAGCTCTTTTCGCTGTTTTAATTTGGTTCGCTTTTCAGACATGGGGGATTATTCGTACAAACTCAGAGTTAATCGCAGGAACTAAAATTTATCCAAAAGAAGACCGTTATGAATTTAAACAAGTAGCCATTCTTGAACTCACATATATTGTTAATTTTGGTTCTGAGCTGGCAGTTGTTTCAATGTTACCTACTTTTTTTGAGACAACATTTGATTTACCAAAAGCAACAGCAGGTATTCTCGCCTCCTCCTTTGCTTTCGTTAACCTTGTTGCACGTCCAGCTGGAGGTCTAATTTCTGACAAGCTCGGAAGTAGAAAAAATACTATGAGTTTTCTAACCGGAGGACTTGGAATTGGATACCTTGTCATGAGTTGGATCAAACCTGGTACTTTTTCAGGTATAAGTGGAATTATCGTCGCATTGTTCATAACAATGCTTGCTTCCTTCTTTGTTCAAGCAGGGGAAGGCGCTACTTTTGCTCTAGTACCACTTGTTAAACGAAGAGTTACTGGACAGGTCGCTGGTCTTGTTGGTGCCTATGGCAACGTAGGAGCAGTAACTTATCTAACTATTTTTAGTCTTCTACCTATGTGGATGAGTGGAGGTGGAGAAGCGACAGCAGAGATAATTGCTAATTCCAATAGTGCCTTTTTCCAAATCTTAGGAATAGCAGGGCTGATAGTTGCGTTCATGTGCTTTTTCTTTCTTAAAGAACCAAAAGGATCCTTCGATGAATTACATGAAGGGGAAATTGCT
>AG-402-K16_2667856778
ATGTTAAGTGACGTTTGGTCTCTAAATGGCAGATATAGAACTCTTCACCTCACCTGGTTTGCCTTTTTCCTTACTTTTGTTGTTTGGTTTAACCTCGCACCTCTTGCAACTACTGTTAAAGCCGATTTGGGTTTATCTGTTGCTCAAATTAGAACAGTAGCAATATGTAATGTCGCTTTGACTATCCCTGCAAGAGTTTTGATTGGAATGTTATTGGATAAATTTGGCCCAAGAAAAACTTACTCAACAATTTTGATATTTTCTGTCGTGCCATGTTTATTATTTGCTAGTGCTCAAGACTTCAATCAACTTGTTATTGCGAGATTGCTTTTATCAATAGTAGGAGCAGGTTTTGTTATAGGAATAAGAATGGTCTCTGAGTGGTTCCCTCCGAAAGAAATTGGTTTGGCTGAGGGAATATATGGAGGATGGGGAAATTTTGGATCTGCTTTTTCTGCTCTTTCTCTTGTTGCCGTAGCTGGATTCTTGTCTTTTTCAGGAGGGTTTGAGTTACCTACTGGAGCTGTACTTAATTGGAGGGGAGCTATCGCTCTTACAGGAATTATTTCTTTCGTTTATGGAATTATTTATTTCTTTAGTGTGACTGATACACCTCCAGGAAAACCTTATCAAAGGCCTGCAAAAACAGCTGGTTTAGAAGTAACGAGTATAAGAGATTTCTGGGGTTTAATTGGAATGAATGTCCCATTCGCAGCAATTCTTTCAGTCCTATGTTGGAGACTTCAAAAAGTAGGTTTCCTTACTTCATCTACTTATCCAATAGCCTTAATCGCAGTTTTAGCTTGGTTTATTTTCCAAACTTGGGGAATTATAAGAACGAATATTGAATTATTAAATGGAACTAAAATTTACCCTAAAGAAGATAGATATGAATTCAAACAAGTAGCGATCTTGGAATTAACTTACATCGTAAATTTTGGATCAGAATTGGCAGTAGTTTCAATGCTTCCTAGTTTCTTTGAATTTACATTTGATTTACCTAAAGCTGTAGCCGGAATTCTTGCATCATGTTATGCATTTGTGAATTTAATAGCTAGACCTGCCGGAGGATTGATATCTGACAGAACAGGCAATAGAAAAAATACAATGGGATTCCTAACTATGGGATTAGGGTTTGGATATCTATTGATGTCTTTAATAAAACCTGGAACTTTTACAGGATCAGCAGGAATTCTTATGGCTGTATTTTTAACGATGCTTTGTTCATTTTTTGTACAGTCTGGAGAAGGTTCAACTTTTGCTTTAGTACCCTTAGTTAAAAAAAGAGTTACAGGACAAATAGCTGGCTTGGTTGGGGCTTATGGAAATGTTGGTGCGGTAACTTATTTAAATATTTATAGCCTTTTACCTTTATGGATGGGTGGAGGTAAAGATCCTTCTCCAGAAATAATTGCTGCTTCAAATAGTGCCTTCTTCCAAGTTTTAGGTATAGCAGGATTAATAGTTGGATTTTTCTGTTATTTCTTTTTAAAGGAACCTCAAGGATCATTCGCTGATGCTTATGAAGGGGAAAAAGCT
>AG-402-K22_2667733981
ATGTTAAGCGATGTTTGGTCTTTGAACGGTAGATATAGAACTCTTCATCTCACTTGGTTTGCCTTTTTTCTTACTTTCGTTGTTTGGTTTAACCTTGCTCCTCTTGCGACTACTGTTAAAGCAGATTTAGGTTTATCTGTTGCACAAATAAGGACAGTTGCAATATGTAATGTTGCTTTAACTATTCCTGCAAGAGTTTTGATTGGAATGCTATTAGATAAATTTGGCCCAAGAAAAACTTACTCTACAATCTTGATATTTTCCGTAGTCCCTTGTTTATTATTTGCTAGTGCACAAGACTTCAATCAACTTGTTGTTGCGAGATTACTTTTATCAATAGTGGGAGCAGGATTTGTTATTGGAATTAGAATGGTATCTGAATGGTTTCCCCCTAAAGAAATTGGTTTAGCTGAAGGAATATATGGAGGCTGGGGAAATTTTGGATCTGCTTTTTCAGCGCTTTCTCTGGTAGCTGTAGCAGGGTTCTTATCTTTTTCAGGAGGGTTTGAGTTACCAACCGGTGCTGTACTTAATTGGAGAGGAGCTATTGCACTTACTGGAATAATCTCTTTTGTTTATGGAATTATTTATTTCTTTAACGTAACTGATACACCCCCAGGAAAACCCTATCAAAGGCCTGCTAAAACAGCTGGTTTAGAAGTCACGAGTGTAAGAGATTTCTGGGGTTTAATTGGAATGAATGTTCCATTCGCAGCTATCCTTTCAGTTCTTTGTTGGAGACTTCAAAAAGTAGGTTTTCTTACTTCATCTACTTATCCAATAGCTTTACTGGCAGTTCTTGCTTGGTTTATTTTTCAAACTTGGGGAATCATAAGGACAAATATCGAATTATTGAATGGGACTAAAACTTACCCGAAAGAAGATAGATATGAATTCAAACAAGTAGCCATTTTAGAATTAACTTATATTGTAAATTTTGGTTCTGAATTGGCGGTAGTTTCTATGCTTCCTAGCTTCTTTGAATTTACATTTGATTTACCTAAAGCGGTAGCTGGAATTCTTGCATCATGTTATGCATTTGTGAATTTAATAGCTAGACCGGCAGGAGGATTAATATCTGATAGAACAGGTAATAGAAAAAATACTATGGGATTCCTGACGATGGGATTAGGTTTTGGATATCTATTAATGTCTTTGATAAAACCAGGAACTTTTACAGGATCAGCAGGAATTCTAATGGCTGTATTTTTAACTATGCTTTGTTCATTTTTTGTTCAATCAGGAGAGGGTTCAACTTTTGCTTTAGTTCCGCTAGTTAAAAAAAGAGTTACAGGACAAATAGCTGGATTAGTTGGGGCTTATGGAAATGTTGGTGCAGTAACCTATCTAAATATTTATAGCCTTTTACCTTTATGGATGGGAGGTGGCAAAGATCCTTCACCAGAGATAATTGCAGCTTCCAATAGTGCTTTCTTCCAAGTTTTAGGTATTGCAGGATTAGTAGTTGGATTCTTCTGTTATTTCTTCTTAAAGGAACCTCAAGGATCTTTTGCAGACGCTTATGAAGGAGAAAAAGCT
>AG-402-L09_2667736234
ATGCTTGGCAATCTTTGGACATTTCAAGGGAGATATCGAACACTTCATCTCACTTGGTTTGCGTTCTTTCTAACTTTTGTTGTTTGGTTTAATTTGGCTCCCCTTGCTACGACTGTTAAGGCAGACTTGGGGCTCACTTTGGGTCAAATTCGAACTGTAGCTATCTGTAATGTTGCATTAACAATTCCAGCGAGAGTCCTCATCGGAATGCTTCTAGATAAATTTGGACCACGTAAAACATACTCAAGCCTTCTCATTTTTTCGGTAGTTCCATGCTTACTTTTCGCCTCAGCAGAAACTTTTAATCAATTAGTTATCGCTCGCTTATTACTTTCAATTGTAGGTGCAGGATTTGTAATTGGTATTCGGATGGTGGCTGAATGGTTCCCACCTAAAGAAATCGGTCTAGCAGAAGGAATATATGGAGGTTGGGGTAATTTTGGCTCAGCTTTCTCGGCTCTGACAATGGTTGCCATTGCTGGGTTACTTTCTTTTTCAGGTGGATTTGAATTACCAACAGGTGCCGTTCTTAACTGGCGAGGTGCTATCGCTGGCAGTGGTGTGATTTCAGCATTGTATGGCATCTTTTATTTCTTTAATGTTAGAGATACTCCTCCTGGAAAAATTTATCAGCGTCCAACTAAAACAGCTGGTCTAGAAGTCACTTCTATGCGAGATTTTTGGGGGCTTTTGGGTATGAATGTGCCGTTTGTAGCCATACTTTCTGTTTTATGTTGGAGGTTAAAGAAAGTTGGTTTCCTTGATGAGGGAACATATCCATTAGCTCTTTTCGCTGTTTTAATTTGGTTCGCTTTTCAGACCTGGGGGATTATTCGTACAAACTCAGAGTTAATTGCAGGAACTAAAATTTATCCAAAAGAAGACCGTTATGAATTTAAACAAGTAGCGATTCTTGAACTCACATATATTGTTAATTTTGGTTCTGAGCTGGCAGTTGTTTCAATGTTACCTACTTTTTTTGAAACAACATTTGATTTACCAAAAGCAACAGCAGGTATTCTCGCCTCCTCCTTTGCTTTCGTTAACCTTGTTGCACGTCCAGCTGGAGGTCTAATTTCTGACAAGCTCGGAAGTAGAAAAAATACTATGAGTTTTCTAACCGGAGGACTTGGAATTGGATACCTTGTCATGAGTTGGATCAAACCTGGTACTTTTTCAGGTATAAGTGGAATTATCGTCGCATTGTTCATAACAATGCTTGCTTCCTTCTTTGTTCAAGCAGGGGAAGGCGCTACTTTTGCTCTAGTACCACTTGTTAAACGAAGAGTTACTGGACAGGTCGCTGGTCTTGTTGGTGCCTATGGCAACGTAGGAGCAGTAACTTATCTAACTATTTTTAGTCTTCTACCTATGTGGATGAGTGGAGGTGGAGAAGCGACAGCAGAGATAATTGCTAATTCCAATAGTGCCTTTTTCCAAATCTTAGGAATAGCAGGGCTGATAGTTGCATTCATGTGCTTTTTCTTTCTTAAAGAACCAAAAGGATCCTTCGATGAATTACATGAAGGGGAAATTGCT
>AG-402-L20_2667738093
ATGCTTGGAAATCTTTGGACATTTCAAGGGAGATATCGAACACTTCATCTCACTTGGTTTGCGTTCTTTCTAACTTTTGTTGTTTGGTTTAATTTGGCTCCCCTTGCTACGACTGTTAAGGCAGACTTGGGGCTCACTTTGGGTCAAATTCGAACTGTAGCTATCTGTAATGTTGCATTAACAATTCCAGCGAGAGTCCTCATCGGAATGCTTCTAGATAAATTTGGACCACGTAAAACATACTCAAGCCTTCTCATTTTTTCGGTAGTTCCATGCTTACTTTTCGCCTCAGCAGAAACTTTTAATCAATTAGTTATCGCTCGCTTATTACTTTCAATTGTAGGAGCAGGATTTGTAATTGGTATTCGGATGGTGGCTGAATGGTTCCCACCTAAAGAAATCGGTCTAGCAGAAGGAATATATGGAGGTTGGGGTAATTTTGGCTCAGCTTTCTCGGCTCTGACAATGGTTGCCATTGCTGGGTTACTTTCTTTTTCAGGTGGATTTGAATTACCAACAGGTGCCGTTCTTAACTGGCGAGGTGCTATCGCTGGCAGTGGTGTGATTTCAGCATTGTATGGCATCTTTTATTTCTTTAATGTCAGAGATACTCCTCCTGGAAAAATTTATCAGCGTCCAACTAAAACAGCTGGTCTAGAAGTCACTTCTATGCGAGATTTTTGGGGGCTTTTGGGTATGAATGTGCCTTTTGTAGCCATACTTTCTGTTTTATGTTGGAGGTTAAAGAAAGTTGGTTTCCTTGATGAGGGAACATATCCATTAGCTCTTTTCGCTGTTTTAATTTGGTTCGCTTTTCAGACCTGGGGGATTATTCGTACAAACTCAGAGTTAATTGCAGGAACTAAAATTTATCCAAAAGAAGACCGTTATGAATTTAAACAAGTAGCCATTCTTGAACTCACATATATTGTTAATTTTGGTTCTGAGCTGGCAGTTGTTTCAATGTTACCTACTTTTTTTGAGACAACATTTGATTTACCAAAAGCAACAGCAGGTATTCTCGCCTCCTCCTTTGCTTTCGTTAACCTTGTTGCACGTCCAGCTGGAGGTCTAATTTCTGACAAGCTCGGAAGTAGAAAAAATACTATGAGTTTTCTAACCGGAGGACTTGGAATTGGATACCTGGTCATGAGTTGGATCAAACCTGGTACTTTTTCAGGTATAAGTGGAATTGTCGTCGCATTGTTCATAACAATGCTTGCTTCCTTTTTTGTTCAAGCAGGGGAAGGCGCTACTTTTGCTCTAGTACCACTTGTTAAACGAAGAGTTACTGGACAGGTCGCTGGTCTTGTTGGTGCCTATGGCAACGTAGGAGCAGTAACTTATTTAACTATTTTTAGTCTTCTACCTATGTGGATGAGTGGAGGTGGAGAAGCGACAGCAGAGATAATTGCTAATTCCAATAGTGCCTTTTTCCAAATCTTAGGAATAGCAGGGCTGATAGTTGCATTCATGTGCTTTTTCTTTCTTAAAGAACCAAAAGGATCCTTCGATGAATTACATGAAGGGGAAATTGCT
>AG-402-L23_2667740943
ATGTTAAGTGATGTTTGGTCTTTAAATGGCAGATATAGAACTCTTCACCTCACCTGGTTTGCCTTTTTCCTTACTTTTGTTGTTTGGTTTAACCTCGCACCTCTTGCAACTACTGTTAAAGCCGATTTAGGTTTATCTGTTGCTCAAATTAGAACAGTAGCAATATGTAATGTTGCTTTGACTATCCCTGCAAGAGTTTTGATTGGAATGTTATTGGATAAATTTGGCCCAAGAAAAACTTACTCAACAATCTTGATATTTTCTGTCGTCCCATGTTTATTATTTGCTAGTGCTCAAGACTTCAATCAACTTGTTATTGCGAGATTGCTTTTGTCAATAGTAGGAGCAGGTTTTGTTATCGGAATAAGAATGGTATCTGAGTGGTTCCCTCCCAAAGAAATTGGTTTGGCTGAGGGAATATATGGAGGATGGGGAAATTTCGGATCTGCTTTTTCTGCCCTTTCTCTTGTTGCCGTAGCTGGATTCTTGTCTTTTTCAGGAGGGTTTGAGTTGCCAACTGGAGCTGTACTTAATTGGAGGGGAGCTATTGCTCTTACAGGAATTATTTCTTTCGTTTATGGAATTATTTATTTCTTTAGTGTGACTGATACACCTCCAGGAAAACCTTATCAAAGGCCTGCAAAAACAGCTGGTTTAGAAGTAACGAGTATAAGAGATTTTTGGGGTTTAATTGGTATGAATGTCCCATTCGCAGCAATTCTTTCAGTCCTATGTTGGAGACTTCAAAAAGTAGGTTTCCTTACTTCATCTACTTATCCAATAGCCTTAATCGCAGTTTTAGCGTGGTTTATTTTCCAAACTTGGGGAATTATAAGAACGAATATTGAATTATTAAATGGAACTAAAATTTACCCTAAAGAAGATAGATATGAATTCAAACAAGTAGCTATTTTGGAATTAACTTACATTGTAAATTTTGGATCAGAATTGGCAGTAGTTTCAATGCTTCCTAGTTTCTTTGAATTTACATTTGATTTACCTAAAGCTGTAGCCGGAATTCTTGCATCATGTTATGCATTTGTGAATTTAATAGCTAGACCTGCCGGAGGATTGATATCTGACAGAACAGGCAATAGAAAAAACACAATGGGATTTCTAACTATGGGATTAGGGTTTGGATATCTATTGATGTCTTTAATAAAACCTGGAACTTTCACAGGATCAGCAGGAATTCTTATGGCTGTATTTTTAACTATGCTTTGTTCATTTTTTGTTCAATCAGGAGAAGGTTCAACTTTTGCTTTAGTTCCCTTAGTTAAAAAAAGAGTAACAGGACAAATAGCTGGATTGGTTGGGGCTTATGGAAATGTTGGTGCAGTAACTTATCTAAATATTTATAGCCTTTTACCTTTATGGATGGGAGGAGGTAAAGATCCTTCTCCAGAAATAATTGCCGCTTCAAATAGTGCCTTCTTCCAAGTCTTAGGTATAGCAGGATTAATAGTTGGATTCTTCTGTTATTTCTTTTTAAAGGAACCTCAAGGATCATTCGCGGATGCTTATGAAGGCGAAAAAGCT
>AG-402-M23_2667746270
ATGCTTGGCAATCTTTGGACATTTCAAGGGAGATATCGAACACTTCATCTCACTTGGTTTGCGTTCTTTCTAACTTTTGTTGTTTGGTTCAATTTAGCTCCCCTTGCTACGACTGTTAAGGCAGACTTAGGGCTCACTTTGGGGCAAATTCGTACTGTAGCTATCTGTAATGTTGCATTAACAATTCCAGCGAGAGTCCTCATCGGAATGCTTCTAGATAAATTTGGACCACGTAAAACATACTCAAGTCTTCTCATATTTTCGGTAATTCCTTGCTTACTTTTCGCCTCAGCAGAAACTTTTAATCAATTAGTTATCGCCCGCTTATTACTTTCAATTGTAGGTGCAGGATTTGTAATTGGTATTCGGATGGTGGCTGAATGGTTCCCACCTAAAGAAATCGGACTAGCAGAAGGAATATATGGAGGTTGGGGTAATTTTGGCTCAGCCTTCTCGGCTCTGACAATGGTTGCAATTGCTGGGTTACTTTCTTTTTCAGGTGGATTTGAATTACCAACAGGTGCCGTTCTTAACTGGCGAGGTGCTATCGCTGGAAGTGGGTTGATTTCAGCATTGTATGGCATCTTTTATTTCTTTAATGTCAGAGATACTCCTCCTGGAAAAATTTATCAGCGCCCAACTAAAACAGCTGGTCTAGAAGTCACTTCTATGCGAGATTTTTGGGGGCTATTGGGTATGAATGTGCCATTTGCAGCCATACTTTCTGTTTTATGTTGGAGGTTAAAGAAAGTTGGTTTCCTTGATGAGGGAACATATCCATTAGCTCTTTTCGCTGTTTTAATTTGGTTCGCTTTTCAGACCTGGGGGATTATTCGTACAAACTCAGAATTAATTGCAGGAACTAAAATTTATCCAAAAGAAGACCGTTATGAATTTAAACAAGTAGCCATTCTTGAACTCACATATATTGTTAATTTTGGTTCTGAGCTGGCAGTTGTTTCAATGTTGCCTACTTTTTTTGAGACAACATTTGATTTACCAAAAGCGACAGCAGGTATTCTAGCATCCTCCTTTGCTTTCGTTAACCTTGTTGCACGTCCAGCTGGAGGTCTAATTTCTGACAAACTCGGAAGTAGAAAAAATACTATGAGCTTCCTAACCGGAGGGCTTGGAATTGGATACCTTGTCATGAGTTGGATCAAACCTGGTACTTTTTCAGGTGTAAGTGGAATTATCGTCGCATTGTTTATAACAATGCTTGCTTCCTTCTTTGTCCAGGCAGGTGAAGGCGCTACTTTTGCTCTAGTGCCACTTGTTAAACGAAGAGTTACTGGACAAGTCGCTGGTCTTGTTGGTGCCTATGGCAACGTAGGAGCAGTTACTTATCTAACTATTTTTAGTCTTCTACCTATGTGGATGAGTAAAGGTGGAGAAGCGACACCAGAGATAATTGCTAATTCCAATAGTGCCTTTTTCCAAATCTTAGGAATAGCAGGGCTTATAGTTGCATTCATGTGCTTTTTCTTTCTTAAAGAACCAAAAGGATCCTTCGATGAATTACATGAAGGGGAAATTGCT
>AG-402-N08_2717285707
ATGTTAAGTGACGTTTGGTCTTTAAATGGCAGATATAGAACTCTTCACCTCACCTGGTTTGCCTTTTTCCTTACTTTTGTTGTTTGGTTTAACCTCGCACCTCTTGCAACTACTGTTAAAGCTGATTTAGGTTTATCTGTTGCTCAAATTAGAACAGTAGCAATATGTAATGTCGCTTTGACTATACCCGCAAGAGTTTTGATTGGAATGTTATTGGATAAATTTGGCCCAAGAAAAACTTACTCAACAATTTTGATATTTTCTGTCGTGCCATGTTTACTATTTGCTAGTGCTCAAGACTTCAATCAACTTGTTATTGCGAGATTGCTTTTATCAATAGTAGGAGCAGGTTTTGTTATCGGAATAAGAATGGTCTCTGAGTGGTTCCCTCCGAAAGAAATTGGTTTGGCTGAGGGAATATATGGAGGATGGGGAAATTTTGGTTCTGCTTTTTCTGCTCTTTCTCTTGTTGCCGTAGCTGGATTCTTGTCCTTTTCAGGAGGGTTTGAGTTACCTACTGGAGCTGTACTTAATTGGAGGGGAGCTATTGCTCTTACAGGAATTATTTCTTTCGTTTATGGAATTATTTATTTCTTTAGTGTAACTGATACACCTCCAGGAAAACCTTATCAAAGGCCTGCAAAAACAGCTGGTTTAGAAGTAACGAGTATAAGAGATTTCTGGGGTTTAATTGGAATGAATGTCCCATTCGCAGCAATTCTTTCAGTCCTATGTTGGAGACTTCAAAAAGTAGGTTTCCTTACTTCATCTACTTATCCAATAGCCTTAATCGCAGTTTTAGCTTGGTTTATTTTCCAAACTTGGGGAATTATAAGAACGAATATTGAATTATTAAATGGAACTAAAATCTACCCTAAAGAAGACAGATATGAATTCAAACAAGTAGCGATCTTGGAATTAACTTACATTGTAAATTTTGGATCAGAATTGGCAGTAGTTTCAATGCTTCCTAGTTTCTTTGAATTTACATTTGATTTACCTAAAGCTGTAGCCGGAATTCTTGCATCATGTTATGCATTTGTGAATTTAATAGCTAGACCTGCCGGAGGATTGATATCTGACAGAACAGGTAATAGAAAAAATACAATGGGATTCCTAACTATGGGATTAGGGTTTGGATATCTATTGATGTCTTTAATAAAACCTGGAACTTTTACAGGATCAGCAGGAATTCTTATGGCTGTATTTTTAACGATGCTTTGTTCATTTTTTGTACAATCTGGAGAAGGTTCAACTTTTGCTTTAGTTCCCTTAGTTAAAAAAAGAGTAACAGGACAAATAGCTGGACTGGTTGGGGCTTATGGAAATGTTGGTGCGGTAACTTATCTAAATATTTATAGCCTTTTACCTTTATGGATGGGTGGAGGTAAAGATCCTTCTCCGGAAATAATTGCTGCTTCAAATAGTGCCTTCTTCCAAGTTTTAGGTATAGCAGGATTAATAGTTGGATTCTTCTGTTATTTCTTTTTAAAGGAACCTCAAGGATCATTCGCGGATGCTTATGAAGGCGAAAAAGCT
>AG-402-N09_2717286552
ATGCTTGGAAATCTTTGGACATTTCAAGGGAGATATCGGACACTTCATCTCACTTGGTTTGCGTTCTTTCTAACTTTTGTTGTTTGGTTCAATTTGGCTCCCCTTGCTACGACTGTTAAGGCAGACTTGGGGCTCACTTTGGGGCAAATTCGAACTGTAGCTATCTGTAATGTTGCGTTAACAATTCCAGCGAGAGTCCTCATCGGAATGCTTTTAGATAAATTTGGACCTCGTAAAACATACTCAAGTCTTCTCATCTTTTCGGTAGTTCCATGCTTACTGTTCGCCTCAGCAGAAACTTTTAATCAATTAGTTATCGCTCGCTTATTACTTTCAATTGTAGGTGCAGGATTTGTAATTGGTATTCGGATGGTGGCTGAATGGTTCCCACCTAAAGAAATCGGTTTAGCAGAAGGAATATATGGAGGTTGGGGTAATTTTGGCTCGGCTTTCTCGGCTCTGACAATGGTTGCCATTGCTGGGTTACTTTCTTTTTCAGGTGGATTTGAATTACCAACAGGTGCCGTTCTTAACTGGCGAGGTGCTATCGCTGGCAGTGGTGTGATTTCAGCATTGTATGGCATCTTTTATTTCTTTAATGTCAGAGATACTCCTCCTGGAAAAATTTATCAGCGCCCAACTAAAACAGCTGGTCTAGAAGTCACTTCTATGCGAGATTTTTGGGGGCTTTTGGGTATGAATGTGCCGTTTGCAGCCATACTTTCTGTTTTATGTTGGAGGCTAAAGAAAGTTGGTTTCCTTGATACGGGAACATATCCATTAGCTCTTTTCGCTGTTTTAATTTGGTTCGCTTTTCAGACTTGGGGGATTATTCGTACAAACTCAGAGTTAATTGCAGGAACTAAAATTTATCCAAAAGAAGACCGTTATGAATTCAAACAAGTAGCAATTCTTGAACTCACATATATTGTTAATTTTGGTTCTGAGCTGGCAGTTGTTTCAATGTTACCTACTTTTTTTGAGACAACATTTGATTTACCAAAAGCAACAGCAGGTATTCTAGCCTCCTCCTTTGCTTTCGTTAACCTTGTTGCACGTCCAGCTGGAGGTCTAATTTCTGACAAGCTCGGAAGTAGAAAAAATACTATGAGTTTTCTAACCGGAGGCCTAGGAATTGGATACCTTGTCATGAGTTGGATCAAACCTGGTACTTTTTCAGGTGTAAGTGGAATTATCGTCGCATTGTTCATAACAATGCTTGCTTCCTTCTTTGTTCAGGCAGGTGAAGGCGCTACTTTTGCTCTAGTCCCACTTGTCAAAAGAAGAGTTACTGGACAGGTCGCCGGTCTTGTTGGTGCCTATGGCAACGTAGGAGCAGTTACTTATCTAACTATTTTTAGTCTTCTACCTATGTGGATGAGTGGAGGTGGAGAAGCTACAGCAGAGGTAATTGCTAATTCCAATAGTGCCTTTTTCCAAATCTTAGGAATAGCAGGGCTGATAGTTGCATTCATGTGCTTTTTCTTTCTTAAAGAACCAAAAGGATCCTTCGATGAATTACATGAAGGGGAAATTGCA
>AG-402-N17_2717663943
ATGTTAAGTGATGTTTGGTCTTTAAATGGCAGATATAGAACTCTTCACCTCACCTGGTTTGCCTTTTTCCTTACTTTTGTTGTTTGGTTTAACCTCGCACCTCTTGCAACTACTGTTAAAGCAGATTTAGGATTATCTGTTGCTCAAATTAGAACAGTAGCAATATGTAATGTTGCTTTGACTATCCCTGCAAGAGTTTTGATTGGAATGTTATTGGATAAATTTGGCCCAAGAAAAACTTACTCAACAATCTTGATATTTTCTGTCGTCCCATGTTTATTATTTGCTAGTGCTCAAGACTTCAATCAACTTGTTATTTCGAGATTGCTTTTGTCAATAGTAGGAGCAGGTTTTGTTATCGGAATAAGAATGGTATCTGAGTGGTTCCCTCCCAAAGAAATTGGTTTGGCTGAGGGAATATATGGAGGATGGGGAAATTTTGGATCTGCTTTTTCTGCCCTTTCTCTTGTTGCCGTAGCTGGATTCTTGTCTTTTTCAGGAGGGTTTGAGTTGCCAACTGGAGCTGTACTTAATTGGAGGGGAGCTATTGCTCTTACAGGAATTATTTCTTTCGTTTATGGAATTATTTATTTCTTTAGTGTGACTGATACACCTCCAGGAAAACCTTATCAAAGGCCTGCAAAAACAGCTGGTTTAGAAGTAACGAGTATAAGAGATTTTTGGGGTTTAATTGGGATGAATGTTCCATTCGCAGCAATTCTTTCAGTCCTATGTTGGAGACTTCAAAAAGTAGGTTTCCTTACTTCATCTACTTATCCAATAGCCTTAATCGCAGTTTTAGCGTGGTTTATTTTCCAAACTTGGGGAATTATAAGAACGAATATTGAATTATTAAATGGAACTAAAATTTACCCTAAAGAAGATAGATATGAATTCAAACAAGTAGCTATTTTGGAATTAACTTACATTGTAAATTTTGGATCAGAATTGGCAGTAGTTTCAATGCTTCCTAGTTTCTTTGAATTTACATTTGATTTACCTAAAGCTGTAGCCGGAATTCTTGCATCATGTTATGCATTTGTGAATTTAATAGCTAGACCTGCCGGAGGATTGATATCTGACAGAACAGGCAATAGAAAAAATACAATGGGATTCCTAACTATGGGATTAGGGTTTGGATATCTATTGATGTCTTTAATAAAACCTGGAACTTTCACAGGATCAGCAGGAATTCTTATGGCTGTATTTTTAACTATGCTTTGTTCATTTTTTGTTCAATCAGGAGAAGGTTCAACTTTTGCTTTAGTTCCCCTAGTTAAAAAAAGAGTAACAGGACAAATAGCTGGATTGGTTGGGGCTTATGGAAATGTTGGTGCAGTAACTTATCTAAATATTTATAGCCTTTTACCTTTATGGATGGGTGGAGGTAAAGATCCTTCTCCAGAAATAATTGCCGCTTCAAATAGTGCCTTCTTCCAAATCTTAGGTATAGCAGGATTAATAGTTGGATTCTTCTGTTATTTCTTTTTAAAGGAACCTCAAGGATCATTCGCGGATGCTTATGAAGGCGAAAAAGCT
>AG-402-O21_2667754416
ATGCTTGGAAATCTTTGGACATTTCAAGGGAGATATCGAACACTTCATCTCACTTGGTTTGCGTTCTTTCTAACTTTTGTTGTTTGGTTCAATTTGGCTCCCCTTGCTACGACTGTTAAGGCAGACTTGGGGCTCACTTTGGGTCAAATTCGAACTGTAGCTATCTGTAATGTTGCGTTAACAATTCCAGCGAGAGTCCTCATCGGAATGCTTTTAGATAAATTTGGACCACGTAAAACATACTCAAGTCTTCTCATCTTTTCGGTAGTTCCATGCTTATTGTTCGCCTCAGCCGAAACTTTTAATCAATTAGTTATCGCTCGCTTATTACTTTCAATTGTAGGTGCAGGATTTGTAATTGGTATTCGGATGGTGGCTGAATGGTTTCCACCTAAAGAAATCGGTTTAGCAGAAGGAATATATGGAGGTTGGGGTAATTTTGGCTCGGCTTTCTCCGCTCTGACAATGGTTGCCATTGCTGGATTACTTTCTTTTTCAGGTGGATTTGAATTACCAACAGGTGCCGTTCTTAACTGGCGAGGTGCTATCGCTGGCAGTGGTGTGATTTCAGCATTGTATGGCATCTTTTATTTCTTTAATGTCAGAGATACTCCTCCTGGAAAAATTTATCAGCGCCCAACTAAAACAGCTGGTCTAGAAGTCACTTCTATGCGAGATTTTTGGGGGCTTTTGGGTATGAATGTGCCGTTTGCAGCCATACTTTCTGTTTTATGTTGGAGGTTAAAGAAAGTTGGTTTCCTTGATGCGGGAACATATCCATTAGCTCTTTTTGCTGTTTTAATTTGGTTCGCTTTTCAGACTTGGGGGATTATTCGTACAAACTCAGAGTTAATTGCAGGAACTAAAATTTATCCAAAAGAAGACCGTTATGAATTCAAACAAGTAGCAATTCTTGAACTCACATATATTGTTAATTTTGGTTCTGAGCTGGCAGTTGTTTCAATGTTACCTACTTTTTTTGAGACAACATTTGATTTACCAAAAGCAACAGCAGGTATTCTAGCCTCCTCCTTTGCTTTCGTTAACCTTGTTGCACGTCCAGCTGGAGGTCTAATTTCTGACAAGCTCGGAAGTAGAAAAAATACTATGAGTTTTCTAACCGGAGGCCTAGGAATTGGATACCTTGTCATGAGTTGGATCAAACCTGGTACTTTTTCAGGTGTAAGTGGAATTATCGTCGCATTGTTCATAACAATGCTTGCTTCCTTCTTTGTTCAGGCAGGTGAAGGCGCTACTTTTGCTCTAGTCCCACTTGTTAAAAGAAGAGTTACTGGACAGGTCGCTGGTCTTGTTGGTGCCTATGGCAACGTAGGAGCAGTTACTTATCTAACTATTTTTAGTCTTCTACCTATGTGGATGAGTGGAGGTGGAGAAGCTACAGCAGAGATAATTGCTAATTCCAATAGTGCCTTTTTCCAAATCTTAGGAATAGCAGGGCTGATAGTTGCATTCATGTGCTTTTTCTTTCTTAAAGAACCAAAAGGATCCTTCGATGAATTACATGAAGGGGAAATTGCT
>AG-409-A10_2717287959
ATGCTTGGCAATCTTTGGACATTTCAAGGGAGATATCGAACACTTCATCTCACTTGGTTTGCGTTCTTTCTAACTTTTGTTGTTTGGTTTAATTTGGCTCCCCTTGCTACGACTGTTAAGGCAGACTTGGGGCTCACTTTGGGTCAAATTCGAACTGTAGCTATCTGTAATGTTGCATTAACAATTCCAGCGAGAGTCCTCATTGGAATGCTTCTAGATAAATTTGGACCACGTAAAACATACTCAAGCCTTCTCATTTTTTCGGTAGTTCCATGCTTACTTTTCGCCTCAGCAGAAACTTTTAATCAATTAGTTATCGCTCGCTTATTACTTTCAATTGTAGGTGCAGGATTTGTAATTGGTATTCGGATGGTGGCTGAATGGTTCCCACCTAAAGAAATCGGTCTAGCAGAAGGAATATATGGAGGTTGGGGTAATTTTGGCTCAGCTTTCTCGGCTCTGACAATGGTTGCCATTGCTGGGTTACTTTCTTTTTCAGGTGGATTTGAATTACCAACAGGTGCCGTTCTTAACTGGCGAGGTGCTATCGCTGGCAGTGGTGTGATTTCAGCATTGTATGGCATCTTTTATTTCTTTAATGTCAGAGATACTCCTCCTGGAAAAATTTATCAGCGTCCAACTAAAACAGCTGGTCTAGAAGTCACTTCTATGCGAGATTTTTGGGGGCTTTTGGGTATGAATGTGCCGTTTGTAGCCATACTTTCTGTTTTATGTTGGAGGTTAAAGAAAGTTGGTTTCCTTGATGAGGGAACATATCCATTAGCTCTTTTCGCTGTTTTAATTTGGTTCGCTTTTCAGACCTGGGGGATTATTCGTACAAACTCAGAGTTAATTGCAGGAACTAAAATTTATCCAAAAGAAGACCGTTATGAATTTAAACAAGTAGCCATTCTTGAACTCACATATATTGTTAATTTTGGTTCTGAGCTGGCAGTTGTTTCAATGTTACCTACTTTTTTTGAGACAACATTTGATTTACCAAAAGCAACAGCAGGTATTCTCGCCTCCTCCTTTGCTTTCGTTAACCTTGTTGCACGTCCAGCTGGAGGTCTAATTTCTGACAAGCTCGGAAGTAGAAAAAATACTATGAGTTTTCTAACCGGAGGACTTGGAATTGGATACCTTGTCATGAGTTGGATCAAACCTGGTACTTTTTCAGGTATAAGTGGAATTATCGTCGCATTGTTCATAACAATGCTTGCTTCCTTCTTTGTTCAAGCAGGGGAAGGCGCTACTTTTGCTCTAGTACCACTTGTTAAACGAAGAGTTACTGGACAGGTCGCTGGTCTTGTTGGTGCCTATGGCAACGTAGGAGCAGTAACTTATCTAACTATTTTTAGTCTTCTACCTATGTGGATGAGTGGAAGTGGAGAAGCGACAGCAGAGATAATTGCTAATTCCAATAGTGCCTTTTTCCAAATCTTAGGAATAGCAGGGCTGATAGTTGCATTCATGTGCTTTTTCTTTCTTAAAGAACCAAAAGGATCCTTCGATGAATTACATGAAGGGGAAATTGCT
>AG-412-J13_2717696597
ATGTTAAGTGACGTTTGGTCTTTAAATGGCAGATATAAAACTCTTCACCTCACCTGGTTTGCCTTTTTCCTTACTTTTGTTGTTTGGTTTAACCTCGCACCTCTAGCCACAACTGTTAAAGCCGATTTAGGTTTATCGGTTGCTCAAATTAGGACGGTAGCAATATGTAATGTTGCTTTAACTATCCCTGCAAGGGTTTTGATTGGAATGTTATTGGATAAATTTGGCCCAAGAAAAACTTACTCAACAATCTTGATATTTTCTGTAGTCCCATGTTTATTATTTGCTAGTGCACAAGACTTCAATCAACTTGTTATTGCGAGATTGCTTTTATCAATAGTAGGTGCAGGTTTTGTTATTGGAATAAGAATGGTATCTGAGTGGTTTCCTCCCAAAGAAATTGGTTTGGCTGAGGGAATATATGGAGGATGGGGAAATTTTGGATCTGCTTTTTCTGCGCTTTCTCTTGTTGCCGTAGCTGGATTCTTGTCTTTTTCAGGAGGATTTCAGTTACCAACTGGAGCTGTACTAAATTGGAGGGGAGCTATTGCTCTTACAGGAATTATTTCTTTTGTTTATGGAATTATTTATTTCTTTAGTGTAACTGATACACCTCCAGGAAAACCTTATCAAAGGCCTGCAAAAACAGCTGGCCTTGAGGTAACTAGTATAAGAGATTTCTGGGGTTTAATTGGAATGAATGTTCCATTCGCAGCAATTCTTTCAGTCCTATGTTGGAGACTTCAAAAAGTAGGTTTCCTTAATTCATCTACTTATCCAATAGCCTTACTAGCAGTTTTAGCGTGGTTTGTTTTCCAAACTTGGGGAATTATAAGAACGAATATTGAATTATTAAATGGAACTAAAATTTACCCTAAGGAAGATAGATATGAATTCAAACAAGTTGCTATTTTGGAATTAACTTACATTGTAAATTTTGGATCAGAATTGGCAGTAGTTTCTATGCTTCCTAGTTTCTTTGAATTTACATTTGATTTGCCTAAAGCAATAGCCGGAATTCTTGCATCATGTTATGCATTTGTGAATTTAATAGCTAGACCTGCGGGAGGATTGATATCTGACAGAACAGGCAATAGAAAAAATACAATGGGATTCCTAACTATGGGATTAGGATTTGGATATTTATTAATGTCTTTAATAAAACCTGGAACTTTTACAGGATCAGCAGGAATTCTTATCGCTGTTTTTTTAACTATGCTTTGTTCATTTTTTGTTCAGTCAGGAGAAGGTTCAACTTTTGCTTTAGTTCCCTTGGTTAAAAAAAGAGTAACAGGACAAATAGCTGGATTGGTTGGGGCTTATGGAAATGTTGGTGCGGTAACTTATCTAAATATTTATAGCCTTTTACCTTTATGGATGGGTGGGGGTAAAGATCCTTCTCCAGAAATAATTGCTGCTTCAAATAGTGCTTTCTTCCAAGTTTTAGGTATAGCAGGATTAATAGTTGGATTCTTCTGTTATTTCTTTTTAAAGGAACCTCAAGGATCATTCGCGGATGCTTATGAAGGGGAAAAAGCT
>AG-418-D13_2717708958
ATGTTAAGTGATGTTTGGTCTTTAAATGGCAGATATAGAACTCTTCACCTCACCTGGTTTGCCTTTTTCCTTACTTTTGTTGTTTGGTTTAACCTCGCACCTCTTGCAACTACTGTTAAAGCCGATTTAGGTTTATCTGTTGCTCAAATTAGAACAGTAGCAATATGTAATGTTGCTTTGACTATCCCTGCAAGAGTTTTGATTGGAATGTTATTGGATAAATTTGGCCCAAGAAAAACTTACTCAACAATCTTGATATTTTCGGTCGTCCCATGTTTATTATTTGCTAGTGCTCAGGACTTCAATCAACTTGTTATTGCGAGATTGCTTTTGTCAATAGTAGGAGCAGGTTTTGTTATCGGAATAAGAATGGTATCTGAGTGGTTCCCTCCCAAAGAAATTGGTTTGGCTGAGGGAATATATGGAGGATGGGGAAATTTTGGATCTGCTTTTTCTGCCCTTTCTCTTGTCGCCGTAGCTGGATTCTTGTCTTTTTCAGGAGGGTTTGAGTTACCAACTGGAGCTGTACTTAATTGGAGGGGAGCTATTGCTCTTACAGGAATTATTTCTTTCTTTTATGGAATTATTTATTTCTTTAGTGTGACTGATACACCTCCAGGAAAACCTTATCAAAGGCCTGCAAAAACAGCTGGTTTAGAAGTAACGAGTATTAGAGATTTCTGGGGTTTAATTGGGATGAATGTCCCATTCGCAGCAATTCTTTCAGTCCTATGTTGGAGACTTCAAAAAGTAGGTTTCCTTACTTCATCTACTTATCCAATAGCCTTAATCGCAGTTTTAGCGTGGTTTATTTTCCAAACTTGGGGAATTATAAGAACGAATATTGAATTATTAAATGGAACTAAAATTTACCCTAAAGAAGATAGATATGAATTCAAACAAGTAGCTATTTTGGAATTAACTTACATTGTAAATTTTGGATCAGAATTGGCAGTAGTTTCAATGCTTCCTAGTTTCTTTGAATTTACATTTGATTTACCTAAGGCTGTAGCCGGAATTCTTGCATCATGTTATGCATTTGTGAATTTAATAGCTAGACCTGCCGGAGGATTGATATCTGACAGAACAGGCAATAGAAAAAACACAATGGGATTCCTAACTATGGGATTAGGGTTTGGATATCTATTGATGTCTTTAATAAAACCTGGAACTTTCACAGGATCAGCAGGAATTCTTATGGCTGTATTTTTAACTATGCTTTGCTCATTTTTTGTTCAATCAGGAGAAGGTTCAACTTTTGCTCTAGTTCCCTTAGTTAAAAAAAGAGTAACAGGACAAATAGCTGGATTGGTGGGGGCTTATGGAAATGTTGGTGCAGTAACTTATCTAAATATTTATAGCCTTTTACCTTTATGGATGGGTGGAGGTAAAGATCCTTCTCCAGAAATAATTGCTGCTTCAAATAGTGCCTTCTTCCAAGTCTTAGGTATAGCAGGATTAATAGTTGGATTCTTCTGTTATTTCTTTTTAAAGGAACCTCAAGGATCATTCGCGGATGCTTATGAAGGCGAAAAAGCT
>AG-418-O02_2717325594
ATGTTAAGTGACGTTTGGTCTTTAAATGGCAGATATAGAACTCTTCACCTCACCTGGTTTGCCTTTTTCCTTACTTTTGTTGTTTGGTTTAACCTCGCACCTCTTGCAACTACTGTTAAAGCCGATTTAGGTTTATCCGTTGCTCAAATTAGAACAGTAGCGATATGTAATGTCGCTTTGACTATCCCTGCAAGAGTTTTGATTGGAATGTTATTGGATAAATTCGGCCCTAGAAAAACTTACTCAACAATTTTGATATTTTCTGTCGTGCCATGTTTATTATTTGCTAGTGCTCAAGACTTCAATCAACTTGTTATTGCGAGATTGCTTTTATCAATAGTAGGAGCAGGTTTTGTTATCGGAATAAGAATGGTCTCTGAATGGTTCCCTCCGAAAGAAATTGGTTTGGCTGAGGGAATATATGGAGGATGGGGAAATTTTGGATCTGCTTTTTCTGCTCTTTCTCTTGTTGCCGTAGCTGGATTCTTGTCTTTTTCAGGAGGGTTTGAGTTACCTACTGGAGCTGTACTTAATTGGAGGGGAGCTATTGCTCTTACAGGAATTATTTCTTTCGTTTATGGAATTATTTATTTCTTTAGTGTGACTGATACACCTCCAGGAAAACCTTATCAAAGGCCTGCAAAAACAGCTGGTTTAGAAGTAACGAGTATAAGAGATTTCTGGGGTTTAATTGGAATGAATGTCCCATTCGCAGCAATTCTTTCAGTCCTATGTTGGAGACTTCAAAAAGTAGGTTTCCTTACTTCATCTACTTATCCAATAGCCTTAATCGCAGTTTTAGCTTGGTTTATTTTCCAAACTTGGGGAATTATAAGAACGAATATTGAATTATTAAATGGAACTAAAATTTACCCTAAAGAAGATAGATATGAATTCAAACAAGTAGCGATCTTGGAATTAACTTATATCGTAAATTTTGGATCAGAATTGGCGGTAGTTTCAATGCTTCCTAGTTTCTTTGAATTTACATTTGATTTACCTAAAGCTGTAGCCGGAATTCTTGCATCATGTTATGCATTTGTGAATTTAATAGCTAGACCTGCCGGAGGATTGATATCTGACAGAACAGGCAATAGAAAAAATACAATGGGATTCCTAACTATGGGATTAGGGTTTGGATATCTATTGATGTCTTTAATAAAACCTGGAACTTTTACAGGATCAGCAGGAATTCTTATGGCTGTATTTTTAACGATGCTTTGTTCGTTTTTTGTTCAATCAGGAGAAGGTTCAACTTTTGCTTTAGTTCCCTTAGTTAAAAAAAGAGTGACAGGACAAATAGCTGGATTGGTTGGGGCTTATGGAAATGTTGGTGCGGTAACTTATCTAAATATTTATAGCCTTTTACCTTTATGGATGGGTGGAGGTAAAGATCCTTCTCCAGAAATAATTGCTGCTTCAAATAGTGCCTTCTTCCAAGTTTTAGGCATAGCAGGATTAATAGTTGGATTTTTCTGTTATTTCTTTTTAAAGGAACCTCAAGGATCATTCGCTGATGCTTATGAAGGCGAAAAAGCT
>AG-418-O03_2717326556
ATGTTAAGTGACGTTTGGTCTTTAAATGGCAGATATAGAACTCTTCACCTCACCTGGTTTGCCTTTTTCCTTACTTTTGTTGTTTGGTTTAACCTCGCACCTCTTGCAACTACTGTTAAAGCCGATTTAGGTTTATCTGTTGCTCAAATTAGAACAGTAGCAATATGTAATGTTGCTTTGACTATTCCTGCAAGAGTTTTGATTGGAATGTTATTGGATAAATTTGGCCCAAGAAAAACTTACTCATCAATTTTGATATTTTCTGTAGTGCCATGTTTATTATTTGCAAGTGCGCAAGACTTCAATCAACTCGTTATTGCGAGATTGCTTTTATCAATAGTAGGAGCAGGTTTTGTTATCGGAATAAGAATGGTATCTGAGTGGTTCCCTCCTAAAGAAATTGGTTTGGCTGAGGGAATATATGGAGGATGGGGAAATTTTGGATCTGCTTTTTCTGCTCTTTCTCTTGTTGCTGTAGCTGGATTCTTGTCTTTTTCAGGAGGGTTTGAGTTGCCTACTGGAGCTGTACTTAATTGGAGGGGGGCTATTGCTCTTACAGGAATTATTTCTTTCGTTTATGGAATTATTTATTTCTTTAGTGTGACTGATACACCTCCAGGAAAACCTTATCAAAGGCCTGCAAAAACAGCTGGTTTAGAAGTAACGAGTATAAGAGATTTCTGGGGTTTAATTGGAATGAATGTCCCATTCGCAGCAATTCTTTCAGTCCTATGTTGGAGACTTCAAAAAGTAGGTTTCCTTACTTCATCTACTTATCCAATAGCCTTAATCGCAGTTTTAGCTTGGTTTATTTTCCAAACTTGGGGAATTATAAGAACGAATATTGAATTATTAAATGGAACTAAAATTTACCCTAAAGAAGATAGATATGAATTCAAACAAGTAGCGATCTTGGAGTTAACTTACATTGTGAATTTTGGATCAGAATTGGCAGTAGTTTCAATGCTTCCTAGTTTCTTTGAATTTACATTTGATTTACCTAAAGCTGTAGCCGGAATTCTTGCATCATGTTATGCATTTGTGAATTTAATAGCTAGACCTGCCGGAGGATTGATATCTGACAGAACAGGCAATAGAAAAAATACAATGGGATTCCTAACTATGGGATTAGGGTTTGGATATCTATTGATGTCTTTAATAAAACCTGGAACTTTTACAGGATCAGCGGGAATTCTTATGGCTGTATTTTTAACTATGCTTTGTTCATTTTTTGTACAATCAGGAGAAGGTTCAACTTTTGCTTTAGTTCCCTTAGTTAAAAAAAGAGTTACAGGACAAATAGCTGGATTGGTTGGAGCTTATGGAAATGTTGGTGCGGTAACTTATCTAAATATTTATAGCCTTTTACCTTTATGGATGGGTGGAGGTAAAGATCCTTCTCCAGAAATAATTGCTGCTTCAAATAGTGCCTTCTTCCAAGTCTTAGGTATAGCAGGATTAATAGTTGGATTCTTCTGTTATTTCTTTTTAAAGGAACCTCAAGGATCATTCGCTGATGCTTATGAAGGCGAAAAAGCT
>AG-418-P13_2717331225
ATGTTAAGTGACGTTTGGTCTTTAAATGGCAGATATAGAACTCTTCACCTCACCTGGTTTGCCTTTTTCCTTACTTTTGTTGTTTGGTTTAACCTCGCACCTCTTGCAACTACTGTTAAAGCCGATTTAGGTTTATCTGTTGCTCAAATTAGAACAGTAGCAATATGTAATGTCGCTTTGACTATACCTGCAAGAGTTTTGATTGGAATGTTATTGGATAAATTTGGCCCAAGAAAAACTTACTCAACAATTTTGATATTTTCTGTCGTGCCATGTTTATTATTTGCTAGTGCTCAAGACTTCAATCAACTTGTTATTGCGAGATTGCTTTTATCAATAGTAGGAGCAGGTTTTGTTATCGGAATAAGAATGGTCTCTGAGTGGTTCCCTCCGAAAGAAATTGGTTTGGCTGAGGGCATATATGGAGGATGGGGAAATTTTGGATCTGCTTTTTCTGCTCTTTCTCTTGTTGCCGTAGCTGGATTCTTGTCTTTTTCAGGAGGGTTTGAGTTACCTACTGGAGCTGTACTTAATTGGAGGGGAGCCATTGCTCTTACAGGAATTATTTCTTTCGTTTATGGAATTATTTATTTCTTTAGTGTGACTGATACACCCCCAGGAAAACCTTATCAAAGGCCTGCAAAAACAGCTGGTTTAGAAGTAACGACTATAAGAGATTTCTGGGGTTTAATTGGAATGAATGTCCCATTCGCAGCAATTCTTTCAGTCCTATGTTGGAGACTTCAAAAAGTAGGTTTCCTTACTTCATCTACTTATCCAATAGCCTTAATCGCAGTTTTAGCTTGGTTTATTTTCCAAACTTGGGGAATTATAAGAACGAATATTGAATTATTAAATGGTACTAAAATTTACCCTAAAGAAGATAGATATGAATTCAAACAAGTAGCGATCTTGGAATTAACTTACATCGTAAATTTTGGATCAGAATTGGCAGTAGTTTCAATGCTTCCTAGTTTCTTTGAATTTACATTTGATTTACCTAAAGCTGTAGCAGGAATTCTTGCATCATGTTATGCATTTGTGAATTTAATAGCTAGACCTGCCGGAGGATTGATATCTGACAGAACAGGCAATAGAAAAAATACAATGGGATTCCTAACTATGGGATTAGGGTTTGGATATTTATTGATGTCTTTAATAAAACCTGGAACTTTTACAGGATCAGCGGGAATTCTTATGGCTGTGTTTTTAACGATGCTTTGTTCATTTTTTGTCCAATCTGGAGAAGGTTCAACTTTTGCTTTAGTACCCTTAGTTAAAAAAAGAGTAACAGGACAAATTGCTGGATTGGTTGGGGCTTATGGAAATGTTGGTGCGGTAACTTATTTAAATATTTATAGCCTTTTACCTTTATGGATGGGTGGAGGTAAAGATCCTTCTCCAGAAATAATTGCTGCTTCAAATAGTGCCTTCTTCCAAGTCTTAGGCATAGCAGGATTAATAGTTGGATTCTTCTGTTATTTCTTTTTAAAGGAACCTCAAGGATCATTTGCGGATGCTTATGAAGGCGAAAAAGCT
>AG-424-M03_2717718945
ATGTTAAGTGATGTTTGGTCTTTGAATGGCAAATATAGAACTCTTCACCTCACCTGGTTTGCCTTTTTCCTTACTTTTGTTGTTTGGTTTAACCTCGCACCTCTTGCAACTACTGTTAAAGCCGATTTAGGTTTATCTGTCGCTCAAATTAGGACAGTAGCAATATGTAATGTTGCTTTAACTATTCCTGCAAGAGTTTTGATTGGAATGTTATTGGATAAATTTGGTCCAAGAAAAACCTACTCAACAATCTTGATATTTTCTGTAGTCCCATGTTTATTATTTGCTAGTGCGCAAGACTTCAATCAACTTGTAATTGCGAGATTGCTTTTATCAATAGTTGGCGCAGGATTTGTTATTGGAATAAGAATGGTATCTGAATGGTTCCCTCCCAAAGAAATTGGATTAGCTGAGGGAATATATGGAGGATGGGGAAATTTTGGATCTGCTTTTTCTGCACTTTCTCTTGTTGCCGTTGCTGGATTCTTGTCTTTTTCAGGAGGTTTTGAGTTGCCAACTGGAGCTGTACTGAATTGGAGAGGAGCTATTGCGCTTACAGGAATTATTTCTTTTGTTTATGGAATTATTTATTTCTTTAGTGTGACTGACACACCTCCAGGAAAACCCTACCAAAGGCCTGCAAAAACAGCTGGTTTAGAAGTAACAAGTATAAGAGATTTCTGGGGTTTAATTGGAATGAATATTCCATTCGCAGCAATTCTTTCAGTACTATGTTGGAGACTTCAGAAGGTAGGTTTTCTAACTTCTTCTACTTATCCAATAGCTTTGCTTGCAGTATTGGCTTGGTTTGTTTTTCAGACTTGGGGAATTGTAAGGACAAATATTGAATTGTTGAAAGGAACTAAAATTTACCCTAAAGAAGATAGATATGAATTCAAACAAGTAGCTATTTTGGAATTAACTTACATAGTAAATTTTGGTTCTGAATTGGCAGTAGTTTCTATGCTTCCTAGTTTCTTTGAATTTACTTTTGATTTACCTAAAGCTGTAGCTGGAATTTTGGCATCATGTTATGCATTTGTGAATTTAATAGCTAGACCTGCAGGAGGATTAATATCTGACAGAACAGGTAATAGAAAAAATACAATGGGATTCCTGACAATGGGATTAGGTTTTGGATATCTATTGATGTCTTTAATAAAACCTGGAACTTTTACAGGATCAGCAGGAATTCTTATGGCTGTATTTTTAACTATGCTCTGTTCATTTTTCGTTCAATCAGGAGAAGGTTCAACTTTTGCTTTAGTTCCTTTAGTTAAAAAGAGAGTGACAGGACAAATAGCTGGATTGGTTGGGGCTTATGGAAATGTTGGTGCGGTAACTTATCTAAATATTTATAGCCTTTTACCTTTATGGATGGGAGGAGGTAAAGATCCTTCGCCAGAAATAATTGCTGCTTCCAATAGTGCTTTCTTCCAAGTTTTGGGTATAGCAGGATTAATAGTTGGATTCTTCTGTTATTTCTTTTTAAAAGAACCTCAAGGATCATTCGCAGATGCTTATGAAGGGGAAAAAGCT
>AG-429-C19_2717341811
ATGTTAAGTGATGTTTGGTCGTTAAATGGGAGATATAGAACCCTTCACCTCACCTGGTTTGCTTTTTTTCTTACATTTGTAGTCTGGTTTAATCTAGCTCCTCTTGCTACTACGGTTAAGGCAGATTTAGGACTTTCTGTTGCTCAGATTAGGACAGTTGCAATCTGTAATGTGGCCCTAACAATCCCAGCTAGAGTATTGATTGGAATGTTGTTAGATAAATTTGGTCCAAGAAAGACATATTCCACAATTTTGATATTTTCTGTAGTCCCATGCTTGTTATTTGCAAGTGCTCAAGATTTTAATCAACTTGTAATTTCTAGACTACTTTTATCCATTGTTGGAGCGGGATTCGTAATTGGCATAAGAATGGTTTCTGAATGGTTTCCTCCTAAGGAAATAGGTTTAGCTGAAGGAATATATGGAGGTTGGGGAAATTTTGGATCAGCTTTTTCTGCTCTTTCACTGGTTGCAGTAGCTGGATTTCTATCCTTTTCAGGAGGATTTGAATTACCTACTGGAGCAGTTCTTAACTGGAGAGGGGCTATTGCACTGACCGGAATTATTTCTTTCGTATACGGAATAATTTATTTCTTTAATGTAACTGATACCCCTCCTGGAAAACCTTATCAGAGGCCAGCTAAAACAGCAGGTTTAGAAGTTACATCCATTAGAGATTTCTGGGGTTTAATTGGAATGAATGTTCCATTCGTAGCAATTCTTTCTGTTTTATGCTGGAGACTTCAGAAGGTAGGTTTCCTTACATCCTCTACTTATCCAATAGCTTTGCTTGCAGTCTTGGCATGGTTTATTTTTCAGACATGGGGGATTGTGAGGACAAATATTGAATTATTAAAGGGTACTAAAATTTATCCTAAAGAGGATAGATATGAATTTAAGCAAGTTGCCATTTTAGAGCTGACTTATATTGTCAACTTTGGCTCCGAACTAGCCGTAGTTTCTATGCTTCCTAGTTTCTTTGAATTTACATTTGACTTGCCTAAAGCCATAGCTGGAATACTTGCATCATGTTATGCATTTGTAAATTTAATAGCTAGACCAGCTGGCGGATTAATTTCTGATAGAACAGGTAATAGAAAAAATACTATGGGCTTCCTAACAATGGGTTTAGGTTTTGGTTATTTATTGATGAGCTTGATAAAACCTGGAACTTTCACAGGATCAGCAGGTATTCTAGTAGCTGTTCTTTTAACTATGCTATGTTCATTCTTTGTTCAATCAGGAGAAGGTTCAACTTTTGCTTTAGTTCCCTTAGTTAAAAAAAGAGTTACAGGACAAATAGCTGGTTTAGTTGGAGCCTATGGAAATGTCGGGGCAGTTACTTACCTTAATGTATACAGTCTTTTACCTCTTTGGATGGGAGGAGGGAAAGACCCCTCTCCAGAAATAATTGCGTCTTCTAATAGTGCTTTCTTCCAAGTTTTAGGGATAGCTGGCTTAGTAGTTGGATTCTTCTGTTACTTCTTCTTAAAAGAACCTCAAGGATCATTCGCGGATGCTTATGAAGGGGAAAAAGCT
>AG-442-N07_2717369842
ATGTTAAGTGACGTTTGGTCTTTAAATGGCAGATATAGAACTCTTCACCTCACCTGGTTTGCCTTTTTCCTTACTTTTGTTGTTTGGTTTAACCTCGCACCTCTTGCAACTACTGTTAAAGCCGATTTAGGTTTATCTGTTGCTCAAATTAGAACAGTAGCAATATGTAATGTCGCTTTGACTATCCCTGCAAGAGTTTTGATTGGAATGTTATTGGATAAATTTGGCCCAAGAAAAACTTACTCAACAATTTTGATATTTTCTGTCGTGCCATGTTTATTATTTGCTAGTGCTCAAGACTTCAATCAACTTGTTATTGCGAGATTGCTTTTATCAATAGTAGGAGCAGGTTTTGTTATCGGAATAAGAATGGTCTCTGAGTGGTTCCCTCCGAAAGAAATTGGTTTGGCTGAGGGAATATATGGAGGATGGGGAAATTTTGGATCTGCTTTTTCTGCTCTTTCTCTTGTTGCCGTAGCTGGATTCTTGTCTTTTTCAGGAGGGTTTGAGTTGCCTACTGGAGCTGTACTTAATTGGAGGGGAGCTATTGCTCTTACAGGAATTATTTCTTTCGTTTATGGAATTATTTATTTCTTTAGTGTGACTGATACACCTCCAGGAAAACCTTATCAAAGGCCTGCAAAAACAGCTGGTTTAGAAGTAACGAGTATAAGAGATTTCTGGGGTTTAATTGGAATGAATGTCCCATTCGCAGCAATTCTTTCAGTCCTATGTTGGAGACTTCAAAAAGTAGGTTTCCTTACTTCATCTACTTATCCAATAGCCTTAATCTCAGTTTTAGCTTGGTTTATTTTCCAAACTTGGGGAATTATAAGAACGAATATTGAATTATTAAATGGAACTAAAATTTACCCTAAAGAAGATAGATATGAATTCAAACAAGTAGCGATCTTGGAATTAACTTACATCGTAAATTTTGGATCAGAATTGGCAGTAGTTTCAATGCTTCCTAGTTTCTTTGAATTTACATTTGATTTACCTAAAGCTGTAGCCGGAATTCTTGCATCATGTTATGCATTTGTGAATTTAATAGCTAGACCTGCCGGAGGATTGATATCTGACAGAACAGGCAATAGAAAAAATACAATGGGATTCCTAACTATGGGATTAGGGTTTGGATATCTATTGATGTCTTTAATAAAACCTGGAACTTTTACAGGATCAGCAGGAATTCTTATGGCTGTATTTTTAACGATGCTTTGTTCATTTTTTGTACAATCTGGAGAAGGTTCAACTTTTGCTTTAGTACCCTTAGTTAAAAAAAGAGTTACAGGACAAATAGCTGGATTAGTTGGGGCTTATGGAAATGTTGGTGCGGTAACTTATTTAAATATTTATAGCCTTTTACCTTTATGGATGGGTGGAGGTAAAGATCCTTCTCCAGAAATAATTGCTGCTTCAAATAGTGCCTTCTTCCAAGTTTTAGGTATAGCAGGATTAATAGTTGGATTCTTCTGTTATTTCTTTTTAAAGGAACCTCAAGGATCATTCGCGGATGCTTATGAAGGCGAAAAAGCT
>AG-449-C14_2717371891
ATGTTAAGTGACGTTTGGTCTTTAAATGGCAGATATAGAACTCTTCACCTCACCTGGTTTGCCTTTTTCCTTACTTTTGTTGTTTGGTTTAACCTCGCACCTCTTGCAACTACTGTTAAAGCCGATTTAGGTTTATCTGTTGCTCAAATTAGAACAGTAGCAATATGTAATGTCGCTTTGACTATCCCTGCAAGAGTTTTGATTGGAATGTTATTGGATAAATTCGGCCCAAGAAAAACTTACTCGACAATTTTGATATTTTCTGTCGTGCCATGTTTATTATTTGCTAGTGCTCAAGACTTCAATCAACTTGTTATTGCGAGATTGCTTTTATCAATAGTAGGAGCAGGTTTTGTTATCGGAATAAGAATGGTCTCTGAGTGGTTCCCTCCTAAAGAAATTGGTTTGGCTGAGGGAATATATGGAGGATGGGGAAATTTTGGATCTGCTTTTTCTGCACTTTCTCTTGTTGCCGTAGCTGGATTCTTGTCTTTTTCAGGAGGGTTTGAGTTACCTACTGGAGCTGTACTTAATTGGAGGGGAGCTATTGCTCTTACAGGAATTATTTCTTTCGTTTATGGAATTATTTATTTCTTTAGTGTGACTGATACACCTCCAGGAAAACCTTACCAAAGGCCTGCAAAAACAGCTGGTTTAGAAGTAACGAGTATAAGAGATTTCTGGGGTTTAATTGGAATGAATGTCCCATTCGCAGCAATTCTTTCAGTCCTATGTTGGAGACTTCAAAAAGTAGGTTTCCTTACTTCATCTACTTATCCAATAGCCTTAATCGCAGTTTTAGCTTGGTTTATTTTCCAAACTTGGGGAATTATAAGAACGAATATTGAATTATTAAATGGAACTAAAATTTACCCTAAAGAAGATAGATATGAATTCAAACAAGTAGCGATCTTGGAATTAACCTACATCGTAAATTTTGGATCAGAATTGGCAGTAGTTTCAATGCTGCCTAGTTTCTTTGAATTTACATTTGATTTACCTAAAGCTGTAGCAGGAATTCTTGCATCATGTTATGCATTTGTGAATTTAATAGCTAGACCTGCCGGAGGATTGATATCTGACAGAACAGGCAATAGAAAAAATACAATGGGATTCCTAACTATGGGATTAGGGTTTGGATATTTATTGATGTCTTTAATAAAACCTGGAACTTTTACAGGATCAGCAGGAATTCTTATGGCTGTATTTTTAACGATGCTTTGTTCATTTTTTGTACAATCAGGAGAAGGTTCAACTTTTGCTTTAGTTCCCTTAGTTAAAAAAAGAGTAACAGGACAAATAGCTGGATTGGTTGGGGCTTATGGAAATGTTGGTGCGGTAACTTATCTAAATATTTATAGCCTTTTACCTTTATGGATGGGTGGTGGTAAAGATCCTTCTCCAGAAATAATTGCTGCTTCAAATAGTGCCTTCTTCCAAGTTTTAGGTATAGCAGGATTAATAGTTGGATTCTTCTGTTATTTCTTTTTAAAGGAACCTCAAGGATCATTCGCAGATGCTTATGAAGGCGAAAAAGCG
>AG-449-K21_2717734570
ATGTTAAGTGACGTTTGGTCTTTAAATGGCAGATATAGAACTCTTCACCTCACCTGGTTTGCCTTTTTCCTTACTTTTGTTGTTTGGTTTAACCTCGCACCTCTTGCAACTACTGTTAAAGCCGATTTAGGTTTATCTGTTGCTCAAATTAGAACAGTAGCAATATGTAATGTCGCTTTGACTATCCCTGCAAGAGTTTTGATTGGAATGTTATTGGATAAATTTGGCCCAAGAAAAACTTACTCAACAATTTTGATATTTTCTGTCGTGCCATGTTTATTATTTGCTAGTGCTCAAGACTTCAATCAACTTGTTATTGCGAGATTGCTTCTATCAATAGTAGGAGCAGGTTTTGTTATCGGAATAAGAATGGTCTCTGAGTGGTTCCCTCCGAAAGAAATTGGTTTGGCTGAGGGAATATATGGAGGATGGGGAAATTTTGGATCTGCTTTTTCTGCTCTTTCTCTTGTTGCCGTAGCTGGATTCTTGTCTTTTTCAGGAGGGTTTGAGTTACCTACTGGAGCTGTACTTAATTGGAGGGGAGCTATTGCTCTTACAGGAATTATTTCTTTCGTTTATGGAATTATTTATTTCTTTAGTGTGACTGATACACCTCCAGGAAAACCTTATCAAAGGCCTGCAAAAACAGCTGGTTTAGAAGTAACGAGCATAAGAGATTTCTGGGGTTTAATTGGAATGAATGTCCCATTCGCAGCAATTCTTTCAGTCCTATGTTGGAGACTTCAAAAAGTAGGTTTCCTTACTTCATCTACTTATCCAATAGCCTTAATCGCAGTTTTAGCTTGGTTTATTTTCCAAACTTGGGGAATTATAAGAACGAATATTGAATTATTAAATGGAACTAAAATTTACCCTAAAGAAGATAGATATGAATTCAAACAAGTAGCGATCTTGGAATTAACTTACATCGTAAATTTTGGATCAGAATTGGCAGTAGTTTCAATGCTTCCTAGTTTCTTTGAATTTACATTTGATTTACCTAAAGCTGTAGCCGGAATTCTTGCATCATGTTATGCATTTGTGAATTTAATAGCTAGACCTGCCGGAGGATTGATATCTGACAGAACAGGTAATAGAAAAAATACAATGGGATTCCTAACTATGGGATTAGGGTTTGGATATCTATTGATGTCTTTAATAAAACCTGGAACTTTTACAGGATCAGCAGGAATTCTTATGGCTGTATTTTTAACGATGCTTTGTTCATTTTTTGTACAATCTGGAGAAGGTTCAACTTTTGCTTTAGTACCCTTAGTTAAAAAAAGAGTAACAGGACAAATAGCTGGATTGGTAGGGGCATATGGAAATGTTGGTGCGGTAACTTATTTAAATATTTATAGCCTTTTACCTTTATGGATGGGTGGAGGCAAAGATCCTTCTCCGGAAATAATTGCTGCTTCAAATAGTGCCTTCTTCCAAGTTTTAGGTATAGCAGGATTAATAGTTGGATTCTTCTGTTATTTCTTTTTAAAGGAACCTCAAGGATCATTCGCGGATGCTTATGAAGGCGAAAAAGCT
>AG-459-A02_2717382270
ATGTTAAGTGATGTTTGGTCTTTAAATGGCAGATATAGAACTCTTCACCTCACCTGGTTTGCCTTTTTCCTTACTTTTGTTGTTTGGTTTAACCTCGCACCTCTTGCAACTACTGTTAAAGCCGATTTAGGTTTATCTGTTGCTCAAATTAGAACAGTAGCAATATGTAATGTTGCTTTGACTATCCCTGCAAGAGTTTTGATTGGAATGTTATTGGATAAATTTGGCCCAAGAAAAACTTACTCAACAATATTGATATTTTCTGTCGTCCCATGTTTATTATTTGCTAGTGCTCAAGACTTCAATCAACTTGTTATTGCGAGATTGCTTTTGTCAATAGTAGGAGCAGGTTTTGTTATCGGAATAAGAATGGTATCTGAGTGGTTCCCTCCAAAAGAAATTGGTTTGGCTGAGGGAATATATGGAGGATGGGGAAATTTTGGATCTGCTTTTTCTGCCCTTTCTCTTGTTGCCGTAGCTGGATTCTTGTCTTTTTCAGGAGGGTTTGAGTTGCCAACTGGAGCTGTACTTAATTGGAGGGGAGCTATTGCTCTTACAGGAATTATTTCTTTCGTTTATGGAATTATTTATTTCTTTAATGTGACTGATACACCTCCAGGAAAACCTTATCAAAGGCCTGCAAAAACAGCTGGTTTAGAAGTGACAAGTATAAGAGATTTCTGGGGTTTAATTGGGATGAATGTCCCATTCGCAGCAATTCTTTCAGTTCTATGTTGGAGACTTCAAAAAGTAGGTTTCCTTACTTCATCTACTTATCCAATAGCCTTAATCGCAGTTTTAGCGTGGTTTATTTTCCAAACTTGGGGAATTATAAGAACGAATATTGAATTACTAAATGGAACTAAAATTTACCCTAAAGAAGATAGATATGAATTCAAACAAGTTGCTATCTTGGAATTAACTTACATTGTAAATTTTGGATCAGAATTGGCAGTAGTTTCAATGCTTCCTAGTTTCTTTGAATTTACATTTGATTTACCTAAAGCTGTAGCCGGAATTCTTGCATCATGTTATGCATTTGTGAATTTAATAGCTAGACCTGCAGGAGGATTGATATCTGACAGAACAGGCAATAGAAAAAACACAATGGGATTCCTAACTATGGGATTAGGGTTTGGATATCTATTGATGTCTTTAATAAAACCTGGAACTTTCACAGGATCAGCAGGGATTCTTATGGCTGTATTTTTAACTATGCTTTGTTCATTTTTTGTTCAATCAGGAGAAGGTTCAACTTTTGCTTTAGTTCCCTTAGTTAAAAAAAGAGTAACAGGACAAATAGCTGGATTGGTTGGGGCTTATGGAAATGTTGGTGCGGTAACTTATCTAAATATTTATAGCCTCTTACCTTTATGGATGGGTGGAGGTAAAGATCCTTCTCCAGAAATAATTGCTGCTTCAAATAGTGCCTTCTTCCAAGTCTTAGGTATAGCAGGATTAATAGTTGGATTCTTCTGTTATTTCTTTTTAAAGGAACCTCAAGGATCATTCGCGGATGCTTATGAAGGCGAAAAAGCT
>AG-459-A09_2717735150
ATGTTAAGTGATGTTTGGTCTTTGAATGGAAGATATAGAACTCTTCATCTTACTTGGTTTGCTTTTTTCCTTACATTTGTAGTCTGGTTTAATCTCGCTCCTCTTGCGACGACTGTCAAAGCTGATTTAGGTTTATCTGTTGCTCAAATTAGGACGGTTGCAATCTGTAATGTGGCTCTAACAATTCCAGCAAGAGTATTGATCGGAATGTTATTAGATAAATTTGGTCCAAGAAAAACCTACTCAACTATTTTGATATTTTCTGTAGTGCCATGCTTATTATTTGCGAGCGCTCAAACTTTTAATCAACTTGTAATTTCTAGGTTGCTTTTATCAATAGTTGGAGCAGGATTTGTTATTGGTATAAGAATGGTATCAGAATGGTTTCCTCCAAAAGAAATCGGCTTGGCTGAAGGAATATATGGAGGCTGGGGAAATTTTGGATCTGCCTTTTCTGCTCTTTCTCTGGTTGCAGTAGCTGGATTTCTATCATTTTCAGGAGGTTTTGAATTACCTACTGGAGCGGTTCTTAACTGGAGAGGTGCCATAGCACTTACTGGAATAATTTCTTTCGTATATGGAATTATTTATTTCTTTAATGTAACTGATACTCCACCGGGAAAACCTTATCAGAGACCAGATAAAACAGCAGGTTTAGAAGTTACGAGTATTAGAGATTTCTGGGGTTTGATTGGAATGAATGTTCCATTTGTAGCAATTCTTTCTGTCTTATGCTGGAGACTTCAGAAGGTTGGTTTTCTAACGTCTTCTACTTATCCAATAGCTTTGCTTGCAGTATTGGCTTGGTTTGTTTTTCAGACTTGGGGAATTGTAAGGACAAATATTGAATTGTTGAAAGGAACTAAAATTTATCCCAAAGAAGATAGATATGAATTTAAGCAAGTAGCAATTTTAGAACTAACTTATATTGTGAATTTCGGTTCTGAATTAGCGGTGGTTTCTATGCTTCCAAGTTTCTTTGAATTTACATTTGATTTACCTAAAGCAATAGCTGGAATACTTGCATCATGTTATGCATTTGTGAATTTAATAGCTAGACCTGCAGGAGGATTAATATCTGACAGAACAGGGAATAGAAAAAATACAATGGGATTCTTAACAATGGGATTAGGTTTTGGATATCTTTTGATGTCTTTAATAAAACCTGGAACTTTTACAGGATCGGCAGGAATTCTTATGGCTGTATTTTTAACTATGCTATGTTCATTTTTCGTTCAATCAGGGGAAGGTTCAACTTTTGCTTTAGTTCCTTTAGTTAAAAAAAGAGTAACAGGACAAATAGCTGGATTGGTTGGGGCTTATGGAAATGTTGGTGCAGTAACTTATCTAAATATTTATAGTCTTTTACCTCTTTGGATGGGTGGAGGGAAAGATCCCTCACCAGAAATAATTGCTGCTTCTAATAGTGCTTTCTTTCAGGTTTTAGGGATAGCAGGCCTCGTAGTTGGATTTTTCTGCTATTTCTTCTTAAAAGAACCACAAGGATCATTTGCAGATGCTTATGAAGGTGAAAAAGCT
>AG-459-B06_2717736996
ATGTTAAGTGATGTTTGGTCTTTAAATGGCAGATACAGAACTCTTCACCTCACCTGGTTTGCTTTTTTCCTTACTTTTGTTGTCTGGTTCAACCTCGCACCTCTTGCAACTACTGTTAAAGCTGATTTAGGTTTATCTGTTGCTCAAATTAGGACAGTAGCAATATGTAATGTTGCTTTAACTATTCCAGCAAGGGTTTTGATTGGAATGTTATTGGATAAATTTGGCCCAAGAAAAACTTATTCAACAATCTTGATATTTTCTGTAGTCCCATGTTTATTATTTGCTAGTGCGCAAGACTTCAATCAACTAGTTATTGCGAGATTGCTTTTATCAATAGTAGGCGCAGGTTTTGTTATCGGAATAAGAATGGTATCTGAGTGGTTCCCTCCCAAAGAAATTGGTTTGGCTGAAGGAATATATGGAGGATGGGGAAATTTTGGATCTGCTTTTTCTGCTCTTTCTCTTGTTGCCGTAGCTGGCTTCTTGTCTTTTTCAGGAGGATTTGAGTTGCCAACTGGAGCTGTACTTAACTGGAGGGGGGCTATTGCTCTTACAGGGATTATTTCTTTCGTTTATGGAATTATCTATTTCTTTAGTGTAACTGATACACCTCCAGGAAAACCTTATCAAAGGCCTGCAAAAACAGCTGGTTTAGAAGTAACCAGTATAAGAGATTTCTGGGGTTTAATTGGAATGAATGTTCCATTCGCAGCAATTCTTTCAGTCCTATGTTGGAGACTTCAAAAAGTAGGTTTCCTTACTTCATCCACTTATCCAATAGCCTTACTCGCAGTTTTAGCTTGGTTTATTTTCCAAACTTGGGGAATTGTAAGAACGAATATTGAATTATTAAATGGAACTAAAATTTATCCTAAAGAAGATAAATATGAATTCAAACAAGTAGCTATTTTGGAATTAACTTACATTGTAAATTTTGGATCAGAATTGGCAGTAGTTTCTATGCTTCCTAGTTTCTTTGAATTTACATTTGATTTACCTAAAGCTGTTGCCGGAATTCTTGCATCATGTTATGCATTTGTGAATTTAATAGCTAGACCTGCGGGAGGATTGATATCTGACAGAACAGGCAATAGAAAAAATACAATGGGATTCCTAACTATGGGATTAGGATTTGGATATCTATTGATGTCTTTAATAAAACCTGGAACTTTTACTGGATCAGCCGGAATTCTTATGGCTGTATTTTTAACTATGCTTTGTTCATTTTTTGTTCAATCAGGAGAAGGCTCAACTTTTGCTTTAGTTCCCTTAGTTAAAAAAAGAGTAACAGGACAAATAGCTGGATTGGTTGGGGCTTATGGAAATGTTGGAGCGGTAACTTATCTAAATATTTATAGCCTCTTACCTTTATGGATGGGTGGAGGTAAAGATCCTTCTCCAGAAATAATTGCTGCTTCAAATAGTGCGTTCTTCCAAGTTTTAGGTATAGCAGGATTAATAGTTGGATTCTTCTGTTATTTCTTTTTAAAGGAGCCTCAAGGATCATTCGCGGATGCTTATGAAGGGGAAAAAGCT
>AG-459-D04_2717740409
ATGTTAAGTGACGTTTGGTCTTTAAATGGCAGATATAGAACTCTTCACCTCACCTGGTTTGCCTTTTTCCTTACCTTTGTTGTATGGTTTAACCTCGCACCTCTTGCAACTACTGTTAAAGCTGATTTAGGTTTATCTGTTGCTCAAATTAGAACAGTAGCAATATGTAATGTCGCTTTGACTATCCCTGCAAGAGTTTTGATTGGAATGTTATTGGATAAATTTGGCCCAAGAAAAACTTACTCAACAATTTTGATATTTTCTGTCGTGCCATGTTTATTATTTGCTAGTGCTCAAGACTTCAATCAACTTGTTATTGCGAGATTGCTTTTATCAATAGTAGGAGCAGGTTTTGTTATCGGAATAAGAATGGTCTCTGAATGGTTCCCTCCGAAAGAAATTGGTTTGGCTGAGGGAATATATGGAGGATGGGGAAATTTTGGATCTGCTTTTTCTGCTCTTTCTCTTGTTGCCGTAGCCGGATTCTTGTCTTTTTCAGGAGGGTTTGAGTTACCTACTGGAGCTGTACTTAATTGGAGGGGAGCTATTGCTCTTACAGGAATTATTTCTTTCGTTTATGGAATTATTTATTTCTTTAGTGTGACTGATACACCTCCAGGAAAACCTTATCAAAGGCCTGCAAAAACAGCTGGTTTAGAAGTAACGAGTATAAGAGATTTCTGGGGTTTAATTGGAATGAATGTCCCATTCGCAGCAATTCTTTCAGTCCTATGTTGGAGACTTCAAAAAGTAGGTTTCCTTACTTCATCTACTTATCCAATTGCCTTAATCGCAGTTTTAGCTTGGTTTATTTTCCAAACTTGGGGAATTATAAGAACGAATATTGAATTATTAAATGGAACTAAAATTTACCCTAAAGAAGATAAATATGAATTCAAACAAGTAGCGATCTTGGAATTAACTTACATCGTAAATTTTGGATCAGAATTGGCAGTAGTTTCAATGCTTCCTAGTTTCTTTGAATTTACATTTGATTTACCTAAAGCTGTAGCCGGAATTCTTGCATCATGTTATGCATTTGTGAATTTAATAGCTAGACCTGCCGGAGGATTGATATCTGACAGAACAGGCAATAGAAAAAATACAATGGGATTCCTAACTATGGGATTAGGGTTTGGATATCTATTGATGTCTTTAATAAAACCTGGAACTTTTACAGGATCAGCGGGAATTCTTATGGCTGTATTTTTAACGATGCTTTGTTCATTTTTTGTACAATCTGGAGAAGGTTCAACTTTTGCTTTAGTACCCTTAGTTAAAAAAAGAGTAACAGGACAAATAGCTGGATTGGTTGGGGCTTATGGAAATGTTGGTGCGGTAACTTATCTAAATATTTATAGCCTTTTACCTTTATGGATGGGTGGAGGTAAAGATCCTTCTCCAGAAATAATTGCTGCTTCAAATAGTGCCTTCTTCCAAGTTTTAGGTATAGCAGGATTAATAGTTGGATTCTTCTGTTATTTCTTTTTAAAGGAACCTCAAGGATCATTCGCGGATGCTTATGAAGGCGAAAAAGCT
>AG-459-J14_2717742789
ATGTTAAGCGACGTTTGGTCTCTAAATGGCAGATATAGAACTCTTCACCTCACCTGGTTTGCCTTTTTCCTTACTTTTGTTGTTTGGTTTAACCTTGCACCTCTTGCAACTACTGTTAAAGCCGATTTAGGTCTATCTGTTGCTCAAATTAGAACTGTAGCAATATGTAATGTCGCTTTGACTATCCCTGCAAGAGTTTTGATTGGAATGTTATTGGATAAATTTGGCCCAAGAAAAACTTACTCAACAATTTTGATATTTTCTGTAGTGCCATGTTTATTATTTGCTAGTGCTCAAGACTTCAATCAACTTGTTATTGCGAGATTGCTTTTATCAATAGTAGGAGCAGGTTTTGTTATCGGAATAAGAATGGTCTCTGAGTGGTTCCCTCCGAAAGAAATTGGTTTAGCTGAGGGAATATATGGAGGATGGGGAAATTTTGGATCTGCTTTTTCTGCTCTTTCTCTTGTTGCCGTAGCTGGATTCTTGTCTTTTTCAGGAGGGTTTGAGTTACCTACTGGAGCTGTACTTAATTGGAGGGGAGCTATTGCTCTTACAGGAATTATTTCTTTCGTTTATGGAATTATTTATTTCTTTAGTGTGACTGATACACCTCCAGGAAAACCTTATCAAAGGCCTGCAAAAACAGCTGGTTTAGAAGTAACGAGTATAAGAGATTTCTGGGGTTTAATTGGAATGAATGTCCCATTCGCAGCAATTCTTTCAGTCCTATGTTGGAGACTTCAAAAAGTAGGTTTCCTTACTTCATCTACTTATCCAATAGCCTTAATCGCGGTTTTAGCTTGGTTTGTTTTCCAAACTTGGGGAATTATAAGAACGAATATTGAATTATTAAATGGAACTAAAATTTACCCTAAAGAAGATAGATATGAATTCAAACAAGTAGCGATCTTGGAATTAACTTACATCGTAAATTTTGGATCAGAATTGGCAGTAGTTTCAATGCTTCCTAGTTTCTTTGAATTTACATTTGATCTACCTAAAGCTGTTGCCGGAATTCTTGCATCATGTTATGCATTTGTGAATTTAATAGCTAGACCTGCCGGAGGATTGATATCTGACAGAACAGGCAATAGAAAAAATACAATGGGATTCCTAACTATGGGATTAGGGTTTGGATATCTTTTGATGTCTTTAATAAAACCTGGAACTTTTACAGGATCAGCAGGAATTCTTATGGCTGTATTTTTAACGATGCTTTGTTCATTTTTTGTTCAATCAGGTGAAGGTTCAACTTTTGCTTTAGTACCCTTAGTTAAAAAAAGAGTAACAGGACAAATAGCTGGATTGGTTGGGGCTTATGGAAATGTTGGTGCGGTAACTTATTTAAATATTTATAGCCTTTTACCTTTATGGATGGGTGGAGGTAAAGATCCTTCTCCAGAAATAATTGCCGCTTCAAATAGTGCCTTCTTCCAAGTTTTAGGTATAGCAGGTTTAATAGTTGGATTCTTCTGTTATTTCTTTTTAAAGGAACCTCAAGGATCATTCGCGGATGCTTATGAAGGCGAAAAAGCT
>AG-459-J20_2717743690
ATGTTAAGTGATGTTTGGTCTTTGAATGGAAGATATAGAACTCTTCATCTTACTTGGTTTGCTTTTTTCCTTACATTTGTAGTTTGGTTTAATCTCGCTCCTCTTGCGACGACTGTTAAAGCCGATTTAGGTTTATCTGTTGCTCAAATTAGGACGGTTGCAATCTGTAATGTGGCTCTAACAATTCCAGCAAGAGTATTGATAGGAATGTTATTAGATAAATTTGGTCCAAGAAAAACCTACTCAACTATTTTGATATTTTCTGTAGTGCCATGCTTATTATTTGCGAGCGCTCAAACTTTTAATCAACTTGTAATTTCTAGATTGCTTTTATCAATAGTTGGAGCAGGATTTGTTATTGGTATAAGAATGGTATCAGAATGGTTCCCTCCAAAAGAAATCGGCTTGGCTGAAGGAATATATGGAGGCTGGGGAAATTTTGGATCTGCCTTTTCTGCTCTTTCACTGGTTGCAGTAGCTGGATTTCTATCATTTTCAGGAGGTTTTGAATTACCTAGTGGAGCGGTTCTTAACTGGAGAGGTGCCATAGCACTTACTGGAATCATTTCTTTCGTATATGGAATTATTTATTTCTTTAATGTAACTGATACTCCACCGGGAAAACCTTATCAGAGACCAGATAAAACAGCAGGTTTAGAAGTTACGAGTATTAGAGATTTCTGGGGTTTAATTGGAATGAATGTTCCATTTGTAGCAATTCTTTCTGTCTTATGCTGGAGACTTCAGAAGGTAGGTTTTCTAACTTCTTCTACTTATCCAATAGCTTTGCTTGCAGTATTGGCTTGGTTTGTTTTTCAGACTTGGGGAATTGTAAGGACAAATATTGAATTGTTGAAAGGAACTAAAATTTATCCCAAAGAAGATAGATATGAATTTAAGCAAGTAGCAATTTTAGAACTAACTTATATTGTGAATTTCGGTTCTGAATTAGCGGTGGTTTCTATGCTTCCAAGTTTCTTTGAATTTACATTTGATTTACCTAAAGCAATAGCTGGAATACTTGCATCATGTTATGCATTTGTGAATTTAATAGCTAGACCTGCAGGAGGATTAATATCTGACAGAACAGGTAATAGAAAAAATACAATGGGATTCTTAACAATGGGATTAGGTTTTGGATATCTTTTGATGTCTTTAATAAAACCTGGAACTTTTACAGGATCAGCAGGAATTCTTATGGCTGTATTTTTAACTATGCTATGTTCATTTTTCGTTCAATCAGGAGAAGGTTCAACTTTTGCTTTAGTTCCTTTAGTTAAAAAAAGAGTAACGGGACAAATAGCTGGATTGGTTGGGGCTTATGGAAATGTTGGTGCAGTAACTTATCTAAATATTTATAGTCTTTTACCTCTTTGGATGGGTGGAGGGAAAGATCCCTCACCAGAAATAATTGCGGCTTCTAATAGTGCTTTCTTTCAGGTTTTAGGGATAGCAGGCCTTGTAGTTGGATTTTTCTGCTATTTCTTCTTAAAAGAACCACAAGGATCATTTGCAGATGCTTATGAAGGTGAAAAAGCT
>AG-459-O09_2717383790
---------------------------------------------------------------------------------------------------------------------------------------------------------------------------------------------------------------------------------------------------------------------------------------------------------------------------------------------------------------------------------------------------------------------------------------------------------------------------------------------------------------------------------------------------------------------------------------------------------------------------------------------------------------------------------------------------------------------------------------------------------------------------------------------------------------------------------------------------------------------------------------------------------------------------------------------------------------------------------------------------------------------------ACATTTGATTTACCTAAAGCCGTAGCCGGAATTCTTGCATCATGTTATGCATTTGTGAATTTAATAGCTAGACCTGCCGGAGGATTGATATCTGACAGAACAGGCAATAGAAAAAACACAATGGGATTCCTAACTATGGGATTAGGGTTTGGATATCTATTGATGTCTTTAATAAAACCTGGAACTTTCACAGGATCAGCAGGAATTCTTATGGCTGTATTTTTAACTATGCTTTGTTCATTTTTTGTTCAATCAGGAGAAGGTTCAACTTTTGCTTTAGTTCCCTTAGTTAAAAAAAGAGTAACAGGACAAATAGCTGGATTGGTTGGGGCTTATGGAAATGTTGGTGCAGTAACTTATCTAAATATTTATAGCCTTTTACCTTTATGGATGGGTGGAGGTAAAGATCCTTCTCCAGAAATAATTGCTGCTTCAAATAGTGCCTTCTTCCAAGTCTTAGGTATAGCAGGATTAATAGTTGGATTCTTCTGTTATTTCTTTTTAAAGGAACCTCAAGGATCATTCGCGGATGCTTATGAAGGCGAAAAAGCT
>AG-459-P02_2717384566
ATGTTAAGTGATGTTTGGTCTTTGAATGGAAGATATAGAACTCTTCATCTCACTTGGTTTGCTTTTTTCCTTACATTTGTAGTTTGGTTTAATCTCGCTCCTCTTGCGACGACTGTCAAAGCTGATTTAGGTTTATCTGTTGCTCAAATTAGGACGGTTGCAATCTGTAATGTGGCTCTAACAATTCCAGCAAGAGTATTGATCGGAATGTTATTAGATAAATTTGGTCCAAGAAAAACCTACTCAACTATTTTGATATTTTCTGTAGTGCCATGCTTATTATTTGCGAGCGCTCAAACTTTTAATCAACTTGTAATTTCTAGGTTGCTTTTATCAATAGTTGGAGCAGGATTTGTTATTGGTATAAGAATGGTATCAGAATGGTTTCCTCCAAAAGAAATCGGCTTGGCTGAAGGAATATATGGAGGCTGGGGAAATTTTGGATCTGCCTTTTCTGCTCTTTCACTGGTTGCAGTAGCTGGATTTCTATCATTTTCAGGAGGTTTTGAATTACCTACTGGAGCGGTTCTTAACTGGAGAGGTGCCATAGCACTTACTGGAATAATTTCTTTCGTATATGGAATTATTTATTTCTTTAATGTAACTGATACTCCACCGGGAAAACCTTATCAGAGACCAGATAAAACAGCAGGTTTAGAAGTTACGAGTATTAGAGATTTCTGGGGTTTGATTGGAATGAATGTTCCATTTGTAGCAATTCTTTCTGTCTTATGCTGGAGACTTCAGAAGGTTGGTTTTCTAACGTCTTCTACTTATCCAATAGCTTTGCTTGCAGTATTGGCTTGGTTTGTTTTTCAGACTTGGGGAATTGTAAGGACAAATATTGAATTGTTGAAAGGAACTAAAATTTATCCCAAAGAAGATAGATATGAATTTAAGCAAGTAGCAATTTTAGAACTAACTTATATTGTGAATTTCGGTTCTGAATTAGCGGTGGTTTCTATGCTTCCAAGTTTCTTTGAATTTACATTTGATTTACCTAAAGCAATAGCTGGAATACTTGCATCATGTTATGCATTTGTGAATTTAATAGCTAGACCTGCAGGAGGATTAATATCTGACAGAACAGGTAATAGAAAAAATACAATGGGATTCTTAACAATGGGATTAGGTTTTGGATATCTTTTGATGTCTTTAATAAAACCTGGAACTTTTACAGGATCGGCAGGAATTCTTATGGCTGTATTTTTAACTATGCTATGTTCATTTTTCGTTCAATCAGGGGAAGGTTCAACTTTTGCTTTAGTTCCTTTAGTTAAAAAAAGAGTAACAGGACAAATAGCTGGATTGGTTGGGGCTTATGGAAATGTTGGTGCAGTAACTTATCTAAATATTTATAGTCTTTTACCTCTTTGGATGGGTGGAGGGAAAGATCCCTCACCAGAAATAATTGCTGCTTCTAATAGTGCTTTCTTTCAGGTTTTAGGGATAGCAGGCCTCGTAGTTGGATTTTTCTGCTATTTCTTCTTAAAAGAACCACAAGGATCATTTGCAGATGCTTATGAAGGTGAAAAAGCT
>AG-670-A04_2717524215
---------------------------------------------------------------------------------------------------------------------------------------------------------------------------------------------------------------------------------------------------------------------------------------------------------------AACCAGCTGGTGGTGGCCCGTCTGCTGCTCTCCATCGTTGGCGCCGGCTTTGTGATCGGCATCCGCATGGTGGCCGAGTGGTTCCCGCCCAAGGAAATCGGCCTGGCTGAAGGCATCTACGGCGGCTGGGGCAACTTCGGCTCCGCCTTCTCCGCCCTCACCATGGTGGCCCTCGCTGGCTTCCTCTCCTTCTCCGGCGGTTTCGAACTGCCCACTGGCGCTGTTCTGAACTGGCGCGGTGCCATCTCTCTGACCGGCATCGTCTCCGCCGTCTACGGCATCTTCTACTTCTTCAACGTCACCGACACCCCCCCCGGCAAGACGTACCAGCGCCCTGAGAAAACCGCAGGCCTGGAAGTCACCTCGATGCGGGACTTTTGGGGTCTGCTGGGTATGAACGTGCCCTTCGCAGCCATCCTCTGCGTGCTTTGCTGGCGTCTCGGAAAGGTGGGCTTCCTCACCGCAAGCACCTATCCGCTGGCCCTCGGTGCCGTTGCCGTCTGGTTTGCCTTCCAGACCTGGGGAATCATCCGCACCAACCGCGACCTGATCCTCGGCAACAAGATCTATCCCAGGGAAGACCGCTACGAGTTCCGCCAGGTGGCGATCCTCGAGCTCACCTACATCGTGAACTTCGGCTCCGAACTGGCCGTGGTTTCGATGCTGCCCACCTTCTTTGAAACCACCTTCGATCTGCCGAAGGCCACCGCCGGAATCCTGGCGTCCTGCTTCGCTTTCGTGAACCTGGTCGCCCGCCCTGCCGGTGGTCTGATTTCCGACAGCGTCGGCAGCCGCAAGAACACCATGGGCTTCCTCACCGCCGGTCTCGGCGTGGGCTACCTGGTGATGAGCATGATCAAGCCGGGCACCTTCACCGGCACCACCGGCATCGCTGTTGCCGTGGTGATAACCATGCTCGCATCCTTCTTCGTGCAGTCAGGTGAAGGCGCCACCTTCGCGCTGGTGCCCCTTGTCAAGCGTCGCGTCACCGGTCAGGTGGCCGGCCTGGTGGGTGCTTACGGCAACGTTGGTGCTGTGACCTACCTGACCATCTTCAGCCTCCTGCCGATGTGGATGGGCGGAGGCGGCGAACCCACCCCAGAGGTGATCGCGGCTTCCAACAGTGCCTTCTTCCAAATCCTGGGCGTAGCCGGTCTGATCGTGGCCTTCTTCTGCTTCTTCTTCCTGAAGGAGCCCAAGGGATCCTTCGCAGACCTGCACGAAGGCGAAACCGCC
>AG-670-A05_2717525888
ATGCTTGGCGACCTCTGGTCGTTCCAGGGCAGGTACCGAACACTTCACCTCACCTGGATCGCCTTCTTCCTGACCTTCGTGGTCTGGTTCAACCTGGCCCCTTTGGCCACCACCGTGAAAGCGGATCTCGGACTGACTGTTGGCCAGATCCGCACAGTGGCCATCTGCAACGTGGCTCTCACCATTCCGGCTCGCGTGCTGATTGGCATGCTCCTGGACAAATTCGGACCCCGGATCACCTACTCCTCGATCCTGTGGTTCTCGGCCATTCCCTGCCTGTTGTTTGCCTCAGCTCAGGACTTCAACCAGTTGGTGGTGGCCCGTCTCTTGCTCTCTATCGTCGGCGCCGGTTTCGTGATCGGCATCCGCATGGTGGCCGAGTGGTTCCCGCCAAAGGAAATCGGCCTGGCGGAAGGCATTTACGGAGGCTGGGGCAATTTTGGTTCCGCCTTCTCCGCCCTTTCGATGGTGGCCTTCGCTGGCTTCCTCTCATTTTCCGGTGGCTTCGAACTGCCCACTGGCGCTGTTTTGAACTGGCGCGGTGCCATCGCTCTGACCGGCATTATTTCAGCCATCTACGGAGTTTTCTACTTCTTCAACGTCACAGACACACCCCCCGGCAAGACTTACCAGCGTCCAGAAAAGACTGCGGGTCTGGAAGTCACATCCATGCGCGACTTCTGGGGTCTGCTGGGCATGAACGTGCCATTCGCAGCCATTCTCTGCGTGCTCTGCTGGCGCCTCAACAAGGTGGGCTTTCTCACAACTGCCACTTACCCCCTAGCCCTCGGTGCCGTTGCCCTTTGGTTTGCATTCCAGACCTGGGGCATCATCCGCACCAACCGCGATTTGATCCTGGGCAACAAGGTCTATCCCAAGGAAGACCGCTACGAGTTCCGCCAAGTTGCGATCCTCGAGCTCACTTACATCGTGAACTTCGGCTCCGAACTAGCAGTGGTATCAATGTTGCCCACCTTCTTTGAAACCACTTTCGATCTGCCGAAGGCCACCGCCGGAATCCTGGCCTCCTGTTTCGCTTTTGTGAACCTAGTGGCTCGCCCTGCCGGTGGTCTGATTTCCGACAGTGTCGGCAGCCGCAAGAACACCATGGGCTTCCTCACAGCCGGTCTCGGCATTGGTTACCTGGTGATGAGCATGATTAAGCCAGGCACCTTCTCCGGCACCAGCGGCATCGCAGTTGCTGTGGTGATCACCATGCTCGCCTCCTTCTTCGTGCAGTCCGGAGAAGGCGCCACCTTCGCGCTGGTGCCCCTGGTCAAGCGTCGCATCACCGGTCAGGTGGCTGGCCTGGTGGGTGCCTACGGCAACGTTGGTGCTGTGACCTACCTGACCATCTTCAGCCTGCTCCCGATGTGGATGGGCGGCGGTGGTGAACCCACCCCCGAGGTGATCGCAGCCTCCAACAGCGCCTTCTTCCAGATCCTGGGCGTGGCGGGTCTAATCGTGGCCTTCTTCTGCTTCTTCTTCCTCAAGGAACCCAAAGGTTCGTTTGCGGAGTTGCACGAAGGCGAGACCGCC
>AG-670-A19_2717528349
------GGCGACCTTTGGTCGTTCCAGGGCAGGTACCGAACCCTTCACCTGACCTGGATCGCCTTCTTCCTGACCTTCGTGGTCTGGTTCAACCTGGCCCCCCTGGCCACCACCGTGAAAGCGGACCTGGGTCTGACCGTTGGTCAGATCCGCACCGTGGCCATCTGCAACGTGGCCCTAACCATCCCGGCGCGCGTGCTGATCGGCATGCTCCTGGACAAATTCGGACCCCGGATCACCTACTCCTCGATCCTGGTGTTCTCGGCGATTCCCTGCCTGCTGTTTGCTTCCGCTCAGGACTTCAACCAGCTGGTGGTGGCCCGTCTGCTGCTCTCCATCGTTGGCGCCGGCTTTGTGATCGGCATCCGCATGGTGGCCGAGTGGTTCCCGCCTAAGGAAATCGGCCTGGCTGAAGGCATCTACGGCGGCTGGGGCAACTTCGGCTCCGCCTTCTCCGCCCTCACCATGGTGGCCCTCGCTGGCTTCCTCTCCTTCTCCGGCGGTTTCGAACTGCCTACTGGCGCTGTTCTGAACTGGCGCGGTGCCATCGCTCTGACCGGCATCGTCTCCGCCGTCTACGGCTTCTTCTACTTCTTCAACGTCACCGACACCCCCCCCGGCAAGACATACCAGCGCCCTGAGAAAACCGCAGGCCTGGAAGTCACCTCGATGCGGGACTTTTGGGGTCTGCTGGGCATGAACGTGCCCTTCGCAGCTATCCTCTGCGTGCTTTGCTGGCGTCTCGGAAAGGTGGGCTTCCTCACCGCAAGCACCTATCCGCTGGCCCTCGGTGCCGTTGCCGTCTGGTTTGCCTTCCAGACCTGGGGAATCATCCGCACCAACCGCGACCTGATCCTCGGCAACAAGGTCTATCCCAGGGAAGACCGCTACGAGTTCCGCCAGGTGGCGATCCTCGAGCTCACCTACATCGTGAACTTCGGCTCCGAACTGGCCGTGGTTTCGATGCTGCCCACCTTCTTTGAAACCACCTTCGATCTGCCGAAGGCCACCGCCGGAATCCTGGCGTCCTGCTTCGCTTTCGTGAACCTGGTCGCCCGCCCTGCCGGTGGTCTGATTTCCGACAGCGTCGGCAGCCGCAAGAACACCATGGGCTTCCTCACCGCCGGTCTCGGCGTGGGCTATCTGGTGATGAGCATGATCAAGCCGGGCACCTTCACCGGCACCAGCGGCATCGCTGTTGCAGTGATGATAACCATGCTCGCATCCTTCTTCGTGCAGTCAGGTGAAGGCGCCACCTTCGCGCTGGTGCCCCTTGTCAAGCGTCGCGTCACCGGTCAGGTGGCCGGCCTGGTGGGTGCTTACGGCAACGTTGGTGCTGTGACCTACCTGACCATCTTCAGCCTCCTGCCGATGTGGATGGGCGGAGGCGGCGAACCCACCCCAGAGGTGATCGCGGCTTCCAACAGTGCCTTCTTCCAAATCCTGGGCGTAGCCGGTCTGATCGTGGCCTTCTTCTGCTTCTTCTTCCTGAAGGAGCCCAAGGGATCCTTCGCAGACCTGCACGAAGGCGAAACCGCC
>AG-670-B23_2717530261
---------------------------------------------------------------------------------------------------------------------------------------------------------------------------------------------------------------------------------------------------------------------------------------------------------------------------------------------------------------------------------------------------------------------------------------------------------------------------------------------------------------------------------------------------------------------------------------------------------------------------------------------------------------------------------------------ATGCGCGACTTCTGGGGTCTGCTGGGCATGAACGTGCCCTTTGCAGCCATCCTCTGCGTGCTCTGCTGGCGCCTCAGCAAGGTGGGCTTCCTCACCCCAAGCACCTATCCCCTGGCCCTCGGCGCCGTAGTCCTCTGGTTTGCCTTCCAAACCTGGGGAATTATTCGCACCAACAGCGACCTGATCCTCGGTAATAAGGTCTATCCCAAGGAAGATCGCTACGAGTTCCGCCAGGTGGCGATCCTCGAGCTCACATACATCGTGAACTTCGGCTCTGAACTGGCCGTGGTTTCGATGCTGCCCACCTTCTTTGAAACCACCTTCGATCTACCGAAGGCCACCGCCGGAATCCTGGCCTCCTGCTTCGCTTTCGTGAACCTGGTGGCACGCCCTGCCGGTGGTTTGATCTCCGACAGCGTCGGCAGCCGAAAGAACACCATGGGCTTCCTCACCGCCGGCCTCGGCTTGGGTTACCTCGTGATGAGCATGATCAAGCCAGGCACCTTTACCGGCACCACCGGCATTGCCGTTGCCGTGGTGATCACCATGCTCGCCTCGTTCTTCGTGCAGTCCGGTGAAGGTGCCACCTTCGCGCTGGTGCCCCTTGTCAAACGTCGCGTGACCGGTCAGGTGGCCGGCCTGGTGGGTGCCTACGGCAACGTTGGTGCCGTGACCTACCTGACTATCTTCAGCCTCCTGCCGATGTGGATGGGCGGCGGCGGCGAACCCACCCCCGAGGTGATCGCAGCTTCAAATAGTGCCTTCTTCCAGATCCTGGGCGTGGCTGGTCTGATCGTGGCCTTCTTCTGCTTCTTCTTCCTGAAGGAGCCCAAGGGGTCCTTTGCAGACCTGCACGAAGGCGAAACTGCC
>AG-670-D07_2717532033
ATGCTTGGCGACCTCTGGTCATTCCAGGGGAGATATAGAACTCTTCATCTCACCTGGTTCGCCTTTTTTCTGACGTTCGTCGTCTGGTTCAATCTCGCCCCTCTCGCGACAACAGTTCGAGCCGATCTGAACCTTGATATCGGTCAGATCCGCACCGTTGCCATCTGCAACGTGGCCCTCACCATCCCGGCCCGCGTGCTGATCGGGATGCTCCTAGACAAATTCGGACCCCGGATCACCTATTCCTCGATCCTGGTCTTCTCTGCAATTCCCTGTCTGCTGTTTGCTTCAGCGCAGGATTTCAACCAGCTCGTCGTCGCTCGACTGCTGTTGTCCATCGTTGGTGCCGGCTTCGTGATCGGCATCCGCATGGTGGCTGAATGGTTCCCGCCAAAAGAGATTGGATTGGCCGAAGGCATCTATGGCGGCTGGGGCAACTTCGGCTCCGCTTTCTCGGCCCTCACCATGGTGGCCCTCGCTGGCTTCCTCTCCTTTTCAGGGGGATTCACACTTCCCACAGGCGACATTCTGAATTGGCGCGGTGCCATCGCACTCAGCGGCATTGTTTCAGCCGTGTACGGCGTCTTCTACTTCTTCAGTGTTACTGATACGCCACCAGGCAAAAGCTATCAACGTCCAGCAAGAACAGCAGGCCTGGAAGTCACCTCCATTCGTGATTTCTGGGGTCTCATCGGAATGAATGTGCCCTTCGCAGCCATTCTCTGTGTGCTGTGTTGGCGTCTAAAAAAGGTCGGTTTTCTCACCGAATCCACCTATCCCCTGGCTCTTGCAGCCGTGGGTCTGTGGTTTGCTTTTCAGACGTGGGGAATCATTCGCACCAACCGCGAATTGCTCAGCGGATCCAAGATCTATCCGAAAGAAGACCGCTACGAGTTTCGACAGGTCGCCATTCTCGAGCTCACTTACATCGTGAACTTCGGCTCCGAACTGGCCGTGGTCTCGATGCTGCCGACCTTCTTTGAAACCACCTTCGATCTGCCGAAGGCCACTGCCGGCATCCTGGCCTCCTGCTTCGCCTTCGTGAACCTGGTGGCCCGCCCTGCCGGTGGTCTGATCTCCGACAGCGTTGGCAGTCGCAAGAACACCATGGGCTTCCTCACCGCCGGACTCGGCGTGGGTTACCTGGTGATGAGCATGATCAAGCCGGGCACCTTCAGTGGCACCACCGGCATCATCGTGGCCGTGTTGATCACCATGCTCGCGTCGTTCTTCGTGCAGTCCGGTGAAGGCGCAACCTTCGCGCTTGTGCCCCTGGTGAAGCGTCGTGTCACCGGACAGGTGGCTGGCCTGGTGGGCGCTTACGGCAACGTTGGTGCTGTGACTTACCTGACCATTTTCAGCCTCCTGCCGATGTGGATGGGCGGCGGCGGTGAACCCACGCCTGAGGTGATCGCAGCCTCCAACAGCGCCTTCTTCCAGGTGCTGGGCGTTGCCGGTTTGATCGTTGCTTTCTTCTGCTTCTTCTTCCTCAAGGAGCCAAAAGGATCCTTCGCAGAGCTGCACGAAGGCGAAACGGCC
>AG-670-F22_2717535524
ATGCTTGCCGAACTCTGGTCATTCCAGGGGAGATACCGAACACTTCATCTCACCTGGTTTGCATTCTTTTTAACCTTTGTCGTTTGGTTCAATCTGGCGCCACTGGCCACAACAGTGAAGGCGGATCTTGGACTGACCGTTGGCCAGATCCGCACGGTTGCAATCTGCAATGTTGCGCTCACCATTCCAGCCCGTGTGCTGATTGGCATGTTGCTGGATAAATTCGGCCCTCGACGCACCTATTCCACCCTGCTGGTGTTCTCGGTGATTCCTTGCCTGATGTTTGCATCAGCCCAGGATTTCAATCAACTGGTGGTGTCCCGTCTGCTGCTCTCCATCGTGGGCGCCGGCTTCGTGATTGGCATCCGCATGGTGGCCGAATGGTTCCCTCCTAAAGAGATCGGTCTAGCAGAGGGAATCTATGGCGGCTGGGGCAACTTCGGCTCCGCTTTCTCGGCACTGAGTCTTGTTGCACTAGCTGGCTTTCTCTCCTTCTCCGGTGGATTCGATCTGCCAACTGGCGCCACCCTGAACTGGCGAGGAGCGATTGCATTGACGGGCATCATCTCGGCCGTGTATGGCGTGATCTACTTCTTCAACGTCACCGACACTCCTCCAGGAAAGGAATATCAACGCCCTGAAAAGACTGCAGGTCTTGAGGTCACGTCGATGAGAGATTTCTGGGGATTACTGGGCATGAATGTTCCCTTCGCGGCAATCCTCTGTGTTCTCTGCTGGAGACTTCAGAAAGTTGGATTCCTGAACGCTGGAACTTATCCACTGGCCCTGCTGGCTGTACTCATCTGGTTCATCTTCCAAACCTGGGGAATCATCCGCACCAACCGTGATCTGATCATGGGAACCAAGGTGTACCCCAAGGAAGATCGTTATGAGTTCCGTCAGGTGGCAATCCTCGAACTCACCTACATCGTGAACTTCGGTTCGGAGCTGGCTGTGGTTTCCATGCTTCCAACGTTCTTTGAAACCACATTCGACCTGCCGAAAGCAACAGCAGGAATCTTGGCCTCCTGTTTCGCCTTCGTGAACCTGGTCGCTCGTCCAGCGGGTGGTCTGATCTCCGACAAACTCGGCAGCAGAAAAAACACCATGGGCTTTCTCACAGCCGGCCTCGGCATCGGCTATCTGGTGATGAGCCTGATCAAACCAGGCACATTCAGCGGTTCCACCGGCATCTTCATTGCCGTGATGATCACCATGCTTGCTTCCTTCTTCGTTCAATCAGGGGAAGGTGCAACATTCGCCCTCGTGCCGCTGGTGAAGCGTCGCGTCACCGGTCAGGTGGCAGGTCTGGTTGGGGCCTACGGCAACGTCGGTGCCGTGACTTATCTCACCATTTTCAGCCTGCTGCCGCTCTGGATGGGTGGAGGCAAGGATCCTTCCCCTGAGGTGATCGCCGCCTCCAACAGTGCGTTTTTCCAGATTCTGGGAATCGCAGGCCTGATCGTGGCTTTCTTCTGCTTCTTCTTCCTCAAGGAACCCAAGGGATCCTTCGATGAGTTGCATGAAGGTGAAAGTCCT
>AG-670-M18_2717404274
ATGTTAAGTGATGTTTGGTCTTTAAATGGCAGATATAGAACTCTCCACCTCACCTGGTTTGCATTTTTCCTTACTTTTGTTGTTTGGTTTAACCTCGCACCTCTTGCAACTACTGTTAAAGCCGATTTAGGTTTATCTGTTGCTCAAATTAGAACAGTAGCAATATGTAATGTTGCTTTGACTATCCCTGCAAGAGTTTTGATTGGAATGCTATTAGATAAATTTGGCCCGAGAAAAACTTACTCAACAATTTTGATATTTTCTGTCGTGCCATGTTTATTATTTGCTAGTGCTCAAGACTTCAATCAACTTGTTATTGCGAGATTGCTTTTATCAATAGTAGGAGCAGGTTTTGTTATCGGAATAAGAATGGTATCTGAATGGTTCCCTCCGAAAGAAATTGGTTTGGCTGAGGGAATATATGGAGGATGGGGAAATTTTGGATCTGCTTTTTCTGCTCTTTCTCTTGTTGCAGTAGCTGGATTCTTGTCTTTTTCAGGAGGGTTTGAGTTGCCTACTGGAGCTGTACTTAATTGGAGGGGAGCTATTGCTCTTACAGGAATTATTTCTTTCGTTTATGGAATTATTTATTTTTTTAGTGTGACTGATACACCTCCAGGAAAACCTTATCAAAGGCCTGCAAAAACAGCTGGTTTAGAAGTAACGAGTATAAGGGATTTCTGGGGTTTAATTGGAATGAATGTTCCATTCGCAGCAATTCTTTCAGTCCTATGTTGGAGACTTCAAAAAGTAGGTTTCCTTACTTCATCTACTTATCCAATAGCCTTAATCGCAGTTTTAGCATGGTTTATTTTCCAAACTTGGGGAATCATAAGAACGAATATTGAATTATTAAATGGAACTAAAATTTACCCTAAAGAAGATAGATATGAATTCAAACAAGTAGCGATCTTGGAATTGACTTACATTGTAAATTTTGGATCAGAATTGGCAGTAGTTTCAATGCTTCCTAGTTTCTTTGAATTTACATTTGATTTACCTAAAGCTGTAGCCGGAATTCTTGCATCATGTTACGCATTTGTGAATTTAATAGCTAGACCTGCAGGAGGATTGATATCTGACAGAACAGGCAATAGAAAAAACACAATGGGATTTCTAACTATGGGATTAGGGTTTGGATATCTATTGATGTCTTTAATAAAACCTGGAACTTTTACAGGATCAGCAGGAATTCTTATGGCTGTATTTTTAACTATGCTTTGTTCATTTTTTGTTCAATCAGGAGAAGGTTCAACTTTTGCTTTAGTTCCCTTAGTTAAAAAAAGAGTAACAGGACAAATAGCTGGATTGGTTGGGGCTTATGGAAATGTTGGTGCGGTAACTTATCTAAATATTTACAGCCTTTTACCTTTATGGATGGGTGGAGGTAAAGATCCTTCTCCAGAAATAATTGCTGCTTCAAATAGTGCCTTCTTCCAAGTTTTAGGTATAGCAGGATTAATAGTTGGATTCTTCTGTTATTTCTTTTTAAAGGAACCTCAAGGATCATTCGCGGATGCTTATGAAGGCGAAAAAGCT
>AG-673-A03_2717540203
ATGCTTGCCGAACTCTGGTCATTCCAGGGGAGATACCGAACACTTCATCTCACCTGGTTTGCATTCTTTTTAACCTTTGTCGTTTGGTTCAATCTGGCGCCACTGGCCACAACAGTGAAGGCGGATCTTGGACTGACCGTTGGCCAGATCCGCACGGTTGCAATCTGCAATGTTGCGCTCACCATTCCAGCCCGTGTGCTGATTGGCATGTTGCTGGATAAATTCGGCCCTCGACGCACCTATTCCACCCTGCTGGTGTTCTCGGTGATTCCTTGCCTGATGTTTGCATCAGCCCAGGATTTCAATCAACTGGTGGTGTCCCGTCTGCTGCTCTCCATCGTGGGCGCCGGCTTCGTGATTGGCATCCGCATGGTGGCCGAATGGTTCCCTCCTAAAGAGATCGGTCTAGCAGAGGGAATCTATGGCGGCTGGGGCAACTTCGGCTCCGCTTTCTCGGCACTGAGTCTTGTTGCACTAGCTGGCTTTCTCTCCTTCTCCGGTGGATTCGATCTGCCAACTGGCGCCACCCTGAACTGGCGAGGAGCGATTGCATTGACGGGCATCATCTCGGCCGTGTATGGCGTGATCTACTTCTTCAACGTCACCGACACCCCTCCAGGAAAGGAATATCAACGCCCTGAAAAGACTGCAGGTCTTGAAGTCACTTCGATGAGAGATTTCTGGGGATTGCTGGGCATGAATGTTCCCTTCGCAGCAATTCTCTGTGTTCTCTGCTGGAGGCTTCAGAAAGTTGGATTCCTGAACGCTGGAACTTACCCACTGGCCCTGCTGGCTGTACTTGTCTGGTTCATCTTCCAAACCTGGGGAATCATCCGCACCAACCGTGATCTGATCATGGGAACCAAGGTGTATCCCAAAGAAGATCGTTATGAGTTCCGTCAGGTGGCCATCCTCGAACTCACCTACATCGTGAACTTCGGTTCGGAGCTGGCTGTGGTTTCCATGCTGCCAACGTTCTTTGAAACCACATTCGACCTGCCGAAAGCAACAGCAGGAATCTTGGCCTCCTGTTTCGCCTTCGTGAACCTGGTCGCTCGTCCAGCGGGTGGTCTGATCTCCGACAAACTCGGCAGCAGAAAAAACACCATGGGCTTTCTCACAGCCGGCCTCGGCATCGGCTATCTGGTGATGAGCCTGATCAAACCGGGCACATTCAGCGGTTCCACTGGCATCTTCATTGCCGTGGTGATCACCATGCTTGCTTCCTTCTTCGTTCAATCAGGGGAAGGTGCAACATTCGCCCTCGTGCCGCTGGTGAAGCGTCGCGTCACCGGTCAGGTGGCAGGTCTGGTTGGGGCCTACGGCAACGTCGGTGCCGTGACTTACCTCACCATTTTCAGCCTGCTGCCGCTCTGGATGGGTGGAGGCAAGGATCCTTCCCCTGAGGTGATCGCCGCCTCCAACAGTGCGTTTTTCCAGATTCTGGGAATTGCAGGTCTGATCGTGGCTTTCTTCTGCTTCTTCTTCCTCAAGGAACCCAAGGGATCCTTCGATGAGTTGCATGAAGGTGAAAGTCCC
>AG-673-B08_2717543679
ATGCTTGGCGACCTCTGGTCGTTCCAGGGGAGGTATCGAACCCTTCACCTCACCTGGATCGCTTTTTTCCTGACCTTCGTGGTCTGGTTCAACCTGGCCCCATTGGCCACCACCGTTAAAGCGGATCTGGGTCTGACCGTCGGTCAGATCCGCACCGTGGCCATCTGCAACGTGGCTCTCACGATTCCGGCCCGTGTGCTGATCGGCATGCTGCTGGACAAATTCGGACCCCGGCTCACCTATTCGGCAATCCTGGTTTTTTCAGCCATCCCCTGCCTGCTGTTTGCCTCCGCGCAGGACTTCAACCAGCTGGTGGTAGCTCGACTTCTCCTCTCAATTGTCGGTGCCGGCTTCGTGATCGGCATCCGCATGGTTGCGGAGTGGTTCCCTCCCAAGGAAATCGGCCTGGCTGAAGGCATTTACGGCGGTTGGGGCAACTTTGGTTCCGCCTTTTCCGCCCTCACCATGGTGGCCCTCGCAGGCTTCCTGTCCTTCTCCGGCGGTTTTGAACTGCCCAGCGGCGCGGTTCTCAACTGGCGGGGCGCGATCGCCCTCACCGGACTCGTTTCCGCTGCCTACGGCTTCTTTTACTTCTTCAACGTCTCCGACACCCCTCCCGGCAAGACCTACCAGCGGCCAGCAAAGACCGCCGGCCTGGAAGTCACCTCGATGCGCGACTTCTGGGGTCTGCTGGGCATGAACGTGCCATTCGCGGCCATCCTCTGCGTTCTCTGCTGGCGTCTGTCGAAAGTTGGCTTCCTCACGGCCGCCACCTATCCCCTGGCCCTGGGCGCAGTGGCTGTCTGGTTCGCCTTCCAGACCTGGGGAATCATCCGCACCAACCGCGAGCTGATCCTCGGCAACAAGGTTTATCCCAAGGAAGACCGGTACGAGTTCCGCCAGGTGGCGATCCTCGAACTCACCTACATCGTCAACTTCGGCTCCGAACTGGCCGTGGTGTCGATGCTGCCCACCTTCTTTGAAACCACCTTCGATCTGCCGAAGGCAACCGCCGGAATCCTGGCGTCCTGCTTCGCCTTCGTGAACCTGGTAGCGCGCCCTGCCGGCGGTCTGCTCTCCGACCGGGTCGGCAGCCGCAAAAACACGATGGGCTTCCTCACTGCCGGTCTCGGCGTGGGCTATCTGGTGATGAGCATGATCAAGCCGGGCACCTTTTCCGGCACGAGCGGCATTTTCGTGGCCGTTGTGATCACCATGCTGGCCTCCTTCTTCGTCCAGTCGGGTGAGGGCGCCACTTTTGCGCTGGTGCCGCTGGTGAAGCGTCGTGTCACCGGGCAGGTGGCTGGCCTCGTGGGCGCCTACGGCAACGTCGGCGCTGTGACCTACCTCACCATCTTCAGTCTCCTGCCGATGTGGATGGGCGGCGGTGGCGAACCCACTCCCGAGGTGATTGCAGCATCCAACAGCGCCTTTTTCCAGATCCTGGGCGTCGCTGGTTTGATCGTGGCTTTCTTCTGCTTCTTCTTCCTCAAGGAACCCAAGGGTTCCTTCGCTGAACTGCACGAAGGCGAAACGGCC
>AG-673-D02_2717144345
ATGCTTGGCGAACTCTGGTCATTCCAGGGGAGATACCGAACACTTCATCTCACCTGGTTTGCATTCTTTCTAACTTTTGTCGTTTGGTTCAATCTGGCGCCACTGGCCACAACAGTGAAGGCGGATCTCGGACTAACCGTTGGTCAGATCCGCACGGTTGCAATCTGCAATGTTGCGCTCACCATTCCAGCCCGTGTGCTGATTGGCATGTTGCTGGATAAATTCGGCCCTCGACGCACCTATTCCACCCTGCTGGTGTTCTCGGTGATTCCCTGCCTGATGTTTGCATCAGCCCAGGATTTCAATCAACTGGTGGTGTCCCGTCTGCTGCTTTCCATCGTGGGCGCCGGCTTCGTGATCGGCATTCGCATGGTGGCCGAATGGTTCCCTCCCAAAGAAATCGGTTTGGCGGAGGGCATCTATGGCGGCTGGGGCAATTTCGGCTCCGCTTTCTCAGCGCTGAGCCTGGTTGCACTGGCTGGCTTTCTCTCCTTCTCCGGGGGATTCGAACTGCCAACTGGCGCCACCCTGAACTGGCGAGGAGCGATTGCATTAACGGGAATCATCTCGGCCGTGTATGGCGTGATCTACTTCTTCAACGTCACCGACACCCCTCCAGGAAAGGACTATCAACGCCCTGAGAAGACTGCAGGTCTTGAAGTCACTTCGATGAGAGATTTCTGGGGATTGCTGGGCATGAATGTTCCCTTCGCAGCAATTCTCTGTGTTCTCTGCTGGAGACTTCAGAAAGTTGGATTCCTGAACGCTGGAACTTACCCACTGGCCCTGCTGGCTGTACTCGTCTGGTTCATCTTCCAAACCTGGGGAATCATCCGCACCAACCGTGATCTGATCATGGGAACCAAGGTGTATCCCAAAGAAGATCGTTATGAGTTCCGTCAGGTGGCCATCCTCGAACTCACCTACATCGTGAACTTCGGTTCCGAACTGGCTGTGGTTTCGATGCTGCCAACGTTCTTTGAAACCACATTCGACCTGCCGAAAGCAACAGCAGGAATCTTGGCCTCCTGTTTCGCCTTCGTGAACCTGGTCGCTCGTCCAGCGGGTGGTCTGATCTCCGACAAACTCGGCAGCAGAAAAAACACCATGGGCTTTCTCACAGCCGGCCTCGGCATCGGCTATCTGGTGATGAGCCTGATCAAACCTGGCACATTCAGCGGTTCCACCGGCATCTTCATTGCCGTGGTGATCACCATGCTTGCTTCCTTCTTCGTTCAATCAGGGGAAGGTGCAACATTCGCCCTCGTGCCGCTGGTGAAGCGTCGCGTCACCGGTCAGGTGGCAGGTCTGGTTGGGGCCTACGGCAACGTCGGTGCCGTGACTTACCTCACCATTTTCAGCCTGCTGCCGCTCTGGATGGGTGGAGGCAAGGATCCTTCCCCTGAGGTGATCGCAGCCTCCAACAGTGCGTTTTTCCAGATTCTGGGAATTGCAGGTCTGATCGTGGCTTTCTTCTGCTTCTTCTTCCTCAAGGAACCCAAGGGATCCTTCGATGAGTTGCATGAAGGTGAAAGTCCC
>AG-673-F03_2717546857
ATGCTTGCCGAACTCTGGTCATTCCAGGGGAGATACCGAACACTTCATCTCACCTGGTTTGCATTCTTTTTAACCTTTGTCGTTTGGTTCAATCTGGCGCCACTGGCCACAACAGTGAAGGCGGATCTTGGACTGACCGTTGGCCAGATCCGCACGGTTGCAATCTGCAATGTTGCGCTCACCATTCCAGCCCGTGTGCTGATTGGCATGTTGCTGGATAAATTCGGCCCTCGACGCACCTATTCCACCCTGCTGGTGTTCTCGGTGATTCCTTGCCTGATGTTTGCATCAGCCCAGGATTTCAATCAACTGGTGGTGTCCCGTCTGCTGCTCTCCATCGTGGGCGCCGGCTTCGTGATTGGCATCCGCATGGTGGCCGAATGGTTCCCTCCTAAAGAGATCGGTCTAGCAGAGGGAATCTATGGCGGCTGGGGCAACTTCGGCTCCGCTTTCTCGGCACTGAGTCTTGTTGCACTAGCTGGCTTTCTCTCCTTCTCCGGTGGATTCGATCTGCCAACTGGCGCCACCCTGAACTGGCGAGGAGCGATTGCATTGACGGGCATCATCTCGGCCGTGTATGGCGTGATCTACTTCTTCAACGTCACCGACACTCCTCCAGGAAAGGAATATCAACGCCCTGAAAAGACTGCAGGTCTTGAAGTCACTTCGATGAGAGATTTCTGGGGATTGCTGGGCATGAATGTTCCCTTCGCAGCAATTCTCTGTGTTCTCTGCTGGAGGCTTCAGAAAGTTGGATTCCTGAACGCTGGAACTTACCCACTGGCCCTGCTGGCTGTACTTGTCTGGTTCATCTTCCAAACCTGGGGAATCATCCGCACCAACCGTGATCTGATCATGGGAACCAAGGTGTATCCCAAAGAAGATCGTTATGAGTTCCGTCAGGTGGCCATCCTCGAACTCACCTACATCGTGAACTTCGGTTCCGAACTGGCTGTGGTTTCGATGCTGCCAACGTTCTTTGAAACCACATTCGACCTGCCGAAAGCAACAGCAGGAATCTTGGCCTCCTGTTTCGCCTTCGTGAACCTGGTCGCTCGTCCAGCGGGTGGTCTGATCTCCGACAAACTCGGCAGCAGAAAAAACACCATGGGCTTTCTCACAGCCGGCCTCGGCATCGGCTATCTGGTGATGAGCCTGATCAAACCGGGCACATTCAGCGGTTCCACTGGCATCTTCATTGCCGTGGTGATCACCATGCTTGCTTCCTTCTTCGTTCAATCAGGGGAAGGTGCAACATTCGCCCTCGTGCCGCTGGTGAAGCGTCGCGTCACCGGTCAGGTGGCAGGTCTGGTTGGGGCCTACGGCAACGTCGGTGCCGTGACTTACCTCACCATTTTCAGCCTGCTGCCGCTCTGGATGGGTGGAGGCAAGGATCCTTCCCCTGAGGTGATCGCCGCCTCCAACAGTGCGTTTTTCCAGATTCTGGGAATTGCAGGTCTGATCGTGGCTTTCTTCTGCTTCTTCTTCCTCAAGGAACCCAAGGGATCCTTCGATGAGTTGCATGAAGGTGAAAGTCCC
>AG-676-C06_2717547959
ATGCTTGCCGAACTCTGGTCATTCCAGGGGAGATACCGAACACTTCATCTCACCTGGTTTGCATTCTTTTTAACCTTTGTCGTTTGGTTCAATCTGGCGCCACTGGCCACAACAGTGAAGGCGGATCTTGGACTGACCGTTGGCCAGATCCGCACGGTTGCAATCTGCAATGTTGCGCTCACCATTCCAGCCCGTGTGCTGATTGGCATGTTGCTGGATAAATTCGGCCCTCGACGCACCTATTCCACCCTGCTGGTGTTCTCGGTGATTCCTTGCCTGATGTTTGCATCAGCCCAGGATTTCAATCAACTGGTGGTGTCCCGTCTGCTGCTCTCCATCGTGGGCGCCGGCTTCGTGATTGGCATCCGCATGGTGGCCGAATGGTTCCCTCCTAAAGAGATCGGTCTAGCAGAGGGAATCTATGGCGGCTGGGGCAACTTCGGCTCCGCTTTCTCGGCACTGAGTCTTGTTGCACTAGCTGGCTTTCTCTCCTTCTCCGGTGGATTCGATCTGCCAACTGGCGCCACCCTGAACTGGCGAGGAGCGATTGCATTGACGGGCATCATCTCGGCCGTGTATGGCGTGATCTACTTCTTCAACGTCACCGACACTCCTCCAGGAAAGGAATATCAACGCCCTGAAAAGACTGCAGGTCTTGAAGTCACTTCGATGAGAGATTTCTGGGGATTGCTGGGCATGAATGTTCCCTTCGCAGCAATTCTCTGTGTTCTCTGCTGGAGGCTTCAGAAAGTTGGATTCCTGAACGCTGGAACTTACCCACTGGCCCTGCTGGCTGTACTTGTCTGGTTCATCTTCCAAACCTGGGGAATCATCCGCACCAACCGTGATCTGATCATGGGAACCAAGGTCTATCCCAAAGAAGATCGTTATGAGTTCCGTCAGGTGGCCATCCTCGAACTCACCTACATCGTGAACTTCGGTTCCGAACTGGCTGTGGTTTCGATGCTGCCAACGTTCTTTGAAACCACATTCGACCTGCCGAAAGCAACAGCAGGAATCTTGGCCTCCTGTTTCGCCTTCGTGAACCTGGTCGCTCGTCCAGCGGGTGGTCTGATCTCCGACAAACTCGGCAGCAGAAAAAACACCATGGGCTTTCTCACAGCCGGCCTCGGCATCGGCTATCTGGTGATGAGCCTGATCAAACCGGGCACATTCAGCGGTTCCACTGGCATCTTCATTGCCGTGGTGATCACCATGCTTGCTTCCTTCTTCGTTCAATCAGGAGAAGGTGCAACATTCGCCCTCGTGCCGCTGGTGAAGCGTCGCGTCACCGGTCAGGTGGCAGGTCTGGTTGGGGCCTACGGCAACGTCGGTGCCGTGACTTACCTCACCATTTTCAGCCTGCTGCCGCTCTGGATGGGTGGAGGCAAGGATCCTTCCCCTGAGGTGATCGCCGCCTCCAACAGTGCGTTTTTCCAGATTCTGGGAATTGCAGGTCTGATCGTGGCTTTCTTCTGCTTCTTCTTCCTCAAGGAACCCAAGGGATCCTTCGATGAGTTGCATGAAGGTGAAAGTCCC
>AG-676-E23_2717551116
ATGCTTGGCGAACTCTGGTCATTTCAGGGGAGATACCGAACACTTCATCTCACCTGGTTTGCATTCTTTTTAACTTTTGTCGTTTGGTTCAATCTGGCGCCACTCGCCACAACAGTGAAGGCGGATCTCGGACTAACCGTTGGTCAGATCCGCACAGTTGCAATCTGCAATGTTGCGCTCACCATTCCAGCCCGTGTGCTGATTGGCATGTTGCTGGATAAATTCGGCCCTCGACGCACCTATTCCACCCTGCTGGTGTTCTCGGTGATTCCCTGCCTGATGTTTGCATCAGCCCAGGATTTCAATCAACTGGTGGTGTCCCGTCTGCTGCTTTCCATCGTGGGCGCCGGCTTCGTGATCGGCATTCGCATGGTGGCCGAATGGTTCCCTCCCAAAGAGATCGGTTTGGCGGAGGGCATCTATGGCGGCTGGGGCAATTTCGGCTCCGCTTTCTCAGCGCTGAGCCTGGTTGCACTGGCTGGCTTACTCTCCTTCTCCGGGGGATTCGAACTGCCAACTGGAGCCACCCTGAACTGGCGAGGAGCGATTGCATTAACGGGAATCATCTCGGCCGTGTATGGCGTGATCTACTTCTTCAACGTCACCGACACCCCTCCAGGAAAGGACTATCAACGTCCTGAGAAGACTGCAGGTCTTGAAGTCACTTCGATGAGAGATTTCTGGGGATTGCTGGGCATGAATGTTCCCTTCGCAGCAATTCTCTGTGTTCTCTGCTGGAGACTTCAGAAAGTTGGATTCCTGAACGCTGGAACTTACCCACTGGCCCTGCTGGCTGTACTTGTCTGGTTCATCTTCCAAACCTGGGGAATCATCCGCACCAACCGTGATCTGATCATGGGAACCAAGGTGTATCCCAAAGAAGATCGTTATGAGTTCCGTCAGGTGGCCATCCTCGAACTCACCTACATCGTGAACTTCGGTTCCGAACTGGCTGTGGTTTCGATGCTGCCAACGTTCTTTGAAACCACATTCGACCTGCCAAAAGCAACAGCAGGAATCTTGGCCTCCTGTTTCGCCTTCGTGAACCTGGTCGCTCGTCCAGCGGGTGGTCTGATCTCCGACAAACTCGGCAGCAGAAAAAACACCATGGGCTTTCTCACAGCCGGCCTCGGCATCGGCTATCTGGTGATGAGCCTGATCAAACCGGGCACATTCAGCGGTTCCACTGGCATCTTCATTGCCGTGGTGATCACCATGCTTGCTTCCTTCTTCGTTCAATCAGGGGAAGGTGCAACATTCGCCCTCGTGCCGCTGGTGAAGCGTCGCGTCACCGGTCAGGTGGCAGGTCTGGTTGGGGCCTACGGCAACGTCGGTGCCGTGACTTACCTCACCATTTTCAGCCTGCTGCCGCTCTGGATGGGTGGAGGCAAGGATCCTTCCCCTGAGGTGATCGCGGCCTCCAACAGTGCGTTTTTCCAGATTCTGGGAATTGCAGGTCTGATCGTGGCTTTCTTCTGCTTCTTCTTCCTCAAGGAACCCAAGGGATCCTTCGATGAATTGCATGAAGGTGAAAGTCCC
>AG-679-A02_2717592139
ATGCTTGCCGAACTCTGGTCATTCCAGGGGAGATACCGAACACTTCATCTCACCTGGTTTGCATTCTTTTTAACTTTTGTCGTTTGGTTCAATCTGGCGCCACTGGCCACAACAGTTAAAGCGGATCTTGGACTGACCGTTGGTCAGATCCGCACGGTTGCAATCTGCAATGTTGCGCTCACCATTCCAGCCCGTGTGCTGATTGGCATGTTGCTGGATAAATTCGGCCCTCGACGCACCTATTCCACCCTGCTGGTGTTCTCGGTGATTCCTTGCCTGATGTTTGCATCAGCCCAGGATTTCAATCAACTGGTGGTGTCCCGTCTGCTGCTCTCCATCGTGGGCGCCGGCTTCGTGATTGGCATCCGCATGGTGGCCGAATGGTTCCCTCCCAAAGAAATCGGTTTGGCGGAGGGAATCTATGGCGGCTGGGGCAACTTCGGCTCCGCTTTCTCGGCACTGAGTCTTGTTGCACTAGCTGGCTTTCTCTCCTTCTCCGGTGGATTCGATCTGCCAACTGGCGCCACCCTGAACTGGCGAGGAGCGATTGCATTGACGGGCATCATCTCGGCCGTGTATGGCGTGATCTACTTCTTCAACGTCACCGACACTCCTCCAGGAAAGGAATATCAACGCCCTGAAAAGACTGCAGGTCTTGAGGTCACGTCGATGAGAGATTTCTGGGGATTACTGGGCATGAATGTTCCCTTCGCGGCAATCCTCTGTGTTCTCTGCTGGAGACTTCAGAAAGTTGGATTCCTGAACGCTGGAACTTATCCACTGGCCCTGCTGGCTGTACTCATCTGGTTCATCTTCCAAACCTGGGGAATCATCCGCACCAACCGTGATCTGATCATGGGAACCAAGGTGTACCCCAAGGAAGATCGTTATGAGTTCCGTCAGGTGGCCATCCTCGAACTCACCTACATCGTGAACTTCGGTTCGGAGCTGGCTGTGGTTTCCATGCTTCCAACGTTCTTTGAAACCACATTCGACCTGCCGAAAGCAACAGCAGGAATCCTGGCCTCCTGTTTCGCCTTCGTGAACCTGGTCGCTCGTCCAGCGGGTGGTCTGATCTCCGACAAACTCGGCAGCAGAAAAAACACCATGGGCTTTCTCACAGCCGGCCTCGGCATCGGCTATCTGGTGATGAGCCTCATCAAACCAGGCACATTCAGCGGTTCCACCGGCATCTTCATTGCCGTGGTGATCACCATGCTTGCTTCCTTCTTCGTTCAATCAGGGGAAGGTGCAACATTCGCCCTCGTGCCGCTGGTGAAGCGTCGCGTCACCGGTCAGGTGGCAGGTCTGGTTGGGGCCTACGGCAACGTCGGTGCCGTGACTTATCTCACCATTTTCAGCCTGCTGCCGCTCTGGATGGGTGGAGGCAAGGATCCTTCCCCTGAGGTGATCGCCGCCTCCAACAGTGCGTTTTTCCAGATTCTGGGAATCGCAGGCCTGATCGTGGCTTTCTTCTGCTTCTTCTTCCTCAAGGAACCCAAGGGATCCTTCGATGAGTTGCATGAAGGTGAAAGTCCT
>AG-679-B05_2717597482
ATGCTTGGCGACCTCTGGTCGTTCCAGGGGAGGTATCGAACCCTTCACCTCACCTGGATCGCTTTTTTCCTGACCTTCGTGGTCTGGTTCAACCTGGCCCCATTGGCCACCACCGTTAAATCGGATCTGGGTCTGACCGTCGGTCAGATCCGCACCGTGGCCATCTGCAACGTGGCTCTCACGATTCCGGCCCGTGTGCTGATCGGCATGCTGCTGGACAAATTCGGACCCAGGCTCACCTATTCGGCAATCCTAGTTTTTTCAGCCATCCCCTGCCTGCTATTTGCCTCCGCGCAGGACTTCAACCAGCTGGTGGTAGCTCGACTTCTCCTCTCGATTGTCGGTGCCGGCTTCGTGATCGGCATCCGCATGGTTGCTGAGTGGTTCCCTCCCAAGGAAATCGGCCTGGCTGAAGGCATTTATGGCGGTTGGGGCAACTTTGGTTCCGCCTTTTCCGCCCTCACCATGGTGGCCCTCGCAGGCTTCCTGTCCTTCTCCGGCGGTTTTGAACTGCCCAGCGGCGCGGTTCTCAACTGGCGCGGCGCGATCGCCCTCACCGGACTCGTTTCCGCTGCCTACGGCTTCTTTTACTTCTTCAACGTCTCCGACACCCCTCCCGGCAAGACCTACCAGCGGCCAGCAAAGACCGCCGGCCTTGAAGTCACCTCCATGCGCGACTTCTGGGGTCTGCTGGGCATGAATGTGCCATTCGCGGCCATCCTCTGCGTTCTCTGCTGGCGCTTGTCGAAAGTTGGCTTCCTCACGGCGGCCACCTATCCCCTGGCCCTGGCCGCAGTGGCTGTCTGGTTCGCCTTCCAGACCTGGGGAATCATCCGCACAAATCGCGAGCTGATCCTCGGCAACAAGGTTTATCCCAAGGAAGATCGCTACGAGTTCCGCCAGGTGGCGATCCTCGAACTCACCTACATCGTCAACTTCGGCTCCGAACTCGCCGTGGTGTCGATGCTGCCCACCTTCTTTGAAACCACCTTCGATCTGCCGAAGGCAACCGCCGGAATCCTGGCGTCCTGCTTCGCCTTCGTGAACCTGGTGGCGCGTCCTGCCGGCGGTCTGATCTCCGACCGGGTCGGCAGCCGCAAGAACACGATGGGCTTCCTCACAGCCGGTCTCGGCGTGGGCTATCTGGTGATGAGCATGATCAAGCCGGGCACCTTTTCCGGCACGAGCGGCATTTTCGTGGCTGTTGTCATCACCATGCTGGCCTCCTTCTTCGTCCAGTCGGGTGAGGGAGCCACCTTTGCGCTGGTGCCGCTGGTGAAGCGTCGTGTCACCGGGCAGGTGGCTGGCCTCGTGGGCGCCTACGGCAACGTCGGCGCGGTGACCTACCTCACCATCTTCAGTCTCCTGCCGATGTGGATGGGCGGTGGTGGCGAACCCACTCCGGAAGTGATCGCAGCGTCCAACAGCGCCTTCTTCCAGATCCTGGGGGTCGCTGGTTTGATCGTGGCTTTCTTCTGCTTCTTCTTCCTCAAGGAACCCAAAGGTTCCTTCGCCGAACTGCACGAAGGCGAAACGGCC
>AG-679-C18_2717598488
ATGCTTGGAGAACTCTGGTCGTTCCAAGGGAGATATCGAACTCTCCATCTCACTTGGTTCGCTTTTTTTCTGACCTTCGTTGTTTGGTTCAATCTCGCGCCACTTGCCACCACTGTGAAAGCCGATTTGGGCTTGACCGTCGGTCAGATTCGGACCGTGGCCATTTGCAACGTGGCTCTCACCATTCCAGCCCGCGTTCTCATCGGAATGCTCCTTGACAAATATGGGCCTCGATTGACCTATTCGTGCCTGTTGGTGTTTTCGGTAATTCCGTGCCTCCTTTTTGCATCAGCTCAGGACTTCAATCAATTGGTGATTTCTCGCCTGCTCCTTTCCATTGTTGGTGCAGGCTTCGTCATCGGGATCCGCATGGTGGCCGAATGGTTCCCTCCCAAAGAAATCGGTCTTGCTGAGGGAATCTATGGAGGCTGGGGCAATTTTGGCTCAGCTTTTTCGGCCTTGACCCTGGTAGGACTAGCGGGATGGCTCTCCTTCTCAGGTGGCTTTGAACTGCCTTCCGGCGCCGTAATCAATTGGCGTGGAGCCATCGCACTAACTGGCATTATCTCAGCTGTCTACGGCATCATCTACTACTTCAACGTCACTGATACTCCCCCCGGAAAGGTTTACCAAAGGCCCGATCGCACAGCTGGCCTGGAAGTGACTTCCATGCGTGATTTCTGGGGGCTACTTGGCATGAATGTGCCCTTTGCAGCCATTCTTTGCGTGCTCTGTTGGCGCCTACAAAAAGTTGGCTTCCTCAACGCTGGCACCTATCCACTAGCCCTAGGCGCTGTTTTGATCTGGTTCATTTTTCAGACATGGGGGATCATCCGCACCAACCGGGAACTCATTATGGGTACAAAAGTGTATCCAAAAGAAGATCGTTATGAGTTCAAACAAGTGGCCATTCTTGAACTCACATACATTGTCAATTTTGGATCAGAACTCGCTGTTGTTTCGATGTTACCCACATTTTTCGAAACCACATTCGATCTTCCAAAAGCAACAGCTGGGATCTTGGCCTCTTGCTTCGCTTTCGTGAATTTAGTGGCAAGACCTGCAGGTGGATTGATCTCGGACAAGCTCGGTAGCCGTAAAAACACCATGGGCTTTTTAACAGCAGGTTTGGGTATCGGTTATCTCGTAATGAGCACGATCAAACCAGGAACTTTCTCAGGAAGCACTGGTATTACCATTGCCGTTATCATTACAATGCTTGCCTCCTTCTTTGTGCAATCAGGAGAAGGAGCAACATTCGCTCTCGTTCCATTAGTGAAGCGGCGCGTCACAGGCCAAGTTGCTGGCTTGGTTGGAGCTTATGGAAACGTTGGAGCGGTGACCTACCTAACCATTTTTAGCCTTTTACCGATGTGGATGGGCGGAGGGAAAGATCCATCCCCCGAAGTGATCGCTGCTTCTAACAGTGCATTCTTCCAGGTACTGGGAATCGCAGGCCTCATTGTTGCCTTCTTCTGTTTCTTTTTCCTGAAAGAACCCCAGGGTTCCTTCGCCGAACTCCACGAAGGAGAATCCACT
>AG-679-D13_2717556203
ATGCTTGGCGACCTCTGGTCGTTCCAGGGGAGGTATCGAACCCTTCACCTCACCTGGATCGCTTTTTTCCTGACCTTCGTGGTCTGGTTCAACCTGGCCCCATTGGCCACCACCGTTAAAGCGGATCTGGGTCTGACCGTCGGTCAGATCCGCACCGTGGCCATCTGCAACGTGGCTCTCACGATTCCGGCCCGTGTGCTGATCGGCATGCTGCTGGACAAATTCGGACCCCGGCTCACCTATTCGGCAATCCTGGTTTTTTCAGCCATCCCCTGCCTGCTGTTTGCCTCCGCGCAGGACTTCAACCAGCTGGTGGTAGCTCGACTTCTCCTCTCGATTGTCGGTGCCGGCTTCGTGATCGGCATTCGCATGGTTGCTGAGTGGTTCCCTCCCAAGGAAATCGGCCTGGCTGAAGGCATTTACGGCGGTTGGGGCAACTTTGGTTCCGCCTTTTCCGCCCTCACCATGGTGGCCCTCGCAGGCTTCCTGTCCTTCTCCGGCGGTTTTGAACTGCCCAGCGGCGCGGTTCTCAACTGGCGCGGTGCGATCGCCCTCACCGGCCTCGTTTCCGCTGCCTACGGCTTCTTTTACTTCTTCAACGTCTCCGACACCCCTCCCGGCAAGACCTACCAGCGGCCAGCAAAGACCGCCGGCCTGGAAGTCACCTCCATGCGCGACTTCTGGGGTCTGCTGGGCATGAACGTGCCATTCGCGGCCATCCTCTGCGTTCTCTGCTGGCGCTTGTCGAAAGTTGGCTTCCTCACGGCGGCCACCTATCCCCTGGCCCTGGCCGCAGTGGCTGTCTGGTTCGTCTTCCAGACCTGGGGAATCATCCGCACCAACCGCGAGCTGATCCTCGGCAACAAGGTTTATCCCAAGGAAGATCGCTACGAGTTCCGCCAGGTGGCGATCCTCGAACTCACCTACATCGTCAACTTCGGCTCCGAACTGGCCGTGGTGTCGATGCTGCCCACCTTCTTTGAAACCACCTTCGATCTGCCGAAGGCAACCGCCGGAATCCTGGCGTCCTGCTTCGCCTTCGTGAACCTGGTGGCGCGTCCTGCCGGCGGTCTGATCTCCGACCGGGTCGGCAGCCGCAAAAACACGATGGGCTTCCTCACCGCCGGTCTCGGCGTGGGCTATCTGGTGATGAGCATGATCAAGCCGGGCACCTTTTCCGGCACGAGCGGCATTTTCGTGGCCGTTGTGATCACCATGCTGGCCTCCTTCTTCGTCCAGTCGGGTGAGGGCGCCACCTTTGCGCTGGTGCCGCTGGTGAAGCGTCGTGTCACCGGGCAGGTGGCTGGCCTCGTGGGCGCCTACGGCAACGTCGGCGCGGTGACCTACCTCACCATCTTCAGTCTCCTGCCGATGTGGATGGGCGGTGGTGGCGAACCCACTCCGGAAGTGATCGCAGCGTCCAACAGCGCCTTCTTCCAGATCCTGGGGGTCGCTGGTTTGATCGTGGCTTTCTTCTGCTTCTTCTTCCTCAAGGAACCCAAGGGTTCCTTCGCCGAACTGCACGAAGGCGAAACGGCC
>AG-683-A03_2717559213
---------------------------------------------------------------------------------------------------------------------------------------------------------------------------------------------------------------------------------------------------------------------------------------------------------------------------------------------------------------------------------------------------------------------------------------------------------------------------------------------------------------------------------------------------------------------------------------------------------------------------------------------------------------------------------------------------------------------------------------------------------------------------------------------------------------------------------------------------------------------------------------------------------------------------------------------------------------------------------------------------------------------------------------------------------------------------------------------------------------------------------------------------------------------------------------------------------------------------------------------------------------------GCCTCTTTCTTCGTTCAATCAGGAGAAGGGGCTACGTTTGCACTTGTTCCTTTGGTGAAACGTCGCGTCACGGGCCAAGTCGCTGGCTTGGTTGGTGCCTATGGCAACGTCGGGGCTGTGACTTATCTCACGATTTTTAGTCTGCTTCCGATGTGGATGGGTGGGGGTAAAGATCCTTCACCAGAAATCATCGCAGCCTCCAATAGTGCTTTCTTCCAAGTTCTGGGGGTCGCTGGCCTGATTGTTGCTTTCTTCTGCTTCTTTTTCCTCAAAGAACCTAAGGGTTCCTTCGATGACTTACATGAAGGGGAAACAGCG
>AG-683-B21_2717605092
ATGCTTCGCGACCTTTGGTCGTTCCAGGGAAGGTATCGAACCCTCCACCTCACCTGGTTCGCCTTTTTCCTGACCTTCGTGGTCTGGTTCAACCTGGCCCCTCTAGCTACCACCGTTAAAGCGGATCTCGGACTCACGCTGGGTCAGATCCGCACCGTGGCCATTTGCAACGTGGCCCTCACCATCCCGGCTCGCGTGCTCATCGGCATGCTGCTGGATAAATATGGGCCTCGGCTCACCTACTCAGGAATCCTGGTCTTTTCGGCTATTCCTTGCCTGCTGTTTGCATCGGCACAGGATTTCAACCAATTGGTGGTGGCTCGTCTGCTGCTCTCCATCGTTGGCGCCGGTTTCGTGATTGGAATCCGCATGGTGGCTGAATGGTTCCCGCCCAAAGAGATCGGCTTAGCCGAGGGCATCTACGGCGGCTGGGGCAACTTTGGCTCGGCCTTTTCCGCTCTCACCATGGTGGCCCTCGCCGGCTTCCTGTCGTTCTCCGGTGGATTTGAACTACCCACTGGTGCTGTTTTGAACTGGCGTGGAGCCATTGCCCTCACCGGCATCATTTCTGCCGCGTACGGCATTTTCTACTTCTTCAACGTCACCGATACACCTCCGGGCAAGACTTACCAACGCCCTTCGAAAACCGCAGGTTTAGAAGTCACCTCGATGCGTGATTTCTGGGGATTGCTGGGAATGAATGTTCCCTTCGCAGCCATTCTTTGCGTGCTCTGCTGGCGCCTGCAAAAAGTTGGTTTCCTGAATGCGGGCACCTACCCACTGGCCATTGGCGCCGTGGCTGTTTGGTTTGCTTTCCAAACCTGGGGAATTATTCGAACCAATCGAGAACTGATTCTTGGCACCAAGGTTTATCCCAAAGAAGACCGTTATGAATTCCGCCAGGTTGCCATTCTGGAGCTCACTTACATCGTGAACTTCGGCTCCGAGCTGGCGGTGGTGTCCATGCTGCCGACCTTCTTTGAAACGACATTCGATCTGCCGAAAGCCACAGCAGGCATCCTGGCGTCTTGCTTCGCCTTTGTGAACCTGGTGGCCCGTCCTGCTGGAGGCCTGATCTCCGACAAAGTTGGTAGCCGGAAAAACACGATGGGCTTCCTCACCGCTGGATTGGGAGTTGGCTACTTGGTGATGAGCATGATCAAACCCGGAACCTTCACCGGGACGACTGGAATCGTCATAGCCGTGGCGATCACCATGCTCGCGTCCTTCTTCGTGCAATCCGGCGAGGGGGCAACATTTGCTCTGGTCCCCCTTGTCAAACGTCGCGTCACCGGACAGGTGGCCGGACTCGTCGGTGCCTACGGCAACGTTGGTGCCGTGACTTACCTCACGATTTTCAGCCTTCTGCCGATGTGGATGGGCGGTGGCGGAGAACCAACGCCCGAGGTGATCGCTGCTTCCAACAGCGCCTTCTTCCAGATCCTGGGTGTCGCTGGTCTGATCGTCGCCTTCTTCTGCTTCTTCTTCCTCAAGGAACCCAAAGGTTCCTTCGATGAGTTGCATGAAGGCGAAGTGGCC
>AG-683-G11_2717607431
------------------------------------------------------------------------------------------------------------------------------------------------------------------------------------------------------------------------------------------------------------------------------------GTGCTCTTC------------------------------------------------------GTGGGCGCCGGCTTCGTGATTGGCATCCGCATGGTGGCCGAATGGTTCCCTCCCAAAGAAATCGGTTTGGCGGAGGGAATCTATGGCGGCTGGGGCAACTTCGGCTCCGCTTTCTCGGCACTGAGTCTTGTTGCACTAGCTGGCTTTCTCTCCTTCTCCGGTGGATTCGATCTGCCAACTGGCGCCACCCTGAACTGGCGAGGAGCGATTGCATTGACGGGCATCATCTCGGCCGTGTATGGCGTGATCTACTTCTTCAACGTCACCGACACTCCTCCAGGAAAGGAATATCAACGCCCTGAAAAGACTGCAGGTCTTGAGGTCACGTCGATGAGAGATTTCTGGGGATTACTGGGCATGAATGTTCCCTTCGCGGCAATCCTCTGTGTTCTCTGCTGGAGACTTCAGAAAGTTGGATTCCTGAACGCTGGAACTTATCCACTGGCCCTGCTGGCTGTACTCATCTGGTTCATCTTCCAAACCTGGGGAATCATCCGCACCAACCGTGATCTGATCATGGGAACCAAGGTGTACCCCAAGGAAGATCGTTATGAGTTCCGTCAGGTGGCCATCCTCGAACTCACCTACATCGTGAACTTCGGTTCGGAGCTGGCTGTGGTTTCCATGCTTCCAACGTTCTTTGAAACCACATTCGACCTGCCGAAAGCAACAGCAGGAATCCTGGCCTCCTGTTTCGCCTTCGTGAACCTGGTCGCTCGTCCAGCGGGTGGTCTGATCTCCGACAAACTCGGCAGCAGAAAAAACACCATGGGCTTTCTCACAGCCGGCCTCGGCATCGGCTATCTGGTGATGAGCCTCATCAAACCAGGCACATTCAGCGGTTCCACCGGCATCTTCATTGCCGTGGTGATCACCATGCTTGCTTCCTTCTTCGTTCAATCAGGGGAAGGTGCAACATTCGCCCTCGTGCCGCTGGTGAAGCGTCGCGTCACCGGTCAGGTGGCAGGTCTGGTTGGGGCCTACGGCAACGTCGGTGCCGTGACTTATCTCACCATTTTCAGCCTGCTGCCGCTCTGGATGGGTGGAGGCAAGGATCCTTCCCCTGAGGTGATCGCCGCCTCCAACAGTGCGTTTTTCCAGATTCTGGGAATCGCAGGCCTGATCGTGGCTTTCTTCTGCTTCTTCTTCCTCAAGGAACCCAAGGGATCCTTCGATGAGTTGCATGAAGGTGAAAGTCCT
>BL107_2624164525
ATGCTTCGCGACCTTTGGTCGTTCCAGGGAAGGTATCGAACCCTCCACCTCACCTGGTTCGCCTTTTTCCTGACCTTCGTGGTCTGGTTCAACCTGGCCCCTCTTGCTACCACCGTTAAAGCGGATCTCGGACTCACGCTGGGTCAGATCCGCACCGTGGCTATTTGCAACGTGGCCCTCACCATCCCGGCTCGCGTGCTCATCGGCATGCTGCTCGATAAATACGGGCCTCGGCTCACCTACTCAGGGATCCTGGTCTTTTCAGCCATCCCCTGCCTGCTGTTTGCGTCGGCACAGGATTTCAACCAATTGGTGGTGGCTCGTCTGCTGCTCTCCATCGTTGGCGCCGGCTTCGTGATCGGAATCCGCATGGTGGCTGAATGGTTCCCACCCAAAGAGATCGGCTTAGCCGAGGGCATCTACGGCGGCTGGGGCAACTTTGGCTCCGCCTTTTCCGCTCTCACCATGGTGGCCCTCGCCGGCTTCCTGTCGTTCTCCGGTGGATTTGAACTACCAACTGGTGCGGTTTTGAACTGGCGTGGAGCCATTGCCATCACCGGCATCATTTCTGCCGCGTACGGCATTTTCTACTTCTTCAACGTCACCGATACACCTCCGGGCAAGACCTACCAACGCCCTTCGAGAACCGCAGGTTTAGAAGTCACCTCGATGCGTGATTTCTGGGGATTGCTGGGAATGAATGTTCCCTTCGCAGCCATTCTTTGCGTGCTCTGCTGGCGCCTGCAAAAAGTTGGATTCCTGAATGCGGGCACTTACCCACTGGCCATTGGCGCCGTGGCTGTTTGGTTTGCTTTCCAAACCTGGGGAATTATTCGAACCAATCGAGAACTGATTCTTGGCACCAAGGTTTATCCCAAAGAAGACCGTTATGAATTCCGCCAAGTTGCCATTTTGGAGCTCACGTACATCGTGAACTTCGGCTCCGAGCTGGCGGTGGTGTCCATGCTGCCGACCTTCTTTGAAACGACATTCGATCTGCCGAAAGCCACAGCAGGCATCCTGGCGTCTTGCTTCGCCTTCGTGAACCTGGTCGCCCGTCCTGCTGGAGGCCTGATCTCCGACAAAGTTGGTAGCCGGAAAAACACGATGGGCTTCCTCACCGCTGGATTGGGAGTCGGCTACTTGGTGATGAGCATGATCAAACCCGGTACCTTCACCGGCACCACTGGAATCGTCATAGCCGTGGCGATCACCATGCTCGCGTCCTTCTTCGTGCAGTCCGGCGAGGGGGCAACATTTGCTCTGGTCCCCCTTGTCAAACGTCGCATCACCGGACAGGTGGCCGGACTCGTCGGTGCCTACGGCAACGTTGGTGCCGTGACTTACCTCACGATTTTCAGCCTTCTGCCGATGTGGATGGGCGGTGGCGGAGAACCAACTCCCGAGGTGATCGCTGCTTCCAACAGCGCCTTCTTCCAGATCCTGGGTGTAGCTGGTCTGATCGTCGCCTTCTTCTGCTTCTTCTTCCTCAAGGAACCCAAAGGTTCCTTCGATGAGTTGCATGAAGGCGAAGTGGCC
>CC9311_2626051982
ATGCTTGGAGAACTCTGGTCGTTCCAGGGGAGATACCGAACTCTTCATCTCACCTGGTTCGCATTTTTTCTGACCTTTGTCGTCTGGTTCAACCTGGCGCCCTTGGCTACCACCGTTAAGGCCGATTTGGGATTAACTCTCGGTCAAATCCGCACCGTTGCCATTTGCAACGTAGCCCTCACGATCCCAGCCCGCGTTCTGATTGGAATGCTCCTCGACAAATACGGGCCTCGACTGACCTATTCCAGCCTGCTGGTTTTTTCAGTCATTCCTTGCCTGATGTTCGCCTCAGCCCAAGACTTCAATCAATTAGTTGTTGCACGCCTGCTTTTATCCATCGTGGGTGCAGGCTTTGTGATCGGGATCCGCATGGTTGCCGAATGGTTCCCACCGAAAGAGATCGGTCTAGCTGAAGGAATCTATGGCGGATGGGGCAATTTCGGATCAGCGTTCTCGGCTTTAACACTTGTAGGACTGGCCGGATGGCTCTCGTTCTCAGGCGGCTTCGAGCTGCCATCAGGCGCTGTCCTTAATTGGCGTGGTGCCATTGCTCTAACAGGGATTATTTCTGCTGTATACGGCTTTATTTATTACTTCAACGTTAGCGATACACCTCCTGGTAAGACTTATCAAAAGCCTGAGCGAACAGCAGGCTTGGAAGTCACATCGATGCGTGATTTCTGGGGTTTGCTGGGGATGAATGTACCGTTTGCCGCCATTCTCTGTGTGCTTTGTTGGCGCCTACAAAAAGTTGGCTTCCTGAATGCAGGAACCTACCCACTAGCCCTAGGGGCTGTTCTGATCTGGTTTATCTTTCAGACCTGGGGAATCATTCGCACCAATCGTGAGCTAATCATGGGTACGAAGACGTACCCCAAAGAAGATCGCTACGAATTCAAGCAGGTTGCCATTCTTGAACTCACTTACATTGTGAACTTCGGATCAGAGTTGGCCGTCGTATCGATGTTGCCAACATTTTTCGAAACCACTTTTGATCTACCCAAGGCAACCGCTGGAATCCTTGCCTCCTGCTTTGCTTTTGTGAATCTTGTCGCTCGCCCAGCTGGTGGTCTGATCTCAGACAAACTCGGCAGTCGTAAGAACACCATGGCATTTTTAACAGGAGGCCTAGGGATTGGTTATCTCGTGATGAGCATGATCAAACCTGGCACGTTCAGCGGAACGACAGGGATCATCATTGCTGTGTTGATCACCATGCTTGCCTCCTTCTTCGTTCAATCAGGAGAAGGGGCTACGTTTGCACTTGTTCCGTTGGTGAAGCGTCGCGTCACGGGCCAAGTCGCTGGTTTGGTTGGTGCATACGGCAACGTCGGAGCTGTGACTTATCTAACGATTTTTAGTCTGCTTCCGATGTGGATGGGTGGGGGTAAAGATCCTTCACCAGAAATCATCGCAGCCTCCAATAGTGCTTTCTTCCAAGTTCTGGGGGTCGCTGGCCTGATTGTTGCTTTCTTCTGCTTCTTTTTCCTCAAAGAACCTAAGGGTTCCTTCGATGACTTACATGAAGGGGAAACAGCG
>CC9605_2607301276
ATGCTTGGCGACCTCTGGTCGTTCCAGGGCAGGTACCGAACCCTTCACCTGACCTGGATCGCCTTCTTCCTGACCTTCGTGGTCTGGTTCAACCTGGCCCCTCTGGCCACCACCGTGAAAACGGACCTGGGTCTGACCGTTGGTCAGATCCGCACCGTGGCCATTTGCAACGTGGCTCTCACCATTCCGGCCCGCGTGCTGATCGGCATGCTCCTGGACAAATTCGGACCCCGGATCACCTACTCCTCGATCCTGGTGTTCTCGGCGATTCCCTGCCTGCTGTTTGCGTCCGCTCAGGACTTCAACCAGCTGGTGGTGGCACGTTTGCTGCTCTCCATCGTTGGCGCCGGCTTCGTGATCGGCATCCGCATGGTGGCCGAGTGGTTCCCGCCCAAGGAAATCGGCCTGGCTGAAGGAATTTACGGCGGCTGGGGGAACTTCGGCTCCGCCTTCTCCGCCCTCACCATGGTGGCCCTCGCTGGCTTCCTCTCCTTCTCCGGCGGCTTCGAGCTGCCCACCGGCGCTGTTCTGAACTGGCGCGGTGCCATCGCCCTGACCGGCATCGTCTCCGCCGTCTACGGCCTCTTCTACTTCTTCAACGTCACCGACACCCCGCCTGGCAAGACGTACCAGCGCCCTGAGAAAACCGCAGGTCTGGAAGTCACCTCCATGCGCGACTTCTGGGGACTGCTGGGCATGAACGTGCCCTTCGCAGCCATTCTCTGCGTGCTCTGCTGGCGTCTTGGCAAGGTGGGCTTCCTCACTCCAAGCACCTATCCATTGGCACTCGGTGCTGTTGCCGTCTGGTTTGCCTTCCAGACCTGGGGAATCATTCGTACCAACCGCGACCTGATCCTCGGCAACAAGGTTTATCCCAAGGAAGACCGCTACGAGTTCCGCCAGGTTGCGATCCTCGAGCTCACTTACATCGTGAATTTCGGCTCCGAACTGGCCGTGGTTTCGATGCTGCCCACCTTCTTTGAAACCACCTTCGATCTGCCGAAGGCCACCGCCGGAATCCTTGCGTCCTGCTTCGCTTTCGTGAACCTGGTCGCCCGCCCTGCTGGTGGTCTTATCTCCGACAGCGTCGGCAGCCGTAAGAACACCATGGGCTTCCTCACCGCCGGTCTCGGCGTGGGCTACCTGGTAATGAGCATGATCAAGCCGGGCACCTTTACCGGCACCACCGGCATCGCTGTTGCCGTGGTGATCACCATGCTCGCCTCCTTCTTCGTGCAGTCCGGTGAAGGCGCCACCTTCGCGCTGGTGCCCCTGGTCAAGCGTCGCGTCACCGGTCAGGTGGCCGGCCTGGTGGGTGCCTACGGCAACGTTGGTGCTGTGACCTACCTGACCATCTTCAGCCTCCTGCCGATGTGGATGGGCGGCGGCGGCGAACCCACCCCCGAGGTGATCGCGGCTTCCAACAGTGCCTTCTTCCAGATCCTGGGAGTGGCTGGTCTGATCGTGGCCTTCTTCTGCTTCTTCTTCCTGAAGGAACCCAAGGGGTCCTTCGCAGACCTGCACGAAGGCGAAACCGCC
>CC9616_2517174579
ATGCTTGGCGACCTCTGGTCATTCCAGGGGAGATATAGAACTCTTCATCTCACCTGGTTCGCCTTTTTTCTGACGTTCGTCGTCTGGTTCAATCTCGCCCCTCTCGCGACAACAGTTCGAGCCGATCTGAACCTTGATATCGGTCAGATCCGCACCGTTGCCATCTGCAACGTGGCCCTCACCATCCCGGCCCGCGTGCTGATCGGGATGCTCCTAGACAAATTCGGACCCCGGATCACCTATTCCTCGATCCTGGTCTTCTCTGCAATTCCCTGTCTGCTGTTTGCTTCAGCGCAGGATTTCAACCAGCTCGTCGTCGCTCGACTGCTGTTGTCCATCGTTGGTGCCGGCTTCGTGATCGGCATCCGCATGGTGGCCGAATGGTTCCCGCCAAAAGAGATTGGATTGGCCGAAGGCATCTATGGCGGCTGGGGCAACTTCGGCTCCGCTTTCTCGGCCCTCACCATGGTGGCCCTCGCTGGCTTCCTCTCCTTTTCAGGGGGATTCACACTTCCCACAGGCGACATTCTGAATTGGCGCGGTGCCATCGCACTCAGCGGCATTGTTTCAGCCGTGTACGGCGTCTTCTACTTCTTCAGTGTTACTGATACGCCACCAGGCAAAAGCTATCAACGTCCAGCAAGAACAGCAGGCCTGGAAGTCACCTCCATTCGTGATTTCTGGGGTCTCATCGGAATGAATGTGCCCTTCGCAGCCATTCTCTGTGTGCTGTGTTGGCGTCTAAAAAAGGTCGGTTTTCTCACCGAATCCACCTATCCCCTGGCTCTTGCAGCCGTGGGTCTGTGGTTTGCTTTTCAGACGTGGGGAATCATTCGCACCAACCGCGAATTGCTCAGCGGATCCAAGATCTATCCGAAAGAAGACCGCTACGAGTTTCGACAGGTCGCCATTCTCGAGCTCACTTACATCGTGAACTTCGGCTCCGAACTGGCCGTGGTCTCGATGCTGCCGACCTTCTTTGAAACCACCTTCGATCTGCCGAAGGCCACTGCCGGCATCCTGGCCTCCTGCTTCGCCTTCGTGAACCTGGTGGCCCGCCCTGCCGGTGGTCTGATCTCCGACAGCGTTGGCAGTCGCAAGAACACCATGGGCTTCCTCACCGCCGGTCTCGGCGTGGGTTACCTGGTGATGAGCATGATCAAGCCGGGCACCTTCAGCGGCACCACCGGCATCATCGTGGCCGTGTTGATCACCATGCTCGCGTCGTTCTTCGTGCAGTCCGGTGAAGGCGCAACCTTCGCGCTTGTGCCCCTGGTGAAGCGTCGTGTCACCGGACAGGTGGCTGGCCTGGTGGGCGCTTACGGCAACGTTGGTGCTGTGACTTACCTGACCATTTTCAGCCTCCTGCCGATGTGGATGGGCGGCGGCGGTGAACCCACGCCTGAGGTGATCGCAGCCTCCAACAGCGCCTTCTTCCAGGTGCTGGGCGTTGCCGGTTTGATCGTTGCTTTCTTCTGCTTCTTCTTCCTCAAGGAGCCAAAAGGATCCTTCGCAGAGCTGCACGAAGGCGAAACGGCC
>CC9902_2606886981
ATGCTTCGCGACCTTTGGTCGTTCCAAGGTAGGTATCGGACTCTCCACCTCACCTGGTTCGCCTTTTTCCTGACCTTCGTGGTCTGGTTCAATCTGGCCCCTTTAGCCACCACCGTCAAAGCGGATCTTGGACTCACGCTTGGTCAGATCCGCACCGTAGCCATTTGCAACGTGGCCCTCACCATCCCAGCGCGCGTGCTCATCGGCATGTTGCTGGATAAATATGGGCCTCGGCTTACTTACTCAGGGATCCTGGTCTTTTCAGCCATCCCCTGCCTGCTATTTGCGTCCGCCCAGGATTTCAACCAACTTGTGGTGGCCCGTCTTCTGCTCTCCATCGTCGGCGCCGGCTTCGTAATCGGGATCCGCATGGTGGCCGAATGGTTCCCACCGAAAGAAATAGGTTTAGCCGAAGGCATCTACGGCGGCTGGGGCAACTTCGGCTCCGCCTTCTCCGCCCTCACCATGGTGGCCCTCGCCGGATTCCTCTCATTCTCAGGTGGGTTTGAACTGCCCTCCGGTGCTGTTTTGAACTGGCGTGGGGCCATTGCACTCACCGGAATTATTTCCGCTGTGTACGGCGTTTTCTACTTCTTCAACGTCACCGATACGCCTCCAGGCAAGACCTACCAAAGACCCTCAAAAACCGCAGGCTTAGAAGTCACGTCGATGCGCGATTTCTGGGGTTTGCTGGGAATGAATGTGCCCTTCGCTGCAATCCTGTGCGTCCTTTGCTGGCGTCTTCAAAAGGTGGGCTTCCTCAATGCCGGCACCTACCCACTGGCCATTGGAGCGGTGGCAATTTGGTTTGCTTTCCAAACCTGGGGAATCGTCCGGACTAACAGAGAACTCATCCTTGGCACCAAGGTTTATCCCAAAGAAGATCGCTACGAGTTCCGCCAAGTGGCGATTCTGGAGCTCACTTACATCGTGAACTTCGGCTCCGAACTCGCAGTGGTTTCAATGCTGCCAACATTCTTTGAAACCACCTTCGACCTTCCGAAGGCCACGGCAGGCATCCTGGCGTCCTGTTTCGCCTTCGTGAACCTGGTCGCTCGTCCCGCTGGAGGCCTGATCTCCGACAAGGTTGGTAGCCGGAAAAACACGATGGGCTTCCTCACTGCTGGATTGGGAGTTGGCTACTTGGTGATGAGCATGATCAAACCCGGTACCTTCACCGGTACTACCGGAATCGTCATAGCCGTGGCGATCACGATGCTCGCGTCCTTCTTCGTGCAATCTGGCGAGGGGGCAACCTTCGCATTAGTTCCTCTTGTTAAACGTCGCGTCACTGGACAGGTGGCCGGACTCGTCGGTGCATACGGCAACGTTGGTGCGGTGACTTACCTCACGATTTTCAGCCTTCTACCGATGTGGATGGGCGGTGGCGGAGAACCAACTCCCGAGGTGATCGCTGCCTCCAACAGCGCCTTCTTCCAGATCCTTGGTGTAGCTGGTCTAATCGTCGCTTTTTTCTGCTTTTTCTTCCTTAAGGAACCAAAAGGCTCCTTCGATGAATTGCATGAAGGCGAAGTCGCC
>KORDI-100_2507319523
ATGCTTGGCGACCTCTGGTCATTCCAGGGGAGATATAGAACTCTTCATCTCACCTGGTTCGCCTTTTTTCTGACGTTCGTCGTCTGGTTCAATCTCGCCCCACTGGCAACGACTGTTCGAGCAGATCTCAACCTGGAAATTGGTCAGATCCGCACTGTGGCCATCTGCAATGTGGCCCTGACCATCCCAGCTCGCGTGTTGATCGGCATGCTGCTGGACAAATTCGGTCCGCGAATCACATACTCCACCTTGTTGGTGTTCTCAGTGATTCCATGCCTGCTGTTTGCATCAGCCCAGGATTTCAACCAGCTCGTCGTCGCACGATTGCTGTTGTCCATCGTTGGCGCAGGCTTTGTGATCGGCATCCGCATGGTGGCTGAGTGGTTCCCTCCAAAGGAAATTGGATTGGCCGAAGGGATCTACGGAGGCTGGGGAAACTTCGGATCTGCCTTTTCAGCCTTGACCATGGTGGCTATAGCGGGCTTCCTGTCGTTTTCCGGAGGGTTCACGCTGCCATCGGGCGAAATTCTGAACTGGCGTGGTGCCATCGCACTCACCGGAATTATTTCGGCCGCCTATGGAGTCTTCTACTTCTTCAGTGTCACGGACACACCCCCTGGCAAGAGTTATCAGCGTCCACAACGAACGGCCGGCTTGGAAGTCACCTCAATTCGTGATTTCTGGGGCCTGATTGGAATGAATGTGCCTTTCGCGGCCATTCTCTGTGTGCTGTGCTGGCGTTTGAAAAAGGTCGGTTTTCTGACCGAATCCACGTATCCCCTGGCACTTGCAGCCGTGGGTGTGTGGTTCGCTTTTCAAACCTGGGGGATCATCCGCACCAACCGCGAATTGCTCAGCGGATCCAAGGTTTACCCAAAGGAAGACCGCTACGAATTTCGACAGGTAGCCATTCTTGAGCTCACCTACATCGTGAACTTCGGTTCAGAACTCGCAGTGGTCTCGATGTTGCCGACCTTCTTCGAAACCACCTTCGATCTCCCCAAGGCGACGGCGGGAATTCTCGCGTCGTGCTTCGCATTCGTGAATCTGGTGGCACGCCCTGCAGGCGGTCTGATCTCAGACCAACTCGGAAGCCGTAAAAACACCATGGGCTTTCTCACCGCCGGCCTGGGCGTCGGCTACCTGGTGATGAGCATGATCAAACCGGGGACCTTCTCAGGGACGAGCGGCATCGTTGTTGCCGTGCTGATCACCATGCTGGCATCCTTCTTCGTGCAGTCCGGTGAAGGTGCCACCTTCGCTCTGGTCCCGCTCGTGAAGCGCAGGGTCACCGGTCAGGTTGCCGGTCTAGTCGGTGCCTATGGCAACGTCGGTGCCGTGACCTACCTGACCATTTTCAGCCTGTTGCCGATGTGGATGGGCGGTGGCAAAGATCCCTCACCAGAGGTCATAGCCAGTTCCAACAGTGCCTTCTTCCAGGTGCTCGGAATCGCTGGGTTGATCGTTGCCTTCTTCTGCTTCTTCTTCCTCAAGGAGCCGAAGGGCTCATTTGATGAACTGCATGAAGGCGAAGTTGCG
>KORDI-49_2507313640
ATGCTTGGCGACCTTTGGTCGTTCCAGGGCAGGTACCGCACCCTCCACCTCACCTGGATCGCCTTCTTCCTGACCTTCGTGGTCTGGTTCAACCTGGCCCCTCTGGCCACCACCGTGAAAGCGGATCTCGGATTGACCGTTGGTCAGATCCGCACCGTGGCCATCTGCAACGTGGCCCTCACCATTCCGGCTCGCGTGCTGATCGGCATGCTGCTGGACAAATTCGGTCCTCGGATCACCTACTCCAGCATCCTGGTTTTTTCGGTGATTCCCTGCCTGCTTTTTGCGTCCGCCCAGGACTTCAACCAGCTGGTGGTGGCGCGTCTGCTGCTCTCCATCGTCGGCGCCGGCTTCGTGATCGGCATCCGCATGGTGGCCGAATGGTTCCCGCCCAAGGAAATCGGCCTGGCTGAGGGCGTCTATGGCGGCTGGGGCAACTTCGGCTCCGCCTTCTCGGCCCTCACCATGGTCGCCCTCGCCGGCTTCCTCTCCTTCTCCGGCGGCTTTGAACTGCCCACCGGTGCTGTTCTCAACTGGCGCGGTGCGATCGCGCTCACCGGCATCATCTCGGCGCTGTACGGCGTCTTCTACTTCTTCAACGTCACCGACACCCCCCCGGGCAAGACGTACCAGCGTCCGGAACGGACCGCTGGTCTGGAAGTGACCTCGATGCGCGATTTCTGGGGCCTGCTGGGCATGAATGTGCCCTTCGCCGCCATCCTTTGCGTGCTCTGCTGGCGCCTGCAGAAAGTGGGCTTCCTCACGCCGGCCACCTATCCCCTGGCCCTGGGTGCCGTGGCCGTCTGGTTCGCATTCCAGACCTGGGGAATCATCCGCACCAACCGCGAGCTGATCCTCGGCACCAAGGTCTATCCCAAGGAAGACCGCTATGAATTCCGCCAGGTGGCGATTCTCGAGCTCACCTACATCGTGAACTTCGGGTCCGAACTGGCCGTGGTGTCGATGCTGCCCACCTTCTTCGAAACCACCTTCGATCTGCCGAAGGCCACCGCCGGCATCCTGGCCTCCTGCTTCGCTTTTGTGAACCTGGTGGCCCGCCCCGCCGGTGGTCTGATCTCTGACAGCGTCGGCAGCCGCAAGAACACCATGGGCTTCCTCACCGCCGGCCTGGGCATCGGCTATCTGGTAATGAGCATGATCAAGCCGGGCACCTTCTCCGGTTCCACCGGCATCTTTGTGGCCGTGGTGATCACCATGCTCGCCTCCTTCTTCGTGCAGTCCGGTGAAGGCGCCACCTTCGCGCTGGTGCCCTTGGTCAAGCGCCGCGTCACCGGTCAGGTGGCTGGTCTGGTGGGCGCCTACGGAAACGTCGGTGCTGTGACCTACCTCACCATTTTCAGCCTGCTGCCGATGTGGATGGGCGGTGGCGGCGAACCCACCCCCGAGGTGATCGCGGCTTCCAACAGCGCCTTCTTCCAGATCCTGGGCGTGGCTGGACTGATCGTGGCCTTCTTCTGCTTCTTCTTCCTCAAAGAGCCCAAGGGTTCCTTCGCGGAACTTCACGAAGGCGAAGTGGCC
>KORDI-52_2507316461
ATGCTTGGCGACCTCTGGTCGTTCCAGGGCAGGTATCGAACCCTTCACCTGACCTGGATCGCCTTCTTCCTGACCTTCGTGGTCTGGTTCAATCTGGCCCCACTGGCCACCACCGTGAAAGCGGACCTGGGACTGACCGTTGGTCAGATCCGCACCGTGGCCATCTGCAACGTGGCCCTCACCATTCCGGCGCGCGTGCTGATCGGCATGCTCCTGGACAAATTCGGCCCCCGGATCACCTACTCCTCGATCCTGGTGTTCTCGGCCATTCCCTGCCTGCTGTTCGCCTCCGCTCAGGACTTCAACCAGCTGGTTGTGGCCCGTCTGCTGCTCTCCATCGTCGGCGCCGGCTTCGTGATCGGCATCCGCATGGTGGCTGAGTGGTTCCCGCCCAAGGAAATCGGCCTGGCTGAAGGCATCTATGGCGGCTGGGGCAACTTCGGCTCCGCCTTCTCCGCCCTCACGATGGTGGCCCTCGCTGGCTTCCTCTCCTTCTCCGGCGGTTTCGAACTGCCCACCGGCGCTGTTCTGAACTGGCGCGGTGCCATCGCTCTGACCGGCATCGTCTCAGCCATCTACGGCTGCTTCTACTTCTTCAACGTCACCGACACCCCCCCCGGCAAGACGTACCAGCGTCCGGAGAAAACCGCCGGTCTGGAAGTCACCTCCATGCGCGACTTCTGGGGTCTGCTGGGCATGAACGTGCCCTTCGCAGCCATCCTCTGCGTCCTCTGCTGGCGCCTCTCCAAGGTGGGCTTCCTCACCGCAAGCACCTATCCACTGGCCCTCGGTGCCGTTGCCGTCTGGTTTGCCTTCCAGACCTGGGGAATCATCCGCACCAACCGCGATCTGATCCTTGGCAACAAGGTCTATCCAAAGGAAGACCGCTACGAGTTCCGCCAGGTGGCGATCCTCGAGCTCACCTACATCGTGAACTTCGGCTCCGAACTGGCCGTGGTTTCGATGCTGCCCACCTTCTTTGAAACCACCTTCGATCTGCCGAAGGCCACGGCCGGAATCCTGGCCTCCTGCTTCGCCTTCGTGAACCTGATCGCCCGCCCTGCTGGCGGTCTGATCTCCGACAGCGTCGGCAGCCGCAAGAACACCATGGGCTTCCTCACCGCCGGCCTCGGCATTGGCTACCTGGTGATGAGCATGATCAAGCCGGGCACCTTCTCCGGCACCAGCGGCATTGCCGTGGCGGTGGTGATCACCATGCTCGCATCGTTCTTCGTGCAGTCCGGTGAAGGCGCCACCTTCGCGCTGGTGCCCCTGGTCAAGCGTCGCGTCACCGGTCAGGTGGCCGGGCTGGTCGGTGCCTACGGCAACGTTGGTGCTGTGACCTACCTGACCATCTTCAGCCTGCTGCCGATGTGGATGGGGGGCGGCGGTGAGCCCACCCCCGAGGTGATCGCGGCTTCCAACAGCGCCTTCTTCCAGATCCTTGGCGTGGCCGGTCTGATCGTGGCCTTCTTCTGCTTCTTCTTCCTCAAGGAGCCCAAGGGATCCTTCGCAGACCTGCACGAAGGCGAAACCGCC
>MIT0604_2608227990
ATGTTAAGTGATGTTTGGTCTTTGAATGGCAGATATAGAACTCTTCACCTCACCTGGTTTGCCTTTTTCCTTACTTTTGTTGTTTGGTTTAACCTCGCACCTCTTGCAACTACTGTTAAAGCCGATTTAGGTTTATCTGTCGCTCAAATTAGGACAGTAGCAATATGTAATGTTGCTTTAACTATTCCTGGCAGAGTTTTGATTGGAATGTTATTGGATAAATTTGGTCCAAGAAAAACTTACTCAACAATCTTGATATTTTCTGTAGTCCCATGTTTATTATTTGCTAGTGCGCAAGACTTCAATCAACTTGTAATTGCGAGATTGCTTTTATCAATAGTAGGAGCAGGTTTTGTTATCGGAATAAGAATGGTATCTGAATGGTTCCCTCCCAAAGAAATTGGATTAGCTGAGGGAATATATGGAGGATGGGGAAATTTTGGATCTGCTTTTTCTGCGCTTTCTCTTGTTGCCGTAGCTGGATTCTTGTCTTTTTCAGGAGGTTTTGAGTTTCCAACTGGAGCCGTACTGAATTGGAGAGGAGCTATTGTTCTTACAGGAATTATTTCTTTTGTTTATGGAATTATTTATTTCTTTAGTGTGACTGACACACCTCCAGGAAAACCCTACCAAAGGCCTGCAAAAACAGCTGGTTTAGAAGTAACGAGTATAAGAGATTTCTGGGGTTTAATTGGAATGAATGTTCCATTCGCAGCAATTCTTTCAGTACTATGTTGGAGACTTCAGAAGGTAGGTTTTCTAACTTCTTCTACTTATCCAATAGCTTTGCTTGCAGTATTGGCTTGGTTTGTTTTTCAGACTTGGGGAATTGTAAGGACAAATATTGAATTGTTGAAAGGAACTAAAATTTACCCTAAAGAAGATAGATATGAATTCAAACAAGTAGCTATTTTGGAATTAACTTACATAGTAAATTTTGGTTCTGAATTGGCAGTAGTTTCTATGCTTCCTAGTTTCTTTGAATTTACTTTTGATTTACCTAAAGCTGTAGCTGGAATTTTGGCATCATGTTATGCATTTGTGAATTTAATAGCTAGACCTGCAGGAGGATTAATATCTGACAGAACAGGTAATAGAAAAAATACAATGGGATTCCTGACAATGGGATTAGGTTTTGGATATCTATTGATGTCTTTAATAAAACCTGGAACTTTTACAGGATCAGCAGGAATTCTTATGGCTGTATTTTTAACTATGCTCTGTTCATTTTTCGTTCAATCAGGAGAAGGTTCAACTTTTGCTTTAGTTCCCTTAGTTAAAAAAAGAGTAACAGGACAAATAGCTGGATTGGTTGGGGCTTATGGAAATGTTGGTGCGGTAACTTATCTAAATATTTATAGCCTTTTACCTTTATGGATGGGTGGAGGTAAAGATCCTTCTCCAGAAATAATTGCGGCTTCAAATAGTGCCTTCTTCCAAGTCTTAGGTATAGCAGGATTAATAGTTGGATTCTTCTGTTATTTCTTTTTAAAGGAACCTCAAGGATCATTCGCGGATGCTTATGAAGGCGAAAAAGCT
>MIT0912_2682081894
ATGCTTGGCAATCTTTGGACATTTCAAGGGAGATATCGAACACTTCATCTCACTTGGTTCGCGTTCTTTCTAACTTTTGTTGTTTGGTTCAATTTAGCTCCCCTTGCTACGACTGTTAAAGCAGACTTGGGGCTCACTTTGGGTCAAATTCGAACTGTAGCTATCTGCAATGTTGCATTAACAATTCCAGCGAGAGTCCTCATCGGAATGCTCCTAGATAAATTTGGACCACGTAAAACATACTCAAGTCTTCTCATCTTTTCGGTAATTCCATGCTTACTTTTCGCCTCAGCAGAAACTTTTAATCAATTAGTTATCGCTCGCTTATTACTTTCAATTGTAGGTGCAGGATTTGTAATTGGTATTCGGATGGTGGCTGAATGGTTCCCACCTAAAGAAATCGGTCTAGCAGAAGGAATATATGGAGGTTGGGGTAATTTTGGCTCGGCTTTCTCGGCTCTGACAATGGTTGCCATTGCTGGGTTACTTTCTTTTTCAGGTGGATTTGAATTACCAACAGGTGCCGTTCTTAACTGGCGAGGTGCTATCGCTGGCAGTGGTTTGATTTCAGCATTGTATGGCATCTTTTATTTCTTTAATGTCAGGGATACTCCTCCCGGAAAAATTTATCAGCGCCCAACTAAAACAGCTGGGCTAGAAGTCACTTCTATGCGAGATTTTTGGGGGCTTTTGGGTATGAATGTGCCTTTTGCAGCCATACTTTCTGTTTTATGTTGGAGGTTAAAGAAAGTTGGTTTCCTTGATGAGGGAACATATCCATTAGCTCTTTTCGCTGTTTTAATTTGGTTCGCTTTTCAGACCTGGGGGATTATTCGTACAAACTCAGAATTAATTGCAGGAACTAAAATTTATCCAAAAGAAGACCGTTATGAATTTAAACAAGTAGCCATTCTTGAACTAACATATATTGTTAATTTTGGTTCTGAGCTGGCAGTTGTTTCAATGTTACCTACTTTTTTTGAGACAACATTTGATTTACCAAAAGCAACTGCCGGCATTCTAGCCTCCTCCTTTGCTTTCGTTAACCTTATTGCACGTCCAGCTGGAGGTCTAATTTCTGACAAGCTTGGAAGTAGAAAAAATACTATGAGTTTTCTAACCGGAGGCCTTGGAATTGGATACCTTGTCATGAGTTGGATCAAACCTGGTACTTTTTCAGGTGTAAGTGGAATTATCGTCGCATTGTTCATAACAATGCTTGCTTCCTTCTTTGTTCAGGCAGGGGAAGGCGCTACTTTTGCTCTAGTGCCACTTGTGAAAAGAAGAGTTACTGGACAGGTTGCTGGTCTTGTTGGTGCCTATGGCAACGTAGGAGCAGTTACTTATCTAACTATTTTTAGTCTTCTGCCTATGTGGATGAGTGGAGGTGGAGAAGCAACAGCAGAGATAATTGCTAATTCCAATAGTGCCTTTTTCCAAATCTTAGGAATAGCAGGGCTGATTGTTGCATTCATGTGCTTTTTCTTTCTTAAAGAACCAAAAGGATCCTTCGATGAATTACATGAAGGGGAAATTGCT
>MIT0913_2682084101
ATGCTTGGCAATCTTTGGACATTTCAAGGGAGATATCGAACACTTCATCTCACTTGGTTCGCGTTCTTTCTAACTTTTGTTGTTTGGTTCAATTTAGCTCCCCTTGCTACGACTGTTAAAGCAGACTTGGGGCTCACTTTGGGTCAAATTCGAACTGTAGCTATCTGTAATGTTGCATTAACAATTCCAGCGAGAGTCCTCATCGGAATGCTCCTAGATAAATTTGGACCACGTAAAACATACTCAAGTCTTCTCATCTTTTCGGTAGTTCCATGCTTACTTTTCGCCTCAGCAGAAACTTTTAATCAATTAGTTATCGCTCGCTTATTACTTTCAATTGTAGGTGCAGGATTTGTAATTGGTATTCGGATGGTGGCTGAATGGTTCCCACCTAAAGAAATCGGTCTAGCAGAAGGAATATATGGAGGTTGGGGTAATTTTGGCTCGGCTTTCTCGGCTCTGACAATGGTTGCCATTGCTGGGTTACTTTCTTTTTCAGGTGGATTTGAATTACCAACAGGTGCCGTTCTTAACTGGCGAGGTGCTATCGCTGGCAGTGGTTTGATTTCAGCATTGTATGGCATCTTTTATTTCTTTAATGTCAGGGATACTCCTCCCGGAAAAATTTATCAGCGCCCAACTAAAACAGCTGGGCTAGAAGTCACTTCTATGCGAGATTTTTGGGGGCTTTTGGGTATGAATGTGCCTTTTGCAGCCATACTTTCTGTTTTATGTTGGAGGTTAAAGAAAGTTGGTTTCCTTGATGAGGGAACATATCCATTAGCTCTTTTCGCTGTTTTAATTTGGTTCGCTTTTCAGACCTGGGGGATTATTCGTACAAACTCAGAATTAATTGCAGGAACTAAAATTTATCCAAAAGAAGACCGTTATGAATTTAAACAAGTAGCCATTCTTGAACTAACATATATTGTTAATTTTGGTTCTGAGCTAGCAGTTGTTTCAATGTTACCTACTTTTTTTGAGACAACATTTGATTTACCAAAAGCAACTGCCGGCATTCTAGCCTCCTCCTTTGCTTTCGTTAACCTTGTTGCACGTCCAGCTGGAGGTCTAATTTCTGACAAGCTTGGAAGTAGAAAAAATACTATGAGTTTTCTAACCGGAGGCCTTGGAATTGGATACCTTGTCATGAGTTGGATCAAACCTGGTACTTTTTCAGGTGTAAGTGGAATTATCGTCGCATTGTTCATAACAATGCTTGCTTCCTTCTTTGTTCAGGCAGGGGAAGGCGCTACTTTTGCTCTAGTGCCACTTGTGAAAAGAAGAGTTACTGGACAGGTCGCTGGTCTTGTTGGTGCCTATGGCAACGTAGGAGCAGTTACTTATCTAACTATTTTTAGTCTTCTGCCTATGTGGATGAGTGGAGGTGGAGAAGCAACAGCAGAGATAATTGCTAATTCCAATAGTGCCTTTTTCCAAATCTTAGGAATAGCAGGGCTGATTGTTGCATTCATGTGCTTTTTCTTTCTTAAAGAACCAAAAGGATCCTTCGATGAATTACATGAAGGGGAAATTGCT
>MIT0915_2682086339
ATGCTTGGCAATCTTTGGACATTTCAAGGGAGATATCGAACACTTCATCTCACTTGGTTTGCGTTCTTTCTAACTTTTGTTGTTTGGTTTAATTTGGCTCCCCTGGCTACGACTGTTAAGGCAGACTTGGGGCTCACTTTGGGTCAAATTCGAACTGTAGCTATCTGTAATGTTGCATTAACAATTCCAGCGAGAGTCCTCATCGGAATGCTTCTAGATAAATTTGGACCACGTAAAACATACTCAAGCCTTCTCATTTTTTCGGTAGTTCCATGCTTACTTTTCGCCACAGCAGAAAATTTTAATCAATTAGTTATCGCTCGCTTATTACTTTCAATTGTAGGTGCTGGATTTGTAATTGGTATTCGGATGGTGGCTGAATGGTTCCCACCTAAAGAAATCGGGCTAGCAGAAGGAATATATGGAGGTTGGGGTAATTTTGGCTCAGCTTTCTCGGCTCTGACAATGGTTGCCATTGCTGGCTTACTTTCTTTTTCAGGTGGTTTTGAATTACCAACAGGTGCCGTTCTTAACTGGCGAGGTGCTATCGCTGGAAGTGGTGTGATTTCAGCATTGTATGGCATCTTTTATTTTTTTAATGTCAGAGATACTCCTCCTGGAAAAATTTATCAGCGTCCAACTAAAACAGCTGGTCTAGAAGTCACTTCTATGCGAGATTTTTGGGGGCTTTTGGGTATGAATGTGCCGTTTGCAGCCATACTTTCTGTTTTATGTTGGAGGTTAAAGAAAGTTGGTTTCCTTGATGAGGGAACATATCCGTTAGCTCTTTTCGCTGTTTTAATTTGGTTCGCTTTTCAGACCTGGGGGATTATTCGTACAAACTCAGAGTTAATTGCAGGAACTAAAATTTATCCAAAAGAAGACCGTTATGAATTTAAACAAGTAGCCATTCTTGAACTCACATATATTGTTAATTTTGGTTCTGAGCTGGCAGTTGTTTCAATGTTGCCTACTTTTTTTGAGACAACATTTGATTTACCAAAAGCAACAGCAGGTATTCTCGCCTCCTCCTTTGCTTTCGTTAACCTTGTTGCACGTCCAGCTGGCGGTCTAATTTCTGACAAGCTCGGAAGTAGAAAAAATACTATGAGTTTTCTAACCGGAGGACTTGGAATTGGATACCTTGTCATGAGTTGGATCAAACCTGGTACTTTTTCAGGTATAAGTGGAATTATCGTCGCATTGTTCATAACAATGCTTGCTTCCTTCTTTGTTCAAGCAGGGGAAGGCGCTACTTTTGCCCTAGTACCACTTGTTAAACGAAGAGTTACTGGACAGGTCGCTGGACTTGTTGGTGCCTATGGCAACGTAGGAGCAGTTACTTATCTAACTATTTTTAGTCTTCTACCAATGTGGATGAGTGGAGGTGGAGAAGCGACAGCAGAGATAATTGCTAATTCCAATAGTGCCTTTTTCCAAATCTTAGGAGTAGCAGGGCTGATAGTTGCATTCATGTGCTTTTTCTTTCTTAAAGAACCAAAAGGATCCTTCGATGAATTACATGAAGGGGAAATTGCT
>MIT0917_2681972562
ATGCTTGGAAATCTTTGGACATTTCAAGGGAGATATCGAACACTTCATCTCACTTGGTTTGCGTTCTTTCTAACTTTTGTTGTTTGGTTCAATTTGGCTCCCCTCGCTACGACTGTTAAGGCAGACTTGGGGCTCACTTTGGGTCAAATTCGAACTGTAGCTATCTGTAATGTTGCGTTAACAATTCCAGCGAGAGTCCTGATCGGAATGCTTTTAGATAAATTTGGACCACGTAAAACATACTCAAGTCTTCTCATCTTTTCGGTAGTTCCATGCTTACTGTTCGCCTCAGCAGAAACTTTTAATCAATTAGTTATCGCTCGCTTATTACTTTCAATTGTAGGTGCAGGATTTGTAATTGGTATTCGGATGGTGGCTGAATGGTTCCCACCTAAAGAAATCGGTTTAGCAGAAGGAATATATGGAGGTTGGGGTAATTTTGGCTCGGCTTTCTCGGCTCTGACAATGGTTGCCATTGCTGGGTTACTTTCTTTTTCAGGTGGATTTGAATTACCAACAGGTGCCGTTCTTAACTGGCGAGGTGCTATCGCTGGCAGTGGTGTGATTTCAGCATTGTATGGCATCTTTTATTTCTTTAATGTCAGAGATACTCCTCCTGGAAAAATTTATCAGCGCCCAACTAAAACAGCTGGTCTAGAAGTCACTTCTATGCGAGATTTTTGGGGGCTTTTGGGTATGAATGTGCCGTTTGCAGCCATACTTGCTGTTTTATGTTGGAGGTTAAAGAAAGTTGGTTTCCTTGATGCAGGAACATATCCATTAGCTCTTTTCGCTGTTTTAATTTGGTTCGCTTTTCAGACTTGGGGGATTATTCGTACAAACTCAGAGTTAATTGCAGGAACTAAAATTTATCCAAAAGAAGACCGTTATGAATTCAAACAAGTAGCAATTCTTGAACTCACATATATTGTTAATTTTGGTTCTGAGCTGGCAGTTGTTTCAATGTTACCTACTTTTTTTGAGACAACATTTGATTTACCAAAAGCAACAGCAGGTATTCTAGCCTCCTCCTTTGCTTTCGTTAACCTTGTTGCACGTCCAGCTGGAGGTCTAATTTCTGACAAGCTCGGAAGTAGAAAAAATACTATGAGTTTTCTAACCGGAGGCTTAGGAATTGGATACCTTGTCATGAGTTGGATCAAACCCGGTACTTTTTCAGGTGTAAGTGGAATTATCGTCGCATTGTTCATAACAATGCTTGCTTCCTTCTTTGTTCAGGCAGGTGAAGGCGCTACTTTTGCTCTAGTCCCACTTGTCAAAAGAAGAGTTACTGGACAGGTCGCTGGTCTTGTTGGTGCCTATGGCAACGTAGGAGCAGTTACTTATCTAACTATTTTTAGTCTTCTACCTATGTGGATGAGTGGAGGTGGAGAAACTACAGCAGAGATAATTGCTAATTCCAATAGTGCCTTTTTCCAAATCTTAGGAATAGCAGGGCTGATAGTTGCATTCATGTGCTTTTTCTTTCTTAAAGAACCAAAAGGATCCTTCGATGAATTACATGAAGGGGAAATTGCA
>MIT9504_2682252956
ATGCTTGGCGAACTCTGGTCATTCCAGGGGAGATATCGAACACTCCATCTCACCTGGTTTGCATTCTTTTTAACTTTTGTCGTTTGGTTCAATCTGGCGCCACTGGCCACAACAGTGAAAGCTGATCTTGGCCTAAGCGTCGGCCAGATCCGTACGGTTGCAATCTGCAATGTTGCGCTCACCATTCCGGCTCGTGTGCTGATTGGCATGTTGCTGGATAAATTCGGGCCTCGACTCACCTATTCCACCCTGCTGGTGTTCTCGGTGATTCCCTGCCTGATGTTTGCATCAGCACAGGATTTCAATCAACTGGTGGTGGCCCGTCTGCTGCTTTCCATCGTGGGCGCCGGCTTCGTGATCGGCATCCGCATGGTTGCCGAATGGTTCCCTCCCAAAGAGATCGGCCTGGCAGAGGGCATCTATGGCGGTTGGGGCAACTTCGGCTCAGCCTTCTCAGCACTGAGCCTGGTTGCGCTTGCTGGCTTTCTTTCCTTCTCCGGAGGATTCGAACTGCCAACTGGTGCAACCCTGAACTGGAGAGGAGCGATTGCTTTAACGGGAATCATCTCCGCCGTTTACGGAGTGATTTACTTCTTCAACGTCAGCGATACCCCGCCAGGAAAAGAGTATCAACGTCCCGAGAAGACTGCAGGTCTTGAAGTCACGTCGATGAGGGATTTCTGGGGACTACTCGGCATGAATGTTCCCTTCGCCGCAATCCTCTGTGTTCTGTGCTGGAGACTTCAGAAAGTTGGATTCCTGAACGCCGGAACTTATCCACTGGCCCTGCTGGCTGTTCTCATCTGGTTCATCTTTCAAACCTGGGGAATCATCCGAACCAACCGTGATCTGATCATGGGAACCAAGGTATATCCCAAGGAAGATCGTTATGAGTTCCGTCAGGTGGCCATTCTCGAACTCACCTACATCGTGAACTTCGGTTCTGAGCTGGCTGTTGTTTCGATGCTGCCAACATTCTTTGAAACCACTTTCGACCTGCCGAAAGCGACAGCTGGAATCCTGGCCTCCTGTTTCGCTTTCGTGAATTTAGTGGCGAGACCGGCCGGCGGATTGATTTCCGACAAGCTCGGCAGCCGAAAAAACACCATGGGCTTTCTCACAGCCGGACTGGGCATCGGCTATCTGGTGATGAGCCTGATCAAACCAGGCACATTCAGCGGTTCCACAGGCATCTTCATTGCTGTGGTGATCACCATGCTTGCTTCCTTCTTCGTTCAATCCGGGGAAGGCGCAACATTCGCCCTCGTACCGCTGGTGAAGCGTCGCGTAACGGGTCAGGTGGCAGGCCTGGTTGGTGCTTACGGCAATGTCGGCGCCGTGACTTACCTCACCATTTTCAGCCTGCTGCCGCTCTGGATGGGTGGAGGCAAAGATCCTTCCCCTGAGGTGATTGCAGCCTCCAACAGTGCCTTCTTCCAGATTCTGGGCATCGCAGGACTGATCGTGGCTTTCTTCTGCTTCTTCTTCCTCAAGGAACCCAAAGGATCCTTCGCTGAGTTGCACGAAGGCGAAAGTCCA
>MIT9508_2682254681
ATGCTTGGCGAACTCTGGTCATTCCAGGGGAGATACCGAACACTTCATCTCACCTGGTTTGCATTCTTTTTAACTTTTGTCGTTTGGTTCAATCTGGCGCCACTGGCCACAACAGTGAAGGCGGATCTCGGACTAACCGTTGGTCAGATCCGCACAGTTGCAATCTGCAATGTTGCGCTAACCATTCCAGCCCGTGTGCTGATTGGCATGTTGCTGGATAAATTCGGCCCTCGACGCACCTATTCCACCCTGCTGGTGTTCTCGGTGATTCCCTGCCTGATGTTTGCATCAGCTCAGGATTTCAATCAACTGGTGGTGTCCCGTCTGCTGCTTTCCATCGTGGGCGCCGGCTTCGTGATCGGCATTCGCATGGTGGCCGAATGGTTCCCTCCCAAAGAGATCGGTCTGGCGGAGGGCATCTATGGCGGCTGGGGCAATTTCGGCTCCGCTTTTTCAGCGCTGAGTCTTGTTGCAGTGGCTGGCTTTCTCTCCTTCTCCGGGGGATTCGAACTGCCAACTGGCGCCACTCTGAACTGGCGAGGAGCGATTGCATTAACAGGAATCATCTCGGCCATATATGGAGTGATCTACTTCTTCAACGTGACCGACACCCCTCCAGGAAAGGAATATCAACGTCCTGAGAAGACTGCAGGTCTTGAAGTCACTTCGATGAGAGATTTCTGGGGATTGCTAGGTATGAATATTCCCTTCGCAGCAATTCTCTGTGTTCTCTGCTGGAGACTTCAGAAAGTTGGATTCCTGAACGCTGGAACTTATCCACTGGCCCTGCTGGCTGTACTCGTCTGGTTCATTTTCCAAACCTGGGGAATCATCCGCACCAACCGTGATCTGATCATGGGAACCAAGGTGTATCCCAAGGAAGATCGTTATGAGTTCCGTCAGGTGGCAATCCTCGAACTCACCTACATCGTGAACTTCGGTTCCGAGCTGGCTGTGGTTTCGATGCTGCCAACGTTCTTTGAAACCACATTCGACCTGCCGAAAGCAACCGCAGGAATCCTGGCCTCCTGTTTCGCCTTCGTGAACCTGGTCGCTCGTCCAGCAGGTGGTCTGATCTCCGACAAACTCGGCAGCAGAAAAAACACCATGGGCTTTCTCACAGCCGGCCTCGGCATCGGCTATCTGGTGATGAGCCTGATCAAACCGGGCACATTCAGCGGTTCAACCGGCATCTTCATTGCCGTAGTGATCACCATGCTTGCTTCCTTCTTCGTTCAATCAGGGGAAGGCGCAACATTCGCCCTCGTGCCGCTGGTGAAGCGTCGCGTCACAGGTCAGGTGGCAGGTCTGGTTGGGGCCTACGGCAACGTCGGTGCCGTGACTTACCTCACCATTTTCAGCCTGCTGCCGCTCTGGATGGGTGGAGGGAAGGATCCTTCCCCTGAGGTGATCGCAGCCTCCAACAGTGCGTTTTTCCAAATTCTGGGAATCGCAGGCTTGATCGTGGCTTTCTTCTGCTTCTTCTTCCTCAAGGAACCCAAGGGATCCTTCGATGAGTTGCATGAAGGGGAAAGTCCC
>MIT9509_2682258859
ATGCTTGGCGAACTCTGGTCATTCCAGGGGAGATATCGAACACTCCATCTCACCTGGTTTGCATTCTTTTTAACTTTTGTCGTTTGGTTCAATCTGGCGCCACTGGCCACAACAGTGAAAGCTGATCTTGGCCTAAGCGTCGGCCAGATCCGTACGGTTGCAATCTGCAATGTTGCGCTCACCATTCCCGCTCGTGTGCTGATTGGCATGTTGCTGGATAAATTCGGGCCTCGACTCACCTATTCCACCCTGCTGGTGTTCTCGGTGATTCCCTGCCTGATGTTTGCATCAGCACAGGATTTCAATCAACTGGTGGTGGCCCGTCTGCTGCTTTCCATCGTGGGCGCCGGCTTCGTGATCGGCATCCGCATGGTTGCCGAATGGTTCCCTCCCAAAGAGATCGGCCTGGCAGAGGGCATCTATGGCGGTTGGGGCAACTTCGGCTCAGCCTTCTCAGCACTGAGCCTGGTTGCGCTTGCTGGCTTTCTTTCCTTCTCCGGAGGATTCGAACTGCCAACTGGTGCAACCCTGAACTGGAGAGGAGCGATTGCTTTAACGGGAATCATCTCCGCCGTTTACGGAGTGATTTACTTCTTCAACATCAGCGATACCCCGCCAGGAAAAGAGTATCAACGTCCCGAGAAGACTGCAGGTCTTGAAGTCACGTCGATGAGGGATTTCTGGGGACTACTCGGCATGAATGTTCCCTTCGCCGCAATCCTCTGTGTTCTGTGCTGGAGACTTCAGAAAGTTGGATTCCTGAACGTCGGAACTTATCCACTGGCCCTGCTGGCTGTTCTCATCTGGTTCATCTTTCAAACCTGGGGAATCATCCGAACCAACCGTGATCTGATCATGGGAACCAAGGTATATCCCAAGGAAGATCGTTATGAGTTCCGTCAGGTGGCCATTCTCGAACTCACCTACATCGTGAACTTCGGTTCTGAGCTGGCTGTTGTTTCGATGCTGCCAACATTCTTTGAAACCACTTTCGACCTGCCGAAAGCGACAGCTGGAATCCTGGCCTCCTGTTTCGCTTTCGTGAATTTAGTGGCGAGACCGGCCGGCGGATTGATTTCCGACAAGCTCGGCAGCCGAAAAAACACCATGGGCTTTCTCACAGCCGGACTGGGCATCGGCTATCTGGTGATGAGCCTGATCAAACCAGGCACATTCAGCGGTTCCACAGGCATCTTCATTGCTGTGGTGATCACCATGCTTGCTTCCTTCTTCGTTCAATCCGGGGAAGGCGCAACATTCGCCCTCGTACCGCTGGTGAAGCGTCGCGTAACGGGTCAGGTGGCAGGCCTGGTTGGTGCTTACGGCAATGTCGGCGCCGTGACTTACCTCACCATTTTCAGCCTGCTGCCGCTCTGGATGGGTGGAGGCAAAGATCCTTCCCCTGAGGTGATTGCAGCCTCCAACAGTGCCTTCTTCCAGATTCTGGGCATCGCAGGACTGATCGTGGCTTTCTTCTGCTTCTTCTTCCTCAAGGAACCCAAAGGATCCTTCGCTGAGTTGCACGAAGGCGAAAGTCCA
>PAC1_2607360929
ATGCTTGGAAATCTTTGGACATTTCAAGGGAGATATCGAACACTTCATCTCACTTGGTTTGCGTTCTTTCTAACTTTTGTTGTTTGGTTCAATTTGGCTCCCCTTGCTACGACTGTTAAGGCAGACTTGGGACTCACTTTGGGTCAAATTCGAACTGTAGCTATCTGTAATGTTGCATTAACAATTCCAGCGAGAGTCCTCATCGGAATGCTTCTAGATAAATTTGGACCACGTAAAACATACTCAAGTCTTCTCATCTTTTCGGTAGTTCCATGCTTACTTTTCGCCTCAGCAGAAACATTTAATCAATTAGTTATCGCTCGCTTATTACTTTCAATTGTAGGTGCAGGATTTGTAATTGGTATTCGAATGGTGGCTGAATGGTTCCCACCTAAAGAAATCGGTCTAGCAGAAGGAATATATGGAGGTTGGGGTAATTTTGGCTCGGCTTTCTCGGCTCTGACAATGGTTGCCATTGCTGGCTTACTTTCTTTTTCAGGTGGATTTGAATTACCAACAGGTGCCGTTCTTAACTGGCGAGGTGCTATCGCTGGCAGTGGTCTAATTTCAGCATTGTATGGCATCTTTTATTTCTTTAATGTCAGAGATACTCCTCCTGGAAAAATTTATCAGCGCCCAACGAAAACAGCTGGTCTAGAAGTAACTTCTATGCGAGATTTTTGGGGACTTTTGGGTATGAATGTGCCGTTTGCAGCCATACTTTCTGTTTTATGTTGGAGGTTAAAGAAAGTTGGTTTCCTTGATGAGGGAACATATCCATTAGCTCTTTTCGCTGTTTTAATTTGGTTCGCTTTTCAGACTTGGGGGATTATTCGTACAAACTCAGAATTAATTGCAGGAACAAAAATTTATCCAAAAGCAGACCGTTATGAATTCAAACAAGTAGCCATTCTTGAACTCACATATATTGTTAATTTTGGTTCTGAGCTGGCAGTTGTTTCAATGTTACCTACTTTTTTTGAGACAACATTTGATTTACCAAAAGCAACAGCAGGTATTCTAGCCTCCTCCTTTGCTTTCGTTAACCTTGTTGCACGTCCAGCTGGCGGTCTAATTTCTGACAAACTCGGAAGTAGAAAAAATACTATGAGTTTTCTAACCGGAGGCCTTGGAATTGGATACCTTGTCATGAGTTGGATTAAACCTGGTACTTTTTCAGGTGTAAGTGGAATTATCGTCGCATTATTCATAACAATGCTTGCTTCCTTCTTTGTGCAGGCAGGGGAAGGCGCTACTTTTGCTCTAGTGCCACTTGTTAAACGAAGAGTTACTGGACAGGTCGCTGGACTTGTTGGTGCCTATGGCAACGTAGGAGCAGTTACCTATCTAACTATTTTTAGTCTTCTACCAATGTGGATGAGTGGAGGTGGAGAAGCGACAGCAGAGATAATTGCTAATTCCAATAGTGCCTTTTTCCAAATCTTAGGAGTAGCAGGGCTGATAGTTGCATTCATGTGCTTTTTCTTTCTTAAAGAACCAAAAGGATCCTTCGATGAATTACATGAAGGGGAAATTGCT
>RCC307_2623928752
ATGCTTGGCGACCTTTGGTCGTTCCAGGGGAGATATCGCACGCTGCATCTCACCTGGTTCGCCTTTTTTCTAACGTTTGTTGTTTGGTTTAACCTGGCTCCCCTCGCCACCACGGTGAAGGCTGACCTGGGTTTGACTGTTGGCCAAATCCGCACCGTGGCGATCTGCAACGTTGCGCTCACCATCCCGGCGCGCGTGCTGATCGGGATGCTTCTCGACAAATTCGGTCCACGGCTGACCTACTCCACCTTGCTGGTGTTTTCGGTCATCCCCTGCTTGATGTTTGCGTTCGCGCAGGATTTCAATCAGTTGGTGGTGTCTCGCCTGCTGCTTTCCATCGTTGGCGCCGGCTTTGTGATCGGTATCCGCATGGTGGCCGAATGGTTCCCGCCCAAAGAAATCGGTTTGGCTGAGGGTATCTATGGCGGTTGGGGCAACTTTGGCTCCGCTTTCTCCGCTTTAGCTCTGGTTGGTGTGGCCGGTTGGCTGTCCTTCTCGGGTGGTTTTGAGCTGCCCACCGGTGCGGTCTTGAACTGGCGTGGTGCCATTGCCCTAACCGGCATTATTTCGGCTGTTTATGGCGTCATTTATTACTTCAACGTTAGTGATACTCCGCCTGGAAAGGTGTATCAGCGTCCGGAAAAAACAGCTGGTCTTGAAGTCACTTCCATGCGTGATTTCTGGGGTTTGCTTGGCATGAACGTGCCTTTTGCGGCCATTCTTTGTGTTCTCTGTTGGCGCCTTCAGAAGGTTGGATTCCTCAACGCTTCCACCTATCCGTTGGCTCTCTTGGCAGTTTTGGTGTGGTTTGCCTTCCAGACCTGGGGGATCGTTCGCACCAACCGTGAGCTGATCATGGGCACCAAGGAATACCCCAAGGAAGACCGCTACGAGTTCAAACAAGTGGCGATTCTGGAGCTCACTTACATCGTCAACTTTGGCTCTGAGCTGGCGGTGGTCTCGATGCTTCCCACCTTCTTTGAAACCACCTTTGACCTGCCCAAGGCCACTGCTGGAATCCTGGCCTCTTGCTTTGCTTTTGTGAATCTGGTCGCTCGCCCTGCTGGTGGCTTGATCTCCGATCGCCTGGGTTCCCGTAAAAACACCATGGGCTTCCTCACCTTCGGCTTAGGTGTTGGTTATCTGATCATGAGCATGATCAAGCCCGGCACCTTCACCGGTTCCACCGGCATTGCTGTTGCTGTGCTGATCACGATGCTGGCGTCCTTCTTTGTGCAGGCGGGTGAAGGAGCCACCTTTGCTTTGGTGCCTCTTGTGAAGCGTCGCGTCACCGGCCAGGTGGCTGGTTTGGTGGGCGCCTACGGCAACGTTGGCGCAGTGACATACCTCACCATCTTCAGCTTGCTGCCCATGTGGATGGGTGGTGGCGCTGAGCCCACAGCTGACATCATCGCTTCTTCCAATAGTGCCTTCTTCCAGGTGCTCGGCGTGGCTGGTCTGGTTGTGGCCTTCTTCTGCTTCTTCTTCCTCAAAGAGCCCAAGGGTTCCTTTGCGGAACTGCATGAAGGTGAGGCTGCT
>RS9916_2623920066
ATGCTTGGCGATCTTTGGTCGTTCCAAGGGAGATATCGAACCCTCCATCTCACTTGGATCGCCTTTTTCCTGACGTTTGTCGTCTGGTTCAACCTGGCCCCCCTGGCCACAACGGTGCGAGCGGATCTCGACCTGACAATTGGTCAAATCCGCACCGTGGCCATCTGCAACGTGGCCCTCACCATTCCTGCGCGCGTGCTAATCGGCATGCTGCTGGACAAATTCGGCCCCCGGATCACCTACTCCTCGATCCTGGTGTTCTCGGTCATCCCCTGCCTGCTGTTTGCGTCCGCTCAGGACTTCAACCAGCTTGTTGTGGCTCGTCTGCTCCTCTCCATCGTGGGCGCCGGCTTCGTGATCGGCATCCGCATGGTGGCGGAGTGGTTCCCTCCGAAGGAAATCGGTCTTGCTGAAGGCATCTACGGCGGCTGGGGCAACTTCGGCTCCGCCTTCTCCGCCCTCACCATGGTGCTGCTGGCTGGCTACCTGTCCTTCTCCGGCGGCGCAACCCTGCCCACAGGTGAAGTCCTCAACTGGCGCGGTGCCATTGCCCTGACCGGCATCATCTCCGCCCTCTACGGCGTCTTCTATTACTTCAGCGTCACCGATACACCTCCTGGCAAGGTGTATCAAAAGCCCGCCAAGACCGCTGGTCTGGAAGTCACCTCCATGCGCGACTTCTGGGGTCTGCTGGGGATGAATGTGCCGTTCGCTGCCATTCTTTGCGTGCTCTGCTGGCGCCTCACCAAGGTGGGCTTCCTCACCGCAAGCACCTATCCCCTGGCCCTTGGTGCCGTTGCCATTTGGTTTGCCTTCCAGACCTGGGGCATCATCCGCACCAACCGTGACCTGATTCTCGGCAACAAGACCTATCCCAAGGAAGACCGCTACGAGTTCCGCCAAGTGGCGATCCTCGAGCTCACCTACATCGTCAACTTCGGCTCCGAGCTGGCCGTGGTCTCGATGCTTCCCACCTTCTTCGAAACCACCTTCGATCTGCCCAAAGCAACAGCTGGCCTCTTGGCCTCCTGCTTTGCCTTCGTGAACCTCGTCGCCCGCCCTGCTGGCGGCCTGATTTCCGACAAAGTCGGCAGCCGAAAGAACACCATGGGCTTCCTCACCGCAGGCCTGGGTATCGGCTACCTGGTGATGAGCATGATCAAACCCGGCACCTTCTCCGGCACCAGCGGGATCGTCGTGGCTGTGGTGATCACCATGCTCGCCTCCTTCTTTGTGCAGTCCGGCGAAGGCGCCACCTTCGCTCTGGTTCCCCTGGTGAAGCGTCGCGTCACCGGTCAGGTGGCTGGTCTGGTGGGTGCTTACGGCAACGTTGGAGCCGTGGCTTACCTCACCACTTTCAGCCTGCTGCCGATGTGGATGGGCGGCGGCAAAGATCCTTCTCCCGAAGTGATCGCTGCCTCCAACAGCGCCTTCTTCCAGATCCTCGGCATTGCCGGTCTGGTGGTTGCCTTCTTCTGCTTCTTCTTCCTCAAAGAACCGAAGGGATCCTTCGCGGATCTGCATGAAGGCGAAGATGCT
>SB_2608201376
ATGTTAAGTGATGTTTGGTCTTTAAACGGCAGATATAGAACTCTTCACCTCACCTGGTTTGCCTTTTTCCTTACTTTTGTTGTTTGGTTTAACCTCGCACCTCTTGCAACTACTGTTAAAGCCGATTTAGGTTTATCTGTTGCTCAAATTAGAACAGTAGCAATATGTAATGTCGCTTTGACTATCCCTGCAAGAGTTTTGATTGGAATGTTATTGGATAAATTTGGCCCAAGAAAAACTTACTCAACAATTTTGATATTTTCTGTCGTGCCATGTTTACTATTTGCTAGTGCTCAAGACTTCAATCAACTTGTTATTGCGAGATTGCTTTTATCAATAGTAGGAGCAGGTTTTGTTATCGGAATAAGAATGGTCTCTGAGTGGTTCCCTCCGAAAGAAATTGGTTTGGCTGAGGGGATATATGGAGGATGGGGAAATTTTGGATCTGCTTTTTCTGCTCTTTCTCTTGTTGCCGTAGCTGGATTCTTGTCTTTTTCAGGAGGGTTTGAGTTACCTACTGGAGCTGTACTTAATTGGAGGGGAGCTATTGCTCTTACAGGAATTATTTCTTTCGTTTATGGAATTATTTATTTCTTTAGTGTGACTGATACACCTCCAGGAAAACCTTATCAAAGGCCTGCAAAAACAGCTGGTTTAGAAGTAACTAGTATAAGAGATTTCTGGGGTTTAATTGGAATGAATGTCCCATTCGCAGCAATTCTTTCAGTCCTATGTTGGAGACTTCAAAAAGTAGGTTTCCTTACTTCATCTACTTATCCAATAGCCTTAATCGCAGTTTTAGCTTGGTTTATTTTCCAAACTTGGGGAATTATAAGAACGAATATTGAATTATTAAATGGAACTAAAATTTACCCTAAAGAAGATAGATATGAATTCAAACAAGTAGCGATCTTGGAATTAACTTACATCGTAAATTTTGGATCAGAATTGGCAGTAGTTTCAATGCTTCCTAGTTTCTTTGAATTTACATTTGATTTACCTAAAGCTATAGCCGGAATTCTTGCATCATGTTATGCATTTGTGAATTTAATAGCTAGACCTGCCGGAGGATTGATATCTGACAGAACAGGCAATAGAAAAAATACAATGGGTTTCCTAACTATGGGATTAGGGTTTGGATATCTATTGATGTCTTTAATAAAACCCGGAACTTTTACAGGATCAGCAGGAATTCTTATGGCTGTATTTTTAACGATGCTTTGTTCATTTTTTGTACAATCTGGAGAAGGTTCAACTTTTGCTTTAGTACCCTTAGTTAAAAAAAGAGTAACAGGACAAATAGCTGGATTGGTTGGGGCTTATGGAAATGTTGGTGCGGTAACTTATTTAAATATTTATAGCCTTTTACCTTTATGGATGGGTGGAGGTAAAGATCCTTCTCCAGAAATAATTGCTGCTTCAAATAGTGCCTTCTTCCAAGTTTTAGGTATAGCAGGATTAATAGTTGGATTCTTCTGTTATTTCTTTTTAAAGGAACCTCAAGGATCATTCGCGGATGCTTATGAAGGCGAAAAAGCT
>WH7803_2624101673
ATGCTTGGCGAACTTTGGTCATTTCAGGGGAGATACAGAACACTGCATCTCACCTGGTTTGCCTTCTTTCTTACTTTTGTTGTCTGGTTCAATCTGGCTCCACTAGCCACCACCGTGAAAGCCGACCTCGGACTCACGGTTGGTCAGATTAGAACCGTAGCCATCTGCAATGTGGCACTCACCATTCCTGCACGTGTGCTGATCGGCATGCTGCTCGACAAATTTGGTCCCAGGCTCACTTATTCCACCCTTCTGGTGTTTTCGGTGATCCCTTGCCTGATGTTTGCATCTGCTCAGGACTTCAATCAGCTGGTGGTTGCTCGCCTGCTGCTGTCGATCGTTGGCGCAGGATTTGTGATCGGCATCCGTATGGTTGCTGAATGGTTTCCCCCAAAAGAAATTGGCCTGGCTGAAGGCATTTACGGAGGTTGGGGAAACTTCGGATCCGCATTCTCTGCTCTTACCCTGGTTGGTCTTGCCGGTTGGCTCTCCTTCTCCGGCGGCTTCACATTGCCAACTGGCGATGTGCTGAATTGGCGCGGCGCCATCGCCCTGACAGGGATTATTTCAGCCGTTTATGGTGTGATCTATTACTTCAATGTAAGCGATACCCCTCCAGGGAAAGTATATCAACGCCCTGAGAGAACGGCTGGCCTTGAAGTCACAAGCATGCGTGATTTCTGGGGACTTCTGGGCATGAACGTGCCTTTCGCGGCCATTCTCTGCGTGTTGTGCTGGAGACTTCAGAAGGTGGGTTTCCTCAATGCATCCACCTATCCCCTCGCCCTCCTCGCTGTTTTGGTTTGGTTTGTCTTTCAAACCTGGGGAATCATTCGCACCAACAGAGATCTGATTATGGGGACCAAGGTGTACCCCAAAGAGGATCGTTATGAGTTCAAACAGGTCGCCATCCTTGAGCTGACCTACATCGTTAACTTTGGTTCAGAGCTGGCCGTGGTTTCCATGCTGCCAACGTTCTTCGAAACCACATTTGATTTGCCGAAAGCAACGGCCGGAATCCTTGCGTCCTGCTTTGCATTTGTAAACCTGGTGGCCCGTCCGGCCGGAGGTTTGATTTCCGACAAACTTGGCAGCCGTAAAAACACCATGGGTTTCCTCACCGCAGGTCTGGGTGTCGGCTATCTGATCATGAGCTTGATCAAGCCCGGAACCTTTACCGGTACCACTGGCATTGTGATCGCCGTCTTGATCACCATGCTCGCCTCCTTCTTCGTCCAATCGGGTGAAGGCGCCACCTTCGCGCTGGTGCCTCTGGTCAAGCGTCGCGTGACCGGACAGGTGGCAGGCCTGGTGGGTGCCTATGGAAACGTGGGCGCAGTGACCTACCTCACCATTTTCAGCCTGCTGCCGCTTTGGATGGGAGGTGCTGGTGAACCGACCGCGGAAACGATTGCAGCGTCGAACAGTGCCTTCTTCCAGATCCTGGGCATTGCCGGATTGATCGTTGCCTTCTTCTGCTTCTTCTTCCTGAAGGAACCCAAGGGCTCCTTCGCTGAGTTGCACGAGGGTGAAACCGCC
>WH7805_2626028204
ATGCTTGGCGAACTTTGGTCATTCCAGGGCAGATATAGAACACTGCATCTCACCTGGTTTGCATTCTTTCTTACTTTTGTTGTCTGGTTCAATCTCGCTCCTCTAGCAACCACCGTGAAAGCCGATCTTGGCCTGACGGTTGGTCAGATTCGAACTGTGGCTATCTGCAACGTGGCCCTCACCATTCCTGCACGTGTGCTGATCGGCATGCTGCTCGACAAATTTGGTCCCCGGCTCACCTATTCCACGCTGTTGGTGTTTTCGGTGATCCCCTGTCTGATGTTTGCATCTGCGCAGGATTTCAATCAGTTGGTGGTGGCTCGTCTGCTGCTGTCAATCGTTGGCGCTGGATTTGTGATCGGCATCCGCATGGTGGCCGAATGGTTTCCCCCCAAAGAAATTGGTCTCGCTGAAGGCATTTATGGGGGTTGGGGAAACTTCGGATCCGCATTCTCTGCACTGTCACTGGTCGGCCTGGCTGGATGGCTCTCCTTCTCCGGTGGTTTCGAATTGCCAACCGGAGCCGTTCTGAACTGGCGCGGTGCCATCGCTCTGACGGGAATTATCTCAGCCATCTATGGCGTGATCTACTACTTCAATGTGGCTGACACACCACCCGGGAAGGTCTATCAGCGCCCTGAGCGAACGGCAGGCCTTGAAGTCACCAGCATGCGTGACTTCTGGGGACTTCTGGGAATGAATGTTCCCTTCGCAGCCATTCTCTGCGTGTTGTGCTGGAGACTTCAAAAAGTTGGATTCCTCAACGCATCCACCTATCCTCTCGCTCTGCTTGCGGTCTTGGTCTGGTTTGTTTTTCAAACCTGGGGCATCGTCCGCACCAACCGAGAGTTGATCATGGGGACCAAGGTATACCCCAAGGAGGATCGTTATGAGTTCAAACAGGTTGCCATTCTTGAGCTGACTTACATCGTGAATTTCGGTTCAGAACTGGCCGTGGTTTCCATGCTGCCCACGTTCTTCGAAACCACGTTTGATCTGCCGAAAGCAACGGCTGGAATTCTTGCCTCCTGCTTCGCTTTTGTGAATCTGGTGGCTCGTCCAGCAGGCGGTCTGATTTCTGACAAACTCGGCAGCCGCAAAAACACCATGGGTTTCCTCACCGCAGGGCTGGGTTTTGGTTATCTGATCATGAGTTTGATCAAGCCCGGAACTTTTACTGGCAGTACCGGCATCGTGATCGCCGTTTTGATCACCATGCTCGCTTCCTTCTTTGTGCAGTCCGGAGAAGGCGCCACCTTTGCGTTGGTGCCCCTGGTCAAACGTCGCGTCACCGGACAGGTGGCTGGCTTGGTTGGTGCCTACGGAAACGTTGGTGCGGTGACCTATCTCACCATCTTCAGCCTGCTGCCGCTTTGGATGGGCGGTGCTGGTGAACCAACTCCAGAAACGATTGCAGCATCCAACAGTGCCTTTTTCCAGATCCTGGGAATTGCTGGTTTGATCGTCGCGTTCTTCTGCTTCTTCTTCCTGAAGGAACCCAAGGGCTCCTTCGCTGACTTGCACGAAGGTGAAACCGCC
>WH8016_2507493430
ATGCTTGGAGAACTCTGGTCGTTCCAGGGGAGATATCGAACTCTTCATCTCACCTGGTTCGCATTTTTTCTGACCTTTGTCGTCTGGTTCAACCTGGCGCCTTTGGCAACCACCGTTAAAGCCGATTTGGGTTTAACTCTCGGTCAAATCCGCACCGTTGCGATCTGCAACGTGGCTCTCACGATCCCAGCCCGCGTTCTGATTGGAATGCTCCTCGACAAATACGGGCCTCGACTGACCTATTCCAGCCTGCTGGTTTTTTCGGTCATTCCTTGCCTGATGTTCGCCTCAGCCCAAGACTTCAATCAACTCGTGGTGGCACGCCTGCTGTTATCCATCGTGGGTGCAGGCTTTGTGATCGGGATCCGCATGGTTGCCGAATGGTTCCCTCCGAAAGAGATTGGCCTAGCTGAGGGGATTTATGGCGGTTGGGGCAATTTCGGATCAGCGTTCTCGGCCTTAACACTCGTAGGACTAGCCGGATGGCTCTCGTTCTCAGGCGGGTTTGAACTTCCCTCAGGCGCTGTCCTTAATTGGCGTGGTGCAATTGCTCTGACGGGAATTATTTCTGCTGTATACGGCTTTATTTATTACTTCAACGTTAGCGATACACCCCCTGGAAAAACTTATCAAAAGCCTGAGCGCACAGCTGGATTGGAAGTCACATCAATGCGTGATTTCTGGGGATTGTTAGGAATGAATGTTCCGTTTGCAGCCATTCTTTGTGTCCTCTGCTGGCGCTTACAAAAGGTTGGTTTCCTGAATGCAGGAACGTATCCACTGGCGTTAGCTGCGGTTCTTATCTGGTTTATCTTTCAAACCTGGGGAATCATTCGCACCAATCGAGAACTGATCATGGGTACAAAAACATACCCGAAAGAAGATCGCTACGAATTCAAGCAGGTTGCCATCCTTGAACTCACATACATTGTGAATTTTGGATCAGAGTTGGCCGTTGTTTCAATGTTGCCAACATTTTTCGAAACCACTTTTGATCTCCCCAAAGCAACCGCTGGAATCCTTGCCTCCTGCTTTGCTTTTGTGAATCTTGTCGCTCGCCCCGCTGGTGGTCTGATCTCCGACAAACTTGGCAGTCGTAAAAACACAATGGCGTTCTTAACTGGCGGTCTGGGTATTGGTTACCTCGTCATGAGCATGATCAAACCTGGCACATTCAGCGGAACCACAGGGATCATCATCGCTGTGTTGATCACCATGCTGGCCTCTTTCTTCGTTCAATCAGGAGAAGGAGCTACCTTTGCACTCGTTCCTTTGGTGAAGCGACGCGTCACAGGCCAAGTTGCTGGTTTGGTTGGCGCCTATGGCAACGTCGGAGCTGTAACTTACCTCACAATTTTTAGTTTGCTTCCGATGTGGATGGGTGGGGGTAAAGATCCTTCTCCAGAAATCATCGCAGCCTCCAATAGTGCTTTCTTCCAAGTCTTGGGGGTCGCTGGCCTGATTGTTGCTTTCTTCTGCTTCTTCTTCCTCAAAGAACCCAAAGGTTCCTTCGATGACTTGCATGAAGGAGAAACATCG
>WH8020_2646429630
ATGCTTGGAGAACTCTGGTCGTTCCAGGGGAGATACCGAACTCTTCATCTCACCTGGTTCGCATTTTTTCTGACCTTTGTGGTCTGGTTCAACTTGGCTCCACTTGCCACCACTGTTAAGGCAGATTTGGGCTTGAGTGTTGGTCAGATACGCACAGTGGCCATCTGCAATGTGGCTCTCACAATTCCAGCGCGTGTTCTGATCGGAATGCTCCTCGATAAATTTGGGCCTCGACTGACCTATTCCAGTCTTCTGGTTTTTTCGGTCATTCCTTGCCTGATGTTTGCCTCTGCACAAGATTTCAATCAATTAGTCGTAGCACGCCTGCTGCTCTCGATCGTTGGCGCAGGCTTTGTGATTGGTATCCGAATGGTGGCTGAATGGTTCCCTCCCAAAGAGATTGGCCTCGCTGAGGGGATCTATGGCGGCTGGGGCAATTTTGGATCCGCATTCTCCGCTCTAACTCTGGTCGGACTCGCCGGATGGCTCTCGTTCTCAGGCGGCTTCGAACTTCCCTCAGGTGCAATCATTAATTGGCGTGGTGCAATTGCACTAACGGGGATTATCTCTGCTGTTTACGGCTTCATCTATTACTTCAACGTCACCGATACACCTCCAGGCAAGGTTTATCAAAGACCGAATCGCACAGCAGGCTTGGAAGTAACTTCCATGCGTGATTTTTGGGGTTTGCTCGGCATGAACGTGCCCTTTGCCGCCATTCTCTGTGTGCTCTGCTGGCGTCTGCAAAAAGTAGGTTTCCTCAATAGCGGCACCTATCCACTGGCTCTAGGTGCCGTTCTGATCTGGTTCATCTTTCAAACATGGGGAATTATTCGTACCAATCGTGAATTGATCTTGGGCACAAAGGTCTACCCCAAAGAAGATCGCTACGAATTCAAACAAGTTGCCATTCTTGAACTCACATACATCGTGAATTTCGGATCTGAATTGGCTGTCGTTTCAATGTTGCCAACGTTCTTCGAAACCACGTTTGATCTTCCAAAGGCAACCGCTGGCATCCTCGCCTCCTGCTTCGCCTTTGTGAATCTTGTGGCTCGCCCAGCTGGTGGACTGATTTCCGACAAGCTAGGGAGCCGAAAGAACACAATGGGCTTCTTAACAGCGGGTTTAGGAATTGGTTATCTCGTCATGAGCATGATCAAACCTGGCACTTTCAGTGGAACGACAGGGATCATCATTGCTGTCTTGATCACGATGCTTGCCTCCTTCTTCGTCCAGTCTGGAGAAGGAGCAACGTTCGCTCTCGTTCCTTTGGTGAAGCGACGCGTTACAGGTCAAGTCGCTGGCTTGGTCGGAGCTTATGGCAATGTTGGAGCCGTGACTTATCTCACTATTTTTAGCCTGCTTCCCATGTGGATGGGTGGAGGAAAGGATCCTTCACCAGAAATCATTGCAGCCTCCAATAGTGCTTTCTTCCAAGTTTTAGGAATCGCTGGTCTAATTGTTGCCTTCTTCTGCTTCTTTTTCCTCAAAGAACCGCAAGGATCCTTCGCTGAATTACATGAAGGTGAAACAGCG
>WH8102_2607659789
---------------------------------------------------------------------------------------------------------------------------------------------------------------------------------------------------------------------------------------------------------------------------------------------------------------------------------------------------------------------------------------------------------------------------------------------------------------------------------------------------------------------------------------------------------------------------------------------------------------------------------------------------------------------------------------------ATGCGCGACTTCTGGGGTCTGCTCGGCATGAACGTGCCCTTCGCAGCCATCCTCTGCGTGCTCTGCTGGCGTCTCGGCAAGGTGGGCTTCCTGACTCCGTCCACCTACCCACTGGCTCTCGGGGCTGTTGCCGTCTGGTTTGCTTTCCAGACCTGGGGAATCATTCGCACCAACCGCGACCTGATCCTCGGCAACAAGGTCTATCCCAAGGAAGACCGCTACGAGTTCCGCCAGGTAGCGATCCTCGAGCTCACCTACATCGTGAACTTCGGCTCCGAACTGGCCGTGGTTTCGATGCTGCCCACCTTCTTTGAAACCACCTTCGATCTGCCGAAGGCCACCGCCGGAATCCTGGCCTCCTGCTTTGCTTTCGTGAACCTGGTTGCCCGCCCTGCCGGTGGTCTGATCTCCGACAGCGTCGGCAGCCGCAAGAACACCATGGGCTTCCTCACCGCCGGTCTCGGCGTGGGCTACCTGGTGATGAGCATGATCAAGCCCGGCACCTTTACCGGCACCACCGGCATCGCCGTTGCCGTGGTGATCACCATGCTCGCCTCCTTCTTCGTGCAGTCCGGTGAAGGCGCCACCTTCGCGCTGGTGCCCCTGGTCAAGCGTCGCGTCACCGGTCAGGTGGCCGGCCTGGTGGGTGCCTACGGCAACGTTGGTGCTGTGACCTACCTGACCATCTTCAGCCTTCTGCCGATGTGGATGGGCGGCGGCGGCGAACCCACCCCCGAGGTGATCGCGGCTTCCAACAGCGCCTTCTTCCAGATCCTGGGCGTGGCCGGTCTGATCGTGGCCTTCTTCTGCTTCTTCTTCCTCAAGGAGCCCAAGGGATCTTTCGCGGAACTGCATGAAGGCGAAACCGCC
>WH8103_2688544914
ATGCTTGGCGACCTCTGGTCGTTCCAGGGCAGGTACCGAACCCTTCACCTCACCTGGATCGCCTTCTTCCTGACCTTTGTGGTCTGGTTCAACCTGGCCCCTCTGGCCACCACCGTGAAAGCGGACCTGGGTCTGACCGTTGGTCAGATCCGCACAGTGGCCATCTGCAACGTGGCCCTCACCATTCCTGCGCGCGTGCTGATCGGCATGCTCCTCGACAAGTTCGGACCCCGGATCACCTACTCGTCGATCCTGGTGTTCTCAGCGATTCCCTGCCTGCTGTTTGCCTCCGCTCAGGACTTCAACCAGCTGGTGGTGGCCCGTCTGCTGCTCTCCATTGTTGGCGCCGGCTTCGTGATCGGCATCCGCATGGTGGCCGAATGGTTCCCGCCTAAGGAAATCGGCCTGGCTGAAGGCATCTACGGCGGCTGGGGCAACTTCGGCTCCGCCTTCTCCGCCCTCACGATGGTTGCCCTCGCTGGCTTCCTCTCCTTCTCCGGCGGCTTCGAACTGCCCACCGGCACTGTTCTGAACTGGCGTGGTGCCATCTCCCTCACCGGCATCGTCTCCGCCGTTTACGGCCTCTTCTATTTCTTCAACGTCACCGACACCCCCCCCGGCAAGACCTATCAGCGCCCTGAGAAAACCGCAGGCCTGGAGGTCACCTCCATGCGCGACTTCTGGGGTCTGCTCGGCATGAACGTGCCCTTCGCAGCCATCCTCTGCGTGCTCTGCTGGCGTCTCGGCAAGGTGGGCTTCCTGACTCCGTCCACCTACCCACTGGCTCTCGGGGCTGTTGCCGTCTGGTTTGCTTTCCAGACCTGGGGAATCATTCGCACCAACCGCGACCTGATCCTCGGCAACAAGGTCTATCCCAAGGAAGACCGCTACGAGTTCCGCCAGGTAGCGATCCTCGAGCTCACCTACATCGTGAACTTCGGCTCCGAACTGGCCGTGGTTTCGATGCTGCCCACCTTCTTTGAAACCACCTTCGATCTGCCGAAGGCCACCGCCGGAATCCTGGCCTCCTGCTTTGCTTTCGTGAACCTGGTTGCCCGCCCTGCCGGTGGTCTGATCTCCGACAGCGTCGGCAGCCGCAAGAACACCATGGGCTTCCTCACCGCCGGTCTCGGCGTGGGCTACCTGGTGATGAGCATGATCAAGCCCGGCACATTTACCGGCACCACCGGCATCGCCGTTGCCGTGGTGATCACCATGCTCGCCTCCTTCTTCGTGCAGTCCGGTGAAGGCGCCACCTTCGCGCTGGTGCCCCTGGTCAAGCGTCGCGTCACCGGTCAGGTGGCCGGCCTGGTGGGTGCCTACGGCAACGTTGGTGCTGTGACCTACCTGACCATCTTCAGCCTTCTGCCGATGTGGATGGGCGGCGGCGGCGAACCCACCCCCGAGGTGATCGCGGCTTCCAACAGCGCCTTCTTCCAGATCCTGGGCGTGGCCGGTCTGATCGTGGCCTTCTTCTGCTTCTTCTTCCTCAAGGAGCCCAAGGGATCTTTCGCGGAACTTCATGAAGGCGAAACCGCC
>WH8109_2563725931
ATGCTTGGCGACCTTTGGTCGTTCCAGGGCAGGTACCGAACCCTTCACCTGACCTGGATCGCCTTCTTCCTGACCTTCGTGGTCTGGTTCAACCTGGCCCCTCTGGCCACCACCGTGAAAGCGGACCTGGGTCTGACCGTTGGTCAGATCCGCACCGTGGCCATCTGCAACGTGGCCCTCACCATTCCGGCGCGCGTGCTGATCGGCATGCTCCTGGACAAATTCGGACCCCGGATCACCTACTCCTCGATCCTGGTGTTCTCGGCGATTCCCTGCCTGCTGTTTGCGTCCGCTCAGGACTTCAACCAGCTGGTGGTGGCCCGTCTGCTGCTCTCCATCGTTGGCGCCGGCTTCGTGATCGGCATCCGCATGGTGGCCGAGTGGTTCCCGCCCAAGGAAATCGGCCTGGCTGAAGGCATCTATGGCGGCTGGGGCAACTTCGGCTCCGCCTTCTCCGCCCTGACCATGGTGGCCCTCGCTGGCTTCCTCTCCTTCTCCGGCGGCTTCGAACTGCCCACTGGCGCTGTTCTGAACTGGCGCGGTGCGATCGCTCTGACCGGCATCGTCTCCGCCGTCTACGGCTGCTTCTACTTCTTCAACGTCACCGACACCCCCCCCGGCAAGACGTATCAGCGCCCTGCGAAAACCGCAGGTCTGGAAGTCACCTCAATGCGCGACTTCTGGGGTCTGCTGGGCATGAACGTGCCCTTCGCAGCCATCCTCTGCGTGCTCTGCTGGCGCCTGACCAAGGTGGGCTTCCTCACCGCAAGCACCTACCCCCTGGCCCTCGGCGCCGTCGCCGTCTGGTTTGCTTTCCAGACCTGGGGAATCATCCGCACCAACCGCGACCTGATCCTCGGCAACAAGGTCTATCCCAAGGAAGACCGCTACGAGTTCCGCCAGGTGGCGATCCTCGAGCTCACCTACATCGTGAACTTCGGCTCCGAACTGGCCGTGGTTTCGATGCTGCCCACCTTCTTTGAAACCACCTTCGATCTGCCGAAGGCCACCGCCGGAATCCTGGCGTCCTGCTTCGCTTTCGTGAACCTGGTCGCCCGTCCTGCTGGCGGTCTGATCTCCGACCGCGTCGGCAGCCGCAAGAACACCATGGGCTTCCTCACTGCCGGTCTCGGCGTGGGCTACCTGGTGATGAGCATGATCAAGCCCGGCACCTTCACCGGCACCACCGGCATTGCCGTTGCCGTGGTGATCACCATGCTCGCCTCCTTCTTCGTGCAGTCCGGTGAAGGCGCCACCTTCGCGCTGGTGCCCCTGGTCAAGCGTCGCGTCACCGGTCAGGTGGCCGGCCTGGTGGGTGCCTACGGCAACGTTGGCGCTGTGACCTACCTGACCATCTTCAGCCTCCTGCCGATGTGGATGGGCGGCGGCGGCGAACCCACCCCCGAGGTGATCGCGGCTTCCAACAGTGCCTTCTTCCAGATCCTGGGCGTGGCCGGTCTGATCGTGGCCTTCTTCTGCTTCTTCTTCCTGAAGGAGCCCAAGGGGTCCTTCGCAGACCTGCACGAAGGCGAAACCGCC
