# Supplementary material for: Emergence of trait variability through the lens of nitrogen assimilation in Prochlorococcus
Source: eLife. 2019 Feb 1;8:e41043. doi: 10.7554/eLife.41043 (PMC6370341; doi:10.7554/eLife.41043)
Supplement: Figure 3—source data 1. [file elife-41043-fig3-data1.zip › NapA_CyCOG_60001886_macse_NT_currated.translated.fasta]

>AG-335-D02_2717640441
MLSDVWSLNGRYRTLHLTWFAFFLTFVVWFNLAPLATTVKADLGLSVAQIRTVAICNVALTIPARVLIGMLLDKFGPRKTYSTILIFSVVPCLLFASAQTFNQLVISRLLLSIVGAGFVIGIRMVSEWFPPKEIGLAEGIYGGWGNFGSAFSALSLVAVAGFLSFSGGFELPTGAVLNWRGAIALTGIISFVYGIIYFFNVTDTPPGKPYQRPDKTAGLEVTSIRDFWGLIGMNVPFVAILSVLCWRLQKVGFLTSSTYPIALLAVLAWFVFQTWGIVRTNIELLKGTKIYPKEDRYEFKQVAILELTYIVNFGSELAVVSMLPSFFEFTFDLPKAIAGILASCYAFVNLIARPAGGLISDRTGNRKNTMGFLTMGLGFGYLLMSLIKPGTFTGSAGILIAVFLTMLCSFFVQSGEGSTFALVPLVKKRVTGQIAGLVGAYGNVGAVTYLNIYSLLPLWMGGGKDPSPEIIAASNSAFFQVLGIAGLVVGFFCYFFLKEPQGSFADAYEGEKA
>AG-335-I15_2717146626
MLSDVWSLNGRYRTLHLTWFAFFLTFVVWFNLAPLATTVKADLGLSVAQIRTVAICNVALTIPARVLIGMLLDKFGPRKTYSTILIFSVVPCLLFASAQDFNQLVIARLLLSIVGAGFVIGIRMVSEWFPPKEIGLAEGIYGGWGNFGSAFSALSLVAVAGFLSFSGGFELPTGAVLNWRGAIALTGIISFVYGIIYFYSVTDTPPGKPYQRPAKTAGLEVTSIRDFWGLIGMNVPFAAILSVLCWRLQKVGFLTSSTYPIALLAVLAWFIFQTWGIIRTNTELLNGTKIYPKEDRYEFKQVAILELTYIVNFGSELAVVSMLPSFFEFTFDLPKAIAGILASCYAFVNLIARPAGGLISDRTGNRKNTMGFLTMGLGFGYLLMSLIKPGTFTGSAGILIAVFLTMLCSFFVQSGEGSTFALVPLVKKRVTGQIAGLVGAYGNVGAVTYLNIYSLLPLWMGGGKDPSPEIIAASNSAFFQVLGIAGLIVGFFCYFFLKEPQGSFADAYEGEKA
>AG-335-O19_2717645992
MLSDVWSLNGRYRTLHLTWFAFFLTFVVWFNLAPLATTVKADLGLSVAQIRTVAICNVALTIPARVLIGMLLDKFGPRKTYSTILIFSVVPCLLFASAQTFNQLVISRLLLSIVGAGFVIGIRMVSEWFPPKEIGLAEGIYGGWGNFGSAFSALSLVAVAGFLSFSGGFELPTGAVLNWRGAIALTGIISFVYGIIYFFNVTDTPPGKPYQRPDKTAGLEVTSIRDFWGLIGMNVPFVAILSVLCWRLQKVGFLTSSTYPIALLAVLAWFVFQTWGIVRTNIELLKGTKIYPKEDRYEFKQVAILELTYIVNFGSELAVVSMLPSFFEFTFDLPKAIAGILASCYAFVNLIARPAGGLISDRTGNRKNTMGFLTMGLGFGYLLMSLIKPGTFTGSAGILMAVFLTMLCSFFVQSGEGSTFALVPLVKKRVTGQIAGLVGAYGNVGAVTYLNIYSLLPLWMGGGKDPSPEIIAASNSAFFQVLGIAGLVVGFFCYFFLKEPQGSFADAYEGEKA
>AG-347-G18_2667832707
MLSDVWSLNGRYRTLHLTWFAFFLTFVVWFNLAPLATTVKADLGLSVAQIRTVAICNVALTIPARVLIGMLLDKFGPRKTYSTILIFSVVPCLLFASAQDFNQLVIARLLLSIVGAGFVIGIRMVSEWFPPKEIGLAEGIYGGWGNFGSAFSALSLVAVAGFLSFSGGFELPTGAVLNWRGAIALTGIISFVYGIIYFFNVTDTPPGKPYQRPAKTAGLEVTSIRDFWGLIGMNVPFAAILSVLCWRLQKVGFLTSSTYPIALVAVLAWFIFQTWGIIRTNIELLNGTKIYPKEDRYEFKQVAILELTYIVNFGSELAVVSMLPSFFEFTFDLPKAVAGILASCYAFVNLIARPAGGLISDRTGNRKNTMGFLTMGLGFGYLLMSLIKPGTFTGSAGILMAVFLTMLCSFFVQSGEGSTFALVPLVKKRVTGQIAGLVGAYGNVGAVTYLNIYSLLPLWMGGGKDPSPEIIAASNSAFFQVLGIAGLIVGFFCYFFLKEPQGSFADAYEGEKA
>AG-347-G20_2667835185
-----------------------------------------------------------------------------------------------------------------------------------------------------------------------------------------------------------------------------------------------------------------------------------------------------------------------------------------------AVAGILASCYAFVNLIARPAGGLISDRTGNRKNTMGFLTMGLGFGYLLMSLIKPGTFTGSAGILMAVFLTMLCSFFVQSGEGSTFALVPLVKKRVTGQIAGLVGAYGNVGAVTYLNIYSLLPLWMGGGKDPSPEIIAASNSAFFQVLGIAGLIVGFFCYFFLKEPQGSFADAYEGEKA
>AG-347-I04_2717245033
MLSDVWSLNGRYRTLHLTWFAFFLTFVVWFNLAPLATTVKADLGLSVAQIRTVAICNVALTIPARVLIGMLLDKFGPRKTYSTILIFSVVPCLLFASAQDFNQLVIARLLLSIVGAGFVIGIRMVSEWFPPKEIGLAEGIYGGWGNFGSAFSALSLVAVAGFLSFSGGFELPTGAVLNWRGAIALTGIISFVYGIIYFFSVTDTPPGKPYQRPAKTAGLEVTSIRDFWGLIGMNVPFAAILSVLCWRLQKVGFLTSSTYPIALIAVLAWFIFQTWGIIRTNIELLNGTKIYPKEDRYEFKQVAILELTYIVNFGSELAVVSMLPSFFEFTFDLPKAVAGILASCYAFVNLIARPAGGLISDRTGNRKNTMGFLTMGLGFGYLLMSLIKPGTFTGSAGILMAVFLTMLCSFFVQSGEGSTFALVPLVKKRVTGQIAGLVGAYGNVGAVTYLNIYSLLPLWMGGGKDPSPEIIAASNSAFFQVLGIAGLIVGFFCYFFLKEPQGSFADAYEGEKA
>AG-347-I19_2667841208
MLSDVWSLNGRYRTLHLTWFAFFLTFVVWFNLAPLATTVKSDLGLSVAQIRTVAICNVALTIPARVLIGMLLDKFGPRKTYSTILIFSVVPCLLFASAQDFNQLVIARLLLSIVGAGFVIGIRMVSEWFPPKEIGLAEGIYGGWGNFGSAFSALSLVAVAGFLSFSGGFELPTGAVLNWRGAIALTGIISFVYGIIYFFSVTDTPPGKPYQRPAKTAGLEVTSIRDFWGLIGMNVPFAAILSVLCWRLQKVGFLTSSTYPIALIAVLAWFIFQTWGIIRTNIELLNGTKIYPKEDRYEFKQVAILELTYIVNFGSELAVVSMLPSFFEFTFDLPKAVAGILASCYAFVNLIARPAGGLISDRTGNRKNTMGFLTMGLGFGYLLMSLIKPGTFTGSAGILMAVFLTMLCSFFVQSGEGSTFALVPLVKKRVTGQIAGLVGAYGNVGAVTYLNIYSLLPLWMGGGKDPSPEIIAASNSAFFQVLGIAGLIVGFFCYFFLKEPQGSFADAYEGEKA
>AG-347-I21_2667843670
MLSDVWSLNGRYRTLHLTWFAFFLTFVVWFNLAPLATTVKADLGLSVAQIRTVAICNVALTIPARVLIGMLLDKFGPRKTYSTILIFSVVPCLLFASAQDFNQLVIARLLLSIVGAGFVIGIRMVSEWFPPKEIGLAEGIYGGWGNFGSAFSALSLVAVAGFLSFSGGFELPTGAVLNWRGAIALTGIISFVYGIIYFFSVTDTPPGKPYQRPAKTAGLEVTSIRDFWGLIGMNVPFAAILSVLCWRLQKVGFLTSSTYPIALIAVLAWFIFQTWGIIRTNIELLNGTKIYPKEDRYEFKQVAILELTYIVNFGSELAVVSMLPSFFEFTFDLPKAVAGILASCYAFVNLIARPAGGLISDRTGNRKNTMGFLTMGLGFGYLLMSLIKPGTFTGSAGILMAVFLTMLCSFFVQSGEGSTFALVPLVKKRVTGQIAGLVGAYGNVGAVTYLNIYSLLPLWMGGGKDPSPEIIAASNSAFFQVLGIAGLIVGFFCYFFLKEPQGSFADAYEGEKA
>AG-347-I22_2667844570
MLSDVWSLNGRYRTLHLTWFAFFLTFVVWFNLAPLATTVKADLGLSVAQIRTVAICNVALTIPARVLIGMLLDKFGPRKTYSTILIFSVVPCLLFASAQDFNQLVIARLLLSIVGAGFVIGIRMVSEWFPPKEIGLAEGIYGGWGNFGSAFSALSLVAVAGFLSFSGGFELPTGAVLNWRGAIAITGIISFVYGIIYFFSVTDTPPGKPYQRPAKTAGLEVTSIRDFWGLIGMNVPFAAILSVLCWRLQKVGFLTSSTYPIALLAVLAWFIFQTWGIIRTNIELLNGTKIYPKEDRYEFKQVAILELTYIVNFGSELAVVSMLPSFFEFTFDLPKAIAGILASCYAFVNLIARPAGGLISDRTGNRKNTMGFLTMGLGFGYLLMSLIKPGTFTGSAGILIAVFLTMLCSFFVQSGEGSTFALVPLVKKRVTGQIAGLVGAYGNVGAVTYLNIYSLLPLWMGGGKDPSPEIIAASNSAFFQVLGIAGLIVGFFCYFFLKEPQGSFADAYEGEKA
>AG-347-J06_2717247250
MLSDVWSLNGRYRTLHLTWFAFFLTFVVWFNLAPLATTVKADLGLSVAQIRTVAICNVALTIPARVLIGMLLDKFGPRKTYSTILIFSVVPCLLFASAQDFNQLVIARLLLSIVGAGFVIGIRMVSEWFPPKEIGLAEGIYGGWGNFGSAFSALSLVAVAGFLSFSGGFELPTGAVLNWRGAIALTGIISFVYGIIYFFSVTDTPPGKPYQRPAKTAGLEVTSIRDFWGLIGMNVPFAAILSVLCWRLQKVGFLTSSTYPIALIAVLAWFIFQTWGIIRTNIELLNGTKIYPKEDRYEFKQVAILELTYIVNFGSELAVVSMLPSFFEFTFDLPKAVAGILASCYAFVNLIARPAGGLISDRTGNRKNTMGFLTMGLGFGYLLMSLIKPGTFTGSAGILMAVFLTMLCSFFVQSGEGSTFALVPLVKKRVTGQIAGLVGAYGNVGAVTYLNIYSLLPLWMGGGKDPSPEIIAASNSAFFQVLGIAGLIVGFFCYFFLKEPQGSFADAYEGEKA
>AG-347-K17_2667686646
MLSDVWSLNGRYRTLHLTWFAFFLTFVVWFNLAPLATTVKADLGLSVAQIRTVAICNVALTIPARVLIGMLLDKFGPRKTYSTILIFSVVPCLLFASAQDFNQLVIARLLLSIVGAGFVIGIRMVSEWFPPKEIGLAEGIYGGWGNFGSAFSALSLVAVAGFLSFSGGFELPTGAVLNWRGAIALTGIISFVYGIIYFFSVTDTPPGKPYQRPAKTAGLEVTSIRDFWGLIGMNVPFAAILSVLCWRLQKVGFLTSSTYPIALIAVLAWFVFQTWGIIRTNIELLNGTKIYPKEDKYEFKQVAILELTYIVNFGSELAVVSMLPSFFEFTFDLPKAVAGILASCYAFVNLIARPAGGLISDRTGNRKNTMGFLTMGLGFGYLLMSLIKPGTFTGSAGILMAVFLTMLCSFFVQSGEGSTFALVPLVKKRVTGQIAGLVGAYGNVGAVTYLNIYSLLPLWMGGGKDPSPEIIAASNSAFFQVLGIAGLIVGFFCYFFLKEPQGSFADAYEGEKA
>AG-347-K22_2717149301
MLSDVWSLNGRYRTLHLTWFAFFLTFVVWFNLAPLATTVKADLGLSVAQIRTVAICNVALTIPARVLIGMLLDKFGPRKTYSTILIFSVVPCLLFASAQDFNQLVIARLLLSIVGAGFVIGIRMVSEWFPPKEIGLAEGIYGGWGNFGSAFSALSLVAVAGFLSFSGGFELPTGAVLNWRGAIAITGIISFVYGIIYFFNVTDTPPGKPYQRPAKTAGLEVTSIRDFWGLIGMNIPFAAILSVLCWRLQKVGFLTSSTYPIALLAVLAWFIFQTWGIIRTNIELLNGTKIYPKEDRYEFKQVAILELTYIVNFGSELAVVSMLPSFFEFTFDLPKAVAGILASCYAFVNLIARPAGGLISDRTGNRKNTMGFLTMGLGFGYLLMSLIKPGTFTGSAGILMAVFLTMLCSFFVQSGEGSTFALVPLVKKRVTGQIAGLVGAYGNVGAVTYLNIYSLLPLWMGGGKDPSPEIIAASNSAFFQVLGIAGLIVGFFCYFFLKEPQGSFADAYEGEKA
>AG-347-L13_2717150890
---------------------------------------------------------------------------------------------------------------------------------------------------------------------------------------------------------------------------------------------------------------------------------------------------------------------------------------------------ILASCYAFVNLIARPAGGLISDKTGNRKNTMGFLTMGLGFGYLLMSLIKPGTFTGSAGILMAVFLTMLCSFFVQSGEGSTFALVPLVKKRVTGQIAGLVGAYGNVGAVTYLNIYSLLPLWMGGGKDPSPEIIAASNSAFFQVLGIAGLIVGFFCYFFLKEPQGSFADAYEGEKA
>AG-347-L20_2667701984
MLSDVWSLNGRYRTLHLTWFAFFLTFVVWFNLAPLATTVKADLGLSVAQIRTVAICNVALTIPARVLIGMLLDKFGPRKTYSTILIFSVVPCLLFASAQDFNQLVIARLLLSIVGAGFVIGIRMVSEWFPPKEIGLAEGIYGGWGNFGSAFSALSLVAVAGFLSFSGGFELPTGAVLNWRGAIALTGIISFVYGIIYFFSVTDTPPGKPYQRPAKTAGLEVTSVRDFWGLIGMNVPFAAILSVLCWRLQKVGFLTSSTYPIALIAVLAWFIFQTWGIIRTNIELLNGTKIYPKEDRYEFKQVAILELTYIVNFGSELAVVSMLPSFFEFTFDLPKAVAGILASCYAFVNLIARPAGGLISDRTGNRKNTMGFLTMGLGFGYLLMSLIKPGTFTGSAGILMAVFLTMLCSFFVQSGEGSTFALVPLVKKRVTGQIAGLVGAYGNVGAVTYLNIYSLLPLWMGGGKDPSPEIIAASNSAFFQVLGIAGLIVGFFCYFFLKEPQGSFADAYEGEKA
>AG-347-M23_2667709172
MLSDVWSLNGRYRTLHLTWFAFFLTFVVWFNLAPLATTVKADLGLSVAQIRTVAICNVALTIPARVLIGMLLDKFGPRKTYSTILIFSVVPCLLFASAQDFNQLVIARLLLSIVGAGFVIGIRMVSEWFPPKEIGLAEGIYGGWGNFGSAFSALSLVAVAGFLSFSGGFELPTGAVLNWRGAIALTGIISFVYGIIYFFSVTDTPPGKPYQRPAKTAGLEVTSIRDFWGLIGMNVPFAAILSVLCWRLQKVGFLTSSTYPIALIAVLAWFIFQTWGIIRTNIELLNGTKIYPKEDRYEFKQVAILELTYIVNFGSELAVVSMLPSFFEFTFDLPKAVAGILASCYAFVNLIARPAGGLISDRTGNRKNTMGFLTMGLGFGYLLMSLIKPGTFTGSAGILMAVFLTMLCSFFVQSGEGSTFALVPLVKKRVTGQIAGLVGAYGNVGAVTYLNIYSLLPLWMGGGKDPSPEIIAASNSAFFQVLGIAGLIVGFFCYFFLKEPQGSFADAYEGEKA
>AG-347-O22_2667713786
MLSDVWSLNGRYRTLHLTWFAFFLTFVVWFNLAPLATTVKADLGLSVAQIRTVAICNVALTIPARVLIGMLLDKFGPRKTYSTILIFSVVPCLLFASAQDFNQLVIARLLLSIVGAGFVIGIRMVSEWFPPKEIGLAEGIYGGWGNFGSAFSALSLVAVAGFLSFSGGFELPTGAVLNWRGAIALTGIISFVYGIIYFFSVTDTPPGKPYQRPAKTAGLEVTSIRDFWGLIGMNVPFAAILSVLCWRLQKVGFLTSSTYPIALIAVLAWFIFQTWGIIRTNIELLNGTKIYPKEDRYEFKQVAILELTYIVNFGSELAVVSMLPSFFEFTFDLPKAVAGILASCYAFVNLIARPAGGLISDRTGNRKNTMGFLTMGLGFGYLLMSLIKPGTFTGSAGILMAVFLTMLCSFFVQSGEGSTFALVPLVKKRVTGQIAGLVGAYGNVGAVTYLNIYSLLPLWMGGGKDPSPEIIAASNSAFFQVLGIAGLIVGFFCYFFLKEPQGSFADAYEGEKA
>AG-355-A02_2667762082
----------------------------------LATTVKADLGLSVAQIRTVAICNVALTIPARVLIGMLLDKFGPRKTYSTILIFSVVPCLLFASAQDFNQLVIARLLLSIVGAGFVIGIRMVSEWFPPKEIGLAEGIYGGWGNFGSAFSALSLVAVAGFLSFSGGFELPTGAVLNWRGAIALTGIISFVYGIIYFFSVTDTPPGKPYQRPAKTAGLEVTSIRDFWGLIGMNVPFVAILSVLCWRLQKVGFLTSSTYPIALIAVLAWFVFQTWGIIRTNIELLNGTKIYPKEDRYEFKQVAILELTYIVNFGSELAVVSMLPSFFEFTFDLPKAVAGILASCYAFVNLIARPAGGLISDRTGNRKNTMGFLTMGLGFGYLLMSLIKPGTFTGSAGILMAVFLTMLCSFFVQSGEGSTFALVPLVKKRVTGQIAGLVGAYGNVGAVTYLNIYSLLPLWMGGGKDPSPEIIAASNSAFFQVLGIAGLIVGFFCYFFLKEPQGSFADAYEGEKA
>AG-355-A18_2717250314
MLSDVWSLNGRYRTLHLTWFAFFLTFVVWFNLAPLATTVKADLGLSVAQIRTVAICNVALTIPARVLIGMLLDKFGPRKTYSTILIFSVVPCLLFASAQDFNQLVIARLLLSIVGAGFVIGIRMVSEWFPPKEIGLAEGIYGGWGNFGSAFSALSLVAVAGFLSFSGGFELPTGAVLNWRGAIALTGIISFVYGIIYFFSVTDTPPGKPYQRPAKTAGLEVTSIRDFWGLIGMNVPFAAILSVLCWRLQKVGFLTSSTYPIALIAVLAWFIFQTWGIIRTNIELLNGTKIYPKEDRYEFKQVAILELTYIVNFGSELAVVSMLPSFFEFTFDLPKAIAGILASCYAFVNLIARPAGGLISDRTGNRKNTMGFLTMGLGFGYLLMSLIKPGTFTGSAGILMAVFLTMLCSFFVQSGEGSTFALVPLVKKRVTGQIAGLVGAYGNVGAVTYLNIYSLLPLWMGGGKDPSPEIIAASNSAFFQVLGIAGLIVGFFCYFFLKEPQGSFADAYEGEKA
>AG-355-B23_2667766211
MLSDVWSLNGRYRTLHLTWFAFFLTFVVWFNLAPLATTVKADLGLSVAQIRTVAICNVALTIPARVLIGMLLDKFGPRKTYSTILIFSVVPCLLFASAQDFNQLVIARLLLSIVGAGFVIGIRMVSEWFPPKEIGLAEGIYGGWGNFGSAFSALSLVAVAGFLSFSGGFELPTGAVLNWRGAIALTGIISFVYGIIYFFSVTDTPPGKPYQRPAKTAGLEVTSIRDFWGLIGMNVPFAAILSVLCWRLQKVGFLTSSTYPIALIAVLAWFIFQTWGIIRTNIELLNGTKIYPKEDRYEFKQVAILELTYIVNFGSELAVVSMLPSFFEFTFDLPKAVAGILASCYAFVNLIARPAGGLISDRTGNRKNTMGFLTMGLGFGYLLMSLIKPGTFTGSAGILMAVFLTMLCSFFVQSGEGSTFALVPLVKKRVTGQIAGLVGAYGNVGAVTYLNIYSLLPLWMGGGKDPSPEIIAASNSAFFQVLGIAGLIVGFFCYFFLKEPQGSFADAYEGEKA
>AG-355-G23_2667767456
MLSDVWSLNGRYRTLHLTWFAFFLTFVVWFNLAPLATTVKADLGLSVAQIRTVAICNVALTIPARVLIGMLLDKFGPRKTYSTILIFSVVPCLLFASAQDFNQLVIARLLLSIVGAGFVIGIRMVSEWFPPKEIGLAEGIYGGWGNFGSAFSALSLVAVAGFLSFSGGFELPTGAVLNWRGAIALTGIISFVYGIIYFFSVTDTPPGKPYQRPAKTAGLEVTSIRDFWGLIGMNVPFAAILSVLCWRLQKVGFLTSSTYPIALIAVLAWFIFQTWGIIRTNIELLNGTKIYPKEDRYEFKQVAILELTYIVNFGSELAVVSMLPSFFEFTFDLPKAIAGILASCYAFVNLIARPAGGLISDRTGNRKNTMGFLTMGLGFGYLLMSLIKPGTFTGSAGILMAVFLTMLCSFFVQSGEGSTFALVPLVKKRVTGQIAGLVGAYGNVGAVTYLNIYSLLPLWMGGGKDPSPEIIAASNSAFFQVLGIAGLIVGFFCYFFLKEPQGSFADAYEGEKA
>AG-355-I20_2667772062
MLSDVWSLNGRYRTLHLTWFAFFLTFVVWFNLAPLATTVKADLGLSVAQIRTVAICNVALTIPARVLIGMLLDKFGPRKTYSTILIFSVVPCLLFASAQDFNQLVIARLLLSIVGAGFVIGIRMVSEWFPPKEIGLAEGIYGGWGNFGSAFSALSLVAVAGFLSFSGGFELPTGAVLNWRGAIALTGIISFVYGIIYFFSVTDTPPGKPYQRPAKTAGLEVTSIRDFWGLIGMNVPFAAILSVLCWRLQKVGFLTSSTYPIALIAVLAWFIFQTWGIIRTNIELLNGTKIYPKEDRYEFKQVAILELTYIVNFGSELAVVSMLPSFFEFTFDLPKAIAGILASCYAFVNLIARPAGGLISDRTGNRKNTMGFLTMGLGFGYLLMSLIKPGTFTGSAGILMAVFLTMLCSFFVQSGEGSTFALVPLVKKRVTGQIAGLVGAYGNVGAVTYLNIYSLLPLWMGGGKDPSPEIIAASNSAFFQVLGIAGLIVGFFCYFFLKEPQGSFADAYEGEKA
>AG-355-J09_2667774991
MLSDVWSLNGRYRTLHLTWFAFFLTFVVWFNLAPLATTVKADLGLSVAQIRTVAICNVALTIPARVLIGMLLDKFGPRKTYSTILIFSVVPCLLFASAQDFNQLVIARLLLSIVGAGFVIGIRMVSEWFPPKEIGLAEGIYGGWGNFGSAFSALSLVAVAGFLSFSGGFELPTGAVLNWRGAIALTGIISFVYGIIYFFSVTDTPPGKPYQRPAKTAGLEVTSIKDFWGLIGMNVPFAAILSVLCWRLQKVGFLTSSTYPIALIAVLAWFIFQTWGIIRTNIELLNGTKIYPKEDRYEFKQVAILELTYIVNFGSELAVVSMLPSFFEFTFDLPKAVAGILASCYAFVNLIARPAGGLISDRTGNRKNTMGFLTMGLGFGYLLMSLIKPGTFTGSAGILMAVFLTMLCSFFVQSGEGSTFALVPLVKKRVTGQIAGLVGAYGNVGAVTYLNIYSLLPLWMGGGKDPSPEIIAASNSAFFQVLGIAGLIVGFFCYFFLKEPQGSFADAYEGEKA
>AG-355-J17_2717251160
MLSDVWSLNGRYRTLHLTWFAFFLTFVVWFNLAPLATTVKADLGLSVAQIRTVAICNVALTIPARVLIGMLLDKFGPRKTYSTILIFSVVPCLLFASAQDFNQLVIARLLLSIVGAGFVIGIRMVSEWFPPKEIGLAEGIYGGWGNFGSAFSALSLVAVAGFLSFSGGFELPTGAVLNWRGAIALTGIISFVYGIIYFFSVTDTPPGKPYQRPSKTAGLEVTSIRDFWGLIGMNVPFAAILSVLCWRLQKVGFLTSSTYPIALIAVLAWFIFQTWGIIRTNIELLNGTKIYPKEDRYEFKQVAILELTYIVNFGSELAVVSMLPSFFEFTFDLPKAIAGILASCYAFVNLIARPAGGLISDRTGNRKNTMGFLTMGLGFGYLLMSLIKPGTFTGSAGILMAVFLTMLCSFFVQSGEGSTFALVPLVKKRVTGQIAGLVGAYGNVGAVTYLNIYSLLPLWMGGGKDPSPEIIAASNSAFFQVLGIAGLIVGFFCYFFLKEPQGSFADAYEGEKA
>AG-355-K10_2717254123
MLSDVWSLNGRYRTLHLTWFAFFLTFVVWFNLAPLATTVKADLGLSVAQIRTVAICNVALTIPARVLIGMLLDKFGPRKTYSTILIFSVVPCLLFASAQDFNQLVIARLLLSIVGAGFVIGIRMVSEWFPPKEIGLAEGIYGGWGNFGSAFSALSLVAVAGFLSFSGGFELPTGAVLNWRGAIALTGIISFVYGIIYFFSVTDTPPGKPYQRPAKTAGLEVTSIRDFWGLIGMNVPFAAILSVLCWRLQKVGFLTSSTYPIALIAVLAWFIFQTWGIIRTNIELLNGTKIYPKEDRYEFKQVAILELTYIVNFGSELAVVSMLPSFFEFTFDLPKAVAGILASCYAFVNLIARPAGGLISDRTGNRKNTMGFLTMGLGFGYLLMSLIKPGTFTGSAGILMAVFLTMLCSFFVQSGEGSTFALVPLVKKRVTGQIAGLVGAYGNVGAVTYLNIYSLLPLWMGGGKDPSPEIIAASNSAFFQVLGIAGLIVGLFCYFFLKEPQGSFADAYEGEKA
>AG-355-N18_2667863279
MLSDVWSLNGRYRTLHLTWFAFFLTFVVWFNLAPLATTVKADLGLSVAQIRTVAICNVALTIPARVLIGMLLDKFGPRKTYSTILIFSVVPCLLFASAQDFNQLVIARLLLSIVGAGFVIGIRMVSEWFPPKEIGLAEGIYGGWGNFGSAFSALSLVAVAGFLSFSGGFELPTGAVLNWRGAIALTGIISFVYGIIYFFSVTDTPPGKPYQRPSKTAGLEVTSIRDFWGLIGMNVPFAAILSVLCWRLQKVGFLTSSTYPIALIAVLAWFIFQTWGIIRTNIELLNGTKIYPKEDRYEFKQVAILELTYIVNFGSELAVVSMLPSFFEFTFDLPKAIAGILASCYAFVNLIARPAGGLISDRTGNRKNTMGFLTMGLGFGYLLMSLIKPGTFTGSAGILMAVFLTMLCSFFVQSGEGSTFALVPLVKKRVTGQIAGLVGAYGNVGAVTYLNIYSLLPLWMGGGKDPSPEIIAASNSAFFQVLGIAGLIVGFFCYFFLKEPQGSFADAYEGEKA
>AG-355-O19_2717255024
MLSDVWSLNGRYRTLHLTWFAFFLTFVVWFNLAPLATTVKADLGLSVAQIRTVAICNVALTIPARVLIGMLLDKFGPRKTYSTILIFSVVPCLLFASAQDFNQLVIARLLLSIVGAGFVIGIRMVSEWFPPKEIGLAEGIYGGWGNFGSAFSALSLVAVAGFLSFSGGFELPTGAVLNWRGAIALTGIISFVYGIIYFFSVTDTPPGKPYQRPAKTAGLEVTSIRDFWGLIGMNVPFAAILSVLCWRLQKVGFLTSSTYPIALIAVLAWFIFQTWGIIRTNIELLNGTKIYPKEDRYEFKQVAILELTYIVNFGSELAVVSMLPSFFEFTFDLPKAVAGILASCYAFVNLIARPAGGLISDRTGNRKNTMGFLTMGLGFGYLLMSLIKPGTFTGSAGILMAVFLTMLCSFFVQSGEGSTFALVPLVKKRVTGQIAGLVGAYGNVGAVTYLNVYSLLPLWMGGGKDPSPEIIAASNSAFFQVLGIAGLIVGFFCYFFLKEPQGSFADAYEGEKA
>AG-363-B18_2667885926
MLSDVWSLNGRYRTLHLTWFAFFLTFVVWFNLAPLATTVKADLGLSVAQIRTVAICNVALTIPGRVLIGMLLDKFGPRKTYSTILIFSVVPCLLFASAQDFNQLVIARLLLSIVGAGFVIGIRMVSEWFPPKEIGLAEGIYGGWGNFGSAFSALSLVAVAGFLSFSGGFEFPTGAVLNWRGAIALTGIISFVYGIIYFFSVTDTPPGKPYQRPAKTAGLEVTSIRDFWGLIGMNVPFAAILSVLCWRLQKVGFLTSSTYPIALLAVLAWFVFQTWGIVRTNIELLKGTKIYPKEDRYEFKQVAILELTYIVNFGSELAVVSMLPSFFEFTFDLPKAVAGILASCYAFVNLIARPAGGLISDRTGNRKNTMGFLTMGLGFGYLLMSLIKPGTFTGSAGILMAVFLTMLCSFFVQSGEGSTFALVPLVKKRVTGQIAGLVGAYGNVGAVTYLNIYSLLPLWMGGGKDPSPEIIAASNSAFFQVLGIAGLIVGFFCYFFLKEPQGSFADAYEGEKA
>AG-363-M20_2667903820
MLGNLWTFQGRYRTLHLTWFAFFLTFVVWFNLAPLATTVKADLGLTLGQIRTVAICNVALTIPARVLIGMLLDKFGPRKTYSSLLIFSVVPCLLFASAETFNQLVIARLLLSIVGAGFVIGIRMVAEWFPPKEIGLAEGIYGGWGNFGSAFSALTMVAIAGLLSFSGGFELPTGAVLNWRGAIAGSGVISALYGIFYFFNVRDTPPGKIYQRPTKTAGLEVTSMRDFWGLLGMNVPFAAILSVLCWRLKKVGFLDEGTYPLALFAVLIWFAFQTWGIIRTNSELIAGTKIYPKEDRYEFKQVAILELTYIVNFGSELAVVSMLPTFFETTFDLPKATAGILASSFAFVNLVARPAGGLISDKLGSRKNTMSFLTGGLGIGYLVMSWIKPGTFSGISGIIVALFITMLASFFVQAGEGATFALVPLVKRRVTGQVAGLVGAYGNVGAVTYLTIFSLLPMWMSGGGEATAEIIANSNSAFFQILGIAGLIVAFMCFFFLKEPKGSFDELHEGEIA
>AG-402-A04_2717265092
MLSDVWSLNGRYRTLHLTWFAFFLTFVVWFNLAPLATTVKADLGLSVAQIRTVAICNVALTIPARVLIGMLLDKFGPRKTYSTILIFSVVPCLLFASAQDFNQLVIARLLLSIVGAGFVIGIRMVSEWFPPKEIGLAEGIYGGWGNFGSAFSALSLVAVAGFLSFSGGFELPTGAVLNWRGAIALTGIISFVYGIIYFFSVTDTPPGKPYQRPAKTAGLEVTSIKDFWGLIGMNVPFAAILSVLCWRLQKVGFLTSSTYPIALIAVLAWFIFQTWGIIRTNIELLNGTKIYPKEDRYEFKQVAILELTYIVNFGSELAVVSMLPSFFEFTFDLPKAVAGILASCYAFVNLIARPAGGLISDRTGNRKNTMGFLTMGLGFGYLLMSLIKPGTFTGSAGILMAVFLTMLCSFFVQSGEGSTFALVPLVKKRVTGQIAGLVGAYGNVGAVTYLNIYSLLPLWMGGGKDPSPEIIAASNSAFFQVLGIAGLIVGFFCYFFLKEPQGSFADAYEGEKA
>AG-402-A08_2717267283
MLGNLWTFQGRYRTLHLTWFAFFLTFVVWFNLAPLATTVKADLGLTLGQIRTVAICNVALTIPARVLIGMLLDKFGPRKTYSSLLIFSVVPCLLFASAETFNQLVIARLLLSIVGAGFVIGIRMVAEWFPPKEIGLAEGIYGGWGNFGSAFSALTMVAIAGLLSFSGGFELPTGAVLNWRGAIAGSGVISALYGIFYFFNVRDTPPGKIYQRPTKTAGLEVTSMRDFWGLLGMNVPFAAILSVLCWRLKKVGFLDEGTYPLALFAVLIWFAFQTWGIIRTNSELIAGTKIYPKEDRYEFKQVAILELTYIVNFGSELAVVSMLPTFFETTFDLPKATAGILASSFAFVNLVARPAGGLISDKLGSRKNTMSFLTGGLGIGYLVMSWIKPGTFSGISGIIVALFITMLASFFVQAGEGATFALVPLVKRRVTGQVAGLVGAYGNVGAVTYLTIFSLLPMWMSGGGEATAEIIANSNSAFFQILGIAGLIVAFMCFFFLKEPKGSFDELHEGEIA
>AG-402-B03_2717269550
MLGNLWTFQGRYRTLHLTWFAFFLTFVVWFNLAPLATTVKADLGLTLGQIRTVAICNVALTIPARVLIGMLLDKFGPRKTYSSLLIFSVVPCLLFASAETFNQLVIARLLLSIVGAGFVIGIRMVAEWFPPKEIGLAEGIYGGWGNFGSAFSALTMVAIAGLLSFSGGFELPTGAVLNWRGAIAGSGVISALYGIFYFFNVRDTPPGKIYQRPTKTAGLEVTSMRDFWGLLGMNVPFVAILSVLCWRLKKVGFLDEGTYPLALFAVLIWFAFQTWGIIRTNSELIAGTKIYPKEDRYEFKQVAILELTYIVNFGSELAVVSMLPTFFETTFDLPKATAGILASSFAFVNLVARPAGGLISDKLGSRKNTMSFLTGGLGIGYLVMSWIKPGTFSGISGIIVALFITMLASFFVQAGEGATFALVPLVKRRVTGQVAGLVGAYGNVGAVTYLTIFSLLPMWMSGGGEATAEIIANSNSAFFQILGIAGLIVAFMCFFFLKEPKGSFDELHEGEIA
>AG-402-B05_2717271155
MLGNLWTFQGRYRTLHLTWFAFFLTFVVWFNLAPLATTVKADLGLTLGQIRTVAICNVALTIPARVLIGMLLDKFGPRKTYSSLLIFSVVPCLLFASAETFNQLVIARLLLSIVGAGFVIGIRMVAEWFPPKEIGLAEGIYGGWGNFGSAFSALTMVAIAGLLSFSGGFELPTGAVLNWRGAIAGSGVISALYGIFYFFNVRDTPPGKIYQRPTKTAGLEVTSMRDFWGLLGMNVPFVAILSVLCWRLKKVGFLDEGTYPLALFAVLIWFAFQTWGIIRTNSELIAGTKIYPKEDRYEFKQVAILELTYIVNFGSELAVVSMLPTFFETTFDLPKATAGILASSFAFVNLVARPAGGLISDKLGSRKNTMSFLTGGLGIGYLVMSWIKPGTFSGISGIIVALFITMLASFFVQAGEGATFALVPLVKRRVTGQVAGLVGAYGNVGAVTYLTIFSLLPMWMSGDGEATAEIIANSNSAFFQILGIAGLIVAFMCFFFLKEPKGSFDELHEGEIA
>AG-402-B19_2717659492
MLGNLWTFQGRYRTLHLTWFAFFLTFVVWFNLAPLATTVKADLGLTLGQIRTVAICNVALTIPARVLIGMLLDKFGPRKTYSSLLVFSVVPCLLFASAETFNQLVIARLLLSIVGAGFVIGIRMVAEWFPPKEIGLAEGIYGGWGNFGSAFSALTMVAIAGLLSFSGGFELPTGAVLNWRGAIAGSGVISALYGIFYFINVRDTPPGKIYQRPTKTAGLEVTSMRDFWGLLGMNVPFAAILSVLCWRLKKVGFLDEGTYPLALFAVLIWFAFQTWGIIRTNSELIAGTKIYPKEDRYEFKQVAILELTYIVNFGSELAVVSMLPTFFETTFDLPKATAGILASSFAFVNLVARPAGGLISDKLGSRKNTMSFLTGGLGIGYLVMSWIKPGTFSGINGIIVALFITMLASFFVQAGEGATFALVPLVKRRVTGQVAGLVGAYGNVGAVTYLTIFSLLPMWMSGGGEATAEIIANSNSAFFQILGIAGLIVAFMCFFFLKEPKGSFDELHEGEIA
>AG-402-C09_2717274174
MLGNLWTFQGRYRTLHLTWFAFFLTFVVWFNLAPLATTVKADLGLTLGQIRTVAICNVALTIPARVLIGMLLDKFGPRKTYSSLLIFSVVPCLLFASAETFNQLVIARLLLSIVGAGFVIGIRMVAEWFPPKEIGLAEGIYGGWGNFGSAFSALTMVAIAGLLSFSGGFELPTGAVLNWRGAIAGSGVISALYGIFYFFNVRDTPPGKIYQRPTKTAGLEVTSMRDFWGLLGMNVPFAAILSVLCWRLKKVGFLDAGTYPLALFAVLIWFAFQTWGIIRTNSELIAGTKIYPKEDRYEFKQVAILELTYIVNFGSELAVVSMLPTFFETTFDLPKATAGILASSFAFVNLVARPAGGLISDKLGSRKNTMSFLTGGLGIGYLVMSWIKPGTFSGISGIIVALFITMLASFFVQAGEGATFALVPLVKRRVTGQVAGLVGAYGNVGAVTYLTIFSLLPMWMSEGGEATAEIIANSNSAFFQILGIAGLIVAFMCFFFLKEPKGSFDELHEGEIA
>AG-402-E17_2717277025
MLGNLWTFQGRYRTLHLTWFAFFLTFVVWFNLAPLATTVKADLGLTLGQIRTVAICNVALTIPARVLIGMLLDKFGPRKTYSSLLVFSVVPCLLFASAETFNQLVIARLLLSIVGAGFVIGIRMVAEWFPPKEIGLAEGIYGGWGNFGSAFSALTMVAIAGLLSFSGGFELPTGAVLNWRGAIAGSGVISALYGIFYFINVRDTPPGKIYQRPTKTAGLEVTSMRDFWGLLGMNVPFAAILSVLCWRLKKVGFLDEGTYPLALFAVLIWFAFQTWGIIRTNSELIAGTKIYPKEDRYEFKQVAILELTYIVNFGSELAVVSMLPTFFETTFDLPKATAGILASSFAFVNLVARPAGGLISDKLGSRKNTMSFLTGGLGIGYLVMSWIKPGTFSGINGIIVALFITMLASFFVQAGEGATFALVPLVKRRVTGQVAGLVGAYGNVGAVTYLTIFSLLPMWMSGGGEATAEIIAKSNSAFFQILGIAGLIVAFMCFFFLKEPKGSFDELHEGEIA
>AG-402-F05_2717279706
MLSDVWSLNGRYRTLHLTWFAFFLTFVVWFNLAPLATTVKADLGLSVAQIRTVAICNVALTIPARVLIGMLLDKFGPRKTYSTILIFSVVPCLLFASAQDFNQLVIARLLLSIVGAGFVIGIRMVSEWFPPKEIGLAEGIYGGWGNFGSAFSALSLVAVAGFLSFSGGFELPTGAVLNWRGAIALTGIISFVYGIIYFFSVTDTPPGKPYQRPAKTAGLEVTSIRDFWGLIGMNVPFAAILSVLCWRLQKVGFLTSSTYPIALIAVLAWFIFQTWGIIRTNIELLNGTKIYPKEDRYEFKQVAILELTYIVNFGSELAVVSMLPSFFEFTFDLPKAVAGILASCYAFVNLIARPAGGLISDRTGNRKNTMGFLTMGLGFGYLLMSLIKPGTFTGSAGILMAVFLTMLCSFFVQSGEGSTFALVPLVKKRVTGQIAGLVGAYGNVGAVTYLNIYSLLPLWMGGGKDPSPEIIAASNSAFFQVLGIAGLIVGFFCYFFLKEPQGSFADAYEGEKA
>AG-402-G06_2717152490
MLGNLWTFQGRYRTLHLTWFAFFLTFVVWFNLAPLATTVKADLGLTLGQIRTVAICNVALTIPARVLIGMLLDKFGPRKTYSSLLIFSVVPCLLFASAETFNQLVIARLLLSIVGAGFVIGIRMVAEWFPPKEIGLAEGIYGGWGNFGSAFSALTMVAIAGLLSFSGGFELSTGAVLNWRGAIAGSGVISALYGIFYFFNVRDTPPGKIYQRPTKTAGLEVTSMRDFWGLLGMNVPFAAILSVLCWRLKKVGFLDAGTYPLALFAVLIWFAFQTWGIIRTNSELIAGTKVYPKEDRYEFKQVAILELTYIVNFGSELAVVSMLPTFFETTFDLPKATAGILASSFAFVNLVARPAGGLISDKLGSRKNTMSFLTGGLGIGYLVMSWIKPGTFSGVSGIIVALFITMLASFFVQAGEGATFALVPLVKRRVTGQVAGLVGAYGNVGAVTYLTIFSLLPMWMSGGGEATAEIIANSNSAFFQILGIAGLIVAFMCFFFLKEPKGSFDELHEGEIA
>AG-402-G08_2717280590
MLGNLWTFQGRYRTLHLTWFAFFLTFVVWFNLAPLATTVKADLGLTLGQIRTVAICNVALTIPARVLIGMLLDKFGPRKTYSSLLIFSVVPCLLFASAETFNQLVIARLLLSIVGAGFVIGIRMVAEWFPPKEIGLAEGIYGGWGNFGSAFSALTMVTIAGLLSFSGGFELPTGAVLNWRGAIAGSGVISALYGIFYFFNVRDTPPGKIYQRPMKTAGLEVTSMRDFWGLLGMNVPFAAILSVLCWRLKKVGFLDEGTYPLALFAVLIWFAFQTWGIIRTNSELIAGTKIYPKEDRYEFKQVAILELTYIVNFGSELAVVSMLPTFFETTFDLPKATAGILASSFAFVNLVARPAGGLISDKLGSRKNTMSFLTGGLGIGYLVMSWIKPGTFSGVSGIIVALFITMLASFFVQAGEGATFALVPLVKRRVTGQVAGLVGAYGNVGAVTYLTIFSLLPMWMSGGGEATAEIIANSNSAFFQILGVAGLIVAFMCFFFLKEPKGSFDELHEGEIA
>AG-402-G19_2717663529
MLGNLWTFQGRYRTLHLTWFAFFLTFVVWFNLAPLATTVKADLGLTLGQIRTVAICNVALTIPARVLIGMLLDKFGPRKTYSSLLIFSVVPCLLFASAETFNQLVIARLLLSIVGAGFVIGIRMVAEWFPPKEIGLAEGIYGGWGNFGSAFSALTMVAIAGLLSFSGGFELPTGAVLNWRGAIAGSGVISALYGIFYFFNVRDTPPGKIYQRPTKTAGLEVTSMRDFWGLLGMNVPFVAILSVLCWRLKKVGFLDEGTYPLALFAVLIWFAFQTWGIIRTNSELIAGTKIYPKEDRYEFKQVAILELTYIVNFGSELAVVSMLPTFFETTFDLPKATAGILASSFAFVNLVARPAGGLISDKLGSRKNTMSFLTGGLGIGYLVMSWIKPGTFSGISGIIVALFITMLASFFVQAGEGATFALVPLVKRRVTGQVAGLVGAYGNVGAVTYLTIFSLLPMWMSGGGEATAEIIANSNSAFFQILGIAGLIVAFMCFFFLKEPKGSFDELHEGEIA
>AG-402-G23_2667718692
MLSDVWSLNGRYRTLHLTWFAFFLTFVVWFNLAPLATTVKADLGLSVAQIRTVAICNVALTIPARVLIGMLLDKFGPRKTYSTILIFSVVPCLLFASAQDFNQLVIARLLLSIVGAGFVIGIRMVSEWFPPKEIGLAEGIYGGWGNFGSAFSALSLVAVAGFLSFSGGFELPTGAVLNWRGAIALTGIISFVYGIIYFFSVTDTPPGKPYQRPAKTAGLEVTSIRDFWGLIGMNVPFAAILSVLCWRLQKVGFLTSSTYPIALIAVLAWFVFQTWGIIRTNIELLNGTKIYPKEDRYEFKQVAILELTYIVNFGSELAVVSMLPSFFEFTFDLPKAVAGILASCYAFVNLIARPAGGLISDRTGNRKNTMGFLTMGLGFGYLLMSLIKPGTFTGSAGILMAVFLTMLCSFFVQSGEGSTFALVPLVKKRVTGQIAGLVGAYGNVGAVTYLNIYSLLPLWMGGGKDPSPEIIAASNSAFFQVLGIAGLIVGFFCYFFLKEPQGSFADAYEGEKA
>AG-402-I23_2667727042
MLSDVWSLNGRYRTLHLTWFAFFLTFVVWFNLAPLATTVKADLGLSVAQIRTVAICNVALTIPARVLIGMLLDKFGPRKTYSTILIFSVVPCLLFAGAQDFNQLVIARLLLSIVGAGFVIGIRMVSEWFPPKEIGLAEGIYGGWGNFGSAFSALSLVAVAGFLSFSGGFELPTGAVLNWRGAIALTGIISFVYGIIYFFSVTDTPPGKPYQRPAKTAGLEVTTIRDFWGLIGMNVPFAAILSVLCWRLQKVGFLTSSTYPIALLAVLAWFVFQTWGIIRTNIELLNGTKIYPKEDRYEFKQVAILELTYIVNFGSELAVVSMLPSFFEFTFDLPKAIAGILASCYAFVNLIARPAGGLISDRTGNRKNTMGFLTMGLGFGYLLMSLIKPGTFTGSAGILMAVFLTMLCSFFVQSGEGSTFALVPLVKKRVTGQIAGLVGAYGNVGAVTYLNIYSLLPLWMGGGKDPSPEIIAASNSAFFQVLGIAGLIVGFFCYFFLKEPQGSFADAYEGEKA
>AG-402-K04_2717283662
MLGNLWTFQGRYRTLHLTWFAFFLTFVVWFNLAPLATTVKADLGLTLGQIRTVAICNVALTIPARVLIGMLLDKFGPRKTYSSLLIFSVVPCLLFASAETFNQLVIARLLLSIVGAGFVIGIRMVAEWFPPKEIGLAEGIYGGWGNFGSAFSALTMVAIAGLLSFSGGFELPTGAVLNWRGAIAGSGVISALYGIFYFFNVRDTPPGKIYQRPTKTAGLEVTSMRDFWGLLGMNVPFAAILSVLCWRLKKVGFLDEGTYPLALFAVLIWFAFQTWGIIRTNSELIAGTKIYPKEDRYEFKQVAILELTYIVNFGSELAVVSMLPTFFETTFDLPKATAGILASSFAFVNLVARPAGGLISDKLGSRKNTMSFLTGGLGIGYLVMSWIKPGTFSGISGIIVALFITMLASFFVQAGEGATFALVPLVKRRVTGQVAGLVGAYGNVGAVTYLTIFSLLPMWMSGGGEATAEIIANSNSAFFQILGIAGLIVAFMCFFFLKEPKGSFDELHEGEIA
>AG-402-K16_2667856778
MLSDVWSLNGRYRTLHLTWFAFFLTFVVWFNLAPLATTVKADLGLSVAQIRTVAICNVALTIPARVLIGMLLDKFGPRKTYSTILIFSVVPCLLFASAQDFNQLVIARLLLSIVGAGFVIGIRMVSEWFPPKEIGLAEGIYGGWGNFGSAFSALSLVAVAGFLSFSGGFELPTGAVLNWRGAIALTGIISFVYGIIYFFSVTDTPPGKPYQRPAKTAGLEVTSIRDFWGLIGMNVPFAAILSVLCWRLQKVGFLTSSTYPIALIAVLAWFIFQTWGIIRTNIELLNGTKIYPKEDRYEFKQVAILELTYIVNFGSELAVVSMLPSFFEFTFDLPKAVAGILASCYAFVNLIARPAGGLISDRTGNRKNTMGFLTMGLGFGYLLMSLIKPGTFTGSAGILMAVFLTMLCSFFVQSGEGSTFALVPLVKKRVTGQIAGLVGAYGNVGAVTYLNIYSLLPLWMGGGKDPSPEIIAASNSAFFQVLGIAGLIVGFFCYFFLKEPQGSFADAYEGEKA
>AG-402-K22_2667733981
MLSDVWSLNGRYRTLHLTWFAFFLTFVVWFNLAPLATTVKADLGLSVAQIRTVAICNVALTIPARVLIGMLLDKFGPRKTYSTILIFSVVPCLLFASAQDFNQLVVARLLLSIVGAGFVIGIRMVSEWFPPKEIGLAEGIYGGWGNFGSAFSALSLVAVAGFLSFSGGFELPTGAVLNWRGAIALTGIISFVYGIIYFFNVTDTPPGKPYQRPAKTAGLEVTSVRDFWGLIGMNVPFAAILSVLCWRLQKVGFLTSSTYPIALLAVLAWFIFQTWGIIRTNIELLNGTKTYPKEDRYEFKQVAILELTYIVNFGSELAVVSMLPSFFEFTFDLPKAVAGILASCYAFVNLIARPAGGLISDRTGNRKNTMGFLTMGLGFGYLLMSLIKPGTFTGSAGILMAVFLTMLCSFFVQSGEGSTFALVPLVKKRVTGQIAGLVGAYGNVGAVTYLNIYSLLPLWMGGGKDPSPEIIAASNSAFFQVLGIAGLVVGFFCYFFLKEPQGSFADAYEGEKA
>AG-402-L09_2667736234
MLGNLWTFQGRYRTLHLTWFAFFLTFVVWFNLAPLATTVKADLGLTLGQIRTVAICNVALTIPARVLIGMLLDKFGPRKTYSSLLIFSVVPCLLFASAETFNQLVIARLLLSIVGAGFVIGIRMVAEWFPPKEIGLAEGIYGGWGNFGSAFSALTMVAIAGLLSFSGGFELPTGAVLNWRGAIAGSGVISALYGIFYFFNVRDTPPGKIYQRPTKTAGLEVTSMRDFWGLLGMNVPFVAILSVLCWRLKKVGFLDEGTYPLALFAVLIWFAFQTWGIIRTNSELIAGTKIYPKEDRYEFKQVAILELTYIVNFGSELAVVSMLPTFFETTFDLPKATAGILASSFAFVNLVARPAGGLISDKLGSRKNTMSFLTGGLGIGYLVMSWIKPGTFSGISGIIVALFITMLASFFVQAGEGATFALVPLVKRRVTGQVAGLVGAYGNVGAVTYLTIFSLLPMWMSGGGEATAEIIANSNSAFFQILGIAGLIVAFMCFFFLKEPKGSFDELHEGEIA
>AG-402-L20_2667738093
MLGNLWTFQGRYRTLHLTWFAFFLTFVVWFNLAPLATTVKADLGLTLGQIRTVAICNVALTIPARVLIGMLLDKFGPRKTYSSLLIFSVVPCLLFASAETFNQLVIARLLLSIVGAGFVIGIRMVAEWFPPKEIGLAEGIYGGWGNFGSAFSALTMVAIAGLLSFSGGFELPTGAVLNWRGAIAGSGVISALYGIFYFFNVRDTPPGKIYQRPTKTAGLEVTSMRDFWGLLGMNVPFVAILSVLCWRLKKVGFLDEGTYPLALFAVLIWFAFQTWGIIRTNSELIAGTKIYPKEDRYEFKQVAILELTYIVNFGSELAVVSMLPTFFETTFDLPKATAGILASSFAFVNLVARPAGGLISDKLGSRKNTMSFLTGGLGIGYLVMSWIKPGTFSGISGIVVALFITMLASFFVQAGEGATFALVPLVKRRVTGQVAGLVGAYGNVGAVTYLTIFSLLPMWMSGGGEATAEIIANSNSAFFQILGIAGLIVAFMCFFFLKEPKGSFDELHEGEIA
>AG-402-L23_2667740943
MLSDVWSLNGRYRTLHLTWFAFFLTFVVWFNLAPLATTVKADLGLSVAQIRTVAICNVALTIPARVLIGMLLDKFGPRKTYSTILIFSVVPCLLFASAQDFNQLVIARLLLSIVGAGFVIGIRMVSEWFPPKEIGLAEGIYGGWGNFGSAFSALSLVAVAGFLSFSGGFELPTGAVLNWRGAIALTGIISFVYGIIYFFSVTDTPPGKPYQRPAKTAGLEVTSIRDFWGLIGMNVPFAAILSVLCWRLQKVGFLTSSTYPIALIAVLAWFIFQTWGIIRTNIELLNGTKIYPKEDRYEFKQVAILELTYIVNFGSELAVVSMLPSFFEFTFDLPKAVAGILASCYAFVNLIARPAGGLISDRTGNRKNTMGFLTMGLGFGYLLMSLIKPGTFTGSAGILMAVFLTMLCSFFVQSGEGSTFALVPLVKKRVTGQIAGLVGAYGNVGAVTYLNIYSLLPLWMGGGKDPSPEIIAASNSAFFQVLGIAGLIVGFFCYFFLKEPQGSFADAYEGEKA
>AG-402-M23_2667746270
MLGNLWTFQGRYRTLHLTWFAFFLTFVVWFNLAPLATTVKADLGLTLGQIRTVAICNVALTIPARVLIGMLLDKFGPRKTYSSLLIFSVIPCLLFASAETFNQLVIARLLLSIVGAGFVIGIRMVAEWFPPKEIGLAEGIYGGWGNFGSAFSALTMVAIAGLLSFSGGFELPTGAVLNWRGAIAGSGLISALYGIFYFFNVRDTPPGKIYQRPTKTAGLEVTSMRDFWGLLGMNVPFAAILSVLCWRLKKVGFLDEGTYPLALFAVLIWFAFQTWGIIRTNSELIAGTKIYPKEDRYEFKQVAILELTYIVNFGSELAVVSMLPTFFETTFDLPKATAGILASSFAFVNLVARPAGGLISDKLGSRKNTMSFLTGGLGIGYLVMSWIKPGTFSGVSGIIVALFITMLASFFVQAGEGATFALVPLVKRRVTGQVAGLVGAYGNVGAVTYLTIFSLLPMWMSKGGEATPEIIANSNSAFFQILGIAGLIVAFMCFFFLKEPKGSFDELHEGEIA
>AG-402-N08_2717285707
MLSDVWSLNGRYRTLHLTWFAFFLTFVVWFNLAPLATTVKADLGLSVAQIRTVAICNVALTIPARVLIGMLLDKFGPRKTYSTILIFSVVPCLLFASAQDFNQLVIARLLLSIVGAGFVIGIRMVSEWFPPKEIGLAEGIYGGWGNFGSAFSALSLVAVAGFLSFSGGFELPTGAVLNWRGAIALTGIISFVYGIIYFFSVTDTPPGKPYQRPAKTAGLEVTSIRDFWGLIGMNVPFAAILSVLCWRLQKVGFLTSSTYPIALIAVLAWFIFQTWGIIRTNIELLNGTKIYPKEDRYEFKQVAILELTYIVNFGSELAVVSMLPSFFEFTFDLPKAVAGILASCYAFVNLIARPAGGLISDRTGNRKNTMGFLTMGLGFGYLLMSLIKPGTFTGSAGILMAVFLTMLCSFFVQSGEGSTFALVPLVKKRVTGQIAGLVGAYGNVGAVTYLNIYSLLPLWMGGGKDPSPEIIAASNSAFFQVLGIAGLIVGFFCYFFLKEPQGSFADAYEGEKA
>AG-402-N09_2717286552
MLGNLWTFQGRYRTLHLTWFAFFLTFVVWFNLAPLATTVKADLGLTLGQIRTVAICNVALTIPARVLIGMLLDKFGPRKTYSSLLIFSVVPCLLFASAETFNQLVIARLLLSIVGAGFVIGIRMVAEWFPPKEIGLAEGIYGGWGNFGSAFSALTMVAIAGLLSFSGGFELPTGAVLNWRGAIAGSGVISALYGIFYFFNVRDTPPGKIYQRPTKTAGLEVTSMRDFWGLLGMNVPFAAILSVLCWRLKKVGFLDTGTYPLALFAVLIWFAFQTWGIIRTNSELIAGTKIYPKEDRYEFKQVAILELTYIVNFGSELAVVSMLPTFFETTFDLPKATAGILASSFAFVNLVARPAGGLISDKLGSRKNTMSFLTGGLGIGYLVMSWIKPGTFSGVSGIIVALFITMLASFFVQAGEGATFALVPLVKRRVTGQVAGLVGAYGNVGAVTYLTIFSLLPMWMSGGGEATAEVIANSNSAFFQILGIAGLIVAFMCFFFLKEPKGSFDELHEGEIA
>AG-402-N17_2717663943
MLSDVWSLNGRYRTLHLTWFAFFLTFVVWFNLAPLATTVKADLGLSVAQIRTVAICNVALTIPARVLIGMLLDKFGPRKTYSTILIFSVVPCLLFASAQDFNQLVISRLLLSIVGAGFVIGIRMVSEWFPPKEIGLAEGIYGGWGNFGSAFSALSLVAVAGFLSFSGGFELPTGAVLNWRGAIALTGIISFVYGIIYFFSVTDTPPGKPYQRPAKTAGLEVTSIRDFWGLIGMNVPFAAILSVLCWRLQKVGFLTSSTYPIALIAVLAWFIFQTWGIIRTNIELLNGTKIYPKEDRYEFKQVAILELTYIVNFGSELAVVSMLPSFFEFTFDLPKAVAGILASCYAFVNLIARPAGGLISDRTGNRKNTMGFLTMGLGFGYLLMSLIKPGTFTGSAGILMAVFLTMLCSFFVQSGEGSTFALVPLVKKRVTGQIAGLVGAYGNVGAVTYLNIYSLLPLWMGGGKDPSPEIIAASNSAFFQILGIAGLIVGFFCYFFLKEPQGSFADAYEGEKA
>AG-402-O21_2667754416
MLGNLWTFQGRYRTLHLTWFAFFLTFVVWFNLAPLATTVKADLGLTLGQIRTVAICNVALTIPARVLIGMLLDKFGPRKTYSSLLIFSVVPCLLFASAETFNQLVIARLLLSIVGAGFVIGIRMVAEWFPPKEIGLAEGIYGGWGNFGSAFSALTMVAIAGLLSFSGGFELPTGAVLNWRGAIAGSGVISALYGIFYFFNVRDTPPGKIYQRPTKTAGLEVTSMRDFWGLLGMNVPFAAILSVLCWRLKKVGFLDAGTYPLALFAVLIWFAFQTWGIIRTNSELIAGTKIYPKEDRYEFKQVAILELTYIVNFGSELAVVSMLPTFFETTFDLPKATAGILASSFAFVNLVARPAGGLISDKLGSRKNTMSFLTGGLGIGYLVMSWIKPGTFSGVSGIIVALFITMLASFFVQAGEGATFALVPLVKRRVTGQVAGLVGAYGNVGAVTYLTIFSLLPMWMSGGGEATAEIIANSNSAFFQILGIAGLIVAFMCFFFLKEPKGSFDELHEGEIA
>AG-409-A10_2717287959
MLGNLWTFQGRYRTLHLTWFAFFLTFVVWFNLAPLATTVKADLGLTLGQIRTVAICNVALTIPARVLIGMLLDKFGPRKTYSSLLIFSVVPCLLFASAETFNQLVIARLLLSIVGAGFVIGIRMVAEWFPPKEIGLAEGIYGGWGNFGSAFSALTMVAIAGLLSFSGGFELPTGAVLNWRGAIAGSGVISALYGIFYFFNVRDTPPGKIYQRPTKTAGLEVTSMRDFWGLLGMNVPFVAILSVLCWRLKKVGFLDEGTYPLALFAVLIWFAFQTWGIIRTNSELIAGTKIYPKEDRYEFKQVAILELTYIVNFGSELAVVSMLPTFFETTFDLPKATAGILASSFAFVNLVARPAGGLISDKLGSRKNTMSFLTGGLGIGYLVMSWIKPGTFSGISGIIVALFITMLASFFVQAGEGATFALVPLVKRRVTGQVAGLVGAYGNVGAVTYLTIFSLLPMWMSGSGEATAEIIANSNSAFFQILGIAGLIVAFMCFFFLKEPKGSFDELHEGEIA
>AG-412-J13_2717696597
MLSDVWSLNGRYKTLHLTWFAFFLTFVVWFNLAPLATTVKADLGLSVAQIRTVAICNVALTIPARVLIGMLLDKFGPRKTYSTILIFSVVPCLLFASAQDFNQLVIARLLLSIVGAGFVIGIRMVSEWFPPKEIGLAEGIYGGWGNFGSAFSALSLVAVAGFLSFSGGFQLPTGAVLNWRGAIALTGIISFVYGIIYFFSVTDTPPGKPYQRPAKTAGLEVTSIRDFWGLIGMNVPFAAILSVLCWRLQKVGFLNSSTYPIALLAVLAWFVFQTWGIIRTNIELLNGTKIYPKEDRYEFKQVAILELTYIVNFGSELAVVSMLPSFFEFTFDLPKAIAGILASCYAFVNLIARPAGGLISDRTGNRKNTMGFLTMGLGFGYLLMSLIKPGTFTGSAGILIAVFLTMLCSFFVQSGEGSTFALVPLVKKRVTGQIAGLVGAYGNVGAVTYLNIYSLLPLWMGGGKDPSPEIIAASNSAFFQVLGIAGLIVGFFCYFFLKEPQGSFADAYEGEKA
>AG-418-D13_2717708958
MLSDVWSLNGRYRTLHLTWFAFFLTFVVWFNLAPLATTVKADLGLSVAQIRTVAICNVALTIPARVLIGMLLDKFGPRKTYSTILIFSVVPCLLFASAQDFNQLVIARLLLSIVGAGFVIGIRMVSEWFPPKEIGLAEGIYGGWGNFGSAFSALSLVAVAGFLSFSGGFELPTGAVLNWRGAIALTGIISFFYGIIYFFSVTDTPPGKPYQRPAKTAGLEVTSIRDFWGLIGMNVPFAAILSVLCWRLQKVGFLTSSTYPIALIAVLAWFIFQTWGIIRTNIELLNGTKIYPKEDRYEFKQVAILELTYIVNFGSELAVVSMLPSFFEFTFDLPKAVAGILASCYAFVNLIARPAGGLISDRTGNRKNTMGFLTMGLGFGYLLMSLIKPGTFTGSAGILMAVFLTMLCSFFVQSGEGSTFALVPLVKKRVTGQIAGLVGAYGNVGAVTYLNIYSLLPLWMGGGKDPSPEIIAASNSAFFQVLGIAGLIVGFFCYFFLKEPQGSFADAYEGEKA
>AG-418-O02_2717325594
MLSDVWSLNGRYRTLHLTWFAFFLTFVVWFNLAPLATTVKADLGLSVAQIRTVAICNVALTIPARVLIGMLLDKFGPRKTYSTILIFSVVPCLLFASAQDFNQLVIARLLLSIVGAGFVIGIRMVSEWFPPKEIGLAEGIYGGWGNFGSAFSALSLVAVAGFLSFSGGFELPTGAVLNWRGAIALTGIISFVYGIIYFFSVTDTPPGKPYQRPAKTAGLEVTSIRDFWGLIGMNVPFAAILSVLCWRLQKVGFLTSSTYPIALIAVLAWFIFQTWGIIRTNIELLNGTKIYPKEDRYEFKQVAILELTYIVNFGSELAVVSMLPSFFEFTFDLPKAVAGILASCYAFVNLIARPAGGLISDRTGNRKNTMGFLTMGLGFGYLLMSLIKPGTFTGSAGILMAVFLTMLCSFFVQSGEGSTFALVPLVKKRVTGQIAGLVGAYGNVGAVTYLNIYSLLPLWMGGGKDPSPEIIAASNSAFFQVLGIAGLIVGFFCYFFLKEPQGSFADAYEGEKA
>AG-418-O03_2717326556
MLSDVWSLNGRYRTLHLTWFAFFLTFVVWFNLAPLATTVKADLGLSVAQIRTVAICNVALTIPARVLIGMLLDKFGPRKTYSSILIFSVVPCLLFASAQDFNQLVIARLLLSIVGAGFVIGIRMVSEWFPPKEIGLAEGIYGGWGNFGSAFSALSLVAVAGFLSFSGGFELPTGAVLNWRGAIALTGIISFVYGIIYFFSVTDTPPGKPYQRPAKTAGLEVTSIRDFWGLIGMNVPFAAILSVLCWRLQKVGFLTSSTYPIALIAVLAWFIFQTWGIIRTNIELLNGTKIYPKEDRYEFKQVAILELTYIVNFGSELAVVSMLPSFFEFTFDLPKAVAGILASCYAFVNLIARPAGGLISDRTGNRKNTMGFLTMGLGFGYLLMSLIKPGTFTGSAGILMAVFLTMLCSFFVQSGEGSTFALVPLVKKRVTGQIAGLVGAYGNVGAVTYLNIYSLLPLWMGGGKDPSPEIIAASNSAFFQVLGIAGLIVGFFCYFFLKEPQGSFADAYEGEKA
>AG-418-P13_2717331225
MLSDVWSLNGRYRTLHLTWFAFFLTFVVWFNLAPLATTVKADLGLSVAQIRTVAICNVALTIPARVLIGMLLDKFGPRKTYSTILIFSVVPCLLFASAQDFNQLVIARLLLSIVGAGFVIGIRMVSEWFPPKEIGLAEGIYGGWGNFGSAFSALSLVAVAGFLSFSGGFELPTGAVLNWRGAIALTGIISFVYGIIYFFSVTDTPPGKPYQRPAKTAGLEVTTIRDFWGLIGMNVPFAAILSVLCWRLQKVGFLTSSTYPIALIAVLAWFIFQTWGIIRTNIELLNGTKIYPKEDRYEFKQVAILELTYIVNFGSELAVVSMLPSFFEFTFDLPKAVAGILASCYAFVNLIARPAGGLISDRTGNRKNTMGFLTMGLGFGYLLMSLIKPGTFTGSAGILMAVFLTMLCSFFVQSGEGSTFALVPLVKKRVTGQIAGLVGAYGNVGAVTYLNIYSLLPLWMGGGKDPSPEIIAASNSAFFQVLGIAGLIVGFFCYFFLKEPQGSFADAYEGEKA
>AG-424-M03_2717718945
MLSDVWSLNGKYRTLHLTWFAFFLTFVVWFNLAPLATTVKADLGLSVAQIRTVAICNVALTIPARVLIGMLLDKFGPRKTYSTILIFSVVPCLLFASAQDFNQLVIARLLLSIVGAGFVIGIRMVSEWFPPKEIGLAEGIYGGWGNFGSAFSALSLVAVAGFLSFSGGFELPTGAVLNWRGAIALTGIISFVYGIIYFFSVTDTPPGKPYQRPAKTAGLEVTSIRDFWGLIGMNIPFAAILSVLCWRLQKVGFLTSSTYPIALLAVLAWFVFQTWGIVRTNIELLKGTKIYPKEDRYEFKQVAILELTYIVNFGSELAVVSMLPSFFEFTFDLPKAVAGILASCYAFVNLIARPAGGLISDRTGNRKNTMGFLTMGLGFGYLLMSLIKPGTFTGSAGILMAVFLTMLCSFFVQSGEGSTFALVPLVKKRVTGQIAGLVGAYGNVGAVTYLNIYSLLPLWMGGGKDPSPEIIAASNSAFFQVLGIAGLIVGFFCYFFLKEPQGSFADAYEGEKA
>AG-429-C19_2717341811
MLSDVWSLNGRYRTLHLTWFAFFLTFVVWFNLAPLATTVKADLGLSVAQIRTVAICNVALTIPARVLIGMLLDKFGPRKTYSTILIFSVVPCLLFASAQDFNQLVISRLLLSIVGAGFVIGIRMVSEWFPPKEIGLAEGIYGGWGNFGSAFSALSLVAVAGFLSFSGGFELPTGAVLNWRGAIALTGIISFVYGIIYFFNVTDTPPGKPYQRPAKTAGLEVTSIRDFWGLIGMNVPFVAILSVLCWRLQKVGFLTSSTYPIALLAVLAWFIFQTWGIVRTNIELLKGTKIYPKEDRYEFKQVAILELTYIVNFGSELAVVSMLPSFFEFTFDLPKAIAGILASCYAFVNLIARPAGGLISDRTGNRKNTMGFLTMGLGFGYLLMSLIKPGTFTGSAGILVAVLLTMLCSFFVQSGEGSTFALVPLVKKRVTGQIAGLVGAYGNVGAVTYLNVYSLLPLWMGGGKDPSPEIIASSNSAFFQVLGIAGLVVGFFCYFFLKEPQGSFADAYEGEKA
>AG-442-N07_2717369842
MLSDVWSLNGRYRTLHLTWFAFFLTFVVWFNLAPLATTVKADLGLSVAQIRTVAICNVALTIPARVLIGMLLDKFGPRKTYSTILIFSVVPCLLFASAQDFNQLVIARLLLSIVGAGFVIGIRMVSEWFPPKEIGLAEGIYGGWGNFGSAFSALSLVAVAGFLSFSGGFELPTGAVLNWRGAIALTGIISFVYGIIYFFSVTDTPPGKPYQRPAKTAGLEVTSIRDFWGLIGMNVPFAAILSVLCWRLQKVGFLTSSTYPIALISVLAWFIFQTWGIIRTNIELLNGTKIYPKEDRYEFKQVAILELTYIVNFGSELAVVSMLPSFFEFTFDLPKAVAGILASCYAFVNLIARPAGGLISDRTGNRKNTMGFLTMGLGFGYLLMSLIKPGTFTGSAGILMAVFLTMLCSFFVQSGEGSTFALVPLVKKRVTGQIAGLVGAYGNVGAVTYLNIYSLLPLWMGGGKDPSPEIIAASNSAFFQVLGIAGLIVGFFCYFFLKEPQGSFADAYEGEKA
>AG-449-C14_2717371891
MLSDVWSLNGRYRTLHLTWFAFFLTFVVWFNLAPLATTVKADLGLSVAQIRTVAICNVALTIPARVLIGMLLDKFGPRKTYSTILIFSVVPCLLFASAQDFNQLVIARLLLSIVGAGFVIGIRMVSEWFPPKEIGLAEGIYGGWGNFGSAFSALSLVAVAGFLSFSGGFELPTGAVLNWRGAIALTGIISFVYGIIYFFSVTDTPPGKPYQRPAKTAGLEVTSIRDFWGLIGMNVPFAAILSVLCWRLQKVGFLTSSTYPIALIAVLAWFIFQTWGIIRTNIELLNGTKIYPKEDRYEFKQVAILELTYIVNFGSELAVVSMLPSFFEFTFDLPKAVAGILASCYAFVNLIARPAGGLISDRTGNRKNTMGFLTMGLGFGYLLMSLIKPGTFTGSAGILMAVFLTMLCSFFVQSGEGSTFALVPLVKKRVTGQIAGLVGAYGNVGAVTYLNIYSLLPLWMGGGKDPSPEIIAASNSAFFQVLGIAGLIVGFFCYFFLKEPQGSFADAYEGEKA
>AG-449-K21_2717734570
MLSDVWSLNGRYRTLHLTWFAFFLTFVVWFNLAPLATTVKADLGLSVAQIRTVAICNVALTIPARVLIGMLLDKFGPRKTYSTILIFSVVPCLLFASAQDFNQLVIARLLLSIVGAGFVIGIRMVSEWFPPKEIGLAEGIYGGWGNFGSAFSALSLVAVAGFLSFSGGFELPTGAVLNWRGAIALTGIISFVYGIIYFFSVTDTPPGKPYQRPAKTAGLEVTSIRDFWGLIGMNVPFAAILSVLCWRLQKVGFLTSSTYPIALIAVLAWFIFQTWGIIRTNIELLNGTKIYPKEDRYEFKQVAILELTYIVNFGSELAVVSMLPSFFEFTFDLPKAVAGILASCYAFVNLIARPAGGLISDRTGNRKNTMGFLTMGLGFGYLLMSLIKPGTFTGSAGILMAVFLTMLCSFFVQSGEGSTFALVPLVKKRVTGQIAGLVGAYGNVGAVTYLNIYSLLPLWMGGGKDPSPEIIAASNSAFFQVLGIAGLIVGFFCYFFLKEPQGSFADAYEGEKA
>AG-459-A02_2717382270
MLSDVWSLNGRYRTLHLTWFAFFLTFVVWFNLAPLATTVKADLGLSVAQIRTVAICNVALTIPARVLIGMLLDKFGPRKTYSTILIFSVVPCLLFASAQDFNQLVIARLLLSIVGAGFVIGIRMVSEWFPPKEIGLAEGIYGGWGNFGSAFSALSLVAVAGFLSFSGGFELPTGAVLNWRGAIALTGIISFVYGIIYFFNVTDTPPGKPYQRPAKTAGLEVTSIRDFWGLIGMNVPFAAILSVLCWRLQKVGFLTSSTYPIALIAVLAWFIFQTWGIIRTNIELLNGTKIYPKEDRYEFKQVAILELTYIVNFGSELAVVSMLPSFFEFTFDLPKAVAGILASCYAFVNLIARPAGGLISDRTGNRKNTMGFLTMGLGFGYLLMSLIKPGTFTGSAGILMAVFLTMLCSFFVQSGEGSTFALVPLVKKRVTGQIAGLVGAYGNVGAVTYLNIYSLLPLWMGGGKDPSPEIIAASNSAFFQVLGIAGLIVGFFCYFFLKEPQGSFADAYEGEKA
>AG-459-A09_2717735150
MLSDVWSLNGRYRTLHLTWFAFFLTFVVWFNLAPLATTVKADLGLSVAQIRTVAICNVALTIPARVLIGMLLDKFGPRKTYSTILIFSVVPCLLFASAQTFNQLVISRLLLSIVGAGFVIGIRMVSEWFPPKEIGLAEGIYGGWGNFGSAFSALSLVAVAGFLSFSGGFELPTGAVLNWRGAIALTGIISFVYGIIYFFNVTDTPPGKPYQRPDKTAGLEVTSIRDFWGLIGMNVPFVAILSVLCWRLQKVGFLTSSTYPIALLAVLAWFVFQTWGIVRTNIELLKGTKIYPKEDRYEFKQVAILELTYIVNFGSELAVVSMLPSFFEFTFDLPKAIAGILASCYAFVNLIARPAGGLISDRTGNRKNTMGFLTMGLGFGYLLMSLIKPGTFTGSAGILMAVFLTMLCSFFVQSGEGSTFALVPLVKKRVTGQIAGLVGAYGNVGAVTYLNIYSLLPLWMGGGKDPSPEIIAASNSAFFQVLGIAGLVVGFFCYFFLKEPQGSFADAYEGEKA
>AG-459-B06_2717736996
MLSDVWSLNGRYRTLHLTWFAFFLTFVVWFNLAPLATTVKADLGLSVAQIRTVAICNVALTIPARVLIGMLLDKFGPRKTYSTILIFSVVPCLLFASAQDFNQLVIARLLLSIVGAGFVIGIRMVSEWFPPKEIGLAEGIYGGWGNFGSAFSALSLVAVAGFLSFSGGFELPTGAVLNWRGAIALTGIISFVYGIIYFFSVTDTPPGKPYQRPAKTAGLEVTSIRDFWGLIGMNVPFAAILSVLCWRLQKVGFLTSSTYPIALLAVLAWFIFQTWGIVRTNIELLNGTKIYPKEDKYEFKQVAILELTYIVNFGSELAVVSMLPSFFEFTFDLPKAVAGILASCYAFVNLIARPAGGLISDRTGNRKNTMGFLTMGLGFGYLLMSLIKPGTFTGSAGILMAVFLTMLCSFFVQSGEGSTFALVPLVKKRVTGQIAGLVGAYGNVGAVTYLNIYSLLPLWMGGGKDPSPEIIAASNSAFFQVLGIAGLIVGFFCYFFLKEPQGSFADAYEGEKA
>AG-459-D04_2717740409
MLSDVWSLNGRYRTLHLTWFAFFLTFVVWFNLAPLATTVKADLGLSVAQIRTVAICNVALTIPARVLIGMLLDKFGPRKTYSTILIFSVVPCLLFASAQDFNQLVIARLLLSIVGAGFVIGIRMVSEWFPPKEIGLAEGIYGGWGNFGSAFSALSLVAVAGFLSFSGGFELPTGAVLNWRGAIALTGIISFVYGIIYFFSVTDTPPGKPYQRPAKTAGLEVTSIRDFWGLIGMNVPFAAILSVLCWRLQKVGFLTSSTYPIALIAVLAWFIFQTWGIIRTNIELLNGTKIYPKEDKYEFKQVAILELTYIVNFGSELAVVSMLPSFFEFTFDLPKAVAGILASCYAFVNLIARPAGGLISDRTGNRKNTMGFLTMGLGFGYLLMSLIKPGTFTGSAGILMAVFLTMLCSFFVQSGEGSTFALVPLVKKRVTGQIAGLVGAYGNVGAVTYLNIYSLLPLWMGGGKDPSPEIIAASNSAFFQVLGIAGLIVGFFCYFFLKEPQGSFADAYEGEKA
>AG-459-J14_2717742789
MLSDVWSLNGRYRTLHLTWFAFFLTFVVWFNLAPLATTVKADLGLSVAQIRTVAICNVALTIPARVLIGMLLDKFGPRKTYSTILIFSVVPCLLFASAQDFNQLVIARLLLSIVGAGFVIGIRMVSEWFPPKEIGLAEGIYGGWGNFGSAFSALSLVAVAGFLSFSGGFELPTGAVLNWRGAIALTGIISFVYGIIYFFSVTDTPPGKPYQRPAKTAGLEVTSIRDFWGLIGMNVPFAAILSVLCWRLQKVGFLTSSTYPIALIAVLAWFVFQTWGIIRTNIELLNGTKIYPKEDRYEFKQVAILELTYIVNFGSELAVVSMLPSFFEFTFDLPKAVAGILASCYAFVNLIARPAGGLISDRTGNRKNTMGFLTMGLGFGYLLMSLIKPGTFTGSAGILMAVFLTMLCSFFVQSGEGSTFALVPLVKKRVTGQIAGLVGAYGNVGAVTYLNIYSLLPLWMGGGKDPSPEIIAASNSAFFQVLGIAGLIVGFFCYFFLKEPQGSFADAYEGEKA
>AG-459-J20_2717743690
MLSDVWSLNGRYRTLHLTWFAFFLTFVVWFNLAPLATTVKADLGLSVAQIRTVAICNVALTIPARVLIGMLLDKFGPRKTYSTILIFSVVPCLLFASAQTFNQLVISRLLLSIVGAGFVIGIRMVSEWFPPKEIGLAEGIYGGWGNFGSAFSALSLVAVAGFLSFSGGFELPSGAVLNWRGAIALTGIISFVYGIIYFFNVTDTPPGKPYQRPDKTAGLEVTSIRDFWGLIGMNVPFVAILSVLCWRLQKVGFLTSSTYPIALLAVLAWFVFQTWGIVRTNIELLKGTKIYPKEDRYEFKQVAILELTYIVNFGSELAVVSMLPSFFEFTFDLPKAIAGILASCYAFVNLIARPAGGLISDRTGNRKNTMGFLTMGLGFGYLLMSLIKPGTFTGSAGILMAVFLTMLCSFFVQSGEGSTFALVPLVKKRVTGQIAGLVGAYGNVGAVTYLNIYSLLPLWMGGGKDPSPEIIAASNSAFFQVLGIAGLVVGFFCYFFLKEPQGSFADAYEGEKA
>AG-459-O09_2717383790
-----------------------------------------------------------------------------------------------------------------------------------------------------------------------------------------------------------------------------------------------------------------------------------------------------------------------------------------TFDLPKAVAGILASCYAFVNLIARPAGGLISDRTGNRKNTMGFLTMGLGFGYLLMSLIKPGTFTGSAGILMAVFLTMLCSFFVQSGEGSTFALVPLVKKRVTGQIAGLVGAYGNVGAVTYLNIYSLLPLWMGGGKDPSPEIIAASNSAFFQVLGIAGLIVGFFCYFFLKEPQGSFADAYEGEKA
>AG-459-P02_2717384566
MLSDVWSLNGRYRTLHLTWFAFFLTFVVWFNLAPLATTVKADLGLSVAQIRTVAICNVALTIPARVLIGMLLDKFGPRKTYSTILIFSVVPCLLFASAQTFNQLVISRLLLSIVGAGFVIGIRMVSEWFPPKEIGLAEGIYGGWGNFGSAFSALSLVAVAGFLSFSGGFELPTGAVLNWRGAIALTGIISFVYGIIYFFNVTDTPPGKPYQRPDKTAGLEVTSIRDFWGLIGMNVPFVAILSVLCWRLQKVGFLTSSTYPIALLAVLAWFVFQTWGIVRTNIELLKGTKIYPKEDRYEFKQVAILELTYIVNFGSELAVVSMLPSFFEFTFDLPKAIAGILASCYAFVNLIARPAGGLISDRTGNRKNTMGFLTMGLGFGYLLMSLIKPGTFTGSAGILMAVFLTMLCSFFVQSGEGSTFALVPLVKKRVTGQIAGLVGAYGNVGAVTYLNIYSLLPLWMGGGKDPSPEIIAASNSAFFQVLGIAGLVVGFFCYFFLKEPQGSFADAYEGEKA
>AG-670-A04_2717524215
-----------------------------------------------------------------------------------------------------NQLVVARLLLSIVGAGFVIGIRMVAEWFPPKEIGLAEGIYGGWGNFGSAFSALTMVALAGFLSFSGGFELPTGAVLNWRGAISLTGIVSAVYGIFYFFNVTDTPPGKTYQRPEKTAGLEVTSMRDFWGLLGMNVPFAAILCVLCWRLGKVGFLTASTYPLALGAVAVWFAFQTWGIIRTNRDLILGNKIYPREDRYEFRQVAILELTYIVNFGSELAVVSMLPTFFETTFDLPKATAGILASCFAFVNLVARPAGGLISDSVGSRKNTMGFLTAGLGVGYLVMSMIKPGTFTGTTGIAVAVVITMLASFFVQSGEGATFALVPLVKRRVTGQVAGLVGAYGNVGAVTYLTIFSLLPMWMGGGGEPTPEVIAASNSAFFQILGVAGLIVAFFCFFFLKEPKGSFADLHEGETA
>AG-670-A05_2717525888
MLGDLWSFQGRYRTLHLTWIAFFLTFVVWFNLAPLATTVKADLGLTVGQIRTVAICNVALTIPARVLIGMLLDKFGPRITYSSILWFSAIPCLLFASAQDFNQLVVARLLLSIVGAGFVIGIRMVAEWFPPKEIGLAEGIYGGWGNFGSAFSALSMVAFAGFLSFSGGFELPTGAVLNWRGAIALTGIISAIYGVFYFFNVTDTPPGKTYQRPEKTAGLEVTSMRDFWGLLGMNVPFAAILCVLCWRLNKVGFLTTATYPLALGAVALWFAFQTWGIIRTNRDLILGNKVYPKEDRYEFRQVAILELTYIVNFGSELAVVSMLPTFFETTFDLPKATAGILASCFAFVNLVARPAGGLISDSVGSRKNTMGFLTAGLGIGYLVMSMIKPGTFSGTSGIAVAVVITMLASFFVQSGEGATFALVPLVKRRITGQVAGLVGAYGNVGAVTYLTIFSLLPMWMGGGGEPTPEVIAASNSAFFQILGVAGLIVAFFCFFFLKEPKGSFAELHEGETA
>AG-670-A19_2717528349
--GDLWSFQGRYRTLHLTWIAFFLTFVVWFNLAPLATTVKADLGLTVGQIRTVAICNVALTIPARVLIGMLLDKFGPRITYSSILVFSAIPCLLFASAQDFNQLVVARLLLSIVGAGFVIGIRMVAEWFPPKEIGLAEGIYGGWGNFGSAFSALTMVALAGFLSFSGGFELPTGAVLNWRGAIALTGIVSAVYGFFYFFNVTDTPPGKTYQRPEKTAGLEVTSMRDFWGLLGMNVPFAAILCVLCWRLGKVGFLTASTYPLALGAVAVWFAFQTWGIIRTNRDLILGNKVYPREDRYEFRQVAILELTYIVNFGSELAVVSMLPTFFETTFDLPKATAGILASCFAFVNLVARPAGGLISDSVGSRKNTMGFLTAGLGVGYLVMSMIKPGTFTGTSGIAVAVMITMLASFFVQSGEGATFALVPLVKRRVTGQVAGLVGAYGNVGAVTYLTIFSLLPMWMGGGGEPTPEVIAASNSAFFQILGVAGLIVAFFCFFFLKEPKGSFADLHEGETA
>AG-670-B23_2717530261
-------------------------------------------------------------------------------------------------------------------------------------------------------------------------------------------------------------------------------MRDFWGLLGMNVPFAAILCVLCWRLSKVGFLTPSTYPLALGAVVLWFAFQTWGIIRTNSDLILGNKVYPKEDRYEFRQVAILELTYIVNFGSELAVVSMLPTFFETTFDLPKATAGILASCFAFVNLVARPAGGLISDSVGSRKNTMGFLTAGLGLGYLVMSMIKPGTFTGTTGIAVAVVITMLASFFVQSGEGATFALVPLVKRRVTGQVAGLVGAYGNVGAVTYLTIFSLLPMWMGGGGEPTPEVIAASNSAFFQILGVAGLIVAFFCFFFLKEPKGSFADLHEGETA
>AG-670-D07_2717532033
MLGDLWSFQGRYRTLHLTWFAFFLTFVVWFNLAPLATTVRADLNLDIGQIRTVAICNVALTIPARVLIGMLLDKFGPRITYSSILVFSAIPCLLFASAQDFNQLVVARLLLSIVGAGFVIGIRMVAEWFPPKEIGLAEGIYGGWGNFGSAFSALTMVALAGFLSFSGGFTLPTGDILNWRGAIALSGIVSAVYGVFYFFSVTDTPPGKSYQRPARTAGLEVTSIRDFWGLIGMNVPFAAILCVLCWRLKKVGFLTESTYPLALAAVGLWFAFQTWGIIRTNRELLSGSKIYPKEDRYEFRQVAILELTYIVNFGSELAVVSMLPTFFETTFDLPKATAGILASCFAFVNLVARPAGGLISDSVGSRKNTMGFLTAGLGVGYLVMSMIKPGTFSGTTGIIVAVLITMLASFFVQSGEGATFALVPLVKRRVTGQVAGLVGAYGNVGAVTYLTIFSLLPMWMGGGGEPTPEVIAASNSAFFQVLGVAGLIVAFFCFFFLKEPKGSFAELHEGETA
>AG-670-F22_2717535524
MLAELWSFQGRYRTLHLTWFAFFLTFVVWFNLAPLATTVKADLGLTVGQIRTVAICNVALTIPARVLIGMLLDKFGPRRTYSTLLVFSVIPCLMFASAQDFNQLVVSRLLLSIVGAGFVIGIRMVAEWFPPKEIGLAEGIYGGWGNFGSAFSALSLVALAGFLSFSGGFDLPTGATLNWRGAIALTGIISAVYGVIYFFNVTDTPPGKEYQRPEKTAGLEVTSMRDFWGLLGMNVPFAAILCVLCWRLQKVGFLNAGTYPLALLAVLIWFIFQTWGIIRTNRDLIMGTKVYPKEDRYEFRQVAILELTYIVNFGSELAVVSMLPTFFETTFDLPKATAGILASCFAFVNLVARPAGGLISDKLGSRKNTMGFLTAGLGIGYLVMSLIKPGTFSGSTGIFIAVMITMLASFFVQSGEGATFALVPLVKRRVTGQVAGLVGAYGNVGAVTYLTIFSLLPLWMGGGKDPSPEVIAASNSAFFQILGIAGLIVAFFCFFFLKEPKGSFDELHEGESP
>AG-670-M18_2717404274
MLSDVWSLNGRYRTLHLTWFAFFLTFVVWFNLAPLATTVKADLGLSVAQIRTVAICNVALTIPARVLIGMLLDKFGPRKTYSTILIFSVVPCLLFASAQDFNQLVIARLLLSIVGAGFVIGIRMVSEWFPPKEIGLAEGIYGGWGNFGSAFSALSLVAVAGFLSFSGGFELPTGAVLNWRGAIALTGIISFVYGIIYFFSVTDTPPGKPYQRPAKTAGLEVTSIRDFWGLIGMNVPFAAILSVLCWRLQKVGFLTSSTYPIALIAVLAWFIFQTWGIIRTNIELLNGTKIYPKEDRYEFKQVAILELTYIVNFGSELAVVSMLPSFFEFTFDLPKAVAGILASCYAFVNLIARPAGGLISDRTGNRKNTMGFLTMGLGFGYLLMSLIKPGTFTGSAGILMAVFLTMLCSFFVQSGEGSTFALVPLVKKRVTGQIAGLVGAYGNVGAVTYLNIYSLLPLWMGGGKDPSPEIIAASNSAFFQVLGIAGLIVGFFCYFFLKEPQGSFADAYEGEKA
>AG-673-A03_2717540203
MLAELWSFQGRYRTLHLTWFAFFLTFVVWFNLAPLATTVKADLGLTVGQIRTVAICNVALTIPARVLIGMLLDKFGPRRTYSTLLVFSVIPCLMFASAQDFNQLVVSRLLLSIVGAGFVIGIRMVAEWFPPKEIGLAEGIYGGWGNFGSAFSALSLVALAGFLSFSGGFDLPTGATLNWRGAIALTGIISAVYGVIYFFNVTDTPPGKEYQRPEKTAGLEVTSMRDFWGLLGMNVPFAAILCVLCWRLQKVGFLNAGTYPLALLAVLVWFIFQTWGIIRTNRDLIMGTKVYPKEDRYEFRQVAILELTYIVNFGSELAVVSMLPTFFETTFDLPKATAGILASCFAFVNLVARPAGGLISDKLGSRKNTMGFLTAGLGIGYLVMSLIKPGTFSGSTGIFIAVVITMLASFFVQSGEGATFALVPLVKRRVTGQVAGLVGAYGNVGAVTYLTIFSLLPLWMGGGKDPSPEVIAASNSAFFQILGIAGLIVAFFCFFFLKEPKGSFDELHEGESP
>AG-673-B08_2717543679
MLGDLWSFQGRYRTLHLTWIAFFLTFVVWFNLAPLATTVKADLGLTVGQIRTVAICNVALTIPARVLIGMLLDKFGPRLTYSAILVFSAIPCLLFASAQDFNQLVVARLLLSIVGAGFVIGIRMVAEWFPPKEIGLAEGIYGGWGNFGSAFSALTMVALAGFLSFSGGFELPSGAVLNWRGAIALTGLVSAAYGFFYFFNVSDTPPGKTYQRPAKTAGLEVTSMRDFWGLLGMNVPFAAILCVLCWRLSKVGFLTAATYPLALGAVAVWFAFQTWGIIRTNRELILGNKVYPKEDRYEFRQVAILELTYIVNFGSELAVVSMLPTFFETTFDLPKATAGILASCFAFVNLVARPAGGLLSDRVGSRKNTMGFLTAGLGVGYLVMSMIKPGTFSGTSGIFVAVVITMLASFFVQSGEGATFALVPLVKRRVTGQVAGLVGAYGNVGAVTYLTIFSLLPMWMGGGGEPTPEVIAASNSAFFQILGVAGLIVAFFCFFFLKEPKGSFAELHEGETA
>AG-673-D02_2717144345
MLGELWSFQGRYRTLHLTWFAFFLTFVVWFNLAPLATTVKADLGLTVGQIRTVAICNVALTIPARVLIGMLLDKFGPRRTYSTLLVFSVIPCLMFASAQDFNQLVVSRLLLSIVGAGFVIGIRMVAEWFPPKEIGLAEGIYGGWGNFGSAFSALSLVALAGFLSFSGGFELPTGATLNWRGAIALTGIISAVYGVIYFFNVTDTPPGKDYQRPEKTAGLEVTSMRDFWGLLGMNVPFAAILCVLCWRLQKVGFLNAGTYPLALLAVLVWFIFQTWGIIRTNRDLIMGTKVYPKEDRYEFRQVAILELTYIVNFGSELAVVSMLPTFFETTFDLPKATAGILASCFAFVNLVARPAGGLISDKLGSRKNTMGFLTAGLGIGYLVMSLIKPGTFSGSTGIFIAVVITMLASFFVQSGEGATFALVPLVKRRVTGQVAGLVGAYGNVGAVTYLTIFSLLPLWMGGGKDPSPEVIAASNSAFFQILGIAGLIVAFFCFFFLKEPKGSFDELHEGESP
>AG-673-F03_2717546857
MLAELWSFQGRYRTLHLTWFAFFLTFVVWFNLAPLATTVKADLGLTVGQIRTVAICNVALTIPARVLIGMLLDKFGPRRTYSTLLVFSVIPCLMFASAQDFNQLVVSRLLLSIVGAGFVIGIRMVAEWFPPKEIGLAEGIYGGWGNFGSAFSALSLVALAGFLSFSGGFDLPTGATLNWRGAIALTGIISAVYGVIYFFNVTDTPPGKEYQRPEKTAGLEVTSMRDFWGLLGMNVPFAAILCVLCWRLQKVGFLNAGTYPLALLAVLVWFIFQTWGIIRTNRDLIMGTKVYPKEDRYEFRQVAILELTYIVNFGSELAVVSMLPTFFETTFDLPKATAGILASCFAFVNLVARPAGGLISDKLGSRKNTMGFLTAGLGIGYLVMSLIKPGTFSGSTGIFIAVVITMLASFFVQSGEGATFALVPLVKRRVTGQVAGLVGAYGNVGAVTYLTIFSLLPLWMGGGKDPSPEVIAASNSAFFQILGIAGLIVAFFCFFFLKEPKGSFDELHEGESP
>AG-676-C06_2717547959
MLAELWSFQGRYRTLHLTWFAFFLTFVVWFNLAPLATTVKADLGLTVGQIRTVAICNVALTIPARVLIGMLLDKFGPRRTYSTLLVFSVIPCLMFASAQDFNQLVVSRLLLSIVGAGFVIGIRMVAEWFPPKEIGLAEGIYGGWGNFGSAFSALSLVALAGFLSFSGGFDLPTGATLNWRGAIALTGIISAVYGVIYFFNVTDTPPGKEYQRPEKTAGLEVTSMRDFWGLLGMNVPFAAILCVLCWRLQKVGFLNAGTYPLALLAVLVWFIFQTWGIIRTNRDLIMGTKVYPKEDRYEFRQVAILELTYIVNFGSELAVVSMLPTFFETTFDLPKATAGILASCFAFVNLVARPAGGLISDKLGSRKNTMGFLTAGLGIGYLVMSLIKPGTFSGSTGIFIAVVITMLASFFVQSGEGATFALVPLVKRRVTGQVAGLVGAYGNVGAVTYLTIFSLLPLWMGGGKDPSPEVIAASNSAFFQILGIAGLIVAFFCFFFLKEPKGSFDELHEGESP
>AG-676-E23_2717551116
MLGELWSFQGRYRTLHLTWFAFFLTFVVWFNLAPLATTVKADLGLTVGQIRTVAICNVALTIPARVLIGMLLDKFGPRRTYSTLLVFSVIPCLMFASAQDFNQLVVSRLLLSIVGAGFVIGIRMVAEWFPPKEIGLAEGIYGGWGNFGSAFSALSLVALAGLLSFSGGFELPTGATLNWRGAIALTGIISAVYGVIYFFNVTDTPPGKDYQRPEKTAGLEVTSMRDFWGLLGMNVPFAAILCVLCWRLQKVGFLNAGTYPLALLAVLVWFIFQTWGIIRTNRDLIMGTKVYPKEDRYEFRQVAILELTYIVNFGSELAVVSMLPTFFETTFDLPKATAGILASCFAFVNLVARPAGGLISDKLGSRKNTMGFLTAGLGIGYLVMSLIKPGTFSGSTGIFIAVVITMLASFFVQSGEGATFALVPLVKRRVTGQVAGLVGAYGNVGAVTYLTIFSLLPLWMGGGKDPSPEVIAASNSAFFQILGIAGLIVAFFCFFFLKEPKGSFDELHEGESP
>AG-679-A02_2717592139
MLAELWSFQGRYRTLHLTWFAFFLTFVVWFNLAPLATTVKADLGLTVGQIRTVAICNVALTIPARVLIGMLLDKFGPRRTYSTLLVFSVIPCLMFASAQDFNQLVVSRLLLSIVGAGFVIGIRMVAEWFPPKEIGLAEGIYGGWGNFGSAFSALSLVALAGFLSFSGGFDLPTGATLNWRGAIALTGIISAVYGVIYFFNVTDTPPGKEYQRPEKTAGLEVTSMRDFWGLLGMNVPFAAILCVLCWRLQKVGFLNAGTYPLALLAVLIWFIFQTWGIIRTNRDLIMGTKVYPKEDRYEFRQVAILELTYIVNFGSELAVVSMLPTFFETTFDLPKATAGILASCFAFVNLVARPAGGLISDKLGSRKNTMGFLTAGLGIGYLVMSLIKPGTFSGSTGIFIAVVITMLASFFVQSGEGATFALVPLVKRRVTGQVAGLVGAYGNVGAVTYLTIFSLLPLWMGGGKDPSPEVIAASNSAFFQILGIAGLIVAFFCFFFLKEPKGSFDELHEGESP
>AG-679-B05_2717597482
MLGDLWSFQGRYRTLHLTWIAFFLTFVVWFNLAPLATTVKSDLGLTVGQIRTVAICNVALTIPARVLIGMLLDKFGPRLTYSAILVFSAIPCLLFASAQDFNQLVVARLLLSIVGAGFVIGIRMVAEWFPPKEIGLAEGIYGGWGNFGSAFSALTMVALAGFLSFSGGFELPSGAVLNWRGAIALTGLVSAAYGFFYFFNVSDTPPGKTYQRPAKTAGLEVTSMRDFWGLLGMNVPFAAILCVLCWRLSKVGFLTAATYPLALAAVAVWFAFQTWGIIRTNRELILGNKVYPKEDRYEFRQVAILELTYIVNFGSELAVVSMLPTFFETTFDLPKATAGILASCFAFVNLVARPAGGLISDRVGSRKNTMGFLTAGLGVGYLVMSMIKPGTFSGTSGIFVAVVITMLASFFVQSGEGATFALVPLVKRRVTGQVAGLVGAYGNVGAVTYLTIFSLLPMWMGGGGEPTPEVIAASNSAFFQILGVAGLIVAFFCFFFLKEPKGSFAELHEGETA
>AG-679-C18_2717598488
MLGELWSFQGRYRTLHLTWFAFFLTFVVWFNLAPLATTVKADLGLTVGQIRTVAICNVALTIPARVLIGMLLDKYGPRLTYSCLLVFSVIPCLLFASAQDFNQLVISRLLLSIVGAGFVIGIRMVAEWFPPKEIGLAEGIYGGWGNFGSAFSALTLVGLAGWLSFSGGFELPSGAVINWRGAIALTGIISAVYGIIYYFNVTDTPPGKVYQRPDRTAGLEVTSMRDFWGLLGMNVPFAAILCVLCWRLQKVGFLNAGTYPLALGAVLIWFIFQTWGIIRTNRELIMGTKVYPKEDRYEFKQVAILELTYIVNFGSELAVVSMLPTFFETTFDLPKATAGILASCFAFVNLVARPAGGLISDKLGSRKNTMGFLTAGLGIGYLVMSTIKPGTFSGSTGITIAVIITMLASFFVQSGEGATFALVPLVKRRVTGQVAGLVGAYGNVGAVTYLTIFSLLPMWMGGGKDPSPEVIAASNSAFFQVLGIAGLIVAFFCFFFLKEPQGSFAELHEGEST
>AG-679-D13_2717556203
MLGDLWSFQGRYRTLHLTWIAFFLTFVVWFNLAPLATTVKADLGLTVGQIRTVAICNVALTIPARVLIGMLLDKFGPRLTYSAILVFSAIPCLLFASAQDFNQLVVARLLLSIVGAGFVIGIRMVAEWFPPKEIGLAEGIYGGWGNFGSAFSALTMVALAGFLSFSGGFELPSGAVLNWRGAIALTGLVSAAYGFFYFFNVSDTPPGKTYQRPAKTAGLEVTSMRDFWGLLGMNVPFAAILCVLCWRLSKVGFLTAATYPLALAAVAVWFVFQTWGIIRTNRELILGNKVYPKEDRYEFRQVAILELTYIVNFGSELAVVSMLPTFFETTFDLPKATAGILASCFAFVNLVARPAGGLISDRVGSRKNTMGFLTAGLGVGYLVMSMIKPGTFSGTSGIFVAVVITMLASFFVQSGEGATFALVPLVKRRVTGQVAGLVGAYGNVGAVTYLTIFSLLPMWMGGGGEPTPEVIAASNSAFFQILGVAGLIVAFFCFFFLKEPKGSFAELHEGETA
>AG-683-A03_2717559213
-----------------------------------------------------------------------------------------------------------------------------------------------------------------------------------------------------------------------------------------------------------------------------------------------------------------------------------------------------------------------------------------------------------------------ASFFVQSGEGATFALVPLVKRRVTGQVAGLVGAYGNVGAVTYLTIFSLLPMWMGGGKDPSPEIIAASNSAFFQVLGVAGLIVAFFCFFFLKEPKGSFDDLHEGETA
>AG-683-B21_2717605092
MLRDLWSFQGRYRTLHLTWFAFFLTFVVWFNLAPLATTVKADLGLTLGQIRTVAICNVALTIPARVLIGMLLDKYGPRLTYSGILVFSAIPCLLFASAQDFNQLVVARLLLSIVGAGFVIGIRMVAEWFPPKEIGLAEGIYGGWGNFGSAFSALTMVALAGFLSFSGGFELPTGAVLNWRGAIALTGIISAAYGIFYFFNVTDTPPGKTYQRPSKTAGLEVTSMRDFWGLLGMNVPFAAILCVLCWRLQKVGFLNAGTYPLAIGAVAVWFAFQTWGIIRTNRELILGTKVYPKEDRYEFRQVAILELTYIVNFGSELAVVSMLPTFFETTFDLPKATAGILASCFAFVNLVARPAGGLISDKVGSRKNTMGFLTAGLGVGYLVMSMIKPGTFTGTTGIVIAVAITMLASFFVQSGEGATFALVPLVKRRVTGQVAGLVGAYGNVGAVTYLTIFSLLPMWMGGGGEPTPEVIAASNSAFFQILGVAGLIVAFFCFFFLKEPKGSFDELHEGEVA
>AG-683-G11_2717607431
--------------------------------------------------------------------------------------------VLF------------------VGAGFVIGIRMVAEWFPPKEIGLAEGIYGGWGNFGSAFSALSLVALAGFLSFSGGFDLPTGATLNWRGAIALTGIISAVYGVIYFFNVTDTPPGKEYQRPEKTAGLEVTSMRDFWGLLGMNVPFAAILCVLCWRLQKVGFLNAGTYPLALLAVLIWFIFQTWGIIRTNRDLIMGTKVYPKEDRYEFRQVAILELTYIVNFGSELAVVSMLPTFFETTFDLPKATAGILASCFAFVNLVARPAGGLISDKLGSRKNTMGFLTAGLGIGYLVMSLIKPGTFSGSTGIFIAVVITMLASFFVQSGEGATFALVPLVKRRVTGQVAGLVGAYGNVGAVTYLTIFSLLPLWMGGGKDPSPEVIAASNSAFFQILGIAGLIVAFFCFFFLKEPKGSFDELHEGESP
>BL107_2624164525
MLRDLWSFQGRYRTLHLTWFAFFLTFVVWFNLAPLATTVKADLGLTLGQIRTVAICNVALTIPARVLIGMLLDKYGPRLTYSGILVFSAIPCLLFASAQDFNQLVVARLLLSIVGAGFVIGIRMVAEWFPPKEIGLAEGIYGGWGNFGSAFSALTMVALAGFLSFSGGFELPTGAVLNWRGAIAITGIISAAYGIFYFFNVTDTPPGKTYQRPSRTAGLEVTSMRDFWGLLGMNVPFAAILCVLCWRLQKVGFLNAGTYPLAIGAVAVWFAFQTWGIIRTNRELILGTKVYPKEDRYEFRQVAILELTYIVNFGSELAVVSMLPTFFETTFDLPKATAGILASCFAFVNLVARPAGGLISDKVGSRKNTMGFLTAGLGVGYLVMSMIKPGTFTGTTGIVIAVAITMLASFFVQSGEGATFALVPLVKRRITGQVAGLVGAYGNVGAVTYLTIFSLLPMWMGGGGEPTPEVIAASNSAFFQILGVAGLIVAFFCFFFLKEPKGSFDELHEGEVA
>CC9311_2626051982
MLGELWSFQGRYRTLHLTWFAFFLTFVVWFNLAPLATTVKADLGLTLGQIRTVAICNVALTIPARVLIGMLLDKYGPRLTYSSLLVFSVIPCLMFASAQDFNQLVVARLLLSIVGAGFVIGIRMVAEWFPPKEIGLAEGIYGGWGNFGSAFSALTLVGLAGWLSFSGGFELPSGAVLNWRGAIALTGIISAVYGFIYYFNVSDTPPGKTYQKPERTAGLEVTSMRDFWGLLGMNVPFAAILCVLCWRLQKVGFLNAGTYPLALGAVLIWFIFQTWGIIRTNRELIMGTKTYPKEDRYEFKQVAILELTYIVNFGSELAVVSMLPTFFETTFDLPKATAGILASCFAFVNLVARPAGGLISDKLGSRKNTMAFLTGGLGIGYLVMSMIKPGTFSGTTGIIIAVLITMLASFFVQSGEGATFALVPLVKRRVTGQVAGLVGAYGNVGAVTYLTIFSLLPMWMGGGKDPSPEIIAASNSAFFQVLGVAGLIVAFFCFFFLKEPKGSFDDLHEGETA
>CC9605_2607301276
MLGDLWSFQGRYRTLHLTWIAFFLTFVVWFNLAPLATTVKTDLGLTVGQIRTVAICNVALTIPARVLIGMLLDKFGPRITYSSILVFSAIPCLLFASAQDFNQLVVARLLLSIVGAGFVIGIRMVAEWFPPKEIGLAEGIYGGWGNFGSAFSALTMVALAGFLSFSGGFELPTGAVLNWRGAIALTGIVSAVYGLFYFFNVTDTPPGKTYQRPEKTAGLEVTSMRDFWGLLGMNVPFAAILCVLCWRLGKVGFLTPSTYPLALGAVAVWFAFQTWGIIRTNRDLILGNKVYPKEDRYEFRQVAILELTYIVNFGSELAVVSMLPTFFETTFDLPKATAGILASCFAFVNLVARPAGGLISDSVGSRKNTMGFLTAGLGVGYLVMSMIKPGTFTGTTGIAVAVVITMLASFFVQSGEGATFALVPLVKRRVTGQVAGLVGAYGNVGAVTYLTIFSLLPMWMGGGGEPTPEVIAASNSAFFQILGVAGLIVAFFCFFFLKEPKGSFADLHEGETA
>CC9616_2517174579
MLGDLWSFQGRYRTLHLTWFAFFLTFVVWFNLAPLATTVRADLNLDIGQIRTVAICNVALTIPARVLIGMLLDKFGPRITYSSILVFSAIPCLLFASAQDFNQLVVARLLLSIVGAGFVIGIRMVAEWFPPKEIGLAEGIYGGWGNFGSAFSALTMVALAGFLSFSGGFTLPTGDILNWRGAIALSGIVSAVYGVFYFFSVTDTPPGKSYQRPARTAGLEVTSIRDFWGLIGMNVPFAAILCVLCWRLKKVGFLTESTYPLALAAVGLWFAFQTWGIIRTNRELLSGSKIYPKEDRYEFRQVAILELTYIVNFGSELAVVSMLPTFFETTFDLPKATAGILASCFAFVNLVARPAGGLISDSVGSRKNTMGFLTAGLGVGYLVMSMIKPGTFSGTTGIIVAVLITMLASFFVQSGEGATFALVPLVKRRVTGQVAGLVGAYGNVGAVTYLTIFSLLPMWMGGGGEPTPEVIAASNSAFFQVLGVAGLIVAFFCFFFLKEPKGSFAELHEGETA
>CC9902_2606886981
MLRDLWSFQGRYRTLHLTWFAFFLTFVVWFNLAPLATTVKADLGLTLGQIRTVAICNVALTIPARVLIGMLLDKYGPRLTYSGILVFSAIPCLLFASAQDFNQLVVARLLLSIVGAGFVIGIRMVAEWFPPKEIGLAEGIYGGWGNFGSAFSALTMVALAGFLSFSGGFELPSGAVLNWRGAIALTGIISAVYGVFYFFNVTDTPPGKTYQRPSKTAGLEVTSMRDFWGLLGMNVPFAAILCVLCWRLQKVGFLNAGTYPLAIGAVAIWFAFQTWGIVRTNRELILGTKVYPKEDRYEFRQVAILELTYIVNFGSELAVVSMLPTFFETTFDLPKATAGILASCFAFVNLVARPAGGLISDKVGSRKNTMGFLTAGLGVGYLVMSMIKPGTFTGTTGIVIAVAITMLASFFVQSGEGATFALVPLVKRRVTGQVAGLVGAYGNVGAVTYLTIFSLLPMWMGGGGEPTPEVIAASNSAFFQILGVAGLIVAFFCFFFLKEPKGSFDELHEGEVA
>KORDI-100_2507319523
MLGDLWSFQGRYRTLHLTWFAFFLTFVVWFNLAPLATTVRADLNLEIGQIRTVAICNVALTIPARVLIGMLLDKFGPRITYSTLLVFSVIPCLLFASAQDFNQLVVARLLLSIVGAGFVIGIRMVAEWFPPKEIGLAEGIYGGWGNFGSAFSALTMVAIAGFLSFSGGFTLPSGEILNWRGAIALTGIISAAYGVFYFFSVTDTPPGKSYQRPQRTAGLEVTSIRDFWGLIGMNVPFAAILCVLCWRLKKVGFLTESTYPLALAAVGVWFAFQTWGIIRTNRELLSGSKVYPKEDRYEFRQVAILELTYIVNFGSELAVVSMLPTFFETTFDLPKATAGILASCFAFVNLVARPAGGLISDQLGSRKNTMGFLTAGLGVGYLVMSMIKPGTFSGTSGIVVAVLITMLASFFVQSGEGATFALVPLVKRRVTGQVAGLVGAYGNVGAVTYLTIFSLLPMWMGGGKDPSPEVIASSNSAFFQVLGIAGLIVAFFCFFFLKEPKGSFDELHEGEVA
>KORDI-49_2507313640
MLGDLWSFQGRYRTLHLTWIAFFLTFVVWFNLAPLATTVKADLGLTVGQIRTVAICNVALTIPARVLIGMLLDKFGPRITYSSILVFSVIPCLLFASAQDFNQLVVARLLLSIVGAGFVIGIRMVAEWFPPKEIGLAEGVYGGWGNFGSAFSALTMVALAGFLSFSGGFELPTGAVLNWRGAIALTGIISALYGVFYFFNVTDTPPGKTYQRPERTAGLEVTSMRDFWGLLGMNVPFAAILCVLCWRLQKVGFLTPATYPLALGAVAVWFAFQTWGIIRTNRELILGTKVYPKEDRYEFRQVAILELTYIVNFGSELAVVSMLPTFFETTFDLPKATAGILASCFAFVNLVARPAGGLISDSVGSRKNTMGFLTAGLGIGYLVMSMIKPGTFSGSTGIFVAVVITMLASFFVQSGEGATFALVPLVKRRVTGQVAGLVGAYGNVGAVTYLTIFSLLPMWMGGGGEPTPEVIAASNSAFFQILGVAGLIVAFFCFFFLKEPKGSFAELHEGEVA
>KORDI-52_2507316461
MLGDLWSFQGRYRTLHLTWIAFFLTFVVWFNLAPLATTVKADLGLTVGQIRTVAICNVALTIPARVLIGMLLDKFGPRITYSSILVFSAIPCLLFASAQDFNQLVVARLLLSIVGAGFVIGIRMVAEWFPPKEIGLAEGIYGGWGNFGSAFSALTMVALAGFLSFSGGFELPTGAVLNWRGAIALTGIVSAIYGCFYFFNVTDTPPGKTYQRPEKTAGLEVTSMRDFWGLLGMNVPFAAILCVLCWRLSKVGFLTASTYPLALGAVAVWFAFQTWGIIRTNRDLILGNKVYPKEDRYEFRQVAILELTYIVNFGSELAVVSMLPTFFETTFDLPKATAGILASCFAFVNLIARPAGGLISDSVGSRKNTMGFLTAGLGIGYLVMSMIKPGTFSGTSGIAVAVVITMLASFFVQSGEGATFALVPLVKRRVTGQVAGLVGAYGNVGAVTYLTIFSLLPMWMGGGGEPTPEVIAASNSAFFQILGVAGLIVAFFCFFFLKEPKGSFADLHEGETA
>MIT0604_2608227990
MLSDVWSLNGRYRTLHLTWFAFFLTFVVWFNLAPLATTVKADLGLSVAQIRTVAICNVALTIPGRVLIGMLLDKFGPRKTYSTILIFSVVPCLLFASAQDFNQLVIARLLLSIVGAGFVIGIRMVSEWFPPKEIGLAEGIYGGWGNFGSAFSALSLVAVAGFLSFSGGFEFPTGAVLNWRGAIVLTGIISFVYGIIYFFSVTDTPPGKPYQRPAKTAGLEVTSIRDFWGLIGMNVPFAAILSVLCWRLQKVGFLTSSTYPIALLAVLAWFVFQTWGIVRTNIELLKGTKIYPKEDRYEFKQVAILELTYIVNFGSELAVVSMLPSFFEFTFDLPKAVAGILASCYAFVNLIARPAGGLISDRTGNRKNTMGFLTMGLGFGYLLMSLIKPGTFTGSAGILMAVFLTMLCSFFVQSGEGSTFALVPLVKKRVTGQIAGLVGAYGNVGAVTYLNIYSLLPLWMGGGKDPSPEIIAASNSAFFQVLGIAGLIVGFFCYFFLKEPQGSFADAYEGEKA
>MIT0912_2682081894
MLGNLWTFQGRYRTLHLTWFAFFLTFVVWFNLAPLATTVKADLGLTLGQIRTVAICNVALTIPARVLIGMLLDKFGPRKTYSSLLIFSVIPCLLFASAETFNQLVIARLLLSIVGAGFVIGIRMVAEWFPPKEIGLAEGIYGGWGNFGSAFSALTMVAIAGLLSFSGGFELPTGAVLNWRGAIAGSGLISALYGIFYFFNVRDTPPGKIYQRPTKTAGLEVTSMRDFWGLLGMNVPFAAILSVLCWRLKKVGFLDEGTYPLALFAVLIWFAFQTWGIIRTNSELIAGTKIYPKEDRYEFKQVAILELTYIVNFGSELAVVSMLPTFFETTFDLPKATAGILASSFAFVNLIARPAGGLISDKLGSRKNTMSFLTGGLGIGYLVMSWIKPGTFSGVSGIIVALFITMLASFFVQAGEGATFALVPLVKRRVTGQVAGLVGAYGNVGAVTYLTIFSLLPMWMSGGGEATAEIIANSNSAFFQILGIAGLIVAFMCFFFLKEPKGSFDELHEGEIA
>MIT0913_2682084101
MLGNLWTFQGRYRTLHLTWFAFFLTFVVWFNLAPLATTVKADLGLTLGQIRTVAICNVALTIPARVLIGMLLDKFGPRKTYSSLLIFSVVPCLLFASAETFNQLVIARLLLSIVGAGFVIGIRMVAEWFPPKEIGLAEGIYGGWGNFGSAFSALTMVAIAGLLSFSGGFELPTGAVLNWRGAIAGSGLISALYGIFYFFNVRDTPPGKIYQRPTKTAGLEVTSMRDFWGLLGMNVPFAAILSVLCWRLKKVGFLDEGTYPLALFAVLIWFAFQTWGIIRTNSELIAGTKIYPKEDRYEFKQVAILELTYIVNFGSELAVVSMLPTFFETTFDLPKATAGILASSFAFVNLVARPAGGLISDKLGSRKNTMSFLTGGLGIGYLVMSWIKPGTFSGVSGIIVALFITMLASFFVQAGEGATFALVPLVKRRVTGQVAGLVGAYGNVGAVTYLTIFSLLPMWMSGGGEATAEIIANSNSAFFQILGIAGLIVAFMCFFFLKEPKGSFDELHEGEIA
>MIT0915_2682086339
MLGNLWTFQGRYRTLHLTWFAFFLTFVVWFNLAPLATTVKADLGLTLGQIRTVAICNVALTIPARVLIGMLLDKFGPRKTYSSLLIFSVVPCLLFATAENFNQLVIARLLLSIVGAGFVIGIRMVAEWFPPKEIGLAEGIYGGWGNFGSAFSALTMVAIAGLLSFSGGFELPTGAVLNWRGAIAGSGVISALYGIFYFFNVRDTPPGKIYQRPTKTAGLEVTSMRDFWGLLGMNVPFAAILSVLCWRLKKVGFLDEGTYPLALFAVLIWFAFQTWGIIRTNSELIAGTKIYPKEDRYEFKQVAILELTYIVNFGSELAVVSMLPTFFETTFDLPKATAGILASSFAFVNLVARPAGGLISDKLGSRKNTMSFLTGGLGIGYLVMSWIKPGTFSGISGIIVALFITMLASFFVQAGEGATFALVPLVKRRVTGQVAGLVGAYGNVGAVTYLTIFSLLPMWMSGGGEATAEIIANSNSAFFQILGVAGLIVAFMCFFFLKEPKGSFDELHEGEIA
>MIT0917_2681972562
MLGNLWTFQGRYRTLHLTWFAFFLTFVVWFNLAPLATTVKADLGLTLGQIRTVAICNVALTIPARVLIGMLLDKFGPRKTYSSLLIFSVVPCLLFASAETFNQLVIARLLLSIVGAGFVIGIRMVAEWFPPKEIGLAEGIYGGWGNFGSAFSALTMVAIAGLLSFSGGFELPTGAVLNWRGAIAGSGVISALYGIFYFFNVRDTPPGKIYQRPTKTAGLEVTSMRDFWGLLGMNVPFAAILAVLCWRLKKVGFLDAGTYPLALFAVLIWFAFQTWGIIRTNSELIAGTKIYPKEDRYEFKQVAILELTYIVNFGSELAVVSMLPTFFETTFDLPKATAGILASSFAFVNLVARPAGGLISDKLGSRKNTMSFLTGGLGIGYLVMSWIKPGTFSGVSGIIVALFITMLASFFVQAGEGATFALVPLVKRRVTGQVAGLVGAYGNVGAVTYLTIFSLLPMWMSGGGETTAEIIANSNSAFFQILGIAGLIVAFMCFFFLKEPKGSFDELHEGEIA
>MIT9504_2682252956
MLGELWSFQGRYRTLHLTWFAFFLTFVVWFNLAPLATTVKADLGLSVGQIRTVAICNVALTIPARVLIGMLLDKFGPRLTYSTLLVFSVIPCLMFASAQDFNQLVVARLLLSIVGAGFVIGIRMVAEWFPPKEIGLAEGIYGGWGNFGSAFSALSLVALAGFLSFSGGFELPTGATLNWRGAIALTGIISAVYGVIYFFNVSDTPPGKEYQRPEKTAGLEVTSMRDFWGLLGMNVPFAAILCVLCWRLQKVGFLNAGTYPLALLAVLIWFIFQTWGIIRTNRDLIMGTKVYPKEDRYEFRQVAILELTYIVNFGSELAVVSMLPTFFETTFDLPKATAGILASCFAFVNLVARPAGGLISDKLGSRKNTMGFLTAGLGIGYLVMSLIKPGTFSGSTGIFIAVVITMLASFFVQSGEGATFALVPLVKRRVTGQVAGLVGAYGNVGAVTYLTIFSLLPLWMGGGKDPSPEVIAASNSAFFQILGIAGLIVAFFCFFFLKEPKGSFAELHEGESP
>MIT9508_2682254681
MLGELWSFQGRYRTLHLTWFAFFLTFVVWFNLAPLATTVKADLGLTVGQIRTVAICNVALTIPARVLIGMLLDKFGPRRTYSTLLVFSVIPCLMFASAQDFNQLVVSRLLLSIVGAGFVIGIRMVAEWFPPKEIGLAEGIYGGWGNFGSAFSALSLVAVAGFLSFSGGFELPTGATLNWRGAIALTGIISAIYGVIYFFNVTDTPPGKEYQRPEKTAGLEVTSMRDFWGLLGMNIPFAAILCVLCWRLQKVGFLNAGTYPLALLAVLVWFIFQTWGIIRTNRDLIMGTKVYPKEDRYEFRQVAILELTYIVNFGSELAVVSMLPTFFETTFDLPKATAGILASCFAFVNLVARPAGGLISDKLGSRKNTMGFLTAGLGIGYLVMSLIKPGTFSGSTGIFIAVVITMLASFFVQSGEGATFALVPLVKRRVTGQVAGLVGAYGNVGAVTYLTIFSLLPLWMGGGKDPSPEVIAASNSAFFQILGIAGLIVAFFCFFFLKEPKGSFDELHEGESP
>MIT9509_2682258859
MLGELWSFQGRYRTLHLTWFAFFLTFVVWFNLAPLATTVKADLGLSVGQIRTVAICNVALTIPARVLIGMLLDKFGPRLTYSTLLVFSVIPCLMFASAQDFNQLVVARLLLSIVGAGFVIGIRMVAEWFPPKEIGLAEGIYGGWGNFGSAFSALSLVALAGFLSFSGGFELPTGATLNWRGAIALTGIISAVYGVIYFFNISDTPPGKEYQRPEKTAGLEVTSMRDFWGLLGMNVPFAAILCVLCWRLQKVGFLNVGTYPLALLAVLIWFIFQTWGIIRTNRDLIMGTKVYPKEDRYEFRQVAILELTYIVNFGSELAVVSMLPTFFETTFDLPKATAGILASCFAFVNLVARPAGGLISDKLGSRKNTMGFLTAGLGIGYLVMSLIKPGTFSGSTGIFIAVVITMLASFFVQSGEGATFALVPLVKRRVTGQVAGLVGAYGNVGAVTYLTIFSLLPLWMGGGKDPSPEVIAASNSAFFQILGIAGLIVAFFCFFFLKEPKGSFAELHEGESP
>PAC1_2607360929
MLGNLWTFQGRYRTLHLTWFAFFLTFVVWFNLAPLATTVKADLGLTLGQIRTVAICNVALTIPARVLIGMLLDKFGPRKTYSSLLIFSVVPCLLFASAETFNQLVIARLLLSIVGAGFVIGIRMVAEWFPPKEIGLAEGIYGGWGNFGSAFSALTMVAIAGLLSFSGGFELPTGAVLNWRGAIAGSGLISALYGIFYFFNVRDTPPGKIYQRPTKTAGLEVTSMRDFWGLLGMNVPFAAILSVLCWRLKKVGFLDEGTYPLALFAVLIWFAFQTWGIIRTNSELIAGTKIYPKADRYEFKQVAILELTYIVNFGSELAVVSMLPTFFETTFDLPKATAGILASSFAFVNLVARPAGGLISDKLGSRKNTMSFLTGGLGIGYLVMSWIKPGTFSGVSGIIVALFITMLASFFVQAGEGATFALVPLVKRRVTGQVAGLVGAYGNVGAVTYLTIFSLLPMWMSGGGEATAEIIANSNSAFFQILGVAGLIVAFMCFFFLKEPKGSFDELHEGEIA
>RCC307_2623928752
MLGDLWSFQGRYRTLHLTWFAFFLTFVVWFNLAPLATTVKADLGLTVGQIRTVAICNVALTIPARVLIGMLLDKFGPRLTYSTLLVFSVIPCLMFAFAQDFNQLVVSRLLLSIVGAGFVIGIRMVAEWFPPKEIGLAEGIYGGWGNFGSAFSALALVGVAGWLSFSGGFELPTGAVLNWRGAIALTGIISAVYGVIYYFNVSDTPPGKVYQRPEKTAGLEVTSMRDFWGLLGMNVPFAAILCVLCWRLQKVGFLNASTYPLALLAVLVWFAFQTWGIVRTNRELIMGTKEYPKEDRYEFKQVAILELTYIVNFGSELAVVSMLPTFFETTFDLPKATAGILASCFAFVNLVARPAGGLISDRLGSRKNTMGFLTFGLGVGYLIMSMIKPGTFTGSTGIAVAVLITMLASFFVQAGEGATFALVPLVKRRVTGQVAGLVGAYGNVGAVTYLTIFSLLPMWMGGGAEPTADIIASSNSAFFQVLGVAGLVVAFFCFFFLKEPKGSFAELHEGEAA
>RS9916_2623920066
MLGDLWSFQGRYRTLHLTWIAFFLTFVVWFNLAPLATTVRADLDLTIGQIRTVAICNVALTIPARVLIGMLLDKFGPRITYSSILVFSVIPCLLFASAQDFNQLVVARLLLSIVGAGFVIGIRMVAEWFPPKEIGLAEGIYGGWGNFGSAFSALTMVLLAGYLSFSGGATLPTGEVLNWRGAIALTGIISALYGVFYYFSVTDTPPGKVYQKPAKTAGLEVTSMRDFWGLLGMNVPFAAILCVLCWRLTKVGFLTASTYPLALGAVAIWFAFQTWGIIRTNRDLILGNKTYPKEDRYEFRQVAILELTYIVNFGSELAVVSMLPTFFETTFDLPKATAGLLASCFAFVNLVARPAGGLISDKVGSRKNTMGFLTAGLGIGYLVMSMIKPGTFSGTSGIVVAVVITMLASFFVQSGEGATFALVPLVKRRVTGQVAGLVGAYGNVGAVAYLTTFSLLPMWMGGGKDPSPEVIAASNSAFFQILGIAGLVVAFFCFFFLKEPKGSFADLHEGEDA
>SB_2608201376
MLSDVWSLNGRYRTLHLTWFAFFLTFVVWFNLAPLATTVKADLGLSVAQIRTVAICNVALTIPARVLIGMLLDKFGPRKTYSTILIFSVVPCLLFASAQDFNQLVIARLLLSIVGAGFVIGIRMVSEWFPPKEIGLAEGIYGGWGNFGSAFSALSLVAVAGFLSFSGGFELPTGAVLNWRGAIALTGIISFVYGIIYFFSVTDTPPGKPYQRPAKTAGLEVTSIRDFWGLIGMNVPFAAILSVLCWRLQKVGFLTSSTYPIALIAVLAWFIFQTWGIIRTNIELLNGTKIYPKEDRYEFKQVAILELTYIVNFGSELAVVSMLPSFFEFTFDLPKAIAGILASCYAFVNLIARPAGGLISDRTGNRKNTMGFLTMGLGFGYLLMSLIKPGTFTGSAGILMAVFLTMLCSFFVQSGEGSTFALVPLVKKRVTGQIAGLVGAYGNVGAVTYLNIYSLLPLWMGGGKDPSPEIIAASNSAFFQVLGIAGLIVGFFCYFFLKEPQGSFADAYEGEKA
>WH7803_2624101673
MLGELWSFQGRYRTLHLTWFAFFLTFVVWFNLAPLATTVKADLGLTVGQIRTVAICNVALTIPARVLIGMLLDKFGPRLTYSTLLVFSVIPCLMFASAQDFNQLVVARLLLSIVGAGFVIGIRMVAEWFPPKEIGLAEGIYGGWGNFGSAFSALTLVGLAGWLSFSGGFTLPTGDVLNWRGAIALTGIISAVYGVIYYFNVSDTPPGKVYQRPERTAGLEVTSMRDFWGLLGMNVPFAAILCVLCWRLQKVGFLNASTYPLALLAVLVWFVFQTWGIIRTNRDLIMGTKVYPKEDRYEFKQVAILELTYIVNFGSELAVVSMLPTFFETTFDLPKATAGILASCFAFVNLVARPAGGLISDKLGSRKNTMGFLTAGLGVGYLIMSLIKPGTFTGTTGIVIAVLITMLASFFVQSGEGATFALVPLVKRRVTGQVAGLVGAYGNVGAVTYLTIFSLLPLWMGGAGEPTAETIAASNSAFFQILGIAGLIVAFFCFFFLKEPKGSFAELHEGETA
>WH7805_2626028204
MLGELWSFQGRYRTLHLTWFAFFLTFVVWFNLAPLATTVKADLGLTVGQIRTVAICNVALTIPARVLIGMLLDKFGPRLTYSTLLVFSVIPCLMFASAQDFNQLVVARLLLSIVGAGFVIGIRMVAEWFPPKEIGLAEGIYGGWGNFGSAFSALSLVGLAGWLSFSGGFELPTGAVLNWRGAIALTGIISAIYGVIYYFNVADTPPGKVYQRPERTAGLEVTSMRDFWGLLGMNVPFAAILCVLCWRLQKVGFLNASTYPLALLAVLVWFVFQTWGIVRTNRELIMGTKVYPKEDRYEFKQVAILELTYIVNFGSELAVVSMLPTFFETTFDLPKATAGILASCFAFVNLVARPAGGLISDKLGSRKNTMGFLTAGLGFGYLIMSLIKPGTFTGSTGIVIAVLITMLASFFVQSGEGATFALVPLVKRRVTGQVAGLVGAYGNVGAVTYLTIFSLLPLWMGGAGEPTPETIAASNSAFFQILGIAGLIVAFFCFFFLKEPKGSFADLHEGETA
>WH8016_2507493430
MLGELWSFQGRYRTLHLTWFAFFLTFVVWFNLAPLATTVKADLGLTLGQIRTVAICNVALTIPARVLIGMLLDKYGPRLTYSSLLVFSVIPCLMFASAQDFNQLVVARLLLSIVGAGFVIGIRMVAEWFPPKEIGLAEGIYGGWGNFGSAFSALTLVGLAGWLSFSGGFELPSGAVLNWRGAIALTGIISAVYGFIYYFNVSDTPPGKTYQKPERTAGLEVTSMRDFWGLLGMNVPFAAILCVLCWRLQKVGFLNAGTYPLALAAVLIWFIFQTWGIIRTNRELIMGTKTYPKEDRYEFKQVAILELTYIVNFGSELAVVSMLPTFFETTFDLPKATAGILASCFAFVNLVARPAGGLISDKLGSRKNTMAFLTGGLGIGYLVMSMIKPGTFSGTTGIIIAVLITMLASFFVQSGEGATFALVPLVKRRVTGQVAGLVGAYGNVGAVTYLTIFSLLPMWMGGGKDPSPEIIAASNSAFFQVLGVAGLIVAFFCFFFLKEPKGSFDDLHEGETS
>WH8020_2646429630
MLGELWSFQGRYRTLHLTWFAFFLTFVVWFNLAPLATTVKADLGLSVGQIRTVAICNVALTIPARVLIGMLLDKFGPRLTYSSLLVFSVIPCLMFASAQDFNQLVVARLLLSIVGAGFVIGIRMVAEWFPPKEIGLAEGIYGGWGNFGSAFSALTLVGLAGWLSFSGGFELPSGAIINWRGAIALTGIISAVYGFIYYFNVTDTPPGKVYQRPNRTAGLEVTSMRDFWGLLGMNVPFAAILCVLCWRLQKVGFLNSGTYPLALGAVLIWFIFQTWGIIRTNRELILGTKVYPKEDRYEFKQVAILELTYIVNFGSELAVVSMLPTFFETTFDLPKATAGILASCFAFVNLVARPAGGLISDKLGSRKNTMGFLTAGLGIGYLVMSMIKPGTFSGTTGIIIAVLITMLASFFVQSGEGATFALVPLVKRRVTGQVAGLVGAYGNVGAVTYLTIFSLLPMWMGGGKDPSPEIIAASNSAFFQVLGIAGLIVAFFCFFFLKEPQGSFAELHEGETA
>WH8102_2607659789
-------------------------------------------------------------------------------------------------------------------------------------------------------------------------------------------------------------------------------MRDFWGLLGMNVPFAAILCVLCWRLGKVGFLTPSTYPLALGAVAVWFAFQTWGIIRTNRDLILGNKVYPKEDRYEFRQVAILELTYIVNFGSELAVVSMLPTFFETTFDLPKATAGILASCFAFVNLVARPAGGLISDSVGSRKNTMGFLTAGLGVGYLVMSMIKPGTFTGTTGIAVAVVITMLASFFVQSGEGATFALVPLVKRRVTGQVAGLVGAYGNVGAVTYLTIFSLLPMWMGGGGEPTPEVIAASNSAFFQILGVAGLIVAFFCFFFLKEPKGSFAELHEGETA
>WH8103_2688544914
MLGDLWSFQGRYRTLHLTWIAFFLTFVVWFNLAPLATTVKADLGLTVGQIRTVAICNVALTIPARVLIGMLLDKFGPRITYSSILVFSAIPCLLFASAQDFNQLVVARLLLSIVGAGFVIGIRMVAEWFPPKEIGLAEGIYGGWGNFGSAFSALTMVALAGFLSFSGGFELPTGTVLNWRGAISLTGIVSAVYGLFYFFNVTDTPPGKTYQRPEKTAGLEVTSMRDFWGLLGMNVPFAAILCVLCWRLGKVGFLTPSTYPLALGAVAVWFAFQTWGIIRTNRDLILGNKVYPKEDRYEFRQVAILELTYIVNFGSELAVVSMLPTFFETTFDLPKATAGILASCFAFVNLVARPAGGLISDSVGSRKNTMGFLTAGLGVGYLVMSMIKPGTFTGTTGIAVAVVITMLASFFVQSGEGATFALVPLVKRRVTGQVAGLVGAYGNVGAVTYLTIFSLLPMWMGGGGEPTPEVIAASNSAFFQILGVAGLIVAFFCFFFLKEPKGSFAELHEGETA
>WH8109_2563725931
MLGDLWSFQGRYRTLHLTWIAFFLTFVVWFNLAPLATTVKADLGLTVGQIRTVAICNVALTIPARVLIGMLLDKFGPRITYSSILVFSAIPCLLFASAQDFNQLVVARLLLSIVGAGFVIGIRMVAEWFPPKEIGLAEGIYGGWGNFGSAFSALTMVALAGFLSFSGGFELPTGAVLNWRGAIALTGIVSAVYGCFYFFNVTDTPPGKTYQRPAKTAGLEVTSMRDFWGLLGMNVPFAAILCVLCWRLTKVGFLTASTYPLALGAVAVWFAFQTWGIIRTNRDLILGNKVYPKEDRYEFRQVAILELTYIVNFGSELAVVSMLPTFFETTFDLPKATAGILASCFAFVNLVARPAGGLISDRVGSRKNTMGFLTAGLGVGYLVMSMIKPGTFTGTTGIAVAVVITMLASFFVQSGEGATFALVPLVKRRVTGQVAGLVGAYGNVGAVTYLTIFSLLPMWMGGGGEPTPEVIAASNSAFFQILGVAGLIVAFFCFFFLKEPKGSFADLHEGETA
