# Supplementary material for: Emergence of trait variability through the lens of nitrogen assimilation in Prochlorococcus
Source: eLife. 2019 Feb 1;8:e41043. doi: 10.7554/eLife.41043 (PMC6370341; doi:10.7554/eLife.41043)
Supplement: Figure 3—source data 1. [file elife-41043-fig3-data1.zip › narB_CyCOG_60001877_macse_NT_currated.fasta]

>AG-311-K21_2717569643
------------------------------------------------------------------------------------------------------------------------------------------------------------------------------------------------------------------------------------------------------------------------------------------------------------------------------------------------ATGTATGGTTCTGGACAATTTCATACTGAAGACTACTATATTGCTCAAAAATTACTCAAAGGAGCCTTAGGTACAAATAATTTTGATGCAAATTCAAGACTATGTATGAGCTCAGCTGTAGCTGGATATAATTTAAGTCTAGGATCAGATGGCCCTCCATGTTGTTATGAAGATCTTGATCACTACACCGTTGCATTCCTTATCGGTACTAATACTGCGGAATGCCATCCAGTACTTTTTCAACGTCTACTCAAAAGGAAAAAACAACATCCTGATAAAGTAAAAATTATTGTTGTAGATCCAAGATTAACCGACACTGCAAAAGCTGCTGACATTTACCTGCCTGTTGCTCCAGGCAGTGACTTGGCTTTGTTATATGGTATTGCCCATTTGGTTCTTAAAAAGAACGGGCAAAATACAGAATTTATTGAAAATCATACAGATAAATATTCAGAATTTTTAGAGATTATAAGAAATTGGACGCCACAAAAAGTTGCTCGCTTTTGTGGTATACCAGAAAAAAAATTAGAAGAAGTAGCTAATATTTTTAATCAGCACGAAAGGGTGCTCAGTCTTTGGTCAATGGGTGTAAATCAACGCAGAGAAGGTACTGCGGTTGTTGGCGGACTTATCAATCTTCATCTTCTTACAGGGCAAATTGGGAAAGAGGGAGCAGGACCTTTTTCGCTTACTGGCCAGCCAAATGCTATGGGAGGACGGGAAGCAGGAGGCCTATCTCATCTGCTTCCTGGTTATCGAAATATTTCTAATATGGAACATAGAAAAGTAGTCGAAAATCACTGGGATTTTCCTGCTGGAAGTATCTCTGAAAAACCAGGTTTAAATGCTTGGCAACAAATAGAAGCAATGGAAAAAGGAGAAATAGATCTTTGGTGGGTCGCTGCAACTAACCCACTTGTAAGCATGCCTGATCTAAATCGAGTAAAAGCAGCAATAAAAAACTGTTCATTAGTTGTTTTATCCGAAGCATATACAAATACTGAAACCTCTCATTACGCCCACCTGTTATTACCCGCTGCACAGTGGAGTGAGAAAGCCGGTGTGATGACTAACTCAGAAAGGCGAATTACTTATTGTCCAGCTTTTCGTCCTTGCTTTGGTCAAAGTCGTCCAGATTGGGAGATCTTTGCTGAAGTAGGCCAAAAACTTGGATATATTGATCAGTTTACTTACGATTCTTCATCTGAGGTATATTCAGAATTCACAGCTCTGACAAGTGGTCGTCTTTGCGATAGTTCGGGACTTAATCATGAATTACTAAAAAGTATTGGCCCCCAACAATGGCCATTTCCAAGAGAAAGTAATCCGACGAAAGAAGCCAAGCGACTTTATGAAGATAAAAGGTTTGCAACACCTAATGGTCGAGCACAGTTTTACACTAAGCAACCTCTGGGAATTGCTGAGCCTCCATGCGATATATACCCCTTAGTCTTAACTGTTGGGCGTTACCTAGGACAATGGCATACCATGACTCGAACTGGAAAGGTAAATCGACTCAATAAAATGCACCCTGAACCACTACTTGAAATTCATCCTATGGATGCAAAAGATATGAATATCAAAGATGGTGAGTTATCTGCTCTTAATTCTCGTAGAGGATATCTTACGGTACGTGTAAAAGAAACTGATCGTATACGTCGAGGCACAGTTTTTCTCCCAATGCATTGGGGCTTCACTCAAACAAATCACTGTGAGACAAATAACTTGATGCATGAACAATCATGTCCCATATCTAAACAACCTGAACTAAAAGCAAGCGCTGTAATTGTGGCTCCA
>AG-335-D02_2717640442
AATGTTACTAAAAGTCAATGCCCGTATTGCGGTGTCGGCTGTGGATTAAAAATGAGGCCTAAA------------AATTCTGTTTCAGATGATAAA---------------TGGTTAGTAAGTGGAGATAGGGATACTCCTTCAACTCTTGGAAAATTGTGTGTAAAAGGAGCAACGGTATGTGAGACCCTTAAAGAAGGGAGATTAAAAGAACCACTCTATAGGAAGAATTTAAATGAAGAATTTAAAAAAATTTCCTGGGATGAATCATACAAAATCCTTAAAGAAAATATACTCAGTTCTATTAAGAATCATGGA---CCGGACTCAATTGCTATGTACGGATCCGGTCAATTTCATACTGAAGATTATTACATAGCTCAAAAGCTTCTAAAGGGAGCAATCGGTACAAATAATTTTGATGCTAATTCTAGGCTATGTATGAGCTCAGCAGTTGCTGGTTATAATAGAAGTTTTGGCTCTGATGGACCTCCTTGTTGCTATGAAGATATTGATCATTGTTCTTCAATTTTTTTAATAGGGACAAATACCGCAGAATGTCATCCCGTTCTTTTTGATCGAATTAAGAAACGCAAAAGAAACGTTAATGATAATTTAAAAGTGATAGTAATCGATCCAAGAGAAACAGAAACTGCATCAATCGCAGATTTTTACTTACAAATTGCTTCTGGTACAGATCTCTTTTTATTTATTGGGATCGCAAATTATCTGTATAAGAATAAATTAACTGAACAAAATTTTATTGAGAAATCAACTGAAAACTATGATCATTTTGTAAAACATATTCAAACATGGGATTTAAAAAAAATAAGTGAAATTTGCAATATATCAAAGCAAGCAATTATTGATATTGCAAAATTATGGGGAGAAAGCAAAAATGTTTTAAGCCTCTGGTCAATGGGGTTGAATCAAAGGCAAGAGGGGACAGCAACAGTTAATGGACTAATAAATCTTCATTTAATGACAGGTCAATTAGGTAAAGCAGGTGCTGGTCCTTTTTCCTTGACTGGCCAACCAAATGCCATGGGTGGAAGAGAAGCTGGTGGACTATCTCACCTTCTTCCAGGATATAGGTTTGTAAAAAATAAAATCGATAGGAATGAAATTGAAAAAATATGGGGGTTCCCTATAGGGAAAATATCTGAGAAACAAGGCCTATCTGCTTGGGAACAAATAGAGGCTATCAATAAAGGAACTGTGAAAATTTGGTGGATTGCAGCTACGAATCCCTTAGTTAGCATGCCAAATTTAAACTTTGTAAAAAAGGTACTTTTAAAATGTCCTTTTATTATCCTCAACGAATCTTATGAACAAAGTGAATCAATTAAATTTGCTCATCTGGTATTGCCGGCTGCCCAATGGAGCGAAAAAGATGGTGTAATGACAAATTCAGAAAGAAGAGTAACTCTTTGTCCATCATTCAGAGAATCGAACAAAAATTTAAAACCAGATTGGCAGATATTTGCAGAACTTGGGCAAAAGATAGGTTACTTTAAACAATTTGAATATGAATCTTCATCTGATGTTTATAATGAATTTTTAAAAACGACCACTAACAGGTTATGTGATATGAGTGGATTATCATATCAATTATTAAAAAATAATGGTCCTCAACAATGGCCTTATCCTAAGGGCAGTTTTCCTACCACATCCTCAAAAAGATTATACGAGGATGGTCGTTTCCCAACTGAAACTGGTAAAGCAAATTTTTGTATTGATTACCCTTTGGGTTTGGCTGAACCCCCTTCAGATGAGTACCCACTAATTTTGACAATTGGAAGATATCTTAGTCATTGGCACACAATGACAAGAACTTCTAAAGTTCAAAAACTTTCAAAAAAGAATTCAGAACCATTATTGGAAATTAATTCTAAAGATGCTTTATCTTTAGCAATCAATAATGATGAAACAGTACAAATTAAATCTAAAAGAGGGAAAGTAAAAGCAAAAGTTCACATTACGGACAAAATTAAGGTAGGCACAGTTTTTTTTACCAATGCATTGGGGTTT------------------------------------------------------------------------------------------------------
>AG-335-I15_2717146625
AATTTTACTAAAAGTCAATGCCCATATTGCGGTGTTGGCTGTGGTTTAAAAATGAAGCCTAAA------------AGTTCGGTTTCTGATGATAAA---------------TGGTTAGTAAGTGGAGATAGGGATAGTCCTTCAACTCAAGGTAAATTGTGCGTAAAAGGAGCAACAGTTTGTGAGACTCTAAAAGATGGGAGATTAAAAGAACCACTTTATAGGGAAAATTTAAATGAAGAATTTAAAGAAATTTCCTGGGACGAATCATACGAAATTCTGAAAGAGAATATTTTGAGTTCTATAAAAAATTATGGA---CCTGATTCAATAGCTATGTACGGCTCAGGTCAATTTCATACTGAAGATTATTACGTAGCTCAAAAGCTTCTCAAGGGAGCAATAGGCACAAATAATTTTGATGCTAATTCAAGACTATGCATGAGCTCAGCAGTAGCTGGATATAACAGAAGTTTTGGCTCTGATGGTCCACCTTGTTGTTATGAAGATATTGATCATTGTTCTTTAATTTTATTAATAGGGACAAATACTGCAGAATGTCATCCCGTTCTTTTTGATCGAATTAAAAAACGTAAAAGAAACGTAAATGATAATTTAAAAGTAATAGTAATCGATCCAAGAGAAACAGAAACTTCATCCATAGCAGATTTTTACTTACAAATTTCTTCTGGAACAGATCTTTTTTTATTTATTGGGATTGCGAATTATCTTTATAAGAATCAATTAACTGATCAAAATTTCATTGATAAGTCGACCGAAAGCTATTTTTGTTTTGCAAAACATATACAAAAATGGGATTTAAAAAAAATAAGTGAAATTTGCAATATATCCGAGAAAACAATTATTGATATTGCAAAATTATGGGGAGAAAGCAAAAATGTTCTAAGTCTCTGGTCGATGGGTTTGAATCAAAGGCAAGAGGGTACAGCAGCAGTAAATGGGCTAATAAATCTTCATCTAATGACAGGCCAAATAGGCAAAGAAGGTTCTGGTCCTTTTTCCTTAACTGGCCAACCAAACGCTATGGGGGGGAGAGAAGCTGGTGGACTATCGCACCTTCTTCCAGGATATAGGTTTGTAAAAAATAAAATAGATAGGAATGAAATTGAAAAAATATGGGGGTTCCCTGAGGGAAAGATATCTGCAAAACAGGGTCTATCTGCATTTGAACAAATAGAAGCTATAAAAAAAGGATCTGTGAAAATTTGGTGGATTGCAGCTACGAACCCTTTGGTTAGCATGCCTAACTTAAACTTTGTAAAAAAAGCACTTTCAAAATGTCCTTTAATTATCCTCAACGAATCTTATGAACAAAGTGAATCAATTAAATATGCTCATCTAGTATTGCCCGCGGCTCAATGGAGCGAAAAAGATGGTGTTATGACAAATTCAGAAAGAAGAGTAACCCTTTGCCCATCTTTCAGAGAATCGAATAAAAATTCAAAACCAGATTGGCAAATATTTGCTGAATTAGGACAGAAGATAGGCTATTTCAAACAATTTGAATATGAATCTTCATCGGAAGTTTATGATGAATTTTTAAAAACGACTACAAAAAGATTATGCGATATGAGCGGATTATCATATCAATTGTTAAAAAATCATGGTCCTCAACAATGGCCTTATCCTAAAGGGAGCGTACCTAGTACATCTTCAAAAAGATTATATGAAGATGGTTATTTCCCAACTGAGACTGGCAAAGCAAATTTTTGTATTGATGATCCTATAGGGTTGGCAGAACCCCCTTCAGATGAGTACCCACTAATTTTGACAATTGGAAGATATCTAAGTCAATGGCATACAATGACAAGAACTTCTAAAGTTCAAAAACTTACAAAAAATAATCCAGAACCGTTATTGGAAATTAATTCTAAAGATGCTTTATCTTTAAAAATCAAAAATGATGAAATAGTAAAAATTAAATCCAAAAGAGGGGAAGTTCAAGCAAAAGTTCAGATTACTGACAAAATTAAAGCAGGTACAGTTTTTTTACCGATGCATTGGGGCTTTAGTCAAAAAAATATGTGTGAAGTAAACTCTTTGATGCATGAAAAGTCATGCCCGATATCAAAACAACCGGAATTAAAAGCATGCTCAGTAATAATTGTTCCA
>AG-335-O19_2717645991
AATGTTACTAAAAGTCAATGCCCGTATTGCGGTGTCGGCTGTGGATTAAAAATGAGGCCTAAA------------AATTCTGTTTCAGATGATAAA---------------TGGTTAGTAAGTGGAGATAGGGATACTCCTTCAACTCTTGGAAAATTGTGTGTAAAAGGAGCAACGGTATGTGAGACCCTTAAAGAAGGGAGATTAAAAGAACCACTCTATAGGAAGAATTTAAATGAAGAATTTAAAAAAATTTCCTGGGATGAATCATACAAAATCCTTAAAGAAAATATACTCAGTTCTATTAAGAATCATGGA---CCGGACTCAATTGCAATGTACGGATCCGGTCAATTTCATACTGAAGATTATTACATAGCTCAAAAGCTTCTAAAGGGAGCAATCGGTACAAATAATTTTGATGCTAATTCTAGGCTATGTATGAGCTCAGCAGTTGCTGGTTATAATAGAAGTTTTGGCTCTGATGGACCTCCTTGTTGCTATGAAGATATTGATCATTGTTCTTCAATTTTTTTAATAGGGACAAATACCGCAGAATGTCATCCCGTTCTTTTTGATCGAATTAAGAAACGCAAAAGAAACGTTAATGATAATTTAAAAGTGATAGTAATCGATCCAAGAGAAACAGAAACTGCATCAATCGCAGATTTTTACTTACAAATTGCTTCTGGAACAGATCTCTTTTTATTTATTGGGATCGCAAATTATCTGTATAAGAATAAATTAACTGAACAAAATTTTATTGAGAAATCAACTGAAAACTATGATCATTTTGTAAAACATATTCAAACATGGGATTTAAAAAAAATAAGTGAAATTTGCAATATATCAAAGCAAGCAATTATTGATATTGCAAAATTATGGGGAGAAAGCAAAAATGTTTTAAGCCTCTGGTCAATGGGGTTGAATCAAAGGCAAGAGGGGACAGCAACAGTTAATGGACTAATAAATCTTCATTTAATGACAGGTCAATTAGGTAAAGCAGGTGCTGGTCCTTTTTCCTTGACTGGCCAACCAAATGCCATGGGTGGAAGAGAAGCGGGTGGACTATCTCACCTTCTTCCAGGATATAGGTTTGTAAAAAATAAAATCGATAGGAATGAAATTGAAAAAATATGGGGGTTCCCTATAGGGAAAATATCTGAGAAACAAGGCCTATCTGCTTGGGAACAAATAGAGGCTATCAATAAAGGAACTGTGAAAATTTGGTGGATTGCAGCTACGAATCCTTTAGTTAGCATGCCAAATTTAAACTTTGTAAAAAAGGTACTTTTAAAATGTCCTTTTATTATCCTCAACGAATCTTATGAACAAAGTGAATCAATTAAATTTGCTCATCTGGTATTGCCGGCTGCCCAATGGAGCGAAAAAGATGGTGTAATGACAAATTCAGAAAGAAGAGTAACTCTTTGTCCATCATTCAGAGAATCGAACAAAAATTTAAAACCAGATTGGCAGATATTTGCAGAACTTGGGCAAAAGATAGGTTACTTTAAACAATTTGAATATGAATCTTCATCTGATGTTTATAATGAATTTTTAAAAACGACCACTAACAGGTTATGTGATATGAGTGGATTATCATATCAATTATTAAAAAATAATGGTCCTCAACAATGGCCTTATCCTAAGGGCAGTTTTCCTACCAGATCCTCAAAAAGATTATACGAGGATGGTCGTTTCCCAACTGAAACTGGTAAAGCAAATTTTTGTATTGATTACCCTTTGGGTTTGGCTGAACCCCCTTCAGATGAGTACCCACTAATTTTGACAATTGGAAGATATCTTAGTCATTGGCACACAATGACAAGAACTTCTAAAGTTCAAAAACTTTCAAAAAAGAATTCAGAACCATTATTGGAAATTAATTCTAAAGATGCTTTATCTTTAGCAATCAATAATGATGAAACAGTACAAATTAAATCTAAAAGAGGGAAAGTAAAAGCAAAAGTTCACATTACGGACAAAATTAAGGTAGGCACAGTTTTTTTACCAATGCATTGGGGTTTTAGTCAAAAAAATATGTGTGAAGTAAATTCTTTGATGCATGAAAAGTCATGCCCAATATCAAAACAACCAGAATTAAAAGCCTGCTCAGTAATAATTATTCCA
>AG-347-G18_2667832708
AATTTTACTAAAAGTCAATGCCCATATTGCGGAGTTGGCTGTGGTTTAAAAATGAAGCCTAAA------------ACTTCGGTTTCTGATGATAAA---------------TGGTTAGTAAGTGGAGATAGGGATAGTCCTTCAACTCAAGGTAAATTGTGCGTAAAAGGAGCAACAGTATGTGAGACTCTAAAGGATGGGAGATTAAAAGAACCACTTTATAGGGAAAATTTAAATGAAGAATTTAAAGAAATTTCCTGGGACGAATCATACGAAATTCTGAAAGAGAATATTTTGAGTTCTATAAAAAATTATGGA---CCTGATTCAATAGCTATGTATGGCTCAGGTCAATTTCATACTGAAGATTATTACGTAGCTCAAAAGCTTATCAAGGGAGCAATAGGCACCAATAATTTTGATGCTAATTCAAGACTATGTATGAGCTCAGCAGTAGCTGGATATAACAGAAGTTTTGGCTCTGATGGCCCGCCTTGTTGTTATGAAGATATTGATCATTGCTCTTTAATTTTATTAATAGGGACAAATACTGCAGAATGTCATCCCGTTCTTTTTGATCGAATTAAAAAACGTAAAAGAAACGTAAATGATAATTTAAAAGTAATAGTAATCGATCCAAGAGAAACTGAAACTTCATCCATAGGAGATTTTTACTTACAAATTTCTTCTGGCACAGATCTTTTTTTATTTATTGGGATTGCGAATTATATTTATAAGAATCAATTAACTGATCAAAATTTCATTGATAAGTCGACCGAAAGCTATTTTCATTTTGTAAAACATATACAAAAATGGGATTTAAAAAAAATAAGTGAAATTTGCAATATATCCGAGAAAACAATTATTGATGTTGCAAAATTATGGGGAGAAAGCAAAAATGTTCTAAGTCTTTGGTCGATGGGTTTGAATCAAAGGCAAGAGGGTACATCAGCAGTAAATGGGCTAATAAATCTTCATCTAATGACCGGCCAAATAGGCAAAGAAGGTTCTGGTCCTTTTTCCTTAACTGGCCAACCAAACGCTATGGGTGGGAGAGAAGCTGGAGGACTATCGCACCTTCTTCCAGGATATAGGTTTGTAAAAAATAAAATAGATAGGAATGAAATTGAAAAAATATGGGGGTTTCATGAGGGAAAGATATCTGCAAAAGAGGGTCTATCTGCATTTGAACAAATAGAAGCTATAAAAAAAGGATCTGTGAAAATTTGGTGGATTGCAGCTACGAACCCTTTGGTTAGCATGCCTAATTTAAACTTTGTAAAAAAAGCACTTTCAAAATGTCCTTTAATTATCCTCAACGAATCTTATGAACAAAGTGAATCAATTAAATATGCTCATCTAGTATTGCCCGCGGCTCAATGGAGCGAAAAAGATGGTGTAATGACAAATTCAGAAAGAAGAGTAACCCTTTGCCCATCTTTCAGAGAATCGAATAAAAATTCAAAACCAGATTGGCAAATATTTGCTGAATTAGGACAGAAGATAGGCTATTTTAAACAATTTGAATATGAATCTTCATCGGAAGTTTATGATGAATTTTTAAAAACGACTACAAAAAGATTATGCGATATGAGCGGATTATCATATCAATTATTAAAAAATCATGGTCCTCAACAATGGCCTTATCCTAAAGGCAGCGTACCTAGTACATCTTCAAAAAGATTATATGAAGATGGTTATTTCCCAACTGAGACTGGTAAAGCAAATTTTTGTATTGATGATCCTATAGGGTTGGCTGAACCCCCTTCAGATGAGTACCCACTAATTTTGACAATTGGAAGATATCTAAGTCAATGGCATACAATGACAAGAACTTCTAAAGTTCAAAAACTGACAAAAAAGAATCCAGAACCGTTATTGGAAATTAATTCTAAAGATGCTTTGTCTTTAAAAATCAAAAATGATGAAATAGTAAAAATTAAATCCAAAAGAGGGGAAGTTCAAGCAAAAGTTCAGATTACTGACAAAATTAAGGCAGGTACAGTTTTTTTACCAATGCATTGGGGTTTTAGTCAAAAAAATATGTGTGAAGTAAACTCCTTGATGCATGAAAAGTCATGCCCGATATCAAAACAACCGGAATTAAAAGCATGCTCAGTAATAATTGTTCCA
>AG-347-G20_2667835186
AATTTTACTAAAAGTCAATGCCCATATTGCGGTGTTGGCTGTGGTTTAAAAATGAAGCCTAAA------------AGTTCGGTTTCTGATGATAAA---------------TGGTTAGTAAGTGGAGATAGGGATAGTCCTTCAACTCTAGGTAAATTATGCGTAAAAGGAGCAACAGTATGTGAGACTTTAAAAGACGGGAGATTAAAAGAACCACTTTATAGGGAAAATTTAAATGAAGAATTTAAAGAAATTTCCTGGGACGAATCATACGAAATTCTGAAAGAGAATATTTTGAGTTCTATAAAAAATTATGGA---CCTGATTCAATAGCTATGTATGGTTCAGGTCAATTTCATACTGAAGATTATTACGTAGCCCAAAAGCTTCTCAAGGGAGCAATAGGCACAAATAATTTTGATGCTAATTCAAGACTATGTATGAGCTCAGCAGTAGCTGGATATAACAGAAGTTTTGGCTCTGATGGGCCACCTTGTTGTTATGAAGATATTGATCATTGCTCTTTAATTTTATTAATAGGGACAAATACTGCAGAATGTCATCCCGTTCTTTTTGATCGAATTAAAAAACGTAAAAGAAACGTAAATGATAATTTAAAAGTAATAGTAATTGATCCAAGAGAAACTGAAACTTCATCCATAGCAGTTTTTTACTTACAAATTTCTTCTGGAACAGATCTATTTTTATTAATTGGGATTGCGAATTATCTTTATAAGAATCAATTAACTGATCAAAATTTCATTGATAAGTCGACCGAAAGCTATTTTGATTTTGTAAAACATATACAAAAATGGGATTTAAAAAAAATAAGTGAAATTTGCAATATATCCGAGAAAACAATTATTGATATTGCAAAATTATGGGGAGAAAGCAAAAATGTTCTAAGTCTTTGGTCGATGGGTTTGAATCAAAGGCAAGAGGGTACAGCAGCAGTAAATGGGCTAATAAATCTTCATTTAATGACCGGTCAAATAGGCAAAGAAGGTTCTGGTCCTTTTTCCTTAACTGGCCAACCAAACGCTATGGGTGGGAGAGAAGCAGGAGGACTATCGCACCTTCTTCCAGGATATAGGTTTGTAAAAAATAAAATAGATAGGAATGAAATTGAAAAAATATGGGGGTTCCCTGAGGGAAAGATATCTGCAAAACAGGGTCTATCTGCATTTGAACAAATAGAAGCTATAAAAAAAGGATCTGTGAAAATTTGGTGGATTGCAGCCACAAACCCTTTGGTGAGCATGCCTAATTTAAACTTTGTAAAAAAAGCACTTTTAAAATGTCCTTTAATTATCCTCAACGAATCTTATGAACAAAGTGAATCAATTAAATATGCTCATCTAGTATTGCCCGCAGCTCAATGGAGCGAAAAAGATGGTGTTATGACAAATTCAGAAAGAAGAGTAACCCTTTGCCCATCTTTCAGAGAATCGAATAAAAATTCAAAACCAGATTGGCAAATATTTGCTGAATTAGGACAGAAGATAGGCTATTTCAAACAATTTGAATATGAATCTTCATCGGAAGTTTATGATGAATTTTTAAAAACTACTACAAAAAGATTATGCGATATGAGCGGATTATCATATCAATTATTAAAAAATCATGGTCCTCAACAATGGCCTTATCCTAAAGACAGCGTACCTAGTACATCTTCAAAAAGATTATACGAAGATGGTTATTTCCCAACTGAGACTGGCAAAGCAAATTTTTGTATTGATGATCCTATTGGGTTGGCTGAACCCCCTTCAGATGAGTACCCACTAATTTTGACAATTGGAAGATATCTAAGTCAATGGCATACAATGACAAGAACTTCTAAAGTTCAAAAACTTACAAAAAAGAATCCAGAACCGTTATTGGAAATTAATTCTAAAGATGCTTTATCTTTAAAAATCAAAAATGATGAAATAGTAAAAATTAAATCCAAAAGAGGGGAAGTTCAAGCAAAAGTTCAGATTACTGACAAAATTAAAGTAGGTACAGTTTTTTTACCAATGCATTGGGGTTTTAGTCAAAAAAATATGTGTGAAGTAAACTCTTTGATGCATGAAAAGTCATGCCCGATATCAAAACAACCGGAATTAAAAGCATGCTCAGTAATAATTGTTCCA
>AG-347-I04_2717245032
AATTTTACTAAAAGTCAATGCCCATATTGCGGTGTTGGCTGTGGTTTAAAAATGAAGCCTAAA------------AGTTCGGTTTCTGATGATAAA---------------TGGTTAGTAAGTGGAGATAGGGATAGTCCTTCAACTCAAGGTAAATTGTGCGTAAAAGGAGCAACAGTATGTGAGACTTTAAAAGACGGGAGATTAAGAGAACCTCTTTATAGGGAAAATTTAAATGAAGAATTTAAAGAAATTTCCTGGGATGAATCCTACGAAATTCTGAAAGAGAACATTTTGAGATCTATAAAAAATTACGGA---CCTGATTCAATCGCTATGTATGGTTCAGGTCAATTTCATACTGAAGATTATTACGTAGCCCAAAAGCTTCTCAAGGGAGCAATAGGCACAAATAATTTTGATGCTAATTCAAGACTATGTATGAGCTCAGCAGTGGCTGGTTATAACAGAAGTTTTGGCTCTGATGGCCCACCATGTTGTTATGAAGATATTGATCATTGCTCTTTAATTTTATTAATAGGGACAAATACTGCAGAATGTCATCCCGTTCTTTTTGATCGAATTAAAAAACGTAAAAGAAATGTAAATGATAATTTAAAAGTAATAGTAATTGATCCAAGAGAAACTGAAACTTCATCCATAGCAGATTTTTACTTACAAATTTCTTCTGGAACAGATCTATTTTTATTTATTGGGATTGCGAATTATCTTTATAAGAATCAATTAACTGATCAAAATTTCATTGATAAGTCGACCGAAAGCTATTTTGATTTTGTAAAACATATACAAAAATGGGATTTAAAAAAAATAAGTGAAATTTGCAATATATCCGAGAAAACAATTATTAATATTGCAAAATTATGGGGAGAAAGCAAAAATGTTCTAAGTCTTTGGTCAATGGGTTTAAATCAAAGGCAAGAGGGTACAGCAGCAGTAAATGGGCTAATAAATCTTCATTTAATGACCGGCCAAATAGGCAAAGAAGGTTCTGGTCCTTTTTCCTTAACTGGCCAACCAAACGCTATGGGTGGGAGAGAAGCAGGAGGACTATCGCACCTTCTTCCAGGATATAGGTTTGTAAAAAATAAAATAGATAGGAATGAAATTGAAAAAATATGGGGGTTCTCTGAGGGAAAGATATCTGCAAAACAGGGTCTATCTGCATTTGAACAAATAGAAGCTATAAAAAAAGGATCTGTGAAAATTTGGTGGATTGCAGCTACGAACCCTTTGGTTAGCATGCCTAATTTAAACTTTGTAAAAAAAGCACTTTTAAAATGTCCTTTAATTATCCTCAACGAATCTTATGAACAAAGTGAATCAATTAAATATGCTCATCTAGTATTGCCCGCAGCTCAATGGAGCGAAAAAGATGGTGTTATGACAAATTCAGAAAGAAGAGTAACCCTTTGCCCATCTTTCAGAGAATCGAATAAAAATTCAAAACCAGATTGGCAAATATTTGCTGAATTAGGACAGAAGATAGGCTATTTCAAACAATTTGAATATGAATCTTCATCGGAAGTTTATGATGAATTTTTAAAAACTACTACAAAAAGATTATGCGATATGAGCGGATTATCATATCAATTATTAAAAAATCATGGTCCTCAACAATGGCCTTATCCTAAAGGCAGCTTACCTAGTACATCTTCAAAAAGATTATATGAAGATGGTTCTTTCCCAACTGAGACTGGCAAAGCAAATTTTTGTATTGATGATCCTATAGGGTTGGCTGAACCCCCTTCAGATGAGTACCCACTAATTTTGACAATTGGAAGATATCTAAGTCAATGGCATACAATGACAAGAACTTCTAAAGTTCAAAAACTTACAAAAAAGAATCCAGAACCATTATTGGAAATTAACTCTAAAGATGCTTTATCTTTAAAAATCAAAAATGATGAAATAGTAAAAATTAAATCCAAAAGAGGGGAAGTTCAAGCAAAAGTTCAGATTACTGACAAAATTAAAGTTGGTACAGTTTTTTTACCAATGCATTGGGGTTTTAGTCAAAAAAATATGTGTGAAGTAAATTCTTTGATGCATGAAAAGTCATGCCCGATATCAAAACAACCGGAATTAAAAGCATGTTCAGTAATAATTGTTCCT
>AG-347-I19_2667841207
AATTTTACTAAAAGTCAATGCCCATATTGCGGTGTTGGCTGTGGTTTAAAAATGAAGCCTAAT------------AGTTCGGTTTCTGATGATAAA---------------TGGTTAGTAAGTGGAGATAGGGATAGTCCTTCAACTCATGGTAAATTGTGCATAAAAGGAGCAACAGTATGTGAGACTTTAAAAGACGGGAGATTAAAAGAACCACTCTATAGGGAAAATTTAAATGAAGAATTTAAAGAAATTTCCTGGGATGAATCATACGAAATTTTGAAAGAGAATATTTTGAGTTCTATAAAAAATTATGGA---CCTGATTCAATAGCTATGTATGGCTCAGGTCAATTTCATACTGAAGATTATTACGTAGCCCAAAAGCTTCTCAAGGGAGCAATAGGCACAAATAATTTTGATGCTAATTCAAGACTATGTATGAGCTCAGCAGTAGCTGGATATAACAGAAGTTTTGGCTCTGATGGCCCACCTTGTTGTTACGAAGATATTGATCATTGCTCTTTAATTTTATTAATAGGGACAAATACAGCAGAATGTCATCCCGTTCTTTTTGATCGAATTAAAAAACGTAAAAGAAACGTAAATGATAATTTAAAAGTAATAGTAATTGATCCAAGAGAAACTGAAACCTCATCCATAGCAGATTTTTACTTACAAATTTCTTCTGGAACAGATCTATTTTTATTTATTGGGATTGCGAATTATCTTTATAAGAATCAATTAACTGATCAAAATTTCATTGATAAGTCGACCGAAAGCTATTTTGATTTTGTAAAACATATACAAAAATGGGATTTAAAAAAAATAAGTGAAATTTGCAATATATCCGAGAAAACAATTATTGATATTGCAAAATTATGGGGAGAAAGCAAAAATGTTTTAAGTCTTTGGTCGATGGGTTTGAATCAAAGGCAAGAGGGTACAGCAGCAGTAAATGGGCTAATAAATCTTCATCTAATGACCGGCCAAATAGGCAAAGAAGGTTCTGGTCCTTTTTCCTTAACTGGCCAACCAAACGCTATGGGTGGGAGAGAAGCAGGAGGACTATCGCACCTTCTTCCAGGATATAGGTTTGTAAAAAATAAAATAGATAGGAATGAAATTGAAAAAATATGGGGGTTCCCTGAGGGAAAGATATCTGCAAAACAGGGTCTATCTGCATTTGAACAAATAGAAGCTATAAAAAAAGGATCTGTGAAAATTTGGTGGATTGCAGCTACGAACCCTTTGGTTAGCATGCCTAATTTAAACTTTGTAAAAAAAGCACTTTTAAAATGTCCTTTAATTATCCTCAATGAATCTTATGAACAAAGTGAATCAATTAAATATGCTCATCTAGTATTGCCCGCAGCTCAATGGAGCGAAAAAGATGGTGTTATGACAAATTCAGAAAGAAGAGTAACTCTTTGCCCATCTTTCAGAGAATCGTATAAAAATTCAAAACCAGATTGGCAAATATTTGCTGAATTAGGACAGAAAATAGGTTATTTCAAACAATTTGAATATGAATCTTCATCGGAAGTTTATGACGAATTTTTAAAAACGACTACAAAAAGATTATGCGATATGAGCGGGTTATCATATCAATTATTAAAAAATCATGGTCCTCAACAATGGCCTTATCCTAACGGCAGCGTACCTAGTACATCTTCAAAAAGATTATATGAAGATGGTTATTTCCCAACTGAGACTGGCAAAGCAAATTTTTGTATCGATGATCCTATAGGGTTGGCTGAACCCCCTTCAGATGAGTACCCACTAATTTTGACAATTGGAAGATATCTAAGTCAATGGCATACAATGACAAGAACTTCTAAAGTTCAAAAACTTACAAAAAAGAATCCAGAACCGTTATTGGAAATTAATTCTAAAGATGCTTTATCTTTAAAAATCAAAAATGATGAAATAGTAAAAATTAAATCCAAAAGGGGGGAAGTCCAAGCAAAAGTTCAGATTACTGACAAAATTAAAGCAGGTACAGTTTTTTTACCAATGCATTGGGGTTTTAGTCAAAAAAATATGTGTGAAGTAAACTCTTTGATGCATGAAAAGTCATGCCCGATATCAAAACAACCGGAATTAAAAGCATGCTCAGTAATAATTGTTCCA
>AG-347-I21_2667843671
AATTTTACTAAAAGTCAATGCCCATATTGCGGTGTTGGCTGTGGTTTAAAAATGAAGCCTAAA------------AGTTCGGTTTCTGATGATAAA---------------TGGTTAGTAAGTGGAGATAGGGATAGTCCTTCAACTCAAGGTAAATTGTGCGTAAAAGGAGCAACAGTATGTGAGACTTTAAAAGACGGGAGATTAAAAGAACCACTTTATAGGGAAAATTTAAATGAAGAATTTAAAGAAATTTCCTGGGACGAATCATACGAAATTCTGAAACAGAATATTTTGAGTTCTATAAAAAATTATGGA---CCTGATTCAATAGCTATGTATGGCTCAGGTCAATTTCATACTGAAGATTATTACGTAGCCCAAAAGCTTCTCAAGGGAGCAATAGGAACAAATAATTTTGATGCTAATTCAAGACTATGTATGAGCTCAGCAGTAGCTGGATATAACAGAAGTTTTGGCTCTGATGGCCCACCTTGTTGTTATGAAGATATTGATCATTGCTCTTTAATTTTATTAATAGGGACAAATACTGCAGAATGTCATCCCGTTCTTTTTGATCGAATTAAAAAACGTAAAAGAAATGTAAATGATAATTTAAAAGTAATAGTAATTGATCCAAGAGAAACTGAAACTTCATCCATAGCAGATTTTTACTTACAAATTTCTTCTGGAACAGATCTATTTTTATTTATGGGGATTGCGAATTATCTTTATAAAAATCAATTAACTGATCAAAATTTCATTGATAAGTCGACCGAAAGCTATTTTGATTTTGTAAAACATATACAAAAATGGGATTTAAAAAAAATAAGTGAAATTTGCAATATATCCGAGAAAACAATTATTGATATTGCAAAATTATGGGGGAAAAGCAAAAATGTTCTAAGTCTTTGGTCGATGGGTTTGAATCAAAGGCAAGAGGGTACAGCAGCAGTAAATGGGCTAATAAATCTTCATTTAATGACCGGCCAAATAGGTAAAGAAGGTTCTGGTCCTTTTTCCTTAACTGGCCAACCAAACGCTATGGGTGGGAGAGAAGCAGGAGGACTATCGCACCTTCTTCCAGGATATAGGTTTGTAAAAAATAAAATAGATAGGAATGAAATTGAAAAAATATGGGGGTTCCCTGAGGGAAAGATATCTGCAAAACAGGGTCTATCTGCATTTGAACAAATAGAAGCAATAAAAAAAGGATCTGTGAAAATTTGGTGGATTGCAGCGACGAACCCTTTGGTTAGCATGCCTAATTTAAACTTTGTAAAAAAAGCACTTTTAAAATGTCCTTTAATTATCCTCAACGAATCTTATGAACAAAGTGAATCAATTAAATATGCTCATCTAGTATTGCCCGCAGCTCAATGGAGCGAAAAAGATGGAGTTATGACAAATTCAGAAAGAAGAGTAACCCTTTGCCCATCTTTCAGAGAATCGAATAAAAATTCAAAACCAGATTGGCAAATATTTGCTGAATTAGGGCAGAAGATAGGATATCTCAAACAATTTGAATATGAATCTTCATCGGAAGTTTATGATGAATTTTTAAAAACTACTACAAAAAGATTATGCGACATGAGCGGATTATCATATCAATTATTAAAAAATCATGGTCCTCAACAATGGCCTTATCCTAAAGGCAGCGTACCTAGTACAGCTTCAAAAAGATTATATGAAGATGGTTATTTCCCAACTGAGACTGGCAAAGCAAATTTTTGTATTGATGATCCTATAGGGTTGGCTGAACCCCCTTCAGATGAGTACCCACTAATTTTGACAATTGGAAGATATCTAAGTCAATGGCATACAATGACAAGAACTTCTAAAGTTCAAAAACTTACAAAAAAGAATCCAGAACCGTTATTGGAAATTAATTCTAAAGATGCTTTATCTTTAAAAATCAAAAATGATGAAATAGTAAAAATTAAATCCAAAAGAGGGGAAGTTCAAGCAAAAGTTCAGATTACTGACAAAATTAAAGTAGGTACAGTTTTTTTACCAATGCATTGGGGTTTTAGTCAAAAAAATATGTGTGAAGTAAACTCCTTGATGCATGAAAAGTCATGCCCGATATCAAAACAACCGGAATTAAAAGCATGCTCAGTAATAATTGTTCCA
>AG-347-I22_2667844569
AATTTTACTAAAAGTCAATGCCCATATTGCGGTGTTGGCTGTGGTTTAAAAATGAAGCCTAAA------------AGTCCGGTTTCTGATGATAAA---------------TGGTTAGTAAGCGGAGATATGGATAGTCCTTCAACTCAAGGTAAATTGTGCGTAAAAGGAGCAACAGTATGTGAGACTCTAAAAGATGGGAGATTAAAAGAACCACTTTATAGGGAAAATTTAAATGAGGAATTTAAAGAAATTTCCTGGGACGAATCATACGAAATTCTGAAAGAGAATATTTTGAGTTCTATAAAAAATTATGGA---CCTGATTCAATAGCAATGTATGGCTCAGGCCAATTTCATACTGAAGATTATTACGTAGCCCAAAAGCTTCTCAAGGGAGCAATAGGCACCAATAATTTTGATGCTAATTCAAGACTATGCATGAGCTCAGCAGTAGCCGGGTATAACAGAAGTTTTGGCTCTGATGGCCCACCTTGTTGTTATGAAGATATTGATCATTGCTCTTTGATTTTATTAATAGGGACAAATACTGCAGAATGTCATCCCGTTCTTTTTGATCGAATTAAAAAACGTAAAAGAAACGTAAAAGATAATTTAAAAGTAATAGTAATCGATCCAAGAGAAACAGAAACTTCATCCATAGCAGATTTTTACTTACAAATTTCTTCTGGAACAGATCTTTTTTTATTCATTGGGATTGCGAATTATCTTTATAAGAATCAATTAACTGATCAAAATTTCATTGATAAGTCGACCGAAAGCTTTTTTCATTTTGTAAAACATATACAAAAATGGGATTTAAAAAAAATAAGTGAAATTTGCAATATATCCGAGAAAACAATTATTGATATTGCAAAATTATGGGGAGAAAGCAAAAATGTTCTAAGTCTCTGGTCGATGGGTTTGAATCAAAGGCAAGAGGGTACAGCAGCAGTAAATGGGCTAATAAATCTTCATCTAATGACCGGTCAAATAGGCAAAGAAGGTTCTGGTCCTTTTTCCTTAACTGGCCAACCAAACGCTATGGGGGGGAGAGAAGCTGGAGGACTATCTCACCTTCTTCCAGGATATAGGTTTATAAAAAATAAAATAGATAGGAATGAAATTGAAAAAATATGGGGGTTCCCTGAGGGAAAGATATCTGCAAAACAGGGTCTATCTGCATTTGAACAAATAGAAGCTATAAAAAAAGGATCTGTGAAAATTTGGTGGATTGCAGCTACAAACCCTTTGGTTAGCATGCCTAATTTAAACTTTGTAAAAAAAGCACTTTCAAAATGTCCTTTAATTATCCTCAATGAATCTTATGAACAAAGTGAATCAATTAAATATGCTCATCTAGTATTGCCCGCGGCTCAATGGAGCGAAAAAGATGGTGTTATGACAAATTCAGAAAGAAGAGTAACCCTTTGCCCATCTTTCAGAGAATCGAATAAAAATTCAAAACCAGATTGGCAAATATTTGCTGAATTAGGACAGAAGATAGGCTATTTCAAACAATTTGAATATGAATCTTCATCGGATGTTTATGATGAATTTTTAAAAACGACTACAAAAAGATTATGCGATATGAGCGGATTATCATATCAATTATTAAAAAATCATGGTCCTCAACAATGGCCTTATCCTAAAGGCAGTGTACCAAGTACATCTTCAAAAAGATTGTATGAAGATGGTTATTTCCCAACTGAGACTGGCAAAGCAAATTTTTGTATTGATGATCCTATAGGGTTGGCTGAACCCCCTTCAGATGAGTACCCACTAATTTTGACAATTGGAAGATATCTAAGTCAATGGCATACAATGACAAGAACTTCTAAAGTTCAAAAACTTACAAAAAAGAATCCAGAACCGTTATTGGAAATTAATTCTAGAGATGCTTTATCTTTTAAAATCAATAATGATGAAATAGTAAAAATTAAATCCAAAAGAGGGGAAGTTCAAGCAAAAGTTAAGATTACTGACAAAATTAAAGCAGGTACAGTTTTTTTACCAATGCATTGGGGCTTTAGTCAAAAAAATATGTGTGAAGTAAACTCTCTGATGCATGAAAAGTCATGCCCGATATCAAAACAACCGGAATTAAAAGCATGCTCAGTAATAATTATTCCA
>AG-347-J06_2717247251
AATTTTACTAAAAGTCAATGCCCATATTGCGGAGTTGGCTGTGGTTTAAAAATGAAGCCTAAA------------AGTTCGGTTTCTGATGATAAA---------------TGGTTAGTAAGTGGAGATAGGGATAGTCCTTCAACTCAAGGTAAATTGTGCGTAAAAGGAGCAACAATATGTGAGACTTTAAAAGACGGGAGATTAAAAGAACCACTTTATAGGGAAAATTTAAATGAAGAATTTAAAGAAATTTCCTGGGACGAATCATACGAAATTCTGAAAGAGAATATTTTGAGTTCTATAAAAAATTATGGA---CCTGATTCAATAGCTATGTATGGCTCAGGTCAATTTCATACTGAAGATTATTACGTAGCCCAAAAGCTTCTCAAGGGAGCAATAGGCACAAATAATTTTGATGCTAATTCAAGACTATGTATGAGCTCAGCAGTAGCTGGTTATAATAGAAGTTTTGGCTCTGATGGTCCACCTTGTTGTTATGAAGATATAGATCATTGCTCTTTAATTTTATTAATAGGGACAAATACTGCAGAATGTCATCCCGTTCTTTTTGATCGAATTAAAAAACGTAAAAGGAATGTAAATGATAATTTAAAAGTAATAGTAATTGATCCAAGAGAAACTGAAACTTCATCCATAGCAGATTTTTACTTACAAATTTCTTCTGGAACAGATCTATTTTTATTTATAGGGATTGCGAATTATCTTTATAAGAATCAATTAACTGATCAAAATTTCATTGATAAGTCGACCGAAAGCTATTTTGATTTTGTAAAACATATACAAAAATGGGATTTAAAAAAAATAAGTGAAATTTGCAATATATCCGAGAAAACAATTATTGATATTGCAGAATTATGGGGAAAAAGCAAAAATGTTCTAAGTCTTTGGTCGATGGGTTTGAATCAAAGGCAAGAGGGTACAGCAGCAGTAAATGGGCTAATAAATCTTCATTTAATGACCGGCCAAATAGGCAAAGAAGGTTCTGGTCCTTTTTCCTTGACTGGCCAACCAAACGCTATGGGTGGTAGAGAAGCAGGAGGACTATCGCACCTTCTCCCAGGATATAGGTTTGTAAAAAATAAAATAGATAGGAATGAAATTGAAAAAATATGGGGGTTCCCTGAGGGAAAGATATCTGCAAAACAGGGTCTATCTGCATTTGAACAAATAGAAGCAATAAAAAAAGGATCTGTGAAAATTTGGTGGATTGCAGCTACGAACCCTTTGGTTAGCATGCCTAATTTAAACTTTGTAAAAAAAGCACTTTTAAAATGTCCTTTAATTATCCTCAACGAATCTTATGAACAAAGTGAATCAATTAAATATGCTCATCTAGTATTGCCCGCAGCTCAATGGAGCGAAAAAGATGGAGTTATGACAAATTCAGAAAGAAGAGTAACCCTTTGCCCATCTTTCAGAGAATCGAATAAAAATTCAAAACCAGATTGGCAAATATTTGCTGAATTAGGACAGAAGATAGGCTATTTCAAACAATTTGAATATGAATCTTCTTCGGAAGTTTATGATGAATTTTTAAAAACTACTACAAAAAGATTATGCGATATGAGCGGATTATCATATCAATTATTAAAAAATCATGGTCCTCAACAATGGCCTTATCCTAAAGGCAGCGTACCTAGTACATCTGCAAAAAGATTATATGAAGATGGTTATTTCCCAACTGAGACTGGCAAAGCAAATTTTTGTATTGATGATCCTATAGGGTTGGCTGAACCCCCTTCAGATGAGTACCCACTAATTTTGACAATTGGAAGATATCTAAGTCAATGGCATACAATGACAAGAACTTCTAAAGTTCAAAAACTTACAAAAAAGAATCCAGAACCGTTATTGGAAATTAATTCTAAAGATGCTTTATCTTTAAAAATCAAAAATGATGAAATAGTAAAAATTAAATCCAAAAGAGGGGAAGTTCAAGCAAAAGTTCAGATTACTGACAAAATTAAATTAGGTACAGTTTTTTTACCAATGCATTGGGGTTTTAGTCAAAAAAATATGTGTGAAGTAAACTCTTTGATGCATGAAAAGTCATGCCCGATATCAAAACAACCGGAATTAAAAGCATGCTCAGTAATAATTGTTCCA
>AG-347-K17_2667686645
AATTTTACTAAAAGTCAATGCCCATATTGCGGTGTTGGCTGTGGTTTAAAAATGAAGCCTAAA------------AGTTTGGTTTCTGATGATAAA---------------TGGTTAGTAAGTGGAGATAGGGATAGTCCTTCAACTCAAGGTAAATTGTGCGTAAAAGGAGCAACAGTATGTGAGACTTTAAAAGACGGGAGATTAAAAGAACCACTTTATAGGGAAAATTTAAATGAAGAATTTAAAGAAATTTCCTGGGACGAATCATACGAAATTCTGAAAGAGAATATTTTGAGTTCTATAAAAAATTATGGA---CCTGATTCAATAGCTATGTATGGCTCAGGTCAATTTCATACTGAAGATTATTACGTAGCACAAAAGCTTCTCAAGGGAGCAATCGGCACAAATAATTTTGATGCTAATTCAAGACTATGTATGAGCTCAGCAGTAGCTGGATATAACAGAAGTTTTGGCTCTGATGGACCACCTTGTTGTTATGAAGATATTGATCATTGCTCTTTAATTTTATTAATAGGGACAAATACTGCAGAATGTCATCCCGTTCTTTTTGATCGAATTAAAAAACGTAAAAGAAATGTAAATGATAATTTAAAAGTAATAGTAATTGATCCAAGAGAAACTGAAACTTCATCCATAGCAGATTTTTACTTACAAATTTCTTCTGGAACAGATCTATTTTTATTTATTGGGATTGCGAATTATCTTTATAAGAATCAATTAACTGATCAAAATTTCATTGATAAGTCGACAGAAAGCTATTTTGATTTTGTAAAACATATACAAAAATGGGATTTAAAAAAAATAAGTGAAATTTGCAATATATCCGAGAAAACAATTATTGATATTGCAAAATTATGGGGAGAAAGCAAAAATGTTCTAAGTCTTTGGTCGATGGGTTTGAATCAAAGGCAAGAGGGTACAGCAGCAGTAAATGGGCTAATAAATCTTCATCTAATGACCGGCCAAATAGGCAAAGAAGGTTCTGGTCCTTTTTCCTTAACTGGCCAACCAAACGCTATGGGTGGGAGAGAAGCAGGAGGACTATCGCACCTTCTTCCAGGATATAGGTTTGTAAAAAATAAAATAGATAGGAATGAAATCGAAAAAATTTGGGGGTTCCCTGAGGGAAAGATATCTGCAAAACAGGGTCTATCTGCATTTGAACAAATAGAAGCTATAAAAAAAGGATCTGTGAAAATTTGGTGGATTGCAGCTACTAACCCTTTGGTTAGCATGCCTAATTTAAACTTTGTAAAAAAAGCACTTTTAAAATGTCCTTTAATTATCCTCAACGAATCTTATGAACAAAGTGAATCAATTAAATATGCTCATCTAGTATTGCCCGCAGCTCAATGGAGCGAAAAAGATGGTGTTATGACAAATTCAGAAAGAAGAGTAACCCTTTGCCCCTCTTTCAGAGACTCGAATAAAAATTCAAAACCAGATTGGCAAATATTTGCTGAATTAGGACAGAAGATAGGCTATTTCAAACAATTTGAATATGAATCTTCATCAGAAGTTTATGATGAATTTTTAAAAACTACTACAAAAAGATTATGCGATATGAGCGGATTATCATATCAATTATTAAAAAATCATGGTCCTCAACAATGGCCTTATCCTAAAGGCAGCGTCCCTAGTACATCTTCAAAAAGATTATATGAAGATGGTTATTTCCCAACTGAGACTGGCAAAGCAAATTTTTGTATTGATGATCCTATTGGGTTGGCTGAACCCCCTTCAGATGAGTTCCCACTAATTTTGACAATTGGAAGATATCTAAGTCAATGGCATACAATGACAAGAACTTCTAAAGTTCAAAAACTTACAAAAAAGAATCCAGAACCGTTATTGGAAATTAATTCTAAAGATGCTTTATCTTTAAAAATCAAAAATGATGAAATAGTAAAAATTAAATCTAAAAGAGGGGAAGTTCAAGCAAAAGTTCAGATTACTGACAAAATTAAAGCAGGCACGGTTTTTTTACCAATGCATTGGGGTTTTAGTCAAAAAAATATGTGTGAAGTAAACTCTTTGATGCATGAAAAATCATGCCCGATATCAAAACAACCGGAATTAAAAGCATGCTCAGTAATAATTGTTCCA
>AG-347-K22_2717149300
AATTTTACTAAAAGTCAATGCCCATATTGCGGTGTTGGCTGTGGTTTAAAAATGAAGCCTAAA------------AGTTCTGTTTCTGATGATAAA---------------TGGTTAGTAAGTGGAGATAGGGATAGTCCTTCAACTCAAGGTAAATTGTGCGTAAAAGGAGCAACAGTATGTGAGACTCTAAAAGATGGGAGATTAAAAGAACCACTTTATAGGGAAAATTTAAATGATGATTTTAAAGAAATTTCCTGGGACGAATCATACGAAATTCTGAAAGAGAATATTTTGAGTTCTATAAAAAATTTTGGA---CCTGATTCAATAGCTATGTATGGCTCAGGTCAATTTCATACTGAAGATTATTACGTAGCCCAAAAGCTTCTCAAGGGAGCAATAGGCACTAATAATTTTGATGCTAACTCAAGACTATGCATGAGCTCAGCAGTAGCTGGATATAACAGAAGTTTTGGATCTGATGGCCCACCTTGTTGTTATGAAGATATTGATCATTGCTCTTTAATTTTATTAATAGGGACAAATACTGCAGAATGTCATCCCGTTCTTTTTGATCGAATTAAAAAACGTAAAAGAAACGTAAATGATAATTTAAAAGTAATAGTAATCGATCCAAGAGAAACAGAAACTTCATCCATAGCAGATTTTTACTTACAAATTTCTTCTGGAACAGATCTTTTTTTATTCATTGGGATTGCGAATTATCTTTACAAGAATCAATTAACTGATCAAAATTTCATTGATAAGTCGACCGAAAGCTATTTTCATTTTGTAAAACATATACAAAAATGGGATTTAAAAAAAATAAGTGAAATTTGCAATATATCCGAGAAAACAATTATTGATATTGCAAAATTATGGGGAGAAAGCAAAAATGTTCTAAGTCTCTGGTCGATGGGTTTGAATCAAAGGCAAGAGGGTACAGCAGCAGTAAATGGGCTAATAAATCTTCATCTAATGACAGGCCAAATAGGCAAAGAAGGTTCTGGTCCTTTTTCCTTAACTGGCCAACCAAACGCTATGGGGGGGAGAGAAGCTGGTGGACTATCCCACCTTCTTCCAGGATATAGGTTTGTAAAAAATAAAATAGATAGGAATGAAATTGAAAAAATATGGGGGTTCCCTGAGGGAAAGATATCTGCAAAACAGGGTCTATCAGCATTTGAACAAATAGAAGCCATAAAAAAAGGGTCTGTGAAAATTTGGTGGATTGCAGCTACGAACCCTTTGGTTAGCATGCCTAATTTAAACTTTGTAAAAAAAGCACTTTCAAAATGTCCTTTAATTATCCTCAACGAATCTTATGAACAAAGTGAATCAATTAAATATGCTCATCTAGTATTGCCCGCGGCACAATGGAGCGAAAAAGATGGTGTTATGACAAATTCAGAAAGAAGAGTAACCCTTTGCCCATCCTTCAGAGAATCGAATAAAAATTCAAAACCAGATTGGCAAATATTTGCTGAATTAGGACAGAAGATAGGCTATTTCAAACAATTTGAATATGAATCTTCATCAGAAGTTTATGATGAATTTTTAAAAACGACTACAAAAAGATTATGCGATATGAGCGGATTATCATATCAATTATTAAAAAATCATGGTCCTCAACAATGGCCTTATCCTAAAGGCAGCGTACCTAGTACATCTTCAAAAAGATTATATGAAGATGGTTATTTCCCAACTGAGACTGGCAAAGCAAATTTTTGTATTGATGATCCTATAGGGTTGGCTGAACCCCCTTCAGATGAGTACCCTTTAATTTTGACAATTGGAAGATATCTAAGTCAATGGCATACAATGACAAGAACTTCTAAAGTTCAAAAACTTACAAAAAAGAATCCAGAACCGTTATTGGAAATTAATTCTAAAGATGCTTTATCTTTAAAAATCAAAAATGATGAAATAGTAAAAATCAAATCTAAAAGAGGAGAAGTTCAAGCAAAAGTTCAAATTACTGACAAAATTAAAGCAGGTACAGTTTTTTTACCAATGCATTGGGGTTTTAGTCAAAAAAATATGTGTGAAGTAAACTCTTTGATGCATGAAAAGTCATGCCCGATATCAAAACAACCGGAATTAAAAGCATGCTCAGTAATAATTGTTCCA
>AG-347-L13_2717150889
AATTTTACTAAAAGTCAATGCCCATATTGCGGTGTTGGCTGTGGTTTAAAAATGAAGCCTAAA------------AGTTCGGTTTCTGATGATAAA---------------TGGTTAGTAAGCGGAGATAGGGATAGTCCTTCAACTCAAGGTAAATTGTGCGTAAAAGGAGCAACAGTATGTGAGACTTTAAAAGACGGGAGATTAAAAGAACCACTTTATAGGGAAAATTTAAATGAAGAATTTAAAGAAATTTCTTGGGACGAATCATACGAAATTCTGAAAGAGAATATTTTGAGTTCTATAAAAAATTATGGA---CCTGATTCAATAGCTATGTATGGCTCAGGTCAATTTCATACTGAAGATTATTACGTAGCCCAAAAGCTTCTCAAGGGAGCAATAGGCACAAATAATTTTGATGCTAATTCAAGACTATGTATGAGCTCAGCAGTAGCTGGATATAACAGAAGTTTTGGCTCTGATGGACCACCTTGTTGTTATGAAGATATTGATCATTGCTCATTAATTTTATTAATAGGGACAAATACTGCAGAATGTCATCCCGTTCTTTTTGATCGAATTAAAAAACGTAAAAGAAACGTAAATGATAATTTAAAAGTAATAGTAATTGATCCAAGAGAAACTGAAACTTCATCTATAGCAGATTTTTACTTACAAATTTCTTCTGGAACAGATCTATTTTTATTTATTGGGATTGCGAATTATCTTTATAAGAATCAATTTACTGATCAAAATTTCATTGATAAGTCGACGGAAAGCTATTTTGATTTTGTAAAACATATACAAAAATGGGATTTAAAAAAAATAAGTGAAATTTGCAATATATCCGAGAAAACAATTATTGATATTGCAAAATTATGGGGAGAAAGCAAAAATGTTCTAAGTCTTTGGTCGATGGGTTTGAATCAAAGGCAAGAGGGTACAGCAGCAGTAAATGGGCTAATAAATCTTCATTTAATGACTGGCCAAATAGGCAAAGAAGGTTCTGGTCCTTTTTCCTTAACTGGCCAACCAAACGCTATGGGTGGGAGAGAAGCAGGAGGACTATCGCATCTTCTTCCAGGATATAGGTTTGTAAAAAATAAAATAGATAGGAATGAAATTGAAAAAATATGGGGGTTCCCTGAGGGAAAGATATCTCCAAAACAGGGTCTATCTGCATTTGAACAAATAGAAGCTATAAAAAAAGGATCTGTGAAAATTTGGTGGATTGCAGCTACTAACCCTTTGGTTAGCATGCCTAATTTAAACTTTGTAAAAAAAGCACTTTTAAAATGTCCTTTAATTATCCTCAACGAATCTTATGAACAAAGTGAATCAATTAAATATGCTCATCTAGTATTGCCCGCAGCTCAATGGAGCGAAAAAGATGGTGTTATGACAAATTCAGAAAGAAGAGTAACCCTTTGCCCATCTTTCAGAGAATCGAATAAAAATTCAAAACCAGATTGGCAAATATTTGCTGAATTAGGACAGAAGATAGGCTATTTCAAACAATTTGAATATGAATCTTCATCGGAAGTTTATGATGAATTTTTAAAAACTACTACAAAAAGATTATGCGATATGAGCGGATTATCATATCAATTATTAAAAAATCATGGTCCTCAACAATGGCCTTATCCTAAAGGCAGCGTACCTAGTAAATCTTCAAAAAGATTATATGAAGATGGTTATTTCCCAACTGAGACTGGCAAAGCAAATTTTTGTATTGATGATCCTATTGGGTTGGCTGAACCCCCTTCAGATGAGTACCCACTAATTTTGACAATTGGAAGATATCTAAGTCAATGGCATACAATGACAAGAACTTCTAAAGTTCAAAAACTTACAAAAAAGAATCCAGAACCGTTATTGGAAATTAATTCTAAAGATGCTTTATCTTTAAAAATCAAAAATGATGAAATAGTAAAAATTAAATCTAAAAGAGGGGAAGTTCAAGCAAAAGTTCAGATTACTGACAAAATTAAAGCAGGTACAGTTTTTTTGCCAATGCATTGGGGTTTTAGTCAAAAAAATATGTGTGAAGTAAACTCTTTGATGCATGAAAAGTCATGCCCGATATCAAAACAACCGGAATTAAAAGCATGCTCAGTAATAATTGTTTCA
>AG-347-L20_2667701983
AATTTTGCTAAAAGTCAATGCCCATATTGCGGTGTTGGATGTGGTTTAAAAATGAAGCCTAAA------------AGTTCGGTTTCTGATGATAAA---------------TGGTTAGTAAGTGGAGATAGGGATAGTCCTTCAACTCAAGGTAAATTGTGCGTAAAAGGAGCAACAGTATGTGAGACTTTAAAAGACGGGAGATTAAAAGAACCACTTTATAGGGAAAATTTGAATGAAGAATTTAAAGAAATTTCCTGGGACAAATCATACGAAATTCTGAAAGAAAATATTTTGAGTTCTATAAAAAATTATGGA---CCTGATTCAATAGCTATGTATGGTTCAGGTCAATTTCATACTGAAGATTATTACGTAGCCCAAAAGCTTCTCAAGGGAGCAATAGGCACAAATAATTTTGATGCTAATTCAAGACTATGTATGAGCTCAGCAGTAGCTGGATATAACAGAAGTTTTGGCTCTGATGGCCCACCTTGTTGTTATGAAGATATTGATCATTGCTCTTTAATTTTATTAATAGGGACAAATACTGCAGAATGTCATCCCGTTCTTTTTGATCGAATTAAAAAACGTAAAAGAAATCTAAATGATAATTTAAAAGTAATAGTAATTGATCCAAGAGAAACTGAAACTTCATCCATAGCAGATTTTTATTTACAAATTTCTTCTGGAACAGATCTATTTTTATTTATTGGGATTGCGAATTATCTTTATAAGAATCAATTAACTGATCAAAATTTCATTGATAAGTCGACCGAAAGCTATCTTGATTTTGTAAAACACATACAAAAATGGGATTTAAAAAAAATAAGTGAAATTTGCAATATATCGGAGAAAACAATTATTGATATTGCAAAATTATGGGGAGAAAGCAAAAATGTTCTAAGTCTTTGGTCGATGGGTTTGAATCAAAGGCAAGAGGGTACAGCAGCAGTAAATGGGCTAATAAATCTTCATTTAATGACCGGCCAAATAGGCAAAGAAGGTTCTGGTCCTTTTTCCTTAACTGGCCAACCAAACGCTATGGGTGGGAGAGAAGCAGGAGGACTATCTCACCTTCTTCCAGGATATAGGTTTGTAAAAAATAAAATAGATAGGAATGAAATTGAAAAAATATGGGGGTTCCCTGAGGGAAAGATATCTGCAAAACAGGGTCTATCTGCATTTGAACAAATAGAAGCTATAAAAAAAGGATCTGTGAAAATTTGGTGGATTGCAGCTACGAACCCTTTGGTTAGCATGCCTAATTTAAACTTTGTAAAAAAAGCACTTTTAAAATGTCCTTTAATTATCCTCAACGAATCTTATGAACAAAGTGAATCAATTAAATATGCTCATCTAGTATTGCCCGCAGCTCAATGGAGCGAAAAAGATGGTGTTATGACAAATTCAGAAAGGAGAGTAACCCTTTGCCCATCTTTCAGAGAATCGAATAAAAATTCAAAACCAGATTGGCAAATATTTGCTGAATTAGGACAGAAGATAGGCTATTTCAAACAATTTGAATATGAATCTTCATCGGAAGTTTATGATGAATTTTTAAAAACTACTACAAAAAGATTATGCGATATGAGCGGATTATCATATCAATTATTAAAAAATCATGGTCCTCAACAATGGCCTTATCCTAAAGGCAGCGTACCTAGTACATCTTCAAAAAGATTGTATGAAGATGGTTATTTCCCAACTGAGACTGGCAAAGCAAATTTTTGTATTGATGATCCTATTGGGTTGGCTGAACCCCCTTCAGATGAGTTCCCACTAATTTTGACAATTGGAAGATATCTAAGTCAATGGCATACAATGACAAGAACTTCTAAAGTTCAAAAACTTACAAAAAAGAATCCAGAACCGTTATTGGAAATTAATTCTAAAGATGCTTTATCTTTAAAAATCAAAAATGAAGAAATAGTAAAAATTAAATCTAAAAGAGGGGAAGTTCAAGCAAAAGTTCAGATTACTGACAAAATTAAAGCAGGTACAGTTTTTTTACCAATGCATTGGGGTTTTAGTCAAAAAAATATGTGTGAAGTAAACTCTTTGATGCATGAAAAGTCATGCCCGATATCAAAACAACCGGAATTAAAAGCATGCTCAGTAATAATTATTCCA
>AG-347-M23_2667709171
AATTTTACTAAAAGTCAATGCCCATATTGCGGTGTTGGCTGTGGTTTAAAAATGAAGCCTAGA------------AGTTCGTTTTCTGATGATAAA---------------TGGTTAGTAAGTGGAGATAGGGATAGTCCTTCAACTCAAGGTAAATTGTGCGTTAAAGGAGCAACAGTTTGTGAGACTTTAAAAGACGGGAGATTAAAAGAACCACTTTATAGGGAAAATTTAAATGAAGAATTTAAAGAAATTTCCTGGGACGAATCTTACGAAATTTTGAAAGAGAATATTTTGAGTTCTATAAAAAATTATGGA---CCTGATTCAATAGCTATGTATGGCTCAGGTCAATTTCATACTGAAGATTATTACGTAGCCCAAAAGCTTCTTAAGGGAGCAATAGGCACAAATAATTTTGATGCTAATTCAAGACTATGTATGAGCTCAGCAGTAGCTGGATATAACAGAAGTTTTGGCTCTGATGGCCCACCTTGTTGTTACGAAGATATTGATCATTGCTCTTTAATTTTATTAATAGGGACAAATACAGCAGAATGTCATCCCGTTCTTTTTGATCGAATTAAAAAACGTAAAAGAAACGTAAATGATAATTTAAAAGTAATAGTAATTGATCCAAGAGAAACTGAAACCTCATCCATAGCAGATTTTTACTTACAAATTTCTTCTGGAACAGATCTATTTTTATTTATTGGGATTGCGAATTATCTTTATAAGAATCAATTAACTGATGAAAATTTCATTGATAAGTCGACCGAAAGCTATTTTGATTTTGTAAAACATATACAAAAATGGGATTTAAAAAAAATAAGTGAAATTTGCAATATATCCGAAAAAACAATTATTGATATTGCAAAATTATGGGGAGAAAGCAAAAATGTTCTAAGTCTTTGGTCGATGGGTTTGAATCAAAGGCAAGAGGGTACAGCAGCAGTAAATGGGCTAATAAATCTTCATCTAATGACTGGCCAAATAGGCAAAGAAGGTTCTGGTCCTTTTTCCTTAACTGGCCAACCAAACGCTATGGGTGGGAGAGAAGCAGGAGGACTATCGCACCTTCTTCCAGGATATAGGTTTGTAAAAAATAAAATAGATAGGAATGAAATTGAAAAAATATGGGGGTTCCCTGAGGGAAAGATATCTGCAAAACAGGGTCTATCTGCATTTGAACAAATAGAAGCTATAAAAAAAGGATCTGTAAAAATTTGGTGGATTGCAGCTACGAACCCTTTGGTTAGCATGCCTAATTTAAACTTTGTAAAAAAAGCACTTTTAAAATGTCCTTTAATTATCCTCAATGAATCTTATGAACAAAGTGAATCAATTAAATATGCTCATCTAGTATTGCCCGCAGCTCAATGGAGCGAAAAAGATGGTGTTATGACAAATTCAGAAAGAAGAGTAACCCTTTGCCCATCTTTCAGAGAATCGAATAAAAATACAAAACCAGATTGGCAAATATTTGCTGAATTAGGACAGAAAATAGGTTATTTCAAACAATTTGAATATGAATCTTCATCGGAAGTTTATGACGAATTTTTAAAAACGACTACAAATAGATTATGCGATATGAGCGGATTATCATATCAATTATTAAAAAATCATGGTCCTCAACAATGGCCTTATCCTAAAGGCAGCGTACCTAGTACATCTTCAAAAAGATTATATGAAGATGGTTATTTCCCAACTGAGACTGGCAAAGCAAATTTTTGTATTGATGATCCTATAGGGTTGGCTGAACCCCCTTCAGATGAGTACCCACTAATTTTGACAATTGGAAGATATCTAAGTCAATGGCATACAATGACAAGAACTTCTAAAGTTCAAAAACTTACAAAAAAGAATCCAGAACCGTTTTTGGAAATTAATTCTAAAGATGCTTTATCTTTAAAAATCAAAAATGATGAAATAGTAAAAATTAAATCCAAAAGAGGAGAAGTTCAAGCAAAAGTTCAGATTACTGACAAAATTAAAGCAGGTACAGTTTTTTTACCAATGCATTGGGGTTTTAGTCAAAAAAATATGTGTGAAGTAAACTCTTTGATGCATGAAAAGTCATGCCCGATATCAAAACAACCGGAATTAAAAGCATGCTCAGTAATAATTGTTCCA
>AG-347-O22_2667713785
AATTTTACTAAAAGTCAATGCCCATATTGCGGTGTTGGCTGTGGTTTAAAAATGAAGCCTAAA------------AGTTCGGTTTCTGATGATAAA---------------TGGTTAGTAAGTGGAGATAGGGATAGTCCTTCAACTCAAGGTAAATTGTGCGTAAAAGGAGCAACAGTATGTGAGACTTTAAAAGACGGGAGATTAAAAGAACCACTTTATCGGGAAAATTTAAATGAAGAATTTAAAGAAATTTCCTGGGACGAATCATACGAAATTTTGAAAGAGAATATTTTGAGTTCTATAAAAAATTATGGA---CCTGATTCAATAGCTATGTATGGCTCAGGTCAATTTCATACTGAAGATTATTACGTAGCCCAAAAGCTTCTCAAGGGAGCAATAGGCACAAATAATTTTGATGCTAATTCAAGACTATGTATGAGCTCAGCAGTAGCTGGATATAACAGAAGTTTTGGCTCTGATGGCCCACCTTGTTGTTACGAAGATATTGATCATTGCTCTTTAATTTTATTAATAGGGACAAATACAGCAGAATGTCATCCCGTTCTTTTTGATCGAATAAAAAAACGTAAAAGAAACGTAAATGATAATTTAAAAGTAATAGTAATTGATCCAAGAGAAACTGAAACCTCATCCATAGCAGATTTTTACTTACAAATTTCTTCTGGAACAGATCTATTTTTATTTATTGGGATTGCGAATTATCTTTATAAGAATCAATTAACTGATCAAAATTTCATTGATAATTCGACCGAAAGCTATTTTGATTTTGTAAAACATATACAAAAATGGGATTTAAAAAAAATAAGTGAAATTTGCAATATATCCGAGAAAACAATTACTGATATTGCAAAATTATTTGGAGAAAGCAAAAATGTCCTAAGTCTTTGGTCGATGGGTTTGAATCAAAGGCAAGAAGGTACAGCAGCAGTAAATGGGCTAATAAACCTTCATCTAATGACCGGCCAAATAGGCAAAAAAGGTTCTGGTCCTTTTTCCTTAACTGGCCAACCAAACGCTATGGGTGGGAGAGAAGCAGGAGGACTATCGCACCTTCTTCCAGGATATAGGTTTGTAAAAAATAAAATAGATAGGAATGAAATTGAAAAAATATGGGGGTTCCCTGAGGGAAAGATATCGGCAAAACAGGGTCTATCTGCATTTGAACAAATAGAAGCTATAAAAAAAGGATCTGTGAAAATTTGGTGGATTGCAGCTACGAACCCTTTGGTTAGCATGCCTAATTTAAACTTTGTAAAAAAAGCACTATTAAAATGTCCTTTAATTATCCTCAATGAATCTTATGAACAAAGTGAATCAATTAAATATGCTCATCTAGTATTGCCCGCAGCTCAATGGAGCGAAAAAGATGGTGTTATGACAAATTCAGAAAGAAGAGTAACCCTTTGCCCATCTTTCAGAGAATCAAATAAAAATTCAAAACCAGATTGGCAAATATTTGCTGAATTAGGACAGAAAATAGGTTATTTCAAACAATTTGAATATGAATCTTCATCGGAAGTTTATGACGAATTTTTAAAAACGACTACAAAAAGATTATGCGATATGAGCGGATTATCATATCAATTATTAAAAAATCATGGTCCTCAACAATGGCCTTATCCTAAAGGTAGCGTACCTAGTACATCTTCAAAAAGATTATATGAAGATGGTTATTTCCCAACTGAGACTGGCAAAGCAAATTTTTGTATTGATGATCCTATAGGGTTGGCTGAACCCCCTTCAGATGAGTACCCACTAATTTTGACAATTGGAAGATATCTAAGTCAATGGCATACAATGACAAGAACTTCTAAAGTTCAAAAACTTACAAAAAATAATCCAGAACCGTTATTGGAAATTAATTCTAAAGATGCTTTATCTTTAAAAATCAAAAATGATGAAATAGTAAAAATTAAATCTAAAAGAGGGGAAGTTCAAGCAAAAGTTCAGATTACTGACAAAATTAAAGCAGGTACAGTTTTTTTACCAATGCATTGGGGTTTTAGTCAAAAAAATATGTGTGAAGTAAACTCTTTGATGCATGAAAAGTCATGCCCGATATCAAAACAACCGGAATTAAAAGCATGCTCAGTAATAATTGTTCCA
>AG-355-A02_2667762081
AATTTTACTAAAAGTCAATGCCCATATTGCGGTGTTGGCTGTGGTTTAAAAATGAAGCCTAAA------------AGTTCGGTTTCTGATGATAAA---------------TGGTTAGTAAGTGGAGATAGGGATAGTCCTTCAACTCAAGGTAAATTGTGCGTAAAAGGAGCAACAGTATGTGAGACTTTAAAAGACGGGAGATTAAAAGAACCACTTTATAGAGAAAATTTAAATCAAGAATTTAAAGAAATTTCCTGGGACGAATCATACGAAATTCTGAAAGAGAATATTTTGAGTTCTATAAAAAATTATGGA---CCTGATTCAATAGCTATGTATGGCTCAGGTCAATTTCATACTGAAGATTATTACCTAGCCCAAAAGCTTCTCAAGGGAGCAATAGGCACAAATAATTTTGATGCTAATTCAAGACTATGTATGAGCTCAGCAGTAGCTGGATATAACAGAAGTTTTGGCTCTGATGGCCCACCTTGTTGTTATGAAGATATTGATCATTGCGCTTTAATTTTATTAATAGGGACAAATACTGCAGAATGTCATCCCGTTCTTTTTGATCGAATTAAAAAACGTAAAAGAAACGTAAAT------------------------------------------------------------------------------------------------------------------------------------------------------------------------------------------------------------------------------------------------------------------------------------------------------------------------------------------------------------------------------------------------------------------------------------------------------------------------------------------------------------------------------------------------------------------------------------------------------------------------------------------------------------------------------------------------------------------------------------------------------------------------------------------------------------------------------------------------------------------------------------------------------------------------------------------------------------------------------------------------------------------------------------------------------------------------------------------------------------------------------------------------------------------------------------------------------------------------------------------------------------------------------------------------------------------------------------------------------------------------------------------------------------------------------------------------------------------------------------------------------------------------------------------------------------------------------------
>AG-355-A18_2717250315
AATTTTACTAAAAGCCAATGCCCATATTGCGGTGTTGGCTGTGGTTTAAAAATGAAGCCTAAA------------AGTTCGGTTTCTGATGATAAA---------------TGGTTAGTAAGTGGAGATAGGGATAGTCCTTCAACTCAAGGTAAATTATGCGTAAAAGGAGCAACAGTATGTGAGACTTTAAAAGACGGGAGATTAAAAGAACCACTTTATAGGGAAAATTTAAATGAAGAATTTAAAGAAATTTCCTGGGACGAATCATACGAAATTCTGAAAGAGAATATTTTGAGTTCTATAAAAAATTATGGA---CCTGATTCAATAGCTATGTATGGCTCAGGTCAATTTCATACTGAAGATTATTACGTAGCCCAAAAGCTTCTCAAGGGAGCAATAGGCACAAATAATTTTGATGCTAATTCAAGACTATGTATGAGCTCAGCAGTAGCTGGATATAACAGAAGTTTTGGCTCTGATGGCCCACCTTGTTGTTATGAAGATATTGATCATTGCTCTTTAATTTTATTAATAGGGACAAATACTGCAGAATGTCATCCCGTTCTTTTTGATCGAATTAAAAAACGTAAAAGAAATGTAAATGATAATTTAAAAGTAATAGTAATTGATCCAAGAGAAACTGAAACTTCATCCATAGCAGATTTTTACTTACAAATTTCTTCTGGAACAGATCTATTTTTATTTATAGGGATTGCGAATTATCTTTATAAGAATCAATTAACTGATCAAAATTTCATTGATAAGTCGACAGAAAGCTATTTTGATTTTGTAAAACATATACAAAAATGGGATTTAAAAAAAATAAGCGAAATTTGCAATATATCCGAGAAAACAATTATTGATATTGCAAAATTATGGGGTGAAAGCAAAAATGTTCTAAGTCTTTGGTCGATGGGTTTGAATCAAAGGCAAGAGGGTACAGCAGCAGTAAATGGGCTAATAAATCTTCATTTAATGACCGGCCAAATAGGCAAAGAAGGTTCTGGTCCTTTTTCCTTAACTGGCCAACCAAACGCTATGGGCGGGAGAGAAGCAGGAGGACTATCGCACCTTCTTCCAGGATATAGGTTTGTAAAAAATAAAATAGATAGGAATGAAATTGAAAAAATATGGGGGTTCCCTGAGGGAAAGATATCTGCAAAACAGGGTCTATCTGCATTTGAACAAATAGAAGCAATAAAAAAAGGATCTGTGAAAATTTGGTGGATTGCAGCTACGAACCCTTTGGTTAGCATGCCTAATTTAAACTTTGTAAAAAAAGCACTTTTAAAATGTCCTTTAATTATCCTCAACGAATCTTATGAACAAAGTGAATCAATTAAATATGCTCATCTAGTATTGCCCGCAGCTCAATGGAGCGAAAAAGATGGAGTTATGACAAATTCAGAAAGAAGAGTAACCCTTTGCCCATCTTTCAGAGAATCGAATAAAAATTCAAAACCAGATTGGCAAATATTTGCTGAATTAGGGCAGAAGATAGGCTATCTCAAACAATTTGAATATGAATCTTCATCGGAAGTTTATGATGAATTTTTAAAAACTACTACAAAAAGATTATGCGATATGAGCGGATTATCATATCAATTATTAAAAAATCATGGTCCTCAACAATGGCCCTATCCTAAAGGCAGCGTACCTAGTACATCTTCAAAAAGATTATATGAAGATGGTTATTTCCCAACTGAGACTGGCAAAGCAAATTTTTGTATTGATGATCCTATAGGGTTGGCTGAACCCCCTTCAGATGAGTACCCACTAATTTTGACAATTGGAAGATATCTAAGTCAATGGCATACAATGACAAGAACTTCTAAAGTTCAAAAACTTACAAAAAAGAATCCAGAACCGTTATTGGAAATTAATTCTAAAGATGCTTTATCTTTAAAAATCAAAAATGATGAAATAGTAAAAATTAAATCCAAAAGAGGGGAAGTTAAAGCAAAAGTTCAGATTACTGACAAAATTAAAGTAGGTACAGTTTTTTTACCAATGCATTGGGGTTTTAGTCAAAAAAATATGTGTGAAGTAAACTCTTTGATGCATGAAAAGTCATGCCCGATATCAAAACAACCGGAATTAAAAGCATGCTCAGTAATAATTGTTCCA
>AG-355-B23_2667766212
AATTTTACTAAAAGTCAATGCCCATATTGCGGTGTTGGCTGTGGTTTAAAAATGAAGCCTAAA------------AGTTCGGCTTCTGATGATAAA---------------TGGTTAGTAAGTGGAGATAGGGATAGTCCTTCAACTAAAGGTAAATTGTGCGTAAAAGGAGCAACCGTATGTGAGACCTTAAAAAACGGGAGATTAAAAGAACCACTTTATAGGGAAAATTTAAATGAAGAATTTAAAGAAATTTCCTGGGACGAATCATACGAAATTCTGAAAGAGAATATTTTGAGTTCTATAAAAAATTATGGA---CCTGATTCAATTGCTATGTATGGCTCAGGTCAATTTCATACTGAAGATTATTACGTAGCCCAAAAGCTTCTCAAGGGAGCAATAGGCACAAATAATTTTGATGCTAATTCAAGACTATGTATGAGCTCAGCAGTAGCTGGATACAACAGAAGTTTTGGCTCTGATGGCCCACCTTGTTGTTATGAAGATATTGATCATTGCTCTTTAATTTTATTAATAGGGACAAATACTGCAGAATGTCATCCCGTTCTTTTTGATCGAATTAAAAAACGTAAAAGAAATGTAAATGATAATTTAAAAGTAATAGTAATTGATCCAAGAGAAACTGAAACTTCATCCATAGCAGATTTTTACTTACAAATTTCTTCTGGAACAGATCTATTTTTATTTATTGGGATTGCGAATTATCTTTATAAGAATCAATTAACTGATCAAAATTTCATTGATAAGTCGACCGAAAGCTATTTTGATTTTGTAAAACATATACAAAAATGGGATTTAAAAAAAATAAGTGAAATTTGTAATATATCCGAGAAAACAATTATTGATATTGCAAAATTATGGGGAGAAAGCACAAATGTTCTAAGTCTTTGGTCGATGGGTTTGAATCAAAGGCAAGAGGGTACAGCAGCAGTAAATGGGCTAATAAATCTTCATTTAATGACCGGCCAAATAGGCAAAGAAGGTTCTGGTCCTTTTTCCTTAACTGGCCAACCAAACGCTATGGGTGGGAGAGAAGCAGGAGGACTATCGCACCTTCTTCCAGGATATAGGTTTGTAAAAAATAAAATAGATAGGAATGAAATTGAAAAAATATGGGGGTTCCCTGAGGGAAAGATATCTGCAAAACAGGGTCTATCTGCATTTGAACAAATAGAAGCTATAAAAAAAGGATCTGTGAAAATTTGGTGGATTGCAGCTACGAACCCTTTAGTTAGCATGCCTAATTTAAACTTTGTAAAAAAAGCACTTTTAAAATGTCCTTTAATTATCCTCAATGAATCTTATGAACAAAGTGAATCAATTAAATATGCTCATCTAGTATTGCCCGCAGCTCAATGGAGTGAAAAAGATGGTGTTATGACAAATTCAGAAAGAAGAGTAACCCTTTGCCCATCTTTCAGAGAATCTAATAAAAATTCAAAACCAGATTGGCAAATATTTGCTGAATTAGGACAGAAAATAGGTTATTTCAAACAATTTGAATATGAATCTTCATCGGAAGTTTATGACGAATTTTTAAAAACGACTACAAAAAGATTATGCGATATGAGCGGATTATCATATCAATTATTAAAAAATCATGGTCCTCAACAATGGCCTTATCCTAAAGGCAGCGTACCAAGTACATCTTCAAAAAGATTATATGAAGATGGTTTTTTCCCAACTGAGACTGGCAAAGCAAATTTTTGTATTGATGATCCCATAGGGTTGGCTGAACCCCCTTCAGATGAGTTCCCACTAATTTTGACAATTGGAAGATATCTAAGTCAATGGCATACAATGACAAGAACTTCTAAAGTTCAAAAACTTACAAAAAAGAATCCAGAACCGTTATTGGAAATTAATTCTAAAGATGCTTTATCTTTAAAAATCAAAAATGATGAAATAGTAAAAATTAAATCTAAAAGAGGGGAAGTTCAAGCAAAAGTTCAGATTACTGACAAAATTAAAGCAGGTACAGTTTTTTTACCAATGCATTGGGGTTTTAGTCAAAAAAATATGTGTGAAGTAAACTCTTTGATGCATGAAAAGTCATGCCCGATATCAAAACAACCGGAATTAAAAGCATGCTCAGTAATAATTGTTCCA
>AG-355-G23_2667767457
AATTTTACTAAAAGTCAATGCCCATATTGCGGTGTTGGTTGTGGTTTAAAAATGAAGCCTAAA------------AGTTTGGTTTCTGATGATAAA---------------TGGTTAGTAAGTGGAGATAGGAATAGTCCTTCAACTCAAGGTAAATTGTGCGTTAAAGGAGCAACAGTATGTGAGACTTTAAAAGACGGGAGACTAAAAGAACCACTTTATAGGAAAAATTTAAATGAAGAATTTAAAGAAATTTCCTGGGACGAATCTTACGAAATTTTGAAAGAGAATATTTTGAGTTCTATAAAAAATTATGGA---CCTGATTCAATAGCTATGTATGGCTCAGGTCAATTTCATACTGAAGATTATTACGTAGCCCAAAAGCTTCTTAAGGGAGCAATAGGCACAAATAATTTTGATGCTAATTCAAGACTATGTATGAGCTCAGCAGTAGCTGGATATAACAGAAGTTTTGGCTCTGATGGCCCACCTTGTTGTTACGAAGATATTGATCATTGCTCTTTAATTTTATTAATAGGGACAAATACAGCAGAATGTCATCCCGTTCTTTTTGATCGAATTAAAAAACGTAAAAGAAACGTAAATGATAATTTAAAAGTAATAGTAATTGATCCAAGAGAAACTGAAACCTCATCCATAGCAGATTTTTACTTACAAATTTCTTCTGGAACAGATCTATTTTTATTTATTGGGATTGCGAATTATCTTTATAAGAATCAATTAACTGATGAAAATTTCATTGATAAGTCTACCGAAAGCTATTTTGATTTTGTAAAACATATACAAAAATGGGATTTAAAAAAAATAAGTGAAATTTGCAATATATCCGAAAAAATAATTATTGATATTGCAAAATTATGGGGAGAAAGCAAAAATGTTCTAAGTCTTTGGTCGATGGGTTTGAATCAAAGGCAAGAGGGTACAGCAGCAGTAAATGGGCTAATAAATCTTCATCTAATGACTGGCCAAATAGGCAAAGAAGGTTCTGGTCCTTTTTCTTTAACTGGCCAACCAAACGCTATGGGTGGGAGAGAAGCAGGAGGACTATCGCACCTTCTTCCAGGATATAGGTTTGTAAAAAATAAAATAGATAGGAATGAAATTGAAAAAATATGGGGGTTCCCTGAGGGAAAGATATCTGCAAAACAGGGTCTATCTGCATTTGAACAAATAGAAGCTATAAAAAAAGGATCTGTGAAAATTTGGTGGATTGCAGCTACGAACCCTTTGGTTAGCATGCCTAATTTAAACTTTGTAAAAAAAGCACTTTTAAAATGTCCTTTAATTATCCTCAATGAATCTTATGAACAAAGTGAATCAATTAAATATGCTCATCTAGTATTGCCCGCAGCTCAATGGAGCGAAAAAGATGGTGTTATGACAAATTCAGAAAGAAGAGTAACCCTTTGCCCATCTTTCAGAGAATCGAATAAAAATTCAAAACCAGATTGGCAAATATTTGCTGAATTAGGACAGAAAATAGGTTATTTCAAACAATTTGAATATGAATCTTCATCGGAAGTTTATGACGAATTTTTAAAAACGACTACAAATAGATTATGCGATATGAGCGGATTATCATATCAATTATTAAAAAATCATGGTCCTCAACAATGGCCTTATCCTAAAGGCAGCGTACCTAGTACATCTTCAAAAAGATTATATGAAGATGGTTATTTCCCAACTGAGACTGGCAAAGCAAATTTTTGTATTGATGATCCTATAGGGTTGGCTGAACCCCCTTCAGATGAGTACCCACTAATTTTGACAATTGGAAGATATCTAAGTCAATGGCATACAATGACAAGAACTTCTAAAGTTCAAAAACTTACAAAAAAGAATCCAGAACCGTTTTTGGAAATTAATTCTAAAGATGCTTTATCTTTAAAAATCAAAAATGATGAAATAGTAAAAATTAAATCCAAAAGAGGGGAAGTTCAAGCAAAAGTTCAGATTTCTGACAAAATTAAAGCAGGTACTGTTTTTTTACCAATGCATTGGGGTTTTAGTCAAAAAAATATGTGTGAAGTAAACTCTTTGATGCATGAAAAGTCCTGCCCGATATCAAAACAACCGGAATTAAAAGCATGCTCAGTAATAATTGTTCCA
>AG-355-I20_2667772061
AATTTTACTAAAAGTCAATGCCCATATTGCGGTGTTGGCTGTGGTTTAAAAATGAAGCCTAAA------------AGTTCGGTTTCTGATGATAAA---------------TGGTTAGTAAGTGGAGATAGGGATAGTCCTTCAACTCAAGGTAAATTGTGCGTAAAAGGAGCAACAGTATGTGAGACTTTAAAAGACGGGAGATTAAAAGAACCACTTTATAGGGAAAATTTAAATGAAGAATTTAAAGAAATTTCCTGGGACGAATCATACGAAATTCTGAAAGAGAATATTTTGAGTTCTATAAAAAATTATGGA---CCTGATTCAATAGCTATGTATGGCTCAGGTCAATTTCATACTGAAGATTATTACGTAGCCCAAAAGCTTCTCAAGGGAGCAATAGGCACAAATAATTTTGATGCTAATTCAAGACTATGTATGAGCTCAGCAGTAGCTGGTTATAACAGAAGTTTTGGCTCTGATGGTCCACCTTGTTGTTATGAAGATATTGATCATTGCTCTTTAATTTTATTAATAGGGACAAATACTGCAGAATGTCATCCCGTTCTTTTTGATCGAATTAAAAAACGTAAAAGAAATGTAAATGATAATTTAAAAGTAATAGTAATTGATCCAAGAGAAACTGAAACTTCATCCATAGCAGATTTTTACTTACAAATTTCTTCTGGAACAGAT------------------------------------------------------------------------------------------------------------------------------------------------------------------------------------------------------------------------------------------------------------------------------------------------------------------------------------------------------------------------------------------------------------------------------------------------------------------------------------------------------------------------------------------------------------------------------------------------------------------------------------------------------------------------------------------------------------------------------------------------------------------------------------------------------------------------------------------------------------------------------------------------------------------------------------------------------------------------------------------------------------------------------------------------------------------------------------------------------------------------------------------------------------------------------------------------------------------------------------------------------------------------------------------------------------------------------------------------------------------------------------------------------------------------------------------------------------------------------------------
>AG-355-J09_2667774992
AATTTTACTAAAAGTCAATGCCCATATTGCGGTGTTGGCTGTGGTTTAAAAATGAAGCCTAAA------------AGTTCGGTTTCTGATGATAAA---------------TGGTTAGTCAGTGGAGATAGGGATAGTCCTTCAACTCAAGGTAAATTGTGCGTAAAAGGAGCAACAGTATGTGAGACCCTAAAAGATGGGAGATTAAAAGAACCACTTTATAGGGAAAATTTAAATGAAGAATTTAAAGAAATTTCCTGGGACGAATCATACGAAATTCTGAAAGAGAATATTTTGAGTTCTATAAAAAATTATGGA---CCTGATTCAATAGCTATGTATGGCTCAGGTCAATTTCATACTGAAGATTATTACGTAGCCCAAAAGCTTCTAAAGGGAGCAATAGGCACAAATAATTTTGATGCTAATTCAAGACTATGTATGAGCTCAGCAGTAGCTGGATATAACAGAAGTTTTGGCTCTGATGGCCCACCTTGTTGTTATGAAGATATTGATCATTGCTCTTTAATTTTATTAATAGGGACAAATACTGCAGAATGTCATCCCGTTCTTTTTGATCGAATTAAAAAACGTAAAAGAAACATAAATGATAATTTAAAGGTAATAGTAATTGATCCAAGAGAAACTGAAACTTCATCCATAGCAGATTTTTACTTACAAATTTCTTCTGGAACAGATCTATTTTTATTTATTGGGATTGCGAATTATCTTTATAAGAATCAATTAACTGATCAAAATTTCATTGATAAGTCGACCGAAAGCTATTTTGATTTTGTAAAACATATACAAAAATGGGATTTAAAAAAAATAAGTGAAATTTGCAATATATCCGAGAAAACAATTATTGATATTGCAAAATTATGGGGAGGAAGCAAAAATGTTCTAAGTCTTTGGTCGATGGGTTTGAATCAAAGGCAAGAGGGTACAGCAGCAGTAAATGGGCTAATAAATCTTCATTTAATGACCGGCCAAATAGGCAAAGAAGGTTCTGGTCCTTTTTCATTAACTGGCCAACCAAACGCTATGGGTGGGAGAGAAGCAGGAGGACTATCGCACCTTCTTCCAGGATATAGGTTTGTAAAAAATAAAATAGATAGGAATGAAATTGAAAAAATATGGGGGTTCCCTCAGGGAAAGATATCTGCAAAACAAGGTCTATCTGCATTTGAACAAATAGAAGCTATAAAAAAAGGATCTGTGAAAATTTGGTGGATTGCAGCTACGAACCCTTTGGTTAGCATGCCTAATTTAAACGTTGTAAAAAAAGCACTTTTAAAATGTCCTTTAATTATCCTCAATGAATCTTATGAACAAAGTGAATCAATTAAATATGCTCATCTAGTATTGCCCGCAGCTCAATGGAGCGAAAAAGATGGTGTTATGACAAATTCAGAAAGAAGAGTAACCCTTTGCCCATCTTTCAGAGAGTCGAACAAAAATTCAAAACCAGATTGGCAAATATTTGCTGAATTAGGACAGAAAATAGGTTATTTCAAACAATTTGAATATGAATCTTCATCGGAAGTTTATGACGAATTTTTAAAAACGACTACAAAAAGATTATGCGATATGAGCGGATTATCATATCAATTATTAAAAAATCATGGTCCTCAACAATGGCCTTATCCTAAAGGCAGCGTACCTAGTACATCTTCAAAAAGATTATATGAAGATGGTTATTTCCCAACTGAGACTGGCAAAGCAAATTTTTGTATTGATGATCCTATAGGGTTGGCTGAACCCCCTTCAAATGAGTACCCACTTATTTTGACAATTGGAAGATATCTAAGTCAATGGCATACAATGACAAGAACTTCTAAAGTTCAAAAACTTACAAAAAAGAATCCAGAACCGTTATTGGAAATTAATTCTAAAGATGCTTTATCTTTAAAAATCAAAAATGATGAAATAGTAAAAATTAAATCCAAAAGAGGGGAAGTTCAAGCAAAAGTTCAGATCACTGACAAAATTAAAGCAGGTACAGTTTTTTTACCAATGCATTGGGGTTTTAGTCAAAAAAATAAGTGTGAAGTAAACTCTTTGATGCATGAAAAGTCATGCCCGATATCAAAACAACCGGAATTAAAAGCATGCTCAGTAATAATTGTTCCA
>AG-355-J17_2717251159
AATTTTACTAAAAGTCAATGCCCATATTGCGGTGTTGGCTGTGGTTTAAAAATGAAGCCTAAA------------AGTTCGGTTTCTGATGATAAA---------------TGGTTAGTAAGTGGAGATAGGGATAGTCCTTCAACTCAAGGTAAATTGTGCGTAAAAGGAGCAACAGTATGTGAGACTTTAAAAGACGGGAGATTAAAAGAACCACTTTATAGGGAAAATTTAAATGAAGAATTTAAAGAAATTTCCTGGGACGAATCATACGAAATTCTGAAAGAGAATATTTTGAGTTCTATAAAAAATTATGGA---CCTGATTCAATAGCTATGTATGGCTCAGGTCAATTTCATACTGAAGATTATTACGTAGCCCAAAAACTTCTCAAGGGAGCAATAGGCACAAATAATTTTGATGCTAATTCAAGACTATGTATGAGCTCAGCAGTAGCTGGATATAACAGAAGTTTTGGCTCTGATGGCCCACCTTGTTGTTATGAAGATATTGAGCATTGCTCTTTAATTTTATTAATAGGGACAAATACTGCAGAATGTCATCCCGTTCTTTTTGATCGAATTAAAAAACGTAAAAGAAATGTAAATGATAATTTAAAAGTAATAGTAATTGATCCAAGAGAAACTGAAACTTCATCCATAGCAGATTTTTACTTACAAATTTCTTCTGGAACAGATCTATTTTTATTTATAGGGATTGCGAATTATCTTTATAAGAATCAATTAACTGATCAAAATTTCATTGATAAGTCGACAGAAAGCTATTTTGATTTTGTAAAACATATACAAAAATGGGATTTAAAAAAAATAAGTGAAATTTGCAATATATCCGAGAAAACAATTATTGATATTGCAAAATTATGGGGGAAAAGCAAAAATGTTCTAAGTCTTTGGTCGATGGGTTTGAATCAAAGGCAAGAGGGTACAGCAGCAGTAAATGGGCTAATAAATCTTCATTTAATGACCGGCCAAATAGGCAAAGAAGGTTCTGGTCCTTTTTCCTTAACTGGCCAACCAAACGCTATGGGCGGGAGAGAAGCAGGAGGACTATCGCACCTTCTTCCAGGATATAGGTTTGTAAAAAATAAAATAGATAGGAATGAAATTGAAAAAATATGGGGGTTCCCTGAGGGAAAGATATCTGCAAAACAGGGTCTATCTGCATTTGAACAAATAGAAGCAATAAAAAAAGGATCTGTAAAAATTTGGTGGATTGCAGCTACCAACCCTTTGGTTAGCATGCCTAATTTAAACTTTGTAAAAAAAGCACTTTTAAAATGTCCTTTAATTATCCTCAACGAATCTTATGAACAAAGTGAATCAATTAAATATGCTCATCTAGTATTGCCCGCAGCTCAATGGAGCGAAAAAGATGGAGTTATGACAAATTCAGAAAGAAGAGTAACCCTTTGCCCATCTTTCAGAGAATCGAATAAAAATTCAAAACCAGATTGGCAAATATTTGCTGAATTAGGGCAGAAGATAGGCTATCTCAAACAATTTGAATATGAATCTTCATCGGAAGTTTATGATGAATTTTTAAAAACTACTACAAAAAGATTATGCGATATGAGCGGTTTATCATATCAATTATTAAAAAATCATGGTCCTCAACAATGGCCCTATCCTAAAGGCAGCGTACCTAGTACATCTTCAAAAAGATTATATGAAGATGGTTATTTCCCAACTGAGACTGGCAAAGCAAATTTTTGTATTGATGATCCTATAGGGTTGGCTGAACCCCCTTCAGATGAGTACCCACTAATTTTGACAATTGGAAGATATCTAAGTCAATGGCATACAATGACAAGAACTTCTAAAGTTCAAAAACTTACAAAAAAGAATCCAGAACCGTTATTGGAAATTAATTCTAAAGATGCTTTATCTTTGAAAATCAAAAATGATGAAATAGTAAAAATTAAATCCAAAAGAGGGGAAGTTCAAGCAAAAGTTCAGATTACTGACAAAATTAAAGTAGGTACAGTTTTTTTACCAATGCATTGGGGTTTTAGTCAAAAAAATATGTGTGAAGTAAACTCTTTGATGCATGAAAAGTCATGTCCGATATCAAAACAACCGGAATTAAAAGCATGCTCAGTAATAATTGTTCCA
>AG-355-K10_2717254122
AATTTTACTAAAAGCCAATGCCCATATTGCGGTGTTGGCTGTGGTTTAAAAATGAAGCCTAAA------------AGTTCGGCTTCTGAGGATAAA---------------TGGTTAGTAAGTGGAGATAGGGATAGTCCTTCAACTCAAGGTAAATTGTGCGTAAAAGGAGCAACAGTATGTGAGACTTTAAAAGACGGGAGATTAAAAGAACCACTTTATAGGGAAAATTTAAATGAAGAATTTAAAGAAATTTCCTGGGACGAATCATACGAAATTCTTAAAGAGAATATTTTGAGTTCTATAAAAAATTATGGA---CCTGATTCAATAGCTATGTATGGCTCAGGTCAATTTCATACTGAAGATTATTACGTAGCCCAAAAGCTTCTCAAGGGAGCAATAGGCACAAATAATTTTGATGCTAATTCAAGACTATGTATGAGCTCAGCAGTAGCTGGATATAACAGAAGTTTTGGCTCTGATGGCCCACCTTGTTGTTATGAAGATATTGATCATTGCTCTTTAATTTTATTAATAGGGACAAATACTGCAGAATGTCATCCCGTTCTTTTTGATCGAATTAAAAAACGTAAAAGATATGTAAATGATGATTTAAAAGTAATAGTAATTGATCCAAGAGAAACTGAAACTTCATCCATAGCAGATTTTTACTTACAAATTTCTTCTGGAACAGATCTATTTTTATTTATTGGGATTGCGAATTATCTTTATAAGAATCAATTAACTGATCAAAATTTCATTGATAAGTCGACCGAAAACTATTTTGATTTTGTAAAACATATACAAAAATGGGATTTAAAAAAAATAAGTGAAATTTGCAATATATCCGAGAAAACAATTATTGAAATTGCAAAATTATGGGGAGAAAGCAAAAATGTTCTAAGTCTTTGGTCGATGGGTTTGAATCAAAGGCAAGAGGGCACAGCAGCAGTAAATGGGCTAATAAATCTTCATTTAATGACCGGCCAAATAGGCAAAGAAGGTTCTGGTCCTTTTTCCTTAACTGGCCAACCAAACGCTATGGGTGGGAGAGAAGCAGGAGGACTATCGCACCTTCTTCCAGGATATAGGTTTGTAAAAAATAAAATAGATAGGAATGAAATTGAAAAAATATGGGGGTTCCCTGAGGGAAAGATATCTGCAAAACAGGGTCTATCTGCATTTGAACAAATAGAAGCTATAAAAAAAGGATCTGTGAAAATTTGGTGGATTGCAGCTACGAACCCTTTGGTTAGCATGCCTAATTTAAACTTTGTAAAAAAAGCACTTTTAAAATGTCCTTTAATTATCCTCAACGAATCTTATGAACAAAGTGAATCAATTAAATATGCTCATCTAGTATTGCCCGCAGCTCAATGGAGCGAAAAAGATGGAGTTATGACAAATTCAGAAAGAAGAGTAACCCTTTGCCCATCTTTCAGAGAATCGAATAAAAATTCAAAACCAGATTGGCAAATATTTGCTGAATTAGGACAGAAGATAGGCTATTTCAAACAATTTGAATATGAATCTTCATCGGAAGTTTATGATGAATTTTTAAAAACTACTACAAAAAGATTATGCGATATGAGCGGATTATCATATCAATTATTAAAAAATCATGGTCCTCAACAATGGCCTTATCCTAAAGGCAGCGTACCCAGTACATCTTCAAAAAGATTATATGAAGATGGTTATTTCCCAACTGAGACTGGCAAAGCAAATTTTTGTATTGATGATCCTATTGGGTTGGCTGAACCCCCTTCAGATGAGTTCCCACTAATTTTGACAATTGGAAGATATCTAAGTCAATGGCATACAATGACAAGAACTTCTAAAGTTCAAAAACTTACAAAAAAGAATCCTGAACCGTTATTGGAAATTAATTCTAAAGATGCTTTATCTTTAAAAATCAAAAATGATGAAATAGTAAAAATTAAATCTAAAAGAGGGGAAGTTCAAGCAAAAGTTCAGATTACTGACAAAATTAAAGCAGGTACAGTTTTTTTACCAATGCATTGGGGTTTTAGTCAAAAAAATATGTGTGAAGTAAACTCTTTGATGCATGAAAAGTCATGCCCGATATCAAAACAACCGGAATTAAAAGCATGCTCAGTAATAATTGTTCCA
>AG-355-N18_2667863278
AATTTTACTAAAAGTCAATGCCCATATTGCGGTGTTGGCTGTGGTTTAAAAATGAAGCCTAAA------------AGTTCGGTTTCTGATGATAAA---------------TGGTTAGTAAGTGGAGATAGGGATAGTCCTTCAACTCAAGGTAAATTGTGCGTAAAAGGAGCAACAGTATGTGAGACTTTAAAAGACGGGAGATTAAAAGAACCACTTTATAGGGAAAATTTAAATGAAGAATTTAAAGAAATTTCCTGGGACGAATCATACGAAATTCTGAAAGAGAATATTTTGAGTTCTATAAAAAATTATGGA---CCTGATTCAATAGCTATGTATGGCTCAGGTCAATTTCATACTGAAGATTATTACGTAGCCCAAAAACTTCTCAAGGGAGCAATAGGCACAAATAATTTTGATGCTAATTCAAGACTATGTATGAGCTCAGCAGTAGCTGGATATAACAGAAGTTTTGGCTCTGATGGCCCACCTTGTTGTTATGAAGATATTGAGCATTGCTCTTTAATTTTATTAATAGGGACAAATACTGCAGAATGTCATCCCGTTCTTTTTGATCGAATTAAAAAACGTAAAAGAAATGTAAATGATAATTTAAAAGTAATAGTAATTGATCCAAGAGAAACTGAAACTTCATCCATAGCAGATTTTTACTTACAAATTTCTTCTGGAACAGATCTATTTTTATTTATAGGGATTGCGAATTATCTTTATAAGAATCAATTAACTGATCAAAATTTCATTGATAAGTCGACAGAAAGCTATTTTGATTTTGTAAAACATATACAAAAATGGGATTTAAAAAAAATAAGTGAAATTTGCAATATATCCGAGAAAACAATTATTGATATTGCAAAATTATGGGGGAAAAGCAAAAATGTTCTAAGTCTTTGGTCGATGGGTTTGAATCAAAGGCAAGAGGGTACAGCAGCAGTAAATGGGCTAATAAATCTTCATTTAATGACCGGCCAAATAGGCAAAGAAGGTTCTGGTCCTTTTTCCTTAACTGGCCAACCAAACGCTATGGGCGGGAGAGAAGCAGGAGGACTATCGCACCTTCTTCCAGGATATAGGTTTGTAAAAAATAAAATAGATAGGAATGAAATTGAAAAAATATGGGGGTTCCCTGAGGGAAAGATATCTGCAAAACAGGGTCTATCTGCATTTGAACAAATAGAAGCAATAAAAAAAGGATCTGTAAAAATTTGGTGGATTGCAGCTACCAACCCTTTGGTTAGCATGCCTAATTTAAACTTTGTAAAAAAAGCACTTTTAAAATGTCCTTTAATTATCCTCAACGAATCTTATGAACAAAGTGAATCAATTAAATATGCTCATCTAGTATTGCCCGCAGCTCAATGGAGCGAAAAAGATGGAGTTATGACAAATTCAGAAAGAAGAGTAACCCTTTGCCCATCTTTCAGAGAATCGAATAAAAATTCAAAACCAGATTGGCAAATATTTGCTGAATTAGGGCAGAAGATAGGCTATCTCAAACAATTTGAATATGAATCTTCATCGGAAGTTTATGATGAATTTTTAAAAACTACTACAAAAAGATTATGCGATATGAGCGGTTTATCATATCAATTATTAAAAAATCATGGTCCTCAACAATGGCCCTATCCTAAAGGCAGCGTACCTAGTACATCTTCAAAAAGATTATATGAAGATGGTTATTTCCCAACTGAGACTGGCAAAGCAAATTTTTGTATTGATGATCCTATAGGGTTGGCTGAACCCCCTTCAGATGAGTACCCACTAATTTTGACAATTGGAAGATATCTAAGTCAATGGCATACAATGACAAGAACTTCTAAAGTTCAAAAACTTACAAAAAAGAATCCAGAACCGTTATTGGAAATTAATTCTAAAGATGCTTTATCTTTGAAAATCAAAAATGATGAAATAGTAAAAATTAAATCCAAAAGAGGGGAAGTTCAAGCAAAAGTTCAGATTACTGACAAAATTAAAGTAGGTACAGTTTTTTTACCAATGCATTGGGGTTTTAGTCAAAAAAATATGTGTGAAGTAAACTCTTTGATGCATGAAAAGTCATGTCCGATATCAAAACAACCGGAATTAAAAGCATGCTCAGTAATAATTGTTCCA
>AG-355-O19_2717255025
AATTTTACTAAAAGTCAATGCCCATATTGCGGGGTTGGCTGTGGTTTAAAAATGAAGCCTAAA------------AGTTCGGTTTCTGATGATAAA---------------TGGTTAGTAAGTGGAGATAGGGATAGTCCTTCAACTCAAGGTAAATTGTGCGTAAAAGGAGCAACAGTATGTGAGACTTTAAAAGACGGGAGATTAAAAAAACCACTTTACAGGGAAAATTGTAATGAAGAATTTAAAGAAATTTCCTGGGACGAATCATATGAAATTCTGAAAGAGAATATTTTGAGTTCTATAAAAAATTATGGA---CCTGATTCAATAGCTATGTATGGCTCAGGTCAATTTCATACTGAAGATTATTACGTAGCCCAAAAGCTTCTCAAGGGAGCAATAGGTACAAATAATTTTGATGCTAATTCAAGACTATGTATGAGCTCAGCAGTAGCTGGATATAACAGAAGTTTTGGCTCTGATGGCCCACCTTGTTGTTACGAAGATATTGATTATTGCTCTTTAATTTTGTTAATAGGGACAAATACAGCAGAATGTCATCCCGTTCTTTTTGATCGAATTAAAAAACGTAAAAGAAACATAAATGATAATTTAAAAGTAATAGTAATTGATCCAAGAGAAACTGAAACTTCATCCATAGCAGATTTTTACTTACAAATTTCTTCTGGAACAGATCTATTTTTATTTATAGGGATTGCGAATTATCTTTATAAGAATCAATTAACTGATCAAAATTTCATTGATAAGTCGACCGAAAGGTATTTTGATTTTGTAAAACATATACAAAAATGGGATTTAAAAAAAATAAGTGAAATTTGCAATATATCCGAGAAAACAATTATTGATATTGCAAAATTATGGGGGAAAAGCAAAAATGTTCTAAGTCTTTGGTCGATGGGTTTGAATCAAAGGCAAGAGGGTACAGCAGCAGTAAATGGGCTAATAAATCTTCATTTAATGACCGGCCAAATAGGCAAAGAAGGTTCTGGTCCTTTTTCCTTAACTGGTCAACCAAACGCTATGGGTGGGAGAGAAGCAGGAGGACTATCTCACCTTCTTCCAGGATATAGGTTTGTAAAAAATAAAATAGATAGGAATGAAATTGAAAAAATATGGGGGTTCCCTGAGGGAAAGATATCTGCAAAACAGGGTCTATCTGCATTTGAACAAATAGAAGCAATAAAAAAAGGATCTGTGAAAATTTGGTGGATTGCAGCTACGAACCCCTTGGTTAGCATGCCCAATTTAAACTTTGTAAAAAAAGCACTATTAAAATGTCCATTAATTATCCTAAATGAATCTTATGAACAAAGTGAATCAATTAAATATGCTCATCTAGTATTGCCCGCAGCTCAATGGAGCGAAAAAGATGGTGTTATGACAAATTCAGAAAGAAGAGTAACCCTTTGCCCATCTTTCAGAGAATCGAATAAAAATTCAAAACCAGATTGGCAAATATTTGCTGAATTAGGACAGAAAATAGGTTATTTCAAACAATTTGAATATGCATCTTCATCGGAAGTTTATGATGAATTTTTAAAAACTACTACAAAAAGATTATGCGATATGAGCGGATTATCATATCAATTATTAAAAAATCATGGTCCTCAACAATGGCCTTATCCTAAAGGCAGCGTACCTAGTACATCTTCAAAAAGATTATATGAAGATGGTTATTTCCCAACTGAGACTGGCAAAGCAAATTTTTGTATTGATGATCCTATAGGGTTGGCTGAACCCCCTTCAGATGAGTACCCACTAATTTTGACAATTGGAAGATATCTAAGTCAATGGCATACAATGACAAGAACTTCTAAAGTTCAAAAACTTACAAAAAAGAATCCAGAACCGTTATTGGAAATTAATTCTAAAGATGCTTTATCTTTAAAAATCAAAAATGATGAAATAGTAAAAATTAAATCCAAAAGAGGGGAAGTTCAAGCAAAAGTTCAGATTACTGACAAAATTAAAGTAGGTACAGTTTTTTTACCAATGCATTGGGGTTTTAGTCAAAAAAATATGTGTGAAGTAAACTCTTTGATGCATGAAAAGTCATGCCCGATATCAAAACAACCGGAATTAAAAGCATGCTCAGTAATAATTGTTCCA
>AG-363-B18_2667885925
AATTTTACTAAAAGTCAATGCCCATATTGCGGTGTTGGCTGTGGGTTAAAAATGAGGCCTAAA------------AGTTCGGTTTCTGATGATAAA---------------TGGTTAGTAAGTGGAGATAGGGATAGTCCTTCAACTCATGGTAAATTGTGCGTAAAAGGAGCAACAGTATGTGAGACTCTAAAAGATGGGAGATTAAAAGAACCACTTTATAGGGAAAATTTAAATGAAGAATTTAAAGAAATTTCCTGGGACGAATCATACGAAATTCTGAAAGAGAATATTCTGAGTTCTATAAAAAATTATGGG---CCTGATTCAATAGCTATGTATGGCTCAGGTCAATTTCATACTGAAGATTATTACGTAGCCCAGAAGCTTCTAAAGGGAGCAATAGGCACAAATAATTTTGATGCTAATTCAAGACTATGTATGAGCTCAGCAGTAGCTGGATATAACAGAAGTTTTGGCTCTGATGGCCCACCTTGTTGTTATGAAGATATTGATCATTGCTCTTTAATTTTATTAATAGGGACAAATACTGCAGAATGTCATCCCGTTCTTTTTGATCGAATTAAGAAACGTAAAAGAAACGTAAATGATAATTTAAAAGTAATAGTAATCGATCCAAGAGAAACAGAAACTTCATCCATAGCAGATTTTTACTTACAAATTTCTTCTGGAACAGATCTTTTTTTATTTATTGGGATTGCGAATTATCTTTATAAGAATCAATTAACTGATCAAAATTTCATTGAGAAGTCAACCGAAAACTATTTTCATTTTGTAAAACATATACAAAAATGGAATTTAAAAAAAATAAGTGAAATTTGCAATATATCTGAGCAGACAATTATTGATATTGCAAAATTATGGGGGAAAAGCAAAAATGTTCTAAGTCTCTGGTCGATGGGTTTGAATCAAAGGCAAGAGGGTACAGCAGCAGTAAATGGGCTAATAAATCTTCATCTAATGACTGGCCAAATAGGCAAAGAAGGGTCTGGTCCTTTTTCCTTAACTGGCCAACCAAACGCTATGGGTGGAAGAGAAGCTGGTGGACTATCGCACCTTCTTCCAGGATATAGGTTTGTAAAAAATAAAATAGATAGGAATGAAATTGAAAAAATATGGGGGTTCCCTAAGGGAAAGATATCTGCAAAACAGGGTCTATCTGCCTTTGAACAAATAGAAGCTATTAAAAAAGGAACTGTAAAAATTTGGTGGATTGCAGCTACGAATCCTTTGGTTAGCATGCCAAATTTAAACTTTGTAAAAGAAGCACTTTCAAAATGTCCTTTAATTATCCTCAACGAATCATATGAACAAAGTGAATCAATTAAATATGCTCATCTAGTTTTGCCGGCGGCTCAATGGAGCGAAAAAGATGGTGTTATGACAAATTCAGAAAGAAGAGTAACCCTTTGCCCATCTTTCAGAGAATCGAATAAAAATTCAAAACCAGATTGGCAAATATTTGCTGAATTAGGACAGAAGATAGGCTATTTAAAACAATTTGAATATGAATCTTCATCAGATGTTTATGATGAATTTTTAAAAACGACTACAAAAAGATTATGCGATATGAGTGGATTATCATATCAATTATTAAAAAATCATGGTCCTCAACAATGGCCTTATCCTAAAGGCAGCTTACCTAGTACATCTTCAAAAAGATTATATGAAGATGGTTATTTCCCAACTGAGACTGGCAAAGCAAATTTTTGTATTGATGATCCTATAGGGTTGGCTGAACCCCCTTCAGATGAGTACCCACTAATTTTGACAATTGGAAGATATCTAAGTCAATGGCATACAATGACAAGAACTTCTAAAGTTCAAAAACTTACAAAAAAGAATCCAGAACCGTTATTGGAAATTAATTCTAAAGATGCTTTATCTTTAAAAATCAAAAATGATGAAATAGTAAAAATTAAATCCAAAAGAGGGGAAGTTCAAGCAAAAGTTCAGATTACTGACAAAATTAAAGAAGGTACAGTTTTTTTACCAATGCATTGGGGTTTCAGTCAAAAAAATATGTGTGAAGTAAACTCTTTGATGCATGAAAAGTCATGCCCGATATCAAAACAACCGGAATTAAAAGCATGCTCAGTAATAATTATTCCA
>AG-363-M20_2667903821
AATTTAACT---ACTCAATGTCCATATTGCGGCGTTGGATGTGGTCTAGAAATGCAACCACCAGCTGAAATCGGAAAAGCAGTCCGTAGAGATGCAGATGGTTATCCGATGTGGAGGTCTAGAGGCGATCGCAATCATCCATCCAACCTTGGACAAATATGTATTAAAGGTGCAACCGTAGGAGAAACCTTGTCTCCAGGGAGATTAAAGCAACCTCTGTATCGAGATAATTTAAATGATCAATATCAACCGATTAGCTGGAATGAAGCTACAGATAAGATAGTTTCACAAATCAAACAAAGTTTAATCAAAAAAGGT---CCAAACTCTATAGCGATGTATGGTTCTGGACAATTTCATACTGAAGACTACTATATTGCTCAAAAATTACTCAAAGGAGCTTTAGGTACAAATAATTTTGATGCAAATTCAAGACTATGTATGAGCTCAGCTGTCGCTGGATATAATTTAAGTCTTGGATCAGATGGTCCTCCATGTTGTTATGAAGATCTTGATCACTACACCGTTGCATTCCTCATTGGCACTAATACAGCGGAATGCCATCCAGTACTTTTTCAACGTCTACTCAAAAGAAAAAAACAACATCAAGATAAAGTAAAAATTATTGTTATAGATCCCAGATTAACAGACACTGCAAAAGCTGCAGACATTTATCTACCTATTGCTCCAGGCAGTGACTTAGCCCTGTTATATGGTATTGCCAATTTAGTTCTGAAAAAGAATGGACAAAATGCAGAATTTATTAAAAATCATACAGATAAATATTCAGAATTCTTAGCGATTATAAAAAATTGGACTCCTAGAAAAGTTGCTCGCTTTTGTGGTATCCCAGAAAAAAAATTAGAAGAAGTAGCTAATATGTTTAATCATCGTGAAAGGGTACTCAGTCTTTGGTCAATGGGTGTAAATCAACGCAGAGAAGGTACTGCAGTTGTTGGCGGACTTATCAATCTACATCTTCTCACGGGACAAATCGGGAAAGAGGGAGCTGGACCTTTTTCGCTTACTGGCCAACCAAATGCTATGGGAGGACGTGAAGCAGGAGGCCTATCTCATCTACTTCCTGGTTATCGAAATGTTGCCAATAAAACACATAGACAAGTCGTCGAAAATCACTGGGATTTTCCGGCTGGAAGTATCTCTGAAGAACCAGGTTTAAACGCCTGGCAACAAATTGAAGCAATGGAAAAAGGAGAAATAGATCTTTGGTGGGTTGCTGCAACTAACCCACTTGTAAGTATGCCTGATCTAAATCGAGTAAAAGCCGCAATAAAAAACTGTTCACTAGTTGTTTTATCCGAAGCATATGAAGATACTGAAACCTCTCATTATGCCCATCTATTATTGCCCGCTGCACAATGGAGTGAGAAAGCCGGTGTGATGACTAATTCAGAAAGGCGAATCACTTATTGCCCAGCTTTTCGTCCATGCTTTGGTCAAAGTCGTCCCGATTGGGAGATATTTGCTGAAGTAGGCCAAAAACTTGGATTTATTGATCAGTTTACTTATGATTCTTCTTCTGAGGTATATTCAGAGTTTACAGCTCTGACAAGTGGTCGTCTCTGTGATAGTTCGGGTCTTAATCATGAATTACTAACAAGTGTTGGTCCCCAACAATGGCCATTTTCAAAAGGAAGTAATCCTACGAAAAAAGCCAAGCGACTTTATGAAAATAAAAGGTTTGAGACACCTAATGGTCGAGCCCAGTTTTATACTAAACAACCTCTGGGAATCGCTGAGCCTCCATGCGATATGTACCCGTTAGTCTTAACTGTTGGGCGTTACCTCGGACAATGGCATACCATGACTCGTACTGGAAAAGTAAATCGACTTAATAAAATGCACCCTGAACCATTACTTGAAATTCATCCTATGGATGCAAAAAATATGAATATTAAAGATGGTGAGTTATCTGCTCTTAATTCTCGTCGAGGACATCTTACAGTACGTGTAAAAGAAACTGATCGTATACGTCGAGGCACAGTTTTTCTCCCAATGCACTGGGGCTTCACTCAAACTAATCATTGTGAGACAAACAACTTGATGCATGAACAATCATGTCCGATATCTAAACAGCCTGAACTAAAAGCAAGCGCTGTAATTGTGGCTCCA
>AG-402-A04_2717265091
AATTTTACTAAAAGTCAATGCCCATATTGCGGTGTTGGCTGTGGTTTAAAAATGAAGCCTAAA------------AGTTCGGTTTCTGATGATAAA---------------TGGTTAGTAAGTGGAGATAGGGATAGTCCTTCAACTCAAGGTAAATTATGCGTAAAAGGAGCAACAGTATGTGAGACTTTAAAAGACGGGAGATTAAAAGAACCACTTTATAGGGAAAATTTAAATGAAGAATTTAAAGAAATTTCCTGGGACGAATCATACGACATTCTGAAAGAGAATATTTTGAGTTCGATAAAAAATTATGGA---CCTGATTCAATAGCTATGTATGGCTCAGGTCAATTTCATACTGAAGATTATTACGTAGCCCAAAAACTTCTCAAGGGAGCAATAGGCACAAATAATTTTGATGCTAATTCAAGACTATGTATGAGCTCAGCAGTAGCTGGATATAACAGAAGTTTTGGCTCTGATGGGCCACCTTGTTGTTATGAAGATATTGATCATTGCTCTTTAATTTTATTAATAGGGACAAATACTGCAGAATGTCATCCCGTTCTTTTTGATCGAATTAAAAAACGTAAAAGAAACGTAAATGATAATTTAAAAGTAATAGTAATTGATCCAAGAGAAACTGAAACTTCATCCATAGCAGATTTTTACTTACAAATTTCTTCTGGAACAGATCTATTTTTATTAATTGGGATTGCGAATTATCTTTATAAGAATCAATTAACTGATCAAAATTTCATTGATAAGTCGACCGAAAGCTATTTTGATTTTGTAAAACATATACAAAAATGGGATTTAAAAAAAATAAGTGAAATTTGCAATATATCCGAGAAAACAATTATTGATATTGCAAAATTATGGGGAGAAAGCAAAAATGTTCTAAGTCTTTGGTCGATGGGTTTGAATCAAAGGCAAGAGGGTACAGCAGCAGTAAATGGGCTAATAAATCTTCATTTAATGACCGGCCAAATAGGCAAAGAAGGTTCTGGTCCTTTTTCCTTAACTGGCCAACCAAACGCTATGGGTGGGAGAGAAGCAGGAGGACTATCGCACCTTCTTCCAGGATATAGGTTTGTAAAAAATAAAATAGATAGGAATGAAATTGAAAAAATATGGGGGTTCCCTGAGGGAAAGATATCTGCAAAACAGGGTCTATCTGCATTTGAACAAATAGAAGCTATAAAAAAAGGATCTGTGAAAATTTGGTGGATTGCAGCTACAAACCCTTTGGTGAGCATGCCTAATTTAAACTTTGTAAAAAAAGCACTTTTAAAATGTCCTTTAATTATCCTTAACGAATCTTATGAACAAAGTGAATCAATTAAATATGCTCATCTAGTATTGCCCGCAGCTCAATGGAGCGAAAAAGATGGTGTTATGACAAATTCAGAAAGAAGAGTAACCCTTTGCCCATCTTTCAGAGATTCGAATAAAAATTCAAAACCAGATTGGCAAATATTTGCTGAATTAGGACAGAAGATAGGCTATTTCAAACAATTTGAATATGAATCTTCATCGGAAGTTTATGATGAATTTTTAAAAACTACTACAAAAAGATTATGCGATATGAGCGGATTATCATATCAATTATTAAAAAATCATGGTCCTCAACAATGGCCTTATCCTAAAGGCAGCGTACCTAGTACATCTTCAAAAAGATTATACGAAGATGGTTATTTCCCAACTGAGACTGGCAAAGCAAATTTTTGTATTGATGATCCTATTGGGTTGGCTGAACCCCCTTCAGATGAGTACCCACTAATTTTGACAATTGGAAGATATCTAAGTCAATGGCATACAATGACAAGAACTTCTAAAGTTCAAAAACTTACAAAAAAGAATCCAGAACCGTTATTGGAAATTAATTCTAAAGATGCTTTATCTTTAAAAATCAAAAATGATGAAATAGTAAAAATTAAATCCAAAAGAGGTGAAGTTCAAGCAAAAGTTCAGATTACTGACAAAATTAAAGTAGGTACAGTTTTTTTACCAATGCATTGGGGTTTTAGTCAAAAAAATATGTGTGAAGTAAACTCTTTGATGCATGAAAAGTCATGCCCGATATCAAAACAACCGGAATTAAAAGCATGCTCAGTAATAATTGTTCCA
>AG-402-A08_2717267282
AATTTAACT---ACTCAATGTCCATATTGCGGCGTTGGATGTGGTCTAGAAATGCAACCACCAGCTGAAGTCGGAAAAGCAGTCCGTAGAGATGCAGGTGGTTATCCGATGTGGAGGTCTAGAGGCGATCGCAATCATCCATCCAACCTTGGACAAATATGTATTAAAGGTGCAACCGTAGGAGAAACCTTGTCTCCGGGGAGATTAAAGCAACCTCTGTATCGAGATAATTTCAATGATAAATATCAACCGATTAGCTGGAATGAAGCTACAGATAAGATAGTTTCACAAATCAAAAAAAGTTTAATCAAAAAAGGT---CCAAACTCTATAGCGATGTATGGTTCTGGACAATTTCATACTGAAGACTACTATATTGCTCAAAAATTACTCAAAGGAGCTTTAGGTACAAATAATTTTGATGCAAATTCAAGACTATGTATGAGCTCAGCTGTCGCTGGATATAATTTAAGTCTTGGATCAGATGGTCCTCCCTGTTGTTATGAAGATCTTGATCACTACACCGTTGCATTCCTCATTGGCACTAATACAGCGGAATGTCATCCAGTACTTTTTCAACGTCTACTCAAAAGGAAAAAACAACATCAAGATAAAGTAAAAATTATTGTTATAGATCCCAGATTAACAGACACTGCAAAAGCTGCTGACATTTATCTACCTATTGCTCCAGGCAGTGACTTAGCCCTGTTGTATGGTATTGCCAATTTAGTTCTGAAAAAGAATGGACAAAATGCAGAATTTATTAAAAATCATACAGATAAATATTCAGAATTCTTAGCGATTATAAAAAATTGGACTCCTAGAAAAGTTGCTCGCTTTTGTGGTATCCCAGAAAAAAAATTAGAAGAAGTAGCTAATTTGTTTAATCATCGCGAAAGGATATTAAGTCTTTGGTCAATGGGTGTAAATCAACGCAGAGAAGGTACTGCAGTTGTAGGCGGACTTATCAATCTACATCTTCTCACGGGACAAATCGGGAAAGAGGGAGCTGGACCTTTTTCGCTTACTGGCCAACCAAATGCTATGGGAGGACGTGAAGCAGGAGGCCTATCTCATCTGCTTCCTGGTTATCGAAATGTTGCCAATAAAAAAGATAGACAAGTAGTCGAAAATCACTGGGATTTTCCGGCTGGAAGTATCTCTGAAGAACCAGGTCTAAACGCCTGGCAACAAATTGAAGCAATGGAAAAAGGAGAAATAGATCTTTGGTGGGTTGCTGCAACTAACCCACTTGTAAGCATGCCTGATCTAAATCGAGTAAAAGCCGCAATAAAAAACTGTTCACTAGTTGTTTTATCCGAAGCATATGAAGATACTGAAACCTCTCATTATGCCCATCTATTATTGCCCGCTGCCCAATGGAGTGAGAAAGCCGGTGTGATGACTAATTCAGAAAGGCGAATCACTTATTGCCCAGCTTTTCGTCCATGCTTTGGTCAAAGTCGTCCCGATTGGGAGATATTTGCTGAAGTAGGCCAAAAACTTGGATTTATTGATCAGTTTACTTATGATTCTTCTTCTGAGGTATATTCAGAGTTTACAGCTCTGACAAGTGGTCGTCTCTGTGATAGTTCGGGTCTTAATCATGAATTACTAACAAGTGTTGGTCCCCAACAATGGCCATTTTCAAAAGGAAGTAATCCTACGAAAAAAGCCAAGCGACTTTATGAAAATAAAAGGTTTGAGACAGCTAATGGTCGAGCCCAGTTTTACACTAAACAACCTCTGGGAATCGCTGAGCCTCCATGCGATATGTACCCGTTAGTCTTAACTGTTGGGCGTTACCTCGGACAATGGCATACCATGACTCGTACTGGAAAAGTAAATCGACTTAATAAAATGCACCCTGAACCATTACTTGAAATTCATCCTATGGATGCAAAAAATATGAATATTAAAGATGGTGAGTTATCTGCTCTTAATTCTCGTCGAGGACATCTTACAGTACGTGTCAAAGAAACTGATCGTATACGTCGAGGCACAGTTTTTCTCCCAATGCACTGGGGCTTCACTCAAACAAATCAATGTGAAACAAATAACTTGATGCATGAACAATCATGTCCCGTATCTAAACAGCCTGAACTAAAAGCAAGTGCTGTAATTGTGGCTCCA
>AG-402-B03_2717269549
AATTTAACT---ACTCAATGTCCATATTGCGGCGTTGGATGTGGTCTAGAAATGCAACCACCAGCTGAAATCGGAAAAGCAGTCCGTAGAGATGCAGATGGTTATCCGATGTGGAGGTCTAGAGGCGATCGCAATCATCCATCCAACCTTGGACAAATATGTATTAAAGGTGCAACCGTAGGAGAAAGCTTGTCTCCAGGGAGATTAAAGCAACCTCTGTATCGAGATAATTTAAATGATAAATATCAACCGATTAGCTGGAATGAAGCTACAGATAAGATAGTTTCACAAATCAAAAAAAGTTTAATCAAAAAAGGT---CCAAACTCTATAGCGATGTATGGTTCTGGACAATTTCATACTGAAGACTACTATATTGCTCAAAAATTACTCAAAGGAGCTTTAGGTACAAATAATTTTGATGCAAATTCAAGACTATGTATGAGCTCAGCTGTCGCTGGATATAATTTAAGTCTTGGATCAGATGGTCCTCCCTGTTGTTATGAAGATCTTGATCACTACACCGTTGCATTCCTCATTGGCACTAATACAGCGGAATGCCATCCAGTACTTTTTCAACGTCTACTCAAAAGGAAAAAACAACATCAAGATAAAGTAAAAATTATTGTTATAGATCCCCGATTAACAGACACTGCAAAAGCTGCTGACATTTATCTACCTATTGCTCCAGGCAGTGACTTAGCCCTGTTATATGGTATTGCCAATTTAGTTCTGAAAAAGAATGGACAAAATGAAGAATTTATTAAAAATCATACAGATAAATATTCAGAATTCTTAGCGATTATAAAAAATTGGACTCCTAGAAAAGTTGCTCGCTTTTGTGGTATCCCAGAAAAAAAATTAGAAGAAGTAGCTAATATGTTTAATCATCGCGAAAGGGTACTAAGTCTTTGGTCAATGGGTGTAAATCAACGTAGAGAAGGTACTGCAGTTGTTGGCGGACTTATCAATCTACATCTTCTCACGGGACAAATCGGGAAAGAGGGAGCTGGACCTTTTTCGCTTACTGGCCAACCAAATGCTATGGGAGGACGTGAAGCAGGAGGCCTATCTCATCTGCTTCCTGGTTATCGAAATGTTGCCAATAAAAAACATAGACAAGTCGTCGAAAATCACTGGGATTTTCCGGCTGGAAGTATCTCTGAAGAACCAGGTTTAAACGCCTGGCAACAAATTGAAGCAATGGAAAAAGGAGAAATAGATCTTTGGTGGGTTGCTGCAACTAACCCACTTGTAAGCATGCCTGATCTAAATCGAGTAAAAGCCGCAATAAAAAACTGTTCACTAGTTGTTTTATCCGAAGCATATGAAGATACTGAAACCTCTCATTATGCCCATCTATTATTGCCCGCTGCACAATGGAGTGAGAAAGCCGGTGTGATGACTAATTCAGAAAGGCGAATCACTTTTTGCCCAGCTTTTCGTCCATGCTTTGGTCAAAGTCGTCCCGATTGGGAGATATTTGCTGAAGTAGGCCAAAAACTTGGATTTATTGATCAGTTTACTTATGATTCTTCTTCTGAGGTATATTCAGAGTTTACAGCTCTGACAAGTGGTCGTCTCTGTGATAGTTCGGGTCTTAATCATGAATTACTAACAAGTGTTGGTCCCCAACAATGGCCATTTCCAAAAGGAAGTAATCCTACGAAAAAAGCGAAGCGACTTTATGAAAATAAAAGGTTTGAGACACCTAATGGTCGAGCCCAGTTTTACACTAAACAACCTCTCGGAATCGCTGAGCCTCCATGCGATATGTACCCGTTAGTCTTAACTGTTGGGCGTTACCTCGGACAATGGCATACCATGACTCGTACTGGAAAAGTAAATCGACTTAATAAAATGCACCCTGAACCATTACTTGAAATTCATCCTATGGATGCAAAAAATATGAATATTAAAGATGGTGAGTTATCTGCTCTTAATTCTCGTCGAGGACATCTTACAGTACGTGTAAAAGAAACTGATCGTATACGTCGAGGCACAGTTTTTCTTCCAATGCACTGGGGCTTCACTCAAACTAATCATTGTGAGACAAACAACTTGATGCATGAACAATCATGTCCCATATCTAAACAGCCTGAACTAAAAGCAAGCGCTGTAATTGTGGCTCCA
>AG-402-B05_2717271154
AATTTAACT---ACTCAATGTCCATATTGCGGCGTTGGATGTGGTCTAGAAATGCAACCACCAGCTGAAATCGGAAAAGCAGTCCGTAGAGATGCAGATGGTTATCCGATGTGGAGGTCTAGAGGCGATCGCAATCATCCATCCAACCTTGGACAAATATGTATTAAAGGTGCAACCGTAGGAGAAAGCTTGTCTCCAGGGAGATTAAAGCAACCTCTGTATCGAGATAATTTAAATGATAAATATCAACCGATTAGCTGGAATGAAGCTACAGATAAGATAGTTTCACAAATCAAAAAAAGTTTAATCAAAAAAGGT---CCAAACTCTATAGCGATGTATGGTTCTGGACAATTTCATACTGAAGACTACTATATTGCTCAAAAATTACTCAAAGGAGCTTTAGGTACAAATAATTTTGATGCAAATTCAAGACTATGTATGAGCTCAGCAGTCGCTGGATATAATTTAAGTCTTGGATCAGATGGTCCTCCCTGTTGTTATGAAGATCTTGATCACTACACCGTTGCATTCCTCATTGGCACTAATACAGCGGAATGCCATCCAGTACTTTTTCAACGTCTACTCAAAAGGAAAAAACAATATCAAGATAAAGTAAAAATTATTGTTATAGATCCCAGATTAACAGACACTGCAAAAGCTGCTGACATTTATCTACCTATTGCTCCAGGTAGTGACTTAGCCCTGTTATATGGTATTGCCAATTTAGTTCTGAAAAAGAATGGACAAAATGCAGAATTTATTAAAAATCATACAGATAAATATTCAGAATTCTTAGCGATTATAAAAAATTGGACTCCTAGAAAAGTTGCTCGCTTTTGTGGTATCCCAGAAAAAAAATTAGAAGAAGTAGCTAATATGTTTAATCATCGCGAAAGGGTACTAAGTCTTTGGTCAATGGGTGTAAATCAACGCAGAGAAGGTACTGCAGTTGTTGGCGGACTTATCAATCTACATCTTCTCACGGGACAAATCGGGAAAGAGGGAGCTGGACCTTTTTCGCTTACTGGCCAACCAAATGCTATGGGAGGACGTGAAGCAGGAGGCCTATCTCATCTACTTCCTGGTTATCGAAATGTTGCCAATAAAAAACATAGACAAGTCGTCGAAAATCACTGGGATTTTCCGGCTGGAAGTATCTCTGAAGAACCAGGTTTAAACGCCTGGCAACAAATTGAAGCAATGGAAAAAGGAGAAATAGATCTTTGGTGGGTTGCTGCAACTAACCCACTTGTAAGCATGCCTGATCTAAATCGAGTAAAAGCCGCAATAAAAAACTGTTCACTAGTTGTTTTATCCGAAGCATATGAAGAGACTGAAACCTCTCATTATGCCCATCTATTATTGCCCGCTGCACAATGGAGTGAGAAAGCCGGTGTGATGACTAATTCAGAAAGGCGAATCACTTATTGCCCAGCTTTTCGTCCATGCTTTGGTCAAAGTCGTCCCGATTGGGAGATATTTGCTGAAGTAGGCCAAAAACTTGGATTTATTGATCAGTTTACTTATGATTCTTCTTCTGAGGTATATTCAGAGTTTACAGCTCTGACAAGTGGTCGTCTCTGTGATAGTTCGGGTCTTAATCATGAATTACTAACAAGTGTTGGTCCCCAACAATGGCCATTTTCAAAAGGAAGTAATCCTACGAAAAAAGCCAAGCGACTTTATGAAAATAAAAAGTTTGAGACACCTAATGGTCGAGCCCAGTTTTACACTAAACAACCTCTGGGAATCGCTGAGCCTCCATGCGATATGTACCCGTTAGTCTTAACTGTTGGGCGTTACCTCGGACAATGGCATACCATGACTCGTACTGGAAAAGTAAATCGACTTAAAAAAATGCACCCTGAACCATTACTTGAAATTCATCCTATGGATGCAAAAAATATGAATATTAAAAATGGTGAGTTATCTGCTGTTAATTCTCGTCGAGGACATCTTACAGTACGTGTAAAAGAAACTGATCGTATACGTCGAGGCACGGTTTTTCTCCCAATGCACTGGGGCTTCACTCAAACTAATCATTGTGAGACAAACAACTTGATGCATGAACAATCATGTCCCATATCTAATCAGCCTGAACTAAAAGCAAGCGCTGTAATTGTGGCTCCA
>AG-402-B19_2717659493
AATTTAACT---ACTCAATGTCCATATTGCGGAGTTGGATGTGGTCTAGAAATGCAACCACCAGCTGAAATCGGAAAGGCAGTCCGTAGAGATGCAGATGGTTATCCGATGTGGAGGTCTAGAGGAAATCGCAATCATCCATCCAACCTTGGACAAATATGTATTAAAGGTGCAACCGTAGGAGAAACCTTGTCTCCAGGAAGATTAATTCAACCTCTGTTTCGAAAGAATTTCAATGATAAATATCAACCGATTAGCTGGAATGAAGCTACAGATAAGATAGTTTCACAAATCAAGAAAAGTTTAATCAAAAAAGGT---CCAAACTCTATAGCGATGTATGGTTCTGGACAATTTCATACTGAAGACTACTATATTGCTCAAAAATTACTCAAAGGAGCTTTAGGTACAAATAATTTCGATGCAAATTCAAGACTATGTATGAGCTCAGCTGTAGCTGGATATAATTTAAGTTTTGGATCAGATGGTCCTCCATGTTGTTATGAAGATCTTGATCACTACACCGTTGCATTCCTTATTGGTACTAATACTGCGGAATGCCATCCAGTACTTTTTCAACGTCTACTCAAAAGGAAAAAACAACATCGTGATAAAGTAAAAATTATTGTTATAGATCCAAGATTAACCGACACTGCAAAAGCTGCTGACATTTACCTGCCTATTGCTCCAGGCAGTGACTTAGCTCTGTTATATGGTATTGCCCATTTGGTTCTGAAAAAGAACGGGCAAAATACAGAATTTATTGAACATCATACAGATAAATATTCAGAATTTTTAGAGATTATAAAAAATTGGACACCACGAAAAGTTGCTCGCTTTTGTGGTATCCCAGAAAAAAAATTAGAAGAAGTAGCTAATATGTTTAATCATCACGAAAGGGTGCTCAGTCTTTGGTCAATGGGTGTAAATCAACGCAGAGAAGGTACTGCGGTTGTTGGCGGACTTATCAATCTACATCTTCTTACAGGGCAAATTGGGAAAGAAGGAGCAGGACCTTTTTCACTTACTGGCCAACCAAATGCTATGGGAGGACGGGAAGCAGGAGGCCTATCTCATCTACTTCCTGGTTATCGAAATATTTCTAATACGGAGCATAGACAAGTAGTCGAAAATCACTGGGATTTTCCTGCAGGAAGTATCTCTGAAGAACCAGGTTTAAATGCCTGGCAACAAATAGAAGCAATGGAAAAAGGAGAAATAGATCTTTGGTGGGTGGCTGCAACTAACCCACTCGTAAGCATGCCTGATCTAAATCGAGTAAAAGCAGCAATAAAAAACTGTTCACTGGTTGTTTTGTCTGAAGCATATATAAATACTGAAACCTCTCATTACGCCCACCTATTATTGCCCGCTGCACAGTGGAGTGAGAAAGCAGGTGTGATGACTAACTCAGAAAGGCGAATTACTTATTGTCCAGCTTTTCGTCCTTGCTTTGGTCAAAGTCGTGCAGATTGGGAGATCTTTGCTGAAGTAGGCCAAAAACTTGGATTTATTGATCAGTTTACTTACAATTCTGCTTCTGAGGTATATTCAGAATTCACAGCTCTGACAAGTGGTCGTCTTTGTGATAGTTCGGGACTTAATCATGAATTATTAAAAAGTATTGGTCCCCAACAATGGCCATTTCCAAGAGAGAGTAATCCTACGAAAAAAGCCAAGCGACTTTATGAAGATAAAAAGTTTGCGACACCTAATGGTCGAGCCCAGTTTTACACCAAGGAACCTCTGGGAATTGCTGAGCCTCCATGCGATATGTACCCCTTAGTCTTAACGGTTGGGCGTTACCTCGGACAATGGCATACCATGACTCGTACGGGGAAAGTAAATCGACTCAATAAAATGCACCCTGAGCCATTACTTGAAATTCATCCAATGGATGCAAAAGATATGAATATTAAAGATGGTGAGTTATCTGCTCTTAATTCTCGTCGAGGACATCTTACAGTACGTGTAAAAGAAACTGATCGTATACGTCGAGGCACAGTTTTTCTCCCAATGCACTGGGGTTTCACTCAAGCAAATCACTGTGAGACAAATAACTTAATGCATGAACAAGCATGTCCCGTATCTAAACAGCCTGAACTAAAAGCAAGCGCTGTAATTGTAGCTCCA
>AG-402-C09_2717274173
AATTTAACT---ACTCAATGTCCATATTGCGGCGTTGGATGTGGTCTAGAAATGCAACCACCAGCAGAAATCGGAAAAGCAGTCCGTAGAGATGCAGATGGTTATCCGATGTGGAGGTCTAGAGGCGATCGTAATCATCCATCCAACCTAGGTCAAATATGTATTAAAGGTGCAACCGTAGGAGAAACCTTGTCTCCAGGGAGATTAAAGCAACCTCTGTATCGAGATAATTTAAATGATAAATATCAACCGATTAGCTGGAATGAAGCTACAGATAAGATAGTTTCACAAATCAAAAAAAGTTTAATCAAAAAAGGT---CCAAACTCTATAGCGATGTATGGTTCTGGACAATTTCATACTGAAGACTACTATATTGCTCAAAAATTACTCAAAGGAGCTTTAGGTACAAATAATTTTGATGCAAATTCAAGACTATGTATGAGCTCAGCTGTCGCTGGATATAATTTAAGTCTTGGATCAGATGGTCCTCCCTGTTGTTATGAAGATCTTGATCACTACACCGTTGCATTCCTCATTGGCACTAATACTGCGGAATGCCATCCAGTACTTTTTCAACGTCTACTCAAAAGAAAAAAACAACATCAAGATAAAGTAAAAATTATTGTTATAGATCCCAGATTAACAGACACTGCAAAAGCTGCTGACATTTATCTACCTATTGCTCCAGGCAGTGACTTAGCCCTGTTATATGGTATTGCCAATTTAGTTCTAAAAAAGAATGGACAAAATGCAGAATTTATTAAAAATCATACAGATAAATATTCAGAATTCTTAGCGATTATACAAAATTGGACTCCTAAAAAAGTTGCTCGCTTTTGTGGTATCCCAGAAAAAAAATTAGAAGAAGTAGCTAATATGTTTAATCATCGCGAAAGGGTACTAAGTCTTTGGTCAATGGGTGTAAATCAACGCAGAGAAGGTACTGCAGTTGTTGGCGGACTTATCAATCTACATCTTCTCACGGGACAAATCGGGAAAGAGGGAGCTGGACCTTTTTCGCTTACTGGCCAACCAAATGCTATGGGAGGACGTGAAGCAGGAGGCCTATCTCATCTACTTCCTGGTTATCGAAATGTTGCCAATAAAAAACATAGACAAGTCGTAGAAAATCACTGGGATTTTCCGGCTGGAAGTATCTCTGAAGAACCAGGTTTAAACGCCTGGCAACAAATTGAAGCAATGGAAAAAGGAGAAATAGATCTTTGGTGGGTTGCTGCAACTAACCCACTTGTAAGCATGCCTGATCTAAATCGAGTAAAAGCCGCAATAAAAAACTGTTCACTAGTTGTTTTATCCGAAGCATATGAAGATACTGAAACCTCTCATTATGCCCATCTATTATTGCCCGCTGCACAATGGAGTGAGAAAGCCGGTGTGATGACTAATTCAGAAAGACGAATCACTTATTGCCCAGCTTTTCGTCCATGCTTTGGTCAAAGTCGTCCCGATTGGGAGATATTTGCTGAAGTAGGCCAAAAACTTGGATTTATTGATCAGTTTACTTATGATTCTTCTTCTGAGGTATATTCAGAGTTTACAGCTCTGACAAGTGGTCGTCTCTGTGATAGTTCGGGTCTTAATCATGAATTACTAACAAGTGTTGGTCCCCAACAATGGCCATTTTCAAAAGGAAGTAATCCTACGAAAAAAGCCAAGCGACTTTATGAAAATAAAAGGTTTGAGACACCTAATGGTCGAGCCCAGTTTTACACTAAACAACCTCTGGGAATCGCTGAGCCTCCATGCGATATGTACCCGTTAGTCTTAACTGTTGGGCGTTACCTCGGACAATGGCATACCATGACTCGTACTGGAAAAGTAAATCGACTTAATAAAATGCACCCTGAACCATTACTTGAAATTCATCCTATGGATGCAAAAAATATGAATATTAAAGATGGTGAGTTATCTGCTCTTAATTCTCGTCGAGGACATCTTACAGTACGTGTAAAAGAAACTGATCGTATACGTCGAGGCACAGTTTTTCTCCCAATGCACTGGGGCTTCACTCAAACTAATCATTGTGAGACAAACAACTTGATGCATGAACAATCATGTCCCATATCTAAACAGCCTGAACTAAAAGCAAGCGCTGTAATTGTGGCTCCA
>AG-402-E17_2717277026
AATTTAACT---ACTCAATGTCCATATTGTGGAGTTGGATGTGGTCTAGAAATGCAACCACCAGCTGAAATCGGAAAGGCAGTCCGTAGAGATGCAGATGGTTATCCGATGTGGAGGTCTAGAGGAAATCGCAATCATCCATCCAACCTTGGACAAATATGTATTAAAGGTGCAACCGTAGGAGAAACCTTGTCTCCAGGGAGATTAATTCAACCTCTGTATCGAGATAATTTCAATGATAAATATCAACCGATTAGCTGGAATGAAGCTACAGATAAGATAGTTTCACAAATCAAGAAAAGTTTAATCAAAAAAGGT---CCAAACTCTATAGCGATGTATGGTTCTGGACAATTTCATACTGAAGACTACTATATTGCTCAAAAATTACTCAAAGGAGCTTTAGGTACAAATAATTTCGATGCGAATTCAAGACTATGTATGAGCTCAGCTGTAGCTGGATATAATTTAAGTTTTGGATCAGATGGTCCTCCATGTTGTTATGAAGATCTTGATCACTACACCGTTGCATTCCTTATTGGTACTAATACTGCGGAATGCCATCCAGTACTTTTTCAACGTCTACTCAAAAGGAAAAAACAACATCGTGATAAAGTAAAAATTATTGTTATAGATCCAAGATTAACCGACACTGCAAAAGCTGCTGACATTTACCTGCCTATTGCTCCAGGCAGTGACTTAGCTCTGTTATATGGTATTGCCCATTTGGTTCTCAAAAAGAACGGGCAAAATACAGAATTTATTGAAAATCATACAGATAAATATTCAGAATTTTTAGAGATTATAAAAAATTGGACACCAAGAAAAGTTGCTCGCTTTTGTGGTATCCCAGAAAAAAAATTAGAAGAAGTAGCTAATATGTTTAATCATCACGAAAGGGTGCTCAGTCTTTGGTCAATGGGTGTAAATCAACGCAGAGAAGGTACTGCGGTTGTTGGCGGACTTATTAATCTACATCTTCTTACAGGGCAAATTGGGAAAGAAGGAGCAGGACCTTTTTCACTTACTGGCCAACCAAATGCTATGGGAGGACGGGAAGCAGGAGGGCTATCTCATCTACTTCCTGGTTATCGAAATATTTCTAATACGGAGCATAGACAAGTAGTCGAAAATCACTGGGATTTTCCTGCTGGAAGTATCTCTGAAGAACCAGGTTTAAATGCCTGGCAACAAATAGAAGCAATGGAAAAAGGAGAAATAGATCTTTGGTGGGTGGCTGCAACTAACCCACTTGTAAGCATGCCTGATCTAAATCGAGTAAAAGCAGCAATAAAAAACTGTTCACTGGTTGTTTTATCTGAAGCATATATAAATACTGAAACCTCTCATTACGCCCACCTGTTATTGCCCGCTGCACAGTGGAGTGAGAAAGCAGGTGTGATGACTAACTCAGAAAGGCGAATTACTTATTGTCCAGCTTTTCGTCCTTGCTTTGGTCAAAGTCGTGCAGATTGGGAGATCTTTGCTGAAGTAGGCCAAAAACTTGGATTTGTTGATCAGTTTACTTACAATTCTGCTTCTGAGGTATATTCAGAATTCACAGCTCTGACAAGTGGTCGTCTTTGTGATAGTTCGGGACTTAATCATGAATTATTAAAAAGTATTGGTCCCCAACAATGGCCATTTCCAAGAGAGAGTAATCCTACGAAAAAAGCCAAACGACTTTATGAAGATAAAAAGTTTGCGACACCTAATGGTCGAGCCCAGTTTTACACCAAGGAACCTCTGGGAATTGCTGAGCCTCCATGCGATATGTACCCCTTAGTCTTAACGGTTGGGCGTTACCTAGGACAATGGCATACCATGACTCGTACGGGGAAAGTAAATCGACTCAATAAAATGCACCCTGAGCCATTACTTGAAATTCATCCAATGGATGCAAAAGATATGAATATTAAAGATGGTGAGTTATCTGCTCTTAATTCTCGTCGAGGACATCTTACAGTACGTGTAAAAGAAACTGATCGTATACGTCGAGGCACAGTTTTTCTCCCAATGCACTGGGGTTTCACTCAAGCAAATCACTGTGAGACAAATAACCTAATGCATGAACAAGCATGTCCTGTATCTAAACAGCCTGAACTAAAAGCAAGCGCTGTAATTGTAGCTCCA
>AG-402-F05_2717279705
AATTTTACTAAAAGTCAATGCCCATATTGCGGTGTTGGCTGTGGTTTAAAAATGAAGCCTAAA------------AGTTCGGTTTCTGATGATAAA---------------TGGTTAGTCAGTGGAGATAGGGATAGTCCTTCAACTCAAGGTAAATTGTGCGTAAAAGGAGCAACAGTATGTGAGACCCTAAAAGATGGGAGATTAAAAGAACCACTTTATAGGGAAAATTTAAATGAAGAATTTAAAGAAATTTCCTGGGACGAATCATACGAAATTCTGAAAGAGAATATTTTGAGTTCTATAAAAAATTATGGA---CCTGATTCAATAGCTATGTATGGCTCAGGTCAATTTCATACTGAAGATTATTACGTAGCCCAAAAGCTTCTCAAGGGAGCAATAGGCACAAATAATTTTGATGCTAATTCAAGACTATGTATGAGCTCAGCAGTAGCTGGATATAACAGAAGTTTTGGCTCTGATGGCCCACCTTGTTGTTATGAAGATATTGATCATTGCTCTTTAATTTTATTAATAGGGACAAATACTGCAGAATGTCATCCCGTTCTTTTTGATCGAATTAAAAAACGTAAAAGAAACGTAAATGATAATTTAAAAGTAATAGTAATTGATCCAAGAGAAACTGAAACTTCATCCATAGCAGATTTTTACTTACAAATTTCTTCTGGAACAGATCTATTTTTATTTATTGGGATTGCGAATTATCTTTATAAGAATCAATTAACTGATCAAATTTTCATTGATAAGTCGACCGAAAGCTATTTTGATTTTGTAAAACATATACAAAAATGGGATTTAAAAAAAATAAGTGAAATTTGCAATATATCCGAGAAAACAATTATTGATATTGCAAAATTATGGGGAGAAAGCAAAAATGTTCTAAGTCTTTGGTCGATGGGTTTGAATCAAAGGCAAGAGGGTACAGCAGCAGTAAATGGGCTAATAAATCTTCATTTAATGACCGGCCAAATAGGCAAAGAAGGTTCTGGTCCTTTTTCCTTAACTGGCCAACCAAACGCTATGGGTGGGAGAGAAGCAGGAGGACTATCGCATCTTCTTCCAGGATATAGGTTTGTAAAAAATAAAATAGATAGGAATGAAATTGAAAAAATATGGGGGTTCCCTGAGGGAAAGATATCTGCAAAACAGGGTCTATCTGCATTTGAACAAATAGAAGCTATAAAAAAAGGATCTGTGAAAATTTGGTGGATTGCAGCTACGAACCCTTTGGTTAGCATGCCTAATTTAAACTTTGTAAAAAAAGCACTTTTAAAATGTCCTTTAATTATCCTGAACGAATCTTATGAACAAAGTGAATCAATTAAATATGCTCATCTAGTATTGCCCGCAGCTCAATGGAGCGAAAAAGATGGTGTTATGACAAATTCAGAAAGAAGAGTAACACTTTGCCCATCTTTCAGAGAATCGAATAAAAATTCAAAACCAGATTGGCAGATATTTGCTGAATTAGGACAGAAGATAGGCTATTTCAAACAATTTGAATATGAATCTTCATCGGAAGTTTATGATGAATTTTTAAAAACTACTACAAAAAGATTATGCGATATGAGCGGATTATCATATCAATTATTAAATAATCATGGTCCTCAACAATGGCCTTATCCTAAAGGCAGCGTACCTAGTACATCTTCAAAAAGATTATATGAAGATGGTTATTTCCCAACTGAGACTGGCAAAGCAAATTTTTGTATTGATGATCCTATTGGGTTGGCTGAACCCCCTTCAGATGAGTACCCACTAATTTTGACAATTGGAAGATATCTAAGTCAATGGCATACAATGACAAGAACTTCTAAAGTTCAAAAACTTACAAAAAAGAATCCAGAACCGTTATTGGAAATTAATTCTAAAGATGCTTTATCTTTAAAAATCAAAAATGATGAAATAGTAAAAATTAAATCCAAAAGAGGGGAAGTTCAAGCAAAAGTTCTGATTACTGACAAAATTAAAGCAGGTACAGTTTTTTTACCAATGCATTGGGGTTTTAATCAAAAAAATATGTGTGAAGTAAACTCTTTGATGCATGAAAAGTCATGCCCGATATCAAAACAACCGGAATTAAAAGCATGCTCAGTAATAATTGTTCCA
>AG-402-G06_2717152491
AATTTAACT---ACTCAATGTCCATATTGTGGCGTTGGATGTGGTCTAGAAATGCAACCACCAGCTGAAGTCGGAAAGGCAGTCCGTAGAGATGCAGATGGTTATCCGATGTGGAGATCTAGAGGAGATCGCAATCATCCATCCAGCCTTGGACAAATATGTATTAAAGGTGCAACAGTAGGAGAAACCTTGTCTCCAGGGAGATTAAATCAACCTCTATATCGAGATAATTTCAATGATAAATATCAACCGATTAGCTGGAATGAAGCTACAGATAAGATAGTTTCACAGATCAAAAAAAGTTTAATCCAAAAAGGT---CCCAACTCTATAGCAATGTACGGTTCTGGACAATTTCATACTGAAGACTACTATATTGCTCAAAAATTACTCAAAGGAGCTTTAGGTACAAATAATTTTGATGCAAATTCAAGACTATGCATGAGCTCAGCTGTGGCTGGATATAATTTAAGTCTTGGATCAGATGGTCCTCCTTGTTGTTATGAAGATCTTGATCACTACACCGTTGCATTCCTTATTGGCACTAATACTGCGGAATGCCATCCAGTACTTTTTCAACGTCTACTAAAAAGGAAAAAACAACATCGTGATAAAGTAAAAATTATTGTTATAGATCCAAGATTAACCGACACTGCAAAAGCTGCAGACATTTATTTACCTATTGCTCCCGGCAGTGACTTAGCTCTGTTATATGGTATTGCTCATTTAGTTCTGAAAAAGAATGGGCAAAATACAGAATTTATTGAAAATCATACAGATCAATATTCAGAATTCTTAGAGATTGTCAAAAATTGGACGCCACGAAAAGTTGCTCGCTTTTGTGGTATCCCAGAAAAAAAATTAGAAGAAGTGGCTAATGTGTTTAATCATCACGAAAGAGTGCTCAGTCTTTGGTCAATGGGTGTAAATCAACGCAGAGAAGGTACTGCAGTTGTTGGCGGACTTATCAATCTACATCTTCTTACAGGACAAATTGGGAAAGAGGGAGCAGGCCCTTTCTCACTAACAGGCCAACCAAATGCTATGGGAGGACGTGAAGCAGGAGGCCTATCTCATCTACTACCGGGTTATAGACATGTTGCCAGTAAACAACATAGACAAGTAGTCGAAAATCACTGGGATTTTCCGGCTGGAAGTATCTCTAAAGAACCAGGTCTAAATACCTGGCAACAAATTGAAGCAATGGAAAAAGGAGAAATAGATCTTTGGTGGGTGGCTGCAACCAACCCACTTGTAAGCATGCCTGATCTAAATCGAGTGAAAGCAGCAATAAAAAACTGTTCACTCGTTGTTTTATCTGAAGCTTATAGAAATACTGAAACCTCTCATTACGCCCACCTATTATTACCCGCGGCTCAGTGGAGTGAGAAAGCCGGCGTAATGACTAACTCAGAAAGGCGAATTACTTATTGTCCAGCTTTTCGTCCTTGCTTTGGTCAAAGTCGTCCAGATTGGGAGATCTTTGCTGAAGTAGGCCAAAAACTTGGATTTATTGATCAGTTTACTTACGGTTCTTCTTCTGAGGTATATTCAGAATTCACAGCTCTGACACACGGTCGTTTTTGTGATAGTTCGGGACTTAATCATGAATTACTAAAAAGTATTGGTCCCCAACAGTGGCCATTTCCAAAGGGGAGTAATCCTACGAAAGAAGCCAAGCGACTTTATGAAGATAAAAGGTTTGCAACACCTAATGGTCGAGCCCAATTTTACACTAAGCAACCTATGGGAATCGCTGAACCTCCATGCGATATGTACCCGTTAGTCTTAACTGTTGGGCGTTACCTAGGACAATGGCATACCATGACTCGTACTGGGAAGGTAAATCGGCTCAATAAAATGCACCCTGAACCATTACTTGAAATTCATCCTATGGATGCAAAAGATATGAATATTAAAGATGGTGAGTTATCTGCTCTTAATTCTCGTAGAGGACATCTTACGGTACGTGTAAAAGAAACCGATCGCATACGTCGAGGCACAGTTTTTCTCCCAATGCACTGGGGCTTCACTCAAACAAATTACTGTGAAACAAATAACTTGATGCATGAACAATCATGTCCCGTATCTAAACAGCCTGAACTAAAAGCAAGTGCTGTAATTGTGGCTCCA
>AG-402-G08_2717280589
AATCTAACT---TCTCAATGTCCATATTGCGGAGTTGGATGTGGTCTAGAAATGCAACCACCAGCTGAAAGCGGAAAGGCAGTCCGTAGAGATGCAGATGGTTATCCGATGTGGAGGTCTAGAGGAGATCGCAATCATCCATCCAATCTTGGACAAATATGTATTAAAGGTGCAACCGTAGGAGAAACCTTGTCTCCAGGGAGATTAAATCAACCACTATATCGAGATAATTTAAATGATAAATATCAATCGATTAGCTGGAATGAAGCTACAGATAAGATAGTTTCACAGATCAAAAAAAGTTTAATCAAAAAAGGT---CCAAACTCCATAGCAATGTATGGTTCTGGACAATTTCATACTGAAGACTACTATATTGCTCAAAAATTACTCAAAGGAGCCTTAGGTACAAATAATTTTGATGCAAATTCAAGACTATGTATGAGCTCAGCTGTAGCTGGATATAATTTAAGTCTTGGATCAGATGGCCCTCCATGTTGTTATGAAGATCTTGATCACTACACCGTTGCATTCCTTATCGGTACTAATACTGCGGAATGCCATCCAGTACTTTTTCAACGTCTACTCAAAAGGAAAAAACAACATCCTGATAAAGTAAAAATTATTGTTATAGATCCAAGATTAACCGACACTGCAAAAGCTGCTGACATTTACCTGCCTGTTGCTCCAGGCAGTGACTTGGCTTTGTTATATGGTATTGCCCATTTGGTTCTTAAAAAGAACGGGCAAAATACAGAATTTATTGAAAATCATACAGATAAATATTCAGAATTCTTAGAGATTACAAGAAATTGGACGCCACAAAAAGTTGCTCGCTTTTGTGGTATCCCAGAAAAAAAATTAGAAGAAGTAGCTAATATGTTTAATCAGCACGAAAGGGTGCTCAGTCTTTGGTCAATGGGTGTAAATCAACGCAGAGAAGGTACTGCAGTTGTTGGCGGACTTATCAATCTTCATCTTCTTACAGGGCAAATTGGGAAAGAGGGAGCAGGACCTTTTTCACTTACTGGCCAACCAAATGCTATGGGAGGACGGGAAGCAGGAGGCCTATCTCATCTGCTTCCTGGTTATCGAAATATTTCTAATACGGAACATAGAAAAGTAGTCGAAAATCACTGGGATTTTCCTGCTGGAAGTATCTCTGAAAAACCAGGTTTAAATGCTTGGCAACAAATAGAAGCAATGGAAAAAGGAGAAATAGATCTTTGGTGGGTCGCTGCAACTAACCCACTTGTAAGCATGCCTGATCTAAATCGAGTAAAAGCAGCAATAAAAAACTGTTCATTAGTTGTTTTATCCGAAGCATATACAAATACTGAAACCTCTCATTACGCCCACCTGTTATTACCCGCTGCACAGTGGAGTGAGAAAGCCGGTGTGATGACTAACTCAGAAAGGCGAATTACTTATTGTCCAGCTTTTCGTCCTTGCTTTGGTCAAAGTCGTCCAGATTGGGAGATCTTTGCTGAAGTAGGCCAAAAACTTGGATTTATTGATCAGTTTACTTACGATTCTTCATCTGAGGTATATTCAGAATTCACAGCTCTGACAAGTGGTCGTCTTTGCGATAGTTCGGGACTTAATCATGAATTACTAAAAAGTATTGGCCCCCAACAATGGCCATTTCCAAGAGAGAGTAATCCGACGAAAGAAGCCAAGCGACTTTATGAAGATAAAAGGTTTGCAACACCTAATGGTCGAGCCCAGTTTTACACTAAGCAACCTCTAGGAATTGCTGAGCCTCCATGCGATATGTACCCCTTAGTCTTAACTGTTGGGCGTTACCTAGGACAATGGCATACCATGACTCGTACTGGAAAGGTAAATCGACTCAAAAAAATGCACCCTGAACCACTACTTGAAATTCATCCTATGGATGCAAAAGATATGAATATCAAAGATGGTGAGTTATCTGCTCTTAATTCTCGTAGAGGATATCTTACGGTACGTGTAAAAGAAACTGGTCGTATACGTCGAGGCACAGTTTTTCTCCCAATGCATTGGGGCTTCACTCAAACAAATCACTGTGAGACAAATAACTTGATGCATGAACAATCATGTCCCATATCTAAACAACCTGAACTAAAAGCAAGCGCTGTAATTGTGGCTCCA
>AG-402-G19_2717663530
AATTTAACT---ACTCAATGTCCATATTGCGGCGTTGGATGTGGTCTAGAAATGCAAGCACCAGCTGAAATCGGAAAAGCAGTCCGTAGAGATGCAGATGGTTATCCGATGTGGAGGTCTAGAGGCGATCGCAATCATCCATCCAACCTTGGACAAATATGTATTAAAGGTGCAACCGTAGGAGAAACCTTGTCTCCAGGGAGATTAAAGCAACCTCTGTATAGAGATAATTTAAATGATAAATATCAACCGATTAGTTGGAGTGAAGCTACAGATAAGATAGTTTCACAAATCAAAAAAAGTTTAATCAAAAAAGGT---CCAAACTCTATAGCGATGTATGGTTCTGGACAATTTCATACTGAAGACTACTATATTGCTCAAAAATTACTCAAAGGAGCTTTAGGTACAAATAATTTTGATGCAAATTCAAGACTATGCATGAGCTCAGCTGTCGCTGGATATAATTTAAGTCTTGGATCAGATGGTCCTCCCTGTTGTTATGAAGATCTTGATCACTACACCGTTGCATTCCTCATTGGCACTAATACAGCGGAATGCCATCCAGTACTTTTTCAACGTCTACTCAAAAGGAAAAAACAACATCAAGATAAAGTAAAAATTATTGTTATAGATCCCAGATTAACAGATACTGCAAAAGCTGCTGACATTTATCTACCTATTGCTCCAGGCAGTGACTTAGCCCTGTTATATGGTATTGCCAATTTAGTTCTAAAAAAGAATGGACAAAATGCAGAATTTATTAAAAATCATACAGATAAATATTCAGAATTCTTAGCGATTATAAAAAATTGGACTCCTAGAAAAGTTGCTCGCTTTTGTGGTATCCCAGAAAAAAAATTAGAAGAAGTAGCTAATATGTTTAATCATCGCGAAAGGGTACTAAGTCTTTGGTCAATGGGTGTAAATCAACGCAGAGAAGGTACTGCAGTTGTTGGCGGACTTATCAATCTACATCTTCTCACGGGACAAATCGGGAAAGAGGGAGCTGGACCTTTTTCGCTTACTGGCCAACCAAATGCTATGGGAGGACGTGAAGCAGGAGGCCTATCTCATCTACTTCCTGGTTATCGAAATGTTGCCAATAAAAAACATAGACAAGTCGTCGAAAATCACTGGGATTTTCCGGCTGGAAGTATCTCTGAAGAACCAGGTTTAAACGCCTGGCAACAAATTGAAGCAATGGAAAAAGGAGAAATAGATCTTTGGTGGGTTGCTGCAACTAACCCACTTGTAAGCATGCCTGATCTAAATCGAGTAAAAGCCGCAATAAAAAACTGTTCACTAGTTGTTTTATCCGAAGCATATGAAGATACTGAAACCTCTCATTATGCCCATCTATTATTGCCCGCTGCACAATGGAGTGAGAAAGCCGGTGTGATGACTAATTCAGAAAGACGAATCACTTTTTGCCCAGCTTTTCGTCCATGCTTTGGTCAAAGTCGTCCCGATTGGGAGATATTTGCTGAAGTAGGCCAAAAACTTGGATTTATTGATCAGTTTACTTATGATTCTTCTTCTGAGGTATATTCAGAGTTTACAGCTCTGACAAGTGGTCGTCTCTGTGATAGTTCGGGTCTTACTCATGAATTACTAACAAGTGTTGGTCCCCAACAATGGCCATTTTCAAAAGGAAGTAATCCTACGAAAAAAGCGAAGCGACTTTATGAAAATAAAAGGTTTGAGACACCTAATGGTCGAGCCCAGTTTTACACTAAACAACCTCTGGGAATCGCTGAGCCTCCATGCGATATGTACCCGTTAGTCTTAACTGTTGGGCGTTACCTCGGACAATGGCATACCATGACTCGTACTGGAAAAGTAAATCGACTTAATAAAATGCACCCTGAACCATTACTTGAAATTCATCCTATGGATGCAAAAAATATGAATATTAAAGATGGTGAGTTGTCTGCTCTTAATTCTCGTCGAGGACATCTTACAGTACGTGTAAAAGAAACTGATCGTATACGTCGAGGCACAGTTTTTCTACCAATGCACTGGGGCTTCACTCAAACTAATCATTGCGAGACAAACAACTTGATGCATGAACAATCATGTCCCATATCTAAACAGCCTGAACTAAAAGCAAGCGCTGTAATTGTGGCTCCA
>AG-402-G23_2667718691
AATTTTGCTAAAAGTCAATGCCCATATTGCGGTGTTGGCTGTGGTTTAAAAATGAAGCCTAAA------------AGTTCGGTTTCTGATGATAAA---------------TGGTTAGTAATTGGAGATAGGGATAGTCCTTCAACTCAAGGTAAATTGTGCGTAAAAGGAGCAACAGTATGTGAGACTCTAAAAGATGGGAGATTAAAAGAACCACTTTATAGGGAAAATTTAAATGAAGAATTTAAAGAAATTTCCTGGGACGAATCATACGAAATTCTGAAAGAGAATATTTTGAGTTCTATAAAAAATTATGGA---CCTGATTCAATAGCTATGTATGGCTCAGGTCAATTTCATACTGAAGATTATTACGTAGCCCAAAAGCTTCTCAAGGGAGCAATAGGCACAAATAATTTTGATGCTAATTCAAGACTATGTATGAGCTCAGCAGTAGCTGGCTATAACAGAAGTTTTGGCTCTGACGGCCCACCTTGTTGTTATGAAGATATTGATCATTGTTCCTTAATTTTATTAATAGGGACAAATACTGCAGAATGTCATCCCGTTCTTTTTGATCGAATTAAAAAACGTAAAAGAAACGTAAATGATAATTTAAAAGTTATAGTAATCGATCCAAGAGAAACTGAAACTTCCTCCATAGCAGATTTTTACTTACAAATTTCTTCTGGAACAGATCTTTTTTTATTTATTGGGATTGCTAATTATCTTTATAAGAATCAATTGACTGATCAAAATTTCATTGATAAGTCGACCGAAAGCTATTTTCATTTTGTAAAACATATACAAAAATGGGATTTAAAAAAAATAAGTCAAATTTGCAATATACCCGAGAAAACAATTATTGATATTGCAAAATTATGGGGAGAAAGCAAAAATGTTCTAAGTCTCTGGTCTATGGGTTTGAATCAAAGGCAAGAGGGAACAGCAGCAGTAAATGGGCTAATAAATCTTCATCTAATGACCGGCCAAATAGGTAAAGAAGGTTCTGGTCCTTTTTCCTTAACTGGCCAACCAAACGCTATGGGTGGGAGAGAAGCTGGAGGATTATCGCACCTTCTTCCAGGATATAGGTTTGTAAAAAATAAAATAGATAGGAATGAAATTGAAAAAATATGGGGGTTCCCTGAGGGAAAGATATCTGCAAAACAGGGTCTATCTGCATTTGAACAAATAGAAGCTATAAAAAAAGGATCTGTGAAAATTTGGTGGATTGCAGCTACGAACCCTTTGGTTAGCATGCCTAATTTAAACTTTGTAAAAAAAGCACTTTCAAAATGTCCTTTAATTATCCTCAACGAATCTTATGAACAAAGTGAATCAATTAAATATGCTCATCTAGTATTGCCCGCGGCTCAGTGGAGCGAAAAAGATGGTGTTATGACAAATTCAGAAAGAAGAGTAACCCTTTGCCCATCTTTCAGAGAATCTTATAATAATTCAAAACCAGATTGGCAAATATTTGCTGAATTAGGACAGAAGATAGGCTATTTCAAACAATTTGAATATGAATCTTCCTCGGATGTTTATAATGAATTTTTAAAAACGACCACAAAAAGATTATGCGATATGAGTGGATTATCATATCAATTATTAAAAAATCATGGTCCTCAACAATGGCCTTATCCTAAAGGCAGTGTACCTAGTACATCTTCAAAAAGATTATATGAAGATGGTTATTTCCCAACTGAGACTGGCAAAGCAAATTTTTGTATTGATGATCCTATAGGTTTGGCTGAACCCCCTTCGGATGAGTACCCACTAATTTTGACAATTGGAAGATATTTAAGTCAATGGCATACAATGACAAGAACTTCTAAAGTTCAAAAACTTACAAAAAAGAATCCAGAACCGTTATTGGAAATTAATTCTAAAGATGCTTTGTCTTTAAAAATCAAAAATGATGAAACAGTAAAAATTAAATCCAAAAGAGGGGAAGTTCAAGCAAAAGTTAAGATTACTGACAAAATAAAAGCAGGTACAGTTTTTTTACCAATGCATTGGGGTTTTAGTCAAAAAAATATGTGTGAAGTAAACTCTTTGATGCATGAAAAGTCATGCCCGATATCAAAACAACCGGAATTAAAAGCATGCTCAGTAATAATAATTCCA
>AG-402-I23_2667727041
AATTTTACTAGAAGTCAATGCCCATATTGCGGTGTTGGATGTGGTTTAAAAATGAGGCCTAAA------------ACTTCGGTTTCTGATGATAAA---------------TGGTTAGTAAGTGGAGATAGGGATAGTCCTTCAACTCATGGTAAATTGTGCGTAAAAGGAGCAACAGTATGTGAGACTCTAAAAGATGGGAGATTAAAAGAACCACTTTATAGGGAAAATTTAAATGAAGAATTTAAAGAAATTTCCTGGGACGAATCATATGAAATTCTGAAAGAGAATATTCTGAGTTCTATAAAAAATTACGGA---GCTGATTCAATAGCTATGTATGGCTCAGGTCAATTTCATACTGAAGATTATTACGTAGCCCAGAAGCTTCTCAAGGGAGCAATAGGCACAAATAATTTTGATGCTAATTCAAGACTATGTATGAGCTCAGCGGTAGCTGGATACAACAGAAGTTTTGGCTCTGATGGCCCACCTTGTTGTTATGAAGATATTGATCATTGCTCTTTAATTTTATTAATAGGGTCAAATACTGCAGAATGTCATCCAGTTCTTTTTGATCGAATTAAGAAACGTAAAAGAAACGTAAATGATAATTTAAAAGTAATAGTAATTGATCCAAGAGAAACAGAAACTTCATCCATAGCAGATTTTTACTTACAAATTTCTTCTGGAACAGATCTTTTTTTATTTATTGGGATTGCGAATTATCTTTATATGAATCAATTAACTGATCAAAATTTCATTGAGAAGTCGACCGAAAACTATTTTCATTTTGTAAAACATATACAAAAATGGGATTTAAAAAAAATAAGTGAAATTTGCAATATTTCCGAGCAAACAATTATTGATATTGCAAAATTATGGGGAGAAAGCAAAAATGTTCTAAGTCTCTGGTCGATGGGTTTGAATCAAAGGCAAGAGGGTACAGCAGCAGTAAATGGGCTAATAAATCTTCATCTAATGACCGGCCAAATAGGTAAAGAAGGTTCTGGTCCTTTTTCCTTAACTGGCCAACCAAACGCTATGGGGGGGAGAGAAGCTGGTGGACTATCGCACCTTCTTCCAGGATATAGGTTTGTAAAAAATAAAATAGATAGGAATGAAATTGAAAAAATATGGGGGTTCCCTAAGGGCAAGATATCTTCAAAACAGGGTCTATCTGCCTTTGAACAAATAGAAGCTATAAAAAAAGGAACAGTGAAAATTTGGTGGATTGCAGCTACGAACCCTTTGGTTAGCATGCCAAATTTAAACTTTGTAAAAAAAACACTTTCAAAATGTCCTTTAATTATCCTTAACGAATCTTATGAACAAAGTGAATCAATTAAATATGCTCATCTAGTATTGCCGGCGGCTCAATGGAGCGAAAAAGATGGTGTAATGACAAATTCAGAAAGAAGAGTAACCCTTTGCCCCTCTTTCAGAGAATCGAATAAAAATTCAAAACCAGATTGGCAAATATTTGCTGAATTAGGACAGAAGATAGGCTATTTCAAACAATTTGAATATAAATCTTCATCGGATGTTTATGATGAATTCTTAAAAACAACTACAAAAAGATTATGCGATATGAGTGGATTATCATATCAATTATTAAAAAATCATGGTCCTCAACAATGGCCTTATCCTAAAGGCAGCGTACCTAGTACATCTTCAAAAAGATTATATGAAGATGGTTATTTCCCAACTGAGACTGGTAAAGCAAATTTTTGTATTGATGATCCTATAGGGTTGGCTGAACCCCCTTCAGATGAGTACCCACTAATTTTGACAATTGGAAGATATCTAAGTCAATGGCATACAATGACAAGAACTTCTAAAGTTCAAAAACTTACAAAAAAAAATCCAGAACCGTTATTGGAAATTAATTCTAAAGATGCTTTATCTTTAAAAATCAAAAATGATGAAATAGTAAAAATTAAATCCAAAAGAGGGGAAGTTCAAGCAAAAGTTCAGGTTACTGACAAAATTAAAGCAGGTACAGTTTTTTTACCAATGCATTGGGGTTTTAGTCAAAAAAATATGTGTGAAGTAAACTCTTTGATGCATGAAAAGTCATGCCCTATATCAAAACAACCGGAATTAAAAGCATGCTCAGTAATAATTATTCCA
>AG-402-K04_2717283663
AATTTAACT---ACTCAATGTCCATATTGCGGCGTTGGATGTGGTCTAGAAATGCAACCACCAGCCGAAATCGGAAAAGCAGTCCGTAGAGATGCAGATGGTTATCCTATGTGGAGGTCTAGAGGCGATCGCAATCATCCATCCAACCTTGGACAAATATGTATTAAAGGTGCAACCGTAGGAGAAACCTTGTCTCCAGGGAGATTAAAGCAACCTTTGTATCGAGATAATTTAAATGATAAATATCAACCGATTAGCTGGAATGAAGCTACAGATAAGATAGTTTCACAAATCAAAAAAAGTTTAATCAAAAAAGGT---CCAAACTCTATAGCGATGTATGGTTCTGGACAATTTCATACTGAAGACTACTATATTGCTCAAAAATTACTCAAAGGAGCTTTAGGTACAAATAATTTTGATGCAAATTCAAGACTATGTATGAGCTCAGCTGTCGCTGGATATAATTTAAGTCTTGGATCAGATGGTCCTCCCTGTTGTTATGAAGATCTTGATCACTACACCGTTGCATTCCTCATTGGCACTAATACAGCGGAATGCCATCCAGTACTTTTTCAACGTCTACTCAAAAGGAAAAAACAACATCAAGATAAAGTAAAAATTATTGTTATAGATCCCAGATTAACAGACACTGCAAAAGCTGCTGACATTTATCTACCTATTGCTCCAGGCAGTGACTTAGCCCTGTTATATGGTATTGCCAATTTAGTTCTGAAAAAGAATGGACAAAATGCAGAATTTATTAAAAATCATACAGATAAATATTCAGAATTCTTAGCGATTATAAAAAATTGGACTCCTAGAAAAGTTGCTCGCTTTTGTGGTATCCCAGAAAAAAAATTAGAAGAAGTAGCTAATATATTTAATCATCGCGAAAGGGTACTAAGTCTTTGGTCAATGGGTGTAAATCAACGCAGAGAAGGTACTGCAGTTGTTGGCGGACTTATCAATCTACATCTTCTCACGGGACAAATCGGGAAAGAGGGAGCTGGACCTTTTTCGCTTACTGGCCAACCAAATGCTATGGGAGGACGTGAAGCAGGAGGCCTATCTCATCTACTTCCTGGTTATCGAAATGTTGCCAATAAAAAACATAGACAAGTCGTCGAAAATCACTGGGATTTTCCGGCTGGAAGTATCTCTGAAGAACCAGGTTTAAACGCCTGGCAACAAATTGAAGCAATGGAAAAAGGAGAAATAGATCTTTGGTGGGTTGCTGCAACTAACCCACTTGTAAGCATGCCTGATCTAAATCGAGTAAAAGCCGCAATAAAAAACTGTTCACTGGTTGTCTTATCAGAAGCATATGAAGATACAGAAACCTCTCATTATGCCCATCTATTATTGCCCGCTGCACAATGGAGTGAGAAAGCCGGTGTGATGACTAATTCAGAAAGGCGAATCACTTATTGCCCAGCTTTTCGTCCATGCTTTGGTCAAAGTCGTCCCGATTGGGAGATATTTGCTGAAGTAGGCCAAAAACTTGGATTTATTGATCAGTTTACTTATGATTCTTCTTCTGAGGTATATTCAGAGTTTACAGCTCTGACAAGTGGTCGTCTCTGTGATAGTTCGGGTCTTAATCATGAATTACTAACAAGTGTTGGTCCCCAACAATGGCCATTTTCAAAAGGAAGTAATCCTACGAAAAAAGCCAAGCGACTTTATGAAAATAAAAGGTTTAAGACGCCTAATGGTCGAGCCCAGTTTTACACTAAACAACCTCTGGGAATCGCTGAGCCTCCATGCGATATGTACCCGTTAGTCTTAACTGTTGGGCGTTACCTCGGACAATGGCATACCATGACTCGTACTGGAAAAGTAAATCGACTTAATAAAATGCACCCTGAACCATTACTTGAAATTCATCCTATGGATGCAAAAAATATGAATATTAAAGATGGTGAGTTATCTGCTCTTAATTCTCGTCGAGGACATCTTACAGTACGTGTAAAAGAAACTGATCGTATACGTCGAGGCACAGTTTTTCTCCCAATGCACTGGGGCTTCACTCAAGCTAATCATTGTGAGACAAACAACTTGATGCATGAACAATCATGTCCCATATCTAAACAGCCTGAACTAAAAGCAAGCGCTGTAATTGTGGCTCCA
>AG-402-K16_2667856777
AATTTTACTAAAAGTCAATGCCCATATTGCGGTGTTGGCTGTGGTTTAAAAATGAAGCCTAAA------------AGTTCGGTTTCTGATGATAAA---------------TGGTTAGTCAGTGGAGATAGGGATAGTCCTTCAACTCAAGGTAAATTATGCGTAAAAGGAGCAACAGTATGTGAGACTTTAAAAGACGGGAGATTAAAAGAACCACTTTATAGGGAAAATTTAAATGAAGAATTTAAAGAAATTTCCTGGGACGAATCATACGAAATTCTGAAAGAGAATATTTTGAGTTCTATAAAAAATTATGGA---CCTGATTCAATAGCTATGTATGGCTCAGGTCAATTTCATACTGAAGATTATTACGTAGCCCAAAAGCTTCTCAAGGGAGCAATAGGCACAAATAATTTTGATGCTAATTCAAGACTATGTATGAGCTCAGCAGTAGCTGGATATAACAGAAGTTTTGGCTCTGATGGCCCACCTTGTTGTTATGAAGATATTGATCATTGCTCTTTAATTTTATTAATAGGGACAAATACTGCAGAATGTCATCCCGTTCTTTTTGATCGAATTAAAAAACGTAAAAGAAACGTAAATGATAATTTAAAAGTAATAGTAATTGATCCAAGAGAAACTGAAACTTCATCCATAGCAGATTTTTACTTACAAATTTCTTCTGGAACAGATCTATTTTTATTAATTGGGATTGCGAATTATCTTTATAAGAATCAATTAACTGATCAAAATTTCATTGCTAAGTCGACCGAAAGCTATTTTGATTTTGTAAAACATATACAAAAATGGGATTTAAAAAAAATAAGTGAAATTTGCAATATATCCGAGAAAACAATTATTGATATTGCAAAATTATGGGGAGAAAGCAAAAATGTTCTAAGTCTTTGGTCGATGGGTTTGAATCAAAGGCAAGAGGGAACAGCAGCAGTAAATGGGCTAATAAATCTTCATTTAATGACCGGCCAAATAGGCAAAGAAGGTTCTGGTCCTTTTTCCTTAACTGGCCAACCAAACGCTATGGGTGGGAGAGAAGCAGGAGGACTATCGCACCTTCTTCCAGGATATAGGTTTGTAAAAAATAAAATAGATAGGAATGAAATTGAAAAAATATGGGGGTTCCCTGAGGGAAAGATATCTGCAAAACAGGGTCTATCTGCATTTGAACAAATAGAAGCTATAAAAAAAGGATCTGTGAAAATTTGGTGGATTGCAGCTACAAACCCTTTGGTGAGCATGCCTAATTTAAACTTTGTAAAAAAAGCACTTTTAAAATGTCCTTTAATTATTCTCAACGAATCTTATGAACAAAGTGAATCAATTAAATATGCTCATCTAGTATTGCCCGCAGCTCAATGGAGCGAAAAAGATGGAGTTATGACAAATTCAGAAAGAAGAGTAACCCTTTGCCCATCTTTCAGAGAATCGAATAAAAATTCAAAACCAGATTGGCAAATATTTGCTGAATTAGGACAGAAGATAGGCTATTTCAAACAATTTGAATATGAATCTTCATCGGAAGTTTATGATGAATTTTTAAAAACTACTACAAAAAGATTATGCGATATGAGCGGATTATCATATCAATTATTAAAAAATCATGGTCCTCAACAATGGCCTTATCCTAAAGGCAGCGTACCTAGTACATCTTCAAAAAGATTATACGAAGATGGTTATTTCCCAACTAAGACTGGCAAAGCAAATTTTTGTATTGATGATCCTATTGGGTTGGCTGAACCCCCTTCAGATGAGTACCCACTAATTTTGACAATTGGAAGATATCTAAGTCAATGGCATACAATGACAAGAACTTCTAAAGTTCAAAAACTTACAAAAAAGAATCCAGAACCGTTATTGGAAATTAATTCTAAAGATGCTTTATCTTTAAAAATCAAAAATGATGAAATAGTAAAAATTAAATCCAAAAGAGGGGAAGTTCAAGCAAAAGTTCAGATTACTGACAAAATTAAAGTAGGTACAGTTTTTTTACCAATGCATTGGGGTTTTAGTCAAAAAAATATGTGTGAAGTAAACTCTTTGATGCATGAAAAGTCATGCCCGATATCAAAACAACCGGAATTAAAAGCATGCTCAGTAATAATTGTTCCA
>AG-402-K22_2667733982
AATTTTACTAAAAGTCAATGCCCATATTGCGGTGTTGGCTGTGGGTTAAAAATTAGGCCTAAA------------AATTCAGTTTCAGATGATAAG---------------TGGTTAGTAAGTGGAGATAAGGATACTCCTTCAACTCTTGGCAAATTGTGCGTCAAAGGAGCGACAGTATGTGAGACTCTTAGAGATGGAAGATTAAAAGAACCACTTTATAGAAAAAATTTAAACGAAGAATTTAAAATAATTTCCTGGGATGAATCATACGAAATTATAAAAGAAAATATTCTAAGTTCTATTAAAAATCATGGA---CCGGATTCAATAGCAATGTACGGGTCCGGGCAATTCCATACTGAAGATTATTACATAGCTCAGAAGCTTCTCAAGGGGGCAATTGGTACAAATAATTTTGATGCTAATTCAAGATTATGTATGAGCTCAGCAGTTGCTGGCTATAATAGAAGTTTTGGTTCTGATGGGCCACCTTGTTGTTACGAAGATATTGATCATTGCTCTTCAATTTTTTTAATTGGGACAAATACCGCAGAATGTCATCCCGTTCTTTTTGATCGAATTAAGAAACGCAAAAGAAACGCTAATGATCCTTTAAAAGTGATCGTAATTGATCCAAGAGAAACAGAAACTTCATCGATAGCAGATTTTTACCTGCAAATTTCTTCTGGAACAGATCTTTTTTTATTTATTGGAATCGCGAATTATCTTTATAAGAAGAAATTAACTGAACAAAATTTTATTGGGAAATCGACTGAAAACTATTTTCAATTTGTAAGACACATACAAAAATGGGATTTAAAAAAAATAAGTGATATTTGCAATATAACTGAACAAGAAATTATTGATATTGCAAAATTATGGGGAGAAAGTAAAAATGTTTTAAGTCTTTGGTCGATGGGGTTGAATCAAAGACAAGAGGGAACAGCTGCGGTGAATGGGCTAATAAATCTTCATTTAATGACAGGGCAAATTGGGAAAGAAGGCTCTGGGCCTTTTTCCTTAACTGGCCAACCAAACGCTATGGGAGGAAGAGAAGCTGGTGGTCTATCGCACCTTCTTCCAGGATATAGGTTTGTAAAAAACAAAATTGATAGGAATGAAATTGAAAAAATATGGGGATTTCCTACTGGAAAAATATCTGAAAAACAAGGCCTAACTGCTTGGGAACAAATAGAAGCCATTAAAAAAGGATCTGTAAAAATTTGGTGGGTTGCAGCTACGAATCCTTTAGTAAGCATGCCAAATTTAAACTTTGTAAAAAATGCACTTTCAAAATGTCCTTTGATTATTCTCAATGAATCTTATAAACAAAGTGAATCAATTAAATATGCTCATCTAGTATTGCCAGCAGCTCAATGGAGCGAAAAAGATGGTGTTATGACAAATTCAGAAAGAAGAGTAACTCTTTGTCCATCCTTTAGAGTTTCTAATAAAAATTTAAAACCAGATTGGCAGATATTTGCAGAATTAGGTCAAAAGTTAGGCTACTTTAAACAATTTGAATATAAATCCTCATCGGATGTTTATGATGAGTTTCTAAAAACTACCTCTAAAAGGGTATGCGATATGAGTGGGTTATCATATCAATTATTAAAAAATAATGGTCCGCAACAATGGCCTTATCCTAAGGGCAGTATTCCAAGTACTATTTCAAAAAGATTATATGAGGATGGTTATTTCCCAACTGAGACTGGTAAAGCAAATTTTTGTATTGATGACCCTATAGGGTTAGCTGAACCCCCATCAGATGAGTACCCACTAATCTTGACAATTGGAAGATATCTTAGTCAATGGCATACAATGACAAGAACTTCTAAAGTTCAAAAACTTAAAAAAAATAATCCAGAACCATTATTAGAAATTAACTCTAAAGATGCTTTATATTTAAATATCAAAAATGATGAAAAAGTAAAAATTAGATCCAAAAGAGGCGAAGTTAAAGCAAAAGTTACGATTACAGACAAAATAAAAGCCGGCACAGTTTTTTTGCCAATGCATTGGGGTTTTAGTCATGAAAATATGTGTGAAGTAAACTCTTTGATGCATGAAAAGTCATGCCCAATATCAAAACAACCCGAATTAAAAGCCTGCTCAGTAAAAATTATTCCA
>AG-402-L09_2667735748
---------------------------------------------------------------------------------------------------------------------------------------------------------------------------------------------------------------------------------------------------------------------------------------------------------------------------------------------------------------------------------------------------------------------------------------------------------------------------------------------------------------------------------------------------------------------------------------------------------------------------------------------------------------------------------------------------------------------------------------------------------------------------------------------------------------TATTCAGAATTCTTAGCGATTATAAAAAATTGGACTCCTAGAAAAGTTGCTCGCTTTTGTGGTATCCCAGAAAAAAAATTAGAAGAAGTAGCTAATATGTTTAATCATCGCGAAAGGGTACTAAGTCTTTGGTCAATGGGTGTAAATCAACGCAGAGAAGGTACTGCAGTTGTTGGCGGACTTATCAATCTACATCTTCTCACGGGACAAATCGGGAAAGAGGGAGCTGGACCTTTTTCGCTTACTGGCCAACCAAATGCTATGGGAGGACGTGAAGCAGGAGGCCTATCTCATCTACTTCCTGGTTATCGAAATGTTGCCAATAAAAAACATAGACAAGTCGTCGAAAATCACTGGGATTTTCCGGCTGGAAGTATCTCTGAAGAACCAGGTTTAAACGCCTGGCAACAAATTGAAGCAATGGAAAAAGGAGAAATAGATCTTTGGTGGGTTGCTGCAACTAACCCACTTGTAAGCATGCCTGATCTAAATCGAGTAAAAGCCGCAATAAAAAACTGTTCTCTAGTTGTTTTATCCGAAGCATATGAAGATACTGAAACCTCTCATTATGCCCATCTATTATTGCCCGCTGCACAATGGAGTGAGAAAGCCGGTGTGATGACTAATTCAGAAAGGCGAATTACTTATTGCCCAGCTTTTCGTCCATGCTTTGGTCAAAGTCGTCCCGATTGGGAGATATTTGCTGAAGTAGGCCAAAAACTTGGATTTATTGATCAGTTTACTTATGATTCTTCTGCTGAGGTATATTCAGAGTTTACAGCTCTGACAAGTGGTCGTCTCTGTGATAGTTCGGGTCTTAATCATGAATTACTAACAAGTGTTGGTCCCCAGCAATGGCCATTTTCAAAAGGAAGTAATCCTACGAAAAAAGCCAAGCGACTTTATGAAAATAAAAGGTTTGAGACACCTAATGGTCGAGCCCAGTTTTACACTAAACAACCTCTCGGAATCGCTGAGCCTCCATGCGATATGTACCCGTTAGTCTTAACTGTTGGGCGTTACCTCGGACAATGGCATACCATGACTCGTACTGGAAAAGTAAATCGACTTAATAAAATGCACCCTGAACCATTACTTGAAATTCATCCTATGGATGCAAAAAATATGAATATTAAAGATGGTGATTTATCTGCTCTTAATTCTCGTCGTGGACATCTTACAGTACGTGTAAAAGAAACTGATCGTATACGTCGAGGCACAGTTTTTCTCCCAATGCACTGGGGCTTCACTCAAACTAATCATTGTGAGACAAACAACTTGATGCATGAACAATCATGTCCCATATCTAAACAGCCTGAACTAAAAGCAAGCGCTGTAATTGTGGCTCCA
>AG-402-L20_2667738092
AATTTAACT---ACTCAATGTCCATATTGCGGCGTTGGATGTGGTCTAGAAATGCAACCACCAGCTGAAATCGGAAAAGCAGTCCGTAGAGATGCAGATGGTTATCCGATGTGGAGGTCTAAAGGCGATCGCAATCATCCATCCAACCTTGGACAAATATGTATTAAAGGTGCAACCGTAGGAGAAACCTTGTCTCCGGGGAGATTAAAGCAACCTCTGTATCGAGATAATTTAAATGATAAATATCAACCGATTAGCTGGAGTGAAGCTACAGATAAGATAGTTTCACAAATCAAAAAAAGTTTAATCAAAAAAGGT---CCAAACTCTATAGCAATGTATGGTTCTGGACAATTTCATACTGAAGACTACTATATTGCTCAAAAATTACTCAAAGGAGCTTTAGGTACAAATAATTTTGATGCAAATTCAAGACTATGTATGAGCTCAGCTGTCGCTGGATATAATTTAAGTCTTGGATCAGATGGTCCTCCCTGTTGTTATGAAGATCTTGATCACTACACCGTTGCATTCCTCATTGGCACTAATACAGCGGAATGCCATCCAGTACTTTTTCAACGTCTACTCAAAAGGAAAAAACAACATCAAGATAAAGTAAAAATTATTGTTATAGATCCCAGATTAACAGACACTGCAAAAGCTGCTGACATTTATCTACCTATTGCTCCAGGCAGTGACTTAGCCCTGTTATATGGTATTGCCAATTTAGTTCTGAAAAAGAATGGACAAAATGCAGAATTTATTAAAAATCATACAGATAAATATTCAGAATTCTTAGCGATTATAAAAAATTGGACTCCTAGAAAAGTTGCTCGCTTTTGTGGTATCCCAGAAAAAAAATTAGAAGAAGTAGCTAATATGTTTAATCATCGCGAAAGGGTACTAAGTCTTTGGTCAATGGGTGTAAATCAACGCAGAGAAGGTACTGCAGTTGTTGGCGGACTTATCAATCTACATCTTCTCACGGGACAAATCGGGAAAGAGGGAGCTGGACCTTTTTCACTTACTGGCCAACCAAATGCTATGGGAGGACGTGAAGCAGGAGGCCTATCTCATCTACTTCCTGGTTATCGAAATGTTGCCAATAAAAAACATAGACAAGTCGTCGAAAATCACTGGAATTTTCCGGCTGGAAGTATCTCTGAAGAACCAGGTTTAAACGCCTGGCAACAAATTGAAGCAATGGAAAAAGGAGAAATAGATCTTTGGTGGGTTGCTGCAACTAACCCACTTGTAAGCATGCCTGATCTAAATCGAGTAAAAGCCGCAATAAAAAACTGTTCACTAGTTGTTTTATCCGAAGCATATGAAGATACTGAAACCTCTCATTATGCCCATCTATTATTGCCCGCTGCACAATGGAGTGAGAAAGCCGGTGTGATGACTAATTCAGAAAGGCGAATCACGTATTGCCCAGCTTTTCGTCCATGCTTTGGGCAAAGTCGTCCCGATTGGGAGATCTTTGCTGAAGTAGGCCAAAAACTTGGATTTATTGATCAGTTTACTTATGATTCTTCTTCTGAGGTATATTCAGAGTTTACAGCTCTGACAAGTGGTCGTCTCTGTGAAAGTTCGGGACTTAATCATGAATTACTAAAAAGTATTGGTCCCCAACAGTGGCCATTTCCAAAAGGGAGTAATCCTACAAAAGAAGCTAAGCGACTTTATGAAGATAAAAGATTTGCAACACCTAATGGTCGAGCCCAATTTTACACTAAGCAACCTATGGGAGTCGCTGAACCTCCATGCGATATGTACCCGTTAGTCTTAACTGTTGGGCGTTACCTAGGACAATGGCATACCATGACTCGTACTGGGAAAGTAAATCGTCTCAATAAAATGCACCCTGAACCATTACTTGAAATTCATCCTATGGATGCAAAAGATATGAATATCAAAGATGGTGAGTTATCTGCTCTTAATTCTCGTAGAGGACATCTTACGGTACGTGTAAAAGAAACCGATCGTATACGTCGAGGCACAGTTTTTCTCCCAATGCATTGGGGCTTCACTCAAACAAATCACTGTGAAACAAATAACTTGATGCATGAACAATCATGTCCCGTATCTAAACAGCCTGAACTAAAAGCAAGTGCTGTAATTGTGGCTCCA
>AG-402-L23_2667740942
AATTTTACTAAAAGTCAATGCCCATATTGTGGTGTTGGCTGTGGTTTAAAAATGAAGCCTAAA------------AGTTCGGTTTCTGATGATAAA---------------TGGTTAGTCAGTGGAGATAGGGATAGTCCTTCAACTCAAGGTAAATTGTGCGTAAAAGGAGCAACAGTATGTGAGACCCTAAAAGATGGGAGATTAAAAGAACCACTTTATAGGGAAAATTTAAATGAAGAATTTAAAGAAATTTCCTGGGACGAATCATACGAAATTCTGAAAGAGAATATTTTGAGTTCTATAAAAAATTATGGA---CCTGATTCAATAGCTATGTATGGCTCAGGTCAATTTCATACTGAAGATTATTACGTAGCCCAAAAGCTTCTCAAGGGAGCAATAGGCACAAATAATTTTGATGCTAATTCAAGACTATGTATGAGCTCAGCAGTAGCTGGATATAACAGAAGTTTTGGCTCTGATGGCCCACCTTGTTGTTATGAAGATATTGATCATTGCTCTTTAATTTTATTAATAGGGACAAATACTGCAGAATGTCATCCCGTTCTTTTTGATCGAATTAAAAAACGTAAAAGAAACGTAAATGATAATTTAAAAGTAATAGTAATTGATCCAAGAGAAACTGAAACTTCATCCATAGCGGATTTTTACTTACAAATTTCTTCTGGAACAGATCTATTTTTATTTATTGGGATTGCGAATTATCTTTATAAGAATCAATTAACTGATCAAAATTTCATTGATAAGTCGACCGAAAGCTATTTTGATTTTGTAAAACATATACAAAAATGGGATTTAAAAAAAATAAGTGAAATTTGCAATATATCCGAGAAAACAATTATTGATATTGCAAAATTATGGGGAGAAAGCAAAAATGTTCTAAGTCTTTGGTCGATGGGTTTGAATCAAAGGCAAGAGGGTACAGCAGCAGTAAATGGGCTAATAAATCTTCATTTAATGACCGGCCAAATAGGCAAAGAAGGTTCTGGTCCTTTTTCCTTAACTGGCCAACCAAACGCTATGGGTGGCAGAGAAGCAGGAGGACTATCGCACCTTCTTCCAGGATATAGGTTTGTAAAAAATAAAATAGATAGGAATGAAATTGAAAAAATATGGGGGTTCCCTGAGGGAAAGATATCTGCAAAACAGGGTCTATCTGCATTTGAACAAATAGAAGCTATAAAAAAAGGATCTGTGAAAATTTGGTGGATTGCAGCTACGAACCCTTTGGTTAGCATGCCTAATTTAAACTTTGTAAAAAAAGCACTTTTAAAATGTCCTTTAATTATCCTCAATGAATCTTATGAACAAAGTGAATCAATTAAATATGCTCATCTAGTATTGCCCGCAGCTCAATGGAGCGAAAAAGATGGTGTTATGACAAATTCAGAAAGAAGAGTAACCCTTTGCCCATCTTTCAGAGAATCGAATAAAAATTCAAAACCAGATTGGCAAATATTTGCTGAATTAGGACAGAAAATAGGTTATTTCAAACAATTTGAATATGAATCTTCATCGGAAGTTTATGACGAATTTTTAAAAACGACTACAAAAAGATTATGCGATATGAGCGGATTATCATATCAATTATTAAAAAATCATGGTCCTCAACAATGGCCTTATCCTAAAGGCAGCGTTCCTAGTACATCTTCAAAAAGATTATATGAAGATGGTTATTTCCCAACTGAGACTGGCAAAGCAAATTTTTGTATTGATGATCCTATTGGGTTGGCTGAACCTCCTTCAGATGAGTACCCACTAATTTTGACAATTGGAAGATATCTAAGTCAATGGCATACAATGACAAGAACTTCTAAAGTTCAAAAACTTACAAAAAAGAATCCAGAACCGTTATTGGAAATTAATTCTAAAGATGCTTTATCTTTAAAAATCAAAAATGATGAAATAGTAAAAATTAAATCCAAAAGAGGGGAAGTTCAAGCAAAAGTTCAGATTACTGACAAAATTAAAGTAGGTACAGTTTTTTTACCAATGCATTGGGGTTTTAGTCAAAAAAATATGTGTGAAGTAAACTCTTTGATGCATGAAAAGTCATGCCCGATATCAAAACAACCGGAATTAAAAGCATGCTCAGTAATAATTGTTCCA
>AG-402-M23_2667746269
AATTTAACT---ACTCAATGTCCATATTGCGGAGTTGGATGTGGTCTAGCAATGCAACCACCAGCTGAAATCGGAAAAGCAGTCCGTAGAGATGCAGATGGTTATCCGATGTGGAGATCTAGAGGAGATCGGAATCATCCATCCAACCTTGGACAAATATGTATTAAAGGTGCAACCGTAGGAGAAACTTTATCTCCAGGTAGATTAAATCAACCTCTATATCGAAATAATTTAAATGATAAATTTAAACCGATTAGCTGGAATGATGCTACGGATAAGATAGTTTCACAGATAAAAAAAAGTTTACTCAAAAAAGGT---CCAAACTCTATAGCAATGTATGGCTCTGGACAATTTCATACTGAAGACTACTATATTGCTCAAAAACTACTCAAAGGAGCTTTAGGTACAAATAATTTTGATGCAAACTCAAGACTATGTATGAGCTCAGCTGTAGCTGGATATAATTTAAGCCTTGGATCAGATGGACCTCCTTGTTGTTATGAAGATCTTGATCACTACAGCGTTGCATTCCTCATTGGCACTAATACAGCCGAATGCCATCCAGTACTTTTTCAACGTCTACTCAAAAGAAAAAAACAATATCGAGATAGCGTAAAAATTATTGTTATAGACCCTAGATTAACAGACACTGCAAAAGCTGCTGACATTTATCTGCCTATTGCTCCAGGCAGTGACTTAGCCCTGTTATATGGTATTGCCCATTTAGTTCTTAAAAAGAATGAGCAAGATACAGAATTTATTAAAAATCATACAGATAAATATTCAGAATTCTTGGAGATTATAAAAAATTGGACACCACGAAAAGTTGCTCGATTTTGTGGTATCCCAGAAAAAAAATTAGAAGAAGTAGCTAATATGTTTAATCATCGCGAAAGAGTACTAAGTCTTTGGTCAATGGGTGTAAATCAACGCAGAGAAGGTACTGCAGTTGTTGGCGGACTTATCAATCTACATCTTCTTACGGGACAAATTGGGAAAGAGGGAGCAGGACCTTTTTCGCTTACTGGACAACCAAATGCTATGGGAGGACGTGAAGCAGGAGGCTTATCTCATCTACTTCCTGGTTATCGACATGTTACTAATAAAGAACATAGACAAGTAGTAGAAAATCACTGGGATTTTCCGGCTGGAAGTATCTCTGAAGAACCAGGATTAAACGCATGGCAACAAGTTGAAGCAATGGAAAAAGGAGAAATCGATCTTTGGTGGGTAGCTGCAACTAACCCACTTGTAAGCATGCCTGATCTAAATCGAGTAAAAGCCGCAATACAAAACTGTTCACTGGTTGTTTTATCTGAAGCATATAAAGATACTGAAACCTCCCATTACGCTCATCTATTATTACCCGCTGCACAATGGAGTGAGAAAGCTGGTGTGATGACTAATTCAGAAAGACGAATCACTTATTGTCCAACTTTTCGTCCTTGCTTTGGTCAAAGTCGTCCAGATTGGGAGATATTTGCTGAAGTAGGCCAAAAACTTGGATTTATTGATCAGTTTACTTACGATTCTTCTTCTGAGGTATATTCAGAGTTTACAGCTCTAACAAGTGGTCGTCTCTGTGATAGTTCGGGTCTTAATCATGAATTACTAAAAAGTGTTGGTCCCCAACAATGGCCATTTCCAAAAGGGAGTAATCCTACGAAAGAAGCCAAGCGACTTTATGAAGATAAAAGATTTAAAACACCTAATGGTCGAGCCCAGTTTTACACTAAACAACCTCTGGGAATCGCTGAGCCTCCATGCGATATGTACCCCTTAGTCTTAACTGTTGGGCGTTACCTCGGACAATGGCATACCATGACTCGTACTGGGAAAGTAAATCGACTCAATAAAATGCACCCTGAACCATTACTTGAAATTCATCCTATGGATGCAAAAGATATGAATATTAAAGATGGTGAGTTATCTGCTCTTAATTCTCGTCGAGGACATCTTACAGTACGTGTAAAAGAAACTGATCGTATACGTCGAGGCACAGTTTTTCTCCCTATGCACTGGGGCTTCACTCAAACAAATCACTGTGAGTCAAACAACTTGATGCATGAACAATCATGTCCCGTATCTAAACAACCTGAACTAAAAGCAAGCGCTGTAATTGTGGCTCCG
>AG-402-N08_2717285706
AATTTTACTAAAAGCCAATGCCCATATTGCGGTGTTGGCTGTGGTTTAAAAATGAAGCCTAAA------------AGTTCGGTTTCTGATGATAAA---------------TGGTTAGTAAGTGGAGATAGGGATAGTCCTTCAACTCAAGGTAAATTGTGCGTAAAAGGAGCAACAGTATGTGAGACTTTAAAAGACGGGAGATTAAAAGAACCACTTTATAGGGAAAATTTAAATGAAGAATTTAAACAAATTTCCTGGGACGAATCATACGAAATTCTGAAAGAGAATATTTTGAGTTCTATAAAAAATTATGGA---CCTGATTCAATAGCTATGTATGGCTCAGGTCAATTTCATACTGAAGATTATTACTTAGCCCAAAAGCTTCTCAAGGGAGCAATAGGCACAAATAATTTTGATGCTAATTCAAGACTATGTATGAGCTCAGCAGTTGCTGGATATAATAGAAGTTTTGGCTCTGATGGCCCACCTTGTTGTTATGAAGATATTGATCATTGCTCTTTAATTTTATTAATAGGGACAAATACAGCAGAATGTCATCCCGTTCTTTTTGATCGAATTAAAAAACGTAAAAGAAACGTAAATGATAATTTAAAAGTAATAGTAATTGATCCAAGAGAAACTGAAACTTCATCCATAGCAGATTTTTACTTACAAATTTCTTCTGGAACAGATCTATTTTTATTTATTGCGATTGCGAATTATCTTTATAAGAATCAATTAACTGACCAAAATTTCATTGATAAGTCGACCGAGAACTATTTTGATTTTGTAAAACATATACAAAAATGGGATTTAAAAAAAATAAGTGAAATTTGCAATATATCCGAGAAAACAATTATTGATATTGCAAAATTATGGGGAGAAAGCAAAAATGTTCTAAGTCTTTGGTCGATGGGTTTGAATCAAAGGCAAGAGGGTACAGCAGCAGTAAATGGGCTAATAAATCTTCATTTAATGACCGGCCAAATAGGCAAAGAAGGTTCTGGTCCTTTTTCCTTGACTGGCCAACCAAACGCTATGGGTGGGAGAGAAGCAGGAGGCCTATCGCACCTTCTTCCAGGATATAGGTTTGTAAAAAATAAAACAGATAGGAATGAAATTGAAAAAATATGGGGGTTCCCTGAGGGAAAGATATCTGAAAAACAGGGTCTATCTGCATTTGAACAAATAGAAGCTATAAAAAAAGGATCTGTGAAAATTTGGTGGATTGCAGCTACGAACCCTTTGGTTAGTATGCCTAATTTAAACTTTGTAAAAAAAGCACTTTTAAAATGTCCTTTAATTATCCTCAACGAATCTTATGAACAAAGTGAATCAATTAAATATGCTCATCTAGTATTGCCCGCAGCTCAATGGAGCGAAAAAGATGGTGTTATGACAAATTCAGAAAGAAGAGTAACCCTTTGCCCATCTTTCAGAGAATCGAATAAAAATTCAAAACCAGATTGGCAAATATTTGCTGAATTAGGACAGAAAATAGGTTATTTCAAACAATTTGAATATGAATCTTCATCGGAAGTTTATGACGAATTTTTAAAAACGACTACTAAAAGATTCTGCGATATGAGCGGATTATCATATCAATTATTAAAAAATCATGGTCCTCAACAATGGCCTTATCCTAAAGGCAGCGTACCTAGTACATTTTCAAAAAGATTATATGAAGACGGTTATTTCCCAACTGAGACTGGCAAAGCAAATTTTTGTATTGATGATCCTATAGGGTTGGCTGAACCCCCTTCAGATGAGTACCCACTAATTTTGACAATTGGAAGATATCTAAGTCAATGGCATACAATGACAAGAACTTCTAAAGTTCAAAAACTTACAAAAAAGAATCCAGAACCGTTATTGGAAATTAATTCTAAAGATGCTTTATCTTTAAAAATCAAAAATGATGAAATAGTAAAAATTAAATCCAAAAGAGGGGAAGTTCAAGCAAAAGTTCAGATTACTGACAAAATTAAAGCAGGTACAGTTTTTTTACCAATGCATTGGGGTTTTAGTCAAAAAAATATGTGTGAAGTAAACTCTTTGATGCATGAAAAGTCATGCCCGATATCAAAACAACCGGAATTGAAAGCATGCTCAGTAATAATTGTTCCA
>AG-402-N09_2717286551
AAACATTTAACTACTCAATGTCCATATTGTGGAGTTGGATGTGGTCTAGAAATGCAACCACCAGCTGAAATCGGAAAGGCAGTCCGTAGAGATGCAGATGGTTATCCGATGTGGAGATCTAGAGGAGATCGCAATCATCCATCCAACCTTGGACAAATATGTATTAAAGGTGCAACCGTAGGAGAAACCTTGTCTCCAGGGAGATTAAATCAACCTCTATATCGAGATAATTTCAATGATAAATATCGACCGATTAGCTGGAATGAAGCTACAGATAAGATAGTTTCACAGATCAAAAAAAGTTTAATCAAAAAAGGT---CCAAACTCTATAGCGATGTATGGTTCTGGACAATTTCATACTGAAGACTACTATGTTGCTCAAAAATTACTCAAAGGAGCTTTAGGTACAAATAATTTTGATGCAAATTCAAGACTGTGCATGAGCTCAGCTGTGGCTGGATATAATTTAAGTCTTGGATCAGATGGGCCTCCTTGTTGTTATGAAGATCTTGATCACTACACCGTTGCATTCCTTATTGGCACTAATACTGCAGAATGCCATCCAGTACTTTTTCAACGTCTACTCAAAAGGAAAAAACAACATCGTGATAAAGTAAAAATTATTGTTATAGATCCAAGATTAACCGACACTGCAAAAGCTGCAGACATTTATTTACCTATTGCTCCCGGCAGCGACTTAGCTCTGTTATATGGTATTGCCAATTTAGTTCTGAAAAAGAATGGGCAAAATACAGAATTTATTGAAAATCATACAGATCAATATTCAGAATTCTTAGAGATTGTCAAAAATTGGACGCCACGAAAAGTTGCTCGCTTTTGTGGTATCCCAGAAAAAAAATTAGAAGAAGTAGCTAATATGTTTAATCATCACGAAAGGGTGCTCAGTCTTTGGTCAATGGGTGTAAATCAACGTAGAGAAGGTACTGCAGTTGTTGGAGGACTTATCAATTTACATCTTCTTACAGGACAAATTGGAAAAGAAGGAGCAGGACCTTTCTCACTTACAGGCCAGCCAAATGCTATGGGAGGACGTGAAGCAGGAGGCCTATCTCATCTACTACCTGGTTATAGACATGTTGCTAATACAAAACATAGACAAGTAGTCGAAAATCACTGGAATTTTCCGGCTGGAAGTATCTCTGAAGAACCAGGTCTAAATGCCTGGCAACAAATTGAAGCAATGGAAAAAGGAGAAATAGATCTTTGGTGGGTGGCTGCAACCAACCCACTTGTAAGCATGCCTGATCTAAATCGAGTGAAAGCAGCAATAAAAAACTGTTCACTGGTTGTTTTATCTGAAGCATATGTAAATACTGAAACCTCTCATTACGCCCACCTATTATTACCCGCTGCACAGTGGAGTGAGAAAGCCGGTGTAATGACTAACTCAGAAAGGCGAATTACTTATTGTCCAGCTTTTCGTCCATGCTTTGGTCAAAGTCGTCCAGATTGGGAGATCTTTGCTGAAGTAGGCCAAAAACTTGGATTTATTGATCAGTTTACTTACGGTTCTTCTTCTGAGGTATATTCAGAATTCACAGCTCTGACACACGGTCGTCTTTGTGATAGTTCGGGACTTAATCATGAATTACTAAAAAGTATTGGTCCCCAACAGTGGCCATTTCCAAAAGGGAGTAATCCTACAAAGAAAGCTAAGCGACTTTATGAAGATAAAAGATTTGCAACACCTAATGGTCGAGCCCAATTTTACACTAAGCAACCTATGGGAATCGCTGAACCTCCATGCGATATGTACCCGTTAGTCTTAACTGTTGGGCGTTACCTAGGACAATGGCATACCATGACTCGTACTGGGAAAGTAAATCGGCTCAATAAAATGCACCCTGAACCATTACTTGAAATTCATCCTATGGATGCAAAAGATATGAATATCAAAGATGGTGAGTTATCTGCTCTTAATTCTCGTAGAGGACATCTTACGGTACGTGTAAAAGAAACCGATCGTATACGTCGAGGCACAGTTTTTCTCCCAATGCACTGGGGCTTCACTCAAACAAATCACTGTGAAACAAATAACTTGATGCATGAACAATCATGTCCCGTATCTAAACAGCCTGAACTAAAAGCAAGTGCTGTAATTGTGGCTCCA
>AG-402-N17_2717663944
AATTTTACTAAAAGTCAATGCCCATATTGCGGTGTTGGCTGTGGTTTAAAAATGAAGCCTAAA------------AGTTCGGTTTCTGAGGATAAA---------------TGGTTAGTCAGTGGAGATAGGGATAGTCCTTCAACTCAAGGTAAATTGTGCGTAAAAGGAGCAACAGTATGTGAGACCTTAAAAGATGGGAGATTAAAAGAACCACTTTATAGGGAAAATTTAAATGAAGAATTTAAAGAAATTTCCTGGGACGAATCATACGAAATTCTGAAAGAGAATATTTTGAGTTCTATAAAAAATTATGGA---CCTGATTCAATAGCTATGTATGGCTCAGGTCAATTTCATACTGAAGATTATTACGTAGCCCAAAAGCTTCTCAAGGGAGCAATAGGCACAAATAATTTTGATGCTAATTCAAGACTATGTATGAGCTCAGCAGTAGCTGGATATAACAGAAGTTTTGGCTCTGATGGCCCACCTTGTTGTTATGAAGATATTGATCATTGCTCTTTAATTTTATTAATAGGGACAAATACTGCAGAATGTCATCCCGTTCTTTTTGATCGAATTAAAAAACGTAAAAGAAACGTAAATGATAATTTAAAAGTAATAGTAATTGATCCAAGAGAAACTGAAACTTCATCCATAGCAGATTTTTACTTACAAATTTCTTCTGGAACAGATCTATTTTTATTTATTGGGATTGCGAATTATCTTTATAAGAATCAATTAACTGATCAAAATTTCATTGATAAGTCGACCGAAAGCTATTTTGATTTTGTAAAACATATACAAAAATGGGATTTAAAAAAAATAAGTGAAATTTGCAATATATCCGAGAAAACAATTATTGATATTGCAAAATTATGGGGAGAAAGCAAAAATGTTCTAAGTCTTTGGTCGATGGGTTTGAATCAAAGGCAAGAGGGTACAGCAGCAGTAAATGGGCTAATAAATCTTCATTTAATGACCGGCCATATAGGCAAAGAAGGTTCTGGTCCTTTTTCCTTAACTGGCCAACCAAATGCTATGGGTGGGAGAGAAGCAGGAGGACTATCGCACCTTCTTCCAGGATATAGGTTTGTAAAAAATAAAAAAGATAGGAATGAAATTGAAAAAATATGGGGGTTCCCTGAGGGAAAGATATCTGCAAAACAGGGTCTATCTGCATTTGAACAAATAGAAGCTATAAAAAAAGGATCTGTGAAAATTTGGTGGATTGCAGCTACGAACCCTTTGGTTAGCATGCCTAATTTAAACTTTGTAAAAAAAACACTTTTAAAATGTCCTTTAATTATCCTGAACGAATCTTATGAACAAAGTGAATCAATTAAATATGCTCATCTAGTATTGCCAGCAGCTCAATGGAGCGAAAAAGATGGTGTTATGACAAATTCAGAAAGAAGAGTAACACTTTGCCCATCTTTCAGAGAATCGAATAAAAATTCAAAACCAGATTGGCAAATATTTGCTGAATTAGGACAGAAGATAGGCTATTTCAAACAATTTGAATATGAATCTTCATCGGAAGTTTATGATGAATTTTTAAAAACTACTACAAAAAGATTATGCGATATGAGCGGTTTATCATATCAATTATTAAAAAATCATGGTCCTCAACAATGGCCTTATCCTAAAGGCAGCGTACCTAGTACATCTTCAAAAAGATTATATGAAGATGGTTATTTCCCAACTGAGACTGGCAAAGCAAATTTTTGTATTGATGATCCTATTGGGTTGGCTGAACCCCCTTCAGATGAGTACCCACTAATTTTGACAATTGGAAGATATCTAAGTCAATGGCATACAATGACAAGAACTTCTAAAGTCCAAAAACTTACAAAAAAGAATCCAGAACCGTTATTGGAAATTAATTCTAAAGATGCTTTATCTTTAAAAATCAAAAATGATGAAATAGTAAAAATTAAATCCAAAAGAGGGGAAGTTCAAGCAAAAGTTCTGATTACTGACAAAATTAAAGCAGGTACAGTTTTTTTACCAATGCATTGGGGTTTTAGTCAAAAAAATATGTGTGAAGTAAACTCTTTGATGCATGAAAAGTCATGCCCGATATCAAAACAACCGGAATTAAAAGCATGCTCAGTAATAATTGTTCCA
>AG-402-O21_2667754417
AATTCTACT---ACTCAATGTCCATATTGCGGCGTTGGATGTGGTCTAGAAATGCAACCACCAGCTGAAATCGGAAAAGCAGTCCGTAGAGATGCAGATGGTTATCCGATGTGGAGGTCTAGAGGCGATCGCAATCATCCATCCAACCTTGGACAAATATGTATTAAAGGTGCAACCGTAGGAGAAACCTTGTCTCCAGGGAGATTAAAGCAACCTCTCTATCGAGATAATTTAAATGATAAATATCAACCGATTAGCTGGAACGAAGCTACAGATAAGATAGTTTCACAAATCAAAAAAAGTTTAATCAAAAAAGGT---CCAAACTCTATAGCGATGTATGGTTCTGGACAATTTCATACTGAAGACTACTATATTGCTCAAAAATTACTCAAAGGAGCTTTAGGTACAAATAATTTTGATGCAAATTCAAGACTATGTATGAGCTCAGCTGTCGCTGGATATAATTTAAGTCTTGGATCAGATGGTCCTCCCTGTTGTTATGAAGATCTTGATCACTACACCGTTGCATTCCTCATTGGTACTAATACAGCGGAATGCCATCCAGTACTTTTTCAACGTCTACTCAAAAGGAAAAAACAACATCAAGATAAAGTAAAAATTATTGTTATAGATCCCAGATTAACAGACACTGCAAAAGCTGCTGACATTTATCTACCTATTGCTCCAGGCAGTGACTTAGCCCTGTTATATGGTATTGCCAATTTAGTTCTGAAAAAGAATGGACAAAATGTAGAATTTATTAAAAATCATACAGATAAATATTCAGAATTCTTAGCGATTATAAAAAATTGGACTCCTAGAAAAGTTGCTCGCTTTTGTGGTATCCCAGAAAAAAAATTAGAAGAAGTAGCTAATATGTTTAATCATCGCGAAAGGGTACTAAGTCTTTGGTCAATGGGTGTAAATCAACGCAGAGAAGGTACTGCAGTTGTTGGCGGACTTATCAATCTGCATCTTCTCACGGGACAAATCGGGAAAGAGGGAGCTGGACCTTTTTCGCTTACTGGCCAACCAAATGCTATGGGAGGACGTGAAGCAGGAGGCCTATCTCATCTACTTCCTGGTTATCGAAATGTTGCCAATAAAAAACATAGACAAGTCGTCGAAAATCACTGGGATTTTCCGGCTGGAAGTATCTCTGAAGAACCAGGTCTAAACGCCTGGCAACAAATTGAAGCAATGGAAAAAGGAGAAATAGATCTTTGGTGGGTTGCTGCAACTAACCCACTTGTAAGCATGCCTGATCTAAATCGAGTAAAAGCCGCAATAAAAAACTGTTCACTAGTTGTTTTATCCGAAGCATATGAAGATACTGAAACCTCTCATTATGCCCATCTATTATTGCCCGCTGCACAATGGAGTGAGAAAGCCGGTGTGATGACTAATTCAGAAAGGCGAATCACTTTTTGCCCAGCTTTTCGTCCATGCTTTGGTCAAAGTCGTCCCGATTGGGAGATATTTGCTGAAGTAGGCCAAAAACTTGGATTTATTGATCAGTTTACTTATGATTCTTCTTCTGAGGTATATTCAGAGTTTACAGCTCTGACAAGTGGTCGTCTCTGTGATAGTTCAGGTCTTAATCATGAATTACTAACAAGTGTTGGTCCCCAACAATGGCCATTTTCAACAGGAAGTAATCCTACAAAAAAAGCGAAGCGACTTTATGAAAATAAAAGGTTTGAGACACCTAATGGTCGAGCTCAGTTTTACACTAAACAACCTCTGGGAATCGCTGAGCCTCCATGCGATATGTACCCGTTAGTCTTAACTGTTGGGCGTTACCTCGGACAATGGCATACCATGACTCGTACTGGAAAAGTAAATCGACTTAATAAAATGCACCCTGAACCATTACTTGAAATTCATCCTATGGATGCAAAAAATATGAATATTAAAGATGGTGAGTTATCTGCTCTTAATTCTCGTCGAGGACATCTTACAGTACGTGTAAAAGAAACTGATCGTATACGTCGAGGCACAGTTTTTCTACCAATGCACTGGGGCTTCACTCAAAGTAATCATTGTGAGACAAACAACTTGATGCATGAACAATCATGTCCCATATCTAAACAGCCTGAACTAAAAGCAAGCGCTGTAATTGTGGCTCCA
>AG-409-A10_2717287960
AATTTAACT---ACTCAATGTCCATATTGCGGCGTTGGATGTGGTCTAGAAATGCAACCACCAGCTGAAATCGGAAAAGCAGTACGTAGAGATGCAGATGGTTATCCAATGTGGAGGTCTAGAGGCGATCGCAATCATCCATCCAACCTTGGACAAATATGTATTAAAGGTGCAACCGTAGGAGAAAGCTTGTCTCCAGGGAGATTAAAGCAACCTCTGTATCGAGATGATTTAAATGATAAATATCAACCGATTAGCTGGCATGAAGCTACAGATAAGATAGTTTCACAAATCAAAAAAAGTTTACTCAAAAAAGGT---CCAAACTCTATAGCGATGTATGGTTCTGGACAATTTCATACTGAAGACTACTATATTGCTCAAAAATTACTCAAAGGAGCTTTAGGTACAAATAATTTTGATGCAAATTCAAGACTATGTATGAGCTCAGCTGTCGCTGGATATAATTTAAGTCTTGGATCAGATGGTCCTCCCTGTTGTTATGAAGATCTTGATCACTACACCGTTGCATTCCTCATTGGCACTAATACAGCGGAATGCCATCCAGTACTTTTTCAACGTCTACTCAAAAGGAAAAAACAACATCAAGATAAAGTAAAAATTATTGTTATAGATCCAAGATTAACAGACACTGCAAAAGCTGCTGACATTTATCTACCTATTGCTCCAGGCAGTGACTTAGCCCTGTTATATGGTATTGCCAATTTAGTTCTGAAAAATAATGGACAAAATGCAGAATTTATTAAAAATCATACAGATAAATATTCAGAATTCTTAGCGATTATAAAAAATTGGACTCCTAGAAAAGTTGCTCGCTTTTGTGGTATCCCAGAAAAAAAATTAGAAGAAGTAGCTAATATGTTTAATCATCGCGAAAGGGTACTAAGTCTTTGGTCAATGGGTGTAAATCAACGCAGAGAAGGTACTGCAGTTGTTGGGGGACTTATCAATCTACATCTTCTCACGGGACAAATCGGGAAAGAGGGAGCTGGACCTTTTTCGCTTACTGGCCAACCAAATGCTATGGGAGGACGTGAAGCAGGAGGCCTATCTCATCTACTTCCTGGTTATCGAAATGTTGCCAATAAAAAACATAGACAAGTCGTCGAAAATCACTGGGATTTTCCGGCTGGAAGTATCTCTGAAGAACCAGGTTTAAACGCCTGGCAACAAATTGAAGCAATGGAAAAAGGAGAAATAGATCTTTGGTGGGTTGCTGCAACTAACCCACTTGTAAGCATGCCTGATCTAAATCGAGTAAAAGCCGCAATAAAAAACTGTTCCCTAGTTGTTTTATCCGAAGCATATGAAGATACTGAAACCTCTCATTATGCCCATCTATTATTGCCGGCTGCACAATGGAGTGAGAAAGCCGGTGTGATGACTAATTCAGAAAGGCGAATCACTTATTGCCCAGCTTTTCGTCCATGCTTTGGTCAAAGTCGTCCCGATTGGGAGATATTTGCTGAAGTAGGCCAAAAACTTGGATTTATTGATCAGTTTACTTATGATTCTTCTGCTGAGGTATATTCAGAGTTTACAGCTCTGACAAGTGGTCGTCTCTGTGATAGTTCGGGTCTTAATCATGAATTACTAACAAGTGTTGGTCCCCAACAATGGCCATTTTCAAAAGGAAGTAATCCTACGAAAAAAGCCAAGCGACTTTATGAAAATAAAAGGTTTGAGACACCTAATGGTCGAGCCCAGTTTTACACTAAACAACCTCTGGGAATCGCTGAGCCTCCATGCGATATGTACCCGTTAGTCTTAACTGTTGGGCGTTACCTCGGACAATGGCATACCATGACTCGTACTGGAAAAGTAAATCGACTTAATAAAATGCACCCTGAACCATTACTTGAAATTCATCCTATGGATGCAAAAAATATGAATATTAAAGATGGTGAGTTATCTGCTCTTAATTCTCGTCGTGGACATCTTACAGTACGTGTAAAAGAAACTGATCGTATACGTCGAGGCACAGTTTTTCTCCCAATGCACTGGGGCTTCACTCAAACTAATCATTGTGAGACAAACAACTTGATGCATGAACAATCATGTCCCATATCTAAACAGCCTGAACTAAAAGCAAGCGCTGTAATTGTGGCTCCA
>AG-412-J13_2717696596
AATTTTACTAAAAGTCAATGCCCATATTGTGGTGTTGGCTGTGGGTTAAAAATGAAGCCTAAA------------AGTTCGGTTTCTGATGATAAA---------------TGGTTAGTAAGTGGAGATAGGGATAGTCCTTCCACTCATGGTAAATTGTGCGTAAAAGGAGCAACAGTATGTGAGACTCTAAAAGATGGGAGATTAAAAGAACCACTTTATAGGGAAAATTTAAATGAAGAATTTAAAGAAATTTCCTGGGACGAATCATACGAAATTCTGAAAGAGAAAATTCTGAGTTCTATAAAAAATTATGGA---CCTGATTCAATAGCTATGTATGGCTCCGGTCAATTTCATACTGAAGATTATTACGTAGCCCAGAAGCTTCTCAAGGGAGCAATAGGCACAAATAATTTTGATGCTAATTCAAGATTATGTATGAGTTCAGCAGTAGCTGGATATAATAGAAGTTTTGGCTCTGATGGCCCACCTTGTTGTTATGAAGATATTGATCATTGCTCTTTAATTTTATTAATAGGGACAAATACAGCAGAATGTCATCCCGTTCTTTTTGATCGAATTAAGAAACGCAAAAGAAATGTAAATGATAATTTAAAAGTAATAGTAATCGATCCAAGAGAAACAGAAACTTCATCCATAGCAGATTATTACTTACAAATTTCTTCTGGAACAGATCTTTTTTTATTTATTGGAATTGCGAATTATCTTTATAAGAATCAATTAACTGATCAAAATTTCATTGAGAAGTCGACAGAAAACTATTTTCATTTTGTAAAACATATACAAAAATGGGATTTAAAAAAAATAAGTGAAATTTGCAATATATCTGAGCAGACAATTATTGATATTGCAAAATTATGGGGAGAAAGCAAAAATGTTTTAAGTCTCTGGTCGATGGGTTTGAATCAAAGGCAAGAGGGAACAGCAGCAGTAAATGGGCTAATAAATCTTCATCTAATGACCGGCCAAATAGGCAAAGAAGGTTCTGGCCCTTTTTCCTTAACTGGCCAACCAAACGCTATGGGGGGGAGAGAAGCTGGAGGACTATCGCACCTTCTTCCAGGATATAGGTTTGTAAAAAATAAAATAGATAGGAATGAGATTGAAAAAATATGGGGGTTCCCTAAAGGAAAGATATCTGCAAAACAGGGTCTATCTGCCTTTGAACAAATAGAAGCTATTAACAAAGGAACTGTGAAAATTTGGTGGATTGCAGCTACGAACCCTTTGGTTAGCATGCCAAATTTAAACTTTGTAAAACAAGCACTTTCAAAATGTCCTTTAATTATTCTCAATGAATCTTATGAACAAAGTGAATCAATTAAATATGCTCATCTAGTATTGCCGGCGGCTCAATGGAGCGAAAAAGATGGTGTCATGACAAATTCAGAAAGAAGAGTAACCCTTTGCCCATCTTTCAGAGAATCTAATAATAATTCAAAACCAGATTGGCAAATATTTGCTGAATTAGGACAGAAGATAGGCTATCTCAAACAATTTGTATATGAATCTTCATCGGATGTTTATGATGAATTTTTAAAAACGACTACAAAAAGATTATGCGATATGAGTGGATTATCATATCAAACATTAAAAAATCATGGTCCTCAACAATGGCCTTATCCTAAAGGCAGTGTACCTAGTACATGTTCAAAAAGATTATATGAAGATGGTTATTTCCCAACTGAGACTGGCAAAGCAAATTTTTGTATCGATGATCCTATAGGGTTGGCTGAACCCCCTTCAGATGAGTACCCACTAATCTTGACAATTGGAAGATATCTTAGTCAATGGCACACAATGACAAGAACTTCTAAAGTTCAAAAACTTACAAAAAAGAATCCAGAACCGTTATTGGAAATTAATTCTAAAGATGCTTTATCTTTAAAAATCAAAAATGATGAAACAGTAAAAATTAAATCCAAAAGAGGGGAAGTTCAAGCAAAAGTTCAGATTACTGACAAAATTAAAGCTGGTACAGTTTTTTTACCGATGCATTGGGGTTTTAGTCAAAAAAATATGTGTGAAGTAAACTCCTTGATGCATGAAAAGTCATGCCCTATATCAAAACAACCGGAATTAAAAGCATGCTCGGTAATAATTATTCCA
>AG-418-D13_2717708957
AATTTTACTAAAAGTCAATGCCCATATTGCGGTGTTGGCTGTGGTTTAAAAATGAAGCCTAAA------------AGTTCGGTTTCTGATGATAAA---------------TGGTTAGTCAGTGGAGATAGGGATAGTCCTTCAACTCAAGGTAAATTGTGCGTAAAAGGAGCAACAGTATGTGAGACCCTAAAAGATGGGAGATTAAAAGAACCACTTTATAGGGAAAATTTAAATGAAGAATTTAAAGAAATTTCCTGGGACGAATCATACGAAATTCTAAAAGAGAATATTTTGAGTTCTATAAAAAATTATGGA---CCTGATTCAATAGCTATGTATGGCTCAGGTCAATTTCATACTGAAGATTATTACGTAGCCCAAAAGCTTCTCAAGGGAGCAATAGGCACAAATAATTTTGATGCTAATTCAAGACTATGTATGAGCTCAGCAGTAGCTGGATATAACAGAAGTTTTGGCTCTGATGGCCCACCTTGTTGTTATGAAGATATTGATCATTGCTCTTTAATTTTATTAATAGGGACAAATACTGCAGAATGTCATCCCGTTCTTTTTGATCGAATTAAAAAACGTAAAAGAAACGTAAATGATAATTTAAAAGTAATAGTAATTGATCCAAGAGAAACTGAAACTTCATCCATAGCAGATTTTTACTTACAAATTTCTTCTGGAACAGATCTATTTTTATTTATTGGGATTGCGAATTATCTTTATAAGAATCAATTAACTGATCAAAATTTCATTGATAAGTCGACCGAAAGCTATTTTGATTTTGTAAAACATATACAAAAATGGGATTTAAAAAAAATAAGTGAAATTTGCAATATATCCGAGAAAACAATTATTGATATTGCAAAATTATGGGGAGAAAGCAAAAATGTTCTAAGTCTTTGGTCGATGGGTTTGAATCAAAGGCAAGAGGGTACAGCAGCAGTAAATGGGCTAATAAATCTTCATTTAATGACGGGCCAAATAGGCAAAGAAGGTTCTGGTCCTTTTTCCTTAACTGGCCAACCAAACGCTATGGGTGGGAGAGAAGCAGGAGGACTATCGCACCTTCTTCCAGGATATAGGTTTGTAAAAAATAAAATAGATAGGAATGAAATTGAAAAAATATGGGGGTTCCCTGAGGGAAAGATATCTGCAAAACAGGGTCTATCTGCATTTGAACAAATAGAAGCTATAAAAAAAGGATCTGTGAAAATTTGGTGGATTGCAGCTACGAACCCTTTGGTTAGCATGCCTAATTTAAACTTTGTAAAAAAAGCACTTTTAAAATGTCCTTTAATTATCCTGAACGAATCTTATGAACAAAGTGAATCAATTAAATATGCTCATCTAGTATTGCCCGCAGCTCAATGGAGCGAAAAAGATGGTGTTATGACAAATTCAGAAAGAAGAGTAACACTTTGCCCATCTTTCAGAGAATCGAATAAAAATTCAAAACCAGATTGGCAAATATTTGCTGAATTAGGACAGAAGATAGGCTATTTCAAACAATTTGAATATGAATCTTCATCGGAAGTTTATGATGAATTTTTAAAAACTACTACAAAAAGATTATGCGATATGAGCGGATTATCATATCAATTATTAAAAAATCATGGTCCTCAACAATGGCCTTATCCTAAAGGCAGCGAACCTAGTACATCTTCAAAAAGATTATATGAAGATGGTTATTTCCCAACTGAGACTGGCAAAGCAAATTTTTGTATTGATGATCCTATTGGGTTGGCTGAACCCCCTTCAGATGAGTACCCAATAATTTTGACAATTGGAAGATATCTAAGTCAATGGCATACAATGACAAGAACTTCTAAAGTTCAAAAACTTACAAAAAAGAATCCAGAACCGTTATTGGAAATTAATTCTAAAGATGCTTTATCTTTAAAAATCAAAAATGATGAAATAGTAAAAATTAAATCCAAAAGAGGGGAAGTTCAAGCAAAAGTTCTGATTACTGACAAAATTAAAGCAGGTACAGTTTTTTTACCAATGCATTGGGGTTTTAGTCAAAAAAATATGTGTGAAGTAAACTCTTTGATGCATGAAAAGTCATGCCCGATATCAAAACAACCGGAATTAAAAGCATGCTCAGTAATAATTGTTCCA
>AG-418-O02_2717325595
AATTTTACTAAAAGTCAATGCCCATATTGCGGAGTTGGCTGTGGTTTAAAAATGAAGCCTAAA------------AGTTCGGTTTCTGATGATAAA---------------TGGTTAGTAAGTGGAGATAGGGATAGTCCTTCAACTCAAGGTAAATTGTGCGTAAAAGGAGCAACAGTATGTGAGACTTTAAAAGACGGTAGATTAAAAGAACCACTTTATAGGGAAAATTTAAATGAAGAATTTAAAGAAATTTCCTGGGACGAATCATACGAAATTCTGAAAGAGAATATTTTGAGTTCTATAAAAAATTATGGA---CCTGATTCAATAGCTATGTATGGCTCAGGTCAATTTCATACTGAAGATTATTACGTAGCCCAAAAGCTTCTCAAGGGAGCAATAGGCACAAATAATTTTGATGCTAATTCAAGACTATGTATGAGCTCAGCAGTAGCTGGTTATAATAGAAGTTTTGGCTCTGATGGTCCACCTTGTTGTTATGAAGATATTGATCATTGCTCTTTAATTTTATTAATAGGGACAAATACTGCAGAATGTCATCCCGTTCTTTTTGATCGAATTAAAAAACGTAAAAGAAATGTAAATGATAATTTAAAAGTAATAGTAATTGATCCAAGAGAAACTGAAACTTCATCCATAGCAGATTTTTACTTACAAATTTCTTCTGGAACAGATCTATTTTTATTTATAGGGATTGCGAATTATCTTTATAAGAATCAATTAACTGATCAAAATTTCATTGATAAGTCGACCGAAAGCTATTTTGATTTTGTAAAACATATACAAAAATGGGATTTAAAAAAAATAAGTGAAATTTGCAATATATCCGAGAAAACAATTATTGATATTGCAAAATTATGGGGAAAAAGCAAAAATGTTCTAAGTCTTTGGTCGATGGGTTTGAATCAAAGGCAAGAGGGTACAGCAGCAGTAAATGGGCTAATAAATCTTCATTTAATGACCGGCCAAATAGGCAAAGAAGGTTCTGGTCCTTTTTCCTTGACTGGCCAACCAAACGCTATGGGTGGGAGAGAAGCAGGAGGACTATCGCACCTTCTTCCAGGATATAGGTTTGTAAAAAATAAAATAGATAGGAATGAAATTGAAAAAATATGGGGGTTCCCTGAGGGAAAGATATCTGCAAAACAGGGTCTATCTGCATTTGAACAAATTGAAGCAATAAAAAAAGGATCTGTGAAAATTTGGTGGATTGCAGCTACGAACCCTTTGGTTAGCATGCCTAATTTAAACTTTGTAAAAAAAGCACTTTTAAAATGTCCTTTAATTATCCTCAACGAATCTTATGAACAAAGTGAATCAATTAAATATGCTCATCTAGTATTGCCCGCAGCTCAATGGAGCGAAAAAGATGGAGTTATGACAAATTCAGAAAGAAGAGTAACCCTTTGCCCATCTTTCAGAGAATCGAATAAAAATTCAAAACCAGATTGGCAAATATTTGCTGAATTAGGACAGAAGATAGGCTATTTCAAACAATTTGAATATGAATCTTCTTCGGAAGTTTATGATGAATTTTTAAAAACTACTACAAAAAGATTATGCGATATGAGCGGATTATCATATCAATTATTAAAAAATCATGGTCCTCAACAATGGCCTTATCCTAAAGGCAGCGTACCTAGTACATCTTCAAAAAGATTATATGAAGATGGTTATTTCCCAACTGAGACTGGCAAAGCAAATTTTTGTATTGATGATCCTATAGGGTTGGCTGAACCCCCTTCAGATGAGTACCCACTAATTTTGACAATTGGAAGATATCTAAGTCAATGGCATACAATGACAAGAACTTCTAAAGTTCAAAAACTTACAAAAAAGAATCCAGAACCGTTATTGGAAATTAATTCTAAAGATGCTTTATCTTTAAAAATCAAAAATGATGAAATAGTAAAAATTAAATCCAAAAGAGGGGAAGTTCAAGCAAAAGTTCAGATTACTGACAAAATTAAATTAGGTACAGTTTTTTTACCAATGCATTGGGGTTTTAGTCAAAAAAATATGTGTGAAGTAAACTCTTTGATGCATGAAAAGTCATGCCCGATATCAAAACAACCGGAATTAAAAGCATGCTCAGTAATAATTGTTCCA
>AG-418-O03_2717326555
AATTTTACTAAAAGTCAATGCCCATATTGCGGTGTTGGCTGTGGTTTAAAAATGAAGCCTAAA------------AGTTCGGTTTCTGATGATAAA---------------TGGTTAGTAAGTGGAGATAGGGATAGTCCTTCATCTCAAGGTAAATTGTGCGTAAAAGGAGCAACAGTTTGTGAGACCCTAAAAGATGGGAGATTAAAAGTACCACTTTACAGGGAAAATTTAAATGAAGAATTTAAAGAAATTTCCTGGGACGAATCATACGAAATTCTGAAAGAGAATATTTTGAGTTCTATAAAGAATTATGGA---CCTGATTCAATAGCTATGTATGGCTCAGGTCAATTTCATACTGAAGATTATTATGTAGCCCAAAAGCTTCTCAAGGGAGCAATAGGCACAAATAATTTTGATGCTAATTCAAGACTATGCATGAGCTCAGCAGTAGCTGGATATAACAGAAGTTTTGGCTCTGATGGCCCTCCTTGTTGTTATGAAGATATTGATCATTGCTCCTTAATTTTATTAATAGGGACAAATACTGCAGAATGTCATCCCGTTCTCTTTGATCGAATTAAAAAACGTAAAAGAAACGTAAATGATAATTTAAAAGTAATAGTAATCGATCCAAGAGAAACAGAAACTTCATCCATAGCAGATTTTTACTTACAAATTTCTTCTGGAACAGATCTTTTTTTATTCATTGGGATTGCGAATTATCTTTATAAGAATCAATTAACTGATCAAAATTTCATTGATAAGTCCACCGAAAGCTATTTTGATTTTGTAAAACATATACAAAAATGGGATTTAATAAAAATAAGTGAAATTTGCAATATATCCGAGAAAACAATTATTGATATTGCAAAATTATGGGGAGAAAGCAAAAATGTTTTAAGTCTCTGGTCTATGGGTTTGAATCAAAGGCAGGAGGGTACAGCAGCAGTAAATGGGCTAATAAATCTTCATCTAATGACAGGCCAAATAGGCAAAGAAGGTTCTGGTCCTTTTTCTTTGACTGGCCAACCAAACGCTATGGGGGGGAGAGAAGCTGGTGGACTATCGCACCTTCTTCCAGGATATAGGTTTGTAAAAAATAAAATAGATAGGAATGAAATTGAAAAAATATGGGGGTTCCCTGAGGGAAAGATATCTGCAAAACAGGGTCTATCTGCATTTGAACAAATAGAAGCTATAAAAAAAGGATCTGTGAAAATTTGGTGGATTGCAGCTACAAACCCTTTGGTTAGCATGCCTAATTTAAACTTTGTAAAAAAATCACTTTCAAAATGTCCTTTAATTATCCTCAACGAATCTTATGAACAAAGTGAATCAATTAAATATGCTCATCTAGTATTGCCCGCGGCTCAATGGAGCGAAAAAGATGGTGTTATGACAAATTCAGAAAGAAGAGTAACCCTTTGCCCATCTTTCAGAGAATCGAATAAAAATTCAAAACCAGATTGGCAAATATTTGCTGAAGTAGGACAGAAGATAGGCTATTTCAAACAATTTGAATATGAATCTTCATCGGAAGTTTATGATGAATTTTTAAAAACGACTACAAAAAGATTATGCGATATGAGCGGATTATCATATCAATTATTAAAAAATCATGGTCCTCAACAATGGCCTTATCCCAAAGGCAGCGTACCTAGTACATCTTCAAAAAGATTATATGAAGATGGTTATTTCCCAACTGAGACTGGCAAAGCAAATTTTTGTATTGATGATCCTATAGGGTTGGCTGAACCCCCTTCAGATGAGTACCCACTAATTTTGACAATTGGAAGATATCTAAGTCAATGGCATACAATGACAAGAACTTCTAAAGTTCAAAAACTTACAAAAAAGAATCCAGAACCGTTATTGGAAATTAATTCTAAAGATGCTTTATCTTTAAAAATCAAAAATGATGAAATAGTAAAAATTAAATCCAAAAGAGGGGAAGTTCAAGCAAAAGTTCAGATTACTGACAAAATTAAAGCAGGTACAGTTTTTTTACCAATGCATTGGGGTTTTAGTCAAAAAAATATGTGTGAAGTAAACTCTTTGATGCATGAAAAGTCATGCCCGATATCAAAACAACCGGAATTAAAAGCATGCTCAGTAATAATTGTTCCA
>AG-418-P13_2717331226
AATTTTACTAAAAGTCAATGCCCATATTGCGGTGTTGGCTGTGGTTTAAAAATGAAGCCTAAA------------AGTTCGTTATCTGATGATAAA---------------TGGTTAGTAAGTGGAGATAGGGATAGTCCTTCAACTCAAGGTAAATTGTGCGTAAAAGGAGCAACAGTATGTGAGACTTTAAAAGACGGGAGATTAAAAGAACCACTTTATAGGGAAAATTTAAATGAAGAATTTAAAGAAATTTCCTGGGACGAATCATACGAAATTCTGAAAGAGAATATTTTGAGTTCTATAAAAAATTATGGA---CCTGATTCAATAGCTATGTATGGCTCAGGTCAATTTCATACTGAAGATTATTACGTAGCCCAAAAGCTTCTCAAGGGAGCAATAGGCACAAATAATTTTGATGCTAATTCAAGACTATGTATGAGCTCAGCAGTAGCTGGATATAACAGAAGTTTTGGCTCTGATGGCCCACCTTGTTGTTATGAAGATATTGATCATTGCTCTTTAATTTTATTAATAGGGACAAATACTGCAGAATGTCATCCCGTCCTTTTTGATCGAATTAAAAAACGTAAAAGAAATGTAAATGATAATTTAAAAGTAATAGTAATTGATCCAAGAGAAACTGAAACTTCATCTATAGCAGATTTTTACTTACAAATTTCTTCTGGAACAGATCTATTCTTATTTATTGGGATTGCGAATTATCTTTATAAGAATCAATTAACTGATCAAAATTTCATTGATAAGTCGACCGAAAGCTATTTTGATTTTGTAAAACATATACAAAAATGGGATTTAAAAAAAATAAGTGAAATTTGCAATATATCCGAGAAAACAATTATTGATATTGCAAATTTATGGGGAGAAAGCAAAAATGTTCTTAGTCTTTGGTCGATGGGTTTGAATCAAAGGCAAGAGGGTACAGCAGCAGTAAATGGGCTAATAAATCTTCATTTAATGACCGGCCAAATAGGCAAAGAAGGTTCTGGTCCATTTTCCTTAACTGGCCAACCAAACGCTATGGGGGGGAGAGAAGCAGGAGGACTATCGCACCTTCTTCCAGGATATAGGTTTGTAAAAAATAAAATAGATAGGAATGAAATTGAAAAAATATGGGGGTTCCCTGAGGGAAAGATATCTGCAAAACAGGGTCTATCTGCATTTGAACAAATAGAAGCTATAAAAAAAGGATCTGTGAAAATTTGGTGGATTGCAGCTACGAACCCTTTGGTTAGCATGCCTAATTTAAACTTTGTAAAAAAAGCACTTTTAAAATGTCCTTTAATTATCCTCAACGAATCTTATGAACAAAGTGAATCAATTAAATATGCTCATCTAGTATTGCCTGCAGCTCAATGGAGCGAAAAAGATGGTGTTATGACAAATTCAGAAAGAAGAGTAACCCTTTGCCCATCTTTCAGAGAATCGAATAAAAATTTAAAACCAGATTGGCAAATATTTGCTGAATTAGGACAGAAGATAGGCTATTTCAAACAATTTGAATATGAATCTTCATCGGAAGTTTATGATGAATTTTTAAAAACTACTACAAAAAGATTATGCGATATGAGCGGATTATCATATCAATTATTAAAAAATCATGGTCCTCAACAATGGCCTTATCCTAAAGGCAGCTTACCTAGTACATCTTCAAAAAGATTATATGAAGATGGTTATTTCCCAACTGAGACTGGCAAAGCAAATTTTTGTATTGATGATCCTATTGGGTTGGCTGAACCCCCTTCAGATGAATTCCCACTAATTTTGATAATTGGAAGATATCTAAGTCAATGG---------------------------------------------------------------------------------------------------------------------------------------------------------------------------------------------------------------------------------------------------------------------------------------------------------------------------
>AG-424-M03_2717718944
AATTTTACTAAAAGTCAATGCCCATATTGCGGTGTTGGCTGTGGGTTAAAAATGAGGCCTAAA------------AGTTTGGTTTCTGATGATAAA---------------TGGTTAGTAAGTGGAGATAGGGATAGTCCTTCAACTCAAGGTAAATTGTGCGTAAAAGGAGCAACAGTATGTGAGACTTTAAAAGACGGGAGATTAAAAGAACCACTTTATAGGGAAAATTTAAATGAAGAATTTAAACAAATTTCCTGGGACGAATCATACGAAATTCTGAAAGAGAATATTTTGAGTTCTATAAAAAATTATGGA---CCTGATTCAATAGCTATGTATGGCTCAGGTCAATTTCATACTGAAGATTATTACGTAGCCCAAAAGCTTCTCAAAGGAGCAATAGGCACAAATAATTTTGATGCTAATTCAAGACTATGTATGAGCTCAGCAGTAGCTGGATATAACAGAAGTTTTGGCTCTGATGGCCCACCTTGTTGTTATGAAGATATTGATCATTGCTCTTTAATTTTGTTAATAGGAACAAATACTGCAGAATGTCATCCGGTTCTTTTTGATCGAATTAAAAAACGTAAAAGAAACGTAAATGATAATTTAAAAGTAATAGTAATCGATCCAAGAGAAACTGAAACTTCATCCATAGCAGATTTTTACTTACAAATTTCTTCTGGAACAGATCTTTTTTTATTTATTGGGATTGCGAATTATCTTTATAAGAATCAATTAACTGATCAAAATTTCATTAATAAGTCGACCGAAAGCTATTTTTATTTTGTAAAACATATACAAAAATGGGATTTAAAAAAAATAAGTGAAATTTGCAATATATCTGAGCAGACAATTATTGATATTGCAAAATTATGGGGAGAAAGCAAAAATGTTTTAAGTCTCTGGTCGATGGGTTTGAATCAAAGGCAAGAGGGTACAGCAGCCGTAAATGGGCTAATAAATCTTCATCTAATGACCGGCCAAATAGGCAAAGAAGGTTCTGGTCCTTTTTCCTTAACTGGCCAACCAAACGCTATGGGTGGGAGAGAAGCTGGAGGACTATCTCACCTTCTTCCAGGATATAGGTTTGTAAAAAATAAAATAGACAGGAATGAAATTGAAAAAATATGGGGGTTCCCTGAGGGAAAGATATCTGCAAAACAGGGTCTATCTGCATTTGAACAAATAGAAGCTATAAAAAAAGGATCTGTGAAAATTTGGTGGATTGCAGCTACGAACCCTTTGGTTAGCATGCCTAATTTAAACTTTGTAAAAAAAGCACTTTCAAAATGTCCTTTAATTATCCTCAACGAATCATATGAACAAAGTGAATCAATTAAATATGCTCATCTAGTTTTGCCGGCGGCTCAATGGAGCGAAAAAGATGGTGTTATGACAAATTCAGAAAGAAGAGTAACCCTTTGCCCATCTTTCAGAGAATCGAATAAAAATTCAAAACCAGATTGGCAAATATTTGCTGAATTAGGACAGAAGATAGGCTATTTAAAACAATTTGAATATGAATCTTCATCGGATGTTTATGATGAATTTTTAAAAACGACTACAAAAAGATTATGTGATATGAGCGGATTATCATATCAATTATTAAGAAATCATGGTCCTCAACAATGGCCTTATCCTAAAGGCAGCGTACCTAGTACATCTTCCAAAAGATTATATGAAGATGGTCATTTCCCAACTGAGACTGGCAAAGCAAATTTTTGTATTGATGATCCTATAGGGTTGGCTGAACCCCCTTCAGATGAGTACCCACTAATTTTGACAATTGGAAGATATCTAAGTCAATGGCATACAATGACAAGAACTTCTAAAGTTCAAAAACTTACAAAAAAGAATCCAGAACCGTTATTGGAAATTAATTCTAAAGATGCTTTATCTTTAAAAATCAAAAATGATGAAATAGTAAAAATTAAATCCAAAAGAGGGGAAGTTCAAGCAAAAGTTCAGATTACTGACAAAATTAAAGCAGGTACAGTTTTTTTACCAATGCATTGGGGTTTTAGTCAAAAAAATATGTGTGAAGTAAACTCTTTGATGCATGAGAAGTCATGCCCGATATCAAAACAACCAGAATTAAAAGCATGTGCAGTAATAATTGTTCCA
>AG-429-C19_2717341512
------------------------------------------------------------------------------------------------------------------------------------------------------------------------------------------------------------------------------------------------------------------------------------------------------------------------------------------------------------------------------------------------------------------------------------------------------------------------------------------------------------------------------------------------------------------------------------------------------------------------------------------------------------------------------------------------------------------------------------------------------------------------------------------------------------------------------------------------------------------------------------------------------------------------------------------------------------------------------------------------------------------------------------------------------------------------------------------------------------------------------------------------------------------------------------------------------------------------------------------------------------------------------------------------------------------------------------------------------------------------------------CAAAGTGAATCAATTAAATATGCTCATCTAGTATTGCCCGCAGCTCAATGGAGCGAAAAAGATGGTGTTATGACAAATTCAGAAAGAAGAGTAACCCTTTGCCCATCTTTCAGAGAATCGAATAAAAATTCAAAACCAGATTGGCAAATATTTGCTGAATTAGGACAGAAGATAGGTTATTTCAAACAATTTGAATATGAATCTTCATCGGAAGTTTATGATGAATTTTTAAAAACTACTACAAAAAGATTATGCGATATGAGCGGATTATCATATCAATTATTAAAAAATCATGGTCCTCAACAATGGCCTTATCCTAAAGGCAGCGTACCTAGTACATCTTCAAAAAGATTATATGAAGATGGTTATTTCCCAACTGAAACTGGCAAAGCAAATTTTTGTATTGATGATCCTATTGGGTTGGCTGAACCCCCTTCAGATGAGTTCCCACTAATTTTGACAATTGGGAGATATCTAAGTCAATGGCATACAATGACAAGAACTTCTAAAGTTCAAAAACTTACAAAAAAGAATTCAGAACCGTTATTGGAAATTAATTCTAAAGATGCTTTATCTTTAAAAATCAAAAATGATGAAATAGTAAAAATTAAATCTAAAAGAGGGGAAGTTCAAGCAAAAGTTCAGATTACTGACAAAATTAAAGCAGGTACAGTTTTTTTACCAATGCATTGGGGTTTTAGTCAAAAAAATATGTGTGAAGTAAACTCTTTGATGCATGAAAAGTCATGCCCGATATCAAAACAACCGGAATTAAAAGCATGCTCAGTAATAATTGTTCCA
>AG-442-N07_2717369841
AATTTTACTAAAAGTCAATGCCCATATTGCGGTGTTGGCTGTGGTTTAAAAATGAAGCCTAAA------------AGTTCGGTTTCTGATGATAAA---------------TGGTTAGTAAGTGGAGATAGGGATAGTCCTTCAACTCAAGGTAAATTGTGCGTAAAAGGAGCAACTGTATGTGAGACTTTAAAAGACGGGAGATTAAAAGAACCACTTTATAGGGAAAATTTAAATGAAGAATTTAAAGAAATTTCCTGGGACGAATCATACGAAATTCTGAAAGAGAATATTTTGAGTTCTATAAAAAATTATGGA---CCTGATTCAATAGCTATGTATGGCTCAGGTCAATTTCATACAGAAGATTATTACCTAGCCCAAAAGCTTCTCAAGGGAGCAATAGGCACAAATAATTTTGATGCTAATTCAAGACTATGTATGAGCTCAGCAGTAGCTGGATATAACAGAAGTTTTGGCTCTGATGGCCCACCTTGTTGTTATGAAGATATTGATCATTGCTCTTTAATTTTATTAATAGGGACAAATACTGCAGAATGTCATCCCGTTCTTTTTGATCGAATTAAAAAACGTAAAAGAAATGTAAATGATAATTTAAAAGTAATAGTGATTGATCCAAGAGAAACTGAAACTTCATCCATAGCAGATTTTTACTTACAAATTTCTTCTGGAACAGATCTATTTTTATTTATTGGGATTGCGAATTATCTTTATAAGAATCAATTAACTGATCAAAATTTCATTGATAAGTCGACCGAAAGCTATTTTGATTTTGTAAAACATATACAAAAATGGGATTTAAAAAAAATAAGTGAAATTTGCAATATATCCGAGAAAACAATTATTGATATTGCAAAATTATGGGGAGAAAGCAAAAATGTTCTAAGTCTTTGGTCGATGGGTTTGAATCAAAGGCAAGAGGGTACAGCAGCAGTAAATGGGCTAATAAATATTCATTTAATGACCGGCCAAATAGGCAAAGAAGGTTCTGGCCCTTTTTCCTTAACTGGCCAACCAAACGCTATGGGTGGCAGAGAAGCAGGAGGACTATCGCACCTTCTTCCAGGATATAGGTTCGTAAAAAATAAAATAGATAGGAATGAAATTGAAAAAATATGGGGGTTCCCTGAGGGAAAGATATCTGCAAAACAGGGTCTATCTGCATTTGAACAAATAGAAGCTATAAAAAAAGGATCTGTGAAAATTTGGTGGATTGCAGCTACCAACCCTTTGGTTAGCATGCCTAATTTAAACTTTGTAAAAAAAGCACTTTTAAAATGTCCTTTAATTATCCTCAACGAATCTTATGAACAAAGTGAATCAATTAAATATGCTCATCTAGTATTGCCTGCAGCTCAATGGAGCGAAAAAGATGGTGTTATGACAAATTCAGAAAGAAGAGTAACCCTTTGCCCATCTTTCAGAGAATCGAATAAAAATTCAAAACCAGATTGGCAAATATTTGCTGAATTAGGTCAGAAGATAGGCTATTTCAAACAATTTGAATATGAATCTTCATCGGAAGTTTATGATGAATTTTTAAAAACTACTACAAAAAGATTATGCGATATGAGCGGATTATCATATCAATTATTAAAAAATCATGGTCCTCAACAATGGCCTTATCCTAAAGGAAGCGTACCTAGTACATCTTCAAAAAGATTATATGAAGATGGTTATTTCCCAACTGAGACTGGCAAAGCAAATTTTTGTATTGATGATCCTATTGGGTTGGCTGAACCCCCTTCAGATGAGTACCCACTAATTTTGACAATTGGAAGATATCTAAGTCAATGGCATACAATGACAAGAACTTCTAAAGTTCAAAAACTTACAAAAAAGAATCCAGAACCGTTATTGGAAATTAATTCTAAAGATGCTTTATCTTTAAAAATCAAAAATGATGAAATAGTAAAAATTAAATCCAAAAGAGGGGAAGTTCAAGCAAAAGTTCAGATTACTGACAAAATTAAAGTAGGTACAGTTTTTTTACCAATGCATTGGGGTTTTAGTCAAAAAAATATGTGTGAAGTAAACTCTTTGATGCATGAAAAGTCATGCCCGATATCAAAACAACCGGAATTAAAAGCATGCTCAGTAATAATTGTTCCA
>AG-449-C14_2717371892
AATTTTACTAAAAGTCAATGCCCATATTGCGGTGTTGGCTGTGGTTTAAAAATGAAGCCTAAA------------AGTTCGCTTTCTGATGATAAA---------------TGGTTAGTAAGTGGAGATAGGGATAGTCCTTCAACTCAAGGTAAATTGTGCATAAAAGGAGCAACAGTATGTGAGACTTTAAAAGACGGGAGATTAAAAGAACCACTTTATAGGGAAAATTTAAATGAAGAATTTAAAGAAATTTCCTGGGACGAATCATACGAAATTTTGAAAGAGAATATTTTGAGTTCTATAAAAAATTATGGA---CCTGATTCAATAGCTATGTATGGCTCAGGTCAATTTCATACTGAAGATTATTACGTAGCCCAAAAGCTTCTCAAGGGAGCAATAGGCACAAATAATTTTGATGCTAATTCAAGACTATGTATGAGCTCAGCAGTAGCTGGATATAACAGAAGTTTTGGATCTGATGGCCCACCTTGTTGTTACGAAGATATTGATCATTGCTCTTTAATTTTATTAATAGGGACAAATACAGCAGAATGTCATCCCGTTCTTTTTGATCGAATTAAAAAACGTAAAAGAAACGTAAATGATAATTTAAAAGTAATAGTAATTGATCCAAGAGAAACTGAAACCTCATCCATAGCAGATTTTTACTTACAAATTTCTTCTGGAACAGATCTATTTTTATTTATTGGGATTGCAAATTATCTTTATAAGAATCAATTAACTGATCAAAATTTCATTGATAAGTCGACCGAAAGCTATTTTGATTTTGTAAAACATATACAAAAATGGGATTTAAAAAAAATAAGTGAAATTTGCAATATATCCGAGAAAACAATTATTGATATTGCAAAATTATGGGGAGAAAGCAAAAATGTTCTAAGTCTTTGGTCGATGGGTTTGAATCAAAGGCAAGAGGGCACAGCAGCAGTAAATGGGCTAATAAATCTTCATCTAATGACCGGCCAAATAGGCAAGGAAGGTTCTGGTCCTTTTTCCTTAACTGGCCAACCAAACGCTATGGGTGGGAGAGAAGCAGGAGGACTATCGCACCTTCTTCCAGGATATAGGTTTGTAAAAAATAAAATAGATAGGAATGAAATTGAAAAAATATGGGGGTTCCCTGAGGGAAAGATATCTGCAAAACAGGGTCTATCTGCATTTGAACAAGTA------------------------------------------------------------------------------------------------------------------------------------------------------------------------------------------------------------------------------------------------------------------------------------------------------------------------------------------------------------------------------------------------------------------------------------------------------------------------------------------------------------------------------------------------------------------------------------------------------------------------------------------------------------------------------------------------------------------------------------------------------------------------------------------------------------------------------------------------------------------------------------------------------------------------------------------------------------------------
>AG-449-C14_2717371893
------------------------------------------------------------------------------------------------------------------------------------------------------------------------------------------------------------------------------------------------------------------------------------------------------------------------------------------------------------------------------------------------------------------------------------------------------------------------------------------------------------------------------------------------------------------------------------------------------------------------------------------------------------------------------------------------------------------------------------------------------------------------------------------------------------------------------------------------------------------------------------------------------------------------------------------------------------------------------------------------------------------------------------------------------------------------------------------------------------------------------------------------------------------------------------------------------------------------------------------------------------------GTGAAAATTTGGTGGATTGCAGCTACGAACCCTTTGGTTAGCATGCCTAATTTAAACTTTGTAAAAAAAGCACTTTTAAAATGCCCTTTAATTATCCTCAATGAATCTTATGAACAAAGTGAATCAATTAAATATGCTCATCTAGTATTGCCCGCAGCTCAATGGAGCGAAAAAGATGGTGTTATGACAAATTCAGAAAGAAGAGTAACCCTTTGCCCATCTTTCAGAGAATCGAATAAAAATTCAAAACCAGATTGGCAAATATTTGCTGAATTAGGACAGAAAATAGGTTATTTCAAACAATTTCAATATGAATCTTCATCGGAAGTTTATGACGAATTTTTAAAAACGACTACAAAAAGATTATGCGATATGAGCGGATTATCATATCAATTATTAAAAAATCATGGTCCTCAACAATGGCCTTATCCTAACGGTAGCGTACCTAGTACATCTTCAAAAAGATTATATGAAGATGGTTATTTTCCAACTGAGACTGGCAAAGCAAATTTTTGCATTGATGATCCTATAGGGTTGGCTGAACCCCCTTCAGATGAGTACCCACTAATTTTGACAATTGGAAGATATCTAAGTCAATGGCATACAATGACAAGAACTTCTAAAGTTCAAAAACTTACAAAAAAGAATCCAGAACCGTTATTGGAAATTAATTCTAAAGATGCTTTATCTTTAAAAATCAAAAATGATGAAATAGTAAAAATTAAATCCAAAAGAGGGGAAGTTCAAGCAAAAGTTCAGATTACTGACAAAATTAAAGCAGGTACAGTTTTTTTACCAATGCATTGGGGTTTTAGTCAAAAAAATATGTGTGAAGTAAACTCTTTGATGCATGAAAAGTCATGCCCGATATCAAAACAACCGGAATTAAAAGCATGCTCAGTAATAATTGTTCCA
>AG-449-K21_2717734571
AATTTTACTAAAAGTCAATGCCCATATTGCGGTGTTGGCTGTGGTTTAAAAATGAAGCCTAAA------------AGTTCGGTTTCTGATGATAAA---------------TGGTTAGTAAGTGGAGATAGGGATAGTCCTTCAACTCAAGGTAAATTGTGCGTAAAAGGAGCAACAGTATGTGAGACTTTAAAAGACGGGAGATTAAAAGAACCACTTTATAGGGAAAATTTAAATGAAGAATTTAAAGAAATTTCCTGGGACGAATCATACGAAATTCTGAAAGAGAATATTTTGAGTTCTATAAAAAATTATGGA---CCTGATTCAATAGCTATGTATGGCTCAGGTCAATTTCATACTGAAGATTATTACGTAGCCCAAAAGCTTCTCAAGGGAGCAATAGGTACAAATAATTTTGATGCTAATTCAAGACTATGTATGAGCTCAGCAGTAGCTGGATATAACAGAAGTTTTGGCTCTGATGGCCCACCTTGTTGTTATGAAGATATTGATCATTGCTCTTTAATTTTATTAATAGGGACAAATACTGCAGAATGTCATCCCGTTCTTTTTGATCGAATTAAAAAACGTAAAAGAAATGTAAATGATAATTTAAAAGTAATAGTAATTGATCCAAGAGAAACTGAAACTTCATCTATAGCAGATTTTTACTTACAAATTTCTTCTGGAACAGATCTATTTTTATTTATTGGGATTGCGAATTATCTTTATAAGAATCAATTAACTGATCAAAATTTCATTGATAAGTCGACCGAGAGCTATTTTGATTTTGTAAAACATATACAAAAATGGGATTTAAAAAAAATAAGTGAAATTTGCAATATATCCGAGAAAACAATTATTGATATTGCAAAATTATGGGGAGAAAGCAAAAATGTTCTAAGTCTTTGGTCGATGGGTTTGAATCAAAGGCAAGAGGGTACAGCAGCAGTAAATGGGCTAATAAATCTTCATTTAATGACCGGCCAAATAGGCAAAGAAGGTTCTGGTCCTTTTTCCTTAACTGGCCAACCAAACGCTATGGGTGGGAGAGAAGCAGGAGGACTATCGCACCTTCTTCCAGGATATAGGTTTGTAAAAAATAAAATAGATAGGAATGAAATTGAAAAAATATGGGGGTTCCCTGAGGGAAAGATATCTGCAAAACAGGGTCTATCTGCATTTGAGCAAATAGAAGCTATAAAAAAAGGATCTGTGAAAATTTGGTGGATTGCAGCTACGAACCCTTTGGTTAGTATGCCTAATTTAAACTTTGTAAAAAAAGCACTTTTAAAATGTCCTTTAATTATCCTCAACGAATCTTATGAACAAAGTGAATCAATTAAATATGCTCATCTAGTATTGCCCGCAGCTCAATGGAGCGAAAAAGATGGTGTTATGACAAATTCAGAAAGAAGAGTAACCCTTTGCCCATCTTTCAGAGAATCGAATAAAAATTCAAAACCAGATTGGCAAATATTTGCTGAATTAGGACAGAAGATAGGCTATTTCAAACAATTTGAATATGAATCTTCATCGGAAGTTTATGATGAATTTTTAAAAACTACTACAAAAAGATTATGCGATATGAGCGGATTATCATATCAATTATTAAAAAATCATGGTCCTCAACAATGGCCTTATCCTAAAGGCAGCGTACCTAGTACATCTTCAAAAAGATTATATGAAGATGGTTATTTCCCAACTGAGACTGGCAAAGCAAATTTTTGTATTGATGATCCTATTGGGTTGGCTGAACCCCCTTCAGATGAGTTCCCACTAATTTTGACAATTGGAAGATATCTAAGTCAATGGCATACAATGACAAGAACTTCTAAAGTTCAAAAACTTACAAAGAAGAATCCAGAACCGTTATTGGAAATTAATTCTAAAGATGCTTTATCTTTAAAAATAAAAAATGATGAAATAGTAAAAATTAAATCTAAAAGAGGGGAAGTTCAAGCAAAAGTTCAGATTACTGACAAAATTAAAGCAGGTACAGTTTTTTTACCAATGCATTGGGGTTTTAGTCAAAAAAATATGTGTGAAGTAAACTCTTTGATGCATGAAAAGTCATGCCCGATATCAAAACAACCTGAATTAAAAGCATGCTCAGTAATAATTGTTCCA
>AG-455-E04_2717376892
------------------------------------------------------------------------------------------------------------------------------------------------------------------------------------------------------------------------------------------------------------------------------------------------------------------------------------------------------------------------------------------------------------------------------------------------------------------------------------------------------------------------------------------------------------------------------------------------------------------------------------------------------------------------------------------------------------------------------------------------------------------------------------------------------------------TTTGATTTTGTAAAACATATACAAAAATGGGATTTAAAAAAAATAAGTGAAATTTGCAATATATCCGAGAAAACAATTGTTGATATTGCAAAATTATGGGGAGAAAGCAAAAATGTTCTAAGTCTTTGGTCGATGGGTTTGAATCAAAGGCAAGAGGGTACAGCAGCAGTAAATGGGCTAATAAATCTTCATCTAATGACCGGCCAAATAGGCAAAGAAGGTTCTGGTCCTTTTTCCTTAACTGGTCAACCAAACGCTATGGGTGGGAGAGAAGCAGGAGGACTATCGCACCTTCTTCCAGGATATAGGTTTGTAAAAAATAAAATAGATAGGAATGAAATTGAAAAAATATGGGGGTTCCCTGAGGGAAAGATATCTGCAAAACAGGGTCTATCTGCATTTGAACAAATAGAAGCTATAAAAAAAGGATCTGTGAAAATTTGGTGGATTGCAGCTACGAACCCTTTGGTAAGCATGCCTAATTTAAACTTTGTAAAAAAAACACTTTTAAAATGTCCTTTAATTATCCTTAATGAATCTTATGAACAAAGTGAATCAATTAAATATGCTCATCTAGTATTGCCTGCAGCTCAATGGAGCGAAAAAGATGGTGTTATGACAAATTCAGAAAGAAGAGTAACCCTTTGCCCATCTTTCAGAGAATCGAATAAAAATTCAAAACCAGATTGGCAAATATTTGCTGAATTAGGACAGAAAATAGGATATTTCAAACAATTTGAATATGAATCTTCATCGGAAGTTTATGACGAATTTTTAAAAACGACTACAAAAAGATTATGCGATATGAGTGGATTATCATATCAATTATTAAAAAATCATGGTCCTCAACAATGGCCTTATCCTAAAGGCAGCGTACCTAGTACATCTTCAAAAAGATTATATGAAGATGGTTATTTCCCAACTGAGACTGGCAAAGCAAATTTTTGTATTGATGATCCTATAGGGTTGGCTGAACCTCCTTCAGATGAGTACCCTCTAATTTTGACAATTGGAAGATATCTAAGTCAATGGCATACAATGACAAGAACTTCTAAAGTTCAAAAACTTACAAAAAAGAATCCAGAACCGTTATTGGAAATTAATTCTAAAGATGCTTTATCTTTAAAAATCAAAAATGATGAAATAGTAAAAATTAAATCCAAAAGAGGGGAAGTTCAAGCAAAAGTTCAGATTACTGACAAAATTAAAGCAGGTACAGTTTTTTTACCAATGCATTGGGGTTTTAGTCAAAAAAATATGTGTGAAGTAAACTCTTTGATGCATGAAAAGTCATGCCCGATATCAAAACAACCGGAATTAAAAGCATGCTCAGTAATAATTGTTCCA
>AG-459-A02_2717382269
AATTTTACTAAAAGTCAATGCCCATATTGCGGCGTTGGCTGTGGTTTAAAAATGAAGCCTAAA------------AGTTCGGTTTCTGATGATAAA---------------TGGTTAGTAAGTGGAGATAGAGATAGTCCTTCAACTCAAGGTAAATTGTGCGTAAAAGGAGCAACGGTATGTGAGACCCTAAAAGATGGGAGATTAAAAGAACCACTTTATAGGGAAAATTTAAATGAAGAATTTAAAGAAATTTCCTGGGACGAAACATACGAAATTCTGAAAGAGAATATTTTGAGTTCTATAAAAAATTATGGA---CCTGATTCAATAGCTATGTATGGCTCAGGTCAATTTCATACTGAAGATTATTACGTAGCCCAAAAGCTTCTCAAGGGAGCAATAGGCACAAATAATTTTGATGCTAATTCAAGACTATGTATGAGCTCAGCAGTAGCTGGATATAACAGAAGTTTTGGCTCTGATGGCCCACCTTGTTGTTATGAAGATATTGATCATTGCTCTTTAATTTTATTAATAGGGACAAATACTGCAGAATGTCATCCCGTTCTTTTTGATCGAATTAAAAAACGTAAAAGAAACGTAAATGATAATTTAAAAGTAATAGTTATCGATCCAAGAGAAACTGAAACTTCATCCATAGCAGATTTTTACTTACAAATTTCTTCTGGAACAGATCTTTTTTTATTTATTGGGATTGCGAATTATCTTTATAAGAATCAATTAACTGATCAAAATTTTATTAATAAGTCGACCAAAAGCTATTTTCATTTTGTAAAACATATACAAAAATGGGATTTAAAAAAAATAAGTGAAATTTGCAATATATCCGAGAAAACAATTATTGATATTGCAAAATTATGGGGAGAAAGCAAAAATGTTTTAAGTCTCTGGTCGATGGGTTTGAATCAAAGGCAAGAGGGGACAGCAGCAGTAAATGGGCTAATAAATCTTCATCTAATGACCGGCCAAATAGGCAAAGAAGGTTCTGGTCCTTTTTCCTTAACTGGCCAACCAAACGCTATGGGTGGGAGAGAAGCTGGAGGACTATCGCACCTTCTTCCAGGATATAGGTTTGTAAAAAATAAAATAGATAGGAATGAAATTGAAAAAATATGGGGGTTCCCTGAGGGAAAGATATCTGCAAAACAGGGTCTATCTGCATTTGAACAAATAGAAGCAATAAAAAAAGGATCTGTGAAAATTTGGTGGATTGCAGCTACGAACCCTTTGGTTAGCATGCCTAATTTAAACTTTGTAAAAAAAGCACTTTCAAAATGTCCTTTAATTATCCTCAACGAATCTTATGAACAAAGTGAATCAATTAAATATGCTCACCTAGTATTACCCGCGGCTCAATGGAGCGAAAAAGATGGTGTTATGACAAATTCAGAAAGAAGAGTAACCCTTTGCCCATCTTTCAGAGAATCGAATAAAAATTCAAAACCAGATTGGCAAATATTTGCTGAA------------------------------------------------------------------------------------------------------------------------------------------------------------------------------------------------------------------------------------------------------------------------------------------------------------------------------------------------------------------------------------------------------------------------------------------------------------------------------------------------------------------------------------------------------------------------------------------------------------------------------------------------------------------
>AG-459-A09_2717735149
AATGTTACTAAAAGTCAATGCCCGTATTGCGGTGTCGGGTGTGGATTAAAAATGAGGCCTAAA------------AATTCTGTTTCAGATGATAAA---------------TGGTTAGTAAGTGGAGATAGGGATACTCCTTCAACTCTTGGAAAATTGTGTGTAAAAGGAGCAACGGTATGTGAGACCCTTAAAGAAGGGAGATTAAAAGAACCACTCTATAGGAAGAATTTAAATGAAGAATTTAAAAAAATTTCCTGGGATGAATCATACAAAATCCTTAAAGAAAATATACTCAGTTCTATTAAGAATCATGGA---CCGGACTCAATTGCTATGTACGGATCCGGTCAATTTCATACTGAAGATTATTACATAGCTCAAAAGCTTCTAAAGGGAGCAATCGGTACAAATAATTTTGATGCTAATTCTAGGCTATGTATGAGCTCAGCAGTTGCTGGTTATAATAGAAGTTTTGGCTCTGATGGACCTCCTTGTTGCTATGAAGATATTGATCATTGTTCTTCAATTTTTTTAATAGGGACAAATACCGCAGAATGTCATCCCGTTCTTTTTGATCGAATTAAGAAACGCAAAAGAAACGTTAATGATAATTTAAAAGTGATAGTAATCGATCCAAGAGAAACAGAAACTGCATCAATCGCAGATTTTTACTTACAAATTGCTTCTGGAACAGATCTCTTTTTATTTATTGGGATCGCAAATTATCTGTATAAGAATAAATTAACTGAACAAAATTTTATTGAGAAATCAACTGAAAACTATGATCATTTTGTAAAACATATTCAAACATGGGATTTAAAAAAAATAAGTGAAATTTGCAATATATCAAAGCAAGCAATTATTGATATTGCAAAATTATGGGGAGAAAGCAAAAATGTTTTAAGCCTCTGGTCAATGGGGTTGAATCAAAGGCAAGAAGGGACAGCAACAGTTAATGGACTAATAAATCTTCATTTAATGACAGGTCAATTAGGAAAAGCAGGTGCTGGTCCTTTTTCCTTAACTGGCCAACCAAATGCCATGGGTGGAAGAGAAGCTGGTGGCCTATCTCACCTTCTTCCAGGATATAGGTTTGTAAAAAATAAAATCGATAGGAATGAAATTGAAAAAATATGGGGGTTCCCTATTGGGAAAATATCTGAGAAACAAGGCCTATCTGCTTGGGAACAAATAGAGGCTATCAATAAAGGAACTGTGAAAATTTGGTGGATTGCAGCTACGAATCCTTTAGTTAGCATGCCAAATTTAAACTTTGTAAAAAAGGCACTTTTAAAATGTCCTTTTATTATCCTCAACGAATCTTATGAACAAAGTGAATCAATTAAATTTGCTCATCTGGTATTGCCGGCTGCCCAATGGAGCGAAAAAGATGGTGTAATGACAAATTCAGAAAGAAGAGTAACTCTTTGTCCATCATTCAGAGAATCGAACAAAAATTTAAAACCAGATTGGCAGATATTTGCAGAACTTGGTCAAAAGATAGGTTACTTTAAACAATTTGAATATGAATCTTCATCTGATGTTTATAATGAATTTTTAAAAACAACCACTAACAGGTTATGTGATATGAGTGGATTATCATATCAATTATTAAAAAATAATGGTCCTCAACAATGGCCTTATCCTAAGGGCAGTTTTCCTACCACATCCTCAAAAAGATTATATGAGGATGGTCGTTTCCCAACTGAAACTGGTAAAGCAAATTTTTGTATTGATTACCCATTGGGTTTGGCTGAACCCCCTTCAGATGAGTACCCACTAATTTTGACAATTGGAAGATATCTTAGTCATTGGCACACAATGACAAGAACTTCTAAAGTTCAAAAACTTTCAAAAAAGAATTCAGAACCATTATTGGAAATTAATTCTAAAGATGCTTTATCTTTAGCAATCAAAAATGATGAAACAGTACAAATTAAATCTAAAAGAGGGAAAGTAAAAGCAAAAGTTCACATTACGGACAAAATTAAGGTAGGCACAGTTTTTTTACCAATGCATTGGGGTTTTAGTCAAAAAAATATGTGTGAAGTAAATTCTTTGATGCATGAAAAGTCATGCCCAATATCAAAACAACCAGAATTAAAAGCCTGCTCAGTAATAATTATTCCA
>AG-459-B06_2717736995
AATTTTACTAAAAGTCAATGCCCATATTGCGGTGTTGGCTGTGGGTTAAAAATGAGGCCCAAA------------AGTGCGGTTTCTGACGATAAA---------------TGGTTAGTAAGTGGAGACAGGGATAGTCCTTCAACTCATGGTAAATTATGCGTAAAAGGAGCAACAGTATGTGAGACTTTAAAAGGTGGGAGATTAAAAAAACCACTTTATAGGGAAAATTTAAATGAAGAATTTAAAGAAATTTCCTGGGACGAATCATACGAAATTCTGAAAGAGAATATTCTGAGTTCTATAAAAAATTATGGA---CCTGATTCAATAGCTATGTATGGCTCAGGTCAATTTCATACTGAAGATTATTACGTAGCCCAGAAGCTTCTCAAGGGAGCAATAGGCACAAATAATTTTGATGCTAATTCAAGACTATGTATGAGCTCAGCAGTAGCTGGCTATAACAGGAGTTTTGGCTCTGATGGCCCACCTTGTTGTTATGAAGATATTGATCATTGCTCTTTAATTTTATTAATAGGGACAAATACTGCAGAATGTCATCCCGTTCTTTTTGATCGAATTAAGAAACGTAAAAGAAACGTAAATGATAATTTAAAAGTAATAGTAATCGATCCAAGAGAAACAGAAACTTCATCCATAGCAGATTTTTACTTGCAAATTTCTTCTGGAACAGATCTATTTTTATTTATTGGGATTGCGAATTATCTTTATAAGAATCAATTAACTGATCAAAATTTCATTGATAAGTCGACCGAAAGCTATTTTGATTTTGTAAAACATATACAAAAATGGGATTTAAAAAAAATAAGTGAAATTTGCAATATATCCGAGAAAACAATTATCGATATTGCAAAATTATGGGGAGAAAGCAAAAATGTTCTAAGTCTTTGGTCGATGGGTTTAAATCAAAGGCAAGAGGGTACAGCAGCAGTAAATGGGCTAATAAATCTTCATTTAATGACCGGCCAAATAGGCAAAGAAGGTTCTGGTCCTTTTTCCTTAACTGGCCAACCAAACGCTATGGGTGGTAGAGAAGCAGGAGGACTATCGCACCTTCTTCCAGGATATAGGTTTGTAAAAAATAAAATTGATAGGAATGAAATTGAAAAAATATGGGGGTTCCCTGAGGGAAAGATATCTGCAAAAAATGGTCTATCTGCATTTGAACAAATAGAAGCTATAAAAAAAGGATCTGTGAAAATTTGGTGGATTGCAGCTACGAACCCTTTGGTTAGCATGCCTAATTTAAACTTTGTAAAAAAAGCACTTTTAAAATGTCCTTTAATTATCCTAAACGAATCTTATGAACAAAGTGAATCAATTAAATATGCTCATCTAGTATTGCCCGCAGCTCAATGGAGCGAAAAAGATGGTGTTATGACAAATTCAGAAAGAAGAGTAACACTTTGCCCATCTTTCAGAGAATCGAATAAAAATTCAAAACCAGATTGGCAAATATTTGCTGAATTAGGACAGAAGATAGGCTATTTCAAACAATTTGAATATGAATCTTCATCGGAAGTTTATGATGAATTTTTAAAAACTACTACAAAAAGATTATGCGATATGAGCGGATTATCATATCAATTATTAAAAAATCATGGACCTCAACAATGGCCTTATCCTAAAGGCAGCGTACCTAGTACATCTTCAAAAAGATTATATGAAGATGGTTATTTCCCAACTGAGACTGGCAAAGCAAATTTTTGTATTGATGATCCTATTGGGTTGGCTGAACCCCCTTCAGATGAGTACCCACTAATTTTGACAATTGGAAGATATCTAAGTCAATGGCATACAATGACAAGAACTTCTAAAGTTCAAAAACTTACAAAAAAGAATCCAGAACCGTTATTGGAAATTAATTCTAAAGATGCTTTATCTTTAAAAATCAAAAATGATGTAATAGTAAAAATTAAATCCAAAAGAGGGGAAGTTCAAGCAAAAGTTCTGATTACTGACAAAATTAAAGCAGGTACAGTTTTTTTACCGATGCATTGGGGTTTTAGTCAAAAAAATATGTGTGAAGTAAACTCTTTGATGCATGAAAAGTCATGTCCGATATCAAAACAACCGGAATTAAAAGCATGCTCAGTAATAATTGTTCCA
>AG-459-D04_2717740084
---------------------------------------------------------------------------------------------------------------------------------------------------------------------------------------------------------------------------------------------------------------------------------------------------------------------------------------------------------------------------------------------------------------------------------------------------------------------------------------------------------------------------------------------------------------------------------------------------------------------------------------------------------------------------------------------------------------------------------------------------------------------------------------------------------------------------------------------------------------------------------------------------------------------------------------------------------GGTTTGAATCAAAGGCAAGAGGGTACAGCAGCAGTAAATGGGCTAATAAATCTTCATTTAATGACCGGCCAAATAGGCAAAGAAGGTTCCGGTCCTTTTTCCTTAACTGGCCAACCAAACGCTATGGGTGGTAGAGAAGCAGGAGGACTATCGCACCTTCTTCCAGGATATAGATTTGTAAAAAATAAAATAGATAGGAATCAAATTGAAAAAATATGGGGGTTCCCTGAGGGAAAGATATCTGCAAAACAGGGTCTATCTGCATTTGAACAAATAGAAGCTATAAAAAAAGGATCTGTGAAAATTTGGTGGATTGCAGCTACGAACCCTTTGGTTAGCATGCCTAATTTAAACTTTGTAAAAAAAGCACTTTTAAAATGTCCTTTAATTATCCTCAACGAATCTTATGAACAAAGTGAATCAATTAAATATGCTCATCTAGTATTGCCCGCAGCTCAATGGAGCGAAAAAGATGGTGTTATGACAAATTCAGAAAGAAGAGTAACCCTTTGCCCATCTTTCAGAGAATCGAATAAAAATTCAAAACCAGATTGGCAAATATTTGCTGAATTAGGACAGAAGATCGGCTATTTCAAACAATTTGAATATGAATCTTCATCGGAAGTTTATGATGAATTTTTAAAAACTACTACAAAAAGATTATGCGATATGAGCGGTTTGTCATATCAATTATTAAAAAATCATGGTCCTCAACAATGGCCTTATCCTAAAGGCAGCCTACCTAGTACATCTTCAAAAAGATTATATGAAGATGGTTATTTCCCAACTGAGACTGGCAAAGCAAATTTTTGTATTGATGATCCTATTGGGTTAGCTGAACCCCCTTCAGATGAGTACCCACTAATTTTGACAATTGGAAGATATCTAAGTCAATGGCATACAATGACAAGAACTTCTAAAGTTCAAAAACTTACAAAAAAGAATCCAGAACCGTTATTGGAAATTAATTCTAAAGATGCTTTATCTTTAAAAATTAAAAATGATGAAATAGTAAAAATTAAATCTAAAAGAGGGGAAGTTCAAGCAAAAGTTCAGATTACTGACAAAATTAAAGCAGGTACAGTTTTTTTACCAATGCATTGGGGTTTTAGTCAAAAAAATATGTGTGAAGTAAACTCTTTGATGCATGAAAAGTCATGCCCGATATCAAAACAACCGGAATTAAAAGCATGCTCAGTAATAATTGTTCCA
>AG-459-J14_2717742790
AATTTTACTAAAAGTCAATGCCCATATTGCGGTGTTGGCTGTGGTTTAAAAATGAAGCCTAAA------------AGTTCGGTTTCTGATGATAAA---------------TGGTTAGTAAGTGGAGATAGGGATAGTCCTTCAACTCAAGGTAAATTGTGCGTAAAAGGAGCAACAGTATGTGAGACTTTAAAAGACGGGAGATTAAAAGAACCACTTTATAGAGAAAATTTAAATGAAGAATTTAAAAAAATTTCCTGGGACGAATCATACGAAATTCTGAAAAAGAATATTTTGAGTTCTATAAAAAATTATGGA---CCTGATTCAATAGCTATGTATGGCTCAGGTCAATTTCATACTGAAGATTATTACGTAGCCCAAAAGCTTCTCAAGGGAGCAATAGGCACAAATAATTTTGATGCTAATTCAAGACTATGTATGAGCTCAGCAGTAGCAGGATATAACAGAAGTTTTGGCTCTGATGGCCCACCTTGTTGTTATGAAGATATTGATCATTGCTCTTTAATTTTATTAATAGGGACAAATACTGCAGAATGTCATCCCGTTCTTTTTGATCGAATTAAAAAACGTAAAAGAAATGTAAATGATAATTTAAAAGTAATAGTAATTGATCCAAGAGAAACTGAAACTTCATCCATAGCAGATTTTTACTTACAAATTTCTTCTGGAACAGATCTATTTTTATTTATTGGGATTGCGAATTATCTTTACAAGAATCAATTAACTGATCAAAATTTCATTGATAAGTCGACCGAAAGCTATTTTGATTTTGTAAAACATATACAAAAATGGGATTTAAAAAAAATAAGTGAAATTTGCAATATATCCGAGAAAACAATTATTGATATTGCAAAATTATGGGGAGAAAGCAAAAATGTTCTAAGTCTTTGGTCGATGGGTTTGAATCAAAGGCAAGAGGGTACAGCGGCAGTAAATGGGCTAATAAATCTTCATTTAATGACCGGCCAAATAGGCAAAGAAGGTTCTGGTCCTTTTTCCTTAACTGGCCAACCAAACGCTATGGGTGGGAGAGAAGCAGGAGGACTATCGCACCTTCTTCCAGGATATAGGTTTGTAAAAAATAAAATAGATAGGAATGAAATTGAAAAAATATGGGGTTTCCCTGAGGGAAAGATATCTGCAAAACAGGGTCTATCTGCATTTGAACAAATAGAAGCTATAAAAAAAGGATTTGTGAAAATTTGGTGGATTGCAGCTACGAACCCTTTGGTTAGCATGCCTAATTTAAACTTTGTAAAAAAAGCACTTTTAAAATGTCCTTTAATTATCCTGAACGAATCTTATGAACAAAGTGAATCAATTAAATATGCTCATCTAGTATTGCCCGCAGCTCAATGGAGCGAAAAAGATGGTGTTATGACAAATTCAGAAAGAAGAGTAACCCTTTGCCCATCTTTCAGAGAATCGAATAAAAATTCAAAACCAGATTGGCAAATATTTGCTGAATTAGGACAGAAGATAGGCTATTTCAAACAATTTGAATATGAATCTTCATCGGAAGTTTATGATGAATTTTTAAAAACTACTACAAAAAGATTTTGCGATATGAGCGGATTATCATATCAATTATTAAAAAATCATGGTCCTCAACAATGGCCTTATCCTAAAGGCAGCTTACCTAGTACATCTTCAAAAAGATTATATGAAGATGGTTATTTCCCAACTGAGACTGGCAAAGCAAAATTTTGTATTGATGATCCTATTGGGTTGGCTGAACCCCCTTCAGATGAGTACCCACTAATTTTGACAATTGGAAGATATCTAAGTCAATGGCATACAATGACAAGAACTTCTAAAGTTCAAAAACTTGCAAAAAAGAATCCAGAACCGTTATTGGAAATTAATTCTAAAGATGCTTTTTCTTTAAAAATCAAAAATGATGAAATAGTAAAAATCAAATCCAAAAGAGGGGAAGTTCAAGCAAAAGTTCTGATTACTGACAAGATTAAAGCAGGTACAGTTTTTTTACCAATGCATTGGGGTTTTAGTCAAAAAAATATGTGTGAAGTAAACTCTTTGATGCATGAAAAGTCATGCCCGATATCAAAACAACCGGAATTAAAAGCATGCTCAGTAATAATTGTTCCA
>AG-459-J20_2717743689
AATGTTACTAAAAGTCAATGCCCGTATTGCGGTGTCGGCTGTGGGTTAAAAATGAGGCCTAAA------------AATTCTGTTTCAGATGATAAA---------------TGGTTAGTAAGTGGAGATAGGGATACTCCTTCAACTCTTGGAAAATTGTGTGTAAAAGGAGCAACGGTATGTGAGACCCTTAAAGAAGGGAGATTAAAAGAACCACTTTATAGGAAAAATTTAAATGAAGAATTTAAAAAAATTTCCTGGGATGAATCATACAAAATCCTTAAAGAAAATATTCTCAGTTCTATTAAGAATCATGGA---CCGGACTCAATTGCTATGTACGGATCCGGTCAATTTCATACTGAAGATTATTACATAGCTCAAAAGCTTCTAAAGGGAGCTATTGGTACAAATAATTTTGATGCTAATTCTAGGCTATGTATGAGCTCAGCAGTTGCTGGTTATAATAGAAGTTTTGGCTCTGATGGACCTCCTTGTTGCTATGAAGATATTGATCATTGTTCTTCAATTTTTTTAATAGGGACAAATACCGCAGAATGTCATCCCGTTCTTTTTGATCGAATTAAAAAACGCAAAAGAAACGTTAATGATAATTTAAAAGTGATAGTAATCGATCCGAGAGAAACAGAAACTGCATCAATCGCAGATTTTTACTTACAAATTGCTTCTGGAACAGATCTCTTTTTATTTATTGGGATCGCAAATTATCTGTATAAGAATAAATTAACTGAACAAAATTTTATTGAGAAATCAACTGAAAACTATGATCATTTTGTAAAACATATTCAAACATGGGATTTAAAAAAAATAAGTGAAATTTGCAATATATCAAAGCAAGCAATTATTGATATTGCAAAGTTATGGGGAGAAAGCAAAAATGTTTTAAGCCTCTGGTCAATGGGGTTGAATCAAAGGCAAGAGGGGACAGCAACAGTTAATGGACTAATAAATCTTCATTTAATGACAGGTCAATTAGGTAAAGCAGGTGCTGGTCCTTTTTCCTTGACTGGCCAACCAAATGCCATGGGTGGAAGAGAAGCTGGTGGACTATCTCACCTTCTTCCAGGATATAGGTTTGTAAAAAATAAAATCGATAGGAATGAAATTGAAAAAATATGGGGGTTCCGTATAGGGAAAATATCTAAGAAACAAGGCCTATCTGCTTGGGAACAAATAGAGGCTATCAATAAAGGAACTGTGAAAATTTGGTGGATTGCAGCTACGAATCCTTTAGTTAGCATGCCAAATTTAAACTTTGTAAAAAAGGCACTTTTAAAATGTCCTTTTATTATCCTCAACGAATCTTATGAACAAAGTGAATCAATTAAATTTGCTCATCTGGTATTGCCGGCTGCCCAATGGAGCGAAAAAGATGGTGTAATGACAAATTCAGAAAGAAGAGTAACTCTTTGCCCATCATTCAGAGAATCGAACAAAAATTTAAAACCAGATTGGCAGATATTTGCAGAACTTGGGCAAAAGATAGGTTTTTTTAAACAATTTGAATATGAATCTTCATCTGATGTTTATAATGAATTTTTAAAAACAACCACAAACAGGTTATGTGATATGAGTGGATTATCATATCAATTATTAAAAAATAATGGTCCTCAACAATGGCCTTATCCTAAGGGCAGTTTTCCTACCACATCCTCAAAAAGATTATACGAGGATGGTCGTTTCCCAACTGAAACTGGTAAAGCAAATTTTTGTATTGATTACCCTTTGGGTTTGGCTGAACCCCCTTCAGATGAGTACCCACTAATTTTGACAATTGGAAGATATCTTAGTCATTGGCACACAATGACAAGAACTTCTAAAGTTCAAAAACTTTCAAAAAAGAATTCAGAACCATTATTGGAAATTAATTCTAAAGATGCATTATCTTTAGCAATCAAAAATGATGAAACAGTACAAATTAAATCTAAAAGAGGGAAAGTAAAAGCAAAAGTTCACATTACGGACAAAATTAAGGTAGGTACAGTTTTTTTACCAATGCATTGGGGTTTTAGTCAAAAAAATATGTGTGAAGTAAATTCTTTGATGCATGAAAAGTCATGCCCAATATCAAAACAACCAGAATTAAAAGCCTGCTCAGTAATAATTATTCCA
>AG-459-O09_2717383791
AATTTTACTAAAAGTCAATGCCCATATTGCGGTGTTGGCTGTGGTTTAAAAATGAAGCCTAAA------------AGTTCGGTTTCTGATGATAAA---------------TGGTTAGTCAGTGGAGATAGGGATAGTCCTTCAACTCAAGGTAAATTGTGCGTAAAAGGAGCAACAGTATGTGAGACCCTAAAAGATGGGAGATTAAAAGAACCACTTTATAGGGAAAATTTAAATGAAGAATTTAAAGAAATTTCCTGGGACGAATCATACGAAATTCTGAAAGAGAATATTTTGAGTTCTATAAAAAATTATGGA---CCTGATTCAATAGCTATGTATGGCTCAGGTCAATTTCATACTGAAGATTATTACGTAGCCCAAAAGCTTCTCAAGGGAGCAATAGGCACAAATAATTTTGATGCTAATTCAAGACTATGTATGAGCTCAGCAGTAGCTGGATATAATAGAAGTTTTGGCTCTGATGGACCACCTTGTTGTTATGAAGATATTGATCATTGCTCTTTAATTTTATTAATAGGGACAAATACTGCAGAATGTCATCCCGTTCTTTTTGATCGAATTAAAAAACGTAAAAGAAACGTAAATGATAATTTAAAAGTAATAGTAATTGATCCAAGAGAAACTGAAACTTCATCCATAGCAGATTTTTACTTACAAATTTCTTCTGGAACAGATCTATTTTTATTTATTGGGATTGCGAATTATCTTTACAAGAATCAATTAACTGATCAAAATTTCATTGATAAGTCGACCGAAAGCTATTTTGATTTTGTAAAACATATACAAAAATGGGATTTTAAAAAAATAAGTGAAATTTGCAATATATCCGAGAAAACAATTATTGATATTGCAAAATTATGGGGAGAAAGCAAAAATGTTCTAAGTCTTTGGTCGATGGGTTTGAATCAAAGGCAAGAGGGTACAGCAGCAGTAAATGGGCTAATAAATCTTCATTTAATGACCGGCCAAATAGGCAAAGAAGGTTCTGGTCCTTTTTCCTTAACTGGCCAACCAAACGCTATGGGTGGGAGAGAAGCAGGAGGACTATCGCACCTTCTTCCAGGATATAGGTTTGTAAAAAATAAAATAGATAGGAATGAAATTGAAAACATATGGGGGTTCCCTGAGGGAAAGATATCTGCAAAACAGGGTCTATCTGCATTTGAACAAATAGAAGCTATAAAAAAAGGATCTGTGAAAATTTGGTGGATTGCAGCTACGAACCCTTTGGTTAGTATGCCTAATTTAAACTTTGTAAAAAAAGCACTTTTAAAATGTCCTTTAATTATCCTGAACGAATCTTATGAACAAAGTGAATCAATTAAATATGCTCATCTAGTATTGCCCGCAGCTCAATGGAGCGAAAAAGATGGTGTTATGACAAATTCAGAAAGAAGAGTAACACTTTGCCCATCTTTCAGAGAATCGAATAAAAATTCAAAACCAGATTGGCAAATATTTGCTGAATTAGGACAGAAGATAGGCTATTTCAAACAATTTGAATATGAATCTTCATCGGAAGTTTATGATGAATTTTTAAAAACTACTACAAAAAGATTATGCGATATGAGCGGATTATCATATCAATTATTAAAAAATCATGGTCCTCAACAATGGCCTTATCCTAAAGGCAGCGTACCTAGTACATCTTCAAAAAGATTATATGAAGATGGTTATTTTCCAACTGAGACTGGCAAAGCAAATTTTTGTATTGATGATCCTATTGGGTTGGCTGAACCCCCTTCAGATGAGTACCCACTAATTTTGACAATTGGAAGATATCTAAGTCAATGGCATACAATGACAAGAACTTCTAAAGTTCAAAAACTTACAAAAAAGAATCCAGAACCGTTATTGGAAATTAATTCTAAAGATGCTTTATCTTTAAAAATCAAAAATGATGAAATAGTAAAAATTAAATCCAAAAGAGGGGAAGTTCAAGCAAAAGTTCTGATTACTGACAAAATTAAAGCAGGTACAGTTTTTTTACCAATGCATTGGGGTTTTAGTCAAAAAAATATGTGTGAAGTAAACTCTTTGATGCATGAAAAGTCATGCCCGATATCAAAACAACCGGAATTAAAAGCATGCTCAGTAATAATTGTTCCA
>AG-459-P02_2717384565
AATGTTACTAAAAGTCAATGCCCGTATTGCGGTGTCGGCTGTGGATTAAAAATGAGGCCTAAA------------AATTCTGTTTCAGATGATAAA---------------TGGTTAGTAAGTGGAGATAGGGATACTCCTTCAACTCTTGGAAAATTGTGTGTAAAAGGAGCAACGGTATGTGAGACCCTTAAAGAAGGGAGATTAAAAGAACCACTCTATAGGAAGAATTTAAATGAAGAATTTAAAAAAATTTCCTGGGATGAATCATACAAAATCCTTAAAGAAAATATACTCAGTTCTATTAAGAATCATGGA---CCGGACTCAATTGCTATGTACGGATCCGGTCAATTTCATACTGAAGATTATTACATAGCTCAAAAGCTTCTAAAGGGAGCAATCGGTACAAATAATTTTGATGCTAATTCAAGGCTATGTATGAGCTCAGCAGTTGCTGGTTATAATAGAAGTTTTGGCTCTGATGGACCTCCTTGTTGCTATGAAGATATTGATCATTGTTCTTCAATTTTTTTAATAGGGACAAATACCGCAGAATGTCATCCCGTTCTTTTTGATCGAATTAAGAAACGCAAAAGAAACGTTAATGATAATTTAAAAGTGATAGTAATCGATCCAAGAGAAACAGAAACTGCATCAATCGCAGATTTTTACTTACAAATTGCTTCTGGAACAGATCTCTTTTTATTTATTGGGATCGCAAATTATCTGTATAAGAATAAATTAACTGAACAAAATTTTATTGAGAAATCAACTGAAAACTATGATCATTTTGTAAAACATATTCAAACATGGGATTTAAAAAAAATAAGTGAAATTTGCAATATATCAAAGCAAGCAATTATTGATATTGCAAAATTATGGGGAGAAAGCAAAAATGTTTTAAGCCTCTGGTCAATGGGGTTGAATCAAAGGCAAGAAGGGACAGCAACAGTTAATGGACTAATAAATCTTCATTTAATGACAGGTCAATTAGGAAAAGCAGGTGCTGGTCCTTTTTCCTTAACTGGCCAACCAAATGCCATGGGTGGAAGAGAAGCTGGTGGCCTATCTCACCTTCTTCCAGGATATAGGTTTGTAAAAAATAAAATCGATAGGAATGAAATTGAAAAAATATGGGGGTTCCCTATTGGGAAAATATCTGAGAAACAAGGCCTATCTGCTTGGGAACAAATAGAGGCTATCAATAAAGGAACTGTGAAAATTTGGTGGATTGCAGCTACGAATCCTTTAGTTAGCATGCCAAATTTAAACTTTGTAAAAAAGGCACTTTTAAAATGTCCTTTTATTATCCTCAACGAATCTTATGAACAAAGTGAATCAATTAAATTTGCTCATCTGGTATTGCCGGCTGCCCAATGGAGCGAAAAAGATGGTGTAATGACAAATTCAGAAAGAAGAGTAACTCTTTGTCCATCATTCAGAGAATCGAACAAAAATTTAAAACCAGATTGGCAGATATTTGCAGAACTTGGTCAAAAGATAGGTTACTTTAAACAATTTGAATATGAATCTTCATCTGATGTTTATAATGAATTTTTAAAAACAACCACTAACAGGTTATGTGATATGAGTGGATTATCATATCAATTATTAAAAAATAATGGTCCTCAACAATGGCCTTATCCTAAGGGCAGTTTTCCTACCACATCCTCAAAAAGATTATATGAGGATGGTCGTTTCCCAACTGAAACTGGTAAAGCAAATTTTTGTATTGATTACCCTTTGGGTTTGGCTGAAACCCCTTCAGATGAGTACCCACTAATTTTGACAATTGGAAGATATCTTAGTCATTGGCACACAATGACAAGAACTTCTAAAGTTCAAAAACTTTCAAAAAAGAATTCAGAACCATTATTGGAAATTAATTCTAAAGATGCTTTATCTTTAGCAATCAAAAATGATGAAACAGTACAAATTAAATCTAAAAGAGGGAAAGTAAAAGCAAAAGTTCACATTACGGACAAAATTAAGGTAGGCACAGTTTTTTTACCAATGCATTGGGGTTTTAGTCAAAAAAATATGTGTGAAGTAAATTCTTTGATGCATGAAAAGTCATGCCCAATATCAAAACAACCAGAATTAAAAGCCTGCTCAGTAATAATTATTCCA
>AG-670-A04_2717524216
CGCAGTGTGCGCAGCCAGTGCCCCTACTGCGGCGTTGGTTGTGGCCTAGAGCTCCTGCCTCCTGCCGTGAAGGGTGAGGCCGTGAAACGGGATGCTGAGGGCAACCCGATGTGGACCGCCCGGGGCGACCGCGAACACCCCTCCAGCCTTGGCCAGGTCTGCATCAAGGGCGCCACCATCGGCGAAACCCTGGCCCCAGGCCGCCTGCGCCAGCCCCTGTTCCGCCCGACCCTTGAGGACGACTTCGCGCCGATCAGCTGGGACGAAGCCCTCAACAAAATCACCGGCCAGATCCAGGCGAGCGTGGCGCGGCGCGGCAACGCAGATGGCATCGCCATGTATGGCTCCGGTCAGTTCCACACCGAGGATTACTACCTGGCCCAGAAACTGCTGAAAGGCACCCTGGGCACCAACAATTTCGACGCTAATTCGCGGCTGTGCATGAGCTCAGCGGTGGCGGGCTACACCCGCAGCCTGGGCTCCGATGGTCCCCCCTGCAGCTATGAGGACCTCGACCACTGCACGGTGGCTTTTCTGATCGGCACCAATACGGCCGAATGCCACCCGGTGCTGTTCCAGCGGCTGCTGAAGCGAAAACGCAAAAACCCCGGCAGCGTCAAGATCGTGGTGGTGGATCCACGCCGCACCGACACCGCAAAAGCCGCCGATATCCACTTGCCGATTGCACCGGGCAGCGACCTGGCCCTGCTGCACGGCATTGCCCACTTGGTGCTGAGAGAAAACGGCCAGGACCCGGCCTTCATCGACGACCACACCGAGAATTACGACGCCTTTTTTGACGTCGTCGCCCGCTGGACCCCAAGACGGGTGGCCCTGTTCTGCAACATCCCCGAAAAACGCCTGCGGGAAGTGGCAGCTCTGTTCCACCGGCGCGAGAAGGTGCTCAGCCTCTGGTCGATGGGGGTGAACCAACGCCGTGAAGGAACGGCCGTGGTGCAGGGGTTGATCAATCTGCATCTGCTCACCGGCCAGATCGGCAAGCAAGGAGCGGGCCCGTTTTCCCTCACCGGCCAACCCAACGCCATGGGCGGACGCGAGGCCGGAGGCCTGGCCCACCTGCTGCCGGGCTACCGCCTGGTGGCCAATGCCGAACACCGCGCCGAAGTGGAACAGGCCTGGCAGCTGCCGGCAGGACGAATCAACGCCAAGCCCGGATTGGCGGCCTGGCAGCAGATCGCCGCCATGGAAAAGGAGGCGCTGGATCTGTGGTGGGTGGCCGCCACCAACCCCCTGGTGAGCCTCCCGGATCTCGAACGGGTGAAGTCAGCCATGCAGAAGTGCCCGCTGGTGGTGGTGAGCGAGGCCTACGCCGACTCGGAAACATCCCACTACGCCCATCTGCTGTTGCCCGCAGCCCAGTGGAGCGAGAAGGCCGGCGCCATGACCAATTCCGAACGGCGAGTTACCTACTGCCCGGCCTACCGGCGTCGTTTCGGCGAGAGCCGTCCCGACTGGGAGGTGTTTTCCGAGGTGGGCCGGCGCCTGGGCTACATCGAGCAGTTCAATTTCAATTCAGCGGCTGAGGTGTACGCCGAATTCACGGCTCTCACCCAGGGCAGGCTTTGCGATGTGAGCGGCCTCAGCCATGAACTGCTGGAAGGCGAAGGA------------------------------------------------------------------------------------------------------------------------------------------------------------------------------------------------------------------------------------------------------------------------------------------------------------------------------------------------------------------------------------------------------------------------------------------------------------------------------------------------------------------------
>AG-670-A05_2717525889
CGCAGCGTGCGCAGTCAATGCCCCTACTGCGGAGTGGGCTGCGGCCTGGAACTGCTGCCTCCTGCGGTGAAAGGGCAAGCCGTAAAGCGGGATGCAGAGGGCAACCCGATGTGGACCGCCCGCGGCGATCGCGAGCACCCCTCCAGCCTTGGCAAGGTGTGCATCAAGGGCGCAACCGTCGGCGAAACCCTTGCTAAGGGCCGCCTGCGTCAACCGCTGTTTCGCCAGAGCCTCGACGACGACTTCGCGCCGATCAGCTGGGACGACGCCCTCGACAAGATCACCGGTCAGATCCAGGCGAGCGTCGCCAAGCGCGGCAACGCCGATGGGATCGCCATGTACGGCTCCGGCCAGTTCCACACCGAGGATTACTACCTGGCCCAGAAGCTGCTCAAAGGCGCTCTCGGCACTAACAATTTCGATGCCAACTCGCGGCTGTGCATGAGCTCCGCGGTGGCGGGCTACACCCGCAGCCTCGGTTCCGACGGTCCCCCCTGCAGCTACGCGGACCTCGATCATTGCAGCGTGGCATTCCTGATCGGCACCAACACCGCCGAATGCCACCCGGTGCTGTTCCAGCGGCTGCTGAAGCGAAAGCGCAAGAACCCTGGCAGCGTCACGATCGTGGTGGTGGACCCCCGCCGCACCGACACCGCCAAAGCGGCCGACATCCACCTGCCGATTGCTCCAGGTAGCGATCTGGCTCTGCTGCACGGCATTGCCCACCTGGTGCTGCAAGAGAACGGCCAGGACAACGCCTTCATCGACGACCACACCGAGAACTACGACGCCTTTTTTGATGTGGCTGCCCGCTGGACCCCAAGGCGGGTGGCCCTGTTCTGCAACATCCCCGAAAAACGACTGAGAGAGGTAGCGGCTCTTTTCCACCGAAGCCAGAAAGTACTCAGCCTCTGGTCAATGGGCGTCAACCAGCGGCGCGAAGGAACCGCCGTGGTGCAAGGGCTGATCAACCTGCATCTGCTTACCGGCCAGATCGGCAAGGAAGGAGCCGGACCGTTTTCCCTTACCGGCCAACCCAATGCCATGGGTGGACGCGAGGCCGGAGGCCTTTCACATCTTCTGCCGGGCTACCGACTGGTGACCAATGCCAAGCACCGTGCCGAGGTGGAACAGGTCTGGGGACTGCCAGCAGGACGCATCGGAGCCAAGCCAGGGCTGGGGGCCTGGCAACAGGTGGAAGCGATGGAACGGGGTGAGCTCGATCTCTGGTGGGTGGCGGCCACCAACCCGCTGGTAAGCATGCCGGACCTCGACAGGGTGAAAGCAGCAATGGGCAACTGCCCCCTCGTGGTGGTAAGCGAGGCCTATACCGACTCGGAAACATCCCATTACGCCCATCTGCTGCTGCCGGCGGCGCAGTGGAGCGAGAAGGCGGGTGCCATGACCAACTCCGAACGCCGGGTCACCTATTGCCCGCCTTACCGACGTCGCTTCGGCGAAAGCCGACCCGACTGGGAGGTTTTCGCCGAGGTGGGGCGAAGCCTGGGCCATATCAAGCAGTTCAGCTTTGGCTCAGCAGCAGAGGTCTACGCCGAATTCACCCAACTGACCCAAGGGCGCCTTTGTGACGTCAGCGGCCTCAGCCATGAACTGCTTGAGGCCGAGGGTCCTCAGCAGTGGCCTTACCCCAGTGGCAGCAAACCGGCCACCACCGCCAAACGGCTCTACACCGACCACCACTTCGCCACCCCCAGCGGCCGCGCCCGCTTCAGCACCGACCAGCCGCTCGGCCTGACAGAACCCCCCTGCGACACCTATCCCCTAGTGCTCACGGTGGGCCGCTACCTAGGCCAGTGGCACACGATGACACGCACCGGAAAGGTGGAGCGCCTGATGAAGCAGCACCCCGAACCGCTGCTTGAGATTCATCCAGCTGATGCCAGGGAGCTGAAGGTGGAGAACGGAGGGCTCGCCGCGGTCAGCTCCCGCCGCGGCCATCTAACTGCCAAGGTGAGCGTAACGGAACGGATCCGACGCGGCTCGGTGTTCCTACCGATGCACTGGGGTTTCACCCAGGACAAGGCCTGCGAAGCGAACACCCTCATGCATGACGATGCGTGCCCTATCTCCAAACAACCGGAGCTCAAGGCCTGCGCCGTGATCGTGGCTCCG
>AG-670-A19_2717528350
CGCAGTGTGCGCAGCCAGTGCCCCTACTGCGGCGTTGGTTGTGGCCTAGAGCTCCTGCCTCCTGCCGTGAAGGGTGAGGCCGTGAAACGGGATGCTGAGGGCAACCCGATGTGGACCGCCCGGGGCGACCGCGAACACCCCTCCAGCCTTGGCCAGGTCTGCATCAAGGGCGCCACCATCGGCGAAACCCTGGCCCCAGGCCGCCTGCGCCAACCCCTGTTCCGCCCGACCCTTGAGGACGACTTCGCGCCGATCAGCTGGGACGACGCCCTCAACAAAATCACCGGCCAGATCCAGGCGAGCGTGGCGCGGCGCGGCAACGCAGATGGCATCGCCATGTATGGCTCCGGTCAGTTCCACACCGAGGATTACTACCTGGCCCAGAAACTGCTGAAAGGCACCCTGGGCACCAACAATTTCGACGCTAATTCGCGGCTGTGCATGAGCTCAGCGGTGGCGGGCTACACCCGCAGCCTGGGCTCCGATGGTCCCCCCTGCAGCTATGAGGACCTCGACCACTGCACGGTGGCTTTTCTGATCGGCACCAATACGGCCGAATGCCACCCGGTGCTGTTCCAGCGGCTGCTGAAGCGAAAACGCAAAAACCCCGGCAGCGTCAAGATCGTGGTGGTGGATCCACGCCGCACCGACACCGCCAAAGCCGCCGATATCCACTTGCCGATTGCACCGGGCAGCGACCTGGCCCTGCTGCACGGCATTGCCCACTTGGTGCTGAGAGAAAACGGCCAGGACCCGGCCTTCATCGACGACCACACCGAGAATTACGACGCCTTTTTTGACGTCGTCGCCCGCTGGACCCCAAGACGGGTGGCCCTGTTCTGCAACATCCCCGAAAAACGCCTTCGGGAAGTGGCAGCTCTGTTCCACCGGCGCGAGAAGGTGCTCAGCCTCTGGTCGATGGGGGTGAACCAACGCCGTGAAGGAACGGCCGTGGTGCAGGGGTTGATTAATCTGCATCTGCTCACCGGCCAGATCGGCAAGCAAGGAGCGGGCCCGTTTTCCCTCACCGGCCAACCCAACGCCATGGGCGGACGCGAGGCCGGAGGCCTGGCCCACCTGCTGCCGGGCTACCGCCTGGTGGCCAATGCCGAACACCGCGCCGAAGTGGAACAGGCCTGGCAGCTGCCGGCAGGACGAATCAACGCCAAGCCCGGATTGGCGGCCTGGCAGCAGATCGCCGCCATGGAACAGGAGGCGCTGGATCTGTGGTGGGTGGCCGCCACCAACCCCCTGGTGAGCCTCCCGGATCTCGACCGGGTGAAGTCAGCCATGCAGAAGTGCCCGCTGGTGGTGGTGAGCGAGGCCTACGCCGACTCGGAAACATCCCACTACGCCCATCTGCTGTTGCCCGCAGCCCAGTGGAGCGAGAAGGCCGGCGCCATGACCAATTCCGAACGGCGG---------------------------------------------------------------------------------------------------------------------------------------------------------------------------------------------------------------------------------------------------------------------------------------------------------------------------------------------------------------------------------------------------------------------------------------------------------------------------------------------------------------------------------------------------------------------------------------------------------------------------------------------------------------------------------------------------------------------------------------
>AG-670-B23_2717530262
CGCAGCGTGCGCAGCCAGTGCCCCTACTGCGGAGTGGGCTGTGGCCTGGAGCTTTTGCCTCCTGCCGTGAAGGGTGAGGCCGTGAAGCGGGATGCTGAGGGCAACCCGATGTGGACCGCCCGCGGCGACCGCGAGCACCCCTCCAGCCTTGGCCAGGTCTGCATCAAAGGCGCCACCGTCGGGGAAACCCTGGCCCCAGGCCGCCTGCGCCAACCCCTGTTCCGTAAAACCCTCGAGGACGACTTCGCTCCGATCAGCTGGAACGACGCCCTCGACAAAATCACCGGGCAGATCGAGGCGAGCGTGGTTCGGCGCGGCAATGCCGATGCCATTGCCATGTACGGCTCCGGTCAGTTCCACACCGAGGATTACTACCTGGCCCAGAAACTGCTTAAAGGCGCCCTGGGCACCAACAATTTCGACGCCAACTCACGGCTGTGCATGAGCTCAGCAGTAGCGGGCTACACCCGCAGTCTGGGTTCCGATGGTCCCCCCTGCAGCTACGAGGACCTCGACCACTGCACAGTGGCGTTTCTGATCGGCACCAACACCGCCGAGTGCCATCCGGTGCTGTTCCAGCGGCTGCTGAAGCGAAAACGCAAAAACCCCAGCAGCATCAAGATCGTGGTGGTGGATCCACGACGCACCGACACCGCCAAGGCGGCAGACATCCACTTGCCGATTGCACCGGGAAGCGACCTGGCCCTGCTGCACGGCATTGCCCACCTGGTGCTGCGCGAAAACGGCCAGGACCCGGCCTTCATCGACGACCACACCGAGAATTACGACGCCTTTTTTGACGTCGCCGCCCGCTGGACCCCCAGGCGGGTGGCCCGGTTCTGCAACATCCCCGAAAAACGCCTGCGGGAGGTCGCAGCGCTGTTCCACCGGCGCGAGAAGGTGCTCAGCCTCTGGTCGATGGGGGTGAACCAACGCCGTGAAGGAACGGCCGTGGTGCAAGGGTTGATCAATCTGCATCTGCTCACCGGCCAGATCGGCAAGCAAGGAGCGGGCCCGTTTTCCCTCACAGGCCAACCCAACGCCATGGGCGGACGCGAGGCCGGAGGCCTGGCCCACCTGCTGCCGGGCTACCGCCTGGTGGCCAACGCCGAACACCGCGCCGAAGTGGAACAGGCCTGGCAACTGCCTGCAGGACGAATCAACGCCAAGCCCGGATTGGCGGCCTGGCAGCAGATCGAAGCCATGGAACAGGGGGCGCTGGATCTGTGGTGGGTGGCCGCCACCAACCCCCTGGTGAGCCTCCCGGATCTCGACCGGGTGAAGTCAGCCATGCAGAAGTGCCCGCTGGTGGTGGTGAGCGAGGCCTACGCCGACTCGGAAACATCCCACTACGCCCACCTGATTTTGCCCGCAGCCCAGTGGAGCGAGAAGGCCGGCGCCATGACCAATTCCGAACGGCGGGTCACTTACTGCCCGGCCTACCGACGCCGCTTCGGCGAGAGCCGCCCGGACTGGGAGGTGTTTGCCGAGGTAGGCCGCCGCCTGGGCTACACCGAACAGTTCAACTTCGATTCAACAGCAGAGGTTTACGCCGAATTCACCCAACTGACCCGAGGGCGCCTCTGTGACGTCAGTGGCCTGAGCCATGGGCTGCTTGAACAGGACGGTCCACAGCAATGGCCGTTCCCCCATGGCAGCCAACCCACCACAGCAGCGAAACGCCTCTACGAAGACCATCAGTTCCCCACCTCCAGCAAGCGCGCTCGCTTCAGCACCGATCAACCCCTCGGGCTGGCGGAGCCCCCCTGCGAGACCTACCCCCTGGTACTGACGGTGGGCCGCTATCTGGGGCAATGGCACACCATGACCCGCACAGGGAAAGTGGGACGGCTGATGAAACAGCATCCCGAACCGCTGCTGGAGATTCACCCCGGTGATGCTCAGGATCTAAAACTGCGTAACGGCGAACTGGCAGCGATCAGCTCGCGACGCGGTCACCTCACCGCCACCGTGAAGGTCACCGATCGCATTCGGCGTGGATCGGTCTTTCTGCCAATGCACTGGGGATTCACCCAAAAGAAGGCCTGCGAGGCCAACACCCTGATGCACGACGAGGCCTGCCCGGTGTCGAAGCAGCCGGAACTCAAGGCCTGCGCGGTGATCGTGGCTCCG
>AG-670-D07_2717532032
CGCAGCGTGCGCAGCCAATGCCCTTACTGCGGAGTGGGCTGCGGTCTTGAGTTGATGCCTCCAGCGGTCAAAGGCCAGGCCGTGAAACGGGACGCTGAAGGCAATCCGATGTGGACAGCCCGGGGAGATCGGCAGCATCCCTCCAATCTCGGGCAGGTTTGCATCAAAGGGGCCACCGTCGGCGAAACCCTGGCCCCTGGAAGGCTGCGCCAACCTCTGTTCCGCAAAAAGCTCGAGGACGACTTCGCACCGATCAGCTGGAACGAGGCCCTCGAAACAATCACCGGACACATTCAGGCGAGCGTGACCAAGCGCGGCAACGCCGATGGCATCGCCATGTACGGCTCCGGTCAGTTCCACACAGAGGACTACTACCTGGCCCAGAAACTGCTGAAAGGCGCACTGGGCACCAACAATTTCGATGCCAACTCGCGCCTCTGCATGAGCTCAGCGGTGGCGGGCTATACCCGCAGCCTGGGATCCGATGGTCCTCCCTGTAGCTACGAGGACCTCGACCACTGCACGGTGGCGTTTCTTATCGGCACCAACACCGCCGAGTGCCATCCGGTGCTGTTCCAGCGCCTGCTGAAGCGAAAACGAAAAAACCCAGGCAGCGTGAAGATTGTGGTGGTGGATCCACGCCGCACCGACACCGCCAAAGCCGCCGACATCCATCTCCCGATTGCACCGGGCAGCGACCTGGCTCTGCTGCATGGCATCGCCCACCTGGTGCTGCGGGAGAACGGCCAGGATCCGGCCTTCATCGACGACCACACCGAGAATTACGACGCCTTTTTTGACGTCGCCGCCCGCTGGACCCCAAGGCGGGTTGCCCTGCACTGCAATATCCCCGAAAAACGCCTGCGGGATGTAGCGCAGCTGTTTCATCGACGCGAGAAGCTTCTCAGCCTCTGGTCGATGGGGGTGAACCAACGCCGTGAAGGAACGGCGGTGGTGCAGGGATTGATCAACCTGCATCTACTCACCGGCCAGATCGGCAAGGAAGGGGCCGGCCCTTTTTCCCTCACCGGCCAGCCGAATGCCATGGGCGGGCGCGAGGCCGGAGGGTTGTCTCATCTGTTGCCGGGCTACCGGTTGATTACCGATGCGGATGATCGTGCCGAGGTTGAGCAGGCCTGGCAGCTGCCCAAAGGATGGATCAATCCAAAACCAGGCTTGGCGGCATGGCAGCAGATCGAGGCGATGGAACAGGGCGCACTGGATCTGTGGTGGGTGGCTGCCACCAACCCCCTGGTCAGCCTCCCCGATCTCGAGCGGGTGAAGTCAGCCATGCACAGGTGCCCACTGGTGGTGGTGAGCGAGGCCTACGCCGACTCGGAAACCTCGCATTACGCCCACCTGCTGCTGCCAGCGGCCCAGTGGAGTGAGAAGGCCGGTGCCATGACCAATTCCGAACGACGGGTGACCTATTGCCCTGCCTATCGACGCCGATTCGGCGAAAGCCGGCCCGACTGGGAGGTTTTTGCTGACGTGGGGCGCCGCTTGGGCTATAGCGAACATTTCAGCTTCGATTCAGCGGCCGCGGTCTACGCCGAATTCACCGCGCTGACCCGAGGACGCCTCTGTGACGTCAGTGGACTGAGCCACGAGCTGCTTGAACAGGACGGACCCCAGCAGTGGCCTTACCCCCATGGCAGCACCCCAAGCACAGTGGCGAAACGCCTCTACGAAGACCATCAGTTCGCCACCCCCAGCAAACGCGCCCGCTTCAGCACCGATCAACCGCTCGGGCTGGCGGAACCCCCCTGCGAGACCTACCCACTGGTGCTGACGGTGGGCCGCTACCTGGAGCAGTGGCACACGATGACGCGCACCGGCAAGGTTGAGCGGCTGATGAAACAGCATCCCGAACCGCTGCTGGAGATTCACCCAGGTGACGCGCAGGATCTGAAGCTGATCAACGGCGAACTGGCGGCGATCAGCTCGCGCCGCGGCCACCTCACCGCCACTGTGAAAGTGACTGATCGCATTCGGCGTGGATCGGTCTTCTTGCCGATGCACTGGGGATTCACCCAGGAGAAGGCCTGCGAGGCCAACACCCTGATGCACGACGAGGCCTGCCCGGTGTCGAAGCAGCCAGAACTCAAAGCCTGTGCAGTGATCGTGGCACCG
>AG-670-F22_2717535523
AAGAGCATTCAGAGTCAGTGCCCTTACTGCGGCGTGGGCTGCGGTCTGGAACTGATGCCACCGGGAGAAGCAGGAAAATCTGTGAAACGGGATGCCGAGGGCAACCCGATGTGGACTGCACGAGGCAACAAACAGCATCCATCCAACATGGGACAGGTCTGCATCAAAGGGGCCACGGTGGGAGAGACCCTGGCTAAAGGAAGGCTCACTCAGCCCCTCTACCGGCCAACCTTCAATGATGATTTCCAGTCGATCAGCTGGGACAGTGCCTTTGACCTCCTGACAGGGCGGATTCGCAGCACCCTCAGCGGCAAAGGT---GCCGACGCCATTGCCATGTATGGCTCGGGCCAATTCCACACCGAGGACTACTACCTGGCTCAGAAGCTGTTGAAAGGAGCTCTGGGCACCAACAATTTCGATGCCAATTCCCGCCTCTGCATGAGTTCAGCGGTGGCCGGCTACACCCGCAGCCTTGGCTCGGATGGTCCTCCCTGTTGCTACGAGGATCTCGATCACTGTTCCGTGGCATTCCTGATCGGAACAAACACGGCCGAATGCCACCCCGTGCTGTTCCAGCGCCTGCTCAAACGCAAAAAACGTGATCCCAAGGGCCTCACCATCGTTGTCGTGGACCCTCGTTGCACAGATACAGCCAAGATTGCCGACCATCATCTAGCCATCGCTCCAGGCACCGATCTCGCCCTGATCCACGGTCTGGCTCGGCTCGTCATTGAAGACAACGGCTTCGACAGCGATTTCATCGATGCCGCGACGGAAGGGTTCTCTGACTACGCCAAAACGATTAATACCTGGACCGCGGAAGAGACCGCCAAGCTCTGCGGGATCACAGAACAAGAACTGCGAGACATTGGCAGGCTCTGGAGCCGCAAAGCAGGCATCCTCAGCCTCTGGTCCATGGGCGTGAACCAACGCAGGGAGGGCACCGCCGTGGTGAGTGGACTGATCAATCTGCATTTGCTTACCGGTGAAATCGGTAAGCCCGGTGCAGGACCGTTTTCACTGACAGGCCAGCCCAATGCCATGGGAGGCCGTGAAGCCGGAGGCCTGGCCCACCTGCTGCCGGGCTACAGGCTGGTGACCAACCCGGACCATCGCTCCGAAGTGGAGCAGGCCTGGGGATTGGCCTCAGGATCCATCGCTGCCGAACCTGGGCTGAGTGCCTGGCAACAGGTGGAAGCAATGGAGCGGGGTGAACTGGATCTCTGGTGGGTCGCTGCCACGAACCCCCTGGTGAGCATGCCTGATCTCGAGCGGGTGAAAGCAGCCATGGAACGCTGCCCCCTCGTGGTGGTGAGCGAGGCCTATGCCGACACGGAAACATCTCACTACGCCCACCTGCTACTGCCTGCATCGCAGTGGAGCGAAAAGTCTGGAGCCATGACCAATTCGGAGCGCCGTGTGACGCTCTGCCCGGCGTTCAGACCACAGCATGGCGACAGCCGACCCGACTGGGAGGTTTTCGCAGAGCTCGGACGTCGTCTGGGGTTCGTCGATCAGTTCACCTACGCCTCATCAGCTGAGGTGTACAGCGAATTTGCCGCTCTATCCGCAAGCCGGATCTGCGATGTTTCAGGACTGAGCCACCAACTGCTGAATGAGCATGGTCCCCAGCAATGGCCCTTTCCCCTCGGCCATGAGCCGACGCAAGCAGCCAAGCGTCTGTACGTCGGCAAGCGATTCCCGACAGCCAACGGGCGTGCCCGCTTCCAATCGGATGCTCCGCTGGGCCTGGCGGAACCACCCTGTGAGATTTATCCACTGGTGCTCACCGTTGGCCGCTATCTGGGTCAATGGCACACGATGACGCGCACTGGAAAAGTGAAGCGCCTGAACAGCATGCACCCGGAACCCCGCCTGGAAATTCATCCCAGTGATGCGGGACGATTCAGCATCGAAGATGGAGGCCTGGCAGCGATCACCTCCAGGAGAGGCACGCTCACAGCACGCGTCAGCGTGACCGATCGGATCCGCAAGGGCTCAGTCTTTCTGCCGATGCACTGGGGGTTCACGCAATCCGAAGCCTGCGAGGCCAACACCCTGATGCACGATCAGGCCTGCCCAATCTCCAAACAACCTGAACTCAAGGCAACGGCGGTGGTGGTTGCCCCT
>AG-670-M18_2717404273
AATTTTACTAAAAGTCAGTGCCCATATTGCGGTGTTGGCTGTGGTTTAAAAATGAAGCCTAAA------------AGTTCGGTTTCTGATGATAAA---------------TGGTTAGTAAGTGGAGATAGGGATAGTCCTTCAACTCAAGGTAAATTGTGCGTAAAAGGAGCAACAGTATGTGAGACTCTAAAAAATGGGAGATTAAAAGAACCACTTTATAGGGAAAATTTAAATCAAGAATTTAAAGAAATTTCCTGGGACGAATCATACGAAATTCTGAAAGAGAATATTTTGAGTTCTATAAAAAATTATGGA---CCTGATTCAATAGCTATGTATGGCTCAGGTCAGTTTCATACTGAAGATTATTACGTAGCCCAAAAGCTTCTCAAGGGAGCAATAGGCACAAATAATTTTGATGCCAATTCAAGACTATGTATGAGCTCAGCAGTAGCTGGATATAACAGAAGTTTTGGCTCTGATGGCCCACCTTGTTGTTATGAAGATATTGATCATTGCTCTTTAATTTTATTAATAGGGACAAATACAGCAGAATGTCATCCCGTTCTTTTTGATCGAATTAAAAAACGTAAAAGAAACGTAAATGATAATTTAAAAGTAATAGTAATTGATCCAAGAGAAACTGAGACTTCATCCATAGCAGATTTTTACTTACAAATTTCTTCTGGAACAGATCTATTTTTATTTATTGGGATTGCGAATTATCTTTATAAGAATCAATTAACTGATCAAAATTTCATTGATAAGTCGACCGAAAGCTATTTTGATTTTGTAAAACATATACAAAAATGGGATTTAAAAAAAATAAGTGAAATTTGCAATATATCCGAGAAAACAATTATTGATATTGCAAAATTATGGGGAGAAAGCAAAAGTGTTCTAAGTCTTTGGTCGATGGGTTTGAATCAAAGGCAAGAGGGTACAGCAGCAGTAAATGGGCTAATAAATCTTCATCTAATGACTGGCCAAATAGGCAAAGAAGGTTCTGGTCCATTTTCCTTAACTGGCCAACCAAACGCTATGGGTGGGAGAGAAGCAGGAGGACTATCGCACCTTCTTCCAGGATATAGGTTTGTAAAAAATAAAATAGATAGGAATGAAATTGAAAAAATATGGGGGTTCCCTGAGGGAAAGATATCTGCAAAACAGGGTCTATCTGCATTTGAACAAATAGAAGCTATAAAAAAAGGATCTGTGAAAATTTGGTGGATTGCAGCTACGAACCCTTTGGTTAGCATGCCTAATTTAAACTTTGTAAAAAAAGCACTTTTAAAATGTCCTTTAATTATCCTCAATGAAGCTTATGAACAAAGTGAATCAATTAAATATGCTCATCTAGTATTGCCCGCAGCTCAATGGAGCGAAAAAGATGGTGTTATGACAAATTCAGAAAGAAGAGTAACCCTTTGCCCATCTTTCAGAGAATCGAATAAAAATTCAAAACCAGATTGGCAAATATTTGCTGAATTAGGACAGAAAATAGGTTATTTCAAACAATTTGAATATGAATCTTCATCGGAAGTTTATGACGAATTTTTAAAAACGACTACAAAAAGATTATGCGATATGAGCGGATTATCATATCAAATATTAAAAAATCATGGTCCTCAACAATGGCCTTATCCTAACGGCAGCGTACCTAGTACATCTTCAAAAAGATTATATGAAGATGGTTATTTCCCAACTGAGACTGGCAAAGCAAATTTTTGTATTGATGATCCCATAGGGTTGGCTGAACCCCCTTCAGATGAGTACCCACTAATTTTGACAATTGGAAGATATCTAAGTCAATGGCATACAATGACAAGAACTTCTAAAGTTCAAAAACTTACAAAAAAGAATCCAGAACCGTTATTAGAAATTAATTCTAAAGATGCTTTATCTTTAAAAATCAAAAATGATGAAATAGTAAAAATTAAATCCAAAAGAGGGGAAGTTCATGCAAAAGTTCAGATTACTGACAAAATTAAAGCAGGTACAGTTTTTTTACCAATGCATTGGGGTTTTAGTCAAAAAAATATGTGTGAAGTAAACTCTTTGATGCATGAAAAGTCATGCCCTATATCAAAACAACCGGAATTAAAAGCATGCTCAGTAATAATTGTTCCA
>AG-673-A03_2717540204
AAGAGCATTCAGAGTCAGTGCCCTTACTGCGGCGTGGGCTGCGGTCTGGAACTGATGCCACCGGGAGAAGCAGGAAAATCTGTGAAACGGGATGCCGAGGGCAACCCGATGTGGACTGCACGAGGCAACAAACAGCATCCATCCAACCTGGGACAGGTCTGCATCAAAGGGGCCACGGTGGGAGAAACCCTGGCCAAGGGAAGGCTCACTCAACCCCTCTACCGGCCAACCTTCAATGATGATTTCCAGCCGATCAGCTGGGACAGTGCCTTTGACCTCCTGACAGGGCGGATTCGCAGCACCCTCAGCGGCAAAGGT---GCCGATGCCATTGCCATGTATGGCTCGGGCCAATTCCACACCGAGGACTACTACATGGCTCAGAAGCTGTTGAAAGGAGCTCTGGGCACCAACAATTTCGATGCCAATTCCCGCCTCTGCATGAGTTCAGCGGTGGCCGGCTACACCCGCAGCCTTGGCTCGGACGGTCCTCCCTGTTGCTACGAGGATCTCGATCACTGTTCCGTGGCATTCCTGATCGGAACCAACACAGCC------------------------------------------------------------------------------------------------------------------------------------------------------------------------------------------------------------------------------------------------------------------------------------------------------------------------------------------------------------------------------------------------------------------------------------------------------------------------------------------------------------------------------------------------------------------------------------------------------------------------------------------------------------------------------------------------------------------------------------------------------------------------------------------------------------------------------------------------------------------------------------------------------------------------------------------------------------------------------------------------------------------------------------------------------------------------------------------------------------------------------------------------------------------------------------------------------------------------------------------------------------------------------------------------------------------------------------------------------------------------------------------------------------------------------------------------------------------------------------------------------------------------------------------------------------------------------------------------------------------------------------------
>AG-673-A10_2717542425
---------------------------------------------------------------------------------------------------------------------------------------------------------------------------------------------------------------------------------------------------------------------------------------------------------------------------------------------------------------------------------------------------------------------------------------------------------------------------------------------------------------------------------------------------------------------------------------------------------------------------------------------------------------------------------------------------------------------------------------------------------------------------------------------------------------------------------------------------------------------------------------------------------------------------------------------------------------------------------------------------------------------------------------------------------------------------------------------------------------------------------------------------------------------------------------------------------------------------------------------------------------------------------------------------------------------------------------------------------CTCGTGGTGGTGAGCGAGGCCTACGCCGATTCAGAAACGTCCCACTACGCCCATCTGCTGCTGCCGGCAGCCCAGTGGAGCGAGAAAGCTGGGGCCATGACCAACTCCGAACGTCGCGTCACCTATTGCCCGGCATACCGACGTCGCTTTGGTGAAAGCCGACCGGACTGGGAGGTGTTCGCCGAGGTGGGACGCCGCCTGGGCTACTCCGAACAGTTCAGCTTCCAGTCCGCTGCGGAGGTCTATGACGAGTTCGCACAGCTGACCCATGGACGCCTCTGCGACGTGAGCGGTCTCAGCCATGAACTGCTCAGTGAAGCAGGCCCTCAGCAGTGGCCCTACCCCAGCGGGAGCACACCGGCCACGGCGGCCAAACGGCTTTACACCGACCACATCTTTCCCACCCCCAGTGGCCGTGCACGCTTCAGCACCGACCAACCGCTGGGCCTGACGGAACCACCCTGCGACACCTATCCACTGGTGCTCACGGTGGGGCGTTATCTGGGGCAGTGGCACACGATGACCCGTACCGGGAAAGTGGAGCGCCTGATGAAACAGCATCCCGAGCCGCTGCTGGAGATTCACCCCGCTGATGCACAGGATTTGAAAGTCGATAACGGAGGGTTGGCCGCCATCAGCTCACGCCGCGGCCACCTCACCGCCAAGGTGAAGGTGACCGACCGCATCCGGCGTGGCTCAGTCTTTCTGCCGATGCACTGGGGCTTCACCCAAGAGAAGGCCTGCGAAGCCAACACGCTGATGCACGACGGCGCCTGCCCCGTCTCCAAGCAACCTGAGTTAAAGGCCTGCGCCGTAATCGTGGCGCCT
>AG-673-B08_2717543680
CGCAGCGTGCGCAGCCAGTGCCCTTACTGCGGTGTTGGCTGCGGTTTGGAACTGCTTCCTCCGGCGGTGAAGGGTCAAGCCGTGAAACGGGATGCGGAGGGCAACCCGATGTGGACCGCTCGCGGCGATCGCCAGCACCCCTCCAACCTTGGACAGGTGTGCATTAAGGGCGCCACCGTGGGCGAAACCCTGGCCCAGGGCCGCCTGCGGCAACCCCTGTTCCGCACCAAGATCAGCGACGACTTCGCGCCGATCAGCTGGGACGATGCCCTCGAGCGGATCACGGATCAAATTCAAACCAGCATGGCCCGCCGGGGCAACGCTGATGGCATTGCCATGTATGGCTCCGGGCAGTTCCATACAGAGGATTACTACCTGGCCCAGAAGCTGCTCAAAGGCGCTCTAGGCACCAACAATTTCGATGCCAACTCGCGGCTGTGCATGAGCTCCGCCGTGGCCGGATACACCCGCAGCCTCGGCTCCGATGGCCCTCCCTGCAGCTATGAGGACCTCGACCATTGCAGCGTGGCCTTCCTGATCGGCACCAACACCGCCGAATGCCACCCGGTGCTGTTCCAGCGGTTACTGAAACGCAAGAAGCGCAACCCTGGCAGCATCACGATCGTGGTGGTCGACCCACGCCGCACCGACACCGCCAAGGCCGCAGACATCCACCTGCCGATCGCGCCCGGCAGCGACCTGGCACTCCTGCACGGCATCGCTCACCTTGTGCTGCGCGAGAACGGGCAGGATCCCGCCTTCATCGACGACCACACCGAGCACTACGACGCTTTTTTTGACGTGGCGGCCCGCTGGACGCCACGGCGTGTGGCCCTGTTTTGCAACATCCCCGAAAAACGCCTGCGGGAGGTCGCCGCCCTCTTCCATCGGCGCCAGAAGGTGCTCAGCCTCTGGTCGATGGGTGTCAACCAGCGCCGCGAAGGAACGGCCGTGGTGCAAGGGCTGATCAACCTGCACCTGCTCACCGGCCAGATCGGCAAAGAAGGAGCTGGCCCCTTCTCGCTCACGGGCCAACCCAACGCCATGGGCGGCCGCGAGGCCGGAGGCTTGGCACATCTGCTGCCGGGGTACCGAACGGTGGTCAATGCAGACCACCGGCTTGAGGTTGAAAGCGCCTGGAAACTCCCGGACGGTCGCATCTCCGACAAGCCAGGACTGGCGGCCTGGCAGCAGGTGGAAGCGATGGAACGCGGTGAACTCGATCTCTGGTGGGTAGCGGCCACCAACCCACTGGTGAGCATGCCGGATCTGGATCGGGTCAAAGCTGCTATCGCCAACTGCCCTCTCGTGGTTGTGAGCGAGGCCTATGCCGATTCAGAAACGTCCCACTACGCCCATCTGCTGCTGCCGGCAGCCCAGTGGAGCGAGAAAGCCGGGGCCATGACCAACTCCGAACGTCGCGTCACCTATTGCCCGGCATACCGACGTCGCTTCGGTGAAAGCCGACCGGACTGGGAGGTGTTCGCCGAGGTGGGACGCCGCCTGGGCTACTCCGAACAGTTCAGCTTCCATTCCGCTGCGGAGGTCTATGACGAGTTCGCACAGCTGACCCATGGACGCCTCTGCGACGTCAGCGGTCTCAGCCATGAACTGCTCAGTGAAGCAGGCCCTCAGCAGTGGCCCTACCCCAGCGGGAGCACACCGGCCACGGCGGCCAAACGGCTTTACACCGACCACATCTTTCCCACTCCCAGTGGCCGTGCACGCTTCAGCACAGACCAACCGCTGGGCCTGACGGAACCACCTTGCGACACCTATCCACTGGTGCTCACGGTGGGTCGGTATCTGGGGCAATGGCACACGATGACCCGCACCGGGAAAGTGGAGCGCCTGATGAAACAGCATCCCGAGCCGCTGCTGGAGATTCACCCCGCTGATGCGCAGGATTTGAAAGTCGATAACGGAGGGTTGGCCGCTATCAGCTCACGCCGCGGCCACCTCACCGCCAAGGTGAAGGTGACCGACCGCATCCGGCGTGGCTCGGTCTTTCTGCCGATGCACTGGGGCTTCACCCAAGAGAAGGCCTGCGAAGCCAACACGCTGATGCACGACGGCGCCTGCCCCGTGTCCAAGCAACCTGAACTGAAGGCCTGCGCCGTGATCGTGGCGCCA
>AG-673-D02_2717144344
AAGAGCATTCAGAGTCAGTGCCCTTACTGCGGCGTGGGCTGCGGTCTGGAACTGATGCCACCGGGAGAAGCGGGAAAATCTGTGAAACGGGATGCCGAGGGCAACCCGATGTGGACTGCACGTGGCAACAAACAGCATCCATCCAACCTGGGACAGGTCTGCATCAAAGGGGCCACCGTGGGAGAAACCCTGGCCAAGGGAAGGCTCACTCAACCCCTCTACCGGCCAACCTTCAATGATGATTTCCAACCGATCAGCTGGGACAGTGCCTTTGACCTCCTGACAGGCCGGATTCGCAGCACCCTCAGCGGCAAAGGT---GCCGATGCCATTGCCATGTATGGCTCGGGCCAATTCCACACCGAGGACTACTACATGGCTCAGAAGCTGTTGAAAGGAGCTCTGGGCACCAACAATTTCGATGCCAATTCCCGCCTCTGCATGAGTTCAGCGGTGGCCGGCTACACCCGCAGCCTTGGCTCGGACGGTCCTCCCTGTTGCTACGAGGATCTCGATCACTGTTCCGTGGCATTCCTGATCGGAACAAACACGGCTGAATGCCACCCCGTGCTGTTCCAGCGCCTGCTCAAACGCAAAAAACGTGATCCCAAGGGCCTCACCATCGTTGTCGTGGATCCTCGTTGCACAGACACAGCCAAGATCGCCGACCATCATCTAGCCATCGCCCCGGGCACCGATCTCGCCCTGCTCCACGGTCTGGCTCGACTCGTCATTGAAGACAACGGCTTCGATAGCGATTTCATCGATGCCGCGACGGAAGGGTTCTCTGACTACGCCAAAACGATTAATACCTGGACAGCTGAGGAGACCGCCAGGCTCTGCGGGATCACAGAACAGGAACTGCGCGACGTTGGCAGACTCTGGAGCCGCAGAGCAGGCATCCTCAGCCTCTGGTCCATGGGCGTGAACCAACGCAGGGAGGGCACGGCCGTGGTGAGTGGACTGATCAATCTGCATTTGCTCACCGGTGAAATCGGTAAGCCCGGTGCAGGACCGTTTTCACTGACAGGCCAGCCCAATGCCATGGGCGGCCGTGAAGCCGGAGGCCTGGCCCACCTGCTGCCGGGCTACAGGTTGGTGACCAACCCAGACCATCGCTCCGAAGTGGAGCAGGCCTGGGGATTCGCCCCAGGATCCATCGCTGCAGAACCTGGACTGAGTGCCTGGCAACAGGTGGAAGCAATGGAGCGGGGTGAACTGGATCTCTGGTGGGTCGCTGCCACGAACCCCCTTGTGAGCATGCCTGATCTCGAGCGGGTGAAAGCAGCCATGGAACGCTGCCCGCTCGTGGTGGTGAGCGAGGCCTACGCCGACACGGAAACATCTCACTACGCCCACCTGCTGCTGCCTGCATCGCAGTGGAGCGAAAAGTCTGGAGCCATGACCAATTCGGAGCGCCGTGTGACGCTCTGCCCGGCATTCAGACCACAGCATGGCGACAGCCGACCCGACTGGGAGGTTTTCGCAGAGCTCGGACGTCGTCTGGGGTTCGTCGATCAGTTCACCTACGCCTCATCAGCAGAGGTGTACAGCGAATTTGCCGCTCTGTCCGCAAGCCGAATCTGCGATGTTTCAGGGCTGAGCCACCAGCTCCTGAATGAGCATGGTCCCCAGCAATGGCCTTTCCCCCTCGGCCATGAGCCGACGCAAGCAGCCAAGCGTCTGTACGTCGGCAAGCGATTCCCGACAGCCAACGGGCGTGCCCGCTTCCAATCGGATGCTCCGCTGGGCCTGGCGGAACCACCCTGTGAGATTTATCCACTGGTGCTCACCGTTGGCCGCTATCTGGGTCAGTGGCACACGATGACGCGCACTGGAAAAGTGAAGCGCCTAAACAGCATGCACCCGGAACCCCGCCTGGAAATTCATCCCAGTGATGCGGAACGATTCAGCATCGAAGATGGAGGCCTGGCGGCGATCACCTCCAGGCGAGGCACGCTCACAGCACGCGTCAGCGTGACCGATCGGATCCGCAAGGGCTCAGTCTTTCTGCCGATGCACTGGGGTTTCACGCAATCCGAAGCCTGCGAGGCCAACATCCTGATGCACGATCAGGCCTGCCCGATCTCCAAACAACCTGAACTCAAGGCAACGGCGGTGGTGGTTGCCCCT
>AG-673-F03_2717546856
AAGAGCATTCAGAGTCAGTGCCCTTACTGCGGCGTGGGCTGCGGTCTGGAACTGATGCCACCGGGAGAAGCAGGAAAATCTGTGAAACGGGATGCCGAGGGCAACCCGATGTGGACTGCACGAGGCAACAAACAGCATCCATCCAACCTGGGACAGGTCTGCATCAAAGGGGCCACGGTGGGAGAAACCCTGGCCAAGGGAAGGCTCACTCAACCCCTCTACCGGCCAACCTTCAATGATGATTTCCAGCCGATCAGCTGGGACAGTGCCTTTGACCTCCTGACAGGGCGGATTCGCAGCACCCTCAGCGGCAAAGGT---GCCGACGCCATTGCCATGTATGGCTCGGGCCAATTCCACACCGAGGACTACTACCTGGCTCAGAAGCTGTTGAAAGGAGCTCTGGGCACCAACAATTTCGATGCCAATTCCCGCCTCTGCATGAGTTCAGCGGTGGCCGGCTACACCCGCAGCCTTGGCTCGGATGGTCCTCCCTGTTGCTACGAGGATCTCGATCACTGTTCCGTGGCATTCCTGATCGGAACAAACACGGCCGAATGCCACCCCGTGCTGTTCCAGCGCCTGCTCAAACGCAAAAAACGTGATCCCAAGGGACTCACCATCGTTGTCGTGGATCCTCGTTGCACAGACACAGCCAAGATTGCCGACCATCATCTAGCCATCGCTCCAGGCACCGATCTCGCCCTGCTCCACGGTCTGGCTTGGCTCGTCATTGAAGACAACGGCTTCGACAGCGATTTCATCGATGCCGCGACGGAAGGGTTCTCTGACTACGCCAAAACGATTAATACCTGGACCGCGGAAGAAACCGCCAAGCTCTGCGGGATCACAGAACAAGAACTGCGAGACGTTGGCAGGCTCTGGAGCCGCAAAGCAGGCATCCTCAGCCTCTGGTCCATGGGCGTGAACCAACGCAGGGAGGGCACCGCCGTGGTGAGTGGACTGATCAATCTGCATTTGCTGACCGGTGAAATCGGTAAGCCCGGTGCAGGACCGTTTTCACTGACAGGCCAGCCCAATGCCATGGGAGGCCGTGAAGCCGGAGGCCTGGCCCACCTGCTGCCGGGCTACAGGCTGGTGACCAACCCGGACCATCGCTCCGAAGTGGAGCAGGCCTGGGGATTGGCCTCAGGATCCATCGCTGCCGAACCTGGACTGAGTGCCTGGCAACAGGTGGAAGCAATGGAGCGGGGTGAACTGGATCTCTGGTGGGTCGCTGCCACGAACCCCCTGGTGAGCATGCCTGATCTCGAGCGGGTGAAAGCAGCCATGGAACGCTGCCCCCTAGTGGTGGTGAGCGAGGCCTATGCCGACACGGAAACATCTCACTACGCCCACCTGCTACTGCCTGCATCGCAGTGGAGCGAAAAGTCTGGAGCCATGACCAATTCGGAGCGCCGTGTGACGCTCTGCCCGGCGTTCAGACCGCAGCATGGCGACAGCCGACCCGACTGGGAGGTTTTCGCAGAGCTCGGACGTCGTCTGGGGTTCGTCGATCAGTTCACCTACGCCTCATCAGCTGAGGTGTACAGCGAATTTGCCGCTCTATCCGCAAGCCGGATCTGCGATGTTTCAGGACTGAGCCACAAACTGCTGAATGAGCATGGTCCCCAGCAATGGCCCTTTCCCCTCGGCCATGAGCCGACGCAAGCAGCCAAGCGTCTGTACGTCGGCAAGCGATTCCCGACAGCCAACGGGCGTGCCCGCTTCCAATCGGATGCTCCGCTGGGCCTGGCGGAACCACCCTGTGAGATTTATCCACTGGTGCTCACCGTTGGCCGCTATCTGGGTCAATGGCACACGATGACGCGCACTGGAAAAGTGAAGCGCCTGAACAGCATGCACCCGGAACCCCGCCTGGAAATTCATCCCAGTGATGCGGGACGATTCAGCATCGAAGACGGAGGCCTGGCAGCGATCACCTCCAGGAGAGGCACGCTCACAGCACGCGTCAGCGTGACCGATCGGATCCGCAAGGGCTCAGTCTTTCTGCCGATGCACTGGGGGTTCACGCAATCCGAAGCCTGCGAGGCCAACACCCTGATGCACGATCAGGCCTGCCCAATCTCCAAACAACCTGAACTCAAGGCAACGGCGGTGGTGGTTGCCCCT
>AG-676-C06_2717547960
AAGAGCATTCAGAGTCAGTGCCCTTACTGCGGCGTGGGCTGCGGTCTGGAACTGATGCCACCGGGAGAAGCAGGAAAATCTGTGAAACGGGATGCCGAGGGCAACCCGATGTGGACTGCACGAGGCAACAAACAGCATCCATCCAACCTGGGACAGGTCTGCATCAAAGGGGCCACGGTGGGAGAAACCCTGGCCAAGGGAAGGCTCACTCAACCCCTATACCGGCCAACCTTCAATGATGATTTCCAGCCGATCAGCTGGGACAGTGCCTTTGACCTCCTGACAGGGCGGATTCGCAGCACCCTCAGCGGCAAAGGT---GCCGACGCCATTGCCATGTATGGCTCGGGCCAATTCCACACCGAGGACTACTACCTGGCTCAGAAGCTGTTGAAAGGAGCTCTGGGCACCAACAATTTCGATGCCAATTCCCGCCTCTGCATGAGTTCAGCGGTGGCCGGCTACACCCGCAGCCTTGGCTCGGATGGTCCTCCCTGTTGCTACGAGGATCTCGATCACTGTTCCGTGGCATTCCTGATCGGAACAAACACGGCCGAATGCCACCCCGTGCTGTTCCAGCGCCTGCTCAAACGCAAAAAACGTGATCCCAAGGGACTCACCATCGTTGTCGTGGATCCTCGTTGCACAGACACAGCCAAGATTGCCGACCATCATCTAGCCATCGCTCCAGGCACCGATCTCGCCCTGCTCCACGGTCTGGCTCGGCTCGTCATTGAAGACAACGGCTTCGACAGCGATTTCATCGATGCCGCGACGGAAGGGTTCTCTGACTACGCCAAAACGATTAATACCTGGACCGCGGAAGAGACCGCCAAGCTCTGCGGGATCACAGAACAAGAACTGCGAGACGTTGGCAGGCTCTGGAGCCGCAAAGCAGGCATCCTCAGCCTCTGGTCCATGGGCGTGAACCAACGCAGGGAGGGCACCGCCGTGGTGAGTGGACTGATCAATCTGCATTTGCTGACCGGTGAAATCGGTAAGCCCGGTGCAGGACCGTTTTCACTGACAGGCCAGCCCAATGCCATGGGAGGCCGTGAAGCCGGAGGCCTGGCCCACCTGCTGCCGGGCTACAGGCTGGTGACCAACCCGGACCATCGCTCCGAAGTGGAGCAGGCCTGGGGATTGGCCTCAGGATCCATCGCTGCCGAACCTGGACTGAGTGCCTGGCAACAGGTGGAAGCAATGGAGCGGGGTGAACTGGATCTCTGGTGGGTCGCTGCCACGAACCCCCTGGTGAGCATGCCTGATCTCGAGCGGGTGAAAGCAGCCATGGAACGCTGCCCCCTCGTGGTGGTGAGCGAGGCCTATGCCGACACGGAAACATCTCACTACGCCCACCTGCTACTGCCTGCATCGCAGTGGAGCGAAAAGTCTGGAGCCATGACCAATTCGGAGCGCCGTGTGACGCTCTGCCCGGCGTTCAGACCGCAGCATGGCGACAGCCGACCCGACTGGGAGGTTTTCGCAGAGCTCGGACGTCGTCTGGGGTTCGTCGATCAGTTCACCTACGCCTCATCAGCTGAGGTGTACAGCGAATTTGCCGCTCTATCCGCAAGCCGGATCTGCGATGTTTCAGGACTGAGCCACAAACTGCTGAATGAGCATGGTCCCCAGCAATGGCCCTTTCCCCTCGGCCATGAGCCGACGCAAGCAGCCAAGCGTCTGTACGTCGGCAAGCGATTCCCGACAGCCAACGGGCGTGCCCGCTTCCAATCGGATGCTCCGCTGGGCCTGGCGGAACCACCCTGTGAGATTTATCCACTGGTGCTCACCGTTGGCCGCTATCTGGGTCAATGGCACACGATGACGCGCACTGGAAAAGTGAAGCGCCTGAACAGCATGCACCCGGAACCCCGCCTGGAAATTCATCCCAGTGATGCGGGACGATTCAGCATCGAAGACGGAGGCCTGGCAGCGATCACCTCCAGGAGAGGCACGCTCACAGCACGCGTCAGCGTGACCGATCGGATCCGCAAGGGCTCAGTCTTTCTGCCGATGCACTGGGGGTTCACGCAATCCGAAGCCTGCGAGGCCAACACCCTGATGCACGATCAGGCCTGCCCAATCTCCAAACAACCTGAACTCAAGGCAACGGCGGTGGTGGTTGCCCCT
>AG-676-E23_2717551115
AAGAGCATTCAGAGTCAGTGCCCTTACTGCGGCGTGGGCTGCGGTCTGGAACTGATGCCACCGGGAGAAGCAGGAAAATCTGTGAAACGGGATGCCGAGGGCAACCCGATGTGGACTGCACGTGGCAACAAACAGCATCCATCCAACCTGGGACAGGTCTGCATCAAAGGGGCCACGGTGGGAGAGACCCTGGCCAAGGGAAGGCTCACTCAACCCCTCTACCGGCCAACCTTCAATGATGATTTCCAACCGATCAGCTGGGACAGTGCCTTTGACCTCCTGACAGGCCGGATTCGCAGCACCCTCAGCGGCAAAGGT---GCCGATGCCATTGCCATGTATGGCTCAGGCCAATTCCACACCGAGGACTACTACATGGCTCAGAAGCTGTTGAAAGGAGCTCTGGGCACCAACAATTTCGATGCCAATTCCCGCCTCTGCATGAGTTCAGCGGTGGCCGGCTACACCCGCAGCCTTGGCTCGGACGGTCCTCCCTGTTGCTACGAGGATCTCGATCACTGTTCCGTGGCATTCCTGATCGGAACCAACACGGCTGAATGCCACCCGGTGCTGTTCCAGCGCCTGCTCAAACGCAAAAAACGCGATCCCAAGGGCCTCACCATCGTTGTCGTGGATCCTCGTTGCACAGACACAGCCAAGATCGCCGACCATCATCTAGCCATCGCCCCGGGCACCGATCTCGCCCTGCTCCACGGTCTTGCTCGGCTCGTCATTGAAGACAACGGCTTCGACAGCGATTTCATCGATGCCGCGACGGAAGGGTTCTCTGACTACGCCAAAACGATTAATACCTGGACAGCTGAGGAGACCGCCAAGCTCTGCGGGATCACAGAACAGGAACTGCGCGACGTTGGCAGACTCTGGAGCCGCAGAACAGGCATCCTCAGCCTCTGGTCCATGGGCGTGAACCAACGCAGAGAGGGCACGGCCGTAGTGAGTGGACTGATCAATCTGCATTTGCTCACCGGTGAAATCGGTAAGCCCGGTGCAGGACCGTTTTCACTGACAGGCCAGCCCAATGCCATGGGCGGCCGTGAAGCCGGAGGCCTGGCCCACCTGCTGCCGGGCTACAGGTTGGTGACCAACCCTGACCATCGCTCCGAAGTGGAGCAGGCCTGGGGATTGGCCTCAGGATCCATCGCTGCAGAACCTGGACTGAGTGCCTGGCAACAGGTGGAAGCAATGGAGCGGGGTGAACTGGATCTCTGGTGGGTCGCTGCCACGAACCCCCTGGTGAGCATGCCTGATCTCGAGCGGGTGAAAGCAGCCATGGAACGCTGCCCCCTCGTGGTGGTGAGCGAGGCCTATGCCGACACGGAAACATCTCACTACGCCCACCTGCTTCTTCCTGCATCGCAGTGGAGCGAAAAGTCTGGAGCCATGACCAATTCGGAGCGCCGTGTGACGCTCTGCCCGGCGTTCAGACCACAGCATGGCGACAGCAGACCCGACTGGGAGGTCTTCGCAGAGCTCGGACGTCGTCTGGGGTTCGTCGATCAGTTCACCTACGCCTCATCAGCAGAGGTGTACAGCGAATTTGCCGCTCTGTCCGCAAGCCGAATCTGCGATGTTTCAGGGCTGAGCCACCAGCTGCTGTATGAGCATGGTCCGCAGCAATGGCCTTTCCCCCTCGGCCATGAGCCGACGCAAGCAGCCAAGCGTCTGTACGTCGGCAAGCGATTCCCAACAGCCAACGGGCGTGCCCGGTTCCAGTCGGATGCTCCGCTGGGCCTGGCGGAACCACCCTGTGAGATTTATCCACTGGTGCTCACCGTTGGTCGCTATCTCGGTCAGTGGCACACGATGACGCGCACTGGAAAAGTGAAGCGTCTGAACAGCATGCACCCGGAACCCCGCCTGGAGATTCATCCCAGTGATGCGGAACGATTCGCCATCGAAGATGAGGGCCTGGCGGCGATCACCTCCAGGCGAGGCACGCTCACAGCACGTGTGAGCGTGACCGATCGGATCCGCAAGGGATCAGTCTTTCTTCCGATGCATTGGGGGTTCACGCAATCCGAAGCCTGCGAGGCCAACACCCTGATGCACGATCAGGCCTGCCCGATCTCCAAACAACCTGAACTCAAGGCAACGGCGGTGGTGGTTGCCCCT
>AG-679-A02_2717592138
AAGAGCATTCAGAGTCAGTGCCCTTACTGCGGCGTGGGCTGCGGTCTGGAACTGATGCCACCGGGAGAAGCAGGAAAATCTGTGAAACGGGATGCCGAGGGCAACCCGATGTGGACAGCACGAGGCAACAAACAGCATCCATCCAACCTGGGACAGGTCTGCATCAAAGGGGCCACGGTGGGAGAGACCCTGGCTAAAGGAAGGCTCACTCAGCCCCTCTACCGGCCAACCTTCAATGATGATTTCCAGTCGATCAGCTGGGACAGTGCCTTTGACCTCCTGACAGGGCGGATTCGCAGCACCCTCAGCGGCAAAGGT---GCCGACGCCATTGCCATGTATGGCTCGGGCCAATTCCACACCGAGGACTACTACCTGGCTCAGAAGCTGTTGAAAGGAGCTCTGGGCACCAACAATTTCGATGCCAATTCCCGCCTCTGCATGAGTTCAGCGGTGGCCGGCTACACCCGCAGCCTTGGCTCGGATGGTCCTCCCTGTTGCTACGAGGATCTCGATCACTGTTCCGTGGCATTCCTGATCGGAACAAACACGGCCGAATGCCACCCCGTGCTGTTCCAGCGCCTGCTCAAACGCAAAAAACGTGATCCCAAGGGACTCACCATCGTTGTCGTGGACCCTCGTTGCACAGATACAGCCAAGATTGCCGACCATCATCTAGCCATCGCTCCAGGCACCGATCTCGCCCTGCTCCACGGTCTGGCTCGGCTCGTCATTGAAGACAACGGCTTCGACAGCGATTTCATCGATGCCGCGACGGAAGGGTTCTCTGACTACGCCAAAACGATTAATACCTGGACCGCGGAAGAGACCGCCAAGCTCTGCGGGATCACAGAACAGGAACTGCGAGACGTTGGCAGGCTCTGGAGCCGCAAAGCAGGCATCCTCAGCCTCTGGTCCATGGGCGTGAACCAACGCAGGGAGGGCACCGCCGTGGTGAGTGGACTGATCAATCTGCATTTGCTGACCGGTGAAATCGGTAAGCCCGGTGCAGGACCGTTTTCACTGACAGGCCAGCCCAATGCCATGGGAGGCCGTGAAGCCGGAGGCCTGGCCCACCTGCTGCCGGGCTACAGGCTGGTGACCAACCCGGACCATCGCTCCGAAGTGGAGCAGGCCTGGGGATTGGCCTCAGGATCCATCGCTGCCGAACCTGGACTGAGTGCCTGGCAACAGGTGGAAGCAATGGAGCGGGGTGAACTGGATCTCTGGTGGGTCGCTGCCACGAACCCCCTGGTGAGCATGCCTGATCTCGAGCGGGTGAAAGCAGCCATGGAACGCTGCCCCCTCGTGGTGGTGAGCGAGGCCTATGCCGACACGGAAACATCTCACTACGCCCACCTGCTACTGCCTGCATCGCAGTGGAGCGAAAAGTCTGGAGCCATGACCAATTCGGAGCGCCGTGTGACGCTCTGCCCGGCGTTCAGACCGCAGCATGGCGACAGCCGACCCGACTGGGAGGTTTTCGCAGAGCTCGGACGTCGTCTGGGGTTCGTCGATCAGTTCACCTACGCCTCATCAGCTGAGGTGTACAGCGAATTTGCCGCTCTATCCGCAAGCCGGATCTGCGATGTTTCAGGACTGAGCCACCAACTGCTGAATGAGCATGGTCCCCAGCAATGGCCCTTTCCCCTCGGCCATGAGCCGACGCAAGCAGCCAAGCGTCTGTACGTCGGCAAGCGATTCCCGACAGCCAACGGGCGTGCCCGCTTCCAATCGGATGCTCCGCTGGGCCTGGCGGAACCACCCTGTGAGATTTATCCACTGGTGCTCACCGTTGGCCGCTATCTGGGTCAATGGCACACGATGACGCGCACTGGAAAAGTGAAGCGCCTGAACAGCATGCACCCGGAACCCCGCCTGGAAATTCATCCCAGTGATGCGGGACGATTCAGCATCGAAGACGGAGGCCTGGCAGCGATCACCTCCAGGAGAGGCACGCTCACAGCACGCGTCAGCGTGACCGATCGGATCCGCAAGGGCTCAGTCTTTCTGCCGATGCACTGGGGGTTCACGCAATCCGAAGCCTGCGAGGCCAACACCCTGATGCACGATCAGGCCTGCCCAATCTCCAAACAACCTGAACTCAAGGCAACGGCGGTGGTGGTTGCCCCT
>AG-679-B05_2717597483
CGCAGCGTGCGCAGCCAGTGCCCTTACTGCGGCGTTGGCTGCGGTCTGGAACTGCTTCCTCCGGCGGTGAAGGGTCAAGCCGTGAAACGCGATGCGGAGGGCAACCCGATGTGGACCGCTCGCGGCGACCGCCAGCACCCCTCCAACCTTGGACAGGTTTGCATCAAGGGCGCCACCGTGGGCGAAACCCTGGCCCAGGGCCGCCTGCGGCAACCCCTGTTCCGCACCAACATCAGCGACGAGTTCGCGCCTATCAGCTGGGACGATGCCCTCGGGCGGATTACGGATCAGATTCAAACCAGCATGGCCCGCCGTGGCAACGCTGATGGCATTGCCATGTATGGCTCTGGGCAATTCCATACAGAGGATTACTACCTGGCCCAGAAGCTGCTCAAAGGCGCTCTTGGCACCAACAATTTTGATGCCAACTCGCGGCTGTGCATGAGCTCCGCCGTGGCCGGATACACCCGTAGCCTCGGCTCCGATGGCCCTCCCTGCAGCTATGAGGACCTCGACCATTGCAGCGTGGCCTTCCTCATCGGCACCAACACCGCCGAATGCCACCCGGTGCTGTTCCAGCGGTTGCTGAAACGCAAGAAACGCAACCCCGGCAGCATCACGATCGTGGTGGTCGACCCACGCCGCACCGACACAGCCAAGGCCGCAGACATCCACCTGCCCATCGCTCCCGGCAGCGACCTGGCACTCCTGCACGGCATCGCTCACCTTGTGCTGCGCGAGAACGGCCAGGATCCCGCCTTCATCGACGACCACACCGAGCACTACGACGCTTTTTTTGACGTGGCGGCCCGCTGGACGCCACGGCGTGTGGCCCTATTTTGCAACATCCCCGAAAAAAGCCTGCGGGAGGTCGCCGCCCTCTTCCATCGGCGCCAGAAGGTGCTCAGCCTCTGGTCGATGGGTGTCAACCAGCGCCGCGAAGGAACGGCCGTGGTGCAAGGCCTGATCAACCTGCACCTGCTCACCGGCCAGATCGGCAAGGAAGGAGCTGGCCCCTTCTCGCTCACGGGCCAACCAAACGCCATGGGCGGCCGCGAGGCCGGAGGCTTGGCACATCTGCTGCCGGGGTACCGAACGGTGGTCAATGCAGACCACCGGCTTGAGGTTGAAAGCGCCTGGAAACTCCCGGACGGTCGCATCTCCGACAAGCCAGGACTGGCGGCCTGGCAGCAGGTGGAAGCGATGGAACGCGGTGAACTCGATCTCTGGTGGGTAGCGGCCACCAACCCACTGGTGAGCATGCCGGATCTGGATCGGGTCAAAGCTGCTATCGCCAACTGCCCTCTCGTAGTGGTGAGCGAGGCCTACGCCGATTCAGAAACATCCCACTACGCCCATCTGCTGCTGCCGGCAGCCCAGTGGAGCGAGAAAGCCGGGGCCATGACCAACTCCGAACGTCGCGTCACCTATTGCCCGGCATACCGACGTCGCTTCGGTGAAAGCCGACCGGACTGGGAGGTGTTCGCCGAGGTGGGACGCCGCCTGGGCTACTCCGAACAGTTCAGCTTCCATTCCGCTGCGGAGGTCTATGACGAGTTCGCACAGCTGACCCATGGACGCCTCTGTGACGTGAGCGGTCTCAGCCATGAACTGCTCAGCGAAGCAGGCCCTCAGCAGTGGCCCTACCCCAGCGGAAGCACACCGGCCACGGCGGCCAAACGGCTTTATACCGACCACATCTTTCCCACTCCCAGTGGCCGTGCACGCTTCAGCACCGACCAACCGCTGGGCCTGACGGAACCACCTTGCGACACCTATCCACTGGTGCTCACGGTGGGTCGGTATCTGGGGCAATGGCACACGATGACCCGCACCGGGAAAGTGGAGCGCCTGATGAAACAGCATCCCGAGCCGCTGCTGGAGATTCACCCCGCTGATGCGCAGGATTTGAAAGTCGATAACGGAGGGTTGGCCGCTATCAGTTCACGCCGCGGCCACCTCACCGCCAAGGTGAAGGTGACCGACCGCATCCGGCGTGGCTCGGTCTTTCTGCCGATGCACTGGGGCTTCACCCAAGAGAAGGCCTGCGAAGCCAACACGCTGATGCACGACGGCGCCTGCCCCGTGTCCAAGCAACCTGAGCTGAAGGCCTGCGCCGTGATCGTGGCGCCA
>AG-679-C18_2717598487
TCGAGTATCCGCAGTCAATGTCCATATTGTGGAGTGGGATGCGGTCTAGATCTACAACCTCCTGCGAAAAAAGGAGCCGCTGTTCGTCGAGATGCTGAAGGAACTCCAATGTGGAGTGCGAGAGGAGATAAATTACACCCATCAAGCCTCGGCCAAGTTTGCATCAAGGGAGCAACTGTCGGTGAAACTCTGGCAAGAGGCCGACTTGATCAACCGCTTAGTCGAAACAGTCTCAACGAGAACTTTGAACCCATTAGTTGGGATGAAGCCCTAGAGCGCATTACTGATCAAATCCAATCAAGCCTCAAATCCAAAGGT---CCAGACTCCATTGCAATGTATGGCTCTGGGCAATTTCATACCGAGGACTATTACATCGCTCAAAAGCTTTTAAAGGGAGCCATAGGAACAAACAATTTCGATGCCAATTCCAGGCTTTGTATGAGTTCAGCCGTAGCCGGTTACACCCGTAGTTTGGGTTCTGATGGCCCTCCGTGCTGCTACGAAGACTTGGACCATTGCACGTTGGCTTTTCTCATCGGCAGCAACATTGCTGAATGCCATCCAGTGCTTTTCCAACGACTGCTCAAACGCAAAAAAAAACATCCAAATAGCGTCACCATTGTGGTGGTGGATCCTCGCCAAACCGACACTGCCAAGGCAGCAGACATTCATCTGGCTGTAGCTCCTGGCAGTGATCTGGCCCTTCTTCATGGCATCGCACACCTAGTGATGCGAGACAATGGCCAGGATTCTGAATTTATAGATAACTGCACAGATAAATACGACTCCTTCTTTGATGTCGTTGCCCGTTGGACCCCTAGACGGGTTGCTTTGTATTGCGGAATTCCAGAAAAACGTCTCCGTGAAGTCGCTCAACTTTTCCATCACAGGGAAAGAGTGCTGAGCCTCTGGTCCATGGGAGTGAATCAGCGGCGAGAAGGAACAGCGGTTGTTGGCGGAATTATCAATTTGCACTTACTAACAGGCCAGATTGGACGAGAGGGCTCAGGGCCTTTTTCACTGACAGGGCAACCCAATGCCATGGGGGGAAGAGAAGCAGGGGGGCTCTCCCATCTCCTCCCTGGATACCGACAAGTTACGAACGCTGAGCATCGCACTCAAATCGAACACACCTGGGATATCCCAAAAGGAAATATCTCACCTAATCCTGGCCTAACGGCCTGGGAACAGGTGGAGGCGATGGAACGGGGGGAGCTGGATTTGTGGTGGGTGGCTGCAACCAATCCACTTGTCAGCATGCCAGACCTTGAACGGGTCAAAGCAGCTGTAAAACGATGCCCGATGGTCGTGGTCAGCGAAGCCTATGCCGATACCGAAACGTCTCATTACGCCCATCTCCTCCTTCCAGCAGCGCAATGGAGTGAAAAAGCAGGAACCATGACCAATTCAGAGCGACGGGTCACCTACTGCCCTGCCTTTCGACAACCCCATCGCGAATCCCGCCCTGATTGGCAGGTCTTCGCAGAGATCGGTCGGCGTCTTGGTTTTGAAGCACAGTTCTCCTACGAGTCTGCAGCTGAGGTCTACGCCGAGTTCACGGCAGTTACCGATAAGCAACTATGCGATGTCTCAGGGTTGAGTCACCAATTGCTGGCTAGAGAAGGACCGCAACAATGGCCATTTCCGCAAAAGAGCTCACCGTCTCAAGATTCAAAGCGGCTCTACACCAATCAACGATTTCAGACGGCCAATCAAAGAGCTCAGTTCTGTACCGACCAACCTCTTGGTCTTGCAGAACCACCCTGCGAAACTTATCCCCTCATTCTCACTATCGGTCGTTATCTCGGACAGTGGCACACGATGACACGTACAGGAAAGGTGAAGCGCTTAACAACCATGCACCCTGAACCACTTTTAGAAATTCACCCAAAAGATGCCGATCAATTTGCGGTGAAGCATGGCGAGCTTGCTGCGATTAGTTCTCGTAGGGGCCAACTGACTGCTCGCGTCAAAGTCACGGAAAAAATCCGACGGAGCACGGTCTTTCTGCCGATGCATTGGGGATTCACGCAAGCTCAGGCCTGTGAAGTCAATGCATTGATGCATGAACAATCTTGCCCCATTTCAAAACAACCAGAACTCAAAGCAAGTGCGGTCATCGTGGCCCCA
>AG-679-D13_2717556202
CGCAGCGTGCGCAGCCAGTGCCCTTACTGCGGAGTTGGCTGCGGTCTGGAACTGCTCCCTCCGGCGGTGAAGGGTCAAGCCGTGAAACGCGATGCGGAGGGCAACCCGATGTGGACCGCTCGCGGCGACCGCCAGCACCCCTCCAACCTTGGACAGGTGTGCATCAAGGGCGCCACCGTGGGCGAAACCCTGGCCCAGGGCCGCCTGCGGCAACCCCTGTTCCGCACCAACATCAGCGACGACTTCGCGCCGATCAGCTGGGACGATGCCCTCGAGCGGATCACGGATCAAATCCAAGGCAGCATGGCCCGCCGGGGCAACGCTGATGGCATCGCCATGTATGGCTCCGGGCAGTTCCATACAGAGGATTACTACCTGGCCCAGAAGCTGCTCAAAGGCGCTCTAGGCACCAACAATTTTGATGCCAACTCGCGGCTGTGCATGAGCTCCGCCGTGGCCGGATACACCCGCAGCCTCGGCTCCGATGGCCCTCCCTGCAGCTATGAGGACCTCGACCATTGCAGCGTGGCCTTCCTGATCGGCACCAACACCGCCGAATGCCACCCGGTGCTGTTCCAGCGGTTACTGAAACGCAAGAAACGCAACCCCGGCAGCATCACGATCGTGGTGGTCGACCCACGCCGCACCGACACTGCCAAGGCCGCAGACATCCACCTGCCGATCGCGCCCGGCAGCGACCTGGCACTCCTGCACGGCATCGCTCACCTTGTGCTGCGCGAGAACGGGCAGGATCCCGCCTTCATCGACGACCACACCGAGCACTACGACGCTTTTTTTGACGTGGCGGCCCGCTGGACGCCACGGCGTGTGGCCCTGTTTTGCAACATCCCCGAAAAACGCCTGCGGGAGGTCGCCGCCCTCTTCCATCGGCGCCAGAAGGTGCTCAGCCTCTGGTCGATGGGTGTCAACCAGCGCCGCGAAGGAACGGCCGTGGTGCAAGGGCTGATCAACCTGCACCTGCTCACCGGTCAGATAGGCAAGGAAGGAGCTGGCCCCTTCTCGCTCACGGGCCAACCCAACGCCATGGGCGGCCGCGAGGCCGGAGGCTTGGCGCATCTGCTGCCGGGGTACCGAACGGTGGTCAATGCAGACCACCGGCTTGAGGTTGAAAGCGCCTGGAAACTCCCCGACGGTCGCATCTCCGACAAGCCAGGACTGGCGGCCTGGCAGCAGGTGGAAGCGATGGAACGCGGTGAACTCGATCTCTGGTGGGTAGCGGCCACCAACCCACTGGTGAGCATGCCGGATCTGGATCGGGTCAAAGCTGCCATCGGCAACTGCCCTCTCGTGGTGGTGAGCGAGGCCTACGCCGATTCAGAAACGTCCCACTACGCCCATCTGCTGCTGCCGGCAGCCCAGTGGAGCGAGAAAGCCGGGGCCATGACCAACTCCGAACGTCGCGTCACCTATTGCCCGGCATACCGACGTCGCTTTGGTGAAAGCCGACCGGACTGGGAGGTGTTCGCCGAGGTGGGACGCCGCCTGGGCTACTCCGAACAGTTCAGCTTCCATTCCGCTGCGGAGGTCTATGACGAGTTCGCACAGCTGACCCATGGACGCCTTTGCGACGTGAGCGGTCTCAGCCATGAACTGCTCAGCGAAGCAGGCCCTCAGCAGTGGCCCTACCCCAGCGGGAGCACACCGGCCACGGCGGCCAAACGGCTTTACACCGACCACATCTTTCCCACTCCCAGTGGCCGTGCACGCTTCAGCACCGACCAACCGCTGGGCCTGACGGAACCACCTTGCGACACCTATCCACTGGTGCTCACGGTGGGTCGGTATCTGGGGCAATGGCACACGATGACCCGCACCGGGAAAGTGGAGCGCCTGATGAAACAGCATCCCGAGCCGCTGCTGGAGATTCACCCCGCTGATGCGCAGGATTTGAAAGTCGATAACGGAGGGTTGGCCGCTATCAGCTCACGCCGCGGCCACCTCACCGCCAAGGTGAAGGTGACCGACCGCATCCGGCGTGGCTCGGTCTTTCTGCCGATGCACTGGGGCTTCACCCAAGAGAAGGCCTGCGAAGCCAACACGCTGATGCACGACGGCGCCTGCCCCGTGTCCAAGCAACCTGAGCTGAAGGCCTGCGCCGTGATCGTGGCGCCA
>AG-683-A03_2717559212
ACATCCATTCGCAGTCAATGTCCTTATTGCGGAGTGGGGTGTGGTTTGGACCTACAACCACCAGCAAAAAAGGGGGAGGCCGTCAGGCGAGATGCAGATGGAACCCCCATGTGGACGGCTAGAGGAGATCGACTGCATCCATCAAGTCTCGGTCAAGTTTGCATCAAGGGGGCCACAGTCGGAGAAACCCTATCAAGGGGCCGCCTGGATCAACCCCTCGGTCGAACCAGTCTTGATGATGACTTCCAACCGATCAGCTGGGATGAAGCTCTTGAGCGCATCTCAAGCCAAATCAAAACAAGCCTGGAATCCAAGGGA---CCAGACTCCATCGCCATGTATGGCTCCGGACAATTCCATACCGAAGACTATTATTTGGCTCAAAAACTACTCAAAGGAGCGCTAGGAACTAATAATTTTGATGCTAATTCAAGACTTTGCATGAGTTCTGCCGTTGCGGGTTATACCCGCAGCTTGGGCTCAGATGGTCCCCCATGTAGCTATGAAGACCTAGACCACTGCACTGTGGCGTTTCTCATCGGAACCAACACTGCTGAATGCCATCCAGTGCTCTTTCAACGATTACTTAAACGTAAAAAAAGACATCCTGGCTCTGTCACCATCGTGGTAATTGACCCACGCCAAACCGATACCGTAAAGGCTGCTGACATCCACCTGGCGGTAGCTCCTGGGAGTGACCTTGCCCTCCTTCACGGCATCGCCCACCTGGTGATGCGTGAAAACGGACAGGACCCTACGTTTATCGACAATTGCACAGACAACTACGACTCCTTTTTTGATGTCGTAGCCCGCTGGACGCCTAGACGGGTGGCCTTGTTTTGTGGCATTCCTGAAAAACGCCTACGGGAAGTCGCCCAACTTTTTCATCGTCGTGAAAAAGTCTTAAGCCTCTGGTCGATGGGAGTAAATCAACGGCGAGAAGGAACCGCCGTCGTGGGTGGAATCATCAATCTGCACTTATTAACAGGACAAATCGGCAAGGAAGGAGCCGGACCTTTTTCACTGACAGGGCAACCCAACGCCATGGGAGGAAGAGAAGCAGGTGGCCTCTCCCACCTTCTTCCTGGATATCGCCAAGTCACGAACCCAGAGCACCGAGCTGAAGTCGAGCAAACCTGGGGATTTCCCAAAGGGAAAATTTCAGCCATTCCTGGCCTAACGGCCTGGCAACAGGTGGAGGCGATGGAACGAGGAGAGCTGGATTTGTGGTGGGTCGCTGCGACCAACCCTCTCGTGAGCATGCCAGACCTTGAACGCGTAAAAACAGCGATGAAGCGCTGCCCATTAGTCGTTGTTAGTGAAGCTTATACAGACTCAGAAACATCGCATTACGCCCACCTACTTCTACCAGCTGCTCAATGGAGTGAGAAAGCTGGAACGATGACCAACTCTGAGCGCAGGGTTACTTACTGCCCTGCATTTAGGAATCCCCATCGAGAAAGCCGTGCTGATTGGGAGGTCTTTGCCGAGATCGGAAGGCGGCTTGGTTTTGAAAAACAATTTACATACGATTCTGCGGCTGAGGTCTATGCAGAATTCACAGCACTAACGAAAAAGCGATTGTGTGATGTCTCAGGGTTAAGTCATGACGTTTTGGCCAAAGAAGGGCCACAACAATGGCCATTTCCGCAAGACAGTTCACCATCTCAAGAGACAAAACGGCTTTACACCAATCAAAAGTTTTCAACCGCGAATGGAAGAGCGCGATTCTGTACCGACCAACCGCTTGGTCTTGCAGAACCACCCTGTGACACCTACCCACTGGTTCTCACCATTGGCAGATATCTGGGGCAGTGGCACACCATGACGCGCACCGCCAAGGTGAAGCGCTTAACAACAATGCACCCCGAACCTCTTCTGGAGATTCACCCAAAGGATGCCGATCAGTTCGCTGTTCAACATGGAGAACTCGCGGCCATCAGCTCACGTCGCGGTCAACTCACCGCTCGCGTGCAGGTCACAGACAAGATCCGAAAGGGCACGGTATTTCTTCCCATGCATTGGGGCTTCACGCAAACTCAAGCCTGTGAGGTCAATGCGTTGATGCATGACCATGCTTGCCCCATTTCAAAACAACCTGAATTGAAGGCCAGTGCCGTCATCGTGGCCCCC
>AG-683-B21_2717605091
CGCAGCGTGCGCAGCCAATGCCCCTACTGCGGAGTGGGCTGCGGCCTGGAACTCTTGCCCCCTGCTGAGAAAGGTCGAGCCGTTCGTCGGGATGCGGAAGGCAACCCAATGTGGACTGCCCGTGGAGACCGGCAACATCCTTCCAGCCTCGGTCAGGTGTGCATCAAAGGTGCCACCGTCGGCGAGACCCTTGCCAGTGGTCGGCTCCGCCAACCACTATTTCGCAGCAGTTTCAACGACAATTTTGAAGCGATTAGTTGGGATGACGCTCTTGAGCGAATCACCAAGCAAATGGCCAGCAGTTTGGAACGTCGAGGCAACGCCAATAGCATTGCGATGTATGGCTCTGGTCAGTTCCACACAGAGGACTACTACGTCGCCCAAAAGCTGATGAAGGGTGCCCTTGGCACCAACAACTTTGATGCCAACTCAAGGCTGTGCATGAGTTCAGCCGTGGCTGGATACACCCGAAGCCTCGGATCTGACGGCCCTCCCTGCTGCTACGACGACCTCGATCACTGCAGCGTGGCATTCCTGATTGGCACCAACACGGCCGAATGCCATCCAGTGTTGTTCCAGCGTCTACTCAAACGAAAAAAACGCAATCCCGGAAGCGTCACGATCGTCGTCGTCGATCCCCGCCGAACCGATACCGCTAAAGCAGCAGACATCCACCTACCAATTGCACCAGGAAGTGACCTTGCCTTGCTTCACGGCATCGCTCACCTGGTTCTTCGAGAAAACGGCCAAGACCCAGCATTCATTGATGAGCACACCGAAAACTACGAAGCCTTTTTCGACGTCGTAGCCCGCTGGACACCAAGGCGCGTAGCCCGCTTCTGCAACCTCCCCGAAAAGCGATTACGGGAAGTGGCGCAATTATTCCACCGCCGTGAAAACGTCCTCAGCCTTTGGTCGATGGGGGTGAACCAGCGGCAAGAAGGCACCGCTGTGGTGTGCGGCCTGATCAACCTGCATTTACTCACCGGACAAATCGGCAAAGAGGGAGCTGGCCCCTTCTCTTTGACGGGGCAACCCAACGCCATGGGCGGCCGTGAAGCAGGTGGTCTATCCCACCTACTTCCGGGGTATCGGTTGGTCGCTAACGATCAACATCGGCAGGACGTTGAGCAAGCTTGGAAGTTTCCAGCCGGCAGCATCGCGGCCACACCCGGTCTTGCCGCTTGGCAACAGATCGAAGCGATGGAGAGGGGCGAGATCGACCTCTGGTGGGTGGCCGCAACCAATCCCCTCGTCAGCATGCCTGATCTGGACAGGGTGAAAGCTGCCATGAGCAAGTGTCCTTTGGTCGTGGTGAGTGAGGCCTACGCCGATTCCGAAACCTCCCATTACGCCCACTTACTCCTACCTGCCGCCCAATGGAGTGAGAAGGAAGGAGCCATGACCAACTCGGAGCGCAGAGTCACCTATTGCCCCGCTTACCGCCGCCGATTTGGCGAAAGCCGCCCGGACTGGGAAGTGTTTGCAGAGGTGGGACATCGACTCGGCTTCGAGAAGCAGTTCCGCTTCAACTCAGCCGCTGACGTCTATGCCGAATTTGCTGAGCTCACCCGAGGCCGACTCTGCGATATGTCTGGCCTCAGCCATGCCTTACTTGCAGAGGAAGGGCCTCAACAATGGCCATGTCCAAGCGAAAGCACCACCCCCCACGGATCCAAACGGCTCTACACCGACCGTCGGTTTGCAACGCCATCCGGGCGCGCACGCTTCTCGATCGACCAACCGCTGGGTCTCGCTGAACCCCCATGCGAAACCTATCCACTCGTGCTAACGGTGGGGCGCTACCTCGGGCAATGGCACACGATGACCCGCACTGGAAAAGTGGAGCGTCTACGAAGCATGCATCCCGAACCCCTTCTAGAGATTCACCCCGGCGATGCCCAAGAACTCAACGTTGTAAACGGTGAATTGGCAGCGATCAGCTCTCGCCGTGGACACATCACCGCAACAGTCAAGGTTACCGACAAGATCCGACGCGGTTCCGTGTTCTTGCCGATGCACTGGGGCTTCACCCAAGACATCGCCTGCGAAGCCAATACCTTGATGCACGATCAAGCCTGTCCCATTTCCAAGCAGCCGGAACTCAAAGCCTGTGCTGTGATCGTGGCACCA
>AG-683-G11_2717607430
AAGAGCATTCAGAGTCAGTGCCCTTACTGCGGCGTGGGCTGCGGTCTGGAACTGATGCCACCGGGAGAAGCAGGAAAATCTGTGAAACGGGATGCCGAGGGCAACCCGATGTGGACAGCACGAGGCAACAAACAGCATCCATCCAACCTGGGACAGGTCTGCATCAAAGGGGCCACGGTGGGAGAGACCCTGGCTAAAGGAAGGCTCACTCAGCCCCTCTACCGGCCAACCTTCAATGATGATTTCCAGTCGATCAGCTGGGACAGTGCCTTTGACCTCCTGACAGGGCGGATTCGCAGCACCCTCAGCGGCAAAGGT---GCCGACGCCATTGCCATGTATGGCTCGGGCCAATTCCACACCGAGGACTACTACCTGGCTCAGAAGCTGTTGAAAGGAGCTCTGGGCACCAACAATTTCGATGCCAATTCCCGCCTCTGCATGAGTTCAGCGGTGGCCGGCTACACCCGCAGCCTTGGCTCGGATGGTCCTCCCTGTTGCTACGAGGATCTCGATCACTGTTCCGTGGCATTCCTGATCGGAACAAACACGGCCGAATGCCACCCCGTGCTGTTCCAGCGCCTGCTCAAACGCAAAAAACGTGATCCCAAGGGACTCACCATCGTTGTCGTGGACCCTCGTTGCACAGATACAGCCAAGATTGCCGACCATCATCTAGCCATCGCTCCAGGCACCGATCTCGCCCTGCTCCACGGTCTGGCTCGGCTCGTCATTGAAGACAACGGCTTCGACAGCGATTTCATCGATGCCGCGACGGAAGGGTTCTCTGACTACGCCAAAACGATTAATACCTGGACCGCGGAAGAGACCGCCAAGCTCTGCGGGATCACAGAACAGGAACTGCGAGACGTTGGCAGGCTCTGGAGCCGCAAAGCAGGCATCCTCAGCCTCTGGTCCATGGGCGTGAACCAACGCAGGGAGGGCACCGCCGTGGTGAGTGGACTGATCAATCTGCATTTGCTGACCGGTGAAATCGGTAAGCCCGGTGCAGGACCGTTTTCACTGACAGGCCAGCCCAATGCCATGGGAGGCCGTGAAGCCGGAGGCCTGGCCCACCTGCTGCCGGGCTACAGGCTGGTGACCAACCCGGACCATCGCTCCGAAGTGGAGCAGGCCTGGGGATTGGCCTCAGGATCCATCGCTGCCGAACCTGGACTGAGTGCCTGGCAACAGGTGGAAGCAATGGAGCGGGGTGAACTGGATCTCTGGTGGGTCGCTGCCACGAACCCCCTGGTGAGCATGCCTGATCTCGAGCGGGTGAAAGCAGCCATGGAACGCTGCCCCCTCGTGGTGGTGAGCGAGGCCTATGCCGACACGGAAACATCTCACTACGCCCACCTGCTACTGCCTGCATCGCAGTGGAGCGAAAAGTCTGGAGCCATGACCAATTCGGAGCGCCGTGTGACGCTCTGCCCGGCGTTCAGACCGCAGCATGGCGACAGCCGACCCGACTGGGAGGTTTTCGCAGAGCTCGGACGTCGTCTGGGGTTCGTCGATCAGTTCACCTACGCCTCATCAGCTGAGGTGTACAGCGAATTTGCCGCTCTATCCGCAAGCCGGATCTGCGATGTTTCAGGACTGAGCCACCAACTGCTGAATGAGCATGGTCCCCAGCAATGGCCCTTTCCCCTCGGCCATGAGCCGACGCAAGCAGCCAAGCGTCTGTACGTCGGCAAGCGATTCCCGACAGCCAACGGGCGTGCCCGCTTCCAATCGGATGCTCCGCTGGGCCTGGCGGAACCACCCTGTGAGATTTATCCACTGGTGCTCACCGTTGGCCGCTATCTGGGTCAATGGCACACGATGACGCGCACTGGAAAAGTGAAGCGCCTGAACAGCATGCACCCGGAACCCCGCCTGGAAATTCATCCCAGTGATGCGGGACGATTCAGCATCGAAGACGGAGGCCTGGCAGCGATCACCTCCAGGAGAGGCACGCTCACAGCACGCGTCAGCGTGACCGATCGGATCCGCAAGGGCTCAGTCTTTCTGCCGATGCACTGGGGGTTCACGCAATCCGAAGCCTGCGAGGCCAACACCCTGATGCACGATCAGGCCTGCCCAATCTCCAAACAACCTGAACTCAAGGCAACGGCGGTGGTGGTTGCCCCT
>BL107_2624164524
CGCAGCGTGCGCAGCCAATGCCCCTACTGCGGAGTGGGCTGCGGCCTGGAACTCTTGCCCCCTGCTGAGAAAGGTCGAGCCGTTCGTCGGGATGCGGAAGGCAACCCAATGTGGACAGCCCGTGGCGACCGGCAACATCCTTCAAGCCTCGGTCAGGTGTGCATCAAAGGTGCCACCGTCGGCGAGACCCTCGCCAGTGGTCGGCTCCGCCAACCACTATTTCGCAGCAGTTTCAATGACAATTTTGAAGCCATTAGTTGGGATGACGCTCTTGAGCGAATCACCAAGCAAATGGCCTGCAGTTTGGAGCGTCGAGGCAACGCTAATAGCATTGCGATGTATGGCTCTGGTCAGTTCCACACAGAGGACTACTACGTCGCCCAAAAGCTGATGAAGGGTGCCCTTGGCACCAACAACTTTGATGCCAACTCAAGGCTGTGCATGAGTTCAGCCGTGGCTGGATACACCCGAAGCCTCGGATCTGACGGCCCGCCCTGCTGCTACGACGACCTCGATCACTGCAGCGTGGCATTCCTGATTGGCACCAACACGGCCGAATGCCATCCCGTGTTGTTCCAGCGTCTACTCAAACGAAAAAAACGCAATCCCGGAAGCGTCACGATCGTCGTCGTCGATCCCCGCCGAACCGATACCGCTAAAGCAGCAGACATCCACCTACCAATTGCACCAGGAAGTGACCTTGCCTTGCTTCACGGCATCGCTCACCTGGTTCTTCGAGAAAACGGCCAAGACCCAGCATTCATTGATGACCACACCGAAAACTACGAAGCCTTTTTCGACGTCGTAGCCCGCTGGACACCAAGGCGCGTAGCCCGCTTCTGCAACCTCCCCGAAAAGCGATTACGGGAAGTGGCGCAATTATTCCACCGCCGTGAAAACGTCCTCAGCCTTTGGTCGATGGGGGTGAACCAGCGGCAAGAAGGCACCGCTGTGGTGTGCGGCCTGATCAACCTGCATTTACTCACCGGACAAATCGGCAAAGAGGGAGCTGGCCCCTTCTCTTTGACGGGGCAACCCAACGCCATGGGCGGCCGTGAAGCAGGTGGTCTATCCCACCTACTTCCGGGTTATCGGTTGGTCGCTAACGATCAACATCGGCAGGACGTTGAGCAAGCTTGGAAGTTTCCAGCCGGCAGCATCGCAGCCACACCCGGTCTTGCCGCTTGGCAACAGATCGAAGCGATGGAGAGGGGCGAGATCGACCTCTGGTGGGTGGCCGCAACCAATCCCCTCGTCAGCATGCCTGATCTGGACAGGGTGAAAGCTGCCATGAGCAAGTGTCCTTTGGTCGTGGTGAGTGAGGCCTACGCCGATTCCGAAACCTCCCATTACGCCCACTTACTCCTACCTGCCGCCCAATGGAGTGAGAAGGAAGGAGCCATGACGAACTCGGAGCGCAGAGTCACCTATTGCCCCGCTTACCGCCGCCGATTTGGCGAAAGCCGCCCGGACTGGGAAGTGTTTGCAGAGGTGGGACAACGACTCGGCTTCGAGAAGCAGTTCCGCTTCAACTCAGCCGCTGACGTCTATGCCGAATTTGCTGAGCTCACCCGAGGCCGACTCTGCGATATGTCTGGCCTCAGCCATGCCTTACTTGCAGAGGAGGGGCCTCAACAATGGCCATGTCCAAGCGAAAGCACCACCCCCCACGAATCCAAACGGCTCTACACCGACCATCGGTTTGCAACGCCATCCGGGCGCGCACGCTTCTCGATCGACCAACCGCTGGGCCTCGCTGAACCCCCATGCGACACCTATCCACTCGTGCTGACGGTGGGGCGCTACCTCGGGCAATGGCACACGATGACCCGCACTGGAAAAGTGGAGCGTCTGCGAAGCATGCATCCCGAACCCCTTCTAGAGATTCACCCCGGCGATGCCCAAGAACTCAACGTTGTAAACGGTGAATTGGCAGCGATCAGCTCTCGCCGTGGACACATCACCGCAACAGTGAAGGTGACCGACAAGATCCGACGCGGCTCCGTGTTCTTGCCGATGCACTGGGGCTTTACCCAAGAGAGCGCCTGCGAAGCCAACACATTGATGCACGATCAAGCCTGTCCTATTTCAAAGCAGCCCGAGCTGAAAGCCTGTGCTGTGATCGTGGCGGCG
>CC9311_2626051981
ACATCCATTCGCAGTCAATGTCCTTATTGCGGAGTGGGGTGTGGTTTGGACTTACAACCACCAGCAAAAAAGGGGGAGGCCGTCAGGCGAGATGCAGATGGAACCCCCATGTGGACGGCTAGAGGAGATCGACAGCATCCATCAAGTCTCGGTCAAGTTTGCATCAAGGGGGCCACAGTCGGAGAAACCCTATCGAGGGGCCGCCTGGATCAACCCCTCGGTCGAACCAGTCTTGATGATGACTTCCAACCGATCAGTTGGGATGAAGCTCTTGAGCGCATCTCAAGCCAAATCAAAACAAGCCTGGAATACAAGGGA---CCAGACTCCATCGCCATGTATGGCTCCGGACAATTCCATACCGAAGACTATTATTTGGCTCAAAAACTACTCAAAGGAGCGCTAGGAACTAATAATTTCGACGCCAATTCAAGACTTTGCATGAGTTCTGCCGTCGCGGGTTATACCCGCAGCTTGGGCTCAGATGGTCCCCCATGTAGCTATGAAGACCTAGACCACTGCACTGTGGCGTTTCTCATCGGAACCAACACCGCTGAATGCCATCCAGTGCTCTTTCAACGATTACTTAAACGTAAAAAAAGACATCCTGGCTCTGTCACCATCGTGGTAATTGACCCACGCCAAACCGATACCGCAAAGGCTGCTGACATCCACCTGGCGGTAGCTCCTGGGAGTGACCTTGCCCTCCTTCACGGCATCGCCCACCTGGTGATGCGTGAAAACGGACAGGACCCTACATTTATCGATAATTGCACAGACAACTACGACTCCTTTTTTGATGTCGTAGCCCGCTGGACGCCTAGACGGGTGGCCTTGTTTTGTGGCATTCCTGAAAAACGCCTACGGGAAGTCGCCCAACTTTTTCATCGTCGTGAAAAAGTCTTAAGCCTCTGGTCGATGGGAGTAAATCAACGGCGAGAAGGAACCGCCGTCGTGGGTGGAATCATCAATCTGCACTTATTAACAGGACAAATCGGCAAGGAAGGAGCCGGACCTTTTTCACTGACAGGGCAACCCAACGCCATGGGAGGCAGAGAAGCAGGTGGCCTCTCCCATCTTCTTCCTGGATATCGCCAAGTCACGAACCCAGAGCACCGCGCTGAAGTCGAGCAAACCTGGGGATTTCCCAAAGGGAAAATTTCTCCCAATCCTGGCCTAACGGCCTGGCAACAGGTCGAGGCGATGGAACGAGGAGAGCTGGATTTGTGGTGGGTCGCTGCGACCAACCCTCTCGTGAGCATGCCAGACCTTGAACGCGTAAAAACAGCGATGAAGCGCTGCCCATTAGTCGTTGTTAGTGAAGCTTATACAGACTCAGAAACATCGCATTACGCTCACCTACTTCTACCAGCTGCTCAATGGAGTGAAAAATCAGGAACCATGACCAACTCTGAACGCAGGGTTACTTACTGCCCTGCATTTAGGAATCCCAATCGAGAAAGCCGTGCTGATTGGGAGGTCTTTGCCGAGATCGGAAAGCGGCTTGGTTTTGAAAAACAATTTACATACGATTCTGCGGCTGAGGTCTATGCAGAATTCACAGCACTAACGAAAAAGCGATTATGTGATGTCTCAGGGTTAAGTCATGACGTTTTGGCCAAAGAAGGGCCACAACAATGGCCATTTCCACAAGACAGTTCACCATCTCAAGAGACAAAACGGCTCTACACCAATCAAAAGTTTTCAACCGCGAATGGACGTGCACGATTCTGTACCGACCAACCGCTTGGTCTTGCAGAACCACCCTGTGACACCTACCCACTGGTTCTCACCATTGGCAGATATCTGGGGCAGTGGCACACCATGACGCGCACCGCGAAGGTGAAGCGCTTAACAACGATGCACCCCGAACCTCTGCTTGAGATTCACCCAAAGGATGCCGATCAGTTCGCTGTTCAACATGGAGAACTCGCGGCCATCAGCTCACGCCGCGGTCAACTCACCGCTCGCGTGCTGGTCACAGACAAGATCCGAAAGGGCACGGTGTTTCTTCCGATGCATTGGGGTTTTACGCAAACTCACGCCTGTGAGGTCAATGCGCTGATGCATGACCATGCTTGCCCCATTTCGAAGCAACCTGAATTGAAAGCCAGTGCCGTCATCGTGGCCCCA
>CC9605_2607301277
CGCAGTGTGCGCAGCCAGTGCCCCTACTGCGGCGTGGGTTGTGGTCTGGAGCTCTTGCCTCCTGCCGTGAAGGGTGAGGCCGTGAAGCGGGATGCTGAGGGCAACCCGATGTGGAACGCCCGCGGCGACCGCGAACACCCCTCCAGCCTTGGCCAGGTCTGCATCAAGGGCGCCACCATCGGCGAAACCCTGGCCCCAGGCCGCCTGCGCCAACCCCTGTTCCGCCAGACCCTCGAGGACGACTTCGCGCCGATCAGCTGGGACGACGCCCTCAACAAAATCACCGGCCAGATCAAGGCGAGCGTGGCCCGGCGCGGCAACGCCGATGGCATTGCCATGTACGGCTCCGGTCAGTTCCACACCGAGGATTACTACCTCGCCCAGAAACTGCTGAAAGGGGCCCTGGGCACCAACAATTTCGACGCCAACTCGCGGCTGTGCATGAGCTCAGCGGTGGCGGGCTACACCCGCAGCCTGGGCTCCGATGGTCCCCCCTGCAGCTATGAGGACCTCGACCACTGCTCAGTGGCTTTTCTGATCGGCACCAACACGGCCGAATGCCATCCGGTGCTCTTCCAGAGGCTGCTGAAGCGAAAACGAAAGAACCCTGGCAGAGTCAAGATCGTGGTGGTGGATCCACGCCGCACTGACACCGCCAAGGCCGCCGATATCCACTTGCCGATTGCACCGGGCAGCGACCTGGCCCTGCTGCATGGCATTGCCCACTTGGTGCTGCGCGAAAACGGCCAGGATCCGGCCTTCATCGACGACCACACCGAGAATTACGACTCCTTTTTTGACGTCGCCGCCCGTTGGACCCCCAGGCGGGTGGCCCGGTTCTGCAACATCCCCGAAAAACGCCTGCGGGAAGCGGCGGCTCTGTTCCACCGGCGCGAGAAGGTGCTCAGCCTCTGGTCAATGGGGGTGAACCAACGCCGTGAAGGAACGGCCGTGGTGCAGGGGTTGATCAATCTGCATCTGCTCACCGGCCAGATCGGCAAGCAAGGAGCGGGCCCGTTTTCCCTCACAGGCCAACCCAACGCCATGGGCGGACGCGAGGCCGGAGGCCTGGCCCACCTGCTGCCGGGCTACCGCCTGGTGGCCAACGCCGAACACCGCGCCGAGGTGGAACAGGCCTGGCAACTGCCGGCAGGACAGATCAACGCCAAGCCCGGATTGGCGGCCTGGCAGCAGATCGAAGCCATGGAACAGGGGGCGCTGGATCTGTGGTGGGTGGCCGCCACCAACCCCCTGGTGAGCCTCCCGGATCTCGACCGGGTGAAGTCAGCCATGCAGAAGTGCCCGCTGGTGGTGGTGAGCGAGGCCTACGCCGACTCGGAAACATCCCACTACGCGCACCTGATTTTGCCCGCAGCCCAGTGGAGCGAGAAGGCTGGCGCCATGACCAATTCCGAACGTCGGGTCACCTACTGCCCGGCCTACCGACGCCGCTTCGGCGAGAGCCGTCCGGACTGGGAGGTGTTTGCCGAGGTGGGCCGCCGCCTGGGCTACAGCGAGCAGTTCAACTTCGAATCAGCAGCTGAGGTGTACGCCGAATTTACGGCTCTCACCCAGGGCAGGCTTTGCGATGTAAGCGGCCTCAGCCATGAACTGCTAGAAGACGAAGGACCGCAGCAATGGCCCTATCCCAGCGGCAGCACCCCCACCACAGCAGCCAAACGCCTCTACGAAAACCATCAGTTCGCCACCCCCAACAAACGCGCCCGCTTCAGCACCGATCAACCGCTGGGACTGGCGGAACCCCCCTGCGACACCTATCCGCTGGTGCTGACGGTGGGCCGCTACCTGGGCCAGTGGCACACGATGACCCGCACCGGCAAGGTGGAACGGCTGATGAAACAGCATCCCGAGCCGCTGCTGGAGATTCACCCCGGTGACGCTCAGGATCTGAAACTGCGCAACGGCGAACTGGCAGCGATCAGTTCACGCCGCGGCCACCTCACCGCCACGGTGAAAGTCACTGATCGCATCCGGCGTGGATCGGTCTTCCTGCCGATGCACTGGGGATTCACCCAGGAGAAGGCCTGCGAAGCCAACACCCTTATGCACGACGAAGCCTGCCCGGTGTCGAAGCAGCCTGAACTCAAGGCCTGCGCGGTGATCGTGGCTCCC
>CC9616_2517174580
CGCAGCGTGCGCAGCCAATGCCCTTACTGCGGAGTGGGCTGCGGTCTTGAGTTGATGCCTCCAGCGGTCAAAGGCCAGGCCGTGAAACGGGACGCTGAAGGCAATCCGATGTGGACAGCCCGGGGAGATCGGCAGCATCCCTCCAATCTCGGGCAGGTTTGCATCAAAGGGGCCACCGTCGGCGAAACCCTGGCCCCTGGAAGGCTGCGCCAACCTCTGTTCCGCAAAAAGCTCGAGGACGACTTCGCACCGATCAGCTGGAACGAGGCCCTCGAAACAATCACCGGACACATTCAGGCGAGCGTGACCAAGCGCGGCAACGCCGATGGCATCGCCATGTACGGCTCCGGTCAGTTCCACACAGAGGACTACTACCTGGCCCAGAAACTGCTGAAAGGCGCACTGGGCACCAACAATTTCGATGCCAACTCGCGCCTCTGCATGAGCTCAGCGGTGGCGGGCTATACCCGCAGCCTGGGATCCGATGGTCCTCCCTGTAGCTACGAGGACCTCGACCACTGCACGGTGGCGTTTCTGATCGGCACCAACACCGCCGAGTGCCATCCGGTGCTGTTCCAGCGCCTGCTGAAGCGAAAACGAAAAAACCCAGGCAGCGTGAAGATTGTGGTGGTGGATCCACGCCGCACCGACACCGCCAAAGCCGCCGACATCCATCTCCCGATTGCACCGGGCAGCGACCTGGCTCTGCTGCATGGCATCGCCCACCTGGTGCTGCGGGAGAACGGCCAGGATCCGGCCTTCATCGACGACCACACCGAGAATTACGACGCCTTTTTTGACGTCGCCGCCCGCTGGACCCCAAGGCGGGTTGCCCTGCACTGCAATATCCCCGAAAAACGCCTGCGGGACGTAGCGCAGCTGTTTCATCGACGCGAGAAGCTTCTCAGCCTCTGGTCGATGGGGGTGAACCAACGCCGTGAAGGAACGGCGGTGGTGCAGGGATTGATCAACCTGCATCTACTCACCGGCCAGATCGGCAAGGAAGGGGCCGGCCCTTTTTCCCTCACCGGCCAGCCGAATGCCATGGGCGGGCGCGAGGCCGGAGGGTTGTCTCATCTGTTGCCGGGCTACCGGTTGATTACCGATGCGGATGATCGTGCCGAGGTTGAGCAGGCCTGGCAGCTGCCCAAAGGATGGATCAATCCAAAACCAGGCTTGGCGGCATGGCAGCAGATCGAGGCGATGGAACAGGGCGCACTGGATCTGTGGTGGGTGGCTGCCACCAACCCCCTGGTCAGCCTCCCCGATCTCGAGCGGGTGAAGTCAGCCATGCACAGGTGCCCACTGGTGGTGGTGAGCGAGGCCTACGCCGACTCGGAAACCTCGCATTACGCCCACCTGCTGCTGCCAGCGGCCCAGTGGAGTGAGAAGGCCGGTGCCATGACCAATTCCGAACGACGGGTGACCTATTGCCCTGCCTATCGACGCCGATTCGGCGAAAGCCGGCCCGACTGGGAGGTTTTTGCTGACGTGGGGCGCCGCTTGGGCTATGGCGAACATTTCAGCTTCGATTCAGCGGCCGCGGTCTACGCCGAATTCACCGCGCTGACCCGAGGACGCCTCTGTGACGTCAGTGGACTGAGCCACGAGCTGCTTGAACAGGACGGACCCCAGCAGTGGCCTTACCCCCATGGCAGCACCCCAAGCACAGTGGCGAAACGCCTCTACGAAGACCATCAGTTCGCCACCCCCAGCAAACGCGCCCGCTTCAGCACCGATCAACCGCTCGGGCTGGCGGAACCCCCCTGCGAGACCTACCCACTGGTGCTGACGGTGGGCCGCTACCTGGAGCAGTGGCACACGATGACGCGCACCGGCAAGGTTGAGCGGCTGATGAAACAGCATCCCGAACCGCTGCTGGAGATTCACCCAGGTGACGCGCAGGATCTGAAGCTGATCAACGGCGAACTGGCGGCGATCAGCTCGCGCCGCGGCCACCTCACCGCCACTGTGAAAGTGACTGATCGCATTCGGCGTGGATCGGTCTTCTTGCCGATGCACTGGGGATTCACCCAGGAGAAGGCCTGCGAGGCCAACACCCTGATGCACGACGAGGCCTGCCCGGTGTCGAAGCAGCCAGAACTCAAAGCCTGTGCAGTGATCGTGGCACCG
>CC9902_2606886982
CGCAGCGTGCGCAGCCAATGCCCCTACTGCGGAGTGGGCTGCGGCCTTGAACTCCTACCCCCTGCTGAGAAAGGTCGACCTGTCCGTAGGGATGCGGAAGGCAACCCAATGTGGACAGCCCGTGGCGACCGGCAACATCCCTCCAGCCTCGGTCAGGTGTGCATCAAAGGTGCCACCGTCGGCGAAACCCTCGCCAGTGGTCGGCTCCGCCAACCACTGTTCCGCAGCAACTTCAGTGACGACTTTGAACCCATTGGTTGGGATGACGCGCTTGAGCGAATCACCAAGCAAATGACTTGCAGCTTGGAACGTCGAGGCCATGCCAATGGCATTGCGATGTATGGCTCTGGTCAGTTCCACACAGAGGACTACTACGTCGCCCAAAAGCTGATGAAGGGTGCCCTTGGCACCAACAACTTTGATGCCAACTCACGTCTATGTATGAGCTCAGCCGTGGCTGGGTACACCCGAAGTCTCGGATCTGACGGCCCTCCCTGCTGCTACGACGACCTCGATCACTGCAGCGTTGCATTCCTCATTGGCACCAACACAGCCGAATGCCATCCAGTGTTGTTCCAGCGTCTGCTGAAACGCAAAAAACGCAATCCCGGAAGCGTAACGATCGTTGTGGTCGATCCCCGCCGAACCGATACCGCTAAAGCAGCAGACATTCACCTACCAATCGCACCAGGAAGTGATCTCGCCTTGCTTCATGGCATTGCTCACCTGATTCTTCGAGAAAATGGACAAGATCCAGCATTCATTGATGACCACACCGAAAACTACGAAGCCTTTTTCGACGTCGTAGCCCGCTGGACGCCAAGACGCGTAGCGCGCTTCTGCAACCTCCCCGAAAAGCGATTACGGGAGGTCGCGCAATTGTTCCACCGGCGTGAAGACGTCCTCAGTCTTTGGTCGATGGGGGTGAACCAGCGGCAAGAAGGCACCGCTGTGGTGTGCGGCCTAATCAACCTGCACTTACTCACCGGACAAATTGGCAAAGAGGGAGCTGGCCCCTTCTCTCTAACGGGACAACCCAACGCCATGGGCGGCCGTGAAGCAGGTGGTTTATCCCACCTGCTTCCGGGTTATCGATTCGTCGCTAACGGGCAACATCGACAGGACGTTGAGCAAGCTTGGGATTTTCCAGCCGGCAGCATCGCAGCAACACCAGGGCTAGCGGCTTGGCAACAGATTGAAGCGATGGAGAGGGGCGAGCTCGACCTCTGGTGGGTGGCCGCAACCAATCCCCTCGTCAGCATGCCTGATCTGGACAGGGTGAAAGCTGCCATGAGCAAATGTCCTCTGGTCGTGGTGAGTGAGGCCTACGCCGATTCCGAAACCTCCCATTACGCACATTTGCTGCTTCCCGCGGCCCAATGGAGCGAGAAGGCGGGAGCCATGACGAACTCGGAACGCAGAATCACTTATTGCCCCGCTTACCGCCGCCGGTTTGGCGAGAGCCGACCGGATTGGGAGGTGTTTGCAGAGGTGGGGCAACGGCTTGGCTTTGAGAAGCAGTTCCACTTCAACTCAGCCGCGGACGTCTATGCCGAATTTGCTGAGCTCACCCGAGGTCGGCTCTGCGACATGTCTGGCCTAAGCCATGCCTTGCTTTCAGAGGAGGGGCCGCAGCAATGGCCCTATCCAAGTGAAAGCACCACCCCCTGCGAATCCAAACGGCTCTACACCGACCATCATTTTGCAACGCCTTCCGGGCGGGCGCGCTTCAGCATCGACCAACCGCTGGGCCTCGCTGAACCCCCATGCGACACCTTTCCACTCGTGCTGACAGTGGGTCGCTACCTCGGACAGTGGCACACGATGACGCGAACCGGAAAAGTGGAACGTCTTCACACCATGCACCCCGAACCACTCCTAGAGATTCACCCCGGCGATGCCCAAGAGCTCAAAGTTGTGAACGGTGAGTTGGCAGCGATCAGCTCTCGCCGTGGACACATCACCGCAACAGTGAAGGTGACCGACAGGATCCGACGCGGCTCAGTGTTCTTGCCGATGCACTGGGGCTTTACCCAAGAGAACGCCTGCGAAGCCAACACATTGATGCATGATCAAGCCTGTCCTATTTCCAAGCAGCCGGAATTGAAAGCCTGTGCGGTGATCGTGGCGCCA
>KORDI-100_2507319524
CGCAGTGTTCGCAGTCAATGCCCTTACTGCGGCGTGGGCTGCGGACTTGAAATGTTGTCACCTGCCCAGGCAGGTCAAGCTGTTCGGCGGGATGCAGAAGGCAACCCCATGTGGACGGCTCGAGGTGACCGGCAGCATCCATCCAGCCTCGGGCAGGTGTGCATCAAGGGAGCCACCGTGGGGGAAACCCTGGCCCTCGGTCGCCTGAGGAGCCCTCTTTATCGAGAGGATCGAACACAGAACTTTGCACCGATCAGTTGGGACGCCGCGATCCAACTGATCACGCAACGCATTCAGACCTCTCTGCGTACAAAGGGA---CCGAATTCAATTGCGATGTATGGATCAGGACAATTCCATACGGAGGATTACTACGTCGCCCAGAAACTGCTGAAAGGGGCGATCGGTACAAACAATTTCGACGCGAATTCACGCCTTTGCATGAGTTCTGCTGTTGCGGGGTACAGCCGCAGCCTCGGCTCGGACGGTCCCCCATGCAGTTACGACGACCTCGACCACTGCTCGGTGGCGTTCTTGATCGGCACGAACACAGCCGAATGCCACCCCGTGCTGTTCCAGAGACTGCTGAAACGCCGCAAACGCAACGCGGGCAGCGTCAAGATTGTGGTGGTGGATCCTCGCTGCACCGATACGGCCAAAGCGGCAGACATCCACTTAGCCATTGCTCCTGGAAGCGACCTGGCCCTGCTCCATGGTCTTGCCCACCTGGTGCTGCTGAACGGCGGGCAAGATCAGGCCTTCATCTGGGATCACACCGACAACTTTGACGACTTCTCCAATGTCGTTTCCCGCTGGACACCCTCTCTGACTGCACAGTTCTGCGGCATTCCGGAACGCGATCTGCGTGAGGTGGCTGATCTCTTCCACCGACAGGAGAGCGTGTTGAGTCTCTGGTCCATGGGTGTCAACCAGCGTCGTGAAGGGACAGCCGTCGTCGGAGGCCTGATCAATCTTCATCTGCTCACCGGTCAGATCGGCCGCCAAGGGAGCGGGCCCTTCTCACTGACCGGCCAACCCAATGCCATGGGTGGGCGAGAGGCCGGTGGTCTCTCGCACCTGTTGCCTGGATATCGAGTGGTCAACGATGACGACCACCGTGCCGATGTTGAGAAGGCCTGGGGGTTCCAAACGGGGAGCATCGCTCCAGCCCCGGGGATGGCGGTTTGGGACCAGGTGGAGGCGATGGAACGTGGAGAGCTCGATCTCTGGTGGGTCGTGGCCACCAACCCGCTGGTGAGCCTGCCGGATCTCGACCGGGTCAAGGCAGCGATTCAGCGCTGCCCCATGGTTGTGGTCAGCGAGGCTTATCAGGCATCGGAAACAGCTTATTACGCCCATCTGCTGCTGCCGGCAGCGCAATGGAGCGAAAAATCAGGCGCCATGACCAATTCAGAGCGACGTGTGACGTACTGCCCGGCCTTTCGTCGTCGCTATGGGGAAAGCCGTCCGGACTGGGATGTGTTCGCCGAAGTCGGGCGACGTCTCGGATTTGAACACCAATTCAGCTACGACTCATCTGCCGAGGTGTATGAGGAATTCACCCAACTCACCAAAGGAAGGTTGTGTGATGTCTCCGGCCTCAGCCATCAACTCCTGGCCGAAGACGGTCCCCAGCAATGGCCCTATCCGGCGGGAAGCACATCAACAACCGCTGCCAAACGGCTGTACGAAGATCACCACTTCGCCACCCCGAACGGCCGCGCCCGATTCAGGGCCGATCGACCGCTGGGGCTGGCAGAGCCACCCTGCGAGACCTACCCGTTGGTTCTGACAGTGGGGCGCTACCTGGGGCAGTGGCACACGATGACCCGCACGGCGAAAGTTGAGCGGCTCAATGCCATGCACCCCGAGCCTCGCCTGGAAATCCACCCCGACGATGCGGCCGCACTGAGCATTGAAGATGGCTGTCTTGCAGTGATCAGCTCACGGCGGGGTCACCTCACCGCCCGCGCCAAGGTCACGGAGTCCATTCGCAGGGGGTCGGTGTTCCTGCCGATGCACTGGGGGTTCAACCAGATTCAGGCTTGTGAGGCCAACACCTTGATGCACGAACAAGCCTGTCCGATCTCGAAACAACCCGAACTGAAAGCCTGTGCCGTGATCGTGGCTCCG
>KORDI-49_2507313641
CGCAGCGTCCGCAGTCAGTGCCCGTACTGCGGTGTGGGCTGTGGCCTCGAACTCCTTCCACCGGCTGTGAAGGGCCAGGCGGTGAAGCGGGACGCCGAAGGCAACCCGATGTGGACCGCCCGTGGCGACCGGCAGCATCCCTCCAGCCTGGGACAGGTCTGCATCAAGGGGGCAACGGTCGGAGAGACCCTGGCCAGAGGTCGGCTGCGTCAGCCCCTGTTCCGCAGCAGCCTCGAGGACGACTTCGCCCCGATCAGCTGGGACGATGCTCTCGGTCGGATCACCGACCAGATCCGCAGCAGCGTGTCGAGGCGCGGCAACGCCGATGCCATCGCCATGTATGGCTCAGGGCAGTTCCACACCGAGGACTACTACCTCGCCCAGAAGCTGTTGAAGGGTGCGCTGGGCACCAACAATTTCGACGCGAACTCAAGGCTCTGCATGAGTTCGGCTGTGGCCGGCTACACCCGCAGCCTGGGATCGGACGGCCCTCCGTGCTGCTACGAGGATCTGGATCACTGCAGCGTGGCCTTCCTGATCGGCACCAACACGGCCGAATGCCACCCGGTGCTGTTCCAGCGACTGCTGAAACGCAGAAAACGCAATCCCGGCAGCGTGAAAATCGTGGTGGTGGACCCACGCCGCACCGACACCGCCAAAGCCGCCGACATTCACCTGCCGATCGCACCGGGCAGTGACCTGGCGCTGCTGCACGGGATCGCCCACCTCGTGCTGCGCGAGAACGGACAGGACGCCACGTTCATCGACGACCACACCGACAACTACGACGCCTTTTTCGACGTGGCTGCCCGCTGGACTCCGAGGCGGGTGGCCCGCTTCTGCCACATCCCCGAGAAACGTCTGCGGGAGGTGGCCGCTCTGTTTCACCGGCGCGAAACGGTGCTCAGCCTCTGGTCGATGGGGGTGAACCAGCGGCGGGAAGGCACCGCAGTGGTAGGCGGCCTGATCAACCTGCACCTGCTCACCGGCCAGATCGGCAAGCCGGGAGCTGGTCCGTTCTCGCTCACAGGCCAGCCGAATGCCATGGGTGGTCGCGAAGCCGGCGGACTGTCTCACCTACTGCCCGGATATCGGCTGGTGACCAACACTGACCACCGCTCCGACGTGGAGAAGGCCTGGAACCTGCCGGCTGGCCGTATTTCCGCCAAACCAGGGCTGGCAGCCTGGCAGCAGGTGGAGGCGATGGAACGGGGCGAACTGGATCTCTGGTGGGTCGCCGCCACAAATCCACTGGTGAGCATGCCGGACCTGGACCGTGTGAAGGCCGCCATGGGGAACTGCCCCCTGGTGGTGGTGAGTGAGGCCTATGCCGATTCAGAGACCTCCCATTACGCCCACCTGCTGCTGCCCGCTGCCCAGTGGAGCGAAAAGGCCGGTGCCATGACCAATTCCGAACGGCGGGTGACCTACTGCCCGGCCTTCCGACGACCCTTCGGTGAGAGCCGTCCGGACTGGGACGTGTTTGCCGAGGTGGGTCGCCGGCTGGGCTACGCCGAGCAGTTCGGCTTCGAATCAGCGGCTGAGGTGTATGCGGAATTCACAACGCTCACCGCAGGCCGACTCTGTGATGTGAGTGGCCTCAGCCATGCCCTGCTCAACAAGGAGGGACCTCAGCAGTGGCCCTTTCCCAGAGGCTGCAGGCCTGGCACTGAAGCGAAACGGCTGTACTGCGACCAGCATTTCGCCACCCCCAGCGGACGCGCTCGCTTCTGCACCGAGCAACCGCTCGGTCTGGCGGAACCGCCCTGCGACACCTACCCGCTGGTGCTCACAGTGGGGCGCTATCTGGGGCAGTGGCACACGATGACCCGCACCGGCAAGGTGGAACGGCTGCAGTCCATGCACCCGGAGCCGCTGCTGGAGATCCATCCGGAGGACGCGCAGGAGCTCAAGTTGCGTCACGGGGAGCTTGGAGCGATCAGCTCACGCCGCGGCCATCTCACCGCGACGGTTCACGTGACTGATCGCATCCGACGCGGCACCGTTTTCCTGCCGATGCACTGGGGCTTCACCCAGGAGAAGGCCTGTGAAGCCAACACCCTGATGCACGACCAGGCCTGTCCTGTGTCGAAGCAGCCGGAATTGAAGGCCTGCGCGGTGATCGTTGCCCCG
>KORDI-52_2507316462
CGCAGCGTGCGCAGCCAGTGCCCCTACTGCGGTGTGGGCTGCGGTCTGGAATTACTGCCTCCCGCGGTGAAAGGACAAGCGGTGAAACGGGATGCTGAGGGCAACCCGATGTGGACCGCCCGCGGCGACCGCGAACACCCCTCCAGCCTTGGCCAGGTGTGCATCAAGGGCGCCACCGTCGGCGAAACCCTGGCCCGAGGCCGCCTGCGCCAACCCCTGTTCCGCGAAACCCTCGAGGACGACTTCGCGCCGATCAGCTGGGACGACGCCCTCAACAAAATCACCGGCCAGATCCAGGCGAGCATCGCCCGGCGCAGCAACGCCGATGGCATTGCCATATACGGCTCCGGTCAGTTCCACACCGAGGATTACTACCTGGCCCAGAAGCTGCTGAAAGGCGCCCTGGGCACCAACAATTTCGACGCCAATTCACGGCTGTGCATGAGCTCAGCGGTGGCGGGATACACCCGCAGCCTGGGCTCCGATGGTCCCCCCTGCAGCTACGAGGACCTCGACCATTGCAGCGTGGCGTTCCTGATCGGCACCAACACCGCCGAGTGCCATCCGGTGCTGTTCCAGCGGCTGCTGAAGCGAAAACGCAAAAACCCGAGCAGCGTCACGATCGTGGTAGTGGATCCACGCCGCACCGACACCGCGAAGGCCGCTGACATCCACCTTCCGATTGCACCGGGAAGCGATCTGGCCCTGCTGCACGGCATTGCCCATCTGGTGCTGCGAGACAACGGCCAGGATCCGGTCTTCATCGACGACCACACCGAGAATTACGACGCCTTTTTTGACGTTGCCGCGCGCTGGACCCCAAGACGGGTCGCACGGTTCTGCAACATCCCAGAAAAGCGCCTGCGGGAAGTGGCGGCTCTGTTCCATCGGCGCGAGAAAGTACTCAGCCTGTGGTCGATGGGGGTGAACCAACGCCGTGAAGGAACGGCCGTGGTGCAGGGGTTGATCAATCTGCATCTGCTCACCAGCCAGATCGGCAAGGAAGGAGCAGGCCCGTTTTCCCTCACCGGCCAACCCAATGCCATGGGTGGGCGCGAGGCCGGAGGCCTGGCCCATCTTCTCCCTGGCTATCGCCTGGTCGCCAATGCCGAGCACCGTGCCGAGGTGGAACAGGCCTGGGGACTCCCTGAAGGCCAGATCAAAGCGACGCCAGGCCTCGGTGCCTGGCAACAGGTGGAAGCGATGGAACGCGGTGAGCTCGACCTCTGGTGGGTCGCAGCCACCAACCCCCTGGTGAGCATGCCTGAACTGGATCGGGTCAAAGCCGCCATGGGCAACTGCCCCCTCGTGGTGGTGAGTGAGGCCTACGTCGACTCGGAAACCTCCCACTACGCCCACCTGCTGTTGCCCGCAGCCCAGTGGAGTGAGAAAGCCGGCGCCATGACCAATTCCGAACGACGCGTCACCTACTGCCCGGCCTACCGGCGTCGCTTCGGCGAGAGCCGTCCCGACTGGGAGGTGTTCGCCGATGTGGGCCGCCGCCTGGGCTACACGGAGCAGTTCAACTTCGAGTCAGCGGCTGAGGTGTACACCGAATACACGGCTCTCACCCGTGGCCGGCTTTGCGATGTGAGCGGCCTCAGCCATGAGCTGCTGGAGACAGAAGGGCCGCAGCAGTGGCCCTATCCCAGCGGCAGCAGCCCCGGCACGTCCGCCAAACGGCTTTACACCGACCACCAGTTCGCCACCCCAAGCAAGCGCGCCCGCTTCAGCACCGATCAACCGCTCGGACTGGCGGAGCCCCCCTGCGAGACCTATCCGCTGGTTCTGACGGTGGGCCGCTACCTGGGCCAATGGCACACGATGACCCGCACCGGCAAGGTGGAACGGCTGATGAAGCAGCACCCCGAGCCGCTGCTGGAGATCCACCCCGGTGACGCACAGGAGCTGAAACTGCGCAACGGCGAGCTCGCGGCGATCAGCTCAAGACGGGGTCATCTGACCGCCAAGGTGATGGTCACCGACCGCATTCGGCGCGGGTCTGTATTCCTGCCGATGCACTGGGGATTCACCCAGGACAAGGCCTGCGAAGCCAACACCCTCATGCACGACGACGCCTGCCCGGTGTCGAAGCAACCGGAACTCAAGGCCTGCGCGGTGATCGTGGCGCCG
>MIT0604_2608227991
AATTTTACTAAAAGTCAATGCCCATATTGCGGTGTTGGCTGTGGTTTAAAAATGAAGCCTAAA------------AGTTCTGTTTCTGATGATAAA---------------TGGTTAGTAAGTGGAGATAGGGATAGTCCTTCAACTCAAGGTAAATTGTGCGTAAAAGGAGCAACAGTTTGTGAGACCCTAAAAGATGGGAGATTAAAAGTACCACTTTACAGGGAAAATTTAAATAAAGAATTTAAAGAAATTTCCTGGGACGAATCATACGAAATTCTGAAAGAGAATATTTTGAGTTCTATAAAGAATTATGGA---CCTGATTCAATAGCTATGTATGGCTCAGGTCAATTTCATACTGAAGATTATTACGTAGCCCAAAAGCTTCTCAAGGGAGCAATAGGCACAAATAATTTTGATGCTAATTCAAGACTATGCATGAGCTCAGCAGTAGCTGGATATAACAGAAGTTTTGGCTCTGATGGCCCTCCTTGTTGTTATGAAGATATTGATCATTGCTCTTTAATTTTATTAATAGGGACAAATACTGCAGAATGTCATCCCGTTCTTTTTGATCGAATTAAAAAACGTAAAAGAAACGTAAATGATAATTTAAAAGTAATAGTAATCGATCCAAGAGAAACAGAAACTTCATCCATAGCAGATTTTTACTTACAAATTTCTTCTGGAACAGATCTTTTTTTATTAATTGGGATTGCGAATTATCTTTATAAGAATCAATTAACTGATCAAAATTTCATTGATAAGTCGACCGAAAGCTATTTTGATTTTGTAAAACATATACAAAAATGGGATTTAATAAAAATAAGTGAAATTTGCAATATATCCGAGAAAACAATTATTGATATTGCAAAATTATGGGGAGAAAGTAAAAATGTTTTAAGTCTCTGGTCGATGGGTTTGAATCAAAGGCAAGAGGGTACAGCAGCAGTAAATGGGCTAATAAATCTTCATCTAATGACAGGCCAAATAGGCAAAGAAGGTTCTGGTCCTTTTTCCTTGACTGGCCAACCAAACGCTATGGGGGGGAGAGAAGCTGGTGGACTATCGCACCTTCTTCCAGGATATAGGTTTGTAAAAAATAAAATAGATAGGAATGAAATTGAAAAAATATGGGGGTTCCCTGAGGGAAAGATATCTGCAAAACAGGGTCTATCTGCATTTGAACAAATAGAAGCTATAAAAAAAGGATCTGTGAAAATTTGGTGGATTGCAGCTACAAACCCTTTGGTTAGCATGCCTAATTTAAACTTTGTAAAAAAAGCACTTTCAAAATGTCCTTTAATTATCCTCAACGAATCTTATGAACAAAGTGAATCAATTAAATATGCTCATCTAGTATTGCCCGCGGCTCAATGGAGCGAAAAAGATGGTGTTATGACAAATTCAGAAAGAAGAGTAACCCTTTGCCCATCTTTCAGAGAATCGAATAAAAATTCAAAACCAGATTGGCAAATATTTGCTGAATTAGGACAGAAGATAGGCTATTTCAAACAATTTGAATATGAATCTTCATCTGAAGTTTATGATGAATTTTTAAAAACGACTACAAAAAGATTATGCGATATGAGCGGATTATCATATCAATTATTAAAAAATCATGGTCCTCAACAATGGCCTTATCCTAAAGGCAGCGTACCTAGTAAATCTTCAAAAAGATTATATGAAGATGGTCATTTCCCAACTGAGACTGGCAAAGCAAATTTTTGTATTGATGATCCTATAGGGTTGGCTGAACCCCCTTCAGATGAGTACCCACTAATTTTGACAATTGGAAGATATCTAAGTCAATGGCATACAATGACAAGAACTTCTAAAGTTCAAAAACTTACAAAAAAGAATCCAGAACCGTTATTGGAAATTAATTCTAAAGATGCTTTATCTTTAAAAATCAAAAATGATGAAATAGTAAAAATTAAATCCAAAAGAGGGGAAGTTCAAGCAAAAGTTCAGATTACTGACAAAATTAAAGCAGGTACAGTTTTTTTACCAATGCATTGGGGTTTTAGTCAAAAAAATATGTGTGAAGTAAACTCTTTGATGCATGAGAAGTCATGCCCGATATCAAAACAACCAGAATTAAAAGCATGTGCAGTAATAATTGTTCCA
>MIT0912_2682081895
AATTTAACT---ACTCAATGTCCATATTGCGGAGTTGGATGTGGTCTAGAAATGCAACCACCAGCTGAACTCGGAAAAGCAGTTCGTAGAGATTCAGATGGTTATCCGATGTGGAGGTCTAGAGGAGATCGCAATCATCCATCCAACCTTGGACAAATATGTATTAAAGGTGCAACCGTAGGAGAAAGCTTATCTCCAGGGAGATTAAATCAACCTCTATATCGAGATAATTTCAATGATAAATATCAACCGATTAGCTGGAATGAAGCTACAGATAAAATAGTTTCACAGATCAATCAAAGTTTGATCAAAAAAGGT---CCAAACTCTATAGCGATGTATGGTTCTGGACAATTTCATACTGAAGACTACTATATTGCTCAAAAATTACTCAAAGGAGCGTTAGGTACAAATAATTTTGATGCAAATTCAAGACTATGTATGAGCTCAGCTGTCGCTGGATATAATTTAAGTCTTGGATCAGATGGTCCTCCATGTTGTTATGAAGACCTTGATCACTACACCGTTGCATTCCTTATTGGCACTAACACTGCGGAATGCCATCCAGTACTTTTTCAACGTCTACTCAAAAGGAAAAAACTACATCATGATAAAGTAAAAATTATTGTTATAGATCCAAGATTAACCGACACTGCAAAAGCTGCTGACATTTATCTGCCTATTGCTCCAGGTAGTGACTTAGCTCTGTTATATGGTATTGCCCATTTGGTTCTGAAAAAAAATGGGCACAATACAGAATTTATTGAAAATCATACAGATAAATATTCAGAATTCTTAGAGATTATAAAAAATTGGACGCCACGAAACGTTGCTCGCTTTTGTGGTATCCCAGAAAAAAAATTAGAAGAAGTAGCTAATATGTTTAATCACCATGAAAGAGTGCTCAGTCTTTGGTCAATGGGGGTAAATCAACGAAGAGAAGGTACTGCAGTTGTTGGAGGACTTATCAATCTACATCTTCTTACAGGGCAAATTGGGAAAGAGGGAGCAGGACCTTTTTCACTTACTGGCCAACCAAATGCTATGGGAGGACGTGAAGCAGGAGGCCTATCCCATCTACTTCCTGGTTATCGAAATGTTTCTAATAAGGAACATAGACAAACAGTCGAAAATCATTGGGATTTTCCTGCTGGAAATATCTCTGAAGAACCAGGTTTAAATGCCTGGCAACAAATTGAAGCAATGGAAAAAGGAGAAATAGATCTTTGGTGGGTGGCTGCAACTAACCCACTTGTAAGCATGCCTGATCTAAATCGAGTGAAAGCCGCAATAAAAAACTGTTCACTAGTTGTATTATCTGAAGCATATGTAAATACAGAAACCTCTCATTACGCCCACCTATTATTACCCGCTGCACAGTGGAGCGAGAAAGCCGGTGTAATGACTAACTCAGAAAGACGAATTACTTATTGTCCAGCTTTTCGTCCTTGCTTTGGTCAAAGTCGTCCAGATTGGGAGATCTTTGCTGAAGTAGGCCAAAAACTTGGATTTGTTGATCAGTTTACTTACGATTCTTCTTCCGAGGTATATTCAGAATTCACAGCTCTGACAAGCGGTCGTCTTTGTGATAGTTCGGGACTTAATCATGAATTACTAAAAAGTATTGGTCCCCAACAATGGCCATTTCCAAGAGAGAGTAATCCTACGAAAAAAGCCAAGCGACTTTATGAAGATAAAAAGTTTGCGACACCTAATGGTCGAGCCCAGTTTTACACTAAGCAACCTCTGGGAATTGCTGAGCCTCCATGCGATATGTATCCGTTAGTCTTAACTGTTGGGCGTTACCTGGGACAATGGCATACCATGACTCGTACTGGAAAAGTAAATCGACTCAATAAAATGCACCCTGAACCATTACTTGAAATTCATCCTATGGATGCAAAAGATATGAATATCAAAGATGGTGAGTTATCTGCTCTTAATTCTCGTAGAGGATATATTACGGTACGTGTAAAAGAAACTGATCGTATTCGTCGAGGCACAGTTTTTCTTCCAATGCACTGGGGCTTCACGCAAACAAATCACTGTGAAGCAAATAACTTGATGCATGAACAATCATGTCCCGTATCTAAACAACCTGAACTAAAAGCAAGTGCTGTAATTGTGGCTCCA
>MIT0913_2682084102
AATTTAACT---ACTCAATGTCCATATTGCGGAGTTGGATGTGGTCTAGAAATGCAACCACCAGCTGAACTCGGAAAAGCAGTTCGTAGAGATTCAGATGGTTATCCGATGTGGAGGTCTAGAGGAGATCGCAATCATCCATCCAACCTTGGACAAATATGTATTAAAGGTGCAACCGTAGGAGAAAGCTTATCTCCAGGGAGATTAAATCAACCTCTATATCGAGATAATTTCAATGATAAATATCAACCGATTAGCTGGAATGAAGCTACAGATAAAATAGTTTCACAGATCAATCAAAGTTTGATCAAAAAAGGT---CCAAACTCTATAGCGATGTATGGTTCTGGACAATTTCATACTGAAGACTACTATATTGCTCAAAAATTACTCAAAGGAGCGTTAGGTACAAATAATTTTGATGCAAATTCAAGACTATGTATGAGCTCAGCTGTCGCTGGATATAATTTAAGTCTTGGATCAGATGGTCCTCCATGTTGTTATGAAGACCTTGATCACTACACCGTTGCATTCCTTATTGGCACTAACACTGCGGAATGCCATCCAGTACTTTTTCAACGTCTACTCAAAAGGAAAAAACTACATCATGATAAAGTAAAAATTATTGTTATAGATCCAAGATTAACCGACACTGCAAAAGCTGCTGACATTTATCTGCCTATTGCTCCAGGTAGTGACTTAGCTCTGTTATATGGTATTGCCCATTTGGTTCTGAAAAAAAATGGGCACAATACAGAATTTATTGAAAATCATACAGATAAATATTCAGAATTCTTAGAGATTATAAAAAATTGGACGCCACGAAACGTTGCTCGCTTTTGTGGTATCCCAGAAAAAAAATTAGAAGAAGTAGCTAATATGTTTAATCACCATGAAAGAGTGCTCAGTCTTTGGTCAATGGGGGTAAATCAACGCAGAGAAGGTACTGCGGTTGTTGGAGGACTTATCAATCTACATCTTCTTACAGGGCAAATTGGGAAAGAGGGAGCAGGACCTTTTTCACTTACTGGCCAACCAAATGCTATGGGAGGACGTGAAGCAGGAGGCCTATCCCATCTACTTCCTGGTTATCGAAATGTTTCTAATAAGGAACATAGACAAACAGTCGAAAATCATTGGGATTTTCCTGCTGGAAATATCTCTGAAGAACCAGGTTTAAATGCCTGGCAACAAATTGAAGCAATGGAAAAAGGAGAAATAGATCTTTGGTGGGTGGCCGCAACTAACCCACTTGTAAGCATGCCTGATCTAAATCGAGTGAAAGCCGCAATAAAAAACTGTTCACTAGTTGTATTATCTGAAGCATATGTAAATACAGAAACCTCTCATTACGCCCACCTATTATTACCCGCTGCACAGTGGAGCGAGAAAGCCGGTGTAATGACTAACTCAGAAAGACGAATTACTTATTGTCCAGCTTTTCGTCCTTGCTTTGGTCAAAGTCGTCCAGATTGGGAGATCTTTGCTGAAGTAGGCCAAAAACTTGGATTTGTTGATCAGTTTACTTACGATTCTTCTTCCGAGGTATATTCAGAATTCACAGCTCTGACAAGCGGTCGTCTTTGTGATAGTTCGGGACTTAATCATGAATTACTAAAAAGTATTGGTCCCCAACAATGGCCATTTCCAAGAGAGAGTAATCCTACGAAAAAAGCCAAGCGACTTTATGAAGATAAAAATTTTGCGACACCTAATGGTCGAGCCCAGTTTTACACTAAGCAACCTCTGGGAATTGCTGAGCCTCCATGCGATATGTACCCGTTAGTCTTAACTGTTGGGCGTTACCTGGGACAATGGCATACCATGACTCGTACTGGAAAAGTAAATCGACTCAATAAAATGCACCCTGAACCATTACTTGAAATTCATCCTATGGATGCAAAAGATATGAATATCAAAGATGGTGAGTTATCTGCTCTTAATTCTCGTAGAGGATATATTACGGTACGTGTAAAAGAAACTGATCGTATTCGTCGAGGCACAGTTTTTCTTCCAATGCACTGGGGCTTCACGCAAACAAATCACTGTGAAGCAAATAACTTGATGCATGAACAATCATGTCCCGTATCTAAACAACCTGAACTAAAAGCAAGTGCTGTAATTGTGGCTCCA
>MIT0915_2682086340
AATCTAACT---TCTCAATGTCCATATTGCGGAGTTGGATGTGGTCTGGAAATGCAACCACCAGCTGAAAGCGGAAAGGCAGTCCGTAGAGATGCAGATGGTTATCCGATGTGGAGGTCTAGAGGAGATCGCAATCATCCATCCAACCTTGGACAAATATGTATTAAAGGTGCAACTGTAGGAGAAACCTTGTCTCCAGGGAGATTAAATCAACCACTATATCGAGATAATTTAAATGATAAATATCAATCGATTAGCTGGAATGAAGCTACAGATAAGATAGTTTCACAGATCAAAAAAAGTTTGATCAAAAAAGGT---CCAAACTCCATAGCAATGTATGGTTCTGGACAATTTCATACTGAAGACTACTATATTGCTCAAAAATTACTCAAAGGAGCCTTAGGTACAAATAATTTTGATGCAAATTCAAGACTATGTATGAGCTCAGCTGTAGCCGGATATAATTTAAGTCTTGGATCAGATGGCCCTCCATGTTGTTATGAAGATCTTGATCACTACACCGTTGCATTCCTTATCGGTACTAATACTGCGGAATGCCATCCAGTACTTTTTCAACGTCTACTCAAAAGGAAAAAACAAAATCCTGATAAAGTAAAAATTATTGTTATAGATCCAAGATTAACCGACACTGCAAAAGCTGCTGACATTTACCTGCCTGTTGCTCCAGGCAGTGACTTAGCTTTGTTATATGGTATTGCCCATTTGGTTCTTAAAAAGAACGGGCAAAATACAGAATTTATTGAAAATCATACAGATAAATATTCAGAATTCTTAGAGATTATAAAAAATTGGACGCCACAAAAAGTTGCTCGCTTTTGTGGTATCCCAGAAAAAAAATTAGAAGAAGTAGCTAATATGTTTAATCATCACGAAAGGGTGCTCAGTCTTTGGTCAATGGGTGTAAATCAACGCAGAGAAGGTACTGCAGTTGTTTGCGGACTTATCAATCTACATCTTCTTACAGGGCAAATTGGGAAAGAGGGGGCAGGACCTTTTTCACTTACTGGCCAACCAAATGCTATGGGAGGACGGGAAGCAGGAGGCCTATCTCATCTGCTTCCTGGTTATCGAAATATTTCTAATACGGAACATAGAAAAGTAGTAGAACATCACTGGGATTTTCCTGCTGGAAGTATCTCTGAAAAACCAGGTTTAAATGCTTGGGAACAAATAGAAGCAATGGAAAAAGGAGAAATAGATCTTTGGTGGGTGGCTGCAACTAACCCACTTGTAAGCATGCCTGATTTAAATCGAGTAAAAGCAGCAATAAAAAACTGTTCATTAGTTGTTTTATCTGAAGCATATATAAATACTGAAACCTCTCATTACGCCCACCTGTTATTACCCGCTGCACAGTGGAGTGAGAAAACCGGTGTGATGACTAACTCAGAAAGGCGAATTACTTATTGTCCAGCTTTTCGTCCTTGCTTTGGTCAAAGTCGTCCAGATTGGGAGATCTTTGCTGAAGTAGGCCAAAAACTTGGATTTATTGATCAGTTTACTTACGATTCTTCTTCTGAGGTATATTCAGAATTTACAGCTCTGACAAGTGGTCGTCTTTGTGATAGTTCGGGACTTAATCATGAATTACTAAAAAGTATTGGCCCCCAACAATGGCCATTTCCAAGAGAGAGTAATCCGACTAAAGAAGCCAAGCGACTTTATGAAGATAAAAGGTTTGCAACACCTAATGGTCGAGCCCAGTTTTACACTAAGCAACCTCTGGGAATTGCTGAGCCTCCATGCGATATGTACCCTTTAGTCTTAACTGTTGGGCGTTACCTAGGACAATGGCATACCATGACTCGTACTGGAAAAGTAAATCGACTCAATAAAATGCACCCTGAACCACTACTTGAAATTCATCCTATGGATGCAAAAGATATGAATATCAAAGATGGTGAGTTATCTGCTCTTAATTCTCGTAGAGGATATCTTACGGTACGTGTAAAAGAAACTGATCGTATACGTCGAGGCACAGTTTTTCTTCCAATGCACTGGGGCTTCACTCAAACAAATCACTGTGAAACAAATAACTTGATGCATGAACAATCATGTCCCGTATCTAAACAGCCTGAACTAAAAGCAAGTGCTGTGATTGTAGCGCCA
>MIT0917_2681972563
AATTTAACT---ACTCAATGTCCATATTGTGGAGTTGGATGTGGTCTAGAAATGCAACCACCAGCTGAAATCGGAAAGGCAGTCCGTAGAGATGCAGATGGTTATCCAATGTGGAGATCTAGAGGAGATCGCAATCATCCATCCAACCTTGGACAAATATGTATTAAAGGTGCAACCGTAGGAGAAACCTTGTCTCCAGGGAGATTAAATCAACCTCTGTATCGAGATAATTTCAATGATAAATATCGACCGATTAGCTGGAATGAAGCTACAGATAAAATAGTTTCACAGATCAAAAAAAGTTTAATCAAAAAAGGT---CCAAACTCTATAGCGATGTATGGTTCTGGACAATTTCATACTGAAGACTACTATATTGCTCAAAAATTACTCAAAGGAGCTTTAGGTACAAATAATTTTGATGCAAATTCAAGACTATGCATGAGCTCAGCTGTGGCTGGATATAATTTAAGTCTTGGATCAGATGGTCCTCCTTGTTGTTATGAAGATCTTGATCACTACACCGTTGCATTCCTTATTGGCACTAATACTGCAGAATGCCATCCAGTACTTTTTCAACGTCTACTCAAAAGGAAAAAACGACATCCTGATAAAGTAAAAATTATTGTTATAGATCCAAGATTAACCGACACTGCAAAAGCTGCAGACATTTATTTACCTATTGCTCCCGGTAGCGACTTAGCTCTGTTATATGGTATTGCCAATTTAGTTCTGAAAAAGAATGGGCAAAATACAGAATTTATTGAAAATCATACAGATCAATATTCAGAATTCTTAGAGATTGTCAAAAATTGGACGCCACGAAAAGTTGCTCGCTTTTGTGGTATCCCAGAAAAAAAATTAGAAGAAGTAGCTAATATGTTTAATCATCACGAAAGGGTGCTCAGTCTTTGGTCAATGGGTGTAAATCAACGTAGAGAAGGTACTGCAGTTGTTGGAGGACTTATCAATCTACATCTTCTTACAGGACAAATTGGGAAAGAAGGAGCAGGACCTTTCTCACTTACAGGCCAGCCAAATGCTATGGGAGGACGTGAAGCAGGAGGCCTATCTCATCTACTACCTGGTTATAGACATGTTGCTAGTACAAAACATAGACAAGTAGTCGAAAATCACTGGGATTTTCCGGCTGGAAGTATCTCTGAAGAACCAGGTCTAAATGCCTGGCAACAAATTGAAGCAATGGAAAAAGGAGAAATAGATCTTTGGTGGGTGGCTGCAACAAACCCACTTGTAAGCATGCCTGATCTAAATCGAGTGAAAGCAGCAATAAAAAATTGTTCACTGGTTGTTTTATCTGAAGCATATGTAAATACTGAAACCTCTCATTACGCCCACCTATTATTACCCGCTGCACAGTGGAGTGAGAAAGCCGGTGTAATGACTAACTCAGAAAGGCGAATTACTTATTGTCCAGCTTTTCGTCCTTGCTTTGGTCAAAGTCGTCCAGATTGGGAGATCTTTGCTGAAGTAGGCCAAAAACTTGGATTTATTGATCAGTTTACTTACGGTTCTTCTTCTGAGGTATATTCAGAATTCACAGCTCTGACACACGGTCGTCTTTGTGATAGTTCGGGACTTAATCATGAATTACTAAAAAGTATTGGTCCCCAACAGTGGCCATTTCCAAAAGGGGGTAATCCGACAAAAGAAGCTAAGCGACTTTATGAAGATAAAAGATTTGCAACACCTAATGGTCGAGCCCAATTTTACACTAAGCAACCTATGGGAATCGCTGAACCTCCATGCGATATGTACCCGTTAGTTTTAACTGTTGGGCGTTACCTAGGACAATGGCATACCATGACTCGTACTGGGAAAGTAAATCGGCTCAATAAAATGCACCCTGAACCATTACTTGAAATTCATCCTATGGATGCAAAAGATATGAATATCAAAGATGGTGAGTTATCTGCTCTTAATTCTCGTAGAGGATATCTTACGGTACGTGTAAAAGAAACCGATCGTATACGTCGAGGCACAGTTTTTCTCCCAATGCACTGGGGCTTCACTCAAACAAATCACTGTGAAACAAATAACTTGATGCATGAACAATCATGTCCCGTATCTAAACAGCCTGAACTAAAAGCAAGTGCTGTAATTGTGGCTCCA
>MIT9504_2682252957
ACGAGCGTTAAGAGTCAGTGTCCGTACTGCGGCGTGGGTTGCGGTCTGGAACTGATGCCACCGGGAGAAGCGGGAAAATCCGTGAAACGGGACGCCGAAGGCAACCCGATGTGGACTGCGCGAGGCAACAAACAACATCCATCGAACCTAGGACAGGTCTGCATCAAGGGGGCCACGGTGGGTGAGACCCTGGCCCGGGGAAGGCTCACTCAGCCTCTCTACCGGCCGACATTCAATGATGATTTCCAGCCGATCAGCTGGGACAGTGCCTTTGATCTGCTGACAAGGCGCATTCGCAGCACCCTCAGCGGCAAAGGT---GCCGATGCCATCGCTATGTACGGCTCCGGCCAGTTCCACACCGAGGATTACTACATGGCCCAGAAGTTCTTGAAAGGAGCTCTGGGCACCAACAATTTCGATGCCAATTCACGCCTCTGCATGAGTTCAGCCGTGGCCGGGTATACCCGCAGTCTTGGCTCGGACGGTCCTCCTTGCTGTTACGAGGATCTCGATCACTGTTCCGTGGCATTCCTGATCGGCACGAACACGGCCGAATGCCACCCCGTGCTGTTCCAGCGCCTGCTCAAACGCAAAAAACGTGATCCCAAGGGCCTCACCATCGTGGTGGTTGACCCTCGTTGCACAGACACGGCCAAGATTGCCGATCATCATCTAGCCATTACCCCGGGCAGCGATCTCGCCCTGCTCCACGGGCTGGCTCGTCTCGTCATTGAAGACAACGGCTTCGACAGCGATTTCATCGATGCCGCCACTGAAGGATTCTCGGACTACGCCAAGACCATCAACGCCTGGACAGCTGAAGAAACTGCCAAACTCTGCGGAATCACGGAACAACAACTTCGCGACGTTGGCAGGCTCTGGAGCCGCAGAAAAGGCATCCTCAGCCTCTGGTCCATGGGCGTGAACCAACGCAGGGAAGGCACCGCCGTGGTGAGTGGACTGATCAACCTGCATTTACTCACCGGTGAAATCGGTAAACCCGGTGCTGGGCCCTTTTCACTGACTGGCCAGCCCAATGCCATGGGCGGCCGCGAAGCTGGAGGCCTGGCCCACCTGCTGCCGGGTTACAGGCTTGTGACCAACCCGGATCATCGCGCCGACGTGGAGCAGGCCTGGGGATTTGCCGGCGGATCCATCGCTGCAGAACCGGGACTGAGTGCCTGGCAGCAGGTGGAAGCCATGGAGCGTGGCGAACTGGATCTCTGGTGGGTCGCTGCCACAAACCCCCTTGTGAGCATGCCTGATCTGGAGCGGGTGAAAGCAGCCATGGAGCGCTGCCCTCTGGTGGTGGTAAGCGAGGCCTACGCCGACACGGAAACGTCGCACTACGCGCATCTCCTACTGCCTGCATCGCAGTGGAGCGAAAAGTCAGGCGTCATGACCAATTCAGAGCGTCGCGTCACGCTCTGCCCGGCGTTCAGGCCGCAGCATGGCGACAGCCGACCCGACTGGGAGGTCTTTGCCGAACTCGGACGCCGTCTTGGGTACGTCGATCAGTTCACCTATGCCACATCAGAAGAGGTGTACAGCGAATTCGCAGCTCTCACTGAAAGCCGTGTCTGTGATGTCTCAGGACTGAGCCACCAACTGCTGAACGAGCATGGTCCCCAGCAATGGCCTTTCCCCTTCGGCCATGAGCCGACGCAAGCAGCCAAGCGTCTGTACGTGGGCAAGCGATTCCCTACAGCCAGCGGTCGCGCCCGCTTTCAGGCGGATGCGCCTCTCGGACTGGCGGAGCCACCCTGTGAGATCTACCCGTTGGTGCTCACAGTTGGTCGCTATCTCGGCCAGTGGCACACGATGACGCGCACTGGAAAAGTGAAACGACTGAACAGCATGCATCCGGAACCTCGCCTGGAAATTCATCCCAGTGATGCCGAACGATTCGCCATCGAGGATGAAGGACTGGCGGCGATCACATCCAGGCGAGGCACACTCACAGCACGTGTCAGCGTGACTGACCGGATCCGCAGGGGCTCAGTTTTTCTCCCAATGCACTGGGGTTTCACGCAACCTGAAGCCTGCGAGGCCAACACGCTAATGCACGATCAGGCCTGCCCGATCTCCAAACAACCTGAACTCAAGGCAACGGCAGTGGTTGTCGCCCCT
>MIT9508_2682254680
AAGAGCATTCAGAGTCAGTGCCCGTACTGCGGCGTGGGCTGCGGTCTGGAACTGATGCCACCGGGAGAAGCAGGAAAATCTGTGAAACGGGATGCCGAAGGCAACCCGATGTGGACAGCACGTGGCAACAAACAGCATCCATCGAACTTGGGACAGGTCTGCATCAAGGGGGCCACGGTGGGAGAGACCCTGGCCAAGGGAAGGCTCACTCAGCCCCTCTACCGGCCAACCTTCAATGATGATTTCCAGCCAATCAGCTGGGACAGTGCCTTTGACCTCCTGACAGGGCGGATTCGCAGCACCCTCAGCGGCAAAGGT---GCCAATGCCATCGCCATGTACGGCTCGGGCCAATTCCACACCGAGGACTACTACATGGCTCAGAAGCTTTTGAAAGGAGCGCTGGGCACCAACAATTTCGATGCCAATTCCCGCCTCTGCATGAGTTCAGCTGTGGCCGGCTACACCCGCAGCCTTGGCTCGGACGGTCCTCCCTGTTGCTACGAGGATCTCGATCACTGTTCCGTGGCATTCCTGATCGGAACAAACACGGCCGAATGCCACCCCGTGCTGTTCCAGCGCCTGCTTAAACGCAAAAAACGTGATCCCAAGGGCCTCACCATCGTTGTCGTGGACCCTCGTTGCACAGACACAGCCAAAATTGCCGACCATCATCTAGCCATCGCCCCGGGCACCGATCTCGCCCTACTCCACGGTCTGGCTCGGCTCGTCATTGAAGACAACGGCTTCGACAGCGATTTCATCGATGCCGCGACGGAAGGGTTCTCTGACTACGCCAAAACCATTAATACCTGGACAGCTGAGGAGACCGCCAAGCTCTGCGGGGTCACAGAACAAGAACTGCGCGACGTTGGCAGGCTCTGGAGCCGCAAGGCAGGCATCCTCAGCCTCTGGTCCATGGGCGTGAATCAACGCAGGGAGGGCACCGCCGTGGTGAGTGGACTGATCAATCTGCATTTGCTCACCGGTGAAATCGGTAAGCCCGGTGCAGGACCGTTTTCACTGACAGGCCAGCCCAATGCCATGGGCGGCCGCGAAGCCGGTGGCCTGGCCCACCTGCTGCCGGGCTACAGGCTGGTGACCAACCCAGACCATCGCTCCGAAGTAGAGCAGGCCTGGGGATTGGCCTCAGGATCCATTGCTGCAGAACCTGGACTGAGTGCCTGGCAACAGGTGGAAGCAATGGAGCGGGGTGAACTGGATCTCTGGTGGGTGGCTGCTACAAACCCCCTGGTGAGCATGCCTGATCTCGAGCGGGTCAAGGCAGCGATGGAACGTTGCCCCCTCGTAGTGGTGAGCGAAGCCTACGCCGACACGGAAACATCCCACTACGCCCACCTACTGCTGCCTGCATCGCAGTGGAGCGAAAAGTCAGGAGCCATGACCAATTCTGAGCGCCGTGTGACGCTCTGCCCGGCGTTCAGACCACAGCATGGCGACAGCCGACCCGACTGGGAGGTTTTCGCAGAGCTCGGACGTCGTCTGGGGTTCGTCGATCAGTTCACCTACGCCTCATCAGCAGAGGTGTACAGCGAATTTGCTGCTCTGTCCGCAAGCCGGATCTGCGATGTTTCAGGGCTGAGCCACCAACTGCTGATCGAGCATGGTCCCCAGCAATGGCCTTTCCCCCTCGGCCATGAGCCAACGCAAGCAGCCAAGCGTCTGTACGTCGGCAAGCGATTCCCGACAGCCAACGGGCGTGCCCGCTTCCAATCGGATACTCCGCTGGGCCTGGCGGAACCACCCTGTGAGATTTATCCACTGGTGCTCACCGTTGGCCGCTATCTCGGTCAGTGGCACACGATGACGCGCACTGGAAAAGTGAAGCGCCTGAACAGCATGCACCCGGAACCCCGCCTGGAAATTCATCCCAGTGATGCGGAACGATTCACTATCGAAGATGGAGGCCTGGCGGCGATCACCTCCAGGCGAGGCACACTCACAGCACGCGTCAGCGTGACCGATCGGATCCGCAAGGGCTCAGTCTTTCTTCCGATGCACTGGGGGTTCACGCAATCCGAAGCCTGCGAGGCCAACACCCTGATGCACGATCAAGCCTGCCCGATCTCCAAACAACCTGAACTCAAGGCAACGGCGGTGGTGGTTGCACCT
>MIT9509_2682258858
ACGAGCGTTAAGAGTCAGTGTCCGTACTGCGGCGTGGGTTGCGGTCTGGAACTGATGCCACCGGGAGAAGCGGGAAAATCCGTGAAACGGGACGCCGAAGGCAACCCGATGTGGACTGCGCGAGGCAACAAACAACATCCATCGAACCTGGGACAGGTCTGCATCAAGGGGGCCACGGTGGGTGAGACCCTGGCCCGGGGAAGGCTCACTCAGCCTCTCTACCGGCCGACATTCAATGATGATTTCCAGCCGATCAGCTGGGACAGTGCCTTTGATCTGCTGACAAGGCGCATTCGCAGCACCCTCAGCGGCAAAGGT---GCCGATGCCATCGCTATGTACGGCTCCGGCCAGTTCCACACCGAGGACTACTACATGGCCCAGAAGTTCTTGAAAGGAGCTCTGGGCACCAACAATTTCGATGCCAATTCACGCCTCTGCATGAGTTCAGCCGTGGCCGGGTATACCCGCAGTCTTGGCTCGGACGGTCCTCCTTGCTGTTACGAGGATCTCGATCACTGTTCCGTGGCATTCCTGATCGGCACGAACACGGCCGAATGCCACCCCGTGCTGTTCCAGCGCCTGCTCAAACGCAAAAAACGTGATCCCAAGGGCCTCACCATCGTGGTGGTTGACCCTCGTTGCACAGACACGGCCAAGATTGCCGATCATCATCTAGCCATTACCCCGGGCAGCGATCTCGCCCTGCTCCACGGGCTGGCTCGTCTCGTCATTGAAGACAACGGCTTCGACAGCGATTTCATCGATGCCGCCACTGAAGGATTCTCGGACTACGCCAAGACCATCAACGCCTGGACAGCTGAAGAAACTGCCAAACTCTGCGGAATCACGGAACAACAACTTCGCGACGTTGGCAGGCTCTGGAGCCGCAGAAAAGGCATCCTCAGCCTCTGGTCCATGGGCGTGAACCAACGCAGGGAAGGCACCGCCGTGGTGAGTGGACTGATCAACCTGCATTTACTCACCGGTGAAATCGGTAAACCCGGTGCTGGGCCCTTTTCACTGACTGGCCAGCCCAATGCCATGGGCGGCCGCGAAGCTGGAGGCCTGGCCCACCTGCTGCCGGGTTACAGGCTTGTGACCAACCCGGATCATCGCGCCGACGTGGAGCAGGCCTGGGGATTTGCCTGCGGATCCATCGCTGCAGAACCGGGACTGAGTGCCTGGCAGCAGGTGGAAGCCATGGAGCGTGGCGAACTGGATCTCTGGTGGGTCGCTGCCACAAACCCCCTTGTGAGCATGCCTGATCTGGAGCGGGTGAAAGCAGCCATGGAGCGCTGCCCTCTGGTGGTGGTAAGCGAGGCCTACGCCGACACGGAAACGTCGCACTACGCGCATCTCCTACTGCCTGCATCGCAGTGGAGCGAAAAGTCAGGCGTCATGACCAATTCAGAGCGTCGCGTCACGCTCTGCCCGGCGTTCAGGCCGCAGCATGGCGACAGCCGACCCGACTGGGAGGTCTTTGCCGAACTCGGACGCCGTCTTGGGTACGTCGATCAGTTCACCTATGCCACATCAGAAGAGGTGTACAGCGAATTCGCAGCTCTCACTGAAAGCCGTGTCTGTGATGTCTCAGGGCTGAGCCACCAACTGCTGAACGAGCATGGTCCCCAGCAATGGCCTTTCCCCTTCGGCCATGAGCCGACGCAAGCAGCCAAGCGTCTGTACGTGGGCAAGCGATTCCCTACAGCCAGCGGTCGCGCCCGCTTTCAGGCGGATGCGCCTCTCGGACTGGCGGAGCCACCCTGTGAGATCTACCCGTTGGTGCTCACAGTTGGTCGCTATCTCGGCCAGTGGCACACGATGACGCGCACTGGAAAAGTGAAACGACTGAACAGCATGCATCCGGAACCTCGCCTGGAAATTCATCCCAGTGATGCCGAACGATTCGCCATCGAGGATGAAGGACTGGCGGCGATCACATCCAGGCGAGGCACACTCACAGCACGTGTCAGCGTGACTGACCGGATCCGCAGGGGCTCAGTTTTTCTCCCAATGCACTGGGGTTTCACGCAACCTGAAGCCTGCGAGGCCAACACGCTAATGCACGATCAGGCCTGCCCGATCTCCAAACAACCTGAACTCAAGGCAACGGCAGTGGTTGTCGCCCCT
>PAC1_2607360930
AATCTAACT---TCTCAATGTCCATATTGCGGAGTTGGATGTGGTCTAGAAATGCAACCACCAGCTGAAAGCGGAAAGGCAGTCCGTAGAGATGCAGATGGTTATCCGATGTGGAGGTCTAGAGGAGATCGCAATCATCCATCCAACCTGGGACAAATATGTATTAAAGGTGCAACCGTAGGAGAAACCTTGTCTCCAGGGAGATTAAATCAACCACTATATCGAGATAATTTAAATGATAAATATCAATCGATTAGCTGGAATGAAGCTACAGATAAGATAGTTTCACAAATCAAAAAAAGTTTGATCAAAAAAGGT---CCAAACTCCATAGCAATGTATGGTTCTGGACAATTTCATACTGAAGACTACTATATTGCTCAAAAATTACTAAAAGGAGCCTTAGGTACAAATAATTTTGATGCAAATTCAAGACTATGTATGAGCTCAGCTGTAGCTGGATATAATTTAAGTCTTGGATCAGATGGCCCTCCATGTTGTTATGAAGATCTTGATCACTACACCGTTGCATTCCTTATCGGTACTAATACTGCGGAATGCCATCCAGTACTTTTTCAACGTCTACTCAAAAGGAAAAAACAACATCCTGATAAAGTAAAAATTATTGTTATAGATCCAAGATTAACCGACACTGCAAAAGCTGCTGACATTTACCTGCCTGTTGCTCCAGGCAGTGACTTGGCTTTGTTATATGGTATTGCCCATTTGGTTCTTAAAAAGAACGGGCAAAATACAGAATTTATTGAAAATCATACAGATAAATATTCAGAATTCTTAGAGATTATAAGAAATTGGACGCCACAAAAAGTTGCTCGCTTTTGTGGTATCCCAGAAAAAAAATTAGAAGAAGTAGCTAATATGTTTAATCAGCACGAAAGGGTGCTCAGTCTTTGGTCAATGGGTGTAAATCAACGCAGAGAAGGTACTGCAGTTGTTGGCGGACTTATCAATCTTCATCTTCTTACAGGGCAAATTGGGAAAGAGGGAGCAGGACCTTTTTCACTTACTGGCCAACCAAATGCTATGGGAGGACGGGAAGCAGGAGGCCTATCTCATCTGCTTCCTGGTTATCGAAATATTTCTAATACGGAACATAGAAAAGTAGTCGAAAATCACTGGGATTTTCCTGCTGGAAGTATCTCTGAAAAACCAGGTTTAAATGCTTGGCAACAAATAGAAGCAATGGAAAAAGGAGAAATAGATCTTTGGTGGGTCGCTGCAACTAACCCACTTGTAAGCATGCCTGATCTAAATCGAGTAAAAGCAGCAATAAAAAACTGTTCATTAGTTGTTTTATCCGAAGCATATACAAATACTGAAACCTCTCATTACGCCCACCTGTTATTACCCGCTGCACAGTGGAGTGAGAAAGCCGGTGTGATGACTAACTCAGAAAGGCGAATTACTTATTGTCCAGCTTTTCGTCCTTGCTTTGGTCAAAGTCGTCCAGATTGGGAGATCTTTGCTGAAGTAGGCCAAAAACTTGGATTTATTGATCAGTTTACTTACGATTCTTCATCTGAGGTATATTCAGAATTCACAGCTCTGACAAGTGGTCGTCTTTGCGATAGTTCGGGACTTAATCATGAATTACTAAAAAGTATTGGCCCCCAACAATGGCCATTTCCAAGAGAGAGTAATCCGACGAAAGAAGCTAAGCGACTTTATGAAGATAAAAGGTTTGCAACACCTAATGGTCGAGCCCAGTTTTACACTAAGCAACCTCTGGGAATTGCTGAGCCTCCATGCGATATGTACCCCTTAGTCTTAACTGTTGGGCGTTACCTAGGACAATGGCATACCATGACTCGTACTGGAAAGGTAACTCGACTCAATAAAATGCACCCTGAACCACTACTTGAAATTCATCCTATGGATGCAAAAGATATGAATATCAAAGATGGTGAGTTATCTGCTCTTAATTCTCGTAGAGGATATCTTACGGTACGTGTAAAAGAAACTGATCGTATACGTCGAGGCACAGTTTTTCTACCAATGCATTGGGGCTTCACTCAAACAAATCACTGTGAGACAAATACCTTGATGCATGAACAATCATGTCCGATATCTAAACAACCTGAACTAAAAGCAAGCGCTGTAATTGTGGCTCCA
>RCC307_2623928753
GATTCGGTGACCAGTCAGTGTCCTTACTGCGGTGTTGGCTGCGGTTTGGAATTGCTGCCTCCCGCGCAACCGGGCCGGCCCGTTCGTCGTGATGGCGAGGGCCATCCCATGTGGTCCGCCCGTGGTGATCGTGCCCATCCCTCAAGTCAGGGCCAGGTCTGTATCAAAGGGGCCACGGTTGGCGAGACCTTGGCGGGTGGACGACTCAGTCAGCCCCTGTATCGCTCCTCACTGGAGGACCCGTTCGAGCCCATCACCTGGGACAACGTCTTTGATCTCTTGGCGGGACGCATCCGCAGCACCCTGGCGAGCAAAGGT---CCTGGGGCGATTGCGATGTATGGCTCCGGCCAGTTCCACACCGAGGACTATTACCTGGCGCAGAAGCTTTTCAAAGGCGCCATTGGTTCCAACAATTTCGATGCCAACTCGCGCTTGTGCATGAGTTCAGCGGTGGCTGGTTACACCCGCAGCCTTGGTTCTGATGGCCCGCCGTGTTGTTACGAGGATCTCGATCACTGTTCGGTGGCCTTTCTGATTGGCACCAACACAGCCGAATGCCATCCAGTGTTGTTCCAGCGCTTGTTGAAGCGCAAAAAGAAAGATCCCAAGGGCCTCACGATTGTGGTGGTGGATCCAAGGGCGACGGAAACAGCCAAGATCGCCGACCATCACTTGGCGATTGCACCAGGGACAGACCTGATGTTGCTGCACGGATTGGCGCGCTTGATCCTCAAAGATGCTGGCTTCAATGCCGACTTCATTGATGAGGCCACCGAGGGCTTTGCAGCGTTCTCTCAGGCGGTGGAGTCCTGGACACCGCGGCGGGTTGTTGAGGCCTGCGGCATCACTGAAAAGCAACTCAGGGCGGTGGCCCGCTTGTGGTGCCGCAAGCCAGCGGTTCTGAGTTTGTGGTCGATGGGCGTCAACCAGCGTCGTGAGGGCACGGCAGTCGTTGGCGGTTTAATCAACCTGCATCTGCTCACCGGTCAGATCGGTCATGCCGGAGCTGGACCGTTTTCCTTGACCGGCCAACCCAACGCCATGGGTGGCCGCGAAGCCGGCGGCTTGGCCCATCTGCTGCCCGGTTATCGGCTGGTGGGCAATGCCGACCACCGCGCTGAGGTTGAGCGGGCCTGGGGTTTTCAGCCTGGATCGATTGCGGCTCAGCCTGGTTTGGCTGCTGGTGAGCAGGTGGAGGCTATGGAGCGCGGTGAGCTCGATCTTTGGTGGGTGGCGGCCACCAACCCCTTGGTGAGCATGCCGGAGTTGGACCGGCTCAAGGCAGCGCTGCGCAACTGCCCTTTGGTGGTGGTCAGTGACGCCTACGCCGATACCGAAACCTCCCACTACGCCCACTTGCTGTTGCCAGCGGCGCAATGGAGCGAGAAAGCAGGAGCGATGACCAATTCAGAGCGGCGCATCACCTATTGCCCGGCCTTCCGCCAACCCCATGGCGAGAGCCGCGCCGATTGGCAGGTGTTCGCTGAGCTCGGTCGCCGGCTCGGCTTTGAGCAGCAGTTCAGCTACGACTCCGCTGCTGAGGTGTATGCCGAATTTGCGGCTCTGAGCGCTGGCCGTTTATGCGATGTCTCTGGCCTCAGCCATGAGTTGCTTTCTGAGCACGGACCCCAGCAGTGGCCGTTCCCCAGTGGCAGTGAACCCACCACAGAATCCAAGCGGCTGTACAGCGATCACCGCTTTGCCACGCCATCGCGGCGGGCCCGTTTCATGGCTGAGCAGCCATTGGGTTTGGCCGAACCACCCTGTGAGGCTTACCCCTTGGTGCTCACGGTTGGCCGCTATTTGGGCCATTGGCACACCATGACGCGAACGGCCAAGGTCGAGCGCATTCAGTCGATGCATGCCGAACCTCGCCTTGAGGTGCATCCCGATGACGCCAAGCGTTTTTCCCTCGAGGCCGATGGCGTTGCGGCGATCACCTCACGCCGCGGCACGCTCTCAGCTCGCATCACCATCACCGACCGCATTCGCTCGGGTTCGGTGTTTTTGCCGATGCACTGGGGATTCACCCAGGAGCATGCCTGTGAAGCCAATGCCTTGATGCACGGTGAGGCCTGTCCGATTTCCAAGCAGCCAGAGCTCAAGGCCACAGCCGTGGTGGTGGCTCCG
>RS9916_2623920067
CCCAGCGTGCGCAGCCAGTGCCCCTACTGCGGTGTGGGCTGCGGTCTCGAATTGCTTCCACCAGCCCAACCGGGCCAGGCGGTCAAAAAAGACGAAGAAGGCAACCCGATGTGGACGGCGCGCGGCGATCGCAGCCACCCCTCCAGCCAGGGGCAGGTGTGCATCAAAGGGGCCACCGTGGGAGAAACCCTGGCCCGCGGACGACTGCACCAACCCCTGTATCGCGCCAGCCTCGATCAAGACTTTGAACCGGTGAGCTGGGAGCAAGCACTCCAGACCATCACCGATCAGATCCAGACCACCCTGGCCAACAAAGGG---GCTGACGCCATTGCCATGTATGGCTCTGGCCAGTTCCACACGGAGGATTATTACCTCGCCCAAAAGCTGCTCAAAGGAGCCCTCGGCACCAACAATTTCGATGCCAATTCCCGCCTCTGCATGAGCTCGGCGGTGGCTGGCTACACCCGCAGCCTCGGCTCCGATGGCCCTCCGGCCTGCTACGACGACCTTGACCACTGCAGCGTGGCGGTGCTGATCGGCACCAACACAGCGGAATGCCATCCGGTGCTGTTTCAGCGCCTGATCAAACGCAAAAAACGCAACCCCGGCAGCGTCACGATCGTGGTGATCGACCCGCGCCGCACCGACACCGCCAAAGCCGCTGACATTCATCTACCGATTGCACCGGGCACTGATCTAGCCCTGCTGCATGGCATTGCCCACCTGGTGATGCGCGAAAACGGCCAGGACGTGGCCTTTATCGACGATCACACCGAGAACTACAAGCCCTTCTTCGATGTGGTAGCCCGCTGGACCCCCCGCAAGGTGGCCCGCTTCTGCGGCATCCCTGAGAAACGGTTGCGGGAGGTGGCCGAGCTGTTCCACCGCAAACAACGGGTGTTGAGCCTTTGGTCGATGGGCGTGAACCAACGGAGGGAAGGCACCGCCGTGGTGCAGGGCCTGATCAACCTGCACCTGCTCACGGGCCAGATCGGCAAAGAAGGCGCCGGCCCCTTCTCCCTCACAGGCCAACCGAATGCGATGGGAGGCAGGGAAGCAGGTGGCTTGGCCCATCTCCTGCCCGGATACCGGATTGTCACCAATGACCAGCACCGCAGTGAGGTGGAGCAGGCCTGGGGATTCCCCCAAGGTCAGATTGCTGCCACCCCTGGGCTCGGGGCCTGGCAACAGGTGGAGGCGATGGAGCGGGGTGACCTCGACCTCTGGTGGGTGGCCGCCACGAACCCCCTGGTGAGCATGCCCGAACTCGACCGCGTCAAGGCGGCGATGCAGAACTGCGCCCTGGTGGTGGTGAGTGAGGCCTATGCCGACTCGGAAACTTCCCACTACGCCCATTTGCTGTTACCGGCATCGCAATGGAGCGAAAAGGCTGGAGCGATGACCAATTCCGAGCGCAGGGTCACCTACTGCCCGGCCTATCGACCCCGCCATGGCCAAAGTCGGCCCGACTGGGAGGTCTTCGCTGAAGTGGGCCGGCGTCTTGGATTCGAACAACACTTCAGCTACGACTCAGCAGCGGAGGTGTACGCCGAATTCAGCCAACTCACCGAGGGGCGGGTGTGTGACATGTCGGGCCTCAGCCATGAGCTGCTGAGCGAATCGGGCCCGCAGCAATGGCCCTTCCCCCGTGGCAGCGAACCCAGCCAAGGGGCCAAGCGCCTCTACAGCGACCATCAGTTCCCAACACCCAGCGGCAAAGCTCGCTTCAGCACCGATCTGCCCCAGGGCTTAGCGGAACCCCCCTGCGACACCTATCCGCTCGTGCTCACCGTGGGGCGCTATCTGGGGCAATGGCACACGATGACGCGCACCGGCAAGGTGAAACGGCTGCAAACCATGCATCCAGAACCGCTGCTGGAGATCCATCCTGAGGATGCCAGTGACTTGCAGATCAAAGACGGAGCCTTGACGGCCGTGAGCTCACGGCGGGGACACCTCACGGCCCGGGCGAAGATCACCAACAGGATTCGTAAGGGCAGCGTGTTTTTGCCCATGCACTGGGGCTTCACCCAGGACCAAGCCTGCGAAGTCAATGCCCTAATGCATGACCAGGCCTGCCCGGTCTCGAAACAACCGGAACTCAAAGCCTGCGCCGTGATTGCAGCCCCC
>SB_2608201377
AATTTTACTAAAAGTCAATGCCCATATTGCGGTGTTGGTTGTGGTTTAAAAATGAAGTCTAAA------------AGTTCGGTTTCTGATGATAAA---------------TGGTTAGTAAGTGGAGATAGGGATAGTCCTTCAACTCAAGGTAAATTATGCGTAAAAGGAGCAACAGTATGTGAGACTCTAAAAGATGGGAGATTAAAAGAACCACTTTATAGGAAAAATTTAAATGAAGAATTTAAAGAAATTTCCTGGGACGAATCATACGAAATTCTGAAAGAGAATATTTTGAGTTCTATAAAAAATTATGGA---CCTGATTCAATAGCTATGTATGGCTCAGGTCAATTTCATACTGAAGATTATTACGTAGCCCAAAAGCTTCTCAAGGGAGCAATAGGCACAAATAATTTTGATGCTAATTCAAGACTATGCATGAGCTCAGCAGTAGCTGGATATAACAGAAGTTTTGGCTCTGATGGCCCACCTTGTTGTTATGAAGATATTGATCATTGCTCTTTAATTTTATTAATAGGGACAAATACTGCAGAATGTCATCCCGTTCTTTTTGATCGAATTAAAAAACGTAAAAGAAATGTAAATGATAATTTAAAAGTAATAGTAATTGATCCAAGAGAAACTGAAACTTCATCCATAGCAGATTTTTACTTACAAATTTCTTCTGGAACAGATCTATTTTTATTCATTGGGATTGCGAATTATCTTTATAAGAATCAATTAACTGATCAAAATTTCATTGATAAGTCGACCGAAAGCTATTTTGATTTTGTAAAACATATACAAAAATGGGATTTAAAAAAAATAAGTGAAATTTGCAATATATCCGAGAAAACAATTATTGATATTGCAAAATTATGGGGAGCAAGCAAAAATGTTCTAAGTCTTTGGTCGATGGGTTTGAATCAAAGGCAAGAGGGTACAGCAGCAGTAAATGGGCTAATAAATCTTCATTTAATGACCGGCCAAATAGGCAAAGAAGGTTCTGGTCCTTTTTCCTTAACTGGCCAACCAAACGCTATGGGTGGGAGAGAAGCAGGAGGACTATCGCACCTTCTTCCAGGATATAGGTTTGTAAAAAATAAAATAGATAGGAATGAAATTGAAAAAATATGGGGGTTCCCTGAGGGAAAGATATCTGAAAAACAGGGTCTATCTGCATTTGAACAAATAGAAGCTATAAAAAAAGGATCTGTGAAAATTTGGTGGATTGCAGCTACGAACCCTTTGGTTAGCATGCCTAATTTAAACTTTGTAAAAAAAGCACTTTTAAAATGTCCTTTAATTATCCTCAACGAATCTTATGAACAAAGTGAATCAATTAAATATGCTCATCTAGTGTTGCCGGCAGCTCAATGGAGCGAAAAAGATGGTGTTATGACAAATTCAGAAAGAAGAGTAACCCTTTGCCCATCTTTCAGAGAATCGAATAAAAATTCAAAACCAGATTGGCAAATATTTGCTGAATTAGGACAGAAGATAGGCTATTTCAAACAATTTGAATATGAATCTTCATCGGAAGTTTATGATGAATTTTTAAAAACTACTACAAAAAGATTATGCGATATGAGCGGATTATCATATCAATTATTAAAAAATCATGGTCCTCAACAATGGCCTTATCCTAAAGGCAGCGTACCTAGTACATCTTCAAAAAGATTATATGAAGATGGTTATTTCCCAACTGAGACTGGCAAAGCAAATTTTTGTATTGATGATCCTATAGGGTTGGCTGAACCCCCTTCAGATGAGTTCCCGCTAATTTTGACAATTGGAAGATATCTAAGTCAATGGCATACTATGACAAGAACTTCTAAAGTTCAAAAACTTACAAAAAAGAATTCAGAACCGTTATTGGAAATTAATTCTAAAGATGCTTTATCTTTAAAAATCAAAAATGATGAAATAGTAAAAATTAAATCCAAAAGAGGGGAAGTTCAAGCAAAAGTTCAGATTACTGACAAAATTAAAGCAGGTACAGTTTTTTTACCAATGCATTGGGGTTTTAGTCAAAAAAATATGTGTGAAGTAAACTCTTTGATGCATGAAAAGTCATGCCCGATATCAAAACAACCGGAATTAAAAGCATGCTCAGTAATAATTGTTCCA
>WH7803_2624101674
GCGTCTGTGCAAAGTCAATGTCCTTACTGCGGCGTTGGCTGCGGCCTGGACCTGTTGCCTCCAGGCGAAGCTGGAAAAGCGGTGAAGCGCGACGCCGAAGGCAATCCGATGTGGAGTGCCCGCGGTCATCGCGAGCACCCATCCAGCCACGGACAGGTGTGCATCAAAGGTGCCACTGTTGGGGAGACTCTGGGACAAGGACGCCTCAGCCAGCCCCTGTATCGAGCAACGCTGACTGATCCGTTTGAAGCCATTAGCTGGAACAGCGCGTTTGACCTGCTCACCGAGCGCATTCAATCCACTCTGGCCAGCAAAGGA---GCTGATGCCATTGCCATGTATGGCTCTGGCCAGTTTCACACCGAGGATTACTACATCGCTCAGAAGCTGCTGAAGGGAGCTCTTGGCACCAATAATTTCGATGCCAATTCGCGGCTGTGCATGAGCTCAGCCGTCGCCGGCTACACCCGCAGCCTCGGCTCCGACGGCCCACCCTGCTGTTACGAGGATCTCGATCACTGCTCGGTGGTCATCTTGATCGGCACCAACACCGCCGAATGCCATCCGGTGCTCTTTCAACGACTGTTGAAACGCAAAAAGCGTGATCCCAACGGACTCACCATCGTGGTAGTCGATCCCCGCAGCACGGACACAGCCAAGATCGCCGATTACCACCTCGCGCTTGCCCCTGGCACCGACCTCGCACTGCTGCATGGCCTGGCGCGCCTGATCATTCAGGACAACGGCTTCGACAGTGACTTCATCGATACCGCCACCGAGGGCTTCGCAGGGTTCACCCAAACGATCAAGACCTGGACACCGGGAAAAACCAGCAAGTTCTGCGGCATCGCCGAGAAAGACCTGCGCGCCGTGGCCAGGCTTTGGAGCCGCAAAGAAAGGATTTTGAGCCTTTGGTCGATGGGCGTGAACCAACGGCGCGAAGGAACTGCCGTGGTGGGGGGGCTGATCAACCTTCACTTGCTCACCGGAGAAATCGGCAAGGCCGGCGCAGGTCCCTTCTCACTCACAGGTCAACCGAATGCCATGGGTGGGCGCGAAGCCGGAGGACTCGCCCATCTGCTTCCCGGCTACCGGTTGGTCACCAATGCGGACCACCGCCATGCGGTTGAGAAAGCCTGGGGGTTTGCCCCTGGATCAATCGCTGCCCACCCAGGACTGGATGCATGGAAGCAAGTGGAAGCGATGGAACGGGGTGAACTCGATCTCTGGTGGGTGGCTGCAACGAACCCCCTGGTGAGCATGCCGGATCTCGAACGCGTCAAAGCCGCGATGCAACGTTGCAAGCTCGTGGTGGTGAGCGAAGCCTATGCGGATACCGAAACGTCGCATTACGCCCATCTGCTTCTGCCTGCAGCGCAGTGGAGTGAAAAAAACGGGGCGATGACCAACTCAGAACGGCGGGTCACCTTCTGCCCGGCATTCAGGCCCCGCCATGGCGATAGCCGGCCGGACTGGGACGTGTTTGCAGAACTAGGACGACGCCTCGGGTTTGTTGATCAGTTTTCCTACAACTCATCTGCGGAGGTGTATGAGGAGTTCACCGCGATCACGGCAGCCCGCGTCTGCGACATGTCAGGCCTCAGTCACGCTCTGCTCCAGGAACATGGCCCGCAGCAATGGCCCTATCCCAAAGGCGAAGGCCCAACCACAACCTCCAAACGTCTCTACGAAGACAAACGATTCCCAACACCCAGTGGTCGGGCCAAATTTCAACAGGACAAACCCCTGGGTCTGGCGGAACCCCCCTGCGAGATGTACCCGCTGGTGCTCACAGTGGGTCGCTATCTCGGTCAGTGGCACACGATGACGCGCACAGGCAAAGTCCCACGCCTGAACGCCATGCATCCCGAGCCCAGCCTTGAAATGCATCCCAACGATGCCAAACGCTTTGGTCTGGACGACAAGGGCTTGGCAGCCATTACATCCCGTCGGGGCACATTGACCGCGCGGGTGTGCATATCCGAGCGCATCCGCATCGGATCGGTGTTCCTACCGATGCATTGGGGCTTCACCCAGGCCGAAGCCTGCGAAGCCAATGCCCTCATGCACGATCAGGCCTGTCCGATCTCCAAACAACCCGAACTGAAAGCCTCAGCAGTGATGGTGGCTCCG
>WH7805_2626028203
GCGTCTGTGCAAAGTCAGTGTCCCTACTGCGGCGTTGGCTGCGGTCTGGACCTCTTGCCTCCAGGAGAAGCCGGAAAAGCGGTAAAGCGGGACGCCGAAGGTAATCCGATGTGGAGTGCACGCGGTCATCGCGAGCACCCATCCAGCCACGGACAGGTGTGCATTAAAGGTGCCACGGTTGGAGAGACCCTGGGACAAGGTCGCCTTAGCCAGCCTCTATACCGAGCAACACTGGCAGATCCGTTCCAGGCCATCAGCTGGAACAGCGCCTTCGACCTGCTCACCGAGCGCATTCGTTCCACCTTGGCCAGCAAGGGG---GCTGATGCCATTGCCATGTACGGCTCCGGGCAATTTCACACCGAGGATTACTACATCGCTCAGAAACTGCTGAAGGGCGCCCTCGGCACCAATAATTTCGATGCCAATTCACGGCTGTGCATGAGTTCAGCCGTAGCTGGCTACACCCGCAGTCTCGGCTCCGACGGTCCGCCCTGCTGTTACGAGGATCTCGATCACTGCTCCGTAGCCTTCTTGATCGGCACCAACACAGCCGACTGCCATCCGGTGCTGTTCCAACGCCTGTTGAAACGCAAAAAGCGTGATCCCAAGGGACTCACCATCGTTGTGATTGATCCCCGCTGCACCGATACAGCAAAAATTGCCGATTACCACCTCGCGCTTGCCCCCGGCACCGACCTCGCCTTGCTGCATGGCCTGGCGCGCCTGGTGCTTCAGGACAATGGCTTCGACAGCGACTTCATCGATAGCGCCACAGAAGGCTTCGCAGCGTTCACCCAAACAATCAAGGCCTGGACACCAGGAAAAACCAGCAAGTTCTGCGGCATCGCCGAAAAAGACCTGCGTTCAGTGGCAAGGCTTTGGAGCCGAAAGGAAGGGATTTTGAGCCTTTGGTCGATGGGCGTGAACCAACGGCGAGAGGGAACCGCCGTTGTGGGAGGGCTGATCAACCTGCACCTGCTCACCGGGGAGATCGGCAAAGCCGGTGCAGGCCCCTTCTCACTCACGGGTCAACCGAATGCCATGGGTGGACGCGAAGCCGGCGGCCTCGCCCATCTGCTTCCTGGCTACCGATTGGTCACCAATGCGGAGCACCGCCATGCGGTTGAGAAAGCGTGGGGGTTTGCCCCTGGATCCATTGCTGCCCAACCAGGACTGGACGCATGGAAACAAGTGGAAGCGATGGAACGGGGGGAGCTCGATCTCTGGTGGGTGGCTGCCACGAACCCACTGGTCAGCATGCCGGACCTCGAACGCGTCAAAGCCGCGATGCAACGCTGCAAACTCGTGGTGGTGAGCGAAGCCTATGCCGACACCGAAACGTCTCATTACGCCCATCTGCTTCTGCCGGCAGCCCAATGGAGTGAAAAGAGCGGAGCGATGACCAATTCAGAGCGGCGGGTCACCTTGTGCCCAGCGTTCAGGCCCCGCCATGGCGACAGCCGAGCGGACTGGGAAGTGTTTGCAGAACTCGGACGACGACTCGGCTTCGTCGACCAGTTTTCCTACAGCTCAGCCGCAGAGGTTTATGAGGAGTTCACCTCTCTCACGGCGGCCCGCGTCTGCGACATGTCGGGTCTTAGTCACTCCCTGCTGAAGGAGCATGGCCCGCAGCAATGGCCTTACCCCAAGGGTGAAGGCCCAACCAGAACCTCCAAACGTCTCTACGAAAAGAAACGATTCCCGACTGCCAGTGGTCGGGCCAGATTTCAAAAGGACAGTCCCCTGGGTCTGGCAGAACCCCCCTGCGAGATGTACCCGCTGGTGCTCACAGTGGGTCGCTATCTCGGCCAATGGCACACAATGACGCGCACGGGCAAGGTCGCACGCCTGAACGCCATGCATCCCGAACCCAGCCTTGAAATGCATCCCAGCGATGCCAAGCGCTTTGGTCTGGAAGACAACGGCTTGGCAGCCATCACATCCCGTCGAGGCACGCTCACCGCGCGGGTTTGCGTGTCGGAGCGGATCCGCGTGGGATCAGTGTTCCTACCAATGCATTGGGGCTTCACTCAGGCCGAAGCCTGCGAAGCCAATGCCCTCATGCACGATCAGGCCTGTCCGATCTCCAAACAACCGGAACTAAAAGCCTCTGCCGTGGTAGTCGCTCCA
>WH8016_2507493429
ACAACCATTCGCAGTCAATGTCCTTATTGCGGAGTGGGGTGTGGTCTGGACTTACGACCACCAGCCCAAAAAGGGGAGGCCGTGCGTCGAGATGCAGAGGGGACCCCAATGTGGACGGCACGAGGGAATCGACTGCATCCATCAAGCCTCGGCCAAGTTTGCATCAAAGGGGCAACAGTCGGAGAAGCCCTGTCGAGGGGAAGACTGGATCAACCCTTTGGACGCAACAGTCTTGATGACGACTTCCAACCGATCAGCTGGGATGAAGCGCTTGAGCGCATCTCAAGCCAGATCAAAACTAGCCTCAAATCCAAAGGA---CCAGAGGCCATCGCCATGTATGGATCTGGGCAATTTCACACCGAAGACTATTACTTGGCGCAAAAACTCCTCAAAGGAGCACTTGGAACGAACAACTTTGACGCTAATTCAAGACTCTGCATGAGTTCTGCTGTTGCGGGTTACACCCGTAGCTTGGGCTCAGATGGTCCCCCCTGCAGCTACGAAGACCTAGACCATTGCACGGTGGCGTTTCTGATCGGAACCAACACCGCTGAATGCCATCCAGTGCTCTTTCAACGATTACTAAAACGAAAAAAAAGACACCCTGGCTCCGTCACCATTGTGGTGGTGGACCCACGCCAAACCGATACCGCAAAGGCTGCTGACATTCATTTAGCAGTCGCTCCTGGGAGTGACCTTGCCCTCCTTCACGGCATTGCCCACCTGGTGATCCGTGAAAACGGACAAGACCCAACGTTTATCGATAACTGCACGGACAACTACGACGCCTTTTTTGATGTCGTAGCCCGCTGGACCCCTAGACGTGTGGCCTTATTTTGTGGCATTCCGGAAAAACGTCTACGGGAAGTCGCCCAACTGTTTCATCGGCGCGAAAAAGTCTTGAGCCTCTGGTCGATGGGTGTGAATCAACGGCGCGAAGGAACAGCCGTCGTGGGTGGAATCATCAATCTGCACTTATTGACAGGTCAAATTGGCAAAGAAGGAGCTGGACCCTTCTCCTTAACAGGGCAACCCAACGCCATGGGAGGCAGAGAAGCAGGCGGTCTCTCCCACCTTCTTCCCGGATATCGTCAAGTTACGAACCCGGAGCATCGTGCTGAAGTCGAGCACTCCTGGGGGTTTTCTGAGGGGAAAATTGACTCCAAGCCTGGACTAACGGCCTGGCAACAGGTAGAGGCAATGGAACGGGGAGAGCTGGATTTGTGGTGGGTCGTTGCGACGAACCCTCTCGTGAGCATGCCAGATTTAGATCGCGTCAAAACAGCGATGCAGCGCTGCCCATTGGTCATCGTTAGCGAAGCCTATGCAGACTCTGAAACATCGCATTACGCCCATCTTCTTCTGCCAGCTGCTCAATGGAGCGAAAAAGCTGGAACCATGACCAACTCTGAGCGCAGGGTGACTTACTGCCCAGCATTCAGGAATCCCCATCGAGAAAGCCGCCCCGATTGGGAAGTGTTTGCCGAGATCGGAAGGCGCTTAGGGTTTGAAGAACAATTCACATACGCATCTGCGGCTGAAGTTTATGCAGAATTTACAGCACTAACGAAAAAACGATTATGTGATGTCTCAGGGCTAAGTCATAACGTTCTGGACAAAGAAGGACCCCAACAATGGCCATTTCCTCAAAACAGTTCACCATCTCAAGAGTCAAAACGGCTGTACACCAATCACAAGTTTTTAACCACAAATGGACGAGCAAGGTTCTGTAGCGACCAACCACTTGGTCTTGCAGAACCACCTTGTGACACCTACCCACTGGTCCTCACTATTGGCCGTTATCTCGGACAGTGGCACACGATGACTCGGACAGGAAAGGTGGAGCGCTTAAAAACGATGCACCCAGAACCCCTCTTAGAAATTAACCCTAAAGATGCAGATCAGTTTGCGGTGAAGCATGGAGAGCTCGCCGCGGTGAGCTCCCGAAGGGGCCAACTCACCGCTCGTGTGAAAGTCACAGACAAAATCCGACGGAGCACAGTCTTTCTTCCGATGCATTGGGGATTCACGCAAACTCAAGCCTGTGAAGTGAATGCTCTGATGCATGAACAGGCTTGCCCCATATCAAAGCAACCGGAATTAAAAGCAAGTGCAGTCATTGTCGCTCCA
>WH8020_2646429629
ACAACCATTCGCAGTCAATGTCCATATTGTGGAGTGGGGTGTGGTCTGGACTTACGACCACCAGCAAAGAAAGGGGAAGCCGTCCGTAGAGATGCAGATGGAACTCCTATGTGGACAGCTAGAGGAGATCGACTCCATCCATCAAGTCTTGGCCAAGTTTGCATCAAAGGGGCCACAGTTGGCGAAACCCTCTCAAGGGGCCGACTTGATCAACCCCTTGGCCGAACCAGTCTTGATGACGAGTTCCAACCCATCAGCTGGGATGAGGCTCTTGAGCGCATCTCAAGCCAAATCAAAACAAGCCTGAAATCCAAGGGA---CCAGACTCCATCGCCATGTATGGCTCCGGACAATTCCATACCGAAGATTATTACTTAGCTCAAAAATTACTCAAAGGAGCGCTTGGAACTAACAATTTCGACGCTAATTCAAGACTCTGCATGAGTTCTGCTGTTGCCGGCTACACCCGCAGTTTGGGCTCAGATGGTCCTCCTTGCAGCTACGAAGACCTAGACCATTGCACGGTGGCATTTCTGATCGGAACCAACACCGCCGAGTGCCATCCAGTGCTCTTTCAACGATTACTGAAACGAAAAAAAAGACATCCTGGCGCTCTCACCATCGTGGTGGTAGATCCGCGCCAAACCGATACTGCAAAGGCAGCTGACATCCATCTAGCGGTAGCTCCTGGAAGTGACCTTGCCCTCCTTCATGGCATCGCCCACCTGGTGATGCGTGAAAACGGACAGGATCCTGCATTTATCGACGATTGCACAGACAACTACGACTCCTTTTTTGATGTCGTTGCCCGCTGGACGCCTAGACGGGTGGCCTTGTTTTGTGGCATTCCAGAAAAACGCCTGCGAGAAGTAGCCCAGCTCTTTCATCGCCGCGAAAAAGTCTTGAGCCTCTGGTCGATGGGCGTGAATCAACGGCGCGAAGGAACCGCGGTAGTGGGTGGAATCATTAACTTGCACTTATTGACGGGTCAAATTGGCAAAGAAGGATCCGGACCCTTTTCACTCACAGGACAACCCAACGCCATGGGAGGCAGAGAAGCAGGCGGCCTCTCCCATCTTCTGCCTGGATATCGCCAAGTCACGAACCCAGAGCATCGCGCTGAAGTCGAGAAAACGTGGGGATTTACCAAAGGGAAAATTGCGTCCAAGCCTGGCCTTACGGCCTGGCAACAGGTGGAGGCGATGGAACGAGGAAAGCTTGATTTGTGGTGGGTGGCTGCAACCAATCCTCTGGTGAGCATGCCAGATCTAGAGCGCGTTAAAGCAGCGATGAAGCGCTGCCCCTTGGTCGTTGTTAGCGAAGCCTATGCAGACTCAGAAACATCGCATTACGCCCATTTGCTGTTACCAGCTGCTCAATGGAGCGAAAAAACAGGAACCATGACCAACTCAGAACGTAGGGTTACTTACTGCCCTGGATTCAGGAATCTCCATCGAGAAAGTCGTCCTGATTGGGAGGTGTTTGCTGAGATCGGACGGCGCCTTGGTTTCAAAGAACAATTCACATACAACTCTGCAGCCGAGGTATACGCAGAATTCACAGCATTAACACAAAAACGATTATGCGATGTCTCAGGCTTAAGTCATGAAGTGCTTGCCAAAGAAGGACCACAACAATGGCCATTTCCTCAAGACAGTTCACCATCTCAAGAGTCAAAACGGCTGTACACCAATCACAAGTTTTTAACCGCAAATGGACGAGCACGGTTCTGTAGCGACCAACCGCTTGGTCTTGCAGAGCCACCCTGTGACACCTACCCACTAGTTCTCACGATTGGCCGCTATCTCGGACAGTGGCACACGATGACTCGGACAGGGAAGGTAGAGCGCTTAAAAACGATGCACCCAGAACCCCTCTTAGAAATTAACCCTAAAGATGCGGATCAATTTGCAGTGAAGCATGGAGAGCTAGCCGCGGTTAGCTCCCGAAGGGGCCAACTCACCGCTCGCGTGAAAGTCACAGACAAAATCCGACGGAGCACAGTCTTTCTTCCGATGCATTGGGGATTCACGCAAGCTCAAGCCTGTGAAGTGAATGCACTGATGCATGAACAGGCTTGCCCCATATCAAAACAACCGGAGTTAAAAGCAAGTGCAGTCATCGTCGCTCCA
>WH8102_2607659788
CGCAGTGTTCGCAGCCAGTGCCCCTACTGCGGTGTGGGCTGCGGTCTTGAGCTGCTGCCTCCGGCCGTGAAGGGTCAAGCCGTGAAGCGGGATGCAGAAGGCAACCCGATGTGGACCGCCCGCGGCGACCGCGAACACCCCTCCAGCCTTGGCCAGGTGTGCATCAAGGGGGCCACCGTCGGCGAAACCCTGGCCAGGGGACGACTGCGACAACCGTTGTTCCGCAGCAAGCTCACGGACGCCTTTGCGCCGATCAGCTGGGACGACGCCCTCGACAAAATCACCGGACAGATCAAGGCGAGCTTGGCCCGGCGCGGCAATGCCGATGGCATCGCCATGTACGGCTCAGGGCAGTTCCACACCGAGGATTACTACCTGGCCCAGAAACTGCTGAAAGGCGCCTTGGGCACCAACAATTTCGATGCCAACTCGCGGCTGTGCATGAGCTCAGCGGTGGCCGGCTACACCCGCAGCCTGGGTTCCGATGGCCCGCCCTGCAGCTACGAGGATCTGGATCACTGCACGGTGGCCTTTCTAATCGGCACCAACACCGCCGAATGCCACCCGGTGCTGTTCCAGCGGCTGCTGAAGCGGAAACGCAAGAACCCGGGCAGCGTCAAGATCGTGGTGGTGGACCCACGCCGCACCGACACCGCAAAGGCGGCTGATATTCACTTGCCGATTGCTCCGGGCAGCGACCTGGCCCTGCTACACGGCATCGCCCACCTGGTGCTGCGGGACAACGGCCAGGATCCAGCCTTCATCGACAACCACACCGAGAACTACGACGCGTTCTTCGACGTGGCCGCCCGCTGGACCCCCAGACGGGTGGCCCTGTTCTGCAACATCCCCGAGAAACGTCTGCGGGACGTGGCGGCTCTGTTTCACCGGCGCCAAAAGGTGCTGAGTTTGTGGTCGATGGGGGTGAACCAGCGCCGTGAAGGAACGGCCGTGGTGCAAGGCCTGATCAATCTGCATCTGCTCACCGGCCAGATCGGCAACGAAGGAGCGGGCCCGTTTTCCCTGACCGGCCAACCCAATGCCATGGGCGGCCGCGAAGCCGGGGGGCTCGCCCACCTGCTGCCGGGCTATCGGTTGGTGGCCAACCCTGAGCACCGCGCCGAGGTGGAACAGGCCTGGAAGCTCCCGGCTGGCCAAATCGCCGCCAAGCCGGGGCTTGCAGCGTGGCAGCAGGTGGAAGCGATGGAACGCGGTGACCTTGATCTCTGGTGGGTAGCCGCCACCAACCCGCTGGTGAGCATGCCGGACCTGGATCGGGTCAAACAGGCCATGGGCAACTGCCCGTTGGTGGTGGTGAGCGAGGCCTACGCCGACTCAGAAACGTCCCACTACGCCCACCTGCTGCTGCCAGCCGCCCAATGGAGTGAGAAGGCCGGCGCCATGACCAATTCCGAGCGGCGTGTGACCTTCTGTCCTGCCTACCGCCTCCGCTTCGGGGAAAGCCGTCCGGACTGGGAAGTGTTCGCGGACGTGGGTCGCCGGTTGGGTTACACCGAGCAGTTCCGCTTCGACTCGGCTGCCGAGGTGTACGCCGAATTCACCCGACTCACCCAGGGACGCCTCTGTGACGTCAGTGGCCTCAGCCACGAACTGCTTGAGCAAGCGGGGCCTCAGCAATGGCCTTATCCCATGGGCAGCATCCCCAGCACAGCAGCCAAACGCCTCTACGAAAACCATCTGTTCGCGACCCCCAGCGGCCGGGCGCGTTTCAGCACCGACCAGCCTTTAGGCCTGGCAGAACCCCCCTGCGACACCTACCCATTGGTGCTGACCGTCGGTCGATACCTGGGGCAGTGGCACACGATGACCCGGACCGGGAAAGTGGAGCGGCTGATGAAACAGCACCCTGAGCCATTGCTGGAGATTCATCCAAGCGATGCCCAGGAACTACAACTGCGCAACGGCGAGCTGGCTGCGATCAGCTCGCGCCGCGGCCACCTCACAGCCACGGTGAAGGTGACCGATCGCATCCGCTGCGGAACTGTGTTCCTGCCGATGCACTGGGGATTCACCCAGGAGAAGGCTTGCGAAGCCAACACGCTGATGCATGACGATGCCTGCCCGGTGTCCAAGCAACCGGAACTGAAAGCCTGCGCTGTGATCGTGGCGCCG
>WH8103_2688544913
CGCAGTGTTCGCAGCCAGTGCCCCTACTGCGGTGTGGGCTGCGGTCTTGAGCTGCTGCCTCCGGCCGTGAAAGGTCAAGCCGTGAAGCGGGATGCAGAAGGCAACCCGATGTGGACCGCCCGCGGCGACCGCGAACACCCCTCCAGCCTTGGCCAGGTGTGCATCAAGGGGGCCACCGTCGGCGAAACCCTGGCCAGGGGACGACTGCGACAACCGTTGTTCCGCAGCAAGCTCACGGACGCCTTTGCGCCGATCAGCTGGGACGACGCCCTCGACAAAATCACCGGACAGATCAAGGCGAGCGTGGCCCGGCGCGGCAATGCCGATGGCATCGCCATGTACGGCTCAGGGCAGTTCCACACCGAGGATTACTACCTGGCCCAGAAACTGCTGAAAGGCGCCTTGGGCACCAACAATTTCGATGCCAACTCGCGGCTGTGCATGAGCTCAGCGGTGGCCGGCTACACCCGCAGCCTGGGTTCCGATGGCCCGCCCTGCAGCTACGAGGATCTGGATCACTGCACGGTGGCCTTTCTAATCGGCACCAACACCGCCGAATGCCACCCGGTGCTGTTCCAGCGGCTGCTGAAGCGGAAACGCAAGAACCCGGGCAGCGTCAAGATCGTGGTGGTGGACCCACGCCGCACCGACACCGCAAAGGCGGCTGATATTCACTTGCCGATTGCTCCGGGCAGCGACCTGGCCCTGCTACACGGCATCGCCCACCTGGTGCTGCGGGACAACGGCCAGGATCCAGCCTTCATCGACAACCACACCGAGAACTACGACGCGTTCTTCGACGTGGCCGCCCGCTGGACCCCCAGACGGGTGGCCCTGTTCTGCAACATCCCCGAGAAACGTCTGCGGGACGTGGCGGCTCTTTTTCACCGGCGCCAAAAGGTGCTGAGTTTGTGGTCGATGGGGGTGAACCAGCGCCGTGAAGGAACGGCCGTGGTGCAAGGCCTGATCAATCTGCATCTGCTCACCGGCCAGATCGGCAACGAAGGAGCGGGCCCGTTTTCCCTGACCGGCCAACCCAATGCCATGGGCGGCCGCGAAGCCGGGGGGCTCGCCCACCTGCTGCCGGGCTATCGGTTGGTGGCCAACCCTGAGCACCGCGCCGAGGTGGAACAGGCCTGGAAGCTCCCGGCTGGCCAAATCGCCGCCAAGCCGGGGCTTGCAGCGTGGCAGCAGGTGGAAGCGATGGAACGCGGTGACCTTGATCTCTGGTGGGTGGCCGCCACCAACCCGCTGGTGAGCATGCCGGACCTGGATCGGGTCAAACAGGCCATGGGCAACTGCCCGTTGGTGGTGGTGAGCGAGGCCTACGCCGACTCAGAAACGTCCCACTACGCCCACCTGCTGCTGCCAGCCGCCCAATGGAGTGAGAAGGCCGGCGCCATGACCAATTCCGAGCGGCGTGTGACCTTCTGTCCTGCCTACCGCCTCCGCTTCGGGGAAAGCCGTCCGGACTGGGAAGTGTTCGCGGACGTGGGTCGCCGGTTGGGTTACACCGAGCAGTTCCGCTTCGACTCGGCTGCCGAGGTGTACGCCGAATTCACCCGACTCACCCAGGGACGCCTCTGTGACGTCAGTGGCCTCAGCCACGAACTGCTTGAGCAAGCGGGGCCTCAGCAATGGCCTTATCCCATGGGCAGCATCCCCAGCACAGCAGCCAAACGCCTCTACGAAAACCATCTGTTCGCGACCCCCAGCGGCCGGGCGCGTTTCAGCACCGACCAGCCTTTAGGCCTGGCAGAACCCCCCTGCGACACCTACCCATTGGTGCTGACCGTCGGTCGATACCTGGGGCAGTGGCACACGATGACCCGGACCGGGAAAGTGGAGCGGCTGATGAAACAGCACCCTGAGCCATTGCTGGAGATTCATCCAAGCGATGCCCAGGAACTACAACTGCGCAACGGCGAGCTGGCTGCGATCAGCTCGCGCCGCGGCCACCTCACAGCCACGGTGAAGGTGACCGATCGCATCCGCTGCGGAACTGTGTTCCTGCCGATGCACTGGGGATTCACCCAGGAGAAGGCTTGCGAAGCCAACACGCTGATGCATGACGATGCCTGCCCGGTGTCCAAGCAACCGGAACTGAAAGCCTGCGCTGTGATCGTGGCGCCG
>WH8109_2563725932
CGCAGCGTGCGCAGCCAGTGCCCCTACTGCGGCGTGGGTTGTGGTCTGGAGCTTTTGCCTCCTGCCGTGAAGGGTGAGGCCGTGAAACGGGATGCCGAGGGCAACCCGATGTGGACCGCCCGCGGCGACCGCGAACACCCCTCCAGCCTTGGCCAGGTCTGCATCAAGGGCGCCACCGTCGGCGAAACCCTGGCCCCAGGCCGCCTGCGCCAACCCCTCTTCCGCCCGACCCTGGAGGACGACTTCGCACCGATCAGCTGGGACGACGCCCTGAACAAAATCACCAGCCAGATCCAGGCGAGTGTGGCCCGGCGCGGCAACGCCGATGGCATCGCCATGTACGGCTCCGGTCAGTTCCACACCGAGGACTACTACCTCGCCCAGAAACTGCTCAAAGGCGCCCTGGGCACCAACAATTTCGACGCCAACTCGCGACTGTGCATGAGCTCAGCGGTGGCGGGCTACACCCGCAGCCTGGGCTCCGATGGTCCCCCCTGCAGCTATGAGGATCTCGACCACTGCACAGTGGCGTTTCTGATCGGCACCAACACAGCCGAATGCCACCCGGTGCTGTTCCAGCGGCTGCTGAAGCGAAAACGCAAAAACCCCGGCAGCGTCAAGATCGTGGTGGTGGATCCACGCCGCACCGACACCGCCAAAGCCGCCGATATCCACTTGCCGATTGCACCGGGCAGCGACCTGGCCCTGCTGCACGGCATTGCCCACTTGGTGCTGCGCGAAAACGGCCAGGATCCGGCCTTCATCGACGACCACACCGAGAATTACGACGCCTTTTTTGACGTCGCCGCCCGCTGGACCCCAAGGCGGGTGGCCCTGTTCTGCAACATCCCCGAAAAACGCCTGCGGGAAGTGGCGACTCTGTTCCACCGGCGCGAGAAGGTGCTCAGCCTCTGGTCGATGGGGGTGAACCAACGCCGTGAAGGAACGGCCGTGGTGCAGGGATTGATCAATCTGCATCTGCTCACCGGCCAGATCGGCAAGCAAGGCGCGGGCCCGTTTTCCCTCACCGGCCAACCCAACGCCATGGGCGGACGCGAGGCCGGAGGCCTAGCCCACCTGCTGCCGGGCTACCGCCTGGTGGCCAACGCCGAACACCGCACCGAAGTGGAACAGGCCTGGCAGCTGCCGGCAGGACGAATCAACGCCAAGCCCGGATTGGCGGCCTGGCAGCAGATCGAAGCCATGGAGCAGGAGGCGCTGGATCTGTGGTGGGTGGCCGCCACCAACCCCCTGGTGAGCCTCCCGGATCTCGACCGGGTGAAGTCAGCCATGCAGAAGTGCCCGCTGGTGGTGGTGAGCGAGGCCTACGCCGACTCGGAAACATCCCACTACGCCCATCTGCTGTTGCCCGCAGCCCAGTGGAGCGAGAAGGCCGGCGCCATGACCAATTCCGAACGGCGGGTCACTTACTGCCCGGCCTACCGGCGCCGCTTCGGCGAGAGCCGTCCCGACTGGGAGGTGTTTGCCGAGGTGGGCCGGCGCCTGGGCTACAGCGAGCAGTTCGACTTCGATTCAGCGGCTGAGGTCTACGCCGAATTCACGGCTCTTACCCAGGGCAGGCTCTGCGATGTAAGTGGCCTCAGCCATGAACTGCTGGAAGACGAAGGACCGCAGCAATGGCCCTATCCCAGTGGCAGCACCCCCACCACAGAAGCCAAACGCCTCTACGAAAACCATCTGTTCGCCACCCCCAACAAACGTGCCCGCTTCAGCACCGATCAACCGCTGGGACTGGCGGAACCCCCCTGCGACACCTATCCGCTGGTGCTCACGGTGGGCCGCTACCTGGGCCAGTGGCACACGATGACCCGCACCGGCAAGGTGGAACGGCTGATGAAACAGCATCCCGAGCCGCTGCTGGAGATTCACCCCGGTGACGCGCAGGAGTTGAAACTGCGCAACGGCGAACTGGCGGCGATCAGCTCACGCCGCGGCCACCTCACCGCCACGGTGAAAGTCACCGATCGCATCCGGCGTGGATCGGTCTTCCTGCCGATGCACTGGGGATTCACCCAGGAGAAGGCCTGCGAAGCCAACACCCTCATGCACGACGAGGCCTGCCCGGTGTCAAAGCAGCCTGAACTCAAGGCCTGCGCGGTGATCGTGGCTCCC
