# Supplementary material for: Emergence of trait variability through the lens of nitrogen assimilation in Prochlorococcus
Source: eLife. 2019 Feb 1;8:e41043. doi: 10.7554/eLife.41043 (PMC6370341; doi:10.7554/eLife.41043)
Supplement: Figure 3—source data 1. [file elife-41043-fig3-data1.zip › NarB_CyCOG_60001877_macse_NT_currated.translated.fasta]

>AG-311-K21_2717569643
----------------------------------------------------------------------------------------------------------------MYGSGQFHTEDYYIAQKLLKGALGTNNFDANSRLCMSSAVAGYNLSLGSDGPPCCYEDLDHYTVAFLIGTNTAECHPVLFQRLLKRKKQHPDKVKIIVVDPRLTDTAKAADIYLPVAPGSDLALLYGIAHLVLKKNGQNTEFIENHTDKYSEFLEIIRNWTPQKVARFCGIPEKKLEEVANIFNQHERVLSLWSMGVNQRREGTAVVGGLINLHLLTGQIGKEGAGPFSLTGQPNAMGGREAGGLSHLLPGYRNISNMEHRKVVENHWDFPAGSISEKPGLNAWQQIEAMEKGEIDLWWVAATNPLVSMPDLNRVKAAIKNCSLVVLSEAYTNTETSHYAHLLLPAAQWSEKAGVMTNSERRITYCPAFRPCFGQSRPDWEIFAEVGQKLGYIDQFTYDSSSEVYSEFTALTSGRLCDSSGLNHELLKSIGPQQWPFPRESNPTKEAKRLYEDKRFATPNGRAQFYTKQPLGIAEPPCDIYPLVLTVGRYLGQWHTMTRTGKVNRLNKMHPEPLLEIHPMDAKDMNIKDGELSALNSRRGYLTVRVKETDRIRRGTVFLPMHWGFTQTNHCETNNLMHEQSCPISKQPELKASAVIVAP
>AG-335-D02_2717640442
NVTKSQCPYCGVGCGLKMRPK----NSVSDDK-----WLVSGDRDTPSTLGKLCVKGATVCETLKEGRLKEPLYRKNLNEEFKKISWDESYKILKENILSSIKNHG-PDSIAMYGSGQFHTEDYYIAQKLLKGAIGTNNFDANSRLCMSSAVAGYNRSFGSDGPPCCYEDIDHCSSIFLIGTNTAECHPVLFDRIKKRKRNVNDNLKVIVIDPRETETASIADFYLQIASGTDLFLFIGIANYLYKNKLTEQNFIEKSTENYDHFVKHIQTWDLKKISEICNISKQAIIDIAKLWGESKNVLSLWSMGLNQRQEGTATVNGLINLHLMTGQLGKAGAGPFSLTGQPNAMGGREAGGLSHLLPGYRFVKNKIDRNEIEKIWGFPIGKISEKQGLSAWEQIEAINKGTVKIWWIAATNPLVSMPNLNFVKKVLLKCPFIILNESYEQSESIKFAHLVLPAAQWSEKDGVMTNSERRVTLCPSFRESNKNLKPDWQIFAELGQKIGYFKQFEYESSSDVYNEFLKTTTNRLCDMSGLSYQLLKNNGPQQWPYPKGSFPTTSSKRLYEDGRFPTETGKANFCIDYPLGLAEPPSDEYPLILTIGRYLSHWHTMTRTSKVQKLSKKNSEPLLEINSKDALSLAINNDETVQIKSKRGKVKAKVHITDKIKVGTVFFTNALGF----------------------------------
>AG-335-I15_2717146625
NFTKSQCPYCGVGCGLKMKPK----SSVSDDK-----WLVSGDRDSPSTQGKLCVKGATVCETLKDGRLKEPLYRENLNEEFKEISWDESYEILKENILSSIKNYG-PDSIAMYGSGQFHTEDYYVAQKLLKGAIGTNNFDANSRLCMSSAVAGYNRSFGSDGPPCCYEDIDHCSLILLIGTNTAECHPVLFDRIKKRKRNVNDNLKVIVIDPRETETSSIADFYLQISSGTDLFLFIGIANYLYKNQLTDQNFIDKSTESYFCFAKHIQKWDLKKISEICNISEKTIIDIAKLWGESKNVLSLWSMGLNQRQEGTAAVNGLINLHLMTGQIGKEGSGPFSLTGQPNAMGGREAGGLSHLLPGYRFVKNKIDRNEIEKIWGFPEGKISAKQGLSAFEQIEAIKKGSVKIWWIAATNPLVSMPNLNFVKKALSKCPLIILNESYEQSESIKYAHLVLPAAQWSEKDGVMTNSERRVTLCPSFRESNKNSKPDWQIFAELGQKIGYFKQFEYESSSEVYDEFLKTTTKRLCDMSGLSYQLLKNHGPQQWPYPKGSVPSTSSKRLYEDGYFPTETGKANFCIDDPIGLAEPPSDEYPLILTIGRYLSQWHTMTRTSKVQKLTKNNPEPLLEINSKDALSLKIKNDEIVKIKSKRGEVQAKVQITDKIKAGTVFLPMHWGFSQKNMCEVNSLMHEKSCPISKQPELKACSVIIVP
>AG-335-O19_2717645991
NVTKSQCPYCGVGCGLKMRPK----NSVSDDK-----WLVSGDRDTPSTLGKLCVKGATVCETLKEGRLKEPLYRKNLNEEFKKISWDESYKILKENILSSIKNHG-PDSIAMYGSGQFHTEDYYIAQKLLKGAIGTNNFDANSRLCMSSAVAGYNRSFGSDGPPCCYEDIDHCSSIFLIGTNTAECHPVLFDRIKKRKRNVNDNLKVIVIDPRETETASIADFYLQIASGTDLFLFIGIANYLYKNKLTEQNFIEKSTENYDHFVKHIQTWDLKKISEICNISKQAIIDIAKLWGESKNVLSLWSMGLNQRQEGTATVNGLINLHLMTGQLGKAGAGPFSLTGQPNAMGGREAGGLSHLLPGYRFVKNKIDRNEIEKIWGFPIGKISEKQGLSAWEQIEAINKGTVKIWWIAATNPLVSMPNLNFVKKVLLKCPFIILNESYEQSESIKFAHLVLPAAQWSEKDGVMTNSERRVTLCPSFRESNKNLKPDWQIFAELGQKIGYFKQFEYESSSDVYNEFLKTTTNRLCDMSGLSYQLLKNNGPQQWPYPKGSFPTRSSKRLYEDGRFPTETGKANFCIDYPLGLAEPPSDEYPLILTIGRYLSHWHTMTRTSKVQKLSKKNSEPLLEINSKDALSLAINNDETVQIKSKRGKVKAKVHITDKIKVGTVFLPMHWGFSQKNMCEVNSLMHEKSCPISKQPELKACSVIIIP
>AG-347-G18_2667832708
NFTKSQCPYCGVGCGLKMKPK----TSVSDDK-----WLVSGDRDSPSTQGKLCVKGATVCETLKDGRLKEPLYRENLNEEFKEISWDESYEILKENILSSIKNYG-PDSIAMYGSGQFHTEDYYVAQKLIKGAIGTNNFDANSRLCMSSAVAGYNRSFGSDGPPCCYEDIDHCSLILLIGTNTAECHPVLFDRIKKRKRNVNDNLKVIVIDPRETETSSIGDFYLQISSGTDLFLFIGIANYIYKNQLTDQNFIDKSTESYFHFVKHIQKWDLKKISEICNISEKTIIDVAKLWGESKNVLSLWSMGLNQRQEGTSAVNGLINLHLMTGQIGKEGSGPFSLTGQPNAMGGREAGGLSHLLPGYRFVKNKIDRNEIEKIWGFHEGKISAKEGLSAFEQIEAIKKGSVKIWWIAATNPLVSMPNLNFVKKALSKCPLIILNESYEQSESIKYAHLVLPAAQWSEKDGVMTNSERRVTLCPSFRESNKNSKPDWQIFAELGQKIGYFKQFEYESSSEVYDEFLKTTTKRLCDMSGLSYQLLKNHGPQQWPYPKGSVPSTSSKRLYEDGYFPTETGKANFCIDDPIGLAEPPSDEYPLILTIGRYLSQWHTMTRTSKVQKLTKKNPEPLLEINSKDALSLKIKNDEIVKIKSKRGEVQAKVQITDKIKAGTVFLPMHWGFSQKNMCEVNSLMHEKSCPISKQPELKACSVIIVP
>AG-347-G20_2667835186
NFTKSQCPYCGVGCGLKMKPK----SSVSDDK-----WLVSGDRDSPSTLGKLCVKGATVCETLKDGRLKEPLYRENLNEEFKEISWDESYEILKENILSSIKNYG-PDSIAMYGSGQFHTEDYYVAQKLLKGAIGTNNFDANSRLCMSSAVAGYNRSFGSDGPPCCYEDIDHCSLILLIGTNTAECHPVLFDRIKKRKRNVNDNLKVIVIDPRETETSSIAVFYLQISSGTDLFLLIGIANYLYKNQLTDQNFIDKSTESYFDFVKHIQKWDLKKISEICNISEKTIIDIAKLWGESKNVLSLWSMGLNQRQEGTAAVNGLINLHLMTGQIGKEGSGPFSLTGQPNAMGGREAGGLSHLLPGYRFVKNKIDRNEIEKIWGFPEGKISAKQGLSAFEQIEAIKKGSVKIWWIAATNPLVSMPNLNFVKKALLKCPLIILNESYEQSESIKYAHLVLPAAQWSEKDGVMTNSERRVTLCPSFRESNKNSKPDWQIFAELGQKIGYFKQFEYESSSEVYDEFLKTTTKRLCDMSGLSYQLLKNHGPQQWPYPKDSVPSTSSKRLYEDGYFPTETGKANFCIDDPIGLAEPPSDEYPLILTIGRYLSQWHTMTRTSKVQKLTKKNPEPLLEINSKDALSLKIKNDEIVKIKSKRGEVQAKVQITDKIKVGTVFLPMHWGFSQKNMCEVNSLMHEKSCPISKQPELKACSVIIVP
>AG-347-I04_2717245032
NFTKSQCPYCGVGCGLKMKPK----SSVSDDK-----WLVSGDRDSPSTQGKLCVKGATVCETLKDGRLREPLYRENLNEEFKEISWDESYEILKENILRSIKNYG-PDSIAMYGSGQFHTEDYYVAQKLLKGAIGTNNFDANSRLCMSSAVAGYNRSFGSDGPPCCYEDIDHCSLILLIGTNTAECHPVLFDRIKKRKRNVNDNLKVIVIDPRETETSSIADFYLQISSGTDLFLFIGIANYLYKNQLTDQNFIDKSTESYFDFVKHIQKWDLKKISEICNISEKTIINIAKLWGESKNVLSLWSMGLNQRQEGTAAVNGLINLHLMTGQIGKEGSGPFSLTGQPNAMGGREAGGLSHLLPGYRFVKNKIDRNEIEKIWGFSEGKISAKQGLSAFEQIEAIKKGSVKIWWIAATNPLVSMPNLNFVKKALLKCPLIILNESYEQSESIKYAHLVLPAAQWSEKDGVMTNSERRVTLCPSFRESNKNSKPDWQIFAELGQKIGYFKQFEYESSSEVYDEFLKTTTKRLCDMSGLSYQLLKNHGPQQWPYPKGSLPSTSSKRLYEDGSFPTETGKANFCIDDPIGLAEPPSDEYPLILTIGRYLSQWHTMTRTSKVQKLTKKNPEPLLEINSKDALSLKIKNDEIVKIKSKRGEVQAKVQITDKIKVGTVFLPMHWGFSQKNMCEVNSLMHEKSCPISKQPELKACSVIIVP
>AG-347-I19_2667841207
NFTKSQCPYCGVGCGLKMKPN----SSVSDDK-----WLVSGDRDSPSTHGKLCIKGATVCETLKDGRLKEPLYRENLNEEFKEISWDESYEILKENILSSIKNYG-PDSIAMYGSGQFHTEDYYVAQKLLKGAIGTNNFDANSRLCMSSAVAGYNRSFGSDGPPCCYEDIDHCSLILLIGTNTAECHPVLFDRIKKRKRNVNDNLKVIVIDPRETETSSIADFYLQISSGTDLFLFIGIANYLYKNQLTDQNFIDKSTESYFDFVKHIQKWDLKKISEICNISEKTIIDIAKLWGESKNVLSLWSMGLNQRQEGTAAVNGLINLHLMTGQIGKEGSGPFSLTGQPNAMGGREAGGLSHLLPGYRFVKNKIDRNEIEKIWGFPEGKISAKQGLSAFEQIEAIKKGSVKIWWIAATNPLVSMPNLNFVKKALLKCPLIILNESYEQSESIKYAHLVLPAAQWSEKDGVMTNSERRVTLCPSFRESYKNSKPDWQIFAELGQKIGYFKQFEYESSSEVYDEFLKTTTKRLCDMSGLSYQLLKNHGPQQWPYPNGSVPSTSSKRLYEDGYFPTETGKANFCIDDPIGLAEPPSDEYPLILTIGRYLSQWHTMTRTSKVQKLTKKNPEPLLEINSKDALSLKIKNDEIVKIKSKRGEVQAKVQITDKIKAGTVFLPMHWGFSQKNMCEVNSLMHEKSCPISKQPELKACSVIIVP
>AG-347-I21_2667843671
NFTKSQCPYCGVGCGLKMKPK----SSVSDDK-----WLVSGDRDSPSTQGKLCVKGATVCETLKDGRLKEPLYRENLNEEFKEISWDESYEILKQNILSSIKNYG-PDSIAMYGSGQFHTEDYYVAQKLLKGAIGTNNFDANSRLCMSSAVAGYNRSFGSDGPPCCYEDIDHCSLILLIGTNTAECHPVLFDRIKKRKRNVNDNLKVIVIDPRETETSSIADFYLQISSGTDLFLFMGIANYLYKNQLTDQNFIDKSTESYFDFVKHIQKWDLKKISEICNISEKTIIDIAKLWGKSKNVLSLWSMGLNQRQEGTAAVNGLINLHLMTGQIGKEGSGPFSLTGQPNAMGGREAGGLSHLLPGYRFVKNKIDRNEIEKIWGFPEGKISAKQGLSAFEQIEAIKKGSVKIWWIAATNPLVSMPNLNFVKKALLKCPLIILNESYEQSESIKYAHLVLPAAQWSEKDGVMTNSERRVTLCPSFRESNKNSKPDWQIFAELGQKIGYLKQFEYESSSEVYDEFLKTTTKRLCDMSGLSYQLLKNHGPQQWPYPKGSVPSTASKRLYEDGYFPTETGKANFCIDDPIGLAEPPSDEYPLILTIGRYLSQWHTMTRTSKVQKLTKKNPEPLLEINSKDALSLKIKNDEIVKIKSKRGEVQAKVQITDKIKVGTVFLPMHWGFSQKNMCEVNSLMHEKSCPISKQPELKACSVIIVP
>AG-347-I22_2667844569
NFTKSQCPYCGVGCGLKMKPK----SPVSDDK-----WLVSGDMDSPSTQGKLCVKGATVCETLKDGRLKEPLYRENLNEEFKEISWDESYEILKENILSSIKNYG-PDSIAMYGSGQFHTEDYYVAQKLLKGAIGTNNFDANSRLCMSSAVAGYNRSFGSDGPPCCYEDIDHCSLILLIGTNTAECHPVLFDRIKKRKRNVKDNLKVIVIDPRETETSSIADFYLQISSGTDLFLFIGIANYLYKNQLTDQNFIDKSTESFFHFVKHIQKWDLKKISEICNISEKTIIDIAKLWGESKNVLSLWSMGLNQRQEGTAAVNGLINLHLMTGQIGKEGSGPFSLTGQPNAMGGREAGGLSHLLPGYRFIKNKIDRNEIEKIWGFPEGKISAKQGLSAFEQIEAIKKGSVKIWWIAATNPLVSMPNLNFVKKALSKCPLIILNESYEQSESIKYAHLVLPAAQWSEKDGVMTNSERRVTLCPSFRESNKNSKPDWQIFAELGQKIGYFKQFEYESSSDVYDEFLKTTTKRLCDMSGLSYQLLKNHGPQQWPYPKGSVPSTSSKRLYEDGYFPTETGKANFCIDDPIGLAEPPSDEYPLILTIGRYLSQWHTMTRTSKVQKLTKKNPEPLLEINSRDALSFKINNDEIVKIKSKRGEVQAKVKITDKIKAGTVFLPMHWGFSQKNMCEVNSLMHEKSCPISKQPELKACSVIIIP
>AG-347-J06_2717247251
NFTKSQCPYCGVGCGLKMKPK----SSVSDDK-----WLVSGDRDSPSTQGKLCVKGATICETLKDGRLKEPLYRENLNEEFKEISWDESYEILKENILSSIKNYG-PDSIAMYGSGQFHTEDYYVAQKLLKGAIGTNNFDANSRLCMSSAVAGYNRSFGSDGPPCCYEDIDHCSLILLIGTNTAECHPVLFDRIKKRKRNVNDNLKVIVIDPRETETSSIADFYLQISSGTDLFLFIGIANYLYKNQLTDQNFIDKSTESYFDFVKHIQKWDLKKISEICNISEKTIIDIAELWGKSKNVLSLWSMGLNQRQEGTAAVNGLINLHLMTGQIGKEGSGPFSLTGQPNAMGGREAGGLSHLLPGYRFVKNKIDRNEIEKIWGFPEGKISAKQGLSAFEQIEAIKKGSVKIWWIAATNPLVSMPNLNFVKKALLKCPLIILNESYEQSESIKYAHLVLPAAQWSEKDGVMTNSERRVTLCPSFRESNKNSKPDWQIFAELGQKIGYFKQFEYESSSEVYDEFLKTTTKRLCDMSGLSYQLLKNHGPQQWPYPKGSVPSTSAKRLYEDGYFPTETGKANFCIDDPIGLAEPPSDEYPLILTIGRYLSQWHTMTRTSKVQKLTKKNPEPLLEINSKDALSLKIKNDEIVKIKSKRGEVQAKVQITDKIKLGTVFLPMHWGFSQKNMCEVNSLMHEKSCPISKQPELKACSVIIVP
>AG-347-K17_2667686645
NFTKSQCPYCGVGCGLKMKPK----SLVSDDK-----WLVSGDRDSPSTQGKLCVKGATVCETLKDGRLKEPLYRENLNEEFKEISWDESYEILKENILSSIKNYG-PDSIAMYGSGQFHTEDYYVAQKLLKGAIGTNNFDANSRLCMSSAVAGYNRSFGSDGPPCCYEDIDHCSLILLIGTNTAECHPVLFDRIKKRKRNVNDNLKVIVIDPRETETSSIADFYLQISSGTDLFLFIGIANYLYKNQLTDQNFIDKSTESYFDFVKHIQKWDLKKISEICNISEKTIIDIAKLWGESKNVLSLWSMGLNQRQEGTAAVNGLINLHLMTGQIGKEGSGPFSLTGQPNAMGGREAGGLSHLLPGYRFVKNKIDRNEIEKIWGFPEGKISAKQGLSAFEQIEAIKKGSVKIWWIAATNPLVSMPNLNFVKKALLKCPLIILNESYEQSESIKYAHLVLPAAQWSEKDGVMTNSERRVTLCPSFRDSNKNSKPDWQIFAELGQKIGYFKQFEYESSSEVYDEFLKTTTKRLCDMSGLSYQLLKNHGPQQWPYPKGSVPSTSSKRLYEDGYFPTETGKANFCIDDPIGLAEPPSDEFPLILTIGRYLSQWHTMTRTSKVQKLTKKNPEPLLEINSKDALSLKIKNDEIVKIKSKRGEVQAKVQITDKIKAGTVFLPMHWGFSQKNMCEVNSLMHEKSCPISKQPELKACSVIIVP
>AG-347-K22_2717149300
NFTKSQCPYCGVGCGLKMKPK----SSVSDDK-----WLVSGDRDSPSTQGKLCVKGATVCETLKDGRLKEPLYRENLNDDFKEISWDESYEILKENILSSIKNFG-PDSIAMYGSGQFHTEDYYVAQKLLKGAIGTNNFDANSRLCMSSAVAGYNRSFGSDGPPCCYEDIDHCSLILLIGTNTAECHPVLFDRIKKRKRNVNDNLKVIVIDPRETETSSIADFYLQISSGTDLFLFIGIANYLYKNQLTDQNFIDKSTESYFHFVKHIQKWDLKKISEICNISEKTIIDIAKLWGESKNVLSLWSMGLNQRQEGTAAVNGLINLHLMTGQIGKEGSGPFSLTGQPNAMGGREAGGLSHLLPGYRFVKNKIDRNEIEKIWGFPEGKISAKQGLSAFEQIEAIKKGSVKIWWIAATNPLVSMPNLNFVKKALSKCPLIILNESYEQSESIKYAHLVLPAAQWSEKDGVMTNSERRVTLCPSFRESNKNSKPDWQIFAELGQKIGYFKQFEYESSSEVYDEFLKTTTKRLCDMSGLSYQLLKNHGPQQWPYPKGSVPSTSSKRLYEDGYFPTETGKANFCIDDPIGLAEPPSDEYPLILTIGRYLSQWHTMTRTSKVQKLTKKNPEPLLEINSKDALSLKIKNDEIVKIKSKRGEVQAKVQITDKIKAGTVFLPMHWGFSQKNMCEVNSLMHEKSCPISKQPELKACSVIIVP
>AG-347-L13_2717150889
NFTKSQCPYCGVGCGLKMKPK----SSVSDDK-----WLVSGDRDSPSTQGKLCVKGATVCETLKDGRLKEPLYRENLNEEFKEISWDESYEILKENILSSIKNYG-PDSIAMYGSGQFHTEDYYVAQKLLKGAIGTNNFDANSRLCMSSAVAGYNRSFGSDGPPCCYEDIDHCSLILLIGTNTAECHPVLFDRIKKRKRNVNDNLKVIVIDPRETETSSIADFYLQISSGTDLFLFIGIANYLYKNQFTDQNFIDKSTESYFDFVKHIQKWDLKKISEICNISEKTIIDIAKLWGESKNVLSLWSMGLNQRQEGTAAVNGLINLHLMTGQIGKEGSGPFSLTGQPNAMGGREAGGLSHLLPGYRFVKNKIDRNEIEKIWGFPEGKISPKQGLSAFEQIEAIKKGSVKIWWIAATNPLVSMPNLNFVKKALLKCPLIILNESYEQSESIKYAHLVLPAAQWSEKDGVMTNSERRVTLCPSFRESNKNSKPDWQIFAELGQKIGYFKQFEYESSSEVYDEFLKTTTKRLCDMSGLSYQLLKNHGPQQWPYPKGSVPSKSSKRLYEDGYFPTETGKANFCIDDPIGLAEPPSDEYPLILTIGRYLSQWHTMTRTSKVQKLTKKNPEPLLEINSKDALSLKIKNDEIVKIKSKRGEVQAKVQITDKIKAGTVFLPMHWGFSQKNMCEVNSLMHEKSCPISKQPELKACSVIIVS
>AG-347-L20_2667701983
NFAKSQCPYCGVGCGLKMKPK----SSVSDDK-----WLVSGDRDSPSTQGKLCVKGATVCETLKDGRLKEPLYRENLNEEFKEISWDKSYEILKENILSSIKNYG-PDSIAMYGSGQFHTEDYYVAQKLLKGAIGTNNFDANSRLCMSSAVAGYNRSFGSDGPPCCYEDIDHCSLILLIGTNTAECHPVLFDRIKKRKRNLNDNLKVIVIDPRETETSSIADFYLQISSGTDLFLFIGIANYLYKNQLTDQNFIDKSTESYLDFVKHIQKWDLKKISEICNISEKTIIDIAKLWGESKNVLSLWSMGLNQRQEGTAAVNGLINLHLMTGQIGKEGSGPFSLTGQPNAMGGREAGGLSHLLPGYRFVKNKIDRNEIEKIWGFPEGKISAKQGLSAFEQIEAIKKGSVKIWWIAATNPLVSMPNLNFVKKALLKCPLIILNESYEQSESIKYAHLVLPAAQWSEKDGVMTNSERRVTLCPSFRESNKNSKPDWQIFAELGQKIGYFKQFEYESSSEVYDEFLKTTTKRLCDMSGLSYQLLKNHGPQQWPYPKGSVPSTSSKRLYEDGYFPTETGKANFCIDDPIGLAEPPSDEFPLILTIGRYLSQWHTMTRTSKVQKLTKKNPEPLLEINSKDALSLKIKNEEIVKIKSKRGEVQAKVQITDKIKAGTVFLPMHWGFSQKNMCEVNSLMHEKSCPISKQPELKACSVIIIP
>AG-347-M23_2667709171
NFTKSQCPYCGVGCGLKMKPR----SSFSDDK-----WLVSGDRDSPSTQGKLCVKGATVCETLKDGRLKEPLYRENLNEEFKEISWDESYEILKENILSSIKNYG-PDSIAMYGSGQFHTEDYYVAQKLLKGAIGTNNFDANSRLCMSSAVAGYNRSFGSDGPPCCYEDIDHCSLILLIGTNTAECHPVLFDRIKKRKRNVNDNLKVIVIDPRETETSSIADFYLQISSGTDLFLFIGIANYLYKNQLTDENFIDKSTESYFDFVKHIQKWDLKKISEICNISEKTIIDIAKLWGESKNVLSLWSMGLNQRQEGTAAVNGLINLHLMTGQIGKEGSGPFSLTGQPNAMGGREAGGLSHLLPGYRFVKNKIDRNEIEKIWGFPEGKISAKQGLSAFEQIEAIKKGSVKIWWIAATNPLVSMPNLNFVKKALLKCPLIILNESYEQSESIKYAHLVLPAAQWSEKDGVMTNSERRVTLCPSFRESNKNTKPDWQIFAELGQKIGYFKQFEYESSSEVYDEFLKTTTNRLCDMSGLSYQLLKNHGPQQWPYPKGSVPSTSSKRLYEDGYFPTETGKANFCIDDPIGLAEPPSDEYPLILTIGRYLSQWHTMTRTSKVQKLTKKNPEPFLEINSKDALSLKIKNDEIVKIKSKRGEVQAKVQITDKIKAGTVFLPMHWGFSQKNMCEVNSLMHEKSCPISKQPELKACSVIIVP
>AG-347-O22_2667713785
NFTKSQCPYCGVGCGLKMKPK----SSVSDDK-----WLVSGDRDSPSTQGKLCVKGATVCETLKDGRLKEPLYRENLNEEFKEISWDESYEILKENILSSIKNYG-PDSIAMYGSGQFHTEDYYVAQKLLKGAIGTNNFDANSRLCMSSAVAGYNRSFGSDGPPCCYEDIDHCSLILLIGTNTAECHPVLFDRIKKRKRNVNDNLKVIVIDPRETETSSIADFYLQISSGTDLFLFIGIANYLYKNQLTDQNFIDNSTESYFDFVKHIQKWDLKKISEICNISEKTITDIAKLFGESKNVLSLWSMGLNQRQEGTAAVNGLINLHLMTGQIGKKGSGPFSLTGQPNAMGGREAGGLSHLLPGYRFVKNKIDRNEIEKIWGFPEGKISAKQGLSAFEQIEAIKKGSVKIWWIAATNPLVSMPNLNFVKKALLKCPLIILNESYEQSESIKYAHLVLPAAQWSEKDGVMTNSERRVTLCPSFRESNKNSKPDWQIFAELGQKIGYFKQFEYESSSEVYDEFLKTTTKRLCDMSGLSYQLLKNHGPQQWPYPKGSVPSTSSKRLYEDGYFPTETGKANFCIDDPIGLAEPPSDEYPLILTIGRYLSQWHTMTRTSKVQKLTKNNPEPLLEINSKDALSLKIKNDEIVKIKSKRGEVQAKVQITDKIKAGTVFLPMHWGFSQKNMCEVNSLMHEKSCPISKQPELKACSVIIVP
>AG-355-A02_2667762081
NFTKSQCPYCGVGCGLKMKPK----SSVSDDK-----WLVSGDRDSPSTQGKLCVKGATVCETLKDGRLKEPLYRENLNQEFKEISWDESYEILKENILSSIKNYG-PDSIAMYGSGQFHTEDYYLAQKLLKGAIGTNNFDANSRLCMSSAVAGYNRSFGSDGPPCCYEDIDHCALILLIGTNTAECHPVLFDRIKKRKRNVN----------------------------------------------------------------------------------------------------------------------------------------------------------------------------------------------------------------------------------------------------------------------------------------------------------------------------------------------------------------------------------------------------------------------------------------------------------------------------------------------------------------------------
>AG-355-A18_2717250315
NFTKSQCPYCGVGCGLKMKPK----SSVSDDK-----WLVSGDRDSPSTQGKLCVKGATVCETLKDGRLKEPLYRENLNEEFKEISWDESYEILKENILSSIKNYG-PDSIAMYGSGQFHTEDYYVAQKLLKGAIGTNNFDANSRLCMSSAVAGYNRSFGSDGPPCCYEDIDHCSLILLIGTNTAECHPVLFDRIKKRKRNVNDNLKVIVIDPRETETSSIADFYLQISSGTDLFLFIGIANYLYKNQLTDQNFIDKSTESYFDFVKHIQKWDLKKISEICNISEKTIIDIAKLWGESKNVLSLWSMGLNQRQEGTAAVNGLINLHLMTGQIGKEGSGPFSLTGQPNAMGGREAGGLSHLLPGYRFVKNKIDRNEIEKIWGFPEGKISAKQGLSAFEQIEAIKKGSVKIWWIAATNPLVSMPNLNFVKKALLKCPLIILNESYEQSESIKYAHLVLPAAQWSEKDGVMTNSERRVTLCPSFRESNKNSKPDWQIFAELGQKIGYLKQFEYESSSEVYDEFLKTTTKRLCDMSGLSYQLLKNHGPQQWPYPKGSVPSTSSKRLYEDGYFPTETGKANFCIDDPIGLAEPPSDEYPLILTIGRYLSQWHTMTRTSKVQKLTKKNPEPLLEINSKDALSLKIKNDEIVKIKSKRGEVKAKVQITDKIKVGTVFLPMHWGFSQKNMCEVNSLMHEKSCPISKQPELKACSVIIVP
>AG-355-B23_2667766212
NFTKSQCPYCGVGCGLKMKPK----SSASDDK-----WLVSGDRDSPSTKGKLCVKGATVCETLKNGRLKEPLYRENLNEEFKEISWDESYEILKENILSSIKNYG-PDSIAMYGSGQFHTEDYYVAQKLLKGAIGTNNFDANSRLCMSSAVAGYNRSFGSDGPPCCYEDIDHCSLILLIGTNTAECHPVLFDRIKKRKRNVNDNLKVIVIDPRETETSSIADFYLQISSGTDLFLFIGIANYLYKNQLTDQNFIDKSTESYFDFVKHIQKWDLKKISEICNISEKTIIDIAKLWGESTNVLSLWSMGLNQRQEGTAAVNGLINLHLMTGQIGKEGSGPFSLTGQPNAMGGREAGGLSHLLPGYRFVKNKIDRNEIEKIWGFPEGKISAKQGLSAFEQIEAIKKGSVKIWWIAATNPLVSMPNLNFVKKALLKCPLIILNESYEQSESIKYAHLVLPAAQWSEKDGVMTNSERRVTLCPSFRESNKNSKPDWQIFAELGQKIGYFKQFEYESSSEVYDEFLKTTTKRLCDMSGLSYQLLKNHGPQQWPYPKGSVPSTSSKRLYEDGFFPTETGKANFCIDDPIGLAEPPSDEFPLILTIGRYLSQWHTMTRTSKVQKLTKKNPEPLLEINSKDALSLKIKNDEIVKIKSKRGEVQAKVQITDKIKAGTVFLPMHWGFSQKNMCEVNSLMHEKSCPISKQPELKACSVIIVP
>AG-355-G23_2667767457
NFTKSQCPYCGVGCGLKMKPK----SLVSDDK-----WLVSGDRNSPSTQGKLCVKGATVCETLKDGRLKEPLYRKNLNEEFKEISWDESYEILKENILSSIKNYG-PDSIAMYGSGQFHTEDYYVAQKLLKGAIGTNNFDANSRLCMSSAVAGYNRSFGSDGPPCCYEDIDHCSLILLIGTNTAECHPVLFDRIKKRKRNVNDNLKVIVIDPRETETSSIADFYLQISSGTDLFLFIGIANYLYKNQLTDENFIDKSTESYFDFVKHIQKWDLKKISEICNISEKIIIDIAKLWGESKNVLSLWSMGLNQRQEGTAAVNGLINLHLMTGQIGKEGSGPFSLTGQPNAMGGREAGGLSHLLPGYRFVKNKIDRNEIEKIWGFPEGKISAKQGLSAFEQIEAIKKGSVKIWWIAATNPLVSMPNLNFVKKALLKCPLIILNESYEQSESIKYAHLVLPAAQWSEKDGVMTNSERRVTLCPSFRESNKNSKPDWQIFAELGQKIGYFKQFEYESSSEVYDEFLKTTTNRLCDMSGLSYQLLKNHGPQQWPYPKGSVPSTSSKRLYEDGYFPTETGKANFCIDDPIGLAEPPSDEYPLILTIGRYLSQWHTMTRTSKVQKLTKKNPEPFLEINSKDALSLKIKNDEIVKIKSKRGEVQAKVQISDKIKAGTVFLPMHWGFSQKNMCEVNSLMHEKSCPISKQPELKACSVIIVP
>AG-355-I20_2667772061
NFTKSQCPYCGVGCGLKMKPK----SSVSDDK-----WLVSGDRDSPSTQGKLCVKGATVCETLKDGRLKEPLYRENLNEEFKEISWDESYEILKENILSSIKNYG-PDSIAMYGSGQFHTEDYYVAQKLLKGAIGTNNFDANSRLCMSSAVAGYNRSFGSDGPPCCYEDIDHCSLILLIGTNTAECHPVLFDRIKKRKRNVNDNLKVIVIDPRETETSSIADFYLQISSGTD----------------------------------------------------------------------------------------------------------------------------------------------------------------------------------------------------------------------------------------------------------------------------------------------------------------------------------------------------------------------------------------------------------------------------------------------------------------------------------------------
>AG-355-J09_2667774992
NFTKSQCPYCGVGCGLKMKPK----SSVSDDK-----WLVSGDRDSPSTQGKLCVKGATVCETLKDGRLKEPLYRENLNEEFKEISWDESYEILKENILSSIKNYG-PDSIAMYGSGQFHTEDYYVAQKLLKGAIGTNNFDANSRLCMSSAVAGYNRSFGSDGPPCCYEDIDHCSLILLIGTNTAECHPVLFDRIKKRKRNINDNLKVIVIDPRETETSSIADFYLQISSGTDLFLFIGIANYLYKNQLTDQNFIDKSTESYFDFVKHIQKWDLKKISEICNISEKTIIDIAKLWGGSKNVLSLWSMGLNQRQEGTAAVNGLINLHLMTGQIGKEGSGPFSLTGQPNAMGGREAGGLSHLLPGYRFVKNKIDRNEIEKIWGFPQGKISAKQGLSAFEQIEAIKKGSVKIWWIAATNPLVSMPNLNVVKKALLKCPLIILNESYEQSESIKYAHLVLPAAQWSEKDGVMTNSERRVTLCPSFRESNKNSKPDWQIFAELGQKIGYFKQFEYESSSEVYDEFLKTTTKRLCDMSGLSYQLLKNHGPQQWPYPKGSVPSTSSKRLYEDGYFPTETGKANFCIDDPIGLAEPPSNEYPLILTIGRYLSQWHTMTRTSKVQKLTKKNPEPLLEINSKDALSLKIKNDEIVKIKSKRGEVQAKVQITDKIKAGTVFLPMHWGFSQKNKCEVNSLMHEKSCPISKQPELKACSVIIVP
>AG-355-J17_2717251159
NFTKSQCPYCGVGCGLKMKPK----SSVSDDK-----WLVSGDRDSPSTQGKLCVKGATVCETLKDGRLKEPLYRENLNEEFKEISWDESYEILKENILSSIKNYG-PDSIAMYGSGQFHTEDYYVAQKLLKGAIGTNNFDANSRLCMSSAVAGYNRSFGSDGPPCCYEDIEHCSLILLIGTNTAECHPVLFDRIKKRKRNVNDNLKVIVIDPRETETSSIADFYLQISSGTDLFLFIGIANYLYKNQLTDQNFIDKSTESYFDFVKHIQKWDLKKISEICNISEKTIIDIAKLWGKSKNVLSLWSMGLNQRQEGTAAVNGLINLHLMTGQIGKEGSGPFSLTGQPNAMGGREAGGLSHLLPGYRFVKNKIDRNEIEKIWGFPEGKISAKQGLSAFEQIEAIKKGSVKIWWIAATNPLVSMPNLNFVKKALLKCPLIILNESYEQSESIKYAHLVLPAAQWSEKDGVMTNSERRVTLCPSFRESNKNSKPDWQIFAELGQKIGYLKQFEYESSSEVYDEFLKTTTKRLCDMSGLSYQLLKNHGPQQWPYPKGSVPSTSSKRLYEDGYFPTETGKANFCIDDPIGLAEPPSDEYPLILTIGRYLSQWHTMTRTSKVQKLTKKNPEPLLEINSKDALSLKIKNDEIVKIKSKRGEVQAKVQITDKIKVGTVFLPMHWGFSQKNMCEVNSLMHEKSCPISKQPELKACSVIIVP
>AG-355-K10_2717254122
NFTKSQCPYCGVGCGLKMKPK----SSASEDK-----WLVSGDRDSPSTQGKLCVKGATVCETLKDGRLKEPLYRENLNEEFKEISWDESYEILKENILSSIKNYG-PDSIAMYGSGQFHTEDYYVAQKLLKGAIGTNNFDANSRLCMSSAVAGYNRSFGSDGPPCCYEDIDHCSLILLIGTNTAECHPVLFDRIKKRKRYVNDDLKVIVIDPRETETSSIADFYLQISSGTDLFLFIGIANYLYKNQLTDQNFIDKSTENYFDFVKHIQKWDLKKISEICNISEKTIIEIAKLWGESKNVLSLWSMGLNQRQEGTAAVNGLINLHLMTGQIGKEGSGPFSLTGQPNAMGGREAGGLSHLLPGYRFVKNKIDRNEIEKIWGFPEGKISAKQGLSAFEQIEAIKKGSVKIWWIAATNPLVSMPNLNFVKKALLKCPLIILNESYEQSESIKYAHLVLPAAQWSEKDGVMTNSERRVTLCPSFRESNKNSKPDWQIFAELGQKIGYFKQFEYESSSEVYDEFLKTTTKRLCDMSGLSYQLLKNHGPQQWPYPKGSVPSTSSKRLYEDGYFPTETGKANFCIDDPIGLAEPPSDEFPLILTIGRYLSQWHTMTRTSKVQKLTKKNPEPLLEINSKDALSLKIKNDEIVKIKSKRGEVQAKVQITDKIKAGTVFLPMHWGFSQKNMCEVNSLMHEKSCPISKQPELKACSVIIVP
>AG-355-N18_2667863278
NFTKSQCPYCGVGCGLKMKPK----SSVSDDK-----WLVSGDRDSPSTQGKLCVKGATVCETLKDGRLKEPLYRENLNEEFKEISWDESYEILKENILSSIKNYG-PDSIAMYGSGQFHTEDYYVAQKLLKGAIGTNNFDANSRLCMSSAVAGYNRSFGSDGPPCCYEDIEHCSLILLIGTNTAECHPVLFDRIKKRKRNVNDNLKVIVIDPRETETSSIADFYLQISSGTDLFLFIGIANYLYKNQLTDQNFIDKSTESYFDFVKHIQKWDLKKISEICNISEKTIIDIAKLWGKSKNVLSLWSMGLNQRQEGTAAVNGLINLHLMTGQIGKEGSGPFSLTGQPNAMGGREAGGLSHLLPGYRFVKNKIDRNEIEKIWGFPEGKISAKQGLSAFEQIEAIKKGSVKIWWIAATNPLVSMPNLNFVKKALLKCPLIILNESYEQSESIKYAHLVLPAAQWSEKDGVMTNSERRVTLCPSFRESNKNSKPDWQIFAELGQKIGYLKQFEYESSSEVYDEFLKTTTKRLCDMSGLSYQLLKNHGPQQWPYPKGSVPSTSSKRLYEDGYFPTETGKANFCIDDPIGLAEPPSDEYPLILTIGRYLSQWHTMTRTSKVQKLTKKNPEPLLEINSKDALSLKIKNDEIVKIKSKRGEVQAKVQITDKIKVGTVFLPMHWGFSQKNMCEVNSLMHEKSCPISKQPELKACSVIIVP
>AG-355-O19_2717255025
NFTKSQCPYCGVGCGLKMKPK----SSVSDDK-----WLVSGDRDSPSTQGKLCVKGATVCETLKDGRLKKPLYRENCNEEFKEISWDESYEILKENILSSIKNYG-PDSIAMYGSGQFHTEDYYVAQKLLKGAIGTNNFDANSRLCMSSAVAGYNRSFGSDGPPCCYEDIDYCSLILLIGTNTAECHPVLFDRIKKRKRNINDNLKVIVIDPRETETSSIADFYLQISSGTDLFLFIGIANYLYKNQLTDQNFIDKSTERYFDFVKHIQKWDLKKISEICNISEKTIIDIAKLWGKSKNVLSLWSMGLNQRQEGTAAVNGLINLHLMTGQIGKEGSGPFSLTGQPNAMGGREAGGLSHLLPGYRFVKNKIDRNEIEKIWGFPEGKISAKQGLSAFEQIEAIKKGSVKIWWIAATNPLVSMPNLNFVKKALLKCPLIILNESYEQSESIKYAHLVLPAAQWSEKDGVMTNSERRVTLCPSFRESNKNSKPDWQIFAELGQKIGYFKQFEYASSSEVYDEFLKTTTKRLCDMSGLSYQLLKNHGPQQWPYPKGSVPSTSSKRLYEDGYFPTETGKANFCIDDPIGLAEPPSDEYPLILTIGRYLSQWHTMTRTSKVQKLTKKNPEPLLEINSKDALSLKIKNDEIVKIKSKRGEVQAKVQITDKIKVGTVFLPMHWGFSQKNMCEVNSLMHEKSCPISKQPELKACSVIIVP
>AG-363-B18_2667885925
NFTKSQCPYCGVGCGLKMRPK----SSVSDDK-----WLVSGDRDSPSTHGKLCVKGATVCETLKDGRLKEPLYRENLNEEFKEISWDESYEILKENILSSIKNYG-PDSIAMYGSGQFHTEDYYVAQKLLKGAIGTNNFDANSRLCMSSAVAGYNRSFGSDGPPCCYEDIDHCSLILLIGTNTAECHPVLFDRIKKRKRNVNDNLKVIVIDPRETETSSIADFYLQISSGTDLFLFIGIANYLYKNQLTDQNFIEKSTENYFHFVKHIQKWNLKKISEICNISEQTIIDIAKLWGKSKNVLSLWSMGLNQRQEGTAAVNGLINLHLMTGQIGKEGSGPFSLTGQPNAMGGREAGGLSHLLPGYRFVKNKIDRNEIEKIWGFPKGKISAKQGLSAFEQIEAIKKGTVKIWWIAATNPLVSMPNLNFVKEALSKCPLIILNESYEQSESIKYAHLVLPAAQWSEKDGVMTNSERRVTLCPSFRESNKNSKPDWQIFAELGQKIGYLKQFEYESSSDVYDEFLKTTTKRLCDMSGLSYQLLKNHGPQQWPYPKGSLPSTSSKRLYEDGYFPTETGKANFCIDDPIGLAEPPSDEYPLILTIGRYLSQWHTMTRTSKVQKLTKKNPEPLLEINSKDALSLKIKNDEIVKIKSKRGEVQAKVQITDKIKEGTVFLPMHWGFSQKNMCEVNSLMHEKSCPISKQPELKACSVIIIP
>AG-363-M20_2667903821
NLT-TQCPYCGVGCGLEMQPPAEIGKAVRRDADGYPMWRSRGDRNHPSNLGQICIKGATVGETLSPGRLKQPLYRDNLNDQYQPISWNEATDKIVSQIKQSLIKKG-PNSIAMYGSGQFHTEDYYIAQKLLKGALGTNNFDANSRLCMSSAVAGYNLSLGSDGPPCCYEDLDHYTVAFLIGTNTAECHPVLFQRLLKRKKQHQDKVKIIVIDPRLTDTAKAADIYLPIAPGSDLALLYGIANLVLKKNGQNAEFIKNHTDKYSEFLAIIKNWTPRKVARFCGIPEKKLEEVANMFNHRERVLSLWSMGVNQRREGTAVVGGLINLHLLTGQIGKEGAGPFSLTGQPNAMGGREAGGLSHLLPGYRNVANKTHRQVVENHWDFPAGSISEEPGLNAWQQIEAMEKGEIDLWWVAATNPLVSMPDLNRVKAAIKNCSLVVLSEAYEDTETSHYAHLLLPAAQWSEKAGVMTNSERRITYCPAFRPCFGQSRPDWEIFAEVGQKLGFIDQFTYDSSSEVYSEFTALTSGRLCDSSGLNHELLTSVGPQQWPFSKGSNPTKKAKRLYENKRFETPNGRAQFYTKQPLGIAEPPCDMYPLVLTVGRYLGQWHTMTRTGKVNRLNKMHPEPLLEIHPMDAKNMNIKDGELSALNSRRGHLTVRVKETDRIRRGTVFLPMHWGFTQTNHCETNNLMHEQSCPISKQPELKASAVIVAP
>AG-402-A04_2717265091
NFTKSQCPYCGVGCGLKMKPK----SSVSDDK-----WLVSGDRDSPSTQGKLCVKGATVCETLKDGRLKEPLYRENLNEEFKEISWDESYDILKENILSSIKNYG-PDSIAMYGSGQFHTEDYYVAQKLLKGAIGTNNFDANSRLCMSSAVAGYNRSFGSDGPPCCYEDIDHCSLILLIGTNTAECHPVLFDRIKKRKRNVNDNLKVIVIDPRETETSSIADFYLQISSGTDLFLLIGIANYLYKNQLTDQNFIDKSTESYFDFVKHIQKWDLKKISEICNISEKTIIDIAKLWGESKNVLSLWSMGLNQRQEGTAAVNGLINLHLMTGQIGKEGSGPFSLTGQPNAMGGREAGGLSHLLPGYRFVKNKIDRNEIEKIWGFPEGKISAKQGLSAFEQIEAIKKGSVKIWWIAATNPLVSMPNLNFVKKALLKCPLIILNESYEQSESIKYAHLVLPAAQWSEKDGVMTNSERRVTLCPSFRDSNKNSKPDWQIFAELGQKIGYFKQFEYESSSEVYDEFLKTTTKRLCDMSGLSYQLLKNHGPQQWPYPKGSVPSTSSKRLYEDGYFPTETGKANFCIDDPIGLAEPPSDEYPLILTIGRYLSQWHTMTRTSKVQKLTKKNPEPLLEINSKDALSLKIKNDEIVKIKSKRGEVQAKVQITDKIKVGTVFLPMHWGFSQKNMCEVNSLMHEKSCPISKQPELKACSVIIVP
>AG-402-A08_2717267282
NLT-TQCPYCGVGCGLEMQPPAEVGKAVRRDAGGYPMWRSRGDRNHPSNLGQICIKGATVGETLSPGRLKQPLYRDNFNDKYQPISWNEATDKIVSQIKKSLIKKG-PNSIAMYGSGQFHTEDYYIAQKLLKGALGTNNFDANSRLCMSSAVAGYNLSLGSDGPPCCYEDLDHYTVAFLIGTNTAECHPVLFQRLLKRKKQHQDKVKIIVIDPRLTDTAKAADIYLPIAPGSDLALLYGIANLVLKKNGQNAEFIKNHTDKYSEFLAIIKNWTPRKVARFCGIPEKKLEEVANLFNHRERILSLWSMGVNQRREGTAVVGGLINLHLLTGQIGKEGAGPFSLTGQPNAMGGREAGGLSHLLPGYRNVANKKDRQVVENHWDFPAGSISEEPGLNAWQQIEAMEKGEIDLWWVAATNPLVSMPDLNRVKAAIKNCSLVVLSEAYEDTETSHYAHLLLPAAQWSEKAGVMTNSERRITYCPAFRPCFGQSRPDWEIFAEVGQKLGFIDQFTYDSSSEVYSEFTALTSGRLCDSSGLNHELLTSVGPQQWPFSKGSNPTKKAKRLYENKRFETANGRAQFYTKQPLGIAEPPCDMYPLVLTVGRYLGQWHTMTRTGKVNRLNKMHPEPLLEIHPMDAKNMNIKDGELSALNSRRGHLTVRVKETDRIRRGTVFLPMHWGFTQTNQCETNNLMHEQSCPVSKQPELKASAVIVAP
>AG-402-B03_2717269549
NLT-TQCPYCGVGCGLEMQPPAEIGKAVRRDADGYPMWRSRGDRNHPSNLGQICIKGATVGESLSPGRLKQPLYRDNLNDKYQPISWNEATDKIVSQIKKSLIKKG-PNSIAMYGSGQFHTEDYYIAQKLLKGALGTNNFDANSRLCMSSAVAGYNLSLGSDGPPCCYEDLDHYTVAFLIGTNTAECHPVLFQRLLKRKKQHQDKVKIIVIDPRLTDTAKAADIYLPIAPGSDLALLYGIANLVLKKNGQNEEFIKNHTDKYSEFLAIIKNWTPRKVARFCGIPEKKLEEVANMFNHRERVLSLWSMGVNQRREGTAVVGGLINLHLLTGQIGKEGAGPFSLTGQPNAMGGREAGGLSHLLPGYRNVANKKHRQVVENHWDFPAGSISEEPGLNAWQQIEAMEKGEIDLWWVAATNPLVSMPDLNRVKAAIKNCSLVVLSEAYEDTETSHYAHLLLPAAQWSEKAGVMTNSERRITFCPAFRPCFGQSRPDWEIFAEVGQKLGFIDQFTYDSSSEVYSEFTALTSGRLCDSSGLNHELLTSVGPQQWPFPKGSNPTKKAKRLYENKRFETPNGRAQFYTKQPLGIAEPPCDMYPLVLTVGRYLGQWHTMTRTGKVNRLNKMHPEPLLEIHPMDAKNMNIKDGELSALNSRRGHLTVRVKETDRIRRGTVFLPMHWGFTQTNHCETNNLMHEQSCPISKQPELKASAVIVAP
>AG-402-B05_2717271154
NLT-TQCPYCGVGCGLEMQPPAEIGKAVRRDADGYPMWRSRGDRNHPSNLGQICIKGATVGESLSPGRLKQPLYRDNLNDKYQPISWNEATDKIVSQIKKSLIKKG-PNSIAMYGSGQFHTEDYYIAQKLLKGALGTNNFDANSRLCMSSAVAGYNLSLGSDGPPCCYEDLDHYTVAFLIGTNTAECHPVLFQRLLKRKKQYQDKVKIIVIDPRLTDTAKAADIYLPIAPGSDLALLYGIANLVLKKNGQNAEFIKNHTDKYSEFLAIIKNWTPRKVARFCGIPEKKLEEVANMFNHRERVLSLWSMGVNQRREGTAVVGGLINLHLLTGQIGKEGAGPFSLTGQPNAMGGREAGGLSHLLPGYRNVANKKHRQVVENHWDFPAGSISEEPGLNAWQQIEAMEKGEIDLWWVAATNPLVSMPDLNRVKAAIKNCSLVVLSEAYEETETSHYAHLLLPAAQWSEKAGVMTNSERRITYCPAFRPCFGQSRPDWEIFAEVGQKLGFIDQFTYDSSSEVYSEFTALTSGRLCDSSGLNHELLTSVGPQQWPFSKGSNPTKKAKRLYENKKFETPNGRAQFYTKQPLGIAEPPCDMYPLVLTVGRYLGQWHTMTRTGKVNRLKKMHPEPLLEIHPMDAKNMNIKNGELSAVNSRRGHLTVRVKETDRIRRGTVFLPMHWGFTQTNHCETNNLMHEQSCPISNQPELKASAVIVAP
>AG-402-B19_2717659493
NLT-TQCPYCGVGCGLEMQPPAEIGKAVRRDADGYPMWRSRGNRNHPSNLGQICIKGATVGETLSPGRLIQPLFRKNFNDKYQPISWNEATDKIVSQIKKSLIKKG-PNSIAMYGSGQFHTEDYYIAQKLLKGALGTNNFDANSRLCMSSAVAGYNLSFGSDGPPCCYEDLDHYTVAFLIGTNTAECHPVLFQRLLKRKKQHRDKVKIIVIDPRLTDTAKAADIYLPIAPGSDLALLYGIAHLVLKKNGQNTEFIEHHTDKYSEFLEIIKNWTPRKVARFCGIPEKKLEEVANMFNHHERVLSLWSMGVNQRREGTAVVGGLINLHLLTGQIGKEGAGPFSLTGQPNAMGGREAGGLSHLLPGYRNISNTEHRQVVENHWDFPAGSISEEPGLNAWQQIEAMEKGEIDLWWVAATNPLVSMPDLNRVKAAIKNCSLVVLSEAYINTETSHYAHLLLPAAQWSEKAGVMTNSERRITYCPAFRPCFGQSRADWEIFAEVGQKLGFIDQFTYNSASEVYSEFTALTSGRLCDSSGLNHELLKSIGPQQWPFPRESNPTKKAKRLYEDKKFATPNGRAQFYTKEPLGIAEPPCDMYPLVLTVGRYLGQWHTMTRTGKVNRLNKMHPEPLLEIHPMDAKDMNIKDGELSALNSRRGHLTVRVKETDRIRRGTVFLPMHWGFTQANHCETNNLMHEQACPVSKQPELKASAVIVAP
>AG-402-C09_2717274173
NLT-TQCPYCGVGCGLEMQPPAEIGKAVRRDADGYPMWRSRGDRNHPSNLGQICIKGATVGETLSPGRLKQPLYRDNLNDKYQPISWNEATDKIVSQIKKSLIKKG-PNSIAMYGSGQFHTEDYYIAQKLLKGALGTNNFDANSRLCMSSAVAGYNLSLGSDGPPCCYEDLDHYTVAFLIGTNTAECHPVLFQRLLKRKKQHQDKVKIIVIDPRLTDTAKAADIYLPIAPGSDLALLYGIANLVLKKNGQNAEFIKNHTDKYSEFLAIIQNWTPKKVARFCGIPEKKLEEVANMFNHRERVLSLWSMGVNQRREGTAVVGGLINLHLLTGQIGKEGAGPFSLTGQPNAMGGREAGGLSHLLPGYRNVANKKHRQVVENHWDFPAGSISEEPGLNAWQQIEAMEKGEIDLWWVAATNPLVSMPDLNRVKAAIKNCSLVVLSEAYEDTETSHYAHLLLPAAQWSEKAGVMTNSERRITYCPAFRPCFGQSRPDWEIFAEVGQKLGFIDQFTYDSSSEVYSEFTALTSGRLCDSSGLNHELLTSVGPQQWPFSKGSNPTKKAKRLYENKRFETPNGRAQFYTKQPLGIAEPPCDMYPLVLTVGRYLGQWHTMTRTGKVNRLNKMHPEPLLEIHPMDAKNMNIKDGELSALNSRRGHLTVRVKETDRIRRGTVFLPMHWGFTQTNHCETNNLMHEQSCPISKQPELKASAVIVAP
>AG-402-E17_2717277026
NLT-TQCPYCGVGCGLEMQPPAEIGKAVRRDADGYPMWRSRGNRNHPSNLGQICIKGATVGETLSPGRLIQPLYRDNFNDKYQPISWNEATDKIVSQIKKSLIKKG-PNSIAMYGSGQFHTEDYYIAQKLLKGALGTNNFDANSRLCMSSAVAGYNLSFGSDGPPCCYEDLDHYTVAFLIGTNTAECHPVLFQRLLKRKKQHRDKVKIIVIDPRLTDTAKAADIYLPIAPGSDLALLYGIAHLVLKKNGQNTEFIENHTDKYSEFLEIIKNWTPRKVARFCGIPEKKLEEVANMFNHHERVLSLWSMGVNQRREGTAVVGGLINLHLLTGQIGKEGAGPFSLTGQPNAMGGREAGGLSHLLPGYRNISNTEHRQVVENHWDFPAGSISEEPGLNAWQQIEAMEKGEIDLWWVAATNPLVSMPDLNRVKAAIKNCSLVVLSEAYINTETSHYAHLLLPAAQWSEKAGVMTNSERRITYCPAFRPCFGQSRADWEIFAEVGQKLGFVDQFTYNSASEVYSEFTALTSGRLCDSSGLNHELLKSIGPQQWPFPRESNPTKKAKRLYEDKKFATPNGRAQFYTKEPLGIAEPPCDMYPLVLTVGRYLGQWHTMTRTGKVNRLNKMHPEPLLEIHPMDAKDMNIKDGELSALNSRRGHLTVRVKETDRIRRGTVFLPMHWGFTQANHCETNNLMHEQACPVSKQPELKASAVIVAP
>AG-402-F05_2717279705
NFTKSQCPYCGVGCGLKMKPK----SSVSDDK-----WLVSGDRDSPSTQGKLCVKGATVCETLKDGRLKEPLYRENLNEEFKEISWDESYEILKENILSSIKNYG-PDSIAMYGSGQFHTEDYYVAQKLLKGAIGTNNFDANSRLCMSSAVAGYNRSFGSDGPPCCYEDIDHCSLILLIGTNTAECHPVLFDRIKKRKRNVNDNLKVIVIDPRETETSSIADFYLQISSGTDLFLFIGIANYLYKNQLTDQIFIDKSTESYFDFVKHIQKWDLKKISEICNISEKTIIDIAKLWGESKNVLSLWSMGLNQRQEGTAAVNGLINLHLMTGQIGKEGSGPFSLTGQPNAMGGREAGGLSHLLPGYRFVKNKIDRNEIEKIWGFPEGKISAKQGLSAFEQIEAIKKGSVKIWWIAATNPLVSMPNLNFVKKALLKCPLIILNESYEQSESIKYAHLVLPAAQWSEKDGVMTNSERRVTLCPSFRESNKNSKPDWQIFAELGQKIGYFKQFEYESSSEVYDEFLKTTTKRLCDMSGLSYQLLNNHGPQQWPYPKGSVPSTSSKRLYEDGYFPTETGKANFCIDDPIGLAEPPSDEYPLILTIGRYLSQWHTMTRTSKVQKLTKKNPEPLLEINSKDALSLKIKNDEIVKIKSKRGEVQAKVLITDKIKAGTVFLPMHWGFNQKNMCEVNSLMHEKSCPISKQPELKACSVIIVP
>AG-402-G06_2717152491
NLT-TQCPYCGVGCGLEMQPPAEVGKAVRRDADGYPMWRSRGDRNHPSSLGQICIKGATVGETLSPGRLNQPLYRDNFNDKYQPISWNEATDKIVSQIKKSLIQKG-PNSIAMYGSGQFHTEDYYIAQKLLKGALGTNNFDANSRLCMSSAVAGYNLSLGSDGPPCCYEDLDHYTVAFLIGTNTAECHPVLFQRLLKRKKQHRDKVKIIVIDPRLTDTAKAADIYLPIAPGSDLALLYGIAHLVLKKNGQNTEFIENHTDQYSEFLEIVKNWTPRKVARFCGIPEKKLEEVANVFNHHERVLSLWSMGVNQRREGTAVVGGLINLHLLTGQIGKEGAGPFSLTGQPNAMGGREAGGLSHLLPGYRHVASKQHRQVVENHWDFPAGSISKEPGLNTWQQIEAMEKGEIDLWWVAATNPLVSMPDLNRVKAAIKNCSLVVLSEAYRNTETSHYAHLLLPAAQWSEKAGVMTNSERRITYCPAFRPCFGQSRPDWEIFAEVGQKLGFIDQFTYGSSSEVYSEFTALTHGRFCDSSGLNHELLKSIGPQQWPFPKGSNPTKEAKRLYEDKRFATPNGRAQFYTKQPMGIAEPPCDMYPLVLTVGRYLGQWHTMTRTGKVNRLNKMHPEPLLEIHPMDAKDMNIKDGELSALNSRRGHLTVRVKETDRIRRGTVFLPMHWGFTQTNYCETNNLMHEQSCPVSKQPELKASAVIVAP
>AG-402-G08_2717280589
NLT-SQCPYCGVGCGLEMQPPAESGKAVRRDADGYPMWRSRGDRNHPSNLGQICIKGATVGETLSPGRLNQPLYRDNLNDKYQSISWNEATDKIVSQIKKSLIKKG-PNSIAMYGSGQFHTEDYYIAQKLLKGALGTNNFDANSRLCMSSAVAGYNLSLGSDGPPCCYEDLDHYTVAFLIGTNTAECHPVLFQRLLKRKKQHPDKVKIIVIDPRLTDTAKAADIYLPVAPGSDLALLYGIAHLVLKKNGQNTEFIENHTDKYSEFLEITRNWTPQKVARFCGIPEKKLEEVANMFNQHERVLSLWSMGVNQRREGTAVVGGLINLHLLTGQIGKEGAGPFSLTGQPNAMGGREAGGLSHLLPGYRNISNTEHRKVVENHWDFPAGSISEKPGLNAWQQIEAMEKGEIDLWWVAATNPLVSMPDLNRVKAAIKNCSLVVLSEAYTNTETSHYAHLLLPAAQWSEKAGVMTNSERRITYCPAFRPCFGQSRPDWEIFAEVGQKLGFIDQFTYDSSSEVYSEFTALTSGRLCDSSGLNHELLKSIGPQQWPFPRESNPTKEAKRLYEDKRFATPNGRAQFYTKQPLGIAEPPCDMYPLVLTVGRYLGQWHTMTRTGKVNRLKKMHPEPLLEIHPMDAKDMNIKDGELSALNSRRGYLTVRVKETGRIRRGTVFLPMHWGFTQTNHCETNNLMHEQSCPISKQPELKASAVIVAP
>AG-402-G19_2717663530
NLT-TQCPYCGVGCGLEMQAPAEIGKAVRRDADGYPMWRSRGDRNHPSNLGQICIKGATVGETLSPGRLKQPLYRDNLNDKYQPISWSEATDKIVSQIKKSLIKKG-PNSIAMYGSGQFHTEDYYIAQKLLKGALGTNNFDANSRLCMSSAVAGYNLSLGSDGPPCCYEDLDHYTVAFLIGTNTAECHPVLFQRLLKRKKQHQDKVKIIVIDPRLTDTAKAADIYLPIAPGSDLALLYGIANLVLKKNGQNAEFIKNHTDKYSEFLAIIKNWTPRKVARFCGIPEKKLEEVANMFNHRERVLSLWSMGVNQRREGTAVVGGLINLHLLTGQIGKEGAGPFSLTGQPNAMGGREAGGLSHLLPGYRNVANKKHRQVVENHWDFPAGSISEEPGLNAWQQIEAMEKGEIDLWWVAATNPLVSMPDLNRVKAAIKNCSLVVLSEAYEDTETSHYAHLLLPAAQWSEKAGVMTNSERRITFCPAFRPCFGQSRPDWEIFAEVGQKLGFIDQFTYDSSSEVYSEFTALTSGRLCDSSGLTHELLTSVGPQQWPFSKGSNPTKKAKRLYENKRFETPNGRAQFYTKQPLGIAEPPCDMYPLVLTVGRYLGQWHTMTRTGKVNRLNKMHPEPLLEIHPMDAKNMNIKDGELSALNSRRGHLTVRVKETDRIRRGTVFLPMHWGFTQTNHCETNNLMHEQSCPISKQPELKASAVIVAP
>AG-402-G23_2667718691
NFAKSQCPYCGVGCGLKMKPK----SSVSDDK-----WLVIGDRDSPSTQGKLCVKGATVCETLKDGRLKEPLYRENLNEEFKEISWDESYEILKENILSSIKNYG-PDSIAMYGSGQFHTEDYYVAQKLLKGAIGTNNFDANSRLCMSSAVAGYNRSFGSDGPPCCYEDIDHCSLILLIGTNTAECHPVLFDRIKKRKRNVNDNLKVIVIDPRETETSSIADFYLQISSGTDLFLFIGIANYLYKNQLTDQNFIDKSTESYFHFVKHIQKWDLKKISQICNIPEKTIIDIAKLWGESKNVLSLWSMGLNQRQEGTAAVNGLINLHLMTGQIGKEGSGPFSLTGQPNAMGGREAGGLSHLLPGYRFVKNKIDRNEIEKIWGFPEGKISAKQGLSAFEQIEAIKKGSVKIWWIAATNPLVSMPNLNFVKKALSKCPLIILNESYEQSESIKYAHLVLPAAQWSEKDGVMTNSERRVTLCPSFRESYNNSKPDWQIFAELGQKIGYFKQFEYESSSDVYNEFLKTTTKRLCDMSGLSYQLLKNHGPQQWPYPKGSVPSTSSKRLYEDGYFPTETGKANFCIDDPIGLAEPPSDEYPLILTIGRYLSQWHTMTRTSKVQKLTKKNPEPLLEINSKDALSLKIKNDETVKIKSKRGEVQAKVKITDKIKAGTVFLPMHWGFSQKNMCEVNSLMHEKSCPISKQPELKACSVIIIP
>AG-402-I23_2667727041
NFTRSQCPYCGVGCGLKMRPK----TSVSDDK-----WLVSGDRDSPSTHGKLCVKGATVCETLKDGRLKEPLYRENLNEEFKEISWDESYEILKENILSSIKNYG-ADSIAMYGSGQFHTEDYYVAQKLLKGAIGTNNFDANSRLCMSSAVAGYNRSFGSDGPPCCYEDIDHCSLILLIGSNTAECHPVLFDRIKKRKRNVNDNLKVIVIDPRETETSSIADFYLQISSGTDLFLFIGIANYLYMNQLTDQNFIEKSTENYFHFVKHIQKWDLKKISEICNISEQTIIDIAKLWGESKNVLSLWSMGLNQRQEGTAAVNGLINLHLMTGQIGKEGSGPFSLTGQPNAMGGREAGGLSHLLPGYRFVKNKIDRNEIEKIWGFPKGKISSKQGLSAFEQIEAIKKGTVKIWWIAATNPLVSMPNLNFVKKTLSKCPLIILNESYEQSESIKYAHLVLPAAQWSEKDGVMTNSERRVTLCPSFRESNKNSKPDWQIFAELGQKIGYFKQFEYKSSSDVYDEFLKTTTKRLCDMSGLSYQLLKNHGPQQWPYPKGSVPSTSSKRLYEDGYFPTETGKANFCIDDPIGLAEPPSDEYPLILTIGRYLSQWHTMTRTSKVQKLTKKNPEPLLEINSKDALSLKIKNDEIVKIKSKRGEVQAKVQVTDKIKAGTVFLPMHWGFSQKNMCEVNSLMHEKSCPISKQPELKACSVIIIP
>AG-402-K04_2717283663
NLT-TQCPYCGVGCGLEMQPPAEIGKAVRRDADGYPMWRSRGDRNHPSNLGQICIKGATVGETLSPGRLKQPLYRDNLNDKYQPISWNEATDKIVSQIKKSLIKKG-PNSIAMYGSGQFHTEDYYIAQKLLKGALGTNNFDANSRLCMSSAVAGYNLSLGSDGPPCCYEDLDHYTVAFLIGTNTAECHPVLFQRLLKRKKQHQDKVKIIVIDPRLTDTAKAADIYLPIAPGSDLALLYGIANLVLKKNGQNAEFIKNHTDKYSEFLAIIKNWTPRKVARFCGIPEKKLEEVANIFNHRERVLSLWSMGVNQRREGTAVVGGLINLHLLTGQIGKEGAGPFSLTGQPNAMGGREAGGLSHLLPGYRNVANKKHRQVVENHWDFPAGSISEEPGLNAWQQIEAMEKGEIDLWWVAATNPLVSMPDLNRVKAAIKNCSLVVLSEAYEDTETSHYAHLLLPAAQWSEKAGVMTNSERRITYCPAFRPCFGQSRPDWEIFAEVGQKLGFIDQFTYDSSSEVYSEFTALTSGRLCDSSGLNHELLTSVGPQQWPFSKGSNPTKKAKRLYENKRFKTPNGRAQFYTKQPLGIAEPPCDMYPLVLTVGRYLGQWHTMTRTGKVNRLNKMHPEPLLEIHPMDAKNMNIKDGELSALNSRRGHLTVRVKETDRIRRGTVFLPMHWGFTQANHCETNNLMHEQSCPISKQPELKASAVIVAP
>AG-402-K16_2667856777
NFTKSQCPYCGVGCGLKMKPK----SSVSDDK-----WLVSGDRDSPSTQGKLCVKGATVCETLKDGRLKEPLYRENLNEEFKEISWDESYEILKENILSSIKNYG-PDSIAMYGSGQFHTEDYYVAQKLLKGAIGTNNFDANSRLCMSSAVAGYNRSFGSDGPPCCYEDIDHCSLILLIGTNTAECHPVLFDRIKKRKRNVNDNLKVIVIDPRETETSSIADFYLQISSGTDLFLLIGIANYLYKNQLTDQNFIAKSTESYFDFVKHIQKWDLKKISEICNISEKTIIDIAKLWGESKNVLSLWSMGLNQRQEGTAAVNGLINLHLMTGQIGKEGSGPFSLTGQPNAMGGREAGGLSHLLPGYRFVKNKIDRNEIEKIWGFPEGKISAKQGLSAFEQIEAIKKGSVKIWWIAATNPLVSMPNLNFVKKALLKCPLIILNESYEQSESIKYAHLVLPAAQWSEKDGVMTNSERRVTLCPSFRESNKNSKPDWQIFAELGQKIGYFKQFEYESSSEVYDEFLKTTTKRLCDMSGLSYQLLKNHGPQQWPYPKGSVPSTSSKRLYEDGYFPTKTGKANFCIDDPIGLAEPPSDEYPLILTIGRYLSQWHTMTRTSKVQKLTKKNPEPLLEINSKDALSLKIKNDEIVKIKSKRGEVQAKVQITDKIKVGTVFLPMHWGFSQKNMCEVNSLMHEKSCPISKQPELKACSVIIVP
>AG-402-K22_2667733982
NFTKSQCPYCGVGCGLKIRPK----NSVSDDK-----WLVSGDKDTPSTLGKLCVKGATVCETLRDGRLKEPLYRKNLNEEFKIISWDESYEIIKENILSSIKNHG-PDSIAMYGSGQFHTEDYYIAQKLLKGAIGTNNFDANSRLCMSSAVAGYNRSFGSDGPPCCYEDIDHCSSIFLIGTNTAECHPVLFDRIKKRKRNANDPLKVIVIDPRETETSSIADFYLQISSGTDLFLFIGIANYLYKKKLTEQNFIGKSTENYFQFVRHIQKWDLKKISDICNITEQEIIDIAKLWGESKNVLSLWSMGLNQRQEGTAAVNGLINLHLMTGQIGKEGSGPFSLTGQPNAMGGREAGGLSHLLPGYRFVKNKIDRNEIEKIWGFPTGKISEKQGLTAWEQIEAIKKGSVKIWWVAATNPLVSMPNLNFVKNALSKCPLIILNESYKQSESIKYAHLVLPAAQWSEKDGVMTNSERRVTLCPSFRVSNKNLKPDWQIFAELGQKLGYFKQFEYKSSSDVYDEFLKTTSKRVCDMSGLSYQLLKNNGPQQWPYPKGSIPSTISKRLYEDGYFPTETGKANFCIDDPIGLAEPPSDEYPLILTIGRYLSQWHTMTRTSKVQKLKKNNPEPLLEINSKDALYLNIKNDEKVKIRSKRGEVKAKVTITDKIKAGTVFLPMHWGFSHENMCEVNSLMHEKSCPISKQPELKACSVKIIP
>AG-402-L09_2667735748
---------------------------------------------------------------------------------------------------------------------------------------------------------------------------------------------------------------------------------------------------------------------YSEFLAIIKNWTPRKVARFCGIPEKKLEEVANMFNHRERVLSLWSMGVNQRREGTAVVGGLINLHLLTGQIGKEGAGPFSLTGQPNAMGGREAGGLSHLLPGYRNVANKKHRQVVENHWDFPAGSISEEPGLNAWQQIEAMEKGEIDLWWVAATNPLVSMPDLNRVKAAIKNCSLVVLSEAYEDTETSHYAHLLLPAAQWSEKAGVMTNSERRITYCPAFRPCFGQSRPDWEIFAEVGQKLGFIDQFTYDSSAEVYSEFTALTSGRLCDSSGLNHELLTSVGPQQWPFSKGSNPTKKAKRLYENKRFETPNGRAQFYTKQPLGIAEPPCDMYPLVLTVGRYLGQWHTMTRTGKVNRLNKMHPEPLLEIHPMDAKNMNIKDGDLSALNSRRGHLTVRVKETDRIRRGTVFLPMHWGFTQTNHCETNNLMHEQSCPISKQPELKASAVIVAP
>AG-402-L20_2667738092
NLT-TQCPYCGVGCGLEMQPPAEIGKAVRRDADGYPMWRSKGDRNHPSNLGQICIKGATVGETLSPGRLKQPLYRDNLNDKYQPISWSEATDKIVSQIKKSLIKKG-PNSIAMYGSGQFHTEDYYIAQKLLKGALGTNNFDANSRLCMSSAVAGYNLSLGSDGPPCCYEDLDHYTVAFLIGTNTAECHPVLFQRLLKRKKQHQDKVKIIVIDPRLTDTAKAADIYLPIAPGSDLALLYGIANLVLKKNGQNAEFIKNHTDKYSEFLAIIKNWTPRKVARFCGIPEKKLEEVANMFNHRERVLSLWSMGVNQRREGTAVVGGLINLHLLTGQIGKEGAGPFSLTGQPNAMGGREAGGLSHLLPGYRNVANKKHRQVVENHWNFPAGSISEEPGLNAWQQIEAMEKGEIDLWWVAATNPLVSMPDLNRVKAAIKNCSLVVLSEAYEDTETSHYAHLLLPAAQWSEKAGVMTNSERRITYCPAFRPCFGQSRPDWEIFAEVGQKLGFIDQFTYDSSSEVYSEFTALTSGRLCESSGLNHELLKSIGPQQWPFPKGSNPTKEAKRLYEDKRFATPNGRAQFYTKQPMGVAEPPCDMYPLVLTVGRYLGQWHTMTRTGKVNRLNKMHPEPLLEIHPMDAKDMNIKDGELSALNSRRGHLTVRVKETDRIRRGTVFLPMHWGFTQTNHCETNNLMHEQSCPVSKQPELKASAVIVAP
>AG-402-L23_2667740942
NFTKSQCPYCGVGCGLKMKPK----SSVSDDK-----WLVSGDRDSPSTQGKLCVKGATVCETLKDGRLKEPLYRENLNEEFKEISWDESYEILKENILSSIKNYG-PDSIAMYGSGQFHTEDYYVAQKLLKGAIGTNNFDANSRLCMSSAVAGYNRSFGSDGPPCCYEDIDHCSLILLIGTNTAECHPVLFDRIKKRKRNVNDNLKVIVIDPRETETSSIADFYLQISSGTDLFLFIGIANYLYKNQLTDQNFIDKSTESYFDFVKHIQKWDLKKISEICNISEKTIIDIAKLWGESKNVLSLWSMGLNQRQEGTAAVNGLINLHLMTGQIGKEGSGPFSLTGQPNAMGGREAGGLSHLLPGYRFVKNKIDRNEIEKIWGFPEGKISAKQGLSAFEQIEAIKKGSVKIWWIAATNPLVSMPNLNFVKKALLKCPLIILNESYEQSESIKYAHLVLPAAQWSEKDGVMTNSERRVTLCPSFRESNKNSKPDWQIFAELGQKIGYFKQFEYESSSEVYDEFLKTTTKRLCDMSGLSYQLLKNHGPQQWPYPKGSVPSTSSKRLYEDGYFPTETGKANFCIDDPIGLAEPPSDEYPLILTIGRYLSQWHTMTRTSKVQKLTKKNPEPLLEINSKDALSLKIKNDEIVKIKSKRGEVQAKVQITDKIKVGTVFLPMHWGFSQKNMCEVNSLMHEKSCPISKQPELKACSVIIVP
>AG-402-M23_2667746269
NLT-TQCPYCGVGCGLAMQPPAEIGKAVRRDADGYPMWRSRGDRNHPSNLGQICIKGATVGETLSPGRLNQPLYRNNLNDKFKPISWNDATDKIVSQIKKSLLKKG-PNSIAMYGSGQFHTEDYYIAQKLLKGALGTNNFDANSRLCMSSAVAGYNLSLGSDGPPCCYEDLDHYSVAFLIGTNTAECHPVLFQRLLKRKKQYRDSVKIIVIDPRLTDTAKAADIYLPIAPGSDLALLYGIAHLVLKKNEQDTEFIKNHTDKYSEFLEIIKNWTPRKVARFCGIPEKKLEEVANMFNHRERVLSLWSMGVNQRREGTAVVGGLINLHLLTGQIGKEGAGPFSLTGQPNAMGGREAGGLSHLLPGYRHVTNKEHRQVVENHWDFPAGSISEEPGLNAWQQVEAMEKGEIDLWWVAATNPLVSMPDLNRVKAAIQNCSLVVLSEAYKDTETSHYAHLLLPAAQWSEKAGVMTNSERRITYCPTFRPCFGQSRPDWEIFAEVGQKLGFIDQFTYDSSSEVYSEFTALTSGRLCDSSGLNHELLKSVGPQQWPFPKGSNPTKEAKRLYEDKRFKTPNGRAQFYTKQPLGIAEPPCDMYPLVLTVGRYLGQWHTMTRTGKVNRLNKMHPEPLLEIHPMDAKDMNIKDGELSALNSRRGHLTVRVKETDRIRRGTVFLPMHWGFTQTNHCESNNLMHEQSCPVSKQPELKASAVIVAP
>AG-402-N08_2717285706
NFTKSQCPYCGVGCGLKMKPK----SSVSDDK-----WLVSGDRDSPSTQGKLCVKGATVCETLKDGRLKEPLYRENLNEEFKQISWDESYEILKENILSSIKNYG-PDSIAMYGSGQFHTEDYYLAQKLLKGAIGTNNFDANSRLCMSSAVAGYNRSFGSDGPPCCYEDIDHCSLILLIGTNTAECHPVLFDRIKKRKRNVNDNLKVIVIDPRETETSSIADFYLQISSGTDLFLFIAIANYLYKNQLTDQNFIDKSTENYFDFVKHIQKWDLKKISEICNISEKTIIDIAKLWGESKNVLSLWSMGLNQRQEGTAAVNGLINLHLMTGQIGKEGSGPFSLTGQPNAMGGREAGGLSHLLPGYRFVKNKTDRNEIEKIWGFPEGKISEKQGLSAFEQIEAIKKGSVKIWWIAATNPLVSMPNLNFVKKALLKCPLIILNESYEQSESIKYAHLVLPAAQWSEKDGVMTNSERRVTLCPSFRESNKNSKPDWQIFAELGQKIGYFKQFEYESSSEVYDEFLKTTTKRFCDMSGLSYQLLKNHGPQQWPYPKGSVPSTFSKRLYEDGYFPTETGKANFCIDDPIGLAEPPSDEYPLILTIGRYLSQWHTMTRTSKVQKLTKKNPEPLLEINSKDALSLKIKNDEIVKIKSKRGEVQAKVQITDKIKAGTVFLPMHWGFSQKNMCEVNSLMHEKSCPISKQPELKACSVIIVP
>AG-402-N09_2717286551
KHLTTQCPYCGVGCGLEMQPPAEIGKAVRRDADGYPMWRSRGDRNHPSNLGQICIKGATVGETLSPGRLNQPLYRDNFNDKYRPISWNEATDKIVSQIKKSLIKKG-PNSIAMYGSGQFHTEDYYVAQKLLKGALGTNNFDANSRLCMSSAVAGYNLSLGSDGPPCCYEDLDHYTVAFLIGTNTAECHPVLFQRLLKRKKQHRDKVKIIVIDPRLTDTAKAADIYLPIAPGSDLALLYGIANLVLKKNGQNTEFIENHTDQYSEFLEIVKNWTPRKVARFCGIPEKKLEEVANMFNHHERVLSLWSMGVNQRREGTAVVGGLINLHLLTGQIGKEGAGPFSLTGQPNAMGGREAGGLSHLLPGYRHVANTKHRQVVENHWNFPAGSISEEPGLNAWQQIEAMEKGEIDLWWVAATNPLVSMPDLNRVKAAIKNCSLVVLSEAYVNTETSHYAHLLLPAAQWSEKAGVMTNSERRITYCPAFRPCFGQSRPDWEIFAEVGQKLGFIDQFTYGSSSEVYSEFTALTHGRLCDSSGLNHELLKSIGPQQWPFPKGSNPTKKAKRLYEDKRFATPNGRAQFYTKQPMGIAEPPCDMYPLVLTVGRYLGQWHTMTRTGKVNRLNKMHPEPLLEIHPMDAKDMNIKDGELSALNSRRGHLTVRVKETDRIRRGTVFLPMHWGFTQTNHCETNNLMHEQSCPVSKQPELKASAVIVAP
>AG-402-N17_2717663944
NFTKSQCPYCGVGCGLKMKPK----SSVSEDK-----WLVSGDRDSPSTQGKLCVKGATVCETLKDGRLKEPLYRENLNEEFKEISWDESYEILKENILSSIKNYG-PDSIAMYGSGQFHTEDYYVAQKLLKGAIGTNNFDANSRLCMSSAVAGYNRSFGSDGPPCCYEDIDHCSLILLIGTNTAECHPVLFDRIKKRKRNVNDNLKVIVIDPRETETSSIADFYLQISSGTDLFLFIGIANYLYKNQLTDQNFIDKSTESYFDFVKHIQKWDLKKISEICNISEKTIIDIAKLWGESKNVLSLWSMGLNQRQEGTAAVNGLINLHLMTGHIGKEGSGPFSLTGQPNAMGGREAGGLSHLLPGYRFVKNKKDRNEIEKIWGFPEGKISAKQGLSAFEQIEAIKKGSVKIWWIAATNPLVSMPNLNFVKKTLLKCPLIILNESYEQSESIKYAHLVLPAAQWSEKDGVMTNSERRVTLCPSFRESNKNSKPDWQIFAELGQKIGYFKQFEYESSSEVYDEFLKTTTKRLCDMSGLSYQLLKNHGPQQWPYPKGSVPSTSSKRLYEDGYFPTETGKANFCIDDPIGLAEPPSDEYPLILTIGRYLSQWHTMTRTSKVQKLTKKNPEPLLEINSKDALSLKIKNDEIVKIKSKRGEVQAKVLITDKIKAGTVFLPMHWGFSQKNMCEVNSLMHEKSCPISKQPELKACSVIIVP
>AG-402-O21_2667754417
NST-TQCPYCGVGCGLEMQPPAEIGKAVRRDADGYPMWRSRGDRNHPSNLGQICIKGATVGETLSPGRLKQPLYRDNLNDKYQPISWNEATDKIVSQIKKSLIKKG-PNSIAMYGSGQFHTEDYYIAQKLLKGALGTNNFDANSRLCMSSAVAGYNLSLGSDGPPCCYEDLDHYTVAFLIGTNTAECHPVLFQRLLKRKKQHQDKVKIIVIDPRLTDTAKAADIYLPIAPGSDLALLYGIANLVLKKNGQNVEFIKNHTDKYSEFLAIIKNWTPRKVARFCGIPEKKLEEVANMFNHRERVLSLWSMGVNQRREGTAVVGGLINLHLLTGQIGKEGAGPFSLTGQPNAMGGREAGGLSHLLPGYRNVANKKHRQVVENHWDFPAGSISEEPGLNAWQQIEAMEKGEIDLWWVAATNPLVSMPDLNRVKAAIKNCSLVVLSEAYEDTETSHYAHLLLPAAQWSEKAGVMTNSERRITFCPAFRPCFGQSRPDWEIFAEVGQKLGFIDQFTYDSSSEVYSEFTALTSGRLCDSSGLNHELLTSVGPQQWPFSTGSNPTKKAKRLYENKRFETPNGRAQFYTKQPLGIAEPPCDMYPLVLTVGRYLGQWHTMTRTGKVNRLNKMHPEPLLEIHPMDAKNMNIKDGELSALNSRRGHLTVRVKETDRIRRGTVFLPMHWGFTQSNHCETNNLMHEQSCPISKQPELKASAVIVAP
>AG-409-A10_2717287960
NLT-TQCPYCGVGCGLEMQPPAEIGKAVRRDADGYPMWRSRGDRNHPSNLGQICIKGATVGESLSPGRLKQPLYRDDLNDKYQPISWHEATDKIVSQIKKSLLKKG-PNSIAMYGSGQFHTEDYYIAQKLLKGALGTNNFDANSRLCMSSAVAGYNLSLGSDGPPCCYEDLDHYTVAFLIGTNTAECHPVLFQRLLKRKKQHQDKVKIIVIDPRLTDTAKAADIYLPIAPGSDLALLYGIANLVLKNNGQNAEFIKNHTDKYSEFLAIIKNWTPRKVARFCGIPEKKLEEVANMFNHRERVLSLWSMGVNQRREGTAVVGGLINLHLLTGQIGKEGAGPFSLTGQPNAMGGREAGGLSHLLPGYRNVANKKHRQVVENHWDFPAGSISEEPGLNAWQQIEAMEKGEIDLWWVAATNPLVSMPDLNRVKAAIKNCSLVVLSEAYEDTETSHYAHLLLPAAQWSEKAGVMTNSERRITYCPAFRPCFGQSRPDWEIFAEVGQKLGFIDQFTYDSSAEVYSEFTALTSGRLCDSSGLNHELLTSVGPQQWPFSKGSNPTKKAKRLYENKRFETPNGRAQFYTKQPLGIAEPPCDMYPLVLTVGRYLGQWHTMTRTGKVNRLNKMHPEPLLEIHPMDAKNMNIKDGELSALNSRRGHLTVRVKETDRIRRGTVFLPMHWGFTQTNHCETNNLMHEQSCPISKQPELKASAVIVAP
>AG-412-J13_2717696596
NFTKSQCPYCGVGCGLKMKPK----SSVSDDK-----WLVSGDRDSPSTHGKLCVKGATVCETLKDGRLKEPLYRENLNEEFKEISWDESYEILKEKILSSIKNYG-PDSIAMYGSGQFHTEDYYVAQKLLKGAIGTNNFDANSRLCMSSAVAGYNRSFGSDGPPCCYEDIDHCSLILLIGTNTAECHPVLFDRIKKRKRNVNDNLKVIVIDPRETETSSIADYYLQISSGTDLFLFIGIANYLYKNQLTDQNFIEKSTENYFHFVKHIQKWDLKKISEICNISEQTIIDIAKLWGESKNVLSLWSMGLNQRQEGTAAVNGLINLHLMTGQIGKEGSGPFSLTGQPNAMGGREAGGLSHLLPGYRFVKNKIDRNEIEKIWGFPKGKISAKQGLSAFEQIEAINKGTVKIWWIAATNPLVSMPNLNFVKQALSKCPLIILNESYEQSESIKYAHLVLPAAQWSEKDGVMTNSERRVTLCPSFRESNNNSKPDWQIFAELGQKIGYLKQFVYESSSDVYDEFLKTTTKRLCDMSGLSYQTLKNHGPQQWPYPKGSVPSTCSKRLYEDGYFPTETGKANFCIDDPIGLAEPPSDEYPLILTIGRYLSQWHTMTRTSKVQKLTKKNPEPLLEINSKDALSLKIKNDETVKIKSKRGEVQAKVQITDKIKAGTVFLPMHWGFSQKNMCEVNSLMHEKSCPISKQPELKACSVIIIP
>AG-418-D13_2717708957
NFTKSQCPYCGVGCGLKMKPK----SSVSDDK-----WLVSGDRDSPSTQGKLCVKGATVCETLKDGRLKEPLYRENLNEEFKEISWDESYEILKENILSSIKNYG-PDSIAMYGSGQFHTEDYYVAQKLLKGAIGTNNFDANSRLCMSSAVAGYNRSFGSDGPPCCYEDIDHCSLILLIGTNTAECHPVLFDRIKKRKRNVNDNLKVIVIDPRETETSSIADFYLQISSGTDLFLFIGIANYLYKNQLTDQNFIDKSTESYFDFVKHIQKWDLKKISEICNISEKTIIDIAKLWGESKNVLSLWSMGLNQRQEGTAAVNGLINLHLMTGQIGKEGSGPFSLTGQPNAMGGREAGGLSHLLPGYRFVKNKIDRNEIEKIWGFPEGKISAKQGLSAFEQIEAIKKGSVKIWWIAATNPLVSMPNLNFVKKALLKCPLIILNESYEQSESIKYAHLVLPAAQWSEKDGVMTNSERRVTLCPSFRESNKNSKPDWQIFAELGQKIGYFKQFEYESSSEVYDEFLKTTTKRLCDMSGLSYQLLKNHGPQQWPYPKGSEPSTSSKRLYEDGYFPTETGKANFCIDDPIGLAEPPSDEYPIILTIGRYLSQWHTMTRTSKVQKLTKKNPEPLLEINSKDALSLKIKNDEIVKIKSKRGEVQAKVLITDKIKAGTVFLPMHWGFSQKNMCEVNSLMHEKSCPISKQPELKACSVIIVP
>AG-418-O02_2717325595
NFTKSQCPYCGVGCGLKMKPK----SSVSDDK-----WLVSGDRDSPSTQGKLCVKGATVCETLKDGRLKEPLYRENLNEEFKEISWDESYEILKENILSSIKNYG-PDSIAMYGSGQFHTEDYYVAQKLLKGAIGTNNFDANSRLCMSSAVAGYNRSFGSDGPPCCYEDIDHCSLILLIGTNTAECHPVLFDRIKKRKRNVNDNLKVIVIDPRETETSSIADFYLQISSGTDLFLFIGIANYLYKNQLTDQNFIDKSTESYFDFVKHIQKWDLKKISEICNISEKTIIDIAKLWGKSKNVLSLWSMGLNQRQEGTAAVNGLINLHLMTGQIGKEGSGPFSLTGQPNAMGGREAGGLSHLLPGYRFVKNKIDRNEIEKIWGFPEGKISAKQGLSAFEQIEAIKKGSVKIWWIAATNPLVSMPNLNFVKKALLKCPLIILNESYEQSESIKYAHLVLPAAQWSEKDGVMTNSERRVTLCPSFRESNKNSKPDWQIFAELGQKIGYFKQFEYESSSEVYDEFLKTTTKRLCDMSGLSYQLLKNHGPQQWPYPKGSVPSTSSKRLYEDGYFPTETGKANFCIDDPIGLAEPPSDEYPLILTIGRYLSQWHTMTRTSKVQKLTKKNPEPLLEINSKDALSLKIKNDEIVKIKSKRGEVQAKVQITDKIKLGTVFLPMHWGFSQKNMCEVNSLMHEKSCPISKQPELKACSVIIVP
>AG-418-O03_2717326555
NFTKSQCPYCGVGCGLKMKPK----SSVSDDK-----WLVSGDRDSPSSQGKLCVKGATVCETLKDGRLKVPLYRENLNEEFKEISWDESYEILKENILSSIKNYG-PDSIAMYGSGQFHTEDYYVAQKLLKGAIGTNNFDANSRLCMSSAVAGYNRSFGSDGPPCCYEDIDHCSLILLIGTNTAECHPVLFDRIKKRKRNVNDNLKVIVIDPRETETSSIADFYLQISSGTDLFLFIGIANYLYKNQLTDQNFIDKSTESYFDFVKHIQKWDLIKISEICNISEKTIIDIAKLWGESKNVLSLWSMGLNQRQEGTAAVNGLINLHLMTGQIGKEGSGPFSLTGQPNAMGGREAGGLSHLLPGYRFVKNKIDRNEIEKIWGFPEGKISAKQGLSAFEQIEAIKKGSVKIWWIAATNPLVSMPNLNFVKKSLSKCPLIILNESYEQSESIKYAHLVLPAAQWSEKDGVMTNSERRVTLCPSFRESNKNSKPDWQIFAEVGQKIGYFKQFEYESSSEVYDEFLKTTTKRLCDMSGLSYQLLKNHGPQQWPYPKGSVPSTSSKRLYEDGYFPTETGKANFCIDDPIGLAEPPSDEYPLILTIGRYLSQWHTMTRTSKVQKLTKKNPEPLLEINSKDALSLKIKNDEIVKIKSKRGEVQAKVQITDKIKAGTVFLPMHWGFSQKNMCEVNSLMHEKSCPISKQPELKACSVIIVP
>AG-418-P13_2717331226
NFTKSQCPYCGVGCGLKMKPK----SSLSDDK-----WLVSGDRDSPSTQGKLCVKGATVCETLKDGRLKEPLYRENLNEEFKEISWDESYEILKENILSSIKNYG-PDSIAMYGSGQFHTEDYYVAQKLLKGAIGTNNFDANSRLCMSSAVAGYNRSFGSDGPPCCYEDIDHCSLILLIGTNTAECHPVLFDRIKKRKRNVNDNLKVIVIDPRETETSSIADFYLQISSGTDLFLFIGIANYLYKNQLTDQNFIDKSTESYFDFVKHIQKWDLKKISEICNISEKTIIDIANLWGESKNVLSLWSMGLNQRQEGTAAVNGLINLHLMTGQIGKEGSGPFSLTGQPNAMGGREAGGLSHLLPGYRFVKNKIDRNEIEKIWGFPEGKISAKQGLSAFEQIEAIKKGSVKIWWIAATNPLVSMPNLNFVKKALLKCPLIILNESYEQSESIKYAHLVLPAAQWSEKDGVMTNSERRVTLCPSFRESNKNLKPDWQIFAELGQKIGYFKQFEYESSSEVYDEFLKTTTKRLCDMSGLSYQLLKNHGPQQWPYPKGSLPSTSSKRLYEDGYFPTETGKANFCIDDPIGLAEPPSDEFPLILIIGRYLSQW---------------------------------------------------------------------------------------------------------
>AG-424-M03_2717718944
NFTKSQCPYCGVGCGLKMRPK----SLVSDDK-----WLVSGDRDSPSTQGKLCVKGATVCETLKDGRLKEPLYRENLNEEFKQISWDESYEILKENILSSIKNYG-PDSIAMYGSGQFHTEDYYVAQKLLKGAIGTNNFDANSRLCMSSAVAGYNRSFGSDGPPCCYEDIDHCSLILLIGTNTAECHPVLFDRIKKRKRNVNDNLKVIVIDPRETETSSIADFYLQISSGTDLFLFIGIANYLYKNQLTDQNFINKSTESYFYFVKHIQKWDLKKISEICNISEQTIIDIAKLWGESKNVLSLWSMGLNQRQEGTAAVNGLINLHLMTGQIGKEGSGPFSLTGQPNAMGGREAGGLSHLLPGYRFVKNKIDRNEIEKIWGFPEGKISAKQGLSAFEQIEAIKKGSVKIWWIAATNPLVSMPNLNFVKKALSKCPLIILNESYEQSESIKYAHLVLPAAQWSEKDGVMTNSERRVTLCPSFRESNKNSKPDWQIFAELGQKIGYLKQFEYESSSDVYDEFLKTTTKRLCDMSGLSYQLLRNHGPQQWPYPKGSVPSTSSKRLYEDGHFPTETGKANFCIDDPIGLAEPPSDEYPLILTIGRYLSQWHTMTRTSKVQKLTKKNPEPLLEINSKDALSLKIKNDEIVKIKSKRGEVQAKVQITDKIKAGTVFLPMHWGFSQKNMCEVNSLMHEKSCPISKQPELKACAVIIVP
>AG-429-C19_2717341512
------------------------------------------------------------------------------------------------------------------------------------------------------------------------------------------------------------------------------------------------------------------------------------------------------------------------------------------------------------------------------------------------------------------------------------------------------------QSESIKYAHLVLPAAQWSEKDGVMTNSERRVTLCPSFRESNKNSKPDWQIFAELGQKIGYFKQFEYESSSEVYDEFLKTTTKRLCDMSGLSYQLLKNHGPQQWPYPKGSVPSTSSKRLYEDGYFPTETGKANFCIDDPIGLAEPPSDEFPLILTIGRYLSQWHTMTRTSKVQKLTKKNSEPLLEINSKDALSLKIKNDEIVKIKSKRGEVQAKVQITDKIKAGTVFLPMHWGFSQKNMCEVNSLMHEKSCPISKQPELKACSVIIVP
>AG-442-N07_2717369841
NFTKSQCPYCGVGCGLKMKPK----SSVSDDK-----WLVSGDRDSPSTQGKLCVKGATVCETLKDGRLKEPLYRENLNEEFKEISWDESYEILKENILSSIKNYG-PDSIAMYGSGQFHTEDYYLAQKLLKGAIGTNNFDANSRLCMSSAVAGYNRSFGSDGPPCCYEDIDHCSLILLIGTNTAECHPVLFDRIKKRKRNVNDNLKVIVIDPRETETSSIADFYLQISSGTDLFLFIGIANYLYKNQLTDQNFIDKSTESYFDFVKHIQKWDLKKISEICNISEKTIIDIAKLWGESKNVLSLWSMGLNQRQEGTAAVNGLINIHLMTGQIGKEGSGPFSLTGQPNAMGGREAGGLSHLLPGYRFVKNKIDRNEIEKIWGFPEGKISAKQGLSAFEQIEAIKKGSVKIWWIAATNPLVSMPNLNFVKKALLKCPLIILNESYEQSESIKYAHLVLPAAQWSEKDGVMTNSERRVTLCPSFRESNKNSKPDWQIFAELGQKIGYFKQFEYESSSEVYDEFLKTTTKRLCDMSGLSYQLLKNHGPQQWPYPKGSVPSTSSKRLYEDGYFPTETGKANFCIDDPIGLAEPPSDEYPLILTIGRYLSQWHTMTRTSKVQKLTKKNPEPLLEINSKDALSLKIKNDEIVKIKSKRGEVQAKVQITDKIKVGTVFLPMHWGFSQKNMCEVNSLMHEKSCPISKQPELKACSVIIVP
>AG-449-C14_2717371892
NFTKSQCPYCGVGCGLKMKPK----SSLSDDK-----WLVSGDRDSPSTQGKLCIKGATVCETLKDGRLKEPLYRENLNEEFKEISWDESYEILKENILSSIKNYG-PDSIAMYGSGQFHTEDYYVAQKLLKGAIGTNNFDANSRLCMSSAVAGYNRSFGSDGPPCCYEDIDHCSLILLIGTNTAECHPVLFDRIKKRKRNVNDNLKVIVIDPRETETSSIADFYLQISSGTDLFLFIGIANYLYKNQLTDQNFIDKSTESYFDFVKHIQKWDLKKISEICNISEKTIIDIAKLWGESKNVLSLWSMGLNQRQEGTAAVNGLINLHLMTGQIGKEGSGPFSLTGQPNAMGGREAGGLSHLLPGYRFVKNKIDRNEIEKIWGFPEGKISAKQGLSAFEQV------------------------------------------------------------------------------------------------------------------------------------------------------------------------------------------------------------------------------------------------------------------------------------------------------------------------
>AG-449-C14_2717371893
----------------------------------------------------------------------------------------------------------------------------------------------------------------------------------------------------------------------------------------------------------------------------------------------------------------------------------------------------------------------------------------------------------------------VKIWWIAATNPLVSMPNLNFVKKALLKCPLIILNESYEQSESIKYAHLVLPAAQWSEKDGVMTNSERRVTLCPSFRESNKNSKPDWQIFAELGQKIGYFKQFQYESSSEVYDEFLKTTTKRLCDMSGLSYQLLKNHGPQQWPYPNGSVPSTSSKRLYEDGYFPTETGKANFCIDDPIGLAEPPSDEYPLILTIGRYLSQWHTMTRTSKVQKLTKKNPEPLLEINSKDALSLKIKNDEIVKIKSKRGEVQAKVQITDKIKAGTVFLPMHWGFSQKNMCEVNSLMHEKSCPISKQPELKACSVIIVP
>AG-449-K21_2717734571
NFTKSQCPYCGVGCGLKMKPK----SSVSDDK-----WLVSGDRDSPSTQGKLCVKGATVCETLKDGRLKEPLYRENLNEEFKEISWDESYEILKENILSSIKNYG-PDSIAMYGSGQFHTEDYYVAQKLLKGAIGTNNFDANSRLCMSSAVAGYNRSFGSDGPPCCYEDIDHCSLILLIGTNTAECHPVLFDRIKKRKRNVNDNLKVIVIDPRETETSSIADFYLQISSGTDLFLFIGIANYLYKNQLTDQNFIDKSTESYFDFVKHIQKWDLKKISEICNISEKTIIDIAKLWGESKNVLSLWSMGLNQRQEGTAAVNGLINLHLMTGQIGKEGSGPFSLTGQPNAMGGREAGGLSHLLPGYRFVKNKIDRNEIEKIWGFPEGKISAKQGLSAFEQIEAIKKGSVKIWWIAATNPLVSMPNLNFVKKALLKCPLIILNESYEQSESIKYAHLVLPAAQWSEKDGVMTNSERRVTLCPSFRESNKNSKPDWQIFAELGQKIGYFKQFEYESSSEVYDEFLKTTTKRLCDMSGLSYQLLKNHGPQQWPYPKGSVPSTSSKRLYEDGYFPTETGKANFCIDDPIGLAEPPSDEFPLILTIGRYLSQWHTMTRTSKVQKLTKKNPEPLLEINSKDALSLKIKNDEIVKIKSKRGEVQAKVQITDKIKAGTVFLPMHWGFSQKNMCEVNSLMHEKSCPISKQPELKACSVIIVP
>AG-455-E04_2717376892
----------------------------------------------------------------------------------------------------------------------------------------------------------------------------------------------------------------------------------------------------------------------FDFVKHIQKWDLKKISEICNISEKTIVDIAKLWGESKNVLSLWSMGLNQRQEGTAAVNGLINLHLMTGQIGKEGSGPFSLTGQPNAMGGREAGGLSHLLPGYRFVKNKIDRNEIEKIWGFPEGKISAKQGLSAFEQIEAIKKGSVKIWWIAATNPLVSMPNLNFVKKTLLKCPLIILNESYEQSESIKYAHLVLPAAQWSEKDGVMTNSERRVTLCPSFRESNKNSKPDWQIFAELGQKIGYFKQFEYESSSEVYDEFLKTTTKRLCDMSGLSYQLLKNHGPQQWPYPKGSVPSTSSKRLYEDGYFPTETGKANFCIDDPIGLAEPPSDEYPLILTIGRYLSQWHTMTRTSKVQKLTKKNPEPLLEINSKDALSLKIKNDEIVKIKSKRGEVQAKVQITDKIKAGTVFLPMHWGFSQKNMCEVNSLMHEKSCPISKQPELKACSVIIVP
>AG-459-A02_2717382269
NFTKSQCPYCGVGCGLKMKPK----SSVSDDK-----WLVSGDRDSPSTQGKLCVKGATVCETLKDGRLKEPLYRENLNEEFKEISWDETYEILKENILSSIKNYG-PDSIAMYGSGQFHTEDYYVAQKLLKGAIGTNNFDANSRLCMSSAVAGYNRSFGSDGPPCCYEDIDHCSLILLIGTNTAECHPVLFDRIKKRKRNVNDNLKVIVIDPRETETSSIADFYLQISSGTDLFLFIGIANYLYKNQLTDQNFINKSTKSYFHFVKHIQKWDLKKISEICNISEKTIIDIAKLWGESKNVLSLWSMGLNQRQEGTAAVNGLINLHLMTGQIGKEGSGPFSLTGQPNAMGGREAGGLSHLLPGYRFVKNKIDRNEIEKIWGFPEGKISAKQGLSAFEQIEAIKKGSVKIWWIAATNPLVSMPNLNFVKKALSKCPLIILNESYEQSESIKYAHLVLPAAQWSEKDGVMTNSERRVTLCPSFRESNKNSKPDWQIFAE----------------------------------------------------------------------------------------------------------------------------------------------------------------------------------------------------------------------
>AG-459-A09_2717735149
NVTKSQCPYCGVGCGLKMRPK----NSVSDDK-----WLVSGDRDTPSTLGKLCVKGATVCETLKEGRLKEPLYRKNLNEEFKKISWDESYKILKENILSSIKNHG-PDSIAMYGSGQFHTEDYYIAQKLLKGAIGTNNFDANSRLCMSSAVAGYNRSFGSDGPPCCYEDIDHCSSIFLIGTNTAECHPVLFDRIKKRKRNVNDNLKVIVIDPRETETASIADFYLQIASGTDLFLFIGIANYLYKNKLTEQNFIEKSTENYDHFVKHIQTWDLKKISEICNISKQAIIDIAKLWGESKNVLSLWSMGLNQRQEGTATVNGLINLHLMTGQLGKAGAGPFSLTGQPNAMGGREAGGLSHLLPGYRFVKNKIDRNEIEKIWGFPIGKISEKQGLSAWEQIEAINKGTVKIWWIAATNPLVSMPNLNFVKKALLKCPFIILNESYEQSESIKFAHLVLPAAQWSEKDGVMTNSERRVTLCPSFRESNKNLKPDWQIFAELGQKIGYFKQFEYESSSDVYNEFLKTTTNRLCDMSGLSYQLLKNNGPQQWPYPKGSFPTTSSKRLYEDGRFPTETGKANFCIDYPLGLAEPPSDEYPLILTIGRYLSHWHTMTRTSKVQKLSKKNSEPLLEINSKDALSLAIKNDETVQIKSKRGKVKAKVHITDKIKVGTVFLPMHWGFSQKNMCEVNSLMHEKSCPISKQPELKACSVIIIP
>AG-459-B06_2717736995
NFTKSQCPYCGVGCGLKMRPK----SAVSDDK-----WLVSGDRDSPSTHGKLCVKGATVCETLKGGRLKKPLYRENLNEEFKEISWDESYEILKENILSSIKNYG-PDSIAMYGSGQFHTEDYYVAQKLLKGAIGTNNFDANSRLCMSSAVAGYNRSFGSDGPPCCYEDIDHCSLILLIGTNTAECHPVLFDRIKKRKRNVNDNLKVIVIDPRETETSSIADFYLQISSGTDLFLFIGIANYLYKNQLTDQNFIDKSTESYFDFVKHIQKWDLKKISEICNISEKTIIDIAKLWGESKNVLSLWSMGLNQRQEGTAAVNGLINLHLMTGQIGKEGSGPFSLTGQPNAMGGREAGGLSHLLPGYRFVKNKIDRNEIEKIWGFPEGKISAKNGLSAFEQIEAIKKGSVKIWWIAATNPLVSMPNLNFVKKALLKCPLIILNESYEQSESIKYAHLVLPAAQWSEKDGVMTNSERRVTLCPSFRESNKNSKPDWQIFAELGQKIGYFKQFEYESSSEVYDEFLKTTTKRLCDMSGLSYQLLKNHGPQQWPYPKGSVPSTSSKRLYEDGYFPTETGKANFCIDDPIGLAEPPSDEYPLILTIGRYLSQWHTMTRTSKVQKLTKKNPEPLLEINSKDALSLKIKNDVIVKIKSKRGEVQAKVLITDKIKAGTVFLPMHWGFSQKNMCEVNSLMHEKSCPISKQPELKACSVIIVP
>AG-459-D04_2717740084
-------------------------------------------------------------------------------------------------------------------------------------------------------------------------------------------------------------------------------------------------------------------------------------------------------------------GLNQRQEGTAAVNGLINLHLMTGQIGKEGSGPFSLTGQPNAMGGREAGGLSHLLPGYRFVKNKIDRNQIEKIWGFPEGKISAKQGLSAFEQIEAIKKGSVKIWWIAATNPLVSMPNLNFVKKALLKCPLIILNESYEQSESIKYAHLVLPAAQWSEKDGVMTNSERRVTLCPSFRESNKNSKPDWQIFAELGQKIGYFKQFEYESSSEVYDEFLKTTTKRLCDMSGLSYQLLKNHGPQQWPYPKGSLPSTSSKRLYEDGYFPTETGKANFCIDDPIGLAEPPSDEYPLILTIGRYLSQWHTMTRTSKVQKLTKKNPEPLLEINSKDALSLKIKNDEIVKIKSKRGEVQAKVQITDKIKAGTVFLPMHWGFSQKNMCEVNSLMHEKSCPISKQPELKACSVIIVP
>AG-459-J14_2717742790
NFTKSQCPYCGVGCGLKMKPK----SSVSDDK-----WLVSGDRDSPSTQGKLCVKGATVCETLKDGRLKEPLYRENLNEEFKKISWDESYEILKKNILSSIKNYG-PDSIAMYGSGQFHTEDYYVAQKLLKGAIGTNNFDANSRLCMSSAVAGYNRSFGSDGPPCCYEDIDHCSLILLIGTNTAECHPVLFDRIKKRKRNVNDNLKVIVIDPRETETSSIADFYLQISSGTDLFLFIGIANYLYKNQLTDQNFIDKSTESYFDFVKHIQKWDLKKISEICNISEKTIIDIAKLWGESKNVLSLWSMGLNQRQEGTAAVNGLINLHLMTGQIGKEGSGPFSLTGQPNAMGGREAGGLSHLLPGYRFVKNKIDRNEIEKIWGFPEGKISAKQGLSAFEQIEAIKKGFVKIWWIAATNPLVSMPNLNFVKKALLKCPLIILNESYEQSESIKYAHLVLPAAQWSEKDGVMTNSERRVTLCPSFRESNKNSKPDWQIFAELGQKIGYFKQFEYESSSEVYDEFLKTTTKRFCDMSGLSYQLLKNHGPQQWPYPKGSLPSTSSKRLYEDGYFPTETGKAKFCIDDPIGLAEPPSDEYPLILTIGRYLSQWHTMTRTSKVQKLAKKNPEPLLEINSKDAFSLKIKNDEIVKIKSKRGEVQAKVLITDKIKAGTVFLPMHWGFSQKNMCEVNSLMHEKSCPISKQPELKACSVIIVP
>AG-459-J20_2717743689
NVTKSQCPYCGVGCGLKMRPK----NSVSDDK-----WLVSGDRDTPSTLGKLCVKGATVCETLKEGRLKEPLYRKNLNEEFKKISWDESYKILKENILSSIKNHG-PDSIAMYGSGQFHTEDYYIAQKLLKGAIGTNNFDANSRLCMSSAVAGYNRSFGSDGPPCCYEDIDHCSSIFLIGTNTAECHPVLFDRIKKRKRNVNDNLKVIVIDPRETETASIADFYLQIASGTDLFLFIGIANYLYKNKLTEQNFIEKSTENYDHFVKHIQTWDLKKISEICNISKQAIIDIAKLWGESKNVLSLWSMGLNQRQEGTATVNGLINLHLMTGQLGKAGAGPFSLTGQPNAMGGREAGGLSHLLPGYRFVKNKIDRNEIEKIWGFRIGKISKKQGLSAWEQIEAINKGTVKIWWIAATNPLVSMPNLNFVKKALLKCPFIILNESYEQSESIKFAHLVLPAAQWSEKDGVMTNSERRVTLCPSFRESNKNLKPDWQIFAELGQKIGFFKQFEYESSSDVYNEFLKTTTNRLCDMSGLSYQLLKNNGPQQWPYPKGSFPTTSSKRLYEDGRFPTETGKANFCIDYPLGLAEPPSDEYPLILTIGRYLSHWHTMTRTSKVQKLSKKNSEPLLEINSKDALSLAIKNDETVQIKSKRGKVKAKVHITDKIKVGTVFLPMHWGFSQKNMCEVNSLMHEKSCPISKQPELKACSVIIIP
>AG-459-O09_2717383791
NFTKSQCPYCGVGCGLKMKPK----SSVSDDK-----WLVSGDRDSPSTQGKLCVKGATVCETLKDGRLKEPLYRENLNEEFKEISWDESYEILKENILSSIKNYG-PDSIAMYGSGQFHTEDYYVAQKLLKGAIGTNNFDANSRLCMSSAVAGYNRSFGSDGPPCCYEDIDHCSLILLIGTNTAECHPVLFDRIKKRKRNVNDNLKVIVIDPRETETSSIADFYLQISSGTDLFLFIGIANYLYKNQLTDQNFIDKSTESYFDFVKHIQKWDFKKISEICNISEKTIIDIAKLWGESKNVLSLWSMGLNQRQEGTAAVNGLINLHLMTGQIGKEGSGPFSLTGQPNAMGGREAGGLSHLLPGYRFVKNKIDRNEIENIWGFPEGKISAKQGLSAFEQIEAIKKGSVKIWWIAATNPLVSMPNLNFVKKALLKCPLIILNESYEQSESIKYAHLVLPAAQWSEKDGVMTNSERRVTLCPSFRESNKNSKPDWQIFAELGQKIGYFKQFEYESSSEVYDEFLKTTTKRLCDMSGLSYQLLKNHGPQQWPYPKGSVPSTSSKRLYEDGYFPTETGKANFCIDDPIGLAEPPSDEYPLILTIGRYLSQWHTMTRTSKVQKLTKKNPEPLLEINSKDALSLKIKNDEIVKIKSKRGEVQAKVLITDKIKAGTVFLPMHWGFSQKNMCEVNSLMHEKSCPISKQPELKACSVIIVP
>AG-459-P02_2717384565
NVTKSQCPYCGVGCGLKMRPK----NSVSDDK-----WLVSGDRDTPSTLGKLCVKGATVCETLKEGRLKEPLYRKNLNEEFKKISWDESYKILKENILSSIKNHG-PDSIAMYGSGQFHTEDYYIAQKLLKGAIGTNNFDANSRLCMSSAVAGYNRSFGSDGPPCCYEDIDHCSSIFLIGTNTAECHPVLFDRIKKRKRNVNDNLKVIVIDPRETETASIADFYLQIASGTDLFLFIGIANYLYKNKLTEQNFIEKSTENYDHFVKHIQTWDLKKISEICNISKQAIIDIAKLWGESKNVLSLWSMGLNQRQEGTATVNGLINLHLMTGQLGKAGAGPFSLTGQPNAMGGREAGGLSHLLPGYRFVKNKIDRNEIEKIWGFPIGKISEKQGLSAWEQIEAINKGTVKIWWIAATNPLVSMPNLNFVKKALLKCPFIILNESYEQSESIKFAHLVLPAAQWSEKDGVMTNSERRVTLCPSFRESNKNLKPDWQIFAELGQKIGYFKQFEYESSSDVYNEFLKTTTNRLCDMSGLSYQLLKNNGPQQWPYPKGSFPTTSSKRLYEDGRFPTETGKANFCIDYPLGLAETPSDEYPLILTIGRYLSHWHTMTRTSKVQKLSKKNSEPLLEINSKDALSLAIKNDETVQIKSKRGKVKAKVHITDKIKVGTVFLPMHWGFSQKNMCEVNSLMHEKSCPISKQPELKACSVIIIP
>AG-670-A04_2717524216
RSVRSQCPYCGVGCGLELLPPAVKGEAVKRDAEGNPMWTARGDREHPSSLGQVCIKGATIGETLAPGRLRQPLFRPTLEDDFAPISWDEALNKITGQIQASVARRGNADGIAMYGSGQFHTEDYYLAQKLLKGTLGTNNFDANSRLCMSSAVAGYTRSLGSDGPPCSYEDLDHCTVAFLIGTNTAECHPVLFQRLLKRKRKNPGSVKIVVVDPRRTDTAKAADIHLPIAPGSDLALLHGIAHLVLRENGQDPAFIDDHTENYDAFFDVVARWTPRRVALFCNIPEKRLREVAALFHRREKVLSLWSMGVNQRREGTAVVQGLINLHLLTGQIGKQGAGPFSLTGQPNAMGGREAGGLAHLLPGYRLVANAEHRAEVEQAWQLPAGRINAKPGLAAWQQIAAMEKEALDLWWVAATNPLVSLPDLERVKSAMQKCPLVVVSEAYADSETSHYAHLLLPAAQWSEKAGAMTNSERRVTYCPAYRRRFGESRPDWEVFSEVGRRLGYIEQFNFNSAAEVYAEFTALTQGRLCDVSGLSHELLEGEG------------------------------------------------------------------------------------------------------------------------------------------------------------------------
>AG-670-A05_2717525889
RSVRSQCPYCGVGCGLELLPPAVKGQAVKRDAEGNPMWTARGDREHPSSLGKVCIKGATVGETLAKGRLRQPLFRQSLDDDFAPISWDDALDKITGQIQASVAKRGNADGIAMYGSGQFHTEDYYLAQKLLKGALGTNNFDANSRLCMSSAVAGYTRSLGSDGPPCSYADLDHCSVAFLIGTNTAECHPVLFQRLLKRKRKNPGSVTIVVVDPRRTDTAKAADIHLPIAPGSDLALLHGIAHLVLQENGQDNAFIDDHTENYDAFFDVAARWTPRRVALFCNIPEKRLREVAALFHRSQKVLSLWSMGVNQRREGTAVVQGLINLHLLTGQIGKEGAGPFSLTGQPNAMGGREAGGLSHLLPGYRLVTNAKHRAEVEQVWGLPAGRIGAKPGLGAWQQVEAMERGELDLWWVAATNPLVSMPDLDRVKAAMGNCPLVVVSEAYTDSETSHYAHLLLPAAQWSEKAGAMTNSERRVTYCPPYRRRFGESRPDWEVFAEVGRSLGHIKQFSFGSAAEVYAEFTQLTQGRLCDVSGLSHELLEAEGPQQWPYPSGSKPATTAKRLYTDHHFATPSGRARFSTDQPLGLTEPPCDTYPLVLTVGRYLGQWHTMTRTGKVERLMKQHPEPLLEIHPADARELKVENGGLAAVSSRRGHLTAKVSVTERIRRGSVFLPMHWGFTQDKACEANTLMHDDACPISKQPELKACAVIVAP
>AG-670-A19_2717528350
RSVRSQCPYCGVGCGLELLPPAVKGEAVKRDAEGNPMWTARGDREHPSSLGQVCIKGATIGETLAPGRLRQPLFRPTLEDDFAPISWDDALNKITGQIQASVARRGNADGIAMYGSGQFHTEDYYLAQKLLKGTLGTNNFDANSRLCMSSAVAGYTRSLGSDGPPCSYEDLDHCTVAFLIGTNTAECHPVLFQRLLKRKRKNPGSVKIVVVDPRRTDTAKAADIHLPIAPGSDLALLHGIAHLVLRENGQDPAFIDDHTENYDAFFDVVARWTPRRVALFCNIPEKRLREVAALFHRREKVLSLWSMGVNQRREGTAVVQGLINLHLLTGQIGKQGAGPFSLTGQPNAMGGREAGGLAHLLPGYRLVANAEHRAEVEQAWQLPAGRINAKPGLAAWQQIAAMEQEALDLWWVAATNPLVSLPDLDRVKSAMQKCPLVVVSEAYADSETSHYAHLLLPAAQWSEKAGAMTNSERR---------------------------------------------------------------------------------------------------------------------------------------------------------------------------------------------------------------------------------------------
>AG-670-B23_2717530262
RSVRSQCPYCGVGCGLELLPPAVKGEAVKRDAEGNPMWTARGDREHPSSLGQVCIKGATVGETLAPGRLRQPLFRKTLEDDFAPISWNDALDKITGQIEASVVRRGNADAIAMYGSGQFHTEDYYLAQKLLKGALGTNNFDANSRLCMSSAVAGYTRSLGSDGPPCSYEDLDHCTVAFLIGTNTAECHPVLFQRLLKRKRKNPSSIKIVVVDPRRTDTAKAADIHLPIAPGSDLALLHGIAHLVLRENGQDPAFIDDHTENYDAFFDVAARWTPRRVARFCNIPEKRLREVAALFHRREKVLSLWSMGVNQRREGTAVVQGLINLHLLTGQIGKQGAGPFSLTGQPNAMGGREAGGLAHLLPGYRLVANAEHRAEVEQAWQLPAGRINAKPGLAAWQQIEAMEQGALDLWWVAATNPLVSLPDLDRVKSAMQKCPLVVVSEAYADSETSHYAHLILPAAQWSEKAGAMTNSERRVTYCPAYRRRFGESRPDWEVFAEVGRRLGYTEQFNFDSTAEVYAEFTQLTRGRLCDVSGLSHGLLEQDGPQQWPFPHGSQPTTAAKRLYEDHQFPTSSKRARFSTDQPLGLAEPPCETYPLVLTVGRYLGQWHTMTRTGKVGRLMKQHPEPLLEIHPGDAQDLKLRNGELAAISSRRGHLTATVKVTDRIRRGSVFLPMHWGFTQKKACEANTLMHDEACPVSKQPELKACAVIVAP
>AG-670-D07_2717532032
RSVRSQCPYCGVGCGLELMPPAVKGQAVKRDAEGNPMWTARGDRQHPSNLGQVCIKGATVGETLAPGRLRQPLFRKKLEDDFAPISWNEALETITGHIQASVTKRGNADGIAMYGSGQFHTEDYYLAQKLLKGALGTNNFDANSRLCMSSAVAGYTRSLGSDGPPCSYEDLDHCTVAFLIGTNTAECHPVLFQRLLKRKRKNPGSVKIVVVDPRRTDTAKAADIHLPIAPGSDLALLHGIAHLVLRENGQDPAFIDDHTENYDAFFDVAARWTPRRVALHCNIPEKRLRDVAQLFHRREKLLSLWSMGVNQRREGTAVVQGLINLHLLTGQIGKEGAGPFSLTGQPNAMGGREAGGLSHLLPGYRLITDADDRAEVEQAWQLPKGWINPKPGLAAWQQIEAMEQGALDLWWVAATNPLVSLPDLERVKSAMHRCPLVVVSEAYADSETSHYAHLLLPAAQWSEKAGAMTNSERRVTYCPAYRRRFGESRPDWEVFADVGRRLGYSEHFSFDSAAAVYAEFTALTRGRLCDVSGLSHELLEQDGPQQWPYPHGSTPSTVAKRLYEDHQFATPSKRARFSTDQPLGLAEPPCETYPLVLTVGRYLEQWHTMTRTGKVERLMKQHPEPLLEIHPGDAQDLKLINGELAAISSRRGHLTATVKVTDRIRRGSVFLPMHWGFTQEKACEANTLMHDEACPVSKQPELKACAVIVAP
>AG-670-F22_2717535523
KSIQSQCPYCGVGCGLELMPPGEAGKSVKRDAEGNPMWTARGNKQHPSNMGQVCIKGATVGETLAKGRLTQPLYRPTFNDDFQSISWDSAFDLLTGRIRSTLSGKG-ADAIAMYGSGQFHTEDYYLAQKLLKGALGTNNFDANSRLCMSSAVAGYTRSLGSDGPPCCYEDLDHCSVAFLIGTNTAECHPVLFQRLLKRKKRDPKGLTIVVVDPRCTDTAKIADHHLAIAPGTDLALIHGLARLVIEDNGFDSDFIDAATEGFSDYAKTINTWTAEETAKLCGITEQELRDIGRLWSRKAGILSLWSMGVNQRREGTAVVSGLINLHLLTGEIGKPGAGPFSLTGQPNAMGGREAGGLAHLLPGYRLVTNPDHRSEVEQAWGLASGSIAAEPGLSAWQQVEAMERGELDLWWVAATNPLVSMPDLERVKAAMERCPLVVVSEAYADTETSHYAHLLLPASQWSEKSGAMTNSERRVTLCPAFRPQHGDSRPDWEVFAELGRRLGFVDQFTYASSAEVYSEFAALSASRICDVSGLSHQLLNEHGPQQWPFPLGHEPTQAAKRLYVGKRFPTANGRARFQSDAPLGLAEPPCEIYPLVLTVGRYLGQWHTMTRTGKVKRLNSMHPEPRLEIHPSDAGRFSIEDGGLAAITSRRGTLTARVSVTDRIRKGSVFLPMHWGFTQSEACEANTLMHDQACPISKQPELKATAVVVAP
>AG-670-M18_2717404273
NFTKSQCPYCGVGCGLKMKPK----SSVSDDK-----WLVSGDRDSPSTQGKLCVKGATVCETLKNGRLKEPLYRENLNQEFKEISWDESYEILKENILSSIKNYG-PDSIAMYGSGQFHTEDYYVAQKLLKGAIGTNNFDANSRLCMSSAVAGYNRSFGSDGPPCCYEDIDHCSLILLIGTNTAECHPVLFDRIKKRKRNVNDNLKVIVIDPRETETSSIADFYLQISSGTDLFLFIGIANYLYKNQLTDQNFIDKSTESYFDFVKHIQKWDLKKISEICNISEKTIIDIAKLWGESKSVLSLWSMGLNQRQEGTAAVNGLINLHLMTGQIGKEGSGPFSLTGQPNAMGGREAGGLSHLLPGYRFVKNKIDRNEIEKIWGFPEGKISAKQGLSAFEQIEAIKKGSVKIWWIAATNPLVSMPNLNFVKKALLKCPLIILNEAYEQSESIKYAHLVLPAAQWSEKDGVMTNSERRVTLCPSFRESNKNSKPDWQIFAELGQKIGYFKQFEYESSSEVYDEFLKTTTKRLCDMSGLSYQILKNHGPQQWPYPNGSVPSTSSKRLYEDGYFPTETGKANFCIDDPIGLAEPPSDEYPLILTIGRYLSQWHTMTRTSKVQKLTKKNPEPLLEINSKDALSLKIKNDEIVKIKSKRGEVHAKVQITDKIKAGTVFLPMHWGFSQKNMCEVNSLMHEKSCPISKQPELKACSVIIVP
>AG-673-A03_2717540204
KSIQSQCPYCGVGCGLELMPPGEAGKSVKRDAEGNPMWTARGNKQHPSNLGQVCIKGATVGETLAKGRLTQPLYRPTFNDDFQPISWDSAFDLLTGRIRSTLSGKG-ADAIAMYGSGQFHTEDYYMAQKLLKGALGTNNFDANSRLCMSSAVAGYTRSLGSDGPPCCYEDLDHCSVAFLIGTNTA----------------------------------------------------------------------------------------------------------------------------------------------------------------------------------------------------------------------------------------------------------------------------------------------------------------------------------------------------------------------------------------------------------------------------------------------------------------------------------------------------------------------------------------------
>AG-673-A10_2717542425
---------------------------------------------------------------------------------------------------------------------------------------------------------------------------------------------------------------------------------------------------------------------------------------------------------------------------------------------------------------------------------------------------------------------------------------------------LVVVSEAYADSETSHYAHLLLPAAQWSEKAGAMTNSERRVTYCPAYRRRFGESRPDWEVFAEVGRRLGYSEQFSFQSAAEVYDEFAQLTHGRLCDVSGLSHELLSEAGPQQWPYPSGSTPATAAKRLYTDHIFPTPSGRARFSTDQPLGLTEPPCDTYPLVLTVGRYLGQWHTMTRTGKVERLMKQHPEPLLEIHPADAQDLKVDNGGLAAISSRRGHLTAKVKVTDRIRRGSVFLPMHWGFTQEKACEANTLMHDGACPVSKQPELKACAVIVAP
>AG-673-B08_2717543680
RSVRSQCPYCGVGCGLELLPPAVKGQAVKRDAEGNPMWTARGDRQHPSNLGQVCIKGATVGETLAQGRLRQPLFRTKISDDFAPISWDDALERITDQIQTSMARRGNADGIAMYGSGQFHTEDYYLAQKLLKGALGTNNFDANSRLCMSSAVAGYTRSLGSDGPPCSYEDLDHCSVAFLIGTNTAECHPVLFQRLLKRKKRNPGSITIVVVDPRRTDTAKAADIHLPIAPGSDLALLHGIAHLVLRENGQDPAFIDDHTEHYDAFFDVAARWTPRRVALFCNIPEKRLREVAALFHRRQKVLSLWSMGVNQRREGTAVVQGLINLHLLTGQIGKEGAGPFSLTGQPNAMGGREAGGLAHLLPGYRTVVNADHRLEVESAWKLPDGRISDKPGLAAWQQVEAMERGELDLWWVAATNPLVSMPDLDRVKAAIANCPLVVVSEAYADSETSHYAHLLLPAAQWSEKAGAMTNSERRVTYCPAYRRRFGESRPDWEVFAEVGRRLGYSEQFSFHSAAEVYDEFAQLTHGRLCDVSGLSHELLSEAGPQQWPYPSGSTPATAAKRLYTDHIFPTPSGRARFSTDQPLGLTEPPCDTYPLVLTVGRYLGQWHTMTRTGKVERLMKQHPEPLLEIHPADAQDLKVDNGGLAAISSRRGHLTAKVKVTDRIRRGSVFLPMHWGFTQEKACEANTLMHDGACPVSKQPELKACAVIVAP
>AG-673-D02_2717144344
KSIQSQCPYCGVGCGLELMPPGEAGKSVKRDAEGNPMWTARGNKQHPSNLGQVCIKGATVGETLAKGRLTQPLYRPTFNDDFQPISWDSAFDLLTGRIRSTLSGKG-ADAIAMYGSGQFHTEDYYMAQKLLKGALGTNNFDANSRLCMSSAVAGYTRSLGSDGPPCCYEDLDHCSVAFLIGTNTAECHPVLFQRLLKRKKRDPKGLTIVVVDPRCTDTAKIADHHLAIAPGTDLALLHGLARLVIEDNGFDSDFIDAATEGFSDYAKTINTWTAEETARLCGITEQELRDVGRLWSRRAGILSLWSMGVNQRREGTAVVSGLINLHLLTGEIGKPGAGPFSLTGQPNAMGGREAGGLAHLLPGYRLVTNPDHRSEVEQAWGFAPGSIAAEPGLSAWQQVEAMERGELDLWWVAATNPLVSMPDLERVKAAMERCPLVVVSEAYADTETSHYAHLLLPASQWSEKSGAMTNSERRVTLCPAFRPQHGDSRPDWEVFAELGRRLGFVDQFTYASSAEVYSEFAALSASRICDVSGLSHQLLNEHGPQQWPFPLGHEPTQAAKRLYVGKRFPTANGRARFQSDAPLGLAEPPCEIYPLVLTVGRYLGQWHTMTRTGKVKRLNSMHPEPRLEIHPSDAERFSIEDGGLAAITSRRGTLTARVSVTDRIRKGSVFLPMHWGFTQSEACEANILMHDQACPISKQPELKATAVVVAP
>AG-673-F03_2717546856
KSIQSQCPYCGVGCGLELMPPGEAGKSVKRDAEGNPMWTARGNKQHPSNLGQVCIKGATVGETLAKGRLTQPLYRPTFNDDFQPISWDSAFDLLTGRIRSTLSGKG-ADAIAMYGSGQFHTEDYYLAQKLLKGALGTNNFDANSRLCMSSAVAGYTRSLGSDGPPCCYEDLDHCSVAFLIGTNTAECHPVLFQRLLKRKKRDPKGLTIVVVDPRCTDTAKIADHHLAIAPGTDLALLHGLAWLVIEDNGFDSDFIDAATEGFSDYAKTINTWTAEETAKLCGITEQELRDVGRLWSRKAGILSLWSMGVNQRREGTAVVSGLINLHLLTGEIGKPGAGPFSLTGQPNAMGGREAGGLAHLLPGYRLVTNPDHRSEVEQAWGLASGSIAAEPGLSAWQQVEAMERGELDLWWVAATNPLVSMPDLERVKAAMERCPLVVVSEAYADTETSHYAHLLLPASQWSEKSGAMTNSERRVTLCPAFRPQHGDSRPDWEVFAELGRRLGFVDQFTYASSAEVYSEFAALSASRICDVSGLSHKLLNEHGPQQWPFPLGHEPTQAAKRLYVGKRFPTANGRARFQSDAPLGLAEPPCEIYPLVLTVGRYLGQWHTMTRTGKVKRLNSMHPEPRLEIHPSDAGRFSIEDGGLAAITSRRGTLTARVSVTDRIRKGSVFLPMHWGFTQSEACEANTLMHDQACPISKQPELKATAVVVAP
>AG-676-C06_2717547960
KSIQSQCPYCGVGCGLELMPPGEAGKSVKRDAEGNPMWTARGNKQHPSNLGQVCIKGATVGETLAKGRLTQPLYRPTFNDDFQPISWDSAFDLLTGRIRSTLSGKG-ADAIAMYGSGQFHTEDYYLAQKLLKGALGTNNFDANSRLCMSSAVAGYTRSLGSDGPPCCYEDLDHCSVAFLIGTNTAECHPVLFQRLLKRKKRDPKGLTIVVVDPRCTDTAKIADHHLAIAPGTDLALLHGLARLVIEDNGFDSDFIDAATEGFSDYAKTINTWTAEETAKLCGITEQELRDVGRLWSRKAGILSLWSMGVNQRREGTAVVSGLINLHLLTGEIGKPGAGPFSLTGQPNAMGGREAGGLAHLLPGYRLVTNPDHRSEVEQAWGLASGSIAAEPGLSAWQQVEAMERGELDLWWVAATNPLVSMPDLERVKAAMERCPLVVVSEAYADTETSHYAHLLLPASQWSEKSGAMTNSERRVTLCPAFRPQHGDSRPDWEVFAELGRRLGFVDQFTYASSAEVYSEFAALSASRICDVSGLSHKLLNEHGPQQWPFPLGHEPTQAAKRLYVGKRFPTANGRARFQSDAPLGLAEPPCEIYPLVLTVGRYLGQWHTMTRTGKVKRLNSMHPEPRLEIHPSDAGRFSIEDGGLAAITSRRGTLTARVSVTDRIRKGSVFLPMHWGFTQSEACEANTLMHDQACPISKQPELKATAVVVAP
>AG-676-E23_2717551115
KSIQSQCPYCGVGCGLELMPPGEAGKSVKRDAEGNPMWTARGNKQHPSNLGQVCIKGATVGETLAKGRLTQPLYRPTFNDDFQPISWDSAFDLLTGRIRSTLSGKG-ADAIAMYGSGQFHTEDYYMAQKLLKGALGTNNFDANSRLCMSSAVAGYTRSLGSDGPPCCYEDLDHCSVAFLIGTNTAECHPVLFQRLLKRKKRDPKGLTIVVVDPRCTDTAKIADHHLAIAPGTDLALLHGLARLVIEDNGFDSDFIDAATEGFSDYAKTINTWTAEETAKLCGITEQELRDVGRLWSRRTGILSLWSMGVNQRREGTAVVSGLINLHLLTGEIGKPGAGPFSLTGQPNAMGGREAGGLAHLLPGYRLVTNPDHRSEVEQAWGLASGSIAAEPGLSAWQQVEAMERGELDLWWVAATNPLVSMPDLERVKAAMERCPLVVVSEAYADTETSHYAHLLLPASQWSEKSGAMTNSERRVTLCPAFRPQHGDSRPDWEVFAELGRRLGFVDQFTYASSAEVYSEFAALSASRICDVSGLSHQLLYEHGPQQWPFPLGHEPTQAAKRLYVGKRFPTANGRARFQSDAPLGLAEPPCEIYPLVLTVGRYLGQWHTMTRTGKVKRLNSMHPEPRLEIHPSDAERFAIEDEGLAAITSRRGTLTARVSVTDRIRKGSVFLPMHWGFTQSEACEANTLMHDQACPISKQPELKATAVVVAP
>AG-679-A02_2717592138
KSIQSQCPYCGVGCGLELMPPGEAGKSVKRDAEGNPMWTARGNKQHPSNLGQVCIKGATVGETLAKGRLTQPLYRPTFNDDFQSISWDSAFDLLTGRIRSTLSGKG-ADAIAMYGSGQFHTEDYYLAQKLLKGALGTNNFDANSRLCMSSAVAGYTRSLGSDGPPCCYEDLDHCSVAFLIGTNTAECHPVLFQRLLKRKKRDPKGLTIVVVDPRCTDTAKIADHHLAIAPGTDLALLHGLARLVIEDNGFDSDFIDAATEGFSDYAKTINTWTAEETAKLCGITEQELRDVGRLWSRKAGILSLWSMGVNQRREGTAVVSGLINLHLLTGEIGKPGAGPFSLTGQPNAMGGREAGGLAHLLPGYRLVTNPDHRSEVEQAWGLASGSIAAEPGLSAWQQVEAMERGELDLWWVAATNPLVSMPDLERVKAAMERCPLVVVSEAYADTETSHYAHLLLPASQWSEKSGAMTNSERRVTLCPAFRPQHGDSRPDWEVFAELGRRLGFVDQFTYASSAEVYSEFAALSASRICDVSGLSHQLLNEHGPQQWPFPLGHEPTQAAKRLYVGKRFPTANGRARFQSDAPLGLAEPPCEIYPLVLTVGRYLGQWHTMTRTGKVKRLNSMHPEPRLEIHPSDAGRFSIEDGGLAAITSRRGTLTARVSVTDRIRKGSVFLPMHWGFTQSEACEANTLMHDQACPISKQPELKATAVVVAP
>AG-679-B05_2717597483
RSVRSQCPYCGVGCGLELLPPAVKGQAVKRDAEGNPMWTARGDRQHPSNLGQVCIKGATVGETLAQGRLRQPLFRTNISDEFAPISWDDALGRITDQIQTSMARRGNADGIAMYGSGQFHTEDYYLAQKLLKGALGTNNFDANSRLCMSSAVAGYTRSLGSDGPPCSYEDLDHCSVAFLIGTNTAECHPVLFQRLLKRKKRNPGSITIVVVDPRRTDTAKAADIHLPIAPGSDLALLHGIAHLVLRENGQDPAFIDDHTEHYDAFFDVAARWTPRRVALFCNIPEKSLREVAALFHRRQKVLSLWSMGVNQRREGTAVVQGLINLHLLTGQIGKEGAGPFSLTGQPNAMGGREAGGLAHLLPGYRTVVNADHRLEVESAWKLPDGRISDKPGLAAWQQVEAMERGELDLWWVAATNPLVSMPDLDRVKAAIANCPLVVVSEAYADSETSHYAHLLLPAAQWSEKAGAMTNSERRVTYCPAYRRRFGESRPDWEVFAEVGRRLGYSEQFSFHSAAEVYDEFAQLTHGRLCDVSGLSHELLSEAGPQQWPYPSGSTPATAAKRLYTDHIFPTPSGRARFSTDQPLGLTEPPCDTYPLVLTVGRYLGQWHTMTRTGKVERLMKQHPEPLLEIHPADAQDLKVDNGGLAAISSRRGHLTAKVKVTDRIRRGSVFLPMHWGFTQEKACEANTLMHDGACPVSKQPELKACAVIVAP
>AG-679-C18_2717598487
SSIRSQCPYCGVGCGLDLQPPAKKGAAVRRDAEGTPMWSARGDKLHPSSLGQVCIKGATVGETLARGRLDQPLSRNSLNENFEPISWDEALERITDQIQSSLKSKG-PDSIAMYGSGQFHTEDYYIAQKLLKGAIGTNNFDANSRLCMSSAVAGYTRSLGSDGPPCCYEDLDHCTLAFLIGSNIAECHPVLFQRLLKRKKKHPNSVTIVVVDPRQTDTAKAADIHLAVAPGSDLALLHGIAHLVMRDNGQDSEFIDNCTDKYDSFFDVVARWTPRRVALYCGIPEKRLREVAQLFHHRERVLSLWSMGVNQRREGTAVVGGIINLHLLTGQIGREGSGPFSLTGQPNAMGGREAGGLSHLLPGYRQVTNAEHRTQIEHTWDIPKGNISPNPGLTAWEQVEAMERGELDLWWVAATNPLVSMPDLERVKAAVKRCPMVVVSEAYADTETSHYAHLLLPAAQWSEKAGTMTNSERRVTYCPAFRQPHRESRPDWQVFAEIGRRLGFEAQFSYESAAEVYAEFTAVTDKQLCDVSGLSHQLLAREGPQQWPFPQKSSPSQDSKRLYTNQRFQTANQRAQFCTDQPLGLAEPPCETYPLILTIGRYLGQWHTMTRTGKVKRLTTMHPEPLLEIHPKDADQFAVKHGELAAISSRRGQLTARVKVTEKIRRSTVFLPMHWGFTQAQACEVNALMHEQSCPISKQPELKASAVIVAP
>AG-679-D13_2717556202
RSVRSQCPYCGVGCGLELLPPAVKGQAVKRDAEGNPMWTARGDRQHPSNLGQVCIKGATVGETLAQGRLRQPLFRTNISDDFAPISWDDALERITDQIQGSMARRGNADGIAMYGSGQFHTEDYYLAQKLLKGALGTNNFDANSRLCMSSAVAGYTRSLGSDGPPCSYEDLDHCSVAFLIGTNTAECHPVLFQRLLKRKKRNPGSITIVVVDPRRTDTAKAADIHLPIAPGSDLALLHGIAHLVLRENGQDPAFIDDHTEHYDAFFDVAARWTPRRVALFCNIPEKRLREVAALFHRRQKVLSLWSMGVNQRREGTAVVQGLINLHLLTGQIGKEGAGPFSLTGQPNAMGGREAGGLAHLLPGYRTVVNADHRLEVESAWKLPDGRISDKPGLAAWQQVEAMERGELDLWWVAATNPLVSMPDLDRVKAAIGNCPLVVVSEAYADSETSHYAHLLLPAAQWSEKAGAMTNSERRVTYCPAYRRRFGESRPDWEVFAEVGRRLGYSEQFSFHSAAEVYDEFAQLTHGRLCDVSGLSHELLSEAGPQQWPYPSGSTPATAAKRLYTDHIFPTPSGRARFSTDQPLGLTEPPCDTYPLVLTVGRYLGQWHTMTRTGKVERLMKQHPEPLLEIHPADAQDLKVDNGGLAAISSRRGHLTAKVKVTDRIRRGSVFLPMHWGFTQEKACEANTLMHDGACPVSKQPELKACAVIVAP
>AG-683-A03_2717559212
TSIRSQCPYCGVGCGLDLQPPAKKGEAVRRDADGTPMWTARGDRLHPSSLGQVCIKGATVGETLSRGRLDQPLGRTSLDDDFQPISWDEALERISSQIKTSLESKG-PDSIAMYGSGQFHTEDYYLAQKLLKGALGTNNFDANSRLCMSSAVAGYTRSLGSDGPPCSYEDLDHCTVAFLIGTNTAECHPVLFQRLLKRKKRHPGSVTIVVIDPRQTDTVKAADIHLAVAPGSDLALLHGIAHLVMRENGQDPTFIDNCTDNYDSFFDVVARWTPRRVALFCGIPEKRLREVAQLFHRREKVLSLWSMGVNQRREGTAVVGGIINLHLLTGQIGKEGAGPFSLTGQPNAMGGREAGGLSHLLPGYRQVTNPEHRAEVEQTWGFPKGKISAIPGLTAWQQVEAMERGELDLWWVAATNPLVSMPDLERVKTAMKRCPLVVVSEAYTDSETSHYAHLLLPAAQWSEKAGTMTNSERRVTYCPAFRNPHRESRADWEVFAEIGRRLGFEKQFTYDSAAEVYAEFTALTKKRLCDVSGLSHDVLAKEGPQQWPFPQDSSPSQETKRLYTNQKFSTANGRARFCTDQPLGLAEPPCDTYPLVLTIGRYLGQWHTMTRTAKVKRLTTMHPEPLLEIHPKDADQFAVQHGELAAISSRRGQLTARVQVTDKIRKGTVFLPMHWGFTQTQACEVNALMHDHACPISKQPELKASAVIVAP
>AG-683-B21_2717605091
RSVRSQCPYCGVGCGLELLPPAEKGRAVRRDAEGNPMWTARGDRQHPSSLGQVCIKGATVGETLASGRLRQPLFRSSFNDNFEAISWDDALERITKQMASSLERRGNANSIAMYGSGQFHTEDYYVAQKLMKGALGTNNFDANSRLCMSSAVAGYTRSLGSDGPPCCYDDLDHCSVAFLIGTNTAECHPVLFQRLLKRKKRNPGSVTIVVVDPRRTDTAKAADIHLPIAPGSDLALLHGIAHLVLRENGQDPAFIDEHTENYEAFFDVVARWTPRRVARFCNLPEKRLREVAQLFHRRENVLSLWSMGVNQRQEGTAVVCGLINLHLLTGQIGKEGAGPFSLTGQPNAMGGREAGGLSHLLPGYRLVANDQHRQDVEQAWKFPAGSIAATPGLAAWQQIEAMERGEIDLWWVAATNPLVSMPDLDRVKAAMSKCPLVVVSEAYADSETSHYAHLLLPAAQWSEKEGAMTNSERRVTYCPAYRRRFGESRPDWEVFAEVGHRLGFEKQFRFNSAADVYAEFAELTRGRLCDMSGLSHALLAEEGPQQWPCPSESTTPHGSKRLYTDRRFATPSGRARFSIDQPLGLAEPPCETYPLVLTVGRYLGQWHTMTRTGKVERLRSMHPEPLLEIHPGDAQELNVVNGELAAISSRRGHITATVKVTDKIRRGSVFLPMHWGFTQDIACEANTLMHDQACPISKQPELKACAVIVAP
>AG-683-G11_2717607430
KSIQSQCPYCGVGCGLELMPPGEAGKSVKRDAEGNPMWTARGNKQHPSNLGQVCIKGATVGETLAKGRLTQPLYRPTFNDDFQSISWDSAFDLLTGRIRSTLSGKG-ADAIAMYGSGQFHTEDYYLAQKLLKGALGTNNFDANSRLCMSSAVAGYTRSLGSDGPPCCYEDLDHCSVAFLIGTNTAECHPVLFQRLLKRKKRDPKGLTIVVVDPRCTDTAKIADHHLAIAPGTDLALLHGLARLVIEDNGFDSDFIDAATEGFSDYAKTINTWTAEETAKLCGITEQELRDVGRLWSRKAGILSLWSMGVNQRREGTAVVSGLINLHLLTGEIGKPGAGPFSLTGQPNAMGGREAGGLAHLLPGYRLVTNPDHRSEVEQAWGLASGSIAAEPGLSAWQQVEAMERGELDLWWVAATNPLVSMPDLERVKAAMERCPLVVVSEAYADTETSHYAHLLLPASQWSEKSGAMTNSERRVTLCPAFRPQHGDSRPDWEVFAELGRRLGFVDQFTYASSAEVYSEFAALSASRICDVSGLSHQLLNEHGPQQWPFPLGHEPTQAAKRLYVGKRFPTANGRARFQSDAPLGLAEPPCEIYPLVLTVGRYLGQWHTMTRTGKVKRLNSMHPEPRLEIHPSDAGRFSIEDGGLAAITSRRGTLTARVSVTDRIRKGSVFLPMHWGFTQSEACEANTLMHDQACPISKQPELKATAVVVAP
>BL107_2624164524
RSVRSQCPYCGVGCGLELLPPAEKGRAVRRDAEGNPMWTARGDRQHPSSLGQVCIKGATVGETLASGRLRQPLFRSSFNDNFEAISWDDALERITKQMACSLERRGNANSIAMYGSGQFHTEDYYVAQKLMKGALGTNNFDANSRLCMSSAVAGYTRSLGSDGPPCCYDDLDHCSVAFLIGTNTAECHPVLFQRLLKRKKRNPGSVTIVVVDPRRTDTAKAADIHLPIAPGSDLALLHGIAHLVLRENGQDPAFIDDHTENYEAFFDVVARWTPRRVARFCNLPEKRLREVAQLFHRRENVLSLWSMGVNQRQEGTAVVCGLINLHLLTGQIGKEGAGPFSLTGQPNAMGGREAGGLSHLLPGYRLVANDQHRQDVEQAWKFPAGSIAATPGLAAWQQIEAMERGEIDLWWVAATNPLVSMPDLDRVKAAMSKCPLVVVSEAYADSETSHYAHLLLPAAQWSEKEGAMTNSERRVTYCPAYRRRFGESRPDWEVFAEVGQRLGFEKQFRFNSAADVYAEFAELTRGRLCDMSGLSHALLAEEGPQQWPCPSESTTPHESKRLYTDHRFATPSGRARFSIDQPLGLAEPPCDTYPLVLTVGRYLGQWHTMTRTGKVERLRSMHPEPLLEIHPGDAQELNVVNGELAAISSRRGHITATVKVTDKIRRGSVFLPMHWGFTQESACEANTLMHDQACPISKQPELKACAVIVAA
>CC9311_2626051981
TSIRSQCPYCGVGCGLDLQPPAKKGEAVRRDADGTPMWTARGDRQHPSSLGQVCIKGATVGETLSRGRLDQPLGRTSLDDDFQPISWDEALERISSQIKTSLEYKG-PDSIAMYGSGQFHTEDYYLAQKLLKGALGTNNFDANSRLCMSSAVAGYTRSLGSDGPPCSYEDLDHCTVAFLIGTNTAECHPVLFQRLLKRKKRHPGSVTIVVIDPRQTDTAKAADIHLAVAPGSDLALLHGIAHLVMRENGQDPTFIDNCTDNYDSFFDVVARWTPRRVALFCGIPEKRLREVAQLFHRREKVLSLWSMGVNQRREGTAVVGGIINLHLLTGQIGKEGAGPFSLTGQPNAMGGREAGGLSHLLPGYRQVTNPEHRAEVEQTWGFPKGKISPNPGLTAWQQVEAMERGELDLWWVAATNPLVSMPDLERVKTAMKRCPLVVVSEAYTDSETSHYAHLLLPAAQWSEKSGTMTNSERRVTYCPAFRNPNRESRADWEVFAEIGKRLGFEKQFTYDSAAEVYAEFTALTKKRLCDVSGLSHDVLAKEGPQQWPFPQDSSPSQETKRLYTNQKFSTANGRARFCTDQPLGLAEPPCDTYPLVLTIGRYLGQWHTMTRTAKVKRLTTMHPEPLLEIHPKDADQFAVQHGELAAISSRRGQLTARVLVTDKIRKGTVFLPMHWGFTQTHACEVNALMHDHACPISKQPELKASAVIVAP
>CC9605_2607301277
RSVRSQCPYCGVGCGLELLPPAVKGEAVKRDAEGNPMWNARGDREHPSSLGQVCIKGATIGETLAPGRLRQPLFRQTLEDDFAPISWDDALNKITGQIKASVARRGNADGIAMYGSGQFHTEDYYLAQKLLKGALGTNNFDANSRLCMSSAVAGYTRSLGSDGPPCSYEDLDHCSVAFLIGTNTAECHPVLFQRLLKRKRKNPGRVKIVVVDPRRTDTAKAADIHLPIAPGSDLALLHGIAHLVLRENGQDPAFIDDHTENYDSFFDVAARWTPRRVARFCNIPEKRLREAAALFHRREKVLSLWSMGVNQRREGTAVVQGLINLHLLTGQIGKQGAGPFSLTGQPNAMGGREAGGLAHLLPGYRLVANAEHRAEVEQAWQLPAGQINAKPGLAAWQQIEAMEQGALDLWWVAATNPLVSLPDLDRVKSAMQKCPLVVVSEAYADSETSHYAHLILPAAQWSEKAGAMTNSERRVTYCPAYRRRFGESRPDWEVFAEVGRRLGYSEQFNFESAAEVYAEFTALTQGRLCDVSGLSHELLEDEGPQQWPYPSGSTPTTAAKRLYENHQFATPNKRARFSTDQPLGLAEPPCDTYPLVLTVGRYLGQWHTMTRTGKVERLMKQHPEPLLEIHPGDAQDLKLRNGELAAISSRRGHLTATVKVTDRIRRGSVFLPMHWGFTQEKACEANTLMHDEACPVSKQPELKACAVIVAP
>CC9616_2517174580
RSVRSQCPYCGVGCGLELMPPAVKGQAVKRDAEGNPMWTARGDRQHPSNLGQVCIKGATVGETLAPGRLRQPLFRKKLEDDFAPISWNEALETITGHIQASVTKRGNADGIAMYGSGQFHTEDYYLAQKLLKGALGTNNFDANSRLCMSSAVAGYTRSLGSDGPPCSYEDLDHCTVAFLIGTNTAECHPVLFQRLLKRKRKNPGSVKIVVVDPRRTDTAKAADIHLPIAPGSDLALLHGIAHLVLRENGQDPAFIDDHTENYDAFFDVAARWTPRRVALHCNIPEKRLRDVAQLFHRREKLLSLWSMGVNQRREGTAVVQGLINLHLLTGQIGKEGAGPFSLTGQPNAMGGREAGGLSHLLPGYRLITDADDRAEVEQAWQLPKGWINPKPGLAAWQQIEAMEQGALDLWWVAATNPLVSLPDLERVKSAMHRCPLVVVSEAYADSETSHYAHLLLPAAQWSEKAGAMTNSERRVTYCPAYRRRFGESRPDWEVFADVGRRLGYGEHFSFDSAAAVYAEFTALTRGRLCDVSGLSHELLEQDGPQQWPYPHGSTPSTVAKRLYEDHQFATPSKRARFSTDQPLGLAEPPCETYPLVLTVGRYLEQWHTMTRTGKVERLMKQHPEPLLEIHPGDAQDLKLINGELAAISSRRGHLTATVKVTDRIRRGSVFLPMHWGFTQEKACEANTLMHDEACPVSKQPELKACAVIVAP
>CC9902_2606886982
RSVRSQCPYCGVGCGLELLPPAEKGRPVRRDAEGNPMWTARGDRQHPSSLGQVCIKGATVGETLASGRLRQPLFRSNFSDDFEPIGWDDALERITKQMTCSLERRGHANGIAMYGSGQFHTEDYYVAQKLMKGALGTNNFDANSRLCMSSAVAGYTRSLGSDGPPCCYDDLDHCSVAFLIGTNTAECHPVLFQRLLKRKKRNPGSVTIVVVDPRRTDTAKAADIHLPIAPGSDLALLHGIAHLILRENGQDPAFIDDHTENYEAFFDVVARWTPRRVARFCNLPEKRLREVAQLFHRREDVLSLWSMGVNQRQEGTAVVCGLINLHLLTGQIGKEGAGPFSLTGQPNAMGGREAGGLSHLLPGYRFVANGQHRQDVEQAWDFPAGSIAATPGLAAWQQIEAMERGELDLWWVAATNPLVSMPDLDRVKAAMSKCPLVVVSEAYADSETSHYAHLLLPAAQWSEKAGAMTNSERRITYCPAYRRRFGESRPDWEVFAEVGQRLGFEKQFHFNSAADVYAEFAELTRGRLCDMSGLSHALLSEEGPQQWPYPSESTTPCESKRLYTDHHFATPSGRARFSIDQPLGLAEPPCDTFPLVLTVGRYLGQWHTMTRTGKVERLHTMHPEPLLEIHPGDAQELKVVNGELAAISSRRGHITATVKVTDRIRRGSVFLPMHWGFTQENACEANTLMHDQACPISKQPELKACAVIVAP
>KORDI-100_2507319524
RSVRSQCPYCGVGCGLEMLSPAQAGQAVRRDAEGNPMWTARGDRQHPSSLGQVCIKGATVGETLALGRLRSPLYREDRTQNFAPISWDAAIQLITQRIQTSLRTKG-PNSIAMYGSGQFHTEDYYVAQKLLKGAIGTNNFDANSRLCMSSAVAGYSRSLGSDGPPCSYDDLDHCSVAFLIGTNTAECHPVLFQRLLKRRKRNAGSVKIVVVDPRCTDTAKAADIHLAIAPGSDLALLHGLAHLVLLNGGQDQAFIWDHTDNFDDFSNVVSRWTPSLTAQFCGIPERDLREVADLFHRQESVLSLWSMGVNQRREGTAVVGGLINLHLLTGQIGRQGSGPFSLTGQPNAMGGREAGGLSHLLPGYRVVNDDDHRADVEKAWGFQTGSIAPAPGMAVWDQVEAMERGELDLWWVVATNPLVSLPDLDRVKAAIQRCPMVVVSEAYQASETAYYAHLLLPAAQWSEKSGAMTNSERRVTYCPAFRRRYGESRPDWDVFAEVGRRLGFEHQFSYDSSAEVYEEFTQLTKGRLCDVSGLSHQLLAEDGPQQWPYPAGSTSTTAAKRLYEDHHFATPNGRARFRADRPLGLAEPPCETYPLVLTVGRYLGQWHTMTRTAKVERLNAMHPEPRLEIHPDDAAALSIEDGCLAVISSRRGHLTARAKVTESIRRGSVFLPMHWGFNQIQACEANTLMHEQACPISKQPELKACAVIVAP
>KORDI-49_2507313641
RSVRSQCPYCGVGCGLELLPPAVKGQAVKRDAEGNPMWTARGDRQHPSSLGQVCIKGATVGETLARGRLRQPLFRSSLEDDFAPISWDDALGRITDQIRSSVSRRGNADAIAMYGSGQFHTEDYYLAQKLLKGALGTNNFDANSRLCMSSAVAGYTRSLGSDGPPCCYEDLDHCSVAFLIGTNTAECHPVLFQRLLKRRKRNPGSVKIVVVDPRRTDTAKAADIHLPIAPGSDLALLHGIAHLVLRENGQDATFIDDHTDNYDAFFDVAARWTPRRVARFCHIPEKRLREVAALFHRRETVLSLWSMGVNQRREGTAVVGGLINLHLLTGQIGKPGAGPFSLTGQPNAMGGREAGGLSHLLPGYRLVTNTDHRSDVEKAWNLPAGRISAKPGLAAWQQVEAMERGELDLWWVAATNPLVSMPDLDRVKAAMGNCPLVVVSEAYADSETSHYAHLLLPAAQWSEKAGAMTNSERRVTYCPAFRRPFGESRPDWDVFAEVGRRLGYAEQFGFESAAEVYAEFTTLTAGRLCDVSGLSHALLNKEGPQQWPFPRGCRPGTEAKRLYCDQHFATPSGRARFCTEQPLGLAEPPCDTYPLVLTVGRYLGQWHTMTRTGKVERLQSMHPEPLLEIHPEDAQELKLRHGELGAISSRRGHLTATVHVTDRIRRGTVFLPMHWGFTQEKACEANTLMHDQACPVSKQPELKACAVIVAP
>KORDI-52_2507316462
RSVRSQCPYCGVGCGLELLPPAVKGQAVKRDAEGNPMWTARGDREHPSSLGQVCIKGATVGETLARGRLRQPLFRETLEDDFAPISWDDALNKITGQIQASIARRSNADGIAIYGSGQFHTEDYYLAQKLLKGALGTNNFDANSRLCMSSAVAGYTRSLGSDGPPCSYEDLDHCSVAFLIGTNTAECHPVLFQRLLKRKRKNPSSVTIVVVDPRRTDTAKAADIHLPIAPGSDLALLHGIAHLVLRDNGQDPVFIDDHTENYDAFFDVAARWTPRRVARFCNIPEKRLREVAALFHRREKVLSLWSMGVNQRREGTAVVQGLINLHLLTSQIGKEGAGPFSLTGQPNAMGGREAGGLAHLLPGYRLVANAEHRAEVEQAWGLPEGQIKATPGLGAWQQVEAMERGELDLWWVAATNPLVSMPELDRVKAAMGNCPLVVVSEAYVDSETSHYAHLLLPAAQWSEKAGAMTNSERRVTYCPAYRRRFGESRPDWEVFADVGRRLGYTEQFNFESAAEVYTEYTALTRGRLCDVSGLSHELLETEGPQQWPYPSGSSPGTSAKRLYTDHQFATPSKRARFSTDQPLGLAEPPCETYPLVLTVGRYLGQWHTMTRTGKVERLMKQHPEPLLEIHPGDAQELKLRNGELAAISSRRGHLTAKVMVTDRIRRGSVFLPMHWGFTQDKACEANTLMHDDACPVSKQPELKACAVIVAP
>MIT0604_2608227991
NFTKSQCPYCGVGCGLKMKPK----SSVSDDK-----WLVSGDRDSPSTQGKLCVKGATVCETLKDGRLKVPLYRENLNKEFKEISWDESYEILKENILSSIKNYG-PDSIAMYGSGQFHTEDYYVAQKLLKGAIGTNNFDANSRLCMSSAVAGYNRSFGSDGPPCCYEDIDHCSLILLIGTNTAECHPVLFDRIKKRKRNVNDNLKVIVIDPRETETSSIADFYLQISSGTDLFLLIGIANYLYKNQLTDQNFIDKSTESYFDFVKHIQKWDLIKISEICNISEKTIIDIAKLWGESKNVLSLWSMGLNQRQEGTAAVNGLINLHLMTGQIGKEGSGPFSLTGQPNAMGGREAGGLSHLLPGYRFVKNKIDRNEIEKIWGFPEGKISAKQGLSAFEQIEAIKKGSVKIWWIAATNPLVSMPNLNFVKKALSKCPLIILNESYEQSESIKYAHLVLPAAQWSEKDGVMTNSERRVTLCPSFRESNKNSKPDWQIFAELGQKIGYFKQFEYESSSEVYDEFLKTTTKRLCDMSGLSYQLLKNHGPQQWPYPKGSVPSKSSKRLYEDGHFPTETGKANFCIDDPIGLAEPPSDEYPLILTIGRYLSQWHTMTRTSKVQKLTKKNPEPLLEINSKDALSLKIKNDEIVKIKSKRGEVQAKVQITDKIKAGTVFLPMHWGFSQKNMCEVNSLMHEKSCPISKQPELKACAVIIVP
>MIT0912_2682081895
NLT-TQCPYCGVGCGLEMQPPAELGKAVRRDSDGYPMWRSRGDRNHPSNLGQICIKGATVGESLSPGRLNQPLYRDNFNDKYQPISWNEATDKIVSQINQSLIKKG-PNSIAMYGSGQFHTEDYYIAQKLLKGALGTNNFDANSRLCMSSAVAGYNLSLGSDGPPCCYEDLDHYTVAFLIGTNTAECHPVLFQRLLKRKKLHHDKVKIIVIDPRLTDTAKAADIYLPIAPGSDLALLYGIAHLVLKKNGHNTEFIENHTDKYSEFLEIIKNWTPRNVARFCGIPEKKLEEVANMFNHHERVLSLWSMGVNQRREGTAVVGGLINLHLLTGQIGKEGAGPFSLTGQPNAMGGREAGGLSHLLPGYRNVSNKEHRQTVENHWDFPAGNISEEPGLNAWQQIEAMEKGEIDLWWVAATNPLVSMPDLNRVKAAIKNCSLVVLSEAYVNTETSHYAHLLLPAAQWSEKAGVMTNSERRITYCPAFRPCFGQSRPDWEIFAEVGQKLGFVDQFTYDSSSEVYSEFTALTSGRLCDSSGLNHELLKSIGPQQWPFPRESNPTKKAKRLYEDKKFATPNGRAQFYTKQPLGIAEPPCDMYPLVLTVGRYLGQWHTMTRTGKVNRLNKMHPEPLLEIHPMDAKDMNIKDGELSALNSRRGYITVRVKETDRIRRGTVFLPMHWGFTQTNHCEANNLMHEQSCPVSKQPELKASAVIVAP
>MIT0913_2682084102
NLT-TQCPYCGVGCGLEMQPPAELGKAVRRDSDGYPMWRSRGDRNHPSNLGQICIKGATVGESLSPGRLNQPLYRDNFNDKYQPISWNEATDKIVSQINQSLIKKG-PNSIAMYGSGQFHTEDYYIAQKLLKGALGTNNFDANSRLCMSSAVAGYNLSLGSDGPPCCYEDLDHYTVAFLIGTNTAECHPVLFQRLLKRKKLHHDKVKIIVIDPRLTDTAKAADIYLPIAPGSDLALLYGIAHLVLKKNGHNTEFIENHTDKYSEFLEIIKNWTPRNVARFCGIPEKKLEEVANMFNHHERVLSLWSMGVNQRREGTAVVGGLINLHLLTGQIGKEGAGPFSLTGQPNAMGGREAGGLSHLLPGYRNVSNKEHRQTVENHWDFPAGNISEEPGLNAWQQIEAMEKGEIDLWWVAATNPLVSMPDLNRVKAAIKNCSLVVLSEAYVNTETSHYAHLLLPAAQWSEKAGVMTNSERRITYCPAFRPCFGQSRPDWEIFAEVGQKLGFVDQFTYDSSSEVYSEFTALTSGRLCDSSGLNHELLKSIGPQQWPFPRESNPTKKAKRLYEDKNFATPNGRAQFYTKQPLGIAEPPCDMYPLVLTVGRYLGQWHTMTRTGKVNRLNKMHPEPLLEIHPMDAKDMNIKDGELSALNSRRGYITVRVKETDRIRRGTVFLPMHWGFTQTNHCEANNLMHEQSCPVSKQPELKASAVIVAP
>MIT0915_2682086340
NLT-SQCPYCGVGCGLEMQPPAESGKAVRRDADGYPMWRSRGDRNHPSNLGQICIKGATVGETLSPGRLNQPLYRDNLNDKYQSISWNEATDKIVSQIKKSLIKKG-PNSIAMYGSGQFHTEDYYIAQKLLKGALGTNNFDANSRLCMSSAVAGYNLSLGSDGPPCCYEDLDHYTVAFLIGTNTAECHPVLFQRLLKRKKQNPDKVKIIVIDPRLTDTAKAADIYLPVAPGSDLALLYGIAHLVLKKNGQNTEFIENHTDKYSEFLEIIKNWTPQKVARFCGIPEKKLEEVANMFNHHERVLSLWSMGVNQRREGTAVVCGLINLHLLTGQIGKEGAGPFSLTGQPNAMGGREAGGLSHLLPGYRNISNTEHRKVVEHHWDFPAGSISEKPGLNAWEQIEAMEKGEIDLWWVAATNPLVSMPDLNRVKAAIKNCSLVVLSEAYINTETSHYAHLLLPAAQWSEKTGVMTNSERRITYCPAFRPCFGQSRPDWEIFAEVGQKLGFIDQFTYDSSSEVYSEFTALTSGRLCDSSGLNHELLKSIGPQQWPFPRESNPTKEAKRLYEDKRFATPNGRAQFYTKQPLGIAEPPCDMYPLVLTVGRYLGQWHTMTRTGKVNRLNKMHPEPLLEIHPMDAKDMNIKDGELSALNSRRGYLTVRVKETDRIRRGTVFLPMHWGFTQTNHCETNNLMHEQSCPVSKQPELKASAVIVAP
>MIT0917_2681972563
NLT-TQCPYCGVGCGLEMQPPAEIGKAVRRDADGYPMWRSRGDRNHPSNLGQICIKGATVGETLSPGRLNQPLYRDNFNDKYRPISWNEATDKIVSQIKKSLIKKG-PNSIAMYGSGQFHTEDYYIAQKLLKGALGTNNFDANSRLCMSSAVAGYNLSLGSDGPPCCYEDLDHYTVAFLIGTNTAECHPVLFQRLLKRKKRHPDKVKIIVIDPRLTDTAKAADIYLPIAPGSDLALLYGIANLVLKKNGQNTEFIENHTDQYSEFLEIVKNWTPRKVARFCGIPEKKLEEVANMFNHHERVLSLWSMGVNQRREGTAVVGGLINLHLLTGQIGKEGAGPFSLTGQPNAMGGREAGGLSHLLPGYRHVASTKHRQVVENHWDFPAGSISEEPGLNAWQQIEAMEKGEIDLWWVAATNPLVSMPDLNRVKAAIKNCSLVVLSEAYVNTETSHYAHLLLPAAQWSEKAGVMTNSERRITYCPAFRPCFGQSRPDWEIFAEVGQKLGFIDQFTYGSSSEVYSEFTALTHGRLCDSSGLNHELLKSIGPQQWPFPKGGNPTKEAKRLYEDKRFATPNGRAQFYTKQPMGIAEPPCDMYPLVLTVGRYLGQWHTMTRTGKVNRLNKMHPEPLLEIHPMDAKDMNIKDGELSALNSRRGYLTVRVKETDRIRRGTVFLPMHWGFTQTNHCETNNLMHEQSCPVSKQPELKASAVIVAP
>MIT9504_2682252957
TSVKSQCPYCGVGCGLELMPPGEAGKSVKRDAEGNPMWTARGNKQHPSNLGQVCIKGATVGETLARGRLTQPLYRPTFNDDFQPISWDSAFDLLTRRIRSTLSGKG-ADAIAMYGSGQFHTEDYYMAQKFLKGALGTNNFDANSRLCMSSAVAGYTRSLGSDGPPCCYEDLDHCSVAFLIGTNTAECHPVLFQRLLKRKKRDPKGLTIVVVDPRCTDTAKIADHHLAITPGSDLALLHGLARLVIEDNGFDSDFIDAATEGFSDYAKTINAWTAEETAKLCGITEQQLRDVGRLWSRRKGILSLWSMGVNQRREGTAVVSGLINLHLLTGEIGKPGAGPFSLTGQPNAMGGREAGGLAHLLPGYRLVTNPDHRADVEQAWGFAGGSIAAEPGLSAWQQVEAMERGELDLWWVAATNPLVSMPDLERVKAAMERCPLVVVSEAYADTETSHYAHLLLPASQWSEKSGVMTNSERRVTLCPAFRPQHGDSRPDWEVFAELGRRLGYVDQFTYATSEEVYSEFAALTESRVCDVSGLSHQLLNEHGPQQWPFPFGHEPTQAAKRLYVGKRFPTASGRARFQADAPLGLAEPPCEIYPLVLTVGRYLGQWHTMTRTGKVKRLNSMHPEPRLEIHPSDAERFAIEDEGLAAITSRRGTLTARVSVTDRIRRGSVFLPMHWGFTQPEACEANTLMHDQACPISKQPELKATAVVVAP
>MIT9508_2682254680
KSIQSQCPYCGVGCGLELMPPGEAGKSVKRDAEGNPMWTARGNKQHPSNLGQVCIKGATVGETLAKGRLTQPLYRPTFNDDFQPISWDSAFDLLTGRIRSTLSGKG-ANAIAMYGSGQFHTEDYYMAQKLLKGALGTNNFDANSRLCMSSAVAGYTRSLGSDGPPCCYEDLDHCSVAFLIGTNTAECHPVLFQRLLKRKKRDPKGLTIVVVDPRCTDTAKIADHHLAIAPGTDLALLHGLARLVIEDNGFDSDFIDAATEGFSDYAKTINTWTAEETAKLCGVTEQELRDVGRLWSRKAGILSLWSMGVNQRREGTAVVSGLINLHLLTGEIGKPGAGPFSLTGQPNAMGGREAGGLAHLLPGYRLVTNPDHRSEVEQAWGLASGSIAAEPGLSAWQQVEAMERGELDLWWVAATNPLVSMPDLERVKAAMERCPLVVVSEAYADTETSHYAHLLLPASQWSEKSGAMTNSERRVTLCPAFRPQHGDSRPDWEVFAELGRRLGFVDQFTYASSAEVYSEFAALSASRICDVSGLSHQLLIEHGPQQWPFPLGHEPTQAAKRLYVGKRFPTANGRARFQSDTPLGLAEPPCEIYPLVLTVGRYLGQWHTMTRTGKVKRLNSMHPEPRLEIHPSDAERFTIEDGGLAAITSRRGTLTARVSVTDRIRKGSVFLPMHWGFTQSEACEANTLMHDQACPISKQPELKATAVVVAP
>MIT9509_2682258858
TSVKSQCPYCGVGCGLELMPPGEAGKSVKRDAEGNPMWTARGNKQHPSNLGQVCIKGATVGETLARGRLTQPLYRPTFNDDFQPISWDSAFDLLTRRIRSTLSGKG-ADAIAMYGSGQFHTEDYYMAQKFLKGALGTNNFDANSRLCMSSAVAGYTRSLGSDGPPCCYEDLDHCSVAFLIGTNTAECHPVLFQRLLKRKKRDPKGLTIVVVDPRCTDTAKIADHHLAITPGSDLALLHGLARLVIEDNGFDSDFIDAATEGFSDYAKTINAWTAEETAKLCGITEQQLRDVGRLWSRRKGILSLWSMGVNQRREGTAVVSGLINLHLLTGEIGKPGAGPFSLTGQPNAMGGREAGGLAHLLPGYRLVTNPDHRADVEQAWGFACGSIAAEPGLSAWQQVEAMERGELDLWWVAATNPLVSMPDLERVKAAMERCPLVVVSEAYADTETSHYAHLLLPASQWSEKSGVMTNSERRVTLCPAFRPQHGDSRPDWEVFAELGRRLGYVDQFTYATSEEVYSEFAALTESRVCDVSGLSHQLLNEHGPQQWPFPFGHEPTQAAKRLYVGKRFPTASGRARFQADAPLGLAEPPCEIYPLVLTVGRYLGQWHTMTRTGKVKRLNSMHPEPRLEIHPSDAERFAIEDEGLAAITSRRGTLTARVSVTDRIRRGSVFLPMHWGFTQPEACEANTLMHDQACPISKQPELKATAVVVAP
>PAC1_2607360930
NLT-SQCPYCGVGCGLEMQPPAESGKAVRRDADGYPMWRSRGDRNHPSNLGQICIKGATVGETLSPGRLNQPLYRDNLNDKYQSISWNEATDKIVSQIKKSLIKKG-PNSIAMYGSGQFHTEDYYIAQKLLKGALGTNNFDANSRLCMSSAVAGYNLSLGSDGPPCCYEDLDHYTVAFLIGTNTAECHPVLFQRLLKRKKQHPDKVKIIVIDPRLTDTAKAADIYLPVAPGSDLALLYGIAHLVLKKNGQNTEFIENHTDKYSEFLEIIRNWTPQKVARFCGIPEKKLEEVANMFNQHERVLSLWSMGVNQRREGTAVVGGLINLHLLTGQIGKEGAGPFSLTGQPNAMGGREAGGLSHLLPGYRNISNTEHRKVVENHWDFPAGSISEKPGLNAWQQIEAMEKGEIDLWWVAATNPLVSMPDLNRVKAAIKNCSLVVLSEAYTNTETSHYAHLLLPAAQWSEKAGVMTNSERRITYCPAFRPCFGQSRPDWEIFAEVGQKLGFIDQFTYDSSSEVYSEFTALTSGRLCDSSGLNHELLKSIGPQQWPFPRESNPTKEAKRLYEDKRFATPNGRAQFYTKQPLGIAEPPCDMYPLVLTVGRYLGQWHTMTRTGKVTRLNKMHPEPLLEIHPMDAKDMNIKDGELSALNSRRGYLTVRVKETDRIRRGTVFLPMHWGFTQTNHCETNTLMHEQSCPISKQPELKASAVIVAP
>RCC307_2623928753
DSVTSQCPYCGVGCGLELLPPAQPGRPVRRDGEGHPMWSARGDRAHPSSQGQVCIKGATVGETLAGGRLSQPLYRSSLEDPFEPITWDNVFDLLAGRIRSTLASKG-PGAIAMYGSGQFHTEDYYLAQKLFKGAIGSNNFDANSRLCMSSAVAGYTRSLGSDGPPCCYEDLDHCSVAFLIGTNTAECHPVLFQRLLKRKKKDPKGLTIVVVDPRATETAKIADHHLAIAPGTDLMLLHGLARLILKDAGFNADFIDEATEGFAAFSQAVESWTPRRVVEACGITEKQLRAVARLWCRKPAVLSLWSMGVNQRREGTAVVGGLINLHLLTGQIGHAGAGPFSLTGQPNAMGGREAGGLAHLLPGYRLVGNADHRAEVERAWGFQPGSIAAQPGLAAGEQVEAMERGELDLWWVAATNPLVSMPELDRLKAALRNCPLVVVSDAYADTETSHYAHLLLPAAQWSEKAGAMTNSERRITYCPAFRQPHGESRADWQVFAELGRRLGFEQQFSYDSAAEVYAEFAALSAGRLCDVSGLSHELLSEHGPQQWPFPSGSEPTTESKRLYSDHRFATPSRRARFMAEQPLGLAEPPCEAYPLVLTVGRYLGHWHTMTRTAKVERIQSMHAEPRLEVHPDDAKRFSLEADGVAAITSRRGTLSARITITDRIRSGSVFLPMHWGFTQEHACEANALMHGEACPISKQPELKATAVVVAP
>RS9916_2623920067
PSVRSQCPYCGVGCGLELLPPAQPGQAVKKDEEGNPMWTARGDRSHPSSQGQVCIKGATVGETLARGRLHQPLYRASLDQDFEPVSWEQALQTITDQIQTTLANKG-ADAIAMYGSGQFHTEDYYLAQKLLKGALGTNNFDANSRLCMSSAVAGYTRSLGSDGPPACYDDLDHCSVAVLIGTNTAECHPVLFQRLIKRKKRNPGSVTIVVIDPRRTDTAKAADIHLPIAPGTDLALLHGIAHLVMRENGQDVAFIDDHTENYKPFFDVVARWTPRKVARFCGIPEKRLREVAELFHRKQRVLSLWSMGVNQRREGTAVVQGLINLHLLTGQIGKEGAGPFSLTGQPNAMGGREAGGLAHLLPGYRIVTNDQHRSEVEQAWGFPQGQIAATPGLGAWQQVEAMERGDLDLWWVAATNPLVSMPELDRVKAAMQNCALVVVSEAYADSETSHYAHLLLPASQWSEKAGAMTNSERRVTYCPAYRPRHGQSRPDWEVFAEVGRRLGFEQHFSYDSAAEVYAEFSQLTEGRVCDMSGLSHELLSESGPQQWPFPRGSEPSQGAKRLYSDHQFPTPSGKARFSTDLPQGLAEPPCDTYPLVLTVGRYLGQWHTMTRTGKVKRLQTMHPEPLLEIHPEDASDLQIKDGALTAVSSRRGHLTARAKITNRIRKGSVFLPMHWGFTQDQACEVNALMHDQACPVSKQPELKACAVIAAP
>SB_2608201377
NFTKSQCPYCGVGCGLKMKSK----SSVSDDK-----WLVSGDRDSPSTQGKLCVKGATVCETLKDGRLKEPLYRKNLNEEFKEISWDESYEILKENILSSIKNYG-PDSIAMYGSGQFHTEDYYVAQKLLKGAIGTNNFDANSRLCMSSAVAGYNRSFGSDGPPCCYEDIDHCSLILLIGTNTAECHPVLFDRIKKRKRNVNDNLKVIVIDPRETETSSIADFYLQISSGTDLFLFIGIANYLYKNQLTDQNFIDKSTESYFDFVKHIQKWDLKKISEICNISEKTIIDIAKLWGASKNVLSLWSMGLNQRQEGTAAVNGLINLHLMTGQIGKEGSGPFSLTGQPNAMGGREAGGLSHLLPGYRFVKNKIDRNEIEKIWGFPEGKISEKQGLSAFEQIEAIKKGSVKIWWIAATNPLVSMPNLNFVKKALLKCPLIILNESYEQSESIKYAHLVLPAAQWSEKDGVMTNSERRVTLCPSFRESNKNSKPDWQIFAELGQKIGYFKQFEYESSSEVYDEFLKTTTKRLCDMSGLSYQLLKNHGPQQWPYPKGSVPSTSSKRLYEDGYFPTETGKANFCIDDPIGLAEPPSDEFPLILTIGRYLSQWHTMTRTSKVQKLTKKNSEPLLEINSKDALSLKIKNDEIVKIKSKRGEVQAKVQITDKIKAGTVFLPMHWGFSQKNMCEVNSLMHEKSCPISKQPELKACSVIIVP
>WH7803_2624101674
ASVQSQCPYCGVGCGLDLLPPGEAGKAVKRDAEGNPMWSARGHREHPSSHGQVCIKGATVGETLGQGRLSQPLYRATLTDPFEAISWNSAFDLLTERIQSTLASKG-ADAIAMYGSGQFHTEDYYIAQKLLKGALGTNNFDANSRLCMSSAVAGYTRSLGSDGPPCCYEDLDHCSVVILIGTNTAECHPVLFQRLLKRKKRDPNGLTIVVVDPRSTDTAKIADYHLALAPGTDLALLHGLARLIIQDNGFDSDFIDTATEGFAGFTQTIKTWTPGKTSKFCGIAEKDLRAVARLWSRKERILSLWSMGVNQRREGTAVVGGLINLHLLTGEIGKAGAGPFSLTGQPNAMGGREAGGLAHLLPGYRLVTNADHRHAVEKAWGFAPGSIAAHPGLDAWKQVEAMERGELDLWWVAATNPLVSMPDLERVKAAMQRCKLVVVSEAYADTETSHYAHLLLPAAQWSEKNGAMTNSERRVTFCPAFRPRHGDSRPDWDVFAELGRRLGFVDQFSYNSSAEVYEEFTAITAARVCDMSGLSHALLQEHGPQQWPYPKGEGPTTTSKRLYEDKRFPTPSGRAKFQQDKPLGLAEPPCEMYPLVLTVGRYLGQWHTMTRTGKVPRLNAMHPEPSLEMHPNDAKRFGLDDKGLAAITSRRGTLTARVCISERIRIGSVFLPMHWGFTQAEACEANALMHDQACPISKQPELKASAVMVAP
>WH7805_2626028203
ASVQSQCPYCGVGCGLDLLPPGEAGKAVKRDAEGNPMWSARGHREHPSSHGQVCIKGATVGETLGQGRLSQPLYRATLADPFQAISWNSAFDLLTERIRSTLASKG-ADAIAMYGSGQFHTEDYYIAQKLLKGALGTNNFDANSRLCMSSAVAGYTRSLGSDGPPCCYEDLDHCSVAFLIGTNTADCHPVLFQRLLKRKKRDPKGLTIVVIDPRCTDTAKIADYHLALAPGTDLALLHGLARLVLQDNGFDSDFIDSATEGFAAFTQTIKAWTPGKTSKFCGIAEKDLRSVARLWSRKEGILSLWSMGVNQRREGTAVVGGLINLHLLTGEIGKAGAGPFSLTGQPNAMGGREAGGLAHLLPGYRLVTNAEHRHAVEKAWGFAPGSIAAQPGLDAWKQVEAMERGELDLWWVAATNPLVSMPDLERVKAAMQRCKLVVVSEAYADTETSHYAHLLLPAAQWSEKSGAMTNSERRVTLCPAFRPRHGDSRADWEVFAELGRRLGFVDQFSYSSAAEVYEEFTSLTAARVCDMSGLSHSLLKEHGPQQWPYPKGEGPTRTSKRLYEKKRFPTASGRARFQKDSPLGLAEPPCEMYPLVLTVGRYLGQWHTMTRTGKVARLNAMHPEPSLEMHPSDAKRFGLEDNGLAAITSRRGTLTARVCVSERIRVGSVFLPMHWGFTQAEACEANALMHDQACPISKQPELKASAVVVAP
>WH8016_2507493429
TTIRSQCPYCGVGCGLDLRPPAQKGEAVRRDAEGTPMWTARGNRLHPSSLGQVCIKGATVGEALSRGRLDQPFGRNSLDDDFQPISWDEALERISSQIKTSLKSKG-PEAIAMYGSGQFHTEDYYLAQKLLKGALGTNNFDANSRLCMSSAVAGYTRSLGSDGPPCSYEDLDHCTVAFLIGTNTAECHPVLFQRLLKRKKRHPGSVTIVVVDPRQTDTAKAADIHLAVAPGSDLALLHGIAHLVIRENGQDPTFIDNCTDNYDAFFDVVARWTPRRVALFCGIPEKRLREVAQLFHRREKVLSLWSMGVNQRREGTAVVGGIINLHLLTGQIGKEGAGPFSLTGQPNAMGGREAGGLSHLLPGYRQVTNPEHRAEVEHSWGFSEGKIDSKPGLTAWQQVEAMERGELDLWWVVATNPLVSMPDLDRVKTAMQRCPLVIVSEAYADSETSHYAHLLLPAAQWSEKAGTMTNSERRVTYCPAFRNPHRESRPDWEVFAEIGRRLGFEEQFTYASAAEVYAEFTALTKKRLCDVSGLSHNVLDKEGPQQWPFPQNSSPSQESKRLYTNHKFLTTNGRARFCSDQPLGLAEPPCDTYPLVLTIGRYLGQWHTMTRTGKVERLKTMHPEPLLEINPKDADQFAVKHGELAAVSSRRGQLTARVKVTDKIRRSTVFLPMHWGFTQTQACEVNALMHEQACPISKQPELKASAVIVAP
>WH8020_2646429629
TTIRSQCPYCGVGCGLDLRPPAKKGEAVRRDADGTPMWTARGDRLHPSSLGQVCIKGATVGETLSRGRLDQPLGRTSLDDEFQPISWDEALERISSQIKTSLKSKG-PDSIAMYGSGQFHTEDYYLAQKLLKGALGTNNFDANSRLCMSSAVAGYTRSLGSDGPPCSYEDLDHCTVAFLIGTNTAECHPVLFQRLLKRKKRHPGALTIVVVDPRQTDTAKAADIHLAVAPGSDLALLHGIAHLVMRENGQDPAFIDDCTDNYDSFFDVVARWTPRRVALFCGIPEKRLREVAQLFHRREKVLSLWSMGVNQRREGTAVVGGIINLHLLTGQIGKEGSGPFSLTGQPNAMGGREAGGLSHLLPGYRQVTNPEHRAEVEKTWGFTKGKIASKPGLTAWQQVEAMERGKLDLWWVAATNPLVSMPDLERVKAAMKRCPLVVVSEAYADSETSHYAHLLLPAAQWSEKTGTMTNSERRVTYCPGFRNLHRESRPDWEVFAEIGRRLGFKEQFTYNSAAEVYAEFTALTQKRLCDVSGLSHEVLAKEGPQQWPFPQDSSPSQESKRLYTNHKFLTANGRARFCSDQPLGLAEPPCDTYPLVLTIGRYLGQWHTMTRTGKVERLKTMHPEPLLEINPKDADQFAVKHGELAAVSSRRGQLTARVKVTDKIRRSTVFLPMHWGFTQAQACEVNALMHEQACPISKQPELKASAVIVAP
>WH8102_2607659788
RSVRSQCPYCGVGCGLELLPPAVKGQAVKRDAEGNPMWTARGDREHPSSLGQVCIKGATVGETLARGRLRQPLFRSKLTDAFAPISWDDALDKITGQIKASLARRGNADGIAMYGSGQFHTEDYYLAQKLLKGALGTNNFDANSRLCMSSAVAGYTRSLGSDGPPCSYEDLDHCTVAFLIGTNTAECHPVLFQRLLKRKRKNPGSVKIVVVDPRRTDTAKAADIHLPIAPGSDLALLHGIAHLVLRDNGQDPAFIDNHTENYDAFFDVAARWTPRRVALFCNIPEKRLRDVAALFHRRQKVLSLWSMGVNQRREGTAVVQGLINLHLLTGQIGNEGAGPFSLTGQPNAMGGREAGGLAHLLPGYRLVANPEHRAEVEQAWKLPAGQIAAKPGLAAWQQVEAMERGDLDLWWVAATNPLVSMPDLDRVKQAMGNCPLVVVSEAYADSETSHYAHLLLPAAQWSEKAGAMTNSERRVTFCPAYRLRFGESRPDWEVFADVGRRLGYTEQFRFDSAAEVYAEFTRLTQGRLCDVSGLSHELLEQAGPQQWPYPMGSIPSTAAKRLYENHLFATPSGRARFSTDQPLGLAEPPCDTYPLVLTVGRYLGQWHTMTRTGKVERLMKQHPEPLLEIHPSDAQELQLRNGELAAISSRRGHLTATVKVTDRIRCGTVFLPMHWGFTQEKACEANTLMHDDACPVSKQPELKACAVIVAP
>WH8103_2688544913
RSVRSQCPYCGVGCGLELLPPAVKGQAVKRDAEGNPMWTARGDREHPSSLGQVCIKGATVGETLARGRLRQPLFRSKLTDAFAPISWDDALDKITGQIKASVARRGNADGIAMYGSGQFHTEDYYLAQKLLKGALGTNNFDANSRLCMSSAVAGYTRSLGSDGPPCSYEDLDHCTVAFLIGTNTAECHPVLFQRLLKRKRKNPGSVKIVVVDPRRTDTAKAADIHLPIAPGSDLALLHGIAHLVLRDNGQDPAFIDNHTENYDAFFDVAARWTPRRVALFCNIPEKRLRDVAALFHRRQKVLSLWSMGVNQRREGTAVVQGLINLHLLTGQIGNEGAGPFSLTGQPNAMGGREAGGLAHLLPGYRLVANPEHRAEVEQAWKLPAGQIAAKPGLAAWQQVEAMERGDLDLWWVAATNPLVSMPDLDRVKQAMGNCPLVVVSEAYADSETSHYAHLLLPAAQWSEKAGAMTNSERRVTFCPAYRLRFGESRPDWEVFADVGRRLGYTEQFRFDSAAEVYAEFTRLTQGRLCDVSGLSHELLEQAGPQQWPYPMGSIPSTAAKRLYENHLFATPSGRARFSTDQPLGLAEPPCDTYPLVLTVGRYLGQWHTMTRTGKVERLMKQHPEPLLEIHPSDAQELQLRNGELAAISSRRGHLTATVKVTDRIRCGTVFLPMHWGFTQEKACEANTLMHDDACPVSKQPELKACAVIVAP
>WH8109_2563725932
RSVRSQCPYCGVGCGLELLPPAVKGEAVKRDAEGNPMWTARGDREHPSSLGQVCIKGATVGETLAPGRLRQPLFRPTLEDDFAPISWDDALNKITSQIQASVARRGNADGIAMYGSGQFHTEDYYLAQKLLKGALGTNNFDANSRLCMSSAVAGYTRSLGSDGPPCSYEDLDHCTVAFLIGTNTAECHPVLFQRLLKRKRKNPGSVKIVVVDPRRTDTAKAADIHLPIAPGSDLALLHGIAHLVLRENGQDPAFIDDHTENYDAFFDVAARWTPRRVALFCNIPEKRLREVATLFHRREKVLSLWSMGVNQRREGTAVVQGLINLHLLTGQIGKQGAGPFSLTGQPNAMGGREAGGLAHLLPGYRLVANAEHRTEVEQAWQLPAGRINAKPGLAAWQQIEAMEQEALDLWWVAATNPLVSLPDLDRVKSAMQKCPLVVVSEAYADSETSHYAHLLLPAAQWSEKAGAMTNSERRVTYCPAYRRRFGESRPDWEVFAEVGRRLGYSEQFDFDSAAEVYAEFTALTQGRLCDVSGLSHELLEDEGPQQWPYPSGSTPTTEAKRLYENHLFATPNKRARFSTDQPLGLAEPPCDTYPLVLTVGRYLGQWHTMTRTGKVERLMKQHPEPLLEIHPGDAQELKLRNGELAAISSRRGHLTATVKVTDRIRRGSVFLPMHWGFTQEKACEANTLMHDEACPVSKQPELKACAVIVAP
