# Supplementary material for: Emergence of trait variability through the lens of nitrogen assimilation in Prochlorococcus
Source: eLife. 2019 Feb 1;8:e41043. doi: 10.7554/eLife.41043 (PMC6370341; doi:10.7554/eLife.41043)
Supplement: Figure 3—source data 1. [file elife-41043-fig3-data1.zip › nirA_CyCOG_60001560_macse_NT_currated.fasta]

>AG-311-K21_2717569642
TATTTGCAAGAGAAAAAATTAAATAAAATTGAACAAAATAAAGCAAATAAAGATGGATTATTAATTGGTAAAGAAATTGAAAATTTCGCAAAAATAGGCTGGGAAGAGATGGATAAAACTGACCTAGAGCTAAGGCTTAAATGGTATGGGATGTTTTGGAGACCAAAAATACCAGGTAAATTCATGCTTAGGCTGAGAGTCCCAAATGGTGTTATAAATGCACATCAATTAAAAATTGTTTCCTCAATTGTTGCAAGATACGGAGACAGTGGAAGCTGTGATGTAACAACAAGACAAAGTCTTCAACTTAGGGGGATTTTAATAAGTGATTTACCTGAAATTCTTAGACGATTAAATAAAGCTGGGATCTATAGTATTCAATCTGGTTTCGATAATCCGAGAAATATAACTGGTAACCCAATAGCGGGTGTTGATCCTGAAGAAATTATTGACACTAGAGATTATGTAAAACAATTAAATGATTATCTTACAAATAATGGTAAAGGAAATGAAGATTTTTCAAATTTACCTAGGAAATGGAATACTGCAATCGCAGGTTCAAAAGATAATTTTCTTTTACATAACGATTTAGTCTTTTTACCTGTAAAAGTGAATAATATTTTAGGCTTTAGTGTTTGGGTGGGTGGAATACTTTCATCAGTATTAAACGACTATGCCATTCCACTAAACGTTTGGATTGAGGATAACAAGATTTGTGAGTTTACAAATGCTGTTTTAAGTCTCTGGAGAGATCATGGAGAACGCTCTGCTCGACCTAAAGGAAGATTTAGATTGTATTTGAACAAAATTGGAATTGAAAATTTTAGAGATTTAGTTGAAGAACGGTTCGGAAAACTTAAGACTGATCCTGGTAGTGACTTTTGCAAAATCCCTAGGTCCTTTCTTGGTATTAACCAGCAAAAACAAAAAGATATATTTTTTGCTGGATTACATGTCCCTGTAGGAAGATTAAGCTCAGAGGATCTTCAAGACATTGCCTTGCTGAGTGAAAATTATGGATCAGGCGATATACGCCTAACAGAAGATCAAAATATAATAATTACGAATATTCCTAAGGACAAATTAGAAGAGTTCAAAAAAGAAAACCTATTAGATAAATTCCCTTTGAATCCTGGACATTTGTCAGCAGGAACTGTTTCATGCACTGGTAATACCTATTGTAATTTTGCTCTAACAAATACCAAAGATACTGCATTAGAAGTTTCTCAACTACTCGATCAGGAACTGGATCTAGATGATGAAATCAAC------------------------------------------------------------------------------------------------------------------------------------------------------------------------------------------------------------------------------------------------------
>AG-335-D02_2717640453
TACTTGAATGACAAGAAATTAAATAAGATTGAGAAACAAAAGGCGGAAAAAGATGGTCTAAAAATATTTGAAGAGTTAGATGATTATGCTCTTAAAGGGTGGGAAGAAATGGATGAAGTAGATTTGCAAATGCGTTTAAAATGGTATGGTCTATTTTGGAGACCAAAAACTCCTGGAAGATTCATGATGAGACTTAGAGTTCCGAATGGAATTTTAAATTCTAAACAGTTGAAAGTAATCGCATCAATAGTTGCTAGATATGGAGAAGATGGTTCTGCAGATATTACGACTAGGCAAAATATACAATTAAGAGGAGTTTTGATAAATGATCTACCAGATATTATTAAAAGACTTAGAGAGGTTGACATTACATCCGTACAGTCTGGTATGGATAATCCAAGAAATGTTACTGGAAATCCGCTAGCGGGAATTGATCCAGAAGAAATCATAGACACAAGAAAGTATACTTCTGAATTAGAAGATTACTTAACAAATTCTGGAAATGGCAACTCCGAATTCTCCAATTTACCAAGGAAGTGGAATACTGCAGTAGCAGGAGCAAAAGATAATTTTCTTCTACATAATGATCTTATCTTTCATCCTGTTTCTAAAAATGGAATCTTAGGCTTTGGCGTCTGGGTAGGAGGAATATTATCAGCAACTTTAAATGCTTATGCTCTACCTTTAGATGTCTGGATAGAAGAAAAAGATATATGCAAAATAACTGGAATAATTTGTTCACTTTGGAGAGATAATGGAGATAGATTTCTTAGAAACAAAGGAAGATTTAGACATTATTTGAATTCTATAGGGATCGATAAATTTAGAGAACTTGTAGAAGAAAAATTTGGAACTTTATCGAAGGATCCAGGCTCACTTTTTAACAAAAAACAAAGAGGTATATTCGGAATTAATAAACAAAAACAAAACCACCTTTACTTTGCTGGAATACATATTCCAGTAGGAAGATTATGCGTAGAAGATATACAAGAGATTGCAAGATTAAGTGAAAAATTTGGACAAAGTGAAGTAAGATTAACAGAAGATCAAAATCTAATTATTGTTGGTCTTAAAGAAAATATTTTAGAAGAATTTAGTAATGAAGAAATTATTAATAAATTCAAATTAGATCCACCCCATTTTTCCTCAAGTACTGTTTCATGTACTGGGAGTAGTTATTGTAGTTTTGCGCTTGCAAATACAAAAGATATCGCAAGGAATATTTCTGAAAAATTAGATCGAGAACTTGAATTATTAGAGGAGGTTAAAATTCATTGGACAGGCTGCCCAAACAATTGTGGTCAAGCTCATATGGGTGGTATAGGTATGACGGGAACAAAGGTTAAAAAAGAGGGAGGTGGA------ACTGAGGATGGATATAATGTAAGTATTGGGGGAAGACAAGATCACATACAAACTTTAGGTGAAACCGAATTTAAAAAAGTTAGCAAAAATGATATTTATAATGTAATCAAAGAAATTCTAATAAATAAATTTAATGCCAAGTTAAAA
>AG-335-I15_2717146617
TATTTAAATGATAAAAAATTAAATAAGATTGAAAAGCAAAAGGCCGAGAAAGATGGTCTGAAAATTTTTGAAGAGTTAGATGATTATGCTCTTAAAGGGTGGGAAGAGATGGATGAAGTAGATTTGCAAATGCGCTTAAAGTGGTATGGCCTTTTTTGGAGACCAAAAACTCCTGGAAGATTTATGATGAGGCTTAGAGTTCCAAATGGAATTTTAAACTCTAATCAGTTGAGAGTAATCGCGTCAATAGTTGCTAGATACGGAGAAGACGGTTCTGCAGATATAACAACTAGGCAAAATATTCAATTAAGGGGGGTTTTGATAAATGATCTACCAGATATTATTAAAAGACTTAGAGAGGTTGATATTACATCCGTTCAGTCTGGAATGGATAATCCAAGAAATGTTACTGGCAATCCACTAGCGGGAATTGATCCTGTAGAAATTATAGATACAAGAAAATATACTTCTGAATTAGAAAATTACTTAACAAATTCTGGTAATGGAAACCCGGAATTCTCGAATTTACCGAGGAAGTGGAATACTGCAGTTGCAGGAGCAAAAGATAATTTTCTTCTACATAATGATCTTATCTTTCATCCTGTTTTTAAAAATGGAATATTAGGCTTTGGTGTCTGGGTAGGAGGAATATTGTCAGCAACTTTGAATGCTTATGCTCTACCTCTAGATGTCTGGGTAGAAGAAAAAGATATATGCAAAATAACTGGAATTATTTGTTCCCTTTGGCGAGATAATGGAGATAGATTTCTAAGAAATAAAGGAAGATTTAGATATTATTTAAACTCAATAGGTATCGAAAAATTTAGAGAACTTGTAGAAGAAAAATTTGGAACTTTGTCGAACGATCCAGGCTCAATTTTCAACGAAAAACAAAGAAGTTTATTTGGGATTAATAAACAAAAACAAAACAATCTTTACTTTGCTGGATTACATATTCCTGTAGGGAGGTTATGTGTAGAAGACATACAAGAAATTGCAAGACTAAGTGAAAAATATGGACAAAGTGAAGTAAGACTAACCGAAGATCAAAATCTAATTATTGTTGGCCTGAAAGATAATATTTTAGAAGAATTTGGTGATGAAGAAATTATTAATAAATTCAAATTAAATCCATCCCATTTTTCAGCAAGTACCGTTTCATGTACAGGGAGTAGTTATTGTAGCTTTGCTCTTGCAAATACCAAAGATATAGCAAGGAATATTTCTGAAAAATTAGATAGAGAACTTGAATTATCAGAGGAGGTTAAAATCCATTGGACAGGTTGTCCAAATAATTGTGGACAAGCTCATATGGGCGGTATTGGCATGACCGGTACAAAGGTAAAAAAAGAGGGAGGTGGA------ACTGAGGATGGATATAATGTCAGTATTGGAGGAAGACAAGATCACCTCCAAACCTTAGGTGAAACCGAATTTAAAAAAGTTAGTAAACATGAAATTTATAATTTAATCAAAGAAATTTTAATCAACAACTTTAATGCAAAGTTAAAA
>AG-335-O19_2717645980
TACTTGAATGACAAGAAATTAAATAAGATTGAGAAACAAAAGGCGGAAAAAGATGGTCTAAAAATATTTGAAGAGTTAGATGATTATGCTCTTAAAGGGTGGGAAGAAATGGATGAAGTAGATTTGCAAATGCGTTTAAAATGGTATGGTCTATTTTGGAGACCAAAAACTCCTGGAAGATTCATGATGAGACTTAGAGTTCCGAATGGAATTTTAAATTCTAAACAGTTGAAAGTAATCGCATCAATAGTTGCTAGATATGGAGAAGATGGTTCTGCAGATATTACGACTAGGCAAAATATACAATTAAGAGGAGTTTTGATAAATGATCTACCAGATATTATTAAAAGACTTAGAGAGGTTGACATTACATCCGTACAGTCTGGTATGGATAATCCAAGAAATGTTACTGGAAATCCGCTAGCGGGAATTGATCCAGAAGAAATCATAGACACAAGAAAGTATACTTCTGAATTAGAAGATTACTTAACAAATTCTGGAAATGGCAACTCCGAATTCTCCAATTTACCAAGGAAGTGGAATACTGCAGTAGCAGGAGCAAAAGATAATTTTCTTCTACATAATGATCTTATCTTTCATCCTGTTTCTAAAAATGGAATCTTAGGCTTTGGCGTCTGGGTAGGAGGAATATTATCAGCAACTTTAAATGCTTATGCTCTACCTTTAGATGTCTGGATAGAAGAAAAAGATATATGCAAAATAACTGGAATAATTTGTTCACTTTGGAGAGATAATGGAGATAGATTTCTTAGAAACAAAGGAAGATTTAGACATTATTTGAATTCTATAGGGATCGATAAATTTAGAGAACTTGTAGAAGAAAAATTTGGAACTTTATCGAAGGATCCAGGCTCACTTTTTAACAAAAAACAAAGAGGTATATTCGGAATTAATAAACAAAAACAAAACCACCTTTACTTTGCTGGAATACATATTCCAGTAGGAAGATTATGCGTCGAAGATATACAAGAGATTGCAAGATTAAGTGAAAAATTTGGACAAAGTGAAGTAAGATTAACAGAAGATCAAAATCTAATTATTGTTGGTCTTAAAGAAAATATTTTAGAAGAATTTAGTAATGAAGAAATTATTAATAAATTCAAATTAGATCCACCCCATTTTTCCTCAAGTACTGTTTCATGTACTGGGAGTAGTTATTGTAGTTTTGCGCTTGCAAATACAAAAGATATCGCAAGGAATATTTCTGAAAAATTAGATCGAGAACTTGAATTATTAGAGGAGGTTAAAATTCATTGGACAGGCTGCCCAAACAATTGTGGTCAAGCTCATATGGGTGGTATAGGTATGACGGGAACAAAGGTTAAAAAAGAGGGAGGTGGA------ACTGAGGATGGATATAATGTAAGTATTGGGGGAAGACAAGATCACATACAAACTTTAGGTGAAACCGAATTTAAAAAAGTTAGCAAAAATGATATTTATAATGTAATCAAAGAAATTCTAATAAATAAATTTAATGCCAAGTTAAAA
>AG-347-G18_2667832716
TATTTAAATGATAAAAAATTAAATAAGATTGAAAAGCAAAAGGCGGAGAAAGATGGTCTGAAAATTTTTGAAGAATTAGATGATTATGCTCTTAAAGGGTGGGAAGAGATGGATGAAGTGGATTTACAAATGCGCTTAAAGTGGTATGGCCTTTTTTGGAGACCAAAAACTCCTGGAAGATTTATGATGAGGCTTAGAGTTCCCAATGGAATTTTAAACTCTAATCAGTTGAGAGTAATCGCTTCAATAGTTGCTAGATACGGAGAAGACGGTTCTGCAGATATAACAACTAGGCAAAATATTCAATTAAGGGGGGTTTTGATAAATGATCTACCAGATATTATTAAAAGACTTAGAGAGGTTGATATTACATCCGTTCAGTCTGGAATGGATAATCCAAGAAATGTTACTGGCAATCCACTAGCGGGAATTGATCCTGAAGAAATTATTGATACAAGAAAATATACTTCTGAATTAGAAGATTACTTAACAAATTCTGGTAATGGAAACCCCGAATTCTCCAATTTACCGAGGAAATGGAATACTGCAGTTGCCGGAGCAAAAGATAATTTTCTTCTACATAATGATCTTATCTTTCATCCTGTTTTTAAAAATGGAATCTTAGGCTTTGGTGTCTGGGTGGGAGGAATATTGTCAGCAACTTTAAATGCTTATGCTTTACCTCTAGATGTCTGGGTAGAAGAAAAAGATATATGCAAAATAACTGGAATTATTACTTCCCTTTGGCGAGATAATGGAGATAGATTTCTAAGAAATAAAGGAAGATTTAGATATTATTTAAACTCTATAGGTATTGAAAAATTTAGAGAACTTGTAGAAGAAAAATTTGGAACTTTGTCAAACGATCCAGGCTCAATTTTCAACGAAAAACAAAGAAGTTTATTTGGGATTAATAAACAAAAACAAACCAATCTTTACTTTGCTGGATTACATATTCCTGTAGGAAGATTATGTGTAGAAGATATACAAGAAATTGCAAGATTAAGTGAAAAATATGGACAAAGTGAAGTAAGACTAACCGAAGATCAAAATCTAATTATTGTTGGCCTGAAAGATAATATTTTAGAAGAATTTGGTAATGAAGAAATCATTAATAAATTCAAATTAAATCCATCCCATTTTTCAGCGAGTACCGTTTCATGTACAGGGAGTAGTTATTGTAGCTTTGCTCTTGCAAATACCAAAGATATAGCAAGGAATATTTCTGAAAAATTAGATCGAGAACTTGAATTATCAGAGGAGGTTAAAATCCATTGGACAGGATGTCCAAATAATTGTGGGCAAGCTCATATGGGTGGCATTGGCATGACCGGCACAAAGGTAAAAAAAGAGGGGGGTGGA------ACTGAGGATGGATATAATGTCAGTATTGGAGGAAGACAAGATCACCTACAAACTTTAGGTGAAACCGAATTTAAAAAAGTTAGTAAACATGAAATTTATAATTTAATCAAAGAAATTTTAATCAACAAGTTTAATGCAAAGTTAAAA
>AG-347-G20_2667835194
TATTTAAATGATAAAAAATTAAATAAGATTGAAAAGCAAAAGGCGGAGAAAGATGGTCTGAAAATTTTTGAAGAGTTAGATTATTACGCTCTTAAAGGGTGGGAAGAGATGGATGAAGTAGATTTGCAAATGCGCTTAAAGTGGTATGGCCTTTTTTGGAGACCAAAAACTCCTGGAAGATTTATGATGAGGCTTAGAGTTCCGAATGGGATTCTGAACTCTAATCAGTTGAAAGTAATCGCGTCAATAGTCGCTAGATATGGAGAAGACGGTTCTGCAGATATAACAACTAGGCAAAATATTCAATTAAGGGGGGTTTTGATAAATGATCTACCAGATATTATTAAAAGACTTAAAGAGGTTGATATTACATCCGTTCAGTCTGGAATGGATAATCCAAGGAATGTTACTGGTAATCCACTAGCGGGAATTGATCCTGAAGAAATTATAGATACAAGAAAATATACTTCTGAATTAGAAAATTACTTAACAAATTCTGGTAATGGCAACCCCGAATTCTCGAATTTACCAAGGAAGTGGAATACTGCAGTTGCAGGAGCAAAAGATAATTTTCTTCTACATAATGATCTTATATTTCATCCTGTTTTTAAAAATGGAATATTAGGCTTTGGTGTCTGGGTAGGAGGAATTTTATCAGCAACTTTGAATGCTTATGCTATACCTCTAGATGTCTGGGTAGAAGAAAAAGATATATGCAAAATAACTGGAATTATTTGTTCCCTTTGGCGAGATAATGGAGATAGATTTCTAAGAAATAAAGGAAGATTTAGATATTATTTGAACTCTATAGGTATCGAAAAATTTAGAGAACTTGTAGAAGAAAAATTTGGAACTTTATCCAACGATCCAGGCTCAATTTTCAACGAAAGACAAAGAAGTTTATTTGGGATTAATAAACAAAAACAGAATAATCTTTACTTTGCTGGATTACACATTCCGGTAGGAAGATTATGTGTAGAAGACATACAAGAAATTGCAAGATTAAGTGAAAAATATGGACAGAGTGAAGTAAGACTAACCGAAGATCAAAATCTAATTATTGTTGGCCTGAAAGATAACATTTTAGAAGAATTTGGTAATGAAGAAATTATTAATAAATTCAAATTAAATCCATCCCATTTTTCTGCGAGTACTGTTTCATGTACAGGGAGTAGTTATTGTAGCTTTGCTCTTGCAAATACCAAAGATATAGCAAGGAATATTTCTGAAAAATTAGATCGAGAACTTGAATTATCAGAGGAGGTTAAAATCCACTGGACAGGATGTCCAAATAATTGTGGACAAGCTCATATGGGTGGTATTGGTATGACTGGTACAAAGGTAAAAAAAGAGGGGGGAGGA------ACTGAGGATGGATATAATGTCAGTATTGGAGGAAGACAAGATCACCTGCAAACTTTAGGTGAAACCGAATTTAAAAAAGTTAGTAAACATGAAATTTATAAATTAATCAAAGAAATTTTAATCAACAAGTTTAATGCAAAGTTAAAA
>AG-347-I04_2717245024
TATTTAAATGATAAAAAATTAAATAAGATTGAAAAGCAAAAGGCGGAGAAAGATGGTCTGAAAATTTTTGAAGAGTTAGATGATTACGCTCTTAAAGGGTGGGAAGAGATGGATGAAGTAGATTTGCAAATGCGCTTAAAGTGGTATGGCCTTTTTTGGAGACCAAAAACTCCTGGAAGATTTATGATGAGGCTTAGAGTTCCCAATGGAATTCTGAACTCTTATCAGTTGAGAGTAATCGCGTCAATAGTCGCTAGATATGGAGAAGACGGTTCTGCTGATATAACAACTAGGCAAAATATTCAATTAAGGGGGGTTTTGATAAATGATCTACCAGATATTATTAAAAGACTCAGAGAGGTTGATATTACCTCCGTTCAGTCTGGAATGGATAATCCAAGGAATGTTACTGGCAATCCACTAGCGGGAATTGATCCTGAAGAAATTATAGATACAAGAAAATATACTTCTGAATTAGAAAATTACTTAACAAATTCTGGTAATGGCAACCCCGAATTCTCGAATTTACCAAGAAAGTGGAATACTGCAGTTGCAGGAGCAAAAGATAATTTTCTTCTACATAATGATCTTATCTTTCATCCTGTTTTTAAAAATGGAATACTAGGCTTTGGTGTCTGGGTAGGAGGAATTTTATCCGCCACTTTGAACGCTTATGCTATACCTCTAGATGTCTGGGTAGAAGAAAAAGATATATGCAAAATAACTGGGATTATTTGTTCCCTTTGGCGAGATAATGGAGATAGATTTCTAAGAAATAAAGGAAGATTTAGATATTATTTGAACTCTATAGGTATCGAAAAATTTAGAAAAATTGTAGAAGAAAAATTTGGAACTTTATCGAACGATCCAGGCTCAATTTTCAACGAAAAACAAAGAAGTTTATTTGGAATTAATAAACAAAAACAGAATAATCTTTACTTTGCTGGATTACATATTCCGGTAGGAAGATTATGCGTAGAAGATATACAAGAAATTGCAAGATTAAGTGAAAAATATGGACAGAGTGAAGTAAGACTAACCGAAGATCAAAATCTAATTATTGTTGGCCTGAAAGGTAATATTTTAGAAGAATTTGGTAATGAAGAAATTATTAATAAATTCAAATTAAATCCATCCCATTTTTCAGCGAGTACTGTTTCATGTACAGGAAGTAGTTATTGTAGCTTTGCTCTTGCAAATACCAAAGATATAGCAAGGAATATTTCTGAAAAATTAGATCGAGAACTTGAATTATCAGAGGAGATTAAAATCCATTGGACAGGATGTCCAAATAATTGTGGACAAGCTCATATGGGTGGTATTGGAATGACTGGTACAAAGGTAAAAAAAGAGGGAGGTGGA------ACTGAGGATGGATATAATGTCAGTATTGGAGGAAGGCAAGATCACCTGCAAACTTTAGGTGAAACCGAATTTAAAAAAGTTAGTAAACATGAAATTTATAATTTAATCAAAGAAATTTTAATCAATAAGTTTAATGCAAAGTTAAAA
>AG-347-I19_2667841199
TATTTAAATGATAAAAAATTAAATAAGATTGAAAAGCAAAAGGCGGAGAAAGATGGTCTGAAAATTTTTGAAGAGTTAGATGATTACGCTCTTAAAGGGTGGGAAGAGATGGATGAAGTAGATTTGCAAATGCGCTTAAAGTGGTATGGCCTTTTTTGGAGACCAAAAACTCCTGGAAGATTTATGATGAGGCTTAGAGTTCCCAATGGAATTCTGAACTCTAATCAGTTGAGAGTAATCGCGTCAATAGTCGCTAGATATGGAGAAGACGGTTCTGCAGATATAACAACTAGGCAAAATATTCAATTAAGGGGGGTTTTGATAAATGATCTACCAGATATTATTAATAGACTTAGGGAGGTTCATATTACATCCGTTCAGTCTGGAATGGATAATCCAAGGAATGTTACTGGCAATCCAATAGCAGGAATTGATCCTGAAGAAATTATAGATACAAGAAAATATACTTCTGAATTAGAAAATTACTTAACAAATTCTGGTAATGGCAACCCCGAATTCTCGAATTTACCAAGGAAGTGGAATACTGCAGTTGCAGGAGCAAAAGATAATTTTCTTCTACATAATGATCTTATCTTTCATCCTGTTTTTAAAAATGGAATATTAGGCTTTGGTGTCTGGGTAGGAGGAATTTTATCAGCAACTTTGAATGCTTATGCTATACCTCTAGATGTCTGGGTAGAAGAAAAAGATATATGCAAAATAACTGGGATTATTTGTTCCCTTTGGCGAGATAATGGAGATAGATTTCTAAGAAATAAAGGAAGATTTAGATATTATTTGAACTCTATAGGTATCGAAAAATTTAGAGAACTTGTGGAAGAAAAATTTGGAACATTGTCGAACGATCCAGGCTCAATTTTCAACGAAAAACAAAGAAGTTTATTTGGGATTAATAAACAAAAACAAAACAATCTTTACTTTGCTGGATTACATATTCCTGTAGGAAGATTATGTGTAGAAGACATACAAGAAATTGCAAGACTAAGTGAAAAATATGGAACAAGTGAAGTAAGACTTACCGAAGATCAAAATCTAATTATTGTTGGCCTAAAAGATAATATTTTAGAAGAATTTGGTGATGAAGAAATTATTAATAAATTCAAATTAAATCCATCCCATTTTTCAGCAAGTACCGTTTCATGTACAGGGAGTAGTTATTGTAGCTTTGCTCTTGCAAATACCAAAGATATAGCAAGGAATATTTCTGAAAAATTAGATCGAGAACTTGAATTATCAGAGGAGGTTAAAATCCATTGGACAGGTTGTCCAAATAATTGTGGACAAGCTCATATGGGTGGTATTGGCATGACTGGTACAAAGGTAAAAAAAGAGGGAGGTGGA------ACTGAGGATGGATATAATGTCAGTATTGGAGGGAGACAAGATCACCTGCAAACCTTAGGCGAAACCGAATTTAAAAAAGTTAGTAAACATGAAATTTATAATTTACTCAAAGAAATTTTAATCAACAAGTTTAATGCAAAGTTAAAA
>AG-347-I21_2667843840
------------------------------------------------------------------------------------------------------------------------------------------------------------------------------------------------------------------------AACTCTAATCAGTTGAAAGTAATCGCGTCAATAGTCGCTAGATATGGAGAAGACGGTTCTGCAGATATAACAACTAGGCAAAATATTCAATTAAGGGGGGTTTTGATAAATGATCTACCAGATATTATTAAAAGACTTAGAGAGGTTGATATTACATCCGTTCAGTCTGGAATGGATAATCCAAGGAATGTTACTGGTAATCCACTAGCGGGAATTGATCCTGAAGAAATTATAGATACAAGAAAATATACTTCTGAATTAGAAAATTACTTAACAAATTCTGGTAATGGCAACCCCGAATTCTCGAATTTACCAAGGAAGTGGAATACTGCAGTTGCAGGAGCAAAAGATAATTTTCTTCTACATAATGATCTTATCTTTCATCCTGTTTTTAAAAATGGAATATTAGGCTTTGGTGTCTGGGTAGGAGGAATTTTATCAGCAACTTTGAATGCTTATGCTATACCTCTAGATGTCTGGGTAGAAGAAAAAGATATATGCAAAATAACTGGAATTATTTGTTCCCTTTGGCGAGATAATGGAGATAGATTTCTAAGAAATAAAGGAAGATTTAGATATTATTTGAACTCTATAGGTATCGAAAAATTTAGAGAACTTATAGAAGAAAAATTTGGAACTTTATCCAACGATCCAGGCTCAATTTTCAACGAAAGTCAAAGAAGTTTATTTGGGATTAATAAACAAAAACAGAATAATCTTTACTTTGCTGGATTACACATTCCGGTAGGAAGATTATGTGTAGAAGACATACAAGAAATTGCAAGATTAAGTGAAAAATATGGACAGAGTGAAGTAAGATTAACCGAAGATCAAAATCTAATTATTGTTGGCCTGAAAGATAATATTTTAGAAGAATTTGGTAATGAAGAAATTATTAATAAATTCAAATTAAATCCATCCCATTTTTCAGCGAGTACTGTTTCATGTACAGGGAGTAGTTATTGTAGCTTTGCTCTTGCAAATACCAAAGATATAGCAAGGAATATTTCTGAAAAATTAGATCGAGAACTTGAATTATCAGAGGAGGTTAAAATCCACTGGACAGGATGTCCAAATAATTGTGGACAAGCACATATGGGTGGTATTGGTATGACTGGTACAAAGGTAAAAAAAGAGGGGGGAGGA------ACTGAGGATGGATATAATGTCAGTATTGGAGGAAGACAAGATCACCTGCAAACTTTAGGTAAAACTGAATTTAAAAAAGTTAGTAAACATGAAATTTATAATTTAATCAAAGAAATTTTAATCAACAAGTTTAATGCAAAGTTAAAA
>AG-347-I22_2667844561
TATTTAAATGATAAAAAATTAAATAAGATTGAAAAGCAAAAGGCGGAGAAAGATGGTCTGAAAATTTTTGAAGAGTTAGATGATTACGCTCTCAAAGGGTGGGAAGAGATGGATGAAGTAGATTTACAAATGCGCTTAAAGTGGTATGGCCTTTTTTGGAGACCAAAAACTCCTGGAAGATTTATGATGAGGCTTAGAGTTCCCAATGGAATTTTAAACTCTAATCAGTTGAGAGTAATCGCGTCAATAGTAGCAAGATATGGAGAAGACGGTTCTGCAGATATAACAACTAGGCAAAATATTCAATTAAGAGGGGTTTTGATAAATGATCTACCAGATATTATTAAAAGACTTAGAGAGGTTGATATTACATCCGTTCAGTCTGGAATGGATAATCCAAGAAATGTTACTGGTAATCCTCTAGCGGGAATTGATCCTGAAGAAATTATAGATACTAGAAAATATACTTCTGAATTAGAAAATTACTTAACAAATTCTGGTAATGGCAACCCCGAATTCTCGAATTTACCGAGAAAGTGGAATACTGCAGTTGCAGGAGCAAAAGATAATTTTCTTCTACATAATGATCTTATCTTCCATCCTGTTTTTAAAAATGGAATATTAGGCTTTGGTATCTGGGTAGGAGGAATATTGTCAGCAACTTTGAATGCTTATGCTCTACCTCTTGATGTCTGGGTAGAAGAAAAAGATTTATGTAAAATAACTGGAATTATTTGTTCCCTTTGGCGAGATAATGGAGACAGATTTCTAAGAAATAAAGGAAGATTTAGATATTATTTGAACTCTATAGGTATCGAAAAATTTAGAGAACTTGTAGAAAAAAAATTTGGAACTTTATCGAACGATCCAGGCTCTATTTTCAACGCAAAACAAAGAAGTTTTTTTGGGATTAATAAACAAAAACAAAACAAACTTTATTTTGCTGGATTACATATTCCTGTAGGAAGATTATGTGTAGAAGACATACAAGAAATTGCAAGACTAAGTGAAAAATATGGACAAAGTGAAGTAAGACTAACCGAAGATCAAAATCTAATTATTGTTGGCCTCAAAGATAACATTTTAGAAGAATTTGGTAATGAAGAAATTATTAATAAATTCCAATTAAATCCATCTCATTTTTCAGCTAGTACCGTTTCATGTACAGGGAGTAGTTATTGTAGCTTTGCTCTTGCAAATACAAAAGATATAGCTATGAATATTTCTGAAAAATTAGATCGAGAACTTGAATTATCAGAGGAGGTAAAAATCCACTGGACAGGATGTCCAAATAATTGTGGACAAGCTCATATGGGTGGTATTGGCATGACCGGTACAAAGGTAAAAAAAGAAGGAGGGGGC------ACTGAGGATGGATATAATGTCAGTATTGGAGGGAGACAAGATCACATGCAAACCTTAGGTGAAACCGAATTTAAAAAGGTTAGTAAACATGAGATTTATAATTTAATCAAAGAAATTTTAATCAACAAGTTTAATGCAAAGTTAAAA
>AG-347-J06_2717247259
TATTTAAATGATAAAAAATTAAATAAGATTGAAAAGCAAAAGGCGGAGAAAGATGGTCTGAAAATTTTTGAAGAGTTAGATGATTACGCTCTTAAAGGGTGGGAAGAGATGGATGAAGTAGATTTGCAAATGCGCTTAAAGTGGTATGGCCTTTTTTGGAGACCAAAAACTCCTGGAAGATTTATGATGAGGCTTAGAGTTCCCAATGGAATTTTGAGCTCTAATCAGTTGAAAGTAATCGCGTCAATAGTCGCTAGATATGGAGAAGACGGTTCTGCAGATATAACAACTAGGCAAAATATTCAATTAAGGGGGGTTTTGATAAATGATCTACCAGATATTATTAAAAGACTTAGAGAGGTTAATATTACATCCGTTCAGTCTGGAATGGATAATCCAAGGAATGTTACTGGTAATCCACTAGCGGGAATTGATCCTGAAGAAATTATAGATACAAGAAAATATACTTCTGAATTAGAAAATTACTTAACAAATTCTGGTAATGGCAACCCCGAATTCTCGAATTTACCAAGGAAGTGGAATACTGCAGTTGCAGGAGCAAAAGATAATTTTCTCCTACACAATGATCTTATCTTTCATCCTGTTTTTAAAAATGGAATATTAGGCTTTGGTGTCTGGGTAGGAGGAATTTTATCAGCAACTTTGAATGCTTATGCTATACCTCTAGATGTCTGGGTGGAAGAAAAAGATATATGCAAAATAACTGGAATTATTTGTTCCCTTTGGCGAGACAATGGAGATAGATTTCTAAGAAATAAAGGAAGATTTAGATATTATTTGAACTCTATAGGTATCGAAAAATTTAGAGAACTTGTAGAAGAAAAATTTGGAACTTTATCCAACGATCCAGGCTCAATTTTCAACGAAAGACAAAGAAGTTTATTTGGGATTAATAAACAAAAACAGAATAATCTTTACTTTGCTGGATTACACATTCCGGTAGGAAGATTATGTGTAGAAGACATACAAGAAATTGCAAGATTAAGTGAAAAATATGGACAGAGTGAAGTAAGACTAACCGAAGATCAAAATCTAATTATTGTTGGCCTGAAAGATAATATTTTAGAAGAATTTGGTAATGAAGAAATTATTAATAAATTCAAATTAAATCCATCCCATTTTTCAGCGAGTACTGTTTCATGTACAGGGAGTAGTTATTGTAGCTTTGCTCTTGCAAATACCAAAGATATAGCAAGGAATATTTCTAAAAAATTAGATCGAGAACTTGAATTATCAGAGGAGGTTAAAATCCACTGGACAGGATGTCCAAATAATTGTGGACAAGCTCATATGGGTGGTATTGGTATGACTGGTACAAAGGTAAAAAAAGAGGGGGGAGGA------ACTGAGGATGGATATAATGTCAGTATTGGAGGAAGACAAGATCACCTGCAAACTTTAGGTGAAACCGAATTTAAAAAAGTTAGTAAACATGAAATTTATAATTTAATCAAAGAAATTTTAATCAACAAGTTTAATGCAAAGTTAAAA
>AG-347-K17_2667686637
TATTTAAATGATAAAAAATTAAATAAGATTGAAAAGCAAAAGGCGGAGAAAGATGGTCTGAAAATTTTTGAAGAATTAGATGATTATGCTCTTAAAGGGTGGGAAGAGATGGATGAAGTAGATTTGCAAATGCGCTTAAAGTGGTATGGCCTTTTTTGGAGACCAAAAACACCTGGAAGATTTATGATGAGGCTTAGAGTTCCCAATGGAATTTTAAACTCTAATCAGTTGAGAGTAATCGCTTCAATAGTTGCTAGATACGGAGAAGACGGTTCTGCAGATATAACAACTAGGCAAAATATTCAATTAAGGGGGGTTTTGATAAATGATCTACCAGATATTATTAAAAGACTTAGAGAAGTTGATATTACATCCGTTCAGTCTGGAATGGATAATCCAAGGAATGTTACTGGCAATCCACTGGCGGGAATTGATCCTGAAGAAATCATAGATACAAGAAAATATACTTCTGAATTAGAAAATTACTTAACAAATTCTGGTAATGGCAACCCCGAATTCTCGAATTTACCAAGGAAGTGGAACACTGCAGTTGCAGGAGCAAAAGATAATTTTCTTCTACATAATGATCTTATCTTTCATCCTGTTTTTAAAAATGGAATATTAGGCTTTGGTGTCTGGGTAGGCGGAATTTTATCAGCAACTTTGAATGCTTATGCTATACCTCTAGATGTCTGGGTAGAAGAAAAAAATATATGCAAAATAACTGGAATTATTTGTTCCCTTTGGCGAGATAATGGGGATAGATTTCTAAGAAATAAAGGAAGATTTAGATATTATTTGAACTCTATAGGTATCGAAAAATTTAGAGAACTTGTAGAAGAAAAATTTGGAACTTTATCGAACGATCCAGGCTCAATTTTCAACGAAAAACAAAGAAGTTTATTTGGGATTAATAAACAAAAACAGAATAATCTTTACTTTGCTGGATTACACGTTCCGGTAGGAAGATTATGTGTAGAAGACATACAAGAAATTGCAAGATTAAGTGAAAAATATGGAAAGAGTGAAGTAAGACTAACCGAAGATCAAAATCTAATTATTGTTGGTCTGAAAGATAATATTTTAGAAGAATTTGGTAATGAAGAAATTATTAATAAATTCAAATTAAATCCATCCCATTTTTCAGCGAGTACTGTTTCATGTACAGGGAGTAGCTATTGTAGCTTTGCTCTTGCAAATACCAAAGATATAGCAAGAAATATTTCTGAAAAATTAGATAGAGAACTTGAATTATCAGAGGAGGTTAAAATCCATTGGACAGGTTGTCCAAATAATTGTGGACAAGCTCATATGGGTGGTATTGGAATGACTGGTACAAAGGTAAAAAAAGAGGGAGGAGGA------ACTGAGGATGGATATAATGTCAGTATTGGAGGAAGACAAGATCACCTGCAAAAATTAGGTGAAACCGAATTTAAAAAAGTTAGTAAACATGAAATTTATAATTTAATCAAAGAAATTTTAATCAACAAGTTTAATGCAAAGTTAAAA
>AG-347-K22_2717149292
TATTTAAATGATAAAAAATTAAATAAAATTGAAAAGCAAAAGGCGGAAAAAGATGGTCTGAAAATTTTTGAAGAGTTAGATGATTACGCTCTTAAAGGGTGGGAAGAAATGGATGAAGTAGATTTGCAAATGCGCTTAAAGTGGTATGGCCTTTTTTGGAGACCAAAAACTCCTGGAAGATTTATGATGAGGCTTAGGGTTCCTAATGGTATTTTAAATTCTAATCAGTTAAAAGTAATAGCATCAATAGTTGCTAGATATGGAGAAGACGGTTCTGCAGATATAACAACTAGGCAAAATATTCAATTAAGGGGAGTTTTGATAAATGATCTACCAGATATTATCAAAAGACTCAGAGAGGTTGATATTACATCCGTTCAATCTGGAATGGATAATCCAAGAAATGTTACTGGCAATCCACTAGCGGGAATTGATCCTGAAGAAATTATAGATACAAGAAAATATACTTCTGAATTAGAAAATTACTTAACAAATTCTGGTAAGGGTAACCCCGAATTCTCGAATTTACCGAGGAAGTGGAATACTGCAGTTGCAGGAGCAAAAGATAATTTTCTTCTACATAATGATCTTATCTTTCATCCTGTTTTTAAAAATGGAATCTTAGGCTTTGGTGTCTGGGTGGGAGGAATATTGTCAGCAACTTTGAATGCTTATGCTCTACCTCTAGATGTCTGGGTAGAAGAAAAAGATATATGCAAAATAACTGGAATTATTTGTTCTCTTTGGCGAGATAATGGAGATAGGTTTCTAAGAAATAAAGGAAGATTTAGATATTATTTGAACTCTATAGGTATCGAAAAATTTAGAGAACTTGTAGAAGAAAAATTTGGAACTTTGTCGAACGATCCAGGCTCAATTTTCAACGCAAAACAAAGAAGTTTTTTTGGGATTAATAAACAAAAACAAAACAACCTTTACTTTGCTGGGTTACATATTCCTGTAGGAAGATTATGTGTAGAAGACATACAAGAAATTGCGAGACTAAGTGAAAAATATGGACAAAGTGAAGTAAGACTAACTGAAGATCAAAATCTAATTATTGTTGGCCTGAAAGATAATATTTTAGAAGAATTTGGTGATGAAGAAATTATTAATAAATTCAAATTAAATCCATCCCATTTTTCAGCGAGTACCGTTTCATGTACAGGGAGTAGTTATTGTAGCTTTGCTCTTGCAAATACCAAAGATATAGCAAGGAATATTTCTGAAAAATTAGATCGAGAACTTGAATTATCAGAGGAGGTTAAAATACATTGGACAGGTTGTCCAAATAATTGTGGACAAGCTCATATGGGTGGTATTGGCATGACTGGTACAAAGGTAAAAAAAGAGGGAGGTGGA------ACTGAGGATGGATATAATATCAGTATTGGAGGGAGGCAAGATCACCTGCAAACCCTAGGCGAAACTGAATTTAAAAAAGTTAGTAAACATGAAATTTATAATTTAATCAAAGAAATTTTAATCAACAAGTTTAATGCAAAGTTAAAA
>AG-347-L13_2717150881
TATTTAAATGATAAAAAATTAAATAAGATTGAAAAGCAAAAGGCGGAGAAAGATGGTCTGAAAATTTTTGAAGAATTAGATGATTATGCTCTTAAAGGGTGGGAAGAGATGGATGAAGTAGATTTGCAAATGCGCTTAAAGTGGTATGGCCTTTTTTGGAGACCAAAAACTCCTGGAAGATTTATGATGAGGCTTAGAGTTCCCAATGGAATTTTAAACTCTAATCAGTTGAGAGTAATCGCTTCAATAGTTGCTAGATATGGAGAAGACGGTTCTGCAGATATAACAACTAGGCAAAATATTCAATTAAGGGGGGTTTTGATAAATGATCTGCCAGATATTATTAAAAGACTTAGGGAGGTTGATATTACATCCGTTCAGTCTGGAATGGATAATCCAAGGAATGTTACTGGCAATCCACTAGCGGGAATTGATCCTGAAGAAATTATAGATACAAGAAAATATACTTCTGAATTAGAAAATTACTTAACAAATTCTGGTAATGGCAACCCCGAATTCTCTAATTTACCAAGGAAGTGGAATACTGCAGTTGCAGGAGCAAAAGATAATTTTCTTCTACATAATGATCTTATCTTTCATCCTGTTTTTAAAAATGGAATATTAGGCTTTGGTGTCTGGGTAGGAGGAATTTTATCAGCAACTTTGAATGCTTATGCTATACCTCTAGATGTCTGGGTAGAAGAAAAAGATATTTGCAAAATAACTGGAATTATTTGTTCCCTTTGGCGAGATAATGGGGATAGATTTCTAAGAAATAAAGGAAGATTTAGATATTATTTGAACTCTATAGGTATCGAAAAATTTAGAGAACTTGTAGAAGAAAACTTTGGAACTTTATCGAATGATCCAGGCTCAATATTCAACGAAAAACAAAGAAGTTTATTTGGGATTAATAAACAAAAACAGAATAATCTTTACTTTGCTGGATTACACATTCCGGTAGGAAGATTATGTGTAGAAGACATACAAGAAATTGCAAGATTAAGTGAAAAATATGGACAGAGTGAAGTAAGACTAACCGAAGATCAAAATCTAATTATTGTTGGCCTGAAAGATAATATTTTAGAAGAATTTGGTAATGAAGAAATTATTAATAAATTCAAATTAAATCCATCCCATTTTTCAGCGAGTACTGTTTCATGTACAGGGAGTAGCTATTGTAGCTTTGCTCTTGCAAATACCAAAGATATAGCAAGGAATATTTCTGAAAAATTAGATCGAGAACTTGAATTATCAGAGGAGGTTAAAATCCATTGGACAGGTTGTCCAAATAATTGTGGACAAGCTCATATGGGTGGTATTGGCATGACTGGTACAAAGGTAAAAAAAGAGGGAGGAGGA------ACTGAGGATGGATATAATGTCAGTATTGGAGGAAGACAAGATCACCTGCAAAAATTAGGTGAAACCGAATTTAAAAAAGTTAGTAAACATGAAATTTATAATTTAATCAAAGAAATTTTAATCAACAATTTTAATGCAAAGTTAAAA
>AG-347-L20_2667701975
TATTTAAATGATAAAAAATTAAATAAGATTGAAAAGCAAAAGGCGGAGAAAGATGGTCTGAAAATTTTTGAAGAATTAGACGATTATGCTCTTAAAGGGTGGGAAGAGATGGATGAAGTAGATTTGCAAATGCGCTTAAAGTGGTATGGCCTTTTTTGGAGACCAAAAACTCCTGGAAGATTTATGATGAGGCTTAGAGTTCCCAATGGAATTTTAAACTCTAATCAGTTGAGAGTAATCGCTTCAATAGTTGCTAGATACGGAGAAGACGGTTCTGCAGATATAACAACTAGGCAAAATATTCAATTAAGGGGGGTTTTGATAAATGATCTGCCAGATATTATTAAAAGACTTAGAGAGGTTGATATTACATCCGTTCAGTCTGGAATGGATAACCCAAGGAATGTTACTGGCAATCCACTAGCGGGAATTGATCCTGCAGAAATTATAGATACAAGAAAATATACTTCTGAATTAGAAAATTACTTAACAAATTCTGGTAATGGCAACCCCGAATTCTCGAATTTACCAAGGAAGTGGAATACTGCAGTTGCAGGAGCAAAAGATAATTTTCTTCTACACAATGATCTTATCTTTCATCCTGTTTTTAAAAATGGAATATTAGGCTTTGGTGTCTGGGTAGGAGGAATTTTATCAGCAACTTTGAATGCTTATGCTATACCTCTAGATGTCTGGGTAGAAGAAAAAGATATATGCAAAATAACTGGAATTATTTGTTCCCTTTGGCGAGATAATGGGGATAGATTTCTAAGAAATAAGGGAAGATTTAGATATTATTTGAACTCTATAGGTATCGAAAAATTTAGAGAACTTGTAGAAGAAAAATTTGGAACTTTATCGAACGATCCAGGCTCAATTTTCAACGAAAAACAAAGAAGTTTATTTGGTATTAATAAACAAAAACAGAATAATCTTTACTTTGCTGGATTACATGTTCCGGTAGGAAGATTATGTGTAGAAGACATACAAGAAATTGCAAGATTAAGTGAAAAATATGGACAGAGTGAAGTAAGACTAACCGAAGATCAAAATCTAATTATTGTTGGCCTGAAAGATAATATTTTAGAAGAATTTGGTAATGAAGAAATTATTAATAAATTCAAATTAAATCCATCCCATTTTTCAGCGAGTACTGTTTCATGTACAGGGAGTAGTTATTGTAGCTTTGCTCTTGCAAATACCAAAGATATAGCAAGGAATATTTCTGAAAAATTAGATCGAGAACTTGAATTATCAGAGGAGGTTAAAATCCATTGGACAGGTTGTCCAAATAATTGTGGACAAGCTCATATGGGTGGTATTGGCATGACTGGTACAAAGGTAAAAAAAGAGGGAGGAGGA------ACTGAGGATGGATATAATGTCAGTATTGGAGGAAGACAAGATCACCTGCAAACATTAGGTGAAACCGAATTTAAAAAAGTTAGTAAACATGAAATTTATAATTTAATCAAAGAAATTTTAATCAACAAGTTTAATGCAAAGTTAAAA
>AG-347-M23_2667709163
TATTTAAATGATAAAAAATTAAATAAGATTGAAAAGCAAAAGGCGGAGAAAGATGGTCTGAAAATTTTTGAAGAGTTAGATGATTACGCTCTTAAAGGGTGGGAAGAGATGGATGAAGTAGATTTGCAAATGCGCTTAAAGTGGTATGGCCTTTTTTGGAGACCAAAAACTCCTGGAAGATTTATGATGAGGCTTAGAGTTCCTAATGGAATTCTGAACTCTAATCAGTTGAAAGTAATCGCGTCAATAGTCGCTAGATATGGAGAAGACGGTTCTGCAGATATAACAACTAGGCAAAATATTCAATTAAGGGGGGTTTTGATAAATGATCTACCAGATATTATTAAAAGACTTAGAGAGGTTGATATTACATCCGTTCAGTCTGGAATGGATAATCCAAGGAATGTTACTGGTAATCCACTAGCGGGAATTGATCCTGAAGAAATTATAGATACAAGAAAATATACTTCTGAATTAGAAAATTACTTAACAAATTCTGGTAATGGCAACCCCGAATTCTCGAATTTACCAAGGAAGTGGAATACTGCAGTTGCAGGAGCAAAAGATAATTTTCTTCTACATAATGATCTTATCTTTCATCCTGTTTTTAAAAATGGAATATTAGGCTTTGGTGTCTGGGTTGGAGGAATTTTATCAGCAACTTTGAATGCTTATGCTATACCTCTAGATGTCTGGGTAGAAGAAAAAGATATATGCAAAATAACTGGGATTATTTGTTCCCTTTGGCGAGATAATGGAGATAGATTTCTAAGAAATAAAGGAAGATTTAGATATTATTTGAACTCTATAGGTATCGAAAAATTTAGAGAACTTGTAGAAGAAAAATTTGGAACTTTATCCAACGATCCAGGCTCAATTTTCAACGAAAGACAAAGAAGTTTATTTGGGATTAATAAACAAAAACAGAATAATCTTTACTTTGCTGGATTACACATTCCGGTAGGAAGATTATGTGTAGAAGACATACAAGAAATTGCAAGATTAAGTGAAAAATATGGACAGAGTGAAGTAAGACTAACCGAAGATCAAAATCTAATTATTGTTGGCCTGAAAGATAATATTTTAGAAGAATTTGGTAATGAAGAAATTATTAATAAATTCAAATTAAATCCATCCCATTTTTCAGCGAGTACTGTTTCATGTACAGGAAGTAGTTATTGTAGCTTTGCTCTTGCAAATACCAAAGATATAGCAAGGAATATTTCTGAAAAATTAGATCGAGAACTTGAATTATCAGAGGAGGTTAAAATCCACTGGACAGGATGTCCAAATAATTGTGGACAAGCTCATATGGGTGGTATTGGTATGACTGGTACAAAGGTAAAAAAAGAGGGGGGAGGA------ACTGAGGATGGATATAATGTCAGTATTGGAGGAAGACAAGATCACCTGCAAACTTTAGGTGAAACCGAATTTAAAAAAGTTAGTAAACAGGAAATTTATAATTTAATCAAAGAAATTTTAATCAACAAGTTTAATGCAAAGTTAAAA
>AG-347-O22_2667713777
---------------------------------------------------------------------------------------------------------AAACTACAAAAAGTAGATTTGCAAATGCGCTTAAAGTGGTATGGCCTTTTTTGGAGACCTAAAACTCCTGGAAGATTTATGATGAGGCTTAGAGTTCCCAATGGAATTTTGAACTCTAATCAGTTGAGAGTAATCGCGTCAATAGTCGCTAGATATGGAGAAGACGGTTCTGCAGATATAACAACTAGGCAAAATATTCAATTAAGGGGGGTTTTGATAAATGATCTTCCAGATATTATTAAAAGACTTAGAGATGTTGATATTACATCCGTTCAGTCTGGAATGGATAATCCAAGGAATGTTACTGGCAATCCAATAGCGGGAATTGATCCTGAAGAAATTATAGATACAAGAAAATATACTTCTGAATTAGAAAATTACTTAACAAATTCTGGTAATGGCAACCCCGAATTCTCGAATTTACCAAGGAAGTGGAATACTGCAGTTGCAGGAGCAAAAGATAATTTTCTTCTACATAATGATCTTATCTTTCATCCTGTTTTTAAAAATGGAATTTTAGGCTTTGGTGTCTGGGTAGGAGGAATTTTATCAGCAACTTTGAATGCTTATGCTATACCTCTAGATGTCTGGGTAGAAGAAAAAGATATATGCAAAATAACTGGAATCATTTGTTCCCTTTGGCGAGATAATGGAGATAGATTTCTAAGAAATAAAGGAAGATTTAGATATTATTTGAACTCTATAGGGATCGAAAAATTTAGAGAACTTGTAGAAGAAAAATTTGGAACTTTATCGAACGATCCTGGCTCAATTTTCAACGAAAAACAAAGAAGTTTATTTGGGATTAATAAACAAAAACAGAATAATCTTTACTTTGCTGGATTACACATTCCGGTAGGAAGATTATGTGTAGAAGACATACAAGAAATTGCAAGATTAAGTGAAAAATATGGACAGAGTGAAGTAAGACTAACCGAAGATCAAAATCTAATTATTGTTGGCCTGAAAGATAATATTTTAGAAGAATTTGGCAATGAAGAAATTATGAATAAATTCAAATTAAATCCACCCCATTTTTCAGCAAGTACTGTTTCATGTACAGGGAGTAGTTATTGTAGCTTTGCTCTTGCAAATACCAAAGATATAGCAAGGAATATTTCTGAAAAATTAGATCGAGAACTTGAATTATCAGAGGAAGTTAAAATCCATTGGACAGGATGTCCAAATAATTGTGGACAAGCTCATATGGGTGGTATTGGCATGACTGGTACAAAGGTAAAAAAAGAAGGAGGTGGA------ACTGAGGATGGATATAATGTAAGTATTGGAGGAAGACAAGATCACCTGCAAACTTTAGGTGAAACCGAATTTAAAAAAGTTAGCAAACATGAAATTTATAATTTAATCAAAGAAATTTTAATCAACAAGTTTAATGCAAAGTTAAAA
>AG-355-A18_2717250323
TATTTAAATGATAAAAAATTAAATAAGATTGAAAAGCAAAAGGCTGAGAAAGATGGTCTGAAAATTTTTGAAGAGTTAGATGATTACGCTCTTAAAGGGTGGGAAGAGATGGATGAAGTAGATTTGCAAATGCGCTTAAAGTGGTATGGCCTTTTTTGGAGACCAAAAACTCCTGGAAGATTTATGATGAGGCTTAGAGTTCCCAATGGAATTCTGAACTCTAATCAGTTGAAAGTAATCGCGTCAATAGTCGCTAGATATGGAGAAGACGGTTCTGCAGATATAACAACTAGGCAAAATATTCAATTAAGGGGGGTTTTGATAAATGATCTACCAGATATTATTAAGAGACTTAGAGAGGTTGATATTACATCCGTTCAGTCTGGAATGGATAATCCAAGGAATGTTACTGGTAATCCACTAGCGGGAATTGATCCCGAAGAAATTATAGATACAAGAAAATATACTTCTGAATTAGAAAATTACTTAACAAATTCTGGTAATGGCAACCCCGAATTCTCGAATTTACCAAGGAAGTGGAATACTGCAGTTGCAGGAGCAAAAGATAATTTTCTTCTACATAATGATCTTATCTTTCATCCTGTTTTTAAAAATGGAATATTAGGCTTTGGTGTCTGGGTAGGAGGAATTTTATCAGCAACTTTGAATGCTTATGCTATACCTCTAGATGTCTGGGTAGAAGAAAAAGATATATGCAAAATAACTGGAATTATTTGTTCCCTTTGGCGAGATAATGGAGATAGATTTCTAAGAAATAAAGGAAGATTTAGATATTATTTGAACTCTATAGGTATCGAAAAATTTAGAGAACTTGTAGAAGAAAAATTTGGAACTTTATCCAACGATCCAGGCTCAATTTTCAACGAAAGACAAAGAAGTTTATTTGGGATTAATAAACAAAAACAGAATAATCTTTACTTTGCTGGATTACACATTCCGGTAGGAAGATTATGTGTAGAAGACATACAAGAAATTGCAAGGTTAAGTGAAAAATATGGTCAGAGCGAAGTAAGACTAACCGAAGATCAAAATCTAATTATTGTTGGCCTGAAAGATAATATTTTAGAAGAATTTGGTAATGAAGAAATTATTAATAAATTCAAATTAAATCCATCCCATTTTTCATCGAGTACTGTTTCATGTACAGGGAGTAGTTATTGTAGCTTTGCTCTTGCAAATACCAAAGATATAGCAAGGAATATTTCTGAAAAATTAGATCGAGAACTTGAATTATCAGAGGAGGTTAAAATCCACTGGACAGGATGTCCAAATAATTGTGGACAAGCTCATATGGGTGGTATTGGTATGACTGGTACAAAGGTAAAAAAAGAGGGGGGAGGA------ACTGAGGATGGATATAATGTCAGTATTGGAGGAAGACAAGATCACCTGCAAACTTTAGGTGAAACCGAATTTAAAAAAGTTAGTAAACATGAAATTTATAATTTAATCAAAGAAATTTTAATCAACAAGTTTAATGCAAAGTTAAAA
>AG-355-B23_2667766220
TATTTAAATGATAAAAAATTAAATAAGATTGAAAAGCAAAAGGCGGAGAAAGATGGTCTGAAAATTTTTGAAGAATTAGATGATTATGCTCTTAAAGGGTGGGAAGAGATGGATGAAGTAGATTTGCAAATGCGCTTAAAGTGGTATGGTCTTTTTTGGAGACCAAAAACTCCTGGAAGATTTATGATGAGGCTTAGAGTTCCCAATGGAATTTTAAACTCTAATCAGTTGAGAGTAATCGCTTCAATAGTTGCTAGGTACGGAGAAGACGGTTCTGCAGATATAACAACTAGGCAAAATATTCAATTAAGGGGGGTTTTGATAAATGATCTGCCAGATATTATTAAAAGACTTAGAGAGGTTGATATTACATCCGTTCAGTCTGGAATGGATAATCCAAGGAATGTTACTGGCAATCCACTAGCGGGAATAGATCCTGAAGAAATTATAGATACAAGAAAATATACTTCTGAATTAGAAAATTACTTAACAAATTCTGGTAATGGCAACCCCGAATTCTCGAATTTACCAAGGAAGTGGAATACTGCAGTCGCAGGAGCAAAAGATAATTTTCTTCTACATAATGATCTTATCTTTCATCCTGTTTTTAAAAATGGAATATTAGGCTTTGGTGTCTGGGTAGGAGGAATTTTATCAGCAACTTTGAATGCTTATGCTATACCTCTAGATGTCTGGGTAGAAGAAAAAGATATATGCAAAATAACTGGAATTATTTGTTCCCTTTGGCGAGATAATGGGGATAGATTTCTAAGAAATAAAGGAAGATTTAGATATTATTTGAACTCTATAGGTATCGAAAAATTTAGAGAACTTGTAGAAGAAAAATTTGGAACTTTATCGAACGATCCAGGCTCAATTTTCAACGAAAAACAAAGAAGTTTATTTGGGATTAATAAACAAAAACAGAATAATCTTTACTTTGCTGGATTACACATTCCGGTAGGAAGATTATGCGTAGAAGACATACAAGAAATTGCAAGATTAAGTGAAGAATATGGACAGAGTGAAGTAAGACTAACCGAAGATCAAAATCTAATTATTGTTGGCCTGAAAGATAATATTTTAGAAGAATTTGGTAATGAAGAAATTATTAATAAATTCAAATTAAATCCATCCCATTTTTCAGCGAGTACTGTTTCATGTACAGGGAGTAGCTATTGTAGCTTTGCTCTTGCAAATACCAAAGATATAGCAAGGAATATTTCTGAAAAATTAGATCGAGAACTTGAATTATCAGAGGAGGTTAAAATCCATTGGACAGGTTGTCCAAATAATTGCGGACAAGCTCATATGGGTGGTATTGGAATGACTGGTACAAAGGTAAAAAAAGAGGGAGGAGGA------ACTGAAGATGGATATAATGTCAGTATTGGAGGAAGGCAAGATCACCTGCAAAAATTAGGTGAAACCGAATTTAAAAAAGTTAGTAAACATGAAATTTATAATTTAATCAAAGAAATTTTAATCAACAATTTTAATGCAAAGTTAAAA
>AG-355-G23_2667767465
TATTTAAATGATAAAAAATTAAATAAGATTGAAAAGCAAAAAGCGGAGAAAGATGGTCTGAAAATTTTTGAAGAGTTAGATGATTATGCTCTTAAAGGGTGGGAAGAGATGGATGAAGTAGATTTGCAAATGCGCTTAAAGTGGTATGGCCTTTTTTGGAGACCAAAAACTCCTGGAAGATTTATGATGAGGCTCAGAGTTCCCAATGGAATTTTAAACTCTAATCAGTTGAGAGTAATTGCGTCAGTAGTCGCTAGATATGGAGAAGACGGTTCTGCAGATATAACAACTAGGCAAAATATTCAATTAAGGGGGGTTTTAATAAATGATCTACCAGATATTATTAAGAGACTTAGAGAGGTTGATATTACATCCGTTCAGTCTGGAATGGATAATCCAAGGAATGTTACTGGCAATCCACTAGCGGGAATTGATCCTAAAGAAATCATAGATACAAGAAAATATACTTCTGAATTAGAAAATTACTTAACAAATTCTGGTAATGGCAACCCTGAATTCTCGAATTTACCAAGGAAGTGGAATACTGCAGTAGCAGGAGCAAAAGATAATTTTCTTCTACATAATGATCTTATCTTTCATCCTGTTTTTAAAAATGGAATTTTAGGCTTTGGTGTCTGGGTAGGAGGAATTTTATCAGCAACTTTAAATGCTTATGCTCTACCTCTAGATGTCTGGGTAGAAGAAAAAGATATATGCAAAATAACTGGAATTATTTGTTCCCTTTGGCGAGATAATGGAGATAGATTTTTAAGAAATAAAGGAAGATTTAGATATTATTTAAACTCTATAGGGATCGAAAAATTTAGAGAACTTGTAGAAGAAAAATTTGGAACTTTATCGAACGATCCAGGCTCAATCTTCAACGAAAAACAAAGAAGTTTATTTGGAATTAATAAACAAAAACAGAATAATCTTTACTTTGCTGGATTACACATTCCGGTAGGAAGATTATGTGTAGATGACATACAAGAAATTGCAAGATTAAGTGAAAAATATGGACAGAGTGAAGTAAGACTAACCGAAGATCAAAATCTAATTATTGTTGGCCTTAAAGATAATATTTTAGAAGAATTTGGTGATGAAGAAATTATTAATAAATTCAAATTAAATCCATCCCATTTTTCAGCGAGTACCGTTTCATGTACAGGGAGTAGTTTTTGTAGCTTTGCTCTTGCAAATACCAAAGATATAGCAAGGAATATTTCTGAAAAATTAGATCGAGAACTTGAATTATCAGAGGAGGTTAAAATCCATTGGACAGGTTGTCCAAATAATTGTGGACAAGCTCATATGGGTGGTATTGGCATGACCGGTACAAAGGTAAAAAAAGAGGGAGGTGGA------ACTGAGGATGGATATAATGTCAGTATTGGAGGTAGACAAGATCACCTGCAAACTTTAGGTGAAACCGAATTTAAAAAAGTTAGTAAATATGAAATTTATAATTTAATAAAAGAAATTTTAATCAACAAGTTTAATGCAAAGTTAAAA
>AG-355-I20_2667772229
TATTTAAAAGATAAAAAATTAAATAAGATTGAAAAGCAAAAGGCGGAGAAAGATGGTCTGAAAATTTTTGAAGAGTTAGATGATTACGCTCTTAAAGGGTGGGAAGAGATGGATGAAGTAGATTTGCAAATGCGCTTAAAGTGGTATGGCCTTTTTTGGAGACCAAAAACTCCTGGAAGATTTATGATGAGGCTTAGAGTTCCCAATGGAATTCTGAACTCTAATCAGTTGAAAGTAATCGCGTCAATAATCGCTAGATATGGAGAAGACGGTTCTGCAGATATAACAACTAGGCAAAATATTCAATTAAGGGGGGTTTTGATAAATGATCTACCAGATATTATTAAAAGACTTAGAGAGGTTGATATTACATCCGTTCAGTCTGGAATGGATAATCCAAGGAATGTTACTGGTAATCCACTAGCGGGAATTGATCCTGAAGAAATTATAGATACAAGAAAATATACTTCTGAATTAGAAAATTACTTAACAAATTCTGGTAATGGCAACCCAGAATTCTCGAATTTACCAAGGAAGTGGAATACTGCAGTTGCAGGAGCAAAAGATAATTTTCTTCTACATAATGATCTTATCTTTCATCCTGTTTTTAAAAATGGAATATTAGGCTTTGGTGTCTGGGTAGGAGGAATTTTATCAGCAACTTTGAATGCTTATGCTATACCTCTAGATGTCTGGGTGGAAGAAAAAGATATATGCAAAATAACTGGAATTGTTTGTTCCCTTTGGCGAGATAATGGAGATAGATTTCTAAGAAATAAAGGAAGATTTAGATATTATTTGAACTCTATAGGTATCGAAAAATTTAGAGAACTTGTAGAAGAAAAATTTGGAACTTTATCCAACGATCCAGGCTCAATTTTCAACGAAAGACAAAGAAGTTTATTTGGGATTAATAAACAAAAACAGAATAATCTTTACTTTGCTGGATTACACATTCCGGTAGGAAGATTATGTGTAGAAGATATACAAGAAATTGCAAGATTAAGTGAAAAATATGGACAGAGTGAAGTAAGACTAACCGAAGATCAAAATCTAATTATTGTTGGCCTGAAAGATAATATATTAGAAGAATTTGGTAATGAAGAAATTATTAATAAATTCAAGTTAAATCCATCCCATTTTTCAGCGAGTACTGTTTCATGTACAGGGAGTAGTTATTGTAGCTTTGCTCTTGCAAATACCAAAGATATAGCAAGGAATATTTCTGAAAAATTAGATCGAGAACTTGAATTATCAGAGGAGGTTAAAATCCACTGGACAGGATGTCCAAATAATTGTGGACAAGCTCATATGGGTGGTATTGGTATGACTGGTACAAAGGTAAAAAAAGAGGGGGGAGGA------ACTGAGGATGGATATAATGTCAGTATTGGAGGAAGACAAGATCACCTGCAAACTTTAGGTGAAACCGAATTTAAAAAAGTTAGCAAACATGAAATTTATAATTTAATCAAAGAAATTTTAATCAACAAGTTTAATGCAAAGTTAAAA
>AG-355-J09_2667775000
TATTTAAATGATAAAAAATTAAATAAGATTGAAAAGCAAAAGGCGGAGAAAGATGGTCTGAAAATTTTTGAAGAATTAGATGATTATGCTCTTAAAGGGTGGGAAGAGATGGATGAAGTAGATTTGCAAATGCGCTTAAAGTGGTATGGCCTTTTTTGGAGACCAAAAACTCCTGGAAGATTTATGATGAGGCTTAGAGTTCCCAATGGAATTTTAAACTCTAATCAGTTGAGAGTAATCGCTTCAATAGTTGCTAGATACGGAGAAGACGGTTCTGCAGATATAACAACTAGGCAAAATATTCAATTAAGGGGAGTTTTGATAAATGATCTACCAGATATTATTAAAAGACTTAGAGAGGTTGATATTACATCCGTTCAGTCTGGAATGGATAATCCAAGGAATGTTACTGGCAATCCACTAGCGGGAATTGATCCTGAAGAAATTATAGATACAAGAAAATATACTTCTGAATTAGAAAATTACTTAACAAATTCTGGTAATGGCAACCCCGAATTCTCGAATTTACCGAGGAAGTGGAATACTGCAGTTGCAGGAGCAAAAGATAATTTTCTTCTACATAATGATCTTATCTTTCATCCTGTTTTTAAAAATGGAATATTAGGCTTTGGTGTCTGGGTAGGAGGAATTTTATCAGCAACTTTGAATGCTTATGCTATACCTCTAGATGTCTGGGTAGAAGAAAAAGATATATGCAAAATAACTGGAATTATTTGTTCCCTTTGGCGAGATAATGGGGATAGATTTCTAAGAAATAAAGGAAGATTTAGATATTATTTGAACTCTATAGGTATCGAAAAATTTAGAGAACTTGTAGAAGAAAAATTTGGAACTTTATCGAACGATCCAGGTTCAATTTTTAACGAAAAACAAAGAAGTTTATTTGGGATTAATAAACAAAAACAGAATAATCTTTACTTTGCTGGATTACACATTCCTGTAGGAAGATTATGTGTAGAAGACATACAAGAAATTGCAAGATTAAGTGAAAAATATGGACAGAGTGAAGTAAGACTAACCGAAGATCAAAATCTAATTATTGTTGGCCTGAAAGATAATATTTTAGAAGAATTTGGTAATGAAGAAATTGTTAATAAATTCAAATTAAATCCATCCCATTTTTCAGCGAGTACTGTTTCATGTACAGGGAGTAGTTATTGTAGCTTTGCTCTTGCAAATACCAAAGATATAGCAAGGAATATTTCTGAAAAATTAGATCGAGAACTTGAATTATCAGAGGAGGTTAAAATCCATTGGACAGGTTGTCCAAATAATTGTGGACAAGCTCATATGGGTGGTATTGGCATGACTGGTACAAAGGTAAAAAAAGAGGGAGGAGGA------ACTGAGGATGGATATAATGTCAGTATTGGAGGAAGACAAGATCACCTGCAAACATTGGGTGAAACCGAATTTAAAAAAGTTAGTAAACATGAAATTTATAATTTAATCAAAGAAATTTTAATCAAAAAGTTTAATGCAAAGTTAAAA
>AG-355-J17_2717251151
TATTTAAATGATAAAAAATTAAATAAGATTGAAAAGCAAAAGGCGGAGAAAGATGGTCTGAAAATTTTTGAAGAGTTAGATGATTACGCTCTTAAAGGGTGGGAAGAGATGGATGAAGTAGATTTGCAAATGCGCTTAAAGTGGTATGGCCTTTTTTGGAGACCAAAAACTCCTGGAAGATTTATGATGAGGCTTAGAGTTCCCAATGGAATTATGAACTCTAATCAGTTGAAAGTAATCGCGTCAATAGTCGCTAGATATGGAGAAGACGGTTCTGCAGATATAACAACTAGGCAAAATATTCAATTAAGGGGGGTTTTGATAAATGATCTACCAGATATTATTAAGAGACTTAGAGAGGTTGATATTACATCCGTTCAGTCTGGAATGGATAATCCAAGGAATGTTACTGGTAATCCACTAGCGGGAATTGATCCTGAAGAAATTATAGATACAAGAAAATATACTTCTGAATTAGAAAATTACTTAACAAATTCTGGTAATGGCAACCCCGAATTCTCGAATTTACCAAGGAAGTGGAATACTGCAGTTGCAGGAGCAAAAGATAATTTTCTTCTACATAATGATCTTATCTTTCATCCTGTTTTTAAAAATGGAATATTAGGCTTTGGTGTCTGGGTAGGAGGAATTTTATCAGCAACTTTGAATGCTTATGCTATACCTCTAGATGTCTGGGTAGAAGAAAAAGATATATGCAAAATAACTGGAATTATTTGTTCCCTTTGGCGAGATAATGGAGATAGATTTCTAAGAAATAAAGGAAGATTTAGATATTATTTGAACTCTATAGGTATCGAAAAATTTAGAGAACTTGTAGAAGAAAAATTTGGAACTTTATCCAACGATCCAGGCTCAATTTTCAACGAAAGACAAAGAAGTTTATTTGGGATTAATAAACAAAAACAGAATAATCTTTACTTTGCTGGATTACACATTCCGGTAGGAAGATTATGTGTAGAAGACATACAAGAAATTGCAAGATTAAGTGAAAAATATGGACAGAGCGAAGTAAGACTAACCGAAGATCAAAATCTAGTTATTGTTGGCCTGAAAGATAATATTTTAGAAGAATTTGGTAATGAAGAAATTATTAATAAATTCAAATTAAATCCATCCCATTTTTCATCGAGTACTGTTTCATGTACAGGGAGTAGTTATTGTAGCTTTGCTCTTGCAAATACCAAAGATATAGCAAGGAATATTTCTGAAAAATTAGATCGAGAACTTGAATTATCAGAGGAGGTTAAAATCCATTGGACAGGATGTCCAAATAATTGTGGACAAGCTCATATGGGTGGTATTGGTATGACTGGTACAAAGGTAAAAAAAGAGGGGGGAGGA------ACTGAGGATGGATATAATGTCAGTATTGGAGGAAGACAAGATCACCTGCAAACTTTAGGTGAAACCGAATTTAAAAAAGTTAGTAAACATGAAATTTATAATTTAATCAAAGAAATTTTAATCAACAAGTTTAATGCAAAGTTAAAA
>AG-355-K10_2717254114
TATTTAAATGATAAAAAATTAAATAAGATTGAAAAGCAAAAGGCGGAGAAAGATGGTCTGAAAATTTTTGAAGAATTAGATGATTATGCTCTTAAAGGGTGGGAAGAGATGGATGAAGTAGATTTGCAAATGCGCTTAAAGTGGTATGGCCTTTTTTGGAGACCAAAAACTCCTGGAAGATTTATGATGAGGCTTAGAGTTCCCAATGGAATTTTAAACTCTAATCAGTTGAGAGTAATTGCTTCAATAGTTGCTAGATACGGAGAAGACGGTTCTGCAGATATAACAACTAGGCAAAATATTCAATTAAGGGGAGTTTTGATAAATGATCTACCAGATATTATTAAAAGACTTAGAGAGGTTAATATTACATCCGTTCAGTCTGGAATGGATAATCCAAGGAATGTTACTGGCAATCCACTAGCGGGAATTGATCCTCAAGAAATTATAGATACAAGAAAATATACTTCTGAATTAGAAAATTACTTAACAAATTCTGGTAATGGCAACCCCGAATTTTCGAATTTACCAAGGAAGTGGAATACTGCAGTTGCAGGAGCAAAAGATAATTTTCTTCTACATAATGATCTTATCTTTCATCCTGTTTTTAAAAATAAAATATTAGGCTTTGGTGTCTGGGTAGGAGGAATTTTATCAGCAACTTTGAATGCTTATGCTATACCTCTAGATGTCTGGGTAGAAGAAAAAGATATATGCAAAATAACTGGAATTATTTGTTCCCTTTGGCGAGATAATGGGGATAGATTTCTAAGAAATAAAGGAAGATTTAGATATTATTTGAACTCTATAGGTATCGAAAAATTTAGAGAACTTGTGGAAGAAAAATTTGGAACTTTATCGAACGATCCAGGCTCAATTTTCAACCAAAAACAAAGAAGTTTATTTGGGATTAATAAACAAAAACAGAATAATCTTTACTTTGCTGGATTACACATTCCGGTAGGAAGATTATGTGTTGAAGACATACAAGAAATTGCAAGATTAAGTGAAAAATATGGACAGAGTGAAGTAAGACTAACCGAAGATCAAAATCTAATTATTGTTGGCCTGAAAGATAATATTTTAGAAGAATTTGGTAATGAAGAAATTATTAATAAATTCAAATTAAATCCATCCCATTTTTCAGCGAGTACTGTTTCATGTACAGGGAGTAGTTATTGTAGCTTTGCTCTTGCAAATACCAAAGATATAGCAAGGAATATTTCTGAAAAATTAGATCGAGAACTTGAATTATCAGAGGAGGTTAAAATCCATTGGACAGGTTGTCCAAATAATTGTGGACAAGCTCATATGGGTGGTATTGGCATGACTGGTACAAAGGTAAAAAAAGAGGGAGGAGGA------ACTGAGGATGGATATAATGTCAGTATTGGAGGAAGACAAGATCACCTGCAAACATTAGGTGAAACCGAATTTAAAAAAGTTAGTAAACATGAAATTTATAATTTAATCAAAGAAATTTTAATCAACAAGTTTAATGCAAAGTTAAAA
>AG-355-N18_2667863270
TATTTAAATGATAAAAAATTAAATAAGATTGAAAAGCAAAAGGCGGAGAAAGATGGTCTGAAAATTTTTGAAGAGTTAGATGATTACGCTCTTAAAGGGTGGGAAGAGATGGATGAAGTAGATTTGCAAATGCGCTTAAAGTGGTATGGCCTTTTTTGGAGACCAAAAACTCCTGGAAGATTTATGATGAGGCTTAGAGTTCCCAATGGAATTCTGAACTCTAATCAGTTGAAAGTAATCGCGTCAATAGTCGCTAGATATGGAGAAGACGGTTCTGCAGATATAACAACTAGGCAAAATATTCAATTAAGGGGGGTTTTGATAAATGATCTACCAGATATTATTAAGAGACTTAGAGAGGTTGATATTACATCCGTTCAGTCTGGAATGGATAATCCAAGGAATGTTACTGGTAATCCACTAGCGGGAATTGATCCTGAAGAAATTATAGATACAAGAAAATATACTTCTGAATTAGAAAATTACTTAACAAATTCTGGTAATGGCAACCCCGAATTCTCGAATTTACCAAGGAAGTGGAATACTGCAGTTGCAGGAGCAAAAGATAATTTTCTTCTACATAATGATCTTATCTTTCATCCTGTTTTTAAAAATGGAATATTAGGCTTTGGTGTCTGGGTAGGAGGAATTTTATCAGCAACTTTGAATGCTTATGCTATACCTCTAGATGTCTGGGTAGAAGAAAAAGATATATGCAAAATAACTGGAATTATTTGTTCCCTTTGGCGAGATAATGGAGATAGATTTCTAAGAAATAAAGGAAGATTTAGATATTATTTGAACTCTATAGGTATCGAAAAATTTAGAGAACTTGTAGAAGAAAAATTTGGAACTTTATCCAACGATCCAGGCTCAATTTTCAACGAAAGACAAAGAAGTTTATTTGGGATTAATAAACAAAAACAGAATAATCTTTACTTTGCTGGATTACACATTCCGGTAGGAAGATTATGTGTAGAAGACATACAAGAAATTGCAAGATTAAGTGAAAAATATGGACAGAGCGAAGTAAGACTAACCGAAGATCAAAATCTAGTTATTGTTGGCCTGAAAGATAATATTTTAGAAGAATTTGGTAATGAAGAAATTATTAATAAATTCAAATTAAATCCATCCCATTTTTCATCGAGTACTGTTTCATGTACAGGGAGTAGTTATTGTAGCTTTGCTCTTGCAAATACCAAAGATATAGCAAGGAATATTTCTGAAAAATTAGATCGAGAACTTGAATTATCAGAGGAGGTTAAAATCCATTGGACAGGATGTCCAAATAATTGTGGACAAGCTCATATGGGTGGTATTGGTATGACTGGTACAAAGGTAAAAAAAGAGGGGGGAGGA------ACTGAGGATGGATATAATGTCAGTATTGGAGGAAGACAAGATCACCTGCAAACTTTAGGTGAAACCGAATTTAAAAAAGTTAGTAAACATGAAATTTATAATTTAATCAAAGAAATTTTAATCAACAAGTTTAATGCAAAGTTAAAA
>AG-355-O19_2717255033
TATTTAAACGATAAAAAATTAAATAAGATTGAAAAGCAAAAGGCGGAGAAAGATGGTCTGAAAATTTTTGATGAATTAGATGATTATGCTCTTAAAGGGTGGGAAGATATGGATGAAGTAGATTTGCAAATGCGCTTAAAGTGGTATGGCCTTTTTTGGAGACCAAAAACTCCTGGAAGATTTATGATGAGGCTTAGAGTTCCAAATGGAATTTTAAACTCTAATCAGTTGAGAGTAATCGCTTCAATCGTTGCTAGATACGGAGAAGACGGTTCTGCAGATATTACAACTAGGCAAAATATTCAATTAAGGGGGGTTTTGATAAATGATCTACCAGATATTATTAAAAGACTTAGAGAGGTTGATATTACATCCGTTCAGTCTGGAATGGATAATCCAAGGAATGTTACTGGCAATCCACTAGCGGGAATTGATCCTGAAGAAATTATAGATACAAGAAAATATACTTCTGAATTAGAAAATTACTTAACAAATTCTGGTAATGGCAACCCCGAATTCTCGAATTTACCAAGGAAGTGGAATACTGCAGTTGCAGGAGCAAAAGATAATTTTCTTCTACATAATGATCTTATCTTTCATCCTGTTTTTAAAAATGGAATATTAGGCTTTGGTGTCTGGGTAGGAGGAATTTTATCAGCAACTTTGAATGCTTATGCTATACCTCTAGATGTCTGGGTAGAAGAAAAAGATATATGCAAAATAACTGGAATTATTTGTTCCCTTTGGCGAGATAATGGGGATAGATTTCTAAGAAATAAAGGAAGATTTAGATATTATTTGAACTCTATAGGTATCGAAAAATTTAGAGAACTTGTAGAAGAAAAATTTGGAACTTTATCGGTCGATCCAGGCTCAATTTTCAACGAAAAACAAAGAAGTTTATTTGGGATTAATAAACAAAAACAGAATAATCTTTACTTTGCTGGATTACACATTCCGGTAGGAAGATTATGCGTAGAAGACATACAAGAAATTGCAAGATTAAGTGAAAAATATGGAAAGAGCGAAGTAAGACTAACCGAAGATCAAAATCTAATTATTGTTGGCCTGAAAGATAATATTTTAGAAGAATTTGGTAATGAAGAAATTATTAATAAATTCAAATTAAATCCATCCCATTTTTCAGCGAGTACTGTTTCATGTACAGGGAGTAGCTATTGTAGCTTTGCTCTTGCAAATACCAAAGATATAGCAAGGAATATTTCTGAAAAATTAGATCGAGAACTTGAATTATCAGAGGAGGTAAAAATCCATTGGACAGGTTGTCCAAATAATTGTGGACAAGCTCATATGGGTGGTATTGGCATGACTGGTACAAAGGTAAAAAAAGAGGGGGGAGGA------ACTGAAGATGGATATAATGTCAGTATTGGAGGAAGACAAGATCACCTGCAAAAATTAGGTGAAACCGAATTTAAAAAAGTTAGTAAACATGAAATTTATAATTTAATCAAAGAAATTTTAATCAACAATTTTAATGCAAAGTTAAAA
>AG-363-A03_2667874651
TATCTCGAAGGCAAAAAACTAAATCAAGTTGAAAAAAATAAAGCTGCTAAGGATGGACTCGAAATCGGAAAGGATATAGACAAATTTGCTGAAATGGGATGGGAGCAAATGGATAAAACTGATTTAGAATTAAGATTGAAATGGTATGGGATGTTTTGGAGACCCAAAACCCCTGGAAAGTTTATGTTAAGGTTAAGAATACCTAATGGAATAATCAATGCAGAACAATTAAAGGTAATTGCATCAATTGTTGCGAGATATGGAGAGAATGGAAGTTGTGATATAACAACTAGGCAAAATATACAACTTAGAGGTGTTTTGATTAGTGATTTGCCTGAGATATTAAATAGGTTAAAAAAAGTAAACATATCAACAACTCAATCTGGATTTGATAATCCAAGAAATGTTACTGGAAATCCCATCGCTGGAGTTGATCCAGAAGAGATTATAGACACAAGAATATATACATCAAAAATGCAAGACCATTTAACTAATGATGGTAAAGGAAACTCAGAATTTTCAAATCTTCCAAGGAAATGGAACACAGCTATAGCAGGCTCTAAGGATAATTTTCTTTTACATAATGATTTAATTTTTCATCCAGTTAAAATTAATGGGGTTTTAGGTTTTAGTGTTTGGATTGGAGGCGTACTTTCATCAGTAATGAATGAATATGCAGTTCCGTTGAATGCCTGGGTTGAAGAAGAAAAAATTTATGAATTAACATCAATTATTTTATCCCTATGGAGAGATAATGGGGAACGTAATATAAGACCTAAAGGTAGGTTTAGATTTTATTTAGATAAAATTGGCATTGAAACATTTAGAGATCTTATCGAAAAACAATATGGAACATTAAAAGAAGATCCAGGCTCAATATTTTCAGATAAACCAAGGTCATTTTTTGGAATTCATTCTCAAAAACAAGAAGGTAAATATTTTGCAGGAATTCATGTGCCAGTAGGCCGTCTTTTGGCTGAGGATTTACAAGATCTAGCAAATATATGTGAGAATTTTGGTGATAAAGAAATAAGACTTACCGAAGATCAAAATATTATTATTACTGGTATAGATACAAATCTAATTGAAGAATTTAAGGAGCAATCTATCTTACAAAAGTTTCCATTAGAACCAGAAACTATTGCAGCAGGTACTGTTTCTTGTACTGGAAATACCTATTGTGGTTTCGCTCTAACAAATACAAAGGATCAAGCTTTAAAAATCTCGCATGAATTAGACAAAGAATTAGATTTGAAAGACGAATTAAAGATTCATTGGACTGGGTGTCCTAATAGTTGTGGTCAAGCCTATATGGGAGGAATTGGTTTAACGGGCAAAAAAGCTAAAGACAAAGAAGGAAAA------ACCGTTGAAGCTTATGATATAAGCATTGGTGGATCACAAGGGCCTAATTATAAATTAGGAGAATTAATAAAAAAATCTGTCCCTCAAGATGAATTAAAAGATGTACTAAAAGATTTACTTATTTCAGATTTTGATGCAAAAGAAAAA
>AG-363-A06_2667877214
TATTTAGAAGGGAAAAAACTAAATAAAATTGAACAGAATAAAGCCTTAAAAGATGGCCTAGAGGTGGGTAATGAAATAGATAAATTTGCCGCAATTGGTTGGGAAAAAATTGATAAAACTGACCTAGAGCTGCGACTAAAATGGTATGGGATGTTTTGGCGGCCCAAGACTCCAGGCAAATTCATGTTAAGACTAAGAGTCCCCAATGGAATTCTTAATAATAAGCAAATAAAAGCTATTTCCTCAATTGTTGCAAGGTATGGTGAAAATGGAAGCTGTGATATTACAACGCGTCAAAACATTCAATTAAGAGGTATCCTAATCAGTGATTTTCCTGAGATTTTAACCAGATTAAAGGAAGTTGGTTTGTCAACAACACAATCAGGTTTTGATAATCCTAGAAATGTAACCGGCAACCCACTAGCAGGAGTTGATCCAGAAGAAATTCTAGACACAAGAAAATATACAAATGAGCTTGATAATTTCCTTACCAATAATCAAAATGGAAATGCTGCTTTTTCAAATCTACCGCGAAAATGGAATACTGCAGTTGCAGGCTCTAAAGATAATTTTTTATTGCACAATGATATTATTTTTCACCCTGTAAAACATAACGGAATAATGGGCTTTGGAGTTTGGGTAGGTGGAATTCTTTCTTCACAGCTTAATGACTATGCAATTCCACTTAATGCATGGATCAAAGAAAATGAAATATGTGAGTTAACTTCTGTCGTGATTTCAATTTGGAGAGATTATGGAGAAAGAGATAAAAGACCCAAAGGAAGATTTAGATTATTTTTAAACAAAATTGGAATAAATGAATTTCGTAAAATGGTCGAAGACAGATTTGGGAAATTAATTGAAGATCCCGGATCAGAATTTAGTAAAGAGCCAAGATGCTTCTTTGGAATTCATCCTCAAAAACAAGAAGGGCTATTTTTTGCTGGTGTTCACATACCTGTTGGCAGGCTAAATGCAGAAGATTTATTAGATATTGCTAATACCAGTGAAAAGTATGGAGATAATGAGATTCGATTAACCGAAGATCAAAATATAATCATTACAGGCATTTTGAAAGACAAGATTGATGAATTTCAAAGAGATGATCTTCTTAAAAAATTTACTATTAATCCAAATACTATATCTAGTGGAACAGTTGCATGTACCGGGAATACCTATTGCGGATTTGCCTTAACCAATACTAAAGATCAGGCACTAAAAATATCAAAGGAACTAGAGCAAGAACTTGATTTATCTAATGAAATCAAGATTCATTGGACTGGCTGCCCAAATAGTTGTGGACAGGCATATATGGGTGCAATTGGTTTAACAGGAACAAAAACAAAAAACTCTAAGGGTGAA------ATGGTTGAAGGATATAAAATATGTGTAGGAGGTAAGCAAGGGGCAAACCCTCAGATAGGTACTCTTTTACCTTCATCAGTTCCTGTTGATGAATTAAAACCAATACTTAAAAAGATACTCATCACTGAATTTTCAGCCAAAAAGAAA
>AG-363-A16_2667881087
TATTTAGAAGGAAAGAAATTAAATCAAATAGAAAAGAATAAGGCTATGAAAGATGGACTTCTATTAGGGAGTCAAATAGAAGAATTTGCCAAGATTGGTTGGGAGAAAATGGACAAAACCGACTTAGAACTTCGCTTGAAATGGTATGGAATGTTCTGGCGGCCTAAAACACCAGGAAAATTTATGCTCCGTTTACGAGTACCTAATGGGATACTAAATGCACATCAATTAAATATAATTGCATCTATTGTTGCTCGTTATGCAGAAGATGGAAGTTGCGATATCACTACAAGGCAAAACCTCCAACTCCGTGGAATACTTATTAGTGACCTACCTGAAATCCTTAGACGTCTAAAAGATGCTGGCATAGAAACCATCCAATCAGGATTTGATAACCCAAGAAATGTCACAGGGAATCCATTAGCAGGAATCGACCCAAAAGAAATTATAGATACCAGGCCATATACTTTGGAGCTGGAAAGCTTCTTAACTAAGAATGGAGAAGGAAATTCTGAATTCTCTAATTTACCAAGAAAATGGAATACTGCAGTAGCAGGTTCGCATGACAACTTTCTTTTGCATAATGACATTATTTTCCATCCAGTTATAAAAGAAGGGGAGCTTGGTTTTAGTGTTTGGGTTGGAGGGATTCTTTCTTCTCAATTAAATGACTACGCTATTCCTCTTAATGTATGGGTTAAACCACATGAAATCTGTCATTTCACAGGAGTAGTTATATCTAGTTGGCGGGATCATGGAGAACGTTATAAACGGCCTAAAGGAAGATTTAGGTTCTATTTAAATAAAGTGGGAGTAGAAAATTTTAGAAATCTTGTTGAAGCAAAATTTGGAAGACTTACTCCAGACCCTGGTTCTATATTTTCACAAAAACCACGTTCATTTTTTGGAATTCATCCTCAAAAGCAGTTAGGCCTTAACTATGCAGGCCTACATATTCCAGTAGGTCGGCTTTCAGCAGAAGAAATTCAAGATTTAGCCTGCATAAGTGCAACTTATGGGAATAGTGAAGTTCGTCTTACTGAAGATCAAAATTTGATCATAATTAATATCCCAGACAAGCAAATTAAAAGTTTTAAAACTAATCCTCTATTACAAAAATTTCCTCTAAGCCCAAAAACAATAGCGGCAGGGACTGTCTCATGTACAGGTAATACCTACTGCAGTTTTGCTCTGACAAATACTAAAGATCAGGCTCTAAAGATATCGAAAGAGCTTGACTCAGAAATTGATTTACCTGAAGAACTAAAGATTCACTGGACAGGGTGTCCCAATAGTTGTGGGCAAGCCTATATGGGAGCAATAGGCCTAACCGGGACAAAAGCTAGAAATGCTGATGGGAAA------ATGATTGAGGCTTATGACATATCAATTGGAGGAGCACAAGGTCCAAATCAAAAGATAGGAGAGTTAAAACATAAATCAGTGCCTACTGCTGAATTGAAGAATCTATTAAAAAAATTATTGATTGAAAATTACTCGGCAATTCCAAGG
>AG-363-B11_2667884528
TACTTAGAAAATAAAAAATTAAATAAGGTTGAAAGAAACAAAGCCGAGAAAGATGGCCTATTAGTTGGCAAGCAAATAGAAGAGTTTGCAAAAATTGGTTGGGAAAAAATGGATAAAACTGATTTAGAACTTAGATTGAAATGGTATGGTTTTTTTTGGCGCCCCAAAACACCAGGTAAATTTATGCTGCGCCTTAGAATACCCAATGGAATCTTAACTGCTAAGCAATTAAGAATAATTGCTTCTATAGTTGCCAGGTATGACGAAAATGGAAGTTGCGATATAACAACAAGACAAAATTTACAGCTAAGAGGCATATTAATTAATGATCTTCCGGAGATACTTAAAAGAATAAAAGAGTCAGGTCTTGAAACAATTCAATCTGGCTTTGATAATCCTAGAAATGTAACTGGTAATCCTTTAGCAGGGATAGATCCTTATGAAATTATAGATACTAGACCTTACACATTAAAACTAGATAAATTTCTTACTAATGAAGGAAAGGGTAATTCTGAATTTTCTAATCTACCTAGAAAATGGAACACAGCAGTTGCAGGGTCAGCAGATAATTTTCTTCTTCATAATGATATTATTTTTCATCCTATAAAAAAAGGAAGTCAACTAGGCTTTGGAGTATGGGTTGGAGGCATACTTTCTTCACAATTAAATGACTATGCTGTACCATTAAATATTTGGATAAAGAAAAATGATATATGTAATTTAACTGGTATAATTATTTCTATATGGAGAGACAATGGTGAGAGAGAAAAAAGACATAAAGGAAGGTTTAGATATTATTTAAATGAAATAGGTATATCAGAATTTAGAAACTTAGTTGAACAGAGATTTGGGCCATTAGAAAATGACCCAGGCTCATCATTTTCAGAAAAACCACGTTCCATATTTGGAATTCACCCTCAAAAGCAGAGGGATCTACACTACGCAGGTATTCATGTTCCTGTAGGGAGGTTAAGCTCAGAAGATCTTCAAGACATAGCAACCACAAGCATAACTTTTGGGAGCGGAGAAGTACGCCTTACTGAAGATCAAAATATAATTATTATTGATATTGAAAAAGGAAAGTTAAGTGATTTTAAAAATGATAATTTATTTAAAAAATTTAGTTTAAATCCTAATCCAATTTCTGCTGGAACTATTGCTTGTACTGGGAAAACATATTGTAGTTTTGCTCAAACAAGTACTAAAGAAAACGCTACCAAAATAGCGAAAGAACTCGAAGCAGAAATTGAATTGCCTGAAGAGATAAAAATTCATTGGACAGGTTGCCCAAACAGCTGTGGGCAAGCCTATATGGGTGCAATTGGATTGACTGGAACAAAAGCGAAGAATAATTTAGGGAAA------ATGGTTGATGCCTTCAACATAACTATAGGGGGAGCGCAAGGTGCAAATAATAAAATTGGGGAATTGAAGTATAAAGGTGTGATGATTGATGATTTAAAAGATAAATTAAAATATATTTTGATTGAAAGCTACTCAGCAAAGCCTAGA
>AG-363-B18_2667885917
TATTTAAATGATAAAAAATTAAATAAGATTGAAAAACAAAAGGCAGACAAAGATGGTCTAAAAATATTTGAAGAATTAGATGATTACGCTCTTCAAGGGTGGGAAGAAATGGATGAAGTGGATTTGCAAATGCGTTTAAAGTGGTATGGTCTATTTTGGAGACCAAAAACTCCTGGAAGATTCATGATGAGACTTAGAGTTCCGAATGGAATTTTAAATTCTAATCAGTTGAAAGTAATAGCATCAATAGTTGCTAGATATGGAGAAGATGGTTCTGCAGATATTACGACTAGGCAAAATATTCAATTAAGAGGAGTTTTGATAAATGATCTACCAGATATTATTAAAAGACTTAGAGAGGTTAACATTACATCCGTACAGTCTGGTATGGATAATCCAAGAAATGTTACTGGCAATCCACTAGCCGGAATTGATCCAGAAGAAATTATAGATACAAGAAAATATACTTCTGAATTAGAAAATTACTTAACTAATTCTGGTAATGGCAACCCCGAATTCTCTAATTTACCAAGGAAGTGGAATACTGCTGTAGCAGGAGCAAAAGATAATTTTCTTCTACATAATGATCTTATCTTTCATCCTGTTTTTAAAAATGGAATCTTAGGCTTTGGCGTCTGGGTAGGAGGAATATTATCAGCAACTTTAAATGCTTATGCCCTACCTCTAGATGTCTGGATAGAAGAAAAAGATATATGCAAAATAACTGGAATAATTTGTTTACTTTGGAGAGATAATGGAGATAGATTTCTTAGAAATAAAGGAAGATTTAGACATTATTTGAACTCTATAGGGATCGATAAATTTAGAGAACTTGTAGAAGAAAAATTTGGAACTTTATCAAAGGATCCAGGCTCACTTTTTAACGAAAAACAAAGAAGTATATTTGGGATTAATAAACAAAAACAAAACAATCTTTACTTTGCTGGATTACATATTCCGGTAGGAAGATTAAGTGTAGAAGATATACAAGAGATTGCAAGATTAAGTGAAAAATATGGACAAAGTGAAGTAAGACTAACCGAAGATCAAAATCTAATTATTGTTGGCATGAAAGAAAATATTTTAGAAGAATTTGGTGATGAAGAAATTATTAATAAATTTAAATTAAATCCATCCCATTTTTCAGCTAGTACCGTTTCATGTACAGGGAGTAGTTATTGTAGTTTTGCTCTTGCTAATACCAAAGATATAGCAAGGAATATTTCTGAAAAATTAGATCGAGAACTTGAATTATCAGAGGAGGTTAAAATCCACTGGACAGGATGCCCAAACAATTGTGGACAAGCTCACATGGGTGGTATTGGCATGACCGGTACAAAGGTAAAAAAAGAGGGAGGTGGA------ACTGAGGATGGATATAATGTCAGTATTGGAGGAAGACAAGATCACCTACAAACTTTAGGTGAAACCGAATTTAAAAAAGTTAGTAAACATGAAATTTATAATTTGATCAAAGAAATTTTAATAAACAAGTTTAATGCAAAGTTAAAA
>AG-363-G23_2667894183
TACTTAGAAGGTAAAAAATTAAATAAGATTGAAAGGAACAAATCCGAGAAAGATGGTCTATTAGTTGGTAAGCAAATAGAAGAATTCGCAAAAATTGGTTGGGAAAAAATTGATAAAACTGATTTAGAACTTAGATTAAAATGGTATGGTTTTTTTTGGCGCCCCAAAACACCAGGGAAATTTATGCTGCGTCTTAGAATACCCAATGGAATCTTAACTGCTAAGCAATTAAGAATAATTGCTTCTATAGTTGCCAGGTATGACGAAAATGGAAGTTGTGATATAACAACAAGGCAAAATTTACAGCTCAGAGGTATATTAATTAATGATCTTCCAGAGATACTTAAAAGGATAAAAGAGTCTGGTCTTGAAACAATTCAATCTGGCTTCGATAATCCTAGAAATGTAACTGGTAATCCTTTAGCAGGGATAGACCCTTACGAAATTATAGATACTAGACCTTACACCTTAAAACTAGAGAAATTTCTTACTAATGAAGGAAAGGGTAATTATGAGTTTTCTAATCTACCTAGGAAATGGAACACAGCAGTTGCAGGATCAAAAGATAATTTTCTTCTTCATAATGATATTATATTTCATCCCATAAAAAAAGGAAATCAAATAGGCTTCGGAGTATGGGTTGGAGGCATACTTTCTTCACAATTAAATGACTATGCTGTACCACTAAATGTATGGATAAAAAAAGATGAGATATGTAATTTAACTGGAGTAATCATTTCTATATGGAGAGATAATGGAGAGAGAGAAAAAAGACAAAAAGGAAGGTTTAGATATTATTTAAATGAAATAGGAATATCAGAATTTAGAAACTTAGTTGAACATAGATTTGGGCAATTAGAAAATGACCCAGGCTCATCATTTTCAGAAAAACCGCGTACCATAATTGGAATTCATCCTCAAAAGCAGCAGGATCTATACTACGCAGGAATTCATATTCCTGTAGGAAGGTTAAGCTCAGAAGATCTTCAAGATATAGCAACCACAAGTATAACTTTTGGGAGTGGAGAAGTACGCCTTACTGAGGACCAAAATATAGTTATTATTGATATTGAAAGGGAAAAATTAAGTGCTTTTAAAAATGATAATTTATTTAAAAAATTTAGTTTAAATCCTAATCCAATTTCTGCTGGAACTGTTGCTTGTACTGGGAAAACATATTGTAGTTTTGCTCTAACAAATACTAAAGAAAATGCTACCAAAATAGCGAAAGAACTCGAAGCAGAAATTGAATTACCAGAAGAGGTAAAAATTCATTGGACAGGTTGCCCAAATAGCTGTGGTCAAGCATATATGGGTGCAGTTGGATTAACTGGAACTAAAGCGAAGAATAGTTCAGGGAAA------ATGGTTGATGCATTCAACATAACTATTGGTGGAGAGCAAGGTGCGAATAATAAAATTGGGGAATTGAAATATAAAGGTGTCATAGTTGATGATTTAAAAGATAGATTAAAAGATATTTTGATTGAAAACTACTCGGCAAAGCTTAAG
>AG-363-I04_2667802697
TACCTAAAAGGGAAAAAATTAAATAAAATAGAAAAGAATAAAGCTTCCAAAGATGGATTAATGATAGGAAATGAATTAGAGAAATTTGCAGAAATAGGCTGGGAAAAAATGGATAAAATAGATTTAGAACTCAGGCTCAAATGGTATGGATTATTCTGGCGACCAAAAACTCCAGGGAAATTTATGCTTCGAATACGTATCCCAAATGGAATACTTAATTCACAACAATTAAAGGTTATAGCCTCAATTGTTGCAAGATATGGTGAGAATGGAAGTTGTGATATTACAACCAGACAAAATCTACAGTTAAGAGGAATTCTAATTAATGATTTCCCCGAAATATTAAAAAGACTCAATAAAGTAGGTATAAATACAATACAATCAGGTTTCGATAATCCAAGAAATATTACCGGAAATCCATTGGCAGGAATAGATCCTGAAGAAATTGTAGATACAAGGCCATATACACAAGAATTAGACAACTTTCTAACAAGTCAAGGATTGGGTAATAACGAATTTTCTAATCTTCCACGAAAATGGAATACAGCTGTTGCAGGCGCAAAAGATAATTTTCTACTTCATAATGATTTGATTTTTCATCCAACAAAATTAAACAATGAAATGGGATTTGGAGTGTGGGTAGGAGGGATCCTGTCATCACAACTAAATGAATATGCTATTCCTCTAAATGCCTGGGTGAAAGACAATGAAATTTGTCAACTAACAGGGAGTATATTATCTATATGGCGCGATCATGGAGAAAGAGATAAAAGAACAAAAGGTCGATTTCGATTCTACCTTGAACAAGTTGGATTAAATAATTTCAGAGAACAAGTTGTAGAAAAATTTGGTACATTAAAACAAGACCCAGGTTCTGAATTTAGAAAAAAACCAAGATCTTTATTCGGGATTAATCCTCAAAAACAACCTGAATATTTCTACGCAGGTCTTCACATTCCAGTGGGAAGATTAACATCTGAAGACCTGCAGGAATTAGCAGAAATTTCAATAAACTATGGCAGTGAAGAAATTCGACTGACTGAAGATCAAAATATAATTATTGTTGGCATTCACAAAATAAAAGTAAAAGATTTTCAAATACATCCATTATTAAATAAGTTTCACCTAAACCCAAATCATATAGAAGCAGGAACAGTATCATGCACTGGCAATAAATTTTGCAGCTTTGCATTAACGAATACAAAAGAAACTGCTGCCAAAATCTCTAAGATTCTTGCAAATGAACTGGAATTAAGAGATGAAATAAAAATCCATTGGACAGGCTGCCCAAATAGTTGTGGACAAGCTTATATGGGCGCAATTGGCTTAACTGGCAAAAAAGCAAAAAACTCAGCTGGAAAA------ATAGTTGAAGCTTTTGATATTTCTATTGGCGGTTCGCAAGGTCCTATAAACAAAATTGGTAATTTAAAATATAAATCAATTCCTTCAGAGGAATTAATACCCATACTTAAAAATATATTGATAAAAGATTTTAAAGCTATCCCAAAA
>AG-363-I21_2667895508
TACTTAGAAGGTAAAAAATTAAATAAGATTGAAAGGAACAAAGCTGAGAAAGACGGCCTATTAGTTGGTAAGCAAATAGATGAATTTGCAAAAATTGGTTGGGGGAAAATGGATAAAACTGATTTAGAACTTAGATTGAAATGGTATGGTGTTTTTTGGCGCCCAAAAACACCAGGGAAATTTATGCTGCGCCTTAGAATACCCAATGGAATCTTAACTGCTAAGCAACTGAGAATCATTGCTTCTATAGTTGCTAGGTATGACGAAAATGGAAGTTGCGATATAACAACAAGACAAAATTTACAGCTTAGAGGGATATTAATTAATGATCTTCCAGAGATACTTAGAAGAATAAAAGAGTCTGGTCTTGAAACAATTCAATCTGGCTTTGATAATCCTAGAAATGTAACTGGTAATCCTTTAGCAGGGATAGACCCTTACGAAATTATAGATACTAGACCTTACACATTAAAACTAGAGAAATTCCTTACTAATGAAGGAAAGGGGAATTCTAAATTTTCTAATCTACCTAGGAAATGGAACACAGCAGTTGCAGGTTCAAAAGATAATTTTCTTCTTCATAATGATATTATATTTCATCCAATTAAAAAAGGCAGTAAACTAGGTTTTGCAGTATGGGTTGGAGGTATACTTTCTTCACAATTAAATGATTATGCTGTACCACTAAATGTATGGATAAAAAAAGATGAGATATGTAATTTAACTGGTATAATCATTTCTATATGGAGAGATAATGGTGAGAGAGAAAAAAGACAAAAAGGAAGGTTTAGATATTATTTAAATGAAATAGGGGTATCAGAATTTAGGAATTTAGTTGAACAAAGATTTGGAACATTAGAAAATGACCCAGGCTCATCATTTTCAGAAAAGCCGCGTTCAATATTTGGAATTCATCCTCAAAAACAGAAGGATCTATACTACGCAGGAATTCATATTCCTGTAGGAAAATTAAGCTCAGAAGATCTACAAGATATAGCAACCACAAGCATAACTTTTGGGAGCGGTGAAATCCGCCTTACTGAAGATCAAAATCTAATTATTATTGATATTAAAAAAGAAAAATTAAGTGATTTTAAAAATGATGATTTATTTAAAAAATTTAGTTTAAATCCTAATCCAATTTCTGCTGGAACTATTGCTTGCACTGGGAAAACATATTGTAGTTTTGCTCAAACAAATACTAAAGAAAACGCTACCAAAATAGCAAAAGAACTTGAAGCAGAGATTGAATTACCGGAAGAGCTAAAAATTCATTGGACAGGTTGCCCAAATAGCTGCGGTCAAGCATATATGGGTGCAGTTGGATTGACTGGAACTAAAGCGAAGAATAGTTCAGGTAAA------ATGGTTGATGCCTTCAACATAACTATTGGTGGAGAGCAAGGTGCGAATAATAAAATTGGGGAATTGAAATATAAAGGTGTCATAATTGATGATTTAAAAGATAGATTAAAAGACATTTTGATTGAAAACTACTCTGCAAAGCTTAAG
>AG-363-K07_2667897394
TACCTAGAAGGGAAAAAGATAAATAAAATTGAGAAAAATAAAGCTGAAAAAGATGGCCTAGCTGTCGGCCCGGAGATCGAAAAATTTGCTGCAATAGGCTGGGAGAAAGTAGACAAAACAGATTTAGAATTGCGACTTAAGTGGTATGGAATCTTCTGGCGACCAAAAACCCCAGGACAATTTATGTTACGTTTGAGAGTTCCAAATGGGGTTCTGAAATCTGATCAACTAGATATTATTGCATCAATTGTTGCAAGATATGGAGACAATGGAAGTTGCGATATAACTACCCGACAGAATATCCAACTCCGCGGAATCTTATTAAGTGATTTACCTGACATTCTTAAGAGATTAAATGAAGCAGGGATTAACACAATTCAATCAGGTTTTGATAATCCAAGAAATGTTACTGGAAACCCCCTGGCAGGTATAGATCCTGAAGAGATTATAGATACAAGAGAATATACATATAAGCTACAAAAATTTCTGACGAATGACGGATATGGAAATCCAGAATTTTCTAACCTTCCTAGGAAATGGAATACAGCAGTTGCAGGCTCAAAAGATAATTTCCTGTTGCACAATGATATTATTTTTCACCCTGTAGAGCTTAATGGCAATATGGGTTTTGGTATTTGGTTAGGTGGTATCCTATCATCCCAAATGAATGCTTATGCTATTCCATTAGATGCTTGGATAGAAGCTGATCAGATCTGCAATCTAACGGGTTGTGTAATATCAATTTGGCGCGATAATGGCGAAAGGAATAAAAGGCCAAAAGGTAGATTTAGATTCTTCCTAGATGAAATAGGAATAGAGAATTTTAGATCTATGGTGGAAGAAAAGTTTGGACCATTAAAACGGGATCCAGGTTCAAAATTTACGGACAAACCGAGATCTATTTATGGTATACATAATCAGAAACAACTTGATAAGTATTATGCTGGATTACATGTACCTGTTGGACGCCTAACCTCTGAAGATCTTCAGGATTTAGCTGCAATTAGCAGAGATTATGGAAATGAAGAAATTCGTCTAACTGAGGATCAGAATATAATAATCACTGGGATTGATAAAACTCAACTAGATGATTTTCAATTGAGACCGATACTGAAAAAATTCAAAATCAAACCAAATACAATAGAAGCAGGCACAGTATCTTGCACAGGAAATACATATTGCAGTTTTGCACTCACAAATACAAAAGATCAAGCATTAAGATTATCCAAAGAGCTTGATAACGAGATTAAGCTTCCAAAAGAAATAAAAATACATTGGACTGGTTGTCCCAATAGCTGTGGTCAAGCCTATATGGGAGCCATAGGTTTAACAGGTACTAAAGGAAAAAATTCAGATGGAAAA------ATGACGGAAGCGTACGATATAACTTTAGGAGGCTCCCAAGATTCTACGCAAAAAATTGGTAAATTACAATATAAATCAATACCAACAGAAAACATTAAAGATATTCTAAAAACTATACTACTCGAAGAGTACTCAGCAATTCCCAAA
>AG-363-M17_2667903342
TATCTTGCAGGTAAAAAATTGAATAAAATCGAAAAAAATAAGGCTATTAAAGATGGTCTAGAAGTAGGGGCTGAATTAGAGAATTTTGCAAAATTAGGATGGGAAGATATGGACAAAACCGACTTAGAACTACGATTGAAGTGGTATGGGATGTTTTGGAGACCAAAAACACCAGGGAAATTCATGCTTAGATTAAGGATTCCAAATGGAATGCTTAATAGTCATCAATTAGAGGTAATTGCATCAATAGTCTCGAGGTACGAGGAAAATGGTAGCTGCGATATCACAACTAGACAAAATCTACAACTAAGAGGAATCTTAATAAGTGATCTTCCTGAAATCCTTAGAAGACTAAAAAAAGCAAATATTAATACAATTCAATCTGGCTTTGACAATCCAAGAAATGTAACTGGAAATACACTAGCAGGGGTAGATCCTAATGAAATTATAGATACAAGGAAATACACGAAATTACTAGATGAATATTTAACAAATAGTGGGAATGGAAATAAAGACTTCTCAAACTTGCCTCGTAAATGGAATACAGCTGTCGCTGGTGCCAAGGATAATTTTTTATTGCATAATGATATAGTCTTTCACCCTGTTCAAAATAAAGGTGATCTTGGGTTTTCTATATGGTTGGGAGGGATATTATCATCACAATTAAATGATTATGCTATTCCGCTAAATGCATGGGTTAAGGAAAAGGATATATGCAGGATAACAGGTTGTATTATATCGATTTGGAGAGACTTTGGAGAGCGAGATAAACGACCCAAGGGAAGATTTAGATTTTATCTAAATCAAATTGGTATCAAAGAATTTAGAGAACTTGTTGAAAAAAGATTTGGACATCTTGAATATGACCCAGGATCAACATTTGCTGAGAAGCCAAGATCATTGTTTGGAATTCATCCTCAAAAACAAGCAGGTCAATATTTTGCAGGTATACATGTACCAATTGGTCGACTTACTGCAGAAGACCTTCAAGATTTATCTGAAGTAAGTAAAAAGTATGGTAGTGGTGAAATAAGGTTAACCGAAGATCAAAATATAGTAATTGTAAATATAAAGTCAGAAAATATTGAAGAGTTTAAAAACGATTCTCTTATCCTACGTTTCCCTCTAAAGCCTCTACCAATTGCAGCTGGAACTGTATCGTGTACTGGTAATACATAC------------------------------------------------------------------------------------------------------------------------------------------------------------------------------------------------------------------------------------------------------------------------------------------------------------------------------------------------
>AG-363-M20_2667903804
TATCTCGAAGGCAAAAAACTCAATAAAGTTGAAAAAAATAAAGCTGCTAAGGATGGACTCGAAATCGGGAAGGATATAGACAAATTTGCTGAAATGGGATGGGAGCAAATGGATAAAACTGATTTAGAATTAAGATTGAAATGGTATGGGATGTTTTGGAGACCCAAAACCCCTGGAAAGTTTATGTTAAGGCTAAGAATACCTAATGGAATAATCAATGCAGAACAATTAAAAGTAATTGCATCAATTGTTGCGAGATATGGAGAGAATGGAAGTTGTGATATAACAACTAGGCAAAATATACAACTTAGAGGTGTTTTGATTAGTGATTTGCCTGAGATATTAAATAGATTAAAAAAAGTAAACATATCAACAACTCAATCTGGATTTGATAATCCAAGAAATGTTACTGGAAATCCCATCGCTGGAGTTGATCCAGAAGAGATTATAGACACAAGGATATATACATCAAAAATGCAAGATCATTTAACTAATGAAGGTAAAGGAAACTCAGAATTTTCAAATCTTCCAAGGAAATGGAATACAGCTATAGCAGGCTCTAAAGATAATTTTCTTTTACATAATGATTTAATTTTTCATCCAGTTAAAATTAATGGGGTTTTAGGTTTTAGTGTTTGGATTGGAGGTGTACTTTCATCAGTAATGAATGAATATGCAGTTCCATTGAATGCCTGGGTTGAAGAAGAAAAAATTTATGAATTAACATCAATTATTTTATCCCTCTGGAGAGATAATGGGGAACGTAATATAAGACCTAAAGGTAGGTTTAGATTTTATTTAGATAAAATTGGTATTGAACAATTTAGAGATCTTATCGAAAAGCAATATGGAGCATTAAAAGAAGATCCAGGTTCAATATTTTCAGATAAACCAAGGTCATTTTTTGGAATTCATTCTCAAAAACAAGAAGGTAAATATTTTGCAGGAATTCATGTACCAGTAGGTCGTCTTTTGGCTGAAGATTTACAAGATCTAGCAAATATATGCGAGAATTTTGGTGATAAAGAAATAAGACTTACCGAAGACCAAAATATTATTATTACTGGTATAGATACAAATCTAATTGAAGAATTTAAGGAGCAATCTATCTTACAAAAGTTTCCATTAGAACCAGAAAATATTGCCGCAGGTACTGTTTCTTGTACTGGAAATACCTATTGTGGTTTCGCTCTGACAAATACAAAAGATCAAGCTTTAAAAATCTCGCATGAATTAGACAAAGAATTAGATTTGAAAGACGAATTAAAGATTCATTGGACCGGATGTCCTAATAGTTGTGGTCAAGCCTACATGGGAGGAATTGGTTTAACAGGTAAAAAAGCTAAAGACAAAGAAGGAAAA------ACTGTTGAAGCTTATGATATAAGCATTGGTGGATCACAAGGGCCTAATTATAAATTAGGAGAATTAATAAAAAAATCTGTCCCTCAAGATGAATTAAAAGATGTACTAAAAGATTTACTTATTTCAAATTTTGACGCAAAAGAAAAA
>AG-363-M21_2667830118
TACTTAGAAGGCAAAAAATTAAATAAGGTTGAAAGTAACAAAGCCGAGAAAGATGGTCTGTTAGTTGGTAAGCAAATAGAAGAATTTGCAAAAATTGGTTGGGATAGAATGGATAAAACTGATTTAGAACTTAGATTGAAATGGTATGGTTTTTTTTGGCGCCCTAAAACACCAGGTAAATTTATGCTGCGCCTTAGGATACCCAATGGAATCTTAACTACTAAGCAATTAAGAGTCATTGCTTCTATAGTTGCCAGGTATGATGAAAATGGAAGTTGCGATATAACAACAAGACAAAACTTGCAGCTCAGAGGAATATTAATTAATGATCTTCCAGAGATACTTAAAAGAATAAAAGAATCTGGACTTGAAACAATTCAATCTGGCTTCGATAATCCTAGAAATGTCACTGGAAATCCTTTAGCAGGGATAGACCCTTGCGAAATTATAGATACTAGACCTTACACATTAAAACTAGATAAATTCCTCACTAATGAAGGAAAGGGTAATTCTGAATTTTCTAATCTACCTAGGAAATGGAATACAGCAGTTGCAGGGTCAGCAGATAATTTTCTCCTTCATAATGATATTATTTTTCATCCCATTAAAAAAGGCTCTGAACTAGGTTTTGGAGTATGGGTCGGAGGCATACTTTCTTCACAATTAAATGATTATGCTGTACCACTTAATGTATGGATAAAAAAAGATCAGATTTGTAATTTAACTGGTGTAATAATTTCAATATGGAGGGATAATGGAGAAAGGGAAAAAAGGCAAAGAGGAAGGTTTAGGTATTATTTAAATGAAATAGGATTATCAGAGTTTAGAAACTTAGTTGAACAAAGATTTGGGCCATTAGAGAATGATCCAGGATCTTCATTTTCAGAAAAACCGCGTTCCTTCTTTGGAATTAATCCCCAAAAGCAGAAGGATCTATACTATGCAGGAGTTCATATTCCTGTAGGAAGGTTAAGTTCAGAAGATCTTCAAGATATAGCAACAACAAGCATGACTTTTGGTAGTGGAGAAGTACGCCTTACTGAAGATCAAAACATACTGATTATCGATATTCCAAAAGAAAAATTAAGTGATTTTAAAAATGATAATTTATTTAAAAAATTTAGTTTAAGCCCTAATTCAATTTCTGCTGGAACTGTTGCTTGTACTGGGAAAACATATTGTAGTTTTGCTCAAGCAAGTACTAAAGAAAATGCTACAAAAATAGCGAAAGAACTCGAAGCAGAGATTGAATTACCAGAAGAGGTGAAGATTCATTGGACAGGTTGCCCAAATAGCTGTGGGCAAGCATATATGGGTGCAATTGGATTGACTGGAACTAAAGCAAAAAATAGTTCAGGGAAA------ATGGTTGAGGCATTCAACATAACTATTGGTGGAAAGCAAGGTAAGAATAATAAAATTGGGGAATTAAAGTATAAAGGTGTCATAGTTGATGATTTAAAAGATAGATTAAAAGATATTTTGATTAACAATTACTCGGCGAAGCTTAAA
>AG-363-N20_2667804990
TATTTAGAAGGAAAAAAATTAAATAAAATAGAAAAGAATAAGGCTATGAAAGATGGACTTCTATTAGGTAGTCAAATAGAAGAGTTTGCCAAAATTGGTTGGGAGAAAATGGACAAAACCGACTTAGAACTTCGCTTGAAATGGTATGGGATGTTCTGGCGGCCTAAAACACCAGGAAAATTTATGCTTCGTTTACGAATAACTAATGGGATACTAAATGCACGTCAATTAAATTTAATTGCATCTATTGTTGCTCGTTATGCAGAAGATGGAAGTTGCGATATCACTACAAGGCAAAACCTTCAACTCCGTGGAATTCTTATTAGTGACCTGCCTGAAATTCTTAGACGTCTAAAAAATGCTGGTATAGAAACCATCCAATCAGGATTTGATAACCCAAGAAATGTCACAGGTAATCCATTAGCAGGAATCGATCCAAAAGAAATTATAGATACCAGACCATATACATTGGAGTTGGAAAATTACTTAACTAATAATGGAGAAGGAAATTCTGAATTCTCTAATTTGCCAAGAAAATGGAACACTGCAGTAGCAGGTTCACATGACAACTTTCTTTTGCATAATGACATTATCTTCCACCCAGTTATAAAAGAAGGGGAACTTGGTTTTAGTGTTTGGGTTGGAGGGATTCTTTCTTCTCAATTAAATGATTACGCTATTCCTCTTAATGTATGGGTTAAACCACATGAAATCTGTAATTTCACAGGTGTAGTTATATCTTGTTGGCGCGATGATGGAGAACGTTATAAACGTCCTAAAGGACGATTTAGATTCTACTTAAATCAAGTGGGATTAGAAAATTTTAGGAGTGATGTTCAAGAAAAATTTGGAAGGCTTATTCCAGACCCTGGTTCTATATTTTCACAAAAACCACGTTCTTTCTTTGGGATTCATCCTCAAAAGCAGTTAGGACTTAACTATGCAGGCATACATATTCCAGTAGGTCGGCTTTCAGCAGAAGAAATTCAAGATTTGGCAAACATAAGTGCAACACATGGGAGCAGTGAAGTACGTCTTACTGAAGATCAGAATGTGATCATAATTAATATCCCAGACAAACAAGTTGATAGTTTTAAAGCTAATCCTTTATTAAAGAAGTTTCCTCTCAGCCCAAAAGCAATAGCGGCAGGAACTGTCTCATGTACAGGTAATACCTACTGCAGTTTTGCTATGACAAATACTAAAGATCAGGCTCTAAAGATATCTAAGGAGCTTGACTCAGAAATTGATTTACCTGAAGAACTAAAGATTCACTGGACAGGGTGTCCTAATAGTTGTGGTCAAGCCTATATGGGAGCAATAGGCCTAACCGGGACAAAAGCTAGAAATGCTGATGGGGAA------ATGATTGAGGCTTATGACATATCAATTGGAGGAGAACAAGGTCCAAATCCAAAGATAGGAAAGTTAAAACATAAGTCAGTGCCTACTGCTGAATTAAAAAATATATTGAAAAAATTATTGATTGAAAATTACTCTGCAATTCCAAAG
>AG-363-O06_2667806693
AACCTAAAAGAGCAAAAGCTAAACAAGATAGAGCAAAATAAGGCTGCAAAAGATGGATTAGAGATAGGGAAGCAGATTGAAAGTTTTGCGGATATGAGCTGGGAAGATCTTGATAAAACTGATTTAGAACTTCGCTTAAAATGGTATGGTTTATTTTGGAGGCCAAAGACACCAGGTAAATTTATGCTGCGGTTAAGAGTTCCTAATGGAACTCTTAACTACAAACAAATTGATGTTATAGCTTCAATTGTGGCAAGATATGGTGAAGATGGGAGTTGTGATATTACTACACGTCAGAATATACAAATTCGTGGTGTTCTTTTAAATGATTTTCCAGAAATTTTAATTCGTTTAGAAGAAGTTGGTATAACAACAATACAATCAGGGTTTGATAATCCAAGAAATGTAACTGGTAATCCTTTGGCTGGAATTGATCCAAATGAAATTGTTGATACCAGACCATTTGTTAAAGAGCTTCACAATTTTCTAACAAATAATGGGAAAGGTAATCCAGATTTCTCAAATCTACCCAGAAAATGGAATACAGCAGTAGCAGGAGCAAAAGATAATTTCTTATTACATAATGATCTTGTTTTTCATCCAGTAGAAAATAATAATGTCAAGGGGTTTAGCATTTGGTTAGGAGGAATACTTTCATCTCAACTAAATGAATATGCTATTCCTCTTGATGCCTGGATTGAAGAAAAGAATGTTTGTAAGATTACAGGCATAATACTGACATTATGGCGTGACCATGGCGAAAGGAATAGGCGACCAAAAGGAAGATTTAGGTTCTACATAGATGAAATTGGCATTCAAAAGTTTCGAAAACTAATTGAAGAGAAATATGGACCTCTAACTAAAGATCCAGGATCAATTTTTTCCCAAGAGCCAAGAACATTCTTAGGAATACATCCACAAAAGCAAAAAAGCAAGTTTTTTGCAGGCCTGCACATACCTGTTGGCAGATTGAATGCGGAAGATCTACAAGATATCTCTATGGCCAGCCAAACGTATGGCTGTGGAGAAGTTAGGCTTACAGAAGATCAGAATTTAATTATAATTGGTATTCATGATTCGAAAATAAATAACTTTAAATCTGATCCAATACTAAATAGATTTGCACTGAATCCAAGCAAAATTGCTGCAGGTACTGTTTCTTGCACAGGCAACAGTTACTGTAGTTTTGCTCTAACAAATACAAAAGATACTGCTTTAAAGATATCCATGGAATTAGAAAGAGAATTGGATTTAGAAAAAGAACTTAAAATACACTGGACTGGGTGCCCAAATAGTTGCGGGCAAGCCTACATGGGAGCAATTGGTTTAACCGGAACAAAAGGGAAAGATTCGAATGGCAAT------ATAGTTGAAGCTTATGATATAAGTATTGGTGGATCTCAAGGAGTTGTACAAAAAATTGGCGAGTTAAAACATAAATCCATTCCTAAAGGTGAAATAAAAGAAGTCCTCAAAGAAATCTTGATAAGTAATTTTAATGCAAAAAAGTTA
>AG-363-O15_2667808268
TATTTAGAAGGGAAGAAATTAAATAAGATAGAAAAGAATAAGGCCATGAAAGATGGTCTTCTAATTGGCAGTCAGATTGAAGAATTTGCCAAGATTGGTTGGGAGAAAATGGACAAAACCGATTTAGAACTTCGCTTGAAATGGTATGGAATGTTCTGGCGGCCTAAGACACCGGGAAAATTCATGCTCCGTTTACGAGTAACGAATGGAATACTAAAAGCACATCAATTAAATGTAATTGCTTCTATTGTTGCTCGCTATGCAGAAGATGGAAGTTGCGATATCACTACACGACAAAACCTCCAACTCCGTGGGGTTCTTATTAGTGACCTACCTGAAATTCTTAGACGTCTAAAAGATGCTGATATAGAAACCATCCAATCAGGATTTGATAACCCACGAAATGTCACAGGTAATCCATTAGCAGGAATCGATCCAAAGGAAATTATAGATACCAGGCCGTATACTTTCGAATTGGAAAATTTTTTAATTAAGAATGGAGAAGGAAATTCTGAATTCTCCAATTTACCAAGAAAGTGGAACACAGCAGTAGCAGGTTCTCATGACAACTTCCTTTTGCATAATGACATTATTTTCCACCCAGTCATAAAAGAAGGAGAGCTTGGTTTTAGTGTTTGGGTTGGAGGGATTCTTTCTTCTCAATTAAATAACTACGCTATTCCTCTTAATGTATGGATTAAACCAAATGAAATCTGTCATTTCACACAAGTAGTTATATCTATTTGGCGAGATAATGGAGAACGTTATAAACGCCCTAAAGCTAGGTTTAGGTTCTATTTGAATCAAGTTGGTTTAGAAAATTTTAGGAATCTAGTTCAAGAGAAGTTTGGAACATTTCTTCCAGATCCGGGGTCTATATTTGCACAAAAGCCACGTTCATTCTTTGGTATTCATCCTCAAAAGCAGGTAGGACTTAACTATGCAGGCATACATATTCCAGTAGGTCGGCTTACAGCAGAAGAAATCCAAGATTTAGCACGCATAAGTGCAACATATGGGGGCAGTGAAGTTCGTCTTACTGAAGATCAGAATGTGATCATAATTAATATCCCAGATAAGCAAATTGATAGTTTTAAATCTGATCCTTTATTAAAGAGATTTCCTCTGAATCCAAAGAAAATTGCGGCAGGGACTGTCTCATGTACAGGTAACACCTACTGTAGTTTTGCTTTGACAAATACTAAAGATCAGGCTCTAAAGATATCTAAAGAGCTTGACTCAGAGCTTGATTTACCAGAAGAACTAAAGATTCACTGGACTGGATGTCCCAATAGTTGCGGCCAAGCCTATATGGGGGCAATAGGCCTAACCGGGACAAAAGCTAGAAATGATGACGGCAAA------ATGATTGAGGCTTATGACATATCCATTGGAGGTGAACAAGGAGCAAATCAAAAGATAGGAGAGTTAAAACATAAAGCCGTTCCTACTGCTGAATTAAAGAATCGAATAAAGGAACTATTGATTGAAAATTACTCTGCAATTCCCAAG
>AG-363-O16_2667810018
TTTCTGAAGGATAAAAAACTAAATAAAATAGAGCAACAAAAGTCAGAAAAAGATGGACTCTTGGTGGGAAAGCAACTTGAAGATTTCTCAAAAATAGGTTGGGAAAATATTGACAAATCTGATTTAGAACTACGTCTTAAATGGTATGGAATGTTTTGGCGACCAAAATCACCAGGGAAATTCATGTTGCGTTTAAGAATTCCAAACGGAGCTCTAAACTCACACCAATTGAAAGTTATTGGTTCTATTGTCGCTAGATATGGTGAGAATGGAAGTTGCGACATAACTACAAGACAGAATCTTCAGCTTCGTGGGGTACTTATTAGTGACCTTCCTGAAATACTCAACCGTTTAAATGAAGCAGGACTTAGAACAATTCAATCAGGATTTGATAATCCAAGAAACGTAACTGGCAACCCTCTAGCAGGAATCGATCATTCGGAAATTATTGATACAAGGCCATATACAAAAAAATTAGAAAAATTCCTCACAAACGATGGAGAGGGTAATCCAGAATTCTCGAACTTACCCAGAAAATGGAATACTGCTGTAGCAGGTTCATATGACAACTTCCTTCTTCACAATGACATTGTTTTTCATCCAGTTAAAAGAAATGGAATTCTAGGCTTTGGAGTTTGGGTTGGAGGAATTCTCTCTTCCCAGCTTAATGATTATGCGATTCCACTAAACGTATGGATTAAGCCAGATTCAATAACAGAATTCACAGGGGTTGTGATATCTATTTGGAGAGACCATGGAGAAAGAGACAAGCGGCCAAAAGGAAGATTTAGATTTTACTTAAACAAAGTTGGTGTAGAAAAATTTCGAGAGATGCTGGAAGAGAAATTAGGCCCTCTAAGTCCTGATCCAGGCTCGAATTTTTCTCAAAAACCACGTTCATTATTGGGATTGCACAAACAAAAACAATCAGGATTTTCATTCGCTGGTCTTCATGTCCCTGTGGGGAGGCTAAGTGCTGAGAATATCCAAGATTTAGCTTTGGCAAGCATCAATTATGGCTCTGGAGAAATCCGTCTTACCGAAGATCAAAATATAATAATGATTAATATACCTGACGAAAAAATAGAAAGATTGAAATTAGACCCCTTATTACAATCTTTTCCTTTAAATCCTAATCCAATTGCTGCTGGAACTGTCTCATGCACAGGTAACACATATTGTAGTTTTGCTCTGACCAACACAAAGGACCAAGCACTCAAAATTTCCAAAGAATTGGACTCAGAGATACACTTACCTGAAGAACTCAAAATTCATTGGACTGGATGCCCAAATAGTTGTGGTCAAGCCTATATGGGGGCTATAGGCCTTACTGGAACAAAAGCTAAAAATGCTGACGGTAGT------ATGGTTGAAGCTTATCACATAAGTGTTGGTGGTGATCAAGGAATAAACAAGAGGATTGGCGAGTTAAAATACAAATCAATCCCTACCAGTGAATTAAAAGTTGTACTGAAGAGAATACTAATAAATGAATACTCTGCAATACCAAAA
>AG-363-P01_2667812245
TATTTAGAAGGTAAGAAATTAAACAAAATAGAAAAGAATAAGGCTATGAAAGATGGGCTTCTATTAGGTGATCAAATAGAAGAGTTTGCCAAGATTGGTTGGGAGAAAATGGACAAAACCGACTTAGAACTTCGCTTGAAATGGTATGGAATGTTCTGGAGACCTAAAACACCAGGAAAGTTTATGCTCCGTCTACGAGTAACTAATGGAATCCTAAATACACATCAATTAAATGTAATTGCATCTATTGTTGCTCGTTATGCAGAAGATGGAAGTTGCGATATCACTACACGGCAAAACCTCCAACTCCGTGGGATTCTTATTAGTGACCTACCTGAAATTCTTAGACGTCTAAAAGGTGCTGATATAGAAACCATCCAATCAGGGTTTGATAACCCAAGAAATGTCACCGGGAATCCATTAGCAGGAATCGATCCAAAAGAGATTATAGATACCAGGCCATATACTTTGGAGTTAGAAAATTTCTTAACCAAGAATGGAGAAGGAAATTCTGAATTCTCTAATTTGCCAAGAAAATGGAACACTGCAGTAGCAGGTTCTCATGACAACTTTCTTTTGCATAATGACATTATTTTCCACCCAGTTATAAAAGAAGGGGAACTTGGTTTTAGTGTTTGGGTTGGAGGGATTCTTTCTTCTCAATTAAATGACTACGCTATTCCTCTTAATGTATGGGTTAAACCACATGAAATCTGTCATTTCACAGGAGTAGTTATATCTATTTGGCGCGATGATGGAGAACGCTATCAAAGACCTAAAGGAAGGTTTAGATTCTATTTAAATAAAGTAGGCGTAGAAAATTTTAGAAATCTTGTTCAAGAGAAATTTGGAAGACTTATTCCAGACCCTGGTTCTATATTTTCACAAAAACCACGTTCGTTCTTTGGAATTCATCCTCAAAAGCAGTTAGGACTTAACTATGCAGGCATACATATTCCAGTAGGTCGGCTTACAGCAGAGGACATTCAAGATTTAGCCGGCATAAGTGCGACATATGGGAGCAGTGAAGTTCGTCTTACTGAAGATCAAAATGTGATCATAATCAATATCCCTGACAAGCAAATTGATAGCTTTAAAGCTGATCCTCTATTAAAGAAATTTCCTCTCAGACCAAAAACAATATCGGCAGGGACTGTCTCATGTACAGGTAATACCTACTGCAGTTTTGCTTTGACAAATACTAAAGATCAGGCTCTAAAGATATCTAAAGAGCTTGACTCAGAAATTGATTTACCTGAAGAACTAAAGATTCACTGGACAGGGTGTCCCAATAGCTGTGGTCAAGCCTATATGGGAGCAATAGGCCTAACCGGAACAAAAGCTAGAAATGCTGATGGACAA------ATGATTGAGGCTTATGACATATCCATTGGAGGAGAACAAGGCCCAAATCAAAGGATAGGAGAGTTAAAACATAAATCAGTCCCTACTGCTGAATTAAAGAATCTATTAAAAAAATTATTGATTGAAAATTACGCTGCAATTCCAAAG
>AG-363-P06_2667813696
TATCTTGAGGGTAAAAAACTAAATAAAATAGAGCAAAATAAAGCAAAAAAAGATGGTCTAAAAATTCTCGATGAAATTGAAAAATTTGCCGAAATTGGATGGGAAAATATGGATAAAACTGACTTAGAACTTAGATTAAAGTGGTTCGGACTATTTTGGAGGCCCAAAACACCTGGTAAATTCATGCTCCGTTTAAGAGTGCCGAATGGAATCTTAAACTCTAACCAATTAAAAGTTATTGCTTCTATTGTTTCTAGATATGGCGAAAATGGTAGTTGTGACATTACTACAAGACAAAATCTTCAGTTAAGAGGCGTTTTAATTAATGATTTCCCAGAAATAATTAAAAGATTAAAGAGAGTCGGTATATTTTCAACTCAATCTGGTTTCGACAATCCTAGGAACATAACTGGTAACCCTTTGGCAGGAATTGATCCAAATGAAATAATTGATACACGACCTTACATCCAAAAATTAAATTCCTATCTGATAGGCAATGGAAATGGAAATGAAGACTTCTCCAATCTCCCAAGAAAGTGGAATACAGCAATTGCAGGTTCAACTGATAATTTTCTGCTTCATAATGACTTAGTATTTCTTCCCTCATATTTCAGAGGAAGTTTAGGATTTTCTGTTTGGGTAGGAGGAATATTATCTGCAGTTCTTAATGCATATGCCGAGCCTCTTGATGTATGGATTGAAGAACACCGAATATGTGAAATAACCTCTTCTATACTAAAAATATGGCGAAATAATGGTGAAAGATCTACAAGGCAGAAAGGAAGATTTAGAATTTACTTAAACGCAATAGGAATAAATAATTTTCGAGAATTACTTGTGAATGAGATTGGATTTTTGCATCCTGATCCGGGCTCTCAGTTCATAGAAAAGCCTAGATCCCTCTATGGAATTCATCCTCAAAAACAAGAAAAAGAGTATTTTGCAGGGATACATATCCCTGTTGGGAGATTAAAAGCTGATGATTTATATGAATTTGCAGATATCAGCGAAAGCTTAGGTAATGGTGATATTCGATTAACAGAGGATCAAAATTTAATAATCTCAGGTATCCATGAAAAAAATATTCAAAAATTTAAATTGCTTGATATCTTTAAAAAATTTTCATTAGAACCAGGGCAATTTTCTGCTGGAACAGTATCATGCACTGGTAATACTTACTGTAATTTTGCATTAACCAATACTAAAGATCAGGCAATTAAAATTTCTGAAGAGCTTGATAGGGAATTATCAGTACCAGAAGAGTTAAAGATTCATTGGACAGGATGTCCAAATAGCTGTGGTCAAGCTTATATGGGAGCTATTGGTTTAACTGGTAAGAAAGCAAAGAATTCTAGTGGTGAA------ATTATTGATGCCTACGATATAAGTCTTGGAGGAAGTCAAGGTGCAGTAAATAAAATTGCTGATCTTTACCTGAAAGCTGTTCCAATAAATAAACTAAAAAGTACTCTGAAGAAAATCTTAATAGAACATTTTGATGCAGTTCCAAGA
>AG-363-P08_2667815963
TATCTAACAGGAAAGAAGCTTAATAGGATTGAAAAAAATAAAGCTGCTAAAGATGGCCTGGAAGTCGGAGGAGAATTGGAAAGTTATGCAGAAAAAGGCTGGGAAAATATGGATAAAGTAGACCTAGAACTAAGATTAAAATGGTATGGAATGTTTTGGAGACCAAAAACTCCTGGTAAATTCATGCTTCGCTTGAGAGTTCCCAATGGAATTCTTAACAACAAACAACTAAAAGTTATCGCGTCGATAGTTTTTAGATATGGAGAAGATGGAAGTTGCGACATCACTACTCGACAAAATTTACAACTACGTGGGATTCTCATTAGTGATCTACCAGAAATACTTAAACGCCTAAATGAGGCTAAAATTAGCACAATACAATCCGGTTTCGATAACCCAAGAAACGTAACAGGTAATCCACTTGCTGGGATTGATCCTGAAGAGATAATTGATACAAGATTATTTACTAAAGAATTAGAAAAATACTTAACCAGAGATGGACTTGGGAATCAAGAGTTTTCAAATTTACCTAGAAAGTGGAATACAGCCGTTGCTGGTTCTAAAGATAACTTCTTACTTCATAATGACATGGTTTTTCATCCAGTTAAAAAAGATGGAAAGCTGGGATTTTCTATATGGGTAGGTGGAATCCTGTCTTCACAATTAAATGATTATGCAATCCCATTAAATGCTTGGGTAGAGCAAAAAGATGTATGCAAGATTACGGGTGATGTAATATCAATATGGAGAGACAATGGTGAAAGAGATAAACGTCCGAAAGGGCGGTTTAGATTTTTTATAAATGAGATAGGTATTAAAAAGCTTAGAGAGTTGGTTGAAGAAAGATTTGGTCATTTAGAAGAAGATCCTGGATCAATCTTTTCGAAAAATCCGCGCTCATTTCTAGGAGTCCACAAACAAAAACAAGAAGGGAAGTATTTTGCTGGAATTCATATCCCAGTAGGAAGATTAACTGGTGAGGATATTCAGAACTTCGCAGAAGTAAGTCAAGAGTACGGTAATGGTGAAATAAGACTTACTGAAGATCAAAATATTTTGATTGTGAACATAAATTCAGAAAGATTAGAGGAATTTAAAAAACATTCCTTATTGGAAAGATTCTCTATTCATCCTAAAAGTATCTCTGCTGGTACAGTCTCATGTACAGGAAATACATATTGTAGCTTTGCTCTTACTAATACTAAAGACAAAGCTATAGAAATTGCTGAAGCACTGGATAAAGAACTCATTCTTCCTGAGGAATTAAAAGTTCATTGGACTGGTTGTCCTAATAGTTGTGGGCAAGCATATATGGGTGCAATAGGATTAACAGGGAAAAAAGCTAAAAATGCAAATGGGGAA------ATAGTCGAGGCATATGACATATCGATCGGAGGCTCTCAAGGAGAAAACAGAAAAATAGGACAATTGGAACACAAAGCAATACCTGTGGAGGAGCTTAAGAGTGTTCTTAAAGAGATAATGATAGAAAAGTACGCAGCTATTCCTAGG
>AG-363-P19_2667818428
TATTTGCAAGGGAAAAAATTAAATGCAATTGAGGTTAATAAGTCTAAAAAAGATGGACTAGATATTGGAATTGAGATAGGAGAATTTGCAAAAAAAGGATGGGAAGAAATTAACAAAACAGATCTAGAACTTCGACTCAAGTGGTATGGAATATTTTGGAGACCTAAAACACCTGGAAAATTCATGTTACGTTTAAGGGTTCCGAATGGAGTGCTTTATGAAAAGCAATTAGTAATCATCAGTTCTATTGTTGCAAGGTATGGTGAATCAGGAAGTTGCGACATCACAACCCGCCAAAATATACAAATAAGAGGTATTCTTATTTCTGATCTACCTGAGATACTTCAAAGACTAAAAGAAGCTGACCTTCACACTATTCAATCGGGATTTGATAATCCTCGAAATGTAACAGGTAATCCGATTGCAGGGATAGACCCAAAAGAAATAATTGACACAAGAAAATATACCAGTCTTTTACAAGATTTTCTTATAAATAATGGAGATGGAAACCCCGAATTCTCAAATTTACCAAGAAAGTGGAATACAGCAGTAGCAGGTTCCGAAGACAATTTTTTACTGCATAATGACTTAGTTTTTCATCCAGTTAAAAAAGATGGAGTTATGGGTTTTGGGATATGGGTAGGTGGGATCCTCTCATCACAAATGAATGACTATGCAATACCACTGGATGCCTGGATTGAAGCGTCTGATATTTGTAGAATTACTGAAGTGATTATATCTATATGGAGAGACAATGGGGAAAGGTATAAACGACAAAGAGGAAGATTTAGATTCTATCTTGATTCAATTGGAATCGATCGATTTAGGAACTTAGTAGAAAAAAAATTTGGAATGCTAGAAAGAGATCCAGGGTCAGTGTTCTCCGAAACGCCTAGATCGTTCTTAGGAATACACAAACAAAAGCAGGCTAATAAATACTATGCTGGAGTTCATATTCCAGTAGGAAGACTCTCTTCTGAAGACTTACAAGATATAGCAACAGTAAGTAGAAAATATGGAAATGGTGAAATCAGACTAACAGAAGATCAAAACATAATCTTTGTTGATATTGAATCTAAAAATATAAATGGGTTTAAGAAGGATCCAATGCTCAAACGTTTTCCGATCGAACCTAGCCCTATTGCAGCAGGGACAGTTTCATGCACAGGAAGTAAATATTGTAGTTTTGCGCTAACTAATACGAAAGATGCTGCTTTAAAAATCTCAAAAGAACTTGATAATGAAATCCAATTAACAAACGAATTAAAAATACATTGGACAGGTTGTCCAAATAGTTGTGGTCAAGCTTACATGGGAGCAATTGGACTAACTGGGAAAAAAGCAAAAAACAAAGAAGGGAAA------ATAGTTGAAGCCTATGATATAAGCATTGGTGGATCCCAAGGTGAAAACAATTCTATCGGGAAATTAACTCATAAAGCAGTTCCTATTGAAGAAGTCAAATCTACTCTAAAAACAATCTTAGTTGAGCAATACTCGGCGGTTAAAAAA
>AG-402-A04_2717265083
TATTTAAATGATAAAAAATTAAATAAGATTGAAAAGCAAAAGGCGGAGAAAGATGGTCTGAAAATTTTTGAAGAGTTTGATGATTACGCTATTAAAGGGTGGGAAGAGATGGATGAAGTAGATTTGCAAATGCGCTTAAAGTGGTATGGCCTTTTTTGGAGACCAAAAACTCCTGGAAGATTTATGATGAGACTTAGAGTTCCTAATGGAATTTTGAACTCTAATCAGTTGAGAGTAATCGCGTCAATAGTCGCTAGATATGGAGAAGACGGTTCTGCAGATATAACAACTAGGCAAAATATTCAATTAAGGGGGGTTTTGATAAATGACCTACCAGATATTATTAAAAGACTCAGAGAGGTTGATATTACATCCGTTCAGTCTGGAATGGATAATCCAAGAAATGTTACTGGCAATCCACTAGCGGGAATTGATCCTGAAGAAATTATAGATACAAGAAAATATACCTCTGAATTAGAAAATTACTTAACAAATTCTGGTAATGGCAACCCCGAATTCTCGAATTTACCCAGGAAGTGGAATACTGCAGTTGCAGGAGCAAAAGATAATTTTCTTCTACATAATGATCTTATCTTTCATCCTGTTTTTAAAAATGGAATATTAGGCTTTGGTGTCTGGGTAGGAGGAATTTTATCAGCAACTTTGAATGCTTATGCTATACCTCTAGATGTCTGGGTAGAAGAAAAAGATATATGCAAAATAACTGGAATTATTTGTTCCCTTTGGCGAGATAATGGAGATAGATTTCTAAGAAATAAAGGCAGATTTAGATATTATTTGAACTCTATAGGTATCGAAAAATTTAGAGAACTTGTAGAAGAAAAATTTGGAACTTTATCGAACGATCCAGGCTCAATTTTCAACGAAAAACAAAGAAGTTTATTTGGGATTAATAAACAAAAACAGAATAATCTTTACTTTGCTGGATTACACATTCCGGTAGGAAGATTATGTGTAGAAGACATACAAGAAATTGCAAGATTAAGTGAAAAATATGGACAGAGTGAAGTAAGACTAACCGAAGATCAAAATCTTATTATTGTTGGCCTGAAAAATAATATTTTAGAAGAATTTGGTAATGAAGAAATTATTAATAAATTCAAATTAAATCCATCCCATTTTTCAGCGAGTACTGTTTCATGTACAGGGAGTAGTTATTGTAGCTTTGCTCTTGCAAATACCAAAGATATAGCAAGGAATATTTCTGAAAAATTAGATCGAGAACTTGAATTATCAGAGGAGGTGAAAATACATTGGACAGGATGTCCAAATAATTGTGGACAAGCTCATATGGGTGGTATTGGCATGACTGGTACAAAGGTAAAAAAAGAGGGAGGTGGA------ACTGAGGATGGATATAATGTCAGTATTGGAGGAAGACAAGATCACCTGCAAACTTTAGGTGAAACCGAATTTAAAAAAGTTAGTAAACATGAAATTTATAATTTAATCAAAGAAATTTTAATTAACAAATTTAATGCAAAGTTAAAA
>AG-402-A08_2717267299
TATCTCGAAGGCAAAAAACTAAATAAAGTTGAAAAAAATAAAGCTGCTAAGGATGGACTCGAAATCGGGAAGGATATAGACAAATTTGCTGAAATGGGATGGGAGCAAATGGATAAAACTGATTTAGAATTAAGATTGAAATGGTATGGGATGTTTTGGAGACCCAAAACCCCTGGAAAGTTTATGTTAAGGCTAAGAATACCTAATGGAATAATCAATGCAGAACAATTAAAAGTAATTGCATCAATTGTTGCGAGATATGGAGAGAATGGAAGTTGTGATATAACAACTAGGCAAAATATACAACTTAGAGGTGTTTTGATTAGTGATTTGCCTGAGATATTAAATAGATTAAAAAAAGTAAACATATCAACAACTCAATCTGGATTTGATAATCCAAGAAATGTTACTGGAAATCCCATCGCTGGAGTTGATCCAGAAGAGATTATAGACACAAGGATATATACATCAAAAATGCAAGATCATTTAACTAATGAAGGTAAAGGAAACTCAGAATTTTCAAATCTTCCAAGGAAATGGAATACAGCTATAGCAGGCTCTAAAGATAATTTTCTTTTACATAATGATTTAATTTTTCATCCAGTTAAAATTAATGGGGTTTTAGGTTTTAGTGTTTGGATTGGAGGTGTACTTTCATCAGTAATGAATGAATATGCAGTTCCATTGAATGCCTGGGTTGAAGAAGAAAAAATTTATGAATTAACATCAATTATTTTATCCCTCTGGAGAGATAATGGGGAACGTAATATAAGACCTAAAGGTAGGTTTAGATTTTATTTAGATAAAATTGGTATTGAACAATTTAGAGATCTTATCGAAAAGCAATATGGAGCATTAAAAGAAGATCCAGGTTCAATATTTTCAGATAAACCAAGGTCATTTTTTGGAATTCATTCTCAAAAACAAGAAGGTAAATATTTTGCAGGAATTCATGTGCCAGTAGGTCGTCTTTTGGCTGAAGATTTACAAGATCTAGCAAATATATGCGAGAATTTTGGTGATAAAGAAATAAGACTTACCGAAGACCAAAATATTATTATTACTGGTATAGATACAAATCTAATTGAAGAATTTAAGGAGCAATCTATCTTACAAAAGTTTCCATTAGAACCAGAAAATATTGCCGCAGGTACTGTTTCTTGTACTGGAAATACCTATTGTGGTTTCGCTCTGACAAATACAAAAGATCAAGCTTTAAAAATCTCGCATGAACTAGACAAAGAATTAGATTTGAAAGACGAATTAAAGATTCATTGGACCGGATGTCCTAATAGTTGTGGGCAAGCCTACATGGGAGGAATTGGTTTAACAGGTAAAAAAGCTAAAGACAAAGAAGGAAAA------ACTGTTGAAGCTTATGATATAAGCATTGGTGGATCACAAGGGCCTAATTATAAATTAGGAGAATTAATAAAAAAATCTGTCCCTCAAGATGAATTAAAAGATGTACTAAAAGATTTACTTATTTCAAATTTTGACGCAAAAGAAAAA
>AG-402-A21_2667715293
TATCTCGAAGGCAAAAAACTAAATCAAGTTGAAAAAAATAAAGCTGCTAAGGATGGACTCGAAATCGGAAAGGATATAGACAAATTTGCTGAAATGGGATGGGAGCAAATGGATAAAACTGATTTAGAATTAAGATTGAAATGGTATGGAATGTTTTGGAGACCCAAAACCCCCGGAAAGTTTATGTTAAGGTTAAGAATACCTAATGGAATAATCAATGCAGAACAATTAAAGGTAATTGCATCAATTGTTGCGAGATATGGAGAGAATGGAAGTTGTGATATAACAACCAGACAAAATATACAACTTAGAGGTGTTTTGATTAGTGATTTGCCTGAGATATTAAATAGATTAAAAAAAGTAAATATATCAACAACTCAATCTGGATTTGATAATCCAAGAAATGTTACTGGAAATCCCATCGCTGGAGTTGATCCAGAAGAGATTATAGACACAAGGATATATACATCAAAAATGCAAGATCATTTAACTAATGATGGTAAAGGAAACTCAGAATTTTCAAATCTTCCAAGGAAATGGAATACAGCTATAGCAGGCTCTAAAGATAATTTTCTTTTACATAACGATTTAATTTTTCATCCAGTTAAAATTAATGGGGTTTTAGGTTTTAGTGTTTGGATTGGAGGTGTACTTTCATCAGTAATGAATGAATATGCAGTTCCGTTGAATGCCTGGGTTGAAGAAGAAAAAATTTATGAATTAACATCAATTATTTTATCCCTCTGGAGAGATAATGGGGAACGTAATATAAGACCTAAAGGTAGGTTTAGATTTTATTTAGATAAAATTGGCATTGAAAAATTTAGAGATCTTATCGAAAAACAATATGGAACATTAAAAGAAGATCCAGGTTCAATATTTTCAGATAAACCAAGGTCATTTTTTGGAATTCATTCTCAAAAACAAGAAGGTAAATATTTTGCAGGAATTCATGTGCCAGTAGGCCGTCTTTTGGCTGAAGATTTACAAGATCTAGCAAATATATGTGAGAATTTTGGTGATAAAGAAATAAGACTTACCGAAGACCAAAATATTATTATTACTGGTATAGATACAAATCTAATTGAAGAATTTAAGGAGCAATCTATCTTACAAAAGTTTCCATTAGAACCAGAAAATATTGCCGCAGGTACTGTTTCTTGTACTGGAAATACCTATTGTGGTTTCGCTCTGACAAATACAAAAGATCAAGCTTTAAAAATCTCGCATGAATTAGACAAAGAATTAGATTTGAAAGACGAATTAAAGATTCATTGGACCGGGTGTCCTAATAGTTGTGGTCAAGCCTATATGGGAGGAATTGGTTTAACGGGTAAAAAAGCTAAAGACAAAGAAGGAAAA------ACTGTTGAAGCTTATGATATAAGCATTGGTGGATCACAAGGGCCTAATTATAAATTAGGAGAATTAATAAAAAAATCTGTCCCTCAAGATGAATTAAAAGATGTACTAAAAGATTTACTTATTTCAAATTTTGATGCAAAAGAAAAA
>AG-402-B03_2717269566
TATCTCGAAGGCAAAAAACTAAATAAAGTTGAAAAAAATAAAGCTGCTAAGGATGGACTCGAAATCGGGAAGGATATAGACAAATTTGCTGAAATGGGATGGGAGCAAATGGATAAAACTGATTTAGAATTAAGATTGAAATGGTATGGGATGTTTTGGAGACCCAAAACCCCTGGAAAGTTTATGTTAAGGCTAAGAATACCTAATGGAGTAATCAATGCAGAACAATTAAAAGTAATTGCATCAATTGTTGCGAGATATGGAGAGAATGGAAGTTGTGATATAACAACTAGGCAAAATATACAACTTAGAGGTGTTTTGATTAGTGATTTACCTGAGATATTAAATAGATTAAAAAAAGTAAACATATCAACAACTCAATCTGGATTTGATAATCCAAGAAATGTTACTGGAAATCCCATCGCTGGAGTTGATCCAGAAGAGATTATAGACACAAGGATATATACATCAAAAATGCAAGATCATTTAACTAATGAAGGTAAAGGAAACTCAGAATTTTCAAATCTTCCAAGGAAATGGAATACAGCTATAGCAGGCTCTAAAGATAATTTTCTTTTACATAATGATTTAATTTTTCATCCAGTTAAAATTAATGGAGTTTTAGGTTTTAGTGTTTGGATTGGAGGTGTACTTTCATCAGTAATGAATGAATATGCAGTTCCATTGAATGCCTGGGTTGAAGAAGAAAAAATTTATGAATTAACATCAATTATTTTATCCCTCTGGAGAGATAATGGGGAACGTAATATAAGACCTAAAGGTAGGTTTAGATTTTATTTAGATAAAATTGGTATTGAACAATTTAGAGATCTTATCGAAAAGCAATATGGAGCATTAAAAGAAGATCCAGGTTCAATATTTTCAGATAAACCAAGGTCATTTTTTGGAATTCATTCTCAAAAACAAGAAGGTAAATATTTTGCAGGAATTCATGTGCCAGTAGGTCGTCTTTTAGCTGAAGATTTACAAGATCTAGCAAATATATGCGAGAATTTTGGTGATAAAGAAATAAGACTTACCGAAGACCAAAATATTATTATTACTGGTATAGATACAAATCTAATTGAAGAATTTAAGGAGCAATCTATCTTACAAAAGTTTCCATTAGAACCAGAAAATATTGCCGCAGGTACTGTTTCTTGTACTGGAAATACCTATTGTGGTTTCGCTCTGACAAATACAAAAGATCAGGCTTTAAAAATCTCGCATGAATTAGATAAAGAATTAGATTTGAAAGACGAATTAAAGATTCATTGGACCGGGTGTCCTAATAGTTGTGGTCAAGCCTATATGGGAGGAATTGGTTTAACGGGTAAAAAAGCTAAAGACAAAGAAGGAAAA------ACTGTTGAAGCTTATGATATAAGCATTGGTGGCTCACAAGGGCCTAATTATAAATTAGGAGAATTAATAAAAAAATCTGTCCCTCAAGATGAATTAAAAGATGTACTAAAAGATTTACTTATTTCAAATTTTGACGCAAAAGAAAAA
>AG-402-B05_2717271171
TATCTAGAAGGCAAAAAACTAAATAAAGTTGAAAAAAATAAAGCTGCTAAGGATGGACTCGAAATCGGGAAGGATATAGACAAATTTGCTGAAATGGGATGGGAGCAAATGGATAAAACTGATTTAGAATTAAGATTGAAATGGTATGGGATGTTTTGGAGACCCAAAACCCCTGGACAGTTTATGTTAAGGCTAAGAATACCTAATGGAATAATCAATGCAGAACAATTAAAAGTAATTGCATCAATTGTTGCGAGATATGGAGAGAATGGAAGTTGTGATATAACAACTAGACAAAATATACAGCTTAGAGGTGTTTTGATTAGTGATTTGCCTGAGATATTAAATAGATTAAAAAAAGTAAAAATATCAACAACTCAATCTGGATTTGATAATCCAAGAAATGTTACTGGAAATCCCATCGCTGGAGTTGATCCAGAAGAGATTATAGACACAAGGATATATACATCAAAAATGCAAGATCATTTAACTAATGAAGGTAAAGGAAACTCAGAATTTTCAAATCTTCCAAGGAAATGGAATACAGCTATAGCAGGCTCTAAAGATAATTTTCTTTTACATAATGATTTAATTTTTCATCCAGTTAAAATTAATGGAGTTTTAGGTTTTAGTGTTTGGATTGGAGGTGTACTTTCATCAGTAATGAATGAATATGCAGTTCCATTGAATGCCTGGGTTGAAGAAGAAAAAATTTATGAATTAACATCAATTATTTTATCCCTCTGGAGAGATAATGGGGAACGTAATATAAGACCTAAAGGTAGGTTTAGATTTTATTTAGATAAAATTGGTATTGAACAATTTAGAGATCTTATCGAAAAGCAATATGGAGCATTAAAAGAAGATCCAGGTTCAATATTTTCAGATAAACCAAGGTCATTTTTTGGAATTCATTCTCAAAAACAAGAAGGTAAATATTTTGCAGGAATGCATGTGCCAGTAGGTCGTCTTTTGGCTGAAGATTTACAAGATCTAGCAAATATATGCGAGAATTTTGGTGATAAAGAAATAAGACTTACAGAAGACCAAAATATTATTATTACTGGTATAGATACAAATCTAATTGAAGAATTTAAGGAGCAATCTATCTTACAAAAGTTTCCATTAGAACCAGAAAATATTGCCGCAGGTACTGTTTCTTGTACTGGAAATACCTATTGTGGTTTCGCTCTGACAAATACAAAAGATCAAGCTTTAAAAATCTCGCATGAATTAGACAAAGAATTAGATTTGAAAGACGAATTAAAGATTCATTGGACCGGGTGTCCTAATAGTTGTGGGCAAGCCTACATGGGAGGAATTGGTTTAACGGGTAAAAAAGCTAAAGACAAAGAGGGAAAA------ACTGTTGAAGCTTATGATATAAGCATTGGTGGATCACAAGGGCCTAATTATAAATTAGGAGAATTAATAAAAAAATCTGTCCCTCAAGATGAATTAAAAGATGTACTAAAAGATTTACTTATTTCAAATTTTGACGCAAAAGAAAAA
>AG-402-C09_2717274190
TATTTGCAAGAGAAAAAATTAAATAAAATTGAACAAAATAAAGCAACTAAAGATGGATTATTAATTGGTAAAGAAATTGAAAATTTCGCAAAAATAGGTTGGGAAGAGATGGATAAAACTGACCTAGAGCTCAGGCTTAAATGGTATGGGATGTTTTGGAGGCCAAAAACACCAGGTAAATTTATGCTTAGGCTGAGGGTCCCCAATGGTGTTATAAATGCACATCAATTAAAAATTGTTTCCTCAATTGTTGCTAGATATGGAGACAGTGGAAGCTGTGATGTAACAACAAGACAAAGTCTTCAACTTAGAGGAATTTTAATAAGTGATTTCCCTGAAATTCTTAGACGATTAAATAAAGCTGGAATCTATAGTATTCAGTCTGGTTTCGATAATCCGAGAAATATAACTGGTAACCCAATAGCGGGTATTGATCCTGAAGAAATTATTGACACTAGAGATTATGTAAAACAATTAAATGATTATCTTACAAATAATGGTAAAGGGAATGAAAATTTTTCAAATTTACCTAGGAAATGGAATACTGCAATCGCAGGTTCAAAAGATAATTTTCTTTTACATAACGATTTAGTATTTTTACCTGTAAAAGTAAATAATATTTTAGGATTTAGTGTTTGGGTGGGTGGAATACTTTCATCAGTATTAAACGACTATGCCATTCCACTAAACGTCTGGATAGAGGATGACAAAATTTGTGAGTTTACAAATGCTGTTTTAAGTCTCTGGAGAGATCATGGAGAACGCTCTGCTCGTCCTAAAGGAAGATTTAGATTGTATTTGAACAAAATTGGAATTGAAAATTTTAGAGATTTAGTTGAAGAACGATTCGGAAAACTTAAGACTGATCCTGGTAGTGACTTTTGCAAAATCCCTAGGTCCTTTCTTGGTATTAACCAGCAAAAGCAAAAAGATATGTTTTTTGCTGGATTACATATTCCAGTAGGAAGATTAAGCTCAGAGGATCTTCAAGACATTGCATTGTTGAGTGAAAATTATGGATCAGGGGATATACGCCTAACAGAAGATCAAAATATAATAATTACGAATATTCCTAAGGACAAATTAGAAGAGTTCAAAAAAGAAAACCTATTAGATAAATTCCCTTTGAATCCTGGAGATTTATCAGCAGGAACTGTTTCATGCACTGGTAATACCTATTGTAATTTTGCTCTAACAAATACCAAAGATACTGCATTAGAAGTTTCTCAACTACTCGATCAGGAACTGGACCTAGATGATGAAATCAAAATTCATTGGACTGGATGTCCAAATAGTTGTGGTCAAGCATATATGGGTGCAATTGGGTTGACAGGCAAGAAAGGAAGAGATTCTGAAGGGAAA------ATAGTTGATGCTTATGATATTTGTATTGGAGGTGAACAAGGACCATCAAATAAAATTGGCAAAATTCATCTTAAAAAAGTTCCTAAATATGAAATAAAAAATACTCTAAAACAGATACTTATTGAAAATTTTTCAGCAAAGAAAAAA
>AG-402-E17_2717277010
TATTTACAAGAGAAAAAATTAAATAAAATTGAACAAAATAAAGCAAATAAAGATGGATTATTAATTGGTAAAGAAATTGAAAATTTCGCAAAAATAGGCTGGGAAGAGATGGATAAAACTGACCTAGAGCTAAGGCTTAAGTGGTATGGGATGTTTTGGAGACCAAAAACACCAGGTAAATTCATGCTTAGGCTGAGAGTCCCAAATGGTGTTATAAATGCACATCAATTAAAAATTGTTTCCTCAATTGTTGCAAGATACGGAGACAGTGGAAGCTGTGATGTAACAACAAGACAAAGTCTTCAACTTAGGGGGATTTTAATAAGTGATTTACCTGAAATTCTTAGACGATTAAATAAAGCTGGAATCTATAGTATTCAATCTGGTTTCGATAATCCGAGAAATATAACTGGTAACCCAATAGCGGGTATTGATCCTGAAGAAATTATTGACACTAGAGATTATGTAAAAGAATTAAATGATTATCTTACAAATAATGGTAAAGGAAATGAAGATTTTTCAAATTTACCTAGGAAATGGAATACTGCAATCGCAGGTTCAAAAGATAATTTTCTTTTACATAACGATTTAGTCTTTTTACCTGTAAAAGTGAATAATATTTTAGGCTTTAGTGTTTGGGTGGGTGGAATACTTTCATCAGTATTAAACGACTATGCCATTCCACTAAACGTTTGGATTGAGGATAACAAAATTTGTGAGTTTACAAATGCTGTTTTAAGTCTCTGGAGAGATCATGGAGAACGCTCTGCCCGACCTAAAGGAAGATTTAGATTGTATTTGAACAAAATTGGAATTGAAAATTTTAGAGATTTAGTTGAAGAACGGTTTGGAAAACTTAAGACTGATCCTGGTAGTGACTTTTGCAAAATCCCTAGGTCCTTTCTTGGTATTAACCAGCAAAAACAAAAAGATATATTTTTTGCTGGATTACACATCCCTGTAGGAAGATTAAGCTCAGAGGATCTTCAAGACATTGCCTTGCTAAGTGAAAATTATGGATCAGGGGATATACGCCTAACAGAAGATCAAAATATAATAATTACGAATATTCCTAAGGACAAATTAGAAGAGTTCAAAAAAGAAAACCTATTAGATAAATTCCCTTTGAATCCTGGACATTTATCAGCAGGAACTGTTTCATGCACTGGTAATACCTATTGTAATTTTGCTCTAACAAATACGAAAGATACTGCATTAGAAGTTTCTCAACTACTCGATCAGGAACTGGATCTAGATGATGAAATCAAAATTCATTGGACTGGATGTCCAAATAGTTGTGGTCAAGCATATATGGGTGCAATTGGGTTGACAGGCAAAAAAGGAAGAGATTCTGAAGGGAAA------ATAGTTGATGCTTATGATATTTGTATTGGAGGTGAACAAGGACCATCAAATAAAATTGGCAAAATTCATCTTAAAAAAGTTCCTAAATATGAAATAAAAAATACTCTGAAACAGATACTTATTGAAAATTTTTCAGCGAAGAAAAAA
>AG-402-F05_2717279697
TATTTAAATGATAAAAAATTAAATAAGATTGAAAAGCAAAAGGCAGAGAAAGATGGTCTGAAAATTTTTGAAGAGTTAGATGATTACGCTCTTAAAGGGTGGGAAGAGATGGATGAAGTAGATTTGCAAATGCGCTTAAAGTGGTATGGCCTTTTTTGGAGACCAAAAACTCCCGGAAGATTTATGATGAGGCTTAGAGTTCCCAATGGAATTTTAAACTCTAATCAGTTGAGAGTAATCGCGTCAATAGTTGCTAGATACGGAGAAGACGGTTCTGCAGATATAACAACTAGGCAAAATATTCAATTAAGGGGGGTTTTGATAAATGATCTACCAGAAATTATTAAAAGACTTAGAGAGGTTGATATTACATCCATTCAGTCTGGAATGGATAATCCAAGAAATGTTACTGGCAATCCACTAGCGGGAATTGATCCTGAAGAAATTATAGATACAAGAAAATATACTTCTGAATTAGAAAATTACTTAACAAATTCTGGTAATGGAAACCCCGAATTCTCGAATTTACCGAGGAAGTGGAATACTGCAGTTGCAGGAGCAAAAGATAATTTTCTTCTACATAATGATCTTATCTTTCATCCTGTTTTTAAAAATGGAATATTAGGCTTTGGTGTCTGGGTAGGAGGAATATTGTCAGCAACTTTGAATGCTTATGCTCTACCTCTTGATGTCTGGGTAGAAGAAAAAGATATATGCAAAATAACTGGAATTATTTGTTCCCTTTGGCGAGATAATGGAGATAGATTTCTAAGAAATAAAGGAAGATTTAGATATTATTTGAACTCTATAGGTCTCGAAAAATTTAGAGAACTTGTAGAAGAAAAATTTGGAACTTTGTCGAACGATCCAGGCTCAATTTTCAACGAAAAACAAAGAAGTTTATTTGGGATTAATAAACAAAAACAAAATAATCTTTACTTTGCTGGATTACATATTCCTGTAGGGAGGTTATGTGTAGAAGACATACAAGAAATTGCAAGACTAAGTGAAAAATATGGACAAAGTGAAGTAAGACTAACCGAAGATCAAAATCTAATTATTGTTGGCCTGAAAGATAATATTTTAGAAGAATTTGGTGATGAAGAAATTATTAATAAATTCAAATTAAATCCATCCCATTTTTCAGCAAGTACCGTTTCATGTACAGGGAGTAGTTATTGTAGCTTTGCTCTTGCAAATACCAAAGATATAGCAAGGAATATTTCTGAAAAATTAGATAGAGAACTTGAATTATCAGAGGAGGTTAAAATCCATTGGACAGGTTGTCCAAATAATTGTGGACAAGCTCATATGGGTGGTATTGGCATGACCGGTACAAAGGTAAAAAAAGAGGGAGGTGGA------ACTGAGGATGGATATAATGTCAGTATTGGAGGAAGACAAGATCACCTGCAAACCTTAGGTGAAACCGAATTTAAAAAAGTTAGTAAACATGAAATTTATAATTTAATCAAAGAAATTTTAATCATCAAGTTTAATGCAAAGTTAAAA
>AG-402-G06_2717152342
TATTTGCAAGAGAAAAAATTAAATAAGATTGAACAAAATAAAGCAACTAAAGATGGATTATTAATTGGTAAAGAAATTGAAAATTTCGCAAAAATAGGCTGGGAAGAGATGGATAAAACTGATCTAGAGCTCAGGCTTAAATGGTATGGGATGTTTTGGAGGCCAAAAACACCAGGTAAATTCATGCTTAGGCTGAGAGTCCCAAATGGTGTTATAAATGCACATCAATTAAAAATTGTTTCCTCAATTGTTGCAAGATACGGAGACAGTGGGAGCTGTGATGTAACAACTAGACAAAGTCTTCAACTTAGGGGAATTTTAATAAGTGATTTCCCGGAAATTCTTAGGCGATTAAATAAAGCTGGAATCTATAGTATTCAATCTGGTTTCGATAATCCGAGAAATATAACTGGTAACCCAATAGCGGGTATTGATCCTGAAGAAATAATTGACACTAGAGATTATGTAAATCAATTAAATGATTATCTTACAAATAATGGTAAAGGGAATGAAGATTTTTCAAATTTACCTAGGAAATGGAATACTGCAATCGCAGGTTCAAAAGATAATTTTCTTTTACATAACGATTTAGTCTTTTTACCTGTAAAAGTGAATAATATTTTAGGATTTAGTGTTTGGGTGGGTGGAATACTTTCATCAGTATTAAACGACTATGCCATTCCACTAAACGTCTGGATTGAGGATAATAAAATTTGTGAGTTTACAAATGCTGTTTTAAGTCTCTGGAGAGATCATGGAGAACGCTCTGCTCGACCTAAAGGAAGATTTAGATTGTATTTGAACAAAATTGGAATTGAAAATTTTAGAGATTTAGTTGAAGAACGGTTCGGAAAACTTAAGACTGATCCTGGTAGTGACTTTTGCAAAACCCCTAGGTCCTTTCTTGGTATTAATCAGCAAAAACAAAAAGATATATTTTTTGCTGGATTACACATCCCAGTAGGAAGATTAAGCTCAGAGGATCTTCAAGATATTGCCTTGCTAAGTGAAAATTATGGATCAGGGGATATACGCCTAACAGAAGATCAAAATATAATAATTACGGATATTCCTAAGGACAAATTAGAAGAGTTCAAAAAAGAAAACCTATTAGATAAATTCCCTTTGAATCCTGGACATTTATCAGCAGGAACTGTTTCATGCACTGGCAATACCTATTGTAATTTTGCTCTAACAAATACTAAAGATACTGCATTAGAAGTTTCTCAACTGCTCGATCAGGAATTGGACCTAGATGATGAAATCAAACTTCATTGGACTGGATGTCCAAATAGTTGTGGTCAAGCATATATGGGTGCAATTGGGTTAACAGGCAAAAAAGGAAGAGATTCTGAAGGCAAA------ATAGTTGATGCTTATGATATTTGTATTGGAGGTGAACAAGGACCATCAAATAAAATTGGCAAAATTCATCTTAAAAAAGTTCCTAAATATGAAATAAAAAATACTCTGAAACAGATACTTATTGAAAATTTTTCAGCGAAGGAAAAA
>AG-402-G08_2717280604
TATTTGCAAGAGAAAAAATTAAATAAAATTGAACAAAATAAAGCAACTAAAGATGGATTATTAATTGGTAAAGAAATTGAAAATTTTGCAAAAATAGGCTGGGAAGAGATGGATAAAACTGACCTAGAGCTCAGGCTTAAATGGTATGGGATGTTTTGGAGGCCAAAAACACCAGGTAAATTCATGCTTAGGCTGAGGGTCCCAAATGGTGTTATAAATTCACATCAATTAAAAATTGTTTCCTCAATTGTTGCAAGATACGGAGACAGTGGAAGCTGTGACATAACTACAAGACAAAGTCTTCAACTTAGGGGAATTTTAATAAGTGATTTTCCTGAAATTCTTAGACGATTAAATAAAGCTGGAATCTATAGTATTCAATCTGGTTTCGATAATCCGAGAAATATAACTGGTAACCCAATAGCGGGTATTGATCCTGAAGAAATTATTGACACTAGAGATTATGTAAAACAATTAAATGATTATCTTACAAATAATGGTAAAGGTAATGAAGATTTTTCAAACTTACCTAGGAAATGGAATACTGCAATCGCAGGTTCAAAAGATAATTTTCTTTTACATAACGATTTAGTCTTTTTACCTGTAAAAGTGAATAATATTTTAGGATTTAGTGTTTGGGTGGGTGGAATACTTTCTTCAGTATTAAACGACTATGCCATTCCACTAAACGTCTGGATTGAGGATCACAAAATTTGTGAGTTTACAAATGCTGTTTTAAGTCTCTGGAGGGATCATGGAGAACGCTCTGCTCGACCTAAAGGAAGATTTAGATTGTATTTGAACAAAATTGGAATTGAAAATTTTAGAGATTTAGTTGAAGAACGGTTCGGAAAACTTAAGACTGATCCTGGCAGTGACTTTTGCAAAATCCCTAGGTCCTTTCTTGGTATTAACCAGCAAAAACAAAAAGATGTATTTTTTGCTGGATTACACATTCCAGTAGGGAGATTAAGCTCAGAGGATCTTCAAGACATTGCCTTGCTGAGTGAAAATTATGGATCAGGGGATATACGCCTAACAGAAGATCAAAATATAATAATTACGAATATTCCTAAAGACAAATTAGAAGAGTTCAAAAAAGAAAACCTATTAGATAAATTCCCTTTGAATCCTGGACATTTATCAGCAGGAACTGTTTCATGCACTGGCAATACCTATTGTAATTTTGCTCTAACAAATACTAAAGATACTGCATTAGAAGTTTCTCAACTACTCGATAAGGAACTGGACCTGGATGATGAAATCAAAATTCATTGGACTGGATGTCCAAATAGTTGTGGTCAAGCTTATATGGGTGCAATTGGGTTAACAGGGAAAAAAGGAAGAGATTCTGAAGGGAAA------ATAGTTGATGCTTATGATATTTGTATTGGAGGTGAACAAGGGCCATCAAATAAAATTGGCAAAATTCATCTTAAAAAAGTTCCTAAATTTGAAATAAAAAATACTCTGAAACAGATACTTATTGAAAAATTTTCAGCGCAGGAAAAA
>AG-402-G10_2717661447
TACTTAGAAGGTAAAAAATTAAATAAGATTGAAAGGAACAAAGCCGAGAAAGATGGCCTATTAGTTGGGAAGCAAATAGAAGATTTTGCAAAAATGGGTTGGGAAGAAATAGATAAAACTGATTTAGAGCTTAGATTGAAATGGTATGGTTTTTTTTGGCGCCCAAAAACACCAGGGAAATTTATGCTGCGCCTTAGAATACCCAATGGAATCTTAACTACTAATCAATTAAGAATCATTGCTTCTATAGTTGCAAGGTATGACGAAAGTGGAAGTTGCGATATAACAACAAGACAAAATTTACAGCTCAGAGGGATATTAATTAATGATCTTCCAGAGATACTTAAAAGAATACACGAGTCTGGTCTTGAAACAATTCAATCTGGCTTCGACAATCCTAGAAATGTAACTGGTAATCCTTTAGCAGGGATAGACCCTTACGAAATTATAGATACTAGGCCTTACACATTAAAATTAGAGAAATTCCTTACTAATGAAGGGAAGGGGAATTCTGAATTTTCTAATCTGCCTAGGAAGTGGAACACAGCAGTTGCAGGTTCAAAAGATAATTTTCTTCTTCATAATGATATTGTATTTCATCCAATAAAAAAAGGAACTGAACTAGGCTTTGGAGTATGGGTTGGAGGCATACTTTCTTCACAATTAAATGACTATGCTGTACCACTAAATGTATGGATAAAAAAAGATGAGATATGTAGTTTAACTGGTATAATCATTTCTATCTGGAGAGATAATGGTGAAAGAGAAAAAAGACAAAAAGGAAGATTTAGATATTATTTAAATGAAATAGGGATATCAGAGTTTAGAAACTTAGTTGAACAAAGATTTGGGCCATTAGAAAATGACCCAGGCTCATCATTTTCAGAAAAACCGCGTTCCATACTTGGAATTCATCCTCAAAAGCAGAGGGATCTATACTACGCAGGAATTCATATACCTGTAGGGAGGTTAAGCTCAGAAGATCTTCAAGATATAGCAACCACAAGCATAACTTTTGGGAACGGAGAAGTACGCCTTACTGAAGATCAAAATATAATTATTATTAATATTGCAAAAGAAAAATTAAGTGATTTTAAAAATGATAATTTATTTAAAAAATTTAGTTTAAATCCTAATCCAATTTCTGCTGGAACTGTTGCTTGTACTGGGAAAACATATTGTAGTTTTGCTCAAACAAATACTAAAGAAAATGCTACCAAAATAGCGAAAGAACTCGAAGCAGAGATTGAGTTGCCAAAAGAGGTAAAAATTCATTGGACAGGTTGCCCAAATAGCTGTGGTCAAGCATATATGGGTGCTGTTGGATTGACTGGAACTAAAGCGAAGAATAGTTCAGGGGAA------ATGGTTGATGCATTCAACATAACTATTGGTGGAGAGCAAGGTGCGAATAATAAAATTGGGGAATTGAAATATAAAGGTGTCATAGTTGATGATTTAAAAGATAGATTAAAAGACATTTTGATTGAAAACTACTCTGCAAAGCTTAAG
>AG-402-G19_2717663625
TATCTCGAAGGCAAAAAACTAAATAAAGTTGAAAAAAATAAAGCTGCTAAAGATGGACTCGAAATCGGGAAGGATATAGAAAAATTTGCTGAAATGGGATGGGAGCAAATGGATAAAACTGATTTAGAATTAAGATTGAAATGGTATGGGATGTTTTGGAGACCAAAAACCCCTGGAAAGTTTATGTTAAGGCTAAGAATACCTAATGGAATAATCAATGCAGAACAATTAAAAGTAATTGCATCAATTGTTGCGAGATATGGAGAGAATGGAAGTTGTGATATAACAACTAGGCAAAATATACAACTTAGAGGTGTTTTGATTAGTGATTTGCCTGAGATATTAAATAGATTAAAAAAAGTAAACATATCAACAACTCAATCTGGATTTGATAATCCAAGAAATGTTACTGGAAATCCCATCGCTGGAGTTGATCCAGAAGAGATTATAGACACAAGGATATATACATCAAAAATGCAAGATCATTTGACTAATGAAGGTAAAGGAAACTCAGAATTTTCAAATCTTCCAAGGAAATGGAATACCGCTATAGCAGGCTCTAAAGATAATTTTCTTTTACATAATGATTTAATTTTTCATCCAGTTAAAATTAATGGAATTTTAGGTTTTAGTGTTTGGATTGGAGGTGTACTTTCATCCGTAATGAATGAATATGCAATTCCATTGAATGCCTGGGTTGAAGAAGAAAAAATTTATGAATTAACATCAATTATTTTATCCCTCTGGAGAGATAATGGGGAACGTAATATAAGACCTAAAGGTAGGTTTAGATTTTATTTAGATAAAATTGGTATTGAACAATTTAGAGATCTTATCGAAAAGCAATATGGAGCATTAAAAGAAGATCCAGGTTCAATATTTTCAGATAAACCAAGGTCATTTTTTGGAATTCATTCTCAAAAACAAGAAGGTAAATATTTTGCAGGAATTCATGTGCCAGTAGGTCGTCTTTTGGCTGAAGATTTACAAGATCTAGCAAATATATGCGAGAATTTTGGTGATAAAGAAATAAGACTTACCGAAGACCAAAATATTATTATTACTGGTATAGATACAAATCTAATTGAAGAATTTAAGGAGCAATCTATCTTACAAAAGTTTCCATTAGAACCAGAAAATATTGCCGCAGGTACTGTTTCTTGTACTGGAAATACCTATTGTGGTTTCGCTCTGACAAATACAAAAGATCAAGCTTTAAAAATCTCGCATGAATTAGACAAAGAATTAGATTTGAAAGACGAATTAAAGATTCATTGGACCGGGTGTCCTAATAGTTGTGGGCAAGCCTACATGGGAGGAATTGGTTTAACGGGTAAAAAAGCTAAAGACAAAGAAGGAAAA------ACTGTTGAAGCTTATGATATAAGCATTGGTGGATCACAAGGGCCTAATTATAAATTAGGAGAATTAATAAAAAAATCTGTCCCTCAAGATGAATTAAAAGATGTACTAAAAGATTTACTTATTTCAAATTTTGACGCAAAAGAAAAA
>AG-402-G23_2667718683
TATTTAAATGATAAAAAATTAAATAAGATTGAAAAGCAAAAGGCGGAGAAAGATGGTCTGAAAATTTTTGAAGAGTTAGATCATTATGCTCTTAAAGGGTGGGAAGAGATTGATGAAGTAGATTTGCAAATGCGCTTAAAATGGTATGGCCTTTTTTGGAGACCAAAAACTCCCGGAAGATTTATGATGAGGCTTAGAGTTCCCAATGGAATTTTAAACTCTAATCAGTTGAGAGTAATTGCGTCAATAGTTGCTAGATACGGAGAAGACGGTTCTGCAGATATAACAACTAGGCAAAATATTCAATTAAGGGGGGTTTTGATAAATGATCTACCAGATATTATTAAAAGACTTAAAGAGGTTGATATTACATCCGTCCAGTCTGGAATGGATAATCCAAGAAATGTTACTGGCAATCCACTAGCGGGAATTGATCCTGAAGAAATTATAGATACAAGAAAATATACTTCTGAATTGGAAAATTACTTAACAAATTATGGTAATGGAAACCCCGAATTCTCGAATTTACCAAGGAAGTGGAATACTGCAGTTGCAGGAGCAAAAGATAATTTTCTTCTACATAATGATCTTATCTTTCATCCTATTTTTAAAAATGGAATATTAGGCTTTGGTATCTGGGTAGGAGGAATATTGTCAGCAACTTTGAATGCTTATGCTCTACCTCTAGATGTCTGGGTAGAAGAAAAAGATATATGCAAAATAACTGGAATTATTTGTTCCCTTTGGCGAGATAATGGAGATAGATTCCTAAGAAATAAAGGAAGATTTAGATATTATTTGAACTCTATAGGTATCGAAAAATTTAGAGAACTTGTAGAAGAAAAATTTGGAACTTTGTCGAACGATCCAGGCTCAATTTTCAACGAAAAACAAAGAAGTTTATTTGGGATTAATAAACAAAAACAAAACAATCTTTACTTTGCTGGATTACATATTCCTGTAGGGAGGTTATGTGTAGAAGACATACAAGAAATTGCAAGACTAAGTGAAAAATATGGACAAAGTGAAGTAAGACTAACCGAAGATCAAAATCTAATTATTGTTGGACTGAAAGATAATATTTTAGAAGAATTTGGTGATGAAGAAATTATTAATAAATTCAAATTAAATCCATCCCATTTTTCAGCAAGTACTGTTTCATGTACAGGGAGTAGATATTGTAGCTTTGCTCTTGCAAATACCAAAGATATAGCAAGAAATGTTTCTGAAAAATTAGATAGAGAACTTGAATTATCAGAGGAGGTTAAAATCCATTGGACAGGTTGTCCAAATAATTGTGGTCAAGCTCATATGGGTGGTATTGGCATGACCGGTACAAAGGTAAAAAAAGAGGGAGGTGGA------ACTGAGGATGGATATAATGTCAGTATTGGAGGAAGACAAGATCACCTGCAAACCTTAGGTGAAACCGAATTTAAAAAAGTTAGTAAACATGAAATTTATAATTTAATCAAAGAAATTTTAATCAACAAGTTTAATGCAAAGTTAAAA
>AG-402-I20_2667721760
TATCTCGAAGGCAAAAAACTAAATCAAGTTGAAAAAAATAAAGCTGCTAAGGATGGACTCGAAATCGGAAAGGATATAGACAAATTTGCTGAAATGGGATGGGAGCAAATGGATAAAACTGATTTAGAATTAAGATTGAAATGGTATGGGATGTTTTGGAGACCCAAAACCCCTGGAAAGTTTATGTTAAGGTTAAGAATACCTAATGGAATAATCAATGCAGAACAATTAAAGGTAATTGCATCAATTGTTGCGAGATATGGAGAGAATGGAAGTTGTGATATAACAACTAGGCAAAATATACAACTTAGAGGTGTTTTGATTAGTGATTTGCCTGAGATATTAAATAGGTTAAAAAAAGTAAACATATCAACAACTCAATCTGGATTTGATAATCCAAGAAATGTTACTGGAAATCCCATCGCTGGAGTTGATCCAGAAGAGATTATAGACACAAGAATATATACATCAAAAATGCAAGACCATTTAACTAATGATGGTAAAGGAAACTCAGAATTTTCAAATCTTCCAAGGAAATGGAACACAGCTATAGCAGGCTCTAAGGATAATTTTCTTTTACATAATGATTTAATTTTTCATCCAGTTAAAATTAATGGGGTTTTAGGTTTTAGTGTTTGGATTGGAGGCGTACTTTCATCAGTAATGAATGAATATGCAGTTCCGTTGAATGCCTGGGTTGAAGAAGAAAAAATTTATGAATTAACATCAATTATTTTATCCCTATGGAGAGATAATGGGGAACGTAATATAAGACCTAAAGGTAGGTTTAGATTTTATTTAGATAAAATTGGCATTGAAACATTTAGAGATCTTATCGAAAAACAATATGGAACATTAAAAGAAGATCCAGGCTCAATATTTTCAGATAAACCAAGGTCATTTTTTGGAATTCATTCTCAAAAACAAGAAGGTAAATATTTTGCAGGAATTCATGTGCCAGTAGGCCGTCTTTTGGCTGAGGATTTACAAGATCTAGCAAATATATGTGAGAATTTTGGTGATAAAGAAATAAGACTTACCGAAGATCAAAATATTATTATTACTGGTATAGATACAAATCTAATTGAAGAATTTAAGGAGCAATCTATCTTACAAAAGTTTCCATTAGAACCAGAAACTATTGCAGCAGGTACTGTTTCTTGTACTGGAAATACCTATTGTGGTTTCGCTCTAACAAATACAAAGGATCAAGCTTTAAAAATCTCGCATGAATTAGACAAAGAATTAGATTTGAAAGACGAATTAAAGATTCATTGGACTGGGTGTCCTAATAGTTGTGGTCAAGCCTATATGGGAGGAATTGGTTTAACGGGCAAAAAAGCTAAAGACAAAGAAGGAAAA------ACCGTTGAAGCTTATGATATAAGCATTGGTGGATCACAAGGGCCTAATTATAAATTAGGAGAATTAATAAAAAAATCTGTCCCTCAAGATGAATTAAAAGATGTACTAAAAGATTTACTTATTTCAGATTTTGATGCAAAAGAAAAA
>AG-402-I21_2667724023
TATCTAGAAGGCAAAAAACTAAATCAAGTTGAAAAAAATAAAGCTGCTAAAGATGGACTTGAAATAGGAAAGGATATAGACAAATTTGCTGAAATGGGATGGGAGGAAATGGATAAAACAGATTTAGAATTAAGATTGAAATGGTATGGGATGTTTTGGAGACCAAAAACACCTGGAAAGTTTATGTTAAGGTTAAGAATACCTAATGGAATAATTAATGCAGAACAATTAAAGGTAATTGCGTCAATTGTTGCGAGATATGGAGAGAATGGAAGTTGTGACATAACAACTAGACAAAATATACAACTTAGAGGTGTTTTAATTAGTGATTTACCTGAGATATTAAATAGATTAAAAAAAGTAAACATATCAACAACTCAATCTGGATTTGATAATCCAAGAAATGTTACTGGAAATCCCATCGCTGGAGTTGATCCAGAAGAAATTATAGATACAAGAACATATACATCAAAAATGCAAGATCATTTAATTAAAGAAGGCAAAGGAAATTCAGAATTTTCAAATCTTCCAAGAAAGTGGAACACAGCTATAGCAGGCTCTAAAGATAATTTTCTTTTACATAATGATTTAATTTTTCATCCAGTTAAAATTAATAATGTTTTAGGTTTTAGTGTTTGGATTGGAGGTGTACTTTCATCAGTAATGAATGAATATGCAGTTCCATTAAATGCCTGGGTTGAAGAAGAAAAAATTTATGAATTAACATCAGTTATTTTATCCCTATGGAGAGATAATGGGGAACGCAATATAAGACCTAAAGGTAGGTTTAGATTTTATTTAAATAAAATTGGTATTGAAACATTTAGAGATCTTGTAGAAAAGCAATATGGAGAGTTAAAAGAAGATCCAGGTTCAATCTTTGCAAATAAACCAAGGTCATTTTTTGGAATTCATCCTCAAAAACAAGAACATAAATATTTTGCAGGAATTCATGTTCCAGTAGGTCGCCTTTTAGCTGAAGATTTACAAGATCTAGCAAATATATGCGAAAATTTTGGTGATAATGAAATAAGACTAACCGAAGATCAAAATATTATTTTCACTGGTATAGATACAAATCTAATTGAAGCATTTAAGGGGCAATCTCTCTTACAAAAGTTTCCATTAGAACCAGAAACTATTGCAGCAGGTACTGTTTCTTGTACTGGAAATACCTATTGTGGATTCGCTCTAACAAATACAAAAGATCAAGCTTTAAAAATCTCGCATGAATTAGACACAGAATTAGATTTAAAAGACGAATTAAAGATTCATTGGACCGGATGTCCTAATAGTTGTGGGCAAGCCTACATGGGAGGAATTGGTTTAACTGGTAAAAAAGCTAAAGACAAAGAAGGGAAA------ACCGTTGAAGCTTACGATATAAGCATTGGTGGATCACAAGGACCTAATTATAAATTAGGAGAATTAATAAAAAAATCTGTCCCTCAAGATGAATTAAAAGATGTACTAAAAGATTTACTTATCTCAAATTTTGAGGCAAAAGAAAAA
>AG-402-I22_2667725399
TATCTCGAAGGCAAAAAACTAAATCAAGTTGAAAAAAATAAAGCTGCTAAGGATGGACTCGAAATCGGAAAGGATATAGACAAATTTGCTGAAATGGGATGGGAGCAAATGGATAAAACTGATTTAGAATTAAGATTGAAATGGTATGGAATGTTTTGGAGACCCAAAACCCCTGGAAAGTTTATGTTAAGGTTAAGAATACCTAATGGAATAATCAATGCAGAACAATTAAAGGTAATTGCATCAATTGTTGCGAGATATGGAGAGAATGGAAGTTGTGATATAACAACTAGACAAAATATACAACTTAGAGGTGTTTTGATTAGTGATTTACCTGAGATATTAAATAGGTTAAAAAAAGTAAATATATCAACAACTCAATCAGGATTTGATAATCCAAGAAATGTTACTGGAAATCCCATCGCTGGAGTTGATCCAGAAGAAATTATAGACACAAGGATATATACATCAAAAATGCAAGATCATTTAACTAATGATGGTAAAGGAAACTCAGAATTTTCAAATCTTCCAAGGAAATGGAATACAGCTATAGCAGGCTCTAAAGATAATTTTCTTTTACATAATGATTTAATTTTTCATCCAGTTAAAATTAATGGGGTTTTAGGTTTTAGTGTTTGGATTGGAGGTGTACTTTCATCAGTAATGAATGAATATGCAGTTCCGTTGAATGCCTGGGTTGAAGAAGAAAAAATTTATGAATTAACATCAATTATTTTATCCCTCTGGAGAGATAATGGGGAACGTAATATAAGACCTAAAGGTAGGTTTAGATTTTATTTAGATAAAATTGGAATTGAAAAATTTAGAGATCTTATCGAAAAACAATATGGAACATTAAAAGAAGATCCAGGTTCAATATTTTCAGATAAACCAAGGTCATTTTTTGGAATTCATTCTCAAAAACAAGAAGGTAAATATTTTGCAGGAATTCATGTGCCAGTAGGCCGTCTTTTAGCTGAAGATTTACAAGATCTAGCAAATATATGTGAGAATTTTGGTGATAAAGAAATAAGACTTACCGAAGACCAAAATATTATTATTACTGGTATAGATACAAATCTAATTGAAGAATTTAAGGAGCAATCTATCTTACAAAAGTTTCCATTAGAACCAGAAAATATTGCCGCAGGTACTGTTTCTTGTACTGGAAATACCTATTGTGGTTTCGCTCTGACAAATACAAAAGATCAAGCTTTAAAAATCTCGCATGAATTAGACAAAGAATTAGATTTGAAAGACGAATTAAAGATTCATTGGACCGGGTGTCCTAATAGTTGTGGTCAAGCCTATATGGGAGGAATTGGTTTAACGGGTAAAAAAGCTAAAGACAAAGAAGGAAAA------ACTGTTGAAGCTTATGATATAAGCATTGGTGGATCACAAGGGCCTGATTATAAATTAGGAGAATTAATAAAAAAATCTGTCCCTCAAGATGAATTAAAAGATGTACTAAAAGATTTACTTATTTCAAATTTTGATGCAAAAGAAAAA
>AG-402-I23_2667727033
TATTTAAATGATAAAAAATTAAATAAGATTGAAAAGCAAAAGGCGGAGAAAGATGGTCTGAAAATTTTTGAAGAGTTAGATGATTACGCTCTTAAAGGGTGGGAAGAGATGGATGAAGTAGATTTGCAAATGCGCTTAAAGTGGTATGGCCTTTTTTGGAGACCGAAAACTCCTGGAAGATTTATGATGAGGCTTAGAGTTCCCAATGGAATTTTAAACTCTAATCAGTTGAGAGTAATCGCGTCAATAGTTGCTAGATATGGAGAAGACGGTTCTGCAGATATAACAACTAGGCAAAATATTCAATTAAGGGGGGTTTTGATAAATGATCTACCAGATATTATTAAAAGACTTAGAAAAGTTGATCTTACATCAGTTCAGTCTGGAATGGATAATCCAAGAAATGTTACTGGCAATCCACTAGCGGGAATTGATCCTGAAGAAATTATAGATACAAGAAAATATACTTCTGAATTAGAAAATTACTTAACAAATTCAGGTAATGGCAACCCCGAATTCTCGAATTTGCCGAGAAAGTGGAATACTGCAGTTGCAGGAGCAAAAGATAATTTTCTACTACATAATGATCTTATCTTTCATCCTGTTTTTAAAAATGGAATCTTAGGCTTTGGTGTCTGGGTAGGAGGAATATTGTCAGCGACTTTGAATGCTTATGCTCTACCTCTAGATGTCTGGGTAGAAGAAAAAGATATATGCAAAATAACTGGAATTATTTGTTCCCTTTGGCGAGATAATGGAGATAGATTTCTAAGAAATAAAGGAAGATTTAGATATTATTTAAACTCTATAGGTATCGAAAAATTTAGAGAACTTGTAGAAGAAAAATTTGGAACTTTGTCGAACGATCCAGGCTCAATTTTCAAAGCAAAACAAAGAAGTTTATTTGGGATTAATAAACAAAAACAAAACAATCTTTACTTTGCTGGATTACATATTCCTGTAGGAAGATTATTTGTAGAAGACATACAAGAAATTGCAAGACTAAGTGAAAAATATGGACAAAGCGAAGTAAGACTAACCGAAGATCAAAATCTAATTATTGTTGGCCTGAAAGATAATATTTTAGAAGAATTTGGTGATGAAGAAATTATTAATAAATTCAAATTAAATCCATCCCATTTTTCAGCGAGTACCGTTTCATGTACAGGGAGTAGTTATTGTAGCTTTGCTCTTGCAAATACCAAAGATATAGCAAGGAATATTTCTGAAAAATTAGATCGAGAACTTGAATTATCAGAGGAGGTTAAAATCCATTGGACAGGTTGTCCAAATAATTGTGGACAAGCTCATATGGGTGTTATTGGCATGACTGGTACAAAGGTAAAAAAAGAGGGAGGTGGA------ACTGAGGATGGATATAATGTCAGTATTGGAGGGAGACAAGATCACCTGCAAACCTTAGGCGAAACCGAATTTAAAAAAGTTAGTAAACATGAAATTTATAATTTAATCAAAGAAATTTTAATCAACAAGTTTAATGCAAAGTTAAAA
>AG-402-K14_2667854265
TATCTCGAAGGGAAAAAATTAAATCAAGTTGAAAAGAATAAAGCTGCTAAAGATGGACTCGCAATCGGAAAAGATATAGACAAATTTGCTGAAATGGGATGGGAGGAAATGGATAAAACTGATTTAGAATTAAGATTGAAATGGTATGGAATGTTTTGGAGACCAAAAACACCTGGAAAGTTTATGTTAAGGCTAAGAATACCTAATGGAATAATTAATTCAGAACAATTAAAAGTGATTGCATCAATTGTTGCGAGATATGGAGATAATGGAAGTTGTGATATAACAACCAGGCAAAATATACAACTTAGAGGAGTTTTAATTAGTGATTTGCCTGAGATATTAAATAGATTAAAGAAAGTAAACATATCAACAACTCAATCTGGATTTGATAATCCAAGGAATGTTACTGGAAATCCCATCGCTGGAGTTGATCCAGAAGAAATTATCGACACAAGAAAGTATACATCAAAAATGCAAGATCATTTAACTAAAGAAGGTAAAGGAAACTCAGAATTTTCAAATCTTCCAAGAAAATGGAACACAGCTATAGCTGGATCTAAAGATAATTTTCTTTTACATAATGATTTGATTTTTCATCCAGTTGAAATTAATGGTGTTTTAGGTTTTAGTGTTTGGATTGGAGGTGTACTTTCAGCAGTAATGAATGAATATGCGGTGCCTTTGAATGCCTGGGTAGAAGAAGAAAAGATTTATGAATTAACATCAATCATTATATCCCTATGGAGAGATAATGGTGAAAGAAATATAAGACCTAAAGGTAGATTTAGATTTTATTTAGATAAAATTGGTATTGAGACATTTAGAGATCTGGTCGAAAAACAATATGGAGAATTAAAAGAAGATCCAGGTTCAATATTTTCAGATAAACCAAGGTCATTCTTTGGAATTCATACTCAAAAGCAAGAAAATAAATATTATGCAGGAATTCATGTGCCAGTAGGTCGCCTTTTGGCTGAAGATTTACAAGATCTAGCAAATATATCTGAGAATTTTGGTGATAAAGAAATAAGACTGACCGAAGATCAAAATATTATTTTTACTGGGATAGATTCAAATCTAATTCAAGAGTTTAAGGAGCAATCTATCTTACAAAAGTTTCCATTAGAACCAGAAACAATTGCAGCAGGTACTGTTTCTTGTACTGGAAATACTTATTGTGGTTTCGCTCTGACAAATACAAAAGATCAAGCTTTAAAAATCTCGCATGAATTAGACAAAGAATTAGATTTGAAAGACGAATTAAAGATTCATTGGACAGGGTGCCCTAATAGTTGTGGCCAAGCCTACATGGGAGGAATTGGTTTAACGGGTAAAAAAGCTAAAGACAAAGAAGGAAAA------ACTGTTGAAGCTTATGATATAAGCATTGGTGGATCACAAGGCCCTAATTATAAATTAGGAGAATTAATAAAAAAATCTGTCCCTCAAGATGAATTAAAAGATGTACTAAAAGATTTACTTATCTCAAGTTTTGAGGCAAAAGAAAAA
>AG-402-K16_2667856769
TATTTAAATGATAAAAAATTAAATAAGATTGAAAAGCAAAAGGCGGAGAAAGATGGTCTGAAAATTTTTGAAGAGTTAGATGATTACGCTCTTAAAGGGTGGGAAGAGATGGATGAAGTAGATTTGCAAATGCGCTTAAAGTGGTATGGCCTTTTTTGGAGACCAAAAACTCCTGGAAGATTTATGATGAGGCTAAGAGTTCCCAATGGAATTCTGAACTCTAATCAGTTGAAAGTAATCGCGTCAATAGTCGCTAGATATGGAGAAGACGGTTCTGCAGATATAACAACTAGGCAAAATATTCAATTAAGGGGGGTTTTGATAAATGATCTACCAGATATTATTAAAAGACTTAAAGAGGTTGATATTACATCCGTTCAGTCTGGAATGGATAATCCAAGGAATGTTACTGGTAATCCACTAGCGGGAATTGATCCTGAAGAAATTATAGATACAAGAAAATATACTTCTGAATTAGAAAATTACTTAACAAATTCTGGTAATGGCAACCCCGAATTCTCGAATTTACCAAGGAAGTGGAATACTGCAGTTGCAGGAGCAAAAGATAATTTTCTTCTACATAATGATCTTATCTTTCATCCTGTTTTTAAAAATGAAATATTAGGCTTTGGTGTCTGGGTAGGAGGAATTTTATCAGCAACTTTGAATGCTTATGCTATACCTCTAGATGTCTGGGTAGAAGAAAAAGATATATGCAAAATAACTGGAATTATTTGTTCCCTTTGGCGAGATAATGGAGATAGATTTCTAAGAAATAAAGGAAGATTTAGATATTATTTGAACTCTATAGGTATCGAAAAATTTAGAGAACTTGTAGAAGAAAAATTTGGAACTTTATCCAACGATCCAGGCTCAATTTTCAACGAAAGACAAAGAAGTTTATTTGGGATTAATAAACAAAAACAGAATAATCTTTACTTTGCTGGATTACACATTCCGGTAGGAAGATTATGTGTAGAAGACATACAAGAAATTGCAAGATTAATTGAAAAATATGGACAGAGTGAAGTAAGACTAACCGAAGATCAAAATCTAATTATTGTTGGCCTGAAAGATAATATTTTAGAAGAATTTGGTAATGAAGAAATTATTAATAAATTCAAATTAAATCCATCCCATTTTTCAGCGAGTACTGTTTCATGTACAGGGAGTAGTTATTGTAGCTTTGCTCTTGCAAATACCAAAGATATAGCAAGGAATATTTCTGAAAAATTAGATCGAGAACTTGAATTATCAGAGGAGGTTAAAATCCACTGGACAGGATGTCCAAATAATTGTGGACAAGCTCATATGGGTGGTATTGGCATGACTGGTACAAAGGTAAAAAAAGAGGGGGGAGGA------ACTGAGGATGGATATAATGTCAGTATTGGAGGAAGACAAGATCACCTGCAAACTTTAGGTGAAACCGAATTTAAAAAAGTTAGTAAACATGAAATTTATAAATTAATCAAAGAAATTTTAATCAACAAGTTTAATGCAAAGTTAAAA
>AG-402-L09_2667735963
TATCTCGAAGGCAAAAAACTAAATAAAGTTGAAAAAAATAAAGCTGCTAAGGATGGACTCGAAATCGGGAAGGATATAGACAAATTTGCTGAAATGGGATGGGAGCAAATGGATAAAACTGATTTAGAATTAAGATTGAAATGGTATGGGATGTTTTGGAGACCCAAAACCCCTGGAAAGTTTATGTTAAGGCTAAGAATACCTAATGGAATAATCAATGCAGAACAATTAAAAGTAATTGCATCAATTGTTGCGAGATATGGAGAGAATGGAAGTTGTGATATAACAACTAGGCAAAATATACAACTTAGAGGTGTTTTGATTAGTGATTTGCCTGAGATATTAAATAGATTAAAAAAAGTAAACATATCAACAACTCAATCTGGATTTGATAATCCAAGAAATGTTACTGGAAATCCCATCGCTGGAGTTGATCCAGAAGAGATTATAGACACAAGGATATATACATCAAAAATGCAAGATCATTTAACTAATGAAGGTAAAGGAAACTCAGAATTTTCAAATCTTCCAAGGAAATGGAATACAGCTATAGCAGGCTCTAAAGATAATTTTCTTTTACATAATGATTTAATTTTTCATCCAGTTAAAATTAATGGGGTTTTAGGTTTTAGTGTTTGGATTGGAGGTGTACTTTCATCAGTAATGAATGAATATGCAGTTCCATTGAATGCCTGGGTTGAAGAAGAAAAAATTTATGAATTAACATCAATTATTTTATCCCTCTGGAGAGATAATGGGGAACGTAATATAAGACCTAAAGGTAGGTTTAGATTTTATTTAGATAAAATTGGTATTGAACAATTTAGAGATCTTATCGAAAAGCAATATGGAGCATTAAAAGAAGATCCAGGTTCAATATTTTCAGATAAACCAAGGTCATTTTTTGGAATTCATTCTCAAAAACAAGAAGGTAAATATTTTGCAGGAATTCATGTGCCAGTAGGTCGTCTTTTGGCTGAAGATTTACAAGATCTAGCAAATATATGCGAGAATTTTGGTGATAATGAAATAAGACTTACCGAAGACCAAAATATTATTATTACTGGTATAGATACAAATCTAATTGAAGAATTTAAGGAGCAATCTATCTTACAAAAGTTTCCATTAAAACCAGAAAATATTGCCGCAGGTACTGTTTCTTGTACTGGAAATACCTATTGTGGTTTCGCTCTGACAAATACAAAAGATCAAGCTTTAAAAATCTCGCATGAATTAGACAAAGAATTAGATTTGAAAGACGAATTAAAGATTCATTGGACCGGATGTCCTAATAGTTGTGGGCAAGCCTACATGGGAGGAATTGGTTTAACAGGTAAAAAAGCTAAAGACAAAGAAGGAAAA------ACTGTTGAAGCTTATGATATAAGCATTGGTGGATCACAAGGGCCTAATTATAAATTAGGAGAATTAATAAAAAAATCTGTCCCTCAAGATGAATTAAAAGATGTACTAAAAGATTTACTTATTTCAAATTTTGACGCAAAAGAAAAA
>AG-402-L19_2667736373
TATCTCGAAGGCAAAAAACTAAATAAAGTTGAAAAAAATAAAGCTGCTAAGGATGGACTCGAAATCGGGAAGGATATAGACAAATTTGCTGAAATGGGATGGGAGCAAATGGATAAAACTGATTTAGAATTAAGATTGAAATGGTATGGGATGTTTTGGAGACCCAAAACCCCTGGAAAGTTTATGTTAAGGCTAAGAATACCTAATGGAATAATCAATGCAGAACAATTAAAAGTAATTGCATCAATTGTTGCGAGATATGGAGAGAATGGAAGTTGTGATATAACAACTAGGCAAAATATACAACTTAGAGGTGTTTTGATTAGTGATTTGCCTGAGATATTAAATAGATTAAAAAAAGTAAACATATCAACAACTCAATCTGGATTTGATAATCCAAGAAATGTTACTGGAAATCCCATCGCTGGAGTTGATCCAGAAGAGATTATAGACACAAGAATATATACATCAAAAATGCAAGATCATTTAACTAATGAAGGTAAAGGAAACTCAGAATTTTCAAATCTTCCAAGGAAATGGAATACAGCTATAGCAGGCTCTAAAGATAATTTTCTTTTACATAATGATTTAATTTTTCATCCAGTTAAAATTAATGAGGTTTTAGGTTTTAGTGTTTGGATTGGAGGTGTACTTTCATCAGTAATGAATGAATATGCAGTTCCATTGAATGCCTGGGTTGAAGAAGAAAAAATTTATGAATTAACATCAATTATTTTATCCCTCTGGAGAGATAATGGGGAACGTAATATAAGACCTAAAGGTAGGTTTAGATTTTATTTAGATAAAATTGGTATTGAACAATTTAGAGATCTTATCGAAAAGCAATATGGAGCATTAAAAGAAGATCCAGGTTCAATATTTTCAGATAAACCAAGGTCATTTTTTGGAATTCATTCTCAAAAACAAGAAGGTAAATATTTTGCAGGAATTCATGTGCCAGTAGGTCGTCTTTTGGCTGAAGATTTACAAGATCTAGCAAATATATGCGAGAATTTTGGTGATAAAGAAATAAGACTTACCGAAGACCAGAATATTATTATTACTGGTATAGATACAAATCTAATTGAAGAATTTAAGGAGCAATCTATCTTACAAAAGTTTCCATTAGAACCAGAAAATATTGCCGCAGGTACTGTTTCTTGTACTGGAAATACCTATTGTGGTTTCGCTCTGACAAATACAAAAGATCAAGCTTTAAAAATCTCGCATGAATTAGACAAAGAATTAGATTTGAAAGACGAATTAAAGATTCATTGGACCGGGTGTCCTAATAGTTGTGGGCAAGCCTACATGGGAGGAATTGGTTTAACGGGTAAAAAAGCTAAAGACAAAGAAGGAAAA------ACTGTTGAAGCTTATGATATAAGCATTGGTGGATCACAAGGGCCTAATTATAAATTAGGAGAATTAATAAAAAAATCTGTCCCTCAAGATGAATTAAAAGATGTACTAAAAGATTTACTTATTTCAAATTTTGACGCAAAAGAAAAA
>AG-402-L20_2667738108
TATTTGCAAGATAAAAAATTAAATAAAATTGAACAAAATAAAGCAAATAAAGATGGATTATTAATTGGTAAAGAAATTGAAAATTTCGCAAAAATAGGCTGGGAAGAGATGGATAAAACTGACCTAGAGCTAAGGCTTAAATGGTATGGGATGTTTTGGAGACCAAAAACACCAGGTAAATTCATGCTTAGGCTGAGAGTCCCAAATGGTGTTATAAATGCACATCAATTAAAAATTGTTTCCTCAATTGTTGCAAGATACGGAGACAGTGGAAGCTGTGATGTAACAACAAGACAAAGTCTTCAACTTAGGGGGATTTTAATAAGTGATTTACCTGAAATTCTTCGACGATTAAATAAAGCTGGAATCTATAGTATTCAATCTGGTTTCGATAATCCGAGAAATATAACTGGTAACCCAATAGCGGGTATCGATCCTGAAGAAATTATTGACACTAGAGATTATGTAAAACAATTAAATGATTATCTTACAAATAATGGTAAAGGAAATGAAAATTTTTCAAATTTACCTAGGAAATGGAATACTGCAATCGCAGGTTCAAAAGATAATTTTCTTTTACATAACGATTTAGTCTTTTTACCTGTAAAAGTGAATAATATTTTAGGCTTTAGTGTTTGGGTGGGTGGAATACTTTCATCAGTATTAAACGACTATGCCATTCCACTAAACGTTTGGATTGAGGATAACAAAATTTGTGAGTTTACAAATGCTGTTTTAAGTCTCTGGAGAGATCATGGAGAACGCTCTGCTCGACCTAAAGGAAGATTTAGATTGTATTTGAACAAAATTGGAATTGAAAATTTTAGAGATTTAGTGGAAGAACGGTTCGGAAAACTTAAGACTGATCCTGGTAGTGACTTTTGCAAAATCCCTAGGTCCTTTCTTGGTATTAACCAGCAAAAACAAAAAGATATATTTTTTGCTGGATTACATGTCCCTGTAGGAAGATTAAGCTCAGAGGATCTTCAAGACATTGCCTTGCTGAGTGAAAATTATGGATCAGGGGATATACGCCTAACAGAAGATCAAAATATAATAATTACGAATATTCCTAAGGACAAATTAGAAGATTTCAAAAAAGAAAACCTATTAGATAAATTCCCTTTGAATCCTGGACATTTATCAGCAGGAACTGTTTCATGCACTGGTAATACCTATTGTAATTTTGCTCTAACAAATACCAAAGATACTGCATTAGAAGTTTCTCAATTACTCGATCAGGAACTGGATCTAGATGATGAAATCAAAATTCATTGGACTGGATGTCCAAATAGTTGTGGTCAAGCATATATGGGTGCAATTGGGTTGACAGGCAAAAAAGGAAGAGATTCTGAAGGGAAA------ATAGTTGATGCTTATGATATTTGTATTGGAGGTGAACAAGGACCATCAAATAAAATTGGCAAAATTCATCTTAAAAAAGTTCCTAAATATGAAATAAAAAATACTCTGAAACAGATACTTATTGAAAATTTTTCAGCGAAGAAAAAA
>AG-402-L23_2667740934
TATTTAAATGATAAAAAATTAAATAAGATTGAAAAGCAAAAGGCGGAGAAAGATGGTCTGAAAATTTTTGAAGAGTTAGATGATTACGCTCTTAAAGGGTGGGAAGAGATGGATGAAGTAGATTTGCAAATGCGCTTAAAGTGGTATGGCCTTTTTTGGAGACCAAAAACTCCTGGAAGATTTATGATGAGGCTTAGAGTTCCCAATGGAATTTTGAACTCTAATCAGTTGAGAGTAATCGCGTCAATAGTCGCTAGATATGGAGAAGACGGTTCTGCAGATATAACAACTAGGCAAAATATTCAATTAAGGGGGGTTTTGATAAATGATCTACCAGATATTATTAAAAGACTTAGAGAGGTTGATATTACATCCGTTCAGTCTGGAATGGATAATCCAAGGAATGTTACTGGCAATCCACTAGCGGGAATTGATCCTGAAGAAATTATAGATACAAGAAAATATACTTCTGAATTAGAAAATTACTTAACAAATTCTGGTAATGGCAACCCCGAATTCTCGAATTTACCAAGGAAGTGGAATACTGCAGTTGCAGGAGCAAAAGATAATTTTCTTCTACATAATGATCTTATCTTTCATCCTGTTTTTAAAAATGGAATTTTAGGCTTTGGTGTCTGGGTAGGAGGAATTTTATCAGCAACTTTGAATGCTTATGCTATACCTCTAGATGTCTGGGTAGAAGAAAAAGATATATGCAAAATAACTGGAATTATTTGTTCCCTTTGGCGAGATAATGGAGATAGATTTCTAAGAAATAAAGGAAGATTTAGATATTATTTGAACTCTATAGGGATCGAAAAATTTAGAGAACTTGTAGAAGAAAAATTTGGAACTTTATCGAATGATCCAGGCTCAATTTTCAACGAAAAACAAAGAAGTTTATTTGGGATTAATAAACAAAAACAGAATAATCTTTACTTTGCTGGATTACACATTCCGGTAGGAAGATTATGTGTAGAAGACATACAAGAAATTGCAAGATTAAGTGAAAAATATGGACAGAGTGAAGTAAGACTAACCGAAGATCAAAATCTAATTATTGTTGGCCTGAAAGATAATATTTTAGAAGAATTTGGTAATGAAGAAATTATGAAAAAATTCAAATTAAATCCATCCCATTTTTCAGCAAGTACTGTTTCATGTACAGGGAGTAGTTATTGTAGCTTTGCTCTTGCAAATACCAAAGATATAGCAAGGAACATTTCTGAAAAATTAGATCGAGAACTTGAATTATCAGAGGAAGTTAAAATCCATTGGACAGGATGTCCAAATAATTGTGGACAAGCTCATATGGGTGGTATTGGCATGACTGGTACAAAGGTAAAAAAAGAGGGAGGTGGA------ACTGAGGATGGATATAATGTAAGTATTGGAGGAAGACAAGATCACCTGCAAACTTTAGGTGAAACCGAATTTAAAAAAGTTAGCAAACATGAAATTTATAATTTAATCAAAGAAATTTTAATCAACAAGTTTAATGCAAAGTTAAAA
>AG-402-M18_2667744478
TATCTCGAAGGCAAAAAACTAAATAAAGTTGAAAAAAATAAAGCGGCTAAGGATGGACTAGAAATAGGAAAGGATATAGACAAATTTGCTGAAATGGGATGGGAGCAAATGGATAAAACTGATTTAGAATTAAGATTGAAATGGTATGGGATGTTTTGGAGACCAAAAACCCCTGGAAAGTTTATGTTAAGGCTAAGAATACCTAATGGAATAATTAATGCAGAACAATTAAAGGTAATTGCATCAATTGTTGCGAGATATGGAGAAAATGGAAGTTGTGATATAACAACTAGGCAAAATATACAACTTAGAGGTGTTTTGATTAGTGATTTGCCTGAGATATTAAATAGGTTAAAAAAAGTAAACATATCGACAACTCAATCTGGATTTGATAATCCGAGAAATGTTACTGGAAATCCCATCGCTGGAGTTGATCCAAAAGAAATTATAGACACAAGAAAATATACATCAAAAATGCAAGATCATTTAACTAATGAAGGTAAAGGAAACTCAGAATTTTCAAATCTTCCAAGGAAGTGGAACACAGCTATAGCAGGATCAAAAGATAATTTTCTTTTACATAATGATTTGATTTTTCATCCCGTTAAAGTTAATGGAGTTTTAGGTTTCAGTGTTTGGATTGGAGGTGTACTTTCATCAGTAATGAATGAATATGCAGTTCCGTTGAATGCATGGGTTGAAGAAGAAAAAATTTATGAATTAACATCAATTATTTTATCCCTCTGGAGAGATAATGGGGAACGTAATATAAGACCTAAAGGTAGGTTTAGATTTTATTTAGATAAAATTGGTGTTGAAAAATTTAGAGATCTTATCGAAAAACAATATGGAGAATTAAAAGAAGATCCAGGTTCAATATTTTCAGATAAACCAAGGTCATTTTTTGGAATTCATTCTCAAAAACAAGAAGGTAAATATTTTGCAGGAATTCATGTGCCAGTAGGCCGTCTTTTGGCTGAAGATTTACAAGATATAGCAAATATATGTGAGAATTTTGGTGATAAAGAAATAAGACTTACCGAAGACCAAAATATTATTATTACTGGTATACATACAAATCTAATTGAAGAATTTAAGGAGCAATCTATCTTACACAAGTTTCCATTAAAACCAGAAAATATTGCCGCAGGTACTGTTTCTTGTACTGGAAATACCTATTGTGGTTTCGCTCTGACAAATACAAAAGATCAAGCTTTAAAAATCTCTTATGAATTAGACAAAGAATTAGATTTGAAAGACGAATTAAAGATTCATTGGACCGGGTGTCCTAATAGTTGTGGTCAAGCCTACATGGGAGGAATTGGTTTAACGGGTAAAAAAGCTAAAGACAAAGAAGGAAAA------ACTGTTGAAGCTTATGATATAAGCATTGGTGGATCACAAGGGCCTAATTATAAATTAGGAGAATTAATAAAAAAATCTGTCCCTCAAGATGAATTAAAAGATGTACTAAAAGATTTACTTATTTCAAATTTTGAGGCAAAAGAAAAA
>AG-402-M23_2667747316
TATTTGCAAGAGAAAAAATTAAATAAAATTGAACAAAATAAAGCAACTAAAGATGGATTATTAATTGGTAAAGAAATTGAAAATTTTGCAAAAATAGGCTGGGAAGAGATGGATAAAACTGACCTAGAGCTCAGGCTTAAATGGTATGGGATGTTTTGGAGGCCAAAAACACCAGGTAAATTCATGCTTAGGCTGAGAGTCCCAAATGGTGTTATAAATTCACATCAATTAAAAATTGTTTCCTCAATTGTTGCAAGATACGGAGACAGTGGAAGTTGTGATGTAACAACAAGACAAAGTCTTCAACTTAGGGGAATTTTAATAAGTGATTTCCCTGAAATTCTTAGACGATTAAATAAAGCTGGAATCTATAGTATTCAATCTGGTTTCGATAATCCGAGAAATATAACTGGTAATCCAATAGCGGGTATTGATCCTGAAGAAATTATTGACACTAGAGATTATGTAAACCAATTAAATGATTATCTTACAAATAATGGTAAAGGGAATGAAGATTTTTCAAATTTACCTAGGAAATGGAATACTGCAATCGCAGGTTCAAAAGATAATTTTCTTTTACATAACGATTTAGTCTTTTTACCTGTAAAAGTGAATAATATTTTAGGATTTAGTGTTTGGGTGGGTGGAATACTTTCATCAGTATTAAACGACTATGCCATTCCGCTAAACGTCTGGATTGAGGATAACAAAATTTGTGAGTTTACAAATGCTGTTTTAAGTCTCTGGAGAGATCATGGAGAACGCTCTGCTCGACCTAAAGGAAGATTTAGATTGTATTTGAACAAAATTGGAATTGAAAATTTTAGAGATTTAGTTGAAGAACGGTTCGGAAAACTTAAGACTGATCCTGGTAGTGACTTTTGCAAAATCCCTAGGTCCTTTCTTGGTTTTAACCAGCAAAAGCAAAAAGATATATTTTTTGCTGGATTACACATCCCAGTAGGAAGATTAAGCTCAGAGGATCTTCAAGACATTGCCTTGCTGAGTGAAAATTATGGATCAGGGGATATACGCCTAACAGAAGATCAAAATATAATAATTACGGATATTCCTAAGGAGAAATTAGAAGAGTTCAAAAAAGAAAACCTATTAGATAAATTCCCTTTGAATCCTGGACATTTATCCGCAGGAACTGTTTCATGCACTGGCAATACCTATTGTAATTTTGCTCTAACAAATACTAAAGATACTGCATTAGAAGTTTCTCAACTACTCGATCAGGAACTGGACCTAGATGATGAAATCAAAATTCATTGGACTGGATGTCCAAATAGTTGTGGTCAAGCATATATGGGTGCAATTGGGTTAACAGGCAAAAAAGGAAGAGATTCTGAAGGAAAA------ATAGTTGATGCTTATGATATTTGTATTGGAGGTGAACAAGGGCCATCCAATAAAATTGGTAAAATTCATCTTAAAAAAGTTCCTAAATATGAAATAAAAAATACTCTGAAACAGATACTTGTTGAAAATTTTTCAGCGAAGGAAAAA
>AG-402-N08_2717285698
TATTTAAATGATAAAAAATTAAATAAGATTGAAAAGCAAAAGGCTGAGAAAGATGGTCTGAAAATTTTTGAAGAGTTAGATGATTACGCTCTTAAAGGGTGGGAAGAAATGGATGAAGTAGATTTGCAAATGCGCTTAAAGTGGTATGGCCTTTTTTGGAGACCAAAAACTCCTGGAAGATTTATGATGAGGCTTAGAGTTCCCAATGGAATTTTGAACTCTAATCAGTTGAGAGTAATCGCGTCAATAGTCGCTAGATATGGAGAAGACGGTTCTGCAGATATAACAACTAGGCAAAATATTCAATTAAGGGGGGTTTTGATAAATGATCTACCAGATATTATTAAAAGACTTAGAGAGGTTGATATTACATCCGTTCAGTCTGGAATGGATAATCCAAGGAATCTTACTGGCAATCCACTAGCGGGAATTGATCCTGAAGAAATTATAGATACAAGAAAATATACTTCTGAATTAGAAAATTACTTAACAAATTCTGGTAAAGGCAACCCCGAATTCTCGAATTTACCAAGGAAGTGGAATACTGCAGTAGCAGGAGCAAAAGATAATTTTCTTCTACATAATGATCTTATCTTTCATCCTGTTTTTAAAAATGGAATTTTAGGCTTTGGTGTCTGGGTAGGAGGAATTTTATCAGCAACTTTGAATGCTTATGCTATACCTCTAGATGTCTGGGTAGAAGAAAAAGATATATGCAAAATAACTGGAATTATTTGTTCCCTTTGGCGAGATAATGGAGATAGATTTCTAAGAAATAAAGGAAGATTTAGATATTATTTGAACTCTATAGGGATCGAAAAATTTAGAGAACTTGTAGAAGAAAAATTTGGAACTTTATCGAACGATCCAGGCTCAATTTTCAACGAAAAACAAAGAAGTTTATTTGGGATTAATAAACAAAAACAGAATAATCTTTACTTTGCTGGATTACACATTCCGGTAGGAAGATTATGTGTGGAAGACATACAAGAAATTGCAAGATTAAGTGAAAAATATGGACAGAGTGAAGTAAGACTAACCGAAGATCAAAATCTAATTATTGTTGGCCTGAGAGATAATATTTTAGAAGAATTTTGTAATGAAGAAATTATGAATAAATTCAAATTAAATCCATCCCATTTTTCAGCAAGTACTGTTTCATGTACAGGGAGTAGTTATTGTAGCTTTGCTCTTGCAAATACCAAAGATATAGCAAGGAATATTTCTGAAAAATTAGATCGAGAACTTGAATTATCAGAGGAAGTTAAAATCCATTGGACAGGATGTCCAAATAATTGTGGACAAGCTCATATGGGTGGTATTGGCATGACTGGTACAAAGGTAAAAAAAGAGGGAGGTGGA------ACTGAGGATGGATATAATGTAAGTATTGGAGGAAGACAAGATCACCTGCAAACTTTAGGTGAAACCGAATTTAAAAAAGTTAGTAAACATGAAATTTATAATTTAATCAAAGAAATTTTAATCAACAAGTTTAATGCAAAGTTAAAA
>AG-402-N09_2717286566
TATTTGCAAGAGAAAAAATTAAATAAAATTGAACAAAATAAAGCCAATAAAGATGGATTATTAATTGGTAAAGAAATTGAAAATTTCGCAAAAATAGGATGGGAAGAGATGGATAAAACTGACCTAGAGCTAAGGCTTAAATGGTATGGGATGTTTTGGAGACCAAAAACACCAGGTAAATTCATGCTTAGGCTGAGAGTCCCAAATGGTGTTATAAATGCACATCAATTAAAAATTGTTTCCTCAATTGTTGCAAGATACGGAGACAGTGGAAGCTGTGATGTAACAACAAGACAAAGTCTTCAACTTAGGGGGATTTTAATAAGTGATTTACCTGAAATTCTTAGACGGTTAAATAAAGCTGGAATCTATAGTATTCAATCTGGTTTCGATAATCCGAGAAATATAACTGGTAACCCAATAGCGGGTATTGATCCTGAAGAAATTATTGACACTAGAGATTATGTAAAACAATTAAATGATTATCTTACAAATAATGGTAAAGGAAATGAAGATTTTTCAAATTTACCTAGGAAGTGGAATACTGCAATCGCAGGTTCAAAAGATAATTTTCTTTTACATAACGATTTAGTCTTTTTACCTGTAAAAGTAAATAATATTTTAGGCTTTAGTGTTTGGGTGGGTGGAATACTTTCATCAGTATTAAACGACTATGCCATTCCACTAAACGTTTGGATTGAGGATAACAAAATTTGTGAGTTTACAAATGCTGTTTTAAGTCTCTGGAGAGATCATGGAGAACGCTCTGCTCGACCTAAAGGAAGGTTTAGATTGTATTTGAACAAAATTGGAATTGAAAATTTTAGAGATTTAGTTGAAGAACGGTTCGGAAAACTTAAGACTGATCCTGGTAGTGACTTTTGCAAAATCCCTAGGTCCTTTCTTGGTATTAACCAGCAAAAACAAAAAGATTTATTTTTTGCTGGATTACATGTCCCTGTAGGAAGATTAAGCTCAGAGGATCTTCAAGACATTGCCTTGCTGAGTGAAAATTATGGATCAGGGGATATACGCCTAACAGAAGATCAAAATATAATAATTACGAATATTCCTAAGGACAAATTAGAAGAGTTCAAAAAAGAAAACCTATTAGATAAATTCCCTTTGAATCCTGGACATTTATCAGCAGGTACTGTTTCATGCACTGGTAATACCTATTGTAATTTTGCTCTAACAAATACCAAAGATACTGCATTAGAAGTTTCTCAACTACTCGATCAGGAACTGGATCTAGAAGATGAAATCAAAATTCATTGGACTGGATGTCCAAATAGTTGTGGTCAAGCATATATGGGTGCAATTGGGTTGACAGGCAAAAAAGGAAGAGATTCTGAAGGGAAA------ATAGTTGATGCTTATGATATTTGTATTGGAGGTGAGCAAGGACCATCAAATAAAATTGGCAAAATTCATCTTAAAAAAGTTCCTAAATATGAAATAAAAAATACTCTGAAACAGATACTTATTGAAAATTTTTCAGCGAAGAAAAAA
>AG-402-N17_2717663952
TATTTAAATGATAAAAAATTAAATAAGATTGAAAAGCAAAAGGCGGAGAAAGATGGTCTGAAAATTTTTGAAGAGTTAGATGATTATGCTCTTAAAGGGTGGGAAGAGATGGATGAAGTAGATTTGCAAATGCGCTTAAAGTGGTATGGCCTTTTTTGGAGACCAAAAACTCCCGGAAGATTTATGATGAGGCTTAGAGTTCCCAATGGAATTTTAAACTCTAATCAGTTGAGAGTAATCGCGTCAATAGTTGCTAGATACGGAGAAGACGGTTCTGCAGATATAACAACTAGGCAAAATATTCAATTAAGGGGGGTTTTGATAAATGATCTACCAGATATTATTAAAAGACTTAGAGAGGTTGATATTACATCCGTTCAGTCTGGAATGGATAATCCAAGAAATGTTACTGGCAATCCACTAGCGGGAATTGATTCTGAAGAAATTATAGATACGAGAAAATATACTTCTGAATTAGAAAATTACTTAACAAATTCTGGTAATGGAAACCCCGAATTCTCGAATTTACCGAGGAAGTGGAATACTGCAGTTGCAGGAGCAAAAGATAATTTTCTTCTACATAATGATCTTATCTTTCATCCTGTTTTTAAAAATGGAATACTAGGCTTTGGTATCTGGGTAGGAGGAATATTGTCAGCAACTTTGAATGCTTATGCTCTACCTCTAGATGTCTGGGTAGAAGAAAAAGATATATGCAAAATAACTGGAATTATTTGTTCCCTTTGGCGAGATAATGGAGATAGATTTCTAAGAAATAAAGGAAGATTTAGATATTATTTGAACTCTATAGGTATCGAAAAATTTAGAGAACTTGTAGAAGAAAAATTTGGAACTTTGTCGAACGATCCAGGCTCAATTTTCAATGAAAAACAAAGAAGTTTATTTGGGATTAATAAACAAAAACAAAACAATCTTTACTTTGCTGGATTACATATTCCTGTAGGTAGGTTATGTGTAGAAGACATACAAGAAATTGCAAGACTAAGTGAAAAATATGGACAAAGTGAAGTAAGACTAACCGAAGATCAAAATCTAGTTATTGTTGGCCTGAAAGATAATATTTTAGAAGAATTTGGTGATGAAGAAATTTTTAATAAATTCAAATTAAATCCATCCCATTTTTCAGCAAGTACCGTTTCATGTACAGGGAGTAGTTATTGTAGCTTTGCTCTTGCAAATACCAAAGATATAGCAAGGAATATTTCTGAAAAATTAGATAGAGAACTTGAATTATCAGAGGAGGTTAAAATCCATTGGACAGGTTGTCCAAATAATTGTGGACAAGCTCATATGGGTGGTATTGGCATGACCGGTACAAAGGTAAAAAAAGAGGGAGGTGGA------ACTGAGGATGGATATAATGTCAGTATTGGAGGAAGACAAGATCACATGCAAACCTTAGGTGAAACAGAATTTAAAAAAGTTAGTAAACATGAAATTTATAATTTAATAAAAGAAATTTTAATCAACAAGTTTAATGCAAAGTTAAAA
>AG-402-O21_2667754402
TATTTGCAAGAGAAAAAATTAAATAAAATTGAACAAAATAAAGCAAATAAAGATGGATTATTAATTGGTAAAGAAATTGAAAATTTCGCAAAAATAGGCTGGGAAGAGATGGATAAAACTGACCTAGAGCTAAGGCTTAAATGGTATGGGATGTTTTGGAGACCAAAAACACCAGGTAAATTCATGCTTAGGCTGAGAGTCCCAAATGGTGTTATAAATGCACATCAATTAAAAATTGTTTCCTCAATTGTTGCAAGATACGGAGACAGTGGAAGCTGTGATGTAACAACAAGACAAAGTCTTCAACTTAGGGGGATTTTAATAAGTGATTTACCTGAAATTCTTAGACGATTAAATAAAGCTGGAATCTATAGTATTCAATCTGGTTTCGATAATCCGAGAAATATAACTGGTAACCCAATAGCGGGTATTGATCCTGAAGAAATTATTGACACTAGAGATTATGTAAAACAATTAAATGATTATCTTACAAATAATGGTAAAGGAAATGAAGATTTTTCAAATTTACCTAGGAAATGGAATACTGCAATCGCAGGTTCAAAAGATAATTTTCTTTTACATAACGATTTAGTCTTTTTACCTGTAAAAGTGAATAATATTTTAGGCTTTAGTGTTTGGGTGGGTGGAATACTTTCATCAGTATTAAACGACTATGCCATTCCACTAAACGTTTGGATTGAGGATAACAAAATTTGTGAGTTTACAAATGCTGTTTTAAGTCTCTGGAGAGATCATGGAGAACGCTCTGCTCGACCTAAAGGAAGATTTAGATTGTATTTGAACAAAATTGGAATTGAAAATTTTAGAGATTTAGTTGAAGAACGGTTCGGAAAACTTAAGACTGATCCTGGTAGTGACTTTTGCAAAATCCCTAGGTCCTTTCTTGGTATTAACCAGCAAAAACAAAAAGATATATTTTTTGCTGGATTACATGTCCCTGTAGGAAGATTAAGCTCAGAGGATCTTCAAGACATTGCCTTGCTGAGTGAAAATTATGGATCAGGGGATATACGCCTAACAGAGGATCAAAATATAATAATTACGAATATTCCTAAGGACAAATTAGAAGAGTTCAAAAAAGAAAACCTATTAGATAAATTCCCTTTGAATCCTGGACATTTATCAGCAGGAACTGTTTCATGCACTGGCAATACCTATTGTAATTTTGCTCTAACAAATACCAAAGATACTGCATTAGAAGTTTCTAAACTACTCGATCAGGAACTGGATCTAGATGATGAAATCAAAATTCATTGGACTGGATGTCCAAATAGTTGTGGTCAAGCATATATGGGTGCAATTGGGTTGACAGGCAAAAAAGGACGAGATTCTGAAGGGAAA------ATAGTTGATGCTTATGATATTTGTATTGGAGGTGAACAAGGACCATCAAATAAAATTGGCAAAATTCATCTTAAAAAAGTTCCTAAATATGAAATAAAAAATACTCTGAAACAGATACTTATTGAAAATTTTTCAGCGAAGAAAAAA
>AG-402-P16_2667757299
TATCTAGAAGGCAAAAAACTCAATCAAGTTGAGAAAAATAAAGCTGCTAAAGATGGACTTGAAATAGGAAAGGATATACACAAATTTGCTGAAATGGGATGGGAGGAAATGGATAAAACAGATTTAGAATTAAGATTGAAATGGTATGGGATGTTTTGGAGACCAAAAACACCTGGAAAGTTTATGTTAAGGCTAAGAATACCTAATGGAATAATAAATGCAGAACAATTAAAGGTAATTGCGTCAATTGTTGCGAGATATGGAGAGAGTGGAAGTTGTGACATAACAACTAGACAAAATATACAACTTAGAGGTGTATTAATTAGTGATTTACCTGAGATATTAAATAGATTAAAAAAAGTAAATATATCAACAACTCAATCTGGATTTGATAATCCAAGAAATGTTACTGGAAATCCCATCGCTGGAGTTGATCCAGAAGAAATTATAGACACAAGAAAATATACATCAAAAATGCAAGATCATTTAATTAAAGAAGGCAAAGGAAATTCAGAATTTTCAAATCTTCCAAGAAAATGGAACACAGCTATAGCAGGGTCTAAAGATAATTTTCTTTTACATAATGATTTAATTTTTCATCCAGTTAAAATTAATGGTGTTTTAGGTTTTAGTGTTTGGGTTGGAGGTGTACTTTCATCAGTAATGAATGAATATGCAGTTCCATTAAATGCCTGGATTGAAGAAGAAAAAATTTATGAATTAACATCAATTATTTTATCCCTATGGAGAGATAATGGGGAACGCAATATAAGACCTAAAGGTAGGTTTAGATTTTATTTAAATAAAATTGGTATTGAAACATTCAGAGATCTTATAGAAAAGCAATATGGAGAGTTAAAAGAAGATCCAGGTTCAATCTTTGCAGATAAACCAAGATCATTTTTTGGAATTCATCCTCAAAAACAAGAACATAAATATTTTGCAGGAATTCATGTTCCAGTAGGTCGTCTTTTAGCTGAAGATTTACAAGATCTAGCAAATATATGCGAAGAATTTGGTGATAATGAAATAAGACTAACCGAAGATCAAAATATTATTTTTACTGGTATAGATACAAATGTAATTGAAGAATTTAAGGGGCAATCTCTCTTACAAAAATTTCCATTAGAACCAGAAACTATTTCAGCAGGTACTGTTTCTTGTACTGGAAATACCTATTGTGGATTCGCTCTAACAAATACAAAAGATCAGGCTTTAAAAATCTCGCATGAATTAGACACAGAATTAGATTTGAAAGACGAATTAAAGATTCATTGGACGGGATGTCCTAATAGTTGTGGGCAAGCCTACATGGGAGGAATTGGTTTAACGGGTAAAAAAGCTAAAGACAAAGAAGGAAAA------ACCGTTGAAGCTTACGATATAAGCATTGGTGGATCACAAGGACCTAATTATAAATTAGGAGAATTAATAAAAAAATCTGTCCCTCAAGATGAATTAAAAGATGTACTAAAAGATTTACTTATTTCAAATTTTGAGGCAAAAGAAAAA
>AG-402-P18_2667761028
TATCTCGAAGGTAAAAAGCTAAATCAAGTTGAAAAAAATAAAGCTGCTAAGGATGGACTTGAAATAGGAAAGGATATAGACAAATTTGCTGAAATGGGATGGGAGGAAATGGATAAAACTGATTTAGAATTAAGATTGAAATGGTATGGGATGTTTTGGAGACCAAAAACACCTGGAAAGTTTATGTTAAGACTAAGAATACCTAATGGAATAATCAATTCAGAGCAATTAAAGGTGATTGCATCAATTGTTGCGAGGTATGGAGAGAATGGCAGTTGTGATATAACAACTAGGCAAAATATACAACTTAGAGGTGTTTTGATTAGCGATTTACCTGAGATATTAAATAGGTTAGAAAAAGTAAACATATCAACAACTCAATCTGGATTTGATAATCCAAGAAATGTTACTGGAAATCCCATCGCTGGAGTTGATCCAGAAGAAATTATAGACACAAGAAAATATACATCAAAAATGCAAGATTATTTAACTAAAGAAGGTAAAGGAAACTCAGAATTTTCAAATCTTCCAAGAAAATGGAATACAGCTATAGCAGGCTCTAGAGATAATTTTCTTTTACATAATGATTTGATTTTTCATCCAGTTATAATTAATGGCGTTTTAGGTTTTAGTGTTTGGATTGGAGGTGTACTTTCATCAGTAATGAATGAATATGCAGTTCCTTTAAATGCCTGGGTTGAAGAAGAAAAAATTTATGAATTAACATCAATTATTTTATCCCTATGGAGAGATAATGGGGAACGCAATATAAGACCTAAAGGTAGATTTAGATTTTATTTAAATAAAATTGGCATTGAAAAATTTAGAGAGCTTGTCGAAAAACAATATGGAGCATTAAAAGAAGATCCAGGTTCAATATTTTCAGATAAACCAAGGTCATTTTTTGGAATTCATCCTCAAAAACAAAAACATAAATATTTTGCAGGAATTCATGTTCCAGTAGGTCGCCTTTTGGCTGAAGATTTACAAGATCTAGCAAATATTTGCGAGAATTTTGGTGATAAAGAAATAAGACTAACCGAAGACCAAAATATTATTATTACTGGTATAGATACAAATCTAATTAAAGAATTTAAGGAGCAATCTATCTTACAAAAATTTCCATTAGAACCAGAAACTATTGCCGCAGGTACTGTTTCTTGTACTGGAAATACCTATTGTGGTTTCGCTCTAACAAATACAAAAGATCAAGCTTTAAAGATCTCGCATGAATTAGACAAAGAATTAGATTTGAAAGACGAATTAAAGATTCATTGGACCGGATGTCCTAATAGTTGTGGTCAAGCCTACATGGGAGGAATTGGTTTAACGGGTAAAAAGGCTAAAGACAAAGAAGGAAAA------ACTGTGGAAGCTTATGATATAAGCATTGGTGGATCACAAGGACCTAATTATAAATTAGGAGAATTAATAAAAAAATCTGTCCCTCAAGATGAATTAAAAGATGTACTAAAAGATTTACTTATTTCAAATTTTGAGGCAAAAGAAAAA
>AG-409-A10_2717287942
TATCTCGAAGGCAAAAAACTAAATAAAGTTGAAAAAAATAAAGCTGCTAAGGATGGACTCGAAATCGGGAAGGATATAGACAAATTTGCTGAAATGGGATGGGAGCAAATGGATAAAACTGATTTAGAATTAAGATTGAAATGGTATGGGATGTTTTGGAGACCCAAAACCCCTGGAAAGTTTATGTTAAGGCTAAGAATACCTAATGGAATAATCAATGCAGAACAATTAAAAGTAATTGCATCAATTGTTGCGAGATATGGAGAGAATGGAAGTTGTGATATAACAACTAGGCAAAATATACAACTTAGAGGTGTTTTGATTAGTGATTTGCCTGAGATATTAAATAGATTAAAAAAAGTAAACATATCAACAACTCAATCTGGATTTGATAATCCAAGAAATGTTACTGGAAATCCCATCGCTGGAGTTGATCCAGAAGAGATTATAGACACAAGGATATATACATCAAAAATGCAAGATCATTTAACTAATGAAGGTAAAGGAAACTCAGAATTTTCAAATCTTCCAAGGAAATGGAATACAGCCATAGCAGGCTCTAAAGATAATTTTCTTTTACATAATGATTTAATTTTTCATCCAGTTAAAATTAATGGGGTTTTAGGTTTTAGTGTTTGGATTGGAGGTGTACTTTCATCAGTAATGAATGAATATGCAGTTCCATTGAATGCCTGGGTTGAAGAAGAAAAAATTTATGAATTAACATCAATTATTTTATCCCTCTGGAGAGATAATGGGGAACGTAATATAAGACCTAAAGGTAGGTTTAGATTTTATTTAGATAAAATTGGTATTGAACAATTTAGAGATCTTATCGAAAAGCAATATGGAGCATTAAAAGAAGATCCAGGTTCAATATTTTCAGATAAACCAAGGTCATTTTTTGGAATTCATTCTCAAAAACAAGAAGGTAAATATTTTGCAGGAATTCATGTGCCAGTAGGTCGTCTTTTGGCTGAAGATTTACAAGATCTAGCAAATATATGCGAGAATTTTGGTGATAAAGAAATAAGACTTACCGAAGACCAAAATATTATTATTACTGGTATCGATACAAATCTAATTGAAGAATTTAAGGAGCAATCTATCTTACAAAAGTTTCCATTAGAACCAGAAAATATTGCCGCAGGTACTGTTTCTTGTACTGGAAATACCTATTGTGGTTTCGCTCTGACAAATACAAAAGATCAAGCTTTAAAAATCTCGCATGAATTAGACAAAGAATTAGATTTGAAAGACGAATTAAAGATTCATTGGACCGGATGTCCTAATAGTTGTGGGCAAGCCTACATGGGAGGAATTGGTTTAACAGGTAAAAAAGCTAAAGACAAAGAAGGAAAA------ACTGTTGAAGCTTATGACATAAGCATTGGTGGATCACAAGGGCCTAATTATAAATTAGGAGAATTAATAAAAAAATCTGTCCCTCAAGATGAATTAAAAGATGTACTAAAAGATTTACTTATTTCAAATTTTGACGCAAAAGAAAAA
>AG-412-J13_2717696588
TATTTAAATGATAAAAAATTAAATAAGATTGAAAAGCAAAAGGCGGAAAAAGATGGCCTGAAAATTTTTGAAGAGTTAGATGATTACGCTCTTAAAGGGTGGGAAGAAATGGATGAAGTAGATTTGCAAATGCGCTTAAAGTGGTATGGCCTTTTTTGGAGACCAAAAACTCCTGGAAGATTTATGATGAGGCTCAGAGTTCCCAATGGAATTTTAAATTCTAATCAGTTGAAAGTAATAGCATCAATAGTTGCTAGATATGGAGAAGACGGTTCTGCAGATATAACAACTAGGCAAAATATTCAATTAAGGGGGGTTTTAATAAATGATCTACCAGATATTATTAAAAGACTTAGAGAGGTTGATATTACATCCGTTCAGTCTGGAATGGATAATCCAAGAAATGTTACTGGCAATCCACTAGCGGGAATTGATCCTGAAGAAATTATAGATACAAGAAAATATACTTCTGAATTAGAAGCTTACTTAACAAATTCTGGTAATGGCAACTCCGAATTCTCGAATTTACCGAGGAAGTGGAATACTGCAGTTGCAGGAGCAAAAGATAATTTTCTTCTACATAATGATCTTATCTTTCATCCTGTTTTTAAAAATGGAATCTTAGGCTTTGGTGTCTGGGTAGGAGGAATATTGTCACCAACTTTGAATGCTTATGCCCTACCTCTAGATGTCTGGGTAGAAGAGAAAGATATATGCAAAATAACTGGAATTATTTGTTCCCTTTGGCGAGATAATGGAGATAGATTTCTAAGAAATAAAGGAAGATTTAGATATTATTTGAACTCTATAGGTATCGAAAAATTTAGAGAACTTGTAGAAGAAAAATTTGGAACTTTGTCGAATGATCCAGGCTCAATTTTCAACGAAAAACATAGAAGTTTATTTGGGATTAATAAACAAAAACAAAACAATCTTTACTTTGCTGGATTACATATTCCGGTAGGAAGATTATGTGTAGAAGACATACAAGAAATTGCAAGATTAAGTGAAAAATATGGACAAAGTGAAGTAAGACTAACCGAAGATCAAAATCTAATTATTGTTGGCCTGAAAGATAACATTTTAGATGAATTTGGTGATGAAGAAATTATTAATAAATTTAAATTAAATCCATCCCATTTTTCAGCGAGTACCGTTTCATGTACAGGGAGTAGTTATTGTAGCTTTGCTCTTGCAAATACCAAAGATATAGCAAGGAATATTTCTGAAAAATTAGATCGAGAACTTGATTTATCAGAGGAGGTTAAAATCCACTGGACAGGATGTCCAAATAATTGTGGACAAGCTCACATGGGTGGTATTGGCATGACCGGTACAAAGGTAAAAAAAGAGGGAGGTGGA------ACTCAGGATGGATATAATGTCAGTATTGGAGGAAGACAAGATCACCTACAAACTTTAGGTGAAACCGAGTTTAAAAAAGTTAGTAAACATGAAATTTATAATTTAATCAAAGAAATTTTAATCAACAAGTTTAATGCAAAGTTAAAA
>AG-418-D13_2717708949
TATTTAAATGATAAAAAATTAAATAAGATTGAAAAGCAAAAGGCAGAGAAAGATGGTCTGAAAATTTTTGAAGAGTTAGATGATTACGCTCTTAAAGGGTGGGAAGAGATGGATGAAGTAGATTTGCAAATGCGCTTAAAGTGGTATGGCCTTTTTTGGAGACCAAAAACTCCCGGAAGATTTATGATGAGGCTTAGAGTTCCCAATGGAATTTTAAACTCTAATCAGTTGAGAGTAATCGCGTCAATAGTTGCTAGATACGGAGAAGACGGTTCTGCAGATATAACAACTAGGCAAAATATTCAATTAAGGGGGGTTTTGATAAATGATCTACCAGATATTATTAAAAGACTTAGAGAGGTTGATATTACATCCGTTCAGTCTGGAATGGATAATCCAAGAAATGTTACTGGCAATCCACTAGCGGGAATTGATCCTGAAGAAATTATAGATACGAGAAAATATACTTCTGAATTAGAAAATTACTTAACAAATTCTGGCAATGGAAACCCCGAATTCTCGAATTTACCGAGGAAGTGGAATACTGCAGTTGCAGGAGCAAAAGATAATTTTCTTCTACATAATGATCTTATCTTTCATCCTGTTTTTAAAAATGGAATACTAGGCTTTGGTGTCTGGGTAGGAGGAATATTGTCAGCAACTTTGAATGCTTATGCTCTACCTCTAGATGTCTGGGTAGAAGAAAAAGATATATGCAAAATAACTGGAATTATTTGTTCCCTTTGGCGAGATAATGGAGATAGATTTCTAAGAAATAAAGGAAGATTTAGATATTATTTGAACTCTATAGGTATCGAAAAATTTAGAGAACTTGTAGAAGAAAAATTTGGAACTTTGTCGAACGATCCAGGCTCAATTTTCAATGAAAAACAAAGAAGTTTATTTGGGATTAATAAACAAAAACAAAACAATCTTTACTTTGCTGGATTACATATTCCTGTAGGGAGGTTATGTGTAGAAGACATACAAGAAATTGCAAGACTAAGTGAAAAATATGGACAAAGTGAAGTAAGACTAACCGAAGATCAAAATCTAGTTATTGTTGGCCTGAAAGATAATATTTTAGAAGAATTTGGTGATGAAGAAATTTTTAATAAATTCAAATTAAATCCATCCCATTTTTCAGCAAGTACCGTTTCATGTACAGGGAGTAGTTATTGTAGCTTTGCTCTTGCAAATACCAAAGATATAGCAAGGAATATTTCTGAAAAATTAGATAGAGAACTTGAATTATCAGAGGAGGTTAAAATCCATTGGACAGGTTGTCCAAATAATTGTGGACAAGCTCATATGGGTGGTATTGGCATGACCGGTACAAAGGTAAAAAAAGAGGGGGGTGGA------ACAGAGGATGGATATAATGTCAGTATTGGAGGAAGACAAGATCACCTGCAAACCTTAGGTGAAACAGAATTTAAAAAAGTTAGTAAACATGAAATTTATAATTTAATCAAAGAAATTTTAATAAACAAGTTTAATGCAAAGTTAAAA
>AG-418-O02_2717325603
TATTTAAATGATAAAAAATTAAATAAGATTGAAAAGCAAAAGGCGGAGAAAGATGGTCTGAAAATTTTTGAAGAGTTAGATGATTACGCTCTTAAAGGGTGGGAAGAGATGGATGAAGTAGATTTGCAAATGCGCTTAAAGTGGTATGGCCTTTTTTGGAGACCAAAAACTCCTGGAAGATTTATGATGAGGCTTAGAGTTCCCAATGGAATTTTGAACTCTAATCAGTTGAAAGTAATCGCGTCAATAGTCGCTAGATATGGAGAAGACGGTTCTGCAGATATAACAACTAGGCAAAATATTCAATTAAGGGGGGTTTTGATAAATGATCTACCAGATATTATTAAAAGACTTAGAGAGGTTGATATTACATCCGTTCAGTCTGGAATGGATAATCCAAGGAATGTTACTGGTAATCCACTAGCGGGAATTGATCCTGAAGAAATTATAGATACAAGAAAATATACTTCTGAATTAGAAAATTACTTAACAAATTCTGGTAATGGCAACCCCGAATTCTCGAATTTACCAAGGAAGTGGAATACTGCAGTTGCAGGAGCAAAAGATAATTTTCTCCTACACAATGATCTTATCTTTCATCCTGTTTTTAAAAATGGAATATTAGGCTTTGGTGTCTGGGTAGGAGGAATTTTATCAGCAACTTTGAATGCTTATGCTATACCTCTAGATGTCTGGGTGGAAGAAAAAGATATATGCAAAATTACTGGAATTATTTGTTCCCTTTGGCGAGACAATGGAGATAGATTTCTAAGAAATAAAGGAAGATTTAGATATTATTTGAACTCTATAGGTATCGAAAAATTTAGAGAACTTGTAGAAGAAAAATTTGGAACTTTATCCAACGATCCAGGCTCAATTTTCAACGAAAGACAAAGAAGTTTATTTGGGATTAATAAACAAAAACAGAATAATCTTTACTTTGCTGGATTACACATTCCGGTAGGAAGATTATGTGTAGAAGACATACAAGAAATTGCAAGATTAAGTGAAAAATATGGACAGAGTGAAGTAAGACTAACCGAAGATCAAAATCTAATTATTGTTGGCCTGAAAGATAATATTTTAGAAGAATTTGGTAATGAAGAAATTATTAATAAATTCAAATTAAATCCATCCCATTTTTCAGCGAGTACTGTTTCATGTACAGGGAGTAGTTATTGTAGCTTTGCTCTTGCAAATACAAAAGATATAGCAAGGAATATTTCTGAAAAATTAGATCGAGAACTTGAATTATCAGAGGAGGTTAAAATCCACTGGACAGGATGTCCAAATAATTGTGGACAAGCTCATATGGGTGGTATTGGTATGACTGGTACAAAGGTAAAAAAAGAGGGGGGTGGA------ACTGAGGATGGATATAATGTCAGTATTGGAGGGAGACAAGATCACCTGCAAACTTTAGGTGAAACCGAATTTAAAAAAGTTAGTAAACATGAAATTTATAATTTAATCAAAGAAATTTTAATCAACAAGTTTAATGCAAAGTTAAAA
>AG-418-O03_2717326547
TATTTAAATGATAAAAAATTAAATAAGATTGAAAAGCAAAAGGCGGAGAAAGATGGTCTGAAAATTTTTGAAGAATTAGATGATTATGCTCTTAAAGGGTGGGAAGAGATGGATGAAGTAGATTTGCAAATGCGCTTAAAGTGGTATGGCCTTTTTTGGAGACCAAAAACTCCTGGAAGATTTATGATGAGGCTTAGAGTTCCCAATGGAATTTTAAACTCTAATCAGTTGAGAGTAATCGCTTCAATAGTTGCTAGATATGGAGAAGACGGTTCTGCAGATATAACAACTAGGCAAAATATTCAATTAAGGGGGGTTTTGATAAATGATCTACCAGATATTATTAAAAGACTTAGAGAGGTTGATATTACATCCGTTCAGTCTGGAATGGATAATCCAAGAAATGTTACTGGCAATCCAATAGCGGGAATTGATCCTGAAGAAATTATTGATACAAGAAAATATACTTCTGAATTAGAAGATTACTTAACAAATTCTGGTAATGGTAACCCCGAATTCTCCAATTTACCGAGGAAGTGGAATACTGCAGTTGCCGGAGCAAAAGATAATTTTCTTCTACATAATGATCTTATCTTTCATCCTGTTTTTAAAAATGGAATATTAGGCTTTGGTGTCTGGGTAGGAGGAATTTTATCAGCAACTTTAAATGCTTATGCTATACCTCTAGATGTCTGGGTAGTAGAAAAAGATATATGTAAAATAACTGGAATTATTACTTCCCTTTGGCGAGATAATGGAGATAGATTTCTAAGAAATAAAGGAAGATTTAGATATTATTTAAACTCTATAGGTATTGAAAAATTTAGAGAACTTGTAGAAGAAAAATTTGGAACTTTGTCGAACGATCCAGGCTCAATTTTCAACGAAAAACAAAGAAGTTTATTTGGCATTAATAAACAGAAACAAAACAATCTTTACTTTGCTGGATTACATATTCCTGTAGGAAGATTATGTGTAGAAGATATACAAGAAATTGCAAGATTAAGTGAAAAATATGGACAAAGTGAAGTAAGACTAACCGAAGATCAAAATCTAATTATTGTTGGCCTGAAAGATAACATTTTAGAAGAATTTGGTAATGAAGAAATTATTAATAAATTCAAATTAAATCCATCCCATTTTTCAGCGAGTACCGTTTCATGTACAGGGAGTAGTTATTGTAGCTTTGCTCTTGCAAATACCAAAGATATAGCAAGGAATATTTCTGAAAAATTAGATCGAGAACTTGAATTATCAGAGGAGGTTAAAATCCATTGGACAGGATGTCCAAATAATTGTGGACAAGCTCATATGGGTGGTATTGGCATGACCGGCACAAAGGTAAAAAAAGAGGGTGGTGGA------ACTGAGGATGGATATAATGTCAGTATTGGAGGAAGACAAGATCACCTGCAAACTTTAGGTGAAACCGAATTTAAAAAAGTTAGTAAACATGAAATTTATAATTTAATCAAAGAAATTTTAATCAACAAATTTAATGCAAGGTTAAAA
>AG-418-P13_2717331203
TATTTAAATGATAAAAAATTAAATAAGATTGAAAAGCAAAAGGCGGAGAAAGATGGTCTGAAAATTTTTGAAGAGTTAAATGATTACGCTCTCAAAGGGTGGGAAGAGATGGATGAAGTAGATTTGCAAATGCGCTTAAAGTGGTATGGCCTTTTTTGGAGACCAAAAACTCCTGGAAGATTTATGATGAGACTTAGAGTTCCCAATGGAATTTTAAACTCTAATCAGTTGAGAGTAATCGCGTCAATAGTAGCTAGATATGGAGAAGACGGTTCTGCAGATATAACAACTAGGCAAAATATTCAATTAAGAGGGGTTTTGATAAATGATCTACCTGATATTATTAAAAGACTCAGAGAGGTTGATATTACATCAGTTCAGTCTGGAATGGATAATCCAAGAAATGTTACTGGCAATCCACTAGCGGGAATTGATCCTGAAGAAATTATAGATACTAGAAAATATACTTCTGAATTAGAAAATTACTTAACAAATTCTGGTAATGGGAACCCCGAATTCTCGAATTTACCGAGGAAGTGGAATACTGCAGTTGCAGGAGCAAAAGATAATTTTCTTCTACATAATGATCTTATCTTTCATCCTGTTTTTAAAAATGGAATATTAGGCTTTGGTGTCTGGGTAGGAGGAATATTGTCAGCAACTTTAAATGCTTATGCTCTACCTCTAGATGTCTGGGTAGAAGAAAAAGATATATGCAAAATAACTGGAATTATTTGTTCTCTTTGGCGAGATAATGGAGATAGATTTCTAAGAAATAAAGGAAGATTTAGATATTATTTGAACTCTATAGGTATCGAAAAATTTAGAGTACTTGTAGAAGAAAAATTTGGAACTTTGTCGAACGATCCAGGCTCAATTTTTAACGAAAAACAAAGAAGTTTATTTGGGATTAATAAACAAAAACAAAACAATGTTTACTTTGCTGGATTACATATTCCTGTAGGGAGGTTATGTGTAGAAGACATACAAGAAATTGCAAGACTTAGTGAAAAATATGGACAAAGTGAAGTAAGACTAACCGAAGATCAAAATCTAATTATTGTTGGCCTGAAAGATAATATTTTAGAAGAATTTGGTGATGAAGAAATTATTAATAAATTCAAATTAAATCCATCCCATTTTTCAGCAAGCACCGTTTCATGCACAGGCAGTAGTTATTGTAGCTTTGCTCTTGCAAATACCAAAGATATAGCAAGGAATATTTCTGAAAAATTAGATAGGGAACTTGAATTATCAGAGGAGGTTAAAATCCACTGGACAGGATGTCCAAATAATTGTGGCCAAGCTCATATGGGTGGTATTGGCATGACCGGTACAAAGGTAAAAAAAGAGGGAGGTGGC------ACTGAGGATGGATATAATATCAGTATTGGAGGGAGACAAGATCACATGCAAACCTTAGGCGAAACCGAATTTAAAAAGGTTAGTAAACATGAGATTTATAATTTAATCAAAGAAATTTTAATCAACAAGTTTAATGCAAAGTTAAAA
>AG-424-M03_2717718689
TATTTAAATGATAAAAAATTAAATAAGATTGAAAAGCAAAAGGCGGAAAAAGATGGTCTGAAAATTTTTGAAGAGTTAGATGATTACGCTCTTAAAGGATGGGAAGAAATGGATGAAGTGGATTTGCAAATGCGCTTAAAGTGGTATGGCCTTTTTTGGAGACCAAAAACTCCTGGAAGATTTATGATGAGGCTTAGGGTTCCTAATGGTATTTTAAATTCTAATCAGTTAAAAGTAATAGCATCAATAGTTGCTAGATATGGAGAAGACGGTTCTGCGGATATAACAACTAGGCAAAATATTCAATTAAGGGGAGTTTTGATAAATGATCTACCAGATATTATTAAAAGACTTAGGGAGGTTGATATTACATCCGTTCAGTCTGGAATGGATAATCCAAGAAATGTTACTGGCAATCCACTAGCGGGAATTGATCCTGAAGAAATTATAGATACAAGAAAATATACTTCTGAATTAGAAAATTACTTAACAAATTCTGGTAATGGCAACCCCGAATTCTCGAATTTACCGAGGAAGTGGAATACTGCAGTTGCAGGAGCAAAAGATAATTTTCTTCTACATAATGATCTTATCTTTCATCCTGTTTTTAAAAATGGAATCTTAGGCTTTGGTGTCTGGGTAGGAGGAATATTGTCAGCAACTTTGAATGCTTATGCTCTACCTCTAGATGTCTGGGTAGAAGAAAAAGATATATGCAAAATAACTGGAATTATTTGTTCTCTTTGGCGAGATAATGGAGATAGATTTCTCAGAAATAAAGGAAGATTTAGATATTATTTGAACTCTATAGGTATCGAAAAATTTAGAGAACTTGTAGAAGAAAAATTTGGAACCTTGTCTAACGATCCAGGCTCAATTTTCAACGCAAAACAAAGAAGTTTATTTGGGATTAATAAACAAAAACAAAACAATCTTTACTTCGCTGGATTACATATTCCTGTAGGAAGATTATGTGTAGAAGACATACAAGAAATTGCAAGACTAAGTGAAAAATATGGACAAAGTGAAGTAAGACTAACCGAAGATCAAAATCTAATTATTGTTGGCCTGAAAGATAATATTTTAGAAGAATTTGGTGATGAAGAAATTATTAATAAATTCAAATTAAATCCATCCCATTTTTCAGCGAGTACAGTTTCATGTACAGGGAGTAGTTATTGTAGCTTTGCTCTTGCAAATACCAAAGATATAGCAAGGAATATTTCTGAAAAATTAGATCGAGAACTTGAATTATCAGAGGAGGTTAAAATTCATTGGACAGGTTGTCCAAATAATTGTGGACAAGCTCATATGGGTGGTATTGGCATGACTGGTACAAAGGTAAAAAAAGAGGGAGGTGGA------ACTGAGGATGGCTATAATGTCACTATTGGAGGGAGACAAGATCACCTGCAAACCTTAGGCGAAACTGAATTTAAAAAAGTTAGTAAACATGAAATTTATAATTTAATCAAAGAAATTTTAATCAACAAGTTTAATGCAAAGTTAAAA
>AG-429-C19_2717341521
TATTTAAATGATAAAAAATTAAATAAGATTGAAAAGCAAAAGGCGGAGAAAGATGGTCTGAAAATTTTTGAAGAGTTAGATGATTACGCTCTTAAAGGGTGGGAAGAGATGGATGAAGTAGATTTGCAAATGCGCTTAAAGTGGTATGGCCTTTTTTGGAGACCAAAAACTCCTGGAAAATTTATGATGAGGCTTAGAGTTCCCAATGGAATTCTGAACTCTAATCAGTTGAAAGTAATCGCGTCAATAGTCGCTAGATATGGAGAAGACGGTTCTGCAGATATAACAACTAGGCAAAATATTCAATTAAGGGGGGTTTTGATAAATGATCTACCAGATATTATTAAGAGACTTAGAGAGGTTGATATTACATCCGTTCAGTCTGGAATGGATAATCCAAGGAATGTTACTGGTAATCCACTAGCGGGAATTGATCCTGAAGAAATTATAGATACAAGAAAATATACTTCTGAATTAGAAAATTACTTAACAAATTCTGGTAATGGCAACCCCGAATTCTCGAATTTACCAAGGAAGTGGAATACTGCAGTTGCAGGAGCAAAAGATAATTTTCTTCTACATAATGATCTTATCTTTCATCCTGTTTTTAAAAATGGAATATTAGGCTTTGGTGTCTGGGTAGGAGGAATTTTATCAGCAACTTTGAATGCTTATGCTATACCTCTAGATGTCTGGGTAGAAGAAAAAGATATATGCAAAATAACTGGAATTATTTGTTCCCTTTGGCGAGATAATGGAGATAGATTTCTAAGAAATAAAGGAAGATTTAGATATTATTTGAACTCTATAGGTATCGAAAAATTTAGAGAACTTGTAGAAGAAAAATTTGGAACTTTATCCAACGATCCAGGCTCAATTTTCAACGAAAGACAAAGAAGTTTATTTGGGATTAATAAACAAAAACAGAATAATCTTTACTTTGCTGGATTACACATTCCGGTAGGAAGATTATGTGTAGAAGACATACAAGAAATTGCAAGATTAAGTGAAAAATATGGACAGAGCGAAGTAAGACTAACCGAAGATCAAAATCTAATTATTGTTGGCCTGAAAGATAATATTTTAGAAGAATTTGGTAATGAAGAAATTATTAATAAATTCAAATTAAATCCATCCCATTTTTCATCGAGTACTGTTTCATGTACAGGGAGTAGTTATTGTAGCTTTGCTCTTGCAAATACCAAAGATATAGCAAGGAATATTTCTGAAAAATTAGATCGAGAACTTGAATTATCAGAGGAGGTTAAAATCCACTGGACAGGATGTCCAAATAATTGTGGACAAGCTCATATGGGTGGTATTGGTATGACTGGTACAAAGGTAAAAAAAGAGGGGGGAGGA------ACTGAGGATGGATATAATGTCAGTATTGGAGGAAGACAAGATCACCTGCAAACTTTAGGTGAAACCGAATTTAAAAAAGTTAGTAAACATGAAATTTATAATTTAATCAAAGAAATTTTAATCAACAAGTTTAATGCAAAGTTAAAA
>AG-442-N07_2717369833
TATTTAAATGATAAAAAATTAAATAAGATTGAAAAGCAAAAGGCGGAGAAAGATGGTCTGAAAATTTTTGATGAGTTAGATGATTACGCTCTTAAAGGGTGGGAAGAGATGGATGAAGTAGATTTGCAAATGCGCTTAAAGTGGTATGGCCTTTTTTGGAGACCAAAAACTCCTGGAAGATTTATGATGAGGCTTAGAGTTCCCAATGGAATTCTGAACTCTAATCAGTTGAAAGTAATCGCCTCAATAGTCGCTAGATATGGAGAAGACGGTTCTGCAGATATAACAACTAGGCAAAATATTCAATTAAGGGGGGTTTTGATAAATGATCTACCAGATATTATTAAAAGACTTAAAGAGGTTGATATTACATCCGTTCAGTCTGGAATGGATAATCCAAGGAATGTTACTGGTAATCCACTAGCGGGAATTGATCCTGAAGAAATTATAGATACAAGAAAATATACTTCTGAATTAGAAAATTACTTAACAAATTCTGGTAATGGCAACCCCGAATTCTCGAATTTACCAAGGAAGTGGAATACTGCAGTTGCAGGAGCAAAAGATAATTTTCTTCTACATAATGATCTTATCTTTCATCCTGTTTTTAAAAATGGAATATTAGGCTTTGGTGTCTGGGTAGGAGGAATTTTATCAGCAACTTTGAATGCTTATGCTATACCTCTAGATGTCTGGGTAGAAGAAAAAGATATATGCAAAATAACTGGAATTATTTGTTCCCTTTGGCGAGATAATGGAGATAGATTTCTAAGAAATAAAGGAAGATTTAGATATTATTTGAACTCTATAGGTATCGAAAAATTTAGAGAACTTGTAGAAGAAAAATTTGGAACTTTATCCAACGATCCAGGCTCAATTTTCAACGAAAGACAAAGAAGTTTATTTGGGATTAATAAACAAAAACAGAACAATCTTTACTTTGCTGGATTACACATTCCGGTAGGAAGATTATGTGTAGAAGACATACAAGAAATTGCAAGATTAAGTGAAAAATATGGACAGAGTGAAGTAAGACTAACCGAAGATCAAAATCTAATTATTGTTGGCCTGAAAGATAATATTTTAGAAGAATTTGGTAATGAAGAAATTATTAATAAATTCAAATTAAATCCATCCCATTTTTCAGCGAGTACTGTTTCATGTACAGGGAGTAGTTATTGTAGCTTTGCTCTTGCAAATACCAAAGATATAGCAAGGAATATTTCTGAAAAATTAGATCGAGAACTTGAATTATCAGAGGAGGTTAAAATCCACTGGACAGGATGTCCAAATAATTGTGGACAAGCTCATATGGGTGGTATTGGTATGACTGGTACAAAGGTAAAAAAAGAGGGAGGAGGA------ACTGAGGATGGATATAATGTAAGTATTGGAGGAAGACAAGATCACCTGCAAACTTTAGGTGAAACCGAATTTAAAAAAGTTAGTAAACATGAAATTTATAAATTAATCAAAGAAATTTTAATCAACAAGTTTAATGCAAAGTTAAAA
>AG-449-C14_2717371901
------------------------------------------------------------------------------------------------------------------------GATTTGCAAATGCGCTTAAAGTGGTATGGCCTTTTTTGGAGACCAAAAACTCCTGGAAGATTTATGATGAGGCTTAGAGTTCCCAATGGAATTTTGAACTCTAATCAGTTGAGAGTAATCGCGTCAATAGTCGCTAGATATGGAGAAGACGGTTCTGCAGATATAACAACTAGGCAAAATATTCAATTAAGAGGGGTTTTGATAAATGATCTTCCAGATATTATTAAAAGACTTAGAGAGGTTGATATTACATCCGTTCAGTCTGGAATGGATAATCCAAGGAATGTTACTGGCAATCCATTAGCGGGAATTGATCCTAAAGAAATTATAGATACAAGAAAATATACTTCTGAATTAGAAAATTACTTAACAAATTCTGGTAATGGCAACCCCGAATTCTCGAATTTACCAAGGAAGTGGAATACTGCAGTTGCAGGAGCAAAAGATAATTTTCTTCTACATAATGATCTTATCTTTCATCCTGTTTTTAAAAATGGAATTTTAGGCTTTGGTGTCTGGGTAGGAGGAATTTTATCAGCAACTTTGAATGCTTATGCTATACCTCTAGATGTCTGGGTAGAAGAAAAAGATATATGCAAAATAACTGGAATTATATGTTCCCTTTGGCGAGATAATGGAGATAGATTTCTAAGAAATAAAGGAAGATTTAGATATTATTTGAACTCTATAGGGATCGAAAAATTTAGAGAACTTGTAAAAGAAAAATTTGGAACTTTATCGAACGATCCCGGCTCAATTTTCAATGAAAAACAAAGAAGTTTATTTGGGATTAATAAACAAAAACAGAATAATCTTTACTTTGCTGGATTACACATTCCGGTAGGAAGATTATGTGTAGAGGACATACAAGAAATTGCAAGATTAAGTGAAAAATATGGACAGAGTGAAGTAAGACTAACCGAAGATCAAAATCTAATTATTGTTGGCCTGAAAGATAATATTTTAGAAGAATTTGGTAATGAAGAAATTATGAATAAATTCAAGTTAAATCCATCCCATTTTTCAGCAAGTACTGTTTCATGTACAGGGAGTAGTTATTGTAGCTTTGCTCTTGCAAATACCAAAGATATAGCGAGGAATATTTCTGAAAAATTAGATCGAGAACTTGAATTATCAGAAGAAGTTAAAATCCATTGGACAGGATGTCCAAATAATTGTGGACAAGCTCATATGGGTGGCATTGGCATGACTGGTACAAAGGTAAAAAAAGAGGGAGGTGGA------ACTGAGGATGGATATAATGTAAGTATTGGAGGAAGACAAGATCACCTGCAAACTTTAGGTGAAACCGAATTTAAAAAAGTTAGCAAACATGAAATTTATAATTTAATCAAAGAAATTTTGATAAACAAGTTTAATGCAAAGTTAAAA
>AG-455-E04_2717376884
TATTTAAATGATAAAAAATTAAATAAGATTGAAAAGCAAAAGGCGGAGAAAGATGGTCTGAAAATTTTTGAGGAGTTAGATGATTACGCTCTTAAAGGGTGGGAAGAGATGGATGAAGTAGATTTACAAATGCGCTTAAAGTGGTATGGCCTTTTTTGGAGACCAAAAACTCCTGGAAGATTTATGATGAGGCTTAGAGTTCCCAATGGAATTTTGAACTCTAATCAGTTGAAAGTAATCGCGTCAATAGTCGCTAGATATGGAGAAGACGGTTCTGCAGATATAACAACTAGGCAAAATATTCAATTAAGGGGGGTTTTGATAAATGATCTCCCAGATATTATTAAAAGACTTAGAGAGGTTGATATTACATCCGTTCAGTCTGGAATGGATAATCCAAGGAATGTTACTGGTAATCCACTAGCGGGAATTGATCCTGAAGAAATTATAGATACAAGAAAATATACTTCTGAATTAGAAAATTACTTAACAAATTCTGGTAATGGCAACCCCGAATTCTCGAATTTACCAAGGAAGTGGAATACTGCAGTTGCAGGAGCAAAAGATAATTTTCTTCTACATAATGATCTTATCTTTCATCCTGTTTTTAAAAATGGAATATTAGGCTTTGGTGTATGGGTTGGAGGAATTTTATCAGCAACTTTGAATGCTTATGCTTTACCTCTAGATGTCTGGGTAGAAGAAAAAGATATATGCAAAATAACTGGAATTATTTGTTCCCTTTGGCGAGATAATGGAGATAGATTTCTAAGAAATAAGGGAAGATTTAGATATTATTTGAACTCTATAGGTATCGAAAAATTTAGAGAACTTGTAGAAGAAAAATTTGGAACTTTATCCAACGATCCAGGCTCAATTTTCAACGAAAGACAAAGAAGTTTATTTGGGATTAATAAACAAAAACAGAATAATCTTTACTTTGCTGGATTACACATTCCGGTAGGAAGATTATGTGTAGAAGACATACAAGAAATTGCAAGATTAAGTGAAAAATATGGACAGAGTGAAGTAAGACTAACCGAAGATCAAAATCTAATTATTGTTGGCCTGAAAGATAATATTTTAGAAGAATTTGGTAATGAAGAAATTATTAATAAATTCAAATTAAATCCATCCCATTTTTCAGCTAGTACTGTTTCATGTACAGGGAGTAGTTATTGTAGCTTTGCTCTTGCAAATACCAAAGATATAGCAAGGAGTATTTCTGAAAAATTAGATCGAGAACTTGAATTATCAGAGGAGGTTAAAATCCACTGGACAGGATGTCCAAATAATTGTGGACAAGCTCATATGGGTGGTATTGGTATGACTGGTACAAAGGTAAAAAAAGAGGGGGGAGGA------ACTGAGGATGGATATAATGTCAGTATTGGAGGAAGACAAGATCACCTGCAAACTTTAGGTGAAACCGAATTTAAAAAAGTTAGTAAACATGAAATTTATAATTTAGTCAAAGAAATTTTAATCAACAAGTTTAATGCAAAGTTAAAA
>AG-459-A02_2717382324
------------------------------------------------------------------------------------------------GGGTGGGAAGAGATGGATGAAGTAGATTTGCAAATGCGCTTAAAGTGGTATGGCCTTTTTTGGAGACCAAAAACTCCTGGAAGATTTATGATGAGGCTTAGAGTTCCCAATGGAATTTTAAACTCTAATCAGCTGAGAGTAATCGCTTCTATAGTTGCTAGATATGGAGAAGATGGTTCTGCAGATATAACAACTAGGCAAAATATTCAATTAAGGGGGGTTTTGATAAATGATCTACCAGATATTATTAAAAGACTTAGAGAGGTTGATATTACATCCGTTCAGTCTGGAATGGATAATCCAAGAAATGTTACTGGCAATCCTCTAGCGGGAATTGATCCTGAAGAAATTATAGATACAAGAAAATATACTTCTGAATTAGAAAATTACTTAACAAATTCTGGTAATGGCAACCCCGAATTCTCGAATTTACCGAGGAAGTGGAATACTGCAGTTGCAGGAGCAAAAGATAATTTTCTTCTACATAATGATCTTATCTTTCATCCTGTTTTTAAAAATGGAATCTTAGGCTTTGGTGTCTGGGTAGGAGGAATATTGTCAGCAACTTTGAATGCTTATGCTCTACCTCTAGATGTCTGGGTAGAAGAAAAAGATATATGCGAAATAACTGGAATTATTTGTTCTCTTTGGCGAGATAATGGAGATAGATTTCTAAGAAATAAAGGAAGATTTAGGTATTATTTGAACTCTATAGGTATCGCAAAATTTAGAGAACTTGTAGAAGAAAAATTTGGAACTTTGTCGAACGATCCAGGGTCAATTTTCAACGCAAAACAAAGAAGTTTATTTGGGATTAATAAACAAAAACAAAACACCCTTTACTTTGCTGGATTACATATTCCTGTAGGAAGATTATGTGTAGAAGACATACAAGAAATTGCAAGACTAAGTGAAAAATATGGACAAAGTGAAGTAAGACTAACCGAAGATCAAAATCTAATTATTGTTGGCCTGAAAGATAATATTTTGGAAGAATTTGGTAATGAAGAAATTATTAATAAATTCAAATTAAATCCATCCCATTTTTCAGCGAGTACCGTTTCATGTACAGGGAGTAGTTATTGTAGCTTTGCTCTTGCAAATACCAAAGATATAGCAAGGAATATTTCTGAAAAATTAGACCGAGAACTTGAAGTATCAGAGGAGGTTAAAATCCATTGGACAGGTTGTCCAAATAATTGCGGACAAGCTCATATGGGTGGTATTGGCATGACTGGTACAAAAGTAAAAAAAGAGGGAGGTGGA------ACTGAGGATGGATATAATGTGAGTATTGGAGGGAGACAAGATCACCTGCAAACCTTAGGCGAAACTGAATTTAAAAAAGTTAGTAAACATGAAATTTATAATTTAATCAAAGAAATTTTAATCAACAAGTTTAATGCAAAGTTAAAA
>AG-459-A09_2717736505
TACTTGAATGACAAGAAATTAAATAAGATTGAGAAACAAAAGGCAGAAAAAGATGGTCTAAAAATATTTGAAGAGTTAGATGATTACGCTCTTAAAGGGTGGGAAGAAATGGATGAAGTAGATTTGCAAATGCGTTTAAAATGGTATGGTCTATTTTGGAGACCAAAAACTCCTGGAAGATTCATGATGAGACTTAGAGTTCCGAATGGAATTTTAAATTCTAAACAGTTGAAAGTAATCGCATCAATAGTTGCTAGATATGGAGAAGATGGTTCTGCAGATATTACGACTAGGCAAAATATACAATTAAGAGGAGTTTTGATAAATGATCTACCAGATATTATTAAAAGACTTAGAGAGGTTGACATTACATCCGTACAGTCTGGTATGGATAATCCAAGAAATGTTACTGGAAATCCGCTAGCGGGAATTGATCCAGAAGAAATCATAGACACAAGAAAATATACTTCTGAATTAGAAGATTACTTAACAAATTCTGGAAATGGCAACTCCGAATTCTCCAATTTACCAAGGAAGTGGAATACTGCAGTAGCAGGAGCAAAAGATAATTTTCTTCTACATAATGATCTTATCTTTCATCCTGTTTCTAAAAATGGAATCTTAGGCTTTGGCGTCTGGGTAGGGGGAATATTATCAGCAACTTTAAATGCTTATGCTCTACCTTTAGATGTCTGGATAGAAGAAAAAGATATATGCAAAATAACTGGAATAATTTGTTCACTTTGGAGAGATAATGGAGATAGATTTCTTAGAAACAAAGGACGATTTAGACATTATTTGAATTCTATAGGGATCGATAAATTTAGAGAACTTGTAGAAGAAAAATTTGGAACTTTATCGAAGGATCCAGGCTCACTTTTTAACAAAAAACAAAGAAGTATATTTGGAATTAATAAACAAAAACAAGACCACCTTTACTTTGCTGGAATACATATTCCAGTAGGAAGATTATGCGTAGAAGATATACAAGAGATTGCAAGATTAAGTGAAAAATTTGGACAAAGTGAAGTAAGATTAACAGAAGATCAAAATCTAATTATTGTTGGTCTTAAAGAAAATATTTTAGAAGAATTTAGTAATGAAGAAATTATTAATAAATTCAAATTAGATCCACCCCATTTTTCCTCAAGTACTGTTTCATGTACGGGGAGTAGTTATTGTAGTTTTGCGCTTGCAAATACAAAAGATATAGCAAGGAATATTTCTGAAAAATTAGATCGAGAACTTGAATTATTAGAGGAGGTTAAAATTCATTGGACAGGCTGCCCAAACAATTGTGGTCAAGCTCATATGGGTGGTATAGGTATGACGGGAACAAAGGTTAAAAAAGAGGGAGGTGGA------ACTGAGGATGGATAT------------------------------------------------------------------------------------------------------------------------------------
>AG-459-B06_2717736987
TATTTAAATGATAAAAAATTAAATAAGATTGAAAAGCAAAAGGCGGAGAAAGATGGTCTGAAAATTTTTGAAGAGTTAGATGATTACGCTCTTAAAGGGTGGGAAGAGATGGATGAAGTAGATTTGCAAATGCGCTTGAAGTGGTATGGCCTTTTTTGGAGACCAAAAACTCCTGGAAGATTTATGATGAGGCTTAGAGTTCCCAATGGAATTTTAAACTCTAATCAGTTGAGAGTAATCGCTTCTATAGTTGCTAGATATGGAGAAGATGGTTCTGCAGATATAACAACTAGGCAAAATATTCAATTAAGGGGGGTTTTGATAAATGATCTACCAGATATCATTAAAAGACTTAGAGAGGTTGATATTACGTCCGTTCAGTCTGGAATGGATAATCCAAGAAATGTTACTGGCAATCCACTAGCGGGAATTGATCCTGAAGAAATTATAGATACAAGAAAATATACTTCTGAATTAGAAAATTACTTAACAAATTCTGGTAATGGCAACCCCGAATTCTCGAATTTACCGAGGAAGTGGAATACTGCAGTTGCAGGAGCAAAAGATAATTTTCTTCTACATAATGATCTTATCTTTCATCCTGTTTTAAAAAATGGAATCTTAGGCTTTGGTGTCTGGGTAGGAGGAATATTGTCAGCAACTTTGAATGCTTATGCTCTACCTCTAGATGTCTGGGTAGAAGAAAAAGATATATGCAAAATAACTGGAATTATTTGTTCCCTTTGGCGAGATAATGGAGATAGATTTCTAAGAAATAAAGGAAGATTTAGGTATTATTTAAACTCTATAGGTGTCGAAAAATTTAGAGAACTTGTAGAAGAAAAATTTGGAGCTTTGTCGAACGATCCAGGCTCAATTTTCAACTCAAAACAAAGAAGTTTATTTGGGATTAATAAACAAAAACAAAGCAATCTTTACTTTGCTGGATTACATATTCCTGTAGGAAGATTATTTGTAGAAGACATACAAGAAATTGCAAGACTAAGTGAAAAATATGGACAAAGTGAAGTAAGGCTAACCGAAGATCAAAATCTAATTATTGTTGGCCTAAAAGATAATATTTTAGAAGAATTTGGTGATGAAGAAATTATTAATAAATTCAAATTAAATCCATCCCATTTTTCAGCTAGTACCGTTTCATGCACAGGGAGTAGTTATTGTAGCTTTGCTCTTGCAAATACCAAAGATATAGCAAGGAATATTTCTGAAAAATTAGATCGAGAACTTGAATTATCAGAAGAGGTTAAAATCCATTGGACAGGTTGTCCAAATAATTGTGGACAAGCTCATATGGGTGGTATTGGCATGACCGGTACAAAGGTAAAAAAAGAGGGAGGTGGA------ACTGAGGATGGATATAATGTCAGTATTGGAGGGAGGCAAGATCACCTGCAAACCTTAGGCGAAACCGAATTTAAAAAAGTTAGTAAACATGAAATTTATAATTTAATCAAAGAAATTTTAATCAACAAGTTTAATGCAAAGTTAAAA
>AG-459-C18_2717739040
TATTTGCAAGAGAAAAAATTAAATAAAATTGAACAAAATAAAGCAACTAAAGATGGATTATTAATTGGTAAAGAAATTGAAAATTTTGCAAAAATAGGCTGGGAAGAGATGGATAAAACTGACCTAGAGCTCAGGCTTAAATGGTATGGGATGTTTTGGAGGCCAAAAACACCAGGTAAATTCATGCTTAGGCTGAGGGTCCCAAATGGTGTGATAAATTCACATCAATTAAAAATTGTTTCCTCAATTGTTGCAAGATACGGAGACAGTGGAAGCTGTGACGTAACAACAAGACAAAGTCTTCAACTTAGGGGAATTTTAATAAGTGATTTTCCTGAAATTCTTAGACGATTAAATAAAGCTGGAATCTATAGTATTCAATCTGGTTTCGATAATCCGAGAAATATAACTGGTAACCCAATAGCGGGTATTGATCCTGAAGAAATTATTGACACTAGAGATTATGTAAAACAATTAAATGATTATCTTACAAATAATGGCAAAGGGAATGAAGATTTTTCAAACTTACCTAGGAAATGGAATACTGCAATCGCAGGTTCAAAAGATAATTTTCTTTTACATAACGATTTAGTCTTTTTACCTGTAAAAGTGGATAATATTTTAGGATTTAGTGTTTGGGTGGGTGGAATACTTTCATCAGTATTAAACGACTATGCCATTCCACTAAATGTCTGGATTGAGGATAACAAAATTTGTGAGTTTACAAATGCTGTTTTAAGTCTCTGGAGGGATCATGGAGAACGCTCTGCTCGACCTAAAGGGAGATTTAGATTGTATTTGAACAAAATTGGAATTGAAAATTTTAGAGATTTAGTTGAAGAACGATTTGGAAAACTTAAGACTGATCCTGGTAGTGACTTTTGCAAAATCCCTAGGTCCTTTCTTGGTATTAACCAGCAAAAACAAAAAGATGTATTTTTTGCTGGATTACACATCCCAGTTGGAAGATTAAGCTCAGAGGATCTTCAAGACATTGCCTTGCTGAGTGAAAATTATGGATCAGGGGATATACGCCTAACAGAAGATCAAAATATAATAATTACGAATATTCCTAAAGACAAATTAGAAGAGTTCAAAAAAGAAAACCTATTAGATAAATTCCCTTTGAATCCTGGACATTTATCAGCAGGAACTGTTTCATGCACTGGCAATACCTATTGTAATTTTGCTCTAACAAATACTAAAGATACGGCATTAGAAGTTTCTCAACTACTCGATAAGGAACTGGACCTGGATGATGAAATCAAAATTCATTGGACTGGATGTCCAAATAGTTGTGGTCAAGCTTATATGGGTGCAATTGGGTTAACAGGCAAAAAAGGAAGAGATTCTGAAGGAAAA------ATAGTTGATGCTTATGATATTTGTATTGGAGGTGAACAAGGACCATCAAATAAAATTGGCAAAATTCATCTTAAAAAAGTTCCTAAATTTGAAATAAAAAATACTCTGAAAGAGATACTTATTGAAAAATTTTCAGCGCAGGAAAAA
>AG-459-D04_2717740092
TATTTAAATAATAAAAAATTAAATAAGATCGAAAAGCAAAAGGCGGAGAAAGATGGTCTGAAAATTTTTGAAGAGTTAGATGATTACGCTCTTAAAGGGTGGGAAGAGATGGATGAAGTAGATTTGCAAATGCGTTTAAAGTGGTATGGCCTTTTTTGGAGACCCAAAACTCCTGGAAGATTTATGATGAGGCTTAGAGTTCCCAATGGAATTTTAAACTCTAATCAATTGAGAGTAATTGCATCAATAGTTGCTAGATATGGCGAAGACGGTTCTGCAGATATAACAACTAGGCAAAATATTCAATTAAGGGGGGTTTTGATAAATGATCTACCAGATATTATTAGAAGACTTAGAGAGGTTGATATTACATCCGTTCAGTCTGGGATGGATAATCCAAGAAATGTTACTGGCAATCCACTAGCGGGAATTGATCCTGAAGAAATTATAGATACAAGAAAATATACTTCTAAATTAGAAAATTACTTAACAAATTCTGGTAATGGCAACCCCGAATTCTCGAATTTACCGAGGAAGTGGAATACTGCTGTTGCAGGAGCAAAAGATAATTTTCTTCTACATAATGATCTTATCTTTCATCCTGTTTTTAAAAATGGAATATTAGGCTTTGGTGTCTGGGTAGGAGGAATATTGTCAGCAACTTTGAATGCTTATGCTCTACCTCTAGATGTCTGGGTAGAAGAAAAAGATATATGCAAAATAACTGGAATTATTTGTTCCCTTTGGAGAGATAATGGAGATAGATTTCTGAGGAATAAAGGAAGATTTAGATATTATTTGAACTCTATAGGTATCGAAAAATTTAGAGAACTTGTAGAAGGAAAATTTGGAACTTTGTCTAACGATCCAGGCTCAGTTTTCAACGCAAAACAAAGAAGTTTTTTTGGGATTAATAAACAAAAACAAAACAATCTTTACTTTGCTGGATTACATATTCCTGTAGGAAGATTATTTGTAGAAGACATACAAGAAATTGCAAGACTAAGTGAAAAATATGGACAAAGTGAAGTAAGACTAACCGAAGATCAAAATCTAATTATTGTTGGCCTGAAAGATAATATTTTAGAAGAATTTGTTGATGAAGAAATTATTGATAAATTCAAATTAAATCCATCCCATTTTTCAGCGAGTACCGTTTCATGCACAGGGAGTAGTTATTGTAGCTTTGCTCTTGCAAATACCAAAGATATGGCAAGGAATATTTCTGAAAAATTAGATAGAGAACTTGAATTATCAGAGGAGGTTAAAATCCATTGGACAGGTTGTCCAAATAATTGTGGACAGGCTCATATGGGTGGGATTGGCATGACCGGTACAAAGGTAAAAAAAGAGGGAGGCGGG------ACTGAGGATGGATATAATGTCAGTATTGGAGGGAGACAAGATCACCTGCAAACCTTAGGCGAAACCGAATTTAAAAAAGTTAGTAAACATGAAATTTATAATTTAATAAAAGAAATTTTAATCAACAAGTTTAATGCAAAGTTAAAA
>AG-459-J14_2717742798
TATTTAAATGATAAAAAATTAAATAAGATTGAAAAGCAAAAGGCGGAGAAAGATGGTCTGAAAATTTTTGAAGAGTTAGATGATTACGCTCTTAAAGGGTGGGAAGAGATGGATGAAGTAGATTTGCAAATGCGCTTAAAATGGTATGGCCTTTTTTGGAGACCAAAAACTCCTGGAAGATTTATGATGAGGCTTAGAGTTCCCAATGGAATTTTGAACTCTAATCAGTTGAGAGTAATCGCGTCAATAGTCGCTAGATATGGAGAAGACGGTTCTGCAGATATAACAACTAGGCAAAATATTCAATTAAGGGGGGTTTTGATAAATGATCTACCAGATATTATTAAAAGACTTAAAGAGGTTGATATTACATCCGTTCAGTCTGGAATGGATAATCCAAGAAATGTTACTGGCAATCCACTAGCGGGAATTGATCCTGAAGAAATTATAGATACGAGAAAATATACTTCTGAATTAGAAAATTACTTAACAAATTTTGGTAATGGAAACCCCGAATTCTCGAATTTACCCAGGAAGTGGAATACTGCAGTTGCAGGAGCAAAAGATAATTTTCTTCTACATAATGATCTTATCTTTCATCCTGTTTTTAAAAATGGAATACTAGGGTTTGGTGTCTGGGTAGGAGGAATTTTATCAGCAACTTTGAATGCTTATGCTCTACCTCTAGATGTCTGGATAGAAGAAAAAGATATATGCAAAATAACTGGAATTATTTGTTCCCTTTGGCGAGATAATGGAGATAGATTTCTAAGAAATAAAGGAAGATTTAGATATTATTTGAACTCTATAGGGATCGAAAAATTTAGAGAACTTGTAGAAGAAAAATTTGGAACTTTGTCGAACGATCCAGGCTCAATTTTCAATGAAAAACAAAGAAGTTTATATGGGATTAATAAACAAAAACAAAACAATCTTTACTTTGCTGGATTACATATTCCTGTAGGGAGGTTATGTGTAGAAGACATACAAGAAATTGCAAGACTTAGTGAAAAATATGGACAAAGTGAAGTAAGACTTACCGAAGATCAAAATCTAGTTTTTGTTGGCCTGAAAGATAATATTTTAGAAGAATTTGGTGATGAAGAAATTTTTAATAAATTCAAATTAAATCCATCCCATTTTTCAGCAAGTACCGTTTCATGTACAGGGAGTAGTTATTGTAGCTTTGCTCTTGCAAATACTAAAGATATAGCAAGGAATATTTCTGAAAAATTGGATAGAGAACTTGAATTATCAGAGGAGGTTAAAATCCATTGGACAGGTTGTCCAAATAATTGTGGACAAGCTCATATGGGTGGTATTGGCATGACCGGTACAAAGGTAAAAAAAGAGGGAGGTGGA------ACTGAGGATGGATATAATGTCAGTATTGGAGGAAGACAAGATCACCTGCAAACCTTAGGTGAAACCGAATTTAAAAAAGTTAGTAAACATGAAATTTATAATTTAATCAAAGAAATTTTAATCAACAAGTTTAATGCAAAGTTAAAA
>AG-459-J20_2717743680
TACTTGAATAACAAGAAATTAAATAAGATTGAAAAACAAAAGGCGGAAAAAGATGGCCTAAAAATATTTGAAGAGTTAGATGATTACGCTCTTAAAGGGTGGGAAGAAATGGATGAAGTAGATTTGCAAATGCGTTTAAAATGGTATGGTCTATTTTGGAGACCAAAAACTCCTGGAAGATTCATGATGAGACTTAGAGTTCCGAATGGAATTTTAAATTCTAATCAGTTGAAAGTAATAGCATCAATAGTTGCTAGATATGGAGAAGATGGTTCTGCAGATATTACGACTAGGCAAAATATACAATTAAGAGGAGTTTTGATAAATGATCTACCAGATATTATTAAAAGACTTAGAGAGGTTGACATTACATCCGTACAGTCTGGTATGGATAATCCAAGAAATGTTACTGGAAATCCGCTAGCTGGAATTGATCCAGAAGAAATCATAGACACAAGAAAGTATACTTCTGAATTAGAAGATTACTTAACAAATTCTGGAAATGGCAACTCCGAATTCTCCAATTTACCAAGAAAGTGGAATACTGCAGTAGCAGGAGCAAAAGATAATTTTCTACTACATAATGATCTTATCTTTCATCCTGTTTCTAAAAATGGAATCTTAGGCTTTGGCGTCTGGGTAGGAGGAATATTATCAGCAACTTTAAATGCTTATGCTCTACCTTTAGATGTCTGGATAGAAGAAAAAGATATATGCAAAATAACTGGAATAATTTGTTCACTTTGGAGAGATAATGGAGATAGATTTCTTAGAAACAAAGGAAGATTTAGACATTATTTGAATTCTATAGGGATCGATAAATTTAGAGAACTTGTAGAAGAAAAATTTGGAACTTTATCGAAAGATCCAGGCTCACTTTTTAACAAAAAACAAAGAAGTATATTTGGAATTAATAAACAAAAACAAGACCACCTTTACTTTGCTGGAATACATATTCCAGTAGGAAGATTATGCGTAGAAGATATACAAGAGATTGCAAGATTAAGTGAAAAATTTGGACAAAGTGAAGTAAGATTAACTGAAGATCAAAATCTAATTATTGTTGGTCTTAAAAAAAATATTTTAGAAGAATTTAGTAATGAAGAAATTATTAATAAATTCAAATTAGATCCACCCCATTTTTCCTCAAGTACTGTTTCATGTACTGGGAGTAGTTATTGTAGTTTTGCGCTTTCAAATACAAAAGATATAGCAAGGAATATTTCTGAAAAATTAGATCGAGAACTTGAATTATTAGAGGAGGTTAAAATTCATTGGACAGGCTGTCCAAACAATTGTGGTCAAGCTCATATGGGTGGTATAGGTATGACAGGAACAAAGGTTAAAAAAGAGGGAGGTGGA------ACTGAGGATGGATATAATGTAAGTATTGGGGGGAGACAAGATCACATACAAACTTTAGGTGAAACCGAGTTTAAAAAAGTTAGCAAAAATGATATTTATAATGTAATCAAAGAAATTCTAATAAATAAATTTAATGCCAAATTAAAA
>AG-459-O09_2717383560
TATTTAAATGATAAAAAATTAAATAAGATTGAAAAGCAAAAGGCGGAGAAAGATGGTCTGAAAATTTTTGAAGAGTTAGATGATTATGCTCTTAAAGGGTGGGAAGAGATGGATGAAGTAGATTTGCAAATGCGCTTAAAGTGGTATGGCCTTTTTTGGAGACCAAAAACTCCCGGAAGATTTATGATGAGGCTTAGAGTTCCCAATGGAATTTTAAACTCTAATCAGTTGAGAGTAATCGCGTCAATAGTTGCTAGATACGGAGAAGACGGTTCTGCAGATATAACAACTAGGCAAAATATTCAATTAAGGGGGGTTTTGATAAATGATCTACCAGATATTATTAAAAGACTAAGAGAGGTTGATATTACATCCGTTCAGTCTGGAATGGATAATCCAAGAAATGTTACTGGCAATCCACTAGCGGGAATTGATCCTGAAGAAATTATAGATACGAGAAAATATACTTCTGAATTAGAAAATTACTTAACAAATTCTGGTAATGGGAACCCCGAATTCTCGAATTTACCGAGGAAGTGGAATACTGCAGTTGCAGGAGCAAAAGATAATTTTCTTCTACATAATGATCTTATCTTTCATCCTGTTTTTAAAAATGGAATACTAGGCTTTGGTGTCTGGGTAGGAGGAATATTGTCAGCAACTTTGAATGCTTATGCTCTACCTCTAGATATCTGGGTAGAAGAAAAAGATATATGCAAAATAACTGGAATTATTTGTTCCCTTTGGCGAGATAATGGAGATAGATTTCTAAGAAATAAAGGAAGATTTAGATATTATTTGAACTCTATAGGTATCGAAAAATTTAGAGAACTTGTAGAAGAAAAATTTGGAACTTTGTCGAATGATCCAGGCTCAATTTTCAATGAAAAACAAAGAAGTTTATTTGGGATTAATAAACAAAAACAAAACAATCTTTACTTTGCTGGATTACATATTCCTGTAGGGAGGTTATGTGTAGAAGACATACAAGAAATTGCAAGACTAAGTGAAAAATATGGACAAAGTGAAGTAAGACTAACCGAAGATCAAAATCTAGTTATTGTTGGCCTGAAAGATAATATTTTAGAAGAATTTGGTGATGAAGAAATTTTTAATAAATTCAAATTAAATCCATCCCATTTTTCAGCAAGTACCGTTTCATGTACAGGGAGTAGTTATTGTAGCTTTGCTCTTGCAAATACCAAAGATATAGCAAGGAATATTTCTGAAAAATTAGATAGAGAACTTGAATTATCAGAGGAGGTTAAAATCCATTGGACAGGTTGTCCAAATAATTGTGGACAAGCTCATATGGGTGGTATTGGCATGACCGGTACAAAGGTAAAAAAAGAGGGAGGTGGA------ACTGAGGATGGATATAATGTCAGTATTGGAGGAAGACAAGATCACCTGCAAACCTTAGGTGAAACAGAATTTAAAAAAGTTAGTAAACATGAAATTTATAATTTAATCAAAGAAATTTTAATCAACAAGTTTAATGCAAAGTTAAAA
>AG-459-P02_2717384556
TACTTGAATGACAAGAAATTAAATAAGATTGAGAAACAAAAGGCGGAAAAAGATGGTCTAAAAATATTTGAAGAGTTAGATGATTATGCTCTTAAAGGGTGGGAAGAAATGGATGAAGTAGATTTGCAAATGCGTTTAAAATGGTATGGTCTATTTTGGAGACCAAAAACTCCTGGAAGATTCATGATGAGACTTAGAGTTCCGAATGGAATTTTAAATTCTAAACAGTTGAAAGTAATCGCATCAATAGTTGCTAGATATGGAGAAGATGGTTCTGCAGATATTACGACTAGGCAAAATATACAATTAAGAGGAGTTTTGATAAATGATCTACCAGATATTATTAAAAGACTTAGAGAGGTTGACATTACATCCGTACAGTCTGGTATGGATAATCCAAGAAATGTTACTGGAAATCCGCTAGCGGGAATTGATCCAGAAGAAATCATAGACACAAGAAAATATACTTCTGAATTAGAAGATTACTTAACAAATTCTGGAAATGGCAACTCCGAATTCTCCAATTTACCAAGGAAGTGGAATACTGCAGTAGCAGGAGCAAAAGATAATTTTCTTCTACATAATGATCTTATCTTTCATCCTGTTTCTAAAAATGGAATCTTAGGCTTTGGCGTCTGGGTAGGAGGAATATTATCAGCAACTTTAAATGCTTATGCTCTACCTTTAGATGTCTGGATAGAAGAAAAAGATATATGCAAAATAACTGGAATAATTTGTTCACTTTGGAGAGATAATGGAGATAGATTTCTTAGAAACAAAGGAAGATTTAGACATTATTTGAATTCTATAGGGATCGATAAATTTAGAGAACTTATAGAAGAAAAATTTGGAACTTTATCGAAGGATCCAGGCTCACTTTTTAACAAAAAACAAAGAAGTATATTTGGAATTAATAAACAAAAACAAGACCACCTTTACTTTGCTGGAATACATATTCCAGTAGGAAGATTATGCGTAGAAGATATACAAGAGATCGCAAGATTAAGTGAAAAATTTGGACAAAGTGAAGTAAGATTAACAGAAGATCAAAATCTAATTATTGTTGGTCTTAAAGAAAATATTTTAGAAGAATTTAGTAATGAAGAAATTATTAATAAATTCAAATTAGATCCACCTCATTTTTCCTCAAGTACTGTTTCATGTACGGGGAGTAGTTATTGTAGTTTTGCGCTTGCAAATACAAAAGATATAGCAAGGAATATTTCTGAAAAATTAGATCGAGAACTTGAATTATTAGAGGAGGTTAAAATTCATTGGACAGGCTGCCCAAACAATTGTGGTCAAGCTCATATGGGTGGTATAGGTATGACGGGAACAAAGGTTAAAAAAGAGGGAGGTGGA------ACTGAGGATGGATATAATGTAAGCATTGGGGGAAGACAAGATCACATACAAACTTTAGGTGAAACCGAATTTAAAAAAGTTAGCAAAAATGATATTTATAAAGTAATCAAAGAAATTCTAATAAATAAATTTAATGCCAAGTTAAAA
>AG-459-P07_2717749596
TATCTTGAAGGGAAAAAATTAAATCAGATTGAGAAAAACAAAGCCACTAAAGATGGTCTTGACGTAGGGAAAGAAATTGAAAATTATGCAGAGATGGGTTGGGAAGATATGGATAAAACTGACTTACAATTAAGATTGAAATGGTATGGCATGTTCTGGAGACCAACTACTCCGGGAAAGTTTATGCTCAGGCTAAGAATACCGAATGGAATCGTAAATTCTGAACAGTTAAAAATTATAGCTTCAATTGTTTCTAGATATGGCGAAAACGGCAGTTGCGATATAACAACGAGGCAAAATATACAGCTGAGAGGGGTTCTAATTAGCGATCTACCTGAAATACTAAATAGACTAAAAAAAGTAAATATTTCAACTACTCAATCCGGTTTTGATAATCCCAGAAATGTAACTGGGAATCCTATTGCAGGTGTAGACCCAGAGGAAATAATAGATACAAGAGAATACACAATAAAAATGCAAAATTATTTAACTAATGAAGGTAAAGGGAATTCAGAATTTTCAAATTTACCAAGAAAATGGAATACAGCAATAGCAGGAGCAAAAGATAACTTTCTTCTACATAATGATATTGTCTTTCATCCTGTAAAAATCAATGGTAAATTAGGTTTTAGTATCTGGATAGGAGGTGTCCTCTCATCTGTATTAAATGAATATGCAATTCCACTTAATGCATGGGTAGAAGAGAATGAAATCTATAAAATTACATCAATAATTATTTCATTATGGAGAGACAATGGTGAACGTAACACTAGACCAAAAGGACGCTTTAGATTTTATTTAAATAAAGTTGGTATTACTAAGTTTAGAGAATTAGTAAAAGAAAAATATGGAGAATTAAAAGAAGATCCTGGCTCAGATTTTATTAAAGAACCAAGATCATTTTTTGGGATTCATCCTCAAAAGCAAATAGGTCAATACTATGCAGGTATTCATATACCTGTTGGTAGACTTACAGCAGAAGATCTACAAGATCTTTCAAAAATAAGTAAGGAATATGGTGACAGAGAAATTAGATTAACTGAAGATCAAAATATAATAATAACAGGCATTGATCAAAACTCAATTAAAGAGTTTAAGGAAGATTTGATTTTAGAAAGATTTCCTCTAAAGCCTAATGCAATTGCAGCTGGAACTGTTTCATGTACTGGTAATACATATTGCGGATTTGCACTGACAAATACAAAAGATCAAGCATTAGAATTATCAAACGAATTAGATAAAGAGTTAGATATAAGAGAAGAAATAAAAATACATTGGACTGGATGCCCAAATAGTTGCGGACAAGCATATATGGGAGCTATTGGTTTAACTGGGAAAAAAGCTAAAAATTCAAAAGGAGAA------ACTGTAGAGGCCTACGATATAAGTATTGATGGTAAACAAGGTGCTGAATATAAATTAGGAAAATTATTACAAAAATCTGTTCCTAAGGACGAATTAAAAGATGTATTAAAAGATTTACTCATATCAAATTTTGGAGCAAAACAAAAA
>AG-670-A04_2717522868
TACCTGGAAGGCAAGAAGCTCAACAAGATCGAGCAGAACAAAGCGGCCAAAGATGGTCTATTGGTCGGCAGCGAGATCGAAAAATTCGCTGAACTTGGATGGGAACAGGTCGATGAAACCGACCTGCAACTTCGCTTGAAGTGGTACGGCATGTTTTGGCGTCCGAAGACTCCAGGCAAGTTCATGCTGCGGCTGCGGGTGCCCAATGGAGTACTGACGGCAGACCAGCTGCGGGTCGTAGGCTCAATTGTCGAGCGCTACGGAGATAACGGCAGTTGCGACATCACCACGCGTCAGAACCTGCAACTACGCGGTGTTCTGCTGGGCGACCTCCCAGAAATCCTCAATAGGCTGAAGGAAGCCGGCCTAAGCACGATCCAATCCGGCTTCGACAACCCCCGCAACGTCACCGGAAACCCAATCGCCGGCATCGATCCTGAAGAGATCGTCGACACGCGGCCCTACACCACAGAGCTACAGAACTTCCTAACCAATAACTGCCAGGGCAACCCGGAGTATTCCAACCTGCCCCGCAAGTGGAACACCGCAGTCGCCGGAGCGAAGGACAACTTTCTGCTTCACAACGACATCGTTTTTCACCCCGTAGAACGGGATGGGGAGATGGGATTTGGTGTGTGGATCGGCGGTGTTCTGTCATCGCAGATAAACGCCTACGCCGTTCCCCTGAACGCCTGGGTGAAGCCAGACGAAATCTGCAAGATGACCGACGCCGTGATCCGGCTGTGGCGCGACAACGGTGAGCGCGACAAGCGCCCCAAAGGTCGCTTCCGTTTCTATTTAGACTTGGTTGGTCATGATGAATTCCGAAACCAAGTTGAGGATTTGTTCGGTCCGTTGACTCCAGATCCAGGTTCAATTTTCGCAACCGCCCCTCGCTCCCATTATGGAATTCACCCACAAAAACAGGACGGACTTTTCTATGCCGGCCTGAACATTCCTGTCGGACGACTGAAAGCAGCGGACCTCCAAGATTTGGCGACGGCCAGCCTCAACTACGGGAGCGGGGAAGTAAGGCTCACTGAAGAACAAAATGCCATAATCGTCGGCATTGAAAATCAAAAAATTGAATCTTTCAAGGCTGATCCTCTCCTTAAACGTTTTCCTATAGAGCCACAAGAAATTACCGCTGGTACAGTATCTTGCACTGGCAACACTTATTGCGGATTCGCACTTACTAACACTAAAGACACCGCTCTCTCAGTAGCTGAGGGCCTTGATGCTGAACTCAACCTCCCTAAACACGTAAAAATTCAATGGACTGGCTGTCCAAATAATTGTGGACAAGCTGATATGGGAGCCATCGGATTAACTGGTACCAAAGCAAAAAATAGCGAAGGGGTG------ATGGGCGAGGGTTACACCATGACAATCGGAGGTTCACAAGGCCCTAACCCGAGTCTCGGTGAAATCACCCGCAAGGCCATTCCCGCTGATGAGATCAAAGCTGTTCTGAAAGAGGTGTTAATTGAAAAATTTGGGGCCACCCCAAAG
>AG-670-A05_2717526688
---------------------------------------------------------------------------------------------------------------------------------------------------------------------------------------------------------------------------------------------------------------------------------------------------AGGCAAAACCTGCAATTAAGAGGAGTACTACTATGTGATCTTCCCGAAATCCTTAAAAGACTGAAAGAGGCCGGACTAAGTAGCATCCAGTCAGGCTTTGATAATCCGAGAAACGTCACCGGCAACCCACTTGCAGGAATCGATCCCAACGAGATTATTGATACGCGGCCTTACACAACTAGGTTGCAGAATTTTCTCACAAACAATTGCGAAGGAAATTCAGAATATTCAAATTTACCACGAAAGTGGAACACAGCAGTCGCAGGTTCTAAGGACAATTTCTTACTACACAACGACATAGTTTTTCATCCTGTTGAGAATAACGGAGTAATGGGGTTCAGCGTCTGGATAGGTGGGATCCTTTCACCACAGATGAACGCATATGCAATTCCCTTAAATGCATGGGTATTACCTGACGAAATATGCAACATTATGGATGTCGTGATTCGTCTCTGGAGGGACAATGGAGAACGAGACAAGCGAACTAAAGGACGCTTCCGCATGTATCTTGATGAGATAGGTCACGAAGAATTCCGTAAACAGGTTGAAGAACTATACGGTCCTCTTAACCCAGATCCAGGCTCTACATTCGAAGACTCTCCTCGTTCTCTCTTCGGCATTCATCAGCAAAAACAGGACGGACTTTACTTCGCGGGAATGCACGTTCCGGTAGGCCGCCTCACAGCTCAGGATCTACAAGATATAGCAACTGCAAGTCTCAAATATGGGTGTGGAGAAATTAGACTCACTGAAGATCAGAATATAATTCTCGCGGGTGTTACAAGTGAAAAGATCGGGGCATTAAAAGCGGATACACTGCTTGAACGTTTCCCTCTAGATCCCACTAACATTTCAGCTGGTACAGTTTCCTGTACTGGCAACACATATTGTAGTTTTGCCCTTACAAACACAAAAGACCAGGCTATGAAGATAGCCAAAGAACTTGACGTCGAGTTGAAACTACCTGAAGAGATAAAGATTCATTGGACTGGTTGTCCAAACACATGTGGGCAAGCCTACATGGGAGCAATAGGTCTAACAGGTACAAAGGCCAAAAATACTGATGGGGTG------ATGGGAGAAGGTTACACGATGACGCTTGGCGGCTCTCAGGGTCATAACCCAACAATTGGTGAAATCTATCGAAAAGCGATACCTGCCGCTGAAATCAAAACAGTCCTAAAGGAAGTCCTAATCACAAATTTTGGCGCAACAGAAAGA
>AG-670-A19_2717528022
TACCTGGAAGGCAAGAAGCTCAACAAGATCGAGCAGAACAAAGCGGCCAAAGATGGTCTATTGGTCGGCAGCGAGATCGAAAAATTCGCTGAACTTGGATGGGAACAGGTCGATGAAACCGACCTGCAACTTCGCTTGAAGTGGTACGGCATGTTTTGGCGTCCGAAGACTCCAGGCAAGTTCATGCTGCGGCTGCGGGTGCCCAATGGAGTGCTGACGGCAGACCAGCTGCGGGTCGTAGGCTCAATTGTCGAGCGCTACGGAGATAACGGCAGTTGCGACATCACCACGCGTCAAAACCTGCAACTACGCGGTGTTCTGCTGGGCGACCTCCCAGAAATCCTCAATAGGCTGAAGGAAGCCGGCCTTAGCACTATCCAATCCGGCTTCGACAACCCCCGCAACGTCACCGGAAACCCAATCGCCGGAATCGATCCAGAAGAGATCGTCGACACGCGGCCCTACACCACAGAGCTACAGAACTTCCTAACCAATAACTCCCAGGGCAACCCGGAGTATTCCAACCTGCCCCGCAAGTGGAACACCGCAGTCGCCGGAGCGAAGGACAACTTTCTGCTTCACAACGACATCGTTTTTCACCCCGTAGAACGTGATGGGGAGATGGGATTTGGTGTGTGGATCGGCGGTGTTCTGTCATCGCAGATAAACGCCTACGCCGTTCCCCTGAACGCCTGGGTGAAGCAAGACGAAATCTGCAAGATGACCGACGCCGTGATCCGGCTGTGGCGCGACAACGGTGAGCGCGACAAGCGCCCCAAAGGCCGCTTCCGTTTCTATTTAGACTTGGTGGGTCATGATGAATTCCGAAACCAAGTTGAGGGTTTGTTCGGTCCGTTGACTCCAGATCCAGGTTCAATTTTCGAAACCGCCCCTCGTTCCCATTATGGAATTCACCCACAAAAACAGGACGGACTTTTCTATGCTGGCCTGAACATTCCTGTCGGACGACTGAAAGCAGCGGATCTCCAAGATTTGGCGACGGCCAGCCTCAACTACGGGAGCGGGGAAGTAAGGCTCACTGAAGAACAAAATGCCATAATCGTCGGCATTGAAAATCAAAAAATTGAATCTTTCAAAGCTGATCCTCTCCTAAAACGTTTTCCTATAGACCCACAAGAAATTTCCGCTGGTACAGTATCTTGCACTGGCAACACTTATTGCGGATTCGCACTTACTAACACTAAAGACACCGCTCTCTCAGTAGCTGAGGGCCTTGATGCTGAACTCAACCTCCCTAAACACGTAAAAATTCAATGGACTGGCTGTCCAAATAATTGTGGACAAGCTGATATGGGAGCTATCGGATTAACTGGTACCAAAGCAAAAAATAGCGAAGGGGTG------ATGGGCGAGGGTTACACCATGACTATCGGAGGTTCACAAGGCCCTAACCCGAGTCTCGGTGAAATCACCCGCAAGGCCATTCCCGCTGATGAGATCAAAGCTGTTCTGAAAGAGGTGTTAATTGAAAAATTTGGGGCCACCCCAAAG
>AG-670-B23_2717530276
TATCTCGACGGCAAAAAGCTCAACAAAATTGAGCAGAACAAAGCAGCTAAAGATGGCCTCTTGGTCGGCAGCGAGATCGAAAAATTCGCAGAACTCGGATGGGAACAGGTAGATGAAACCGACCTCCAGTTGCGGTTGAAGTGGTACGGGATGTTCTGGCGTCCGAAAACGCCAGGAAAATTCATGCTCCGACTGCGTGTTCCCAATGGTGCCTTAACTGCAGATCAGCTACGTGTCATCGGTTCAATTGTTGAACGTTATGGAGAGAATGGTAGTTGTGATATCACCACGCGTCAGAATTTACAGCTCAGAGGAGTGCTCTTAGACGACCTGCCTGAAATTCTCAAGCGGCTGAAGGAAGCTGGTTTAAGCACAATTCAATCTGGTTTCGACAATCCACGTAACGTGACCGGAAATCCTATTGCAGGTATAGATCCATACGAAATCGTTGACACTCGTCCCTACACACAAGAACTGCAAAACCACCTCACCAATAACAGTGAGGGGAATCCAGAGTATTCGAATCTTCCACGCAAGTGGAACACCGCTGTCGCCGGAGCCAAGGACAACTTCCTGCTCCACAACGACATCGTCTTCCACCCAGTAGAACGCGATGGGGTTATGGGGTTTGGAGTATGGATTGGTGGTGTTCTTTCATCCCAGATTAATGCTTATGCCATCCCACTGAATGCCTGGGTGAAACCCGAGGAAATCTGCAAAATGACTGACGCCGTTATCCGTCTCTGGCGAGACAATGGCGAAAGGGACAAACGGCCCAAGGGTCGCTTCCGTTTTTATTTAGATCAGGTTGGCATGGATGAGTTCCGGAAAAAAGTCGAAGGTTTATTCGGGCCGCTTGTCTCAGATCCAGGTTCAGTTTTCGACTCCAGTCCACGCTCCCATTACGGAATTCACCCGCAAAAGCAGGAGGGGTTTTCCTATGCGGGTCTTCACGTACCAGTCGGGCGTCTTAAGGCCTCAGATCTTCAAGATTTAGCAACAGCTAGTCTTAATTACGGAAATGGTGAAGTACGTCTTACAGAAGAACAGAACGCAATAATAGTCGGCATAAGTAATGATAAAATTGAATCTTTTAAGTCAGATACGTTACTTAAACGTTTTCCAATCGAGCCGAAAAACGTTTCAGCTGGCACCGTTTCTTGCACCGGAAATACATATTGCGGCTTTGCTCTCACTAACACCAAAGACACTGCACAAATGATTGCAGAAAAACTAGATGCTGAGCTTAATCTTCCAAAGCACGTGAAAATCCAATGGACTGGCTGTCCAAATAACTGTGGACAAGCAGATATGGGATCAATTGGATTAACTGGGACAAAAGCTAAAAACAGTGAAGGAGTG------ATGGGCGAAGGCTACACGATGACTCTAGGAGGCTCCCAAGGACAGAATCCAAAACTCGGAGAAATCCATCAAAAAGCAATTCCCGCAGGTGAAATCGAGGATGCTCTTAAAGCGGTGTTGATCGAAAAGTTTGGGGCCACCCCCAAG
>AG-670-D07_2717532022
TATTTGGATGGAAAAAAGTTAAACAAAATTGAACAGCAAAAAGCCGAGAAAGATGGTCTGGCTATTGGTTCAGAGCTTGACCATTTCGCCAAAATTGGCTGGGAAAAAATGGAAAAATCTGATCTTGAGCTGCGCTTGAAATGGTACGGGATGTTCTGGAGGCCTAAAACTCCCGGAAAATTTATGCTAAGGCTGCGGATCCCGAATGGAATCCTTAACCCACAACAAACGCGCGTAATCGCCACAATTGTTGAGCGTTATGGAGATAATGGCAGCTGCGACATTACAACCAGACAGAATTTACAGCTCAGAGGAGTACTAATTAATGATCTACCTAATATTATTAAGCAACTCAAGGATGTAGGCCTTCAGACACTTCAATCAGGATTTGATAATCCAAGAAACGTCACGGGAAATCCACTGGCTGGCATTGATCCGCAAGAAATTATCGATACACGCCCCTTCACGATAGAACTACAAAACTTCTTAACCAATAAAGGAGAAGGAAATCATGAATTCTCAAATTTGCCGCGCAAATGGAATACAGCAGTTGCAGGCTCGAAAGATAATTTCCTACTGCACAATGATATTGTCTTTCACCCAGTCTCCAACAATGGAATCCTTGGCTTTGGAGTTTGGGTAGGTGGAATCTTATCCCCTCAAATGAATTCCTATGCAATTCCACTGAATGCATGGATTCCCCAAGACGATATTTGCCGGATGACAGATTGTGTGATCAGAGTTTGGAGGGACAATGGAGAACGAAACATCAGGTCTAAAGGACGATTTAGAGCCTATGTTGAAGCCGTTGGCTTTGATACTGTACGGCAACAAATTGAAGAACTGTATGGACCCTTAACACCGGATCCCGGCTCAATCTTTGATGAGAAACCGAGAAGCCATTATGGTATTCATCAACAAAAGCAGGAGGGACTTTACTATGTTGGTCTTCATGTTCCTGTCGGGCGTTTAACAGCCGAAGACTTGCATGATTTGGCAACTGCAGCAAATTCATACGGTGACGGTGAAATACGTTTGACCGAAGATCAAAACCTTATTCTTGCCAACATTCATCAGGCACAAGTTAGCAATTTGCAGAATGATCCCTTGTTGACGCGGTTCCCATCGAATCCAGGAACTGTGGCATCAGGAACAGTGTCATGCACCGGCAGCGCGTATTGCAGCTTTGCCATGGTTAATACAAAAGATCGAGCCAAAACAATTGCGGACGAACTTGATCAAGAACTCAATCTTCCCGACGAAGTGAAAATTCATTGGACGGGTTGTCCAAACACATGCGGGCAAGCCTATATGGGTGCCATTGGCCTCACAGGTAAAAAAGCCAAAAACAGTGAAGGGGTC------ATCGGCGAAGGATTCCAGATCACTGTTGGTGGTTCTCAGGGACCTGACCCCACGGTTGGGGACATTTATATGAAGACAGTTCCTGCAGAAGATGTTAAATCGGTTGTAAAAGATCTTTTGATTGAAAAATTCGGAGCAACCTGCAAA
>AG-670-F22_2717535511
TATCTGGATGGCAAGAAGCTGAATAAGATTGAACAGAATAAGTCGGCCAAAGATGGACTGTTAGTTGGTAATGAAATTGAGAAATTTGCCGAAATGGGGTGGGAGCAGGTTGATGAAACCGACCTTCAATTGCGATTGAAATGGTATGGAATGTTTTGGCGGCCTAAAACGCCCGGCAAATTCATGCTGCGCCTGCGGGTTCCCAACGGTGTGCTCTCCGCTCAACAATTGCGCGTTGTCGGCTCCATTGTTGAGCGCTACGGCGAGAACGGAAGCTGTGACATCACCACCAGGCAGAACCTGCAACTGAGAGGAGTGCTTCTTGGCGACCTGCCGGAAATCCTCAAGCGCCTTGAAGAAGCTGGCCTGAGTACGATCCAATCGGGTTTTGATAACCCCCGCAATGTCACCGGTAACCCAATTGCCGGGATTGATCCAAAAGAAATCCTCGATACCAGGCCTTACACAGATGAACTTGAAAACTTTTTAACCAATCACCGCAAAGGCAATCCTGAATATTCCAATCTTCCCAGAAAATGGAATACTGCAGTTGCCGGTGCAAAAGACAATTTCCTGCTTCACAACGACATTGCCTTCCATCCCGTTGAAAAAGATGGTGTGATGGGTTTCGGTGTGTGGATTGGCGGCATCCTTTCATCACAGATGAATGCCTATGCAATTCCGCTGAATGCCTGGGTCAAGCCAGATGAAATTTGTCGGATGACCGATACGGTGATTCGTCTCTGGAGAGATAACGGAGAGCGAAACAAACGCCCGAAAGGTCGCTTCAGAATGTATCTCGATGAAGTTGGCCACGACAACTTCCGCAATCAGGTTGAAGAACAGTTCGGGCCACTAACACCCGACCCCGGGTCTGTGTTTGACACCACGCCCCGATCGCACTACGGCATTCACCCGCAGAAACAGGATGGGCTGGTCTTTGCGGGTCTCCACGTTCCGGTTGGCCGCCTGAAAGCGCAGGATCTTCATGATCTGGCCACAGCGAGCATCAGCTACGGAAGCGGAGAAGTGCGGCTCACTGAAGTTCAGAACGTGATCATTGTTGGACTGCCGCAAGCACAGGTCGAAGCGTTTGAAAGCGATCCACTGCTCGAACGATTTCCACTCAAGCCTGGTGCGATTTCGGCTGGCACCGTGTCATGCACAGGAAGCACCTATTGCGGATTTGCACTCACCAACACCAAGGATCAAGCCTTGGCTGCTGCCAAAGAGCTCGATCAGGAGCTTGATCTGCCAGAAGAACTGAAAATTCACTGGACAGGTTGTCCCAACAGCTGCGGCCAGGCCTACATGGGCGCAATCGGCCTAACAGGCGCCAAAGCCAAAAACAGTGAGGGCAAA------ACAGATGATGGCTACACGATGACCCTTGGTGGATCACAGGGACCCAATCCAACGGTGGGTGAACTCCATCAGAAGGCCATTCCGGCTGAAAACATCAAAGAGGTTCTGCGCGAAGTGCTGATTGAACGGTTCGGCGCAAAACCACGA
>AG-673-A10_2717542439
TATCTGGATGGCAAGAAGCTCAACAAAATTGAAAAAAACAAAGCAGCCAAGGATGGCCTGCTCGTTGGTAGTGAGATTGAAAAATTTGCAGAACTGGGCTGGGAACAAGTGGATAAAACCGACCTTGAACTTCGACTCAAGTGGTACGGGATGTTCTGGCGCCCGAAAACACCTGGGAAATTCATGTTGCGCCTGCGCGTTCCCAATGGCGTGCTCTCTGCGAGCCAACTCCGCGTGGTTGCTTCCATTGTTGAGCGTTATGGAGATAACGGCAGCTGCGATATCACCACACGCCAGAATCTTCAGTTGCGTGGCATCCTTCTGGGAGATCTTCCAGAGATACTCAGACGACTCAAAGAAGCTGGCCTCAGCACCATTCAGTCTGGCTTCGATAATCCGCGCAACGTCACCGGCAATCCGTTGGCCGGCATCGATCCCAACGAGATCGTGGATACGCGGCCTTATACAACTGAACTTGAAAATTTCCTTACCAACCACTACCAGGGGAACTCAGAATATTCCAATCTGCCGCGAAAGTGGAATACCGCAGTTGCTGGCGCCAAAGACAACTTCCTGCTTCATAACGACATCGCCTTTCACCCCGTTGAGCTCAACGGGGTGATGGGTTTCGGCGTCTGGATCGGCGGGATTCTTTCCTCCCAGATGAATGCTTATGCCGTTCCTCTCAACGCCTGGGTGAAGCCGGATGAAATCTGCAAGATGACGGATGCCGTCATCCGCCTGTGGCGTGACAATGGCGAGCGAAACGCAAGACCCAAAGGACGCTTCCGCCTCTATTTAGATCAGGTGGGTCATGAACAGTTCCGCAACCAGCTTGAAGAACTGTTCGGGGAGCTGACACCTGATCCGGGATCCGTGTTTGATCATTCTCCCCGCTCGCATTACGGGATCCACCCGCAGAAACAGGACGGCATCTTTTTTGCGGGCCTGCACGTTCCCGTGGGTCGCCTGACGGGCCAAGATCTGCAGGATCTCGCGACCGCCAGCCTCAACTACGGCAGTGGCGAAGTGCGACTCACGGAAGAACAGAACATGATCATCGTCGGCCTGACCGGCGACCAGATCGATGCGTTCAAAGCCGACGCACTGGTGCAGCGTTTCCCACTGGAACCCGGCACCATGGCCGCAGGCACAGTCTCCTGCACAGGGAACACCTATTGCGGCTTCGCCTTAACCAATACAAAGGATCAAGCCCTCAAGGCTGCAACTGAGCTGGACAAGGAACTCAATCTTCCAGCACACCTGAAAATTCACTGGACCGGCTGCCCGAACACCTGCGGACAGGCCTACATGGGTGCCATTGGACTCACTGGTACCAAGGCCAAAAACAGTGAAGGTGTC------ATGGGAGAGGCCTACACCTTGACCCTCGGTGGTTCCCAGGGACCCAACCCAAGCGTCGGTGAATTGCATCGCAAAGGGATCCCTGCCGATGAAATCAAAGATGCCTTGAAACAGGTGCTCATCGAGAAATTTGGAGCGACTCCAAAG
>AG-673-B08_2717543694
TATCTGGATGGCAAGAAGCTCAACAAAATTGAAAAAAACAAAGCGGCTAAAGATGGCCTGCTCGTTGGTAGTGAGATTGAAAAATTTGCAGAACTTGGCTGGGAACAAGTCGATAAAACCGACCTGGAACTTCGGCTCAAGTGGTATGGGATGTTCTGGCGCCCGAAAACACCTGGGAAATTCATGTTGCGCCTGCGCGTTCCCAATGGCGTGCTCTCAGCGAGCCAACTCCGCGTGGTTGCTTCTATTGTTGAACGTTACGGAGATAACGGCAGTTGCGATATCACCACACGCCAGAATCTTCAGTTGCGTGGCATCCTTCTGGGAGATCTTCCAGAGATACTCAGACGACTCAAAGAAGCTGGCCTCAGCACCATTCAGTCTGGCTTTGACAATCCGCGCAACGTCACAGGCAATCCGTTGGCCGGCATCGATCCCAACGAGATCGTGGATACGCGTCCGTACACAACTGAACTTGAAAATTTCCTCACCAACAACTATCAGGGGAACCCCGAATATTCCAATCTGCCTCGAAAGTGGAATACCGCAGTTGCTGGCGCCAAAGACAACTTCCTCCTTCATAACGACATCGCCTTTCACCCCGTTGAGCACAACGGGGTGATGGGTTTCGGCGTCTGGATCGGCGGGATTCTTTCCTCACAGATGAATGCTTATGCTGTTCCTCTCAACGCCTGGGTGAAGCCGGATGAAATCTGCAAGATGACGGATACCGTCATCCGCCTGTGGCGTGACAACGGCGAGCGAAACGCACGACCCAAAGGACGCTTCCGCCTCTACTTGGATCAGGTGGGTCATGAAGAGTTCCGCAACCAGGTTGAAGAACTGTTCGGAGAGCTGACACCTGATCCCGGCTCCGTGTTTGATCATTCTCCCCGCGCGCATTACGGGATCCACCCACAGAAACAGGACGACATCTTTTTTGCGGGCCTGCACGTTCCCGTGGGTCGTCTGACGGGCCAAGATCTGCAGGATCTGGCGACCGCCAGCCTCAACTACGGCAGTGGAGAAGTGCGTCTGACGGAAGAACAGAACATGATCATCGTCGGTCTGACCGGCGACAAGATCGATGCGTTCAAAGCCGACGCACTAGTGCAGCGTTTCCCACTGGAACCTGGAACCATGGCCGCAGGCACGGTCTCCTGCACGGGGAACACCTATTGCGGCTTTGCCTTAACCAATACAAAAGATCAAGCCCTCAAGGCTGCAACTGAGCTGGACAAGGAACTCAATCTTCCAGCACACCTGAAAATTCATTGGACCGGCTGCCCGAACACCTGCGGACAGGCCTACATGGGTGCCATTGGCCTCACGGGTACCAAGGCCAAAAACAGTGAAGGTGTC------ATGGGAGAGGCCTATACCTTGACCCTCGGTGGCTCCCAGGGACCCGACCCAAGCGTCGGTGAATTGCATCGCAAAGGAATCCCTGCCGATGAAATCAAAGATGCCTTGAAACAGGTGCTCATCGAAAAATTTGGAGCGACCCCAAAG
>AG-673-D02_2717145068
TATCTGGATGGCAAGAAGCTGAATAAGATCGAGCAGAACAAGTCGGCCAAAGATGGCCTGCTAGTCGGTAGCGAGATTGAGAAATTTGCCGAAATGGGTTGGGAGCAGGTGGATGAAACCGACCTTCAATTGCGATTGAAATGGTATGGAATGTTCTGGCGGCCTAAAACACCCGGCAAATTCATGCTGCGCCTGCGGGTTCCCAACGGTGTACTCTCCGCTCAACAATTGCGCGTTGTCGGCTCCATTGTTGAGCGCTACGGAGAGAACGGCAGCTGTGACATCACCACCAGGCAGAACCTACAACTGAGAGGAGTGCTTCTTGGCGACCTGCCGGAAATTCTCAAGCGACTGGAAGAAGCTGGTCTGAGTACGATCCAATCGGGTTTTGATAATCCTCGTAATGTCACCGGCAACCCAATCGCCGGGATTGATCCAAAGGAAATCCTCGATACCAGGCCTTACACAGATGAACTTGAAAACTTTTTAACGAATCACCGCAAAGGAAATCCTGAATATTCCAATCTTCCCAGAAAATGGAATACGGCAGTTGCCGGTGCAAAAGACAATTTCCTTCTTCACAACGACATTGCCTTCCATCCCGTAGAAAACGATGGTGTGATGGGTTTCGGTGTGTGGATTGGCGGCATTCTTTCATCACAGATGAATGCCTATGCCATCCCGCTGAATGCCTGGGTCAAGCCAGATGAAATTTGTCGGATGACCGATACGGTGATTCGACTCTGGAGAGATAACGGAGAGCGCAACAAACGCCCGAAAGGTCGATTCAGAATGTATCTCGATGAAGTTGGCCACGACAACTTCCGCAATCAGGTTGAAGAACAATTCGGGCCACTAACACCCGACCCCGGGTCTGTATTTGACACCACACCCCGATCTCACTACGGCATTCACCCGCAGAAACAGGATGGGCTGGTCTTTGCGGGTCTCCACGTTCCGGTTGGTCGCCTAACAGCGCAGGATCTTCATGATCTGGCCACAGCGAGCATCACCTACGGAAGCGGAGAAGTGCGGCTCACTGAAGATCAGAACGTGATCATTGTTGGACTGCCTCAAGCACAGGTCGAAGCTTTTGAAAGCGATCCACTGCTCGCACGATTTCCGCTCAAACCTGGTGCGATTTCGGCTGGCACCGTGTCATGCACAGGAAGCACATATTGCGGATTTGCACTCACCAACACCAAGGATCAAGCCTTGGCCGCTGCCAAAGAGCTCGATCAGGAGCTTGATCTACCAGAAGAACTGAAAATTCACTGGACAGGTTGCCCCAACAGCTGCGGCCAGGCCTACATGGGCGCAATCGGTCTAACAGGCGCCAAAGCCAAAAACAGTGAGGGCAAA------ACAGATGATGGCTACACGATGACCCTTGGTGGATCACAGGGACCCAATCCAACGGTGGGTGAACTCCATCAGAAGGCCATTCCGGCTGAAAACATCAAAGAGATTCTGCGCGAAGTACTGATTGAACGGTTCGGCGCAAAACCACGA
>AG-673-F03_2717546844
TATCTGGATGGCAAGAAGCTGAATAAGATTGAACAGAATAAGTCGGCCAAAGATGGACTGTTAGTTGGTAATGAAATTGAGAAATTTGCCGAAATGGGGTGGGAGCAGGTTGATGAAACCGACCTTCAATTGCGATTGAAATGGTATGGAATGTTTTGGCGGCCTAAAACGCCCGGCAAATTCATGCTGCGCCTGCGGGTTCCCAACGGTGTGCTCTCCGCTCAACAATTGCGCGTTGTCGGCTCCATTGTTGAGCGCTACGGCGAGAACGGAAGCTGCGACATCACCACCAGGCAGAACCTGCAACTGAGAGGAGTGCTTCTTGGCGACCTGCCGGAAATCCTCAAGCGCCTTGAAGAAGCTGGCCTGAGTACGATCCAATCGGGTTTTGATAACCCCCGCAATGTCACCGGTAACCCAATTGCCGGGATTGATCCAAAAGAAATCCTCGATACCAGGCCTTACACAGATGAACTTGAAAACTTTTTAACCAATCACCGCAAAGGCAATCCTGAATATTCCAATCTTCCCAGAAAATGGAATACTGCAGTTGCCGGTGCAAAAGACAATTTCCTGCTTCACAACGACATTGCCTTCCATCCCGTTGAAAAAGATGGTGTGATGGGTTTCGGTGTGTGGATTGGCGGCATCCTTTCATCACAGATGAATGCCTATGCAATTCCGCTGAATGCCTGGGTCAAGCCAGATGAAATTTGTCGGATAACCGATACGGTGATTCGTCTCTGGAGAGATAACGGAGAGCGAAACAAACGCCCGAAAGGTCGCTTCAGAATGTATCTCGATGAAGTTGGCCACGACAACTTCCGCAATCAGGTTGAAGAACAGTTCGGGCCACTAACACCCGACCCCGGGTCTGTGTTTGACACCACGCCCCGATCGCACTACGGCATTCACCCGCAGAAACAGGATGGGCTGGTCTTTGCGGGTCTCCACGTTCCGGTTGGCCGCCTGCAAGCGCAGGATCTTCATGATCTGGCCACAGCGAGCATCACCTACGGAAGCGGAGAAGTGCGGCTCACTGAAGATCAGAACGTGATCATTGTTGGACTGCCGCAAGCACAGGTCGAAGCGTTTGAAAGCGATCCACTGCTCGAACGATTTCCACTCAAGCCTGGTGCGATTTCGGCTGGCACCGTGTCATGCACAGGAAGCACCTATTGCGGATTTGCACTCACCAACACCAAGGATCAAGCCTTGGCTGCTGCCAAAGAGCTCGATCAGGAGCTTGATCTGCCAGAAGAACTGAAAATTCACTGGACAGGTTGTCCCAACAGCTGCGGCCAGGCC---------------------------------------------------------------------------------------------------------------------------------------------------------------------------------------------------------------
>AG-676-C06_2717547972
TATCTGGATGGCAAGAAGCTAAATAAGATTGAACAGAACAAGTCAGCCAAAGATGGCCTACTAGTCGGTAGTGAAATTGAGAAATTTGCCGAAATGGGGTGGGAGCAGGTTGATGAAACCGACCTTCAACTGCGATTGAAATGGTATGGAATGTTTTGGAGGCCAAAGACGCCCGGCAAATTTATGCTGCGCCTGCGGGTTCCCAACGGTGTGCTCTCCGCTCAACAATTGCGCGTTGTCGGCTCCATTGTTGAGCGCTACGGCGAGAACGGCAGCTGCGACATCACCACCAGGCAGAACCTGCAACTGAGAGGAGTGCTTCTTGGCGACCTGCCGGAAATCCTCAAGCGCCTTGAAGAAGCTGGCCTGAGTACGATCCAATCGGGTTTCGATAACCCCCGCAATGTCACCGGTAACCCAATCGCCGGGATTGATCCAAAAGAAATCCTTGATACCAGGCCTTACACAGATGAACTTGAAAACTTTTTAACCAATCACCGCAAAGGCAATCCTGAATATTCCAATCTTCCCAGAAAATGGAATACTGCAGTTGCCGGTGCAAAAGACAATTTCCTGCTTCACAACGACATTGCCTTCCATCCCGTTGAAAAAGATGGTGTGATGGGTTTCGGTGTGTGGATTGGCGGCATTCTTTCGTCACAGATGAATGCCTATGCCATCCCGCTGAATGCCTGGGTCAAGCCAGATGAAATTTGCCGGATGACCGATACGGTGATTCGTCTCTGGAGAGATAACGGAGAGCGAAACAAACGCCCGAAAGGTCGCTTCAGAATGTATCTCGATGAAATTGGCCACGACAACTTCCGCAATCAGGTTGAAGAACAGTTCGGGCCACTAACACCCGACCCCGGGTCTGTGTTTGACACCACGCCCCGATCGCACTACGGCATTCACCCGCAGAAACAGGATGGGCTGGTCTTTGCGGGTCTCCACGTTCCGGTTGGCCGCCTGAAAGCGCAGGATCTTCATGATCTGGCCACAGCGAGCATCACCTACGGAAGCGGAGAAGTGCGGCTCACTGAAGATCAGAACGTGATCATTGTTGGACTGCCGCAAGCACAGGTCGAAGCGTTTGAAAGCGATCCACTGCTCGAACGATTTCCACTCAAGCCTGGTGCGATTTCGGCTGGCACCGTGTCATGCACAGGAAGCACCTATTGCGGATTTGCACTCACCAACACCAAGGATCAAGCCTTGGCTGCTGCCAAAGAGCTCGATCAGGAGCTTGATCTGCCAGAAGAACTGAAAATTCACTGGACAGGTTGTCCCAACAGCTGCGGCCAGGCCTACATGGGCGCAATCGGCCTAACAGGCGCCAAAGCCAAAAACAGTGAGGGCAAA------ACAGATGATGGCTACACGATGACCCTTGGTGGATCACAGGGACCCAATCCAACGGTGGGTGAACTCCATCAGAAGGCCATTCCGGCTGAAAACATCAAAGAGGTTCTGCGCGAAGTGCTGATTGAACGGTTCGGCGCAAAACCACGA
>AG-676-E23_2717551103
TATCTGGATGGCAAGAAGCTGAATAAGATCGAACAGAACAAGTCGGCCAAAGATGGCCTGCTCGTTGGTAGTGAAATTGAGAAATTTGCCGAAATGGGGTGGGAGCAGGTTGATGAAACCGACCTTCAATTGCGATTGAAATGGTATGGAATGTTTTGGCGGCCGAAAACACCCGGCAAATTCATGCTGCGCCTGCGGGTTCCCAACGGTGTGCTCTCCGCTCAACAATTGCGAGTTGTCGGCTCCATTGTTGAGCGCTACGGAGAGAACGGCAGCTGTGATATCACGACCAGGCAGAACCTGCAACTGAGAGGAGTGCTTCTTGGCGACCTGCCGGAAATCCTCAAGCGCCTTGAAGAAGCTGGTCTGAGTACGATTCAATCGGGTTTTGATAACCCTCGTAATGTCACCGGCAACCCAATCGCCGGGATTGATCCAGAGGAAATCCTCGATACCAGGCCTTACACAGATGAACTTGAAAACTTTTTAACGAATCACCGCAAAGGCAATCCGGAATATTCCAATCTTCCCAGAAAATGGAATACGGCAGTTGCCGGTGCAAAAGACAATTTCCTTCTTCACAACGACATTGCCTTCCATCCCGTAGAAAAAGATGGTGTGATGGGTTTCGGTGTGTGGATTGGCGGCATTCTTTCATCACAGATGAATGCCTATGCCATCCCGCTCAATGCCTGGGTCAAGCCAGATGAAATTTGTCGGATCACCGATACGGTGATTCGTCTCTGGAGAGATAACGGAGAACGCAACAAACGTCCGAAAGGTCGATTCAGAATGTATCTCGATGAAGTTGGCCACGACAACTTCCGCAATCAGGTTGAAGAACAGTTCGGGCCTCTAACACCCGACCCAGGGTCTGTGTTTGACACCACGCCCCGATCGCACTACGGCATTCACCCGCAGAAACAGGATGGGCTGGTCTTTGCGGGTCTCCACGTTCCGGTTGGTCGCCTAACAGCGCAGGATCTTCATGATCTGGCCACAGCGAGCATCACCTACGGAAGCGGAGAAGTGCGGCTCACTGAAGATCAGAACGTGATCATTGTTGGACTGCCGCAAGCACAGGTCGAAGCTTTTGAAAGCGACCCACTGCTCGCACGATTTCCGCTCAAACCTGGTGCGATTTCGGCTGGCACCGTGTCATGCACAGGAAGCACGTATTGCGGATTTGCACTCACCAACACCAAGGATCAAGCCTTGGCAGCTGCCAAAGAGCTCGATCAGGAGCTTGATCTGCCAGAAGAACTGAAAATTCACTGGACAGGTTGCCCCAACAGCTGCGGCCAGGCCTACATGGGCGCAATCGGCCTAACAGGCGCCAAAGCCAAAAACAGTAAGGGCAAA------ACAGATGATGGCTACACGATGACCCTTGGTGGATCGCAGGGACCCAATCCAACGGTGGGTGAACTCCATCAGAAGGCCATTCCAGCTGAAAACATCAAAGAGGTTCTGCGCGAAGTGCTGATTGAAAGGTTCGGCGCAAAACCACGA
>AG-679-A02_2717592126
TATCTGGATGGCAAAAAGCTAAATAAGATTGAACAGAACAAGTCAGCCAAAGATGGCCTACTAGTCGGTAGTGAAATTGAGAAATTTGCCGAAATGGGGTGGGAGCAGGTTGATGAAACCGACCTTCAACTGCGATTGAAATGGTATGGAATGTTTTGGAGGCCAAAGACGCCCGGCAAATTCATGCTGCGCCTGCGGGTTCCCAACGGTGTGCTCTCCGCTCAACAATTGCGCGTTGTCGGCTCCATTGTTGAGCGCTACGGCGAGAACGGAAGCTGCGACATCACCACCAGGCAGAACCTGCAACTGAGAGGAGTGCTTCTTGGCGACCTGCCGGAAATCCTCAAGCGCCTTGAAGAAGCTGGCCTGAGTACGATCCAATCGGGTTTCGATAACCCCCGCAATGTCACCGGTAACCCAATCGCCGGGATTGATCCAAAGGAAATCCTTGATACCAGGCCTTACACAGATGAACTTGAAAACTTTTTAACCAATCACCGCAAAGGCAATCCTGAATATTCCAATCTTCCCAGAAAATGGAATACTGCAGTTGCCGGTGCAAAAGACAATTTCCTGCTTCACAACGACATTGCCTTCCATCCCGTTGAAAAAGATGGTGTGATGGGTTTCGGTGTGTGGATTGGCGGCATTCTTTCGTCACAGATGAATGCCTATGCCATCCCGCTGAATGCCTGGGTCAAGCCAGATGAAATTTGCCGGATAACCGACACGGTGATTCGTCTCTGGAGAGATAACGGAGAGCGAAACAAACGCCCGAAAGGTCGCTTCAGAATGTATCTCGATGAAGTTGGCCACGACAACTTCCGCAATCAGGTTGAAGAACAGTTCGGGCCACTAACACCCGACCCCGGGTCTGTGTTTGACACCACGCCCCGATCGCACTACGGCATTCACCCGCAGAAACAGGATGGGCTGGTCTTTGCGGGTCTCCACGTTCCGGTTGGCCGCCTGAAAGCGCAGGATCTTCATGATCTGGCCACAGCGAGCATCACCTACGGAAGCGGAGAAGTGCGGCTCACTGAAGATCAGAACGTGATCATTGTTGGACTGCCGCAAGCACAGGTCGAAGAGTTTGAAAGCGATCCACTGCTCGAACGATTTCCACTCAAGCCTGGTGCGATTTCGGCTGGCACCGTGTCATGCACAGGAAGCACCTATTGCGGATTTGCACTCACCAACACCAAGGATCAAGCCTTGGCTGCTGCCAAAGAGCTCGATCAGGAGCTTGATCTGCCAGAAGAACTGAAAATTCACTGGACAGGTTGTCCCAACAGCTGCGGCCAGGCCTACATGGGCGCAATCGGCCTAACAGGCGCCAAAGCCAAAAACAGTGAGGGCAAA------ACAGATGATGGCTACACGATGACCCTTGGTGGATCACAGGGACCCAATCCAACGGTGGGTGAACTCCATCAGAAGGCCATTCCGGCTGAAAACATCAAAGAGGTTCTGCGCGAAGTGCTGATTGAACGGTTCGGCGCAAAACCACGA
>AG-679-C18_2717598476
TTCCTAGAGGACAAAAAACTCAACAAGATTGAGCAGAAGAAAGCCTCTAAAGATGGGCTTCTCGTTGGGACTGAAATTGATGAATTTGCAAGAATTGGATGGGAAGAAGTTGATGAGACCGATTTACAACTTCGATTGAAATGGTATGGAATGTTTTGGCGACCTAAAACTCCAGGAAAGTTTATGCTTCGCTTACGAATACCCAATGGCGTAATCAATAATAAACAGCTGAGAGTTGTAGCCTCTATTGTTGAACGCTACGGAGAGAATGGAAGCTGCGATATCACAACACGTCAAAATTTACAGTTGCGAGGGGTTTTACTTAATGATTTACCGGAGATACTAAAACGTCTCAAAGAAGTTGGGTTGAGTTCTATCCAATCTGGATTTGACAACCCGAGGAACGTGACAGGCAATCCGCTCGCAGGTATCGATCCAAATGAGATTGTCGATACACGTCCCTTCACAACAGAATTGCAAAATTTTCTCACTAATGACTGTGAGGGGAATCCCGAATATTCCAATCTTCCGCGCAAATGGAATACTGCGGTTGCTGGTGCGAAAGACAACTTCTTACTCCACAACGATATCGTCTTTCACCCTGTAGAGAAGAATGGTGTGATGGGTTTTGGAGTCTGGATTGGAGGAATTCTTTCCTCGCAGATGAATGCTTATGCCATTCCCCTAAATGCATGGGTTAAACAAGATGAAATATGCAAGATGACGGATTCTGTCATTCGTTTATGGCGTGACAATGGCGAACGCGATAAACGACCCAAAGGTCGATTCCGCATGTATCTAGATCAGCTTGGAGTCGACACCTTTAGGAGCAAGGTTGAAGAACTTTTTGGCCCCCTCGAGATGGATCCTGGCTCAGTTTTTAACACTACACCACGTTCTCATTACGGAATTCATCCTCAAAAAGAAGAAGGTGAATTCTTTGCCGGGTTGCACGTCAATGTAGGACGCTTGACAGCAAATGATCTTCACAATTTGGCAACCGCAAGTTTGGACTATGGCAATGGAGAAGTTCGCTTAACAGAAGATCAAAATGTTATTATTGTAGGCATTAGTTCATCTAATTTAGATGGATTTAAATCAGATCAGTTGTTGAATCGTTTTCCCCTTACCCCGGGAACCGTTGCTGCTGGAACGGTCTCCTGCACTGGCAATACCTATTGCAGTTTTGGACTCACGAACACTAAAGATCAAGCGATTGCAGCGGCAGAAAAATTGGATGCTGAACTCGAACTTCCCGAAGAACTCAAAATCCATTGGACCGGATGTCCTAATACCTGTGGGCAAGCGTTTATGGGCGCCATTGGACTCACTGGCACTAAAGCAAAGAACAGCAAAGGAGAG------ATGGGAGAGGGCTACACCATGAGCATCGGAGGTTCTCAAGGGAACAATCCGCAAATTGGTGAAGTGCACCAAAAAGCAATTCCCGCTGAAGACATTCAAAAAGTCTTACGGCAGGTACTTATTGAACGATTCGGAGCCAAGCCAAAA
>AG-679-D13_2717556188
TATCTGGATGGCAAAAAGCTCAACAAAATTGAAAAAAACAAAGCAGCCAAAGATGGCCTGCTCGTTGGTAGTGAGATTGAAAAATTTGCAGAACTCGGCTGGGAACAAGTCGATAAAACCGACTTAGAACTTCGGCTTAAGTGGTATGGGATGTTCTGGCGCCCGAAAACACCTGGGAGATTCATGTTGCGTCTGCGGGTTCCCAATGGCGTGCTCTCAGCGAGCCAACTACGCGTGGTTGCTTCCATTGTTGAGCGTTATGGAGATAACGGCAGCTGCGACATCACCACACGCCAAAATCTTCAGTTGCGTGGCATCCTTCTGGGAGATCTTCCAGAGATACTCAGACGACTCAAAGAAGCTGGCCTCAGCACCATTCAGTCTGGTTTCGATAACCCTCGCAACGTCACCGGCAACCCGTTAGCCGGGATCGATCCCAACGAGATCGTGGATACGCGGCCGTACACAACTGAACTTGAGAATTTCCTCACCAACAACTACCAGGGGAACTCCGAATATTCCAATCTGCCGCGAAAGTGGAATACCGCAGTTGCTGGCGCCAAAGACAACTTTCTGCTTCATAACGACATCGCCTTTCACCCCGTTGAGCTCAACGGGGTGATGGGTTTCGGCGTCTGGATCGGCGGGATTCTTTCCTCCCAGATGAATGCTTATGCCGTTCCTCTCAACGCCTGGGTGAAGCCGGATGAAATCTGCAAGATGACGGATACCATCATCCGCCTGTGGCGTGACAACGGCGAGCGAAACGCACGACCCAAAGGACGGTTCCGCCTCTACTTGGATCAGGTGGGTCATGAAGAGTTCCGCAACCAGGTTGAAGAATTGTTCGGAGAGCTGACACCGGATCCCGGATCCGTGTTTGATCATTCTCCCCGTTCGCATTACGGGATCCACCCGCAGAAACAGGACGGCATCTTTTTTGCGGGCCTGCACGTTCCCGTGGGTCGCCTGACGGGCCAAGATCTGCAGGATCTGGCGACCGCCAGTCTCAACTACGGCAGTGGCGAAGTCCGACTCACGGAAGAACAGAACATGATCATCGTCGGCCTGACCGGCGACAAGATCGATGCTTTCAAAGCCGACGCACTGGTGCAGCGTTTCCCACTTGAACCCGGAACCATGGCGGCAGGTACGGTCTCCTGCACAGGGAATACCTATTGCGGCTTCGCCTTAACCAACACAAAGGATCAAGCCCTCAAGGCTGCAACGGAGCTGGACAAGGAACTCAATCTTTCAGCACACCTGAAAATTCATTGGACCGGCTGCCCGAACACCTGCGGACAGGCCTACATGGGTGCCATTGGACTCACTGGTACCAAAGCCAAAAACAGTGAAGGTGTC------ATGGGCGAGGCCTACACCTTGACCCTCGGTGGTTCCCAGGGACCCAACCCAAGTGTCGGTGAATTGCATCGCAAAGGAATCCCTGCCGATGAAATCAAAGATGCCTTGAAACAGGTGCTAATCGAAAAATTTGGAGCGACTCCAAAG
>AG-683-A03_2717559201
TTCCTAGAGAACAAGAAGCTCAATAAAATTGAGCAGAATAAAGCAGCAAAGGATGGGTTACTCGTTGGCAACGAGATTGAAGAGTTTGCGAGAGTTGGCTGGGAAGAAGTCGATGAAACCGATCTTCAGCTTCGTCTTAAATGGTATGGAATGTTTTGGCGTCCCAAAACACCAGGCAAGTTCATGCTTCGCTTGCGAGTCCCCAATGGCGTCATTAATCATCAGCAGCTTCGGGTTGTGGCCTCAATCGTGGAGCGCTACGGCGAGAATGGAAGCTGCGACATCACAACACGCCAAAACCTACAACTGCGTGGCGTACTGCTGAATGATTTACCAGATATTCTCAAGCGACTGAAGGACGTTGGACTGAGCTCAATCCAATCAGGCTTTGATAATCCAAGAAATGTAACCGGCAATCCGCTTGCAGGAATTGATCCAAACGAAATCATCGATACACGACCTTTCACCACTGAACTTCAGGACTTTCTGACAAACCATTGCGAAGGAAATCCAGAGTTCTCCAACCTCCCTCGAAAATGGAATACAGCTGTTGCTGGGGCAAAAGACAACTTTCTGCTCCACAACGACATCGTCTTTCACCCTGTTGAACGGGATGGTGTTTTGGGGTTCGGCGTATGGATCGGAGGAATCCTCTCGTCACAAATGAATGCATATGCCATCCCCCTGAATGCTTGGGTGAAGCAGGATGAAATTTGCAGAATGACCGATTGCGTCATTCGCCTCTGGCGTGACAACGGCGAACGAAACAAGCGCCCCAAAGGCCGCTTCCGCATGTATCTCGACCAGCTCGGTATCGACGCTTTCAGAAGTGAAGTAGAAAGCCTCTTTGGTCCGCTCATAGAGGATCCAGGGTCAGTCTTTAACTCCACACCTCGGTCTCACTACGGAATCCACCCACAAAAAAATGCCGATGAGTTTTTCGCAGGACTGCATGTCAGCGTTGGACGGCTCACAGCAACAGATCTGCACGACTTAGCCACTGCAAGTCTTGATTACGGGTCTGGTGAAATTCGCCTTACAGAAGACCAGAACGTCATCATCGTGGGGCTTTCATCAGCAAATTTGGATCGTTTCAAAGCAGATCCGTTGTTGCAACGCTTCCCGCTTGAACCAGGTGCCATCGCCGCTGGCACGGTTTCCTGCACAGGAAACACCTACTGCAGCTTTGGTCTCACCAACACCAAAGACCAAGCCATTGCTGCTGCGAAACAACTCGATGCAGAGCTCGAATTACCCGAAGAGCTCAAAATCCATTGGACCGGTTGCCCCAATACCTGCGGGCAAGCGTTTATGGGTGCGATCGGCCTGACAGGCACCAAGGCGAAAAACAGCAAGGGCGAA------ATGGGTGAGGGCTACACCCTGAGCATCGGAGGATCTCAAGGCGAAAACCCTCAGATCGGGGAAGTCCAGCAAAAGGCAATCCCCGCAGAAGACATTCAAAACGTTCTTCGACAGGTGCTTATCGAACAATTCGGAGCAAAGCCTCGG
>AG-683-B21_2717605077
TATTTAGAGGGTAAGAAGCTCAACAAGATTGAGCAAAACAAAGCCAACAAAGATGGTCTACTCGTTGGCAGCGAAATTGATCAGTTTGCTGAACTGGGCTGGGAACAGGTTGACGAAACAGATATACAACTCCGTCTGAAGTGGTATGGAATGTTCTGGCGCCCCAAAACACCAGGCAAGTTCATGCTTCGCCTTCGAGTTCCCAACGGTGTTTTGTCAGCTCAGCAGATCAGAGTTGTTGCATCAATTGTTGAGCGTTACGGAGAAAATGGAAGCTGCGATATCACGACACGTCAAAATCTTCAACTTCGAGGTGTTCTCCTCGGAGATTTTCCTGAAATTCTTAAACGCTTAAAAGAAGTAGGATTGAGTTCCATTCAGTCTGGGTTTGACAATCCTCGCAACGTCACAGGCAATCCGCTGGCAGGTATTGATCCACAAGAAATTGTGGATACACGTCCATACACAACTGAACTTCAAAACTTCCTCACAAACAATTGTGCAGGAAACCCAGAATTCTCCAACCTTCCACGCAAATGGAACACAGCCGTAGCAGGCTCAAAAGATAATTTTCTACTTCATAACGACATTGTTTTCCACCCCGTAGAACACAACGGCGTAATGGGATTTGGGGTTTGGATTGCTGGAATTCTCTCTTCACAACTCAATGCTTATGCACTTCCACTCAATGCATGGGTAACGCCCGACCAGATCTGTGACATGACTGCAGCAGTCATCAAAATCTGGCGCGACAACGGCGAGCGTGACAAACGGCCCAAAGGCCGCTTCCGTTTGTATCTCGATGAAGTGGGACTCGATGCCTTCAGGGCAATGGTCGAAGAACGCTTCGGCCCCCTCACCCCGGATCCCGGCTCTGTTTTTAATGCAGAGCCCCGTTCTCATTATGGGATCCACTCTCAAAAACAAGAAGGTTTGTCCTTTGCAGGTTTACACGTTCCAGTAGGGCGTTTAACAGCGCAAGATCTTCATGATTTGGCCACAGCTAGCCTTCAATATGGCAGCGGTGAAATACGACTCACTGAAGATCAAAATGTCATTCTCGTTGGCATTTCAGAGAACACAGTCGACGCACTGAAAGCAGATCCTTTATTACAACGTTTTCCTTTAGAGCCAGGCACCATTGCAGCAGGAACAGTGTCTTGTACAGGCAGTACCTACTGCAGCTTTGCACTAACCAATACCAAAGATGAAGCTCTAAAAGCAGCCCATGAACTGGATGCTGAACTGAACCTTCCCGACGAGCTGAAGATTCATTGGACAGGCTGCCCGAATACTTGCGGCCAGGCGTACATGGGCGCGATTGGACTCACTGGCACCAAAGCAAAAAATAGCGATGGTGTG------ATGGGCGAGGGCTACACCATCACTATCGGCGGTTCACAAGGAGCCAATCCAACTCTTGGTGAGCTCCATCAAAAAGCTGTACCAGCTGCACAGATCAAATCGGTATTAAAAAACCTGCTAATTGAACAATTCGGCGCCACAACAAAA
>AG-683-G11_2717607418
TATCTGGATGGCAAAAAGCTAAATAAGATTGAACAGAACAAGTCAGCCAAAGATGGCCTACTAGTCGGTAGTGAAATTGAGAAATTTGCCGAAATGGGGTGGGAGCAGGTTGATGAAACCGACCTTCAACTGCGATTGAAATGGTATGGAATGTTTTGGAGGCCAAAGACGCCCGGCAAATTCATGCTGCGCCTGCGGGTTCCCAACGGTGTGCTCTCCGCTCAACAATTGCGCGTTGTCGGCTCCATTGTTGAGCGCTACGGCGAGAACGGAAGCTGCGACATCACCACCAGGCAGAACCTGCAACTGAGAGGAGTGCTTCTTGGCGACCTGCCGGAAATCCTCAAGCGCCTTGAAGAAGCTGGCCTGAGTACGATCCAATCGGGTTTCGATAACCCCCGCAATGTCACCGGTAACCCAATCGCCGGGATTGATCCAAAGGAAATCCTTGATACCAGGCCTTACACAGATGAACTTGAAAACTTTTTAACCAATCACCGCAAAGGCAATCCTGAATATTCCAATCTTCCCAGAAAATGGAATACTGCAGTTGCCGGTGCAAAAGACAATTTCCTGCTTCACAACGACATTGCCTTCCATCCCGTTGAAAAAGATGGTGTGATGGGTTTCGGTGTGTGGATTGGCGGCATTCTTTCGTCACAGATGAATGCCTATGCCATCCCGCTGAATGCCTGGGTCAAGCCAGATGAAATTTGCCGGATAACCGACACGGTGATTCGTCTCTGGAGAGATAACGGAGAGCGAAACAAACGCCCGAAAGGTCGCTTCAGAATGTATCTCGATGAAGTTGGCCACGACAACTTCCGCAATCAGGTTGAAGAACAGTTCGGGCCACTAACACCCGACCCCGGGTCTGTGTTTGACACCACGCCCCGATCGCACTACGGCATTCACCCGCAGAAACAGGATGGGCTGGTCTTTGCGGGTCTCCACGTTCCGGTTGGCCGCCTGAAAGCGCAGGATCTTCATGATCTGGCCACAGCGAGCATCACCTACGGAAGCGGAGAAGTGCGGCTCACTGAAGATCAGAACGTGATCATTGTTGGACTGCCGCAAGCACAGGTCGAAGAGTTTGAAAGCGATCCACTGCTCGAACGATTTCCACTCAAGCCTGGTGCGATTTCGGCTGGCACCGTGTCATGCACAGGAAGCACCTATTGCGGATTTGCACTCACCAACACCAAGGATCAAGCCTTGGCTGCTGCCAAAGAGCTCGATCAGGAGCTTGATCTGCCAGAAGAACTGAAAATTCACTGGACAGGTTGTCCCAACAGCTGCGGCCAGGCCTACATGGGCGCAATCGGCCTAACAGGCGCCAAAGCCAAAAACAGTGAGGGCAAA------ACAGATGATGGCTACACGATGACCCTTGGTGGATCACAGGGACCCAATCCAACGGTGGGTGAACTCCATCAGAAGGCCATTCCGGCTGAAAACATCAAAGAGGTTCTGCGCGAAGTGCTGATTGAACGGTTCGGCGCAAAACCACGA
>BL107_2624164510
TATCTAGAGGGCAAGAAGCTCAACAAAATTGAGCAAAATAAAGCCAATAAAGATGGTCTACTCGTTGGCAGCGAAATTGATCAATTCGCTGAGCTGGGCTGGGAACAAGTTGATGAAACAGATTTACAACTCCGTCTGAAGTGGTATGGGATGTTCTGGCGCCCCAAAACACCGGGCAAGTTTATGCTTCGCCTTAGAGTTCCCAACGGTGTTTTGTCAGCTCAGCAGCTCAGAGTTATTGCATCAATTGTTGAGCGTTACGGAGAAAATGGAAGCTGCGATATCACGACTCGTCAAAATCTTCAACTTCGTGGCGTTCTCCTCGGAGATTTTCCTGAAATCCTAAAACGTTTAAAAGAAGCAGGATTGAGTTCAATTCAGTCTGGCTTCGATAACCCTCGCAATGTGACTGGCAATCCTCTGGCAGGAATCGATCCCGAAGAAATTATCGACACACGACCATACACAACCGAGCTTCAGAACTTCCTCACGAATAATTGTGAGGGAAATCCCGAATTTTCCAACCTTCCACGCAAATGGAACACCGCCGTTGCCGGATCAAAAGATAATTTTTTACTTCATAACGACATTATTTTCCATCCCGTAGAGCACAACGGTGTGATGGGATTTGGGGTTTGGATAGCTGGGATTCTTTCCTCACAGCTCAATGCTTATGCACTACCTCTGAATGCTTGGGTAACGCCCGATCAGATCTGTGACATGACTGCAACGGTCGTCAAAATCTGGCGTGACAACGGCGAGCGTGACAAACGGCCCAAAGGACGCTTCCGTCTGTATCTCGATGAAGTGGGACTCGATGCCTTCAGGGCAATGGTGGAAGAACGCTTCGGCCCCCTCACCCCGGATCCCGGTTCTGTCTTTAATGCAGAGCCCCGTTCTCATTATGGGATCCACCCTCAAAAACAAGAAGGTCTTTCCTTTGCAGGCTTGCACGTTCCAGTAGGGCGTTTAACAGCTCAAGATCTTCATGATTTATCCACAGCTAGCCTTCAATATGGCAGCGGAGAAATACGACTCACAGAAGACCAAAATGTCATTCTCGTTGGCATTTCAGAGAACACAGTCGGCGCACTGAAAGCAGATCCTTTACTACAACGTTTTCCTTTAGAGCCTGGCACCATTGCAGCAGGAACAGTGTCTTGCACAGGCAGCACCTACTGCAGCTTTGCACTCACCAATACCAAAGATCAAGCTCTCAAAGCAGCCCATGAACTGGATGCTGAACTGAACCTTCCCGACGAGCTGAAAATTCATTGGACAGGCTGCCCCAATACTTGCGGCCAGGCTTACATGGGCGCGATCGGACTCACTGGCACCAAAGCGAAAAATAGCGATGGTGTG------ATGGGTGAGGGCTACACCATCACCATCGGCGGTTCACAAGGAGCCAATCCAACTCTTGGTGAGCTACATCAAAAATCTGTACCAGCTGAACAGATTAAATCGGTATTGAAAGACGTCCTCATCGAACAGTTCGGCGCCACAGAAAAA
>CC9311_2626051969
TTCCTAGAAAACAAGAAGCTCAATAAAATTGAGCAGAATAAAGCAGCAAAGGATGGGTTACTCGTTGGCAACGAGATTGAAGAGTTTGCGAGAGTTGGCTGGGAAGAAGTCGATGAAACCGATCTTCAGCTTCGTCTTAAATGGTATGGAATGTTTTGGCGTCCCAAAACACCAGGCAAGTTCATGCTTCGCTTGCGAGTCCCCAATGGCGTCATTAATCATCAGCAGCTTCGGGTTGTGGCCTCAATCGTGGAGCGCTACGGCGAGAATGGAAGCTGCGACATCACAACACGCCAAAACCTACAACTGCGTGGCGTACTGCTGAATGATTTACCAGATATTCTCAAGCGACTGAAGGACGTTGGACTGAGCTCAATCCAATCAGGCTTTGATAATCCAAGAAATGTAACCGGCAATCCGCTTGCAGGCATTGATCCAAACGAAATCATCGATACACGACCTTTCACCACTGAACTTCAGGACTTTCTGACAAACCATTGTGAAGGAAATCCAGAGTTCTCCAACCTCCCTCGAAAATGGAATACAGCTGTTGCTGGGGCAAAAGACAACTTTCTACTCCACAACGACATCGTCTTTCACCCTGTTGAACGGGATGGTGTTTTGGGTTTCGGCGTATGGATCGGAGGAATTCTCTCATCACAAATGAATGCATATGCCATCCCCCTGAATGCTTGGGTGAAGCAGGATGAAATTTGCAGAATGACCGATTGCGTCATTCGCCTCTGGCGTGACAACGGCGAACGAAACAAGCGCCCCAAAGGCCGCTTCCGCATGTATCTCGACCAGCTCGGTATCGACGCGTTCAGAAGTGAAGTGGAAAGCCTCTTTGGTCCTCTCATAGAGGATCCAGGGTCAGTCTTTAACTCCACACCTCGGTCTCACTACGGAATCCACCCACAGAAAAATGCCGATGAGTTTTTCGCAGGACTGCATGTCAGCGTTGGACGACTCACAGCAACAGATCTGCACGACTTAGCCACTGCAAGTCTTGATTACGGGACTGGTGAAATTCGCCTTACAGAGGACCAGAACGTCATCATCGTGGGGCTTTCATCAGCAAATTTGGATCGTTTCAAAGCAGATCCATTGTTGCAACGCTTCCCACTTGAACCAGGTGCCATCGCCGCTGGCACGGTTTCCTGCACAGGAAACACCTACTGCAGCTTTGGTCTCACCAACACCAAAGACCAAGCCATTGCTGCTGCGAAACAACTCGATGCAGAGCTCGAATTACCCGAAGAGCTCAAAATCCATTGGACCGGTTGCCCCAATACCTGCGGGCAAGCGTTCATGGGTGCGATCGGCCTAACAGGCACCAAGGCGAAAAACAGCAAGGGCGAA------ATGGGTGAGGGCTACACCCTGAGCATCGGAGGATCTCAAGGCGAAAACCCTCAGATCGGGGAAGTCCAGCAAAAGGCAATCCCCGCAGAAGACATTCAAAACGTTCTTCGACAGGTGCTTATCGAACAATTCGGAGCAAAGCCTCGG
>CC9605_2607301291
TATCTCGACGGCAAAAAGCTCAACAAAATTGAGCAGAATAAAGCAGCTAAAGATGGCCTCTTGGTCGGCAGCGAGATCGAAAAATTCGCAGAACTCGGATGGGAACAGGTCGACGAAACCGACCTCCAGTTGCGGTTGAAGTGGTACGGGATGTTCTGGCGTCCGAAAACTCCAGGAAAATTTATGCTCCGACTGCGTGTTCCCAATGGGGCCTTAACCGCAGATCAGCTACGTGTCATCGGTTCAATTGTTGAACGTTATGGAGAGAACGGTAGTTGTGACATCACCACGCGTCAGAATTTACAGCTCAGAGGAGTGCTTTTAGACGACCTGCCTGAAATTCTCAAGCGACTGAAGGAAGCTGGTTTAAGCACAATTCAATCTGGTTTCGACAATCCACGTAACGTGACCGGAAATCCTATAGCAGGTATAGATCCATACGAAATCATTGACACTCGTCCCTACACACAAGAACTTCAAAATCACCTCACCAATAACAGCGAGGGAAATCCTGAGTACTCGAATCTTCCACGCAAGTGGAACACCGCTGTTGCCGGAGCCAAGGACAACTTCCTGCTCCACAACGACATCGTCTTCCACCCAGTAGAACGCGATGGGGTTATGGGGTTTGGAGTATGGATTGGTGGTGTTCTTTCATCCCAGATTAATGCTTATGCCATCCCACTGAATGCCTGGGTGAAACCCGAGGAAATCTGCAAAATGACTGACGCCGTTATCCGTCTCTGGCGAGACAATGGCGAAAGGGACAAACGTCCCAAGGGTCGCTTCCGTTTTTATTTAGATCAGGTTGGCCTCGATGAGTTCCGGAAAAAAGTCGAAGGTTTATTCGGGCCGCTTGTCTCAGATCCAGGTTCAGTTTTCGACTCCAGCCCACGCTCTCATTATGGAATTCACCCGCAAAAGCAGGAAGGGTTTTCCTATGCGGGTCTTCACGTACCAGTCGGGCGTCTTAAGGCCTCAGATCTCCAAGATTTAGCAACAGCTAGTCTTAATTACGGGAATGGTGAAGTACGGCTTACTGAAGAACAAAACGCAATAATAGTAGGCATAAGTAATGATAAAATTGAATCTTTTAAGTCAGATCCGCTACTTAAACGTTTTCCAATCGAGCCGAAAAACGTTTCAGCTGGCACTGTGTCTTGTACCGGAAATACATACTGCGGCTTTGCTCTCACTAACACCAAAGACACTGCACAAATGGTTGCAGAAAAACTAGATGCTGAGCTTAATCTTCCAAAGCACGTGAAAATCCAATGGACTGGTTGTCCAAATAACTGTGGTCAAGCAGATATGGGTTCAATTGGATTGACTGGGACAAAAGCTAAAAACAGTGAAGGAGTG------ATGGGCGAAGGCTACACAATGACTCTAGGAGGCTCCCAAGGACAGAATCCAAAACTCGGAGAAATCCATCAAAAAGCAATTCCCGCAGATGAAATCGAGGATGCTCTTAAAGCGGTGTTGATCGAAAAGTTTGGGGCCACCCCCAAG
>CC9616_2517174591
TATTTAGATGGAAAAAAGTTAAACAAAATTGAACAGCAAAAAGCCGAGAAAGATGGTCTGGCTATTGGTTCAGAGCTTGACCATTTCGCCAAAATTGGCTGGGAAAAAATGGAAAAATCTGATCTTGAGCTGCGCTTGAAATGGTACGGGATGTTCTGGAGGCCTAAAACTCCCGGAAAATTTATGCTAAGGCTGCGGATCCCGAATGGAATCCTTTACCCACAACAAACGCGCGTAATCGCCACAATTGTTGAGCGGTATGGAGATAATGGCAGCTGCGACATTACAACCAGACAGAATTTACAGCTCAGAGGAGTACTAATTAATGATCTACCTAATATTATTAAGCAACTCAAGGATGTAGGCCTACAGACACTTCAATCAGGATTTGATAATCCAAGAAACGTCACGGGAAATCCACTGGCTGGCATTGATCCGCAAGAAATTATCGATACACGCCCCTTCACGATAGAACTACAAAACTTCTTAACCAATAAAGGAGAAGGAAATCATGAATTCTCAAATTTGCCACGCAAATGGAATACAGCAGTTGCAGGCTCGAAAGATAATTTCCTACTGCACAATGATATTGTCTTTCACCCAGTCTCCAACAATGGAATCCTTGGCTTTGGAGTTTGGGTAGGTGGAATCTTATCCCCTCAAATGAATTCCTATGCAATTCCACTGAATGCATGGATTCCCCAAGACGATATTTGCCGGATGACAGATTGTGTGATCAGAGTTTGGAGGGACAATGGAGAACGAAACATCAGGTCTAAAGGACGATTTAGAGCCTATGTTGAAGCCGTTGGCTTTGATACTGTACGGCAACAAATTGAAGAACTGTATGGACCCTTAACACCGGATCCCGGCTCAATCTTTGATGAGAAACCGAGAAGCCATTATGGTATTCATCAACAAAAGCAGGAGGGACTTTACTATGTTGGTCTTCATGTTCCTGTCGGGCGTTTAACAGCCGAAGACTTGCATGATTTGGCAACTGCAGCAAATTCATACGGTGACGGTGAAATACGTTTGACCGAAGATCAAAACCTTATTCTTGCCAACATTCATCAGGCACAAGTTAGCAATTTGCAGAATGATCCCTTGTTGACGCGGTTCCCATCGAATCCAGGAACTGTGGCATCAGGAACAGTGTCATGCACCGGCAGCGCGTATTGCAGCTTTGCCATGGTTAATACAAAAGATCGAGCCAAAACAATTGCGGACGAACTTGATCAAGAACTCAATCTTCCCGACGAAGTGAAAATTCATTGGACGGGTTGTCCAAACACATGCGGGCAAGCCTATATGGGTGCCATTGGCCTCACAGGTAAAAAAGCCAAAAACAGTGAAGGGATC------ATCGGCGAAGGATTCCAGATCACTGTTGGTGGTTCTCAGGGACCTGACCCCACGGTTGGGGACATTTATATGAAGACAGTTCCTGCAGAAGATGTTAAATCGGTTGTAAAAGATCTTTTGATTGAAAAATTCGGAGCAACCTGCAAA
>CC9902_2606886996
TATCTAGATGGCAAGAAACTGAACAAGATTGAGCAAAAAAAAGCCGATAAGGACGGCCTACTCATCGGAACCGAAATTGATCAGTTTGCTGAGCTGGGTTGGGAGAAAGTAGACGAGACAGATTTACAACTCCGACTGAAGTGGTACGGCATGTTTTGGCGCCCCAAAACGCCGGGCAAGTTCATGCTTCGACTCAGAGTTCCAAACGGTGTGTTGTCGTCTCAACAGCTAAGGGTCGTTGCATCAATTGTTGAGCGTTACGGAGAGAATGGAAGCTGCGATATCACAACACGCCAGAATCTTCAGCTCCGTGGTGTCTTGCTTGGAGATTTTCCTGAAATTCTCAAACGCTTAAAAGAAGTAGGCTTGAGTTCGATCCAGTCGGGGTTCGACAACCCTCGCAATGTCACTGGCAATCCACTAGCGGGAATCGATCCACAAGAAATTGTCGATACACGCCCATACACAACTGAACTTCAAAACTTCCTCACAAACAATTGCGCAGGAAACCCAGAATTCTCCAACCTTCCACGCAAATGGAACACCGCAGTTGCAGGCTCAAAAGATAATTTTTTACTCCATAACGACATTATTTTTCACCCCGTAGAACATAACGGCGTAATGGGATTTGGAGTTTGGATTGCTGGAATCCTCTCCTCACAACTGAATGCTTATGCACTTCCACTGAATGCTTGGGTAAAACCCGACCAGATTTGTGACATGACTGCAGCAGTCATCAAGATCTGGCGTGACAACGGTGAGCGTGACAAACGACCAAAAGGCCGATTCCGCTTGTATCTCGATGAAGTCGGACTCGATGCCTTCAGGGCAATGGTGGAAGAACGCTTTGGGCCACTGATCCCTGATCCAGGTTCTGTATTTAATACCGAGCCCCGTTCTCATTATGGAATTCATCCACAAAAACAAGAAGGTCTTTCCTTTGCAGGCTTGCACATTCCCGTTGGACGCTTAACAGCACAAGATCTACATGATTTCGCCACCGTTAGCCTGCAATATGGCAGCGGTGAAATCCGTCTTACTGAAGACCAAAATGTCATTCTTGTGGGCCTCACAAATGACACCATTGATGGCCTAAAAGAAGATCCTCTACTTCTACGCTTCCCATTAGAACCTGGCAGCATTGCAGCAGGCACGGTGTCGTGCACAGGCAGTACCTATTGCAGCTTTGCACTTACCAACACCAAGGATCAGGCTCTCAAAGCAGCCAAGGAGTTGGATGCGGAATTAAATCTTCCGGAAGAACTGAAAATTCATTGGACAGGTTGCCCAAATACATGTGGCCAGGCCTACATGGGTGCAATCGGCCTCACTGGAACCAAAGCAAAAAATAGCAATGGTGTA------ATGGGTGAGGGGTACACCATCACCATTGGCGGCTCACAAGGAGCCAACCCAACGCTTGGTGAGCTCCATCAAAAAGCTGTACCAGCTGAAGAAATCAAATCGGTCTTGAAAAACGTATTAATCGAACAATTCGGTGCCACCGCAAAA
>KORDI-100_2507319537
TATTTGGAAGGGAAAAAGCTGAATAAAATTGAACAACAAAAAGCCGAAAAAGATGGTTTAGACATTGGTTCTGAACTGGACCATTTCGCCAAGATTGGCTGGGAAAAAATGGATAAGACAGATTTGGAACTCAGATTGAAATGGTACGGAATGTTTTGGAGACCCAAAACTCCCGGCAAATTCATGATGAGGCTGCGGATACCGAATGGGATCCTCAACGCTCAACAAACAAGAGTCATCGCGACCATTGTTGAGCGCTATGGAGATAGCGGAAGCTGCGATATCACAACCAGGCAGAACCTACAACTCAGGGGAGTCCTGATCAATGACCTTCCAAACATTATTCAACAGCTCAAGAGCGTTGGTCTACACACACTTCAATCCGGATTCGACAATCCAAGAAACGTCACTGGAAATCCATTGGCTGGCATCGACCCAAAAGAAATTATAGATACACGCCCCTTCACAATAGAACTTCAAGACTTTTTAACCAACAAAGGGGAGGGGAATCACGAATTTTCCAATTTGCCGCGCAAATGGAACACGGCCGTCGCAGGAGCAAAAGACAATTTTCTACTCCACAATGATATTGTTTTTCATCCAGTGGAAAACAATGGAACACTTGGGTTTGGCGTTTGGATTGGAGGAATTCTTTCTCCGCAGATGAATTCCTATGCAGTCCCGCTGAATGCCTGGATTCCTCAAGAAGACATCTGCAGAATGACTGATTGTGTGATCCGAGTTTGGCGCGACAACGGCGAACGAAACGTGCGCACAAAAGGGCGATTCAGATTTTATATGGAAGCCATCGGTCTGGAGAACGTTCGCCAACAGATTGAAGAGATGTATGGCCCTTTAACACCAGACCCTGGCTCAATTTTTAATGAACAGCCGAGAATCCATTATGGCATCCACGAACAAAAGCAGAAAGATCTTTACTACGTCGGGTTGCATGTTCCTGTTGGACGGTTAACAGCTGAAGACCTGCACGATCTCGCTACAGCAGCCAGTACCTATGGGGATGGTGAACTACGCCTCACCGAAGACCAGAATTTGATTCTTGCCAATATCAAGCAGGAACATCTTGACAATCTGAAGAAGGATCCCCTGTTGAAACGCTTCCCAAGAGATCCCGGAACTGTGGCCTCTGGAACAGTGTCATGCACTGGCAGCGCTTACTGCAGCTTCGCCATGGTCAATACAAAAGATCGAGCCAGAACAATTGCCGAGGAACTCGACCAAGAACTCCATCTTCCCGAAGAAGTGAAGATTCACTGGACGGGATGTCCCAACACATGCGGCCAGGCCTTCATGGGAGCCATTGGTCTCACAGGTAAAAAAGCCAAAAACAGTGAGGGCGTC------ACAGGCGAGGGATTCCAGATCACCGTTGGCGGCTCTCAAGGGCCTGATCCAAGTGTTGGGGATATCTACATGAAGACAGTTCCTGCCGAAGAGGTGAAATCTGTCATCAAAGACCTGTTAATTGAAAGATTTGGAGCAACCAGCAAA
>KORDI-49_2507313654
TATCTGGATGGCAAGAAGCTCAACAAAATCGAGCAGAACAAGGCTGCCAAAGACGGTTTGCTTGTCGGCAGCGAGATTGAAAAATTTGCCGAGCTCGGTTGGGAGCAGGTTGATGAAACAGATTTGCAATTACGCCTGAAGTGGTTCGGCATGTTCTGGCGTCCGAAGACACCGGGCAAGTTCATGTTGCGCCTGCGGGTTCCGAATGGAGTTTTATCGGCGCATCAACTGCGGATCGTCGCCTCCATCGTTGAACGCTACGGAGAGCAGGGCAGTTGCGACATCACCACCCGACAGAATCTCCAGCTTCGAGGTGTGCTGCTGGGGGACCTTCCTGAAATTCTCAAACGACTCAAGGAAGCAGGCCTGAGCACCATTCAATCCGGCTTCGACAATCCCAGAAACGTCACCGGAAACCCCATCGCCGGCATCGACCCCAACGAAATCGTCGATACCAGGCCATACACGTCGGAGTTGCAGAATTTTCTCACCAACAACTGCGAGGGAAACCCCGAATTCTCCAACCTTCCGCGCAAGTGGAATACAGCTGTTGCCGGTGCCAAAGATAATTTTCTTCTTCACAACGACATTGTTTTTCACCCTGTGGAAAAGGATGGCGTCATGGGATTCGGAGTCTGGATCGGCGGAGTGCTGTCCTCTCAGATGAATGCCTATGCCATTCCACTGAATGCCTGGGTGAAGCCGGATCAGATCTGCGCCATGACGGATGCCGTGATCAAAATCTGGCGCGACAACGGTGAACGCGACAAACGTCCGAAAGGACGCTTCCGTCTCTATCTGGATCAGATCGGTCTGGAAGCGTTCCGCGTCATGGTCGAGGAACGCTTCGGACCCCTCACGCCCGACCCTGGTTCCGTTTTCGACACCACACCACGGTCCCATTACGGCATTCATCCTCAGAAACAGGACGGCCTGTCCTTCGCAGGCGTGCATGTTCCGGTCGGGCGCCTGAAAGCACGGGATCTGCAGGATCTGGCCACAGCAAGCCTTGATTACGGCAGTGGTGAAGTGCGTCTCACCGAAGACCAGAACGTGATCTTCGTGGGACTTTCCACCGACAGAATCGACGCCTTCAAGGCCGATCCTCTGCTGCAGCGGTTCCCGCTTCAGCCCGGCACGATCGCCGCCGGAACGGTGTCCTGCACCGGCAGCACCTACTGCGGATTCGCCCTCACGAACACCAAGGACCAGGCACTTGCAGCCGCTCAGGAACTTGACCAGGAACTGGATCTTCCCGAAGAGCTGAAGATCCACTGGACGGGATGCCCGAACACCTGCGGCCAGGCCTACATGGGTGCCATCGGTCTCACCGGCACCAAGGCCAAGAACAGCGACGGAGAG------ATGGGAGAGGGCTACACCCTGACGCTCGGTGGCTCTCAGGGTCCGAACCCTGCCATCGGAGAAATCCACCGAAAAGCAATTCCAGCCGATGAGGTCAAAGCCGTCCTGAAGGAGGTGCTGATCGAACAGTTCGGTGCCACGCCACGG
>KORDI-52_2507316476
TACCTGGATGGCAAGAAGCTCAACAAGATCGAGCAGAACAAGGCGGCCAAGGATGGCCTGTTGGTCGGCACCGAAATCGAAAAGTTCGCCGAACTCGGCTGGGAGCAGGTGGATGAAACCGACCTTCAGTTGCGTTTGAAGTGGTACGGCATGTTCTGGCGTCCGAAAACGCCAGGCAAATTCATGTTGCGCCTGCGGGTTCCCAATGGCGTGCTGACGGCCGATCAGCTGCGGGTGGTTGGCTCCATCGTTGAGCGCTATGGCGAAAACGGCAGCTGCGACATCACCACCCGTCAGAACCTGCAATTGCGCGGTGTGCTGCTGGGCGACCTGCCTGAAATTCTCAAGCGGCTGAAGGAAGCTGGCCTCAGCACCATCCAATCCGGCTTCGACAACCCCCGCAACGTCACCGGCAACCCTATCGCCGGCATCGATCCCAACGAGATCGTCGACACGCGGCCCTACACCACCGAGCTACAGAACTTCCTCACCAACAACTGCCAGGGCAACCCGGAGTATTCCAACCTGCCTCGCAAGTGGAACACCGCCGTTGCCGGCGCGAAGGACAACTTCCTGCTCCATAACGACATCGTTTTCCACCCCGTGGAACGGGATGGGGTGTTGGGATTTGGCGTCTGGATCGGCGGTGTTCTGTCATCGCAGATGAATGCCTATGCCGTTCCCCTGAACGCCTGGGTAAAGCCAGACGAAATCTGCAAAATGACCGATGCCGTGATCCGACTCTGGCGCGACAACGGTGAGCGCGACAAGCGCCCCAAAGGCCGCTTCCGCCTCTACCTCGATCAGGTGGGCCATGACGTGTTCCGCAGCCAGGTGGAAGACCTCTTCGGTCCGTTGACTCCCGATCCGGGTTCCGTGTTCGACACCACGCCCCGCTCCCACTACGGCTTCCATCCCCAGAAACAGGAGGGCCTGTCCTACGCCGGTCTGCACGTTCCGGTTGGTCGTCTGACCGCCCAGGATCTGCAGGATCTCGCAACCGCCAGCATCGACTACGGCAGTGGCGAGGTGCGTCTCACGGAGGATCAGAACGTCATCCTCGTTGGCCTTCCCAACGACAAGCTCGAGGCCCTGAAGGCTGACGCCCTGGTGCAGCGCTTCCCGCTGGAACCCGGTCACATCGCCGCCGGAACGGTGTCCTGCACCGGCAACACCTACTGCGGCTTTGCGCTCACCAACACCAAGGACCAAGCCCTGGAAGCGGCCAAGGAGCTCGACCAGGAGCTCAATCTTCCTGAAGAGCTGAAAATCCACTGGACCGGCTGCCCCAACACCTGCGGCCAGGCCTACATGGGTGCCATCGGCCTCACCGGCACCAAGGCCAAAAACAGTGAAGGGGTG------ATGGGCGAGGGCTACACGATGACCCTCGGTGGGTCCCAGGGCGCCAATCCGAGCATCGGGGAAATCCACCGCAAGGCGATCCCTGCTGATGAGATCAAGGCCGCTCTTAAAGACGTGTTGATCAACAAGTTCGGGGCCACCCCAAAG
>MIT0604_2608227999
TATTTAAATGATAAAAAATTAAATAAGATTGAAAAGCAAAAGGCGGAAAAAGATGGTCTGAAAATTTTTGAAGAATTAGATGATTATGCTCTTAAAGGGTGGGAAGAGATGGATGAAGTAGATTTGCAAATGCGCTTAAAGTGGTATGGCCTTTTTTGGAGACCAAAAACTCCTGGAAGATTTATGATGAGGCTTAGAGTTCCCAATGGAATTTTAAACTCTAATCAGTTGAGAGTAATCGCTTCAATAGTTGCTAGATACGGAGAAGACGGTTCTGCAGATATAACAACTAGGCAAAATATTCAATTAAGGGGAGTTTTGATAAATGATCTACCAGATATTATTAAAAGACTTAGAGAGGTTGATATTACATCCGTTCAGTCTGGAATGGATAATCCAAGAAATGTAACTGGCAATCCACTAGCGGGAATTGATCCTGAAGAAATTATTGATACAAGAAAATATACTTCTGAATTAGAAGATTACTTAACAAATTCTGGTAATGGCAACCCCGAATTCTCCAATTTACCCAGGAAGTGGAATACTGCAGTTGCCGGAGCAAAAGATAATTTTCTTCTACATAATGATCTTATCTTTCATCCTGTTTTTAAAAATGGAATATTAGGCTTTGGTGTCTGGGTAGGAGGAATTTTATCAGCAACTTTAAATGCTTATGCTATACCTCTAGATGTCTGGGTAGAAGAAAAAGATATATGTAAAATAACTGGAATTATTACTTCCCTTTGGCGAGATAATGGAGATAGATTTCTCAGAAATAAAGGAAGATTCAGATATTATTTAAACTCTATAGGTATTGAAAAATTTAGAAAACTTGTAGAAGAAAAATTTGGAACTTTGTCGAACGATCCAGGCTCAATTTTCAACGAAAAACAAAGAAGTTTATTTGGGATTAATAAACAAAAACAAAACAATCTTTACTTTGCTGGATTACATATTCCTGTAGGAAGATTATGTGTAGAAGATATACAAGAAATTGCAAGATTAAGTGAAAAATATGGACAAAGTGAAGTAAGACTAACCGAAGATCAAAATCTAATTATTGTTGGCCTGAAAGATAACATTTTAGAAGAATTTGCTAATGAAGAAATTATTAAAAAATTCAAATTAAATCCATCCCATTTTTCAGCGAGTACTGTTTCATGCACAGGGAGTAGTTATTGTAGTTTTGCTCTTGCAAATACCAAAGATATAGCAAGAAATATTTCTGAAAAATTAGATCGAGAACTTGAATTATCAGAGGAGGTTAAAATCCATTGGACAGGATGTCCAAATAATTGTGGACAAGCTCATATGGGTGGTATTGGCATGACCGGCACAAAGGTAAAAAAAGAGGGAGGTGGA------ACTGAGGATGGATATAATGTCAGTATTGGAGGAAGACAAGATCACCTGCAAACTTTAGGTGAAACCGAATTTAAAAAAGTTAGTAAACATGAAATTTATAATTTAATCAAAGAAATTTTAATCAACAAATTTAATGCAAAGTTAAAA
>MIT0701_2608220757
TTTCTTCAAAACAAGAAACTAAATAAAATTGAACAAAATAAGGCTATCAAGGATGGATTAAAGGTTGGTTCTGAACTAGAAACCTTTGCTCAGATTGGTTGGGAACAGGTGGATAAAACTGATCTGGAGCTACGCCTAAAATGGTATGGGATGTTCTGGCGCCCCAAAACCCCTGGCAAGTTCATGCTCCGGCTCAGGGTGCCCAATGGCATCCTCAGCAGCCACCAGATGAGAGTGGTCGCCTCAATCGTGGGCCGCTACGGAGAAGACGGCAGTTGCGACATCACAACACGCCAAAACCTACAGCTTCGTGGTGTTCTACTGAGCGATCTTCCCGAAATCCTCAGACGTCTTGAAGAGGCAGGTCTCAACACAATCCAATCAGGTTTTGATAACCCTCGCAATGTCACAGGAAATCCACTAGCTGGCATTGATCCTCTTGAAATTGTTGATACTCGCCCATACACAACTGAACTACAAGATTTCCTCACCAATAACGGGGAAGGCAACCATGAATTCTCCAACCTGCCCCGCAAATGGAATACGGCAGTTGCAGGGGCCCGCGATAACTTTCTTCTACACAACGACATTATCTTCCACCCAGTCAAACGCGATGGGGTGATGGGTTTCGGGGTCTGGCTCGGAGGAATCCTCTCCTCGCAGATGAACGACTATGCACTGCCTCTTAATGCCTGGGTCAAGCCCAATGAAATCTGTCGGCTCACCGGCACTATTGTAACGCTATGGCGAGATAACGGTGAGCGCAACAATCGCCCCAAGGGCCGGTTCCGCATGTATCTCGACAGCGTGGGCCTCAAAGCCTTCCGCACCATGGTCGAGGAAAACTTTGGGCCTCTTACCCCCGATCCAGGCTCGGTGTTCGACGACAAACCACGCTCCCATTATGGAATCAACCCTCAGAAACAAGAAGGGCTTTACTACGCCGGGCTACATATCCCGGTAGGCCGGCTAACCGCCGAAGATCTCCAAGATCTGGCTAGTGCCAGCCTTCACTATGGCAATGGCGAGATTCGTCTAACCGAAGACCAGAATGTGATTCTGGTGGGTCTAGCCAGCGACAACCTAAACAGCTTCCAGGCTGATCCACTACTACAGCGTTTTTCACTCGAGCCCGGTTCCTTTGCCGCCGGCACTGTCTCCTGCACCGGCAACACCTACTGCAGCTTCGCCCTCACCAACACCAAAGATCAGGCCATCAAGATGGCTCGTGAATTAGACGAGGAACTCGAGCTCCCAGAGGAACTCAAAGTCCACTGGACTGGATGCCCCAATAGCTGTGGCCAGGCCTACATGGGTGCAATCGGCCTCACAGGAACCAAAGCCCGTGCACCCGAAGGAGGCAAAGGCATGGTTGAGGCCTATGACCTCAGCCTTGGCGGTAACCAAGGCCCCAATGCCCGAGTAGGGGAACTGCACCGTAAAGGCATTCCCAACAGCGAATTGAAAAGCGTGCTGCGGGAACTGCTAATCGAACGCTTCGGTGCTCAACCTCGT
>MIT0702_2608213630
TTTCTTCAAAACAAGAAACTAAATAAAATTGAACAAAATAAGGCTATCAAGGATGGATTAAAGGTTGGTTCTGAACTAGAAACCTTTGCTCAGATTGGTTGGGAACAGGTGGATAAAACTGATCTGGAGCTACGCCTAAAATGGTATGGGATGTTCTGGCGCCCCAAAACCCCTGGCAAGTTCATGCTCCGGCTCAGGGTGCCCAATGGCATCCTCAGCAGCCACCAGATGAGAGTGGTCGCCTCAATCGTGGGCCGCTACGGAGAAGACGGCAGTTGCGACATCACAACACGCCAAAACCTACAGCTTCGTGGTGTTCTACTGAGCGATCTTCCCGAAATCCTCAGACGTCTTGAAGAGGCAGGTCTCAACACAATCCAATCAGGTTTTGATAACCCTCGCAATGTCACAGGAAATCCACTAGCTGGCATTGATCCTCTTGAAATTGTTGATACTCGCCCATACACAACTGAACTACAAGATTTCCTCACCAATAACGGGGAAGGCAACCATGAATTCTCCAACCTGCCCCGCAAATGGAATACGGCAGTTGCAGGGGCCCGCGATAACTTTCTTCTACACAACGACATTATCTTCCACCCAGTCAAACGCGATGGGGTGATGGGTTTCGGGGTCTGGCTCGGAGGAATCCTCTCCTCGCAGATGAACGACTATGCACTGCCTCTTAATGCCTGGGTCAAGCCCAATGAAATCTGTCGGCTCACCGGCACTATTGTAACGCTATGGCGAGATAACGGTGAGCGCAACAATCGCCCCAAGGGCCGGTTCCGCATGTATCTCGACAGCGTGGGCCTCAAAGCCTTCCGCACCATGGTCGAGGAAAACTTTGGGCCTCTTACCCCCGATCCAGGCTCGGTGTTCGACGACAAACCACGCTCCCATTATGGAATCAACCCTCAGAAACAAGAAGGGCTTTACTACGCCGGGCTACATATCCCGGTAGGCCGGCTAACCGCCGAAGATCTCCAAGATCTGGCTAGTGCCAGCCTTCACTATGGCAATGGCGAGATTCGTCTAACCGAAGACCAGAATGTGATTCTGGTGGGTCTAGCCAGCGACAACCTAAACAGCTTCCAGGCTGATCCACTACTACAGCGTTTTTCACTCGAGCCCGGTTCCTTTGCCGCCGGCACTGTCTCCTGCACCGGCAACACCTACTGCAGCTTCGCCCTCACCAACACCAAAGATCAGGCCATCAAGATGGCTCGTGAATTAGACGAGGAACTCGAGCTCCCAGAGGAACTCAAAGTCCACTGGACTGGATGCCCCAATAGCTGTGGCCAGGCCTACATGGGTGCAATCGGCCTCACAGGAACCAAAGCCCGTGCACCCGAAGGAGGCAAAGGCATGGTTGAGGCCTATGACCTCAGCCTTGGCGGTAACCAAGGCCCCAATGCCCGAGTAGGGGAACTGCACCGTAAAGGCATTCCCAACAGCGAATTGAAAAGCGTGCTGCGGGAACTGCTAATCGAACGCTTCGGTGCTCAACCTCGT
>MIT0703_2608216260
TTTCTTCAAAACAAGAAACTAAATAAAATTGAACAAAATAAGGCTATCAAGGATGGATTAAAGGTTGGTTCTGAACTAGAAACCTTTGCTCAGATTGGTTGGGAACAGGTGGATAAAACTGATCTGGAGCTACGCCTAAAATGGTATGGGATGTTCTGGCGCCCCAAAACCCCTGGCAAGTTCATGCTCCGGCTCAGGGTGCCCAATGGCATCCTCAGCAGCCACCAGATGAGAGTGGTCGCCTCAATCGTGGGCCGCTACGGAGAAGACGGCAGTTGCGACATCACAACACGCCAAAACCTACAGCTTCGTGGTGTTCTACTGAGCGATCTTCCCGAAATCCTCAGACGTCTTGAAGAGGCAGGTCTCAACACAATCCAATCAGGTTTTGATAACCCTCGCAATGTCACAGGAAATCCACTAGCTGGCATTGATCCTCTTGAAATTGTTGATACTCGCCCATACACAACTGAACTACAAGATTTCCTCACCAATAACGGGGAAGGCAACCATGAATTCTCCAACCTGCCCCGCAAATGGAATACGGCAGTTGCAGGGGCCCGCGATAACTTTCTTCTACACAACGACATTATCTTCCACCCAGTCAAACGCGATGGGGTGATGGGTTTCGGGGTCTGGCTCGGAGGAATCCTCTCCTCGCAGATGAACGACTATGCACTGCCTCTTAATGCCTGGGTCAAGCCCAATGAAATCTGTCGGCTCACCGGCACTATTGTAACGCTATGGCGAGATAACGGTGAGCGCAACAATCGCCCCAAGGGCCGGTTCCGCATGTATCTCGACAGCGTGGGCCTCAAAGCCTTCCGCACCATGGTCGAGGAAAACTTTGGGCCTCTTACCCCCGATCCAGGCTCGGTGTTCGACGACAAACCACGCTCCCATTATGGAATCAACCCTCAGAAACAAGAAGGGCTTTACTACGCCGGGCTACATATCCCGGTAGGCCGGCTAACCGCCGAAGATCTCCAAGATCTGGCTAGTGCCAGCCTTCACTATGGCAATGGCGAGATTCGTCTAACCGAAGACCAGAATGTGATTCTGGTGGGTCTAGCCAGCGACAACCTAAACAGCTTCCAGGCTGATCCACTACTACAGCGTTTTTCACTCGAGCCCGGTTCCTTTGCCGCCGGCACTGTCTCCTGCACCGGCAACACCTACTGCAGCTTCGCCCTCACCAACACCAAAGATCAGGCCATCAAGATGGCTCGTGAATTAGACGAGGAACTCGAGCTCCCAGAGGAACTCAAAGTCCACTGGACTGGATGCCCCAATAGCTGTGGCCAGGCCTACATGGGTGCAATCGGCCTCACAGGAACCAAAGCCCGTGCACCCGAAGGAGGCAAAGGCATGGTTGAGGCCTATGACCTCAGCCTTGGCGGTAACCAAGGCCCCAATGCCCGAGTAGGGGAACTGCACCGTAAAGGCATTCCCAACAGCGAATTGAAAAGCGTGCTGCGGGAACTGCTAATCGAACGCTTCGGTGCTCAACCTCGT
>MIT0801_2607819259
TATCTCGAAGGCAAAAAACTAAATCAAGTTGAAAAAAATAAAGCTGCTAAGGATGGACTCGAAATCGGAAAGGATATAGACAAATTTGCTGAAATGGGATGGGAGCAAATGGATAAAACTGATTTAGAATTAAGATTGAAATGGTATGGGATGTTTTGGAGACCCAAAACCCCTGGAAAGTTTATGTTAAGGTTAAGAATACCTAATGGAATAATCAATGCAGAACAATTAAAGGTAATTGCATCAATTGTTGCGAGATATGGAGAGAATGGAAGTTGTGATATAACAACTAGGCAAAATATACAACTTAGAGGTGTTTTGATTAGTGATTTGCCTGAGATATTAAATAGGTTAAAAAAAGTAAACATATCAACAACTCAATCTGGATTTGATAATCCAAGAAATGTTACTGGAAATCCCATCGCTGGAGTTGATCCAGAAGAGATTATAGACACAAGAATATATACATCAAAAATGCAAGACCATTTAACTAATGATGGTAAGGGAAACTCAGAATTTTCAAATCTTCCAAGGAAATGGAACACAGCTATAGCAGGCTCTAAGGATAATTTTCTTTTACATAATGATTTAATTTTTCATCCAGTTAAAATTAATGGGGTTTTAGGTTTTAGTGTTTGGATTGGAGGCGTACTTTCATCAGTAATGAATGAATATGCAGTTCCGTTGAATGCCTGGGTTGAAGAAGAAAAAATTTATGAATTAACATCAATTATTTTATCCCTATGGAGAGATAATGGGGAACGTAATATAAGACCTAAAGGTAGGTTTAGATTTTATTTAGATAAAATTGGCATTGAAACATTTAGAGATCTTATCGAAAAACAATATGGAACATTAAAAGAAGATCCAGGCTCAATATTTTCAGATAAACCAAGGTCATTTTTTGGAATTCATTCTCAAAAACAAGAAGGTAAATATTTTGCAGGAATTCATGTGCCAGTAGGCCGTCTTTTGGCTGAAGATTTACAAGATCTAGCAAATATATGTGAGAATTTTGGTGATAAAGAAATAAGACTTACCGAAGATCAAAATATTATTATTACTGGTATAGATACAAATCTAATTGAAGAATTTAAGGAGCAATCTATCTTACAAAAGTTTCCATTAGAACCAGAAACTATTGCAGCAGGTACTGTTTCTTGTACTGGAAATACCTATTGTGGTTTCGCTCTAACAAATACAAAGGATCAAGCTTTAAAAATCTCGCATGAATTAGACAAAGAATTAGATTTGAAAGACGAATTAAAGATTCATTGGACTGGGTGTCCTAATAGTTGTGGTCAAGCCTATATGGGAGGAATTGGTTTAACGGGCAAAAAAGCTAAAGACAAAGAAGGAAAA------ACCGTTGAAGCTTATGATATAAGCATTGGTGGATCACAAGGGCCTAATTATAAATTAGGAGAATTAATAAAAAAATCTGTCCCTCAAGATGAATTAAAAGATGTACTAAAAGATTTACTTATTTCAGATTTTGATGCAAAAGAAAAA
>MIT0912_2682081878
TATCTCGAAGGCAAAAAACTAAATAAAATTGAAAAAAATAAAGCTGCTAAAGATGGACTCGAAATCGGGAAGGATATAGACAAATTTGCTGAAATGGGATGGGAGCAAATGGATAAAACTGATTTAGAATTAAGATTGAAATGGTATGGGATGTTTTGGAGACCCAAAACCCCTGGAAAGTTTATGTTAAGGCTAAGAATACCTAATGGAATAATCAATGCAGAACAATTAAAAGTAATTGCATCAATTGTTGCTAGATATGGAGAAAATGGAAGTTGTGATATAACAACTAGGCAAAATATACAACTTAGAGGTGTTTTGATTAGTGATTTGCCTGAGATATTAAATAGATTAAAAAAAGTAAACATATCAACAACTCAATCTGGATTTGATAATCCAAGAAATGTTACTGGAAATCCCATCGCTGGAGTTGATCCAGAAGAGATTATAGACACAAGGATATATACATCAAAAATGCAAGATCATTTAACTAATGAAGGTAAAGGAAACTCAGAATTTTCAAATCTTCCAAGGAAATGGAATACAGCTATAGCAGGCTCTAAAGATAATTTTCTTTTACATAATGATTTAATTTTTCATCCAGTTAAAATTAATGGAGTTTTAGGTTTTAGTGTTTGGATTGGAGGTGTACTTTCATCAGTAATGAATGAATATGCAGTTCCGTTGAATGCCTGGGTTGAAGAAGAAAAAATTTATGAATTAACATCAATTATTTTATCCCTCTGGAGAGATAATGGGGAACGTAATATAAGACCTAAAGGTAGGTTTAGATTTTATTTAGATAAAATTGGTATTGAACAATTTAGAGATCTTATCGAAAAGCAATATGGAGCATTAAAAGAAGATCCAGGTTCAATATTTTCAGATAAACCAAGGTCATTTTTTGGAATTCATTCTCAAAAACAAGAAGGTAAATATTTTGCAGGAATTCATGTGCCAGTAGGTCGTCTTTTGGCTGAAGATTTACAAGATCTAGCAAATATATGCGAGAATTTTGGTGATAAAGAAATAAGACTTACCGAAGACCAAAATATTATTATTACTGGTATAAATACAAATCTAATTAAAGAATTTAAGGAGCAATCTATCTTACAAAAGTTTCCATTAGAACCAGAAAATATTGCCGCAGGTACTGTTTCTTGTACTGGAAATACCTATTGTGGTTTCGCTTTGACAAATACAAAAGATCAAGCTTTAAAAATCTCGCATGAATTAGACAAAGAATTAGATTTGAAAGACGAATTAAAGATTCATTGGACCGGGTGTCCTAATAGTTGTGGTCAAGCCTACATGGGAGGAATTGGTTTAACGGGTAAAAAAGCTAAAGACAAAGAAGGAAAA------ACTGTTGAAGCTTATGATATAAGCATTGGTGGATCACAAGGGCCTAATTATAAATTAGGAGAATTAATAAAAAAATCTGTCCCTCAAGATGAATTAAAAGATGTACTAAAAGATTTACTTATTTCAAATTTTGACGCAAAAGAAAAA
>MIT0913_2682084085
TATCTCGAAGGCAAAAAACTAAATAAAGTTGAAAAAAATAAAGCTGCTAAGGATGGACTCGAAATCGGGAAGGATATAGACAAATTTGCTGAAATGGGATGGGAGCAAATGGATAAAACTGATTTAGAATTAAGATTGAAATGGTATGGGATGTTTTGGAGACCCAAAACCCCTGGAAAGTTTATGTTAAGGCTAAGAATACCTAATGGAATAATCAATGCAGAACAATTAAAAGTAATTGCATCAATTGTTGCGAGATATGGAGAGAATGGAAGTTGTGATATAACAACTAGGCAAAATATACAACTTAGAGGTGTTTTGATCAGTGATTTGCCTGAGATATTAAATAGATTAAAAAAAGTAAACATATCAACAACTCAATCTGGATTTGATAATCCAAGAAATGTTACTGGAAATCCCATCGCTGGAGTTGATCCAGAAGAGATTATAGACACAAGGATATATACATCAAAAATGCAAGATCATTTAACTAATGAAGGTAAAGGAAACTCAGAATTTTCAAATCTTCCAAGGAAATGGAATACAGCTATAGCAGGCTCTAAAGATAATTTTCTTTTACATAATGATTTAATTTTTCATCCAGTTAAAATTAATGGGATTTTAGGTTTTAGTGTTTGGATTGGAGGTGTACTTTCATCAGTAATGAATGAATATGCAGTTCCATTGAATGCCTGGGTTGAAGAAGAAAAAATTTATGAATTAACATCAATTATTTTATCCCTCTGGAGAGATAATGGGGAACGTAATATAAGACCTAAAGGTAGGTTTAGATTTTATTTAGATAAAATTGGTATTGAACAATTTAGAGATCTTATCGAAAAGCAATATGGAGCATTAAAAGAAGATCCAGGTTCAATATTTTCAGATAAACCAAGGTCATTTTTTGGAATTCATTCTCAAAAACAAGAAGGTAAATATTTTGCAGGAATTCATGTGCCAGTAGGTCGTCTTTTGGCTGAAGATTTACAAGATCTAGCAAATATATGCGAGAATTTTGGTGATAAAGAAATAAGACTTACCGAAGACCAAAATATTATTATTACTGGTATAGATACAAATCTAATTGAAGAATTTAAGGAGCAATCTATCTTACAAAAGTTTCCATTAGAACCAGAAAATATTGCCGCAGGTACTGTTTCTTGTACTGGAAATACCTATTGTGGTTTCGCTCTGACAAATACAAAAGATCAAGCTTTAAAAATCTCGCATGAATTAGACAAAGAATTAGATTTGAAAGACGAATTAAAGATTCATTGGACCGGATGTCCTAATAGTTGTGGGCAAGCCTACATGGGAGGAATTGGTTTAACAGGAAAAAAAGCTAAAGACAAAGAAGGAAAA------ACTGTTGAAGCTTATGATATAAGCATTGGTGGATCACAAGGGCCTAATTATAAATTAGGAGAATTAATAAAAAAATCTGTCCCTCAAGATGAATTAAAAGATGTACTAAAAGATTTACTTATTTCAAATTTTGACGCAAAAGAAAAA
>MIT0915_2682086323
TATCTCGAAGGCAAAAAACTAAATAAAGTTGAAAAAAATAAAGCTGCTAAAGATGGACTCGAAATCGGAAAAGATATAGACAAATTTGCTGAAATGGGATGGGAGCAAATGGATAAAACTGATTTAGAATTAAGATTGAAATGGTATGGGATGTTTTGGAGACCCAAAACCCCTGGAAAGTTTATGTTAAGGCTAAGAATACCTAATGGAATTATCAATGCAGAACAATTAAAGGTAATTGCATCAATTGTTGCGAGATATGGAGAGAATGGAAGTTGTGATATAACAACTAGGCAAAACATACAACTTAGAGGTGTTTTGATTAGTGATTTGCCAGAGATATTAAATAGATTAAAAAAAGTAAACATATCAACAACTCAATCTGGATTTGATAATCCAAGAAATGTTACTGGAAATCCCATCGCTGGAGTTGATCCAGAAGAGATTATAGACACAAGGATATATACATCAAAAATGCAAGATCATTTAACTAATGAAGGTAAAGGAAACTCAGAATTTTCAAATCTTCCAAGGAAATGGAATACAGCTATAGCAGGCTCTAAAGATAATTTTCTTTTACATAATGATTTAATTTTTCATCCAGTTAAAATTAATGGAGTTTTAGGTTTTGGTGTTTGGATTGGAGGTGTACTTTCATCAGTAATGAATGAATATGCTGTTCCGTTGAATGCCTGGGTTGAAGAAGAGAAAATTTATGAATTAACATCAATTATTTTGTCCCTCTGGAGAGATAATGGGGAACGTAATATAAGACCTAAAGGTAGGTTTAGATTTTATTTAGATAAAATTGGCATTGAAAAATTTAGAGATCTTATCGAAAAACAATATGGAGCATTAAAAGAAGATCCAGGTTCAATATTTTCAGATGAACCAAGGTCATTTTTTGGAATTCATTCTCAAAAACAAGAAGGTAAATATTTTGCAGGAATTCATGTGCCAGTAGGCCGTCTTTTGGCTGAAGATTTACAAGATCTAGCAAATATATGCGAAAATTTTGGTGATAAAGAAATAAGACTTACCGAAGACCAAAATATTATTATTACTGGTATAGATACAAATCTAATTGAAGAATTTAAGGAGCAATCTATCTTACAAAAGTTTCCATTAGAACCAGAAAATATTGCCGCAGGTACTGTTTCTTGTACTGGAAATACCTATTGTGGTTTTGCTCTGACAAATACAAAAGATCAAGCTTTAAAAATCTCGCATGAATTAGACAAAGAATTAGATTTGAAAGACGAATTAAAGATTCATTGGACCGGGTGTCCTAATAGTTGTGGTCAAGCCTATATGGGAGGAATTGGTTTAACGGGTAAAAAAGCTAAAAACAAAGAAGGAAAA------ACTGTTGAAGCTTATGATATAAGCATTGGTGGATCACAAGGGCCTAATTATAAATTAGGAGAATTAATAAAAAAATCTGTCCCTCAAGATGAATTAAAAGATGTACTAAAAGATTTACTTATTTCAAATTTTGACGCAAAAGAAAAA
>MIT0917_2681972547
TATTTACAAGAGAAAAAATTAAATAAAATTGAACAAAATAAAGCAAATAAAGATGGATTATTAATTGGTAAAGAAATTGAAAATTTCGCAAAAATAGGCTGGGAAGAGATGGATAAAACTGACCTAGAGCTAAGGCTTAAATGGTATGGGATGTTTTGGAGACCAAAAACACCAGGTAAATTCATGCTTAGGCTGAGAGTCCCAAATGGTGTTATAAATGCACATCAATTAAAAATTGTTTCCTCAATTGTTGCAAGATACGGAGACAGTGGAAGCTGTGATGTAACAACAAGACAAAGTCTTCAACTTAGGGGGATTTTAATAAGTGATTTACCTGAAATTCTTAGACGATTAAATAAAGCTGGAATCTATAGTATTCAATCTGGTTTCGATAATCCGAGAAATATAACTGGGAACCCAATAGCGGGTATTGATCCTGAAGAAATTATTGACACTAGAGATTATGTAAAACAATTAAATGATTATCTTACAAATAATGGTAAAGGAAATGAAGATTTTTCAAATTTACCTAGGAAATGGAATACTGCAATCGCAGGTTCAAAAGATAATTTTCTTTTACATAACGATTTAGTCTTTTTACCTGTAAAAGTGAATAATATTTTAGGCTTTAGTGTTTGGGTGGGTGGAATACTTTCATCAGTATTAAACGACTATGCCATTCCACTAAACGTTTGGATTGAGGATAACAAAATTTGTGAGTTTACAAATGCTGTTTTAAGTCTCTGGAGAGATCATGGAGAACGCTCTGCTCGACCTAAAGGAAGATTTAGATTGTATTTGAACAAAATTGGAATTGAAAACTTTAGAGATTTAGTTGAAGAACGGTTCGGAAAACTTAAGACTGATCCTGGTAGTGACTTTTGCAAAATCCCTAGGTCCTTTCTTGGTATTAACCAGCAAAAACAAAAAGATATATTTTTTGCTGGATTACACATCCCTGTAGGAAGATTAAGCTCAGAGGATCTTCAAGACATTGCCTTGCTGAGTGAAAATTATGGATCAGGGGATATACGCCTAACAGAAGATCAGAATATAATAATTACGAATATTCCTAAGGACAAATTAGAAGAGTTCAAAAAAGAAAACCTATTAGATAAATTCCCTTTGAATCCTGGACATTTATCAGCAGGAACTGTTTCATGCACTGGTAATACCTATTGTAATTTTGCTCTAACAAATACCAAAGATACTGCATTAGAAGTTTCTCAACTACTCGATCAGGAACTGGATCTAGATGATGAAATCAAAATTCATTGGACTGGATGTCCAAATAGTTGTGGTCAAGCATATATGGGTGCAATTGGGTTGACAGGCAAAAAAGGAAGAGATTCTGAGGGGAAA------ATAGTTGATGCTTATGATATTTGTATTGGAGGTGAACAAGGACCATCAAATAAAATTGGCAAAATTCATCTTAAAAAAGTTCCTAAATATGAAATAAAAAATACTCTGAAACAGATACTTATTGAAAATTTTTCAGCGAAGAAAAAA
>MIT0918_2682088086
TACTTAGAAGGTAAAAAATTAAATAAGATTGAAAGGAACAAAGCCGAGAAAGATGGCCTATTGATTGGTAAGGAAATAGAAGAATTTGCAAAAATTGGTTGGGAAAAAATAGATAAGACTGATTTAGAACTTAGATTGAAATGGTATGGTTTTTTTTGGCGCCCCAAAACACCGGGAAAATTTATGCTGCGTCTTAGAATACCCAATGGAATCTTAACTGCTAAGCAATTAAGAATCATTGCTTCTATAGTTGCTAGGTATGGTGAAAATGGAAGTTGTGATATAACAACAAGACAAAATTTACAGCTCAGAGGTATATTAATTAATGATCTTCCAGAGATACTTAAAAGAATAAAAGAGTCTGGTCTTGAAACAATTCAATCTGGCTTCGATAATCCTAGAAATGTAACTGGTAATCCTTTAGCAGGGATAGACCCTTACGAAATTATAGATACTAGGCCTTTCACATTAAAATTAGAGAAATTCTTGACTAATGAAGGAAAGGGTAATTCTGAATTTTCTAATCTGCCTAGGAAATGGAACACAGCAGTTGCAGGTTCAAAAGATAATTTTCTTCTTCATAATGATATTATTTTTCATCCAATAGAAAAAGGAAATGAACTAGGCTTTGGCGTATGGGTAGGGGGAATACTTTCGTCGCAACTAAATGACTATGCAATACCACTAAATGTATGGATAAAAAAAGATGATATATGTAATTTAACTGGTGTAATCATTTCCATATGGAGAGATAATGGTGAGAGGGAAAAAAGACAAAAAGGAAGGTTTAGATATTATTTAAATGAACTAGGTATATCAGAATTTAGAAACTTAGTTGAACAAAGATTTGGACCATTAGAGAATGACCCAGGCTCATCATTTTCAGAAAAACCGCGTTCGATATTTGGAATTCATCCTCAAAAGCAAAAGGATCTATATTACGCAGGAATTCATATTCCTGTAGGAAGGTTAAGCTCAGAAGATCTTCAAGATATAGCAACCACAAGCATAACTTTTGGGAGCGGAGAAGTACGCCTTACTGAAGATCAAAATATAATTATTATTGATATTAAAAAAGAAAATTTAAGTGATTTTAAAAATGATAATTTATTTAAAAAATTTAGTTTAAGTCCTAATCCAATTTCTGCTGGAACTGTTGCTTGTACTGGGAAAACATATTGTAGTTTTGCTCAAACAAATACTAAAGAAAATGCTAGCAAAATAGCGAAAGAACTAGAAGCAGAAATTCAATTACCGGAAGAGATAAAAATTCATTGGACAGGTTGCCCAAATAGCTGTGGTCAAGCATATATGGGTGCAGTTGGATTGACTGGAACCAAAGCAAAGAATAGTTCAGGGGAA------ATAGTTGATGCATTCAACATAACTATTGGTGGAGAGCAAGGTGCAAATAATAGAATTGGAGAATTGAAATATAAAGGTGTCATAGTTAATGATTTAAAAGATGTATTAAAAAACATTTTGATTGAAAACTACTCGGCAAAGATTAAA
>MIT1013_2682092658
TATCTAGAAGGCAAAAAACTAAATCAAGTCGAGAAAAATAAAGCTGCTAAAGATGGACTTGAAATAGGAAAGGATATAGATAAATTTGCTGAAATGGGATGGGAGGAAATGGATAAAACAGATTTAGAATTAAGATTGAAATGGTACGGGATGTTTTGGAGACCAAAAACACCTGGAAAGTTTATGTTAAGGCTAAGAATACCTAATGGAATAATCAATGCAGAACAATTAAATGTAATTGCGTCAATTGTTGCAAGATATGGAGAGAATGGAAGTTGTGACATAACAACTAGGCAAAATATACAACTTAGAGGTGTTTTAATTAGTGATTTACCTGAGATATTAAATAGATTAAAAAAAGTAAACATATCAACAACTCAATCTGGATTTGATAATCCAAGAAATGTTACTGGAAATCCAATTGCTGGAGTTGATCCAGAAGAAATTATAGACACAAGAAAATATACATCAAAAATGCAAGATCATTTAATTAAAGAGGGCAAAGGAAATTCAGAATTTTCAAATCTTCCAAGAAAATGGAACACAGCTATAGCTGGCTCTAAAGATAATTTTCTTTTACATAACGATTTAATTTTCCATCCAGTTAAAATTAATGATGTTTTAGGTTTTAGTGTTTGGGTTGGAGGTGTACTTTCATCAGTAATGAATGAATATGCAGTTCCATTAAATGCCTGGGTTGAAGAAGAAAAAATTTATGAATTAACATCAATTATTTTATCCCTCTGGAGAGATAATGGGGAACGCAATATAAGACCTAAAGGTAGGTTTAGATTTTATTTAAATAAAATTGGTATTGAAACATTTAGAGATCTTGTAGAAAAGCAATATGGAGAATTAAAAGAAGATCCAGGTTCAATCTTTGCAGATAAACCAAGATCATTTTTTGGAATTCATCCTCAAAAACAAGAACATAAATTTTTTGCAGGAATTCATGTTCCAGTAGGTCGCCTTTTAGCTGAAGATTTACAAGATCTAGCAAATATATGCGAAGCTTTTGGTGATAGTGAAATAAGACTAACCGAAGATCAAAATATTATTTTTACTAATATAGATACAAATCTAATTGAAGAATTTAAGGGGCAATCTCTCTTACAAAAGTTTCCATTAGAACCAGAAACTATTGCAGCAGGTACTGTTTCTTGTACTGGAAATACCTATTGTGGATTCGCTCTAACAAATACAAAAGATCAAGCTTTAAAAATCTCGCATGAATTAGACACAGAATTAGATTTGAAAGACGAATTAAAGATTCATTGGACCGGATGTCCTAATAGTTGTGGGCAAGCCTACATGGGAGGAATTGGTTTAACAGGTAAAAAAGCTAAAAACAAAGAAGGAAAA------ACCGTTGAAGCTTACGATATAAGCATTGGTGGATCACAAGGACCTAATTATAAATTAGGAGAATTAATAAAAAAATCTGTCCCTCAAGATGAATTAAAAGATGTACTAAAAGATTTACTTATCTCAAATTTTGAGGCAAAAGAAAAA
>MIT1205_2684584220
TTTCTCCAAGGAAAGAAGCTCAACAAAATTGAGCAAAACAAAGCTTTTAAAGATGGCTTAGATGTTGGTGATGAACTTGAAACCTTTGCTCAGGTCGGTTGGGAACAGGTCGATAAAACAGACCTCGAACTGCGCCTGAAATGGTATGGAATGTTCTGGCGACCCAAAACCCCTGGCAAGTTCATGCTACGGCTAAGGATACCCAATGGTGTTCTCAATAGCCACCAAATAAAAGTAGTGGCCTCAATCGTGGGTCGCTACGGGGAAGACGGCAGTTGCGACATCACAACACGCCAAAACCTACAGCTTCGTGGTGTTTTACTGAGTGATCTTCCCGAAATCCTCAAACGTCTTGAAGAGGCAGGTCTCAACACAATCCAATCAGGTTTTGATAACCCACGCAATGTCACAGGAAATCCACTGGCTGGGATTGACCCTCTTGAAATTGTTGATACTCGCCCATACACAACTGAACTACAAAATTTCCTCACGAATCAAGGGAAAGGAAACCATGAATTCTCCAACCTTCCCCGCAAATGGAATACGGCAGTTGCAGGGGCCCGCGATAATTTCCTGCTCCATAACGACATCATCTTCCATCCAGTGGAACACGATGGGGTGATGGGTTTCGGCGTCTGGCTCGGAGGGATCCTCTCCTCGCAGATGAATGACTATGCGCTGCCTTTAAATGCCTGGGTTAAACCTAATGAAATCTGTCGACTAACCGGCACTATTCTAACGTTATGGCGAGATAACGGTGAGCGCAACAATCGCCCTAAGGGCAGGTTTCGCATGTACCTCGACAGCGTTGGCATCGAAGCTTTTCGCACCATGGTGGCGGAAAAATTTGGACCGCTAACACCTGATCCCGGTTCTGTATTTGACGACAAGCCACGCTCTTTTTACGGAATCCACCCTCAGAAACAAACAGGGCTTCACTACGCCGGCATGCATGTACCGGTTGGACGATTAAGCGCAGAAGATCTTCAGGATCTTGCTAGCGCCAGTCTTAACTATGGCAGTGGTGAAATTCGTCTTACAGAAGACCAGAACATCATTTTGGTGGGGCTATCAACTACCAACCTCGACAAATTTCAAGCTGATCCACTGCTACAGCGTTTTCCACTTGAGCCCGGTTCCATTGCCGCCGGCACTGTCTCCTGCACAGGAAATACGTACTGCAGCTTCGCCCTTACAAACACCAAAGATCAGGCAATGGCCATGGCCCATGAACTGGATGCAGAACTCATCCTCCCTGAGGAAATAAAAGTCCATTGGACTGGCTGTCCCAACAGTTGTGGCCAGGCCTACATGGGCGCAATCGGCCTCACAGGAACCAAAGCCCGTGCACCAAACGGGGGCCAAGGCATGGTTGAGGCCTATGACCTCAGCCTTGAAGGCAGACAAGGGCCGGACGCCCAAGTCGGAACACTGCATCGCAAAGGCATTCCTGGCAGCGAACTGAAAGACGTACTGCGGGAATTACTGATCGAACGCTTCGGTGCTCAACCTCGT
>MIT1214_2684588084
TATCTCGAAGGCAAAAAACTAAATAAAGTTGAAAAAAATAAAGCTGCTAAGGATGGACTAGAAATAGGAAAGGATATAGACAAATTTGCTGAAATGGGATGGGAGCAAATGGATAAAACTGATTTAGAATTAAGATTGAAATGGTATGGGATGTTTTGGAGACCAAAAACACCTGGAAAGTTTATGTTAAGGCTAAGAATACCTAATGGAATAATTAATACAGAACAATTAAAGGTAATTGCATCAATTGTTGCGAGATATGGAGAGAATGGAAGTTGTGATATAACAACTAGGCAAAATATACAACTTAGAGGTGTTTTGATTAGTGATTTGCCTGAGATATTAAATAGGTTAAAAAAAGTAAACATATCGACAACTCAATCTGGATTTGATAATCCAAGAAATGTTACTGGAAATCCCATCGCTGGAGTTGATCCAAAAGAAATTATAGACACAAGAAAATATACATCACAAATGCAAGATTATTTAACTAATGAAGGTAAAGGAAACTCAGAATTTTCAAATCTTCCAAGGAAATGGAACACAGCTATAGCAGGTTCTAAAGATAATTTTCTTTTACATAATGATTTGATTTTTCATCCAGTTAAAATTAATGGAGTTTTAGGTTTCAGTGTATGGATTGGAGGTGTACTTTCATCAGTAATGAATGAATATGCAGTTCCGTTGAATGCATGGGTTGAAGAAGAAAAAATTTATGAATTAACATCAATTATTTTATCCCTCTGGAGAGATAATGGGGAACGTAATATAAGACCTAAAGGTAGGTTTAGATTTTATTTAGATAAAATTGGTGTTGAAAAATTTAGAGATCTTATCGAAAAACAATATGGAGCATTAAAAGAAGATCCAGGTTCAATATTTTCAGAAAAACCAAGGTCATTTTTTGGAATTCATTCTCAAAAACAAGAAGGTAAATATTTTGCAGGAATTCATGTGCCAGTAGGCCGTCTTTTGGCTGAAGATTTACAAGATATAGCAAATATATGTGAGAATTTTGGTGATAAAGAAATAAGACTTACCGAAGACCAAAATATTATTATTACTGGTATAGATACAAATCTAATTGAAGAATTTAAGAAGCAATCTATCTTACAAAAATTTCCATTAAAACCAGAAAATATTGCCGCAGGTACTGTTTCTTGTACTGGAAATACCTATTGTGGTTTCGCTCTGACAAATACAAAAGATCAAGCTTTAAAAATCTCGCATGAATTAGACAAAGAATTAGATTTGAAAGACGAATTAAAGATTCATTGGACCGGGTGTCCTAATAGTTGTGGTCAAGCCTACATGGGAGGCATTGGTTTAACGGGTAAAAAAGCTAAAGACAAAGAAGGAAAA------ACTGTTGAAGCTTATGATATAAGCATTGGTGGATCACAAGGTCCTAATTATAAATTAGGAGAATTAATAAAAAAATCTGTCCCTCAAGATGAATTAAAAGATGTACTAAAAGATTTACTTATTTCAAATTTTGAGGCAAAAGAAAAA
>MIT1223_2684590015
TATCTCAAAGATAAAAAATTAAATAAGATTGAAAAAGATAAGCATGAAAAAGATGGATTAGAAGTAGGTAGTCAATTAGAGGAATTTGCAAGACTAGGCTGGGAAAATATTGATAAAACAGACTTACAATTAAGATTAAAATGGTATGGAATGTTCTGGAGACCTAAGACCCCAGGAAAGTTTATGTTGAGATTAAGAATACCAAATGGCGTTCTTAATTCAATCCAACTAAGTATCATAGCTTCAATTGTTGCCAGATATGGTGAGAATGGAAACTGCGATATAACCACTAGGCAAAATTTACAGCTGCGAGGGATTCTGATAAGTGATCTGCCAGAAATACTTAGAAGATTGAAATTGGCAGGTATAGAAACAATACAATCAGGATTTGATAATCCAAGAAATGTAACAGGTAATCCTTTGGCAGGAGTAGATCCAGAAGAAGTAATTGATACCAGACCTTATACATTTAAGTTAAATGAATTTCTAACAAAAAATGGTCAAGGTAATCCAGAATTCTCCAATCTTCCAAGGAAGTGGAACACAGCTGTTGCAGGGGCAAGTGACAATTTTCTTTTACACAATGATTTAGTTTTTCATCCAGTTTTTAATAATGGAGAATTAGGTTTTAGTGTCTGGGTTGGAGGTATTCTATCTTCTGTTTTAAATGATTATGCGATTCCATTGAATGCTTGGATTCAAGAAGATCAAATTTGTCAATTAACTCAAATAATTTTAACTATATGGAGAGATAATGGAGAAAGGTCTGCAAGGCCAAAAGGTAGGTTTAGGAGTTATTTAAATCAGATAGGGATTGAAAAATTTCGTTCTTTAGTAGAAGAGAAATTTGGAGAACTTCAGGAAGACCCAGGTTCATACTTTAGCAAGAAACCTAGATCATTTTTTGGTATTAATAATCAAAAGCAAGAAGGTAAATTCTATGCTGGTATTCATGTTCCCGTTGGTAGGCTTACATCGAATGATCTTCAAGATTTATCAGATCTTATTAACAAGTATGGGACTGGAGAATTACGACTTACTGAAGATCAAAATATAATCATTATTGATATTCCTGAGGAAAATCTATTTGATTTCAAAAATGATAATTTACTAAGGAAATTCCCTTTAAACCCTCGTAAAGTATCTGCTGGAACTGTCTCATGTACAGGGAAGACTTATTGCGGATTTGCATTAGTCAACACCAAAGATCAAGCTCAAAAAATCGCAGAAGAATTAGATAATGAGCTAATCCTGCCAGAGGAATTAAAGATTCATTGGACCGGTTGTCCCAATAGTTGTGGTCAGGCATACATGGGAGCTATTGGTTTGACTGGTAAAAGAACCAAAGACAAACATGGCAAA------ACAGTTGAGGCATTTGATATTGCTATTGGCGGGATGCAAGGACCAGTTAATAAAGTAGGTAAATTACATAAAAAATCAGTTCCTATTTATGAATTGAAAGATACTATTAAGCAACTTTTGATTGATAATTATAAAGCATTACCCAGG
>MIT1227_2684592496
TTTCTCCAAGGAAAGAAGCTCAACAAAATTGAGCAAAACAAAGCTTTTAAAGATGGCTTAGATGTTGGTGATGAACTTGAAACCTTTGCTCAGGTTGGTTGGGAACAGGTCGATAAAACAGACCTCGAACTGCGCCTGAAATGGTATGGAATGTTCTGGCGACCCAAAACTCCTGGCAAGTTCATGCTACGGCTAAGGATACCAAATGGTGTTCTCAATAGCCACCAAATAAAAGTAGTGGCCTCAATTGTGGGTCGCTACGGAGAAGACGGCAGTTGCGACATCACAACACGCCAAAACCTACAACTTCGTGGTGTTTTACTGAGTGATCTTCCCGAAATCCTCAGACGTCTTGAAGAGGCAGGTCTCAACACAATCCAATCAGGTTTTGATAACCCACGCAATGTCACAGGAAATCCACTGGCTGGGATTGACCCTCTTGAAATTGTTGATACTCGCCCTTACACAACTGAACTACAAAATTTCCTCACGAATCAAGGAAAAGGAAATCATGAATTCTCCAACCTGCCCCGCAAATGGAATACGGCAGTTGCAGGGGCCCGCGATAATTTCCTGCTCCATAACGACATCATCTTCCATCCAGTGGAACACGATGGGGTGATGGGTTTCGGCGTCTGGCTCGGAGGGATCCTCTCCTCGCAGATGAATGACTATGCGCTGCCTTTAAATGCCTGGGTTAAACCCAATGAAATCTGTCGGCTCACCGGCACTATTCTAACGCTATGGCGAGATAACGGTGAGCGTAACAATCGCCCTAAGGGCAGGTTTCGCATGTACCTCGACAGCGTGGGCATCGAAGCGTTTCGCACCATGGTGGCGGAAAAATTTGGACCGCTAACTCCTGATCCCGGTTCTGTATTTGACGACAAGCCTCGCTCTTTTTACGGAATCCACCCTCAGAAACAAACAGGGCTTCACTACGCCGGCATGCATGTACCCGTTGGACGATTACGCGCAGAAGATCTTCAGGATCTTGCTAGCGCCAGTCTTAACTATGGCAGTGGTGAAATTCGTCTTACTGAAGACCAGAACATCATTTTGGTGGGGCTATCAAATACCAACCTCGACAAATTTCAAGCTGATCCACTGCTACAGCGTTTTCCACTTGAACCCGGTTCCTTTGCCGCCGGCACTGTCTCCTGCACAGGAAATACGTACTGCAGCTTCGCCCTTACAAACACCAAAGATCAGGCCATGGCAATGGCCCATCAACTGGATGCAGAACTCATCCTCCCTGAAGAAATAAAAGTCCATTGGACTGGCTGTCCCAACAGCTGTGGCCAGGCCTACATGGGCGCAATCGGCCTCACAGGAACCAAAGCCCGTGCACCGAACGGGGGCCAAGGCATGGTTGAGGCCTATGACCTCAGCCTTGAAGGCCGGCAAGGGCCGGATGCCCGAATCGGGACACTGCATCGCAAAGGCATTCCTGGCAGCGAACTGAAAGACGTGCTGCGGGAATTACTGATCGAACGCTTCGGTGCTCAACCTCGT
>MIT1300_2684594817
TATTTGCAAGGCAAGAAATTGAATAAGATTGAGCAAATGAAATCAATTAAAGATGGGTTGGAAATAGGCAAAGACATTGATAAATTTTCAAAAATCGGTTGGCAAGAAATGGATAAGACTGATTTAGAATTAAGGTTGAAGTGGTATGGGATGTTTTGGCGCCCAAAATCCCCGGGTCAATTCATGCTAAGGCTAAGAATTCCCAATGGAATCATCAATTCTACCCAACTAAATATTGTTGCCTCTATAGTTGCAAGATATGGTGAAAATGGCAGTTGTGATATAACAACAAGACAGAACCTTCAACTGCGAGGGGTTTTAATAAGTGACCTGCCAGAAATAATAAAGCGACTTAACGAAGCAGGTATTAGCACTATACAATCAGGTTTTGATAATCCAAGAAATGTTACTGGTAACCCTTTAGCGGGAGTTGACCCTGAAGAAATAATAGATACAAGACCTTATACAATTGAATTGCAGAACTATCTTACAAATAATGGAAAGGGTAATTCAGATTTTTCCAACCTTCCAAGAAAATGGAACACTGCTATAGCCGGTTCCCAAGACAATTTCCTTCTACACAATGACCTGATATTTCACCCTGTAAAGCATCAAGGCGAATTAGGATTTGGAGTGTGGGTTGGAGGGGTACTTTCTGCGCAGCTCAATGTATATGCTGTACCATTAAATGTTTGGATTAAAGCTAATCAAATATGCAAGCTAACTGGAGCTATTCTAGGTCTATGGCGTGATAATGGAGAAAGGGACAAACGCCCCAAAGGCCGATTCAGGTTTTACTTAGATAGTATTGGAATTGATGTATTTAGGAAACTACTAGAGAATAGATTTGGACCACTTATTGAAGACCCTGGTTCAGAGTTTAGCAAGGACACACGCTCATTATTTGGAATACATCCACAAAAACAGGCCGGTGAGTTTTACGCAGGGATACATGTTCCTGTTGGCAGGTTAACTGCTGAAGATCTTCAAGACCTTTCTACAGTTGCATATGAATATGGAAGCAGTGAAATTCGATTAACAGAAGACCAAAATATAATCTTCATCGGCATACAAAAAGCTTCACTCGAAAAATTTAAAGAGAATCACCTTTTAAAGCGATTCCCTCTAGCGCCACAAGCAATAGCTGCAGGAACCGTGTCTTGCACTGGAAATACCTATTGCAGTTTTGCACTAACCAATACTAAGGATGTAGCTTTCAAAGTTTCTAGCCAACTCGACAAGGAACTTGAGCTTCCTAAAGAAGTAAAAATTCACTGGACTGGATGTCCAAATAGTTGTGGACAAGCCTATATGGGAGGCATAGGTCTAACAGGCACAAAAGCAAAGAATAAACAAGGACAA------ATGGTAGAAGCATATCAAGTGACTGTAGGGGGCTCTCAAGGTAAAATTAAAAATATTGGTACAGTCCAACACAAATCTGTTCCCAAAGATGAAGTAAAAGCGGTCATAAAGCAAATACTAATAAGTGATTTCGGAGCCTCACCAAAA
>MIT1303_2682168024
TTTCTCCAAGGAAAGAAGCTCAACAAAATTGAGCAAAACAAAGCTTTTAAAGATGGCTTAGATGTTGGTGATGAACTTGAAACCTTTGCTCAGGTTGGTTGGGAACAGGTCGATAAAACAGACCTCGAACTGCGCCTGAAATGGTATGGAATGTTCTGGCGACCCAAAACTCCTGGCAAGTTCATGCTACGGCTAAGGGTACCCAATGGTGTTCTCAATAGCCACCAAATAAAAGTAGTGGCCTCAATCGTGGGTCGCTACGGAGAAGACGGCAGTTGCGACATCACAACACGCCAAAACCTACAGCTTCGTGGTGTTTTACTGAGTGATCTTCCCGAAATCCTCAGACGTCTTGAAGAGGCAGGTCTCAACACAATCCAATCAGGTTTTGATAACCCACGCAATGTCACAGGAAATCCACTGGCTGGGATTGACCCTCTTGAAATTGTTGATACTCGCCCATACACAACTGAACTACAAAATTTCCTCACGAATCAAGGAAAAGGAAACCATGAATTCTCCAACCTTCCCCGCAAATGGAATACGGCAGTTGCAGGGGCCCGCGATAATTTCCTGCTCCATAACGACATCATCTTCCATCCAGTGGAACACGATGGGGTGATGGGTTTCGGCGTCTGGCTCGGAGGGATCCTCTCCTCGCAGATGAATGACTATGCGCTGCCTTTAAATGCCTGGGTTAAACCGAATGAAATCTGTCGGCTCACCGGCACTATTCTAACGCTATGGCGAGATAACGGTGAGCGTAACAATCGCCCTAAGGGCAGGTTTCGCATGTACCTCGACAGCGTGGGCATCGAAGCGTTTCGCACCATGGTGGCGGAAAAATTTGGACCGCTAACTCCTGATCCCGGTTCTGTATTTGACGACAAGCCTCGCTCTTTTTACGGAATCCACCCTCAGAAACAAACAGGACTTCACTACGCCGGCATGCATGTACCCGTTGGACGATTAAGCGCAGAAGATCTTCAGGATCTTGCTAGCGCCAGTCTTAACTATGGCAGTGGTGAAATTCGTCTTACTGAAGACCAGAACATCATTTTGGTGGGGCTATCAAATACCAACCTCGACAAATTTCAAGCTGATCCACTGCTACAGCGTTTTCCACTTGAACCCGGTTCCTTTGCCGCCGGCACTGTCTCCTGCACAGGAAATACGTACTGCAGCTTCGCCCTTACAAACACCAAAGATCAGGCCATGGCAATGGCCCATGAACTGGATGCAGAACTCATCCTCCCTGAGGAAATAAAAGTCCATTGGACTGGCTGTCCCAACAGCTGTGGCCAGGCCTACATGGGCGCAATCGGCCTCACAGGAACCAAAGCCCGTGCACCGAACGGGGGCCAAGGCATGGTTGAGGCCTATGACCTCAGCCTTGAAGGCCGGCAAGGGCCGGATGCCCGAATCGGGACACTGCATCGCAAAGGCATTCCTGGCAGCGAACTGAAAGACGTACTGCGGGAATTACTGATCGAACGCTTCGGTGCTCAACCTCGT
>MIT1304_2684597136
TACTTAGAAGGTAAAAAATTAAATAAGATTGAAAAAAGCAAAGCACAGAAGGATGGTCTCTTAGTTGGTAAACAAATAGAAGAATTTGCAAAAATAGGTTGGGAAAAAATGGATAAAACTGATTTAGAACTTAGATTAAAATGGTATGGTATTTTTTGGCGCCCAAAAACACCAGGGAAATTTATGCTGCGCCTTAGAATACCTAATGGAATCTTAACTACTAAGCAATTAAGAATCATTGCTTCTATAGTGGCCAGGTATGACGAAAATGGAAGTTGTGATATAACAACAAGACAAAACTTACAGCTCAGAGGGATATTAATTAATGATCTTCCAGAGATACTTAAAAGAATAAAAGAATCTGGTCTTGAAACAATTCAATCTGGCTTCGATAATCCTAGAAATGTAACTGGAAATCCATTAGCAGGGATAGACCCTTACGAACTTATAGATACTAGACCTTACACATCAAAATTAGAGAAATTCCTAACTAATGAAGGAAAGGGTAATTTCGAATTTTCTAATCTTCCTAGGAAATGGAACACAGCAGTTGCAGGCTCAGCCGATAATTTTCTTCTTCATAATGACATTATTTTTCATCCTATAAAAAAAAATGCAGAGCTAGGTTTTGGAGTATGGGTTGGAGGAATACTTTCTTCACAGTTAAATGATTATGCTGTACCACTTAATGTATGGATAAGAAAAGATCAAATTTGTCATTTAACTGGTGTAATAATTTCAATATGGAGAGATAATGGAGAAAGACAAAAAAGGCAAAAAGGAAGGTTTAGATATTATTTAAATGAAATAGGGTTATCAGAATTTAGAAAGTTAGTTGAACAAAGTTTTGGACCATTAGAGAATGATCCAGGGTCATCATTTGCAGAGAAACCTCGCTCCATATTTGGAATTAACCCTCAAAAGCAGAGGCATCTATACTATGCAGGGGTTCATATCCCTGTAGGAAGATTAAGTTCAGAAGATCTTCAAGATATAGCAACCACAAGCATGACTTTTGGGAGTGGAGAAGTACGCCTTACTGAAGATCAAAATATAGTTATTATAGATATTCCAAAAGAAAAATTAAGTGATTTTAAAAATGATAATTTATTTAAAAAATTTAGTTTAAATCCTAATTCAATTTCTGCTGGGACTGTTGCTTGTACTGGGAAAACATATTGTAGTTTTGCTCAAGCAAATACCAAAGAAAATGCTACAAAAATAGCGAAAGAACTCGAAGCAGAGATTGAATTACCAGAAGAGGTGAAAATTCATTGGACAGGTTGTCCAAATAGCTGTGGGCAAGCATATATGGGTGCAATTGGATTAACTGGGACTAAAGCGAAGAATAGTTTAGGGAAA------ATGGTTGATGCATTTAATATAACTATTGGTGGAGAGCAAGGTAAGAATAATAAGATTGGGGAATTAAAATATAAAGGTGTCATAGTTGATGATTTAAAAGATAGATTAAAAGACATTTTGATTAAAAATTATTCGGCGAAGCTTAAA
>MIT1306_2682170578
TTTCTCCAAGGAAAGAAGCTCAACAAAATTGAGCAAAACAAAGCTTTTAAAGATGGCTTAGATGTTGGTGATGAACTTGAAACCTTTGCTCAGGTTGGTTGGGAACAGGTCGATAAAACAGACCTCGAACTGCGCCTGAAATGGTATGGAATGTTCTGGCGACCCAAAACTCCTGGCAAGTTCATGCTACGGCTAAGGATACCCAATGGTGTTCTCAATAGCCACCAAATAAAAGTAGTGGCCTCAATCGTGGGTCGCTACGGAGAAGACGGCAGTTGCGACATCACAACACGCCAAAACCTACAGCTTCGTGGTGTTTTACTGAGTGATCTTCCCGAAATCCTCAGACGTCTTGAAGAGGCAGGTCTCAACACAATCCAATCAGGTTTTGATAACCCACGCAATGTCACAGGAAATCCACTGGCTGGGATTGACCCTCTTGAAATTGTTGATACTCGCCCTTACACAACTGAACTACAAAATTTCCTCACGAATCAAGGAAAAGGAAACCATGAATTCTCCAACCTTCCCCGCAAATGGAATACGGCAGTTGCAGGGGCCCGCGATAATTTCCTGCTCCATAACGACATCATCTTCCATCCAGTGGAACACGATGGGGTGATGGGTTTCGGCGTCTGGCTCGGAGGGATCCTCTCCTCGCAGATGAATGACTATGCGCTGCCTTTAAATGCCTGGGTTAAACCCAATGAAATCTGTCGGCTCACCGGCACTATTCTAACGCTATGGCGAGATAACGGTGAGCGTAACAATCGCCCTAAGGGCAGGTTTCGCATGTACCTCGACAGCGTGGGCATCGAAGCGTTTCGCACCATGGTGGCGGAAAAATTTGGACCGCTAACTCCTGATCCCGGTTCTGTATTTGACGACAAGCCTCGCTCTTTTTACGGAATCCACCCTCAGAAACAAACAGGACTTCACTACGCCGGCATGCATGTACCCGTTGGACGATTACGCGCAGAAGATCTTCAGGATCTTGCTAGCGCCAGTCTTAACTATGGCAGTGGTGAAATTCGTCTTACTGAAGACCAGAACATCATTTTGGTGGGGCTATCAACTACCAACCTCGACAAATTTCAAGCTGATCCACTGCTACAGCGTTTTCCACTTGAACCCGGTTCCTTTGCCGCCGGCACTGTCTCCTGCACAGGAAATACGTACTGCAGCTTCGCCCTTACAAACACCAAAGATCAGGCCATGGCAATGGCCCATCAACTGGATGCAGAACTCATCCTCCCTGAGGAAATAAAAGTCCATTGGACTGGCTGTCCCAACAGCTGTGGCCAGGCCTACATGGGCGCAATCGGCCTCACAGGAACCAAAGCCCGTGCACCGAACGGGGGCCAAGGCATGGTTGAGGCCTATGACCTCAGCCTTGAAGGCCGGCAAGGGCCGGATGCCCGAATCGGGACACTGCATCGCAAAGGCATTCCTGGCAGCGAACTGAAAGACGTACTGCGGGAATTACTGATCGAACGCTTCGGTGCTCAACCTCGT
>MIT1307_2684599282
TATTTAGAAGGGAAGAAATTAAATAAAATAGAAAAGAATAAAGCTATAAAGGATGGGCTTTTATTAGGTAGTCAAATAGAAGAATTTGCCAAGATTGGTTGGGAGAAAATGGACAAAACCGACTTAGAGCTTCGCTTGAAATGGTATGGAATGTTCTGGCGGCCTAAAACACCAGGAAAATTTATGCTCCGTTTACGAGTAACTAATGGAATACTAAATGCACATCAATTAAATGTAATTGCATCTATTGTTGCTCGTTATGCAGAAGATGGAAGTTGCGATATCACTACAAGGCAAAACCTCCAACTCCGTGGAATTCTTATTAGTGACCTACCTGAAATTCTTAGACGTCTAAAAGATGCTGATATAGAAACCATCCAATCAGGATTTGATAACCCAAGAAATGTCACAGGTAATCCATTAGCAGGAATCGATCCAAAAGAAATTATAGATACCAGGCCATATACATTGAAGTTGGAAAATTACTTAACTAAGAATGGAGAAGGAAATTCTGAATTCTCTAATTTGCCAAGGAAATGGAACACTGCAGTAGCAGGTTCACATGACAACTTTCTTTTGCATAATGACATTATTTTCCACCCAGTTTTAAAAGAAGGAGAACTTGGTTTTAGTGTTTGGGTTGGAGGGATTCTGTCTTCTCAATTAAATGACTACGCTATTCCTCTTAATGTATGGGTTAAACCACATGAAATCTGTGATTTCACAGGAGTAGTTATATCTAGTTGGCGCGATGGTGGAGAACGTTATAAACGACCTCAAGGACGATTTAGATTCTATTTAAATAAAGTGGGAGTAGAAAATTTTAGGAATCATGTTCAAGAAAAATTTGGAAGACTTATTCCAGACCCTGGTTCTATTTTTTCACAAAAACCACGTTCTTTCTTTGGGATTCACCCTCAAAAGCAGTTAGGACTTCACTATGCAGGCATACATATTCCAGTAGGTAGGCTTTCAGCAGAAGAAATTCAAGATTTAGCCTGTATAAGTGCAACATATGGGAGCAGTGAAGTTCGTCTTACTGAAGATCAAAACGTAATCATAATTAATATCCCAGACAAGCAAATTGATAGTTTTAAAGCTGATCGTCTATTAAAGAAATTTCCTCTCAGCCCAAAAACAATAGCGGCAGGGACTGTCTCATGTACAGGTAATACCTACTGCAGTTTTGCTTTGACAAATACTAAAGATCAGGCTCTAAAGATATCTAAAGAGCTTGACTCAGAAATTGATTTACCTGAAGAGCTAAAGATTCACTGGACAGGCTGTCCAAATAGTTGTGGTCAAGCCTATATGGGAGCAATAGGCCTAACCGGAACAAAAGCTAGAAATGCTGATGGGAAG------ATGATTGAGGCTTATGACATATCAATTGGAGGAGAGCAAGGTCCAAATCAAAAGATAGGAGAGTTAAAACATAAATCAGTGCCTACTGCTGAATTAAAGAATCTATTAAAAAAATTATTGATTGAAAATTACTCTGCAATTCCAAAG
>MIT1312_2682172656
TTTCTCCAAGGAAAGAAGCTCAACAAAATTGAGCAAAACAAAGCTTTTAAAGATGGCTTAGATGTTGGTGATGAACTTGAAACCTTTGCTCAGGTTGGTTGGGAACAGGTCGATAAAACAGACCTCGAACTGCGCCTGAAATGGTATGGAATGTTCTGGCGACCCAAAACTCCTGGCAAGTTCATGCTACGGCTAAGGATACCAAATGGTGTTCTCAATAGCCACCAAATAAAAGTAGTGGCCTCAATTGTGGGTCGCTACGGAGAAGACGGCAGTTGCGACATCACAACACGCCAAAACCTACAACTTCGTGGTGTTTTACTGAGTGATCTTCCCGAAATCCTCAGACGTCTTGAAGAGGCAGGTCTCAACACAATCCAATCAGGTTTTGATAACCCACGCAATGTCACAGGAAATCCACTGGCTGGGATTGACCCTCTTGAAATTGTTGATACTCGCCCTTACACAACTGAACTACAAAATTTCCTCACGAATCAAGGAAAAGGAAATCATGAATTCTCCAACCTGCCCCGCAAATGGAATACGGCAGTTGCAGGGGCCCGCGATAATTTCCTGCTCCATAACGACATCATCTTCCATCCAGTGGAACACGATGGGGTGATGGGTTTCGGCGTCTGGCTCGGAGGGATCCTCTCCTCGCAGATGAATGACTATGCGCTGCCTTTAAATGCCTGGGTTAAACCCAATGAAATCTGTCGGCTCACCGGCACTATTCTAACGCTATGGCGAGATAACGGTGAGCGTAACAATCGCCCTAAGGGCAGGTTTCGCATGTACCTCGACAGCGTGGGCATCGAAGCGTTTCGCACCATGGTGGCGGAAAAATTTGGACCGCTAACTCCTGATCCCGGTTCTGTATTTGACGACAAGCCTCGCTCTTTTTACGGAATCCACCCTCAGAAACAAACAGGGCTTCACTACGCCGGCATGCATGTACCCGTTGGACGATTACGCGCAGAAGATCTTCAGGATCTTGCTAGCGCCAGTCTTAACTATGGCAGTGGTGAAATTCGTCTTACTGAAGACCAGAACATCATTTTGGTGGGGCTATCAAATACCAACCTCGACAAATTTCAAGCTGATCCACTGCTACAGCGTTTTCCACTTGAACCCGGTTCCTTTGCCGCCGGCACTGTCTCCTGCACAGGAAATACGTACTGCAGCTTCGCCCTTACAAACACCAAAGATCAGGCCATGGCAATGGCCCATCAACTGGATGCAGAACTCATCCTCCCTGAAGAAATAAAAGTCCATTGGACTGGCTGTCCCAACAGCTGTGGCCAGGCCTACATGGGCGCAATCGGCCTCACAGGAACCAAAGCCCGTGCACCGAACGGGGGCCAAGGCATGGTTGAGGCCTATGACCTCAGCCTTGAAGGCCGGCAAGGGCCGGATGCCCGAATCGGGACACTGCATCGCAAAGGCATTCCTGGCAGCGAACTGAAAGACGTGCTGCGGGAATTACTGATCGAACGCTTCGGTGCTCAACCTCGT
>MIT1313_2682176411
TTTCTCCAAGGAAAGAAGCTCAACAAAATTGAGCAAAACAAAGCTTTTAAAGATGGCTTAGATGTTGGTGATGAACTTGAAACCTTTGCTCAGGTTGGTTGGGAACAGGTCGATAAAACAGACCTCGAACTGCGCCTGAAATGGTATGGAATGTTCTGGCGACCGAAAACTCCTGGCAAGTTCATGCTACGGCTAAGGATACCCAATGGTGTTCTCAATAGCCACCAAATAAAAGTAGTGGCCTCAATCGTGGGTCGCTACGGAGAAGACGGCAGTTGCGACATCACAACACGCCAAAACCTACAACTTCGTGGTGTTTTACTGAGTGATCTTCCCGAAATCCTCAGACGTCTTGAAGAGGCAGGCCTCAACACAATCCAATCAGGTTTTGATAACCCACGCAATGTCACAGGAAATCCACTGGCTGGGATTGACCCTCTTGAAATTGTTGATACTCGCCCTTACACAACTGAACTACAAAATTTCCTCACGAATCAAGGAAAAGGAAACCATGAATTCTCCAACCTTCCCCGCAAATGGAATACGGCAGTTGCAGGGGCCCGCGATAATTTCCTGCTCCATAACGACATCATCTTCCATCCAGTGGAACACGATGGGGTGATGGGTTTCGGCGTCTGGCTCGGAGGGATCCTCTCCTCGCAGATGAATGACTATGCGCTGCCTTTAAATGCCTGGGTTAAACCCAATGAAATCTGTCGGCTCACCGGCACTATTCTAACGCTATGGCGAGATAACGGTGAGCGTAACAATCGCCCTAAGGGCAGGTTTCGCATGTACCTCGACAGCGTGGGCATCGAAGCGTTTCGCACCATGGTGGCGGAAAAATTTGGACCGCTAACTCCTGATCCCGGTTCTGTATTTGACGACAAGCCTCGCTCTTTTTACGGAATCCACCCTCAGAAACAAACAGGTCTTCACTACGCCGGCATGCATGTACCGGTTGGACGATTACGCGCAGAAGATCTTCAGGATCTTGCTAGCGCCAGTCTTAACTATGGCAGTGGTGAAATTCGTCTTACTGAAGACCAGAACATCATTTTGGTGGGGCTATCAAATACCAACCTCGACAAATTTCAAGCTGATCCACTGCTACAGCGTTTTCCACTTGAACCCGGTTCCATTGCCGCCGGCTCTGTCTCCTGCACAGGAAATACGTACTGCAGCTTCGCCCTTACAAACACCAAAGATCAGGCCATGGCAATGGCACATGAACTGGATGCAGAACTCATCCTCCCTGAGGAAATAAAAGTCCATTGGACTGGCTGTCCCAACAGCTGTGGCCAGGCCTACATGGGCGCAATCGGCCTCACAGGAACCAAAGCCCGTGCACCGAACGGGGGCCAAGGCATGGTTGAGGCCTATGACCTCAGCCTTGAAGGCCGGCAAGGGCCGGATGCCCGAATCGGGACACTGCATCGCAAAGGCATTCCTGGCAGCGAACTGAAAGACGTGCTGCGGGAATTACTGATCGAACGCTTCGGTGCTCAACCTCGT
>MIT1318_2682178622
TTTCTCCAAGGAAAGAAGCTCAACAAAATTGAGCAAAACAAAGCTTTTAAAGATGGCTTAGATGTTGGTGATGAACTTGAAACCTTTGCTCAGGTTGGTTGGGAACAGGTCGATAAAACAGACCTCGAACTGCGCCTGAAATGGTATGGAATGTTCTGGCGACCGAAAACTCCTGGCAAGTTCATGCTACGGCTAAGGATACCCAATGGTGTTCTCAATAGCCACCAAATAAAAGTAGTGGCCTCAATCGTGGGTCGCTACGGAGAAGACGGCAGTTGCGACATCACAACACGCCAAAACCTACAACTTCGTGGTGTTTTACTGAGTGATCTTCCCGAAATCCTCAGACGTCTTGAAGAGGCAGGCCTCAACACAATCCAATCAGGTTTTGATAACCCACGCAATGTCACAGGAAATCCACTGGCTGGGATTGACCCTCTTGAAATTGTTGATACTCGCCCTTACACAACTGAACTACAAAATTTCCTCACGAATCAAGGAAAAGGAAACCATGAATTCTCCAACCTTCCCCGCAAATGGAATACGGCAGTTGCAGGGGCCCGCGATAATTTCCTGCTCCATAACGACATCATCTTCCATCCAGTGGAACACGATGGGGTGATGGGTTTCGGCGTCTGGCTCGGAGGGATCCTCTCCTCGCAGATGAATGACTATGCGCTGCCTTTAAATGCCTGGGTTAAACCCAATGAAATCTGTCGGCTCACCGGCACTATTCTAACGCTATGGCGAGATAACGGTGAGCGTAACAATCGCCCTAAGGGCAGGTTTCGCATGTACCTCGACAGCGTGGGCATCGAAGCGTTTCGCACCATGGTGGCGGAAAAATTTGGACCGCTAACTCCTGATCCCGGTTCTGTATTTGACGACAAGCCTCGCTCTTTTTACGGAATCCACCCTCAGAAACAAACAGGTCTTCACTACGCCGGCATGCATGTACCGGTTGGACGATTACGCGCAGAAGATCTTCAGGATCTTGCTAGCGCCAGTCTTAACTATGGCAGTGGTGAAATTCGTCTTACTGAAGACCAGAACATCATTTTGGTGGGGCTATCAAATACCAACCTCGACAAATTTCAAGCTGATCCACTGCTACAGCGTTTTCCACTTGAACCCGGTTCCATTGCCGCCGGCTCTGTCTCCTGCACAGGAAATACGTACTGCAGCTTCGCCCTTACAAACACCAAAGATCAGGCCATGGCAATGGCACATGAACTGGATGCAGAACTCATCCTCCCTGAGGAAATAAAAGTCCATTGGACTGGCTGTCCCAACAGCTGTGGCCAGGCCTACATGGGCGCAATCGGCCTCACAGGAACCAAAGCCCGTGCACCGAACGGGGGCCAAGGCATGGTTGAGGCCTATGACCTCAGCCTTGAAGGCCGGCAAGGGCCGGATGCCCGAATCGGGACACTGCATCGCAAAGGCATTCCTGGCAGCGAACTGAAAGACGTGCTGCGGGAATTACTGATCGAACGCTTCGGTGCTCAACCTCGT
>MIT1320_2682181287
TTTCTCCAAGGAAAGAAGCTCAACAAAATTGAGCAAAACAAAGCTTTTAAAGATGGCTTAGATGTTGGTGATGAACTTGAAACCTTTGCTCAGGTTGGTTGGGAACAGGTCGATAAAACAGACCTCGAACTGCGCCTGAAATGGTATGGAATGTTCTGGCGACCCAAAACTCCTGGCAAGTTCATGCTACGGCTAAGGATACCCAATGGTGTTCTCAATAGCCACCAAATAAAAGTAGTGGCCTCAATCGTGGGTCGCTACGGAGAAGACGGCAGTTGCGACATCACAACACGCCAAAACCTACAGCTTCGTGGTGTTTTACTGAGTGATCTTCCCGAAATCCTCAGACGTCTTGAAGAGGCAGGTCTCAACACAATCCAATCAGGTTTTGATAACCCACGCAATGTCACAGGAAATCCACTGGCTGGGATTGACCCTCTTGAAATTGTTGATACTCGCCCTTACACAACTGAACTACAAAATTTCCTCACGAATCAAGGAAAAGGAAACCATGAATTCTCCAACCTTCCCCGCAAATGGAATACGGCAGTTGCAGGGGCCCGCGATAATTTCCTGCTCCATAACGACATCATCTTCCATCCAGTGGAACACGATGGGGTGATGGGTTTCGGCGTCTGGCTCGGAGGGATCCTCTCCTCGCAGATGAATGACTATGCGCTGCCTTTAAATGCCTGGGTTAAACCCAATGAAATCTGTCGGCTCACCGGCACTATTCTAACGCTATGGCGAGATAACGGTGAGCGTAACAATCGCCCTAAGGGCAGGTTTCGCATGTACCTCGACAGCGTGGGCATCGAAGCGTTTCGCACCATGGTGGCGGAAAAATTTGGACCGCTAACTCCTGATCCCGGTTCTGTATTTGACGACAAGCCTCGCTCTTTTTACGGAATCCACCCTCAGAAACAAACAGGGCTTCACTACGCCGGCATGCATGTACCCGTTGGACGATTACGCGCAGAAGATCTTCAGGATCTTGCTAGCGCCAGTCTTAACTATGGCAGTGGTGAAATTCGTCTTACTGAAGACCAGAACATCATTTTGGTGGGGCTATCAACTACCAACCTCGACAAATTTCAAGCTGATCCACTGCTACAGCGTTTTCCACTTGAACCCGGTTCCTTTGCCGCCGGCACTGTCTCCTGCACAGGAAATACGTACTGCAGCTTCGCCCTTACAAACACCAAAGATCAGGCCATGGCAATGGCCCATGAACTAGATGCAGAACTCATCCTCCCTGAGGAAATAAAAGTCCATTGGACTGGCTGTCCCAACAGCTGTGGCCAGGCCTACATGGGCGCAATCGGCCTCACAGGAACCAAAGCCCGTGCACCGAACGGGGGCCAAGGCATGGTTGAAGCCTATGACCTCAGCCTTGAAGGCCGGCAAGGGCCGGATGCCCGAATCGGGACACTGCATCGCAAAGGCATTCCTGGCAGCGAACTGAAAGACGTGCTGCGGGAATTACTGATCGAACGCTTCGGTGCTCAACCTCGT
>MIT1323_2682243332
TTTCTCCAAGGGAAGAAGCTCAACAAAATTGAGCAAAACAAAGCTTTTAAAGATGGCTTAGATGTTGGTGATGAACTTGAAACCTTTGCTCAGGTAGGTTGGGAACAGGTCGATAAAACAGACCTCGAACTGCGCCTGAAATGGTATGGAATGTTCTGGCGACCCAAAACCCCTGGCAAGTTTATGCTACGGCTAAGGATACCCAATGGTGTTCTCAATAGCCACCAAATAAAAGTAGTGGCCTCAATCGTGGGTCGCTACGGAGAAGACGGCAGTTGCGACATCACAACACGACAAAACCTACAGCTTCGTGGTGTTTTACTGAGTGATCTTCCCGAAATCCTCAAACGTCTTGAAGAGGCAGGTCTCAACACAATCCAATCAGGTTTTGATAACCCACGCAATGTCACAGGAAATCCACTGGCTGGGATTGACCCTCTTGAAATTGTTGATACTCGCCCATACACAACTGAACTACAAAATTTCCTCACGAATCAAGGGAAAGGAAACCATGAATTCTCCAACCTTCCCCGCAAATGGAATACGGCAGTTGCAGGGGCCCGCGATAATTTCCTGCTCCATAACGACATCATCTTCCATCCAGTGGAACACGATGGGGTGATGGGTTTCGGCGTCTGGCTCGGAGGGATCCTCTCCTCGCAGATGAATGACTATGCGCTGCCTTTAAATGCCTGGGTTAAACCCAATGAAATCTGTCGACTCACCGGCACTATTCTAACGTTATGGCGAGATAACGGTGAGCGTAACAATCGCCCTAAGGGCAGGTTTCGCATGTACCTCGACAGCGTGGGCATCGAAGCGTTTCGCACCATGGTGGCGGAAACATTTGGACCGCTAACACCTGATCCCGGTTCTGTATTTGACGACAAGCCACGCTCTTTTTACGGAATCCACCCTCAGAAACAAACAGGGCTTCACTACGCCGGCATGCATGTACCCGTTGGACGATTAAGCGCAGAAGATCTTCAGGATCTTGCTAGCGCCAGTCTTAACTATGGCAGTGGTGAAATTCGTCTTACAGAAGACCAGAACATCATTTTGGTGGGGCTATCAACTACCAACCTCGACAAATTTCAAGCTGATCCACTGCTACAGCGTTTTCCACTTGAGCCCGGTTCCATTGCCGCCGGCACTGTCTCCTGCACAGGAAATACGTACTGCAGCTTCGCCCTTACAAACACCAAAGATCAGGCAATGGCAATGGCCCATGAACTGGATGCAGAACTCATCCTCCCTGAGGAAATAAAAGTCCATTGGACTGGCTGTCCCAACAGTTGTGGCCAGGCCTACATGGGCGCAATCGGCCTCACAGGAACCAAAGCCCGTGCACCAAACGGGGGCCAAGGCATGGTTGAGGCCTATGACCTCAGCCTTGAAGGCAGACAAGGGCCGGACGCCCAAATCGGAACACTGCATCGCAAAGCCATTCCTGGCAGCGAACTGAAAGACGTACTGCGGGAATTACTGATCGAACGCTTCGGTGCTCAACCTCGT
>MIT1327_2682247415
TTTCTCCAAGGAAAGAAGCTCAACAAAATTGAGCAAAACAAAGCTTTTAAAGATGGCTTAGATGTTGGTGATGAACTTGAAACCTTTGCTCAGGTTGGTTGGGAACAGGTCGATAAAACAGACCTCGAACTGCGCCTGAAATGGTATGGAATGTTCTGGCGACCCAAAACTCCTGGCAAGTTCATGCTACGGCTAAGGATACCAAATGGTGTTCTCAATAGCCACCAAATAAAAGTAGTGGCCTCAATTGTGGGTCGCTACGGAGAAGACGGCAGTTGCGACATCACAACACGCCAAAACCTACAACTTCGTGGTGTTTTACTGAGTGATCTTCCCGAAATCCTCAGACGTCTTGAAGAGGCAGGTCTCAACACAATCCAATCAGGTTTTGATAACCCACGCAATGTCACAGGAAATCCACTGGCTGGGATTGACCCTCTTGAAATTGTTGATACTCGCCCTTACACAACTGAACTACAAAATTTCCTCACGAATCAAGGAAAAGGAAATCATGAATTCTCCAACCTGCCCCGCAAATGGAATACGGCAGTTGCAGGGGCCCGCGATAATTTCCTGCTCCATAACGACATCATCTTCCATCCAGTGGAACACGATGGGGTGATGGGTTTCGGCGTCTGGCTCGGAGGGATCCTCTCCTCGCAGATGAATGACTATGCGCTGCCTTTAAATGCCTGGGTTAAACCCAATGAAATCTGTCGGCTCACCGGCACTATTCTAACGCTATGGCGAGATAACGGTGAGCGTAACAATCGCCCTAAGGGCAGGTTTCGCATGTACCTCGACAGCGTGGGCATCGAAGCGTTTCGCACCATGGTGGCGGAAAAATTTGGACCGCTAACTCCTGATCCCGGTTCTGTATTTGACGACAAGCCTCGCTCTTTTTACGGAATCCACCCTCAGAAACAAACAGGGCTTCACTACGCCGGCATGCATGTACCCGTTGGACGATTACGCGCAGAAGATCTTCAGGATCTTGCTAGCGCCAGTCTTAACTATGGCAGTGGTGAAATTCGTCTTACTGAAGACCAGAACATCATTTTGGTGGGGCTATCAAATACCAACCTCGACAAATTTCAAGCTGATCCACTGCTACAGCGTTTTCCACTTGAACCCGGTTCCTTTGCCGCCGGCACTGTCTCCTGCACAGGAAATACGTACTGCAGCTTCGCCCTTACAAACACCAAAGATCAGGCCATGGCAATGGCCCATCAACTGGATGCAGAACTCATCCTCCCTGAAGAAATAAAAGTCCATTGGACTGGCTGTCCCAACAGCTGTGGCCAGGCCTACATGGGCGCAATCGGCCTCACAGGAACCAAAGCCCGTGCACCGAACGGGGGCCAAGGCATGGTTGAGGCCTATGACCTCAGCCTTGAAGGCCGGCAAGGGCCGGATGCCCGAATCGGGACACTGCATCGCAAAGGCATTCCTGGCAGCGAACTGAAAGACGTGCTGCGGGAATTACTGATCGAACGCTTCGGTGCTCAACCTCGT
>MIT1341_2684603335
TATCTAGAAGGGAAGAAATTAAATAAAATAGAAAAGAATAAGGCAATGAAAGATGGGCTTCTACTAGGTAGTCAAATAGAAGAATTTGCCAAGATTGGTTGGGAGAAAATTGACAAAACTGACTTAGAACTTCGCTTGAAATGGTATGGAATGTTCTGGCGGCCTAAAACACCAGGAAAATTTATGCTCCGTTTACGAGTAACTAATGGAATACTAAATGCACATCAATTAAATTTAATTGCATCTATTGTTGCTCGTTATGCAGAAGATGGAAGTTGCGATATCACTACAAGGCAAAACCTTCAACTCCGTGGAATTCTTATTAGTGACCTACCTGAAATTCTTAGACGTCTAAAAGATGCTGATATAGAAACTATCCAATCAGGGTTTGATAACCCAAGAAATGTCACAGGTAATCCATTAGCAGGAATCGATCCAAAAGAAATTATAGATACCCGGCCATATACATTGGAGTTGGAAAATTACTTAACTAAGAATGGAGAAGGAAATCCTGAATTCTCTAATTTGCCGAGAAAATGGAACACTGCAGTAGCAGGTTCTCATGACAACTTTCTTTTGCATAATGACATTATTTTCCACCCAGTTATAAAAGAAGGGGAACTTGGTTTTAGTGTTTGGGTTGGAGGGATTCTTTCTTCTCAATTAAATGACTACGCTATTCCTCTTAATGTATGGGTTAAACCACATGAAATCTGTAATTTCACAGGTGTAGTTATATCTAGTTGGCGTGATGGTGGAGAACGTTATAAACGACCTAAAGGACGATTTAGGTTCTATTTAAATGAAGTGGGAGTAGAAAATTTTAGGAATCATGTTCAAGAAAAATTTGGAAGACTTATTCCAGACCCTGGTTCTATATTTTCACAAAAACCACGTTCTTTCTTTGGGATTCATCCTCAAAAGCAGTTAGGACTTAACTATGCAGGCATACATATTCCAGTAGGTCGGCTTTCAGCAGAAGAACTTCAAGATTTAGCCAGCATAAGTGCAACCTATGGGAGCAGTGAAGTTCGTCTTACTGAAGATCAAAATGTGGTTATAATTAATATCCCAGACAAGCAAATTGATAATTTTAAAGCTGATCCTTTATTAAAGAAATTTCCTCTCAACCCAAAAACAATAGCAGCAGGGACTGTCTCATGTACAGGTAATACCTACTGCAGTTTTGCTTTGACAAATACTAAAGATCAGGCTCTAAAGATATCTAAAGAGCTTGACTCAGAAATTGATTTACCTGAAGAACTAAAGATTCACTGGACAGGATGTCCCAATAGTTGCGGTCAAGCTTATATGGGCGCAATAGGCCTAACCGGGACAAAAGCTAGAAATGCTGACGGGGAA------ATGATTGAGGCTTATGACATATCAATTGGAGGAGAACAAGGCCCAAATCAAAAAATAGGAGAGTTAAAACATAAATCAGTACCTACTGCTGAATTGAAGAATCTATTAAAAAGATTATTGATTGAAAATTACTCGGCAATTCCAAAG
>MIT1342_2682249590
TTTCTCCAAGGGAAGAAGCTCAACAAAATTGAGCAAAATAAAGCTTTTAAAGATGGCTTAGATGTTGGTGATGAACTTGAAACCTTTGCTCAGGTTGGTTGGGAACAGGTCGATAAAACAGACCTCGAACTGCGCCTGAAATGGTATGGAATGTTCTGGCGACCCAAAACTCCTGGCAAGTTCATGCTACGGCTAAGGATACCCAATGGTGTTCTCAATAGCCACCAAATAAAAGTAGTGGCCTCAATTGTGGGTCGCTACGGAGAAGACGGCAGTTGCGACATCACAACACGCCAAAACCTACAGCTTCGTGGTGTTTTACTGAGTGATCTTCCCGAAATACTCAGACGTCTTGAAGAGGCAGGTCTCAACACAATCCAATCAGGTTTTGATAACCCACGCAATGTCACAGGAAATCCACTGGCTGGGATTGATCCTCTTGAAATTGTTGATACTCGCCCTTACACAACTGAACTACAAAATTTCCTCACGAATCAAGGAAAAGGAAACCATGAATTCTCCAACCTTCCCCGCAAATGGAATACGGCAGTTGCAGGGGCCCGCGATAATTTCCTGCTCCATAACGACATCATCTTCCATCCAGTGGAACACGATGGGGTGATGGGTTTCGGCGTCTGGCTCGGAGGGATCCTCTCCTCGCAGATGAATGACTATGCGCTGCCTTTAAATGCCTGGGTTAAACCCAATGAAATCTGTCGGCTCACCGGCACTATTCTAACGCTATGGCGAGATAACGGTGAGCGTAACAATCGCCCTAAGGGCAGGTTTCGCATGTACCTCGACAGCGTGGGCATCGAAGCGTTTCGCACCATGGTGGCGGAAAAATTTGGACCGCTAACTCCTGATCCCGGTTCTGTATTTGACGACAAGCCTCGCTCTTTTTACGGAATCCACCCTCAGAAACAAACAGGGCTTCACTACGCCGGCATGCATGTACCCGTTGGACGATTACGCGCAGAAGATCTTCAGGATCTTGCTAGCGCCAGTCTTAACTATGGCAGTGGTGAAATTCGTCTTACTGAAGACCAGAACATCATTTTGGTGGGGCTATCAACTACCAACCTCGACAAATTTCAAGCTGATCCACTGCTACAGCGTTTTCCACTTGAACCCGGTTCCTTTGCCGCCGGCACTGTCTCCTGCACAGGAAATACGTACTGCAGCTTCGCCCTTACAAACACCAAAGATCAGGCCATGGCAATGGCCCATGAACTGGATGCAGAACTCATCCTCCCTGAGGAAATAAAAGTCCATTGGACTGGCTGTCCCAACAGCTGTGGCCAGGCCTACATGGGCGCAATCGGCCTCACAGGAACCAAAGCCCGTGCACCGAACGGGGGCCAAGGCATGGTTGAGGCCTATGACCTCAGCCTTGAAGGCCGGCAAGGGCCGGATGCCCGAATCGGGACACTGCATCGCAAAGGCATTCCTGGCAGCGAACTGAAAGACGTGCTGCGGGAATTACTGATCGAACGCTTCGGTGCTCAACCTCGT
>MIT1418_2684604729
TTTCTCCAAGGAAAGAAGCTCAACAAAATTGAGCAAAACAAAGCTTTTAAAGATGGCTTAGATGTTGGTGATGAACTTGAAACCTTTGCTCAGGTTGGTTGGGAACAGGTCGATAAAACAGACCTCGAACTGCGCCTGAAATGGTATGGAATGTTCTGGCGACCGAAAACTCCTGGCAAGTTCATGCTACGGCTAAGGATACCCAATGGTGTTCTCAATAGCCACCAAATAAAAGTAGTGGCCTCAATCGTGGGTCGCTACGGAGAAGACGGCAGTTGCGACATCACAACACGCCAAAACCTACAACTTCGTGGTGTTTTACTGAGTGATCTTCCCGAAATCCTCAGACGTCTTGAAGAGGCAGGCCTCAACACAATCCAATCAGGTTTTGATAACCCACGCAATGTCACAGGAAATCCACTGGCTGGGATTGACCCTCTTGAAATTGTTGATACTCGCCCTTACACAACTGAACTACAAAATTTCCTCACGAATCAAGGAAAAGGAAACCATGAATTCTCCAACCTTCCCCGCAAATGGAATACGGCAGTTGCAGGGGCCCGCGATAATTTCCTGCTCCATAACGACATCATCTTCCATCCAGTGGAACACGATGGGGTGATGGGTTTCGGCGTCTGGCTCGGAGGGATCCTCTCCTCGCAGATGAATGACTATGCGCTGCCTTTAAATGCCTGGGTTAAACCCAATGAAATCTGTCGGCTCACCGGCACTATTCTAACGCTATGGCGAGATAACGGTGAGCGTAACAATCGCCCTAAGGGCAGGTTTCGCATGTACCTCGACAGCGTGGGCATCGAAGCGTTTCGCACCATGGTGGCGGAAAAATTTGGACCGCTAACTCCTGATCCCGGTTCTGTATTTGACGACAAGCCTCGCTCTTTTTACGGAATCCACCCTCAGAAACAAACAGGTCTTCACTACGCCGGCATGCATGTACCGGTTGGACGATTACGCGCAGAAGATCTTCAGGATCTTGCTAGCGCCAGTCTTAACTATGGCAGTGGTGAAATTCGTCTTACTGAAGACCAGAACATCATTTTGGTGGGGCTATCAAATACCAACCTCGACAAATTTCAAGCTGATCCACTGCTACAGCGTTTTCCACTTGAACCCGGTTCCATTGCCGCCGGCTCTGTCTCCTGCACAGGAAATACGTACTGCAGCTTCGCCCTTACAAACACCAAAGATCAGGCCATGGCAATGGCACATGAACTGGATGCAGAACTCATCCTCCCTGAGGAAATAAAAGTCCATTGGACTGGCTGTCCCAACAGCTGTGGCCAGGCCTACATGGGCGCAATCGGCCTCACAGGAACCAAAGCCCGTGCACCGAACGGGGGCCAAGGCATGGTTGAGGCCTATGACCTCAGCCTTGAAGGCCGGCAAGGGCCGGATGCCCGAATCGGGACACTGCATCGCAAAGGCATTCCTGGCAGCGAACTGAAAGACGTGCTGCGGGAATTACTGATCGAACGCTTCGGTGCTCAACCTCGT
>MIT9303_2626315654
TTTCTCCAAGGAAAGAAGCTCAACAAAATTGAGCAAAATAAAGCTTTTAAGGATGGCTTAGATGTTGGTGATGAACTTGAAACCTTTGCTCAGGTCGGTTGGGAACAGGTCGATAAAACAGACCTCGAACTGCGCCTGAAATGGTATGGAATGTTCTGGCGGCCCAAAACCCCTGGCAAGTTCATGCTACGGCTAAGGATACCCAATGGTGTTCTCAATAGCCACCAAATAAAAGTAGTGGCCTCAATCGTGGGTCGCTACGGAGAAGACGGCAGTTGCGACATCACAACACGCCAAAACCTACAGCTTCGTGGTGTTTTACTGAGTGATCTTCCCGAAATTCTCAGACGTCTTGAAGAGGCAGGTCTCAACACAATCCAATCAGGTTTTGATAACCCACGCAATGTCACAGGAAATCCATTGGCTGGGATTGATCCTCTTGAAATTGTTGATACTCGCCCATACACAACTGAACTACAAAATTTCCTCACGAATCAAGGAAAAGGGAACCATGAGTTTTCCAACCTTCCCCGCAAATGGAATACGGCAGTTGCAGGGGCCCGCGATAATTTCCTGCTCCATAACGACATCATCTTCCATCCAGTGGAGCACGATGGGGTGATGGGTTTCGGCGTCTGGCTCGGAGGAATCCTCTCCTCCCAGATGAATGACTATGCGCTGCCTTTAAATGCCTGGGTTAAACCCAATGAAATCTGTCGGCTCACCGGCACTATTATAACGTTATGGCGAGATAACGGCGAGCGCAACAATCGCCCTAAGGGCAGGTTTCGCATGTACCTCGACAGCGTGGGAATCGAAGCGTTTCGCACCATGGTGGCGGAACAATTTGGACCGCTAACACCTGATCCCGGTTCTGTATTTAACGATAAGCCACGCTCTTTTTACGGAATCCACCCTCAGAAACAAACAGGGCTTCACTACGCCGGCATGCATGTACCGGTTGGACGATTAAGCGCAGAAGATCTTCAGGATCTTGCTAGCGCCAGTCTTAACTATGGCAGTGGTGAAATTCGTCTTACAGAAGACCAGAACATCATTTTGGTGGGGCTATCAACTACCAACCTCGACAAATTTCAAGCTGATCCACTGCTACAGCGTTTTCCACTTGAGCCCGGTTCCATTGCCGCCGGCACTGTCTCCTGCACAGGAAATACGTACTGCAGCTTCGCCCTTACAAACACCAAAGATCAGGCCATGGCAATGGCACATGAACTGGATGCAGAACTCATCCTCCCTGAGGAAATAAAAGTCCATTGGACTGGCTGTCCCAACAGCTGTGGCCAGGCCTACATGGGCGCAATCGGCCTCACAGGAACCAAAGCCCGTGCACCGAACGGGGGCCAAGGCATGGTTGAGGCCTATGACCTCAGCCTTGAAGGCCGGCAAGGGCCGGATGCCCGAATCGGGACACTGCATCGCAAAGGCATTCCTGGCAGCGAACTGAAAGACGTGCTGCGGGAATTACTGATCGAACGCTTCGGTGCTCAACCTCGT
>MIT9313_2607823463
TTTCTACAAGGAAAGAAGCTCAACAAAATTGAGCAAAATAAAGCTTTTAAAGATGGCTTAGATGTTGGTGATGAACTTGAAAACTTTGCTCAGCTCGGTTGGGAACAGGTCGATAAAACAGACCTCGAACTGCGCCTGAAATGGTATGGAATGTTCTGGCGACCCAAAACCCCTGGCAAGTTCATGCTACGGCTAAGGATACCCAATGGTGTTCTCAATAGCCACCAAATAAAAGTAGTGGCCTCAATCGTGGGTCGCTACGGAGAAGACGGCAGTTGCGACATCACAACACGCCAAAACCTACAGCTTCGTGGTGTTTTACTGAGTGATCTTCCCGAAATCCTCAAACGTCTTGAAGAGGCAGGTCTCAACACAATCCAATCAGGTTTTGATAACCCACGCAATGTCACAGGAAATCCACTGGCTGGGATTGACCCTCTTGAAATTGTTGATACTCGCCCATACACAACTGAACTACAAAATTTCCTGACGAATCAAGGAAAGGGAAACCATGAATTCTCCAACCTTCCCCGCAAATGGAATACGGCAGTTGCAGGGGCCCGCGATAATTTCCTGCTCCATAACGACATCATCTTCCATCCAGTGGAACACGATGGGGTGATGGGTTTCGGCGTCTGGCTCGGAGGGATCCTCTCCTCGCAGATGAATGACTATGCGCTGCCTTTAAATGCCTGGGTTAAACCCAATGAAATCTGTCGGCTCACCGGCACTATTCTAACGTTATGGCGAGATAACGGTGAGCGCAACAATCGCCCTAAGGGCAGGTTTCGCATGTACCTCGACAGCGTGGGCATCGAAGCGTTTCGCACCATGGTGGTGGAAAAATTTGGACCGCTAACACCTGATCCCGGTTCTGTATTTGAAGACAAGCCACGCTCTTTTTACGGAATCCACCCTCAGAAACAAACAGGGCTTCACTACGCCGGCATGCATGTACCGGTTGGACGATTAAACGCAGAAGATCTTCAGGATCTTGCTAGCGCCAGTCTTAACTATGGCAGTGGTGAAATTCGTCTTACAGAAGACCAGAACATCATTTTGGTGGGGCTATCAACTACCAACCTCGACAAATTTCAAGCTGATCCACTGCTACAGCGTTTTCCACTTGAGCCCGGTTCCATTGCCGCCGGCACTGTCTCCTGCACAGGAAATACGTACTGCAGCTTCGCCCTTACAAACACCAAAGATCAGGCCATGGCAATGGCACATGAACTGGATGCAGAACTCATCCTCCCTGAGGAAATAAAAGTCCATTGGACTGGCTGTCCCAACAGCTGTGGCCAGGCCTACATGGGCGCAATCGGCCTCACAGGAACCAAAGCCCGTGCACCGAACGGGGGCCAAGGCATGGTTGAGGCCTATGACCTCAGCCTTGAAGGCAGGCAAGGGCCGGATGCCCAAATCGGAACACTGCATCGCAAAGGCATTCCTGGCAGCGAACTGAAAGACGTTCTGCGGGAATTACTGATCGAACGCTTCGGTGCTCAACCTCGT
>MIT9504_2682252968
TATCTGGACGGCAAGAAGCTGAATAAGATCGAGCAGAACAAGTCGGCCAAAGATGGCCTTCTTGTCGGCAGTGAAATTGAAAAATTCGCCAAAATGGGTTGGGAGCAGGTTGATGAAACCGATCTTCAACTTCGCCTCAAGTGGTATGGAATGTTTTGGCGGCCAAAAACTCCAGGCAAATTCATGTTGCGCCTGCGAGTCCCCAATGGTGTGCTCTCAGCTCAGCAATTGCGTGTGGTGGGCTCCATTGTTGAACGCTACGGCGATAACGGCAGCTGTGACATCACCACAAGACAAAATCTGCAGCTAAGAGGGGTGCTGCTTGGCGATCTGCCGGAAATTCTGAAGCGGCTTGAGGAAGCTGGTCTGAGTACGATTCAATCAGGATTTGACAATCCTCGGAATGTCACCGGAAACCCAATTGCTGGAATCGATCCCAATGAAATTGTCGACACCAGGCCTTACACAGACGAACTTGAACAGTTTTTAACAAATAACCGCAAAGGAAATCCTGAGTATTCCAATCTGCCTAGAAAGTGGAATACCGCCGTCGCCGGCGCAAAAGACAACTTCCTGCTTCACAACGACATTGCCTTCCACCCGGTTGAGAAGGATGGAGTGATGGGCTTTGGTGTCTGGATTGGCGGCATTCTTTCATCCCAGATGAATGCCTATGCAATTCCCCTGAATGCCTGGGTGAGACCTGAGGAAATCTGTCGAATGACAGACACGGTGATTCGCCTCTGGAGGGATAACGGCGAGCGCAATAAGCGTCCCAAGGGTCGATTCAGGATGTATCTCGATGAAGTGGGTCATGAAAACTTCCGTAATCAGGTTGAAGAGCTTTTTGGACCGCTGACACCCGACCCCGGGTCTGTCTTCGACACCACACCCCGATCGCATTACGGCATTCACCCGCAGAAACAGGAAGGGCTTGTTTTCGCAGGTCTGCACGTGCCGGTTGGTCGCCTGACAGCACAGGATCTCCATGATCTGGCCACAGCGAGCATCACCTATGGAGGCGCAGAAGTGCGACTGACCGAAGATCAGAACGTGATCATTGTCGGATTGCCACAAGCAAAAGTCGAATCGTTTGAAAGTGATCCGCTGCTCAAACGATTTCCACTGGAACCCGGCGCAATTTCTGCAGGCACCGTGTCATGCACAGGCAGCACCTACTGCGGATTTGCACTGACCAACACCAAGGATCAGGCTCTGGCTGCCGCCAAGGAACTCGATCAGGAGCTGGAGCTTCCTGAGGAATTGAAAATCCACTGGACCGGATGTCCAAACAGTTGCGGACAGGCCTATATGGGGGCAATCGGCCTGACGGGCGCCAAGGCCAAAAACAGTGAGGGCAAA------ACAGATGATGGGTACACGATGACTCTTGGAGGGTCCCAGGGTCCCAATCCAACAGTGGGTGAATTACATCAGAAAGCAATCCCTGCGGAAAAGATCAAAGAGGTCCTAAAGGAAGTTCTCATTGAACGCTTCGGTGCAAAGCCACGG
>MIT9508_2682254668
TATCTGGATGGCAAGAAGCTGAATAAAATCGAACAGAACAAGTCGGCCAAAGATGGCCTGCTCGTTGGTAGTGAAATTGATAAATTTGCCGAAATGGGGTGGGAGCAGGTTGATGAAACCGACCTTCAATTGCGATTGAAATGGTACGGAATGTTTTGGCGGCCGAAAACACCCGGCAAATTCATGCTGCGCCTGCGGGTTCCCAACGGTGTACTCTCCGCTCAACAATTGCGCGTTGTCGGCTCCATTGTTGAGCGCTACGGAGAGAACGGCAGCTGTGATATCACCACCAGGCAGAACCTGCAACTGAGAGGAGTGCTTCTTGGCGACCTGCCGGAAATCCTCAAGCGCCTTGAAGAAGCTGGTCTGAGTACGATCCAATCGGGTTTTGATAATCCTCGTAATGTCACCGGCAACCCAATCGCCGGGATTGATCCGAAGGAAATCCTCGACACCAGGCCTTACACAGATGAACTTGAAAACTTTTTAACGAATCACCGCAAAGGAAATCCTGAATATTCCAATCTTCCCAGAAAATGGAACACGGCAGTTGCCGGTGCAAAAGACAATTTCCTTCTTCACAACGACATTGCATTCCATCCCGTAGAAAAAGATGGTGTGATGGGTTTTGGTGTGTGGATTGGCGGCATTCTTTCATCACAGATGAATGCCTATGCCATCCCGCTGAATGCCTGGGTCAAGCCAGATGAAATTTGTCGGATGACCGATACGGTGATTCGTCTCTGGAGAGATAACGGAGAACGCAACAAACGCCCGAAAGGTCGATTCAGAATGTATCTCGATGAAGTTGGCCACGACAACTTCCGCAATCAGGTTGAAGAACAGTTCGGGCCATTAACACCCGACCCCGGGTCTGTGTTTGACACCACGCCCCGATCGCACTACGGCATTCACCCGCAGAAACAGGATGGGCTGGTCTTTGCGGGTCTCCACGTTCCGGTTGGTCGCCTAACAGCGCAGGATCTTCATGATCTGGCCACAGCGAGCATCACCTACGGAAGCGGAGAAGTGCGGCTCACTGAAGATCAGAACGTGATCATTGTTGGACTGCCGAAAGCACAGGTCGAAGCTTTTGAAAGCGATCCACTGCTCGCACGATTTCCGCTCAAACCTGGTGCGATTTCGGCTGGCACCGTGTCATGCACAGGAAGCACGTATTGCGGATTTGCACTCACCAACACCAAGGATCAAGCCTTGGCAGCTGCCAAAGAGCTCGATCAGGAGCTTGATCTGCCAGAAGAACTGAAAATTCACTGGACAGGTTGCCCCAACAGCTGCGGCCAGGCCTACATGGGCGCAATCGGCCTAACAGGCGCCAAAGCCAAAAACAGTGAGGGCAAA------ACAGATGATGGCTACACGATGACCCTTGGTGGATCTCAGGGACCCAATCCAACGGTGGGTGAACTCCATCAGAAGGCCATTCCAGCTGAAAACATCAAAGAGGTTCTGCGCGAAGTGCTGATTGAACAGTTCGGCGCAAAACCACGA
>MIT9509_2682258846
TATCTGGACGGCAAGAAGCTGAATAAGATCGAGCAGAACAAGTCGGCCAAAGATGGCCTTCTTGTCGGCAGTGAAATTGAAAAATTCGCCAAAATGGGTTGGGAGCAGGTTGATGAAACCGATCTTCAACTTCGCCTCAAGTGGTATGGAATGTTTTGGCGGCCAAAAACTCCAGGCAAATTCATGTTGCGCCTGCGAGTCCCCAATGGTGTGCTCTCAGCTCAGCAATTGCGTGTCGTGGGCTCCATTGTTGAACGCTACGGCGATAACGGCAGCTGTGACATCACCACAAGACAAAATCTGCAGCTAAGAGGGGTGCTGCTTGGCGATCTGCCGGAAATTCTGAAGCGGCTTGAGGAAGCTGGTCTGAGTACGATTCAATCAGGATTTGACAATCCTCGGAATGTCACCGGAAACCCAATTGCTGGAATCGATCCCAATGAAATTGTCGACACCAGGCCTTACACAGACGAACTTGAACAGTTTTTAACAAATAACCGCAAAGGAAATCCTGAGTATTCCAATCTGCCTAGAAAGTGGAATACCGCCGTCGCCGGCGCAAAAGACAACTTCCTGCTTCACAACGACATTGCCTTCCACCCGGTTGAGAAGGATGGGGTGATGGGCTTTGGTGTCTGGATTGGCGGCATTCTTTCATCCCAGATGAATGCCTATGCAATTCCCCTGAATGCCTGGGTGAGACCTGAGGAAATCTGTCGAATGACAGACACGGTGATTCGCCTCTGGAGGGATAACGGCGAGCGCAATAAGCGTCCCAAGGGTCGATTCAGGATGTATCTCGATGAAGTGGGTCATGAAAACTTCCGTAATCAGGTTGAAGAGCTTTTTGGACCGCTGACACCCGACCCCGGGTCTGTCTTCGACACCACACCCCGATCGCATTACGGCATTCACCCGCAGAAACAGGAAGGGCTTGTTTTCGCAGGTCTGCACGTGCCGGTTGGTCGCCTGACAGCACAGGATCTCCATGATCTGGCCACAGCGAGCATCACCTATGGAGGCGCAGAAGTGCGACTGACCGAAGATCAGAACGTGATCATTGTCGGATTGCCACAAGCAAAAGTCGAATCGTTTGAAAGTGATCCGCTGCTCAAACGATTTCCACTGGAACCCGGCGCAATTTCTGCAGGCACCGTGTCATGCACAGGCAGCACCTACTGCGGATTTGCACTGACCAACACCAAGGATCAGGCTCTGGCTGCCGCCAAGGAACTCGATCAGGAGCTGGAGCTGCCTGAGGAGTTGAAAATCCACTGGACCGGATGTCCAAACAGTTGCGGACAGGCCTATATGGGGGCAATTGGCCTGACGGGCGCCAAGGCCAAAAACAGTGAGGGCAAA------ACAGATGATGGGTACACGATGACTCTTGGAGGGTCCCAGGGTCCCAATCCAACAGTGGGTGAATTACATCAGAAAGCAATCCCTGCGGAAAAGATCAAAGAGGTCCTAAAGGAAGTTCTCATCGAACGCTTCGGTGCAAAGCCACGG
>NATL1A_2624155541
TATCTCGAAGGCAAAAAACTAAATCAAGTTGAAAAAAATAAAGCTGCTAAGGATGGACTCGAAATCGGAAAGGATATAGACAAATTTGCTGAAATGGGATGGGAGCAAATGGATAAAACTGATTTAGAATTAAGATTGAAATGGTATGGGATGTTTTGGAGACCCAAAACCCCTGGAAAGTTTATGTTAAGGTTAAGAATACCTAATGGAATAATCAATGCAGAACAATTAAAGGTAATTGCATCAATTGTTGCGAGATATGGAGAGAATGGAAGTTGTGATATAACAACTAGACAAAATATACAACTTAGAGGTGTTTTGATTAGTGATTTGCCTGAGATATTAAATAGGTTAAAAAAAGTAAACATATCAACAACTCAATCTGGATTTGATAATCCAAGAAATGTTACTGGAAATCCCATCGCTGGAGTTGATCCAGAAGAGATTATAGACACAAGAATATATACATCAAAAATGCAAGACCATTTAACTAATGATGGTAAAGGAAACTCAGAATTTTCAAATCTTCCAAGGAAATGGAACACAGCTATAGCAGGCTCTAAGGATAATTTTCTTTTACATAATGATTTAATTTTTCATCCAGTTAAAATTAATGGGGTTTTAGGTTTTAGTGTTTGGATTGGAGGCGTACTTTCATCAGTAATGAATGAATATGCAGTTCCGTTGAATGCCTGGGTTGAAGAAGAAAAAATTTATGAATTAACATCAATTATTTTATCCCTCTGGAGAGATAATGGGGAACGTAATATAAGACCTAAAGGTAGGTTTAGATTTTATTTAGATAAAATTGGCATTGAAACATTTAGAGATCTTATCGAAAAACAATATGGAACATTAAAAGAAGATCCAGGCTCAATATTTTCAGATAAACCAAGGTCATTTTTTGGAATTCATTCTCAAAAACAAGAAGGTAAATATTTTGCAGGAATTCATGTGCCAGTAGGCCGTCTTTTGGCTGAAGATTTACAAGATCTAGCAAATATATGTGAGAATTTTGGTGATAAAGAAATAAGACTTACCGAAGATCAAAATATTATTATTACTGGTATAGATACAAATCTAATTGAAGAATTTAAGGAGCAATCTATCTTACAAAAGTTTCCATTAGAACCAGAAACTATTGCAGCAGGTACTGTTTCTTGTACTGGAAATACCTATTGTGGTTTCGCTCTAACAAATACAAAGGATCAAGCTTTAAAAATCTCGCATGAATTAGACAAAGAATTAGATTTGAAAGACGAATTAAAGATTCATTGGACTGGGTGTCCTAATAGTTGTGGTCAAGCCTATATGGGAGGAATTGGTTTAACGGGCAAAAAAGCTAAAGACAAAGAAGGAAAA------ACCGTTGAAGCTTATGATATAAGCATTGGTGGATCACAAGGGCCTAATTATAAATTAGGAGAATTAATAAAAAAATCTGTCCCTCAAGATGAATTAAAAGATGTACTAAAAGATTTACTTATTTCAGATTTTGATGCAAAAGAAAAA
>NATL2A_2606775579
TATCTCGAAGGCAAAAAACTAAATCAAGTTGAAAAAAATAAAGCTGCTAAGGATGGACTCGAAATCGGAAAGGATATAGACAAATTTGCTGAAATGGGTTGGGAGCAAATGGATAAAACTGATTTAGAATTAAGATTGAAATGGTATGGGATGTTTTGGAGACCCAAAACCCCTGGAAAGTTTATGTTAAGGTTAAGAATACCTAATGGAATAATCAATGCAGAACAATTAAAAGTAATTGCATCAATTGTTGCGAGATATGGAGAGAATGGAAGTTGTGATATAACAACTAGACAAAATATACAACTTAGAGGTGTTTTAATTAGTGATTTGCCTGAGATATTAAATAGGTTAAAAAAAGTAAACATATCAACAACTCAATCTGGATTTGATAATCCAAGAAATGTTACTGGAAATCCCATCGCTGGAGTTGATCCAGAAGAGATTATAGACACAAGAATATATACATCAAAAATGCAAGATCATTTAACTAGCGATGGTAAAGGAAACTCAGAATTTTCAAATCTTCCAAGGAAATGGAACACAGCTATAGCAGGCTCTAAGGATAATTTTCTTTTACATAATGATTTAATTTTTCATCCAGTTAAAATTAATGAGGTTTTAGGTTTTAGTGTTTGGATTGGAGGTGTACTTTCATCAGTAATGAATGAATATGCAGTTCCGTTGAATGCCTGGGTTGAAGAAGAAAAAATTTATGAATTAACATCAATTATTTTATCCCTCTGGAGAGATAATGGGGAACGTAATATAAGACCTAAAGGTAGGTTTAGATTTTATTTAGATAAAATTGGCATTGAAACATTTAGAAATCTTATCGAAAAACAATATGGAACATTAAAAGAAGATCCAGGGTCAATATTTTCAGATAAACCAAGGTCATTTTTTGGAATTCATTCTCAAAAACAAGAAGGTAAATATTTTGCAGGAATTCATGTGCCAGTAGGCCGTCTTTTGGCTGAAGATTTACAAGATCTAGCAAATATATGTGAGAATTTTGGTGATAAAGAAATAAGACTTACCGAAGATCAAAATATTATTATTACTGGTATAGATACAAATCTAATTGAAGAATTTAAGGAGCAATCTATCTTACAAAAGTTTCCATTAGAACCAGAAACTATTGCAGCAGGTACTGTTTCTTGTACTGGAAATACCTATTGTGGTTTCGCTCTAACAAATACAAAAGATCAAGCTTTAAAAGTCTCGCATGAATTAGACAAAGAATTAGATTTGAAAGACGAATTAAAGATTCATTGGACTGGGTGTCCTAATAGTTGTGGTCAAGCCTATATGGGAGGAATTGGTTTAACGGGCAAAAAAGCTAAAGACAAAGAAGGAAAA------ACCGTTGAAGCTTATGATATAAGCATTGGTGGATCACAAGGGCCTAATTATAAATTAGGAGAATTAATAAAAAAATCTGTCCCTCAAAATGAATTAAAAGATGTACTAAAAGATTTACTTATTTCAGATTTTGATGCAAAAGAAAAA
>PAC1_2607360914
TATCTCGAAGGCAAAAAACTAAATAAAGTTGAAAAAAATAAAGCTGCTAAAGATGGGCTCGAAATCGGAAAAGATATAGACAAATTTGCTGAAATGGGATGGGAGCAAATGGATAAAACTGATTTAGAATTAAGATTGAAATGGTATGGGATGTTTTGGAGACCCAAAACCCCTGGAAAGTTTATGTTAAGGCTAAGAATACCTAATGGAATTATCAATGCAGAACAATTAAAGGTAATTGCATCAATTGTTGCGAGATATGGAGAGAATGGAAGTTGTGATATAACAACTAGGCAAAACATACAACTTAGAGGTGTTTTGATTAGTGATTTGCCAGAGATATTAAATAGGTTAAAAAAAGTAAACATATCAACAACTCAATCTGGATTTGATAATCCGAGAAATGTTACTGGAAATCCCATCGCTGGAGTTGATCCAGAAGAGATTATAGACACAAGGATATATACATCAAAAATGCAAGATCATTTAACTAATGAAGGTAAAGGAAACTCAGAATTTTCAAATCTTCCAAGGAAATGGAATACAGCTATAGCAGGCTCTAAAGATAATTTTCTTTTACATAATGATTTAATTTTTCATCCAGTTAAAATTAATGGGGTTTTAGGTTTTAGTGTTTGGATTGGAGGTGTACTTTCATCAGTAATGAATGAATATGCAGTTCCGTTGAATGCCTGGGTTGAAGAAGAAAAAATTTATGAATTAACATCAATTATTTTATCCCTCTGGAGAGATAATGGGGAACGTAATATAAGACCTAAAGGTAGGTTTAGATTTTACTTAGATAAAATTGGCATTGAAAAATTTAGAGATCTTATCGAAAAACAATATGGAGAATTAAAAGAAGATCCAGGTTCAATATTTTCAGATGAACCAAGGTCATTTTTTGGAATTCATTCTCAAAAACAAGAAGGTAAATATTTTGCAGGAATTCATGTGCCAGTAGGCCGTCTTTTGGCTGAAGATTTACAAGATCTAGCAAATATATGCGAGAATTTTGGTGATAAAGAAATAAGACTTACTGAAGACCAAAATATTATTATTACTGGTATAGATACAAATCTAATTGAAGAATTTAAGGAGCAATCTATCTTACAAAAGTTTCCATTAGAACCAGAAACTATTGCAGCAGGCACTGTTTCTTGTACTGGAAATACCTATTGTGGTTTCGCTCTGACAAATACAAAAGATCAAGCTTTAAAAATCTCGCATGAATTAGACAAAGAATTAGATTTGAAAGACGAATTAAAGATTCATTGGACCGGGTGTCCTAATAGTTGTGGTCAAGCCTATATGGGAGGAATTGGTTTAACGGGTAAAAAAGCTAAAAACAAAGAAGGAAAA------GCTGTTGAAGCTTATGATATAAGCATTGGTGGATCACAAGGGCCTAATTATAAATTAGGAGAATTAATAAAAAAATCTGTCCCTCAAGATGAATTAAAAGATGTACTAAAAGATTTACTTATTTCAAATTTTGACGCAAAAGAAAAA
>RCC307_2623928762
TGGCTTGAGGGCAAAAAACTCAACAAGATCGAGCAAAACAAAGCCAACAAAGATGGCTTGCTCGTTGGTAGTGAAATCGAAGAATTCGCCCGTGTCGGCTGGGAGAACGTCGACGAAACCGATCTTCAGCTGCGGCTGAAGTGGTACGGAATGTTCTGGCGCCCCAAAACCCCGGGGCTATTCATGTTGCGCCTGAGGGTTCCCAATGGGGTCCTCAATGCAGAGCAGTTGCGCGCCATCGGCAGCATCGTTGCCCGTTACGGCGATAGCGGCAGTGCCGACATCACCACCCGCCAGAACATCCAATTGCGTGGTGTTCTGCTGGAAGACCTACCCGACATCCTCGAGCGCCTGAAGGCTGTTGGCCTGAACACCATCCAATCGGCCTTCGATAACCCCCGCAACGTCACGGGCAACCCGATTGCTGGCATCGACCCTGAGGAAATTGTCGATACGCGCCCGTACACCCTGGAGTTGCAGAACTTCCTAACCAGCAATGGCGAAGGCAACCCTGAGTTCTCGAATCTGCCGCGCAAGTGGAACACGGCCGTTGCCGGCTCCCGCGACAACTTCCTGCTGCACAACGACATCGTCTTCCACCCGGTGGAACGCGACGGCGTGATGGGTTTTGGGGTCTGGATCGGAGGGATTCTTTCCTCACAGATGAACGCCTATGCCATCCCCCTCGATGCCTGGGTGAAGCCCGATGAAATCTGCCGGATGACCGCAGCGGTTCTGACCCTGTGGCGCGATAACGGTGAACGGGACAAGCGCCCCAAAGGCCGGTTCCGTTTGTACCTGGATTCCGTTGGCCTGGAAGCATTCCGCGAGCTTGTCGCCACGCGTTTTGGCCCACTCACTCCCGACCCAGGCTCGGTGTTTGATGCAACGCCGCGCTCCCACTACGGGATCCATCCGCAGAAACAGGCCGAGCTCAACTACGCCGGGCTGCATGTTCCTGTTGGCCGCCTCAAGGCCGAAGACTTCCAAGATCTGGCCTCCCTTTCAGAGGGTTATGGCAGCGGGGATGTGCGCCTGACTGAAGATCAAAACGTGATCATCACCGGCATTCCCAGCGGCCAGCTCGATCGCTTCAAGAGCGAGCCACTGCTGCAGAAATTCCCGCTCGAGCCCAGCCACCTGGCGGCAGGCACGGTGAGCTGCACCGGCAACACCTATTGCAGCTTTGCGCTGACCAACACCAAAGACCAAGCCCTGGCAGCAGCCGCTGAGCTGGATCAAGAGCTGCACCTGCCTGAGGAGATCAAGATCCACTGGACCGGCTGCCCCAACACCTGCGGCCAGGCCTACATGGGCGCCATTGGCCTCACTGGCACCAAAACCCGCGGTGAATCAGGG---------ATGGTTGAGGGCTACGACATCACCATCGGCGGCTCCCAAGGGGCCAACCCGCAAGTTGGTGAATTGCATCGCAAAGGTGTGCCCGCCACCGAAGTGCGCTCAGCACTGAAAGAAATTCTGATTGAACAATTCGGAGCCAAACCCAAG
>RS9916_2623920080
TATCTAGAAGGCAAAAAGCTCAACAAAATTGAGCAAAACAAAGCCAATAAAGACGGCCTGCTGGTCGGCAGCGAGATCGATAAGTTTGCCGAGATGGGTTGGGAGCAGGTCGACGAAACGGATCTGCAGCTGCGCCTGAAGTGGTACGGGATGTTCTGGCGCCCCAAGACACCCGGCAAGTTCATGCTGCGCCTGCGGGTCCCCAACGGCATTCTCAACGCCCAACAACTGCGCGTTGTGGGTTCCATTGTTGAGCGCTACGGCGAAAACGGCAGCTGCGACATCACCACCCGCCAGAACCTGCAGCTGCGCGGCGTGCTGCTCAATGATCTTCCAGAGATCCTCAAACGCCTGAAGGAAGCCGGATTGAGCACGATTCAGTCGGGCTTCGACAACCCACGCAACGTCACCGGCAACCCTCTGGCTGGAATCGATCCCCAGGAAATCGTCGACACCCGTCCTTACACTCAAGAGCTCAACAACTTCCTCACCAACAACGAAGAAGGCAATTCCGAGTATTCCAATCTGCCGCGCAAGTGGAACACGGCTGTTGCAGGTGCAAAAGACAACTTCCTGCTTCACAACGACATCATCTTCCACCCCGTTGAAAACAACGGTGAACTGGGCTTCGGGGTCTGGATCGGTGGCGTCCTTTCATCCCAGATGAATGCCTACGCCTTGCCCCTCAATGCCTGGGTGAAGCCAGAAGAAATCTGCAAAATCACCGACGCGGTCATTCGCCCTTGGCGAGATAACGGAGAACGCGACAAGCGCCCCAAAGGACGCTTCCGGATGTACCTCGATCAGGTGGGCCTTGAGGCCTTCCGCTCGATGGTGGAGGAAAACTTCGGTCCCCTGACCCCTGACCCCGGCTCGGTCTTCGACGAAACCCCGCGGTCCCACTACGGCATTCATGCCCAAAAACAAGAAGGGCTCCACTACGCCGGATTGCACGTTCCCGTCGGCCGACTCACTGCTGAAGATCTTCAAGACCTCGCCACCGCAAGCCTCAATTACGGAAACGGCGAGGTGCGCCTCACCGAAGATCAAAATGTGATCCTGGTGGGCTTGCCCAACGACAAGCTTGAGGCCTTCCAGGGCGATGCTCTCGTCCAACGCTTCCCGCTGGAACCCGGTGCGATCTCCGCTGGCACCGTCTCCTGCACAGGCAGCTCCTATTGCCATTTCGCCTTGGTGAACACCAAAGACCAGGCAGCGGACATCGCCACAAAACTCGATGCGGAACTGGAACTCCCCGAAGAACTAAAGATCCATTGGACTGGCTGCCCCAACAGCTGCGGCCAGGCCTACATGGGCGCCATCGGCCTCACCGGCACCAAAGCCAAAAACAAAGAGGGCGTG------ATGGGTGAGGGCTACACCCTCACCGTGGGCGGCTCTCAGGGCGCCGACCCCCAAGTCGGAGAACTGCACCAAAAAGCCGTTCCCGCGGAAGACATTCATGGCGTGTTGAAGCAACTCCTGATCGAGAAGTACGGCGCCAAACCCCGC
>RS9917_638961511
TACCTGGAGGGCAAAAAGCTCAACAAGATTGAACAGAACAAAGCCGCCAAGGATGGTCTCCTGGTGGGGCCCGAACTCGAGTACTTTGCCAGGATCGGCTGGGAAGAGGTGGATGAAACCGATCTACAGCTGCGCCTGAAGTGGTACGGCATGTTCTGGCGACCGAAAACGCCAGGATTATTCATGCTTCGCCTGCGCATCCCCAATGGTGTGCTTTCCGCCCATCAATTACGGGTGGTTGCATCGATCGTGGAGCGTTATGGCGACAACGGCAGCTGCGACATCACCACACGCCAGAACCTGCAGCTTCGCGGGGTCTTGCTCAGTGACCTCCCTGACATCCTCAAGCGCCTGAACCATGCCGGCCTGAGCACGATCCAATCTGGGTTCGACAATCCCCGCAATGTCACCGGCAACCCCCTCGCCGGCATCGATCCCCACGAAATCGTCGACACACGTCCCTATACCCAGGCTCTCAACGATTTCCTCACCAGCAACGCCGAAGGCAACAGCAACTATTCCAATTTGCCACGCAAATGGAACACGGCTGTCGCCGGTTCCCGCGACAACTTCCTGCTTCACAACGACATTGTGTTTCATCCGGTCGAGCACAACGGCGAACTTGGGTTCGGCGTGTGGATCGGCGGCATCCTCTCCTCCCAGATGAATGCCTATGCGCTGCCGCTCAATGCCTGGGTGAAGCCCGATCAGCTGTGCGCCATCACCGATGCAGTGATCAGCATCTGGCGCGACAACGGAGAGCGCGACAAGCGACCGAAAGGACGGTTCCGCCTCTATCTCGATCAAGTGGGACTGGAAACCTTCCGGGCGATGGTGGAAGAGCGCTTCGGGCCACTCACCCCTGATCCGGGCTCAACCTTTGAGGCCGCACCCCGCTCCCATTACGGCATCCATCCACAAAAGCAACACGGCCTCCATTTCGCCGGCCTTCACGTTCCGGTCGGACGGCTCACAGCGGACGACCTGCACGACCTGGCGAGCGCCAGCCTCGAGCATGGCTGCGGTGAAGTGCGCTTCACCGAAGATCAGAACGTGATCCTTCCGGGGATCCCGACCGATCAGCTCGGCGCCCTGGAAGCGGATCCGCTGCTGCAACGCTTCCCCCTCGCTCCAGGAAGCATCGCCGCCGGAACCGTGTCCTGCACCGGCAGCACCTACTGCGGTTTTGCCCTCACCAACACCAAAGATCAGGCCCTGCAAGCCGCCCGAGCTCTGGATGCCGAGCTGGATCTCCCCGAAGAGCTGAAGATCCACTGGACCGGCTGCCCGAACAGCTGCGGCCAGGCCTACATGGGGGCGATCGGCCTCACCGGCACCAAGGCCAAGAACGCCAACGGCGCG------ATGGGCGAGGGCTACACCCTCACCCTGGGGGGATCCCAGGGGGCCAACCCGCAGATCGGTTCCATCGCCGAAAAAGCCATTCCCGCCGAGCAGATCCAATCGGTGCTGCGCCAGGTGCTGATCGAACACTTCGGCGCCCGGCCCCGC
>SB_2608201385
TATTTAAATGATAAAAAATTAAATAAGATTGAAAAGCAAAAGGCGGAGAAAGATGGTCTGAAAATTTTTGAAGAGTTAGATGATTATGCTCTTAAAGGGTGGGAAGAGATGGATGAAGTAGATTTGCAAATGCGCTTAAAGTGGTATGGCCTTTTTTGGAGACCAAAAACTCCTGGAAGATTTATGATGAGGCTTAGAGTTCCCAATGGAATTTTAAACTCTAATCAGTTGAGAGTAATCGCGTCGATAGTTGCTAGATACGGAGAAGACGGTTCTGCAGATATAACAACTAGGCAAAATATTCAATTAAGGGGGGTTTTGATAAATGATCTACCAGATATTATTAAAAGACTTAGAGAGGTTGATATTACATCCGTTCAGTCTGGAATGGATAATCCAAGAAATGTTACTGGCAATCCACTAGCGGGAATTGATCCTGAAGAAATTATAGATACAAGAAAATATACTTCTGAATTAGAAAATTACTTAACAAATTTTGGTAATGGGAACCCGGAATTCTCGAATTTACCCAGGAAGTGGAATACTGCAGTTGCAGGAGCAAAAGATAATTTTCTTCTACATAATGATCTTATCTTTCATCCTGTTTTTAAAAATGGAATATTAGGCTTTGGTGTCTGGGTAGGAGGAATATTGTCAGCAACTTTGAATGCTTATGCTCTACCTCTAGATGTCTGGGTAGAAGAAAAAGATATTTGCAAAATAACTGGAATTATTTGTTCCCTTTGGCGAGATAATGGAGATAGATTTCTAAGAAATAAAGGAAGATTTAGATATTATTTGAACTCTATAGGTATCGAAAAATTTAGAGAACTTGTAGAAGAAAAATTTGGAACTTTGTCGAACGATCCAGGCTCAATTTTCAACGAAAAACAAAGAAGTTTATTTGGGATTAATAAACAAAAACAAAATAATCTTTACTTTGCTGGATTACATATTCCTGTAGGGAGGTTATGTGTAGAAGACATACAAGAAATTGCAAGACTAAGTGAAAAATATGGACAAAGTGAAGTAAGACTAACCGAAGATCAAAATCTAATTATTGTTGGCCTGAAAGATAATATTTTAGAAGAATTTGGTGATGAAGAAATTATTAATAAATTCAAATTAAATCCATCCCATTTTTCAGCGAGTACAGTTTCATGTACAGGGAGTAGATATTGTAGCTTTGCTCTCGCAAATACCAAAGATATAGCAAGGAATATTTCTGAAAAATTAGATCGAGAACTTGAATTATCAGAGGAGGTTAAAATTCATTGGACAGGTTGTCCAAATAATTGTGGACAAGCTCATATGGGTGGTATTGGCATGACTGGTACAAAGGTAAAAAAAGAGGGAGGTGGA------ACTGAGGATGGCTATAATGTCAGTATTGGAGGGAGACAAGATCACCTGCAAACCTTAGGCGAAACTGAATTTAAAAAAGTTAGTAAACATGAAATTTATAATTTAATCAAAGAAATTTTAATCAACAAGTTTAATGCAAAGTTAAAA
>WH7803_2624101686
TATCTGGACGGCAAGAAGCTCAACAAGATCGAGCAGAACAAGGCCGCTAAAGATGGTCTTCTGGTTGGACCTGAGATTGAGAAATTTGCTGAAATCGGTTGGGAACAGGTCGATGAAACAGACCTGCAACTGCGTTTGAAGTGGTACGGAATGTTCTGGCGACCCAAAACCCCAGGACAGTTTATGTTGCGCCTGAGAGTTCCGAACGGTGTTCTTTCGGCACAACAACTGCGCGTCGTCGCATCAATTGTTGAACGCTACGGTGAAAGCGGCAGTTGCGATATCACCACACGTCAGAATCTGCAGTTGCGCGGCGTTCTGCTCAACGACCTGCCTGAAATCCTGAAGCGCCTTAAGGAAGCAGGGCTCAGCTCAATCCAATCCGGCTTCGACAATCCTCGGAATGTCACCGGTAACCCTCTGGCCGGAATTGATCCCCACGAAATTGTTGATACCCGCCCGTACACCACGGAACTGCAGAACTTTCTAACCAACAATTGTCAAGGCAATCCAGACTATTCCAACCTGCCACGCAAATGGAATACAGCCGTCGCAGGCGCTAAGGATAATTTCCTGCTTCACAACGACATCGTCTTCCATCCTGTTGAGCACAACGGCGAGATGGGCTTTGGCGTATGGATTGGCGGGATCCTCTCCTCGCAGATGAATGCTTATGCCATTCCTCTGAATGCTTGGGTGAAGCCAAACGAGATCTGCCGCATGACCGATGCTGTGATCTCACTCTGGAGAGACAACGGGGAACGGGACAAGCGCCCTAAAGGTCGCTTCCGTTTGTATCTCGACTCCGTTGGCATCGATGCATTCCGTTCAGACGTTGAACAGATCTTCGGCCCCTTAACTCCAGATCCCGGCTCCGTATTCGCGACCGAACCCCGATCTCATTACGGACTTCATCCCCAGAAACAGGAGGGGTTGTCGTTTGCGGGCCTGCATGTTCCAGTGGGGCGCCTTACGGCACAAGACCTTCAGGACCTGGCGACTGCAAGTTTGCAATACGGCAGTGGAGAAGTACGACTCACTGAAGATCAGAATGTGATCGTTGTAGGCCTGCCGGCAGAAGCCATCGAGGCTTTCAAGGCCGATCCTCTCGTTCAGCGATTCCCCTTAGAGCCAGGCACCCTTGCAGCAGGAACGGTGTCCTGCACGGGTAATACCTACTGCAGCTTCGGCCTTACCAACACCAAAGACCAGGCCTTAACAATCGCTCAGGAGCTCGACCAAGAGCTCAACCTCCCAGAGGAGGTGAAGATCCATTGGACTGGATGTCCCAACACCTGCGGCCAGGCATTTATGGGCGCCATCGGGCTTACTGGCACCAAGGCCAAAAACAGCGAAGGGGTG------ATGGGTGAGGGCTACATGCTCACCACGGGAGGCTCCCAAGGGGAAAATCCCACGGTGGGTGAGGTGAAACAGAAGGCGATCCCAGCGGATCAAATCAAAACCGTATTGAAGGATCTGCTGGTGGAGCAATTCGGCGCCACTGCCAAA
>WH7805_2626028191
TATCTGGACGGCAAGAAGCTCAATAAGATCGAGCAGAACAAGGCAGCAAAAGACGGTCTTTTAGTGGGACCTGAGATCGAAAAATTTGCCGAAATTGGTTGGGAACAGGTTGACGAAACGGACCTCCAACTGCGCCTGAAATGGTATGGAATGTTTTGGCGTCCCAAAACCCCTGGGCAGTTCATGCTGCGCCTGAGAGTTCCAAATGGTGTTCTCTCAGCCCAACAGCTTCGTGTCGTCGCATCCATCGTTGAGCGCTACGGCGAAAGCGGCAGTTGCGACATCACAACGCGTCAGAATTTGCAACTTCGCGGAGTATTGCTCAATGACTTGCCCGAAATCCTGAAACGTCTGAAGGAAGCAGGACTCAGCTCGATCCAATCAGGTTTTGACAACCCCCGCAATGTCACCGGAAACCCTCTCGCTGGAATCGATCCCAATGAGATTGTCGACACCCGTCCATACACCACTGAACTTCAGAACTTCCTAACCAACAGCTGTCAAGGCAATCCCGACTATTCCAACTTGCCGCGTAAATGGAATACAGCCGTCGCAGGCGCCAAAGATAATTTTCTCCTCCATAACGACATTGTCTTCCATCCTGTCGAGCGGGATGGCGAGATGGGCTTCGGCGTCTGGGTCGGTGGCATCCTTTCATCGCAAATGAACGCCTACGCCATACCCTTGAATGCCTGGGTGAGGCCGGACGAAATCTGCCGCATCACCGATGCTGTGATTTCACTCTGGAGAGACAACGGTGAACGGGATAAACGTCCTAGAGGTCGCTTCCGCTTCTACTTGGATGCACTGGGAATTGACGCCTTCCGATCGAAAGTCGAAACACTGTTTGGACCTTTAACCCCGGATCCAGGTTCCGTTTTTGCCACCACGCCCCGTTCTCATTACGGAATCCATCCCCAGAAACAGGAAGGATTGTCGTTTGCAGGCCTTCATGTCCCAGTGGGTCGCCTAACGGCTCAGGATCTGCAGGACTTCGCCGCTGCAAGCCTTGAGTACGGCAGTGGAGAAGTGCGGCTCACCGAAGATCAGAACGTGATCATGGTGGGCCTGCCTGATGGGGCCATTCCAGCGTTCAAAGCTGATCCTTTACTGCAACGGTTTCCATTAGAGCCAGGGTCCATTGCAGCGGGAACGGTGTCCTGCACAGGAAACACCTACTGCAGTTTTGGCCTGACCAACACCAAAGACCAGGCCCTAAAGATCGCCCAAGAGCTTGACCAGGAGCTCAACCTTTCTGAAGAAGTGAAGATCCACTGGACAGGGTGTCCAAACACCTGTGGTCAGGCCTTCATGGGCGCCATCGGACTCACCGGAACCAAAGCCAAAAACAGCGACGGTGTG------ATGGGTGAGGGTTACATGCTCACCACTGGTGGATCCCAAGGGGAAAATCCAACAGTGGGTGAAGTGAAACAGAAAGCGATTCCTGCCGACCAAATCAAAACTGTTTTGAAAAATCTTCTGGTCGAGCAATTCGGAGCAACAGCCAAA
>WH8016_2507493417
TTCCTAGAAAACAAGAAACTCAACAAGATTGAACAGAACAAAGCTTCAAAAGATGGGCTTCTTGTGGGCGATGAAATTGAGGAGTTTGCTCGGATTGGCTGGGAAGAAGTAGACGAAACCGATCTACAGCTTCGCCTGAAATGGTATGGAATGTTCTGGCGTCCCAAAACTCCCGGCAAGTTCATGCTTCGCCTACGAGTCCCCAACGGTGTGCTCAGCAATCAGCAGCTACGCGTTGTTGCTTCCATTGTTGAACGCTACGGAGAGAATGGAAGTTGCGACATCACAACTCGCCAAAATCTCCAACTTCGAGGAGTCTTACTTGACGACCTGCCAGATATTCTCAAACGCCTTAAATCAGTCGGACTGAGTTCAATTCAATCGGGTTTTGACAACCCTAGAAATGTAACAGGCAACCCATTAGCAGGAATTGACCCGAACGAAATTGTTGATACACGCCCTTTTACAACTGAATTGCAAGATTTCCTAACCAACCATTGTGAAGGGAATCCAGAATATTCCAATCTCCCTCGCAAGTGGAATACTGCCGTTGCGGGTGCCAAGGATAATTTTTTACTGCATAACGACATCGTCTTTCATCCCGTCAAACGTGATGGTGTGATGGGTTTCGGGGTCTGGATCGGAGGGATCCTCTCCTCTCAGATGAATGCCTACGCGCTGCCTATGAATGCATGGGTCAAGCAAGATGAGATTTGCAAAATGACGGATTGCGTCATCCGCTTGTGGCGTGACAATGGTGAACGTGATAAGCGTCCTAAAGGGCGCTTTCGCATGTATCTCGACCAACTTGGCGTCGAAACCTTCAGGAACAAAGTTGAAGAACTTTTTGGCCCTCTAGCCGAAGATCCAGGTTCAGTCTTCAATGACACACCACGGTCTCACTACGGAATTCATCCTCAAAATAATCCAGGCGAATTTTTCGCGGGGCTTCATGTGAACGTTGGGCGACTCACTGCCAATGATCTTCACGATTTAGCCACTGCAAGCCTTGAATATGGATCTGGCGAAGTGCGTCTAACGGAGGACCAGAACGTCATCATTGTGGGGCTCTCCACAGACAATCTCGACGCATTTCAAGCTGACTCCTTGCTGCAACGCTTCCCCCTGCAACCGGGAGCCATCGCGGCGGGAACGGTCTCCTGCACAGGAAACACTTACTGCAGTTTTGGTCTCACCAACACCAAAGACCAAGCCATTGCTGCAGCGAACCAACTCGATGCAGAGCTCGAGCTTCCCGAAGAGCTGAAGATCCATTGGACCGGATGTCCCAACACCTGCGGGCAAGCCTTCATGGGTGCCATTGGTTTGACAGGCACGAAGGCAAAAAACAGCAAAGGCGAA------ATGGGTGAGGGCTACACCTTGAGCATCGGAGGATCGCAAGGCGAAAATCCACAGATCGGGGAAGTGCAGCAAAAAGCCATTCCCGCTGAAGACATTCAAAACGTTCTTCGACAGGTGCTTATCGAACAATTCGGAGCAAAGCCTCGA
>WH8020_2646429617
TTCCTAGAAAACAAGACGCTCAATAAAATTGAGCAAAACAAAGCCTCTAAAGATGGCCTTCTTGTTGGAAGTGAATTAGAAGAGTTTGCAAGAATTGGCTGGGAAGAGGTTGATGAAACCGATCTTCAGCTGCGCCTCAAATGGTATGGGATGTTCTGGCGGCCAAAAACTCCAGGAAAATTCATGCTTCGCCTGCGAGTACCCAATGGTGTGCTCAGCAACGAACAGATCCGCGTTGTCGCTTCCATTGTTGAACGTTACGGCGAAAATGGAAGCTGCGATATCACAACACGACAAAACTTGCAACTTCGAGGAGTATTACTTGACGATCTCCCCGATATTATAAAACGCTTGAAGGCCGTTGGTCTCAGTTCAATTCAATCAGGATTTGACAACCCTAGAAATGTCACTGGAAATCCCTTAGCAGGAATTGATCCGAACGAAATCATCGACACTCGTCCCTTCACAACCGAACTACATAACTTTCTAACCAATAATTGCCAAGGCAATCCAGAGTTTTCCAATCTTCCTCGCAAATGGAATACTGCTGTTGCTGGCGCCAAAGATAATTTCTTACTTCACAACGACATCGTCTTTCACCCCGTTGAACGCGATGGTGTGATGGGTTTCGGTGTCTGGATCGGAGGGATCCTCTCTTCACAGATGAATGCTTATGCCATTCCCCTGAATGCATGGGTGAAGCAGGATGAAATTTGTAAAATGACAGATTGCGTCATTCGCTTATGGCGTGACAACGGCGAACGAAACAAGCGCCCCAAAGGCCGGTTCCGGATGTATCTCGATCAACTAGGTATCGACACTTTTAGGAATGAGGTGGAAGGCCTCTTTGGTCCACTCACAGAGGATCCAGGGTCAGTCTTTAACTCCAACCCACGTTCTCACTACGGAATCCACCCACAAAAAAATGCAGATGAGTTTTTCGCAGGGCTGCATGTAAACGTTGGACGACTCACTGCAGCCGACCTTCACAACCTAGCCACAGCGAGCCAGGAATACGGAACTGGAGAAATTCGCCTAACAGAAGACCAGAACGTCATCATCGTGGGGCTTACAACATCCAAGCTGGACCGCTTCAAAGCCGATCCTTTGCTGCAGCGCTTCCCTCTTGAACCAGGTGCAATCGCAGCGGGAACAGTCTCCTGCACAGGCAACACCTACTGCAGTTTTGGTCTCACGAACACCAAAGATCAAGCGATTGCTGCTGCTAAGCGACTCGATGCAGAACTCGAACTGCCCGAAGAGCTCAAGATCCATTGGACCGGATGCCCCAATACCTGTGGGCAAGCCTTCATGGGTGCGATTGGCCTGACAGGCACCAAAGCGAAAAACAGTAAGGGCGAA------ATGGGTGAGGGCTACACGCTGAGCATTGGAGGGTCGCAAGGCGAAAACCCACAGATCGGCGAAATTCAGCAAAAGGCTATTCCTGCAGAGGAGATTCAAAATGTTCTTAAACAGGTTCTGATTGAACAATTCGGAGCAAAACCTCGG
>WH8102_2607659775
TACTTCGCAGAAAAAAAATTGAATAAGATTGAAAAAAGTAAGTTGGAAAAAGATGGGCTTTTAGTAGGAAGCGAAATCGAAAAGTTTGCAAAAATTGGGTGGGAAAATATGGATGAAACCGACTTAAAACTCCGTCTGAAATGGTATGGAATGTTCTGGCGTCCGAAAACACCCGGAAAATTCATGCTAAGACTTAGAATACCAAATGGTGTATTGACATCCAATCAAATACGAGTTGTAGCTTCAATAGTTGAACGTTATGGAGAAAATGGAAGCTGCGACATCACCACAAGGCAAAACCTGCAACTTAGAGGAATACTATTATGCGATCTTCCCGAGATCCTTAGAAGACTGCGTGAAGCCGGACTAAGTAGCATCCAGTCGGGCTTTGATAATCCACGAAACGTAACCGGCAATCCACTCGCAGGAATAGATCCGAACGAAATCGTCGATACGAGACCTTACACAACTAAATTGCAGAACTTTCTCACAAATAATTGTGAGGGAAATTCGGAATATTCCAACCTACCGAGAAAATGGAACACAGCAGTTGCAGGATCTAAAGACAATTTCCTTCTTCACAACGACATAGTGTTTCATCCCGTTGAGAATAACGGCGTGATGGGTTTTAGCATCTGGATTGGAGGGATTTTATCTCCACAGATGAACGCATATGCATTTCCCATGAATGTATGGGTATTACCTGACGAGATCTGCAACATTTTGGATACTGTGATTCGTCTCTGGAGAGACAATGGAGAAAGAGAGAAGAGAACCAAGGGACGTTTCCGCATGTATCTCGATGAGATAGGGCACGAGGAATTCCGCAGCCAAGTGGAAAAACTGTACGGAACACTCACTCCCGATCCAGGCTCAATATTCGAAAACTCTCCACGCTCTCACTTCGGCATTAATCAGCAGAAACAAGCCGGACTTTATTTTGCTGGCATACACGTGCCGGTCGGTCGCCTCACGGCAGAGGATCTACAAGATATCGCAACAGCGAGTCTCAAATATGGAAATGGAGAAATTAGACTCACAGAAGACCAAAATATAATTATCACAGGTCTTACGAGTGAAAAAGTTGAAGAATTAAAGACTGATACATTATTGCAGCGTTTCCCCCTAGCACCTAGCAATATTTCAGCAGGAACAGTGTCCTGCACGGGAAATACTTACTGTAGTTTTGCGCTTACCAACACTAAAGACCAAGCCTTAAAAGCAGCAAAGGAACTTGACGAGGAGTTGAATCTACCTGAAGAGATAAAAGTTCACTGGACTGGCTGCCCAAATACATGTGGACAGGCTTATATGGGAGCAATAGGTTTAACAGGTACAAAGGCTAAAAATGCTGAAGGAGTA------ATGGGTGAAGGCTACACAATGACTATTGGTGGTTCACAGGGTCGCAACCCAACTATTGGTCAAATCTATCGCAAAGCTATACCTGCGGCTGAAATCAAAACAGCCCTTAAGGAAGTACTTATTTCAAAATTTGGAGCTACAGAAAAG
>WH8103_2688544899
TACTTCGCAGAAAAAAAATTGAATAAGATTGAAAAAAGTAAGTTGGAAAAAGATGGGCTTTTAGTAGGAAGCGAAATCGAAAAGTTTGCAAAAATTGGGTGGGAAAATATGGATGAAACCGATTTAAAACTCCGTCTGAAATGGTATGGAATGTTCTGGCGTCCGAAAACACCCGGAAAATTCATGCTAAGACTTAGAATACCAAATGGTGTATTGACATCCAATCAAATACGAGTTGTAGCTTCAATAGTTGAACGTTATGGAGAAAATGGAAGCTGCGACATCACCACAAGGCAAAACCTGCAACTTAGAGGAATACTATTATGCGATCTTCCCGAGATCCTTAGAAGACTGCGTGAAGCCGGACTAAGTAGCATCCAGTCGGGCTTTGATAATCCACGAAACGTAACCGGCAATCCACTCGCAGGAATAGATCCGAACGAAATCGTCGATACGAGACCTTACACAACTAAATTGCAGAACTTTCTCACAAATAATTGTGAGGGAAATTCGGAATATTCCAACCTACCGAGAAAATGGAACACAGCAGTCGCAGGATCTAAAGACAATTTCCTTCTTCACAACGACATAGTGTTTCATCCCGTTGAGAATAACGGCGTGATGGGTTTTAGCATCTGGATTGGAGGGATTTTATCTCCACAGATGAACGCATATGCATTTCCCATGAATGTATGGGTATTACCTGACGAGATCTGCAACATTTTGGATACTGTGATTCGTCTCTGGAGAGACAATGGAGAAAGAGAAAAGAGAACCAAGGGACGTTTCCGCATGTATCTCGATGAGATAGGGCACGAGGAATTCCGCAGCCAAGTGGAAAAACTGTACGGAACACTCACTCCCGATCCAGGCTCAATATTCGAAAACTCTCCACGCTCTCACTTCGGCATTAATCAGCAGAAACAAGCCGGACTTTATTTTGCTGGCATACACGTGCCGGTCGGTCGCCTCACGGCAGAGGATCTACAAGATATCGCAACAGCGAGTCTCAAATATGGAAATGGAGAAATTAGACTCACAGAAGACCAAAATATAATTATCACAGGTCTTACGAGTGAAAAAGTTGAAGAATTAAAGACTGATACATTATTGCAGCGTTTCCCCCTAGCACCTAGCAATATTTCAGCAGGAACAGTGTCCTGCACGGGAAATACTTACTGTAGTTTTGCGCTTACCAACACTAAAGACCAAGCCTTAAAAGCAGCAAAGGAACTTGACGAGGAGTTGAATCTACCTGAAGAGATAAAAGTTCACTGGACTGGCTGTCCAAATACATGTGGACAGGCTTATATGGGAGCAATAGGTTTAACAGGTACAAAGGCTAAAAATGCTGAAGGAGTA------ATGGGTGAAGGCTACACAATGACTATTGGTGGTTCACAGGGTCGCAACCCAACTATTGGCCAAATCTATCGCAAAGCTATACCTGCGGCTGAAATCAAAACAGCCCTTAAGGAAGTACTTATTTCAGAATTTGGAGCTACAGAAAAG
>WH8109_2563725948
TACCTGGATGGCAAGAAGCTCAACAAGATCGAGCAGAACAAGGCGGCCAAAGATGGCCTGTTGGTCGGCAGCGAAATCGAAAAATTCGCCGAGCTCGGCTGGGAGCAGGTGGATGGAACCGACCTTCAGTTGCGTTTGAAGTGGTACGGCATGTTCTGGCGTCCGAAAACGCCAGGCAAATTCATGCTGCGCCTGCGGGTGCCCAATGGCGTGCTGACGGCCGATCAGCTGCGGGTGGTTGGCTCCATCGTTGAGCGCTACGGCGAAAACGGCAGCTGCGACATCACCACCCGTCAGAACCTGCAACTGCGCGGCGTGCTGCTGGGCGACCTGCCGGAAATCCTCAAACGGCTGAAGGAAGCCGGCCTCAGCACGATCCAATCCGGCTTCGACAACCCCCGCAACGTCACCGGCAACCCCATCGCCGGCATTGATCCCAACGAGATCGTCGACACGCGGCCCTACACCACCGAGCTGCAGAACTTCCTCACCAACAACTGCCAGGGCAACCCGGAGTATTCGAACCTGCCCCGCAAGTGGAACACCGCCGTTGCTGGCGCGAAAGACAACTTCCTGCTCCACAACGACATTGTTTTCCACCCCGTGGAACGGGATGGGGTGATGGGATTTGGCGTCTGGATCGGCGGTGTTCTGTCATCGCAAATGAACGCCTATGCCGTTCCCCTTAACGCCTGGGTGAAGCCAGACGAAATCTGCAAGATGACTGACGCCGTGATCCGGCTCTGGCGTGACAACGGTGAGCGCGACAAGCGCCCTAAAGGCCGCTTCCGCCTCTACCTGGATCAAGTGGGCCACGACGTGTTCCGCAGCCAGGTGGAAGAACTCTTCGGTCCGTTGACCCCCGACCCGGGCTCTGTTTTCAACACCACGCCACGCTCCCACTACGGCTTCCATCCCCAGAAACAGGAGGGGCTCTCCTACGCCGGACTGCACGTTCCGGTGGGTCGCCTAACCGCCCAGGATCTGCAGGATCTCGCAACCGCCAGCCTCAACTATGGCAGCGGCGAGGTGCGTCTTACCGAAGATCAAAACATCATTCTCGTTGGCCTTCCCAACGACAAGCTCGACGCCCTGAAGGCAGACGCCCTGGTGCAACGCTTCCCGCTTGAGCCCGGTCACATCTCTGCAGGAACGGTGTCCTGCACCGGCAACACCTACTGCGGTTTCGCCCTCACCAACACCAAGGACCAAGCCCTGGAAGCGGCCAAGGAACTGGATCAGGAGCTCAATCTTCCTGATGAGCTGAAGATCCACTGGACCGGCTGCCCCAACACTTGCGGCCAGGCCTACATGGGTGCCATCGGCCTCACCGGCACCAAAGCCAAAAACAGTGAAGGCGTG------ATGGGAGAGGGCTACACGATGACCATCGGTGGGTCCCAAGGAGCCAACCCAAGCATCGGCGAAATCCACCGCAAAGCGATCCCTGCCGATGAGATCAAGGCCGCTCTCAAAGAGGTGTTGATCGAAAAGTTCGGGGCCACCCCTAAG
