# Supplementary material for: Emergence of trait variability through the lens of nitrogen assimilation in Prochlorococcus
Source: eLife. 2019 Feb 1;8:e41043. doi: 10.7554/eLife.41043 (PMC6370341; doi:10.7554/eLife.41043)
Supplement: Figure 3—source data 1. [file elife-41043-fig3-data1.zip › NirA_CyCOG_60001560_macse_NT_currated.translated.fasta]

>AG-311-K21_2717569642
YLQEKKLNKIEQNKANKDGLLIGKEIENFAKIGWEEMDKTDLELRLKWYGMFWRPKIPGKFMLRLRVPNGVINAHQLKIVSSIVARYGDSGSCDVTTRQSLQLRGILISDLPEILRRLNKAGIYSIQSGFDNPRNITGNPIAGVDPEEIIDTRDYVKQLNDYLTNNGKGNEDFSNLPRKWNTAIAGSKDNFLLHNDLVFLPVKVNNILGFSVWVGGILSSVLNDYAIPLNVWIEDNKICEFTNAVLSLWRDHGERSARPKGRFRLYLNKIGIENFRDLVEERFGKLKTDPGSDFCKIPRSFLGINQQKQKDIFFAGLHVPVGRLSSEDLQDIALLSENYGSGDIRLTEDQNIIITNIPKDKLEEFKKENLLDKFPLNPGHLSAGTVSCTGNTYCNFALTNTKDTALEVSQLLDQELDLDDEIN----------------------------------------------------------------------------------
>AG-335-D02_2717640453
YLNDKKLNKIEKQKAEKDGLKIFEELDDYALKGWEEMDEVDLQMRLKWYGLFWRPKTPGRFMMRLRVPNGILNSKQLKVIASIVARYGEDGSADITTRQNIQLRGVLINDLPDIIKRLREVDITSVQSGMDNPRNVTGNPLAGIDPEEIIDTRKYTSELEDYLTNSGNGNSEFSNLPRKWNTAVAGAKDNFLLHNDLIFHPVSKNGILGFGVWVGGILSATLNAYALPLDVWIEEKDICKITGIICSLWRDNGDRFLRNKGRFRHYLNSIGIDKFRELVEEKFGTLSKDPGSLFNKKQRGIFGINKQKQNHLYFAGIHIPVGRLCVEDIQEIARLSEKFGQSEVRLTEDQNLIIVGLKENILEEFSNEEIINKFKLDPPHFSSSTVSCTGSSYCSFALANTKDIARNISEKLDRELELLEEVKIHWTGCPNNCGQAHMGGIGMTGTKVKKEGGG--TEDGYNVSIGGRQDHIQTLGETEFKKVSKNDIYNVIKEILINKFNAKLK
>AG-335-I15_2717146617
YLNDKKLNKIEKQKAEKDGLKIFEELDDYALKGWEEMDEVDLQMRLKWYGLFWRPKTPGRFMMRLRVPNGILNSNQLRVIASIVARYGEDGSADITTRQNIQLRGVLINDLPDIIKRLREVDITSVQSGMDNPRNVTGNPLAGIDPVEIIDTRKYTSELENYLTNSGNGNPEFSNLPRKWNTAVAGAKDNFLLHNDLIFHPVFKNGILGFGVWVGGILSATLNAYALPLDVWVEEKDICKITGIICSLWRDNGDRFLRNKGRFRYYLNSIGIEKFRELVEEKFGTLSNDPGSIFNEKQRSLFGINKQKQNNLYFAGLHIPVGRLCVEDIQEIARLSEKYGQSEVRLTEDQNLIIVGLKDNILEEFGDEEIINKFKLNPSHFSASTVSCTGSSYCSFALANTKDIARNISEKLDRELELSEEVKIHWTGCPNNCGQAHMGGIGMTGTKVKKEGGG--TEDGYNVSIGGRQDHLQTLGETEFKKVSKHEIYNLIKEILINNFNAKLK
>AG-335-O19_2717645980
YLNDKKLNKIEKQKAEKDGLKIFEELDDYALKGWEEMDEVDLQMRLKWYGLFWRPKTPGRFMMRLRVPNGILNSKQLKVIASIVARYGEDGSADITTRQNIQLRGVLINDLPDIIKRLREVDITSVQSGMDNPRNVTGNPLAGIDPEEIIDTRKYTSELEDYLTNSGNGNSEFSNLPRKWNTAVAGAKDNFLLHNDLIFHPVSKNGILGFGVWVGGILSATLNAYALPLDVWIEEKDICKITGIICSLWRDNGDRFLRNKGRFRHYLNSIGIDKFRELVEEKFGTLSKDPGSLFNKKQRGIFGINKQKQNHLYFAGIHIPVGRLCVEDIQEIARLSEKFGQSEVRLTEDQNLIIVGLKENILEEFSNEEIINKFKLDPPHFSSSTVSCTGSSYCSFALANTKDIARNISEKLDRELELLEEVKIHWTGCPNNCGQAHMGGIGMTGTKVKKEGGG--TEDGYNVSIGGRQDHIQTLGETEFKKVSKNDIYNVIKEILINKFNAKLK
>AG-347-G18_2667832716
YLNDKKLNKIEKQKAEKDGLKIFEELDDYALKGWEEMDEVDLQMRLKWYGLFWRPKTPGRFMMRLRVPNGILNSNQLRVIASIVARYGEDGSADITTRQNIQLRGVLINDLPDIIKRLREVDITSVQSGMDNPRNVTGNPLAGIDPEEIIDTRKYTSELEDYLTNSGNGNPEFSNLPRKWNTAVAGAKDNFLLHNDLIFHPVFKNGILGFGVWVGGILSATLNAYALPLDVWVEEKDICKITGIITSLWRDNGDRFLRNKGRFRYYLNSIGIEKFRELVEEKFGTLSNDPGSIFNEKQRSLFGINKQKQTNLYFAGLHIPVGRLCVEDIQEIARLSEKYGQSEVRLTEDQNLIIVGLKDNILEEFGNEEIINKFKLNPSHFSASTVSCTGSSYCSFALANTKDIARNISEKLDRELELSEEVKIHWTGCPNNCGQAHMGGIGMTGTKVKKEGGG--TEDGYNVSIGGRQDHLQTLGETEFKKVSKHEIYNLIKEILINKFNAKLK
>AG-347-G20_2667835194
YLNDKKLNKIEKQKAEKDGLKIFEELDYYALKGWEEMDEVDLQMRLKWYGLFWRPKTPGRFMMRLRVPNGILNSNQLKVIASIVARYGEDGSADITTRQNIQLRGVLINDLPDIIKRLKEVDITSVQSGMDNPRNVTGNPLAGIDPEEIIDTRKYTSELENYLTNSGNGNPEFSNLPRKWNTAVAGAKDNFLLHNDLIFHPVFKNGILGFGVWVGGILSATLNAYAIPLDVWVEEKDICKITGIICSLWRDNGDRFLRNKGRFRYYLNSIGIEKFRELVEEKFGTLSNDPGSIFNERQRSLFGINKQKQNNLYFAGLHIPVGRLCVEDIQEIARLSEKYGQSEVRLTEDQNLIIVGLKDNILEEFGNEEIINKFKLNPSHFSASTVSCTGSSYCSFALANTKDIARNISEKLDRELELSEEVKIHWTGCPNNCGQAHMGGIGMTGTKVKKEGGG--TEDGYNVSIGGRQDHLQTLGETEFKKVSKHEIYKLIKEILINKFNAKLK
>AG-347-I04_2717245024
YLNDKKLNKIEKQKAEKDGLKIFEELDDYALKGWEEMDEVDLQMRLKWYGLFWRPKTPGRFMMRLRVPNGILNSYQLRVIASIVARYGEDGSADITTRQNIQLRGVLINDLPDIIKRLREVDITSVQSGMDNPRNVTGNPLAGIDPEEIIDTRKYTSELENYLTNSGNGNPEFSNLPRKWNTAVAGAKDNFLLHNDLIFHPVFKNGILGFGVWVGGILSATLNAYAIPLDVWVEEKDICKITGIICSLWRDNGDRFLRNKGRFRYYLNSIGIEKFRKIVEEKFGTLSNDPGSIFNEKQRSLFGINKQKQNNLYFAGLHIPVGRLCVEDIQEIARLSEKYGQSEVRLTEDQNLIIVGLKGNILEEFGNEEIINKFKLNPSHFSASTVSCTGSSYCSFALANTKDIARNISEKLDRELELSEEIKIHWTGCPNNCGQAHMGGIGMTGTKVKKEGGG--TEDGYNVSIGGRQDHLQTLGETEFKKVSKHEIYNLIKEILINKFNAKLK
>AG-347-I19_2667841199
YLNDKKLNKIEKQKAEKDGLKIFEELDDYALKGWEEMDEVDLQMRLKWYGLFWRPKTPGRFMMRLRVPNGILNSNQLRVIASIVARYGEDGSADITTRQNIQLRGVLINDLPDIINRLREVHITSVQSGMDNPRNVTGNPIAGIDPEEIIDTRKYTSELENYLTNSGNGNPEFSNLPRKWNTAVAGAKDNFLLHNDLIFHPVFKNGILGFGVWVGGILSATLNAYAIPLDVWVEEKDICKITGIICSLWRDNGDRFLRNKGRFRYYLNSIGIEKFRELVEEKFGTLSNDPGSIFNEKQRSLFGINKQKQNNLYFAGLHIPVGRLCVEDIQEIARLSEKYGTSEVRLTEDQNLIIVGLKDNILEEFGDEEIINKFKLNPSHFSASTVSCTGSSYCSFALANTKDIARNISEKLDRELELSEEVKIHWTGCPNNCGQAHMGGIGMTGTKVKKEGGG--TEDGYNVSIGGRQDHLQTLGETEFKKVSKHEIYNLLKEILINKFNAKLK
>AG-347-I21_2667843840
------------------------------------------------------------------------NSNQLKVIASIVARYGEDGSADITTRQNIQLRGVLINDLPDIIKRLREVDITSVQSGMDNPRNVTGNPLAGIDPEEIIDTRKYTSELENYLTNSGNGNPEFSNLPRKWNTAVAGAKDNFLLHNDLIFHPVFKNGILGFGVWVGGILSATLNAYAIPLDVWVEEKDICKITGIICSLWRDNGDRFLRNKGRFRYYLNSIGIEKFRELIEEKFGTLSNDPGSIFNESQRSLFGINKQKQNNLYFAGLHIPVGRLCVEDIQEIARLSEKYGQSEVRLTEDQNLIIVGLKDNILEEFGNEEIINKFKLNPSHFSASTVSCTGSSYCSFALANTKDIARNISEKLDRELELSEEVKIHWTGCPNNCGQAHMGGIGMTGTKVKKEGGG--TEDGYNVSIGGRQDHLQTLGKTEFKKVSKHEIYNLIKEILINKFNAKLK
>AG-347-I22_2667844561
YLNDKKLNKIEKQKAEKDGLKIFEELDDYALKGWEEMDEVDLQMRLKWYGLFWRPKTPGRFMMRLRVPNGILNSNQLRVIASIVARYGEDGSADITTRQNIQLRGVLINDLPDIIKRLREVDITSVQSGMDNPRNVTGNPLAGIDPEEIIDTRKYTSELENYLTNSGNGNPEFSNLPRKWNTAVAGAKDNFLLHNDLIFHPVFKNGILGFGIWVGGILSATLNAYALPLDVWVEEKDLCKITGIICSLWRDNGDRFLRNKGRFRYYLNSIGIEKFRELVEKKFGTLSNDPGSIFNAKQRSFFGINKQKQNKLYFAGLHIPVGRLCVEDIQEIARLSEKYGQSEVRLTEDQNLIIVGLKDNILEEFGNEEIINKFQLNPSHFSASTVSCTGSSYCSFALANTKDIAMNISEKLDRELELSEEVKIHWTGCPNNCGQAHMGGIGMTGTKVKKEGGG--TEDGYNVSIGGRQDHMQTLGETEFKKVSKHEIYNLIKEILINKFNAKLK
>AG-347-J06_2717247259
YLNDKKLNKIEKQKAEKDGLKIFEELDDYALKGWEEMDEVDLQMRLKWYGLFWRPKTPGRFMMRLRVPNGILSSNQLKVIASIVARYGEDGSADITTRQNIQLRGVLINDLPDIIKRLREVNITSVQSGMDNPRNVTGNPLAGIDPEEIIDTRKYTSELENYLTNSGNGNPEFSNLPRKWNTAVAGAKDNFLLHNDLIFHPVFKNGILGFGVWVGGILSATLNAYAIPLDVWVEEKDICKITGIICSLWRDNGDRFLRNKGRFRYYLNSIGIEKFRELVEEKFGTLSNDPGSIFNERQRSLFGINKQKQNNLYFAGLHIPVGRLCVEDIQEIARLSEKYGQSEVRLTEDQNLIIVGLKDNILEEFGNEEIINKFKLNPSHFSASTVSCTGSSYCSFALANTKDIARNISKKLDRELELSEEVKIHWTGCPNNCGQAHMGGIGMTGTKVKKEGGG--TEDGYNVSIGGRQDHLQTLGETEFKKVSKHEIYNLIKEILINKFNAKLK
>AG-347-K17_2667686637
YLNDKKLNKIEKQKAEKDGLKIFEELDDYALKGWEEMDEVDLQMRLKWYGLFWRPKTPGRFMMRLRVPNGILNSNQLRVIASIVARYGEDGSADITTRQNIQLRGVLINDLPDIIKRLREVDITSVQSGMDNPRNVTGNPLAGIDPEEIIDTRKYTSELENYLTNSGNGNPEFSNLPRKWNTAVAGAKDNFLLHNDLIFHPVFKNGILGFGVWVGGILSATLNAYAIPLDVWVEEKNICKITGIICSLWRDNGDRFLRNKGRFRYYLNSIGIEKFRELVEEKFGTLSNDPGSIFNEKQRSLFGINKQKQNNLYFAGLHVPVGRLCVEDIQEIARLSEKYGKSEVRLTEDQNLIIVGLKDNILEEFGNEEIINKFKLNPSHFSASTVSCTGSSYCSFALANTKDIARNISEKLDRELELSEEVKIHWTGCPNNCGQAHMGGIGMTGTKVKKEGGG--TEDGYNVSIGGRQDHLQKLGETEFKKVSKHEIYNLIKEILINKFNAKLK
>AG-347-K22_2717149292
YLNDKKLNKIEKQKAEKDGLKIFEELDDYALKGWEEMDEVDLQMRLKWYGLFWRPKTPGRFMMRLRVPNGILNSNQLKVIASIVARYGEDGSADITTRQNIQLRGVLINDLPDIIKRLREVDITSVQSGMDNPRNVTGNPLAGIDPEEIIDTRKYTSELENYLTNSGKGNPEFSNLPRKWNTAVAGAKDNFLLHNDLIFHPVFKNGILGFGVWVGGILSATLNAYALPLDVWVEEKDICKITGIICSLWRDNGDRFLRNKGRFRYYLNSIGIEKFRELVEEKFGTLSNDPGSIFNAKQRSFFGINKQKQNNLYFAGLHIPVGRLCVEDIQEIARLSEKYGQSEVRLTEDQNLIIVGLKDNILEEFGDEEIINKFKLNPSHFSASTVSCTGSSYCSFALANTKDIARNISEKLDRELELSEEVKIHWTGCPNNCGQAHMGGIGMTGTKVKKEGGG--TEDGYNISIGGRQDHLQTLGETEFKKVSKHEIYNLIKEILINKFNAKLK
>AG-347-L13_2717150881
YLNDKKLNKIEKQKAEKDGLKIFEELDDYALKGWEEMDEVDLQMRLKWYGLFWRPKTPGRFMMRLRVPNGILNSNQLRVIASIVARYGEDGSADITTRQNIQLRGVLINDLPDIIKRLREVDITSVQSGMDNPRNVTGNPLAGIDPEEIIDTRKYTSELENYLTNSGNGNPEFSNLPRKWNTAVAGAKDNFLLHNDLIFHPVFKNGILGFGVWVGGILSATLNAYAIPLDVWVEEKDICKITGIICSLWRDNGDRFLRNKGRFRYYLNSIGIEKFRELVEENFGTLSNDPGSIFNEKQRSLFGINKQKQNNLYFAGLHIPVGRLCVEDIQEIARLSEKYGQSEVRLTEDQNLIIVGLKDNILEEFGNEEIINKFKLNPSHFSASTVSCTGSSYCSFALANTKDIARNISEKLDRELELSEEVKIHWTGCPNNCGQAHMGGIGMTGTKVKKEGGG--TEDGYNVSIGGRQDHLQKLGETEFKKVSKHEIYNLIKEILINNFNAKLK
>AG-347-L20_2667701975
YLNDKKLNKIEKQKAEKDGLKIFEELDDYALKGWEEMDEVDLQMRLKWYGLFWRPKTPGRFMMRLRVPNGILNSNQLRVIASIVARYGEDGSADITTRQNIQLRGVLINDLPDIIKRLREVDITSVQSGMDNPRNVTGNPLAGIDPAEIIDTRKYTSELENYLTNSGNGNPEFSNLPRKWNTAVAGAKDNFLLHNDLIFHPVFKNGILGFGVWVGGILSATLNAYAIPLDVWVEEKDICKITGIICSLWRDNGDRFLRNKGRFRYYLNSIGIEKFRELVEEKFGTLSNDPGSIFNEKQRSLFGINKQKQNNLYFAGLHVPVGRLCVEDIQEIARLSEKYGQSEVRLTEDQNLIIVGLKDNILEEFGNEEIINKFKLNPSHFSASTVSCTGSSYCSFALANTKDIARNISEKLDRELELSEEVKIHWTGCPNNCGQAHMGGIGMTGTKVKKEGGG--TEDGYNVSIGGRQDHLQTLGETEFKKVSKHEIYNLIKEILINKFNAKLK
>AG-347-M23_2667709163
YLNDKKLNKIEKQKAEKDGLKIFEELDDYALKGWEEMDEVDLQMRLKWYGLFWRPKTPGRFMMRLRVPNGILNSNQLKVIASIVARYGEDGSADITTRQNIQLRGVLINDLPDIIKRLREVDITSVQSGMDNPRNVTGNPLAGIDPEEIIDTRKYTSELENYLTNSGNGNPEFSNLPRKWNTAVAGAKDNFLLHNDLIFHPVFKNGILGFGVWVGGILSATLNAYAIPLDVWVEEKDICKITGIICSLWRDNGDRFLRNKGRFRYYLNSIGIEKFRELVEEKFGTLSNDPGSIFNERQRSLFGINKQKQNNLYFAGLHIPVGRLCVEDIQEIARLSEKYGQSEVRLTEDQNLIIVGLKDNILEEFGNEEIINKFKLNPSHFSASTVSCTGSSYCSFALANTKDIARNISEKLDRELELSEEVKIHWTGCPNNCGQAHMGGIGMTGTKVKKEGGG--TEDGYNVSIGGRQDHLQTLGETEFKKVSKQEIYNLIKEILINKFNAKLK
>AG-347-O22_2667713777
-----------------------------------KLQKVDLQMRLKWYGLFWRPKTPGRFMMRLRVPNGILNSNQLRVIASIVARYGEDGSADITTRQNIQLRGVLINDLPDIIKRLRDVDITSVQSGMDNPRNVTGNPIAGIDPEEIIDTRKYTSELENYLTNSGNGNPEFSNLPRKWNTAVAGAKDNFLLHNDLIFHPVFKNGILGFGVWVGGILSATLNAYAIPLDVWVEEKDICKITGIICSLWRDNGDRFLRNKGRFRYYLNSIGIEKFRELVEEKFGTLSNDPGSIFNEKQRSLFGINKQKQNNLYFAGLHIPVGRLCVEDIQEIARLSEKYGQSEVRLTEDQNLIIVGLKDNILEEFGNEEIMNKFKLNPPHFSASTVSCTGSSYCSFALANTKDIARNISEKLDRELELSEEVKIHWTGCPNNCGQAHMGGIGMTGTKVKKEGGG--TEDGYNVSIGGRQDHLQTLGETEFKKVSKHEIYNLIKEILINKFNAKLK
>AG-355-A18_2717250323
YLNDKKLNKIEKQKAEKDGLKIFEELDDYALKGWEEMDEVDLQMRLKWYGLFWRPKTPGRFMMRLRVPNGILNSNQLKVIASIVARYGEDGSADITTRQNIQLRGVLINDLPDIIKRLREVDITSVQSGMDNPRNVTGNPLAGIDPEEIIDTRKYTSELENYLTNSGNGNPEFSNLPRKWNTAVAGAKDNFLLHNDLIFHPVFKNGILGFGVWVGGILSATLNAYAIPLDVWVEEKDICKITGIICSLWRDNGDRFLRNKGRFRYYLNSIGIEKFRELVEEKFGTLSNDPGSIFNERQRSLFGINKQKQNNLYFAGLHIPVGRLCVEDIQEIARLSEKYGQSEVRLTEDQNLIIVGLKDNILEEFGNEEIINKFKLNPSHFSSSTVSCTGSSYCSFALANTKDIARNISEKLDRELELSEEVKIHWTGCPNNCGQAHMGGIGMTGTKVKKEGGG--TEDGYNVSIGGRQDHLQTLGETEFKKVSKHEIYNLIKEILINKFNAKLK
>AG-355-B23_2667766220
YLNDKKLNKIEKQKAEKDGLKIFEELDDYALKGWEEMDEVDLQMRLKWYGLFWRPKTPGRFMMRLRVPNGILNSNQLRVIASIVARYGEDGSADITTRQNIQLRGVLINDLPDIIKRLREVDITSVQSGMDNPRNVTGNPLAGIDPEEIIDTRKYTSELENYLTNSGNGNPEFSNLPRKWNTAVAGAKDNFLLHNDLIFHPVFKNGILGFGVWVGGILSATLNAYAIPLDVWVEEKDICKITGIICSLWRDNGDRFLRNKGRFRYYLNSIGIEKFRELVEEKFGTLSNDPGSIFNEKQRSLFGINKQKQNNLYFAGLHIPVGRLCVEDIQEIARLSEEYGQSEVRLTEDQNLIIVGLKDNILEEFGNEEIINKFKLNPSHFSASTVSCTGSSYCSFALANTKDIARNISEKLDRELELSEEVKIHWTGCPNNCGQAHMGGIGMTGTKVKKEGGG--TEDGYNVSIGGRQDHLQKLGETEFKKVSKHEIYNLIKEILINNFNAKLK
>AG-355-G23_2667767465
YLNDKKLNKIEKQKAEKDGLKIFEELDDYALKGWEEMDEVDLQMRLKWYGLFWRPKTPGRFMMRLRVPNGILNSNQLRVIASVVARYGEDGSADITTRQNIQLRGVLINDLPDIIKRLREVDITSVQSGMDNPRNVTGNPLAGIDPKEIIDTRKYTSELENYLTNSGNGNPEFSNLPRKWNTAVAGAKDNFLLHNDLIFHPVFKNGILGFGVWVGGILSATLNAYALPLDVWVEEKDICKITGIICSLWRDNGDRFLRNKGRFRYYLNSIGIEKFRELVEEKFGTLSNDPGSIFNEKQRSLFGINKQKQNNLYFAGLHIPVGRLCVDDIQEIARLSEKYGQSEVRLTEDQNLIIVGLKDNILEEFGDEEIINKFKLNPSHFSASTVSCTGSSFCSFALANTKDIARNISEKLDRELELSEEVKIHWTGCPNNCGQAHMGGIGMTGTKVKKEGGG--TEDGYNVSIGGRQDHLQTLGETEFKKVSKYEIYNLIKEILINKFNAKLK
>AG-355-I20_2667772229
YLKDKKLNKIEKQKAEKDGLKIFEELDDYALKGWEEMDEVDLQMRLKWYGLFWRPKTPGRFMMRLRVPNGILNSNQLKVIASIIARYGEDGSADITTRQNIQLRGVLINDLPDIIKRLREVDITSVQSGMDNPRNVTGNPLAGIDPEEIIDTRKYTSELENYLTNSGNGNPEFSNLPRKWNTAVAGAKDNFLLHNDLIFHPVFKNGILGFGVWVGGILSATLNAYAIPLDVWVEEKDICKITGIVCSLWRDNGDRFLRNKGRFRYYLNSIGIEKFRELVEEKFGTLSNDPGSIFNERQRSLFGINKQKQNNLYFAGLHIPVGRLCVEDIQEIARLSEKYGQSEVRLTEDQNLIIVGLKDNILEEFGNEEIINKFKLNPSHFSASTVSCTGSSYCSFALANTKDIARNISEKLDRELELSEEVKIHWTGCPNNCGQAHMGGIGMTGTKVKKEGGG--TEDGYNVSIGGRQDHLQTLGETEFKKVSKHEIYNLIKEILINKFNAKLK
>AG-355-J09_2667775000
YLNDKKLNKIEKQKAEKDGLKIFEELDDYALKGWEEMDEVDLQMRLKWYGLFWRPKTPGRFMMRLRVPNGILNSNQLRVIASIVARYGEDGSADITTRQNIQLRGVLINDLPDIIKRLREVDITSVQSGMDNPRNVTGNPLAGIDPEEIIDTRKYTSELENYLTNSGNGNPEFSNLPRKWNTAVAGAKDNFLLHNDLIFHPVFKNGILGFGVWVGGILSATLNAYAIPLDVWVEEKDICKITGIICSLWRDNGDRFLRNKGRFRYYLNSIGIEKFRELVEEKFGTLSNDPGSIFNEKQRSLFGINKQKQNNLYFAGLHIPVGRLCVEDIQEIARLSEKYGQSEVRLTEDQNLIIVGLKDNILEEFGNEEIVNKFKLNPSHFSASTVSCTGSSYCSFALANTKDIARNISEKLDRELELSEEVKIHWTGCPNNCGQAHMGGIGMTGTKVKKEGGG--TEDGYNVSIGGRQDHLQTLGETEFKKVSKHEIYNLIKEILIKKFNAKLK
>AG-355-J17_2717251151
YLNDKKLNKIEKQKAEKDGLKIFEELDDYALKGWEEMDEVDLQMRLKWYGLFWRPKTPGRFMMRLRVPNGIMNSNQLKVIASIVARYGEDGSADITTRQNIQLRGVLINDLPDIIKRLREVDITSVQSGMDNPRNVTGNPLAGIDPEEIIDTRKYTSELENYLTNSGNGNPEFSNLPRKWNTAVAGAKDNFLLHNDLIFHPVFKNGILGFGVWVGGILSATLNAYAIPLDVWVEEKDICKITGIICSLWRDNGDRFLRNKGRFRYYLNSIGIEKFRELVEEKFGTLSNDPGSIFNERQRSLFGINKQKQNNLYFAGLHIPVGRLCVEDIQEIARLSEKYGQSEVRLTEDQNLVIVGLKDNILEEFGNEEIINKFKLNPSHFSSSTVSCTGSSYCSFALANTKDIARNISEKLDRELELSEEVKIHWTGCPNNCGQAHMGGIGMTGTKVKKEGGG--TEDGYNVSIGGRQDHLQTLGETEFKKVSKHEIYNLIKEILINKFNAKLK
>AG-355-K10_2717254114
YLNDKKLNKIEKQKAEKDGLKIFEELDDYALKGWEEMDEVDLQMRLKWYGLFWRPKTPGRFMMRLRVPNGILNSNQLRVIASIVARYGEDGSADITTRQNIQLRGVLINDLPDIIKRLREVNITSVQSGMDNPRNVTGNPLAGIDPQEIIDTRKYTSELENYLTNSGNGNPEFSNLPRKWNTAVAGAKDNFLLHNDLIFHPVFKNKILGFGVWVGGILSATLNAYAIPLDVWVEEKDICKITGIICSLWRDNGDRFLRNKGRFRYYLNSIGIEKFRELVEEKFGTLSNDPGSIFNQKQRSLFGINKQKQNNLYFAGLHIPVGRLCVEDIQEIARLSEKYGQSEVRLTEDQNLIIVGLKDNILEEFGNEEIINKFKLNPSHFSASTVSCTGSSYCSFALANTKDIARNISEKLDRELELSEEVKIHWTGCPNNCGQAHMGGIGMTGTKVKKEGGG--TEDGYNVSIGGRQDHLQTLGETEFKKVSKHEIYNLIKEILINKFNAKLK
>AG-355-N18_2667863270
YLNDKKLNKIEKQKAEKDGLKIFEELDDYALKGWEEMDEVDLQMRLKWYGLFWRPKTPGRFMMRLRVPNGILNSNQLKVIASIVARYGEDGSADITTRQNIQLRGVLINDLPDIIKRLREVDITSVQSGMDNPRNVTGNPLAGIDPEEIIDTRKYTSELENYLTNSGNGNPEFSNLPRKWNTAVAGAKDNFLLHNDLIFHPVFKNGILGFGVWVGGILSATLNAYAIPLDVWVEEKDICKITGIICSLWRDNGDRFLRNKGRFRYYLNSIGIEKFRELVEEKFGTLSNDPGSIFNERQRSLFGINKQKQNNLYFAGLHIPVGRLCVEDIQEIARLSEKYGQSEVRLTEDQNLVIVGLKDNILEEFGNEEIINKFKLNPSHFSSSTVSCTGSSYCSFALANTKDIARNISEKLDRELELSEEVKIHWTGCPNNCGQAHMGGIGMTGTKVKKEGGG--TEDGYNVSIGGRQDHLQTLGETEFKKVSKHEIYNLIKEILINKFNAKLK
>AG-355-O19_2717255033
YLNDKKLNKIEKQKAEKDGLKIFDELDDYALKGWEDMDEVDLQMRLKWYGLFWRPKTPGRFMMRLRVPNGILNSNQLRVIASIVARYGEDGSADITTRQNIQLRGVLINDLPDIIKRLREVDITSVQSGMDNPRNVTGNPLAGIDPEEIIDTRKYTSELENYLTNSGNGNPEFSNLPRKWNTAVAGAKDNFLLHNDLIFHPVFKNGILGFGVWVGGILSATLNAYAIPLDVWVEEKDICKITGIICSLWRDNGDRFLRNKGRFRYYLNSIGIEKFRELVEEKFGTLSVDPGSIFNEKQRSLFGINKQKQNNLYFAGLHIPVGRLCVEDIQEIARLSEKYGKSEVRLTEDQNLIIVGLKDNILEEFGNEEIINKFKLNPSHFSASTVSCTGSSYCSFALANTKDIARNISEKLDRELELSEEVKIHWTGCPNNCGQAHMGGIGMTGTKVKKEGGG--TEDGYNVSIGGRQDHLQKLGETEFKKVSKHEIYNLIKEILINNFNAKLK
>AG-363-A03_2667874651
YLEGKKLNQVEKNKAAKDGLEIGKDIDKFAEMGWEQMDKTDLELRLKWYGMFWRPKTPGKFMLRLRIPNGIINAEQLKVIASIVARYGENGSCDITTRQNIQLRGVLISDLPEILNRLKKVNISTTQSGFDNPRNVTGNPIAGVDPEEIIDTRIYTSKMQDHLTNDGKGNSEFSNLPRKWNTAIAGSKDNFLLHNDLIFHPVKINGVLGFSVWIGGVLSSVMNEYAVPLNAWVEEEKIYELTSIILSLWRDNGERNIRPKGRFRFYLDKIGIETFRDLIEKQYGTLKEDPGSIFSDKPRSFFGIHSQKQEGKYFAGIHVPVGRLLAEDLQDLANICENFGDKEIRLTEDQNIIITGIDTNLIEEFKEQSILQKFPLEPETIAAGTVSCTGNTYCGFALTNTKDQALKISHELDKELDLKDELKIHWTGCPNSCGQAYMGGIGLTGKKAKDKEGK--TVEAYDISIGGSQGPNYKLGELIKKSVPQDELKDVLKDLLISDFDAKEK
>AG-363-A06_2667877214
YLEGKKLNKIEQNKALKDGLEVGNEIDKFAAIGWEKIDKTDLELRLKWYGMFWRPKTPGKFMLRLRVPNGILNNKQIKAISSIVARYGENGSCDITTRQNIQLRGILISDFPEILTRLKEVGLSTTQSGFDNPRNVTGNPLAGVDPEEILDTRKYTNELDNFLTNNQNGNAAFSNLPRKWNTAVAGSKDNFLLHNDIIFHPVKHNGIMGFGVWVGGILSSQLNDYAIPLNAWIKENEICELTSVVISIWRDYGERDKRPKGRFRLFLNKIGINEFRKMVEDRFGKLIEDPGSEFSKEPRCFFGIHPQKQEGLFFAGVHIPVGRLNAEDLLDIANTSEKYGDNEIRLTEDQNIIITGILKDKIDEFQRDDLLKKFTINPNTISSGTVACTGNTYCGFALTNTKDQALKISKELEQELDLSNEIKIHWTGCPNSCGQAYMGAIGLTGTKTKNSKGE--MVEGYKICVGGKQGANPQIGTLLPSSVPVDELKPILKKILITEFSAKKK
>AG-363-A16_2667881087
YLEGKKLNQIEKNKAMKDGLLLGSQIEEFAKIGWEKMDKTDLELRLKWYGMFWRPKTPGKFMLRLRVPNGILNAHQLNIIASIVARYAEDGSCDITTRQNLQLRGILISDLPEILRRLKDAGIETIQSGFDNPRNVTGNPLAGIDPKEIIDTRPYTLELESFLTKNGEGNSEFSNLPRKWNTAVAGSHDNFLLHNDIIFHPVIKEGELGFSVWVGGILSSQLNDYAIPLNVWVKPHEICHFTGVVISSWRDHGERYKRPKGRFRFYLNKVGVENFRNLVEAKFGRLTPDPGSIFSQKPRSFFGIHPQKQLGLNYAGLHIPVGRLSAEEIQDLACISATYGNSEVRLTEDQNLIIINIPDKQIKSFKTNPLLQKFPLSPKTIAAGTVSCTGNTYCSFALTNTKDQALKISKELDSEIDLPEELKIHWTGCPNSCGQAYMGAIGLTGTKARNADGK--MIEAYDISIGGAQGPNQKIGELKHKSVPTAELKNLLKKLLIENYSAIPR
>AG-363-B11_2667884528
YLENKKLNKVERNKAEKDGLLVGKQIEEFAKIGWEKMDKTDLELRLKWYGFFWRPKTPGKFMLRLRIPNGILTAKQLRIIASIVARYDENGSCDITTRQNLQLRGILINDLPEILKRIKESGLETIQSGFDNPRNVTGNPLAGIDPYEIIDTRPYTLKLDKFLTNEGKGNSEFSNLPRKWNTAVAGSADNFLLHNDIIFHPIKKGSQLGFGVWVGGILSSQLNDYAVPLNIWIKKNDICNLTGIIISIWRDNGEREKRHKGRFRYYLNEIGISEFRNLVEQRFGPLENDPGSSFSEKPRSIFGIHPQKQRDLHYAGIHVPVGRLSSEDLQDIATTSITFGSGEVRLTEDQNIIIIDIEKGKLSDFKNDNLFKKFSLNPNPISAGTIACTGKTYCSFAQTSTKENATKIAKELEAEIELPEEIKIHWTGCPNSCGQAYMGAIGLTGTKAKNNLGK--MVDAFNITIGGAQGANNKIGELKYKGVMIDDLKDKLKYILIESYSAKPR
>AG-363-B18_2667885917
YLNDKKLNKIEKQKADKDGLKIFEELDDYALQGWEEMDEVDLQMRLKWYGLFWRPKTPGRFMMRLRVPNGILNSNQLKVIASIVARYGEDGSADITTRQNIQLRGVLINDLPDIIKRLREVNITSVQSGMDNPRNVTGNPLAGIDPEEIIDTRKYTSELENYLTNSGNGNPEFSNLPRKWNTAVAGAKDNFLLHNDLIFHPVFKNGILGFGVWVGGILSATLNAYALPLDVWIEEKDICKITGIICLLWRDNGDRFLRNKGRFRHYLNSIGIDKFRELVEEKFGTLSKDPGSLFNEKQRSIFGINKQKQNNLYFAGLHIPVGRLSVEDIQEIARLSEKYGQSEVRLTEDQNLIIVGMKENILEEFGDEEIINKFKLNPSHFSASTVSCTGSSYCSFALANTKDIARNISEKLDRELELSEEVKIHWTGCPNNCGQAHMGGIGMTGTKVKKEGGG--TEDGYNVSIGGRQDHLQTLGETEFKKVSKHEIYNLIKEILINKFNAKLK
>AG-363-G23_2667894183
YLEGKKLNKIERNKSEKDGLLVGKQIEEFAKIGWEKIDKTDLELRLKWYGFFWRPKTPGKFMLRLRIPNGILTAKQLRIIASIVARYDENGSCDITTRQNLQLRGILINDLPEILKRIKESGLETIQSGFDNPRNVTGNPLAGIDPYEIIDTRPYTLKLEKFLTNEGKGNYEFSNLPRKWNTAVAGSKDNFLLHNDIIFHPIKKGNQIGFGVWVGGILSSQLNDYAVPLNVWIKKDEICNLTGVIISIWRDNGEREKRQKGRFRYYLNEIGISEFRNLVEHRFGQLENDPGSSFSEKPRTIIGIHPQKQQDLYYAGIHIPVGRLSSEDLQDIATTSITFGSGEVRLTEDQNIVIIDIEREKLSAFKNDNLFKKFSLNPNPISAGTVACTGKTYCSFALTNTKENATKIAKELEAEIELPEEVKIHWTGCPNSCGQAYMGAVGLTGTKAKNSSGK--MVDAFNITIGGEQGANNKIGELKYKGVIVDDLKDRLKDILIENYSAKLK
>AG-363-I04_2667802697
YLKGKKLNKIEKNKASKDGLMIGNELEKFAEIGWEKMDKIDLELRLKWYGLFWRPKTPGKFMLRIRIPNGILNSQQLKVIASIVARYGENGSCDITTRQNLQLRGILINDFPEILKRLNKVGINTIQSGFDNPRNITGNPLAGIDPEEIVDTRPYTQELDNFLTSQGLGNNEFSNLPRKWNTAVAGAKDNFLLHNDLIFHPTKLNNEMGFGVWVGGILSSQLNEYAIPLNAWVKDNEICQLTGSILSIWRDHGERDKRTKGRFRFYLEQVGLNNFREQVVEKFGTLKQDPGSEFRKKPRSLFGINPQKQPEYFYAGLHIPVGRLTSEDLQELAEISINYGSEEIRLTEDQNIIIVGIHKIKVKDFQIHPLLNKFHLNPNHIEAGTVSCTGNKFCSFALTNTKETAAKISKILANELELRDEIKIHWTGCPNSCGQAYMGAIGLTGKKAKNSAGK--IVEAFDISIGGSQGPINKIGNLKYKSIPSEELIPILKNILIKDFKAIPK
>AG-363-I21_2667895508
YLEGKKLNKIERNKAEKDGLLVGKQIDEFAKIGWGKMDKTDLELRLKWYGVFWRPKTPGKFMLRLRIPNGILTAKQLRIIASIVARYDENGSCDITTRQNLQLRGILINDLPEILRRIKESGLETIQSGFDNPRNVTGNPLAGIDPYEIIDTRPYTLKLEKFLTNEGKGNSKFSNLPRKWNTAVAGSKDNFLLHNDIIFHPIKKGSKLGFAVWVGGILSSQLNDYAVPLNVWIKKDEICNLTGIIISIWRDNGEREKRQKGRFRYYLNEIGVSEFRNLVEQRFGTLENDPGSSFSEKPRSIFGIHPQKQKDLYYAGIHIPVGKLSSEDLQDIATTSITFGSGEIRLTEDQNLIIIDIKKEKLSDFKNDDLFKKFSLNPNPISAGTIACTGKTYCSFAQTNTKENATKIAKELEAEIELPEELKIHWTGCPNSCGQAYMGAVGLTGTKAKNSSGK--MVDAFNITIGGEQGANNKIGELKYKGVIIDDLKDRLKDILIENYSAKLK
>AG-363-K07_2667897394
YLEGKKINKIEKNKAEKDGLAVGPEIEKFAAIGWEKVDKTDLELRLKWYGIFWRPKTPGQFMLRLRVPNGVLKSDQLDIIASIVARYGDNGSCDITTRQNIQLRGILLSDLPDILKRLNEAGINTIQSGFDNPRNVTGNPLAGIDPEEIIDTREYTYKLQKFLTNDGYGNPEFSNLPRKWNTAVAGSKDNFLLHNDIIFHPVELNGNMGFGIWLGGILSSQMNAYAIPLDAWIEADQICNLTGCVISIWRDNGERNKRPKGRFRFFLDEIGIENFRSMVEEKFGPLKRDPGSKFTDKPRSIYGIHNQKQLDKYYAGLHVPVGRLTSEDLQDLAAISRDYGNEEIRLTEDQNIIITGIDKTQLDDFQLRPILKKFKIKPNTIEAGTVSCTGNTYCSFALTNTKDQALRLSKELDNEIKLPKEIKIHWTGCPNSCGQAYMGAIGLTGTKGKNSDGK--MTEAYDITLGGSQDSTQKIGKLQYKSIPTENIKDILKTILLEEYSAIPK
>AG-363-M17_2667903342
YLAGKKLNKIEKNKAIKDGLEVGAELENFAKLGWEDMDKTDLELRLKWYGMFWRPKTPGKFMLRLRIPNGMLNSHQLEVIASIVSRYEENGSCDITTRQNLQLRGILISDLPEILRRLKKANINTIQSGFDNPRNVTGNTLAGVDPNEIIDTRKYTKLLDEYLTNSGNGNKDFSNLPRKWNTAVAGAKDNFLLHNDIVFHPVQNKGDLGFSIWLGGILSSQLNDYAIPLNAWVKEKDICRITGCIISIWRDFGERDKRPKGRFRFYLNQIGIKEFRELVEKRFGHLEYDPGSTFAEKPRSLFGIHPQKQAGQYFAGIHVPIGRLTAEDLQDLSEVSKKYGSGEIRLTEDQNIVIVNIKSENIEEFKNDSLILRFPLKPLPIAAGTVSCTGNTY----------------------------------------------------------------------------------------------------------------
>AG-363-M20_2667903804
YLEGKKLNKVEKNKAAKDGLEIGKDIDKFAEMGWEQMDKTDLELRLKWYGMFWRPKTPGKFMLRLRIPNGIINAEQLKVIASIVARYGENGSCDITTRQNIQLRGVLISDLPEILNRLKKVNISTTQSGFDNPRNVTGNPIAGVDPEEIIDTRIYTSKMQDHLTNEGKGNSEFSNLPRKWNTAIAGSKDNFLLHNDLIFHPVKINGVLGFSVWIGGVLSSVMNEYAVPLNAWVEEEKIYELTSIILSLWRDNGERNIRPKGRFRFYLDKIGIEQFRDLIEKQYGALKEDPGSIFSDKPRSFFGIHSQKQEGKYFAGIHVPVGRLLAEDLQDLANICENFGDKEIRLTEDQNIIITGIDTNLIEEFKEQSILQKFPLEPENIAAGTVSCTGNTYCGFALTNTKDQALKISHELDKELDLKDELKIHWTGCPNSCGQAYMGGIGLTGKKAKDKEGK--TVEAYDISIGGSQGPNYKLGELIKKSVPQDELKDVLKDLLISNFDAKEK
>AG-363-M21_2667830118
YLEGKKLNKVESNKAEKDGLLVGKQIEEFAKIGWDRMDKTDLELRLKWYGFFWRPKTPGKFMLRLRIPNGILTTKQLRVIASIVARYDENGSCDITTRQNLQLRGILINDLPEILKRIKESGLETIQSGFDNPRNVTGNPLAGIDPCEIIDTRPYTLKLDKFLTNEGKGNSEFSNLPRKWNTAVAGSADNFLLHNDIIFHPIKKGSELGFGVWVGGILSSQLNDYAVPLNVWIKKDQICNLTGVIISIWRDNGEREKRQRGRFRYYLNEIGLSEFRNLVEQRFGPLENDPGSSFSEKPRSFFGINPQKQKDLYYAGVHIPVGRLSSEDLQDIATTSMTFGSGEVRLTEDQNILIIDIPKEKLSDFKNDNLFKKFSLSPNSISAGTVACTGKTYCSFAQASTKENATKIAKELEAEIELPEEVKIHWTGCPNSCGQAYMGAIGLTGTKAKNSSGK--MVEAFNITIGGKQGKNNKIGELKYKGVIVDDLKDRLKDILINNYSAKLK
>AG-363-N20_2667804990
YLEGKKLNKIEKNKAMKDGLLLGSQIEEFAKIGWEKMDKTDLELRLKWYGMFWRPKTPGKFMLRLRITNGILNARQLNLIASIVARYAEDGSCDITTRQNLQLRGILISDLPEILRRLKNAGIETIQSGFDNPRNVTGNPLAGIDPKEIIDTRPYTLELENYLTNNGEGNSEFSNLPRKWNTAVAGSHDNFLLHNDIIFHPVIKEGELGFSVWVGGILSSQLNDYAIPLNVWVKPHEICNFTGVVISCWRDDGERYKRPKGRFRFYLNQVGLENFRSDVQEKFGRLIPDPGSIFSQKPRSFFGIHPQKQLGLNYAGIHIPVGRLSAEEIQDLANISATHGSSEVRLTEDQNVIIINIPDKQVDSFKANPLLKKFPLSPKAIAAGTVSCTGNTYCSFAMTNTKDQALKISKELDSEIDLPEELKIHWTGCPNSCGQAYMGAIGLTGTKARNADGE--MIEAYDISIGGEQGPNPKIGKLKHKSVPTAELKNILKKLLIENYSAIPK
>AG-363-O06_2667806693
NLKEQKLNKIEQNKAAKDGLEIGKQIESFADMSWEDLDKTDLELRLKWYGLFWRPKTPGKFMLRLRVPNGTLNYKQIDVIASIVARYGEDGSCDITTRQNIQIRGVLLNDFPEILIRLEEVGITTIQSGFDNPRNVTGNPLAGIDPNEIVDTRPFVKELHNFLTNNGKGNPDFSNLPRKWNTAVAGAKDNFLLHNDLVFHPVENNNVKGFSIWLGGILSSQLNEYAIPLDAWIEEKNVCKITGIILTLWRDHGERNRRPKGRFRFYIDEIGIQKFRKLIEEKYGPLTKDPGSIFSQEPRTFLGIHPQKQKSKFFAGLHIPVGRLNAEDLQDISMASQTYGCGEVRLTEDQNLIIIGIHDSKINNFKSDPILNRFALNPSKIAAGTVSCTGNSYCSFALTNTKDTALKISMELERELDLEKELKIHWTGCPNSCGQAYMGAIGLTGTKGKDSNGN--IVEAYDISIGGSQGVVQKIGELKHKSIPKGEIKEVLKEILISNFNAKKL
>AG-363-O15_2667808268
YLEGKKLNKIEKNKAMKDGLLIGSQIEEFAKIGWEKMDKTDLELRLKWYGMFWRPKTPGKFMLRLRVTNGILKAHQLNVIASIVARYAEDGSCDITTRQNLQLRGVLISDLPEILRRLKDADIETIQSGFDNPRNVTGNPLAGIDPKEIIDTRPYTFELENFLIKNGEGNSEFSNLPRKWNTAVAGSHDNFLLHNDIIFHPVIKEGELGFSVWVGGILSSQLNNYAIPLNVWIKPNEICHFTQVVISIWRDNGERYKRPKARFRFYLNQVGLENFRNLVQEKFGTFLPDPGSIFAQKPRSFFGIHPQKQVGLNYAGIHIPVGRLTAEEIQDLARISATYGGSEVRLTEDQNVIIINIPDKQIDSFKSDPLLKRFPLNPKKIAAGTVSCTGNTYCSFALTNTKDQALKISKELDSELDLPEELKIHWTGCPNSCGQAYMGAIGLTGTKARNDDGK--MIEAYDISIGGEQGANQKIGELKHKAVPTAELKNRIKELLIENYSAIPK
>AG-363-O16_2667810018
FLKDKKLNKIEQQKSEKDGLLVGKQLEDFSKIGWENIDKSDLELRLKWYGMFWRPKSPGKFMLRLRIPNGALNSHQLKVIGSIVARYGENGSCDITTRQNLQLRGVLISDLPEILNRLNEAGLRTIQSGFDNPRNVTGNPLAGIDHSEIIDTRPYTKKLEKFLTNDGEGNPEFSNLPRKWNTAVAGSYDNFLLHNDIVFHPVKRNGILGFGVWVGGILSSQLNDYAIPLNVWIKPDSITEFTGVVISIWRDHGERDKRPKGRFRFYLNKVGVEKFREMLEEKLGPLSPDPGSNFSQKPRSLLGLHKQKQSGFSFAGLHVPVGRLSAENIQDLALASINYGSGEIRLTEDQNIIMINIPDEKIERLKLDPLLQSFPLNPNPIAAGTVSCTGNTYCSFALTNTKDQALKISKELDSEIHLPEELKIHWTGCPNSCGQAYMGAIGLTGTKAKNADGS--MVEAYHISVGGDQGINKRIGELKYKSIPTSELKVVLKRILINEYSAIPK
>AG-363-P01_2667812245
YLEGKKLNKIEKNKAMKDGLLLGDQIEEFAKIGWEKMDKTDLELRLKWYGMFWRPKTPGKFMLRLRVTNGILNTHQLNVIASIVARYAEDGSCDITTRQNLQLRGILISDLPEILRRLKGADIETIQSGFDNPRNVTGNPLAGIDPKEIIDTRPYTLELENFLTKNGEGNSEFSNLPRKWNTAVAGSHDNFLLHNDIIFHPVIKEGELGFSVWVGGILSSQLNDYAIPLNVWVKPHEICHFTGVVISIWRDDGERYQRPKGRFRFYLNKVGVENFRNLVQEKFGRLIPDPGSIFSQKPRSFFGIHPQKQLGLNYAGIHIPVGRLTAEDIQDLAGISATYGSSEVRLTEDQNVIIINIPDKQIDSFKADPLLKKFPLRPKTISAGTVSCTGNTYCSFALTNTKDQALKISKELDSEIDLPEELKIHWTGCPNSCGQAYMGAIGLTGTKARNADGQ--MIEAYDISIGGEQGPNQRIGELKHKSVPTAELKNLLKKLLIENYAAIPK
>AG-363-P06_2667813696
YLEGKKLNKIEQNKAKKDGLKILDEIEKFAEIGWENMDKTDLELRLKWFGLFWRPKTPGKFMLRLRVPNGILNSNQLKVIASIVSRYGENGSCDITTRQNLQLRGVLINDFPEIIKRLKRVGIFSTQSGFDNPRNITGNPLAGIDPNEIIDTRPYIQKLNSYLIGNGNGNEDFSNLPRKWNTAIAGSTDNFLLHNDLVFLPSYFRGSLGFSVWVGGILSAVLNAYAEPLDVWIEEHRICEITSSILKIWRNNGERSTRQKGRFRIYLNAIGINNFRELLVNEIGFLHPDPGSQFIEKPRSLYGIHPQKQEKEYFAGIHIPVGRLKADDLYEFADISESLGNGDIRLTEDQNLIISGIHEKNIQKFKLLDIFKKFSLEPGQFSAGTVSCTGNTYCNFALTNTKDQAIKISEELDRELSVPEELKIHWTGCPNSCGQAYMGAIGLTGKKAKNSSGE--IIDAYDISLGGSQGAVNKIADLYLKAVPINKLKSTLKKILIEHFDAVPR
>AG-363-P08_2667815963
YLTGKKLNRIEKNKAAKDGLEVGGELESYAEKGWENMDKVDLELRLKWYGMFWRPKTPGKFMLRLRVPNGILNNKQLKVIASIVFRYGEDGSCDITTRQNLQLRGILISDLPEILKRLNEAKISTIQSGFDNPRNVTGNPLAGIDPEEIIDTRLFTKELEKYLTRDGLGNQEFSNLPRKWNTAVAGSKDNFLLHNDMVFHPVKKDGKLGFSIWVGGILSSQLNDYAIPLNAWVEQKDVCKITGDVISIWRDNGERDKRPKGRFRFFINEIGIKKLRELVEERFGHLEEDPGSIFSKNPRSFLGVHKQKQEGKYFAGIHIPVGRLTGEDIQNFAEVSQEYGNGEIRLTEDQNILIVNINSERLEEFKKHSLLERFSIHPKSISAGTVSCTGNTYCSFALTNTKDKAIEIAEALDKELILPEELKVHWTGCPNSCGQAYMGAIGLTGKKAKNANGE--IVEAYDISIGGSQGENRKIGQLEHKAIPVEELKSVLKEIMIEKYAAIPR
>AG-363-P19_2667818428
YLQGKKLNAIEVNKSKKDGLDIGIEIGEFAKKGWEEINKTDLELRLKWYGIFWRPKTPGKFMLRLRVPNGVLYEKQLVIISSIVARYGESGSCDITTRQNIQIRGILISDLPEILQRLKEADLHTIQSGFDNPRNVTGNPIAGIDPKEIIDTRKYTSLLQDFLINNGDGNPEFSNLPRKWNTAVAGSEDNFLLHNDLVFHPVKKDGVMGFGIWVGGILSSQMNDYAIPLDAWIEASDICRITEVIISIWRDNGERYKRQRGRFRFYLDSIGIDRFRNLVEKKFGMLERDPGSVFSETPRSFLGIHKQKQANKYYAGVHIPVGRLSSEDLQDIATVSRKYGNGEIRLTEDQNIIFVDIESKNINGFKKDPMLKRFPIEPSPIAAGTVSCTGSKYCSFALTNTKDAALKISKELDNEIQLTNELKIHWTGCPNSCGQAYMGAIGLTGKKAKNKEGK--IVEAYDISIGGSQGENNSIGKLTHKAVPIEEVKSTLKTILVEQYSAVKK
>AG-402-A04_2717265083
YLNDKKLNKIEKQKAEKDGLKIFEEFDDYAIKGWEEMDEVDLQMRLKWYGLFWRPKTPGRFMMRLRVPNGILNSNQLRVIASIVARYGEDGSADITTRQNIQLRGVLINDLPDIIKRLREVDITSVQSGMDNPRNVTGNPLAGIDPEEIIDTRKYTSELENYLTNSGNGNPEFSNLPRKWNTAVAGAKDNFLLHNDLIFHPVFKNGILGFGVWVGGILSATLNAYAIPLDVWVEEKDICKITGIICSLWRDNGDRFLRNKGRFRYYLNSIGIEKFRELVEEKFGTLSNDPGSIFNEKQRSLFGINKQKQNNLYFAGLHIPVGRLCVEDIQEIARLSEKYGQSEVRLTEDQNLIIVGLKNNILEEFGNEEIINKFKLNPSHFSASTVSCTGSSYCSFALANTKDIARNISEKLDRELELSEEVKIHWTGCPNNCGQAHMGGIGMTGTKVKKEGGG--TEDGYNVSIGGRQDHLQTLGETEFKKVSKHEIYNLIKEILINKFNAKLK
>AG-402-A08_2717267299
YLEGKKLNKVEKNKAAKDGLEIGKDIDKFAEMGWEQMDKTDLELRLKWYGMFWRPKTPGKFMLRLRIPNGIINAEQLKVIASIVARYGENGSCDITTRQNIQLRGVLISDLPEILNRLKKVNISTTQSGFDNPRNVTGNPIAGVDPEEIIDTRIYTSKMQDHLTNEGKGNSEFSNLPRKWNTAIAGSKDNFLLHNDLIFHPVKINGVLGFSVWIGGVLSSVMNEYAVPLNAWVEEEKIYELTSIILSLWRDNGERNIRPKGRFRFYLDKIGIEQFRDLIEKQYGALKEDPGSIFSDKPRSFFGIHSQKQEGKYFAGIHVPVGRLLAEDLQDLANICENFGDKEIRLTEDQNIIITGIDTNLIEEFKEQSILQKFPLEPENIAAGTVSCTGNTYCGFALTNTKDQALKISHELDKELDLKDELKIHWTGCPNSCGQAYMGGIGLTGKKAKDKEGK--TVEAYDISIGGSQGPNYKLGELIKKSVPQDELKDVLKDLLISNFDAKEK
>AG-402-A21_2667715293
YLEGKKLNQVEKNKAAKDGLEIGKDIDKFAEMGWEQMDKTDLELRLKWYGMFWRPKTPGKFMLRLRIPNGIINAEQLKVIASIVARYGENGSCDITTRQNIQLRGVLISDLPEILNRLKKVNISTTQSGFDNPRNVTGNPIAGVDPEEIIDTRIYTSKMQDHLTNDGKGNSEFSNLPRKWNTAIAGSKDNFLLHNDLIFHPVKINGVLGFSVWIGGVLSSVMNEYAVPLNAWVEEEKIYELTSIILSLWRDNGERNIRPKGRFRFYLDKIGIEKFRDLIEKQYGTLKEDPGSIFSDKPRSFFGIHSQKQEGKYFAGIHVPVGRLLAEDLQDLANICENFGDKEIRLTEDQNIIITGIDTNLIEEFKEQSILQKFPLEPENIAAGTVSCTGNTYCGFALTNTKDQALKISHELDKELDLKDELKIHWTGCPNSCGQAYMGGIGLTGKKAKDKEGK--TVEAYDISIGGSQGPNYKLGELIKKSVPQDELKDVLKDLLISNFDAKEK
>AG-402-B03_2717269566
YLEGKKLNKVEKNKAAKDGLEIGKDIDKFAEMGWEQMDKTDLELRLKWYGMFWRPKTPGKFMLRLRIPNGVINAEQLKVIASIVARYGENGSCDITTRQNIQLRGVLISDLPEILNRLKKVNISTTQSGFDNPRNVTGNPIAGVDPEEIIDTRIYTSKMQDHLTNEGKGNSEFSNLPRKWNTAIAGSKDNFLLHNDLIFHPVKINGVLGFSVWIGGVLSSVMNEYAVPLNAWVEEEKIYELTSIILSLWRDNGERNIRPKGRFRFYLDKIGIEQFRDLIEKQYGALKEDPGSIFSDKPRSFFGIHSQKQEGKYFAGIHVPVGRLLAEDLQDLANICENFGDKEIRLTEDQNIIITGIDTNLIEEFKEQSILQKFPLEPENIAAGTVSCTGNTYCGFALTNTKDQALKISHELDKELDLKDELKIHWTGCPNSCGQAYMGGIGLTGKKAKDKEGK--TVEAYDISIGGSQGPNYKLGELIKKSVPQDELKDVLKDLLISNFDAKEK
>AG-402-B05_2717271171
YLEGKKLNKVEKNKAAKDGLEIGKDIDKFAEMGWEQMDKTDLELRLKWYGMFWRPKTPGQFMLRLRIPNGIINAEQLKVIASIVARYGENGSCDITTRQNIQLRGVLISDLPEILNRLKKVKISTTQSGFDNPRNVTGNPIAGVDPEEIIDTRIYTSKMQDHLTNEGKGNSEFSNLPRKWNTAIAGSKDNFLLHNDLIFHPVKINGVLGFSVWIGGVLSSVMNEYAVPLNAWVEEEKIYELTSIILSLWRDNGERNIRPKGRFRFYLDKIGIEQFRDLIEKQYGALKEDPGSIFSDKPRSFFGIHSQKQEGKYFAGMHVPVGRLLAEDLQDLANICENFGDKEIRLTEDQNIIITGIDTNLIEEFKEQSILQKFPLEPENIAAGTVSCTGNTYCGFALTNTKDQALKISHELDKELDLKDELKIHWTGCPNSCGQAYMGGIGLTGKKAKDKEGK--TVEAYDISIGGSQGPNYKLGELIKKSVPQDELKDVLKDLLISNFDAKEK
>AG-402-C09_2717274190
YLQEKKLNKIEQNKATKDGLLIGKEIENFAKIGWEEMDKTDLELRLKWYGMFWRPKTPGKFMLRLRVPNGVINAHQLKIVSSIVARYGDSGSCDVTTRQSLQLRGILISDFPEILRRLNKAGIYSIQSGFDNPRNITGNPIAGIDPEEIIDTRDYVKQLNDYLTNNGKGNENFSNLPRKWNTAIAGSKDNFLLHNDLVFLPVKVNNILGFSVWVGGILSSVLNDYAIPLNVWIEDDKICEFTNAVLSLWRDHGERSARPKGRFRLYLNKIGIENFRDLVEERFGKLKTDPGSDFCKIPRSFLGINQQKQKDMFFAGLHIPVGRLSSEDLQDIALLSENYGSGDIRLTEDQNIIITNIPKDKLEEFKKENLLDKFPLNPGDLSAGTVSCTGNTYCNFALTNTKDTALEVSQLLDQELDLDDEIKIHWTGCPNSCGQAYMGAIGLTGKKGRDSEGK--IVDAYDICIGGEQGPSNKIGKIHLKKVPKYEIKNTLKQILIENFSAKKK
>AG-402-E17_2717277010
YLQEKKLNKIEQNKANKDGLLIGKEIENFAKIGWEEMDKTDLELRLKWYGMFWRPKTPGKFMLRLRVPNGVINAHQLKIVSSIVARYGDSGSCDVTTRQSLQLRGILISDLPEILRRLNKAGIYSIQSGFDNPRNITGNPIAGIDPEEIIDTRDYVKELNDYLTNNGKGNEDFSNLPRKWNTAIAGSKDNFLLHNDLVFLPVKVNNILGFSVWVGGILSSVLNDYAIPLNVWIEDNKICEFTNAVLSLWRDHGERSARPKGRFRLYLNKIGIENFRDLVEERFGKLKTDPGSDFCKIPRSFLGINQQKQKDIFFAGLHIPVGRLSSEDLQDIALLSENYGSGDIRLTEDQNIIITNIPKDKLEEFKKENLLDKFPLNPGHLSAGTVSCTGNTYCNFALTNTKDTALEVSQLLDQELDLDDEIKIHWTGCPNSCGQAYMGAIGLTGKKGRDSEGK--IVDAYDICIGGEQGPSNKIGKIHLKKVPKYEIKNTLKQILIENFSAKKK
>AG-402-F05_2717279697
YLNDKKLNKIEKQKAEKDGLKIFEELDDYALKGWEEMDEVDLQMRLKWYGLFWRPKTPGRFMMRLRVPNGILNSNQLRVIASIVARYGEDGSADITTRQNIQLRGVLINDLPEIIKRLREVDITSIQSGMDNPRNVTGNPLAGIDPEEIIDTRKYTSELENYLTNSGNGNPEFSNLPRKWNTAVAGAKDNFLLHNDLIFHPVFKNGILGFGVWVGGILSATLNAYALPLDVWVEEKDICKITGIICSLWRDNGDRFLRNKGRFRYYLNSIGLEKFRELVEEKFGTLSNDPGSIFNEKQRSLFGINKQKQNNLYFAGLHIPVGRLCVEDIQEIARLSEKYGQSEVRLTEDQNLIIVGLKDNILEEFGDEEIINKFKLNPSHFSASTVSCTGSSYCSFALANTKDIARNISEKLDRELELSEEVKIHWTGCPNNCGQAHMGGIGMTGTKVKKEGGG--TEDGYNVSIGGRQDHLQTLGETEFKKVSKHEIYNLIKEILIIKFNAKLK
>AG-402-G06_2717152342
YLQEKKLNKIEQNKATKDGLLIGKEIENFAKIGWEEMDKTDLELRLKWYGMFWRPKTPGKFMLRLRVPNGVINAHQLKIVSSIVARYGDSGSCDVTTRQSLQLRGILISDFPEILRRLNKAGIYSIQSGFDNPRNITGNPIAGIDPEEIIDTRDYVNQLNDYLTNNGKGNEDFSNLPRKWNTAIAGSKDNFLLHNDLVFLPVKVNNILGFSVWVGGILSSVLNDYAIPLNVWIEDNKICEFTNAVLSLWRDHGERSARPKGRFRLYLNKIGIENFRDLVEERFGKLKTDPGSDFCKTPRSFLGINQQKQKDIFFAGLHIPVGRLSSEDLQDIALLSENYGSGDIRLTEDQNIIITDIPKDKLEEFKKENLLDKFPLNPGHLSAGTVSCTGNTYCNFALTNTKDTALEVSQLLDQELDLDDEIKLHWTGCPNSCGQAYMGAIGLTGKKGRDSEGK--IVDAYDICIGGEQGPSNKIGKIHLKKVPKYEIKNTLKQILIENFSAKEK
>AG-402-G08_2717280604
YLQEKKLNKIEQNKATKDGLLIGKEIENFAKIGWEEMDKTDLELRLKWYGMFWRPKTPGKFMLRLRVPNGVINSHQLKIVSSIVARYGDSGSCDITTRQSLQLRGILISDFPEILRRLNKAGIYSIQSGFDNPRNITGNPIAGIDPEEIIDTRDYVKQLNDYLTNNGKGNEDFSNLPRKWNTAIAGSKDNFLLHNDLVFLPVKVNNILGFSVWVGGILSSVLNDYAIPLNVWIEDHKICEFTNAVLSLWRDHGERSARPKGRFRLYLNKIGIENFRDLVEERFGKLKTDPGSDFCKIPRSFLGINQQKQKDVFFAGLHIPVGRLSSEDLQDIALLSENYGSGDIRLTEDQNIIITNIPKDKLEEFKKENLLDKFPLNPGHLSAGTVSCTGNTYCNFALTNTKDTALEVSQLLDKELDLDDEIKIHWTGCPNSCGQAYMGAIGLTGKKGRDSEGK--IVDAYDICIGGEQGPSNKIGKIHLKKVPKFEIKNTLKQILIEKFSAQEK
>AG-402-G10_2717661447
YLEGKKLNKIERNKAEKDGLLVGKQIEDFAKMGWEEIDKTDLELRLKWYGFFWRPKTPGKFMLRLRIPNGILTTNQLRIIASIVARYDESGSCDITTRQNLQLRGILINDLPEILKRIHESGLETIQSGFDNPRNVTGNPLAGIDPYEIIDTRPYTLKLEKFLTNEGKGNSEFSNLPRKWNTAVAGSKDNFLLHNDIVFHPIKKGTELGFGVWVGGILSSQLNDYAVPLNVWIKKDEICSLTGIIISIWRDNGEREKRQKGRFRYYLNEIGISEFRNLVEQRFGPLENDPGSSFSEKPRSILGIHPQKQRDLYYAGIHIPVGRLSSEDLQDIATTSITFGNGEVRLTEDQNIIIINIAKEKLSDFKNDNLFKKFSLNPNPISAGTVACTGKTYCSFAQTNTKENATKIAKELEAEIELPKEVKIHWTGCPNSCGQAYMGAVGLTGTKAKNSSGE--MVDAFNITIGGEQGANNKIGELKYKGVIVDDLKDRLKDILIENYSAKLK
>AG-402-G19_2717663625
YLEGKKLNKVEKNKAAKDGLEIGKDIEKFAEMGWEQMDKTDLELRLKWYGMFWRPKTPGKFMLRLRIPNGIINAEQLKVIASIVARYGENGSCDITTRQNIQLRGVLISDLPEILNRLKKVNISTTQSGFDNPRNVTGNPIAGVDPEEIIDTRIYTSKMQDHLTNEGKGNSEFSNLPRKWNTAIAGSKDNFLLHNDLIFHPVKINGILGFSVWIGGVLSSVMNEYAIPLNAWVEEEKIYELTSIILSLWRDNGERNIRPKGRFRFYLDKIGIEQFRDLIEKQYGALKEDPGSIFSDKPRSFFGIHSQKQEGKYFAGIHVPVGRLLAEDLQDLANICENFGDKEIRLTEDQNIIITGIDTNLIEEFKEQSILQKFPLEPENIAAGTVSCTGNTYCGFALTNTKDQALKISHELDKELDLKDELKIHWTGCPNSCGQAYMGGIGLTGKKAKDKEGK--TVEAYDISIGGSQGPNYKLGELIKKSVPQDELKDVLKDLLISNFDAKEK
>AG-402-G23_2667718683
YLNDKKLNKIEKQKAEKDGLKIFEELDHYALKGWEEIDEVDLQMRLKWYGLFWRPKTPGRFMMRLRVPNGILNSNQLRVIASIVARYGEDGSADITTRQNIQLRGVLINDLPDIIKRLKEVDITSVQSGMDNPRNVTGNPLAGIDPEEIIDTRKYTSELENYLTNYGNGNPEFSNLPRKWNTAVAGAKDNFLLHNDLIFHPIFKNGILGFGIWVGGILSATLNAYALPLDVWVEEKDICKITGIICSLWRDNGDRFLRNKGRFRYYLNSIGIEKFRELVEEKFGTLSNDPGSIFNEKQRSLFGINKQKQNNLYFAGLHIPVGRLCVEDIQEIARLSEKYGQSEVRLTEDQNLIIVGLKDNILEEFGDEEIINKFKLNPSHFSASTVSCTGSRYCSFALANTKDIARNVSEKLDRELELSEEVKIHWTGCPNNCGQAHMGGIGMTGTKVKKEGGG--TEDGYNVSIGGRQDHLQTLGETEFKKVSKHEIYNLIKEILINKFNAKLK
>AG-402-I20_2667721760
YLEGKKLNQVEKNKAAKDGLEIGKDIDKFAEMGWEQMDKTDLELRLKWYGMFWRPKTPGKFMLRLRIPNGIINAEQLKVIASIVARYGENGSCDITTRQNIQLRGVLISDLPEILNRLKKVNISTTQSGFDNPRNVTGNPIAGVDPEEIIDTRIYTSKMQDHLTNDGKGNSEFSNLPRKWNTAIAGSKDNFLLHNDLIFHPVKINGVLGFSVWIGGVLSSVMNEYAVPLNAWVEEEKIYELTSIILSLWRDNGERNIRPKGRFRFYLDKIGIETFRDLIEKQYGTLKEDPGSIFSDKPRSFFGIHSQKQEGKYFAGIHVPVGRLLAEDLQDLANICENFGDKEIRLTEDQNIIITGIDTNLIEEFKEQSILQKFPLEPETIAAGTVSCTGNTYCGFALTNTKDQALKISHELDKELDLKDELKIHWTGCPNSCGQAYMGGIGLTGKKAKDKEGK--TVEAYDISIGGSQGPNYKLGELIKKSVPQDELKDVLKDLLISDFDAKEK
>AG-402-I21_2667724023
YLEGKKLNQVEKNKAAKDGLEIGKDIDKFAEMGWEEMDKTDLELRLKWYGMFWRPKTPGKFMLRLRIPNGIINAEQLKVIASIVARYGENGSCDITTRQNIQLRGVLISDLPEILNRLKKVNISTTQSGFDNPRNVTGNPIAGVDPEEIIDTRTYTSKMQDHLIKEGKGNSEFSNLPRKWNTAIAGSKDNFLLHNDLIFHPVKINNVLGFSVWIGGVLSSVMNEYAVPLNAWVEEEKIYELTSVILSLWRDNGERNIRPKGRFRFYLNKIGIETFRDLVEKQYGELKEDPGSIFANKPRSFFGIHPQKQEHKYFAGIHVPVGRLLAEDLQDLANICENFGDNEIRLTEDQNIIFTGIDTNLIEAFKGQSLLQKFPLEPETIAAGTVSCTGNTYCGFALTNTKDQALKISHELDTELDLKDELKIHWTGCPNSCGQAYMGGIGLTGKKAKDKEGK--TVEAYDISIGGSQGPNYKLGELIKKSVPQDELKDVLKDLLISNFEAKEK
>AG-402-I22_2667725399
YLEGKKLNQVEKNKAAKDGLEIGKDIDKFAEMGWEQMDKTDLELRLKWYGMFWRPKTPGKFMLRLRIPNGIINAEQLKVIASIVARYGENGSCDITTRQNIQLRGVLISDLPEILNRLKKVNISTTQSGFDNPRNVTGNPIAGVDPEEIIDTRIYTSKMQDHLTNDGKGNSEFSNLPRKWNTAIAGSKDNFLLHNDLIFHPVKINGVLGFSVWIGGVLSSVMNEYAVPLNAWVEEEKIYELTSIILSLWRDNGERNIRPKGRFRFYLDKIGIEKFRDLIEKQYGTLKEDPGSIFSDKPRSFFGIHSQKQEGKYFAGIHVPVGRLLAEDLQDLANICENFGDKEIRLTEDQNIIITGIDTNLIEEFKEQSILQKFPLEPENIAAGTVSCTGNTYCGFALTNTKDQALKISHELDKELDLKDELKIHWTGCPNSCGQAYMGGIGLTGKKAKDKEGK--TVEAYDISIGGSQGPDYKLGELIKKSVPQDELKDVLKDLLISNFDAKEK
>AG-402-I23_2667727033
YLNDKKLNKIEKQKAEKDGLKIFEELDDYALKGWEEMDEVDLQMRLKWYGLFWRPKTPGRFMMRLRVPNGILNSNQLRVIASIVARYGEDGSADITTRQNIQLRGVLINDLPDIIKRLRKVDLTSVQSGMDNPRNVTGNPLAGIDPEEIIDTRKYTSELENYLTNSGNGNPEFSNLPRKWNTAVAGAKDNFLLHNDLIFHPVFKNGILGFGVWVGGILSATLNAYALPLDVWVEEKDICKITGIICSLWRDNGDRFLRNKGRFRYYLNSIGIEKFRELVEEKFGTLSNDPGSIFKAKQRSLFGINKQKQNNLYFAGLHIPVGRLFVEDIQEIARLSEKYGQSEVRLTEDQNLIIVGLKDNILEEFGDEEIINKFKLNPSHFSASTVSCTGSSYCSFALANTKDIARNISEKLDRELELSEEVKIHWTGCPNNCGQAHMGVIGMTGTKVKKEGGG--TEDGYNVSIGGRQDHLQTLGETEFKKVSKHEIYNLIKEILINKFNAKLK
>AG-402-K14_2667854265
YLEGKKLNQVEKNKAAKDGLAIGKDIDKFAEMGWEEMDKTDLELRLKWYGMFWRPKTPGKFMLRLRIPNGIINSEQLKVIASIVARYGDNGSCDITTRQNIQLRGVLISDLPEILNRLKKVNISTTQSGFDNPRNVTGNPIAGVDPEEIIDTRKYTSKMQDHLTKEGKGNSEFSNLPRKWNTAIAGSKDNFLLHNDLIFHPVEINGVLGFSVWIGGVLSAVMNEYAVPLNAWVEEEKIYELTSIIISLWRDNGERNIRPKGRFRFYLDKIGIETFRDLVEKQYGELKEDPGSIFSDKPRSFFGIHTQKQENKYYAGIHVPVGRLLAEDLQDLANISENFGDKEIRLTEDQNIIFTGIDSNLIQEFKEQSILQKFPLEPETIAAGTVSCTGNTYCGFALTNTKDQALKISHELDKELDLKDELKIHWTGCPNSCGQAYMGGIGLTGKKAKDKEGK--TVEAYDISIGGSQGPNYKLGELIKKSVPQDELKDVLKDLLISSFEAKEK
>AG-402-K16_2667856769
YLNDKKLNKIEKQKAEKDGLKIFEELDDYALKGWEEMDEVDLQMRLKWYGLFWRPKTPGRFMMRLRVPNGILNSNQLKVIASIVARYGEDGSADITTRQNIQLRGVLINDLPDIIKRLKEVDITSVQSGMDNPRNVTGNPLAGIDPEEIIDTRKYTSELENYLTNSGNGNPEFSNLPRKWNTAVAGAKDNFLLHNDLIFHPVFKNEILGFGVWVGGILSATLNAYAIPLDVWVEEKDICKITGIICSLWRDNGDRFLRNKGRFRYYLNSIGIEKFRELVEEKFGTLSNDPGSIFNERQRSLFGINKQKQNNLYFAGLHIPVGRLCVEDIQEIARLIEKYGQSEVRLTEDQNLIIVGLKDNILEEFGNEEIINKFKLNPSHFSASTVSCTGSSYCSFALANTKDIARNISEKLDRELELSEEVKIHWTGCPNNCGQAHMGGIGMTGTKVKKEGGG--TEDGYNVSIGGRQDHLQTLGETEFKKVSKHEIYKLIKEILINKFNAKLK
>AG-402-L09_2667735963
YLEGKKLNKVEKNKAAKDGLEIGKDIDKFAEMGWEQMDKTDLELRLKWYGMFWRPKTPGKFMLRLRIPNGIINAEQLKVIASIVARYGENGSCDITTRQNIQLRGVLISDLPEILNRLKKVNISTTQSGFDNPRNVTGNPIAGVDPEEIIDTRIYTSKMQDHLTNEGKGNSEFSNLPRKWNTAIAGSKDNFLLHNDLIFHPVKINGVLGFSVWIGGVLSSVMNEYAVPLNAWVEEEKIYELTSIILSLWRDNGERNIRPKGRFRFYLDKIGIEQFRDLIEKQYGALKEDPGSIFSDKPRSFFGIHSQKQEGKYFAGIHVPVGRLLAEDLQDLANICENFGDNEIRLTEDQNIIITGIDTNLIEEFKEQSILQKFPLKPENIAAGTVSCTGNTYCGFALTNTKDQALKISHELDKELDLKDELKIHWTGCPNSCGQAYMGGIGLTGKKAKDKEGK--TVEAYDISIGGSQGPNYKLGELIKKSVPQDELKDVLKDLLISNFDAKEK
>AG-402-L19_2667736373
YLEGKKLNKVEKNKAAKDGLEIGKDIDKFAEMGWEQMDKTDLELRLKWYGMFWRPKTPGKFMLRLRIPNGIINAEQLKVIASIVARYGENGSCDITTRQNIQLRGVLISDLPEILNRLKKVNISTTQSGFDNPRNVTGNPIAGVDPEEIIDTRIYTSKMQDHLTNEGKGNSEFSNLPRKWNTAIAGSKDNFLLHNDLIFHPVKINEVLGFSVWIGGVLSSVMNEYAVPLNAWVEEEKIYELTSIILSLWRDNGERNIRPKGRFRFYLDKIGIEQFRDLIEKQYGALKEDPGSIFSDKPRSFFGIHSQKQEGKYFAGIHVPVGRLLAEDLQDLANICENFGDKEIRLTEDQNIIITGIDTNLIEEFKEQSILQKFPLEPENIAAGTVSCTGNTYCGFALTNTKDQALKISHELDKELDLKDELKIHWTGCPNSCGQAYMGGIGLTGKKAKDKEGK--TVEAYDISIGGSQGPNYKLGELIKKSVPQDELKDVLKDLLISNFDAKEK
>AG-402-L20_2667738108
YLQDKKLNKIEQNKANKDGLLIGKEIENFAKIGWEEMDKTDLELRLKWYGMFWRPKTPGKFMLRLRVPNGVINAHQLKIVSSIVARYGDSGSCDVTTRQSLQLRGILISDLPEILRRLNKAGIYSIQSGFDNPRNITGNPIAGIDPEEIIDTRDYVKQLNDYLTNNGKGNENFSNLPRKWNTAIAGSKDNFLLHNDLVFLPVKVNNILGFSVWVGGILSSVLNDYAIPLNVWIEDNKICEFTNAVLSLWRDHGERSARPKGRFRLYLNKIGIENFRDLVEERFGKLKTDPGSDFCKIPRSFLGINQQKQKDIFFAGLHVPVGRLSSEDLQDIALLSENYGSGDIRLTEDQNIIITNIPKDKLEDFKKENLLDKFPLNPGHLSAGTVSCTGNTYCNFALTNTKDTALEVSQLLDQELDLDDEIKIHWTGCPNSCGQAYMGAIGLTGKKGRDSEGK--IVDAYDICIGGEQGPSNKIGKIHLKKVPKYEIKNTLKQILIENFSAKKK
>AG-402-L23_2667740934
YLNDKKLNKIEKQKAEKDGLKIFEELDDYALKGWEEMDEVDLQMRLKWYGLFWRPKTPGRFMMRLRVPNGILNSNQLRVIASIVARYGEDGSADITTRQNIQLRGVLINDLPDIIKRLREVDITSVQSGMDNPRNVTGNPLAGIDPEEIIDTRKYTSELENYLTNSGNGNPEFSNLPRKWNTAVAGAKDNFLLHNDLIFHPVFKNGILGFGVWVGGILSATLNAYAIPLDVWVEEKDICKITGIICSLWRDNGDRFLRNKGRFRYYLNSIGIEKFRELVEEKFGTLSNDPGSIFNEKQRSLFGINKQKQNNLYFAGLHIPVGRLCVEDIQEIARLSEKYGQSEVRLTEDQNLIIVGLKDNILEEFGNEEIMKKFKLNPSHFSASTVSCTGSSYCSFALANTKDIARNISEKLDRELELSEEVKIHWTGCPNNCGQAHMGGIGMTGTKVKKEGGG--TEDGYNVSIGGRQDHLQTLGETEFKKVSKHEIYNLIKEILINKFNAKLK
>AG-402-M18_2667744478
YLEGKKLNKVEKNKAAKDGLEIGKDIDKFAEMGWEQMDKTDLELRLKWYGMFWRPKTPGKFMLRLRIPNGIINAEQLKVIASIVARYGENGSCDITTRQNIQLRGVLISDLPEILNRLKKVNISTTQSGFDNPRNVTGNPIAGVDPKEIIDTRKYTSKMQDHLTNEGKGNSEFSNLPRKWNTAIAGSKDNFLLHNDLIFHPVKVNGVLGFSVWIGGVLSSVMNEYAVPLNAWVEEEKIYELTSIILSLWRDNGERNIRPKGRFRFYLDKIGVEKFRDLIEKQYGELKEDPGSIFSDKPRSFFGIHSQKQEGKYFAGIHVPVGRLLAEDLQDIANICENFGDKEIRLTEDQNIIITGIHTNLIEEFKEQSILHKFPLKPENIAAGTVSCTGNTYCGFALTNTKDQALKISYELDKELDLKDELKIHWTGCPNSCGQAYMGGIGLTGKKAKDKEGK--TVEAYDISIGGSQGPNYKLGELIKKSVPQDELKDVLKDLLISNFEAKEK
>AG-402-M23_2667747316
YLQEKKLNKIEQNKATKDGLLIGKEIENFAKIGWEEMDKTDLELRLKWYGMFWRPKTPGKFMLRLRVPNGVINSHQLKIVSSIVARYGDSGSCDVTTRQSLQLRGILISDFPEILRRLNKAGIYSIQSGFDNPRNITGNPIAGIDPEEIIDTRDYVNQLNDYLTNNGKGNEDFSNLPRKWNTAIAGSKDNFLLHNDLVFLPVKVNNILGFSVWVGGILSSVLNDYAIPLNVWIEDNKICEFTNAVLSLWRDHGERSARPKGRFRLYLNKIGIENFRDLVEERFGKLKTDPGSDFCKIPRSFLGFNQQKQKDIFFAGLHIPVGRLSSEDLQDIALLSENYGSGDIRLTEDQNIIITDIPKEKLEEFKKENLLDKFPLNPGHLSAGTVSCTGNTYCNFALTNTKDTALEVSQLLDQELDLDDEIKIHWTGCPNSCGQAYMGAIGLTGKKGRDSEGK--IVDAYDICIGGEQGPSNKIGKIHLKKVPKYEIKNTLKQILVENFSAKEK
>AG-402-N08_2717285698
YLNDKKLNKIEKQKAEKDGLKIFEELDDYALKGWEEMDEVDLQMRLKWYGLFWRPKTPGRFMMRLRVPNGILNSNQLRVIASIVARYGEDGSADITTRQNIQLRGVLINDLPDIIKRLREVDITSVQSGMDNPRNLTGNPLAGIDPEEIIDTRKYTSELENYLTNSGKGNPEFSNLPRKWNTAVAGAKDNFLLHNDLIFHPVFKNGILGFGVWVGGILSATLNAYAIPLDVWVEEKDICKITGIICSLWRDNGDRFLRNKGRFRYYLNSIGIEKFRELVEEKFGTLSNDPGSIFNEKQRSLFGINKQKQNNLYFAGLHIPVGRLCVEDIQEIARLSEKYGQSEVRLTEDQNLIIVGLRDNILEEFCNEEIMNKFKLNPSHFSASTVSCTGSSYCSFALANTKDIARNISEKLDRELELSEEVKIHWTGCPNNCGQAHMGGIGMTGTKVKKEGGG--TEDGYNVSIGGRQDHLQTLGETEFKKVSKHEIYNLIKEILINKFNAKLK
>AG-402-N09_2717286566
YLQEKKLNKIEQNKANKDGLLIGKEIENFAKIGWEEMDKTDLELRLKWYGMFWRPKTPGKFMLRLRVPNGVINAHQLKIVSSIVARYGDSGSCDVTTRQSLQLRGILISDLPEILRRLNKAGIYSIQSGFDNPRNITGNPIAGIDPEEIIDTRDYVKQLNDYLTNNGKGNEDFSNLPRKWNTAIAGSKDNFLLHNDLVFLPVKVNNILGFSVWVGGILSSVLNDYAIPLNVWIEDNKICEFTNAVLSLWRDHGERSARPKGRFRLYLNKIGIENFRDLVEERFGKLKTDPGSDFCKIPRSFLGINQQKQKDLFFAGLHVPVGRLSSEDLQDIALLSENYGSGDIRLTEDQNIIITNIPKDKLEEFKKENLLDKFPLNPGHLSAGTVSCTGNTYCNFALTNTKDTALEVSQLLDQELDLEDEIKIHWTGCPNSCGQAYMGAIGLTGKKGRDSEGK--IVDAYDICIGGEQGPSNKIGKIHLKKVPKYEIKNTLKQILIENFSAKKK
>AG-402-N17_2717663952
YLNDKKLNKIEKQKAEKDGLKIFEELDDYALKGWEEMDEVDLQMRLKWYGLFWRPKTPGRFMMRLRVPNGILNSNQLRVIASIVARYGEDGSADITTRQNIQLRGVLINDLPDIIKRLREVDITSVQSGMDNPRNVTGNPLAGIDSEEIIDTRKYTSELENYLTNSGNGNPEFSNLPRKWNTAVAGAKDNFLLHNDLIFHPVFKNGILGFGIWVGGILSATLNAYALPLDVWVEEKDICKITGIICSLWRDNGDRFLRNKGRFRYYLNSIGIEKFRELVEEKFGTLSNDPGSIFNEKQRSLFGINKQKQNNLYFAGLHIPVGRLCVEDIQEIARLSEKYGQSEVRLTEDQNLVIVGLKDNILEEFGDEEIFNKFKLNPSHFSASTVSCTGSSYCSFALANTKDIARNISEKLDRELELSEEVKIHWTGCPNNCGQAHMGGIGMTGTKVKKEGGG--TEDGYNVSIGGRQDHMQTLGETEFKKVSKHEIYNLIKEILINKFNAKLK
>AG-402-O21_2667754402
YLQEKKLNKIEQNKANKDGLLIGKEIENFAKIGWEEMDKTDLELRLKWYGMFWRPKTPGKFMLRLRVPNGVINAHQLKIVSSIVARYGDSGSCDVTTRQSLQLRGILISDLPEILRRLNKAGIYSIQSGFDNPRNITGNPIAGIDPEEIIDTRDYVKQLNDYLTNNGKGNEDFSNLPRKWNTAIAGSKDNFLLHNDLVFLPVKVNNILGFSVWVGGILSSVLNDYAIPLNVWIEDNKICEFTNAVLSLWRDHGERSARPKGRFRLYLNKIGIENFRDLVEERFGKLKTDPGSDFCKIPRSFLGINQQKQKDIFFAGLHVPVGRLSSEDLQDIALLSENYGSGDIRLTEDQNIIITNIPKDKLEEFKKENLLDKFPLNPGHLSAGTVSCTGNTYCNFALTNTKDTALEVSKLLDQELDLDDEIKIHWTGCPNSCGQAYMGAIGLTGKKGRDSEGK--IVDAYDICIGGEQGPSNKIGKIHLKKVPKYEIKNTLKQILIENFSAKKK
>AG-402-P16_2667757299
YLEGKKLNQVEKNKAAKDGLEIGKDIHKFAEMGWEEMDKTDLELRLKWYGMFWRPKTPGKFMLRLRIPNGIINAEQLKVIASIVARYGESGSCDITTRQNIQLRGVLISDLPEILNRLKKVNISTTQSGFDNPRNVTGNPIAGVDPEEIIDTRKYTSKMQDHLIKEGKGNSEFSNLPRKWNTAIAGSKDNFLLHNDLIFHPVKINGVLGFSVWVGGVLSSVMNEYAVPLNAWIEEEKIYELTSIILSLWRDNGERNIRPKGRFRFYLNKIGIETFRDLIEKQYGELKEDPGSIFADKPRSFFGIHPQKQEHKYFAGIHVPVGRLLAEDLQDLANICEEFGDNEIRLTEDQNIIFTGIDTNVIEEFKGQSLLQKFPLEPETISAGTVSCTGNTYCGFALTNTKDQALKISHELDTELDLKDELKIHWTGCPNSCGQAYMGGIGLTGKKAKDKEGK--TVEAYDISIGGSQGPNYKLGELIKKSVPQDELKDVLKDLLISNFEAKEK
>AG-402-P18_2667761028
YLEGKKLNQVEKNKAAKDGLEIGKDIDKFAEMGWEEMDKTDLELRLKWYGMFWRPKTPGKFMLRLRIPNGIINSEQLKVIASIVARYGENGSCDITTRQNIQLRGVLISDLPEILNRLEKVNISTTQSGFDNPRNVTGNPIAGVDPEEIIDTRKYTSKMQDYLTKEGKGNSEFSNLPRKWNTAIAGSRDNFLLHNDLIFHPVIINGVLGFSVWIGGVLSSVMNEYAVPLNAWVEEEKIYELTSIILSLWRDNGERNIRPKGRFRFYLNKIGIEKFRELVEKQYGALKEDPGSIFSDKPRSFFGIHPQKQKHKYFAGIHVPVGRLLAEDLQDLANICENFGDKEIRLTEDQNIIITGIDTNLIKEFKEQSILQKFPLEPETIAAGTVSCTGNTYCGFALTNTKDQALKISHELDKELDLKDELKIHWTGCPNSCGQAYMGGIGLTGKKAKDKEGK--TVEAYDISIGGSQGPNYKLGELIKKSVPQDELKDVLKDLLISNFEAKEK
>AG-409-A10_2717287942
YLEGKKLNKVEKNKAAKDGLEIGKDIDKFAEMGWEQMDKTDLELRLKWYGMFWRPKTPGKFMLRLRIPNGIINAEQLKVIASIVARYGENGSCDITTRQNIQLRGVLISDLPEILNRLKKVNISTTQSGFDNPRNVTGNPIAGVDPEEIIDTRIYTSKMQDHLTNEGKGNSEFSNLPRKWNTAIAGSKDNFLLHNDLIFHPVKINGVLGFSVWIGGVLSSVMNEYAVPLNAWVEEEKIYELTSIILSLWRDNGERNIRPKGRFRFYLDKIGIEQFRDLIEKQYGALKEDPGSIFSDKPRSFFGIHSQKQEGKYFAGIHVPVGRLLAEDLQDLANICENFGDKEIRLTEDQNIIITGIDTNLIEEFKEQSILQKFPLEPENIAAGTVSCTGNTYCGFALTNTKDQALKISHELDKELDLKDELKIHWTGCPNSCGQAYMGGIGLTGKKAKDKEGK--TVEAYDISIGGSQGPNYKLGELIKKSVPQDELKDVLKDLLISNFDAKEK
>AG-412-J13_2717696588
YLNDKKLNKIEKQKAEKDGLKIFEELDDYALKGWEEMDEVDLQMRLKWYGLFWRPKTPGRFMMRLRVPNGILNSNQLKVIASIVARYGEDGSADITTRQNIQLRGVLINDLPDIIKRLREVDITSVQSGMDNPRNVTGNPLAGIDPEEIIDTRKYTSELEAYLTNSGNGNSEFSNLPRKWNTAVAGAKDNFLLHNDLIFHPVFKNGILGFGVWVGGILSPTLNAYALPLDVWVEEKDICKITGIICSLWRDNGDRFLRNKGRFRYYLNSIGIEKFRELVEEKFGTLSNDPGSIFNEKHRSLFGINKQKQNNLYFAGLHIPVGRLCVEDIQEIARLSEKYGQSEVRLTEDQNLIIVGLKDNILDEFGDEEIINKFKLNPSHFSASTVSCTGSSYCSFALANTKDIARNISEKLDRELDLSEEVKIHWTGCPNNCGQAHMGGIGMTGTKVKKEGGG--TQDGYNVSIGGRQDHLQTLGETEFKKVSKHEIYNLIKEILINKFNAKLK
>AG-418-D13_2717708949
YLNDKKLNKIEKQKAEKDGLKIFEELDDYALKGWEEMDEVDLQMRLKWYGLFWRPKTPGRFMMRLRVPNGILNSNQLRVIASIVARYGEDGSADITTRQNIQLRGVLINDLPDIIKRLREVDITSVQSGMDNPRNVTGNPLAGIDPEEIIDTRKYTSELENYLTNSGNGNPEFSNLPRKWNTAVAGAKDNFLLHNDLIFHPVFKNGILGFGVWVGGILSATLNAYALPLDVWVEEKDICKITGIICSLWRDNGDRFLRNKGRFRYYLNSIGIEKFRELVEEKFGTLSNDPGSIFNEKQRSLFGINKQKQNNLYFAGLHIPVGRLCVEDIQEIARLSEKYGQSEVRLTEDQNLVIVGLKDNILEEFGDEEIFNKFKLNPSHFSASTVSCTGSSYCSFALANTKDIARNISEKLDRELELSEEVKIHWTGCPNNCGQAHMGGIGMTGTKVKKEGGG--TEDGYNVSIGGRQDHLQTLGETEFKKVSKHEIYNLIKEILINKFNAKLK
>AG-418-O02_2717325603
YLNDKKLNKIEKQKAEKDGLKIFEELDDYALKGWEEMDEVDLQMRLKWYGLFWRPKTPGRFMMRLRVPNGILNSNQLKVIASIVARYGEDGSADITTRQNIQLRGVLINDLPDIIKRLREVDITSVQSGMDNPRNVTGNPLAGIDPEEIIDTRKYTSELENYLTNSGNGNPEFSNLPRKWNTAVAGAKDNFLLHNDLIFHPVFKNGILGFGVWVGGILSATLNAYAIPLDVWVEEKDICKITGIICSLWRDNGDRFLRNKGRFRYYLNSIGIEKFRELVEEKFGTLSNDPGSIFNERQRSLFGINKQKQNNLYFAGLHIPVGRLCVEDIQEIARLSEKYGQSEVRLTEDQNLIIVGLKDNILEEFGNEEIINKFKLNPSHFSASTVSCTGSSYCSFALANTKDIARNISEKLDRELELSEEVKIHWTGCPNNCGQAHMGGIGMTGTKVKKEGGG--TEDGYNVSIGGRQDHLQTLGETEFKKVSKHEIYNLIKEILINKFNAKLK
>AG-418-O03_2717326547
YLNDKKLNKIEKQKAEKDGLKIFEELDDYALKGWEEMDEVDLQMRLKWYGLFWRPKTPGRFMMRLRVPNGILNSNQLRVIASIVARYGEDGSADITTRQNIQLRGVLINDLPDIIKRLREVDITSVQSGMDNPRNVTGNPIAGIDPEEIIDTRKYTSELEDYLTNSGNGNPEFSNLPRKWNTAVAGAKDNFLLHNDLIFHPVFKNGILGFGVWVGGILSATLNAYAIPLDVWVVEKDICKITGIITSLWRDNGDRFLRNKGRFRYYLNSIGIEKFRELVEEKFGTLSNDPGSIFNEKQRSLFGINKQKQNNLYFAGLHIPVGRLCVEDIQEIARLSEKYGQSEVRLTEDQNLIIVGLKDNILEEFGNEEIINKFKLNPSHFSASTVSCTGSSYCSFALANTKDIARNISEKLDRELELSEEVKIHWTGCPNNCGQAHMGGIGMTGTKVKKEGGG--TEDGYNVSIGGRQDHLQTLGETEFKKVSKHEIYNLIKEILINKFNARLK
>AG-418-P13_2717331203
YLNDKKLNKIEKQKAEKDGLKIFEELNDYALKGWEEMDEVDLQMRLKWYGLFWRPKTPGRFMMRLRVPNGILNSNQLRVIASIVARYGEDGSADITTRQNIQLRGVLINDLPDIIKRLREVDITSVQSGMDNPRNVTGNPLAGIDPEEIIDTRKYTSELENYLTNSGNGNPEFSNLPRKWNTAVAGAKDNFLLHNDLIFHPVFKNGILGFGVWVGGILSATLNAYALPLDVWVEEKDICKITGIICSLWRDNGDRFLRNKGRFRYYLNSIGIEKFRVLVEEKFGTLSNDPGSIFNEKQRSLFGINKQKQNNVYFAGLHIPVGRLCVEDIQEIARLSEKYGQSEVRLTEDQNLIIVGLKDNILEEFGDEEIINKFKLNPSHFSASTVSCTGSSYCSFALANTKDIARNISEKLDRELELSEEVKIHWTGCPNNCGQAHMGGIGMTGTKVKKEGGG--TEDGYNISIGGRQDHMQTLGETEFKKVSKHEIYNLIKEILINKFNAKLK
>AG-424-M03_2717718689
YLNDKKLNKIEKQKAEKDGLKIFEELDDYALKGWEEMDEVDLQMRLKWYGLFWRPKTPGRFMMRLRVPNGILNSNQLKVIASIVARYGEDGSADITTRQNIQLRGVLINDLPDIIKRLREVDITSVQSGMDNPRNVTGNPLAGIDPEEIIDTRKYTSELENYLTNSGNGNPEFSNLPRKWNTAVAGAKDNFLLHNDLIFHPVFKNGILGFGVWVGGILSATLNAYALPLDVWVEEKDICKITGIICSLWRDNGDRFLRNKGRFRYYLNSIGIEKFRELVEEKFGTLSNDPGSIFNAKQRSLFGINKQKQNNLYFAGLHIPVGRLCVEDIQEIARLSEKYGQSEVRLTEDQNLIIVGLKDNILEEFGDEEIINKFKLNPSHFSASTVSCTGSSYCSFALANTKDIARNISEKLDRELELSEEVKIHWTGCPNNCGQAHMGGIGMTGTKVKKEGGG--TEDGYNVTIGGRQDHLQTLGETEFKKVSKHEIYNLIKEILINKFNAKLK
>AG-429-C19_2717341521
YLNDKKLNKIEKQKAEKDGLKIFEELDDYALKGWEEMDEVDLQMRLKWYGLFWRPKTPGKFMMRLRVPNGILNSNQLKVIASIVARYGEDGSADITTRQNIQLRGVLINDLPDIIKRLREVDITSVQSGMDNPRNVTGNPLAGIDPEEIIDTRKYTSELENYLTNSGNGNPEFSNLPRKWNTAVAGAKDNFLLHNDLIFHPVFKNGILGFGVWVGGILSATLNAYAIPLDVWVEEKDICKITGIICSLWRDNGDRFLRNKGRFRYYLNSIGIEKFRELVEEKFGTLSNDPGSIFNERQRSLFGINKQKQNNLYFAGLHIPVGRLCVEDIQEIARLSEKYGQSEVRLTEDQNLIIVGLKDNILEEFGNEEIINKFKLNPSHFSSSTVSCTGSSYCSFALANTKDIARNISEKLDRELELSEEVKIHWTGCPNNCGQAHMGGIGMTGTKVKKEGGG--TEDGYNVSIGGRQDHLQTLGETEFKKVSKHEIYNLIKEILINKFNAKLK
>AG-442-N07_2717369833
YLNDKKLNKIEKQKAEKDGLKIFDELDDYALKGWEEMDEVDLQMRLKWYGLFWRPKTPGRFMMRLRVPNGILNSNQLKVIASIVARYGEDGSADITTRQNIQLRGVLINDLPDIIKRLKEVDITSVQSGMDNPRNVTGNPLAGIDPEEIIDTRKYTSELENYLTNSGNGNPEFSNLPRKWNTAVAGAKDNFLLHNDLIFHPVFKNGILGFGVWVGGILSATLNAYAIPLDVWVEEKDICKITGIICSLWRDNGDRFLRNKGRFRYYLNSIGIEKFRELVEEKFGTLSNDPGSIFNERQRSLFGINKQKQNNLYFAGLHIPVGRLCVEDIQEIARLSEKYGQSEVRLTEDQNLIIVGLKDNILEEFGNEEIINKFKLNPSHFSASTVSCTGSSYCSFALANTKDIARNISEKLDRELELSEEVKIHWTGCPNNCGQAHMGGIGMTGTKVKKEGGG--TEDGYNVSIGGRQDHLQTLGETEFKKVSKHEIYKLIKEILINKFNAKLK
>AG-449-C14_2717371901
----------------------------------------DLQMRLKWYGLFWRPKTPGRFMMRLRVPNGILNSNQLRVIASIVARYGEDGSADITTRQNIQLRGVLINDLPDIIKRLREVDITSVQSGMDNPRNVTGNPLAGIDPKEIIDTRKYTSELENYLTNSGNGNPEFSNLPRKWNTAVAGAKDNFLLHNDLIFHPVFKNGILGFGVWVGGILSATLNAYAIPLDVWVEEKDICKITGIICSLWRDNGDRFLRNKGRFRYYLNSIGIEKFRELVKEKFGTLSNDPGSIFNEKQRSLFGINKQKQNNLYFAGLHIPVGRLCVEDIQEIARLSEKYGQSEVRLTEDQNLIIVGLKDNILEEFGNEEIMNKFKLNPSHFSASTVSCTGSSYCSFALANTKDIARNISEKLDRELELSEEVKIHWTGCPNNCGQAHMGGIGMTGTKVKKEGGG--TEDGYNVSIGGRQDHLQTLGETEFKKVSKHEIYNLIKEILINKFNAKLK
>AG-455-E04_2717376884
YLNDKKLNKIEKQKAEKDGLKIFEELDDYALKGWEEMDEVDLQMRLKWYGLFWRPKTPGRFMMRLRVPNGILNSNQLKVIASIVARYGEDGSADITTRQNIQLRGVLINDLPDIIKRLREVDITSVQSGMDNPRNVTGNPLAGIDPEEIIDTRKYTSELENYLTNSGNGNPEFSNLPRKWNTAVAGAKDNFLLHNDLIFHPVFKNGILGFGVWVGGILSATLNAYALPLDVWVEEKDICKITGIICSLWRDNGDRFLRNKGRFRYYLNSIGIEKFRELVEEKFGTLSNDPGSIFNERQRSLFGINKQKQNNLYFAGLHIPVGRLCVEDIQEIARLSEKYGQSEVRLTEDQNLIIVGLKDNILEEFGNEEIINKFKLNPSHFSASTVSCTGSSYCSFALANTKDIARSISEKLDRELELSEEVKIHWTGCPNNCGQAHMGGIGMTGTKVKKEGGG--TEDGYNVSIGGRQDHLQTLGETEFKKVSKHEIYNLVKEILINKFNAKLK
>AG-459-A02_2717382324
--------------------------------GWEEMDEVDLQMRLKWYGLFWRPKTPGRFMMRLRVPNGILNSNQLRVIASIVARYGEDGSADITTRQNIQLRGVLINDLPDIIKRLREVDITSVQSGMDNPRNVTGNPLAGIDPEEIIDTRKYTSELENYLTNSGNGNPEFSNLPRKWNTAVAGAKDNFLLHNDLIFHPVFKNGILGFGVWVGGILSATLNAYALPLDVWVEEKDICEITGIICSLWRDNGDRFLRNKGRFRYYLNSIGIAKFRELVEEKFGTLSNDPGSIFNAKQRSLFGINKQKQNTLYFAGLHIPVGRLCVEDIQEIARLSEKYGQSEVRLTEDQNLIIVGLKDNILEEFGNEEIINKFKLNPSHFSASTVSCTGSSYCSFALANTKDIARNISEKLDRELEVSEEVKIHWTGCPNNCGQAHMGGIGMTGTKVKKEGGG--TEDGYNVSIGGRQDHLQTLGETEFKKVSKHEIYNLIKEILINKFNAKLK
>AG-459-A09_2717736505
YLNDKKLNKIEKQKAEKDGLKIFEELDDYALKGWEEMDEVDLQMRLKWYGLFWRPKTPGRFMMRLRVPNGILNSKQLKVIASIVARYGEDGSADITTRQNIQLRGVLINDLPDIIKRLREVDITSVQSGMDNPRNVTGNPLAGIDPEEIIDTRKYTSELEDYLTNSGNGNSEFSNLPRKWNTAVAGAKDNFLLHNDLIFHPVSKNGILGFGVWVGGILSATLNAYALPLDVWIEEKDICKITGIICSLWRDNGDRFLRNKGRFRHYLNSIGIDKFRELVEEKFGTLSKDPGSLFNKKQRSIFGINKQKQDHLYFAGIHIPVGRLCVEDIQEIARLSEKFGQSEVRLTEDQNLIIVGLKENILEEFSNEEIINKFKLDPPHFSSSTVSCTGSSYCSFALANTKDIARNISEKLDRELELLEEVKIHWTGCPNNCGQAHMGGIGMTGTKVKKEGGG--TEDGY--------------------------------------------
>AG-459-B06_2717736987
YLNDKKLNKIEKQKAEKDGLKIFEELDDYALKGWEEMDEVDLQMRLKWYGLFWRPKTPGRFMMRLRVPNGILNSNQLRVIASIVARYGEDGSADITTRQNIQLRGVLINDLPDIIKRLREVDITSVQSGMDNPRNVTGNPLAGIDPEEIIDTRKYTSELENYLTNSGNGNPEFSNLPRKWNTAVAGAKDNFLLHNDLIFHPVLKNGILGFGVWVGGILSATLNAYALPLDVWVEEKDICKITGIICSLWRDNGDRFLRNKGRFRYYLNSIGVEKFRELVEEKFGALSNDPGSIFNSKQRSLFGINKQKQSNLYFAGLHIPVGRLFVEDIQEIARLSEKYGQSEVRLTEDQNLIIVGLKDNILEEFGDEEIINKFKLNPSHFSASTVSCTGSSYCSFALANTKDIARNISEKLDRELELSEEVKIHWTGCPNNCGQAHMGGIGMTGTKVKKEGGG--TEDGYNVSIGGRQDHLQTLGETEFKKVSKHEIYNLIKEILINKFNAKLK
>AG-459-C18_2717739040
YLQEKKLNKIEQNKATKDGLLIGKEIENFAKIGWEEMDKTDLELRLKWYGMFWRPKTPGKFMLRLRVPNGVINSHQLKIVSSIVARYGDSGSCDVTTRQSLQLRGILISDFPEILRRLNKAGIYSIQSGFDNPRNITGNPIAGIDPEEIIDTRDYVKQLNDYLTNNGKGNEDFSNLPRKWNTAIAGSKDNFLLHNDLVFLPVKVDNILGFSVWVGGILSSVLNDYAIPLNVWIEDNKICEFTNAVLSLWRDHGERSARPKGRFRLYLNKIGIENFRDLVEERFGKLKTDPGSDFCKIPRSFLGINQQKQKDVFFAGLHIPVGRLSSEDLQDIALLSENYGSGDIRLTEDQNIIITNIPKDKLEEFKKENLLDKFPLNPGHLSAGTVSCTGNTYCNFALTNTKDTALEVSQLLDKELDLDDEIKIHWTGCPNSCGQAYMGAIGLTGKKGRDSEGK--IVDAYDICIGGEQGPSNKIGKIHLKKVPKFEIKNTLKEILIEKFSAQEK
>AG-459-D04_2717740092
YLNNKKLNKIEKQKAEKDGLKIFEELDDYALKGWEEMDEVDLQMRLKWYGLFWRPKTPGRFMMRLRVPNGILNSNQLRVIASIVARYGEDGSADITTRQNIQLRGVLINDLPDIIRRLREVDITSVQSGMDNPRNVTGNPLAGIDPEEIIDTRKYTSKLENYLTNSGNGNPEFSNLPRKWNTAVAGAKDNFLLHNDLIFHPVFKNGILGFGVWVGGILSATLNAYALPLDVWVEEKDICKITGIICSLWRDNGDRFLRNKGRFRYYLNSIGIEKFRELVEGKFGTLSNDPGSVFNAKQRSFFGINKQKQNNLYFAGLHIPVGRLFVEDIQEIARLSEKYGQSEVRLTEDQNLIIVGLKDNILEEFVDEEIIDKFKLNPSHFSASTVSCTGSSYCSFALANTKDMARNISEKLDRELELSEEVKIHWTGCPNNCGQAHMGGIGMTGTKVKKEGGG--TEDGYNVSIGGRQDHLQTLGETEFKKVSKHEIYNLIKEILINKFNAKLK
>AG-459-J14_2717742798
YLNDKKLNKIEKQKAEKDGLKIFEELDDYALKGWEEMDEVDLQMRLKWYGLFWRPKTPGRFMMRLRVPNGILNSNQLRVIASIVARYGEDGSADITTRQNIQLRGVLINDLPDIIKRLKEVDITSVQSGMDNPRNVTGNPLAGIDPEEIIDTRKYTSELENYLTNFGNGNPEFSNLPRKWNTAVAGAKDNFLLHNDLIFHPVFKNGILGFGVWVGGILSATLNAYALPLDVWIEEKDICKITGIICSLWRDNGDRFLRNKGRFRYYLNSIGIEKFRELVEEKFGTLSNDPGSIFNEKQRSLYGINKQKQNNLYFAGLHIPVGRLCVEDIQEIARLSEKYGQSEVRLTEDQNLVFVGLKDNILEEFGDEEIFNKFKLNPSHFSASTVSCTGSSYCSFALANTKDIARNISEKLDRELELSEEVKIHWTGCPNNCGQAHMGGIGMTGTKVKKEGGG--TEDGYNVSIGGRQDHLQTLGETEFKKVSKHEIYNLIKEILINKFNAKLK
>AG-459-J20_2717743680
YLNNKKLNKIEKQKAEKDGLKIFEELDDYALKGWEEMDEVDLQMRLKWYGLFWRPKTPGRFMMRLRVPNGILNSNQLKVIASIVARYGEDGSADITTRQNIQLRGVLINDLPDIIKRLREVDITSVQSGMDNPRNVTGNPLAGIDPEEIIDTRKYTSELEDYLTNSGNGNSEFSNLPRKWNTAVAGAKDNFLLHNDLIFHPVSKNGILGFGVWVGGILSATLNAYALPLDVWIEEKDICKITGIICSLWRDNGDRFLRNKGRFRHYLNSIGIDKFRELVEEKFGTLSKDPGSLFNKKQRSIFGINKQKQDHLYFAGIHIPVGRLCVEDIQEIARLSEKFGQSEVRLTEDQNLIIVGLKKNILEEFSNEEIINKFKLDPPHFSSSTVSCTGSSYCSFALSNTKDIARNISEKLDRELELLEEVKIHWTGCPNNCGQAHMGGIGMTGTKVKKEGGG--TEDGYNVSIGGRQDHIQTLGETEFKKVSKNDIYNVIKEILINKFNAKLK
>AG-459-O09_2717383560
YLNDKKLNKIEKQKAEKDGLKIFEELDDYALKGWEEMDEVDLQMRLKWYGLFWRPKTPGRFMMRLRVPNGILNSNQLRVIASIVARYGEDGSADITTRQNIQLRGVLINDLPDIIKRLREVDITSVQSGMDNPRNVTGNPLAGIDPEEIIDTRKYTSELENYLTNSGNGNPEFSNLPRKWNTAVAGAKDNFLLHNDLIFHPVFKNGILGFGVWVGGILSATLNAYALPLDIWVEEKDICKITGIICSLWRDNGDRFLRNKGRFRYYLNSIGIEKFRELVEEKFGTLSNDPGSIFNEKQRSLFGINKQKQNNLYFAGLHIPVGRLCVEDIQEIARLSEKYGQSEVRLTEDQNLVIVGLKDNILEEFGDEEIFNKFKLNPSHFSASTVSCTGSSYCSFALANTKDIARNISEKLDRELELSEEVKIHWTGCPNNCGQAHMGGIGMTGTKVKKEGGG--TEDGYNVSIGGRQDHLQTLGETEFKKVSKHEIYNLIKEILINKFNAKLK
>AG-459-P02_2717384556
YLNDKKLNKIEKQKAEKDGLKIFEELDDYALKGWEEMDEVDLQMRLKWYGLFWRPKTPGRFMMRLRVPNGILNSKQLKVIASIVARYGEDGSADITTRQNIQLRGVLINDLPDIIKRLREVDITSVQSGMDNPRNVTGNPLAGIDPEEIIDTRKYTSELEDYLTNSGNGNSEFSNLPRKWNTAVAGAKDNFLLHNDLIFHPVSKNGILGFGVWVGGILSATLNAYALPLDVWIEEKDICKITGIICSLWRDNGDRFLRNKGRFRHYLNSIGIDKFRELIEEKFGTLSKDPGSLFNKKQRSIFGINKQKQDHLYFAGIHIPVGRLCVEDIQEIARLSEKFGQSEVRLTEDQNLIIVGLKENILEEFSNEEIINKFKLDPPHFSSSTVSCTGSSYCSFALANTKDIARNISEKLDRELELLEEVKIHWTGCPNNCGQAHMGGIGMTGTKVKKEGGG--TEDGYNVSIGGRQDHIQTLGETEFKKVSKNDIYKVIKEILINKFNAKLK
>AG-459-P07_2717749596
YLEGKKLNQIEKNKATKDGLDVGKEIENYAEMGWEDMDKTDLQLRLKWYGMFWRPTTPGKFMLRLRIPNGIVNSEQLKIIASIVSRYGENGSCDITTRQNIQLRGVLISDLPEILNRLKKVNISTTQSGFDNPRNVTGNPIAGVDPEEIIDTREYTIKMQNYLTNEGKGNSEFSNLPRKWNTAIAGAKDNFLLHNDIVFHPVKINGKLGFSIWIGGVLSSVLNEYAIPLNAWVEENEIYKITSIIISLWRDNGERNTRPKGRFRFYLNKVGITKFRELVKEKYGELKEDPGSDFIKEPRSFFGIHPQKQIGQYYAGIHIPVGRLTAEDLQDLSKISKEYGDREIRLTEDQNIIITGIDQNSIKEFKEDLILERFPLKPNAIAAGTVSCTGNTYCGFALTNTKDQALELSNELDKELDIREEIKIHWTGCPNSCGQAYMGAIGLTGKKAKNSKGE--TVEAYDISIDGKQGAEYKLGKLLQKSVPKDELKDVLKDLLISNFGAKQK
>AG-670-A04_2717522868
YLEGKKLNKIEQNKAAKDGLLVGSEIEKFAELGWEQVDETDLQLRLKWYGMFWRPKTPGKFMLRLRVPNGVLTADQLRVVGSIVERYGDNGSCDITTRQNLQLRGVLLGDLPEILNRLKEAGLSTIQSGFDNPRNVTGNPIAGIDPEEIVDTRPYTTELQNFLTNNCQGNPEYSNLPRKWNTAVAGAKDNFLLHNDIVFHPVERDGEMGFGVWIGGVLSSQINAYAVPLNAWVKPDEICKMTDAVIRLWRDNGERDKRPKGRFRFYLDLVGHDEFRNQVEDLFGPLTPDPGSIFATAPRSHYGIHPQKQDGLFYAGLNIPVGRLKAADLQDLATASLNYGSGEVRLTEEQNAIIVGIENQKIESFKADPLLKRFPIEPQEITAGTVSCTGNTYCGFALTNTKDTALSVAEGLDAELNLPKHVKIQWTGCPNNCGQADMGAIGLTGTKAKNSEGV--MGEGYTMTIGGSQGPNPSLGEITRKAIPADEIKAVLKEVLIEKFGATPK
>AG-670-A05_2717526688
-------------------------------------------------------------------------------------------------RQNLQLRGVLLCDLPEILKRLKEAGLSSIQSGFDNPRNVTGNPLAGIDPNEIIDTRPYTTRLQNFLTNNCEGNSEYSNLPRKWNTAVAGSKDNFLLHNDIVFHPVENNGVMGFSVWIGGILSPQMNAYAIPLNAWVLPDEICNIMDVVIRLWRDNGERDKRTKGRFRMYLDEIGHEEFRKQVEELYGPLNPDPGSTFEDSPRSLFGIHQQKQDGLYFAGMHVPVGRLTAQDLQDIATASLKYGCGEIRLTEDQNIILAGVTSEKIGALKADTLLERFPLDPTNISAGTVSCTGNTYCSFALTNTKDQAMKIAKELDVELKLPEEIKIHWTGCPNTCGQAYMGAIGLTGTKAKNTDGV--MGEGYTMTLGGSQGHNPTIGEIYRKAIPAAEIKTVLKEVLITNFGATER
>AG-670-A19_2717528022
YLEGKKLNKIEQNKAAKDGLLVGSEIEKFAELGWEQVDETDLQLRLKWYGMFWRPKTPGKFMLRLRVPNGVLTADQLRVVGSIVERYGDNGSCDITTRQNLQLRGVLLGDLPEILNRLKEAGLSTIQSGFDNPRNVTGNPIAGIDPEEIVDTRPYTTELQNFLTNNSQGNPEYSNLPRKWNTAVAGAKDNFLLHNDIVFHPVERDGEMGFGVWIGGVLSSQINAYAVPLNAWVKQDEICKMTDAVIRLWRDNGERDKRPKGRFRFYLDLVGHDEFRNQVEGLFGPLTPDPGSIFETAPRSHYGIHPQKQDGLFYAGLNIPVGRLKAADLQDLATASLNYGSGEVRLTEEQNAIIVGIENQKIESFKADPLLKRFPIDPQEISAGTVSCTGNTYCGFALTNTKDTALSVAEGLDAELNLPKHVKIQWTGCPNNCGQADMGAIGLTGTKAKNSEGV--MGEGYTMTIGGSQGPNPSLGEITRKAIPADEIKAVLKEVLIEKFGATPK
>AG-670-B23_2717530276
YLDGKKLNKIEQNKAAKDGLLVGSEIEKFAELGWEQVDETDLQLRLKWYGMFWRPKTPGKFMLRLRVPNGALTADQLRVIGSIVERYGENGSCDITTRQNLQLRGVLLDDLPEILKRLKEAGLSTIQSGFDNPRNVTGNPIAGIDPYEIVDTRPYTQELQNHLTNNSEGNPEYSNLPRKWNTAVAGAKDNFLLHNDIVFHPVERDGVMGFGVWIGGVLSSQINAYAIPLNAWVKPEEICKMTDAVIRLWRDNGERDKRPKGRFRFYLDQVGMDEFRKKVEGLFGPLVSDPGSVFDSSPRSHYGIHPQKQEGFSYAGLHVPVGRLKASDLQDLATASLNYGNGEVRLTEEQNAIIVGISNDKIESFKSDTLLKRFPIEPKNVSAGTVSCTGNTYCGFALTNTKDTAQMIAEKLDAELNLPKHVKIQWTGCPNNCGQADMGSIGLTGTKAKNSEGV--MGEGYTMTLGGSQGQNPKLGEIHQKAIPAGEIEDALKAVLIEKFGATPK
>AG-670-D07_2717532022
YLDGKKLNKIEQQKAEKDGLAIGSELDHFAKIGWEKMEKSDLELRLKWYGMFWRPKTPGKFMLRLRIPNGILNPQQTRVIATIVERYGDNGSCDITTRQNLQLRGVLINDLPNIIKQLKDVGLQTLQSGFDNPRNVTGNPLAGIDPQEIIDTRPFTIELQNFLTNKGEGNHEFSNLPRKWNTAVAGSKDNFLLHNDIVFHPVSNNGILGFGVWVGGILSPQMNSYAIPLNAWIPQDDICRMTDCVIRVWRDNGERNIRSKGRFRAYVEAVGFDTVRQQIEELYGPLTPDPGSIFDEKPRSHYGIHQQKQEGLYYVGLHVPVGRLTAEDLHDLATAANSYGDGEIRLTEDQNLILANIHQAQVSNLQNDPLLTRFPSNPGTVASGTVSCTGSAYCSFAMVNTKDRAKTIADELDQELNLPDEVKIHWTGCPNTCGQAYMGAIGLTGKKAKNSEGV--IGEGFQITVGGSQGPDPTVGDIYMKTVPAEDVKSVVKDLLIEKFGATCK
>AG-670-F22_2717535511
YLDGKKLNKIEQNKSAKDGLLVGNEIEKFAEMGWEQVDETDLQLRLKWYGMFWRPKTPGKFMLRLRVPNGVLSAQQLRVVGSIVERYGENGSCDITTRQNLQLRGVLLGDLPEILKRLEEAGLSTIQSGFDNPRNVTGNPIAGIDPKEILDTRPYTDELENFLTNHRKGNPEYSNLPRKWNTAVAGAKDNFLLHNDIAFHPVEKDGVMGFGVWIGGILSSQMNAYAIPLNAWVKPDEICRMTDTVIRLWRDNGERNKRPKGRFRMYLDEVGHDNFRNQVEEQFGPLTPDPGSVFDTTPRSHYGIHPQKQDGLVFAGLHVPVGRLKAQDLHDLATASISYGSGEVRLTEVQNVIIVGLPQAQVEAFESDPLLERFPLKPGAISAGTVSCTGSTYCGFALTNTKDQALAAAKELDQELDLPEELKIHWTGCPNSCGQAYMGAIGLTGAKAKNSEGK--TDDGYTMTLGGSQGPNPTVGELHQKAIPAENIKEVLREVLIERFGAKPR
>AG-673-A10_2717542439
YLDGKKLNKIEKNKAAKDGLLVGSEIEKFAELGWEQVDKTDLELRLKWYGMFWRPKTPGKFMLRLRVPNGVLSASQLRVVASIVERYGDNGSCDITTRQNLQLRGILLGDLPEILRRLKEAGLSTIQSGFDNPRNVTGNPLAGIDPNEIVDTRPYTTELENFLTNHYQGNSEYSNLPRKWNTAVAGAKDNFLLHNDIAFHPVELNGVMGFGVWIGGILSSQMNAYAVPLNAWVKPDEICKMTDAVIRLWRDNGERNARPKGRFRLYLDQVGHEQFRNQLEELFGELTPDPGSVFDHSPRSHYGIHPQKQDGIFFAGLHVPVGRLTGQDLQDLATASLNYGSGEVRLTEEQNMIIVGLTGDQIDAFKADALVQRFPLEPGTMAAGTVSCTGNTYCGFALTNTKDQALKAATELDKELNLPAHLKIHWTGCPNTCGQAYMGAIGLTGTKAKNSEGV--MGEAYTLTLGGSQGPNPSVGELHRKGIPADEIKDALKQVLIEKFGATPK
>AG-673-B08_2717543694
YLDGKKLNKIEKNKAAKDGLLVGSEIEKFAELGWEQVDKTDLELRLKWYGMFWRPKTPGKFMLRLRVPNGVLSASQLRVVASIVERYGDNGSCDITTRQNLQLRGILLGDLPEILRRLKEAGLSTIQSGFDNPRNVTGNPLAGIDPNEIVDTRPYTTELENFLTNNYQGNPEYSNLPRKWNTAVAGAKDNFLLHNDIAFHPVEHNGVMGFGVWIGGILSSQMNAYAVPLNAWVKPDEICKMTDTVIRLWRDNGERNARPKGRFRLYLDQVGHEEFRNQVEELFGELTPDPGSVFDHSPRAHYGIHPQKQDDIFFAGLHVPVGRLTGQDLQDLATASLNYGSGEVRLTEEQNMIIVGLTGDKIDAFKADALVQRFPLEPGTMAAGTVSCTGNTYCGFALTNTKDQALKAATELDKELNLPAHLKIHWTGCPNTCGQAYMGAIGLTGTKAKNSEGV--MGEAYTLTLGGSQGPDPSVGELHRKGIPADEIKDALKQVLIEKFGATPK
>AG-673-D02_2717145068
YLDGKKLNKIEQNKSAKDGLLVGSEIEKFAEMGWEQVDETDLQLRLKWYGMFWRPKTPGKFMLRLRVPNGVLSAQQLRVVGSIVERYGENGSCDITTRQNLQLRGVLLGDLPEILKRLEEAGLSTIQSGFDNPRNVTGNPIAGIDPKEILDTRPYTDELENFLTNHRKGNPEYSNLPRKWNTAVAGAKDNFLLHNDIAFHPVENDGVMGFGVWIGGILSSQMNAYAIPLNAWVKPDEICRMTDTVIRLWRDNGERNKRPKGRFRMYLDEVGHDNFRNQVEEQFGPLTPDPGSVFDTTPRSHYGIHPQKQDGLVFAGLHVPVGRLTAQDLHDLATASITYGSGEVRLTEDQNVIIVGLPQAQVEAFESDPLLARFPLKPGAISAGTVSCTGSTYCGFALTNTKDQALAAAKELDQELDLPEELKIHWTGCPNSCGQAYMGAIGLTGAKAKNSEGK--TDDGYTMTLGGSQGPNPTVGELHQKAIPAENIKEILREVLIERFGAKPR
>AG-673-F03_2717546844
YLDGKKLNKIEQNKSAKDGLLVGNEIEKFAEMGWEQVDETDLQLRLKWYGMFWRPKTPGKFMLRLRVPNGVLSAQQLRVVGSIVERYGENGSCDITTRQNLQLRGVLLGDLPEILKRLEEAGLSTIQSGFDNPRNVTGNPIAGIDPKEILDTRPYTDELENFLTNHRKGNPEYSNLPRKWNTAVAGAKDNFLLHNDIAFHPVEKDGVMGFGVWIGGILSSQMNAYAIPLNAWVKPDEICRITDTVIRLWRDNGERNKRPKGRFRMYLDEVGHDNFRNQVEEQFGPLTPDPGSVFDTTPRSHYGIHPQKQDGLVFAGLHVPVGRLQAQDLHDLATASITYGSGEVRLTEDQNVIIVGLPQAQVEAFESDPLLERFPLKPGAISAGTVSCTGSTYCGFALTNTKDQALAAAKELDQELDLPEELKIHWTGCPNSCGQA---------------------------------------------------------------------
>AG-676-C06_2717547972
YLDGKKLNKIEQNKSAKDGLLVGSEIEKFAEMGWEQVDETDLQLRLKWYGMFWRPKTPGKFMLRLRVPNGVLSAQQLRVVGSIVERYGENGSCDITTRQNLQLRGVLLGDLPEILKRLEEAGLSTIQSGFDNPRNVTGNPIAGIDPKEILDTRPYTDELENFLTNHRKGNPEYSNLPRKWNTAVAGAKDNFLLHNDIAFHPVEKDGVMGFGVWIGGILSSQMNAYAIPLNAWVKPDEICRMTDTVIRLWRDNGERNKRPKGRFRMYLDEIGHDNFRNQVEEQFGPLTPDPGSVFDTTPRSHYGIHPQKQDGLVFAGLHVPVGRLKAQDLHDLATASITYGSGEVRLTEDQNVIIVGLPQAQVEAFESDPLLERFPLKPGAISAGTVSCTGSTYCGFALTNTKDQALAAAKELDQELDLPEELKIHWTGCPNSCGQAYMGAIGLTGAKAKNSEGK--TDDGYTMTLGGSQGPNPTVGELHQKAIPAENIKEVLREVLIERFGAKPR
>AG-676-E23_2717551103
YLDGKKLNKIEQNKSAKDGLLVGSEIEKFAEMGWEQVDETDLQLRLKWYGMFWRPKTPGKFMLRLRVPNGVLSAQQLRVVGSIVERYGENGSCDITTRQNLQLRGVLLGDLPEILKRLEEAGLSTIQSGFDNPRNVTGNPIAGIDPEEILDTRPYTDELENFLTNHRKGNPEYSNLPRKWNTAVAGAKDNFLLHNDIAFHPVEKDGVMGFGVWIGGILSSQMNAYAIPLNAWVKPDEICRITDTVIRLWRDNGERNKRPKGRFRMYLDEVGHDNFRNQVEEQFGPLTPDPGSVFDTTPRSHYGIHPQKQDGLVFAGLHVPVGRLTAQDLHDLATASITYGSGEVRLTEDQNVIIVGLPQAQVEAFESDPLLARFPLKPGAISAGTVSCTGSTYCGFALTNTKDQALAAAKELDQELDLPEELKIHWTGCPNSCGQAYMGAIGLTGAKAKNSKGK--TDDGYTMTLGGSQGPNPTVGELHQKAIPAENIKEVLREVLIERFGAKPR
>AG-679-A02_2717592126
YLDGKKLNKIEQNKSAKDGLLVGSEIEKFAEMGWEQVDETDLQLRLKWYGMFWRPKTPGKFMLRLRVPNGVLSAQQLRVVGSIVERYGENGSCDITTRQNLQLRGVLLGDLPEILKRLEEAGLSTIQSGFDNPRNVTGNPIAGIDPKEILDTRPYTDELENFLTNHRKGNPEYSNLPRKWNTAVAGAKDNFLLHNDIAFHPVEKDGVMGFGVWIGGILSSQMNAYAIPLNAWVKPDEICRITDTVIRLWRDNGERNKRPKGRFRMYLDEVGHDNFRNQVEEQFGPLTPDPGSVFDTTPRSHYGIHPQKQDGLVFAGLHVPVGRLKAQDLHDLATASITYGSGEVRLTEDQNVIIVGLPQAQVEEFESDPLLERFPLKPGAISAGTVSCTGSTYCGFALTNTKDQALAAAKELDQELDLPEELKIHWTGCPNSCGQAYMGAIGLTGAKAKNSEGK--TDDGYTMTLGGSQGPNPTVGELHQKAIPAENIKEVLREVLIERFGAKPR
>AG-679-C18_2717598476
FLEDKKLNKIEQKKASKDGLLVGTEIDEFARIGWEEVDETDLQLRLKWYGMFWRPKTPGKFMLRLRIPNGVINNKQLRVVASIVERYGENGSCDITTRQNLQLRGVLLNDLPEILKRLKEVGLSSIQSGFDNPRNVTGNPLAGIDPNEIVDTRPFTTELQNFLTNDCEGNPEYSNLPRKWNTAVAGAKDNFLLHNDIVFHPVEKNGVMGFGVWIGGILSSQMNAYAIPLNAWVKQDEICKMTDSVIRLWRDNGERDKRPKGRFRMYLDQLGVDTFRSKVEELFGPLEMDPGSVFNTTPRSHYGIHPQKEEGEFFAGLHVNVGRLTANDLHNLATASLDYGNGEVRLTEDQNVIIVGISSSNLDGFKSDQLLNRFPLTPGTVAAGTVSCTGNTYCSFGLTNTKDQAIAAAEKLDAELELPEELKIHWTGCPNTCGQAFMGAIGLTGTKAKNSKGE--MGEGYTMSIGGSQGNNPQIGEVHQKAIPAEDIQKVLRQVLIERFGAKPK
>AG-679-D13_2717556188
YLDGKKLNKIEKNKAAKDGLLVGSEIEKFAELGWEQVDKTDLELRLKWYGMFWRPKTPGRFMLRLRVPNGVLSASQLRVVASIVERYGDNGSCDITTRQNLQLRGILLGDLPEILRRLKEAGLSTIQSGFDNPRNVTGNPLAGIDPNEIVDTRPYTTELENFLTNNYQGNSEYSNLPRKWNTAVAGAKDNFLLHNDIAFHPVELNGVMGFGVWIGGILSSQMNAYAVPLNAWVKPDEICKMTDTIIRLWRDNGERNARPKGRFRLYLDQVGHEEFRNQVEELFGELTPDPGSVFDHSPRSHYGIHPQKQDGIFFAGLHVPVGRLTGQDLQDLATASLNYGSGEVRLTEEQNMIIVGLTGDKIDAFKADALVQRFPLEPGTMAAGTVSCTGNTYCGFALTNTKDQALKAATELDKELNLSAHLKIHWTGCPNTCGQAYMGAIGLTGTKAKNSEGV--MGEAYTLTLGGSQGPNPSVGELHRKGIPADEIKDALKQVLIEKFGATPK
>AG-683-A03_2717559201
FLENKKLNKIEQNKAAKDGLLVGNEIEEFARVGWEEVDETDLQLRLKWYGMFWRPKTPGKFMLRLRVPNGVINHQQLRVVASIVERYGENGSCDITTRQNLQLRGVLLNDLPDILKRLKDVGLSSIQSGFDNPRNVTGNPLAGIDPNEIIDTRPFTTELQDFLTNHCEGNPEFSNLPRKWNTAVAGAKDNFLLHNDIVFHPVERDGVLGFGVWIGGILSSQMNAYAIPLNAWVKQDEICRMTDCVIRLWRDNGERNKRPKGRFRMYLDQLGIDAFRSEVESLFGPLIEDPGSVFNSTPRSHYGIHPQKNADEFFAGLHVSVGRLTATDLHDLATASLDYGSGEIRLTEDQNVIIVGLSSANLDRFKADPLLQRFPLEPGAIAAGTVSCTGNTYCSFGLTNTKDQAIAAAKQLDAELELPEELKIHWTGCPNTCGQAFMGAIGLTGTKAKNSKGE--MGEGYTLSIGGSQGENPQIGEVQQKAIPAEDIQNVLRQVLIEQFGAKPR
>AG-683-B21_2717605077
YLEGKKLNKIEQNKANKDGLLVGSEIDQFAELGWEQVDETDIQLRLKWYGMFWRPKTPGKFMLRLRVPNGVLSAQQIRVVASIVERYGENGSCDITTRQNLQLRGVLLGDFPEILKRLKEVGLSSIQSGFDNPRNVTGNPLAGIDPQEIVDTRPYTTELQNFLTNNCAGNPEFSNLPRKWNTAVAGSKDNFLLHNDIVFHPVEHNGVMGFGVWIAGILSSQLNAYALPLNAWVTPDQICDMTAAVIKIWRDNGERDKRPKGRFRLYLDEVGLDAFRAMVEERFGPLTPDPGSVFNAEPRSHYGIHSQKQEGLSFAGLHVPVGRLTAQDLHDLATASLQYGSGEIRLTEDQNVILVGISENTVDALKADPLLQRFPLEPGTIAAGTVSCTGSTYCSFALTNTKDEALKAAHELDAELNLPDELKIHWTGCPNTCGQAYMGAIGLTGTKAKNSDGV--MGEGYTITIGGSQGANPTLGELHQKAVPAAQIKSVLKNLLIEQFGATTK
>AG-683-G11_2717607418
YLDGKKLNKIEQNKSAKDGLLVGSEIEKFAEMGWEQVDETDLQLRLKWYGMFWRPKTPGKFMLRLRVPNGVLSAQQLRVVGSIVERYGENGSCDITTRQNLQLRGVLLGDLPEILKRLEEAGLSTIQSGFDNPRNVTGNPIAGIDPKEILDTRPYTDELENFLTNHRKGNPEYSNLPRKWNTAVAGAKDNFLLHNDIAFHPVEKDGVMGFGVWIGGILSSQMNAYAIPLNAWVKPDEICRITDTVIRLWRDNGERNKRPKGRFRMYLDEVGHDNFRNQVEEQFGPLTPDPGSVFDTTPRSHYGIHPQKQDGLVFAGLHVPVGRLKAQDLHDLATASITYGSGEVRLTEDQNVIIVGLPQAQVEEFESDPLLERFPLKPGAISAGTVSCTGSTYCGFALTNTKDQALAAAKELDQELDLPEELKIHWTGCPNSCGQAYMGAIGLTGAKAKNSEGK--TDDGYTMTLGGSQGPNPTVGELHQKAIPAENIKEVLREVLIERFGAKPR
>BL107_2624164510
YLEGKKLNKIEQNKANKDGLLVGSEIDQFAELGWEQVDETDLQLRLKWYGMFWRPKTPGKFMLRLRVPNGVLSAQQLRVIASIVERYGENGSCDITTRQNLQLRGVLLGDFPEILKRLKEAGLSSIQSGFDNPRNVTGNPLAGIDPEEIIDTRPYTTELQNFLTNNCEGNPEFSNLPRKWNTAVAGSKDNFLLHNDIIFHPVEHNGVMGFGVWIAGILSSQLNAYALPLNAWVTPDQICDMTATVVKIWRDNGERDKRPKGRFRLYLDEVGLDAFRAMVEERFGPLTPDPGSVFNAEPRSHYGIHPQKQEGLSFAGLHVPVGRLTAQDLHDLSTASLQYGSGEIRLTEDQNVILVGISENTVGALKADPLLQRFPLEPGTIAAGTVSCTGSTYCSFALTNTKDQALKAAHELDAELNLPDELKIHWTGCPNTCGQAYMGAIGLTGTKAKNSDGV--MGEGYTITIGGSQGANPTLGELHQKSVPAEQIKSVLKDVLIEQFGATEK
>CC9311_2626051969
FLENKKLNKIEQNKAAKDGLLVGNEIEEFARVGWEEVDETDLQLRLKWYGMFWRPKTPGKFMLRLRVPNGVINHQQLRVVASIVERYGENGSCDITTRQNLQLRGVLLNDLPDILKRLKDVGLSSIQSGFDNPRNVTGNPLAGIDPNEIIDTRPFTTELQDFLTNHCEGNPEFSNLPRKWNTAVAGAKDNFLLHNDIVFHPVERDGVLGFGVWIGGILSSQMNAYAIPLNAWVKQDEICRMTDCVIRLWRDNGERNKRPKGRFRMYLDQLGIDAFRSEVESLFGPLIEDPGSVFNSTPRSHYGIHPQKNADEFFAGLHVSVGRLTATDLHDLATASLDYGTGEIRLTEDQNVIIVGLSSANLDRFKADPLLQRFPLEPGAIAAGTVSCTGNTYCSFGLTNTKDQAIAAAKQLDAELELPEELKIHWTGCPNTCGQAFMGAIGLTGTKAKNSKGE--MGEGYTLSIGGSQGENPQIGEVQQKAIPAEDIQNVLRQVLIEQFGAKPR
>CC9605_2607301291
YLDGKKLNKIEQNKAAKDGLLVGSEIEKFAELGWEQVDETDLQLRLKWYGMFWRPKTPGKFMLRLRVPNGALTADQLRVIGSIVERYGENGSCDITTRQNLQLRGVLLDDLPEILKRLKEAGLSTIQSGFDNPRNVTGNPIAGIDPYEIIDTRPYTQELQNHLTNNSEGNPEYSNLPRKWNTAVAGAKDNFLLHNDIVFHPVERDGVMGFGVWIGGVLSSQINAYAIPLNAWVKPEEICKMTDAVIRLWRDNGERDKRPKGRFRFYLDQVGLDEFRKKVEGLFGPLVSDPGSVFDSSPRSHYGIHPQKQEGFSYAGLHVPVGRLKASDLQDLATASLNYGNGEVRLTEEQNAIIVGISNDKIESFKSDPLLKRFPIEPKNVSAGTVSCTGNTYCGFALTNTKDTAQMVAEKLDAELNLPKHVKIQWTGCPNNCGQADMGSIGLTGTKAKNSEGV--MGEGYTMTLGGSQGQNPKLGEIHQKAIPADEIEDALKAVLIEKFGATPK
>CC9616_2517174591
YLDGKKLNKIEQQKAEKDGLAIGSELDHFAKIGWEKMEKSDLELRLKWYGMFWRPKTPGKFMLRLRIPNGILYPQQTRVIATIVERYGDNGSCDITTRQNLQLRGVLINDLPNIIKQLKDVGLQTLQSGFDNPRNVTGNPLAGIDPQEIIDTRPFTIELQNFLTNKGEGNHEFSNLPRKWNTAVAGSKDNFLLHNDIVFHPVSNNGILGFGVWVGGILSPQMNSYAIPLNAWIPQDDICRMTDCVIRVWRDNGERNIRSKGRFRAYVEAVGFDTVRQQIEELYGPLTPDPGSIFDEKPRSHYGIHQQKQEGLYYVGLHVPVGRLTAEDLHDLATAANSYGDGEIRLTEDQNLILANIHQAQVSNLQNDPLLTRFPSNPGTVASGTVSCTGSAYCSFAMVNTKDRAKTIADELDQELNLPDEVKIHWTGCPNTCGQAYMGAIGLTGKKAKNSEGI--IGEGFQITVGGSQGPDPTVGDIYMKTVPAEDVKSVVKDLLIEKFGATCK
>CC9902_2606886996
YLDGKKLNKIEQKKADKDGLLIGTEIDQFAELGWEKVDETDLQLRLKWYGMFWRPKTPGKFMLRLRVPNGVLSSQQLRVVASIVERYGENGSCDITTRQNLQLRGVLLGDFPEILKRLKEVGLSSIQSGFDNPRNVTGNPLAGIDPQEIVDTRPYTTELQNFLTNNCAGNPEFSNLPRKWNTAVAGSKDNFLLHNDIIFHPVEHNGVMGFGVWIAGILSSQLNAYALPLNAWVKPDQICDMTAAVIKIWRDNGERDKRPKGRFRLYLDEVGLDAFRAMVEERFGPLIPDPGSVFNTEPRSHYGIHPQKQEGLSFAGLHIPVGRLTAQDLHDFATVSLQYGSGEIRLTEDQNVILVGLTNDTIDGLKEDPLLLRFPLEPGSIAAGTVSCTGSTYCSFALTNTKDQALKAAKELDAELNLPEELKIHWTGCPNTCGQAYMGAIGLTGTKAKNSNGV--MGEGYTITIGGSQGANPTLGELHQKAVPAEEIKSVLKNVLIEQFGATAK
>KORDI-100_2507319537
YLEGKKLNKIEQQKAEKDGLDIGSELDHFAKIGWEKMDKTDLELRLKWYGMFWRPKTPGKFMMRLRIPNGILNAQQTRVIATIVERYGDSGSCDITTRQNLQLRGVLINDLPNIIQQLKSVGLHTLQSGFDNPRNVTGNPLAGIDPKEIIDTRPFTIELQDFLTNKGEGNHEFSNLPRKWNTAVAGAKDNFLLHNDIVFHPVENNGTLGFGVWIGGILSPQMNSYAVPLNAWIPQEDICRMTDCVIRVWRDNGERNVRTKGRFRFYMEAIGLENVRQQIEEMYGPLTPDPGSIFNEQPRIHYGIHEQKQKDLYYVGLHVPVGRLTAEDLHDLATAASTYGDGELRLTEDQNLILANIKQEHLDNLKKDPLLKRFPRDPGTVASGTVSCTGSAYCSFAMVNTKDRARTIAEELDQELHLPEEVKIHWTGCPNTCGQAFMGAIGLTGKKAKNSEGV--TGEGFQITVGGSQGPDPSVGDIYMKTVPAEEVKSVIKDLLIERFGATSK
>KORDI-49_2507313654
YLDGKKLNKIEQNKAAKDGLLVGSEIEKFAELGWEQVDETDLQLRLKWFGMFWRPKTPGKFMLRLRVPNGVLSAHQLRIVASIVERYGEQGSCDITTRQNLQLRGVLLGDLPEILKRLKEAGLSTIQSGFDNPRNVTGNPIAGIDPNEIVDTRPYTSELQNFLTNNCEGNPEFSNLPRKWNTAVAGAKDNFLLHNDIVFHPVEKDGVMGFGVWIGGVLSSQMNAYAIPLNAWVKPDQICAMTDAVIKIWRDNGERDKRPKGRFRLYLDQIGLEAFRVMVEERFGPLTPDPGSVFDTTPRSHYGIHPQKQDGLSFAGVHVPVGRLKARDLQDLATASLDYGSGEVRLTEDQNVIFVGLSTDRIDAFKADPLLQRFPLQPGTIAAGTVSCTGSTYCGFALTNTKDQALAAAQELDQELDLPEELKIHWTGCPNTCGQAYMGAIGLTGTKAKNSDGE--MGEGYTLTLGGSQGPNPAIGEIHRKAIPADEVKAVLKEVLIEQFGATPR
>KORDI-52_2507316476
YLDGKKLNKIEQNKAAKDGLLVGTEIEKFAELGWEQVDETDLQLRLKWYGMFWRPKTPGKFMLRLRVPNGVLTADQLRVVGSIVERYGENGSCDITTRQNLQLRGVLLGDLPEILKRLKEAGLSTIQSGFDNPRNVTGNPIAGIDPNEIVDTRPYTTELQNFLTNNCQGNPEYSNLPRKWNTAVAGAKDNFLLHNDIVFHPVERDGVLGFGVWIGGVLSSQMNAYAVPLNAWVKPDEICKMTDAVIRLWRDNGERDKRPKGRFRLYLDQVGHDVFRSQVEDLFGPLTPDPGSVFDTTPRSHYGFHPQKQEGLSYAGLHVPVGRLTAQDLQDLATASIDYGSGEVRLTEDQNVILVGLPNDKLEALKADALVQRFPLEPGHIAAGTVSCTGNTYCGFALTNTKDQALEAAKELDQELNLPEELKIHWTGCPNTCGQAYMGAIGLTGTKAKNSEGV--MGEGYTMTLGGSQGANPSIGEIHRKAIPADEIKAALKDVLINKFGATPK
>MIT0604_2608227999
YLNDKKLNKIEKQKAEKDGLKIFEELDDYALKGWEEMDEVDLQMRLKWYGLFWRPKTPGRFMMRLRVPNGILNSNQLRVIASIVARYGEDGSADITTRQNIQLRGVLINDLPDIIKRLREVDITSVQSGMDNPRNVTGNPLAGIDPEEIIDTRKYTSELEDYLTNSGNGNPEFSNLPRKWNTAVAGAKDNFLLHNDLIFHPVFKNGILGFGVWVGGILSATLNAYAIPLDVWVEEKDICKITGIITSLWRDNGDRFLRNKGRFRYYLNSIGIEKFRKLVEEKFGTLSNDPGSIFNEKQRSLFGINKQKQNNLYFAGLHIPVGRLCVEDIQEIARLSEKYGQSEVRLTEDQNLIIVGLKDNILEEFANEEIIKKFKLNPSHFSASTVSCTGSSYCSFALANTKDIARNISEKLDRELELSEEVKIHWTGCPNNCGQAHMGGIGMTGTKVKKEGGG--TEDGYNVSIGGRQDHLQTLGETEFKKVSKHEIYNLIKEILINKFNAKLK
>MIT0701_2608220757
FLQNKKLNKIEQNKAIKDGLKVGSELETFAQIGWEQVDKTDLELRLKWYGMFWRPKTPGKFMLRLRVPNGILSSHQMRVVASIVGRYGEDGSCDITTRQNLQLRGVLLSDLPEILRRLEEAGLNTIQSGFDNPRNVTGNPLAGIDPLEIVDTRPYTTELQDFLTNNGEGNHEFSNLPRKWNTAVAGARDNFLLHNDIIFHPVKRDGVMGFGVWLGGILSSQMNDYALPLNAWVKPNEICRLTGTIVTLWRDNGERNNRPKGRFRMYLDSVGLKAFRTMVEENFGPLTPDPGSVFDDKPRSHYGINPQKQEGLYYAGLHIPVGRLTAEDLQDLASASLHYGNGEIRLTEDQNVILVGLASDNLNSFQADPLLQRFSLEPGSFAAGTVSCTGNTYCSFALTNTKDQAIKMARELDEELELPEELKVHWTGCPNSCGQAYMGAIGLTGTKARAPEGGKGMVEAYDLSLGGNQGPNARVGELHRKGIPNSELKSVLRELLIERFGAQPR
>MIT0702_2608213630
FLQNKKLNKIEQNKAIKDGLKVGSELETFAQIGWEQVDKTDLELRLKWYGMFWRPKTPGKFMLRLRVPNGILSSHQMRVVASIVGRYGEDGSCDITTRQNLQLRGVLLSDLPEILRRLEEAGLNTIQSGFDNPRNVTGNPLAGIDPLEIVDTRPYTTELQDFLTNNGEGNHEFSNLPRKWNTAVAGARDNFLLHNDIIFHPVKRDGVMGFGVWLGGILSSQMNDYALPLNAWVKPNEICRLTGTIVTLWRDNGERNNRPKGRFRMYLDSVGLKAFRTMVEENFGPLTPDPGSVFDDKPRSHYGINPQKQEGLYYAGLHIPVGRLTAEDLQDLASASLHYGNGEIRLTEDQNVILVGLASDNLNSFQADPLLQRFSLEPGSFAAGTVSCTGNTYCSFALTNTKDQAIKMARELDEELELPEELKVHWTGCPNSCGQAYMGAIGLTGTKARAPEGGKGMVEAYDLSLGGNQGPNARVGELHRKGIPNSELKSVLRELLIERFGAQPR
>MIT0703_2608216260
FLQNKKLNKIEQNKAIKDGLKVGSELETFAQIGWEQVDKTDLELRLKWYGMFWRPKTPGKFMLRLRVPNGILSSHQMRVVASIVGRYGEDGSCDITTRQNLQLRGVLLSDLPEILRRLEEAGLNTIQSGFDNPRNVTGNPLAGIDPLEIVDTRPYTTELQDFLTNNGEGNHEFSNLPRKWNTAVAGARDNFLLHNDIIFHPVKRDGVMGFGVWLGGILSSQMNDYALPLNAWVKPNEICRLTGTIVTLWRDNGERNNRPKGRFRMYLDSVGLKAFRTMVEENFGPLTPDPGSVFDDKPRSHYGINPQKQEGLYYAGLHIPVGRLTAEDLQDLASASLHYGNGEIRLTEDQNVILVGLASDNLNSFQADPLLQRFSLEPGSFAAGTVSCTGNTYCSFALTNTKDQAIKMARELDEELELPEELKVHWTGCPNSCGQAYMGAIGLTGTKARAPEGGKGMVEAYDLSLGGNQGPNARVGELHRKGIPNSELKSVLRELLIERFGAQPR
>MIT0801_2607819259
YLEGKKLNQVEKNKAAKDGLEIGKDIDKFAEMGWEQMDKTDLELRLKWYGMFWRPKTPGKFMLRLRIPNGIINAEQLKVIASIVARYGENGSCDITTRQNIQLRGVLISDLPEILNRLKKVNISTTQSGFDNPRNVTGNPIAGVDPEEIIDTRIYTSKMQDHLTNDGKGNSEFSNLPRKWNTAIAGSKDNFLLHNDLIFHPVKINGVLGFSVWIGGVLSSVMNEYAVPLNAWVEEEKIYELTSIILSLWRDNGERNIRPKGRFRFYLDKIGIETFRDLIEKQYGTLKEDPGSIFSDKPRSFFGIHSQKQEGKYFAGIHVPVGRLLAEDLQDLANICENFGDKEIRLTEDQNIIITGIDTNLIEEFKEQSILQKFPLEPETIAAGTVSCTGNTYCGFALTNTKDQALKISHELDKELDLKDELKIHWTGCPNSCGQAYMGGIGLTGKKAKDKEGK--TVEAYDISIGGSQGPNYKLGELIKKSVPQDELKDVLKDLLISDFDAKEK
>MIT0912_2682081878
YLEGKKLNKIEKNKAAKDGLEIGKDIDKFAEMGWEQMDKTDLELRLKWYGMFWRPKTPGKFMLRLRIPNGIINAEQLKVIASIVARYGENGSCDITTRQNIQLRGVLISDLPEILNRLKKVNISTTQSGFDNPRNVTGNPIAGVDPEEIIDTRIYTSKMQDHLTNEGKGNSEFSNLPRKWNTAIAGSKDNFLLHNDLIFHPVKINGVLGFSVWIGGVLSSVMNEYAVPLNAWVEEEKIYELTSIILSLWRDNGERNIRPKGRFRFYLDKIGIEQFRDLIEKQYGALKEDPGSIFSDKPRSFFGIHSQKQEGKYFAGIHVPVGRLLAEDLQDLANICENFGDKEIRLTEDQNIIITGINTNLIKEFKEQSILQKFPLEPENIAAGTVSCTGNTYCGFALTNTKDQALKISHELDKELDLKDELKIHWTGCPNSCGQAYMGGIGLTGKKAKDKEGK--TVEAYDISIGGSQGPNYKLGELIKKSVPQDELKDVLKDLLISNFDAKEK
>MIT0913_2682084085
YLEGKKLNKVEKNKAAKDGLEIGKDIDKFAEMGWEQMDKTDLELRLKWYGMFWRPKTPGKFMLRLRIPNGIINAEQLKVIASIVARYGENGSCDITTRQNIQLRGVLISDLPEILNRLKKVNISTTQSGFDNPRNVTGNPIAGVDPEEIIDTRIYTSKMQDHLTNEGKGNSEFSNLPRKWNTAIAGSKDNFLLHNDLIFHPVKINGILGFSVWIGGVLSSVMNEYAVPLNAWVEEEKIYELTSIILSLWRDNGERNIRPKGRFRFYLDKIGIEQFRDLIEKQYGALKEDPGSIFSDKPRSFFGIHSQKQEGKYFAGIHVPVGRLLAEDLQDLANICENFGDKEIRLTEDQNIIITGIDTNLIEEFKEQSILQKFPLEPENIAAGTVSCTGNTYCGFALTNTKDQALKISHELDKELDLKDELKIHWTGCPNSCGQAYMGGIGLTGKKAKDKEGK--TVEAYDISIGGSQGPNYKLGELIKKSVPQDELKDVLKDLLISNFDAKEK
>MIT0915_2682086323
YLEGKKLNKVEKNKAAKDGLEIGKDIDKFAEMGWEQMDKTDLELRLKWYGMFWRPKTPGKFMLRLRIPNGIINAEQLKVIASIVARYGENGSCDITTRQNIQLRGVLISDLPEILNRLKKVNISTTQSGFDNPRNVTGNPIAGVDPEEIIDTRIYTSKMQDHLTNEGKGNSEFSNLPRKWNTAIAGSKDNFLLHNDLIFHPVKINGVLGFGVWIGGVLSSVMNEYAVPLNAWVEEEKIYELTSIILSLWRDNGERNIRPKGRFRFYLDKIGIEKFRDLIEKQYGALKEDPGSIFSDEPRSFFGIHSQKQEGKYFAGIHVPVGRLLAEDLQDLANICENFGDKEIRLTEDQNIIITGIDTNLIEEFKEQSILQKFPLEPENIAAGTVSCTGNTYCGFALTNTKDQALKISHELDKELDLKDELKIHWTGCPNSCGQAYMGGIGLTGKKAKNKEGK--TVEAYDISIGGSQGPNYKLGELIKKSVPQDELKDVLKDLLISNFDAKEK
>MIT0917_2681972547
YLQEKKLNKIEQNKANKDGLLIGKEIENFAKIGWEEMDKTDLELRLKWYGMFWRPKTPGKFMLRLRVPNGVINAHQLKIVSSIVARYGDSGSCDVTTRQSLQLRGILISDLPEILRRLNKAGIYSIQSGFDNPRNITGNPIAGIDPEEIIDTRDYVKQLNDYLTNNGKGNEDFSNLPRKWNTAIAGSKDNFLLHNDLVFLPVKVNNILGFSVWVGGILSSVLNDYAIPLNVWIEDNKICEFTNAVLSLWRDHGERSARPKGRFRLYLNKIGIENFRDLVEERFGKLKTDPGSDFCKIPRSFLGINQQKQKDIFFAGLHIPVGRLSSEDLQDIALLSENYGSGDIRLTEDQNIIITNIPKDKLEEFKKENLLDKFPLNPGHLSAGTVSCTGNTYCNFALTNTKDTALEVSQLLDQELDLDDEIKIHWTGCPNSCGQAYMGAIGLTGKKGRDSEGK--IVDAYDICIGGEQGPSNKIGKIHLKKVPKYEIKNTLKQILIENFSAKKK
>MIT0918_2682088086
YLEGKKLNKIERNKAEKDGLLIGKEIEEFAKIGWEKIDKTDLELRLKWYGFFWRPKTPGKFMLRLRIPNGILTAKQLRIIASIVARYGENGSCDITTRQNLQLRGILINDLPEILKRIKESGLETIQSGFDNPRNVTGNPLAGIDPYEIIDTRPFTLKLEKFLTNEGKGNSEFSNLPRKWNTAVAGSKDNFLLHNDIIFHPIEKGNELGFGVWVGGILSSQLNDYAIPLNVWIKKDDICNLTGVIISIWRDNGEREKRQKGRFRYYLNELGISEFRNLVEQRFGPLENDPGSSFSEKPRSIFGIHPQKQKDLYYAGIHIPVGRLSSEDLQDIATTSITFGSGEVRLTEDQNIIIIDIKKENLSDFKNDNLFKKFSLSPNPISAGTVACTGKTYCSFAQTNTKENASKIAKELEAEIQLPEEIKIHWTGCPNSCGQAYMGAVGLTGTKAKNSSGE--IVDAFNITIGGEQGANNRIGELKYKGVIVNDLKDVLKNILIENYSAKIK
>MIT1013_2682092658
YLEGKKLNQVEKNKAAKDGLEIGKDIDKFAEMGWEEMDKTDLELRLKWYGMFWRPKTPGKFMLRLRIPNGIINAEQLNVIASIVARYGENGSCDITTRQNIQLRGVLISDLPEILNRLKKVNISTTQSGFDNPRNVTGNPIAGVDPEEIIDTRKYTSKMQDHLIKEGKGNSEFSNLPRKWNTAIAGSKDNFLLHNDLIFHPVKINDVLGFSVWVGGVLSSVMNEYAVPLNAWVEEEKIYELTSIILSLWRDNGERNIRPKGRFRFYLNKIGIETFRDLVEKQYGELKEDPGSIFADKPRSFFGIHPQKQEHKFFAGIHVPVGRLLAEDLQDLANICEAFGDSEIRLTEDQNIIFTNIDTNLIEEFKGQSLLQKFPLEPETIAAGTVSCTGNTYCGFALTNTKDQALKISHELDTELDLKDELKIHWTGCPNSCGQAYMGGIGLTGKKAKNKEGK--TVEAYDISIGGSQGPNYKLGELIKKSVPQDELKDVLKDLLISNFEAKEK
>MIT1205_2684584220
FLQGKKLNKIEQNKAFKDGLDVGDELETFAQVGWEQVDKTDLELRLKWYGMFWRPKTPGKFMLRLRIPNGVLNSHQIKVVASIVGRYGEDGSCDITTRQNLQLRGVLLSDLPEILKRLEEAGLNTIQSGFDNPRNVTGNPLAGIDPLEIVDTRPYTTELQNFLTNQGKGNHEFSNLPRKWNTAVAGARDNFLLHNDIIFHPVEHDGVMGFGVWLGGILSSQMNDYALPLNAWVKPNEICRLTGTILTLWRDNGERNNRPKGRFRMYLDSVGIEAFRTMVAEKFGPLTPDPGSVFDDKPRSFYGIHPQKQTGLHYAGMHVPVGRLSAEDLQDLASASLNYGSGEIRLTEDQNIILVGLSTTNLDKFQADPLLQRFPLEPGSIAAGTVSCTGNTYCSFALTNTKDQAMAMAHELDAELILPEEIKVHWTGCPNSCGQAYMGAIGLTGTKARAPNGGQGMVEAYDLSLEGRQGPDAQVGTLHRKGIPGSELKDVLRELLIERFGAQPR
>MIT1214_2684588084
YLEGKKLNKVEKNKAAKDGLEIGKDIDKFAEMGWEQMDKTDLELRLKWYGMFWRPKTPGKFMLRLRIPNGIINTEQLKVIASIVARYGENGSCDITTRQNIQLRGVLISDLPEILNRLKKVNISTTQSGFDNPRNVTGNPIAGVDPKEIIDTRKYTSQMQDYLTNEGKGNSEFSNLPRKWNTAIAGSKDNFLLHNDLIFHPVKINGVLGFSVWIGGVLSSVMNEYAVPLNAWVEEEKIYELTSIILSLWRDNGERNIRPKGRFRFYLDKIGVEKFRDLIEKQYGALKEDPGSIFSEKPRSFFGIHSQKQEGKYFAGIHVPVGRLLAEDLQDIANICENFGDKEIRLTEDQNIIITGIDTNLIEEFKKQSILQKFPLKPENIAAGTVSCTGNTYCGFALTNTKDQALKISHELDKELDLKDELKIHWTGCPNSCGQAYMGGIGLTGKKAKDKEGK--TVEAYDISIGGSQGPNYKLGELIKKSVPQDELKDVLKDLLISNFEAKEK
>MIT1223_2684590015
YLKDKKLNKIEKDKHEKDGLEVGSQLEEFARLGWENIDKTDLQLRLKWYGMFWRPKTPGKFMLRLRIPNGVLNSIQLSIIASIVARYGENGNCDITTRQNLQLRGILISDLPEILRRLKLAGIETIQSGFDNPRNVTGNPLAGVDPEEVIDTRPYTFKLNEFLTKNGQGNPEFSNLPRKWNTAVAGASDNFLLHNDLVFHPVFNNGELGFSVWVGGILSSVLNDYAIPLNAWIQEDQICQLTQIILTIWRDNGERSARPKGRFRSYLNQIGIEKFRSLVEEKFGELQEDPGSYFSKKPRSFFGINNQKQEGKFYAGIHVPVGRLTSNDLQDLSDLINKYGTGELRLTEDQNIIIIDIPEENLFDFKNDNLLRKFPLNPRKVSAGTVSCTGKTYCGFALVNTKDQAQKIAEELDNELILPEELKIHWTGCPNSCGQAYMGAIGLTGKRTKDKHGK--TVEAFDIAIGGMQGPVNKVGKLHKKSVPIYELKDTIKQLLIDNYKALPR
>MIT1227_2684592496
FLQGKKLNKIEQNKAFKDGLDVGDELETFAQVGWEQVDKTDLELRLKWYGMFWRPKTPGKFMLRLRIPNGVLNSHQIKVVASIVGRYGEDGSCDITTRQNLQLRGVLLSDLPEILRRLEEAGLNTIQSGFDNPRNVTGNPLAGIDPLEIVDTRPYTTELQNFLTNQGKGNHEFSNLPRKWNTAVAGARDNFLLHNDIIFHPVEHDGVMGFGVWLGGILSSQMNDYALPLNAWVKPNEICRLTGTILTLWRDNGERNNRPKGRFRMYLDSVGIEAFRTMVAEKFGPLTPDPGSVFDDKPRSFYGIHPQKQTGLHYAGMHVPVGRLRAEDLQDLASASLNYGSGEIRLTEDQNIILVGLSNTNLDKFQADPLLQRFPLEPGSFAAGTVSCTGNTYCSFALTNTKDQAMAMAHQLDAELILPEEIKVHWTGCPNSCGQAYMGAIGLTGTKARAPNGGQGMVEAYDLSLEGRQGPDARIGTLHRKGIPGSELKDVLRELLIERFGAQPR
>MIT1300_2684594817
YLQGKKLNKIEQMKSIKDGLEIGKDIDKFSKIGWQEMDKTDLELRLKWYGMFWRPKSPGQFMLRLRIPNGIINSTQLNIVASIVARYGENGSCDITTRQNLQLRGVLISDLPEIIKRLNEAGISTIQSGFDNPRNVTGNPLAGVDPEEIIDTRPYTIELQNYLTNNGKGNSDFSNLPRKWNTAIAGSQDNFLLHNDLIFHPVKHQGELGFGVWVGGVLSAQLNVYAVPLNVWIKANQICKLTGAILGLWRDNGERDKRPKGRFRFYLDSIGIDVFRKLLENRFGPLIEDPGSEFSKDTRSLFGIHPQKQAGEFYAGIHVPVGRLTAEDLQDLSTVAYEYGSSEIRLTEDQNIIFIGIQKASLEKFKENHLLKRFPLAPQAIAAGTVSCTGNTYCSFALTNTKDVAFKVSSQLDKELELPKEVKIHWTGCPNSCGQAYMGGIGLTGTKAKNKQGQ--MVEAYQVTVGGSQGKIKNIGTVQHKSVPKDEVKAVIKQILISDFGASPK
>MIT1303_2682168024
FLQGKKLNKIEQNKAFKDGLDVGDELETFAQVGWEQVDKTDLELRLKWYGMFWRPKTPGKFMLRLRVPNGVLNSHQIKVVASIVGRYGEDGSCDITTRQNLQLRGVLLSDLPEILRRLEEAGLNTIQSGFDNPRNVTGNPLAGIDPLEIVDTRPYTTELQNFLTNQGKGNHEFSNLPRKWNTAVAGARDNFLLHNDIIFHPVEHDGVMGFGVWLGGILSSQMNDYALPLNAWVKPNEICRLTGTILTLWRDNGERNNRPKGRFRMYLDSVGIEAFRTMVAEKFGPLTPDPGSVFDDKPRSFYGIHPQKQTGLHYAGMHVPVGRLSAEDLQDLASASLNYGSGEIRLTEDQNIILVGLSNTNLDKFQADPLLQRFPLEPGSFAAGTVSCTGNTYCSFALTNTKDQAMAMAHELDAELILPEEIKVHWTGCPNSCGQAYMGAIGLTGTKARAPNGGQGMVEAYDLSLEGRQGPDARIGTLHRKGIPGSELKDVLRELLIERFGAQPR
>MIT1304_2684597136
YLEGKKLNKIEKSKAQKDGLLVGKQIEEFAKIGWEKMDKTDLELRLKWYGIFWRPKTPGKFMLRLRIPNGILTTKQLRIIASIVARYDENGSCDITTRQNLQLRGILINDLPEILKRIKESGLETIQSGFDNPRNVTGNPLAGIDPYELIDTRPYTSKLEKFLTNEGKGNFEFSNLPRKWNTAVAGSADNFLLHNDIIFHPIKKNAELGFGVWVGGILSSQLNDYAVPLNVWIRKDQICHLTGVIISIWRDNGERQKRQKGRFRYYLNEIGLSEFRKLVEQSFGPLENDPGSSFAEKPRSIFGINPQKQRHLYYAGVHIPVGRLSSEDLQDIATTSMTFGSGEVRLTEDQNIVIIDIPKEKLSDFKNDNLFKKFSLNPNSISAGTVACTGKTYCSFAQANTKENATKIAKELEAEIELPEEVKIHWTGCPNSCGQAYMGAIGLTGTKAKNSLGK--MVDAFNITIGGEQGKNNKIGELKYKGVIVDDLKDRLKDILIKNYSAKLK
>MIT1306_2682170578
FLQGKKLNKIEQNKAFKDGLDVGDELETFAQVGWEQVDKTDLELRLKWYGMFWRPKTPGKFMLRLRIPNGVLNSHQIKVVASIVGRYGEDGSCDITTRQNLQLRGVLLSDLPEILRRLEEAGLNTIQSGFDNPRNVTGNPLAGIDPLEIVDTRPYTTELQNFLTNQGKGNHEFSNLPRKWNTAVAGARDNFLLHNDIIFHPVEHDGVMGFGVWLGGILSSQMNDYALPLNAWVKPNEICRLTGTILTLWRDNGERNNRPKGRFRMYLDSVGIEAFRTMVAEKFGPLTPDPGSVFDDKPRSFYGIHPQKQTGLHYAGMHVPVGRLRAEDLQDLASASLNYGSGEIRLTEDQNIILVGLSTTNLDKFQADPLLQRFPLEPGSFAAGTVSCTGNTYCSFALTNTKDQAMAMAHQLDAELILPEEIKVHWTGCPNSCGQAYMGAIGLTGTKARAPNGGQGMVEAYDLSLEGRQGPDARIGTLHRKGIPGSELKDVLRELLIERFGAQPR
>MIT1307_2684599282
YLEGKKLNKIEKNKAIKDGLLLGSQIEEFAKIGWEKMDKTDLELRLKWYGMFWRPKTPGKFMLRLRVTNGILNAHQLNVIASIVARYAEDGSCDITTRQNLQLRGILISDLPEILRRLKDADIETIQSGFDNPRNVTGNPLAGIDPKEIIDTRPYTLKLENYLTKNGEGNSEFSNLPRKWNTAVAGSHDNFLLHNDIIFHPVLKEGELGFSVWVGGILSSQLNDYAIPLNVWVKPHEICDFTGVVISSWRDGGERYKRPQGRFRFYLNKVGVENFRNHVQEKFGRLIPDPGSIFSQKPRSFFGIHPQKQLGLHYAGIHIPVGRLSAEEIQDLACISATYGSSEVRLTEDQNVIIINIPDKQIDSFKADRLLKKFPLSPKTIAAGTVSCTGNTYCSFALTNTKDQALKISKELDSEIDLPEELKIHWTGCPNSCGQAYMGAIGLTGTKARNADGK--MIEAYDISIGGEQGPNQKIGELKHKSVPTAELKNLLKKLLIENYSAIPK
>MIT1312_2682172656
FLQGKKLNKIEQNKAFKDGLDVGDELETFAQVGWEQVDKTDLELRLKWYGMFWRPKTPGKFMLRLRIPNGVLNSHQIKVVASIVGRYGEDGSCDITTRQNLQLRGVLLSDLPEILRRLEEAGLNTIQSGFDNPRNVTGNPLAGIDPLEIVDTRPYTTELQNFLTNQGKGNHEFSNLPRKWNTAVAGARDNFLLHNDIIFHPVEHDGVMGFGVWLGGILSSQMNDYALPLNAWVKPNEICRLTGTILTLWRDNGERNNRPKGRFRMYLDSVGIEAFRTMVAEKFGPLTPDPGSVFDDKPRSFYGIHPQKQTGLHYAGMHVPVGRLRAEDLQDLASASLNYGSGEIRLTEDQNIILVGLSNTNLDKFQADPLLQRFPLEPGSFAAGTVSCTGNTYCSFALTNTKDQAMAMAHQLDAELILPEEIKVHWTGCPNSCGQAYMGAIGLTGTKARAPNGGQGMVEAYDLSLEGRQGPDARIGTLHRKGIPGSELKDVLRELLIERFGAQPR
>MIT1313_2682176411
FLQGKKLNKIEQNKAFKDGLDVGDELETFAQVGWEQVDKTDLELRLKWYGMFWRPKTPGKFMLRLRIPNGVLNSHQIKVVASIVGRYGEDGSCDITTRQNLQLRGVLLSDLPEILRRLEEAGLNTIQSGFDNPRNVTGNPLAGIDPLEIVDTRPYTTELQNFLTNQGKGNHEFSNLPRKWNTAVAGARDNFLLHNDIIFHPVEHDGVMGFGVWLGGILSSQMNDYALPLNAWVKPNEICRLTGTILTLWRDNGERNNRPKGRFRMYLDSVGIEAFRTMVAEKFGPLTPDPGSVFDDKPRSFYGIHPQKQTGLHYAGMHVPVGRLRAEDLQDLASASLNYGSGEIRLTEDQNIILVGLSNTNLDKFQADPLLQRFPLEPGSIAAGSVSCTGNTYCSFALTNTKDQAMAMAHELDAELILPEEIKVHWTGCPNSCGQAYMGAIGLTGTKARAPNGGQGMVEAYDLSLEGRQGPDARIGTLHRKGIPGSELKDVLRELLIERFGAQPR
>MIT1318_2682178622
FLQGKKLNKIEQNKAFKDGLDVGDELETFAQVGWEQVDKTDLELRLKWYGMFWRPKTPGKFMLRLRIPNGVLNSHQIKVVASIVGRYGEDGSCDITTRQNLQLRGVLLSDLPEILRRLEEAGLNTIQSGFDNPRNVTGNPLAGIDPLEIVDTRPYTTELQNFLTNQGKGNHEFSNLPRKWNTAVAGARDNFLLHNDIIFHPVEHDGVMGFGVWLGGILSSQMNDYALPLNAWVKPNEICRLTGTILTLWRDNGERNNRPKGRFRMYLDSVGIEAFRTMVAEKFGPLTPDPGSVFDDKPRSFYGIHPQKQTGLHYAGMHVPVGRLRAEDLQDLASASLNYGSGEIRLTEDQNIILVGLSNTNLDKFQADPLLQRFPLEPGSIAAGSVSCTGNTYCSFALTNTKDQAMAMAHELDAELILPEEIKVHWTGCPNSCGQAYMGAIGLTGTKARAPNGGQGMVEAYDLSLEGRQGPDARIGTLHRKGIPGSELKDVLRELLIERFGAQPR
>MIT1320_2682181287
FLQGKKLNKIEQNKAFKDGLDVGDELETFAQVGWEQVDKTDLELRLKWYGMFWRPKTPGKFMLRLRIPNGVLNSHQIKVVASIVGRYGEDGSCDITTRQNLQLRGVLLSDLPEILRRLEEAGLNTIQSGFDNPRNVTGNPLAGIDPLEIVDTRPYTTELQNFLTNQGKGNHEFSNLPRKWNTAVAGARDNFLLHNDIIFHPVEHDGVMGFGVWLGGILSSQMNDYALPLNAWVKPNEICRLTGTILTLWRDNGERNNRPKGRFRMYLDSVGIEAFRTMVAEKFGPLTPDPGSVFDDKPRSFYGIHPQKQTGLHYAGMHVPVGRLRAEDLQDLASASLNYGSGEIRLTEDQNIILVGLSTTNLDKFQADPLLQRFPLEPGSFAAGTVSCTGNTYCSFALTNTKDQAMAMAHELDAELILPEEIKVHWTGCPNSCGQAYMGAIGLTGTKARAPNGGQGMVEAYDLSLEGRQGPDARIGTLHRKGIPGSELKDVLRELLIERFGAQPR
>MIT1323_2682243332
FLQGKKLNKIEQNKAFKDGLDVGDELETFAQVGWEQVDKTDLELRLKWYGMFWRPKTPGKFMLRLRIPNGVLNSHQIKVVASIVGRYGEDGSCDITTRQNLQLRGVLLSDLPEILKRLEEAGLNTIQSGFDNPRNVTGNPLAGIDPLEIVDTRPYTTELQNFLTNQGKGNHEFSNLPRKWNTAVAGARDNFLLHNDIIFHPVEHDGVMGFGVWLGGILSSQMNDYALPLNAWVKPNEICRLTGTILTLWRDNGERNNRPKGRFRMYLDSVGIEAFRTMVAETFGPLTPDPGSVFDDKPRSFYGIHPQKQTGLHYAGMHVPVGRLSAEDLQDLASASLNYGSGEIRLTEDQNIILVGLSTTNLDKFQADPLLQRFPLEPGSIAAGTVSCTGNTYCSFALTNTKDQAMAMAHELDAELILPEEIKVHWTGCPNSCGQAYMGAIGLTGTKARAPNGGQGMVEAYDLSLEGRQGPDAQIGTLHRKAIPGSELKDVLRELLIERFGAQPR
>MIT1327_2682247415
FLQGKKLNKIEQNKAFKDGLDVGDELETFAQVGWEQVDKTDLELRLKWYGMFWRPKTPGKFMLRLRIPNGVLNSHQIKVVASIVGRYGEDGSCDITTRQNLQLRGVLLSDLPEILRRLEEAGLNTIQSGFDNPRNVTGNPLAGIDPLEIVDTRPYTTELQNFLTNQGKGNHEFSNLPRKWNTAVAGARDNFLLHNDIIFHPVEHDGVMGFGVWLGGILSSQMNDYALPLNAWVKPNEICRLTGTILTLWRDNGERNNRPKGRFRMYLDSVGIEAFRTMVAEKFGPLTPDPGSVFDDKPRSFYGIHPQKQTGLHYAGMHVPVGRLRAEDLQDLASASLNYGSGEIRLTEDQNIILVGLSNTNLDKFQADPLLQRFPLEPGSFAAGTVSCTGNTYCSFALTNTKDQAMAMAHQLDAELILPEEIKVHWTGCPNSCGQAYMGAIGLTGTKARAPNGGQGMVEAYDLSLEGRQGPDARIGTLHRKGIPGSELKDVLRELLIERFGAQPR
>MIT1341_2684603335
YLEGKKLNKIEKNKAMKDGLLLGSQIEEFAKIGWEKIDKTDLELRLKWYGMFWRPKTPGKFMLRLRVTNGILNAHQLNLIASIVARYAEDGSCDITTRQNLQLRGILISDLPEILRRLKDADIETIQSGFDNPRNVTGNPLAGIDPKEIIDTRPYTLELENYLTKNGEGNPEFSNLPRKWNTAVAGSHDNFLLHNDIIFHPVIKEGELGFSVWVGGILSSQLNDYAIPLNVWVKPHEICNFTGVVISSWRDGGERYKRPKGRFRFYLNEVGVENFRNHVQEKFGRLIPDPGSIFSQKPRSFFGIHPQKQLGLNYAGIHIPVGRLSAEELQDLASISATYGSSEVRLTEDQNVVIINIPDKQIDNFKADPLLKKFPLNPKTIAAGTVSCTGNTYCSFALTNTKDQALKISKELDSEIDLPEELKIHWTGCPNSCGQAYMGAIGLTGTKARNADGE--MIEAYDISIGGEQGPNQKIGELKHKSVPTAELKNLLKRLLIENYSAIPK
>MIT1342_2682249590
FLQGKKLNKIEQNKAFKDGLDVGDELETFAQVGWEQVDKTDLELRLKWYGMFWRPKTPGKFMLRLRIPNGVLNSHQIKVVASIVGRYGEDGSCDITTRQNLQLRGVLLSDLPEILRRLEEAGLNTIQSGFDNPRNVTGNPLAGIDPLEIVDTRPYTTELQNFLTNQGKGNHEFSNLPRKWNTAVAGARDNFLLHNDIIFHPVEHDGVMGFGVWLGGILSSQMNDYALPLNAWVKPNEICRLTGTILTLWRDNGERNNRPKGRFRMYLDSVGIEAFRTMVAEKFGPLTPDPGSVFDDKPRSFYGIHPQKQTGLHYAGMHVPVGRLRAEDLQDLASASLNYGSGEIRLTEDQNIILVGLSTTNLDKFQADPLLQRFPLEPGSFAAGTVSCTGNTYCSFALTNTKDQAMAMAHELDAELILPEEIKVHWTGCPNSCGQAYMGAIGLTGTKARAPNGGQGMVEAYDLSLEGRQGPDARIGTLHRKGIPGSELKDVLRELLIERFGAQPR
>MIT1418_2684604729
FLQGKKLNKIEQNKAFKDGLDVGDELETFAQVGWEQVDKTDLELRLKWYGMFWRPKTPGKFMLRLRIPNGVLNSHQIKVVASIVGRYGEDGSCDITTRQNLQLRGVLLSDLPEILRRLEEAGLNTIQSGFDNPRNVTGNPLAGIDPLEIVDTRPYTTELQNFLTNQGKGNHEFSNLPRKWNTAVAGARDNFLLHNDIIFHPVEHDGVMGFGVWLGGILSSQMNDYALPLNAWVKPNEICRLTGTILTLWRDNGERNNRPKGRFRMYLDSVGIEAFRTMVAEKFGPLTPDPGSVFDDKPRSFYGIHPQKQTGLHYAGMHVPVGRLRAEDLQDLASASLNYGSGEIRLTEDQNIILVGLSNTNLDKFQADPLLQRFPLEPGSIAAGSVSCTGNTYCSFALTNTKDQAMAMAHELDAELILPEEIKVHWTGCPNSCGQAYMGAIGLTGTKARAPNGGQGMVEAYDLSLEGRQGPDARIGTLHRKGIPGSELKDVLRELLIERFGAQPR
>MIT9303_2626315654
FLQGKKLNKIEQNKAFKDGLDVGDELETFAQVGWEQVDKTDLELRLKWYGMFWRPKTPGKFMLRLRIPNGVLNSHQIKVVASIVGRYGEDGSCDITTRQNLQLRGVLLSDLPEILRRLEEAGLNTIQSGFDNPRNVTGNPLAGIDPLEIVDTRPYTTELQNFLTNQGKGNHEFSNLPRKWNTAVAGARDNFLLHNDIIFHPVEHDGVMGFGVWLGGILSSQMNDYALPLNAWVKPNEICRLTGTIITLWRDNGERNNRPKGRFRMYLDSVGIEAFRTMVAEQFGPLTPDPGSVFNDKPRSFYGIHPQKQTGLHYAGMHVPVGRLSAEDLQDLASASLNYGSGEIRLTEDQNIILVGLSTTNLDKFQADPLLQRFPLEPGSIAAGTVSCTGNTYCSFALTNTKDQAMAMAHELDAELILPEEIKVHWTGCPNSCGQAYMGAIGLTGTKARAPNGGQGMVEAYDLSLEGRQGPDARIGTLHRKGIPGSELKDVLRELLIERFGAQPR
>MIT9313_2607823463
FLQGKKLNKIEQNKAFKDGLDVGDELENFAQLGWEQVDKTDLELRLKWYGMFWRPKTPGKFMLRLRIPNGVLNSHQIKVVASIVGRYGEDGSCDITTRQNLQLRGVLLSDLPEILKRLEEAGLNTIQSGFDNPRNVTGNPLAGIDPLEIVDTRPYTTELQNFLTNQGKGNHEFSNLPRKWNTAVAGARDNFLLHNDIIFHPVEHDGVMGFGVWLGGILSSQMNDYALPLNAWVKPNEICRLTGTILTLWRDNGERNNRPKGRFRMYLDSVGIEAFRTMVVEKFGPLTPDPGSVFEDKPRSFYGIHPQKQTGLHYAGMHVPVGRLNAEDLQDLASASLNYGSGEIRLTEDQNIILVGLSTTNLDKFQADPLLQRFPLEPGSIAAGTVSCTGNTYCSFALTNTKDQAMAMAHELDAELILPEEIKVHWTGCPNSCGQAYMGAIGLTGTKARAPNGGQGMVEAYDLSLEGRQGPDAQIGTLHRKGIPGSELKDVLRELLIERFGAQPR
>MIT9504_2682252968
YLDGKKLNKIEQNKSAKDGLLVGSEIEKFAKMGWEQVDETDLQLRLKWYGMFWRPKTPGKFMLRLRVPNGVLSAQQLRVVGSIVERYGDNGSCDITTRQNLQLRGVLLGDLPEILKRLEEAGLSTIQSGFDNPRNVTGNPIAGIDPNEIVDTRPYTDELEQFLTNNRKGNPEYSNLPRKWNTAVAGAKDNFLLHNDIAFHPVEKDGVMGFGVWIGGILSSQMNAYAIPLNAWVRPEEICRMTDTVIRLWRDNGERNKRPKGRFRMYLDEVGHENFRNQVEELFGPLTPDPGSVFDTTPRSHYGIHPQKQEGLVFAGLHVPVGRLTAQDLHDLATASITYGGAEVRLTEDQNVIIVGLPQAKVESFESDPLLKRFPLEPGAISAGTVSCTGSTYCGFALTNTKDQALAAAKELDQELELPEELKIHWTGCPNSCGQAYMGAIGLTGAKAKNSEGK--TDDGYTMTLGGSQGPNPTVGELHQKAIPAEKIKEVLKEVLIERFGAKPR
>MIT9508_2682254668
YLDGKKLNKIEQNKSAKDGLLVGSEIDKFAEMGWEQVDETDLQLRLKWYGMFWRPKTPGKFMLRLRVPNGVLSAQQLRVVGSIVERYGENGSCDITTRQNLQLRGVLLGDLPEILKRLEEAGLSTIQSGFDNPRNVTGNPIAGIDPKEILDTRPYTDELENFLTNHRKGNPEYSNLPRKWNTAVAGAKDNFLLHNDIAFHPVEKDGVMGFGVWIGGILSSQMNAYAIPLNAWVKPDEICRMTDTVIRLWRDNGERNKRPKGRFRMYLDEVGHDNFRNQVEEQFGPLTPDPGSVFDTTPRSHYGIHPQKQDGLVFAGLHVPVGRLTAQDLHDLATASITYGSGEVRLTEDQNVIIVGLPKAQVEAFESDPLLARFPLKPGAISAGTVSCTGSTYCGFALTNTKDQALAAAKELDQELDLPEELKIHWTGCPNSCGQAYMGAIGLTGAKAKNSEGK--TDDGYTMTLGGSQGPNPTVGELHQKAIPAENIKEVLREVLIEQFGAKPR
>MIT9509_2682258846
YLDGKKLNKIEQNKSAKDGLLVGSEIEKFAKMGWEQVDETDLQLRLKWYGMFWRPKTPGKFMLRLRVPNGVLSAQQLRVVGSIVERYGDNGSCDITTRQNLQLRGVLLGDLPEILKRLEEAGLSTIQSGFDNPRNVTGNPIAGIDPNEIVDTRPYTDELEQFLTNNRKGNPEYSNLPRKWNTAVAGAKDNFLLHNDIAFHPVEKDGVMGFGVWIGGILSSQMNAYAIPLNAWVRPEEICRMTDTVIRLWRDNGERNKRPKGRFRMYLDEVGHENFRNQVEELFGPLTPDPGSVFDTTPRSHYGIHPQKQEGLVFAGLHVPVGRLTAQDLHDLATASITYGGAEVRLTEDQNVIIVGLPQAKVESFESDPLLKRFPLEPGAISAGTVSCTGSTYCGFALTNTKDQALAAAKELDQELELPEELKIHWTGCPNSCGQAYMGAIGLTGAKAKNSEGK--TDDGYTMTLGGSQGPNPTVGELHQKAIPAEKIKEVLKEVLIERFGAKPR
>NATL1A_2624155541
YLEGKKLNQVEKNKAAKDGLEIGKDIDKFAEMGWEQMDKTDLELRLKWYGMFWRPKTPGKFMLRLRIPNGIINAEQLKVIASIVARYGENGSCDITTRQNIQLRGVLISDLPEILNRLKKVNISTTQSGFDNPRNVTGNPIAGVDPEEIIDTRIYTSKMQDHLTNDGKGNSEFSNLPRKWNTAIAGSKDNFLLHNDLIFHPVKINGVLGFSVWIGGVLSSVMNEYAVPLNAWVEEEKIYELTSIILSLWRDNGERNIRPKGRFRFYLDKIGIETFRDLIEKQYGTLKEDPGSIFSDKPRSFFGIHSQKQEGKYFAGIHVPVGRLLAEDLQDLANICENFGDKEIRLTEDQNIIITGIDTNLIEEFKEQSILQKFPLEPETIAAGTVSCTGNTYCGFALTNTKDQALKISHELDKELDLKDELKIHWTGCPNSCGQAYMGGIGLTGKKAKDKEGK--TVEAYDISIGGSQGPNYKLGELIKKSVPQDELKDVLKDLLISDFDAKEK
>NATL2A_2606775579
YLEGKKLNQVEKNKAAKDGLEIGKDIDKFAEMGWEQMDKTDLELRLKWYGMFWRPKTPGKFMLRLRIPNGIINAEQLKVIASIVARYGENGSCDITTRQNIQLRGVLISDLPEILNRLKKVNISTTQSGFDNPRNVTGNPIAGVDPEEIIDTRIYTSKMQDHLTSDGKGNSEFSNLPRKWNTAIAGSKDNFLLHNDLIFHPVKINEVLGFSVWIGGVLSSVMNEYAVPLNAWVEEEKIYELTSIILSLWRDNGERNIRPKGRFRFYLDKIGIETFRNLIEKQYGTLKEDPGSIFSDKPRSFFGIHSQKQEGKYFAGIHVPVGRLLAEDLQDLANICENFGDKEIRLTEDQNIIITGIDTNLIEEFKEQSILQKFPLEPETIAAGTVSCTGNTYCGFALTNTKDQALKVSHELDKELDLKDELKIHWTGCPNSCGQAYMGGIGLTGKKAKDKEGK--TVEAYDISIGGSQGPNYKLGELIKKSVPQNELKDVLKDLLISDFDAKEK
>PAC1_2607360914
YLEGKKLNKVEKNKAAKDGLEIGKDIDKFAEMGWEQMDKTDLELRLKWYGMFWRPKTPGKFMLRLRIPNGIINAEQLKVIASIVARYGENGSCDITTRQNIQLRGVLISDLPEILNRLKKVNISTTQSGFDNPRNVTGNPIAGVDPEEIIDTRIYTSKMQDHLTNEGKGNSEFSNLPRKWNTAIAGSKDNFLLHNDLIFHPVKINGVLGFSVWIGGVLSSVMNEYAVPLNAWVEEEKIYELTSIILSLWRDNGERNIRPKGRFRFYLDKIGIEKFRDLIEKQYGELKEDPGSIFSDEPRSFFGIHSQKQEGKYFAGIHVPVGRLLAEDLQDLANICENFGDKEIRLTEDQNIIITGIDTNLIEEFKEQSILQKFPLEPETIAAGTVSCTGNTYCGFALTNTKDQALKISHELDKELDLKDELKIHWTGCPNSCGQAYMGGIGLTGKKAKNKEGK--AVEAYDISIGGSQGPNYKLGELIKKSVPQDELKDVLKDLLISNFDAKEK
>RCC307_2623928762
WLEGKKLNKIEQNKANKDGLLVGSEIEEFARVGWENVDETDLQLRLKWYGMFWRPKTPGLFMLRLRVPNGVLNAEQLRAIGSIVARYGDSGSADITTRQNIQLRGVLLEDLPDILERLKAVGLNTIQSAFDNPRNVTGNPIAGIDPEEIVDTRPYTLELQNFLTSNGEGNPEFSNLPRKWNTAVAGSRDNFLLHNDIVFHPVERDGVMGFGVWIGGILSSQMNAYAIPLDAWVKPDEICRMTAAVLTLWRDNGERDKRPKGRFRLYLDSVGLEAFRELVATRFGPLTPDPGSVFDATPRSHYGIHPQKQAELNYAGLHVPVGRLKAEDFQDLASLSEGYGSGDVRLTEDQNVIITGIPSGQLDRFKSEPLLQKFPLEPSHLAAGTVSCTGNTYCSFALTNTKDQALAAAAELDQELHLPEEIKIHWTGCPNTCGQAYMGAIGLTGTKTRGESG---MVEGYDITIGGSQGANPQVGELHRKGVPATEVRSALKEILIEQFGAKPK
>RS9916_2623920080
YLEGKKLNKIEQNKANKDGLLVGSEIDKFAEMGWEQVDETDLQLRLKWYGMFWRPKTPGKFMLRLRVPNGILNAQQLRVVGSIVERYGENGSCDITTRQNLQLRGVLLNDLPEILKRLKEAGLSTIQSGFDNPRNVTGNPLAGIDPQEIVDTRPYTQELNNFLTNNEEGNSEYSNLPRKWNTAVAGAKDNFLLHNDIIFHPVENNGELGFGVWIGGVLSSQMNAYALPLNAWVKPEEICKITDAVIRPWRDNGERDKRPKGRFRMYLDQVGLEAFRSMVEENFGPLTPDPGSVFDETPRSHYGIHAQKQEGLHYAGLHVPVGRLTAEDLQDLATASLNYGNGEVRLTEDQNVILVGLPNDKLEAFQGDALVQRFPLEPGAISAGTVSCTGSSYCHFALVNTKDQAADIATKLDAELELPEELKIHWTGCPNSCGQAYMGAIGLTGTKAKNKEGV--MGEGYTLTVGGSQGADPQVGELHQKAVPAEDIHGVLKQLLIEKYGAKPR
>RS9917_638961511
YLEGKKLNKIEQNKAAKDGLLVGPELEYFARIGWEEVDETDLQLRLKWYGMFWRPKTPGLFMLRLRIPNGVLSAHQLRVVASIVERYGDNGSCDITTRQNLQLRGVLLSDLPDILKRLNHAGLSTIQSGFDNPRNVTGNPLAGIDPHEIVDTRPYTQALNDFLTSNAEGNSNYSNLPRKWNTAVAGSRDNFLLHNDIVFHPVEHNGELGFGVWIGGILSSQMNAYALPLNAWVKPDQLCAITDAVISIWRDNGERDKRPKGRFRLYLDQVGLETFRAMVEERFGPLTPDPGSTFEAAPRSHYGIHPQKQHGLHFAGLHVPVGRLTADDLHDLASASLEHGCGEVRFTEDQNVILPGIPTDQLGALEADPLLQRFPLAPGSIAAGTVSCTGSTYCGFALTNTKDQALQAARALDAELDLPEELKIHWTGCPNSCGQAYMGAIGLTGTKAKNANGA--MGEGYTLTLGGSQGANPQIGSIAEKAIPAEQIQSVLRQVLIEHFGARPR
>SB_2608201385
YLNDKKLNKIEKQKAEKDGLKIFEELDDYALKGWEEMDEVDLQMRLKWYGLFWRPKTPGRFMMRLRVPNGILNSNQLRVIASIVARYGEDGSADITTRQNIQLRGVLINDLPDIIKRLREVDITSVQSGMDNPRNVTGNPLAGIDPEEIIDTRKYTSELENYLTNFGNGNPEFSNLPRKWNTAVAGAKDNFLLHNDLIFHPVFKNGILGFGVWVGGILSATLNAYALPLDVWVEEKDICKITGIICSLWRDNGDRFLRNKGRFRYYLNSIGIEKFRELVEEKFGTLSNDPGSIFNEKQRSLFGINKQKQNNLYFAGLHIPVGRLCVEDIQEIARLSEKYGQSEVRLTEDQNLIIVGLKDNILEEFGDEEIINKFKLNPSHFSASTVSCTGSRYCSFALANTKDIARNISEKLDRELELSEEVKIHWTGCPNNCGQAHMGGIGMTGTKVKKEGGG--TEDGYNVSIGGRQDHLQTLGETEFKKVSKHEIYNLIKEILINKFNAKLK
>WH7803_2624101686
YLDGKKLNKIEQNKAAKDGLLVGPEIEKFAEIGWEQVDETDLQLRLKWYGMFWRPKTPGQFMLRLRVPNGVLSAQQLRVVASIVERYGESGSCDITTRQNLQLRGVLLNDLPEILKRLKEAGLSSIQSGFDNPRNVTGNPLAGIDPHEIVDTRPYTTELQNFLTNNCQGNPDYSNLPRKWNTAVAGAKDNFLLHNDIVFHPVEHNGEMGFGVWIGGILSSQMNAYAIPLNAWVKPNEICRMTDAVISLWRDNGERDKRPKGRFRLYLDSVGIDAFRSDVEQIFGPLTPDPGSVFATEPRSHYGLHPQKQEGLSFAGLHVPVGRLTAQDLQDLATASLQYGSGEVRLTEDQNVIVVGLPAEAIEAFKADPLVQRFPLEPGTLAAGTVSCTGNTYCSFGLTNTKDQALTIAQELDQELNLPEEVKIHWTGCPNTCGQAFMGAIGLTGTKAKNSEGV--MGEGYMLTTGGSQGENPTVGEVKQKAIPADQIKTVLKDLLVEQFGATAK
>WH7805_2626028191
YLDGKKLNKIEQNKAAKDGLLVGPEIEKFAEIGWEQVDETDLQLRLKWYGMFWRPKTPGQFMLRLRVPNGVLSAQQLRVVASIVERYGESGSCDITTRQNLQLRGVLLNDLPEILKRLKEAGLSSIQSGFDNPRNVTGNPLAGIDPNEIVDTRPYTTELQNFLTNSCQGNPDYSNLPRKWNTAVAGAKDNFLLHNDIVFHPVERDGEMGFGVWVGGILSSQMNAYAIPLNAWVRPDEICRITDAVISLWRDNGERDKRPRGRFRFYLDALGIDAFRSKVETLFGPLTPDPGSVFATTPRSHYGIHPQKQEGLSFAGLHVPVGRLTAQDLQDFAAASLEYGSGEVRLTEDQNVIMVGLPDGAIPAFKADPLLQRFPLEPGSIAAGTVSCTGNTYCSFGLTNTKDQALKIAQELDQELNLSEEVKIHWTGCPNTCGQAFMGAIGLTGTKAKNSDGV--MGEGYMLTTGGSQGENPTVGEVKQKAIPADQIKTVLKNLLVEQFGATAK
>WH8016_2507493417
FLENKKLNKIEQNKASKDGLLVGDEIEEFARIGWEEVDETDLQLRLKWYGMFWRPKTPGKFMLRLRVPNGVLSNQQLRVVASIVERYGENGSCDITTRQNLQLRGVLLDDLPDILKRLKSVGLSSIQSGFDNPRNVTGNPLAGIDPNEIVDTRPFTTELQDFLTNHCEGNPEYSNLPRKWNTAVAGAKDNFLLHNDIVFHPVKRDGVMGFGVWIGGILSSQMNAYALPMNAWVKQDEICKMTDCVIRLWRDNGERDKRPKGRFRMYLDQLGVETFRNKVEELFGPLAEDPGSVFNDTPRSHYGIHPQNNPGEFFAGLHVNVGRLTANDLHDLATASLEYGSGEVRLTEDQNVIIVGLSTDNLDAFQADSLLQRFPLQPGAIAAGTVSCTGNTYCSFGLTNTKDQAIAAANQLDAELELPEELKIHWTGCPNTCGQAFMGAIGLTGTKAKNSKGE--MGEGYTLSIGGSQGENPQIGEVQQKAIPAEDIQNVLRQVLIEQFGAKPR
>WH8020_2646429617
FLENKTLNKIEQNKASKDGLLVGSELEEFARIGWEEVDETDLQLRLKWYGMFWRPKTPGKFMLRLRVPNGVLSNEQIRVVASIVERYGENGSCDITTRQNLQLRGVLLDDLPDIIKRLKAVGLSSIQSGFDNPRNVTGNPLAGIDPNEIIDTRPFTTELHNFLTNNCQGNPEFSNLPRKWNTAVAGAKDNFLLHNDIVFHPVERDGVMGFGVWIGGILSSQMNAYAIPLNAWVKQDEICKMTDCVIRLWRDNGERNKRPKGRFRMYLDQLGIDTFRNEVEGLFGPLTEDPGSVFNSNPRSHYGIHPQKNADEFFAGLHVNVGRLTAADLHNLATASQEYGTGEIRLTEDQNVIIVGLTTSKLDRFKADPLLQRFPLEPGAIAAGTVSCTGNTYCSFGLTNTKDQAIAAAKRLDAELELPEELKIHWTGCPNTCGQAFMGAIGLTGTKAKNSKGE--MGEGYTLSIGGSQGENPQIGEIQQKAIPAEEIQNVLKQVLIEQFGAKPR
>WH8102_2607659775
YFAEKKLNKIEKSKLEKDGLLVGSEIEKFAKIGWENMDETDLKLRLKWYGMFWRPKTPGKFMLRLRIPNGVLTSNQIRVVASIVERYGENGSCDITTRQNLQLRGILLCDLPEILRRLREAGLSSIQSGFDNPRNVTGNPLAGIDPNEIVDTRPYTTKLQNFLTNNCEGNSEYSNLPRKWNTAVAGSKDNFLLHNDIVFHPVENNGVMGFSIWIGGILSPQMNAYAFPMNVWVLPDEICNILDTVIRLWRDNGEREKRTKGRFRMYLDEIGHEEFRSQVEKLYGTLTPDPGSIFENSPRSHFGINQQKQAGLYFAGIHVPVGRLTAEDLQDIATASLKYGNGEIRLTEDQNIIITGLTSEKVEELKTDTLLQRFPLAPSNISAGTVSCTGNTYCSFALTNTKDQALKAAKELDEELNLPEEIKVHWTGCPNTCGQAYMGAIGLTGTKAKNAEGV--MGEGYTMTIGGSQGRNPTIGQIYRKAIPAAEIKTALKEVLISKFGATEK
>WH8103_2688544899
YFAEKKLNKIEKSKLEKDGLLVGSEIEKFAKIGWENMDETDLKLRLKWYGMFWRPKTPGKFMLRLRIPNGVLTSNQIRVVASIVERYGENGSCDITTRQNLQLRGILLCDLPEILRRLREAGLSSIQSGFDNPRNVTGNPLAGIDPNEIVDTRPYTTKLQNFLTNNCEGNSEYSNLPRKWNTAVAGSKDNFLLHNDIVFHPVENNGVMGFSIWIGGILSPQMNAYAFPMNVWVLPDEICNILDTVIRLWRDNGEREKRTKGRFRMYLDEIGHEEFRSQVEKLYGTLTPDPGSIFENSPRSHFGINQQKQAGLYFAGIHVPVGRLTAEDLQDIATASLKYGNGEIRLTEDQNIIITGLTSEKVEELKTDTLLQRFPLAPSNISAGTVSCTGNTYCSFALTNTKDQALKAAKELDEELNLPEEIKVHWTGCPNTCGQAYMGAIGLTGTKAKNAEGV--MGEGYTMTIGGSQGRNPTIGQIYRKAIPAAEIKTALKEVLISEFGATEK
>WH8109_2563725948
YLDGKKLNKIEQNKAAKDGLLVGSEIEKFAELGWEQVDGTDLQLRLKWYGMFWRPKTPGKFMLRLRVPNGVLTADQLRVVGSIVERYGENGSCDITTRQNLQLRGVLLGDLPEILKRLKEAGLSTIQSGFDNPRNVTGNPIAGIDPNEIVDTRPYTTELQNFLTNNCQGNPEYSNLPRKWNTAVAGAKDNFLLHNDIVFHPVERDGVMGFGVWIGGVLSSQMNAYAVPLNAWVKPDEICKMTDAVIRLWRDNGERDKRPKGRFRLYLDQVGHDVFRSQVEELFGPLTPDPGSVFNTTPRSHYGFHPQKQEGLSYAGLHVPVGRLTAQDLQDLATASLNYGSGEVRLTEDQNIILVGLPNDKLDALKADALVQRFPLEPGHISAGTVSCTGNTYCGFALTNTKDQALEAAKELDQELNLPDELKIHWTGCPNTCGQAYMGAIGLTGTKAKNSEGV--MGEGYTMTIGGSQGANPSIGEIHRKAIPADEIKAALKEVLIEKFGATPK
