# Supplementary material for: Emergence of trait variability through the lens of nitrogen assimilation in Prochlorococcus
Source: eLife. 2019 Feb 1;8:e41043. doi: 10.7554/eLife.41043 (PMC6370341; doi:10.7554/eLife.41043)
Supplement: Figure 3—source data 1. [file elife-41043-fig3-data1.zip › RAxML_bipartitions.FocA_CyCOG_60001803_AAautoMRE.nwk]

((WH7803_2624101688:0.06697547268221648586,RS9917_638961509:0.07564610909565908092)81:0.04725730179826016092,((((((MIT9509_2682258845:0.00000100000050002909,MIT9504_2682252969:0.00000100000050002909)100:0.03812369501477248790,(AG-679-A02_2717592125:0.00522035479535153286,((AG-676-C06_2717547973:0.00000100000050002909,(AG-673-F03_2717546994:0.00000100000050002909,AG-670-F22_2717535510:0.00000100000050002909)43:0.00000100000050002909)14:0.00000100000050002909,AG-683-G11_2717607417:0.00000100000050002909)29:0.00000100000050002909)46:0.00000100000050002909)35:0.00522857193663005607,(MIT9508_2682254667:0.00530647104446340355,(AG-673-D02_2717145066:0.00000100000050002909,AG-676-E23_2717551102:0.00000100000050002909)68:0.00000100000050002909)53:0.00000100000050002909)97:0.07338012984238499736,(MIT1205_2684584222:0.00000100000050002909,((((((MIT9303_2626315656:0.00000100000050002909,MIT1318_2682178620:0.00000100000050002909)20:0.00000100000050002909,MIT1418_2684604731:0.00000100000050002909)3:0.00000100000050002909,(MIT1312_2682172658:0.00000100000050002909,(MIT1313_2682176413:0.00000100000050002909,(MIT1327_2682247417:0.00000100000050002909,MIT1342_2682249588:0.00000100000050002909)8:0.00000100000050002909)1:0.00000100000050002909)1:0.00000100000050002909)1:0.00000100000050002909,MIT1227_2684592498:0.00000100000050002909)15:0.00000100000050002909,MIT1320_2682181285:0.00495700767959295508)14:0.00000100000050002909,MIT1306_2682170576:0.00496731973515084253)38:0.00507292538046899989)72:0.07731440191588451194)69:0.09501370396415369235,(AG-363-A06_2667877216:0.11139830105022893725,(MIT1300_2684594819:0.06235579818803710372,(((MIT1323_2682243330:0.00000100000050002909,((((MIT9313_2607823461:0.00000100000050002909,MIT1303_2682168022:0.00000100000050002909)24:0.00000100000050002909,MIT0702_2608213632:0.00000100000050002909)8:0.00000100000050002909,MIT0703_2608216258:0.00000100000050002909)8:0.00000100000050002909,MIT0701_2608220759:0.00000100000050002909)66:0.00470366112800430294)100:0.11699836767482639510,MIT1223_2684590013:0.03851767377633302097)51:0.05271287111172792694,(AG-363-P19_2667818429:0.06782748705855418114,((AG-363-P08_2667815962:0.07116081870830898159,(AG-363-I04_2667802696:0.10826817719530729134,AG-363-O06_2667806695:0.06058814608797442186)52:0.02233048868734195322)7:0.00726394432764552664,(((AG-363-P06_2667813698:0.20507864532538308544,(((AG-402-I21_2667724021:0.01969793021858874671,AG-402-K14_2667854263:0.01460916021816187349)24:0.00000100000050002909,((MIT1013_2682092660:0.00000100000050002909,AG-402-P16_2667757297:0.00000100000050002909)81:0.00488801251515810081,(AG-402-P18_2667761027:0.00489589230998124011,AG-459-P07_2717749597:0.03024261564778668240)60:0.00483046944828525397)35:0.00000100000050002909)43:0.00484631256990562375,(((((((MIT0912_2682081880:0.00000100000050002909,((AG-402-B03_2717269565:0.00000100000050002909,AG-402-L19_2667736372:0.00000100000050002909)10:0.00000100000050002909,AG-402-B05_2717271170:0.00000100000050002909)3:0.00000100000050002909)2:0.00000100000050002909,AG-402-G19_2717663624:0.00000100000050002909)2:0.00000100000050002909,(MIT0915_2682086325:0.00000100000050002909,PAC1_2607360915:0.00000100000050002909)25:0.00000100000050002909)41:0.00000100000050002909,(AG-402-L09_2667736248:0.00000100000050002909,(((AG-402-A08_2717267298:0.00000100000050002909,AG-409-A10_2717287944:0.00000100000050002909)12:0.00000100000050002909,AG-363-M20_2667903805:0.00000100000050002909)11:0.00000100000050002909,MIT0913_2682084087:0.00000100000050002909)44:0.00000100000050002909)58:0.00486674411641147085)59:0.00485939745296853735,MIT1214_2684588085:0.00000100000050002909)14:0.00000100000050002909,AG-402-M18_2667744479:0.00483251220238251414)35:0.00488479420920459942,((NATL1A_2624155543:0.00000100000050002909,(AG-363-A03_2667874652:0.00000100000050002909,(AG-402-I20_2667721761:0.00000100000050002909,(AG-402-A21_2667715295:0.00000100000050002909,MIT0801_2607819260:0.00000100000050002909)9:0.00000100000050002909)2:0.00000100000050002909)1:0.00000100000050002909)7:0.00000100000050002909,NATL2A_2606775581:0.00000100000050002909)46:0.00000100000050002909)56:0.00486782303236791593)100:0.12823326858954323115)80:0.04854346725058129169,((((((MIT1341_2684603333:0.00496951461239958890,MIT1307_2684599280:0.00474433945379869240)54:0.00508053841026335010,(AG-363-N20_2667804992:0.00489586641676526945,AG-363-A16_2667881085:0.01482305100107240287)47:0.00460671155457299808)36:0.00445759241889193223,AG-363-P01_2667812243:0.01054340933498411868)43:0.01103198214148362610,AG-363-O15_2667808270:0.00446808836320008920)83:0.04601034616092948559,AG-363-O16_2667810016:0.06043909659947219876)71:0.02865284779872020668,(AG-363-B11_2667884530:0.00000100000050002909,(((AG-363-G23_2667894185:0.01007807303156657910,MIT1304_2684597138:0.01002367989901572533)17:0.00000100000050002909,(AG-363-I21_2667895506:0.00507025480478562156,MIT0918_2682088088:0.00503303078881273559)64:0.00501345432895993100)20:0.00000100000050002909,(AG-402-G10_2717661445:0.01013669930987794870,AG-363-M21_2667830120:0.00987761358050956439)64:0.00515540413341285773)63:0.01002411131366670594)98:0.04258723457190598249)79:0.02583196959160651701)23:0.01714671796626202754,AG-363-K07_2667897396:0.09034853004800130760)13:0.00842811373048822816)25:0.01106851131938132657)28:0.00691880677355436857)26:0.02036688485079938757)17:0.01137517381623595787)100:0.18556636234303319766)72:0.04675426903519231542,(RS9916_2623920082:0.18275208716796459418,(WH7805_2626028189:0.06153002032827508544,(WH8109_2563725950:0.00964284415916467387,(((KORDI-49_2507313656:0.00180696938574663088,((AG-670-A04_2717522867:0.00000100000050002909,AG-670-A19_2717528021:0.00000100000050002909)100:0.02437127508974675991,(AG-670-B23_2717530277:0.00000100000050002909,CC9605_2607301292:0.01700981624542988180)72:0.01891208107056974522)100:0.35606726072079181167)42:0.01819502638100480713,(((CC9902_2606886997:0.00607066006377112669,BL107_2624164509:0.01096121732841390944)96:0.02266428957410276598,((WH8016_2507493415:0.00486570350957520742,(WH8020_2646429616:0.03528668851387203181,(AG-683-A03_2717559200:0.00488212298220625212,CC9311_2626051968:0.00000100000050002909)35:0.00000100000050002909)12:0.00000100000050002909)90:0.01615373447077274663,AG-679-C18_2717598474:0.00905344275825725395)99:0.06654774048358283456)61:0.03544656307239690829,(AG-673-A10_2717542440:0.00739598739840988985,AG-679-D13_2717556187:0.01303007001997473491)100:0.05420370114327527356)28:0.01060222131375819672)55:0.05105228590033190905,KORDI-52_2507316478:0.00004957096071379528)20:0.00600760191233844915)29:0.02202513718132134007)98:0.10410940339813869182)61:0.05050245960491840658)80:0.04843390316772667320,RCC307_2623928760:0.04526417887496822501);
