# Supplementary material for: Emergence of trait variability through the lens of nitrogen assimilation in Prochlorococcus
Source: eLife. 2019 Feb 1;8:e41043. doi: 10.7554/eLife.41043 (PMC6370341; doi:10.7554/eLife.41043)
Supplement: Figure 3—source data 1. [file elife-41043-fig3-data1.zip › RAxML_bipartitions.MoaA_CyCOG_60001917_AAautoMRE.nwk]

(CC9616_2517174577:0.00000100000050002909,(KORDI-100_2507319521:0.11715292834310886416,(((((BL107_2624164528:0.03562901317927257699,AG-683-B21_2717605094:0.01121717486327707992)80:0.02384614214163968682,CC9902_2606886979:0.03337185312885473237)100:0.31787778072495059822,(((((WH7803_2624101671:0.08398466352782237021,WH7805_2626028206:0.13216272013249591444)100:0.19299756973102291657,(AG-673-B08_2717543677:0.00727017819134481973,(AG-679-B05_2717597480:0.01900067118730769389,AG-679-D13_2717556205:0.01262232828758098370)35:0.00230109073507023124)100:0.34959060576752526428)36:0.04760142499114748682,((WH8102_2607659792:0.00312080742921263653,WH8103_2688544916:0.00000100000050002909)100:0.24049057582557933910,((WH8109_2563725927:0.00322967526688826972,CC9605_2607301274:0.01907360284754689925)98:0.00866635730449153395,((AG-670-A04_2717523647:0.00337020246841763594,AG-670-A19_2717528052:0.00336857308739224809)100:0.04184202475476747618,(KORDI-52_2507316459:0.03561834681744905501,(AG-670-A05_2717525886:0.11395014486489811467,AG-670-B23_2717530259:0.04401919104979026831)40:0.02032130233968886326)40:0.01288206108615852323)21:0.00657130682347989697)100:0.26019739797072372056)37:0.02372968629114440703)36:0.02771453953986977720,(KORDI-49_2507313638:0.22905642791904071154,((((AG-670-F22_2717535526:0.00307055964011205195,(AG-673-F03_2717546859:0.00000100000050002909,AG-676-C06_2717547957:0.00000100000050002909)84:0.00307814086970902272)35:0.00000100000050002909,AG-679-A02_2717592141:0.00615738379451337588)99:0.01667890101821630292,(((AG-673-A03_2717540201:0.03873715267753213148,MIT9508_2682254683:0.01258947508926259312)35:0.00288329960087659607,AG-673-D02_2717144347:0.00310064181788117371)7:0.00000100000050002909,AG-676-E23_2717551118:0.00618114919803655887)52:0.00855411253172154787)95:0.04300696358096570138,(MIT9509_2682258861:0.00000100000050002909,MIT9504_2682252954:0.00000100000050002909)100:0.04276524171192702672)100:0.15906442969143747002)53:0.03356779717173710709)81:0.12571577889976548459,(RS9916_2623920064:0.35578700981510624768,((CC9311_2626051984:0.12219653035337853242,WH8016_2507493432:0.11608425921753159904)87:0.07146965622845774524,(AG-679-C18_2717598490:0.21372455558802591624,WH8020_2646429632:0.11519063086513113559)58:0.03596779373736543745)98:0.25593198210101442136)51:0.05884701513961071440)34:0.06730436282681552529)60:0.11492786221534385949,RCC307_2623928750:0.52855121573976815430)56:0.16421372794000824169,((AG-409-A10_2717287954:0.00000100000050002909,((AG-402-L09_2667736238:0.00000100000050002909,AG-402-A08_2717267288:0.00000100000050002909)56:0.00000100000050002909,(((AG-402-B05_2717271160:0.00000100000050002909,((AG-402-B03_2717269555:0.00584189486051880143,((AG-402-M23_2667746273:0.01898649727871209655,(((PAC1_2607360925:0.01162002551154678320,AG-402-G08_2717280594:0.00577493359168149492)64:0.00287686143392745612,MIT0915_2682086335:0.00289165476967815152)82:0.00867698810726185918,(((AG-402-B19_2717660237:0.00000100000050002909,((AG-402-L20_2667738098:0.00576142422761594716,AG-402-E17_2717277020:0.01157992200704620681)6:0.00000100000050002909,AG-402-O21_2667754412:0.00288314738035014327)1:0.00000100000050002909)2:0.00000100000050002909,(MIT0917_2681972557:0.00577982297033226636,AG-402-C09_2717274179:0.00576672612028128993)10:0.00000100000050002909)9:0.00000100000050002909,AG-402-N09_2717286556:0.00287439323359303537)20:0.00288240083799224615)34:0.00458891151660939609)28:0.00698834792533411468,AG-402-G06_2717152486:0.01022547516051410324)41:0.02218952735382949057)19:0.00286384968559844641,(MIT0912_2682081890:0.00000100000050002909,MIT0913_2682084097:0.00579266045300430403)93:0.01173437286436576805)12:0.00288081955550190116)8:0.00288579835536845316,AG-402-G19_2717663525:0.00000100000050002909)10:0.00288402813052253100,AG-363-M20_2667903816:0.02064347385777910715)8:0.00000100000050002909)17:0.00289081573730995368)97:0.35777279755366780956,(((((AG-363-B18_2667885928:0.00636372249433238453,((AG-355-J17_2717251162:0.00000100000050002909,AG-355-N18_2667863281:0.00000100000050002909)100:0.02364664186235315713,((AG-402-I23_2667727044:0.02117710222760730079,(((AG-449-K21_2717734568:0.00000100000050002909,(((AG-418-O03_2717326558:0.00585481244157474209,(AG-355-K10_2717254125:0.00000100000050002909,AG-355-J09_2667774989:0.00292369367030320898)36:0.00000100000050002909)51:0.00291992076627683745,AG-418-D13_2717708960:0.00292139576775399690)0:0.00000100000050002909,(((AG-347-I22_2667844572:0.00437062514893124966,AG-418-P13_2717331180:0.03176891451636853353)60:0.00440474271609939561,(((AG-347-G18_2667832705:0.01174121627472896230,AG-402-N17_2717663941:0.00585806285385685917)18:0.00000100000050002909,(AG-402-F05_2717279708:0.00582444070346978086,AG-402-L23_2667740945:0.00000100000050002909)94:0.00880150085051487410)50:0.00292662283688662839,AG-402-N08_2717285709:0.00000100000050002909)27:0.00292204760635122887)3:0.00000100000050002909,(((AG-347-I19_2667841210:0.00585303555607922295,(AG-429-C19_2717341809:0.01255066500718495306,AG-347-L20_2667701986:0.00989998410295418567)58:0.00483730502441197772)6:0.00000100000050002909,((((AG-355-G23_2667767454:0.00293401939311517318,AG-459-J14_2717742787:0.01182052926426485455)4:0.00000100000050002909,(AG-347-I21_2667843668:0.00000100000050002909,((AG-355-O19_2717255022:0.01183658261944468305,((AG-355-I20_2667772064:0.00293692779224213754,AG-418-O02_2717325591:0.00291855817974216291)59:0.00294061905811051618,AG-449-C14_2717371888:0.00000100000050002909)32:0.00000100000050002909)6:0.00000100000050002909,(AG-347-M23_2667709174:0.00000100000050002909,AG-347-J06_2717247248:0.00000100000050002909)15:0.00000100000050002909)0:0.00000100000050002909)2:0.00000100000050002909)13:0.00000100000050002909,((AG-347-O22_2667713788:0.01489181019201952193,AG-670-M18_2717404276:0.01489093256128720850)71:0.00297956315186016134,AG-402-A04_2717265094:0.00883726408751459719)38:0.00293181332711676436)17:0.00293621890953120555,AG-459-D04_2717740407:0.00339720780040307646)3:0.00000100000050002909)0:0.00000100000050002909,(((AG-347-K17_2667686648:0.01486432784893279742,AG-402-K16_2667856780:0.00588571165530448349)46:0.00292889922915302381,AG-347-I04_2717245035:0.02679104164927187393)26:0.00000100000050002909,(AG-355-A18_2717250312:0.00881859144981084891,SB_2608201374:0.01186902478438620762)4:0.00000100000050002909)0:0.00000100000050002909)0:0.00000100000050002909)0:0.00000100000050002909)0:0.00000100000050002909)2:0.00000100000050002909,AG-402-G23_2667718694:0.00292302983892926867)33:0.00000100000050002909,AG-355-B23_2667766209:0.00882182143314390321)63:0.01179635130118999488)55:0.00881171894091963351,(AG-459-B06_2717736998:0.01492553326944012770,AG-347-K22_2717149303:0.01797007298721218713)68:0.00000100000050002909)70:0.01546147960552923979)38:0.01199548472561659009)11:0.00132055121209718605,(MIT0604_2608227988:0.00889271477610518654,AG-424-M03_2717718947:0.00893417202736614818)40:0.00723348081315159860)27:0.01075473425195938061,AG-412-J13_2717696599:0.04692182788038869873)85:0.06284592577905287469,AG-402-K22_2667733979:0.07843253000496189231)100:0.19461864112085491829,(AG-459-J20_2717743692:0.00341496742497762176,((AG-459-A09_2717735152:0.00294634466180138501,AG-459-P02_2717384568:0.00000100000050002909)61:0.00000100000050002909,(AG-335-O19_2717645994:0.00591008125172907527,AG-459-P19_2717750803:0.00000100000050002909)22:0.00000100000050002909)61:0.00545238004029197174)98:0.18221745928220570154)99:0.40190286363566568584)100:1.23724297061567534151)94:0.28998420291460796916)100:0.09724949791001125110,AG-670-D07_2717532035:0.00000100000050002909);
