# Supplementary material for: Emergence of trait variability through the lens of nitrogen assimilation in Prochlorococcus
Source: eLife. 2019 Feb 1;8:e41043. doi: 10.7554/eLife.41043 (PMC6370341; doi:10.7554/eLife.41043)
Supplement: Figure 3—source data 1. [file elife-41043-fig3-data1.zip › RAxML_bipartitions.NapA_CyCOG_60001886_AAautoMRE.nwk]

((((AG-363-B18_2667885926:0.00000100000050002909,MIT0604_2608227990:0.00223740880059069593)87:0.00455203891879673965,AG-424-M03_2717718945:0.00452582314218603204)44:0.00215682585506756213,(AG-402-I23_2667727042:0.00458296028765383095,(((AG-412-J13_2717696597:0.00901048649689670592,AG-347-I22_2667844570:0.00223198668392294826)13:0.00000100000050002909,AG-335-I15_2717146626:0.00451967792500167654)38:0.00225866442989231800,(((AG-355-N18_2667863279:0.00000100000050002909,AG-355-J17_2717251160:0.00000100000050002909)72:0.00221247004657484318,(((((AG-355-A02_2667762082:0.00230259930263050118,(AG-402-G23_2667718692:0.00000100000050002909,AG-459-J14_2717742789:0.00000100000050002909)35:0.00000100000050002909)16:0.00221682427760863752,AG-355-O19_2717255024:0.00221595246496707589)0:0.00000100000050002909,(AG-418-D13_2717708958:0.00224292621141850088,(AG-347-G20_2667835185:0.00000100000050002909,(AG-459-O09_2717383790:0.00000100000050002909,AG-442-N07_2717369842:0.00221258051090475949)4:0.00000100000050002909)2:0.00000100000050002909)0:0.00000100000050002909)0:0.00000100000050002909,(((((((AG-418-O02_2717325594:0.00000100000050002909,(AG-347-I19_2667841208:0.00221461830285827601,(AG-459-A02_2717382270:0.00000100000050002909,(AG-347-G18_2667832707:0.00222674232104506150,((AG-347-L13_2717150890:0.00000100000050002909,((((WH8020_2646429630:0.01339856644726091471,AG-679-C18_2717598488:0.03108143502262807750)71:0.00908578598518990088,((WH8016_2507493430:0.00466568902942106865,CC9311_2626051982:0.00000100000050002909)72:0.00000100000050002909,AG-683-A03_2717559213:0.00000100000050002909)99:0.02471899707344350772)74:0.01762306515230065845,(((((CC9902_2606886981:0.00711247225309045040,(BL107_2624164525:0.00706468044195311499,AG-683-B21_2717605092:0.00000100000050002909)91:0.00470114242489098715)95:0.02733261726410438769,(((CC9616_2517174579:0.00000100000050002909,AG-670-D07_2717532033:0.00000100000050002909)100:0.01777513690124660900,KORDI-100_2507319523:0.04266340258113807127)99:0.05833318220472147320,(KORDI-49_2507313640:0.01812594487896304271,(((KORDI-52_2507316461:0.00245247524416906948,((((CC9605_2607301276:0.00230833043988144934,AG-670-B23_2717530261:0.02117184881048554679)22:0.00001480413368401166,(WH8102_2607659789:0.00000100000050002909,WH8103_2688544914:0.00000100000050002909)73:0.00700756478746200010)32:0.00295866449599651140,(AG-670-A04_2717524215:0.00815093668829132249,AG-670-A19_2717528349:0.00640891012262479950)54:0.00275868998013557029)39:0.00476273958798960600,(((AG-679-B05_2717597482:0.00229827363705077973,AG-679-D13_2717556203:0.00230385762156603158)81:0.00227117639939917798,AG-673-B08_2717543679:0.00236938468036420160)100:0.03152878641500890533,WH8109_2563725931:0.00229531120556026235)20:0.00486921792136344681)17:0.00878279506424866838)26:0.00525188871480840661,RS9916_2623920066:0.07480272356181059956)11:0.00300419413998668366,AG-670-A05_2717525888:0.01871794976783485581)42:0.01472411676939809969)41:0.00743327909519828859)74:0.01121281749722599815)58:0.02622762550390823899,(AG-402-M23_2667746270:0.00233140793087853980,(((((AG-402-N09_2717286552:0.00456919024390982191,(MIT0917_2681972562:0.00457496438802708263,(AG-402-O21_2667754416:0.00000100000050002909,(AG-402-C09_2717274174:0.00456272683299099088,AG-402-G06_2717152490:0.00454263262711567927)5:0.00000100000050002909)6:0.00000100000050002909)22:0.00000100000050002909)24:0.00227728111120812076,((((AG-402-G19_2717663529:0.00000100000050002909,(AG-402-B03_2717269550:0.00000100000050002909,AG-402-L09_2667736234:0.00000100000050002909)17:0.00000100000050002909)19:0.00000100000050002909,(AG-409-A10_2717287959:0.00058099681986228686,AG-402-B05_2717271155:0.00203299066176771456)68:0.00191736431104856967)22:0.00000100000050002909,AG-402-L20_2667738093:0.00227094511495920613)61:0.00227398819034661066,(((AG-402-E17_2717277025:0.00228195663956664825,AG-402-B19_2717659492:0.00000100000050002909)95:0.00691332561485535294,MIT0915_2682086339:0.00690824081035778560)12:0.00000100000050002909,((AG-363-M20_2667903820:0.00000100000050002909,AG-402-A08_2717267283:0.00000100000050002909)21:0.00000100000050002909,AG-402-K04_2717283662:0.00000100000050002909)23:0.00000100000050002909)4:0.00000100000050002909)22:0.00227696325028063119)6:0.00000100000050002909,AG-402-G08_2717280590:0.00690611107177842819)23:0.00229484807862379318,(MIT0913_2682084101:0.00000100000050002909,PAC1_2607360929:0.00458414543650863347)23:0.00000100000050002909)36:0.00229780990815129857,MIT0912_2682081894:0.00227516691261195640)38:0.00230292395185177591)100:0.14168188129927414276)91:0.02804231052148918601,RCC307_2623928752:0.05172900821866448229)26:0.00844106421680582836,(WH7805_2626028204:0.01562207583475978129,WH7803_2624101673:0.01120044913694063539)70:0.01314435138230248337)33:0.02030900163272804371)61:0.02250800357639898275,((MIT9509_2682258859:0.00462121391603363164,MIT9504_2682252956:0.00000100000050002909)97:0.00218574045716267212,(MIT9508_2682254681:0.00707075911364129193,((AG-676-E23_2717551116:0.00233286255223754280,AG-673-D02_2717144345:0.00000100000050002909)77:0.00233263441098553433,((AG-683-G11_2717607431:0.00578014590475222322,(AG-679-A02_2717592139:0.00000100000050002909,AG-670-F22_2717535524:0.00233896488137128912)40:0.00000100000050002909)48:0.00231707266133796387,((AG-673-F03_2717546857:0.00000100000050002909,AG-673-A03_2717540203:0.00000100000050002909)20:0.00000100000050002909,AG-676-C06_2717547959:0.00000100000050002909)47:0.00000100000050002909)73:0.00466715047856250138)27:0.00000100000050002909)71:0.01208642921820633591)63:0.01986205525201950942)100:0.19982502089984036098)45:0.00554689931299217134,(AG-402-K22_2667733981:0.00916290080244570176,AG-347-K22_2717149301:0.00450756529784312153)14:0.00000100000050002909)9:0.00224478252455353501)5:0.00000100000050002909)11:0.00222311940621267978)1:0.00000100000050002909)0:0.00000100000050002909,AG-402-L23_2667740943:0.00000100000050002909)0:0.00000100000050002909,(AG-347-I04_2717245033:0.00000100000050002909,AG-347-J06_2717247250:0.00000100000050002909)3:0.00000100000050002909)0:0.00000100000050002909,(AG-347-L20_2667701984:0.00221658351705248400,AG-402-N17_2717663943:0.00443843113158805605)3:0.00000100000050002909)0:0.00000100000050002909,(AG-347-I21_2667843670:0.00000100000050002909,(AG-670-M18_2717404274:0.00000100000050002909,(((AG-402-N08_2717285707:0.00000100000050002909,(AG-402-K16_2667856778:0.00000100000050002909,AG-355-B23_2667766211:0.00000100000050002909)3:0.00000100000050002909)0:0.00000100000050002909,(AG-347-O22_2667713786:0.00000100000050002909,AG-347-M23_2667709172:0.00000100000050002909)4:0.00000100000050002909)0:0.00000100000050002909,AG-449-C14_2717371891:0.00000100000050002909)0:0.00000100000050002909)0:0.00000100000050002909)0:0.00000100000050002909)0:0.00000100000050002909,(AG-449-K21_2717734570:0.00000100000050002909,AG-402-F05_2717279706:0.00000100000050002909)2:0.00000100000050002909)0:0.00000100000050002909,((AG-418-O03_2717326556:0.00221379894130001482,(AG-355-J09_2667774991:0.00000100000050002909,AG-402-A04_2717265092:0.00000100000050002909)62:0.00221441866392947488)1:0.00000100000050002909,(AG-355-K10_2717254123:0.00221507751748910905,AG-418-P13_2717331225:0.00221573751048178245)1:0.00000100000050002909)0:0.00000100000050002909)0:0.00000100000050002909)0:0.00000100000050002909,(AG-459-B06_2717736996:0.00446468038809103105,(AG-347-K17_2667686646:0.00221603150925550260,AG-459-D04_2717740409:0.00000100000050002909)27:0.00000100000050002909)22:0.00221442418339602709)1:0.00221438662235583141)0:0.00000100000050002909,((SB_2608201376:0.00000100000050002909,(AG-355-I20_2667772062:0.00000100000050002909,AG-355-G23_2667767456:0.00000100000050002909)14:0.00000100000050002909)4:0.00000100000050002909,AG-355-A18_2717250314:0.00000100000050002909)27:0.00000100000050002909)3:0.00223645166162890876)4:0.00215681511258027786)37:0.00461628821773277069)85:0.00916488681232886099,(AG-335-D02_2717640441:0.00224618158865163642,(AG-459-J20_2717743690:0.00223343520540465051,((AG-459-P02_2717384566:0.00000100000050002909,AG-459-A09_2717735150:0.00000100000050002909)24:0.00000100000050002909,AG-335-O19_2717645992:0.00000100000050002909)45:0.00000100000050002909)54:0.00000100000050002909)86:0.00469977588149079421,AG-429-C19_2717341811:0.01142933592870048164);
