# Supplementary material for: Emergence of trait variability through the lens of nitrogen assimilation in Prochlorococcus
Source: eLife. 2019 Feb 1;8:e41043. doi: 10.7554/eLife.41043 (PMC6370341; doi:10.7554/eLife.41043)
Supplement: Figure 3—source data 1. [file elife-41043-fig3-data1.zip › RAxML_bipartitions.NarB_CyCOG_60001877_AAautoMRE.nwk]

((((MIT0913_2682084102:0.00154026000232959800,MIT0912_2682081895:0.00000100000050002909)100:0.02631698284190830267,(((AG-402-L20_2667738092:0.00966508888728205215,(AG-402-A08_2717267282:0.01256943321077647752,((((AG-402-B03_2717269549:0.00465391621732362537,(AG-402-B05_2717271154:0.01090208325746682035,(AG-409-A10_2717287960:0.00000100000050002909,AG-402-L09_2667735748:0.00232005341418307920)85:0.00777397245732243218)40:0.00000100000050002909)35:0.00154466642817816164,(AG-402-G19_2717663530:0.00465929346433457178,AG-402-O21_2667754417:0.00622419880410326771)39:0.00153315069322534176)16:0.00000100000050002909,(AG-402-C09_2717274173:0.00309508177918835009,AG-363-M20_2667903821:0.00465297682987806955)15:0.00000100000050002909)14:0.00000100000050002909,AG-402-K04_2717283663:0.00465592019267818680)51:0.00146588307832365623)100:0.01080068656678850880)96:0.00979186601029023197,(((AG-347-O22_2667713785:0.00000100000050002909,((((((AG-418-O03_2717326555:0.00471083779318961626,MIT0604_2608227991:0.00789230775520554685)69:0.00316414886082319125,((((AG-347-I22_2667844569:0.01278035259525867051,AG-402-G23_2667718691:0.01283520996756680119)70:0.00210107329056753809,((AG-424-M03_2717718944:0.01286544094924530618,((AG-402-K22_2667733982:0.06212948763944043523,(((AG-459-P02_2717384565:0.00157063242827943164,AG-459-A09_2717735149:0.00000100000050002909)52:0.00000100000050002909,(AG-335-D02_2717640442:0.00818780184104211245,AG-335-O19_2717645991:0.00157582767245627330)90:0.00314227970128430015)54:0.00000100000050002909,AG-459-J20_2717743689:0.00473098044221383855)100:0.05652410860515279245)72:0.03170778111041620134,((AG-412-J13_2717696596:0.01575035969008193107,AG-363-B18_2667885925:0.00767945849388150178)53:0.00208715626583679805,AG-402-I23_2667727041:0.01429144370986746085)27:0.00000100000050002909)59:0.00854265479598178938)32:0.00317240575651732675,AG-459-A02_2717382269:0.00591507610552057927)15:0.00081328273494566750)29:0.00254728688638761712,(AG-347-G18_2667832708:0.01264980681253937908,AG-347-K22_2717149300:0.00470993738556681023)33:0.00000100000050002909)23:0.00000100000050002909,AG-335-I15_2717146625:0.00473373042581193282)20:0.00157391923880547129)17:0.00157582373083708645,((AG-459-J14_2717742790:0.01284165262135035165,AG-418-D13_2717708957:0.00316982738218259379)22:0.00000100000050002909,((AG-459-O09_2717383791:0.00315808470550407424,AG-402-N17_2717663944:0.00636869741776455254)7:0.00000100000050002909,(AG-459-B06_2717736995:0.01119255560054134048,AG-402-F05_2717279705:0.00476049715477009760)13:0.00000100000050002909)6:0.00000100000050002909)31:0.00157859380856109209)1:0.00000100000050002909,((AG-347-L13_2717150889:0.00635327270598629902,(AG-670-M18_2717404273:0.00947313917042922303,(AG-347-I19_2667841207:0.00633028106276050002,AG-449-C14_2717371893:0.00363514889546804167)31:0.00000100000050002909)17:0.00158233296439334739)3:0.00000100000050002909,((AG-355-I20_2667772061:0.00000100000050002909,((AG-347-K17_2667686645:0.00316369237202814664,(AG-429-C19_2717341512:0.00000100000050002909,SB_2608201377:0.00000100000050002909)71:0.00793323194804883627)7:0.00000100000050002909,(AG-449-K21_2717734571:0.00000100000050002909,((AG-355-K10_2717254122:0.00795975901751238765,AG-355-B23_2667766212:0.00633904017055103661)54:0.00158073978070135302,((AG-449-C14_2717371892:0.00566453738102337245,AG-418-P13_2717331226:0.00466539325963866418)49:0.00469460846306852045,AG-347-L20_2667701983:0.00954395730903410261)13:0.00000100000050002909)4:0.00000100000050002909)3:0.00000100000050002909)19:0.00157376668803698772)3:0.00000100000050002909,((((AG-355-A18_2717250315:0.00315463643641704546,((AG-355-O19_2717255025:0.00959313811701153867,(AG-418-O02_2717325595:0.00000100000050002909,AG-347-J06_2717247251:0.00475491353676012977)67:0.00158087717680757212)16:0.00000100000050002909,((AG-355-N18_2667863278:0.00000100000050002909,AG-355-J17_2717251159:0.00000100000050002909)89:0.00158130376785193942,AG-347-I21_2667843671:0.00474823448995868522)41:0.00157251670545667630)37:0.00157659087299264356)14:0.00000100000050002909,AG-402-L23_2667740942:0.00000100000050002909)1:0.00000100000050002909,((AG-355-A02_2667762081:0.01297668266620369965,AG-442-N07_2717369841:0.00000100000050002909)24:0.00316311577814642293,(AG-402-A04_2717265091:0.00315035319630935836,(AG-347-G20_2667835186:0.00474846683738459376,AG-402-K16_2667856777:0.00316566979719863553)22:0.00000100000050002909)49:0.00157513473322648881)1:0.00000100000050002909)4:0.00000100000050002909,AG-347-I04_2717245032:0.00955010102000852269)8:0.00157584616254444069)0:0.00000100000050002909)0:0.00000100000050002909)0:0.00000100000050002909,((AG-347-M23_2667709171:0.00474400491823246707,AG-355-G23_2667767457:0.00795735318105818094)82:0.00473827406792492935,((AG-459-D04_2717740084:0.00569661679787078056,AG-455-E04_2717376892:0.00477021932183383738)7:0.00000100000050002909,AG-402-N08_2717285706:0.01280856951188120117)1:0.00000100000050002909)0:0.00000100000050002909)1:0.00000100000050002909,AG-355-J09_2667774992:0.00952596778674232904)17:0.00790569206316776504)100:0.88287950751454169485,((AG-679-C18_2717598487:0.09970367265403129453,((CC9311_2626051981:0.01209252133502534965,AG-683-A03_2717559212:0.00350925309489553972)100:0.02620038724435654748,(WH8020_2646429629:0.02643863526228296471,WH8016_2507493429:0.03856668862488792093)92:0.01891569217400354552)77:0.02140336040561158920)97:0.09921311343946527528,((((CC9902_2606886982:0.02301601239850633793,(BL107_2624164524:0.00165543842830336626,AG-683-B21_2717605091:0.01233069727786708508)100:0.02244757749138781566)100:0.08498828193803463493,((((AG-679-B05_2717597483:0.00460672650313033276,(AG-673-B08_2717543680:0.00152686051193079170,AG-673-A10_2717542425:0.00386137062536240361)16:0.00000100000050002909)52:0.00183280473176867923,AG-679-D13_2717556202:0.00132383793625154831)100:0.05486758760208483576,(AG-670-A05_2717525889:0.05544066152793000746,(KORDI-52_2507316462:0.04896924916000339190,((WH8103_2688544913:0.00000100000050002909,WH8102_2607659788:0.00156050096141037756)100:0.05005489323114684086,(((WH8109_2563725932:0.00963729663328594804,(AG-670-A19_2717528350:0.00000100000050002909,AG-670-A04_2717524216:0.01008657749660759641)100:0.01272108150416907842)76:0.00447717882678741550,CC9605_2607301277:0.01769955805347791719)77:0.00786183066012874007,(AG-670-B23_2717530262:0.02766796963961355368,(AG-670-D07_2717532032:0.00000100000050002909,CC9616_2517174580:0.00155990233212709140)100:0.06110475721696317225)69:0.00985065247391772418)98:0.02505304400966600065)63:0.01028728623018826914)48:0.01519888645963587970)48:0.01581842215094161896)98:0.02482022702027220779,KORDI-49_2507313641:0.07477246900333754664)89:0.02726326564763857652)88:0.03022446813316784567,RS9916_2623920067:0.14902380876781939900)37:0.01224802424715686414,(KORDI-100_2507319524:0.19795361550860235411,(RCC307_2623928753:0.16661770456028943133,(((MIT9504_2682252957:0.00119786650538536129,MIT9509_2682258858:0.00037969879249986107)100:0.02699047063035566948,(AG-676-E23_2717551115:0.00217487296180750474,(AG-673-D02_2717144344:0.00600669083356173208,((MIT9508_2682254680:0.00769792317412476296,((AG-670-F22_2717535523:0.00457244885965962800,(AG-679-A02_2717592138:0.00000100000050002909,AG-683-G11_2717607430:0.00000100000050002909)83:0.00000100000050002909)68:0.00152746449894849653,(AG-673-F03_2717546856:0.00152993593125627181,AG-676-C06_2717547960:0.00000100000050002909)74:0.00153222896496142116)75:0.00310057044391274508)45:0.00163111685737651326,AG-673-A03_2717540204:0.00000100000050002909)24:0.00000100000050002909)29:0.00411151429822774212)73:0.01565160183598437657)100:0.09501313048075667178,(WH7803_2624101674:0.04708367420167833967,WH7805_2626028203:0.02047941001715600229)100:0.10097842317102503906)100:0.08274682109184855472)100:0.13605340942681035110)69:0.04455533972355238403)61:0.03997626814496435532)93:0.14745457243601697850)100:0.17642878962636338036,AG-402-M23_2667746269:0.01440614143507346935)81:0.01744374944448581766)66:0.00819124672407495723,(AG-402-G06_2717152491:0.01662766635807181106,(AG-402-N09_2717286551:0.00995298284686428267,MIT0917_2681972563:0.00728466902955843178)72:0.00523133750978028653)93:0.01023858013356455238)76:0.00672395661226320163)41:0.00429643950522928374,(AG-402-E17_2717277026:0.00138004062125468389,AG-402-B19_2717659493:0.00486366403455621918)100:0.01734029134628079297)84:0.01628735255044450395,(AG-311-K21_2717569643:0.00973280925609373328,(AG-402-G08_2717280589:0.00462320550516274846,PAC1_2607360930:0.00308179793803580859)41:0.00000100000050002909)83:0.00611076367305317218,MIT0915_2682086340:0.00785993789876997077);
