# Supplementary material for: Emergence of trait variability through the lens of nitrogen assimilation in Prochlorococcus
Source: eLife. 2019 Feb 1;8:e41043. doi: 10.7554/eLife.41043 (PMC6370341; doi:10.7554/eLife.41043)
Supplement: Figure 3—source data 1. [file elife-41043-fig3-data1.zip › RAxML_bipartitions.NirA_CyCOG_60001560_AAautoMRE.nwk]

(AG-402-L20_2667738108:0.00600387628948347192,(AG-402-O21_2667754402:0.00200308447259644898,(AG-311-K21_2717569642:0.00730054049941772105,((AG-402-E17_2717277010:0.00200242913597730365,MIT0917_2681972547:0.00000100000050002909)43:0.00000100000050002909,(AG-402-C09_2717274190:0.00811544370227386923,((AG-459-C18_2717739040:0.00401358818401806663,((((AG-459-P07_2717749596:0.14210736383458436038,(((((NATL2A_2606775579:0.01004687763681718846,(NATL1A_2624155541:0.00000100000050002909,((MIT0801_2607819259:0.00000100000050002909,AG-402-I20_2667721760:0.00000100000050002909)15:0.00000100000050002909,AG-363-A03_2667874651:0.00000100000050002909)23:0.00000100000050002909)74:0.00000100000050002909)83:0.00602993766839710846,(AG-402-A21_2667715293:0.00000100000050002909,AG-402-I22_2667725399:0.00199413045241536493)71:0.00000100000050002909)57:0.00601760053378539231,((((AG-402-B03_2717269566:0.00199184163926043609,MIT0912_2682081878:0.00599743577719398686)10:0.00000100000050002909,(AG-363-M20_2667903804:0.00000100000050002909,(((AG-402-L19_2667736373:0.00199982232862086365,((AG-402-G19_2717663625:0.00400188318094260240,MIT0913_2682084085:0.00000100000050002909)65:0.00199422256129690211,AG-402-B05_2717271171:0.00601370351845767308)19:0.00000100000050002909)3:0.00000100000050002909,AG-409-A10_2717287942:0.00000100000050002909)0:0.00000100000050002909,AG-402-A08_2717267299:0.00000100000050002909)0:0.00000100000050002909)2:0.00000100000050002909)12:0.00000100000050002909,AG-402-L09_2667735963:0.00399629436765022369)53:0.00199884361054408896,(MIT0915_2682086323:0.00200419538397391675,PAC1_2607360914:0.00604737150754571916)67:0.00400319189687033290)22:0.00000100000050002909)32:0.00413092748547641726,(AG-402-M18_2667744478:0.01017516861870187278,MIT1214_2684588084:0.01016218545010152616)92:0.00804783319857344144)75:0.01347130442717868123,((AG-402-K14_2667854265:0.02697820557919500609,(AG-402-I21_2667724023:0.01011512794266748901,(MIT1013_2682092658:0.01406963734160291898,AG-402-P16_2667757299:0.01401162932471603124)72:0.00309543880516534786)100:0.01442861357711995585)51:0.00613863460366919061,AG-402-P18_2667761028:0.01470305263300621286)45:0.00497258346199962176)100:0.09589255242945854407)100:0.11511176633047313922,((((((AG-363-K07_2667897394:0.23748105018753165596,AG-363-P19_2667818428:0.28250079047435810997)53:0.07962663940725597800,(((((AG-363-G23_2667894183:0.02961179722601292932,(AG-402-G10_2717661447:0.03530416187546758094,MIT0918_2682088086:0.04331414958354057321)45:0.00161693951892638251)51:0.00311525289608208245,AG-363-I21_2667895508:0.03697978465953952881)41:0.00308718982151731918,((AG-363-M21_2667830118:0.03092201682315379868,MIT1304_2684597136:0.04020774184888480096)86:0.02311776842286374090,AG-363-B11_2667884528:0.05490103077063426124)33:0.00281137038336241483)100:0.24205178928109724601,(AG-363-O16_2667810018:0.21509306429273875039,(((AG-363-P01_2667812245:0.02533256594266508274,AG-363-O15_2667808268:0.06724509487764487869)41:0.00380981733708986607,(MIT1307_2684599282:0.01475864532661353735,(AG-363-N20_2667804990:0.04233329218612549849,MIT1341_2684603335:0.01669071453913482245)69:0.00691131512713160333)83:0.00812226864461123264)54:0.01315538384608531952,AG-363-A16_2667881087:0.02644191379900579300)100:0.12675582261805115603)68:0.04134040809003284439)56:0.04959577312313567798,(MIT1223_2684590015:0.32272718301669950369,(AG-363-P08_2667815963:0.21499452858516115983,AG-363-M17_2667903342:0.17552324578000366717)66:0.05929196450260038748)22:0.04863185105910579342)8:0.02110942869427720817)9:0.03286766020737460353,((((MIT0701_2608220757:0.00000100000050002909,MIT0703_2608216260:0.00000100000050002909)35:0.00000100000050002909,MIT0702_2608213630:0.00000100000050002909)100:0.05096591525899675512,(MIT1303_2682168024:0.00000100000050002909,((MIT1306_2682170578:0.00000100000050002909,((((MIT1318_2682178622:0.00000100000050002909,MIT1418_2684604729:0.00000100000050002909)33:0.00000100000050002909,MIT1313_2682176411:0.00000100000050002909)90:0.00407998757692463413,(MIT9303_2626315654:0.00609944707342343229,(MIT1205_2684584220:0.00202104802173111095,(MIT9313_2607823463:0.01029036945588855147,MIT1323_2682243332:0.00405576543606321442)9:0.00000100000050002909)78:0.00406254013201015705)55:0.00204968753202003752)34:0.00203700992756642406,(MIT1320_2682181287:0.00000100000050002909,MIT1342_2682249590:0.00000100000050002909)66:0.00000100000050002909)11:0.00203261076643507232)15:0.00203430425786653955,((MIT1227_2684592496:0.00000100000050002909,MIT1327_2682247415:0.00000100000050002909)27:0.00000100000050002909,MIT1312_2682172656:0.00000100000050002909)57:0.00000100000050002909)64:0.00612184663300443903)99:0.07148072947266653765)100:0.13236326714044291397,((((CC9902_2606886996:0.04133161815820281249,(AG-683-B21_2717605077:0.01563953373795967661,BL107_2624164510:0.02473903140711871187)79:0.01932083266777072372)99:0.07185157806599901109,(KORDI-49_2507313654:0.07529585620873045781,(((AG-679-C18_2717598476:0.06757350064260853051,(((CC9311_2626051969:0.00200791419275311508,AG-683-A03_2717559201:0.00000100000050002909)100:0.03106967192415676510,WH8020_2646429617:0.05264403056134098896)90:0.02289066469490618969,WH8016_2507493417:0.03715814097571687458)88:0.02205253646293398387)100:0.11475181308881371445,(WH7803_2624101686:0.02796831257294218193,WH7805_2626028191:0.04434432498203890599)100:0.06770825651138843992)44:0.02301192270746418161,(((AG-673-B08_2717543694:0.00635533862282892936,(AG-679-D13_2717556188:0.00621569050682313756,AG-673-A10_2717542439:0.01033440241449764228)82:0.00408810394409369997)100:0.09305638210132433086,((KORDI-100_2507319537:0.07512277392021363132,(AG-670-D07_2717532022:0.00000100000050002909,CC9616_2517174591:0.00398251618059916688)100:0.05877773775768509179)100:0.32618264655078965664,((WH8102_2607659775:0.00000100000050002909,WH8103_2688544899:0.00198571866482418749)100:0.08070629180141633552,AG-670-A05_2717526688:0.06010215568398370040)100:0.09117981861458684945)32:0.05820462405084393664)5:0.01482753518116200486,(((MIT9504_2682252968:0.00000100000050002909,MIT9509_2682258846:0.00000100000050002909)100:0.02289576862676475852,((AG-676-C06_2717547972:0.00206649093306069927,(AG-670-F22_2717535511:0.00623306932646598092,((AG-683-G11_2717607418:0.00000100000050002909,AG-679-A02_2717592126:0.00000100000050002909)94:0.00208321187521758782,AG-673-F03_2717546844:0.00501124467515478688)38:0.00206864040002459077)21:0.00000100000050002909)70:0.00261288203615419852,((AG-676-E23_2717551103:0.00623065789248405857,MIT9508_2682254668:0.00621937787405711130)15:0.00000100000050002909,AG-673-D02_2717145068:0.00413305845325334740)58:0.00159385890408252832)98:0.02038818223797054727)100:0.11051694483464218066,(((AG-670-A04_2717522868:0.00588253969864914895,AG-670-A19_2717528022:0.00685148542648925975)100:0.04563287844642351793,(CC9605_2607301291:0.00251010912734729716,AG-670-B23_2717530276:0.00769637857766987833)100:0.07902911226860492855)100:0.06562150832871029016,(KORDI-52_2507316476:0.01923965771900218100,WH8109_2563725948:0.01034295033957098250)98:0.02481065221935327761)54:0.01802969014103200651)20:0.01527184295378133591)8:0.01219717897593498683)8:0.02051933091972632864)7:0.02214515762112637814)17:0.03036163703911861148,(RS9916_2623920080:0.11575811677880412653,RS9917_638961511:0.16412549037233348237)44:0.02883436793849755708)69:0.03840657885362504936,RCC307_2623928762:0.20303078186057740839)78:0.05397459828008827065)99:0.15333710411914411309)11:0.03438178197305086919,MIT1300_2684594817:0.30442248528504667338)4:0.01603687424556756586,(AG-363-I04_2667802697:0.29261332516501925571,(AG-363-O06_2667806693:0.25760316625103485411,(AG-347-K22_2717149292:0.00000100000050002909,(((AG-347-I22_2667844561:0.01623852203452661944,AG-459-A02_2717382324:0.00857896674111087616)31:0.00225723457369444470,(((AG-459-O09_2717383560:0.00200580009382977150,(AG-418-D13_2717708949:0.00000100000050002909,(AG-459-J14_2717742798:0.01017796541606308912,AG-402-N17_2717663952:0.00601962748025724765)17:0.00000100000050002909)10:0.00000100000050002909)50:0.00402476122005572100,(((AG-335-I15_2717146617:0.00402319078319806223,AG-355-G23_2667767465:0.01008789970965439167)42:0.00000100000050002909,(AG-402-G23_2667718683:0.01429763197570853295,SB_2608201385:0.00000100000050002909)73:0.00403697153728069420)3:0.00000100000050002909,(((AG-412-J13_2717696588:0.01462703960332886917,((AG-459-J20_2717743680:0.00601939040249949240,((AG-335-O19_2717645980:0.00000100000050002909,AG-335-D02_2717640453:0.00000100000050002909)96:0.00396203401096914196,(AG-459-P02_2717384556:0.00396480479629679645,AG-459-A09_2717736505:0.00000100000050002909)82:0.00000100000050002909)46:0.00191644027919450253)98:0.03831899748722253363,AG-363-B18_2667885917:0.01235585190714499904)85:0.01449100326842507787)29:0.00179149707738525117,AG-418-P13_2717331203:0.01011898681010674553)2:0.00000100000050002909,(((((AG-418-O03_2717326547:0.00601362211077715540,AG-347-G18_2667832716:0.00401767105930985347)29:0.00000100000050002909,MIT0604_2608227999:0.00601602457002172516)61:0.00400496051082367167,(((AG-355-K10_2717254114:0.00803408241316835164,AG-347-L20_2667701975:0.00400051805501272940)18:0.00000100000050002909,((((((AG-402-K16_2667856769:0.00403872716015657354,(AG-442-N07_2717369833:0.00199741201899137147,AG-347-G20_2667835194:0.00201821700803774115)40:0.00000100000050002909)86:0.00400469412191021071,AG-355-I20_2667772229:0.00601211338176119593)12:0.00000100000050002909,(((AG-455-E04_2717376884:0.00601607108036223727,AG-347-J06_2717247259:0.00600732490045169636)7:0.00000100000050002909,AG-347-M23_2667709163:0.00199654514525205232)0:0.00000100000050002909,AG-418-O02_2717325603:0.00000100000050002909)1:0.00000100000050002909)4:0.00000100000050002909,(AG-429-C19_2717341521:0.00199493042465292069,(AG-355-A18_2717250323:0.00000100000050002909,(AG-355-J17_2717251151:0.00199306777456263870,AG-355-N18_2667863270:0.00000100000050002909)63:0.00199454218448961561)9:0.00000100000050002909)53:0.00199535518437110853)25:0.00000100000050002909,AG-347-I21_2667843840:0.00668576390221704495)50:0.00399728094251660358,((AG-355-O19_2717255033:0.00818089172360297878,(AG-347-L13_2717150881:0.00199593137771724837,AG-355-B23_2667766220:0.00199822414983088191)41:0.00000100000050002909)33:0.00199855599659087141,AG-347-K17_2667686637:0.00602712274310391542)28:0.00200781109999861483)0:0.00000100000050002909)0:0.00000100000050002909,((AG-355-J09_2667775000:0.00400135654234569892,((AG-402-N08_2717285698:0.00803851974438420276,AG-402-L23_2667740934:0.00199634613683010061)10:0.00000100000050002909,(AG-449-C14_2717371901:0.00435218577856981859,AG-347-O22_2667713777:0.01525269921586805584)50:0.00000100000050002909)42:0.00199727265147045009)37:0.00000100000050002909,(AG-347-I04_2717245024:0.01013942070327237925,AG-402-A04_2717265083:0.00599878695690116755)46:0.00000100000050002909)2:0.00000100000050002909)1:0.00000100000050002909)7:0.00200046253053811664,AG-347-I19_2667841199:0.01019495207662607719)9:0.00200188817068909421,AG-402-F05_2717279697:0.00809340055368330466)1:0.00000100000050002909)0:0.00000100000050002909)0:0.00000100000050002909)6:0.00200567612999886331,((AG-459-B06_2717736987:0.01008651702390394103,AG-459-D04_2717740092:0.01850320299395482454)29:0.00000100000050002909,AG-402-I23_2667727033:0.00807946134009036691)57:0.00200450187624618033)0:0.00000100000050002909)2:0.00198904894246705903,AG-424-M03_2717718689:0.00201698686602633627)16:0.00605109069874557298)100:0.51526434389606090569)49:0.05133789680811223777)9:0.03887862503951833304)16:0.03784773276782705392,AG-363-A06_2667877214:0.24774589775444835760)41:0.05116222778756144424)81:0.09509226688852678855,AG-363-P06_2667813696:0.36420612726322026953)100:0.22843997889455400219,AG-402-G08_2717280604:0.00000100000050002909)50:0.00401823334008967296)64:0.01202538808194658811,(AG-402-M23_2667747316:0.00787742001553838264,AG-402-G06_2717152342:0.00421234380388580375)60:0.00402547655744084614)71:0.00217269178782545074)72:0.00403643083416742061)54:0.00199843378486812056)12:0.00000100000050002909)19:0.00000100000050002909,AG-402-N09_2717286566:0.00401181765772302360);
