# Supplementary material for: Emergence of trait variability through the lens of nitrogen assimilation in Prochlorococcus
Source: eLife. 2019 Feb 1;8:e41043. doi: 10.7554/eLife.41043 (PMC6370341; doi:10.7554/eLife.41043)
Supplement: Figure 3—source data 1. [file elife-41043-fig3-data1.zip › RAxML_bipartitions.focA_CyCOG_60001803_NTautoMRE.nwk]

((MIT1313_2682176413:0.00000100000050002909,(MIT1418_2684604731:0.00000100000050002909,MIT1318_2682178620:0.00000100000050002909)73:0.00106831992974814531)100:0.00557373842060188487,((((MIT1312_2682172658:0.00000100000050002909,MIT1327_2682247417:0.00000100000050002909)33:0.00000100000050002909,MIT1227_2684592498:0.00000100000050002909)98:0.00121936354125355196,(MIT1320_2682181285:0.00106831174241946592,(MIT1306_2682170576:0.00213651595234445445,MIT1342_2682249588:0.00000100000050002909)74:0.00106832977496002369)81:0.00199360645981671875)64:0.00108032382867308892,((MIT9303_2626315656:0.00000100000050002909,(((MIT0702_2608213632:0.00000100000050002909,(MIT0701_2608220759:0.00000100000050002909,MIT0703_2608216258:0.00000100000050002909)32:0.00000100000050002909)99:0.00553445248086775320,(MIT1303_2682168022:0.00625954902802798672,(MIT1323_2682243330:0.00448197639242185059,MIT9313_2607823461:0.00410647087290758137)44:0.00215182827508024000)31:0.00000100000050002909)80:0.03909055570206863839,(AG-363-K07_2667897396:0.13318710479356615783,((AG-363-O06_2667806695:0.14518250282583028410,AG-363-I04_2667802696:0.15407203872929065014)72:0.02713067136665826135,(AG-363-P19_2667818429:0.18035386143168913309,((((AG-363-A06_2667877216:0.14812802386675916200,MIT1300_2684594819:0.20649328680706868777)34:0.04216503160698673036,((AG-363-O16_2667810016:0.13701738294650475658,((AG-363-O15_2667808270:0.01447575234696687509,((MIT1307_2684599280:0.01542643166505981885,(MIT1341_2684603333:0.01073249713314314638,(AG-363-N20_2667804992:0.01786687367051190481,AG-363-A16_2667881085:0.01056676056365583177)40:0.00212235233057944152)40:0.00077502085387528197)54:0.00584441538686397873,AG-363-P01_2667812243:0.02908192876094568141)97:0.03371431166045880251)100:0.12032410279981613221,(AG-363-G23_2667894185:0.00337152318195272065,((MIT0918_2682088088:0.01719431572349687173,AG-363-I21_2667895506:0.00971738711803737075)59:0.00285221855771748169,(((MIT1304_2684597138:0.02711080475421261474,AG-363-M21_2667830120:0.02136066490780121757)96:0.01187444977911788005,AG-402-G10_2717661445:0.01562855851249154993)74:0.00363957116606125793,AG-363-B11_2667884530:0.02348169179132595513)36:0.00299342262614179285)51:0.01439398617594863684)100:0.13528832599156204175)37:0.04009954294514953693)95:0.05144081456277828368,((AG-459-P07_2717749597:0.07842952339865215394,(AG-402-P18_2667761027:0.01167234389140124270,(AG-402-I21_2667724021:0.01128654036287820607,((((AG-402-M18_2667744479:0.00349233898463957235,MIT1214_2684588085:0.00425761482967969979)94:0.00776277433733345811,(((((AG-402-B03_2717269565:0.00000100000050002909,(AG-402-L19_2667736372:0.00220383942519477563,AG-402-G19_2717663624:0.00219880406680376689)17:0.00000100000050002909)8:0.00000100000050002909,(AG-402-B05_2717271170:0.00000100000050002909,MIT0912_2682081880:0.00441466116446238236)53:0.00109922113290995111)32:0.00000100000050002909,(((AG-402-A08_2717267298:0.00000100000050002909,MIT0913_2682084087:0.00110047014407869026)43:0.00000100000050002909,(AG-402-L09_2667736248:0.00287037288332396860,AG-409-A10_2717287944:0.00219964279933137531)33:0.00000100000050002909)63:0.00110351900910616468,AG-363-M20_2667903805:0.00220626251724325134)84:0.00332891783530186178)82:0.00228453414682751712,(PAC1_2607360915:0.00000100000050002909,MIT0915_2682086325:0.00331461932892546758)65:0.00102755728226370819)99:0.02557568710773403670,(AG-402-A21_2667715295:0.00447204855807969461,((MIT0801_2607819260:0.00109547582802705127,(NATL1A_2624155543:0.00109471318980397720,(AG-402-I20_2667721761:0.00000100000050002909,AG-363-A03_2667874652:0.00000100000050002909)60:0.00000100000050002909)34:0.00000100000050002909)84:0.00329973535652998504,NATL2A_2606775581:0.00000100000050002909)80:0.00219562506570317824)47:0.00000100000050002909)89:0.01198638911067487905)91:0.00828888974689642732,AG-402-K14_2667854263:0.02911940353381390137)55:0.00702830970669181352,(AG-402-P16_2667757297:0.00738009787967112193,MIT1013_2682092660:0.00678763497356377980)80:0.00358334890937314719)33:0.00132762651077947508)46:0.01252598614810664091)92:0.06288398323700813974)100:0.11929526490577729847,AG-363-P06_2667813698:0.28000490082970974637)89:0.05048513599374769567)71:0.02074618495199955642)16:0.02871078393697415118,AG-363-P08_2667815962:0.17239703869185610263)6:0.02022706590727844922,MIT1223_2684590013:0.23046925826878494892)2:0.00941090152886900518)4:0.02007416791068066322)18:0.06952651062493157841)100:0.36637747598866171606)100:0.20082582711463084491)84:0.01073968125353275994,(((MIT9509_2682258845:0.00000100000050002909,MIT9504_2682252969:0.00000100000050002909)100:0.06767822058788312833,(((AG-683-G11_2717607417:0.00000100000050002909,AG-676-C06_2717547973:0.00000100000050002909)70:0.00000100000050002909,AG-679-A02_2717592125:0.00108302120865359569)100:0.00587343121309746169,(((AG-676-E23_2717551102:0.00276444960965204411,MIT9508_2682254667:0.00605396732871265036)95:0.00687368449282078735,AG-673-D02_2717145066:0.01751121291700574387)52:0.00609348740935240427,(AG-673-F03_2717546994:0.00218450406893738042,AG-670-F22_2717535510:0.00000100000050002909)95:0.00995969427136130306)34:0.00436082945449474315)99:0.06615201039064159960)100:0.12395249777235628486,((RCC307_2623928760:0.08958429489659142098,(WH7803_2624101688:0.18708646937442352520,RS9917_638961509:0.09678918809500840215)82:0.03560046327292763074)97:0.03313980117125445851,(RS9916_2623920082:0.12294168768839881800,(WH7805_2626028189:0.15662146420738165542,((KORDI-52_2507316478:0.01643553752805298682,WH8109_2563725950:0.03600616985423669286)98:0.02718252211099423526,((AG-679-D13_2717556187:0.01492625388916449421,AG-673-A10_2717542440:0.01701805066270618491)100:0.10472464031731142098,(KORDI-49_2507313656:0.09086452615915260878,(((CC9605_2607301292:0.01530018304759361847,AG-670-B23_2717530277:0.00413070665434645597)90:0.01081833161379660950,(AG-670-A04_2717522867:0.00648728908507641751,AG-670-A19_2717528021:0.00446785598345341654)79:0.01433583059926342267)100:0.31937337867138337888,((AG-679-C18_2717598474:0.09374224900063934940,(WH8020_2646429616:0.11133185092382992532,((CC9311_2626051968:0.01837830888909447458,AG-683-A03_2717559200:0.02911245960427764554)97:0.01287198681564915084,WH8016_2507493415:0.01662900457698400850)94:0.03792775307863979761)94:0.02808963313612301838)100:0.10913369393494758153,(CC9902_2606886997:0.04911877287336013226,BL107_2624164509:0.04865392614360304624)100:0.09461109237130227445)98:0.04391976925610029114)60:0.03223955937758955781)17:0.01480917517885065732)44:0.03634794268300903936)33:0.01422011416224667688)100:0.05003836994191573212)45:0.02510841737606750099)100:0.09671192105856493693)98:0.10479708406780870178)67:0.00710922044211800830)44:0.00104844440538058884,MIT1205_2684584222:0.00307464365934707277);
