# Supplementary material for: Emergence of trait variability through the lens of nitrogen assimilation in Prochlorococcus
Source: eLife. 2019 Feb 1;8:e41043. doi: 10.7554/eLife.41043 (PMC6370341; doi:10.7554/eLife.41043)
Supplement: Figure 3—source data 1. [file elife-41043-fig3-data1.zip › RAxML_bipartitions.moaA_CyCOG_60001917_NTautoMRE.nwk]

((AG-459-A09_2717735152:0.00102981170413910818,((((WH8016_2507493432:0.06430821222069467435,(CC9311_2626051984:0.14643629799261662083,((WH8020_2646429632:0.15277032751813329758,AG-679-C18_2717598490:0.17875745558816089065)62:0.05088158336121409442,((BL107_2624164528:0.01331819006919974374,(CC9902_2606886979:0.05662720673539347466,AG-683-B21_2717605094:0.00728132424585662980)65:0.00433801454495855512)100:0.30912305501812220587,((((KORDI-100_2507319521:0.10671622468488702051,(CC9616_2517174577:0.00083619325313860485,AG-670-D07_2717532035:0.00000100000050002909)100:0.13004014392423948743)100:0.28483025498761749272,RCC307_2623928750:0.39606189723543744341)75:0.08094279249909701324,((((((CC9605_2607301274:0.02246926829794220620,WH8109_2563725927:0.01210553566093758825)95:0.01213886425279921306,(AG-670-A04_2717523647:0.00353121148795309831,AG-670-A19_2717528052:0.00285043238244187891)100:0.03753651383490972521)60:0.00627985863630659523,((AG-670-A05_2717525886:0.08176802357531422205,AG-670-B23_2717530259:0.03774029914609820097)96:0.02054708016930709147,KORDI-52_2507316459:0.03825518763968224073)76:0.01035576987931156531)100:0.19154029763144075904,(KORDI-49_2507313638:0.19532109931092853095,((MIT9509_2682258861:0.00000100000050002909,MIT9504_2682252954:0.00250195735413929641)100:0.05972044908731444224,((AG-676-C06_2717547957:0.00077790621797268979,(AG-673-F03_2717546859:0.00000100000050002909,(AG-679-A02_2717592141:0.00502710268972140703,AG-670-F22_2717535526:0.00249888300515192655)71:0.00168044988632295457)80:0.00424277557519389323)100:0.02877702239973838061,(AG-673-A03_2717540201:0.04230936370796686136,(MIT9508_2682254683:0.01943099467067970279,(AG-676-E23_2717551118:0.01067782977731959390,AG-673-D02_2717144347:0.01204378003676039380)35:0.00109546159016932340)96:0.01294395589324434832)82:0.01135210137794955693)100:0.03475222803921805548)100:0.15188147284982081442)75:0.03713654327318038212)49:0.02019219413167456720,((WH8103_2688544916:0.00149492291548647730,WH8102_2607659792:0.00103980940618604426)100:0.22410554394987580729,(AG-673-B08_2717543677:0.00743752574125048933,(AG-679-D13_2717556205:0.00664306011095224143,AG-679-B05_2717597480:0.01735315103176310325)94:0.00538563592996952386)100:0.27856856740477398127)32:0.03065057930912798781)28:0.02562185737096759827,(WH7803_2624101671:0.06195383652878181518,WH7805_2626028206:0.11488938706941510814)100:0.16399657325725786050)89:0.05489260895620379915)47:0.04516813777061270269,RS9916_2623920064:0.28101632470830079091)72:0.07530310185919260324)94:0.29807710363733985748)48:0.05546086616589913920)36:0.06720992222392926929)100:1.55613588652129619661,(MIT0917_2681972557:0.00000100000050002909,(((((AG-402-L20_2667738098:0.00843619594409556785,AG-402-N09_2717286556:0.00356736936539169035)54:0.00195179356863641883,AG-402-O21_2667754412:0.00254003615739029596)60:0.00139980615788953366,AG-402-C09_2717274179:0.00693193232408996409)2:0.00000100000050002909,((AG-402-M23_2667746273:0.01856924244535092944,((AG-402-B03_2717269555:0.00693096263042767072,((AG-402-B05_2717271160:0.00392630739763826734,(AG-402-G19_2717663525:0.00196153456435529602,(AG-402-L09_2667736238:0.00097498328731386098,((AG-409-A10_2717287954:0.00196381592229264053,AG-402-A08_2717267288:0.00196102396090516414)88:0.00195459576770512034,AG-363-M20_2667903816:0.00986066122871358079)36:0.00000100000050002909)76:0.00195672857885843344)71:0.00097681009734795570)52:0.00097218240751290020,(MIT0913_2682084097:0.00195697178244021251,MIT0912_2682081890:0.00196565874406833766)98:0.00394434821771906616)54:0.00092995190502715211)76:0.01766446054680309227,AG-402-G06_2717152486:0.01028106802850182501)44:0.00148582797741399794)65:0.01021188620811193555,(MIT0915_2682086335:0.00196291013646072033,(AG-402-G08_2717280594:0.00296362966413694527,PAC1_2607360925:0.00495688527419945596)85:0.00296885268083079117)88:0.00496885844116739996)41:0.00295051857590544146)2:0.00000100000050002909,(AG-402-E17_2717277020:0.00692813421229166327,AG-402-B19_2717660237:0.00196197586138629121)62:0.00000100000050002909)40:0.00693612768485092276)99:0.40356239975043328716)98:0.30624406146716798283,(((((MIT0604_2608227988:0.00669188542953886960,AG-424-M03_2717718947:0.00764347752141587931)47:0.00916777960197211368,AG-363-B18_2667885928:0.00631879259156249186)45:0.00889557803342448140,((AG-355-J17_2717251162:0.00095562045937669284,AG-355-N18_2667863281:0.00102755717275096882)99:0.02263715944095083879,((((AG-347-G18_2667832705:0.00703460352824262451,((AG-402-L23_2667740945:0.00000100000050002909,AG-402-F05_2717279708:0.00299738616272678549)99:0.00501789351457271153,AG-402-N17_2717663941:0.00398865898271302984)29:0.00000100000050002909)83:0.00199431087393229893,((((AG-418-D13_2717708960:0.00299775809706227803,AG-355-A18_2717250312:0.00701485501364039910)68:0.00097860571543286791,(((AG-402-G23_2667718694:0.00298056851377593137,((AG-418-P13_2717331180:0.02736421739053704685,AG-347-I22_2667844572:0.00399579486932179033)88:0.00618093145703156339,AG-355-B23_2667766209:0.01019123022168625173)27:0.00092144412206364510)3:0.00000100000050002909,((AG-355-J09_2667774989:0.00398559322818290655,(AG-355-K10_2717254125:0.00098868169147680197,AG-418-O03_2717326558:0.00298051936712941199)57:0.00099209671932331774)42:0.00099367641163339315,((AG-347-L20_2667701986:0.00668770370469745287,AG-429-C19_2717341809:0.00991783328184266989)42:0.00130295022837589826,AG-449-K21_2717734568:0.00398963603032015911)18:0.00000100000050002909)1:0.00000100000050002909)0:0.00000100000050002909,(((AG-402-N08_2717285709:0.00298553791852733353,AG-459-D04_2717740407:0.00678812211848698818)59:0.00098821344194016236,(AG-459-J14_2717742787:0.00602503032488509779,((((AG-347-M23_2667709174:0.00099214438827336499,AG-355-G23_2667767454:0.00298463881504648729)48:0.00097090602137205322,AG-449-C14_2717371888:0.00223336022821937243)22:0.00001940366551271386,(((AG-418-O02_2717325591:0.00397953105968030987,(AG-347-J06_2717247248:0.00098893102569471043,AG-347-I21_2667843668:0.00000100000050002909)48:0.00000100000050002909)39:0.00099023550847553328,AG-355-I20_2667772064:0.00499024019621884495)23:0.00000100000050002909,(AG-347-I19_2667841210:0.00701458061459168773,AG-355-O19_2717255022:0.01009747099160056803)52:0.00098201549901468324)7:0.00000100000050002909)41:0.00098829893804756397,AG-402-A04_2717265094:0.00501519240954079182)49:0.00099582216039627780)23:0.00099287937204956922)1:0.00000100000050002909,((AG-347-I04_2717245035:0.01316247319160002323,AG-402-K16_2667856780:0.00199384481239994575)45:0.00098919491919103176,AG-347-K17_2667686648:0.00803336578692878840)35:0.00000100000050002909)0:0.00000100000050002909)6:0.00000100000050002909)79:0.00298025301411387758,SB_2608201374:0.01518001552963286864)52:0.00000100000050002909,(AG-670-M18_2717404276:0.01738243696044529038,AG-347-O22_2667713788:0.01216084156758481111)89:0.00314971644698154151)54:0.00000100000050002909)94:0.00663601588896794558,AG-402-I23_2667727044:0.01851905687171341922)94:0.00642297699534895728,(AG-459-B06_2717736998:0.02597619952069820867,AG-347-K22_2717149303:0.01432024205109845919)89:0.00552102754424837420)96:0.01123428883836555606)57:0.01801660285030252592)75:0.00373113945709684916,AG-412-J13_2717696599:0.03145736088167779693)94:0.04225120902020195607,AG-402-K22_2667733979:0.05685040747143399464)99:0.17196766837964114205)99:0.15504474582704613761,AG-459-J20_2717743692:0.00581616190656690339)71:0.00358175691626323473)46:0.00000100000050002909,(AG-335-O19_2717645994:0.00310247667608293861,AG-459-P02_2717384568:0.00000100000050002909)64:0.00205884405908612943,AG-459-P19_2717750803:0.00000100000050002909);
