# Supplementary material for: Emergence of trait variability through the lens of nitrogen assimilation in Prochlorococcus
Source: eLife. 2019 Feb 1;8:e41043. doi: 10.7554/eLife.41043 (PMC6370341; doi:10.7554/eLife.41043)
Supplement: Figure 3—source data 1. [file elife-41043-fig3-data1.zip › RAxML_bipartitions.napA_CyCOG_60001886_NTautoMRE.nwk]

(((AG-347-K22_2717149301:0.01549081652407298740,AG-459-B06_2717736996:0.01994564204040678163)30:0.00093036030598129247,(((AG-335-I15_2717146626:0.01348367306911857876,AG-347-I22_2667844570:0.01119347307663929453)92:0.00356443740607149256,(((AG-355-O19_2717255024:0.01110410282455091824,(AG-347-O22_2667713786:0.00662316336951618203,(AG-347-M23_2667709172:0.00064613335668497519,AG-355-G23_2667767456:0.00594288350145589367)100:0.00397420261552289700)57:0.00086387260880412594)34:0.00131306376842297407,(AG-418-O03_2717326556:0.01070944239584892960,(((((AG-459-D04_2717740409:0.00522255555577552742,((((SB_2608201376:0.00194726077468375110,(AG-355-N18_2667863279:0.00130077874093215357,AG-355-J17_2717251160:0.00064750705771149234)99:0.00262840369264438767)96:0.00327426600524241898,(AG-355-B23_2667766211:0.00532141995055290459,AG-418-P13_2717331225:0.00932665980227298172)43:0.00056902742938545812)11:0.00000100000050002909,((AG-459-J14_2717742789:0.01063864846151012407,AG-402-K16_2667856778:0.00592866537045197862)18:0.00064218290539230696,((AG-347-I21_2667843670:0.00391143764347135804,(AG-355-A18_2717250314:0.00726592384745152961,AG-347-I04_2717245033:0.00727704222675014910)23:0.00062624595055698576)7:0.00000100000050002909,AG-442-N07_2717369842:0.00194928775087548751)11:0.00064760434940874790)0:0.00000100000050002909)1:0.00000100000050002909,((AG-347-L20_2667701984:0.00967263338256631709,AG-449-K21_2717734570:0.00290293261975773254)52:0.00126317188287948024,(AG-355-J09_2667774991:0.00532450666097872803,AG-355-K10_2717254123:0.00665227214451594422)22:0.00083563727268696651)3:0.00039009466541375725)9:0.00065318415566336145)9:0.00064871187968264265,AG-402-N08_2717285707:0.00853966746501376786)14:0.00065559522114178948,(((AG-355-I20_2667772062:0.00594216440978463656,(AG-418-O02_2717325594:0.00000100000050002909,AG-347-J06_2717247250:0.00000100000050002909)99:0.00194376018412648435)88:0.00327584930707831281,((AG-402-A04_2717265092:0.00217135406444269978,AG-347-G20_2667835185:0.00191378616776135754)70:0.00219074499826092195,AG-347-L13_2717150890:0.00602658486200542687)56:0.00222126574704817857)70:0.00262043257757163615,(AG-449-C14_2717371891:0.00661425053462904797,AG-347-I19_2667841208:0.00795204646522212032)50:0.00061675917401813913)36:0.00064674424683549008)14:0.00065568645309784694,AG-347-K17_2667686646:0.00720600449146342227)48:0.00198907964282796744,AG-355-A02_2667762082:0.00980816772870617311)53:0.00067750391769811139)11:0.00036870130088472944)42:0.00150100698617819145,((AG-670-M18_2717404274:0.01077862953599530334,AG-402-G23_2667718692:0.00733039223413209807)41:0.00122139523155177635,((AG-347-G18_2667832707:0.00918657342839627501,AG-459-A02_2717382270:0.00603696513330555153)38:0.00129634781741601703,((AG-459-O09_2717383790:0.00183142538428264392,((AG-402-F05_2717279706:0.00210162956398145121,AG-402-L23_2667740943:0.00180980492000279740)70:0.00129959326849414850,AG-402-N17_2717663943:0.00509550238477799507)38:0.00078825276393661452)27:0.00000100000050002909,AG-418-D13_2717708958:0.00656749082817472199)54:0.00140047376892855056)94:0.00653040126167215868)25:0.00065712202418834447)83:0.00596294543784804242)77:0.00521152385535954624,AG-402-I23_2667727042:0.01580741420879031717)65:0.00169923305271576564)49:0.00291661766304130441,((MIT0604_2608227990:0.00450529668068755211,(AG-424-M03_2717718945:0.00713709196560314337,AG-363-B18_2667885926:0.00513912676478293050)59:0.00855040940065723495)79:0.01857548096264992690,(AG-402-K22_2667733981:0.06192872261783347043,((AG-429-C19_2717341811:0.05290007445850986034,((WH8020_2646429630:0.04295124924558105239,((AG-679-C18_2717598488:0.14222385588723082672,(RCC307_2623928752:0.15949162766406377312,((WH7805_2626028204:0.06198813776891981542,WH7803_2624101673:0.07658571535310421119)84:0.08982423698660724209,(((MIT9509_2682258859:0.00178118643251255391,MIT9504_2682252956:0.00000100000050002909)100:0.05303042964618292360,((((AG-670-F22_2717535524:0.00112244397542060224,(AG-679-A02_2717592139:0.00000100000050002909,AG-683-G11_2717607431:0.00293492086844861742)100:0.00664001665222955367)98:0.01152405939875506859,AG-673-A03_2717540203:0.00000100000050002909)77:0.00176066871978092709,(AG-676-C06_2717547959:0.00118416575752248857,AG-673-F03_2717546857:0.00000100000050002909)82:0.00061191644661431313)99:0.01448459640995346416,((AG-676-E23_2717551116:0.00622423952292444540,AG-673-D02_2717144345:0.00215686480684792363)55:0.00130742208069288502,MIT9508_2682254681:0.02124849726176599590)44:0.00300497233833916730)89:0.02151831286603125490)99:0.10852937953492673706,((KORDI-49_2507313640:0.03916333157610100979,((((KORDI-100_2507319523:0.14807888239434149891,(AG-670-D07_2717532033:0.00171901792662546536,CC9616_2517174579:0.00000100000050002909)100:0.04673717824848926811)100:0.07608750676480131869,RS9916_2623920066:0.09309466683788007735)61:0.02108822562571411804,(AG-670-A05_2717525888:0.06560093399486012500,((WH8109_2563725931:0.01260745665638688361,((AG-670-A19_2717528349:0.00522911213632435562,AG-670-A04_2717524215:0.00267081229269154055)100:0.01545437365123099489,(((WH8103_2688544914:0.00219530277546475892,WH8102_2607659789:0.00000100000050002909)100:0.02557521753772268314,CC9605_2607301276:0.01950267226152531744)50:0.00219831318298670643,AG-670-B23_2717530261:0.04223503398984092272)35:0.00218742650802436316)27:0.00174417858378538818)65:0.00926958238350822882,KORDI-52_2507316461:0.02007927547937887747)83:0.00880024121643677507)57:0.00321520834459416071)38:0.01325104862912567655,((AG-679-D13_2717556203:0.00193187483884262501,AG-679-B05_2717597482:0.00953652116793147694)97:0.00596827780339486379,AG-673-B08_2717543679:0.00827369242796349540)100:0.07442617853899857749)32:0.01134599921342628256)43:0.01690288180916519126,((AG-683-B21_2717605092:0.01121748604756533929,BL107_2624164525:0.00942816470124083206)100:0.03085960387683618980,CC9902_2606886981:0.07079791061829694698)100:0.09481116271103054438)100:0.05655725702913350778)44:0.02530974180529178483)37:0.02175516998254984138)65:0.10731130239039303464)8:0.04610021709413882063,(WH8016_2507493430:0.04956430088295577657,(AG-683-A03_2717559213:0.00871174413335924769,CC9311_2626051982:0.01644390679756447746)97:0.02229036472674460548)99:0.06946671911337395922)7:0.04239504528360680397)81:0.23616951618137882463,(MIT0917_2681972562:0.00190370912369007810,(AG-402-N09_2717286552:0.00455414029913348353,((((((MIT0912_2682081894:0.00259825919218839270,MIT0913_2682084101:0.00060420501768409433)95:0.01132423979337201375,AG-402-M23_2667746270:0.02022874358461323324)58:0.00123363326225130730,((AG-402-E17_2717277025:0.00231168182767050581,AG-402-B19_2717659492:0.00222962580107331255)93:0.01755826914349599074,(AG-402-C09_2717274174:0.00784794640503662030,(((AG-402-A08_2717267283:0.00387428428862942806,(((AG-402-L20_2667738093:0.00453228739962066151,AG-402-G19_2717663529:0.00257357322714739855)13:0.00000100000050002909,(AG-402-L09_2667736234:0.00192783127900105172,AG-409-A10_2717287959:0.00128209765783220803)12:0.00000100000050002909)3:0.00000100000050002909,(AG-402-B03_2717269550:0.00257038563937188195,AG-402-B05_2717271155:0.00322176525480190106)20:0.00000100000050002909)49:0.00064004159232281335)19:0.00000100000050002909,(AG-363-M20_2667903820:0.00649400294693545412,AG-402-K04_2717283662:0.00321446372540578132)20:0.00000100000050002909)46:0.00000100000050002909,MIT0915_2682086339:0.01117906052565433017)75:0.00322291384007295303)61:0.00260618473024625680)45:0.00191784317300765553)24:0.00191780288556694239,(PAC1_2607360929:0.00456592656885378579,AG-402-G08_2717280590:0.00317181349805789126)100:0.00865064301850395311)27:0.00412162555702368268,AG-402-G06_2717152490:0.00982879553352367097)16:0.00442802599093561604,AG-402-O21_2667754416:0.00443427128444874412)10:0.00072365709758002907)10:0.00263188169198216469)100:0.29644667615826281182)100:0.48822656411362996831)97:0.05159946466951479543,(AG-459-J20_2717743690:0.00353653797127576443,((AG-459-P02_2717384566:0.00000100000050002909,AG-459-A09_2717735150:0.00263558308179825170)82:0.00147770803935575118,(AG-335-D02_2717640441:0.00183558994183685080,AG-335-O19_2717645992:0.00145217082810174150)81:0.00261797448410251883)78:0.00576308901453407522)100:0.03510352078149422267)98:0.06172367030954380857)74:0.01924137897628393559)99:0.02114909920835379362,AG-412-J13_2717696597:0.02447895848520737980);
