# Supplementary material for: Emergence of trait variability through the lens of nitrogen assimilation in Prochlorococcus
Source: eLife. 2019 Feb 1;8:e41043. doi: 10.7554/eLife.41043 (PMC6370341; doi:10.7554/eLife.41043)
Supplement: Figure 3—source data 1. [file elife-41043-fig3-data1.zip › RAxML_bipartitions.narB_CyCOG_60001877_NTautoMRE.nwk]

((((AG-402-E17_2717277026:0.00508721908730205580,AG-402-B19_2717659493:0.00446544869884074082)99:0.01822946796917120429,((MIT0912_2682081895:0.00095001723785958776,MIT0913_2682084102:0.00141548837536912761)100:0.02524717930732017779,((((((AG-679-C18_2717598487:0.16513886744158956521,((AG-683-A03_2717559212:0.01236193989348195396,CC9311_2626051981:0.01050350108489325925)100:0.05945898922659474672,(WH8020_2646429629:0.05394780914995627591,WH8016_2507493429:0.06992235710775772384)80:0.01681365234652768340)99:0.06511815892860257915)100:0.12524591765252174325,((((CC9902_2606886982:0.04127547033831664020,(BL107_2624164524:0.00402520309344310372,AG-683-B21_2717605091:0.01279955076467260110)100:0.03306674393322979466)100:0.17840681223925236587,(KORDI-49_2507313641:0.10967020103188859781,((AG-673-B08_2717543680:0.00490949697838333633,((AG-673-A10_2717542425:0.01750798643144151415,AG-679-D13_2717556202:0.00297295027883706523)45:0.00296792276134019055,AG-679-B05_2717597483:0.01165977591206432407)21:0.00162432845718881672)100:0.09021489979022880024,(((KORDI-52_2507316462:0.06057476652728423921,(((WH8109_2563725932:0.01319062571874832744,(AG-670-A19_2717528350:0.00123904959824727625,AG-670-A04_2717524216:0.00426177270115599659)100:0.01874030379457003112)85:0.00574387118308147121,CC9605_2607301277:0.01689116710015333908)100:0.01197545271666632105,((AG-670-D07_2717532032:0.00082352702510856194,CC9616_2517174580:0.00041255485810939510)100:0.09843636256465462808,AG-670-B23_2717530262:0.03626974417878322393)76:0.01235676551641372301)100:0.02906047531879443410)97:0.02263862988412585972,(WH8103_2688544913:0.00072158673085970986,WH8102_2607659788:0.00090517912258903917)100:0.08764369985364148241)69:0.01158526387498035916,AG-670-A05_2717525889:0.09228832803987553624)52:0.01733688583742719683)100:0.02889808313235041337)96:0.02134009096712386269)100:0.04164318739105801054,RS9916_2623920067:0.15535043409311069529)60:0.01697373205023029394,(KORDI-100_2507319524:0.24766865492314774078,(RCC307_2623928753:0.24418849691562735660,((WH7803_2624101674:0.05134658037171174055,WH7805_2626028203:0.05302834393674118324)100:0.11333455298450505200,((MIT9504_2682252957:0.00167321635614401027,MIT9509_2682258858:0.00000100000050002909)100:0.05329526285218225828,(((((AG-670-F22_2717535523:0.00336621827959702503,(AG-683-G11_2717607430:0.00000100000050002909,AG-679-A02_2717592138:0.00000100000050002909)100:0.00084095645885459073)70:0.00288950755190583433,(AG-673-F03_2717546856:0.00125723333170770879,AG-676-C06_2717547960:0.00041849273983446720)85:0.00049034648728191210)85:0.00920411097369321606,AG-673-A03_2717540204:0.00327627731566336802)62:0.00360976358724188207,(AG-676-E23_2717551115:0.01351283765561207828,AG-673-D02_2717144344:0.00684108605605109488)78:0.00468600092190900753)81:0.00554761494138767026,MIT9508_2682254680:0.01700710565079655012)96:0.03313728688242272707)100:0.13102915206291526617)100:0.06173990297278623279)100:0.09531469043265398955)40:0.01728187117557117986)100:0.14421943462002198566)100:0.43946945106786478030,(((AG-412-J13_2717696596:0.01786766449735695955,(AG-363-B18_2667885925:0.00961766832175828604,((AG-424-M03_2717718944:0.01296349283663106138,(AG-402-G23_2667718691:0.01699411849178990991,(((((((AG-402-L23_2667740942:0.00344905437670306545,AG-355-J09_2667774992:0.00692394186335789762)63:0.00145757084541639080,AG-355-B23_2667766212:0.00842844431544900047)22:0.00048630540783060850,((AG-670-M18_2717404273:0.00889689534438555668,((((AG-355-G23_2667767457:0.00542553236980474612,AG-347-M23_2667709171:0.00294756304553223407)97:0.00393248314000758416,AG-347-O22_2667713785:0.00789820332327153748)11:0.00000100000050002909,(AG-449-C14_2717371892:0.00541556790193712181,(AG-347-I19_2667841207:0.00540680628624967598,AG-449-C14_2717371893:0.00549774190106664621)18:0.00000100000050002909)23:0.00097195834208189686)47:0.00105569931045059427,AG-455-E04_2717376892:0.00748025873655559000)36:0.00040561793384277296)19:0.00048738389129182266,AG-402-N08_2717285706:0.00989611771601995975)16:0.00049518216471755659)24:0.00194595311343317111,(((AG-355-A02_2667762081:0.00577953947079656513,AG-459-J14_2717742790:0.00639131440041548846)28:0.00152133391015057073,(AG-459-B06_2717736995:0.01451014361456283777,((AG-402-F05_2717279705:0.00244178971404512531,(AG-418-D13_2717708957:0.00195414017335605959,AG-459-O09_2717383791:0.00342545996084606856)18:0.00000100000050002909)67:0.00048431704815127670,AG-402-N17_2717663944:0.00393022657177995258)78:0.00098522358880238480)65:0.00097567306505403446)19:0.00097264588353349415,((AG-347-L13_2717150889:0.00691855427798739302,((((AG-355-K10_2717254122:0.00590941044313185882,(AG-347-L20_2667701983:0.00789649784146724890,(SB_2608201377:0.00719014155291256268,AG-429-C19_2717341512:0.00368887480365938814)36:0.00119222949333567065)19:0.00000100000050002909)1:0.00000100000050002909,AG-347-K17_2667686645:0.00790867549097107152)8:0.00000100000050002909,(AG-418-P13_2717331226:0.00762720130923470480,AG-449-K21_2717734571:0.00317750345953304349)64:0.00074352380857310686)19:0.00097181127698695296,AG-459-D04_2717740084:0.00834603368619984444)1:0.00000100000050002909)8:0.00048957105815903212,((AG-402-K16_2667856777:0.00294666196174265659,(AG-347-G20_2667835186:0.00294229557089251224,AG-402-A04_2717265091:0.00295009187587206125)84:0.00047801239613737913)94:0.00245574594245060113,((AG-347-I04_2717245032:0.01197000361584461998,(AG-355-O19_2717255025:0.01280584506985777034,((AG-355-I20_2667772061:0.00000100000050002909,(AG-347-J06_2717247251:0.00343710498579687324,AG-418-O02_2717325595:0.00097800108491066014)89:0.00180335142677603673)83:0.00179965713558507385,(AG-347-I21_2667843671:0.00493714354486313785,(AG-355-A18_2717250315:0.00294552447646175648,(AG-355-N18_2667863278:0.00000100000050002909,AG-355-J17_2717251159:0.00000100000050002909)100:0.00344510705264803067)90:0.00146059187197415652)85:0.00130089705735571704)47:0.00048904667725300913)52:0.00164271079143117138)33:0.00048461408484313314,AG-442-N07_2717369841:0.00592295906058858471)9:0.00047683005411865701)11:0.00048667734171495714)3:0.00000100000050002909)21:0.00098571329030146043)89:0.00448351559596454376,AG-347-G18_2667832708:0.01095390079428236116)60:0.00045250695212755755,AG-459-A02_2717382269:0.01033761196214360613)8:0.00000100000050002909,(AG-347-I22_2667844569:0.01393793550476946953,(AG-347-K22_2717149300:0.01046565416835368127,(AG-335-I15_2717146625:0.00729019102992193441,(MIT0604_2608227991:0.00541436491361704363,AG-418-O03_2717326555:0.00543516145759522038)99:0.00494084696062169551)63:0.00050471704424805077)81:0.00101205246164087618)42:0.00189627259037371937)13:0.00049153233934700485)40:0.00245591174909092543)88:0.00696184548786956368,AG-402-I23_2667727041:0.01551009494229161657)68:0.00077070766428083989)76:0.00453376740505203896)88:0.04421442260793410212,(AG-459-P02_2717384565:0.00050640315886884885,(AG-459-A09_2717735149:0.00097372745345343135,(AG-459-J20_2717743689:0.00838705943186589253,(AG-335-O19_2717645991:0.00145884055143795832,AG-335-D02_2717640442:0.00613562509763405581)99:0.00144659894978546523)58:0.00343719879214666926)34:0.00046532980123971764)100:0.06097556455889006216)81:0.03678208929427436574,AG-402-K22_2667733982:0.02650612114780895312)100:1.21217401666950475025)87:0.14997885083548156970,AG-402-M23_2667746269:0.02388023776379286436)73:0.01139188122079428864,(AG-402-L20_2667738092:0.01054202657382248033,(AG-402-A08_2717267282:0.00847019661426545029,(AG-402-K04_2717283663:0.00522095584774604545,(((AG-402-B05_2717271154:0.00475545018540218540,(AG-402-L09_2667735748:0.00339899451001853719,AG-409-A10_2717287960:0.00265761210986896219)94:0.00319342043831919971)42:0.00046950211318565416,((AG-402-O21_2667754417:0.00620703811296099712,AG-402-G19_2717663530:0.00524267010114484386)71:0.00019999071224583744,AG-402-B03_2717269549:0.00375007521431098200)56:0.00122656449300998188)27:0.00000100000050002909,(AG-363-M20_2667903821:0.00479374681642023934,AG-402-C09_2717274173:0.00480089042143661167)60:0.00043190827475456334)26:0.00000100000050002909)91:0.00267842031183761469)89:0.00814179808955142227)87:0.01519457018861834069)82:0.01415834085391414095,(AG-402-G06_2717152491:0.01620498526465990671,(AG-402-N09_2717286551:0.00804938610745908022,MIT0917_2681972563:0.00591070191749476070)100:0.00605475772328681848)100:0.01554279172048735405)82:0.00525305015157320754)83:0.00529843148614860156)89:0.01365974405144900622,MIT0915_2682086340:0.00918519562340461282)89:0.00689328845506446877,(AG-311-K21_2717569643:0.00808005539712995657,AG-402-G08_2717280589:0.00267503728111028035)51:0.00000100000050002909,PAC1_2607360930:0.00395632750091499778);
