# Supplementary material for: Emergence of trait variability through the lens of nitrogen assimilation in Prochlorococcus
Source: eLife. 2019 Feb 1;8:e41043. doi: 10.7554/eLife.41043 (PMC6370341; doi:10.7554/eLife.41043)
Supplement: Figure 3—source data 1. [file elife-41043-fig3-data1.zip › RAxML_bipartitions.nirA_CyCOG_60001560_NTautoMRE.nwk]

((AG-402-G06_2717152342:0.01291053383865753412,((AG-459-C18_2717739040:0.00801800349341929598,AG-402-G08_2717280604:0.00734126748098396561)76:0.00994192935652262084,((MIT1223_2684590015:0.42257317559603324586,(((MIT0604_2608227999:0.00584474101309255187,(((((((AG-347-K22_2717149292:0.01248531359342325460,AG-424-M03_2717718689:0.00883108859680480779)95:0.00781439828625781104,AG-459-A02_2717382324:0.01422170575437528214)27:0.00226846590537713383,(AG-402-I23_2667727033:0.01128301116704184814,(AG-459-B06_2717736987:0.01317644240280967625,AG-459-D04_2717740092:0.02117051967478631239)27:0.00065826784220492551)35:0.00077042152468418214)29:0.00086701117420691387,((((((AG-355-K10_2717254114:0.00664908047224811293,AG-355-J09_2667775000:0.00517314429911552593)69:0.00065800209737794618,((AG-347-K17_2667686637:0.00954812832573374674,((AG-355-O19_2717255033:0.00912255296058057420,AG-355-B23_2667766220:0.00643791814344975202)57:0.00135545256770902090,AG-347-L13_2717150881:0.00563562278337598286)61:0.00092839378430931640)65:0.00144717601653305498,AG-347-L20_2667701975:0.00653998031422436781)60:0.00000100000050002909)87:0.00588827917162737958,(((AG-402-A04_2717265083:0.01128969482504041909,AG-347-I04_2717245024:0.01648670610319350957)44:0.00044430619182274302,((AG-402-L23_2667740934:0.00222727531150921417,(AG-347-O22_2667713777:0.01058623265396016477,AG-449-C14_2717371901:0.01068266057929615799)94:0.00238975142732741680)62:0.00066096768403951160,AG-402-N08_2717285698:0.00583418387652016261)96:0.00447863383914224450)14:0.00000100000050002909,((AG-347-J06_2717247259:0.00216629539687942987,AG-418-O02_2717325603:0.00289662459796773695)93:0.00288908016976974647,((AG-347-I21_2667843840:0.00502155308705237897,(((AG-355-A18_2717250323:0.00288998815044834217,(AG-429-C19_2717341521:0.00071839036708400649,(AG-355-J17_2717251151:0.00071933426018161092,AG-355-N18_2667863270:0.00000100000050002909)91:0.00143881228555941447)58:0.00000100000050002909)91:0.00216149691666090663,AG-355-I20_2667772229:0.00654916649842826604)27:0.00000100000050002909,(AG-347-M23_2667709163:0.00362550310701196827,(AG-402-K16_2667856769:0.00288993553095107927,(AG-347-G20_2667835194:0.00435640605108504175,AG-442-N07_2717369833:0.00362098439843016500)50:0.00000100000050002909)81:0.00144286038171929139)10:0.00000100000050002909)33:0.00060002111949459635)36:0.00011962688212520022,AG-455-E04_2717376884:0.00730404674224786280)33:0.00000100000050002909)96:0.00581421335911432718)40:0.00144309899547143757)31:0.00194798649327777200,AG-355-G23_2667767465:0.01911346348691824945)76:0.00723717141657646487,AG-347-I19_2667841199:0.01233372509136274053)40:0.00465413504349630833,((AG-347-I22_2667844561:0.02426148882891420583,AG-418-P13_2717331203:0.01547540165325526733)68:0.00742144933625653400,((AG-335-I15_2717146617:0.00715070527898201743,(((AG-459-J14_2717742798:0.01419151491959679511,((AG-402-N17_2717663952:0.00363619397109489224,AG-459-O09_2717383560:0.00290198189760433557)69:0.00054302606721894260,AG-418-D13_2717708949:0.00376396237741853440)69:0.00069953681273086953)80:0.00363096711673227459,AG-402-F05_2717279697:0.00522828698944895372)31:0.00000100000050002909,AG-402-G23_2667718683:0.01377247287588282375)40:0.00068883153527822245)50:0.00308789541907324508,SB_2608201385:0.01089334740524745652)34:0.00209381903654308867)14:0.00077047097669746551)4:0.00120199555364116631)12:0.00459917061742612290,(AG-412-J13_2717696588:0.01140583120234165901,(AG-363-B18_2667885917:0.01328946095799726085,(AG-459-J20_2717743680:0.01043169902555645193,((AG-459-A09_2717736505:0.00267462956509528825,AG-459-P02_2717384556:0.00365280742811642219)43:0.00183271288110323531,(AG-335-O19_2717645980:0.00072196699787940822,AG-335-D02_2717640453:0.00000100000050002909)100:0.00351816640374568801)53:0.00269616164885788049)100:0.05320404260487169440)88:0.03622683778575574998)76:0.00728640848133263550)39:0.01094848532365347293,AG-347-G18_2667832716:0.00973968048657112076)36:0.00499246449666585195,AG-418-O03_2717326547:0.00536908098928605068)30:0.00426703491763685654)100:0.65622656186729089178,AG-363-P06_2667813696:0.47080270218062453269)59:0.10990866225758419428,((AG-459-P07_2717749596:0.19800810466530216480,(((MIT1214_2684588084:0.00791780882359685925,AG-402-M18_2667744478:0.00981593261251106040)97:0.00835484401587206771,((((AG-402-B05_2717271171:0.00587172049934971997,(AG-402-G19_2717663625:0.00585667237881024299,(AG-402-L19_2667736373:0.00218367508296306257,(((MIT0913_2682084085:0.00218196189928013999,AG-409-A10_2717287942:0.00217806749615928131)19:0.00000100000050002909,(AG-402-L09_2667735963:0.00145420337869656049,AG-402-A08_2717267299:0.00072509983689392579)22:0.00000100000050002909)29:0.00000100000050002909,AG-363-M20_2667903804:0.00218509464487797898)70:0.00145475843221705252)55:0.00072361125631152439)9:0.00000100000050002909)52:0.00073459385663793395,AG-402-B03_2717269566:0.00511920296521762436)53:0.00069827764280521647,MIT0912_2682081878:0.00515238043081952136)89:0.00430108921174248045,((MIT0915_2682086323:0.00525728443161954575,PAC1_2607360914:0.00722253722877027379)95:0.00519400830755863824,((AG-402-A21_2667715293:0.00289124963293460298,AG-402-I22_2667725399:0.00447818227755010945)87:0.00138270522102878959,(NATL2A_2606775579:0.00742624250954468466,((MIT0801_2607819259:0.00072431424231272500,(AG-402-I20_2667721760:0.00000100000050002909,AG-363-A03_2667874651:0.00000100000050002909)88:0.00072430263808576176)86:0.00145321620430450735,NATL1A_2624155541:0.00000100000050002909)97:0.00220076903902397935)100:0.00972708642500340163)93:0.00576730087097267370)70:0.00167976408332152073)85:0.00570932522010414271)92:0.01372135942381818956,(((AG-402-I21_2667724023:0.01053445663447545415,(MIT1013_2682092658:0.01602808291426260218,AG-402-P16_2667757299:0.01462183457881584443)78:0.00260713486703296592)96:0.02319036562792142417,AG-402-K14_2667854265:0.04577099746435232819)37:0.00692431645702743827,AG-402-P18_2667761028:0.01987714037903201558)30:0.00440884360796585210)100:0.19492260030391453385)100:0.17820674917665457748,((((AG-363-I04_2667802697:0.34091720156905203076,AG-363-K07_2667897394:0.36360463721637603651)55:0.10038025787607922357,((MIT1300_2684594817:0.40678917688042970369,((KORDI-100_2507319537:0.11748260621913225732,(AG-670-D07_2717532022:0.00000100000050002909,CC9616_2517174591:0.00396643757151142039)100:0.16381771024741434428)100:0.30860611485652134078,((AG-670-A05_2717526688:0.08918807634585093624,(WH8103_2688544899:0.00191602928648983064,WH8102_2607659775:0.00210615525366125928)100:0.16060824119778410735)100:0.16916157981770718610,(((MIT9504_2682252968:0.00186056202404272404,MIT9509_2682258846:0.00190843086539375321)100:0.09387122501950601050,((AG-673-D02_2717145068:0.01623677120966755122,(MIT9508_2682254668:0.00860948309867383237,AG-676-E23_2717551103:0.00973684066645683251)83:0.00392189494760409024)97:0.01192294982889923437,((AG-673-F03_2717546844:0.00157717720311778727,AG-670-F22_2717535511:0.00176632496433483713)100:0.00655847289292349912,((AG-679-A02_2717592126:0.00000100000050002909,AG-683-G11_2717607418:0.00000100000050002909)100:0.00353089091818748532,AG-676-C06_2717547972:0.00145184957608528848)99:0.00692397728392726061)72:0.00545164970561375344)100:0.07122601891008167874)100:0.13772081636055485965,(((AG-679-D13_2717556188:0.01723698557222316796,(AG-673-B08_2717543694:0.02452949580946412605,AG-673-A10_2717542439:0.01746269591459346376)63:0.00732193916306235915)100:0.17408822082902292161,(((AG-670-B23_2717530276:0.01683231277449455388,CC9605_2607301291:0.01480456435594006658)100:0.22518523031478726582,(AG-670-A19_2717528022:0.00982711033264216730,AG-670-A04_2717522868:0.00420757843534672309)100:0.09107712526831819588)100:0.11111770163768819319,(WH8109_2563725948:0.03046998893268569250,KORDI-52_2507316476:0.02858692569582028942)99:0.02543976883845397441)97:0.03426324987157451651)52:0.02056756152373605956,((((WH7803_2624101686:0.09649153216157385637,WH7805_2626028191:0.12579105637169138432)100:0.09901206490021259576,(CC9902_2606886996:0.10229166310991197331,(BL107_2624164510:0.04718633969546914830,AG-683-B21_2717605077:0.04075138545252005723)93:0.03669911699892593193)100:0.19781681189928801423)31:0.04244743605128744462,(((RCC307_2623928762:0.20989703575993465257,(((MIT0701_2608220757:0.00000100000050002909,MIT0702_2608213630:0.00000100000050002909)36:0.00000100000050002909,MIT0703_2608216260:0.00000100000050002909)100:0.05736738822125424242,(((MIT9313_2607823463:0.00622126878163757613,(MIT1205_2684584220:0.00442432638881358996,MIT1323_2682243332:0.00506260690367330967)98:0.00553810104375233262)84:0.00276554167590817041,MIT9303_2626315654:0.01133233511575213945)69:0.00166634592399757123,(((MIT1303_2682168024:0.00313907404391855060,MIT1306_2682170578:0.00062678050341110117)31:0.00124250023828054710,((MIT1342_2682249590:0.00251452645829194693,((MIT1312_2682172656:0.00000100000050002909,MIT1227_2684592496:0.00000100000050002909)33:0.00000100000050002909,MIT1327_2682247415:0.00000100000050002909)100:0.00441425746657715928)29:0.00060983350603906563,MIT1320_2682181287:0.00124562898797177571)20:0.00000100000050002909)23:0.00169138369196863265,((MIT1418_2684604729:0.00000100000050002909,MIT1313_2682176411:0.00000100000050002909)31:0.00000100000050002909,MIT1318_2682178622:0.00000100000050002909)100:0.00396997861519363376)64:0.00497163462092053976)100:0.10420928841547343058)100:0.20540546575731585821)80:0.05948715031467032011,(RS9917_638961511:0.17778394465017063886,RS9916_2623920080:0.14322670827031455665)40:0.02067225536902049521)55:0.01172502457464583495,(AG-679-C18_2717598476:0.22739413410545053496,(WH8016_2507493417:0.10824144837634572247,((CC9311_2626051969:0.00534999191600216053,AG-683-A03_2717559201:0.00611801057185006394)100:0.10087673419271357689,WH8020_2646429617:0.09564462180206836917)95:0.04513935583993527317)65:0.03013859644247947681)100:0.19346865746379021678)25:0.02182748729520919001)19:0.01968155483968687600,KORDI-49_2507313654:0.13695738174278748733)29:0.01804021949855479784)28:0.03985558137171636012)52:0.11525002320340888007)86:0.13897985552179842328)100:0.22674926548299800810)45:0.10370959861980456884,((((AG-363-G23_2667894183:0.03055766850093135159,(AG-402-G10_2717661447:0.02869588654196173622,AG-363-I21_2667895508:0.03817803024584254939)53:0.00306349688674003055)33:0.00164532437261258324,((AG-363-M21_2667830118:0.03915672142209299794,MIT1304_2684597136:0.05237435175511098717)94:0.03446345928954705484,AG-363-B11_2667884528:0.05454401311394125457)34:0.00488203415381078826)33:0.00839736640004724345,MIT0918_2682088086:0.03860557577217591657)100:0.34025747589052179887,(AG-363-O16_2667810018:0.33612823575128020215,(AG-363-O15_2667808268:0.05204109548173341260,(AG-363-P01_2667812245:0.03052975553189003419,(AG-363-A16_2667881087:0.03774875561963062648,((AG-363-N20_2667804990:0.03608967842683741267,MIT1341_2684603335:0.02377111997840364657)85:0.00428508046709657423,MIT1307_2684599282:0.02030551168438942886)97:0.00568693452860534205)75:0.00653014287493520421)78:0.03172832675076424358)100:0.23161991548082333514)70:0.06015295937911593893)48:0.06411004779073334325)21:0.04605191616095750257)6:0.02612988677114960745,(((AG-363-M17_2667903342:0.28566213980382249016,AG-363-P08_2667815963:0.35054866132392276112)97:0.10423792012269587903,AG-363-P19_2667818428:0.45005946127242313359)54:0.03448719985296976043,AG-363-O06_2667806693:0.48084436129639929192)18:0.03840005877685255531)23:0.04405705770674112065,AG-363-A06_2667877214:0.41093559324550044121)33:0.04068304327753399091)44:0.04803320643023785419)34:0.04902013444342605969)100:0.39090329048854921545,AG-402-M23_2667747316:0.00420535466609499396)41:0.00533385682705687144)42:0.00159782047161028859)71:0.00332739063508885602,((AG-402-E17_2717277010:0.00436012308557049474,MIT0917_2681972547:0.00290118147882913700)77:0.00072986412919090731,((AG-402-L20_2667738108:0.00507278672724607253,AG-402-N09_2717286566:0.00726136212048303711)35:0.00000100000050002909,(AG-311-K21_2717569642:0.00592559060571168101,AG-402-O21_2667754402:0.00287485691323244178)54:0.00000100000050002909)73:0.00140554414749497728)74:0.00739030126202004645,AG-402-C09_2717274190:0.01861736483477505200);
