# Supplementary material for: Emergence of trait variability through the lens of nitrogen assimilation in Prochlorococcus
Source: eLife. 2019 Feb 1;8:e41043. doi: 10.7554/eLife.41043 (PMC6370341; doi:10.7554/eLife.41043)
Supplement: Figure 3—source data 1. [file elife-41043-fig3-data1.zip › coregene_concatenated_phylosift_codon_alignment_321taxa.fasta]

>AG-670-A04
ATGGCAGTCGTCACCCTCGCCGAGATGATGGAGGCTGGTGCCCACTTTGGGCACCAGACCCGTCGTTGGAACCCCAAGATGTCTACATCTATTGCGCGCGCAACGGCGTTCACATCATCGACCTCGTGCAGACCGCCGTCTGCATGAACAACGCCTACAAGTGGACCCGGCGGCACGCAGCGGCAAGCGTTTTCTCTTCGTTGGCACCAAGAAGCAAGCCTCTGAAGTTGTGGCGCTGGAAGCCGCCCGCTGCGGAGCGTCCTACGTGAACCAGCGCTGGTTGGGCGGGATGCTCACCAACTGGACCACCATGAAGGCCCGGATCGACCGTCTCAAGGATCTTGAGCGTATGGAGAGCGGTGCCATCGCCATGCGCCCCAAGAAAGAAGGTGCGGTGCTGCGTCGCGAACTCGAACGTCTCCAGAAGTATCTGGGTGGCCTCAAGAACATGCGTCGCCTTCCCGATGTTGTGGTCCTGGTGGACCAGCGTCGTGAGTCGAATGCGGTGCTCGAAGCCCGCAAGCTCGACATCCCCTTGGTTTCCATGCTGGACACCAACTGCGATCCGGATCTCTGTGAGGTGCCGATTCCCTGCAACGACGACGCCGTTCGTTCTGTGCAACTGATCCTGGGCCGTTTGGCCGATGCGATCAATGAGGGCCGGCTCAGCAGAAGATCCGCATCCGCCTGAAGGCGTTCGACCGCCGCATGCTCGATCTTTCTTGCGAGAAAATCATTGAAACGGCCGATAACACCGCTGCAACCGCGATCGGTCCGATCCCCTTGCCTACGAAACGCAAGATCTACTGCGTTCTGCGCTCTCCCCACGTGGACAAGGACTCCCGCGAGCACTTCGAGACCCGCACCCACCGTAGGATCATAGACATCTACAGCCCGTCAGCCAAAACCATCGACGCGCTGATGAAGCTTGATCTCCCCAGTGGTGTGGACATCGAAGTGAAGCTT------------------------------------------------------------------------------------------------------------------------------------------------------------------------------------------------------------------------------------------------------------------------------------------------------------------------------------------------------------------------------------------------------------------------------------------------------------------------------------------------------------------------------------------------------------------------------------------------------------------------------------------------------------------------------------------AAGCCGGTGGTGCGCAAGAAGAAGGAAACCGCCCGTCAGCGTCACGGCGTGCCATGGAGCTGCGGGCAGCCCGGGAAGCCAAGCAGGTGCGTCCCGAAATGGTGGTGGAGGACAACCTCACGGTGCAGGAACTGGCGGACATGCTGAGCGTCGAAAGCTCAGAGATCATCAAATCCCTGTTCTTCGGGATCATCGCCACGGTCACCCAGACCCTGGACATGCCCACGATCGAGGCCGTTGCCGACGAATTCGGTGTGGTGCTGCAGGACGACGTGATGATCGAACGACAAGGCTCACCTGCGACGTCCGCCCGTCGTCACCGTCATGGGCCACGTCGACCACGGCAAAACCAGCCTTCTGGATGCCATTCGTCAGGCCCGCGTCGCTGCGGGTGAGGCCGGCGGCATCACCCAGCACATCGGTGCGTATCAGATCGAGGAGCGCAAGCTCACCTTCCTGGACACTCCGGGCCACGAAGCCTTCACGGCCATGCGAGCCCGCGGCACCAAGGTGACCGACGTGGCTGTTCTGGTGGTGGCCGCTGATGACGGCGCCCCCAGACCCTGGAAGCCATCAGCCACGCCCGGGCCGCTGAAGTGCCGATCGTGGTGGCGATCAATAAGATCGACAAGGAGGGTTCATCGCCCGAGCGGGTGAAGCAGGAGCTGTCTGAGCAAAACCTGCTGGCGGAAGACTGGGGCGGCGATGTGATGGTGCCGGTGAGCGCCATCAAGAAAACATCGACAAACTGCTGGAGATGCTGCTGCTGGTCACCGAAGTGGAAGACCTGCAGGCCAACCCAGATCGTCTGGCCCGCGGCACCGTGATCGAGGCCCACCTCGACAAAGCCAAAGGCCCCGTGGCCACGCTGCTAGTGCAGAACGGCACCCTCAAGACCGGCGACGTCGTCGCCGCTGGTCCGGTGCTGGGCAAGGTGCGCGCCATGGTGGACGACAACCGCGACTCAAGGAAGCGGGCCCCTCCTTTGCTGTGGAGGCCCTGGGCTTTAGCGAGGTGCCCACCGCGGGTGACGAGTTCGAGGTGTACCCCGACGAGAAATCAGCCCGGGCCGTTGTGGGCGATCGCGCCTCCGATGCCCGTGCCACCCGTCTTGCTCAGCAGCGACGCGTTCACGGCCATGTCCAGGCCAATGATGGTGAGCTGAAGGAACTCAACCTGATTCTCAAGGCCGACGTTCAAGGCTCTGTGGAAGCCATCCTCGGATCGCTCGAGCAGCTGCCCGATGAGGTGCAGGTGCGGGTGCTGCTGTCGGCACCTGGCGAGATCACCGAAACCGACGTCGACCTGGCAGCCGCCTCCGGCGCGGTGATCGTGGGCTTCAACACCTCCATGGCCTCCGGCGCCAAGAAAGCGGCGGATGCCACCGGGGTGGATGTGCGCGACTACGAAGTGATCTACAAGCTTCTGGAAGACATCCAGTTGGCGATGGAAGGTCTGCTGGAGCCGGAACTGGTGGAAGAAGCCCTGGGCGAAGCCGAGGTGCGCGCCGTCTTCACTATCGGCAAGAGCGCAGTTGCTGGCTGTTATGTACCGGCAAGCTGCATCGCAACTGTGCGGGTCAGGTGGTCTACGAGGGCGACCTCGACTCCCTGCGTCGCAAGGACGACGTCAAGGAAGTACAGGCTTCGAGTGCGGTGTCGGCACCGATTTCGCGAAGGCGATCGCATTGAAGCCTTCAAGATGGTCACCCAACGCCG---------------------------------------------------------------------------------------------------------------------------------------------------------------------------------------------------------------------------------------------------------------------------------------------------------------------------------------------------------------------------------------------------------------------------------------------------------------------------------------------------------------------------------------------------------------------------------------------------------------------------------------------------------------------------------------------------------------------------------------------------------------------------------------------------------------------------------------------------------------------------------------------------------------------------------------------------------------------------------------------------------------------------------------------------------------------------------------------------------------------------------------------------------------------------------------------------------------------------------------------------------------------------------------------------------------------------------------------------------------------------------------------------------------------------------------------------------------------------------------------------------------------------------------------------------------------------------------------------------------------------------------------------------------------------------------------------------------------------------------------------------------------------------------------------------------------------------------------------------------------------------------------------------------------------------------------------------------------------------------------------------------------------------------------------------------------------------------------------------------------------------------------------------------------------------------------------------------------------------------------------------------------------------------------------------------------------------------------------------------------------------------------------------------------------------------------------------------------------------------------------------------TCCGTCGTTTACTGGGGCACCGGTCGTCGCAAGACCTCTGTCGCCCGTGTTCGCCTCGTCCCCGGCAATGGATCACCATCAACGGTCGTCCCGGTGAGAACTATTTGTACAACCCTGAAGGCTCCTCTGGAGACCCTCGGCCTAGTGAGTACGACATCCTCGTCAAGGTTCACGGTGGTGGACTCACCGGTCAGTCCGGCGCCATCAAGCAAGGTGCTGCCCGCGCCCTGTGTGAATTGTCTGCCGACAACCGCAAGCCGTTGAAGACGGAAGGTCACCTCAGCCGCGACCCCCGTGCCAAGGAACGCCGCAAGTACGGCCTCAAGAAAGCCCGTAAGGCTCCTCAGTTCTCCAAGCGC---------------------------------------------------------------------------------------------------------------------------------------------------------------------------------------------------------------------------------------------------------------------------------------------------------------------------------------------------------------------------------------------------------------------------------------------------------------------------------------------------------------------------------------------------------------------------------------------------------------------------------------------------------------------------------------------------------------------------------------------------------------------------------------------------------------------------------------------------------------------------------------------------------------------------------------------------------------------------------------------------------------------------------------------------------------------------------------------------------------------------------------------------------------------------------------------------------------------------------------------------------------------------------------------------------------------------------------------------------------------------------------------------------------------------------------------------------------------------------------------------------------------------------------------------------------------------------------------------------------------------------------------------------------------------------------------------------------------------------------------------------------------------------------------------------------------------------------------------------------------------------------------------------------------------------------------------------------------------ATCCAGCAGGAGTCCTATCTCACCGTCGCCGACAACAGTGGCGCCAAGCGCATCCAGTGCATTCGCGTCCT---ACCAACCGTCGCTATGCCCACGTGGGCGACGTGATCGTTGCCGCCGTGAAGGATGCCGCCCCCAACATGGGCGTCAAAAAATCCGATGTGGTGAAGGCCGTTGTGGTGCGCACCAAAGCCACCATGCGTCGTGAAACCGGAAACTCGATCCGTTTCGACGACAACGCTGCCGTCATCATCAACGACGACAAAAACCCAAAAGGCACCCGCGTCTTCGGACCGGTTGCCCGTGAGCTGCGTGAAGCTTCACCAAAATCGTGTCCCTCGCTCCGGAGGTGATCGAATGGCAGGAGCGTGTGGTGCAAATCCGCCGCGTCTCCAAGACCGTGAAAGGCGGCAAAAAGATGAGCTTCCGCGCCATAGTCGTCGTCGGCAACGAAAAAGGCCAAGTCGGCGTTGGTGTCGGTAAAGCTGGTGATGTGATCGGTGCCGTCCGCAAGGGTGTTGCTGACGGCAAAAAGCACCTGGTCAAAGTGCCATTGACCCGCAACTCCATCCCGACCCTCTCCAATGGTCGTGATGGTGCTGCCAGCGTGCTCATCCGCCCTGCAGCCCCTGGTACCGGTGTGATCGCTGGCGGTTCCATCCGCACAGTGCTCGAACTCGCCGGCATCAAGAATGTCTTGGCCAAGCGCCTGGGCAGCAAGACCCCCCTGAACAATGCACGGGCTGCCATGGTGGCCCTGTCGCTTCTCCGCACCCACAAGGAGACGGCGAAGGAACGGGGGATCTCCCTTGAACAGATCTAT-----------------------------------------------------------------------------------------------------------------------------------------------------------------------------------------------------------------------------------------------------------------ATGTCACGCCGCAACGCCGCTGAGAAGCGCCCGATTCTTCCCGACCCGCAGTTCAACAGCCTCGCCACAATGATGGTGGTGCGCCTGATGCAGCACGGCAAGAAGTCGACGGCGCAACGGATCCTGTCCGACGCGTTCCTGATCAACGAGCGCACCGGTGGAGATCCGCTCGAACTGTTCGAAACAGCTGTCAAGAACGCCACCCCTCTGGTGGAAGTGCGCGCCCGCCGCGTTGGTGGTGCCACCTACCAGGTGCCCATGGAAGTGCGCCAGGAGCGCGGCACCGCCATGGCCCTGCGCTGGCTGGTGAGCTTCTCCCGCGCCCGCAACGGCAGGAGCATGGCCCAGAAGCTGGCTGGCGAACTGATGGATGCCGCCAACGAGGCCGGCAGCGCCGTTCGCAAGCGCGAAGAAACACACAAGATGGCCGAAGCCAACAAGGCTTTCGCCCATTACCGCTACATGCTGAGTCCAAAACGCGTCAAATTCCGTAAGCAGCAGCGAGGCCGCATGCGCGGCGTCGCCACCCGGGGTAACACCATTGCCTTCGGACAATTCGCGCTGCAGGCACAGGAATGTGGCTGGATCACCTCGCGCCAGATCGAGGCCAGCCGTCGTGCCATGACCCGCTATGTCAAGCGTGGCGGAAAAATCTGGATCCGGATCTTCCCCGACAAGCCGGTCACCATGCGCGCTGCCGAAACCCGGATGGGTTCAGGTAAGGGCAACCCAGAATTCTGGGTGGCGGTGATCAAGCCCGGCCGGATCCTGTTCGAGATGGGCGGTATCACCCCCGAAATTGCCAAGGAAGCCATGCGCCTCGCGCAATACAAGCTTCCCGTGAAGACCAAGTTCATGCACGGATCGCCGGCGTTGACATTCCCCGCGACAAGCGGATCGAAGTGTCCCTCACCTACATCTACGGAGTTGGGCTCACCCGCTCACAATCCTGGCCAAAACTGGTGTGAACCCCGACATCCGGGTGAAAGAGCTGACGGAGATCTTCAGAAACTCCGCGGTGCTCTGGAGTACACAGTGGAAGGTGATCTGCGCCGTCAGGAAGGCATGGCCCTCAAGCGCCTGCAGGACATCGGCTGCCTCCGTGGCCGTCGCCACCGCATGAGCCTTCCGGTTCGTGGCCAACGCACCCGCACCAACGCCCGTACCCGCCGCGGTGCGCGGAAGACTGTGGCTGGCAAGAAGAAGAACTCGATGCCCTGGCGGAGATCGCCGCGGTAGATACCGCGCTGGAGCAACTGCGGGTCTGCTGGGCAAGAAGGGCCGCATCTCCTGTGTGCTCGATGGGTAAGTTGCCTGGTGAGCGTCCCCTAGTGGGTCAGCGCGCCAATGTGCTGAAAAAGGTGCAGTCACTGTTGGGAGAGCGGCGGCCGCATGGAAAGCCTCGATGTCACCCGGCTTCCGGGGTGCCGGCCATCATCCCCTGATCACCACGAAGAGATCGTCGATCTGTTCCTGGGCCTCGGTTACAGCGTGGGGGCCTGAGGTGGAGCGAGACCACTACAACTTCACTGCCCTGAACATCCCCGAGGACCATCCGGCCCGGGACATGCAGGACACCTTTTATCTAGGTGGTTTGATGCGGACCCACACCTCTCCGGTGCAGATCCGTCACCTCGAAGAGAACCCGCCGCCGGTGCGGATTGTGGCTCCCGGTCGGGTGTATCGCCGCGATGCCGTTGATGCCACCCACTCGCCGGTGTTCCACCAGGTGGAGGTGCTGATTGATGAGGGTCTCGATTTCAGCCACCTGCGCGGCACGGTGATGGCCTTCCTCAAGGCCTTCTTCGGTGACCTGCCGGTGCGTTTCCGGGCCAGTTATTTCCCCTTCACCGAGCCTTCCGCCGAGGTGGATGTGCAGTGGCGCGGCCGCTGGCTTGAGGTGATGGGCTGCGGCATGGTCGATCCGTGCTGGAACTGGGCCTCGATCCGGAACGCTACAGCGGTTTCGCCGCGGGCCTGGGGGTGGAGCGCTTCTGCATGGTGCGCCATATCGACGACATCCGCCGGCTGTACACCAGCGATCTGCGCTTCCTTGAGCAGTTCGACTCGATTCCCTCAAATCCAACGGCGCTCGCGCAAACTGCGCAAGGGCCGCGGCATCGCTGCCGGTCAGGGCGCTGCGGCTTCGGTATGCGCGGCCAGAAATCCCGCTCGGGTCCCACGCGCCCCGGCTTCGAAGGTGGCCAAATGCCTCTTTATCGCCGGGTGCCGCTGAAGCACTTTCAATCCCAAGCACTTCACCGTGCTCAACGTTTGAACGAAAGGATCCGTCAACTTGGATTCCCTGGTTCAGGACGGCATCGTGACCCCCTGAAGATGCTTGGCAACGGCGAACTGAAAGCCAAACTGACAGTGCAAGCGGCGTTCACAGCCGCCCGCACCAAGATCGAAGCCGCAGGTGGCACCTGCGAA---------------------------------------------------------------------------------------------------------------------------------------------------------------------------------------------------------------------------------------ATGTCACGAATCGGCAAAAACCCCGTTCTCCCTGAAAAGGTCACCGTTCGACGGCCTCACCGTCAAGGTGAAAGGGCCCAAAGGCGAGCTGGAGCGTTCCTGATGGCGTCAGCGTCCAGGACAACAACACCATCGTGGTCTCCCCCATCCCGTGAGCGCCACGGCCTCTGCCGTGCCCTGGTTGCCAACATGATTGAGGGGGTCAGCAATGGTTACAGCAAGAGTCTCGAGATCATTGGCGTTGGCTCCCGTGCCCAAGTCAAAGGCAAAACTCTCGTAGTGAATGCTGGCTACAGCCACCCCGTCGAGATGGAAGCCCCTGAAGGCATCACCTTCAAGGTGGAGAACAACACCAAGGTGATCGTCTCCGGCATCGACAAGGAGCTAGTGGGCAACGAAGCCGCCAAGGTCCGCGCCATTCGTCCCCCCGAGCCATACAAAGGCAAAGGCATCCGCTACGAAGGCGAGTGGATCCTGCGCAAGGCGGGCAAG--------------------------------------------------------------------------------------------------------------------------------------------------------------------------------------------------------------------------------------------------------------------------------------------------------------------------------------------------------------------------------------------------------------------------TCACTCAAGAAGCGCTATCGGGAGACCATCCAGCCCAAGCTGCAGAAGGATCTCTCCCTCACCAACATCCATGAAGTCCCCAAGGTGGTGAAAGTCACCGTTAACCGGGGTCTCGGCGAAGCCGCCGCCAATGCCAAGTCCCTCGAGGCTTCGGTCAATGAGCTGGCGCAGATCACCGGCCAGAAGGTCGTTGTGACCCGTGCCAAAAAAGCCATCGCCGGCTTCAAGATTCGGCAGGGCATGCCGATCGGCTGTGCCGTCACCCTCCGTGGTGATCGGATGTATGCCTTCCTCGAGCGCCTGATAAACCTGGCGCTGCCCCGCATCCGCGACTTCCGCGGGGTAAGCCCCAAGAGTTTCGATGGCCGCGGCAACTACACCCTTGGGGTGCGCGAACAGATCATTTTCCCTGAGATCTCCTTCGACAGGATCGATGCGATCCGGGGCATGGACATCACCATCGTGACCACTGCTCGGACGAAGAGGGCCGGGCCCTCCTCCGCGAGATGGGAATGCCGTTATGCCAACCATCCAACAGCTGATCCGCACTGAGCGCTCACGCCTCAAGGCCAAGACCAAGTCCCCGGCTTTGAAGTCCTGCCCTGAGCGTCGCGGTGTTTGCACCCGCGTTTACACCTCAACGCCCAAAAAGCCGAATTCGGCGCTGCGCAAGGTGGCTCGTGTGCGCCTGACCTCCGGCTTTGAGGTCACGGCCTACATCGGCGGTGTCGGTCACAACCTGCAGGAACACTCGGTGGTGTTGATCCGCGGCGGTCGTGTCAAAGACCTCCCTGGCGTCCGTTACCACATCATCCGCGGAACCCTGGATACCGCTGGCGTGAAAGACCGGCGTCAGTCCCGCTCCAAGTACGGCGCCAAGGCTCCGAAGGCCGATGTAGCCTGTCCGATTACATCAACGAACAAATCGATGCGCCGCGAACTGTTCCAACTCCGTTTCCAGCAAGCCACGCGCCAGCTCGACACGCATTCAAAAGCTGGCCCAGCTGCTGACGGT------------------------------------------------------------------------------------------------------------------------------------------------------------------------------------------------------------------------------------------------------------------------------------GCCTCGCAGGTGCGGATCAATGTTGTCGAAGTCGAACGCGTTGACGGTGATGCCTTCCTCCTTGCCGAGTACATCGCCCAGCAGCTGGAGAAGCGTGTGGCCTTCCGCCGCACCATCCGCATGGCTGTGCAGCGCGCTCAGCGTGCCGGCGTTCTGGGTCTGAAGATCCAGGTGTCCGGTCGCCTGAACGGTGCTGAGATCGCCCGGACGGAATGGACCCGCGAGGGTCGGGTGCCCCTGCACACCCTGCGTGCAGACATCGACTACGCCACGGCCAGCACGACCTATGGCGTGCTCGGCATCAAGGTTTGGGTATTCAAGGGCGAGGTGCTGAGCGAACAGGCTCAG---TCCGGGCCCAAAAAGGCCAAGCGCAACGTCCCTAACGGGGTTGCTCACATCCAGAGCACCTTCAACAACACCATCGTGTCCATCACCGACACGGCTGGCGAGGTGATTTCTTGGTCGTCCGCAGGAGCTAGTGGTTTCAAAGGTGCTCGCAAAGGCACCCCCTTCGCCGCTCAAACTGCTGCAGAGGCAGCTGCACGTCGTGCACTCGACCAAGGCATGCGTCAGATTGAAGTGCTAGTGAGAGGTCCAGGCTCAGGCCGTGAGACCGCCATCCGCGCCCTTCAAGTCGCTGGCCTCGAAATCACCCTAATTCGCGACGTCACTCCCCTGCCCCATAACGGTTGCCGCCGGCCCAAGCGCCGCCGCGTC--------------------------------------------------------------------------------------------------------------------------------------------------------------------------------------------------------------------------------------------------------------------------------------------------------------------------------------------------------------------------------------------------------------------------------------------------------ATGGCCAACCACGACCCCATTTCCGACATGCTCACCCGCATTCGCAATGCGAGTGAGAAACACGAAACCACCAAGATCCCCGCTTCGCGGATGACAGCATCGCCAAGGTGCTGCAACAGGAGGGCTTCATCTCCGAGATGGTGAAGGCGTTCCGAATTGGTGCTCGCCCTTAAGTAAGCGGCAAGCCCACCATCCGCTCCATGCAGCGGGTCAGCAAGCCCGGTCTCCGCATCTACAAGAACACTCGCGGCCTGCCCAAAGTCCTCGGCGGACTAGGTGTGGCGATCATCTCCACTTCCAAGGGCGTGATGAGCGACCGCGACGCCCGCCGTGAGGGCGTCGGTGGCGAAGTGCTCTGTTACGTGGCTTCGTGGTGATCGACAAACCTCCCACGCCTGCGTCAGCCGCCTGCGCCGCAGCTACAAGCGCGCGGGCCAGGCACTCTCGATCCTGCCGTCACCGGGGTTCTCCCCATCGCCCTGGGACCAGCGACCCGATTACTGCCCTACCTGAAGACCTACACCGGATTCAGCTGGGCCGGCGCACCAGCAGCGACGATCTGGAAGGAGAGCTGCTGGAGAGTCAGGCCGAACTCAACAGTGGAGGCGTTCCGGGGATTGAACAGCCGCCGCAGGTCTCCGCCGTCCATGTGGATGGCGAACGGGCCCATGCCAGGGCGCCATGGATCTGCCGCCGCGGGCCGTTATCGTGCACCGGCTTGTTGGATCTAGGGCAGCTGAACTGTTCCGCCGGCACCTACATCCGCTCGATCGCCAGAGATCTGGGGGACTGCGGAGGTTGTCTCCCTGCGGCCCTGGGGTTCTATGAGCATCAGGCCCCCCTGCCGGACCGCCGCTGCGCCCTAAGGGCCCTGCCCTCAGCGAAGCCGAGCTGGCGCGGCCGACTGTCCCGCAAACAACAGACGCAAAAACGCCACCGGCGTCTGCGCCGCATCACTGGCGTCCGCGGCTGGCCGTGTTCCGCTCCAACAATCACATCTACGCCCAAGTCATCGACGACGCCCAGAGCACTCTCTGCTCTGCGTCCACCGTCGACAAAGAGCTGCGTACTGCGACGCCTCCGTGTTGGCGAACTGGTGGCCAAGCGCGCCATAAAGGCATCCAGCAAGTGGTGTTCGACCGTGGCGGCAATCTGTACCACGGCCGGATAAAAGCCCTTGCCGACGCCGCCCGGGAAGCGGGCCTTCAGTTC---------------------------------------------------------------------------------------------------------------------------------------------------------------------------------------------------------------------------------------------------------------------------------------------------------------------------------------------------------------------------------------------------------------------------------------------------------------------------------------------------------------------------------------------------------------------------------------------------------------------------------------------------------------------------------------------------------------------------------------------------------------------------------------------------------------------------------------------------------------------------------------------------------------------------------------------------------------------------------------------------------------------------------------------------------AAGGAAAGGATCGGCACCGTCGTCAGCGACAAGATGGAAAAAACGGTGGTGGTCGCGGTAGCCGCTTCCCACACCCCATCTATCAAAAGACGGTCAGCCGTACCACCCGTTACAAGGCTCACGACGAAGACAACACCTGTTCGGTGACCGCGTTATCACTGAAACCCGTCCGATGAGCCGCCAAAAGCGGTGGGCCATCGCCGAGGTTCT-----CCCCCCGATTGATTCGATCGACCGCCAGTGGTATGTGGTGGACGCTGAGAATCAAACCCTCGGCCGGCTGGCCACTGAAGTGGCAGCCGTGCTGCGTGGCAAGAACAACCCCAGCTTCACCCCCCATCTGGACACCGGTGATTTTGTCGTCGTCGTGAACGCCGAGAAGATCAAAGTCTCCGGTCGTAAGCCCAGAAGCTGTACCGCCGTCACTCCGGTCGTCCCGGAGGCATGAAGGTGGAAACCTTCGAGGCTCTGCAGGAACGGATCCCCGAGCGGATCGTGGAGAAGGCCATCAAAGGCATGCTTCCCCACAACGCTCTGGGCCGCCAGATGTTCCGCAAGCTCAAGGTCTACAAAGGCACCGAGCATCCCCACGCCGCTCAGAAGCCCCAGCCTCTTGGTGTGGATGAAGTCGGTCGTGGTGTTCGGTCCTGTGTTTGCGGCTGCTGTGGTGCTAAGGGCTGACCGACAGCAAAAAACTGTTAGCCAAGCGTCGGGCCTGGTTCCGATTCAGTGTGTGGCATCCGGTTTGGGCCAGGCGTCAGCGCGCGAAATTGACGCGGCATTCGGCCACGGAACGCGCCATGTTGCGGGCTCTGTTGCCTGGATGGCAGCGCAGGGGAGCCATTGCTGCGGCGAGTGTTCTGGCCAAGGCCAGGGATCTCATCCGGCGCTTATCGGTTCGCTTTCCTGGTTACGCCATGCGGGCTACGGCACACGCCCCTGCATCGGCACACGTTTATGCGCATCGGGCGACGTTCAGGTGATCGCCGGCAAGGACAAGGGCAAGACTGGTGCCGTTCTGCGCACCCTGAACGAGAACCGTGTCGTCGTGGAGGGCGTGAACATGCGCACCCGCCACGAAAAGCCCACCCAGGAGGGCACGACCGGCCGCATCGTGACGGAGGAAGCTTCCCTGCATGCCTCCAACGTGATGCTGTATTCGCCAAGGTGGCAAGCCTTCAAGTCGTCGAGAAGGGAAGAAGCGCCGGCTGAAGAAAACCGGTG
>AG-670-A05
ATGGCTGTTGTCACTCTCGCCGAAATGATGGAGGCGGGTGCCCACTTCGGGCACCAGACCCGTCGTTGGAACCCCAAGATGTCTATATCTACTGCGCGCGCAATGGAGTTCACATCATCGATCTCGTGCAGACCGCTGTCTGCATGAACAACGCCTACAAGTGGACCCGGCTGCACGAAGCGGCAAGCGTTTCCTCTTCGTTGGTACCAAGAAGCAAGCCTCAGAAGTGGTGGCTCTTGAAGCTGTCCGCTGCGGAGCTGCCTACGTGAACCAGCGCTGGCTGGGCGGCATGCTCACCAACTGGACCACGATGAAGGCTCGGATCGACCGTCTCAAGGATCTGGAGCGGATGGAGAGTGGTGCCATCGCCATGCGCCCCAAGAAGGAAGGTGCTGTGCTTCGTCGTGAACTCGAGCGCCTCCAGAAATACCTAGGTGGCCTCAAGACCATGCGCCGCCTTCCCGACGTCGTGGTGCTGGTGGACCAGCGCCGCGAGTCCAACGCTGTGCTGGAAGCGCGCAAGTTGGACATTCCACTTGTGTCCATGCTCGATACCAACTGTGATCCGGACCTCTGCGAGGTGCCGATTCCCTGCAACGACGACGCTGTGCGCTCGGTGCAACTGGTACTGGGCCGCCTTGCGGATGCCATCAACGAGGGTCGGCTCAGCAGAAGATCCGCATCCGCCTTAAGGCGTTTGATCGCCGCATGCTGGATCTCTCCTGCGACAAAATCATCGAGACCGCCGATCAGACCGCTGCAACAGCGATCGGCCCCATACCCCTTCCCACCAAGCGCAAGATTTACTGCGTGCTGCGTTCCCCTCACGTGGACAAGGACTCCCGGGAGCACTTCGAAACCCGCACCCACCGTCGCATCATTGACATCTACAGCCCATCGGCCAAGACGATCGATGCTCTGATGAAACTTGATCTCCCCAGTGGTGTGGACATCGAAGTCAAGCTCATGCCCTCTCTCTCCAAACGCCTGGCGAGCCTCGCCGGCAAAATCGAGGATCGTACGAACCCCTCGAGGCGATTGGTGAAGGACAACGCCAATGCCAAGTTCGACGAAACCATGGAGGCCCATGTGCGCCTCGGCATCGATCCCAAGTACACCGACCAGCAACTGCGCACCACTGTGGCGCTGCCCAATGGCACCGGTCAAACCGTCATCGCGGTGGTGACCCGCGGTGAGAAGGTCGCCGAAGCCAAAGCGGCGGGGGCAGAGCTCGGCGACGAGGACCTGGTGGAGACCATCGCAAAGGGCGAGATGGATTTCGATCTGCTGATCGCCACACCCGACATGATGCCCAAGGTTGCCAAGCTCGGCCGTGTGCTGGGTCCCCGAGGCCTGATGCCGAATCCCAAGGCCGGAACCGTGACCACGGATCTGGCTGCCATTCAGGAATTCAAGGCCGGCAAACTGGAATTCAGGGCGGATCGCACTGGCATCGTGCATGTGCGTTTCGGTAAGGCCAGCTTCACGGCTGAAGCTCTCCTCCAGAACCTCAAAACCCTGCAGGAGACCATCGACCGCAACAAGCCAAGCGGTGCCAAGGGCCGCTACTGGAAGTCTCTTTATGTGACCTCCACCATGGGCCCATCTGTTGAAGTGGATTTCTCTGCACTGAAGCCGATGGTGCGGAAGAAGAAAGAAACCACCCGTCAACGGCACGTCGGGCGATGGAACTTCGCGCCGCTCGCGAGGCAAAGCAGGTCCGGCCCGAAATGATCGTTGAGGACAACCTCACGGTGCAGGAGCTGGCCGACATGCTCAGCGTCGAGAGCTCCGAGATCATCAAATCCCTGTTCTTCGGAATCATCGCCACGGTCACCCAGACCCTGGACATGCCCACCATCGAAACGGTGGCGGAGGAGTTCGGCGTCGTGCTCCAGGACGACGTGATGATCGAGGGACAAGGAACACCTGCGCCGTCCGCCCGTCGTGACCGTCATGGGTCACGTCGACCACGGCAAGACCAGCCTTCTCGATGCAATCCGCAAGGCGCGGGTGGCCGCCGGCGAGGCCGGAGGCATCACCCAGCACATCGGTGCGTACCAGGTCGAGGACCGAAAGCTCACCTTCCTCGACACCCCAGGCCACGAAGCATTCACCGCCATGCGGGCCCGCGGCACCAAGGTGACCGACGTGGCCGTTCTGGTGGTCGCCGCCGATGACGGCGTCCCCAGACCCTCGAGGCGATCAGCCACGCCCGTGCCGCGGAGGTGCCGATTGTGGTGGCGATCAACAAGATTGATAAGGAAGGGGCTTCCCCCGACCGGGTGAAGCAGGAACTGTCCGAACAGAACCTTCTGGCCGAAGACTGGGGCGGCAAGGTGATGGTGCCGGTGAGCGCCATCAAGAGAACATCGACAAGTTGCTGGAGATGCTCCTTCTGGTGACCGAGGTGGAGGACCTCCAGGCCAACCCCAATCGCATGGCTCGCGGCACCGTGATCGAAGCGCACCTGGACAAAGCCAAGGGTCCTGTGGCAACGCTGCTGGTGCAGAACGGCACCCTCAAGACCGGCGACGTTGTTGCTGCCGGCCCCGTGCTGGGCAAGGTGCGCGCCATGGTCGACGACAACCGCGACTCAAGGAGGCAGGTCCTTCATTTGCCGTTGAAGCCCTCGGTTTCAGCGAAGTTCCCACCGCCGGCGACGAGTTTGAGGTTTATCCCGACGAGAAATCAGCACGGGCTGTTGTGGGTGATCGTGCATCGGATGCCCGGGCCACACGACTGGCTCAGCAACGCCGGGTTCACAGCGATGTCCAGGCCAATGAAGGTGAGCTCAAGGAGCTCAACCTGATCCTCAAGGCCGATGTCCAGGGCTCTGTGGAAGCGATTCTCGGCTCCCTCGAGCAATTGCCCGACGAAGTTCAAGTTCGGGTGCTGCTCTCGGCGCCGGGTGAGATCACCGAAACGGACGTTGATCTGGCGGCGGCCTCCGGTGCCGTCATCGTGGGCTTCAACACCTCGATGGCCTCCGGTGCCAAGAAGGCAGCGGACGCCACCGGCGTTGATGTGCGTGACTACGACGTGATCTACAAGTTGCTGGAAGACATCCAACTGGCCATGGAAGGCCTGTTGGAGCCCGAGTTGGTGGAGGAGCCCCTCGGCGAAGCCGAAGTGCGGGCCGTATTCACCATCGGCAAGAGCGCCGTGGCCGGCTGTTATGTACCGGAAAACTGCACCGCAACTGTGCGGGTCAGGTGGTGTTCAGCGGCGACCTCGACTCCCTTCGTCGCAAGGACGACGTCAAGGAAGTACCGGTTTCGAGTGTGGTGTTGGCACCGATTTCGCGACGGAGACCGAATTGAAGCCTTCAAAATGGTCACCCAACGCCG---GTCTTAGCCCTCGAAACAAGTTGTGACGAGTCTGCCGCTGCTCTGGTTCCGCGATTGCCTCCCAGGTTGAGGAGCACGCACGCTGGGGAGGTGTTGTGCCGGAGATCGCATCGCGTCGTCACGTGGAATGCCGGACCTGATCGATCAGGTCCTTTCGGAATCGGCCTTGAGGAGGTGGATATCGCCGCGACGGTGGCGCCGGGGCTGGCAGGGGCATTGTGGCGTCTGTGACTGGACGCACCCTTTGCATGATCGCCCCTTCCTGGCGGTGCACCATCTCGAAGGACATCTGGCGTCAGTTCCAACCCTATCTCTATTGGTGAGCGGTGGGCACACAGAACTGATCCGCGTCGCGGTTGATGCGATGAAGCGGCTTGGCCGCAGCCATGACGATGCAGCGGGGGAGGCCTTCGACAAGGTGGCGCGCCTGCTTGGCCTTACCCGGGTGGGCCAGCCATTCAGGCCGCGGCGGAGAGTGGTGATGGTTGCCGAAGGGACGGATCTATGACTTCTCCTTTAGCGGTCTGAAAACCGCCATGCTTCGGTTGAGAACCCC--TGCCGACGGCGGATCTTGCGGCCAGTTTTGAGGTGGTTGTCGATGTTTTGGTGGATCGCACGTTGTGCGACCACGGGGAGGAGCTGGTGATGGTGGGTGGTGTGGCTGCCAACTGTTGCGGTGCACCCTCCAACCGGTGTTCGGGTCTCTGTGGCACCTCTGGCGTATTGCACAGACAACGCAGCCATGATTGGGGCAGCAGCCCTGTTGCGCTGGGAGGGCTGTCGAACCGGGGTGCACATGGTTCATTCGAGGCTCCGTGTCGAAGGTGCGCCGGGTTCTCGATCAGATCCGAGGTCGCACCTATCGCGACGCCCTGATCATGCTCGAGTTCATGCCCTACCGCTCCACCGGACCGATCACCAAAGTGCTCCGGTCTGCTGTGGCCAATGCCGAGCACCTGGGTCTCGATCCCTCCTCCTTGGTGATCTCCAGTGCCAGTGCCGACATGGGCCCATGAAGCGCTACCGCCCCAGGGCTCAGGGTCGCGCTTACCAGATCAAGAAGCAGACCTGCCACATCAGCATTGCTGTATGGCTGTCGCGACTGGCAGGGAAAGGAAGCCGGCGCGACCCTCGATCTAGTGGCCAAAGAGTCCACGGCCAATGACCTGATGCACCGTGCGGTTCTGCGCCAGCAGGCCCACAGTCAGGGAACCGCTACTCTCACCCGATCCGAGGTGCGTGGTGGTGGCCGCAAGCCTTACAAGCAGAAAGGAACCGGCCGGGCCCGTCAGGGTTCAATACGCACCCCTCTGCGCCCCGGCGGCGGCATCGTCTTCGGGCCGAAGCCCCGCACCTACAACCTTGCGATGAACCGCAAGGAACGTCGCCTGGCGCTGCGCACTGCGCTGATGGCCCGCATCGACGATGTGAAAGACTTCACCCAAGACCAAAGAGATCACGAACGCCCTCGGCTCGGCATCGCCAAGGTGTTGATCGTGCTGACGTGGTGCGTCGGTACGCAACCTCGAAAAAGTGAAGCTGATCGCCGCCAATCAGCTCAACGTCTTCGATCTGCTCCACGCCAACCTGGTGCTCGGCGCGGCCCTACCATCCAGGAGGTCATGGCAATCCGTAACTTCCGCCCCTACACCCCCGGCACCAGAGGGTGGTCACTGACTTCAGTGAGATCACCGGAAGCCGGAACGGTCCCTGGTGTTGCCTAAACACCGAAGGGCCGCAACAACCGTGGTGTGATCACCTGCCGCCATCGCGGTGGCGGTCACAAGCGGCTGTACCGCGTGGTGGACTTCCGCCGCAACAAGCCAAGGTAGCTGCCATCCACTACGACCCCCATCGCAACGCCCGTCTGGCGCTGCTCTTCTACGATGGCGAGAAGCGCTACATCCTGGCGCCAGCAGGCGTTCAGGTGGGCCAAACCGTGGTCTCCGGACGCCCCAATCGAGATCGGCAACGCCATGCCGCTTTCGGCCGTGCCCCTGGGTTCGAGCGTTCACTGCGTTGAGCTCTACGCCGGCCGCGGCGGCCAGATGGTCCGCACAGCCGGTGCCAGCGCTCAGGTAATGGCCAAGGAAGGTGACTACGTCGCCCTCAAGCTGCCTTCCACCGAGGTGCGCCTGGTCCGGCGTGAGTGCTACGCCACCCTCGGTGAGGTTGGCAACTCCGAAGTCCGCAACACCAGTCTCGGAAAGGCGGGGCGTCGCCGCTGGCTGGGGCGTCGTCCCCAGGTTCGAGGCAGCGTGATGAACCCCTGCGACCACCCCCACGGTGGTGGTGAGGGTCGGGCACCGATCGGCCGCGGCCCAGTGACCCCCTGGGGCAAACCCGCCCTCGGTCTCAAGACCCGCAAGCGGAACAAGCCCAGCAACCAATACGTGCTCCGGAAGCGTCGTCCGTCGTTTACTGGGGAACTGGTCGCCGCAAAACCTCCGTTGCCCGTGTGCGTCTCGTCCCCGGCAACGGATCACCATCAATGGTCGTCCTGGTGACAACTACCTCTACAACCCTGAAAGCTCCTCTGGCGACCCTTGGTCTTCGGAGTACGACATTCTGGTGAACGTTCACGGCGGCGGACTCACCGGTCAGTCGGGAGCGATCAAGCAAGGTGCAGCCCGTGCTCTCTGTGAGTTGTCCGCCGACAACCGCAAGCCCCTCAAGACCGAAGGCCACCTCAGCCGCGACCCCCGAGCCAAGGAACGCCGTAAGTACGGCCTCAAGAAAGCTCGTAAGGCTCCTCAGTTCTCCAAGCGCATGTCAATCGGCATTCTCGGGAAGAAGCTGGGTATGTCCCAGTTCTTCGACGAGCAGGGCACCGTCCCCGTCACCTTGATCGAGGCCGGCCCCTGCCGCATTACCCAACTCAAAAGCAGCGGATGGCTATGCCGCGGTGCAGATCGGCTTTGGGAAAAGCTGACCAATAAGCCTAAGGGTCACCTAAAACCGGCGAAACCCTCCTCACCTGAGTACCGGACCTGCTTCGAACTGGGCAATCACCGTGATTTCGAGGCCGGCCAGAAGGTGGATGTCAGCGGTGACACAATCGGCCGTGGATTCTCCGGCTATCAGAAACGCCACGGTTTCAGCCGTGGACCGATGACCCACGGTTCCAAGAACCACCGCGAGCCCGGGTCGATTGGCCCCGGCACGCCTGGACGGATCTATCCCGGCAAGCGAATGGCCGGTCGCTACGGCGGCAAGAAGACCACCACTCGCGGCCTTCCTCAAGGTGGACGAAACCTGCTGGTGGTGAAAGGGTCAGTTCCCGGCAAGCCGGGTGCCCTGCTGAACATCCGACCATGCGGGTCTCACTTGGCTCAAGCAACTGGTTTCGACGAATTGGCTCACCGTCTTTCGATGGCCGGATTTGAGGAAGAGGAGATCGACGATCGCCAAGGGCGTGGTGTTGGGGTTGGTGAAGCACCGACAAACTTCTGTCAGGTGGATGTCCAGATCGTCTGCGGCGCAATGTCAAATCTTGTATGTTGTCGCCATGGTGGGAGCGGTGCTGCTCACCATCAAGGCGGGGGAATTGAGGGGGGTAGCAATGGAATGATCTGCTCCCTGTCGGAACTGGGGCTGTCCGATGGCATCGCAGAGCTCCCGGGTGAGCCGGCCTTGCTCCTTGATGAGGAGCTGGCAATCACCGCCAACCGTCCGGACGGTCTGTCGATGGTCGGCATCGCCCGGGAAGTGGCGGCCCTGATGTATGGCATCACTCTGATCGAGTTAACTCTCCGGCCTGGGTTCAGCAGCGTCTCGAGGCTGGCGTCAACCGCGTAAACTGGTGGACATCACCAATGTGGTGATGTTGGAGCAGGGTCAGCCCTTGCACGCCTTTGATGATGCGCTTGAATTTGCGGCAGGCCCGTGAGGGAGAATCGTCGGCCTGGATGAGCGGGAATACAGCCTCGACCCTCGAGCCCAGGTGGTGACCTGTGACCTGCCGATCGCTCTGGCTGGCGTGATGGGCAGCGCCTCTGGAGTCACCGCCTCGACATCTGGCTGGAATCCGCCATGTTCAGCCCCCGTTCGCACGACAGCCCGTTCCGTCGGCCTACGGACCGATGCCAGTGCTCGGTTCGAGAAGGGCCTTCCAGATGACCCTCGAGCGCTGGAACTGCTGAAGCAGCTGTTCCCGTGTGAGCGACGTGTTGTTGCGTCAGGAATTGCATCAGCTGCTCGGCGATGAGGTGATTGCTGACTTCGGTTGTCCGTCCCGGGACCTGGAAATCGACCTCATTGAAGAAGTGGCACGCCTCGTCGGTTTTGATCGCTTCGGGGCCAATCTGCCGGATTTGTCCCCTGGGCTGACCCCCAGCAGGCTCAGAACATTCTGCGGAGCTGGCCTGCAGGAAATCACCACCCTTTCCCTGAATCCGTTGCTGGCGGAAACCAGTCATCTGCGAAACCTGTGGGAAGAGCATCTCGATGTTTGTGCACGCAATCTCAAGGCATCCCAGCCGGGATGCTGGATCTTCGAACTGGGCACCACCTACGAATCGCGCCTGCTGGTGTGATCTGCGGCGTTGGCTGATTACTTCAACGCTCGCGGACGACTGACCGAGGTGATCTGAAGCTGGACGTCGACCGTCTGCACCCTGGTCGCGCCGCAACTCTGGAGGGTGGCTGCTTTGGACAGCTCCACCCATGATCCAGCAGGAGAGCTATTTGAGCGTCGCCGACAACAGCGGCGCCAAGCGCATCCAGTGCATCCGTGTGCT---ACTAACCGTCGCTACGCCCACGTGGGTGATGTGATCGTCGCCGCCGTGAAAGACGCCATGCCCAACATGGGCGTGAAGAAGTCTGATGTGGTGAAAGCCGTGGTGGTTCGCACCAAGGCAACCCTCCGCCGCGACACCGGCAACTCCATCCGGTTCGACGACAACGCTGCGGTGATCATCAACGCCGACAACAACCCCAAAGGCACCCGTGTCTTCGGACCGGTGGCCCGTGAACTGCGCGAAACTTCACAAAAATAGTGTCCCTCGCTCCGGAGGTGATTGACTGGCAGGAGCGCGTGGTGCAGATCCGCCGCGTCTCTAAGACCGTGAAAGGCGGCAAGAAGATGAGCTTCCGGGCCATCGTTGTTGTCGGCAACGAGAAAGGCCAGGTCGGCGTTGGCGTTGGCAAGGCCGGTGACGTGATCGGTGCTGTCCGCAAAGGCGTCGCCGATGGCAAGAAACACCTGGTGAAGGTGCCGCTCACCCGTAACTCGATTCCCACCCTGTCCAATGGCCGTGACGGTGCAGCCAGCGTGCTGATCCGCCCTGCCGCCCCCGGTACCGGTGTGATTGCGGGCGGCTCGATCCGCACCGTGCTCGAACTGGCCGGCATCAAGAATGTCCTGGCAAAGCGTCTGGGAAGCAAGACCCCCCTTAATAACGCCCGGGCTGCCATGGTGGCCCTATCGCTTCTCCGCACCCACAAGCAGACGGCCAAAGAAAGGGGAATCTCCCTCGAACAGATCTATATGGGACGTTCACTCAAAAAGGGTCCGTTTATTGCCGACAGCCTGCTAAGGTTGAAAAGCAGAACGACACCGATGACAAGGTGATCAAGACCTGGTCTCGGGCCTCCACGATCCTGCCGATGATGATCGGCCACACCATTGCCGTTCACAACGGCAAGACCCACGTGCCCGTTTTCATCACTGAGCAGATGGTGGGTCACAAGCTGGGGGAGTTCGCTCCCACCCGCACCTTCAAGGGCCACATCAAAGACAAGAAAATGTCCCGCCGCAACGCCGCTGAAAAACGCCCGATCCTTCCTGACCCTCAGTTCAACAGCCTGGCCACGATGATGGTGGCGCGGTTGATGCAGCATGGGAAAAAGTCGACTGCACAGCGGATCCTCTCCGATGCTTTCCTGATCAACGAGCGCACCGGCGGTGACCCCCTTGAGCTGTTCGAAACGGCCGTCAAGAACGCCACTCCTCTGGTGGAAGTGCGGGCCCGCCGCGTTGGTGGTGCCACCTACCAGGTGCCGATGGAAGTGCGCCAGGAACGCGGCACCGCTATGGCCCTGCGCTGGCTGGTGAGCTTCTCCCGCTCCCGCAACGGCCGCAGCATGGCTCAGAAGCTGGCTGGTGAACTGATGGATGCCGCTAACGAAGCCGGCAACGCCGTTCGCAAGCGCGAAGAAACCCACAAGATGGCCGAAGCCAACAAGGCTTTTGCCCACTACCGCTACATGCTGAGTCCAAAACGCGTCAAATTCCGGAAAATGCAGCGGGGCCGCATGCGCGGCGTCGCCACCCGGGGCAACACCATTGCCTTCGGCAAATTCGCGCTGCAGGCACAGGAGTGCGGCTGGATCACCTCACGCCAGATCGAGGCCAGCCGTCGTGCCATGACCCGTCACGTCAAGCGTGGCGGCAAGATCTGGATCCGGATTTTTCCGGACAAATCGATCACCATGCGTGCCGCTGAAACCCGGATGGGTTCCGGTAAGGGCAACCCGGAATTCTGGGTGGCTGTGATCAAACCAGGTCGCATTCTCTTTGAGATGGGTGGTATCACCCCCGAAATCGCCAAGGAGGCCATGCGCCTGGCGCAGTACAAGCTGCCCGTGAAGACCAAGTTCATGCACGGATCGCCGGCGTTGACATTCCCCGCGACAAACGGGTTGAAGTGTCCCTCACCTACATCTTCGGAATCGGCCCGACCCGGGCAAGATTCTGGCCCAAACTGGTGTGAACCCCGACATCCGGGTTAAGGATCTGACGGTGACCTTCAGAAGCTGCGCAACGCCGCCGACTTCACCCTCGAGGGCGATCTGCGCAGGCAGGAGGGCATGGCCCTGAAGCGCCTGCAGGACATCGGCTGTGTGCGCGGGCGCCGTCACCGCATGAGCCTGCCCGTCCGTGGCCAGCGCACACGAACCAATGCGCGCACCCGTCGCGGCGCGCGT------------------------AGCTGGATGCTCTGGCCGAAATCGCAAAGGCCACTGATGATCTCGAGCAGCTGAGGGTCTGCTGGGCAAGAAGGGTCGCCTCTCCGGTGTTCTCCATGGGCAAACTTCCTGGCGAGAGGCCGATGGTGGGACAGCGGGCCAACGTGCTCAAGAAGGTGCAGACGATGCTGGGGGAACGACGGCCGGATGGAGAGCATCGATGTGACCCGGCCTCCGGCATTCCGGCCACCATCCGCTGATCACTACGAGGAGATCGTCGATCTTTTCCTTGGCCTGGGTTACAGCGTCGGGGCCGGAAGTGGAGAAGGATCACTACAACTTCACGGCCTTGAACATCCCGGAGAACCATCCGGCCCGGGATATGCAGGACACCTTTTACCTGCGGGGACTGCTGCGCACCCACACCTCACCGGTGCAGATCCGTCACCTGGAACTGAACCCGCCGCCGGTGCGCATCGTTGCTCCCGGGCGGGTGTATCGCCGCGATGCCGTTGATGCCACTCATTCCCCAGTCTTCCACCAGGTGGAGGTGCTGATCGATGAGGGGCTCGATTTCAGTCATCTGCGCGGCACGGCGATGGCGTTTCTCAAGGCGTTCTTCGGGGATCTGCCGGTGCGCTTCCGGGCCAGTTACTTCCCCTTCACCGAGCCCTCAGCCGAGGTGGATGTGCAGTGGCGCGGCCGCTGGCTGGAGGTGATGGGCTGCGGCATGGTCGATCCGTGCTCGAGCTGGGTCTCGATCCCGAGCGCTACAGCGGTTTCGCAGCAGGTCTGGGGGTGGAGCGCTTCTGCATGGTGCGCCACATTGACGACATCCGCCGCCTTTACACAAGCGATCTGCGCTTCCTCGAGCAGTT---CTCAATTCCCTCAAAGCCAACGGCGCCCGCGCAAACTTCGCAAAGGTCGCGGCATCGCCGCCGGCCAGGGCGCTGCGGCTTCGGCATGAGGGGCCAGAAATCACGTTCCGGCCCCACCCGACCAGGTTTCGAAGGTGGCCAGATGCCCCTCTACCGCCGGGTGCCACTGAAGCACTTTCAACCCCAAGCACTTCACGGTGCTCAATGTCTCAACAGAAGGAACCGTGAGCCTGGATTCCCTCGTCAAGGATGGAATCGTCATCCCCTGAAGATCCTCGGCAACGGTGACCTAACGGCCAAGCTGTCGGTTCAGGCTGCCTTCACCGCCGCCCGCACCAAAATCGAAGCCGCCGGCGGCAGCTGC---GCTGACGTGATCCGCCGCTGATCACAGAGAAGGCCACCCGGGCCCTCGAGAACCAGTACACCTTCGAGGTTGACCACCGCGCCGCGAAACCTGACATCAAAGCTGCCATCGAGTGTGAAGGTTACCGGCATCAGCACCATGAATCCCCCCCGTCGCACACGTCGGGCCGGGAAACGAGCCCAGGTGAAGAAAGCCTTGGTGCGCCTGGCGGAGGGCATCCAACTCTTCCCTATGTCACGTATCGGCAAAAATCCCGTTCTCCCAGACAAGGTGACCGTTCAACGGCCTCACCGTGAAGGTCAAGGGACCAAAGGGCGAACTGGAACTTTCCTGACGGCGTCAGCGTCCAGGACAACAACACAATCGTGGTTGCTCCATTCCCGCGAGCGCCACGGCCTGTGCCGCACCCTCGTCGCCAACATGATCGAGGGCGTCAACAACGGCTACAGCAAGACCCTTGAAATCGTTGGCGTGGGTTCCAGAGCCCAGGTCAAGGGCAAGACCCTGGTGGTCAGCGCTGGCTACAGCCACCCCGTTGAGATGGAGCCGCCTGAGGGCATCACCTTCAAGGTGGAGAACAACACCAAGGTGATTGTCTCCGGCATCGACAAGGAACTGGTGGGCAATGAGGCCGCCAAGGTCCGCGCCATCCGCCCGCCCGAGCCCTACAAGGGCAAAGGCATTAAGTACGAGGGCGAGCGCATCCGGCGCAAGGCGGGTAAGATGGCCAAGAAAGTTACCGCAGTTATCAAGCTGGCCCTCCAGGCCGGCAAAGCCAACCCTGCGCCACCGGTGGGTCCAGCCCTCGGTCAGCACGGTGTGAACATCATGATGTTCTGCAAGGAGTACAACGCTCGGACGCAGGACAAAGCCGGTTTTGTGATTCCGGTGGAGATCTCGGTCTACGAAGACCGCAGCTTCACCTTCATCACCAAGACGCCTCCGGCGTCGGTGCTGATCACCAAGGCCGCCAAGATCGAGAAAGGCTCCGGCGAGTCCGCCAAGGGCATTGGATCAACCGGGAACAGCTCGAGGAGATCGCCAAGACCAAGCTTCCCGATCTCAACTGCACCAGCGTCGATTCCGCTATGCGGATCATCGAAGGAACCGCCCGCAACATGGGCGTATCCATCTCACTCAAGAAGCGTTACCGGGAGACCATTCAGCCCAAGCTGCAGAAGGATCTATCCCTCACCAACATCCACGAAGTCCCCAAGGTGGTGAAAGTCACCGTCAACCGGGGCCTCGGCGAAGCCGCCGCCAACGCCAAGTCCCTCGAGGCCTCGGTGAGCGAGCTGGCGCAGATCACCGGCCAGAAAGTGGTCGTGACCCGTGCAAAGAAGGCCATCGCCGGCTTCAAAATTCGCCAGGGCATGCCCATTGGTTGTGCCGTCACTCTTCGCGGTGACCGGATGTATGCGTTCCTAGAGCGCCTAATCAACCTGGCGCTGCCCCGCATCCGAGACTTCCGCGGGGTGAGCCCGAAGAGCTTTGACGGGCGCGGCAACTACACCCTGGGGGTGAGGGAACAGATCATTTTTCCTGAGATCTCCTTCGACAAGATCGATGCCATCCGTGGCATGGACATCACCATCGTGACCACCGCTCAGACGAAGAGGGCCGGGCCCTCCTCCGCGAGATGGGAATGCCGTTATGCCAACCATCCAACAGCTGATCCGCACGGAGCGTTCACGCCTCAAGGCCAAGACGAAATCCCCAGCTTTGAAGTCCTGCCCAGAACGCCGCGGGGTCTGCACCCGTGTGTACACCTCAACACCGAAGAAGCCCAACTCGGCGTTGCGCAAGGTGGCCCGTGTGCGTCTCACCTCCGGCTTTGAGGTCACCGCATATATCGGTGGTGTCGGTCACAACCTTCAGGAGCACTCCGTGGTGCTGATCCGCGGCGGTCGTGTCAAGGACCTGCCTGGTGTCCGGTACCACATCATCCGCGGCACCCTCGACACGGCCGGTGTCAAGGACCGTCGTCAGTCCCGCTCGAAGTACGGCGCCAAGACCCCGAAAGCCGATGTAGCCTGTCCGATTACATTCATGAACAAATCGATGCGCCGCGAACTGTTCCAACTCCGCTTCCAGCAGGCCACCCGCCAGTTGGGCACGCATTCAAAAGCTGGCCCAGCTGCTGACGGTATGGGACACAAAATCAACCCAACCGGTCTGCGCCTGGGGATCACCCAGGAACACCGGTCACGCTGGTACGCCTCCAAGAGTTATCCGGCCCTCCTCCAGGAGGACGACATCCGCAAGTTCATCCACAAGAAATACTCCGCTGGCATCAGTGATGTGCTGATCGCCCGTAAAGCCGATCAACTCGAGGTGGAGCTCAAGACCGCACGCCCCGGCGTGCTGGTGGGCCGCCAGGGCAGTGGAATTGAGGAACTCCGTTCCGGAATCCAGAAGACAGTCGGTGATCGCGTTCGGATCAACGTTGTCGAAGTGGAGCGCGTCGACGGCGACGCCTTCCTGCTAGCTGAGTACATCGCCCAGCAACTGGAAAAACGTGTGGCGTTCCGCCGCACCATCCGCATGGCCGTCCAGCGCGCCCAACGCGCTGGGGTTCTCGGCCTGAAGATCCAAGTGTCTGGCCGCCTCAACGGCGCTGAGATCGCCCGAACCGAGTGGACCCGAGAAGGCCGCGTTCCCCTGCACACCCTGCGGGCGGACATCGATTACGCCACGGCCAGCACGACCTACGGCGTGCTGGGAATCAAGGTGTGGGTCTTTAAGGGAGAAGTGCTGGGCGATGAAGCTCCG---------------------------------------------------------------------------------------------------------------------TCATCTGCCGGTGCCAGTGGTTTCAAGGGTGCCCGCAAAGGCACACCCTTCGCCGCTCAGACAGCAGCAGAATCAGCCGCACGCCGCGCCCTTGATCAGGGCATGCGCCAGATCGAGGTGTTGGTGAAAGGGCCTGGATCCGGTCGTGAGACCGCCATTCGTGCCCTGCAGGTAGCTGGCCTTGAAATCACCCTGATCAGAGACGTCACTCCACTGCCCCACAACGGTTGCCGGCGGCCCAAGCGCCGTCGCGTCCTGGAGAGCAAGCAGCAGATCGTGAGCTCAAGCTCCTCGCCGAGTCCGAACTGGCGCTGGTTCTTGATTACAAGGGCCTCTCCATCAAAGAAATGTCCGACCTGCGGGATCGTCTGCGGGCTGGCAACGCGGTGTGCAAGGTGACCAAAAACACTTTGATGCGCCGTGCCATTGATGGTGACAGCAATCTCGATTCTCTCCTTACGGGCACCAACGCTTTCGTCCTGATCAAGGGCGACGTCGGTGCCGGTGTGAAAGCCGTTCAGACTTTCCAGAAGGAGACCAAGAAGTCCGAAACCAAAGGCGGCCTTTTCGAAGGCAAGCTGCTTGAGATCAAGGCCATCGCCGATCTCCCCTCCAAAGAGGAGCTCATGGCACAGATCGCCGGCGCGATCAATGCTGTAGCCACCGTTGCTGTCATCAACGAGGCGCTCAAGCAGATGGCCAACCACGACCCCATTTCCGACATGCTCACCCGCATTCGCAATGCGAGTGAGAAGCACGAGACCACCAAGATCCCTGCATCCCGCATGACAGCATCGCCAAGGTGCTGCAGCAGGAGGGCTTCATCTCCGAGATGGCGAGGGTGTGCCGAACTGGTGCTCTCCCTCAAGTAAGCGGCAAGCCCACCATTCGCTCCATGCAGCGGGTGAGTAAGCCAGGTCTGCGTATCTACAAGAACACCCGTGGCCTACCCAAGGTCCTTGGCGGTCTTGGCGTTGCGATCATCTCCACCTCCAAGGGAGTGATGAGTGATCGCGATGCCCGCCGCGAGGGCGTCGGGGGCGAGGTGCTCTGTTACGTGGCTTCGTGGTAATCGACAAACCTCTCACAGCTGCGTCAGCCGTCTGCGGCGCTGCTACAAGCGGGTGGGTCAGGCACCCTGGACCCTGCGGCGACGGGGGTCCTGCCGATCGCCCTCGGCCCCGCCACGCGCCTGCTGCCCTACCTGAAGACCTACCGGGGATCCAGCTAGGACGGGTCACCAGCAGCGACGACCTGGAGGGGGATCTGCTGCGCCAGCTCGAGGCTCTGGAGATTGAACCTGTTCCGCGGATCCAGCAACCGCCTCAGGTGTCCGCCGTGCATGTGGGCGGCGAACGGGCCCATGCCCGCGCCAGATGGACCTGCCTCCGCGGCCGGTGACCATCCACCGCCTTGCTGAGCCGGGGGCAGCTGAACTGCTCCGCCGGCACGTATATCCGCTCCCTCGCTCGCGATCTCGGCGAATGCGGTGGCTGCCTAACTGCGGCCCTCGGCTTCAGCGAATACCAGGCCGCGCTGCCGGACCTCCGCTGCGCCCTGAAGCATCTGCCCTCACCGCGAGCGAGCTGGCGTGGCCGTCTGACCCGCAAAAAGCAGACGCAGAAACGCCACCGGCGACTGCGTCGCCTCAACGGCGCCCGCGGTTGGCGGTGTACCGCTCCAACAATCACATTTACGCCCAGGTCATTGACGACGCTCAGAGCACCCTGTGCTCAGCCTCGACCGTCGACAAAGAGCTGCGTGCTGCGATGCGTCCGTGTTGGCGAACTGGTCGCCAAGCGCGCCATAAGGGCATCCAAAGCGTGGTTTTCGACCGTGGCGGCAACCTCTACCACGGCCGAATCAAGGCCTTAGCCGATGCCGCCCGGGAAGCGGGCCTACAGTTCATGTCGCTAGATACCACCGAGAAGCAACAGCTGATCAACACCCACCAGACCCACGGCACTGATACTGGCTCAGCTGAGGTCCAGGTCGCCATGCTGAGCGAGCGGATCAACCGTCTCAGCATCTCCAGAACAACATTCACGACTTCTCTTCACGCCAGGGGCTGCTGAAGATGATTGGTCGTCGCAAGCGCTTGCTTTACATGCGCAACAAGAGCGAGCAACGTTACGACATCATAAACTGGGCATACGCATCGCCGCAGCCAGCTGGCCATGGTGCAGACTGGGTCAAAGCAGAACTGGAAAAACTGATCACCGTGGAGGCCATGGCCACCCAGGGCGACAAGATCCTGGATGTCGCCCTGGCCAAGATCGGCGACAAAGGCCTGTTCACCAAGGAACTAGAAGCCCAGATGCTGGTGGACCGTGCGGACATCGCCGTCCACTCCCTGAAAGACCTTCCCACCAACCTTCCTGAGGGGCTGATTGGCTGCATCACCGAACGGGAAGACCCCGCCGACGCGCTGGTAGTGAATCACAAGCTCGACACCCTTCCCGAAGGAGCAGTGGTAGGAACCAGCTCCCTGCGCCGCCTGGCCCAGCTGCGTCACCACTACCCCCACCTGATCTTCAAGGACGTTCGCGGCAACGTGATCACGCGCCTTGAGAAGCTCGACTCAGGCGAAGACTGCCTGATCCTGGCGGCCGCTGGCCTAGGCCGTCTTGGCTTTGGGATTCACCAGATCCCCGGCAACATCTCCCTGCATGCCGTAGGCCAGGGTGCCCTGGGCATCGAATGCGTGGAGGACAAGCCTGAAGTAATCAAAGTGCTGGAGCACACCACCACCAGCGTTGCCTGGCCGAGCGAGCTTTCCTGCGGGAACTGGAGGGCGGTTGCCAGGTGCCAATCGGCGTCAACAGCGAGCTCTCACCGGTATGGTGGCTCGATGGCAAGCTGATTCGCGATCAGGCGACCCGAGTCGGCATCGAACTGGCCGGCAAGCTCGGGGCCGGTGAGATAAGGAAAGGGTCGGCACCGTCGTCAGCGACAAGATGGAAAAAACGGTGGTCGTAGCGGTAGCCGCTTCCCCCACCCCATCTATCAAAAGACGGTCAGCCGCACCACCCGCTACAAAGCCCACGACGAAGACAACTCCTGTTCGGGGACCGTGTCATCACAGAAACCCGTCCGATGAGCCGGCACAAGCGCTGGGCCATTGCCGAGGTCCTAAGACTCCTCAGATTGATTCTCTCAAACGCCAGTGGTATCTGGTGGACGCGGAGAACAAGACCCTCGGTCGCCTGGCCACCGAGGTTGCCGCTGTTCTGCGCGGCAAGAACAACCCCAGCTTCACGCCCCACCTGGATACCGGCGATTTCGTCGTGGTGGTGAATGCCGAGAAGATTCGGGTAAGTGGCAACAAGCCCAGAAGCTGTATCGCCGTCACTCCGGTCGTCCTGGTGGCATGAAGACCGAAACCTTCGAAGCGCTGCAGGACCGCATCCCCGAGCGGATCGTTGAGAAAGCGATCAAAGGCATGCTTCCTCACAACGCCCTCGGCCGTCAGATGTTCCGCAAGCTCAAGGTGTACAAGGGCAGCGAGCACCCCCATGCCGCCCAGAAGCCACAGCCCCTCGGGGTGGATGAGGTGGGGCGGGGTATTCGGCCCCGTCTTCGCTGGGGCCGTTGTGTTGCGGGCTGATGGATAGCAAGCTATTGTCCGCGCGTCGGCGAGACTGGTGCCGATCAGGTCCAAAGCCTGGGGGCTTGGTCAGTCTTCGGCTCGCGAGATCGACTCGGGATTCGGCCACCGAGTTGGCGATGCTTAGGGCTCTGCTGCCTGGATGGCAACGCAGGCGAGCGATCGCGGCTGCCAGCGTGATCGCGAAACGCCGTGATTTGATCAAGCGTCTGTCTCGACGGTTTCCTGGTTACGCCATGTCGGTTATGGAACTCAGCTCTGCATCGCCGCAGTTTT---CGCATCAGGCGACGTTCAGGTGATCGCCGGCAAGGACAAGGGCAAAACCGGCGAGGTGCTGCGCACTCTGAACGAGAACCGCGTGATCGTGGAGGGCGTCAACATGCGCACCCGCCATGAGAAACCCACCCAGGAAGGTGAAACCGGACGCATCGTCAACGAGGAAGCATCTCTGCATGCCTCCAACGTGATGCTCTATTCGCCAAGGTGGCCAGCCTTGAGGTCGTCGAAAAGGGAAGAAGCGGAAGCTCAAGAAAACCGGTG
>AG-670-A19
------------------------------------------------------------------------------------------------------------------------------------------------------------------------------------------------------------------------------------------------------------------------------------------------------------------------------------------------------------------------------------------------------------------------------------------------------------------------------------------------------------------------------------------------------------------------------------------------------------------------------------------------------------------------------------------------------------------------------------------------------------------------------------------------------------------------------------------------------------------------------------------------------------------------------------------------------------------------------------------------------ATGCCCAAAATCTCCAAGCGTCTGGCCAGCCTGGCCGGCAAGATCGAGGCCCGTACGCACCCCTAGAGGCGATTGGTCAAGGACAACGCCAACGCGAAATTCGACGAGACGATGGAGGCCCATGTGCGCCTCGGCATCGATCCGAAGTACACCGACCAGCAGCTGCGCACAACTGTGGCTCTGCCCAATGGCACCGGTCAGACCGTCATCGCCGTGGTGACCCGCGGTGAGAAGGTGGCTGAAGCCAAAGCCGCCGGTGCCGAACTCGGTGAAGAAGACCTGGTGGAAAGCATCAGCAAGGGCGAAATGGATTTCGACCTGTTGATTGCCACCCCTGACATGATGCCCAAGGTGGCCAAGTTGGGCAGGGTTCTCGGCCCCCGTGGCTTGATGCCCAACCCCAAGGCCGGCACCGTCACCACGGACCTCAATGCGATCAAGGATTTCAAGGCCGGCAAACTGGAATTCCGGGCCGACCGCACCGGCATCGTCCATGTCCGTTTCGGCAAGGCTAGCTTCAGTGCCGATGCCCTGCTGCAGAACCTCAAGACCCTGCAGGAGACCATCGATCGCAACAAGCCCAGCGGTGCCAAAGGCCGTTACTGGAAGTCCCTGTATGTGACATCCACCATGGGTCCTTCCGTTGAAGTCGATTTCTCTGCTCTG--------------------------------------------------------------------------------------------------------------------------------------------------------------------------------------------------------------------------------------------------------------------------------------------------------------------------------------------------------------------------------------------------------------------------------------------------------------------------------------------------------------------------------------------------------------------------------------------------------------------------------------------------------------------------------------------------------------------------------------------------------------------------------------------------------------------------------------------------------------------------------------------------------------------------------------------------------------------------------------------------------------------------------------------------------------------------------------------------------------------------------------------------------------------------------------------------------------------------------------------------------------------------------------------------------------------------------------------------------------------------------------------------------------------------------------------------------------------------------------------------------------------------------------------------------------------------------------------------------------------------------------------------------------------------------------------------------------------------------------------------------------------------------------GCAGTGCTTGCCCTCGAAACAAGTTGTGACGAGTCCGCTGCGGCGGTAATGCGTCGATCGCATCTCAGGTGGAGGAGCATGCCCGCTGGGGTGGTGTGGTGCCAGAAATCGCTTCGCGCCGCCATGTCGAGTGCCGGGGCTGGTGGATGCCGTTGTTCACGAGGCGGGGCTCTGGAGATGGATATCGCGGCCACGATCACTCCAGGTCTGGCCGGTGCTCTGTGGCCTCGGTGACGGGCCGTACCCTCTGCATCAGCGCCCCTTTCTCGGCGTTCATCATCTGGAGGGCCATCTGGCCTCGGTGAGCTCCGTATCTTTGCTGGTGAGCGGGGGCCACACGGAGCTGATCCTGCTGGCTGACGACGGCATGACGCGCCTTGGCCGAAGCCATGACGATGCCGCTGGAGAAGCTTTCGACAAGGTGGCGCGCCTGCTTGGTCTTACCCCGGAGGTCCTGCCATCCAGGCTTTTGCCGAAACGGGTGATGCCTGCCCAAGGGGCGGATTTACGACTTCTCCTTCAGTGGTCTGAAGACCGCCATGCTCCGGTGGAAGATCCG--TGCCTCTTGCCGACCTGGCGGCCAGTTTCGAAGTGGTTGCTGATGTTTTGGTGCAGCGCACGCTGTGCGACCATGGTCAGCAACTGGTGATGGTCGGAGGCGTCGCAGCAAACCGTTGCGCCAGAGCCTCGAAGCGGCATAGCGGTCTCCATCGCTCCCTTGGCCTTCTGCACCGACAACGCCGCCATGATCGGAGCTGCGGCCTTGCTGCGTCTGACGGCTTGCTCTCTTGAG--GCTCACGGTTCATCCGAGGCTCCGTGTCGAAGGTGCGCCGTGTGCTCGACCAGATCCGTGGCCGCACCTATCGCGACGCGCTGATCATGCTCGAGTTCATGCCCTACCGCTCCACCGGTCCGATCACCAAGGTGCTCCGGTCTGCGGTGGCCAACGCTGAGCACCTCGGTCTCGACCCCTCATCTCTGGTGATCTCGAGCGCGACCGCTGACATGGGTCCATGAAGCGTTACCGCCCCCGCGCCCAGGGCCGGGCTTACCAGATCAAGAAACAGACCTGCCACATCAGCATTGCTGTATGGCCATCGTGATTGGCAGGGCAAGGAAGCCGGCGCAAACCTGGAACTGGTGGCCAAAGAGACCACCGCTGTTGACCTGATGCATCGGGCAGTTCTGCGTCAGCAGGCCCATGGCCAAGGAACCGCCACCCTCACCCGCTCAGAGGTGCGCGGTGGTGGTCGCAAGCCCTACAAACAGAAAGGAACTGGTCGGGCCCGTCAAGGATCGATCCGGACTCCTCTGAAACCCGGCGGCGGCATCATCTTTGGACCCAAGCCCCGCACGTACAACCTTGCGATGAACCGCAAGGAGCGTCGTCTGGCCCTGCGCACTGCGCTGATGGCCCGCATTGACGATGTGAAGGACTTCTCCCAAGACCCGTGAGATCACAGATGCTCTCGCCTCGGTGTTGCTAAGGTGCTCATCGTTCTGATGTTGTGCGTCCGTGCGCAACCTGGAGAAAGTCAAGTTGATCTCCGCAGATCAGCTGAACGTCTTCGACCTGCTCCACGCCAATCTGGTGCTGGGCGAGGCTCTACCATCCAGGAGGTCATGGCAATCCGTAATTTCCGCCCCTACACCCCCGGTACCCGCGGGTGGTCACTGATTTCAGTGAGATCACCAGAAACCGGAGCGGACCCTGGTGGTGCCCAAACACCGAAGGGTCGCAACAACCGCGGTGTGATCACCTGCCGCCACCGCGGTGGTGGCCACAAGCGCCTCTATCGCGTGGTCGATTTCCGTCGCAACAAGCCAAGGTGGCCGCTATTCACTACGACCCGCATCGCAATGCGCGTCTGGCGCTGCTCTTCTACGATGGCGAGAAGCGCTACATCCTTGCTCCCGCAGGAGTTCAGGTGGGCCAGACCGTGGTCTCCGGATGCCCCGATCGAGAACGGCAATGCCATGCCGTTGTCCTCGGTGCCCCTCGGTTCGGCGGTTCACTGCGTTGAGCTCTACGCCGGTCGTGGCGGCCAGATGGTCCGTACCGCCGGTGCCAGCGCCCAGGTGATGGCAAAAGAAGGCGACTACGTCGCTCTGAAGCTGCCCTCCACCGAGGTTCGCCTGGTTCGCCGCGAGTGCTACGCCACCCTCGGAGAGGTCGGCAACTCCGAGATGCGCAACACCAGCCTGGGCAAGGCCGGTCGTCGCCGCTGGCTCGGACGTCGTCCTCAGGTTCGAGGCAGTGTGATGAACCCCTGCGATCACCCCCACGGTGGTGGTGAGGGTCGTGCACCGATCGGCCGTGGACCGGTGACCCCCTGGGGCAAACCCGCCCTCGGTCTCAAGACCCGTAAGCGGAACAAACCCAGCAACCAATACGTGCTCCGGAAGCGTCGTCCGTCGTCTACTGGGGCACCGGTCGTCGCAAGCCCTCTGTAGCCCGTGTTCGCCTCGTCCCCGGCAATGGATCACCATCAACGGTCGTCCCGGTGAGAACTATTTGTACAACCCTGAAGGCTCCTCTGGAGACCCTTGGCCTAGTGAGTACGACATCCTCGTCAAGGTTCACGGTGGTGGACTCACCGGTCAGTCCGGCGCCATCAAGCAAGGTGCTGCCCGCGCCCTGTGTGAATTGTCTGCCGACAACCGCAAGCCGTTGAAGACGGAAGGTCACCTCAGCCGCGACCCCCGTGCCAAGGAACGCCGCAAGTACGGCCTCAAGAAAGCCCGTAAGGCTCCTCAGTTCTCCAAGCGCATGTCCATCGGCATCCTCGGGAAGAAGCTGGGTATGTCCCAGTTCTTCGACGAGCAGGGCACTGTTCCGGTCACCTTGATCGAAGCAGGCCCCTGCCGCATCACCCAACTCAAAAACGACGGACGGTTATTCCGCAGTGCAGATCGGCTTTGGGAGAAGCTGATCAACAAGCCCCAGGGCCACCTAAATCCGGTGAGGGCCTTCTCATCTGAATACCGGAGAGCTCTCGAACTCGGTCATCACCGTGATTTCGAAGCCGGCCAGAAGGTGGACGTCAGCGGTGACACTGTTGGCCGCGGCTTCGCTGGCTACCAGAAGCGCCACGGCTTCAGCCGGGGTCCGATGACCCACGGTTCGAAGAACCACCGCGAGCCCGGTTCGACCGGTGCCGGTACGCCGGGCCGTATCTATCCCGGAAAGCGGATGGCCGGTCGCTACGGCGGCAAGAAGATCACCACCCGCGGCCTTCCTCAAGGTGGACACAACCTGCTGGTGGTGAAGGGATCCGTGCCCGGCAAGCCTGGTGCGCTGCTCAACATCCGCCCATGCGGGTGTCCACTGGCTAAAGCAGCTGGTCTCGACGATCTCTCTGAGCGTCTTTCGATGGCGGGCTTTGAGGTGGACGACGTTGATGACCGCCCAGGGCGTGGTGGTCGGCAATGTGAAACACCGACAAACTTCTGCAGCGTGGATGTTCAGATCGTGTGCGGTGCAACGTGCGTGCATCCATGTGGTGGCCATGGTCGGAGCCACTCTCTTGACGATCAAAGCCGGTGAATTGCGGGGTGTAGCAACGGAATGATCTGCTCCCTGACCGAGCTGGGCCTGTCCGACGGCATCGCCATTCTGCCGGGATCGCCTTCCCTGCTGCTGGACGAGGAGCTGGCCATCACCGCCAATCGCCCCGATGGCCTCTCGATGGTGGGTATTGCTCGCGAGGTGGCGGCCCTGGTCTATTCGATCACCAGGATCGAGTGGATTCACCCACCTGGTTGCAACAGCGCCTTGACGGTGGTGTGAACAGCGTCAATTGGTTGACGTCACCAATCTGGTGATGCTGGAGCAGGGGCAGCCCCTTCACGCCTTTGATGATGCGCTGGAATTTCCGTTCCGCTCGCGATGGGGAATCGTGGGTCTGGATGATCAGAAGCGAACCCTCGACAGCCGTGTGCAGGTCGTCACCTGCGACCGTCCTGTCGCCGTCGCAGGTGTGATGGGGAGTGAGAGTGGGGTGACTGCCAGTACATCTGGCTGGAATCCGCTCTGTTTGCTCCGGGTTCGTCAGTCCGCCCGGGCCCTGGGCTTGCGCACAGATGCCAGCAGCCGTTTCGAAAAAGGGTTGCCAAATGACCCTCGTGCTTCGGCCTTGTTGAGTCAGGAGTTTTGCTCTGAAAGCGCTGCTGTTGCGGCGCAGCCTGCATCAACTGCTTGGCGATAAGAGCATCGCTTTCATTGGTTGTCCCTCGAGAGACCTCGAAGTTGATCTGATCGAGGAGGTGGCTCGTCTTGTGGGCTTCGATCGGTTTGAGGCCCACCTGCCGGATCTTGAGCCCGGTCTCACACCCAGCAGGCTGCGGCAGTTCTGTTCCACAGGACTACAGGAGGTCACCACCCTGTCTCTCAATCCTTTGTTGGCCGACACAAGCCATCTGCGCAACCTCTGGGAAGAGCACCTGCAGATCTGTGTTCGCAATCTGAAGGCGTCGCAGCGGGGTTGCTCCGTCTTCGAGATCGGCAACACCTACCAGACCGCCATTCTGGCGTGATCTGCGGACCTGGCCGACTATTTCCAGGCCCGTGGCGTTCTCACAAGGGTGATTTGCAGCTTGAGCTGGACGACCTGCATCCGGGTCGGGCCGCCACCTTAGAGGGAGGTTGTTTCGGTCAGCTACACCC---ATCCAGCAGGAGTCCTATCTCACCGTCGCCGACAACAGTGGCGCCAAGCGCATCCAGTGCATTCGCGTCCT---ACCAACCGTCGCTATGCCCACGTGGGCGACGTGATCGTTGCCGCCGTGAAGGATGCCGCCCCCAACATGGGCGTCAAAAAATCCGATGTGGTGAAGGCCGTTGTGGTGCGCACCAAAGCCACCATGCGTCGTGAAACCGGAAACTCGATCCGTTTCGACGACAACGCTGCCGTCATTATCAACGACGACAAAAACCCAAAAGGCACCCGCGTCTTCGGACCGGTTGCCCGTGAGCTGCGTGAAGCTTCACCAAAATCGTGTCCCTCGCTCCGGAGGTGATCGAATGGCAGGAGCGTGTGGTGCAAATCCGCCGCGTCTCCAAGACCGTGAAAGGCGGCAAAAAGATGAGCTTCCGCGCCATAGTCGTCGTCGGCAACGAAAAAGGCCAAGTCGGCGTTGGTGTCGGCAAAGCTGGTGATGTGATCGGTGCCGTCCGCAAGGGTGTTGCCGACGGCAAAAAGCACCTGGTCAAAGTGCCATTGACCCGCAACTCCATCCCGACCCTCTCCAATGGTCGTGATGGTGCTGCCAGCGTGCTCATCCGCCCTGCAGCCCCTGGTACCGGTGTGATCGCTGGCGGTTCCATCCGCACAGTGCTCGAACTCGCCGGCATCAAGAATGTCTTGGCCAAGCGCCTGGGCAGCAAGACCCCCCTGAACAATGCACGGGCTGCCATGGTGGCCCTGTCGCTTCTCCGCACCCACAAGGAGACGGCGAAGGAACGGGGAATCTCCCTTGAACAGATCTATATGGGACGTTCACTCAAAAAAGGTCCGTTTATTGCCGACAGCCTGCTAAGGTTGAAAAGCAGAACGACAACGACGACAAGGTGATCAAGACCTGGTCACGGGCTTCCACGATCCTGCCGATGATGATTGGCCACACGATCGCGGTTCACAACGGCCGCACCCACGTGCCGGTCTTCATCACCGAGCAGATGGTCGGCCACAAGCTGGGAGAATTCGCTCCCACCCGCACCTTCAAGGGCCACATCAGAGACAAGAAA------------------------------------------------------------------------------------------------------------------------------------------------------------------------------------------------------------------------------------------------------------------------------------------------------------------------------------------------------------------------------------------------------------------------------------------------------------------------------ATGCTGAGTCCAAAACGCGTCAAATTCCGTAAGCAGCAGCGAGGCCGCATGCGCGGCGTCGCCACCCGGGGTAACACCATTGCCTTCGGACAATTCGCGCTGCAGGCACAGGAATGTGGCTGGATCACCTCGCGCCAGATCGAGGCCAGCCGTCGTGCCATGACCCGCTATGTCAAGCGTGGCGGAAAAATCTGGATCCGGATCTTCCCCGACAAGCCGGTCACCATGCGCGCTGCCGAAACCCGGATGGGTTCCGGTAAGGGCAACCCAGAATTCTGGGTGGCGGTGATCAAGCCCGGCCGGATCCTGTTCGAGATGGGCGGTATCACCCCCGAAATTGCCAAGGAAGCCATGCGCCTCGCGCAATACAAGCTTCCCGTGAAGACCAAGTTCATGCACGGATCGCCGGCGTTGACATTCCCCGCGACAAGCGGATCGAAGTGTCCCTCACATACATCTACGGAGTTGGGCTCACCCGCTCACAATCCTGGCCAAAACTGGTTTGAACCCCGACATCCGGGTGAAAGAGCTGACGGAGATCTTCAGAAACTCCGCGGTGCTCTGGAGTACACAGTGGAAGGTGATCTGCGCCGTCAGGAAGGCATGGCCCTCAAGCGCCTGCAGGACATCGGCTGCCTCCGTGGCCGTCGCCACCGCATGAGCCTTCCGGTTCGTGGCCAACGCACCCGCACCAACGCCCGTACCCGCCGCGGTGCGCGGAAGACTGTGGCTGGCAAGAAGAAG-----------------------------------------------------------------------------------------------------------------------------------------------------------------------------------------------------------------------------------------------------------------------------------------------------------------------------------------------------------------------------------------------------------------------------------------------------------------------------------------------------------------------------------------------------------------------------------------------------------------------------------------------------------------------------------------------------------------------------------------------------------------------------------------------------------------------------------------------------------------------------------------CGACTCGATTCCCTCAAATCCAACGGCGCTCGCGCAAATTGCGCAAGGGCCGCGGCATCGCTGCCGGTCAGGGCGCTGCGGCTTCGGTATGCGCGGCCAGAAATCCCGCTCGGGTCCCACGCGCCCCGGCTTCGAGGGTGGCCAAATGCCTCTTTATCGCCGGGTGCCGCTGAAGCACTTTCAATCCCAAGCACTTCACCGTGCTCAACGTTTGAACGAAAGGATCCGTCAACTTGGATTCCCTGGTTCAGGACGGCATCGTGACCCCCTCAAGATGCTTGGCAACGGCGAACTGAAAGCCAAACTGACAGTGCAAGCGGCGTTCACAGCCGCCCGCACCAAGATCGAAGCCGCAGGTGGCACCTGCGAAGCGGATGTGATCCGCCCCTGATCACCGAGAAGGCCACCCGGGCCCTCGAAAACCAGTACACCTTCGAGGTGGACCACCGCGCCGCAAAGCCCGACATCAAGGCCGCCATTGAGTGTGAAGGTCACCGGCATCAGCACCATGAATCCCCCGCGACGCTCCCGTCGCGCCGGCAAACGCGCCCAGGTGAAGAAAGCCGTGGTGCGCCTGGCGGAGGGCATCCAACTCTTCCCTATGTCACGAATCGGCAAAAACCCCGTTCTCCCTGAAAAGGTCACCGTTCGACGGCCTCACCGTCAAGGTGAAAGGGCCCAAAGGCGAGCTGGAGCGTTCCTGATGGCGTCAGCGTCCAGGACAACAACACCATCGTGGTCTCCCCCATCCCGTGAGCGCCACGGCCTCTGCCGTGCCCTGGTTGCCAACATGATTGAGGGGGTCAGCAATGGTTACAGCAAGAGTCTCGAGATCATTGGCGTTGGCTCCCGTGCCCAAGTCAAAGGCAAAACTCTCGTAGTGAATGCTGGCTACAGCCACCCCGTCGAGATGGAAGCCCCTGAAGGCATCACCTTCAAGGTGGAGAACAACACCAAGGTGATCGTCTCCGGCATCGACAAGGAGCTAGTGGGCAACGAAGCCGCCAAGGTCCGCGCCATTCGTCCCCCCGAGCCATACAAAGGCAAAGGCATCCGCTACGAAGGCGAGTGGATCCTGCGCAAGGCGGGCAAGATGGCCAAGAAAGTCGTAGCTGTGATCAAGCTGGCCCTAGATGCCGGCAAAGCCAACCCCGCGCCGCCGGTGGGCCCTGCCCTCGGTCAGCACGGTGTGAACATCATGATGTTCTGCAAGGAGTACAACGCTCGGACGCAGGACAAAGCCGGTTATGTGATTCCGGTGGAGATCTCGGTCTTTGAAGACCGCAGCTTCACCTTCATCACCAAGACGCCTCCGGCGTCGGTGCTGATCACCAAGGCAGCAAAGATCCAAAAAGGATCCGGTGAGTCCGCCAAGGGTGTTGGATCAGTCGGGCTCAGCTCGAGGAGATCGCCAAGACCAAGCTCCCCGACCTCAACTGCACCAGCGTTGAGTCCGCCATGCGGATCATCGAAGGCACCGCCCGCAACATGGGCGTTTCCATCTCACTCAAGAAGCGCTATCGGGAGACCATCCAGCCCAAGCTGCAGAAGGATCTCTCCCTCACCAACATCCATGAAGTCCCCAAGGTGGTGAAAGTCACCGTTAACCGGGGTCTCGGCGAAGCCGCCGCCAATGCCAAGTCCCTCGAGGCTTCGGTCAATGAGCTGGCGCAGATCACCGGCCAGAAGGTCGTTGTGACCCGTGCCAAAAAAGCCATCGCCGGCTTCAAGATTCGGCAGGGCATGCCGATCGGCTGTGCCGTCACCCTCCGTGGTGATCGGATGTATGCCTTCCTCGAGCGCCTGATAAACCTGGCGCTGCCCCGCATCCGCGACTTCCGCGGGGTAAGCCCCAAGAGTTTCGATGGCCGCGGCAACTACACCCTTGGGGTGCGCGAACAGATCATTTTCCCTGAGATCTCCTTCGACAGGATCGATGCGATCCGGGGCATGGACATCACCATCGTGACCACTGCTCGGACGAAGAGGGCCGGGCCCTCCTCCGCGAGATGGGAATGCCGTT---------------------------------------------------------------------------------------------------------------------------------------------------------------------------------------------------------------------------------------------------------------------------------------------------------------------------------------------------------------------------------GCCGATGTAGCCTGTCCGATTACATCAACGAACAAATCGATGCGCCGCGAACTGTTCCAACTCCGTTTCCAGCAAGCCACGCGCCAGCTCGACACGCATTCAAAAGCTGGCCCAGCTCCTGACGGTATGGGACACAAAATCAACCCAACCGGTCTGCGCCTGGGGATCACCCAGGAACACCGGTCACGCTGGTACGCCTCCAAGAACTATCCGTCCCTCCTCCAGGAGGACGACATTCGCAAGTTCATCCACAAGAAGTACTCCGCCGGCATCAGCGATGTGCTGATCGCTCGCAAGGCCGATCAACTGGAAGTTGAACTCAAGACCGCACGCCCCGGTGTGCTGGTCGGCCGTCAAGGCAGCGGCATCGAAGACCTTCGCTCCGGCATTCAGAAGACCATCGGCGACCGTGTGCGGATCAATGTTGTCGAAGTCGAACGCGTTGACGGTGATGCCTTCCTCCTTGCCGAGTACATCGCCCAGCAGCTGGAGAAGCGTGTGGCCTTCCGCCGCACCATCCGCATGGCTGTGCAGCGCGCTCAGCGTGCCGGCGTTCTGGGTCTGAAGATCCAGGTGTCCGGTCGCCTGAACGGTGCTGAGATCGCCCGGACGGAATGGACCCGCGAGGGTCGGGTGCCCCTGCACACCCTGCGTGCAGACATCGACTACGCCACGGCCAGCACAACCTATGGCGTGCTCGGCATCAAGGTTTGGGTATTCAAGGGCGAGGTGCTGAGCGAACAGGCTCAG---TCCGGGCCCAAAAAGGCCAAGCGCAACGTCCCTAACGGGGTTGCTCACATCCAGAGCACCTTCAACAACACCATCGTGTCCATCACCGACACGGCTGGCGAGGTGATTTCTTGGTCGTCCGCAGGCGCTAGTGGTTTCAAAGGTGCTCGCAAGGGCACCCCCTTCGCCGCTCAAACTGCTGCAGAGGCAGCTGCACGTCGTGCACTCGACCAAGGCATGCGTCAGATTGAAGTGCTAGTGAGAGGTCCAGGCTCAGGCCGTGAGACCGCCATCCGCGCCCTTCAAGTCGCTGGTCTCGAAATCACCTTAATTCGCGACGTCACTCCCCTGCCCCATAACGGTTGCCGCCGGCCCAAGCGCCGCCGCGTCCTGGAGAACAAGCAGCAGATCGTGAGCTCAAACTCCTCGCCGACGCCGAACTGGCACTTGTCCTTGATTTCAAGGGCCTGTCCATCAAGGAAATGTCTGACCTGCGGGATCGTCTGCGGGCCAGCGACAGCGTTTGCAAGGTGACCAAAAACACCTTGATGCGCCGTGCCATTGATGGTGACAGCAACCTCGATTCCCTGCTGACCGGAACCAACGCCTTCGTCCTGGTGAAGGGCGATGTTGGCGCCGGTGTGAAGGCCGTTCAGACCTTCCAGAAGGAACTCAAGAAGTCCGAGACCAAGGGCGGCCTTTTCGAAGGCAAGCTCCTCGAGATCAAAGCCATTGCCGATCTCCCCTCCAAGGAGCAGCTCATGGCTCAAATCGCCAGTGCCATCAACGCCGTGGCCACGGTCGCTGTCATCAACGAGGCGCTCAAGCAGATGGCCAACCACGACCCCATTTCCGACATGCTCACCCGCATTCGCAATGCGAGTGAGAAACACGAAACCACCAAGATCCCCGCTTCGCGGATGACAGCATCGCCAAGGTGCTGCAACAGGAGGGCTTCATCTCCGAGATGGTGAAGGCATTCCGAATTGGTGCTCGCCCTCAAGTAAGCGGCAAGCCCACCATCCGCTCCATGCAGCGGGTCAGCAAGCCCGGTCTCCGCATCTACAAGAACACTCGCGGCCTGCCCAAAGTCCTCGGCGGACTAGGTGTGGCGATCATCTCCACTTCCAAGGGCGTGATGAGCGACCGCGACGCCCGCCGTGAGGGCGTCGGTGGCGAAGTGCTCTGTTACGT------------------------------------------------------------------------------------------------------------------------------------------------------------------------------------------------------------------------------------------------------------------------------------------------------------------------------------------------------------------------------------------------------------------------------------------------------------------------------------------------------------------------------------------------------------CTGTCCCGCAAACAACAGACGCAAAAACGCCACCGGCGTCTGCGCCGCATCACTGGCGTCCGCGGCTGGCCGTGTTCCGCTCCAACAATCACATCTACGCCCAAGTCATCGACGACGCCCAGAGCACTCTCTGCTCTGCGTCCACCGTCGACAAAGAGCTGCGTACTGCGACGCCTCCGTGTTGGCGAACTGGTGGCCAAGCGCGCCATAAAGGCATCCAGCAAGTGGTGTTCGACCGTGGCGGCAATCTGTACCACGGCCGGATAAAAGCCCTTGCCGACGCCGCCCGGGAAGCGGGCCTTCAGTTCATGTCGCTTGATACCACCGAGAAGCAGCAGCTGATCAACACCCACCAGACCCACGGCACCGACACCGGTTCTGCAGAGGTCCAGGTGGCCATGCTGAGTGAGCGGATCAACCGTCTCAGCACCTGCAGAACAACATCCATGACTTCTCCTCACGCCAGGGGCTGCTCAAGATGATTGGCCGCCGCAAGCGCCTGCTCTACATGCGCAGCAAGAGCGAGCAACGTTACGACACGATAAACTGGGCATCCGCATCGCCGCAGCCAGCTGGCCATGGTGCAAACTGGGTGAAAGCGGAACTAGAGAAGCTGATCACTGTGGAAGCCATGGCCACCCAGGGCGACAAGATCCTGGACGTTGCCCTGGCGAAGATCGGCGACAAAGGCCTGTTCACCAAGGAACTGGAAGCCCAGATGCTGGTGGACCGCGCGGACATCGCCGTCCACTCGCTGAAAGACCTGCCCACCAACCTTCCAGAGGGGCTGATCGGCTGCATCACCGAACGGGAAGACCCAGCCGATGCCCTGGTGGTGAATTACAAGCTCGACACCCTTCCCGAAGGCTCAGTGGTTGGAACGAGTTCCCTGCGCCGTCTGGCTCAGCTGCGTCACCACTACCCCCACCTGATCTTCAAGGACGTTCGGGGGAACGTGATCACCCGGCTGGAGAAATTGGATAGCGGCGATGACTGCCTGATCCTGGCTGCGGCAGGCCTTGGCCGGCTTGGCTTCGGGATCCACCAGATCCCCGGCGATATCTCTCTGCACGCCGTTGGTCAGGGCGCCCTGGGGATTGAATGCGTGGAGGGCAAGCCCGAAGTGATCAAAGTGCTGGAGCACACCTTCACCAGCGCTGCCTGGCCGAACGCGCTTTCCTGCGGGAACTGGAAGGTGGCTGCCAGGTTCCCATCGGCGTGAACACCCAACTCTCACCGGGATGGTAGCTTGATGGCAAACTGATCCGCGACCAGGCAAGCCGAACCGGCATCGCTCTCGCCAACACCCTCGGTGCTGGCGAGATAAGGAAAGGATCGGCACCGTCGTCAGCGACAAGATGGAAAAAACGGTGGTGGTCGCGGTAGCCGCTTCCCACACCCCATCTATCAAAAGACGGTCAGCCGTACCACCCGTTACAAGGCTCACGACGAAGACAACACCTGTTCGGTGACCGCGTTATCACTGAAACCCGTCCGATGAGCCGCCAAAAGCGGTGGGCCATCGCCGAGGTTCT-----CCCCCCGATTGATTCGATCGACCGCCAGTGGTACGTGGTGGACGCTGAGAATCAAACCCTCGGCCGTCTGGCCACTGAAGTGGCAGCAGTGCTGCGTGGCAAGAACAACCCCAGCTTCACCCCCCATCTGGACACCGGTGATTTTGTCGTCGTCGTGAACGCCGAGAAGATCAAAGTCTCCGGTCGTAAGCCCAGAAGCTGTACCGCCGTCACTCCGGTCGTCCCGGAGGCATGAAGGTGGAAACCTTCGAGGCTCTGCAGGAACGGATCCCCGAGCGGATCGTGGAGAAGGCCATCAAAGGCATGCTTCCCCACAACGCTCTGGGCCGCCAGATGTTCCGCAAGCTCAAGGTCTACAAAGGCACCGAGCATCCCCACGCCGCTCAGAAGCCCCAGCCTCTTGGTGTGGATGAAGTCGGTCGTGGTGTTCGGTCCTGTGTTTGCGGCTGCTGTGGTGCTCAGGGCTGACCGACAGCAAAAAACTGTCAGCCAAGCGTCGGGCCTGGTTCTGATTCAGTGTGTGGCATCCGGTTTGGGCCAGGCGTCAGCGCGCGAAATTGACGCGGCATTCGGCCACGGAACGCGCCATGTTGCGGGCTCTGTTGCCTGGATGGCAGCGCAGGGGAGCCATTGCTGCGGCGAGTGTTCTGGCCAAGGCCAGGGATCTCATCCGGCGCTTATCGGTTCGCTTTCCTGGTTACGCCATGCGGGCTACGGCACACGCCCCTGCATCGGCACACGTTTATGCGCATCGGGCGACGTTCAGGTGATCGCCGGCAAGGACAAGGGCAAGACTGGTGCCGTTCTGCGCACCCTGAACGAGAACCGTGTCGTCGTGGAGGGCGTGAACATGCGCACCCGCCACGAAAAGCCCACCCAGGAGGGCGAGACCGGCCGCATCGTGACGGAGGAAGCTTCCCTGCATGCCTCCAACGTGATGCTGTATTCGCCAAGGTGGCAAGCCTTCAAGTCGTCGAGAAGGGAAGAAGCGCCGGCTGAAGAAAACCGGTG
>AG-670-B23
ATGGCTGTCGTAACCCTCGCCGAGATGATGGAGGCTGGTGCTCACTTTGGGCACCAGACCCGTCGTTGGAACCCCAAGATGTCTACATCTATTGCGCGCGCAACGGCGTTCACATTATTGACCTTGTGCAGACCGCCGTCTGCATGAACAACGCCTACAAGTGGACCCGGCTGCTCGCAGCGGCAAGCGATTCCTCTTCGTGGGCACCAAGAAGCAAGCCTCTGAAGTTGTGGCACTTGAAGCAGCCCGCTGCGGAGCGTCTTACGTGAACCAGCGCTGGTTGGGCGGCATGCTCACCAACTGGACCACCATGAAGGCCCGGATCGACCGTCTCAAGGATCTGGAGCGGATGGAGAGTGGCGCCATCGCCATGCGCCCCAAGAAAGAGGGTGCAGTACTTCGTCGTGAACTCGAGCGCCTCCAAAAGTATCTGGGTGGCCTCAAAAACATGCGTCGCCTGCCCGATGTGGTGGTCCTGGTGGACCAACGCCGTGAGTCCAATGCTGTGCTCGAAGCCCGCAAGCTCGACATCCCACTGGTCTCCATGCTGGACACCAACTGCGATCCGGACCTCTGTGAGGTGCCGATTCCCTGCAACGATGACGCAGTTCGTTCTGTGCAGCTAATTCTGGGTCGTTTGGCCGACGCGATTAATGAGGGTCGGCTCAGCAGAAGATCCGCATCCGCCTGAAGGCGTTTGACCGCCGCATGCTGGATCTCTCTTGCGAGAAAATCATTGAAACGGCCGATAACACCGCCGCAACAGCGATCGGTCCGATCCCCCTGCCCACGAAACGCAAGATCTACTGCGTTCTGCGCTCTCCCCACGTGGACAAGGACTCCCGCGAGCACTTCGAGACACGAACCCACCGTCGCATCATCGACATCTACAGCCCTTCTGCCAAAACCATCGACGCGCTGATGAAGCTTGATCTCCCCAGTGGTGTGGACATCGAAGTGAAGCTTATGCCAAAAATCTCCAAGCGCCTGGCCAGCCTGGCCGGCAAGATCGAGGACCGTACGCGCCCCTCGAGGCGATTGGTCAAGGACAACGCCAACGCTAAGTTCGACGAGACGATGGAGGCTCATGTACGCCTCGGTATCGATCCTAAGTACACCGACCAGCAGCTGCGCACCACTGTGGCCCTGCCCAATGGCACAGGTCAGACCGTCATCGCCGTGGTGACTCGCGGTGAGAAGGTTGCCGAAGCCAAGGCTGCGGGGGCTGAACTCGGCGAAGAAGAACTGGTGGAAACAATCAGCAAGGGCGAAATGGATTTCGACCTGCTGATCGCCACCCCCGACATGATGCCCAAGGTGGCCAAGTTGGGACGGGTCCTTGGCCCCCGTGGCTTGATGCCCAACCCCAAGGCCGGCACCGTGACCACGGATCTTGACGCGATCAAGGAATTCAAGGCCGGCAAACTGGAATTCCGTGCTGACCGCACTGGCATCGTGCACGTTCGTTTCGGCAAGGCCAGCTTCAGCGCCGAGGCCCTGCTGCAGAACCTCAAGACGTTGCAAGAGACCATCGACCGCAACAAGCCCAGTGGTGCCAAAGGCCGTTACTGGAAGTCCCTGTACGTGACCTCCACCATGGGTCCTTCCGTTGAAGTCGACTTCTCTGCTCTGAAGCCGGTGGTGCGCAAGAAGAAGGAAACTGCCCGTCAGCGCCACGGCGTGCCATGGAGCTGCGGGCGGCCCGGGAAGCCAAGCAGGTGCGGCCTGAAATGGTGGTGGAGGACAACCTCACGGTGCAAGAGCTGGCGGACATGCTGAGCGTCGAAAGCTCAGAAATCATCAAGTCCCTGTTCTTTGGGATTATCGCCACGGTCACCCAGACCCTGGACATGCCAACGATCGAGGCCGTCGCCGAGGAATTCGGTGTGGTACTACAGGACGACGTGATGATCGAGCGACAAGGCTCATTTGCGACGTCCGCCCGTGGTCACCGTCATGGGCCACGTCGACCATGGCAAAACCAGCCTGCTGGATGCCATCCGTCAGGCCCGCGTCGCTGCAGGAGAGGCCGGAGGCATCACCCAGCACATCGGTGCTTACCAGATCGAGGAACGCAAACTCACCTTCCTGGACACTCCGGGCCACGAAGCGTTCACCGCCATGCGAGCTCGTGGCACCAAGGTGACCGACGTTGCAGTGCTGGTGGTGGCCGCTGATGACGGCGGCCTCAGACCCTGGAAGCCATTAGCCATGCCCGAGCCGCTGAAGTACCGATCGTAGTGGCAATCAACAAGATCGATAAAGAGGGTTCATCGCCTGAACGGGTGAAGCAGGAGCTGTCTGAGCAAAACCTGCTGGCAGAAGACTGGGGCGGCGATGTGATGGTGCCGGTGAGCGCCATCAAGAGAACATTGACAAGCTGCTAGAGATGCTGCTGCTGGTTACGGAAGTGGAAGACCTGCAGGCCAACCCTGATCGCCTGGCCCGCGGCACCGTGATCGAAGCACACCTCGACAAAGCTAAAGGCCCTGTGGCGACTCTGCTGGTGCAGAACGGCACCCTCAAGACCGGCGACGTGGTCGCCGCTGGTCCGGTGCTCGGCAAGGTGCGAGCGATGGTGGATGACAACCGCGCCTCAAGGAAGCCGGTCCCTCCTTTGCTGTGGAGGCCCTGGGCTTCAGCGAAGTGCCAACGGCCGGTGATGAGTTTGAGGTCTACCCCGACGAGAAATCAGCCCGGGCCGTTGTGGGCGATCGCGCCTCCGATGCCCGCGCCACCCGTCTCGCTCAGCAGCGACGTGTTCACGGCAATGTCCAGGCGAATGAAGGCGAGCTCAAGGAACTCAATCTGATACTCAAGGCCGACGTTCAGGGCTCTGTGGAAGCCATCCTCGGATCGCTCGAGCAGCTCCCCGATGAGGTTCAGGTTCGCGTGCTTCTGTCTGCACCTGGCGAGATCACAGAAACCGACGTCGACTTGGCAGCTGCCTCCGGCGCGGTGATCGTAGGCTTCAACACATCCATGGCCTCCGGTGCCAAGAAAGCAGCGGACGCTACCGGCGTCGACGTTCGGGATTACGACGTGATCTACAAGCTTCTGGAGGACATCCAGATGGCTATGGAAGGTCTGCTGGAGCCGGAACTGGTTGAGGAAGCACTAGGCGAAGCCGAGGTGCGCGCCGTTTTCACGATCGGCAAGAGCGCCGTTGCCGGCTGTTACGTACCGGCAAGCTGCATCGCAACTGTGCGAGTCAGGTGGTTTACGAAGGCGACCTCGACTCCCTGCGTCGCAAGGACGATGTCAAAGAAGTACGGGCTTCGAATGCGGTGTCGGCACCGATTTCGCGAAGGCGATCGGATTGAAGCCTTCAAAATGGTCACCCAACGCCGGCAGTGCTTGCCCTCGAAACAAGTTGTGACGAGTCCGCTGCCGCGGTTATGCCTCAATTTCATCACAGGTTAAGGAGCATGCCCGTTGGGGCGGTGTAGTCCCCGAAATCGCTTCGCGCCGCCACGTCGAGTGCCTGGGCTGGTGGAGGCCGTTGTTGGCGAGGCGGGTTGGGGCAGCTGGACATTGCAGCCACGATCACTCCAGGTCTGGCCGGGGCTCTGTGGCCTCGGTGACCGGCCGCACCCTTTGCATCAGCGCCCCTTCCTCGGCATCCATCATCTGGAGGGTCATCTCGCGTCAGTGCACTCCCTATTTTTGCTTGTGAGTGGGGGGCACACCGAACTGATCATGGTGGCTGACGACGGGATGAAGCGTCTTGGGCGAAGTCATGACGACGCCGTTGGAGAAGCCTTCGACAAAGTGGCGCGCCTGCTGGGTCTTACCCCGGAGGCCCTGCCATCCAGGCTATCGCCGAAACGGGTGATGCCTGCCTAAGGGGCGGATTTACGACTTTTCCTTCAGCGGTCTGAAGACGGCCATGCTCCGGTGGAAGATCCG--TGCCTCTTGCCGATCTGGCAGCAAGTTTCGAAGTGGTGGCCGATGTTCTGGTGCAGCGCACGCTGTGCGACCATGTTCAGCGCTTGGTCGTGGTGGGCGGTGTCGCGGCGAACCGCTGCGCGAAATGCTCGAAGGGGAATTGCGGTCTCCATCGCTCCATTGGCCTTCTGCACCGACAACGCCGCGATGATCGGAGCTGCGGCCTTGATGCGTATGGCTTCGACCTCCCTTGAAGCGCTCACGGTTCATCCGAGGCTCCGTGTCGAAGGTGCGCCGTGTGCTCGATCAAATCCGTGGCCGCACCTACCGCGACGCGCTGATCATGCTCGAGTTCATGCCTTACCGCTCCACCGGCCCGATCACCAAGGTGCTTCGGTCTGCTGTGGCCAACGCTGAGCACCTCGGTCTAGACCCCTCTTCTCTGGTGATCTCGAGCGCCAGCGCTGACATGGGCCCATGAAGCGCTATCGCCCCCGCGCCCAAGGCCGGGCTTACCAGATCAAGAAACAGACCTGCCACATCAGCATTGCTGTATGGCAATCGTGATTGGCAGGGCAAGGACGCCGGCGCAACCCTGGACCTGGTGGCCAGAGAGACCACCGCCGTTGATCTCATGCATCGGGCTGTCCTGCGTCAGCAGGCCCATGGCCAAGGAACTGCCACCCTCACCCGCTCAGAAGTGCGCGGTGGTGGTCGCAAGCCCTACAAACAGAAGGGAACCGGTCGGGCCCGTCAGGGATCCATCCGGACTCCCCTGAAACCCGGCGGGGGCATAATCTTTGGACCCAAGCCCCGCACGTACAACCTTGCGATGAACCGCAAGGAGCGTCGTCTGGCCCTGCGTACTGCGCTGATGGCCCGAATTGACGATGTGAAGGACTTCTCCCAAGACCCGTGAGATTACGGATGCTTTCGCCTTGGCGTTTCCAAGGTGCTCATCGTTCTGATGTTGTCCGTCCGTGCGGAACCTGGAGAAAGTCAAGTTGATCTCCGCAGATCAGCTAAACGTCTTCGACCTGCTCCACGCCAATCTGGTGCTGGGCGAGGCTCTACCATCCAGGAGGTCATGGCAATCCGTAATTTCCGCCCCTACACCCCCGGTACCCGCGGGTGGTAACTGATTTCAGTGAGATCACCAGAAGCCGGAAAGGACCCTGGTGGTGGCTAAACACCGAAGGGACGCAACAACCGCGGCGTGATCACCTGCCGCCACCGTGGTGGTGGCCATAAGCGCCTCTACCGCGTGGTGGATTTCCGTCGCAACAAGCCAAGGTGGCCGCGATTCACTACGACCCGCACCGCAACGCGCGTCTGGCTCTGCTCTTCTACGATGGCGAGAAGAGTTACATCTTGGCTCCCGCAGGAGTTCAGGTGGGTCAGACCGTGGTCTCCGGATGCCCCGATCGAGATCGGCAACGCCATGCCGTTGTCCTCGGTTCCCCTCGGTTCGGCTGTTCACTGCGTTGAGCTCTACGCCGGTCGTGGCGGCCAGATGGTCCGTACCGCCGGTGCCAGCGCCCAAGTGATGGCGAAAGAAGGCGACTACGTCGCTCTCAAGCTGCCCTCCACTGAGGTTCGCCTGGTTCGCCGCGAGTGCTACGCCACCATCGGCGAGGTCGGCAACTCCGAGATGCGCAACACCAGCCTGGGCAAGGCCGGTCGTCGCCGCTGGCTCGGACGTCGTCCTCAGGTCCGAGGCAGTGTGATGAACCCCTGCGATCACCCCCACGGTGGTGGTGAGGGTCGTGCACCGATCGGTCGTGGCCCGGTGACCCCCTGGGGCAAACCCGCCCTCGGTCTCAAGACCCGCAAGCGGAACAAACCCAGCAACCAATACGTGCTCCGGAAGCGTCGTCAGTCGTCTACTGGGGCACCGGTCGTCGCAAGACCTCTGTAGCCCGTGTTCGCCTCGTCCCCGGCAATGGATCACCATCAACGGTCGTCCCGGTGACAACTATTTGTACAACCCTCAAGGCTCCCCTGGAGACCCTCGGCCTAGCGAGTACGACATTCTCGTCAACGTTCACGGTGGCGGACTCACCGGTCAATCCGGCGCCATCAAGCAAGGTGCAGCTCGCGCCCTGTGCGAGCTGTCTGCCGACAACCGTAAGCCTCTGAAGACGGAAGGCCACCTGAGCCGCGACCCCCGAGCCAAGGAACGCCGCAAGTACGGTCTCAAGAAAGCCCGTAAGGCTCCTCAGTTCTCCAAGCGCATGTCCATTGGCATCCTCGGGAAGAAGCTGGGTATGTCCCAGTTCTTCGACGAGCAGGGCACTGTTCCGGTCACCTTGATCGAAGCCGGCCCCTGCCGCATCACCCAACTCAAAAACGACGGACGGTTATGCCGCAGTGCAGATTGGCTTTGGGAGAAGCTGATCAACAAGCCCCAGGGTCACCTAAATCCGGTGAGGGCCTTTTTATCTGAATACCGGACAGCTCTCGAACTTGGTCATCACCGTGATTTCGAAGCCGGCCAGAAGGTGGACGTCAGCGGTGACACCGTCGGCCGCGGTTTCGCTGGTTATCAAAAGCGCCACGGTTTCAGCCGAGGTCCGATGACCCACGGTTCGAAGAACCACCGCGAACCCGGTTCGACCGGTGCCGGTACGCCGGGCCGCATCTATCCCGGAAAGCGGATGGCCGGTCGCTACGGCGGCAAGAAAATCACCACCCGCGGTCTTCCTCAAGGTGGACACAACCTGCTGGTGGTGAAGGGATCCGTGCCCGGCAAGCCTGGTGCGCTGCTCAACATTCGCCCATGCGGGTATCCACTGGCTGAAACAGCTGGTCCAGACGATCTGTCGGAGCGTCTCTCCATGGCGGGCTTTGAGGTGGACGATGTTGATGACCGCCCAGGGCGTTGTTGTCGGACACGTCAAACACCGACAAGCTTCTGCAGCGTGGATGTTCAGATCGTCTGTGGTGCAACGTTCGCGCATTCATGTAGTTGCCATGGTCGGAGCGACCCTCTTGACGATCAAGGCCGGCGAACTCCGTGGAGTAGCAACGGGATGATCTGCTCCCTGACGGAACTGGGCCTGTCCGACGGCATCGCCATCCTTCCTGGTGCACCAGCACTGCTGCTTGATGAGGAGCTGGCGATCACCGCCAATCGCCCCGACGGCCTGTCCATGGTCGGGATTGCCCGAGAGGTGGCGGCCCTGGTCTACTCGATCACCAGGATCGAGTGGATTCACCGACCTGGTTGCAGCAGCAGCTTGACGGCGGTGTGAACAGCGTGAATTGGTCGACGTCACCAATCTGGTGATGCTGGAGCAGGGACAGCCCCTCCACGCCTTTGATGATGCGCTGGAATTTCCGTCCCGCTCGCGACGGGGAATTGTTGGTCTGGATGATCAGAAGCGCAGCCTCGACAGCCGCGTTCAGGTCGTCACCTGTGACCGTCCTGTGGCCGTCGCGGGGGTGATGGGAAGTGAGAGTGGGGTGACCGCCCAGACATCTGGCTGGAATCCGCCATGTTTGCACCGGGTTCGCCAGTCCGCCCGGGCCCTCGGGTTGCGCACGGATGCCAGCAGCCGTTTCGAAAAAGGCTTGCCAGATGACCCTCGGGCCTCTGCGTTGTTAAACGAGTTCGCCTGCACCGAAACCCGTGATGTTGCGGCGCAAACTGCATCAACTACTTGGGGCGGAAAGCATCGTTGACATGGGCTGTTCAAGACGCGATCTGGAAGTTGATCTGATAGAAGAAGTTGCGCGTCTGGTCGGCTTCGACCGTTTCGGAACTCATCTGCCTGATCTTGAACCAGGACTGACACCCAGCAGGCTACGGCAGTTCTGTGCGACGGGCCTTCAGGAAGTGACCACCCTGTCCCTTAACCCTTTGCTCGCCGATACCAGCCATCTGCGCAATCTCTGGGAGGAACATCTGCAGATCTGCGTGCGCAATCTGAAGGCATCACAGCGCGGGTGTTCCGTCTTCGAGATCGGTAACACCTACCAAACAGCTGTACTGGCGTGATTTGCGGATCTGGCGGACTATTTCCAGGCCCGTGGTGTTCTGACCAGGGTGATCTGCAACTTGAGCTAGATCGACTGCATCCCGGCCGGGCCGCGACCCTGGAGGGTGGCTGTTTCGGTCAACTCCACCC---ATCCAGCAGGAGTCCTATCTCACCGTTGCCGACAACAGCGGCGCCAAACGCATCCAGTGCATTCGCGTTCT---ACCAACCGTCGCTATGCCCACGTGGGCGACGTGATCGTTGCCGCCGTGAAGGATGCCGCCCCCAACATGGGCGTCAAAAAGTCCGACGTGGTGAAGGCCGTTGTGGTGCGCACCAAAGCCACCATGCGTCGTGAAACCGGCAACTCGATCCGGTTCGACGACAACGCCGCCGTCATCATCAACGACGACAAAAACCCGAAAGGCACACGAGTCTTCGGACCGGTGGCCCGTGAGCTGCGTGAAGCTTCACCAAAATCGTGTCCCTCGCACCGGAGGTGATCGAATGGCAGGAGCGCGTGGTTCAGATCCGCCGCGTATCCAAGACCGTGAAAGGCGGTAAGAAGATGAGTTTCCGGGCCATCGTTGTCGTCGGCAACGAAAAAGGCCAGGTCGGCGTTGGTGTCGGCAAAGCCGGTGATGTTATCGGTGCTGTCCGCAAGGGTGTCGCCGATGGCAAGAAGCACCTCGTCAAAGTGCCATTGACCCGTAACTCCATCCCGACCCTTTCTAATGGTCGGGATGGTGCTGCCAGTGTGCTTATCCGCCCTGCAGCCCCTGGTACCGGCGTGATCGCTGGCGGTTCCATCCGCACAGTGCTCGAACTCGCCGGCATCAAGAATGTCCTGGCCAAGCGCCTGGGCAGCAAGACCCCCCTGAACAATGCACGGGCTGCCATGGTGGCTCTGTCGCTTCTCCGCACCCACAAGGAGACGGCCAAGGAACGGGGAATCTCCCTCGAACAGATCTACATGGGACGTTCACTCAAAAAAGGTCCGTTTGTTGCCGACAGCCTGCTAAGGTTGAAAAGCAGAACGACAACGACGACAAGGTGATCAAGACCTGGTCACGGGCCTCCACGATCCTGCCGATGATGATCGGCCACACGATCGCGGTTCACAACGGCCGCAGCCACGTGCCGGTTTTCATCACCGAGCAAATGGTGGGCCACAAGCTGGGAGAGTTCGCTCCAACCCGCACCTTCAAGGGCCACATCAGAGACAAGAAAATGTCACGCCGCAACGCCGCTGAGAAGCGCCCGATTCTTCCCGACCCGCAGTTCAACAGCCTCGCCACGATGATGGTTGTGCGCTTGATGCAGCACGGCAAGAAGTCGACAGCGCAGCGGATCCTGTCCGACGCGTTCCTGATCAACGAGCGCACCGGTGGAGATCCGCTCGAACTGTTTGAGACTGCCGTTAAGAACGCCACTCCCTTAGTGGAAGTGCGCGCTCGCCGAGTCGGTGGTGCCACTTATCAGGTGCCAATGGAAGTGCGCCAGGAGCGCGGCACCGCCATGGCGCTTCGCTGGCTGGTGAGCTTCTCCCGCGCCCGCAATGGCCGCAGCATGGCCCAGAAGCTGGCTGGCGAACTGATGGATGCTGCCAACGAAGCTGGCAGCGCAGTTCGCAAGCGGGAAGAGACCCACAAGATGGCTGAAGCCAACAAAGCATTCGCGCATTACCGCTACATGCTGAGTCCAAAACGCGTCAAATTCCGTAAGCAGCAGCGAGGCCGCATGCGCGGCGTCGCTACCCGGGGCAACACCATTGCCTTCGGACAGTTCGCGCTGCAGGCACAGGAATGTGGCTGGATCACCTCGCGCCAGATCGAGGCCAGCCGTCGTGCCATGACCCGCTACGTCAAGCGTGGCGGAAAAATCTGGATCCGGATCTTCCCCGACAAGCCGGTCACCATGCGCGCTGCCGAAACACGGATGGGTTCCGGTAAGGGCAACCCAGAATTCTGGGTAGCGGTTATCAAACCCGGCCGGATCCTGTTTGAGATGGGCGGTATCACTCCCGAAATCGCCAAGGAAGCCATGCGCCTAGCGCAATACAAGCTTCCCGTGAAGACCAAGTTCATGCACGGATCGCCGGCGTTGACATTCCCCGCGACAAGCGGATTGAAGTGTCCCTCACCTACATATACGGAGTTGGTCTCACCCGCTCGCAATCCTGGCCAAAACCGGCGTGAACCCCGACATCCGGGTGAAAGATCTGACGGAGATCTTCAGAAACTCCGCGGTGCCCTGGAATTCACCGTTGAAGGTGATCTACGCCGGCAGGAAGGCATGGCCCTGAAGCGCCTGCAAGACATCGGCTGCCTGCGTGGTCGTCGTCACCGCATGAGCCTTCCCGTTCGCGGCCAACGCACCCGCACCAACGCCCGCACCCGCCGCGGCGCGCGGAAAACTGTGGCTGGCAAGAAGAAGAACTCGATGCCCTGGCGGAGATCGCCGCGGCCGATGCCGCGCTTGAGCAGCTGAGGGTCTGCTGGGCAAGAAGGGCCGCATCTCCGGGGTGCTCCATGGGCAAATTGCCCGGTGAGCGCCCCCTGGTGGGTCAGCGCGCCAATGTGCTGAAAAAGGTTCAGTCGCTGCTGGGAGAGCGGCGGCCGTATGGAAAGCCTGGATGTCACCCGGCTTCAGGGGTGCAGGGCATCATCCCCTGATCACCACGAAGAGATCGTCGATCTGTTCCTGGGCCTCGGCTACAGCGTGGGGGCCTGAGGTGGAGCGGGACCACTACAACTTCACTGCGTTGAACATCCCCGAGGACCATCCGGCCAGGGACATGCAGGACACCTTCTATCTCGGCGGTCTGATGCGGACCCACACCTCACCCGTGCAGATCCGTCACCTTGAAAAGTGTCCGCCGCCGGTGCGAATCGTGGCTCCCGGGCGGGTGTATCGACGCGACGCCGTTGACGCTACCCACTCACCGGTGTTCCACCAGGTGGAGGTGCTGATAGACGAAGGTCTTGATTTCAGCCATCTGCGTGGCACGGTGATGGCCTTCCTCAGGGCCTTCTTCGGCGACCTCCCGGTTCGCTTTCGGGCTAGTTACTTCCCCTTCACCGAGCCCTCAGCCGAGGTGGATGTGCAGTGGCGTGGCCGCTGGCTGGAGGTGATGGGCTGCGGCATGGTTGATCCGTGATGGAACTTGGCCTCGATCCCGAGCGCTACAGCGGTTTCGCCGCAGGCCTGGGGGTGGAGCGGTTCTGCATGGTGCGCCATATTGACGACATCCGCCGGCTTTACACCAGCGATCTGCGCTTCCTCGAGCAGTTCGACTCGATTCCCTCAAATCCAACGGCGCTCGCGCAAACTGCGCAAGGGCCGCGGCATCGCCGCTGGTCAGGGTGCTGCGGCTTCGGTATGCGCGGCCAGAAATCCCGCTCGGGTCCCACGCGCCCAGGCTTCGAGGGTGGACAGATGCCTCTGTACCGCCGGGTTCCACTGAAGCACTTTGAATCCCAAGCACTTCACCATTCTCAACGTTTGAATGAAAGGAACCGTCAACTTGGATTCCCTGGTCAAGGACGGCATCGTGATCCGCTGAAGATGCTGGGCAACGGTGATCTGACAGCCAAGCTGACCGTGCAAGCGGCGTTCACCGCCGCCCGCACCAAGATCGAAGCCGCGGGCGGCACCTGC---GCGGATGTGATCCGCCCCTGATAACCGAGAAGGCCACCCGTGCTCTCGAAAACCAGTACACCTTCGAGGTGGACCACCGCGCCGCGAAGCCCGACATCAAAGCTGCCGTTGAGTGTCAAGGTCACCGGCATCAGCACCATGAACCCCCCGCGACGCTCCCGTCGCGCTGGCAAACGTGCCCAAGTGAAGAAAGCCGTGGTGCGCCTGGCGGAGGGCATCCAACTCTTCCCTATGTCACGAATCGGCAAAAACCCCGTTCTTCCTGAAAAGGTCACCGTTCGACGGCCTCACCGTCAAGGTGAAAGGGCCCAAAGGAGAACTGGAGCGTTCCTGAAGGCGTCAGCGTCCAGGACAACAACACCATCGTGGTTTCCCCCATCCCGTGAGCGCCACGGCCTGAGCCGCACCCTCGTCGCAAACATGATCGAGGGTGTCAACAATGGCTACAGCAAGGCCTTGGAGATCGTCGGCGTGGGCTCCCGTGCCCAGGTCAAAGGCAAAACCCTCGTGGTGAGTGCTGGCTACAGCCACCCCGTAGAGATGGAAGCGCCTGAGGGCATCACCTTCAAGGTGGAAAACAACACCAGGGTGATTGTCTCCGGCATCGACAAGGAGCTGGTGGGCAACGAAGCCGCCAAGGTCCGCGCCATCCGTCCCCCCGAGCCCTACAAGGGCAAGGGCATCAAGTACGAGGGCGAGCGCATCCTGCGCAAGGCAGGCAAGATGGCCAAGAAAGTCGTAGCTGTGATCAAGCTGGCCCTAGATGCCGGTAAAGCCAACCCCGCGCCGCCGGTGGGCCCTGCCCTCGGTCAGCACGGTGTGAACATCATGATGTTCTGCAAGGAGTACAACGCTCGGACGCAGGACAAGGCCGGTTATGTGATTCCGGTGGAGATCTCGGTCTTTGAAGACCGCAGCTTCACCTTCATCACCAAGACGCCTCCAGCGTCGGTGTTGATCACCAAGGCAGCCAAGATCCAAAAGGGATCCGGTGAGTCCGCCAAGGGTGTTGGATCAGTCGGGCTCAGCTCGAGGAAATCGCCAAGACCAAGCTCCCCGATCTCAACTGCACCAGCGTTGAGTCCGCCATGCGGATCATCGAAGGCACCGCCCGCAACATGGGCGTTTCTATCTCACTCAAGAAGCGCTATCGGGAGACCATCCAGCCCAAGCTGCAGAAGGATCTCTCCCTCAACAACATCCATGAAGTCCCCAAGGTGGTGAAAGTCACCGTCAACCGGGGCCTCGGCGAAGCGGCCGCTAATGCCAAGTCCCTCGAGGCCTCGGTGAATGAGCTGGCGCAGATCACCGGCCAGAAAGTCGTTGTGACCCGTGCCAAAAAAGCCATCGCCGGCTTCAAGATTCGCCAGGGCATGCCAATCGGCTGTGCCGTCACCCTCCGTGGTGATCGGATGTATGCCTTCCTCGAGCGCCTGATCAACCTGGCGCTGCCCCGCATCCGCGACTTTCGCGGGGTCAGCCCCAAGAGTTTCGATGGCCGCGGCAACTACACCCTTGGGGTGCGCGAACAGATCATTTTCCCTGAGATCTCCTTCGACAAGATCGATGCGATCCGGGGCATGGACATCACCATCGTGACCACTGCTCGGACGAAGAGGGCCGGGCCCTCCTCCGCGAGATGGGAATGCCGTTATGCCAACCATCCAACAGCTGATCCGCACTGAGCGCTCACGCCTCAAGGCCAAGACCAAGTCCCCGGCCCTGAAGTCGTGCCCTGAGCGTCGCGGTGTTTGCACCCGCGTTTACACCTCAACGCCCAAAAAGCCCAATTCGGCGCTGCGCAAGGTGGCTCGTGTGCGCCTGACGTCTGGCTTTGAAGTCACGGCTTACATCGGCGGTGTCGGTCACAACCTGCAGGAGCACTCGGTGGTGTTGATCCGCGGTGGTCGTGTCAAAGACCTCCCGGGCGTCCGTTACCACATCATTCGCGGAACCCTGGACACAGCTGGCGTGAAAGACCGGCGTCAATCACGCTCCAAGTATGGCGCCAAGGCTCCGAAGGCCGATGTAGCCTGTCCGATTACATCAACGAACAGATCGATGCGCCGCGAACTGTTTCAACTCCGTTTCCAGCAGGCCACGCGCCAGCTCGACACGCATTCAAAAGCTGGCCCAGCTTCTGACGGTATGGGACACAAAATCAACCCAACCGGTCTGCGCCTGGGGATCACCCAGGAACACCGGTCACGCTGGTACGCCTCCAAGAACTATCCGGCCCTCCTTCAGGAGGACGACATTCGCAAGTTCATCCACAAGAAATACTCAGCCGGCATCAGCGATGTGCTGATCGCCAGGAAGGCGGATCAACTTGAAGTTGAACTCAAGACTGCACGCCCCGGCGTGCTGGTCGGCCGTCAAGGCAGCGGCATCGAAGAACTTCGCTCCGGCATTCAGAAGACCGTCGGCGACCGTGTGCGGATCAATGTTGTCGAAGTCGAACGCGTCGACGGTGATGCTTTCCTCCTTGCCGAGTACATCGCCCAGCAGCTGGAGAAGCGTGTGGCTTTCCGCCGCACCATCCGCATGGCTGTGCAGCGCGCTCAGCGTGCCGGCGTTCTGGGTCTGAAGATCCAGGTGTCTGGTCGCCTGAACGGCGCTGAGATTGCTCGGACGGAATGGACCCGTGAGGGTCGGGTGCCCCTGCACACCCTGCGTGCCGACATCGACTACGCCACGGCCAGCACGACCTATGGCGTGCTGGGCATCAAGGTGTGGGTGTTCAAGGGCGAGGTGCTGAGCGAACAGGCTCAG---TCCGGGCCCAAGAAGGCCAAGCGCAACGTTCCTAACGGTGTTGCTCACATCCAGAGCACCTTCAACAACACCATCGTGTCCATCACCGACACGTCCGGTGAAGTGATTTCCTGGTCGTCCGCAGGCGCCAGTGGTTTCAAAGGTGCTCGCAAAGGCACCCCCTTCGCCGCTCAAACAGCTGCAGAGGCAGCTGCACGTCGTGCCCTTGACCAAGGAATGCGTCAGATTGAAGTACTGGTGCGCGGTCCTGGATCAGGCCGTGAGACCGCCATCCGCGCTCTCCAGGTTGCTGGCCTCGAAATCACCCTGATTCGTGACGTCACCCCCCTGCCCCATAACGGTTGCCGCCGGCCCAAGCGCCGCCGCGTCCTGGAGAACAAGCAGCAGATCGTGAGCTCAAACTCCTTGCCGATGCCGAACTGGCACTAGTCCTTGACTTCAAGGGCCTGTCTATCAAGGAAATGTCTGACCTGCGGGATCGTCTGCGGGCCAGCGACAGCGTTTGCAAGGTGACCAAAAACACCTTGATGCGCCGTGCCATTGATGGCGACAGCAACCTCGATTCCCTGCTTACCGGAACCAACGCCTTCGTCCTGGTGAAGGGCGATGTTGGTGCCGGTGTGAAGGCCGTTCAGACCTTCCAGAAGGAACTCAAGAAGTCCGAGACCAAGGGCGGCCTTTTCGAAGGCAAGCTCCTCGAGATCAAAGCCATTGCCGATCTCCCCTCCAAGGAGCAGCTCATGGCTCAGATCGCCGGTGCTATCAACGCCGTGGCCACGGTCGCTGTCATCAACGAGGCACTCAAGCAGATGGCCAACCACGACCCCATTTCCGACATGCTCACCCGCATTCGCAATGCGAGTGAGAAACACGAAACCACCAAGATCCCCGCTTCGCGGATGACAGCATCGCCAAGGTGCTGCAACAGGAAGGCTTCATCTCCGAGATGGTGAAGGCGTTCCGAACTGGTGCTCGCCCTCAAGTAAGCGGCAAGCCCACGATCCGCTCCATGCAGCGGGTCAGCAAGCCCGGTCTCCGCATCTACAAGAACACTCGCGGCCTGCCCAAAGTCCTCGGCGGACTGGGCGTGGCGATCATCTCCACCTCCAAGGGTGTGATGAGCGATCGTGACGCCCGTCGTCAGGGCGTCGGTGGCGAAGTGCTCTGTTACGTGGCTTTGTGGTGATCGACAAACCTCCCACGCCTGCGTCAGTCGCCTGCGCCGGAGCTACAATCGCGTGGGCCAGGCACACTTGACCCTGCAGTCACTGGGGTTCTCCCCATTGCCCTGGGTCCGGCCACCCGACTGCTGCCCTATCTCAAGACCTACACCGGATTCAGCTGGGCAGGTGCACCAGCAGCGACGACCTTGAAGGAGAACTGCTGGACCAAAAAGCCGAGCTCAACAGTCGAGGCGTTTCGTGGATTGAGCAGCCGCCGCAGATCTCCGCCGTCCATGTGGATGGCGAACGGGCCCACGCCAGGGCGCCATGGATCTGCCGCCGCGGGCCGTCACCGTGCACCTGCTTGTTGCAACAGGGGCAGCTGAACTGCTCGGCCGGCACCTATATCCGCTCTATCGCCCGGGATCTGGGGGCCTGTGGAGGCTGTCTCTCTGCAGCCCTTGGGTTCCATGCGCACCAGGCCCCGCTGCCGGACCGCCCCTGCGCCCTGGGCGCCTTGCCCTCAGCAAGGCCGAACTGGCGTGGCCGTCTATCCCGCAAACAGCAGACGCAGAAACGCCACCGGCGTCTCCGTCGCATCACCGGCGTCCACGGCTGGCCGTGTTCCGCTCCAATAACCACATCTACGCCCAGGTCATCGACGACGCCCAGAGCACACTCTGCTCAGCCTCCACCGTTGACAAGGAGCTGCGTGCTGCGACGCCTCTGTGTTGGCGAACTGGTCGCCAAGCGCGCCATAAAGGCATCCAGCAGGTGGTGTTCGACCGCGGCGGAAATCTTTACCACGGCCGGATTAAAGCCCTTGCCGATGCCGCCCGGGAAGCGGGCCTTCAGTTCATGTCGCTTGATACCACCGAGAAGCAACAGCTGATCAACACCCACCAGACCCACGGCACCGACACCGGCTCAGCCGAGGTCCAGGTGGCCATGCTGAGTGAGCGGATCAACCGTCTCAGCACCTGCAAACCAACATCCACGACTTCTCCTCTCGCCAGGGGTTGCTCAAGATGATTGGGCGACGCAAGCGCCTGCTCTACATGCGCAGCAAGAGCGAGCAGCGTTACGACACAATAAACTGGGCATCCGCATCGCCGCAGCAAGCTGGCCATGGTGCAGACTGGGTCAAAGCGGAACTGGAAAAGCTGATCACTGTGGAAGCCATGGCCACCCAGGGCGACAAGATCCTGGATGTCGCCCTGGCCAAGATCGGCGACAAAGGTTTGTTCACCAAGGAACTGGAAGCCCAGATGCTGGTGGAACGGGCGGACATCGCCGTCCACTCCCTGAAAGACCTGCCCACCAACCTTCCTGAGGGGCTGATCGGTTGCATCACCGAACGGGAAGACCCTGCTGATGCGCTGGTGGTGAATTACAAGCTCGACACCCTTCCCGAAGGATCGGTCGTGGGAACCAGTTCCCTCCGCCGCCTCGCCCAACTGCGTCACCACTACCCCCACCTGATCTTCAAGGACGTGCGGGGGAACGTGATTACCCGTCTAGAGAAATTGGACAACGGCGATGACTGCCTGATCCTGGCTGCGGCTGGCCTCGGCCGCCTGGGCTTTGGGATTCATCAAATCCCCGGTGACATCTCCCTGCACGCCGTTGGCCAGGGAGCCCTGGGCATCGAATGCGTTGAAGGCAAGCCTGAAGTGATCAAAGTACTGGAGCACACCCCCACCAGCGCTGCTTGGCCGAACGCGCTTTCCTGCGGGAACTGGAGGGTGGCTGTCAGGTTCCCATTGGTGTCAACACCCAACTCTCACCGGGATGGTGGCTCGATGGCAAATTGATCCGCGACCAAGCCAGCCGAATCGGCGTCTCCCTCGCCAACACCCTCGGTGCCGGCGAGATAAGGAAAGGATCGGCACCGTCGTCAGCGACAAGATGGAAAAAACGGTGGTGGTCGCGGTAGCCGCTTCCCACACCCCATCTATCAAAAGACGGTCAGCCGTACCACCCGTTACAAGGCTCACGACGAAGACAACACTTGTTCGGTGACCGCGTAATCACTGAAACCCGTCCGATGAGCCGCCAAAAGCGGTGGGCCATCGCCGAGGTTCT-----CCCCCCGATTGATTCCATCGACCGCCAGTGGTATGTGGTGGACGCTGAGAATCAAACCCTTGGCCGTCTGGCCACTGAAGTAGCCGCCGTGCTTCGCGGCAAGATCAACCCCAGCTTCACCCCGCACCTGGACACCGGTGATTTTGTCGTCGTTGTAAACGCTGAAAAAATCAAGGTCAGCGGCCGTAAGCCCAAAAGCTGTACCGCCGTCACTCCGGTCGTCCCGGAGGTATGAAGGTGGAAACCTTCGAGGCTCTGCAGGAACGGATTCCCGAGCGGATCGTGGAGAAGGCCATCAAAGGCATGCTTCCCCACAACGCCCTAGGCCGCCAGATGTTCCGCAAGCTCAAGGTCTACAAGGGCTCCGAGCATCCCCATGCCGCTCAGAAGCCCCAGCCGCTTGGTGTGGATGAAGTCGGTCGCGGTGTTTGGTCCTGTTTTTGCGGCCGCTGTGGTGCTTAGGATTGACCGACAGCAAGAAACTGTCGGCTAAGCGTCGAGCTTGGTTCCAATTCAGTGTGTGGCGTCCGGTTTGGGCCAGGCGTCAGCGCGGGAAATTGACGCGGCATCCGGCCACTGAACGCGCCATGCTGCGGGCCCTGCTGCCTGGATGGCAGCGCAGGGGAGCTATTGCTGCGGCTAGTGTTCTGGCCAAGGCCAGGGATCTCATCCGCCGATTGGCTGATCGCTTTCCTGGTTACGCCATGCGGGCTACGGTACACGCCCCTGCATCGGCACACGTTCATGCGCATCGGGCGACGTTCAGGTGATCGCCGGCAAGGACAAGGGCAAGACCGGTGCAGTTCTACGCACCCTGAACGAGAACCGCGTCGTCGTGGAGGGAGTGAACATGCGCACTCGCCACGAAAAGCCCACCCAAGAGGGCGAGACAGGCCGCATCGTGACGGAGGAAGCCTCTCTGCATGCCTCCAATGTGATGCTCTATTCAAAAAGGTGGCAAGCCTTGAAGTCGTCGAGAAGGGAAGAAGCGCCGGCTGAAGAAAACCGGTG
>AG-670-D07
ATGGCTGTTGTCACCCTCTCCGAAATGATGGAGGCGGGTGCCCACTTTGGGCACCAGACCCGTCGTTGGAACCCCAAGATGTCTACATCTATTGCGCGCGCAACGGGGTCCACATCATCGACCTCGTTCAGACCGCCGTCTGCATGAACAACGCGTACAAGTGGACGCGGCAGCTCGCAGCGGCAAGCGCTTTCTGTTTGTTGGCACCAAGAAGCAGGCCTCCGAGGTGGTGGCCCTCGAGGCGGCCCGTTGTGGCGCGGCTTTCGTGAACCAACGCTGGCTGGGCGGCATGCTCACCAACTGGACCACGATGAAGGCCCGGATCGATCGCCTGAAGGATCTGGAAAGGATGGAAAGTGGTGCCATCGCCATGCGCCCCAAGAAGGAAGGTGCGGTGTTGCGTCGTGAACTGGAGCGGCTTCAGAAATATCTGGGCGGTTTGAAAACGATGCGTCGTTTGCCGGATGTTGTGGTTCTGGTGGACCAGCGCCGTGAATCCAATGCTGTGCTCGAGGCCCGCAAGCTCGATATCCCGCTGGTGTCGATGCTCGACACCAATTGCGATCCGGACCTCTGTGAAGTGCCGATTCCCTGCAACGACGACGCTGTGCGCTCCGTTCAGCTGGTGCTGGGCCGCCTGGCAGATGCGATTAACGAAGGCCG-----------------------------------------------------------------------------------------------------------------------------------------------------------------------------------------------------------------------------------------------------------------------------------------------------------------------------------------------------------------------------------------------------------------------------------------------------------------------------------------------------------------------------------------------------------------------------------------------------------------------------------------------------------------------------------------------------------------------------------------------------------------------------------------------------------------------------------------------------------------------------------------------------------------------------------------------------------------------------------------------------------------------------------------------------------------------------------------------------------------------------------------------------------------------------------------------------------------------------------------------------------------------------------------------------------------------------------------------------------------------------------------------------------------------------------------------------------------------------------------------------------------------------------------------------------------------------------------------------------------------------------------------------------------------------------------------------------------------------------------------------------------------------------------------------------------------------------------------------------------------------------------------------------------------------------------------------------------------------------------------------------------------------------------------------------------------------------------------------------------------------------------------------------------------------------------------------------------------------------------------------------------------------------------------------------------------------------------------------------------------------------------------------------------------------------------------------------------------------------------------------------------------------------------------------------------------------------------------------------------------------------------------------------------------------------------------------------------------------------------------------------------------------------------------TTGGTGCTGGCCCTCGAAACAAGTTGTGACGAGTCCGCCGCTGCCGTTGTTCGTCAATTGCCTCTCAAGTTGAGGAGCACGCTCGCTGGGGAGGTGTGGTGCCGGAGATCGCGTCCCGTCGCCATGTGGAGTGCCAGCGTTGGTGGAAACGGTGCTGGATGAGAGCGGGTTGGTGAACTTGATGTGGCTGCCACGGTGGCCCCTGGTTTGGCGGGGGCACTGTGGCTTCCGTGACCGGACGCAGTCTTTGCATGGACGCCCGTTCATCGGCGTCCATCACCTCGAGGGTCATCTGGCCTCAGTCCCCTCCTTATCTCTTCTCGTCAGCGGTGGACATACGGAACTCATCCGGGTGGATTCCGGGGACATGCTGAGGCTCGGGCGCAGCCACGACGATGCTGCCGGAGAAGCCTTTGACAAGGTTGCACGCTTGTTGGGACTTATCCCGGCGGTCCAGCGATTCAGCAGGTGGCTGAATCAGGGGATCCTTGCCCAAAGGGAGGGTGTACGACTTCTCCTTCAGCGGACTCAAGACCGCCATGCTGAGGTTGAGAAGGAG--TGCCATTAGCTGATTTGGCAGCCAGTTTTGAGGTGGTCGCTGATGTGCTGGTCGAGCGCGCGTTGCGCGACCATGGCGATCAGCTCGTGATGGTGGGCGGTGTTGCTGCGAACAGCTGCGCGCTCAGATGACGCGAAGGTGGGCGTCACGATTGCACCATTGGCGTTCTGCACCGACAACGCGGCCATGATCGGGGCTGCGGCGCTCGCACGATTGACCGATAGCGAGATCGGGGT----------------------------------------------------------------------------------------------------------------------------------------------------------------------------------------------------------------------------------------------------------------------------------------------------------------------------------------------------------------------------------------------------------------------------------------------------------------------------------------------------------------------------------------------------------------------------------------------------------------------------------------------------------------------------------------------------------------------------------------------------------------------------------------------------------------------------------------------------------------------------------------------------------------------------------------------------------------------------------------------------------------------------------------------------------------------------------------------------------------------------------------------------------------------------------------------------------------------------------------------------------------------------------------------------------------------------------------------------------------------------------------------------------------------------------------------------------------------------------------------------------------------------------------------------------------------------------------------------------------------------------------------------------------------------------TCCGTCGTCTACTGGGGAACCGGTCGCCGCAAGACGTCCGTAGCCCGTGTCCGCCTGGTCCCCGGCAATGGATCACCATCAACGGTCGTCCCGGTGATAACTATCTGTACAACCCTCAAAGCTCCCCTCGAGACGCTTGGGCTACTGAGTACGACGTGCTGGTGAATGTGCGCGGCGGTGGCCTCACCGGCCAAGCCGGAGCCATCAAACAGGGTGCGGCCCGTGCCCTCTGTGAACTCTCGGCTGACAACCGCAAACCGCTCAAGACCGAAGGCCATCTCAGCCGTGACCCGCGGGCCAAGGAACGCCGCAAGTACGGTTTGAAGAAAGCTCGTAAGGCCCCTCAGTTCTCCAAGCGC-----------------------------------------------------------------------------------------------------------------------------------------------------------------------------------------------------------------------------------------------------------------------------------------------------------------------------------------------------------------------------------------------------------------------------------------------------------------------------------------------------------------------------------------------------------------ATGCGGGTGTCCCCTGGCTGAACCAATTGGTGCAGATGACCTGGCGGAACGTCTGTCCATGGCTGGGTTCGAGGTGGATGAGATCGACGATCGCTCAGGGCGTGGTGGTGGGGTATGTGAAGCACGGACAAGCTTCTGCCAGGTCGATGTCCAGATTGTTTGCGGAGCAATGTGCGTGCCTGCATGTTGTCGCCATGGTGGGGGCCGTTCTCCTCACGATCAAGGCAGGAGAACTAAGGGGCGTAGCGAAGGCATGATCTGTTCGCTGACTGAACTGGGGCTCGTCGATGGGATTGCCGAGCTGCCGGGAACTCCCGCTCTGCTGCTTGATGAGGATCTGGCGATCACGGCGAACCGGCCCGATGGGTTGTCCATGGTGGGCATTGCGCGCGAGGTTGCAGCGCTCATGTACAGCCTCACCTTGATCAAGTGGATTCATCCAGCTGGTTGAAACAACGCCTTGAGGCCGGAATCAACAGCATCAACTTGTTGATGTCACCAACCACGTGATGGTTGAGCAGGGGCAACCGCTACATGCTTTCGATGATGCTCTTGAGTTTGCGTCAGGCACGCTCGGGTGAATCACCGGCCTTGATGAGCGGCAGCTGACCCTCGACCCAAAGGCACAGGTGGTCACCTGTGACCTGCCGATTGCCCTTGCCGGCGTGATGGGGAGCGACAGTGGCGTCAGCGCGTCGACATCTGGCTTGAGTCGGCGATGTTCTCTGCCGGTGCGAACCACCGCCCGGGCTGTCGGACTGCGAACCGACGCGAGCAGTCGATTTGAGAAGGGTCTGCCATCTCACCCTAAAGCGGTTGAGATGCTTTCGCAAGCCTTCGATCTGGACAGAGGTGTTGCTGCGTCGTGTGTTGCAGAGATTGCTTGGACCTGCGTCCATCGCTGACATCGGTTGTTCACGGCGGGACCTGGAGGTCGATCTGATCGAAGAGGTCGCCCGACTCACCGGATTTGATCGTTTCGGAGCTCATCTGCCCGACCTTGTTCCGGGTTTGACCCCCAACAGGCTCCGTCACTTCTCAGCCGCAGGCCTCCAGGAGATCACCACCCTTTCCCTGAATCCTCTGTTGGCAGAAACCAGTTATCTCCGTAATCTCTGGGAGGAGTTGCTGCAGGTTTGTGTTCGCAATCTGAAAGCATCGAAGCCAGGCTGCTGGGTGTTTGAAATCGGCAACGTCTTTCAACGAGGTCTGCTGGAATCATCTGCGGCGTTGGCGACGTATCACGATGCGCGGGGACGGCTCACGGAAGTGATTTGCAGCTTGAGCTCGATCAGCTGCACCCTGGTCGGTCGGCCACTCTGGAGGGCGGCTGTTTCGGTCAGCTGCATCC----------------------------------------------------------------------------------------------------------------------------------------------------------------------------------------------------------------------------------------------------------------------------------------------------------------------------------------------------------------------GAATGGCAGGAACGCGTGGTTCAGATCCGCCGCGTGTCCAAAACCGTGAAGGGCGGCAAGAAGATGAGCTTTCGAGCCATCGTTGTTGTCGGCAATGAAAAGGGCCAGGTCGGCGTCGGTGTTGGCAAGGCCGGCGATGTCATTGGTGCTGTCCGCAAGGGCGTCGCCGACGGCAAGAAGCACCTGGTGAAGGTTCCTCTCACCCGTAACTCCATTCCGACGCTGTCCAACGGACGCGATGGTGCAGCCAGTGTGCTGATCCGCCCCGCCGCCCCAGGTACGGGTGTGATCGCGGGCGGTTCGATCCGCACCGTGCTCGAATTGGCCGGCATCAAAAACGTCCTGGCCAAACGCCTCGGCAGCAAAACACCCCTGAACAATGCCCGGGCTGCCATGGTGGCCCTCTCGCTTCTCCGCACCCATAAGGAGACAGCCAAGGAACGGGGAATCTCCCTCGAGCAGATCTAC----------------------------------------------------------------------------------------------------------------------------------------------------------------------------------------------------------------------------------------------------------------------------------------------------------------------------------------------------------------------------------------------------------------------------------------------------------------------------------------------------------------------------------------------------------------------------------------------------------------------------------------------------------------------------------------------------------------------------------------------------------------------------------------------------------------------------------------------------------------------------------------------------------------------------------------------------------------------------------------------------------------------------------------------------------------------------------------------------------------------------------------------------------GCACGGATCGCCGGCGTTGACATTCCCCGCGACAAGCGGGTTGAAGTGGCCCTCACTTACATCTATGGAATCGGCCCGAACCGGGCACGATCCTGTCAAAATCAGGTGTGAATCCCGACATCCGAGTCAAGGATCTGATGGAGATGTTCAGAAACTTCGAGGTGCCACTGAATTCACGATCGAAGGTGACTTGCGCCGACAGGAGGGCATGGCCCTCAAGCGACTCCAAGACATCGGCTGTCTGCGCGGTCGCCGCCATCGGATGAGCCTGCCTGTCCGGGGCCAACGCACCCGCACCAACGCGCGCACCCGCCGTGGTGCCCGTAAGACCGTCGCCGGCAAGAAGAAA-----------------------------------------------------------------------------------------------------------------------------------------------------------------------------------------------------------------------------------------------------------------------------------------------------------------------------------------------------------------------------------------------------------------------------------------------------------------------------------------------------------------------------------------------------------------------------------------------------------------------------------------------------------------------------------------------------------------------------------------------------------------------------------------------------------------------------------------------------------------------------------------CGACTCGACTCCCTCAAGGCCAACGGCGCCCGCGCAAACTGCGCAAGGGCCGCGGCATTGCCGCTGGTCAAGGCGCTGCGGCTTCGGAATGCGAGGCCAGAAATCACGCTCTGGACCGACCCGACCAGGGTTTGAAGGTGGACAGATGCCCCTGTACCGCAGGGTCCCGCTGAAGCACTTTTAACCCAAAGCACTTCACAGTGCTGAATGTCTCAACGGAAGGAACCATCAACATCGACTCTCTCGTCAAAGACGGCGTGGTCACCCCCTCAAGATCCTTGGCAACGGCGAGCTCACCGCCAAACTGACGGTTCAGGCCGCTTTCACCGCCGCCCGCAGCAAGATTGAGGCCGCTGGTGGTACTTGCGAA---------------------------------------------------------------------------------------------------------------------------------------------------------------------------------------------------------------------------------------------------------------------------------------------------------------------------------------------------------------------------------------------------------------------------------------ATGTCCGGAACCACAGGCTCCTACAGCAAGAGTCTGGAGATCATCGGCGTGGGCTCCCGGGCCCAGGTCAAGGGGAAGACACTCGTCGTCAGCGCGGGCTACAGCCATCCAGTCGAGATGGATGCCCCTGAAGGCATCACCTTCAAGGTTGAGAACAACACCAAGGTGATTGTCTCCGGCATCGACAAGGAACTGGTTGGCAATGAAGCCGCCAAGGTTCGCGCCATTCGTCCCCCTGAGCCTTACAAAGGCAAGGGCATCCGGTACGAGGGCGAGTGGATCCTGCGCAAGGCGGGCAAG---------------------------------------------------------------------------------------------------------------------------------------------------------------------------------------------------------------------------------------------------------------------------------------------------------------------------------------------------------------------------------------------------------------------------------------------------------------------------------------------------------------------------------------------------------------------------------------------------------------------------------------------------------------------------------------------------------------------------------------------------------------------------------------------------------------------------------------------------------------------------------------------------------------------------------------------------------------------------------------------------------------------------------------------------------------------------------------------------------------------------------------------------------------------------------------------------------------------------------------------------------------------------------------------------------------------------------------------------------------------------------------------------------------------------------------------------------------------------------------------------------------------------------------------------------------------------------------------------------------------------------------------------------------------------------------------------------------------------------------------------------------------------------------------------------------------------------------------------------------------------------------------------------------------------------------------------------------------------------------------------------------------------------------------------------------------------------------------------------------------------------CCAGCCAAACCCAAGAAGGCCAAGCGCAACGTTCCCAACGGCGTTGCACATATCCAGAGCACGTTCAACAACACGATCGTGTCGATCACCGACACCTCAGGCGAGGTGATCTCCTGGTCGTCCGCCGGTGCCAGTGGATTCAAGGGTGCTCGCAAGGGAACGCCATTCGCTGCTCAAACAGCCGCCGAAGCGGCGGCACGCCGCGCCCTTGACCAGGGCATGCGTCAGATCGAGGTGTTGGTGCGTGGTCCAGGCTCCGGCCGTGAAACCGCAATCCGCGCCCTTCAGGTGGCCGGACTGGAGATCACCCTGATTCGGGATGTCACTCCTCTGCCTCACAACGGTTGTCGTCGGCCCAAGCGCCGCCGCGTC------------------------------------------------------------------------------------------------------------------------------------------------------------------------------------------------------------------------------------------------------------------------------------------------------------------------------------------------------------------------------------------------------------------------------------------------------------------------------------------------------------------------------------------------------------------------------------------------------------------------------------------------------------------------------------------------------------------------------------------------------------------------------------------------------------------------------------------------------------------------------------------------------------------------------------------------------------------------------------------------------------------------------------------------------------------------------------------------------------------------------------------------------------------------------------------------------------------------------------------------------------------------------------------------------------------------------------------------------------------------------------------------CTTTCCCGCAAACAACAAACGCAGAAACGCCACCGTCGGCTGCGTCGTCTCAATGGAGACCTCGCCTGGCTGTGTTCCGTTCGAACAACCACATCTACGCCCAGCTCATCGATGATGCTCAGAGCACGCTCTGCTCCGCCTCGACCATCGACAAGGAGCTACGTTCTGCGATGCCTCCGTGTTGGCGAACTCGTCGCCAAACGTGCCATAAGGGCATTCAACAGGTGGTCTTCGACCGTGGCGGCAACCTGTACCACGGCCGAATCAAGGCCCTTGCCAACGCCGCCCGGGAAGCGGGCCTTCAGTTCATGTCGCTTGACACGGGCGAGAAGCAGCAACTGATCAACTCGCATCAGACCCATGGGACAGACACTGGGTCGCCGGAGGTGCAGGTTGCGATGCTGACGGAACGAATCAGTCGTCTCAGCACCTGCAGAAGAACAACCACGACTTCTCATCGAGACAGGGGTTGCTCAAGATGATCGGACGTCGAAAGCGTCTGCTCTACATGCGTGGCAAGAGCGAGCAGCGCTATGACATCATAAGCTTGGCATTCGCATCGCCGCAGTCAGCTGGCGATGGTGCAGACTGGGTGAAGGCGGAACTCGAAAAACTCATCAGCGTTGAAGCGATGGCGACCCAGGGAGACAAGATTCTGGATGTGGCGCTGGCCAAGATCGGAGATAAGGGCTTGTTCACGAAAGAACTCGAAGCACAGATGCTGATCGGACGCGCTGAGATCGCGGTCCACTCCCTCAAAGATCTACCCACCAACCTGCCTGACGGATTGATCGGGTGCATCAGCGAACGTGAAGATCCAGCCGATGCCCTGGTAGTGAATTACAAACTCGACACTCTCCCGGAAGGATCGGTCGTTGGCACCAGCTCCCTGAGACGACTAGCCCAGCTGCGGCATCACTACCCGCATCTGATTTTCAAAGATGTGCGGGGCAACGTGATTACACGTCTGGAGAAGCTCGATGCCGGGGAGGACTGCCTGATCCTCGCCGCCGCCGGGCTCGGTCGCATTGGT-------------------------------------------------------------------------------------------------------------------------------------------------------------------------------------------------------------------------------------------------------------------------------------------------------------------------------------------------------------------------------------------------------------------------------------------------------------------------------------------------------------------------ACCCCCCCAATCGATTCGATCGAACGCCAGTGGTATCTGGTGGATGCCGAGAATCAGCCCCTTGGCCGTCTGGCCACAGAAGTGGCTGCCGTGCTGCGCGGCAAGAACAATCCCAACTTCACACCACACCTGGACACCGGTGACTTCGTGGTGGTGGTGAACGCCGACAAGGTAAGGGTGAGCGGCAAAAAACCCAAAAGCTCTATCGCCGCCATTCGGGACGCCCCGGCGGCATGAAGACAGAGACGTTCGCTGCGTTACAGGAACGGATCCCTGAACGGATTGTGGAAAAGGCCATCAAAGGCATGCTTCCCCACAACGCGCTTGGACGCCAGATGTTCCGCAAGCTGAAGGTCTACAAGGGCAGCGAGCATCCACATTCCGCCCAGAAGCCCCAGCCCCT----------------------------------------------------------------------------------------------------------------------------------------------------------------------------------------------------------------------------------------------------------------------------------------------------------------------------------------------------------------------------------------------------------------------------------------------------------------------------------------------------------------------------------------------------------------------------------------------------------------------------------
>AG-670-F22
ATGGCTGTCGTCACTCTCGCCGAGATGATGGAGGCTGGTGCCCATTTCGGCCACCAGACCCGTCGCTGGAATCCCAAGATGTCTACATCTATTGCGCGCGCAACGGTGTTCACATCATTGATCTTGTGCAGACCGCTGTCTGCATGAACAACGCCTACAAATGGACGCGGCGGCCAGAAGCGGCAAACGTTTTCTGTTCGTTGGCACCAAGAAACAAGCGTCCGAGGTGATCGCTCTCGAAGCGGCACGTTGTGGAGCGTCCTATGTGAACCAGCGTTGGCTGGGTGGAATGCTCACCAACTGGACCACGATGAAGGCCCGCATTGATCGCTTGAAGGATCTGGAGCGGATGGAGAGCGGTGCGATCGCCATGCGCCCCAAGAAGGAAGCCGCTGTGCTCCGCAGGGAGCTTGATCGTCTTCAGAAGTACCTCGGTGGTCTGAAGAACATGCGTCGTCTTCCCGATGTGGTGGTCCTGGTGGATCAGCGTCGCGAGACCAACGCTGTGCTCGAGGCCCGCAAGCTCGATATCCCACTGGTTTCGATGCTTGACACCAACTGCGACCCCGATCTCTGCGAGGTGCCGATTCCTTGCAATGACGATGCTGTTCGTTCTGTGCAGCTGGTGCTGAGCCGCCTTGCTGATGCCATCAACGAAGGTCGGCCCAGCAGAAAATCCGCATCCGTTTGAAGGCGTTTGACCGCCGCATGCTGGATTTGTCTTGCGACAAAATTATTGAAACGGCCGATAACACAGCAGCAACTGCCATCGGCCCCATTCCTCTTCCAACCAAGCGCAAGATCTACTGCGTGCTCCGCTCCCCTCACGTGGACAAGGATTCACGGGAACATTTCGAAACCCGCACCCATCGCCGCATCATTGATATCTACAGCCCTTCCGCGAAGACCATCGATGCTTTGATGAAGCTCGATCTGCCTAGTGGCGTGGATATCGAGGTGAAGCTCATGCCAAAACTTTCAAAACGCCTGGCCAGCCTCGTCACCAAGGTTGAAGAGCGTACGAGCCGCTTGAAGCCATTCGTCAAGGACAACGCCAACGCCAAGTTCGACGAGACCATGGAGGCGCATGTGCGTCTCGGGATCGATCCCAAATACACCGATCAGCAGCTGCGCACCACCGTGGCACTGCCTCACGGCACCGGTCAGACCGTCATCGCCGTTGTCACCAGTGGTGAGAAGGTTGCAGCCGCCAAAGCAGCCGGCGCTGAGCTAGGCGATGAGGATCTGGTCAACACCATCAGCAAGGGGGAGATGAACTTCGACCTGCTGATCGCCACCCCAGACATGATGCCCAAAGTGGCCAAGCTGGGTCGTGTGCTCGGCCCCCGTGGTCTGATGCCCAACCCCAAAGCCGGTACCGTGACTACCGATTTGGCCGCCATCAAGGATTTTAAGGCTGGCAAGCTCGAATTCCGTGCTGACCGCACCGGCATTGTGCACGTGCGTTTCGGTAAGGCCAGCTTTGATGCTGCCAACCTGCTCGACAACCTGAAAATGCTTCAGGAGACCATTGACCGCAACAAGCCCAGCGGTGCAAAGGGTCGTTATTGGAAGAGCCTCTATGTGACCTCCACGATGGGCCCTTCGGTGGAAGTGGATATCTCAGCCCTTAAACCTGTGGTGCGCAAGCGCAAGGAAACCGCCCGCCAGCGTCACGCAGGGCCATGGAGTTGCGTGCAGCACGCGAAGCCAAGCAAGTGCGGCCGGAGATGGTTGTGGAGGACAACCTCACGGTGCAGGAGCTCGCCGACATGCTCAGCGTGGAGAGCTCAGAAATCATCAAATCACTCTTCTTCGGGATCATCGCCACGGTCACCCAGACCCTGGATATGCCAACGATCGAAACGGTGGCCGAAGAATTCGGTGTGGTCCTTCAAGACGACGTTATGATCGAAGGATCGGGAACACCTGCGACGTCCACCCGTGGTCACAGTGATGGGCCACGTCGATCACGGCAAAACAAGTCTTCTGGATGCGATCCGCAAAGCAAGGGTCGCCGCTGGAGAAGCCGGTGGAATCACCCAGCACATCGGTGCTTATCAGATCGAACACAACAAGCTCACCTTCCTTGATACGCCTGGTCACGAAGCCTTTACTGCCATGCGTGCAAGGGGAACCAAGGTCACCGACGTCGCCGTTCTGGTGGTGGCAGCCGATGACGGCGCCCGCAGACCCTCGAAGCCATTAGCCACGCCCGCGCTGCAGAAGTGCCGATCGTGGTGGCCATCAACAAGATCGACAAGGAAGGAGCCTCTCCTGACCGCGTCAAGCAGGAGCTATCTGAACAAAACCTGCTTGCAGAGGAGTGGGGCGGCGATGTGATGGTGCCTGTAAGCGCCATCAAGAGAACATCGACAAGCTGCTGGAAATGCTGCTGCTGGTCACCGAAGTGGAAGACCTCCAGGCCAATCCCGATCGCATGGCCCGCGGCACGGTGATCGAAGCGCACCTCGACAAGGCCAAAGGTCCTGTGGCCACGCTCCTGGTTCAGAACGGCACATTGCGAACAGGTGATGTGGTGGCAGCTGGGCCTGTGCTTGGGAAAGTTCGGGCGATGGTCGACGAAGCGGGCGCTTGAAGGACGCTGGTCCCTCCTTCGCGGTGGAAGCTCTCGGATTCAGCGAGGTCCCCACGGCCGGCGATGAGTTCGAGGTCTACGCCGATGAGAAGTCCGCACGGGCCGTTGTCGGCGATCGAGCCTCCGACGCCCGAGCGACCCGCCTCGCCCAGCAACGCAGGGTTCACGGCGATGTCCAGGCCAACGAAGGAGAGCTCAAGGAGCTCAACCTCATCCTCAAAGCCGACGTCCAGGGTTCTGTGGAAGCCATTCTCGGTTCTCTGGAGCAACTGCCCGACGAAGTCCAAGTGCGAGTTCTGCTTTCAGCACCTGGGGAAGTCACCGAGACCGATGTGGACCTCGCGGCTGCTTCCGGAGCCGTGATCATCGGCTTCAACACCTCGATGGCTTCAGGCGCCAGAAAGGCTGCTGATGCCAACAGCGTGGATGTCCGTGATTACGACGTGATCTACAAGCTGCTGGAAGACATCCAGTTGGCGATGGAAGGCCTGCTCGAACCCGAGCTGGTCGAGGAAGCCCTGGGTGAAGCTGAGGTCCGCGCCGTCTTCACCATTGGCAAGAGTGCTGTGGCCGGTTGCTATGTACTGGCAAAATTCAACGCAACTGTTCGGGTGAGATTGTCTATGCCGGCGATCTCGACTCACTACGTCGCAAAGACGACGTCAAGGAAGTACCGGTTTCGAGTGTGGTGTGGGCACCGATTTCGCGAAGGCGATCGCATCGAAGCCTTCAAGATGGTCACTCAGCGCCGAAGGTCCTAGCCCTCGAAACAAGTTGTGACGAGTCTGCCGCGGCTGTTCTTCGCATATTGCGTCTCAGATCGAGGAACATGCCCAATGGGGCGGCGTGGTGCCGGAGATTGCCTCACGCCGGCATGTGGAATTCCCCATTTGATCGACCAATCGCTCAATTCCGCGCTATCAGCGATCTGGATGTGGCTGCCACTGTCACCCCAGGTCTGGTTGGGGCCCTGTGGGTTCCGTGACGGGCCGCACCCTCTTCATCGCCGACCGTTCATCGCCATCCACCATCTCGAAGCCCATCTGGCCTCGGTTTCCGCCTTATCTCTACTGGTGAGCGGCGGACATACGGAACTGATTCGCGTCGATGCAACGGTGCTGGAGCGCCTTGGGCGTAGTCATGACGACGCCGCTGGGGAAGCCTTTGACAAGGTCGCCCGGCTGCTGGGCCTTACCCAGGGGGGCCTGCGATCCAGGCCGCGGCCTTTCAGGGGGATGTTTGCCGAAAGGCCGTGTTTATGACTTCTCATTCAGCGGCCTAAAAACGGCGATGCTTCGGTGGAGGCTTGTCGTGCCCCTGGCGGATCTGGCCGCCAGCTTCCAGGTCGTTGTGGATGTGTTGGTCGACCGCACGATGCTGGAGCTCGGCTCGACACTGGTGATGGTGGGTGGAGTGGCGGCCAATCATTGCGTGAATGCATGCATAGGGCGTTGATGTACACCTGGCGCCGCTTCGCTACTGCACCGATAACGCTGCAATGGTGGGGGCTGCTGCGCTTGGACGTCTGAGTTCTTTGGCTCTGGGCGTGCCCACGGTTCATCCGCGGCTCCGTGTCCAAGGTCCGGCGGGTGCTCGATCAGATCCGCGGTCGCAGTTATCGCGATGCGCTGATCATGCTCGAGTTCATGCCGTACCGCTCCACGGGTCCCATCACCAAGGTTCTGCGTTCTGCAGTGGCCAATGCCGAGCACCTCGGACTTGACCCTTCAACCCTGGTGATCTCGCAGGCCAGCGCCGACATGGGTCCATGAAGCGCTACCGCCCCCGAGCCCAAGGTCGCGCTTTCGCGATCAAAAAGCAGACCTGCCACATCAGCATTGCTGTATGGCCATCGTGACTGGGAGGGCAAGGAAACCGGCGCTTCCATTGACCTGGTGGCCAAGGAAACCACTGCCGTTGACCTGATGCACCGTGCGGTGCTGCGCCAGCAGGCCCACAGTCAGGGAACTGCAACCCTCACCCGTGCGGAAGTACGAGGTGGCGGACGCAAGCCTTACAAGCAGAAAGGAACCGGTCGTGCCCGTCAGGGATCGATCCGTACGCCTCTGCGTCCCGGCGGCGGCATCGTGTTTGGTCCCAAGCCCCGCACCTACAACCTTGCGATGAATCGCAAGGAGCGTCGTCTGGCCCTGCGCACCGCGCTGATGGCCCGCCTCGACGACGTGAAGGACTTCGCCAAAAACCCGTGAAGTCGTTGACGCACTCGCCTCGGAGTTGCGAAGGTTTTGATTGTGCTGAGGTTGTGCGTCCGTTCGCAATCTTGAGAAGGTGAAGCTGATCACAGCTGACCAGCTCAACGTCTTCGACCTGCTTCACGCCAATTTGGTGTTGGGCGAAGCACTACCATCAAGGAGGTCATGGCAATCCGTACCTTCCGCCCCTACACACCCGGTACCCGCGGGTCGTCACCGACTTCAGTGAAGTCACCGGAAGCCGGAGCGTTCGCTTGTGGTGTCCAAGCACCGAAGGGACGCAACAACCGCGGCGTGATCACCTGTCGCCATCGTGGCGGTGGTCACAAGCGGCAATACCGCGTCGTCGATTTTCGACGCAACAAGCCAAGGTGGCCGCCATTCATTACGACCCGCACCGCAATGCGCGGCTGGCCCTTCTCTTCTACGATGGTGAGAAGCGATACATCCTGGCTCCAGCCGGAGTCACCATTGGTCAGACCGTGGTGTCAGGAATCTCCTATTGAGGTCGGCAACGCCATGCCGCTCTCTGACATTCCCCTCGGTTCCAGCGTTCACTGTGTCGAGCTTTACGCCGGACGCGGTGGACAAATGGTCCGAACTGCCGGAGCAAGCGCTCAGGTGATGGCCAAGGAGGGCGATTACGTCGCCCTGAAACTGCCATCCACTGAGGTTCGCCTGGTGCGCCGTGAGTGCTACGCCACCATCGGCGAAGTCGGCAACTCGGAGATCCGCAACACCAGCCTTGGCAAGGCAGGGCGCCGGCGCTGGCTCGGACGCCGTCCTCAGGTGCGAGGCAGTGTGATGAACCCCTGCGACCACCCCCATGGTGGTGGTGAAGGCCGAGCTCCGATCGGGCGTGGTCCTGTAACCCCGTGGGGCAAGCCTGCGCTGGGACTCAAGACCCGCAAGCGCAACAAGCCGAGTAACAAGTTCGTCCTCCGCAAACGTCGTCCGTCGTTTACTGGGGCACCGGTCGTCGTAAGACCTCAGTCGCACGCGTTCGCCTGATTCCCGGCAACGGATCACCATCAATGGCCGTCCTGGAGATAACTATCTCTACAACCCTCAAGGCTCCATTGCAGACGCTGGGTCTACTGAGTACGACGTGCTCGTCAACGTCAGAGGTGGTGGTCTCACCGGACAGGCTGATGCCATAAAGCAGGGCGCTGCCAGGGCTCTGTGCGAGCTCTCCTCCGACAACCGCAAGCCTCTGAAAACGGAAGGTCACCTCAGCCGTGACCCTAGGGCTAAGGAACGTCGCAAGTACGGCCTCAAGAAAGCCCGCAAAGCTCCCCAGTTCTCCAAGCGCATGTCCATCGGCATCCTTGGGAAGAAACTGGGTATGTCCCAGTTCTTCGACGAGCAAGGCACCGTCCCGGTCACTTTGATCGAGGCGGGGCCTTGCCGGATCACCCAACTCAAGACCACTGGACGGCTATGAAGCCGTTCAGATCGGCTTTGGGAAAAGCTGATCAACAAGCCCAAGGGTCACCTAAATCCGGCGATGAGATTCTCACCTGAATATCGGACGACTCTCGAGTTGGGTAATCACCGTGATTTCGAGGCAGGCCAAAAGGTTGACGTCAGCGGCGACACCATGGGTCGTGGCTTCGCCGGTTATCAAAAGCGTCATGGCTTCAGCCGAGGTCCGATGACCCACGGCTCGAAGAACCATCGTGAGCCCGGTTCAACCGGTGCCGGCACCCCTGGTCGGATCTACCCCGGCAAGCGAATGGCTGGTCGCTACGGCGGCAAAAAAATCACCACGAAGGCCCTTCCTCAAGGTGGACGCAACCTGCTCGTGGTCAAGGGCTCTGTTCCTGGCAAGCCTGGATCTCTTCTGAACATCCGGCC----------------------------------------------------------------------------------------------------------------------GCGGCACGGACAAACTTCTGCGAGGTGAATGTGAAAATTGTCTGTGGAGCAACGTGCGTGCATTCACGTTGTCGCCATGATCGGAGCAGTTCTTCTCACGATCAAAGCAGGTGAACTCCGTGGTGTAGTGAGGGAATGATCTGCTCGCTCTCAGAACTCGGCCAGACCGATGGAATCGCCATCCTCCCAGGAGAGCCAGCGTTCCTCCTCAACGACGAACTCGCCATCACCGCCAACCGTCCTGATGGTCTGTCCATGACGGGCATTGCCAGGGAAGTGGCTGCACTCATTTACGGCTTGACCGAAGTGAAGTCGATTCACCGCAATGGTTGCAGCGACGTCTGACTGCCGGAGTGAAGCCCGTCAATTTGTCGACATCACCAATCTCGTGATGCTTGAACAGGGCCAACCGCTGCATGCCTTTGATGATGCACTGGAATTTGCGTCAGGCCCGTGAACACGAGTTCAAGGCCTGGACGGACGTGAAATTGAACTGGATCCCCGTGTCCAGGTGGTGACCTGCGATCGTGCTGTCGCCGTGGCCGGTGTGATCGGCAGTGAAAGCGGTGTCACCGACAGCACATCTGGCTGGAATCGGCCCTGTTCACTCCCCGTCCGCAACGGCAGTCGAGCCACAGGTCAGCGCACGGATGCCAGCAGTCGCTACGAGAAGGGGTTGCCAAATCACCCTCGCGCTCTGACCTTGTTCAGGGAGATGCTTGGTGCTGAGAGACGTGGTGTTGCGACGCAGACTGCATCGTCTGCTCGGTGACGAGCAGGTCGCTCGCATGGGCTGTCCGTCAAGGGACCTGGAGGTTGACCTGATCGAGGAGGTCGCGCGACTGGTGGGATTTGATCGTTTCCAGTCTCATCTTCCAGACCTTCAGCCCGGTCTGACGCTCAACAGGCTGCGTCAGCTAAGTGCCTCTGGCTTGCAGGAAATCACCACGTTGTCACTCAATCCTCTGTTGGCGGAGACCAGCCATCTGCGAGCGCTCTGGCTGGAGCATCTTCACGTTTGTCAGCGCAATCTTCAGGCCTCACAACCTGGTTGCTGGGTGTTCGAGATCGGACATGTGTTCCAGGAAGCTCGGCTGGGGTGATCTGCGGCGATGGCCAACTATTACGACGCCAGAGGCGTGCTCACCACCGTTCTTTCGGGATAGAGCTCGATGATCTGCATCCAGGCCGTGCTGCTGTTGTTGAAGGTGGCTGCTTCGGTCAGTTGCATCCATGATTCAGCAGGAATCCTTCCTCACCGTTGCTGATAACAGCGGAGCCAAGCGCATCCAGTGCATCCGCGTGCTGGGAGCAATCGTCGCTACGCCCATGTGGGCGACGTGATCGTGGCCACCGTGAAGGACGCCATGCCCAACATGGGCGTGAAAAAGTCCGACGTGATTAAGGCCGTGGTGGTCCGCACCAAAGCCACGCTACGTCGTGACACCGGAAACTCCATCCGGTTTGACGACAACGCCGCCGTCATCATCAACGACGACAAAAACCCCAAGGGCACGCGTGTCTTTGGACCTGTGGCCCGCGAACTGCGCGAAACTTCACCAAAATCGTCTCCCTCGCTCCGGAGGTGATCGAGTGGCAGGAGCGGGTTGTCCAGATCCGCCGCGTGTCCAAGACCGTGAAAGGCGGCAAGAAGATGAGCTTCCGGGCCATTGTTGTTGTCGGAAATGAGCGCGGTCAGGTCGGCGTCGGCGTCGGCAAGGCCGGCGACGTGATCGGTGCAGTCCGCAAAGGTGTTGCTGACGGCAAGAAGCATCTCGTCAAAGTGCCTTTGACACGTAACTCCATTCCGACCCTGTCTAACGGTCGCGATGGCGCAGCAAGCGTGTTGATTCGCCCCGCAGCTCCCGGTACCGGGGTAATTGCAGGCGGCTCGATTCGCACAGTTCTCGAGCTTGCCGGCATTAAAAATGTGCTGGCCAAGCGACTGGGCAGCAAAACTCCTCTGAACAACGCCCGAGCTGCCATGGTGGCTCTGGATAGTCTCCGCACACACAAGGAGACCGCCAAGGAACGGGGGATCTCCCTCGAGCAGATCTATATGGGACGTTCACTTAAAAAAGGCCCCTTCATTGCCGACAGCCTGCTAAGGTTGAAAAGCAAAACGCCGCCGATGACAAAGTGATCAAAACGTGGTCGAGGGCTTCCACGATCCTGCCGATGATGATCGGCCACACAATTGCGGTTCACAACGGCCGCACCCACGTGCCGGTCTTCGTGACCGAACAGATGGTGGGGCACAAGCTTGGCGAATTCGCCCCCACCCGCACCTTCAAAGGCCACATCAAAGACAAGAAAATGTCACGCCGTAACGCCGCCGTCAAGCGCCCGGTCCTTCCCGATCCCCAGTTCAACAACCTTGCCACCATGCTTGTGGCTCGGCTGATGAAGCATGGAAAGAAGTCCACGGCACAGCGAATCCTGTCCGATGCCTTCCTGATTGGCGACCGCACCGGTGGCGACCCCATCGAGCTCTTCGAGACGGCCGTGAAAAACGCGACTCCCCTTGTCGAAGTGCGTGCCCGACGCGTCGGGGGTGCCACCTATCAGGTGCCCATGGAAGTTCGCCAGGAGCGCGGCACAGCGATGGCTCTGCGCTGGCTTGTGAGCTTCTCTCGTGCTCGCAACGGCCGCAGCATGGCTCAGAAGCTTGCTGGTGAACTGATGGACGCTGCCAATGAAGCCGGCAGTGCCGTTCGCAAGCGCGAAGAAACCCACAAGATGGCCGAAGCCAATAAGGCTTTCGCTCACTACCGCTACATGCTGAGTCCAAAACGCGTCAAATTCCGTAAGCAGCAACGCGGCCGCATGCGCGGTGTCGCCACTCGTGGCAACACCATCGCCTTCGGTCAGTTCGCTCTGCAAGCACAGGAGTGCGGCTGGATCACCTCGCGCCAGATCGAGGCCAGCCGTCGTGCCATGACCCGCTACGTCAAGCGTGGCGGAAAAATCTGGATCAGGATTTTCCCTGACAAGCCTGTCACCATGCGCGCTGCCGAAACCCGGATGGGTTCAGGTAAGGGCAACCCGGAATTCTGGGTGGCGGTGATCAAGCCGGGCAGGATCCTGTTCGAGATGGGTGGTATCACCCCCGAAATCGCAAAGGAAGCCATGCGCCTCGCGCAATACAAGCTACCTGTGAAGACCAAGTTCATGCACGGATTGCTGGTGTCGACATTCCCCGCGACAAGCGGATCGAAGTCGCACTCACCTACATCTACGGAATTGGTCCCACACGGGCCAGATCCTTTCCAAAAGCGGTGTCAACCCCGACATCAGAGTGAAGGATCTGACGGTGATGTGCAGAAACTGCGCGGTGCCACCGAGTTCACCATCGAGGGTGACCTGCGCCGGCAGGAGGGAATGGCCCTCAAACGCCTCCAGGACATTGGTTGCGTGCGCGGTCGTCGCCATCGCATGAGCCTTCCGGTGCGCGGACAGCGAACTCGCACGAATGCGCGAACCCGTCGCGGTGCTCGCAAGACCGTGGCCGGCAAGAAGAAGAGCTGGAAGCGCTTGAAGCGATCTCTGCGGCGGCTGATGAGCTGGAGCAGCTTCGGATTTGCTCGGTAAGAAGGGGCGACTCTCCGGCGTGCTCGATGGGCAAGTTGCCCGGGGAACGGCCGCTGGTGGGTCAGCGCGCCAACGTGCTCAAAAAGGTTCAGACTCTGCTGAGCGATCGGCGGCCGAATTGAGACTCTGGATGTCACCCTGCCCAGGGGATCCTGGCCATCACCCCCTGATCACCACGAGGAGATCGTTGATCTCTTCTGCGGTCTTGGTTACCAGGTGGGGTCCTGAAGTGGAAACCGACCACCACAATTTCACCGCCTTGAACATCCCTCCGGACCATCCGGCTCGGGATATGCAGGACACCTTCTATCTCAAAGACCTTCTGCGCACCCACACCTCACCGGTGCAGATCCGCCATCTCGAGACCCATGCCCCACCGGTGAGGATCGTGGCCCCAGGCCGTGTTTATCGCCGCGACGCGGTGGATGCCACCCATTCGCCGGTGTTTCATCAGGTGGAGGTGCTGATCGATGAGGGGCTCGATTTCAGCCATCTGCGCGGCACGGTGATGGCGTTTCTCAAGGCGTTTTTCGGGGATCTGCCCGTGCGTTTCCGCGCCAGTTATTTCCCGTTTACCGAGCCGTCAGCCGAAGTGGATGTGCAGTGGCGCGGCCGCTGGCTGGAAGTGATGGGCTGCGGCATGGTCGACCCGTGCTGGAGCTGGGTTTGGATCCTGAGCGTTACAGCGGTTTTGCCGCCGGTTTGGGTGTGGAGCGCTTCTGCATGGTGCGCCATATCGACGACATCCGCCGTCTTTACACCAGTGATCTGCGGTTTCTTGAGCAGTTCGACTTGATTCCCTAAAGCCCAACGGCGCCCGCGCAAACTGCGCAAGGGTCGCGGCATTGCCGCTGGCCAAGGTGCTGCGGCTTCGGCATGCGCGGCCAGAAATCCCGCTCCGGCCCCACCCGTCCCGGTTTTGAGGGTGGCCAGATGCCTCTTTACAGGCGCGTGCCCCTGAAGCACTTTGAATCCCAAACACTTCACCGTTGTGAATGTCTGAATGAAAGGCACCGTCAACCTCGACTCACTGGTCAAGGATGGTGTTGTCACCCGCTGAAAATCCTCGGCAACGGCGAACTCAAGGCCAAGCTCACGGTTCAGGCCGCTTTCACGGCAGCACGAACCAAAATCGAAGCAGCCGGTGGCACCTGCGAAGCGGATGTGATCCGCCCCTAATCACAGAAAAAGCCACCCGAGCACTGGAAAACCAGTACACCTTCGAGGTGGACCACCGGGCTGCCAAGCCTGACATCAAAGCCGCTGTGGAGTGTCAAGGTCACCGGCGTGAGCACCATGAATCCTCCCCGCCGCAGTCGTCGGGCCGGCAAGCGCTCTCAGGTGAAGAAGGCTGTGGTGCGCCTCGCTGAGGGCATCCAACTCTTCCCTATGTCACGTATCGGTAAAGCCCCCATCCTCCCTGAGAAGGTGACCGTTCAACGGCCTCGCCGTCACCGTGAAAGGACCGAAGGGAGAACTCAAACGTGCCTGAGGGCGTGAGCATTCAGGTGGAGAACACCATCGTGTTGTCTCCCATCCCGTGAGCGCCATGGCCTGTGCCGCGCTCTCGTTAACAACATGATTGTTGGCGTCGAGAGTGGTTTCAGCAAAAGCCTTGAAATCATTGGTGTTGGCTCCAGAGCTCAGGTGAAAGGCACCACCCTGGTCGTCTCTGCTGGTTACAGCCACCCCGTCGAGGTTGCGGCTCCTGATGGCATCACCTTCAAAGTTGAGAACAACACCAAGGTGACTGTGTCGGGGATCGACAAGGAATTGGTGGGTAATGAAGCCGCCAAAATTCGCTCCATCCGTCCGCCCGAGCCCTACAAGGGCAAAGGGATCCGGTACGAGGGCGAATGGATCCTCCGCAAGGCAGGCAAGATGGCCAAGAAAGTCGTAGCTGTGATCAAGCTGGCCCTTCAGGCCGGCAAAGCCAACCCTGCACCGCCCGTGGGTCCTGCCCTCGGTCAGCACGGGGTCAACATCATGGCGTTCTGCAAGGAGTACAACGCCCGTACCCAGGACAAAGCCGGGTTCGTGATTCCGGTGGAGATCTCGGTCTTTGAAGACCGTAGTTTCACCTTCATAACCAAGACGCCCCCAGCGTCTGTGCTGATCACCAAGGCTGCTGGAATCGCTAAAGGTTCCGGAGAGTCCGCCAAGGGCGTTGGATCAAGCGATCCCAGCTTGAGGAGATCGCCAAGACCAAGCTGCCCGACCTCAACTGCACCAGCGTTGAGTCGGCCATGCGCATCATCGAAGGCACTGCTCGCAACATGGGCGTCGCCATCTCACTGAAACAGCGCTACAGGGAGACCATTCAGCCCAAATTGCTGAAAGATCTAAGTCTCTCCAACATCCATGAAGTCCCCAAGGTGGTCAAAGTCACCGTGAACCGGGGACTTGGCGAAGCTGCCACGAATGCCAAGGCCCTAGAGGCCTCGGTCAACGAACTTGCTCAGATCACCGGCCAGAAAGTGGTGGTGACCCGAGCCAAGAAAGCCATCGCGAGCTTCAAGATCCGCGAGGGCATGCCGATCGGCTGTGCCGTGACTCTGCGCGGCGATCGCATGTACGCCTTCCTGGAGCGACTGATCAACCTGGCACTGCCCCGCATCCGTGACTTCCGTGGCGTCAGCCCCAAAAGCTTCGACGGACGTGGCAATTACACCCTGGGGGTAAGAGAGCAGATCATCTTCCCTGAGATCTCCTTCGACAAGATCGACGCCATCAGGGGCATGGACATCACCATCGTGACCACTGCTCGGATGAAGAGGGCCGGTCCCTCCTCCGCGAGATGGGAATGCCGTTATGCCAACCATTCAGCAACTGATCCGGACCGAGCGTCAGAGCTCAAAGGCGAAAACCAAATCGCCAGCTCTGAAGGCCTGCCCCGAACGCCGTGGTGTTTGCACCCGTGTGTACACCTCCACTCCCAAAAAGCCGAATTCGGCTTTGCGCAAAGTGGCCCGTGTGCGCCTCACCTCCGGATTCGAGGTCACCGCCTACATCGGCGGCATCGGCCACAACCTGCAGGAGCACTCGGTTGTGCTGATCCGCGGCGGTCGCGTTAAGGATCTGCCTGGAGTTCGTTACCACATCATTCGCGGAACCCTTGACACCGCAGGAGTCAAGGACCGTCGTCAGTCCCGTTCCAAGTACGGCGCCAAATCTCCGAAGTCCGAACTCAGCTCTCCGACGACCTCACAGAGCAAATCGTTCCGTCGCGAGCTGTTCGATCTGCGCTTCCAGCAAGCCACCAGGCAGCTGGACACCCATTCAAGAGCTGGCCCAACTGCTGACGGTATGGGACACAAAATCCATCCAACCGGCTTACGCCTGGGGATTACCCAGGAGCACCGGTCACGCTGGTACGCAAGCAAGAGTTATCCGAGCCTCCTTCAGGAGGACGATATTCGCAAGTTCATCCACAAGAAATACTCCGCCGGTATCAGTGATGTGCTGATCGCCCGCAAGGCCGATCAGCTCGAAGTTGAGCTGAAAACAGCACGCCCCGGCGTGTTAGTTGGACGCCAGGGCAGTGGCATCGAAGAGCTGCGCTCCGGCATCCAGAAAACCGTCGGTGATCGTGTTCGGATCAATGTGGTCGAGGTCGAGCGTGTCGACGCCGACGCTTTTCTGCTTGCCGAATACATCGCTCAGCAACTTGAAAAGCGTGTGGCGTTCCGTCGCACGATCCGCATGGCCGTGCAGCGAGCACAGCGAGCAGGTGTTCTGGGCCTGAAAATCCAGGTTTCAGGACGCCTGAATGGTGCTGAGATCGCTCGTACCGAGTGGACGCGTGAAGGTCGGGTGCCCCTGCACACCCTTCGCGCTGACATCGACTACGCCACCGCCAGCACCACCTACGGGGTGCTCGGCATCAAGGTCTGGGTGTTTAAAGGCGAGGTGCTGGGTGATGAACAGCAA---TCAGGCCCCAAGAAGGCCAAGCGCAACGTTCCCAACGGCGTTGCCCATATCCAAAGCACCTTCAATAACACGATCGTCTCGATCACCGATACCACCGGAGAGGTGATCTCCTGGTCTTCGGCAGGTGCCAGCGGCTTCAAAGGTGCTCGCAAAGGCACCCCGTTTGCAGCGCAGACTGCAGCCGAAGCTGCCGCGCGCAGGGCTCTCGAGCAGGGCATGCGCCAGATCGAAGTGCTTGTGCGTGGTCCCGGCTCAGGTCGTGAAACCGCGATCCGTGCTTTACAGGTTGCAGGTCTGGAAATCACGCTGATCCGCGACGTCACTCCTTTGCCACACAACGGCTGTCGCCGTGCCAAGCGTCGGCGCGTCCTGGAGAGCAAGCAACAGATCGTGAGCTCAAGCTCCTCGGTGAGGCCGAAATGGCATTGGTCCTGGATTATCAGGGTCTCTCCATCAAGGAAATGTCTGATCTGAGGACTCGTCTTCGGGCCAGCAACGGCGTTTGCAAGGTGACCAAAAACACCTTGATGCGTCTTGCCATTGATGGTGATAGTAACCTCGATCCCCTTCTGAGCGGTACCAACGCTTTCGTCCTTGTTAAGGGCGATATCGGCGGTGCAGTGAAAGCCCTTCAGGCTTTTCAGAAGGACACCAAGAAGTCCGAAACCAAGGGTGGCCTTTTCGAAGGCAAGCTCCTCGAGATCAAGGCCATCGGTGACCTTCCCACCAAGGAAGTGCTCATGGCTCAGATCGCTGGTTCCATCAATGCCGTTGCCACCGTGGCTGTCATCAACGAGGCGCTCAAGCAGATGGCCAATCACGACCCTATTTCCGACATGCTCACCCGCATTCGCAATGCGAGTGAGAAACACCAGAGCACGAAAGTACCTGCCTCCCGCATGTCAGCATCGCCAAAGTGCTGCAGCAGGAAGGCTTCATCGCCGAGATAGCGAAGGAGTCCCAACCTGGTGCTGGAACTGAAGTAGGCAAGAACCCCACCATCCGCTCCATGCAGCGGGTAAGCAAGCCTGGTCTGCGCATCTACAAGAACACCCGCGGCCTTCCCAAGGTCCTCGGCGGACTGGGGGTGGCGATCATCTCCACCTCCAAGGGTGTCATGAGCGACCGCGATGCCCGAAAGCAGGGCGTGGGCGGTGAAGTGCTCTGCTACGTGGCTTCGCCGTCATTGACAAACCTCACATACCTGTGTGGCACGCATCAGACGGGTGCTCCGCAGGATTGGTCAGGCACTCTGGATCCAGCGGTGACAGGCGTGCTGCCGATCGCCGTGGGACAGGCGACACGACTGTTGCCGTACCTGAAAACCTATCGAGGATCCAGCTAGGGATCAGCACCAACACCGACGACCTTCAAGGTGAGGAACTGTCCAGACAATCCGTCCTGGATCATCAGTCCGTTCCGCGGATTCGCCAACCCCCTCAGGTTTCAGCGGTCCACGTGGATGGTGAGCGTGCTTATGCCAGGGCCAGATGGAGCTTGCAGCACGGCCTGTGACCATTCATCAACTTCTTGCAAGCCCAGTTGAGCGACTGCTCAGCAGGCACCTACATCCGTTCACTGGCAAGAGATCTGGGCTTATGCGGAGGTTGTCTGCCTCAGGCCCTCGGCTTCCATGACCACCAGGCGGTACTGCCAAACTACGACCCGGCCTTGCCTCATCTGCCCTCACTGCCAGCGAACTGGAGTGGGCGCCTCTCCCGTAAACAACAGACCCAGAAGCGTCATCGACGCCTGCGTCGCCTCAGCGGAAACCCCGCCTGTCCGTGTTCCGCTCCAACAGCCACATCTATGCCCAGGTCATTGACGATGCCCAGAGCACACTCTGCTCGGCATCGACCGTTGACAAGGACCTGCGCACTGCAATGCTTCGGTGTCGGTGAGCTGGTGGCCAAACGCGCCCTAAGGGCATCCAACAGGTGGTCTTCGATCGCGGCGGCAACCTGTATCACGGCCGAGTGAAAGCCCTTGCCGACGCCGCCCGGGAAGCGGGCCTTCAGTTCATGTCGCTCGATACCACCGAAAAGCAGCAGCTGATCAACACCCACCAGACCCATGCCACCGATACCGGGTCGGCTGAGGTTCAAGTGGCGATGCTGAGCGAGCGCATCTCCAAGCTCAGCACCTGCAGCAGAACAACCACGACTACTCCTCGCGTCAGGGGCTGCTGAAGATGCTTGGTCGCCGCAAGCGCCTGCTTTATGTGAGAAGCAAGAGCGAGCAGCGTTACAGCCTCATAAACTGGGTATCCGCATCGCCGCAGCCAGCTGGCCATGGTGCAGACTGGGTGAAAGCCGAACTGGAGAAACTGGTCTCAGTGGAGGCCATGGCCACTCAGGGCGACAAAATTCTGGATGTGGCTCTGGCGAAAATCGGCGACAAGGGCCTGTTCACCAAGGAACTGGAGGCCCAGATGCTGGTGGGTCGAGCGGAGATCGCCGTGCATTCGCTCAAGGATCTACCCACCAACCTGCCCGATGGCCTGATCGGTTGCATCACCGAGCGGGAAGATCCGGCGGATGCCCTGGTAGTGAACTACACCCTGGAAACCCTGCCGGAGGGATCCGTCGTCGGCACCAGCTCGTTGCGCAGATTGGCACAGCTGCGTTACCACTTCCCCCATCTCCAGTTCAAGGACGTTCGCGGCAACGTCATTACCCGACTCGAAAAACTGGATGCTGGCTACGACTGCCTGATCCTCGCGGCGGCAGGCCTGAGTCGACTCGGATTCGGGATCCACCAGATTCCTGGCCACATCTCACTGCATGCCGTGGGACAGGGGGCCCTTGGCATCGAATGTGTCACAGACAACAAAGATGTTCTCAACGTGCTTGAGCATGGCCCCACGGACGATGCCTCGCGGAGCGAGCCTTCCTCCGGGAACTTGAAGGCGGCTGCCAGGTGCCGATTGGAGTCAACAGCGAACTCTCACTGGGATGGTGGCTGGATGGCAAGATGATCCGTGATGAACTCGCCTGAATGGGCCTGAAGCTCGCAAAATCTCAAGGTGCCGGCGAGATAAGGAAAGGGTCGGCACCGTCGTCAGCGACAAGATGGACAAAACGGTGGTGGTTGCGGTAACCGCTTTCCCCACCCCATCTATCAGAAGACGGTCAGCCGTACCACCCGTTACAAAGCTCACGACGAGAACAACACTGTTTTGGTGACCGTGTTATCACCGAGACCCGTCCTCTCAGCCGTCACAAGCGCTGGGCCATCGCCGAGGTGCTAAGACCCCCTCCATCGATTCAATCGACCGCCAGTGGTATCTGGTGGATGCTGAGAATCAAACGCTCGGCCGCTTAGCGACCGAAGTGGCTTCCGTGCTCCGCGGCAAGAACAAAGCCAGCTACACCCCGCATCTCGACACCGGCGATTTCGTCGTTGTCGTCAATGCCGACAAGGTGAAGGTGAGTGGCAGCAAGCCCAGAAGCTGTACCGCAGGCATTCCGGACGCCCCGGTGGGATGAAGGTGGAGACCTTCGCTCATCTCCAGGAGCGTCTTCCTGAGCGAATCGTGGAAAAAGCCATCAAGGGCATGCTTCCTCACAACGCTTTGGGCCGCCAAATGTTCCGCAAACTGAAGGTGTACAAGGGTGCCGATCATCCGCATTCCGCCCAGCAGCCTCAGCCCCTTGGAGTCGATGAAGTTGGTCGTGGGGTTCGGGCCTGTCTTCGCTGCCGCGGTCTGCCTCAGGCCTGACGGACAGCAAAGCCCTCTCCCCAAAGCGCAGAGCCTGGTTCCGATTGAAGCCACCAGTTGGGCCCTGGGCCAGGCGGCTGCGCGTGATGTGGATAAGGGATCAGGCCACGGAACTCGCCATGCTCCGAGCGCTTCTCCCTGGATGGCAGCGCAGGTGATCGATTGCTGCCGCCAGCGTGCTGGCAAAGGCGCGCGATTTGATCTGTCGCCTGGCTCGACGTTTCCCTGGCTACGCCATGCCGGATACGGCACACTCCGATGCATCGTCACACCTTCATGCGCCTAAGGCGACGTTCAGGTGATCACCGGCAAGGACAAGGGCAAGACCGGCGAGGTCCTGCGCACCCTGAATGAAAACCGCGTGATCGTGGAGGGCATCAATATGCGCACCCGACACGTCAAACCCACTCAGGAGGGTGAAAGCGGTCAGATCGTCACTGAAGAGGCTTCACTGCATGCCTCCAACGTGATGATCTACTCAAGAAGGTGACCAGCCTCGAGATCACTGAAAAGGGAAAAAGCGCCGCCTCAAGAAAACCGGCG
>AG-673-A03
ATGGCTGTCGTCACTCTCGCCGAGATGATGGAGGCTGGTGCCCATTTCGGCCACCAGACCCGTCGCTGGAATCCCAAGATGTCTACATCTATTGCGCGCGCAACGGTGTTCACATCATTGATCTTGTGCAGACCGCTGTCTGCATGAACAACGCCTACAAATGGACGCGGCGGCCAGAAGCGGCAAACGTTTTCTGTTCGTTGGCACCAAGAAACAAGCGTCCGAGGTGATCGCTCTCGAAGCGGCACGTTGTGGAGCGTCCTATGTGAACCAGCGTTGGCTGGGTGGAATGCTCACCAACTGGACCACGATGAAGGCCCGCATTGATCGCTTGAAGGATCTGGAGCGGATGGAGAGCGGTGCGATCGCCATGCGCCCCAAGAAGGAAGCCGCTGTGCTCCGCAGGGAGCTTGATCGTCTTCAGAAGTACCTCGGTGGTCTGAAGAACATGCGTCGTCTTCCCGATGTGGTGGTCCTGGTGGATCAGCGTCGCGAGACCAACGCTGTGCTCGAGGCCCGCAAGCTCGATATCCCACTGGTTTCGATGCTTGACACCAACTGCGACCCCGATCTCTGCGAGGTGCCGATTCCTTGCAATGACGATGCTGTTCGTTCTGTGCAGCTGGTGCTGAGCCGCCTTGCTGATGCCATCAACGAAGGTCG---------------------------------------------------------------------------------------------------------------------------------------------------------------------------------------------------------------------------------------------------------------------------------------------------------------ATGCCAAAACTTTCAAAACGCCTGGCCAGCCTCGTCACCAAGGTTGAAGAGCGTATGAGCCGCTTGAAGCCATTCGTCAAGGACAACGCCAACGCCAAGTTCGACGAGACCATGGAGGCGCATGTGCGTCTCGGGATCGACCCCAAATACACCGATCAGCAGCTGCGCACCACCGTGGCACTGCCTCACGGCACCGGTCAGACCGTAATCGCCGTTGTCACCAGTGGTGAGAAGGTTGCAGCCGCCAAAGCAGCCGGCGCTGAGCTAGGCGATGAGGATCTGGTCAACACCATCAGCAAGGGGGAGATGAACTTCGACCTGCTGATCGCCACCCCAGACATGATGCCCAAAGTGGCCAAGCTGGGTCGTGTGCTCGGCCCCCGTGGTCTGATGCCCAACCCCAAAGCCGGTACCGTGACTACCGATTTGGCCGCCATCAAGGATTTTAAGGCTGGCAAGCTGGAATTCCGTGCTGACCGCACCGGCATTGTGCACGTGCGTTTCGGTAAGGCCAGCTTTGATGCTGCCAACCTGCTCGACAACCTGAAAATGCTTCAGGAGACCATTGACCGCAACAAGCCCAGCGGTGCAAAGGGTCGTTATTGGAAGAGCCTCTATGTGACCTCCACGATGGGTCCTTCGGTGGAAGTGGATATCTCAGCCCTT--------------------------------------------------------------------------------------------------------------------------------------------------------------------------------------------------------------------------------------------------------------------------------------------------------------------------------------------------------------------------------------------------------------------------------------------------------------------------------------------------------------------------------------------------------------------------------------------------------------------------------------------------------------------------------------------------------------------------------------------------------------------------------------------------------------------------------------------------------------------------------------------------------------------------------------------------------------------------------------------------------------------------------------------------------------------------------------------------------------------------------------------------------------------------------------------------------------------------------------------------------------------------------------------------------------------------------------------------------------------------------------------------------------------------------------------------------------------------------------------------------------------------------------------------------------------------------------------------------------------------------------------------------------------------------------------------------------------------------------------------------------------------------------AAGGTCCTAGCCCTCGAAACAAGTTGTGACGAGTCTGCCGCGGCTGTTCTTCGCATATTGCGTCTCAGATCGAGGAACATGCCCAATGGGGCGGCGTGGTGCCGGAGATTGCCTCACGCCGGCATGTGGAATCCCCCATTTGATCGACCAATCGCTCAAGTCCGCGCTATCAGCGATCTGGATGTGGCTGCCACTGTCACCCCAGGTCTGGTTGGGGCCCTGTGGGTTCTGTGACGGGCCGCACTCTCTTCATCGCCGACCGTTCATCGCCATCCACCATCTCGAAGCCCATCTGGCCTCGGTTTCCGCCTTATCTCTACTGGTGAGCGGCGGACATACGGAACTGATTCGCGTCGATGCAACAGTGCTGGAGCGCCTTGGGCGTAGTCATGACGACGCCGCTGGGGAAGCCTTTGACAAGGTCGCCCGGCTGCTGGGCCTTACCCAGGGGGGCCTGCGATCCAGGCCGCGGCCTTTCAGGGGGATGTTTGCCGAAAGGCCGTGTTTATGACTTCTCATTCAGCGGCCTAAAAACGGCGATGCTTCGGTGGAGGCTTGTCGTGCCCCTGGCGGATCTGGCCGCCAGCTTCCAGGTCGTTGTGGATGTGTTGGTCGACCGCACGATGCTGGAGCTCGGCTCGACACTGGTGATGGTGGGTGGAGTGGCGGCCAATCATTGCGTAAATGCATGCATAGGGGGTTGATGTGCACCTGGCGCCGCTTCGCTACTGCACCGATAACGCTGCAATGGTGGGGGCTGCTGCGCTTGGACGTCTGAGTTCTTTGGCTCTGGGCGT--------------------------------------------------------------------------------------------------------------------------------------------------------------------------------------------------------------------------------------------------------------------------------------------------------------------------------------------------------------------------------------------------------------------------------------------------------------------------------------------------------------------------------------------------------------------------------------------------------------------------------------------------------------------------------------------------------------------------------------------------------------------------------------------------------------------------------------------------------------------------------------------------------------------------------------------------------------------------------------------------------------------------------------------------------------------------------------------------------------------------------------------------------------------------------------------------------------------------------------------------------------------------------------------------------------------------------------------------------------------------------------------------------------------------------------------------------------------------------------------------------------------------------------------------------------------------------------------------------------------------------------------------------------------------------------------------------------------------------------------------------------------------------------------------------------------------------------------------------------------------------------------------------------------------------------------------------------------------------------------------------------------------------------------------------------------------------------------------------------------------------------------------------------------------------------------------------------------------------------------------------------------------------------------------------------------------------------------------------------------------------------------------------------------------------------------------------------------------------------------------------------------------------------------------------------------------------------------------------------------------ATGCGGGTTTCTCCTGGCTGCAGGATTTGGTGCAGAACAACTGGGTGAACGCTTGTCGATGGCTGGATTTGAAGTGGAAGAGCTGGAAGATCGCTCAAGGTGTTGTTGTCGGTGAGGTGCGGCACGGACAAACTTCTGCGAGGTGAATGTGCAAATTGTCTGTGGAGCAACGTGCGTGCATTCACGTTGTCGCCATGATCGGAGCAGTTCTTCTCACGATCAAAGCAGGTGAACTCCGTGGTGTAGTGAGGGAATGATCTGCTCGCTCTCAGAACTCGGCCAGACCGATGGAATCGCCATCCTCCCAGGAGAGCCAGCGTTCCTCCTCAACGACGAACTCGCCATCACCGCCAACCGTCCTGATGGTCTGTCCATGACGGGCATTGCCAGGGAAGTGGCTGCACTCATTTACGGCTTGACCGAAGTGAAGTCGATTCACCGCAATGGTTGCAGCGACGTCTGACTGCCGGAGTGAAGCCCGTCAATTCGTCGACATCACCAATCTCGTGATGCTTGAACAGGGCCAACCGCTGCATGCCTTTGATGATGCACTGGAATTTGCGTCAGGCCCGTGAACACGAGTTCAAGGCCTGGACGGACGTGAAATTGAACTGGATCCCCGTGTCCAGGTGGTGACCTGCGATCGTGCTGTCGCCGTGGCCGGTGTGATCGGCAGTGAAAGCGGTGTCACCGACAGCACATCTGGCTGGAATCGGCCCTGTTCACTCCCCGTCCGCAACGGCAGTCGAGCCACAGGTCAGCGCACGGATGCCAGCAGTCGCTACGAGAAGGGGTTGCCAAATCACCCTCGCGCACTGACCTTGTTCAAGGAGATGCTTGGTGCTGAGAGACGTGGTCTTGCGACGCAGACTGCATCGTCTGCTCGGTGACGAGCAGGTCGCTCGCATGGGCTGTCCGTCAAGGGACCTGGAGGTTGACCTGATCGAGGAGGTCGCGCGACTGGTGGGATTTGATCGTTTCCAGTCTCATCTTCCAGACCTTCAGCCCGGTCTGACGCTCAACAGGCTGCGTCAGCTAAGTGCCTCTGGCTTGCAGGAAATCACCACGTTGTCACTCAATCCTCTGTTGGCGGAGACCAGCCATCTGCGAGCGCTCTGGCTGGAGCATCTTCACGTTTGTCAGCGCAATCTTCAGGCCTCACAACCTGGTTGCTGGGTGTTCGAGATCGGACATGTGTTCCAGGAAGCTCGGCTGGGGTGATCTGCGGCGATGGCCAACTATTACGACGCCAGAGGCGTGCTCACCTCCGTTCTTTCGGGATAGAGCTCGATGATCTGCATCCAGGCCGTGCAGCGGTTGTTGAAGGTGGCTGCTTCGGTCAGTTGCATCC---------------------------------------------------------------------------------------------------------------------------------------------------------------------------------------------------------------------------------------------------------------------------------------------------------------------------------------------------------------------------------------------------------------------------------------------------------------------------------------------------------------------------------------------------------------------------------------------------------------------------------------------------------------------------------------------------------------------------------------------------------------------------------------------------------------------------------------------------------------------------------------------------------------------------------------------------------------------------------------------------------------------------------------------------------------------------------------------------------------------------------------------------------------------------------------------------------------------------------------------------------------------------------------------------------------------------------------------------------------------------------------------------------------------------------------------------------------------------------------------------------------------------------------------------------------------------------------------------------------------------------------------------------------------------------------------------------------------------------------------------------------------------------------------------------------------------------------------------------------------------------------------------------------------------------------------------------------------------------------------------------------------------------------------------------------------------------------------------------------------------------------------------------------------------------------------------------------------------------------------------------------------------------------------------------------------------------------------------------------------------------------------------------------------------------------------------------------------------------------------------------------------------------------------------------------------------------------------------------------------------------------------------------------------------------------------------------------------------------------------------------------------------------------------------------------------------------------------------------------------------------------------------------------------------------------------------------------------------------------------------------------------------------------------------------------------------------------------------------------------------------------------------------------------------------------------------------------------------------------------------------------------------------------------------------------------------------------------------------------------------------------------------------------------------------------------------------------------------------------------------------------------------------------------------------------------------------------------------------------------------------------------------------------------------------------------------------------------------------------------------------------------------------------------------------------------------------------------------------------------------------------------------------------------------------------------------------------------------------------------------------------------------------------------------------------------------------------------------------------------------------------------------------------------------------------------------------------------------------------------------------------------------------------------------------------------------------------------------------------------------------------------------------------ATGGCCAAGAAAGTCGTAGCTGTGATCAAGCTGGCCCTTCAGGCCGGCAAAGCCAACCCTGCACCGCCCGTGGGTCCTGCCCTCGGTCAGCACGGGGTCAACATCATGGCGTTCTGCAAGGAGTACAACGCCCGTACCCAGGAAAAAGCCGGGTTCGTGATTCCGGTGGAGATCTCGGTCTTTGAAGACCGCAGTTTCACCTTCATCACCAAGACGCCCCCAGCGTCTGTGCTGATCACCAAGGCTGCTGGAATCGATAAAGGTTCCGGAGAGTCCGCCAAGGGCGTTGGATCAAGCGATCCCAGCTTGAGGAGATCGCCAAGACCAAGCTGCCCGACCTTAACTGCACCAGCGTTGAGTCGGCCATGCGCATCATCGAAGGCACTGCTCGCAACATGGGCGTCGCCATC-------------------------------------------------------------------------------------------------------------------------------------------------------------------------------------------------------------------------------------------------------------------------------------------------------------------------------------------------------------------------------------------------------------------------------------------------------------------------------------------------------------------------------------------------------------------------------------------------------------------------------------------------------------------------------------------------------------------------------------------------------------------------------------------------------------------------------------------------------------------------------------------------------------------------------------------------------------------------------------------------------------------------------------------------------------------------------------------------------------------------------------------------------------------------------------------------------------------------------------------------------------------------------------------------------------------------------------------------------------------------------------------------------------------------------------------------------------------------------------------------------------------------------------------------------------------------------------------------------------------------------------------------------------------------------------------------------------------------------------------------------------------------------------------------------------------------------------------------------------------------------------------------------------------------------------------------------------------------------------------------------------------------------------------------------------------------------------------CTGGAGAGCAAGCAACAGATCGTGAGCTCAAGCTCCTCGGTGAGGCCGAAATGGCATTGGTCCTGGATTATCAGGGTCTCTCCATCAAGGAAATGTCTGATCTGAGGACTCGTCTTCGGGCCAGCAACGGCGTTTGCAAGGTGACCAAAAACACCTTGATGCGTCTTGCCATTGATGGTGATAGTAACCTCGATCCCCTTCTGAGCGGTACCAACGCTTTCGTCCTTGTTAAGGGCGATATCGGCGGTGCAGTGAAAGCCCTTCAGGCTTTTCAGAAGGACACCAAGAAGTCCGAAACCAAGGGTGGCCTTTTCGAAGGCAAGCTCCTCGAGATCAAGGCCATCGGTGACCTTCCCACCAAGGAAGTGCTCATGGCTCAGATCGCTGGTTCCATCAATGCCGTTGCCACCGTGGCTGTCATCAACGAGGCGCTCAAGCAG----------------------------------------------------------------------------------------------------------------------------------------------------------------------------------------------------------------------------------------------------------------------------------------------------------------------------------------------------------------------------GGCTTCGCCGTCATTGACAAACCTCACATACCTGTGTCGCACGCATCAGACGGGTGCTCCGCAGGATTGGTCAGGCACTCTGGATCCAGCGGTGACAGGCGTGCTGCCGATCGCCGTGGGACAGGCGACACGACTCTTGCCATACCTGAAAACCTATCGAGGATCCAGCTAGGGATCAGCACCAACACCGACGACCTTCAAGGTGAGGAACTGTCCAGACAATCCGTCCTGGATCATCAGTCCGTTCCGCGGATTCGCCAACCCCCTCAGGTTTCAGCGGTCCACGTGGATGGTGAGCGTGCTTATGCCAGGGCCAGATGGAGCTTGCAGCACGGCCTGTGACCATTCATCAACTTCTTGCAAGCCCAGTTGAGCGACTGCTCAGCAGGCACCTACATCCGTTCACTGGCAAGAGATCTGGGCGCATGCGGAGGTTGTCTGCCTCAGGCCCTCGGCTTCCATGACCACCAGGCGGTACTGCCAAACTGCGACCCGGCCTTGCCTCATCTGCCCTCACTGCCAGCGAACTGGAGTGGGCGC------------------------------------------------------------------------------------------------------------------------------------------------------------------------------------------------------------------------------------------------------------------------------------------------------------------------------------------------------------------------------------------------------------------------------------------------------------------------------------------------------------------------------------------------------------------------------ATCGCCGCAGCCAGCTGGCCATGGTGCAGACTGGGTGAAAGCCGAACTGGAGAAACTGGTCTCAGTGGAGGCCATGGCCACTCAGGGCGACAAAATTCTGGATGTGGCTCTGGCGAAAATCGGCGACAAGGGCCTGTTCACCAAGGAACTGGAGGCCCAGATGCTGGTTGGTCGAGCGGAGATCGCCGTGCATTCGCTCAAGGATCTACCCACCAACCTGCCCGATGGACTGATCGGTTGCATCACCGAGCGGGAAGATCCGGCGGATGCCCTGGTGGTGAACTACACCCTGGAAACCCTGCCGGAGGGATCCGTCGTCGGCACCAGCTCGTTGCGCAGATTGGCACAGCTGCGTTACCACTTCCCCCATCTCCAGTTCAAGGACGTTCGCGGCAACGTCATTACCCGACTCGAAAAACTGGATGCTGGCTACGACTGCCTGATCCTCGCGGCGGCAGGCCTGAGTCGACTCGGATTCGGGATCCACCAGATTCCTGGCCACATCTCACTGCATGCCGTGGGACAGGGGGCCCTTGGCATCGAATGTGTCACAGACAACAAAGATGTTCTCAACGTGCTTGAGCATGGCCCCACGGACGATGCCTCGCGGAGCGAGCCTTCCTCCGGGAACTTGAAGGCGGCTGCCAGGTGCCGATTGGAGTCAACAGCGAACTCTCACCGGGATGGTGGCTGGATGGCAAGATGATCCGTGATGAACTCGCCTGAATGGGCCTGAAGCTCGCAAAATCTCAAGGTGCCGGCGAGAT--------------------------------------------------------------------------------------------------------------------------------------------------------------------------------------------------------------------------------------------------------------------------------------------------------------------------------------------------------------------------------------------------------------------------------------------------------------------------------------------------------------------------------------------------------------------------------------------------------------------------------------------------------------------------------------------------------------------------------------------------------------------------------------------------------------------------------------------------------------------------------------------------------------------------------------------------------------------------------------------------------------------------------------------------------------------------------------------------------------------------------------------------------------------------------------------------------------------------------------------------------------------------
>AG-673-A10
---------------------------------------------------------------------------------------------------------------------------------------------------------------------------------------------------------------------------------------------------------------------------------------------------------------------------------------------------------------------------------------------------------------------------------------------------------------------------------------------------------------------------------------------------------------------------------------------------------------------------------------------------------------------------------------GCTCAGCAGAAGATTCGCATCCGCCTGAAGGCGTTTGACCGCCGCATGCTGGATCTTTCCTGCGACAAGATCATTGATACCGCCGATCAGACCGCTGCCACAGCGATCGGGCCCATTCCTCTCCCCACCAAGCGCAAAATTTATTGCGTCCTGCGTTCCCCCCACGTGGACAAAGACTCCCGGGAACACTTCGAGACCCGTACTCACCGTCGGATCATCGACATTTACAGCCCTTCCGCAAAGACGATCGACGCACTGATGAAGCTCGATCTCCCCAGTGGTGTGGACATCGAAGTCAAGCTCATGCCCAAACTCCCCAAGCGCCTGGCGAGCCTCGTCAGCAAAATCGAGGATCGTACGAACCCCTCGAGGCGATTGGTGAAGGACAACGCCAACGCCAAGTTCGACGAAACCATGGAGGCCCATGTACGCCTCGGCATCGATCCGAAGTACACCGACCAGCAGCTGCGCACCACGGTGGCGCTTCCCAACGGCACAGGTCAGAGCGTCATCGCGGTGGTGACCCGCGGTGAGAAGGTTGCTGAAGCCAAGGCTGCCGGTGCCGAACTGGGTGATGAAGATCTGGTGGAGTCCATCGCCAAAGGTGAGATGGATTTCGACCTGTTGATCGCCACCCCGGACATGATGCCCAAAGTGGCCAAGCTCGGTCGTGTTCTCGGCCCCCGCGGTCTGATGCCGAACCCCAAGGCCGGCACTGTGACCACCGACCTGGCTGCCATTCAGGAATTCAAGGCCGGCAAACTGGAATTCCGGGCGGATCGCACGGGCATCGTGCACGTGCGTTTCGGTAAGGCAAGTTTCAGCGCCGAGGCTCTGCTGCAGAACCTCAAGACCCTGCAGGAGACCATCGACCGCAACAAGCCGAGTGGTGCCAAGGGTCGTTACTGGAGGTCGCTGTTCGTGACCTCCACCATGGGCCCCTCCGTGGAAGTGGATTTCTCCGCTCTG-------------------------------------------------------------------------------------------------------------------------------------------------------------------------------------------------------------------------------------------------------------------------------------------------------------------------------------------------------------------------------------------------------------------------------------------------------------------------------------------------------------------------------------------------------------------------------------------------------------------------------------------------------------------------------------------------------------------------------------------------------------------------------------------------------------------------------------------------------------------------------------------------------------------------------------------------------------------------------------------------------------------------------------------------------------------------------------------------------------------------------------------------------------------------------------------------------------------------------------------------------------------------------------------------------------------------------------------------------------------------------------------------------------------------------------------------------------------------------------------------------------------------------------------------------------------------------------------------------------------------------------------------------------------------------------------------------------------------------------------------------------------------------------------------------------------------------------------------------------------------------------------------------------------------------------------------------------------------------------------------------------------------------------------------------------------------------------------------------------------------------------------------------------------------------------------------------------------------------------------------------------------------------------------------------------------------------------------------------------------------------------------------------------------------------------------------------------------------------------------------------------------------------------------------------------------------------------------------------------------------------------------------------------------------------------------------------------------------------------------------------------------------------------------------------------------------------------------------------------------------------------------------------------------------------------------------------------------------------------------------------------------------------------------------------------------------------------------------------------------------------------------------------------------------------------------------------------------------------------------------------------------------------------------------------------------------------------------------------------------------------------------------------------------------------------------------------------------------------------------------------------------------------------------------------------------------------------------------------------------------------------------------------------------------------------------------------------------------------------------------------------------------------------------------------------------------------------------------------------------------------------------------------------------------------------------------------------------------------------------------------------------------------------------------------------------------------------------------------------------------------------------------------------------------------------------------------------------------------------------------------------------------------------------------------------------------------------------------------------------------------------------------------------------------------------------------------------------------------------------------------------------------------------------------------------------------------------------------------------------------------------------------------------------------------------------------------------------------------------------------------------------------------------------------------------------------------------------------------------------------------------------------------------------------------------------------------------------------------------------------------------------------------------------------------------------------------------------------------------------------------------------------------------------------------------------------------------------------------------------------------------------------------------------------------------------------------------------------------------------------------------------------------------------------------------------------------------------------------------------------------------------------------------------------------------------------------------------------------------------------------------------------------------------------------------------------------------------------------------------------------------------------------------------------------------------------------------------------------------------------------------------------------------------------------------------------------------------------------------------------------------------------------------------------------------------------------------------------------------------------------------------------------------------------------------------------------------------------------------------------------------------------------------------------------------------------------------------------------------------------------------------------------------------------------------------------------------------------------------------------------------------------------------------------------------------------------------------------------------------------------------------------------------------------------------------------------------------------------------------------------------------------------------------------------------------------------------------------------------------------------------------------------------------------------------------------------------------------------------------------------------------------------------------------------------------------------------------------------------------------------------------------------------------------------------------------------------------------------------------------------------------------------------------------------------------------------------------------------------------------------------------------------------------------------------------------------------------------------------------------------------------------------------------------------------------------------------------------------------------------------------------------------------------------------------------------------------------------------------------------------------------------------ATGTCCCGCCGTAATGCCGCTGAAAAGCGCCCGATTCTTCCTGATCCGCAGTTCAACAGCCTGGCCACGATGATGGTGGCTCGGCTGATGCAGCACGGCAAGAAATCAACGGCTCAGCGCATCCTGTCCGACGCCTTCCTGATCAACGAGCGCACCGGTGGTGACCCCCTGGAGCTGTTTGAAACAGCGGTGAAAAACGCCACACCTCTGGTTGAAGTTCGCGCACGTCGTGTGGGTGGTGCCACCTACCAGGTGCCGATGGAAGTGCGTCAGGAGCGTGGAACCGCCATGGCCCTGCGCTGGCTCGTGAGCTTTTCCCGCGCCCGTAACGGCCGCAGCATGGCCCAGAAACTCGCCGGTGAGCTGATGGACGCCGCCAATGAGGCTGGCAGCGCAGTTCGCAAGCGCGAAGAAACCCACAAGATGGCTGAAGCCAACAAGGCTTTCGCCCACTACCGCTAT------------------------------------------------------------------------------------------------------------------------------------------------------------------------------------------------------------------------------------------------------------------------------------------------------------------------------------------------------------------------------------------------------------------------------------------------------------------------------------------------------------------------------------------------------------------------------------------------------------------------------------------------------------------------------------------------------------------------------------------------------------------------------------------------------------------------------------------------------------------------------------------------------------------------------------------------------------------------------------------------------------------------------------------------------------------------------------------------------------------------------------------------------------------------------------------------------------------------------------------------------------------------------------------------------------------------------------------------------------------------------------------------------------------------------------------------------------------------------------------------------------------------------------------------------------------------------------------------------------------------------------------------------------------------------------------------------------------------------------------------------------------------------------------------------------------------------------------------------------------------------------------------------------------------------------------------------------------------------------------------------------------------------------------------------------------------------------------------------------------------------------------------------------------------------------------------------------------------------------------------------------------------------------------------------------------------------------------------------------------------------------------------------------------------------------------------------------------------------------------------------------------------------------------------------------------------------------------------------------------------------------------------------------------------------------------------------------------------------------------------------------------------------------------------------ATGGCCAAAAAAGTCACCGCTGTTATCAAGCTGGCCCTTCAGGCCGGCAAAGCCAATCCCGCGCCGCCGGTGGGTCCTGCCCTCGGCCAGCACGGTGTGAACATCATGATGTTCTGCAAGGAGTACAACGCTCGGACGCAGGACAAAGCCGGTTTCGTGATCCCGGTGGAGATCTCGGTCTATGAGGACCGCAGCTTCACCTTCATCACCAAGACGCCCCCGGCGTCGGTGCTGATCACCAAAGCCGCCAAGATCGACAAGGGCTCGGGCGAATCCGCCAAGGGTGTCGGATCAACCGGGCTCAGCTCGAGGAGATCGCCAAGACCAAGCTTCCTGATCTCAACTGCACCAGCATTGAGTCCGCGATGCGGATCATCGAAGGCACCGCCCGCAACATGGGTGTTGCCATC----------------------------------------------------------------------------------------------------------------------------------------------------------------------------------------------------------------------------------------------------------------------------------------------------------------------------------------------------------------------------------------------------------------------------------------------------------------------------------------------------------------------------------------ATGCCAACCATCCAACAGCTGATCCGCACTGAGCGTTCACGCCTCAAGGCCAAAACGAAATCCCCGGCCCTGAAAGCTTGTCCCGAGCGCCGCGGTGTCTGCACCCGCGTTTACACCTCCACGCCGAAAAAACCCAATTCGGCGTTGCGCAAGGTGGCACGTGTGCGTCTCACCTCCGGTTTTGAGGTGACTGCCTACATCGGTGGCATCGGGCACAACCTGCAGGAGCACTCAGTGGTGTTGCTCCGAGGCGGTCGTGTAAAGGATCTTCCCGGAGTTCGATATCACATCATCCGCGGAACGCTGGACACCGCCGGCGTGAAGGATCGGCGTCAATCCCGGTCCAAATACGGCGCCAAGGCTCCGAAG------------------------------------------------------------------------------------------------------------------------------------------------------------------------------------------------------------------------------------------------------------------------------------------------------------------------------------------------------------------------------------------------------------------------------------------------------------------------------------------------------------------------------------------------------------------------------------------------------------------------------------------------------------------------------------------------------------------------------------------------------------------------------------------------------------------------------------------------------------------------------------------------------------------------------------------------------------------------------------------------------------------------------------------------------------------------------------------------------------------------------------------------------------------CTGGAGAACAAGCAGCAGATCGTGAGCTCAAACTCCTCGCCGACGCCGAACTGGCACTTGTCCTTGATTTCAAGGGCCTGTCCATCAAGGAGATGTCTGACCTGCGGGATCGTCTGCGGGCCAGCGACAGCGTTTGCAAGGTGACCAAAAACACCTTGATGCGCCGTGCCATTGATGGCGACAGCAACCTCGATTCCCTGCTGACCGGAACCAACGCCTTCGTCCTGGTGAAGGGCGATGTTGGTGCCGGTGTGAAGGCTGTTCAGACCTTCCAGAAGGAACTCAACAAGTCCGAGACCAAGGGCGGCCTTTTCGAAGGCAAGCTCCTCGAGATCAAAGCCATTGCCGATCTCCCCTCCAAGGAGCAGCTCATGGCTCAGATCGCGGGTGCTATCAACGCCGTGGCCACGGTCGCTGTCATCAACGAGGCGCTCAAGCAG------------------------------------------------------------------------------------------------------------------------------------------------------------------------------------------------------------------------------------------------------------------------------------------------------------------------------------------------------------------------------------------------------------------------------------------------------------------------------------------------------------------------------------------------------------------------------------------------------------------------------------------------------------------------------------------------------------------------------------------------------------------------------------------------------------------------------------------------------------------------------------------------------------------------------------------------------------------------------------------------------------------------------------------------------------------------------------------------------------------------------------------------------------------------------------------------------------------------------------------------------------ATGTCGTTAGATACCACCGAAAAGCAACAGCTGATCAACACCCATCAGACCCACGGCACCGACACCGGGTCCGCAGAGGTTCAGGTCGCCATGCTGAGTGAGCGGATCAACCGTCTCAGCACCTCCAGAACAACATTCACGACTTCTCTTCCCGTCAAGGGTTGTTGAAGATGATTGGTCGTCGCAAGCGTCTGCTCTACATGCGCAGCAAAAGCGAGCAACGCTACGATACAATAAACTGGGCATCCGC-------------------------------------------------------------------------------------------------------------------------------------------------------------------------------------------------------------------------------------------------------------------------------------------------------------------------------------------------------------------------------------------------------------------------------------------------------------------------------------------------------------------------------------------------------------------------------------------------------------------------------------------------------------------------------------------------------------------------------------------------------------------------------------------------------------------------------------------------------------------------------------------------------------------------------------------------------------------------------------------------------------------------------------------------------------------------------------------------------------------------------------------------------------------------------------------------------------------------------------------------------------------------------------------------------------------------------------------------------------------------------------------------------------------------------------------------------------------------------------------------------------------------------------------------------------------------------------------------------------------------------------------------------------------------------------------------------------------------------------------------------------------------------------------------------------------------------------------------------------------------------------------------------------------------------------------------------------------------------------------------------------------------------------------------------------------------
>AG-673-B08
--------------------------------------------------------------------------------------------------------------------------------------------------------------------------------------------------------------------------------------------------------------------------------------------------------------------------------------------------------------------------------------------------------------------------------------------------------------------------------------------------------------------------------------------------------------------------------------------------------------------------------------------------------------------------------------------------------------------------------------------------------------------------------------------------------------------------------------------------------------------------------------------------------------------------------------------------------------------------------------------------------------------------------------------------------------------------------------------------------------------------------------------------------------------------------------------------------------------------------------------------------------------------------------------------------------------------------------------------------------------------------------------------------------------------------------------------------------------------------------------------------------------------------------------------------------------------------------------------------------------------------------------------------------------------------------------------------------------------------------------------------------------------------------------------------------------------------------------------------------------------------------------------------------------------------------------------------------------------------------------------------------------------------------------------------------------------------------------------------------------------------------------------------------------------------------------------------------------------------------------------------------------------------------------------------------------------------------------------------------------------------------------------------------------------------------------------------------------------------------------------------------------------------------------------------------------------------------------------------------------------------------------------------------------------------------------------------------------------------------------------------------------------------------------------------------------------------------------------------------------------------------------------------------------------------------------------------------------------------------------------------------------------------------------------------------------------------------------------------------------------------------------------------------------------------------------------------------------------------------------------------------------------------------------------------------------------------------------------------------------------------------------------------------------------------------------------------------------------------------TCGGTCCTTGCCCTCGAAACAAGTTGTGACGAGTCGGCTGCAGCTTACGTGCATCGATCGCTTCTCAGGTCGCAGAGCATGCGCGCTGGGGAGGTGTTGTTCCAGAGATCGCCTCCCGTCGCCATGTCGAATGCCGGTCTTGATTGAACAGGTGCTTGAGGAAGCAGGCTGGATGGGGTTGATGTGGCAGCAACGGTCGCCCCTGGTCTTGCTGGGGCACTGTGGCTTCGGTCACCGGCCGCACTCTCTGCATGGACGTGCATTCCTGGGGGTGCATCACCTGGAAGGTCACCTGGCCTCGGTGTCCTCCCTACCTCTGCTGGTGAGCGGTGGACATACGGAATTGATCCGTGTAGAGCAAGGGGGTATGGATCGGCTCGGTCGCAGCCACGACGATGCGGCGGGAGAAGCGTTCGACAAAGTGGCGCGATTGCTGGGACTTACCCCGGAGGCCCCGCCATTCAGTTGGCCGCCGAAAGAGGAAATAGTTGCCGAAGGGTCGAATTTATGACTTTTCCTTCAGCGGCCTGAAAACCGCCATGCTTCGGTGCAATCAGAT--TGCCGTTGGCAGATCTTGCCGCCAGTTTCGAGGTGGTGGCCGATGTTCTGGTGGATCGCACGCTGCGCGATCAAGGCCACGAGCTGGTGATGGTGGGCGGCGTGGCTGCCAACAATTGAGAACCTTGATGCAAAAGGGATTCAGGTTTCGATCGCTCCTCTGGAGTACTGCACGGACAATGCCGCGATGATTGGCGCTGCTGCTCTGATGCGTTTGAAGGGCACCTCTCTTCAGGT--------------------------------------------------CAGATCCGCGGTCGCACTTACCGCGACGCGCTGATCATGCTCGAGTTCATGCCCTACCGCTCCACCGGACCGATCACAAAGGTGCTTCGGTCTGCTGTTGCCAACGCAGAGCACCTGGGTCTCGACCCTGCCTCACTGGTGATTTCCACCGCGAGTGCGGACATGGGCCCATGAAGCGCTACCGCCCCCGGGCTCAGGGACGCGCTTTCCAGATCAAGAAGCAGACCTGCCACATCAGCATTGCTGTATGGCTGTCGCGATTGGCAAGGGAAAGAAGCCGGCGCTTCCATCGACCTGGTGGCCAAGGAATCCACCGCCAATGACCTGATGCACCGTGCCGTCCTGCGCCAGCAGGCCCACAGCCAGGGAACCGCCACACTCACCCGCTCCGAGGTGCGTGGTGGTGGCCGCAAGCCTTATAAGCAGAAGGGAACCGGCCGAGCTCGTCAGGGTTCGATCCGCACTCCTCTGCGTCCCGGCGGCGGCATTGTCTTCGGACCCAAGCCCCGCACCTACAACCTTGCGATGAACCGCAAGGAGCGTCGTCTGGCCCTGCGCACCGCGCTGATGGCTCGCCTTGATGACGTGAAAGGATTCTCCCAAGACCCGTGAAATCACGGACGCCCTCGTCTCAGCATTGCTAAGGTGCTGATCGTGCTGATGCGGTGCGTCCGTGCGCAACCTCGAGAAGGTGAAGCTGATCGCCGCAAACCAGCTCAACGTCTTCGATCTGCTCAACTCCAATCTGGTGGTCGGCGAGGCTCTACCATTCAGGAGGTG--------------------------------------------------------------------------------------------------------------------------------------------------------------------------------------------------------------------------------------------------------------------------------------------------------------------------------------------------------------------------------------------------------------------------------------------------------------------------------------------------------------------------------------------------------------------------------------------------------------------------------------------------------------------------------------------------------------------------------------------------------------------------------------------------------------------TCCGTCGTCTACTGGGGCACCGGCCGCCGCAAAACCTCCGTGGCCCGTGTTCGGCTGGTGCCCGGTAATGGATCACCATTAACGGCCGTCCAGGTGACAACTATTTGTACAACCCTCAAGTCACCCCTTGAGACCCTGGGCCTACTGAATACGACATTCTTGTCAACGTTCACGGCGGTGGTCTCACCGGCCAATCCGGTGCGATCAAACAGGGCGCAGCCCGTGCCCTCTGCGAGCTCTCCGCAGACAATCGCAAACCCTTGAAAACCGAAGGTCACCTGAGCCGTGACCCGCGCGCCAAGGAGCGCCGCAAGTACGGTCTCAAGAAAGCCCGTAAGGCCCCTCAGTTCTCCAAGCGCATGTCAATCGGCATCCTCGGGAAGAAATTGGGCATGTCCCAGTTCTTCGACGAGCAGGGCACGGTCCCCGTCACCTTGATCGAGGCCGGCCCCTGCCGCATCACCCAACTCAAAAACGACGGATGGCTATGCCGCGGTGCAGATCGGCTTCGGGAGAAGTTGATCAATAAGCCCAAGGGCCACCTAAAACCGGCGACTCCTTGTTCACCTGAGTACCGGATCTTATTCGAGCTGGGCTGTCACCGTGACTTCGAAGCCGGACAGAAGGTGGATGTCAGCGGCGACACCATCGGTCGTGGTTTCTCTGGCTATCAGAAGCGTCATGGCTTCAGCCGTGGACCGATGACCCATGGTTCCAAGAACCATCGTCAACCCGGTTCGATCGGACCAGGCACGCCAGGGCGTATCTATCCAGGTAAGCGCATGGCCGGTCGCTACGGCGGCAAAAAAATCACCACCCGCGGTCTTCCTCAAGGTGGATGCAACCTGCTTGTGGTCAAGGGCTCGGTACCCGGCAAACCGGGAGCTCTGCTCAACATTCGTCC-------------------------------------------------------------------------------------------------------------------------------------------------------------------------------------------------------------------------------------------------------------------------------------------------------------------------------------------------------------------------------------------------------------------------------------------------------------------------------------------------------------------------------------------------------------------------------------------------------------------------------------------------------------------------------------------------------------------------------------------------------------------------------------------------------------------------------------------------------------------------------------------------------------------------------------------------------------------------------------------------------------------------------------------------------------------------------------------------------------------------------------------------------------------------------------------------------------------------------------------------------------------------------------------------------------------------------------------------------------------------------------------------------ATGATTCAGCAGGAGACCTATCTGAGCGTCGCCGACAACAGTGGCGCCAAGCGCATCCAGTGCATTCGTGTATT---ACCAACCGTCGCTATGCCCACGTGGGCGATGTGATCGTTGCGGCCGTCAAGGATGCTGCCCCCAACATGGGCGTGAAGAAGTCCGATGTGGTCAAAGCTGTTGTGGTGCGCACGAAAGCCACCATGCGTCGGGAAACCGGTAATTCGATCCGGTTCGACGACAACGCCGCGGTGATCATCAACGACGACAAGAACCCAAAAGGGACTCGCGTTTTCGGACCGGTTGCCCGTGAACTGCGGGAAGTTTCACCAAAATCGTGTCCCTCGCTCCGGAGGTGATCGAATGGCAGGAGCGCGTGGTGCAAATCCGCCGTGTCTCCAAGACCGTCAAAGGCGGTAAGAAAATGAGCTTCCGGGCCATCGTTGTCGTCGGCAACGAAAAAGGTCAGGTCGGTGTCGGTGTCGGCAAAGCCGGCGATGTCATCGGTGCCGTACGAAAGGGCGTTGCCGATGGCAAAAAGCAAATGGTGAAGGTGCCCCTCACCCGCAATTCCATCCCGACCCTGTCCAATGGCCGTGATGGTGCTGCCAGCGTTCTGATCCGTCCTGCAGCGCCGGGTACCGGCGTGATCGCGGGTGGTTCCATCCGCACAGTGCTGGAACTCGCCGGTATCAAGAACGTCCTGGCCAAGCGTCTGGGCAGCAAGACCCCCCTGAACAACGCACGGGCTGCCATGGTGGCCCTGTCTCTTCTCCGTACCCACAAGGAGACAGCCAAGGAACGGGGAATCTCCCTCGAGCAGATCTAC----------------------------------------------------------------------------------------------------------------------------------------------------------------------------------------------------------------------------------------------------------------------------------------------------------------------------------------------------------------------------------------------------------------------------------------------------------------------------------------------------------------------------------------------------------------------------------------------------------------------------------------------------------------------------------------------------------------------------------------------------------------------------------------------------------------------------------------------------------------------------------------------------------------------------------------------------------------------------------------------------------------------------------------------------------------------------------------------------------------------------------------------------------GCACGGATCGCCGGCGTTGACATTCCCCGCGACAAGCGGGTTGAAGTGTCTCTGACCTATATCTACGGAATTGGACCCACCCGGGCCAAATTTTGGCTCAAACCGGTGTGAACCCGGATACACGGGTGAAGGACCTGACGCCGACCTGCAGAAGTTGCGCGGTGCTGCTGACTTCACAGTTGAAGGTGATCTCCGCCGTCAGGAGGGCATGGCCCTCAAGCGTCTTCAAGACATCGGCTGTCTACGGGGCCGTCGTCACCGCATGAGCCTCCCCGTGCGTGGCCAGCGGACGCGAACGAATGCACGAACCCGTCGTGGCGCGCGCAAGACCGTGGCCGGCAAGAAGAAG-----------------------------------------------------------------------------------------------------------------------------------------------------------------------------------------------------------------------------------------------------------------------------------------------------------------------------------------------------------------------------------------------------------------------------------------------------------------------------------------------------------------------------------------------------------------------------------------------------------------------------------------------------------------------------------------------------------------------------------------------------------------------------------------------------------------------------------------------------------------------------------------CGACTTGATTCTTTAAAACCCAACGGCGCTCGCGCAAATTGCGCAAAGGCCGTGGCATCGCTGCGGGCCAGGGAGCTGTGGCTTCGGCATGCGGGGCCAAAAATCCCGTTCCGGACCCACGCGCCCCGGTTTCGAGGGTGGTCAGATGCCGCTCTACCGCCGGGTCCCGCTGAAGCACTTTGAACCAGAAGCACTTCACGGTGCTCAACGTTTGAATTCAAGGAACCGTGAATCTGGATTCCCTGGTGAAAGATGGCACCGTCACCCTCTGAAAATTCTTGGCAACGGTGACCTCAGCGTGAAGTTGACGGTTCAGGCTGCCTTCACCGCCGCCCGGTCCAAGATCGAAGCAGCAGGCGGCAGCTGCGAAGCGGACGTGATCCGCCACTCATCACCGAGAAGGCCACCCGTGCCCTCGAGAACCAGTACACCTTCGAGGTGGACCACCGCGCCGCCAAGCCCGACATCAAGGCCGCCATTGAGTGTGAAGGTCACCGGCATCAGCACCATGAACCCTCCCCGACGCAGTCGCCGGGCCGGCAAACGTGCCCAGGTGAAGAAAGCCGTGGTGCGCCTTGCGGAGGGCATCCAACTCTTCCCTATGTCACGTATTGGTAAAAACCCCGTTCTCCCCGACAAGGTGACCGTTCGACGGTCTGACCGTCAAGGTCAAAGGACCCAAGGGAGAGCTGGAACGTTCCTGACGGCGTCAGTGTCCAGGAAAACAATTTCATCGTTGTTTCTGCCATCACGCGAACGTCACGGTCTCTGCCGTGCCCTCGTCGCCAACATGATCGAAGGTGTCAACAACGGCTACAGCAAGAGCCTTGAAATCATCGGCGTGGGTTCCCGGGCCCAGGTCAAGGGCAAAACCCTTGTGGTGAGTGCTGGCTACAGCCACCCGGTGGAAGTCAATCCCCCTGAAGGAATCACCTTCAAGGTGGAGAACAACACCAAGGTGATCGTTTCCGGCATTGACAAGGAATTGGTGGGCAACGAAGCCGCCAAAGTCCGCGCCATTCGTCCGCCCGAGCCTTACAAGGGCAAAGGCATCCGCTACGAAGGCGAATGGATCCTGCGCAAGGCGGGCAAG--------------------------------------------------------------------------------------------------------------------------------------------------------------------------------------------------------------------------------------------------------------------------------------------------------------------------------------------------------------------------------------------------------------------------TCACTCAAGAAGCGCTATCGGGAGACCATTCAGCCCAAGCTGAAAAAGGATCTCTCCCTCACCAACATCCACGAAGTTCCCAAGGTGGTGAAAGTCACCGTCAACCGGGGACTTGGAGAAGCCGCCGCCAACGCCAAGTCCCTTGAGGCCTCGGTGAACGAGCTGGCCCAGATCACCGGCCAGAAGGTCGTTGTGACCCGTGCCAAAAAAGCCATCGCCGGTTTCAAGATTCGCCAGGGCATGCCGATTGGCTGTGCCGTAACACTGCGCGGTGATCGGATGTACGCCTTCCTGGAGCGCCTGATCAACCTGGCGCTGCCCCGTATCCGCGACTTCCGCGGTGTGAGCCCGAAGAGCTTCGACGGGCGTGGCAACTACACCCTCGGGGTGCGCGAGCAGATCATCTTTCCTGAGATCTCCTTCGACAAAATTGATGCCATCAGGGGCATGGACATCACCATCGTGACCACTGCTCGGACGAAGAGGGCCGGGCCCTCCTCCGCGAGATGGGAATGCCGTT---------------------------------------------------------------------------------------------------------------------------------------------------------------------------------------------------------------------------------------------------------------------------------------------------------------------------------------------------------------------------------------------------------------------------------------------------------------------------------------------------------------------------------------------------------------------------------------------------------------------------------------------------------------------------------------------------------------------------------------------------------------------------------------------------------------------------------------------------------------------------------------------------------------------------------------------------------------------------------------------------------------------------------------------------------------------------------------------------------------------------------------------------------------AAATCAGGTCCCAAGAAGGCCAAGCGCAACGTCCCCAATGGCGTTGCCCACATCCAGAGCACCTTCAACAACACAATCGTGTCGATCACCGACACAGCCGGCGAAGTCATCGCCTGGTCCTCGGCTGGTGCCAGCGGCTTCAAGGGAGCTCGGAAGGGCACACCTTTCGCTGCACAGACCGCTGCCGAAGCCGCAGCCCGCAGGGCTCTCGAGCAAGGCATGCGACAGATCGAAGTCCTGGTGAAAGGGCCAGGTTCAGGGCGTGAGACCGCGATCCGAGCCCTCCAGGTTGCCGGTCTGGAGATCACCTTGATCCGCGACGTCACTCCTCTGCCCCACAACGGTTGCCGCCGGCCCAAGCGCCGACGCGTC--------------------------------------------------------------------------------------------------------------------------------------------------------------------------------------------------------------------------------------------------------------------------------------------------------------------------------------------------------------------------------------------------------------------------------------------------------ATGGCCAACCACGATCCCATTTCCGACATGCTCACTCGCATTCGCAATGCGAGTGAAAAGCACGAGACCACCAAAATCCCCGCTTCGCGGATGACAGCATCGCCAAGGTGCTGCAACAGGAGGGCTTCATCTCCGAAATGGTGAAGGCGTTCAGAGTTAGTGCTCGCCCTCAAGTAAGCGGCAAGCCCACCATTCGCTCCATGCAGCGGGTCAGCAAGCCTGGTCTGCGCATTTACAAGAACACCCGTGGCCTTCCAAAAGTCCTCGGCGGCCTTGGAGTAGCCATCATCTCCACCTCTAAAGGAGTGATGAGCGACCGCGATGCACGCCGCGAAGGCGTTGGTGGCGAAGTGCTCTGTTACGTGGCTTTGTGGTGATCGACAAACCTCCCACAGCTGTGTTGGCCGTCTGCGCCGCTGCTATCGACGCGTCGGCCAGGCACCCTCGACCCCGCCGTTACCGGTGTTCTGCCGATTGCTCTGGGGCCGGCCACCCGGCTGCTGCCCTACCTCAAGACCTACCGCGGATCCAGCTGGGGCAGCGCACCAGCACCGACGACCTGCAGGGTGATCTGCTGGAGAGCGAGGCCGAGCTCAAGCATTGCTCCGTTTCACGGATTCAGCAGCCCCCCCAGGTGTCGGCCGTGCACGTGGACGGCGAGCGAGCCCACGCCCGGGCGTGATGGAGCTGAAAGCCCGACCGGTCACCCTGCACCGGCTTGCCGAAGGCGGGTCAATTGGACTGCTCCTCCGGCACCTACATCCGCTCCATTGCGAGGGATCTGGGGGATTGCGGTGGCTGCCTCCCTGCAGCGCTCGGCTTCCACGAACACCAGGCTCCCCTGCCGGATCTCCGCTGAGCCCTGAGCCATCTGCCCTCGATGAGCAGCAACTGGCGCGGACGGCTTTCTCGCAAACAGCAGACGCAAAAACGCCACCGCCGGCTGCGTCGCATCAACGGCGTCCGCGGCTGGCTGTGTTCCGATCGAACAATCACATCTACGCCCAGGTCATCGACGATGCCCAGAGCACGCTCTGCTCGGCGTCGACCGTTGACAAGGAACTGCGCTTTGCGATGCCTCCGTGTCGGCGAACTGGTGGCCAAACGCGCCATAAAGGCATCCAGCAGGTGGTCTTCGACCGTGGTGGCAATCTGTACCACGGTCGGGTGAAAGCCCTTGCCGACGCCGCCCGGGAAGCGGGCCTTCAGTTCATGTCGTTAGACACCACCGAAAAGCAACAGCTGATCAACACCCATCAGACCCACGGCACCGACACCGGGTCTACTGAGGTTCAGGTCGCCATGCTGAGTGAACGGATCAACCGTCTCAGCACCTCCAGAACAACATTCACGACTTCTCTTCCCGTCAAGGATTGTTGAAGATGATTGGCCGTCGCAAGCGTCTGCTCTACATGCGCAGCAAAAGCGAGCAACGCTACGATACGATAAACTGGGCATCCGCATCGCCGCAGCCAGCTGGCGATGGTGCAGACTGGGTGAAAGCCGAATTGGAAAAGCTGATCACCGTGGAAGCGATGGCCACCCAAGGCGACAAAATTCTCGACGTTGCCCTGGCCAAAATTGGCGACAAAGGACTCTTCACCAAAGAGCTCGAGGCCCAAATGCTTGTCGGCCGCGCCGATATCGCTGTTCATTCTTTAAAAGACCTACCGACCAATCTCCCTGAGGGTCTGATCGGGTGCATCACCGAACGGGAAGATCCCGCTGACGCCTTGGTGAAGCACCTCAATCTTGCGACACTCCCCGAAGGCGCTGTGGTGGGGACCAGTTCACTCCGGCGCCTTGCCCAGTTGCGGCATCACTACCCCCATCTGGAATTCAAGGATGTCCGCGGCAACGTCATCACCCGCCTGGAGAAACTCGATAGCGGCGCGGACTGCCTGATCCTGGCCGCCGCAGGCCTGGGACGACTCGGCTTTGGCATTGACCAAATCCCTGGCGATATTTCTCTCCATGCCGTGGGCCAGGGAGCTCTGGGGATCGAATGCGTTGAGAACAAGATGGAGATCATCAAAGTGCTTGAACATGGGCCAACAAGCGCTGCATCGCAGAGCGCGCCTTCCTCCGGGAACTTGAGGGAGGCTGTCAGGTGCCTATCGGCGTCAACACACAGTTCTTACTGGCATGGTGGCTCGACGGCAAGTTGATCAGAGAGCGAGCAACCCGAATTGGACTTGAGCTGGCGAAGGAACTTGGTGCTGGCGAAAT------------------GTCGTCAGCGACAAGATGGAAAAAACGGTGGTGGTCGCGGTAGCCGCTTCCCCCATCCCATCTACAAGAAGACGGTCAGCCGCACCACCCGCTACAAGGCCCACGACGAAGACAACTCCTGTTCGGAGATCGCGTGATCACCGAAACCCGTCCGATGAGCCGGCATAAACGCTGGACCATCGCAGAGGTGCTAAGACTCCCCAGATCGATTCCATCGAACGCCAGTGGTACCTGGTGGACGCTGAGAATCAAACCCTCGGCCGCCTGGCCACTGAGGTTGCTGCCGTGCTTCGCGGCAAGAACAACCCCAACTTCACACCTCACCTCGACACCGGCGATTTCGTCGTGGTTGTGAACGCCGAGAAGATTCGGGTGACTGGCAACAAGTCCAGAAGCTCTATCGCCGTCACTCCGGTCGTCCTGGGGGCATGAAGACCGAGACCTTCGAAGCTCTGCAGGAACGCATCCCCGAGCGCATCGTTGAAAAAGCGATCAAAGGAATGCTTCCTCACAACGCCCTGGGTCGTCAGATGTATCGCAAGCTGAAGGTCTACAAGGGCAGCGAGCATCCCCATTCCGCCCAGAAGCCCCAGACCCT-------------------------------------------------------------------------------------------------------------------------------------------------------------------------------------------------------------------------------------------------------------------------------------------------------------------------------------------------------ATGCGCATCAGGTGACGTTCAGGTGATCTCCGGCAAGGACAAAGGCAAAACCGGTGCCGTTCTGCGCACCCTTAACGAGAACCGCGTTGTCGTGGAAGGCGTGAACATGCGGACCCGCCACGAAAAACCAACCCAGGAAGGCGAATCCGGACGGATCGTCACCGAAGAGGCTGCCCTGCATGCTTCCAACGTGATGCTCTTCTCAAAAAGGTGGCCAGCCTTGAAGTCGTTGAAAAAGGAAAAAACGCCGGCTGAAGAAAACCGGTG
>AG-673-D02
ATGGCTGTCGTCACTCTCGCCGAGATGATGGAAGCTGGTGCCCATTTCGGCCACCAGACCCGTCGCTGGAACCCCAAGATGTCTACATCTATTGCGCGCGCAACGGAGTTCACATTATTGATCTTGTGCAGACCGCTGTCTGCATGAACAACGCCTACAAATGGACCCGGCGGCCAGAAGCGGCAAGCGTTTTCTCTTCGTTGGCACCAAGAAACAAGCGTCCGAGGTGATCGCTCTTGAAGCGGCACGTTGTGGAGCGTCCTATGTGAACCAGCGTTGGCTGGGTGGAATGCTCACCAACTGGACCACGATGAAGGCCCGGATTGATCGCCTGAAGGATCTGGAGCGGATGGAGAGCGGTGCGATCGCCATGCGCCCCAAGAAGGAAGCCGCTGTGCTCCGCCGGGAGCTTGATCGTCTTCAGAAGTACCTCGGTGGTCTGAAGAACATGCGTCGTCTGCCCGATGTGGTGGTCTTGGTGGATCAGCGTCGCGAGACCAACGCTGTGCTCGAGGCCCGCAAGCTCGATATCCCCCTGGTGTCAATGCTTGACACCAACTGCGATCCCGATCTCTGCGAGGTGCCGATTCCTTGCAATGACGATGCTGTGCGTTCCGTGCAGCTGGTGCTGAGCCGTCTCGCTGATGCCATCAACGAAGGCCGGCCCAGCAGAAGATCCGCATCCGTTTGAAGGCGTTTGACCGCCGCATGCTGGATCTGTCCTGCGACAAAATCATTGAAACGGCTGATAACACAGCAGCAACTGCCATCGGCCCCATTCCTCTTCCAACCAAGCGCAAGATCTACTGCGTGCTGCGCTCCCCTCACGTGGACAAGGATTCACGCGAACATTTCGAGACCCGCACCCACCGCCGCATCATTGATATCTACAGTCCTTCCGCGAAGACCATCGATGCTTTGATGAAGCTCGATCTACCCAGTGGCGTGGATATCGAGGTGAAGCTC------------------------------------------------------------------------------------------------------------------------------------------------------------------------------------------------------------------------------------------------------------------------------------------------------------------------------------------------------------------------------------------------------------------------------------------------------------------------------------------------------------------------------------------------------------------------------------------------------------------------------------------------------------------------------------------AAACCTGTGGTGCGCAAGCGCAAGGAAACCGCTCGCCAGCGTCACGCAGGGCCATGGAGTTGCGTGCAGCACGAGAAGCGAAGCAAGTGCGGCCGGAGATGGTTGTGGAGGACAACCTCACGGTTCAGGAGCTCGCCGACATGCTCAGCGTGGAGAGCTCAGAAATCATCAAATCCCTCTTCTTCGGGATCATCGCCACGGTCACCCAGACCCTGGATATGCCAACGATCGAAACGGTGGCCGAGGAATTCGGTGTGGTCCTTCAAGACGACGTTATGATCGAAAGATCGGGAACACCTGCGACGTCCACCCGTGGTGACCGTGATGGGCCACGTTGATCACGGCAAAACAAGTCTTCTGGATGCGATCCGCAAAGCCAGGGTCGCCGCTGGAGAAGCCGGTGGAATCACCCAGCACATCGGTGCTTATCAGATCGAACACAACAAGCTCACCTTCCTGGATACGCCTGGTCACGAAGCCTTTACGGCCATGCGTGCAAGGGGAACCAAGGTCACGGACGTCGCTGTTCTGGTGGTGGCAGCCGATGACGGCGCCCGCAGACGCTGGAAGCCATCAGTCACGCCCGCGCTGCAGAAGTGCCGATCGTGGTGGCCATCAACAAGATCGACAAAGAAGGAGCCTCTCCTGACCGCGTCAAGCAGGAGTTATCTGAACAAAACCTGCTTGCAGAGGAGTGGGGCGGCGATGTGATGGTGCCTGTGAGCGCCATCAAGAGAACATCGACAAGCTGCTGGAAATGCTGCTGCTGGTCACCGAAGTGGAAGACCTGCAGGCCAATCCCGATCGCATGGCCCGCGGCACGGTGATCGAAGCGCACCTCGACAAGGCCAAAGGTCCTGTGGCCACGCTCCTGGTTCAGAACGGCACATTGCGCACAGGTGATGTGGTGGCAGCTGGGCCAGTGCTTGGAAAAGTACGGGCGATGGTCGACGATGCGGGCGCCTGAAGGACGCCGGTCCCTCCTTCGCAGTGGAAGCTCTCGGATTCAGCGAGGTCCCCACCGCCGGCGATGAATTCGAGGTCTACGCAGATGAGAAGTCCGCACGGGCCGTTGTCGGCGATCGAGCCTCCGATGCCCGAGCGACCCGCCTCGCCCAGCAACGCAGGGTTCACGGCAATGTCCAGGCCAATGAAGGAGAACTCAAGGAGCTCAACCTCATCCTCAAAGCCGACGTCCAGGGTTCTGTGGAAGCCATTCTCGGTTCTCTGGAGCAGCTGCCCGACGAAGTCCAAGTGCGAGTTCTGCTTTCAGCACCTGGGGAAGTCACCGAGACCGATGTGGACCTCGCGGCTGCTTCCGGAGCCGTGATCATTGGCTTCAACACCTCGATGGCTTCAGGCGCCAGAAAGGCTGCTGATGCCAACAGCGTGGATGTCCGTGATTACGACGTGATCTACAAGCTGCTGGAAGACATCCAGTTGGCGATGGAAGGTCTTCTCGAACCCGAGCTGGTCGAGGAAGCCCTGGGTGAAGCTGAAGTCCGCGCCGTGTTCACCATTGGCAAGAGTGCTGTGGCCGGTTGTTATGTACTGGCAAAATTCAGCGCAACTGTTCGGGTGAGATTGTCTATGCCGGCGATCTCGACTCACTGCGTCGCAAAGACGACGTCAAGGAAGTACTGGTTTCGAGTGTGGTGTGGGCACCGATTTTGCGAAGGCGATCGCATCGAAGCTTTCAAGATGGTCACTCAGCGCCGAAGGTCCTAGCCCTCGAAACAAGTTGTGACGAGTCTGCCGCGGCTGTTCTTCGCATATTGCGTCTCAGATCGAGGAGCACGCCCAATGGGGCGGCGTGGTGCCGGAGATCGCCTCACGCCGGCATGTGGAATCCCCCACTTGATCGAGCAATCGCTCCATGACGCGCTATCAGCGATCTGGATGTGGCAGCCACTGTCACCCCAGGTCTGGTCGGGGCCCTGTGGGTTCCGTGACGGGCCGCACCCTCTTCATCGCCGGCCGTTCATCGCCATCCACCATCTCGAAGCCCATCTGGCCTCGGTTTCCGCCCTATCTTTACTGGTGAGCGGCGGACATACGGAACTAATTCGCGTCGATGCGACGGGACTGGAGCGCCTCGGGCGCAGTCATGACGACGCCGCTGGGGAAGCCTTTGACAAGGTCGCCCGTCTGTTGGGACTTACCCAGGAGGGCCTGCGATCCAGGCCGCCGCCGTTCAGGGGGATGTTTGCCGAAAGGCCGAGTTTATGACTTCTCATTCAGCGGCCTGAAAACGGCGATGCTCCGGTGGAGGCTTGTCGTTCCCCTGGCCGATCTGGCCGCCAGCTTCCAGGTCGTTGTGGATGTGCTGGTCGATCGCACGATGCTGGAGCTCGGCTCCACACTGGTAATGGTGGGTGGAGTTGCGGCCAATCATTGCGTGAATGCATGCATAGGGGGTTGATGTACACCTGGCGCCGCTTAGCTACTGCACTGATAACGCCGCAATGGTGGGGGCTGCTGCCCTTGGACGTCTGAGTTCTTTGGCTCTGGGCGTGCCCACGGTTCATCCGCGGCTCCGTGTCCAAGGTCCGGCGGGTTCTCGATCAGATCCGCGGTCGCAGTTATCGCGATGCGCTGATCATGCTCGAGTTCATGCCTTACCGCTCCACGGGTCCCATCACCAAGGTTCTGCGTTCTGCAGTGGCCAATGCCGAGCACCTCGGACTTGACCCTTCAACCCTGGTGATCTCCCAGGCCAGCGCAGACATGGGTCCATGAAGCGCTACCGCCCCCGTGCCCAAGGTCGCGCTTTCGCGATCAAAAAGCAGACCTGCCACATCAGCATTGCTGT-------TCGTGACTGGCAGGGCAAGGAAACCGGCGCTTCCATTGACCTGGTGGCCAAGGAAACCACTGCCGTTGACCTGATGCACCGTGCGGTGCTGCGCCAGCAGGCCCACAGTCAGGGAACTGCAACCCTCACCCGTGCCGAAGTACGAGGTGGCGGACGCAAGCCTTACAAGCAGAAAGGAACCGGTCGTGCCCGTCAGGGATCGATCCGTACGCCTCTGCGTCCCGGCGGCGGCATCGTGTTTGGTCCCAAGCCGCGCACCTACAACCTTGCGATGAATCGCAAGGAGCGTCGTCTGGCCCTGCGCACCGCACTGATGGCCCGCATCGACGACGTGAAGGACTTCGCCAAAAACCCGTGAAGTCGTTGACGCACTCGCCTCGGAGTTGCGAAGGTTTTGATTGTGCTGAAGTTGTGAATCCGTTCGCAACCTCGAGAAGGTCAAGCTGATCACTGCTGACCAGCTCAACGTCTTCGATCTGCTCCACGCCAATTTGGTGTTGGGCGAAGCACTACCATCCAGGAGGTCATGGCAATCCGTACCTTCCGCCCCTACACACCCGGTACCCGCGGGTCGTCACCGACTTCAGTGAAGTCACCGGAAGCCGGAGCGTTCGCTTGTGGTGTCCAAGCACCGAAGGGACGCAACAACCGCGGCGTGATCACCTGTCGCCATCGTGGCGGTGGCCACAAGCGGCAATACCGCATCGTCGATTTCCGACGCAACAAGCCAAGGTGGCCGCCATTCACTACGACCCGCACCGCAATGCGCGGCTGGCCCTTCTCTTCTACGATGGTGAGAAGAGATACATCCTGGCTCCAGCAGGAGTCACCATCGGTCAGACGGTGGTCTCAGGAATCTCCTATTGAGATCGGCAACGCCATGCCGCTCTCTGACATTCCCCTCGGTTCCAGCGTTCACTGTGTCGAGCTTTACGCCGGTCGCGGTGGACAAATGGTCCGAACTGCCGGAGCCAGCGCTCAGGTGATGGCCAAGGAGGGCGATTACGTCGCCCTGAAACTGCCATCCACTGAGGTTCGCCTGGTGCGCCGTGAGTGCTACGCCACCATCGGCGAAGTCGGCAACTCGGAGATCCGCAACACCAGCCTTGGCAAGGCTGGGCGCCGGCGCTGGCTCGGACGCCGACCTCAGGTGCGAGGCAGTGTGATGAATCCCTGCGACCACCCCCATGGTGGTGGTGAAGGCCGAGCTCCGATCGGGCGTGGTCCTGTAACCCCGTGGGGCAAGCCTGCGCTGGGACTCAAGACCCGCAAGCGCAACAAGCCGAGTAACAAGTTCGTCCTCCGCAAACGTCG----------------------------------------------------------------------------------------------------------------------------------------------------------------------------------------------------------------------------------------------------------------------------------------------------------------------------------------------------------------------------------------------------------------------------------------------------------------------------------------------------------------------------------------------------------------------------------------------------------------------------------------------------------------------------------------------------------------------------------------------------------------------------------------------------------------------------------------------------------------------------------------------------------------------------------------ATGCGGGTTTCTCCTGGCTGCAGGATTTGGTGCAGATCAACTGGGTGAACGCTTGTCGATGGCTGGATTTGAAGTGGAGGAGCTGGAAGATCGCTCAAGGTGTTGTGGTCGGTGAAGTGCGGCACCGACAAACTTCTGCAAGGTGAATGTGCAAATTGTCTGTGGAGCAACGTGCGTGCATCCACGTTGTCGCCATGGTCGGAGCGGTGCTTCTCACGATCAAAGCAGGTGAACTACGTGGTGTAGTGAGGGAATGATTTGCTCACTCTCAGAACTCGGCCAGACCGATGGAATCGCCATCCTCCCAGGAGAGCCAGCATCCCTGCTCGACGATGAACTCGCTATCACCGCCAACCGTCCTGATGGTCTGTCCATGACGGGCATTGCCAGGGAAGTCGCTGCTCTCATTTATGGCTTGACCGAGGTGAAGTCGATTCACCGCAATGGTTGCAGCAACGACTGACTGCCGGAGTGAATCCCGTCAACTCGTCGATATCACCAACCTCGTGATGCTTGAACAGGGCCAGCCTCTGCATGCCTTTGATGATGCACTGGAATTTGCGTCAAGCCCGTGAACGTGAGTCAAAGGTCTGGACGGACGTGAAATTGAACTGGATCTCCGTGTTCAGGTGGTGACCTGCGATCGTGCCGTCGCCGTGGCCGGTGTGATGGGCAGTGAAAGCGGTGTCTGCGATAACACATCTGGCTGGAATCTGCCCTGTTCACCCCCCGTCCGCAACGGCAGTCGAGCCACAGGACAGCGCACGGATGCCAGCAGTCGTTACGAGAAGGGTTTGCCAAATCACCCTCGTGCTCTGACGTTGTTCAGGGAGATGCTTGATGCTGAGAGACGTCGTGCTGCGACGCAATCTGCATCGTCTGCTCGGAGACGAGCAGGTCGCTCGCATCGGATGTTCAAGGCGAGACCTGGAGGTTGACCTAATTGAAGAGGTGGCGCGACTGGTGGGGTTCGATCGTTTCCAGTCCCAGCTTCCAGACCTTCAGCCCGGTTTGACGCTCAGCAGGCTGCGTCAGCTGAGTGCCTCCGGACTACAGGAAATCACATCGTTGTCACTCAATCCACTGTTGGCGGAAACCAGCCATCTGCGTGCGCTCTGGCTGGAGCATCTTCATGTTTGTCAGCGCAATCTTCAGTCCTCACAGCCTGGATGCTGGGTGTTCGAGATCGGGCATGTGTTCCAGGAAGCTCGGCTGGAGTGATCTGCGGCGATGGCCAACTATTTCGACGCCAGAGGCGTGCTCGCCACCGTTCTTTCGGAATTGAGCTCGATGACCTGCATCCAGGCCGTGCAGCGGTTGTTGAAGGTGGCTGCTTCGGTCAGTTGCATCCATGATTCAGCAGGAATCTTTTCTCACCGTTGCTGACAACAGCGGAGCCAAGCGAATCCAGTGCATCCGCGTGCTGGAAGCAATCGTCGCTACGCCCATGTGGGCGACGTGATCGTGGCCACCGTGAAGGACGCCATGCCCAACATGGGCGTGAAAAAGTCCGATGTGATCAAGGCCGTGGTGGTCCGCACGAAAGCCACGTTGCGTCGTGACACCGGCAACTCCATCCGGTTTGACGACAATGCTGCCGTCATCATTAATGACGACAAAAACCCCAAGGGCACTCGTGTCTTTGGACCTGTGGCACGCGAACTGCGCGAAACTTCACCAAAATCGTCTCCCTCGCTCCGGAGGTGATCGAGTGGCAGGAGCGGGTTGTCCAGATCCGCCGCGTGTCCAAGACCGTGAAGGGCGGCAAGAAGATGAGCTTCCGGGCCATTGTTGTTGTCGGCAATGAGCGCGGTCAGGTCGGCGTCGGCGTCGGCAAGGCCGGCGACGTGATCGGTGCAGTCCGCAAAGGTGTTGCAGACGGCAAGAAGCATCTCGTCAAAGTGCCTCTGACACGTAACTCCATTCCGACCCTGTCCAACGGTCGCGATGGCGCAGCCAGCGTGTTGATTCGCCCCGCAGCTCCCGGTACCGGGGTAATTGCAGGCGGCTCGATTCGCACAGTTCTCGAGCTTGCCGGCATTAAAAATGTGCTGGCCAAGCGACTGGGCAGCAAGACTCCGCTGAACAACGCCCGAGCTGCCATGGTGGCTCTCGATAGTCTCCGCACACATAAGGAGACCGCCAAGGAACGGGGGATCTCCCTCGAGCAGATCTATATGGGACGTTCACTTAAAAAAGGCCCCTTCATTGCCGACAGCCTGCTAAGGTTGAAAAGCAAAACGCCGCCGATGACAAAGTGATCAAAACGTGGTCAAGGGCTTCCACGATCCTGCCGATGATGATCGGCCACACAATCGCGGTTCACAACGGCCGCACCCACGTGCCGGTCTTCGTGACTGAACAGATGGTGGGCCACAAGCTTGGCGAATTCGCCCCCACCCGCACCTTTAAAGGCCACATCAAAGACAAGAAA------------------------------------------------------------------------------------------------------------------------------------------------------------------------------------------------------------------------------------------------------------------------------------------------------------------------------------------------------------------------------------------------------------------------------------------------------------------------------ATGCTGAGTCCAAAACGCGTCAAATTCCGTAAGCAGCAACGCGGCCGCATGCGCGGTGTCGCCACTCGTGGCAACACCATCGCCTTCGGTCAGTTCGCTCTGCAGGCACAGGAATGCGGCTGGATCACCTCGCGCCAGATCGAGGCCAGCCGTCGTGCCATGACCCGCTACGTCAAGCGTGGCGGAAAAATCTGGATCAGGATTTTCCCTGACAAACCGGTCACCATGCGCGCTGCCGAAACCCGAATGGGTTCAGGTAAGGGCAACCCGGAATTCTGGGTGGCGGTGATCAAGCCGGGCAGGATCCTGTTCGAGATGGGTGGTATCACCCCCGAAATCGCCAAGGAAGCCATGCGCCTTGCGCAATACAAGCTTCCTGTGAAGACCAAGTTCAT-------------------------------------------------------------------------------------------------------------------------------------------------------------------------------------------------------------------------------------------------------------------------------------------------------------------------------------------------------------AGCTGGAAGCGCTTGAAGCGATTTCTGCGGCGGTTGATGATCTGGAGCAGCTTCGGATTTGCTCGGCAAAAAGGGGCGACTCTCCGGCGTGCTCGATGGGCAAGTTGCCCGGTGAACGACCGCTGGTGGGGCAGCGCGCCAATGTGCTCAAAAAGGTACAGACCCTTCTGAGTGATCGGCGGCCGAATTGAGACCCTGGATGTGACCCTGCCCAGGGGATTTTGGCCATCACCCTCTGATCACCACGAGGAGATCGTTGATCTCTTCTGCGGTCTTGGGTACCAGGTTGGGCCCTGAGGTGGAGACCGATCACCACAATTTCACTGCCTTGAACATCCCGCCGGACCATCCGGCTCGGGACATGCAGGACACGTTCTATCTCAAAGACCTGCTGCGTACACACACTTCACCGGTGCAAATACGCCATCTCGAGACCCATGCACCACCGGTGAGGATCGTGGCCCCGGGACGTGTTTATCGCCGCGATGCAGTGGATGCCACCCATTCGCCGGTGTTTCATCAGGTGGAGGTGCTGATTGATGAAGGGCTCGATTTCAGCCATCTGCGCGGCACGGTGATGGCGTTCCTCAAGGCGTTTTTCGGGGATCTGCCCGTGCGCTTCCGCGCCAGTTACTTCCCGTTCACCGAGCCGTCAGCCGAAGTGGATGTGCAGTGGCGCGGCCGCTGGCTGGAAGTGATGGGCTGCGGCATGGTCGACCCGTGCTGGAGCTGGGTTTGGATCCTGAGCGTTACAGCGGTTTTGCCGCCGGCTTGGGAGTGGAGCGGTTCTGCATGGTGCGCCATATCGACGATATCCGCCGTCTTTACACCAGTGATCTGCGATTTTTGGAGCAGTTCGACTTGATTCCCTAAAGCCCAACGGCGCCCGCGCAAACTGCGCAAAGGTCGCGGCATTGCCGCTGGCCAGGGTGCTGCGGCTTCGGCATGCGCGGCCAGAAATCCCGTTCCGGCCCCACCCGTCCCGGGTTTGAGGGTGGCCAGATGCCTCTTTACAGGCGCGTGCCCCTGAAGCACTTTGAATCCCAAACACTTCACCGTTGTGAATGTCTGAATGAAAGGCACCGTCAACCTCGACTCACTGGTCAAGGATGGTGTTGTCACCCGCTGAAAATCCTCGGCAACGGGGAACTCAAGGCCAAGCTCACGGTTCAGGCCGCTTTCACGGCAGCACGAACCAAAATCGAAGCAGCCGGTGGCACCTGCGAAGCGGATGTGATCCGCCCCTCATCACAGAAAAAGCCACCCGAGCACTGGAAAACCAGTACACCTTCGAGGTGGACCACCGAGCTGCCAAGCCCGACATCAAAGCCGCTGTTGAGTGTCAAGGTCACCGGCGTTAGCACCATGAATCCTCCCCGCCGCAGTCGTCGGGCCGGCAAGCGCTCTCAGGTGAAGAAGGCTGTGGTGCGCCTCGCTGAGGGCATCCAACTCTTCCCTATGTCACGTATCGGTAAAGCCCCCATCCTCCCTGAGAAGGTGACCGTTCAACGGCCTCGCTGTCACCGTGAAGGGACCGAAGGGAGAACTCAAACGTGCCTGAGGGCGTGAGCATTCAGGTGGAGAACACCATCGTGTTGTCTCCCATCCCGTGAGCGCCATGGCCTGTGCCGCGCTCTCGTAAACAACATGATTGTTGGCGTCGAGAGCGGTTTCAGCAAAAGCCTGGAAATCATTGGTGTTGGCTCCAGGGCTCAGGTGAAAGGCACCACCCTGGTCGTCTCTGCTGGTTACAGCCACCCCGTCGAGGTTGCAGCTCCTGACGGCATCACCTTCAAAGTTGAGAACAACACCAAGGTGACTGTGTCGGGGATCGACAAGGAATTGGTGGGTAATGAAGCCGCCAAAATTCGCTCCATCCGTCCGCCCGAGCCCTACAAGGGCAAAGGGATCCGGTACGAGGGCGAATGGATCCTCCGCAAGGCAGGCAAG--------------------------------------------------------------------------------------------------------------------------------------------------------------------------------------------------------------------------------------------------------------------------------------------------------------------------------------------------------------------------------------------------------------------------TCACTGAAACAGCGCTACAGGGAGACCATTCAGCCCAAATTGCTGAAAGATCTAAGTCTCTCCAACATCCATGAAGTCCCCAAGGTGGTCAAAGTCACCGTGAACCGGGGACTTGGCGAAGCTGCCGCGAATGCCAAGGCCCTAGAGGCCTCGGTGAACGAACTTGCTCAGATCACCGGCCAGAAAGTGGTGGTGACCCGAGCCAAGAAAGCCATCGCGAGCTTCAAGATCCGCGAAGGCATGCCGATCGGCTGTGCCGTGACTCTGCGCGGCGATCGCATGTACGCCTTCCTGGAGCGACTGATCAACCTGGCACTGCCCCGCATCCGTGACTTCCGTGGCGTCAGCCCCAAAAGCTTCGACGGACGTGGCAATTACACCCTGGGGGTAAGAGAGCAGATCATCTTCCCTGAGATCTCCTTCGACAAGATCGACGCCATCAGGGGCATGGACATCACCATCGTGACCACTGCTCGGATGAAGAGGGCCGGTCCCTCCTCCGCGAGATGGGAATGCCGTT---------------------------------------------------------------------------------------------------------------------------------------------------------------------------------------------------------------------------------------------------------------------------------------------------------------------------------------------------------------------------------TCCGAACTCAGCTCTCCGACGACCTCACAGAGCAAATCGTTCCGCCGCGAGCTGTTCGATCTGCGCTTCCAGCAAGCCACAAGGCAGCTGGACACCCATTCAAGAGCTGGCCCAACTGCTGACGGTATGGGACACAAAATCCATCCAACCGGCTTACGCCTGGGGATTACCCAGGAGCACCGGTCACGCTGGTACGCAAGCAAGAGTTATCCGAGCCTCCTTCAGGAGGACGATATTCGCAAGTTCATCCACAAGAAATACTCCGCCGGTATCAGTGATGTGCTGATCGCCCGCAAAGCCGATCAGCTCGAAGTTGAGCTGAAAACCGCACGCCCCGGCGTGTTGGTTGGACGCCAGGGCAGTGGCATCGAAGAGCTGCGCTCCGGCATCCAGAAAACCGTCGGTGATCGTGTTCGGATCAATGTGGTCGAGGTCGAGCGTGTCGACGCCGACGCTTTCCTACTTGCCGAATACATCGCTCAGCAACTTGAGAAACGTGTGGCATTCCGTCGCACGATCCGCATGGCCGTGCAGCGAGCACAGCGAGCGGGTGTTCTGGGCCTGAAAATCCAGGTTTCAGGACGCCTGAATGGTGCTGAGATCGCTCGTACCGAGTGGACGCGTGAAGGTCGGGTGCCTCTGCACACCCTTCGCGCTGACATCGACTACGCCACCGCCAGCACCACCTATGGGGTGCTCGGCATCAAGGTCTGGGTGTTTAAAGGCGAAGTGCTGGGCGACGAACAGCAA--------------------------------------------------------------------------------------------------------------------------------------------------------------------------------------------------------------------------------------------------------------------------------------------------------------------------------------------------------------------------------------------------------------------------------------------------------------------------------------------------------------------------------------------------------------------------------------------------------------------------------------------------------------------------------------------------------------------------------------------------------------------------------------------------------------------------------------------ATGGCCAATCACGACCCTATTTCCGACATGCTCACCCGCATTCGCAATGCGAGTGAGAAACACCAGAGCACGAAAGTACCTGCCTCCCGCATGTCAGCATCGCCAAAGTGCTGCAGCAGGAAGGCTTCATCGCTGAGATAGCGAAGGAGTCCCAACCTGGTGCTTGAACTGAAGTAGGCAAGAACCCCACCATCCGCTCCATGCAGCGGGTGAGCAAGCCTGGTCTGCGCATCTACAAGAACACCCGCGGCCTTCCCAAGGTCCTCGGCGGACTGGGGGTGGCGATCATCTCCACCTCCAAGGGTGTCATGAGCGACCGCGATGCCCGAAAGCAGGGCGTGGGCGGTGAAGTGCTCTGCTACGTGGCTTCGCCGTCATTGACAAACCTCCCATGCCTGCGTCGCACGCATCAGGCGGCTGCTCCGCAGGGTTGGTCAGGCACTCTGGATCCAGCGGTGACAGGCGTGCTGCCGATCGCCGTGGGACAGGCGACACGACTGTTGCCGTACCTGAAAACCTATCGAGGATCCAGCTAGGGATCAGCACCAACACCGACGACCTGCAAGGTGAGGAACTGTCCAGATCAGAAACACTGGATCATCAGTCTGTTCCGCGGATTCGCCAACCCCCTCAGGTTTCAGCGGTCCACGTGGATGGTGAGCGTGCTTATGCCAGGGCCAGATGGAGCTTGCAGCACGGTCTGTGACCATTCATCAACTTCTTGGCACTAGCCCAGTTGAACTGCTCAGCAGGCACCTACATCCGTTCACTGGCCAGAGATCTCGGAGCATGCGGAGGTTGTCTGTCTCAGGCCCTCGGCTTCCATGACCACCAGGCGGCACTGCCTGACTTCGGCCCGGCCTTGCCTCATCTGCCCTCACTGCGAGCGAACTGGAGTGGGCGCCTCTCCCGTAAACAACAGACCCAGAAGCGTCACCGACGCCTGCGTCGCCTCAGCGGAAACCCCGCCTGGCCGTGTTCCGCTCCAACAGCCACATCTATGCCCAGGTCATTGACGACGCCCAGAGCACACTCTGCTCAGCGTCAACCGTTGACAAGGACCTGCGCACTGCAATGCATCCGTGTCGGTGAACTGGTGGCCAAACGCGCCCTAAGGGCATCCAACAGGTGGTCTTCGATCGCGGCGGCAACCTGTATCACGGCCGGGTGAAAGCCCTTGCCGACGCCGCCCGGGAAGCGGGCCTTCAGTTCATGTCGCTCGATACCACCGAAAAGCAGCAGCTGATCAACACCCACCAGACCCATGCCACCGATACCGGATCGGCTGAGGTTCAAGTGGCCATGCTGAGCGAGCGCATCTCGAAGCTCAGCACCTGCAGCAGAACAATCACGACTACTCCTCGCGTCAGGGGCTGTTGAAGATGATTGGTCGCCGCAAGCGTCTGCTCTATGTGCGTGGCAAGAGTGAGCAGCGTTACAGCCTGATAAACTGGGTATCCGCATCGCCGCAGCCAGCTGGCCATGGTGCAGACTGGGTGAAAGCCGAACTGGAGAAACTGGTCTCGGTGGAGGCCATGGCCACTCAGGGCGACAAAATCCTGGATGTGGCCCTGGCGAAAATCGGCGACAAGGGCCTGTTCACTAAGGAACTGGAGGCCCAGATGCTGGTGGGTCGAGCGGAGATCGCCGTGCATTCGCTCAAGGATCTACCCACCAACCTGCCCGATGGGCTGATCGGTTGCATCACCGAGCGGGAAGATCCTGCGGATGCCCTGGTTGTGAACTACACCCTGGAAACGCTGCCGGAGGAATCCGTCGTCGGCACCAGCTCATTGCGCAGATTGGCTCAGCTGCGGTACCACTTCCCCCATCTTCAGTTCAAGGACGTTCGCGGCAACGTCATTACCCGACTCGAGAAACTGGATGCTGGCTACGACTGCCTGATCCTCGCGGCGGCAGGCCTGAGTCGACTCGGATTCGGGATCCACCAGATTCCTGGCCACATCTCACTCCATGCCGTGGGACAGGGAGCACTTGGCATTGAATGTACAGACAACAAACTCAACATCATTCAAGTGCTTGAGCATGGCCCCACGGACGATGCCTGGCGGAGCGGGCTTTCCTCCGGGAACTTGAAGGCGGCTGCCAGGTGCCGATTGGAGTGAACAGCGAACTCTCACCGGGATGGTGGCTGGATGGCAAGATGATCCGTGATGAACTCGCCTGAGTGGGCCTGAAGCTCGCAAAATCTCAAGGTGCAGGCGAGATAAGGAAAGGGTCGGCACCGTCGTCAGCGACAAGATGGACAAAACGGTGGTGGTTGCGGTAACCGCTTTCCCCACCCCATCTACCAAAAGACGGTCAGCCGTACCACCCGTTACAAAGCTCACGACGAGAACAACACTGTTTTGGTGACCGTGTTATCACCGAGACCCGTCCTCTCAGCCGTCACAAGCGCTGGGCCATCGCTGAGGTGCT----------------------------------------------------------------------------------------------------------------------------------------------------------------------------------------------------------------------------------------------------------------------------------------------------------------------------------------------------------------------------------------------------------------------TGGTGTGGATGAGGTTGGCCGTGGGGTTCGGGCCTGTCTTCGCTGCCGCGGTCTGCCTCAGGCCTGACGGACAGCAAAGCCCTCTCCCCCAAGCGCAGAGCCTGGTTCCGATTGAAGCCACCAGTTGGGCCCTGGGCCAAGCGGCTGCGCGTGATGTGGATAGGGGATCAGGCGACGGAACTCGCCATGCTCCGCGCTCTTCTTCCTGGATGGCAGCGCAGGTGATCGATCGCTGCCGCCAGCGTGCTGGCAAAGGCTCGCGATTTGATCCGTCGCCTGGCTCGACGTTTCCCTGGCTACGCCATGCCGGATACGGCACACTCCGATGCATCGTCACACCTTCATGCGTCTGAGGCGACGTTCAGGTGATCACCGGCAAGGACAAGGGCAAGACCGGAGAGGTCCTGCGCACCCTGAATGAAAACCGCGTGATCGTGGAGGGCGTCAATATGCGCACCCGCCACGTCAAACCCACTCAGGAGGGTGAAAGCGGTCGGATCGTCACTGAAGAGGCTTCACTGCATGCCTCCAACGTGATGATCTATTCAAGAAGGTGACCAGCCTCGAGATCACTGAGAAGGGAAAAAGCGCCGCCTCAAGAAAACCGGCG
>AG-673-F03
ATGGCTGTCGTCACTCTCGCCGAGATGATGGAGGCTGGTGCCCATTTCGGCCACCAGACCCGTCGCTGGAATCCCAAGATGTCTACATCTATTGCGCGCGCAACGGTGTTCACATCATTGATCTTGTGCAGACCGCTGTCTGCATGAACAACGCCTATAAATGGACGCGGCGGCCAGAAGCGGCAAACGTTTTCTGTTCGTTGGCACCAAGAAACAAGCGTCCGAGGTGATCGCTCTCGAAGCGGCACGTTGTGGAGCGTCCTATGTGAACCAGCGTTGGCTGGGTGGAATGCTCACCAACTGGACCACGATGAAGGCCCGCATTGATCGCTTGAAGGATCTGGAGCGGATGGAGAGCGGTGCGATCGCCATGCGCCCCAAGAAGGAAGCCGCTGTGCTCCGCAGGGAGCTTGATCGTCTTCAGAAGTACCTCGGTGGTCTGAAGAACATGCGTCGTCTTCCCGATGTGGTGGTCCTGGTGGATCAGCGTCGCGAGACCAACGCTGTGCTCGAGGCCCGCAAGCTCGATATCCCCCTGGTTTCGATGCTTGACACCAACTGCGACCCCGATCTCTGCGAGGTGCCGATTCCTTGTAATGACGATGCTGTTCGTTCTGTGCAGCTGGTGCTGAGCCGCCTCGCTGATGCCATCAACGAAGGTCGGCCCAGCAGAAAATCCGCATCCGTTTGAAGGCGTTTGACCGCCGCATGCTGGATCTGTCCTGCGACAAAATTATTGAAACGGCCGATAACACAGCAGCAACTGCCATCGGCCCCATTCCTCTTCCAACCAAGCGCAAGATCTACTGCGTGCTCCGCTCCCCTCACGTGGACAAGGATTCACGGGAACATTTCGAAACCCGCACCCATCGCCGCATCATTGATATCTACAGCCCTTCCGCGAAGACAATCGATGCTTTGATGAAGCTCGATCTGCCCAGTGGCGTGGATATCGAGGTGAAGCTC------------------------------------------------------------------------------------------------------------------------------------------------------------------------------------------------------------------------------------------------------------------------------------------------------------------------------------------------------------------------------------------------------------------------------------------------------------------------------------------------------------------------------------------------------------------------------------------------------------------------------------------------------------------------------------------AAACCTGTGGTGCGCAAGCGCAAGGAAACCGCCCGCCAGCGTCACGCAGGGCCATGGAGTTGCGTGCAGCACGCGAAGCCAAGCAAGTGCGGCCGGAGATGGTTGTGGAGGACAACCTCACGGTTCAGGAGCTTGCCGACATGCTCAGCGTGGAGAGCTCAGAAATCATCAAATCCCTCTTCTTCGGGATCATCGCCACGGTTACCCAGACCCTGGATATGCCAACGATCGAAGCGGTGGCCGAAGAATTCGGTGTGGTCCTTCAAGACGACGTTATGATCGAAGGATCGGGAACACCTGCGACGTCCACCCGTGGTCACAGTGATGGGCCACGTCGATCACGGCAAAACAAGTCTTCTGGATGCGATCCGTAAAGCAAGAGTCGCCGCTGGAGAAGCCGGTGGAATCACCCAGCACATCGGTGCTTATCAAATCGAACACAACAAGCTCACCTTCCTTGATACGCCTGGTCACGAAGCCTTTACGGCCATGCGTGCAAGGGGAACCAAGGTCACCGACGTCGCCGTTCTGGTGGTGGCAGCCGATGACGGCGCCCGCAGACCCTTGAAGCCATTAGCCACGCCCGCGCTGCAGAAGTGCCGATCGTGGTGGCCATCAACAAGATCGACAAGGAAGGAGCCTCTCCTGACCGCGTCAAGCAGGAGCTGTCTGAACAAAACCTGCTTGCAGAGGAGTGGGGCGGCGATGTGATGGTGCCTGTGAGCGCCATCAAGAGAACATCGACAAGCTGCTGGAAATGCTGCTGCTGGTCACCGAAGTGGAAGACCTCCAGGCCAATCCCGATCGCATGGCCCGCGGCACGGTGATCGAAGCGCACCTCGACAAGGCCAAAGGTCCTGTGGCCACGCTCCTGGTTCAGAACGGCACATTGCGAACAGGTGATGTGGTGGCAGCTGGGCCTGTGCTTGGGAAAGTACGGGCGATGGTCGACGATGCGGGCGCTTAAAGGACGCTGGCCCCTCCTTCGCGGTGGAAGCTCTCGGATTCAGCGAGGTCCCCACGGCCGGCGATGAATTCGAGGTCTACGCAGATGAGAAGTCCGCACGGGCCGTTGTCGGCGATCGAGCCTCCGACGCCCGAGCGACCCGCCTCGCCCAGCAACGCAGGGTTCACGGCGATGTCCAGGCCAACGAAGGAGAGCTCAAGGAGCTCAACCTCATCCTCAAAGCCGACGTCCAGGGTTCTGTGGAAGCCATTCTCGGTTCTCTGGAGCAACTACCCGACGAAGTCCAAGTGCGAGTTCTGCTTTCAGCACCTGGGGAAGTCACCGAGACCGATGTGGACCTCGCGGCTGCTTCCGGAGCCGTGATCATCGGCTTCAACACCTCGATGGCTTCAGGCGCCAGAAAGGCTGCTGATGCCAACAGCGTGGATGTCCGTGATTACGACGTGATTTACAAGCTGCTGGAAGACATCCAGTTGGCGATGGAAGGCCTACTCGAACCCGAGCTGGTCGAGGAAGCCCTGGGTGAAGCTGAGGTCCGCGCCGTCTTCACCATTGGCAAGAGTGCTGTGGCCGGTTGCTATGTACTGGCAAAATTCAGCGCAACTGTTCGGGTGAGATTGTCTATGCCGGCGATCTCGACTCACTGCGTCGCAAAGACGACGTCAAGGAAGTACCGGTTTCGAGTGTGGTGTGGGCACCGATTTCGCGAAGGCGATCGCATCGAAGCCTTCAAGATGGTCACTCAGCGCCGAAGGTCCTAGCCCTCGAAACAAGTTGTGACGAGTCTGCCGCGGCTGTTCTTCGCATATTGCGTCTCAGATCGAGGAACATGCCCAATGGGGCGGCGTGGTGCCGGAGATTGCCTCACGCCGGCATGTGGAATTCCCCATTTGATCGACCAATCGCTCAATGCCGCGCTATCAGCGATCTGGATGTGGCTGCCACTGTCACCCCAGGTCTGGTTGGTGCACTGTGGGTTCCGTGACGGGCCGCACCCTCTCCATCGCCGACCTTTCATCGCCATCCACCATCTCGAAGCCCATCTGGCCTCGGTTTCCGCCTTATCTCTACTGGTGAGCGGCGGACATACGGAACTGATTCGCGTCGATGCAAAGGTGCTGGAGCGCCTTGGGCGTAGTCATGACGACGCCGCTGGGGAAGCCTTTGACAAGGTCGCCCGGCTGCTGGGCCTTACCCAGGGGGGCCTGCGATCCAGGCCGCGGCCTTTCAGGGGGATGTTTGCCGAAAGGCCGTGTTTATGACTTCTCATTCAGCGGCCTAAAAACGGCGATGCTTCGGTGGAGGCTTGTCGTGCCCCTGGCGGATCTGGCCGCCAGCTTCCAGGTCGTTGTGGATGTGTTGGTCGACCGCACGATGCTGGAGCTCGGCTCGACACTGGTGATGGTGGGTGGAGTGGCGGCTAATCATTGCGTGAATGCATGCATAGGGCGTTGATGTACACCTGGCGCCGCTTCGCTACTGCACCGATAACGCTGCAATGGTGGGGGCTGCTGCGCTTGGACGTCTGAGTTCTTTGGCTCTGGGTGTGCCCACGGTTCATCCGCGGCTCCGTGTCCAAGGTCCGGCGGGTGCTCGATCAGATCCGCGGTCGCAGTTATCGCGATGCGCTGATCATGCTCGAGTTCATGCCGTACCGCTCCACGGGTCCCATCACCAAGGTTCTGCGTTCTGCAGTGGCCAATGCCGAGCACCTCGGACTTGACCCTTCAACCCTGGTGATCTCGCAGGCCAGCGCCGACATGGGTCCATGAAGCGCTACCGCCCCCGAGCCCAAGGTCGCGCTTTCGCGATCAAAAAGCAGACCTGCCACATCAGCATTGCTGT-------------------------------------------------------------------------------------------------------------------------------------------------------------------------------------------------------------------------------------------------------------------------------------------------------------------------------------------------------------------------------------------------------------------------------------------------------------------------------------------------------------------------------------------------------------------------------------------------------------------------------------------------------------------------------------------------------------------------------------------------------------------------------------------------------------------------------------------------------------------------------------------------------------------------------------------------------------------------------------------------------------------------------------------------------------------------------------------------------------------------------------------------------------------------------------------------------------------------------------------------------------------------------------------------------------------------------------------------------------------------TCCGTCGTTTACTGGGGCACCGGTCGTCGTAAGACCTCAGTCGCACGCGTTCGCCTGATTCCCGGCAACGGATCACCATCAATGGCCGTCCTGGAGATAACTATCTCTACAACCCTCAAGGCTCCATTGCAGACGCTGGGTCTACTGAGTACGACGTGCTCGTCAACGTCAGAGGTGGTGGTCTCACCGGACAGGCTGATGCCATCAAGCAGGGCGCTGCCAGGGCTCTGTGCGAGCTCTCCTCCGACAACCGCAAGCCTCTTAAAACGGAAGGTCACCTCAGCCGTGACCCTAGGGCTAAGGAACGTCGCAAGTACGGCCTCAAGAAAGCCCGCAAAGCTCCCCAGTTCTCCAAGCGC-----------------------------------------------------------------------------------------------------------------------------------------------------------------------------------------------------------------------------------------------------------------------------------------------------------------------------------------------------------------------------------------------------------------------------------------------------------------------------------------------------------------------------------------------------------------ATGCGGGTTTCTCCTGGCTGCAGGATTTGGTGCAGATCAACTGGGTGAACGCTTGTCGATGGCTGGATTTGAAGTGGAGGAGCTGGAAGATCGCTCAAGGTGTTGTGGTCGGTGAGGTGCGGCACCGACAAACTTCTGCAAGGTGAATGTGCAAATTGTCTGTGGAGCAACGTGCGTGCATCCATGTTGTCGCCATGGTCGGAGCGGTGCTTCTTACGATCAAAGCAGGTGAACTCCGTGGTGTAGTGAGGGAATGATTTGCTCACTCTCAGAACTCGGCCAGACCGATGGAATCGCCATTCTCCCAGGAGAGCTAGCATCCCTGCTCAACGATGAACTCGCCATCACCGCCAACCGTCCTGATGGTCTGTCCATGACGGGCATTGCCAGGGAAGTCGCTGCTCTCATTTATGGCTTGACCGAGGTGAAGTCGATTCACCGCAATGGTTGCAGCGACGGCTGACTGCCGGAGTGAAGCCCGTCAACTCGTCGATATCACCAACCTCGTGATGCTTGAACAGGGCCAGCCTCTGCATGCCTTTGATGATGCACTGGAATTTGCGTCAAGCCCGTGAACGTGAGTCAAAGGTCTGGACGGACGTGAAATTGAACTGGATCCCCGTGTTCAGGTGGTGACCTGCGATCGTGCCGTCGCCGTGGCCGGTGTGATGGGCAGTGAAAGCGGTGTCTGCGATAACACATCTGGCTGGAATCTGCCCTTTTCACCCCCCGTCCGCAACGGCAGTCGAGCCACAGGTCAGCGCACGGATGCCAGCAGTCGTTACGAGAAGGGTTTGCCAAATCACCCTCGTGCCCTGACGTTGTTCAGGGAGATGCTTGATGCTGAGAGACGTCGTGCTGCGACGCAAACTGCATCGTCTGCTCGGAGACGAGCAGGTCGCTCGCATCGGATGTCCGTCAAGGGACCTGGAGGTTGACCTGATTGAAGAGGTGGCGCGACTGGTGGGGTTCGATCGTTTCCAGTCCCAGCTTCCAGACCTTCAGCCCGGTCTGACGCTCAGCAGGCTGCGTCAGCTGAGTGCCTCCGGACTTCAGGAAATCACCACGTTGTCACTCAATCCACTGTTGGCGGAGACCAGCCATCTGCGAGCGCTTTGGCTGGAGCATCTTCAGGTTTGTCAGCGCAATCTTCAGGCCTCACAGCCTGGATGCTGGGTGTTCGAGATCGGGCATGTGTTCCAGGAAGCTCGGCTGGAGTGATCTGCGGCGATGGCCAACTATTTCGACGCCAGAGGCGTGCTCACCATCGTTCTTTCGGAATTGAGCTCGATGACCTGCATCCAGGCCGTGCAGCGAGCGTTGAAGGCGGCTGCTTCGGTCAGTTGCATCCATGATTCAGCAGGAATCCTTTCTCACCGTTGCTGATAACAGCGGAGCCAAGCGCATCCAGTGCATCCGCGTGCTGGGAGCAATCGTCGCTACGCCCATGTGGGCGACGTGATCGTGGCCACCGTGAAGGACGCCATGCCCAACATGGGCGTGAAAAAGTCCGACGTGATCAAGGCCGTGGTGGTCCGCACCAAAGCCACGCTACGTCGTGACACCGGAAACTCCATCCGGTTTGACGACAACGCCGCCGTCATCATCAACGACGACAAAAACCCCAAGGGCACGCGTGTCTTTGGACCTGTGGCCCGCGAACTGCGCGAAACTTCACCAAAATCGTCTCCCTCGCTCCGGAGGTGATCGAGTGGCAGGAGCGGGTTGTCCAGATCCGCCGCGTGTCCAAGACCGTGAAAGGCGGCAAGAAGATGAGCTTCCGGGCCATTGTTGTTGTCGGAAATGAGCGCGGTCAGGTCGGCGTCGGCGTCGGCAAGGCCGGCGACGTGATCGGTGCAGTCCGCAAAGGTGTTGCTGACGGCAAGAAGCATCTCGTCAAAGTGCCTCTGACACGTAACTCCATTCCGACCCTGTCTAACGGTCGCGATGGCGCAGCCAGCGTGTTGATTCGCCCCGCAGCTCCAGGTACCGGAGTAATTGCAGGCGGCTCGATTCGCACAGTTCTCGAGCTTGCCGGCATTAAAAATGTGCTGGCCAAGCGACTGGGCAGCAAGACTCCTCTGAACAACGCCCGAGCTGCCATGGTGGCTCTCGATAGTCTCCGCACACACAAGGAGACCGCCAAGGAACGGGGGATCTCCCTCGAGCAGATCTATATGGGACGTTCACTTAAAAAAGGCCCCTTCATTGCCGACAGCCTGCTAAGGTTGAAAAGCAAAACGCCGCCGATGACAAAGTGATCAAAACTTGGTCGAGGGCTTCCACGATCCTGCCGATGATGATCGGCCACACAATTGCGGTTCACAACGGCCGCACCCACGTGCCGGTCTTCGTGACCGAACAGATGGTGGGCCACAAGCTTGGCGAATTCGCCCCCACCCGCACCTTCAAAGGCCACATCAAAGACAAGAAAATGTCACGCCGTAACGCCGCCGTCAAGCGCCCGGTCCTTCCCGATCCCCAGTTCAACAACCTTGCCACCATGCTTGTGGCTCGGCTGATGAAGCATGGAAAGAAGTCCACGGCACAGCGAATCCTGTCCGATGCCTTCCTGATTGGCGACCGCACCGGTGGCGACCCCATCGAGCTCTTCGAGACGGCCGTGAAAAACGCGACTCCCCTTGTCGAAGTGCGTGCCCGACGCGTCGGGGGTGCCACCTATCAGGTGCCCATGGAAGTTCGCCAGGAGCGCGGCACAGCGATGGCTCTGCGCTGGCTTGTGAGCTTCTCCCGTGCTCGCAACGGCCGCAGCATGGCTCAGAAGCTTGCTGGTGAACTGATGGACGCTGCCAATGAAGCCGGCAGTGCCGTTCGCAAGCGCGAAGAAACCCACAAGATGGCCGAAGCCAATAAGGCTTTCGCTCACTACCGCTACATGCTGAGTCCAAAACGCGTCAAATTCCGTAAGCAGCAACGCGGCCGCATGCGCGGTGTCGCCACTCGTGGCAACACCATCGCCTTCGGTCAGTTCGCTCTGCAAGCACAGGAGTGCGGCTGGATCACCTCTCGCCAGATCGAGGCCAGCCGTCGTGCCATGACACGCTACGTCAAGCGTGGCGGAAAAATCTGGATCAGGATTTTCCCTGACAAGCCTGTCACCATGCGCGCTGCCGAAACCCGGATGGGTTCAGGTAAGGGCAACCCGGAATTCTGGGTAGCGGTGATCAAGCCGGGCAGGATCCTGTTCGAGATGGGTGGTATCACCCCCGAAATCGCCAAGGAAGCCATGCGCCTCGCGCAGTACAAGCTTCCTGTGAAGACCAAGTTCATGCACGGATTGCTGGTGTCGACATTCCCCGCGACAAGCGGATCGAAGTCGCACTCACCTACATCTACGGAATTGGTCCCACACGGGCCAGATCCTTTCCAAAAGCGGTGTCAACCCCGACATCAGAGTGAAGGATCTGACGGTGATGTGCAGAAACTGCGCGGTGCCACCGAGTTCACCATCGAGGGTGACCTGCGCAGGCAGGAGGGAATGGCCCTCAAGCGCCTCCAGGACATCGGCTGCGTTCGCGGTCGTCGCCATCGCATGAGCCTTCCGGTGCGCGGACAGCGAACTCGCACTAATGCGCGAACCCGTCGCGGTGCTCGCAAGACCGTGGCCGGCAAGAAGAAG-----------------------------------------------------------------------------------------------------------------------------------------------------------------------------------------------------------------------------------------------------------------------------------------------------------------------------------------------------------------------------------------------------------------------------------------------------------------------------------------------------------------------------------------------------------------------------------------------------------------------------------------------------------------------------------------------------------------------------------------------------------------------------------------------------------------------------------------------------------------------------------------CGACTTGATTCCCTAAAGCCCAACGGCGCCCGCGCAAACTGCGCAAGGGTCGCGGCATTGCCGCTGGCCAAGGTGCTGCGGCTTCGGCATGCGCGGCCAGAAATCCCGCTCCGGCCCCACCCGTCCCGGTTTTGAGGGTGGCCAGATGCCTCTTTACAGGCGCGTGCCCCTGAAGCACTTTGAATCCCAAACACTTCACCGTTGTGAATGTCTGAATGAAAGGCACCGTGAACCTCGACTCACTGGTCAAGGATGGTGTTGTCACCCGCTGAAAATCCTCGGCAACGGCGAACTCAAGGCCAAGCTCACGGTTCAGGCCGCTTTCACGGCAGCACGAACCAAAATCGAAGGAGCCGGTGGCACCTGCGAA-----------------------------------------------------------------------------------------------------------------------------------------------------------------------------------------------------------------------------------------------------------------------------------------------------------------------------------------------------------------------------------------------------------------------------------------------------------------------------------------------------------------------------------------------------------------------------------------------------------------------------------------------------------------------------------------------------------------------------------------------------------------------------------------------------------------------------------------------------------------------------------------------------------------------------------------------------------------------------------------------------------------------------------------------------------------------------------------------------------------------------------------------------------------------------TCACTGAAACAGCGCTACAGGGAGACCATTCAGCCCAAATTGCTGAAAGATCTAAGTCTCTCCAACATCCATGAAGTCCCCAAGGTGGTCAAAGTCACCGTGAACCGGGGACTTGGCGAAGCTGCCGCGAATGCCAAGGCCCTAGAGGCCTCGGTCAACGAACTTGCTCAGATCACCGGCCAGAAAGTGGTGGTGACCCGAGCCAAGAAAGCCATCGCGAGCTTCAAGATCCGCGAGGGCATGCCGATCGGCTGTGCCGTGACTCTGCGCGGCGATCGCATGTACGCCTTCCTGGAGCGACTGATCAACCTGGCACTGCCCCGCATCCGTGACTTCCGTGGCGTCAGCCCGAAAAGCTTCGACGGACGTGGTAAT-------------------------------------------------------------------------------------------------------------------------------------------------ATGCCAACCATTCAGCAACTGATCCGGACCGAGCGTCAGAGCTCAAAGGCGAAAACCAAATCGCCAGCTCTGAAGGCCTGCCCCGAACGCCGTGGTGTTTGCACCCGTGTGTACACCTCCACTCCCAAAAAGCCGAATTCGGCTTTACGCAAAGTGGCCCGTGTGCGCCTCACCTCCGGATTCGAGGTCACCGCCTACATCGGCGGCATCGGCCACAACCTGCAGGAGCACTCGGTTGTGCTGATCCGCGGCGGTCGCGTCAAGGATCTGCCTGGAGTTCGTTACCACATCATCCGCGGAACCCTTGACACCGCAGGAGTTAAGGACCGTCGTCAGTCCCGTTCCAAGTACGGCGCCAAATCTCCGAAGTCCGAACTCAGCTCTCCGACGACCTCACAGAGCAAATCGTTCCGTCGCGAGCTGTTCGATCTGCGCTTCCAGCAAGCCACCAGGCAGCTGGACACCCATTCAAGAGCTGGCCCAACTGCTGACGGTATGGGACACAAAATCCATCCAACCGGCTTACGCCTGGGGATTACCCAGGAGCACCGGTCACGCTGGTACGCAAGCAAGAGTTATCCGAGCCTCCTTCAGGAGGACGATATTCGCAAGTTCATCCACAAGAAATACTCCGCCGGTATCAGTGATGTGCTGATCGCCCGCAAGGCCGATCAGCTCGAAGTTGAGCTGAAAACAGCACGCCCCGGCGTGTTGGTTGGACGCCAGGGCAGTGGCATCGAAGAGCTGCGCTCCGGCATCCAGAAAACCGTCGGTGATCGTGTTCGGATTAATGTGGTCGAGGTCGAGCGTGTCGACGCCGACGCTTTTCTGCTTGCCGAGTACATCGCTCAGCAACTTGAAAAGCGTGTGGCGTTCCGTCGCACGATCCGCATGGCCGTGCAGCGAGCACAGCGAGCAGGTGTTCTGGGCCTGAAAATCCAGGTTTCAGGACGCCTGAATGGTGCTGAGATCGCTCGTACCGAGTGGACGCGTGAAGGTCGGGTGCCCCTGCACACCCTTCGCGCTGACATCGACTACGCCACCGCCAGCACCACCTACGGGGTGCTCGGCATCAAGGTCTGGGTGTTTAAAGGCGAGGTGCTGGGTGATGAACAGCAA---TCAGGCCCCAAGAAGGCCAAGCGCAACGTTCCCAACGGCGTTGCCCATATCCAAAGCACCTTCAACAACACGATCGTCTCGATCACCGATACCACCGGAGAGGTGATCTCCTGGTCTTCGGCAGGTGCCAGCGGCTTCAAAGGTGCTCGCAAAGGCACCCCGTTTGCAGCGCAGACTGCAGCCGAAGCTGCCGCGCGCAGGGCTCTCGAGCAGGGCATGCGCCAGATCGAAGTGCTTGTGCGTGGTCCCGGCTCAGGTCGTGAAACCGCGATCCGTGCTTTACAGGTTGCAGGTCTGGAAATCACGCTGATTCGCGACGTCACTCCTTTGCCACACAACGGCTGTCGCCGTGCCAAGCGTCGGCGCGTC------------------------------------------------------------------------------------------------------------------------------------------------------------------------------------------------------------------------------------------------------------------------------------------------------------------------------------------------------------------------------------------------------------------------------------------------------------------------------------------------------------------------------------------------------------------------------------------------------------------------------------------------------------------------------------------------------------------------------------------------------------------------------------------------------------------------------------GGCTTCGCCGTCATTGACAAACCTCCCATACCTGTGTCGCACGCATCAGACGGGTGCTCCGCAGGGTTGGTCAGGCACTCTGGATCCAGCGGTGACAGGCGTGCTGCCGATCGCCGTGGGACAGGCGACACGACTGTTGCCGTACCTGAAAACCTATCGAGGATCCAGCTAGGGATCAGCACCAACACCGACGACCTTCAAGGTGAGGAACTGTCCAGACAATCCGTCCTGGATCATCAGTCCGTTCCGCGGATTCGCCAACCCCCTCAAGTTTCAGCGGTCCACGTGGATGGTGAGCGTGCTTATGCCAGGGCCAGATGGAGCTTGCAGCACGGCCTGTGACCATTCATCAACTTCTTGCAAGCCCAGTTGAGCGACTGCTCAGCAGGCACCTACATCCGTTCACTGGCAAGAGATCTGGGCGCATGCGGAGGTTGTCTGACTCAGGCCCTCGGCTTCCATGACCACCAGGCGGTACTGCCAAACTACGACCCGGCCTTGCCTCATCTGCCATCACTGCCAGCGAACTGGAGTGGGCGC------------------------------------------------------------------------------------------------------------------------------------------------------------------------------------------------------------------------------------------------------------------------------------------------------------------------------------------------------------------------------------------------------------------------------------------------------------------------------------------------------------------------------------------------------------------------------ATCGCCGCAGCCAGCTGGCCATGGTGCAGACTGGGTGAAAGCCGAACTGGAGAAACTGGTCTCAGTGGAGGCCATGGCCACTCAGGGCGACAAAATTCTGGATGTGGCTCTGGCGAAAATCGGCGACAAGGGCCTGTTCACAAAGGAACTGGAGGCCCAGATGCTGGTGGGTCGAGCGGAGATCGCCGTGCATTCGCTCAAGGATCTACCCACCAACCTGCCCGATGGCCTGATCGGTTGCATCACCGAGCGGGAAGATCCCGCGGATGCCCTGGTGGTGAACTACACCCTGGAAACCCTGCCGGAGGGATCCGTCGTCGGCACCAGCTCGTTGCGCAGATTGGCACAGCTGCGTTATCACTTCCCCCATCTCCAGTTCAAGGACGTTCGCGGCAACGTCATTACCCGACTCGAAAAACTGGATGCTGGCTACGACTGCCTGATCCTCGCGGCGGCAGGTCTGAGTCGACTCGGATTCGGGATCCACCAGATTCCTGGCCACATCTCTCTGCATGCCGTGGGACAGGGGGCCCTTGGCATCGAATGTACAGACAACAAACTCAACATCATTCAAGTGCTTGAGCATGGCCCCACGGACGATGCCTGGCGGAGCGAGCCTTCCTCCGGGAACTTGAAGGCGGCTGCCAGGTGCCGATTGGAGTCAACAGCGAACTCTCACTGGGATGGTGGCTGGATGGCAAGATGATCCGTGATGAACTCGCCCGAATGGGTCTGAAGCTCGCAAAATCTCAAGGTGCCGGCGAGATAAGGAAAGGGTCGGCACCGTCGTCAGCGACAAGATGGACAAAACGGTGGTGGTTGCGGTAACCGCTTTCCCCACCCCATCTATCAGAAGACGGTCAGCCGTACCACCCGTTACAAAGCTCACGACGAGAACAACACTGTTTTGGTGACCGTGTTATCACCGAGACCCGTCCTCTCAGCCGTCACAAGCGCTGGGCCATCGCAGAGGTGCTAAGACCCCCTCCATCGATTCAATCGACCGCCAGTGGTATCTGGTGGATGCTGAGAATCAAACGCTCGGCCGCTTAGCGACCGAAGTGGCTTCCGTGCTCCGCGGCAAGAACAAAGCCAGCTACACCCCGCATCTCGACACCGGCGATTTCGTCGTTGTCGTCAATGCCGACAAGGTGAAGGTGAGTGGCAGCAAGCCCAGAAGCTGTACCGCAGGCATTCCGGACGCCCCGGTGGGATGAAGGTGGAGACCTTCGCTCATCTCCAGGAGCGTCTTCCTGAGCGAATCGTGGAAAAAGCCATCAAGGGCATGCTTCCTCACAACGCTTTGGGCCGCCAGATGTTCCGCAAACTGAAGGTGTACAAGGGTGCCGATCATCCGCATTCCGCCCAGCAGCCTCAGCCCCTTGGAGTCGATGAAGTTGGTCGTGGGGTTCGGGCCTGTCTTCGCTGCCGCGGTCTGCCTCAGGCCTGACGGACAGCAAAGCCCTCTCCCCAAAGCGCAGAGCCTGGTTCCGATTGAAGCCACCAGTTGGGCCCTGGGCCAGGCGGCTGCGCGTGATGTGGATAAGGGATCAGGCCACGGAACTCGCCATGCTCCGAGCGCTTCTCCCTGGATGGCAGCGCAGGTGATCGATTGCTGCCGCCAGCGTGCTGGCAAAGCCGCGCGATTTGATCTGTCGCCTGGCTCGACGTTTCCCTGGCTATGCCATGCCGGATACGGCACACTCCGATGCATCGTCACACCTTCATGCGCCTAAGGCGACGTTCAGGTGATCACCGGCAAGGACAAGGGCAAGACCGGCGAGGTCCTGCGCACCCTGAATGAAAACCGCGTGATCGTGGAGGGCGTCAATATGCGCACCCGCCACGTCAAACCCACTCAGGAAGGTGAAAGCGGTCGGATCGTCACTGAAGAGGCTTCACTGCATGCCTCCAACGTGATGATCTACTCAAGAAGGTGACCAGCCTCGAGATCACTGAAAAGGGAAAAAGCGCCGCCTCAAGAAAACCGGCG
>AG-676-C06
---------------------------------------------------------------------------------------------------------------------------------------------------------------------------------------------------------------------------------------------------------------------------------------------------------------------------------------------------------------------------------------------------------------------------------------------------------------------------------------------------------------------------------------------------------------------------------------------------------------------------------------------------------------------------------------GCCCAGCAGAAAATCCGCATCCGTTTGAAGGCGTTTGACCGCCGCATGCTGGATCTGTCCTGCGACAAAATTATTGAAACGGCCGATAACACAGCAGCAACTGCCATCGGCCCCATTCCTCTTCCAACCAAGCGCAAGATCTACTGCGTGCTCCGCTCCCCTCACGTGGACAAGGATTCACGGGAACATTTCGAAACCCGCACCCATCGCCGCATCATTGATATCTACAGCCCTTCCGCGAAGACCATCGATGCTTTGATGAAGCTCGATCTGCCTAGTGGCGTGGATATCGAGGTGAAGCTCATGCCAAAACTTTCAAAACGCCTGGCCAGCCTCGTCACCAAGGTTGAAGAGCGTACGAGCCGCTTGAAGCCATTCGTCAAGGACAACGCCAACGCCAAGTTCGACGAGACCATGGAGGCGCATGTGCGTCTCGGGATCGATCCCAAATACACCGATCAGCAGCTGCGCACCACCGTGGCACTGCCTCACGGCACCGGTCAGACCGTAATCGCCGTTGTCACCAGTGGTGAGAAGGTTGCAGCCGCCAAAGCAGCCGGCGCTGAGCTAGGCGATGAGGATCTGGTCAACACCATCAGCAAGGGGGAGATGAACTTCGACCTGCTGATCGCCACCCCAGACATGATGCCCAAAGTGGCCAAGCTGGGTCGTGTGCTCGGCCCCCGTGGTCTGATGCCCAACCCCAAAGCCGGTACCGTGACTACCGATTTGGCCGCCATCAAGGATTTTAAGGCTGGCAAGCTGGAATTCCGTGCTGACCGCACCGGCATTGTGCACGTGCGTTTCGGTAAGGCCAGCTTTGATGCTGCCAACCTGCTCGACAACCTGAAAATGCTTCAGGAGACCATTGACCGCAACAAGCCCAGCGGTGCAAAGGGTCGTTATTGGAAGAGCCTCTATGTGACCTCCACGATGGGTCCTTCGGTGGAAGTGGATATCTCAGCCCTTAAACCTGTGGTGCGCAAGCGCAAGGAAACCGCCCGCCAGCGTCACGCAGGGCCATGGAGTTGCGTGCAGCACGCGAAGCCAAGCAAGTGCGGCCGGAGATGGTTGTGGAGGACAACCTCACGGTGCAGGAGCTCGCCGACATGCTCAGCGTGGAGAGCTCAGAAATCATCAAATCACTCTTCTTCGGGATCATCGCCACGGTCACCCAGACCCTGGATATGCCAACGATCGAAACGGTGGCCGAAGAATTCGGTGTGGTCCTTCAAGACGACGTTATGATCGAAGGATCGGGAACACCTGCGACGTCCACCCGTGGTCACAGTGATGGGCCACGTCGATCACGGCAAAACAAGTCTTCTGGATGCGATCCGCAAAGCAAGGGTCGCCGCTGGAGAAGCCGGTGGAATCACCCAGCACATCGGTGCTTATCAGATCGAACACAACAAGCTCACCTTCCTTGATACGCCTGGTCACGAAGCCTTTACTGCCATGCGTGCAAGGGGAACCAAGGTCACCGACGTCGCCGTTCTGGTGGTGGCAGCCGATGACGGCGCCCGCAGACCCTCGAAGCCATTAGCCACGCCCGCGCTGCAGAAGTGCCGATCGTGGTGGCCATCAACAAGATCGACAAGGAAGGAGCCTCTCCTGACCGCGTCAAGCAGGAGCTGTCTGAACAAAACCTGCTTGCAGAGGAGTGGGGCGGCGATGTGATGGTGCCTGTAAGCGCCATCAAGAGAACATCGACAAGCTGCTGGAAATGCTGCTGCTGGTCACCGAAGTGGAAGACCTCCAGGCCAATCCCGATCGCATGGCCCGCGGCACGGTGATCGAAGCGCACCTCGACAAGGCCAAAGGTCCTGTGGCCACGCTCCTGGTTCAGAACGGCACATTGCGAACAGGTGATGTGGTGGCAGCTGGGCCAGTGCTTGGGAAAGTACGGGCGATGGTCGACGACGCGGGCGCTTGAAGGACGCTGGTCCCTCCTTCGCGGTGGAAGCTCTCGGATTCAGCGAGGTCCCCACGGCCGGCGATGAGTTCGAGGTCTACGCCGATGAGAAGTCCGCACGGGCCGTTGTCGGCGATCGAGCCTCCGACGCCCGAGCGACCCGCCTCGCCCAGCAACGCAGGGTTCACGGCGATGTCCAGGCCAACGAAGGAGAGCTCAAGGAGCTCAACCTCATCCTCAAAGCCGACGTCCAGGGTTCTGTGGAAGCCATTCTCGGTTCTCTGGAGCAACTGCCCGACGAAGTCCAAGTGCGAGTTCTGCTTTCAGCACCTGGGGAAGTCACCGAGACCGATGTGGACCTCGCGGCTGCTTCCGGAGCCGTGATCATCGGCTTCAACACCTCGATGGCTTCAGGCGCCAGAAAGGCTGCTGATGCCAACAGCGTGGATGTCCGTGATTACGACGTGATCTACAAGCTGCTGGAAGACATCCAGTTGGCGATGGAAGGCCTGCTCGAACCGGAGCTGGTCGAGGAAGCCCTGGGTGAAGCTGAGGTCCGCGCCGTCTTCACCATTGGCAAGAGTGCTGTGGCCGGTTGCTATGTACTGGCAAAATTCAGCGCAACTGTTCGGGTGAGATTGTCTATGCCGGCGATCTCGACTCACTACGTCGCAAAGACGACGTCAAGGAAGTACCGGTTTCGAGTGTGGTGTGGGCACCGATTTCGCGAAGGCGATCGCATCGAAGCCTTCAAGATGGTCACACAGCGCCGAAGGTCCTAGCCCTCGAAACAAGTTGTGACGAGTCTGCCGCGGCTGTTCTTCGCATATTGCGTCTCAGATCGAGGAACATGCCCAATGGGGCGGCGTGGTGCCGGAGATTGCCTCACGCCGGCATGTGGAATCCCCCATTTGATCGACCAATCGCTCAATTCCGCGCTATCAGCGATCTGGATGTGGCTGCCACTGTCACCCCAGGTCTGGTTGGGGCCCTGTGGGTTCCGTGACAGGCCGCACCCTCTTCATCGCCGACCATTCATCGCCATCCACCATCTCGAAGCCCATCTGGCCTCGGTTTCCGCCTTATCTCTACTGGTGAGCGGCGGACATACGGAACTGATTCGCGTCGATGCAACGGTGCTGGAGCGCCTTGGGCGTAGTCATGACGACGCCGCTGGGGAAGCCTTTGACAAGGTCGCCCGGCTGCTGGGCCTTACCCAGGGGGGCCTGCGATCCAGGCCGCGGCCTTTCAGGGGGATGTTTGCCGAAAGGCCGTGTTTATGACTTCTCATTCAGCGGCCTAAAAACGGCGATGCTTCGGTGGAGGCTTGTCGTGCCCCTGGCGGATCTGGCCGCCAGCTTCCAGGTCGTTGTGGATGTGTTGGTCGACCGCACGATGCTGGAGCTCGGCTCGACACTGGTGATGGTGGGTGGAGTGGCGGCCAATCATTGCGTGAATGTATGCAAAGGGCGTTGATGTACACCTGGCGCCGCTTCGCTACTGCACCGATAACGCTGCAATGGTGGGGGCTGCTGCGCTTGGACGTCTGAGTTCTTTGGCTCTGGGCGTGCCCACGGTTCATCCGCGGCTCCGTGTCCAAGGTCCGGCGGGTGCTCGATCAGATCCGCGGTCGCAGTTATCGCGATGCGCTGATCATGCTCGAGTTCATGCCGTACCGCTCCACGGGTCCCATCACCAAGGTTCTGCGTTCTGCAGTGGCCAATGCCGAGCACCTCGGACTTGACCCTTCAACCCTGGTGATCTCCCAGGCCAGCGCCGACATGGGTCCATGAAGCGCTACCGCCCCCGAGCCCAAGGTCGCGCTTTCGCGATCAAAAAGCAGACCTGCCACATCAGCATTGCTGTATGGCCATCGTGACTGGCAGGGCAAGGAAACCGGCGCTTCCATTGACCTGGTGGCCAAGGAAACCACTGCCGTTGACCTGATGCACCGTGCGGTGCTGCGCCAGCAGGCCCACAGTCAGGGAACTGCAACCCTCACCCGTGCGGAAGTACGAGGTGGCGGACGCAAGCCTTACAAGCAGAAAGGAACCGGTCGTGCCCGTCAGGGATCGATTCGTACGCCTCTGCGTCCCGGCGGCGGCATCGTGTTTGGTCCCAAGCCCCGCACCTACAACCTTGCGATGAATCGCAAGGAGCGTCGTCTGGCCCTGCGCACCGCGCTGATGGCCCGCCTCGACGACGTGAAGGACTTCGCCAAAAACCCGTGAAGTCGTTGACGCACTCGCCTCGGAGTTGCGAAGGTTTTGATTGTGCTGAGGTTGTGCGTCCGTTCGCAATCTTGAGAAGGTGAAGCTGATCACAGCTGACCAGCTCAACGTCTTCGACCTGCTTCACGCCAATTTGGTTTTGGGCGAAGCACTACCATCCAGGAGGTCATGGCAATCCGTACCTTCCGCCCCTACACACCCGGTACCCGCGGGTCGTCACCGACTTCAGTGAAGTCACCGGAAGCCGGAGCGTTCGCTTGTGGTGTCCAAGCACCGAAGGGACGCAACAACCGCGGCGTGATCACCTGTCGCCATCGTGGTGGTGGTCACAAGCGGCAATACCGCGTCGTCGATTTTCGACGCAACAAGCCAAGGTGGCCGCCATTCATTACGACCCGCACCGCAATGCGCGGCTGGCCCTTCTCTTCTACGATGGTGAGAAGCGATACATCCTGGCTCCAGCCGGAGTCACCATTGGTCAGACCGTGGTGTCAGGAATCTCCTATTGAGGTCGGCAACGCCATGCCGCTCTCTGACATTCCCCTCGGTTCCAGCGTTCACTGTGTCGAGCTTTACGCCGGTCGCGGTGGACAAATGGTCCGAACTGCCGGAGCAAGCGCTCAGGTGATGGCCAAGGAGGGCGATTACGTCGCCCTGAAACTGCCATCCACTGAGGTTCGTCTGGTGCGCCGTGAGTGCTACGCCACCATCGGCGAAGTCGGCAACTCGGAGATCCGCAACACCAGCCTTGGCAAGGCAGGGCGCCGGCGCTGGCTCGGACGCCGACCTCAGGTGCGAGGCAGTGTGATGAACCCCTGCGACCACCCCCATGGTGGTGGTGAAGGCCGAGCTCCGATCGGGCGTGGTCCTGTAACCCCGTGGGGCAAGCCTGCGCTGGGACTCAAGACCCGCAAGCGCAACAAGCCGAGTAACAAGTTCGTCCTCCGCAAACGTCGTCCGTCGTTTACTGGGGCACCGGTCGTCGTAAGACCTCAGTCGCACGCGTTCGCCTGATTCCCGGCAACGGATCACCATCAATGGCCGTCCTGGAGATAACTATCTCTACAACCCTCAAGGCTCCATTGCAAACGCTGGGTCTACTGAGTACGACGTGCTCGTCAACGTCAGAGGTGGTGGTCTCACCGGACAGGCTGATGCCATCAAGCAGGGCGCTGCCAGGGCTCTGTGCGAGCTCTCCTCCGACAACCGCAAGCCTCTGAAAACGGAAGGTCACCTCAGCCGTGACCCTAGGGCTAAGGAACGTCGCAAGTACGGCCTCAAGAAAGCCCGCAAAGCTCCCCAGTTCTCCAAGCGCATGTCCATCGGCATCCTTGGGAAGAAACTGGGAATGTCCCAGTTCTTCGACGAGCAAGGCACCGTCCCGGTCACTTTGATCGAGGCGGGCCCTTGCCGGATCACCCAACTCAAGACCACTGGACGGCTATGAAGCCGTTCAGATCGGCTTTGGGAAAAGCTGATCAACAAGCCCAAGGGTCACCTAAATCCGGCGATGAGATTCTCACCTGAATATCGGACGACTCTCGAGCTGGGTAATCACCGTGATTTCGAGGCAGGCCAGAAGGTCGACGTCAGCGGCGACACCATGGGTCGTGGCTTCGCCGGTTATCAAAAGCGTCATGGCTTCAGCCGAGGTCCGATGACCCACGGCTCGAAGAACCATCGTGAGCCCGGTTCAACCGGTGCCGGCACCCCTGGTCGGATCTACCCCGGCAAGCGAATGGCTGGTCGCTACGGCGGCAAAAAAATCACCACAAAGGCCCTTCCTCAAGGTGGACGCAACCTGCTCGTGGTCAAGGGCTCTGTTCCTGGCAAGCCTGGATCTCTTCTGAACATCCGGCC-------------------------------------------------------------------------------------------------------------------------------------------------------------------------------------------------------------------------------------------------------------------------------------------------------------------------------------------------------------------------------------------------------------------------------------------------------------------------------------------------------------------------------------------------------------------------------------------------------------------------------------------------------------------------------------------------------------------------------------------------------------------------------------------------------------------------------------------------------------------------------------------------------------------------------------------------------------------------------------------------------------------------------------------------------------------------------------------------------------------------------------------------------------------------------------------------------------------------------------------------------------------------------------------------------------------------------------------------------------------------------------------------------ATGATTCAGCAGGAATCCTTCCTCACCGTTGCTGATAACAGCGGAGCCAAGCGCATCCAGTGCATCCGCGTGCTGGGAGCAATCGTCGCTACGCCCATGTGGGCGACGTGATCGTGGCCACCGTGAAGGACGCCATGCCCAACATGGGCGTGAAAAAGTCCGACGTGATTAAGGCCGTGGTGGTCCGCACCAAAGCCACGCTACGTCGTGACACCGGAAACTCCATCCGGTTTGACGACAACGCCGCCGTCATCATCAACGACGACAAAAACCCCAAGGGCACGCGTGTCTTTGGACCTGTGGCCCGCGAACTGCGCGAAACTTCACCAAAATCGTCTCCCTCGCTCCGGAGGTGATCGAGTGGCAGGAGCGGGTTGTCCAGATCCGCCGCGTGTCCAAGACCGTGAAAGGCGGCAAGAAGATGAGCTTCCGGGCCATTGTTGTTGTCGGAAATGAGCGCGGTCAGGTCGGCGTCGGCGTCGGCAAGGCCGGCGACGTGATCGGTGCAGTCCGCAAAGGCGTTGCTGACGGCAAGAAGCATCTCGTCAAAGTGCCTCTGACACGTAACTCCATTCCGACCCTGTCTAACGGTCGCGATGGCGCAGCCAGCGTGTTGATTCGCCCCGCAGCTCCCGGTACCGGGGTAATTGCAGGCGGCTCGATTCGCACAGTTCTCGAGCTTGCCGGCATTAAAAATGTGCTGGCCAAGCGACTGGGCAGCAAAACTCCTCTGAACAACGCCCGAGCTGCCATGGTGGCTCTCGATAGTCTCCGCACACACAAGGAGACCGCCAAGGAACGGGGGATCTCCCTCGAGCAGATCTATATGGGACGTTCACTTAAAAAAGGCCCCTTCATTGCCGACAGCCTGCTAAGGTTGAAAAGCAAAACGCCGCCGATGACAAAGTGATCAAAACGTGGTCGAGGGCTTCCACGATCCTGCCGATGATGATCGGCCACACAATTGCGGTTCACAACGGCCGCACCCACGTGCCGGTCTTCGTGACCGAACAGATGGTGGGGCACAAGCTTGGCGAATTCGCCCCCACCCGCACCTTCAAAGGCCACATCAAAGACAAGAAAATGTCACGCCGTAACGCCGCCGTCAAGCGCCCGGTCCTTCCCGATCCCCAGTTCAACAACCTTGCCACCATGCTTGTGGCTCGGCTGATGAAGCATGGAAAGAAGTCCACGGCACAGCGAATCCTGTCCGATGCCTTCCTGATTGGCGACCGCACCGGTGGCGACCCCATCGAGCTCTTCGAGACGGCCGTGAAAAACGCGACTCCCCTTGTCGAAGTGCGTGCCCGACGCGTCGGGGGTGCCACCTATCAGGTGCCCATGGAAGTTCGCCAGGAGCGCGGCACAGCGATGGCTCTGCGCTGGCTTGTGAGCTTCTCCCGTGCTCGCAACGGCCGCAGCATGGCTCAGAAGCTTGCTGGTGAACTGATGGACGCTGCCAATGAAGCCGGCAGTGCCGTTCGCAAGCGCGAAGAAACCCACAAGATGGCCGAAGCCAATAAGGCTTTCGCTCACTACCGCTACATGCTGAGTCCAAAACGCGTCAAATTCCGTAAGCAGCAACGCGGCCGCATGCGCGGTGTCGCCACTCGTGGCAACACCATCGCCTTCGGTCAGTTCGCTCTGCAAGCACAGGAGTGCGGCTGGATCACCTCGCGCCAGATCGAGGCCAGCCGTCGTGCCATGACCCGCTACGTCAAGCGTGGCGGAAAAATCTGGATCAGGATTTTCCCTGACAAGCCTGTCACCATGCGCGCTGCCGAAACCCGGATGGGTTCAGGTAAGGGCAACCCGGAATTCTGGGTGGCGGTGATCAAGCCGGGCAGGATCCTGTTCGAGATGGGTGGTATCACCCCCGAAATCGCAAAGGAAGCCATGCGCCTCGCGCAGTACAAGCTTCCTGTGAAGACCAAGTTCATGCACGGATTGCTGGTGTCGACATTCCCCGCGACAAGCGGATCGAAGTCGCACTCACCTACATCTACGGAATTGGTCCCACACGGGCCAGATCCTTTCCAAAAGCGGTGTCAACCCCGACATCAGAGTGAAGGATCTGACGGTGATGTGCAGAAACTGCGCGGTGCCACCGAGTTCACCATCGAGGGTGACCTGCGCCGGCAGGAGGGAATGGCCCTCAAACGCCTCCAGGACATTGGTTGCGTGCGCGGTCGTCGCCATCGCATGAGCCTTCCGGTGCGCGGACAGCGAACTCGCACGAATGCGCGAACCCGTCGCGGTGCTCGCAAGACCGTGGCCGGCAAGAAGAAGAGCTGGAAGCGCTTGAAGCGATCTCTGCGGCGGCTGATGATCTGGAGCAGCTTCGGATTTGCTCGGTAAGAAGGGGCGACTCTCCGGCGTGCTCGATGGGCAAGTTGCCCGGGGAACGGCCGCTGGTGGGTCAGCGCGCCAACGTGCTCAAAAAGGTTCAGACTCTGCTGAGCGATCGGCGGCCGAATTGAGACTCTGGATGTCACCCTGCCCAGGGGATCCTGGCCATCACCCCCTGATCACCACGAGGAGATCGTTGATCTCTTCTGCGGTCTTGGTTACCAGGTGGGGTCCTGAAGTGGAAACCGACCACCACAATTTCACCGCCTTGAACATCCCTCCGGACCATCCGGCTCGGGATATGCAGGACACCTTCTATCTCAAAGACCTTCTGCGCACCCACACCTCACCGGTGCAGATCCGCCATCTCGAGACCCATGCCCCACCGGTGAGGATCGTGGCCCCAGGCCGTGTTTATCGCCGCGACGCGGTGGATGCCACCCATTCGCCGGTGTTTCATCAGGTGGAGGTGCTGATCGATGAGGGGCTCGATTTCAGCCATCTGCGCGGCACGGTGATGGCGTTTCTCAAGGCGTTTTTCGGGGATCTGCCCGTGCGTTTCCGCGCCAGTTATTTCCCGTTTACCGAGCCGTCAGCCGAAGTGGATGTGCAGTGGCGCGGCCGCTGGCTGGAAGTGATGGGCTGCGGCATGGTCGACCCGTGCTGGAGCTGGGTTTGGATCCTGAGCGTTACAGCGGTTTTGCCGCCGGTTTGGGTGTGGAGCGCTTCTGCATGGTGCGCCATATCGACGACATCCGCCGTCTTTACACCAGTGATCTGCGGTTTCTTGAGCAGTTCGACTTGATTCCCTAAAGCCCAACGGCGCCCGCGCAAACTGCGCAAGGGTCGCGGCATTGCCGCTGGCCAAGGTGCTGCGGCTTCGGCATGCGCGGCCAGAAATCCCGCTCCGGCCCCACCCGTCCCGGTTTTGAGGGTGGCCAAATGCCTCTTTACAGGCGCGTGCCCCTGAAGCACTTTGAATCCCAAACACTTCACCGTTGTGAATGTCTGAATGCAAGGCACCGTCAACCTCGACTCACTGGTCAAGGATGGTGTTGTCACCCGCTGAAAATCCTCGGCAACGGCGAACTCAAGGCCAAGCTCACGGTTCAGGCCGCTTTCACGGCAGCACGAACCAAAATCGAAGCAGCCGGTGGCACCTGCGAAGCGGATGTGATCCGCCCCTAATCACAGAAAAAGCCACCCGAGCACTGGAAAACCAGTACACCTTCGAGGTGGACCACCGGGCTGCCAAGCCTGACATCAAAGCCGCTGTGGAGTGTCAAGGTCACCGGCGTGAGCACCATGAATCCTCCCCGCCGCAGTCGTCGGGCCGGCAAGCGCTCTCAGGTGAAGAAGGCTGTGGTGCGCCTCGCTGAGGGCATCCAACTCTTCCCTATGTCACGTATCGGTAAAGCCCCCATCCTCCCTGAGAAGGTGACCGTTCAACGGCCTCGCCGTCACCGTGAAAGGACCGAAGGGAGAACTCAAACGTGCCTGAGGGCGTGAGCATTCAGGTGGAGAACACCATCGTGTTGTCTCCCATCCCGTGAGCGCCATGGCCTGTGCCGCGCTCTCGTTAACAACATGATTGTTGGCGTCGAGAGCGGTTTCAGCAAAAGCCTTGAAATCATTGGTGTTGGCTCCAGGGCTCAGGTGAAAGGCACCACCCTGGTCGTCTCTGCTGGTTACAGCCACCCCGTCGAGGTTGCGGCTCCTGATGGCATCACCTTCAAAGTTGAGAACAACACCAAGGTGACTGTGTCGGGGATCGACAAGGAATTGGTGGGTAATGAAGCCGCCAAAATTCGCTCCATCCGTCCGCCCGAGCCCTACAAGGGCAAAGGGATCCGGTACGAGGGCGAATGGATCCTCCGCAAGGCAGGCAAGATGGCCAAGAAAGTCGTAGCTGTGATCAAGCTGGCCCTTCAGGCCGGCAAAGCCAACCCTGCACCGCCCGTGGGTCCTGCCCTCGGTCAGCACGGGGTCAACATCATGGCGTTCTGCAAGGAGTACAACGCCCGTACCCAGGAAAAAGCCGGGTTCGTGATTCCGGTGGAGATCTCGGTCTTTGAAGACCGCAGTTTCACCTTCATCACCAAGACGCCCCCAGCGTCTGTGCTGATCACCAAGGCTGCTGGAATCGCTAAAGGTTCCGGAGAGTCCGCCAAGGGCGTTGGATCAAGCGATCCCAGCTTGAGGAGATCGCCAAGACCAAGTTGCCCGACCTTAACTGCACCAGCGTTGAGTCGGCCATGCGCATCATCGAAGGCACTGCTCGCAACATGGGCGTCGCCATCTCACTGAAACAGCGCTACAGGGAGACCATTCAGCCCAAATTGCTGAAAGATCTAAGTCTCTCCAACATCCATGAAGTCCCCAAGGTGGTCAAAGTCACCGTGAACCGGGGACTTGGCGAAGCTGCCACGAATGCCAAGGCCCTAGAGGCCTCGGTCAACGAACTTGCTCAGATCACCGGCCAGAAAGTGGTGGTGACCCGAGCCAAGAAAGCCATCGCGAGCTTCAAGATCCGCGAGGGCATGCCGATCGGCTGTGCCGTGACTCTGCGCGGCGATCGCATGTACGCCTTCCTGGAGCGACTGATCAACCTGGCACTGCCCCGCATCCGTGACTTCCGTGGCGTCAGCCCCAAAAGCTTCGACGGACGTGGCAATTACACCCTGGGGGTAAGAGAGCAGATCATCTTCCCTGAGATCTCCTTCGACAAGATCGACGCCATCAGGGGCATGGACATCACCATCGTGACCACTGCTCGGATGAAGAGGGCCGGTCCCTCCTCCGCGAGATGGGAATGCCGTTATGCCAACCATTCAGCAACTGATCCGGACCGAGCGTCAGAGCTCAAAGGCGAAAACCAAATCGCCAGCTCTGAAGGCCTGCCCCGAACGCCGTGGTGTTTGCACCCGTGTGTACACCTCCACTCCCAAAAAGCCGAATTCGGCTTTGCGCAAAGTGGCCCGTGTGCGCCTCACCTCCGGATTCGAGGTCACCGCCTACATCGGCGGCATCGGCCACAACCTGCAGGAGCACTCGGTTGTGCTGATCCGCGGCGGTCGCGTCAAGGATCTGCCTGGAGTTCGTTACCACATCATTCGCGGAACCCTTGACACCGCAGGAGTCAAGGACCGTCGTCAGTCCCGTTCCAAGTACGGCGCCAAATCTCCGAAGTCCGAACTCAGCTCTCCGACGACCTCACAGAGCAAATCGTTCCGTCGCGAGCTGTTCGATCTGCGCTTCCAGCAAGCCACCAGGCAGCTTGACACCCATTCAAGAGCTGGCCCAACTGCTGACGGTATGGGACACAAAATCCATCCAACCGGCTTACGCCTGGGGATTACCCAGGAGCACCGGTCACGCTGGTACGCAAGCAAGAGTTATCCGAGCCTCCTTCAGGAGGACGATATTCGCAAGTTCATCCACAAGAAATACTCCGCCGGTATCAGTGATGTGCTGATCGCCCGCAAGGCCGATCAGCTCGAAGTTGAGCTGAAAACAGCACGCCCCGGCGTGTTAGTTGGACGCCAGGGCAGTGGCATCGAAGAGCTGCGCTCCGGCATCCAGAAAACCGTCGGTGATCGTGTTCGGATCAATGTGGTCGAGGTCGAGCGTGTCGACGCCGACGCTTTTCTGCTTGCCGAATACATCGCTCAGCAACTTGAAAAGCGTGTGGCGTTCCGTCGCACGATCCGCATGGCCGTGCAGCGAGCACAGCGAGCAGGTGTTCTGGGCCTGAAAATCCAGGTTTCAGGACGCCTGAATGGTGCTGAGATCGCTCGTACCGAGTGGACGCGTGAAGGTCGGGTGCCCCTGCACACCCTTCGCGCTGACATCGACTACGCCACCGCCAGCACCACCTACGGGGTGCTCGGCATCAAGGTCTGGGTGTTTAAAGGCGAGGTGCTGGGTGATGAACAGCAA---TCAGGCCCCAAGAAGGCCAAGCGCAACGTTCCCAACGGCGTTGCCCATATCCAAAGCACCTTCAATAACACGATCGTCTCGATCACCGATACCACCGGAGAGGTGATCTCCTGGTCTTCGGCAGGTGCCAGCGGCTTCAAAGGTGCTCGCAAAGGCACCCCGTTTGCAGCGCAGACTGCAGCCGAAGCTGCCGCGCGCAGGGCTCTCGAGCAGGGCATGCGCCAGATCGAAGTGCTTGTGCGTGGTCCCGGCTCAGGTCGTGAAACCGCGATCCGTGCTTTACAGGTTGCAGGTCTGGAAATCACGCTGATCCGCGACGTCACTCCTTTGCCACACAACGGCTGTCGCCGTGCCAAGCGTCGGCGCGTCCTGGAGAGCAAGCAACAGATCGTGAGCTCAAGCTCCTCGGTGAGGCCGAAATGGCATTGGTCCTGGATTATCAGGGTCTCTCCATCAAGGAAATGTCTGATCTGAGGACTCGTCTTCGGGCCAGCAACGGCGTTTGCAAGGTGACCAAAAACACCTTGATGCGTCTTGCCATTGATGGTGATAGTAACCTCGATCCCCTTCTGAGCGGTACCAACGCTTTCGTCCTTGTTAAGGGCGATATCGGCGGTGCAGTGAAAGCCCTTCAGGCTTTTCAGAAGGACACCAAGAAGTCCGAAACCAAGGGTGGCCTTTTCGAAGGCAAGCTCCTCGAGATCAAGGCCATCGGTGACCTTCCCACCAAGGAAGTGCTCATGGCTCAGATCGCTGGTTCCATCAATGCCGTTGCCACCGTGGCTGTCATCAACGAGGCGCTCAAGCAGATGGCCAATCACGACCCTATTTCCGACATGCTCACCCGCATTCGCAATGCGAGTGAGAAACACCAGAGCACGAAAGTACCTGCCTCCCGCATGTCAGCATCGCCAAAGTGCTGCAGCAGGAAGGCTTCATCGCCGAGATAGCGAAGGAGTCCCAACCTGGTGCTGGAACTGAAGTAGGCAAGAACCCCACCATCCGCTCCATGCAGCGGGTGAGCAAGCCTGGTCTGCGCATCTACAAGAACACCCGCGGCCTTCCCAAGGTCCTCGGCGGACTGGGGGTGGCGATCATCTCCACCTCCAAGGGTGTCATGAGCGACCGCGATGCCCGAAAGCAGGGCGTGGGCGGTGAAGTGCTCTGCTACGT------------------------------------------------------------------------------------------------------------------------------------------------------------------------------------------------------------------------------------------------------------------------------------------------------------------------------------------------------------------------------------------------------------------------------------------------------------------------------------------------------------------------------------------------------------CTCTCCCGTAAACAACAGACCCAGAAGCGTCATCGACGCCTGCGTCGCCTCAGCGGAAACCCCGCCTGTCCGTGTTCCGCTCCAACAGCCACATCTATGCCCAGGTCATTGACGATGCCCAGAGCACACTCTGCTCGGCATCGACCGTTGACAAGGACCTGCGCACTGCAATGCTTCGGTGTCGGTGAGCTGGTGGCCAAACGCGCCCTAAGGGCATCCAACAGGTGGTCTTCGATCGCGGCGGCAACCTGTATCACGGCCGAGTGAAAGCCCTTGCCGACGCCGCCCGGGAAGCGGGCCTTCAGTTCATGTCGCTCGATACCACCGAAAAGCAGCAGCTGATCAACACCCACCAGACCCATGCCACCGATACCGGGTCGGCTGAGGTTCAAGTGGCGATGCTGAGCGAGCGCATCTCCAAGCTCAGCACCTGCAGCAGAACAACCACGACTACTCCTCGCGTCAGGGGCTGCTGAAGATGCTTGGTCGCCGCAAGCGCCTGCTTTATGTGAGAAGCAAGAGCGAGCAGCGTTACAGCCTCATAAACTGGGTATCCGCATCGCCGCAGCCAGCTGGCCATGGTGCAGACTGGGTGAAAGCCGAACTGGAGAAACTGGTCTCAGTGGAGGCCATGGCCACTCAGGGCGACAAAATTCTGGATGTGGCTCTGGCGAAAATCGGCGATAAGGGCCTGTTCACCAAGGAACTGGAGGCCCAGATGCTGGTGGGTCGAGCGGAGATCGCCGTGCATTCGCTCAAGGATCTACCCACCAACCTGCCCGATGGCCTGATCGGTTGCATCACCGAGCGGGAAGATCCGGCGGATGCCCTGGTGGTGAACTACACCCTGGAAACCCTGCCGGAGGGATCCGTCGTCGGCACCAGCTCGTTGCGCAGATTGGCACAGCTGCGTTACCACTTCCCCCATCTCCAGTTCAAGGACGTTCGCGGCAACGTCATTACCCGACTCGAAAAACTGGATGCTGGCTACGACTGCCTGATCCTCGCGGCGGCAGGCCTGAGTCGACTCGGATTCGGGATCCACCAGATTCCTGGCCACATCTCACTGCATGCCGTGGGACAGGGGGCCCTTGGCATCGAATGTGTCACAGACAACAAAGATGTTCTCAACGTGCTTGAGCATGGCCCCACGGACGATGCCTCGCGGAGCGAGCCTTCCTCCGGGAACTTGAAGGCGGCTGCCAGGTGCCGATTGGAGTCAACAGCGAACTCTCACTGGGATGGTGGCTGGATGGCAAGATGATCCGTGATGAACTCGCCTGAATGGGCCTGAAGCTCGCAAAATCTCAAGGTGCCGGCGAGATAAGGAAAGGGTCGGCACCGTCGTCAGCGACAAGATGGACAAAACGGTGGTGGTTGCGGTAACCGCTTTCCCCACCCCATCTATCAGAAGACGGTCAGCCGTACCACCCGTTACAAAGCTCACGACGAGAACAACACTGTTTTGGTGACCGTGTTATCACCGAGACCCGTCCTCTCAGCCGTCACAAGCGCTGGGCCATCGCCGAGGTGCTAAGACCCCCTCCATCGATTCAATCGACCGCCAGTGGTATCTGGTGGATGCTGAGAATCAAACGCTCGGCCGCTTAGCGACCGAAGTGGCTTCCGTGCTCCGCGGCAAGAACAAAGCCAGCTACACCCCGCATCTCGACACCGGCGATTTCGTCGTTGTCGTCAATGCCGACAAGGTGAAGGTGAGTGGCAGCAAGCCCAGAAGCTGTACCGCAGGCATTCCGGACGCCCCGGTGGGATGAAGGTGGAGACCTTCGCTCATCTCCAGGAGCGTCTTCCTGAGCGAATCGTGGAAAAAGCCATCAAGGGCATGCTTCCTCACAACGCTTTGGGCCGCCAGATGTTCCGCAAACTGAAGGTGTACAAGGGTGCCGATCATCCGCATTCCGCCCAGCAGCCTCAGCCCCTTGGAGTCGATGAAGTTGGTCGTGGGGTTCGGGCCTGTCTTCGCTGCCGCGGTCTGCCTCAGGCCTGACGGACAGCAAAGCCCTCTCCCCAAAGCGCAGAGCCTGGTTCCGATTGAAGCCACCAGTTGGGCCCTGGGCCAGGCGGCTGCGCGTGATGTGGATAAGGGATCAGGCCACGGAACTCGCCATGCTCCGAGCGCTTCTCCCTGGATGGCAGCGCAGGTGATCGATTGCTGCCGCCAGCGTGCTGGCAAAGGCGCGCGATTTGATCTGTCGCCTGGCTCGACGTTTCCCTGGCTACGCCATGCCGGATACGGCACACTCCGATGCATCGTCACACCTTCATGCGCCTAAGGCGACGTTCAGGTGATCACCGGCAAGGACAAGGGCAAGACCGGCGAGGTCCTGCGCACCCTGAATGAAAACCGCGTGATCGTGGAGGGCGTCAATATGCGCACCCGACACGTCAAACCCACTCAGGAGGGTGAAAGCGGTCAGATCGTCACTGAAGAGGCTTCACTGCATGCCTCCAACGTGATGATCTACTCAAGAAGGTGACCAGCCTCGAGATCACTGAAAAGGGAAAAAGCGCCGCCTCAAGAAAACCGGCG
>AG-676-E23
---------------------------------------------------------------------------------------------------------------------------------------------------------------------------------------------------------------------------------------------------------------------------------------------------------------------------------------------------------------------------------------------------------------------------------------------------------------------------------------------------------------------------------------------------------------------------------------------------------------------------------------------------------------------------------------GCCCAGCAGAAGATCCGCATCCGTTTGAAGGCGTTTGACCGCCGCATGCTGGATCTGTCCTGCGACAAAATCATTGAAACGGCCGATAACACAGCAGCAACTGCCATCGGCCCCATTCCTCTTCCAACCAAGCGCAAGATCTACTGCGTGCTGCGCTCCCCTCACGTCGACAAGGATTCACGCGAACATTTCGAGACCCGCACCCACCGCCGCATCATTGATATCTACAGTCCTTCCGCGAAGACCATCGATGCTTTGATGAAGCTCGATCTACCCAGTGGCGTGGATATCGAGGTGAAGCTCATGCCAAAACTTTCAAAACGCCTGGCCAGCCTCGTCACCAAGGTTGAAGAGCGTACGAGCCGCTTGAAGCCATTCGTCAAGGACAACGCCAACGCCAAGTTCGACGAGACCATGGAGGCGCATGTACGTCTCGGGATCGATCCCAAATACACCGATCAGCAGCTGCGCACCACCGTGGCACTGCCTCACGGCACCGGTCAGACCGTCATCGCGGTGGTCACCAGTGGTGAGAAGGTTGCAGCGGCCAAAGCAGCCGGCGCCGAGCTAGGCGATGAGGATCTGGTCAACACCATCAGCAAGGGGGAGATGAACTTCGACCTGCTGATCGCTACCCCGGACATGATGCCCAAAGTGGCCAAGCTGGGTCGTGTGCTCGGCCCCCGTGGTCTGATGCCCAACCCCAAAGCCGGTACCGTCACGACCGATTTGGCCGCCATCAAGGAGTTCAAGGCTGGCAAGCTCGAATTCCGTGCTGACCGCACCGGCATTGTGCACGTGCGTTTCGGTAAGGCCAGCTTTGATGCTGCCAACCTGCTCGACAACCTGAAAATGCTTCAGGAGACCATTGATCGCAATAAGCCCAGCGGCGCCAAGGGTCGTTATTGGAAGAGCCTGTATGTGACCTCCACGATGGGTCCTTCGGTGGAAGTGGATATCTCAGCCCTT--------------------------------------------------------------------------------------------------------------------------------------------------------------------------------------------------------------------------------------------------------------------------------------------------------------------------------------------------------------------------------------------------------------------------------------------------------------------------------------------------------------------------------------------------------------------------------------------------------------------------------------------------------------------------------------------------------------------------------------------------------------------------------------------------------------------------------------------------------------------------------------------------------------------------------------------------------------------------------------------------------------------------------------------------------------------------------------------------------------------------------------------------------------------------------------------------------------------------------------------------------------------------------------------------------------------------------------------------------------------------------------------------------------------------------------------------------------------------------------------------------------------------------------------------------------------------------------------------------------------------------------------------------------------------------------------------------------------------------------------------------------------------------------AAGGTCCTAGCCCTCGAAACAAGTTGTGACGAGTCTGCCGCGGCTGTTCTTCGCATATTGCGTCTCAGATCGAGGAGCACGCCCAATGGGGCGGCGTGGTGCCGGAGATCGCCTCACGCCGGCATGTGGAATCCCCCACTTGATCGAGCAATCGCTCAATGACGCGCTATCAGCGATCTGGATGTGGCAGCCACTGTCACCCCAGGTCTGGTCGGGGCCCTGTGGGTTCCGTGACGGGCCGCACCCTCTTCATCGCCGGCCGTTCATCGCCATCCACCATCTCGAAGCCCATCTGGCCTCGGTTTCCGCCCTATCTTTACTGGTGAGCGGCGGACATACGGAACTGATTCGCGTCGATGCGACGGTGCTTGAGCGCCTCGGGCGCAGTCATGACGACGCCGCTGGGGAAGCCTTTGACAAGGTCGCCCGTCTGTTGGGACTTACCCAGGAGGGCCTGCGATCCAGGCCGCCGCCGTTCAGGGGGATGTTTGCCGAAAGGCCGAGTTTACGACTTCTCATTCAGCGGCCTGAAAACGGCGATGCTCCGGTGGAGGCTTGTCGTTCCCCTTGCAGATCTCTCCGCCAGCTTCCAGGTCGTTGTGGATGTGCTGGTCGATCGCACGATGCTGGAGCTCGGCTCCACACTGGTGATGGTGGGTGGAGTTGCGGCCAATCATTGCGTGAATGCATGCATAGGGGGTTGATGTACACCTGGCGCCGCTTAGCTACTGCACTGATAACGCCGCAATGGTGGGGGCTGCTGCCCTTGGACGTCTGAGTTCTTTGGCTCTGGGCGTGCCCACGGTTCATCCGCGGCTCCGTGTCCAAGGTCCGGCGGGTTCTCGATCAGATCCGCGGTCGCAGTTATCGCGATGCGCTGATCATGCTCGAGTTCATGCCTTACCGCTCCACGGGTCCCATCACCAAGGTTCTGCGTTCTGCAGTGGCCAATGCCGAGCACCTCGGACTTGACCCTTCAACCCTGGTGATCTCCCAGGCCAGCGCAGACATGGGTCCATGAAGCGCTACCGCCCCCGTGCCCAAGGTCGCGCTTTCGCGATCAAAAAGCAGACCTGCCACATCAGCATTGCTGTATGGCCATCGTGACTGGCAGGGCAAGGAAACCGGCGCTTCCATTGACCTGGTGGCCAAGGAAACCACTGCCGTTGACCTGATGCACCGTGCGGTGCTGCGCCAGCAGGCCCACAGTCAGGGAACTGCAACCCTCACCCGTGCCGAAGTACGAGGTGGCGGACGCAAGCCTTACAAGCAGAAAGGAACCGGTCGTGCCCGTCAGGGATCGATCCGTACGCCTCTGCGTCCCGGCGGCGGCATCGTGTTTGGTCCCAAGCCGCGCACCTACAACCTTGCGATGAATCGCAAGGAGCGTCGTCTGGCCCTGCGCACCGCGCTGATGGCCCGCATCGACGACGTGAAGGACTTCGCCAAAAACCCGTGAAGTCGTTGACGCACTCGCCTCGGAGTTGCGAAGGTTTTGATTGTGCTGAAGTTGTGAATCCGTTCGCAACCTCGAGAAGGTCAAGCTGATCACTGCTGACCAGCTCAACGTCTTCGATCTGCTCCACGCCAATTTGGTGTTGGGCGAATCACTACCATCCAGGAGGTCATGGCAATCCGTACCTTCCGCCCCTACACACCCGGTACCCGCGGGTCGTCACCGACTTCAGTGAAGTCACCGGAAGCCGGAGCGTTCGCTTGTGGTGTCCAAGCACCGAAGGGACGCAACAACCGCGGCGTGATCACCTGTCGCCATCGTGGCGGTGGCCACAAGCGGCAATACCGCATCGTCGATTTCCGACGCAACAAGCCAAGGTGGCCGCCATTCACTACGACCCGCACCGCAATGCGCGGCTGGCCCTTCTCTTCTACGATGGTGAGAAGAGATACATCCTGGCTCCAGCAGGAGTCACCATCGGTCAGACGGTGGTCTCAGGAATCTCCTATCGAGATCGGCAACGCCATGCCGCTCTCTGACATTCCCCTCGGTTCCAGCGTTCACTGTGTCGAGCTTTACGCCGGTCGCGGTGGACAAATGGTCCGAACTGCCGGAGCCAGCGCTCAGGTGATGGCCAAGGAGGGCGATTACGTCGCCCTGAAACTGCCATCCACTGAGGTTCGCCTGGTGCGCCGTGAGTGCTACGCCACCATCGGCGAAGTCGGCAACTCGGAGATCCGCAACACCAGCCTTGGCAAGGCTGGGCGCCGGCGCTGGCTCGGACGCCGACCTCAGGTGCGAGGCAGTGTGATGAATCCCTGCGACCACCCCCATGGTGGTGGTGAAGGCCGAGCTCCGATCGGGCGTGGTCCTGTAACCCCGTGGGGCAAGCCTGCGCTGGGACTCAAGACCCGCAAGCGCAACAAGCCGAGTAACAAGTTCGTCCTCCGCAAACGTCGTCCGTCGTTTACTGGGGCACAGGTCGCCGTAAGACCTCAGTCGCACGCGTTCGCCTGATCCCCGGCAACGGATCACCATCAATGGCCGGCCTGGAGATAACTATCTCTACAACCCTCAAGGCTCCGTTGCAGACGCTGGGTCTACTGAGTACGACGTGCTCGTCAACGTCAGAGGTGGTGGTCTCACCGGACAGGCTGATGCCATCAAGCAGGGCGCTGCCAGGGCTCTTTGCGAGCTCTCCTCAGACAACCGCAAGCCTCTGAAAACGGAAGGTCACCTCAGCCGTGACCCTAGGGCTAAGGAACGTCGCAAGTACGGCCTCAAGAAAGCCCGCAAAGCTCCCCAGTTCTCCAAGCGCATGTCCATCGGCATCCTTGGGAAGAAACTGGGTATGTCCCAGTTCTTCGACGAGCAAGGCACCGTCCCGGTCACTTTGATCGAGGCGGGGCCTTGCCGAATTACCCAACTCAAGACCACTGGACGGCTATGAGGCCGTGCAGATCGGTTTTGGGAAAAGCTGATCAACAAGCCCAAGGGTCACCTAAATCCGGCGAGGGGATCCTCACCTGAATATCGGACGACTCTCGAGCTGGGTAATCACCGTGATTTCGAGGCAGGCCAGAAGGTTGACGTCAGCGGCGACACCATGGGTCGTGGCTTCGCCGGTTATCAAAAGCGTCATGGCTTCAGCCGAGGTCCGATGACCCACGGCTCGAAGAACCATCGTGAGCCCGGTTCAACCGGCGCCGGCACCCCTGGTCGGATCTACCCCGGCAAGCGAATGGCTGGTCGCTACGGCGGCAAGAAAATCACCACGAGGGCCCTTCCTCAAGGTGGACGCAACCTGCTCGTGGTCAAGGGCTCTGTTCCTGGCAAGCCTGGATCTCTTCTGAACATCCGGCCATGCGGGTTTCTCCTGGCTGCAGGATTTGGTGCAGATCAACTGGGTGAACGCTTGTCGATGGCTGGATTTGAAGTGGAGGAGCTGGAAGATCGCTCAAGGTGTTGTGGTCGGTGAAGTGCGGCACCGACAAACTTCTGCAAGGTGAATGTGCAAATTGTCTGTGGAGCAACGTGCGTGCATCCACGTTGTCGCCATGGTCGGGGCGGTGCTTCTCACGATCAAAGCAGGTGAACTCCGCGGTGTAGTGAGGGAATGATTTGCTCACTCTCAGAACTCGGCCAGACCGATGGAATCGCCATCCTCCCAGGAGAGCCAGCATCCCTGCTCGACGATGAACTCGCCATCACCGCCAACCGTCCTGATGGTCTGTCCATGACGGGCATTGCCAGAGAAGTCGCTGCTCTCATTTATGGCTTGACCGAGGTGAAGTCGATTCACCGCAATGGTTGCAGCAACGAATGACTGCCGGAGTGAAGCCCGTCAACTCGTCGATATCACCAACCTCGTGATGCTTGAACAGGGCCAGCCTCTGCATGCCTTTGATGATGCACTGGAATTTGCGTCAAGCCCGTGAACGTGAGTCAAAGGTCTGGACGGACGTGAAATTGAACTGGATCCCCGTGTTCAGGTGGTGACCTGCGATCGTGCCGTCGCCGTGGCCGGTGTGATGGGCAGTGAAAGCGGTGTCTGCGATAACACATCTGGCTGGAATCTGCCCTGTTCACCCCCCGTCCGCAACGGCAGTCGAGCCACAGGTCAGCGCACGGATGCCAGCAGTCGTTACGAGAAGGGTTTGCCAAATCACCCTCGTGCTCTGACGTTGTTCAGGGAGATGCTTGATGCTGAGAGACGTCGTGCTGCGACGCAAACTGCATCGTCTGCTCGGAGACGAGCAGGTCGCTCGCATCGGATGTTCAAGGCGAGACCTGGAGGTTGACCTAATTGAAGAGGTGGCGCGACTGGTGGGGTTTGATCGTTTCCAGTCTCAGCTTCCAGACCTTCAGCCCGGTCTGACGCTCAGCAGGCTGCGTCAGCTGAGTGCCTCGGGACTGCAGGAAATCACCACGTTGTCACTCAATCCACTGTTGGCGGAGACCAGCAACCTGCGAGCGCTCTGGCTGGAGCATCTTCAGGTTTGTCAGCGCAATCTTCAGGCCTCACAGCCTGGATGCTGGGTATTCGAGATAGGGCATGTGTTCCAGGAAGCTCGGCTGGAGTGATCTGCGGCGATGGCCAACTATTTCGACGCCAGAGGCGTGCTCACCACCGTTCTTTCGGAATTGAGCTCGATGACCTGCATCCAGGCCGTGCAGCGAGCGTTGAAGGTGGCTGCTTCGGTCAATTGCATCCATGATTCAGCAGGAATCTTTTCTCACCGTTGCTGACAACAGCGGAGCCAAGCGCATCCAGTGCATCCGCGTGCTGGAAGCAATCGTCGCTACGCCCATGTGGGCGACGTGATCGTGGCCACCGTGAAGGACGCCATGCCCAACATGGGCGTGAAAAAGTCCGATGTGATCAAGGCAGTGGTGGTCCGAACCAAAGCCACGCTGCGTCGTGACACCGGAAACTCCATCCGGTTTGACGACAATGCTGCCGTCATCATTAACGACGACAAAAACCCCAAGGGCACTCGTGTCTTTGGACCTGTGGCACGCGAACTGCGCGAAACTTCACCAAAATCGTCTCCCTCGCTCCGGAGGTGATCGAGTGGCAGGAGCGGGTTGTCCAGATCCGCCGCGTGTCCAAGACCGTGAAGGGCGGCAAGAAGATGAGCTTCCGGGCCATTGTTGTTGTCGGAAATGAGCGCGGTCAGGTCGGCGTCGGCGTCGGCAAGGCCGGCGACGTGATCGGTGCAGTCCGCAAAGGTGTTGCAGACGGCAAGAAGCATCTCGTCAAAGTGCCTCTGACACGTAACTCCATTCCGACCCTGTCCAACGGTCGCGATGGCGCAGCCAGCGTGTTGATTCGCCCCGCAGCTCCCGGTACCGGGGTAATTGCAGGAGGCTCGATTCGCACAGTTCTCGAGCTTGCCGGCATTAAAAATGTGCTGGCCAAGCGACTGGGCAGCAAGACTCCGCTGAACAACGCCCGAGCTGCCATGGTGGCTCTCGATAGTCTCCGCACACATAAGGAGACCGCCAAGGAACGGGGGATCTCCCTCGAGCAGATCTATATGGGACGTTCACTTAAAAAAGGCCCCTTCATTGCCGACAGCCTGCTAAGGTTGAAAAGCAAAACGCCGCCGATGACAAAGTGATCAAAACGTGGTCAAGGGCTTCCACGATCCTGCCGATGATGATCGGGCACACAATCGCGGTTCACAACGGCCGCACCCACGTGCCGGTCTTCGTGACTGAACAGATGGTGGGCCACAAGCTTGGCGAATTCGCCCCCACCCGCACCTTCAAAGGCCACATCAAAGACAAGAAAATGTCACGCCGTAACGCCGCCGTCAAGCGCCCGGTCCTCCCCGATCCCCAGTTCAACAATCTCGCCACCATGCTTGTGGCTCGGCTGATGAAGCATGGGAAGAAGTCCACGGCACAGCGAATCCTGTCCGATGCCTTCCTGATCGGCGACCGCACCGGTGGCGATCCCATCGAACTCTTCGAGACGGCCGTGAAAAACGCGACTCCTCTTGTCGAAGTGCGTGCCCGACGCGTCGGCGGTGCCACCTATCAGGTGCCCATGGAAGTCCGCCAGGAGCGCGGCACAGCCATGGCTCTGCGCTGGCTTGTGAGCTTCTCCCGTGCTCGCAACGGCCGCAGCATGGCTCAGAAGCTTGCTGGTGAACTCATGGACGCTGCCAATGAAGCCGGCAGTGCCGTTCGCAAGCGCGAAGAAACCCACAAGATGGCCGAAGCCAACAAGGCTTTCGCTCACTACCGCTACATGCTGAGTCCAAAACGCGTCAAATTCCGTAAGCAGCAACGCGGCCGCATGCGCGGTGTCGCCACTCGTGGCAACACCATCGCCTTCGGTCAGTTCGCTCTGCAGGCACAGGAATGCGGCTGGATCACCTCGCGCCAGATCGAGGCCAGCCGTCGTGCCATGACCCGCTACGTCAAGCGTGGCGGAAAAATCTGGATCAGGATTTTCCCTGACAAACCGGTCACCATGCGCGCTGCCGAAACCCGAATGGGTTCAGGTAAGGGCAACCCGGAATTCTGGGTGGCGGTGATCAAGCCGGGCAGGATCCTGTTCGAGATGGGTGGTATCACCCCCGAAATCGCCAAGGAAGCCATGCGCCTCGCGCAATACAAGCTTCCTGTGAAGACCAAGTTCATGCACGGATTGCTGGTGTCGACATTCCCCGCGAAAAGCGGATCGAAGTCGCCCTCACCTACATCTACGGAATTGGCCCAACACGGGCCAGATCCTTTCCAAGGCTGGTGTCAACCCCGACATCAGGGTGAAGGATCTGACGGTGATGTGCAGAAATTGCGCGGTGCCACCGAGTTCACCATCGAGGGTGACCTGCGCAGGCAGGAGGGGATGGCACTCAAGCGCCTGCAGGACATCGGCTGCGTTCGTGGTCGTCGCCATCGCATGAGCCTCCCGGTGCGTGGACAACGAACTCGCACGAATGCGCGGACCCGTCGCGGAGCTCGCAAGACCGTGGCCGGCAAGAAGAAGAGCTGGAAGCGCTTGAAGCGATCTCTGCGGCGGTTGATGATCTGGAGCAGCTTCGGATTTACTCGGCAAAAAGGGGCGACTCTCCGGCGTGCTCGATGGGCAAGTTGCCCGGTGAACGACCGCTGGTGGGGCAGCGCGCCAATGTGCTCAAAAAGGTACAGACCCTTCTGAGTGATCGGCGGCCGAATTGAGACCTTGGATGTGACCCTGCCCAGGGGATTTTGGCCATCACCCTCTGATCACCACGAGGAGATCGTTGATCTCTTCTGCGGTCTTGGTTACCAGGTTGGGCCCTGAGGTGGAGACCGACCACAACAATTTCACCGCCTTGAACATCCCGCCGGACCATCCGGCTCGGGACATGCAGGACACCTTTTATCTCAAAGACCTGCTGCGTACACACACTTCACCGGTGCAAATACGCCATCTCGAGACCCATGCACCACCGGTGAGGATCGTGGCCCCAGGACGTGTTTATCGCCGCGATGCAGTGGATGCCACCCATTCGCCGGTGTTTCATCAGGTGGAGGTGCTGATTGATGAAGGGCTCGATTTCAGCCATCTGCGCGGCACGGTGATGGCATTCCTCAAGGCATTTTTCGGGGATCTACCCGTGCGCTTCCGCGCCAGTTACTTCCCGTTTACCGAGCCGTCAGCCGAAGTGGATGTCCAGTGGCGCGGCCGCTGGCTGGAAGTGATGGGCTGCGGCATGGTCGACCCGTGCTGGAGCTGGGTTTGGATCCTGAGCGTTACAGCGGTTTTGCCGCCGGCTTGGGGGTGGAGCGGTTCTGCATGGTGCGCCATATCGATGACATCCGCCGTCTTTACACCAGTGATCTGCGATTTTTGGAGCAGTTCGACTTGATTCCCTAAAGCCCAACGGCGCCCGCGCAAACTGCGCAAAGGTCGCGGCATTGCCGCTGGCCAGGGTGCTGCGGCTTCGGCATGCGCGGCCAGAAATCCCGTTCCGGCCCCACCCGTCCCGGTTTTGAGGGTGGCCAGATGCCTCTTTACAGGCGCGTGCCCCTGAAGCACTTTGAATCCCAAACACTTCACCGTTGTGAATGTCTGAATGAAAGGCACCGTCAACCTCGACTCACTGGTAAAGGATGGTGTTGTCACCCGCTGAAAATCCTCGGCAACGGGGAACTCAAGGCCAAGCTGACGGTTCAGGCCGCTTTCACGGCAGCACGAACCAAAATCGAAGCAGCCGGTGGCACCTGCGAAGCGGATGTGATCCGCCCCTCATCACAGAAAAAGCCACCCGAGCACTGGAAAACCAGTACACCTTCGAGGTGGACCACCGAGCTGCCAAGCCCGACATCAAAGCCGCTGTTGAGTGTCAAGGTCACCGGCGTTAGCACCATGAATCCTCCCCGCCGCAGTCGTCGGGCCGGCAAGCGCTCTCAGGTGAAGAAGGCTGTGGTGCGCCTCGCTGAGGGCATCCAACTCTTCCCTATGTCACGTATCGGTAAAGCCCCCATCCTCCCTGAGAAGGTGACCGTTCAACGGCCTCGCTGTCACCGTGAAGGGACCGAAGGGAGAACTCAAACGTGCCTGAGGGCGTGAGCATTCAGGTGGAGAACACCATCGTGTTGTCTCCCATCCCGTGAGCGCCATGGCCTGTGCCGCGCTCTCGTAAACAACATGATTGTTGGCGTCGAGAGCGGTTTCAGCAAAAGCCTGGAAATCATTGGTGTTGGCTCCAGGGCTCAGGTGAAAGGCACCACCCTGGTCGTCTCTGCTGGTTACAGCCACCCCGTCGAGGTTGCAGCTCCTGACGGCATCACCTTCAAAGTTGAGAACAACACCAAGGTGACTGTGTCGGGGATCGACAAGGAATTGGTGGGTAATGAAGCCGCCAAAATTCGTTCCATCCGTCCGCCCGAGCCCTACAAGGGCAAAGGGATCCGGTACGAGGGCGAATGGATCCTCCGCAAGGCAGGCAAGATGGCCAAGAAAGTCGTAGCTGTGATCAAGCTGGCCCTTCAGGCCGGCAAAGCCAACCCTGCACCGCCCGTGGGTCCTGCCCTCGGTCAGCACGGGGTCAACATCATGGCGTTCTGCAAGGAGTACAACGCCCGCACCCAGGACAAAGCCGGGTTCGTGATTCCGGTGGAAATCTCGGTCTTTGAAGACCGCAGTTTCACCTTCATCACTAAGACGCCCCCAGCGTCCGTGTTGATCACCAAGGCTGCTGGAATCGCTAAAGGTTCCGGAGAGTCCGCCAAGGGCGTTGGATCAAGCGATCCCAGCTTGAGGAAATCGCCAAGACCAAGCTGCCCGACCTCAACTGCACCAGCGTTGAGTCGGCTATGCGCATCATCGAAGGCACTGCCCGCAACATGGGCGTCGCCATTTCACTGAAACAGCGCTACAGGGAGACCATTCAGCCCAAATTGCTGAAAGATCTAAGTCTCTCCAACATCCATGAAGTCCCCAAGGTGGTGAAAGTCACCGTGAACCGGGGACTTGGCGAAGCTGCCGCGAATGCCAAGGCCCTAGAAGCCTCGGTGAACGAACTTGCTCAGATCACCGGCCAGAAAGTGGTGGTGACCCGAGCCAAGAAAGCCATCGCGAGCTTCAAGATCCGCGAAGGCATGCCGATCGGCTGTGCCGTGACTCTGCGCGGCGATCGCATGTACGCCTTCCTGGAGCGACTGATCAACCTGGCACTGCCCCGCATCCGTGACTTCCGTGGCGTCAGCCCCAAAAGCTTCGACGGACGTGGCAATTACACCCTGGGGGTAAGAGAGCAGATCATCTTCCCTGAGATCTCCTTCGACAAGATCGACGCCATCAGGGGCATGGACATCACCATCGTGACCACTGCTCGGATGAAGAGGGCCGGTCCCTCCTCCGCGAGATGGGAATGCCGTTATGCCAACCATTCAGCAACTGATCCGGACCGAGCGTCAGAGCTCAAAGGCGAAAACCAAATCGCCAGCTCTGAAAGCCTGCCCCGAACGCCGTGGTGTTTGCACCCGTGTGTACACGTCCACTCCCAAAAAGCCCAATTCGGCTTTGCGCAAAGTGGCCCGTGTGCGCCTCACCTCCGGATTCGAGGTCACCGCCTACATCGGCGGCATCGGCCACAACCTGCAGGAGCACTCGGTTGTGCTGATCCGCGGCGGTCGCGTCAAGGATCTGCCTGGAGTTCGCTACCACATCATTCGCGGAACCCTTGACACCGCAGGAGTCAAGGACCGTCGTCAGTCCCGTTCCAAGTACGGCGCCAAGTCTCCGAAGTCCGAACTCAGCTCTCCGACGACCTCACAGAGCAAATCGTTCCGCCGCGAGCTGTTCGATCTGCGCTTCCAGCAAGCCACAAGGCAGCTGGACACCCATTCAAGAGCTGGCCCAACTGCTGACGGTATGGGACACAAAATCCATCCAACCGGCTTACGCCTGGGGATTACCCAGGAGCACCGGTCACGCTGGTACGCAAGCAAGAGTTATCCGAGCCTCCTTCAGGAGGACGATATTCGCAAGTTCATCCACAAGAAATACTCCGCCGGTATCAGTGATGTGCTGATCGCCCGCAAGGCCGATCAGCTCGAAGTTGAGCTGAAAACCGCACGTCCCGGCGTGTTGGTTGGACGCCAGGGCAGTGGCATCGAAGAGCTGCGCTCCGGCATCCAGAAAACCGTCGGTGATCGTGTTCGGATCAATGTGGTCGAGGTCGAGCGTGTCGACGCCGACGCTTTCCTACTTGCCGAATACATCGCTCAGCAACTTGAGAAACGTGTGGCATTCCGTCGCACGATCCGCATGGCCGTGCAGCGAGCACAGCGAGCGGGTGTTCTGGGCCTGAAAATCCAGGTTTCAGGACGCCTGAATGGTGCTGAGATCGCTCGTACCGAGTGGACGCGTGAAGGTCGGGTGCCTCTGCACACCCTTCGCGCTGACATCGACTACGCCACCGCCAGCACCACCTATGGGGTGCTCGGCATCAAGGTCTGGGTGTTTAAAGGCGAAGTGCTGGGCGACGAACAGCAA---TCAGGCCCCAAGAAGGCCAAGCGCAACGTTCCCAACGGCGTTGCCCACATCCAAAGCACCTTCAACAACACGATTGTTTCGATCACCGATACCACTGGAGAAGTCATCTCCTGGTCTTCGGCAGGTGCCAGCGGTTTCAAAGGTGCACGCAAAGGCACACCATTTGCTGCTCAGACTGCAGCCGAAGCAGCCGCCCGCAGAGCTCTCGAGCAGGGCATGCGCCAGATCGAAGTGCTTGTGCGTGGCCCCGGATCAGGTCGTGAAACCGCGATCCGTGCTTTACAGGTTGCAGGTCTGGAAATCACGCTGATCCGTGACGTCACTCCACTGCCTCACAACGGCTGCCGCCGTGCCAAGCGTCGGCGCGTCCTGGAGAGCAAGCAACAGATCGTGAGCTCAAGCTCCTCGGTGAGGCCGAAATGGCATTGGTCCTGGATTACCAGGGTCTCTCCATCAAGGAAATGTCTGATCTGAGGACTCGTCTTCGGGCCAGCAACGGCGTTTGCAAGGTGACCAAAAACACCTTGATGCGTCTCGCCATTGATGGTGATAGTAACCTCGATCCCCTTCTGAGCGGTACCAACGCTTTCGTCCTGGTTAAGGGCGATGTCGGTGGTGCAGTCAAAGCCCTTCAGGCTTTTCAGAAGGACACCAAGAAGTCCGAAACCAAGGGCGGCCTTTTCGAGGGCAAGCTCCTCGAGATCAAGGCCATCGGTGACCTTCCCACCAAGGAAGTTCTCATGGCTCAGATCGCTGGTTCCATCAATGCCGTTGCCACCGTGGCTGTCATCAACGAGGCGCTCAAGCAGATGGCCAATCACGACCCTATTTCCGACATGCTCACCCGCATTCGCAATGCGAGTGAGAAACACCAGAGCACGAAAGTACCTGCCTCCCGCATGTCAGCATCGCCAAAGTGCTGCAGCAGGAAGGCTTCATCGCTGAGATAGCGAAGGAGTCCCAACTTGGTGCTGGAACTGAAGTAGGCAAGAACCCCACCATCCGCTCCATGCAGCGGGTGAGCAAGCCTGGTCTGCGCATCTACAAGAACACCCGCGGCCTTCCGAAGGTCCTCGGCGGACTGGGGGTGGCGATCATCTCCACCTCCAAGGGTGTCATGAGCGACCGCGATGCCCGAAAGCAGGGCGTGGGCGGTGAAGTGCTCTGCTACGT------------------------------------------------------------------------------------------------------------------------------------------------------------------------------------------------------------------------------------------------------------------------------------------------------------------------------------------------------------------------------------------------------------------------------------------------------------------------------------------------------------------------------------------------------------CTCTCCCGTAAACAACAGACCCAGAAGCGTCATCGACGCCTGCGTCGCCTCAGCGGAAACCCCGCCTGGCCGTGTTCCGCTCCAACAGCCACATCTATGCCCAGGTCATTGACGATGCCCAGAGCACACTCTGCTCAGCGTCAACCGTTGACAAGGACCTGCGTACTGCAATGCATCCGTGTCGGTGAACTGGTGGCCAAACGCGCCCTAAGGGCATCCAACAGGTGGTCTTCGATCGCGGCGGCAACCTGTATCACGGCCGGGTAAAAGCCCTTGCCGACGCCGCCCGGGAAGCGGGCCTTCAGTTC----------------------------------------------------------------------------------------------------------------------------------------------------------------------------------------------------------------------------------------------------------ATCGCCGCAGCCAGCTGGCCATGGTGCAGACTGGGTGAAAGCCGAACTGGAGAAATTGGTCTCGGTGGAGGCCATGGCCACTCAGGGCGACAAAATCCTGGATGTGGCCCTGGCGAAAATCGGCGACAAGGGCCTGTTCACTAAGGAACTGGAGGCCCAGATGCTGGTGGGTCGAGCGGAGATCGCCGTGCATTCGCTCAAGGATCTACCCACCAACCTGCCCGATGGGCTGATCGGTTGCATCACCGAGCGGGAAGATCCCGCGGATGCCCTGGTTGTGAACTACACCCTGGAAACGCTGCCGGAGGGATCCGTCGTCGGCACCAGCTCATTGCGCAGATTGGCTCAGCTGCGGTACCACTTCCCCCATCTTCAGTTCAAGGACGTTCGCGGCAACGTCATTACCCGACTCGAGAAACTGGATGCTGGCTACGACTGCCTGATCCTCGCGGCGGCAGGCCTGAGTCGACTCGGATTCGGGATCCACCAGATTCCTGGCCACATCTCACTCCATGCCGTGGGACAGGGAGCACTTGGCATTGAATGTACAGACAACAAACTCAACATCATTCAAGTGCTTGAGCATGGCCCCACGGACGATGCCTGGCGGAGCGGGCTTTCCTCCGGGAACTTGAAGGCGGCTGCCAGGTGCCGATTGGAGTGAACAGCGAACTCTCACCGGGATGGTGGCTGGATGGCAAGATGATCCGTGATGAACTCGCCTGAGTGGGCCTGAAGCTCGCAAAATCTCAAGGTGCAGGCGAGATAAGGAAAGGGTCGGCACCGTCGTCAGCGACAAGATGGACAAAACGGTGGTGGTTGCGGTAACCGCTTTCCCCACCCCATCTACCAAAAGACGGTCAGCCGTACCACCCGTTACAAAGCTCACGACGAGAACAACACTGTTTTGGTGACCGTGTTATCACCGAGACCCGTCCTCTCAGCCGTCACAAGCGCTGGGCCATCGCTGAGGTGCTAAGACCCCCTCCATCGATTCAATCGACCGCCAGTGGTATCTGGTGGACGCTGAGAATCAAACGCTCGGCCGCTTAGCGACCGAAGTGGCTTCCGTGCTCCGCGGCAAGAACAAAGCCAGCTACACCCCGCATCTCGACACCGGCGATTTTGTCGTTGTCGTCAACGCCGACAAGGTGAAGGTGAGTGGCAGCAAGCCCAGAAGCTGTACCGCAGGCATTCCGGACGCCCCGGTGGGATGAAGGTGGAGACCTTCGCTCATCTGCAGGAGCGTCTTCCTGAGCGAATCGTGGAAAAAGCCATCAAGGGCATGCTTCCCCACAACGCTTTGGGTCGCCAGATGTTCCGCAAACTGAAGGTGTACAAGGGTGCCGATCATCCGCATTCCGCCCAGCAGCCTCAGCCCCTTGGTGTCGATGAGGTTGGCCGTGGGGTTCGGGCCTGTCTTCGCTGCCGCGGTCTGCCTCAGGCCTGACGGACAGCAAAGCCCTCTCCCCCAAGCGCAGAGCCTGGTTCCGATTGAAGCCACCAGTTGGGCCCTGGGCCAAGCGGCTGCGCGTGATGTGGATAGGGGATCAGGCGACGGAACTCGCCATGCTCCGCGCTCTTCTTCCTGGATGGCAGCGCAGGTGATCGATCGCTGCCGCCAGCGTGCTGGCAAAGGCTCGCGATTTGATCCGTCGCCTGGCTCGACGTTTCCCTGGCTACGCCATGCCGGATACGGCACACTCCGATGCATCGTCACACCTTCATGCGTCTGAGGCGACGTTCAGGTGATCACCGGCAAGGACAAGGGCAAGACCGGAGAGGTCCTGCGCACCCTGAATGAAAACCGCGTGATCGTGGAGGGCGTCAATATGCGCACCCGCCACGTCAAACCGACTCAGGAGGGTGAAAGCGGTCGGATCGTCACTGAAGAGGCTTCACTGCATGCCTCCAACGTGATGATCTACTCAAGAAGGTGACCAGCCTCGAGATCACTGAGAAGGGAAAAAGCGCCGCCTCAAGAAAACCGGCG
>AG-679-A02
ATGGCTGTCGTCACTCTCGCCGAGATGATGGAGGCTGGTGCCCATTTCGGCCACCAGACCCGTCGCTGGAATCCCAAGATGTCTACATCTATTGCGCGCGCAACGGTGTTCACATCATTGATCTTGTGCAGACCGCTGTCTGCATGAACAACGCCTACAAATGGACGCGGCGGCCAGAAGCGGCAAACGTTTTCTGTTCGTTGGCACCAAGAAACAAGCGTCCGAGGTGATCGCTCTCGAAGCGGCACGTTGTGGAGCGTCCTATGTGAACCAGCGTTGGCTGGGTGGAATGCTCACCAACTGGACCACGATGAAGGCCCGCATTGATCGCTTGAAGGATCTAGAGCGGATGGAGAGCGGTGCGATCGCCATGCGCCCCAAAAAGGAAGCCGCTGTGCTCCGCAGGGAGCTTGATCGTCTTCAGAAGTACCTCGGTGGTCTGAAGAACATGCGTCGTCTTCCCGATGTAGTGGTCCTGGTGGATCAGCGTCGCGAGACCAACGCTGTGCTCGAGGCCCGCAAGCTCGATATCCCCCTGGTTTCGATGCTTGACACCAACTGCGACCCCGATCTCTGCGAGGTGCCGATTCCTTGCAATGACGATGCTGTTCGTTCTGTGCAGCTGGTGCTGAGCCGCCTTGCTGATGCCATCAACGAAGGTCG-----------------------------------------------------------------------------------------------------------------------------------------------------------------------------------------------------------------------------------------------------------------------------------------------------------------------------------------------------------------------------------------------------------------------------------------------------------------------------------------------------------------------------------------------------------------------------------------------------------------------------------------------------------------------------------------------------------------------------------------------------------------------------------------------------------------------------------------------------------------------------------------------------------------------------------------------------------------------------------------------------------------------------------------------------------------------------------------------------------------------------------------------------------------------------------------------------------------------------------------------------------------------------------------------------------------------------------------------------------------------------------------------------------------------------------------------------------------------------------------------------------------------------------------------------------------------------------------------------------------------------------------------------------------------------------------------------------------------------------------------------------------------------------------------------------------------------------------------------------------------------------------------------------------------------------------------------------------------------------------------------------------------------------------------------------------------------------------------------------------------------------------------------------------------------------------------------------------------------------------------------------------------------------------------------------------------------------------------------------------------------------------------------------------------------------------------------------------------------------------------------------------------------------------------------------------------------------------------------------------------------------------------------------------------------------------------------------------------------------------------------------------------------------------------AAGGTCCTAGCCCTCGAAACAAGTTGTGACGAGTCTGCCGCGGCTGTTCTTCGCATATTGCGTCTCAGATCGAGGAACATGCCCAATGGGGCGGCGTGGTGCCGGAGATTGCCTCACGCCGGCATGTGGAATCCCCCATTTGATCGACCAATCGCTCAAGTCCGCGCTATCAGCGATCTGGATGTGGCTGCCACTGTCACCCCAGGTCTGGTTGGGGCCCTGTGGGTTCCGTGACGGGCCGCACCCTCTTCATCGCCGACCGTTCATCGCCATCCACCATCTCGAAGCCCATCTGGCCTCGGTTTCCGCCTTATCTCTACTGGTGAGCGGCGGACATACGGAACTGATTCGGGTCGATGCAACAGTGCTGGAGCGCCTTGGGCGTAGTCATGACGACGCCGCTGGGGAAGCCTTTGACAAGGTCGCCCGGCTGCTGGGCCTTACCCAGGGGGGCCTGCGATCCAGTCCGCGGCCTTTCAGGGGGATGTTTGCCGAAAGGCCGTGTTTATGACTTCTCATTCAGCGGCCTAAAAACGGCGATGCTTCGGTGGAGGCTTGTCGTGCCCCTGGCGGATCTGGCCGCCAGCTTCCAGGTCGTTGTGGATGTGTTGGTCGACCGCACGATGCTGGAGCTCGGCTCGACACTGGTGATGGTGGGTGGAGTGGCGGCCAATCATTGCGTAAATGCATGCATAGGGGGTTGATGTGCACCTGGCGCCGCTTCGCTACTGCACCGATAACGCTGCAATGGTGGGGGCTGCTGCGCTTGGACGTCTGAGTTCTTTGGCTCTGGGCGTGCCCACGGTTCATCCGCGGCTCCGTGTCCAAGGTCCGGCGGGTGCTCGATCAGATCCGCGGTCGCAGTTATCGCGATGCGCTGATCATGCTCGAGTTCATGCCGTACCGCTCCACGGGTCCCATCACCAAGGTTCTGCGTTCTGCAGTGGCCAATGCCGAGCACCTCGGACTTGACCCTTCAACCCTGGTGATCTCCCAGGCCAGCGCCGACATGGGTCCATGAAGCGCTACCGCCCCCGAGCCCAAGGTCGCGCTTTCGCGATCAAAAAGCAGACCTGCCACATCAGCATTGCTGTATGGCCATCGTGACTGGCAGGGCAAGGAAACCGGCGCTTCCATTGACCTGGTGGCCAAGGAAACCACTGCCGTTGACCTGATGCACCGTGCGGTGCTGCGCCAGCAGGCCCACAGTCAGGGAACTGCAACCCTCACCCGTGCGGAAGTACGAGGTGGCGGACGCAAGCCTTACAAGCAGAAAGGAACCGGTCGTGCCCGTCAGGGATCGATCCGTACGCCTCTGCGTCCCGGCGGCGGCATCGTGTTTGGTCCCAAGCCCCGCACCTACAACCTTGCGATGAATCGCAAGGAGCGTCGTCTGGCCCTGCGCACCGCGCTGATGGCCCGCCTCGACGACGTGAAGGACTTCGCCAAAAACCCGTGAAGTCGTTGACGCACTCGCCTCGGAGTTGCGAAGGTTTTGATTGTGCTGAGGTTGTGCGTCCGTTCGCAATCTTGAGAAGGTGAAGCTGATCACAGCTGACCAGCTCAACGTCTTCGACCTGCTTCACGCCAATTTGGTGTTGGGCGAAGCACTACCATCCAGGAGGTCATGGCAATCCGTACCTTCCGCCCCTACACACCCGGTACCCGCGGGTCGTCACCGACTTCAGTGAAGTCACCGGAAGCCGGAGCGTTCGCTTGTGGTGTCCAAGCACCGAAGGGACGCAACAACCGCGGCGTGATCACCTGTCGCCATCGTGGCGGTGGTCACAAGCGGCAATACCGCGTCGTCGATTTTCGACGCAACAAGCCAAGGTGGCCGCCATTCATTACGACCCGCACCGCAATGCGCGGCTGGCCCTTCTCTTCTACGATGGTGAGAAGCGATACATCCTGGCTCCAGCCGGAGTCACCATTGGTCAGACCGTGGTGTCAGGAATCTCCTATTGAGGTCGGCAACGCCATGCCGCTCTCTGACATTCCCCTCGGTTCCAGCGTTCACTGTGTCGAGCTTTACGCCGGTCGCGGTGGACAAATGGTCCGAACTGCCGGAGCAAGCGCTCAGGTGATGGCCAAGGAGGGCGATTACGTCGCCCTGAAACTGCCATCCACTGAGGTTCGCCTGGTGCGCCGTGAGTGCTACGCCACCATCGGCGAAGTCGGCAACTCGGAGATCCGCAACACCAGCCTTGGCAAGGCAGGGCGCCGGCGCTGGCTCGGACGCCGTCCTCAGGTGCGAGGCAGTGTGATGAACCCCTGCGACCACCCCCATGGTGGTGGTGAAGGCCGAGCTCCGATCGGGCGTGGTCCTGTAACCCCGTGGGGCAAGCCTGCGCTGGGACTCAAGACCCGCAAGCGCAACAAGCCGAGTAACAAGTTCGTCCTCCGCAAACGTCG-----------------------------------------------------------------------------------------------------------------------------------------------------------------------------------------------------------------------------------------------------------------------------------------------------------------------------------------------------------------------ATGTCCATCGGCATCCTTGGGAAGAAACTGGGAATGTCCCAGTTCTTCGACGAGCAAGGCACCGTCCCGGTCACTTTGATCGAGGCGGGCCCTTGCCGGATCACCCAACTCAAGACCACTGGACGGCTATGAAGCCGTTCAGATCGGCTTTGGGAAAAGCTGATCAACAAGCCCAAGGGTCACCTAAATCCGGCGATGAGATTCTCACCTGAATATCGGACGACTCTCGAGCTGGGTAATCACCGTGATTTCGAGGCAGGCCAGAAGGTCGACGTCAGCGGCGACACCATGGGTCGTGGCTTCGCCGGTTATCAAAAGCGTCATGGCTTCAGCCGAGGTCCGATGACCCACGGCTCGAAGAACCATCGTGAGCCCGGTTCAACCGGTGCCGGCACCCCTGGTCGGATTTACCCCGGCAAGCGAATGGCTGGTCGCTACGGCGGGAAAAAAATCACCACAAAGGCCCTTCCTCAAGGTGGACGCAACCTGCTCGTGGTCAAGGGCTCTGTTCCTGGCAAGCCTGGATCTCTTCTGAACATCCGGCCATGCGGGTTTCTCCTGGCTGCAGGATTTGGTGCAGAACAACTGGGTGAACGCTTGTCGATGGCTGGATTTGAAGTGGAAGAGTTGGAAGATCGCTCAAGGTGTTGTTGTCGGTGAGGTGCGGCACGGACAAACTTCTGCGAGGTGAATGTGCAAATTGTCTGTGGAGCAACGTGCGTGCATTCACGTTGTCGCCATGATCGGAGCAGTTCTTCTCACGATCAAAGCAGGTGAACTCCGTGGTGTAGTGAGGGAATGATCTGCTCGCTCTCAGAACTCGGCCAGACCGATGGAATCGCCATCCTCCCAGGAGAGCCAGCGTTCCTCCTCAAAGACGAACTCGCCATCACCGCCAACCGTCCTGATGGTCTGTCCATGACGGGCATTGCCAGGGAAGTGGCTGCACTCATTTACGGCTTGACCGAAGTGAAGTCGATTCACCGCAATGGTTGCAGCGACGTCTGACTGCCGGAGTGAAGCCCGTCAATTCGTCGACATCACCAATCTCGTGATGCTTGAACAGGGCCAACCGCTGCATGCCTTTGATGATGCACTGGAATTTGCGTCAGGCCCGTGAACACGAGTTCAAGGCCTGGACGGACGTGAAATTGAACTGGATCCCCGTGTCCAGGTGGTGACCTGCGATCGTGCTGTCGCCGTGGCCGGTGTGATCGGCAGTGAAAGCGGTGTCACCGACAGCACATCTGGCTGGAATCGGCCCTGTTCACTCCCCGTCCGCAACGGCAGTCGAGCCACAGGTCAGCGCACGGATGCCAGCAGTCGCTACGAGAAGGGGTTGCCAAATCACCCTCGCGCTCTGACCTTGTTCAGGGAGATGCTTGGTGCTGAGAGACGTGGTCTTGCGACGCAGACTGCATCGTCTGCTCGGTGACGAGCAGGTCGCTCGCATGGGCTGTCCGTCAAGGGACCTGGAGGTTGACCTGATCGAGGAGGTCGCGCGACTGGTGGGATTTGATCGTTTCCAGTCTCATCTTCCAGACCTTCAGCCCGGTCTGACGCTCAACAGGCTGCGTCAGCTAAGTGCCTCTGGCTTGCAGGAAATCACCACGTTGTCACTCAATCCTCTGTTGGCGGAGACCAGCCATCTGCGAGCGCTCTGGCTGGAGCATCTTCACGTTTGTCAGCGCAATCTTCAGGCCTCACAACCTGGTTGCTGGGTGTTCGAGATCGGACATGTGTTCCAGGAAGCTCGGCTGGGGTGATCTGCGGCGATGGCCAACTATTACGACGCCAGAGGCGTGCTCACCTCCGTTCTTTCGGGATAGAGCTCGATGATCTGCATCCAGGCCGTGCAGCGGTTGTTGAAGGGGGCTGCTTCGGTCAGTTGCATCCATGATTCAGCAGGAATCCTTCCTCACCGTTGCTGATAACAGCGGAGCCAAGCGCATCCAGTGCATCCGCGTGCTGGGAGCAATCGTCGCTACGCCCATGTGGGCGACGTGATCGTGGCCACCGTGAAGGACGCCATGCCCAACATGGGCGTGAAAAAGTCCGACGTGATTAAGGCCGTGGTGGTCCGCACCAAAGCCACGCTACGTCGTGACACCGGAAACTCCATCCGGTTTGACGACAACGCCGCCGTCATCATCAACGACGACAAAAACCCCAAGGGCACGCGTGTCTTTGGACCTGTGGCCCGCGAACTGCGCGAAACTTCACCAAAATCGTCTCCCTCGCTCCGGAGGTGATCGAGTGGCAGGAGCGGGTTGTCCAGATCCGCCGCGTGTCCAAGACCGTGAAAGGCGGCAAGAAGATGAGCTTCCGGGCCATTGTTGTTGTCGGAAATGAGCGCGGTCAGGTCGGCGTCGGCGTCGGCAAGGCCGGCGACGTGATCGGTGCAGTCCGCAAAGGTGTTGCTGACGGCAAGAAGCATCTCGTCAAAGTGCCTTTGACACGTAACTCCATTCCGACCCTGTCTAACGGTCGCGATGGCGCAGCCAGCGTGTTGATTCGCCCCGCAGCTCCCGGTACCGGGGTAATTGCAGGCGGCTCGATTCGCACAGTTCTCGAGCTTGCCGGCATTAAAAATGTGCTGGCCAAGCGACTGGGCAGCAAAACTCCTCTGAACAACGCCCGAGCTGCCATGGTGGCTCTCGATAGTCTCCGCACACACAAGGAGACCGCCAAGGAACGGGGGATCTCCCTCGAGCAGATCTATATGGGACGTTCACTTAAAAAAGGCCCCTTCATTGCCGACAGCCTGCTAAGGTTGAAAAGCAAAACGCCGCCGATGACAAAGTGATCAAAACGTGGTCGAGGGCTTCCACGATCCTGCCGATGATGATCGGCCACACAATTGCGGTTCACAACGGCCGCACCCACGTGCCGGTCTTCGTGACCGAACAGATGGTGGGGCACAAGCTTGGCGAATTCGCCCCCACCCGCACCTTCAAAGGCCACATCAAAGACAAGAAA------------------------------------------------------------------------------------------------------------------------------------------------------------------------------------------------------------------------------------------------------------------------------------------------------------------------------------------------------------------------------------------------------------------------------------------------------------------------------ATGCTGAGTCCAAAACGCGTCAAATTCCGTAAGCAGCAACGCGGCCGCATGCGCGGTGTCGCCACTCGTGGCAACACCATCGCCTTCGGTCAGTTCGCTCTGCAAGCACAGGAGTGCGGCTGGATCACCTCGCGCCAGATCGAGGCCAGCCGTCGTGCCATGACCCGCTACGTCAAGCGTGGCGGAAAAATCTGGATCAGGATTTTCCCTGACAAGCCTGTCACCATGCGCGCTGCCGAAACCCGGATGGGTTCAGGTAAGGGCAACCCGGAATTCTGGGTGGCGGTGATCAAGCCGGGCAGGATCCTGTTCGAGATGGGTGGTATCACCCCCGAAATCGCAAAGGAAGCCATGCGCCTCGCGCAATACAAGCTTCCTGTGAAGACCAAGTTCAT-------------------------------------------------------------------------------------------------------------------------------------------------------------------------------------------------------------------------------------------------------------------------------------------------------------------------------------------------------------AGCTGGAAGCGCTTGAAGCGATCTCTGCGGCGGCTGATGATCTGGAGCAGCTTCGGATTTGCTCGGTAAGAAGGGGCGACTCTCCGGCGTGCTCGATGGGCAAGTTGCCCGGGGAACGGCCGCTGGTGGGTCAGCGCGCCAATGTGCTCAAAAAGGTTCAGACTCTGCTGAGCGATCGGCGGCCGAATTGAGACTCTGGATGTCACCCTGCCCAGGGGATCCTGGCCATCACCCCCTGATCACCACGAGGAGATCGTTGATCTCTTCTGCGGTCTTGGTTACCAGGTGGGGTCCTGAAGTGGAAACCGACCACCACAATTTCACCGCCTTGAACATCCCTCCGGACCATCCGGCTCGGGATATGCAGGACACCTTCTATCTCAAAGACCTTCTGCGCACCCACACCTCACCGGTGCAGATCCGCCATCTCGAGACCCATGCCCCACCGGTGAGGATCGTGGCCCCAGGCCGTGTTTATCGCCGCGACGCGGTGGATGCCACCCATTCGCCGGTGTTTCATCAGGTGGAGGTGCTGATCGATGAGGGGCTCGATTTCAGCCATCTGCGCGGCACGGTGATGGCGTTCCTCAAGGCGTTTTTCGGGGATCTGCCCGTGCGTTTCCGCGCCAGTTATTTCCCGTTTACCGAGCCGTCAGCCGAAGTGGATGTGCAGTGGCGCGGCCGCTGGCTGGAAGTGATGGGCTGCGGCATGGTCGACCCGTGCTGGAGCTGGGTTTGGATCCTGAGCGTTACAGCGGTTTTGCCGCCGGTTTGGGTGTGGAGCGCTTCTGCATGGTGCGCCATATCGACGACATCCGCCGTCTTTACACCAGTGATCTGCGGTTTCTTGAGCAGTTCGACTTGATTCCCTAAAGCCCAACGGCGCCCGCGCAAACTGCGCAAGGGTCGCGGCATTGCCGCTGGCCAAGGTGCTGCGGCTTCGGCATGCGCGGCCAGAAATCCCGCTCCGGCCCCACCCGTCCCGGTTTTGAGGGTGGCCAGATGCCTCTTTACAGGCGCGTGCCCCTGAAGCACTTTGAATCCCAAACACTTCACCGTTGTGAATGT---------------------------------------------------------------------------------------------------------------------------------------------------------------GCGGATGTGATCCGCCCCTAATCACAGAAAAAGCCACCCGAGCACTGGAAAACCAGTACACCTTCGAGGTGGACCACCGGGCTGCCAAGCCTGACATCAAAGCCGCTGTGGAGTGTCAAGGTCACCGGCGTGAGCACCATGAATCCTCCCCGCCGCAGTCGTCGGGCCGGCAAGCGCTCTCAGGTGAAGAAGGCTGTGGTGCGCCTCGCTGAGGGCATCCAACTCTTCCCTATGTCACGTATCGGTAAAGCCCCCATCCTCCCTGAGAAGGTGACCGTTCAACGGCCTCGCCGTCACCGTGAAAGGACCGAAGGGAGAACTCAAACGTGCCTGAGGGCGTGAGCATTCAGGTGGAGAACACCATCGTGTTGTCTCCCATCCCGTGAGCGCCATGGCCTGTGCCGCGCTCTCGTTAACAACATGATTGTTGGCGTCGAGAGCGGTTTCAGCAAAAGCCTTGAAATCATTGGTGTTGGCTCCAGGGCTCAGGTGAAAGGCACCACCCTGGTCGTCTCTGCTGGTTACAGCCACCCGGTCGAGGTTGCGGCTCCTGATGGCATCACCTTCAAAGTTGAGAACAACACCAAGGTGACTGTGTCGGGGATCGACAAGGAATTGGTGGGTAATGAAGCCGCCAAAATTCGCTCCATCCGTCCGCCCGAGCCCTACAAGGGCAAAGGGATCCGGTACGAGGGCGAATGGATCCTCCGCAAGGCAGGCAAG--------------------------------------------------------------------------------------------------------------------------------------------------------------------------------------------------------------------------------------------------------------------------------------------------------------------------------------------------------------------------------------------------------------------------TCACTGAAACAGCGCTACAGGGAGACCATTCAGCCCAAATTGCTGAAAGATCTAAGTCTCTCCAACATCCATGAAGTCCCCAAGGTGGTCAAAGTCACCGTGAACCGGGGACTTGGCGAAGCTGCCACGAATGCCAAGGCCCTAGAGGCCTCGGTCAACGAACTTGCTCAGATCACCGGCCAGAAAGTGGTGGTGACCCGAGCCAAGAAAGCCATCGCGAGCTTCAAGATCCGCGAGGGCATGCCGATCGGCTGTGCCGTGACTCTGCGCGGCGATCGCATGTACGCCTTCCTGGAGCGACTGATCAACCTGGCACTGCCCCGCATCCGTGACTTCCGTGGCGTCAGCCCCAAAAGCTTCGACGGACGTGGCAATTACACCCTGGGGGTAAGAGAGCAGATCATCTTCCCTGAGATCTCCTTCGACAAGATCGACGCCATCAGGGGCATGGACATCACCATCGTGACCACTGCTCGGATGAAGAGGGCCGGTCCCTCCTCCGCGAGATGGGAATGCCGTT---------------------------------------------------------------------------------------------------------------------------------------------------------------------------------------------------------------------------------------------------------------------------------------------------------------------------------------------------------------------------------TCCGAACTCAGCTCTCCGACGACCTCACAGAGCAAATCGTTCCGTCGCGAGCTGTTCGATCTGCGCTTCCAGCAAGCCACCAGGCAGCTGGACACCCATTCAAGAGCTGGCCCAACTGCTGACGGT---------------------------------------------------------------------------------------------------------------------------------------------------------------------------GCCGATCAGCTCGAAGTTGAGCTGAAAACAGCACGCCCCGGCGTGTTAGTTGGACGCCAGGGCAGTGGCATCGAAGAGCTGCGCTCCGGCATCCAGAAAACCGTCGGTGATCGTGTTCGGATCAATGTGGTCGAGGTCGAGCGTGTCGACGCCGACGCTTTTCTGCTTGCCGAATACATCGCTCAGCAACTTGAAAAGCGTGTGGCGTTCCGTCGCACGATCCGCATGGCCGTGCAGCGAGCACAGCGAGCAGGTGTTCTGGGCCTGAAAATCCAGGTTTCAGGACGCCTGAATGGTGCTGAGATCGCTCGTACCGAGTGGACGCGTGAAGGTCGGGTGCCCCTGCACACCCTTCGCGCTGACATCGACTACGCCACCGCCAGCACCACCTACGGGGTGCTCGGCATCAAGGTCTGGGTGTTTAAAGGCGAGGTGCTGGGTGATGAACAGCAA--------------------------------------------------------------------------------------------------------------------------------------------------------------------------------------------------------------------------------------------------------------------------------------------------------------------------------------------------------------------------------------------------------------------------------------------------------------------------------------------------------------------------------------------------------------------------------------------------------------------------------------------------------------------------------------------------------------------------------------------------------------------------------------------------------------------------------------------ATGGCCAATCACGACCCTATTTCCGACATGCTCACCCGCATTCGCAATGCGAGTGAGAAACACCAGAGCACGAAAGTACCTGCCTCCCGCATGTCAGCATCGCCAAAGTGCTGCAGCAGGAAGGCTTCATCGCCGAGATAGCGAAGGAGTCCCAACCTGGTGCTGGAACTGAAGTAGGCAAGAACCCCACCATCCGCTCCATGCAGCGGGTAAGCAAGCCTGGTCTGCGCATCTACAAGAACACCCGCGGCCTTCCCAAGGTCCTCGGCGGACTGGGGGTGGCGATCATCTCCACCTCCAAGGGTGTCATGAGCGACCGCGATGCCCGAAAGCAGGGCGTGGGCGGTGAAGTGCTCTGCTACGT------------------------------------------------------------------------------------------------------------------------------------------------------------------------------------------------------------------------------------------------------------------------------------------------------------------------------------------------------------------------------------------------------------------------------------------------------------------------------------------------------------------------------------------------------------CTCTCCCGTAAACAACAGACCCAGAAGCGTCATCGACGCCTGCGTCGCCTCAGCGGAAACCCCGCCTGTCCGTGTTCCGCTCCAACAGCCACATCTATGCCCAGGTCATTGACGATGCCCAGAGCACACTCTGCTCGGCATCGACCGTTGACAAGGACCTGCGCACTGCAATGCTTCGGTGTCGGTGAGCTGGTGGCCAAACGCGCCCTAAGGGCATCCAACAGGTGGTCTTCGATCGCGGCGGCAACCTGTATCACGGCCGAGTGAAAGCCCTTGCCGACGCCGCCCGGGAAGCGGGCCTTCAGTTCATGTCGCTCGATACCACCGAAAAGCAGCAGCTGATCAACACCCACCAGACCCATGCCACCGATACCGGGTCGGCTGAGGTTCAAGTGGCGATGCTGAGCGAGCGCATCTCCAAGCTCAGCACCTGCAGCAGAACAACCACGACTACTCCTCGCGTCAGGGGCTGCTGAAGATGCTTGGTCGCCGCAAGCGCCTGCTTTATGTGAGAAGCAAGAGCGAGCAGCGTTACAGCCTCATAAACTGGGTATCCGC-----------------------------------------------------------------------------------------------------------------------------------------------------------------------------------------------------------------------------------------------------------------------------------------------------------------------------------------------------------------------------------------------------------------------------------------------------------------------------------------------------------------------------------------------------------------------------------------------------------------------------------------------------------------------------------------------------------------------------------------------------------------------------------------------AAGGAAAGGGTCGGCACCGTCGTCAGCGACAAGATGGACAAAACGGTGGTGGTTGCGGTAACCGCTTTCCCCACCCCATCTATCAGAAGACGGTCAGCCGTACCACCCGTTACAAAGCTCACGACGAGAACAACACTGTTTTGGTGACCGTGTTATCACCGAGACCCGTCCTCTCAGCCGTCACAAGCGCTGGGCCATCGCCGAGGTGCT-----------------------------------------------------------------------------------------------------------------------------------------------------------------------------------------------------------------------------------------------------------------------------------------------------------------------------------------------------------------------------------------------------------------------------------------------------------------------------------------------------------------------------------------------------------------------------------------------------------------------------------------------------------------------------------------------------------------------------------------------------------------------------ATGCGCCTAAGGCGACGTTCAGGTGATCACCGGCAAGGACAAGGGCAAGACCGGCGAGGTCCTGCGCACCCTGAATGAAAACCGCGTGATCGTGGAGGGCATCAATATGCGCACCCGACACGTCAAACCCACTCAGGAGGGTGAAAGCGGTCAGATCGTCACTGAAGAGGCTTCACTGCATGCCTCCAACGTGATGATCTACTCAAGAAGGTGACCAGCCTCGAGATCACTGAAAAGGGAAAAAGCGCCGCCTCAAGAAAACCGGCG
>AG-679-B05
---------------------------------------------------------------------------------------------------------------------------------------------------------------------------------------------------------------------------------------------------------------------------------------------------------------------------------------------------------------------------------------------------------------------------------------------------------------------------------------------------------------------------------------------------------------------------------------------------------------------------------------------------------------------------------------GCTCAGCAGAAGATTCGCATCCGCCTGAAGGCGTTTGACCGCCGCATGCTGGATCTTTCCTGCGACAAGATCATTGATACCGCCGATCAGACTGCTGCCACAGCGATCGGGCCCATTCCTCTCCCCACCAAGCGCAAAATTTATTGCGTCCTGCGTTCCCCCCACGTGGACAAAGACTCCCGGGAACACTTCGAGACCCGTACTCACCGTCGGATCATCGACATTTACAGCCCTTCCGCAAAGACGATCGACGCACTGATGAAGCTCGATCTCCCCAGTGGTGTGGACATCGAAGTCAAGCTCATGCCCAAACTGCCTAAACGACTGGCGAGTCTCGTCAGCAAAATCGAGGATCGTACGAACCCCTCGAGGCGATTGGTGAAGGACAACGCCAACGCCAAGTTCGACGAAACGATGGAGGCCCATGTGCGCCTCGGTATCGATCCGAAGTACACCGACCAGCAGCTGCGCACTACGGTGGCGCTTCCCAACGGCACAGGTCAGAGCATCATCGCGGTGGTGACCCGCGGTGAGAAGGTTGCTGAAGCCAAGGCTTCCGGCGCCGAACTTGGTGATGAAGATCTGGTGGAGTCCATTGCCAAAGGCGAGATGGATTTCGACCTGTTGATCGCCACCCCGGACATGATGCCCAAAGTGGCCAAGCTCGGTCGTGTTCTCGGCCCACGGGGCCTGATGCCGAACCCCAAGGCCGGCACCGTGACAACCGACCTGGCTGCCATTCAGGAATTCAAGGCCGGCAAACTGGAATTCCGGGCGGATCGCACCGGCATCGTGCACGTGCGTTTCGGTAAGGCAAGTTTCAGCGCCGAGGCCCTGCTGCAGAACCTCAAGACCCTGCAGGAGACCATCGACCGCAACAAGCCGAGTGGTGCCAAGGGTCGTTACTGGAGGTCGCTGTTCGTGACCTCCACCATGGGCCCATCGGTGGAAGTGGATTTCTCCGCTCTG-----------------------------------------------------------------------------------------------------------------------------------------------------------------------------------------------------------------------------------------------------------------------------------------------------------------------------------------------------------------------------------------------------------------------------------------------------------------------------------------------------------------------------------------------------------------------------------------------------------------------------------------------------------------------------------------------GAGCAGAGCCTGCTGGCGGAAGACTGGGGGGGCGATGTGATGGTGCCGGTGAGTGCCATCAAGAAAACATCGACAAATTGCTCGAGATGCTTCTGCTGGTTACTGAGGTGGAAGACCTGCAGGCCAACCCCGATCGCATGGCTCGCGGCACCGTGATCGAGGCTCATCTCGACAAGGCCAAAGGCCCTGTGGCTACGCTGCTGATCCAGAACGGCACCCTCAGAACCGGCGATGTTCTCGCCGCTGGTCCGGTGCTCGGCAAGGTGCGCGCCATGGTCGACGACAACCGCGGTTGAAGGAAGCAGGCCCTTCCTACGCTGTAGAAGCCCTCGGCTTCAGTGAAGTACCAACGGCGGGCGATGAATTCGAGGTCTATGCCGATGAGAGATCGGCGCGAGCGGTGGTGGGCGACCGGGCCTCCGATGCCCGCGCCACACGCCTGGCCCAGCAGCGACGGGTTGACCGCCATGTCCAGGCCAATGAAGGTGAGCTGAAGGAACTCAACCTGATTCTCAAAGCCGATGTGCAGGGTTCCGTGGAAGCCATCCTCGGTTCGCTCGAACAGCTGCCAGATGAAGTCCAGGTGCGGGTGCTGTTGTCAGCGCCGGGTGAGATCACGGAAACAGATGTGGACCTGGCTGCCGCATCCGGTGCGGTGATCGTGGGCTTCAACACCTCGATGGCTTCCGGTGCCAAGAAAGCCGCTGATGCCACCGGCGTGGATGTGCGCGACTACGACGTCATCTACAAACTGCTCGAAGACATCCAGCTGGCCATGGAAGGGCTGCTTGAACCCGAGCTGGTGGAGGAGGCTCTCGGCGAAGCCGAGGTGCGAGCCGTGTTCACCATTGGCAAAAGCGCTGTGGCTGGTTGCTACATACAGGCAAACTGCATCGCAACTGTCCGCGTCAGGTTGTGTTCGCAGGCGATCTCGACTCCTTGCGTCGCAAAGACGACGTCAAGGAGGTACCGGCTTCGAGTGCGGTGTCGGCACCGATTTCGCGAAGGCGACCGGATTGAAGCCTTCAAGATGGTCACTCAGCGCCGTCGGTCCTTGCCCTCGAAACAAGTTGTGACGAGTCGGCTGCAGCTTACGTGCATCGATCGCTTCTCAGGTCGCAGAGCATGCGCGCTGGGGAGGTGTTGTTCCAGAGATCGCCTCCCGTCGCCATGTCGAATGCCGGTCTTGATTGAACAGGTGCTTGAGGAAGCAGGCTGGATGGGGTTGATGTGGCAGCAACGGTCGCCCCTGGTCTTGCTGGGGCATTGTGGCTTCGGTCACCGGCCGCACCCTCTGTATGGACGTGCATTCCTGGGGGTGCATCACCTGGAAGGTCACCTGGCCTCGGTGTCCTCCCTACCTCTGCTGGTGAGCGGTGGACACACTGAATTGATCCGTGTTGAGCACGGGGGTATGGATCGGCTCGGTCGCAGCCACGACGATGCAGCTGGAGAAGCGTTCGACAAAGTGGCGCGATTGCTGGGGCTTACCCCGGAGGCCCCGCCATTCAGTTGGCCGCCGAAAGCGGAAACAGTTGCCGAAGGGTCGAATTTATGACTTTTCCTTCAGCGGCCTGAAAACCGCCATGCTTCGGTGCAATCGGAT--TGCCGTTGGCAGATCTCGCCGCCAGTTTCGAAGTGGTGGCCGATGTTCTGGTGGAGCGCACGCTGCGCGATCAAGGCCGCGAGCTGGTGATGGTGGGCGGCGTGGCTGCCAACAATTGAGAACCTTGATGCAGAAGGGATTCAGGTTTCGATCGCTCCCCTGGAGTACTGCACGGACAATGCCGCGATGATTGGCGCTGCTGCTCTGATGCGTTTGAAGGGCACCTCCCTTCAGGT----------------------------------------------------------------------------------------------------------------------------------------------------------------------------------------------------------------------------------------------------------------------------------------------------------------------------------------------------------------------------------------------------------------------------------------------------------------------------------------------------------------------------------------------------------------------------------------------------------------------------------------------------------------------------------------------------------------------------------------------------------------------------------------------------------------------------------------------------------------------------------------------------------------------------------------------------------------------------------------------------------------------------------------------------------------------------------------------------------------------------------------------------------------------------------------------------------------------------------------------------------------------------------------------------------------------------------------------------------------------------------------------------------------------------------------------------------------------------------------------------------------------------------------------------------------------------------------------------------------------------------------------------------------------------------TCCGTCGTCTACTGGGGCACTGGCCGCCGCAAAACCTCCGTGGCCCGTGTTCGGCTCGTGCCCGGCAATGGATCACCATCAACGGCCGTCCAGGTGACAACTATCTGTACAACCCTCAAGTCACCCCTTGAGACCCTCGGCCTACTGAATACGACATTCTTGTCAATGTTCACGGCGGTGGTCTCACCGGCCAATCCGGTGCGATCAAACAGGGCGCAGCCCGTGCCCTCTGCGAGCTCTCTGCAGACAATCGCAAACCCTTGAAAACCGAAGGTCACCTGAGCCGTGACCCGCGCGCCAAGGAGCGCCGCAAGTACGGTCTCAAGAAAGCCCGTAAGGCCCCTCAGTTCTCCAAGCGC-----------------------------------------------------------------------------------------------------------------------------------------------------------------------------------------------------------------------------------------------------------------------------------------------------------------------------------------------------------------------------------------------------------------------------------------------------------------------------------------------------------------------------------------------------------------ATGCGGGTCTCCCCTGGCTGAATGAACTCGTCCAAACGAGCTGGCTCAACGACTGTCAATGGCCGGCTTCGAGGAAGAGGAGATCGACGACCGCTCAGGGAGTGGTGATCGGGTTCGTCAAGCACCGACAAACTTCTGCCAGGTGGATGTGCAGATCGTTTGCGGTGCAATGTACGGGCATCCATGTTGTGGCCATGGTGGGCGCTGTTCTGCTCACGATCAAAGCCGGAGAGCTGCGCGGGGTAGCAACGGCATGATCTGCTCGTTGTCGGAACTGGGTCTGTCCGATGGTATTGCGGTGCTGCCCGGTCAGCCCGCAGTGCTCCTGGATGACGACCTTGCGATCACAGCGAACCGACCTGATGGTCTGTCGATGGTGGGGATCGCCCGTGAGGTGGCTGCTCTTATCTACGGCATCAGCCTGATCGAGTAGACTCGCCAGCCTGGGCACAGCGTCGCCTCAGAGCCGGGATCAACCAGGTGAATTGGTGGACATCACCAATGTGGTGATGCTCGAGCAGGGGCAACCCCTGCACGCCTTCGATGACGCGTTGGAGTTTGCGTCAGGCCCTGGATGGGGAATCACCGGACTGGACGGCCGTGAACTGACTCTTGATGGGCGGGCACAGGTGGTGACCTGCGACCATCCCATAGCTCTGGCCGGCGTGATGGGGAGCGCCAGCGGTGTGGGCGCAGCAACATCTGGTTGGAATCCGCCATGTTCAGCCCCCGTACGGACCACGGCCCGTTCGGTTGGTCTTCGCACCGATGCCAGCGCTCGGTTCGAGAAAGGTCTTCCACATCACCCTCGAGCCATGGAACTGCTCAGTGCACAGTTCCCCTGTTCATGCCGTCCCCCTTCGTCGTGATCTGCATCGCCTGCTGGGCGAAGAGGAGATCGCTTTCCTAGGTTGCCCGGCACGAGACCTCGAGATTGATCTGGTCGAAGAAGTCGCCAGGCTTGTGGGTTTCGATCGGTTCGGATCAACGTTGCCCCCGATCGCCCCCGGTCTCACGACCAGCAAGCTGAGGCGGTTTTCAGCGGCCGGTCTTCAGGAGATCACAACCCTGTCTCTGAACCCGCTGTTGGCCGAGACCAGCCATCTCCGCAATCTCTGGGAAGAACATCTCGCTGTCTGCGTCAGGAATCTCAAGGCGTCACAGGAGGGGTGCTGGGTGTTCGAGATCGGCACCACCTACGAGACCCGTGAACTGGAGTGATGAGTGGCGCTGGATAACTACTTCACGGCTCGGGGACGTCTTGCAGAAGTGATCTCAAGTTGGAGCTGGACAGGCTGCATCCGGGTCGTGCAGCAACACTGGAGGGAGGCTGCTTTGGACAGTTGCACCC----------------------------------------------------------------------------------------------------------------------------------------------------------------------------------------------------------------------------------------------------------------------------------------------------------------------------------------------------------------------------------------------------------------------------------------------------------------------------------------------------------------------------------------------------------------GTAGAGGTGCCCCTCACCCGCAATTCCATCCCGACCCTGTCCAACGGCCGTGATGGTGCTGCCAGCGTTCTGATCCGTCCTGCAGCGCCGGGTACCGGCGTAATCGCGGGTGGTTCCATCCGCACAGTGCTGGAACTCGCCGGTATCAAGAACGTCCTGGCCAAGCGTCTGGGCAGCAAGACCCCCCTGAACAACGCACGGGCTGCCATGGTGGCCCTGTCTCTTCTCCGTACCCACAAGGAGACAGCCAAGGAACGGGGAATCTCCCTCGAGCAGATCTAC-----------------------------------------------------------------------------------------------------------------------------------------------------------------------------------------------------------------------------------------------------------------ATGTCCCGCCGTAATGCCGCTGAAAAGCGCCCGATTCTTCCTGATCCGCAGTTCAACAGCCTGGCCACGATGATGGTGGCTCGGCTGATGCAGCACGGCAAGAAATCAACGGCTCAGCGCATCCTGTCCGACGCCTTCCTGATCAACGAGCGAACCGGTGGTGACCCCCTGGAGCTGTTTGAAACAGCGGTGAAAAACGCCACACCTCTCGTTGAAGTTCGCGCACGTCGTGTGGGTGGTGCCACCTACCAGGTGCCGATGGAAGTGCGCCAGGAGCGTGGAACCGCCATGGCCCTGCGATGGCTCGTGAGCTTTTCCCGCGCCCGTAACGGCCGCAGCATGGCCCAGAAACTCGCCGGTGAGCTGATGGACGCCGCCAATGAGGCTGGCAGCGCAGTTCGCAAGCGCGAAGAAACCCACAAGATGGCTGAAGCCAACAAGGCTTTCGCCCATTACCGCTAT-----------------------------------------------------------------------------------------------------------------------------------------------------------------------------------------------------------------------------------------------------------------------------------------------------------------------------------------------------------------------------------------------------------GCACGGATCGCCGGCGTTGACATTCCCCGCGACAAGCGGGTTGAAGTGTCTCTGACCTACATCTACGGAATTGGACCCACCCGGGCCAAATTTTGGCTCAAACCGGTGTGAACCCGGATACACGGGTGAAGGACCTGACGCCGACCTGCAGAAGTTGCGCGGTGCTGCTGACTTCACAGTTGAAGGTGATCTCCGCCGTCAGGAGGGCATGGCCCTCAAGCGTCTTCAAGACATCGGCTGTCTACGGGGCCGTCGTCACCGCATGAGCCTCCCCGTGCGTGGCCAGCGGACGCGAACGAATGCACGAACCCGTCGTGGCGCGCGCAAGACCGTGGCCGGCAAGAAGAAGAGTTGGATGCCCTCGCGGAAATCGCCGCTGCCGATGCGGCCCTCGAGCAGCTGCGGGTCTGCTCGGCAAGAAAGGTCGCATCTCCGGCGTGCTCGATGGGAAAGCTCCCGGGTGAACGTCCTCTGGTGGGTCAGCGGGCCAATGTGCTCAAGAAGGTGAAGACTCTGCTGAGTGACCGGCGGCCGCATAGAGAGCATCGACGTGACCCGGCTTCGGGCATCCCGGGCACCATCCTCTGATCACCACGAGGAGATCGTGGATCTGTTCCTCGGGCTGGGGTACAGCGTTTGGTCCTGAGGTGGAGAAGGACCACTACAACTTCACGGCTCTGAACATCCCAAAGGACCATCCGGCCCGGGATATGCAGGACACTTTTTACCTGGGTGCGCTGATGCGCACCCACACCTCACCCGTTCAGATCCGTTATCTGGAGCAGAACCCGCCGCCGGTTCGCATCGTGGCTCCGGGTCGTGTCTACCGACGAGATGCGGTTGATGCCACCCACTCTCCGGTGTTTCACCAGGTGGAGGTTCTGATCGATGAAGGCCTCGACTTCAGTCATCTGCGGGGCACGGTGATGGCCTTCCTCAGGGCATTCTTTGGTGATCTGCCGGTGCGATTCCGCGCCAGCTACTTCCCATTCACCGAGCCCTCCGCTGAGGTGGATGTTCAGTGGCGTGGACGCTGGCTCGAGGTGATGGGTTGCGGCATGGTCGATCCGTGCTCGAGCTGGGTCTCGACCCCGAGCGTTACAGCGGTTTTGCCGCTGGCCTTGGGGTGGAGCGGTTCTGCATGGTGCGTCATATCGACGACATCCGCAGGCTTTACACCAGCGATCTGCGGTTCCTGGAGCAGTTCGACTTGATTCTTTAAAACCCAACGGCGCTCGCGCAAATTGCGCAAGGGCCGTGGCATCGCTGCGGGCCAGGGAGCTGTGGCTTCGGCATGCGGGGCCAAAAATCCCGTTCCGGCCCCACGCGCCCCGGTTTCGAGGGTGGTCAGATGCCGCTCTACCGCCGCGTCCCGCTGAAGCACTTTAAACCAGAAGCACTTCACGGTGCTCAACGTTTGAATTCAAGGAACCGTGAATCTGGATTCACTGGTGAAGGATGGCACCGTCATCCTCTGAAAATTCTTGGCAATGGTGACCTAAGCGTGAAGTTGACGGTTCAGGCTGCTTTCACCGCCGCCAGGTCCAAGATCGAAGCCGCAGGCGGCAGCTGCGAA---------------------------------------------------------------------------------------------------------------------------------------------------------------------------------------------------------------------------------------ATGTCACGTATTGGTAAAAACCCCGTTCTCCCCGACAAGGTGACCGTTCGACGGCCTGACCGTCAAGGTCAAAGGACCCAAGGGAGAGCTGGAACGTTCCTGACGGCGTCAGTGTCCAGGAAAACAATTTCATCGTTGTTTCTCCCATCCCGCGAACGTCACGGTCTGTGTCGTGCCCTTGTCGCGAACATGATCGAAGGTGTCAACAACGGCTACAGCAAGAGCCTTGAAATCATCGGCGTGGGTTCCCGGGCCCAGGTCAAGGGAAAAACCCTTGTGGTGAGTGCTGGCTACAGCCACCCGGTGGAAGTCAATCCCCCTGAAGGAATCACCTTCAAGGTGGAGAACAACACCAAGGTGATCGTTTCCGGCATTGACAAGGAATTGGTGGGCAACGAAGCCGCCAAAGTCCGCGCCATTCGTCCGCCCGAGCCTTACAAGGGCAAAGGCATCCGCTACGAAGGCGAATGGATCCTGCGCAAGGCGGGCAAG--------------------------------------------------------------------------------------------------------------------------------------------------------------------------------------------------------------------------------------------------------------------------------------------------------------------------------------------------------------------------------------------------------------------------TCACTCAAGAAGCGCTACCGGGAGACCATTCAGCCCAAGCTGAAAAAGGATCTCTCCCTCACCAACATCCACGAAGTTCCCAAGGTGGTGAAAGTCACCGTCAACCGGGGACTTGGAGAAGCCGCCGCCAACGCCAAGTCCCTTGAGGCCTCTGTGAACGAGCTGGCCCAGATCACCGGCCAGAAGGTCGTTGTGACCCGTGCCAAAAAAGCCATCGCCGGCTTCAAGATTCGCCAGGGCATGCCGATTGGCTGTGCCGTCACGCTGCGCGGTGATCGGATGTACGCCTTCCTGGAGCGCCTGATCAACCTGGCGTTGCCCCGTATCCGCGACTTCCGCGGTGTGAGCCCGAAGAGCTTCGACGGGCGTGGCAACTACACCCTCGGAGTACGCGAGCAGATCATCTTCCCTGAGATCTCCTTCGACAAGATTGATGCCATCAGGGGCATGGACATCACCATCGTGACCACTGCTCGGACGAAGAGGGCAGGGCCCTCCTCCGCGAGATGGGAATGCCGTTATGCCAACCATCCAACAGCTGATCCGCACTGAGCGTTCACGCCTCAAGGCCAAAACGAAATCCCCGGCCCTGAAAGCTTGTCCCGAGCGCCGCGGTGTCTGCACCCGCGTCTACACCTCCACACCGAAAAAGCCCAATTCGGCGCTGCGCAAGGTGGCTCGTGTGCGTCTCACCTCCGGTTTTGAGGTGACTGCCTACATCGGTGGCATCGGTCACAACCTGCAGGAGCACTCAGTGGTGCTGCTCCGAGGCGGTCGTGTGAAGGATCTTCCCGGAGTTCGATATCACATCATCCGCGGAACTCTGGACACCGCCGGCGTGAAGGATCGGCGCCAATCCCGGTCCAAATACGGCGCCAAGGCTCCGAAG------------------------------------------------------------------------------------------------------------------------------------------------------------------------------------------------------------------------------------------------------------------------------------------------------------------------------------------------------------------------------------------------------------------------------------------------------------------------------------------------------------------------------------------------------------------------------------------------------------------------------------------------------------------------------------------------------------------------------------------------------------------------------AAATCAGGTCCCAAGAAGGCCAAGCGCAACGTCCCCAATGGCGTTGCCCACATCCAGAGCACCTTCAACAACACAATCGTGTCGATCACCGACACAGCCGGCGAAGTCATCGCCTGGTCCTCGGCTGGTGCCAGCGGCTTCAAGGGAGCTCGGAAGGGCACACCTTTCGCTGCACAGACCGCTGCCGAAGCCGCAGCCCGCAGGGCTCTCGAGCAAGGCATGCGACAGATCGAAGTCCTGGTGAAAGGGCCAGGTTCAGGACGTGAGACCGCGATCCGAGCCCTCCAGGTTGCCGGTCTGGAGATCACCTTGATCCGCGACGTCACTCCTCTGCCCCACAACGGTTGCCGCCGGCCCAAGCGCCGACGCGTCCTGGAGAACAAGCAGCAGATCGTGAGCTCAAACTCCTTGCCGACGCCGAACTGGCACTTGTCCTTGATTTCAAGGGCCTGTCCATCAAGGAGATGTCTGACCTGCGGGATCGTCTGCGGGCCAGCGACAGCGTTTGCAAGGTGACTAAAAACACCTTGATGCGCCATGCCATTGATGGCGACAGCAACCTCGATTCCCTGCTGACCGGAACCAACGCCTTCGTCCTGGTGAAGGGCGATGTTGGTGCCGGTGTGAAGGCTGTTCAGACCTTCCAGAAGGAACTCAACAAGTCCGAGACCAAGGGCGGCCTTTTCGAAGGCAAGCTCCTCGAGATCAAAGCCATTGCCGATCTCCCCTCCAAGGAGCAGCTCATGGCTCAGATCGCGAGTGCTATCAACGCCGTGGCCACGGTCGCTGTCATCAACGAGGCGCTCAAGCAGATGGCCAACCACGATCCCATTTCCGACATGCTCACTCGCATTCGCAATGCGAGTGAAAAGCACGAGACCACCAAAATCCCCGCTTCGCGGATGACAGCATCGCCAAGGTGCTGCAACAGGAGGGCTTCATCTCCGAAATAGCGAAGGCGTTGAGAGTTAGTGCTCGCCCTCAAGTAGGCAAGCACCCCACCATTCGCTCCATGCAGCGGGTCAGCAAGCCTGGCCTGCGCATCTACAAGAACACCCGTGGCCTTCCAAAAGTCCTCGGCGGCCTTGGAGTAGCCATCATCTCCACCTCCAAAGGAGTAATGAGCGACCGCGATGCACGCCGCGAAGGCGTTGGTGGCGAAGTGCTTTGTTACGTGGCTTTGTGGTGATCGACAAACCTCCCACAGCTGTGTTGGCCGTCTTCGCCGCTGCTATCGACGCGTCGGCCAGGCACCCTCGACCCCGCCGTCACCGGTGTTCTGCCGATTGCTCTGGGGCCTGCCACCCGGCTGCTGCCCTACCTCAAGACCTACCGCGGATCCAGCTGGGGCAGCGCACCAGCACCGACGACCTGCAGGGTGAACTGCTGGAGAGCGAGGTCGAGCTCAAGCATGGCTCCGTTTCACGGATTCAGCAGCCCCCCCAGGTGTCGGCCGTGCACGTGGACGGCGAGCGAGCCCACGCCCGGGCGTGATGGAGCTGAAAGCCCGACCGGTCACCCTGCACCGGCTTGCCGGAGGCTGGACAACTGGACTGCTCCTCCGGCACCTACATCCGCTCCATTGCGAGGGATCTGGGGGATTGCGGTGGCTGCCTCCCTGCAGCGCTCGGCTTCCACGAACACCAGGCTCCCCTGCCGGATCTCCGCTGAGCCCTGAGCCATCTGCCCTCGATAAGCAGCAACTGGCGCGGACGGCTTTCTCGCAAACAGCAGACGCAAAAACGCCACCGCCGGCTGCGTCGCATCAACGGCGCCCTCGGCTAGCTGTGTTCCGTTCGAACAATCACATCTACGCCCAGGTCATCGACGATGCCCAGAGCACGCTCTGCTCGGCGTCGACCGTTGACAAGGAACTGCGCTCTGCGATGCCTCCGTGTCGGCGAACTGGTGGCCAAACGCGCCATAAAGGCATCCAGCAGGTGGTCTTCGACCGAGGTGGCAATCTGTACCACGGTCGGGTGAAAGCCCTTGCCGACGCCGCCCGGGAAGCGGGCCTTCAGTTCATGTCGTTAGATACCACCGAAAAGCAACAGCTGATCAACACCCATCAGACCCACGGCACCGACACCGGGTCCGCAGAGGTTCAGGTCGCCATGCTGAGCGAGCGGATCAACCGTCTCAGCACCTCCAGAACAACATTCACGACTTCTCTTCCCGTCAAGGATTGTTGAAGATGATTGGTCGTCGCAAGCGTCTGCTCTACATGCGCAGCAAAAGCGAGCAACGCTACGATACGATAAACTGGGAATCCGCATCGCCGCAGCCAGCTGGCGATGGTGCAGACTGGGTGAAAGCCGAATTGGAAAAGCTGATCACCGTGGAAGCGATGGCCACCCAAGGCGACAAAATTCTCGACGTTGCCTTGGCCAAAATTGGCGATAAAGGGCTTTTCACCAAAGAGCTCGAGGCCCAAATGCTTGTCGGCCGCGCCGATATCGCTGTTCATTCTTTAAAGGACCTACCGACCAATCTCCCTGAGGGTCTGATCGGGTGCATCACCGAACGTGAAGATCCCGCCGACGCCTTGGTGAAGCACCTCAATCTTGCGACACTCCCCGAAGGCGCTGTGGTGGGGACCAGCTCACTCCGGCGCCTTGCCCAGTTGCGGCATCACTACCCCAATCTGGAATTCAAGGATGTCCGAGGCAACGTCATCACCCGCCTGGAGAAACTCGATAGCGGCGCGGACTGCCTGATCCTGGCCGCCGCAGGCCTGGGACGACTCGGCTTTGGCATTGACCAAATCCCTGGCGATATTTCTCTCCATGCCGTGGGCCAGGGAGCTCTGGGGATCGAATGCGTTGAGAACAAGATGGAGATCATCAAAGTGCTTGAACATGGGCCCACAAGCGCTGCCTCGCAGAGCGCGCCTTCCTCCGGGAACTTGAGGGAGGCTGTCAGGTGCCTATCGGCGTCAACACACAGTTCTTACTGGCATGGTGGCTCGACGGCAAGTTGATCCGAGAGCGAGCAACCCGAATTGGACTTGAGCTGGCGAAGGAACTTGGTGCTGGCGAAAT------------------------------------------------------------------------------------------------------------------------------------------------------------------------------------------------------------------AAGACTCCCCAGATCGATTCCATCGAACGCCAGTGGTACCTGGTGGACGCTGAGAATCAAACCCTCGGCCGCCTGGCCACTGAAGTTGCTGCCGTGCTTCGCGGCAAGAACAACCCCAACTTCACACCTCACCTCGACACCGGCGATTTCGTCGTGGTTGTGAACGCCGACAAGATTCGGGTGACTGGCAAGAAGTCCAGAAGCTCTATCGCCGTCACTCCGGTCGTCCTGGGGGCATGAAGACCGAGACCTTCGAAGCTCTGCAGGAACGCATCCCCGAGCGCATCGTTGAAAAAGCGATCAAAGGAATGCTTCCTCACAATGCCCTGGGTCGTCAGATGTATCGCAAGCTGAAGGTCTACAAGGGCAGCGAGCATCCCCATTCCGCCCAAAAGCCTCAGACCCTAGGTGTGGATGAGGTCGGCCGTGGTGTTTGGTCCCGTTTTCGCCGCTGCAGTGCTGCTGAGGATTGACCGACAGCAAAAAGCTCAGTCCCCGCCGTCGTGCTTGGTACCGATTCGAGTTGTGGCCAGTGGTCTTGGCCAGGCATCAGCCCGCGAAATTGATTGGGGATCCGGCAACCGAACTGGCGATGCTGCGCGCCCTGCTGCCTGGATGGCAGCAGAGGTGAGCGATTGCGGCGGCCAGTGTTCTTGCCAAGGGTCGGGATCTCATTCGTCGACTGGCTCTGAAGTTTCCCGGCTACGGCATGTGGGTTATGGCACACGGTTTTGCACCGTCGCACATTCATGCGCATCAGGTGACGTTCAGGTGATCTCCGGCAAGGACAAGGGCAAAACCGGTGCCGTTCTACGCACCCTGAACGAGAACCGCGTTGTTGTGGAAGGCGTGAACATGCGGACCCGCCACGAAAAACCAACGCAGGAAGGCGAATCCGGACGGATCGTCACCGAAGAGGCTGCCTTGCATGCTTCCAACGTGATGCTCTTTTCAAAAAGGTGGCCAGCCTTGAAGTCGTTGAAAAAGGAAAAAACGCCGGCTGAAGAAAACCGGTG
>AG-679-C18
ATGGCTGTCGTCACTCTCGCCGAGATGATGGAAGCTGGTGCTCATTTTGGCCACCAGACCCGTCGTTGGAATCCCAAAATGTCTACATCTATTGCGCGCGTAATGGAGTTCACATTATTGATTTGGTGCAGACAGCTGTCTGCATGAATAACGCCTACAAGTGGGTGCGGCAGCTCGTAGCGGCAAGCGTTTCCTTTTTGTTGGCACTAAGAAGCAAGCTTCTGAAGTGGTGGCTCAAGAAGCTCTTCGTTGCGGCTCGTCCTACGTGAACCAACGTTGGCTGGGCGGAATGCTCACCAATTGGACCACGATGAAGGCCAGGATTGATCGTCTCAAAGATCTTGAGAGGATGGAGAGTGGTGCCATCGCAATGCGCCCCAAGAAGGAAGGTGCGGTTCTGCGTCGTGAACTCGAGCGCCTTCAGAAGTACCTGGGTGGTCTTAAGAACATGCGTCGCATTCCTGACGTCGTAGTGCTTGTGGATCAACGCCGTGAAACCAACGCAGTGCTCGAGGCTCGCAAGCTCGACATCTCGCTTGTTTCGATGTTGGATACCAATTGCGACCCAGACTTGTGTGAGGTTCCCATTCCTTGCAACGATGACGCGGTCCGTTCGATTCAGTTGGTGTTGAGCCGTTTGGCTGATGCGATCAACGAAGGACGGCTCAACAAAAGATCCGCATTCGCCTCAAGGCGTTTGACCGCCGCATGCTGGATCTCTCTTGCGACAAAATCATTGAAACTGCCGACAACACGGCAGCCACAGCCATAGGACCCATCCCCCTACCAACAAAGCGCAAAATTTATTGCGTTCTTCGTTCGCCCCACGTGGATAAAGATTCACGCGAACACTTCGAAACGCGGACGCATCGTCGGATCATCGATATTTACAGCCCCTCTGCAAAGACCATCGATGCTCTGATGAAGCTTGACCTTCCAAGCGGAGTTGACATCGAGGTCAAGCTCATGCCAAAACTTTCCAAACGCCTGGCCAGCCTCGTTACCAAAATCGAGGAGCGTATCAGCCTCTTGAAGCCATTCGTGAAAGAGAATGCCAACGCCAAATTTGACGAAACCATGGAGGCGCATGCGCGCCTTGGTATCGATCCCAAATACACCGACCAGCAATTGCGTACAACGGTTGCTCTTCCTCAAGGAACAGGTCAGACAGTGATCGCCGTGATTACCCGCGGTGAAAAAGTTGCTGAGGCCAAGGCCGCCGGTGCTGAACTTGGTGATGAGGACCTTGTTGAGGCCATCTCCAAGGGCGAAATGAATTTCGACCTTCTGATTGCGACCCCGGACATGATGCCGAAGGTTGCCAAGTTGGGTCGTGTTCTTGGTCCACGTGGCCTTATGCCAAATCCAAAAGCCGGAACGGTCACTACCGACTTGGCTGCAATCCAGGAATTCAAAGCGGGCAAGCTTGAATTTCGTGCAGACCGCACCGGAATTGTTCACGTTCGCTTTGGCAAAGCAAGTTTTACTGCTGAGGCCTTGCTGGAGAACCTCAAAACGCTACAGGAAACAATCGATCGCAATAAGCCAAGTGGCGCCAAAGGTCGTTACTGGAAGAGCCTTTTCGTCACTTCCACGATGGGGCCTTCGGTGGAAGTTGATGTTGCT------AAGCCAGTTGTCAGGAAGCGTAAGGAAACCGCACGTCAGCGTCACGGCGCGCAATGGAACTTCGTGCAGCAAGGGAGGCCAAACAGGTACGTCCCGAGATGGTGGTCGAAGACAATCTCACGGTGCAAGAGCTCGCTGACATGCTCAGCATCGAAAGCTCTGAGATCATCAAATCTTTGTTCTTCGGTGTCATCGCCACGGTCACGCAGACCTTGGACATGCCAACTATTGAAGCTGTGGCCCAAGAATTCGGCGTAGTACTTCAGGACGATGTCATGATCGAAAGACCGCGCTCATCTCCGCCGTCCTCCCGTGGTCACTGTCATGGGTCATGTGGACCATGGCAAGACGAGCCTTCTCGATGCGATCCGCAAAGCGCGCGTCGCCGCTGGAGAAGCCGGTGGAATCACCCAACACATTGGTGCCTATCAAGTCGAGAACCCTAGGCTCACCTTCCTGGACACCCCAGGACACGAGGCTTTCACCGCCATGCGTGCTCGAGGAACGAAGGTCACCGACGTTGCTGTCCTTGTGGTTGCGGCAGATGATGGCGGCCGCAGACTTTGGAAGCGATCAGCCACGCACGAGCGGCAGAAGTGCCGGTTGTTGTGGCGATCAACAAGATCGACAAAGAGGGAGCCTCCCCCGATCGCGTCAAACAGGAACTCTCTGAACAGAACCTGCTGGCGGAAGATTGGGGAGGCGATGTGATGGTGCCCGTCAGTGCCCTCCGCAAAACATCGACAAGTTGCTTGAAATGATCCTTCTCGTGACCGAGGTAGAGGATTTACAAGCCAACCCCGATCGACTCGCAAAAGGCACCGTGATCGAGGCCCATCTCGACAAGGCCAAAGGCCCTGTAGCCACATTGCTGGTTCAGAACGGCACGCTCCGCACTGGTGACGTGCTTGCCGCAGGACCGGTTCTTGGAAAAGTGCGCGCCATGGTGGACGACGGCGGCGTTTGAAAGAAGCCGGTCCTTCCTGTGCTGTGGAAGCACTTGGTTTCAGCGAAGTGCCCACTGCAGGCGACGAGTTTGAGGTCTATCCCGATGAGAAGTCAGCACGCGCTGTTGTAGGCGATCGCGCCTCAGATGCCCGTGCCAGTCGTCTGGCTCAACAACGGCGAGTTCACGGCCATGTCCAAGCAAAAGAGGGAGAACTCAAAGAGCTCAATCTCATTCTCAAGGCCGATGTTCAAGGCAGTGTGGAGGCAATCCTTGGCTCTCTTGAACAGCTCCCGGACGAGGTTCAGGTGCGTGTCTTGCTTTCTGCTCCTGGCGAAGTCACGGAAACCGATGTCGATTTAGCGGCGGCATCTGGAGCCGTGATCGTGGGATTTAACACTTCGATGGCTTCAGGTGCGAAACGAGCTGCAGATGCAAACAGCGTTGACGTTCGCGATTACGACGTGATCTACAAGTTGCTGGAGGACATTCAATTAGCGATGGAGGGTCTTCTTGAACCAGAACTTGTTGAGGAGTCTCTTGGTGAAGCTGAAGTCCGGGCTGTCTTCACGATTGGTAAGAGCGCTGTAGCGGGTTGTTACATACTGGGAAACTTCAGCGGAACTGTACGCGTGAAATTGTCTTTGCTGGAGATCTCGATTCTCTACGCAGCAAAGACGATGTTAAAGATGTACAGGATTCGAATGCGGAATCGGCTGTGATTTTGCGATGGGGACATTGTTGAGGGCTACAAACTTGTGACCCAGCGCCGACAGTGCTTGCCCTCGAAACAAGTTGTGACGAGTCAGCCGCGGCGGTGCTTCTCACATCGCCTCCCAGGTTGAGGAACATGCCAGATGGGGTGGGGTCGTTCCTGAGATCGCCTCGCGCCGTCATGTCGAATGCCGAACCTTGTAGAGCAAGCCCTTGAGGACTCTGTGCCTCCGACCTCGATGTTGCGGCAACAGTGGCTCCTGGACTTGTTGGAGCCTTGTTGGCTCAATCACAGGACGAACGTTTTGCATCAGAAACCATTTCTTGCGGTGCACCATCTCGAAGCACATCTCGCCTCTGTTTGCTCCTTACATCTACTTGTAAGTGGTGGACACACCGAACTGATCCGAGTGGATCGAAGTGAAATGGTGCGATTGGGCCGAAGCCATGACGACGCTGCAGGCGAAGCCTTCGACAAAGTTGCTCGCTTGATTGGTTTTACCCGGGAGGACCAGCGATTCAGTCCCTAGCCGTTCATGGTGATTCCTACCGAAGGGGCGCGTCTACGACTTTTCATTTAGCGGCTTAAAAACTGCAATGCTTCGGTGCAAATGCTTGATTCCTGTAGCTGATCTGGCTGCCAGCTTTGAAATCGTGGCCGATGTGTTGGTGGAGCGCACGCTGCTGGATCAGGGCGATCACTTAGTGATGGTTGGTGGGGTTGCAGCCAACCATTGCGTTCACAGATGCAACCGGGATTTCGGTACACATAGCCCCTCTGGCGTATTGCACAGACAATGCCGCAATGGTTGCCGTAGCTGCATTGCGTCGTCTTAGTTCGCTGCAGTTAGGGGTGCGCACGGTTCATTCGCGGATCCGTCTCCAAGGTGCGCCGCGTACTCGATCAAATCCGCGGCCGCACTTATCGCGACGCGCTGATCATGCTCGAGTTCATGCCCTACCGCTCCACCGGCCCGATCACGAAAGTGCTTCGCTCCGCTGTGGCCAATGCTGAGCACCTCGGACTTGACCCAGCAACCTTGGTCATTTCCAAGGCCACTGCTGATATGGGTCCATGAAGCGGTATCGGCCCCGCGCTCAAGGTCGCGCCTACGCGATCAAAAAACAGACCTGCCACATCAGCATTGCTGT-------------------------------------------------------------------------------------------------------------------------------------------------------------------------------------------------------------------------------------------------------------------------------------------------------------------------------------------------------------------------------------------------------------------------------------------------------------------------------------------------------------------------------------------------------------------------------------------------------------------------------------------------------------------------------------------------------------------------------------------------------------------------------------------------------------------------------------------------------------------------------------------------------------------------------------------------------------------------------------------------------------------------------------------------------------------------------------------------------------------------------------------------------------------------------------------------------------------------------------------------------------------------------------------------------------------------------------------------------------------------ACAGTCGTCTATTGGGGCACCGGTCGCCGCAAGACCTCGGTCGCACGCGTCCGCTTAGTGCCTGGTAACGGATTACCATCAACGGCCGTCCTGGCGACAATTATCTGTACAACCCTCAAAGCACCACTTCAGACCTTGGGCCTACCGAATACGACGTCCTCGTCAATGTTCGAGGAGGAGGCCTGACAGGTCAGGCTGATGCAATCAAGCAGGGTGCAGCTCGCGCTCTTTGCGAACTTTCTGTTGATAATCGCAAGCCCTTAAAAACCGAGGGTCATCTCAGCCGAGATCCACGAGCCAAGGAACGCCGTAAATACGGCCTAAAGAAGGCACGCAAAGCACCTCAGTTTTCCAAGCGT----------------------------------------------------------------------------------------------------------------------------------------------------------------------------------------------------------------------------------------------------------------------------------------------------------------------------------------------------------------------------------------------------------------------------------------------------------------------------------------------------------------------------------------------------------------------------------------------------------------------------------------------------------------------------------------------------------------------------------------------------ATTCATGTAGTTGCAACCATTGGTGCGGTGCTTCTCACGATTAAGGCCGGTGAGCTGCGGGGTATAGTCAAGGAATGATTTGTTCTCTTGCTGAGCTTGGTCAGCCAGATGGCATTGCTGTCTTGCCTGGTACGGCAGCATGTCTTTTAGAAGAGGAGTTGGCGATCACTGCGAATAGGCCTGACGGTCTGTCAATGACAGGTATTGCGAGGGAAGTTGCTGCGCTGATCTATGCCTTAACCGAAGTCAGCTCGACTCGTCTGTATGGCTGCAACAGAAGCTTTTGGCTGGCGTAAAACCTGTCAACTTGTGGACATCACCAATCTAGTGATGTTGGAACAAGGTCAACCAATGCATGCCTTTGATGATGCGCTGGAATTTCAGGCAAGGGAGGGCTCATGAGTCACTGGTTTAGACGGTCGAACGATTGAGGTTGACGAACGAGTTCAGTTGGTGACTTGTGATCATCCAGTTGCGATTGCTGGGGTGATTGGAAGTGAAAGCGGTGTGACCTCTGCTACATTTGGCTGGAATCAGCGCTCTTCACTCCCGATACGTAGCAGCAGTCGAGCAACAGGATTGCGGACGGATGCGAGTTCTCGTTTCGAGAAGGGTTTACCAGATCACCTTCGTGTTCTTCAGCTGATGGAGGATTTGCTTGAAGGAGTAATCTGTGAAACTCCGCCGCCACATCCATCGAATGCTTGGTGATGAACAAGTTGCTTTCATCGGATGCTCTCGTCGAGATCTGGAGGTAGATCTCATCGAAGAGGTGGCTCGTCTTATTGGCTTTGCCCGTTTTGAGGTCCACCTACCTCACGTCCCAGGAGGTTTAACAGCCAACAGGCTGCGTCGCCTTTGTGCAGCTGGATTACAGGAGATCAACTGCTTATCGCTCAATCCTCTCTTTGCAGAAACCAGTCATCTCAGATCTCTCTGGCAAGAGCACTTACAGATTTGCCAACGCAATCTTCAAGCTTCCCAGCCAGGTTGTTGGGTGTTTGAAATCGGCCATGTATTTCAGTCAGCACGTCTGGGGTGATTTGTGGAGTCAGCTGACTACTACATGGCTCGCGGGGTACTTGCAACGGTGTTATGGGTCTTGAGTTAGATGATCTCCACCCTGGACGTGCGGCAGTTGTTGAGGGCGGGTGTTTTGGTCAGCTTCATCCATGATTCAGCAGGAAACCTTCCTCACCGTTGCTGACAACAGCGGCGCGAAGCGCATTCAATGTATTCGTGTCCT---ACCAACCGTCGCTACGCCCACGTTGGTGACGTGATCGTTGCCACCGTCAAGGATGCGATGCCCAACATGGGTGTCAAAAAATCAGACATCGTGAAAGCTGTCGTGGTTCGGACCAAAGCCACCATGCGTCGCGACACGGGTAACTCGATTCGTTTCGATGACAACGCAGCCGTAATCATCAATGACGACAAAAACCCCAAGGGCACTCGCGTCTTCGGGCCGGTCGCCCGTGAATTGCGTGAAGCTTCACCAAAATCGTCTCCCTCGCCCCGGAGGTGATCGAATGGCAAGAGCGCGTCGTGCAGATCAGAAGAGTCTCAAAAACCGTCAAAGGCGGCAAAAAAATGAGCTTTCGCGCCATCGTCGTTGTTGGCAATGAGCGAGGTCAGGTCGGCGTTGGTGTTGGCAAAGCAGGTGATGTCATCGGTGCCGTGCGCAAGGGTGTCGCCGATGGCAAAAAGCACTTAGTAAAAGTTCCTCTCACACGCAACTCGATCCCCACCCTCTCTAACGGTCGTGACGGTGCAGCGAGTGTGCTCATCCGTCCTGCTGCTCCAGGTACTGGAGTAATTGCCGGTGGGTCAATTCGTACGGTGCTCGAACTCGCTGGCATCAAAAACGTCTTGGCTAAACGCCTCGGCAGTAAAACCCCTTTAAACAATGCACGGGCTGCCATGGTGGCCCTACAACTCCTCCGCACCCATAAGGAGACAGCAAAAGAACGGGGGATCTCCCTCGAGCAGATCTATATGGGACGATCTCTCAAAAAAGGCCCCTTCATTGCTGACAGCCTGCTAAGGTTGAAAAGCAAAACGCCGCTGACGACAAGGTCATCAAAACGTGGTCTCGGGCCTCCACAATTCTTCCAATGATGATCGGCCACACCATTGCCGTTCATAACGGCAGGACCCACGTTCCAGTCTTCGTGACTGAACAAATGGTTGGGCACAAGCTGGGTGAATTCGCACCCACACGCACCTTCAAGGGTCACATCAAAGACAAGAAAATGTCACGCCGTAACGCAGCTGTTAAGCGTCCGATTCTGCCGGATCCTCAATTCAACAATCTCGCCACGATGATGGTGGCTCGATTGATGAAGCACGGAAAAAAGTCCACTGCCCAACGCATCTTGTCTGATGCCTTCCTGATTGGTGAACGCACCGGAGGCGACCCAGTAGAGCTTTTCGAAACAGCAGTGAAGAATGCAACCCCATTGGTCGAAGTGCGCGCACGTCGTGTAGGAGGCGCCACTTACCAAGTGCCAATGGAAGTTCGTCAAGAACGTGGTACCGCCATGGCTCTCCGTTGGCTCGTGAATTTCTCTAGAGCTCGTAATGGCAGAAGCATGTCTCAAAAGCTTGCTGGCGAATTGATGGATGCCGCCAACGAAGCAGGCAGTGCTGTCCGTAAAAGGGAAGAAACGCACAAAATGGCCGAAGCCAATAAAGCATTCGCCCACTATCGCTACATGCTGAGTCCCAAAAGAGTCAAATTCCGCAAGCAACAGCGAGGCCGCATGCGCGGCGTCGCCACCCGAGGCAACACCATTGCTTTTGGTGAGTTTGCTCTGCAAGCCCAAGAATGCGGCTGGATCACCTCGCGTCAAATCGAGGCCAGCAGGCGCGCCATGACCCGTTACGTCAAACGTGGCGGCAAAATCTGGATTCGAATTTTTCCTGACAAACCAGTCACCATGCGACCCGCCGAAACCCGAATGGGTTCTGGTAAGGGGAACCCAGAGTTCTGGGTTGCTGTGATCAAGCCGGGCAGGATTCTTTTCGAGATGGGTGGTATCACCCCTGAAATTGCTAAGGAAGCCATGCGCCTTGCGCAATACAAGCTCCCCGTAAAAACAAAGTTCATGCAAGGATTGCTGGTGTAGACATTCCCCGTGACAAGCGGATCGAAGTCGCACTTACCTACATCTACGGAATTGGCTCGACGCGCGCCAAATCCTTACTAAATCCGGAGTCAACCCTGACATCCGAGTGAAGGATTTGATAACGATGTGCAGAAATTGCGCAACGCCGCTGAATTCACGATCGAGGGTGACTTGCGTCGTCAGGAGGGAATGGCTCTCAAGCGGCTGCAAGACATCGGATGCCTTCGTGGCCGCCGTCATCGGATGAGCCTTCCCGTACGCGGACAACGGACTCGAACAAACGCAAGAACTCGCCGTGGTGCCAGAAAGACCGTGGCCGGCAAGAAAAAAAGCTGGACGCCTTGGTTGAGATTTTGGCGGCAACCAATGAGCTCGAGCAACTCAGGGTCTGCTGGGTAAAAAAGGACGATTGTCCGCCGTTTTCGATGGGCAAGCTGCCAGGAGAACGTCCGCTGGTAGGCCAACGCGCCAACGTGCTGAAGAAAGTGCAGCAGCTGCTTTCTGAGCGGCTGCCGGATTGAAACGTTAGATGTGACCCGCCGATCGGTGTGTCGGACACCACCCATTGATCACCACGAGGAGATCGTCGATCTGTTTTGTGGACTCGGCTATCACGTGGGGCCCCGAAGTGGAGACAGATCACCACAACTTCACGGCTCTGAATATTCCGCCAGAGCATCCCGCTCGAGATATGCAGGACACGTTCTATCTCAAGGACTTGTTGCGAACCCACACCTCTCCAGTACAGATTCGCCACCTTGAAAGCAACCCGCCACCGGTCAGGATCGTGGCGCCTGGTCGGGTTTACCGACGGGATGCGGTGGATGCGACCCATTCCCCAGTGTTTCACCAGGTAGAGGTCCTGATTGATGAAGGATTGGATTTCAGCCACTTGCGAGGCACTGTGATGGCATTTCTCAAAGCCTTTTTTGGCGATTTGCCCGTGCGCTTTCGCGCCAGCTACTTTCCATTCACGGAACCGTCAGCTGAGGTGGATGTTCAATGGCGGGGTCGCTGGCTTGAAGTGATGGGCTGCGGAATGGTGGATCCGTGCTTGAATTAGGACTCGATCCCGAACGCTGGAGCGGTTTTGCTGCAGGTCTTGGAGTGGAGCGCTTTTGCATGGTGCGTCATATTGACGACATCCGCCGTCTTTACACCAGTGATTTGCGCTTCCTTGAGCAGTTAGACTCGATTCACTCAAATCCAACGGCGCCCGCGCAAGTTGCGTAAAGGACGGGGCATTGCGGCTGGTCAGGGCGCTGCGGGTTTGGCATGCGCGGTCAAAAATCTCGTTCAGGTCCGACCCGTCCTGGATTTGAAGGCGGACAAATGCCTCTATACCGCCGGGTCCCGCTCAAGCATTTTGAATCCCAAGGCATTCACTGTCCTCAACGTCTGAATGAAAGGCACCGTCAATCTCGACTCACTCGTTAAGGATGGGATTGTCATCCTCTCAAGATTCTTGGCAATGGTGAGCTAAAAACAAAACTCACCGTGCAGGCTGCTTTCACAGCAGCCCGCGCCAAAATTGAAGCAGCCGGTGGGACTTGTGAG---------------------------------------------------------------------------------------------------------------------------------------------------------------------------------------------------------------------------------------ATGTCACGTATCGGTAAAAACCCAATCCTTCCCGACAAGGTGAATGTTCGATGGCCTCGACGTCACGGTGAAAGGGCCAAAGGGCGAGCTCAAACGTGCCTACTGGTGTAAGTGTCCAGGTGGACAACTCCATTGTGGTTTCACCAATCCCGTGAACGTCACGGTCTCTGTCGTGCGCTTGTCGCCAACATGATTGAGGGAGTCAGCAATGGCTACACCAAGAGACTTGAAATCATCGGCGTGGGTTCTCGCGCGCAGGTGAAAGGTAAGACGTTGGTAGTTAATGCTGGCTACAGCCATCCAATTGAAATGGTCCCCCCTGAAGGGATCACCTTCTCAGTAGAGAACAACACAAAAGTGATTGTCTCTGGGATTGACAAGGCAATTGTTGGCAACGAAGCAGCCAAAGTCCGATCGATCCGCCCACCTGAGCCCTATAAGGGCAAAGGGATCAGGTACGAAGGTGAGTGGATTCTTCGCAAGGCAGGCAAGATGGCCAAGAAAGTCGTAGCTGTGATCAAGCTGGCCCTTCAGGCCGGCAAAGCCAATCCCGCACCACCGGTGGGCCCTGCCCTCGGTCAGCACGGGGTCAATATCATGGCGTTCTGCAAGGAGTACAACGCTCGCACTCAGGAAAAGGCCGGCTTTGTAATTCCGGTTGAAATTTCGGTTTTTGAAGACCGCAGTTTCACCTTCATTACTAAAACCCCGCCCGCCTCGGTTCTGATTACCAAGGCCGCTGGAATTCAAAAAGGTTCTGGTGAGTCCGCTAAAGGTGTTGGATCAATCGCTCCCAGCTTGAGGAGATCGCCAAAACCAAGCTTCCCGATCTCAACTGCTCCAGTGTTGAATCGGCGATGCGCATCATCGAAGGTACCGCCCGCAACATGGGTGTTGCCGTTTCACTAAAACAGCGCTATCGGGAGACCATTCAGCCAAAATTGCTGAAAGATCTAAGTCTCTCCAACATTCATGAAGTTCCCAAGGTGGTGAAAGTCACCGTTAATCGAGGACTCGGCGAAGCCGCCACCAATGCAAAGTCTCTTGAGGCTTCGGTCAACGAATTGGCCCAAATCACTGGCCAAAAAGTTGTCATCACCAGAGCCAAGAAAGCTATTGCAGCTTTCAAAATCCGTCAGGGAATGCCGATTGGATGTGCCGTCACCCTCAGGGGTGAGCGCATGTACGCGTTCCTCGAACGCTTCATCAACCTAGCGCTGCCCCGCATTCGAGATTTTCGTGGTGTGAGCCCGAAAAGTTTCGATGGTCGAGGAAATTACACGGTGGGAGTTAGAGAGCAAATCATCTTCCCTGAGATCTCTTTCGACAAGATCGACGCCATCAGAGGCATGGATATCACAATTGTGACTTCTGCACGGATGAAGAGGGCAGGGCCCTCCTCCGCGAGATGGGAATGCCATTATGCCAACCATTCAGCAACTTATTCGTCACGAGCGTCAGACGCTCAAGGCGAAAACCAAATCACCTGCTCTTAGGGCCTGCCCCGAGCGTCGTGGGGTCTGCACCCGCGTCTACACATCCACACCCAAGAAGCCAAATTCGGCGCTACGCAAAGTGGCCCGAGTTCGTCTCACCTCTGGTTTTGAGGTGACGGCCTACATCGGCGGCATCGGCCATAACCTTCAAGAGCACTCCGTGGTCTTGATCCGCGGAGGAAGAGTTAAAGATCTTCCTGGTGTCCGCTATCACATCATTCGCGGAACTCTCGATACCGCTGGCGTGAAAGATCGCCGTCAATCCCGCTCGAAGTACGGCGCTAAATCGCCCAAG---GATCTCAATTAACTGACGATGTCACCGAACAAATTGATCCGCCGTGAATTGTTCGAACTCCGATTCCAGCAGGCCACTCGTCAGCTGGACACGCATTCAAGAACTGGCTCAGTTGCTGACGGTATGGGACACAAAATCCATCCAACCGGCTTACGCCTGGGTATCACCCAGGAGCACCGGTCACGCTGGTACGCATCCAAAAGCTATCCCGCCCTCTTACAGGAGGACGATATTCGCAAGTTCATCCACAAGAAGTACTCGGCAGGCATCAGCGATGTGCTGATTGCCCGCAAAGCCGATCAACTTGAGGTTGAACTCAAAACGGCACGCCCCGGAGTGCTGGTTGGCCGTCAAGGCAGCGGGATCGAAGATCTTCGCAGTGGCATTCAAAAGACCGTTGGAGATCGCGTTCGCATCAACGTGGTTGAAGTCGAGCGTGTTGATGCAGACGCCTTTCTCTTAGCCGAGTACATCGCTCAGCAATTAGAGAAACGTGTGGCATTCCGTCGAACCATCCGCATGGCCGTTCAGCGAGCGCAAAGAGCAGGCGTACTAGGTCTAAAAATCCAAGTCAGCGGACGCCTTAACGGTGCCGAAATCGCCCGAACTGAATGGACACGGGAAGGACGTGTGCCCTTGCACACCCTGCGCGCTGACATTGATTACGCCACGGCCAGCACGACCTATGGCGTTCTGGGCATCAAGGTTTGGGTCTTCAAGGGAGAAGTTTTGGACGACTCCCAACAGCCCGCAAAAAAAAAAAAGACCAAACGCAATGTCCCCAACGGCGTTGCCCATATTCAGAGCACTTTTAACAACACGATCGTGTCCATCACAGACACCACCGGAGAAGTCATCTCCTGGTCATCTGCTGGAGCCAGTGGGTTTAAAGGAGCTCGCAAAGGCACTCCCTTTGCAGCTCAGACTGCTGCTGAAGCAGCTGCACGTCGTGCGCTCGAACAAGGCATGCGGCAAATTGAAGTCCTCGTACGCGGTCCAGGATCCGGACGCGAAACGGCTATTCGTGCCTTACAAGTTGCAGGACTCGAAATCACATTGATCCGCGACGTCACTCCTTTGCCTCACAACGGTTGCCGCCGTTCCAAGCGGCGTCGTGTCCTGGAGAGCAAGCAACAGATCGTGAGCTTAAGCTTCTTGGCGAGGCCGAAATGACATTGGTTCTGGACTACCAGGGCCTCTCCACCAAGGAAATGACTGACCTGCGGACTCGTCTGCAGGCCAGCAACGGGGTTTGCAAGGTGACTAAAAACACCTTGATGCGCCGGGCCATTGATGGAGACAGTAGCCTCGACTCTCTTTTAAGCGGAACCAATGCGTTCATCCTGATTAAGGGTGATATCGGCGGTGCTGTTAAGGCCGTTCAAGCCTTTCAGAAAGAGATTAAAAAATCCGAGACTAAGGGCGGTCTTTTCGAAGGCAGGCTTCTTGAGATCAAAGCGATTGGGGAACTTCCTACCAAGGAAGTGCTCATTGCCCAGATCGCTGGTGCCATCAATGCAGTCACCACAGTTGCTGTTATCAACGAGGCGCTCAAGCAGATGGCTAATCACGACCCAATTTCCGACATGCTCACCCGCATCCGCAATGCGAGTGAGAAACACGAGTCCACGAAAGTTCCCGCTTCTCGCATGTCAGCATTGCCAAAGTGCTGCAACAAGAGGGCTTTATCGCTGAAATGGCGAGGGTGTACCGAATTGGTGCTTGCACTGAAGTAAGCGGCAAACCCACAATCCGCTCCATGCAAAGGGTTAGCAAGCCTGGCCTGCGCATCTACAAAAACACACGCGGCCTTCCCAAGGTCCTTGGCGGACTAGGGATCGCCATTGTCTCCACCTCTAAGGGGGTGATGAGTGATCGCGATGCCCGCAAACAAGGCGTGGGCGGCGAAGTGCTCTGCTACGTGGCTTCGTGGTGATCGACAAACTTCACATGCCTGCGTAAGCCGCATGCGAAGAGTGCTACGAAGAGTTGGCCAGGAACGCTTGATCCAGCAGTGACAGGAGTGCTGCCAATGGCTGTCGGCCAGGCCACCCGACTGCTTCCTTACCTGAAGACCTATCGCGGATCCAGCTTGGAACCCGCACCAGTACCGACGACCTGGAAGGCAATGTCATCACAAGCCCGGCGACCATCAATCATAAATCAATTTCGCGGATCGAACAGCCGCCCCAGGTTTCGGCTGTGCACGTGGATGGCGAACGCGCCCATGCCAGGGCGTCATGGATCTACCAGCCAGAAGCGTGACCATCCACTCCCTTTTCCCAAAAGGGAAAGCTCAACTGCTCCGCGGGAACTTACGTCCGTTCGTTGGCCAGAGATCTCGGGGAGTGCGGAGGCTGCTTGGCTTAAGCCCTTGGCTTTAATGAAGCTGATGCGATCCTTCCTAAATCCCTCCCCGCGCTGACACAACTACCCTCACGGACCTTGAACTGGATCGGTCGCCTCTCTCGCAAACAACAAACTCAAAAGCGCCACAGGCGTCTGCGTCGTCTCAGTGGCGTCCAAGATTGGCCGTGTTCCGCTCCAACAGCCACATTTACGCTCAGTTGATTGATGATGCCCAGAGCACCCTTTGCTCTGCCTCAACCATCGACAAAGATTTGCGTACTGTGATGCCTCGATGTTGGTGATTTGGTGGGCAAACGTGCTATAAAGGGATTCAACAAGTTGTCTTCGATCGAGGCGGCAACATGTACCACGGCCGGGTGAAAGCTCTCGCCGATGCAGCCCGGAACGCGGGCCTTCAGTTCATGTCGCTCGATACCACCGAAAAGCAACAACTCATCAACAGCCACCAAACCCATGCCACCGATACCGGATCGGCAGAGGTTCAGGTCGCCATGCTGAGTGAGCGCATCTCGAAGCTCAGCATCTTCAACAGAACATTCACGACTATTCGTCTCGCCAAGGTCTGTTGAAAATGATTGGTCGTCGCAAGCGCTTGCTTTATGTGCGTGGTAAAAGCGAACAGCGCTATGATCTGATAAGCTTGGAATACGC-----------------------------------------------------------------------------------------------------------------------------------------------------------------------------------------------------------------------------------------------------------------------------------------------------------------------------------------------------------------------------------------------------------------------------------------------------------------------------------------------------------------------------------------------------------------------------------------------------------------------------------------------------------------------------------------------------------------------------------------------------------------------------------------------AAAGAAAGGGTTGGCACCGTCGTCAGCGACAAGATGGACAAAACGGTGGTGGTAGCGGTAACCGCTTCCCTCACCCCGTCTATCAAAAGACTGTCAGCCGGACCACCCGTTACAAAGCACACGACGAAGACAACTCTTGCTTGGTGACCGGGTTATTACCGAGACCCGTCCGCTGAGCCGTCACAAGCGTTGGGCTATTGCTGAAGTTCTAAGACTCCCTCCATTGATTCAATCGATCGCCAGTGGTACCTGGTAGATGCCGAGAATCAAACCCTCGGTCGCCTGGCGACCGAAGTGGCTTCCGTGCTTCGTGGCAAAAACAAAGCCAGCTTCACTCCTCATCTCGATACCGGCGATTTTGTGATCGTGGTGAACGCGGACAAAATTCGTGTTTCCGGCAAAAAGTCCAAAAGCTCTACCGCCGTCATTCAGGCCGTCCAGGTGGAATGAAGGTTGAAACCTTTGAGCATCTCCAGGAACGCCTCCCTGAGCGCATCGTGGAGAAAGCGATTAAAGGAATGCTTCCTCACAATGCCTTGGGTCGCCAATTGTTCCGCAAACTCAAGGTTTACAAAGGCACCGAGCATCCCCACGCCGCTCAACAACCCAAGACTCTTGGGGTGGATGAAGTCGGTCGTGGTGTTTGGTCCTGTCTTTGCGGCGGCGGTTGTGTTAGGGTCTAACTGATAGCAAAGCGTTAACTCCGACACGTCGAGCTTGGTCCCGATTGAGGCTTATGCCTGGGGATTGGGCCAAAGTTCTGCAAGGGAGATTGATACGGCATTCGGCTACAGAAAAGGCCATGTTGTGTGCTATTCAGCCTGGATGGCAACGCAGGAGAGCAATTGCGGCTGCAAGTGTGTTAGCGAAAGCTCGTGATCTGATTCGACGCCTTTCCGAACGATTCCCTGGATACGACATGCTGGTTATGGAACACTTCCCTTCATCGACATTCTTTTATGCGCCTTAGGTGACGTTCAGGTGATTGCTGGCAAAGACAAAGGCAAAACAGGTGAAGTGCTACGCACTTTGAACGAAAATCGTGTGATCGTTCAAGGGATCAACCTTCGAACCCGTCACGTGAAGCCAACTCAAGAAGGCGAAACTGGACGGATCCTCACCGAGGAAGCATCACTGCATGCCTCCAACGTGATGTTCTATTCAAAAAGCTCGCCAGTCTTGAAATTACCGAAAAAGGAAAAAGCGCCGCCTTAAGAAAACAGGCG
>AG-679-D13
ATGGCTGTTGTCACTCTCTCCGAAATGATGGAGGCGGGTGCCCACTTTGGGCACCAAACCCGCCGCTGGAATCCCAAGATGTCTACATCTATTGCGCGCGCAATGGTGTCCACATCATCGACCTCGTGCAGACCGCCGTCTGCATGAACAACGCCTACAAGTGGACTCGGCTGCGCGCAGCGGCAAACGCTTTCTCTTCGTCGGCACCAAGAAACAAGCTTCTGAAGTGGTGGCACTGGAAGCAGCCCGCTGCGGTGCTTCTTACGTGAACCAGCGCTGGTTGGGCGGCATGCTCACCAACTGGACCACGATGAAGGCTCGGATCGATCGGCTGAAGGACCTCGAAAGGATGGAGAGTGGCGCCATCGCCATGCGTCCGAAGAAAGAGGGTGCTGTTCTCCGCCGCGAACTCGAGCGTTTGCAGAAGTATCTCGGAGGCCTGAAGAACATGCGGCGTCTTCCGGATGTTGTGGTGCTCGTGGACCAGCGTCGTGAATCCAATGCTGTGCTTGAGGCCCGCAAGCTCGATATCCCCTTGGTGTCGATGCTCGACACCAACTGCGACCCTGACCTCTGCGAAGTGCCCATCCCCTGCAACGACGACGCTGTGCGTTCCGTTCAACTGGTGCTTGGTCGCCTCGCCGACGCCATCAATGAAGGCCGGCTCAGCAGAAGATCCGCATCCGCCTGAAGGCGTTTGACCGTCGCATGCTTGATCTTTCCTGCGACAAGATCATTGATACTGCCGATCAGACCGCTGCTACAGCGATCGGGCCCATTCCTCTCCCCACCAAGCGCAAAATTTATTGCGTACTGCGTTCCCCTCACGTGGATAAAGACTCCCGGGAACACTTCGAAACCCGTACTCACCGTCGGATCATCGACATTTACAGCCCTTCCGCGAAGACGATCGACGCACTGATGAAGCTCGATCTCCCCAGTGGTGTGGACATCGAAGTCAAGCTCATGCCCAAACTCCCCAAGCGCCTGGCGAGCCTCGTCAGCAAAATCGAGGATCGTACGAACCCCTCGAGGCGATTGGTGAAGGACAACGCCAACGCCAAGTTCGACGAAACCATGGAGGCCCATGTACGCCTCGGCATCGATCCGAAGTACACCGACCAGCAGCTCCGCACCACGGTGGCGCTACCTAACGGCACAGGTCAGAGCGTCATCGCGGTGGTGACCCGCGGTGAGAAGGTTGCTGAAGCCAAGGCTGCCGGTGCCGAACTGGGTGATGAAGATCTGGTGGAGTCCATCGCCAAAGGCGAGATGGATTTCGACCTGTTGATCGCCACCCCGGACATGATGCCCAAAGTGGCCAAGCTGGGCCGTGTTCTCGGCCCCCGTGGTCTGATGCCGAACCCCAAGGCCGGCACTGTGACCACCGACCTGGCTGCCATTCAGGAATTCAAGGCCGGCAAACTGGAATTCCGGGCGGATCGCACGGGCATCGTGCACGTGCGTTTCGGTAAGGCAAGTTTCAGCGCCGAGGCTCTGCTGCAGAACCTCAAGACCCTGCAGGAGACCATCGACCGCAACAAGCCGAGTGGTGCCAAGGGTCGTTATTGGAGGTCGCTGTTCGTGACCTCCACCATGGGTCCGTCCGTGGAAGTGGATTTCTCCGCTCTGAAACCCGTTGTGCGCAAACGCAAGGAAACCACACGGCAACGTCACGCCGTGCCATGGAACTGCGGGCAGCCCGGGAAGCCAAGCAGGTGCGGCCGGAAATGGTTGTGGAGGACAACCTCACGGTGCAGGAGCTGGCGGACATGCTCAGTGTCGAAAGCTCCGAGATCATCAAGTCCCTCTTCTTCGGGATCATCGCCACGGTCACCCAATCTCTGGACATGGGCACGATCGAGACGGTGGCCGAGGAATTCGGGGTTGTCCTCCAGGACGACGTCATGATCGAGCGACAAGGCTCACCTGCGACGCCCCCCCGTCGTGACGGTGATGGGCCACGTCGACCACGGCAAAACCAGCCTGCTGGATGCCATCCGACAGGCCCGGGTGGCTGCCGGCGAGGCCGGCGGCATCACCCAGCACATTGGTGCCTATCAGATCGAAAATCCCAAGCTCACCTTCCTGGATACGCCGGGTCACGAAGCCTTCACGGCCATGAGAGCGCGCGGCACCAAGGTGACCGACGTAGCGGTTCTGGTTGTAGCGGCGGATGATGGCGCCCCCAGACCCTGGAGGCCATCAGCCACGCCCGCGCGGCTGAAGTGCCGATCGTGGTCGCGATCAACAAGATCGACAAAGAGGGAGCATCGCCTGATCGGGTGAAGCAGGAACTCTCCGAGCAGAGCCTGCTGGCGGAAGACTGGGGCGGCGATGTGATGGTGCCGGTGAGTGCCATCAAGAAAACATCGACAAATTGCTTGAGATGCTTCTGCTGGTCACTGAGGTGGAAGACCTGCAGGCCAACCCCGATCGCATGGCTCGCGGCACCGTGATCGAGGCTCATCTCGACAAGGCCAAAGGCCCTGTGGCCACGCTCCTGATCCAGAACGGCACCCTCAGAACCGGTGATGTTCTCGCCGCTGGTCCGGTGCTCGGCAAGGTGCGCGCAATGGTCGACGACAACCGCGGTTGAAGGAAGCAGGCCCCTCCTTCGCTGTAGAGGCCCTCGGCTTCAGTGAAGTACCAACGGCGGGCGATGAATTCGAGGTCTATGCCGATGAGAGATCGGCGCGAGCCGTGGTGGGCGACCGGGCCTCCGATGCCCGCGCCACACGCCTGGCCCAGCAGCGACGGGTTGACCGCCATGTCCAGGCCAATGAAGGTGAGCTGAAGGAACTCAACCTGATTCTCAAAGCCGATGTGCAGGGTTCCGTGGAAGCGATCCTCGGTTCGCTCGAACAGCTGCCGGATGAAGTGCAGGTGCGGGTGCTGTTGTCAGCGCCGGGTGAGATCACGGAAACAGATGTGGACCTGGCTGCCGCATCCGGTGCGGTGATCGTGGGCTTCAATACCTCGATGGCTTCCGGTGCCAAGAAAGCCGCTGATGCCACCGGCGTGGATGTGCGCGACTACGACGTCATCTACAAGCTGCTCGAAGACATCCAGCTGGCCATGGAAGGTCTGCTGGAACCCGAGCTGGTGGAGGAGGCACTCGGCGAAGCCGAGGTGCGAGCCGTGTTCACCATTGGCAAAAGCGCTGTGGCTGGTTGCTACATACAGGCAAACTGCATCGCAACTGTCCGCGTCAGGTTGTGTTCGCAGGCGATCTCGACTCCTTGCGTCGCAAAGACGACGTCAAGGAGGTACCGGCTTTGAGTGCGGTGTCGGCACCGATTTCGCGAGGGCGACCGGATTGAAGCTTTCAAGATGGTCACCCAGCGCCGTCGGTCCTTGCCCTCGAAACAAGTTGTGACGAGTCGGCTGCAGCTTACGTGCATCGATCGCTTCTCAGGTCGCAGAGCATGCGCGCTGGGGAGGGGTTGTTCCAGAGATCGCCTCCCGTCGCCATGTCGAATGCCGGTCTTGATTGAACAGGTGCTTGAGGAAGCAGGCTGGATGGGGTTGATGTGGCAGCAACGGTCGCCCCTGGCCTTGCGGGAGCACTGTGGCTTCGGTCACCGGCCGCACCCTCTGCATGGACGTGCATTCCTGGGGGTGCATCATCTGGAAGGTCACCTGGCCTCGGTGTCCTCCCTACCTCTGCTAGTGAGCGGTGGACACACGGAATTAATTCGTGTAGAGCAAGGGGGTATGGATCGGCTCGGTCGCAGCCACGACGATGCGGCTGGAGAAGCGTTCGACAAAGTGGCGCGATTGCTGGGGCTTACCCCGGAGGCCCCGCCATTCAGTTGGCCGCCGAAAGCGGAAACAGTTGCCGAAGGGTCGAATTTATGACTTTTCCTTCAGCGGCCTGAAAACCGCCATGCTTCGGTGCAATCAGAT--TGCCGTTGGCAGATCTCGCCGCCAGTTTCGAAGTGGTGGCCGATGTTCTGGTGGAGCGCACGCTGCGCGATCAAGGCCGCGAGCTGGTGATGGTGGGCGGCGTGGCTGCCAACAATTGAGAACCTTGATGCAGAAGGGATTCGGGTTTCGATCGCTCCCCTGGAGTACTGCACGGACAACGCCGCGATGATTGGTGCTGCTGCTCTGATGCGTTTGAAGGGAACCTCCCTTCAGGT--------------------------------------------------------------------------------------------------------------------------------------------------------------------------------------------------------------------------------------------------------------------------------------------------------------------------------------------------------------------------------------------------------------------------------------------------------------------------------------------------------------------------------------------------------------------------------------------------------------------------------------------------------------------------------------------------------------------------------------------------------------------------------------------------------------------------------------------------------------------------------------------------------------------------------------------------------------------------------------------------------------------------------------------------------------------------------------------------------------------------------------------------------------------------------------------------------------------------------------------------------------------------------------------------------------------------------------------------------------------------------------------------------------------------------------------------------------------------------------------------------------------------------------------------------------------------------------------------------------------------------------------------------------------------------------------------------------------------------------------------------------------------------------------------------------------------------------------------------------------------------------------------------------------------------------------------------------------------------------------------------------------------------------------------------------------------------------------------------------------------------------------------------------------------------------------------------------------------------------------------------------------------------------------------------------------------------------------------------------------------------------------------------------------------------------------------------------------------------------------------------------------------------------------------------------------------------------------------------------------------ATGCGGGTCTCCCCTGGCTGAATGAACTCGTCCAAACGAGCTGGCTCAACGACTGTCAATGGCCGGCTTCGAGGAAGAGGAGATCGACGACAGCTCAGGGGGTGGTGATCGGGTTCGTCAAGCACCGACAAACTTCTGCCAGGTGGATGTGCAGATCGTTTGCGGTGCAATGTGCGGGCATCCATGTTGTGGCCATGGTGGGCGCTGTTCTGCTCACGATCAAAGCTGGAGAGCTCCGCGGGGTAGCAACGGCATGATCTGCTCGTTGTCGGAACTGGGTCTGTCCGATGGCATTGCGGTGCTGCCCGGCCAGCCCGCAGTGCTCCTGGATGACGACCTTGCGATCACAGCGAACCGACCTGATGGTCTGTCGATGGTTGGGATCGCCCGTGAGGTGGCTGCTCTGATCTACGGCATCAGCCTGATCGAGTAGACTCGCCAGCCTGGGTACAGCGTCGCCTCAGAGCCGGGATCAACCAGGTGAATTGGTGGACATCACCAATGTGGTGATGCTCGAGCAGGGGCAACCCCTGCACGCCTTCGATGAAGCGCTGGAGTTTGCGTCAGGCCCTGGAAGGGGAATCACCGGACTGGACGACCGTGAACTGACTCTTGATGGGCGGGCACAGGTGGTGACCTGCGACCATCCCATCGCGCTTGCCGGCGTGATGGGAAGCGCCAGCGGTGTGGGCGCCGCAACATCTGGCTGGAATCCGCCATGTTCAGCCCCCGTACGGACCACGGCCCGTTCGGTTGGTCTTCGCACCGATGCCAGCGCTCGGTTCGAAAAAGGCCTGCCACATCACCCTCGAGCCCTGGAACTGCTCAGTGCACAGTTCGACTGTTCATGCCGTCCCCCTTCGTCGTCATCTGCACCGCCTGCTGGGCGAAGAGGACATCGCTCTCCTCGGTTGCCCGGCACGAGACCTCGAGATTGATCTGGTCGAAGAAGTCGCAAGGCTTGTTGGTTTCGATCGCTTCGGATCAACGTTGCCCCCGATTGCCCCCGGTCTCACGCCCAACAGGCTGCGACGCCTCTCAGCGACCGGTCTTCAGGAGATCACAACCCTGTCACTGAATCCGCTGTTGGCCGAGACCAGCCATCTCCGCAATCTCTGGGAAGAACATCTCTCTGTTTGCGTCAGGAATCTCAAGGCGTCACAGGAGGGGTGCTGGGTGTTCGAGATCGGCACCACCTACGAGACCCGTGAACTGGAGTGATGAGTGGCGCTGGACAACTACTTCACAGCTCGGGGACGTCTTGCAGAAGTGATCTCAAGTTGGAGCTGGACAGGCTGCATCCGGGTCGTGCAGCAACACTCGAAGGAGGCTGCTTTGGACAGTTGCACCC---------------------------------------------------------------------------------------------------------------------------------------------------------------------------------------------------------------------------------------------------------------------------------------------------------------------------------------------------------------------------------------------------------------------------------------------------------------------------------------------------------------------------------------------------------------------------------------------------------------------------------------------------------------------------------------------------------------------------------------------------------------------------------------------------------------------------------------------------------------------------------------------------------------------------------------------------------------------------------------------------------------------------------------------------------------------------------------------------------------------------ATGTCCCGCCGTAATGCCGCTGAAAAGCGCCCGATTCTTCCTGATCCGCAGTTCAACAGCCTGGCCACGATGATGGTGGCTCGGCTGATGCAGCACGGCAAGAAATCAACGGCTCAGCGCATCCTGTCCGACGCCTTCCTGATCAACGAGCGCACCGGTGGTGACCCTCTGGAGCTGTTTGAAACAGCGGTGAAAAACGCCACACCTCTGGTTGAAGTTCGCGCACGTCGTGTGGGTGGTGCCACCTACCAGGTGCCGATGGAAGTGCGCCAGGAGCGTGGAACAGCCATGGCCCTGCGCTGGCTCGTGAGCTTCTCCCGCGCCCGTAACGGCCGCAGCATGGCCCAGAAACTCGCCGGTGAGCTGATGGACGCCGCCAATGAGGCTGGCAGCGCAGTTCGCAAGCGCGAAGAAACCCACAAGATGGCTGAAGCCAACAAGGCTTTCGCCCATTACCGCTAT------------------------------------------------------------------------------------------------------------------------------------------------------------------------------------------------------------------------------------------------------------------------------------------------------------------------------------------------------------------------------------------------------------------------------------------------------------------------------------------------------------------------------------------------------------------------------------------------------------------------------------------------------------------------------------------------------------------------------------------------------------------------------------------------------------------------------------------------------------------------------------------------------------------------------------------------------------------------------------------------------------------------------------------------------------------------------------------------------------------------------------------------------------------------------------------------------------------------------------------------------------------------------------------------------------------------------------------------------------------------------------------------------------------------------------------------------------------------------------------------------------------------------------------------------------------------------------------------------------------------------------------------------------------------------------------------------------------------------------------------------------------------------------------------------------------------------------------------------------------------------------------------------------------------------------------------------------------------------------------------------------------------------------------------------------------------------------------------------------------------------------------------------------------------------------------------------------------------------------------------------------------------------------------------------------------------------------------------------------------------------------------------------------------------------------------------------------------------------------------------------------------------------------------------------------------------------------------------------------------------------------------------------------------------------------------------------------------------------------------------------------------------------------------------------ATGGCCAAAAAAGTCACCGCTGTTATCAAGCTGGCCCTTCAGGCCGGCAAAGCCAATCCCGCGCCGCCGGTGGGTCCTGCCCTCGGCCAGCACGGTGTGAACATCATGATGTTCTGCAAGGAGTACAACGCTCGGACGCAGGACAAAGCCGGTTTCGTGATCCCGGTGGAGATCTCGGTCTATGAGGACCGCAGCTTCACCTTCATCACCAAGACGCCCCCGGCGTCGGTGCTGATCACCAAAGCCGCCAAAATCGACAAGGGCTCGGGCGAATCCGCCAAGGGTGTCGGATCAACCGGGCTCAGCTCGAGGAGATCGCCAAGACCAAGCTTCCTGATCTCAACTGCACCAGCATTGAGTCCGCGATGCGGATCATCGAAGGCACCGCCCGCAACATGGGTGTTGCCATC----------------------------------------------------------------------------------------------------------------------------------------------------------------------------------------------------------------------------------------------------------------------------------------------------------------------------------------------------------------------------------------------------------------------------------------------------------------------------------------------------------------------------------------ATGCCAACCATCCAACAGCTGATCCGCACTGAGCGTTCACGCCTCAAGGCCAAAACGAAATCCCCGGCCCTGAAAGCTTGTCCCGAGCGCCGCGGTGTCTGCACCCGCGTCTACACCTCCACGCCGAAAAAGCCCAATTCGGCGCTGCGCAAGGTGGCTCGTGTGCGTCTCACCTCCGGTTTTGAGGTGACTGCCTACATCGGTGGCATCGGTCACAACCTGCAGGAGCACTCAGTGGTGTTGCTCCGAGGCGGTCGTGTGAAGGATCTTCCCGGAGTTCGATATCACATCATCCGCGGAACGCTGGACACCGCCGGCGTGAAGGATCGGCGTCAATCCCGGTCCAAATACGGCGCCAAGGCTCCGAAG------------------------------------------------------------------------------------------------------------------------------------------------------------------------------------------------------------------------------------------------------------------------------------------------------------------------------------------------------------------------------------------------------------------------------------------------------------------------------------------------------------------------------------------------------------------------------------------------------------------------------------------------------------------------------------------------------------------------------------------------------------------------------------------------------------------------------------------------------------------------------------------------------------------------------------------------------------------------------------------------------------------------------------------------------------------------------------------------------------------------------------------------------------------CTGGAGAACAAGCAGCAGATCGTGAGCTCAAACTCCTCGCCGACGCCGAACTGGCACTTGTCCTTGATTTCAAGGGCCTGTCCATCAAGGAGATGTCTGACCTGCGGGATCGTCTGCGGGCCAGCGACAGCGTTTGCAAGGTGACCAAAAACACCTTGATGCGCCGTGCCATTGATGGCGACAGCAACCTCGATTCCCTGCTGACCGGAACCAACGCCTTCGTCCTGGTGAAGGGCGATGTTGGTGCCGGTGTGAAGGCTGTTCAGACCTTCCAGAAGGAACTCAACAAGTCCGAGACCAAGGGCGGCCTTTTCGAAGGCAAGCTCCTCGAGATCAAAGCCATTGCCGATCTCCCCTCCAAGGAGCAGCTCATGGCTCAGATCGCGGGTGCTATCAACGCCGTGGCCACGGTCGCTGTCATCAACGAGGCGCTCAAGCAG----------------------------------------------------------------------------------------------------------------------------------------------------------------------------------------------------------------------------------------------------------------------------------------------------------------------------------------------------------------------------GGCTTTGTGGTGATCGACAAACCTCCCACAGCTGTGTTGGCCGTCTGCGCCGCTGCTATCGACGCGTCGGCCAGGCACCCTCGACCCCGCCGTTACCGGTGTTCTGCCGATTGCTCTGGGACCGGCCACCCGGCTGCTGCCCTACCTCAAGACCTACCGCGGATCCAGCTGGGGCAGCGCACCAGCACCGACGACCTGCAGGGTGATCTGCTGGAGAGTGAGGCCGAGCTCAAGCATGGCTCCGTTTCACGGATTCAGCAGCCCCCCCAGGTGTCGGCCGTGCACGTGGACGGCGAGCGAGCCCACACCCGGGCGTGATGGAGCTGAAAGCCCGACCGGTCACCCTGCACCGGCTTGATCGAGGCTGGACAACTGGACTGCTCCTCCGGCACCTACATCCGCTCCATTGCGAGGGATCTGGGGGATTGCGGTGGCTGCCTCCCTGCAGCGCTCGGCTTCCACGAACACCAGGCTCCCCTGCCGGATCTCCGCTGAGCCCTGAGCCATCTACCCTCGATGAGCAGCAACTGGCGCGGACGG--------------------------------------------------------------------------------------------------------------------------------------------------------------------------------------------------------------------------------------------------------------------------------------------------------------------ATGTCGTTAGATACCACCGAAAAGCAACAGCTGATCAACACCCATCAGACCCACGGCACCGACACCGGGTCTGCTGAGGTTCAGGTCGCCATGCTGAGTGAGCGGATCAACCGTCTCAGCACCTCCAGAACAACATTCACGACTTCTCTTCCCGTCAAGGATTGTTGAAGATGATTGGCCGTCGCAAGCGTCTGCTCTACATGCGCAGCAAAAACGAGCAACGCTACGATACGATAAACTGGGCATCCGCATCGCCGCAGCCAGCTGGCGATGGTGCAGACTGGGTGAAAGCCGAATTGGAAAAGCTGATCACCGTGGAGGCGATGGCCACCCAAGGCGACAAAATTCTCGACGTTGCCCTGGCCAAAATTGGCGACAAAGGACTCTTCACCAAAGAGCTCGAGGCCCAAATGCTTGTCGGCCGCGCCGATATCGCTGTTCATTCTTTAAAAGACCTACCGACCAATCTCCCTGAAGGTCTGATCGGGTGCATCACCGAACGGGAAGATCCCGCCGACGCCTTGGTGAAGCACCTCAATCTTGCGACACTCCCCGAAGGCGCTGTGGTGGGGACCAGCTCACTCCGGCGCCTTGCCCAGTTGCGGCATCACTACCCCCATCTGGAATTCAAGGATGTCCGCGGCAACGTCATCACCCGCCTGGAGAAACTCGATAGCGGCGCGGACTGCCTGATCCTGGCCGCCGCAGGCCTGGGACGACTCGGCTTTGGCATTGACCAAATCCCTGGCGATATTTCTCTCCATGCCGTGGGCCAGGGAGCTCTGGGGATCGAATGCGTTGAGAACAAGATGGAGATCATCAAAGTGCTTGAACATGGGCCAACAAGCGCTGCCTCGCAGAGCGCGCCTTCCTCAGGGAACTTGAGGGAGGCTGTCAGGTGCCTATCGGCGTCAACACACAGTTCTTACTGGCATGGTGGCTCGACGGCAAGTTGATCAGAGAGCGAGCAACCCGAATTGGACTTGAGCTGGCGAAGGAACTTGGTGCTGGCGAAAT----------------------------------------------------------------------------------------------------------------------------------------------------------------------------------------------------------------------------------------------------------------------------------------------------------------------------------------------------------------------------------------------------------------------------------------------------------------------------------------------------------------------------------------------------------------------------------------------------------------------------------------AGGGGTGGATGAGGTCGGCCGTGGTGTTTGGTCCCGTTTTCGCCGCTGCTGTGCTGCTGAGGATTGACCGACAGCAAAAAGCTCAGTCCCCGCCGTCGTGCTTGGTACCGATTCGAGTTGTAGCCCGTGGTCTTGGCCAGGCATCAGCCCGCGAAATTGATTGGGGATCCGGCAACCGAACTGGCGATGCTGCGCGCCCTGCTGCCTGGATGGCAGCAGAGGTGAGCGATTGCAGCGGCCAGTGTTCTTGCCAAGGGTCGGGATCTTATTCGCCGACTGGCTCTGAAGTTTCCCGGCTACGGCATGTGGGTTACGGCACACGGTTTTGCACCGTCGCACATTC---------------------------------------------------------------------------------------------------------------------------------------------------------------------------------------------------------------------------------------------------------------------------
>AG-683-A03
--------------------------------------------------------------------------------------------------------------------------------------------------------GCCTACAAGTGGGTGCGGCTGCTCGGAGCGGCAAGCGCTTCCTCTTCGTCGGTACCAAGAAGCAAGCATCTGAGGTTGTTGCGCAAGAAGCCCTTCGCTGCGGATCGTCTTACGTGAACCAGCGCTGGCTTGGCGGCATGCTGACCAACTGGACCACGATGAAAGCCAGGATTGATCGTCTCAAAGATCTTGAGAGGATGGAAAGTGGCGCTATCGCCATGCGCCCCAAGAAGGAAGGTGCTGTTCTGCGTCGTGAACTCGAGCGTTTACAGAAGTACTTGGGTGGTCTTAAGAACATGCGTCGTATTCCCGACGTGGTGGTGCTTGTTGATCAGCGGCGTGAAACCAACGCAGTGCTCGAGGCTCGCAAACTCGACATCTCTTTGGTGTCGATGTTGGACACCAATTGCGACCCCGACTTGTGTGAGGTTCCTATCCCTTGCAACGATGACGCGGTCCGTTCCATTCAGTTGGTTTTGAGCCGTTTGGCTGATGCAATCAACGAAGGACG---------------------------------------------------------------------------------------------------------------------------------------------------------------------------------------------------------------------------------------------------------------------------------------------------------------ATGCCAAAACTTTCCAAACGCCTGGCCAGTCTCGTTACCAAAATCGAGGACCGTACCAGCCTCTTGAAGCCATTCGTCAAGGAAAACGCCACAGCCAAATTCGACGAAACCATGGAGGCGCATGTGCGCCTTGGTATCGATCCCAAGTACACCGACCAGCAACTGCGTACAACAGTCGCTCTTCCTCAGGGAACGGGACAAACAGTTATCGCGGTGATTACCCGCGGTGAAAAAGTGGCTGAGGCCAAGGCCGCCGGCGCTGAGCTTGGTGATGAGGACCTTGTTGAGGCCATCTCCAAGGGCGAAATGAATTTCGACCTTCTGATCGCGACCCCGGACATGATGCCGAAGGTGGCCAAGTTGGGCCGTGTTCTTGGTCCACGGGGTTTGATGCCTAATCCCAAAGCCGGAACCGTTACCACCGATTTGGCTGCGATTCAGGAATTCAAGGCAGGCAAGCTTGAATTCCGTGCAGATCGTACGGGCATCGTGCACGTTCGCTTTGGCAAAGCGAGTTTCACGGCTGAGGCCTTGCTGGAAAACCTCAAGACCTTGCAGGAAACCATTGATCGCAACAAGCCCAGTGGCGCTAAGGGGCGTTACTGGAAAAGCTTGTATGTCACATCCACAATGGGACCTTCTGTCGAAGTTGATATCGCT------AAGCCAGTTGTCAGGAAGCGTAAGGAAACCGCACGTCAGCGTCACGTCGCGCGATGGAACTTCGTGCTGCAAGGGAGGCCAAACAGGTACGGCCCGAGATGGTGGTCGAGGACAATCTGACGGTGCAAGAGCTTGCTGACATGCTCAGCATCGAAAGCTCTGAAATCATCAAATCCCTCTTCTTCGGTGTCATCGCCACGGTCACGCAGACCTTGGACATGCCAACCATTGAAGCTGTGGCCCAGGAATTTGGCGTGGTACTCCAGGATGATGTCATGATCGAAAGACCGCGCTCATCTCCGCCGTCCCCCCGTCGTCACCGTCATGGGTCACGTCGACCACGGCAAGACGAGCCTTCTCGATGCGATCCGCCAAGCCCGCGTCGCCGCAGGAGAAGCCGGTGGAATCACCCAACACATTGGTGCCTATCAAGTCGAGAACCCTAGACTCACCTTCCTGGATACCCCAGGGCACGAGGCGTTCACCGCCATGCGTGCTCGTGGGACCAAGGTCACTGACGTTGCCGTCTTGGTGGTTGCAGCAGACGATGGCGGCCTCAGACGTTGGAAGCGATCAGCCATGCACGGGCGGCAGAAGTGCCGGTTGTTGTGGCGATCAACAAGATCGACAAAGAGGGAGCTTCCCCCGATCGCGTCAAACAGGAACTCTCTGAACAGAACCTGCTGGCGGAAGATTGGGGAGGCGATGTGATGGTGCCCGTCAGTGCCCTCCGCAAAACATCGACAAGTTGCTTGAAATGATTCTCCTCGTGACCGAGGTTGAGGATTTACAGGCCAACCCTGATCGACTCGCAAAAGGCACTGTGATCGAGGCGCATCTCGACAAGGCCAAAGGTCCTGTGGCCACATTGCTGGTTCAAAACGGCACGCTCCGCACTGGTGACGTGCTTGCCGCAGGCCCAGTTCTTGGCAAAGTGCGCGCCATGGTGGATGACGGCGGCGTTTGAAAGAAGCAGGTCCTTCCTGTGCTGTGGAAGCGCTTGGTTTCAGCGAGGTGCCCACGGCAGGCGACGAGTTTGAGGTCTATCCCGATGAGAAGTCAGCACGCGCAGTCGTGGGCGATCGTGCCTCCGATGCCCGCGCCAGTCGCCTGGCCCAACAGCGACGCGTTCACGGCCATGTCCAGGCCAAAGAGGGCGAGCTCAAAGAACTTAATCTCATCCTCAAGGCCGATGTTCAAGGCAGTGTGGAAGCGATCCTTGGTTCGCTTGAACAGCTACCGGACGAGGTCCAGGTCCGTGTCCTGTTGTCTGCTCCTGGCGAAGTCACAGAAACGGACGTCGATCTAGCTGCAGCCTCGGGCGCTGTGATCGTGGGTTTCAACACCTCGATGGCATCAGGTGCAAAACGAGCAGCTGACGCCAACAGCGTTGACGTTCGCGACTACGACGTCATCTACAAGCTGCTGGAGGACATCCAGTTGGCCATGGAAGGTCTCCTGGAACCAGAGCTTGTGGAAGAGTCCCTTGGAGAAGCAGAGGTTCGAGCCGTTTTCACGATCGGCAAGAGCGCTGTGGCTGGTTGTTATGTACTGGAAAACTTCAACGGAACTGTGCGTGTGAAATCGTCTTCGCTGGAGATCTCGATTCACTTCGCCGCAAAGACGACGTCAAGGATGTACAGGGTTCGAATGCGGTATTGGCTGTGATTTCGCGACGGCGACATCGTTGAGGGCTACAAGCTCGTGACCCAGCGCCG---------------------------------------------------------------------------------------------------------------------------------------------------------------------------------------------------------------------------------------------------------------------------------------------------------------------------------------------------------------------------------------------------------------------------------------------------------------------------------------------------------------------------------------------------------------------------------------------------------------------------------------------------------------------------------------------------------------------------------------------------------------------------------------------------------------------------------------------------------------------------------------------------------------------------------------------------------------------------------------------------------------------------------------------------------------------------------------------------------------------------------------------------------------------------------------------------------------------------------------------------------------------------------------------------------------------------------------------------------------------------------------------------------------------------------------------------------------------------------------------------------------------------------------------------------------------------------------------------------------------------------------------------------------------------------------------------------------------------------------------------------------------------------------------------------------------------------------------------------------------------------------------------------------------------------------------------------------------------------------------------------------------------------------------------------------------------------------------------------------------------------------------------------------------------------------------------------------------------------------------------------------------------------------------------------------------------------------------------------------------------------------------------------------------------------------------------------------------------------------------------------------ACCGTCGTTTATTGGGGCACAGGTCGCCGTAAGACTTCTGTTGCTCGTGTTCGCTTGGTTCCCGGCAATGGATCACCATTAATGGACGCCCTGGCGACAACTACCTGTACAACCCTGAAAGCACCTTTGCAAACACTGGGGCTACCGAGTACGACGTCCTCGTCAATGTTCGTGGTGGAGGCCTCACAGGCCAAGCTGATGCGATCAAGCAAGGAGCTGCTCGCGCACTCTGCGAACTTTCTGTTGATAATCGCAAGCCACTCAAAACCGAAGGTCATCTCAGCCGAGATCCCCGTGCGAAGGAACGTCGCAAGTACGGACTCAAGAAGGCTCGTAAAGCGCCTCAGTTCTCCAAGCGC---------------------------------------------------------------------------------------------------------------------------------------------------------------------------------------------------------------------------------------------------------------------------------------------------------------------------------------------------------------------------------------------------------------------------------------------------------------------------------------------------------------------------------------------------------------------------------------------------------------------------------------------------------------------------------------------------------------------------------------------------------------------------------------------------------------------------------------------------------------------------------------------------------------------------------------------------------------------------------------------------------------------------------------------------------------------------------------------------------------------------------------------------------------------------------------------------------------------------------------------------------------------------------------------------------------------------------------------------------------------------------------------------------------------------------------------------------------------------------------------------------------------------------------------------------------------------------------------------------------------------------------------------------------------------------------------------------------------------------------------------------------------------------------------------------------------------------------------------------------------------------------------------------------------------------------------------------------------------------------------------------------------------------------------------------------------------------------------------------------------------------------------------------------------------------------------------------------------------------------------------------------------------------------------------------------------------------------------------------------------------------------------------------------------------------------------------------------------------------------------------------------------------------------------------------------------------------------------------------------------------------------------------------------------------------------------------------------------------------------------------------------------------------------------------------------------------------------------------------------------------------------------------------------------------------------------------------------------------------------------------------------------------------------------------------------------------------------------------------------------------------------------------------------------------------------------------------------------------------------------------------------------------------------------------------------------------------------------------------------------------------------------------------------------------------------------------------------------------------------------------------------------------------------------------------------------------------------------------------------------------------------------------------------------------------------------------------------------------------------------------------------------------------------------------------------------------------------------------------------------------------------------------------------------------------------------------------------------------------------------------------------------------------------------------------------------------------------------------------------------------------------------------------------------------------------------------------------------------------------------------------------------------------------------------------------------------------------------------------------------------------------------------------------------------------------------------------------------------------------------------------------------------------------------------------------------------------------------------------------------------------------------------------------------------------------------------------------------------------------------------------------------------------------------------------------------------------------------------------------------------------------------------------------------------------------------------------------------------------------------------------------------------------------------------------------------------------------------------------------------------------------------------------------------------------------------------------------------------------------------------------------------------------------------------------------------------------------------------------------------------------------------------------------------------------------------------------------------------------------------------------------------------------------------------------------------------------------------------------------------------------------------------------------------------------------------------------------------------------------------------------------------------------------------------------------------------------------------------------------------------------------------------------------------------------------------------------------------------------------------------------------------------------------------------------------------------------------------------------------------------------------------------------------------------------------------------------------------------------------------------------------------------------------------------------------------------------------------------------------------------------------ATGGCCAAGAAAGTCGTAGCTGTGATCAAGCTGGCCCTTCAGGCCGGCAAAGCCAACCCCGCACCGCCGGTGGGCCCTGCCCTCGGTCAGCACGGGGTCAACATCATGGCGTTCTGCAAGGAGTACAACGCTCGCACCCAGGACAAGGCCGGATACGTGATTCCGGTTGAAATTTCGGTCTTCGAAGACCGCAGTTTCACCTTCATCACGAAAACCCCTCCTGCCTCGGTTCTGATTACCAAGGCCGCTGGAATTCAAAAGGGTTCCGGTGAGTCCGCTAAGGGTGTTGGATCAATCGCTCCCAACTTGAGGAGATCGCCAAGACCAAGCTCCCCGACCTCAACTGCTCCAGTGTTGAGTCGGCGATGCGCATCATCGAAGGCACCGCCCGCAACATGGGTGTTGCCGTT-------------------------------------------------------------------------------------------------------------------------------------------------------------------------------------------------------------------------------------------------------------------------------------------------------------------------------------------------------------------------------------------------------------------------------------------------------------------------------------------------------------------------------------------------------------------------------------------------------------------------------------------------------------------------------------------------------------------------------------------------------------------------------------------------------------------------------------------------------------------------------------------------------------------------------------------------------------------------------------------------------------------------------------------------------------------------------------------------------------------------------------------------------------------------------------------------------------------------------------------------------------------------------------------------------------------------------------------------------------------------------------------------------------------------------------------------------------------------------------------------------------------------------------------------------------------------------------------------------------------------------------------------------------------------------------------------------------------------------------------------------------------------------------------------------------------------------------------------------------------------------------------------------------------------------------------------------------------------------------------------------------------------------------------------------------------------------------------CTGGAGAGCAAGCAACAGATCGTGAGCTTAAACTTCTTGGCGAGGCCGAAATGGCACTGGTCCTGGATTATCAGGGTCTCTCCATCAAGGAAATGTCTGATTTGCGGACTCGTCTGCAAGCCAGCAACGGCGTGTGCAAGGTGACAAAAAACACCTTGATGCGTCGTGCCATTGATGGCGACAGTAGCCTCGACTCTCTTCTGACTGGCACCAACGCTTTCATCCTGATTAAGGGTGATGTTGGCGGTGCTTGTAAAGCTGTTCAAGCTTTCCAGAAAGAGACGAAAAAATCCGAGACCAAGGGCGGCCTTTTCGAAGGCAAGCTTCTCGAGATCAAAGCTATTGGGGAGCTTCCCTCCAAGGAAGTGCTCATGGCCCAGATCGCCGGCGCCATCAACGCAGTTACCACCGTTGCTGTTGTCAACGAGGCGCTCAAGCAG----------------------------------------------------------------------------------------------------------------------------------------------------------------------------------------------------------------------------------------------------------------------------------------------------------------------------------------------------------------------------GGATTCGTGGTGATCGACAAACCTCTCATGCCTGCGTGAGCCGAATGCGTCGAATCCTCAAAAGAGTGGGGCAGGCACCCTGGACCCGGCCGTAACTGGGGTTTTACCGATTGCCGTAGGCCAAGCCACCCGACTGCTGCCCTATCTCAAGACATATCGCGGATCCAGCTGGGGACTAGCACCAGCACCGATGACCTCCAGGGAGAGGTCGTGGAGAGCCTGGAGCAAATGGATCATCAACCCATTCCGCGGATCGAGCAGCCTCCACAGGTTTCGGCGGTTCACGTGAACGGCGAACGCGCCTATACCAGGGCGTGATGGACTTACCGGCCCGCAGTGTGACGATCCATTCCGTTTTCAGAGCAAGGCAAGCTCAACTGCTCAGCTGGCACCTACATCCGTTCGTTGGCCAGAGATCTTGGCCAGTGCGGCGGCTGTCTCGCTGCAGCGCTGGGATTTATAGAGACCCATGCGATCATAGAGCCATCCCTCCCCGCCTTAACCCACCTACCCTCTCCGAGCTCGAACTGGAGCGGACGC-----------------------------------------------------------------------------------------------------------------------------------------------------------------------------------------------------------------------------------------------------------------------------------------------------------------------------------------------------------------------------------------------------------------------------------------------------------------------------------------------------------------------------------------------------------------------------------------------------------------------------------------------------------------------------------------------------------------------------------------------------------------------------------------------------------------------------------------------------------------------------------------------------------------------------------------------------------------------------------------------------------------------------------------------------------------------------------------------------------------------------------------------------------------------------------------------------------------------------------------------------------------------------------------------------------------------------------------------------------------------------------------------------------------------------------------------------------------------------------------------------------------------------------------------------------------------------------------------AAGACTCCCTCCATTGATTCGATCGACCGCCAGTGGTATCTGGTAGACGCAGAGAATCAAACCCTCGGTCGCTTAGCGACTGAAGTGGCTTCCGTGCTTCGTGGAAAAAACAAAGCCAGCTTCACTCCACATCTCGATACTGGAGATTTTGTGATTGTTGTTAACGCGGACAAGATCCGAGTTTCAGGCAAGAAGCCCAAAAGCTGTATCGCCGTCACTCAGGCCGTCCAGGTGGCATGAAGGTTGAAACCTTCGAGCACCTCCAGGAGCGTCTCCCAGAACGCATTGTTGAGAAAGCCATCAAAGGGATGCTTCCTCACAACGCCTTGGGCCGTCAGTTGTTCCGCAAACTCAAGGTTTACAAGGGCACCGAGCATCCTCATGCCGCCCAACAACCCACGACCCT----------------------------------------------------------------------------------------------------------------------------------------------------------------------------------------------------------------------------------------------------------------------------------------------------------------------------------------------------------------------------------------------------------------------------------------------------------------------------------------------------------------------------------------------------------------------------------------------------------------------------------
>AG-683-B21
ATGGCTGTTGTCACTCTCTCCGAAATGATGGAGGCGGGTGCCCACTTTGGGCACCAAACCCGTCGTTGGAACCCAAAGATGTCTACATCTATTGCGCGCGCAATGGTGTCCACATCATTGACTTGGTTAAAACCGCTGTATGCATGAACAATGCATACAAGTGGACCCGGCAGCGCGTAGCGGCAAACGTTTTCTGTTCGTTGGTACCAAAAAGCAGGCCTCTGAGGTGGTTGCTTTGGAAGCCGCCCGTTGTGGCGCGGCCTATGTCAACCAGCGTTGGCTGGGCGGCATGCTCACCAACTGGACCACCATGAAAGCGCGTATCGATCGTCTGAAAGACCTCGAACGCATGGAGAGTGGTGCCATTGCGATGCGCCCTAAAAAAGAAGGAGCTGTTCTCCGTCGGGAACTTGAGCGTCTTCAGAAATACCTCGGTGGTCTGAAGACCATGCGTCGTCTTCCTGACGTTGTTGTTTTGGTTGACCAGCGTCGGGAATCCAACGCCGTGCTCGAAGCCCGCAAACTGGACATCCCGTTGGTGTCGATGTTGGATACCAATTGCGATCCCGATCTCTGTGAGGTGCCGATCCCTTGCAACGACGATGCAGTCCGATCTGTTCAACTCGTCCTTGGTCGCTTGGCTGATGCGATCAATGAAGGCCG-----------------------------------------------------------------------------------------------------------------------------------------------------------------------------------------------------------------------------------------------------------------------------------------------------------------------------------------------------------------------------------------------------------------------------------------------------------------------------------------------------------------------------------------------------------------------------------------------------------------------------------------------------------------------------------------------------------------------------------------------------------------------------------------------------------------------------------------------------------------------------------------------------------------------------------------------------------------------------------------------------------------------------------------------------------------------------------------------------------------------------------------------------------------------------------------------------------------------------------------------------------------------------------------------------------------------------------------------------------------------------------------------------------------------------------------------------------------------------------------------------------------------------------------------------------------------------------------------------------------------------------------------------------------------------------------------------------------------------------------------------------------------------------------------------------------------------------------------------------------------------------------------------------------------------------------------------------------------------------------------------------------------------------------------------------------------------------------------------------------------------------------------------------------------------------------------------------------------------------------------------------------------------------------------------------------------------------------------------------------------------------------------------------------------------------------------------------------------------------------------------------------------------------------------------------------------------------------------------------------------------------------------------------------------------------------------------------------------------------------------------------------------------------------------ACAGTGCTCGCCCTCGAAACAAGTTGTGACGAGTCAGCCGCTGCCGTTGTGCGTCTATTGCGTCACAAGTAGAGGAGCATGCCCTCTGGGGTGGGGTTGTTCCAGAGATTGCCTCGCGTCGGCATGTGGAGTGCCCGCATTAGTGCAGGAGGTTTTGCGGGAAGCGCTATTTCTGAATTGAATGTCGCAGCGACCGTTGCGCCTGGCCTGGCAGGCGCCTTGTGGCCTCGGTAACGGGTCGCACCCTTTGCATCAGGTGCCTTTTCTGGGAATTCATCACCTCGAAGGGCATTTGGCATCAGCTCCCTCCGTATTTCTGTTGGTGAGTGGTGGCCACACCGAGCTGATTCGTGTTGGTCATGGGGAAATGGAACGACTCGGCCGAAGCCATGACGACGCCGCTGGTGAAGCGTTTGACAAGGTGGCTCGATTGCTGGGTCTTATCCGGGTGGTCCCGCAATTCAGGCCATTGCTGTTTCGGGGAATGCCTTCCGAAAGGACGGATCTACGACTTTTCGTTCAGTGGCTTGAAGACAGCCATGCTGCGGTTGAGTCATGCCATGCCTCTGGCTGATCTCGCGGCCAGTTTTGAGGTGGTGGCTGATGTTTTGGTGGAACGTGCGTTGTGCGATCACAACACGCAACTTGTGATGGTGGGTGGTGTCGCTGCGAATCACTACGACTGCTGATGGCGATGGTGTTGCCGTATCGATTGCTCCTCTGGCTTATTGCACCGATAACGCCGCCATGATTGGAGCGGCCGCGCTCAACCGTTTGTCAAGCGATGAAACAGGAGT--------------------------------------------------------------------------------------------------------------------------------------------------------------------------------------------------------------------------------------------------------------------------------------------------------------------------------------------------------------------------------------------------------------------------------------------------------------------------------------------------------------------------------------------------------------------------------------------------------------------------------------------------------------------------------------------------------------------------------------------------------------------------------------------------------------------------------------------------------------------------------------------------------------------------------------------------------------------------------------------------------------------------------------------------------------------------------------------------------------------------------------------------------------------------------------------------------------------------------------------------------------------------------------------------------------------------------------------------------------------------------------------------------------------------------------------------------------------------------------------------------------------------------------------------------------------------------------------------------------------------------------------------------------------------------------------------------------------------------------------------------------------------------------------------------------------------------------------------------------------------------------------------------------------------------------------------------------------------------------------------------------------------------------------------------------------------------------------------------------------------------------------------------------------------------------------------------------------------------------------------------------------------------------------------------------------------------------------------------------------------------------------------------------------------------------------------------------------------------------------------------------------------------------------------------------------------------------------------------------------------ATGCTGGTGTCCTCTGGCTGAACGATCTGGTCTCGACGACCTTGCCGAACGCCTGTCCATGGCAGGGTTTGAGGTGGAAAACGTCGACGATCTCAAAGGGGGTCGTGGTCGGCCATGTCAAGCACCGACAAACTTTTGTAGCGTCGATATTCAAATTGTCTGTGGCGCAATGTGCGGGCATCCATGTCGTCGCCACGGTTGGTGCCGTACTGCTCACGATCAAGGCCGGCGAACTGCGGGGAGTAGCAATGGAATGATTTGTTCCCTTTCGGAATTAGGACTATCGTCGGGAATCGCCATTCTTCCTGGCACACCTGCCCTTTTTCTAGACGAGGAGTTGGCCATCACCGCCAATCGCCCCGATGGATTGTCGATGGTGGGGATTGCTAGGGAAGTAGCAGCCCTCAATTACGCCGTCGCTTGTGTTGAGTGCGATCACCGCTTTGGATTCAGCAAAGGCTCAATGCCGGAATTAATGCCGTGAATTTGTGGACATCACCAATTTGGTGATGCTCGAACAGGGACAGCCGTTGCATGCCTTTGATGTTGCCCTGGAATTTTCGGCCAGCAAAGGATCAAGAATCATTGGTCTCGACGATCAGTCTCTCTGCCTTGATCCCCGAGTCCAGGTCGTCACTTGCGACCGTGCCATTGCGATTGCAGGTGTGATGGGAAGCGATAGCGCTGTAAGCGACTCCACATCTGGTTGGAATCCGCCATGTTTTCACCGAGTACGCCAGTCGTCGAGGGCTGTGGGATTACGAACGGATTCCAGCAGCCGTTTTGAGAAGGGTTTGCCAAGTCACCTTCGAGCCGTTGATTTACTCAGTGATCAATTTGCCTGCCGCGCCTGTTCAATTGCGCCGAGAACTGCATCAACTTTTAGGTCCACACACCATCGTTAACCTTGGATGTTCTCGCCGCGACCTGGAAGTCGACCTAATCGAAGAAGTGGCGCGTCTTGTTGGCTTTGACAAGTTTGGATCTCACCTCCCTGACGTTGCCCCTGGTCTCACATCCAACAGGCTAAGACGGTTCTGCTCAACCGGACTCCAGGAAATCACCACCTTGTCCTTGAATCCGCTCTTGGCCGAAACCAGCCACTTGCGAAATCTGTGGGAGGAACATCTTCAAATTTGCGTCCGCAACCTAAAAGCCTCCATGGCTGGTTGTTCGATTTTTGAAATTGGGAACACCTACCAATCAGGGGTTATGGAGTGATCTGTGGCGTTGGCGAACTATTACGAGGCTCGCGGTGTTCTCTCCCGAGTGATCTGCATCTTGAACTTGATCGACTGCACCCAGGCAGAGCCGCAACACTGGAAGGAGGTTGTTTTGGCCAGCTGCATCC--------------------------------------------------------------------------------------------------------------------------------------------------------------------------------------------------------------------------------------------------------------------------------------------------------------------------------------------------------------------------------------------------------------------------------------------------------------------------------------------------------------------------------------------------------------------------------------------------------------------------------------------------------------------------------------------------------------------------------------------------------------------------------------------------------------------------------------------------------------------------------------------------------------------------------------------------------------------------------------------------------------------------------------------------------------------------------------------------------------------------------------------------------------------------------------------------------------------------------------------------------------------------------------------------------------------------------------------------------------------------------------------------------------------------------------------------------------------------------------------------------------------------------------------------------------------------------------------------------------------------------------------------------------------------------------------------------------------------------------------------------------------------------------------------------------------------------------------------------------------------------------------------------------------------------------------------------------------------------------------------------------------GCACGGATCGCCGGCGTTGACATTCCCCGTGACAAACGGGTTGAAGTGTCCCTCACATATATCTATGGAATTGGCCTCACAAGGGCCAAATTTTGGCCAAAGCGGGGGTGAACCCCGACATCCGGGTCAAAGATCTGATGGCGACGTCCAGAAGCTACGTGGTGCCACCGAGTTCACCATCGAAGGTGATTTGCGTCGTCAGGAGGGCATGGCCCTGAAGCGACTGCAAGACATCGGCTGTGTGAGAGGCCGTCGTCATCGGATGAGCCTCCCGGTCCGAGGTCAGCGCACCCGTACGAACGCCCGCACACGCCGCGGTGCTCGCAAGACTGTGGCTGGCAAGAAGAAG---------------------------------------------------------------------------------------------------------------------------------------------------------------------------------------------------------------------------------------------------------------------------------------------------------------------------------------------------------------------------------------------------------------------------------------------------------------------------------------------------------------------------------------------------------------------------------------------------------------------------------------------------------------------------------------------------------------------------------------------------------------------------------------------------------------------------------------------------------------------------------------------------------------------------------------------------------------------------------------------------------------------------------------------------------------------------------------------------------------------------------------------------------------------------------------------------------------------------------------------------------------------------------------------------------------------------------------------------------------------------------------------------------------------------------------------------------------------------------------------------------------------------------------------------------------------------------------------------------------------------------------------------------------------------------------------------------------------------------------------------------------------------------------------------------------------------------------------------------------------------------------------------------------------------------------------------------------------------------------------------------------------------------------------------------------------------------------------------------------------------------------------------------------------------------------------------------------------------------------------------------------------------------------------------------------------------------------------------------------------------------------------------------------------------------------------------------------------------------------------------------------------------------------------------------------------------------------------------------------------------------------------------------------------------------------------------------------------------------------------------------------------------------------------------------------------------------------------------------------------------------------------------------------------------------------------------------------------------------------------------------------------------------------------------------------------------------------------------------------------------------------------------------------------------------------------------------------------------------------------------------------------------------------------------------------------------------------------------------------------------------------------------------------------------------------------------------------------------------------------------------------------------------------------------------------------------------------------------------------------------------------------------------------------------------------------------------------------------------------------------------------------------------------------------------------------------------------------------------------------------------------------------------------------------------------------------------------------------------------------------------------------------------------------------------------------------------------------------------------------------------------------------------------AAATCAGGTCCTAAGAAGGCCAAACGCAACGTCCCCAATGGCGTTGCGCATATCCAAAGCACCTTCAACAACACGATTGTCTCGATCAGCGACACCGCTGGAGAGGTCATCGCTTGGTCGTCAGCCGGTGCCAGCGGTTTTAAGGGCGCTCGCAAAGGAACTCCCTTTGCCGCACAAACAGCTGCTGAAGCTGCTGCCCGCCGTGCCCTGGAACAGGGCATGCGTCAAATTGAAGTCCTGGTTCGTGGACCAGGATCTGGCCGTGAAACAGCCATCCGTGCCCTACAGGTCGCCGGCCTTGAGATCACGTTGATTAGAGACGTTACGCCTCTACCCCATAACGGTTGCCGCCGGCCTAAGCGCCGCCGCGTC-----------------------------------------------------------------------------------------------------------------------------------------------ACTAAAAACACCTTGATGCGCCGTGCCATTGATGGCGACAGCAACCTCGATTCGCTTCTGACGGGTACCAACGCTTTCGTTCTTGTAAAAGGCGATGTTGGTGCTGGTGTAAAGGCCGTCCGGTCTTTCCAGAACGAATTCAAAAAGTCTGAGACCAAGGGCGCTCTTTTCGAAGGCAAGCTTCTCGAGATCAAGGCCATCGCTGATCTTCCTTCCAGGGAAGAACTCATGGCTCAGATCGCTGGTGCAATCAACGCTGTGGCCACCGTCGCCGTCATCAACGAGGCACTCAAGCAG----------------------------------------------------------------------------------------------------------------------------------------------------------------------------------------------------------------------------------------------------------------------------------------------------------------------------------------------------------------------------GGCTTTGTAGTCATCGACAAACCTCCCACGCCTGCGTGAATCGAATGCGGCGAAGCTACCGGCGCGTTGGCCAGGCACCCTCGATCCAGCCGTCACCGGCGTTTTACCCATTGCCCTTGGCCCAGCAACGCGTCTACTGCCCTATTTAAAAACGTATCAGGGATTCAACTGGGCACTCGCAGCAGCAGTGATGACCTTCAAGGCGAGATCTTAGAG---AACCAAGGCTGTCTCGATTGCCCCTTTCCGTGGATTCAACAACCACCGCAAGTTTCAGCCGTTCATGTGGATGGGGAACGGGCCCACGCAAGAGCTCGATGGACCTAGCCGCAAGAACAGTCACCATCGAACGACTTGCTCGATTGGGATCCAACCTACTGCACGACAGGAACCTATATCCGAGCACTTGCCCGCGATCTCGGGGATTGCGGTGGCTGTTTATCTCAAGCCCTGGGCTTTCACCTAGCGCAAGCCCCCTTGCCGGATCACCCCTGGGCCTTGCAAACGCTTCCCTCACGGATAGCGAACTGGCGTGGCCGG--------------------------------------------------------------------------------------------------------------------------------------------------------------------------------------------------------------------------------------------------------------------------------------------------------------------ATGTCGCTTGATACCACCGAAAAGCAACAGCTGATCAACACCCATCAGACCCACGGCACCGACACCGGCTCCGCTGAGGTTCAGGTGGCCATGTTGAGTGAGCGCATTAATCGCCTCAGCATCTTCAGAACAACATCCACGACTTCTCATCCCGTCAGGGACTGCTGAAGATGATTGGACGCCGCAAGCGTTTGCTCTACATGCGTAGCAAGAGCGAGCAGCGCTACGAGACCATAAGCTGGGCATCCGC-------------------------------------------------------------------------------------------------------------------------------------------------------------------------------------------------------------------------------------------------------------------------------------------------------------------------------------------------------------------------------------------------------------------------------------------------------------------------------------------------------------------------------------------------------------------------------------------------------------------------------------------------------------------------------------------------------------------------------------------------------------------------------------------------------------------------------------------------------------------------------------------------------------------------------------------------------------------------------------------------------------------------------------------------------------------------------------------------------------------------------------------------------------------------------------------------------------------------------------------------------------------------------------------------------------------------------------------------------------------------------------------------------------------------------------------------------------------------------------------------------------------------------------------------------------------------------------------------------------------------------------------------------------------------------------------------------------------------------------------------------------------------------------------------------------------------------------------------------------------------------------------------------------------------------------------------------------------------------------------------------------------------------------------------------------------------
>AG-683-G11
ATGGCTGTCGTCACTCTCGCCGAGATGATGGAGGCTGGTGCCCATTTCGGCCACCAGACCCGTCGCTGGAATCCCAAGATGTCTACATCTATTGCGCGCGCAACGGTGTTCACATCATTGATCTTGTGCAGACCGCTGTCTGCATGAACAACGCCTACAAATGGACGCGGCGGCCAGAAGCGGCAAACGTTTTCTGTTCGTTGGCACCAAGAAACAAGCGTCCGAGGTGATCGCTCTCGAAGCGGCACGTTGTGGAGCGTCCTATGTGAACCAGCGTTGGCTGGGTGGAATGCTCACCAACTGGACCACGATGAAGGCCCGCATTGATCGCTTGAAGGATCTAGAGCGGATGGAGAGCGGTGCGATCGCCATGCGCCCCAAAAAGGAAGCCGCTGTGCTCCGCAGGGAGCTTGATCGTCTTCAGAAGTACCTCGGTGGTCTGAAGAACATGCGTCGTCTTCCCGATGTAGTGGTCCTGGTGGATCAGCGTCGCGAGACCAACGCTGTGCTCGAGGCCCGCAAGCTCGATATCCCCCTGGTTTCGATGCTTGACACCAACTGCGACCCCGATCTCTGCGAGGTGCCGATTCCTTGCAATGACGATGCTGTTCGTTCTGTGCAGCTGGTGCTGAGCCGCCTTGCTGATGCCATCAACGAAGGTCG---------------------------------------------------------------------------------------------------------------------------------------------------------------------------------------------------------------------------------------------------------------------------------------------------------------ATGCCAAAACTTTCAAAACGCCTGGCCAGCCTCGTCACCAAGGTTGAAGAGCGTACGAGCCGCTTGAAGCCATTCGTCAAGGACAACGCCAACGCCAAGTTCGACGAGACCATGGAGGCGCATGTGCGTCTCGGGATCGATCCCAAATACACCGATCAGCAGCTGCGCACCACCGTGGCACTGCCTCACGGCACCGGTCAGACCGTAATCGCCGTTGTTACCAGTGGTGAGAAGGTTGCAGCCGCCAAAGCAGCCGGCGCTGAGCTAGGCGATGAGGATCTGGTCAACACCATCAGCAAGGGGGAGATGAACTTCGACCTGCTGATCGCCACCCCAGACATGATGCCCAAAGTGGCCAAGCTGGGTCGTGTGCTCGGCCCCCGTGGTCTGATGCCCAACCCCAAAGCCGGTACCGTGACTACCGATTTGGCCGCCATCAAGGATTTTAAGGCTGGCAAGCTGGAATTCCGTGCTGACCGCACCGGCATTGTGCACGTGCGTTTCGGTAAGGCCAGCTTTGATGCTGCCAACCTGCTCGACAACCTGAAAATGCTTCAGGAGACCATTGACCGCAACAAGCCCAGCGGTGCAAAGGGTCGTTATTGGAAGAGCCTCTATGTGACCTCCACGATGGGTCCTTCGGTGGAAGTGGATATCTCAGCCCTT--------------------------------------------------------------------------------------------------------------------------------------------------------------------------------------------------------------------------------------------------------------------------------------------------------------------------------------------------------------------------------------------------------------------------------------------------------------------------------------------------------------------------------------------------------------------------------------------------------------------------------------------------------------------------------------------------------------------------------------------------------------------------------------------------------------------------------------------------------------------------------------------------------------------------------------------------------------------------------------------------------------------------------------------------------------------------------------------------------------------------------------------------------------------------------------------------------------------------------------------------------------------------------------------------------------------------------------------------------------------------------------------------------------------------------------------------------------------------------------------------------------------------------------------------------------------------------------------------------------------------------------------------------------------------------------------------------------------------------------------------------------------------------------AAGGTCCTAGCCCTCGAAACAAGTTGTGACGAGTCTGCCGCGGCTGTTCTTCGCATATTGCGTCTCAGATCGAGGAACATGCCCAATGGGGCGGCGTGGTGCCGGAGATTGCCTCACGCCGGCATGTGGAATCCCCCATTTGATCGACCAATCGCTCAAGTCCGCGCTATCAGCGATCTGGATGTGGCTGCCACTGTCACCCCAGGTCTGGTTGGGGCCCTGTGGGTTCCGTGACGGGCCGCACCCTCTTCATCGCCGACCGTTCATCGCCATCCACCATCTCGAAGCCCATCTGGCCTCGGTTTCCGCCTTATCTCTACTGGTGAGCGGCGGACATACGGAACTGATTCGGGTCGATGCAACAGTGCTGGAGCGCCTTGGGCGTAGTCATGACGACGCCGCTGGGGAAGCCTTTGACAAGGTCGCCCGGCTGCTGGGCCTTACCCAGGGGGGCCTGCGATCCAGTCCGCGGCCTTTCAGGGGGATGTTTGCCGAAAGGCCGTGTTTATGACTTCTCATTCAGCGGCCTAAAAACGGCGATGCTTCGGTGGAGGCTTGTCGTGCCCCTGGCGGATCTGGCCGCCAGCTTCCAGGTCGTTGTGGATGTGTTGGTCGACCGCACGATGCTGGAGCTCGGCTCGACACTGGTGATGGTGGGTGGAGTGGCGGCCAATCATTGCGTAAATGCATGCATAGGGGGTTGATGTGCACCTGGCGCCGCTTCGCTACTGCACCGATAACGCTGCAATGGTGGGGGCTGCTGCGCTTGGACGTCTGAGTTCTTTGGCTCTGGGCGT------------------------------------------------------------------------------------------------------------------------------------------------------------------------------------------------------------------------------------------------------------------------------------------------------------------------------------------------------------------------------------------------------------------------------------------------------------------------------------------------------------------------------------------------------------------------------------------------------------------------------------------------------------------------------------------------------------------------------------------------------------------------------------------------------------------------------------------------------------------------------------------------------------------------------------------------------------------------------------------------------------------------------------------------------------------------------------------------------------------------------------------------------------------------------------------------------------------------------------------------------------------------------------------------------------------------------------------------------------------------------------------------------------------------------------------------------------------------------------------------------------------------------------------------------------------------------------------------------------------------------------------------------------------------------------------------------------------------------------------------------------------------------------------------------------------------------------------------------------------------------------------------------------------------------------------------------------------------------------------------------------------------------------------------------------------------------------------------------------------------------------------------------------------------------------------------------------------------------------------------------------------------------------------------------------------------------------------------------------------------------------------------------------------------------------------------------------------------------------------------------------------------------------------------------------------------------------------------------------------------------------------------------------------------------------------------------------------------------------------------------------------------------------------------------------------------------------------------------------------------------------------------------------------------------------------------------------------------------------------------------------------------------------------------------------------------------------------------------------------------------------------------------------------------------------------------------------------------------------------------------------------------------------------------------------------------------------------------------------------------------------------------------------------------------------------------------------------------------------------------------------------------------------------------------------------------------------------------------------------------------------------------------------------------------------------------------------------------------------------------------------------------------------------------------------------------------------------------------------------------------------------------------------------------------------------------------------------------------------------------------------------------------------------------------------------------------------------------------------------------------------------------------------------------------------------------------------------------------------------------------------------------------------------------------------------------------------------------------------------------------------------------------------------------------------------------------------------------------------------------------------------------------------------------------------------------------------------------------------------------------------------------------------------------------------------------------------------------------------------------------------------------------------------------------------------------------------------------------------------------------------------------------------------------------------------------------------------------------------------------------------------------------------------------------------------------------------------------------------------------------------------------------------------------------------------------------------------------------------------------------------------------------------------------------------------------------------------------------------------------------------------------------------------------------------------------------------------------------------------------------------------------------------------------------------------------------------------------------------------------------------------------------------------------------------------------------------------------------------------------------------------------------------------------------------------------------------------------------------------------------------------------------------------------------------------------------------------------------------------------------------------------------------------------------------------------------------------------------------------------------------------------------------------------------------------------------------------------------------------------------------------------------------------------------------------------------------------------------------------------------------------------------------------AGCTGGAAGCGCTTGAAGCGATCTCTGCGGCGGCTGATGATCTGGAGCAGCTTCGGATTTGCTCGGTAAGAAGGGGCGACTCTCCGGCGTGCTCGATGGGCAAGTTGCCCGGGGAACGGCCGCTGGTGGGTCAGCGCGCCAATGTGCTCAAAAAGGTTCAGACTCTGCTGAGCGATCGGCGGCCGAATTGAGACTCTGGATGTCACCCTGCCCAGGGGATCCTGGCCATCACCCCCTGATCACCACGAGGAGATCGTTGATCTCTTCTGCGGTCTTGGTTACCAGGTGGGGTCCTGAAGTGGAAACCGACCACCACAATTTCACCGCCTTGAACATCCCTCCGGACCATCCGGCTCGGGATATGCAGGACACCTTCTATCTCAAAGACCTTCTGCGCACCCACACCTCACCGGTGCAGATCCGCCATCTCGAGACCCATGCCCCACCGGTGAGGATCGTGGCCCCAGGCCGTGTTTATCGCCGCGACGCGGTGGATGCCACCCATTCGCCGGTGTTTCATCAGGTGGAGGTGCTGATCGATGAGGGGCTCGATTTCAGCCATCTGCGCGGCACGGTGATGGCGTTCCTCAAGGCGTTTTTCGGGGATCTGCCCGTGCGTTTCCGCGCCAGTTATTTCCCGTTTACCGAGCCGTCAGCCGAAGTGGATGTGCAGTGGCGCGGCCGCTGGCTGGAAGTGATGGGCTGCGGCATGGTCGACCCGTGCTGGAGCTGGGTTTGGATCCTGAGCGTTACAGCGGTTTTGCCGCCGGTTTGGGTGTGGAGCGCTTCTGCATGGTGCGCCATATCGACGACATCCGCCGTCTTTACACCAGTGATCTGCGGTTTCTTGAGCAGTT-------------------------------------------------------------------------------------------------------------------------------------------------------------------------------------------------------------------------------------------------------------------------------------------------------------------------------------------------------------------------------------------------------------------------------------------------------------------------------------------------------------------------------------------------------------------------------------------------------------------------------------------------------------------------------------------------------------------------------------------------------------------------------------------------------------------------------------------------------------------------------------------------------------------------------------------------------------------------------------------------------------------------------------------------------------------------------------------------------------------------------------ATGGCCAAGAAAGTCGTAGCTGTGATCAAGCTGGCCCTTCAGGCCGGCAAAGCCAACCCTGCACCGCCCGTGGGTCCTGCCCTCGGTCAGCACGGGGTCAACATCATGGCGTTCTGCAAGGAGTACAACGCCCGTACCCAGGAAAAAGCCGGGTTCGTGATTCCGGTGGAGATCTCGGTCTTTGAAGACCGCAGTTTCACCTTCATCACCAAGACGCCCCCAGCGTCTGTGCTGATCACCAAGGCTGCTGGAATCGCTAAAGGTTCCGGAGAGTCCGCCAAGGGCGTTGGATCAAGCGATCCCAGCTTGAGGAGATCGCCAAGACCAAGCTGCCCGACCTTAACTGCACCAGCGTTGAGTCGGCCATGCGCATCATCGAAGGCACTGCTCGCAACATGGGCGTCGCCATC-------------------------------------------------------------------------------------------------------------------------------------------------------------------------------------------------------------------------------------------------------------------------------------------------------------------------------------------------------------------------------------------------------------------------------------------------------------------------------------------------------------------------------------------------------------------------------------------------------------------------------------------------------------------------------------------------------------------------------------------------------------------------------------------------------------------------------------------------------------------------------------------------------------------------------------------------------------------------------------------------------------------------------------------------------------------------------------------------------------------------------------------------------------------------------------------------------------------------------------------------------------------------------------------------------------------------------------------------------------------------------------------------------------------------------------------------------------------------------------------------------------------------------------------------------------------------------------------------------------------------------------------------------------------------------------------------------------------------------------------------------------------------------------------------------------------------------------------------------------------------------------------------------------------------------------------------------------------------------------------------------------------------------------------------------------------------------------------CTGGAGAGCAAGCAACAGATCGTGAGCTCAAGCTCCTCGGTGAGGCCGAAATGGCATTGGTCCTGGATTATCAGGGTCTCTCCATCAAGGAAATGTCTGATCTGAGGACTCGTCTTCGGGCCAGCAACGGCGTTTGCAAGGTGACCAAAAACACCTTGATGCGTCTTGCCATTGATGGTGATAGTAACCTCGATCCCCTTCTGAGCGGTACCAACGCTTTCGTCCTTGTTAAAGGCGATATCGGCGGTGCAGTGAAAGCCCTTCAGGCTTTTCAGAAGGACACCAAGAAGTCCGAAACCAAGGGTGGCCTTTTCGAAGGCAAGCTCCTCGAGATCAAGGCCATCGGTGACCTTCCCACCAAGGAAGTGCTCATGGCTCAGATCGCTGGTTCCATCAATGCCGTTGCCACCGTGGCCGTCATCAACGAGGCGCTCAAGCAG----------------------------------------------------------------------------------------------------------------------------------------------------------------------------------------------------------------------------------------------------------------------------------------------------------------------------------------------------------------------------GGCTTCGCCGTCATTGACAAACCTCACATACCTGTGTCGCACGCATCAGACGGGTGCTCCGCAGGATTGGTCAGGCACTCTGGATCCAGCGGTGACAGGCGTGCTGCCGATCGCCGTGGGACAGGCGACACGACTGTTGCCGTACCTGAAAACCTATCGAGGATCCAGCTAGGGATCAGCACCAACACCGACGACCTTCAAGGTGAGGAACTGTCCAGACAATCCGTCCTGGATCATCAGTCCGTTCCGCGGATTCGCCAACCCCCTCAGGTTTCAGCGGTCCACGTGGATGGTGAGCGTGCTTATGCCAGGGCCAGATGGAGCTTGCAGCACGGCCTGTGACCATTCATCAACTTCTTGCAAGCCCAGTTGAGCGACTGCTCAGCAGGCACCTACATCCGTTCACTGGCAAGAGATCTGGGCTTATGCGGAGGTTGTCTGCCTCAGGCCCTCGGCTTCCATGACCACCAGGCGGTACTGCCAAACTACGACCCGGCCTTGCCTCATCTGCCCTCACTGCCAGCGAACTGGAGTGGGCGC--------------------------------------------------------------------------------------------------------------------------------------------------------------------------------------------------------------------------------------------------------------------------------------------------------------------ATGTCGCTCGATACCACCGAAAAGCAGCAGCTGATCAACACCCACCAGACCCATGCCACCGATACCGGGTCGGCTGAGGTTCAAGTGGCGATGCTGAGCGAGCGCATCTCCAAGCTCAGCACCTGCAGCAGAACAACCACGACTACTCCTCGCGTCAGGGGCTGCTGAAGATGCTTGGTCGCCGCAAGCGCCTGCTTTATGTGAGAAGCAAGAGCGAGCAGCGTTACAGCCTCATAAACTGGGTATCCGCATCGCCGCAGCCAGCTGGCCATGGTGCAGACTGGGTGAAAGCCGAACTGGAGAAACTGGTCTCAGTGGAGGCCATGGCCACTCAGGGCGACAAAATTCTGGATGTGGCTCTGGCGAAAATCGGCGACAAGGGCCTGTTCACCAAGGAACTGGAGGCCCAGATGCTGGTGGGTCGAGCGGAGATCGCCGTGCATTCGCTCAAGGATCTACCCACCAACCTGCCCGATGGCCTGATCGGTTGCATCACCGAACGGGAAGATCCCGCAGACGCCCTGGTGGTGAACTACACCCTGGAAACCCTGCCGGAGGGATCCGTCGTCGGCACCAGCTCGTTGCGCAGATTGGCACAGCTGCGTTACCACTTCCCCCATCTCCAGTTCAAGGACGTTCGCGGCAACGTCATTACCCGACTCGAAAAACTGGATGCTGGCTACGACTGCCTGATCCTCGCGGCGGCAGGCCTGAGTCGACTCGGATTCGGGATCCACCAGATTCCTGGCCACATCTCACTGCATGCCGTGGGACAGGGGGCCCTTGGCATCGAATGTGTCACAGACAACAAAGATGTTCTCAACGTGCTTGAGCATGGCCCCACGGACGATGCCTGGCGGAGCGAGCCTTCCTCCGGGAACTTGAAGGCGGCTGCCAGGTGCCGATTGGAGTCAACAGCGAACTCTCACTGGGATGGTGGCTGGATGGCAAGATGATCCGTGATGAACTCGCCTGAATGGGCCTGAAGCTCGCAAAATCTCAAGGCGCCGGCGAGAT--------------------------------------------------------------------------------------------------------------------------------------------------------------------------------------------------------------------------------------------------------------------------------------------------------------------------------------------------------------------------------------------------------------------------------------------------------------------------------------------------------------------------------------------------------------------------------------------------------------------------------------------------------------------------------------------------------------------------------------------------------------------------------------------------------------------------------------------------------------------------------------------------------------------------------------------------------------------------------------------------------------------------------------------------------------------------------------------------------------------------------------------------------------------------------------------------------------------------------------------------------------------------
>BL107
ATGGCTGTTGTCACTCTCTCCGAAATGATGGAGGCGGGTGCCCACTTTGGGCACCAAACCCGTCGTTGGAATCCCAAGATGTCTACATCTACTGCGCGCGAAATGGGGTTCACATCATTGACCTCGTTAAGACCGCTGTGTGCATGAACAATGCATACAAGTGGACTCGGCGGCCCGAAGCGGCAAACGTTTCCTCTTTGTTGGCACCAAAAAACAGGCCTCCGAAGTAGTTGCTTTGGAAGCTGCTCGTTGTGGGGCGGCCTACGTCAACCAGCGTTGGTTGGGCGGCATGCTCACCAACTGGACCACGATGAAGGCGCGCATCGATCGTCTGAAAGACCTCGAACGCATGGAAAGCGGTGCCATTGCGATGCGTCCGAAGAAGGAAGGAGCTGTTCTTCGCCGAGAGCTCGAGCGTCTTCAGAAGTACCTCGGTGGTCTGAAGACCATGCGTCGTCTTCCTGATGTTGTCGTTTTGGTCGACCAACGCCGCGAATCCAACGCCGTTCTCGAGGCCCGCAAACTTGATATCCCGTTGGTGTCGATGTTGGACACCAATTGCGATCCGGATCTCTGTGAGGTGCCGATCCCTTGCAACGACGATGCAGTTCGTTCTGTTCAACTCGTCCTTGGTCGCTTGGCTGACGCGATCAATGAAGGCCGGCTCAGCAGAAGATCCGCATTCGCTTGAAAGCGTTTGACCGCCGAATGCTTGATCTGTCCTGCGACAAAATCATCGAAACGGCCGATACAACAGCTGCCTCAGCGATCGGTCCGATTCCTCTTCCAACAAAACGCAAGATCTATTGCGTTTTGCGCTCTCCCCACGTGGACAAGGACTCTCGGGAACACTTCGAAACGAGAACCCACCGTCGAATTATCGATATCTACAGCCCATCGGCAAAAACCATCGATGCGTTGATGAAGCTGGATCTCCCCAGTGGGGTGGACATTGAGGTGAAGCTCATGCCCAAACTTTCAAAGCGCTTGGCCGGCTTGGTCAGCAAAATCGAGGATCGTACGGCCCTCTCGAGGCGATTGGTCAAAGACAACGCCAACGCCAAATTTGACGAAACGATGGAAGCCCACGTGCGGCTTGGCATCGATCCCAAGTACACCGACCAGCAACTGCGCACCACGGTTGCCCTGCCCAACGGCACGGGTCAGACCGTCATCGCCGTCGTCACCAGTGGTGAAAAGGTAGCTGCCGCCAAAGCTGCTGGCGCCGAGCTTGGCGATGAGGATTTAGTCGAAGCGATCAGCAAGGGAGAAATGAATTTCGATCTCCTGATTGCCACTCCGGACATGATGCCCAAGGTGGCCAAACTCGGCCGCGTGCTTGGTCCGCGTGGCCTGATGCCGAACCCAAAAGCTGGAACGGTGACTACTGATCTCGCTGCGATTAAAGACTTCAAGGCGGGCAAGCTCGAGTTCCGTGCCGATCGCACCGGCATCGTCCATGTACGTTTTGGCAAGGCCAGCTTCAGCGCTGATGCCTTGCTGGAAAACCTCAAGACGCTGCAAGAAACGATCGATCGCAACAAGCCCAGTGGCGCGAAGGGGCGTTATTGGAAAAGCTTGTACGTGACGTCCACGATGGGCCCATCCGTCGAAGTGGATTTCTCGGCCCTTAAACCTGTGGTTCGCAAACGCAAGGAAACAGCCCGCCAACGGCACGTCGCGCCATGGAACTGCGGGCAGCCCGCGAGGCCAAGCAGGTACGCCCCGAGATGGTGGTAGAGGACAACCTCACGGTGCAGGAACTCGCAGACATGCTCAGCGTCGAGAGTTCAGAAATCATCAAATCCCTGTTTTTCGGGGTCATCGCCACGGTGACGCAAACCCTGGATATGCCCACCATCGAAGCGGTGGCCAAGGAATTTGATGTTGTCCTTCAGGACGATGTGATGATCGAAGGATCTCAAACATCTGCGTCGTCCTCCCGTGGTCACCGTCATGGGCCACGTCGACCATGGCAAGACGAGCCTTCTCGATGCAATCCGACAGGCTCGCGTTGCCGCTGGTGAAGCGGGTGGAATCACCCAGCACATCGGTGCATACCAGGTTGAAGACAGGAAGCTCACCTTCCTCGACACCCCAGGCCACGCGGCGTTCACCGCGATGCGGGCGAGGGGAACGAAAGTCACCGACGTTGCTGTCTTGGTCGTCGCCGCCGACGACGGCGCCCTCAAACGCTCGAGGCCATCAGTCACGCCCGGGCAGCAGAAGTGCCGATCGTCGTTGCAATCAACAAGATCGACAAAGAAGGGGCCTCTGCAGACCGGGTGAAGCAAGAGCTGTCTGAGCAAAATCTCCTCGCCGAAGAATGGGGTGGAGATGTGATGGTGCCTGTTAGCGCCATCAAGAAAACATCGACAAGCTTCTCGAGATGCTTCTCCTGGTGACTGAGGTGGAAGACCTTCAGGCCAATCCAGATCGCCTCGCCCGCGGAACGGTGATCGAAGCGCACCTCGACAAGGCAAAAGGCCCCGTGGCCACTCTGCTGATTCAGAACGGCACCCTCAAAACGGGAGACGTCCTCGCCGCAGGGCCGGTGTTGGGCAAAGTTCGCGCCATGGTGGATGACAATCGCGCCTTAAAGAGGCTGGCCCGTCGTTTGCGGTGGAAGCCCTCGGGTTCAGCGAGGTGCCCACAGCCGGTGATGAGTTCGAGGTTTACCCCGACGAAAAAGCAGCTCGGGCTGTGGTCGGTGACCGCGCCTCCGATGCCCGCGCGACACGCCTCGCGCAACAACGTCGGGTTCACGGCCATGTCCAGGCCAATGAGGGCGAGCTCAAAGAGCTCAACCTCATTCTTAAAGCTGATGTTCAGGGTTCCGTTGAAGCCATCCTCGGTTCGCTGGAGCAGCTGCCCGATGAAGTGCAGGTGCGGGTCTTGCTATCGGCTCCAGGTGAAGTCACCGAAACGGATGTCGACTTAGCGGCCGCCTCTGGTGCCGTGATCATCGGTTTCAACACCTCCATGGCCTCCGGTGCCAAAAAAGCTGCCGATGCCACCGGTGTTGATGTGCGTGATTACGACGTGATTTACAAGCTGCTGGAAGACATCCAGTTGGCGATGGAAGGTCTGCTCGAGCCAGAACTCGTCGAAGAAGCGCTTGGGGAAGCCGAGGTGCGTGCCGTGTTCACCATTGGCAAGAGTGCCGTTGCGGGTTGCTACGTACCGGGAAACTGCACCGCAACTGTCCGGGTCAGGTGGTGTACACCGGCGATTTGGATTCTCTGCGTCGCAAAGACGACGTCAAAGAAGTACCGGCTTCGAATGTGGTGTGGGCACAGACTTCGCGAAGGTGATCGCATCGAAGCCTTCAAGATGGTTACCCAACGCCGACCGTGCTTGCCCTCGAAACAAGTTGTGACGAGTCAGCCGCTGCGGTTGTGCGTCTATTGCGTCACAAGTTGAGGAGCATGCTCTCTGGGGTGGGGTTGTTCCAGAGATTGCCTCGCGTCGTCATGTGGAGTGCCCGCATTAGTGCGGGCAGTTTTGCGGGACTCCCTATTTCTGAGTTGCATGTCGCAGCAACCGTGGCACCAGGCTTGGCAGGCGCTTTGTGGCGTCAGTGACGGGTCGCACCCTTTGCATCAGGTGCCTTTTTTGGGAATTCATCACCTCGAAGGGCATTTGGCATCAGCCGCCTCCTTATCTCTTTTGGTGAGTGGTGGTCACACCGAGCTGATTCGTGTGGGTCACGGAGAGATGGAACGACTCGGCCGAAGTCATGACGATGCCGCTGGTGAAGCCTTTGACAAGGTGGCTCGGCTGCTGGGTCTTATCCGGGTGGTCCCGCGATTCAGGCCATCGCTGCTTCAGGGAATTCCTGCCGAAAGGACGGATCTACGACTTTTCCTTCAGTGGATTGAAGACAGCCATGTTGCGGTTGAGTCGTGCCATGCCTCTGGCCGATCTCGCGGCCAGTTTTGAGGTGGTGGCTGATGTCTTGGTGGAACGCGCGTTGTGCGATCACAACACGCAGCTTGTGATGGTGGGTGGTGTGGCTGCCAACCACTAAGACTCCTGATGGCGATGGTGTTGGCGTATCCATTGCTCCTTTGGCGTATTGCACCGATAACGCCGCCATGATTGGAGCCGCAGCGCTCAACCGGTTGTCAAGCGACGAAACAGGGGTGCCCACGGTTCATCCGCGGCTCTGTATCGAAGGTGCGTCGTGTACTCGACCAAATCCGAGGCCGCACCTACCGCGACGCTCTGATCATGCTCGAGTTCATGCCCTACCGCTCCACCGGCCCGATCACCAAGGTGCTTCGGTCTGCGGTAGCCAACGCCGAAAACCTCGGTCTCGATCCAGCCTCCTTGGTGATCTCGAGTGCCAGTGCCGACATGGGTCCATGAAGCGGTACCGGCCCCGGGCCCAAGGCCGGGCCTTCCAGATCAAGAAGCAGACCTGCCACATCAGCATTGCTGTATGGCTATCGCGATTGGCAGGGGAAGGAAGCTGGCGCAACCTTGGACCTAGTGGCGAAAGAAGCCACAGCAGTTGACTTGATGCACCGTGCAGTCCTGCGACAGCAGGCCCACAGCCAAGGCACTGCAACACTCACCCGGTCAGAAGTCCGTGGTGGTGGCCGCAAGCCCTACAAGCAGAAAGGAACAGGCCGTGCAAGGCAAGGTTCTGTTCGAACTCCTCTGCGTCCAGGCGGCGGCATCATTTTTGGACCCAAGCCTCGGAGTTACAACCTTGCGATGAATCGCAAGGAACGTCGCTCGGCCCTGCGCACAGCGCTCATGGCTCGTATCGACGACGTGAAGGACTTCTCCAAAAACACGTGAGATCACGGAAGCCCTCGCCTCGGCATCGCCAAGGTGTTGATCGTTCTGAAATGGTCCGTCCGTCCGCAACCTGGAGAAGGTCAAGCTGATTTCAGCGAATCACCTCAACGTCTTCGACCTTCTCCACGCCAATTTGGTCGTGGGAGAGGCTCTACCATCCAGGAGGTTATGGCAATCCGTAAATTCCGCCCCTACACCCCCGGTACACGCGCGTTGTCACCGATTTCAGTGAGGTCACCGGAAGCCGGAAAGAAGCCTTGTGGTGTCGAAGCACCGAAAGGCCGCAACAACAGAGGCGTCATCACTTGTCGCCACCGAGGTGGTGGTCATAAGCGTTTGTACCGCCTCGTTGATTTCCGCCGCAACAAGCCAAGGTGGCTGCGATCCACTACGACCCCCATCGCAATGCGCGATTGGCCTTGCTCTTTTACGATGGCGAAAAGCGCTACATCCTTGCTCCAGCAGGAGTTCAGGTGGGCCAAACCGTCGTGTCTGGAAGTTCCGATCGAAAACGGCAACGCAATGCCGCTTTCAGCCGTACCGCTTGGTTCGAGCGTGCACTGCGTCGAGCTTTATGCCGGTCGCGGTGGACAGATGGTTCGAACCGCTGGTGCCAGTGCTCAGGTCATGGCCAAGGAAGGCGATTACGTCGCTCTCAAACTGCCCTCCACCGAGGTTCGGTTGGTCCGGCGTGAGTGCTACGCAACCCTCGGCGAAGTTGGTAACTCAGAAGTTCGCAACACAAGCCTCGGCAAAGCCGGACGTCGCCGTTGGCTCGGACGGCGGCCTCAGGTTCGAGGCAGTGTGATGAACCCCTGTGACCACCCTCACGGTGGTGGTGAGGGCCGAGCACCCATCGGTCGCGGTCCTGTGACGCCTTGGGGCAAACCCGCCCTCGGTCTTAAGACCCGCAAGCGGAATAAACCCAGCAACCAATATGTGCTCCGGAAACGTCGTCCGTCGTCTACTGGGGCACTGGTCGTCGTAAGACCTCAGTTGCTCGCGTACGTCTCGTTCCAGGCAACGGATCACCATCAATGGTCGTCCGGGAGATAACTACCTCTACAACCCTTAAAGCTCCCCTCGAAACATTGGGACTACCGAGTACGACGTTCTTGTGAACGTTCACGGTGGCGGTTTAACCGGTCAATCCGGTGCCATTAAGCAAGGTGCCGCTCGGGCCCTGTGTGAATTATCCGCAGACAACCGCAAACCCCTCAAAACCGAAGGCCACCTGAGCCGCGACCCTCGCGCTAAGGAACGCCGTAAGTACGGTCTGAAGAAAGCCCGTAAAGCTCCTCAGTTCTCCAAGCGCATGTCAATCGGCATTCTCGGGAAGAAGTTGGGCATGTCCCAGCTCTTCGACGAGCAGGGCACGGTCCCCGTCACTTTGATCGAGGCCGGTCCCTGCCGCATCACACAACTCAAAAACGATGGATGGCTATGCCGCGGTGCAGATCGGTTTCGGGAGAAATTGATCAACAAGCCTAAAGGCCATCTAAATCCGGTGAAGATCTTCTCACCTGAGTACCGGACAACCCTCGAGTTAGGTCATCACAGTGACTTCGAAGCTGGTCAAAAAGTGGATGTAAGCGGCGACACCATGGGTCGCGGTTTTGCAGGTCTTCAGAAACGCCACGGTTTCAGCCGCGGCCCGATGACCCACGGTTCTAAAAACCACCGGCAACCGGGCTCCATCGGTGCTGGCACGCCAGGACGGATCTACCCGGGTAAACGGATGTCTGGCCGTTATGGCGGCAAGAAAACAACCACCCGCGGGTTTCTTGCGCGTCGATGCAATCTTCTGGTTGTTAAAGGTTCCGTGCCTGGCAAACCGGGCGCACTCCTGAACATCAAGCCATGCTGGTGTCTTCTGGCTGAAAGAACTGGTCCAGATGACCTGGCCGAACGCCTGTCTATGGCTGGGTTTGAGGTGGAAAACGTCGATGATCTCAAAGGGGGTCGTCGTCGGCCACGTTAAGCACCGACAAACTTCTGTCGCGTCGATATCCAAATCGTCTGTGGAGCAATGTGCGGGCATCTATGTCGTCGCCACGGTTGGTGCCGTTCTGCTCACGATCAAGGCCGGCGAACTTCGGGGAGTAGTGATGGAATGATCTGCTCCCTTTCTGAATTGGGTCTGTCGTCCGGTATCGCCATTCTTCCCGGGACACCCGCACTCTTTTTAGACGAGGAGTTAGCAATAACAGCCAATCGTCCCGATGGGATGTCGATGGTGGGGATTGCAAGGGAGGTGGCAGCCCTCAATTACGGCATCGCTTGTGTTGAGTCCGATCACCGCAGTGGATCCAGCAGCGACTCAGTGCCGGAATCAACGCCGTGAATTGGTGGACATCACAAATTTGGTGATGCTCGAACAGGGACAGCCCTTGCATGCCTTTGATGAAGCCCTGGAATTTGCGGCCAGCAAAGGATCAAGAATCATCGGTCTCGACGATCAATCCCTCTGTCTTGATCCTCGAGTCCAGGTCGTCACATGCGACCGTGCCATTGCGATTGCAGGTGTGATGGGAAGCGATAGCGCTGTAAGCGACTCCACATCTGGTTGGAATCCGCCATGTTTTCACCGAGTTCGCCAGTCCTCGAGGGCTGTGGGATTACGAACGGATGCCAGCAGCCGCTTTGAGAAGGGATTGCCAAGTCACCTTCGAGCTATTGATTTACTCAGTGATCAATTTGCCTGCCGCGCCTGTTCAATTACGTCGAGAACTGCATCAACTTTTAGGTCCACACACCATCGTTAACCTTGGATGTTCTCGCCGCGACCTGGAAGTCGACCTAATCGAAGAAGTGGCGCGTCTTGTGGGCTTTGACAAGTTTGGATCGCACCTCCCTGACGTTGCCCCTGGACTGACACCCAACAGGCTAAGACGGTTCTGTTCCGCCGGACTCCAGGAAATCACCACCTTGTCGTTGAACCCGCTCTTGGCCGAAACCAGCCACTTGCGTAACCTGTGGGAAGAACATCTTCAAATTTGCGTTCGCAACCTCAAAGCCTCCATGGCTGGTTGTTCGATTTTTGAGGTTGGGAATACCTACCAATCAGGGGTGGTGGAGTGATCTGTGGCGTTGGCCAACTACTACGAGGCTCGCGGTGTTCTCTCCCGGGTGATATGCAACTTGATCTCGATCGACTGCACCCCGGGAGAGCCGCAACCCTAGAGGGAGGCTGTTTTGGCCAGTTGCATCC---ATCCAACAGGAATCGTTCCTCACCGTTGCCGATAACAGCGGTGCCAAACGCATCCAGTGCATTCGTGTTCT---ACCAACCGTCGCTATGCCCACGTCGGCGACGTCATCGTCGCCGCTGTCAAAGATGCGATGCCCAACATGGGTGTCAAAAAGTCTGACGTGGTCAAAGCTGTGGTGGTCCGCACCAAAGCAACACTGCGTCGTGAAACCGGCAATTCGATCCGGTTTGATGACAACGCTGCCGTAATCATCAACGACGACAAAAACCCCAAGGGCACTCGCGTCTTCGGACCTGTTGCCCGCGAACTGCGTGAAGCTTCACCAAAATCGTGTCCCTCGCTCCGGAGGTGATCGAATGGCAAGAGCGCGTCGTTCAAATCCGACGGGTCTCCAAAACCGTCAAAGGCGGCAAAAAGATGAGCTTCAGGGCCATCGTTGTTGTCGGAAACGAAAAAGGACAAGTCGGTGTTGGGGTTGGCAAAGCTGGTGACGTGATCGGTGCCGTCCGCAAGGGCGTCGCTGATGGCAAAAAGCACCTGGTGAAGGTGCCTCTGACCCGTAGCTCAATTCCAACCCTGTCGAATGGTCGGGATGGTGCAGCTAGCGTTCTAATTCGCCCTGCAGCCCCGGGTACTGGCGTTATCGCCGGTGGTTCCATTCGTACAGTGCTTGAACTCGCCGGCATCAAAAATGTCTTGGCCAAACGTTTAGGCAGCAAAACTCCCCTCAACAACGCAAGGGCTGCCATGGTGGCCCTATCCAGTCTTCGTACCCATAAGGAGACTGCAAAAGAACGGGGAATCTCCCTCGAGCAGATCTACATGGGACGTTCACTCAAAAAAGGACCGTTTATTGCTGACAGCCTGCTAAGCTTGAAAAGCAGAACGACAACGACGACAAGGTGATCAAAACCTGGTCACGTGCTTCCACAATCCTGCCGATGATGATCGGCCACACCATTGCCGTTCACAACGGCAAGTCCCACATTCCAGTGTTTATCACTGAACAAATGGTGGGACACAAGCTGGGGGAGTTCGCTCCTACCCGCACCTTCAAGGGCCACATCAAAGACAAGAAAATGTCCCGCCGTAACGCCGCTGTAAAGCGCCCGATTCTTCCTGATCCCCAGTTCAACAGCCTCGCAACGATGATGGTTGCCCGGCTGATGCAACACGGGAAGAAGTCAACGGCTCAGCGCATTCTTTCTGATGCTTTTTTAATTAACGAACGCACCGGTGGAGATCCACTGGAACTCTTTGAAACTGCCGTCAAGAACGCAACTCCCCTTGTTGAAGTGCGTGCAAGACGTGTCGGTGGCGCCACCTACCAGGTGCCTATGGAAGTGCGCCAGGAGCGCGGCACAGCGATGGCCCTGCGCTGGCTTGTGAGCTTTTCACGCGCTCGTAACGGCCGCAGCATGTCCCAGAAGCTTGCTGGCGAACTCATGGACGCCGCCAATGAAGCGGGAAGTGCTGTTCGCAAACGCGAAGAGACGCACAAAATGGCCGAAGCAAACAAAGCTTTCGCCCACTACCGCTACATGCTGAGTCCAAAACGCGTCAAATTCCGTAAACAACAGCGAGGCCGCATGCGCGGCGTCGCCACCAGAGGCAACACGATTGCTTTTGGTGAGTTTGCGTTGCAAGCCCAAGAGTGTGGCTGGATCACCTCGCGTCAAATCGAGGCCAGCCGCCGTGCCATGACCCGCTACGTCAAACGTGGCGGCAAGATCTGGATTCGGATTTTTCCGGATAAGCCAGTCACCATGCGCGCCGCTGAAACCCGAATGGGTTCCGGTAAAGGCAACCCAGAATTCTGGGTCGCAGTGATCAAGCCAGGTCGCATTCTCTTCGAGATGGGTGGTATCACCCCCGAAATCGCGAAAGAAGCCATGCGCCTGGCGCAATACAAGCTGCCAGTCAAAACCAAATTCATGCACGGATCGCCGGCGTTGACATTCCCCGCGACAAACGGGTTGAAGTGTCCCTCACATATATCTATGGAATTGGCCTCACAAGGGCCAAATCCTGGCCAAAGCGGGGGTGAATCCCGACATCAGGGTCAAGGATCTGATGGCGACGTCCAGAAGCTCCGTGGTGCCACCGAGTTCACCATCGAAGGTGATTTGCGTCGTCAAGAGGGCATGGCCCTGAAGCGACTACAGGACATCGGCTGTGTGCGAGGCCGTCGTCATCGGATGAGCCTCCCGGTTCGCGGTCAGCGCACCCGCACGAATGCCCGTACACGCCGCGGTGCTCGCAAGACTGTGGCTGGCAAGAAGAAGAGCTGGATGCCCTCGCTGAAATTGCCGCTGTCAACGCCTCCCTCGAGCAGCTGCGAGTTTGTTGGGCAAAAAGGGCCGTATTTCCGCAGTCCTCCATGGGCAAATTGCCTGGCGAGCGGCCTGTGGTGGGGCAGCGGGCCAATGTCTTAAAAAAAGTGCAGACGTTGTTGGCTGAGCGGCAGCCGCATGGAAACCCTCGACGTCACCCTGCGTCTGGAACGCCGGGCACCATCCATTGATTTCAACGAAGAGATCGTCGACCTCTTTTTGGGGTTGGGGTACAGCGTGGGGCCCTGAGGTGGAGCAGGACCACTACAACTTCACAGCCCTGAACATCCCGGAAGACCATCCGGCTCGGGACATGCAAGACACGTTCTATCTAAAAGGTCTGCTGAGAACCCACACCTCTCCGGTGCAGATTCGCCACCTGGAGCAGAACCCCCCACCGGTTCGCATCGTCGCGCCTGGGAGGGTCTATCGCCGTGATGCCGTGGATGCCACCCATTCACCGGTGTTCCATCAAGTGGAGGTGTTGATCGATGAAGGCTTGGATTTCAGCCACCTAAGGGGAACTGTGATGGCCTTTTTGAAAGCCTTTTTTGGCGATCTTCCAGTGCGTTTTCGGGCGAGTTACTTTCCGTTCACGGAGCCTTCGGCTGAGGTGGACGTGCAGTGGCGAGGTCGTTGGCTTGAGGTGATGGGTTGCGGCATGGTCGATCCGTTTTGGAATTAGGGCTAGATCCAGAGCGGTACAGCGGTTTTGCCGCTGGTTTGGGGGTTGAGCGCTTCTGCATGGTGCGGCACATTGATGACATTCGCCGGCTATACACAAGCGATCTGCGCTTCCTCGAGCAGTT----------------------------------------------------------------------------------------------------------------------------------------------------------------------------------------------------------------------------------------------------------------------------------------------------------------------------------------------------------------------------------GCGGATGTCATTCGCCACTGATTACCGAAAAGGCCACCCGTGCACTCGAGAATCAGTACACCTTCGAGGTGGACCACCGCGCCGCTAAACCAGACATCAAAGCCGCCATCGAGTGTCAAGGTCACCGGCATCAGCACCATGAACCCTCCTCGACGATCCCGTCGGGCTGGCAAACGTGCCCAAGTGAAGAAGGCAGTGGTGCGCCTAGCGGAGGGCATCCAACTCTTCCCCATGTCACGCATTGGAAAAAACCCTGTCCTCCCGGACAAAGTCACTGTTCGACGGTCTAACCGTCAAAGTGAAGGGACCAAAAGGTGAACTCGAGCGTTCCAGAGGGCGTCAGCGTCCAAGAAGCCAACACGATCGTTGTTGCACCCATCACGGGAACGCCACGGCCTGAGTCGCACCCTCGTCGCCAACATGATCGAAGGTGTCCACAACGGCTACAGCAAAGTTCTTGAAATTGTTGGTGTGGGCTCCCGAGCCCAAGTCAAGGGAACAACGCTCGTCGTGAGTGCTGGTTACAGCCATCCCGTGGAGATGCCAGCTCCAGCGGGCATCACCTTCAAGGTGGAGAACAACACCAGGGTGATTGTTTCCGGCATCGATAAAGAATTGGTCGGCAACGAAGCCGCCAAGGTTCGCGCCATTCGTCCCCCTGAGCCTTACAAAGGCAAAGGCATCAAATACGAGGGCGAGCACATCCTGCGAAAGGCAGGCAAGATGGCCAAGAAAGTCGTAGCTGTAATCAAGCTGGCCCTTCAGGCCGGCAAAGCCAACCCGGCGCCGCCCGTGGGCCCTGCCCTCGGTCAGCACGGCGTGAACATCATGATGTTCTGCAAGGAGTACAACGCTCGGACGCAGGACAAAGCCGGACTCGTGATTCCGGTGGAGATTTCGGTCTTTGAAGACCGCAGTTTCACCTTCATTACGAAGACACCTCCAGCATCTGTGTTGATCACTAAGGCTGCCGGTATCGAGAAAGGATCAGGCGATTCTGCAAAGGGTGTCGGATCAGCCGCGCTCAGCTCGAGGAGATCGCAAAGACCAAGCTCCCCGATCTCAATTGCTCCAGCGTTGATTCCGCCATGCGGATCATCGAAGGCACTGCCCGCAACATGGGCGTTGCCGTTTCACTCAAGAAGCGCTACCGGGAGACCATTCAGCCCAAACTGCTGAAAGATCTCTCCCTCTCCAACATCCACGAAGTCCCGAAGGTGGTGAAAGTCACCGTCAACCGCGGACTCGGCGAAGCTGCGACGAATGCCAAGTCTCTCGAGGCTTCGGTCAAGGAGCTTGCACAGATCACCGGCCAAAAAGTGGTTGTGACCCGTGCGAAAAAAGCAATCGCAGGTTTCAAAATTCGCCAAGGCATGCCGATTGGTTGTGCCGTCACCCTTCGCGGTGATCGGATGTACGCCTTCCTCGAACGGCTAATCAACCTTGCACTGCCCCGAATTCGGGACTTCCGCGGAGTGAGCGCAAAAAGCTTTGACGGCCGCGGCAACTACACCCTCGGGGTGAGGGAACAAATCATTTTCCCTGAAATTTCCTTCGACAAGATCGATGCGATCAGGGGCATGGACATCACCATCGTGACCACTGCTCTGACGAAGAGGGCAGGGCCCTCCTCAGCGAGATGGGAATGCCATTATGCCAACCATCCAACAGCTGATCCGCACTGAGCGCTCACGTCTCAAAGTCAAGACGAAATCGCCAGCTTTAAAGGCCTGCCCTGAGCGCCGCGGAGTCTGCACTCGCGTTTACACCTCCACGCCGAAAAAACCCAACTCGGCGCTTCGCAAGGTGGCTCGTGTGCGCCTCACCTCCGGCTTTGAGGTGACTGCTTATATCGGTGGCATCGGACACAACCTTCAGGAGCACTCCGTTGTGCTGATTCGAGGGGGACGGGTCAAAGACTTGCCAGGGGTCCGGTATCACATCATTCGCGGAACCCTCGACACGTCTGGAGTCAAAGACCGTCGTCAATCTCGCTCCAAGTACGGCGCCAAGGCTCCAAAAAGCGAGGTAACCTCTCCGATGATATCACCGAAAAAATCGATACGCCGCGAACTTTTTCAGCTCCGCTTCGAGCAGGCCACGCGCCAACTCGACACTCATTCAAAAGCTGGCCCAGCTGCTGACGGTATGGGACACAAAATCCACCCAACCGGTCTGCGCCTGGGGATCACCCAGGAGCACCGGTCACGCTGGTACGCCTCCAAGACATACCCGGCGCTTCTTCAAGAAGACGATATTCGCAAGTTCATCCACAAGAAATACTCTGCAGGTATCAGCGATGTGCTGATCGCCCGCAAAGCCGATCAACTGGAAGTTGAACTCAAAACTGCACGCCCCGGTGTCCTCGTCGGACGTCAGGGCAGCGGCATCGAAGATCTTCGTGCCGGTATCCAGAAAACTGTCGGTGACCGCGTGCGGATCAATGTTGTCGAAGTTGAACGTGTCGACGGCGATGCGTTTCTGTTGGCCGAATACATCGCCCAACAACTGGAAAAACGTGTGGCGTTTCGCCGCACAATCCGGATGGCTGTTCAGCGCGCTCAGCGCGCTGGTGTTCTCGGCCTAAAAATCCAGGTGTCAGGCCGTTTAAACGGCGCTGAAATCGCCCGGACCGAGTGGACTCGTGAAGGTCGTGTCCCCTTGCACACCCTGCGTGCTGACATCGATTACGCCACGGGTAAAACCACTTACGGCGTGCTCGGTATCAAAGTTTGGGTGTTCAAGGGAGAAGTCCTGAGCGAACAGTCTCAAAAATCAGGTCCTAAGAAGGCCAAACGCAACGTCCCCAATGGCGTTGCGCACATCCAAAGCACCTTCAACAACACGATTGTCTCGATCAGCGACACTGCCGGAGAGGTCATCGCTTGGTCGTCAGCCGGTGCAAGTGGTTTTAAGGGCGCTCGCAAGGGCACTCCCTTTGCTGCACAAACAGCTGCTGAAGCTGCTGCCCGCCGTGCCCTTGAACAGGGCATGCGTCAGATTGAAGTCCTGGTTCGCGGACCAGGATCTGGCCGTGAAACTGCCATCCGTGCCCTTCAGGTCGCCGGCCTTGAGATCACGTTGATTAGAGACGTCACGCCTCTACCTCATAACGGTTGCCGCCGGCCTAAGCGCCGCCGCGTCCTGGAGAACAAGCAACAGATCGTGAGCTCAAACTCCTCGCCGAGACCGAGCTGGCATTGGTTCTTGATTTCAAGGGCCTGTCCATCAAGGAAATGTCTGACCTGCGGGATCGTCTCCGGGTCACCAACAGCGTCTGCAAGGTGACTAAAAACACCTTGATGCGCCGTGCCATTGATGGTGACAGCAACCTCGATTCACTTCTGACCGGTACCAACGCTTTCGTTCTTGTAAAAGGCGATGTTGGTGCTGGTGTTAAGGCCGTTCGGTCTTTCCAGAAAGAAGTCAATAAGTCTGAGACGAAGGGCGCTCTTTTCGAAGGCAAGCTTCTCGAGATCAAGGCCATCGCTGATCTTCCTTCCAGGGAAGAACTTATGGCTCAGATCGCTGGTGCAATCAACGCTGTGGCCACCGTTGCCGTCATCAACGAGGCACTCAAGCAGATGGCCAACCACGATCCAATTTCTGACATGCTCACCCGCATTCGTAATGCGAGTGAAAAGCACGAGACCACAAAGATTCCCGCCTCACGGATGACAGCATCGCGAAAGTGTTGCAGCAAGAAGGTTTCATCTCCGAAATGGCGAAGGCTTCCCGAATTGGTGCTCTCCCTCAAATAAGCGGCAAGCCCACCATTCGCTCCATGCAGCGTGTGAGCAAGCCAGGTCTCCGCATCTACAAGAACACTCGTGGCCTTCCCAAGGTCCTCGGAGGGCTTGGTGTCGCGATCATCTCAACCTCGAAAGGGGTCATGAGTGACCGCGATGCTCGCCGAGAGGGCGTCGGCGGCGAAGTGCTCTGTTACGTGGCTTTGTGGTCATCGACAAACATCCCATGCCTGCGTCAGTCGCATGCGGCGAAGCTACCGGCGAGTTGGCCAGGCACCCTCGATCCAGCCGTCACGGGCGTTTTACCCATTGCCCTCGGACCAGCAACGCGTCTACTGCCCTACTTGAAAACCTATCGGGGATTCAACTGGGCACTCGCAGCAGCAGTGATGACCTTCAAGGCGAGATCTTGGAG---GACCAAGCCTGTCTCGATCGCGCCCTTCCAGGGATTCAACAACCACCGCAGGTTTCAGCCGTCCATGTGGATGGGGAACGGGCCCATGCAAGAGCTCGATGGACCTACCCGCGAGAACCGTCACCATCGAACGACTTGCTCAGATCGGGTCGCCTTAACTGCACGGCCGGAACGTATATCCGTGCACTTGCCCGAGATCTCGGGGAATGCGGTGGCTGCTTCACTGAAGCTCTCGGCTTTCACTTGGCCCAAGCCCCCTTGCCGGATCTCCTTTGAGCCCTGCAAACGCTGCCCTCACCGTTAGCGAACTGGCGTGGCCGGCTTTCCCGCAAACAACAGACGCAGAAGCGCCATCGGCGCCTCCGTCGCATCACCGGCGTCCACGGTTGGCTGTGTTTCGCTCCAACAATCACATCTACGCCCAGCTCATCGACGACGCTCAGAGCACCCTCTGTTCAGCATCCACCGTTGACAAGGAACTTCGTTTTGTGACGCCTCCGTGTCGGTGCACTCGTCGCCAAGCGCGCGATAAGGGCATCGAGCAGGTGGTCTTCGATCGAGGTGGCAACCTCTATCACGGTCGGATTAAAGCCCTTGCCGACGCTGCCCGGAAAGCGGGCCTTCAGTTCATGTCGCTTGATACCACCGAAAAGCAACAGCTGATCAACTCCCACCAGACCCACGGCACCGACACCGGCTCCGCAGAGGTTCAGGTGGCCATGTTGAGTGAGCGCATTAATCGCCTCAGCATCTTCAGAACAACATCCACGACTTCTCTTCCCGTCAGGGACTACTGAAGATGATTGGACGCCGCAAGCGCCTTCTTTACATGCGCAGCAAGAGCGAGCAGCGCTACGAGACCATAAGCTGGGCATCCGCATCGCCGCAGCCAGCTGGCCATGGTGCAAACTGGGTCAAAGCAGAGCTGGAAAAGCTGATCACAGTGGAGGCGATGGCCACCCAGGGCGACAAAATTCTCGATGTTGCCCTAGCCAAAATTGGCGATAAGGGGCTCTTTACGAAAGAACTCGAGGCCCAAATGCTGATTGGGCGTGCGGATATCGCTGTTCATTCCTTAAAAGACCTGCCGACCAATCTCCCTGAGGGGCTGATGGGTTGCATCACAGAACGGGAAGATCCCGCCGATGCCCTGGTGAAGCACCTCAATCTTGCGACACTCCCCGAAGGCGCTGTGGTGGGTACCAGCTCACTCCGTCGCCTTGCCCAGCTACGGCATCACTACCCCCATCTGGAGTTCAAGGACGTCCGCGGCAACGTGATAACCCGTCTGGAGAAACTCGACAGCGGTGCGGACTGCCTAATTCTTGCCGCGGCTGGTCTGGGTCGACTCGGCTTCGGCATCGACCAAATTCCTGGAGACATTTCTCTCCATGCCGTTGGTCAAGGCGCTCTAGGGATCGAATGCGTAGAAAACAAGATGGACATCATCAAAGTGCTCGAGCATGGGCCCACCAGCGCTGCCTCGCCGAACGCGCCTTCCTCCGCGAGCTAGAGGGTGGCTGTCAAGTGCCCATTGGTGTGAACACCCAATTCTGACTGGCATGGTGGCTCGACGGGAAGTTGATCCGAGAGAAGGCATCCCGAATTGGTCTTGCGCTGGCGAAGGGGCTTGGAGCTGGCGAGATAAAGAACGGGTCGGCACCGTCGTCAGCGACAAGATGGAGAAAACAGTGGTGGTCGCGGTACCCGCTTCCCTCACCCCATCTATCAAAAGACGGTCAGCCGCACCACCCGCTACAAAGCCCACGACGAAGACAACTCCTGTTCGGAGACCGTGTTATCACGGAAACCCGTCCGATGAGCCGTCAGAAACGTTGGGCGATTGCTGAAGTACT-----TCCTCCAATCGATTCGATCGACCGCCAGTGGTATGTGGTGGACGCTGAGAATCAGACCCTTGGCCGCCTTGCAACCGAGGTCGCCTCAATTCTTCGCGGCAAAAACAACCCCAGTTTCACGCCTCATCTCGACACAGGAGATTTCGTGGTGGTGGTGAACGCTGAAAAAATTCAAGTCAGCGGGAAAAAACCCAGAAGCTTTACCGCCGCCATTCAGGTCGTCCTGGTGGAATGAAGGTTGAAACCTTTGAATCCCTTCAGGAGCGCATCCCTGAAAGGATTGTGGAAAAAGCCATCAAGGGCATGCTTCCCCACAACGCCTTGGGCCGCCAGATGTTCCGCAAGCTCAAGGTCTACAAGGGCACCGAGCATCCCCATTCGGCTCAAAAGCCCCAGCCCCTGGGTGTCGACGAAGTGGGCCGTGGTGTTCGGTCCGGTGTTTGCCGCAGCCGTTGTTTTGCGGTCTAACGGATAGCAAAAAATTGTCGGCAAAGCGGCGCGGTTGGTGCCGATTGAATGTTTAACCAGTGGGCTTGGTCAAGCATCGGCTCATGAAATCGATTGGGGATTCGGCGACAGAACGGGCGATGCTTCGCGCTCTTCAGAATCGATGGCAGAAAAGGAGAGCCATCGCTGCTGCCAGCGTGCTGGCAAAGGCGCGTGACTTGATTCGGCGGTTGTCGAATCGGTTTCCGGGCTACGCCATGCAGGCTATGGAACACGTCCATGCATCGCCGAAGCTTTATGCGCATCAGGTGACGTTCAGGTGATTGCCGGAAAAGACAAGGGCAAAACCGGCGCAGTTCTCCGGACACTGAATGAAAACCGCGTCATCGTGGAGGGCGTCAATATGCGCACCCGTCACGAGAAACCCTCCCAAGAGGGTGAAAGCGGTCGCATTGTCACCGAGGAAGCATCACTGCATGCCTCCAATGTGATGCTCTATTCAAAAAGGTGGCAAGCCTTGAAGTTGTCGAGAAAGGAAGAAGCGCAAGTTGAAGAAAACCGGTG
>CC9311
[truncated: 5,576,119 more chars]
