# Supplementary material for: Emergence of trait variability through the lens of nitrogen assimilation in Prochlorococcus
Source: eLife. 2019 Feb 1;8:e41043. doi: 10.7554/eLife.41043 (PMC6370341; doi:10.7554/eLife.41043)
Supplement: Figure 3—source data 1. [file elife-41043-fig3-data1.zip › RAxML_bipartitions_coregene_concatenated_phylosift_codon_alignment_321taxa_NTautoMRE.nwk]

(AG-670-A04:0.00303029122104313178,(((((((((((((WH7803:0.05161627821302834651,WH7805:0.07456485022121564499)100:0.06918855789731571948,((MIT9509:0.00046090884457270149,MIT9504:0.00057608756280490519)100:0.04114030501621607910,(((AG-670-F22:0.00189660777039550392,(AG-676-C06:0.00146389735821930429,(AG-673-A03:0.00261470695923091308,(AG-683-G11:0.00000100000050002909,AG-679-A02:0.00000100000050002909)100:0.00178792968091092048)99:0.00060598416821072395)64:0.00068232293403530761)100:0.00968294703966820353,AG-673-F03:0.00560874412169228096)100:0.01177177675939337920,(MIT9508:0.01234127220522219549,(AG-673-D02:0.00495074569731488237,AG-676-E23:0.00409512738656801854)100:0.00353139764309939484)100:0.01059102780887595172)100:0.02539415094866480371)100:0.10671106773273508761)100:0.02481204260434762346,(AG-679-C18:0.12082654202441178715,((AG-683-A03:0.03873326815596712241,(WH8020:0.02475396902213300443,CC9311:0.02613644776776294018)98:0.01249177969585939588)100:0.01760195911157825394,WH8016:0.04198112351972205919)100:0.04133175552183457335)100:0.15710617678477847847)82:0.02075166164033577509,(RS9917:0.11123859523981427522,RS9916:0.10711899175479755453)100:0.02183912813464369135)82:0.01560517118117334123,(((MIT1300:0.29444850647589143611,((AG-363-O16:0.29318947329286310088,(AG-363-J23:0.18869189291700891320,AG-402-K05:0.25918350043763788149)100:0.09523978795823735688)100:0.06424256044966697443,(((AG-363-I04:0.28743356355715665718,AG-363-O15:0.25153617495499214218)42:0.04742618540690013429,((AG-363-O06:0.31049903694564479073,((((MIT0918:0.21721184889593972422,((MIT1304:0.20719018978678022114,SS120:0.17668237049488036416)79:0.02670870633380760528,(((MIT0603:0.00000100000050002909,MIT0602:0.00000100000050002909)100:0.19298772395114213718,(AG-402-G10:0.09484692971168671993,(AG-363-B11:0.08335583307707121470,AG-363-I21:0.10072869148214050328)37:0.01621930178547860771)100:0.09171102038465153705)100:0.03849747883063863590,(AG-363-G23:0.11728123737551096606,AG-363-C02:0.10785097164845855455)100:0.12368878946063406599)54:0.01326514134100193615)99:0.03037541300323519031)100:0.06663146615876218426,(((MIT9211:0.18224266041560649443,AG-363-N03:0.22312118711695144713)79:0.03019666546270243987,(AG-402-G22:0.18506433931336810361,(MIT0919:0.00013073744375655263,MIT0601:0.00000100000050002909)100:0.21527973673683592493)88:0.03151746427345724494)100:0.06571975968454653316,(AG-363-N16:0.23503603395763295048,AG-363-M21:0.22719423665740570706)100:0.09024212188798554080)100:0.02756563181463651813)100:0.04365067877299828175,(((AG-402-P18:0.08990906829515124543,(AG-402-P16:0.08492233335523415028,(((AG-402-L09:0.05423004029672766346,(AG-402-L19:0.00991121448673107884,MIT1013:0.01132632109163549811)100:0.03946996251682076406)100:0.00888216087211227828,(((((AG-402-A21:0.05860530038531368280,(MIT0801:0.03218991545392591025,((AG-402-B05:0.01669142697316225443,AG-402-I05:0.01476669617645268162)100:0.01054494947424178958,(AG-459-C18:0.03000942313522547006,((PAC1:0.00908860115240050538,((NATL2A:0.00895508668691238040,NATL1A:0.00937358989340463487)29:0.00070724215038568206,(AG-311-K21:0.01120407653794351990,AG-402-G08:0.01206858599988070227)58:0.00142010120899344430)30:0.00064434659389008670)73:0.00124119194881564584,((AG-402-J18:0.00757870368308629846,MIT0915:0.00932938976868158236)100:0.00333851757188564609,AG-459-P07:0.01158193958382271703)61:0.00066489915053669405)100:0.01179917657264317916)100:0.00593232058664454418)100:0.00772199227778336793)100:0.04031350917933251149)26:0.00366394131385752286,(((((AG-363-A04:0.04880255877303254358,AG-402-M18:0.03819381870800679646)80:0.00503198089322135812,AG-363-M20:0.05523578579345922446)48:0.00343323643350409644,AG-409-A10:0.05160869841251303908)23:0.00252664452475767718,MIT1214:0.04987088077395759184)68:0.00566561421647091955,((AG-402-K04:0.04599308186615815031,(MIT0913:0.00126253141959665137,MIT0912:0.00168394821807917191)100:0.05087633489386540753)18:0.00369026493405514048,AG-402-I20:0.05926390346305974999)40:0.00456723055060062350)32:0.00287696195186006205)50:0.00446333442212675739,((AG-402-A08:0.05193361797484462999,AG-363-A03:0.05295205575502567874)88:0.00731002299057733739,MIT0917:0.05697289717899674949)44:0.00374736211545082789)82:0.00378310224103082160,(AG-402-G06:0.05251784108095254588,AG-402-I21:0.04871176844099797676)98:0.00814458706391062333)82:0.00407237818955434941,(((AG-402-B10:0.01495398163662487422,((AG-402-L20:0.01482976644958545510,AG-402-O21:0.01638518223093508169)50:0.00160137414449528881,(AG-402-B03:0.01355449674152725721,AG-402-N09:0.01205490284764965461)58:0.00214741231568968622)95:0.00402992244073989772)100:0.00544059844197786798,AG-402-I22:0.01895688619787387619)100:0.03350786777877592243,((AG-402-G19:0.04406944790129002643,AG-363-G03:0.05323519066795145277)100:0.02100434148229918946,(AG-402-C09:0.05264894771498195014,AG-363-B19:0.06376457216396275163)96:0.01096830367810600754)88:0.00716516181258813282)100:0.01533105833993359673)62:0.00807853205893050222)100:0.01760574468295772119,(((AG-402-K14:0.08135574269117412660,AG-363-B05:0.07197100476561943405)89:0.01563731441875375675,(AG-402-E17:0.00916910632578697357,AG-402-B19:0.00602008431874705239)100:0.07563010383441817752)90:0.01065512498107286550,AG-402-M23:0.08239636017250909217)90:0.01293417530021758952)90:0.02500404196814790328)89:0.03043165003460436557)100:0.19481478175127225905,((AG-402-N10:0.09538322614669791921,((MIT9515:0.08628254059383680397,(AG-459-A01:0.03919951061877945814,(AG-459-A09:0.04905515548659040992,((AG-335-O19:0.00347932709417626265,AG-335-D02:0.00000100000050002909)98:0.01549278765354785217,((((AG-459-J20:0.02518603401841611883,(MED4:0.00006457136548709080,EQPAC1:0.00006457969195459394)100:0.01325364402717606541)51:0.00144327801916130697,AG-459-P19:0.01967671916873041729)44:0.00269085054113200320,(AG-459-O03:0.01671874108743414203,AG-459-P16:0.01484552646245249768)33:0.00020905870107258437)62:0.00202024935920337191,AG-459-P02:0.01637506785876198523)66:0.00243294444258946143)71:0.01223491700930221492)100:0.01456649761916012017)100:0.03264416692544402226)97:0.01228306040626052711,(AG-347-J22:0.08417738110536825136,(AG-418-M08:0.06561010765695282632,AG-459-M13:0.08974536584134738815)79:0.01179154586047532170)90:0.01575668412314997283)100:0.02857213235621733349)100:0.05847663316592681404,((((AG-418-I20:0.07166738426185284561,(AG-347-J20:0.07386710639469733219,(((((AG-347-K21:0.05716169067987458136,AG-347-K18:0.08412788779657821847)23:0.01220429360994978833,((((AG-355-P07:0.04787321827687486542,(AG-347-J21:0.04267467000850092007,((AG-402-K22:0.02482288035460515629,AG-402-C22:0.01996607396513510116)82:0.00494474641978281514,((AG-355-L21:0.00091114272629865608,(AG-355-A02:0.00184531458132990546,AG-355-B18:0.00197437630897388371)71:0.00000100000050002909)100:0.00766285676518970154,AG-418-J19:0.01043767226270142165)100:0.02246651307465437342)100:0.01855431176725174172)84:0.01055868270718819842)91:0.01172291921437599270,(AG-418-F08:0.07060049567791282232,((AG-347-I21:0.04800809421224565970,AG-347-M15:0.06577935308845792028)22:0.00499052109672997596,(((((AG-347-K17:0.04812181562709003102,(AG-355-G23:0.03636732729781100293,((AG-418-O02:0.02134959318572239237,(AG-355-K20:0.00680580243289425398,(AG-355-P11:0.00340175455121437828,(AG-355-N23:0.00112336058640314621,AG-355-L20:0.00157847244107187676)100:0.00227433450915550880)100:0.00395129832383422919)100:0.00668788023438504371)100:0.01454236769787497704,(AG-347-L21:0.03146671762395347738,(AG-355-P15:0.00606644055464602983,MIT9301:0.00522955104248352953)100:0.02170448239599856097)81:0.00339373782482634825)84:0.00291340397566952668)47:0.00188098214764090212)90:0.00491211602932799252,((((((((AG-347-K20:0.02341952727102105530,(AG-347-K10:0.03543470726752461636,(((AG-355-P18:0.03130618055554462709,AG-347-J14:0.03480736974848933074)71:0.00401295931290534483,AG-347-G22:0.03788065851736995004)46:0.00322433743966030455,(AG-347-J19:0.03766379375973576138,(AG-347-B08:0.03080389601871872871,AG-459-N19:0.03699886213173220195)38:0.00436650227485864580)10:0.00329511587222394188)8:0.00152633056980543353)5:0.00168581444589018512)0:0.00164160411766380260,((((AG-355-J09:0.02591022826896101708,((AG-355-J17:0.00000100000050002909,AG-355-N18:0.00062376607538281695)100:0.01523792955953841462,AG-355-I20:0.02051489873185541324)51:0.00226107301950414195)96:0.00421117377822570645,((((AG-355-A18:0.01989197362009649181,((AG-418-B17:0.00387140768460669761,AG-347-L13:0.00561091436510359649)100:0.01616853424228898925,AG-355-O17:0.00708192681285268501)100:0.01233864539695850304)25:0.00139131738911946927,((AG-347-M08:0.01062017597630452066,(AG-355-L22:0.00328828578221791604,(AG-355-M02:0.00457314075998835941,AG-355-N22:0.00680645073187758406)67:0.00051656545470452184)100:0.00741071477877848842)100:0.00696523287538831828,(AG-355-B23:0.02002677888598178302,AG-347-L19:0.02787756837405278368)64:0.00489985276469017631)13:0.00083435872615260376)29:0.00258029915965129380,(((AG-455-E04:0.00763360091153254903,AG-355-N02:0.01159786063962281628)100:0.00772054055229447981,AG-442-N07:0.01629896125573372656)99:0.00371615930594582132,((((AG-449-C14:0.00883300330504552776,(AG-347-O22:0.00918525543105920550,AG-418-P06:0.01495011373809189241)100:0.01036617395436920282)100:0.01383768542786679295,((AG-347-K16:0.02113763552928206099,(AG-347-I06:0.01844649855220824308,AG-355-J21:0.01930511055124175049)33:0.00152714214041751659)84:0.00428070634693745230,((MIT0604:0.02782239088444554698,AG-355-I04:0.02442528678231501230)31:0.00212120017858676837,AG-347-B23:0.03594833187164450661)48:0.00161186133464631936)10:0.00227217931109349692)3:0.00116532663692152393,((AG-355-N16:0.02470448881151271481,(AG-347-G20:0.02097028693234135807,AG-347-L20:0.01439057907896985032)61:0.00225891542785590935)16:0.00184538464204520004,((AG-347-G18:0.01583489428370989105,(AG-670-M18:0.00984661240765647046,AG-418-L19:0.01131805026618093978)100:0.00291330018166584574)28:0.00213601138407541139,(AG-355-K15:0.02258445866018837095,(AG-355-A09:0.01319074089639302345,AG-347-J23:0.00765900367810356305)100:0.00726784413528599581)98:0.00445050888643932618)16:0.00139124499737489646)31:0.00093192132312159821)2:0.00066820133280839705,AG-347-J06:0.02222306064012200336)2:0.00224394673572334219)4:0.00083874553329541142)6:0.00164328531258772738,AS9601:0.03285022150734244473)12:0.00212670180843507360)10:0.00116077652689964552,(AG-347-N19:0.02127476332634877648,AG-355-J23:0.02420294701843441615)32:0.00090258079021528150)9:0.00202693391093627072,((AG-418-O03:0.02160671160157942930,MIT9314:0.02457580267280270667)70:0.00258892049241534437,((AG-355-K10:0.00790452149583316041,(AG-355-P23:0.00000100000050002909,AG-355-K03:0.00000100000050002909)100:0.00450192591017254014)100:0.01833784388954367087,((AG-429-C19:0.01861498814051405770,AG-402-O23:0.01194990131831587601)100:0.00546374006697672530,((AG-355-K23:0.00130388728503167176,AG-355-L02:0.00090663833448739360)100:0.02069272614283789932,AG-355-K13:0.03243837695157490708)20:0.00172528955249325673)30:0.00215679297909972560)31:0.00229374217733119843)24:0.00189714472187285307)4:0.00096154585367814072)1:0.00080070570930867492,(AG-418-J17:0.02190845631689575940,(AG-459-B06:0.00746819765747558199,AG-459-J14:0.00820346695798212372)100:0.01943299600651956019)37:0.00492219321962507859)2:0.00392235374979891995,(((SB:0.02460758892704619297,(AG-347-I22:0.00854112301776048521,AG-418-P13:0.00826321035169755823)100:0.01027992567019031869)100:0.01205183738392879948,(AG-347-L17:0.02786124275176236204,((((((AG-347-N23:0.04304737421973889311,(AG-347-I23:0.01730242565811297359,AG-347-M18:0.02392661845468528614)100:0.02692151932606360806)57:0.00676116941899265831,(AG-347-I15:0.05123892516820674481,((AG-418-G18:0.03124826725610016162,(AG-355-M18:0.04860953428088454070,AG-459-E08:0.04175469764269187922)99:0.00624806906106300467)87:0.00386549537349807756,(AG-347-K15:0.04532021497064465942,GP2:0.04776156409519516366)77:0.00488639906451629295)45:0.00128180145277218709)74:0.00267294612792624581)15:0.00514155931343692352,(AG-355-O19:0.03231009510959050729,(AG-355-J04:0.02324848519310706782,AG-418-I21:0.02623410060697675683)87:0.00548471015604887549)59:0.00417998437032362190)9:0.00317278193752296156,AG-347-K23:0.03979002089493847288)4:0.00118069914402011106,(AG-347-I04:0.03873639205127852453,AG-347-K19:0.02797861611118727942)32:0.00340794429328563535)5:0.00153325769970589923,(AG-347-E23:0.03249368742850720221,(AG-459-D04:0.03145555095949315733,AG-347-C10:0.02075683419349514183)51:0.00770678828566079797)5:0.00181684708848821753)3:0.00274983108332493452)3:0.00227545557899131194)2:0.00166684932678952142,(((AG-402-K16:0.02057450236027476287,(AG-449-K21:0.00878022081690356046,AG-402-G23:0.00714509893927958543)100:0.01382462438466213091)96:0.00638019638409522815,AG-347-I19:0.03461584106114834469)52:0.00311712130387922131,(AG-347-M23:0.03098930477518146639,AG-355-P16:0.03824160652388700760)22:0.00276439182546523842)36:0.00285934780504435576)3:0.00220300399518031905)3:0.00421754713025233093,((AG-347-K22:0.02195564911614916737,AG-347-L02:0.02608786574958945129)45:0.00127842458254975476,AG-402-N17:0.02484173447360675524)76:0.00543284829008149929)1:0.00500190666212263057,AG-459-O09:0.02921083913054094497)1:0.00243390838108602453,(AG-459-A02:0.03628101844157958361,(AG-355-N21:0.03777082061763931825,AG-402-A04:0.02622436287683561559)39:0.00386942495171202798)13:0.00502628439699253672)0:0.00169843330856303759,(AG-402-I23:0.01744404791997478804,AG-402-N23:0.02319964639016212568)59:0.00269749258339601825)0:0.00145207870169857629)0:0.00584947283148989916,(AG-402-F05:0.00449914927153808892,AG-402-L23:0.00474251657809923646)100:0.03114881794098431356)3:0.00565204435519389876,(((MIT9215:0.01045062485661011481,MIT9202:0.01074902538896937466)100:0.03910520581756200126,AG-418-D13:0.02672386867723433937)12:0.00199089581243904520,(AG-412-J13:0.02760302186544338551,AG-402-N08:0.04291509222041507698)87:0.00888717693574926117)9:0.00287991988768662981)8:0.00453418279128152239,AG-347-J05:0.06833541040333693251)27:0.00474687270843367898)10:0.00290284496312883311)11:0.00426057015332961028)6:0.00485808815128733508,((MIT9321:0.00000100000050002909,(MIT9401:0.00000100000050002909,MIT9322:0.00000100000050002909)90:0.00012898339081431800)100:0.06440682473211707670,MIT9201:0.05875323461113961948)12:0.00690804832856566076)7:0.00312195142672372404,(AG-335-I15:0.06799977171566254364,AG-459-P20:0.05576084182369928782)10:0.00317886470518141499)12:0.00362412567886274701)8:0.00514587661358814445,((AG-402-K21:0.07035943120103543835,(AG-363-A05:0.01619523256169738690,AG-418-F16:0.02318028973213479005)100:0.03017661174981069866)59:0.00498961058031154644,(MIT9302:0.04018443617690978936,(AG-347-E03:0.00457934079329038596,AG-347-K02:0.00497947447994765823)100:0.05436072137235223312)82:0.01113368618144363470)34:0.00306610191218301738)5:0.00366712301591318006,(((AG-424-M03:0.05176710391169992570,(MIT9107:0.00000100000050002909,(MIT9116:0.00000100000050002909,MIT9123:0.00000100000050002909)71:0.00006434067489398370)100:0.05773394219223451640)77:0.00683008049089446883,AG-402-O16:0.06611744495643816222)52:0.00620983195994861351,((MIT9311:0.00000100000050002909,MIT9312:0.00000100000050002909)100:0.05018611026431975264,(MIT1314:0.04726074094270105858,AG-418-G23:0.07015248231190328310)86:0.00820971475319073711)35:0.00547737183955965268)12:0.00217455235514115884)20:0.00581766207669877616,AG-402-M15:0.05372821038076020655)10:0.00401565361418408911)82:0.00703389313340432431)100:0.03030965231424901513,AG-418-K17:0.09873406695458609994)100:0.03692295319777182810,(AG-402-K10:0.04768608964558004176,(AG-363-P06:0.02316649942250481944,AG-363-B18:0.01638765450966080811)100:0.02223237554044470848)100:0.06278028736589026659)100:0.04527168965307842158,AG-402-L18:0.14993607340768988490)84:0.02217193878026532672)100:0.31994358513109733000)99:0.07356509550886028426,(AG-402-N21:0.20315025281157012005,MIT1223:0.21233430585893361964)100:0.11253102689904062594)77:0.04361445955596496282)75:0.03448878194488127352,AG-363-L19:0.37078835783599339848)83:0.03436574246971729751)34:0.02438340255724444003,(AG-363-A16:0.26085399046281215751,(AG-363-N20:0.26056187980976142082,((((MIT1307:0.18421642842934765616,(AG-363-P15:0.20011942732168480630,AG-363-C20:0.16832041083077917132)25:0.02445369144915402262)23:0.01944247772728309454,AG-363-P01:0.24080487423689431181)99:0.03577002109509675593,AG-363-K07:0.26832742408618159846)59:0.02669004629009740295,AG-363-O21:0.35588182252192973598)50:0.01305685451550679665)99:0.03091972915811767517)35:0.02018619820435667289)8:0.01813737225576343010)100:0.04275701080610470189,(AG-363-A06:0.36230947673845348422,((AG-363-M17:0.00175859836140291074,AG-363-A15:0.00214823922425237158)100:0.27875547196858685428,(AG-363-P08:0.24924058554948314015,((AG-363-L02:0.00448605087653120970,MIT1341:0.00545254200601042946)100:0.16574978074288396201,AG-363-P19:0.17478164149624550450)100:0.09995164682253825095)79:0.03237512725256676271)100:0.07888419195148849150)31:0.03024555316963230267)30:0.02813064926458872309)28:0.02991710614352624878)39:0.04710716177187432990,AG-363-B04:0.30278600005947836626)100:0.24701351074554367404,(((MIT0703:0.00000100000050002909,MIT0701:0.00000100000050002909)35:0.00000100000050002909,MIT0702:0.00000100000050002909)100:0.01169611468427500522,(MIT1205:0.02990315624712686429,(((MIT1313:0.00005888112263886789,(MIT1418:0.00000100000050002909,MIT1318:0.00005889679183248613)64:0.00000100000050002909)100:0.00964674923743824575,((MIT1342:0.00600053351313737781,(MIT9313:0.00475001928648679725,MIT1320:0.00426043540027647855)54:0.00079985890939483068)100:0.00479384465693278791,((MIT1327:0.00005889142472306125,MIT1312:0.00005888948724569587)63:0.00000100000050002909,MIT1227:0.00005889176243482351)100:0.01005962466407049789)36:0.00197670724447327611)100:0.00342108616146842180,((MIT9303:0.00709117541651166448,(MIT1303:0.00719902669818385955,MIT1306:0.00553008166358472109)100:0.00288935637690910813)100:0.00502083967645741095,MIT1323:0.01169689942020222390)24:0.00207234045506367445)88:0.00628653196344212181)21:0.00492721828214659745)100:0.10995580692002680789)100:0.15293770147824875538)88:0.01679555399821914055,RCC307:0.28673111909971366051)100:0.03180877557328220390,(KORDI-49:0.09649582022079121468,((CC9616:0.00274847193052929093,AG-670-D07:0.00549258304440728568)100:0.06505859902476250622,KORDI-100:0.06342275379494448362)100:0.09145661059200062282)100:0.02088262778732446340)96:0.01479699082463248154,((AG-673-A10:0.00359863599835831159,(AG-679-B05:0.01394450680880309802,(AG-679-D13:0.00953039801478282843,AG-673-B08:0.00701618844147553454)52:0.00208117566132556440)33:0.00203090045317838109)100:0.12468860794342194465,(AG-670-A05:0.06752796677009229032,(WH8102:0.00246480916310344144,WH8103:0.00169552338084587480)100:0.05106445368154188119)100:0.04630857202407353407)95:0.01738328656368133898)98:0.02579587176309316651,((AG-683-B21:0.01465674740997360316,CC9902:0.01122567783103926506)100:0.02374330496316692102,BL107:0.03172953033140567952)100:0.18033224830179137022)100:0.06041816481661013705,AG-670-B23:0.04783844138123836270)90:0.01016317422980797351,KORDI-52:0.04043447757329863418)100:0.00752713062890480664,CC9605:0.02418920000999120329)100:0.00850478508232933167,WH8109:0.01788653087916272644)100:0.02172321704191062727,AG-670-A19:0.00237720308046630900);
