# Supplementary material for: Emergence of trait variability through the lens of nitrogen assimilation in Prochlorococcus
Source: eLife. 2019 Feb 1;8:e41043. doi: 10.7554/eLife.41043 (PMC6370341; doi:10.7554/eLife.41043)
Supplement: Figure 3—source data 1. [file elife-41043-fig3-data1.zip › coreprotein_concatenated_phylosift_aminoacid_alignment_321taxa.fasta]

>AG-670-A04
MAVVTLAEMMEAGAHFGHQTRRWNPKMSRYIYCARNGVHIIDLVQTAVCMNNAYKWTRSAARSGKRFLFVGTKKQASEVVALEAARCGASYVNQRWLGGMLTNWTTMKARIDRLKDLERMESSGAIAMRPKKEGAVLRRELERLQKYLGGLKNMRRLPDVVVLVDQRRESNAVLEARKLDIPLVSMLDTNCDPDLCEVPIPCNDDAVRSVQLILGRLADAINEGRAQQKIRIRLKAFDRRMLDLSCEKIIETADNTAATAIGPIPLPTKRKIYCVLRSPHVDKDSREHFETRTHRRIIDIYSPSAKTIDALMKLDLPSGVDIEVKL------------------------------------------------------------------------------------------------------------------------------------------------------------------------------------------------------------------------------------KPVAAMRKRKKETARQRQRRRAMELRAAREAKQVRPEMVVEDNLTVQELADMLSVESSEIIKSLFFGIIATVTQTLDMPTIEAVADEFGVVLQDDVMIEEADKAHLRRPPVVTVMGHVDHGKTSLLDAIRQARVAAGEAGGITQHIGAYQIEERKLTFLDTPGHEAFTAMRARGTKVTDVAVLVVAADDGVRPQTLEAISHARAAEVPIVVAINKIDKEGSSPERVKQELSEQNLLAEDWGGDVVMVPVSAIKGENIDKLLEMLLLVTEVEDLQANPDRLARGTVIEAHLDKAKGPVATLLVQNGTLKTGDVVAAGPVLGKVRAMVDDNRQRLKEAGPSFAVEALGFSEVPTAGDEFEVYPDEKSARAVVGDRASDARATRLAQQRRVSLTAMSGQANDGELKELNLILKADVQGSVEAILGSLEQLPDEVQVRVLLSAPGEITETDVDLAAASGAVIVGFNTSMASGAKKAADATGVDVRDYEVIYKLLEDIQLAMEGLLEPELVEEALGEAEVRAVFTIGKSAVAGCYVTTGKLHRNCRVRVNRGKQVVYEGDLDSLRRNKDDVKEVATGFECGVGTDRFANWEEGDRIEAFKMVTQRR--------------------------------------------------------------------------------------------------------------------------------------------------------------------------------------------------------------------------------------------------------------------------------------------------------------------------------------------------------------------------------------------------------------------------------------------------------------------------------------------------------------------------------------------------------------------------------------------------------------------------------------------------------------------------------------------------------------------------------------------------------------------------------------------------------------------------------------------------------------------------------------------------------SVVYWGTGRRKTSVARVRLVPGNGTITINGRPGENYLYNPSYIAAVKAPLETLGLSSEYDILVKVHGGGLTGQSGAIKQGAARALCELSADNRKPLKTEGHLSRDPRAKERRKYGLKKARKAPQFSKR------------------------------------------------------------------------------------------------------------------------------------------------------------------------------------------------------------------------------------------------------------------------------------------------------------------------------------------------------------------------------------------------------------------------------------------------------------------------------------------------------------------------------------------------------------------------------------------------------------------------------------------------------------------------------------------------------------------------------------------------------------------------------------------IQQESYLTVADNSGAKRIQCIRVL-TNRRYAHVGDVIVAAVKDAAPNMGVKKSDVVKAVVVRTKATMRRETGNSIRFDDNAAVIINDDKNPKGTRVFGPVARELRERSFTKIVSLAPEVIDSEWQERVVQIRRVSKTVKGGKKMSFRAIVVVGNEKGQVGVGVGKAGDVIGAVRKGVADGKKHLVKVPLTRNSIPTLSNGRDGAASVLIRPAAPGTGVIAGGSIRTVLELAGIKNVLAKRLGSKTPLNNARAAMVALSLLRTHKETAKERGISLEQIY---------------------------------------------------------------------------------------MSRRNAAEKRPILPDPQFNSLATMMVVRLMQHGKKSTAQRILSDAFGLINERTGGDPLELFETAVKNATPLVEVRARRVGGATYQVPMEVRQERGTAMALRWLVSFSRARNGRSMAQKLAGELMDAANEAGSAVRKREETHKMAEANKAFAHYRYMLSPKRVKFRKQQRGRMRGVATRGNTIAFGQFALQAQECGWITSRQIEASRRAMTRYVKRGGKIWIRIFPDKPVTMRAAETRMGSGKGNPEFWVAVIKPGRILFEMGGITPEIAKEAMRLAQYKLPVKTKFIARIAGVDIPRDKRIEVSLTYIYGVGLTRSQAILAKTGVNPDIRVKELEDGDLQKLRGALEYTVEGDLRRQEGMALKRLQDIGCLRGRRHRMSLPVRGQRTRTNARTRRGARKTVAGKKKQLDALEQQAAAEIAAVDTAALEQLRVGLLGKKGRISCVLGAMGKLPGEERPLVGQRANVLKTQVQSLLGERLQAVKQAAAERIARESLDVTAPASGVPMGHRHPLITTTEEIVDLFLGLGYSVAEGPEVERDHYNFTALNIPEDHPARDMQDTFYLGGLMRTHTSPVQIRHLEENPPPVRIVAPGRVYRRDAVDATHSPVFHQVEVLAIDEGLDFSHLRGTVMAFLKAFFGDLPVRFRASYFPFTEPSAEVDVQWRGRWLEVMGCGMVDPAVLEGLGLDPERYSGFAAGLGVERFCMVRHGIDDIRRLYTSDLRFLEQFRLDSLKSNKGARRRKLRKGRGIAAGQGASCGFGMRGQKSRSGPTRPGFEGGQMPLYRRVPLKHFMVNPKHFTVLNVSALNDKDGSVNLDSLVQDGIVTSPLKMLGNGELKAKLTVQAAAFTASARTKIEAAGGTCE----------------------------------------------------------------------------------MSRIGKNPVPVPEKVTVSLDGLTVKVKGPKGELERTLPDGVSVSQDNNTIVVSPTSTKRSRERHGLCRALVANMIEGVSNGYSKSLEIIGVGSRAQVKGKTLVVNAGYSHPVEMEAPEGITFKVENNTKVIVSGIDKELVGNEAAKVRAIRPPEPYKGKGIRYEGEWILRKAGK-------------------------------------------------------------------------------------------------------------------------------------------SLKKRYRETIQPKLQKDLSLTNIHEVPKVVKVTVNRGLGEAAANAKSLEASVNELAQITGQKVVVTRAKKAIAGFKIRQGMPIGCAVTLRGDRMYAFLERLINLALPRIRDFRGVSPKSFDGRGNYTLGVREQIIFPEISFDRIDAIRGMDITIVTTARSDEEGRALLREMGMPFMPTIQQLIRTERSRLKAKTKSPALKSCPERRGVCTRVYTSTPKKPNSALRKVARVRLTSGFEVTAYIGGVGHNLQEHSVVLIRGGRVKDLPGVRYHIIRGTLDTAGVKDRRQSRSKYGAKAPKADVRSLSDSDINEQIDGLRRELFQLRFQQATRQLANTHRFKEVRIKLAQLLTVQS---------------------------------------------------------------------------------------------ASQVRINVVEVERVDGDAFLLAEYIAQQLEKRVAFRRTIRMAVQRAQRAGVLGLKIQVSGRLNGAEIARTEWTREGRVPLHTLRADIDYATKVASTTYGVLGIKVWVFKGEVLSEQAQ-SGPKKAKRNVPNGVAHIQSTFNNTIVSITDTAGEVISWSSAGASGFKGARKGTPFAAQTAAEAAARRALDQGMRQIEVLVRGPGSGRETAIRALQVAGLEITLIRDVTPLPHNGCRRPKRRRV---------------------------------------------------------------------------------------------------------------------------------------------------------MANHDPISDMLTRIRNASEKRHETTKIPASRMTRSIAKVLQQEGFISEIGEGVRTELVLALKYSGKPTIRSMQRVSKPGLRIYKNTRGLPKVLGGLGVAIISTSKGVMSDRDARREGVGGEVLCYVGFVVIDKPAGLTSHACVSRLRRSYSLKRAGHGGTLDPAVTGVLPIALGPATRLLPYLPGEKTYTGVIQLGRRTSSDDLEGELLESQAELNSGLEAFRGAIEQRPPQVSAVHVDGERAHARARRGAMDLPPRAVIVHRLELLDLGQLSEVHCSAGTYIRSIARDLGDRIGCGGCLASLRRTQALGFYEHQAPLPEAVPPLLALRALPRRDLSEAEQIDWRCGRRILSRKQQTQKRHRRLRRHITGTPDRPRLAVFRSNNHIYAQVIDDAAQSTLCSASTVDKELRTGAGSCDASVAVGELVAKRAIAKGIQQVVFDRGGNLYHGRIKALADAAREAGLQF-------------------------------------------------------------------------------------------------------------------------------------------------------------------------------------------------------------------------------------------------------------------------------------------------------------------------------------------------------------------------KERIGTVVSDKMEKTVVVAVESRFPHPIYQKTVSRTTRYKAHDEDNTCRVGDRVRITETRPMSRQKRWAIAEVL--SLPPIDSIDRQWYVVDAENQTLGRLATEVAAVLRGKNNPSFTPHLDTGDFVVVVNAEKIKVSGRKPQQKLYRRHSGRPGGMKVETFEALQERIPERIVEKAIKGMLPHNALGRQMFRKLKVYKGTEHPHAAQKPQPLAGVDEVGRGCLFGPVFAAAVVLKAGLTDSKKLLAKRRAALVPVIQSCVASGLGQASAREIDACGIRVATERAMLRALLPQVLVDGNLPQRTVIAGDSRSAAIAAASVLAKEARDALIRRLSVRFPGYGLERHAGYGTAQHRQSLMASGPTPLHRHTFMRIRKGDTVQVIAGKDKGKTGAVLRTLNENRVVVEGVNMRTRHEKPTQEGTTGRIVTEEASLHASNVMLYSTAKVASRVQIVVEKGTKKRRLKKTGE
>AG-670-A05
MAVVTLAEMMEAGAHFGHQTRRWNPKMSRYIYCARNGVHIIDLVQTAVCMNNAYKWTRSAARSGKRFLFVGTKKQASEVVALEAVRCGAAYVNQRWLGGMLTNWTTMKARIDRLKDLERMESSGAIAMRPKKEGAVLRRELERLQKYLGGLKTMRRLPDVVVLVDQRRESNAVLEARKLDIPLVSMLDTNCDPDLCEVPIPCNDDAVRSVQLVLGRLADAINEGRAQQKIRIRLKAFDRRMLDLSCDKIIETADQTAATAIGPIPLPTKRKIYCVLRSPHVDKDSREHFETRTHRRIIDIYSPSAKTIDALMKLDLPSGVDIEVKLMPSLSKRLASLAGKIEDRLYEPLEAIALVKDNANAKFDETMEAHVRLGIDPKYTDQQLRTTVALPNGTGQTVRIAVVTRGEKVAEAKAAGAELAGDEDLVETIAKGEMDFDLLIATPDMMPKVAKLGRVLGPRGLMPNPKAGTVTTDLAAAIQEFKAGKLEFRADRTGIVHVRFGKASFTAEALLQNLKTLQETIDRNKPSGAKGRYWKSLYVTSTMGPSVEVDFSALKPMAAMRKRKKETTRQRQRRRAMELRAAREAKQVRPEMIVEDNLTVQELADMLSVESSEIIKSLFFGIIATVTQTLDMPTIETVAEEFGVVLQDDVMIEETDKEHLRRPPVVTVMGHVDHGKTSLLDAIRKARVAAGEAGGITQHIGAYQVEDRKLTFLDTPGHEAFTAMRARGTKVTDVAVLVVAADDGVRPQTLEAISHARAAEVPIVVAINKIDKEGASPDRVKQELSEQNLLAEDWGGKVVMVPVSAIKGENIDKLLEMLLLVTEVEDLQANPNRMARGTVIEAHLDKAKGPVATLLVQNGTLKTGDVVAAGPVLGKVRAMVDDNRQRLKEAGPSFAVEALGFSEVPTAGDEFEVYPDEKSARAVVGDRASDARATRLAQQRRVSLTAMSGQANEGELKELNLILKADVQGSVEAILGSLEQLPDEVQVRVLLSAPGEITETDVDLAAASGAVIVGFNTSMASGAKKAADATGVDVRDYDVIYKLLEDIQLAMEGLLEPELVEEPLGEAEVRAVFTIGKSAVAGCYVTTGKLHRNCKVRVHRGKQVVFSGDLDSLRRNKDDVKEVATGFECGVGTDRFANWEDGDRIEAFKMVTQRR-VLALETSCDESAAALVEVQSARIASQVEEHARWGGVVPEIASRRHVEALPDLIDQVLSESAMLEEVDAIAATVAPGLAGALMVASVTGRTLSALHDRPFLAVHHLEGHLASVLHPQPYLVLLVSGGHTELIRVAVDAMKRLGRSHDDAAGEAFDKVARLLGLGYPGGPAIQAAAESGDGKLPKGRIYDFSFSGLKTAMLRTVENP----LPTADLAASFEQVVVDVLVDRSLRCAMDHGEELVMVGGVAANCRLRCTLQKRSDAGVRVSVAPLAYCTDNAAMIGAAALLRWEGCRTGVAQAHGRFIRGSVSKVRRVLDQIRGRTYRDALIMLEFMPYRSTGPITKVLRSAVANAEHLGLDPSSLVISSASADMGPAMKRYRPRAQGRAYQIKKQTCHISIAVMADCVIRDWQGKEAGATLDLKVAKESTANDLMHRAVLRQQAHSRQGTASTLTRSEVRGGGRKPYKQKGTGRARQGSIRTPLRPGGGIVFGPKPRTYNLAMNRKERRLALRTALMARIDDVVKDFSLEAPKTKEITNALGRLGIAKVLIVLDVVRCSVRNLEKVKLIAANQLNVFDLLHANALVLGADALATIQEVMAIRNFRPYTPGTRTRVVTDFSEITGRKPERSLVLPKHRRKGRNNRGVITCRHRGGGHKRLYRVVDFRRNKHGITAKVAAIHYDPHRNARLALLFYCDGEKRYILAPAGVQVGQTVVSGPDAPIEIGNAMPLSAVPLGSSVHCVELYAGRGGQMVRTAGASAQVMAKEGDYVALKLPSTEVRLVRRECYATLGEVGNSEVRNTSLGKAGRRRWLGRRPQVRGSVMNPCDHPHGGGEGRAPIGRGPVTPWGKPALGLKTRKRNKPSNQYVLRKRRSVVYWGTGRRKTSVARVRLVPGNGTITINGRPGDNYLYNPAYIAAVKAPLATLGLGSEYDILVNVHGGGLTGQSGAIKQGAARALCELSADNRKPLKTEGHLSRDPRAKERRKYGLKKARKAPQFSKRMSIGILGKKLGMSQFFDEQGRAVPVTLIEAGPCRITQLKSSDTDGYAAVQIGFGEREKLTNKPAKGHLKKTGETLLRHLREYRDLEGFELGGSITVGDFEAGQKVDVSGDTIGRGFSGYQKRHGFSRGPMTHGSKNHREPGSIGPGTPGRIYPGKRMAGRYGGKKTTTRGLTILKVDCERNLLVVKGSVPGKPGALLNIRPAMRVSLSWLKQLVSDELAHRLSMAGFEEEEIDDLARAKGVVLGLVKEREKHPNADKLSVCQVDVQIVCGAKNVKSGLYVPVAMVGAVLLTIKAGELRGVSSNGMICSLSELGLSDGIAELPGEPVAPLLLDDTILELAITANRPDGLSMVGIAREVAALTL---PDTAEAAGLYGITLIEGVNSLVSPAWVQQRLERAGVNRVNAVVDITNVVMLEQGQPLHAFDADALEFGLRQAREGEAFVGLDEREYSLDPRAQVVTCHDLPIALAGVMGSKASGVTASTGRIWLESAMFSPASVRTTARSVGLRTDASARFEKGLPREMTLACSIRALELLKQLFPCEMGLVGETSGDAVVLLRQDALHQLLGGDAGDEVIEQCLTALGCELEWNVIAPPSRRDLEIDLIEEVARLVGFDRFGANLPDLSPGLTPAQQAERRLRTLFCGAGLQEITTLSLRIAISNPLLAETSHLRTNLWEEHLDVCARNLKASQPGCWIFELGTTYESRLLSGVICGRWTPDYFNARGRLTEVMQALKLDVTDRLHPGRAATLEGGCFGQLHPELMIQQESYLSVADNSGAKRIQCIRVL-TNRRYAHVGDVIVAAVKDAMPNMGVKKSDVVKAVVVRTKATLRRDTGNSIRFDDNAAVIINADNNPKGTRVFGPVARELRERNFTKIVSLAPEVIERDWQERVVQIRRVSKTVKGGKKMSFRAIVVVGNEKGQVGVGVGKAGDVIGAVRKGVADGKKHLVKVPLTRNSIPTLSNGRDGAASVLIRPAAPGTGVIAGGSIRTVLELAGIKNVLAKRLGSKTPLNNARAAMVALSLLRTHKQTAKERGISLEQIYMGRSLKKGPFIADSLLRKVEKQNDTDDKVIKTWSRASTILPMMIGHTIAVHNGKTHVPVFITEQMVGHKLGEFAPTRTFKGHIKDKKMSRRNAAEKRPILPDPQFNSLATMMVARLMQHGKKSTAQRILSDAFGLINERTGGDPLELFETAVKNATPLVEVRARRVGGATYQVPMEVRQERGTAMALRWLVSFSRSRNGRSMAQKLAGELMDAANEAGNAVRKREETHKMAEANKAFAHYRYMLSPKRVKFRKMQRGRMRGVATRGNTIAFGKFALQAQECGWITSRQIEASRRAMTRHVKRGGKIWIRIFPDKSITMRAAETRMGSGKGNPEFWVAVIKPGRILFEMGGITPEIAKEAMRLAQYKLPVKTKFIARIAGVDIPRDKRVEVSLTYIFGIGPTRARTILAQTGVNPDIRVKDLEDGDLQKLRNAADFTLEGDLRRQEGMALKRLQDIGCVRGRRHRMSLPVRGQRTRTNARTRRGAR--------QLDALEQQATAEIAKATDADLEQLRVGLLGKKGRLSGVLGAMGKLPGDERPMVGQRANVLKTQVQTMLGERLQAVKKTAAERIARESIDVTAPASGIPMGHRHPLITTTEEIVDLFLGLGYSVAEGPEVEKDHYNFTALNIPENHPARDMQDTFYLRGLLRTHTSPVQIRHLELNPPPVRIVAPGRVYRRDAVDATHSPVFHQVEVLAIDEGLDFSHLRGTAMAFLKAFFGDLPVRFRASYFPFTEPSAEVDVQWRGRWLEVMGCGMVDPAVLEGLGLDPERYSGFAAGLGVERFCMVRHGIDDIRRLYTSDLRFLEQF-LNSLKANKGARRRKLRKGRGIAAGQGASCGFGMRGQKSRSGPTRPGFEGGQMPLYRRVPLKHFLVNPKHFTVLNVSALNSKEGTVSLDSLVKDGIVTNPLKILGNGDLTAKLSVQASAFTASARTKIEAAGGSC-ADVIRRPLITEKATRALENQYTFEVDHRAAKPDIKAAIEQLFDVKVTGISTMNPPRRTRRAGKRAQVKKALVRLAEGIQLFPMSRIGKNPVPVPDKVTVSLNGLTVKVKGPKGELELTLPDGVSVSQDNNTIVVAPSTSKRSRERHGLCRTLVANMIEGVNNGYSKTLEIVGVGSRAQVKGKTLVVSAGYSHPVEMEPPEGITFKVENNTKVIVSGIDKELVGNEAAKVRAIRPPEPYKGKGIKYEGERIRRKAGKMAKKVTAVIKLALQAGKANPAPPVGPALGQHGVNIMMFCKEYNARTQDKAGFVIPVEISVYEDRSFTFITKTPPASVLITKAAKIEKGSGESAKGNIGSINREQLEEIAKTKLPDLNCTSVDSAMRIIEGTARNMGVSISLKKRYRETIQPKLQKDLSLTNIHEVPKVVKVTVNRGLGEAAANAKSLEASVSELAQITGQKVVVTRAKKAIAGFKIRQGMPIGCAVTLRGDRMYAFLERLINLALPRIRDFRGVSPKSFDGRGNYTLGVREQIIFPEISFDKIDAIRGMDITIVTTARSDEEGRALLREMGMPFMPTIQQLIRTERSRLKAKTKSPALKSCPERRGVCTRVYTSTPKKPNSALRKVARVRLTSGFEVTAYIGGVGHNLQEHSVVLIRGGRVKDLPGVRYHIIRGTLDTAGVKDRRQSRSKYGAKTPKADVRSLSDSDIHEQIDGLRRELFQLRFQQATRQLASTHRFKEVRIKLAQLLTVQTMGHKINPTGLRLGITQEHRSRWYASKSYPALLQEDDRIRKFIHKKYSAGISDVLIARKADQLEVELKTARPGVLVGRQGSGIEELRSGIQKTVGDRVRINVVEVERVDGDAFLLAEYIAQQLEKRVAFRRTIRMAVQRAQRAGVLGLKIQVSGRLNGAEIARTEWTREGRVPLHTLRADIDYATKVASTTYGVLGIKVWVFKGEVLGDEAP---------------------------------------SSAGASGFKGARKGTPFAAQTAAESAARRALDQGMRQIEVLVKGPGSGRETAIRALQVAGLEITLIRDVTPLPHNGCRRPKRRRVLESKQQIVGELKELLAESELALVLDYKGLSIKEMSDLRDRLRAGNAVCKVTKNTLMRRAIDGDSNLDSLLTGTNAFVLIKGDVGAGVKAVQTFQKETKKSETKGGLFEGKLLSQDEIKAIADLPSKEELMAQIAGAINAVATVAVGINEALKQMANHDPISDMLTRIRNASEKRHETTKIPASRMTRSIAKVLQQEGFISEIGEGVRTELVLSLKYSGKPTIRSMQRVSKPGLRIYKNTRGLPKVLGGLGVAIISTSKGVMSDRDARREGVGGEVLCYVGFVVIDKPAGLTSHSCVSRLRRCYGLKRVGHGGTLDPAATGVLPIALGPATRLLPYLPGEKTYRGVIQLGRVTSSDDLEGDLLRQLEALEIALNLFRGPIQQCPPQVSAVHVGGERAHARARRGQMDLPPRPVTIHRLQLLSRGQLTEVHCSAGTYIRSLARDLGEQLGCGGCLAQLRRTQALGFSEYQAALPEAIPPLLALKHLPRRQLTASEEVDWRCGRRLLTRKKQTQKRHRRLRRHLNGTSDRPRLAVYRSNNHIYAQVIDDAAQSTLCSASTVDKELRAGGGSCDASVAVGELVAKRAIAKGIQSVVFDRGGNLYHGRIKALADAAREAGLQFMSLDTTEKQQLINTHQTHGTDTGSAEVQVAMLSERINRLSSHLQNNIHDFSSRQGLLKMIGRRKRLLSYMRNKSEQRYTDIIAKLGIRLRIASRRSQLAMVQTNWVKAELEKLNITVEAMATQGDKILDVALAKIGDKGLFTKELEAQMLVDRADIAVHSLKDLPTNLPEGLMLGCITEREDPADALVVNHKLDTLPEGAVVGTSSLRRLAQLRHHYPHLIFKDVRGNVITRLEKLDSGEDCLILAAAGLGRLGFGDRIHQIPGNISLHAVGQGALGIECVEDKPEVIKVLEHTTTSQRCLAERAFLRELEGGCQVPIGVNSELLLTGMVASLDGKLIRDQANEPESIGIELAGKLGAGEIKERVGTVVSDKMEKTVVVAVESRFPHPIYQKTVSRTTRYKAHDEDNSCRVGDRVRITETRPMSRHKRWAIAEVLKTSLPQIDSLKRQWYLVDAENKTLGRLATEVAAVLRGKNNPSFTPHLDTGDFVVVVNAEKIRVSGNKPTQKLYRRHSGRPGGMKTETFEALQDRIPERIVEKAIKGMLPHNALGRQMFRKLKVYKGSEHPHAAQKPQPLAGVDEVGRGCLFGPVFAGAVVLQEGLMDSKLLSARRREALVPLIRESKAWGLGQSSAREIDLLGIRSATELAMLRALLPMVLVDGNLPQRSIVAGDRHSPAIAAASVIAKQSRDALIKRLSRRFPGYGLERHVGYGTAQHREALCDLGPSALHRRSF-RIRKGDTVQVIAGKDKGKTGEVLRTLNENRVIVEGVNMRTRHEKPTQEGETGRIVNEEASLHASNVMLYSTAKVASRVEIVVEKGSKKRKLKKTGE
>AG-670-A19
--------------------------------------------------------------------------------------------------------------------------------------------------------------------------------------------------------------------------------------------------------------------------------------------------------------------------------------MPKISKRLASLAGKIEARAYAPLEAIALVKDNANAKFDETMEAHVRLGIDPKYTDQQLRTTVALPNGTGQTVRIAVVTRGEKVAEAKAAGAELAGEEDLVESISKGEMDFDLLIATPDMMPKVAKLGRVLGPRGLMPNPKAGTVTTDLKAAIKDFKAGKLEFRADRTGIVHVRFGKASFSADALLQNLKTLQETIDRNKPSGAKGRYWKSLYVTSTMGPSVEVDFSAL-------------------------------------------------------------------------------------------------------------------------------------------------------------------------------------------------------------------------------------------------------------------------------------------------------------------------------------------------------------------------------------------------------------------------------------------------------------------------------------------------------------------------------------------------------------------------------------------------------------------------AVLALETSCDESAAAVIEVLASRIASQVEEHARWGGVVPEIASRRHVEALPGLVDAVVHEAGVALEMDAIAATITPGLAGALMVASVTGRTLAALHQRPFLGVHHLEGHLASVMPQAPYLVLLVSGGHTELILLADDGMTRLGRSHDDAAGEAFDKVARLLGLGYPGGPAIQAFAETGDARLPKGRIYDFSFSGLKTAMLRTVEDP----LPLADLAASFEQVVADVLVQRSLRCAEDHGQQLVMVGGVAANRRLRQSLEQGKQRGIAVSIAPLAFCTDNAAMIGAAALLRLTACSLE-AQAHGRFIRGSVSKVRRVLDQIRGRTYRDALIMLEFMPYRSTGPITKVLRSAVANAEHLGLDPSSLVISSATADMGPSMKRYRPRAQGRAYQIKKQTCHISIAVMASCVVRDWQGKEAGANLELKVAKETTAVDLMHRAVLRQQAHARQGTASTLTRSEVRGGGRKPYKQKGTGRARQGSIRTPLKPGGGIIFGPKPRTYNLAMNRKERRLALRTALMARIDDMVKDFSLEAPKTREITDALGRLGVAKVLIVLDVVRRSVRNLEKVKLISADQLNVFDLLHANALVLGEEALATIQEVMAIRNFRPYTPGTRTRVVTDFSEITSRKPERTLVVPKHRRKGRNNRGVITCRHRGGGHKRLYRVVDFRRNKHGISAKVAAIHYDPHRNARLALLFYADGEKRYILAPAGVQVGQTVVSGPDAPIENGNAMPLSSVPLGSAVHCVELYAGRGGQMVRTAGASAQVMAKEGDYVALKLPSTEVRLVRRECYATLGEVGNSEMRNTSLGKAGRRRWLGRRPQVRGSVMNPCDHPHGGGEGRAPIGRGPVTPWGKPALGLKTRKRNKPSNQYVLRKRRSVVYWGTGRRKPSVARVRLVPGNGTITINGRPGENYLYNPSYISAVKAPLETLGLSSEYDILVKVHGGGLTGQSGAIKQGAARALCELSADNRKPLKTEGHLSRDPRAKERRKYGLKKARKAPQFSKRMSIGILGKKLGMSQFFDEQGRAVPVTLIEAGPCRITQLKNDDTDGYSAVQIGFGEREKLINKPAQGHLNKSGEGLLRHLREYRESEGLELGGAITVGDFEAGQKVDVSGDTVGRGFAGYQKRHGFSRGPMTHGSKNHREPGSTGAGTPGRIYPGKRMAGRYGGKKITTRGLTILKVDSEHNLLVVKGSVPGKPGALLNIRPAMRVSISWLKQLVSDDLSERLSMAGFEVDDVDDLARAQGVVVGNVLEREKHPNADKLSVCSVDVQIVCGASNVRAGIHVPVAMVGATLLTIKAGELRGVASNGMICSLTELGLSDGIAILPGSPLSPLLLDDTVLELAITANRPDGLSMVGIAREVAALGLPGTTPTTELGCFYSITRIEGVDSKPSPTWLQQRLERGGVNSVNAVVDVTNLVMLEQGQPLHAFDADALEFAVRSARDGEIFVGLDDQKRTLDSRVQVVTCHDRPVAVAGVMGSLESGVTASTRNIWLESALFAPPRVRQSARALGLRTDASSRFEKGLPVEMTLPCSARASALLSQEFCSEGRWGGGPAEAQPVLLRRSALHQLLGLDTADKSIENCLSALGCQLQGQVIAPPSRQDLEVDLIEEVARLVGFDRFEAHLPDLEPGLTPRQQAERRLRQLFCSTGLQEVTTLSLRIAISNPLLADTSHLRTNLWEEHLQICVRNLKASQRGCSVFEIGNTYQTAILGGVICGTWAPDYFQARGVLTRVMDALQLELTDDLHPGRAATLEGGCFGQLHPAM-IQQESYLTVADNSGAKRIQCIRVL-TNRRYAHVGDVIVAAVKDAAPNMGVKKSDVVKAVVVRTKATMRRETGNSIRFDDNAAVIINDDKNPKGTRVFGPVARELRERSFTKIVSLAPEVIDSEWQERVVQIRRVSKTVKGGKKMSFRAIVVVGNEKGQVGVGVGKAGDVIGAVRKGVADGKKHLVKVPLTRNSIPTLSNGRDGAASVLIRPAAPGTGVIAGGSIRTVLELAGIKNVLAKRLGSKTPLNNARAAMVALSLLRTHKETAKERGISLEQIYMGRSLKKGPFIADSLLRKVEKQNDNDDKVIKTWSRASTILPMMIGHTIAVHNGRTHVPVFITEQMVGHKLGEFAPTRTFKGHIRDKK-----------------------------------------------------------------------------------------------------------------------------------------------------------MLSPKRVKFRKQQRGRMRGVATRGNTIAFGQFALQAQECGWITSRQIEASRRAMTRYVKRGGKIWIRIFPDKPVTMRAAETRMGSGKGNPEFWVAVIKPGRILFEMGGITPEIAKEAMRLAQYKLPVKTKFIARIAGVDIPRDKRIEVSLTYIYGVGLTRSQAILAKTGLNPDIRVKELQDGDLQKLRGALEYTVEGDLRRQEGMALKRLQDIGCLRGRRHRMSLPVRGQRTRTNARTRRGARKTVAGKKK-------------------------------------------------------------------------------------------------------------------------------------------------------------------------------------------------------------------------------------------------------------------------------------------------------------------------------RLDSLKSNKGARRRKLRKGRGIAAGQGASCGFGMRGQKSRSGPTRPGFEGGQMPLYRRVPLKHFMVNPKHFTVLNVSALNDKDGSVNLDSLVQDGIVTSPLKMLGNGELKAKLTVQAAAFTASARTKIEAAGGTCEADVIRRPLITEKATRALENQYTFEVDHRAAKPDIKAAIEQLFDVKVTGISTMNPPRRSRRAGKRAQVKKAVVRLAEGIQLFPMSRIGKNPVPVPEKVTVSLDGLTVKVKGPKGELERTLPDGVSVSQDNNTIVVSPTSTKRSRERHGLCRALVANMIEGVSNGYSKSLEIIGVGSRAQVKGKTLVVNAGYSHPVEMEAPEGITFKVENNTKVIVSGIDKELVGNEAAKVRAIRPPEPYKGKGIRYEGEWILRKAGKMAKKVVAVIKLALDAGKANPAPPVGPALGQHGVNIMMFCKEYNARTQDKAGYVIPVEISVFEDRSFTFITKTPPASVLITKAAKIQKGSGESAKGSVGSISRAQLEEIAKTKLPDLNCTSVESAMRIIEGTARNMGVSISLKKRYRETIQPKLQKDLSLTNIHEVPKVVKVTVNRGLGEAAANAKSLEASVNELAQITGQKVVVTRAKKAIAGFKIRQGMPIGCAVTLRGDRMYAFLERLINLALPRIRDFRGVSPKSFDGRGNYTLGVREQIIFPEISFDRIDAIRGMDITIVTTARSDEEGRALLREMGMPF---------------------------------------------------------------------------------------------------------------------------ADVRSLSDSDINEQIDGLRRELFQLRFQQATRQLANTHRFKEVRIKLAQLLTVQSMGHKINPTGLRLGITQEHRSRWYASKNYPSLLQEDDRIRKFIHKKYSAGISDVLIARKADQLEVELKTARPGVLVGRQGSGIEDLRSGIQKTIGDRVRINVVEVERVDGDAFLLAEYIAQQLEKRVAFRRTIRMAVQRAQRAGVLGLKIQVSGRLNGAEIARTEWTREGRVPLHTLRADIDYATKVASTTYGVLGIKVWVFKGEVLSEQAQ-SGPKKAKRNVPNGVAHIQSTFNNTIVSITDTAGEVISWSSAGASGFKGARKGTPFAAQTAAEAAARRALDQGMRQIEVLVRGPGSGRETAIRALQVAGLEITLIRDVTPLPHNGCRRPKRRRVLENKQQIVGELKELLADAELALVLDFKGLSIKEMSDLRDRLRASDSVCKVTKNTLMRRAIDGDSNLDSLLTGTNAFVLVKGDVGAGVKAVQTFQKELKKSETKGGLFEGKLLSQDEIKAIADLPSKEQLMAQIASAINAVATVAVGINEALKQMANHDPISDMLTRIRNASEKRHETTKIPASRMTRSIAKVLQQEGFISEIGEGIRTELVLALKYSGKPTIRSMQRVSKPGLRIYKNTRGLPKVLGGLGVAIISTSKGVMSDRDARREGVGGEVLCYV--------------------------------------------------------------------------------------------------------------------------------------------------------------------------------------------------------------------------------LSRKQQTQKRHRRLRRHITGTPDRPRLAVFRSNNHIYAQVIDDAAQSTLCSASTVDKELRTGAGSCDASVAVGELVAKRAIAKGIQQVVFDRGGNLYHGRIKALADAAREAGLQFMSLDTTEKQQLINTHQTHGTDTGSAEVQVAMLSERINRLSSHLQNNIHDFSSRQGLLKMIGRRKRLLNYMRSKSEQRYADTIAKLGIRLRIASRRSQLAMVQTNWVKAELEKLKITVEAMATQGDKILDVALAKIGDKGLFTKELEAQMLVDRADIAVHSLKDLPTNLPEGLMLGCITEREDPADALVVNYKLDTLPEGSVVGTSSLRRLAQLRHHYPHLIFKDVRGNVITRLEKLDSGDDCLILAAAGLGRLGFGDRIHQIPGDISLHAVGQGALGIECVEGKPEVIKVLEHTFTSQRCLAERAFLRELEGGCQVPIGVNTQLILTGMVASLDGKLIRDQASDAEATGIALANTLGAGEIKERIGTVVSDKMEKTVVVAVESRFPHPIYQKTVSRTTRYKAHDEDNTCRVGDRVRITETRPMSRQKRWAIAEVL--SLPPIDSIDRQWYVVDAENQTLGRLATEVAAVLRGKNNPSFTPHLDTGDFVVVVNAEKIKVSGRKPQQKLYRRHSGRPGGMKVETFEALQERIPERIVEKAIKGMLPHNALGRQMFRKLKVYKGTEHPHAAQKPQPLAGVDEVGRGCLFGPVFAAAVVLKAGLTDSKKLSAKRRAALVLVIQSCVASGLGQASAREIDACGIRVATERAMLRALLPQVLVDGNLPQRTVIAGDSRSAAIAAASVLAKEARDALIRRLSVRFPGYGLERHAGYGTAQHRQSLMASGPTPLHRHTFMRIRKGDTVQVIAGKDKGKTGAVLRTLNENRVVVEGVNMRTRHEKPTQEGETGRIVTEEASLHASNVMLYSTAKVASRVQIVVEKGTKKRRLKKTGE
>AG-670-B23
MAVVTLAEMMEAGAHFGHQTRRWNPKMSRYIYCARNGVHIIDLVQTAVCMNNAYKWTRSAARSGKRFLFVGTKKQASEVVALEAARCGASYVNQRWLGGMLTNWTTMKARIDRLKDLERMESSGAIAMRPKKEGAVLRRELERLQKYLGGLKNMRRLPDVVVLVDQRRESNAVLEARKLDIPLVSMLDTNCDPDLCEVPIPCNDDAVRSVQLILGRLADAINEGRAQQKIRIRLKAFDRRMLDLSCEKIIETADNTAATAIGPIPLPTKRKIYCVLRSPHVDKDSREHFETRTHRRIIDIYSPSAKTIDALMKLDLPSGVDIEVKLMPKISKRLASLAGKIEDRAYAPLEAIVLVKDNANAKFDETMEAHVRLGIDPKYTDQQLRTTVALPNGTGQTVRIAVVTRGEKVAEAKAAGAELAGEEELVETISKGEMDFDLLIATPDMMPKVAKLGRVLGPRGLMPNPKAGTVTTDLEAAIKEFKAGKLEFRADRTGIVHVRFGKASFSAEALLQNLKTLQETIDRNKPSGAKGRYWKSLYVTSTMGPSVEVDFSALKPVAAMRKRKKETARQRQRRRAMELRAAREAKQVRPEMVVEDNLTVQELADMLSVESSEIIKSLFFGIIATVTQTLDMPTIEAVAEEFGVVLQDDVMIEEADKAHLRRPPVVTVMGHVDHGKTSLLDAIRQARVAAGEAGGITQHIGAYQIEERKLTFLDTPGHEAFTAMRARGTKVTDVAVLVVAADDGVRPQTLEAISHARAAEVPIVVAINKIDKEGSSPERVKQELSEQNLLAEDWGGDVVMVPVSAIKGENIDKLLEMLLLVTEVEDLQANPDRLARGTVIEAHLDKAKGPVATLLVQNGTLKTGDVVAAGPVLGKVRAMVDDNRQRLKEAGPSFAVEALGFSEVPTAGDEFEVYPDEKSARAVVGDRASDARATRLAQQRRVSLTAMSGQANEGELKELNLILKADVQGSVEAILGSLEQLPDEVQVRVLLSAPGEITETDVDLAAASGAVIVGFNTSMASGAKKAADATGVDVRDYDVIYKLLEDIQMAMEGLLEPELVEEALGEAEVRAVFTIGKSAVAGCYVTTGKLHRNCRVRVHRGKQVVYEGDLDSLRRNKDDVKEVATGFECGVGTDRFANWEEGDRIEAFKMVTQRRAVLALETSCDESAAAVIDVLASCISSQVKEHARWGGVVPEIASRRHVEALPGLVEAVVGEAGALGQLDAIAATITPGLAGALMVASVTGRTLAALHQRPFLGIHHLEGHLASVLDPTPYLVLLVSGGHTELIMVADDGMKRLGRSHDDAVGEAFDKVARLLGLGYPGGPAIQAIAETGDARLPKGRIYDFSFSGLKTAMLRTVEDP----LPLADLAASFEQVVADVLVQRSLRCAEDHVQRLVVVGGVAANRRLREMLEQGKQRGIAVSIAPLAFCTDNAAMIGAAALMRMASTSLEAAQAHGRFIRGSVSKVRRVLDQIRGRTYRDALIMLEFMPYRSTGPITKVLRSAVANAEHLGLDPSSLVISSASADMGPSMKRYRPRAQGRAYQIKKQTCHISIAVMASCVVRDWQGKDAGATLDLKVARETTAVDLMHRAVLRQQAHARQGTASTLTRSEVRGGGRKPYKQKGTGRARQGSIRTPLKPGGGIIFGPKPRTYNLAMNRKERRLALRTALMARIDDVVKDFSLEAPKTREITDALGRLGVSKVLIVLDVVRRSVRNLEKVKLISADQLNVFDLLHANALVLGEEALATIQEVMAIRNFRPYTPGTRTRVVTDFSEITSRKPERTLVVAKHRRKGRNNRGVITCRHRGGGHKRLYRVVDFRRNKHGVPAKVAAIHYDPHRNARLALLFYADGEKSYILAPAGVQVGQTVVSGPDAPIEIGNAMPLSSVPLGSAVHCVELYAGRGGQMVRTAGASAQVMAKEGDYVALKLPSTEVRLVRRECYATIGEVGNSEMRNTSLGKAGRRRWLGRRPQVRGSVMNPCDHPHGGGEGRAPIGRGPVTPWGKPALGLKTRKRNKPSNQYVLRKRRSVVYWGTGRRKTSVARVRLVPGNGTITINGRPGDNYLYNPSYISAVKAPLETLGLSSEYDILVNVHGGGLTGQSGAIKQGAARALCELSADNRKPLKTEGHLSRDPRAKERRKYGLKKARKAPQFSKRMSIGILGKKLGMSQFFDEQGRAVPVTLIEAGPCRITQLKNDDTDGYAAVQIGFGEREKLINKPAQGHLNKSGEGLLRYLREYRDSEGLELGGAITVGDFEAGQKVDVSGDTVGRGFAGYQKRHGFSRGPMTHGSKNHREPGSTGAGTPGRIYPGKRMAGRYGGKKITTRGLTILKVDSEHNLLVVKGSVPGKPGALLNIRPAMRVSISWLKQLVQDDLSERLSMAGFEVDDVDDLARAQGVVVGHVLERDKHPNADKLSVCSVDVQIVCGASNVRAGIHVPVAMVGATLLTIKAGELRGVASNGMICSLTELGLSDGIAILPGAPVAPLLLDDTVLELAITANRPDGLSMVGIAREVAALGLPSTRPTTEMGCFYSITRIEGVDSKQSPTWLQQQLERGGVNSVNAVVDVTNLVMLEQGQPLHAFDADALEFAVRPARDGETFVGLDDQKRSLDSRVQVVTCHDRPVAVAGVMGSLESGVTAQTRNIWLESAMFAPPRVRQSARALGLRTDASSRFEKGLPVEMTLGCSARASALLNEFACTEGRWGGGPAEPAPVMLRRNALHQLLGPLVGAESIETCLTALGCQLSAQVIAPSRRQDLEVDLIEEVARLVGFDRFGTHLPDLEPGLTPRQQAERRLRQLFCATGLQEVTTLSLRIAISNPLLADTSHLRTNLWEEHLQICVRNLKASQRGCSVFEIGNTYQTAVLGGVICGIWAPDYFQARGVLTRVMETLQLELSDRLHPGRAATLEGGCFGQLHPAL-IQQESYLTVADNSGAKRIQCIRVL-TNRRYAHVGDVIVAAVKDAAPNMGVKKSDVVKAVVVRTKATMRRETGNSIRFDDNAAVIINDDKNPKGTRVFGPVARELRERSFTKIVSLAPEVIDSEWQERVVQIRRVSKTVKGGKKMSFRAIVVVGNEKGQVGVGVGKAGDVIGAVRKGVADGKKHLVKVPLTRNSIPTLSNGRDGAASVLIRPAAPGTGVIAGGSIRTVLELAGIKNVLAKRLGSKTPLNNARAAMVALSLLRTHKETAKERGISLEQIYMGRSLKKGPFVADSLLRKVEKQNDNDDKVIKTWSRASTILPMMIGHTIAVHNGRSHVPVFITEQMVGHKLGEFAPTRTFKGHIRDKKMSRRNAAEKRPILPDPQFNSLATMMVVRLMQHGKKSTAQRILSDAFGLINERTGGDPLELFETAVKNATPLVEVRARRVGGATYQVPMEVRQERGTAMALRWLVSFSRARNGRSMAQKLAGELMDAANEAGSAVRKREETHKMAEANKAFAHYRYMLSPKRVKFRKQQRGRMRGVATRGNTIAFGQFALQAQECGWITSRQIEASRRAMTRYVKRGGKIWIRIFPDKPVTMRAAETRMGSGKGNPEFWVAVIKPGRILFEMGGITPEIAKEAMRLAQYKLPVKTKFIARIAGVDIPRDKRIEVSLTYIYGVGLTRSQAILAKTGVNPDIRVKDLEDGDLQKLRGALEFTVEGDLRRQEGMALKRLQDIGCLRGRRHRMSLPVRGQRTRTNARTRRGARKTVAGKKKQLDALEQQAAAEIAAADATALEQLRVGLLGKKGRISGVLGAMGKLPGQERPLVGQRANVLKTQVQSLLGERLQAVKQAAAERIAEESLDVTAPASGVQMGHRHPLITTTEEIVDLFLGLGYSVAEGPEVERDHYNFTALNIPEDHPARDMQDTFYLGGLMRTHTSPVQIRHLEKCPPPVRIVAPGRVYRRDAVDATHSPVFHQVEVLAIDEGLDFSHLRGTVMAFLRAFFGDLPVRFRASYFPFTEPSAEVDVQWRGRWLEVMGCGMVDPAVMEGLGLDPERYSGFAAGLGVERFCMVRHGIDDIRRLYTSDLRFLEQFRLDSLKSNKGARRRKLRKGRGIAAGQGASCGFGMRGQKSRSGPTRPGFEGGQMPLYRRVPLKHFLVNPKHFTILNVSALNDKDGTVNLDSLVKDGIVTHPLKMLGNGDLTAKLTVQAAAFTASARTKIEAAGGTC-ADVIRRPLITEKATRALENQYTFEVDHRAAKPDIKAAVEQLFDVKVTGISTMNPPRRSRRAGKRAQVKKAVVRLAEGIQLFPMSRIGKNPVPVPEKVTVSLDGLTVKVKGPKGELERTLPEGVSVSQDNNTIVVSPTSTKRSRERHGLSRTLVANMIEGVNNGYSKALEIVGVGSRAQVKGKTLVVSAGYSHPVEMEAPEGITFKVENNTRVIVSGIDKELVGNEAAKVRAIRPPEPYKGKGIKYEGERILRKAGKMAKKVVAVIKLALDAGKANPAPPVGPALGQHGVNIMMFCKEYNARTQDKAGYVIPVEISVFEDRSFTFITKTPPASVLITKAAKIQKGSGESAKGSVGSISRAQLEEIAKTKLPDLNCTSVESAMRIIEGTARNMGVSISLKKRYRETIQPKLQKDLSLNNIHEVPKVVKVTVNRGLGEAAANAKSLEASVNELAQITGQKVVVTRAKKAIAGFKIRQGMPIGCAVTLRGDRMYAFLERLINLALPRIRDFRGVSPKSFDGRGNYTLGVREQIIFPEISFDKIDAIRGMDITIVTTARSDEEGRALLREMGMPFMPTIQQLIRTERSRLKAKTKSPALKSCPERRGVCTRVYTSTPKKPNSALRKVARVRLTSGFEVTAYIGGVGHNLQEHSVVLIRGGRVKDLPGVRYHIIRGTLDTAGVKDRRQSRSKYGAKAPKADVRSLSDSDINEQIDGLRRELFQLRFQQATRQLANTHRFKEVRIKLAQLLTVQSMGHKINPTGLRLGITQEHRSRWYASKNYPALLQEDDRIRKFIHKKYSAGISDVLIARKADQLEVELKTARPGVLVGRQGSGIEELRSGIQKTVGDRVRINVVEVERVDGDAFLLAEYIAQQLEKRVAFRRTIRMAVQRAQRAGVLGLKIQVSGRLNGAEIARTEWTREGRVPLHTLRADIDYATKVASTTYGVLGIKVWVFKGEVLSEQAQ-SGPKKAKRNVPNGVAHIQSTFNNTIVSITDTSGEVISWSSAGASGFKGARKGTPFAAQTAAEAAARRALDQGMRQIEVLVRGPGSGRETAIRALQVAGLEITLIRDVTPLPHNGCRRPKRRRVLENKQQIVGELKELLADAELALVLDFKGLSIKEMSDLRDRLRASDSVCKVTKNTLMRRAIDGDSNLDSLLTGTNAFVLVKGDVGAGVKAVQTFQKELKKSETKGGLFEGKLLSQDEIKAIADLPSKEQLMAQIAGAINAVATVAVGINEALKQMANHDPISDMLTRIRNASEKRHETTKIPASRMTRSIAKVLQQEGFISEIGEGVRTELVLALKYSGKPTIRSMQRVSKPGLRIYKNTRGLPKVLGGLGVAIISTSKGVMSDRDARRQGVGGEVLCYVGFVVIDKPAGLTSHACVSRLRRSYGLNRVGHGGTLDPAVTGVLPIALGPATRLLPYLPGDKTYTGVIQLGRCTSSDDLEGELLDQKAELNSALEAFRGEIEQRPPQISAVHVDGERAHARARRGAMDLPPRAVTVHLLKLLQQGQLSEVHCSAGTYIRSIARDLGASIGCGGCLASLRRIQALGFHAHQAPLPEAAPPLLALGALPRRDLSKAEQIDWRCGRRILSRKQQTQKRHRRLRRHITGTSDRPRLAVFRSNNHIYAQVIDDAAQSTLCSASTVDKELRAGAGSCDASVAVGELVAKRAIAKGIQQVVFDRGGNLYHGRIKALADAAREAGLQFMSLDTTEKQQLINTHQTHGTDTGSAEVQVAMLSERINRLSSHLQTNIHDFSSRQGLLKMIGRRKRLLSYMRSKSEQRYADTIAKLGIRLRIASRRSKLAMVQTNWVKAELEKLKITVEAMATQGDKILDVALAKIGDKGLFTKELEAQMLVERADIAVHSLKDLPTNLPEGLMLGCITEREDPADALVVNYKLDTLPEGSVVGTSSLRRLAQLRHHYPHLIFKDVRGNVITRLEKLDNGDDCLILAAAGLGRLGFADRIHQIPGDISLHAVGQGALGIECVEGKPEVIKVLEHTPTSQRCLAERAFLRELEGGCQVPIGVNTQLILTGMVASLDGKLIRDQASDAEAIGVSLANTLGAGEIKERIGTVVSDKMEKTVVVAVESRFPHPIYQKTVSRTTRYKAHDEDNTCRVGDRVRITETRPMSRQKRWAIAEVL--SLPPIDSIDRQWYVVDAENQTLGRLATEVAAVLRGKINPSFTPHLDTGDFVVVVNAEKIKVSGRKPQQKLYRRHSGRPGGMKVETFEALQERIPERIVEKAIKGMLPHNALGRQMFRKLKVYKGSEHPHAAQKPQPLAGVDEVGRGSLFGPVFAAAVVLKAGLTDSKKLSAKRRAALVPLIQSCVASGLGQASAREIDDCGIRGATERAMLRALLPQVLVDGNLPQRSVIAGDSRSAAIAAASVLAKEARDALIRRLADRFPGYGFERHAGYGTAQHCQSLMVSGPTPLHRHTFMRIRKGDTVQVIAGKDKGKTGAVLRTLNENRVVVEGVNMRTRHEKPTQEGETGRIVTEEASLHASNVMLYSTKKVASRVEIVVEKGTKKRRLKKTGE
>AG-670-D07
MAVVTLSEMMEAGAHFGHQTRRWNPKMSRYIYCARNGVHIIDLVQTAVCMNNAYKWTRSAARSGKRFLFVGTKKQASEVVALEAARCGAAFVNQRWLGGMLTNWTTMKARIDRLKDLERMESSGAIAMRPKKEGAVLRRELERLQKYLGGLKTMRRLPDVVVLVDQRRESNAVLEARKLDIPLVSMLDTNCDPDLCEVPIPCNDDAVRSVQLVLGRLADAINEGR------------------------------------------------------------------------------------------------------------------------------------------------------------------------------------------------------------------------------------------------------------------------------------------------------------------------------------------------------------------------------------------------------------------------------------------------------------------------------------------------------------------------------------------------------------------------------------------------------------------------------------------------------------------------------------------------------------------------------------------------------------------------------------------------------------------------------------------------------------------------------------------------------------------------------------------------------------------LVLALETSCDESAAAVVTVLSSRIASQVEEHARWGGVVPEIASRRHVEALPALVETVLDESGSVGELDAVAATVAPGLAGALMVASVTGRSLAALHGRPFIGVHHLEGHLASVLREPPYLVLLVSGGHTELIRVDSGDMLRLGRSHDDAAGEAFDKVARLLGLGYPGGPAIQQVAESGDPQLPKGRVYDFSFSGLKTAMLRTVEKE----LPLADLAASFEQVVADVLVERALRCALDHGDQLVMVGGVAANRRLRAQMTAQAEAKVGVTIAPLAFCTDNAAMIGAAALARLTDSEIGV---------------------------------------------------------------------------------------------------------------------------------------------------------------------------------------------------------------------------------------------------------------------------------------------------------------------------------------------------------------------------------------------------------------------------------------------------------------------------------------------------------------------------------------------------------------------------------------------SVVYWGTGRRKTSVARVRLVPGNGTITINGRPGDNYLYNPAYISAVKAPLETLGLTTEYDVLVNVRGGGLTGQAGAIKQGAARALCELSADNRKPLKTEGHLSRDPRAKERRKYGLKKARKAPQFSKR----------------------------------------------------------------------------------------------------------------------------------------------------------------------------------------------------------MRVSLSWLNQLVQDDLAERLSMAGFEVDEIDDLVKAQGVVVGYVQACGKHPNADKLSVCQVDVQIVCGAPNVRAGLHVPVAMVGAVLLTIKAGELRGVTSEGMICSLTELGLVDGIAELPGTPVAALLLDDTILDLAITANRPDGLSMVGIAREVAALTAPP--SQLQPLDLYSLTLIKGVDSRSSSSWLKQRLDRAGINSINAIVDVTNHVMVEQGQPLHAFDADALEFGLRQARSGEAFTGLDERQLTLDPKAQVVTCHDLPIALAGVMGSKDSGVSASTNRIWLESAMFSASAVRTTARAVGLRTDASSRFEKGLPVDLTLACSVKAVEMLSQAFDLECGRVSGDVPEVAVLLRRVALQRLLGTSEGPASIERCLTALGCSTAQVVAPPSRRQDLEVDLIEEVARLTGFDRFGAHLPDLVPGLTPRQQADRRLRHLFSAAGLQEITTLSLRVALSNPLLAETSYLRTNLWEELLQVCVRNLKASKPGCWVFEIGNVFQRGLLAGIICGRWTPTYHDARGRLTEVMQALQLELVDQLHPGRSATLEGGCFGQLHPVL-------------------------------------------------------------------------------------------------------------------------DSEWQERVVQIRRVSKTVKGGKKMSFRAIVVVGNEKGQVGVGVGKAGDVIGAVRKGVADGKKHLVKVPLTRNSIPTLSNGRDGAASVLIRPAAPGTGVIAGGSIRTVLELAGIKNVLAKRLGSKTPLNNARAAMVALSLLRTHKETAKERGISLEQIY--------------------------------------------------------------------------------------------------------------------------------------------------------------------------------------------------------------------------------------------------------------------------------------------------------------------------------------------------------------------------------------ARIAGVDIPRDKRVEVALTYIYGIGPNRARTILSKSGVNPDIRVKDLDDGDVQKLRGATEFTIEGDLRRQEGMALKRLQDIGCLRGRRHRMSLPVRGQRTRTNARTRRGARKTVAGKKK-------------------------------------------------------------------------------------------------------------------------------------------------------------------------------------------------------------------------------------------------------------------------------------------------------------------------------RLDSLKANKGARRRKLRKGRGIAAGQGASCGFGMRGQKSRSGPTRPGFEGGQMPLYRRVPLKHFLVNPKHFTVLNVSALNGKDGTINIDSLVKDGVVTNPLKILGNGELTAKLTVQAAAFTASARSKIEAAGGTCE------------------------------------------------------------------------------------------------------------------------------------------------------------MSGTTGSYSKSLEIIGVGSRAQVKGKTLVVSAGYSHPVEMDAPEGITFKVENNTKVIVSGIDKELVGNEAAKVRAIRPPEPYKGKGIRYEGEWILRKAGK-------------------------------------------------------------------------------------------------------------------------------------------------------------------------------------------------------------------------------------------------------------------------------------------------------------------------------------------------------------------------------------------------------------------------------------------------------------------------------------------------------------------------------------------------------------------------------------------------------------------------------------------------------------------------------------------------------------------------------PAKPKKAKRNVPNGVAHIQSTFNNTIVSITDTSGEVISWSSAGASGFKGARKGTPFAAQTAAEAAARRALDQGMRQIEVLVRGPGSGRETAIRALQVAGLEITLIRDVTPLPHNGCRRPKRRRV-----------------------------------------------------------------------------------------------------------------------------------------------------------------------------------------------------------------------------------------------------------------------------------------------------------------------------------------------------------------------------------------------------------------------------------------------------------------------------------------------------------------------LSRKQQTQKRHRRLRRDLNGTASRPRLAVFRSNNHIYAQLIDDEAQSTLCSASTIDKELRSNGSCCDASVAVGELVAKRAIAKGIQQVVFDRGGNLYHGRIKALANAAREAGLQFMSLDTGEKQQLINSHQTHGTDTGSPEVQVAMLTERISRLSSHLQKNNHDFSSRQGLLKMIGRRKRLLSYMRGKSEQRYTDIIGKLGIRLRIASRRSQLAMVQTNWVKAELEKLTISVEAMATQGDKILDVALAKIGDKGLFTKELEAQMLIGRAEIAVHSLKDLPTNLPDGLMLGCISEREDPADALVVNYKLDTLPEGSVVGTSSLRRLAQLRHHYPHLIFKDVRGNVITRLEKLDAGEDCLILAAAGLGRIG--------------------------------------------------------------------------------------------------------------------------------------------------------------------------------------TSLPPIDSIERQWYLVDAENQPLGRLATEVAAVLRGKNNPNFTPHLDTGDFVVVVNADKVRVSGKKPLQKLYRRHSGRPGGMKTETFAALQERIPERIVEKAIKGMLPHNALGRQMFRKLKVYKGSEHPHSAQKPQPL--------------------------------------------------------------------------------------------------------------------------------------------------------------------------------------------------------------------------------------------------------------
>AG-670-F22
MAVVTLAEMMEAGAHFGHQTRRWNPKMSRYIYCARNGVHIIDLVQTAVCMNNAYKWTRTAARSGKRFLFVGTKKQASEVIALEAARCGASYVNQRWLGGMLTNWTTMKARIDRLKDLERMESSGAIAMRPKKEAAVLRRELDRLQKYLGGLKNMRRLPDVVVLVDQRRETNAVLEARKLDIPLVSMLDTNCDPDLCEVPIPCNDDAVRSVQLVLSRLADAINEGRAQQKIRIRLKAFDRRMLDLSCDKIIETADNTAATAIGPIPLPTKRKIYCVLRSPHVDKDSREHFETRTHRRIIDIYSPSAKTIDALMKLDLPSGVDIEVKLMPKLSKRLASLVTKVEERAYEPLEAIQLVKDNANAKFDETMEAHVRLGIDPKYTDQQLRTTVALPHGTGQTVRIAVVTSGEKVAAAKAAGAELAGDEDLVNTISKGEMNFDLLIATPDMMPKVAKLGRVLGPRGLMPNPKAGTVTTDLAAAIKDFKAGKLEFRADRTGIVHVRFGKASFDAANLLDNLKMLQETIDRNKPSGAKGRYWKSLYVTSTMGPSVEVDISALKPVAAMRKRRKETARQRQRRRAMELRAAREAKQVRPEMVVEDNLTVQELADMLSVESSEIIKSLFFGIIATVTQTLDMPTIETVAEEFGVVLQDDVMIEEADREHLRRPPVVTVMGHVDHGKTSLLDAIRKARVAAGEAGGITQHIGAYQIEHNKLTFLDTPGHEAFTAMRARGTKVTDVAVLVVAADDGVRPQTLEAISHARAAEVPIVVAINKIDKEGASPDRVKQELSEQNLLAEEWGGDVVMVPVSAIKGENIDKLLEMLLLVTEVEDLQANPDRMARGTVIEAHLDKAKGPVATLLVQNGTLRTGDVVAAGPVLGKVRAMVDEAGMRLKDAGPSFAVEALGFSEVPTAGDEFEVYADEKSARAVVGDRASDARATRLAQQRRVSLTAMSGQANEGELKELNLILKADVQGSVEAILGSLEQLPDEVQVRVLLSAPGEVTETDVDLAAASGAVIIGFNTSMASGARKAADANSVDVRDYDVIYKLLEDIQLAMEGLLEPELVEEALGEAEVRAVFTIGKSAVAGCYVTTGKIQRNCKVRVHRGKEIVYAGDLDSLRRNKDDVKEVATGFECGVGTDRFANWQEGDRIEAFKMVTQRRKVLALETSCDESAAAVLQVLSHRIASQIEEHAQWGGVVPEIASRRHVEALPHLIDQSLNSALSISDLDAVAATVTPGLVGALMVGSVTGRTLAALHRRPFIAIHHLEAHLASVLPAPPYLVLLVSGGHTELIRVDATVLERLGRSHDDAAGEAFDKVARLLGLEYPGGPAIQAAAFQGDVSLPKGRVYDFSFSGLKTAMLRQVEACRNEPLPLADLAASFQQVVVDVLVDRSLRCCSELGSTLVMVGGVAANQRLRECMHARGEQGVDVHLAPLRYCTDNAAMVGAAALGRLSSLALGVAQAHGRFIRGSVSKVRRVLDQIRGRSYRDALIMLEFMPYRSTGPITKVLRSAVANAEHLGLDPSTLVISQASADMGPSMKRYRPRAQGRAFAIKKQTCHISIAVMANCVVRDWEGKETGASIDLKVAKETTAVDLMHRAVLRQQAHSRQGTASTLTRAEVRGGGRKPYKQKGTGRARQGSIRTPLRPGGGIVFGPKPRTYNLAMNRKERRLALRTALMARLDDVVKDFALEAPKTREVVDALGRLGVAKVLIVLEVVRRSVRNLEKVKLITADQLNVFDLLHANALVLGEEALATIKEVMAIRTFRPYTPGTRTRVVTDFSEVTGRKPERSLVVSKHRRKGRNNRGVITCRHRGGGHKRQYRVVDFRRNKHGVPAKVAAIHYDPHRNARLALLFYTDGEKRYILAPAGVTIGQTVVSGPESPIEVGNAMPLSDIPLGSSVHCVELYAGRGGQMVRTAGASAQVMAKEGDYVALKLPSTEVRLVRRECYATIGEVGNSEIRNTSLGKAGRRRWLGRRPQVRGSVMNPCDHPHGGGEGRAPIGRGPVTPWGKPALGLKTRKRNKPSNKFVLRKRRSVVYWGTGRRKTSVARVRLIPGNGTITINGRPGDNYLYNPAYIAAVKAPLQTLGLTTEYDVLVNVRGGGLTGQADAIKQGAARALCELSSDNRKPLKTEGHLSRDPRAKERRKYGLKKARKAPQFSKRMSIGILGKKLGMSQFFDEQGKAVPVTLIEAGPCRITQLKTTETDGYEAVQIGFGEREKLINKPAKGHLAKSGDEILRHLREYRDDKGLELGGAITVGDFEAGQKVDVSGDTMGRGFAGYQKRHGFSRGPMTHGSKNHREPGSTGAGTPGRIYPGKRMAGRYGGKKITTKALTILKVDSDRNLLVVKGSVPGKPGSLLNIRPA-----------------------------------------------ERHPNADKLSVCEVNVKIVCGAKNVRAGIHVPVAMIGAVLLTIKAGELRGVSSEGMICSLSELGQTDGIAILPGEPVAPFLLNDSVLELAITANRPDGLSMTGIAREVAALTAPPSDT--TLAGLYGLTEVKSVDSSRSPQWLQRRLTRAGVKPVNAIVDITNLVMLEQGQPLHAFDADALEFGLRQAREHELFQGLDGREIELDPRVQVVTCRDRAVAVAGVIGSAESGVTDSTRRIWLESALFTPASVRNGSRATGQRTDASSRYEKGLPREITLIAAGRALTLFREMLGAEGDTVSAEQGDDPVVLRRSSLHRLLGLESPDEQVEACLAALGCELSADVIVPPSRMDLEVDLIEEVARLVGFDRFQSHLPDLQPGLTLIQQAERRLRQRLSASGLQEITTLSLRIAISNPLLAETSHLRTALWLEHLHVCQRNLQASQPGCWVFEIGHVFQEARLSGVICGRWQSNYYDARGVLTTVLNSFGIELIDDLHPGRAAVVEGGCFGQLHPALMIQQESFLTVADNSGAKRIQCIRVLGSNRRYAHVGDVIVATVKDAMPNMGVKKSDVIKAVVVRTKATLRRDTGNSIRFDDNAAVIINDDKNPKGTRVFGPVARELRDRNFTKIVSLAPEVIDSEWQERVVQIRRVSKTVKGGKKMSFRAIVVVGNERGQVGVGVGKAGDVIGAVRKGVADGKKHLVKVPLTRNSIPTLSNGRDGAASVLIRPAAPGTGVIAGGSIRTVLELAGIKNVLAKRLGSKTPLNNARAAMVALDSLRTHKETAKERGISLEQIYMGRSLKKGPFIADSLLRKVEKQNAADDKVIKTWSRASTILPMMIGHTIAVHNGRTHVPVFVTEQMVGHKLGEFAPTRTFKGHIKDKKMSRRNAAVKRPVLPDPQFNNLATMLVARLMKHGKKSTAQRILSDAFSLIGDRTGGDPIELFETAVKNATPLVEVRARRVGGATYQVPMEVRQERGTAMALRWLVSFSRARNGRSMAQKLAGELMDAANEAGSAVRKREETHKMAEANKAFAHYRYMLSPKRVKFRKQQRGRMRGVATRGNTIAFGQFALQAQECGWITSRQIEASRRAMTRYVKRGGKIWIRIFPDKPVTMRAAETRMGSGKGNPEFWVAVIKPGRILFEMGGITPEIAKEAMRLAQYKLPVKTKFIARIAGVDIPRDKRIEVALTYIYGIGPTRARTILSKSGVNPDIRVKDLEDGDVQKLRGATEFTIEGDLRRQEGMALKRLQDIGCVRGRRHRMSLPVRGQRTRTNARTRRGARKTVAGKKKQLEALEAEAAEAISAAADAELEQLRIGLLGKKGRLSGVLGAMGKLPGDERPLVGQRANVLKTQVQTLLSDRLQAVKQAAMERIASETLDVTAPAQGILMGHRHPLITTTEEIVDLFCGLGYQVEEGPEVETDHHNFTALNIPPDHPARDMQDTFYLKDLLRTHTSPVQIRHLETHAPPVRIVAPGRVYRRDAVDATHSPVFHQVEVLAIDEGLDFSHLRGTVMAFLKAFFGDLPVRFRASYFPFTEPSAEVDVQWRGRWLEVMGCGMVDPAVLEGLGLDPERYSGFAAGLGVERFCMVRHGIDDIRRLYTSDLRFLEQFRLDSLKPNKGARRRKLRKGRGIAAGQGASCGFGMRGQKSRSGPTRPGFEGGQMPLYRRVPLKHFTVNPKHFTVVNVSALNDKAGTVNLDSLVKDGVVTHPLKILGNGELKAKLTVQAAAFTASARTKIEAAGGTCEADVIRRPLITEKATRALENQYTFEVDHRAAKPDIKAAVEQLFDVKVTGVSTMNPPRRSRRAGKRSQVKKAVVRLAEGIQLFPMSRIGKAPIPIPEKVTVSLNGLAVTVKGPKGELKRTLPEGVSIDQVENTIVLSPTSSKRSRERHGLCRALVNNMIVGVESGFSKSLEIIGVGSRAQVKGTTLVVSAGYSHPVEVAAPDGITFKVENNTKVTVSGIDKELVGNEAAKIRSIRPPEPYKGKGIRYEGEWILRKAGKMAKKVVAVIKLALQAGKANPAPPVGPALGQHGVNIMAFCKEYNARTQDKAGFVIPVEISVFEDRSFTFITKTPPASVLITKAAGIAKGSGESAKGSVGSIKRSQLEEIAKTKLPDLNCTSVESAMRIIEGTARNMGVAISLKQRYRETIQPKLLKDLSLSNIHEVPKVVKVTVNRGLGEAATNAKALEASVNELAQITGQKVVVTRAKKAIASFKIREGMPIGCAVTLRGDRMYAFLERLINLALPRIRDFRGVSPKSFDGRGNYTLGVREQIIFPEISFDKIDAIRGMDITIVTTARSDEEGRSLLREMGMPFMPTIQQLIRTERQSSKAKTKSPALKACPERRGVCTRVYTSTPKKPNSALRKVARVRLTSGFEVTAYIGGIGHNLQEHSVVLIRGGRVKDLPGVRYHIIRGTLDTAGVKDRRQSRSKYGAKSPKSELRQLSDADLTEQIVGLRRELFDLRFQQATRQLANTHRFKQSRTKLAQLLTVQKMGHKIHPTGLRLGITQEHRSRWYASKSYPSLLQEDDRIRKFIHKKYSAGISDVLIARKADQLEVELKTARPGVLVGRQGSGIEELRSGIQKTVGDRVRINVVEVERVDADAFLLAEYIAQQLEKRVAFRRTIRMAVQRAQRAGVLGLKIQVSGRLNGAEIARTEWTREGRVPLHTLRADIDYATKVASTTYGVLGIKVWVFKGEVLGDEQQ-SGPKKAKRNVPNGVAHIQSTFNNTIVSITDTTGEVISWSSAGASGFKGARKGTPFAAQTAAEAAARRALEQGMRQIEVLVRGPGSGRETAIRALQVAGLEITLIRDVTPLPHNGCRRAKRRRVLESKQQIVEELKQLLGEAEMALVLDYQGLSIKEMSDLRTRLRASNGVCKVTKNTLMRLAIDGDSNLDPLLSGTNAFVLVKGDIGGAVKALQAFQKDTKKSETKGGLFEGKLLSQDEIKAIGDLPTKEVLMAQIAGSINAVATVAVGINEALKQMANHDPISDMLTRIRNASEKRHQSTKVPASRMSRSIAKVLQQEGFIAEISEGVHTNLVLELKYGKNPTIRSMQRVSKPGLRIYKNTRGLPKVLGGLGVAIISTSKGVMSDRDARKQGVGGEVLCYVGFAVIDKPAGLTSHTCVARIRRVLGIRRIGHGGTLDPAVTGVLPIAVGQATRLLPYLPGEKTYRGVIQLGISTNTDDLQGEELSRQSVLDQALSPFRGSIRQQPPQVSAVHVDGERAYARARRGQMELAARPVTIHQLHVLQAQLSVEVHCSAGTYIRSLARDLGLALGCGGCLASLRRTQALGFHDHQAVLPNSLLRPEALPHLPQRLLTASEQLDWSCGRRILSRKQQTQKRHRRLRRHLSGTAGKPRLSVFRSNSHIYAQVIDDDAQSTLCSASTVDKDLRTSLKACNASVAVGELVAKRALAKGIQQVVFDRGGNLYHGRVKALADAAREAGLQFMSLDTTEKQQLINTHQTHATDTGSAEVQVAMLSERISKLSSHLQQNNHDYSSRQGLLKMLGRRKRLLSYVRSKSEQRYSSLIAKLGIRLRIASRRSQLAMVQTNWVKAELEKLAISVEAMATQGDKILDVALAKIGDKGLFTKELEAQMLVGRAEIAVHSLKDLPTNLPDGLMLGCITEREDPADALVVNYTLETLPEGSVVGTSSLRRLAQLRYHFPHLQFKDVRGNVITRLEKLDAGYDCLILAAAGLSRLGFGDRIHQIPGHISLHAVGQGALGIECVTDNKDVLNVLEHGPTSGRCLAERAFLRELEGGCQVPIGVNSELVLTGMVASLDGKMIRDELGNPEDVGLKLAKSQGAGEIKERVGTVVSDKMDKTVVVAVENRFPHPIYQKTVSRTTRYKAHDENNTVRVGDRVRITETRPLSRHKRWAIAEVLKTSVPSIDSIDRQWYLVDAENQTLGRLATEVASVLRGKNKASYTPHLDTGDFVVVVNADKVKVSGSKPQQKLYRRHSGRPGGMKVETFAHLQERLPERIVEKAIKGMLPHNALGRQMFRKLKVYKGADHPHSAQQPQPLAGVDEVGRGCWFGPVFAAAVCLTLGLTDSKALSPKRRAALVPEIERATSWALGQAAARDVDAKGIRVATELAMLRALLPQVLVDGVLPQRTIVRGDSSEASIAAASVLAKEARDALICRLARRFPGYALERHAGYGTAQHRAALLASGATPMHRHTFMRLRKGDTVQVITGKDKGKTGEVLRTLNENRVIVEGINMRTRHVKPTQEGESGQIVTEEASLHASNVMIYSTKKVTSRVELITEKGSKKRRLKKTGE
>AG-673-A03
MAVVTLAEMMEAGAHFGHQTRRWNPKMSRYIYCARNGVHIIDLVQTAVCMNNAYKWTRTAARSGKRFLFVGTKKQASEVIALEAARCGASYVNQRWLGGMLTNWTTMKARIDRLKDLERMESSGAIAMRPKKEAAVLRRELDRLQKYLGGLKNMRRLPDVVVLVDQRRETNAVLEARKLDIPLVSMLDTNCDPDLCEVPIPCNDDAVRSVQLVLSRLADAINEGR-----------------------------------------------------------------------------------------------------MPKLSKRLASLVTKVEERAYEPLEAIQLVKDNANAKFDETMEAHVRLGIDPKYTDQQLRTTVALPHGTGQTVRIAVVTSGEKVAAAKAAGAELAGDEDLVNTISKGEMNFDLLIATPDMMPKVAKLGRVLGPRGLMPNPKAGTVTTDLAAAIKDFKAGKLEFRADRTGIVHVRFGKASFDAANLLDNLKMLQETIDRNKPSGAKGRYWKSLYVTSTMGPSVEVDISAL-------------------------------------------------------------------------------------------------------------------------------------------------------------------------------------------------------------------------------------------------------------------------------------------------------------------------------------------------------------------------------------------------------------------------------------------------------------------------------------------------------------------------------------------------------------------------------------------------------------------------KVLALETSCDESAAAVLQVLSHRIASQIEEHAQWGGVVPEIASRRHVEALPHLIDQSLKSALSISDLDAVAATVTPGLVGALMVGSVTGRTLAALHRRPFIAIHHLEAHLASVLPAPPYLVLLVSGGHTELIRVDATVLERLGRSHDDAAGEAFDKVARLLGLEYPGGPAIQAAAFQGDVSLPKGRVYDFSFSGLKTAMLRQVEACRTEPLPLADLAASFQQVVVDVLVDRSLRCCSELGSTLVMVGGVAANQCLRKCMHARGEQGVDVHLAPLRYCTDNAAMVGAAALGRLSSLALGV---------------------------------------------------------------------------------------------------------------------------------------------------------------------------------------------------------------------------------------------------------------------------------------------------------------------------------------------------------------------------------------------------------------------------------------------------------------------------------------------------------------------------------------------------------------------------------------------------------------------------------------------------------------------------------------------------------------------------------------------------------------------------------------------------------------------------------------------------------------------------------------------------------------------------------------MRVSLSWLQDLVQEQLGERLSMAGFEVEELEDLSLAQGVVVGEVMACERHPNADKLSVCEVNVQIVCGAKNVRAGIHVPVAMIGAVLLTIKAGELRGVSSEGMICSLSELGQTDGIAILPGEPVAPFLLNDSVLELAITANRPDGLSMTGIAREVAALTAPPSDT--TLAGLYGLTEVKSVDSSRSPQWLQRRLTRAGVKPVNAIVDITNLVMLEQGQPLHAFDADALEFGLRQAREHELFQGLDGREIELDPRVQVVTCRDRAVAVAGVIGSAESGVTDSTRRIWLESALFTPASVRNGSRATGQRTDASSRYEKGLPREITLIAAGRALTLFKEMLGAEGDTVSAEQGDDPVVLRRSSLHRLLGLESPDEQVEACLAALGCELSADVIVPPSRMDLEVDLIEEVARLVGFDRFQSHLPDLQPGLTLIQQAERRLRQRLSASGLQEITTLSLRIAISNPLLAETSHLRTALWLEHLHVCQRNLQASQPGCWVFEIGHVFQEARLSGVICGRWQSNYYDARGVLTSVLNSFGIELIDDLHPGRAAVVEGGCFGQLHPAL-------------------------------------------------------------------------------------------------------------------------------------------------------------------------------------------------------------------------------------------------------------------------------------------------------------------------------------------------------------------------------------------------------------------------------------------------------------------------------------------------------------------------------------------------------------------------------------------------------------------------------------------------------------------------------------------------------------------------------------------------------------------------------------------------------------------------------------------------------------------------------------------------------------------------------------------------------------------------------------------------------------------------------------------------------------------------------------------------------------------------------------------------------------------------------------------------------------------------------------------------------------------------------------------------------------------------------------------------------------------------------------------------------------------------------------------------------------------------------------------------------------------------------------------MAKKVVAVIKLALQAGKANPAPPVGPALGQHGVNIMAFCKEYNARTQEKAGFVIPVEISVFEDRSFTFITKTPPASVLITKAAGIDKGSGESAKGSVGSIKRSQLEEIAKTKLPDLNCTSVESAMRIIEGTARNMGVAI----------------------------------------------------------------------------------------------------------------------------------------------------------------------------------------------------------------------------------------------------------------------------------------------------------------------------------------------------------------------------------------------------------------------------------------------------------------------------------------------------------------------------------------------------------------------------------------------------------------------------------------------------------------------------------------------------------------LESKQQIVEELKQLLGEAEMALVLDYQGLSIKEMSDLRTRLRASNGVCKVTKNTLMRLAIDGDSNLDPLLSGTNAFVLVKGDIGGAVKALQAFQKDTKKSETKGGLFEGKLLSQDEIKAIGDLPTKEVLMAQIAGSINAVATVAVGINEALKQ------------------------------------------------------------------------------------------------------------------------------GFAVIDKPAGLTSHTCVARIRRVLGIRRIGHGGTLDPAVTGVLPIAVGQATRLLPYLPGEKTYRGVIQLGISTNTDDLQGEELSRQSVLDQALSPFRGSIRQQPPQVSAVHVDGERAYARARRGQMELAARPVTIHQLHVLQAQLSVEVHCSAGTYIRSLARDLGAALGCGGCLASLRRTQALGFHDHQAVLPNSLLRPEALPHLPQRLLTASEQLDWSCGRRI-----------------------------------------------------------------------------------------------------------------------------------------------------------------------------------------------------------LRIASRRSQLAMVQTNWVKAELEKLAISVEAMATQGDKILDVALAKIGDKGLFTKELEAQMLVGRAEIAVHSLKDLPTNLPDGLMLGCITEREDPADALVVNYTLETLPEGSVVGTSSLRRLAQLRYHFPHLQFKDVRGNVITRLEKLDAGYDCLILAAAGLSRLGFGDRIHQIPGHISLHAVGQGALGIECVTDNKDVLNVLEHGPTSGRCLAERAFLRELEGGCQVPIGVNSELVLTGMVASLDGKMIRDELGNPEDVGLKLAKSQGAGEI-----------------------------------------------------------------------------------------------------------------------------------------------------------------------------------------------------------------------------------------------------------------------------------------------------------------------------------------------------------------------------------------------------------------------------------------------------------------------------------
>AG-673-A10
---------------------------------------------------------------------------------------------------------------------------------------------------------------------------------------------------------------------------------AQQKIRIRLKAFDRRMLDLSCDKIIDTADQTAATAIGPIPLPTKRKIYCVLRSPHVDKDSREHFETRTHRRIIDIYSPSAKTIDALMKLDLPSGVDIEVKLMPKLPKRLASLVSKIEDRVYEPLEAIALVKDNANAKFDETMEAHVRLGIDPKYTDQQLRTTVALPNGTGQSVRIAVVTRGEKVAEAKAAGAELAGDEDLVESIAKGEMDFDLLIATPDMMPKVAKLGRVLGPRGLMPNPKAGTVTTDLASAIQEFKAGKLEFRADRTGIVHVRFGKASFSAEALLQNLKTLQETIDRNKPSGAKGRYWRSLFVTSTMGPSVEVDFSAL----------------------------------------------------------------------------------------------------------------------------------------------------------------------------------------------------------------------------------------------------------------------------------------------------------------------------------------------------------------------------------------------------------------------------------------------------------------------------------------------------------------------------------------------------------------------------------------------------------------------------------------------------------------------------------------------------------------------------------------------------------------------------------------------------------------------------------------------------------------------------------------------------------------------------------------------------------------------------------------------------------------------------------------------------------------------------------------------------------------------------------------------------------------------------------------------------------------------------------------------------------------------------------------------------------------------------------------------------------------------------------------------------------------------------------------------------------------------------------------------------------------------------------------------------------------------------------------------------------------------------------------------------------------------------------------------------------------------------------------------------------------------------------------------------------------------------------------------------------------------------------------------------------------------------------------------------------------------------------------------------------------------------------------------------------------------------------------------------------------------------------------------------------------------------------------------------------------------------------------------------------------------------------------------------------------------------------------------------------------------------------------------------------------------------------------------------------------------------------------------------------------------------------------------------------------------------------------------------------------------------------------------------------------------------------------------------------------------------------------------------------------------------------------------------------------------------------------MSRRNAAEKRPILPDPQFNSLATMMVARLMQHGKKSTAQRILSDAFGLINERTGGDPLELFETAVKNATPLVEVRARRVGGATYQVPMEVRQERGTAMALRWLVSFSRARNGRSMAQKLAGELMDAANEAGSAVRKREETHKMAEANKAFAHYRY--------------------------------------------------------------------------------------------------------------------------------------------------------------------------------------------------------------------------------------------------------------------------------------------------------------------------------------------------------------------------------------------------------------------------------------------------------------------------------------------------------------------------------------------------------------------------------------------------------------------------------------------------------------------------------------------------------------------------------------------------------------------------------------------------------------------------------------------------------------------------------------------------------------------------------------------------------------------------------------------------MAKKVTAVIKLALQAGKANPAPPVGPALGQHGVNIMMFCKEYNARTQDKAGFVIPVEISVYEDRSFTFITKTPPASVLITKAAKIDKGSGESAKGNVGSINRAQLEEIAKTKLPDLNCTSIESAMRIIEGTARNMGVAI-------------------------------------------------------------------------------------------------------------------------------------------------------------------------------MPTIQQLIRTERSRLKAKTKSPALKACPERRGVCTRVYTSTPKKPNSALRKVARVRLTSGFEVTAYIGGIGHNLQEHSVVLLRGGRVKDLPGVRYHIIRGTLDTAGVKDRRQSRSKYGAKAPK------------------------------------------------------------------------------------------------------------------------------------------------------------------------------------------------------------------------------------------------------------------------------------------------------------------------------------------------------------------------------------------------------LENKQQIVGELKELLADAELALVLDFKGLSIKEMSDLRDRLRASDSVCKVTKNTLMRRAIDGDSNLDSLLTGTNAFVLVKGDVGAGVKAVQTFQKELNKSETKGGLFEGKLLSQDEIKAIADLPSKEQLMAQIAGAINAVATVAVGINEALKQ---------------------------------------------------------------------------------------------------------------------------------------------------------------------------------------------------------------------------------------------------------------------------------------------------------------------------------------------------------------------------------------------------------------------------------------------------------------------------------MSLDTTEKQQLINTHQTHGTDTGSAEVQVAMLSERINRLSSHLQNNIHDFSSRQGLLKMIGRRKRLLGYMRSKSEQRYVDTIAKLGIR--------------------------------------------------------------------------------------------------------------------------------------------------------------------------------------------------------------------------------------------------------------------------------------------------------------------------------------------------------------------------------------------------------------------------------------------------------------------------------------------------------------------------------------------------------------------------------------------------------------------------------------------------------------------------------------------------------------------------------------------------------------------
>AG-673-B08
---------------------------------------------------------------------------------------------------------------------------------------------------------------------------------------------------------------------------------------------------------------------------------------------------------------------------------------------------------------------------------------------------------------------------------------------------------------------------------------------------------------------------------------------------------------------------------------------------------------------------------------------------------------------------------------------------------------------------------------------------------------------------------------------------------------------------------------------------------------------------------------------------------------------------------------------------------------------------------------------------------------------------------------------------------------------------------------------------------------------------------------------------------------------------------------------------SVLALETSCDESAAAYVRVVASRIASQVAEHARWGGVVPEIASRRHVEALPVLIEQVLEEAGSLDGVDAVAATVAPGLAGALMVASVTGRTLAALHGRAFLGVHHLEGHLASVLRKPPYLVLLVSGGHTELIRVEQGGMDRLGRSHDDAAGEAFDKVARLLGLGYPGGPAIQLAAERGNSQLPKGRIYDFSFSGLKTAMLRTVQSD----LPLADLAASFEQVVADVLVDRSLRCAVDQGHELVMVGGVAANKRLRTLMQKRAQKGIQVSIAPLEYCTDNAAMIGAAALMRLKGTSLQV--------------------QIRGRTYRDALIMLEFMPYRSTGPITKVLRSAVANAEHLGLDPASLVISTASADMGPVMKRYRPRAQGRAFQIKKQTCHISIAVMADCIVRDWQGKEAGASIDLKVAKESTANDLMHRAVLRQQAHSRQGTASTLTRSEVRGGGRKPYKQKGTGRARQGSIRTPLRPGGGIVFGPKPRTYNLAMNRKERRLALRTALMARLDDVVKGFSLEAPKTREITDALGRLSIAKVLIVLDAVRRSVRNLEKVKLIAANQLNVFDLLNSNSLVVGEDALATIQEV----------------------------------------------------------------------------------------------------------------------------------------------------------------------------------------------------------------------------------------------------------------------------------SVVYWGTGRRKTSVARVRLVPGNGTITINGRPGDNYLYNPAYIAAVKSPLETLGLGTEYDILVNVHGGGLTGQSGAIKQGAARALCELSADNRKPLKTEGHLSRDPRAKERRKYGLKKARKAPQFSKRMSIGILGKKLGMSQFFDEQGKAVPVTLIEAGPCRITQLKNDDTDGYAAVQIGFGEREKLINKPSKGHLNKTGDSLLRHLREYRDLEGFELGGSVTVGDFEAGQKVDVSGDTIGRGFSGYQKRHGFSRGPMTHGSKNHRQPGSIGPGTPGRIYPGKRMAGRYGGKKITTRGLTILKVDNERNLLVVKGSVPGKPGALLNIRPA-------------------------------------------------------------------------------------------------------------------------------------------------------------------------------------------------------------------------------------------------------------------------------------------------------------------------------------------------------------------------------------------------------------------------------------------------------------------------------------------------------------------------------------------------------------------------------MIQQETYLSVADNSGAKRIQCIRVL-TNRRYAHVGDVIVAAVKDAAPNMGVKKSDVVKAVVVRTKATMRRETGNSIRFDDNAAVIINDDKNPKGTRVFGPVARELRERSFTKIVSLAPEVIDSEWQERVVQIRRVSKTVKGGKKMSFRAIVVVGNEKGQVGVGVGKAGDVIGAVRKGVADGKKQMVKVPLTRNSIPTLSNGRDGAASVLIRPAAPGTGVIAGGSIRTVLELAGIKNVLAKRLGSKTPLNNARAAMVALSLLRTHKETAKERGISLEQIY--------------------------------------------------------------------------------------------------------------------------------------------------------------------------------------------------------------------------------------------------------------------------------------------------------------------------------------------------------------------------------------ARIAGVDIPRDKRVEVSLTYIYGIGPTRAKTILAQTGVNPDTRVKDLEDADLQKLRGAADFTVEGDLRRQEGMALKRLQDIGCLRGRRHRMSLPVRGQRTRTNARTRRGARKTVAGKKK-------------------------------------------------------------------------------------------------------------------------------------------------------------------------------------------------------------------------------------------------------------------------------------------------------------------------------RLDSLKPNKGARRRKLRKGRGIAAGQGASCGFGMRGQKSRSGPTRPGFEGGQMPLYRRVPLKHFLVNQKHFTVLNVSALNSKDGTVNLDSLVKDGTVTHPLKILGNGDLSVKLTVQAAAFTASARSKIEAAGGSCEADVIRRPLITEKATRALENQYTFEVDHRAAKPDIKAAIEQLFDVKVTGISTMNPPRRSRRAGKRAQVKKAVVRLAEGIQLFPMSRIGKNPVPVPDKVTVSLDGLTVKVKGPKGELERTLPDGVSVSQENNFIVVSATSTKRSRERHGLCRALVANMIEGVNNGYSKSLEIIGVGSRAQVKGKTLVVSAGYSHPVEVNPPEGITFKVENNTKVIVSGIDKELVGNEAAKVRAIRPPEPYKGKGIRYEGEWILRKAGK-------------------------------------------------------------------------------------------------------------------------------------------SLKKRYRETIQPKLKKDLSLTNIHEVPKVVKVTVNRGLGEAAANAKSLEASVNELAQITGQKVVVTRAKKAIAGFKIRQGMPIGCAVTLRGDRMYAFLERLINLALPRIRDFRGVSPKSFDGRGNYTLGVREQIIFPEISFDKIDAIRGMDITIVTTARSDEEGRALLREMGMPF-----------------------------------------------------------------------------------------------------------------------------------------------------------------------------------------------------------------------------------------------------------------------------------------------------------------------------------------------------------------------------------------------------KSGPKKAKRNVPNGVAHIQSTFNNTIVSITDTAGEVIAWSSAGASGFKGARKGTPFAAQTAAEAAARRALEQGMRQIEVLVKGPGSGRETAIRALQVAGLEITLIRDVTPLPHNGCRRPKRRRV---------------------------------------------------------------------------------------------------------------------------------------------------------MANHDPISDMLTRIRNASEKRHETTKIPASRMTRSIAKVLQQEGFISEIGEGVRTELVLALKYSGKPTIRSMQRVSKPGLRIYKNTRGLPKVLGGLGVAIISTSKGVMSDRDARREGVGGEVLCYVGFVVIDKPAGLTSHSCVGRLRRCYGLRRVGHGGTLDPAVTGVLPIALGPATRLLPYLPGDKTYRGVIQLGQRTSTDDLQGDLLESEAELKQALAPFHGAIQQRPPQVSAVHVDGERAHARARRGVMELKARPVTLHRLELPKAGQLAEVHCSSGTYIRSIARDLGDAIGCGGCLASLRRTQALGFHEHQAPLPEPLSPLMALSHLPQHRLDEQQQADWRCGRRLLSRKQQTQKRHRRLRRHINGTSDRPRLAVFRSNNHIYAQVIDDAAQSTLCSASTVDKELRSGGGSCDASVAVGELVAKRAIAKGIQQVVFDRGGNLYHGRVKALADAAREAGLQFMSLDTTEKQQLINTHQTHGTDTGSTEVQVAMLSERINRLSSHLQNNIHDFSSRQGLLKMIGRRKRLLGYMRSKSEQRYVDTIAKLGIRLRIASRRSQLAMVQTNWVKAELEKLTITVEAMATQGDKILDVALAKIGDKGLFTKELEAQMLVGRADIAVHSLKDLPTNLPEGLMLGCITEREDPADALVKHLNLATLPEGAVVGTSSLRRLAQLRHHYPHLEFKDVRGNVITRLEKLDSGADCLILAAAGLGRLGFADRIDQIPGDISLHAVGQGALGIECVENKMEIIKVLEHGPTSKRCIAERAFLRELEGGCQVPIGVNTQLILTGMVASLDGKLIRERATDPEAIGLELAKELGAGEI------VVSDKMEKTVVVAVESRFPHPIYKKTVSRTTRYKAHDEDNSCRVGDRVRITETRPMSRHKRWTIAEVLKTSIPQIDSIERQWYLVDAENQTLGRLATEVAAVLRGKNNPNFTPHLDTGDFVVVVNAEKIRVTGNKSTQKLYRRHSGRPGGMKTETFEALQERIPERIVEKAIKGMLPHNALGRQMYRKLKVYKGSEHPHSAQKPQTL-------------------------------------------------------------------------------------------------------------------------------------------------------------MRIRKGDTVQVISGKDKGKTGAVLRTLNENRVVVEGVNMRTRHEKPTQEGESGRIVTEEAALHASNVMLFSTKKVASRVEIVVEKGTKKRRLKKTGE
>AG-673-D02
MAVVTLAEMMEAGAHFGHQTRRWNPKMSRYIYCARNGVHIIDLVQTAVCMNNAYKWTRTAARSGKRFLFVGTKKQASEVIALEAARCGASYVNQRWLGGMLTNWTTMKARIDRLKDLERMESSGAIAMRPKKEAAVLRRELDRLQKYLGGLKNMRRLPDVVVLVDQRRETNAVLEARKLDIPLVSMLDTNCDPDLCEVPIPCNDDAVRSVQLVLSRLADAINEGRAQQKIRIRLKAFDRRMLDLSCDKIIETADNTAATAIGPIPLPTKRKIYCVLRSPHVDKDSREHFETRTHRRIIDIYSPSAKTIDALMKLDLPSGVDIEVKL------------------------------------------------------------------------------------------------------------------------------------------------------------------------------------------------------------------------------------KPVAAMRKRRKETARQRQRRRAMELRAAREAKQVRPEMVVEDNLTVQELADMLSVESSEIIKSLFFGIIATVTQTLDMPTIETVAEEFGVVLQDDVMIEEADREHLRRPPVVTVMGHVDHGKTSLLDAIRKARVAAGEAGGITQHIGAYQIEHNKLTFLDTPGHEAFTAMRARGTKVTDVAVLVVAADDGVRPQTLEAISHARAAEVPIVVAINKIDKEGASPDRVKQELSEQNLLAEEWGGDVVMVPVSAIKGENIDKLLEMLLLVTEVEDLQANPDRMARGTVIEAHLDKAKGPVATLLVQNGTLRTGDVVAAGPVLGKVRAMVDDAGMRLKDAGPSFAVEALGFSEVPTAGDEFEVYADEKSARAVVGDRASDARATRLAQQRRVSLTAMSGQANEGELKELNLILKADVQGSVEAILGSLEQLPDEVQVRVLLSAPGEVTETDVDLAAASGAVIIGFNTSMASGARKAADANSVDVRDYDVIYKLLEDIQLAMEGLLEPELVEEALGEAEVRAVFTIGKSAVAGCYVTTGKIQRNCKVRVHRGKEIVYAGDLDSLRRNKDDVKEVATGFECGVGTDRFANWQEGDRIEAFKMVTQRRKVLALETSCDESAAAVLRVLSHRIASQIEEHAQWGGVVPEIASRRHVEALPHLIEQSLHDALSISDLDAVAATVTPGLVGALMVGSVTGRTLAALHRRPFIAIHHLEAHLASVLPAPPYLVLLVSGGHTELIRVDATGLERLGRSHDDAAGEAFDKVARLLGLEYPGGPAIQAAAVQGDVSLPKGRVYDFSFSGLKTAMLRQVEACRTEPFPLADLAASFQQVVVDVLVDRSLRCCSELGSTLVMVGGVAANQRLRECMHARGEQGVDVHLAPLSYCTDNAAMVGAAALGRLSSLALGVAQAHGRFIRGSVSKVRRVLDQIRGRSYRDALIMLEFMPYRSTGPITKVLRSAVANAEHLGLDPSTLVISQASADMGPSMKRYRPRAQGRAFAIKKQTCHISIAV----VVRDWQGKETGASIDLKVAKETTAVDLMHRAVLRQQAHSRQGTASTLTRAEVRGGGRKPYKQKGTGRARQGSIRTPLRPGGGIVFGPKPRTYNLAMNRKERRLALRTALMARIDDVVKDFALEAPKTREVVDALGRLGVAKVLIVLEVVKRSVRNLEKVKLITADQLNVFDLLHANALVLGEEALATIQEVMAIRTFRPYTPGTRTRVVTDFSEVTGRKPERSLVVSKHRRKGRNNRGVITCRHRGGGHKRQYRIVDFRRNKHGVPAKVAAIHYDPHRNARLALLFYTDGEKRYILAPAGVTIGQTVVSGPESPIEIGNAMPLSDIPLGSSVHCVELYAGRGGQMVRTAGASAQVMAKEGDYVALKLPSTEVRLVRRECYATIGEVGNSEIRNTSLGKAGRRRWLGRRPQVRGSVMNPCDHPHGGGEGRAPIGRGPVTPWGKPALGLKTRKRNKPSNKFVLRKRR------------------------------------------------------------------------------------------------------------------------------------------------------------------------------------------------------------------------------------------------------------------------------------------------------------------------------------------MRVSLSWLQDLVQDQLGERLSMAGFEVEELEDLSLAQGVVVGEVVACERHPNADKLSVCKVNVQIVCGAKNVRAGIHVPVAMVGAVLLTIKAGELRGVSSEGMICSLSELGQTDGIAILPGEPVAPSLLDDSVLELAITANRPDGLSMTGIAREVAALTAPLSSK-ASMAGVYGLTEVKNVDSSRSPQWLQQRLTRAGVNPVNAVVDITNLVMLEQGQPLHAFDADALEFGLRQARERELFKGLDGREIELDLRVQVVTCRDRAVAVAGVMGSAESGVCDNTRRIWLESALFTPASVRNGSRATGQRTDASSRYEKGLPREITLLAAGRALTLFREMLDAEAETVSAEQGDDPVVLRRKSLHRLLGLESTDEQVEACLAALGCELSWKVVVPSRRMDLEVDLIEEVARLVGFDRFQSQLPDLQPGLTLMQQAERRLRQRLSASGLQEITSLSLRIAISNPLLAETSHLRTALWLEHLHVCQRNLQSSQPGCWVFEIGHVFQEARLSGVICGRWQSNYFDARGVLATVLNSFGIELTDDLHPGRAAVVEGGCFGQLHPALMIQQESFLTVADNSGAKRIQCIRVLGSNRRYAHVGDVIVATVKDAMPNMGVKKSDVIKAVVVRTKATLRRDTGNSIRFDDNAAVIINDDKNPKGTRVFGPVARELRDRNFTKIVSLAPEVIDSEWQERVVQIRRVSKTVKGGKKMSFRAIVVVGNERGQVGVGVGKAGDVIGAVRKGVADGKKHLVKVPLTRNSIPTLSNGRDGAASVLIRPAAPGTGVIAGGSIRTVLELAGIKNVLAKRLGSKTPLNNARAAMVALDSLRTHKETAKERGISLEQIYMGRSLKKGPFIADSLLRKVEKQNAADDKVIKTWSRASTILPMMIGHTIAVHNGRTHVPVFVTEQMVGHKLGEFAPTRTFKGHIKDKK-----------------------------------------------------------------------------------------------------------------------------------------------------------MLSPKRVKFRKQQRGRMRGVATRGNTIAFGQFALQAQECGWITSRQIEASRRAMTRYVKRGGKIWIRIFPDKPVTMRAAETRMGSGKGNPEFWVAVIKPGRILFEMGGITPEIAKEAMRLAQYKLPVKTKFI-----------------------------------------------------------------------------------------------------------------------QLEALEAEAAEAISAAVDADLEQLRIGLLGKKGRLSGVLGAMGKLPGDERPLVGQRANVLKTQVQTLLSDRLQAVKQAAMERIASETLDVTAPAQGIFMGHRHPLITTTEEIVDLFCGLGYQVEEGPEVETDHHNFTALNIPPDHPARDMQDTFYLKDLLRTHTSPVQIRHLETHAPPVRIVAPGRVYRRDAVDATHSPVFHQVEVLAIDEGLDFSHLRGTVMAFLKAFFGDLPVRFRASYFPFTEPSAEVDVQWRGRWLEVMGCGMVDPAVLEGLGLDPERYSGFAAGLGVERFCMVRHGIDDIRRLYTSDLRFLEQFRLDSLKPNKGARRRKLRKGRGIAAGQGASCGFGMRGQKSRSGPTRPGFEGGQMPLYRRVPLKHFTVNPKHFTVVNVSALNEKAGTVNLDSLVKDGVVTHPLKILGNGELKAKLTVQAAAFTASARTKIEAAGGTCEADVIRRPLITEKATRALENQYTFEVDHRAAKPDIKAAVEQLFDVKVTGVSTMNPPRRSRRAGKRSQVKKAVVRLAEGIQLFPMSRIGKAPIPIPEKVTVSLNGLAVTVKGPKGELKRTLPEGVSIDQVENTIVLSPTSSKRSRERHGLCRALVNNMIVGVESGFSKSLEIIGVGSRAQVKGTTLVVSAGYSHPVEVAAPDGITFKVENNTKVTVSGIDKELVGNEAAKIRSIRPPEPYKGKGIRYEGEWILRKAGK-------------------------------------------------------------------------------------------------------------------------------------------SLKQRYRETIQPKLLKDLSLSNIHEVPKVVKVTVNRGLGEAAANAKALEASVNELAQITGQKVVVTRAKKAIASFKIREGMPIGCAVTLRGDRMYAFLERLINLALPRIRDFRGVSPKSFDGRGNYTLGVREQIIFPEISFDKIDAIRGMDITIVTTARSDEEGRSLLREMGMPF---------------------------------------------------------------------------------------------------------------------------SELRQLSDADLTEQIVSLRRELFDLRFQQATRQLANTHRFKQSRTKLAQLLTVQKMGHKIHPTGLRLGITQEHRSRWYASKSYPSLLQEDDRIRKFIHKKYSAGISDVLIARKADQLEVELKTARPGVLVGRQGSGIEELRSGIQKTVGDRVRINVVEVERVDADAFLLAEYIAQQLEKRVAFRRTIRMAVQRAQRAGVLGLKIQVSGRLNGAEIARTEWTREGRVPLHTLRADIDYATKVASTTYGVLGIKVWVFKGEVLGDEQQ-------------------------------------------------------------------------------------------------------------------------------------------------------------------------------------------------------------------------------------------------------------------------------------MANHDPISDMLTRIRNASEKRHQSTKVPASRMSRSIAKVLQQEGFIAEISEGVHTNLVLELKYGKNPTIRSMQRVSKPGLRIYKNTRGLPKVLGGLGVAIISTSKGVMSDRDARKQGVGGEVLCYVGFAVIDKPAGLTSHACVARIRRLLGIRRVGHGGTLDPAVTGVLPIAVGQATRLLPYLPGEKTYRGVIQLGISTNTDDLQGEELSRSETLDQALSLFRGAIRQQPPQVSAVHVDGERAYARARRGQMELAARSVTIHQLHLLALAQLSEVHCSAGTYIRSLARDLGAALGCGGCLASLRRTQALGFHDHQAALPDTLLRPEALPHLPQRLLTASEQLDWSCGRRILSRKQQTQKRHRRLRRHLSGTAGKPRLAVFRSNSHIYAQVIDDDAQSTLCSASTVDKDLRTSLKACNASVAVGELVAKRALAKGIQQVVFDRGGNLYHGRVKALADAAREAGLQFMSLDTTEKQQLINTHQTHATDTGSAEVQVAMLSERISKLSSHLQQNNHDYSSRQGLLKMIGRRKRLLSYVRGKSEQRYSSLIAKLGIRLRIASRRSQLAMVQTNWVKAELEKLAISVEAMATQGDKILDVALAKIGDKGLFTKELEAQMLVGRAEIAVHSLKDLPTNLPDGLMLGCITEREDPADALVVNYTLETLPEESVVGTSSLRRLAQLRYHFPHLQFKDVRGNVITRLEKLDAGYDCLILAAAGLSRLGFGDRIHQIPGHISLHAVGQGALGIECTDNKLNIIQVLEHGPTSGRCLAERAFLRELEGGCQVPIGVNSELVLTGMVASLDGKMIRDELGNPEDVGLKLAKSQGAGEIKERVGTVVSDKMDKTVVVAVENRFPHPIYQKTVSRTTRYKAHDENNTVRVGDRVRITETRPLSRHKRWAIAEVL-------------------------------------------------------------------------------------------------------------------------------------------AGVDEVGRGCWFGPVFAAAVCLTLGLTDSKALSPKRRAALVPEIERATSWALGQAAARDVDAKGIRVATELAMLRALLPQVLVDGVLPQRTIVRGDSSEASIAAASVLAKEARDALIRRLARRFPGYALERHAGYGTAQHRAALLASGATPMHRHTFMRLRKGDTVQVITGKDKGKTGEVLRTLNENRVIVEGVNMRTRHVKPTQEGESGRIVTEEASLHASNVMIYSTKKVTSRVELITEKGSKKRRLKKTGE
>AG-673-F03
MAVVTLAEMMEAGAHFGHQTRRWNPKMSRYIYCARNGVHIIDLVQTAVCMNNAYKWTRTAARSGKRFLFVGTKKQASEVIALEAARCGASYVNQRWLGGMLTNWTTMKARIDRLKDLERMESSGAIAMRPKKEAAVLRRELDRLQKYLGGLKNMRRLPDVVVLVDQRRETNAVLEARKLDIPLVSMLDTNCDPDLCEVPIPCNDDAVRSVQLVLSRLADAINEGRAQQKIRIRLKAFDRRMLDLSCDKIIETADNTAATAIGPIPLPTKRKIYCVLRSPHVDKDSREHFETRTHRRIIDIYSPSAKTIDALMKLDLPSGVDIEVKL------------------------------------------------------------------------------------------------------------------------------------------------------------------------------------------------------------------------------------KPVAAMRKRRKETARQRQRRRAMELRAAREAKQVRPEMVVEDNLTVQELADMLSVESSEIIKSLFFGIIATVTQTLDMPTIEAVAEEFGVVLQDDVMIEEADREHLRRPPVVTVMGHVDHGKTSLLDAIRKARVAAGEAGGITQHIGAYQIEHNKLTFLDTPGHEAFTAMRARGTKVTDVAVLVVAADDGVRPQTLEAISHARAAEVPIVVAINKIDKEGASPDRVKQELSEQNLLAEEWGGDVVMVPVSAIKGENIDKLLEMLLLVTEVEDLQANPDRMARGTVIEAHLDKAKGPVATLLVQNGTLRTGDVVAAGPVLGKVRAMVDDAGMRLKDAGPSFAVEALGFSEVPTAGDEFEVYADEKSARAVVGDRASDARATRLAQQRRVSLTAMSGQANEGELKELNLILKADVQGSVEAILGSLEQLPDEVQVRVLLSAPGEVTETDVDLAAASGAVIIGFNTSMASGARKAADANSVDVRDYDVIYKLLEDIQLAMEGLLEPELVEEALGEAEVRAVFTIGKSAVAGCYVTTGKIQRNCKVRVRRGKEIVYAGDLDSLRRNKDDVKEVATGFECGVGTDRFANWQEGDRIEAFKMVTQRRKVLALETSCDESAAAVLQVLSHRIASQIEEHAQWGGVVPEIASRRHVEALPHLIDQSLNAALSISDLDAVAATVTPGLVGALMVGSVTGRTLAALHRRPFIAIHHLEAHLASVLPAPPYLVLLVSGGHTELIRVDAKVLERLGRSHDDAAGEAFDKVARLLGLEYPGGPAIQAAAFQGDVSLPKGRVYDFSFSGLKTAMLRQVEACRTEPLPLADLAASFQQVVVDVLVDRSLRCCSELGSTLVMVGGVAANQRLRECMHARGEQGVDVHLAPLRYCTDNAAMVGAAALGRLSSLALGVAQAHGRFIRGSVSKVRRVLDQIRGRSYRDALIMLEFMPYRSTGPITKVLRSAVANAEHLGLDPSTLVISQASADMGPSMKRYRPRAQGRAFAIKKQTCHISIAV-------------------------------------------------------------------------------------------------------------------------------------------------------------------------------------------------------------------------------------------------------------------------------------------------------------------------------------------------------------------------------------------------------------------------------------------------------------------------------------SVVYWGTGRRKTSVARVRLIPGNGTITINGRPGDNYLYNPAYIAAVKAPLQTLGLTTEYDVLVNVRGGGLTGQADAIKQGAARALCELSSDNRKPLKTEGHLSRDPRAKERRKYGLKKARKAPQFSKR----------------------------------------------------------------------------------------------------------------------------------------------------------------------------------------------------------MRVSLSWLQDLVQDQLGERLSMAGFEVEELEDLSLAQGVVVGEVVACERHPNADKLSVCKVNVQIVCGAKNVRAGIHVPVAMVGAVLLTIKAGELRGVSSEGMICSLSELGQTDGIAILPGELVAPSLLNDSVLELAITANRPDGLSMTGIAREVAALTLPESSASM--AGVYGLTEVKNVDSSRSPQWLQRRLTRAGVKPVNAVVDITNLVMLEQGQPLHAFDADALEFGLRQARERELFKGLDGREIELDPRVQVVTCRDRAVAVAGVMGSAESGVCDNTRRIWLESALFTPASVRNGSRATGQRTDASSRYEKGLPREITLLAAGRALTLFREMLDAEGETVSAEQGDDPVVLRRKSLHRLLGLESTDEQVEACLAALGCELSWKVIVPPSRMDLEVDLIEEVARLVGFDRFQSQLPDLQPGLTLMQQAERRLRQRLSASGLQEITTLSLRIAISNPLLAETSHLRNALWLEHLQVCQRNLQASQPGCWVFEIGHVFQEARLSGVICGRWQSNYFDARGVLTIVLNSFGIELTDDLHPGRAASVEGGCFGQLHPALMIQQESFLTVADNSGAKRIQCIRVLGSNRRYAHVGDVIVATVKDAMPNMGVKKSDVIKAVVVRTKATLRRDTGNSIRFDDNAAVIINDDKNPKGTRVFGPVARELRDRNFTKIVSLAPEVIDSEWQERVVQIRRVSKTVKGGKKMSFRAIVVVGNERGQVGVGVGKAGDVIGAVRKGVADGKKHLVKVPLTRNSIPTLSNGRDGAASVLIRPAAPGTGVIAGGSIRTVLELAGIKNVLAKRLGSKTPLNNARAAMVALDSLRTHKETAKERGISLEQIYMGRSLKKGPFIADSLLRKVEKQNAADDKVIKTWSRASTILPMMIGHTIAVHNGRTHVPVFVTEQMVGHKLGEFAPTRTFKGHIKDKKMSRRNAAVKRPVLPDPQFNNLATMLVARLMKHGKKSTAQRILSDAFSLIGDRTGGDPIELFETAVKNATPLVEVRARRVGGATYQVPMEVRQERGTAMALRWLVSFSRARNGRSMAQKLAGELMDAANEAGSAVRKREETHKMAEANKAFAHYRYMLSPKRVKFRKQQRGRMRGVATRGNTIAFGQFALQAQECGWITSRQIEASRRAMTRYVKRGGKIWIRIFPDKPVTMRAAETRMGSGKGNPEFWVAVIKPGRILFEMGGITPEIAKEAMRLAQYKLPVKTKFIARIAGVDIPRDKRIEVALTYIYGIGPTRARTILSKSGVNPDIRVKDLEDGDVQKLRGATEFTIEGDLRRQEGMALKRLQDIGCVRGRRHRMSLPVRGQRTRTNARTRRGARKTVAGKKK-------------------------------------------------------------------------------------------------------------------------------------------------------------------------------------------------------------------------------------------------------------------------------------------------------------------------------RLDSLKPNKGARRRKLRKGRGIAAGQGASCGFGMRGQKSRSGPTRPGFEGGQMPLYRRVPLKHFTVNPKHFTVVNVSALNDKAGTVNLDSLVKDGVVTHPLKILGNGELKAKLTVQAAAFTASARTKIEGAGGTCE-----------------------------------------------------------------------------------------------------------------------------------------------------------------------------------------------------------------------------------------------------------------------------------------------------------------------------------------------------------------------------------------------------------SLKQRYRETIQPKLLKDLSLSNIHEVPKVVKVTVNRGLGEAAANAKALEASVNELAQITGQKVVVTRAKKAIASFKIREGMPIGCAVTLRGDRMYAFLERLINLALPRIRDFRGVSPKSFDGRGN--------------------------------------------------MPTIQQLIRTERQSSKAKTKSPALKACPERRGVCTRVYTSTPKKPNSALRKVARVRLTSGFEVTAYIGGIGHNLQEHSVVLIRGGRVKDLPGVRYHIIRGTLDTAGVKDRRQSRSKYGAKSPKSELRQLSDADLTEQIVGLRRELFDLRFQQATRQLANTHRFKQSRTKLAQLLTVQKMGHKIHPTGLRLGITQEHRSRWYASKSYPSLLQEDDRIRKFIHKKYSAGISDVLIARKADQLEVELKTARPGVLVGRQGSGIEELRSGIQKTVGDRVRINVVEVERVDADAFLLAEYIAQQLEKRVAFRRTIRMAVQRAQRAGVLGLKIQVSGRLNGAEIARTEWTREGRVPLHTLRADIDYATKVASTTYGVLGIKVWVFKGEVLGDEQQ-SGPKKAKRNVPNGVAHIQSTFNNTIVSITDTTGEVISWSSAGASGFKGARKGTPFAAQTAAEAAARRALEQGMRQIEVLVRGPGSGRETAIRALQVAGLEITLIRDVTPLPHNGCRRAKRRRV---------------------------------------------------------------------------------------------------------------------------------------------------------------------------------------------------------------------------------------------------------------------------------------GFAVIDKPAGLTSHTCVARIRRVLGIRRVGHGGTLDPAVTGVLPIAVGQATRLLPYLPGEKTYRGVIQLGISTNTDDLQGEELSRQSVLDQALSPFRGTIRQQPPQVSAVHVDGERAYARARRGQMELAARPVTIHQLHVLQAQLSVEVHCSAGTYIRSLARDLGAALGCGGCLARLRRTQALGFHDHQAVLPNSLLRPEALPHLPQRLITASEQLDWNCGRRI-----------------------------------------------------------------------------------------------------------------------------------------------------------------------------------------------------------LRIASRRSQLAMVQTNWVKAELEKLAISVEAMATQGDKILDVALAKIGDKGLFTKELEAQMLVGRAEIAVHSLKDLPTNLPDGLMLGCITEREDPADALVVNYTLETLPEGSVVGTSSLRRLAQLRYHFPHLQFKDVRGNVITRLEKLDAGYDCLILAAAGLSRLGFGDRIHQIPGHISLHAVGQGALGIECTDNKLNIIQVLEHGPTSGRCLAERAFLRELEGGCQVPIGVNSELVLTGMVASLDGKMIRDELGNPEDVGLKLAKSQGAGEIKERVGTVVSDKMDKTVVVAVENRFPHPIYQKTVSRTTRYKAHDENNTVRVGDRVRITETRPLSRHKRWAIAEVLKTSVPSIDSIDRQWYLVDAENQTLGRLATEVASVLRGKNKASYTPHLDTGDFVVVVNADKVKVSGSKPQQKLYRRHSGRPGGMKVETFAHLQERLPERIVEKAIKGMLPHNALGRQMFRKLKVYKGADHPHSAQQPQPLAGVDEVGRGCWFGPVFAAAVCLTLGLTDSKALSPKRRAALVPEIERATSWALGQAAARDVDAKGIRVATELAMLRALLPQVLVDGVLPQRTIVSGDSSEASIAAASVLAKQARDALICRLARRFPGYALECHAGYGTAQHRAALLASGATPMHRHTFMRLRKGDTVQVITGKDKGKTGEVLRTLNENRVIVEGVNMRTRHVKPTQEGESGRIVTEEASLHASNVMIYSTKKVTSRVELITEKGSKKRRLKKTGE
>AG-676-C06
---------------------------------------------------------------------------------------------------------------------------------------------------------------------------------------------------------------------------------AQQKIRIRLKAFDRRMLDLSCDKIIETADNTAATAIGPIPLPTKRKIYCVLRSPHVDKDSREHFETRTHRRIIDIYSPSAKTIDALMKLDLPSGVDIEVKLMPKLSKRLASLVTKVEERAYEPLEAIQLVKDNANAKFDETMEAHVRLGIDPKYTDQQLRTTVALPHGTGQTVRIAVVTSGEKVAAAKAAGAELAGDEDLVNTISKGEMNFDLLIATPDMMPKVAKLGRVLGPRGLMPNPKAGTVTTDLAAAIKDFKAGKLEFRADRTGIVHVRFGKASFDAANLLDNLKMLQETIDRNKPSGAKGRYWKSLYVTSTMGPSVEVDISALKPVAAMRKRRKETARQRQRRRAMELRAAREAKQVRPEMVVEDNLTVQELADMLSVESSEIIKSLFFGIIATVTQTLDMPTIETVAEEFGVVLQDDVMIEEADREHLRRPPVVTVMGHVDHGKTSLLDAIRKARVAAGEAGGITQHIGAYQIEHNKLTFLDTPGHEAFTAMRARGTKVTDVAVLVVAADDGVRPQTLEAISHARAAEVPIVVAINKIDKEGASPDRVKQELSEQNLLAEEWGGDVVMVPVSAIKGENIDKLLEMLLLVTEVEDLQANPDRMARGTVIEAHLDKAKGPVATLLVQNGTLRTGDVVAAGPVLGKVRAMVDDAGMRLKDAGPSFAVEALGFSEVPTAGDEFEVYADEKSARAVVGDRASDARATRLAQQRRVSLTAMSGQANEGELKELNLILKADVQGSVEAILGSLEQLPDEVQVRVLLSAPGEVTETDVDLAAASGAVIIGFNTSMASGARKAADANSVDVRDYDVIYKLLEDIQLAMEGLLEPELVEEALGEAEVRAVFTIGKSAVAGCYVTTGKIQRNCKVRVHRGKEIVYAGDLDSLRRNKDDVKEVATGFECGVGTDRFANWQEGDRIEAFKMVTQRRKVLALETSCDESAAAVLQVLSHRIASQIEEHAQWGGVVPEIASRRHVEALPHLIDQSLNSALSISDLDAVAATVTPGLVGALMVGSVTGRTLAALHRRPFIAIHHLEAHLASVLPAPPYLVLLVSGGHTELIRVDATVLERLGRSHDDAAGEAFDKVARLLGLEYPGGPAIQAAAFQGDVSLPKGRVYDFSFSGLKTAMLRQVEACRTEPLPLADLAASFQQVVVDVLVDRSLRCCSELGSTLVMVGGVAANQRLRECMQARGEQGVDVHLAPLRYCTDNAAMVGAAALGRLSSLALGVAQAHGRFIRGSVSKVRRVLDQIRGRSYRDALIMLEFMPYRSTGPITKVLRSAVANAEHLGLDPSTLVISQASADMGPSMKRYRPRAQGRAFAIKKQTCHISIAVMANCVVRDWQGKETGASIDLKVAKETTAVDLMHRAVLRQQAHSRQGTASTLTRAEVRGGGRKPYKQKGTGRARQGSIRTPLRPGGGIVFGPKPRTYNLAMNRKERRLALRTALMARLDDVVKDFALEAPKTREVVDALGRLGVAKVLIVLEVVRRSVRNLEKVKLITADQLNVFDLLHANALVLGEEALATIQEVMAIRTFRPYTPGTRTRVVTDFSEVTGRKPERSLVVSKHRRKGRNNRGVITCRHRGGGHKRQYRVVDFRRNKHGVPAKVAAIHYDPHRNARLALLFYTDGEKRYILAPAGVTIGQTVVSGPESPIEVGNAMPLSDIPLGSSVHCVELYAGRGGQMVRTAGASAQVMAKEGDYVALKLPSTEVRLVRRECYATIGEVGNSEIRNTSLGKAGRRRWLGRRPQVRGSVMNPCDHPHGGGEGRAPIGRGPVTPWGKPALGLKTRKRNKPSNKFVLRKRRSVVYWGTGRRKTSVARVRLIPGNGTITINGRPGDNYLYNPAYIAAVKAPLQTLGLITEYDVLVNVRGGGLTGQADAIKQGAARALCELSSDNRKPLKTEGHLSRDPRAKERRKYGLKKARKAPQFSKRMSIGILGKKLGMSQFFDEQGKAVPVTLIEAGPCRITQLKTTETDGYEAVQIGFGEREKLINKPAKGHLAKSGDEILRHLREYRDDKGLELGGAITVGDFEAGQKVDVSGDTMGRGFAGYQKRHGFSRGPMTHGSKNHREPGSTGAGTPGRIYPGKRMAGRYGGKKITTKALTILKVDSDRNLLVVKGSVPGKPGSLLNIRPA-------------------------------------------------------------------------------------------------------------------------------------------------------------------------------------------------------------------------------------------------------------------------------------------------------------------------------------------------------------------------------------------------------------------------------------------------------------------------------------------------------------------------------------------------------------------------------MIQQESFLTVADNSGAKRIQCIRVLGSNRRYAHVGDVIVATVKDAMPNMGVKKSDVIKAVVVRTKATLRRDTGNSIRFDDNAAVIINDDKNPKGTRVFGPVARELRDRNFTKIVSLAPEVIDSEWQERVVQIRRVSKTVKGGKKMSFRAIVVVGNERGQVGVGVGKAGDVIGAVRKGVADGKKHLVKVPLTRNSIPTLSNGRDGAASVLIRPAAPGTGVIAGGSIRTVLELAGIKNVLAKRLGSKTPLNNARAAMVALDSLRTHKETAKERGISLEQIYMGRSLKKGPFIADSLLRKVEKQNAADDKVIKTWSRASTILPMMIGHTIAVHNGRTHVPVFVTEQMVGHKLGEFAPTRTFKGHIKDKKMSRRNAAVKRPVLPDPQFNNLATMLVARLMKHGKKSTAQRILSDAFSLIGDRTGGDPIELFETAVKNATPLVEVRARRVGGATYQVPMEVRQERGTAMALRWLVSFSRARNGRSMAQKLAGELMDAANEAGSAVRKREETHKMAEANKAFAHYRYMLSPKRVKFRKQQRGRMRGVATRGNTIAFGQFALQAQECGWITSRQIEASRRAMTRYVKRGGKIWIRIFPDKPVTMRAAETRMGSGKGNPEFWVAVIKPGRILFEMGGITPEIAKEAMRLAQYKLPVKTKFIARIAGVDIPRDKRIEVALTYIYGIGPTRARTILSKSGVNPDIRVKDLEDGDVQKLRGATEFTIEGDLRRQEGMALKRLQDIGCVRGRRHRMSLPVRGQRTRTNARTRRGARKTVAGKKKQLEALEAEAAEAISAAADADLEQLRIGLLGKKGRLSGVLGAMGKLPGDERPLVGQRANVLKTQVQTLLSDRLQAVKQAAMERIASETLDVTAPAQGILMGHRHPLITTTEEIVDLFCGLGYQVEEGPEVETDHHNFTALNIPPDHPARDMQDTFYLKDLLRTHTSPVQIRHLETHAPPVRIVAPGRVYRRDAVDATHSPVFHQVEVLAIDEGLDFSHLRGTVMAFLKAFFGDLPVRFRASYFPFTEPSAEVDVQWRGRWLEVMGCGMVDPAVLEGLGLDPERYSGFAAGLGVERFCMVRHGIDDIRRLYTSDLRFLEQFRLDSLKPNKGARRRKLRKGRGIAAGQGASCGFGMRGQKSRSGPTRPGFEGGQMPLYRRVPLKHFTVNPKHFTVVNVSALNAKAGTVNLDSLVKDGVVTHPLKILGNGELKAKLTVQAAAFTASARTKIEAAGGTCEADVIRRPLITEKATRALENQYTFEVDHRAAKPDIKAAVEQLFDVKVTGVSTMNPPRRSRRAGKRSQVKKAVVRLAEGIQLFPMSRIGKAPIPIPEKVTVSLNGLAVTVKGPKGELKRTLPEGVSIDQVENTIVLSPTSSKRSRERHGLCRALVNNMIVGVESGFSKSLEIIGVGSRAQVKGTTLVVSAGYSHPVEVAAPDGITFKVENNTKVTVSGIDKELVGNEAAKIRSIRPPEPYKGKGIRYEGEWILRKAGKMAKKVVAVIKLALQAGKANPAPPVGPALGQHGVNIMAFCKEYNARTQEKAGFVIPVEISVFEDRSFTFITKTPPASVLITKAAGIAKGSGESAKGSVGSIKRSQLEEIAKTKLPDLNCTSVESAMRIIEGTARNMGVAISLKQRYRETIQPKLLKDLSLSNIHEVPKVVKVTVNRGLGEAATNAKALEASVNELAQITGQKVVVTRAKKAIASFKIREGMPIGCAVTLRGDRMYAFLERLINLALPRIRDFRGVSPKSFDGRGNYTLGVREQIIFPEISFDKIDAIRGMDITIVTTARSDEEGRSLLREMGMPFMPTIQQLIRTERQSSKAKTKSPALKACPERRGVCTRVYTSTPKKPNSALRKVARVRLTSGFEVTAYIGGIGHNLQEHSVVLIRGGRVKDLPGVRYHIIRGTLDTAGVKDRRQSRSKYGAKSPKSELRQLSDADLTEQIVGLRRELFDLRFQQATRQLANTHRFKQSRTKLAQLLTVQKMGHKIHPTGLRLGITQEHRSRWYASKSYPSLLQEDDRIRKFIHKKYSAGISDVLIARKADQLEVELKTARPGVLVGRQGSGIEELRSGIQKTVGDRVRINVVEVERVDADAFLLAEYIAQQLEKRVAFRRTIRMAVQRAQRAGVLGLKIQVSGRLNGAEIARTEWTREGRVPLHTLRADIDYATKVASTTYGVLGIKVWVFKGEVLGDEQQ-SGPKKAKRNVPNGVAHIQSTFNNTIVSITDTTGEVISWSSAGASGFKGARKGTPFAAQTAAEAAARRALEQGMRQIEVLVRGPGSGRETAIRALQVAGLEITLIRDVTPLPHNGCRRAKRRRVLESKQQIVEELKQLLGEAEMALVLDYQGLSIKEMSDLRTRLRASNGVCKVTKNTLMRLAIDGDSNLDPLLSGTNAFVLVKGDIGGAVKALQAFQKDTKKSETKGGLFEGKLLSQDEIKAIGDLPTKEVLMAQIAGSINAVATVAVGINEALKQMANHDPISDMLTRIRNASEKRHQSTKVPASRMSRSIAKVLQQEGFIAEISEGVHTNLVLELKYGKNPTIRSMQRVSKPGLRIYKNTRGLPKVLGGLGVAIISTSKGVMSDRDARKQGVGGEVLCYV--------------------------------------------------------------------------------------------------------------------------------------------------------------------------------------------------------------------------------LSRKQQTQKRHRRLRRHLSGTAGKPRLSVFRSNSHIYAQVIDDDAQSTLCSASTVDKDLRTSLKACNASVAVGELVAKRALAKGIQQVVFDRGGNLYHGRVKALADAAREAGLQFMSLDTTEKQQLINTHQTHATDTGSAEVQVAMLSERISKLSSHLQQNNHDYSSRQGLLKMLGRRKRLLSYVRSKSEQRYSSLIAKLGIRLRIASRRSQLAMVQTNWVKAELEKLAISVEAMATQGDKILDVALAKIGDKGLFTKELEAQMLVGRAEIAVHSLKDLPTNLPDGLMLGCITEREDPADALVVNYTLETLPEGSVVGTSSLRRLAQLRYHFPHLQFKDVRGNVITRLEKLDAGYDCLILAAAGLSRLGFGDRIHQIPGHISLHAVGQGALGIECVTDNKDVLNVLEHGPTSGRCLAERAFLRELEGGCQVPIGVNSELVLTGMVASLDGKMIRDELGNPEDVGLKLAKSQGAGEIKERVGTVVSDKMDKTVVVAVENRFPHPIYQKTVSRTTRYKAHDENNTVRVGDRVRITETRPLSRHKRWAIAEVLKTSVPSIDSIDRQWYLVDAENQTLGRLATEVASVLRGKNKASYTPHLDTGDFVVVVNADKVKVSGSKPQQKLYRRHSGRPGGMKVETFAHLQERLPERIVEKAIKGMLPHNALGRQMFRKLKVYKGADHPHSAQQPQPLAGVDEVGRGCWFGPVFAAAVCLTLGLTDSKALSPKRRAALVPEIERATSWALGQAAARDVDAKGIRVATELAMLRALLPQVLVDGVLPQRTIVRGDSSEASIAAASVLAKEARDALICRLARRFPGYALERHAGYGTAQHRAALLASGATPMHRHTFMRLRKGDTVQVITGKDKGKTGEVLRTLNENRVIVEGVNMRTRHVKPTQEGESGQIVTEEASLHASNVMIYSTKKVTSRVELITEKGSKKRRLKKTGE
>AG-676-E23
---------------------------------------------------------------------------------------------------------------------------------------------------------------------------------------------------------------------------------AQQKIRIRLKAFDRRMLDLSCDKIIETADNTAATAIGPIPLPTKRKIYCVLRSPHVDKDSREHFETRTHRRIIDIYSPSAKTIDALMKLDLPSGVDIEVKLMPKLSKRLASLVTKVEERAYEPLEAIQLVKDNANAKFDETMEAHVRLGIDPKYTDQQLRTTVALPHGTGQTVRIAVVTSGEKVAAAKAAGAELAGDEDLVNTISKGEMNFDLLIATPDMMPKVAKLGRVLGPRGLMPNPKAGTVTTDLAAAIKEFKAGKLEFRADRTGIVHVRFGKASFDAANLLDNLKMLQETIDRNKPSGAKGRYWKSLYVTSTMGPSVEVDISAL-------------------------------------------------------------------------------------------------------------------------------------------------------------------------------------------------------------------------------------------------------------------------------------------------------------------------------------------------------------------------------------------------------------------------------------------------------------------------------------------------------------------------------------------------------------------------------------------------------------------------KVLALETSCDESAAAVLRVLSHRIASQIEEHAQWGGVVPEIASRRHVEALPHLIEQSLNDALSISDLDAVAATVTPGLVGALMVGSVTGRTLAALHRRPFIAIHHLEAHLASVLPAPPYLVLLVSGGHTELIRVDATVLERLGRSHDDAAGEAFDKVARLLGLEYPGGPAIQAAAVQGDVSLPKGRVYDFSFSGLKTAMLRQVEACRTEPFPLADLSASFQQVVVDVLVDRSLRCCSELGSTLVMVGGVAANQRLRECMHARGEQGVDVHLAPLSYCTDNAAMVGAAALGRLSSLALGVAQAHGRFIRGSVSKVRRVLDQIRGRSYRDALIMLEFMPYRSTGPITKVLRSAVANAEHLGLDPSTLVISQASADMGPSMKRYRPRAQGRAFAIKKQTCHISIAVMANCVVRDWQGKETGASIDLKVAKETTAVDLMHRAVLRQQAHSRQGTASTLTRAEVRGGGRKPYKQKGTGRARQGSIRTPLRPGGGIVFGPKPRTYNLAMNRKERRLALRTALMARIDDVVKDFALEAPKTREVVDALGRLGVAKVLIVLEVVKRSVRNLEKVKLITADQLNVFDLLHANALVLGEESLATIQEVMAIRTFRPYTPGTRTRVVTDFSEVTGRKPERSLVVSKHRRKGRNNRGVITCRHRGGGHKRQYRIVDFRRNKHGVPAKVAAIHYDPHRNARLALLFYTDGEKRYILAPAGVTIGQTVVSGPESPIEIGNAMPLSDIPLGSSVHCVELYAGRGGQMVRTAGASAQVMAKEGDYVALKLPSTEVRLVRRECYATIGEVGNSEIRNTSLGKAGRRRWLGRRPQVRGSVMNPCDHPHGGGEGRAPIGRGPVTPWGKPALGLKTRKRNKPSNKFVLRKRRSVVYWGTGRRKTSVARVRLIPGNGTITINGRPGDNYLYNPAYIAAVKAPLQTLGLTTEYDVLVNVRGGGLTGQADAIKQGAARALCELSSDNRKPLKTEGHLSRDPRAKERRKYGLKKARKAPQFSKRMSIGILGKKLGMSQFFDEQGKAVPVTLIEAGPCRITQLKTTETDGYEAVQIGFGEREKLINKPAKGHLAKSGEGILRHLREYRDDKGLELGGAITVGDFEAGQKVDVSGDTMGRGFAGYQKRHGFSRGPMTHGSKNHREPGSTGAGTPGRIYPGKRMAGRYGGKKITTRALTILKVDSDRNLLVVKGSVPGKPGSLLNIRPAMRVSLSWLQDLVQDQLGERLSMAGFEVEELEDLSLAQGVVVGEVVACERHPNADKLSVCKVNVQIVCGAKNVRAGIHVPVAMVGAVLLTIKAGELRGVSSEGMICSLSELGQTDGIAILPGEPVAPSLLDDSVLELAITANRPDGLSMTGIAREVAALTAPPSNT-QTLAGVYGLTEVKNVDSSRSPQWLQQRMTRAGVKPVNAVVDITNLVMLEQGQPLHAFDADALEFGLRQARERELFKGLDGREIELDPRVQVVTCRDRAVAVAGVMGSAESGVCDNTRRIWLESALFTPASVRNGSRATGQRTDASSRYEKGLPREITLLAAGRALTLFREMLDAEAETVSAEQGDDPVVLRRKSLHRLLGLESTDEQVEACLAALGCELSWKVVVPSRRMDLEVDLIEEVARLVGFDRFQSQLPDLQPGLTLMQQAERRLRQRLSASGLQEITTLSLRIAISNPLLAETSNLRTALWLEHLQVCQRNLQASQPGCWVFEIGHVFQEARLSGVICGRWQSNYFDARGVLTTVLNSFGIELTDDLHPGRAASVEGGCFGQLHPALMIQQESFLTVADNSGAKRIQCIRVLGSNRRYAHVGDVIVATVKDAMPNMGVKKSDVIKAVVVRTKATLRRDTGNSIRFDDNAAVIINDDKNPKGTRVFGPVARELRDRNFTKIVSLAPEVIDSEWQERVVQIRRVSKTVKGGKKMSFRAIVVVGNERGQVGVGVGKAGDVIGAVRKGVADGKKHLVKVPLTRNSIPTLSNGRDGAASVLIRPAAPGTGVIAGGSIRTVLELAGIKNVLAKRLGSKTPLNNARAAMVALDSLRTHKETAKERGISLEQIYMGRSLKKGPFIADSLLRKVEKQNAADDKVIKTWSRASTILPMMIGHTIAVHNGRTHVPVFVTEQMVGHKLGEFAPTRTFKGHIKDKKMSRRNAAVKRPVLPDPQFNNLATMLVARLMKHGKKSTAQRILSDAFSLIGDRTGGDPIELFETAVKNATPLVEVRARRVGGATYQVPMEVRQERGTAMALRWLVSFSRARNGRSMAQKLAGELMDAANEAGSAVRKREETHKMAEANKAFAHYRYMLSPKRVKFRKQQRGRMRGVATRGNTIAFGQFALQAQECGWITSRQIEASRRAMTRYVKRGGKIWIRIFPDKPVTMRAAETRMGSGKGNPEFWVAVIKPGRILFEMGGITPEIAKEAMRLAQYKLPVKTKFIARIAGVDIPREKRIEVALTYIYGIGPTRARTILSKAGVNPDIRVKDLEDGDVQKLRGATEFTIEGDLRRQEGMALKRLQDIGCVRGRRHRMSLPVRGQRTRTNARTRRGARKTVAGKKKQLEALEAEAAEAISAAVDADLEQLRIGLLGKKGRLSGVLGAMGKLPGDERPLVGQRANVLKTQVQTLLSDRLQAVKQAALERIASETLDVTAPAQGIFMGHRHPLITTTEEIVDLFCGLGYQVEEGPEVETDHNNFTALNIPPDHPARDMQDTFYLKDLLRTHTSPVQIRHLETHAPPVRIVAPGRVYRRDAVDATHSPVFHQVEVLAIDEGLDFSHLRGTVMAFLKAFFGDLPVRFRASYFPFTEPSAEVDVQWRGRWLEVMGCGMVDPAVLEGLGLDPERYSGFAAGLGVERFCMVRHGIDDIRRLYTSDLRFLEQFRLDSLKPNKGARRRKLRKGRGIAAGQGASCGFGMRGQKSRSGPTRPGFEGGQMPLYRRVPLKHFTVNPKHFTVVNVSALNEKAGTVNLDSLVKDGVVTHPLKILGNGELKAKLTVQAAAFTASARTKIEAAGGTCEADVIRRPLITEKATRALENQYTFEVDHRAAKPDIKAAVEQLFDVKVTGVSTMNPPRRSRRAGKRSQVKKAVVRLAEGIQLFPMSRIGKAPIPIPEKVTVSLNGLAVTVKGPKGELKRTLPEGVSIDQVENTIVLSPTSSKRSRERHGLCRALVNNMIVGVESGFSKSLEIIGVGSRAQVKGTTLVVSAGYSHPVEVAAPDGITFKVENNTKVTVSGIDKELVGNEAAKIRSIRPPEPYKGKGIRYEGEWILRKAGKMAKKVVAVIKLALQAGKANPAPPVGPALGQHGVNIMAFCKEYNARTQDKAGFVIPVEISVFEDRSFTFITKTPPASVLITKAAGIAKGSGESAKGSVGSIKRSQLEEIAKTKLPDLNCTSVESAMRIIEGTARNMGVAISLKQRYRETIQPKLLKDLSLSNIHEVPKVVKVTVNRGLGEAAANAKALEASVNELAQITGQKVVVTRAKKAIASFKIREGMPIGCAVTLRGDRMYAFLERLINLALPRIRDFRGVSPKSFDGRGNYTLGVREQIIFPEISFDKIDAIRGMDITIVTTARSDEEGRSLLREMGMPFMPTIQQLIRTERQSSKAKTKSPALKACPERRGVCTRVYTSTPKKPNSALRKVARVRLTSGFEVTAYIGGIGHNLQEHSVVLIRGGRVKDLPGVRYHIIRGTLDTAGVKDRRQSRSKYGAKSPKSELRQLSDADLTEQIVSLRRELFDLRFQQATRQLANTHRFKQSRTKLAQLLTVQKMGHKIHPTGLRLGITQEHRSRWYASKSYPSLLQEDDRIRKFIHKKYSAGISDVLIARKADQLEVELKTARPGVLVGRQGSGIEELRSGIQKTVGDRVRINVVEVERVDADAFLLAEYIAQQLEKRVAFRRTIRMAVQRAQRAGVLGLKIQVSGRLNGAEIARTEWTREGRVPLHTLRADIDYATKVASTTYGVLGIKVWVFKGEVLGDEQQ-SGPKKAKRNVPNGVAHIQSTFNNTIVSITDTTGEVISWSSAGASGFKGARKGTPFAAQTAAEAAARRALEQGMRQIEVLVRGPGSGRETAIRALQVAGLEITLIRDVTPLPHNGCRRAKRRRVLESKQQIVEELKQLLGEAEMALVLDYQGLSIKEMSDLRTRLRASNGVCKVTKNTLMRLAIDGDSNLDPLLSGTNAFVLVKGDVGGAVKALQAFQKDTKKSETKGGLFEGKLLSQDEIKAIGDLPTKEVLMAQIAGSINAVATVAVGINEALKQMANHDPISDMLTRIRNASEKRHQSTKVPASRMSRSIAKVLQQEGFIAEISEGVHTNLVLELKYGKNPTIRSMQRVSKPGLRIYKNTRGLPKVLGGLGVAIISTSKGVMSDRDARKQGVGGEVLCYV--------------------------------------------------------------------------------------------------------------------------------------------------------------------------------------------------------------------------------LSRKQQTQKRHRRLRRHLSGTAGKPRLAVFRSNSHIYAQVIDDDAQSTLCSASTVDKDLRTSLKACNASVAVGELVAKRALAKGIQQVVFDRGGNLYHGRVKALADAAREAGLQF----------------------------------------------------------------------------------------LRIASRRSQLAMVQTNWVKAELEKLAISVEAMATQGDKILDVALAKIGDKGLFTKELEAQMLVGRAEIAVHSLKDLPTNLPDGLMLGCITEREDPADALVVNYTLETLPEGSVVGTSSLRRLAQLRYHFPHLQFKDVRGNVITRLEKLDAGYDCLILAAAGLSRLGFGDRIHQIPGHISLHAVGQGALGIECTDNKLNIIQVLEHGPTSGRCLAERAFLRELEGGCQVPIGVNSELVLTGMVASLDGKMIRDELGNPEDVGLKLAKSQGAGEIKERVGTVVSDKMDKTVVVAVENRFPHPIYQKTVSRTTRYKAHDENNTVRVGDRVRITETRPLSRHKRWAIAEVLKTSVPSIDSIDRQWYLVDAENQTLGRLATEVASVLRGKNKASYTPHLDTGDFVVVVNADKVKVSGSKPQQKLYRRHSGRPGGMKVETFAHLQERLPERIVEKAIKGMLPHNALGRQMFRKLKVYKGADHPHSAQQPQPLAGVDEVGRGCWFGPVFAAAVCLTLGLTDSKALSPKRRAALVPEIERATSWALGQAAARDVDAKGIRLATELAMLRALLPQVLVDGVLPQRTIVRGDSTEASIAAASVLAKEARDALIRRLARRFPGYALERHAGYGTAQHRAALLASGATPMHRHTFMRLRKGDTVQVITGKDKGKTGEVLRTLNENRVIVEGVNMRTRHVKPTQEGESGRIVTEEASLHASNVMIYSTKKVTSRVELITEKGSKKRRLKKTGE
>AG-679-A02
MAVVTLAEMMEAGAHFGHQTRRWNPKMSRYIYCARNGVHIIDLVQTAVCMNNAYKWTRTAARSGKRFLFVGTKKQASEVIALEAARCGASYVNQRWLGGMLTNWTTMKARIDRLKDLERMESSGAIAMRPKKEAAVLRRELDRLQKYLGGLKNMRRLPDVVVLVDQRRETNAVLEARKLDIPLVSMLDTNCDPDLCEVPIPCNDDAVRSVQLVLSRLADAINEGR------------------------------------------------------------------------------------------------------------------------------------------------------------------------------------------------------------------------------------------------------------------------------------------------------------------------------------------------------------------------------------------------------------------------------------------------------------------------------------------------------------------------------------------------------------------------------------------------------------------------------------------------------------------------------------------------------------------------------------------------------------------------------------------------------------------------------------------------------------------------------------------------------------------------------------------------------------------KVLALETSCDESAAAVLQVLSHRIASQIEEHAQWGGVVPEIASRRHVEALPHLIDQSLKSALSISDLDAVAATVTPGLVGALMVGSVTGRTLAALHRRPFIAIHHLEAHLASVLPAPPYLVLLVSGGHTELIRVDATVLERLGRSHDDAAGEAFDKVARLLGLEYPGGPAIQSAAFQGDVSLPKGRVYDFSFSGLKTAMLRQVEACRTEPLPLADLAASFQQVVVDVLVDRSLRCCSELGSTLVMVGGVAANQCLRKCMHARGEQGVDVHLAPLRYCTDNAAMVGAAALGRLSSLALGVAQAHGRFIRGSVSKVRRVLDQIRGRSYRDALIMLEFMPYRSTGPITKVLRSAVANAEHLGLDPSTLVISQASADMGPSMKRYRPRAQGRAFAIKKQTCHISIAVMANCVVRDWQGKETGASIDLKVAKETTAVDLMHRAVLRQQAHSRQGTASTLTRAEVRGGGRKPYKQKGTGRARQGSIRTPLRPGGGIVFGPKPRTYNLAMNRKERRLALRTALMARLDDVVKDFALEAPKTREVVDALGRLGVAKVLIVLEVVRRSVRNLEKVKLITADQLNVFDLLHANALVLGEEALATIQEVMAIRTFRPYTPGTRTRVVTDFSEVTGRKPERSLVVSKHRRKGRNNRGVITCRHRGGGHKRQYRVVDFRRNKHGVPAKVAAIHYDPHRNARLALLFYTDGEKRYILAPAGVTIGQTVVSGPESPIEVGNAMPLSDIPLGSSVHCVELYAGRGGQMVRTAGASAQVMAKEGDYVALKLPSTEVRLVRRECYATIGEVGNSEIRNTSLGKAGRRRWLGRRPQVRGSVMNPCDHPHGGGEGRAPIGRGPVTPWGKPALGLKTRKRNKPSNKFVLRKRR--------------------------------------------------------------------------------------------------------------------------------MSIGILGKKLGMSQFFDEQGKAVPVTLIEAGPCRITQLKTTETDGYEAVQIGFGEREKLINKPAKGHLAKSGDEILRHLREYRDDKGLELGGAITVGDFEAGQKVDVSGDTMGRGFAGYQKRHGFSRGPMTHGSKNHREPGSTGAGTPGRIYPGKRMAGRYGGKKITTKALTILKVDSDRNLLVVKGSVPGKPGSLLNIRPAMRVSLSWLQDLVQEQLGERLSMAGFEVEELEDLSLAQGVVVGEVMACERHPNADKLSVCEVNVQIVCGAKNVRAGIHVPVAMIGAVLLTIKAGELRGVSSEGMICSLSELGQTDGIAILPGEPVAPFLLKDSVLELAITANRPDGLSMTGIAREVAALTAPPSDT--TLAGLYGLTEVKSVDSSRSPQWLQRRLTRAGVKPVNAIVDITNLVMLEQGQPLHAFDADALEFGLRQAREHELFQGLDGREIELDPRVQVVTCRDRAVAVAGVIGSAESGVTDSTRRIWLESALFTPASVRNGSRATGQRTDASSRYEKGLPREITLIAAGRALTLFREMLGAEGDTVSAEQGDDPVVLRRSSLHRLLGLESPDEQVEACLAALGCELSADVIVPPSRMDLEVDLIEEVARLVGFDRFQSHLPDLQPGLTLIQQAERRLRQRLSASGLQEITTLSLRIAISNPLLAETSHLRTALWLEHLHVCQRNLQASQPGCWVFEIGHVFQEARLSGVICGRWQSNYYDARGVLTSVLNSFGIELIDDLHPGRAAVVEGGCFGQLHPALMIQQESFLTVADNSGAKRIQCIRVLGSNRRYAHVGDVIVATVKDAMPNMGVKKSDVIKAVVVRTKATLRRDTGNSIRFDDNAAVIINDDKNPKGTRVFGPVARELRDRNFTKIVSLAPEVIDSEWQERVVQIRRVSKTVKGGKKMSFRAIVVVGNERGQVGVGVGKAGDVIGAVRKGVADGKKHLVKVPLTRNSIPTLSNGRDGAASVLIRPAAPGTGVIAGGSIRTVLELAGIKNVLAKRLGSKTPLNNARAAMVALDSLRTHKETAKERGISLEQIYMGRSLKKGPFIADSLLRKVEKQNAADDKVIKTWSRASTILPMMIGHTIAVHNGRTHVPVFVTEQMVGHKLGEFAPTRTFKGHIKDKK-----------------------------------------------------------------------------------------------------------------------------------------------------------MLSPKRVKFRKQQRGRMRGVATRGNTIAFGQFALQAQECGWITSRQIEASRRAMTRYVKRGGKIWIRIFPDKPVTMRAAETRMGSGKGNPEFWVAVIKPGRILFEMGGITPEIAKEAMRLAQYKLPVKTKFI-----------------------------------------------------------------------------------------------------------------------QLEALEAEAAEAISAAADADLEQLRIGLLGKKGRLSGVLGAMGKLPGDERPLVGQRANVLKTQVQTLLSDRLQAVKQAAMERIASETLDVTAPAQGILMGHRHPLITTTEEIVDLFCGLGYQVEEGPEVETDHHNFTALNIPPDHPARDMQDTFYLKDLLRTHTSPVQIRHLETHAPPVRIVAPGRVYRRDAVDATHSPVFHQVEVLAIDEGLDFSHLRGTVMAFLKAFFGDLPVRFRASYFPFTEPSAEVDVQWRGRWLEVMGCGMVDPAVLEGLGLDPERYSGFAAGLGVERFCMVRHGIDDIRRLYTSDLRFLEQFRLDSLKPNKGARRRKLRKGRGIAAGQGASCGFGMRGQKSRSGPTRPGFEGGQMPLYRRVPLKHFTLNPKHFTVVNVSE----------------------------------------------------------ADVIRRPLITEKATRALENQYTFEVDHRAAKPDIKAAVEQLFDVKVTGVSTMNPPRRSRRAGKRSQVKKAVVRLAEGIQLFPMSRIGKAPIPIPEKVTVSLNGLAVTVKGPKGELKRTLPEGVSIDQVENTIVLSPTSSKRSRERHGLCRALVNNMIVGVESGFSKSLEIIGVGSRAQVKGTTLVVSAGYSHPVEVAAPDGITFKVENNTKVTVSGIDKELVGNEAAKIRSIRPPEPYKGKGIRYEGEWILRKAGK-------------------------------------------------------------------------------------------------------------------------------------------SLKQRYRETIQPKLLKDLSLSNIHEVPKVVKVTVNRGLGEAATNAKALEASVNELAQITGQKVVVTRAKKAIASFKIREGMPIGCAVTLRGDRMYAFLERLINLALPRIRDFRGVSPKSFDGRGNYTLGVREQIIFPEISFDKIDAIRGMDITIVTTARSDEEGRSLLREMGMPF---------------------------------------------------------------------------------------------------------------------------SELRQLSDADLTEQIVGLRRELFDLRFQQATRQLANTHRFKQSRTKLAQLLTVQK----------------------------------------------------------ADQLEVELKTARPGVLVGRQGSGIEELRSGIQKTVGDRVRINVVEVERVDADAFLLAEYIAQQLEKRVAFRRTIRMAVQRAQRAGVLGLKIQVSGRLNGAEIARTEWTREGRVPLHTLRADIDYATKVASTTYGVLGIKVWVFKGEVLGDEQQ-------------------------------------------------------------------------------------------------------------------------------------------------------------------------------------------------------------------------------------------------------------------------------------MANHDPISDMLTRIRNASEKRHQSTKVPASRMSRSIAKVLQQEGFIAEISEGVHTNLVLELKYGKNPTIRSMQRVSKPGLRIYKNTRGLPKVLGGLGVAIISTSKGVMSDRDARKQGVGGEVLCYV--------------------------------------------------------------------------------------------------------------------------------------------------------------------------------------------------------------------------------LSRKQQTQKRHRRLRRHLSGTAGKPRLSVFRSNSHIYAQVIDDDAQSTLCSASTVDKDLRTSLKACNASVAVGELVAKRALAKGIQQVVFDRGGNLYHGRVKALADAAREAGLQFMSLDTTEKQQLINTHQTHATDTGSAEVQVAMLSERISKLSSHLQQNNHDYSSRQGLLKMLGRRKRLLSYVRSKSEQRYSSLIAKLGIR---------------------------------------------------------------------------------------------------------------------------------------------------------------------------------------------------------------------------------------------------------------------------------KERVGTVVSDKMDKTVVVAVENRFPHPIYQKTVSRTTRYKAHDENNTVRVGDRVRITETRPLSRHKRWAIAEVL--------------------------------------------------------------------------------------------------------------------------------------------------------------------------------------------------------------------------------------------------------------------------------------------------------MRLRKGDTVQVITGKDKGKTGEVLRTLNENRVIVEGINMRTRHVKPTQEGESGQIVTEEASLHASNVMIYSTKKVTSRVELITEKGSKKRRLKKTGE
>AG-679-B05
---------------------------------------------------------------------------------------------------------------------------------------------------------------------------------------------------------------------------------AQQKIRIRLKAFDRRMLDLSCDKIIDTADQTAATAIGPIPLPTKRKIYCVLRSPHVDKDSREHFETRTHRRIIDIYSPSAKTIDALMKLDLPSGVDIEVKLMPKLPKRLASLVSKIEDRVYEPLEAIALVKDNANAKFDETMEAHVRLGIDPKYTDQQLRTTVALPNGTGQSIRIAVVTRGEKVAEAKASGAELAGDEDLVESIAKGEMDFDLLIATPDMMPKVAKLGRVLGPRGLMPNPKAGTVTTDLASAIQEFKAGKLEFRADRTGIVHVRFGKASFSAEALLQNLKTLQETIDRNKPSGAKGRYWRSLFVTSTMGPSVEVDFSAL---------------------------------------------------------------------------------------------------------------------------------------------------------------------------------------------------------------------------------------EQSLLAEDWGGDVVMVPVSAIKRENIDKLLEMLLLVTEVEDLQANPDRMARGTVIEAHLDKAKGPVATLLIQNGTLRTGDVLAAGPVLGKVRAMVDDNRQRLKEAGPSYAVEALGFSEVPTAGDEFEVYADERSARAVVGDRASDARATRLAQQRRVSLTAMSGQANEGELKELNLILKADVQGSVEAILGSLEQLPDEVQVRVLLSAPGEITETDVDLAAASGAVIVGFNTSMASGAKKAADATGVDVRDYDVIYKLLEDIQLAMEGLLEPELVEEALGEAEVRAVFTIGKSAVAGCYITTGKLHRNCKVRVHRGKQVVFAGDLDSLRRNKDDVKEVATGFECGVGTDRFANWEEGDRIEAFKMVTQRRSVLALETSCDESAAAYVRVVASRIASQVAEHARWGGVVPEIASRRHVEALPVLIEQVLEEAGSLDGVDAVAATVAPGLAGALMVASVTGRTLAALYGRAFLGVHHLEGHLASVLRKPPYLVLLVSGGHTELIRVEHGGMDRLGRSHDDAAGEAFDKVARLLGLGYPGGPAIQLAAESGNSQLPKGRIYDFSFSGLKTAMLRTVQSD----LPLADLAASFEQVVADVLVERSLRCAVDQGRELVMVGGVAANKRLRTLMQKRAQKGIQVSIAPLEYCTDNAAMIGAAALMRLKGTSLQV---------------------------------------------------------------------------------------------------------------------------------------------------------------------------------------------------------------------------------------------------------------------------------------------------------------------------------------------------------------------------------------------------------------------------------------------------------------------------------------------------------------------------------------------------------------------------------------------SVVYWGTGRRKTSVARVRLVPGNGTITINGRPGDNYLYNPAYIAAVKSPLETLGLVTEYDILVNVHGGGLTGQSGAIKQGAARALCELSADNRKPLKTEGHLSRDPRAKERRKYGLKKARKAPQFSKR----------------------------------------------------------------------------------------------------------------------------------------------------------------------------------------------------------MRVSLSWLNELVQNELAQRLSMAGFEEEEIDDLALAQGVVIGFVKEKDKHPNADKLSVCQVDVQIVCGAGNVRAGIHVPVAMVGAVLLTIKAGELRGVASNGMICSLSELGLSDGIAVLPGQPVAAVLLDDTVLDLAITANRPDGLSMVGIAREVAALTLP---ETAQSAGLYGISLIEEVDSVASPAWAQRRLSRAGINQVNAVVDITNVVMLEQGQPLHAFDADALEFGLRQALDGETFTGLDGRELTLDGRAQVVTCHDHPIALAGVMGSKASGVGAATKRIWLESAMFSPVSVRTTARSVGLRTDASARFEKGLPKDITLACSVRAMELLSAQFPCSKGRVGAEADAAPVPLRREALHRLLGADNGEEEIERCLSALGCQLSSSVVAPPARLDLEIDLVEEVARLVGFDRFGSTLPPIAPGLTTQQQAERHLRRLFSAAGLQEITTLSLRIAISNPLLAETSHLRTNLWEEHLAVCVRNLKASQEGCWVFEIGTTYETRELSGVMSGRWMNNYFTARGRLAEVMQALKLELSDRLHPGRAATLEGGCFGQLHPEL-----------------------------------------------------------------------------------------------------------------------------------------------------------------------------------------VEVPLTRNSIPTLSNGRDGAASVLIRPAAPGTGVIAGGSIRTVLELAGIKNVLAKRLGSKTPLNNARAAMVALSLLRTHKETAKERGISLEQIY---------------------------------------------------------------------------------------MSRRNAAEKRPILPDPQFNSLATMMVARLMQHGKKSTAQRILSDAFGLINERTGGDPLELFETAVKNATPLVEVRARRVGGATYQVPMEVRQERGTAMALRWLVSFSRARNGRSMAQKLAGELMDAANEAGSAVRKREETHKMAEANKAFAHYRY------------------------------------------------------------------------------------------------------------------------------------ARIAGVDIPRDKRVEVSLTYIYGIGPTRAKTILAQTGVNPDTRVKDLEDADLQKLRGAADFTVEGDLRRQEGMALKRLQDIGCLRGRRHRMSLPVRGQRTRTNARTRRGARKTVAGKKKQLDALEQQASAEIAAADAAALEQLRVGLLGKKGRISGVLGAMGKLPGDERPLVGQRANVLKTQVKTLLSDRLQTVQQAAAERIARESIDVTAPASGIPMGHRHPLITTTEEIVDLFLGLGYSVSEGPEVEKDHYNFTALNIPKDHPARDMQDTFYLGALMRTHTSPVQIRYLEQNPPPVRIVAPGRVYRRDAVDATHSPVFHQVEVLAIDEGLDFSHLRGTVMAFLRAFFGDLPVRFRASYFPFTEPSAEVDVQWRGRWLEVMGCGMVDPAVLEGLGLDPERYSGFAAGLGVERFCMVRHGIDDIRRLYTSDLRFLEQFRLDSLKPNKGARRRKLRKGRGIAAGQGASCGFGMRGQKSRSGPTRPGFEGGQMPLYRRVPLKHFLVNQKHFTVLNVSALNSKDGTVNLDSLVKDGTVTHPLKILGNGDLSVKLTVQAAAFTASARSKIEAAGGSCE----------------------------------------------------------------------------------MSRIGKNPVPVPDKVTVSLDGLTVKVKGPKGELERTLPDGVSVSQENNFIVVSPTSTKRSRERHGLCRALVANMIEGVNNGYSKSLEIIGVGSRAQVKGKTLVVSAGYSHPVEVNPPEGITFKVENNTKVIVSGIDKELVGNEAAKVRAIRPPEPYKGKGIRYEGEWILRKAGK-------------------------------------------------------------------------------------------------------------------------------------------SLKKRYRETIQPKLKKDLSLTNIHEVPKVVKVTVNRGLGEAAANAKSLEASVNELAQITGQKVVVTRAKKAIAGFKIRQGMPIGCAVTLRGDRMYAFLERLINLALPRIRDFRGVSPKSFDGRGNYTLGVREQIIFPEISFDKIDAIRGMDITIVTTARSDEEGRALLREMGMPFMPTIQQLIRTERSRLKAKTKSPALKACPERRGVCTRVYTSTPKKPNSALRKVARVRLTSGFEVTAYIGGIGHNLQEHSVVLLRGGRVKDLPGVRYHIIRGTLDTAGVKDRRQSRSKYGAKAPK--------------------------------------------------------------------------------------------------------------------------------------------------------------------------------------------------------------------------------------------------------------------------KSGPKKAKRNVPNGVAHIQSTFNNTIVSITDTAGEVIAWSSAGASGFKGARKGTPFAAQTAAEAAARRALEQGMRQIEVLVKGPGSGRETAIRALQVAGLEITLIRDVTPLPHNGCRRPKRRRVLENKQQIVGELKELLADAELALVLDFKGLSIKEMSDLRDRLRASDSVCKVTKNTLMRHAIDGDSNLDSLLTGTNAFVLVKGDVGAGVKAVQTFQKELNKSETKGGLFEGKLLSQDEIKAIADLPSKEQLMAQIASAINAVATVAVGINEALKQMANHDPISDMLTRIRNASEKRHETTKIPASRMTRSIAKVLQQEGFISEISEGVRRELVLALKYGKHPTIRSMQRVSKPGLRIYKNTRGLPKVLGGLGVAIISTSKGVMSDRDARREGVGGEVLCYVGFVVIDKPAGLTSHSCVGRLRRCYGLRRVGHGGTLDPAVTGVLPIALGPATRLLPYLPGDKTYRGVIQLGQRTSTDDLQGELLESEVELKQALAPFHGAIQQRPPQVSAVHVDGERAHARARRGVMELKARPVTLHRLELPEAGQLAEVHCSSGTYIRSIARDLGDAIGCGGCLASLRRTQALGFHEHQAPLPEPLSPLMALSHLPQHHLDKQQQADWRCGRRLLSRKQQTQKRHRRLRRHINGTSDRPRLAVFRSNNHIYAQVIDDAAQSTLCSASTVDKELRSGGGSCDASVAVGELVAKRAIAKGIQQVVFDRGGNLYHGRVKALADAAREAGLQFMSLDTTEKQQLINTHQTHGTDTGSAEVQVAMLSERINRLSSHLQNNIHDFSSRQGLLKMIGRRKRLLGYMRSKSEQRYVDTIAKLGIRLRIASRRSQLAMVQTNWVKAELEKLTITVEAMATQGDKILDVALAKIGDKGLFTKELEAQMLVGRADIAVHSLKDLPTNLPEGLMLGCITEREDPADALVKHLNLATLPEGAVVGTSSLRRLAQLRHHYPNLEFKDVRGNVITRLEKLDSGADCLILAAAGLGRLGFADRIDQIPGDISLHAVGQGALGIECVENKMEIIKVLEHGPTSKRCLAERAFLRELEGGCQVPIGVNTQLILTGMVASLDGKLIRERATDPEAIGLELAKELGAGEI--------------------------------------------------------------------------KTSIPQIDSIERQWYLVDAENQTLGRLATEVAAVLRGKNNPNFTPHLDTGDFVVVVNADKIRVTGKKSTQKLYRRHSGRPGGMKTETFEALQERIPERIVEKAIKGMLPHNALGRQMYRKLKVYKGSEHPHSAQKPQTLAGVDEVGRGCLFGPVFAAAVLLKAGLTDSKKLSPRRRAVLVPLIRDVVASGLGQASAREIDALGIRGATELAMLRALLPQVLVDGNLPQQTVVGGDALSPAIAAASVLAKESRDGLIRRLALKFPGYGLERHVGYGTQQHRAALLASGPTVLHRRTFMRIRKGDTVQVISGKDKGKTGAVLRTLNENRVVVEGVNMRTRHEKPTQEGESGRIVTEEAALHASNVMLFSTKKVASRVEIVVEKGTKKRRLKKTGE
>AG-679-C18
MAVVTLAEMMEAGAHFGHQTRRWNPKMSRYIYCARNGVHIIDLVQTAVCMNNAYKWVRSAARSGKRFLFVGTKKQASEVVAQEALRCGSSYVNQRWLGGMLTNWTTMKARIDRLKDLERMESSGAIAMRPKKEGAVLRRELERLQKYLGGLKNMRRIPDVVVLVDQRRETNAVLEARKLDISLVSMLDTNCDPDLCEVPIPCNDDAVRSIQLVLSRLADAINEGRAQQKIRIRLKAFDRRMLDLSCDKIIETADNTAATAIGPIPLPTKRKIYCVLRSPHVDKDSREHFETRTHRRIIDIYSPSAKTIDALMKLDLPSGVDIEVKLMPKLSKRLASLVTKIEERAYQPLEAIQLVKENANAKFDETMEAHARLGIDPKYTDQQLRTTVALPQGTGQTVRIAVITRGEKVAEAKAAGAELSGDEDLVEAISKGEMNFDLLIATPDMMPKVAKLGRVLGPRGLMPNPKAGTVTTDLASAIQEFKAGKLEFRADRTGIVHVRFGKASFTAEALLENLKTLQETIDRNKPSGAKGRYWKSLFVTSTMGPSVEVDVA--KPVAAIRKRRKETARQRQRRRAMELRAAREAKQVRPEMVVEDNLTVQELADMLSIESSEIIKSLFFGVIATVTQTLDMPTIEAVAQEFGVVLQDDVMIEEKDRAHLRRPPVVTVMGHVDHGKTSLLDAIRKARVAAGEAGGITQHIGAYQVENPRLTFLDTPGHEAFTAMRARGTKVTDVAVLVVAADDGVRPQTLEAISHARAAEVPVVVAINKIDKEGASPDRVKQELSEQNLLAEDWGGDVVMVPVSALRGENIDKLLEMILLVTEVEDLQANPDRLAKGTVIEAHLDKAKGPVATLLVQNGTLRTGDVLAAGPVLGKVRAMVDDGGGRLKEAGPSCAVEALGFSEVPTAGDEFEVYPDEKSARAVVGDRASDARASRLAQQRRVSLTAMSGQAKEGELKELNLILKADVQGSVEAILGSLEQLPDEVQVRVLLSAPGEVTETDVDLAAASGAVIVGFNTSMASGAKRAADANSVDVRDYDVIYKLLEDIQLAMEGLLEPELVEESLGEAEVRAVFTIGKSAVAGCYITTGKLQRNCKVRVRRGNEIVFAGDLDSLRRNKDDVKDVATGFECGIGCDRFANWKDGDIVEGYKLVTQRRTVLALETSCDESAAAVLTVLSHGIASQVEEHARWGGVVPEIASRRHVEALPNLVEQALEDSVMASDLDAVAATVAPGLVGALMVGSITGRTLAALHQKPFLAVHHLEAHLASVLSPAPYIVLLVSGGHTELIRVDRSEMVRLGRSHDDAAGEAFDKVARLIGLGYPGGPAIQSLAVHGDSKLPKGRVYDFSFSGLKTAMLRQVQMLESEDLPVADLAASFEQIVADVLVERSLRCCLDQGDHLVMVGGVAANQRLRSQMQDEGQAGISVHIAPLAYCTDNAAMVAVAALRRLSSLQLGVAQAHGRFIRGSVSKVRRVLDQIRGRTYRDALIMLEFMPYRSTGPITKVLRSAVANAEHLGLDPATLVISKATADMGPSMKRYRPRAQGRAYAIKKQTCHISIAV-------------------------------------------------------------------------------------------------------------------------------------------------------------------------------------------------------------------------------------------------------------------------------------------------------------------------------------------------------------------------------------------------------------------------------------------------------------------------------------TVVYWGTGRRKTSVARVRLVPGNGTITINGRPGDNYLYNPAYLAAVKAPLQTLGLSTEYDVLVNVRGGGLTGQADAIKQGAARALCELSVDNRKPLKTEGHLSRDPRAKERRKYGLKKARKAPQFSKR------------------------------------------------------------------------------------------------------------------------------------------------------------------------------------------------------------------------------------------------------------------------------------GIHVAVATIGAVLLTIKAGELRGIASQGMICSLAELGQPDGIAVLPGTAVASCLLEDTVLELAITANRPDGLSMTGIAREVAALTLPQAPKTADL-GIYALTEVSGLDGKHSSVWLQQKLLRAGVKPVNAIVDITNLVMLEQGQPMHAFDVDALEFGLRQGRAHEPFTGLDGRTIEVDERVQLVTCRDHPVAIAGVIGSAESGVTSATRRIWLESALFTPASIRSSSRATGLRTDASSRFEKGLPREITLLAAGRVLQLMEDLLEGVGHSWQCCAESGPVKLRRHAIHRMLGAASSDEQVGSCLSALGCQLTSTVVVPSRRMDLEVDLIEEVARLIGFARFEVHLPHVPGGLTATQQAERRLRRRLCAAGLQEINCLSLRVAISNPLFAETSHLRTSLWQEHLQICQRNLQASQPGCWVFEIGHVFQSARLGGVICGSQAPDYYMARGVLATVLNSMGLELVDDLHPGRAAVVEGGCFGQLHPMLMIQQETFLTVADNSGAKRIQCIRVL-TNRRYAHVGDVIVATVKDAMPNMGVKKSDIVKAVVVRTKATMRRDTGNSIRFDDNAAVIINDDKNPKGTRVFGPVARELRERSFTKIVSLAPEVIDSEWQERVVQIRRVSKTVKGGKKMSFRAIVVVGNERGQVGVGVGKAGDVIGAVRKGVADGKKHLVKVPLTRNSIPTLSNGRDGAASVLIRPAAPGTGVIAGGSIRTVLELAGIKNVLAKRLGSKTPLNNARAAMVALQLLRTHKETAKERGISLEQIYMGRSLKKGPFIADSLLRKVEKQNAADDKVIKTWSRASTILPMMIGHTIAVHNGRTHVPVFVTEQMVGHKLGEFAPTRTFKGHIKDKKMSRRNAAVKRPILPDPQFNNLATMMVARLMKHGKKSTAQRILSDAFGLIGERTGGDPVELFETAVKNATPLVEVRARRVGGATYQVPMEVRQERGTAMALRWLVNFSRARNGRSMSQKLAGELMDAANEAGSAVRKREETHKMAEANKAFAHYRYMLSPKRVKFRKQQRGRMRGVATRGNTIAFGEFALQAQECGWITSRQIEASRRAMTRYVKRGGKIWIRIFPDKPVTMRPAETRMGSGKGNPEFWVAVIKPGRILFEMGGITPEIAKEAMRLAQYKLPVKTKFIARIAGVDIPRDKRIEVALTYIYGIGSTRAKTILTKSGVNPDIRVKDLEDNDVQKLRNAAEFTIEGDLRRQEGMALKRLQDIGCLRGRRHRMSLPVRGQRTRTNARTRRGARKTVAGKKKQLDALEAEAAVEILAATNSELEQLRVGLLGKKGRLSAVLGAMGKLPGDERPLVGQRANVLKTQVQQLLSERLEAVNSAAMERIASETLDVTAPPIGVSMGHRHPLITTTEEIVDLFCGLGYHVEEGPEVETDHHNFTALNIPPEHPARDMQDTFYLKDLLRTHTSPVQIRHLESNPPPVRIVAPGRVYRRDAVDATHSPVFHQVEVLAIDEGLDFSHLRGTVMAFLKAFFGDLPVRFRASYFPFTEPSAEVDVQWRGRWLEVMGCGMVDPAVLEGLGLDPERWSGFAAGLGVERFCMVRHGIDDIRRLYTSDLRFLEQFRLDSLKSNKGARRRKLRKGRGIAAGQGASCGFGMRGQKSRSGPTRPGFEGGQMPLYRRVPLKHFLVNPKAFTVLNVSALNEKAGTVNLDSLVKDGIVTSPLKILGNGELKTKLTVQAAAFTASARAKIEAAGGTCE----------------------------------------------------------------------------------MSRIGKNPIPIPDKVNVTLDGLDVTVKGPKGELKRTLPTGVSVNQVDNSIVVSPTSTKRSRERHGLCRALVANMIEGVSNGYTKRLEIIGVGSRAQVKGKTLVVNAGYSHPIEMVPPEGITFSVENNTKVIVSGIDKAIVGNEAAKVRSIRPPEPYKGKGIRYEGEWILRKAGKMAKKVVAVIKLALQAGKANPAPPVGPALGQHGVNIMAFCKEYNARTQEKAGFVIPVEISVFEDRSFTFITKTPPASVLITKAAGIQKGSGESAKGSVGSINRSQLEEIAKTKLPDLNCSSVESAMRIIEGTARNMGVAVSLKQRYRETIQPKLLKDLSLSNIHEVPKVVKVTVNRGLGEAATNAKSLEASVNELAQITGQKVVITRAKKAIAAFKIRQGMPIGCAVTLRGERMYAFLERFINLALPRIRDFRGVSPKSFDGRGNYTVGVREQIIFPEISFDKIDAIRGMDITIVTSARTDEEGRALLREMGMPFMPTIQQLIRHERQTLKAKTKSPALRACPERRGVCTRVYTSTPKKPNSALRKVARVRLTSGFEVTAYIGGIGHNLQEHSVVLIRGGRVKDLPGVRYHIIRGTLDTAGVKDRRQSRSKYGAKSPK-DLRQLTDADVTEQIDGLRRELFELRFQQATRQLGNTHRFKESRLKLAQLLTVQSMGHKIHPTGLRLGITQEHRSRWYASKSYPALLQEDDRIRKFIHKKYSAGISDVLIARKADQLEVELKTARPGVLVGRQGSGIEDLRSGIQKTVGDRVRINVVEVERVDADAFLLAEYIAQQLEKRVAFRRTIRMAVQRAQRAGVLGLKIQVSGRLNGAEIARTEWTREGRVPLHTLRADIDYATKVASTTYGVLGIKVWVFKGEVLDDSQQPAKKKKTKRNVPNGVAHIQSTFNNTIVSITDTTGEVISWSSAGASGFKGARKGTPFAAQTAAEAAARRALEQGMRQIEVLVRGPGSGRETAIRALQVAGLEITLIRDVTPLPHNGCRRSKRRRVLESKQQIVEELKQLLGEAEMTLVLDYQGLSTKEMTDLRTRLQASNGVCKVTKNTLMRRAIDGDSSLDSLLSGTNAFILIKGDIGGAVKAVQAFQKEIKKSETKGGLFEGRLLSQDEIKAIGELPTKEVLIAQIAGAINAVTTVAVGINEALKQMANHDPISDMLTRIRNASEKRHESTKVPASRMSRSIAKVLQQEGFIAEIGEGVRTELVLALKYSGKPTIRSMQRVSKPGLRIYKNTRGLPKVLGGLGIAIVSTSKGVMSDRDARKQGVGGEVLCYVGFVVIDKPSGMTSHACVSRMRRVLQTRRVGHGGTLDPAVTGVLPMAVGQATRLLPYLPGEKTYRGVIQLGTRTSTDDLEGNVITSPATINQVLNQFRGTIEQCPPQVSAVHVDGERAHARARRGVMDLPARSVTIHSLSLSQKGKLTEVHCSAGTYVRSLARDLGEALGCGGCLDWLRRTQALGFNEADAILPKTLIPPQALTQLPTRRLTDLEREDWSFGRTILSRKQQTQKRHRRLRRHLSGTADRPRLAVFRSNSHIYAQLIDDEAQSTLCSASTIDKDLRTSGSSCDASIAVGDLVGKRAIAKGIQQVVFDRGGNMYHGRVKALADAARNAGLQFMSLDTTEKQQLINSHQTHATDTGSAEVQVAMLSERISKLSSHLQQNIHDYSSRQGLLKMIGRRKRLLGYVRGKSEQRYSDLISKLGIR---------------------------------------------------------------------------------------------------------------------------------------------------------------------------------------------------------------------------------------------------------------------------------KERVGTVVSDKMDKTVVVAVENRFPHPVYQKTVSRTTRYKAHDEDNSCRVGDRVRITETRPLSRHKRWAIAEVLKTSVPSIDSIDRQWYLVDAENQTLGRLATEVASVLRGKNKASFTPHLDTGDFVIVVNADKIRVSGKKSQQKLYRRHSGRPGGMKVETFEHLQERLPERIVEKAIKGMLPHNALGRQLFRKLKVYKGTEHPHAAQQPKTLAGVDEVGRGCLFGPVFAAAVVLAAGLTDSKALTPTRRAALVPLIEDAYAWGLGQSSAREIDQNGIRTATEKAMLCAIQPSMLVDGVLPQRTIVRGDSSNEAIAAASVLAKESRDALIRRLSERFPGYGLERHAGYGTAQHREALLASGPTSLHRHSFMRLRKGDTVQVIAGKDKGKTGEVLRTLNENRVIVQGINLRTRHVKPTQEGETGRILTEEASLHASNVMFYSTKKLASRIELITEKGSKKRRLKKTGE
>AG-679-D13
MAVVTLSEMMEAGAHFGHQTRRWNPKMSRYIYCARNGVHIIDLVQTAVCMNNAYKWTRSAARSGKRFLFVGTKKQASEVVALEAARCGASYVNQRWLGGMLTNWTTMKARIDRLKDLERMESSGAIAMRPKKEGAVLRRELERLQKYLGGLKNMRRLPDVVVLVDQRRESNAVLEARKLDIPLVSMLDTNCDPDLCEVPIPCNDDAVRSVQLVLGRLADAINEGRAQQKIRIRLKAFDRRMLDLSCDKIIDTADQTAATAIGPIPLPTKRKIYCVLRSPHVDKDSREHFETRTHRRIIDIYSPSAKTIDALMKLDLPSGVDIEVKLMPKLPKRLASLVSKIEDRVYEPLEAIALVKDNANAKFDETMEAHVRLGIDPKYTDQQLRTTVALPNGTGQSVRIAVVTRGEKVAEAKAAGAELAGDEDLVESIAKGEMDFDLLIATPDMMPKVAKLGRVLGPRGLMPNPKAGTVTTDLASAIQEFKAGKLEFRADRTGIVHVRFGKASFSAEALLQNLKTLQETIDRNKPSGAKGRYWRSLFVTSTMGPSVEVDFSALKPVAAMRKRRKETTRQRQRRRAMELRAAREAKQVRPEMVVEDNLTVQELADMLSVESSEIIKSLFFGIIATVTQSLDMGTIETVAEEFGVVLQDDVMIEETDKAHLRRPPVVTVMGHVDHGKTSLLDAIRQARVAAGEAGGITQHIGAYQIENPKLTFLDTPGHEAFTAMRARGTKVTDVAVLVVAADDGVRPQTLEAISHARAAEVPIVVAINKIDKEGASPDRVKQELSEQSLLAEDWGGDVVMVPVSAIKRENIDKLLEMLLLVTEVEDLQANPDRMARGTVIEAHLDKAKGPVATLLIQNGTLRTGDVLAAGPVLGKVRAMVDDNRQRLKEAGPSFAVEALGFSEVPTAGDEFEVYADERSARAVVGDRASDARATRLAQQRRVSLTAMSGQANEGELKELNLILKADVQGSVEAILGSLEQLPDEVQVRVLLSAPGEITETDVDLAAASGAVIVGFNTSMASGAKKAADATGVDVRDYDVIYKLLEDIQLAMEGLLEPELVEEALGEAEVRAVFTIGKSAVAGCYITTGKLHRNCKVRVHRGKQVVFAGDLDSLRRNKDDVKEVATGFECGVGTDRFANWEEGDRIEAFKMVTQRRSVLALETSCDESAAAYVRVVASRIASQVAEHARWGGVVPEIASRRHVEALPVLIEQVLEEAGSLDGVDAVAATVAPGLAGALMVASVTGRTLAALHGRAFLGVHHLEGHLASVLRKPPYLVLLVSGGHTELIRVEQGGMDRLGRSHDDAAGEAFDKVARLLGLGYPGGPAIQLAAESGNSQLPKGRIYDFSFSGLKTAMLRTVQSD----LPLADLAASFEQVVADVLVERSLRCAVDQGRELVMVGGVAANKRLRTLMQKRAQKGIRVSIAPLEYCTDNAAMIGAAALMRLKGTSLQV---------------------------------------------------------------------------------------------------------------------------------------------------------------------------------------------------------------------------------------------------------------------------------------------------------------------------------------------------------------------------------------------------------------------------------------------------------------------------------------------------------------------------------------------------------------------------------------------------------------------------------------------------------------------------------------------------------------------------------------------------------------------------------------------------------------------------------------------------------------------------------------------------------------------------------------MRVSLSWLNELVQNELAQRLSMAGFEEEEIDDIALAQGVVIGFVKEKDKHPNADKLSVCQVDVQIVCGAGNVRAGIHVPVAMVGAVLLTIKAGELRGVASNGMICSLSELGLSDGIAVLPGQPVAAVLLDDTVLDLAITANRPDGLSMVGIAREVAALTLPAT--TAESAGLYGISLIEAVDSDASPAWVQRRLSRAGINQVNAVVDITNVVMLEQGQPLHAFDAEALEFGLRQALEGETFTGLDDRELTLDGRAQVVTCHDHPIALAGVMGSKASGVGAATNRIWLESAMFSPVSVRTTARSVGLRTDASARFEKGLPKDITLACSVRALELLSAQFDCSKGRVGAEADAAPVPLRRQALHRLLGADNSEEDIERCLSALGCQLSSSVVAPPARLDLEIDLVEEVARLVGFDRFGSTLPPIAPGLTPQQQAERQLRRLLSATGLQEITTLSLRIAISNPLLAETSHLRTNLWEEHLSVCVRNLKASQEGCWVFEIGTTYETRELCGVMSGRWMNNYFTARGRLAEVMQALKLELSDRLHPGRAATLEGGCFGQLHPEL------------------------------------------------------------------------------------------------------------------------------------------------------------------------------------------------------------------------------------------------------------------------------------------------------------------------------------------------------------------------------MSRRNAAEKRPILPDPQFNSLATMMVARLMQHGKKSTAQRILSDAFGLINERTGGDPLELFETAVKNATPLVEVRARRVGGATYQVPMEVRQERGTAMALRWLVSFSRARNGRSMAQKLAGELMDAANEAGSAVRKREETHKMAEANKAFAHYRY--------------------------------------------------------------------------------------------------------------------------------------------------------------------------------------------------------------------------------------------------------------------------------------------------------------------------------------------------------------------------------------------------------------------------------------------------------------------------------------------------------------------------------------------------------------------------------------------------------------------------------------------------------------------------------------------------------------------------------------------------------------------------------------------------------------------------------------------------------------------------------------------------------------------------------------------------------------------------------------------------MAKKVTAVIKLALQAGKANPAPPVGPALGQHGVNIMMFCKEYNARTQDKAGFVIPVEISVYEDRSFTFITKTPPASVLITKAAKIDKGSGESAKGNVGSINRAQLEEIAKTKLPDLNCTSIESAMRIIEGTARNMGVAI-------------------------------------------------------------------------------------------------------------------------------------------------------------------------------MPTIQQLIRTERSRLKAKTKSPALKACPERRGVCTRVYTSTPKKPNSALRKVARVRLTSGFEVTAYIGGIGHNLQEHSVVLLRGGRVKDLPGVRYHIIRGTLDTAGVKDRRQSRSKYGAKAPK------------------------------------------------------------------------------------------------------------------------------------------------------------------------------------------------------------------------------------------------------------------------------------------------------------------------------------------------------------------------------------------------------LENKQQIVGELKELLADAELALVLDFKGLSIKEMSDLRDRLRASDSVCKVTKNTLMRRAIDGDSNLDSLLTGTNAFVLVKGDVGAGVKAVQTFQKELNKSETKGGLFEGKLLSQDEIKAIADLPSKEQLMAQIAGAINAVATVAVGINEALKQ------------------------------------------------------------------------------------------------------------------------------GFVVIDKPAGLTSHSCVGRLRRCYGLRRVGHGGTLDPAVTGVLPIALGPATRLLPYLPGDKTYRGVIQLGQRTSTDDLQGDLLESEAELKQALAPFHGAIQQRPPQVSAVHVDGERAHTRARRGVMELKARPVTLHRLELIEAGQLAEVHCSSGTYIRSIARDLGDAIGCGGCLASLRRTQALGFHEHQAPLPEPLSPLMALSHLPQHHLDEQQQADWRCGRRL-------------------------------------------------------------------------------------------------------------------MSLDTTEKQQLINTHQTHGTDTGSAEVQVAMLSERINRLSSHLQNNIHDFSSRQGLLKMIGRRKRLLGYMRSKNEQRYVDTIAKLGIRLRIASRRSQLAMVQTNWVKAELEKLTITVEAMATQGDKILDVALAKIGDKGLFTKELEAQMLVGRADIAVHSLKDLPTNLPEGLMLGCITEREDPADALVKHLNLATLPEGAVVGTSSLRRLAQLRHHYPHLEFKDVRGNVITRLEKLDSGADCLILAAAGLGRLGFADRIDQIPGDISLHAVGQGALGIECVENKMEIIKVLEHGPTSKRCLAERAFLRELEGGCQVPIGVNTQLILTGMVASLDGKLIRERATDPEAIGLELAKELGAGEI---------------------------------------------------------------------------------------------------------------------------------------------------------------------------------------------------------------------AGVDEVGRGCLFGPVFAAAVLLKAGLTDSKKLSPRRRAVLVPLIRNVVARGLGQASAREIDALGIRGATELAMLRALLPQLLVDGNLPQQTVVGGDSLSPAIAAASVLAKESRDGLIRRLALKFPGYGLERHVGYGTQQHRAALLASGPTVLHRRTF-------------------------------------------------------------------------------------------------
>AG-683-A03
----------------------------------------------------AYKWVRSAARSGKRFLFVGTKKQASEVVAQEALRCGSSYVNQRWLGGMLTNWTTMKARIDRLKDLERMESSGAIAMRPKKEGAVLRRELERLQKYLGGLKNMRRIPDVVVLVDQRRETNAVLEARKLDISLVSMLDTNCDPDLCEVPIPCNDDAVRSIQLVLSRLADAINEGR-----------------------------------------------------------------------------------------------------MPKLSKRLASLVTKIEDRAYQPLEAIQLVKENATAKFDETMEAHVRLGIDPKYTDQQLRTTVALPQGTGQTVRIAVITRGEKVAEAKAAGAELSGDEDLVEAISKGEMNFDLLIATPDMMPKVAKLGRVLGPRGLMPNPKAGTVTTDLASAIQEFKAGKLEFRADRTGIVHVRFGKASFTAEALLENLKTLQETIDRNKPSGAKGRYWKSLYVTSTMGPSVEVDIA--KPVAAIRKRRKETARQRQRRRAMELRAAREAKQVRPEMVVEDNLTVQELADMLSIESSEIIKSLFFGVIATVTQTLDMPTIEAVAQEFGVVLQDDVMIEEKDRAHLRRPPVVTVMGHVDHGKTSLLDAIRQARVAAGEAGGITQHIGAYQVENPRLTFLDTPGHEAFTAMRARGTKVTDVAVLVVAADDGVRPQTLEAISHARAAEVPVVVAINKIDKEGASPDRVKQELSEQNLLAEDWGGDVVMVPVSALRGENIDKLLEMILLVTEVEDLQANPDRLAKGTVIEAHLDKAKGPVATLLVQNGTLRTGDVLAAGPVLGKVRAMVDDGGGRLKEAGPSCAVEALGFSEVPTAGDEFEVYPDEKSARAVVGDRASDARASRLAQQRRVSLTAMSGQAKEGELKELNLILKADVQGSVEAILGSLEQLPDEVQVRVLLSAPGEVTETDVDLAAASGAVIVGFNTSMASGAKRAADANSVDVRDYDVIYKLLEDIQLAMEGLLEPELVEESLGEAEVRAVFTIGKSAVAGCYVTTGKLQRNCKVRVRRGKEIVFAGDLDSLRRNKDDVKDVATGFECGIGCDRFANWKDGDIVEGYKLVTQRR--------------------------------------------------------------------------------------------------------------------------------------------------------------------------------------------------------------------------------------------------------------------------------------------------------------------------------------------------------------------------------------------------------------------------------------------------------------------------------------------------------------------------------------------------------------------------------------------------------------------------------------------------------------------------------------------------------------------------------------------------------------------------------------------------------------------------------------------------------------------------------------------------------TVVYWGTGRRKTSVARVRLVPGNGKITINGRPGDNYLYNPAYLTAVKAPLQTLGLSTEYDVLVNVRGGGLTGQADAIKQGAARALCELSVDNRKPLKTEGHLSRDPRAKERRKYGLKKARKAPQFSKR------------------------------------------------------------------------------------------------------------------------------------------------------------------------------------------------------------------------------------------------------------------------------------------------------------------------------------------------------------------------------------------------------------------------------------------------------------------------------------------------------------------------------------------------------------------------------------------------------------------------------------------------------------------------------------------------------------------------------------------------------------------------------------------------------------------------------------------------------------------------------------------------------------------------------------------------------------------------------------------------------------------------------------------------------------------------------------------------------------------------------------------------------------------------------------------------------------------------------------------------------------------------------------------------------------------------------------------------------------------------------------------------------------------------------------------------------------------------------------------------------------------------------------------------------------------------------------------------------------------------------------------------------------------------------------------------------------------------------------------------------------------------------------------------------------------------------------------------------------------------------------------------------------------------------------------------------------------------------------------------------------------------------------------------------------------------------------------------------------------------------------------------------------------------------------------------------------------------------------------------------------------------------------------------------------------------------------MAKKVVAVIKLALQAGKANPAPPVGPALGQHGVNIMAFCKEYNARTQDKAGYVIPVEISVFEDRSFTFITKTPPASVLITKAAGIQKGSGESAKGSVGSINRSQLEEIAKTKLPDLNCSSVESAMRIIEGTARNMGVAV----------------------------------------------------------------------------------------------------------------------------------------------------------------------------------------------------------------------------------------------------------------------------------------------------------------------------------------------------------------------------------------------------------------------------------------------------------------------------------------------------------------------------------------------------------------------------------------------------------------------------------------------------------------------------------------------------------------LESKQQIVEELKKLLGEAEMALVLDYQGLSIKEMSDLRTRLQASNGVCKVTKNTLMRRAIDGDSSLDSLLTGTNAFILIKGDVGGACKAVQAFQKETKKSETKGGLFEGKLLSQDEIKAIGELPSKEVLMAQIAGAINAVTTVAVGVNEALKQ------------------------------------------------------------------------------------------------------------------------------GFVVIDKPSGLTSHACVSRMRRILQTKRVGHGGTLDPAVTGVLPIAVGQATRLLPYLPGDKTYRGVIQLGTSTSTDDLQGEVVESLEQMDQALNPFRGSIEQCPPQVSAVHVNGERAYTRARRGVMDLPARSVTIHSVSLSEQGKLTTVHCSAGTYIRSLARDLGQVLGCGGCLDSLRRTQALGFIETHAIIEPTLIPPQALTHLPIRTLSELERNDWSCGRTI----------------------------------------------------------------------------------------------------------------------------------------------------------------------------------------------------------------------------------------------------------------------------------------------------------------------------------------------------------------------------------------------------------------------------------------------------------------------------------------------------------------------------------------------------------------------KTSVPSIDSIDRQWYLVDAENQTLGRLATEVASVLRGKNKASFTPHLDTGDFVIVVNADKIRVSGKKPQQKLYRRHSGRPGGMKVETFEHLQERLPERIVEKAIKGMLPHNALGRQLFRKLKVYKGTEHPHAAQQPTTL--------------------------------------------------------------------------------------------------------------------------------------------------------------------------------------------------------------------------------------------------------------
>AG-683-B21
MAVVTLSEMMEAGAHFGHQTRRWNPKMSRYIYCARNGVHIIDLVKTAVCMNNAYKWTRSAARSGKRFLFVGTKKQASEVVALEAARCGAAYVNQRWLGGMLTNWTTMKARIDRLKDLERMESSGAIAMRPKKEGAVLRRELERLQKYLGGLKTMRRLPDVVVLVDQRRESNAVLEARKLDIPLVSMLDTNCDPDLCEVPIPCNDDAVRSVQLVLGRLADAINEGR------------------------------------------------------------------------------------------------------------------------------------------------------------------------------------------------------------------------------------------------------------------------------------------------------------------------------------------------------------------------------------------------------------------------------------------------------------------------------------------------------------------------------------------------------------------------------------------------------------------------------------------------------------------------------------------------------------------------------------------------------------------------------------------------------------------------------------------------------------------------------------------------------------------------------------------------------------------TVLALETSCDESAAAVVRVVASRIASQVEEHALWGGVVPEIASRRHVEALPALVQEVLREALSISELNAVAATVAPGLAGALMVASVTGRTLAALHQVPFLGIHHLEGHLASALQAPPYLVLLVSGGHTELIRVGHGEMERLGRSHDDAAGEAFDKVARLLGLGYPGGPAIQAIAVSGNAKLPKGRIYDFSFSGLKTAMLRTVESCQSSDLPLADLAASFEQVVADVLVERAIRCALDHNTQLVMVGGVAANQRLRLLMAKQGQHGVAVSIAPLAYCTDNAAMIGAAALNRLSSDETGV---------------------------------------------------------------------------------------------------------------------------------------------------------------------------------------------------------------------------------------------------------------------------------------------------------------------------------------------------------------------------------------------------------------------------------------------------------------------------------------------------------------------------------------------------------------------------------------------------------------------------------------------------------------------------------------------------------------------------------------------------------------------------------------------------------------------------------------------------------------------------------------------------------------------------------------MLVSLSWLNDLVSDDLAERLSMAGFEVENVDDLARSKGVVVGHVLTRDKHPNADKLSVCSVDIQIVCGAANVRAGIHVPVATVGAVLLTIKAGELRGVASNGMICSLSELGLSSGIAILPGTPVAALFLDDAVLELAITANRPDGLSMVGIAREVAALTAPEQEPQAEL-GYYAVACVEGVRGQESPLWIQQRLNRAGINAVNAVVDITNLVMLEQGQPLHAFDAVALEFAVRPAKDQETFIGLDDQSLCLDPRVQVVTCHDRAIAIAGVMGSRDSAVSDSTTKIWLESAMFSPIRVRQSSRAVGLRTDSSSRFEKGLPPEVTLACSQRAVDLLSDQFACRNGRVGGPKTPVPLQLRRDALHQLLGTDSGPHTIEQCLTALGCELESTVTPPSRRQDLEVDLIEEVARLVGFDKFGSHLPDVAPGLTSRQQAERRLRRLFCSTGLQEITTLSLRIAISNPLLAETSHLRTNLWEEHLQICVRNLKASMAGCSIFEIGNTYQSGVISGVICGRWAPNYYEARGVLSRVMEALHLELSDRLHPGRAATLEGGCFGQLHPAL-----------------------------------------------------------------------------------------------------------------------------------------------------------------------------------------------------------------------------------------------------------------------------------------------------------------------------------------------------------------------------------------------------------------------------------------------------------------------------------------------------------------------------------------------------------------------------------------------------------------------------------------------------------------------------ARIAGVDIPRDKRVEVSLTYIYGIGLTRAKAILAKAGVNPDIRVKDLEDGDVQKLRGATEFTIEGDLRRQEGMALKRLQDIGCVRGRRHRMSLPVRGQRTRTNARTRRGARKTVAGKKK----------------------------------------------------------------------------------------------------------------------------------------------------------------------------------------------------------------------------------------------------------------------------------------------------------------------------------------------------------------------------------------------------------------------------------------------------------------------------------------------------------------------------------------------------------------------------------------------------------------------------------------------------------------------------------------------------------------------------------------------------------------------------------------------------------------------------------------------------------------------------------------------------------------------------------------------------------------------------------------------------------------------------------------------------------------------------------------------------------------------------------------------------------------------------------------------------------------------------------------------------------------------------------------------------------------------------------------------------------------------------------------------------------------------------------------------------------------------KSGPKKAKRNVPNGVAHIQSTFNNTIVSISDTAGEVIAWSSAGASGFKGARKGTPFAAQTAAEAAARRALEQGMRQIEVLVRGPGSGRETAIRALQVAGLEITLIRDVTPLPHNGCRRPKRRRV--------------------------------------------------TKNTLMRRAIDGDSNLDSLLTGTNAFVLVKGDVGAGVKAVRSFQNEFKKSETKGALFEGKLLSQDEIKAIADLPSREELMAQIAGAINAVATVAVGINEALKQ------------------------------------------------------------------------------------------------------------------------------GFVVIDKPAGLTSHACVNRMRRSYGLRRVGHGGTLDPAVTGVLPIALGPATRLLPYLPGEKTYQGSIQLGTRSSSDDLQGEILE-NQGCLEALAPFRGTIQQRPPQVSAVHVDGERAHARARRGSMDLAARTVTIERLDLLDWDPTSEVHCTTGTYIRALARDLGDALGCGGCLADLTRTQALGFHLAQAPLPEPLSPLEALQTLPKRTLTDSEEFDWRCGRRL-------------------------------------------------------------------------------------------------------------------MSLDTTEKQQLINTHQTHGTDTGSAEVQVAMLSERINRLSGHLQNNIHDFSSRQGLLKMIGRRKRLLNYMRSKSEQRYSETISKLGIR--------------------------------------------------------------------------------------------------------------------------------------------------------------------------------------------------------------------------------------------------------------------------------------------------------------------------------------------------------------------------------------------------------------------------------------------------------------------------------------------------------------------------------------------------------------------------------------------------------------------------------------------------------------------------------------------------------------------------------------------------------------------
>AG-683-G11
MAVVTLAEMMEAGAHFGHQTRRWNPKMSRYIYCARNGVHIIDLVQTAVCMNNAYKWTRTAARSGKRFLFVGTKKQASEVIALEAARCGASYVNQRWLGGMLTNWTTMKARIDRLKDLERMESSGAIAMRPKKEAAVLRRELDRLQKYLGGLKNMRRLPDVVVLVDQRRETNAVLEARKLDIPLVSMLDTNCDPDLCEVPIPCNDDAVRSVQLVLSRLADAINEGR-----------------------------------------------------------------------------------------------------MPKLSKRLASLVTKVEERAYEPLEAIQLVKDNANAKFDETMEAHVRLGIDPKYTDQQLRTTVALPHGTGQTVRIAVVTSGEKVAAAKAAGAELAGDEDLVNTISKGEMNFDLLIATPDMMPKVAKLGRVLGPRGLMPNPKAGTVTTDLAAAIKDFKAGKLEFRADRTGIVHVRFGKASFDAANLLDNLKMLQETIDRNKPSGAKGRYWKSLYVTSTMGPSVEVDISAL-------------------------------------------------------------------------------------------------------------------------------------------------------------------------------------------------------------------------------------------------------------------------------------------------------------------------------------------------------------------------------------------------------------------------------------------------------------------------------------------------------------------------------------------------------------------------------------------------------------------------KVLALETSCDESAAAVLQVLSHRIASQIEEHAQWGGVVPEIASRRHVEALPHLIDQSLKSALSISDLDAVAATVTPGLVGALMVGSVTGRTLAALHRRPFIAIHHLEAHLASVLPAPPYLVLLVSGGHTELIRVDATVLERLGRSHDDAAGEAFDKVARLLGLEYPGGPAIQSAAFQGDVSLPKGRVYDFSFSGLKTAMLRQVEACRTEPLPLADLAASFQQVVVDVLVDRSLRCCSELGSTLVMVGGVAANQCLRKCMHARGEQGVDVHLAPLRYCTDNAAMVGAAALGRLSSLALGV--------------------------------------------------------------------------------------------------------------------------------------------------------------------------------------------------------------------------------------------------------------------------------------------------------------------------------------------------------------------------------------------------------------------------------------------------------------------------------------------------------------------------------------------------------------------------------------------------------------------------------------------------------------------------------------------------------------------------------------------------------------------------------------------------------------------------------------------------------------------------------------------------------------------------------------------------------------------------------------------------------------------------------------------------------------------------------------------------------------------------------------------------------------------------------------------------------------------------------------------------------------------------------------------------------------------------------------------------------------------------------------------------------------------------------------------------------------------------------------------------------------------------------------------------------------------------------------------------------------------------------------------------------------------------------------------------------------------------------------------------------------------------------------------------------------------------------------------------------------------------------------------------------------------------------------------------------------------------------------------------------------------------------------------------------------------------------------------------------------------------------------------------------------------------------------------------------------------------------------------------------------------------------------------------------------------------QLEALEAEAAEAISAAADADLEQLRIGLLGKKGRLSGVLGAMGKLPGDERPLVGQRANVLKTQVQTLLSDRLQAVKQAAMERIASETLDVTAPAQGILMGHRHPLITTTEEIVDLFCGLGYQVEEGPEVETDHHNFTALNIPPDHPARDMQDTFYLKDLLRTHTSPVQIRHLETHAPPVRIVAPGRVYRRDAVDATHSPVFHQVEVLAIDEGLDFSHLRGTVMAFLKAFFGDLPVRFRASYFPFTEPSAEVDVQWRGRWLEVMGCGMVDPAVLEGLGLDPERYSGFAAGLGVERFCMVRHGIDDIRRLYTSDLRFLEQF--------------------------------------------------------------------------------------------------------------------------------------------------------------------------------------------------------------------------------------------------------------------------------------------------------------------------------------------------------------------------------------------------------MAKKVVAVIKLALQAGKANPAPPVGPALGQHGVNIMAFCKEYNARTQEKAGFVIPVEISVFEDRSFTFITKTPPASVLITKAAGIAKGSGESAKGSVGSIKRSQLEEIAKTKLPDLNCTSVESAMRIIEGTARNMGVAI----------------------------------------------------------------------------------------------------------------------------------------------------------------------------------------------------------------------------------------------------------------------------------------------------------------------------------------------------------------------------------------------------------------------------------------------------------------------------------------------------------------------------------------------------------------------------------------------------------------------------------------------------------------------------------------------------------------LESKQQIVEELKQLLGEAEMALVLDYQGLSIKEMSDLRTRLRASNGVCKVTKNTLMRLAIDGDSNLDPLLSGTNAFVLVKGDIGGAVKALQAFQKDTKKSETKGGLFEGKLLSQDEIKAIGDLPTKEVLMAQIAGSINAVATVAVGINEALKQ------------------------------------------------------------------------------------------------------------------------------GFAVIDKPAGLTSHTCVARIRRVLGIRRIGHGGTLDPAVTGVLPIAVGQATRLLPYLPGEKTYRGVIQLGISTNTDDLQGEELSRQSVLDQALSPFRGSIRQQPPQVSAVHVDGERAYARARRGQMELAARPVTIHQLHVLQAQLSVEVHCSAGTYIRSLARDLGLALGCGGCLASLRRTQALGFHDHQAVLPNSLLRPEALPHLPQRLLTASEQLDWSCGRRI-------------------------------------------------------------------------------------------------------------------MSLDTTEKQQLINTHQTHATDTGSAEVQVAMLSERISKLSSHLQQNNHDYSSRQGLLKMLGRRKRLLSYVRSKSEQRYSSLIAKLGIRLRIASRRSQLAMVQTNWVKAELEKLAISVEAMATQGDKILDVALAKIGDKGLFTKELEAQMLVGRAEIAVHSLKDLPTNLPDGLMLGCITEREDPADALVVNYTLETLPEGSVVGTSSLRRLAQLRYHFPHLQFKDVRGNVITRLEKLDAGYDCLILAAAGLSRLGFGDRIHQIPGHISLHAVGQGALGIECVTDNKDVLNVLEHGPTSGRCLAERAFLRELEGGCQVPIGVNSELVLTGMVASLDGKMIRDELGNPEDVGLKLAKSQGAGEI-----------------------------------------------------------------------------------------------------------------------------------------------------------------------------------------------------------------------------------------------------------------------------------------------------------------------------------------------------------------------------------------------------------------------------------------------------------------------------------
>BL107
MAVVTLSEMMEAGAHFGHQTRRWNPKMSRYIYCARNGVHIIDLVKTAVCMNNAYKWTRSAARSGKRFLFVGTKKQASEVVALEAARCGAAYVNQRWLGGMLTNWTTMKARIDRLKDLERMESSGAIAMRPKKEGAVLRRELERLQKYLGGLKTMRRLPDVVVLVDQRRESNAVLEARKLDIPLVSMLDTNCDPDLCEVPIPCNDDAVRSVQLVLGRLADAINEGRAQQKIRIRLKAFDRRMLDLSCDKIIETADTTAASAIGPIPLPTKRKIYCVLRSPHVDKDSREHFETRTHRRIIDIYSPSAKTIDALMKLDLPSGVDIEVKLMPKLSKRLAGLVSKIEDRSYGPLEAIALVKDNANAKFDETMEAHVRLGIDPKYTDQQLRTTVALPNGTGQTVRIAVVTSGEKVAAAKAAGAELAGDEDLVEAISKGEMNFDLLIATPDMMPKVAKLGRVLGPRGLMPNPKAGTVTTDLAAAIKDFKAGKLEFRADRTGIVHVRFGKASFSADALLENLKTLQETIDRNKPSGAKGRYWKSLYVTSTMGPSVEVDFSALKPVAAVRKRRKETARQRQRRRAMELRAAREAKQVRPEMVVEDNLTVQELADMLSVESSEIIKSLFFGVIATVTQTLDMPTIEAVAKEFDVVLQDDVMIEEADLKHLRRPPVVTVMGHVDHGKTSLLDAIRQARVAAGEAGGITQHIGAYQVEDRKLTFLDTPGHAAFTAMRARGTKVTDVAVLVVAADDGVRPQTLEAISHARAAEVPIVVAINKIDKEGASADRVKQELSEQNLLAEEWGGDVVMVPVSAIKGENIDKLLEMLLLVTEVEDLQANPDRLARGTVIEAHLDKAKGPVATLLIQNGTLKTGDVLAAGPVLGKVRAMVDDNRQRLKEAGPSFAVEALGFSEVPTAGDEFEVYPDEKAARAVVGDRASDARATRLAQQRRVSLTAMSGQANEGELKELNLILKADVQGSVEAILGSLEQLPDEVQVRVLLSAPGEVTETDVDLAAASGAVIIGFNTSMASGAKKAADATGVDVRDYDVIYKLLEDIQLAMEGLLEPELVEEALGEAEVRAVFTIGKSAVAGCYVNTGKLHRNCRVRVHRGKQVVYTGDLDSLRRNKDDVKEVATGFECGVGTDRFANWEEGDRIEAFKMVTQRRTVLALETSCDESAAAVVRVLASGIASQVEEHALWGGVVPEIASRRHVEALPALVRAVLRDSLSISELHAVAATVAPGLAGALMVASVTGRTLAALHQVPFLGIHHLEGHLASAAEAPPYLVLLVSGGHTELIRVGHGEMERLGRSHDDAAGEAFDKVARLLGLGYPGGPAIQAIAASGNSKLPKGRIYDFSFSGLKTAMLRTVESCQCSELPLADLAASFEQVVADVLVERAIRCALDHNTQLVMVGGVAANQRLRLLMAKQGQHGVGVSIAPLAYCTDNAAMIGAAALNRLSSDETGVAQAHGRFIRGSVSKVRRVLDQIRGRTYRDALIMLEFMPYRSTGPITKVLRSAVANAENLGLDPASLVISSASADMGPSMKRYRPRAQGRAFQIKKQTCHISIAVMASCVVRDWQGKEAGATLDLKVAKEATAVDLMHRAVLRQQAHMRQGTASTLTRSEVRGGGRKPYKQKGTGRARQGSVRTPLRPGGGIIFGPKPRSYNLAMNRKERRSALRTALMARIDDIVKDFSLEAPKTREITEALGRLGIAKVLIVLEMVRRSVRNLEKVKLISANHLNVFDLLHANSLVVGEDALTTIQEVMAIRKFRPYTPGTRTRVVTDFSEVTGRKPERSLVVSKHRKKGRNNRGVITCRHRGGGHKRLYRLVDFRRNKHGVTAKVAAIHYDPHRNARLALLFYADGEKRYILAPAGVQVGQTVVSGPEVPIENGNAMPLSAVPLGSSVHCVELYAGRGGQMVRTAGASAQVMAKEGDYVALKLPSTEVRLVRRECYATLGEVGNSEVRNTSLGKAGRRRWLGRRPQVRGSVMNPCDHPHGGGEGRAPIGRGPVTPWGKPALGLKTRKRNKPSNQYVLRKRRSVVYWGTGRRKTSVARVRLVPGNGTITINGRPGDNYLYNPAYIAAVKAPLETLGLSTEYDVLVNVHGGGLTGQSGAIKQGAARALCELSADNRKPLKTEGHLSRDPRAKERRKYGLKKARKAPQFSKRMSIGILGKKLGMSQLFDEQGRAVPVTLIEAGPCRITQLKNDDTDGYAAVQIGFGEREKLINKPSKGHLTKSGEDLLRHLREYRDNDGLELGGSITVSDFEAGQKVDVSGDTMGRGFAGLQKRHGFSRGPMTHGSKNHRQPGSIGAGTPGRIYPGKRMSGRYGGKKTTTRGLTILRVDSDRNLLVVKGSVPGKPGALLNIKPAMLVSLSWLKELVQDDLAERLSMAGFEVENVDDLAQSKGVVVGHVLTRDKHPNADKLSVCRVDIQIVCGAANVRAGIYVPVATVGAVLLTIKAGELRGVTSDGMICSLSELGLSSGIAILPGTPVAALFLDDTVLELAITANRPDGMSMVGIAREVAALTAPDQEQQTEL-GYYGIACVEGVRDQESPQWIQQRLSRAGINAVNAVVDITNLVMLEQGQPLHAFDAEALEFAVRPAKDQETFIGLDDQSLCLDPRVQVVTCHDRAIAIAGVMGSRDSAVSDSTTRIWLESAMFSPIRVRQSSRAVGLRTDASSRFEKGLPPEVTLACSQRAIDLLSDQFACRNGRVGGPKTPVPLQLRRDALHQLLGTDSSPHTIEQCLTALGCEMESAVTPPSRRQDLEVDLIEEVARLVGFDKFGSHLPDVAPGLTPRQQAERRLRRLFCSAGLQEITTLSLRIAISNPLLAETSHLRTNLWEEHLQICVRNLKASMAGCSIFEVGNTYQSGVVSGVICGRWAPNYYEARGVLSRVMGAMQLDLSDRLHPGRAATLEGGCFGQLHPAL-IQQESFLTVADNSGAKRIQCIRVL-TNRRYAHVGDVIVAAVKDAMPNMGVKKSDVVKAVVVRTKATLRRETGNSIRFDDNAAVIINDDKNPKGTRVFGPVARELRERSFTKIVSLAPEVIDSEWQERVVQIRRVSKTVKGGKKMSFRAIVVVGNEKGQVGVGVGKAGDVIGAVRKGVADGKKHLVKVPLTRSSIPTLSNGRDGAASVLIRPAAPGTGVIAGGSIRTVLELAGIKNVLAKRLGSKTPLNNARAAMVALSSLRTHKETAKERGISLEQIYMGRSLKKGPFIADSLLRKLEKQNDNDDKVIKTWSRASTILPMMIGHTIAVHNGKSHIPVFITEQMVGHKLGEFAPTRTFKGHIKDKKMSRRNAAVKRPILPDPQFNSLATMMVARLMQHGKKSTAQRILSDAFGLINERTGGDPLELFETAVKNATPLVEVRARRVGGATYQVPMEVRQERGTAMALRWLVSFSRARNGRSMSQKLAGELMDAANEAGSAVRKREETHKMAEANKAFAHYRYMLSPKRVKFRKQQRGRMRGVATRGNTIAFGEFALQAQECGWITSRQIEASRRAMTRYVKRGGKIWIRIFPDKPVTMRAAETRMGSGKGNPEFWVAVIKPGRILFEMGGITPEIAKEAMRLAQYKLPVKTKFIARIAGVDIPRDKRVEVSLTYIYGIGLTRAKAILAKAGVNPDIRVKDLEDGDVQKLRGATEFTIEGDLRRQEGMALKRLQDIGCVRGRRHRMSLPVRGQRTRTNARTRRGARKTVAGKKKQLDALEQEAAAEIAAVNAQSLEQLRVGLLGKKGRISAVLGAMGKLPGEERPVVGQRANVLKNQVQTLLAERLQAVKQAAAERIAGETLDVTAPASGTPMGHRHPLISTTEEIVDLFLGLGYSVAEGPEVEQDHYNFTALNIPEDHPARDMQDTFYLKGLLRTHTSPVQIRHLEQNPPPVRIVAPGRVYRRDAVDATHSPVFHQVEVLAIDEGLDFSHLRGTVMAFLKAFFGDLPVRFRASYFPFTEPSAEVDVQWRGRWLEVMGCGMVDPAVLEGLGLDPERYSGFAAGLGVERFCMVRHGIDDIRRLYTSDLRFLEQF----------------------------------------------------------------------------------------------------------------------------------------ADVIRRPLITEKATRALENQYTFEVDHRAAKPDIKAAIEQLFDVKVTGISTMNPPRRSRRAGKRAQVKKAVVRLAEGIQLFPMSRIGKNPVPVPDKVTVSLDGLTVKVKGPKGELERTLPEGVSVSQEANTIVVAPTSTKRSRERHGLSRTLVANMIEGVHNGYSKVLEIVGVGSRAQVKGTTLVVSAGYSHPVEMPAPAGITFKVENNTRVIVSGIDKELVGNEAAKVRAIRPPEPYKGKGIKYEGEHILRKAGKMAKKVVAVIKLALQAGKANPAPPVGPALGQHGVNIMMFCKEYNARTQDKAGLVIPVEISVFEDRSFTFITKTPPASVLITKAAGIEKGSGDSAKGSVGSISRAQLEEIAKTKLPDLNCSSVDSAMRIIEGTARNMGVAVSLKKRYRETIQPKLLKDLSLSNIHEVPKVVKVTVNRGLGEAATNAKSLEASVKELAQITGQKVVVTRAKKAIAGFKIRQGMPIGCAVTLRGDRMYAFLERLINLALPRIRDFRGVSAKSFDGRGNYTLGVREQIIFPEISFDKIDAIRGMDITIVTTARSDEEGRALLSEMGMPFMPTIQQLIRTERSRLKVKTKSPALKACPERRGVCTRVYTSTPKKPNSALRKVARVRLTSGFEVTAYIGGIGHNLQEHSVVLIRGGRVKDLPGVRYHIIRGTLDTSGVKDRRQSRSKYGAKAPKSEVRNLSDADITEKIDGLRRELFQLRFEQATRQLANTHRFKEARIKLAQLLTVQSMGHKIHPTGLRLGITQEHRSRWYASKTYPALLQEDDRIRKFIHKKYSAGISDVLIARKADQLEVELKTARPGVLVGRQGSGIEDLRAGIQKTVGDRVRINVVEVERVDGDAFLLAEYIAQQLEKRVAFRRTIRMAVQRAQRAGVLGLKIQVSGRLNGAEIARTEWTREGRVPLHTLRADIDYATKVGKTTYGVLGIKVWVFKGEVLSEQSQKSGPKKAKRNVPNGVAHIQSTFNNTIVSISDTAGEVIAWSSAGASGFKGARKGTPFAAQTAAEAAARRALEQGMRQIEVLVRGPGSGRETAIRALQVAGLEITLIRDVTPLPHNGCRRPKRRRVLENKQQIVGELKGLLAETELALVLDFKGLSIKEMSDLRDRLRVTNSVCKVTKNTLMRRAIDGDSNLDSLLTGTNAFVLVKGDVGAGVKAVRSFQKEVNKSETKGALFEGKLLSQDEIKAIADLPSREELMAQIAGAINAVATVAVGINEALKQMANHDPISDMLTRIRNASEKRHETTKIPASRMTRSIAKVLQQEGFISEIGEGFRAELVLSLKYSGKPTIRSMQRVSKPGLRIYKNTRGLPKVLGGLGVAIISTSKGVMSDRDARREGVGGEVLCYVGFVVIDKPAGLTSHACVSRMRRSYGLRRVGHGGTLDPAVTGVLPIALGPATRLLPYLPGEKTYRGVIQLGTRSSSDDLQGEILE-DQACLEALAPFQGTIQQHPPQVSAVHVDGERAHARARRGSMDLPARTVTIERLDLLRSGRLIEVHCTAGTYIRALARDLGETLGCGGCLATLTRTQALGFHLAQAPLPEPLSPLTALQTLPKRTLTVSETIDWRCGRR-LSRKQQTQKRHRRLRRHITGTSNRPRLAVFRSNNHIYAQLIDDAAQSTLCSASTVDKELRSGGGSCDASVAVGALVAKRAIAKGIEQVVFDRGGNLYHGRIKALADAARKAGLQFMSLDTTEKQQLINSHQTHGTDTGSAEVQVAMLSERINRLSSHLQNNIHDFSSRQGLLKMIGRRKRLLNYMRSKSEQRYSETISKLGIRLRIASRRSQLAMVQTNWVKAELEKLTITVEAMATQGDKILDVALAKIGDKGLFTKELEAQMLIGRADIAVHSLKDLPTNLPEGLMLGCITEREDPADALVKHLNLATLPEGAVVGTSSLRRLAQLRHHYPHLEFKDVRGNVITRLEKLDSGADCLILAAAGLGRLGFADRIDQIPGDISLHAVGQGALGIECVENKMDIIKVLEHGPTSQRCLAERAFLRELEGGCQVPIGVNTQLILTGMVASLDGKLIREKASDPESIGLALAKGLGAGEIKERVGTVVSDKMEKTVVVAVETRFPHPIYQKTVSRTTRYKAHDEDNSCRVGDRVRITETRPMSRQKRWAIAEVL--SLPPIDSIDRQWYVVDAENQTLGRLATEVASILRGKNNPSFTPHLDTGDFVVVVNAEKIQVSGKKPQQKLYRRHSGRPGGMKVETFESLQERIPERIVEKAIKGMLPHNALGRQMFRKLKVYKGTEHPHSAQKPQPLAGVDEVGRGCLFGPVFAAAVVLQAGLTDSKKLSAKRRGSLVPLIEQCLTSGLGQASAHEIDAVGIRRATERAMLRALQKVVLVDGNLPQKTLVGGDSRSAAIAAASVLAKESRDALIRRLSNRFPGYGLERHAGYGTALHREALLALGPTSMHRRSFMRIRKGDTVQVIAGKDKGKTGAVLRTLNENRVIVEGVNMRTRHEKPSQEGESGRIVTEEASLHASNVMLYSTKKVASRVEIVVEKGTKKRKLKKTGE
>CC9311
MAVVTLAEMMEAGAHFGHQTRRWNPKMSRYIYCARNGVHIIDLVQTAVCMNNAYKWVRSAARSGKRFLFVGTKKQASEVVAQEALRCGSSYVNQRWLGGMLTNWTTMKARIDRLKDLERMESSGAIAMRPKKEGAVLRRELERLQKYLGGLKNMRRIPDVVVLVDQRRETNAVLEARKLDISLVSMLDTNCDPDLCEVPIPCNDDAVRSIQLVLSRLADAINEGRAQQKIRIRLKAFDRRMLDLSCDKIIETADNTAATAIGPIPLPTKRKIYCVLRSPHVDKDSREHFETRTHRRIIDIYSPSAKTIDALMKLDLPSGVDIEVKLMPKLSKRLASLVTKIEDRAYQPLEAIQLVKENATAKFDETMEAHVRLGIDPKYTDQQLRTTVALPQGTGQTVRIAVITRGEKVAEAKAAGAELSGDEDLVEAISKGEMNFDLLIATPDMMPKVAKLGRVLGPRGLMPNPKAGTVTTDLASAIQEFKAGKLEFRADRTGIVHVRFGKASFTAEALLENLKTLQETIDRNKPSGAKGRYWKSLYVTSTMGPSVEVDIA--KPVAAIRKRRKETARQRQRRRAMELRAAREAKQVRPEMVVEDNLTVQELADMLSIESSEIIKSLFFGVIATVTQTLDMPTIEAVAQEFGVVLQDDVMIEEKDHAHLRRPPVVTVMGHVDHGKTSLLDAIRQARVAAGEAGGITQHIGAYQVENPRLTFLDTPGHEAFTAMRARGTKVTDVAVLVVAADDGVRPQTLEAISHARAAEVPVVVAINKIDKEGASPDRVKQELSEQNLLAEDWGGDVVMVPVSALRGENIDKLLEMILLVTEVEDLQANPDRLAKGTVIEAHLDKAKGPVATLLVQNGTLRTGDVLAAGPVLGKVRAMVDDGGGRLKEAGPSCAVEALGFSEVPTAGDEFEVYPDEKSARAVVGDRASDARASRLAQQRRVSLTAMSGQAKEGELKELNLILKADVQGSVEAILGSLEQLPDEVQVRVLLSAPGEVTETDVDLAAASGAVIVGFNTSMASGAKRAADANSVDVRDYDVIYKLLEDIQLAMEGLLEPELVEESLGEAEVRAVFTIGKSAVAGCYVTTGKLQRNCKVRVRRGKEIVFAGDLDSLRRNKDDVKDVATGFECGIGCDRFANWKDGDIVEGYKLVTQRRTVLGLETSCDESAAAVLRVLSHGIASQVEEHAQWGGVVPEIASRRHVEALPNLVEHALKDALIAADLDAIAATVAPGLVGALMVGSITGRTLAALHQKPFLAVHHLEAHLASVLQPAPYLVLLVSGGHTELIRVDQREMKRLGRSHDDAAGEAFDKVARLMGLGYPGGPAIQAIAVEGDARLPKGRVYDFSFSGLKTAVLRHVEALESEELPLADLAASFEQIVADVLVERSLRCCLEQGDQLVMVGGVAANQRLRSLMHAVGQSGVSVHIAPLAYCTDNAAMVAVAALRRLSSLELGVAQAHGRFIRGSVSKVRRVLDQIRGRTYRDALIMLEFMPYRSTGPITKVLRSAVANAEHLGLDPASLIISQATADMGPSMKRYRPRAQGRAYAIKKQTCHISIAVMANCIVRDWQGKEAGASLDLKVAKEASALDLMHRAVLRQQAHSRQGTASTLTRSEVRGGGRKPYKQKGTGRARQGSVRTPLRPGGGIIFGPKPRSYNLAMNRKERRSALRTALMARIEDLVKDFTLTTPKTKEIIDALGRLDVSKVLIILEAVRRSIRNLETVKLIAADQLNVFDLLHANKLVVGEDALAKIQEVMAIRTFRPYTPGTRTRVVTDFSEVTGRKPERSLVVSKHRRKGRNNRGVITCRHRGGGHKRQYRLVDFRRNKHGVTAKVAAIHYDPHRNARLALLFYADGEKRYILAPAGISIGQTVVSGTEVPIEIGNAMPLSAIPLGSSVHCVELYAGRGGQMVRTAGASAQVMAKEGDYVALKLPSTEVRLVRRECFATLGEVGNAEIRNTSLGKAGRRRWLGRRPQVRGSVMNPCDHPHGGGEGRAPIGRGPVTPWGKPALGLKTRKRNKPSNKFVLRKRRTVVYWGTGRRKTSVARVRLVPGNGTITINGRPGDNYLYNPAYLAAVKAPLQTLGLSTEYDVLVNVRGGGLTGQADAIKQGAARALCELSVDNRKPLKTEGHLSRDPRAKERRKYGLKKARKAPQFSKRMSIGILGKKLGMSQFFDEQGKAVPVTLIEAGPCRITQLKSSETDGYQAVQIGFGEREKLINKPAKGHLAKSGEDLVRHLCEYRDDDGIQLGGAVTVGDFAAGQKVDVSGDTMGRGFAGLQKRHGFSRGPMTHGSKNHRQPGSIGAGTPGRIYPGKRMSGRYGGKKITTRGLTILKIDSERNLLVVKGSVPGKPGSLLNIRPA-RVSLSWLQDLVQDQLGERLSMAGFEVEEIDDLSRAQGVVVGHVLKRDKHPNADKLSVCVVDIQIVCGASNVRAGIHVPVATIGAVLLTIKAGELRGVASQGMICSLAELGQADGIAVLPGTAVASCLLDDTVLDLAITANRPDGLSMTGIAREVAALTAPPSEEAAAM-GVYALTEVSGLDGQVAPSWVQQRLLRAGVKPVNAIVDITNLVMLEQGQPLHAFDLDALEFGLRQGRAKESFTGLDGRTIELDERVQLVTCRDRPVAIAGVIGSAESGVTETTRKILLESALFTPASIRSSSRATGLRTDASSRYEKGLPRQITLPAAGRALELMEQLLGGMGLSQCSDEGPEPVTLRRHALHQLLGAEDGDQQVEECLSALGCHLNSSVLVPPSRRDLEVDLIEEVARLVGFDSFGAHLPDLAPGLTDRQQAERRLRRRLCSAGLQEITCLSLRIPISNPLLAETSHLRTALWQEHLQICQRNLQASQPGCWVFEIGHVFQSARLGGVICGRWAPDYFMARGALATVFNSLGLELADDLHPGRAAVVEGGCFGQLHPMLMIQQETFLTVADNSGAKRIQCIRVL-TNRRYAHVGDVIVATVKDAMPNMGVKKSDIVKAVVVRTKATMRRDTGNSIRFDDNAAVIINDDKNPKGTRVFGPVARELRERSFTKIVSLAPEVIDSEWQERVVQIRRVSKTVKGGKKMSFRAIVVVGNERGQVGVGVGKAGDVIGAVRKGVADGKKHLVKVPLTRNSIPTLSNGRDGAASVLIRPAAPGTGVIAGGSIRTVLELAGIKNVLAKRLGSKTPLNNARAAMVALQLLRTHKETAKERGISLEQIYMGRSLKKGPFIADSLLRKVEKQNAADDKVIKTWSRASTILPMMIGHTIAVHNGRTHVPVFVTEQMVGHKLGEFAPTRTFKGHIKDKKMSRRNAAVKRPILPDPQFNNLATMMVARLMKHGKKSTAQRILSDAFGMIGERTGGDPVELFETAVKNATPLVEVRARRVGGATYQVPMEVRQERGTAMALRWLVNFSRARNGRSMAQKLAGELMDAANEAGSAVRKREETHKMAEANKAFAHYRYMLSPKRVKFRKQQRGRMRGVATRGNTIAFGQFALQAQECGWITSRQIEASRRAMTRYVKRGGKIWIRIFPDKPVTMRPAETRMGSGKGNPEFWVAVIKPGRILFEMGGITPEIAKEAMRLAQYKLPLKTKFIARIAGVDIPRDKRIEVALTYIYGIGSTRAKTILTKAGVNPDIRVKDLEDNDVQKLRNATEFTIEGDLRRQEGMALKRLQDIGCLRGRRHRMSLPVRGQRTRTNARTRRGARKTVAGKKKQLDALEAAAAVEIAAADATALEQLRVGLLGKKGRLSAVLGAMGKLPGNERPLVGQRANVLKTLVQQLLSERLEAVNSAAATRIAAETLDVTAAPLGVPMGHRHPLITTTEEIVDLFCGLGYQVEEGPEVETDHHNFTALNIPPEHPARDMQDTFYLQDLLRTHTSPVQIRHLETNPPPVRIVAPGRVYRRDAVDATHSPVFHQVEVLAIDEGLDFSHLRGTVMQFLKAFFGDLPVRFRASYFPFTEPSAEVDVQWRGRWLEVMGCGMVDPAVLEGLGLDPDRWSGFAAGLGVERFCMVRHGIDDIRRLYTSDLRFLDQFRLESLKPNKGARRRKLRKGRGIAAGQGASCGFGMRGQKSRSGPTRPGFEGGQMPLYRRVPLKHFTVNPKSFTVLNVSALNEKAGTVNLDSLVKDGIVTSPLKILGNGELKAKLTVQAAAFTASARAKIEAAGGTCEADVIRRPLITEKATRALENQYTFEVDHRAAKPDIKAAVEQLFDVKVTGISTMNPPRRSRRAGKRAQVKKAVVRLAEGIQLFPMSRIGKNPIPIPDKVNVTLSGLAVTVKGPKGELKRTLPSGVSVNQVDNSIVVAPTSTKRSRERHGLCRTLVANMVIGVSQGYSKKLEIVGVGSRAQVKGKTLVVSAGYSHPVEVVPPEGITFTVENNTNVTVSGTDKELVGNEAAKIRAIRPPEPYKGKGIKYAGERILRKAGKMAKKVVAVIKLALQAGKANPAPPVGPALGQHGVNIMAFCKEYNARTQDKAGYVIPVEISVFEDRSFTFITKTPPASVLITKAAGIQKGSGESAKGSVGSINRSQLEEIAKTKLPDLNCTSVESAMRVIEGTARNMGVAISLKQRYRETIQPKLLKDLSLSNIHEVPKVLKVTVNRGLGEAATNAKSLEASVNELAQITGQKVVITRAKKAIAAFKIRQGMPIGCAVTLRGDRMYAFLERFINLALPRIRDFRGVSPKSFDGRGNYTVGVREQIIFPEISFDKIDAIRGMDITIVTSARTDEEGRALLREMGMPFMPTIQQLIRHERQTLKAKTKSPALRACPERRGVCTRVYTSTPKKPNSALRKVARVRLTSGFEVTAYIGGIGHNLQEHSVVLIRGGRVKDLPGVRYHIIRGTLDTAGVKDRRQSRSKYGAKAPKSDLRQLSDADVTEQIDGLRRELFELRFQQATRQLGNTHRFKESRLKLAQLLTVQSMGHKIHPTGLRLGITQEHRSRWYASKSYPALLQEDDRIRKFIHKKYSAGISDVLIARKADQLEVELKTARPGVLVGRQGSGIEDLRSGIQKTVGDRVRINVVEVERVDADAFLLAEYIAQQLEKRVAFRRTIRMAVQRAQRAGVLGLKIQVSGRLNGAEIARTEWTREGRVPLHTLRAEIDYATKVASTTYGVLGIKVWVFKGEVLDDSQQPAKPKKAKRNVPNGVAHIQSTFNNTIVSITDTTGEVISWSSAGASGFKGARKGTPFAAQTAAEAAARRALEQGMRQIEVLVRGPGSGRETAIRALQVAGLEITLIRDVTPLPHNGCRRSKRRRVLESKQQIVEELKKLLGEAEMALVLDYQGLSIKEMSDLRTRLQASNGVCKVTKNTLMRRAIDGDSSLDSLLNGTNAFVLIKGDVGGAVKAVQSFQKETKKSETKGGLFEGKLLSQDEIKAIGELPSKEVLMAQIAGAINAVTTVAVGVNEALKQMANHDPISDMLTRIRNASEKRHESTKVPASRMSRSIAKVLQQEGFIAEIGEGVRTELVLGLKYSGKPTIRSMQRVSKPGLRIYKNTRGLPKVLGGLGVAIISTSKGVMSDRDARKQGVGGEVLCYVGFVVIDKPSGLTSHACVSRMRRVLQTKRVGHGGTLDPAVTGVLPIAVGQATRLLPYLPGEKTYRGVIQLGTSTSTDDLQGEIVASVEEMDQALNPFRGTIEQCPPQVSAVHVNGERAYARARRGVIDLPARPVTIHSLSLFEQGKLTEVHCSAGTYIRSLARDLGQALGCGGCLDSLRRTQALGFVEAHAILEPTLIPPQALKHLPIRTLSELERDDWSCGRTILSRKQQTQKRHRRLRRHLSGTANRPRLAVFRSNSHIYAQLIDDEAQSTLCSASTLDKDLRSSLKTCDASVAVGDLVAKRAIAKGIQQVVFDRGGNLYHGRVKALADAAREAGLQFMSLDTTEKQQLINSHQTHATDTGSAEVQVAMLSERISKLSSHLQQNIHDYSSRQGLLKMIGRRKRLLGYVRGKSEQRYSDLISKLGIRLRIASRRSQLAMVQTNWVKAELEKLAISVEAMATQGDKILDVALAKIGDKGLFTKELEAQMLVGRAEIAVHSLKDLPTNLPEGLMLGCITEREDPADALVVNYTLETLPEGSIVGTSSLRRLAQLRYHYPHLQFKDVRGNVITRLEKLDSGNDCLILAAAGLSRLGFGDRIHQIPGNISLHAVGQGALGIECRPEVMELIQVLNHAPTSARCLAERAFLRVLEGGCQVPIGVNTTIQLTGMVASLDGKLIRDELADPEAVGRDLAHKLGAGEIKERVGTVVSDKMDKTVVVAVENRFPHPIYQKTVSRTTRYKAHDEDNACRVGDRVRITETRPLSRHKRWAIAEVLKTSVPSIDSIDRQWYLVDAENQTLGRLATEVASVLRGKNKASFTPHLDTGDFVIVVNADKIRVSGKKPQQKLYRRHSGRPGGMKVETFEHLQERLPERIVEKAIKGMLPHNALGRQLFRKLKVYKGTEHPHAAQQPKTLAGVDEVGRGCLFGPVFAAAVVLAAGLTDSKALTPSRRAALVPLIEHAHAWGLGQSSARAVDRDGIRSATEQAMLCALLPCVLVDGVLPQRTIVRGDSSHAAIAAASVLAKEARDALIRRLSNRFPGYGLERHAGYGTAQHRAALLACGPTPLHRHSFMRLRKGDTVQVIAGKDKGKTGEVLRTLNENRVIVEGLNMRTRHVKPTQEGETGRIVTEEASLHASNVMFYSTAKVASRIELITEKGSKKRRLKKTGE
>CC9605
MAVVTLAEMMEAGAHFGHQTRRWNPKMSRYIYCARNGVHIIDLVQTAVCMNNAYKWTRSAARSGKRFLFVGTKKQASEVVALEAARCGASYVNQRWLGGMLTNWTTMKARIDRLKDLERMESSGAIAMRPKKEGAVLRRELERLQKYLGGLKNMRRLPDVVVLVDQRRESNAVLEARKLDIPLVSMLDTNCDPDLCEVPIPCNDDAVRSVQLILGRLADAINEGRAQQKIRIRLKAFDRRMLDLSCEKIIETADNTAATAIGPIPLPTKRKIYCVLRSPHVDKDSREHFETRTHRRIIDIYSPSAKTIDALMKLDLPSGVDIEVKLMPKISKRLASLAGKIEDRAYAPLEAIALVKDNANAKFDETMEAHVRLGIDPKYTDQQLRTTVALPNGTGQSVRIAVVTRGEKVAEAKAAGAELAGEEDLVESISKGEMDFDLLIATPDMMPKVAKLGRVLGPRGLMPNPKAGTVTTDLEAAIKEFKAGKLEFRADRTGIVHVRFGKASFSADALLQNLKTLQETIDRNKPSGAKGRYWKSLYVTSTMGPSVEVDFSALKPVAAMRKRKKETARQRQRRRAMELRAAREAKQVRPEMVVEDNLTVQELADMLSVESSEIIKSLFFGIIATVTQTLDMPTIEAVADEFGVVLQDDVMIEEADKAHLRRPPVVTVMGHVDHGKTSLLDAIRQARVAAGEAGGITQHIGAYQIEERKLTFLDTPGHEAFTAMRARGTKVTDVAVLVVAADDGVRPQTLEAISHARAAEVPIVVAINKIDKEGSSPERVKQELSEQNLLAEDWGGDVVMVPVSAIKGENIDKLLEMLLLVTEVEDLQANPDRLARGTVIEAHLDKAKGPVATLLVQNGTLKTGDVLAAGPVLGKVRAMVDDNRQRLKQAGPSFAVEALGFSEVPTAGDEFEVYPDEKSARAVVGDRASDARATRLAQQRRVSLTAMSGQANDGELKELNLILKADVQGSVEAILGSLEQLPDEVQVRVLLSAPGEITETDVDLAAASGAVIVGFNTSMASGAKKAADATGVDVRDYDVIYKLLEDIQMAMEGLLEPELVEEALGEAEVRAVFTIGKSAVAGCYVTTGKLHRNCRVRVHRGKQVVYEGDLDSLRRNKDDVKEVATGFECGVGTDRFANWEEGDRIEAFKMVTQRRAVLALETSCDESAAAVIDVLASRIASQVEEHARWGGVVPEIASRRHVEALPGLVEAVVDEAGTLGQLDAIAATITPGLAGALMVASVTGRTLAALHQRPFLGVHHLEGHLASVLVPQPYLVLLVSGGHTELILVAEDGMTRLGRSHDDAAGEAFDKVARLLGLGYPGGPAIQAVAETGDARLPKGRIYDFSFSGLKTAMLRTVEDS----LPLADLAASFEQVVADVLVQRSLRCAADHGQQLVMVGGVAANRRLRQSLEQGNQRGIAVSIAPLAFCTDNAAMIGAAALMRLGACSFE-AQAHGRFIRGSVSKVRRVLDQIRGRTYRDALIMLEFMPYRSTGPITKVLRSAVANAEHLGLDPSSLVISSATADMGPSMKRYRPRAQGRAYQIKKQTCHISIAVMASCVVRDWQGKEAGATLDLKVAKETTAVDLMHRAVLRQQAHARQGTASTLTRSEVRGGGRKPYKQKGTGRARQGSIRTPLKPGGGIIFGPKPRTYNLAMNRKERRLALRTALMARIDDVVQDFSLEAPKTREITDALGRLGVAKVLIVLDVVRRSVRNLEKVKLISADQLNVFDLLHANALVLGEEALATIQEVMAIRNFRPYTPGTRTRVVTDFSEITSRKPERTLVVAKHRRKGRNNRGVITCRHRGGGHKRLYRVVDFRRNKHGVPAKVAAIHYDPHRNARLALLFYADGEKRYILAPAGVQVGQTVVSGPDAPIENGNAMPLSSVPLGSAVHCVELYAGRGGQMVRTAGASAQVMAKEGDYVALKLPSTEVRLVRRECYATLGEVGNSEMRNTSLGKAGRRRWLGRRPQVRGSVMNPCDHPHGGGEGRAPIGRGPVTPWGKPALGLKTRKRNKPSNQYVLRKRRSVVYWGTGRRKTSVARVRLVPGNGTITINGRPGDNYLYNPSYIAAVKAPLETLGLSSEYDILVNVHGGGLTGQSGAIKQGAARALCELSADNRKPLKTEGHLSRDPRAKERRKYGLKKARKAPQFSKRMSIGILGKKLGMSQFFDEQGRAVPVTLIEAGPCRITQLKNDDTDGYSAVQIGFGEREKLINKPAQGHLNKSGEGLLRHLREYRDSEGLELGGAITVGDFEAGQKVDVSGDTVGRGFAGYQKRHGFSRGPMTHGSKNHREPGSTGAGTPGRIYPGKRMAGRYGGKKITTRGLTILKVDSEHNLLVVKGSVPGKPGALLNIRPAMRVSISWLKQLVSDDLSERLSMAGFEVDDVDDLARAQGVVVGNVLEREKHPNADKLSVCKVDVQIVCGASNVRSGIHVPVAMVGATLLTIKAGELRGVASNGMICSLTELGLSDGIAILPGSPVAPLLLDDTVLELAITANRPDGLSMVGIAREVAALTLPPSTSTTELGCFYTITRIEGVDSKPSPTWLQQRLERGGVNSVNAVVDVTNLVMLEQGQPLHAFDADALEFAVRSARDGEIFVGLDDQKRTLDSRVQVVTCHDRPVAVAGVMGSLESGVTASTRNIWLESALFAPPRVRHSARALGLRTDASSRFEKGLPVEMTLPCSARASALLSQEFCSEGRWGGGPAEAGPVLLRRSALHQLLGLDAADESIENCLTALGCQLQGEVMAPPSRQDLEVDLIEEVARLVGFDRFGAHLPDLEPGLTPRQQAERRLRQLFCATGLQEVTTLSLRIAISNPLLADTSHLRTNLWEEHLQICVRNLKASQRGCSVFEIGNTYQKAVLAGVICGTWAPDYFQARGVLTRVMEALQLELTDDLHPGRAATLEGGCFGQLHPAM-IQQESYLTVADNSGAKRIQCIRVL-TNRRYAHVGDVIVAAVKDAAPNMGVKKSDVVKAVVVRTKATMRRETGNSIRFDDNAAVIINDDKNPKGTRVFGPVARELRERSFTKIVSLAPEVIDSEWQERVVQIRRVSKTVKGGKKMSFRAIVVVGNEKGQVGVGVGKAGDVIGAVRKGVADGKKHLVKVPLTRNSIPTLSNGRDGAASVLIRPAAPGTGVIAGGSIRTVLELAGIKNVLAKRLGSKTPLNNARAAMVALSLLRTHKETAKERGISLEQIYMGRSLKKGPFIADSLLRKVEKQNDNDDKVIKTWSRASTILPMMIGHTIAVHNGRTHVPVFITEQMVGHKLGEFAPTRTFKGHIRDKKMSRRNAAEKRPILPDPQFNSLATMMVVRLMQHGKKSTAQRILSDAFGLINERTGGDPLELFETAVKNATPLVEVRARRVGGATYQVPMEVRQERGTAMALRWLVSFSRARNGRSMAQKLAGELMDAANEAGNAVRKREETHKMAEANKAFAHYRYMLSPKRVKFRKQQRGRMRGVATRGNTIAFGQFALQAQECGWITSRQIEASRRAMTRYVKRGGKIWIRIFPDKPVTMRAAETRMGSGKGNPEFWVAVIKPGRILFEMGGITPEIAKEAMRLAQYKLPVKTKFIARIAGVDIPRDKRIEVSLTYIYGVGLTRSQAILAKTGVNPDIRVKDLEDGDLQKLRGALEYTVEGDLRRQEGMALKRLQDIGCLRGRRHRMSLPVRGQRTRTNARTRRGARKTVAGKKKQLDALEQQAAAEIAAADAAALEQLRVGLLGKKGRISGVLGAMGKLPGEERPLVGQRANVLKTQVQSLLGERLQAVKQAAAERIARESLDVTAPASGVPMGHRHPLITTTEEIVDLFLGLGYSVAEGPEVERDHYNFTALNIPEDHPARDMQDTFYLGGLMRTHTSPVQIRHLEENPPPVRIVAPGRVYRRDAVDATHSPVFHQVEVLAIDEGLDFSHLRGTVMAFVKAFFGDLPVRFRASYFPFTEPSAEVDVQWRGRWLEVMGCGMVDPAVLEGLGLDPERYSGFAAGLGVERFCMVRHGIDDIRRLYTSDLRFLEQFRLDSLKSNKGARRRKLRKGRGIAAGQGASCGFGMRGQKSRSGPTRPGFEGGQMPLYRRVPLKHFLVNPKHFTVLNVSALNDKDGTVNLDSLVKDGIVTHPLKMLGNGELTAKLTVQAAAFTSSALTKIEAAGGTC-ADVIRRPLITEKATRALENQYTFEVDHRAAKPDIKAAIEQLFDVKVTGISTMNPPRRSRRAGKRAQVKKAVVRLAEGIQLFPMSRIGKNPVPVPEKVTVSLDGLTVKVKGPKGELERTLPEGVSVSQDNNTIVVSPTSTKRSRERHGLSRTLVANMIEGVSNGYSKALEIVGVGSRAQVKGKTLVVSAGYSHPVEMEAPEGITFKVENNTRVIVSGIDKELVGNEAAKVRAIRPPEPYKGKGIKYEGERILRKAGKMAKKVVAVIKLALDAGKANPAPPVGPALGQHGVNIMMFCKEYNARTQDKAGYVIPVEISVFEDRSFTFITKTPPASVLITKAAKIQKGSGESAKGSVGSISRAQLEEIAKTKLPDLNCTSIESAMRIIEGTARNMGVSISLKKRYRETIQPKLQKDLSLTNIHEVPKVLKVTVNRGLGEAAANAKSLEASVNELAQITGQKVVVTRAKKAIAGFKIRQGMPIGCAVTLRGDRMYAFLERLINLALPRIRDFRGVSPKSFDGRGNYTLGVREQIIFPEISFDKIDAIRGMDITIVTTARSDEEGRALLREMGMPFMPTIQQLIRTERSRLKAKTKSPALKSCPERRGVCTRVYTSTPKKPNSALRKVARVRLTSGFEVTAYIGGVGHNLQEHSVVLIRGGRVKDLPGVRYHIIRGTLDTAGVKDRRQSRSKYGAKAPKADVRSLSDSDINEQIDGLRRELFQLRFQQATRQLANTHRFKEARIKLAQLMTVQSMGHKINPTGLRLGITQEHRSRWYASKNYPALLQEDDRIRKFIHKKYSAGISDVLIARKADQLEVELKTARPGVLVGRQGSGIEELRSGIQKTIGDRVRINVVEVERVDGDAFLLAEYIAQQLEKRVAFRRTIRMAVQRAQRAGVLGLKIQVSGRLNGAEIARTEWTREGRVPLHTLRADIDYATKVASTTYGVLGIKVWVFKGEVLSEQAQ-SGPKKAKRNVPNGVAHIQSTFNNTIVSITDTAGEVISWSSAGASGFKGARKGTPFAAQTAAEAAARRALDQGMRQIEVLVRGPGSGRETAIRALQVAGLEITLIRDVTPLPHNGCRRPKRRRVLENKQQIVGELKELLADAELALVLDFKGLSIKEMSDLRDRLRASDSVCKVTKNTLMRRAIDGDSNLDSLLTGTNAFVLVKGDVGAGVKAVQTFQKELKKSETKGGLFEGKLLSQDEIKAIADLPSKEQLMAQIAGAINAVATVAVGINEALKQMANHDPISDMLTRIRNASEKRHETTKIPASRMTRSIAKVLQQEGFISEIGEGIRTELVLALKYSGKPTIRSMQRVSKPGLRIYKNTRGLPKVLGGLGVAIISTSKGVMSDRDARREGVGGEVLCYVGFVVIDKPAGLTSHACVSRLRRSYGLKRVGHGGTLDPAVTGVLPIALGPATRLLPYLPGEKTYTGVIQLGRRTSSDDLEGELLESEAELNSSLEAFRGAIEQHPPQVSAVHVDGERAHAKARRGAMDLPPRAVTVHRLELLNLGQLSEVHCSAGTYIRSIARDLGDRIGCGGCLASLRRTQALGFHAHQAPLPEAVPPLLALGDLPRRDLSEADQIDWRCGRRIISRKQQTQKRHRRLRRHITGTSDRPRLAVFRSNNHIYAQVIDDAAQSTLCSASTVDKELRTGAGSCDASVAVGELVAKRAMAKGIQQVVFDRGGNLYHGRIKALADAAREAGLQFMSLDTTEKQQLINTHQTHGTDTGSAEVQVAMLSERINRLSRHLQNNIHDFSSRQGLLKMIGRRKRLLSYMRSKSEQRYADTIAKLGIRLRIASRRSQLAMVQTNWVKAELEKLKITVEAMATQGDKILDVALAKIGDKGLFTKELEAQMLVDRADIAVHSLKDLPTNLPEGLMLGCITEREDPADALVVNYKLETLPEGSVVGTSSLRRLAQLRHHYPHLIFKDVRGNVITRLEKLDSGDDCLILAAAGLGRLGFSDRIHQIPGEISLHAVGQGALGIECVEGKPEVIKVLEHTPTSQRCLAERAFLRELEGGCQVPIGVNTQLILTGMVASLDGKLIRDQASEAEAIGIALANTLGAGEIKERIGTVVSDKMEKTVVVAVESRFPHPIYQKTVSRTTRYKAHDEDNTCRVGDRVRITETRPMSRQKRWAIAEVL--SLPPIDSIDRQWYVVDAENQTLGRLATEVAAVLRGKTNPSFTPHLDTGDFVVVVNAEKIKVSGRKPQQKLYRRHSGRPGGMKVETFEALQERIPERIVEKAIKGMLPHNALGRQMFRKLKVYKGTEHPHAAQKPQPLAGVDEVGRGCLFGPVFAAAVVLKAGLTDSKKLSAKRRAALVPLIQSCVASALGQASAREIDACGIRVATERAMLRALLPQVLVDGNLPQRTVIAGDSRSAAIAAASVLAKEARDALIRRLSARFPGYGLERHAGYGTAQHRQSLIDSGPTPLHRHTFMRIRKGDTVQVIAGKDKGKTGAVLRTLNENRVVVEGVNMRTRHEKPTQEGETGRIVTEEASLHASNVMLYSTKKVASRVEIVVEKGTKKRRLKKTGE
>CC9616
MAVVTLSEMMEAGAHFGHQTRRWNPKMSRYIYCARNGVHIIDLVQTAVCMNNAYKWTRSAARSGKRFLFVGTKKQASEVVALEAARCGAAFVNQRWLGGMLTNWTTMKARIDRLKDLERMESSGAIAMRPKKEGAVLRRELERLQKYLGGLKTMRRLPDVVVLVDQRRESNAVLEARKLDIPLVSMLDTNCDPDLCEVPIPCNDDAVRSVQLVLGRLADAINEGRAQQKIRIRLKAFDRRMLDLSCEKIIETADNTAATAIGPIPLPTKRKIYCVLRSPHVDKDSREHFETRTHRRIIDIYSPSAKTIHALMKLDLPSGVDIEVKLMTKISKRLASLAGKIEDRAYAPLEAIALVKDNATAKFDETIEAHVRLGIDPKYTDQQLRTTVALPNGTGQTVRIAVVTRGEKVAEAKAAGAELAGEEELVETIAKGEMNFDLLIATPDMMPKVAKLGRVLGPRGLMPNPKAGTVTTDLEAAIKEFKAGKLEFRADRTGIVHVRFGKASFSPEALLANLKTLQETIDRNKPSGAKGRYWKSLYVTSTMGPSVEVDFSALKPVAAIRKRKKETTRQRQRRRAMELRAAREAKQVRPEMVVEDNLTVQELADMLSVESSEIIKSLFFGIIATVTQTLDMNTIETVAEEFGVVLQDDVMIEEKDLDHLRRPPVVTVMGHVDHGKTSLLDAIRKARVAAGEAGGITQHIGAYQVEERKLTFLDTPGHAAFTAMRARGTKVTDVAVLVVAADDGVRPQTLEAISHARAAEVPIVVAINKIDKEGSSPDRVKQELSDQNLLAEDWGGEVVMVPVSAIKGENIDKLLEMILLVTEVEDLQANPDRLARGTVIEAHLDKAKGPVATLLVQNGTLKTGDVVAAGPVLGKVRAMVDDNGKRMKSAGPSYAVEALGFSEVPTAGDEFEVYPDEKSARSVVGDRASDARATRLAQQRRVSLTAMSGQASEGELKELNLILKADVQGSVEAILGSLEQLPDEVQVRVLLSAPGEITETDVDLAAASGAVIVGFNTSMASGARKAADATGVDVRDYDVIYKLLEDIQMAMEGLLEPELVEEALGEAEVRAVFTIGKSAVAGCYITNGKLQRNCRVRVRRGKEVVFEGDLDSLRRNKDDVKEVASGFECGIGCDRFANWEDGDIIEGFKMVTQRRLVLALETSCDESAAAVVTVLSSRIASQVEEHARWGGVVPEIASRRHVEALPALVETVLDESGSVGELDAVAATVAPGLAGALMVASVTGRSLAALHGRPFIGVHHLEGHLASVLREPPYLVLLVSGGHTELIRVDRSGMLRLGRSHDDAAGEAFDKVARLLGLGYPGGPAIQQVAESGDPQLPKGRVYDFSFSGLKTAMLRTVEKE----LPLADLAASFEQVVADVLVQRALRCALDHGDQLVMVGGVAANRRLRSQMTAQAEAKVGVTIAPLAFCTDNAAMIGAAALARLTDSEIGVAQAHGRFIRGSVSKVRRVLDQIRGRTYRDALIMLEFMPYRSTGPITKVLRSAVANAEHLGLDPASLVISSASADMGPSMKRYRPRAQGRAYQIKKQTCHISIAVMASCIVHDWQGKEAGATLDLKVAKETTAVDLMHRAVLRQQAHSRQGTASTLTRSEVRGGGRKPYKQKGTGRARQGSIRTPLRPGGGIIFGPKPRTYNLAMNRKERRLALRTALMSRIEDVVKDFALEAPKTREVTDALGRLGIAKVLIVLDVMRRSVRNLETVKLIAADQLNVFDLLHANTLVLGEDALATIQEVMAIRNYRPYTPGTRTRVVTDFSEVTGRKPEKTLVVSKHRRKGRNNRGVITCRHRGGGHKRRYRLVDFRRNKHGVPAKVAAIHYDPHRNARLALLFYADGEKRYILAPAGIEIGQTVVSGPEAPIENGNAMPLSSVPLGSSVHCVELYAGRGGQMVRTAGASAQVMAKEGDYVALKLPSTEVRLIRRECYATLGEVGNSEVRNTSLGKAGRRRWLGRRPQVRGSVMNPCDHPHGGGEGRAPIGRGPVTPWGKPALGLKTRKRNKPSNRYVLRKRRSVVYWGTGRRKTSVARVRLVPGNGTITINGRPGDNYLYNPAYISAVKAPLETLGLTTEYDVLVNVRGGGLTGQAGAIKQGAARALCELSADNRKPLKTEGHLSRDPRAKERRKYGLKKARKAPQFSKRMSIGILGKKLGMSQFFDEQGKAVPVTLIEAGPCRITQLKSNDTDGYAAVQIGFGGREKLINRPAKGHLSKSGDELLRHLREYRDAEGLELGGAITVGDFETGQKVDVSGDTMGRGFAGYQKRHGFSRGPMTHGSKNHREPGSTGAGTPGRIYPGKRMAGRFGGKKITTRGLTILKIDSDRNLLVVKGSVPGKPGALLNIRPAMRVSLSWLNQLVQDDLAERLSLAGFEVDEIDDLVKAQGVVVGYVQACGKHPNADKLSICQVDVQIVCGAPNVRAGLHVPVAMVGAVLLTIKAGELRGVTSEGMICSLTELGLVDGIAELPGTPVAALLLDDTILDLAITANRPDGLSMVGIAREVAALTAPP--SQLQPLDLYSLTLIKGVDSRSSSSWLKQRLDRAGINSINAIVDVTNHVMVEQGQPLHAFDADALEFGLRQARSGEAFTGLDERQLTLDPKAQVVTCHDLPIALAGVMGSKDSGVSASTNRIWLESAMFSASAVRTTARAVGLRTDASSRFEKGLPVDLTLACSVKAVEMLSQAFDLECGRVSGDVPEVAVLLRRVALQRLLGTSEGPASIERCLTALGCSTAQVVAPPSRRQDLEVDLIEEVARLTGFDRFGAHLPDLVPGLTPRQQADRRLRHLFSAAGLQEITTLSLRVALSNPLLAETSYLRTNLWEELLQVCVRNLKASKPGCWMFEIGNVFQRGLLAGIICGRWTPTYHDARGRLTEVMQALQLELVDQLHPGRSSTLEGGCFGQLHPVLMIQQESFLTVADNSGAKRIQCIRVL-TNRRYAHVGDVIVATVKDAMPNMGVKKSDVVKAVVVRTKATLRRDTGNSIRFDDNAAVIINTDNNPKGTRVFGPVARELRDRSFTKIVSLAPEVIDSEWQERVVQIRRVSKTVKGGKKMSFRAIVVVGNEKGQVGVGVGKAGDVIGAVRKGVADGKKHLVKVPLTRNSIPTLSNGRDGAASVLIRPAAPGTGVIAGGSIRTVLELAGIKNVLAKRLGSKTPLNNARAAMVALSLLRTHKETAKERGISLEQIYMGRSLKKGPFIADSLLRKVEKQNENDDKVIKTWSRASTILPMMIGHTIAVHNGKTHIPVFITEQMVGHKLGEFAPTRTFKGHIKDKKMSRRNAAEKRPVLPDPQFNSLATMMVARLMKHGKKSTAQRILSDAFGLINERTGGDPLELFETAVKNATPLVEVRARRVGGATYQVPMEVRQERGTAMALRWLVSFSRSRNGRSMAQKLAGELMDAANEAGSAVRKREETHKMAEANKAFAHYRYMLSPKRVKFRKMQRGRMRGIATRGNTIAFGQFALQAQECGWITSRQIEASRRAMTRYVKRGGKIWIRIFPDKSVTMRAAETRMGSGKGNPEFWVAVIKPGRILFEMGGITPEIAREAMRLAQYKLPVKTKFIARIAGVDIPRDKRVEVALTYIYGIGPNRARTILSKSGVNPDIRVKDLDDGDVQKLRGATEFTIEGDLRRQEGMALKRLQDIGCLRGRRHRMSLPVRGQRTRTNARTRRGARKTVAGKKKQLEALEQEAAADIGASDAQQLEQLRVGLLGKKGRISAVLGAMGKLPGDERPVVGQRANVLKTQVQSLLADRLQVVKQVAMERIARERLDVTAPASGTPMGHRHPLITTTEEIVDLFLGLGYTVTEGPEVEQDHYNFTALNIPEDHPARDMQDTYYLQNLLRTHTSPVQIRHLEQNPPPARIVAPGRVYRRDAADATHSAVFHQVEVLAIDEGLDFSHLRGTVMAFLKAFFGDVPIRFRASYFPFTEPSAEVDVQWRGRWLEVMGCGMVDPAVLQGLGLDPERWSGFAAGLGVERFCMVRHGIDDIRRLYTSDLRFLEQFRLDSLKANKGARRRKLRKGRGIAAGQGASCGFGMRGQKSRSGPTRPGFEGGQMPLYRRVPLKHFLVNPKHFTVLNVSALNGKDGTINIDSLVKDGVVTNPLKILGNGELTAKLTVQAAAFTASARSKIEAAGGTCEADVIRRPLITEKATRALENQYTFEVDHRAAKPDIKAAIEQMFDVKVTGVSTMNPPRRSRRAGKRAQVKKAVVRLAEGIQLFPMSRIGKNPVPVPDKVTVSLDGLTVTVKGPKGELQRTLPEGVSVSQVDSTIVVSPSEKRQSRERHGLCRALVANMIEGVSNGYSKSLEIIGVGSRAQVKGKTLVVSAGYSHPVEMDAPEGITFKVENNTKVIVSGIDKELVGNEAAKVRAIRPPEPYKGKGIRYEGEWILRKAGKMAKKVTAVIKLALQAGKANPAPPVGPALGQHGVNIMMFCKEYNARTQDKAGYVIPVEISVYEDRSFTFITKTPPASVLITKAAGIQKGSGESAKGSVGSIKRAQLEEIAKTKLPDLNCTSIESAMRIIEGTARNMGVSISLKKRYRETIQPKLQKDLSLKNVHEVPKVLKVTVNRGLGEAAQNAKSLEASVGELAQITGQKVMVTRAKKAIAAFKIRQGMPIGCAVTLRGERMYAFLERLINLALPRIRDFRGVNPKSFDGRGNYTLGVREQLIFPEISFDKIDAIRGMDITIVTTARTDEEGRALLREMGMPFMPTIQQLIRSERSRLKAKTKSPALRSCPERRGVCTRVYTSTPKKPNSALRKVARVRLTSGFEVTAYIGGIGHNLQEHSVVLIRGGRVKDLPGVRYHIIRGTLDTAGVKDRRQSRSKYGAKAPKADVRKLSDSDITEQIDGLRRELFQLRFQQATRQLSNTHRFKEVRIKLAQLLTVQSMGHKINPTGLRLGITQEHRSRWYASKSYPALLQEDDRIRKFIHKKYSAGISDVLIARKADQLEVELKTARPGVLVGRQGSGIEELRSGIQKTVGDRVRINVVEVERVDGDAFLLAEYIAQQLEKRVAFRRTIRMAVQRAQRAGVLGLKIQVSGRLNGAEIARTEWTREGRVPLHTLRADIDYATKVASTTYGVLGIKVWVFKGEVLGDEA-PAKPKKAKRNVPNGVAHIQSTFNNTIVSITDTSGEVISWSSAGASGFKGARKGTPFAAQTAAEAAARRALDQGMRQIEVLVRGPGSGRETAIRALQVAGLEITLIRDVTPLPHNGCRRPKRRRVLENKQQIVGELKELLADAELALVLDFKGLSIKEMSDLRDRLRASDSVCKVTKNTLMRRAIDGDSNLDSLLTGSNAFVLVKGDVGAGVKAVQTFQKELKKSETKGGLFEGKLLSQDEIKAIADLPSKEQLMAQIAGAINAVATVAVGINEALKQMANHDPISDMLTRIRNASEKRHESTKIPASRMTRSIAKVLQQEGFISEIGEGVRTQLVLALKYSGKPTIRSMQRVSKPGLRIYKNTRGLPKVLGGLGVAIISTSKGVMSDRDARREGVGGEVLCYVGFVVIDKPAGMTSHDCVSRLRRSYGLRRVGHGGTLDPSVTGVLPIALGQATRLLPYLPGEKTYRGVLQLGTITSSDDLDGEILMNGSELNHALDGFRGDIEQKPPQVSAVHVNGERAHRRARRGQMDLVARPVTIHDLNLLSSGQLSEVHCSAGTYIRALARDLGEALGCGGCLRHLRRTQALGFHDHQAVLPEPLSPAMALTHLPCRQLSATEETDWRCGRRVLSRKQQTQKRHRRLRRDLNGTASRPRLAVFRSNNHIYAQLIDDEAQSTLCSASTIDKELRSNGSCCDASVAVGELVAKRAIAKGIQQVVFDRGGNLYHGRIKALANAAREAGLQFMSLDTGEKQQLINSHQTHGTDTGSPEVQVAMLTERISRLSSHLQKNNHDFSSRQGLLKMIGRRKRLLSYMRGKSEQRYTDIIGKLGIRLRIASRRSQLAMVQTNWVKAELEKLTISVEAMATQGDKILDVALAKIGDKGLFTKELEAQMLIGRAEIAVHSLKDLPTNLPDGLMLGCISEREDPADALVVNYKLDTLPEGSVVGTSSLRRLAQLRHHYPHLIFKDVRGNVITRLEKLDAGDDCLILAAAGLGRLGFSDRIHQIPGDISLHAVGQGALGIECNPEVLEIIKALEHTPTSQRCLAERAFLRELEGGCQVPIGVNTDLVMTGMVASLDGKLIRNESTNPEAIGIDLAKRQGAGEIKERVGTVVSDKMEKTVVVAVESRFPHPIYQKTVSRTTRYKAHDEGNTCRVGDRVRITETRPMSRHKRWAIAEVL-TSLPPIDSIERQWYLVDAENQTLGRLATEVAAVLRGKNNPNFTPHLDTGDFVVVVNADKVRVSGKKPLQKLYRRHSGRPGGMKTETFAALQERIPERIVEKAIKGMLPHNALGRQMFRKLKVYKGSEHPHSAQKPQPLAGVDEVGRGSLFGPVFAAAVVLTAGLNDSKKLSAKRREQLLPLIQGLCTDALGQASAREIDCLGIRAATELAMLRALQPELLVDGSLPQATLVAGDSRSAAIAAASVIAKQARDALIRRLSQRFPGYGLERHAGYGTVLHRQALLTSGPTALHRRSFMRIRKGDTVQVIAGKDKGKTGAVLRTLNENRLIVEGVNMRTRHEKPNQEGESGRIVTEEAALHASNVMLYSTSKVASRVEIVVEKGSKKRRLKKTGE
>CC9902
MAVVTLSEMMEAGAHFGHQTRRWNPKMSRYIYCARNGVHIIDLVKTAVCMNNAYKWTRSAARSGKRFLFVGTKKQASEVVALEAARCGAAYVNQRWLGGMLTNWTTMKARIDRLKDLERMESSGAIAMRPKKEGAVLRRELERLQKYLGGLKTMRRLPDVVVLVDQRRESNAVLEARKLDIPLVSMLDTNCDPDLCEVPIPCNDDAVRSVQLVLGRLADAINEGRAQQKIRIRLKAFDRRMLDLSCDKIIETADTTAASAIGPIPLPTKRKIYCVLRSPHVDKDSREHFETRTHRRIIDIYSPSAKTIDALMKLDLPSGVDIEVKLMPKLSKRLAGLASKIEDRTYGPLEAIALVKDNANAKFDETMEAHVRLGIDPKYTDQQLRTTVALPNGTGQTVRIAVVTSGEKVAAAKAAGAELAGDEDLVEAISKGEMNFDLLIATPDMMPKVAKLGRVLGPRGLMPNPKAGTVTTDLAAAIKDFKAGKLEFRADRTGIVHVRFGKASFTADALLENLKTLQETIDRNKPSGAKGRYWKSLYVTSTMGPSVEVDFSALKPVAAVRKRRKETARQRQRRRAMELRAAREAKQVRPEMVVEDNLTVQELADMLSIESSEIIKSLFFGVIATVTQTLDMPTIEAVAKEFDVVLQDDVMIEEADLKHLRRPPVVTVMGHVDHGKTSLLDAIRQARVAAGEAGGITQHIGAYQVEDRKLTFLDTPGHAAFTAMRARGTKVTDVAVLVVAADDGVRPQTLEAISHARAAEVPIVVAINKIDKEGASADRVKQELSEQNLLAEEWGGDVVMVPVSAIKGENIDKLLEMLLLVTEVEDLQANPDRPARGTVIEAHLDKAKGPVATLLIQNGTLKTGDVLAAGPVLGKVRAMVDDNRQRLKEAGPSFAVEALGFSEVPTAGDEFEVYPDEKAARAVVGDRASNARATRLAQQRRVSLTAMSGQANEGELKELNLILKADVQGSVEAILGSLEQLPDEVQVRVLLSAPGEITETDVDLAAASGAVIIGFNTSMASGAKKAADATGVDVRDYDVIYKLLEDIQLAMEGLLEPELIEEALGEAEVRAVFTIGKSAVAGCYVNTGKLHRNCRVRVHRGKQVVYTGDLDSLRRNKDDVKEVATGFECGVGADRFANWEEGDRIEAFKMVTQRRTVLALETSCDESAAAVVRVLASRIASQVEEHALWGGVVPEIASRRHVEALPALVQEVLREALSISELNAVAATVAPGLAGALMVASVTGRTLAALHQVPFLGIHHLEGHLASALQAPPYLVLLVSGGHTELIRVGNGEMERLGRSHDDAAGEAFDKVARLLGLGYPGGPAIQAIAVSGNAKLPKGRIYDFSFSGLKTAMLRTVESCQSSDLPLADLAASFEQVVADVLVERAIRCALDHNTQLVMVGGVAANQRLRLLMAKQGQHGVAISIAPLAYCTDNAAMIGAAALNRLSSDETGVAQAHGRFIRGSVSKVRRVLDQIRGRTYRDALIMLEFMPYRSTGPITKVLRSAVANAENLGLDPASLVISSASADMGPSMKRYRPRAQGRAFQIKKQTCHISIAVMASCVVRDWQGKEAGATLDLKVAKEASAVDLMHRAVLRQQAHMRQGTASTLTRSEVRGGGRKPYKQKGTGRARQGSVRTPLRPGGGIIFGPKPRSYNLAMNRKERRSALRTALMARIDDIVKDFSLEAPKTREITEALGRLGIAKVLIVLEMVRRSVRNLDKVKLISANHLNVFDLLHANSLVVGEDALTTIQEVMAIRKFRPYTPGTRTRVVTDFSEVTGRKPEKTLVVSKHRKKGRNNRGVITCRHRGGGHKRLYRLVDFRRNKHGVTAKVAAIHYDPHRNARLALLFYSDGEKRYILAPAGVQVGQTVVSGPEVPIENGNAMPLSSVPLGSSVHCVELYAGRGGQMVRTAGASAQVMAKEGDYVALKLPSTEVRLVRRECYATLGEVGNSEVRNTSLGKAGRRRWLGRRPQVRGSVMNPCDHPHGGGEGRAPIGRGPVTPWGKPALGLKTRKRNKPSNQYVLRKRRSVVYWGTGRRKTSVARVRLVPGNGTITINGRPGDNYLYNPAYIAAVKAPLETLGLSTEYDVLVNVHGGGLTGQSGAIKQGAARALCELSADNRKPLKTEGHLSRDPRAKERRKYGLKKARKAPQFSKRMSIGILGKKLGMSQLFDEQGRAVPVTLIEAGPCRITQLKNDDTDGYAAVQIGFGEREKLINKPSKGHLTKSGEDLLRHLREYRDNDGLELGGSITVSDFEAGQKVDVSGDTMGRGFAGLQKRHGFSRGPMTHGSKNHRQPGSIGAGTPGRIYPGKRMSGRYGGKKTTTRGLTILRIDSDRNLLVVKGSVPGKPGALLNIKPAMLVSLSWLKDLVSDDLAERLSMAGFEVENIDDLARSQGVVVGHVLTRDKHPNADKLSVCTVDIQIVCGAANVRAGIHVPVATVGAVLLTIKAGELRGVASNGMICSLSELGLSSGIAILPGTPVAALFLDDAVLELAITANRPDGLSMVGIAREVAALTAPEQEPQAEL-GYYAVACVEGVQGQESPPWIQQRLNRAGINAVNAVVDITNLVMLEQGQPLHAFDAEALEFAVRPAKDQETFIGLDDQSLCLDPRVQVVTCHDRAIAIAGVMGSRDSAVSDSTTKIWLESAMFSPIRVRQSSRAVGLRTDASSRFEKGLPPEVTLACSQRAIELLSDQFACRNGRVGGPRTPVPLQLRRDALHQLLGTDSGPHTIEQCLTALGCELESAVTPPSRRQDLEVDLIEEVARLVGFDKFGSHLPDVSPGLTSRQQAERRLRRLFCSTGLQEITTLSLRIAISNPLLAETSHLRTNLWEEHLQICVRNLKASMAGCSIFEVGNTYQSGIISGVICGRWAPNYYEARGVLSRVMEALHLELSDRLHPGRAATLEGGCFGQLHPAL-IQQESFLTVADNSGAKRIQCIRVL-TNRRYAHVGDVIVAAVKDAMPNMGVKKSDVVKAVVVRTKATLRRETGNSIRFDDNAAVIINDDKNPKGTRVFGPVARELRERSFTKIVSLAPEVIDSEWQERVVQIRRVSKTVKGGKKMSFRAIVVVGNEKGQVGVGVGKAGDVIGAVRKGVADGKKHLVKVPLTRSSIPTLSNGRDGAASVLIRPAAPGTGVIAGGSIRTVLELAGIKNVLAKRLGSKTPLNNARAAMVALSSLRTHKETAKERGISLEQIYMGRSLKKGPFIADSLLRKLEKQNDNDDKVIKTWSRASTILPMMIGHTIAVHNGKSHIPVFITEQMVGHKLGEFAPTRTFKGHIKDKKMSRRNAAVKRPILPDPQFNSLATMMVARLMQHGKKSTAQRILSDAFGLINERTGGDPLELFETAVKNATPLVEVRARRVGGATYQVPMEVRQERGTAMALRWLVSFSRARNGRSMSQKLAGELMDAANEAGSAVRKREETHKMAEANKAFAHYRYMLSPKRVKFRKQQRGRMRGVATRGNTIAFGEFALQAQECGWITSRQIEASRRAMTRYVKRGGKIWIRIFPDKPVTMRAAETRMGSGKGNPEFWVAVIKPGRILFEMGGITPEIAKEAMRLAQYKLPVKTKFIARIAGVDIPRDKRVEVSLTYIYGIGLTRAKAILAKAGVNPDIRVKDLEDGDIQKLRGATEFTIEGDLRRQEGMALKRLQDIGCVRGRRHRMSLPVRGQRTRTNARTRRGARKTVAGKKKQLDALEQEAAAEIAAVNTQSLEQLRVGLLGKKGRISVVLGAMGKLPGEERPVVGQRANVLKNQVQTLLAERLQAVKQAAAERIAGETLDVTAPASGTPMGHRHPLISTTEEIVDLFLGLGYSVAEGPEVEQDHYNFTALNIPEYHPARDMQDTFYLKGLLRTHTSPVQIRHLEQNPPPVRIVAPGRVYRRDAVDATHSPVFHQVEVLAIDEGLDFSHLRGTVMAFLKAFFGDLPVRFRASYFPFTEPSAEVDVQWRGRWLEVMGCGMVDPAVLEGLGLDPERYSGFAAGLGVERFCMVRHGIDDIRRLYTSDLRFLEQFRLDSLKANKGARRRKLRKGRGIAAGQGASCGFGMRGQKSRSGPTRPGFEGGQMPLYRRVPLKHFLVNPKHFTVLNVSALKDKDGTVNLDSLVKDGIVTHPLKMLGNGELTVKLTVQASAFTTSARTKIEAAGGTCEADVIRRPLITEKATRALENQYTFEVDHRAAKPDIKAAIEQLFDVKVTGISTMNPPRRSRRAGKRAQVKKAVVRLAEGIQLFPMSRIGKNPVPVPDKVTVSLDGLTVKVKGPKGELERTLPEGVSVSQEANTIVVAPTSTKRSRERHGLSRTLVANMIEGVHNGYSKALEIVGVGSRAQVKGTTLVVSAGYSHPVEMPAPAGITFKVENNTRVIVSGIDKELVGNEAAKVRAIRPPEPYKGKGIKYEGEHILRKAGKMAKKVVAVIKLALQAGKANPAPPVGPALGQHGVNIMMFCKEYNARTQDKAGLVIPVEISVFEDRSFTFITKTPPASVLITKAAGIEKGSGDSAKGSVGSISRAQLEEIAKTKLPDLNCSSVDSAMRIIEGTARNMGVAVSLKKRYRETIQPKLLKDLSLTNIHEVPKVMKVTINRGLGEAATNAKSLEASVKELAQITGQKVVVTRAKKAIAGFKIRQGMPIGCAVTLRGDRMYAFLERLINLALPRIRDFRGVSAKSFDGRGNYTLGVREQIIFPEISFDKIDAIRGMDITIVTTARSDEEGRALLSEMGMPFMPTIQQLIRTERSRLKVKTKSPALKSCPERRGVCTRVYTSTPKKPNSALRKVARVRLTSGFEVTAYIGGIGHNLQEHSVVLIRGGRVKDLPGVRYHIIRGTLDTSGVKDRRQSRSKYGAKAPKSEVRNLSDADINEKIDGLRRELFQLRFEQATRQLANTHRFKEARIKLAQLLTVQSMGHKIHPTGLRLGITQEHRSRWYASKTYPSLLQEDDRIRKFIHKKYSAGISDVLIARKADQLEVELKTARPGVLVGRQGSGIEDLRAGIQKTVGDRVRINVVEVERVDGDAFLLAEYIAQQLEKRVAFRRTIRMAVQRAQRAGVLGLKIQVSGRLNGAEIARTEWTREGRVPLHTLRADIDYATKVGKTTYGVLGIKVWVFKGEVLNEQSQKSGPKKAKRNVPNGVAHIQSTFNNTIVSISDTAGEIIAWSSAGASGFKGARKGTPFAAQTAAEAAARRALEQGMRQIEVLVRGPGSGRETAIRALQVAGLEITLIRDVTPLPHNGCRRPKRRRVLENKQQIVGELKGLLAETELALVLDFKGLSIKEMSDLRDRLRVTNSVCKVTKNTLMRRAIDGDSNLDSLLTGTNAFVLVKGDVGAGVKAVRSFQNEFKKSETKGALFEGKLLSQDEIKAIADLPSREELMAQIAGAINAVATVAVGINEALKQMANHDPISDMLTRIRNASEKRHETTKVPASRMTRSIAKVLQQEGFISEIGEGFRAELVLSLKYSGKPTIRSMQRVSKPGLRIYKNTRGLPKVLGGLGVAIISTSKGVMSDRDARREGVGGEVLCYVGFVVIDKPAGLTSHACVSRMRRSYGLRRVGHGGTLDPAVTGVLPIALGPATRLLPYLPGEKTYQGSIQLGTRSSSDDLQGEILE-NQGCLEALAPFRGTIQQRPPQVSAVHVDGERAHARARRGSMDLAAKTVTIERLNLLDWDPTSEVHCTAGTYIRALARDLGDALGCGGCLADLTRTQALGFHIAQAPLPEPLSPLEALQTLPKRTLTDSEEFDWRCGRRLLSRKQQTQKRHRRLRRHITGTSNRPRLAVFRSNNHIYAQLIDDAAQSTLCSASTVDKELRSGAGSCDASVAVGALVAKRAIAKGIEQVVFDRGGNLYHGRIKALADAAREAGLQFMSLDTTEKQQLINTHQTHGTDTGSAEVQVAMLSERINRLSGHLQNNIHDFSSRQGLLKMIGRRKRLLNYMRSKSEQRYSETISKLGIRLRIASRRSQLAMVQTNWVKAELEKLTITVEAMATQGDKILDVALAKIGDKGLFTKELEAQMLVGRADIAVHSLKDLPTNLPEGLMLGCITEREDPADALVKHLNLATLPEGAVVGTSSLRRLAQLRHHYPHLEFKDVRGNVITRLEKLDSGADCLILAAAGLGRLGFADRIDQIPGDISLHAVGQGALGIECVENQMEIIKVLEHGPTSQRCLAERAFLRELEGGCQVPIGVNTQLILTGMVASLDGKLIREQASDPESIGLELAKGLGAGEIKERVGTVVSDKMEKTVVVAVETRFPHPIYQKTVSRTTRYKAHDEDNSCRVGDRVRITETRPMSRQKRWAIAEVL--SLPPIDSIDRQWYVVDAENQTLGRLATEVASILRGKNNPNFTPHLDTGDFVVVVNAEKIQVSGKKPQQKLYRRHSGRPGGMKVETFESLQERIPERIVEKAIKGMLPHNALGRQMYRKLKVYKGTEHPHSAQKPQPLAGVDEVGRGCLFGPVFAAAVVLQAGLTDSKKLSAKRRAGLVPLIEQCLTRGLGQASAHEIDAVGIRGATERAMLRALQKVVLVDGNLPQQTVVGGDSRSAAIAAASVLAKEARDALIRRLSDQFPGYGLERHAGYGTALHQKALLALGPTSLHRRSFMRIRKGDTVQVIAGKDKGKTGAVLRTLNENRVIVEGVNMRTRHEKPSQEGESGRIVTEEASLHASNVMLYSTKKVASRVEIVVEKGTKKRKLKKTGE
>KORDI-100
MAVVTLAEMMEAGAHFGHQTRRWNPKMSRYIYCARNGVHIIDLVQTAVCMNNAYKWTRSAARSGKRFLFVGTKKQASEVVALEAARCGAAYVNQRWLGGMLTNWTTMKARIDRLKDLERMESSGAIAMRPKKEGAVLRRELERLQKYLGGLKTMRRLPDVVVLVDQRRESNAVLEARKLDIPLVSMLDTNCDPDLCEVPIPCNDDAVRSVQLVLGRLADAINEGRAQQKIRIRLKAFDRRMLDLSCEKIIETADNTAATAIGPIPLPTKRKIYCVLRSPHVDKDSREHFETRTHRRIIDIYSPSAKTIDALMKLDLPSGVDIEVKLMPKLSKRLAGLASKIDDRAYEPLEAISLVRENATAKFDETMEAHVRLGIDPKYTDQQLRTTVALPNGTGQTVRIAVVTRGEKVAEAKAAGAELAGEEELVETIAKGEMDFDLLIATPDMMPKVAKLGRVLGPRGLMPNPKAGTVTTDLASAIKEFKAGKLEFRADRTGIVHVRFGKASFSAEALLENLKTLQETIDRNKPSGAKGRYWKSLYVTSTMGPSVEVDYSALKPVAAIRKRKKETTRQRQRRRAMELRAAREAKQVRPEMVVEDNLTVQELADMLSVESSEIIKSLFFGIIATVTQTLDMNTIETVAEEFGVVLQDDVMIEEKDLEHLRRPPVVTVMGHVDHGKTSLLDAIRKARVAAGEAGGITQHIGAYQVEQRKLTFLDTPGHAAFTAMRARGTKVTDVAVLVVAADDGVRPQTLEAISHARAAEVPIVVAINKIDKEGSSPDRVKQELSEQNLLAEDWGGEVVMVPVSAIKGENIDKLLEMILLVTEVEDLQANPDRLARGTVIEAHLDKAKGPVATLLVQNGTLKTGDVVAAGPVLGKVRAMVDDNGKRMKSAGPSYAVEALGFSEVPTAGDEFEVYPDEKSARSVVGDRASDARATRLAQQRRVSLTAMSGQASEGELKELNLILKADVQGSVEAILGSLEQLPDEVQVRVLLSAPGEITETDVDLAAASGAVIVGFNTSMASGARKAADATGVDVRDYDVIYKLLEDIQMAMEGLLEPELVEEALGEAEVRAVFTIGKSAVAGCYITNGKLQRNCRVRVRRGKEVVFEGDLDSLRRNKDDVKEVASGFECGIGCDRFANWEDGDIIEGFKMVTQRRLVLALETSCDESAAAVVAVLSSRIASQVEEHARWGGVVPEIASRRHVEALPVLVETVLAETGTVGDLDAVAATVAPGLAGALMVASVTGRSLAALHGRPFIGVHHLEGHLASVLREAPYLVLLVSGGHTELIRVDSGGMLRLGRSHDDAAGEAFDKVARLLGLGYPGGPAIQTAAESGDPQLPKGRVYDFSFSGLKTAMLRTVEKE----LPLADLAASFEQVVAEVLVERSLRCARDQGDQLVMVGGVAANRRLRSLVTEQAEANLGVTIAPLKFCTDNAAMIGAAALTRLTASEIGVAKAHGRFIRGSVSKVRRVLDQIRGRTYRDALIMLEFMPYRSTGPITKVLRSAVANAEHLGLDPASLVISSASADMGPSMKRYRPRAQGRAYQIKKQTCHISIAVMASCIVHDWQGKEAGATLDLNVAKETTAVDLMHRAVLRQQAHSRQGTASTLTRSEVRGGGRKPYKQKGTGRARQGSIRTPLRPGGGIIFGPKPRTYSLAMNRKERRLALRTALMSRLEDVVKDFAIEVPKTREITDALGRLGIAKVLIVLEVIRRSVRNLEKVKLIAADQLNVFDLLHANTLVLGEDALATIQEVMAIRNYRPYTPGTRTRVVTDFSEVTGRKPERTLVVSKHRRKGRNNRGVITCRHRGGGHKRLYRLVDFRRNKHGIPAKVAAIHYDPHRNARLALLFYADGEKRYILAPAGIEIGQTVVSGPNAPIENGNAMPLSSVPLGSSVHCVELYAGRGGQMVRTAGASAQVMAKEGDYVALKLPSTEVRLIRRECYATLGEVGNSEVRNTSLGKAGRRRWLGRRPQVRGSVMNPCDHPHGGGEGRAPIGRGPVTPWGKPALGLKTRKRNKPSNRYVLRKRRSVVYWGTGRRKTSVARVRLVPGSGTITINGRPGDNYLYNPAYIAAVKAPLETLGLSTEYDVLVNVRGGGLTGQAGAIKQGAARALCELSADNRKPLKTEGHLSRDPRAKERRKYGLKKARKAPQFSKRMSIGILGKKLGMSQFFDEQGKAVPVTLIEAGPCRITQLKSNDTDGYAAVQIGFGDREKLINRPAKGHLSKSGDELLRHLREYRDADGLELGGAITVGDFETGQKVDVSGDTMGRGFAGYQKRHGFSRGPMTHGSKNHREPGSTGAGTPGRIYPGKRMAGRFGGKKITTRGLTILKIDSDRNLLVVKGSVPGKPGSLLNIRPAMRVSLSWLNQLVQDDLAERLSMAGFEVEDIDDLARAQGVVVGYVQRCEKHPNADKLSVCQVDVQIVCGAPNVRAELPVPVAMVGAVLLTIKAGELRGVTSEGMICSLAELGLDDGIAELPGTPVAALLLDDTVLDLAITANRPDGLSMVGIAREVAALTLPPSSA-VAFKGLYSLTLIEGMDSRPSASWLKQRLERAGINSVNAIVDVTNHVMVEQGQPLHAFDADALEFGLRQARPGEPFTGLDDRDLILDAKAQVVTCHDLPIALAGVMGSRDSGVSASTKRIWLESAMFSPAAVRATARSVGLRTDASSRFEKGLPVDLTLACSVRAVEMLSQLFDVEGRWSGDPAVGQSVLLRREALQKLLGTQEGDASIERCLTALGCSTAQVVAPPSRRQDLEVDLIEEVARLTGFDRFEAHLPDLVPGLSARQQAERRIRQLISAAGLQEITTLSLRIAISNPLLTETSFLRTNLWEELLQVCVRNLKTPQPGCWVFEIGNVFQRGLLAGMICGRWTPTYHDARGRLTEVMQALHLELLDQLHPGRAATLEGGCFGQLHPVL-IQQESFLTVADNSGAKRIQCIRVL-TNRRYAHVGDVIVAAVKDAMPNMGVKKSDVVKAVVVRTKATLRRDTGNSIRFDDNAAVIINDDKNPKGTRVFGPVARELRDRNFTKIVSLAPEVIDSEWQERVVQIRRVSKTVKGGKKMSFRAIVVVGNEKGQVGVGVGKAGDVIGAVRKGVADGKKHLVKVPLTRNSIPTLSNGRDGAASVLIRPAAPGTGVIAGGSIRTVLELAGIKNVLAKRLGSKTPLNNARAAMVALSLLRTHKETAKERGISLEQIYMGRSLKKGPFIADSLLRKVEKQNENDDKVIKTWSRASTILPMMIGHTIAVHNGKTHIPVFITEQMVGHKLGEFAPTRTFKGHIKDKKMSRRNAAEKRPVLPDPQFNSLATMMVARLMKHGKKSTAQRILSDAFGLINERTGGDPLELFETAVKNATPLVEVRARRVGGATYQVPMEVRQERGTAMALRWLVSFSRSRNGRSMAHKLAGELMDAANESGSAVRKREETHKMAEANKAFAHYRYMLSPKRVKFRKMQRGRMRGIATRGNTIAFGQFALQAQECGWITSRQIEASRRAMTRYVKRGGKIWIRIFPDKSITMRAAETRMGSGKGNPEFWVAVIKPGRILFEMGGITPEIARAAMRLAQYKLPVKTKFIARIAGVDIPRDKRIEVALTYIYGIGPTRAKTILSKTGVNPDTRVKDLEDGDVQKLRGATEYTIEGDLRRQEGMALKRLQDIGCLRGRRHRMSLPVRGQRTRTNARTRRGARKTVAGKKKQLEALEQEAAADIGASDAQQLEQLRVGLLGKKGRISAVLGAMGKLPGDERPVVGQRANVLKTQVQSLLADRLQVVKQVAMERIARERLDVTAPASGTPMGHRHPLITTTEEIVDLFLGLGYSVTEGPEVEQDHYNFTALNIPEDHPARDMQDTYYLRNLLRTHTSPVQIRYLEQNPPPTRIVAPGRVYRRDAADATHSAVFHQVEVLAIDEGLDFSHLRGTVMAFLKAFFGDVPIRFRASYFPFTEPSAEVDVQWRGRWLEVMGCGMVDPAVLQGLGLDPERWSGFAAGLGVERFCMVRHGIDDIRRLYTSDLRFLEQFRLDSLKANKGARRRKLRKGRGIAAGQGASCGFGMRGQKSRSGPTRPGFEGGQMPLYRRVPLKHFLVNPKHFTVLNVSALNDKDGTVNLDSLVKDGVVTHPLKILGDGELTAKLTVQAAAFTASARSKIEAAGGTCEADVIRRPLITEKATRALENQYTFEVDHRAAKPDIKAAIEQMFDVKVTGVSTMNPPRRSRRAGKRAQVKKAVVRLAEGIQLFPMSRIGKNPVPVPDKVTVSLDGLTIKVKGPKGELQRTLPDGVSVSQVDNTIVVKPSDKRFSRERHGLCRTLVANMVEGVSKGYSKSLEIVGVGSRAQVKGKKLVVSAGYSHPVEVDPPEGITFAVENNTKVTVSGTDKELVGNEAAKVRSIRPPEPYKGKGIRYEGERILRKAGKMAKKVTAVIKLALQAGKANPAPPVGPALGQHGVNIMMFCKEYNARTQDKAGYVIPVEISVYEDRSFTFITKTPPASVLITKAAGIQKGSGQSAKGSVGSIKRAQLEEIAKTKLPDLNCTSIESAMRIIEGTARNMGVSISLKKRYRETIQPKLQKDLSLKNIHEVPKVLKVTVNRGLGEAAQNAKSLEASVGELAQITGQKVVVTRAKKAIAGFKIRQGMPIGCAVTLRGDRMYAFLERLINLALPRIRDFRGVSPKSFDGRGNYTLGVREQLIFPEISFDKIDAIRGMDITIVTTARNDEEGRALLREMGMPFMPTIQQLIRSERSRLKAKTKSPALKACPERRGVCTRVYTSTPKKPNSALRKVARVRLTSGFEVTAYIGGIGHNLQEHSVVLIRGGRVKDLPGVRYHIIRGTLDTAGVKDRRQSRSKYGAKAPKADVRKLSDSDITEQIDGLRRELFQLRFQQATRQLGNTHRFKEARIKLAQLLTVQSMGHKINPTGLRLGITQEHRSRWYASKSYPALLQEDDRIRKFIHKKYSAGISDVLIARKADQLEVELKTARPGVLVGRQGSGIEELRSGIQKTVGDRVRINVVEVERVDGDAFLLAEYIAQQLEKRVAFRRTIRMAVQRAQRAGVLGLKIQVSGRLNGAEIARTEWTREGRVPLHTLRADIDYATKVASTTYGVLGIKVWVFKGEVLGDEA-PAKPKKAKRNVPNGVAHIQSTFNNTIVSITDTSGEVISWSSAGASGFKGARKGTPFAAQTAAEAAARRALDQGMRQIEVLVRGPGSGRETAIRALQVAGLEITLIRDVTPLPHNGCRRPKRRRVLESKQQIVGELKELLADAELALVLDYKGLSIKEMSDLRERLRAGNGICKVTKNSLLRRAIDGDSNLDSLLSGTNAFVLIKGDVGAGVKAVQAFQKETKKSETKGGLFEGKLLSQDEIKAIADLPSKEQLMAQIAGAINAVTTVAVGINEALSQMANHDPISDMLTRIRNASEKRHERTKIPASRMTRSIAKVLQQEGFISEIGEGVRTQLVLALKYSGKPTIRSMQRVSKPGLRIYKNTRGLPKVLGGLGVAIISTSKGVMSDRDARREGVGGEVLCYVGFVVIDKPAGLTSHDCVSRLRRCYGLKRVGHGGTLDPAVTGVLPIALGQATRLLPYLPGDKTYRGVIQLGVSTRTDDLQGEVLRRADAIDAALDQFRGSILQRPPQVSAVHIAGERAYARARRGVMDIPAREVTIHRLTPLRSGQLEEVHCSSGTYIRSIARDLGALFECGGSLASLRRIQALGFHEDLAALPEPLSPLLALSHLPQRQLDDGEQMDWRCGRPILSRKQQTQKRHRRLRRDLSGTASRPRLAVFRSNNHIYAQLIDDEAQSTLCSASTVDKELRAGLKTCDASVAVGELVAKRAIAKGIQQVVFDRGGNLYHGRIKALANAAREAGLQFMSLDTSEKQQLINSHQTHGTDTGSPEVQVAMLTERISRLSSHLQKNNHDFSSRQGLLKMIGRRKRLLSYMRGKSEQRYSDLISKLGIRLRIASRRSQLAMVQTNWVKAELEDLTISVEAMATQGDKILDVALAKIGDKGLFTKELEAQMLVGRADIAVHSLKDLPTNLPEGLMLGCITEREDPADALVVNHKLDTLPEGSVVGTSSLRRLAQLRHHYPHLIFKDVRGNVITRLEKLDAGEDCLILAAAGLGRLGFSDRIHQIPGDISLHAVGQGALGIECVEDKMEAIRTLEHTPTSQRCLAERAFLRELEGGCQVPIGVNTDLVLTGMVASLDGKLIRNQSTNPEAIGIDLANQLGAGEIKERVGTVVSDKMEKTVVVAVESRFPHPIYQKTVSRTTRYKAHDEGNSCRVGDRVRITETRPMSRHKRWAIAEVL-TSLPPIDSIERQWYLVDAENQTLGRLATEVAAVLRGKNNPNFTPHLDTGDFVVVVNADKVRVSGKKPQQKLYRRHSGRPGGMKTETFSALQERIPERIVEKAIKGMLPHNALGRQMFRKLKVYKGSEHPHAAQKPQPLAGVDEVGRGSLFGPVFAAAVVLKAGLTDSKKLSAKRREQLLPLINEVMDAALGQASAREIDRQGIRCATELAMLRALQPELLVDGSLPQETLVAGDSRSAAIAAASVMAKQARDALIRRLSQRFPGYGLERHAGYGTVVHRQALLASGPTALHRCSFMRIRKGDTVQVIAGKDKGKTGEVLRTLPENRLIVEGVNMRTRHEKPTQEGESGRIVTEEAALHASNVMLYSTSKVASRVEIVVEKGSKKRRLKKTGE
>KORDI-49
MAVVTLAEMMEAGAHFGHQTRRWNPKMSRYIYCARNGVHIIDLVQTAVCMNNAYKWTRSAARSGKRFLFVGTKKQASEVVAQEAARCGAAFVNQRWLGGMLTNWTTMKARIDRLKDLERMESSGAIAMRPKKEGAVLRRELERLQKYLGGLKSMRRLPDVVVLVDQRRESNAVLEARKLDIPLVSMLDTNCDPDLCEVPIPCNDDAVRSVQLVLGRLADAINEGRAQQKIRIRLKAFDRRMLDLSCDKIIETADNTAATAIGPIPLPTKRKIYCVLRSPHVDKDSREHFETRTHRRIIDIYSPSAKTIDALMKLDLPSGVDIEVKLMPKISKRVASLASKIEDRAYEPLEAISLVRENATAKFDETMEAHVRLGIDPKYTDQQLRTTVALPNGTGQTVRIAVVTRGEKVAEAKAAGAELAGDEDLVETIAKGEMNFDLLIATPDMMPKVAKLGRVLGPRGLMPNPKAGTVTADLAGAIREFKAGKLEFRADRTGIVHVRFGKASFTAEALLENLKTLQETIDRNKPSGAKGRYWKSLYVTSTMGPSVEVDFSALKPMAAMRKRKKETTRQRQRRRAMELRAAREAKQVRPEMIVEDNLTVQELADMLSVESSEIIKSLFFGIIATVTQTLDMPTIETVAEEFGVVLQDDVMIEDDDLAHLRRPPVVTVMGHVDHGKTSLLDAIRKARVAAGEAGGITQHIGAYQVEHNKLTFLDTPGHEAFTAMRARGTKVTDVAVLVVAADDGVRPQTLEAISHARAAEVPIVVAINKIDKEGASPDRVKQELSEQNLLAEEWGGDVVMVPVSAIKGDNIDKLLEMILLVTEVEDLQANPERMARGTVIEAHLDKAKGPVATLLVQNGTLRTGDVLAAGPVLGKVRAMVDDGGQRMKEAGPSYAVEALGFSEVPTAGDEFEVYADEKSARAVVGDRASDARATRLAQQRRVSLTAMSGQATEGELKELNLILKADVQGSVEAILGSLEQLPKEVQVRVLLSAPGEVTETDVDLAAASGAVIVGFNTSMASGAKKAADASGVDVRDYDVIYKLLEDIQLAMEGLLDPELVEEDLGEAEVRAVFTIGKSAVAGCYVTNGKLQRNCKVRVHRGKEIVFEGDLDSLRRNKDDVKEVATGFECGIGCDRFANWEDGDRISAFKMVTQRRSVLALETSCDESAAAIVTVRSSRIASQVEEHAQWGGVVPEIASRRHVEALPQLIEAVVTDSGIFDQLDAVAATVTPGLAGALMVASVTGRTLAALHDRPFLAIHHLEGHLASVLPRPPYLVLLVSGGHTELIQVQTGAMDRLARSHDDAAGEAFDKVARLLGLGYPGGPAIQELATDGDASLPKGRIYDFSFSGLKTAMLRSVQEP----LPLADLAASFEAVVADVLVERSLRCARDHGQRLVMVGGVAANRRLRLKMQERAKAGVSISIAPLAYCTDNAAMIGAAALERLSRSETGVAQAHGRFIRGSVSKVRRVLDQIRGRTYRDALIMLEFMPYRSTGPITKVLRSAVANAEHLGLDPASLVISSASADMGPSMKRYRPRAQGRAYQIKKQTCHISIAVMADCVVRDWQGKEAGATLDLKVAKETTAVDLMHRAVLRQQAHLRQGTASTLTRSEVRGGGRKPYKQKGTGRARQGSIRTPLRPGGGIIFGPKPRTYNLAMNRKERRLALRTALMSRIEDMVKDFSLEAPKTKEIIDALSRLGIAKVLIVLDVVRRSVRNLEKVKLIAADQLNVFDLLHANALVLGEDALATIQEVMAIRNFRPYTPGTRTRVVTDFSEITGRKPERTLVVSKHRRKGRNNRGVITCRHRGGGHKRLYRVVDFRRNKHGVTAKVAAIHYDPHRNARLALLFYADGEKRYILAPAGVQVGQTVVSGPDVPIEIGNAMPLSAVPLGSSVHCVELYAGRGGQMVRTAGASAQVMAKEGDYVALKLPSTEVRLIRRECYATLGEVGNSEVRNTSLGKAGRRRWLGRRPQVRGSVMNPCDHPHGGGEGRAPIGRGPVTPWGKPALGLKTRKRNKPSNRYVLRKRRTVVYWGTGRRKTSVARVRLVPGNGTITINGRPGDNYLYNPAYISAVKAPLETLGLGSEYDVLVNVRGGGLTGQAGAIKQGAARALCELSADNRKPLKTEGHLSRDPRAKERRKYGLKKARKAPQFSKRMSIGILGKKLGMSQFFDEQGRAVPVTLIEAGPCRITQLKSDDTDGYAAVQIGFGEREKLINKPSKGHLSKSGDDLLRHLREYRDADGLELGGSITVSDFEAGQKVDVSGDTIGRGFSGFQKRHGFSRGPMTHGSKNHREPGSIGPGTPGRIYPGKKMAGRYGGKKITTRGLTILKVDSDRNLLVVKGSVPGKPGALLNIRPAMRVSLSWLQQLVQNDLAERLSMAGFEVDEIDDLARARGVVVGKVIEREKHPDADKLSVCRVDVQIVCGAANVRAGIHVPVARVGAVLLTIKAGELRGVASNGMICSLSELGLSDGIAVLDGAAAASVLLDDTVLDLAITANRPDGLSMVGIAREVAALTAPPALT-LN-RGLYGLTSIEGIDSVSSPAWVKDRLERAGINRVNAVVDVTNVVMLEQGQPLHAFDADALEFGLRQAREGEAFTGLDDRELVLDPRAQVVTCHDRPVALAGVIGSRESGVTEATRRIWLESAMFTPSSVRETARSVGLRTDASARFEKGLPKDLTLACSVRAVELLEDLFRCRTGRVGDVSESKPVLLRREALQRLLGSQEEDAEIERCLTALGCELTAQVIPPSRRQDLEVDLIEEVARLVGFDRFGSHLPDIVPGLTPTQQAERRLRRLFSGCGLQEITTLSLRIPLTNPLLAETSHLRTNLWEEHLQVCVRNLKASQTGCWIFELGHTFQSASLSGMICGRWSSDYFEARGVLGQVMQALKLEISDRLHPGRAATLEGGCFGQLHPAL-IQQETFLTVADNSGAKRIQCIRVL-TNRRYAHVGDVIVAAVKDAMPNMGVKKSDVVKAVVVRTKATLRRDTGNSIRFDDNAAVIINDDKNPKGTRVFGPVARELRDRSFTKIVSLAPEVIERDWQERVVQIRRVSKTVKGGKKMSFRAIVVVGNEKGQVGVGVGKAGDVIGAVRKGVADGKKHLVKVPLTRHSIPTLSNGRDGAASVLIRPAAPGTGVIAGGSIRTVLELAGIKNVLAKRLGSKTPLNNARAAMVALSLLRTHKETAKERGISLEQIYMGRSLKKGPFIADSLLRKVEKQNDNDDKVIKTWSRASTILPMMIGHTIAVHNGKTHVPVFITEQMVGHKLGEFAPTRTFKGHIKDKKMSRRNAAEKRPILPDPQFNSLASMMVARLMQHGKKSTAQRILSDAFGLINERTGGDPLELFETAVKNATPLVEVRARRVGGATYQVPMEVRQERGTAMALRWLVSFSRSRNGRSMAQKLAGELMDAANEAGSAVRKREETHKMAEANKAFAHYRYMLSPKRVKFRKMQRGRMRGVATRGNTIAFGEFALQAQECGWITSRQIEASRRAMTRYVKRGGKIWIRIFPDKSITMRAAETRMGSGKGNPEFWVAVIKPGRILFEMGGITPEIARAAMRLAQYKLPVKTKFIARIAGVDIPRDKRIEVALTYIYGIGPTRARTILSKSGVNPDIRVKDLEDGDVQKLRGATEYTIEGDLRRQEGMALKRLQDIGCVRGRRHRMSLPVRGQRTRTNARTRRGARKTVAGKKKQLDALEQQAAAEIAEADAAALEQLRVGLLGKKGRLSGVLGAMGKLPGTERPVVGQRANVLKTQLQALLSERLQAVKQAAAERISRESLDVTAPPSGTPMGHRHPLISTTEEIVDLFLGLGYNVTEGPEVEQDHYNFTALNIPEDHPARDMQDTYYLQNLLRTHTSPVQIRFLEQTPPPVRIIAPGRVYRRDAADATHSAVFHQVEVLAIDEGLDFSHLRGTVMAFLKAFFGDVPVRFRASYFPFTEPSAEVDVQWRGRWLEVMGCGMVDPAVLEGLGLDPERWSGFAAGLGVERFCMVRHGIDDIRRLYTSDLRFLEQFRLDSLKANKGARRRKLRKGRGIAAGQGASCGFGMRGQKSRSGPTRPGFEGGQMPLYRRVPLKHFLVNPKQFTVLNVSALNDKDGTVNLDSLVKDGIVTHPLKLLGNGDLKAKLTVQAAAFTASARTKIEAAGGTCEADVIRRPLITEKATRALENQYTFEVDHRAAKPDIKAAVEQLFDVKVTGISTMNPPRRSRRAGKRSQVKKAVVRLAEGIQLFPMSRIGKNPVPLPDKVTVSLDGLTVKVKGPKGELERTLPEGVSVSQEENTIVVTPSTTKRSRERHGLCRTLVANMVEGVSNGYSKSLEIVGVGSRAQVKGKTLVVSAGYSHPVEMEPPDGITFKVENNTKVIVSGIDKELVGNEAAKVRAIRPPEPYKGKGIKYEGERILRKAGKMAKKVTAVIKLALQAGKANPAPPVGPALGQHGVNIMMFCKEYNARTQDKAGFVIPVEISVYEDRSFTFITKTPPASVLITKAAKIDKGSGESAKGNVGSINRAQLEEIAKTKLPDLNCNSVESAMRIIEGTARNMGVSISLKKRYRETIQPKLKKDLSLTNIHEVPKVIKVTVNRGLGEAAQNAKSLEASVNELAQITGQKVVVTRAKKAIAGFKIRQGMPIGCAVTLRGDRMYAFLERLINLALPRIRDFRGVSPKSFDGRGNYTLGVREQIIFPEISFDKIDAIRGMDITIVTTARSDEEGRALLREMGMPFMPTIQQLIRTERQRLKAKTKSPALKACPERRGVCTRVYTSTPKKPNSALRKVARVRLTSGFEVTAYIGGIGHNLQEHSVVLIRGGRVKDLPGVRYHIIRGTLDTSGVKDRRQSRSKYGAKTPKAEVRQLSDADITEQIDGLRRELFQLRFQQATRQLANTHRFKEVRIKLAQLLTVQSMGHKINPTGLRLGITQEHRSRWYASKSYPALLQEDDRIRKFIHKKYSAGISDVLIARKADQLEVELKTARPGVLVGRQGSGIEDLRSGIQKTVGDRVRINVVEVERVDGDAFLLAEYIAQQLEKRVAFRRTIRMAVQRAQRAGVLGLKIQVSGRLNGAEIARTEWTREGRVPLHTLRADIDYATKVASTTYGVLGIKVWVFKGEVLGDEAPPAKPKKAKRNVPNGVAHIQSTFNNTIVSITDTAGEVISWSSAGASGFKGARKGTPFAAQTAAEAAARRALEQGMRQIEVLVRGPGSGRETAIRALQVAGLEITLIRDVTPLPHNGCRRPKRRRVLESKQQIVGELKELLAEAELALVLDYKGLSIKEMSDLRDRLRAGDGICKVTKNTLMRRAIDGDSNLDSLLTGTNAFVLIKGDVGAGVKAVQAFQKDTKKSETKGGLFEGKLLSQDEIKAIADLPSKEQLMAQIAGAINAVATVAVGINEALKQMANHDPISDMLTRIRNASEKRHETTKIPASRMTRSIAKVLQQEGFISEIGEGVRTELVLALKYSGKPTIRSMQRVSKPGLRIYKNTRGLPKVLGGLGVAIISTSKGVMSDRDARREGVGGEVLCYVGFVVIDKPAGLTSHACVGRLRRCYGLRRIGHGGTLDPAVTGVLPIALGPATRLLPYLPGDKTYRGQIQLGITTNTDDLQGEPLHQTAALDAALTPFRGAIRQRPPQVSAVHVDGERAHNRARRGVMDLPARPVTIHRLTLLAWGRLEEVHCSAGTYIRSLARDLGEALGCGGCLAQLRRTQALGFHDRQAVLPEPLSPLQALAHLPRRDLTDAELTDWRCGRRLTSRKQQTQKRHRRLRRHLSGTANRPRLAVFRSNNHIYAQVINDEAQSTLCSASTVDKELRASGGSCDASVAVGELVAKRAIAQGIQQVVFDRGGNLYHGRIKALADAAREAGLQFMSLDTTEKQQLINTHQTHGTDTGSAEVQVAMLSERINRLSGHLQQNKHDFSSRQGLLKMIGRRKRLLSYVRNKSEQRYSDIIGKLGIRLRIASRRSQLAMVQTNWVKAELEKLTVSVEAMATQGDKILDVALAKIGDKGLFTKELEAQMLVGRADIAVHSLKDLPTNLPEGLMLGCITEREDPADALVVNAKLETLPEGAVVGTSSLRRLAQLRHHYPHLEFKDVRGNVITRLEKLDGGYDCLILAAAGLGRLGFADRIHQIPGDISLHAVGQGALGIECQPEVLEIIKVLEHAPTSQRCLAERAFLRELEGGCQVPIGVNTQLVLTGMVASLDGRLIRDQASDPEPIGVALAKQQGAGEIKERVGTVVSDKMEKTVVVAVESRFPHPIYQKTVSRTTRYKAHDEDNTCRVGDRVRITETRPMSRHKRWTIAEVL--SLPPIDSIDRQWYVVDAENQTLGRLATEVAAVLRGKNNPSFTPHLDTGDFVIVVNAEKIQVSGRKPQQKLYRRHSGRPGGMKVETFQALQERIPERIVEKAIKGMLPHNALGRQMFRKLKVYKGSDHPHAAQQPQPLAGIDEVGRGCLFGPVFAAAVVLAAGLTDSKKLTPRRRAALVPRIEERSAWALGQASAREIDGMGIRGATELAMLRALLPSVLVDGTLPQRTVVRGDSRSAAIAAASVIAKEARDALIRRLAVRFRGYGLEKHVGYGTALHREALLASGPTALHRRSFMRIRKGDTVQVIAGKDKGKTGEVLRTLNENRVIVEGINLRTRHEKPTQEGETGRIVTEEASLHASNVMLYSTKKVASRVEIVVEKGSKKRRLKKTGE
>KORDI-52
MAVVTLAEMMEAGAHFGHQTRRWNPKMSRYIYCARNGVHIIDLVQTAVCMNNAYKWTRSAARSGKRFLFVGTKKQASEVVALEAARCGASYVNQRWLGGMLTNWTTMKARIDRLKDLERMESSGAIAMRPKKEGAVLRRELERLQKYLGGLKNMRRLPDVVVLVDQRRESNAVLEARKLDIPLVSMLDTNCDPDLCEVPIPCNDDAVRSVQLILGRLADAINEGRAQQKIRIRLKAFDRRMLDLSCDKIIETADNTAATAIGPIPLPTKRKIYCVLRSPHVDKDSREHFETRTHRRIIDIYSPSAKTIDALMKLDLPSGVDIEVKLMPKISKRLASLAGKIEDRAYAPLEAIALVKDNANAKFDETMEAHVRLGIDPKYTDQQLRTTVALPNGTGQTVRIAVVTRGEKVAEAKAAGAELAGEEDLVESISKGEMDFDLLIATPDMMPKVAKLGRVLGPRGLMPNPKAGTVTTDLEAAIKEFKAGKLEFRADRTGIVHVRFGKASFSADALLQNLKTLQETIDRNKPSGAKGRYWKSLYVTSTMGPSVEVDFSALKPVAAMRKRRKETARQRQRRRAMELRAAREAKQVRPEMVVEDNLTVQELADMLSVESSEIIKSLFFGIIATVTQTLDMPTIEAVAEEFGVVLQDDVMIEEADKAHLRRPPVVTVMGHVDHGKTSLLDAIRQARVAAGEAGGITQHIGAYQIEERKLTFLDTPGHEAFTAMRARGTKVTDVAVLVVAADDGVRPQTLEAISHARAAEVPIVVAINKIDKEGSSPERVKQELSEQNLLAEDWGGDVVMVPVSAIKGENIDKLLEMLLLVTEVEDLQANPDRLARGTVIEAHLDKAKGPVATLLVQNGTLKTGDVVAAGPVLGKVRAMVDDNRQRLKEAGPSFAVEALGFSEVPTAGDEFEVYPDEKSARAVVGDRASDARATRLAQQRRVSLTAMSGQANDGELKELNLILKADVQGSVEAILGSLEQLPDEVQVRVLLSAPGEITETDVDLAAASGAVIVGFNTSMASGAKKAADATGVDVRDYDVIYKLLEDIQMAMEGLLEPELVEEALGEAEVRAVFTIGKSAVAGCYVTTGKLHRNCRVRVHRGKQVVYEGDLDSLRRNKDDVKEVATGFECGVGTDRFANWEEGDRIEAFKMVTQRRAVLALETSCDESAAAVIDVLASRIASQVEEHARWGGVVPEIASRRHVEALPGLVEAVADEAGALDQLDAIAATIAPGLAGALMVASVTGRTLAALHQRPFLGIHHLEGHLASVMPHPPYLVLLVSGGHTELILVADDGMKRLGRSHDDAAGEAFDKVARLLGLGYPGGPAIQAVAETGDARLPKGRIYDFSFSGLKTAMLRTVEDQ----LPLADLAASFEQVVADVLVQRSLRCAEDHGHQLVMVGGVAANRRLRRCMVERAERDIAVSIAPMAFCTDNAAMIGAAALLRLGSTSLE-AQAHGRFIRGSVSKVRRVLDQIRGRTYRDALIMLEFMPYRSTGPITKVLRSAVANAEHLGLDPSSLVISSATADMGPSMKRYRPRAQGRAYQIKKQTCHISIAVMASCVVRDWQGKEAGATLDLKVAKETTAVDLMHRAVLRQQAHARQGTASTLTRSEVRGGGRKPYKQKGTGRARQGSIRTPLKPGGGIIFGPKPRTYNLAMNRKERRLALRTALMARIDDVVKDFALEAPKTREITDALERLGVAKVLIVLDVVRRSVRNLEKVKLISADQLNVFDLLHANALVLGVEALATIQEVMAIRNFRPYTPGTRTRVVTDFSEITSRKPERTLVVAKHRRKGRNNRGVITCRHRGGGHKRLYRVVDFRRNKHGVPAKVAAIHYDPHRNARLALLFYADGEKRYILAPAGVQVGQTVVSGPDAPIENGNAMPLSSVPLGSAVHCVELYAGRGGQMVRTAGASAQVMAKEGDYVALKLPSTEVRLVRRECYATLGEVGNSEMRNTSLGKAGRRRWLGRRPQVRGSVMNPCDHPHGGGEGRAPIGRGPVTPWGKPALGLKTRKRNKPSNQYVLRKRRSVVYWGTGRRKTSVARVRLVPGNGTITINGRPGDNYLYNPAYLAAVKAPLETLGLSSEYDILVNVHGGGLTGQSGAIKQGAARALCELSADNRKPLKTEGHLSRDPRAKERRKYGLKKARKAPQFSKRMSIGILGKKLGMSQFFDEQGRAVPVTLIEAGPCRITQLKNDDTDGYSAVQIGFGEREKLINKPAQGHLNKSGEGLLRHLREYRDSEGLELGGAITVGDFEAGQKVDVSGDTVGRGFSGYQKRHGFSRGPMTHGSKNHREPGSTGAGTPGRIYPGKRMAGRYGGKKITTRGLTILKVDSEHNLLVVKGSVPGKPGALLNIRPAMRVSISWLKQLVSDDLSERLSMAGFEVDDVDDLARAQGVVVGHVLEREKHPNADKLSVCSVDVQIVCGASNVRAGIHVPVAMVGATLLTIKAGELRGVASNGMICSLTELGLSDGIAILDGSPVAPLLLDDTVLELAITANRPDGLSMVGIAREVAALGLPSTTPNTELGCFYSITKIEGVDSKPSPTWLQQRLERGGVNSVNAVVDVTNLVMLEQGQPLHAFDADALEFAVRSARDGETFVGLDDQNRTLDSRVQVVTCHDRPVAVAGVMGSLESGVTASTRNIWLESALFAPPRVRQSARALGLRTDASSRFEKGLPVEMTLPCSARASALLSQEFCSEGRWGGGPAEAEPVLLRRSALHQLLGLDAADESIENCLTALGCQLQGQVIAPPSRQDLEVDLIEEVARLVGFDRFEAHLPDLEPGLTPRQQAERRLRQLFCSTGLQEITTLSLRIAISNPLLADTSHLRTNLWEEHLQVCVRNLKASQRGCSVFEIGNTYQTAILAGVICGTWAPDYFQARGVLTRVMEALQLELTDDLHPGRAATLEGGCFGQLHPAM-IQQESYLTVADNSGAKRIQCIRVL-TNRRYAHVGDVIVAAVKDAAPNMGVKKSDVVKAVVVRTKATMRRETGNSIRFDDNAAVIINDDKNPKGTRVFGPVARELRERSFTKIVSLAPEVIDSEWQERVVQIRRVSKTVKGGKKMSFRAIVVVGNEKGQVGVGVGKAGDVIGAVRKGVADGKKHLVKVPLTRNSIPTLSNGRDGAASVLIRPAAPGTGVIAGGSIRTVLELAGIKNVLAKRLGSKTPLNNARAAMVALSLLRTHKETAKERGISLEQIYMGRSLKKGPFIADSLLRKVEKQNDNDDKVIKTWSRASTILPMMIGHTIAVHNGRTHVPVFITEQMVGHKLGEFAPTRTFKGHIRDKKMSRRNAAEKRPILPDPQFNSLATMMVVRLMQHGKKSTAQRILSDAFGLINERTGGDPLELFETAVKNATPLVEVRARRVGGATYQVPMEVRQERGTAMALRWLVSFSRARNGRSMAQKLAGELMDAANEAGNAVRKREETHKMAEANKAFAHYRYMLSPKRVKFRKQQRGRMRGVATRGNTIAFGQFALQAQECGWITSRQIEASRRAMTRYVKRGGKIWIRIFPDKPVTMRAAETRMGSGKGNPEFWVAVIKPGRILFEMGGITPEIAREAMRLAQYKLPVKTKFIARIAGVDIPRDKRIEVSLTYIYGVGLTRSQAILAKTGVNPDIRVKDLEDGDLQKLRNAMEYTLEGDLRRQEGMALKRLQDIGCLRGRRHRMSLPVRGQRTRTNARTRRGARKTVAGKKKQLDALEQQAAAEIAAADAAALEQLRVGLLGKKGRISGVLGAMGKLPGQERPLVGQRANVLKTQVQSLLGERLQAVKQAAAERIARESLDVTAPASGVRMGHRHPLITTTEEIVDLFLGLGYSVAEGPEVERDHYNFTALNIPEDHPARDMQDTFYLGGLMRTHTSPVQIRHLEENPPPVRIVAPGRVYRRDAVDATHSPVFHQVEVLAIDEGLDFSHLRGTVMAFLKAFFGDLPVRFRASYFPFTEPSAEVDVQWRGRWLEVMGCGMVDPAVLEGLGLDPERYSGFAAGLGVERFCMVRHGIDDIRRLYTSDLRFLEQFRLDSLKSNKGARRRKLRKGRGIAAGQGASCGFGMRGQKSRSGPTRPGFEGGQMPLYRRVPLKHFLVNPKFFTVLNVSALNGDDGTVNLDSLVKGGIVTHPLKMLGNGDLTAKLTVQAAAFTASARTKIEAAGGTCEADVIRRPLITEKATRALENQYTFEVDHRAAKPDIKAAIEQLFDVKVTGISTMNPPRRSRRAGKRAQVKKAVVRLAEGIQLFPMSRIGKNPVPVPEKVTVALDGLTVKVKGPKGELERTLPEGVSVSQDNNTVVVSPTSTKRSRERHGLSRTLVANMIEGVNNGYSKALEIVGVGSRAQVKGKTLVVSAGYSHPVELEAPEGITFKVENNTKVIVSGIDKELVGNEAAKVRAIRPPEPYKGKGIKYEGERILRKAGKMAKKVVAVIKLALDAGKANPAPPVGPALGQHGVNIMMFCKEYNARTQDKAGYVIPVEISVFEDRSFTFITKTPPASVLITKAAKIQKGSGESAKGSVGSISRAQLEEIAKTKLPDLNCTSVESAMRIIEGTARNMGVSISLKKRYRETIQPKLQKDLSLTNIHEVPKVVKVTVNRGLGEAAANAKSLEASVNELAQITGQKVVVTRAKKAIAGFKIRQGMPIGCAVTLRGDRMYAFLERLINLALPRIRDFRGVSPKSFDGRGNYTLGVREQIIFPEISFDKIDAIRGMDITIVTTARSDEEGRALLREMGMPFMPTIQQLIRTERSRLKAKTKSPALKSCPERRGVCTRVYTSTPKKPNSALRKVARVRLTSGFEVTAYIGGVGHNLQEHSVVLIRGGRVKDLPGVRYHIIRGTLDTAGVKDRRQSRSKYGAKAPKADVRSLSDSDITEQIDGLRRELFQLRFQQATRQLANTHRFKEVRIKLAQLLTVQSMGHKINPTGLRLGITQEHRSRWYASKNYPALLQEDDRIRKFIHKKYSAGISDVLIARKADQLEVELKTARPGVLVGRQGSGIEELRSGIQKTVGDRVRINVVEVERVDGDAFLLAEYIAQQLEKRVAFRRTIRMAVQRAQRAGVLGLKIQVSGRLNGAEIARTEWTREGRVPLHTLRADIDYATKVASTTYGVLGIKVWVFKGEVLSEQAQ-SGPKKAKRNVPNGVAHIQSTFNNTIVSITDTAGEVISWSSAGASGFKGARKGTPFAAQTAAEAAARRALDQGMRQIEVLVRGPGSGRETAIRALQVAGLEITLIRDVTPLPHNGCRRPKRRRVLENKQQIVGELKELLADAELALVLDFKGLSIKEMSDLRDRLRASDSVCKVTKNTLMRRAIDGDSNLDSLLTGTNAFVLVKGDVGAGVKAVQTFQKELKKSETKGGLFEGKLLSQDEIKAIADLPSKEQLMAQIAGAINAVATVAVGINEALKQMANHDPISDMLTRIRNASEKRHETTKIPASRMTRSIAKVLQQEGFISEIGEGFRTELVLALKYSGKPTIRSMQRVSKPGLRIYKNTRGLPKVLGGLGVAIISTSKGVMSDRDARREGVGGEVLCYVGFVVIDKPAGLTSHACVSRLRRSYGLKRVGHGGTLDPAVTGVLPIALGPATRLLPYLPGDKTYKGVIQLGRRTNSDDLEGKLLESTDELDAALEPFRGAIEQRPPQVSAIHVNGERAYARARRGAMELPLRAVTVHRLKLLHLGQLNEVHCSAGTYIRSIARDLGATLGCGGCLASLRRTQALGFHAHQAPLPEAPPPL-ALGALPRRNLSENEQIDWRCGRRILSRKQQTQKRHRRLRRHISGTSDRPRLAVFRSNNHIYAQVIDDADQSTLCSASTVDKELRTSLKTCDASVAVGELVAKRAIAKGIQQVVFDRGGNLYHGRVKALADAAREAGLQFMSLDTTEKQQLINTHQTHGTDTGSAEVQVAMLSERINRLSSHLQNNIHDYSSRQGLLKMIGRRKRLLSYMRSKSEQRYADTIAKLGIRLRIASRRSQLAMVQTNWVKAELEKLKITVEAMATQGDKILDVALAKIGDKGLFTKELEAQMLVDRADIAVHSLKDLPTNLPEGLMLGCITEREDPADALVVNHKLDTLPEGSVVGTSSLRRLAQLRHHYPHLIFKDVRGNVITRLEKLDSGDDCLILAAAGLGRLGFGDRIHQIPGDISLHAVGQGALGIECVEGKPEVIKVLEHTPTSQRCLAERAFLRELEGGCQVPIGVNTQLILTGMVASLDGKLIRDQANKPEAIGIALAKSQGAGEIKERVGTVVSDKMEKTVVVAVESRFPHPIYQKTVSRTTRYKAHDEDNTCRVGDRVRITETRPMSRQKRWAIAEVL--SLPPIDSIDRQWYVVDAENQTLGRLATEVAAVLRGKNNPSFTPHLDTGDFVVVVNAEKIKVSGRKPQQKLYRRHSGRPGGMKVETFEALQERIPERIVEKAIKGMLPHNALGRQMFRKLKVYKGTEHPHAAQKPQPLAGVDEVGRGCLFGPVFAAAVVLKAGLTDSKKLAAKRRAALVPLIQACVGSGLGQASAREIDACGIRVATERAMLRALLPQVLVDGNLPQRCVVAGDSRSAAIAAASVLAKEARDALIRRLSARFPGYGLERHVGYGTAQHRQSLMASGPTPLHRHTFMRIRKGDTVQVIAGKDKGKTGAVLRTMNENRVVVEGVNMRTRHEKPTQEGETGRIVTEEASLHASNVMLYSTAKVASRVEIVVEKGTKKRRLKKTGE
>MIT9504
MAVVTLAEMMEAGAHFGHQTRRWNPKMSRYIYCARNGVHIIDLVQTAVCMNNAYKWTRTAARSGKRFLFVGTKKQASEVVAHEAARCGASYVNQRWLGGMLTNWTTMKARIDRLKDLERMESSGAIAMRPKKEAAVLRRELDRLQKYLGGLKNMRRLPDVVVLVDQRRETNAVLEARKLDIPLVSMLDTNCDPDLCEVPIPCNDDAVRSVQLVLSRLADAINEGRAQQKIRIRLKAFDRRMLDLSCDKIIETADNTAATAIGPIPLPTKRKIYCVLRSPHVDKDSREHFETRTHRRIIDIYSPSAKTIDALMKLDLPSGVDIEVKLMPKLSKRLASLVTKVEERAYEPLEAIQLVKDNANAKFDETMEAHVRLGIDPKYTDQQLRTTVALPHGTGQTVRIAVVTSGEKVAAAKAAGAELAGDEDLVNTISKGEMDFDLLIATPDMMPKVAKLGRVLGPRGLMPNPKAGTVTTDLAAAIKEFKAGKLEFRADRTGIVHVRFGKASFDAANLLDNLKMLQETIDRNKPSGAKGRYWKSLYVTSTMGPSVEVDISALKPVAAMRKRRKETARQRQRRRAMELRAAREAKQVRPEMVVEDNLTVQELADMLSVESSEIIKSLFFGIIATVTQTLDMPTIETVAEEFGVVLQDDVMIEEADREHLRRPPVVTVMGHVDHGKTSLLDAIRKARVAAGEAGGITQHIGAYQIEHNKLTFLDTPGHEAFTAMRARGTKVTDVAVLVVAADDGVRPQTLEAISHARAAEVPIVVAINKIDKEGASPDRVKQELSEQNLLAEEWGGDVVMVPVSAIKGENIDKLLEMLLLVTEVEDLQANPDRMARGTVIEAHLDKAKGPVATLLVQNGTLRTGDVVAAGPVLGKVRAMVDDAGMRLKEAGPSFAVEALGFSEVPTAGDEFEVYADEKSARAVVGDRASDARATRLAQQRRVSLTAMSGQANEGELKELNLILKADVQGSVEAILGSLEQLPDEVQVRVLLSAPGEVTETDVDLAAASGAVIIGFNTSMASGARKAADANSVDVRDYDVIYKLLEDIQLAMEGLLEPELVEEALGEAEVRAVFTIGKSAVAGCYVTTGKIQRNCKVRVHRGKEIVYAGDLDSLRRNKDDVKEVATGFECGVGTDRFANWQEGDRIEAFKMVTQRRKVLALETSCDESAAAVLQVLSHRIASQIEEHAQWGGVVPEIASRRHVEALPHLIGQALNDAALPSDLDAVAATVTPGLVGALMVGSLTGRTLAALHNRPFIAIHHLEAHLASVLPAPPYLVLLVSGGHTELIRVEATALERLGRSHDDAAGEAFDKVARLLGLEYPGGPAIQAAAVEGDVNLPKGRVYDFSFSGLKTAMLRQVEACRTQPLPLADLAASFQQVVVDVLVDRSLRCCCDHLSTLVMVGGVAANQRLRECMHVRGEQGVEVHLAPLSYCTDNAAMVGAAALGRLSSLALGVAQAHGRFIRGSVSKVRRVLDQIRGRSYRDALIMLEFMPYRSTGPITKVLRSAVANAEHLGLDPSTLVISQASADMGPSMKRYRPRAQGRAFAIKKQTCHISIAVMANCVVRDWQGKEAGASLDLKVAKETTAVDLMHRAVLRQQAHSRQGTASTLTRAEVRGGGRKPYKQKGTGRARQGSIRTPLRPGGGIVFGPKPRSYNLAMNRKERRLALRTALMARIDDVVKDFALEAPKTREVVDALGRLGVAKVLIVLEVVRRSVRNLEKVKLITADQLNVFDLLNANSLVLGEEAVATIQEVMAIRTFRPYTPGTRTRVVTDFSEVTGRKPERSLVVSKHRRKGRNNRGVITCRHRGGGHKRQYRIVDFRRNKHGVPAKVAAIHYDPHRNARLALLFYTDGEKRYILAPAGVSIGQTVVSGPESPIEIGNAMPLSDIPLGSSVHCVELYAGRGGQMVRTAGASAQVMAKEGDYVALKLPSTEVRLVRRECYATIGEVGNSEIRNTSLGKAGRRRWLGRRPQVRGSVMNPCDHPHGGGEGRAPIGRGPVTPWGKPALGLKTRKRNKPSNKFVLRKRRSVVYWGTGRRKTSVARVRLIPGNGTITINGRPGDNYLYNPAYIAAVKAPLQTLGLTTEYDVLVNVRGGGLTGQADAIKQGAARALCELSSDNRKPLKTEGHLSRDPRAKERRKYGLKKARKAPQFSKRMSIGILGKKLGMSQFFDEQGKAVPVTLIEAGPCRITQLKTTETDGYEAVQIGFGEREKLINKPAKGHLAKSGEGILRHLREYRDDKGLELGGAVTVGDFEAGQKVDVSGDTMGRGFAGYQKRHGFSRGPMTHGSKNHREPGSTGAGTPGRIYPGKRMAGRYGGKKITTRALTILKVDSERNLLVVKGSVPGKPGSLLNIRPAMRVSLSWLQDLVQDQLGERLSMAGFEVEELEDLSLAQGVVVGEVVACDKHPNADKLSVCKVNVQIVCGAKNVRAGIHVPVAMVGAVLLTIKAGELRGVSSEGMICSLSELGQSDGIAILPGEPVAPSLLNDSVLELAITANRPDGLSMTGIAREVAALTLPPSETTL--AGLYGLTEVRGIDSSRSPQWLQQRLTRAGVNPVNAVVDITNLVMLEQGQPLHAFDADALEFGLRQARERESFTGLDGREIELDSRVQVVTCRDRAVAVAGVIGSTESGVTDSTRRIWLESALFTPASVRNGSRATGQRTDASSRYEKGLPREVTLIAAGRALSLFREMLDAEGETVSAEQAEDPVVLRRHALHRLLGLDSTDESVEACLAALGCDLSWKVVVPSRRMDLEVDLIEEVARLVGFDRFQSHLPSLQPGLTLIQQAERRLRQRLSASGLQEITTLSLRIAISNPLLTETSHLRTALWKEHLQVCQRNLQASQPGCWVFEIGHVFQEARLSGVICGRWQTSYYEARGLLTTVLNALGIELSDDLHPGRAALVEGGSFGQLHPALMIQQESFLTVADNSGAKRIQCIRVLGSNRRYAHVGDVIVATVKDAMPNMGVKKSDVIKAVVVRTKATLRRDTGNSIRFDDNAAVIINDDKNPKGTRVFGPVARELRDRNFTKIVSLAPEVIERDWQERVVQIRRVSKTVKGGKKMSFRAIVVVGNERGQVGVGVGKAGDVIGAVRKGVADGKKHLVKVPLTRNSIPTLSNGRDGAANVLIRPAAPGTGVIAGGSIRTVLELAGIKNVLAKRLGSKTPLNNARAAMVALDSLRTHKETAKERGISLEQIYMGRSLKKGPFIADSLLRKVEKQNAADDKVIKTWSRASTILPMMIGHTIAVHNGRTHVPVFVTEQMVGHKLGEFAPTRTFKGHIKDKKMSRRNAAVKRPVLPDPQFNNLATMLVARLMKHGKKSTAQRILSDAFSLIGDRTGGDPIELFETAVKNATPLVEVRARRVGGATYQVPMEVRQERGTAMALRWLVSFSRARNGRSMAQKLAGELMDAANEAGSAVRKREETHKMAEANKAFAHYRYMLSPKRVKFRKQQRGRMRGVATRGNTIAFGQFALQAQECGWITSRQIEASRRAMTRYVKRGGKIWIRIFPDKPVTMRAAETRMGSGKGNPEFWVAVIKPGRILFEMGGITPEIAKEAMRLAQYKLPVKTKFIARIAGVDIPRDKRIEVALTYIYGIGPTRARTILSKTGVNPDIRVKDLEDGDVQKLRGATEFTIEGDLRRQEGMALKRLQDIGCVRGRRHRMSLPVRGQRTRTNARTRRGARKTVAGKKKQLEALEAEAAEAISAAVDAELEQLRIGLLGKKGRLSGVLGAMGKLPGDERPLVGQRANVLKTQVQTLLSDRLQAVKQAAMERIASETLDVTAPAQGIPMGHRHPLVMTTEEIVDLFCGLGYQVVEGPEVETDHHNFTALNIPPDHPARDMQDTFYLKDLLRTHTSPVQIRHLETHAPPVRIVAPGRVYRRDAVDATHSPVFHQVEVLAIDENLDFSHLRGTVMAFLKAFFGDLPVRFRASYFPFTEPSAEVDVQWRGRWLEVMGCGMVDPAVLDGLGLDSERYSGFAAGVGVERFCMVRHGIDDIRRLYTSDLRFLEQFRLDSLKPNKGARRRKLRKGRGIAAGQGASCGFGMRGQKSRSGPTRPGFEGGQMPLYRRVPLKHFTVNPKHFTVVNVSALNEKAGTVNLDSLVKDGVVTHPLKILGNGELKAKLTVQAAAFTASARTKIEAAGGTCEADVIRRPLITEKATRALENQYTFEVDHRAAKPDIKAAVEQLFDVKVTGVSTMNPPRRSRRAGKRSQVKKAVVRLAEGIQLFPMSRIGKAPIPIPEKVTVSLNGLAVTVKGPKGELKRTLPEGVSIDQVENTIVLSPTSSKRSRERHGLCRALVNNMIVGVESGFSKSLEIIGVGSRAQVKGTTLVVSAGYSHPVEVAAPDGITFKVENNTKVTVSGIDKELVGNEAAKIRSIRPPEPYKGKGIRYEGEWILRKAGKMAKKVVAVIKLALQAGKANPAPPVGPALGQHGVNIMAFCKEYNARTQDKAGFVIPVEISVFEDRSFTFITKTPPASVLITKAAGIPKGSGESAKGSVGSIKRSQLEEIAKTKLPDLNCTSVESAMRIIEGTARNMGVAISLKQRYRETIQPKLLKDLSLSNVHEVPKVVKVTVNRGLGEAAANAKALEASVNELAQITGQKVVVTRAKKAIASFKIREGMPIGCAVTLRGDRMYAFLERLINLALPRIRDFRGVSPKSFDGRGNYTLGVREQIIFPEISFDKIDAIRGMDITIVTTARSDEEGRSLLREMGMPFMPTIQQLIRTERQSSKAKTKSPALKACPERRGVCTRVYTSTPKKPNSALRKVARVRLTSGFEVTAYIGGIGHNLQEHSVVLIRGGRVKDLPGVRYHIIRGTLDTAGVKDRRQSRSKYGAKSPKSELRQLSDAELTEQIAGLRRELFDLRFQQATRQLANTHRFKQSRTKLAQLLTVQKMGHKIHPTGLRLGITQEHRSRWYASKSYPSLLQEDDRIRKFIHKKYSAGISDVLIARKADQLEVELKTARPGVLVGRQGSGIEELRSGIQKTVGDRVRINVVEVERVDADAFLLAEYIAQQLEKRVAFRRTIRMAVQRAQRAGVLGLKIQVSGRLNGAEIARTEWTREGRVPLHTLRADIDYATKVASTTYGVLGIKVWVFKGEVLGDEQQ-SGPKKAKRNVPNGVAHIQSTFNNTIVSITDTTGEVISWSSAGASGFKGARKGTPFAAQTAAEAAARRALEQGMRQIEVLVRGPGSGRETAIRALQVAGLEITLIRDVTPLPHNGCRRAKRRRVLESKQQIVEELKQLLGEAEMALVLDYQGLSIKEMSDLRTRLRASNGVCKVTKNSLMRHAIDGDSNLDPLLSGTNAFVLVKGDVGGAVKALQSFQKDTKKSETKGGLFEGKLLSQDEIKAIGDLPSKEVLMAQIAGSINALATVAVGINEALKQMANHDPISDMLTRIRNASEKRHQSTKVPASRMSRSIAKVLQQEGFIAEISEGVHTNLVLELKYGKNPTIRSMQRVSKPGLRIYKNTRGLPKVLGGLGVAIISTSKGVMSDRDARKQGVGGEVLCYVGFAVIDKPAGITSHTCVARIRRVLGIRRVGHGGTLDPAVTGVLPIAVGQATRLLPYLPGEKTYRGVIQLGITTNTDDLQGDELSSSETLDQALSRFLGAISQQPPQVSAVHVDGERAYARARRGQMELAARPVTIHQLRLLQARLSVEVHCSAGTYIRSLARDLGAALGCGGCLASLRRTQALGFHDHQAVLPETLMRPEALPHLPKRLLSASEQLDWSCGRRILSRKQQTQKRHRRLRRHLSGTAGKPRLAVFRSNSHIYAQVIDDDAQSTLCSASTVDKDLRTSLKACNASVAVGELVAKRALAKGIQQVVFDRGGNLYHGRVKALADAAREAGLQFMSLDTTEKQQLINTHQTHATDTGSAEVQVAMLSERISKLSSHLQQNNHDYSSRQGLLKMIGRRKRLLSYVRGKSEQRYTSLIAKLGIRLRIASRRSQLAMVQTNWVKAELEKLAISVEAMATQGDKILDVALAKIGDKGLFTKELEAQMLVGRAEIAVHSLKDLPTNLPEGLMLGCITEREDPADALVVNYTLETLPEGSVVGTSSLRRLAQLRHHFPHLQFKDVRGNVITRLEKLDAGYDCLILAAAGLSRLGFADRIHQIPGHISLHAVGQGALGIECTDNKLNIIQVLEHGPTAGRCLAERAFLRELEGGCQVPIGVNSELVLTGMVASLDGQLIRDELGNPEDVGLKLAKSRGAGEIKERVGTVVSDKMDKTVVVAVENRFPHPIYQKTVSRTTRYKAHDENNTVRVGDRVRITETRPLSRHKRWAIAEVLKTSVPSIDSIDRQWYLVDAENQTLGRLATEVASVLRGKNKASYTPHLDTGDFVVVVNAEKVKVSGSKPQQKLYRRHSGRPGGMKVETFAHLQERLPERIVEKAIKGMLPHNALGRQMFRKLKVYKGADHPHSAQQPQPL-GVDEVGRGCWFGPVFAAAVSLTLGLTDSKALSPKRRAALVPEIERATSWALGQAAARDVDAKGIRVATELAMLRALVPELLVDGVLPQRTIVRGDSCEASIAAASVLAKEARDALIRRLAQHFPGYALERHAGYGTAQHRAALLASGPTPMHRHTFMRLRKGDTVQVITGKDKGKTGEVLRTLNENRVIVEGINMRTRHVKPTQEGESGRIVTEEASLHASNVMIYSTKKVTSRVELITEKGSKKRRLKKTGE
>MIT9508
MAVVTLAEMMEAGAHFGHQTRRWNPKMSRYIYCARNGVHIIDLVQTAVCMNNAYKWTRTAARSGKRFLFVGTKKQASEVIAHEAARCGASYVNQRWLGGMLTNWTTMKARIDRLKDLERMESSGAIAMRPKKEAAVLRRELDRLQKYLGGLKNMRRLPDVVVLVDQRRETNAVLEARKLDIPLVSMLDTNCDPDLCEVPIPCNDDAVRSVQLVLSRLADAINEGRAQQKIRIRLKAFDRRMLDLSCDKIIETADNTAATAIGPIPLPTKRKIYCVLRSPHVDKDSREHFETRTHRRIIDIYSPSAKTIDALMKLDLPSGVDIEVKLMPKLSKRLASLVTKVEERAYEPLEAIQLVKDNANAKFDETMEAHVRLGIDPKYTDQQLRTTVALPHGTGQTVRIAVVTSGEKVAAAKAAGAELAGDEDLVNTISKGEMNFDLLIATPDMMPKVAKLGRVLGPRGLMPNPKAGTVTTDLAAAIKEFKAGKLEFRADRTGIVHVRFGKASFDAANLLDNLKMLQETIDRNKPSGAKGRYWKSLYVTSTMGPSVEVDISALKPVAAMRKRRKETARQRQRRRAMELRAAREAKQVRPEMVVEDNLTVQELADMLSVESSEIIKSLFFGIIATVTQTLDMPTIETVAEEFGVVLQDDVMIEEADREHLRRPPVVTVMGHVDHGKTSLLDAIRKARVAAGEAGGITQHIGAYQIEHNKLTFLDTPGHEAFTAMRARGTKVTDVAVLVVAADDGVRPQTLEAISHARAAEVPIVVAINKIDKEGASPDRVKQELSEQNLLAEEWGGDVVMVPVSAIKGENIDKLLEMLLLVTEVEDLQANPDRMARGTVIEAHLDKAKGPVATLLVQNGTLRTGDVVAAGPVLGKVRAMVDDAGMRLKDAGPSFAVEALGFSEVPTAGDEFEVYADEKSARAVVGDRASDARATRLAQQRRVSLTAMSGQANEGELKELNLILKADVQGSVEAILGSLEQLPDEVQVRVLLSAPGEVTETDVDLAAASGAVIIGFNTSMASGARKAADANSVDVRDYDVIYKLLEDIQLAMEGLLEPELVEEALGEAEVRAVFTIGKSAVAGCYVTTGKIQRNCKVRVHRGKEIVYAGDLDSLRRNKDDVKEVATGFECGVGTDRFANWQEGDRIEAFKMVTQRRKVLALETSCDESAAAVLRVLSHRIASQIEEHAQWGGVVPEIASRRHVEALPHLIEKALNDALSISDLDAVAATVTPGLVGALMVGSVTGRTLAALHRRPFIAIHHLEAHLASVLPAPPYLVLLVSGGHTELIRVDATVLERLGRSHDDAAGEAFDKVARLLGLEYPGGPAIQAAAVQGDVSLPKGRVYDFSFSGLKTAMLRQVEACRTEPFPLADLAASFQQVVVDVLVDRSLRCCSELGSTLVMVGGVAANQRLRQCMHARGEQGVDVHLAPLSYCTDNAAMVGAAALGRLSSLALGVAQAHGRFIRGSVSKVRRVLDQIRGRSYRDALIMLEFMPYRSTGPITKVLRSAVANAEHLGLDPSTLVISQASADMGPSMKRYRPRAQGRAFAIKKQTCHISIAVMANCVVRDWQGKETGASIDLKVAKETTAVDLMHRAVLRQQAHSRQGTASTLTRAEVRGGGRKPYKQKGTGRARQGSIRTPLRPGGGIVFGPKPRTYNLAMNRKERRLALRTALMARIDDVVKDFALEAPKTREVVDALGRLGVAKVLIVLNVVKRSVRNLEKVKLITADQLNVFDLLHANALVLGEEALATIQEVMAIRTFRPYTPGTRTRVVTDFSEVTGRKPERSLVVSKHRRKGRNNRGVITCRHRGGGHKRQYRIVDFRRNKHGVPAKVAAIHYDPHRNARLALLFYTDGEKRYILAPAGVTIGQTVVSGPESPIEIGNAMPLSDIPLGSSVHCVELYAGRGGQMVRTAGASAQVMAKEGDYVALKLPSTEVRLVRRECYATIGEVGNSEIRNTSLGKAGRRRWLGRRPQVRGSVMNPCDHPHGGGEGRAPIGRGPVTPWGKPALGLKTRKRNKPSNKFVLRKRRSVVYWGTGRRKTSVARVRLIPGNGTITINGRPGDNYLYNPAYIAAVKAPLQTLGLTTEYDVLVNVRGGGLTGQADAIKQGAARALCELSSDNRKPLKTEGHLSRDPRAKERRKYGLKKARKAPQFSKRMSIGILGKKLGMSQFFDEQGKAVPVTLIEAGPCRITQLKTTETDGYEAVQIGFGEREKLINKPAKGHLAKSGEGILRHLHEYRDDKGLELGGAITVGDFEAGQKVDVSGDTMGRGFAGYQKRHGFSRGPMTHGSKNHREPGSTGAGTPGRIYPGKRMAGRYGGKKITTRALTILKVDSDRNLLVVKGSVPGKPGSLLNIRPAMRVSLSWLQDLVQDQLGERLSMAGFEVEELEDLSLAQGVVVGEVVACERHPNADKLSVCRVNVQIVCGAKNVRAGIHVPVAMVGAVLLTIKAGELRGVSSEGMICSLSELGQTDGIAILPGEPVAPSLLNDSVLELAITANRPDGLSMTGIAREVAALTLPESSASM--AGLYGLTEVKNVDSSRSPQWLQQRLTRAGVKPVNAVVDITNLVMLEQGQPLHAFDADALEFGLRQARERELFKGLDGREIELDPRVQVVTCRDRAVAVAGVMGSAESGVCDNTRRIWLESALFTPASVRNGSRATGQRTDASSRYEKGLPREITLLAAGRALTLFREMLDAEGETVCSAEQRDPVVLRRKSLHRLLGLESTDEQVEACLAALGCELSWKVVVPSRRMDLEVDLIEEVARLVGFDRFQSQLPDLQPGLTLMQQAERRLRQRLSASGLQEITTLSLRIAISNPLLAETSHLRTALWLEHLQVCQRNLQASQPGCWVFEIGHVFQEARLSGVICGRWQSNYFDARGVLTTVLNSFGIELTDDLHPGRAASVEGGCFGQLHPALMIQQESFLTVADNSGAKRIQCIRVLGSNRRYAHVGDVIVATVKDAMPNMGVKKSDVIKAVVVRTKATLRRDTGNSIRFDDNAAVIINDDKNPKGTRVFGPVARELRDRNFTKIVSLAPEVIDSEWQERVVQIRRVSKTVKGGKKMSFRAIVVVGNERGQVGVGVGKAGDVIGAVRKGVADGKKHLVKVPLTRNSIPTLSNGRDGAASVLIRPAAPGTGVIAGGSIRTVLELAGIKNVLAKRLGSKTPLNNARAAMVALESLRTHKETAKERGISLEQIYMGRSLKKGPFIADSLLRKVEKQNAADDKVIKTWSRASTILPMMIGHTIAVHNGRTHVPVFVTEQMVGHKLGEFAPTRTFKGHIKDKKMSRRNAAVKRPVLPDPQFNNLATMLVARLMKHGKKSTAQRILSDAFSLIGDRTGGDPIELFETAVKNATPLVEVRARRVGGATYQVPMEVRQERGTAMALRWLVSFSRARNGRSMAQKLAGELMDAANEAGSAVRKREETHKMAEANKAFAHYRYMLSPKRVKFRKQQRGRMRGVATRGNTIAFGQFALQAQECGWITSRQIEASRRAMTRYVKRGGKIWIRIFPDKPVTMRAAETRMGSGKGNPEFWVAVIKPGRILFEMGGITPEIAKEAMRLAQYKLPVKTKFIARIAGVDIPREKRIEVALTYIYGIGPTRARTILSKAGVNPDIRVKDLEDGDVQKLRGATEFTIEGDLRRQEGMALKRLQDIGCVRGRRHRMSLPVRGQRTRTNARTRRGARKTVAGKKKQLEALEAEAAEAISAAVDADLEQLRIGLLGKKGRLSGVLGAMGKLPGDERPLVGQRANVLKTQVQTLLSDRLQAVKQAAMERIASETLDVTAPAQGILMGHRHPLITTTEEIVDLFCGLGYQVEEGPEVETDHHNFTALNIPPDHPARDMQDTFYLKDLLRTHTSPVQIRHLETHAPPVRIVAPGRVYRRDAVDATHSPVFHQVEVLAIDEGLDFSHLRGTVMAFLKAFFGDLPVRFRASYFPFTEPSAEVDVQWRGRWLEVMGCGMVDPAVLEGLGLDPERYSGFAAGLGVERFCMVRHGIDDIRRLYTSDLRFLEQF--DSLKPNKGARRRKLRKGRGIAAGQGASCGFGMRGQKSRSGPTRPGFEGGQMPLYRRVPLKHFTVNPKHFTVVNVSALNEKAGTVNLDSLVKDGVVTHPLKILGNGELKAKLTVQAAAFTASARTKIEAAGGTCEADVIRRPLITEKATRALENQYTFEVDHRAAKPDIKAAVEQLFDVKVTGVSTMNPPRRSRRAGKRSQVKKAVVRLAEGIQLFPMSRIGKAPIPIPEKVTVSLNGLAVTVKGPKGELKRTLPEGVSIDQVENTIVLSPTSSKRSRERHGLCRALVNNMIVGVESGFSKSLEIIGVGSRAQVKGTTLVVSAGYSHPVEVAAPDGITFKVENNTKVTVSGIDKELVGNEAAKIRAIRPPEPYKGKGIRYEGEWILRKAGKMAKKVVAVIKLALQAGKANPAPPVGPALGQHGVNIMAFCKEYNARTQDKAGFVIPVEISVFEDRSFTFITKTPPASVLITKAAGIAKGSGESAKGSVGSIKRSQLEEIAKTKLPDLNCTSVESAMRIIEGTARNMGVAISLKQRYRETIQPKLLKDLSLSNVHEVPKVVKVTVNRGLGEAAANAKALEASVNELAQITGQKVVVTRAKKAIASFKIREGMPIGCAVTLRGDRMYAFLERLINLALPRIRDFRGVSPKSFDGRGNYTLGVREQIIFPEISFDKIDAIRGMDITIVTTARSDEEGRSLLREMGMPFMPTIQQLIRTERQSSKAKTKSPALKACPERRGVCTRVYTSTPKKPNSALRKVARVRLTSGFEVTAYIGGIGHNLQEHSVVLIRGGRVKDLPGVRYHIIRGTLDTAGVKDRRQSRSKYGAKSPKSELRQLSDADLTEQIVSLRRELFDLRFQQATRQLANTHRFKQSRTKLAQLLTVQKMGHKIHPTGLRLGITQEHRSRWYAGKSYPSLLQEDDRIRKFIHKKYSAGISDVLIARKADQLEVELKTARPGVLVGRQGSGIEELRSGIQKTVGDRVRINVVEVERVDADAFLLAEYIAQQLEKRVAFRRTIRMAVQRAQRAGVLGLKIQVSGRLNGAEIARTEWTREGRVPLHTLRADIDYATKVASTTYGVLGIKVWVFKGEVLGDEQQ-SGPKKAKRNVPNGVAHIQSTFNNTIVSITDTTGEVISWSSAGASGFKGARKGTPFAAQTAAEAAARRALEQGMRQIEVLVRGPGSGRETAIRALQVAGLEITLIRDVTPLPHNGCRRAKRRRVLESKQQIVEELKQLLGEAEMALVLDHQGLSIKEMSDLRTRLRASNGVCKVTKNTLMRLAIDGDSNLDPLLSGTNAFVLVKGDVGGAVKALQAFQKDTKKSETKGGLFEGKLLSQDEIKAIGDLPTKEVLMAQIAGSINAVATVAVGINEALKQMANHDPISDMLTRIRNASEKRHQSTKVPASRMSRSIAKVLQQEGFIAEISEGVHTNLVLELKYGKNPTIRSMQRVSKPGLRIYKNTRGLPKVLGGLGVAIISTSKGVMSDRDARKQGVGGEVLCYVGFAVIDKPAGLTSHACVARIRRLLGIRRVGHGGTLDPAVTGVLPIAVGQATRLLPYLPGEKTYRGVIQLGISTNTDDLQGEELSGSETLDQALSQFRGAIRQQPPQVSAVHVDGERAYARARRGQMELAARSVTIHQLHLLALAQLSEVHCSAGTYIRSLARDLGAAIGCGGSLASLRRTQALGFHDHQAVLPDTLLRPEALPHLPQRLLTASEQLDWSCGRRILSRKQQTQKRHRRLRRHLSGTAGKPRLAVFRSNSHIYAQVIDDDAQSTLCSASTVDKDLRTSLKACNASVAVGELVAKRALAKGIQQVVFDRGGNLYHGRVKALADAAREAGLQFMSLDTTEKQQLINTHQTHATDTGSAEVQVAMLSERISKLSSHLQQNNHDYSSRQGLLKMIGRRKRLLSYVRGKSEQRYSSLIAKLGIRLRIASRRSQLAMVQTNWVKAELEKLAISVEAMATQGDKILDVALAKIGDKGLFTKELEAQMLVGRAEIAVHSLKDLPTNLPDGLMLGCITEREDPADALVVNYTLETLPEGSVVGTSSLRRLAQLRYHFPHLQFKDVRGNVITRLEKLDAGYDCLILAAAGLSRLGFGDRIHQIPGHISLHAVGQGALGIECTDNKLNIIQVLEHGPTSGRCLAERAFLRELEGGCQVPIGVNSELVLTGMVASLDGKMIRDELGNPEDVGLKLAKSQGAGEIKERVGTVVSDKMDKTVVVAVENRFPHPIYQKTVSRTTRYKAHDENNTVRVGDRVRITETRPLSRHKRWAIAEVLKTSVPSIDSIDRQWYLVDAENQTLGRLATEVASVLRGKNKASYTPHLDTGDFVVVVNADKVKVSGSKPQQKLYRRHSGRPGGMKVETFAHLQERLPERIVEKAIKGMLPHNALGRQMFRKLKVYKGADHPHSAQQPQPLAGVDEVGRGCWFGPVFAAAVCLTLGLTDSKALSPKRRAALVPEIERATSWALGQAAARDVDAKGIRVATELAMLRALLPQVLVDGVLPQRTIVRGDSSEASIAAASVLAKEARDALIRRLARRFPGYALERHAGYGTAQHRAALLASGATPMHRHTFMRLRKGDTVQVITGKDKGKTGEVLRTLNENRVIVEGVNMRTRHVKPTQEGESGRIVTEEASLHASNVMIYSTKKVTSRVELITEKGSKKRRLKKTGE
>MIT9509
MAVVTLAEMMEAGAHFGHQTRRWNPKMSRYIYCARNGVHIIDLVQTAVCMNNAYKWTRTAARSGKRFLFVGTKKQASEVVAHEAARCGASYVNQRWLGGMLTNWTTMKARIDRLKDLERMESSGAIAMRPKKEAAVLRRELDRLQKYLGGLKNMRRLPDVVVLVDQRRETNAVLEARKLDIPLVSMLDTNCDPDLCEVPIPCNDDAVRSVQLVLSRLADAINEGRAQQKIRIRLKAFDRRMLDLSCDKIIETADNTAATAIGPIPLPTKRKIYCVLRSPHVDKDSREHFETRTHRRIIDIYSPSAKTIDALMKLDLPSGVDIEVKLMPKLSKRLASLVTKVEERAYEPLEAIQLVKDNANAKFDETMEAHVRLGIDPKYTDQQLRTTVALPHGTGQTVRIAVVTSGEKVAAAKAAGAELAGDEDLVNTISKGEMDFDLLIATPDMMPKVAKLGRVLGPRGLMPNPKAGTVTTDLAAAIKEFKAGKLEFRADRTGIVHVRFGKASFDAANLLDNLKMLQETIDRNKPSGAKGRYWKSLYVTSTMGPSVEVDISAL-------------------------------------------------------------------------------------------------------------------------------------------------------------------------------------------------------------------------------------------------------------------------------------------------------------------------------------------------------------------------------------------------------------------------------------------------------------------------------------------------------------------------------------------------------------------------------------------------------------------------KVLALETSCDESAAAVLQVLSHRIASQIEEHAQWGGVVPEIASRRHVEALPHLIGQALNDAALPSDLDAVAATVTPGLVGALMVGSLTGRTLAALHNRPFIAIHHLEAHLASVLPAPPYLVLLVSGGHTELIRVEATALERLGRSHDDAAGEAFDKVARLLGLEYPGGPAIQAAAVEGDVNLPKGRVYDFSFSGLKTAMLRQVEACRTQPLPLADLAASFQQVVVDVLVDRSLRCCCDHLSTLVMVGGVAANQRLRECMHVRGEQGVEVHLAPLSYCTDNAAMVGAAALGRLSSLALGVAQAHGRFIRGSVSKVRRVLDQIRGRSYRDALIMLEFMPYRSTGPITKVLRSAVANAEHLGLDPSTLVISQASADMGPSMKRYRPRAQGRAFAIKKQTCHISIAVMANCVVRDWQGKEAGASLDLKVAKETTAVDLMHRAVLRQQAHSRQGTASTLTRAEVRGGGRKPYKQKGTGRARQGSIRTPLRPGGGIVFGPKPRSYNLAMNRKERRLALRTALMARIDDVVKDFALEAPKTREVVDALGRLGVAKVLIVLEVVRRSVRNLEKVKLITADQLNVFDLLNANSLVLGEEAVATIQEVMAIRTFRPYTPGTRTRVVTDFSEVTGRKPERSLVVSKHRRKGRNNRGVITCRHRGGGHKRQYRIVDFRRNKHGVPAKVAAIHYDPHRNARLALLFYTDGEKRYILAPAGVSIGQTVVSGPESPIEIGNAMPLSDIPLGSSVHCVELYAGRGGQMVRTAGASAQVMAKEGDYVALKLPSTEVRLVRRECYATIGEVGNSEIRNTSLGKAGRRRWLGRRPQVRGSVMNPCDHPHGGGEGRAPIGRGPVTPWGKPALGLKTRKRNKPSNKFVLRKRRSVVYWGTGRRKTSVARVRLIPGNGTITINGRPGDNYLYNPAYIAAVKAPLQTLGLTTEYDVLVNVRGGGLTGQADAIKQGAARALCELSSDNRKPLKTEGHLSRDPRAKERRKYGLKKARKAPQFSKRMSIGILGKKLGMSQFFDEQGKAVPVTLIEAGPCRITQLKTTETDGYEAVQIGFGEREKLINKPAKGHLAKSGEGILRHLREYRDDKGLELGRAITVGDFQAGQKVDVSGDTMGRGFAGYQKRHGFSRGPMTHGSKNHREPGSTGAGTPGRIYPGKRMAGRYGGKKITTRALTILKVDSERNLLVVKGSVPGKPGSLLNIRPAMRVSLSWLQDLVQDQLGERLSMAGFEVEELEDLSLAQGVVVGEVVACDKHPNADKLSVCKVNVQIVCGAKNVRAGIHVPVAMVGAVLLTIKAGELRGVSSEGMICSLSELGQSDGIAILPGEPVAPSLLNDSVLELAITANRPDGLSMTGIAREVAALTLPPSETTL--AGLYGLTEVRGIDSSRSPQWLQQRLTRAGVNPVNAVVDITNLVMLEQGQPLHAFDADALEFGLRQARERESFTGLDGREIELDSRVQVVTCRDRAVAVAGVIGSTESGVTDSTRRIWLESALFTPASVRNGSRATGQRTDASSRYEKGLPREVTLIAAGRALSLFREMLDAEGETVSAEQAEDPVVLRRHALHRLLGLDSTDESVEACLAALGCDLSWKVVVPSRRMDLEVDLIEEVARLVGFDRFQSHLPSLQPGLTLIQQAERRLRQRLSASGLQEITTLSLRIAISNPLLTETSHLRTALWKEHLQVCQRNLQASQPGCWVFEIGHVFQEARLSGVICGRWQTSYYEARGLLTTVLNALGIELSDDLHPGRAALVEGGSFGQLHPALMIQQESFLTVADNSGAKRIQCIRVLGSNRRYAHVGDVIVATVKDAMPNMGVKKSDVIKAVVVRTKATLRRDTGNSIRFDDNAAVIINDDKNPKGTRVFGPVARELRDRNFTKIVSLAPEVIERDWQERVVQIRRVSKTVKGGKKMSFRAIVVVGNERGQVGVGVGKAGDVIGAVRKGVADGKKHLVKVPLTRNSIPTLSNGRDGAANVLIRPAAPGTGVIAGGSIRTVLELAGIKNVLAKRLGSKTPLNNARAAMVALDSLRTHKETAKERGISLEQIYMGRSLKKGPFIADSLLRKVEKQNAADDKVIKTWSRASTILPMMIGHTIAVHNGRTHVPVFVTEQMVGHKLGEFAPTRTFKGHIKDKKMSRRNAAVKRPVLPDPQFNNLATMLVARLMKHGKKSTAQRILSDAFSLIGDRTGGDPIELFETAVKNATPLVEVRARRVGGATYQVPMEVRQERGTAMALRWLVSFSRARNGRSMAQKLAGELMDAANEAGSAVRKREETHKMAEANKAFAHYRYMLSPKRVKFRKQQRGRMRGVATRGNTIAFGQFALQAQECGWITSRQIEASRRAMTRYVKRGGKIWIRIFPDKPVTMRAAETRMGSGKGNPEFWVAVIKPGRILFEMGGITPEIAKEAMRLAQYKLPVKTKFIARIAGVDIPRDKRIEVALTYIYGIGPTRARTILSKTGVNPDIRVKDLEDGDVQKLRGATEFTIEGDLRRQEGMALKRLQDIGCVRGRRHRMSLPVRGQRTRTNARTRRGARKTVAGKKKQLEALEAEAAEAISAAVDAELEQLRIGLLGKKGRLSGVLGAMGKLPGDERPLVGQRANVLKTQVQTLLSDRLQAVKQAAMERIASETLDVTAPAQGIPMGHRHPLVTTTEEIVDLFCGLGYQVVEGPEVETDHHNFTALNIPPDHPARDMQDTFYLKDLLRTHTSPVQIRHLETHAPPVRIVAPGRVYRRDAVDATHSPVFHQVEVLAIDENLDFSHLRGTVMAFLKAFFGDLPVRFRASYFPFTEPSAEVDVQWRGRWLEVMGCGMVDPAVLDGLGLDPERYSGFAAGVGVERFCMVRHGIDDIRRLYTSDLRFLEQFRLDSLKPNKGARRRKLRKGRGIAAGQGASCGFGMRGQKSRSGPTRPGFEGGQMPLYRRVPLKHFTVNPKHFTVVNVSALNEKAGTVNLDSLVKDGVVTHPLKILGNGELKAKLTVQAAAFTASARTKIEAAGGTCEADVIRRPLITEKATRALENQYTFEVDHRAAKPDIKAAVEQLFDVKVTGVSTMNPPRRSRRAGKRSQVKKAVVRLAEGIQLFPMSRIGKAPIPIPEKVTVSLNGLAVTVKGPKGELKRTLPEGVSIDQVENTIVLSPTSSKRSRERHGLCRALVNNMIVGVESGFSKSLEIIGVGSRAQVKGTTLVVSAGYSHPVEVAAPDGITFKVENNTKVTVSGIDKELVGNEAAKIRSIRPPEPYKGKGIRYEGEWILRKAGKMAKKVVAVIKLALQAGKANPAPPVGPALGQHGVNIMAFCKEYNARTQDKAGFVIPVEISVFEDRSFTFITKTPPASVLITKAAGIPKGSGESAKGSVGSIKRSQLEEIAKTKLPDLNCTSVESAMRIIEGTARNMGVAISLKQRYRETIQPKLLKDLSLSNVHEVPKVVKVTVNRGLGEAAANAKALEASVNELAQITGQKVVVTRAKKAIASFKIREGMPIGCAVTLRGDRMYAFLERLINLALPRIRDFRGVSPKSFDGRGNYTLGVREQIIFPEISFDKIDAIRGMDITIVTTARSDEEGRSLLREMGMPFMPTIQQLIRTERQSSKAKTKSPALKACPERRGVCTRVYTSTPKKPNSALRKVARVRLTSGFEVTAYIGGIGHNLQEHSVVLIRGGRVKDLPGVRYHIIRGTLDTAGVKDRRQSRSKYGAKSPKSELRQLSDAELTEQIAGLRRELFDLRFQQATRQLANTHRFKQSRTKLAQLLTVQKMGHKIHPTGLRLGITQEHRSRWYASKSYPSLLQEDDRIRKFIHKKYSAGISDVLIARKADQLEVELKTARPGVLVGRQGSGIEELRSGIQKTVGDRVRINVVEVERVDADAFLLAEYIAQQLEKRVAFRRTIRMAVQRAQRAGVLGLKIQVSGRLNGAEIARTEWTREGRVPLHTLRADIDYATKVASTTYGVLGIKVWVFKGEVLGDEQQ-SGPKKAKRNVPNGVAHIQSTFNNTIVSITDTTGEVISWSSAGASGFKGARKGTPFAAQTAAEAAARRALEQGMRQIEVLVRGPGSGRETAIRALQVAGLEITLIRDVTPLPHNGCRRAKRRRVLESKQQIVEELKQLLGEAEMALVLDYQGLSIKEMSDLRTRLRASNGVCKVTKNSLMRHAIDGDSNLDPLLSGTNAFVLVKGDVGGAVKALQSFQKDTKKSETKGGLFEGKLLSQDEIKAIGDLPSKEVLMAQIAGSINALATVAVGINEALKQMANHDPISDMLTRIRNASEKRHQSTKVPASRMSRSIAKVLQQEGFIAEISEGVHTNLVLELKYGKNPTIRSMQRVSKPGLRIYKNTRGLPKVLGGLGVAIISTSKGVMSDRDARKQGVGGEVLCYVGFAVIDKPAGITSHTCVARIRRVLGIRRVGHGGTLDPAVTGVLPIAVGQATRLLPYLPGEKTYRGVIQLGITTNTDDLQGDELSSSETLDQALSRFLGAISQQPPQVSAVHVDGERAYARARRGQMELAARPVTIHQLRLLQARLSVEVHCSAGTYIRSLARDLGAALGCGGCLASLRRTQALGFHDHQAVLPETLMRPEALPHLPKRLLSASEQLDWSCGRRILSRKQQTQKRHRRLRRHLSGTAGKPRLAVFRSNSHIYAQVIDDDAQSTLCSASTVDKDLRTSLKACNASVAVGELVAKRALAKGIQQVVFDRGGNLYHGRVKALADAAREAGLQFMSLDTTEKQQLINTHQTHATDTGSAEVQVAMLSERISKLSSHLQQNNHDYSSRQGLLKMIGRRKRLLSYVRGKSEQRYTSLIAKLGIRLRIASRRSQLAMVQTNWVKAELEKLAISVEAMATQGDKILDVALAKIGDKGLFTKELEAQMLVGRAEIAVHSLKDLPTNLPEGLMLGCITEREDPADALVVNYTLETLPEGSVVGTSSLRRLAQLRHHFPHLQFKDVRGNVITRLEKLDAGYDCLILAAAGLSRLGFADRIHQIPGHISLHAVGQGALGIECTDNKLNIIQVLEHGPTAGRCLAERAFLRELEGGCQVPIGVNSELVLTGMVASLDGQLIRDELGNPEDVGLKLAKSRGAGEIKERVGTVVSDKMDKTVVVAVENRFPHPIYQKTVSRTTRYKAHDENNTVRVGDRVRITETRPLSRHKRWAIAEVLKTSVPSIDSIDRQWYLVDAENQTLGRLATEVASVLRGKNKASYTPHLDTGDFVVVVNAEKVKVSGSKPQQKLYRRHSGRPGGMKVETFAHLQERLPERIVEKAIKGMLPHNALGRQMFRKLKVYKGADHPHSAQQPQPL-GVDEVGRGCWFGPVFAAAVSLTLGLTDSKALSPKRRAALVPEIERATSWALGQAAARDVDAKGIRVATELAMLRALVPELLVDGVLPQRTIVRGDSCEASIAAASVLAKEARDALIRRLAQHFPGYALERHAGYGTAQHRAALLASGPTPMHRHTFMRLRKGDTVQVITGKDKGKTGEVLRTLNENRVIVEGINMRTRHVKPTQEGESGRIVTEEASLHASNVMIYSTKKVTSRVELITEKGSKKRRLKKTGE
>RS9916
MAVVTLAEMMEAGAHFGHQTRRWNPKMSRYIYCARNGVHIIDLVQTAVCMNNAYKWVRSAARSGKRFLFVGTKKQASEVVALEAARCGGSYVNQRWLGGMLTNWTTMKARIDRLKDLERMESSGAIAMRPKKEAAVLRRELDRLQKYLGGLKNMRRLPDVVVLVDQRRETNAVLEARKLDIPLVSMLDTNCDPDLCEVPIPCNDDAVRSVQLVLSRLADAINEGRAQQKIRIRLKAFDRRMLDLSCDKIIETADNTAATAIGPIPLPTKRKIYCVLRSPHVDKDSREHFETRTHRRIIDIYSPSAKTIDALMKLDLPSGVDIEVKLMPKLSKRLASLVSKIEDRAYEPLDAITIVKENANAKFDETIEAHARLGIDPKYTDQQLRTTVALPEGTGQTVRIAVVARGEKVAEAKAAGAELAGDDDLVETIAKGEMDFDLLIATPDMMPKVAKLGRVLGPRGLMPNPKAGTVTTDLAAAIKEFKAGKLEFRADRTGIVHVRFGKASFSADALLNNLKTLQESIDRNKPSGAKGRYWKSLYVTSTMGPSVEVDVTALKPVAAVRKRRKETARQRQRRRAMELRAAREAKQVRPEMVVEDNLTVQELADMLSVESSEIIKSLFFGIIATVTQTLDMPTIEAVADEFGVVLQDDVMIEEQDLEHLRRPPVVTVMGHVDHGKTSLLDAIRKARVAAGEAGGITQHIGAYQVNDPKITFLDTPGHEAFTAMRARGTKVTDVAILVVAADDGVRPQTLEAISHARAAEVPIIVAINKCDKEGASPDRVKQELSEQNLLAEEWGGDVVMVPVSAIKGENIDKLLEMILLVTEVEDLQANPDRLARGTVIEAHLDKAKGPVATLLVQNGTLKTGDVLAAGPVLGKVRAMVDDAGKRMKEAGPSFAVEALGFSEVPTAGDEFEVYPDEKSARSVVGDRASDARATRLAQQRRVSLTAMSGQASDGELKELNLILKADVQGSVEAILGSLEQLPDEVQVRVLLSAPGEITETDVDLAAASGAVIVGFNTSMASGAKRAADATGVDVRDYDVIYKLLEDIQLAMEGLLEPELVEEALGEAEVRAVFTIGKSAVAGCYVTTGKLQRNCKVRVRRGKQVVYEGDLDSLRRNKDDVKEVATGFECGIGCDRFANWEEGDRIEGFKMVTQRRTVLALETSCDESAAAVLEVLSQGIASQVEEHAQWGGVVPEIASRRHVEALPRLVESALEDAVVFADLDAVASTVAPGLVGALMVGSVTARTLSVLHQRPFLAIHHLEAHLASVLEPPPYLVLLVSGGHTELIRVDQGGMERLGRSHDDAAGEAFDKVARLLGLSYPGGPAIQAVAEGGDPALPKGRVYDFSFSGLKTAMLRQVEALRSETLPLADLAASFEQVVADVLVDRSLRCCREKGSTLVMVGGVAANRRLRNLMMQRGQAGVSVQCAPLAYCTDNAAMVGAAALQRLSSLSLGVAQAHGRFIRGSVSKVRRVLDQIRGRSYRDALIMLEFMPYRSTGPITKVLRSAVANAEHLGMDPSTLVITTATADMGPSMKRYRPRAQGRAYQIKKQTCHISIAVMANCVVKDWQGKDAGASLELKVAKETTANDLMHRAVLRQQAHSRQGTASTLTRAEVRGGGRKPYKQKGTGRARQGSIRTPLRPGGGIVFGPKPRTYNLAMNRKERRLALRTALMARVEDLVKDFNLEAPKTREITDALGRLGIAKVLLVLEVVRRSVRNLEKVKLIAADQLNVFDLLNANNLVVGETALATIQEVMAIRTFRPYTPGTRTRVVTDFSEVTGRKPERSLVVAKHRRKGRNNRGVITCRHRGGGHKRLYRVVDFRRNKHGVPAKVAAIHYDPHRNAHLALLFYTDGEKRYILAPAGVTVGQTVVSGPESPIENGNALPLSAIPLGSSVHCVELYAGRGGQMVRTAGASAQVMAKEGDYVALKLPSTEVRLVRRECYATLGEVGNSEIRNTSLGKAGRRRWLGRRPQVRGSVMNPCDHPHGGGEGRAPIGRGPVTPWGKPALGLKTRKRNKPSNKFVLRKRRSVVYWGTGRRKTSVARVRLVPGNGTITINGRPGDNYLYNPAYISAVKAPLQTLGLTGEYDVLVNVRGGGLTGQADAIKQGAARALCELSADNRKPLKTEGHLSRDPRAKERRKYGLKKARKAPQFSKRMSIGILGKKLGMSQFFDEQGKAVPVTLIEAGPCRITQLKTSETDGYSAVQIGFGERDKLINKPAKGHLAKSGEELLRHLSEYRDVSGFELGNQVTVGDFEAGQKVDVSGDSMGRGFAGYQKRHGFSRGPMTHGSKNHREPGSTGAGTPGRIYPGKRMAGRYGGKKITTRGLTIIKVDSERNLLVVKGSVPGKPGSLLNIRPAMRVSLSWLQDLVQDQLAERLSMAGFEVEEIDDLSRAQGVVVGHVLERDKHPDADKLSVCKVDVQIVCGASNVRAGIHVPVAMVGAVLLTIKAGQLRGVASEGMICSLAELGQSDGIAILPGTPAAPALLDDTVLELAITANRPDGLSMTGIAREVSALTAPPA--TLTTSGVYGITEIRDVDSKPSPIWLQRRLDRAGMNSVNTVVDLTNLVMLEQGQPLHAFDADVLDFGLRNAKDGETFQALDGRELTLDSRAQLVTCRDLPIALSGVMGSEASGVTTSTKRVWLESALFSPTAVRNTSRSAGSRTEASTRYEKGLPREITLLSAQRAIALITEHLGGTDQTVAKPFEAAAIALRRSALHQLLGTDAGPEDLDDCLTALGCDLTASVTVPPSRSDLEVDLIEEVARLIGFDRFESHLPDLEPGLSASQRAERQLRNLFCGAGLQEVTSLSLRIAISNPLLAETSHLRASLWEEHLRVCQRNLQASQNGCWLFEIGNVFQSAQLSGVICGRWTPDYYAARGALTRIFKALKLEVLDRLHPGRSAVLEGGCFGQLHPLLMIQQETFLTVADNSGAKRIQCIRVLGSNRRYAHVGDVIVAAVKDAMPNMGVKKSDVVKAVVVRTKATMRRDTGNSIRFDDNAAVIINADNNPKGTRVFGPVARELRERNFTKIVSLAPEVIDSEWQERVVQIRRVSKTVKGGKKMSFRAIVVVGNERGQVGVGVGKAGDVIGAVRKGVADGKKHLVKVPLTRNSIPTLSNGRDGAASVLIRPAAPGTGVIAGGSIRTVLELAGIKNVLAKRLGSKTPLNNARAAMVALSELRTHKDTAKERGISLEQIYMGRSLKKGPFIADSLLRKVEKQNAADDKVIKTWSRASTILPMMIGHTIAVHNGRTHVPVFVTEQMVGHKLGEFAPTRTFKGHIKDKKMSRRNTAVKRPILPDPQFNSLATMMVARLMKHGKKSTAQRILSDAFGLIGERTGNDPIELFETAVKNATPLVEVRARRVGGATYQVPMEVRQERGTAMALRWLVSFSRARNGRSMAQKLAGELMDAANEAGNAVRKREETHKMAEANKAFAHYRYMLSPKRVKFRKQQRGRMRGVATRGNTIAFGQFALQAQECGWITSRQIEASRRAMTRYVKRGGKIWIRIFPDKPITMRPAETRMGSGKGNPEFWVAVIKPGRILFEMGGITPEIAREAMRLAQYKLPVKTKFIARIAGVDIPRDKRVEVALTYIYGIGPTRARTILSQTGVNPDTRVKDLEDGDVQKLRGATEFTIEGDLRRQEGMALKRLQDIGCVRGRRHRMSLPVRGQRTRTNARTRRGARKTVAGKKKQLEALEKEAAAEIAAAADAELEQLRVSLLGKKGRLSAVLGAMGKLPGNERPVVGQRANVLKTQVQALLSERLQAVKAAALDKIARETLDVTAAASGVPVGHRHPLITTTEEIVDLFCGLGYRVVEGPEVETDHYNFTALNIPPDHPARDMQDTFYLKDLLRTHTSPVQIRQLEQTPPPVRIVAPGRVYRRDAVDATHSPVFHQVEVLAIDEGLDFSHLRGTVMAFLKAFFGDLPVRFRASYFPFTEPSAEVDVQWRGRWLEVMGCGMVDPAVLEGMGLDPERYSGFAAGLGVERFCMVRHGIDDIRRLYTSDLRFLEQFRLDSLQANKGARRRKLRKGRGIAAGQGASCGFGMRGQKSRSGPTRPGFEGGQMPLYRRVPLKHFLVNPKFFTVVNVSALNEKAGTVNLDSLVKDGVVTHPLKVLGNGELKVKLTVQAAAFTASARTKIEAAGGSCEADVIRRPLITEKATRALENQYTFEVDPRAAKPDIKAAIEQLFDVKVTGISTMNPPRRARRAGKRAQVKKAVVRLAEGIQLFPMSRIGKSPIPIPDKVNVTLDGLAVTVKGPKGELKRTLPDGVTVSQVDNTIVVAPSDKRRSRERHGLCRTLVANMVEGVNNGFSKKLEIVGVGNRAQVKGKTLVVSAGYSHPVEVVPPEGITFAVENNTNVTVSGTDKELVGNEAAKIRAIRPPEPYKGKGIKYAGERILRKAGKMAKKVVAVIKLALQAGKANPAPPVGPALGQHGVNIMAFCKEYNARTQDKAGFVIPVEISVFEDRSFTFITKTPPASVLITKAAGIAKGSGESAKGSVGSINRAQLEEIAKTKLPDLNCTSVESAMRVIEGTARNMGVAISLKQRYRETIQPKLLKDLSLSNVHEVPKVLKVTVNRGLGEAAQNAKSLEASVNELAQITGQKVVVTRAKKAIAGFKIRQGMPIGCAVTLRGDRMYAFLERLINLALPRIRDFRGVSPKSFDGRGNYTLGVREQIIFPEISFDQIDAIRGMDITIVTTARSDEEGRALLREMGMPFMPTIQQLIRNERQSVKAKTKSPALRSCPERRGVCTRVYTSTPKKPNSALRKVARVRLTSGFEVTAYIGGIGHNLQEHSVVLIRGGRVKDLPGVRYHIIRGTLDTAGVKDRRQSRSKYGAKTPKSELRQLSDADINDQIDGLRRELFELRFQQATRQLGNTHRFKESRIKLAQLLTVQSMGHKIHPTGLRLGITQEHRSRWYASKNYPSLLQEDDRIRRFIHKKYSAGISDVLIARKADQLEVELKTARPGVLVGRQGSGIEELRSGIQKTVGDRVRINVVEVERVDADAFLLAEYIAQQLEKRVAFRRTIRMAVQRAQRAGVLGLKIQVSGRLNGAEIARTEWTREGRVPLHTLRADIDYATKVASTTYGVLGIKVWVFKGEVLGDERQ-SGPKKAKRNVPNGVAHIQSTFNNTIVSITDTTGEVISWSSAGASGFKGARKGTPFAAQTAAEAAARRALEQGMRQIEVLVRGPGSGRETAIRALQVAGLEITLIRDVTPLPHNGCRRSKRRRVLESKQQIVEELKQLLGEAEMALVLDYQGLSIKEMSDLRTRLQASNGVCKVTKNTLMRRAIDGDSDLDSLLSGTNAFVLVKGDVGGAVKAVQAFQKETKKSETKGGLFEGKLLSQAEIKAIGDLPSKEVLMAQIAGAVNAVATVAVGINEALKQMANHDPISDMLTRIRNASEKRHQSTKIPASRMSRSIAKVLQQEGFIAEISEGIHSNLVLELKYGKHPTIRSMQRVSKPGLRIYKNTRGLPKVLGGLGVAIISTSKGVMSDRDARKQGVGGEVLCYVGFVVIDKPAGLTSHNCVSRLRRCFGLKRVGHGGTLDPAVTGVLPIALGPATRLLPYLPGEKTYQGSIQLGLTTNTDDLEGEQLSSAADLEDALDSFRGAIQQRPPQVSAVHVDGVRAHARARRG-MELPARPVTLHRLELLGWDADQEVHCSSGTYIRSLARDLGERLGCGGCLANLRRVQALGFQIDQAS--DILAPQNALNHLVQHPATGPQIED-------LSRKQQTQKRHRRLRRHLIGSAERPRLAVFRSNNHIYAQVIDDDAQSTLCSASTIDKELRTSGSSCDASVAVGALVAKRALAKGIQQVVFDRGGNLYHGRVKALADAAREAGLQFMSLDTTQKQQLINTHQTHATDTGSAEVQVAMLTERISQLSNHLQKNIHDFSSRQGLLKMIGRRKRLLSYVRGKSEQRYSDLIGKLGIRLRIASRRSQLAMVQTNWVKAELEKLAISVEAMATQGDKILDVALAKIGDKGLFTKELEAQMLVGRAEIAVHSLKDLPTNLPEGLMLGCITEREDPADALAVNYKLDTLPAGSVVGTSSLRRLAQLRHHYPHLEFKDVRGNVITRLEKLDSGEDCLILAAAGLTRLGFGDRIHQIPSEISLHAVGQGALGIECVEEVLELIKVLEHAPTAARCLAERSFLRELEGGCQVPIGVNTTLTLTGMVASLDGKLIRDQASDAEAIGKQLADTLGAGEIKERVGTVVSDKMDKTVVVAVENRFPHPIYQKTVSRTTRYKAHDEGNNCRVGDRVRITETRPMSRHKRWAIAEVLKTSVPSIDSIDRQWYLVDAENQTLGRLATEVASVLRGKNKATYTPHLDTGDFVVVVNADKIRVSGSKSQQKLYRRHSGRPGGMKVETFEHLQERLPERIVEKAIKGMLPHNALGRQLFRKLKVYKGSEHPHAAQQPKPLAGVDEVGRGCWFGPVFAAAVVLAEGLTDSKALTARHRARLVPLIEDAEAWALGQASAREIDHHGIRRATELAMLRALQPALLVDGVLPQQTIVRGDSSKASIAAASVLAKESRDALIRRLAERFPGYGLERHAGYGTAVHRQALLAHGPTAMHRCSFMRLRKGDTVQVISGKDKGKTGEVLRTLNENRVIVQGINLRTRHVKPTQEGESGRIVTEEASLHASNVMLYSTKKVASRVELITEKGTKKRRLKKTGE
>RS9917
MAVVTLAEMMEAGAHFGHQTRRWNPKMSRYIYCARNGVHIIDLVQTAVCMNNAYKWVRSAARSGKRFLFVGTKKQASEVVALEASRCGASYVNQRWLGGMLTNWTTMKARIDRLKDLERMESSGAIAMRPKKEAAVLRRELDRLQKYLGGLKNMRRLPDVVILVDQRRETNAVLEARKLDIPLVSMLDTNCDPDLCEVPIPCNDDAVRSVQLVLSRLADAINEGRAQQKIRIRLKAFDRRMLDLSCDKIIETADNTAATAIGPIPLPTKRKIYCVLRSPHVDKDSREHFETRTHRRIIDIYSPSAKTIDALMKLDLPSGVDIEVKLMPKLSKRLASLVNKIEERAYEPLEAIQLVKDNATAKFDETMEAHVRLGIDPKYTDQQLRTTVALPNGTGQTVRIAVVTRGEKVAEAKAAGAELAGDDDLVESIAKGEMDFDLLIATPDMMPKVAKLGRVLGPRGLMPNPKAGTVTTDLAGAIQEFKAGKLEFRADRTGIVHVRFGKASFAADALLENLKTLQETIDRNKPSGAKGRYWKSLYVTSTMGPSVEVDVAALKPVAAMRKRRKETTRQRQRRRAMELRAAREAKQVRPEMIIEDNLTVQELADMLSVESSEIIKSLFFGIIATVTQTLDMPTIETVAEEFGVVLQDDVMIEEEDLAHLRRPPVVTVMGHVDHGKTSLLDAIRKARVAAGEAGGITQHIGAYQIEERRITFLDTPGHEAFTAMRARGTKVTDVAVLVVAADDGVRPQTLEAISHARAAEVPIVVAINKIDKEGASPDRVKQELSDQNLLAEEWGGDVVMVPVSAIKGENIDKLLEMILLVTEVEDLQANPDRLAKGTVIEAHLDKAKGPVATLLIQNGTLRTGDVVAAGPVLGKVRAMVDDAGARLKAAGPSCAVEALGFSEVPTAGDEFEVYPDEKSARAVVGDRASDARATRLAQQRRVSLAAMSGQASEGELKELNLILKADVQGSVEAILGSLEQLPDEVQVRVLLSAPGEITETDVDLAAASGAVIVGFNTSMASGAKRAADATGVDVRDYDVIYKLLEDIQMAMEGLLEPEMVEESLGEAEVRAVFTIGKSAVAGCYVTNGKLQRNCKVRVHRGKEIVFAGDLDSLRRNKDDVKEVATGFECGVGCDRFANWQEGDRIEGFKMVTQRRTVLALETSCDESAAAVLEVLAHRIASQVEEHAQWGGVVPEIASRRHVEALPTLVDEVLEHSGLGIDLDAVAATVAPGLVGALMVGSVSARTLAALHGKPFLGVHHLEGHLASVLPPPPYLVLLVSGGHTELIQVADGAMTRLGRSHDDAAGEAFDKVARLLGLPYPGGPAIQALAAQGDASLPKGRVYDFSFSGLKTAMLRQVDACKAELVDWADLAASFEQVVADVLVERSLRCCRDAGHHLVLVGGVAANLRLREMSQRAAACGVQVQIAPLEFCTDNAAMVGAAALQRLRGLRLGVARAHGRFIRGSVSKVRRVLDQIRGRSYRDALIMLEFMPYRSTGPITKVLRSAVANAEHLGLDPSTLVIAQASADMGPSMKRYRPRAQGRAYAIKKQTCHISIAVMATCVVRDWQGKDAGASLDLKVAKESTATDLMHRAVLRQQAHMRQGTASTLTRAEVRGGGRKPYKQKGTGRARQGSIRTPLRPGGGIVFGPKPRSYNLAMNRKERRLALRTALMARFEAIVKDFSLDVPKTREISDALGRLGIAKVLIILEVVRRSVRNLDKVKLIAADQLNVFDLLNAQALVVGEDALATIQEVMAIRTFRPYTPGTRTRVVTDFSEVTGRKPERSLVVSKHRRKGRNNRGVITCRHRGGGHKRLYRTVDFRRNKHGVPAKVAAIHYDPHRNARLALLFYADGEKRYILAPAGVTVGQTVVSGPEAPIENGNAMPLSAVPLGSSVHCVELYAGRGGQMVRTAGASAQVMAKEGDYVALKLPSTEVRLVRRECYATLGEVGNSEIRNTSLGKAGRRRWLGRRPQVRGSVMNPCDHPHGGGEGRAPIGRGPVTPWGKPALGLKTRKRNKPSNKFVLRKRRSVVYWGTGRRKTSVARVRLVPGSGTITINGRPGDNYLYNPAYLAAVKAPLQTLGLATEYDVLVNVRGGGLTGQADAIKQGAARALCELSADNRKPLKVEGHLSRDPRAKERRKYGLKKARKAPQFSKRMSIGILGKKLGMSQLFDEQGKAVPVTLIEAGPCRITQLKTTETDGYAAVQIGFGDREKLVNKPAKGHLAKSGEELLRHLSEYRDVAGLELGGAITVGDFEAGQKVDVSGDSMGRGFAGYQKRHGFSRGPMTHGSKNHREPGSTGAGTPGRIYPGKRMAGRYGGKKITTRGLTILKIDSERNLLVVKGSVPGKPGSLLNIRPAMRVSLSWLQDLVQEALAERLSMAGFEVETIDDLSSAQGVVVGHVLERENHPNADKLSVCRVDVQIVCGASNVRAGIHVPVATVGAVLLKIKAGELRGVASNGMICSLTELGQPDGIAVLEGAPIAPVLLDDVVLELAITANRPDGLSMTGIAREVAALTLPPASA--EAAGIYALTEINGVNSGPSPDWLQRRLQRAGMNSVNPAVDLTNLVMLELGQPLHAFDADALEFGLRQARQGETFRGLDGRDLSLDPRAQVVTCNDMPIALAGVMGSEASGVTAQTTRIWLESAMFSAASVRNTARCAGLRTEASSRYEKGLPREVTLLAAQRACSLIQEHCGGQGPTVEAPAAAQPLLLRRDALHQLLGLDTPEEAIERCLEALGCDLTSQVAIPPSRRDLEVDLIEEVARLIGFDRFGSHLPDLSPGLTPQQTAERRLRQLLCATGLQEVTTLSLRIAIANPLLAETSHLRTSLWDEHLRICQRNLQASQPGCWIFELGHVFQRGRLGGMICARWSSNYYQARGLLTRLFAGLRLEVSDRLHPGRSAILEGGCFGQLHPLV-IQQETFLTVADNSGAKRIQCIRVLGSNRRYAHVGDVIVAAVKDAMPNMGVKKSDVVKAVVVRTKATLRRDTGNSIRFDDNAAVIINADNNPRGTRVFGPVARELRERNFTKIVSLAPEVIDSEWQERVVQIRRVSKTVKGGKKMSFRAIVVVGNERGQVGVGVGKAGDVIGAVRKGVADGKKHLVKVPLTRNSIPTLSNGRDGAASVLIRPAAPGTGVIAGGSIRTVLELAGIKNVLAKRLGSKTPLNNARAAMVALEALRTHKETAKERGISLEQIYMGRSLKKGPFIADSLLRKVEKQNAADDKVIKTWSRASTILPMMIGHTIAVHNGKTHVPVFVTEQMVGHKLGEFAPTRTFKGHIKDKKMSRRNAAEKRPILPDPQFNSLATMMVARLMKHGKKSTAQRILSDAFGLIGERTGGDPLELFETAVKNATPLVEVRARRVGGATYQVPMEVRQERGTAMALRWLVNFSRSRNGRSMAQKLAGELMDAANESGNAVRKREETHKMAEANKAFAHYRYMLSPKRVKFRKQQRGRMRGVATRGNTIAFGQFALQAQECGWITSRQIEASRRAMTRHVKRGGKIWIRIFPDKPITMRPAETRMGSGKGNPEFWVAVIKPGRVLFEMGGITESIAREAMRLAQYKLPVKTKFIARIAGVDIPRDKRIEVALTYIYGIGPTRARTILSKTGVNPDIRVKDLDDGDVQKLRGATEYTIEGDLRRQEGMALKRLQDIGCLRGRRHRMSLPVRGQRTRTNARTRRGARKTVAGKKKQLEALEADAAAAIASAADAELEQLRVGLLGKKGRLSCVLGAMGKLPGDERPLVGQRANVLKTQVQELLSQRLQAVKSAAMERIAAETLDVTAAASGTPVGHRHPLITTTEEIVDLFCGLGYQVAEGPEVESDHYNFTALNIPADHPARDMQDTFYLQDLLRTHTSPVQIRHLEQTPPPVRIVAPGRVYRRDAVDATHSPVFHQVEVLALDEGLDFSHLRGTVMAFLKAFFGDLPVRFRASYFPFTEPSAEVDVQWRGRWLEVMGCGMVDPAVLEGLGLDPDRWSGFAAGLGVERFCMVRHGIDDIRRLYTSDLRFLEQFRLDSLQANKGARRRKLRKGRGIAAGQGASCGFGMRGQKSRSGPTRPGFEGGQMPLYRRVPLKHFLVNPKFFTVVNVSALNEKAGTVNLDSLVKDGIVTHPLKILGNGELKAKLTVQAAAFTASARAKIEAAGGSCEADVIRRPLITEKATRALENQYTFEVDHRAAKPDIKAAIEQLFDVKVTGISTMNPPRRSRRAGKRAQVKKAVVRLAEGIQLFPMSRIGKSPIPIPDKVSVSLDGLAVTVKGPKGELKRTLPDGVTISQVENTLVVAPSEKRKSRERHGLCRTLVANMVEGVSTGFTKKLEIVGVGNRAQVKGKTLVVSAGYSHPIEMVPPEGITFAVENNTNVTVSGSDKELVGNEAAKIRAIRPPEPYKGKGIKYAGERILRKAGKMAKKVVAVIKLALQAGKANPAPPVGPALGQHGVNIMAFCKEYNARTQDKAGFVIPVEISVFEDRSFTFITKTPPASVLITKAAGIEKGSGESAKGSVGSISRTQLEEIAKTKLPDLNCTSVESAMRIIEGTARNMGVAISLKQRYRETIQPKLLKDLSLSNIHEVPKVVKVTVNRGLGEAAQNAKALEASVSELAQITGQKVVVTRAKKAIAGFKIRQGMPIGCAVTLRGERMYAFLERLINLALPRIRDFRGVSPKSFDGRGNYTLGVREQIIFPEISFDKIDAIRGMDITIVTTARTDEEGRALLREMGMPFMPTIQQLIRHERQSLKAKTKSPALRACPERRGVCTRVYTSTPKKPNSALRKVARVRLTSGFEVTAYIGGIGHNLQEHSVVLIRGGRVKDLPGVRYHIIRGTLDTAGVKDRRQSRSKYGAKTPKSELRQLTDADITEQINGLRRELFDLRFQQATRQLTNTHRFKESRIKLAQLLTVQAMGHKIHPTGLRLGITQEHRSRWYASRNYPTLLQEDDRIRKFIHKKYAAGISEVLIARKADQLEVELKTARPGVLVGRQGSGIEELRSGIQKTVGDRVRINVVEVERVDADAFLLAEYIAQQLEKRVAFRRTIRMAVQRAQRAGVLGLKIQVSGRLNGAEIARTEWTREGRVPLHTLRADIDYATKVASTTYGVLGIKVWVFKGEVLGDERQPAKPKKAKRNVPNGVAHIQSTFNNTIVSITDTTGEVISWSSAGASGFKGARKGTPFAAQTAAEAAARRALEQGMRQIEVLVRGPGSGRETAIRALQVAGLEITLIRDVTPLPHNGCRRPKRRRVLESKQQIVEELKQLLGEAEMALVLDYQGLSIKEMSDLRTRLQASNGVCKVTKNTLMRRAIDGDSNLDSLLSGTNAFVLVKGDVGGAVKAVQAFQKDTKKSETKGGLFEGKLLSQDEIKAIGDLPSKEVLMAQIAGAINAVATVAVGINEALKQMANHDPISDMLTRIRNASEKRHQSTKVPASRMSRSIAKVLQQEGFIAEISEGVQTHLVLELKYGKHPTIRSMQRVSKPGLRIYKNTRGLPKVLGGLGVAIISTSKGVMSDRDARKQGVGGEVLCYVGFVVIDKPSGLTSHACVARLRRCLGTRRVGHGGTLDPAVTGVLPLAVGPATRLLPYLPGAKTYVGSIQLGRRTSSDDLDGDLLESHADLNQRLDAFRGTIQQRPPQVSAVHVDGVRAHARARRGETMLPPREVRIDRLTLLDWDPDSEVHCSAGTYIRSLARDLGEQLGCGGCLARLRRLQALGFSIDQAA--PPLDAPQALQDHPTRITTAAELEDWRCGRRLSSRKQQTQKRHRRLRRHLSGSADRPRLAVFRSNNHIYAQVIDDEAQSTLCSASTLDKDLRTSGSSCDASIAVGELVAKRALAKGIQQVVFDRGGNLYHGRVKALADAAREAGLHFMSLDTTEKQQLINTHQTHATDTGSAEVQVAMLTERISKLSSHLQQNIHDFSSRQGLLKMIGRRKRLLGYVRGKSEERYTSLIAKLGIRLRIASRRSQLAMVQTNWVKAELEQLPISVEAMATQGDKILDVALAKIGDKGLFTKELEAQMLVGRAEIAVHSLKDLPTNLPEGLMLGCITEREDPADALVVNHKLETLPEGAVVGTSSLRRLAQLRHHYPHLEFKDVRGNVITRLEKLDAGDDCLILAAAGLTRLGFADRIHQIPSHISLHAVGQGALGIECVEGQLELIKVLEHSPTASRCLAERAFLRELEGGCQVPIGVNNELVLTGMVASLDGKLIRDEVDKAEAIGQLLAKSQGAGDIKERVGTVVSDKMDKTVVVAVENRFPHPIYKKTVSRTTRYKAHDEDNSCRVGDRVRITETRPLSRHKRWAIAEVLKTSVPSIDSIDRQWYLVDAENQTLGRLATEVASVLRGKNKASYTPHLDTGDFVIVVNADKIRVSGNKAQDKLYRRHSGRPGGMKVETFAHLQERLPERIVEKAIKGMLPHNALGRQLFRKLKVYRGAEHPHAAQQPKPLAGVDEVGRGCWFGPVLAAAVVLAQGLTDSKRLSQRRRAQLVPLIEEACAWALGQASAQDIDSGGIRAATELAMLRALLPRVLVDGVLPQETIVRGDSHCASIAAASVLAKQARDGLIQRLACHFPEYGLERHAGYGTARHRQALLRHGPTPLHRRTFMRLRKGDTVQVISGKDKGKTGEVLRTLPENRVVVQGINLRTRHVKPTQEGESGRIVTEEASLHASNVMLYSTSKVASRVEMVTEKGTKKRRLKKTGE
>WH7803
MAVVTLAEMMEAGAHFGHQTRRWNPKMSRYIYCARNGVHIIDLVQTAVCMNNAYKWVRSAARSGKRFLFVGTKKQASEVVAQEALRCGGSYVNQRWLGGMLTNWTTMKARIDRLKDLERMEASGAIAMRPKKEGAVLRRELDRLQKYLGGLKNMRRLPDVVVLVDQRRETNAVLEARKLDIPLVSMLDTNCDPDLCEVPIPCNDDAVRSVQLVLSRLADAINEGRAQQKIRIRLKAFDRRMLDLSCDKIIETADTTAATAIGPIPLPTKRKIYCVLRSPHVDKDSREHFETRTHRRIIDIYSPSAKTIDALMKLDLPSGVDIEVKLMPKTSKRLASLVNKIEERAYEPLEAIKLVKENATAKFDETVEAHARLGIDPKYTDQQLRTTVALPHGTGQTVRIAVITRGEKVAEAKAAGAELAGDEDLVETISKGEMDFDLLIATPDMMPKVAKLGRVLGPRGLMPNPKAGTVTTDLAAAINEFKAGKLEFRADRTGIVHVRFGKASFSEGNLLDNLKTLQETIDRNKPSGAKGRYWKSLYVTSTMGPSVEVDIAALKPVAAMRKRRKETTRQRQRRRAMELRAAREAKQVRPEMVVEDNLTVQELADMLSVESSEIIKSLFFGIIATVTQSLDMPTIETVAEEFGVVLQDDVMIEEQDLEHLRRPPVVTVMGHVDHGKTSLLDAIRKARVAAGEAGGITQHIGAYQIEERRLTFLDTPGHEAFTAMRARGTKVTDVAVLVVAADDGVRPQTLEAISHARAAEVPIVVAINKIDKEGASPDRVKQELSEQNLLAEEWGGDVVMVPVSAIKSENIDKLLEMLLLVTEVEDLQANPDRLARGTVIEAHLDKAKGPVATLLVQNGTLRTGDVVAAGPVLGKVRAMVDDASVRLKEAGPSCAVEALGFSEVPTAGDEFEVYPDEKSARAVVGDRASDARATRLAQQRRVSLTAMSGQANDGDLKELNLILKADVQGSVEAILGSLEQLPDEVQVRVLLSAPGEITETDVDLAAASGAVIVGFNTSMASGARKAADANGVDVRDYDVIYKLLEDIQLAMEGLLEPELVEEALGEAEVRAVFTIGKSAVAGCYVTTGKLQRNCKVRVHRGKEIVYAGDLDSLRRNKDDVKEVATGFECGVGTDRFANWQDGDRIEAFKMVTQRRKVLALETSCDESAAAVLEVLAHRIASQVEEHAQWGGVVPEIASRRHVEALPHLISAVLDEALAVGEMDAVAATVTPGLVGALMVGSLTGRTLAALHHKPFLGVHHLEAHLASVLSPAPYVVLLVSGGHTELILVDSDSLQRLGRSHDDAAGEAFDKVARLLGLAYPGGPAIQAAAKAGDPKLPKGRVYDFSFSGLKTAMLRQVESLQSDALPLEDLAASFEQIVVDVLVERSLRCCLDRGSTLVMVGGVAANVRLRVQMEQQGERGVSVHLAPLAYCTDNAAMVGAAALGRLSSIRLGVAQAHGRFIRGSVSKVRRVLDQIRGRTYRDALIMLEFMPYRSTGPITKVLRSAVANAEHLGLDPSTLVISQASADMGPSMKRYRPRAQGRAYAIKKQTCHISIAVMANCVVRDWQGKETGASLDLKVAKETTALDLMHRAVLRQQAHTRQGTASTLTRSEVRGGGRKPYKQKGTGRARQGSIRTPLRPGGGIVFGPKPRSYNLAMNRKERRLALRTALMARIDDVVKDFSLEAPKTREIVDALGRLGISKVLIVLEVLRRSVRNLEKVKLIAANQLNVFDLLHANALVLGEEALATIQEVMAIRSFRPYTPGTRTRVVTDFSEVTGRKPERSLVVSKHRRKGRNNRGVITCRHRGGGHKRQYRVVDFRRNKHGVPAKVAAIHYDPHRNARLALLFYTDGEKRYILAPAGVTVGQTVISGPDAPIEDGNAMPLSSVPLGSSVHCVELYAGRGGQMVRTAGASAQVMAKEGDYVALKLPSTEVRLVRRECYATLGEVGNSEIRNTSLGKAGRRRWLGRRPQVRGSVMNPCDHPHGGGEGRAPIGRGPVTPWGKPALGLKTRKRNKPSNKFVLRKRRSVVYWGTGRRKTSVARVRLVPGNGTITINGRPGDNYLYNPAYLAAVRAPLQTLGLLTEYDVLVNVRGGGLTGQADAIKQGAARALCELSADNRKPLKTEGHLSRDPRAKERRKYGLKKARKAPQFSKRMSIGILGKKLGMSQLFDEQGKAVPVTLIEAGPCRITQLKTTETDGYSAVQIGFGERDKLVNKPAKGHLAKSGEGVLRHLSEYRDVNGLELGGAVTVSDFEAGQKVDVSGDTMGRGFAGYQKRHGFSRGPMTHGSKNHREPGSTGAGTPGRIYPGKRMAGRYGGKKTTTRGLTILKVDSDRNLLVVKGSVPGKPGALLNIRPAMRVSLSWLKDLVQDQLGDRLSMAGFEVEELEDLSLAQGVVVGHVLEKTKHPNADKLSVCSVDVQIVCGAPNVRAGIHVPVAMVGAVLLTIKAGELRGVSSQGMICSLAELGQTDGIAILPGVSIAPVLLDDTVLELAITANRPDGLSMTGIAREVAALTLPDTP--APTRGIYAVTEVMQLDAKRSPQWMQQRLQRAGVNPVNAVVDIGNLVMLEQGQPLHAFDADALEFGLRQAHDQEPFRGLDGRDLVLDSRVQVVTCCDRAVAIAGVMGSANTAVNDTTQRIWLESALFTPTSVRSSSRATGQRTDSSSRYEKGLPREITLLAAGRALSLLKTMLGAEGQTCAEPGPAPVVELRRNALHQLLGLEAQDDGVEACLKSLGCSLTAEVIVPPSRRDLEVDLIEEVARLVGFDHFESHLPDLRPGLSTAQQAERRLRQRLCAFGLQEVTTLSLRIAISNPLLAETSHLRTALWQEHLEICQRNLQASQPGCWLFEIGNVFQQSRLGGVICGRWAPSYFEARGILTALLSSLGIDLSDDLHPGRAATVEGGCFGQLHPSLMIQQESFLTVADNSGAKRIQCIRVL-TNRRYAHVGDVIVAAVKDAMPNMGVKKSDVVKAVVVRTKATLRRDTGNSIRFDDNAAVIINDDKNPKGTRVFGPVARELRERNFTKIVSLAPEVIDSEWQERVVQIRRVSKTVKGGKKMSFRAIVVVGNERGQVGVGVGKAGDVIGAVRKGVADGKKHLVKVPLTRNSIPTLSNGRDGAASVLIRPAAPGTGVIAGGSIRTVLELAGIKNVLAKRLGSKTPLNNARAAMVALDSLRTHKETAKERGISLEQIYMGRSLKKGPFIADSLLRKVEKQNAADDKVIKTWSRASTILPMMIGHTIAVHNGKTHVPVFVTEQMVGHKLGEFAPTRTFKGHIKDKKMSRRNAAVKRPVLPDPQFNNLATMLVARLMKHGKKSTAQRILSDAFSLIGERTGGDPIELFETAVKNATPLVEVRARRVGGATYQVPMEVRQERGTAMALRWLVSFSRARNGRSMAQKLAGELMDAANEAGSAVRKREETHKMAEANKAFAHYRYMLSPKRVKFRKQQRGRMRGVATRGNTIAFGQFALQAQECGWITSRQIEASRRAMTRYVKRGGKIWIRIFPDKPVTMRAAETRMGSGKGNPEFWVAVIKPGRILFEMGGITPEIAREAMRLAQYKLPVKTKFIARIAGVDIPRDKRIEVALTYIYGIGLTRAQTILSKTGVNPDTRVKDLEDGDVQKLRGATEFTIEGDLRRQEGMALKRLQDIGCVRGRRHRMSLPVRGQRTRTNARTRRGARKTVAGKKKQLEALEAEAAEAISAAADAELEQLRVGLLGKKGRLSGVLGAMGKLPGNERPLVGQRANVLKTQVQSLLGERLLAVKQAAMERIAAETLDVTAPPLGVPMGHRHPLISTTEEIVDLFCGLGYQVEEGPEVETDHHNFTALNIPPDHPARDMQDTFYLKDLLRTHTSPVQIRHLETNPPPVRIVAPGRVYRRDAVDATHSPVFHQVEVLAIDEGLDFSHLRGTVMAFLKAFFGDLPVRFRASYFPFTEPSAEVDVQWRGRWLEVMGCGMVDPAVLEGLGLDPERWSGFAAGLGVERFCMVRHGIDDIRRLYTSDLRFLEQFRLESLKSNKGARRRKLRKGRGIAAGQGASCGFGMRGQKSRSGPTRPGFEGGQMPLYRRVPLKHFLVNPKQFTVVNVSALNDKAGTVSLDSLVKDGIVTHPLKILGNGELKTKLTVQAAAFTASARTKIEAAGGTCEADVIRRPLITEKATRALENQYTFEVDHRAAKPDIKAAVEQLFDVKVTGISTMNPPRRSRRAGKRAQVKKAVVRLAEGIQLFPMSRIGKSPIPIPDKVSVSLDGLAVTVKGPKGELKRTLPDGVTVNQVDNTIVVAPSEKRQSRERHGLCRTLVANMIEGVSKGYSKKLEIVGVGSRAQVKGKTLVVSAGYSHPVEMLAPEGITFAVENNTNVTVSGTDKELVGNEAAKIRAIRPPEPYKGKGIKYAGERILRKAGKMAKKVTAVIKLALQAGKANPAPPVGPALGQHGVNIMAFCKEYNARTQDKAGFVIPVEISVFEDRSFTFITKTPPASVLITKAAGIEKGSGESAKGSVGSIKRSQLEEIAKTKLPDLNCTSIESAMRIIEGTARNMGVAISLKQRYRETIQPKLLKDLSLSNVHEVPKVVKVTVNRGLGEAAQNAKSLEASVNELAQITGQKVVVTRAKKAIAGFKIRQGMPIGCAVTLRGERMYAFLERLINLALPRIRDFRGVSPKSFDGRGNYTLGVREQIIFPEISFDKIDAIRGMDITIVTTARTDEEGRALLREMGMPFMPTIQQLIRTERQSSKAKTKSPALKSCPERRGVCTRVYTSTPKKPNSALRKVARVRLTSGFEVTAYIGGIGHNLQEHSVVLIRGGRVKDLPGVRYHIIRGTLDTAGVKDRRQSRSKYGAKTPKSELRQLSDADITEQINGLRRELFDLRFQQATRQLGNTHRFKQSRIKLAQLLTVQKMGHKIHPTGLRLGITQEHRSRWYASKSYPTLLKEDDRIRKFIHKKYSAGISDVLIARKADQLEVELKTARPGVLVGRQGSGIEELRSGIQKTVGDRVRINVVEVERVDADAFLLAEYIAQQLEKRVAFRRTIRMAVQRAQRAGVLGLKIQVSGRLNGAEIARTEWTREGRVPLHTLRADIDYATKVASTTYGVLGIKVWVFKGEVLGDEQQ-SGPKKAKRNVPNGVAHIQSTFNNTIVSITDTTGEVISWSSAGASGFKGARKGTPFAAQTAAEAAARRALDQGMRQIEVLVRGPGSGRETAIRALQVAGLEITLIRDVTPLPHNGCRRPKRRRVLESKQQIVEELKQLLGEAEMALVLDYQGLSIKEMSDLRTRLQAANGVCKVTKNTLMRRAIDGDSNLDSLLTGTNAFVLVKGDVGGAVKAVQAFQKDTKKSETKGGLFEGKLLSQDEIKAIGDLPSKEALMAQIAGAINAVATVAVGINEALKQMANHDPISDMLTRIRNASEKRHQNTKVPASRMSRSIAKVLQQEGFIAEISEGVHTNLVLELKYGKHPTIRSMQRVSKPGLRIYKNTRGLPKVLGGLGVAIISTSKGVMSDRDARKQGVGGEVLCYVGFAVIDKPAGLTSHACVARIRRLLGIRRVGHGGTLDPAVTGVLPIAVGQATRLLPYLPGDKTYRGVIQLGITTNTDDLEGEISSSSAELEQALAPFRGLIQQRPPQVSAVHVDGERAHARARRGQMDLPERAITIHHLHLLEQGQLREVHCSAGTYIRSLARDLGQNLGCGGCLASLRRTQALGFQDAQAILPEPLLPPQALAHLPQRRLSAREQEDWSCGRRILSRKQQTQKRHRRLRRHLSGTADRPRLAVFRSNSHIYAQVIDDAAQSTLCSASTLDKDLRTSGSTCDASVAVGELVAKRALAKGIQQVVFDRGGNLYHGRVKALADAAREAGLQFMSLDTTEKQELINAHQTHATDTGSAEVQVAMLTERISKLSSHLQQNIHDFSSRQGLLKMIGRRKRLLGYVRGKSEKRYSDLIAKLGIRLRIASRRSQLAMVQTNWVKAELEKLAISVEAMATQGDKILDVALAKIGDKGLFTKELEAQMLVGRAEIAVHSLKDLPTNLPEGLMLGCITEREDPADALVVNSKLETLPEGSVVGTSSLRRLAQLRHHFPHLQFKDVRGNVITRLEKLDAGQDCLILAAAGLSRLGFGDRIHQIPGHISLHAVGQGALGIECRPEVLKIIQVLEHAPTAGRCLAERAFLRELEGGCQVPIGVNSELILTGMVASLDGQLIRDELTDPEAIGRALAKSRGAGEIKERVGTVVSDKMDKTVVVAVENRFPHPIYQKTVSRTTRYKAHDENNSVRVGDRVRITETRPLSRHKRWAVAEVLKTSVPSIDSIDRQWYLVDAENQTLGRLATEVASVLRGKNKASFTPHLDTGDFVVVVNADKIRVSGNKPQQKLYRRHSGRPGGMKVETFTHLQERLPERIVEKAIKGMLPHNALGRQMFRKLKVYKGAEHPHAAQQPKPL-GVDEVGRGCLFGPVFAAAVSLTGGLTDSKALSAKRRADLVPHIQKASAWALGQGSAREIDAHGIRVATELAMLRALLPIVLVDGVLPQRTIVRGDSQEASIAAASVLAKVARDGLMCRLAERFPEYGFERHAGYGTALHRQALITSGPTALHRKSFMRLRKGDTVQVIAGKDKGKTGEVLRTLNENRVIVEGVNMRTRHVKPTQEGESGRIVTEEASLHASNVMLYSTAKVASRVELITEKGSKKRRLKKTGE
>WH7805
MAVVTLSEMMEAGAHFGHQTRRWNPKMSRYIYCARNGVHIIDLVQTAVCMNNAYKWVRSAARSGKRFLFVGTKKQASEVVALEATRCGGSYVNQRWLGGMLTNWTTMKARIDRLKDLERMEASGAIAMRPKKEGAVLRRELDRLQKYLGGLKNMRRLPDVVVLVDQRRETNAVLEARKLDIPLVSMLDTNCDPDLCEVPIPCNDDAVRSVQLVLSRLADAINEGRAQQKIRIRLKAFDRRMLDLSCDKIIETADNTAATAIGPIPLPTKRKIYCVLRSPHVDKDSREHFETRTHRRIIDIYSPSAKTIDALMKLDLPSGVDIEVKLMPKTSKRLAGLVNKIEERAYEPLEAIKLVKENATAKFDETVEAHARLGIDPKYTDQQLRTTVALPHGTGQTVRIAVITRGEKVAEAKAAGAELAGDEDLVETISKGEMNFDLLIATPDMMPKVAKLGRVLGPRGLMPNPKAGTVTTDLASAINEFKAGKLEFRADRTGIVHVRFGKASFSEVNLLDNLKTLQETIDRNKPSGAKGRYWKSLYVTSTMGPSVEVDISALKPVAAMRKRRKETTRQRQRRRAMELRAAREAKQVRPEMVVEDNLTVQELADMLSVESSEIIKSLFFGIIATVTQSLDMPTIEAVAEEFGVVLQDDVMIEEKDRDHLRRPPVVTVMGHVDHGKTSLLDAIRKARVAAGEAGGITQHIGAYQIEERKLTFLDTPGHEAFTAMRARGTKVTDVAVLVVAADDGVRPQTLEAISHARAAEVPIVVAINKIDKEGASPDRVKQELSEQNLLAEEWGGDVVMVPVSAIKSENVDKLLEMLLLVTEVEDLQANPNRLARGTVIEAHLDKAKGPVATLLVQNGTLRTGDVVAAGPVLGKVRAMVDDASVRLKEAGPSCAVEALGFSEVPTAGDEFEVYPDEKSARAVVGDRASDARATRLAQQRRVSLTAMSGQANEGDLKELNLILKADVQSSVEAILGSLEQLPDEVQVRVLLSAPGEITETDVDLAAASGAVIVGFNTSMASGARKAADATGVDVRDYDVIYKLLEDIQLAMEGLLEPELVEEALGEAEVRAVFTIGKSAVAGCYVTTGKLQRNCKVRVHRGKEIVYSGALDSLRRNKDDVKEVATGFECGVGTDRFANWKDGDRIEAFKMVTQRRKVLALETSCDESAAAVLMVLSHRIASQVEEHAQWGGVVPEIASRRHVEALPHLIGAVLDDAGQAADMDAVAATVTPGLVGALMVGSVTGRTLAALHGKPFMGVHHLEAHLASVLSPPPYLVLLVSGGHTELILVGDGGLQRLGRSHDDAAGEAFDKVARLLGLAYPGGPAIQMAAREGDPKLPKGRVYDFSFSGLKTAMLRQVESLQSDVLPLEDLAASFEQVVVDVLVERSLRCCLDRGSTLVMVGGVAANVRLREQMERRGEHGVCVHLAPLEFCTDNAAMVGAAALGRLSSIRLGVAQAHGRFIRGSVSKVRRVLDQIRGRTYRDALIMLEFMPYRSTGPITKVLRSAVANAEHLGLDPSTLVISQASADMGPSMKRYRPRAQGRAYAIKKQTCHISIAVMANCVVRDWQGKEAGASLDLKVAKETTALDLMHRAVLRQQAHSRQGTASTLTRSEVRGGGRKPYKQKGTGRARQGSIRTPLRPGGGIVFGPKPRTYNLAMNRKERRLALRTALMARIDDVVKDFSLEAPKTREITDALGRLGISKVLIVVEVLRRSVRNLEKVKLIAANQLNVFDLLHANALVLGEEALATIQEVMAIRTFRPYTPGTRTRVVTDFSEVTGRKPERSLVVPKHRRKGRNNRGVITCRHRGGGHKRQYRVVDFRRNKHGVPAKVAAIHYDPHRNARLALLFYTDGEKRYILAPAGITVGQTVISGPDAPIEDGNAMPLSSVPLGSSVHCVELYAGRGGQMVRTAGASAQVMAKEGDYVALKLPSTEVRLVRRECYATLGEVGNSEIRNTSLGKAGRRRWLGRRPQVRGSVMNPCDHPHGGGEGRAPIGRGPVTPWGKPALGLKTRKRNKPSNKFVLRKRRSVVYWGTGRRKTSVARVRLVPGNGTITINGRPGDNYLYNPAYLSAVRAPLQTLGLLTEYDVLVNVRGGGLTGQADAIKQGAARALCELSADNRKPLKTEGHLSRDPRAKERRKYGLKKARKAPQFSKRMSIGILGKKLGMSQLFDEQGKAVPVTLIEAGPCRITQLKTTETDGYSAVQIGFGERDKLVNKPAKGHLAKSGEGVLRHLSEYRDVDGLELGGAVTVGDFEAGQKVDVSGDTMGRGFAGYQKRHGFSRGPMTHGSKNHREPGSTGAGTPGRIYPGKRMAGRYGGKKTTTRGLTILRVDSDRNLLVVKGSVPGKPGALLNIRPAMRVSLSWLKDLVQNELGDRLSMAGFEVEELEDLSLAQGVVVGHVLEKNKHPNADKLSVCSVDVQIVCGASNVRAGIHVPVAMVGAILLTIKAGELRGVSSQGMICSLAELGQTDGIAILPGASIAPVLLDDTVLELAITANRPDGLSMTGIAREVAALTLPETSA--PTTGIYAVTEVKQLDSSCSPQWIQQRLQRAGVKPVNAVVDIGNLVMLEQGQPLHAFDADALEFGLRQAREKEAFRGLDGRDLSLDSRVQVVTCCDRAVAIAGVMGSEESGVTDQTRRIWLESALFTPSSVRISSRTTGQRTDSSSRYEKGVPREITLLAAGRALSLLESLLGAEGRTCSEPGPAPVVGLRRSALHQLLGPTDPDSAVEVCLKSLGCSLTSDVVVPSRRLDLEVDLIEEVARLVGFDRFESHLPDLSPGLSLGQQAERRLRQRLCSFGLQEVTTLSLRIAISNPLLAETSHLRTALWQEHLEICQRNLQSSQPGCWLFEIGNVFQTSRLGGVICGRWSPSYYEARGLLTSLFASLGLELVDDLHPGRAATVEGGCFGQLHPSLMIQQESFLTVADNSGAKRIQCIRVL-TNRRYAHVGDVIVAAVKDAMPNMGVKKSDVVKAVVVRTKATLRRDTGNSIRFDDNAAVIINDDKNPKGTRVFGPVARELRERNFTKIVSLAPEVIDSEWQERVVQIRRVSKTVKGGKKMSFRAIVVVGNERGQVGVGVGKAGDVIGAVRKGVADGKKHLVKVPLTRNSIPTLSNGRDGAASVLIRPAAPGTGVIAGGSIRTVLELAGIKNVLAKRLGSKTPLNNARAAMVALDSLRTHKETAKERGISLEQIYMGRSLKKGPFIADSLLRKVEKQNAADDKVIKTWSRASTILPMMIGHTIAVHNGKTHVPVFVTEQMVGHKLGEFAPTRTFKGHIKDKKMSRRNAAVKRPVLPDPQFNNLATMLVARLMKHGKKSTAQRILSDAFGLIGERTGGDPIELFETAVKNATPLVEVRARRVGGATYQVPMEVRQERGTAMALRWLVSFSRARNGRSMAQKLAGELMDAANEAGSAVRKREETHKMAEANKAFAHYRYMLSPKRVKFRKQQRGRMRGVATRGNTIAFGQFALQAQECGWITSRQIEASRRAMTRYVKRGGKIWIRIFPDKPVTMRAAETRMGSGKGNPEFWVAVIKPGRILFEMGGITPEIAKEAMRLAQYKLPVKTKFIARIAGVDIPRDKRIEVALTYIYGIGLTRAKTILSKTGVNPDIRVKDLEDGDVQKLRGATEFTIEGDLRRQEGMALKRLQDIGCLRGRRHRMSLPVRGQRTRTNARTRRGARKTVAGKKKQLEALEAEAAEAIAAAADADLEQLRVGLLGKKGRLSGVLGSMGKLPGNERPLVGQRANVLKTQVQTLLGERLLAVKQAAMERIAAETLDVTAPPVGVPMGHRHPLISTTEEIVDLFCGLGYQVEEGPEVETDHHNFTALNIPPEHPARDMQDTFYLKDLLRTHTSPVQIRHLESNPPPVRIVAPGRVYRRDAVDATHSPVFHQVEVLAIDEGLDFSHLRGTVMAFLKAFFGDLPVRFRASYFPFTEPSAEVDVQWRGRWLEVMGCGMVDPAVLEGLGLDPERWSGFAAGLGVERFCMVRHGIDDIRRLYTSDLRFLEQFRLESLKSNKGARRRKLRKGRGIAAGQGASCGFGMRGQKSRSGPTRPGFEGGQMPLYRRVPLKHFLVNPKQFTVVNVSALNDKDGTVNLDSLVKGGIVTHPLKILGNGELKTKLTVQAAAFTASARTKIEAAGGTCEADVIRRPLITEKATRALENQYTFEVDHRAAKPDIKAAVEQLFDVKVTGVSTMNPPRRSRRAGKRAQVKKAVVRLAEGIQLFPMSRIGKSPIPIPDKVSVSLDGLAVTVKGPKGELKRTLPDGVSVNQVENTIVVAPSEKRLSRERHGLCRTLVANMIEGVSNGYSKKLEIVGVGSRAQVKGKTLVVSAGYSHPVEVQAPEGITFAVENNTNVTVSGTDKELVGNEAAKIRAIRPPEPYKGKGIKYAGERILRKAGKMAKKVTAVIKLALQAGKANPAPPVGPALGQHGVNIMAFCKEYNARTQDKAGFVIPVEISVFEDRSFTFITKTPPASVLITKAAGIDKGSGESAKGNVGSINRSQLEEIAKTKLPDLNCTSVESAMRIIEGTARNMGVAVSLKQRYRETIQPKLLKDLSLSNIHEVPKVVKVTVNRGLGEAAQNAKSLEASVNELAQITGQKVVVTRAKKAIAGFKIRQGMPIGCAVTLRGERMYAFLERLINLALPRIRDFRGVSPKSFDGRGNYTLGVREQIIFPEISFDKIDAIRGMDITIVTTARTDEEGRALLREMGMPFMPTIQQLIRTERQSSKAKTKSPALKSCPERRGVCTRVYTSTPKKPNSALRKVARVRLTSGFEVTAYIGGIGHNLQEHSVVLIRGGRVKDLPGVRYHIIRGTLDTAGVKDRRQSRSKYGAKTPKSELRQLSDADITDQINGLRRELFDLRFQQATRQLGNTHRFKQSRIKLAQLLTVQKMGHKIHPTGLRLGITQEHRSRWYASKSYPTLLQEDDRIRKFIHKKYSAGISDVLIARKADQLEVELKTARPGVLVGRQGSGIEDLRSGIQKTVGDRVRINVVEVERVDADAFLLAEYIAQQLEKRVAFRRTIRMAVQRAQRAGVLGLKIQVSGRLNGAEIARTEWTREGRVPLHTLRADIDYATKVASTTYGVLGIKVWVFKGEVLGDEQQ-SGPKKAKRNVPNGVAHIQSTFNNTIVSITDTTGEVISWSSAGASGFKGARKGTPFAAQTAAEAAARRALDQGMRQIEVLVRGPGSGRETAIRALQVAGLEITLIRDVTPLPHNGCRRPKRRRVLESKQQIVEELKQLLGEAEMALVLDYQGLSIKEMSDLRTRLQAANGVCKVTKNTLMRRAIDGDSNLDSLLSGTNAFVLVKGDVGGAVKAVQAFQKDTKKSETKGGLFEGKLLSQDEIKAIGDLPSKEALMAQIAGAINAVATVAVGINEALKQMANHDPISDMLTRIRNASEKRHQNTKVPASRMSRSIAKVLQQEGFIAEISEGVHTNLVLELKYGKHPTIRSMQRVSKPGLRIYKNTRGLPKVLGGLGVAIISTSKGVMSDRDARKQGVGGEVLCYVGFAVIDKPPGLTSHACVARIRRLLNIRRVGHGGTLDPAVTGVLPIAVGQATRLLPYLPGEKTYRGVIQLGITTSTDDLEGEVMNRQTQLEMALALFRGPIQQRPPQVSAVHVDGERAHARARRGEMDLPERAITIHNLNLLEQAQLSEVHCSAGTYIRSLARDLGMNLGCGGCLASLRRTQALGFQESQAVLPEPLLPPEALQHLPQRRLSAGEQEDWSCGRRILSRKQQTQKRHRRLRRHLSGTADRPRLAVFRSNSHIYAQVIDDAAQSTLCSASTLDKDLRTSGSTCDASVAVGELVAKRALAKGIQQVVFDRGGNLYHGRVKALADAAREAGLQFMSLDTTEKQELINAHQTHATDTGSAEVQVAMLTERISKLSSHLQQNIHDFSSRQGLLKMIGRRKRLLGYVRNKSEKRYTDLIAKLGIRLRIASRRSQLAMVQTNWVKAELESMAISVEAMATQGDKILDVALAKIGDKGLFTKELEAQMLVGRAEIAVHSLKDLPTNLPEGLMLGCITEREDPADALVVNSKLETLPEGSVVGTSSLRRLAQLRHHFPHLQFKDVRGNVITRLEKLDAGQDCLILAAAGLSRLGFGDRIHQIPGHISLHAVGQGALGIECRPEVLKIIQVLEHAPTAGRCLAERAFLRELEGGCQVPIGVNSELILTGMVASLDGRLIRDELTDPEAIGRALAKSRGAGEIKERVGTVVSDKMDKTVVVAVENRFPHPIYQKTVSRTTRYKAHDENNSVRVGDRVRITETRPLSRHKRWAVAEVLKTSVPSIDSIDRQWYLVDAENQTLGRLATEVASVLRGKNKASFTPHLDTGDFVVVVNADKIRVSGNKPQQKLYRRHSGRPGGMKVETFAHLQERLPERIVEKAIKGMLPHNALGRQMFRKLKVYKGAEHPHAAQQPKPL-GVDEVGRGCLFGPVFAAAVSLTEGLTDSKALSARRRVDLVPQIQKASAWALGQGSAREIDAHGIRVATELAMLRALLPKVLVDGVLPQRSIVRGDSKEASIAAASVLAKVTRDGLMQRLAERFPGYGLERHAGYGTVLHRQSLLAAGPTSMHRRSFMRLRKGDTVKVIAGKDKGKTGEVLRTLNENRVIVEGVNMRTRHVKPTQEGESGRIVTEEASLHASNVMLYSTTKVASRVELITEKGSKKRRLKKTGE
>WH8016
MAVVTLAEMMEAGAHFGHQTRRWNPKMSRYIYCARNGVHIIDLVQTAVCMNNAYKWVRSAARSGKRFLFVGTKKQASEVVAQEALRCGSSYVNQRWLGGMLTNWTTMKARIDRLKDLERMESSGAIAMRPKKEGAVLRRELERLQKYLGGLKNMRRIPDVVVLVDQRRETNAVLEARKLDISLVSMLDTNCDPDLCEVPIPCNDDAVRSIQLVLSRLADAINEGRAQQKIRIRLKAFDRRMLDLSCDKIIETADNTAATAIGPIPLPTKRKIYCVLRSPHVDKDSREHFETRTHRRIIDIYSPSAKTIDALMKLDLPSGVDIEVKLMPKLSKRLASLVTKIEDRAYSPLEAIQLVKENATAKFDETMEAHVRLGIDPKYTDQQLRTTVALPQGTGQTVRIAVITRGEKVAEAKAAGAELSGDEDLVEAISKGEMNFDLLIATPDMMPKVAKLGRVLGPRGLMPNPKAGTVTTDLAAAIQEFKAGKLEFRADRTGIVHVRFGKASFKAEALLENLKTLQETIDRNKPSGAKGRYWKSLYVTSTMGPSVEVDIA--KPVAAIRKRRKETARQRQRRRAMELRAAREAKQVRPEMVVEDNLTVQELADMLSIESSEIIKSLFFGVIATVTQTLDMPTIEAVAQEFGVVLQDDVMIEEKDLEHLRRPPVVTVMGHVDHGKTSLLDAIRQARVAAGEAGGITQHIGAYQVENPKLTFLDTPGHEAFTAMRARGTKVTDVAVLVVAADDGVRPQTLEAISHARAAEVPVVVAINKIDKEGASPDRVKQELSEQNLLAEEWGGDVVMVPVSALRGENIDKLLEMILLVTEVEDLQANPDRLAKGTVIEAHLDKAKGPVATLLVQNGTLRTGDVLAAGPVLGKVRAMVDDGGGRLKEAGPSCAVEALGFSEVPTAGDEFEVYPDEKSARAVVGDRASDARASRLAQQRRVSLTAMSGQAKEGDLKELNLILKADVQGSVEAILGSLEQLPDEVQVRVLLSAPGEVTETDVDLAAASGAVIVGFNTSMASGAKRAADANSVDVRDYDVIYKLLEDIQLAMEGLLEPELVEESLGEAEVRAVFTIGKSAVAGCYVTTGKLQRNCKVRVRRGKEIVFAGDLDSLRRNKDDVKDVATGFECGIGCDRFANWKDGDVVEGYKLVTQRRIVLALETSCDESAAAVLRVLSQGIASQVEEHAQWGGVVPEIASRRHVEALPVLVEQALKDALVAADLDAIAATVAPGLVGALMVGSITGRTLAALHQKPFLAIHHLEAHLASVLHPAPYLVLLVSGGHTELIRVDDGDMKRLGRSHDDAAGEAFDKVARLMGLGYPGGPAIQAIALEGDPRLPKGRVYDFSFSGLKTAVLRHVEALESEDLPLADLAASFEQIVADVLVERSLRCCLEQGDHLVMVGGVAANQRLRSQMQSAGQSGVSVHIAPLAYCTDNAAMVAVAALRRLSSLELGVAQAHGRFIRGSVSKVRRVLDQIRGRTYRDALIMLEFMPYRSTGPITKVLRSAVANAEHLGLDPATLIISQATADMGPSMKRYRPRAQGRAYAIKKQTCHISIAVMANCIVRDWQGKEAGASLDLKVAKETSALDLMHRAVLRQQAHSRQGTASTLTRSEVRGGGRKPYKQKGTGRARQGSVRTPLRPGGGIIFGPKPRSYNLAMNRKERRSALRTALMARIEDLVKDFTLTTPKTKEIIDALGRLGVSKVLIILEAVQRSIRNLETVKLIAADQLNVFDLLHANKLVVGEDALAKIQEVMAIRTFRPYTPGTRTRVVTDFSEVTGRKPERSLVVSKHRRKGRNNRGVITCRHRGGGHKRLYRLVDFRRNKHGVTAKVAAIHYDPHRNARLALLFYADGEKRYILAPAGISIGQTVVSGTDAPIEIGNAMPLSAVPLGSSVHCVELYAGRGGQMVRTAGASAQVMAKEGDYVALKLPSTEVRLVRRECFATLGEVGNAEIRNTSLGKAGRRRWLGRRPQVRGSVMNPCDHPHGGGEGRAPIGRGPVTPWGKPALGLKTRKRNKPSNKFVLRKRR-VVYWGTGRRKTSVARVRLVPGNGTITINGRPGDNYLYNPAYLAAVKAPLQTLGLSTEYDVLVNVRGGGLTGQADAIKQGAARALCELSVDNRKPLKTEGHLSRDPRAKERRKYGLKKARKAPQFSKRMSIGILGKKLGMSQFFDEQGKAVPVTLIEAGPCRITQLKSSDTDGYQAVQIGFGDREKLINKPAKGHLAKSGEDLLRHLCEYRDDDGIQVGGAITVGDFTAGQKVDVSGDTMGRGFAGLQKRHGFSRGPMTHGSKNHRQPGSIGAGTPGRIYPGKRMSGRYGGKKITTRGLTILKIDSDRNLLVVKGSVPGKPGSLLNIRPA-RVSLSWLQDLVQDQLGERLSMAGFEVEEIDDLSRAQGVVVGHVLERDKHPNADKLSVCVVDIQIVCGASNVRAGIHVPVATIGAVLLTIKAGELRGVASQGMICSLAELGQPDGIAVLPGTAVASCLLDDTVLELAITANRPDGLSMTGIAREVAALTAPVAPETADL-GVYALTEVSGLDGKDAPAWVQQRLLRAGVNPVNAIVDITNLVMLEQGQPLHAFDLDALEFGLRQGRAKEPFTGLDGRTIEVDDRVQLVTCRDRPVAIAGVIGSAESGVTATTNKIWLESALFTPASIRSSSRATGLRTDASSRYEKGLPRQITLPAAGRALELMEQLLGGVGRSQCAEEGPEPVVLRRHAIHQLLGSDDSDEQVEACLSALGCELKWSVVVPSRRMDLEVDLIEEVARLVGFDCFGAHLPDVPGGLTDMQQAERRLRRRLCSAGLQEITCLSLRIPISNPLLAETSHLRTALWQEHLQVCQRNLQASQPGCWLFEIGHVFQTARLGGVICGRWAPDYYMARGALASVLHSLGLELSDDLHPGRAAAVEGGCFGQLHPMLMIQQETFLTVADNSGAKRIQCIRVL-TNRRYAHVGDVIVATVKDAMPNMGVKKSDIVKAVVVRTKATMRRDTGNSIRFDDNAAVIINDDKNPKGTRVFGPVARELRERSFTKIVSLAPEVIDSEWQERVVQIRRVSKTVKGGKKMSFRAIVVVGNERGQVGVGVGKAGDVIGAVRKGVADGKKHLVKVPLTRNSIPTLSNGRDGAASVLIRPAAPGTGVIAGGSIRTVLELAGIKNVLAKRLGSKTPLNNARAAMVALQLLRTHKETAKERGISLEQIYMGRSLKKGPFIADSLLRKVEKQNAADDKVIKTWSRASTILPMMIGHTIAVHNGRTHVPVFVTEQMVGHKLGEFAPTRTFKGHIKDKKMSRRNAAVKRPILPDPQFNNLATMMVARLMKHGKKSTAQRILSDAFGLIGERTGGDPVELFETAVKNATPLVEVRARRVGGATYQVPMEVRQERGTAMALRWLVNFSRARNGRSMAQKLAGELMDAANEAGSAVRKREETHKMAEANKAFAHYRYMLSPKRVKFRKQQRGRMRGVATRGNTIAFGEFALQAQECGWITSRQIEASRRAMTRYVKRGGKIWIRIFPDKPVTMRPAETRMGSGKGNPEFWVAVIKPGRILFEMGGITPEIAKEAMRLAQYKLPIKTKFIARIAGVDIPRDKRIEVALTYIYGIGSTRAKTILTKAGVNPDIRVKDLEDNDVQKLRNATEFTIEGDLRRQEGMALKRLQDIGCLRGRRHRMSLPVRGQRTRTNARTRRGARKTVAGKKKQLDALEAAAAVEIAAADAAALEQLRVGLLGKKGRLSAVLGAMGKLPGEERPLVGQRANVLKTLVQQLLSERLEAVNSAAMERIAAETLDVTAAPLGVPMGHRHPLITTTEEIVDLFCGLGYQVEEGPEVETDHHNFTALNIPPEHPARDMQDTFYLQDLLRTHTSPVQIRHLETNPPPVRIVAPGRVYRRDAVDATHSPVFHQVEVLAIDEGLDFSHLRGTVMQFLKAFFGDLPVRFRASYFPFTEPSAEVDVQWRGRWLEVMGCGMVDPAVLEGLGLDPDRWSGFAAGLGVERFCMVRHGIDDIRRLYTSDLRFLDQFRLDSLKPNKGARRRKLRKGRGIAAGQGASCGFGMRGQKSRSGPTRPGFEGGQMPLYRRVPLKHFTINPKSFTVLNVSALNDKAGTVNLDSLVKDGIVTSPLKILGNGELKAKLTVQAAAFTASARAKIEAAGGTCEADVIRRPLITEKATRALENQYTFEVDHRAAKPDIKAAIEQLFDVKVTGISTMNPPRRSRRAGKRAQVKKAVVRLAEGIQLFPMSRIGKNPIPIPDKVNVTLDGLAVTVKGPKGELKRTLPVGVSVNQVDNSIVVAPTSTKRSRERHGLCRTLVANMVIGVSQGYSKKLEIVGVGSRAQVKGKTLVVSAGYSHPVEMVPPEGITFAVEGNTNVTVSGTDKELVGNEAAKIRAIRPPEPYKGKGIKYAGERILRKAGKMAKKVVAVIKLALQAGKANPAPPVGPALGQHGVNIMAFCKEYNARTQDKAGYVIPVEISVFEDRSFTFITKTPPASVLITKAAGIPKGSGESAKGSVGSINRSQLEEIAKTKLPDLNCTSVESAMRIIEGTARNMGVAVSLKQRYRETIQPKLLKDLSLSNIHEVPKVLKVTVNRGLGEAATNAKSLEASVNELAQITGQKVVITRAKKAIAAFKIRQGMPIGCAVTLRGDRMYAFLERFINLALPRIRDFRGVSPKSFDGRGNYTVGVREQIIFPEISFDKIDAIRGMDITIVTSARTDEEGRALLREMGMPFMPTIQQLIRHERQTLKAKTKSPALRACPERRGVCTRVYTSTPKKPNSALRKVARVRLTSGFEVTAYIGGIGHNLQEHSVVLIRGGRVKDLPGVRYHIIRGTLDTAGVKDRRQSRSKYGAKSPK-DLRQLSDADVTEQIDGLRRELFELRFQQATRQLGNTHRFKESRLKLAQLLTVQSMGHKIHPTGLRLGITQEHRSRWYASKNYPALLQEDDRIRKFIHKKYSAGISDVLIARKADQLEVELKTARPGVLVGRQGSGIEDLRSGIQKTVGDRVRINVVEVERVDADAFLLAEYIAQQLEKRVAFRRTIRMAVQRAQRAGVLGLKIQVSGRLNGAEIARTEWTREGRVPLHTLRAEIDYATKVASTTYGVLGIKVWVFKGEVLDDSQQPAKPKKAKRNVPNGVAHIQSTFNNTIVSITDTTGEVISWSSAGASGFKGARKGTPFAAQTAAEAAARRALEQGMRQIEVLVRGPGSGRETAIRALQVAGLEITLIRDVTPLPHNGCRRSKRRRVLESKQQIVEELKKLLGEAEMALVLDYQGLSIKEMSDLRTRLQASNGVCKVTKNTLMRRAIDGDSSLDSLLSGTNAFVLIKGDVGGAVKAVQAFQKETKKSETKGGLFEGKLLSQDEIKAIGDLPSREVLMAQIAGAINAVTTVAVGVNEALKQMANHDPISDMLTRIRNASEKRHESTKVPASRMSRSIAKVLQQEGFIAEISEGVRTELVLELKYGKHPTIRSMQRVSKPGLRIYKNTRGLPKVLGGLGVAIISTSKGVMSDRDARKQGVGGEVLCYVGFVVIDKPSGLTSHACVSRMRRVLKTKRVGHGGTLDPAVTGVLPIAVGQATRLLPYLPGEKTYRGVIQLGTSTNTDDLQGEVVASLEDIDQALDPFRGSIEQCPPQVSAVHVNGERAHARARRGVMDLPARPVTIHTLSLSEQGKLTEVHCSAGTYIRSLARDLGQSLGCGGCLDWLRRTQALGFVEAHAIMEPTLIPPQALTHLPTRTLSEGERDDWSCGRAILSRKQQTQKRHRRLRRHLSGTADRPRLAVFRSNSHIYAQLIDDDAQSTLCSASTLDKDLRSSGSSCDASGAVGDLVAKRAIAKGIQQVVFDRGGNLYHGRVKALADAAREAGLQFMSLDTTEKQQLINSHQTHATDTGSAEVQVAMLSERISKLSSHLQQNIHDYSSRQGLLKMIGRRKRLLGYVRGKSEQRYSDLISKLGIRLRIASRRSQLAMVQTNWVKAELEKLDISVEAMATQGDKILDVALAKIGDKGLFTKELEAQMLVGRAEIAVHSLKDLPTNLPEGLMLGCITEREDPADALVVNYTLETLPEGSVVGTSSLRRLAQLRYHYPHLQFKDVRGNVITRLEKLDSGNDCLILAAAGLSRLGFGDRIHQIPGNISLHAVGQGALGIECRPEVMELIQVLNHPPTAARCLAERAFLRVLEGGCQVPIGVNTTIQLTGMVASLDGKLIRDEIADPEAVGRDLAHKLGAGEIKERVGTVVSDKMDKTVVVAVENRFPHPIYQKTVSRTTRYKAHDEDNACRVGDRVRITETRPLSRHKRWAIAEVLKTSVPSIDSIDRQWYLVDAENQTLGRLATEVAAVLRGKNKASFTPHLDTGDFVIVVNADKIRVSGKKPQQKLYRRHSGRPGGMKVETFEHLQERLPERIVEKAIKGMLPHNALGRQLFRKLKVYKGTEHPHAAQQPKTLAGVDEVGRGCLFGPVFAAAVVLAAGLTDSKALTPRRRAALVPLIEHAQAWGLGQSSARAIDHYGIRTATEQAMLCALLPSVLVDGVLPQRTIVRGDSSHAAIAAASVLAKEARDALLRRLSHRFPGYGLERHAGYGTAQHRAALLAAGPTPLHRHSFMRLRKGDTVQVIAGKDKGKTGEVLRTLNENRVIVEGLNMRTRHVKPTQEGETGRIVTEEASLHASNVMFYSTTKVASRIELITEKGSKKRRLKKTGE
>WH8020
MAVVTLAEMMEAGAHFGHQTRRWNPKMSRYIYCARNGVHIIDLVQTAVCMNNAYKWVRSAARSGKRFLFVGTKKQASEVVAQEALRCGSSYVNQRWLGGMLTNWTTMKARIDRLKDLERMESSGAIAMRPKKEGAVLRRELERLQKYLGGLKNMRRIPDVVVLVDQRRETNAVLEARKLDISLVSMLDTNCDPDLCEVPIPCNDDAVRSIQLVLSRLADAINEGRAQQKIRIRLKAFDRRMLDLSCDKIIETADNTAATAIGPIPLPTKRKIYCVLRSPHVDKDSREHFETRTHRRIIDIYSPSAKTIDALMKLDLPSGVDIEVKLMPKLSKRLASLVTKIEDRAYQPLEAIQLVKENATAKFDETMEAHVRLGIDPKYTDQQLRTTVALPQGTGQTVRIAVITRGEKVAEAKAAGAELSGDEDLVEAISKGEMNFDLLIATPDMMPKVAKLGRVLGPRGLMPNPKAGTVTTDLASAIQEFKAGKLEFRADRTGIVHVRFGKASFTAEALLENLKTLQETIDRNKPSGAKGRYWKSLYVTSTMGPSVEVDIA--KPVAAIRKRRKETARQRQRRRAMELRAAREAKQVRPEMVVEDNLTVQELADMLSIESSEIIKSLFFGVIATVTQTLDMPTIEAVAQEFGVVLQDDVMIEDKDRAHLRRPPVVTVMGHVDHGKTSLLDAIRQARVAAGEAGGITQHIGAYQVENPRLTFLDTPGHEAFTAMRARGTKVTDVAILVVAADDGVRPQTLEAISHARAAEVPVVVAINKIDKEGASPDRVKQELSEQNLLAEDWGGDVVMVPVSALRGENIDKLLEMILLVTEVEDLQANPDRLAKGTVIEAHLDKAKGPVATLLVQNGTLRTGDVLAAGPVLGKVRAMVDDGGGRLKEAGPSCAVEALGFSEVPTAGDEFEVYPDEKSARAVVGDRASDARASRLAQQRRVSLTAMSGQAKEGELKELNLILKADVQGSVEAILGSLEQLPDEVQVRVLLSAPGEVTETDVDLAAASGAVIVGFNTSMASGAKRAADANGVDVRDYDVIYKLLEDIQLAMEGLLEPELVEESLGEAEVRAVFTIGKSAVAGCYVTTGKLQRNCKVRVRRGKEIVFAGDLDSLRRNKDDVKDVATGFECGIGCDRFANWKDGDIVEGYKLVTQRRTVLGLETSCDESAAAVLRVLSHGIASQVEEHAQWGGVVPEIASRRHVEALPSLVEHALKDALIAADLDAIAATVAPGLVGALMVGSITGRTLAALHQKPFLAVHHLEAHLASVLHPAPYLVLLVSGGHTELIRVDQREMKRLGRSHDDAAGEAFDKVARLMGLGYPGGPAIQAIAVEGDAKLPKGRVYDFSFSGLKTAVLRHVEALESEELPLADLAASFEQIVADVLVERSLRCCLEQGDQLVMVGGVAANQRLRSLMQTAGQSGVSIHIAPLAYCTDNAAMVAVAALRRLSSLELGVAQAHGRFIRGSVSKVRRVLDQIRGRTYRDALIMLEFMPYRSTGPITKVLRSAVANAEHLGLDPATLVISQASADMGPSMKRYRPRAQGRAFAIKKQTCHISIAVMANCIVRDWQGKEAGASLDLKVAKEASALDLMHRAVLRQQAHSRQGTASTLTRSEVRGGGRKPYKQKGTGRARQGSVRTPLRPGGGIIFGPKPRSYNLAMNRKERRSALRTALMARIEDLVKDFTLTTPKTKEIIDALGRLDVSKVLIILEAVRRSIRNLETVKLIAADQLNVFDLLHANKLVVGEDALAKIQEVMAIRTFRPYTPGTRTRVVTDFSEVTGRKPERSLVVSKHRRKGRNNRGVITCRHRGGGHKRQYRLVDFRRNKHGVTAKVAAIHYDPHRNARLALLFYADGEKRYILAPAGISIGQTVVSGTEVPIEIGNAMPLSAIPLGSSVHCVELYAGRGGQMVRTAGASAQVMAKEGDYVALKLPSTEVRLVRRECFATLGEVGNAEIRNTSLGKAGRRRWLGRRPQVRGSVMNPCDHPHGGGEGRAPIGRGPVTPWGKPALGLKTRKRNKPSNKFVLRKRRTVVYWGTGRRKTSVARVRLVPGNGTITINGRPGDNYLYNPAYLAAVKAPLQTLGLSTEYDVLVNVRGGGLTGQADAIKQGAARALCELSVDNRKPLKTEGHLSRDPRAKERRKYGLKKARKAPQFSKRMSIGILGKKLGMSQFFDEQGKAVPVTLIEAGPCRITQLKSSETDGYQAVQIGFGEREKLINKPAKGHLAKSGEDLVRHLCEYRDDDGIQLGGAVTVGDFAAGQKVDVSGDTMGRGFAGLQKRHGFSRGPMTHGSKNHRQPGSIGAGTPGRIYPGKRMSGRYGGKKITTRGLTILKIDSDRNLLVVKGSVPGKPGSLLNIRPA-RVSLSWLQDLVQDQLGERLSMAGFEVEEIDDLSRAQGVVVGHVLERDKHPNADKLSVCVVDIQIVCGASNVRAGIHVPVATIGAVLLTIKAGELRGVASQGMICSLAELGQPDGIAVLPGTPVAPCLLDDTVLELAITANRPDGLSMTGIAREVAALALNPSADASA-MGVYALTEVGGLDGKDAPAWLQQRLLRAGVKPVNAIVDITNLVMLEQGQPLHAFDLDALEFGLRQGRSKEPFTGLDGRTIEVDERVQLVTCRDRPVAIAGVIGSAESGVTATTSKIWLESALFTPASIRSSSRATGLRTDASSRYEKGLPRQITLPAAGRALELMDQLLGGVGISQSAEEDPEPVVLRRHALHQLLGAAEGDQQVEDCLSALGCQLNSSVVVPPSRMDLEVDLIEEVARLVGFDCFGAHLPDLAPGLTDRQQAERRLRRRLCSAGLQEITCLSLRIPISNPLLAETSHLRTALWQEHLQICQRNLQASQPGCWVFEIGHVFQTARLGGVICGRWSPDYFMARGVLATVLNSLGLELSDDLHPGRAAVVEGGCFGQLHPLLMIQQETFLTVADNSGAKRIQCIRVL-TNRRYAHVGDVIVATVKDAMPNMGVKKSDIVKAVVVRTKATMRRDTGNSIRFDDNAAVIINDDKNPKGTRVFGPVARELRERSFTKIVSLAPEVIDSEWQERVVQIRRVSKTVKGGKKMSFRAIVVVGNERGQVGVGVGKAGDVIGAVRKGVADGKKHLVKVPLTRNSIPTLSNGRDGAASVLIRPAAPGTGVIAGGSIRTVLELAGIKNVLAKRLGSKTPLNNARAAMVALQLLRTHKETAKERGISLEQIYMGRSLKKGPFIADSLLRKVEKQNAADDKVIKTWSRASTILPMMIGHTIAVHNGRTHVPVFVTEQMVGHKLGEFAPTRTFKGHIKDKKMSRRNAAVKRPILPDPQFNNLATMMVARLMKHGKKSTAQRILSDAFGMIGERTGGDPVELFETAVKNATPLVEVRARRVGGATYQVPMEVRQERGTAMALRWLVNFSRARNGRSMAQKLAGELMDAANEAGNAVRKREETHKMAEANKAFAHYRYMLSPKRVKFRKQQRGRMRGVATRGNTIAFGQFALQAQECGWITSRQIEASRRAMTRYVKRGGKIWIRIFPDKPVTMRPAETRMGSGKGNPEFWVAVIKPGRILFEMGGITPAIAKEAMRLAQYKLPLKTKFIARIAGVDIPRDKRIEVALTYIYGIGSTRAKTILTKAGVNPDIRVKDLEDNDVQKLRNATEFTIEGDLRRQEGMALKRLQDIGCLRGRRHRMSLPVRGQRTRTNARTRRGARKTVAGKKKQLDALEAAAAVEIAAADATALEQLRVGLLGKKGRLSAVLGAMGKLPGNERPLVGQRANVLKTLVQQLLSERLEAVNSAAATRIAAETLDVTAAPLGVPMGHRHPLITTTEEIVDLFCGLGYQVEEGPEVETDHHNFTALNIPPEHPARDMQDTFYLQDLLRTHTSPVQIRHLETNPPPVRIVAPGRVYRRDAVDATHSPVFHQVEVLAIDEGLDFSHLRGTVMQFLKAFFGDLPVRFRASYFPFTEPSAEVDVQWRGRWLEVMGCGMVDPAVLEGLGLDPDRWSGFAAGLGVERFCMVRHGIDDIRRLYTSDLRFLDQFRLDSLKPNKGARRRKLRKGRGIAAGQGASCGFGMRGQKSRSGPTRPGFEGGQMPLYRRVPLKHFTVNPKSFTVLNVSALNEKAGTVNLDSLVKDGIITSPLKILGNGELKAKLTVQAAAFTASARAKIEAAGGTCEADVIRRPLITEKATRALENQYTFEVDHRAAKPDIKAAVEQLFDVKVTGISTMNPPRRSRRAGKRAQVKKAVVRLAEGIQLFPMSRIGKNPVPIPDKVNVTLNGLAVTVKGPKGELKRTLPIGVSVNQVDNSIVVEPTSTKRSRERHGLCRTLVANMVIGVSQGYSKKLEIVGVGSRAQVKGKTLVVSAGYSHPVEVVPPEGITFTVENNTNVTVSGTDKELVGNEAAKIRAIRPPEPYKGKGIKYAGERILRKAGKMAKKVVAVIKLALQAGKANPAPPVGPALGQHGVNIMAFCKEYNARTQDKAGYVIPVEISVFEDRSFTFITKTPPASVLITKAAGIQKGSGESAKGSVGSINRSQLEEIAKTKLPDLNCTSVESAMRIIEGTARNMGVAVSLKQRYRETIQPKLLKDLSLSNIHEVPKVLKVTVNRGLGEAATNAKSLEASVNELAQITGQKVVITRAKKAIAAFKIRQGMPIGCAVTLRGDRMYAFLERFINLALPRIRDFRGVSPKSFDGRGNYTVGVREQIIFPEISFDKIDAIRGMDITIVTSARTDEEGRALLREMGMPFMPTIQQLIRHERQTLKAKTKSPALKACPERRGVCTRVYTSTPKKPNSALRKVARVRLTSGFEVTAYIGGIGHNLQEHSVVLIRGGRVKDLPGVRYHIIRGTLDTAGVKDRRQSRSKYGAKAPK-DLRQLSDADITDQIDGLRRELFELRFQQATRQLGNTHRFKESRLKLAQLLTVQSMGHKIHPTGLRLGITQEHRSRWYASKSYPALLQEDDRIRKFIHKKYSAGISDVLIARKADQLEVELKTARPGVLVGRQGSGIEDLRSGIQKTVGDRVRINVVEVERVDADAFLLAEYIAQQLEKRVAFRRTIRMAVQRAQRAGVLGLKIQVSGRLNGAEIARTEWTREGRVPLHTLRAEIDYATKVASTTYGVLGIKVWVFKGEVLDDSQQPAKPKKAKRNVPNGVAHIQSTFNNTIVSITDTTGEVISWSSAGASGFKGARKGTPFAAQTAAEAAARRALEQGMRQIEVLVRGPGSGRETAIRALQVAGLEITLIRDVTPLPHNGCRRSKRRRVLESKQQIVEELKKLLGEAEMALVLDYQGLSIKEMSDLRTRLQASNGVCKVTKNTLMRRAIDGDSSLDSLLNGTNAFVLIKGDVGGAVKAVQSFQKETKKSETKGGLFEGKLLSQDEIKAIGELPSKEVLMAQIAGAINAVTTVAVGVNEALKQMANHDPISDMLTRIRNASEKRHESTKVPASRMSRSIAKVLQQEGFIAEIGEGVSTELVLGLKYSGKPTIRSMQRVSKPGLRIYKNTRGLPKVLGGLGVAIISTSKGVMSDRDARKQGVGGEVLCYVGFVVIDKPSGLTSHACVSRMRRVLQTKRVGHGGTLDPAVTGVLPIAVGQATRLLPYLPGEKTYRGVIQLGTSTNTDDLEGEVVAIQAEMDQALNPFRGKLEQCPPQVSAVHVNGERAHARARRGVMDLPARSVTIHSLSLQHWDRKEEVHCSAGTYIRSLARDLGQALGCGGCLGWLRRTQALGFVEAHAIMEPTLIPPQALTHLPIRTLSKLERNDWSCGRTILSRKQQTQKRHRRLRRHLSGTANRPRLAVFRSNSHIYAQLIDDEAQNTLCSASTLDKDLRSSGCSCDASVAVGDLVAKRAIAKGIQQVVFDRGGNLYHGRVKALADAAREAGLQFMSLDTTEKQQLINSHQTHATDTGSAEVQVAMLSERISKLSSHLQQNIHDYSSRQGLLKMIGRRKRLLGYVRGKSEQRYSDLISKLGIRLRIASRRSQLAMVQTNWVKAELEKLAISVEAMATQGDKILDVALAKIGDKGLFTKELEAQMLVGRAEIAVHSLKDLPTNLPEGLMLGCITEREDPADALVVNYTLETLPEGSIVGTSSLRRLAQLRYHYPHLQFKDVRGNVITRLEKLDSGNDCLILAAAGLSRLGFGDRIHQIPGNISLHAVGQGALGIECRPEVMELIQVLNHAPTAARCLAERAFLRVLEGGCQVPIGVNTTIQLTGMVASLDGKLIRDELADPEAVGRDLAHKLGAGEIKERVGTVVSDKMDKTVVVAVENRFPHPIYQKTVSRTTRYKAHDEDNACCVGDRVRITETRPLSRHKRWAIAEVLKTSVPSIDSIDRQWYLVDAENQTLGRLATEVASVLRGKNKASFTPHLDTGDFVIVVNADKIRVSGKKPQQKLYRRHSGRPGGMKVETFEHLQERLPERIVEKAIKGMLPHNALGRQLFRKLKVYKGTEHPHAAQQPTTLAGVDEVGRGCLFGPVFAAAVVLAAGLTDSKALSPSRRAALVPLIEHAHAWGLGQSSARAIDHYGIRSATEQAMVCALLPSVLVDGVLPQRTIVRGDSSQAAIAAASVLAKEARDALIRRLSIRFPGYGLERHAGYGTAQHRAALLSSGPTPLHRHSFMRLRKGDTVQVIAGKDKGKTGEVLRTLNENRVIVEGLNMRTRHVKPTQEGETGRIVTEEASLHASNVMFYSTAKVASRIELITEKGSKKRRLKKTGE
>WH8102
MAVVTLAEMMEAGAHFGHQTRRWNPKMSRYIYCARNGVHIIDLVQTAVCMNNAYKWTRSAARSGKRFLFVGTKKQASEVVALEAARCGAAYVNQRWLGGMLTNWTTMKARIDRLKDLERMESSGAIAMRPKKEGAVLRRELERLQKYLGGLKTMRRLPDVVVLVDQRRESNAVLEARKLDIPLVSMLDTNCDPDLCEVPIPCNDDAVRSVQLVLGRLADAINEGRAQQKIRIRLKAFDRRMLDLSCDKIIETADQTAATAIGPIPLPTKRKIYCVLRSPHVDKDSREHFETRTHRRIIDIYSPSAKTIDALMKLDLPSGVDIEVKLMPKLSKRLAGLASKIEDRVYEPLEAIALVKDNATAKFDETMEAHVRLGIDPKYTDQQLRTTVALPNGTGQTVRIAVVTRGEKVAEAKAAGAELAGDEDLVETIAKGEMEFDLLIATPDMMPKVAKLGRVLGPRGLMPNPKAGTVTIDLAGAIQEFKAGKLEFRADRTGIVHVRFGKASFTAEALLQNLKTLQETIDRNKPSGAKGRYWKSLYVTSTMGPSVEVDFSALKPMAAMRKRKKETTRQRQRRRAMELRAAREAKQVRPEMIVEDNLTVQELADMLSVESSEIIKSLFFGIIATVTQTLDMNTIETVAEEFGVVLQDDVMIEEADKEHLRRPPVVTVMGHVDHGKTSLLDAIRKARVAAGEAGGITQHIGAYQIDHNKLTFLDTPGHEAFTAMRARGTKVTDVAVLVVAADDGVRPQTLEAISHARAAEVPIVVAINKIDKEGASPDRVKQELSEQNLLAEDWGGDVVMVPVSAIKGENIDKLLEMLLLVTEVEDLQANPDRLARGTVIEAHLDKAKGPVATLLVQNGTLKTGDVVAAGPVLGKVRAMVDDNRQRLKEAGPSFAVEALGFSEVPTAGDEFEVYPDEKSARAVVGDRASDARATRLAQQRRVSLTAMSGQANEGELKELNLILKADVQGSVEAILGSLEQLPDEVQVRVLLSAPGEVTETDVDLAAASGAVIVGFNTSMASGAKKAADATGVDVRDYDVIYKLLEDIQLAMEGLLEPELVEEALGEAEVRAVFTIGKSAVAGCYVTTGKLQRNCKVRVHRGSQVVYDGDLDSLRRNKDDVKEVATGFECGVGTDRFANWEDGDRIEAFKMVTQRRSVLALETSCDESAAALVWVSSARIASQVEEHARWGGVVPEIASRRHVEALPGLIQQVLDESSTLAEVDAIAATVTPGLAGALMVASVTGRTLSALRDRPFLAVHHLEGHLASVLHPQPYLVLLVSGGHTELIRVEADAMERLGRSHDDAAGEAFDKVARLLGLGYPGGPAIQAAAEGGDGKLPKGRIYDFSFSGLKTAMLRTVEAP----LPTADLAASFEQVVVDVLVERSLRCAMDHGEELVMVGGVAANRRLRQTLEQRSNAGVRVSVAPLAYCTDNAAMIGAAALLRWDGCSLRVAQAHGRFIRGSVSKVRRVLDQIRGRTYRDALIMLEFMPYRSTGPITKVLRSAVANAEHLGLDPASLVISSASADMGPSMKRYRPRAQGRAFQIKKQTCHISIAVMADCVIRDWQGKEAGATLDLKVAKETTANDLMHRAVLRQQAHARQGTASTLTRSEVRGGGRKPYKQKGTGRARQGSIRTPLRPGGGIVFGPKPRTYNLAMNRKERRLALRTALMARVEDVVKDFSLEAPKTKEITDALGRLGIAKVLIVLDVVRRSVRNLEKVKLIAANQLNVFDLLHANALVLGEDALATIQEVMAIRNFRPYTPGTRTRVVTDFSEVTGRKPERSLVVSKHRRKGRNNRGVITCRHRGGGHKRLYRVVDFRRNKHGITAKVAAIHYDPHRNARLALLFYADGEKRYILAPAGVQVGQTVVSGPDAPIENGNAMPLSAVPLGSSVHCVELYAGRGGQMVRTAGASAQVMAKEGDYVALKLPSTEVRLVRRECYATLGEVGNSEVRNTSLGKAGRRRWLGRRPQVRGSVMNPCDHPHGGGEGRAPIGRGPVTPWGKPALGLKTRKRNKPSNRYVLRKRRSVVYWGTGRRKTSVARVRLVPGNGTITINGRPGDNYLYNPAYIAAVKAPLETLGLGTEYDILVNVHGGGLTGQSGAIKQGAARALCELSADNRKPLKTEGHLSRDPRAKERRKYGLKKARKAPQFSKRMSIGILGKKLGMSQFFDEQGRAVPVTLIEAGPCRITQLKSSDTDGYAAVQIGFGDREKLINKPAKGHLNKTGETLLRHLREYRDLDGFELGGSITVGDFEAGQKVDVSGDTIGRGFSGYQKRHGFSRGPMTHGSKNHREPGSIGPGTPGRIYPGKRMAGRYGGKKITTRGLTILKVDSERNLLVVKGSVPGKPGALLNIRPAMRVSLSWLKQLVQTDLAHRLSMAGFEEEEIEDLARAKGVVVGFVKDREKHPNADKLSVCQVDIQIVCGAKNVRAGLHVPVAMVGAELLTIKSGELRGVSSNGMICSLSELGLSDGIAELPGAPVAPMLLDDTVLELAITANRPDGLSMVGIAREVAALTLKPAHEAMQA-GLYGITLIEGVDSQVSPTWVQQRLERAGINRVNAVVDITNVVMLEQGQPLHAFDADALEFGLRQAREGEAFIGLDGRELSLVARAQVVTCHDLPIALAGVMGSKASGVTAATGRIWLESAMFSPAAVRTTARSVGLRTDASARFEKGLPKEMTLACSIRALELLKELFPCEKGLVGDSAADASVLLRRNALHQLLGIEEGSSDVEQCLTALGSELSWNVIAPSRRLDLEIDLIEEVARLVGFDRFGAHLPDLAPGLTPAQQAERRLRTLFCGAGLQEITTLSLRIAISNPLLAETSHLRTNLWEEHLAVCVRNLKASQPGCWIFELGTTYESRLLSGVICGRWTPDYYAARGRLTEVMQALKLDLTDDLHPGRAATLEGGCFGQLHPELMIQQESYLSVADNSGAKRIQCIRVL-TNRRYAHVGDVIVAAVKDAMPNMGVKKSDVVKAVVVRTKATLRRDTGNSIRFDDNAAVIINADNNPKGTRVFGPVARELRERNFTKIVSLAPEVIERDWQERVVQIRRVSKTVKGGKKMSFRAIVVVGNEKGQVGVGVGKAGDVIGAVRKGVADGKKHLVKVPLTRNSIPTLSNGRDGAASVLIRPAAPGTGVIAGGSIRTVLELAGIKNVLAKRLGSKTPLNNARAAMVALSLLRTHKETAKERGISLEQIYMGRSLKKGPFIADSLLRKVEKQNDTDDKVIKTWSRASTILPMMIGHTIAVHNGKSHVPVFITEQMVGHKLGEFAPTRTFKGHIKDKKMSRRNAAEKRPVLPDPQFNSLATMMVSRLMQHGKKSTAQRILSDAFGLINERTGGDPLELFETAVKNATPLVEVRARRVGGATYQVPMEVRQERGTAMALRWLVSFSRARNGRSMAQKLAGELMDAANEAGSAVRKREETHKMAEANKAFAHYRYMLSPKRVKFRKMQRGRMRGVATRGNTIAFGEFALQAQECGWITSRQIEASRRAMTRYVKRGGKIWIRIFPDKSITMRAAETRMGSGKGNPEFWVAVIKPGRILFEMGGITPEIAKEAMRLAQYKLPVKTKFIARIAGVDIPRDKRVEVSLTYIYGVGPTRARTILAQTGVSPDIRVKDLEDGDLQKLRNAADFTLEGDLRRQEGMALKRLQDIGCVRGRRHRMSLPVRGQRTRTNARTRRGARKTVAGKKKQLDALEQQATTEISASDAAALEQLRVGLLGKKGRISGVLWAMGKLPGSERPLVGQRANVLKTQVQSLLAERLAAVKQAAAERIARESIDVTAPASGIPMGHRHPLITTTEEIVDLFLGLGYSVAEGPEVEKDYYNFTALNIPEDHPARDMQDTFYLQGLLRTHTSPVQIRHLEQNPPPVRIVAPGRVYRRDAVDATHSPVFHQVEVLAIDEGLDFSHLRGTVMAFLKAFFGDLPVRFRASYFPFTEPSAEVDVQWRGRWLEVMGCGMVDPAVLEGLGLDPERYSGFAAGLGVERFCMVRHGIDDIRRLYTSDLRFLEQFRLESLKANKGARRRKLRKGRGIAAGQGASCGFGMRGQKSRSGPTRPGFEGGQMPLYRRVPLKHFLVNPKHFTVLNVSALNSKDGTVNLDSLVKDGVVTHPLKILGNGDLTAKLTVQAAAFTASARTKIEAAGGSCEADVIRRPLITEKATRALENQYTFEVDHRAAKPDIKAAIEQLFDVKVTGISTMNPPRRTRRAGKRAQVKKAVVRLAEGIQLFPMSRIGKNPVPVPDKVTVSLDGLTVKVKGPKGELERTLPDGVSVSQDNNCIVVAPSTSKRSRERHGLCRTLVANMIEGVNNGYSKSLEIVGVGSRAQVKGKTLVVSAGYSHPVEMEPPEGITFKVENNTKVIVSGIDKELVGNEAAKVRAIRPPEPYKGKGIKYEGERIMRKAGKMAKKVTAVIKLALQAGKANPAPPVGPALGQHGVNIMMFCKEYNARTQDKAGFVIPVEISVYEDRSFTFITKTPPASVLITKAAKIEKGSGESAKGNVGSINRAQLEEIAKTKLPDLNCTSVESAMRIIEGTARNMGVSISLKKRYRETIQPKLQKDLSLTNIHEVPKVVKVTVNRGLGEAAANAKSLEASVNELAQITGQKVVVTRAKKAIAAFKIRQGMPIGCAVTLRGDRMYAFLERLINLALPRIRDFRGVSPKSFDGRGNYTLGVREQIIFPEISFDKIDAIRGMDITIVTTARSDEEGRALLREMGMPFMPTIQQLIRTERSRLKAKTKSPALKSCPERRGVCTRVYTSTPKKPNSALRKVARVRLTSGFEVTAYIGGVGHNLQEHSVVLIRGGRVKDLPGVRYHIIRGTLDTAGVKDRRQSRSKYGAKTPKAEVRQLSDTDITEQINGLRRELFQLRFQQATRQLANTHRFKEVRIKLAQLMTVQSMGHKINPTGLRLGITQEHRSRWYASKSYPALLQEDDRIRKFIHKKYSAGISDVLIARKADQLEVELKTARPGVLVGRQGSGIEELRSGIQKTVGDRVRINVVEVERVDGDAFLLAEYIAQQLEKRVAFRRTIRMAVQRAQRAGVLGLKIQVSGRLNGAEIARTEWTREGRVPLHTLRADIDYATKVASTTYGVLGIKVWVFKGEVLGDEA-PAKPKKAKRNVPNGVAHIQSTFNNTIVSITDTSGEVISWSSAGASGFKGARKGTPFAAQTAAEAAARRALDQGMRQIEVLVKGPGSGRETAIRALQVAGLEITLIRDVTPLPHNGCRRPKRRRVLESKQQIVGELKELLAESELALVLDYKGLSIKEMSDLRDRLRAGNAVCKVTKNTLMRRAIDGDSNLDSLLTGTNAFVLIKGDVGAGVKAVQAFQKETKKSETKGGLFEGKLLSQDEIKAIADLPSKEQLMAQIAGAINAVATVAVGINEALKQMANHDPISDMLTRIRNASEKRHETTKIPASRMTRSIAKVLQQEGFISEIGEGVRTELVLSLKYSGKPTIRSMQRVSKPGLRIYKNTRGLPKVLGGLGVAIISTSKGVMSDRDARREGVGGEVLCYVGFVVIDKPAGHTSHSCVSRLRRCYGLKRVGHGGTLDPAVTGVLPIALGPATRLLPYLPGDKTYRGVIQLGSITSSDDLEGELLRQAEELEVALAPFRGPIQQRPPQVSAVHVDGERAHARARRGQMVLPPRPVTIHRLQLLNQGQLTEVHCSAGTYIRSLARDLGEQLGCGGCLAQLRRTQALGFLESQAALPEATPPLLALEHLPRRQLTDSEEADWRCGRRLLSRKQQTQKRHRRLRRHLTGTSDRPRLAVFRSNNHIYAQVIDDDAQSTLCSASTVDKELRAGGGSCDASVAVGELVAKRAIAKGIQSVVFDRGGNLYHGRIKALADAAREAGLQFMSLDTTEKQQLINTHQTHGTDTGSAEVQVAMLSERISRLSSHLQNNIHDFSSRQGLLKMIGRRKRLLSYMRNKSEQRYTEIIAKLGIRLRIASRRSQLAMVQTNWVKAELEKLTITVEAMATQGDKILDVALAKIGDKGLFTKELEAQMLVGRAEIAVHSLKDLPTNLPEGLMLGCITEREDPADALVANHKLDTLPEGAVVGTSSLRRLAQLRHHYPHLSFKDVRGNVITRLEKLDSGDDCLILAAAGLERLGFGNRIHQIPGDISLHAVGQGALGIECVEDKLEIIKVLEHTTTSRRCLAERAFLRELEGGCQVPIGVNSELTLTGMVASLDGKLIRDEASDPESIGIELAGK------KERVGTVVSDKMEKTVVVAVESRFPHPIYQKTVSRTTRYKAHDEDNSCRVGDRVRITETRPMSRHKRWAIAEVLKTSLPQIDSLERQWYLVDAENKTLGRLATEVAAVLRGKNNPSFTPHLDTGDFVVVVNAEKIRVSGSKPTQKLYRRHSGRPGGMKTETFEALQDRIPERIVEKAIKGMLPHNALGRQMFRKLKVYKGSEHPHAAQKPQPLAGVDEVGRGCLFGPVFAGAVVLEAGLTDSKRLSARRRGDLVPLIEEAEAWGLGQSSTREIDRLGIRPATELAMLRALLPLVLVDGNLPQRSIVAGDQHSLAIAAASVIAKQCRDALMQRLSQRFPGYGLERHAGYGTALHRAALLDLGPSALHRRSFMRIRKGDTVQVIAGKDKGKTGEVLRTLNENRLIVEGVNMRTRHEKPTQEGETGRIVNEEASLHASNVMLYSTAKVASRVEIVVEKGSKKRKLKKTGE
>WH8103
MAVVTLAEMMEAGAHFGHQTRRWNPKMSRYIYCARNGVHIIDLVQTAVCMNNAYKWTRSAARSGKRFLFVGTKKQASEVVALEAARCGAAYVNQRWLGGMLTNWTTMKARIDRLKDLERMESSGAIAMRPKKEGAVLRRELERLQKYLGGLKTMRRLPDVVVLVDQRRESNAVLEARKLDIPLVSMLDTNCDPDLCEVPIPCNDDAVRSVQLVLGRLADAINEGRAQQKIRIRLKAFDRRMLDLSCDKIIETADQTAATAIGPIPLPTKRKIYCVLRSPHVDKDSREHFETRTHRRIIDIYSPSAKTIDALMKLDLPSGVDIEVKLMPKLSKRLAGLASKIEDRVYEPLEAIALVKDNATAKFDETMEAHVRLGIDPKYTDQQLRTTVALPNGTGQTVRIAVVTRGEKVAEAKAAGAELAGDEDLVETIAKGEMEFDLLIATPDMMPKVAKLGRVLGPRGLMPNPKAGTVTTDLAGAIQEFKAGKLEFRADRTGIVHVRFGKASFTAEALLQNLKTLQETIDRNKPSGAKGRYWKSLYVTSTMGPSVEVDFSALKPMAAMRKRKKETTRQRQRRRAMELRAAREAKQVRPEMIVEDNLTVQELADMLSVESSEIIKSLFFGIIATVTQTLDMNTIETVAEEFGVVLQDDVMIEEADKEHLRRPPVVTVMGHVDHGKTSLLDAIRKARVAAGEAGGITQHIGAYQIDHNKLTFLDTPGHEAFTAMRARGTKVTDVAVLVVAADDGVRPQTLEAISHARAAEVPIVVAINKIDKEGASPDRVKQELSEQNLLAEDWGGDVVMVPVSAIKGENIDKLLEMLLLVTEVEDLQANPDRLARGTVIEAHLDKAKGPVATLLVQNGTLKTGDVVAAGPVLGKVRAMVDDNRQRLKEAGPSFAVEALGFSEVPTAGDEFEVYPDEKSARAVVGDRASDARATRLAQQRRVSLTAMSGQANEGELKELNLILKADVQGSVEAILGSLEQLPDEVQVRVLLSAPGEVTETDVDLAAASGAVIVGFNTSMASGAKKAADATGVDVRDYEVIYKLLEDIQLAMEGLLEPELVEEALGEAEVRAVFTIGKSAVAGCYVTTGKLQRNCKVRVHRGSQVVYDGDLDSLRRNKDDVKEVATGFECGVGTDRFANWEDGDRIEAFKMVTQRRSVLALETSCDESAAALVWVSSARIASQVEEHARWGGVVPEIASRRHVEALPGLIQQVLDESSTLAEVDAIAATVTPGLAGALMVASVTGRTLSALRDRPFLAVHHLEGHLASVLHPQPYLVLLVSGGHTELIRVEADAMERLGRSHDDAAGEAFDKVARLLGLGYPGGPAIQAAAEGGDGKLPKGRIYDFSFSGLKTAMLRTVEAP----LPTADLAASFEQVVVDVLVERSLRCAMDHGEELVMVGGVAANRRLRQTLEQRSNAGVRVSVAPLAYCTDNAAMIGAAALLRWDGCSLRVAQAHGRFIRGSVSKVRRVLDQIRGRTYRDALIMLEFMPYRSTGPITKVLRSAVANAEHLGLDPASLVISSASADMGPSMKRYRPRAQGRAFQIKKQTCHISIAVMADCVIRDWQGKEAGATLDLKVAKETTANDLMHRAVLRQQAHARQGTASTLTRSEVRGGGRKPYKQKGTGRARQGSIRTPLRPGGGIVFGPKPRTYNLAMNRKERRLALRTALMARVEDVVKDFSLEAPKTKEITDALGRLGIAKVLIVLDVVRRSVRNLEKVKLIAANQLNVFDLLHANALVLGEDALATIQEVMAIRNFRPYTPGTRTRVVTDFSEVTGRKPERSLVVSKHRRKGRNNRGVITCRHRGGGHKRLYRVVDFRRNKHGITAKVAAIHYDPHRNARLALLFYADGEKRYILAPAGVQVGQTVVSGPDAPIENGNAMPLSAVPLGSSVHCVELYAGRGGQMVRTAGASAQVMAKEGDYVALKLPSTEVRLVRRECYATLGEVGNSEVRNTSLGKAGRRRWLGRRPQVRGSVMNPCDHPHGGGEGRAPIGRGPVTPWGKPALGLKTRKRNKPSNRYVLRKRRSVVYWGTGRRKTSVARVRLVPGNGTITINGRPGDNYLYNPAYIAAVKAPLETLGLGTEYDILVNVHGGGLTGQSGAIKQGAARALCELSADNRKPLKSEGHLSRDPRAKERRKYGLKKARKAPQFSKRMSIGILGKKLGMSQFFDEQGRAVPVTLIEAGPCRITQLKSSDTDGYAAVQIGFGDREKLINKPAKGHLNKTGETLLRHLREYRDLDGFELGGSITVGDFEAGQKVDVSGDTIGRGFSGYQKRHGFSRGPMTHGSKNHREPGSIGPGTPGRIYPGKRMAGRYGGKKITTRGLTILKVDSERNLLVVKGSVPGKPGALLNIRPAMRVSLSWLKQLVQTDLAHRLSMAGFEEEEIEDLARAKGVVVGFVKDREKHPNADKLSVCQVDIQIVCGAKNVRAGLHVPVAMVGAELLTIKSGELRGVSSNGMICSLSELGLSDGIAELPGAPVAPMLLDDTVLELAITANRPDGLSMVGIAREVAALTLKPAHEAMQA-GLYGITLIKGVDSQVSPTWVQQRLERAGINRVNAVVDITNVVMLEQGQPLHAFDADALEFGLRQAREGEAFIGLDDRELSLDSRAQVVTCHDLPIALAGVMGSKASGVTAATGRIWLESAMFSPAAVRTTARSVGLRTDASARFEKGLPKEMTLACSIRALELLKELFPCEKGLVGDSAADASVLLRRDALHQLLGIEEGSSDVEQCLTALGCELSWNVIAPSRRLDLEIDLIEEVARLVGFDRFGAHLPDLAPGLTPAQQAERRLRTLFCGAGLQEITTLSLRIAISNPLLAETSHLRTNLWEEHLAVCVRNLKASQPGCWIFELGTTYESRLLSGVICGRWTPDYYAARGRLTEVMQALKLDLTDDLHPGRAATLEGGCFGQLHPELMIQQESYLSVADNSGAKRIQCIRVL-TNRRYAHVGDVIVAAVKDAMPNMGVKKSDVVKAVVVRTKATLRRDTGNSIRFDDNAAVIINADNNPKGTRVFGPVARELRERNFTKIVSLAPEVIERDWQERVVQIRRVSKTVKGGKKMSFRAIVVVGNEKGQVGVGVGKAGDVIGAVRKGVADGKKHLVKVPLTRNSIPTLSNGRDGAASVLIRPAAPGTGVIAGGSIRTVLELAGIKNVLAKRLGSKTPLNNARAAMVALSLLRTHKETAKERGISLEQIYMGRSLKKGPFIADSLLRKVEKQNDTDDKVIKTWSRASTILPMMIGHTIAVHNGKSHVPVFITEQMVGHKLGEFAPTRTFKGHIKDKKMSRRNAAEKRPVLPDPQFNSLATMMVSRLMQHGKKSTAQRILSDAFGLINERTGGDPLELFETAVKNATPLVEVRARRVGGATYQVPMEVRQERGTAMALRWLVSFSRARNGRSMAQKLAGELMDAANEAGSAVRKREETHKMAEANKAFAHYRYMLSPKRVKFRKMQRGRMRGVATRGNTIAFGEFALQAQECGWITSRQIEASRRAMTRYVKRGGKIWIRIFPDKSITMRAAETRMGSGKGNPEFWVAVIKPGRILFEMGGITPEIAKEAMRLAQYKLPVKTKFIARIAGVDIPRDKRVEVSLTYIYGVGPTRARTILAQTGVSPDIRVKDLEDGDLQKLRNAADFTLEGDLRRQEGMALKRLQDIGCVRGRRHRISLPVRGQRTRTNARTRRGARKTVAGKKKQLDALEQQATTEISASDAAALEQLRVGLLGKKGRISGVLGAMGKLPGSERPLVGQRANVLKTQVQSLLAERLAAVKQAAAERIARESIDVTAPASGIPMGHRHPLITTTEEIVDLFLGLGYSVAEGPEVEKDYYNFTALNIPEDHPARDMQDTFYLQGLLRTHTSPVQIRHLEQNPPPVRIVAPGRVYRRDAVDATHSPVFHQVEVLAIDEGLDFSHLRGTVMAFLKAFFGDLPVRFRASYFPFTEPSAEVDVQWRGRWLEVMGCGMVDPAVLEGLGLDPERYSGFAAGLGVERFCMVRHGIDDIRRLYTSDLRFLEQFRLESLKANKGARRRKLRKGRGIAAGQGASCGFGMRGQKSRSGPTRPGFEGGQMPLYRRVPLKHFLVNPKHFTVLNVSALNSKDGTVNLDSLVKDGVVTHPLKILGNGDLTAKLTVQAAAFTASARTKIEAAGGSCEADVIRRPLITEKATRALENQYTFEVDHRAAKPDIKAAIEQLFDVKVTGISTMNPPRRTRRAGKRAQVKKAVVRLAEGIQLFPMSRIGKNPVPVPDKVTVSLDGLTVKVKGPKGELERTLPDGVSVSQNNNCIVVAPSTSKRSRERHGLCRTLVANMIEGVNNGYSKSLEIVGVGSRAQVKGKTLVVSAGYSHPVEMEPPEGITFKVENNTKVIVSGIDKELVGNEAAKVRAIRPPEPYKGKGIKYEGERIMRKAGKMAKKVTAVIKLALQAGKANPAPPVGPALGQHGVNIMMFCKEYNARTQDKAGFVIPVEISVYEDRSFTFITKTPPASVLITKAAKIEKGSGESAKGNVGSINRAQLEEIAKTKLPDLNCTSVESAMRIIEGTARNMGVSISLKKRYRETIQPKLQKDLSLTNIHEVPKVVKVTVNRGLGEAAANAKSLEASVNELAQITGQKVVVTRAKKAIAAFKIRQGMPIGCAVTLRGDRMYAFLERLINLALPRIRDFRGVSPKSFDGRGNYTLGVREQIIFPEISFDKIDAIRGMDITIVTTARSDEEGRALLREMGMPFMPTIQQLIRTERSRLKAKTKSPALKSCPERRGVCTRVYTSTPKKPSSALRKVARVRLTSGFEVTAYIGGVGHNLQEHSVVLIRGGRVKDLPGVRYHIIRGTLDTAGVKDRRQSRSKYGAKAPKAEVRQLSDTDITEQIDGLRRELFQLRFQQATRQLANTHRFKEVRIKLAQLMTVQSMGHKINPTGLRLGITQEHRSRWYASKSYPALLQEDDRIRKFIHKKYSAGISDVLIARKADQLEVELKTARPGVLVGRQGSGIEELRSGIQKTVGDRVRINVVEVERVDGDAFLLAEYIAQQLEKRVAFRRTIRMAVQRAQRAGVLGLKIQVSGRLNGAEIARTEWTREGRVPLHTLRADIDYATKVASTTYGVLGIKVWVFKGEVLGDEA-PAKPKKAKRNVPNGVAHIQSTFNNTIVSITDTSGEVISWSSAGASGFKGARKGTPFAAQTAAEAAARRALDQGMRQIEVLVKGPGSGRETAIRALQVAGLEITLIRDVTPLPHNGCRRPKRRRVLESKQQIVGELKELLAESELALVLDYKGLSIKEMSDLRDRLRAGNAVCKVTKNTLMRRAIDGDSNLDSLLTGTNAFVLIKGDVGAGVKAVQAFQKETKKSETKGGLFEGKLLSQDEIKAIADLPSKEQLMAQIAGAINAVATVAVGINEALKQMANHDPISDMLTRIRNASEKRHETTKIPASRMTRSIAKVLQQEGFISEIGEGVRTELVLSLKYSGKPTIRSMQRVSKPGLRIYKNTRGLPKVLGGLGVAIISTSKGVMSDRDARREGVGGEVLCYVGFVVIDKPAGLTSHSCVSRLRRCYGLKRVGHGGTLDPAVTGVLPIALGPATRLLPYLPGDKTYRGVIQLGSITSSDDLEGELLRQAEELEVALAPFRGPIQQRPPQVSAVHVDGERAHARARRGQMVLPPRPVTIHRLQLLNQGQLTEVHCSAGTYIRSLARDLGEQLGCGGCLAQLRRTQALGFLESQAALPEATPPLLALEHLPRRQLTDSEEADWRCGRRLLSRKQQTQKRHRRLRRHLTGTSDRPRLAVFRSNNHIYAQVIDDDAQSTLCSASTVDKELRAGGGSCDASVAVGELVAKRAIAKGIQSVVFDRGGNLYHGRIKALADAAREAGLQFMSLDTTEKQQLINTHQTHGTDTGSAEVQVAMLSERISRLSSHLQNNIHDFSSRQGLLKMIGRRKRLLSYMRNKSEQRYTEIIAKLGIRLRIASRRSQLAMVQTNWVKAELEKLTITVEAMATQGDKILDVALAKIGDKGLFTKELEAQMLVGRAEIAVHSLKDLPTNLPEGLMLGCITEREDPADALVANHKLDTLPEGAVVGTSSLRRLAQLRHHYPHLSFKDVRGNVITRLEKLDSGDDCLILAAAGLERLGFGNRIHQIPGDISLHAVGQGALGIECVEDKLEIIKVLEHTTTSRRCLAERAFLRELEGGCQVPIGVNSELTLTGMVASLDGKLIRDEASDPESIGIELAGK------KERVGTVVSDKMEKTVVVAVESRFPHPIYQKTVSRTTRYKAHDEDNSCRVGDRVRITETRPMSRHKRWAIAEVLKTSLPQIDSLERQWYLVDAENKTLGRLATEVAAVLRGKNNPSFTPHLDTGDFVVVVNAEKIRVSGSKPTQKLYRRHSGRPGGMKTETFEALQDRIPERIVEKAIKGMLPHNALGRQMFRKLKVYKGSEHPHAAQKPQPLAGVDEVGRGCLFGPVFAGAVVLEAGLTDSKRLSARRRGDLVPLIEEAEAWGLGQASTREIDRLGIRPATELAMLRALLPLVLVDGNLPQRSIVAGDQHSLAIAAASVIAKQCRDALMQRLSQRFPGYGLERHAGYGTALHRAALLDLGPSALHRRSFMRIRKGDTVQVIAGKDKGKTGEVLRTLNENRLIVEGVNMRTRHEKPTQEGETGRIVNEEASLHASNVMLYSTAKVASRVEIVVEKGSKKRKLKKTGE
>WH8109
MAVVTLAEMMEAGAHFGHQTRRWNPKMSRYIYCARNGVHIIDLVQTAVCMNNAYKWTRSAARSGKRFLFVGTKKQASEVVALEAARCGASYVNQRWLGGMLTNWTTMKARIDRLKDLERMESSGAIAMRPKKEGAVLRRELERLQKYLGGLKNMRRLPDVVVLVDQRRESNAVLEARKLDIPLVSMLDTNCDPDLCEVPIPCNDDAVRSVQLILGRLADAINEGRAQQKIRIRLKAFDRRMLDLSCEKIIETADNTAATAIGPIPLPTKRKIYCVLRSPHVDKDSREHFETRTHRRIIDIYSPSAKTIDALVKLDLPSGVDIEVKLMPKISKRLASLAGKIEDRAYAPLEAIALVKDNANAKFDETMEAHVRLGIDPKYTDQQLRTTVALPNGTGQSVRIAVVTRGEKVAEAKAAGAELAGEEDLVESISKGEMDFDLLIATPDMMPKVAKLGRVLGPRGLMPNPKAGTVTTDLESAIKESKAGKLEFRADRTGIVHVRFGKASFSADALLQNLKTLQETIDRNKPSGSKGRYWKSLYVTSTMGPSVEVDFSALKPVAAMRKRKKETARQRQRRRAMELRAAREAKQVRPEMVVEDNLTGQELADMLSVESSEIIKSLFFGIIATVTQTLDMPTIEAVADEFGVVLQDDVMIEEADKAHLRRPPVVTVMGHVDHGKTSLLDAIRQARVAAGEAGGITQHIGAYQIEERKLTFLDTPGHEAFTAMRARGTKVTDVAVLVVAADDGVRPQTLEAISHARAAEVPIVVAINKIDKEGSSPERVKQELSEQNLLAEDWGGDVVMVPVSAIKGENIDKLLEMLLLVTEVEDLQANPDRLARGTVIEAHLDKAKGPVATLLVQNGTLKTGDVVAAGPVLGKVRAMVDDNRQRLKEAGPSFAVEALGFSEVPTAGDEFEVYPDEKSARAVVGDRASDARATRLAQQRRVSLTAMSGQANDGELKELNLILKADVQGSVEAILGSLEQLPDEVQVRVLLSAPGEITETDVDLAAASGAVIVGFNTSMASGAKKAADATGVDVRDYDVIYKLLEDIQLAMEGLLEPELVEEALGEAEVRAVFTIGKSAVAGCYVTTGKLHRNCRVRVHRGKQVVYEGDLDSLRRNKDDVKEVATGFECGVGTDRFANWEEGDRIEAFKMVTQRRAVLALETSCDESAAAVIDVLGSQIASQVEEHARWGGVVPEIASRRHVEALPGLVDAVVHEAGVLAQMDAIAATITPGLAGALMVASVTGRTLAALHQRPFLGVHHLEGHLASVMPQAPYLVLLVSGGHTELILVADDGMTRLGRSHDDAAGEAFDKVARLLGLGYPGGPAIQAVAETGDASLPKGRIYDFSFSGLKTAMLRTVEDP----LPLADLAASFEQVVADVLVQRSLRCAEDNGQQLVMVGGVAANRRLRQSLEQGKQRGIAVSIAPLAFCTDNAAMIGAAALLRLTACSLE-AQAHGRFIRGSVSKVRRVLDQIRGRSYRDALIMLEFMPYRSTGPITKVLRSAVANAEHLGLDPSSLVISSATADMGPSMKRYRPRAQGRAYQIKKQTCHISIAVMASCVVRDWQGKEAGATLDLKVAKETTAVDLMHRAVLRQQAHARQGTASTLTRSEVRGGGRKPYKQKGTGRARQGSIRTPLKPGGGIIFGPKPRTYNLAMNRKERRLALRTALMARIEDVVKDFSLEAPKTREITDALGRLGVAKVLIVLDVVRRSVRNLEKVKLISADQLNVFDLLHANALVLGEEALATIQEVMAIRNFRPYTPGTRTRVVTDFSEITSRKPERTLVVAKHRRKGRNNRGVITCRHRGGGHKRLYRVVDFRRNKHGVPAKVAAIHYDPHRNARLALLFYADGEKRYILAPAGVQVGQTVVSGPDAPIENGNAMPLSSVPLGSAVHCVELYAGRGGQMVRTAGASAQVMAKEGDYVALKLPSTEVRLVRRECYATLGEVGNSEMRNTSLGKAGRRRWLGRRPQVRGSVMNPCDHPHGGGEGRAPIGRGPVTPWGKPALGLKTRKRNKPSNQYVLRKRRSVVYWGTGRRKTSVARVRLVPGNGTITINGRPGDNYLYNPSYIAAVKAPLETLGLSSEYDILVNVHGGGLTGQSGAIKQGAARALCELSADNRKPLKTEGHLSRDPRAKERRKYGLKKARKAPQFSKRMSIGILGKKLGMSQFFDEQGRAVPVTLIEAGPCRITQLKNDDTDGYSAVQIGFGEREKLINKPAQGHLNKSGEGLLRHLREYRDSEGLEIGGAITVGDFEAGQKVDVSGDTVGRGFAGYQKRHGFSRGPMTHGSKNHREPGSTGAGTPGRIYPGKRMAGRYGGKKITTRGLTILKVDSEHNLLVVKGSVPGKPGALLNIRPAMRVSISWLKQLVSDDLSERLSMAGFEVDDIDDLAQANGVVVGHVLEREKHPNADKLSVCSVDIQIVCGASNVRAGIHVPVAMVGATLLTIKAGELRGVASNGMICSLTELGLSDGIAILPGSPVAPLLLDDTVLELAITANRPDGLSMVGIAREVAALGLPSTTPNTELGCFYSITRIEGVDSKPSPTWLQQRLERGGVNSVNEVVDVTNLVMLEQGQPLHAFDADALEFAVRSARDGEIFVGLDDQKRSLDSRVQVVTCHDRPVAVAGVMGSLESGVTASTRNIWLESALFASPRVRQSARALGLRTDASSRFEKGLPVEMTLPCSARASALLSQEFCSEGRWGGGPAEAEPVLLRRSALHQLLGLDASDESIENCLKALGCQLQGQVIAPPSRQDLEVDLIEEVARLVGFDRFEAHLPDLEPGLTPHQRAERRLRQLFCSTGLQEVTTLSLRIAISNPLLSDTSHLRTNLWEEHLQICVRNLKASQRGCSVFEIGNTYQIAILGGVICGTWAPDYFQARGVLTRVMEALQLELTDDLHPGRAATLEGGCFGQLHPAM-IQQESYLTVADNSGAKRIQCIRVL-TNRRYAHVGDVIVAAVKDAAPNMGVKKSDVVKAVVVRTKATMRRETGNSIRFDDNAAVIINDDKNPKGTRVFGPVARELRERSFTKIVSLAPEVIDSEWQERVVQIRRVSKTVKGGKKMSFRAIVVVGNEKGQVGVGVGKAGDVIGAVRKGVADGKKHLVKVPLTRNSIPTLSNGRDGAASVLIRPAAPGTGVIAGGSIRTVLELAGIKNVLAKRLGSKTPLNNARAAMVALSLLRTHKETAKERGISLEQIYMGRSLKKGPFIADSLLRKVEKQNDNDDKVIKTWSRASTILPMMIGHTIAVHNGRTHVPVFITEQMVGHKLGEFAPTRTFKGHIRDKKMSRRNAAEKRPILPDPQFNSLATMMVVRLMQHGKKSTAQRILSDAFGLINERTGGDPLELFETAVKNATPLVEVRARRVGGATYQVPMEVRQERGTAMALRWLVSFSRARNGRSMAQKLAGELMDAANEAGNAVRKREETHKMAEANKAFAHYRYMLSPKRVKFRKQQRGRMRGVATRGNTIAFGQFALQAQECGWITSRQIEASRRAMTRYVKRGGKIWIRIFPDKPVTMRAAETRMGSGKGNPEFWVAVIKPGRILFEMGGITPEIAKEAMRLAQYKLPVKTKFIARIAGVDIPRDKRIEVSLTYIYGVGLTRSQAILAKTGVNPDIRVKDLEDGDLQKLRNAMEYTLEGDLRRQEGMALKRLQDIGCVRGRRHRMSLPVRGQRTRTNARTRRGARKTVAGKKKQLDALEQQAAAEIAAADAAALEQLRVGLLGKKGRISGVLGAMGKLPGEERPLVGQRANVLKTQVQSLLGERLQAVKQAAAERIARESLDVTAPASGVPMGHRHPLITTTEEIVDLFLGLGYSVAEGPEVERDHYNFSALNIPEDHPARDMQDTFYLGGLMRTHTSPVQIRHLEENPPPVRIVAPGRVYRRDAVDATHSPVFHQVEVLAIDEGLDFSHLRGTVMAFLKAFFGDLPVRFRASYFPFTEPSAEVDVQWRGRWLEVMGCGMVDPAVLEGLGLDPERYSGFAAGLGVERFCMVRHGIDDIRRLYTSDLRFLEQFRLDSLKSNKGARRRKLRKGRGIAAGQGASCGFGMRGQKSRSGPTRPGFEGGQMPLYRRVPLKHFLVNPKFFTVLNVSALNDKDGTVNLDSLVKDGIVTHPLKMLGNGELKAKLTVQAAAFTASARAKIEAAGGTCEADVIRRPLITEKATRALENQYTFEVDHRAAKPDIKAAIEQLFDVKVTGISTMNPPRRSRRAGKRAQVKKAVVRLAEGIQLFPMSRIGKNPVPVPEKVTVSLDGLTVKVKGPKGELERTLPEGVSVSQDNNTIVVSPTSTKRSRERHGLSRTLVANMIEGVSNGYSKALEIVGVGSRAQVKGKTLVVSAGYSHPVEMEAPEGITFKVENNTRVIVSGIDKELVGNEAAKVRAIRPPEPYKGKGIKYEGERILRKAGKMAKKVVAVIKLALDAGKANPAPPVGPALGQHGVNIMMFCKEYNARTQDKAGYVIPVEISVFEDRSFTFITKTPPASVLITKAAKIQKGSGESAKGSVGSISRAQLEEIAKTKLPDLNCTSVESAMRIIEGTARNMGVSISLKKRYRETIQPKLQKDLSLTNIHEVPKVVKVTVNRGLGEAAANAKSLEASVNELAQITGQKVVVTRAKKAIAGFKIRQGMPIGCAVTLRGDRMYAFLERLINLALPRIRDFRGVSPKSFDGRGNYTLGVREQIIFPEISFDKIDAIRGMDITIVTTARSDEEGRALLREMGMPFMPTIQQLIRTERSRLKAKTKSPALKSCPERRGVCTRVYTSTPKKPNSALRKVARVRLTSGFEVTAYIGGVGHNLQEHSVVLIRGGRVKDLPGVRYHIIRGTLDTAGVKDRRQSRSKYGAKAPKADVRSLSDSDINEQIDGLRRELFQLRFEQATRQLANTHRFKEVRIKLAQLLTVQSMGHKINPTGLRLGITQEHRSRWYASKNYPALLQEDDRIRKFIHKKYSAGISDVLIARKADQLEVELKTARPGVLVGRQGSGIEDLRSGIQKTIGDRVRINVVEVERVDGDAFLLAEYIAQQLEKRVAFRRTIRMAVQRAQRAGVLGLKIQVSGRLNGAEIARTEWTREGRVPLHTLRADIDYATKVASTTYGVLGIKVWVFKGEVLSEQAQ-SGPKKAKRNVPNGVAHIQSTFNNTIVSITDTAGEVISWSSAGASGFKGARKGTPFAAQTAAEAAARRALDQGMRQIEVLVRGPGSGRETAIRALQVAGLEITLIRDVTPLPHNGCRRPKRRRVLENKQQIVGELKELLADAELALVLDFKGLSIKEMSDLRDRLRASDSVCKVTKNTLMRRAIDGDSNLDSLLTGTNAFVLVKGDVGAGVKAVQTFQKELKKSETKGGLFEGKLLSQDEIKAIADLPSKEQLMAQIAGAINAVATVAVGINEALKQMANHDPISDMLTRIRNASEKRHETTKIPASRMTRSIAKVLQQEGFISEIGEGVRTELVLALKYSGKPTIRSMQRVSKPGLRIYKNTRGLPKVLGGLGVAIISTSKGVMSDRDARREGVGGEVLCYVGFVVIDKPAGLTSHACVSRLRRSYGLKRVGHGGTLDPAVTGVLPIALGPATRLLPYLPGEKTYTGVIQLGRRTSSDDLEGELLESQAELNSGLEAFRGAIEQRPPQISAVHVDGERAHARARRGAMDLPPRAVTVHRLELLDLGQLSEVHCSAGTYIRSIARDLGDRIGCGGCLASLRRTQALGFHAHQAPLPEAVPPLLALGALPRRVLSEAEQIDWRCGRRIISRKQQTQKRHRRLRRHITGTSDRPRLAVFRSNNHIYAQVIDDAAQSTLCSASTVDKELRTGAGSCDASVAVGELVAKRAIAKGIQQVVFDRGGNLYHGRIKALADAAREAGLQFMSLDTTEKQQLINTHQTHGTDTGSAEVQVAMLSERINRLSSHLQNNIHDFSSRQGLLKMIGRRKRLLSYMRSKSEQRYADTIAKLGIRLRIASRRSQLAMVQTNWVKAELEKLKITVEAMATQGDKILDVALAKIGDKGLFTKELEAQMLVDRADIAVHSLKDLPTNLPEGLMLGCITEREDPADALVVNYKLDTLPEGSVVGTSSLRRLAQLRHHYPHLIFKDVRGNVITRLEKLDNGDDCLILAAAGLGRLGFGDRIHQIPGDISLHAVGQGALGIECVEGKPEVIKVLEHTPTSQRCLAERAFLRELEGGCQVPIGVNTQLILTGMVASLDGKLIRDQASDAEAIGIALANTLGAGEIKERIGTVVSDKMEKTVVVAVESRFPHPIYQKTVSRTTRYKAHDEDNTCRVGDRVRITETRPMSRQKRWAIAEVL--SLPPIDSIDRQWYVVDAENQTLGRLATEVAAVLRGKNNPSFTPHLDTGDFVVIVNAEKIKVSGRKPQQKLYRRHSGRPGGMKVETFEALQERIPERIVEKAIKGMLPHNALGRQMFRKLKVYKGTEHPHAAQKPQPLAGVDEVGRGCLFGPVFAAAVVLKAGLTDSKKLSAKRRAALVPVIRSCVASGLGQASAREIDACGIRVATECAMLRALLPQVLVDGNLPQRTVIAGDSRSAAIAAASVLAKEARDALIRRLSARFPGYGLERHAGYGTAQHRQSLMASGPTPLHRHTFMRIRKGDTVQVIAGKDKGKTGAVLRTLNENRVVVEGVNMRTRHEKPTQEGETGRIVTEEASLHASNVMLYSTKKVASRVEIVVEKGTKKRRLKKTGE
>AG-335-D02
MAVVSLSEMMEAGAHFGHQTRRWNPKMSKYIYCARNGVHIIDLVKTALCMNNAYKWTRNAAKSGKRFLFVGTKKQASDVVAQEAVRCGAAYVNQRWLGGMLTNWTTMKARIERLKDLERMESSGAIAMRPKKEAAVLRRELERLQKYLGGLKGMRRLPDVVVLVDQRRESNAVLEARKLDISLVSMLDTNCDPDLCEVPIPCNDDAVRSVQLILGRLADAINEGR-QQKIRIRLKAFDRRMLDLSCDKIIQTADTTAASAIGPIPLPTKRKIYCVLRSPHVDKDSREHFETRTHRRIIDIYSPSAKTIDALMKLDLPSGVDIEVKL-------------------------------------------------------------------------------------------------------------------------------------------------------------------------------------------------------------------------------------------------------------------------------------------------------------------------------------------------------------------------------------------------------------------------------------------------------------------------------------------------------------------------------------------------------------------------------------------------------------------------------------------------------------------------------------------------------------------------------------------------------------------------------------------------------------------------------------------------------------KVLAIETSCDETSVSIVSIHSNIVASQIEDHSKWGGVVPELAARKHLELLPFVLEQALEESIRIEEIDVIASTVTPGLVGCLRVGSITARSLCTLYSKPFFGIHHLEGHLSSIL-SKNFLTLLVSGGHTELIKVGERRMQRLGRSYDDAAGEAFDKVGRLLGLSYPGGPAIAKIAKKGNPNLPKCKIYDFSFSGLKTAVLRLVEKLNGDEIPIADIAASFERVVAEVLVERTIKCANDYGDNIVVVGGVAANDTLRKMMISEAKKSIKVHLAPLNLCTDNAAMIGAAALFRLKSLKLG--IAHGKYIRGSASKVRRVLDQIRGKSYRDALIMLEFMPYRSTEPITKVLRSAVANAEHLGMDPASLVISSASADNGPVMKRFRPRAQGRAFSIKKQTCHISISVMTTLETLKWDGKKAGVSIDLKVAKETSSADLIHRAILRQLANKRQGTASTLTRSEVRGGGRKPYKQKGTGRARQGSIRTPLRPGGGVIFGPKPRSYNLDMNRKERRLALRTALMSRIADT-EDFTLDQPKTSEIINGLSRLGIEKVLVILDVIKKSINNIEKVKLIAADQLNVFDILNANKLVIGQSAINKIQEVMAIRKFKPYTPGTRQRVVTDFSEITGSKPERSLIVSKHRNKGRNNRGVITCRHRGGGHKRQYRLVDFRRDKKNINAKVAAIHYDPHRNARLALLFYEDGEKRYIIAPAGIKVGQNVISGEGVPIEEGNAMPLSSMPLGSSVHCVELYAGRGAQMVRSAGASAQLMAKEGEYVALKLPSTEVRLVRKECYATLGEVGNSEIRNTSLGKAGRRRWLGRRPQVRGSVMNPCDHPHGGGEGKAPIGRGPVTPWGKAALGLKTRKKNKPSNKLVVRRRRKAVYWGTGRRKTSVARVRLIPGNGQIKINGRSGDDYLFNPSHLNSVKAPLLTLGLENSYDIFVNVFGGGLTGQADAIKQGAARALCGLSRDNRKPLKTEGHLSRDPRSKERKKYGLKKARKAGQFSKRMSIGILGKKLGMSQLFDKDGNAVPVTLIEAGPCRITQLKTQPLDGYTAIQIGYGVKDKHLSKPEKGHLLKSGEILLKHLKEYRETSPYEIGKEITVTNFEVGQKVDISGKSMGRGFSGYQKRHGFSRGPMSHGSKNHRAPGSTGAGTPGRIYPGKRMAGRYGGKNITTKGLLVVKIDDQNNLLVVKGSVPGKPGSIVNIKPN-------------------------------------------------------------------------------------------------------------------------------------------------------------------------------------------------------------------------------------------------------------------------------------------------------------------------------------------------------------------------------------------------------------------------------------------------------------------------------------------------------------------------------------------------------------------------------MIQQETYLTVADNSGAKRLQCIRVLGSNRRYAHVGDVVVASVKDALPNMGVKKSDVVKAVIVRTRHTLRRNTGNSIRFDDNAAVLINEDKNPKGTRVFGPVARELRDKNFTKIVSLAPEVIDSEWQERVVQIRRVSKTVKGGKKMSFRAIVVVGNEKGQVGVGVGKAGDVIGAVRKGVSDGKKHLVRVPLTPNSIPTLSNGRDGAANVLIRPAAPGTGVIAGGSIRTVLELAGIKNVLAKRLGSKTPLNNARAAMMALSQLRTHKSASRERGISLEQLYMGRSLKKGPFIADSLLKKVEKQNTDNDKVIKTWSRSSTILPVMIGHTIAVHNGKAHIPVFVTEQMIGHKLGEFAPTRTYRGHLRDKKMSRRNAAVKRPVLPDPQFNSLASMMISRLMKHGKKSTAQKILSDAFSLISERTGGNAVELFETAVKNATPLVEVRARRVGGATYQVPMEVRQERGTAMALRWLVTFSRGRNGKSMSQKLAGELMDAANETGSAVKKREDTHKMAEANKAFAHYRYMLSPKRTKFRKQHRGRMKGIASKGNTIAFGQFALQAQDCGWVTARQIEASRRAMTRYVKRGGKIWIRIFPDKPVTMRPAETRMGSGKGNPEFWVAVVKPGRILFEMGGITEEIAKEAMRLAQYKLPVKTKFIARIAGIDIPREKRVEIALTYIYGVGLTRSKLILLNTGVNPDIRVKDLSDSDVQKLRVATEFTVEGDLRRKEGMAMKRLQDIGCVRGRRHRMSLPVRGQRTRTNARTRRGSRKTVAGRKK-------------------------------------------------------------------------------------------------------------------------------------------------------------------------------------------------------------------------------------------------------------------------------------------------------------------------------TLNTLKSNTGSRKKKLRKGRGIAAGQGASCGFGMRGQKSRSGPTRPGFEGGQMPLYRRVPLKHFEINQKNFSIVNLSKLSEKESVVNIDSLVKKKLLKFPLKILGNGEVKVKLKVQAHAFTKVAKEKIEAAGGSCEADIIRKPVITEKATNALDNQYTFEVDHRAAKPQIKAAIEALFSVKVIGINTMNPPRRTRRSGKRSQIKKAIVRLAEGIQLFPMSRIGKSPVQIPEKVSIDIKGLSITVKGPKGELKRLMPEGVNFDQKENQIVVTPATTKRSRERHGLCRTLISNMVQGVTEGYSKKLEIVGVGSRAQVKGKNLVVSAGYSHPVEMTPPDGITYNVESNTNVTVSGIDKEIVGNEAAKIRSIRPPEPYKGKGIKYKDEKIIRKAGK-------------------------------------------------------------------------------------------------------------------------------------------TLKTRYKEAIRPKLLKDLGLKNIHQVPKVIKVNVNRGLGEAASNSKALEASLNEMATITGQKALVTRSKKAIAGFKIREGMAIGCTVTLRGDRMYSFLERFINLALPRIRDFRGVNPKSFDGRGNYTLGVKEQLIFPEISFDKIDSIRGMDITIVTSASTDQEGKALLKELGMPFMPTISQLIGSERKRLTRKTKSPALKSCPERRGVCTRVYTSTPKKPNSALRKVARVRLTSGFEVTAYIPGIGHNLQEHSVVLLRGGRVKDLPGVRYHIIRGTLDTAGVKDRRQSRSKYGAKAPKKEFKKLNSSQITEKIDLLRKDLFDLRFKQATRQLNETHQFKIIKKQVAQLLTLSKMGNKINPTGYRLGITQEHRSKWFASKTYPTLLQEDDKIRTFIQKKYSAGISDVLIARKADQLELELKTARPGVIVGRQGSGIEELRSGIQKTIGDRVRINVVEVERVDADAYLLAEYIAQQLEKRVAFRRTIRMALQRAQRAGVLGLKVQVGGRLNGAEIARTEWTREGRVPLHTLRAEVDYALREANTTYGVLGIKVWVFKGEVLPKEEQKTGSKKSKKNVPNGVVHIQSTFNNTIVSITDTSGHVISWSSAGASGFKGARKGTPFAAQTAAEAAAKRALDQGMRQIEVLVRGPGSGRETAIRALQVAGLEITLIRDVTPLPHNGCRRPKRRRV---------------------------------------------------------------------------------------------------------------------------------------------------------MSNHDPISDMLTRIRNASQKKHTSTAIPASKMSLSIAKVLQKEGFITDIGEGFKSQIVLGLKYSGKPTIRSMQRVSKPGLRVYKNTKGLPKVLGGLGVAIVSTSKGVMSDRDARKQGIGGEVLCYV---------------------------------------------------------------------------------------------------------------------------------------------------------------------------------------------------------------------------------SRKLQTQKRHKRLRRYLIGSSARPRLAVFRSNNHIYAQVIDDDAQQTICSASTVDKELKELSSNCSSSSIVGKLLAKRAMKKGVKQVIFDRGGNLYHGRVKALADAARDAGLNF-------------------------------------------------------------------------------------------------------------------------------------------------------------------------------------------------------------------------------------------------------------------------------------------------------------------------------------------------------------------------KERIGTVVSDKMDKTVVVAVINRYPHPTYKKIVSKTTRYKAHDPENTCVLGDRVKIKETRPLSAHKRWAIEEILKTITPSLETIERNWFLVDAKDKTLGRLSTQIAAVLRGKNKPTFTPHLDTGDFVIVVNAEKVEVTGKKASQKLYRRHSGRPGGMKVEKFESLQERIPERIIEQAVKGMLPHNSLGRQQFKKLKVYKGSDHPHAAQNPVLLIGIDEVGRGSVFGPVFSAAVVLSKGVNDSKKLTPKKRKDVFPKIIASSDYGLGQSSAREIDLLGIRNATELSMIRAVMPSLLIDGPLRQRNIISGDSKFISIATASIIAKVMRDSLMERLESKYPEYFIFKNKGYGTKQHFSSLKENGLTNLHRKSFMRIKTGDLVKVINGKEKGKTGEVLKTIPENRVVVKGVNLRTKHVKPTQEGESGRILTEEASLHASNVMFFSDKNLISKIEYFIDEGVKKRRLKKTGE
>AG-335-O19
MAVVSLSEMMEAGAHFGHQTRRWNPKMSKYIYCARNGVHIIDLVKTALCMNNAYKWTRNAAKSGKRFLFVGTKKQASDVVAQEAVRCGAAYVNQRWLGGMLTNWTTMKARIERLKDLERMESSGAIAMRPKKEAAVLRRELERLQKYLGGLKGMRRLPDVVVLVDQRRESNAVLEARKLDISLVSMLDTNCDPDLCEVPIPCNDDAVRSVQLILGRLADAINEGR------------------------------------------------------------------------------------------------------------------------------------------------------------------------------------------------------------------------------------------------------------------------------------------------------------------------------------------------------------------------------------------------------------------------------------------------------------------------------------------------------------------------------------------------------------------------------------------------------------------------------------------------------------------------------------------------------------------------------------------------------------------------------------------------------------------------------------------------------------------------------------------------------------------------------------------------------------------KVLAIETSCDETSVSIVSIHSNIVASQIEDHSKWGGVVPELAARKHLELLPFVLEQALEESIRIEEIDVIASTVTPGLVGCLRVGSITARSLCTLYSKPFFGIHHLEGHLSSIL-SKNFLTLLVSGGHTELIKVGERRMQRLGRSYDDAAGEAFDKVGRLLGLSYPGGPAIAKIAKKGNPNLPKCKIYDFSFSGLKTAVLRLVEKLNGDEIPIADIAASFERVVAEVLVERTIKCANDYGDNIVVVGGVAANDTLRKMMISEAKKSIKVHLAPLNLCTDNAAMIGAAALFRLKSLKLG-----------------------------------------------------------------------------------------------------------------------------------------------------------------------------------------------------------------------------------------------------------------------------------------------------------------------------------------------------------------------------------------------------------------------------------------------------------------------------------------------------------------------------------------------------------------------------------------------------------------------------------------------------------------------------------------------------------------------------------------------------------------------------------------------------------------------------------------------------------------------------------------------------------------------------------------------------------------------------------------------------------------------------------------------------------------------------------------------------------------------------------------------------------------------------------------------------------------------------------------------------------------------------------------------------------------------------------------------------------------------------------------------------------------------------------------------------------------------------------------------------------------------------------------------------------------------------------------------------------------------------------------------------------------------------------------------------------------------------------------------------------------------------------------------------------------------------------------------------------------------------------------------------------------------------------------------------------------------------------------------------------------------------------------------------------------------------------------------------------------------------------------------------------------------------------------------------------------------------------------------------------------------------------------------------------------------------------------------------------------------------------------------------------------------------------------------------------------------------------------------------------------------------------------------------------------------------------------------------------------------------------------------------------------------------------------------------------------------------------------------------------------------------------------------------------------------------------------------------------------------------------------------------------------------------------------------------------------------------------------------------------------------------------------------------------------------------------------------------------------------------------------------------------------------------------------------------------------------------------------------------------------------------------------------------------------------------------------------------------------------------------------------------------------------------------------------------------------------------------------------------------------------------------------------------------------------------------------------------------------------------------------------------------------------------------------------------------------------------------------------------------------------------------------------------------------------------------------------------------------------------------------------------------------------------------------------------------------------------------------------------------------------------------------------------------------------------------------------------------------------------------------------------------------------------------------------------------------------------------------------------------------------------------------------------------------------------------------------------------------------------------------------------------------------------------------------------------------------------------------------------------------------------------------------------------------------MTLDTAEKQKLIESHQVHPTDTGSVEVQVAMLSERISKLSDHLQGNIHDYASRQGLLKMIGKRKRLLSYIKNKNPQNYQDIIKKIGIRLKIASRRSKLAMVQTLWVKEQLEDLEVSIEAMATQGDKILDVALAKIGDKGLFTKELEAQMLVGHADIAVHSLKDLPTNLPDGLTLGCITKREDPSDALVVNYQLESLPPGSIVGTSSLRRLAQLRFKFPHLDFKDIRGNVITRIEKLDSGEDCIILAAAGLKRLGFESRIHQIPNEISLHAVGQGALGIECKDKEVKIINVLGDKVSSQRCLAERSFLRELEGGCQVPIGVNSSITLIGMVASIDGKLIKDEIKYPEEVGKKLAEKLGADQI-----------------------------------------------------------------------------------------------------------------------------------------------------------------------------------------------------------------------------------------------------------------------------------------------------------------------------------------------------------------------------------------------------------------------------------------------------------------------------------
>AG-347-J22
MAVVSLSEMMEAGAHFGHQTRRWNPKMSKYIYCARNGVHIIDLVKTALCMNNAYKWTRNAAKSGKRFLFVGTKKQASDVVAQEALRCGAAYVNQRWLGGMLTNWTTMKARIERLKDLERMDSSGAIAMRPKKEAAVLRRELERLQKYLGGLKGMRRLPDVVVLVDQRRETNAVLEARKLDISLVSMLDTNCDPDLCEVPIPCNDDAVRSVQLILGRLADAINEGRAQQKIRIRLKAFDRRMLDLSCDKIIQTADTTSASAIGPIPLPTKRKIYCVLRSPHVDKDSREHFETRTHRRIIDIYSPSAKTIDALMKLDLPSGVDIEVKLMKKLSKRMSALSKKIEDHSYAPLEAISIIKENANAKFDETIEAHIRLGIDPKYTDQQLRTTVALPNGTGQSIKIAVITSGENVAKAKSAGADLFGEEDLVESINKGNMDFDLLIATPDMMPKVAKLGRVLGPRGLMPNPKAGTVTSDITSSIKEFKAGKLEFRADKAGIVHVRFGKASFTKNALFENLKTLQESIDKNKPSGAKGKYWKSFYVTSTMGPSVQVDISALKTTKQLKKKKKETTRQRQKRRALELKAAKDAKQVRPEMIVEDNLTVQELADKLSLESSEIIKSLFFGITATVTQSLDLATIETVAEEFGVVLQDDVMIETDDIKSLKRPPVITVMGHVDHGKTSLLDAIRESRVASGEAGGITQHIGAYQFEKKKLTFLDTPGHEAFTAMRARGTKVTDVAVLVVAADDGCRPQTIEAISHARAAEVPIVVAINKIDKEGASPDRVKQELSEKDLIAEDWGGDVVMVPVSAIKKQNIDKLLEMILLVSEVEDLQANPERLAKGTVIEAHLDKAKGPVATLLIQNGTLKSGDVLAAGSVLGKIRAMVDEHGIRIKEAGPSCPVEALGFSEVPTAGDEFEVYPDEKTARAIVGERATDARATKLAQQRRVSLSSLSTQANDGELKELNLILKADVQGSVEAILGSLEQLPNEVQVRVLLSAPGEITETDIDLAAASGSVIIGFNTSLASGAKRAADSNNVDVREYEVIYKLLEDIQSAMEGLLEPDLVEESLGQAEVRATFAVGKGAIAGCYIQSGKLQRNCSLRVIRSDKVIFEGNLDSLKRSKDDVKEVNTGFECGVGCEKFSTWSEGDIIEAFKFITKKRKVLAIETSCDETSVSVVSIHSNIVASQIKDHSRWGGVVPELAARKHLELIPFVLEQALEESISIDEIDVIASTVTPGLVGCLRIGSITARSLCSLHSKPFMGIHHLEGHLSSIL-SKNFLTLLVSGGHTELIKVGERRMQRLGRSYDDAAGEAFDKVGRLLGLSYPGGPAIAKIAKKGNASLPRCKIYDFSFSGLKTAVLRLVEKLNGDEMPIPDIAASFERVVAEVLVERTVKCAIDHGDNIVVVGGVAANNTLRKMMIGEASKSIKVYLAPLNLCTDNAAMIGAAALFRLKSLKLG-AKAHGKYIRGSASKVRRVLDQIRGKSYRDALIMLEFMPYRSTDPITKVLRSAVANAEHLGMEPSSLVISSASADNGPVMKRFRPRAQGRAFSIKKQTCHISISVMTTLETLKWDGKKAGIAIDLKVAKETSSADLIHRAVLRQLANKRQGTASTLTRSEVRGGGRKPYKQKGTGRARQGSIRTPLRPGGGVIFGPKPRSYNLDMNRKERRLALRTALMSRVSDIVEDFTLDKPKTSEIVNGLSRLGIEKVLVILDVIKKSINNIEKVKLISADQLNVFDILNANKLVIGESAINKIQEVMAIRKFKPYTPGTRQRVVTDFSEITGSKPERSLIVSKHRFKGRNNRGVITCRHRGGGHKRQYRLVDFKRDKKNINAKIAAIHYDPHRNARLALLFYEDGEKRYIIAPAGVKVGQNVISGEGVPIEDGNAMPLSAMPLGSNVHCVELHAGRGAQMVRSAGSSAQLMAKEGDYVALKLPSTEVRLVRKECYATLGEVGNSEIRNTSLGKAGRRRWLGRRPQVRGSVMNPCDHPHGGGEGKAPIGRGPVTPWGKPALGLKTRKKNKPSNRLVVRKRRKAVYWGTGRRKTSVARVRLIPGNGQIKINGRSGDDYLFNPSHLNSVKAPLLTLGLENSYDILVNVFGGGLTGQADAIKQGAARALCGLSPDNRKPLKTEGHLSRDPRAKERRKYGLKKARKAPQFSKRMSIGILGKKLGMSQLFDDTGNAVPVTLIEAGPCRITQLKTQSLDGYKAIQLGYGVKDKHLNKPEKGHLLKSGQELLKHLKEYRETSSYEVGKEVTVKNFEVGQKVDISGKSMGRGFSGYQKRHGFSRGPMSHGSKNHRAPGSTGAGTPGRICPGKRMAGRYGGKKITTKGLLVVKIDDQKNLLVVKGSIPGKPGSIVDIRP-MKVSQNWLKSLVEDDLSEKLSIGGFEVDSLIDCSNVKGVVLGKVISVVKHQNSDKLSICNVDIQIICGANNIKPNIYVYVATIGTYLLTIKRSEIRGTTSEGMICSLEELGISDGIAIILGTSGAKLLLEDYIYDLAITANRPDGMSVIGIAREISALSFPRLYQNICAKNLYSITQINSVNKELSPNWLKDRLDKSGIKSINLLVDITNYILLEQGQPLHAFDKEKLDFAVRRARDNETLLCLNGENYELNENITIIACNDKPVAIAGVIGGLETSVTDNTSSIFLEGGVFNPVVIRKSSKEIGIRTESSSRFEKGISYKNTLASVTRAINILEEYFDISNPINTSIEFDILIPLRRKRIHNLLGLVLSDTEITDKLRLIGCNLYGDVEVIPSRSDLEIDLIEEIARLVGYDMFDLNLPSKPGKLTSAQNALRKLKNGFIDVGFNEVLSYSLLIKISNPLLLETSCLRNNIWQEHIKICNQNIKSGFDYCWIFEVGNIFQEELLNGAIYGKWILNYYEARGKLKEALTVLNLKIEDKLHPGRSSKLEIGYFGEIHPNLMIQQETYLVVADNSGAKRLQCIRVLGSNRRYAHVGDVVVASVKDALPNMGVKKSDVVKAVIVRTRHTLRRNTGNSIRFDDNAAVLINEDKNPKGTRVFGPVARELRDKNFTKIVSLAPEVIDAEWQERVVQIRRVSKTVKGGKKMSFRAIVVVGNEKGQVGVGVGKAGDVIGAVKKGVSDGKKHLVRVPLTPNSIPTLSIGRDGAANVLIRPAAPGTGVIAGGSIRTVLELAGIKNVLAKRLGSKTPLNNARAAMVALSQLRTHKSASRERGISLEQLYMGRSLKKGPFIADSLLKKVEKQNTDDDKVIKTWSRSSTILPVMIGHTIAVHNGKAHIPVFITEQMIGHKLGEFAPTRTYRGHLRDKKMSRRNAAVKRPVLPDPQFNSLASMMISRLMKHGKKSTAQKILSDAFSLISERTGGNAVELFETAVKNATPLVEVRARRVGGATYQVPMEVRQERGTAMALRWLVTFSRGRNGKSMSQKLAGELMDAANETGSAVKKREDTHKMAEANKAFAHYRYMLSPKRTKFRKQHRGRMKGIASKGNTIAFGQFALQAQDCGWVTARQIEASRRAMTRYVKRGGKIWIRIFPDKPVTMRPAETRMGSGKGNPEFWVAVVKPGRILFEMGGITEEIAKEAMRLAQYKLPVKTKFVARIAGIDIPREKRVEIALTYIYGIGLTRSKLILSNTGVNPDIRVKDLSDSDVQKLRVAAEFTVEGDLRRQEGMALKRLQDIGCVRGRRHRMSLPVRGQRTRTNARTRRGSRKTVAGRKKKLNNLSLLANENIKNANNGELDQLRISLLGKKGELSIILKSMGKLSSVDRPIVGQKANLIKIKLQNLITERKDQLIIESDQQIEDEKIDVTIPSTGTPSGKKHPLISTQDEIVDIFCGLGYSVENGPEIESDFYNFESLNIPKDHPARDMQDTFYLDELLRTHTSPVQIRFLEDNPPPVRIIAPGRVYRRDAVDATHSPVFNQVEVLCIDQNINFSHLRGTVLSFLKTFFGDIPVRFRASYFPFTEPSAEVDVQWKGKWLEVMGCGMVDPKVLEKLGIDSEKWTGFAAGLGVERFCMVRHQIDDIRRFYTNDLRFLEQFKLNTLKSNIGSRKKKLRKGRGIAAGQGASCGFGMRGQKSRSGPTRPGFEGGQMPLYRRVPLKHFEINQKNFSIVNLSKLSEKENTVNLDILVKKKILKFPLKILGNGDVKVKLKVQAHAFTKVAQEKIEAAGGSCEADVIRKPVITEKATNALDNQYTFEVDHRAVKPQIKAAIEALFDVKVIKINTMNPPRRTRRSGKRSQIKKAIVRLAEGIQLFPMSRIGKSPVQIPDKVSVVIDGLNITVKGPKGELKRLMPEGVNFVQKENQIVVTPSTTKRSMERHGLCRTLIANMMHGVTDGYSKKLEIVGVGSRAQVKGKTLVVSAGYSHPVEMTPPDGITYKVESNTNVTVSGIDKEIVGNEAAKIRSIRPPEPYKGKGIKYQGERIIRKAGKMAKKIVAVIKLALQAGKANPAPPVGPALGQHGVNIMAFCKEYNARTQDKAGFVIPVEISVFEDRSFTFITKTPPASVLITKAAGIEKGAGESSKGSVGNISKSQLEEIAKTKLPDLNCTSIESAMKVIEGTARNMGVSITLKTRYKEAIRPKLLKELGLKNIHQVPKVIKVNVNRGLGEAASNSKALEASLNEMAIITGQKALVTRAKKAIAGFKIREGMPIGCTVTLRGDRMYSFLERFINLALPRIRDFRGVNPRSFDGRGNYTVGVKEQLIFPEISFDKIDSIRGMDITIVTSASTDQEGKALLKELGMPFMPTISQLIGSERKRLTRKTKSPALKSCPERRGVCTRVYTSTPKKPNSALRKVARVRLTSGFEVTAYIPGIGHNLQEHSVVLLRGGRVKDLPGVRYHIIRGTLDTAGVKDRRQSRSKYGAKTPKKEFKKLNSSEINEKIDQLRKDLFDLRFKQATRQLNETHKFKIIKKQISQLL----MGNKINPTGLRLGITQEHRSKWFASKTYPILLQEDYKIRNFIQNKYSAGISDVLIARKADQLELELKTARPGVIVGRQGSGIEELRAGIQKTIGDRVRINVVEVERVDADAYLLAEYIAQQLEKRVAFRRTIRMALQRAQRAGVLGLKIQVGGRLNGAEIARSEWTREGRVPLHTMRAEVDYALREANTTYGVLGIKVWVFKGEVLPKEEQPVKKKKSKKNVPNGVVHIQSTFNNTIVSISDTSGHVISWSSAGASGFKGARKGTPFAAQTAAESAAKRALDQGMRQIEVLVRGPGSGRETAIRALQVAGLEITLIRDVTPLPHNGCRRPKRRRVIENKQKIVTEIKSLLDDSEMAVVLDYKGLTIKEMSDLRSRLQTNKGICKVTKNSLMRKAIDGNSNLESLLTGTNAFVLIKEDIGGAVKAIQSFQKETKKSETKGALFEGKLLSDSEIKEIASLPTKEVLMAKIAGALNGVATIAISINESLKQMSNHDPISDMLTRIRNASQKKHKSTSIPASRMILSIAKVLQKEGFIANIGEGYESKIVLDLKYSGKPTIRSMQRVSKPGLRVYKNTKGLPKVLGGLGVAIVSTSKGVMSDRDARKQGIGGEILCYVGFIAINKEKGYTSHDCVKQIRKLLGMKKVGHTGTLDPQVTGTLPIAIGNATKFIQYLPKSKSYIGQIQLGIRTKTDDIQGEIILSNNQMNKYLNNFRGVIQQIPPKVSSIHVNGERAYKKALKNEFELKPREVEIKELVLKKWNGIIKVSCTSGTYIRSIARDLGQILDSEGCLLNLKRISSCGFHEKNSIISEFIIPIIALDHISTLVLTNQELNFWQTGRAILSRKLQTQKRHRRSRRFLIGNEARPRLSVYRSNNHIYAQVIDDNAQTTICAASTIDKELKELSSDCKSSSIVGRLLAERAIKKGIKQVIFDRGGKIYHGRVKALAEAAREAGLKFMTLDTAEKQKLIESHQVHAKDTGSVEVQVAMLSEKISKLSDHLQENIHDYASRQGLLKMIGKRKRLLSYLKIKNPQNYQDLIKKIGIRLKIASRRSKLAMVQTLWVKEQLEKLEVSIEAMATQGDKILDVALAKIGDKGLFTKELEAQMLIGHADIAVHSLKDLPTNLPDGLTLGCITKREDPSDALVRNYQIESLPPGSIVGTSSLRRLAQLRYKFPHLDFKDIRGNVITRIEKLDSGEDCIILAAAGLKRLGFESRIHQIPNEVSLHAVGQGALGIECKDKDVEIIKVLEDKTSSQRCLAERSFLRELEGGCQVPIGVNSKILLTGMVASIDGELIKDEIKSPEEVGEQLAEKLGADKIKERIGTVVSDKMDKTVVVAVINRYPHPTYKKIVSKTTRYKAHDPGNTCVLGDRVKIKETRPLSAHKRWAIEEILKTITPSIESIKRTWFLVDAKEKTLGRLSSEVAAVLRGKNKPTFTPHLDTGDFVIVVNAEKVEVTGKKASQKLYRRHSGRPGGMKVEKFESLQERIPERIIEQAVKGMLPHNSLGRQQFKKLKVYKGSEHPHAAQNPVLLIGIDEVGRGAVFGPVFSAVIALTEGVTDSKKLTPKKRKLLLPKIIESSDYSLGQSSVREIEQLGIRYATELSMIRAIKPSLIIDGPLRQRNVISGDSKFTSIAAASIFAKVTRDFLMERLEKEFSGYLIFKNKGYGTKQHFLSLKTNGLTKLHRKSFMRIKTGDLVKIINGKEKGKTGEVLKTISENRVVVKGINLRTKHVKPTQEGESGRILTEEASLHASNVMFFSDKNQVSKIEFFIDEGVKKRRLKKTGE
>AG-402-N10
MAVVSLSEMMEAGAHFGHQTRRWNPKMSKYIYCARNGVHIIDLVKTALCMNNAYKWTRNAAKSGKRFLFVGTKKQASDVVAQEAVRCGAAYVNQRWLGGMLTNWTTMKARIERLKDLERMESSGAIAMRPKKEAAVLRRELERLQKYLGGLKGMRRLPDVVVLVDQRRESNAVLEARKLDISLVSMLDTNCDPDLCEVPIPCNDDAVRSVQLILGRLADAINEGRAQQKIRIRLKAFDRRMLDLSCDKIIQTADTTAASAIGPIPLPTKRKIYCVLRSPHVDKDSREHFETRTHRRIIDIYSPSAKTIDALMKLDLPSGVDIEVKLMKKLSKRMSILSKKIEDRTYAPLEALSIIKENANAKFDETIEAHIRLGIDPKYTDQQLRTTVGLPNGTGQTIKIAVITSGENVAKAKSAGADFFGEEDLIESINKGNMDFDLLIATPDMMPKVAKLGRVLGPRGLMPNPKAGTVTVDIANAIKEFKAGKLEFRADKAGIVHVRFGKASFTENALFENLKTIQESIDKNKPSGAKGKYWRSFYVTSTMGPSVQVDINALKATRQFKKKKKETTRQRQKRRAMELRAAKDAKQVRPEMIVEDNLTVQELADKLSLESSEIIKSLFFGITATVTQSLDLTTIETVAEEFGVVLQDDVMIESDDLDSLKRPPVITVMGHVDHGKTSLLDSIRESRVASGEAGGITQHIGAYQFEKKKLTFLDTPGHEAFTAMRARGTKVTDVAVLVVAADDGCRPQTLEAISHARAAKVPIVVAINKIDKEGASPDKVKQELSEKDLIAEDWGGDVVMVPVSAIKKQNIDKLLEMILLVSEVEDLQANPERLAKGTVIEAHLDKAKGPVATLLVQNGTLKSGDVLAAGSVLGKIRAMVDEHGNRIKEAGPSCPVEALGFSEVPTAGDEFEVYPDEKTARVIVGERATDARATKLAQQRRVSLSSLSTQANDGELKELNLILKADVQGSVEAILGSLEQLPNEVQVRVLLSAPGEITETDIDLAAASGSVIIGFNTSLASGAKKAADANDVDVREYEVIYKLLEDIQLAMEGLLEPDLVEESLGQAEVRATFAVGKGSIAGCYIQSGKLQRNCSLRVLRSDKVIFEGNLDSLKRSKDDVKEVNTGFECGVGCDKFSTWNEGDLIEAYKFVTKKRKVLAIETSCDETSVSIVSIHSNIVASQIEDHSKWGGVVPELAARKHLELIPFVLEKALEESISIEDIDAIASTVTPGLVGCLRVGSITARTLCNLYSKPFLGIHHLEGHLSSILFSKPFLTLLVSGGHTELIKVGKRRMQRLGRSYDDAAGEAFDKVGRLLGLSYPGGPAIEKVAKKGNSSLPKCKIYDFSFSGLKTAVLRLVEKINGDELPIPDIAASFERVVAEVLVERTIKCAIDNGENIVVVGGVAANDTLRKMMIGEAKKSIKVHLAPLSLCTDNAAMIGAAALFRLKSLKLG--IAHGKYIRGSASKVRRVLDQIRGKSYRDALIMLEFMPYRSTDPITKVLRSAVANAEHLGMDPSSLFISSASADNGPVMKRFRPRAQGRAFSIKKQTCHISISVMTTLETLKWDGKKAGIAIDLKVAKETSSADLIHRAVLRQLANKRQGTASTLTRSEVRGGGRKPYKQKGTGRARQGSIRTPLRPGGGVIFGPKPRSYNLDMNRKERRLALRTALMSRVSDIVEDFTLDKPKTSEIVNGLSRLGIEKVLVILDVIKKSINNIEKVKLIAADQLNVFDILNANKLVIGQSAINKIQEVMAIRKFKPYTPGTRQRVVTDFSEITSSKPERSLIVSKHRVKGRNNRGVITCRHRGGGHKRQYRLVDFRRDKKNINAKVAAIHYDPHRNARLALLFYEDGEKRYIIAPAGVKVGQNVISGEGVPIEDGNAMPLSDMPLGSNVHCVELYAGRGAQMVRSAGSSAQLMAKEGDYVALKLPSTEVRLVRKECYATLGEVGNSEIRNTSLGKAGRRRWLGRRPQVRGSVMNPCDHPHGGGEGKAPIGRGPVTPWGKPALGLKTRKKNKPSNKLVVRRRRKAVYWGTGRRKTSVARVRLIPGSGQIKINGRSGDDYLFNPLHLNSVKAPLQTLGLENSYDIFVNVFGGGLTGQADAIKQGAARALCELSPDNRKPLKTEGHLSRDPRAKERRKYGLKKARKAPQFSKRMSIGILGKKLGMSQLFDDTGNAVPVTLIEAGPCRITQLKTQSLDGYKAIQIGYGVKDKHLSKPEKGHLLKSGQELLKHLKEYRETSPYEIGKEVTVKNFEVGQKVDISGKSMGRGFSGHQKRHGFSRGPMSHGSKNHRAPGSTGAGTPGRIYPGKRMAGRYGGKKITTKGLLVVKIDDQKNLLIVKGSIPGKPGSIVDIRPNMKVSQNWLKSLVEDDLSEKLSVGGFEVESLIDCKNVKGVVLGKVLSVVKHDNSDKLSICKVDIQIICGATNVKPNIYVYIATVGAHLLTIKKSEIRGVISEGMICSLEELGISEGIAIILGTSAALLLLNDHIYDLAITANRPDGMSVVGIAREISALSFPELKKNLCPQNLYSITHIDLVKKELSPEWLKERLDKSGIKSINLLVDITNYILLEQGQPLHAFDKDKLDFSVRKAKSDESLLCLNGENYKLNENITIIACCDKPIAIAGVIGGLETSVNDETCSIYLEGAVFNPVTIRKSSKEIGIRTESSSRFEKGISYKNTLDSVTRAINIVEKYFNIPTII-HTINDTELIPLRRDRIHKILGLVLTDNEITDKLILLGCTLYGDVHVISNRSDLEIDLIEEIARLIGYDMFDLKLPNKPGKLSLSQMALRKLKSSFVENGFNEVLSYSLLIKISNPLLLETSCLRDNIWQEHIRICNQNIKSGNDYCWIFEVGNIFEEEILNGAIYGKWSLNYYEARGKLKESLTVLNLKIEDKLHPGRSARLEVGYFGEIHPKLMIQQETYLTVADNSGAKRLQCIRVLGSNRRYAHVGDVVVASVKDALPNMGVKKSDVVKAVIVRTRHTLRRNTGNSIRFDDNAAVLINEDKNPKGTRVFGPVARELRDRNFTKIVSLAPEVIDSEWQERVVQIRRVSKTVKGGKKMSFRAIVVVGNEKGQVGVGVGKAGDVIGAVRKGVSDGKKHLVRVPLTPNSIPTLSKGRDGAANVLIRPAAPGTGVIAGGSIRTVLELAGIKNVLAKRLGSKTPLNNARAAMVALSQLRTHKSASRERGISLEQLYMGRSLKKGPFIADSLLKKVEKQNTDNDKVIKTWSRSSTILPVMIGHTIAVHNGKAHIPVFITEQMIGHKLGEFAPTRTYRGHLRDKKMSRRNAAVKRPVLPDPQFNSLASMMISRLMKHGKKSTAQKILSDAFSLISERTGGNAVELFETAVKNATPLVEVRARRVGGATYQVPMEVRQERGTAMALRWLVTFSRGRNGKSMSQKLAGELMDAANETGSAVKKREDTHKMAEANKAFAHYRYMLSPKRTKFRKQHRGRMKGVASKGNKIAFGQFALQAQDCGWVTARQIEASRRAMTRYIKRGGKIWIRIFPDKPVTMRPAETRMGSGKGNPEFWVAVVKPGRILFEMGGITEEIAKEAMRLAQYKLPVKTKFIARIAGIDIPREKRVEIALTYIYGIGLTRSKLILSNTGVNPDIRVKDLSDSDVQKLRGAAEFTVEGDLRRQEGMALKRLQDIGCVRGRRHRMSLPVRGQRTRTNARTRRGSRKTVAGRKKKLNNLSLFANENIKKAKSDELDQLKISLLGKKGELSIILKTMGKLPSVDRPIVGQKANLIKLNLQDLITERKNQLNKALDKKIEDEKIDVTIPSIGTPPGNKHPLISTQDEIIDIFCGLGYSVEKGPEIESDFYNFESLNIPKNHPARDMQDTFYLDELLRTHTSPVQIRYLEDNTPPVRIIAPGRVYRRDAVDATHSPVFNQVEVLCIDQDINFSHLRGTVLTFLKTFFGDIPVRFRASYFPFTEPSAEVDVQWKGKWLEVMGCGMVDPKVLEKLGIDSEKWTGFAAGLGVERFCMVRHQIDDIRRFYTNDLRFLKQFKLNTLKSNAGSRKKKLRKGRGIAAGQGASCGFGMRGQKSRSGPTRPGFEGGQMPLYRRVPLKHFEINQKNFSIVNLSKLNEKDSIVNIDSLVKKGLLKFPLKILGNGEVNVKLKVQAHAFTKVAKDKIEAAGGSCEADVIRKPVITEKATNALDNQYTFEVDHRAAKPQIKAAIESLFSVKVIRINTMNPPRRTRRSGKRSQVKKAIVRLAEGIQLFPMSRIGKLPVQIPDKVSVDINGLNVTVKGPKGELKRVMPEGVNFDQKDNQIVVSPSTAKRSKERHGLCRTLISNMVEGVSQGYSKRLEIVGVGSRAQVKGKNLVVSAGYSHPVEMTPPDGITYKVESNTNVTVSGIDKEIVGNEAAKIRSIRPPEPYKGKGIKYQGEHIIRKAGKMAKKIVAVIKLALQAGKANPAPPVGPALGQHGVNIMAFCKEYNARTQDKAGFVIPVEISVFEDRSFTFITKTPPASVLITKAAGIEKGAGESSKGSVGNISKAQLEEIAKTKLPDLNCSSIESAMKVIEGTARNMGVSITLKTRYKEAIRPKLLKDLGLQNIHQVPKVVKVNINRGLGEAASNSKALEASLNEMATITGQKALVTRSKKAIAGFKIREGMAIGCTVTLRGDRMYSFLERFINLALPRIRDFRGVSPKSFDGRGNYTVGVKEQLIFPEISFDKIDSIRGMDITIVTSASTDQEGKALLTELGMPFMPTISQLIGSERKRLTRKTKSPALKSCPERRGVCTRVYTSTPKKPNSALRKVARVRLTSGFEVTAYIPGIGHNLQEHSVVLLRGGRVKDLPGVRYHIIRGTLDTAGVKDRRQSRSKYGAKAPKKEFKKFNSSQITEKIDQLRKDLFDLRFKQATRQLNETHKFRIIKKQVAQLLTLSKMGNKINPSGLRLGITQEHRSKWFASKTYPILLQEDYKIRTFIQKKYAAGISDVLIARKADQLELELKTARPGVIVGRQGSGIEELRSGIQKTIGDRVRINVVEVERVDADAFLLAEYIAQQLEKRVAFRRTIRMALQRAQRAGVIGLKVQVGGRLNGAEIARTEWTREGRVPLHTLRAEIDYAIREANTTYGVLGIKVWVFKGEVLPKEEQKTGSKKSKRNIPNGVVHIQSTFNNTIVSITDTSGHVISWSSAGASGFKGARKGTPFAAQTAAEAAAKRALDQGMRQIEVLVRGPGSGRETAIRALQVAGLEITLIRDVTPLPHNGCRRPKRRRVLENKQKIVTEIKSLLDDSEMAVVLNYKGLTIKEMSDLRLRLQTNNGICKVTKNSLMRKAIDGNSNLESLLTGTNAFVLIKEDVGGAVKAIQSFQNETNKSETKGALFEGRLLSESEIKEIANLPSREVLMAKIAGALNGVATIAISI------MSNHDPISDMLTRIRNASQKKHSSTAIPASKMSLNIAKVLQKEGFIADIGEGYKSQIILGLKYSGKPTIRSMQRVSKPGLRIYKNTRGLPKVLGGLGVAIISTSKGVMSDRDARKQGIGGEVLCYV--------------------------------------------------------------------------------------------------------------------------------------------------------------------------------------------------------------------------------LSRKLQTQKRHKRLRRFLIGNKTRPRLAVFRSNNHIYAQVIDDHAHQTLCSASTVDKELKELSSNCSSSSIVGKLLAKRAIKKGIKQVIFDRGGNLYHGRVKALADAAREEGLNFMTLNTAEKQKLIKSHQVHSTDTGSVEVQVAMLSERISKLSDHLQGNIHDYASRQGLLKMIGKRKRLLSYIKNKNLQNYKDLIIKIGIRLKIASRRSKLAMVQTLWVKEQLEKLEVSVEAMATQGDKILDVALAKIGDKGLFTKELEAQMLIGRADIAVHSLKDLPTNLPKGLILGCITKREDPSDALVKNYQLESLPSGSIVGTSSLRRLAQLRYKFPHLNFKDIRGNVITRLEKLDSGEDCIILAAAGLKRLGFESRIHQIPNEISLHAVGQGALGIECKDKEVKIISVLEDKFTSQRCLAERSFLRELEGGCQVPIGVNSSIFLTGMVASIDGRLIKDKINCPEAVGKKLAEKLGADEIKERIGTVVSDKMDKTVVVAVINRYPHPTYKKIVSRTTRYKAHDPENICVLGDRVKIKETRPLSAHKRWAIDEILKTITPSLETIGRNWFLVDAQNKTLGRLATEIASVLRGKNKPTFTPHLDTGDFVIVVNAEKVEISGKKATQKLYRRHSGRPGGMKIEKFESLQERIPERIIEQAVKGMLPHNSLGRQQFKKLKVYKGSDHPHAAQNPVL-IGIDEVGRGAVFGPVFSASVSLTRGVRDSKQLTEKKRKFLLPKIITSSDYSLGQSSAREIDEYGIRYATELSMIRAIKKELIIDGPLRQKNIIAGDSKFTSIAAASILAKVTRDFLMERLEEKHPGYFINKNKGYGTKKHFSSLKAYGLTNLHRKSFMRIKTGDLVKVINGKEKGKTGEVLKTIPENRVIVKGINLRTKHVKPTQEGESGRILTEEASMHASNVMFFSEKNVISKIEFFIDEGIKKRRLKKTGE
>AG-418-M08
MAVVSLSEMMEAGAHFGHQTRRWNPKMSKYIYCARNGVHIIDLVKTALCMNNAYKWTRNAAKSGKRFLFVGTKKQASDVVAQEASRCGAAYVNQRWLGGMLTNWTTMKARIERLKDLERMESSGAIAMRPKKEAAVLRRELERLQKYLGGLKGMRRLPDVVVLVDQRRESNAVLEARKLDISLVSMLDTNCDPDLCEVPIPCNDDAVRSVQLILGRLADAINEGRAQQKIRIRLKAFDRRMLDLSCDKIIQTADTTAASAIGPIPLPTKRKIYCVLRSPHVDKDSREHFETRTHRRIIDIYSPSAKTIDALMKLDLPSGVDIEVKLMKKLSKRMAALSTKIEDRTYAPLEALGIIKENANAKFDETIEAHIRLGIDPKYTDQQLRTTVALPNGTGQSIKIAVITSGENVAKAKSAGADLFGEEDLVESINKGNMDFDLLIATPDMMPKVAKLGRVLGPRGLMPNPKAGTVTSDIAGAIKEFKAGKLEFRADKAGIVHVRFGKASFTEKALFENLKTLQESIDKNKPSGAKGKYWRSFYVTSTMGPSVKVDINALKAARQFKKKKKETTRQRQKRRAMELRAAKDAKQVRPEMIVEDNLTVQELADKLSLESSEIIKSLFFGITATVTQSLDLATIETVAEEFGVVLQDDVMIETDDIESLKRPPVITVMGHVDHGKTSLLDSIRESRVASGEAGGITQHIGAYQFEKKKLTFLDTPGHEAFTAMRARGTKVTDVAVLVVAADDGCRPQTLEAISHARAAKVPIVVAINKIDKEGASPDRVKQELSEKDLIAEDWGGDVVMVPVSAIKKQNINKLLEMILLVSEVEDLQANPKRLAKGTVIEAHLDKAKGPVATLLVQNGTLKAGDVLAAGSVLGKIRAMVDEHGNRIKEAGPSCPVEALGFSEVPTAGDEFEVYPDEKTARGIVGERATDARATKLAQQRRVSLSSLSNQANDGELKELNLILKADVQGSVEAILGSLEQLPNEVQVRVLLSAPGEITETDIDLAAASGSVIIGFNTSLASGAKKAADSNNVDIREYEVIYKLLEDIQSAMEGLLEPDLVEESLGQAEVRATFAVGKGAIAGCYIQSGKLQRNCSLRVVRSDKIIFEGNLDSLKRSKDDVKEVNTGFECGVGCDKFSTWSEGDIIEAFKFVTKKRKVLAIETSCDETSVSVVSIHSNIVASQIEDHSKWGGVVPELAARKHLELIPFVLEEALEESMSIEEIDVIASTVTPGLVGCLRVGSITARSLCTLYSKPFLGIHHLEGHLSSIL-SKNFLTLLVSGGHTELIKVGERRMQRLGRSYDDAAGEAFDKVGRLLGLSYPGGPAIEKIAKKGNANLPKCKIYDFSFSGLKTAVLRLIEKLSGDEIPISDIAASFERVVAEVLVDRTLNCAIDHGNNIVVVGGVAANDTLRKMMIGEAKKSIKVHLAPINLCTDNAAMIGAAALFRLKSLKLG-AIAHGKYIRGSASKVRRVLDQIRGKSYRDALIMLEFMPYRSTDPITKVLRSAVANAEHLGMEPSSLIISSASADNGPVMKRFRPRAQGRAFSIKKQTCHISISVMTTLETLKWDGKKAGVSIDLKVAKETSSADLIHRAVLRQLANKRQGTASTLTRSEVRGGGRKPYKQKGTGRARQGSIRTPLRPGGGVIFGPKPRSYNLDMNRKERRLALRTALMSRVSDIVEDFTLDKPQTSEIVNGLSRLGIEKVLVILEVIKKSINNIKKVKLISADQLNVFDILNANKLVIGQSAINKIQEVMAIRKFKPYTPGTRQRVVTDFSEITSANPERSLIVSKHRVKGRNNRGVITCRHRGGGHKRQYRLVDFRRDKRNINAKVAAIHYDPHRNARLALLFYEDGEKRYIIAPSGVKVGQNVISGEGVPIEDGNAMPLSNMPLGSNVHCVELYAGRGAQMVRSAGASAQLMAKEGDYVALKLPSTEVRLVRKECYATLGEVGNSEIRNTSLGKAGRRRWLGRRPQVRGSVMNPCDHPHGGGEGKAPIGRGPVTPWGKPALGLKTRKKNKTSNKLVVRKRRKAVYWGTGRRKTSVARVRLIPGNGQIKINGRSGDDYLFNPSHLNSVKAPLLTLGLENSYDILVNVFGGGLTGQADAIKQGAARALCDLSPDNRKPLKTEGHLSRDPRAKERRKYGLKKARKAPQFSKRMSIGILGKKLGMSQLFDDDGNAVPVTLIEAGPCRVTQLKTQSLDGYTAIQIGYGAKDKHLTKPEKGHLLKSGEEFLKHLKEYRETSSYEIGKEITVTNFEVGQKVDISGKSMGRGFSGYQKRHGFSRGPMSHGSKNHRAPGSTGAGTPGRIYPGKRMAGRYGGKKITTKGLLVVKIDDQKNLLVVKGSVPGKPGSIVNIKPNMKVSQNWLKSLVDDDLSEKLSIGGFEVESLIDCSNVKGIVLGKVLSVLKHENSDKLSICSVDIQIICGANNVKPNIYVYVATIGAHLLTIKKSEIRGVMSEGMICSLEELGMSEGIAIILGTSGALLLLNDYIFDLAITANRPDGMSVVGIAREISALTFPRLKNECTIKNLYSITHIDSVNKELSPQWLKDRLDKSGIKSLNLLVDITNYILLEQGQPLHAFDTAKLDFSVRKARDNENLLCLNGENYELNQNITIVACDDKPVAIAGVIGGLETSVNEDTSSIYLEGAVFNPVTIRKSSKEIGIRTESSSRYEKGISYKNTLDSVTRAINILEDYFNISTIITLD-KTKKLISLRRKRIHEILGLILSDTEITSKLKLIGCNLYGDVEVIPNRSDLEIDLIEEIARLVGYDMFDLNLPNKPGKLSSSQTALRKLKSGFIDIGFNEVLSYSLLIKISNPLLLETSCLRNNIWQEHIRICNQNINSGLDYCWIFEVGNIFQEELLNGAIYGKWFLNYYEARGKLREALTLLNLNIEDKLHPGRSARLEIGYFGEIHPKLMIQQETYLTVADNSGAKRLQCIRVLGSNRRYAHVGDVVVASVKDALPNMGVKKSDVVKAVIVRTRHTLRRNTGNSIRFDDNAAVLINEDKNPKGTRVFGPVARELRDKNFTKIVSLAPEVIDSEWQERVVQIRRVSKTVKGGKKMSFRAIIVVGNEKGQVGVGVGKAGDVIGAVRKGVSDGKKNLVRVPLTPNSIPTLSIGRDGAANVLIRPAAPGTGVIAGGSIRTVLELAGIKNVLAKRLGSKTPLNNARAAMLALSQLRTHKSVSRERGISLEQLYMGRSLKKGPFIADSLLKKVEKQNTDNDKVIKTWSRSSTILPVMIGHTIAVHNGKAHIPVFITEQMIGHKLGEFAPTRTYRGHLRDKKMSRRNAAVKRPVLPDPQFNSLASMMISRLMKHGKKSTAQKILSDAFSLISERTGGNAVELFETAVKNATPLVEVRARRVGGATYQVPMEVRQERGTAMALRWLVTFSRGRNGKSMSQKLAGELMDAANETGSAVKKREDTHKMAEANKAFAHYRYMLSPKRTKFRKQHRGRMKGIASKGNTIAFGQFALQAQDCGWVTARQIEASRRAMTRYVKRGGKIWIRIFPDKPVTMRPAETRMGSGKGNPEFWVAVVKPGRILFEMGGITEEIAKEAMRLAQYKLPVKTKFIARIAGIDIPREKRVEIALTYVYGIGLTRSKLILTNTGVNPDIRVKDLSDSDVQKLREAAEFTVEGDLRRQEGMALKRLQDIGCVRGRRHRMSLPVRGQRTRTNARTRRGSRKTVAGRKKKLNNLSLLANENIKNANSIELDQLRISLLGKKGELSIILKTMGKLSSVDRPIVGQKANLIKINLQDLINERKDQLISEADQKIKDEKIDVTISSTGTPPGNKHPLISTQDEIIDIFCGLGYSVEKGPEIESDFYNFESLNIPKNHPARDMQDTFYLDELLRTHTSPVQIRYLENNPPPVRIIAPGRVYRRDAVDATHSPVFNQVEVLCIDKDINFSHLRGTVLTFLKTFFGDIPVRFRASYFPFTEPSAEVDVQWKGKWLEVMGCGMVDPKVLEKLGIDSEKWTGFAAGLGVERFCMVRHQIDDIRRFYTNDLRFLKQFTLNSLKSNSGSRKKKLRKGRGIAAGQGASCGFGMRGQKSRSGPTRPGFEGGQMPLYRRVPLKHFEINQKSFSVINLNKLSEKDNVVNLDSLVKKKLLKSPLKILGNGDINTKLKVQAHAFTKVAIEKIEAAGGSCEADVIRKPVITEKATNALDNQYTFEVDHRAAKPQIKAAIESLFSVKVIGINTMNPPRRTRRSGKRSQVKKAIVRLAEGIQLFPMSRIGKSPVQIPDKVSVDINGLTITVKGPKGELKRIMPEGVNFDQNENQIVVTPATTKRSRERHGLCRTLISNMVLGVTEGYTKKLEIVGVGSRAQVKGKNLVVSAGYSHPVEMTPPDGITYKVESNTNVTVSGIDKEIVGNEAAKIRSIRPPEPYKGKGIKYQDERIIRKAGKMAKKIVAVIKLALQAGKANPAPPVGPALGQHGVNIMAFCKEYNAKTQDKAGFIIPVEISVFEDRSFTFITKTPPASVLITKAAGIEKGAGESAKGSVGNISKAQLEEIAKTKLPDLNCKSIESAMKVIEGTARNMGVSITLKTRYKETIRPKLLKDLGLKNIHQVPKVIKVNVNRGLGEAASNSKALEASLNEMATITGQKALVTRAKKAIAGFKIREGMAIGCTVTLRGDRMYSFLERFINLALPRIRDFRGVNPKSFDGRGNYTLGVKEQLIFPEISFDKIDSIRGMDITIVTSASTDQEGKALLKELGMPFMPTISQLIGSERKRLTRKTKSPALKSCPERRGVCTRVYTSTPKKPNSALRKVARVRLTSGFEVTAYIPGIGHNLQEHSVVLLRGGRVKDLPGVRYHIIRGTLDTAGVKDRRQSRSKYGAKAPKKEFKKLNSSQINEKIDQLRRDLFDLRFKQATRQLNETHQFKIIKKQVAQLLTLSKMGNKINPTGLRLGITQEHRSKWFASKTYPILLQEDYKIRNFIQKKYSAGISDVLIARKADQLELELKTARPGVIVGRQGSGIEELRSGIQKTIGDRVRINVVEVERVDADAYLLAEYIAQQLEKRVAFRRTIRMALQRAQRAGVLGLKIQVGGRLNGAEIARSEWTREGRVPLHTLRAEVDYAIREANTTYGILGIKVWVFKGEVLPKEEQKTGSKKSKKNVPNGVVHIQSTFNNTIVSISDTSGHVISWSSAGASGFKGARKGTPFAAQTAAEAAAKRALDQGMRQIEVLVRGPGSGRETAIRALQVAGLEITLIRDVTPLPHNGCRRPKRRRVIENKQKIVSEIKSLLDDSEMAVVLDYKGLTIKEMSDLRSRLQTNNGICKVTKNSLMRKAIDGNSNLESLLKGTNAFVLIKEDVGGAVKAIQSFQKETKKSETKGALFEGRLLSESEIKEIASLPSREVLMAKIAGALNGVATIAISINESLKQMSNHDPISDMLTRIRNASQKKHKSTAIPASKMSLSIAKVLQKEGFIADIGEGYKSQIVLGLKYSGKPTIRSMQRVSKPGLRVYKNTKGLPKVLGGLGVAIVSTSKGVMSDRDARKQGIGGEVLCYVGFIVINKEKGFTSHDCVKQIRKLLGTKKVGHTGTLDPQVTGTLPIAIGSATKFIQYLPQGKTYIGQIQLGIRTKTDDMQGEIINSNNQLNKYLNNFRGIIQQVPPQVSSVHVNGERAYKKCLKNEFELKPREVEIEELILKKWNGIIKVSCTSGTYIRSIARDLGQILDSEGCLLNLTRISACGFHKKNSIISHFIIPTIALNHISTLILTDQEINFWQTGRVILSRKLQTQKRHRRSRRFLIGNEVRPRLSVYRSNNHIYAQVIDDNAQKTICAASTIDKELKELSSDCKSSSIVGKLLAKRAIKKGIKQVIFDRGGNIYHGRVKALAEAAREAGLNFMTLDTAEKQKLIESHQVHATDTGSVEVQVAMLSERISKLSNHLQGNIHDYASRQGLLKMIGKRKRLLSYIKGKNPQNYQKIIKKIGIRLKIASRRSKLAMVQTLWVKEELEKLEVSIEAMATQGDKILDVALAKIGDKGLFTKELEAQMLIGHADIAVHSLKDLPTNLPDGLTLGCITKREDPSDALVKNYQLESLPAGSIVGTSSLRRLAQLRYKFPYLDFKDIRGNVITRIEKLDSGKDCIILAAAGLKRLGFESRIHQIPNEVSLHAVGQGALGIECKDKEVKIIKVLEDKTSSQRCLAERSFLRELEGGCQVPIGVNSKIHLTGMVASIDGELIKDEIYSPEEVGKKLAEKLGADKIKERIGTVVSDKMDKTVVVAVVNRYPHPTYKKIVSKTTRYKAHDPENTCVLGDRVKIKETRPLSAHKRWAIEEILKTITPSLETIERNWFLVDAKAKTLGRLATEIATILRGKNKPTFTPHMDTGDFVIVVNAEKVEVTGKKTFQKLYRRHSGRPGGMKVEKFESLQERIPERIIEQAVKGMLPHNSLGRQQFKKLKVYKGSDHPHAAQNPVL-IGIDEVGRGAVFGPVFSAAVVLSEGVRDSKKLTPNKRKLLFPKIIALSDYSLGQSSVREIDQLGIRYATELSMIRAIKKEVIIDGPLRQRNIIAGDSKFISIAAASIIAKVTRDFLMERLEKKFSGYSIFKNKGYGTEDHLSTLKSKGVTKLHRKSFMRIKTGDLVKVINGKEKGKTGEVLKTIPENRVVVKGINLRTKHVKPTQEGESGRILTEEASLHASNVMFFSDKNLTSKIEFFIDEGIKKRRLKKTGE
>AG-459-A01
MAVVSLSEMMEAGAHFGHQTRRWNPKMSKYIYCARNGVHIIDLVKTALCMNNAYKWTRNAAKSGKRFLFVGTKKQASDVVAQEAVRCGAAYVNQRWLGGMLTNWTTMKARIERLKDLERMESSGSIAMRPKKEAAVLRRELERLQKYLGGLKGMRRLPDVVVLVDQRRESNAVLEARKLDISLVSMLDTNCDPDLCEVPIPCNDDAVRSVQLILGRLADAINEGR-QQKIRIRLKAFDRRMLDLSCDKIIQTADTTAASAIGPIPLPTKRKIYCVLRSPHVDKDSREHFETRTHRRIIDIYSPSAKTIDALMKLDLPSGVDIEVKL------------------------------------------------------------------------------------------------------------------------------------------------------------------------------------------------------------------------------------KPSIKFKKKKKETTRQRQKRRAMELRAAKEAKQVRPEMIIEDNLTVQELADKLSLESSEIIKSLFFGITATVTQSLDLTTIETVAEEFGVVLQDDVMIETDDIESLKRPPVITVMGHVDHGKTSLLDSIRESRVASGEAGGITQHIGAYQFEKKKLTFLDTPGHEAFTAMRARGTKVTDVAVLVVAADDGCRPQTLEAISHARAAKVPIVVAINKIDKEGASPDRVKKELSEKDLIAEDWGGDVVMVPVSAIKKQNIDKLLEMILLVSEVEDLQANPKRLAKGTVIEAHLDKAKGPVATLLVQNGTLKAGDVLAAGSVLGKIRAMVDEHGNRIKEAGPSCPVEALGFSEVPTAGDEFEVYPDEKSARAVVGERATDARATKLAQQRRVSLSSLSTQANDGELKELNLILKADVQGSVEAILGSLEQLPNEVQVRVLLSAPGEITETDIDLAAASGSVIIGFNTSLASGAKRAADANDVDIREYEVIYKLLEDIQSAMEGLLEPDLVEESLGQAEVRATFAVGKGAIAGCYIQSGKLQRNCSLRVLRSDKVIFEGNLDSLKRSKDDVKEVNTGFECGVGCDKFSTWSEGDIIQAFKFVTKKRKVLAIETSCDETSVSIVSIHSNIVASQIEDHSKWGGVVPELAARKHLELLPFVLEQALEESIRIEEIDVIASTVTPGLVGCLRIGSITARSLCTLYSKPFLGIHHLEGHLSSIL-SKNFLTLLVSGGHTELIKVGERRMQRLGRSYDDAAGEAFDKVGRLLGLSYPGGPAIAKIAKKGNPNLPKCKIYDFSFSGLKTAVLRLVEKLNGDEIPIPDIAASFERVVAEVLVERTIKCADDYGDNIVVVGGVAANDTLRKMMIGEAKKSIKVHLAPINLCTDNAAMIGAAALFRLSSLKLG----------------------------------------------------------------------------------------------------------------------------------------------------------------------------------------------------------------------------------------------------------------------------------------------------------------------------------------------------------------------------------------------------------------------------------------------------------------------------------------------------------------------------------------------------------------------------------------------------------------------------------------------------------------------------------------------------------------------------------------------------------------------------------------------------------------------------------------------------------------------------------------------------------------------------------------MKVSQNWLKSLVEHDLSEKLSIGGFEIESLVDCENVKGIVLGKVLSVVKHENSDKLSICIVDIQIVCGAKNVKQNIYVYVATVGTHLLTIKKSEIRGVSSEGMICSLEELGISEGIAIILGTSGAEILLNDYIYDLAITANRPDGMSVVGIAREISALLT-KVLKKCPIKNFYSISNIESVNKQLSPGWLKDRLDKSGIKSINLLVDITNYILLEQGQPLHAFDKDKLDFSVRKAYNNENLLCLNGENYKLNENITIIACDDKPVAIAGVIGGLETAVNEDTSSIYLEGAVFNPVTIRKSSKEIGIRTESSSRYEKGISYKNTLDSVTRAINILEQYFNVQNPINTLDSTKILIPLRRERINKILGIILSDNEISEKLKLIGCSLYGDVEIIPNRSDLEIDLIEEIARLIGYDMFDLNLPNKPGKLSSSQIALRKLKTGLIVNGFNEVLSYSLLIKISNPLLLETSCLRDNIWQEHIKICNQNIKSGHDYCWIFEVGNIFQEEILNGALYGKWLLTYYEARGKLKEALSILNLKIEDRLHPGRSSKLEVGYFGEIHPNL------------------------------------------------------------------------------------------------------------------------------------------------------------------------------------------------------------------------------------------------------------------------------------------------------------------------------------------------------------------------------MSRRNAAVKRPVLPDPQFNSLASMMISRLMKHGKKSTAQKILSDAFSLISERTGGNAVELFETAVKNATPLVEVRARRVGGATYQVPMEVRQERGTAMALRWLVTFSRGRNGKSMSQKLAGELMDAANETGSAVKKREDTHKMAEANKAFAHYRY----------------------------------------------------------------------------------------------------------------------------------------------------------------------NTGVNPDIRVKDLSDSDVQKLRGAAEFTVEGDLRRQEGMALKRLQDIGCVRGRRHRMSLPVRGQRTRTNARTRRGSRKTVAGRKK-----------------------------------------------------------------------------------------------------------------------------------------------------------------------------------------------------------------------------------------------------------------------------------------------------------------------------------------------------------------------------------------------------------------------------------------------------------------------------------------------------------------------------------------------------------------------------------------------------------------------------------------------------------------------------------------------------------------------------------------------------------------------------------------------------------------------------------------------------------------------------------------------------------------------------------------------------------------------------------------------------------------------------------------------------------------MPTISQLIGSERKRLTRKTKSPALKSCPERRGVCTRVYTSTPKKPNSALRKVARVRLTSGFEVTAYIPGIGHNLQEHSVVLLRGGRVKDLPGVRYHIIRGTLDTAGVKDRRQSRSKYGAKAPK--------------------------------------------------------------------------------------------------------------------------------------------------------------------------------------------------------------------------------------------------------------------------PVKKKKSKKNVPNGVVHIQSTFNNTIVSITDTSGHVISWSSAGASGFKGARKGTPFAAQTAAEAAAKRALEQGMRQIEVLVRGPGSGRETAIRALQVAGLEITLIRDVTPLPHNGCRRPKRRRV---------------------------------------------------------------------------------------------------------------------------------------------------------------------------------------------------------------------------------------------------------------------------------------GFIAINKEKGFTSHDCVKQIRKLFGTKKVGHTGTLDPDVTGTLPIAIGNATRFIQYLPQGKTYIGQIQLGIRTKTDDMQGEILSSHKQLDKYLNNFRGIIQQIPPQVSSVHVNGERAYKKALKNEFELKAKEIEIEELVLNKWDQINKISCSSGTYIRSIARDLGEILDSGGCLFKLKRISACGFHEKNSIISDFIIPTIALDHISTLVLANQEINFWQTGRII-----------------------------------------------------------------------------------------------------------------------------------------------------------------------------------------------------------LKIASRRSKLAMVQTLWVKDQLEDLEVSIEAMATQGDKILDVALAKIGDKGLFTKELEAQMLIGHADIAVHSLKDLPTNLPEGLTLGCITKREDPSDALVVNYQLESLPPGSIVGTSSLRRMAELRYNFPHLNFKDIMG-----------------------------------------------------------------------------------------------------------------------------------------------------------------------------------------------------------------------------------------------------------------------------------------------------------------------------------------------------------IGIDEVGRGSIFGPVFSAAIVLTKGVNDSKKLTPKKRNYLIPKIIASSDYGLGQSSVTEIDKFGIRHATELSMIRAVKPSLIIDGPLRQRNIISGDSKFTAIAAASIIAKVTRDSLMERLESEYPGYFIFQNKGYGTKQHFLSLKDNGLTKLHRKSF-------------------------------------------------------------------------------------------------
>AG-459-A09
----------------------------------------------------------------------------------------------------------------------------------------------------------------------------------------------------------------------------------QQKIRIRLKAFDRRMLDLSCDKIIQTADTTAASAIGPIPLPTKRKIYCVLRSPHVDKDSREHFETRTHRRIIDIYSPSAKTIDALMKLDLPSGVDIEVKLMKKLSKRMTALSTKIEVRTYAPLEALAIVKENANAKFDETIEAHIRLGIDPKYTDQQLRTTVALPNGTGQSIKIAVITSGENVAKAKSAGADLFGEEDLIESINKGNMDFDLLIATPDMMPKVAKLGRVLGPRGLMPNPKAGTVTGDIASAIKEFKAGKLEFRADKAGIVHVRFGKASFTENALFENLKTLQESIDKNKPIGAKGKYWRSFYVTSTMGPSVQVDINALKPSRQFKKKKKETTRQRQKRRAMELRAAKDAKQVRPEMIIEDNLTVQELADKLSLESSEIIKSLFFGITATVTQSLDLATIETVAEEFGVVLQDDVMIETDDIESLKRPPVITVMGHVDHGKTSLLDSIRESRVASGEAGGITQHIGAYQFEKKKLTFLDTPGHEAFTAMRARGTKVTDVAVLVVAADDGCRPQTLEAISHARAAKVPIVVAINKIDKEGASPDRVKQELSEKDLIAEDWGGDVVMVPVSAIKKQNIDKLLEMILLVSEVEDLQANPERLAKGTVIEAHLDKAKGPVATLLVQNGTLKAGDVLAAGSVLGKIRAMVDEHGNRIKEAGPSCPVEALGFSEVPTAGDEFEVYPDEKSARAIVGDRATDARATKLAQQRRVSLSSLSTQANDGELKELNLILKADVQGSVEAILGSLEQLPNEVQVRVLLSAPGEITETDIDLAAASGSVIIGFNTSLASGAKRAAEANDVDIREYEVIYKLLEDIQSAMEGLLEPDLVEESLGQAEVRATFAVGKGAIAGCYIQSGKLQRNCSLRVLRSDKVIFEGNLDSLKRSKDDVKEVNTGFECGVGCDKFSTWSEGDIIEAFKFVTKKRKVLAIETSCDETSVSIVSIHSNIVASQIEDHSKWGGVVPELAARKHLELLPFVLEQALEESIRIEEIDVIASTVTPGLVGCLRVGSITARSLCTLYSKPFLGIHHLEGHLSSIL-SKNFLTLLVSGGHTELIKVGERRMQRLGRSYDDAAGEAFDKVGRLLGLSYPGGPAIAKIAKKGNPNLPKCKIYDFSFSGLKTAVLRLVEKLNGDEIPIPDIAASFERVVAEVLVERTIKCANDYGDNVVVVGGVAANDTLRKMMISEAKKSIKVHLAPLNLCTDNAAMIGAAALFRLKSLKLG--IAHGKYIRGSASKVRRVLDQIRGKSYRDALIMLEFMPYRSTDPITKVLRSAVANAEHLGMEPSSLVISSASADNGPVMKRFRPRAQGRAFSIKKQTCHISISVMTTLETLNWDGKKAGVSIDLKVAKETSSADLIHRAVLRQLANKRQGTASTLTRSEVRGGGRKPYKQKGTGRARQGSIRTPLRPGGGVIFGPKPRSYNLDMNRKERRLALRTALMSRISDT-EDFTLDQPKTSEIINGLSRLGIEKVLIILDVIKKSINNIEKVKLIAADQLNVFDILNANKLVIGQSAINKIQEVMAIRKFKPYTPGTRQRVVTDFNEITSSKPERSLIVSKHRNKGRNNRGVITCRHRGGGHKRQYRLIDFRRDKKNINAKVAAIHYDPHRNARLALLFYEDGEKRYIIAPSGIKVGQNVISGESVPFEEGNAMPLSVMPLGSNVHCVELYAGRGAQMVRSAGASAQLMAKEGDYVALKLPSTEVRLVRKECYATLGEVGNSEIRNTSLGKAGRRRWLGRRPQVRGSVMNPCDHPHGGGEGKAPIGRGPVTPWGKPALGLKTRKKNKPSNKLVVRRRRKAVYWGTGRRKTSVARVRLIPGNGQIKINGRSGNDYLFNPSHLNSVKAPLLTLGLENSYDIFVNVFGGGLTGQADAIKQGAARALCGLSPDNRKPLKTEGHLSRDPRSKERKKYGLKKARKAGQFSKRMSIGILGKKLGMSQLFDKDGNAVPVTLIEAGPCRVTQLKTQPLDGYTAIQIGYGVKDKHLSKPEKGHLLKSGEILLKHLKEYRETSPYEIGKEITVTNFEVGQKVDISGKSMGRGFSGYQKRHGFSRGPMSHGSKNHRAPGSTGAGTPGRIYPGKRMAGRYGGKKITTKGLLVVKIDDQKNLLVVKGSVPGKPGSIVNIKPN-------------------------------------------------------------------------------------------------------------------------------------------------------------------------------------------------------------------------------------------------------------------------------------------------------------------------------------------------------------------------------------------------------------------------------------------------------------------------------------------------------------------------------------------------------------------------------MIQQETYLTVADNSGAKRLQCIRVLGSNRRYAHVGDVIVATVKDALPNMGVKKSDVVKAVIVRTRHTLRRNTGNSIRFDDNAAVLINEDQNPKGTRVFGPVARELRDKNYTKIVSLAPEVIDSEWQERVVQIRRVSKTVKGGKKMSFRAIVVVGNEKGQVGVGVGKAGDVIGAVKKGVSDGKKHLVRVPLTPNSIPTLSIGREGAANVLIRPAAPGTGVIAGGSIRTVLELAGIKNVLAKRLGSKTPLNNARAAMVALSQLRTHKSTSRERGISLEQLYMGRSLKKGPFIADSLLKKVEKQNTDNDKVIKTWSRSSTILPVMIGHTIAVHNGKAHIPVFITEQMIGHKLGEFAPTRTYRGHLRDKKMSRRNAAVKRPVLPDPQFNSLASMMISRLMKHGKKSTAQKILSDAFSLISERTGGNAVELFETAVKNATPLVEVRARRVGGATYQVPMEVRQERGTAMALRWLVTFSRGRNGKSMSQKLAGELMDAANETGSAVKKREDTHKMAEANKAFAHYRYMLSPKRTKFRKQHRGRMKGIATKGNTIAFGEFALQAQDCGWVTARQIEASRRAMTRYVKRGGKIWIRIFPDKPVTMRPAETRMGSGKGNPEFWVAVVKPGRILFEMGGITEETAKEAMRLAQYKLPVKTKFIARIAGIDIPREKRVEISLTYVYGIGLTTSKLILANTGVNPDVRVKDLSDADVQKLRVATEFTLEGDLRRKEGMALKRLQDIGCVRGRRHRMSLPVRGQRTRTNARTRRGSRKTVAGRKK-LNNLSLLANENIKNANSSELDQLRVSLLGKKGELSIILKTMGKLSSVDRPIIGQKANLIKINLQDLINKRKNQLISEADKQIEDEKIDVTIPSTGTLPGNKHPLISTQDEIIDIFCGLGYTVENGPEIESDFYNFESLNIPKNHPARDMQDTFYLDELLRTHTSPVQIRYLENNPPPVRIIAPGRVYRRDAVDATHSPVFNQVEVLCIDQNINFSHLRGTVLTFLKTFFGDIPVRFRASYFPFTEPSAEVDVQWKGKWLEVMGCGMVDPKVLEKLGIDSEKWTGFAAGLGVERFCMVRHQIDDIRRFYTNDLRFLKQFTLNTLKSNTGSRKKKLRKGRGIAAGQGASCGFGMRGQKSRSGPTRPGFEGGQMPLYRRVPLKHFEINQKNFSIVNLSKLSEKESVVNIDSLVKKKLLKFPLKILGNGEVKVKLKVQAHAFTKVAKEKIEAAGGSCEADIVRKPVITEKATNALDNQYTFEVDHRAAKPQIKAAIEALFSVKVIGINTMNPPRRTRRSGKRSQIKKAIVRLAEGIQLFPMSRIGKAPVLIPEKVTIDFDGLNVTVKGPKGELKRLMPEGVSFDKKDNKVLVSPTTTKHSRQRHGLCRALIANMVEGVSQGFTKKLEIVGVGSKAQVKGKTLVVSAGYSHPVEMTPPDGITYKVESNTNVIVSGIDKEIVGNEAAKIRSIRPPEPYKGKGIKYHDEKILRKAGKMAKKIVAVIKLALQAGKANPAPPVGPALGQHGVNIMAFCKEYNARTQDKAGFVIPVEISVFEDRSFTFITKTPPASVLITKAAGIEKGAGESSKGSVGNISKSQLEEIAKTKLPDLNCSSIESAMKVIEGTARNMGVSITLKNRYKESIRPKLLKELGLKNIHQVPKVIKVNVNRGLGEAASNSKALEASLNEMATITGQKALVTRAKKAIAGFKIREGMPIGCSVTLRGDRMYSFLERFINLALPRIRDFRGVNPKSFDGRGNYTVGVKEQLIFPEISFDKIDSIRGMDITIVTSASTDQEGKSLLKELGMPFMPTISQLIGSERKRLTRKTKSPALKSCPERRGVCTRVYTSTPKKPNSALRKVARVRLTSGFEVTAYIPGIGHNLQEHSVVLLRGGRVKDLPGVRYHIIRGTLDTAGVKDRRQSRSKYGAKAPKKEFKQLNQAQITEKIDKLRKDLFDLRFKQATRQLNETHKFKIIKKQVAQLLTLS-MGNKINPTGFRLGITQEHRSKWFASKTYPTLLQEDDKIRTFIQKKYSAGISDVLIARKADQLELELKTARPGVIVGRQGSGIEELRSGIQKTIGDRVRINVVEVERVDADAYLLAEYIAQQLEKRVAFRRTIRMALQRAQRAGVLGLKVQVGGRLNGAEIARTEWTREGRVPLHTLRAEVDYALREANTTYGVLGIKVWVFKGEVLPKEEQKTGSKKSKKNVPNGVVHIQSTFNNTIVSITDTSGHVISWSSAGASGFKGARKGTPFAAQTAAEAAAKRALDQGMRQIEVLVRGPGSGRETAIRALN----------------------------IENKQKIVTEIKSLLDDSEMAVVLDYKGLTIKEMSDLRSRLQTNNGICKVTKNSLMRKAIDGNSNLESLLTGTNAFVLIKEDVGGAVKAIQSFQKETKKSETKGALFEGRLLSESEIKEIASLPSREVLMAKIAGALNGVATIAISINESLKQMSNHDPISDMLTRIRNASQKKHTSTSIPASKMSLSIAKVLQKEGFIADIGEGYKSQIVLGLKYSGKPTIRSMQRVSKPGLRVYKNTKGLPKVLGGLGVAIVSTSKGVMSDRDARKQGIGGEVLCYVGFIVINKEKGFTSHDCVKQIRKLLGTKKVGHTGTLDPDVKGTLPIAIGSATRFIQYLPQGKTYIGQIQLGIRTKTDDIQGEILNSHKQLDKYLNNFRGIIQQVPPKVSSVHVNGERAYKKALKNEFELKPKEVEIEELVLNKWDQINKVSCSSGTYIRSIARDLGGILDSEGCLLKLKRISACGFHEKNSIISDFIIPTIALDHISTLVLANQEINFWQTGRIILSRKLQTQKRHRRSRRFLIGNAERPRLSVYRSNNHIYAQVIDDNAQTTICAASTIDKELKEKPSDCKSSSIVGKLLAKRAMKKGIKQVIFDRGGNIYHGRVKALAEAAREEGLNFMTLDTAEKQKLIESHQVHPTDTGSVEIQVAMLSERISKLSDHLQGNIHDYASRQGLLKMIGKRKRLLSYIKNKNPQNYQDLIKKIGIRLKIASRRSKLAMVQTLWVKEQLEDLEVSIEAMATQGDKILDVALAKIGDKGLFTKELEAQMLVGHADIAVHSLKDLPTNLPDGLTLGCITKREDPSDALVVNYQLESLPPGSIVGTSSLRRLAQLRYKFPHLDFKDIRGNVITRIEKLDSGEDCIILAAAGLKRLGFESRIHQIPNEISLHAVGQGALGIECKDKEVKIISVLEDKVSSQRCLAERSFLRELEGGCQVPIGVNSSIALIGMVASIDGKLIKDEIKYPEEVGKKLAEKLGADKIKERIGTVVSDKMDKTVVVAVINRYPHPTYKKIVSKTTRYKAHDPENTCVLGDRVKIKETRPLSAQKRWAIEEILKTITPSIETIERNWFLVDAKDKTLGRLSTEIAAVLRGKNKPTFTPHLDTGDFVIVVNAEKVEVTGKKASQKLYRRHSGRPGGMKVEKFESLQERIPERIIEQAVKGMLPHNSLGRQQFKKLKVYKGSDHPHAAQNPVLLIGIDEVGRGSVFGPVFSAAVVLSEGVNDSKKLTPKRRKDVFPKIIASSDYGLGQSSVREIDLLGIRHATELSMIRAVMPSLLIDGPLRQRNIISGDSKFISIATASIIAKVMRDSLMERLESKYPGYFIFKNKGYGTKQHFSSLKENGLTNLHRKSFMRIKTGDLVKVINGKEKGKTGEVLKTIPENRVVVKGLNLRTKHVKPNQEGETGRILTEEASLHASNVMFFSDKNVISKIEYFIDEGVKKRRLKKTGE
>AG-459-J20
MAVVSLSEMMEAGAHFGHQTRRWNPKMSKYIYCARNGVHIIDLVKTALCMNNAYKWTRNAAKSGKRFLFVGTKKQASDVVAQEAVRCGAAYVNQRWLGGMLTNWTTMKARIERLKDLERMESSGAIAMRPKKEAAVLRRELERLQKYLGGLKGMRRIPDVVVLVDQRRESNAVLEARKLDISLVSMLDTNCDPDLCEVPIPCNDDAVRSVQLILGRLADAINEGR-QQKIRIRLKAFDRRMLDLSCDKIIQTADTTAASAIGPIPLPTKRKIYCVLRSPHVDKDSREHFETRTHRRIIDIYSPSAKTIDALMKLDLPSGVDIEVKLMKKLSKRMKALSTKIENRNYTPLEALGIVKENANAKFDETIEAHIRLGIDPKYTDQQLRTTVTLPNGTGQSIKIAVITSGENVAKAKSAGADLFGEEDLVESINKGNMDFDLLIATPDMMPKVAKLGRVLGPRGLMPNPKAGTVTGDIASAIKEFKAGKLEFRADKAGIVHVRFGKASFTENALFENLKTLQESI---------------------------------KPSRQFKKKKKETTRQRQKRRAMELRAAKDAKQVRPEMIIEGNLTVQELADKLSLESSEIIKSLFFGITATVTQSLDLATIETVAEEFGVVLQDDVMIETDDIESLKRPPVITVMGHVDHGKTSLLDSIRESRVASGEAGGITQHIGAYQVESKKLTFLDTPGHEAFTAMRARGTKVTDVAVLVVAADDGCRPQTLEAISHARAAKVPIVVAINKIDKEGASPDRVKQELSEKDLIAEDWGGDVVMVPVSAIKKQNIDKLLEMILLVSEVEDLQANPERLAKGTVIEAHLDKAKGPVATLLVQNGTLKAGDVLAAGSVLGKIRAMVDEHGNRIKEAGPSCPVEALGFSEVPTAGDEFEVYPDEKSARAIVGDRATDARATKLAQQRRVSLSSLSTQANDGELKELNLILKADVQGSVEAILGSLEQLPNEVQVRVLLSAPGEITETDIDLAAASGSVIIGFNTSLASGAKRAADANDVDIREYEVIYKLLEDIQSAMEGLLEPDLVEESLGQAEVRATFAVGKGAIAGCYIQSGKLQRNCSLRVLRSDKVIFEGNLDSLKRSKDDVKEVNTGFECGVGCDKFSTWSEGDIIEAFKFVTKKRKVLAIETSCDETSVSIVSIHSNIVASQIEDHSKWGGVVPELAARKHLELLPFVLEQALEESIRIEEIDVIASTVTPGLVGCLRVGSITARSLCTLYSKPFLGIHHLEGHLSSIL-SKNFLTLLVSGGHTELIKVGERRMQRLGRSYDDAAGEAFDKVGRLLGLSYPGGPAIAKIAKKGNANLPKCKIYDFSFSGLKTAVLRLVEKLNGDEIPIPDIAASFERVVAEVLVERTIKCANDYGDNIVVVGGVAANDTLRKMMISEAKKSIKVHLAPINLCTDNAAMIGAAALFRLKSLKLG----------------------------------------------------------------------------------------------------------------------------------------------------------------------------------------------------------------------------------------------------------------------------------------------------------------------------------------------------------------------------------------------------------------------------------------------------------------------------------------------------------------------------------------------------------------------------------------------------------------------------------------------------------------------------------------------------------------------------------------------------------------------------------------------------------------------------------------------------------------------------------------------------------------------------------------MKVSQNWLKTLVADDLSEKLSIGGFEVESLVDCENVKGIVLGKVLSVVKHENSDKLSICIVDIQIVCGAKNVKQNIYVYVATIGTHLLTIKKSEIRGISSEGMICSLGELGISEGIAIILGTSGAKLLLNDYIFDLAITANRPDGMSVVGIAREISALET-KLLKNCSINCLYSISSIESVNKESSPEWLRDRLDKSGIKSINLLVDITNYILLEQGQPLHAFDKDKLDFSVRKANNNESLLCLNGENYKLNENITIIACDDKPVAIAGVIGGLETAVNEDTSSICLEGAVFNPVTIRKSSKEIGIRTESSSRYEKGISYKNTLYSVTRAINILEEYFNITNPINTSTELDILIPLRRERINKILGIVLTDKEITEKLKLIGCTLYGDVEIIPNRSDLEIDLIEEIARLIGYDMFDLNLPNKPGKLSSSQIALRKLKTGLIVNGFNEVLSYSLLIKISNPLLSETSCLRDNIWQEHIKICNQNIKSGHEYCWIFEVGNIFQEKILNGAIYGQWLMTYYEARGKLKEALSILNLKIEDKLHPGRSSRLEVGYFGEIHPNL-----------------------------------------------------------------------------------------------------------------------------------------------------------------------------------------------------------------------------------------------------------------------------------------------------------------------------------------------------------------------------------------------------------------------------------------------------------------------------------------------------------------------------------------------------------------------------------------------------------------------------------------------------------------------------------------------------------------------------------------------------------------------------------------------------LNNLSLLANENIKNANSSELDQLRVSLLGKKGELSIILKTMGKLSSVDRPIIGQKANLIKINLQDLITKRKNQLISEADKQIEDEKIDVTIPSTGTLPGNKHPLISTQDEIIDIFCGLGYSVENGPEIESDFYNFESLNIPKNHPARDMQDTFYLDELLRTHTSPVQIRYLENNPPPVRIIAPGRVYRRDAVDATHSPVFNQVEVLCIDQDINFSHLRGTVLTFLKTFFGDIPVRFRASYFPFTEPSAEVDVKWKGKWLEVMGCGMVDPKVLEKLEIDSEKWTGFAAGLGVERFCMVRHQIDDIRRFYTNDLRFLKQF--------------------------------------------------------------------------------------------------------------------------------------------------------------------------------------------------------------------------------------------------------------------------------------------------------------------------------------------------------------------------------------------------------MAKKIVAVIKLALQAGKANPAPPVGPALGQHGVNIMAFCKEYNARTQDKAGFVIPVEISVFEDRSFTFITKTPPASVLITKAAGIEKGAGESSKGSVGNISKSQLEEIAKTKLPDLNCNSIESAMKVIEGTARNMGVSI-------------------------------------------------------------------------------------------------------------------------------------------------------------------------------------------------------------------------------------------------------------------------------------------------------------------------------------------------------------------------------------------------------------------------------------------------------------------------------------------------------------------------------------------------------------------------------------------------------------------------------------------------------------------------------------------------------------------------------------------------------------------------------------------------------------------------------------------------------------------------------------------------------------------------------------------------------------------------------------------------------GFIAINKEKGFTSHDCVKQIRKLLGTKKVGHTGTLDPDVTGTLPIAIGNATRFIQYLPQGKTYIGQIQLGIRTKTDDMQGEILNSHRQLDKYLNNFRGIIQQVPPRVSSVHINGERAYKKAFKNEFELKPKEVEIEELVLNKWDQINKVSCSSGTYIRSIARDLGQVLDSEGCLLNLKRISACGFHEKNSIISDFIIPTIALDHISTLILANQEINFWQTGRII-----------------------------------------------------------------------------------------------------------------------------------------------------------------------------------------------------------LKIASRRSKLAMVQTLWVKEQLEDLEVSIEAMATQGDKILDVALAKIGDKGLFTKELEAQMLVGHADIAVHSLKDLPTNLPDGLTLGCITKREDPSDALVVNYQLESLPPGSIVGTSSLRRLAQLRYQFPHLDFKDIRGNVITRIEKLDSGEDCIILAAAGLKRLGFESRIHQIPNEISLHAVGQGALGIECKDKEVKIISVLEDKVSSQRCLAERSFLRELEGGCQVPIGVNSSIALIGMVASIDGKLIKDEIKYPEEVGKKLAEKLGADKI---------------------------------------------------------------------------------------------------------------------------------------------------------------------------------------------------------------------IGIDEVGRGSVFGPVFSAAIVLTKGVNDSKKLTPKKRKDVFPKIITSSDYALGQSSVREIDLLGIRYATELSMIRAVIPTLLIDGPLRQRNIISGDSKFISIAAASIIAKVIRDSLMERLESKYPGYFIFKNKGYGTKQHFSSLKENGLTNLHRKSF-------------------------------------------------------------------------------------------------
>AG-459-M13
MAVVSLSEMMEAGAHFGHQTRRWNPKMSKYIYCARNGVHIIDLVKTALCMNNAYKWTRNAAKSGKRFLFVGTKKQASDVVAQEAVRCGAAYVNQRWLGGMLTNWTTMKARIERLKDLERMESSGSISMRPKKEAAVLRRELERLQKYLGGLKGMRRLPDVVVLVDQRRESNAVLEARKLDISLVSMLDTNCDPDLCEVPIPCNDDAVRSVQLILGRLADAINEGRAQQKIRIRLKAFDRRMLDLSCDKIIQTADTTAASAIGPIPLPTKRKIYCVLRSPHVDKDSREHFETRTHRRIIDIYSPSAKTIDALMKLDLPSGVDIEVKLMKKLSKRMQALSKKIEDRTYAPLEALGIIKENANAKFDETIEAHIRLGIDPKYTDQQLRTTVALPHGTGQSIKIAVITSGENVAKAKSAGADLFGEEDLVESINKGNMDFDLLIATPDMMPKVAKLGRVLGPRGLMPNPKAGTVTGDIASAIKEFKAGKLEFRADKAGIVHVRFGKASFAENALFENLKTLQESIDKNKPSGAKGKYWKSFYITSTMGPSVQVDINTLKVTRQFKKKKKETTRQRQKRRAMELRAAKDAKQVRPEMIVEDNLTVQELADKLSLESSEIIKSLFFGITATVTQSLDLATIETVAEEFGVVLQDDIMIETDDIESLKRPPVITVMGHVDHGKTSLLDSIRESRVASGEAGGITQHIGAYQVHEKKLTFLDTPGHEAFTAMRARGTKVTDVAVLVVAADDGCRPQTLEAISHARAAKVPIVVAINKIDKEGASPDKVKQELSEKDLIAEDWGGDVVMVPVSAIKKQNIDKLLEMILLISEVEDLQANPERLAKGTVIEAHLDKAKGPVATLLVQNGTLKAGDVLAAGSVLGKIRAMVDENGNRIKTAGPSCPVEALGFSEVPTAGDEFEVYPDEKTARAIVGERATDARATKLAQQRRVSLSSLSTQANDGELKELNLILKADVQGSVEAILGSLEQLPNEVQVRVLLSAPGEITETDIDLAAASGSVIIGFNTSLASGAKRAADSNNVDIREYEVIYKLLEDIQAAMEGLLEPDLVEESLGRAEVRATFAVGKGAIAGCYIQSGKLQRNCSLRVHRSDKVIFEGNLDSLKRSKDDVKEVNTGFECGVGCDKFSTWSEGDIIEAFKFVTKKRKVLAIETSCDETSVSIVSIHSNIVASQIKDHSKWGGVVPELAARKHLELIPFVLEQALQQAINIEDIDVIASTVTPGLVGCLRVGSITARSLCTLYSKPFLGIHHLEGHLSSILK-KKFLTLLVSGGHTELIKVGERRMQRLGRSYDDAAGEAFDKVGRLLGLSYPGGPAIAKIAKKGNPNLPKCKIYDFSFSGLKTAVLRLVEKLDGDKIPIPDIAASFERVVAEVLVERTISCAIDNGDNIVVVGGVAANDTLRKMMIREAKKSIKVHLAPINLCTDNAAMIGAAALFRLKSLKLG-----------------------------------------------------------------------------------------------------------------------------------------------------------------------------------------------------------------------------------------------------------------------------------------------------------------------------------------------------------------------------------------------------------------------------------------------------------------------------------------------------------------------------------------------------------------------------------------------------------------------------------------------------------------------------------------------------------------------------------------------------------------------------------------------------------------------------------------------------------------------------------------------------------------------------------------------------------------------------------------------------------------------------------------------------------------------------------------------------------------------------------------------------------------------------------------------------------------------------------------------------------------------------------------------------------------------------------------------------------------------------------------------------------------------------------------------------------------------------------------------------------------------------------------------------------------------------------------------------------------------------------------------------------------------------------------------------------------------------------------------------------------------------------------------------------------------------------------------------------------------------------------------------MSRRNAAVKRPVLPDPQFNSLASMMISRLMKHGKKSTAQKILSDAFSLISERTGGNAVELFETAVKNATPLVEVRARRVGGATYQVPMEVRQERGTAMALRWLVTFSRGRNGKSMSQKLAGELMDAANETGSAVKKREDTHKMAEANKAFAHYRY-----------------------------------------------------------------------------------------------------------------------------------------------------------------------------------------------------------------------------------------------------------KLNNLSLQANENIQNANNAELDQLRVSLLGKKGELSIILKNMSKLSSVDRPTVGQKANLIKINLQNLITARKEQIISESDQQIEDEKIDVTIPSTGTQSGNKHPLISTQDEIIDIFCGLGYSVENGPEIESDFYNFESLNIPKNHPARDMQDTFYLDELLRTHTSPVQIRYLENNAPPVRIIAPGRVYRRDAVDATHSPVFNQVEVLCIDQDINFSHLRGTVLTFLKTFFGDIPVRFRASYFPFTEPSAEVDVQWKGKWLEVMGCGMVDPKVLENLGIDSERWTGFAAGLGVERFCMVRHQIDDIRRFYTNDLRFLEQF--------------------------------------------------------------------------------------------------------------------------------------------------------------------------------------------------------------------------------------------------------------------------------------------------------------------------------------------------------------------------------------------------------MAKKIVAVIKLALQAGKANPAPPVGPALGQHGVNIMAFCKEYNARTQDKAGFVIPVEISVFEDRSFTFITKTPPASVLITKAAGIEKGAGESSKGSVGKISKSQLEEIAKTKLPDLNCTSIESAMKVIEGTARNMGVSI-------------------------------------------------------------------------------------------------------------------------------------------------------------------------------MPTISQLIGSERKRLTRKTKSPALKSCPERRGVCTRVYTSTPKKPNSALRKVARVRLTSGFEVTAYIPGIGHNLQEHSVVLLRGGRVKDLPGVRYHIIRGTLDTAGVKDRRQSRSKYGAKAPK------------------------------------------------------------------------------------------------------------------------------------------------------------------------------------------------------------------------------------------------------------------------------------------------------------------------------------------------------------------------------------------------------IENKQKIVTEIKSLLDDSEMAVVLDYKGLSIKEMSDLRSRLQTNNGICKVTKNSLMRKAIDGNSDLESLLTGTNAFVLIKEDVGGAVKAIQSFQKETKKSETKGALFEGKLLSDSEIDEIASLPSKEVLMAKIAGALNNVATIAISINESLKQ-------------------------------------------------------------------------------------------------------------------------------------------------------------------------------------------------------------------------------------------------------------------------------------------------------------------------------------------------------------------------------------------------------------------------------------------------------------------------------------------------------------------------------------------------------------------------------------------------------------------------------------------------------------------------------------------------------------------------------------------------------------------------------------------------------------------------------------------------------------------------------------------------------------------------------------------------------------------------------------------------------------------------------------------------------------------------------IGIDEVGRGAIFGPVFSAAVVLLKGVKDSKKLTSKTRELLFPKIIESSDYSFGQSSVREIDQLGIRHATELSMIRAIKPSLIIDGPLRQRNIISGDSKFTSIAAASIIAKVTRDFLMERLEKKYPGYFIFKNKGYGTKEHFSSLRANGITTLHRKSF-------------------------------------------------------------------------------------------------
>AG-459-O03
----------------------------------------------------------------------------------------------------------------------------------------------------------------------------------------------------------------------------------QQKIRIRLKAFDRRMLDLSCDKIIQTADTTAASAIGPIPLPTKRKIYCVLRSPHVDKDSREHFETRTHRRIIDIYSPSAKTIDALMKLDLPSGVDIEVKLMKKLSKRMTALSTKIEDRTYTPLEALGIVKENANAKFDETIEAHIRLGIDPKYTDQQLRTTVALPNGTGQSIKIAVITSGENVAKAKSAGADLFGEEDLVESINKGNMDFDLLIATPDMMPKVAKLGRVLGPRGLMPNPKAGTVTGDIASAIKEFKAGKLEFRADKAGIVHVRFGKASFTENALFENLKTLQESIDKNKPSGAKGKYWRSFYVTSTMGPSVQVDINAL--------------------------------------------------------------------------------------------------------------------------------------------------------------------------------------------------------------------------------------------------------------------------------------------------------------------------------------------------------------------------------------------------------------------------------------------------------------------------------------------------------------------------------------------------------------------------------------------------------------------------ALAIETSCDETSVSIVSIHSNIVASQIEDHSKWGGVVPELAARKHLELLPFVLEQALEESIRIEEIDVIASTVTPGLVGCLRVGSITARSLCTLYSKPFLGIHHLEGHLSSIYPKPPFLTLLVSGGHTELIKVGERRMQRLGRSYDDAAGEAFDKVGRLLGLSYPGGPAIAKIAKKGNANLPKCKIYDFSFSGLKTAVLRLVEKLNGDEIPIPDIAASFERVVAEVLVERTINCANDYGDNIVVVGGVAANDTLRKMMISEAKKSIKVHLAPINLCTDNAAMIGAAALCRLKSLKLG----------------------------------------------------------------------------------------------------------------------------------------------------------------------------------------------------------------------------------------------------------------------------------------------------------------------------------------------------------------------------------------------------------------------------------------------------------------------------------------------------------------------------------------------------------------------------------------------KAVYWGTGRRKTSVARVRLIPGNGQIKINGRSGDDYLFNPSHLNSVKAPLLTLGLENSYDIFVNVFGGGLTGQADAIKQGAARALCGLSPDNRKPLKTEGHLSRDPRSKERKKYGLKKARKAGQFSKR----------------------------------------------------------------------------------------------------------------------------------------------------------------------------------------------------------MKVSQNWLKSLVADDLSEKLSIGGFEVESLVDCENVKGIVLGKVLSVVKHENSDKLSICIVDIQIVCGAKNVKQNIYVYVATVGTHLLTIKKSEIRGVSSEGMICSLEELGISEGIAIILGTSGAEILLNDYIYDLAITANRPDGMSVVGIAREISALLT-KLLKKCPIKNLYSISNIESVNKQLSPGWLKDRLCKSGIKPINLLVDITNYILLEQGQPLHAFDKDKLDFSVRKAYNNESLLCLNGENYKLNENITIITCDNKPVAIAGVIGGLETAVNEDTSSIYLEGAVFNPVTIRKSSKEIGIRTESSSRYEKGISYKNTLDSVTRAINILEEYF-NVNPINTLDSTKILIPLRRERINKILGIVLSDNEISEKLKLIGCTLYWDVEIISNRSDLEIDLIEEIARLIGYDMFDLNLPNKPGKLSSPQIALRKLKTGLIINGFNEVLSYSLLIKISNPLLLETSCLRDNIWQEHIKICNQNIKSGHDYCWIFEVGNIFQEEILNGALYGKWLLTYYEARGKLKEALSILNIKIEDRLHPGRSSKLEVGYFGEIHPNL-------------------------------------------------------------------------------------------------------------------------DSEWQERVVQIRRVSKTVKGGKKMSFRAIVVVGNEKGQVGVGVGKAGDVIGAVRKGVSDGKKHLVRVPLTPNSIPTLSNGRDGAANVLIRPAAPGTGVIAGGSIRTVLELAGIKNVLAKRLGSKTPLNNARAAMVALSQLRTHKSASRERGISLEQLY---------------------------------------------------------------------------------------MSRRNAAVKRPVLPDPQFNSLASMMISRLMKHGKKSTAQKILSDAFSLISERTGGNAVELFETAVKNATPLVEVRARRVGGATYQVPMEVRQERGTAMALRWLVTFSRGRNGKSMSQKLAGELMDAANETGSAVKKREDTHKMAEANKAFAHYRY------------------------------------------------------------------------------------------------------------------------------------ARIAGIDIPREKRVEIALTYIYGVGLTRSKLILSNTGVNPDIRVKDLSDSDVQKLRGATEFTVEGDLRRKEGMAMKRLQDIGCVRGRRHRMSLPVRGQRTRTNARTRRGSRKTVAGRKKKLNKLSLLANENIKNAKSSELDQLRVSLLGKKGELSIILKTMGKLSSVDRPIIGQKANLIKINLQDLITERKNQLISEADKQIEDEKIDVTIPSTGTLPGNKHPLISTQDEIIDIFCGLGYSVENGPEIESDFYNFESLNIPKNHPARDMQDTFYLDELLRTHTSPVQIRYLENNPPPVRIIAPGRVYRRDAVDATHSPVFNQVEVLCIDQDINFSHLRGTVLTFLKTFFGDIPVRFRASYFPFTEPSAEVDVQWKGKWLEVMGCGMVDPKVLEKLGINSEKWTGFAAGLGVERFCMVRHQIDDIRRFYTNDLRFLKQFTLNTLKSNTGSRKKKLRKGRGIAAGQGASCGFGMRGQKSRSGPTRPGFEGGQMPLYRRVPLKHFEINQKNFSIVNLSKFSEKESVVNIDSLVKKKLLKFPLKILGNGEVKVKLKVQAHAFTKVAMEKIEAAGGSCE----------------------------------------------------------------------------------MSRIGKSPVQIPEKVSVDIKGLSITVKGPKGELKRLMPEGVNFDQKENQIVVTPATTKRSLERHGLCRTLISNMVQGVTEGYSKKLEIVGVGSRAQVKGKNLVVSAGYSHPVEMTPPDGITYKVESNTNVTVSGIDKEIVGNEAAKIRSIRPPEPYKGKGIKYQDERIIRKAGKMAKKIVAVIKLALQAGKANPAPPVGPALGQHGVNIMAFCKEYNARTQDKAGFVIPVEISVFEDRSFTFITKTPPASVLITKAAGIEKGAGESSKGSVGNISKSQLEEIAKTKLPDLNCSSIESAMKVIEGTARNMGVSI-------------------------------------------------------------------------------------------------------------------------------------------------------------------------------MPTISQLIGSERKRLTRKTKSPALKSCPERRGVCTRVYTSTPKKPNSALRKVARVRLTSGFEVTAYIPGIGHNLQEHSVVLLRGGRVKDLPGVRYHIIRGTLDTAGVKDRRQSRSKYGAKAPK--------------------------------------------------------------------------------------------------------------------------------------------------------------------------------------------------------------------------------------------------------------------------PVKKKKSKKNVPNGVVHIQSTFNNTIVSITDTSGHVISWSSAGASGFKGARKGTPFAAQTAAEAAAKRALDQGMRQIEVLVRGPGSGRETAIRALQVAGLEITLIRDVTPLPHNGCRRPKRRRVIENKQKIVTEIKSLLDDSEMAVVLDYKGLTIKEMSDLRSRLQTNNGICKVTKNSLMRKAIDGNSNLESLLTGTNAFVLIKEDVGGAVKAIQSFQKETKKSETKGALFEGRLLSESEIKEIASLPSREVLMAKIAGALNGVATIAISINESLKQ---------------------------PASKMSLSIAKVLQKEGFITDIGEGYKSQIVLGLKYSGKPTIRSMQRVSKPGLRVYKNTKGLPKVLGGLGVAIVSTSKGVMSDRDARKQGIGGEVLCYVGFIAINKEKGFTSHDCVKQIRKLLGTKKVGHTGTLDPDVTGTLPIAIGSATRFIQYLPQGKTYIGQIQLGIRTKTDDMQGEILNSHKQLDKYLNNFRGIIQQVPPRVSSVHVNGERAYKKAFKNEFELKPKEVEIEELVLKKWDQINKVSCSSGTYIRSIARDLGEILDSEGCLLKLKRISACGFHEKNSIISDFIIPTIALDHISTLVLANQEINCWQTGRII-SRKLQTQKRHKRLRRNLIGSSTRPRLAVFRSNNHIYAQVIDDDAQQTICSASTVDKELKELSSNCSSSSIVGKLLAKRAMKKGVKQVIFDRGGNLYHGRVKALADAARDAGLNF----------------------------------------------------------------------------------------LKIASRRSKLAIVQTLWVKEQLEDLEVSIEAMATQGDKILDVALAKIGDKGLFTKELEAQMLVGHADIAVHSLKDLPTNLPDGLTLGCITKREDPSDALVVNYHLESLPPGSIVGTSSLRRLAQLRYKLPHLDFKDIRGNVITRIEKLDSGEDCIILAAAGLKRLGFESRIHQIPNEISLHAVGQGALGIECKDKEVEIISVLEDKVSSQRCLAERSFLRELEGGCQVPIGVNSSIALVGMVASIDGKLIKDEIKYPEEVGKKLAEKLGADKI--------------------------------------------------------------------------KTITPSIETIERNWFLVDAKDKTLGRLSTEIAAVLRGKNKPTFTPHLDTGDFVIVVNAEKVEVTGKKASQKLYRRHSGRPGGMKVEKFESLQERIPERIIEQAVKGMLPHNSLGRQQFKKLKVYKGSDHPHAAQNPVLL--------------------------------------------------------------------------------------------------------------------------------------------------------------------------------------------------------------------------------------------------------------
>AG-459-P02
MAVVSLSEMMEAGAHFGHQTRRWNPKMSKYIYCARNGVHIIDLVKTALCMNNAYKWTRNAAKSGKRFLFVGTKKQASDVVAQEAVKCGAAYVNQRWLGGMLTNWTTMKARIERLKDLERMESSGAIAMRPKKEAAVLRRELERLQKYLGGLKGMRRLPDVVVLVDQRRESNAVLEARKLDISLVSMLDTNCDPDLCEVPIPCNDDAVRSVQLILGRLADAINEGR------------------------------------------------------------------------------------------------------------------------------------------------------------------------------------------------------------------------------------------------------------------------------------------------------------------------------------------------------------------------------------------------------------------------------------------------------------------------------------------------------------------------------------------------------------------------------------------------------------------------------------------------------------------------------------------------------------------------------------------------------------------------------------------------------------------------------------------------------------------------------------------------------------------------------------------------------------------------------------------------------------------------------------------------------------------------------------------------------------------------------------------------------------------------------------------------------------------------------------------------------------------------------IAHGKYIRGSASKVRRVLDQIRGKSYRDALIMLEFMPYRSTDPITKVLRSAVANAEHLGMDPSSLVISSASADNGPVMKRFRPRAQGRAFSIKKQTCHISISVMTTLETLKWDGKKAGVSIDLKVAKETSSADLIHRAVLRQLANKRQGTASTLTRSEVRGGGRKPYKQKGTGRARQGSIRTPLRPGGGVIFGPKPRSYNLDMNRKERRLALRTALMSRIADT-EDFTLDQPKTSEIINGLSRLGIEKVLVILDVIKKSINNIEKVKLIAADQLNVFDILNANKLVIGQSAINKIQEVMAIRKFKPYTPGTRQRVVTDFSEITGSKPERSLIVSKHRNKGRNNRGVITCRHRGGGHKRQYRLVDFRRDKKNINAKVAAIHYDPHRNARLALLFYEDGEKRYIIAPAGIKVGQNVISGEGVPIEEGNAMPLSSMPLGSSVHCVELYAGRGAQMVRSAGASAQLMAKEGEYVALKLPSTEVRLVRKECYATLGEVGNSEIRNTSLGKAGRRRWLGRRPQVRGSVMNPCDHPHGGGEGKAPIGRGPVTPWGKAALGLKTRKKNKPSNKLVVRRRRKAVYWGTGRRKTSVARVRLIPGNGQIIINGRSGDDYLFNPSHLNSVKAPLLTLGLENSYDIFVNVFGGGLTGQADAIKQGAARALCGLSPDNRKPLKTEGHLSRDPRSKERKKYGLKKARKAGQFSKRMSIGILGKKLGMSQLFDKDGNAVPVTLIEAGPCRVTQLKTQPLDGYTAIQIGYGVKDKHLSKPEKGHLLKSGEILLKHLKEYRETSPYEIGKEITVTNFEVGQKVDISGKSMGRGFSGYQKRHGFSRGPMSHGSKNHRAPGSTGAGTPGRIYPGKRMAGRYGGKKITTKGLLVVKIDDQKNLLVVKGSVPGKPGSIVNIKPNMKVSQNWLKSLVAEDLSEKLSIGGFEVESLVDCENVKGIVLGKVLSVVKHENSDKLSICIVDIQIVCGARNVKQNIYVYVATVGTHLLTIKKSEIRGVSSEGMICSLEELGISEGIAIILGTSGAELLLNDYIYDLAITANRPDGMSVVGIAREISALLT-KLLKKCPIKNLYSISNIETVNKQLSPEWLKDRLDKSGIKSINLLVDITNYILLEQGQPLHAFDKDKLDFSVRKANNNENLLCLNGENYILNKNITIIACDDKPVAIAGVIGGLETAVNEDTSSIYLEGAVFNPVTIRKSSKELGIRTESSSRYEKGISYKNTLDSVTRAINILEEYFN-INPINTLDSTKILIPLRRERINKILGIVLSDTEISEKLKLIGCSLYGDVEIIPNRSDLEIDLIEEIARLIGYDMFDLNLPNKPGKLSSSQIALRKLKTGLIVNGFNEVLSYSLLIKISNPLLLETSCLRDNIWQEHIKICNQNIKSGHDYCWIFEVGNVFQEEILNGAIYGQWLLTYYEARGKLKEALSTLNLKIEDRLHPGRSSRLEVGYFGEIHPNLMIQQETYLTVADNSGAKRLQCIRVLGSNRRYAHVGDVVVASVKDALPNMGVKKSDVVKAVIVRTRHTLRRNTGNSIRFDDNAAVLINEDKNPKGTRVFGPVARELRDKNFTKIVSLAPEVIDSEWQERVVQIRRVSKTVKGGKKMSFRAIVVVGNEKGQVGVGVGKAGDVIGAVRKGVSDGKKHLVRVPLTPNSIPTLSNGRDGAANVLIRPAAPGTGVIAGGSIRTVLELAGIKNVLAKRLGSKTPLNNARAAMVALSQLRTHKSASRERGISLEQLYMGRSLKKGPFIADSLLKKVEKQNTDNDKVIKTWSRSSTILPVMIGHTIAVHNGKAHIPVFITEQMIGHKLGEFAPTRTYRGHLRDKK-----------------------------------------------------------------------------------------------------------------------------------------------------------MLSPKRTKFRKQHRGRMKGIASKGNTIAFGQFALQAQDCGWVTARQIEASRRAMTRYVKRGGKIWIRIFPDKPVTMRPAETRMGSGKGNPEFWVAVVKPGRILFEMGGITEEIAKEAMRLAQYKLPVKTKFIARIAGIDIPREKRVEIALTYIYGVGLTRSKLILSNTGVNPDIRVKDLSDSDVQKLRGATEFTVEGDLRRKEGMAMKRLQDIGCVRGRRHRMSLPVRGQRTRTNARTRRGSRKTVAGRKK-LNNLSLLANENIKNAKSSELDQLRVSLLGKKGELSLILKTMGKLSSVDRPIIGQKANLIKINLQDLITERKNQLISEADKQIENEKIDVTIPSTGTLPGNKHPLISTQDEIIDIFCGLGYSVENGPEIESDFYNFESLNIPKNHPARDMQDTFYLDELLRTHTSPVQIRYLENNSPPVRIIAPGRVYRRDAVDATHSPVFNQVEVLCIDHDINFSHLRGTVLTFLKTFFGDIPVRFRASYFPFTEPSAEVDVQWKGKWLEVMGCGMVDPKVLEKLGIDSEKWTGFAAGLGVERFCMVRHQIDDIRRFYTNDLRFLKQFTLNTLKSNTGSRKKKLRKGRGIAAGQGASCGFGMRGQKSRSGPTRPGFEGGQMPLYRRVPLKHFEINQKNFSIVNLSKLSEKESVVNIDSLVKKKVLKYPLKILGNGEVLVKLKVQAHAFTKVAKEKIEAAGGSCEADIIRKPVITEKATNALDNQYTFEVDHRAAKPQIKAAIEALFSVKVIGINTMNPPRRTRRSGKRSQIKKAIVRLAEGIQLFPMSRIGKSPVQIPEKVSVDIKGLSITVKGPKGELKRLMPEGVNFDQKENQIIVTPATTKRSRERHGLCRTLISNMVQGVTEGYSKKLEIVGVGSRAQVKGKNLVVSAGYSHPVEMTPPDGITYKVESNTNVTVSGIDKEIVGNEAAKIRSIRPPEPYKGKGIKYQDERIIRKAGK-------------------------------------------------------------------------------------------------------------------------------------------TLKTRYKEAIRPKLLKDLGLKNIHQVPKVIKVNVNRGLGEAASNSKALEASLNEMATITGQKALVTRSKKAIAGFKIREGMAIGCTVTLRGDRMYSFLERFINLALPRIRDFRGVNPKSFDGRGNYTLGVKEQLIFPEISFDKIDSIRGMDITIVTSASTDQEGKALLKELGMPF---------------------------------------------------------------------------------------------------------------------------KEFKKLSSSQITEKIDQLRKDLFDLRFKQATRQLNETHQFKIIKKQVAQLLTLSKMGNKINPTGFRLGITQEHRSKWFASKTYPTLLQEDDKIRTFIQKKYSAGISDVLIARKADQLELELKTARPGVIVGRQGSGIEELRSGIQKTIGDRVRINVVEVERVDADAYLLAEYIAQQLEKRVAFRRTIRMALQRAQRAGVLGLKVQVGGRLNGAEIARTEWTREGRVPLHTLRAEVDYALREANTTYGVLGIKVWVFKGEVLPKEEQPVKKKKSKKNVPNGVVHIQSTFNNTIVSITDTSGHVISWSSAGASGFKGARKGTPFAAQTAAEAAAKRALDQGMRQIEVLVRGPGSGRETAIR----------------------------------------------------------------------------------------------------------------------------------------------------------------------------------------MSNHDPISDMLTRIRNASQKKHTSTAIPASKMSLSIAKVLQKEGFITDIGEGYKSQIVLGLKYSGKPTIRSMQRVSKPGLRVYKNTKGLPKVLGGLGVAIVSTSKGVMSDRDARKQGIGGEVLCYVGFIVINKEKGFTSHDCVKQIRKLLGTKKVGHTGTLDPEVTGTLPIAIGRATRFIQYLPQGKTYIGQIQLGIRTKTDDMQGEILNSYKQLDKYLNNFRGIIQQVPPRVSSVHVNGERAYKKAFKNEFELKPKDVEIEELVLNKWDQINKVSCSSGTYIRSIARDLGGILDSEGCLLKLKRISACGFHEKNSIISDFIIPTIALDHISTLVLANQEINFWHTGRII-SRKLQTQKRHKRLRRYLIGSAARPRLAVFRSNNHIYAQVIDDDAQQTICSASTVDKELKELSSNCSSSSIVGKLLAKRAMKKGVKQVIFDRGGNLYHGRVKALADAARDAGLNFMTLDTAEKQKLIESHQVHATDTGSVEVQVAMLSERISKLSDHLQGNIHDYASRQGLLKMIGKRKRLLSYIKGKNPQNYQDLIKKIGIRLKIASRRSKLAMVQTLWVKEQLEDLEVSIEAMATQGDKILDVALAKIGDKGLFTKELEAQMLVGHADIAVHSLKDLPTILPDGLTLGCITKREDPSDALVVNYQLESLPPGSIVGTSSLRRLAQLRYKFPHLNFKDIRGNVITRIEKLDSGEDCIILAAAGLKRLGFESRIHQIPNEISLHAVGQGALGIECKDKEVKIISVLEDKVSSQRCLAERSFLRELEGGCQVPIGVNSSIALIGMVASIDGKLIKDEIKYPEEVGKKLAEKLGADKIKERIGTVVSDKMDKTVVVAVINRYPHPTYKKIVSKTTRYKAHDPENTCVLGDRVKIKETRPLSAHKRWAIEEILKTITPSIETIERNWFLVDAKDKTLGRLSTEIAAVLRGKNKPTFTPHLDTGDFVIVVNAEKVEVTGKKASQKLYRRHSGRPGGMKVEKFESLQERIPERIIEQAVKGMLPHNSLGRQQFKKLKVYKGSDHPHAAQNPVLL-------------------------------------------------------------------------------------------------------------------------------------------------------------MRIKTGDLVKVINGKEKGKTGEVLKTIPENRVIVKGVNLRTKHVKPTQEGESGRILTEEASLHASNVMFFSDKNLISKIEYFIDEGVKKRRLKKTGE
>AG-459-P16
MAVVSLSEMMEAGAHFGHQTRRWNPKMSKYIYCARNGVHIIDLVKTALCMNNAYKWTRNAAKSGKRFLFVGTKKQASDVVAQEAVRCGAAYVNQRWLGGMLTNWTTMKARIERLKDLERMESSGSIAMRPKKEAAVLRRELERLQKYLGGLKGMRRLPDVVVLVDQRRESNAVLEARKLDISLVSMLDTNCDPDLCEVPIPCNDDAVRSVQLILGRLADAINEGR-QQKIRIRLKAFDRRMLDLSCDKIIQTADTTAASAIGPIPLPTKRKIYCVLRSPHVDKDSREHFETRTHRRIIDIYSPSAKTIDALMKLDLPSGVDIEVKLMKKLSKRMTALSTKIEDRTYAPLEALAIVKENANAKFDETIEAHIRLGIDPKYTDQQLRTTVGLPNGTGQSIKIAVITSGENVAKAKSAGADLFGEEDLVESINKGNMDFDLLIATPDMMPKVAKLGRVLGPRGLMPNPKAGTVTGDIASAIKEFKAGKLEFRADKAGIVHVRFGKASFTENALFENLKTLQESIDKNKPSGAKGKYWRSFYVTSTMGPSVQVDINALKPSRQFKKKKKETTRQRQKRRAMELRAAKDAKQVRPEMIIEDNLTVQELADKLSLESSEIIKSLFFGITATVTQSLDLATIETVAEEFGVVLQDDVMIETDDIESLKRPPVITVMGHVDHGKTSLLDSIRESRVASGEAGGITQHIGAYQFEKKKLTFLDTPGHEAFTAMRARGTKVTDVAVLVVAADDGCRPQTLEAISHARAAKVPIVVAINKIDKEGASPDRVKQELSEKDLIAEDWGGDVVMVPVSAIKKQNIDKLLEMILLVSEVEDLQANPERLAKGTVIEAHLDKAKGPVATLLVQNGTLKAGDVLAAGSVLGKIRAMVDEHGNRIKEAGPSCPVEALGFSEVPTAGDEFEVYPDEKSARAIVGDRATDARATKLAQQRRVSLSSLSTQANDGELKELNLILKADVQGSVEAILGSLEQLPNEVQVRVLLSAPGEITETDIDLAAASGSVIIGFNTSLASGAKRAADANDVDIREYEVIYKLLEDIQSAMEGLLEPDLVEESLGQAEVRATFAVGKGAIAGCYIQSGKLQRNCSLRVLRSDKVIFEGNLDSLKRSKDDVKEVNTGFECGVGCDKFSTWSEGDIIEAFKFVTKKR--------------------------------------------------------------------------------------------------------------------------------------------------------------------------------------------------------------------------------------------------------------------------------------------------------------------------------------------------------------------------------------------------------------------------------------------------------------------------------------------------------------------------------------------------------------------------------------------------------------------------------------------------------------------------------------------------------------------------------------------------------------------------------------------------------------------------------------------------------------------------------------------------------------------------------------------------------------------------------------------------------------------------------------------------------------------------------------------------------------------------------------------------------------------------------------------------------------------------------------------------------------------------------------------------------------------------------------------------------------------------------------------------------------------------------------------------------------------------------------------------------------------------------------------------------------------------------------------------------------------------------------------------------------------------------------------------------------------------------------------------------------------------------------------------------------------------------------------------------------------------------------------------------------------------------------------------------------------------------------------------------------------------------------------------------------------------------------------------------------------------------------------------------------------------------------------------------------------------------------------------------------------------------------------------------------------------------------------------------------------------------------------------------------------------------------------------------------------------------------------------------------------------------------------------------------------------------------------------------------------------------------LNNLSLLANENIKNAKSSELDQLRVSLLGKKGELSIILKTMGKLSSVDRPIIGQKANLIKINLQDLIIERKNQLISEADKQIEDEKIDVTIPSTGTLPGNEHPLISTQDEIIDIFCGLGYSVENGPEIESDFYNFESLNIPKNHPARDMQDTFYLDELLRTHTSPVQIRYLENNPPPVRIIAPGRVYRRDAVDATHSPVFNQVEVLCIDQDINFSHLRGTVLTFLKTFFGDIPVRFRASYFPFTEPSAEVDVQWKGKWLEVMGCGMVDPEVLEKLGIDSEKWTGFAAGLGVERFCMVRHQIDDIRRFYTNDLRFLKQF--------------------------------------------------------------------------------------------------------------------------------------------------------------------------------------------------------------------------------------------------------------------------------------------------------------------------------------------------------------------------------------------------------MAKKIVAVIKLALQAGKANPAPPVGPALGQHGVNIMAFCKEYNARTQDKAGFVIPVEISVFEDRSFTFITKTPPASVLITKAAGIEKGAGESSKGSVGNISKSQLEEIAKTKLPDLNCTSIESAMKVIEGTARNMGVSI----------------------------------------------------------------------------------------------------------------------------------------------------------------------------------------------------------------------------------------------------------------------------------------------------------------------------------------------------------------------------------------------------------------------------------------------------------------------------------------------------------------------------------------------------------------------------------------------------------------------------------------------------------------------------------------------------------------IENKQKIVTEIKSLLDDSEMAVVLDYKGLTIKEMSDLRSRLQTNNGICKVTKNSLMRKAIDGNSNLESLLTGTNAFVLIKEDVGGAVKAIQSFQKETKKSETKGALFEGRLLSESEIKEIASLPSREVLMAKIAGALNGVATIAISINESLKQ-------------------------------------------------------------------------------------------------------------------------------------------------------------------------------------------------------------------------------------------------------------------------------------------------------------------------------------------------------------------------------------------------------------------------------------------------------------------------------------------------------------------------------------------------------------------------LKIASRRSKLAMVQTLWVKEQLEDLEVSIEAMATQGDKILDVALAKIGDKGLFTKELEAQMLVGHADIAVHSLKDLPTNLPDGLTLGCITKREDPSDALVVNYQLESLPPGSIVGTSSLRRLAQLRYKFPHLDFKDIRGNVITRIEKLDSGEDCIILAAAGLKRLGFESRIHQIPNEISLHAVGQGALGIECKDKEVKIISVLEDKVSSQRCLAERSFLRELEGGCQVPIGVNSSIALIGMVASIDGKLIKDEIKYPEEVGKKLAEKLGADKI---------------------------------------------------------------------------------------------------------------------------------------------------------------------------------------------------------------------IGIDEVGRGSIFGPVFSAAVVLSKGVNDSKKLTPKKRKDVFPKIIASSDYGVGQSSVREIDLLGIRHATELSMIRAVMPSLLIDGPLRQRNIISGDSKFISIATASIIAKVMRDSLMERLESKYTGYFIFKNKGYGTKQHFSSLKENGLTNLHRKSF-------------------------------------------------------------------------------------------------
>AG-459-P19
--------------------------------------------------------------------------------------------------------------------------------------------------------------------------------------------------------------------------------------------------------------------------------------------------------------------------------------MKKLSKRMTALSTKIEDRTYAPLEALGIVKENANAKFDETIEAHIRLGIDPKYTDQQLRTTVALPNGTGQSIKIAVITSGENVAKAKSAGADLFGEEDLVESINKGNMDFDLLIATPDMMPKVAKLGRVLGPRGLMPNPKAGTVTGDIASAIKEFKAGKLEFRADKAGIVHVRFGKASFTENALFENLKTLQESIDKNKPSGAKGKYWRSFYVTSTMGPSIQVDINAL-------------------------------------------------------------------------------------------------------------------------------------------------------------------------------------------------------------------------------------------------------------------------------------------------------------------------------------------------------------------------------------------------------------------------------------------------------------------------------------------------------------------------------------------------------------------------------------------------------------------------KVLAIETSCDETSVSIVSIHSNIVASQIEDHSKWGGVVPELAARKHLELLPFVLEQALEESIRIEEIDVIASTVTPGLVGCLRVGSITARSLCTLYSKPFLGIHHLEGHLSSIL-SKNFLTLLVSGGHTELIKVGERRMQRLGRSYDDAAGEAFDKVGRLLGLSYPGGPAIAKIAKKGNANLPKCKIYDFSFSGLKTAVLRLVEKLNGDEIPIPDIAASFERVVAEVLVERTIKCANDYGDNIVVVGGVAANDTLRKMMISEAKKSIKVHLAPINLCTDNAAMIGAAALFRLKSLELG--IAHGKYIRGSASKVRRVLDQIRGKSYRDALIMLEFMPYRSTDPITKVLRSAVANAEHLGMDPSSLVISSASADNGPVMKRFRPRAQGRAFSIKKQTCHISISVMTTLETLKWDGKKAGVSIDLKVAKETSSSDLIHRAVLRQLANKRQGTASTLTRSEVRGGGRKPYKQKGTGRARQGSIRTPLRPGGGVIFGPKPRSYNLDMNRKERRLALRTALMSRIADT-EDFTLDQPKTSEIINGLSRLGIEKVLVILDVIKKSINNIEKVKLIAADQLNVFDILNANKLVIGQSAISKIQEVMAIRKFKPYTPGTRQRVVTDFSEITGSKPERSLIVSKHRNKGRNNRGVITCRHRGGGHKRQYRLVDFRRDKKNINAKVAAVHYDPHRNARLALLFYEDGEKRYIIAPAGIKVGQNVISGEGVPIEVGNAMPLSSMPLGSSVHCVELYAGRGAQMVRSAGASAQLMAKEGEYVALKLPSTEVRLVRKECYATLGEVGNSEIRNTSLGKAGRRRWLGRRPQVRGSVMNPCDHPHGGGEGKAPIGRGPVTPWGKAALGLKTRKKNKPSNKLVVRRRR--------------------------------------------------------------------------------------------------------------------------------MSIGILGKKLGMSQLFDKDGNAVPVTLIEAGPCRVTQLKTQPLDGYTAIQIGYGVKDKHLSKPEKGHLLKSGEILLKHLKEYRENSSYEIGKEITVTNFEVGQKVDISGKSMGRGFSGYQKRHGFSRGPMSHGSKNHRAPGSTGAGTPGRIYPGKRMAGRYGGKKITTKGLLVVKIDDQKNLLVVKGSVPGKPGSIVNIKPN--------------------------------------------------------------------------------------------------------------------------------------------------------------------------------------------------------------------------------------------------------------------------------------------------------------------------------------------------------------------------------------------------------------------------------------------------------------------------------------------------------------------------------------------------------------------------------------------------------------------------------------------------------------------------------------------------------DSEWQERVVQIRRVSKTVKGGKKMSFRAIVVVGNEKGQVGVGVGKAGDVIGAVRKGVSDGKKHLVRVPLTPNSIPTLSKGRNGAANVLIRPAAPGTGVIAGGSIRTVLELAGIKNVLAKRLGSKTPLNNARAAMVALSQLRTHKSASRERGISLEQLYMGRSLKKGPFIADSLLKKVEKQNTDNDKVIKTWSRSSTILPVMIGHTIAVHNGKAHIPVFITEQMIGHKLGEFAPTRTYRGHLRDKK-----------------------------------------------------------------------------------------------------------------------------------------------------------MLSPKRTKFRKQHRGRMKGIASKGNTIAFGQFALQAQDCGWVTARQIEASRRAMTRYVKRGGKIWIRIFPDKPVTMRPAETRMGSGKGNPEFWVAVVKPGRILFEMGGITEEIAKEAMRLAQYKLPVKTKFI------------------------------------------------------------------------------------------------------------------------------------------------------------------------------------------------------------------------------------------------------------------------------------------------------------------------------------------------------------------------------------------------------------------------------------------------------TLNTLKSNTGSRKKKLRKGRGIAAGQGASCGFGMRGQKSRSGPTRPGFEGGQMPLYRRVPLKHFEINQKNFSIVNLSKLSEKESVVNIDSLVKKKLLKFPLKILGNGEVKVKLKVQAHAFTKVAKEKIESAGGSCEADIIRKPVITEKATNALDNQYTFEVDHRAAKPQIKAAIESLFSVKVIGINTMNPPRRTRRSGKRSQIKKAIVRLAEGIQLFPMSRIGKSPVQIPEKVSVDIKGLSITVKGPKGELKRLMPEGVNFDQKENQIVVTPATTKRSRERHGLCRTLISNMVQGVTEGYSKKLEIVGVGSRAQVKGKNLVVSAGYSHPVEMTPPDGITYKVESNTNVTVSGIDKEIVGNEAAKIRSIRPPEPYKGKGIKYQDERIIRKAGKMAKKIVSVIKLALQAGKANPAPPVGPALGQHGVNIMAFCKEYNARTQDKAGFVIPVEISVFEDRSFTFITKTPPASVLITKAAGIEKGAGESSKGSVGNISKSQLEEIAKTKLPDLNCTSIESAMKVIEGTARNMGVSITLKTRYKEAIRPKLLKDLGLKNIHQVPKVIKVNVNRGLGEAASNSKALEASLNEMATITGQKALVTRSKKAIAGFKIREGMAIGCTVTLRGDRMYSFLERFINLALPRIRDFRGVNPKSFDGRGNYTLGVKEQLIFPEISFDKIDSIRGMDITIVTSASTDQEGKALLKELGMPF---------------------------------------------------------------------------------------------------------------------------KEFKKLNSAQITEKIDQLRKDLFDLRFKQATRQLNETHQFKIIKKQVAQLLTLSKMGNKINPTGFRLGITQEHRSKWFASKTYPTLLQEDDKIRTFIQKKYSAGISDVLIARKADQLELELKTARPGVIVGRQGSGIEELRSGIQKTIGDRVRINVVEVERVDADAYLLAEYIAQQLEKRVAFRRTIRMALQRAQRAGVLGLKVQVGGRLNGAEIARTEWTREGRVPLHTLRAEVDYALREANTTYGVLGIKVWVFKGEVLPKEEQ----------------------------------------------------------------------------------------------------------------------------IENKQKIVTEIKSLLDDSEMAVVLDYKGLTIKEMSDLRSRLQTNNGICKVTKNSLMRKAIDGNSNLESLLTGTNAFVLIKEDVGSAVKAIQSFQKETKKSETKGALFEGRLLSESEIKEIASLPSKEVLMAKIAGALNGVATIAISI------MSNHDPISDMLTRIRNASQKKHTSTAIPASKMSLSIAKVLQKEGFITDIGEGYKSQIVLGLKYSGKPTIRSMQRVSKPGLRVYKNTKGLPKVLGGLGVAIVSTSKGVMSDRDARKQGIGGEVLCYV---------------------------------------------------------------------------------------------------------------------------------------------------------------------------------------------------------------------------------SRKLQTQKRHKRLRRYLIGSSARPRLAVFRSNNHIYAQVIDDDAQQTICSASTVDKELKELSSNCSSSSIVGKLLAKRAIKKGVKQVIFDRGGNLYHGRVKALADAARDAGLNF-------------------------------------------------------------------------------------------------------------------------------------------------------------------------------------------------------------------------------------------------------------------------------------------------------------------------------------------------------------------------KERIGTVVSDKMDKTVVVAVINRYPHPTYKKIVSKTTRYKAHDPENTCVLGDRVKIKETRPLSAHKRWAIEEIL--------------------------------------------------------------------------------------------------------------------------------------------------------------------------------------------------------------------------------------------------------------------------------------------------------MRIKTGDLVKVINGKEKGKTGEVLKTIPENRVVVKGVNLRTKHVKPTQEGESGRILTEEASLHASNVMFFSDKNLISKIEYFIDEGVKKRRLKKTGE
>EQPAC1
MAVVSLSEMMEAGAHFGHQTRRWNPKMSKYIYCARNGVHIIDLVKTALCMNNAYKWTRNAAKSGKRFLFVGTKKQASDVVAQEAVRCGAAYVNQRWLGGMLTNWTTMKARIERLKDLERMESSGAIAMRPKKEAAVLRRELERLQKYLGGLKGMRRLPDVVVLVDQRRESNAVLEARKLDISLVSMLDTNCDPDLCEVPIPCNDDAVRSVQLILGRLADAINEGR-QQKIRIRLKAFDRRMLDLSCDKIIQTADTTAASAIGPIPLPTKRKIYCVLRSPHVDKDSREHFETRTHRRIIDIYSPSAKTIDALMKLDLPSGVDIEVKLMKKLSKRMKALSTKIEDRTYAPLEALGIVKENANAKFDETIEAHIRLGIDPKYTDQQLRTTVALPNGTGQSIKIAVITSGENVAKAKSAGADLFGEEDLVESINKGNMDFDLLIATPDMMPKVAKLGRVLGPRGLMPNPKAGTVTGDIASAIKEFKAGKLEFRADKAGIVHVRFGKASFTENALFENLKTLQESIDKNKPSGAKGKYWRSFYLTSTMGPSVQVDINALKPSKQFKKKKKETTRQRQKRRAMELRAAKDAKQVRPEMIIEDNLTVQELADKLSLESSEIIKSLFFGITATVTQSLDLATIETVAEEFGVVLQDDVMIETDDIESLKRPPVITVMGHVDHGKTSLLDSIRESRVASGEAGGITQHIGAYQFEKKKLTFLDTPGHEAFTAMRARGTKVTDVAVLVVAADDGCRPQTLEAISHARAAKVPIVVAINKIDKEGASPDRVKQELSEKDLIAEDWGGDVVMVPVSAIKKQNIDKLLEMILLVSEVEDLQANPERLAKGTVIEAHLDKAKGPVATLLVQNGTLKAGDVLAAGSVLGKIRAMVDEHGNRIKEAGPSCPVEALGFSEVPTAGDEFEVYRDEKSARAIVGDRATDARATKLAQQRRVSLSSLSTQANDGELKELNLILKADVQGSVEAILGSLEQLPNEVQVRVLLSAPGEITETDIDLAAASGSVIIGFNTSLASGAKRAADANDVDIREYEVIYKLLEDIQSAMEGLLEPDLVEESLGQAEVRATFAVGKGAIAGCYIQSGKLQRNCSLRVLRSDKVIFEGNLDSLKRSKDDVKEVNTGFECGVGCDKFSTWSEGDIISAFKFVTKKRKVLAIETSCDETSVSIVSIHSNIVASQIEDHSKWGGVVPELAARKHLELLPFVLEQALEESIRIEKIDVIASTVTPGLVGCLRVGSITARSLCTLYSKPFLGIHHLEGHLSSIL-SKNFLTLLVSGGHTELIKVGERRMQRLGRSYDDAAGEAFDKVGRLLGLSYPGGPAIAKIAKKGNANLPKCKIYDFSFSGLKTAVLRLVEKLNGDEIPIPDIAASFERVVAEVLVERTIKCANDYGDNIVVVGGVAANDTLRKMMISEAKKSIKVHLAPINLCTDNAAMIGAAALYRLKSLKLG--IAHGKYIRGSASKVRRVLDQIRGKSYRDALIMLEFMPYRSTDPITKVLRSAVANAEHLGMDPSSLVISSASADNGPVMKRFRPRAQGRAFSIKKQTCHISISVMTTLETLKWDGKKAGVSIDLKVAKETSSADLIHRAVLRQLANKRQGTASTLTRSEVRGGGRKPYKQKGTGRARQGSIRTPLRPGGGVIFGPKPRSYNLDMNRKERRLALRTALMSRISDT-EDFTLDQPKTSEIINGLSRLGIEKVLVILDVIKKSINNLEKVKLIAADQLNVFDILNANKLVIGQSAINKIQEVMAIRKFKPYTPGTRQRVVTDFSEITGSKPERSLIVSKHRNKGRNNRGVITCRHRGGGHKRQYRLVDFRRDKKNINAKVAAIHYDPHRNARLALLFYEDGEKRYIIAPAGIKVGQNVISGEGVPIEEGNAMPLSSMPLGSNVHCVELYAGRGAQMVRSAGASAQLMAKEGEYVALKLPSTEVRLVRKECYATLGEVGNSEIRNTSLGKAGRRRWLGRRPQVRGSVMNPCDHPHGGGEGKAPIGRGPVTPWGKAALGLKTRKKNKPSNKLVVRRRRKAVYWGTGRRKTSVARVRLIPGNGQIKINGRSGDDYLFNPSHLNSVKAPLLTLGLENSYDIFVNVFGGGLTGQADAIKQGAARALCGLSPDNRKPLKTEGHLSRDPRSKERKKYGLKKARKAGQFSKRMSIGILGKKLGMSQLFDKDGNAVPVTLIEAGPCRVTQLKTQPLDGYTAIQIGYGVKDKHLSKPEKGHLLKSGEILLKHLKEYRENSSYEIGKEITVTNFEVGQKVDISGKSMGRGFSGYQKRHGFSRGPMSHGSKNHRAPGSTGAGTPGRIYPGKRMAGRYGGKKITTKGLLVVKIDDQKNLLVVKGSVPGKPGSIVNIKPNMKVSQNWLKSLVAHDLSEKLSIGGFEVESLVDCENVKGIVLGKVLSVVKHENSDKLSICIVDIQIVCGAKNVKQNIYVYVATVGTHLLTIKKSEIRGVSSEGMICSLEELGISEGIAIILGTSGAELLLNDYIYDLAITANRPDGMSVVGIAREISALLTKLLKTLCPI-NLYSISNIESVNKQLSPGWLKDRLDKSGIKSINLLVDITNYILLEQGQPLHAFDKDKLDFSVRKANNNESLLCLNGENYKLNENITIIACDDKPVAIAGVIGGLETAVNEDTSSIYLEGAVFNPVIIRKSSKVIGIRTESSSRYEKGISYKNTLDSVTRAINILEEYFNITSPINTSTELDILIPLRRERIKKILGIVLTDTEITEKLKLIGCTLYGDVEIIPNRSDLEIDLIEEIARLIGYDMFDLNLPNKPGKLSSFQIALRKLKTGLIVNGFNEVLSYSLLIKISNPLLLETSCLRDNIWKEHINICNQNIKSGHEYCWIFEVGNIFQEEILNGAIYGQWLMTYYEARGKLKEALSILNLNIEDKLHPGRSSRLEVGYFGEIHPNLMIQQETYLTVADNSGAKRLQCIRVLGSNRRYAHVGDVVVASVKDALPNMGVKKSDVVKAVIVRTRHTLRRNTGNSIRFDDNAAVLINEDKNPKGTRVFGPVARELRDKNFTKIVSLAPEVIDSEWQERVVQIRRVSKTVKGGKKMSFRAIVVVGNEKGQVGVGVGKAGDVIGAVRKGVSDGKKHLVRVPLTPNSIPTLSKGRDGAANVLIRPAAPGTGVIAGGSIRTVLELAGIKNVLAKRLGSKTPLNNARAAMVALSQLRTHKSASRERGISLEQLYMGRSLKKGPFIADSLLKKVEKQNTDNDKVIKTWSRSSTILPVMIGHTIAVHNGKAHIPVFITEQMIGHKLGEFAPTRTYRGHLRDKKMSRRNAAVKRPVLPDPQFNSLASMMISRLMKHGKKSTAQKILSDAFSLISERTGGNAVELFETAVKNATPLVEVRARRVGGATYQVPMEVRQERGTAMALRWLVTFSRGRNGKSMSQKLAGELMDAANETGSAVKKREDTHKMAEANKAFAHYRYMLSPKRTKFRKQHRGRMKGIASKGNTIAFGQFALQAQDCGWVTARQIEASRRAMTRYVKRGGKIWIRIFPDKPVTMRPAETRMGSGKGNPEFWVAVVKPGRILFEMGGITEEIAKEAMRLAQYKLPVKTKFIARIAGIDIPREKRVEIALTYIYGVGLTRSKLILSNTGVNPDIRVKDLSDSDVQKLRGATEFTVEGDLRRKEGMAMKRLQDIGCVRGRRHRMSLPVRGQRTRTNARTRRGSRKTVAGRKK-LNNLSLLANENIKNAKSSELDQLRVSLLGKKGELSIILKTMGKLSSVDRPIIGQKANLIKINLQDLITERKNQLISEADKQIEDEKIDVTIPSTGTLPGNKHPLISTQDEIIDIFCGLGYSVENGPEIESDFYNFESLNIPKNHPARDMQDTFYLDELLRTHTSPVQIRYLENNPPPVRIIAPGRVYRRDAVDATHSPVFNQVEVLCIDQDINFSHLRGTVLTFLKTFFGDIPVRFRASYFPFTEPSAEVDVQWKGKWLEVMGCGMVDPKVLEKLGIDSEKWTGFAAGLGVERFCMVRHQIDDIRRFYTNDLRFLKQFTLNTLKSNTGSRKKKLRKGRGIAAGQGASCGFGMRGQKSRSGPTRPGFEGGQMPLYRRVPLKHFEINQKNFSIVNLSKLSEKESVVNIDSLVKKKLLKFPLKILGNGEVKVKLKVQAHAFTKVAKEKIEAAGGSCEADIIRKPVITEKATNALDNQYTFEVDHRAAKPQIKAAIEALFDVKVIGINTMNPPRRTRRSGKRSQIKKAIVRLAEGIQLFPMSRIGKSPVQIPEKVSVDIKGLSITVKGPKGELKRLMPEGVNFDQKENQIVVTPATTKRSRERHGLCRTLISNMVQGVTEGYEKKLEIVGVGSRAQVKGKNLVVSAGYSHPVEMTPPDGITYKVESNTNVTVSGIDKEIVGNEAAKIRSIRPPEPYKGKGIKYQDERIIRKAGKMAKKIVAVIKLALQAGKANPAPPVGPALGQHGVNIMAFCKEYNARTQDKAGFVIPVEISVFEDRSFTFITKTPPASVLITKAAGIEKGAGESSKGSVGNISKSQLEEIAKTKLPDLNCTSIESAMKVIEGTARNMGVSITLKTRYKEAIRPKLLKDLGLKNIHQVPKVIKVNVNRGLGEAASNSKALEASLNEMATITGQKALVTRSKKAIAGFKIREGMAIGCTVTLRGDRMYSFLERFINLALPRIRDFRGVNPKSFDGRGNYTLGVKEQLIFPEISFDKIDSIRGMDITIVTSASTDQEGKALLKELGMPFMPTISQLIGSERKRLTRKTKSPALKSCPERRGVCTRVYTSTPKKPNSALRKVARVRLTSGFEVTAYIPGIGHNLQEHSVVLLRGGRVKDLPGVRYHIIRGTLDTAGVKDRRQSRSKYGAKAPKKEFKKLNSSQITEKIDQLRKDLFDLRFKQATRQLNETHKFKIIKKQVAQLLTLSKMGNKINPTGFRLGITQEHRSKWFASKTYPTLLQKDDKIRTFIQKKYSAGISDVLIARKADQLELELKTARPGVIVGRQGSGIEELRSGIQKTIGDRVRINVVEVERVDADAYLLAEYIAQQLEKRVAFRRTIRMALQRAQRAGVLGLKVQVGGRLNGAEIARTEWTREGRVPLHTLRAEVDYALREANTTYGVLGIKVWVFKGEVLPKEEQPVKKKKSKKNVPNGVVHIQSTFNNTIVSITDTSGHVISWSSAGASGFKGARKGTPFAAQTAAEAAAKRALDQGMRQIEVLVRGPGSGRETAIRALQVAGLEITLIRDVTPLPHNGCRRPKRRRVIENKQKIVTEIKSLLDDSEMAVVLDYKGLTIKEMSDLRSRLQTNNGICKVTKNSLMRKAIDGNSNLESLLTGTNAFVLIKEDVGGAVKAIQSFQKETKKSETKGALFEGRLLSESEIKEIASLPSREVLMAKIAGALNGVATIAISINESLKQMSNHDPISDMLTRIRNASQKKHTSTAIPASKMSLSIAKVLQKEGFITDIGEGYKSQIVLGLKYSGKPTIRSMQRVSKPGLRVYKNTKGLPKVLGGLGVAIVSTSKGVMSDRDARKQGIGGEVLCYVGFIAINKEKGFTSHDCVKQIRKLLGIKKVGHTGTLDPDVTGTLPIAIGSATRFIQYLPQGKTYIGQIQLGIRTKTDDMQGEILNSHKQLDKYLNNFRGIIQQVPPIVSSVHVNGERAYKKAFKNEFELKPKEVEIEELVLNKWDQINKVSCSSGTYIRSIARDLGGSLDSEGCLLKLKRISACGFHEKNSIISDFIIPTIALDHISTLVLANQEINFWQTGRII-SRKLQTQKRHKRLRRYLIGSTARPRLAVFRSNNHIYAQVIDDDAQQTICSASTVDKELKELSSNCSSSSIVGKLLAKRAMKKGVKEVIFDRGGNLYHGRVKALADAARDAGLNFMTLDTAEKQKLIESHQVHATDTGSVEVQVAMLSERISKLSDHLQGNIHDYASRQGLLKMIGKRKRLLSYIKGKNPQNYQDLIKKIGIRLKIASRRSKLAMVQTLWVKEQLEDLEVSIEAMATQGDKILDVALAKIGDKGLFTKELEAQMLVGHADIAVHSLKDLPTNLPDGLTLGCITKREDPSDALVVNYQLESLPPGSIVGTSSLRRLAQLRYKFPHLDFKDIRGNVITRIEKLDSGEDCIILAAAGLKRLGFESRVHQIPNEISLHAVGQGALGIECKDKEVKIISVLEDKVSSQRCLAERSFLRELEGGCQVPIGVNSSIALIGMVASIDGKLIKNEIKYPEEVGKKLAEKLGADKIKERIGTVVSDKMDKTVVVAVINRYPHPTYKKIVSKTTRYKAHDPENSCVLGDRVKIKETRPLSAHKRWAIEEILKTITPSIETIERNWFLVDAKDKTLGRLSTEIAAVLRGKNKPTFTPHLDTGDFVIVVNAEKVEVTGKKASQKLYRRHSGRPGGMKVEKFESLQERIPERIIEQAVKGMLPHNSLGRQQFKKLKVYKGSDHPHAAQNPVLLIGIDEVGRGSVFGPVFSVAVVLSKGVNDSKKLTPKKRKDFFPKIIASSDYALGQSSVREIDLLGIRHATELSMIRAVMPSLLIDGPLRQRNIISGDSKFISIATASIIAKVMRDSLMERLESKYPGYFIFKNKGYGTKQHFSSLKKHGLTNLHRKSFMRIKTGDLVKVINGKEKGKTGEVLKTIPENRVVVKGVNLRTKHVKPSQEGESGRILTEEASLHASNVMFFSDKNLISKIEYFIDEGVKKRRLKKTGE
>MED4
MAVVSLSEMMEAGAHFGHQTRRWNPKMSKYIYCARNGVHIIDLVKTALCMNNAYKWTRNAAKSGKRFLFVGTKKQASDVVAQEAVRCGAAYVNQRWLGGMLTNWTTMKARIERLKDLERMESSGAIAMRPKKEAAVLRRELERLQKYLGGLKGMRRLPDVVVLVDQRRESNAVLEARKLDISLVSMLDTNCDPDLCEVPIPCNDDAVRSVQLILGRLADAINEGR-QQKIRIRLKAFDRRMLDLSCDKIIQTADTTAASAIGPIPLPTKRKIYCVLRSPHVDKDSREHFETRTHRRIIDIYSPSAKTIDALMKLDLPSGVDIEVKLMKKLSKRMKALSTKIEDRTYAPLEALGIVKENANAKFDETIEAHIRLGIDPKYTDQQLRTTVALPNGTGQSIKIAVITSGENVAKAKSAGADLFGEEDLVESINKGNMDFDLLIATPDMMPKVAKLGRVLGPRGLMPNPKAGTVTGDIASAIKEFKAGKLEFRADKAGIVHVRFGKASFTENALFENLKTLQESIDKNKPSGAKGKYWRSFYLTSTMGPSVQVDINALKPSKQFKKKKKETTRQRQKRRAMELRAAKDAKQVRPEMIIEDNLTVQELADKLSLESSEIIKSLFFGITATVTQSLDLATIETVAEEFGVVLQDDVMIETDDIESLKRPPVITVMGHVDHGKTSLLDSIRESRVASGEAGGITQHIGAYQFEKKKLTFLDTPGHEAFTAMRARGTKVTDVAVLVVAADDGCRPQTLEAISHARAAKVPIVVAINKIDKEGASPDRVKQELSEKDLIAEDWGGDVVMVPVSAIKKQNIDKLLEMILLVSEVEDLQANPERLAKGTVIEAHLDKAKGPVATLLVQNGTLKAGDVLAAGSVLGKIRAMVDEHGNRIKEAGPSCPVEALGFSEVPTAGDEFEVYRDEKSARAIVGDRATDARATKLAQQRRVSLSSLSTQANDGELKELNLILKADVQGSVEAILGSLEQLPNEVQVRVLLSAPGEITETDIDLAAASGSVIIGFNTSLASGAKRAADANDVDIREYEVIYKLLEDIQSAMEGLLEPDLVEESLGQAEVRATFAVGKGAIAGCYIQSGKLQRNCSLRVLRSDKVIFEGNLDSLKRSKDDVKEVNTGFECGVGCDKFSTWSEGDIISAFKFVTKKRKVLAIETSCDETSVSIVSIHSNIVASQIEDHSKWGGVVPELAARKHLELLPFVLEQALEESIRIEKIDVIASTVTPGLVGCLRVGSITARSLCTLYSKPFLGIHHLEGHLSSIL-SKNFLTLLVSGGHTELIKVGERRMQRLGRSYDDAAGEAFDKVGRLLGLSYPGGPAIAKIAKKGNANLPKCKIYDFSFSGLKTAVLRLVEKLNGDEIPIPDIAASFERVVAEVLVERTIKCANDYGDNIVVVGGVAANDTLRKMMISEAKKSIKVHLAPINLCTDNAAMIGAAALYRLKSLKLG--IAHGKYIRGSASKVRRVLDQIRGKSYRDALIMLEFMPYRSTDPITKVLRSAVANAEHLGMDPSSLVISSASADNGPVMKRFRPRAQGRAFSIKKQTCHISISVMTTLETLKWDGKKAGVSIDLKVAKETSSADLIHRAVLRQLANKRQGTASTLTRSEVRGGGRKPYKQKGTGRARQGSIRTPLRPGGGVIFGPKPRSYNLDMNRKERRLALRTALMSRISDT-EDFTLDQPKTSEIINGLSRLGIEKVLVILDVIKKSINNLEKVKLIAADQLNVFDILNANKLVIGQSAINKIQEVMAIRKFKPYTPGTRQRVVTDFSEITGSKPERSLIVSKHRNKGRNNRGVITCRHRGGGHKRQYRLVDFRRDKKNINAKVAAIHYDPHRNARLALLFYEDGEKRYIIAPAGIKVGQNVISGEGVPIEEGNAMPLSSMPLGSNVHCVELYAGRGAQMVRSAGASAQLMAKEGEYVALKLPSTEVRLVRKECYATLGEVGNSEIRNTSLGKAGRRRWLGRRPQVRGSVMNPCDHPHGGGEGKAPIGRGPVTPWGKAALGLKTRKKNKPSNKLVVRRRRKAVYWGTGRRKTSVARVRLIPGNGQIKINGRSGDDYLFNPSHLNSVKAPLLTLGLENSYDIFVNVFGGGLTGQADAIKQGAARALCGLSPDNRKPLKTEGHLSRDPRSKERKKYGLKKARKAGQFSKRMSIGILGKKLGMSQLFDKDGNAVPVTLIEAGPCRVTQLKTQPLDGYTAIQIGYGVKDKHLSKPEKGHLLKSGEILLKHLKEYRENSSYEIGKEITVTNFEVGQKVDISGKSMGRGFSGYQKRHGFSRGPMSHGSKNHRAPGSTGAGTPGRIYPGKRMAGRYGGKKITTKGLLVVKIDDQKNLLVVKGSVPGKPGSIVNIKPNMKVSQNWLKSLVAHDLSEKLSIGGFEVESLVDCENVKGIVLGKVLSVVKHENSDKLSICIVDIQIVCGAKNVKQNIYVYVATVGTHLLTIKKSEIRGVSSEGMICSLEELGISEGIAIILGTSGAELLLNDYIYDLAITANRPDGMSVVGIAREISALLTKLLKTLCPI-NLYSISNIESVNKQLSPGWLKDRLDKSGIKSINLLVDITNYILLEQGQPLHAFDKDKLDFSVRKANNNESLLCLNGENYKLNENITIIACDDKPVAIAGVIGGLETAVNEDTSSIYLEGAVFNPVIIRKSSKVIGIRTESSSRYEKGISYKNTLDSVTRAINILEEYFNITSPINTSTELDILIPLRRERIKKILGIVLTDTEITEKLKLIGCTLYGDVEIIPNRSDLEIDLIEEIARLIGYDMFDLNLPNKPGKLSSFQIALRKLKTGLIVNGFNEVLSYSLLIKISNPLLLETSCLRDNIWKEHINICNQNIKSGHEYCWIFEVGNIFQEEILNGAIYGQWLMTYYEARGKLKEALSILNLNIEDKLHPGRSSRLEVGYFGEIHPNLMIQQETYLTVADNSGAKRLQCIRVLGSNRRYAHVGDVVVASVKDALPNMGVKKSDVVKAVIVRTRHTLRRNTGNSIRFDDNAAVLINEDKNPKGTRVFGPVARELRDKNFTKIVSLAPEVIDSEWQERVVQIRRVSKTVKGGKKMSFRAIVVVGNEKGQVGVGVGKAGDVIGAVRKGVSDGKKHLVRVPLTPNSIPTLSKGRDGAANVLIRPAAPGTGVIAGGSIRTVLELAGIKNVLAKRLGSKTPLNNARAAMVALSQLRTHKSASRERGISLEQLYMGRSLKKGPFIADSLLKKVEKQNTDNDKVIKTWSRSSTILPVMIGHTIAVHNGKAHIPVFITEQMIGHKLGEFAPTRTYRGHLRDKKMSRRNAAVKRPVLPDPQFNSLASMMISRLMKHGKKSTAQKILSDAFSLISERTGGNAVELFETAVKNATPLVEVRARRVGGATYQVPMEVRQERGTAMALRWLVTFSRGRNGKSMSQKLAGELMDAANETGSAVKKREDTHKMAEANKAFAHYRYMLSPKRTKFRKQHRGRMKGIASKGNTIAFGQFALQAQDCGWVTARQIEASRRAMTRYVKRGGKIWIRIFPDKPVTMRPAETRMGSGKGNPEFWVAVVKPGRILFEMGGITEEIAKEAMRLAQYKLPVKTKFIARIAGIDIPREKRVEIALTYIYGVGLTRSKLILSNTGVNPDIRVKDLSDSDVQKLRGATEFTVEGDLRRKEGMAMKRLQDIGCVRGRRHRMSLPVRGQRTRTNARTRRGSRKTVAGRKK-LNNLSLLANENIKNAKSSELDQLRVSLLGKKGELSIILKTMGKLSSVDRPIIGQKANLIKINLQDLITERKNQLISEADKQIEDEKIDVTIPSTGTLPGNKHPLISTQDEIIDIFCGLGYSVENGPEIESDFYNFESLNIPKNHPARDMQDTFYLDELLRTHTSPVQIRYLENNPPPVRIIAPGRVYRRDAVDATHSPVFNQVEVLCIDQDINFSHLRGTVLTFLKTFFGDIPVRFRASYFPFTEPSAEVDVQWKGKWLEVMGCGMVDPKVLEKLGIDSEKWTGFAAGLGVERFCMVRHQIDDIRRFYTNDLRFLKQFTLNTLKSNTGSRKKKLRKGRGIAAGQGASCGFGMRGQKSRSGPTRPGFEGGQMPLYRRVPLKHFEINQKNFSIVNLSKLSEKESVVNIDSLVKKKLLKFPLKILGNGEVKVKLKVQAHAFTKVAKEKIEAAGGSCEADIIRKPVITEKATNALDNQYTFEVDHRAAKPQIKAAIEALFDVKVIGINTMNPPRRTRRSGKRSQIKKAIVRLAEGIQLFPMSRIGKSPVQIPEKVSVDIKGLSITVKGPKGELKRLMPEGVNFDQKENQIVVTPATTKRSRERHGLCRTLISNMVQGVTEGYEKKLEIVGVGSRAQVKGKNLVVSAGYSHPVEMTPPDGITYKVESNTNVTVSGIDKEIVGNEAAKIRSIRPPEPYKGKGIKYQDERIIRKAGKMAKKIVAVIKLALQAGKANPAPPVGPALGQHGVNIMAFCKEYNARTQDKAGFVIPVEISVFEDRSFTFITKTPPASVLITKAAGIEKGAGESSKGSVGNISKSQLEEIAKTKLPDLNCTSIESAMKVIEGTARNMGVSITLKTRYKEAIRPKLLKDLGLKNIHQVPKVIKVNVNRGLGEAASNSKALEASLNEMATITGQKALVTRSKKAIAGFKIREGMAIGCTVTLRGDRMYSFLERFINLALPRIRDFRGVNPKSFDGRGNYTLGVKEQLIFPEISFDKIDSIRGMDITIVTSASTDQEGKALLKELGMPFMPTISQLIGSERKRLTRKTKSPALKSCPERRGVCTRVYTSTPKKPNSALRKVARVRLTSGFEVTAYIPGIGHNLQEHSVVLLRGGRVKDLPGVRYHIIRGTLDTAGVKDRRQSRSKYGAKAPKKEFKKLNSSQITEKIDQLRKDLFDLRFKQATRQLNETHKFKIIKKQVAQLLTLSKMGNKINPTGFRLGITQEHRSKWFASKTYPTLLQEDDKIRTFIQKKYSAGISDVLIARKADQLELELKTARPGVIVGRQGSGIEELRSGIQKTIGDRVRINVVEVERVDADAYLLAEYIAQQLEKRVAFRRTIRMALQRAQRAGVLGLKVQVGGRLNGAEIARTEWTREGRVPLHTLRAEVDYALREANTTYGVLGIKVWVFKGEVLPKEEQPVKKKKSKKNVPNGVVHIQSTFNNTIVSITDTSGHVISWSSAGASGFKGARKGTPFAAQTAAEAAAKRALDQGMRQIKVLVRGPGSGRETAIRALQVAGLEITLIRDVTPLPHNGCRRPKRRRVIENKQKIVTEIKSLLDDSEMAVVLDYKGLTIKEMSDLRSRLQTNNGICKVTKNSLMRKAIDGNSNLESLLTGTNAFVLIKEDVGGAVKAIQSFQKETKKSETKGALFEGRLLSESEIKEIASLPSREVLMAKIAGALNGVATIAISINESLKQMSNHDPISDMLTRIRNASQKKHTSTAIPASKMSLSIAKVLQKEGFITDIGEGYKSQIVLGLKYSGKPTIRSMQRVSKPGLRVYKNTKGLPKVLGGLGVAIVSTSKGVMSDRDARKQGIGGEVLCYVGFIAINKEKGFTSHDCVKQIRKLLGIKKVGHTGTLDPDVTGTLPIAIGSATRFIQYLPQGKTYIGQIQLGIRTKTDDMQGEILNSHKQLDKYLNNFRGIIQQVPPIVSSVHVNGERAYKKAFKNEFELKPKEVEIEELVLNKWDQINKVSCSSGTYIRSIARDLGGSLDSEGCLLKLKRISACGFHEKNSIISDFIIPTIALDHISTLVLANQEINFWQTGRII-SRKLQTQKRHKRLRRYLIGSTARPRLAVFRSNNHIYAQVIDDDAQQTICSASTVDKELKELSSNCSSSSIVGKLLAKRAMKKGVKEVIFDRGGNLYHGRVKALADAARDAGLNFMTLDTAEKQKLIESHQVHATDTGSVEVQVAMLSERISKLSDHLQGNIHDYASRQGLLKMIGKRKRLLSYIKGKNPQNYQDLIKKIGIRLKIASRRSKLAMVQTLWVKEQLEDLEVSIEAMATQGDKILDVALAKIGDKGLFTKELEAQMLVGHADIAVHSLKDLPTNLPDGLTLGCITKREDPSDALVVNYQLESLPPGSIVGTSSLRRLAQLRYKFPHLDFKDIRGNVITRIEKLDSGEDCIILAAAGLKRLGFESRVHQIPNEISLHAVGQGALGIECKDKEVKIISVLEDKVSSQRCLAERSFLRELEGGCQVPIGVNSSIALIGMVASIDGKLIKNEIKYPEEVGKKLAEKLGADKIKERIGTVVSDKMDKTVVVAVINRYPHPTYKKIVSKTTRYKAHDPENSCVLGDRVKIKETRPLSAHKRWAIEEILKTITPSIETIERNWFLVDAKDKTLGRLSTEIAAVLRGKNKPTFTPHLDTGDFVIVVNAEKVEVTGKKASQKLYRRHSGRPGGMKVEKFESLQERIPERIIEQAVKGMLPHNSLGRQQFKKLKVYKGSDHPHAAQNPVLLIGIDEVGRGSVFGPVFSVAVVLSKGVNDSKKLTPKKRKDFFPKIIASSDYALGQSSVREIDLLGIRHATELSMIRAVMPSLLIDGPLRQRNIISGDSKFISIATASIIAKVMRDSLMERLESKYPGYFIFKNKGYGTKQHFSSLKKHGLTNLHRKSFMRIKTGDLVKVINGKEKGKTGEVLKTIPENRVVVKGVNLRTKHVKPSQEGESGRILTEEASLHASNVMFFSDKNLISKIEYFIDEGVKKRRLKKTGE
>MIT9515
MAVVSLSEMMEAGAHFGHQTRRWNPKMSKYIYCARNGVHIIDLVKTALCMNNAYKWTRNAAKSGKRFLFVGTKKQASDVVAQEAVRCGAAYVNQRWLGGMLTNWSTMKARIERLKDLERMESSGAIAMRPKKEAAVLRRELERLQKYLGGLKGMRRLPDVVVLVDQRRESNAVLEARKLDISLVSMLDTNCDPDLCEVPIPCNDDAVRSVQLILGRLADAINEGRAQQKIRIRLKAFDRRMLDLSCDKIIQTADTTAASAIGPIPLPTKRKIYCVLRSPHVDKDSREHFETRTHRRIIDIYSPSAKTIDALMKLDLPSGVDIEVKLMKKLSKRMTALSTKIEDRTYAPLEALAIIKENANAKFDETIEAHIRLGIDPKYTDQQLRTTVALPHGTGQSIKIAVITSGENVAKAKSAGADLFGEEDLVESINKGNMDFDLLIATPDMMPKVAKLGRVLGPRGLMPNPKAGTVTSDIASAIKEFKAGKLEFRADKAGIVHVRFGKASFTENALFENLKTLQESIDKNKPSGAKGKYWKTFYVTSTMGPSVQVDINALKTTRQFKKKNKETTRQRQKRRAMELRAAKDAKQVRPEMIVEDNLTVQELADKLSLESSEIIKSLFFGITATVTQSLDLATIETVAEEFGVVLQDDVMIETDDIESLKRPPVITVMGHVDHGKTSLLDSIRESRVASGEAGGITQHIGAYQFEKKKLTFLDTPGHEAFTAMRARGTKVTDVAVLVVAADDGCRPQTLEAISHARAAKVPIVVAINKIDKEGASPDRVKQELSEKDLIAEDWGGDVVMVPVSAIKKQNIDKLLEMILLVSEVEDLQANPERLAKGTVIEAHLDKAKGPVATLLVQNGTLKAGDVLAAGSVLGKIRAMVDEHGNRIKEAGPSCPVEALGFSEVPTAGDEFEVYPDEKTARGIVGERATDARATKLAQQRRVSLSSLSTQANDGELKELNLILKADVQGSVEAILGSLEQLPNEVQVRVLLSAPGEITETDIDLAAASGSVIIGFNTSLASGAKRAADSNNVDIREYEVIYKLLEDIQSAMEGLLEPDLVEESLGQAEVRATFAVGKGAIAGCYIQSGKLQRNCSLRVLRSDKVIFEGNLDSLKRSKDDVKEVNTGFECGVGCDKFSTWNEGDIIEAFKFVTKKRKVLAIETSCDETSVSVVSIHSNIVASQIEDHSKWGGVVPELAARKHLELIPFVLEEALEESISIEEIDAIASTVTPGLVGCLRVGSITARSLCTLYSKPFLGIHHLEGHLSSIL-SKNFLTLLVSGGHTELIKIGERRMQRLGRSYDDAAGEAFDKVGRLLGLSYPGGPAIAEIAKKGNSNLPKCKIYDFSFSGLKTAVLRLVERLNGDEIPIPDIAASFERVVSEVLVERTIKCAVDYDDNVVVVGGVAANDTLRKMMISEAKKSIKVHLAPLNLCTDNAAMIGAAALFRLKSLELG-AIAHGKYIRGSASKVRRVLDQIRGKSYRDALIMLEFMPYRSTDPITKVLRSAVANAEHLGMEPSSLVISSASADNGPVMKRFRPRAQGRAFSIKKQTCHISISVMTTLETLKWDGKKVGVSIDLKVAKETSSSDLIHRAVLRQLANQRQGTASTLTRSEVRGGGRKPYKQKGTGRARQGSIRTPLRPGGGVIFGPKPRSYNLDMNRKERRLALRTALMSRVDDIVEDFTLNQPKTSEIINGLSRLGIEKVLVILEVIKKSINNIAKVKLIAADQLNVFDILNANKLVIGQSAINKIQEVMAIRKFKPYTPGTRQRVVTDFSEITGSKPERSLIVSKHRNKGRNNRGVITCRHRGGGHKRQYRLVDFRRDKRNINAKVAAIHYDPHRNARLALLFYEDGEKRYIIAPAGIKVGQNVISGDSVPIEDGNAMPLSVMPLGSSVHCVELYAGRGAQMVRSAGASAQLMAKEGDYVALKLPSTEVRLVRKECYATLGEVGNAEIRNTSLGKAGRTRWLGRRPQVRGSVMNPCDHPHGGGEGKAPIGRGPVTPWGKAALGLKTRKKNKPSNNLVVRRRRKAVYWGTGRRKTSVARVRLIPGNGQIKINGRSGDDYLFNPSHLNSVKAPLQTLGLENSYDIFVNVFGGGLTGQADAIKQGAARALCDLSPDNRKPLKTEGHLSRDPRAKERRKYGLKKARKAPQFSKRMSIGILGKKLGMSQLFDDDGNAVPVTLIEAGPCRVTQLKTQSLDGYTAIQIGYGVKDKHLSKPEKGHLLKSGKELLKHLKEFKENSSYEIGKEITVTNFEVGQKVDISGKSMGRGFSGYQKRHGFSRGPMSHGSKNHRAPGSTGAGTPGRIYPGKRMAGRYGGKKITTKGLLVVKIDDQKNLLVVKGSVPGKPGSIVNIRPNMKVSQNWLKSLVDEDLSEKLSIGGFEVESLINCENVKGVVLGKVISVVKHDNSDKLSICNVDIQIVCGAKNVKANIYVYVATVGVHLLTIKKSEIRGTLSEGMICSLEELGISEGIAIILGTPAALLLLNDYVYDLAITANRPDGMSVVGIAREISALTL-NLPKKCTIKCYSI-SKIVSVSKKITPQWIKDRLDKSGINSINLLVDITNFILLEQGQPLHAFDFDKLDFSVRKAKENESLLCLNGEIYKLNENITIIACDDKPVAIAGVIGGLQTAVDKETSSIYLEGAVFNPVTIRKSVKEIGVRTESSSRYEKGISFKNTLNSVSRAINIIEEYFNITKPVHTLPNTEILIPLRRNRIHKLLGLAISDKEITDKLKLIGCKLYGDVEVIPNRSDLEIDLIEEIARLIGYDMFDFNLPNKPGKLSSSQIALRKLKTGFIDNGFNEVLSYSLLIKISNPLLTETSCLRDNIWQEHIKICNQNINSGYDYCWIFEVGNIFQEEILNGAIYGKWYLNYYEARGKLKEALTLLNISIEDKLHPGRTAKLEVGYFGEIHPKLMIQQETYLTVADNSGAKRLQCIRVLGSNRRYAHVGDVVVASVKDALPNMGVKKSDVVKAVIVRTRHTLRRNTGNSIRFDDNAAVLINEDKNPKGTRVFGPVARELRDKNFTKIVSLAPEVIDSEWQERVVQIRRVFKTVKGGKKMSFRAIVVVGNEKGQVGVGVGKAGDVIGAVRKGVSDGKKHLVRVPLTPNSIPTLSKGRDGAANVLIRPAAPGTGVIAGGSIRTVLELAGIKNVLAKRLGSKTPLNNARAAMVALSQLRTHKSASRERGISLEQLYMGRSLKKGPFIADSLLKKVEKQNTENDKVIKTWSRSSTILPVMIGHTIAVHNGKAHIPVFITEQMIGHKLGEFAPTRTYRGHLRDKKMSRRNAAVKRPVLPDPQFNSLASMMISRLMKHGKKSTAQKILSDAFSLISERTGGNAVELFETAVKNATPLVEVRARRVGGATYQVPMEVRQERGTAMALRWLVTFSRGRNGKSMSQKLAGELMDAANETGSAVKKREDTHKMAEANKAFAHYRYMLSPKRTKFRKQHRGRMKGIASKGNTIAFGQFALQAQDCGWVTARQIEASRRAMTRYVKRGGKIWIRIFPDKPVTMRPAETRMGSGKGNPEFWVAVVKPGRILFEMGGITEEIAKEAMRLAQYKLPVKTKFIARIAGIDIPREKRVEIALTYIYGIGLTRSKLILSNTGVNPDIRVKDLSDSDVQKLRVAAEFTVEGDLRRQEGMALKRLQDIGCVRGRRHRMSLPVRGQRTRTNARTRRGSRKTVAGRKKKLNNLSLLANENIKNANTAELDQLRVSLLGKKGELSIILKTMGKLSSVDRPIVGQKANLIKINLQDLITERKDQLNSDADQQIKDEKIDVTIPSTGTHSGHKHPLISTQDEIIDIFCGLGYSVENGPEIESDFYNFESLNIPKNHPARDMQDTFYLDELLRTHTSPVQIRYLEKNPPPVRIIAPGRVYRRDAVDATHSPVFNQVEVLCLDQDINFSHLRGTVLTFLKTFFGDIPVRFRASYFPFTEPSAEVDVQWKGKWLEVMGCGMVDPKVLEKLGIDSERYTGFAAGLGVERFCMVRHQIDDIRRFYTNDLRFLEQFTLNTLKSNLGSRKKKLRKGRGIAAGQGASCGFGMRGQKSRSGPTRPGFEGGQMPLYRRVPLKHFEINQKNYSIVNLSKLSEKDNIVNIDSLVKKKLLKFPLKILGNGVVKVKLKVQAHAFTKVAQEKIESAGGSCEADVIRKPVITEKATNALDNQYTFEVDHRAAKPQIKAAIEALFNVKVIGINTMNPPRRTRRSGKRSQVKKAIVRLAEGIQLFPMSRIGKSPVQIPDKVSVDINGLTITVKGPKGELKRLMPEGVDFVQKENQIVVTPSTTKRSRERHGLCRTLISNMVQGVTDGYSKKLEIVGVGSRAQVKGKTLVVSAGYSHPVEMTPPDGITYKVESNTNVTVSGIDKEIVGNEAAKIRSIRPPEPYKGKGIKYQDERIIRKAGKMAKKIVAVIKLALQAGKANPAPPVGPALGQHGVNIMAFCKEYNARTQDKAGFVIPVEISVFEDRSFTFITKTPPASVLITKAAGIEKGSGESSKGSVGNISKSQLEEIAKTKLPDLNCTSIESAMKVIEGTARNMGISITLKTRYKETIRPKLLKDLGLKNIHQVPKVIKVNVNRGLGEAASNSKALEASLNEMATITGQKALVTRSKKAIAGFKIREGMAIGCTVTLRGDRMYSFLERFINLALPRIRDFRGVNPKSFDGRGNYTLGVKEQLIFPEISFDKIDSIRGMDITIVTSASNDQEGKALLKELGMPFMPTISQLIGSERKRLTRKTKSPALKSCPERRGVCTRVYTSTPKKPNSALRKVARVRLTSGFEVTAYIPGIGHNLQEHSVVLLRGGRVKDLPGVRYHIIRGTLDTAGVKDRRQSRSKYGAKAPKKEFKKLNSSEINEKIDQLRKDLFDLRFKQATRQLNETHQFKIIKKQVAQLLTLSKMGNKINPTGLRLGITQEHRSKWFASKTYPILLQEDYKIRNFIQKKYSAGISDVLIARKADQLELELKTARPGVIVGRQGSGIEELRSGIQKTIGDRVRINVVEVERVDADAYLLAEYIAQQLEKRVAFRRTIRMALQRAQRAGVLGLKIQVGGRLNGAEIARSEWTREGRVPLHTLRAEVDYALREANTTYGVLGIKVWVFKGEVLPKEEQPVKKKKSKKNVPNGVVHIQSTFNNTIVSISDTSGHVISWSSAGASGFKGARKGTPFAAQTAAEAAAKRALDQGMRQIEVLVRGPGSGRETAIRALQVAGLEITLIRDVTPLPHNGCRRPKRRRVIENKQKIVTELKSLLDDSEMAVVLDYKGLTIKEMSDLRSRLQTNKGICKVTKNSLMRKAIDGNSNLESLLTGTNAFVLIKEDVGGAVKAIQSFQKETKKSETKGALFEGRLLSQSEIKEIASLPSREVLMAKIAGALNGVATIAISINESLKQMSNHDPISDMLTRIRNASQKKHTSTSIPASRMILSIAKVLQKEGFIADIGEGYESKIVLGLKYSGKPTIRSMQRVSKPGLRVYKNTKGLPKVLGGLGVAIVSTSKGVMSDRDARKQGIGGEVLCYVGFIIINKEKGYTSHDCVQQIRKLLGTKKVGHTGTLDPGVTGTLPIAIGSATRFIQYLPQGKTYIGQIQLGIRTKTDDIQGEIINSNAQLDKFLNKFRGIIQQIPPKVSSVHVNGERAYKKFFKNEFELKPREVKIEELVLKKWDQINKISCSTGTYIRSIARDLGGVLDSEGCLLNLKRISACGFHEKNSIISDFIIPTIALDHISTLILNNQEINFWETGRLI-SRKLQTQKRHKRLRRYLIGNKIRPRLAVFRSNNHIYAQVIDDDAQQTICSASTVDKELKELSPNCSSSTIVGKLLAKRAIKKGIKQVIFDRGGNLYHGRVKALADAARDAGLNFMTLDTAEKQKLIESHQVHPTDTGSVEIQVAMISERITKLSEHLQGNIHDYASRQGLLKMIGKRKRLLSYIKGKDPKNYQDLIKKIGIRLKIASRRSKLAMVQTLWVKEQLENLEVSIESMATQGDKILDVALAKIGDKGLFTKELEAQMLIGKADIAVHSLKDLPTNLPDGLKLGCITKREDPSDALVVNYQLESLPAGSIVGTSSLRRLAQLRYKFPYLNFKDIRGNVITRIEKLDSGEDCIILAAAGLKRLGFESRIHQIPNEISLHAVGQGALGIECKDKEVKIISVLEDKASSQKCLAERSFLRELEGGCQVPIGVNSSICLKGMVASIDGKLIKDEVKYPEEVGKKLAEKLGADKIKERIGTVVSDKMDKTVVVAVINRYPHPTYKKIVSKTTRYKAHDPENSCAMGDRVKIKETRPLSAHKRWAIEEILKTITPSIETIERNWFLVDAKDKTLGRLATEIASVLRGKNKPTFTPHLDTGDFVIVVNAEKVEVTGKKTSQKLYRRHSGRPGGMKVEKFESLQERIPERIIEQAVKGMLPHNSLGRQQFKKLKVYKGSEHPHAAQNPVSLIGIDEVGRGAVFGPVFSAAVVLTEGVTDSKKLTEKKRKLLLPKIISSSDYSLGQSSAREIDQLGIRYATELSMIRAIKKEVIIDGPLRQRNIIAGDSKFTSIAAASIVAKVTRDFLMERLEKKFSGYFIFKNKGYGTKEHLLSLKANGVTNLHRKSFMRIKTGDLVKVINGKEKGKTGEVLKTIPENRVVVKGINLRTKHVKPTQEGESGRILTEEASLHASNVMFFSDKNIVSKIEFFIDEGVKKRKLKKTGE
>AG-335-I15
---------------------------------------------------------------------------------------------------------------------------------------------------------------------------------------------------------------------------------AQQKIRIRLKAFDRRMLDLSCDKIIQTADTTSASAIGPIPLPTKRKIYCVLRSPHVDKDSREHFETRTHRRLIDIYSPSAKTIDALMKLDLPSGVDIEVKL------------------------------------------------------------------------------------------------------------------------------------------------------------------------------------------------------------------------------------KSIKHFKKKKKETTRQRQKRRALELKAAKEAKQVRPEMIVEDNLTVQELADKLSLESSEIIKSLFFGITATVTQSLDLATIETVAEEFGVVLQDDIMIESDDIDSLKRPPVITVMGHVDHGKTSLLDSIRESRVASGEAGGITQHIGAYQFEKKKLTFLDTPGHEAFTAMRARGTKVTDVAVLVVAADDGCRPQTLEAISHARAAKVPIVVAINKIDKEGASPERVKQELSEKDLIAEDWGGDTVMVPVSAIKKQNIDKLLEMILLVSEVEDLQANPDRSAKGTVIEAHLDKAKGPVATLLVQNGTLKSGDVLAAGSVLGKIRAMVDEHGNRIKKAGPSFPVEALGFSEVPTAGDEFEVYSDEKTARSVVGDRATDARATKLAQQRRVSLTSLSTQASDGELKELNLILKADVQGSVEAILGSLEQLPNEVQVRVLLSAPGEITETDIDLAAASGSVIIGFNTSLASGAKKAADANDVDIREYEVIYKLLEDIQSAMEGLLEPDLVEESLGQAEVRATFAVGKGAIAGCYIQTGKLQRNCSLRVLRSDKVIFEGNLDSLKRSKDDVKEVNTGFECGVGCDKFSSWIEGDVIEAFKFVSKKR--------------------------------------------------------------------------------------------------------------------------------------------------------------------------------------------------------------------------------------------------------------------------------------------------------------------------------------------------------------------------------------------------------------------------------------------------------------------------------------------------------------------------------------------------------------------------------------------------------------------------------------------------------------------------------------------------------------------------------------------------------------------------------------------------------------------------------------------------------------------------------------------------------KAVYWGTGRRKTSVARVRLIPGNGLIKINGRSGDDYLFNPLYLNSIKSPLQTLGLENSYDILVNVFGGGLTGQADAIKQGAARALCELSPDNRKPLKTEGHLSRDPRAKERRKYGLKKARKAPQFSKR------------------------------------------------------------------------------------------------------------------------------------------------------------------------------------------------------------------------------------------------------------------------------------------------------------------------------------------------------------------------------------------------------------------------------------------------------------------------------------------------------------------------------------------------------------------------------------------------------------------------------------------------------------------------------------------------------------------------------------------------------------------------------------------------------------------------------------------------------------------------------------------------------------------KNDWQERVVQIRRVSKTVKGGKKMSFRAIVVVGNEKGQVGVGVGKAGDVIGAVRKGVSDGKKNLVRVPLTPNSIPTLSKGRDGAANVLIRPAAPGTGVIAGGSIRTVLELAGIKNVLAKRLGSKTPLNNARAAMVALSQLRTHKSASRERGISLEQLY---------------------------------------------------------------------------------------MSRRNAAVKRPVLPDPQFNSLASMMISRLMKHGKKSTAQRILSDAFSLISERTGGNAVELFETAVKNATPLVEVRARRVGGATYQVPMEVRQERGTAMALRWLVTFSRARNGKSMSQKLAGELMDAANETGSAVKKREDTHKMAEANKAFAHYRY------------------------------------------------------------------------------------------------------------------------------------ARIAGIDIPREKRVEIALTYVYGIGLTRSKLILANTGVNPDIRVKDLSDSDVQKLRGATEFTLEGDLRRKEGMALKRLQDIGCVRGRRHRMSLPVRGQRTRTNARTRRGSRKTVAGRKKKLTNLSLTAKKNINYANSEELDQLRVSLLGKKGDLSIILKTMGQLSATDRPIVGQKANLIKINLQELITERKNQLNSQAEKKIRTEKIDVTIPSIGTPPGNKHPLISTQDEIIDIFCGLGYSVESGPEIETDFYNFESLNIPKNHPARDMQDTFYLDELLRTHTSPVQIRYLEQNPPPVRIIAPGRVYRRDAVDATHSPVFNQVEVLCLDQDINFSHLRGTVLTFLKSFFGDIPVRFRASYFPFTEPSAEVDVQWKGKWLEVMGCGMVDPKVLEKLGIDSEKWTGFAAGLGVERFCMVRHQIDDIRKFYTNDLRFLEQF--------------------------------------------------------------------------------------------------------------------------------------------------------------------------------------------------------------------------MSRIGKTPVLIPEKVTVDFDGLTVTVKGPKGELKRIMPEGVSFDKKDNTVLVSPTTTKASRQRHGLCRALIANMVEGVSQGFSKKLEIVGVGSRAQVKGKNLVVSAGYSHPVEMIPPDGITYKVESNTNVTVSGIDKEIVGNEAAKIRSIRPPEPYKGKGIKYHDERILRKAGK--------------------------------------------------------------------------------------------------------------------------------------------------------------------------------------------------------------------------------------------------------------------------------------------------------------------------MPTISQLVGSERKRLTKKTKSPALKACPERRGVCTRVYTSTPKKPNSALRKVARVRLTSGFEVTAYIPGIGHNLQEHSVVLLRGGRVKDLPGVRYHIIRGTLDTAGVKDRRQSRSKYGAKAPK--------------------------------------------------------------------------------------------------------------------------------------------------------------------------------------------------------------------------------------------------------------------------KTGSKKSKRNVPNGVVHIQSTFNNTIVSITDTSGHVISWSSAGASGFKGARKGTPFAAQTAAEAAARRALDQGMRQIEVLVRGPGSGRETAIRALQVAGLEITLIRDVTPLPHNGCRRPKRRRV---------------------------------------------------------------------------------------------------------------------------------------------------------MSNHDPISDMLTRIRNASEKKHTTTSIPGSKMSLSIAKVLQKEGFISDIGEGYKSQIILGLKYSGKPTIRSMQRVSKPGLRIYKNTRGLPKVLGGLGVAIISTSKGVMSDRDARKQGIGGEVLCYV--------------------------------------------------------------------------------------------------------------------------------------------------------------------------------------------------------------------------------LSRKLQTQKRHRRLRRFLIGDATRPRMSVFRSNNHIYAQVIDDSAQKTICSASTIDKELRELPSDCNSSSIVGKLLAKRAIKKGIKQVIFDRGGNLYHGRVKALADAAREAGLEF---------------------------------------------------------------------------------------------------------------------------------------------------------------------------------------------------------------------------------------------------------------------------------------------------------------------------------------------------------------------------------------------------------------------------------------------------KTITPSLETIERNWFLVDAKDKTLGRLATEIATVLRGKNKPTFTPHLDTGDFVIVVNAEKIEVTGKKASQKLYRRHSGRPGGMKIEKFESLKERIPERIIEQAVKGMLPHNSLGRQQFKKLKVYKGADHPHAAQNPVLLVGIDEVGRGAVFGPVFSAVVVLTEGVTDSKKLTQKKRKLLLPKILLSSDYGLGQSSAREIDKLGIRVATELSMMRALKPSLIIDGSLRQKNIVSGDSKFMAIAAASIVAKVSRDNLMERLEKKYPGYLIFKNKGYGTREHFSIIKEKGITNLHRRSF-------------------------------------------------------------------------------------------------
>AG-347-B08
--------------------------------------------------------------------------------------------------------------------------------------------------------------------------------------------------------------------------------------------------------------------------------------------------------------------------------------MKKLSKRMAALSTKIEDRIYAPLEALSIIKENANAKFDETIEAHIRLGIDPKYTDQQLRTTVALPNGTGQSIKIAVITSGENVSKAKAAGADLFGEEDLVESINKGNMEFDLLIATPDMMPKVAKLGRVLGPRGLMPNPKAGTVTNDIANAIKEFKAGKLEFRADKAGIVHVRFGKASFTKEALLDNLKTLQESIDKNKPSGAKGKYWKTFYVTSTMGPSVQVDINAVKTIKQFKKKKKETTRQRQKRRAMELKAAKEAKQVRPEMIVEDNLTVQELADKLSLESSEIIKSLFFGITATVTQSLDLATIETVAEEFGVVLQDDVMIESEDIDKLTRPPVITVMGHVDHGKTSLLDSIRESRVASGEAGGITQHIGAYQVESKKLTFLDTPGHEAFTAMRARGTKVTDVAVLVVAADDGCRPQTLEAISHARAAKVPIVVAINKIDKEGASPDRVKQELSEKDLIAEDWGGDTVMVPVSAIKKQNIDKLLEMILLVSEVEDLQANPDRFAKGTVIEAHLDKAKGPVATLLVQNGTLKSGDVLAAGSVLGKIRAMVDEHGNRIKEAGPSFPVEALGFSEVPTAGDEFEVYSDEKTARTIVGERATDARATKLAQQRRVSLSSLSTQANDGELKELNLILKADVQGSVEAILGSLEQLPNEVQVRVLLSAPGEITETDIDLAAASGSVIIGFNTSLASGAKRAADANDVDIREYEVIYKLLEDIQLAMEGLLEPDLVEESLGKAEVRATFAVGKGAIAGCYIQTGKLQRNCSLRVIRSDEVIFEGNLDSLKRAKDDVKEVNTGFECGVGCDKFSSWIEGDKIEAFKFVTQKRKVLAIETSCDETSVSIVSIHSNIIASQIEDHSKWGGVVPELAARKHLELLPLVLDEALEESIKIEEVDYIASTVAPGLVGCLRVGSITARSLCMLHSKPFLGIHHLEGHLSSIYPKKSFLTLLVSGGHTELIKVDDRRMQRLGQSFDDAAGEAFDKVGRLLGLSYPGGPAIEKIAKKGDPNLPKCRIYDFSFSGLKTAVLRLVERLDGKTVPIPDIAASFERVVAEVLVERTIKCAEDHSDNVVVVGGVAANNTLRKMMISEASKSIKVHLAPLNLCTDNAAMIGAAALFRIKSLKLGV---------------------------------------------------------------------------------------------------------------------------------------------------------------------------------------------------------------------------------------------------------------------------------------------------------------------------------------------------------------------------------------------------------------------------------------------------------------------------------------------------------------------------------------------------------------------------------------------------------------------------------------------------------------------------------------------------------------------------------------------------------------------------------------------------------------------------------------------------------------------------------------------------------------------------------------MKVSQNWLKNLVEEDLSEKLSIGGFEVESLEDCENVNGVVLGKVLSVLKHEGSDKLSICQVDIQIICGARNIKPNIYVYVATVGAKLLTIKRSEIRGVMSEGMICSLQELGLSEGIEIILGTPASNLLLNDFIYDLAITANRPDGMSVIGIAREISAL-LEQLLKKLCPSNIYTISCIDGVNEKLSPNWLKDRLEKSGIKSINLLVDLTNYILLEQGQPLHAFDKDKLDFSVRKGKDNESLFCLDGKEYDLNDSITVITCCDKPVAIAGVIGGLETSVTNTTSSIYLEGAVFNPVTIRKSSKMVGIRTESSSRYEKGISSKNTISAVTRAINLLEEYFSINSPINLISNEDIFIKLRRNRIHTILGIILSDNEIVDKLTLIGCTLYGDVAVIPNRHDLEIDLIEEIARLIGYDRFDLKLPNKPGKLSSEQLALRKVKNGFIENGFNEVLSYSLLIKISNPLLLETSCLRDNIWKEHLEIVNRNIKAGQASCFIFEIGNIFQEEVLNGAIYGKWILNYYQARGKLKEALSSLNIKIEDKLHPGRTAQLEGGYFGEIHPKL----------------------------------------------------------------------------------------------------------------------------------------------------------------------------------------------------------------------------------------------------------------------------------------------------------------------------------------------------------------------------------------------------------------------------------------------------------------------------------------------------------------------------------------------------------------------------------------------------------------------------------------------------------------------------------------------------------------------------------------------------------------------------------------------------KLNNLSLIAKNNIDKSNTEELDQLRVSLLGKKGDLSIILKTMGQLSATDRPIVGQKANLIKINLQELITERRNQLNSEADKKIKTEKIDVTIPSIGTPSGKKHPLISTQDEIIDIFCGLGYSVESGPEIETDFYNFESLNIPKNHPARDMQDTFYLDELLRTHTSPVQIRYLEKNPPPVRIIAPGRVYRRDAVDATHSPVFNQVEVLCIDQDINFSHLRGTVLTFLKTFFGDIPVRFRASYFPFTEPSAEVDVQWKGKWLEVMGCGMVDPKVLEKLGIDSEKWTGFAAGLGVERFCMVRHQIDDIRKFYTNDLRFLEQF--------------------------------------------------------------------------------------------------------------------------------------------------------------------------------------------------------------------------------------------------------------------------------------------------------------------------------------------------------------------------------------------------------MAKKIVAVIKLALQAGKANPAPPVGPALGQHGVNIMAFCKEYNARTQDKAGFVIPVEISVFEDRSFTFITKTPPASVLITKAAGIEKGSGESAKGSVGNISKAQLEEIAKTKLPDLNCSSVESAMKVIEGTARNMGVSI----------------------------------------------------------------------------------------------------------------------------------------------------------------------------------------------------------------------------------------------------------------------------------------------------------------------------------------------------------------------------------------------------------------------------------------------------------------------------------------------------------------------------------------------------------------------------------------------------------------------------------------------------------------------------------------------------------------LENKQQIVTEIKSLLNDSEMAVVLDYKGLTIKEMSDLRSRLQTTNGICKVTKNSLMRKAIDGDSNLESLLTGTNAFVLIKEDVGGAVKAIQSFQKDTKKSETKGALFEGRLLSDSEIKEIASLPSKEVLMAKIAGALNGVATIAISINESLKQ------------------------------------------------------------------------------------------------------------------------------GFLVINKDKGCTSHDCVKQIRKLLNTKKVGHTGTLDPEVIGILPIAIGSATRFIQYLPQGKTYIGQIKLGIRTNTDDIHGEIINSDEKLDQYLNRFRGIIKQIPPKVSSVHVNGERAYKKSFRNEFELAPREVKIDELTLMKWDQINKIKCSAGTYIRAIARDLGEILNSEGCLLQLKRISACGFDEQNSIISDFIIPTIALNHISSFVLSTEEINFWQTGRAI-------------------------------------------------------------------------------------------------------------------MSLDTAEKQKLIENHQVHPTDTGSVEIQVAMLSKRISKLSDHLQGNIHDFASRQGLLKMIGKRKRLLSYLKDKNVQKYQELVKKIGIRLKIASRRSKLAMVQTLWVKDQLENLEVSVEAMATQGDKILDVALAKIGDKGLFTKELEAQMLVGQADIAVHSLKDLPTNLPDGLKLGCITKREDPADALVKNYQLETLPQGSIVGTSSLRRLAQLRNKYPHLVFKDIRGNVITRIEKLDSGEDCIILAAAGLKRLGFESRIHQIPSEISLHAVGQGALGIECKDKKVEIINVLEDKPTSQRCLAERAFLRELEGGCQVPIGVNSNLYLTGMVASLDGELIKDQINDPELVGKELAKRLGADKI-----------------------------------------------------------------------------------------------------------------------------------------------------------------------------------------------------------------------------------------------------------------------------------------------------------------------------------------------------------------------------------------------------------------------------------------------------------------------------------
>AG-347-B23
MAVVSLSEMMEAGAHFGHQTRRWNPKMSKYIYCARNGVHIIDLVKTALCMNNAYKWTRNAAKSGKRFLFVGTKKQASDVVAQEATRCGAAYVNQRWLGGMLTNWTTMKARIERLKDLERMESSGSIEMRPKKEAAVLRRELERLQKYLGGLKGMRRLPDVVVLVDQRRESNAVLEARKLDISLVSMLDTNCDPDLCEVPIPCNDDAVRSVQLILGRLADAINEGRAQQKIRIRLKAFDRRMLDLSCDKIIQTADTTSASAIGPIPLPTKRKIYCVLRSPHVDKDSREHFETRTHRRIIDIYSPSAKTIDALMKLDLPSGVDIEVKLMKKLSKRMAALSTKIEDRIYAPLEALSIIKENANAKFDETIEAHIRLGIDPKYTDQQLRTTVALPHGTGQSIKIAVITSGENVSKAKAAGADLFGEEDLVESINKGNMEFDLLIATPDMMPKVAKLGRVLGPRGLMPNPKAGTVTNDIANAIKEFKAGKLEFRADKAGIVHVRFGKASFTKEALFDNLKTLQESIDK--------------------------------------------------------------------------------------------------------------------------------------------------------------------------------------------------------------------------------------------------------------------------------------------------------------------------------------------------------------------------------------------------------------------------------------------------------------------------------------------------------------------------------------------------------------------------------------------------------------------------------------------------------KVLAIETSCDETSVSIVSIHSNIIASQIEDHSKWGGVVPELAARKHLELLPFVLDKALEESIKIEEVDYIASTVAPGLVGCLRVGSITARSLCMLHSKPFLGIHHLEGHLSSIYPKKSFLTLLVSGGHTELIKVDERRMQRLGKSFDDAAGEAFDKVGRLLGLSYPGGPAIEKIAKNGDPNLPKCKIYDFSFSGLKTAVLRLVERLDGNTVPIPDIAASFERVVAEVLVERTIKCADDHSENIVVVGGVAANNTLRKMMISEASKSIKVHLAPLNLCTDNAAMIGAAALFRIKSLKLGVAIAHGNYVRGSASKVRRVLDQIRGRSYRDALIMLEFMPYRSTDPITKVLRSAVANAEHFGMDPSTLVISSAWANSGPVMKRYRPRAQGRAFSIKKQTCHISISVMTTLETLKWDGKKSSVTLDLAVAKETSSADLIHRAVLRQLANKRQGTASTLTRSEVRGGGRKPYKQKGTGRARQGSIRTPLRPGGGIIFGPKPRSYNLDMNRKERRLALRTALMSRVSDAVEDFTLKQPKTSDIINGLARLGIEKVLVILDIIKKSINNIEKVKLIAADQLNVFDILNANKLVIGQSAIDKIQEVMAIRKFKPYTPGTRQRVVTDFSEITSAKPERSLIVSKHRVKGRNNRGVITCRHRGGGHKRQYRLVDFRRDKRNINAKVAAIHYDPHRNARLALLFYEDGEKRYIIAPAGVKVGQNVISGESVPIEDGNAMPLSVMPLGSSVHCVELYAGRGAQMVRSAGASAQVMAKEGDYVALKLPSTEVRLVRKECYATLGEVGNSEIRNTSLGKAGRRRWLGRRPQVRGSVMNPCDHPHGGGEGKAPIGRGPVTPWGKPALGLKTRKKNKPSNKLVVRRRRKAVYWGTGRRKTSVARVRLIPGNGLININGRAGDDYLFNPLHLNSIKAPLQTLGLENSYDILVNVFGGGLTGQADAIKQGAARALCELSPDNRKPLKTEGHLSRDPRAKERRKYGLKKARKAPQFSKR----------------------------------------------------------------------------------------------------------------------------------------------------------------------------------------------------------MKVSQNWLKNLVEEDLSEKLSIGGFEVESLEDCENVSGVVLGKVLSVLKHEGSDKLSICQVDIQIICGARNIKPNIYVYVATVGAKLLTIKRSEIRGVMSEGMICSLQELGLSEGIEIILGTPGADLLLNDFIYDLAITANRPDGMSVIGIAREISALNFPELNHKLCPSDIYTISHIEGVNDKLSPKWLKDRIEKSGIKSINLLVDLTNYILLEQGQPLHAFDKEKLDFSVRKANDNESLVCLDGKKYELNENITVVTCCDKPVAIAGVIGGLETSVSNTTSSIYLEGAVFNPVTIRKSSKAVGIRTESSSRYEKGISSKNTISAVTRAINLLEEHFSINPKILKNN-EDIFIKLRRNRIHKILGLILSDNEIVDKLTLIGCTLYGDVAVIPNRSDLEIDLIEEIARLIGYDRFDLNLPNKPGKLSSKQLALRKVKNGFIENGFNEVLSYSLLIKISNPLLLETSCLRDNIWKEHLEIVNRNIKAGQTSCYIFEIGNVFQEEILNGAIFGKWVLNYYQARGKLKEALSCLNINIEDKLHPGRTAKLDAGYFGEIHPKLMIQQETYLTVADNSGAKRLQCIRVLGSNRRYAHVGDVIVATVKDALPNMGVKKSEVVKAVIVRTKATLRRNTGNSIRFDDNAAVLINEDKNPKGTRVFGPVARELRDKNYTKIVSLAPEVIKRDWQERVVQIRRVSKTVKGGKKMSFRAIVVVGNEKGQVGVGVGKAGDVIGAVRKGVSDGKKNLVRVPLTPNSIPTLSLGRDGAANVLIRPAAPGTGVIAGGSIRTVLELAGIKNVLAKRLGSKTPLNNARAAMVALSQLRTHKSASRERGISLEQLYMGRSLKKGPFIADSLLKKVEKQNTDNDKVIKTWSRSSTILPLMIGHTIAVHNGKTHIPVFITEQMIGHKLGEFAPTRTYRGHIRDKKMSRRNAAVKRPVLPDPQFNSLASMMISRLMKHGKKSTAQRILSDAFSLISERTGGNAVELFETAVKNATPLVEVRARRVGGATYQVPMEVRQERGTAMALRWLVTFSRARNGKSMSQKLAGELMDAANETGSAVKKREDTHKMAEANKAFAHYRYMLSPKRTKFRKQHRGRMRGVASKGNTIAFGQFALQAQDCGWVTARQIEASRRAMTRYIKRGGQIWIRIFPDKPVTMRPAETRMGSGKGNPEFWVAVVKPGRILFEMGGITEETAKEAMRLAQYKLPVKTKFIARIAGIDIPREKRVEIALTYVYGIGLTRSKLILANTGVNPDTRVKDLSDSDVQKLRGASEFTLEGDLRRKEGMALKRLQDIGCVRGRRHRMSLPVRGQRTRTNARTRRGSRKTVAGRKKKLNNLSLTAKNNIDKAITAELDHLRVSLLGKKGDLSVILKTMGQLSTTDRPIVGQKANLIKINLQDLITKRKNQLNSEADKQIKNEKIDVTIPSIGTPPGTNHPLIATQDEIIDIFCGLGYSVESGPEIETDFYNFESLNIPKNHPARDMQDTFYLDELLRTHTSPVQIRYLENNPPPVRIIAPGRVYRRDAVDATHSPVFNQVEVLCIDQDINFSHLRGTVLTFLKAFFGDIPVRFRASYFPFTEPSAEVDVQWKGKWLEVMGCGMVDPKVLEKLGIDSEKWTGFAAGLGVERFCMVRHQIDDIRKFYTNDLRFLEQFTLNSLKSNSGSRKKKLRKGRGIAAGQGASCGFGMRGQKSRSGPTRPGFEGGQMPLYRRVPLKHFEINQKNFSIINLEKLNDKDNTVNLDSLVKKGLIKFPLKILGNGKLNVKLKVQAHAFTKIAKQKIEDAGGSCEADVIRKPVITEKATNALDNQYTFEVDHRAAKPQIKAAIEALFSVKVIGVNTMNPPRRTRRSGKRSQVKKAIVRLAEGIQLFPMSRIGKTPVLIPEKVTVDFDGLTVTVKGPKGELKRLMPEGVSFDKKDNTVVVSPTTTKHSRQRHGLCRALIANMVEGVTQGFSKKLEIVGVGSRAQVKGKNLVVSAGYSHPVEMIPPDGITYKVESNTNVTVSGIDKEIVGNEAAKIRSIRPPEPYKGKGIKYHDERILRKAGKMAKKIVAVIKLALQAGKANPAPPVGPALGQHGVNIMAFCKEYNARTQDKAGFVIPVEISVFEDRSFTFITKTPPASVLITKAAGIEKGSGESAKGSVGNISKAQLEEIAKTKLPDLNCSSVESAMKVIEGTARNMGVSITLKNRYKESIRPKLLKDLGLKNIHQVPKVVKVNVNRGLGEAASNSKALEASLNEMSTITGQKALVTRAKKAIAGFKIREGMPIGCTVTLRGDRMYSFLERFINLALPRIRDFRGVNPKSFDGRGNYTVGVKEQLIFPEISFDKIDSIRGMDITIVTSAKSDQEGKALLQELGMPFMPTIAQLVGSERKRLTKKTKSPALKACPERRGVCTRVYTSTPKKPNSALRKVARVRLTSGFEVTAYIPGIGHNLQEHSVVLLRGGRVKDLPGVRYHIIRGTLDTAGVKDRRQSRSKYGAKAPKKEFKKLNSEQITEKIDQLRKDLFDLRFKQATRQLNETHKFKIIKKQVAQLLTLSKMGHKINPSGLRLGITQEHRSKWFASKTYPILLQEDFKIRTFIQKKYAAGISDVLIARKADQLELELKTARPGVIVGRQGSGIEELRSGIQKTIGDRVRINVVEVERVDADAFLLAEYIAQQLEKRVAFRRTIRMALQRAQRAGVLGLKIQVGGRLNGAEIARTEWTREGRVPLHTLRAEIDYATREANTTYGVLGIKVWVFKGEVLPKEEQKTGSKKSKRNVPNGVVHIQSTFNNTIVSITDTSGHVISWSSAGASGFKGARKGTPFAAQTAAEAAARRALDQGMRQIEVLVRGPGSGRETAIRALQVAGLEITLIRDVTPLPHNGCRRPKRRRV---------------------------------------------------------------------------------------------------------------------------------------------------------MSNHDPISDMLTRIRNASQKKHTTTTIPGSKMSLSIAKVLQKEGFISDIGEGYKSQIILGLKYSGKPTIRSMQRVSKPGLRIYKNTRGLPKVLGGLGVAIISTSKGVMSDRDARKQGIGGEVLCYVGFLVINKDKGCTSHDCVKQIRRLLNTKKVGHTGTLDPEVIGILPIAIGSATRFIQYLPQGKTYIGQIKLGIRTNTDDIHGEIINSYEELDQYLNRFRGIIKQIPPKVSSVHVNGERAYQKSFRNEFELAPREVKIDELILMKWDQINKIECSAGTYIRSIARDIGEMLNSEGCLLQLKRISACGFDEENSIISDFIIPTIALNHISTFVLSNEEINFWQTGRAILSRKLQTQKRHRRLRRFLIGDATRPRLSIFRSNNHIYAQVIDDSAQTTICSASTVDKELRELPSDCNSSSIVGKLLAKRAIKKGIKQVIFDRGGNLYHGRVKALADAAREAGLEF----------------------------------------------------------------------------------------LKIASRRSKLAMVQTLWVKDQLENLEVSIEAMATQGDKILDVALAKIGDKGLFTKELEAQMLVGHADIAVHSLKDLPTNLPNGLKLGCITKREDPADALVVNYKLENLPEGSIVGTSSLRRLAQLRNKYPHLVFKDIRGNVITRIEKLDAGEDCIILAAAGLKRLGFESRIHQIPSEVSLHAVGQGALGIECKDKKVEIINILEDKPTSQRCLAERAFLRELEGGCQVPIGVNSQLCLTGMVASLDGELIKDQINDPEEVGKELSKKLGAEEIKERIGTVVSDKMDKTVVVAVINRYPHPTYKKIVSRTTRYKAHDPENTCVLGDRVKIRETRPLSAHKRWAIEEILKTITPSLETIERNWFLVDAKDKTLGRLATEIATVLRGKNKPTFTPHLDTGDFVIVVNAEKVEVTGKKASQKLYRRHSGRPGGMKIEKFESLQERIPERIIEQAVKGMLPHNSLGRQQFKKLKVYKGADHPHAAQNPVLLVGIDEVGRGAIFGPVFSAVVVLTEGVTDSKKLTPKKRNLLLPKILLSSDYGIGQSSVREIDQLGIRVATELSMMRALKPSLIIDGPLRQENIISGDSKFISIASASIVAKVSRDNLMERLEKEYSGYLIFKNKGYGTKEHFSLIKRNGITKLHRKSFMRIKTGDLVKVINGKDKGKTGEVLKTIPENRVVVKGINLRTKHVKPTQEGETGRILTEEASLHASNVMFFSDKNLTSKIEYFIDEGVKKRRLKKTGE
>AG-347-C10
[truncated: 1,751,264 more chars]
