# Supplementary material for: Emergence of trait variability through the lens of nitrogen assimilation in Prochlorococcus
Source: eLife. 2019 Feb 1;8:e41043. doi: 10.7554/eLife.41043 (PMC6370341; doi:10.7554/eLife.41043)
Supplement: Figure 3—source data 1. [file elife-41043-fig3-data1.zip › RAxML_bipartitions_coreprotein_concatenated_phylosift_aminoacid_alignment_321taxa_AAautoMRE.nwk]

((AG-670-B23:0.02988564979808489355,((BL107:0.01722505966419865878,(CC9902:0.00778736275657130640,AG-683-B21:0.00676361493555909053)100:0.01587429054713210275)100:0.11951439779493575055,((((AG-673-B08:0.00668556996938347251,AG-679-B05:0.01122437499258443529)70:0.00168615282155036919,(AG-679-D13:0.00734747948462708030,AG-673-A10:0.00000100000050002909)80:0.00000100000050002909)100:0.09802418308922010437,(AG-670-A05:0.05742156163704946470,(WH8103:0.00220075839536310611,WH8102:0.00292616465592321221)100:0.03477459784994715863)100:0.05461501877564366170)98:0.03026113643311345233,((((RS9916:0.10803862045392505220,RS9917:0.11801970892473299946)100:0.03513408341687351139,(((WH7805:0.04015534313161227969,WH7803:0.03239739667679733537)100:0.05564999171557233337,(((MIT9508:0.00704598039965124209,(AG-676-E23:0.00355553348674557618,AG-673-D02:0.00557134547129842835)99:0.00158480587007283030)99:0.00457800400210478606,(AG-673-F03:0.00715289139985778467,(AG-670-F22:0.00185925530156137633,((AG-673-A03:0.00170122583154420416,(AG-679-A02:0.00000100000050002909,AG-683-G11:0.00000100000050002909)82:0.00103099041882812352)93:0.00199367850493249428,AG-676-C06:0.00140682064175085193)47:0.00055161681998522544)100:0.01518709281114021328)99:0.00635283374839087835)100:0.01610011831185726577,(MIT9504:0.00087579708068405058,MIT9509:0.00062171378936886246)100:0.02261474645214134674)100:0.09692861406653449641)100:0.03288302643520901736,(AG-679-C18:0.06754980047385528152,(WH8016:0.02127191273835615792,((AG-683-A03:0.02505847748129520769,CC9311:0.01311755222185737382)59:0.00387782443248625101,WH8020:0.01993046113649630732)95:0.01665179916136919069)100:0.02900490821436513614)100:0.10786659119666597295)100:0.03184720062650132216)100:0.03666487029848814611,(((((MIT0702:0.00000100000050002909,MIT0701:0.00000100000050002909)33:0.00000100000050002909,MIT0703:0.00000100000050002909)100:0.01803875774381482472,((((MIT1205:0.02257211587402266004,((MIT1318:0.00029531917511276353,(MIT1313:0.00000100000050002909,MIT1418:0.00000100000050002909)68:0.00000100000050002909)100:0.00905600457041868916,((MIT1342:0.00588639819575803060,MIT1320:0.00306225109012777004)80:0.00146274505573494736,MIT9313:0.00528346209995657692)62:0.00280717739909271645)9:0.00064008419561101986)42:0.00220777462504727134,(MIT1327:0.00029518042604495428,(MIT1227:0.00000100000050002909,MIT1312:0.00029514707988201398)55:0.00000100000050002909)100:0.01057110763308142382)77:0.00491272123278858365,MIT1323:0.01058377133638203210)41:0.00278748891733452157,(MIT9303:0.00508304113094722350,(MIT1303:0.00491133972768798693,MIT1306:0.00311865058377833572)53:0.00160915305180864558)55:0.00216474598884247018)70:0.00879645566531829688)100:0.14625449648070071307,((((AG-363-O16:0.23762835039965732320,(AG-402-K05:0.31330303929978936539,AG-363-J23:0.12701511888541702766)99:0.07250503961495166627)99:0.05600981536558603813,(AG-363-P08:0.18697147643901057545,(((MIT1341:0.00485535578391743574,AG-363-L02:0.00595068935164177071)100:0.12832609056027918792,AG-363-P19:0.15514282338666376959)100:0.08340511594402741369,(AG-363-M17:0.00313029586948486600,AG-363-A15:0.00329058935698625784)100:0.21839515648486060306)43:0.02398998654432019095)100:0.09966177800874469195)70:0.02852083408318454791,(((AG-363-O21:0.29330708249836479062,(AG-363-I04:0.25432848749472375394,AG-363-A16:0.19888097768332263504)39:0.02311144596428287706)14:0.02179082332466973290,(((((AG-402-N21:0.15820976397074520969,MIT1223:0.17867023457482428261)100:0.14385729924493281806,((AG-402-P18:0.05999814841949262234,(((AG-402-L09:0.03644436172624627296,((MIT1013:0.01135875771332642628,AG-402-L19:0.00716187178534164956)100:0.02978829448834674834,(((MIT0912:0.00104877620049978080,MIT0913:0.00096005669636382645)100:0.04407667177253334068,(((((AG-402-I20:0.03365663482535843215,(((AG-402-N09:0.00903850905011068136,AG-402-B03:0.00941763997728616888)87:0.00474000848149528156,(AG-402-B10:0.01613566673901682680,(AG-402-L20:0.01274507535390050073,AG-402-O21:0.01375269751626110801)63:0.00269560652528223928)54:0.00242366714219265393)56:0.00468515235714514911,AG-402-I22:0.02370089176311013929)100:0.01996975715256427489)23:0.00404188534063021007,(AG-402-G06:0.02834953434968809707,AG-402-I21:0.03365629079462892359)12:0.00229288210010966404)4:0.00179524030209974195,(((AG-363-A03:0.02770104061780624682,AG-402-A21:0.03477302160657509689)31:0.00525555352748600241,(AG-402-M18:0.03281810665490719064,MIT0917:0.03695584701527262345)19:0.00355106073793806220)4:0.00269335734500621973,(AG-363-M20:0.05616628413464385544,MIT1214:0.02859077579478638484)16:0.00338825669427856527)0:0.00134330954650915390)1:0.00406098229998827932,(((AG-409-A10:0.03828622853583957958,AG-402-A08:0.03593030250017247712)25:0.00669751477688260675,AG-402-K04:0.03589905323580125374)11:0.00277203413980844568,AG-363-A04:0.03980113024604656907)6:0.00230640574838429993)11:0.00474306059280293728,((AG-363-B19:0.05364405648388504561,AG-402-C09:0.04083794734244160229)88:0.01080141515446274292,(MIT0801:0.02179693376552027315,(AG-459-C18:0.02135114733400644491,((AG-402-B05:0.01885325687934435654,AG-402-I05:0.01221891104395420209)98:0.00849492963441971297,(((NATL1A:0.00489854730461215197,((AG-459-P07:0.00853258506920705553,AG-311-K21:0.01044586027430505215)32:0.00000100000050002909,(NATL2A:0.00553279618195154192,AG-402-G08:0.00789062843711306992)71:0.00042578713929603749)64:0.00066792220177072019)67:0.00057638194436381940,(AG-402-J18:0.00780325170048964522,MIT0915:0.00951460647814594482)94:0.00096997545162991032)90:0.00139493323831558201,PAC1:0.00722985649650955981)100:0.00611530754748967724)61:0.00212850314263315432)80:0.00553722443742212835)100:0.02803862111698428999)39:0.00667929542975828974)4:0.00189100900450121724)7:0.00340924649940730273,(AG-363-G03:0.03356672925556240805,AG-402-G19:0.03536244254581649704)99:0.02066328230385426970)25:0.00414272171861451363)33:0.00725741978258673866)88:0.00658309756048670435,(AG-402-M23:0.05457656708986551031,((AG-363-B05:0.06376924984804381580,AG-402-K14:0.05422394257415747570)86:0.01150813935275371569,(AG-402-B19:0.00538046830246141465,AG-402-E17:0.00919366669477963278)100:0.05471974418879543139)34:0.00472867748516460004)35:0.00481010903575392230)86:0.02065591152166187244,AG-402-P16:0.06716560954416539442)68:0.01917940649045804524)100:0.23484291942110924190,((AG-402-N10:0.07816332032867659430,((AG-459-M13:0.06016729071130660911,(MIT9515:0.06233696545619976659,(AG-418-M08:0.05070666978139581199,AG-347-J22:0.08210731478533057903)62:0.01825277150921980618)30:0.00569651691339322606)41:0.00302974176897934534,(((AG-335-O19:0.00000100000050002909,AG-335-D02:0.00000100000050002909)87:0.01744537492157816408,((AG-459-P19:0.01120718400330253557,((MED4:0.00028464117648698212,EQPAC1:0.00028465569204273082)100:0.01107796146730747992,AG-459-J20:0.02142864808287359146)75:0.00163972629930049974)55:0.00209742083620733993,((AG-459-P16:0.00677432613395017192,(AG-459-A01:0.03416422042666600323,AG-459-O03:0.01297380875632226510)45:0.00413150875509960859)27:0.00119924026726008544,AG-459-P02:0.01270561942377055470)22:0.00167643987886838979)33:0.00393333061122586470)35:0.00810158063927179234,AG-459-A09:0.04185409322025322038)100:0.03350488815618775373)100:0.02131694032036302033)100:0.03677045612816894765,(AG-402-L18:0.11588363716097144218,((AG-418-K17:0.07359724071678765134,(MIT1314:0.04058988826602275696,(((MIT9302:0.03266272145350575945,(AG-363-A05:0.02024424749418474515,AG-418-F16:0.02354170431777019915)100:0.01845136757006485967)19:0.00454381067575203388,((((AG-459-A02:0.02447102471537073581,(MIT9321:0.00000100000050002909,(MIT9401:0.00000100000050002909,MIT9322:0.00000100000050002909)72:0.00028390058839381801)100:0.03050345841334030361)85:0.01003733257775576114,(AG-355-M18:0.03721868873608354111,AG-459-P20:0.03165576187812694370)35:0.00641204900912438914)6:0.00160283744361488937,((AG-347-K18:0.06287951304404337804,(AG-347-K02:0.00569251867799229656,AG-347-E03:0.00659980043123994074)100:0.03263520036057007689)10:0.00567195379236647580,(MIT9201:0.03936966671000810547,((AG-347-J05:0.04318337877001077879,AG-347-K21:0.02971458826164160780)17:0.00811571153094712248,AG-418-G23:0.05792361532375200905)10:0.00679135949391496997)2:0.00286715726103028501)1:0.00256036431695792809)2:0.00476106984891033931,(((((AG-459-E08:0.02999544134976313975,((AG-347-K15:0.03712726783750983084,(AG-418-G18:0.02383704343790436775,GP2:0.03321149728651472816)48:0.00213321552618280863)42:0.00220879047834012616,(((((AG-459-D04:0.02287824926612760587,AG-347-I04:0.02579085927601787107)13:0.00140982218078231623,AG-347-C10:0.01681642722183997185)11:0.00077534299650135554,AG-347-K23:0.02310782418674448349)6:0.00167448434773848857,AG-347-E23:0.03040249264409759095)1:0.00000100000050002909,(AG-347-K19:0.02201314721998020446,((((AG-347-K17:0.03389054170222089574,(AG-347-L21:0.02087403758813496935,(AG-355-P15:0.00866987272184184185,MIT9301:0.00450932071304917075)100:0.01001811136122575212)36:0.00255383888912299453)15:0.00181286491455684450,AG-355-G23:0.02763733933146272220)23:0.00400747589471794983,AG-347-L17:0.01999876319841461733)5:0.00221466464554117160,((((((AG-355-K10:0.00713021467333301018,(AG-355-P23:0.00000100000050002909,AG-355-K03:0.00000100000050002909)100:0.00462255393701709906)100:0.01165491530929478603,AG-347-K20:0.01242918758110256490)8:0.00103350922671653070,(((AG-418-O03:0.01783308475316622288,(AG-459-N19:0.02862464591374982645,(((AG-355-J04:0.02095744358866096294,AG-418-I21:0.01778451815989786147)37:0.00480530067347961342,(AG-412-J13:0.03051382867515525441,((AG-347-M18:0.01539442246772533204,AG-347-I23:0.01783345562928293632)100:0.01332230687234932723,AG-402-N08:0.03442989240942219420)11:0.00132732929982646328)14:0.00206080550789199384)5:0.00203255745586613471,(AG-347-B23:0.02301494595914305857,AG-402-A04:0.02486890707175514609)61:0.00330036398638381421)4:0.00284298093205564029)9:0.00173230223197442710)4:0.00266134105376937416,((AG-355-P18:0.02530438226354244161,AG-347-J14:0.02081350613113172252)44:0.00383434343517635766,(AG-355-K13:0.02710572060253493495,(AG-347-K16:0.01560119546159645376,(AG-347-I06:0.01518987297863950633,AG-355-J21:0.01946866236953579549)56:0.00156608595138554157)41:0.00176779945111236385)29:0.00223236805217552669)1:0.00228403181261532069)0:0.00094921394225858764,((AG-459-B06:0.01107280144300979222,AG-459-J14:0.01089232028537461677)100:0.00846800319953172273,AG-347-I19:0.02764887023315519207)27:0.00333291312773400161)0:0.00103385199910683689)0:0.00109074376415727275,(((AG-347-K10:0.02360724185755816093,AG-347-J19:0.02557477794393489545)2:0.00358324020160989947,(MIT0604:0.01932191684310740482,((AG-418-B17:0.00298057503694785456,AG-347-L13:0.00627451351281301060)100:0.00503919636210874676,AG-355-O17:0.00512066473541630384)100:0.00723479260286285196)69:0.00208717191967563347)1:0.00214764763717971907,((AG-355-I20:0.01850986770823455710,((AG-355-J17:0.00000100000050002909,AG-355-N18:0.00000100000050002909)100:0.01062032860547780684,AG-355-J09:0.02497749596855530774)49:0.00321090941746493379)47:0.00287373610550787631,((((((AG-442-N07:0.01364165757171917001,(AG-355-I04:0.01883646081433824893,(AG-449-C14:0.01064319524680932237,(AG-418-P06:0.00880537765836663690,AG-347-O22:0.00431233209390681407)100:0.00697220122509001426)100:0.00752445132228419383)5:0.00120310911108764901)0:0.00106025919246445586,(((AG-347-G18:0.01673769972662232652,((AG-355-J23:0.01585276792497190140,AS9601:0.02429845519899789807)11:0.00159314743111855020,(AG-347-J23:0.00910634777420109114,AG-355-A09:0.01009629662577898532)95:0.00652423204357766625)4:0.00149518638989940391)2:0.00035978844615272245,AG-355-A18:0.01976157834811631195)0:0.00083074454507288018,(AG-347-J06:0.01953550199043674676,(AG-347-N19:0.01038532149989683864,(AG-347-M08:0.00974730128513717764,((AG-355-N22:0.00898638735101388829,AG-355-M02:0.00356637429495648781)81:0.00119346865078223435,AG-355-L22:0.00277146175509145314)81:0.00340586674789612352)83:0.00227686199604375684)87:0.00175979239093262247)20:0.00162451628217389656)1:0.00040921001073935176)0:0.00083338449232355579,((AG-355-K15:0.02589159484023662375,(AG-355-N16:0.01378861789408024861,AG-347-L19:0.02344431256385300089)10:0.00373377858751102430)3:0.00166491748426054434,(AG-347-G20:0.01486396394775729886,((AG-355-O19:0.01822221685498388172,(AG-418-O02:0.00993053684261967044,(AG-355-K20:0.00641387560857318000,(AG-355-P11:0.00609728186238663126,(AG-355-L20:0.00414314280074238456,AG-355-N23:0.00000100000050002909)100:0.00345926287611280628)100:0.00176177605762202873)100:0.00525414844972529535)99:0.00386942579144736263)62:0.00422499482879885001,(AG-670-M18:0.00945572657613783472,AG-418-L19:0.00903417343930829064)65:0.00222970454851099866)29:0.00062573849234757724)59:0.00335001483137732908)1:0.00142245247367457119)0:0.00078996405500286390,(AG-347-M23:0.01576133717972457923,((AG-449-K21:0.00239002413567009162,AG-402-G23:0.00587959662155743308)100:0.01233938482255619341,AG-402-K16:0.01369583099001285900)69:0.00256572754929380864)34:0.00417663225691861009)0:0.00058861790881359279,(AG-418-J17:0.01714424612351878041,AG-347-L20:0.01204686432435865540)47:0.00353571586338212625)0:0.00078544975226084576,((AG-355-K23:0.00111540474639018291,AG-355-L02:0.00197403765551649448)100:0.00874084848734360369,(AG-429-C19:0.01517011142544821660,AG-402-O23:0.00998536822128805353)84:0.00246986607853924567)42:0.00130165486500964504)0:0.00087951850573250083)0:0.00058661178274445943)0:0.00057319370402866842)0:0.00160313229945990973,(((((AG-455-E04:0.00822040198967057684,AG-355-N02:0.01003706016990541829)37:0.00402762209771779633,MIT9314:0.01948881744195368054)21:0.00225872990669984553,(SB:0.01661664483128144978,(AG-418-P13:0.00710244871756937537,AG-347-I22:0.01121177111695341282)100:0.00329091270802553014)100:0.00866352372129886548)16:0.00169181321907887062,(AG-347-G22:0.02249702480963864867,(AG-355-B23:0.01491743641460916737,AG-418-D13:0.01898972923257242693)61:0.00507046952616258158)33:0.00394991514854917038)6:0.00046652721338583223,(AG-347-B08:0.02617242297952203020,((AG-347-L02:0.01707467188632802099,(AG-347-K22:0.01891693455652321970,AG-402-N17:0.01826100622330691092)30:0.00110400951402813818)33:0.00399943420343995982,(AG-459-O09:0.02303094898255715617,(((AG-402-L23:0.00723333295587804976,AG-402-F05:0.00555426033932359276)100:0.02480683799202052647,(AG-402-N23:0.02103225815036284876,AG-402-I23:0.01918658920971165471)25:0.00133167359715880050)13:0.00099423832460526188,(MIT9215:0.00890401668880620376,MIT9202:0.01257946472941800543)100:0.02696675373257295671)11:0.00313256413627514396)8:0.00042389638997873219)7:0.00059024462990416005)2:0.00115444988503869564)1:0.00243867171855618927)0:0.00185573276971331101,AG-355-P16:0.02982745232589713996)0:0.00141308029264283264)0:0.00303361530730878902)0:0.00141238494325355277)14:0.00475588713465247784)1:0.00199664703081953339)3:0.00247929158661317275,AG-347-I21:0.02739950156899643649)2:0.00292878544539617452,(AG-347-N23:0.04262448561211654163,(AG-347-J21:0.03352562453720136365,AG-355-P07:0.04375327282118698230)41:0.00268047073768140501)5:0.00372785717440388088)7:0.00323605959288777870,(AG-335-I15:0.05086920309351004171,((AG-402-M15:0.03657036310157961434,AG-418-I20:0.05153910426993867783)48:0.00493822033779574548,(AG-347-J20:0.04379176983054577227,AG-347-M15:0.04261126642920973207)36:0.00459453789894574086)18:0.00000100000050002909)10:0.00203804487828803142)6:0.00675869536962243802,(AG-355-N21:0.02450340079560245354,(AG-402-K21:0.05461286431280458487,(AG-418-F08:0.04973433782981392937,(AG-347-I15:0.04122357030959276913,((AG-402-K22:0.02677013789095413279,AG-402-C22:0.01661925722126508104)9:0.00176451692256292714,((AG-355-A02:0.00316710493848492650,(AG-355-L21:0.00324451183135222301,AG-355-B18:0.00000100000050002909)91:0.00300322232331091173)100:0.00471365644604771015,AG-418-J19:0.00508362193444425719)100:0.00940644156163317549)100:0.01150093077991943408)93:0.01485393363664607759)12:0.00000100000050002909)14:0.00174678687882720996)2:0.00183828534939266481)1:0.00107948767018153208)2:0.00328015146629760321)7:0.00308151373418438400,((MIT9311:0.00000100000050002909,MIT9312:0.00000100000050002909)100:0.03645471020353011071,(AG-402-O16:0.04894257685587037610,(AG-424-M03:0.03986527817965086762,((MIT9116:0.00000100000050002909,MIT9123:0.00000100000050002909)33:0.00000100000050002909,MIT9107:0.00000100000050002909)100:0.04475058676506528388)76:0.00471406042192011338)79:0.00647264541989997153)26:0.00294764487659891989)49:0.00632238439160971635)84:0.01756772212680482795)100:0.01695121654253652771,(AG-402-K10:0.06149603771686822096,(AG-363-B18:0.01728133413126896681,AG-363-P06:0.01953173848807053178)100:0.01902817540349814596)100:0.03211327668577465544)100:0.03887341127083942388)63:0.01715154776219611488)100:0.57263872774982471636)55:0.05333601811598252113)50:0.03918397285820704457,((MIT0918:0.20800324172528736333,(MIT1304:0.19441909264657006307,(((MIT0603:0.00000100000050002909,MIT0602:0.00000100000050002909)100:0.17002553455756028167,((AG-363-I21:0.06155005139917042040,AG-363-B11:0.06751778852151205101)98:0.01197185391372066789,AG-402-G10:0.08923583721244290889)100:0.07925323234721147470)98:0.04058006369823462245,(SS120:0.15128895351478327536,(AG-363-G23:0.08487990343200717269,AG-363-C02:0.08462789964109378171)100:0.12043505393257744607)27:0.01425492589272021014)43:0.01758474234289250648)79:0.02877755235556287566)100:0.09568441639747984895,(((MIT9211:0.14540592867724835835,AG-363-N03:0.19622341406560608879)96:0.03169309840087343455,(AG-402-G22:0.13505741851009631094,(MIT0601:0.00000100000050002909,MIT0919:0.00031159644743064980)100:0.16885079685105788827)96:0.03742666577650931303)100:0.06365465134970041405,(AG-363-M21:0.21383889657144242169,AG-363-N16:0.20778552910123157527)100:0.08762229420890543796)51:0.02266114806064701767)100:0.06021251683338749855)99:0.07455396372701730834,AG-363-O06:0.24431170664252174762)28:0.02297255624444281483,((AG-363-K07:0.21390347824210248495,(AG-363-C20:0.17141696729462016502,(AG-363-P15:0.13715915513107221346,(MIT1307:0.13972484122353981406,AG-363-P01:0.22565283698382512800)83:0.02714078422555722334)53:0.01590174652027503965)94:0.03982331304549571738)96:0.03342626725450795894,AG-363-N20:0.19722437616522559001)88:0.03849074751853718418)11:0.01555362829561297670)25:0.02142395751626720649,(AG-363-L19:0.35834703142613022475,AG-363-O15:0.18830331805513120247)37:0.03497487404085387191)89:0.03611543184663495998)29:0.02379477543323710656,((AG-363-A06:0.28324598158817260174,AG-363-B04:0.25736959087010313763)32:0.03696736211286495016,MIT1300:0.23924719807605124289)10:0.02168809116232850442)100:0.07634526065965518971)100:0.05518661926202868273,RCC307:0.53172958831537020519)98:0.04280792257366599490)100:0.07870690485625644883,(KORDI-49:0.10155954884390960835,((AG-670-D07:0.00690439428804077299,CC9616:0.00492200778667584247)100:0.05668865806452864226,KORDI-100:0.05488010811702932756)100:0.08633834227720686705)66:0.01966143503363605369)93:0.02291342272075144043)100:0.03063427056480894084)100:0.06758851924277392564)63:0.00945665071725442299,(CC9605:0.01628220116946868176,(WH8109:0.01267256797366761792,(AG-670-A04:0.00489259074401433933,AG-670-A19:0.00529348343842902212)100:0.01649690702612937807)96:0.00432122700159617585)91:0.00523908705502850684,KORDI-52:0.02826816285291562994);
