# Supplementary material for: Emergence of trait variability through the lens of nitrogen assimilation in Prochlorococcus
Source: eLife. 2019 Feb 1;8:e41043. doi: 10.7554/eLife.41043 (PMC6370341; doi:10.7554/eLife.41043)
Supplement: Table 1—source data 1. [file elife-41043-table1-data1.zip]

Archive with 5 entries (5 files):
- 15_LLItaxa_pyrG_region.fasta
- 15_LLItaxa_ppk_region.fasta
- 19_HLIItaxa_polA_region.fasta
- 17_LLItaxa_moaB-narB.fasta
- 33_HLII_HLVI_taxa_nirA-moaA.fasta
