# Supplementary material for: Emergence of trait variability through the lens of nitrogen assimilation in Prochlorococcus
Source: eLife. 2019 Feb 1;8:e41043. doi: 10.7554/eLife.41043 (PMC6370341; doi:10.7554/eLife.41043)
Supplement: Table 1—source data 1. [file elife-41043-table1-data1.zip › 15_LLItaxa_pyrG_region.fasta]

>MIT0915
TGCATGTACTATGAAAAGATGTTTAGAAATACTACCTAGCAAAAAGATCTTTCAAATAGGGATAAGAAGTGGAACAAAATCAGAATTTCTTGAAATGAATAATAGTAAAAGGTTAATTCAACATACTTTAGGAGAGAATGCAAAATCTTTAGAAGAAGCTCTAAAAAGTTTTAAAGGGAGACCAATCTATTTAACTTTTGATTTAGATTGGTTCGATCCCTCTGTAATGCCAGGAACAGGCACTCCTGAGCCCGGAGGCTATTTTTGGGGAGATTTTGCAGCAATAATAAATGTGATTAAGTCTCATAATTTAATTGGTGCTGATGTAGTTGAATTATCGCCCAAATTAGATAACACTGGTATTAGTAGCATCCTTGCTGCAAAAGTTATACGTTCATTAATTATGTTATTGGACAAATCATCCT-AAAAAATTTGTATTTAGATTTTCATTC--AACTAATACCTTTCCAAAATCAAGTTGTTGATGAACAAATTTTTCAGAAATCTTTGGAAAATTAGGTTCTTTTTTTATCCAATGACCACAAGAAACAAATGAGGATATCTCAGAATGTATTTTTATTTTTCTAAGTTTGCACCATGAGAATGAATCAAAATGACTTGAAACACATTGATTGCAGCTCCTACAAGATCTTTTTGCAGTCATTAAGTCTTATCCCAAGACTCATAGAGTAGTAAAACTTTCCGGATCGAGCCACAAAGCATTAAATTTAGTTTTAGAAATTCTTTTAAGTTCACGTTGTTAATTGTGAATTTCT-TTTACCGTTCAACAAAAAATGAAATTACTGCAAACTCCTCTTTATCAAGAATGCAAAGAATTAGGCGGTAAAATGGTCCCTTTTGCAAATTGGGAAATGCCTGTTAGTTTTTCTGGGTTAATAGAAGAACACAATGCAGTAAGAAAAAATGTTGGAATGTTCGACATATCTCACATGGGTGTTGTGCAATTAAAAGGTAAGAATATCAAAAGCGCATTACAAAATTTAGTTCCCTCAGACGTGTTTCGAATAGGACCTAATGAAGCATGTTATACAGTTTTTTTAAAAGAAAATGGAGGAATTCAAGACGATCTAATCATTTATGACCAAGGAATTTTAGATACAAAAGAAGAGAGTATTGTTTTAGTTATTAATGCGGCAAGAAAAGAATCTGACATTGAATGGTTGAGTTCAAATCTTTCTAAAAAGGAAATTACAATATCCGAATTCATGCCAGAGGGTGCATTAATTGCAATCCAAGGTCCAGAATCTATCAGTACACTTGAGAAAATTCTCGAAGAGCCTTTATCTAATTTGCCACGTTTTGGTCACAGAACTATTACTTCAAATCCCAATCTAATAAACTCACAAGAATCAATTTTTATTGCACGAACTGGTTATACAGGGGAGGAAGGTTTCGAATTCTTATCATCTCCTGAAACAGCAAAGTCTATCTGGAAGAGTCTAATTGCGTCGGGCGTTACTCCATGCGGGCTAGGAGCAAGAGATACACTGCGATTAGAGGCTTCTATGCATTTATATGGCAACGATATTAACCTAGATACAACTCCCTTTGAAGCTGGCTTGGGTTGGTTAGTTCATTTAGAAATGCCTAATGATTTCATAGGTAGGAAAGCTCTAGAAAAACAAGCCGAAGTTGGAACGCAAAAAAAACTTGTTGGTATTCAAGTCCTAGATAAAGGAATTGCAAGAAAAGGATATCCAGTTCTATACAACAGCGAAACTGTTGGAATAGTCACTAGCGGAACTTGGTCTCCAACATTGCAAAAACCCATAGCTCTTGCTTATGTGCCAAGCGAAATTGCAAAAGTCAATACTCAAATAGAAGTAGAAATTAGAGGAAAAAAACATGCTGCAATAATCGTAAAAAGACCTTTCTATCGAAAAGGTTTTTGAGCAAGTAGAAACTGTGTTATGCATAAAAGCCGGTCTTTGTGGGAAACTCATTATTCATGATGATTGAAAATTTCATGCGCAATAAAACTTGTGGAGAACTACGAGCTTCCGCAATTAGCGCAAATGTTCAACTATGTGGTTGGGTTGATCGCAGACGGGATCATGGCGGAGTAATTTTTATTGATCTAAGAGACCGTTCTGGAACAATTCAAATCACAGTTGATCCAGATCAAGGTCAGGATCTTTTTAGCATCGCTGAGAGTCTTAGAAATGAGACTGTTCTTCAGATCAATGGATTAGTAAGAGCAAGACCTGACGAAGCAATTAATACAAAAATCCCAACCGGTGAAGTGGAAGTCTTAGCTAAAAATATAAAAATTCTCAATGCTGTAACTAGTACACTGCCTTTTTCAGTGTCAATTCATGATGAGGAGAGTGTTAAAGAAGAAATCAGGCTAAGGCATAGATATTTAGATCTCAGAAGAGAGAGAATGAATAATAATCTTCGATTGAGACATAAGACTGTCAAAGCGGCTAGAAGTTTTCTAGAAAACGAAGGATTTATAGAAGTTGAAACACCAATTTTGACTCGCTCAACTCCGGAAGGAGCCAGAGATTACTTAGTCCCCTCACGTGTATGTGGTGGCGAGTTTTTTGCATTACCGCAATCCCCACAATTATTCAAACAATTGTTAATGGTTGGTGGAGTTGAACGTTATTACCAAGTCGCTCGATGTTTTCGTGATGAAGATTTACGCGCAGACAGGCAGCCAGAATTTACTCAATTAGATATTGAAATGAGTTTTATGGAGGAAAAAGAGATCATTGAATTAAATGAAAAGTTAATTGCAAATATATGGAAAAAAATTAAAGGGATTGATCTCCAAACTCCATTTCCAAGAATGACTTGGCAAGAAGCTATGGATCGTTTTGGAACTGACAGACCTGATACTCGATATGGAATGGAACTTGTCAACACAAGTGATTTATTTTCCAAAAGTGGATTTAAAGTTTTTTCAAATGCTATTTCTTCTGGTGGATGCGTTAAGTGCATCACCATTGAGGATGGAAATAATTTAATTAGTAATGTAAGAATAAAACCAGGTGGAGATATTTTTAGCGAAGCCCAAAAGGCTGGCGCTGGTGGACTAGCATTTATCAGGGTTCGAGATGATAAAGAAGTCGATACAATTGGAGCCATAAAAGATAATTTAACTACCTCGCAAATAAAAGAACTCTTATTAAAAACCCAAGCTAAACCTGGTGATCTAATACTTTTTGGTGCAGGACCCACAAACATTGTTAATAGAACCTTAGATAGAGTTCGCCAATTTATTGCGAAAGATCTAAAGATAATCTCAGACAACGAAATAAAAACTCAGTGGAATTTTCTTTGGGTCACTGATTTTCCTATGTTTGAATTCAATTCTGATGAAAATCGTCTTGAAGCAATTCATCATCCTTTCTGTGCTCCTAAGCCTGAAGATATTGGTGACTCAGAAAGCTTATGGAAAGACAAATTACCCAATTCAAATGCTCAAGCGTATGATCTAGTTCTTAATGGATTAGAAATTGGTGGGGGATCTTTAAGAATTCACAACTCAGAACTTCAAAAAACCGTACTAGAAGTAATTGGTCTATCAAAAAATGAAGCAGAAGAGCAATTTGGTTTTTTAATTGATGCCCTTTCCATGGGTGCTCCACCACATGGTGGGATTGCATTTGGACTGGACAGAATAGTTATGCTCTTAGCCAATGAAGATTCAATTAGAGATACTATTGCTTTTCCAAAAACACAACAAGCTCGTTGTTCTATGGCTAAAGCGCCGGCAAACGTGGAAAACAAACAATTAGAAGACCTCCACATAGCTTCTACTTGGATAGATCCTGATTGAATTGATAGAAATTAGCGGTAAAAACATTATCCTAAAGAGAAAATATGTAAATTTCTTGGCGTTTACCTAGATCAAGGTAGCTTAAAGAATGATTGAAAAGTAAATGGCAAAATTTGTTTTCGTCACTGGTGGTGTAGTTTCAAGCATTGGCAAAGGAATTGTTGCCGCAAGTCTTGGCAGACTACTTAAATCAAAAGGGTACAGTGTTTCGATTTTGAAGCTTGACCCATATTTAAATGTTGATCCTGGGACGATGAGCCCATTTCAGCATGGAGAAGTTTTTGTAACTGAAGACGGGGCTGAAACTGATTTGGACCTTGGGCATTATGAGCGCTTTACAGATACTGCAATGTCAAGACTAAACAGTGTCACGACAGGTTCTATTTATCAAGCTGTTATTAATAAAGAAAGAAGAGGTGACTATGACGGAAGGACAGTTCAAGTCATCCCCCACATTACTCGTGAAATTCGCGAAAGAATTAAACGTGTAGCAAACAATAGTGGTGCAGATGTAGTGATATCAGAAATTGGAGGAACAGTTGGAGATATTGAATCTCTACCTTTTCTTGAGGCAATAAGAGAATTTAAAGGAGATGTAAAAAGAAACGATGTTGTTTATGTTCACGTCACGTTATTGCCTTACATAGGTACATCTGGAGAAATTAAAACCAAGCCAACACAGCACTCAGTAAAAGAATTGCGTTCTATAGGTATTCAGCCAGATATTTTAGTTTGTCGCAGTGATAGGCCTATTAATGATGAATTAAAAAATAAAATAGGGGGTTTCTGTGGAGTTAACTCTGATGCGGTCATAGCATCCTTAGATGCTGACAGTATTTACTCAGTGCCATTAGCGCTCAAAGATGAAGGACTTTGCAAGGAAGTATTAGATTGCTTGGATCTAAATGATCATGAAAGTGATTTAAAAGACTGGGAACGATTAGTCCATAAATTGCGCAATCCAGGTCCTTCTGTCAAAGTTGCATTAGTTGGCAAATATGTACAACTAAATGATGCCTACTTATCCGTAGTCGAAGCATTACGTCACGCATGTATCTCGCATGATGCATCTTTAGATCTTCACTGGATTAATGCGGAAAACATAGAATCCGAGGGAGCTGAAAAACTACTTCAGGGAATGGACGCAATTGTCGTTCCAGGAGGTTTTGGTAACCGTGGCGTCAATGGGAAAATAGCTGCTATTAGATGGGCAAGGGAGCAAAGGGTACCTTTTCTAGGGCTTTGCTTAGGTATGCAATGTGCTGTTATTGAATGGGCTCGCAATATCGCTGGTTTAGAAGATGCATCTAGTGCCGAACTAAATCCGAATTCAAAACACCCAGTAATTCACTTACTTCCAGAGCAACAAGACGTCGTTGATCTAGGAGGAACAATGAGATTAGGAGTATATCCTTGTAGACTTCAAGCAAACACAACAGGACAAAGTTTATACAACGAAGAAGTTGTTTACGAAAGGCATAGACATCGTTATGAATTCAATAATTCATACAGAACTCTACTAATGGAATCTGGGTATGTAATTAGTGGTACTTCACCTGATGGTCGATTAGTAGAGTTAATAGAATTAAAAAATCACCCATTTTTTATTGCATGTCAATATCATCCAGAATTCCTCTCTAGACCAGGAAAACCACACCCTTTATTCGGTGGTTTGATTCAAGCCGCACAAATGCGTGTACCATCCTCGCCGAGTGAGGCATTTAATCCTCAATCAAAAATTATTGAAAAAAAATCACTAGAACAGCAATAGATGGAATCTTCTCTACCAGTAGTGGAATGTTTTCATTCTCTACAAGGAGAAGGAGAACATGCAGGTAGAAGCGCTTACTTCATCAGATTAGCTAGTTGTAAAGTTGGATGTTCTTGGTGTGATACAAAAGATTCGTGGAATTCAGAACTTCATCCACAACAAAGCTTGATAGATTTATCAACTCAAACAGCCAAAGCCCAAGAAGAAGGTGCAGCCTTTGTTGTGATCACGGGAGGTGAGCCACTACATCATAATTTAGATGATCTCTGTAAAGAAATTAGAAAATCTACACTCAATCTAGAGAAAAAATCTATTCCCATTCATCTCGAAACTAGTGGAGTAGATATGCTAAGTGGCAAGCCAGATTGGATAACATTATCTCCTAAACGGCATTCTCCTCCACGCCTTGATAATCTCTTATCTTGCCAAGAATTAAAAGTTGTTATCCATAATGCTGAAGATTTACTTTTTGCTAAAACAATGGCTGATTCAATAAAAAATAATGGAAAAATTAAACCTCAATTATTTTTGCAAGCAGGATGGGAAAATGAAGAGGGACAAACACTTGCAATCAAGTTTGTCAAAAACAATCCGGATTGGAGATTAAGTATGCAAACTCACAAATGGCTAGGTGTACTCTAACCATCTATATAAATGAGATTTTGCTTCATTAGATTTAAAAATAAAAATAATGATTGAACAGACAACAATTGCACTACTTTCCGGAGGAATTGATTCAGCTACAGCTGCATGTATCGCCATGGAAACTGGGCAAAAAGTAATTGGATTATCATTTGATTATGGCCAACGACATCTTAAGGAGTTACAAGCAGCAGCAGATTTAGCAAAAACTTTAAATCTTGAGGATCATATAACAATAAAGATTGATTTATCTTCTTGGGGTGGTTCCTCCTTGACCGACACGTCACAAGCAATACCAACTAAAGGCATACAAAAAAATACTATTCCTAACACTTACGTTCCGGGTAGAAACACTATCTTTGTTGCTATTGGTTTGAGTCTTGCAGAAGCTCGTGGAGCAAATCGAATTGCATTAGGAATAAATGCAATGGACTATTCTGGATATCCAGACTGTAGACCAGATTATTTAAAAGCATATCAAGAATTAGCTAACCTATCGAGCAGAGTAGGACGCGAGGGAAAAGGGATAAAACTCTGGGCTCCACTACTAGATTGGGAAAAAACAAAAATCTTTGAAGAGGCATTACGCTTAAAAATTCCTATAGAGAAAACATGGAGTTGCTATCAAGGTGAAAGTAAACCGTGTGGGAGATGTGATAGTTGTCGTATTAGAGATAAAGCATTAAAAGAAATAGGTCGCGAAGATCTATGTAGTCAAAATATCTAGTGAATAATATTAAACGCCTACTATGTCAGTGGGAATCACCTGAGCAAGTAGCCTATAAATTGATTCAAGAATGGGGAGAGGCAGGATTTATATGGCTTGATGGCGATGGGAGTGATTTAGGTCGATGGGTCACCTTAGGAATTAATCCTTTAGAACAGTTTTGCTCTAGAGAATTAGAAAATTCAAAAAAGTACTCTAATCCTTTTAAAATTTTACGCGAATTACCCCAAGGGCATTGGACTGGTTGGTTGAGTTATGAAGCTGCATCTTGGACAGAGCCGCAAAACCCATGGCAAAAAAGTTCTATGGCCACTTTATGGATAGCCTCTCATGACCCTATATTAAAATTTGATCTTCAGAAGAGAGAGCTATGGCTAGAAGGCAAAGATCCAAAACGCATCTCAATTATGGAAAATTTTCTAAACAGTACTTTTCACCAAAAGCTTTCCAAAGCCAACACTAACGAGACAAAACAAATAGAACGCAGGAATAGTAT-CCCCTAGAATCTTGGGACTGGAAGTTAACAAGTCAAGAATATTCTGAAAGAGTTGATGAGATCAAAGAATGGATTGCGAACGGTGATATTTTTCAGGCTAATCTAACTACCTCATGCCGAGCCCCATTACCAAAATCCATGCGTCCAATAGACGTATATTCAAAACTTAAAAAATGCTCTCCTGCTCCATTTGCTGGAGTAATTATCGGTGATCAGATGGCAAAAGGAGAAGCAATTATATCAACTTCACCAGAAAGGTTTTTAAAAGCTTTACCCAGTGGTGAAGTAGAAACAAGACCAATCAAAGGAACTAGACCCAGAGATAGAGATCCAGAAAAAGATGCTGATTGGGCAGCAGAGCTCATTTGTAGTCCAAAAGATCATGCTGAGAATGTAATGATTGTAGATCTACTAAGAAATGATCTTGGAAGAGTATGCCAACCAGGTTCAATCAAAGTTCCTCATCTACTAGTTTTAGAAAGCTATTCACAAGTGCATCATCTCACTTCAGTAGTTAAAGGTACACTCAATACAAATAAAACTTGGGTTGACTTGCTTGAAGCCTGCTGGCCAGGAGGTTCAGTAACAGGAGCACCGAAACTTAGAGCTTGTAAAAGATTATATGAACTTGAACCAACAGCGAGAGGTCCATATTGTGGATCAATATTAAATATAAATTGGGATGGGGTACTTGATAGTAATATTCTCATTCGATCTTTAATGATTAAAGAATCTTCTATCAGTGCTCATGCTGGATGTGGAATTGTTGCAGATTCAGATAGTCAAAAGGAAGCTGAAGAAATGAATTGGAAATTGATGCCACTTTTAAACGCATTAACATGACTGCAAATAAGAAGGAAAAATTAGGATGGATTAATGGTCATTGGGGAATCTTCAAAGATTTAACAGTCCCAATTAATGATCGAGGACTGAACTTTGCAGATGGCATCTTTGAAACGATTTTAATTTTAAATGGAGTTCCACAGCTTCTAGATGAGCATTTAAATAGATGGGAAAAAAGTGCAAGTATCTTAGAAATGAATTCCCCACCATCGAAAGAATGGTTGATTTCACTCGTTGAAGATGGCATTAATCGAGCACAATTAAAGAACATCAATGGAGTCATTCGTCTTAATTGGACCAGAGGAGAATCCGAACAACGTGGAATTGATATCAGCAAGACAAGCCTTCATAGTTTTTGGTTGGAGATAGATTCTTATCAACCAAATTTTGAATCTATATCTACAATAATCAGTCAAACCGAAAGAAGAAATTCTTTTAGCCGATTGAGTTCTTGTAAAACATTTTCCTATAACCAAGGGATTCAAGCACGTATTGAAGCGAAAAATCTAGGCTTTAATGATGCACTATTATTAAATAGTCAAGGTGAAATATGTTGTGCCACGACAGCAAATATATTAGTAAAAAGAGAAAATAATTGGTTAACTCCACCATCTAATAGAGGTTGTCTACCTGGCATAATGCGTCAACGAGGAATTGAGTTGAACATAATAAAAGAAGCTCTCATTGAAGCGACACCACAAGATAATGATGAATGGTTTTTAATCAATAGTTTAAGTTGTCGTCCAATTGAAAAAATAAACAAAAAAGAATTAAAAATATCAACTAACCCCAAAGAATTTTGGCTGAGTTTGTTAAAAATCTAAAAAATAATATCGGTCAGACTATCTATAGAGGAATTGGAAATGTCACTTCAGCTGGCTTTGGAGAGCAAGCTTCTACTTGAAAATCCACAACTGAACCTATTACAACAATCGCAGGAGACCTTAAATTTTCTTCTTGAACTCGTTCAAAAAGCTTTACCAAAGGGCTCTTAATATAACGTTGACCAATAACAGTACCCTGCTCAATTACTGCCGCAGACGTCTCAGGATTCATACCACCAGCAATCAACTCTGCTGAGATAAATTTTAAATTATGAACACCCATATATATAACGATTCCATCACTGGATTTCGCTAGAGACCGCCAATTTACAGCTGGGCGTTTTTTATCAATCCCCTCATGTCCAGTAACAAAAGTGACTGAAGATCCAGCACGTCTATGAGTAATAGGTATTCCAACATAGGCAGGAGCAGCTATACCTGATGTAACCCCAGGTACTACTTGTACTGGAACCCCTTTTTTGTGAAGATAAGAAGCTTCTTCCGCACCTCTACCAAACAAAAATGGATCACCACCTTTTAATCTAACAATACAAGAATAACTCTTTGCTAAATCAAATAAAATATCATTCGTTGTCTTCTGAGGAACCGAATGATGACCACGCCTCTTACCCACTGAATAAAGTTGACAATTTGAAGAAACTAATTCAAGTAGCTCTATAGGAACTAAAGAGTCGTATACAAGCGCATCACATTTACTAATTAGTTTTTGCGCTTTAACTGTTAATAAATCCGGATCACCAGGACCTGCTCCGACAAGATGCACAGTACCAAACTGATGTGTATTCATGGCAAGTTACCCAAAATATTAACAAGACCACGATGAATAATATCAATCTCAAGCAAAG-ATTTAAGCTGCTCTCCTTTACTATCAATTTCTACATTTTTGTTGGGAGTCAAAAGATAGGGAATAGGAAGATAATTCTTCTCCTTTTTAAAAGTATCTT
>MIT0917
TGCTTGTACTATGAAAAGATGTTTAGAAATACTACCTAGCAAAAAGATCTTTCAAATAGGAATAAGAAGTGGAACAAAATCAGAATTTCTTGAAATGAATCATACTAAAAGAATAATTCAACATAATTGTGGAGAGAATGCAAAATATTTAGAAGAAGCTCTAAAAAAATTCAAAGGAAAACCAATCTATTTAACTTTTGATTTAGACTGGTTTGATCCATCTATAATGCCAGGTACAGGCACTCCTGAACCCGGAGGTTATTTTTGGGGAGATTTTGCAGCAATAATAGATGTTATCAAGTCGCATAACTTAATTGGTGCAGATGTAGTTGAATTATCTCCTGATTTAGATAAATCTGGTATTAGTAGTAACCTGGCTGCAAAAGTTATACGTTCATTAATTATGTTATTGGACCAATAATCCCAAAAAAATTTG-ACTTTAATTCTTATCCGTAACTAATACTTTTCCAAAATCGAGTTGTTGATCAACAGATCTTTCAGAAATTCTTGGGAAATAAGGTTCTTTTTTTATCCAATGACCACAAGAAACAGATGCAGATATCTCAGAATGTATTTTTATCTTTCTAAGTTTGCACCATGAGAATGAATCAAAATGACTTGCAACACACTGATTGCAGCTCATACAAGATCTTTTTAGAATCATCAAGTCTTAACCCAAGACTCATAGAGTAGTAAAACTTTCCGGATCGAGCCACAAAGCATTAAATTTAGTTCTAGAAATTCTTATCGGTTCACGTTTTTACTAGTGAATTTCT-TTTAACGTTCAGCAAAAAATGAAATTACTGCAAACTCCTCTTTACGAAGAATGCCAAAAATTAGGGGGTAAAATGGTCCCTTTTGCAAATTGGGAAATGCCTGTTAGTTTTTCTGGGTTAATAGAAGAACACAATGCAGTAAGAAAAAATGTTGGAATGTTCGACATATCTCATATGGGTGTTGTCCAATTAAAAGGTAAAAATATCAAGAGCTCATTACAAAAATTAGTTCCTTCAGACGTGTTTCGAATAGGACCTGGTGAAGCGTGTTATACAGTTTTTTTAAAAGAAAATGGAGGGATTCAAGACGATCTAATCATTTATGACCAGGGAATTTTAGATACAAAAGATGAAAGTATAGTTCTAGTCATTAATGCCTCAAGAAAAGAATCAGACATTGAATGGTTGAGATTAAATCTTTCAAAAAAGGCAATTACTATATCCGAATTCATGCCTGAAGGTGCATTAATTGCCATCCAAGGTCCAGAATCGATTCGTACATTTGAGAAAATTCTTCAAGAGCCTTTATCCGATTTGCCACGTTTTGGCCATAGAACTATTACTTCTAATCCCAATCTAATCAACTCAGAAGAATCAATTTTTATTGCACGAACTGGGTATACCGGAGAGGAAGGTTTCGAATTTTTATCATCACCAGAAACAGCAAAGTCCATCTGGAAGAATCTAATTGCATCGGGAGTTACTCCATGCGGGCTTGGAGCCAGAGATACACTGCGACTAGAGGCTTCTATGCATTTATATGGCAACGATATCAACTTAGATACCACTCCCTTTGAAGCTGGCTTGGGTTGGTTAGTTCATTTAGAAATGCCTCATGATTTTATTGGTAGGAAAGCTTTAGAAAAACAGGCCGAAGATGGAACGCAAAAAAAACTTGTTGGTATTAAAGTGATGAATAAAGGAATCGCAAGAAAAGGATATCCAGTTTTATTCAACTGCAAAACTGTTGGAGAAGTAACTAGCGGAACTTGGTCTCCAACATTGAAAGAACCTATAGCTCTTGCTTATGTACCTAGCGAAATTGCAAAAGTAAATACTCAATTAGAAGTAGAAATTAGAGGAAAAAAACATCCTGCAATCATCGTAAAAAGACCTTTCTATCGAAAAGGTTTTTGAGCAAGTAGAAACTGTGTTGTGCATACAAGCCCGTCTTTGTGGGAAACTCAGTATTCATGATGATTGAAAATTTCATGCGCAATAAAACTTGTGGAGAACTACGAGCTTCCGCAATTGGCGCAAATGTTCAACTATGTGGTTGGGTTGATCGCAGAAGGGATCATGGCGGAGTAATCTTTATTGATGTAAGAGACGGCTCTGGAACAATTCAAATCACAGTTGATCCAGATCAAGGTCAAGATCTTTTTAACATCGCTGAAAGTCTTAGAAATGAGACTGTTCTTCAAATCAATGGCTTAGTAAGAGCAAGACCTGAAGAAGCTATTAATACAAAAATCCCAACCGGTGAAGTAGAAGTCTTAGCTGAAAATATAAAAATTCTGAATGCTGTTACTAGTACACTCCCCTTCTCAGTTTCAATTCATGATGAAGAGAGTGTTAAAGAAGAAATCAGGCTGAGACATAGATATTTGGATCTAAGAAGAGCGAGAATGAATAAAAATCTTCGATTAAGACATAACACAGTCAAAGCGGCTAGAAGTTTTCTTGAAGGAGAAGGATTTATAGAAGTTGAAACACCTATTTTGACTCGATCAACTCCTGAAGGAGCAAGAGATTACTTAGTCCCCTCACGCTTATGCGGTGGGGAATTTTTTGCATTGCCCCAATCACCACAATTATTCAAACAATTATTAATGGTTGGTGGCATTGAACGTTACTACCAAGTTGCACGCTGTTTCCGTGATGAAGATTTACGCGCAGACAGGCAGCCAGAATTTACTCAATTAGATATTGAAATGAGTTTTATGGAAGAAAAAGAAATAATTGAGTTAAATGAGAAGTTAATTATTAACATTTGGAAAAAAATTAAAGAGATTGACCTCCCAAGCCCATTTCCAAGGATGACTTGGCAAGAGGCTATGGATCGGTTTGGAACTGACAGACCTGATACTCGATATGGAATGGAACTTGTTAACACAAGTGATTTATTTTCTACAAGTGGATTTAAAGTTTTTTCAAATGCTATTTCTTCTGGTGGATGCGTCAAATGCATCACCATTGAGGATGGAAATAATTTGATTAGTAATGTAAGAATAAAACCAGGTGGAGACATTTTCAGCGAAGCCCAAAAGGCTGGCGCTGGCGGGCTAGCATTTATTAGAGTTAGAGATAATGAAGAAGTCGATACTATTGGAGCCATAAAAGATAATTTAACTACCTCACAAATAAAAGAACTCCTATCCAAAACCCAAGCAAAAGCTGGTGATCTAATCCTTTTTGGTGCAGGGCCCACAAACATTGTTAATAGGACCTTAGATAGGGTTCGTCAATTTATTGCGAAAGATCTAAAGATAATCTCAGACAACGAATTAAAAACTCAATGGAATTTTCTTTGGGTCACTGATTTTCCTATGTTTGAATTCAATTCTGATGAAAATCGTCTTGAAGCAATTCATCATCCTTTCTGCGCTCCTAAGCCTGAAGATATTGGTGAATCAGAAAGCTTATGGAAAGACAAATTACCCAATTCAAATGCTCAAGCGTATGATCTAGTTCTAAATGGATTAGAAATTGGTGGAGGATCTTTAAGAATTCACAACTCAGAACTTCAAAAAACCGTGCTAGAAGTAATTGGTCTATCTAAAAATGAAGCAGAAGAGCAATTTGGTTTTTTAATTGATGCGCTCTCAATGGGTGCTCCTCCACATGGTGGGATTGCTTTTGGACTGGACAGAATAGTTATGCTCTTATCCAATGAAGATTCAATTAGAGATACTATTGCTTTTCCAAAAACACAACAAGCTCGTTGTTCCATGGCTCAAGCCCCTGCAAACGTGGAAAACAAGCAATTAGAAGACCTCCATATAGCTTCTACTTGGATAAATCCTGATTGAATTGATAGAAATTAACGGTAAAAACATTATCCTAAAGAGAAAATATGTAAATTTCTTGGTGTTTACCTGGATCAAGGTAGCTTAAAGAATGATTGAAAAGTAAATGGCAAAATTTGTTTTCGTCACTGGTGGTGTAGTTTCAAGCATTGGCAAAGGAATTGTTGCCGCAAGTCTTGGCAGACTACTTAAATCAAAAGGGTACAGTGTTTCTATTTTGAAGCTTGACCCATATCTAAATGTTGATCCAGGGACGATGAGTCCTTTTCAACATGGAGAGGTTTTTGTAACTGAAGACGGGGCTGAAACTGATTTAGACCTTGGGCATTATGAGCGCTTTACAGATACTGCAATGTCAAGACTTAACAGTGTCACGACGGGTTCCATTTATCAAGCTGTTATTAATAAAGAAAGGAGAGGTGACTATGACGGAAGAACAGTTCAAGTTATCCCCCACATCACTCGTGAAATTCGCGAAAGAATTAAACGTGTAGCAGACAATAGTGGTGCAGATGTAGTGATATCAGAAATTGGAGGGACAGTTGGAGATATTGAATCTCTACCTTTTCTTGAAGCAATAAGAGAATTTAAAGGTGATGTAAAGAGAAACGATGTTGTTTATGTTCACGTCACATTATTGCCTTACATAGGGACATCTGGTGAAATTAAAACCAAGCCAACACAGCACTCAGTAAAAGAATTACGTTCTATCGGGATTCAGCCAGATATTTTAGTTTGTCGCAGTGATAGGCCAATTAATGATGATTTAAAAAATAAAATAGGGGGTTTTTGTGGAGTTAACTCTGATGCGGTCATAGCATCTCTTGATGCTGACAGTATTTACTCAGTACCTTTGGCACTCAAAGATGAAGGACTTTGCAAGGAGGTATTAGATTGCTTGGATCTAAATGATCATGAAAGTGATTTAAAAGACTGGGAAAGATTAGTCCATAAATTGCACAATCCAGGCCCTCCTGTAAAAGTTGCATTAGTTGGCAAATATGTACAATTAAATGATGCCTACTTATCAGTAGTCGAAGCATTACGTCATGCATGCATTTCCCAAGATGCATCCTTAGATCTTCATTGGATCAATGCGGAGAACATTGAATCAGAGGGAGCAGAAAAACTACTTCAAGGAATGGATGCAATTGTCGTTCCAGGAGGTTTTGGTAATCGTGGCGTAAATGGGAAAATAGCAGCTATCAGATGGGCAAGGGAGCAAAGGGTTCCTTTCCTGGGACTTTGCTTAGGGATGCAATGTGCTGTCATTGAATGGGCTCGCAATTTAGCTGGTTTAGTAGATGCATCTAGTGCCGAACTAGATCCAAATTCAAAACACCCTGTAATTCACTTACTGCCAGAACAACAAGACGTAGTTGATCTAGGAGGAACCATGAGATTAGGAGTATATCCTTGTAGACTTCAAACCAACACAACCGGGCAAAGTTTATACAACGAAGAAGTTGTTTACGAAAGGCATAGACATCGTTATGAGTTCAATAATTCATATAGGACTCTCCTAATGGAATCTGGTTATGTAATTAGTGGTACTTCACCTGATGGTCGATTGGTAGAGCTAATAGAATTAAAAAATCATCCATTTTTTATTGCATGTCAATATCATCCAGAATTTCTCTCTAGGCCAGGGAAACCACACCCTTTATTTAGTGGCTTGATTCAAGCTGCACAATTACGCGTCCCATCCTCACCAAGTGAAGCATTCAATCCACAATCAAAAATTATTGAAAAAAAATCTCTAGAACAGCAATAAATGGAACCATGTCTACCAGTAGTGGAATGTTTTCATTCTTTACAAGGAGAAGGAGAACATGCTGGTAGAAGCGCTTACTTCATCAGATTAGCTAGTTGTAAAGTTGGATGTCCTTGGTGTGATACGAAAAATTCATGGAATTCCGAACTTCATCCACAACAAACTTTGATAGATTTATCAATTAGCACAGCCAAAGCACAAAAAGAAGGTGCAGCGTTTGTTGTAATCACTGGAGGCGAGCCATTGCATCATAATTTAAATCATCTATGCAGAGAAATTAGAAAATCTACACTCAATCTAGAGAAGAAATCTATTCCAATTCATCTCGAAACAAGTGGCGTAGATGCACTAAGTGGCAACCCAGATTGGATAACATTATCTCCTAAACGGCATTCTCCTCCACGCCTTGATAATCTGTTATCTTGCCAAGAATTAAAAGTTGTCATCCAGAACGCTGAAGATTTACTTTTTGCTAAAAAAATGGCTGATTTAATAAAAAACAATGGAAAGATTAAACCTCAATTATTTTTGCAAGCAGGATGGGAAAATGAAGAAGGGCAAACACTCGCAATCAAGTATGTAAAAAACAATCCTGATTGGAGATTAAGTATGCAAACTCACAAATGGCTAGGTGTACTCTAACCAACTAGATTAATGAGATTTTGCTTCATTAGATTAAAA---AAAAATAATGATTGAACAGACAACAATTGCATTACTTTCCGGAGGAATTGATTCAGCTACAGCTGCTTGTATAGCTATGGAAGCTGGGCAAAAAGTGATTGGATTATCCTTTGATTATGGCCAACGCCATCTTAAGGAGTTACAAGCAGCCGCAGATTTAGCAAAAGATCTAAATCTTGAGGATCACATAACAATCAAGATTGATTTATCTTCTTGGGGTGGGTCCTCCTTGACCGACACGTCACAAATAATTCCCACTCAAGGCATACAAAAAAATACTATTCCTAACACTTACGTTCCAGGTAGAAACACTATCTTTGTTGCTATTGGGTTAAGTCTTGCAGAAGCTCGTGGAGCCAATCGAATAGCATTAGGCATCAATGCAATGGATTATTCTGGATATCCAGACTGTAGACCGGATTATTTAGAGGCATATCAAGAATTAGCCAACTTATCCAGTAGAGTAGGACGCGAGGGGAAAGGTATAAAACTGTGGGCTCCACTACTAGATTGGGAAAAAACAAAAATCTTTAAAGAGGCATTACGCTTAAAAATTCCTATAGAAAAAACATGGAGTTGCTATCAAGGTGAAAGTAAACCGTGTGGTAAATGTGATAGTTGTCGTATTAGAGATAAAGCATTAAAAGAAATAGGTCGAGAAGATCTATGTAGCCTAAATATCTAGTGAATAACATTAAGCGACTACTATGTCAGTGGAAATCACCTGAGCTAGTAGCTTATAAATTGATTCAAGAATGGGGAGAGGCAGGATTTATATGGCTTGATGGCGATGGGAGTGATTTAGGTCGATGGGTCACCTTAGGAATTAATCCTCTAGAACAGTTTTGTTCTAGAGGATTAGAAATGTCAAAAAAAGGTTCTAATCCTTTTAAAATTTTACGCGAATTACCGCCAGGGCACTGGACTGGTTGGTTGAGTTATGAAGCTGCATCTTGGACAGAGCCACAAAATCCATGGCAAACAAGTTCTATGGCAACTTTATGGATAGCCTCTCATGACCCTATATTGAAATTTGATCTTCAAAATAAAGAGCTATGGCTAGAAGGCACAGATGAAAAGCGCATCTCAATTATGGAAAATTTTCTAAAAAGTACTTTTCATCAAAAGCTTTCCAAACCAGACAGTGAAACAGCAAAACAAGCAGAACGCAAACATAATATTCCCCTAGAATCTTGGGAATGGAAGTTAACAAGTCAAGAATATTCTAAAAGAGTTGATGAGATCAAAGAATGGATTGCGAAAGGTGATATTTTTCAGGCTAATCTAACTACCTCATGCCAAGCCCAATTACCAGAATTCATGCGTCCAATAGACGTATATTCAAAACTTAAAAAATGCTCCCCTGCTCCATTTGCTGGAGTAATTATCGGCGATCAGATGGCAAAAGGAGAAGCTATTATATCAACTTCACCAGAAAGATTCTTAAAAGCTTTACCCAGTGGTGAGGTGGAAACGAGACCAATCAAAGGAACTAGACCCAGAGATAGAGATCCAGAAAAAGATGCTGATTGGGCAGCAGAGCTTATTTGTAGTCCAAAAGATCATGCTGAGAATGTCATGATTGTCGATCTACTAAGAAATGATCTTGGAAGAGTATGCCAACCGGGTTCAATCAAAGTGCCTCATCTACTAGTTTTAGAAAGCTATTCACAAGTTCATCATCTCACTTCAGTAGTTAAAGGTAGACTCAATACAAATAAAACTTGGGTTGACTTGCTTGAGGCCTGTTGGCCAGGTGGTTCCGTAACAGGAGCACCCAAGCTTAGGGCTTGTAAAAGATTGTATGAGCTTGAACCAACAGCGAGAGGTCCATATTGTGGATCAATATTAAATATAAATTGGGATGGGGTCCTTGATAGCAATATTCTAATCCGATCTTTAATGATTAAAGAATCCTCTGTTACTGCTAATGCTGGATGTGGAATTGTTGCAGATTCAGATAGTCAAAAGGAAGCTGAGGAAATGAATTGGAAATTAATGCCACTTTTAAAAGCATTAACATGACTGAAAATAAGAACGAAAAATTAGGCTGGATTAATGGTCACTGGGGAATCTTCAAAGATTTAAAAGTGCCAATTAATGATCGAGGTCTCAACTTTGCAGATGGAATCTTTGAAACGATTTTCATTTTGAATGGAGTTCCGCAGCTTCTTAATGAGCATTTAAATAGATGGCAAAAAAGTGCAAGTATCTTAGAAATGAATCCTCCACCATCAAAAGAATGGTTGATTTCACTCATTGAAGATGGCATTAACCGATCACAATTAAATAATGTCAATGGAGTAATTCGTATTAATTGGACTCGAGGAGCATCAAAACAACGTGGAATTGATATCAGCAATACAAGCCATCATAGCTTTTGGTTGGAGATAGATTCTTATCAACCAAATTTTGAATCTATATCTACAATAATTAGTCAAACTGAAAGAAGAAATTCTTTTAGCCGATTGAGTTATTGTAAAACATTTGCCTATAATCAAGGGATTCAAGCGCGCATAGAAGCAAAGAATGCAGGCTTTAATGATGCACTGTTATTAAATAATCGAGGTGAAATATGTTGTGCCACTACAGCAAATATATTAGTAAAAAGGGAAAATAATTGGTTGACTCCACCATCTAATAGTGGTTGTCTACCTGGCATAATGCGTCAACGAGGAATTGATTTGAATATAATAAAAGAAGCTCTCATTGAAGCGACACCAAAAGATAATGATGAATGGTTTTTAATAAATAGTTTAAGTTGTCGTCCAATTCAAAAAATAAACAAAAAAGAATTTAAAATATCAACTAACCCCAAAGAATTTTGGCTGAGTTTGTTAAAAATCTAAAAAATAATATCTGACAGACTATCTAGATAGGAATTGGAAATGTCACTTCAGCTGGTGGAGGAGAACAAGCCTCTATTTGAAAATCAACAACAGAACCTATTACAACGATAGAGGGAGAGACTAAATTTTCAGTTTCTACTCGATCAAAAAGATTCACTAATTGAGACTTAATAAAACGTTGTCCAACAACAGTTCCCTGCTGAATCACTGCTGCAGGGGTAGATGGATTCATCCCCCCAGCAATTAATTCAGTAGAGATGAACTTTAAATTATGAACACCCATGTATATGACTAATCCGTCACTAGATTTTGCCAGAGAGCGCCAATTGACTGATGGACGCTTTTTATCAATCCCTTCGTGTCCAGTCACAAAAGTCACTGAAGATCCAGCAAGCCTATGAGTAATAGGTATACCTACATAAGCTGGGGCAGCAATACCAGAGGTGACTCCGGGTACAACCTGGACCGGGACACCTTTTTTATGAAGATAGGATGCCTCTTCCGCTCCTCTACCGAACAAGAATGGATCACCACCTTTTAATCGGACTATAGAAGAATAAGTCTTTGCCAAATCAAACAAAATATCATTCGTTTTCCTCTGAGGAACTGAATGATGTCCACGTCTCTTCCCGACTGAATGGAGTTGACAAGTAGACGATACTAAGTTGACCAACTCAACTGGAACTAAAGAATCGTATACAAGAGCATCACATTGGCTAATTAATCTTTGTGCTTTAACTGTTAACAAATCAGGGTCACCAGGACCTGCTCCCACAAGATAAACAGTACCAAATTCCTTTTTACTCATAGCAATTGCCCAAATATATATACAAAGCCACGATTAATGATTTC-------AGTAAAGCATATTAGCTGTTCTTCATTACTATCAATTTTTATATTCTTATTTGGAGTTAAAAGATAAGGTATTAGAAGATAATCTTTATTCTGATTAGAACTATCTT
>MIT0912
TGCATGTACTATGAAAAGATGTTTAGAAATACTACCGAGCAATAAGATCTTTCAAATAGGAATAAGAAGTGGAACAAAATCAGAATTTCTTGAAATGCATAATACTAAAAGATTGATTCAACATACTTTGGGAGCGAATGCAAAATCTTTAGAAGAAGCTCTAAAAAGTTTTAAAGGAACACCAATCTATTTAACGTTTGATTTAGATTGGTTTGATCCATCAATAATGCCTGGAACAGGCACTCCCGAGCCAGGAGGCTATTTCTGGGGAGATTTTGCAGCAATAATAGATGTCATTAAATCTCATAACTTAATTGGTGCTGATGTAGTCGAATTATCTCCCAAATTAGATAACACTGGTATTAGTAGCATCCTTGCTGCAAAAGTTATACGTTCATTAATTATGTTATTGGACAAATCACCCTAAAAAAATTTG-ACTTTAATTCTTATCTGTAACTAATACCTTTCCAAAATCAAGTTGTTGATCAAAAGATCTTTCAGAAATCTTAGAGAGATAAGGTTCTTTTTTGATCCAATGGCCACAAGAAACAAATGAAGAAATCTCAGAATGTATTTTTATCTTTCTAAGTTTGCACCAAGAGCATGAATCAAAATGACTTGAAACACACTGATTACAGCTCATGCAAGATCTTTTTAGAGTCATCAAGTCTTAACCCAAGACTCATAGAGTAGTAAAACTTTCCGGATCGAGCCACAAAGCATTAAATTTAGTTCTAGAAATTCTTATGGGTTCACGTTTTTAAAAGTGAATTTCT-TTTAACGTTCCGCAAAAAATGAAATTACTGCAAACTCCTCTTTACGAAGAATGTAAAAAATTAGGGGGTAAAATGGTCCCTTTTGCAAATTGGGAAATGCCTGTTAGTTTTTCTGGGTTAATAGAAGAACACAATGCAGTAAGAAAAAATGTTGGAATGTTCGACATATCTCATATGGGTGTTGTTCAAGTAAAAGGTAAAAATATCAAGAGCGCATTACAAAATTTAGTTCCTTCAGACGTGTTTCGAATAGGAGCTGGTGAAGCGTGTTATACAGTTTTTTTAAAAGAAAATGGAGGAATTCAAGACGATCTAATCATTTATGATCAAGGAATTTTAGAAACAAATGAAGAAAGCATACTTCTGGTTATTAATGCGGCAAGAAAAGAATCAGACATTGAATGGTTAAATTTAAATCTTTCAAAAAAAGAAATCACAATTTCCGAATTCATGCCTGAAGGTGCATTAATTGCCATCCAAGGTCCAGAATCAATTCATACATTTGAGAAAATTCTCCAAGAGCCTTTATCCGATTTGCCACGTTTTGGTCACAGAACTATTACCTCTAATCCCAATCTAATCAACTCAGAAGAATCAATTTTTATTGCGCGAACTGGGTATACAGGAGAAGAAGGTTTCGAATTTTTATCATCTCCAGAAACAGCTAAGTCCATCTGGAAGAATCTAATTGCATCGGGCGTTACTCCATGCGGGCTAGGAGCAAGAGATACTCTCCGATTAGAGGCTTCTATGCATTTATATGGCAACGATATCAACTTAGACACCACTCCCTTTGAAGCTGGCTTAGGTTGGTTAGTTCATTTAGAAATGCCTAATGATTTTATAGGTAGGAGAGCTCTAGAAAAGCAGGCCCAAGAAGGAACGCGGAAAAAACTTGTTGGTATTAAAGTCCAAGATAAAGGAATCGCAAGAAAAGGATATCCAGTTTTATACAACAGCGAAAATGTAGGGCAAGTAACTAGCGGAACTTGGTCTCCAACATTGAAAGAACCTTTAGCTCTTGCATATGTGCCTAGCGAAATTGCAAAAATAAATACTCAATTAGAAGTAGAAATTAGAGGGAAAAAACATCCTGCAATCATCGTAAAGAGGCCTTTCTACAGAAAAGGTTTTTGAGCAAGTAGAAACTGTGTCGTGCATAAAAGCCGGTCTTTGTGGGAAACTCATTATTCATGATGATTGAGAATTTCATGCGCAATAAGACTTGTGGAGAATTACGAGCTTCCGCAATTGGCGCAAATGTTCAACTATGTGGTTGGGTTGATCGAAGGAGAGATCATGGCGGAGTAATTTTTATTGATCTAAGAGACCGCTCTGGAACAATTCAAATAACAGTTGATCCAGATCAAGGTCAAGATCTTTTTAACATCGCTGAAAGTCTTAGAAATGAGACTGTACTTCACATCAATGGATTAGTAAGAGCAAGACCTGAAGAAGCTATTAATACAAAAATCCCAACCGGTGAAGTAGAAGTTTTAGCTGAAAATATAAAAATTCTGAATGCAGTTACTAGTACACTCCCATTCTCAGTTTCAATTCACGATGAAGAGAGTGTTAAAGAAGAAACAAGGCTGAGGCATAGATATTTGGATCTAAGAAGAGAGAGAATGAATAAAAATCTTCGATTGAGACATAACACAGTTAAAGCGGCTAGAAGTTTTCTTGAAAACGAAGGATTTATAGAAGTTGAAACACCTATTTTGACTCGATCAACTCCTGAAGGAGCAAGAGATTACTTAGTCCCCTCACGTGTATGCGGTGGCGAATTTTTTGCATTACCGCAATCACCACAATTATTCAAACAATTATTGATGGTTGGTGGCATTGAGCGTTACTACCAAGTTGCACGATGTTTTCGTGATGAGGATTTACGGGCAGACAGACAACCAGAATTTACTCAATTAGATATTGAAATGAGTTTTATGGAGGAAAAAGAAATAATTGCGTTAAATGAGAAATTGATTGTAAATATCTGGAAAAAAATTAAAGGGATTGATCTCCCTACTCCATTTCCAAGGATGACTTGGCAAGAGGCTATGGATCGGTTTGGAACTGACAGACCTGATACTCGATATGGAATGGAACTTGTCAACACAAGTGATTTATTTTCTAAAAGTGGATTTAAAGTGTTTTCAAATGCTATTTCTTCTGGTGGATGCGTCAAATGCATCACCATTGAGAATGGAAATAATTTGATTAGTAATGTAAGAATAAAACCAGGTGGAGATATTTTTAGCGAAGCCCAAAAGGCTGGCGCTGGCGGTCTTGCATTTATTAGAGTTAGAGAAAATGAAGAAGTCGATACTATTGGAGCCATAAAAGATAATTTAACTCCCTCTCAAATAAAAGATCTCCTATCGAAAACCGAAGCACAAGCTGGTGATCTAATCCTTTTTGGTGCAGGACCCACAAATATTGTAAATGCAACCTTAGATAGAGTTCGCCAATTTATAGCTCAAGATCTAAAAATCATTTCCGACAACGATTTAAAAACATATTGGAATTTTCTTTGGGTCACAGATTTTCCTATGTTTGAATTCAATTCTGATGAAAATCGTCTGGAAGCGATTCATCATCCTTTCTGTGCTCCGAAGCCTGAAGATATTGGTGAATCAGAAAAATTATGGAAAGATAGATTACCCAAGTCAAATGCTCAAGCGTATGATCTAGTGCTTAATGGATTAGAAATTGGTGGAGGATCTCTACGAATTCACAACTCAGAACTTCAAAAAACCGTACTAGAAGTAATTGGTATATCTAAAAATGAGGCAGAAGACCAATTCGGTTTTTTAATTGATGCACTTGCAATGGGTGCTCCTCCGCATGGTGGGATTGCATTTGGACTGGACAGAATAGTAATGCTCTTAGCCAATGAAGATTCAATTAGAGACACTATTGCTTTTCCAAAAACACAACAAGCTCGTTGTTCTATGGCTAAAGCCCCTGCAAACGTGGAAAACAAACAATTAGAAGACCTCCATATAGCTTCTACATGGATAGAACCTGATTGAATTGATAGAAATTAGCGTTAAAAACATTATCCTAAAGAGAAAATATGTAAATTTCTTGGCGTTTAGCCGGATCAAGGTAGGTTAAAGAATGATTGAAAAGTAAATGGCAAAATTTGTTTTCGTCACTGGTGGAGTAGTTTCAAGCATTGGCAAAGGAATTGTTGCCGCAAGTCTTGGCAGACTACTAAAATCAAAAGGGTACAGTGTTTCGATTTTGAAGCTTGACCCATATTTAAATGTTGATCCAGGAACGATGAGTCCTTTTCAACATGGAGAGGTTTTTGTAACTGAAGACGGTGCTGAAACTGATTTAGACCTTGGGCATTATGAGCGCTTCACAGATACTGCAATGTCAAGACTAAATAGTGTCACGACAGGTTCCATTTATCAAGCTGTAATAAATAAAGAGAGAAGAGGTGACTATGACGGAAGAACAGTTCAAGTCATCCCCCACATCACTCGTGAAATTCGCGAAAGAATTAAACGTGTAGCAGACAATAGTGGTGCAGATGTAGTGATATCAGAAATTGGAGGAACAGTTGGAGATATTGAATCTCTACCTTTTCTGGAGGCAATAAGAGAATTTAAAGGGGATGTAAAAAGAAACGATGTTGTGTATGTTCACGTCACATTATTGCCTTACATCGGTACATCTGGAGAAATAAAAACCAAGCCAACACAGCACTCAGTAAAAGAATTACGTTCAATAGGTATTCAGCCAGATGTTTTAGTCTGTCGCAGTGATAGGCCCATTAATAATGATTTAAAAAATAAAATAGGGGGTTTCTGTGGAGTTAAATCTGATGCAGTTATAGCATCTCTTGATGCTGACAGTATTTACTCAGTACCATTAGCTCTCAAAGATGAAGGACTTTGTAGGGAAATCTTAGATTGCTTGGATCTGAATGATCATGAAAGTGATTTAAAAGACTGGGAACAATTAGTCCATAAATTGCGCAATCCAGGTCCTTCTGTCAAAGTTGCATTAGTTGGCAAATATGTACAATTAAATGATGCCTACTTATCAGTAGTTGAAGCATTACGTCATGCGTGTATCTCGCAAGATGCATCTTTAAATCTTCACTGGGTCAATGCGGAAAACATCGAATCAGAGGGAGCAGAAAAACTACTTCAGGGAATGGACGCAATTGTCGTTCCTGGAGGTTTTGGTAACCGTGGGGTAAATGGAAAAATAGCTGCTATCAGATGGGCAAGAGAGCAAAGAGTTCCTTTTCTTGGACTTTGCTTAGGTATGCAATGTGCTGTCATTGAATGGGCTCGCAATTTAGCTGGTTTAGAAGATGCATCTAGCGCCGAACTAGATCCAAATTCAAAACACCCTGTAATTCATTTACTACCAGAACAACAAGATGTAGTTGATCTAGGAGGAACAATGAGATTAGGTGTATATCCTTGTAGACTTCTAAACAACACAACTGGGCAAACTTTATACAACGAAGAAGTTGTTTACGAAAGGCATAGACATCGTTATGAGTTCAATAATTCATATAGGACTCTACTTATGGAATCAGGCTATGTAATTAGTGGTACTTCACCTGATGGTCGGTTGGTAGAACTAATAGAATTAAAAAATCATCCGTTTTTTATTGCGTGTCAATATCATCCAGAATTTCTCTCTAGGCCAGGGAAACCACACCCTTTATTTAGTGGCTTGATTCAAGCGGCACAATTACGCGTACCATCCTCACCACATGAGGCATTCAATCCACAATCAAAAATTATTGAAAAAAAATCTCTGGAACAGCAATAAATGGAAGCCTCTCTACCAGTAGTGGAATGTTTTCATTCTCTACAAGGAGAAGGAGAACATGCTGGTAGAAGCGCTTACTTCATTAGATTAGCTAGTTGTAAAGTTGGATGTCCTTGGTGTGATACGAAAAATTCATGGAATTCCGAACATCATCCACAAAAAAGTTTAATAGATTTATCAATTAGCACAGCTAAAGCCCAAAAAGAAGGTGCAGCTTTTGTTGTAATCACTGGGGGTGAGCCATTACATCATAATTTAGATCATCTATGCAGTGAAATTAGAAAGTCTACACTCATCCTAGAGAAAAAATCTATTCCAATTCATCTCGAAACCAGTGGCGTAGATAGATTGAGTGGCAACCCAGATTGGATAACATTATCTCCTAAACGGCATTCTCCTCCACGCCTTGATAACCTCTTGTCATGCCAAGAATTAAAAGTTGTTATACAGAACGCTGAAGATATACTTTTTGCTAAAAAAATGAATGATTTAATAAAAAACAATGGAAACATTAAACCTCAATTATTTTTGCAAGCAGGATGGGAAAATGAAGAGGGGCAAACACTCGCAATCAAGTTTGTAAAAAACAATCCTGATTGGAGATTAAGTATGCAAACTCACAAATGGCTAGGTGTACTCTAACCATCTAGATAACTGAGATTTTGATTCATTAGATTTAAA---CAAAATAATGATTGAACAGACAACAATTGCATTACTTTCTGGAGGAATTGATTCGGCTACAGCTGCTTGTATCGCTATGGAAGCTGGACAAAAAGTAATTGGTTTATCCTTTGATTATGGCCAACGACATCTTAAAGAGTTACAAGCAGCAGCAGATTTAGCAAAAGATTTAAATCTTGAGGATCATATAACAATCAAGATTGATTTATCTTCTTGGGGTGGGTCCTCCTTGACTGATACGTCTAAAATAATACCCACTAAAGGCATACAAAAAAATACTATTCCTAACACTTACGTTCCAGGTAGAAACACAATCTTTGTTGCTATTGGGTTGAGTCTTGCAGAGGCTCGTGGTGCAAATCGAATAGCATTAGGCATCAATGCAATGGATTATTCTGGATATCCAGACTGTAGACCGGATTATTTAAAGGCATATCAAGAATTAGCTAACTTATCCAGCAGAGTAGGACGCGAAGGGAAAGGTATAAAACTCTGGGCTCCACTACTAAATTGGGAAAAAACAAAAATCTTTAAAGAAGCATTGCGCTTACAAATTCCTATAGAAAAAACATGGAGTTGCTATCAGGGTAAGAGTAAACCGTGTGGTAAATGTGATAGTTGTCGTATTAGAGATAAAGCATTAAAAGAGATAGGTCGAGAAGATTTATGTAGTCAAGATATCTCATGAATAACATTAAACGACAACTATGTCAGTGGGAAGTACCTGAACTAGTAGCTCACAAATTGATTCAAGAATGGGGAGAGGCTGGATTTACGTGGCTTGATGGCGATGGGAGTGATTTAGGTCGATGGGTTACCTTAGGAATTAACCCTTTAGAGCAGTTTTGTTCAAGAGAATTAGGAAATTCAAAAACGAATTCAAATCCTTTTCAGATTTTACGCGAATTACCGCCAGGCCATTGGACTGGTTGGCTTAGTTATGAAGCTGCATCTTGGACAGAGCCACAAAATCCATGGCAAACAAGTTCTATGGCAACTTTATGGATAGCCTCTCATGACCCTATATTAAAATTTGATCTTCAAAATAAGGAGCTATGGCTAGAAGGCAAAGATGAAAAGCGCATCTCAATTATGGAAAATTTTCTAAACAGTACTTTTCATCAAAAGCTTTCCAAAGCCAACACTAACGGGACAAAACAAATAGAACGCAAGAATAGTATCCCCCTAGAATCTTGGGACTGGAAATTAACAAGTCAAGAATATTCTGAAAGAGTTGATGAGATCAAAGAATGGATTGCGAAAGGTGATATTTTTCAGGCTAATCTAACCACCTCATGCAAAGCCCCATTACCAGAATCCATGCGTCCAATAGACGTATATTCAAAACTTAAAAAATGTTCCCCTGCTCCATTTGCTGGAGTAATTATCGGCGATCAAATGGCAAAAGGAGAAGCTATTATATCAACTTCACCAGAAAGATTTTTAAAAGCTTTCCCCACTGGAGAAGTCGAAACAAGACCAATCAAGGGAACTAGACCCAGAGATAGAGATCCAGAAAAAGATGCTGATTGGGCAGCAGAGCTTATTTGTAGTTCAAAAGATCATGCTGAGAATGTAATGATTGTAGATCTACTAAGAAATGATCTTGGAAGAGTATGCCAGCCTGGTTCAATCAAAGTCCCTCATCTACTAGTTTTAGAAAGCTATTCACAAGTTCATCATCTCACTTCAGTAGTTAAAGGTAGACTCAAAACCAATAAAACTTGGGTTGACTTGCTTGAAGCATGCTGGCCAGGAGGTTCAGTAACAGGAGCACCGAAGCTTAGAGCATGTAAAAGATTGTATGAACTTGAACCAACAGCGAGAGGTCCATATTGTGGATCAATATTAAATATAAATTGGGATGGGGTCCTTGATAGCAATATTTTAATCCGATCTTTAATGATTAAAGAATCCTCTATCAGTGCTCATGCTGGATGTGGAATTGTTGCAGATTCAGATAGTCAAAAGGAAGCTGAGGAAATGAATTGGAAATTGATGCCACTTTTAAACGCGTTAACATGACTGAAAATAAGAACGAAAAATTAGGCTGGATTAATGGTCACTGGGGAGTCTTAAAAGATTTAAAAGTGCCAATTAATGATCGAGGTCTCAACTTTGCAGATGGAATCTTTGAAACGATTTTCATTTTGAATGGAGTTCCGCAGCTTCTTAATGAGCATATAAATAGATGGGAAGAAAGTGCAAATATTTTAGAAATGAATCCCCCTCCATCAAAAGATTGGTTGATTTCACTCATTGAAGATGGCATTAACCGATCGCAATTAAATAATGTCAATGGAGTAATTCGTATTAATTGGACTAGAGGAGCATCAAAACAACGTGGAATTGATATCAGCAAGACAAGCCATCATAGTTTTTGGTTGGAGATAGATTCTTATCAACCAAATTTTGAATCTATATCTACAATAATTAGTCAAACTGAAAGAAGAAATTCTTTTAGCCGATTGAGTTATTGTAAAACATTTTCCTATAACCAAGGGATTCAAGCGCGCATAGAAGCAAAGAAAGCAGGCTTTAATGATGCGATATTATTAAATAGTCAAGGTGAAATATGTTGCGCCACTACAGCAAATATATTAGTAAAAAGAGAAAATAATTGGTTGACTCCACCATCTAATAGTGGTTGTCTACCTGGCATAATGCGTCAACGAGGAATTGAAATGAATATAATAAAAGAAGCTCTCATTGAAGCGACACCAAAAGATAATGATGAATGGTTTTTAATCAATAGTTTAAGTTGTCGTCCAATTCAAAAAATAAACAAAAAAGAATTAAAAATATCAACTAACCCCAAAGAATTTTGGCTGAGATTGTTAAAAATCTAAAAAATAATATCGGACAAACTTTCTATATAGGAATTGGAAATGTCACTTCAGCTGGCTTTGGAGAGCAAGCTTCTACTTGAAAGTCCACAACTGAACCTATTACAACAATCGCAGGAGACCTTAAATTTTCTTCTTGAACTCGGTCAAAAAGCTTTACCAAAGGGCTCTTAATATGACGTTGACCAATTACAGTCCCCTGCTCAATAACTGCCGCAGAAGTCTCAGGATTCATACCACCAGCAATCAACTCTGCTGAGATAAATTTTAAATTATGAACACCCATATATATAACGATTCCATCACTGGATTTAGCTAAAGACCGCCAATTTACAGCTGGGCGTTTTTTATCAATCCCCTCATGTCCAGTCACAAAAGTAACTGAAGATCCAGCAAGTCTATGAGTAATAGGTATCCCAACATAAGCAGGAGCAGCTATACCTGATGTAACCCCAGGTACTACTTGTACTGGAACCCCTTTTTTATGAAGATAAGAAGCTTCTTCCGCACCTCTACCAAACAAAAATGGATCACCACCTTTTAATCTAACAATACAAGAATAACTCTTTGCTAAATCAAACAAAATATCATTCGTTGTCCTCTGAGGAACCGAATGATGACCACGCCTCTTACCTACTGAATGAAGTTGACAATTTGAAGAAACTAATTCAAGTAGCTCTATAGGAACTAAAGAGTCGTATACAAGCGCATCACATTTACTAATTAGTTTTTGCGCTTTAACTGTTAATAAATCGGGATCACCAGGACCTGCTCCGACAAGATGCACAGTGCCAAACTGATTTGTATTCATGGCAAGTTACCCAAAATATTAACAAGACCACGATGAATAATATCAATCTCAAGCAAAG-ATTTAAGCTGCTCTCCTTTACTATCAATTTCTACATTTTTGTTGGGAGTCAAAAGATAGGGAATAGGAAGATAATTCTTCTCCTTTTTAAAAGTATCTT
>MIT0913
TGCATGTACTATGAAAAGATGTTTAGAAATACTACCTAGCAAAAAGATATTCCAAATAGGAATAAGAAGTGGAACAAGATCAGAATTTCATGAAATGAATAATACAAAAAGATTTATTCAACATACGTTGGGAGGGAATGCAAAATCTTTAGAAGACGCTCTAAAAAGTTTTAAAGGGACACCAATCTATTTAACTTTTGATTTAGATTGGTTTGATCCATCTATTATGCCAGGCACAGGAACTCCTGAGCCCGGAGGTTATTTCTGGGGTGATTTTGCAGCCATAATAGAGGTGATTAAGGCTCATAACTTAATTGGTGCTGATGTAGTTGAATTATCTCCCAAATTAGATAACACTGGTATTAGTAGCATCCTTGCTGCAAAAGTTATACGTTCATTAATTATGTTATTGGACAAATCATCCT-AAAAAATTTGAATTTAGATTCTCATTC--AACTAATACCTTTCCAAAATCGAGTTGTTGATGAACAAATTTTTCAGAAATCTTTGGGAAATTAGGTTCTTTTTTGATCCAATGACCACAAGAAACAAATGAAGATATCTCAGAATGTATTTTGATCTTTCTAAGTTTGCACCATGAGAATGAATCAAAATGACTTGCAACACACTGATTGCAGCTCCTACAAGATCTTTTTACAGCCATTAAGTCTTAACCCAAGACTCATAGAGTAGTAAAACTTTCCGGATCGAGCCACAAAGCATTAAATTTAACTTGAGAAATTCTTATAAGTTCACGTTATTACTTGTAAATTTCT-TGTACCGTTGAACAAAAAATGAAATTACTGCAAACTCCTCTTTATCAAGAATGCAAGAAATTAGGCGGTAAAATGGTCCCTTTTGCAAATTGGGAAATGCCTGTTAGTTTTTCTGGGTTAATAGAAGAACACAATGCAGTAAGAAAAAATGTTGGAATGTTCGACATATCTCACATGGGTGTTATCCAATTAAAAGGTAAAAATATCAAGAGCGCATTACAAAATTTAGTTCCCTCAGACGTGTTTCGAATAGGACCTGGTGAAGCGTGTTATACAGTTTTTTTAAAAGAAAATGGAGGAATTCAAGACGATCTAATCATTTATGATCAAGGAATTTTAGATACAAAAGAAGAAAGTATAGTTCTAGTCATTAATGCCGCAAGAAAAGAATCTGATATTGAATGGTTGACTTCAAATCTTTCTAAAAAGGAAATCACAATATCCGAATTCATGCCAGAGGGTGCTTTAATTGCCATCCAAGGACCAGAATCAATCCATACGTTTGAGAAAATTCTTCAAGAGCCTTTATCGGATTTGCCACGTTTTGGTCACAGAACTCTTACTTCTAATCCCAATCTAATCAACGCACAAGAATCAATTTTTATTGCACGAACTGGTTATACAGGAGAGGAAGGTTTCGAATTTTTATCATCTCCAGAAACAGCAAAATCCATCTGGAAGAGTCTAATTGCGTCGGGAGTCACTCCATGTGGGCTGGGAGCAAGAGATACACTGCGATTAGAGGCTTCTATGCATTTATATGGCAACGATATCAACTTAGATACAACTCCTTTTGAAGCTGGCTTGGGTTGGTTAGTTCATTTAGAAATGCCCAATGATTTCATTGGTAGAAAAGCTCTAGAAAAACAAGCCGAAGACGGAACGCGAAAAAAACTTGTTGGTATAAAAGTGCTGGATAAAGGAATTGCAAGAAAAGGATATCCAGTTTTATACAACAGTGAAACTGTTGGAATTGTAACTAGCGGAACTTGGTCTCCAACATTGAAAGAACCTATAGCTCTTGGTTATGTGCCAAGCCAAATTGCAACAGTAAATACTCAATTAGAAGTAGAAATTAGAGGGAAAAAACACCCTGCAATAATCGTCAAAAGACCTTTCTATCGAAAAGGTTTTTGAGCAAGTAGAAACTGTGTTGTGCATAAAAGCCGGTCTTTGTGGGAAACTCATTATTCATGATGATTAAGAATTTCATGCGCAATAAGACTTGTGGAGAACTACGAGCTTCCGCAATAGGCGCAAATGTTCAACTATGTGGTTGGGTAGATCGCAGAAGGGATCATGGCGGGGTCATTTTTATTGATCTAAGAGACCGCGCTGGAACAATTCAAATCACAGTTGATCCAGATCAAGGTCAGAATCTGTTTAGCATCGCTGAAAGTCTTAGGAATGAGACTGTTCTTCAAATCAATGGATTAGTAAGAGCAAGACCAGAAGAAGCTATTAATACAAAAATCCCAACCGGTGAAGTAGAAGTTTTAGCTAAAAATATAAAAATTCTCAATGCTGTTACTAGTACACTCCCCTTCTCAGTTTCAATTCATGATGAGGAGAGTGTCAAAGAAGAAATCAGGCTCAGGCATAGATATTTAGATCTCAGAAGAGAAAGAATGAATAATAATCTTCGATTGAGACACAACACTGTAAAAGCGGCTAGAAGTTTTCTTGAAAACGAAGGGTTTATAGAAGTTGAAACACCTGTTTTGACTCGATCTACTCCTGAAGGAGCAAGAGATTACTTAGTCCCTTCACGTGTATGTGGTGGTGAATTTTTTGCATTGCCGCAATCACCACAATTATTCAAACAATTGTTGATGGTTGGTGGCATTGAACGTTACTACCAAGTTGCTCGATGTTTTCGTGATGAAGATTTACGAGCAGACAGGCAACCAGAATTTACGCAATTAGATATTGAAATGAGTTTTATGGAGGAAACAGAGATAATTGAATTAAATGAGAAATTAATTGTAAATATATGGAAAAAAATTAAAGGAATTAATCTCCCAACTCCCTTCCCAAGGATGACTTGGCAAGAGGCGATGGATCGGTTTGGTACTGACAGACCTGATACTCGGTATGGAATGGAACTTGTTAACACAAGTGACTTATTTTCCAAAAGTGGGTTTAAAGTTTTTTCAAATGCAATTTCTTCAGGCGGATGCGTCAAATGCATCACGATTGAGGATGGAAATAATTTAATTAGTAATGTAAGAATAAAACCAGGTGGAGATATTTTTAGCGAAGCCCAAAAGGCTGGCGCTGGCGGATTAGCATTTATTCGAGTTCGAGAAAATGAAGAAGTCGATACAATTGGAGCCATCAAAGATAATTTAACTACGCAACAAATAAAAGAACTCCTATTAAAAACCAACGCGCAACCTGGTGATCTAATACTGTTTGGTGCAGGACCAACAAATATTGTTAATAGAACTTTAGATAGAGTTCGTCAATTTATTGCTCTAGATCTCAAAATAATCTCAGACAATGGATTAAATACACAATGGAACTTTCTTTGGGTTACTGATTTTCCCATGTTTGAATTCAATTCTGATGAAAATCGTCTTGAAGCAATTCATCATCCCTTCTGCGCTCCGAAGCCTGAAGATATTGGTGAATCGGAAAACTTATGGAAAGACAAATTACCCAAGTCAAATGCTCAAGCGTATGATCTGGTGCTAAATGGACTAGAAATTGGTGGAGGATCTTTAAGAATTCACAACTCGGAACTTCAAAAAACTGTACTTGAAGTAATTGGTCTATCTAGAAATGAGGCAGAAGAACAATTCGGTTTTTTAATTGATGCACTTTCAATGGGTGCTCCTCCACATGGTGGGATTGCATTTGGACTTGACAGAATAGTGATGCTTTTAGCCAATGAAGATTCAATTAGAGATACGATTGCTTTTCCAAAAACACAACAAGCTCGTTGTTCCATGGCTAAAGCCCCTGCAACCGTAGAAAATAAACAATTAGAAGACCTCCATATAGCCTCGACTTGGATCGAACCTGATTGAATTGATAGAAATTAGCCACAAAAACATTATCCTAAAGAGAAAATATGTAAATTTCTTGGCGTTTAGCTGGATCAAGGTAGCTTAAAGAATGATTGAAAAGTAAATGGCAAAATTTGTTTTCGTCACTGGTGGTGTAGTTTCAAGCATTGGCAAAGGAATTGTTGCCGCAAGTCTTGGCAGGCTACTGAAGTCAAAAGGGTACAGTGTTTCGATTTTGAAGCTTGACCCATATTTAAATGTTGATCCTGGGACGATGAGCCCTTTTCAACATGGAGAGGTTTTTGTAACTGAAGACGGTGCTGAAACTGATTTAGACCTTGGGCATTATGAGCGCTTTACAGATACTGCAATGTCACGACTAAACAGTGTCACGACAGGTTCCATTTATCAAGCTGTTATTAATAAAGAAAGAAGAGGTGACTATAACGGAAGAACAGTTCAAGTCATCCCCCACATCACACGTGAAATTCGCGAAAGAATTAAACGTGTAGCAGACAATAGTGGTGCAGATGTAGTGATATCAGAAATTGGAGGAACAGTTGGAGATATTGAATCTCTACCTTTTCTGGAGGCTATAAGAGAATTTAAAGGGGATGTAAAAAGAAACGATGTTGTTTATGTTCACGTCACATTATTGCCTTACATCGGTACATCTGGAGAAATTAAAACCAAGCCAACACAGCACTCAGTAAAAGAATTACGTTCTATAGGTATTCAGCCAGATATTTTAGTTTGTCGCAGTGATCGGGCCATTAATGATGATTTAAAAAATAAAATAGGGGGTTTTTGTGGTGTTAACTCTGATGCAGTTATAGCATCTCTTGATGCTGACAGTATTTACTCAGTACCATTAGCTCTCAAAGATGAAGGACTTTGCAAGGAAGTCTTAGATTGCTTGGATCTGAATGATCATGAAAGTGATTTAAAAGACTGGGAACAGTTAGTTCACAAATTGCGCAATCCAGGCCCTTCTGTAAAAGTTGCATTAGTCGGCAAATATGTACAATTAAATGATGCCTACTTATCAGTAGTTGAAGCATTACGTCATGCATGTATCTCGCAAGATGCATCTTTAGATCTTCACTGGATCAATGCAGAAAACATCGAATCAGAGGGAGCAGAAAAACTACTTCATGGAATGGACGCAATTGTCGTTCCTGGAGGTTTTGGTAACCGTGGCGTAAATGGAAAAATAGCTGCTATCAGATGGGCAAGGGAGCAAAGGGTCCCTTTTCTTGGGCTTTGCTTAGGTATGCAATGTGCTGTCATTGAATGGGCTCGCAATTTAGCCGGTTTAGAAGATGCATCTAGTGCCGAACTAAATCCAAATTCAAAACACCCTGTAATTCACTTACTCCCAGAACAACAAGACGTAGTTGATCTAGGAGGAACAATGAGATTAGGAGTATATCCTTGTAGACTTCAAACCAACACAACCGGGCAAAGTTTATACAACGAAGAAGTAGTTTACGAAAGACATAGACATCGTTATGAGTTCAATAATTCATATAGAACTCTTCTAATGGAATCTGGGTATGTAATTAGTGGTACTTCACCTGATGGTCGATTGGTAGAGCTAATAGAATTAAAAAATCATCCATTTTTTATTGCATGTCAATATCATCCAGAATTCCTTTCTAGACCAGGAAAACCACACCCTTTATTTAGTGGGTTGATTCAAGCGGCACAAATGCGTGTACCATCCTCTCCAAGTGAAGCATTCAATCCACAATCAAAAATTATTGAAAAAAAATCACTAGAACAGCAATAAATGGAATCATCTCTACCAGTAGTGGAATGTTTTCATTCTCTACAAGGAGAAGGAGAACATGCTGGTAGAAGCGCTTACTTCATTAGATTAGCTAGTTGTAAAGTTGGATGTCCTTGGTGTGATACAAAAAATTCGTGGAATTCAGAACTTCATCCACAACAAAGCTTGATAGATTTATCAACTCAAACAGCCAAAGCCCAAGAAGAAGGTGCAGCTTTTGTTGTAATCACAGGAGGTGAGCCATTACATCATAATTTAGATCGTCTCTGCGAAGAAATTAGAAAATATACACTCAATTTAGGGGAAAAATCTATTCCAATTCATCTCGAAACCAGTGGCGTAGATATGCTAAGTGGCAACCCTGATTGGATAACATTATCTCCTAAACGGCATTCTCCTCCACGCCTTGATAATCTCTTATCTTGCCAAGAATTAAAAGTTGTTATACAAAACGCTGAAGATTTACATTTTGCGAAAAAAATGGCTGATTTAATAAAAAACAATGGAAAGAATAAACCTCAATTATTTTTGCAAGCAGGATGGGAAAATGAAGAGGGACAAACACTTGCAATCAAATTTGTCAAAAACAATCCGGATTGGAGATTAAGTATGCAAACTCAGAAATGGCTAGGTGTACTCTAACCATCAATATAAATGAGATTTTGCTTCATTAGATTTAAAAATAAAAATAATGATTGAACAGACAACAATTGCATTACTTTCCGGAGGAATTGATTCAGCTACAGCTGCATGTATCGCTATGGAAGCTGGGCAAAAAGTAATTGGTTTATCCTTTGATTATGGCCAACGACACCTTAAGGAGTTACAAGCAGCAGCAGATTTAGCAAAAAATTTAAATCTTGAGGATCATATAACAATAAAGATTGATTTATCTTCTTGGGGTGGTTCCTCCTTGACCGACACTTCACAAGCAATACCAACTAAAGGCATACAAAACAATACTATTCCTAATACTTATGTTCCGGGTAGAAACACTATCTTTGTTGCTATTGGTTTGAGTCTTGCAGAAGCGCGTGGAGCCAATCGAATCGCATTAGGAATAAATGCAATGGACTATTCTGGATATCCAGACTGTAGACCGGATTATTTAAAAGCATATCAAGAATTAGCCAACCTATCGAGCAGAGTAGGACGCGAGGGAAAAGGGATAAAGCTCTGGGCTCCACTACTAGATTGGGAAAAAACAAAAATCTTTGAAGAGGCATTACGCTTAAAAATTCCTATAGAAAAAACATGGAGTTGCTATCAAGGTGAAAGTAAACCGTGTGGGAGATGTGATAGTTGTCGTATTAGAGATAAAGCATTAAAAGAAATAGGTCGCGAAGATCTATGTAGTCAAAATATCTAGTGAATAATATTAAGCGACTACTATGTCAGTGGGAATCACCTGAGCTAGTAGCCTATAAATTGATTCAAGAATGGGGAGAGGCAGGATTTATATGGCTTGATGGCGATGGGAGTGATATAGGTCGATGGGTCACCTTAGGAATTAATCCTTTAGAACAGTTTTGTTCTAGAGAATTAGAAAATTCAAAAAAGTACTCTAATCCTTTTAAAATTTTACGCGAATTACCCCAAGGGCATTGGACTGGTTGGCTGAGTTATGAAGCTGCATCTTGGACAGAGCCACAAAATCCATGGCAAAAAAGTTCTATGGCAACTTTATGGATAGCCTCTCATGACCCTATATTAAAATTTGATCTCCAGAAGAAAGAGCTATGGCTAGAAGGCCAAGATGAAAAACGCATCTCAATTATGGAAAATTTTCTACACAGTGCTTTTCATAAAAAGCTTTCCAAAACTAACTCTGAAGCGACAAAACGAACAGATCGCAAACATAGTATTCCACTAGAATCTTGGGACTGGAAGTTAACAAGTCAAGAATATTCTGAAAGAGTTGATGAGATCAAAGAATGGATTGCGAACGGTGATATTTTTCAGGCTAATCTAACTACCTCATGCCAAGCCCCATTGCCAGAGTCCATGCGTCCAATAGACGTATATTCAAAACTTAAAAAATGCTCCCCAGCCCCATTTGCTGGAGTAATTATCGGCGATCAAATGGCAAAAGGAGAAGCGATTATATCAACTTCACCAGAAAGATTTTTAAAAGCTTTCCCCAGTGGTGAGGTGGAAACAAGACCAATCAAGGGAACCAGACCCAGAGATAGAGATCCAGAAAAAGATGCTGATTGGGCAGCAGAGCTTATTTGTAGTCCAAAAGATCATGCTGAGAATGTAATGATTGTAGATCTACTAAGAAATGATCTTGGAAGAGTATGCCAACCTGGTTCAATCAAAGTCCCTCATTTACTAGTTTTAGAAAGCTATTCACAAGTTCATCATCTAACTTCAGTAGTTAAAGGTACACTCAATACAAATAAAACTTGGGTTGACTTGCTTGAAGCATGCTGGCCAGGTGGTTCAGTCACAGGAGCACCAAAACTTAGAGCATGTAAAAGATTATATGAACTTGAACCAACAGCAAGAGGTCCATATTGTGGATCAATATTAAATATTAATTGGGATGGCATCCTTGATAGCAATATTCTGATTCGATCTTTAATGATTAAAGAATCCTCTATCACTGCACATGCTGGATGTGGAATCGTTGCAGATTCAGATAGCAAAAAAGAAGCTGAAGAAATGAATTGGAAATTAATGCCACTTTTAAAAGCATTAACATGATTGAAAATAAAAGCAAAAAATTAGGCTGGATTAATGGTCACTGGGGACTCTTTAAAGATTTAAAAGTCCCAATTAATGATCGAGGACTAAATTTTGCGGATGGCATCTTTGAAACGATTTTAATTTTAAATGGAATTCCGCAGCTTCTTGAAGAGCATTTAAATAGATGGGAAAAAAGTGCAAGTATCTTAGAAATGAATTCCCCACCATCAAAAAAATGGATACTGTCACTCATTGAAGATGGCATTAATAGAGCACAATTAAAGAACATCAATGGAGTCATTCGTATTAATTGGACCAGAGGAGAATCCGAACAACGTGGAATTGATATCAGCAAGACAAGCCTTCATAGTTTTTGGTTGGAGATAGATTCTTTTCAACCAAATTTTGAATCTATATCTACAATAATCAGTCAAACCGAAAGAAGAAATTCTTTTAGCCGATTGAGTTCTTGTAAAACATTGTCCTATAACCAAGGGATTCAAGCACGTATTGAAGCGAAAAATCTAGGCTTTAATGATGCACTATTATTAAATAATCAAGGTGAAATATGTTGTGCCACGACAGCAAATATATTAGTAAAAAGAGAAAATAATTGGTTAACTCCACCATCTAATAGTGGTTGTCTACCTGGCATAATGCGTCAACGAGGAATTGAGTTGAACATAATAAAAGAAGCTCTCATTGAAGCGACACCACAAGATAATGATGAATGGTTTTTAATCAATAGTTTAAGTTGTCGTCCAATTCAAAAAATAAACAAAAAAGAATTAAAAATATCAACTAACCCCAAAGAATTTTGGCTGAGTTTGTTAAAAATCTAAAAAATAATATCGGACAGACTATCTATATAGGAATTGGAAATGTCACTTCAGCTGGCTTTGGAGAGCAAGCTTCTACTTGAAAATCCACAACTGAACCTATTACAACAATCGCAGGAGACCTTAAATTTTCTTCTTGAACTCGGTCAAAAAGCTTGACCAAAGGGCTCTTAATATAACGTTGACCAATAACAGTACCCTGCTCAATAACTGCCGCAGACGTCTCAGGATTCATACCACCAGCAATCAACTCTGCTGAGATAAATTTTAAATTATGAACACCCATATATATAACGATTCCATCACTGGATTTCGCTAAAGACCGCCAATTTACAGCTGGGCGTTTTTTATCAATCCCCTCATGTCCAGTCACAAAAGTGACTGAAGATCCAGCACGTCTATGAGTAATAGGTATCCCAACATAGGCAGGAGCAGCTATACCTGATGTAACCCCAGGTACTACTTGTACTGGAACCCCTTTTTTATGAAGATAAGAAGCTTCTTCCGCACCTCTACCAAACAAAAATGGATCACCACCTTTTAATCTAACAATACAAGAATAACTCTTTGCTAAATCAAATAAAATATCATTCGTTGTCCTCTGAGGAACCGAATGATGACCACGCCTCTTACCCACTGAATGAAGTTGACAATTTGAAGAAACTAATTCAAGTAGCTCTATAGGAACTAAAGAGTCGTATACAAGCGCATCACATTTACTAATTAGTTTTTGCGCTTTAACTGTTAATAAATCGGGATCACCAGGACCTGCTCCGACAAGATGCACAGTGCCAAACTGATTTGTATTCATGGCAAGTTACCCAAAATATTAACAAGACCACGATGAATAGTATCAATCTCAAGCAAAG-ATTTAAGCTGCTCTCCTTTACTATCAATTTCTACATTTTTGTTTGGCGTCAAAAGATAGGGAATAGGAAGATAATTCTTCTCCTTTTTAACAGTATCTT
>AG-409-A10
TGCTTGTACTATGAAAAGATGTTTAGAAATACTACCTAGCAAAAAGATCTTTCAAATAGGAATAAGAAGTGGAACAAAATTAGAATTTCTTGAAATGAATAATACTAAAAGATTAATTCAACATAGTTGTGGAGAGAGTGCAAAATATTTAGAAGAAGCTCTAAAAAATTTCAAAGGGAAGCCAATCTATTTAACTTTTGATTTAGATTGGTTTGATCCATCTATAATGCCAGGTACAGGCACTCCTGAACCCGGAGGTTATTTTTGGGGAGATTTTGCAGCAATAATAGATGTTATCAAGTCCCATAACTTAATTGGTGCAGATGTAGTCGAATTATCTCCCAAATTAGATAACTCTGGTATTAGTAGTACCCTGGCTGCAAAAGTTATACGTTCATTAATTATGTTATTGGACAAATAATCCT-AAAAAATTTG-ACTTTAATTCTTATCTGTAACTAATACCTTTCCAAAATCGAGTTGTTGATCAACAGATCTTTCAGAAATCTTTGGGAAATAAGGTTCTTTTTTTATCCAATGACCACAAGAAACAAATGAAGATATCTCAGAATGTATTTTTATCTTTCTAAGTTTGCACCATGAGAATGAATCAAAATAACTTGAATCACACTGATTACAGCTTATACAAGATCTTTTGAGAGTCATCAAGTCTTAACCCAAGACTCATAGAGTAGTAAAACTTTCCGGATCGAGCCACAAAGCATTAAATTTAGTTCTAGAAATTCTTATGGCTTCAAGTTTTGACTAGTAAATTTCT-TTTAACGTTCAGCAAAAAATGAAATTACTGCAAACTCCTCTTTACGAAGAATGCCAAAGATTAGGGGGTAAAATGGTCCCTTTTGCAAATTGGGAAATGCCTGTTAGTTTTTCTGGGTTAATAGAAGAACACAATGCAGTAAGAAAAAATGTTGGAATGTTCGACATATCTCATATGGGTGTTTTGCAGTTAAAAGGTAAAAATATCAAGAGCGCATTACAAAATTTAGTTCCTTCAGACGTATTTGGAATAGGACCTGGTGAAGCGTGTTATACAGTTTTTTTAAAAGAAAATGGAGGAATTCAAGACGATCTAATCATCTATGATCAAGGAATTTTAGACACAAATGAAGAAAGCATAGTTCTAGTTATTAATGCCGCAAGAAAAGAATCAGACATTGAATGGTTAAATTTAAATCTTTCAAAAAAAGAAATCACAATATCTGAATTCATGCCTGAAGGCGCATTAATTGCCATCCAAGGTCCAGAATCAATTCGTACATTTGAGAAAATTCTTCAAGAGCCTTTATCCGATTTGCCACGTTTTGGTCACAAAACTATTACTTCTAATCCCAATCTAATCAACTCAGAAGAATCAATTTTTATTGCACGAACTGGGTATACAGGAGAGGAAGGTTTCGAATTTTTGTCATCGCCAGAAACAGCAAAGTCCATCTGGAAGAATCTCATTGCATCGGGAGTTACCCCATGCGGGCTTGGAGCCAGAGATACACTGCGATTAGAGGCTTCTATGCATTTATATGGCAACGATATCAACTTAGATACCACTCCCTTTGAAGCTGGCTTGGGTTGGTTAGTTCATTTAGAAATGCCTAATGACTTTATAGGTAGGAAAGCTCTAGAAAAACAGGCCGAAGATGGAACGCAAAAAAAACTTGTTGGTATTAAAGTTCTGGATAAAGGAATCGCAAGGAAAGGATATCCAGTTTTATTCAACTGCAAAACTGTTGGAAAAGTAACTAGCGGAACTTGGTCTCCAACATTGAAAGAACCTATAGCTCTTGCTTATGTGCCTAGCGAAATTGCAAAAGTAAATACTCAATTAGAAGTAGAAATTAGAGGGAAAAAACATCCTGCAATAATCGTAAAAAGACCTTTCTATAGAAAAGGTTTTTGAGCAAGTAGAAACTGTGTTGTGCATACAAGCCGGTCTTTGTGGGAAACTCAGTATTCATGATGATTGAAAATTTCATGCGCAATAAAACTTGTGGAGAACTACGAGCTTCCGCAATTGGCGCAAATGTTCACCTATGTGGTTGGGTTGATCGCAGAAGGGATCATGGCGGAGTGATCTTTATTGATCTAAGAGACCGGTCTGGAACAATTCAAATCACAGTTGATCCGGATCAAGGGCAAGATCTTTTTAGCATTGCTGAAAGTCTTAGAAATGAGACTGTTCTTCAAATCAATGGATTAGTAAGAACAAGACCTGAAGAAGCTATTAATAAAAAAATCCCAACCGGTGAAGTAGAAGTCTTAGCTGAAAATATAAAAATTCTGAATGCTGTTACTAGTACACTCCCCTTCTCAGTTTCAATTCATGATGAAGAGAGTGTTAAAGAAGAAATCAGGTTGAGGCATAGATATTTGGATTTAAGAAGAGAGAGAATGAATAAAAATCTTCGATTGAGACATAACACAGTCAAAGCGGCTAGAAGTTTTCTTGAAAACGAAGGATTTATAGAAGTTGAAACACCTATTTTGACTAGATCAACTCCTGAAGGAGCCAGAGATTACTTAGTCCCATCGCGTGTATGCGGTGGCGAATTTTTTGCATTACCGCAATCACCACAATTATTCAAACAATTATTGATGGTTGGTGGCATTGAACGTTACTACCAAATTGCACGCTGTTTTCGTGATGAAGATTTACGGGCAGACAGGCAACCAGAATTTACTCAATTAGATATTGAAATGAGTTTTATGGAGGAAAAAGAAATAATTGAGTTAAATGAGAAGTTAATTGTAAACATATGGAAAACAATTAAAGGGATTGATCTCCCAACTCCATTTCCAAGGATGACTTGGCAAGAGGCTATGGATCGGTTTGGAACTGACAGACCTGATACTCGATATGGAATGGAACTTATTAACACCAGTGAGTTATTTTCCAAAAGTGGATTTAAAGTTTTTTCAAATGCTATTTCTTCTGGTGGATGCGTCAAATGCATCACCATTGAGGATGGAAATAGTTTAATTAGTAATGTCAGAATAAAACCAGGTGGAGATATTTTTAGCGAAGCTCAAAAAGCTGGTGCAGGCGGACTAGCATTTATTAGAGTTCGAGATAATGAAGAAGTCGATACTATTGGAGCCATAAAAGATAATTTAACTACCTCACAAATAAAAGAACTCCTATCAAAAACCCAAGCGAAAGCTGGTGATCTAATCCTTTTTGGTGCAGGACCCACAAATATTGTTAATAGAACCTTAGATAGAGTTCGTCAATTTATAGCTCAAGATCTAAAAATCATTTCCGACAACGGGCTAAAAACACAATGGAATTTTCTTTGGGTCACTGATTTTCCTATGTTTGAATTCAATTCTGATGAAAATCGTCTGGAAGCAATTCATCATCCCTTCTGCGCTCCAAAGCCTGAAGATATTGGTGAATCAGAAAACTTATGGAAAGACAAATTACCCAATTCAAATGCTCAAGCGTATGATCTAGTGCTAAATGGACTAGAAATTGGTGGAGGATCTTTAAGAATTCACAACTCGGAACTTCAAAAAACTGTACTTGAAGTAATTGGTCTATCTAGCAATGAAGCAGAAGAGCAATTCGGTTTTTTAATTGATGCACTTTCAACGGGTGCTCCTCCACATGGTGGGATTGCATTTGGACTTGACAGAATAGTTATGCTTTTAGCCAATGAAGATTCAATTAGAGATACTATTGCTTTTCCAAAAACACAACAAGCTCGTTGTTCCATGGCTAAAGCCCCTGCAACCGTAGAAAATAAACAATTAGAAGACCTCCATATAACCTCAACTTGGATCGAACCTGATTAAATTAATAGAAATTAGCGGCAAAAACAGTATCCTAAAGAGAAAATATGTAAATTCCTTGGCGTTTATCTGGATCAAGGTAGTTTAAAGAATGATTGAAAAGTAAATGGCAAAATTTGTTTTCGTCACTGGTGGTGTAGTTTCAAGCATTGGCAAAGGAATTGTCGCCGCAAGTCTTGGCAGACTACTGAAATCAAAAGGCTACAGTGTTTCGATTTTGAAACTTGACCCATATTTAAATGTTGATCCTGGGACGATGAGCCCTTTTCAGCATGGAGAGGTTTTTGTAACTGAAGACGGTGCTGAGACTGATTTAGACCTTGGGCATTATGAGCGCTTTACGGATACTGCAATGTCAAGACTAAACAGTGTCACGACAGGTTCAATTTATCAAGCTGTTATTAATAAAGAAAGACGAGGTGACTATGATGGAAGAACAGTTCAAGTCATCCCCCACATCACTCGTGAAATTCGCGAAAGAATTAAGCGTGTAGCAGACAATAGTGGTGCAGATGTAGTGATATCAGAAATTGGAGGAACAGTTGGAGATATTGAATCTCTCCCTTTTCTTGAAGCAATAAGAGAATTTAAAGGCAATATCAAAAGGAATGATGTTGTTTATGTTCACGTCACATTATTGCCTTACATAGGTACATCTGGAGAAATTAAAACTAAGCCAACACAGCACTCAGTAAAAGAATTACGTTCTATAGGTATACAACCAGATATTTTAGTTTGTCGCAGTGATAGGCCCATTAATGATGATTTAAAAAATAAAATAGGGGGTTTCTGTGGAGTTAACTCTGATGCTGTCATAGCATCCCTTGATGCTGACAGTATTTACTCAGTACCATTAGCTCTCAAAGATGAAGGACTTTGTAAAGAAGTCTTAGATTGCTTGGATCTAAATGATCATGAAAGTGATTTAAAAGACTGGGAACAATTAGTTCATAAATTGCGCAATCCAGGTCCTTCTGTCAAAGTTGCATTAGTTGGCAAATATGTACAATTAAACGATGCCTACTTATCAGTAGTTGAAGCATTACGTCATGCGTGTATATCGCAAGATGCATCTTTAGATCTTCGCTGGATCAATGCGGAGAACATCGAATCAGAGGGAGCAGAAAAACTACTTCAGGGAATGGACGCAATTGTCGTTCCTGGAGGTTTTGGTAACCGCGGCGTAAATGGGAAAATAGCTGCCATCAGATGGGCAAGGGAGCAAAGGGTCCCTTTTCTTGGACTTTGCTTAGGTATGCAATGTGCTGTCATTGAATGGGCCCGCAATTTAGCTGGTTTAGAAGATGCATCTAGTGCCGAACTAAATCCAAATTCAAAACACCCTGTAATTCACTTACTGCCAGAACAACAAGACGTAGTTGATCTAGGAGGAACAATGAGATTAGGAGTATATCCTTGTAGACTTCAAACCAACACAACCGGGCAAAGTTTATACAACGAAGAAGTTGTTTACGAAAGGCATAGACACCGTTATGAGTTCAATAATTCATATAGAACTCTTCTAATGGAATCTGGGTATGTAATTAGTGGTACTTCACCTGATGGTCGATTGGTAGAACTAATAGAATTAAAAAATCATCCATTTTTTATTGCATGTCAATATCATCCAGAATTCCTTTCTAGACCAGGAAAACCACACCCTTTATTTAGTGGGTTGATTCAAGCTGCACAAATGCGTGTACCATCTTCTCCAAGTGAAGCATTCAGTCCACAATCAAAAATTATTGAAAAAAAATCACTCGAACAGCAATAAATGGAATCATCTCTACCAGTAGTGGAATGTTTTCATTCTCTACAAGGAGAAGGAGAACATGCTGGTAGAAGCGCTTACTTCATTAGATTAGCTAGTTGTAAAGTTGGATGTCCTTGGTGTGATACAAAAGATTCATGGAATTCAGAAGTTCATCCACAACAAAGTTTGATAGATTTATCGATTGGCACAGCCAAAGCCCAAAAAAAAGGTGCCGCTTTTGTTGTAATCACAGGAGGAGAGCCACTACATCATAATTTAGATCGTCTCTGCGAAGAAATTAGAAAATATACACTCAATCTAGGGGAAACATCTATTCCAATTCATCTCGAAACCAGTGGCGTAGATATGCTAAGTGGCAACCCGGATTGGATAACATTATCTCCTAAACGGCATTCTCCTCCTCGCCTTGATAATCTCTTATCTTGCCAAGAATTAAAAGTTGTTATTCAGAACTCTGAAGATTTACTTTTTGCGAAAAAAATGGCTGATTTAATAAAAAAAAATGAAAAGAATAAACCTCAATTATTTTTGCAAGCAGGATGGGAAAATGAAGAAGGGAAAAAACTCGCAATCAAGTTTGTAAAAAACAATCCTGAGTGGAGATTAAGTATGCAAACTCACAAATGGCTAGATGTACTCTAACCATCAAGATAAATGAGATTTTACTTCATTAGATTTAAA---AAAAATAATGATTGAACAGACAACAATTGCATTATTTTCAGGAGGAATTGATTCAGCTACAGCTGCTTGTATCGCTATGGAAGCTGGGCAAAAAGTCATTGGATTATCCTTTGATTATGGCCAACGACATCTTAAAGAGTTACAAGCAGCAGCAGATTTAGCAAAAGATTTAAATCTTGAGGATCACATAACAATCAAGATTGATTTATCTTCTTGGGGTGGGTCCTCCTTGACCGACACATCACAAATAATACCCACTAAAGGCATACAAAAAAATTCTATTCCTAACACTTACGTTCCTGGTAGAAACACTATCTTTATTGCTATTGGGTTGAGTCTTGCAGAAGCTCGTGGAGCCAATCGAATAGCCTTAGGCATCAATGCAATGGATTATTCTGGATATCCAGACTGTAGACCGGATTATTTAGAGGCATATCAAGAATTAGCTAACTTGTCCAGCAGAGTTGGACGCGAGGGGAACGGTATAAAACTTTGGGCTCCACTACTAGATTGGGAAAAAACAAAAATCTTTAAAGAGGCATTACGCTTAAAAATTCCTATAAAAAAAACATGGAGTTGCTATCAAGGTGAAAGTAAACCGTGCGGTATGTGTGATAGTTGTCGTATTAGAGATAAAGCATTAAAAGAAATAGGTCGGGAAGATCTATGTAGTCAAAATATCTAGTGAATAACATTAAACGACTACGATGTCAGTGGGAATCACCTGAGCTACTAGCTCATAAATTAATTCAAGAATGGGGAGAGGCAGGATTTATATGGCTTGATGGCGATGGGAGTGATATAGGTCGATGGGTAACTTTAGGAATTAATCCTTTAGAGCAGTTTTGTGTTAGAGAATTAGAAATTTCAACAAGAGAATCTAATCCTTTTCAAATTTTACGCGAATTACCGCCAGGGCACTGGACTGGTTGGTTGAGTTATGAAGCTGCATCTTGGACAGAGCCACAAAATCCATGGCAAACAAGTTCTATGGCAACTTTATGGATAGCCTCTCATGACCCTATATTAAAATTTGATCTTCAAAATAAAGAGCTATGGCTAGAAGGCAAAGATGAAAAGCGCATCTCAATTATGGAAAATTTTCTCAAAAGTACTTTTCATCAAAAACTTTCCAAAGCTCACTCTGAAACGACAAAACAAGAAGAGCACAGGCAATGTATCCCCCTAGAATCTTGGGACTGGAAGTTAACAAGTCAAGAATATTCTGAAAGAGTTGATGAGATCAAAGAATGGATTGCGAAAGGTGATATTTTTCAGGCTAATCTAACTACCTCATGCCAAGCCCCATTACCAGAATCCATGCGTCCAATAGACGTATATTCAAAACTTAAAAAATGCTCCCCTGCTCCATTTGCTGGAGTAATTATCGGCGATCAGATGGCAAAAGGAGAAGCTATTATATCAACATCACCAGAAAGATTTTTAAAAGCGTTACCCAGTGGTGAGGTGGAAACGAGACCAATCAAAGGAACTAGACCCAGAGATCGAGATCCAGAAAAAGATGCTGATTGGGCAGCTGAGCTTATTTGTAGTCCAAAAGATCATGCTGAGAATGTAATGATTGTAGATCTACTAAGAAATGATTTTGGAAAAGTATGCCAACCTGGTTCAATCAAAGTCCCTCATCTACTAGTTTTAGAAAGCTATTCACAAGTTCATCATCTCACTTCAGTAGTTAAAGGTAGACTCAACACAAATAAAACCTGGGTTGACTTACTTCAAGCATGCTGGCCAGGAGGTTCAGTAACAGGAGCACCGAAGCTTAGAGCATGTAAAAGATTGTATGAACTTGAACCAACAGCGAGAGGTCCATATTGTGGATCAATATTAAATATAAATTGGGATGGAGTCCTTGATAGTAATATTCTCATTCGATCTTTAATGATTAAAGAATCCTCTATCAGTGCTCATGCTGGATGTGGAATTGTTGCAGATTCAGATAGTCAAAAGGAAGCTGAGGAAATGAATTGGAAATTGATGCCACTTTTAAACGCATTAACATGACTGAAAATAAGAAGGAAAAATTAGGCTGGATTAATGGTCACTGGGGAGTCTTCAAAGATTTAAAAATCCCAATTAATAATCGAGGTCTGAACTTTGCGGATGGAATCTTTGAAACGATTTTAATTTTGAATGGAATCCCACAGCTACTTAATGAACATTTAAATAGATGGGAAAAAAGTGCAAGTATTTTAGAAATGAATCCTCCTCCATCAAAAGGATGGTTGATTTCACTGGTTGAAGATGGCATTAATCGAGCACAATTAAAGAACATCAATGGAGTCATTCGTATTAATTGGGCCAGAGGAGAATCCGAACAACGTGGAATAGATATCAGCAAGACAAGCCTTCATAGTTTTTGGTTGGAGATAGATTCATATCAACCAAATTTTGAATCTATATCTACAATAATCAGTCAAACCGAAAGAAGAAATTCTTTTAGCCGATTGAGTTCTTGTAAAACATTTTCCTATAACCAAGGGATTCAAGCACGTATTGAAGCAAAAAATCTAGGCTTTAATGATGCACTATTATTAAATAGTCAAGGTGAAGTATGTTGCGCCACGACAGCAAATATATTAGTAAAAAGAGAAAATAATTGGTTAACTCCACCATCTAATAGTGGTTGTCTACCTGGCATAATGCGTCAACGAGGAATTGAGTTGAACATAATAAAAGAAGCTCTCATTGAAGCGACACCACAAGATAATGATGAATGGTTTTTAATCAATAGTTTAAGTTGTCGTCCAATTCAAAAAATAAACAAAAAAGAATTAAAAATATCAACTAATCCCAAAGAATTTTGGCTGAGTTTGTTAAAAATCTAAAAAATAATATCGAACAGACTATCTATATAGGAATTGGAAATGTCACTTCAGCTGGCTTTGGAGAGCAAGCTTCTACTTGAAAATCCACAACTGAACCTATTACAACAATCGCAGGAGACCTTAAATTTTCTTCTTGAACTCGCTCAAAAAGCTTTACCAAAGGGCTCTTAATATAACGTTGACCAATGACAGTCCCCTGCTCAATAACTGCCGCAGAAGTCTCAGGATTCATACCACCAGCAATCAACTCTGCTGAGATAAATTTTAAATTATGAACACCCATATATATAACGATTCCATCACTGGATTTCGCTAAAGACCGCCAATTTACAGCTGGGCGTTTTTTATCAATCCCCTCATGTCCAGTCACAAAAGTGACTGAAGATCCAGCAAGTCTATGAGTAATAGGTATCCCAACATAAGCAGGAGCAGCTATACCTGATGTAACTCCAGGTACTACTTGTACTGGAACCCCTTTTTTATGAAGATAAGAAGCTTCTTCCGCACCTCTACCAAACAAAAATGGATCACCACCTTTTAATCTAACAATACAAGAATAACTCTTTGCTAAATCAAACAAAATATCATTCGTTGTCCTCTGAGGAACCGAGTGATGACCACGCCTCTTACCTACTGAATGAAGTTGACAATTTGAAGAAACTAGTTCAAGTAGTTCTACAGGAACTAAAGAGTCGTATACAAGCGCATCACATTTACTAATTAGTTTTTGCGCTTTAACTGTTAATAAATCGGGATCACCAGGACCTGCTCCGACAAGATGCACAGTGCCAAACTGATTTGTATTCATGGCAAGTTACCCAAAATATTAACAAGACCACGATGAATAATATCAATCTCAAGCAAAG-ATCTAAGCTGCTCACCTTTACTATCAATTTCTACATTTTTGTTTGGAGTCAAAAGATAGGGAATAGGAAGATAATTCTTCTCCTTTTTAACAGTATCTT
>AG-402-O21
TGCATGCACTATGAAAAGATGTTTAGAAATACTACCGAGCAAAAAGATCTTTCAAATAGGAATAAGAAGTGGAACAAAATCAGAATTTCTTGAAATGAACAATAGTAAAAGGTTAATTCAACATACTTTGGGAGAGAATGCAAAATCTTTAGAAAAAGCTCTAAAAAGTTTTAAAGGGAGACCAATCTATTTAACTTTTGATTTAGATTGGTTTGATCCGTCTATAATGCCAGGAACAGGTACTCCTGAGCCCGGAGGCTATTTTTGGGGAGATTTTGCAGCAATAATAGATGTGATTAAGTCTCATAATTTAATTGGTGCTGATGTAGTCGAATTATCTCCCAAATTAGATAACACTGGTATTAGTAGCATCCTTGCTGCAAAAGTTATACGTTCATTGATTATGTTATTGGACAAATCATCCT-AAAAAATTTGCATTTAAATTTTCATTC--AACTAATACCTTTCCAAAATCAAGTTGTTGATGAACAAATTTTTCAGAAATCTTTGGAAAATTAGGTTCTTTTTTTATCCAATGACCACAAGAAACAAATGAAGATATCTCAGAATGTATTTTTATTTTTCTAAGTTTGCACCATAAGAATGAATCAAAATGACTTGAAGCACATTGATTGCAGCTCCTACAAGATCTTTTTGCAGTCATTAAGTCTTAACTCAAGACTCATAGAGTAGTAAAACTTTCCGAATCGAGCCACAAAGCATTAAATTTAGTTTTAGAAATTCTTATAAGTTCACGGTATTAATTGTGAATTTCT-TTTACCGTTCAACAAAAAATGAAATTACTGCAAACTCCTCTTTATCAAGAATGCAAAGAATTAGGCGGTAAAATGGTCCCTTTTGCAAATTGGGAAATGCCTGTTAGTTTTTCTGGGTTAATAGAAGAACACAATGCAGTAAGAAAAAATGTTGGAATGTTCGACATATCTCACATGGGTGTTGTGCAATTGAAAGGTAAAAATATCAAAAGCGCATTACAAAATTTAGTTCCCTCAGACGTGTTTCGAATAGGACCTGGTGAAGCATGTTATACAGTGTTTTTAAAAGAAAATGGAGGAATTCAAGACGATCTAATCATTTATGATCAAGGAATTTTAGATACAAAAGAAGAAAGTATAGTTCTAGTTATTAATGCGGCAAGAAAAGAATCTGACATTGAATGGTTGAGTTCAAATCTTTCTAAAAAAGAAATCAAAATATCCGAATTCATGCCAGAGGGTGCCTTAATTGCGATCCAAGGTCCAGACTCCGTCAGTACACTTGAGAAAATTCTCGAAGAGCCTTTATCTAATTTGCCACGTTTTGGTCACAGAACTATTACTTCAAATCCCAATCTAATAAAGTCACAAGAATCAATTTTTATTGCACGAACTGGTTATACAGGAGAGGAAGGTTTCGAGTTCTTGTCATCTCCTGAAACAGCAAAGTCTATCTGGAAGAGTCTAATTGCATCGGGAGTTACTCCATGCGGGCTAGGAGCAAGAGATACACTGCGATTAGAGGCTTCTATGCATTTATATGGCAACGATATCAACCTAGATACAACTCCCTTTGAAGCTGGCTTGGGTTGGTTAGTTCATTTAGAAATGCCTAATGATTTCATAGGTAGGAAAGCTCTAGAAAAACAAGCCGAAGTTGGCACGCAAAAAAAACTTGTTGGTATTCAAGTCCTTGATAAAGGAATTGCAAGAAAAGGATATCCAGTTCTACACAACAGCGAAACTGTTGGGATGGTCACTAGCGGAACTTGGTCTCCTACATTGAAAAAGCCCATAGCTCTTGGTTATGTACCAAGCGAAATTGCAAAAATAAATACTCAATTAGAAGTAGAAGTTAGAGGAAAAAAACATCCTGCAATAATCGTAAAACGACCTTTCTATCGAAAAGGTTTTTGAGCAAGTAGAAACTGTGTTGTGCATAAAAGCCGGTCTTTGTGGGAAACTCATTATTCATGATGATTGAGAATTTCATGCGCAATAAGACTTGTGGAGAACTACGAGCTTCCGCAATTGGCGCAAATGTTCAACTATGTGGTTGGGTTGATCGCAGAAGGGATCATGGCGGAGTAATTTTTATTGATCTAAGAGACCGTTCTGGAACAATTCAAATCACAGTTGATCCAGATCAAGGTCAGGATCTTTTTAGCATCGCTGAAAGTCTTAGAAATGAGACTGTTCTTCAGATCAATGGATTAGTAAGAGCGAGACCTGACGAAGCTATTAATACAAAAATCCCAACGGGTGAAGTAGAAGTCTTAGCTAAAAATATAAAAATTCTCAATGCTGTCACTAGTACTCTTCCATTCTCAGTGTCAATTCATGATGAGGAGAGTGTTAAAGAAGAAATAAGGCTAAGGCATAGATATTTAGATCTTAGAAGAGAGAGAATGAATAATAATCTTCGATTGAGACATAACACTGTCAAAGCGGCTAGAAGTTTTCTTGAAAACGAAGGATTTATAGAAGTTGAAACACCAATTTTGACCCGCTCTACTCCTGAAGGAGCCAGAGATTACTTAGTCCCTTCACGTGTATGTGGCGGCGAGTTTTTTGCTTTACCGCAATCCCCACAATTATTCAAACAATTGTTGATGGTTGGTGGAGTTGAACGTTATTACCAAGTCGCTCGTTGTTTTCGTGATGAAGATTTACGCGCAGACAGGCAACCAGAATTTACTCAATTAGATATTGAAATGAGTTTTATGGAGGAAAAAGAGATCATTGAATTAAATGAAAAATTAATTGTAAATATATGGAAAAAAATTAAAGGGATTGATCTCCAAACTCCTTTTCCAAGAATGACTTGGCAAGAAGCTATGGATCGTTTTGGAACTGACAGACCTGATACTCGATATGGAATGGAACTTGTCAACACAAATGATTTATTTTCCAAAAGTGGATTTAAAGTTTTTTCAAATGCTATTTCTTCTGGTGGATGCGTTAAATGCATCACCATTGAGGATGGAAATAATTTAATTAGTAATGTAAGAATAAAACCAGGTGGAGATATTTTTAGCGAAGCCCAAAAGGCTGGCGCTGGTGGACTAGCATTTATCAGAGTTAGAGATGATAAAGAAGTCGATACAATTGGAGCCATAAAAGATAATTTAACTACCTCGCAAATCAAAGAACTCCTTTTAAAAACCGAAGCTAAACCTGGTGATTTAATACTTTTTGGTGCAGGGCCCATAAATATTGTTAATAGATCCTTAGATAGAGTTCGTCAGTTTATTGCGAAAGATCTAAAGATAATCTCAGACAAAGAATTAAAAACTCAATGGAATTTTCTTTGGGTCACTGATTTTCCGATGTTTGAATTCAATTCTGATGAAAATCGTCTTGAAGCAATTCATCATCCTTTCTGCGCTCCTAAGCCTGAAGATATTGGTGAATCAGAAAACTTATGGAAAGACAAATTACCCAATTCAAATGCTCAAGCATATGATCTAGTCCTTAATGGATTAGAAATTGGTGGGGGATCTTTAAGAATTCACAACTCAGAACTTCAAAAAACCGTACTAGAAGTAATTGGTCTATCAAAAAATGAAGCAGAAGAGCAATTTGGTTTTTTAATTGATGCCCTTTCAATGGGTGCTCCACCACATGGTGGGATTGCATTTGGGCTGGACAGAATAGTTATGCTCTTAGCCAATGAAGATTCAATTAGAGATACTATTGCTTTTCCAAAAACACAACAGGCTCGTTGTTCCATGGCTAAAGCCCCTGCAACCGTAGAAAATAAACAATTAGAAGACCTCCATATAGCCTCGACATGGATCGAACCTGATTAAATTGATAGAAATTAGCGGCAAAAACATTAACCTAGAGAGAAAATATGTAAATTTCTTGGTGTTTACCTAGATCAAGGTAGCTTAAAGAATGATTGAAAAGTAAATGGCAAAATTTGTTTTCGTCACTGGTGGTGTAGTTTCAAGCATTGGCAAAGGAATTGTTGCCGCAAGTCTTGGCAGATTACTGAAGTCAAAAGGGTACAGTGTTTCGATTTTGAAGCTTGACCCATATCTAAATGTTGATCCTGGAACAATGAGCCCTTTTCAACATGGAGAGGTTTTTGTAACTGAAGACGGTGCTGAAACTGATTTAGACCTTGGGCATTATGAGCGCTTCACAGATACTGCAATGTCAAGACTAAACAGTGTCACGACAGGTTCCATTTATCAAGCTGTAATTAATAAAGAAAGAAGAGGTGACTATGACGGAAGAACAGTTCAGGTTATCCCTCACATCACTCGTGAAATTCGCGAAAGAATTAAACGTGTAGCAGACAATAGTGGTGCAGATGTAGTGATATCAGAAATTGGAGGAACAGTTGGAGATATTGAATCTCTACCTTTTCTTGAAGCAATAAGAGAATTTAAAGGTGATGTAAAGAGAAACGATGTTGTTTATGTTCACGTCACACTATTGCCTTACATAGGTACCTCTGGTGAAATTAAAACCAAGCCAACACAGCACTCAGTAAAAGAATTACGTTCTATCGGGATTCAGCCAGATATTTTAGTTTGTCGCAGTGATAGGCCAATTAATGATGATTTAAAAAATAAAATAGGAGGTTTTTGTGGAGTTAACTCTGATGCGGTCATAGCATCCCTTGATGCTGACAGTATTTACTCAGTACCTTTAGCACTCAAAGATGAAGGACTTTGCAAGGAGGTATTAGATTGCTTGGATCTAAATGATCATGAAAGTGATTTAAAAGACTGGGAAAGATTAGTCCATAAATTGCGCAATCCAGGCCCTTCTGTCAAAGTTGCATTAGTTGGCAAATATGTACAATTAAATGATGCCTACTTATCAGTAGTCGAAGCATTACGTCATGCGTGTATTTCCCAAGATGCATCGTTAGATCTTCATTGGATCAATGCGGAGAACATTGAATCAGAGGGAGCAGAAAAACTACTTCATGGAATGGATGCAATTGTCGTTCCAGGAGGTTTTGGGAATCGTGGCGTAAATGGGAAAATAGCAGCTATCAGATGGGCAAGGGAGCAAAGGGTTCCTTTCCTTGGACTTTGCTTAGGTATGCAATGCGCTGTCATTGAATGGGCTCGCAATTTAGCTGGTTTAGTAGATGCATCTAGTGCCGAACTAGATCCAAATTCAAAACATCCTGTAATTCACTTACTACCAGAACAACAAGACGTAGTTGATCTAGGAGGAACCATGAGATTAGGAGTATATCCTTGTAGACTTCAAACCAACACAACCGGACAAAGTTTATATAACGAAGAAGTTGTTTACGAAAGGCATAGACATCGTTATGAGTTCAATAATTCATATAGGACTCTCCTAATGGAATCTGGTTATGTAATTAGTGGTACTTCACCTGATGGTCGATTGGTAGAGCTAATAGAATTAAAAAATCATCCATTTTTTATTGCATGTCAATATCATCCAGAATTTCTCTCTAGGCCAGGGAAACCACACCCTTTATTTAGTGGCTTGATTCAAGCTGCACAATTACGCGTCCCATCCTCACCAAGTGAAGCATTCAATCCACAATCAAAAATTATTGAAGAAAAATCTCTAGAACAGCAATAAATGGAACCATCTCTACCAGTAGTGGAATGTTTTCATTCTCTACAAGGAGAAGGAGAACATGCTGGTAGAAGCGCTTACTTCATCAGATTAGCTAGTTGTAAAGTTGGATGTCCTTGGTGTGATACGAAAAATTCATGGAATTCCGAACTTCATCCACAACAAACTTTAAAAGATTTATCAATTAGCACAGCCAAAGCGCAAAAAGAAGGTGCAGCTTTTGTTGTAATCACTGGAGGTGAGCCATTGCATCATAATTTAGATCATCTATGCAGAGAAATTAGAAAATCTACACTCAATCTAGAGAAAAAATCTATTCCAATTCATCTCGAAACAAGTGGCGTAGATGCACTAAGTGGCAACCCAGATTGGATAACATTATCTCCTAAACGGCATTCTCCTCCTCGCATTGATAATCTATTATCTTGCCAAGAATTAAAAGTTGTCATACAGAACGCTGAAGATTTACTTTTTGCTAAAAAAATGGCTGATTTAATAAAAAACAATGGAAAGATTAAACCTCAATTATTTTTGCAAGCAGGATGGGAAAATGAAGAAGGGCAAACACTCGCAATCAAGTATGTAAAAAACAATCCTGATTGGAAATTAAGTATTCAAACTCACAAATGGCTAGGTTTACTCTAACCATCTAGATAAATGAGATTTTGCTTCATTAGATTTAAA---CAAAATAATGATTGAACAAACAACAATTGCATTACTTTCCGGAGGAATTGATTCAGCTACAGCGGCTTGTATAGCTATGGAAGCTGGGCAAAAAGTGATTGGATTATCCTTTGATTATGGCCAACGACATCTTAAGGAGTTACAAGCAGCAGCAGATTTAGCAAAAGATTTAAATCTTGAGGATCACATAACAATCAAGATTGATTTATCTTCTTGGGGTGGGTCCTCCTTGACCGACACGTCACAAATAATTCCCACTAAAGGCATACAAAAAAATACTATTCCTAACACTTACGTTCCAGGTAGAAACACTATCTTTGTTGCTATTGGGTTAAGTCTTGCAGAAGCTCGTGGAGCCAATCGAATAGCATTAGGCATCAATGCAATGGATTATTCTGGCTATCCAGACTGTAGACCGGATTATTTAGAGGCATATCAAGAATTAGCCAACTTATCCAGCAGAGTGGGACGCGAGGGGAAAGGTATAAAACTCTGGGCTCCACTACTAGATTGGGAAAAAACAAAGATCTTTAAAGAGGCATTACGCTTAAAAATTCCTATAGAAAAAACATGGAGTTGCTATCAAGGTGACAGTAAACCGTGTGGTAGATGTGATAGTTGTCGTATTAGAGATAAAGCGTTAAAAGAAATAGGTCGAGAAGATCTATGTAGCCAAAATATCTAGTGAATAACATTAAGCGACTACTATGTCAGTGGAAATCACCTGAGCTAGTAGCTTCTAAATTGATTCAAGAATGGGGAGAGGCAGGATTTATATGGCTTGATGGCGATGGGAGTGATTTAGGTCGATGGGTCACCTTAGGAATTAATCCTCTAGAACAGTTTTGTTCTAGAAAATTAGAAACTTCAAAAAAGGACTCTAATCCTTTTAAAATTTTACGCGAATTACCGCCAGGGCACTGGACTGGTTGGTTGAGTTATGAAGCTGCATCTTGGACAGAGCCACAAAATCCATGGCAAACAAGTTCTATGGCAACTTTATGGATAGCCTCTCATGACCCTATATTAAAATTTGATCTTCAAAATAAAGAGCTATGGCTAGAAGGCAAAAATAAAAAGCGCATCTCAATTATGGAAAATTTTCTAAAAAGTACTTTTCATCAAAAGCTTTCCAAACGAGACAGTGAAGCAGCAAAACAAGAAGAACGAAAACATAGTATTCCCCTAGAATCTTGGGACTGGAGGTTAACAAGTCAAGAATATTCTGAAAGAGTTGATGAGATCAAAGAATGGATTGCGAACGGTGATATTTTTCAGGCTAATCTAACTACCTCATGCCATGCCCCATTACCAGAATCCATGCGTCCAATAGACGTATATTCAAAACTTAAAAAATGCTCCCCTGCTCCATTTGCTGGAGTAATTATCGGCGATCAGATGGCAAAAGGAGAAGCTATTATATCAACTTCACCAGAAAGATTTTTAAAAGCTTTCCCCACTGGAGAGGTCGAAACAAGACCAATCAAGGGAACTAGACCCAGAGATAGAGATCCCGAAAAAGATGCTGATTGGGCAGCAGAGCTTATTTGTAGTCCAAAAGATCATGCTGAGAATGTAATGATTGTAGATCTACTAAGAAATGATCTTGGAAGAGTATGCCAACCTGGTTCAATCAAAGTCCCTCATCTACTAGTTTTAGAAAGCTATTCACAAGTTCATCATCTCACTTCAGTAGTTAAAGGTAGACTCAAAACAAATAAAACTTGGGTTGACTTGCTTGAAGCATGCTGGCCAGGAGGTTCAGTAACAGGAGCACCGAAGCTTAGAGCATGTAAAAGATTGTATGAACTTGAACCAACAGCGAGAGGTCCATATTGTGGATCAATATTAAATATAAATTGGGATGGGGTTCTTGATAGCAATATTTTAATCCGATCTTTAATGATTAAAGAATCCTCTATCAGTGCTCATGCTGGATGTGGAATTGTTGCAGACTCAGATAGTCAAAAGGAAGCTGAGGAAATGAATTGGAAATTGATGCCACTTTTAAACGCATTAACATGACTGAAAATAAGAACGAAAAATTAGGCTGGATTAATGGTCACTGGGGGGTCTTCAAAGATTTAAAAGTACCAATTAATGATCGAGGTCTCAACTTTGCAGATGGAATCTTTGAAACAATTTTCATTTTGAATGGAGTTCCGCAGCTTCTTAATGAGCATTTAAATAGATGGGAAAAAAGTGCAAGTATTTTAGAAATGAATCCTCCACCATCAAAAGAATGGTTGATTTCACTCGTTGAAGATGGTATTAACCGATCGCAATTAAATAATGTCAATGGAGTGATTCGTATTAATTGGACTCGAGGAGCATCAAAACAACGTGGAATTGATATCAGCAAGACAAGCCTTCATAGTTTTTGGTTGGAGATAGATTCTTATCAACTAAATTTTGAATCTATATCAACAATAATTAGTCAAACTGAAAGGAGAAATTCTTTTAGCCGATTGAGTTATTGTAAAACATTTTCCTATAACCAAGGGATTCAAGCACGCATAGAGGCAAAGAATGCAGGCTTTAATGATGCACTATTATTAAATAATCGAGGTGAAATATGTTGCGCCACTACAGCAAATATATTAGTAAAAAGAGAAAATAATTGGTTGACTCCACCATCTAATAGTGGTTGTCTCCCTGGCATAATGCGTCAACGAGGAATTGATTTGAATATAATAAAAGAGAGTCTCATTGAAGCGAGACCAAAAGATAATGATGAATGGTTTTTAATTAACAGTTTAAGTTGTCGTCCAATTGAAAGAATCAACAAAAAAGAATTAAAAATATCAACTAACCCCAAAGAATTTTGGCTGAGTTTATT-AAAATCTAAAGATTAGTATCTTAAATACTATCTATATAGGAATAGGAAATGTCACTTCAGCTGGTGGAGGAGAACAAGCCTCTATTTGAAAATCAACAACAGAACCTATTACAACGATAGAGGGAGAGACTAAATTTTCAGTTTCTACTCGATCAAAAAGATTCACTAATTGAGACTTAATAAAACGTTGTCCAACAACAGTTCCCTGCTGAATCACTGCTGCAGGGGTAGATGGATTCATCCCCCCAGCAATTAATTCAGTAGAGATGAACTTTAAATTATGAACACCCATGTATATCACTAATCCGTCACTAGATTTTGCCAGAGAGCGCCAATTGACTGATGGACGCTTTTTATCAATCCCTTCGTGTCCAGTCACAAAAGTCACTGAAGATCCAGCAAGCCTATGAGTAATAGGTATACCTACATAAGCAGGGGCAGCAATACCAGAGGTGACTCCGGGTACAACCTGGACCGGGACACCTTTTTTATGAAGATAGGATGCCTCTTCCGCTCCTCTACCGAACAAGAATGGATCACCACCTTTTAATCGGACTATAGAAGAACAAGTCTTTGCCAAATCAAACAAAATATCATTCGTTTTCCTCTGAGGAACTGAATGATGACCACGTCTCTTCCCAACTGAATGAAGTTGACAAGTAGAGGATACTAAGTTGACCAACTCAACTGGAACTAAAGAGTCGTATACAAGAGCATCACATTGGCTAATTAATCTTTGTGCTTTAACTGTTAACAAATCAGGGTCACCAGGACCTGCTCCCACAAGATAAACAGTACCAAATTCCTTTTTACTCATAGCAATTGCCCAAATATATATACAAAGCCACGATTAATGATTTC-------AGTAAAGCATATTAGCTGTTCTTCATTACTATCAATTTTTATATTCTTATTTGGAGTTAAAAGATAAGGTATTAGAAGATAATCTTTATTCTGATTAGAACTATCTT
>PAC1
TGCATGTACTATGAAAAGATGTTTAGAAATACTACCTAGCAAAAAGATCTTTCAAATAGGAATAAGAAGTGGAACAAAATCAGAATTTCTTGAAATGAATAATAGTAAAAGGTTAATTCAACATACTTTAGGAGAGAATGCAAAATCTTTAGAAGAAGCTCTAAAAAGTTTTAAAGGGAGACCAATCTATTTAACTTTTGATTTAGATTGGTTTGATCCCTCTGTAATGCCAGGAACTGGCACTCCTGAGCCCGGGGGCTATTTTTGGGGAGATTTTGCAGCAATAATAAATGTGATTAAGTCTCATAATTTAATTGGTGCTGATGTAGTCGAATTATCTCCCAAATTAGATAACACTGGTATTAGTAGCATCCTTGCTGCAAAAGTTATACGTTCATTAATTATGTTATTGGACAAATCATCCT-AAAAAATTTGCATTTAAGTTTTCATTC--AACTAACACCTTTCCAAAATCGAGTTGTTGATGAACAAATTTTTCAGAAATCTTTGGGAAATTAGGTTCTTTTTTTATCCAATGACCACAAGAAACAAATGAAGATATCTCAGAATGTATTTTTATTTTTCTAAGTTTGCACCATGAGAATGAATCAAAATGACTTGAAACACATTGATTGCAGCTCCTACAAGATCTTTTTGCAGTCATTAAGTCTTAACCCAAGACTCATAGAGTAGTAAAACTTTCCGGATCGAGCCACAAAGCATTAAATTTAGTTTTAGAAATTCTTATAAGTTCACGTTATTAATTGTGAATTTCT-TTTACTGTTCAACAAAAAATGAAATTACTGCAAACTCCTCTTTATCAAGATTGCAAAGAATTAGGCGGAAAAATGGTCCCTTTTGCAAATTGGGAAATGCCTGTTAGTTTTTCTGGGTTAATAGAAGAACACAATGCAGTAAGAAAAAATGTTGGAATGTTCGACATATCTCACATGGGTGTTGTGCAATTAAAAGGTAAAAATATCAAAAGTGCATTACAAAATTTAGTTCCCTCAGACGTTTTTCGAATAGGACCAAGTGAAGCGTGTTATACAGTTTTTTTAAAAGAAAATGGAGGAATTCAAGACGATCTAATCATTTATGACCAAGGAATTTTAGATACAAAAGAAGAGAGTATAGTTTTAGTTATTAATGCGGCAAGAAAAGAATCTGACATTGAATGGTTGAGTTCAAATCTTTCTCAAAAGGAAATCACAATATCCGAATTCATGCCAGAGAGTGCATTAATTGCGATCCAAGGTCCAGAATCTATAAGTACACTTGAGAAAATTCTCGAAGAGCCTTTATCTAATTTGCCACGTTTTGGTCACAGAACTATCACTTCAAATCCCAATCTAATAAACTCACAAGAATCAATTTTTATTGCACGAACTGGTTATACAGGAGAGGAAGGTTTCGAATTCTTGTCATCTCCTGAAACAGCAAAGTCTATCTGGAAGAGTCTAATTGCGTCGGGAGTTACTCCATGCGGGCTAGGAGCAAGAGATACACTGCGGTTAGAGGCTTCTATGCATTTATATGGCAACGATATCAACCTAGATACAACTCCCTTTGAAGCCGGCTTGGGTTGGTTAGTTCATTTAGAAATGCCTAATGATTTCATAGGTAGGAAAGCTCTAGAAAAACAAGCCGAAGTTGGAACGCAAAAAAAACTTGTTGGTATTCAAGTCCTTGATAAAGGAATTGCAAGAAAAGGATATCCAGTTCTATACAACAGCGAAACTGTTGGAATAGTCACTAGCGGAACATGGTCTCCAACATTGCAAAAACCCATAGCTCTTGCTTATGTGCCAAGCGAAATTGCAAAAGTCAATACTCAAATAGAAGTAGAAATTAGAGGAAAAAAACATCCTGCCATAATCGTAAAAAGACCTTTCTATCGAAAAGGTTTTTGAGCAAGTAGAAACTGTGTTGTGCATAAAAGCCGGTCTTTGTGGGAAACTCATTATTCATGATGATTGAGAATTTCATGCGCAATAAGACTTGTGGAGAACTACGAGCTTCCGCAATTAGCGCAAATGTTCAACTATGTGGTTGGGTTGATCGCAGAAGGGATCATGGCGGAGTAATTTTTATTGATCTAAGAGACCGTTCTGGAACAATTCAAATCACAGTTGATCCAGATCAAGGTCAGGATCTTTTTAGCATCGCTGAGAGTCTTAGAAATGAGACTGTTCTTCAGATCAATGGATTAGTAAGAGCAAGACCTGACGAAGCTATTAATACAAAAATCCCAACCGGTGAAGTAGAAGTCTTAGCTAAAAATATAAAAATTCTCAATACTGTCACTAGTACACTTCCTTTCTCAGTGTCAATTCATGATGAGGAGAGTGTTAAAGAAGAAATCAGGCTAAGGCATAGATATTTAGATCTCAGAAGAGAGAGAATGAATAATAATCTTCGATTGAGACATAACACTGTCAAAGCGGCTAGAAGTTTTCTTGAAAACGAAGGATTTATAGAAGTTGAAACACCAATTTTGACTCGCTCAACTCCTGAAGGAGCCAGAGATTACTTAGTACCCTCACGTGTATGTGGTGGCGAGTTTTTTGCTTTACCGCAATCCCCACAATTATTCAAACAATTGTTGATGGTTGGTGGAGTTGAACGTTATTACCAAATCGCTCGATGTTTTCGTGATGAAGATTTACGCGCAGACAGGCAACCAGAATTTACTCAATTAGATATTGAAATGAGTTTTATGGAGGAAAAAGAGATCATCGAATTAAATGAAAAATTAATTGTAAATATATGGAAAAAAATTAAAGGGATTGATCTCCAAACTCCGTTTCCGAGAATGACTTGGCAAGAAGCTATGGATCGTTTTGGAACTGACAGACCTGATACTCGATATGGAATGGAGCTTGTCAACACAAGTGATTTATTTTCCAAAAGTGGATTTAAAGTTTTTTCAAATGCTATTTCTTCTGGTGGATGCGTTAAGTGCATCACCATTGAGGATGGAAATAATTTGATTAGTAATGTAAGAATAAAACCGGGTGGAGATATTTTTAGCGAAGCCCAAAAGGCTGGCGCTGGTGGACTAGCATTTATCAGGGTTCGAGATGATCAAGAAGTCGATACAATTGGAGCCATAAAAGATAATTTAACTACCTCTCAAATAAAAGAACTCCTATTAAAAACCCAAGCTAAACCTGGTGATCTAATACTTTTTGGTGCAGGGCCCACAAACATTGTTAATAGAACCTTAGATAGAGTTCGTCAATTTATTGCGAAAGATCTAAAGATAATCTCAGACAACGAATTAAAAACTCAGTGGAATTTTCTTTGGGTCACTGATTTTCCTATGTTTGAATTCAATTCTGATGAAAATCGTCTTGAAGCAATTCATCATCCTTTCTGTGCTCCTAAGCCTGAAGATATTGGTGAATCAGAAAGCCTATGGAAAGACAAATTGCCCAATTCAAATGCTCAAGCGTATGATCTAGTTCTTAATGGATTAGAAATTGGCGGGGGATCTTTAAGAATTCACAACTCAGAACTTCAAAAAACCGTACTAGAAGTAATTGGTCTATCAAAAAATGAAGCAGAAGAGCAATTTGGTTTTTTAATTGATGCCCTTGCCATGGGTGCTCCACCACATGGTGGGATTGCATTTGGACTGGACAGAATAGTTATGCTCTTAGCCAATGAAGATTCAATTAGAGATACTATTGCTTTTCCAAAAACACAACAAGCTCGTTGTTCTATGGCTAAAGCGCCTGCAAACGTGGAAAACAAACAATTAGAAGACCTCCACATAGCTTCTACTTGGATAGATCCTGATTGAATTACTAGAAATTAGCGGTAAAAACATTATCCTAAAGAGAAAATATGTAAATTTCTTGGCGTTTACCTAGATCAAGGTAGCTTAAAGAATGATTGAAAAGTAAATGGCAAAATTTGTTTTCGTTACTGGTGGTGTAGTTTCAAGCATTGGCAAAGGAATTGTTGCCGCAAGTCTTGGCAGACTACTTAAATCAAAAGGGTACAGTGTTTCGATTTTGAAGCTTGACCCATATTTAAATGTTGATCCTGGGACGATGAGCCCATTTCAACATGGAGAAGTTTTTGTAACTGAAGACGGGGCTGAAACTGATTTGGACCTTGGGCATTATGAGCGCTTTACAGATACTGCAATGTCAAGACTAAACAGTGTCACGACAGGTTCCATTTATCAAGCTGTTATTAATAAAGAAAGAAGAGGTGACTATGACGGAAGGACAGTTCAAGTCATCCCCCACATCACTCGTGAAATTCGCGAAAGAATTAAACGTGTAGCAAACAATAGTGGTGCAGATGTAGTGATATCAGAAATTGGAGGAACAGTTGGAGATATTGAATCTCTACCTTTTCTTGAAGCAATAAGAGAATTTAAAGGAGATGTAAAAAGAAACGATGTTGTTTATGTTCACGTCACATTATTGCCTTACATAGGTACATCTGGAGAAATCAAAACCAAGCCAACACAGCACTCAGTAAAAGAATTGCGTTCTATAGGTATTCAGCCAGATATTTTAGTTTGTCGCAGTGATAGGCCTATTAATGATGAATTAAAAAATAAAATAGGGGGTTTCTGTGGAGTTAATTCTGATGCGGTCATAGCATCCTTAGATGCTGACAGTATTTACTCAGTACCATTAGCGCTCAAAGATGAGGGACTTTGCAAGGAAGTATTAGATTGCTTGGATCTGAATGATCATGAAAGTGATTTAAAAGACTGGGAACGATTAGTCCATAAATTGCGCAATCCAGGTCCTTCTGTCAAAGTTGCATTAGTTGGCAAATATGTACAATTAAATGATGCCTACTTATCAGTAGTCGAAGCATTACGTCACGCATGTATCTCGCATGATGCATCTTTAGATCTTCACTGGATCAATGCGGAAAACATAGAATCCGAGGGAGCTGAAAAACTACTGCAGGGAATGGACGCAATTGTCGTTCCAGGAGGTTTTGGTAACCGTGGCGTCAATGGGAAAATAGCTGCTATTAGATGGGCAAGGGAGCAAAGAGTACCTTTTTTAGGGCTTTGCTTAGGTATGCAATGTGCTGTCATTGAATGGGCTCGCAATATCGCTGGTTTAGAAGATGCATCTAGTGCCGAACTAAATCCGAATTCAAAACACCCAGTAATTCACTTACTTCCAGAACAACAAGACGTCGTTGATCTAGGAGGAACAATGAGATTAGGAGTATATCCTTGTAGACTTCAAGCAAACACAATAGGACAAAGTTTATACAACGAAGAAGTTGTTTACGAAAGGCATAGACATCGTTATGAATTCAATAATTCATACAGAACTCTACTAATGGAATCTGGGTATGTAATTAGTGGTACTTCACCTGATGGTCGATTAGTAGAGTTAATAGAATTAAAAAATCACCCATTTTTTATTGCATGTCAATATCATCCAGAATTCCTCTCTAGACCAGGAAAACCACACCCTTTATTTAGTGGTTTAATTCAAGCCGCACAAATGCGTGTACCATCCTCACCGAGTGAGGCATTTAATCCTCAATCAAAAATTATTGAAAAAAAATCAGTAGAACAGCAATAGATGGCATCTTCTCTACCAGTAGTGGAATGTTTTCATTCTCTACAAGGAGAAGGAGAACATGCAGGTAGAAGCGCTTACTTCATCAGATTGGCTAGTTGTAAAGTTGGATGTCCTTGGTGTGATACAAAAGATTCGTGGAATTCAGAACTTCATCCACAACAAAGCTTGGTAGATTTATCAAATCAAACAGCCAAAGCCCAAGAAGAAGGTGCAGCCTTTGTTGTAATCACGGGAGGCGAGCCACTACATCATAATTTGGATGATCTCTGTAAAGAAATTAGAAAATCTACGCTCAACCAAGAGAAAAAATCTATTCCAATTCATCTCGAAACTAGTGGAGTAGATATGCTAAGTGGCAAGCCAGATTGGATAACATTATCTCCTAAACGGCATTCTCCTCCACGCCTTGATAATCTCTTATCTTGCCAAGAATTAAAAGTTGTTATTCAGAATGCTGAAGATTTACTTTTTGCTAAAAAAATGGCTGATTCAATAAAAAATAATGGAAAAATTAAACCTCAATTATTTTTGCAAGCAGGATGGGAAAATGAAGAGGGACAAACACTTGCAATCAAGTTTGTCAAAAACAATCCGGATTGGAGATTAAGTATGCAAACTCACAAATGGCTAGGTGTACTCTAACCATCTATATAAATGAGATTTTGCTTCATTAGATTTAAAAATAAAAATAATGATTGAACAGACAACAATTGCATTACTTTCCGGAGGAATTGATTCAGCTACAGCTGCATGTATCGCCATGGAAACTGGGCAAAAAGTAATTGGATTATCATTTGATTATGGCCAACGACATCTTAAGGAGTTACAAGCAGCAGCAGATTTAGCAAAAACTTTAAATCTTGAGGATCATATAACAATAAAGATTGATTTATCTTCTTGGGGTGGTTCCTCCTTGACCGACACGTCACAAGCAATACCAACTAAAGGCATACAAAAAAATATTATTCCTAACACTTACGTTCCGGGTAGAAACACTATCTTTGTTGCTATTGGTTTGAGTCTGGCAGAAGCTCGTGGAGCCAATCAAATCGCATTAGGAATAAATGCAATGGACTATTCTGGATATCCAGACTGTAGACCGGATTATTTAAAAGCATATCAAGAATTAGCTAACCTATCGAGCAGAGTAGGACGCGAGGGACAAGGGATAAAACTCTGGGCTCCACTCCTAGATTGGGAAAAAACAAAAATCTTTGAAGAGGCATTACGCTTAAAAATTCCTATAGAAAAAACATGGAGTTGTTATCAAGGTGAAAGTAAACCGTGTGGGAGATGTGATAGTTGTCGTATTAGAGATAAAGCATTAAAAGAAATAGGTCGCGAAGATCTATGTAGTCAAAACATCTAGTGAATAATATTAAACGACTACTATGTCAGTGGGAGTCACCTGACCAAGTAGCCTATAAATTGATTCAAGAATGGGGAGAGGCAGGATTCATATGGCTTGATGGCGATGGGAGTGATTTAGGTCGATGGGTCACCTTAGGAATTAATCCTTTAGAACAGTTTTGCTCTAGAGAATTAGAAAATTCAAAAAAGTACTCTAATCCTTTTAAAATTTTACGCGAATTACCCCAAGGGCATTGGACTGGTTGGTTGAGTTATGAGGCTGCATCTTGGACAGAACCACAAAACCCATGGCAAAAAAGTTCTATGGCAACTTTGTGGATAGCCTCTCATGACCCAATATTAAAATTTGATCTTCAGAAGAGAGAGCTATGGCTAGAAGGCAAAGATCCAAAACGCATCTCAATTATGGAAAATTTTCTAAACAGTACTTTTCACCAAAAGCTTTCCAAAGCCAACACTAACGAGACAAAACAAATAGAACGTAGGAATAGTATCCCCCTAGAATCTTGGGACTGGAAGTTAACAAGTCAAGAATATTCTGAAAAAGTTGATGAGATCAAAGAATGGATTGCGAACGGTGATATTTTTCAGGCTAATCTAACTACCTCATGCCGAGCTCCATTACCAGAATCCATGCGTCCAATAGACGTATATTCAAAACTTAAAAAATGCTCTCCTGCTCCATTTGCTGGAGTAATTATCGGTGATCAGATGGCAAAAGGAGAAGCAATTATATCAACTTCACCAGAAAGATTTTTAAAAGCTTTACCTAGTGGTGAAGTAGAAACAAGACCAATCAAAGGAACTAGACCCAGAGATAGAGACCCAGAAAAAGATGCTGATTGGGCAGCAGAGCTTATTTGTAGTCCAAAAGATCATGCTGAGAATGTAATGATTGTAGATCTACTAAGAAATGATCTTGGAAGAGTATGCCAACCTGGTTCAATCAAAGTCCCTCATCTACTAGTTTTAGAAAGCTATTCACAAGTTCATCATCTCACTTCAGTAGTTAAAGGTACACTCAATAAAAATAAGACTTGGGTTGACTTGCTTGAAGCATGCTGGCCAGGAGGTTCAGTAACAGGCGCACCGAAGCTTAGAGCATGTAAAAGATTGTATGAACTTGAGCCAACAGCGAGAGGTCCATATTGTGGATCAATATTAAATATAAATTGGGATGGGGTCCTTGATAGTAATATTCTCATTCGATCTTTAATGATTAAAGAATCTTCTATCAGTGCTCATGCTGGATGTGGAATTGTTGCAGATTCAGATAGTCAAAAGGAAGCTGAAGAAATGAATTGGAAATTAATGCCACTTTTAAACGCATTAACATGACTGAAAATAAGAACGAAAAATTAGGATGGATTAATGGTCATTGGGGAATCTTCAAAGATTTAAAAGTGCCAATTAATGATCGAGGTCTCAACTTTGCAGATGGAATCTTTGAAACGATTTTCATTTTGAATGGAGTTCCACAGCTTCTAGATGAGCATTTAAATAGATGGGAAAAAAGTGCAAGTATCTTAGAAATGAATTCCCCACCATCGAAAGAATGGTTGATTTCACTCGTTGAAGATGGCATTAATCGAGCACAATTAAAGAACATCAATGGAGTCATTCGTCTTAATTGGACCAGAGGAGAATCCGAACAACGTGGAATTGATATCAGCAAGACAAGCCTTCATAGTTTTTGGTTGGAGATAGATTCTTATCAACCAAATTTTGAATCTATATCTACAATAATCAGTCAAACCGAAAGAAGAAATTCTTTTAGCCGATTGAGTTCTTGTAAAACATTTTCCTATAACCAAGGGATTCAAGCACGTATTGAAGCGAAAAATCTAGGCTTTAATGATGCACTATTATTAAATAGTCAAGGTGAAATATGTTGTGCCACGACAGCAAATATAATAGTAAAAAGAGAAAATAATTGGTTAACTCCACCATCTAATAGTGGTTGCCTACCTGGCATAATGCGTCAACGAGGAATTGAGTTGAACATAATAAAAGAAGCTCTCATTGAAGCGACACCACAAGATAATGATGAATGGTTTTTAATCAATAGTTTAAGTTGTCGTCCAATTCAAAAAATAAACAAAAAAGAATTAAAAATATCAACTAACCCCAAAGAATTTTGGCTGAGTTTGTTAAAAATATAAAAAATAATATCGGACAGACTATCTATATAGGAATTGGAAATGTCACTTCAGCTGGCTTTGGAGAGCAAGCTTCTACTTGAAAATCCACAACTGAACCTATTACAACAATCGCAGGAGACCTTAAATTTTCTTCTTTAACTCGGTCAAAAAGCTTTACCAAAGGGCTCTTAATATAACGTTGACCAATAACAGTACCCTGCTCAATTACTGCCGCAGACGTCTCAGGATTCATACCACCAGCAATCAACTCTGATGAGATAAATTTTAAATTATGAACACCCATATATATAACGATTCCATCACTGGATTTCGCTAAAGACCGCCAATTTACAGCTGGGCGTTTTTTATCAATCCCCTCATGTCCAGTCACAAAAGTGACTGAAGATCCAGCACGTCTATGAGTAATAGGTATCCCAACATAGGCAGGAGCAGCTATACCTGATGTAACCCCAGGTACTACTTGTACTGGAACCCCTTTTTTATGAAGATAAGAAGCTTCTTCCGCACCTCTACCAAACAAAAATGGATCACCACCTTTTAATCTAACAATACAAGAATAACTCTTTGCTAAATCAAATAAAATATCATTCGTTGTCCTCTGAGGAACCGAATGATGACCACGCCTCTTACCCACTGAATGAAGTTGACAATTTGAAGAAACTAATTCAAGTAGCTCTATAGGAACTAAAGAGTCGTATACAAGCGCATCACATTTACTAATTAGTTTTTGCGCTTTAACTGTTAATAAATCCGGATCACCAGGACCTGCTCCGACAAGATGCACAGTACCAAACTGATGTGTATTCATGGCAAGTTACCCAAAATATTAACAAGACCACGATGAATAATATCAATCTCAAGCAAAG-ATTTAAGCTGCTCTCCTTTACTATCAATTTCTACATTTTTGTTGGGAGTCAAAAGATAGGGAATAGGAAGATAATTCTTCTCCTTTTTAAAAGTATCTT
>AG-402-C09
TGCATGTACTATGAAAAGATGTTTAGAAATATTACCTAGCAAAAAGATCTTTCAAATAGGAATAAGAAGTGGAACAAAAGCAGAATTTCTTGAAATGAATAATACTAAAAGATTAATTCAACATACTTTCGGAGAGAAAGCAACATCTTTAGAAGAAGCTCTAAAAAGTTTTAAAGGGAGACCGATCTATTTAACTTTTGATTTAGATTGGTTTGATCCATCTATAATGCCAGGAACAGGCACTCCTGAGCCCGGAGGCTATTTCTGGAGAGATTTTGCCGCAATAATAGACGTAATTAAGTCTCATAACTTAATTGGTGCTGATGTAGTCGAATTATCTCCCAAATTAGATAACACTGGTATTAGTAGCATCCTTGCTGCAAAAGTTATACGTTCATTAATTATGTTATTGGACAAATCATCCT-AAAAAATAAGAATTTAAATTCTTATTC--AACTAATACCTTTCCAAAATCGAGTTGTTGATGAACAAATTTTTCAGAAATCTTTGGGAAATTAGGTTCTTTTTTTATCCAATGACCACAAGAAACAAATGAAGATATCTCAGAATGTATTTTTATCTTTCTAAGTTTGCACCATGAGAATGAATCAAAATGACTTGAAACACACTGATTGCAGCTCCTACAAGATCTTTTTGCAGTCATTAAGTCTTAACCCAAGACTCATAGAGTAGTAAAACTTTCCGGATCGAGCCACAAAGCATTAAATTTAGTTTTAGAAATTCTTATGGGTTCACGTTATTACTTGTGAATTTCT-TTTACCGTTTAACAAAAAATGAAATTACTGCAAACTCCTCTTTATCAAGAATGCAAAAAATTAGGCGGTAAAATGGTCCCTTTTGCAAATTGGGAAATGCCTGTTAGTTTTTCTGGGTTAATAGAAGAACATAAGGCAGTCAGAAAAAATGTTGGCATGTTCGACATATCTCACATGGGTGTTGTGCAATTAAAAGGTAAAAATATAAAGAGCGCACTACAAAATCTAGTTCCCTCAGACATTTTTCGAATAGGAGCTGGTGAAGCATGTTATACAGTTTTTTTAAAAGAAAATGGAGGAATTCAAGACGATCTAATCATTTATGATCAAGGAATTTTAGATACAAAAGAAGAAAGTATAGTTCTAGTTATTAATGCAGCCAGAAAAGAATCTGACATTGAATGGTTGAATTCAAATCTTTCTAAAAAGGAAATCACAATATCCGAATTCATGCCAGAGGGTGCATTAATTGCGATCCAAGGTCCAGAATCCATCAGTACACTTGAGAAAATTCTCGAAGAGCCTTTATCTAATTTGCCACGTTTTGGTCACAGAACTATTACGTCAAATCCCAATCTAATCAACTCAGAAGAATCAATTTTTATTGCACGAACTGGTTATACAGGAGAAGAAGGTTTCGAATTCTTGTCATCTCCTGAGACGGCAAAGTCTATCTGGAGGAGTCTAATTGCGTCGGGAGTTACTCCATGCGGGCTAGGAGCAAGAGATACGCTGCGATTAGAGGCTTCTATGCATTTATATGGCAACGATATCAATTTAGATACTACTCCCTTTGACGCTGGCTTGGGTTGGTTAGTTCATTTAGAAATGCCTCATGATTTCATTGGGAGGAAAGCTCTAGAAAAACAAGCCGAAGTTGGAACGCAAAAAAAACTTGTTGGTATTCAAGTCCTAGATAAAGGAATTGCAAGAAAAGGATATCCAGTTCTATACAACAGCGAAACTGTTGGAATGGTCACTAGCGGAACTTGGTCTCCAACATTGAAAAGGGCCATAGCCCTCGCTTATGTGCCAAGCGAAATTGCAAAAGTAAATACTCAAATAGAAGTAGAAATTAGAGGGAAAAAACATCCTGCAATAATCGTAAAAAGACCTTTCTATCGAAAAGGTTTTTGAGCAAGTAGAAACTGTGTTGTGCATAAAAGCCGGTCTTTGTGGGAAACTCATTATTCATGATGCTTGAGAATTTCATGCGCAATAAGACTTGTGGAGAACTACGAGCTTCCGCAATTAGCGCAAATGTTCAACTATGTGGTTGGGTTGATCGCAGAAGAGATCATGGCGGAGTAATTTTTATTGATCTAAGAGACCATTCTGGAACAATTCAAATCACAGTTGATCCAGATCAAGGTCAGGATCTTTTTAGCATCGCCGAAAGTCTTAGAAATGAGACTGTTCTTCAGATCAATGGATTAGTAAGAGCGAGACCTGACGAAGCTATTAATACAAAAATCCCAACGGGTGAAGTAGAAGTCTTAGCTAAAAATATAAAAGTTCTCAATTCTGTCACGAGTACACTTCCTTTCTCAGTGTCAATTCATGATGAGGAGAGTGTTAAAGAAGAAATCAGGCTAAGGCATAGATATTTAGATCTTAGAAGAGAGAGAATGAATAATAATCTTCGATTGAGACATAACACTGTCAAAGCAGCTAGAAGTTTTCTTGAAAACGAAGGATTTATAGAAGTTGAAACACCAATTTTGACTCGCTCAACTCCTGAAGGAGCTAGAGATTACTTAGTCCCCTCACGTGTATGTGGTGGTGAGTTTTTTGCTTTACCGCAATCCCCACAATTATTCAAACAATTGTTGATGGTTGGTGGAGTTGAACGTTATTACCAAGTCGCTCGTTGTTTTCGTGATGAAGATTTACGCGCAGACAGGCAACCAGAATTTACTCAATTAGATATTGAAATGAGTTTTATGGAGGAAAAAGAGATCATTGAATTAAATGAAAAATTAATTGTAAATATTTGGAAAAAAATTAAAGGGATTGATCTCCAAACTCCTTTTCCAAGAATGACTTGGCAAGAAGCAATGGATCGTTTTGGAACTGACAGACCTGATACTCGATATGGAATGGAACTTGTCAACACAAGTGATTTATTTTCCAAAAGTGGATTTAAAGTTTTTTCAAATGCTATTTCTTCTGGTGGATGCGTTAAATGCATCACCATTGAGGATGGCAATAATTTAATTAGTAACGTAAGAATAAAACCAGGTGGAGATATTTTTAGCGAAGCCCAAAAGGCTGGCGCTGGTGGACTCGCATTTATCAGAGTTAGAGATGATAAAGAAGTCGATACAATTGGAGCCATAAAAGATAATTTAACTACCTCGCAAATAAAAGAACTCCTTTTAAAAACCCAAGCTAAACCTGGTGATTTAATCCTTTTTGGTGCAGGGCCCACAAACATTGTTAATAGAACCTTAGATAGAGTTCGTCAATTTATTGCGAAAGATCTAAAAATAATCTCAGACAACGAATTAAAAACTCAATGGAATTTTCTTTGGGTCACTGATTTTCCTATGTTTGAATTCAATTCTGATGAAAATCGTCTTGAAGCAATTCATCATCCTTTCTGCGCTCCTAAGCCTGAAGATATTGGTGAATCAGAAAACTTATGGAAAGACAAATTACCCAATTCAAATGCTCAAGCGTATGATCTAGTTCTTAATGGATTAGAAATTGGTGGGGGATCTTTAAGAATTCACAACTCAGAACTTCAAAAAACCGTACTAGAAGTAATTGGTTTATCAAAAAATGAAACAGAAGAGCAATTTGGTTTTTTAATTGATGCCCTTTCAATGGGTGCTCCACCACATGGTGGAATTGCATTTGGACTGGACAGAATAGTTATGCTCTTAGCCAATGAAGATTCAATTAGAGATACTATTGCTTTTCCAAAAACACAACAGGCTCGTTGTTCCATGGCTAAAGCCCCTGCAACCGTAGAAAATAAACAATTAGAAGACCTCCATATAGCCTCGACATGGATCGAACCTGATGGAATTGATAGAAATTAGCGGCAAAAACATTATCCTAGAGAGAAAATATGTAAATTTCTTGGCGTTTAGCTAGATCAAGGTAGCTTAAAGAATGATTGAAAAGTAAATGGCAAAGTTTGTTTTCGTCACTGGTGGTGTAGTTTCAAGCATTGGCAAAGGAATTGTTGCCGCAAGTCTTGGCAGACTACTTAAATCAAAAGGGTACAGTGTTTCGATTTTGAAACTTGACCCATATCTAAATGTTGATCCTGGAACGATGAGCCCTTTTCAACATGGAGAGGTTTTTGTAACTGAGGACGGTGCTGAAACTGATTTAGACCTTGGGCATTATGAGCGCTTTACAGATACAGCAATGTCAAGACTCAACAGTGTCACGACAGGTTCCATTTATCAAGCTGTTATTAATAAAGAAAGAAGAGGTGACTATGACGGAAGAACAGTTCAAGTCATCCCCCACATTACTCGTGAAATTCGCGAAAGAATTAAACGTGTAGCAGACAATAGTGGTGCAGATGTAGTGATATCAGAAATTGGAGGAACAGTTGGAGATATTGAATCTCTACCTTTTCTGGAGGCAATAAGAGAATTTAAAGGGGATGTAAAGAGAAACGATGTTGTTTATGTTCACGTCACATTATTGCCCTACATCGGTACGTCTGGAGAAATTAAAACTAAGCCAACACAGCACTCAGTAAAAGAATTAAGATCTATAGGTATTCAGCCAGATATTTTAGTTTGTCGCAGTGATAGGCCCATTAATGATGATTTAAAAAATAAAATAGGGGGTTTCTGTGGAGTTAACTCTGATGCAGTCATAGCATCTCTTGATGCTGACAGTATTTACTCAGTACCATTAGCTCTCAAAGATGAAGGACTTTGCAAGGAAGTCTTAGATTGCTTGGATCTTAATGATCATGAAAGTGATTTAAACGACTGGGAACAATTAGTCCATAAATTACGCAATCCAGGTCCTTCTGTCAAAGTTGCATTAGTTGGCAAATATGTACAATTAAATGATGCCTACTTATCAGTAGTTGAAGCATTACGTCATGCATGTATCTCGCAAGATGCATCGTTAGATCTTCACTGGATCAATGCGGAGAACATCGAATCAGAGGGAGCAGAAAAACTACTTCAAGGAATGGATGCAATTGTCGTTCCAGGAGGTTTTGGCAATCGTGGCGTAAATGGGAAAATAGCAGCTATCAGATGGGCAAGGGAGCAAAGGGTTCCTTTTCTTGGACTTTGCTTAGGTATGCAATGTGCTGTCATTGAATGGGCTCGCAATTTAGCTGGTTTAGAAGATGCATCTAGTGCCGAACTAAATCCAAATTCAAAACACCCTGTAATTCACTTGCTGCCAGAACAACAAGACGTAGTTGATCTAGGAGGAACCATGAGATTAGGAGTATATCCTTGTAGACTTCAAACCAACACAACCGGCCAAAGTTTATACAACGAAGAAGTTGTTTACGAAAGGCATAGACATCGTTATGAGTTCAATAATTCATATAGGACTCTCCTAATGGAATCTGGTTATGTAATTAGTGGTACTTCACCTGATGGTCGATTGGTAGAGCTAATAGAATTAAAAAATCATCCATTTTTTATTGCATGTCAATATCATCCAGAATTTCTCTCTAGGCCAGGGAAACCACACCCTTTATTTAGTGGCTTGATTCAAGCTGCACAAATGCGTGTACCATCCTCACCAAGTGAGGCATTAAATCCACAATCAAAAATTATTGAAAAAAAATCTCTAGAACAGCAATAAATGGAACCATCTCTACCAGTAGTGGAATGTTTTCATTCTCTACAAGGAGAAGGTGAACATGCTGGTAGAAGCGCTTACTTCATCAGATTAGCTAGTTGTAAAGTTGGATGTCCTTGGTGTGATACGAAAAATTCATGGAATTCCGAACTTCATCCACAACAAACTTTGATAGATTTATCAATTAACACAGCCAAAGCCCAAAAAGAAGGCGCAGCTTTTGTTGTAATTACTGGAGGTGAACCATTACATCATAATTTAGATCATCTATGCAGAGAAATTAGAAAATCTACACTCAATCTAGAGAAAAAATCTATTCCAATTCATCTCGAAACCAGTGGCGTAGATACATTAAGTGGCAACCCAGATTGGATAACATTGTCTCCTAAAAGGCATTCTCCTCCACGCCTTGAAAATCTGTTATCTTGCCAAGAATTAAAAGTTGTCATACAGAACACTGAAGATTTACTTTTTGCTAAAAAAATGGCTGATTTAATAAAAAACAATGGAAAGATTAAACCTCAATTATTTTTGCAAGCAGGATGGGAAAATGAAGAGGGGCAAATACTCTCAATCAAGTTTGTAAAAAACAATCCTGATTGGAGATTAAGTATGCAAACTCACAAATGGCTAGGTGTACTCTAACCATCTATATAAATGAGATTTTGCTTTATTAGATTTAAA---AAAAATAATGATTGAACAGACAACAATTGCATTACTTTCCGGAGGAATTGATTCAGCTACAGCTGCTTGTATCGCTATGGAAGCTGGGCAAAAAGTAATTGGATTATCCTTTCATTATGGCCAACGACATCTTAAGGAGTTACAAGCAGCAGCAGATTTAGCAAAAGATTTAAATCTTGAGGATCACATAACAATCAAGATTGATTTATCTTCTTGGGGTGGGTCTTCCTTGACCGACACTTCACAAATAATACCCACAAAAGGCATTCAAAAAAATACTATTCCTAACACTTACGTTCCAGGTAGAAACACTATCTTTGTTGCGATTGGGTTGAGTCTTGCAGAAGCTCGTGGAGCTAATCGAATAGCGTTAGGCATAAATGCAATGGATTATTCTGGATATCCAGACTGTAGACCTGATTATTTAGAGGCATATCAAGAATTAGCCAACTTATCCAACAGAGTAGGACGCGAGGGGAAAGGTATAAAACTCTGGGCTCCACTACTAGATTGGGAAAAAACAAAAATTTTTAAAGAGGCATTACGCTTAAAAATTCCTATAGAAAAAACATGGAGTTGTTATCAAGGTGAAAGGGAACCGTGTGGTAGATGTGATAGTTGTCGTATTAGAGATAAAGCATTAAAAGAAATAGGTCGAGAAGATCTATGTAGTCAAAATATCTAGTGAATAACATAAAGCGACTACTATGTCAGTGGAAATCACCTGAGCTAGTAGCTTATACATTGATTCAAGAATGGGGAGAGGCAGGATTTATATGGCTTGATGGCGATGGGAGTGATTTAGGTCGATGGGTTACCTTAGGAATTAATCCTTTAGAACAGTTTTGTTCTAGAGAATTAGAAATTTCAAAAAAGGACTCTAATCCTTTTAAAATTTTACGCGAATTACCGCCAGGGCACTGGACTGGTTGGTTAAGTTATGAAGCTGCATCTTGGACAGAGCCACAGAATCCATGGAAAACAAGTTCTATGGCAACTTTATGGATAGCCTCTCATGACCCTATATTAAAATTTGATCTTCAGAAGAGAGAGTTATGGCTAGAAGGCAAAGATGAAAAGCGCATCTCAATTATGGAAAATTTTCTAAAAAGTACTTTTCATCAAAAGCTTTCCAAAGCTCACTCTGAAACGACAAAACAAACAGAACGCAAACATAGTATTCCCCTTGAATCTTGGGACTGGAAGTTAACAAGTCAAGAATATTCTGAAAGAGTTGATGAGATCAAAGAATGGATTGCGAACGGTGATATTTTTCAAGCTAATCTAACCACCTCATGCCAAGCCCCATTGCCAGAATCCATGCGTCCAATAGACGTATATTCAAAACTTAAAAAATGCTCCCCTGCTCCATTTGCTGGAGTAATTATCGGTGATCAACTAGCAAAAGGAGAAGCTATTATATCAACTTCACCAGAAAGATTTTTAAAAGCTTTACCCAGTGGTGAGGTGGAAACGAGACCAATCAAAGGAACTAGACCCAGAGATAGAGATCCAGAAAAAGATGCTGATTGGGCAGCAGAGCTTATTTGTAGTCCAAAAGATCATGCTGAGAATGTAATGATTGTAGATCTACTAAGAAATGATCTTGGAAGAGTATGTCAACCTGGTTCAATCAAAGTCCCTCATCTACTAGTTTTAGAAAGCTATTCACAAGTTCATCATCTCACTTCAGTAGTTAAAGGTATACTCAATACAAATAAAACTTGGGTTGACTTGCTTGAAGCATGCTGGCCAGGAGGTTCAGTAACAGGAGCACCGAAGCTTAGAGCATGTAAAAGATTGTATGAACTTGAACCAACAGCGAGAGGTCCATATTGTGGATCAATATTAAATATAAATTGGGATGGGATCCTTGATAGTAATATTCTCATTCGATCTTTCATGATTAAAGAATCCTCTATCACTGCACATGCTGGATGTGGAATTGTTGCAGATTCAAATAGTCAACAGGAAGCTGAGGAAATGAATTGGAAATTGATGCCACTTTTAAACGCATTAACATGACTGAAAATAAGAACGAAAAATTAGGCTGGATTAATGGCCACTGGGGAGTCTTCAAAGATTTAAAAGTGCCAATTAATGATCGAGGTCTCAACTTTGCAGATGGAATCTTTGAAACGATTTTCATTTTGAATGGAGTTCCGCAGCTTCTTAATGAGCATTTAAATAGATGGGAAAAAAGTGCAAGTATTTTAGAAATGAATCATCCACCATCAAAAGAATGGTTGATTTCACTCATTAAAGATGGCATTAACCGATCGCAATTAAATAATGTCAATGGAGTAATTCGTATGAATTGGACTCGAGGAGCATCAAAACAACGTGGGATTGATATCAGCAAGACAAGCCATCATAGTTTTTGGTTGGAGATAGATTCTTATCAACCAAATTTTGATTCTATATCTACAATAATTAGTCAAACTGAAAGAAGAAATTCTTTTAGTCTACTGAGTTATTGTAAAACATTTTCCTATAACCAAGGGATTCAAGCACGCATTGAAGCAAGAAATATAGGCTTTAATGATGCACTATTATTAAATAGTCAAGGTGAAATATGTTGCTCCACGACAGCAAATATATTAGTAAAAAGAGATAATAATTGGTTGACCCCACCATCTAATAGTGGTTGTCTACCTGGCATAATGCGTCAACGAGGAATTGATTTAAATATAATAAAAGAGAACCTCATTGCAGCTACACCTAAAGACAATGATGAATGGTTTTTAATCAATAGCTTAAGTTGTCGTCCAATAAATAAAATAAACAAAAAAGAATTAAAAACATCAACTAACGCTAAAGAATTTTGGCTAAGTTTATTAAAAATCTAAAAAATAATATCTTAAAGATTATCTATATAGGAATTGGAAATGTCACTTCCGCAGGCTTTGGAGAACAAGCCTCTACTTGAAAATCTACTACTGAACCTATTACAACAATCGCAGGAGAACTTAAATTTTCTTCTTGAACTCGCTCGGAAAGCTTTATCAATGGACTCTTAATATAACGTTGACCAATTACAGTCCCCTGCTCAATAACTGCTGCAGAAGTTTCAGGATTCATACCACCAGCAATCAACTCGGATGAGATAAATTTTAAGTTATGAACACCCATATATATAACAATTCCATCGCTGGACTTTGCTAGAGAACGCCAATTCACTGCTGGACGTTTTTTATCAATTCCCTCATGTCCAGTCACAAAAGTTACTGAAGATCCAGCAAGTCTATGGGTAATAGGTATCCCAATATAAGCAGGAGCAGCAATGCCAGAGGTAACCCCAGGGACAACTTGCACTGGAACCCCTTTTTTATGAAGATACGAAGCTTCTTCAGCACCTCTGCCAAACAAAAATGGATCACCTCCTTTTAATCTGACGATACAAGAACAATTCTTTGCTAAATCAAACAAAATATCATTCGTTGTCCTCTGCGGAACCGAATGATGACCGCGCCTCTTACCTACTGAGTAAAGTTGACAATTAGCAGAAGCTAATTGAAGCAACTCTAATGGAACCAATGAATCATATACAAGAGCATCACACTGACTGATTAATTTTTGTGCTTTCACTGTTAGCAAATCGGGATCACCAGGACCTGCTCCTACTAGATAAACAGTACCAAATTGCTGTTTACTCATAGCAATTGCCCAAATATATATACAAAGCCACGATTAATGATTTC-------AGTAAAGCATATTAGCTGTTCTTCATTACTCTCAATTTTTATATTCTTATTTGGAATTAAAAGATAAGGTATTAGAAGATAATTTTTTTTCTGATTAGGAGTATCTT
>AG-402-G08
TGCATGTACTATGAAAAGATGTTTAGAAATACTACCTAGCAAAAAGATCTTTCAAATAGGAATAAGAAGTGGAACAAAATCAGAATTTCTTGAAATGAATAATAGTAAAAGGTTAATTCAACATACTTTGGGAGAGAATGCAAAATCTTTAGAAAAAGCTCTAAACAGTTTTAAAGGGAGACCAATCTATTTAACTTTTGATTTAGATTGGTTTGATCCCTCAATAATGCCAGGAACAGGCACTCCAGAGCCCGGAGGCTATTTTTGGGGAGATTTTGCAGCAATACTAGATGTGATTAAGTCTCATAATTTAATTGGTGCAGATGTAGTCGAATTATCTCCCAAATTAGATCACACTGGTATTAGTAGCATACTTGCTGCAAAAGTTATACGTTCATTAATTATGTTATTGGACAAATCATCCT--AAAAATTTGCATTTAACTTTTCATTC--AACTAATACCTTTCCAAAATCGAGTTGTTGATGAACAAATTTTTCAGAAATCTTTGGGAAATTAGGTTCTTTTTTTATCCAATGACCACAAGAAACAAATGAAGATATCTCAGAATGTATTTTTATTTTTCTAAGTTTGCACCATGAGAATGAATCAAAATGACTTGAAACACATTGATTGCAGCTCCTACAAGATCTTTTTGCAGTCATTAAGTCTTAACCCAAGACTCATAGAGTAGTAAAACTTTCCGGATCGAGCCACAAAGCATTAAATTTAGTTTTGGAAATTCTTACAAGTTCACGGTATTAATTGTGAATTTCT-TTTACCGTTCAACAAAAAATGAAATTACTGCAAACTCCTCTTTATCAAGAATGCAAAGAATTAGGCGGTAAAATGGTCCCTTTTGCAAATTGGGAAATGCCTGTTAGTTTTTCTGGGCTAATAGAAGAACACAATGCAGTAAGAAAAAATGTTGGGATGTTCGACATATCTCACATGGGTGTTGTGCAATTAAAAGGTAAAAATATCAAAAGCGCATTACAAAATTTAGTTCCCTCAGACGTGTTTCGAATAGGACCTGGTGAAGCGTGTTATACAGTTTTTTTAAAAGAAAATGGAGGAATTCAAGACGATCTAATCATTTATGACCAAGGAATTTTAGATACAAAAGAAGAGAGTATAGTTTTAGTTATTAATGCGGCAAGAAAAGAATCTGACATTGAATGGTTGAGTTCAAATCTTTCTAAAAAAGAAATCAAAATATCCGAATTCATGCCAGAGGGTGCATTAATTGCGATCCAAGGTCCAGAATCTATAAGTACACTTGAGAAAATTCTCGAAGAGCCTTTATCTAATTTGCCACGTTTTGGACACAGAACTATTACCGCAAATCCCAATCTAATAAACTCACAAGAATCAATTTTTATTGCACGAACTGGTTACACAGGAGAGGAAGGTTTCGAATTCTTGTCATCTCCTGAAACAGCAAAGTCTATCTGGAAGAGTCTAATTGCGTCGGGCGTTACTCCATGCGGGTTAGGAGCAAGAGATACACTGCGGTTAGAGGCTTCTATGCATTTATATGGCAACGATATCAACCTAGATACAACTCCCTTTGAAGCTGGCTTGGGTTGGTTAGTTCATTTAGAAATGCCTAATGATTTCATAGGTAGGAAAGCTCTAGAAAAACAAGCCGAAGTTGGAACGCAAAAAAAACTTGTTGGTATTCAAGTCCTAGATAAAGGAATTGCGAGAAAAGGATATCCAGTTCTATATAAAAGCGAAACTGTTGGAATAGTCACTAGCGGAACTTGGTCTCCAACATTGCAAAAACCCATAGCTCTTGCTTATGTGCCAAGCGAAATTGCAAAAGTCAATACTCAAATAGAAGTAGAAATTAGAGGAAAAAAACATGCTGCAATAATCGTAAAAAGACCTTTCTATCGAAAAGGTTTTTGAGCAAGTAGAAACTGTGTTGTGCATAAAAGCCGGTCTTTGTGGGAAACTCATTATTCATGATGATTGAGAATTTCATGCGCAATAAGACTTGTGGAGAACTACGAGCTTCCGCAATTAGCGCAAATGTTCAACTATGTGGTTGGGTTGATCGCAGAAGGGATCATGGCGGAGTAATTTTTATTGATCTAAGAGACCGTTCTGGAACAATTCAAATCACAGTTGATCCAGATCAAGGTCAGGATCTTTTTAGCATCGCTGAGAGTCTTAGAAATGAGACTGTTCTTCAGATCAATGGATTAGTAAGAGCAAGACCTGACGAAGCAATTAATACAAAAATCCCAACCGGTGAAGTGGAAGTTTTAGCTAAAAATATAAAAATTCTCAATGCTGTGACTAGTACACTACCTTTTTCAGTGTCAATTCATGATGAGGAGAGTGTTAAAGAAGAAATCAGGCTAAGGCATAGATATTTAGATCTCAGAAGAGAGAGAATGAATAATAATCTTCGATTGAGACATAACACTGTCAAAGCGGCTAGAAGTTTTCTAGAAAACGAAGGATTTATAGAAGTTGAAACACCAATTTTGACTCGTTCAACTCCGGAAGGAGCCAGAGATTACTTAGTCCCCTCACGTGTATGTGGTGGCGAGTTTTTTGCTTTACCGCAATCCCCACAATTATTCAAACAATTGTTAATGGTTGGTGGAGTTGAACGTTATTACCAAGTCGCTCGTTGTTTTCGTGATGAAGATTTACGCGCAGACAGGCAGCCAGAATTTACTCAATTAGATATTGAAATGAGTTTTATGGAGGAAAAAGAGATCATTGAATTAAATGAAAAGTTAATTGTAAATATATGGAAAAAAATTAAAGGGATTGATCTCCAAACTCCATTTCCAAGAATGACTTGGCAAGAAGCTATGGATCGTTTTGGAACTGACAGACCTGATACTCGATATGGAATGGAACTTGTCAACACAAGTGATTTATTTTCCAAAAGTGGATTTAAAGTTTTTTCAAATGCTATTTCTTCTGGTGGATGCGTTAAGTGCATCACCATTGAGGATGGAAATAATTTAATTAGTAATGTAAGAATAAAACCAGGTGGAGATATTTTTAGCGAAGCCCAAAAGGCTGGCGCTGGTGGACTAGCATTTATCAGGGTTCGAGATGATAAAGAAGTCGATACAATTGGAGCCATAAAAGATAATTTAACTACCTCGCAAATAAAAGAACTCCTATTAAAAACCCAAGCTGAACCTGGTGATCTAATACTTTTTGGTGCAGGGCCCACAAACATTGTTAATAGAACCTTAGATAGAGTTCGTCAATTTATTGCGAAAGATCTAAAGATAATCTCAGACAACGAATTAAAAACTCAGTGGAATTTTCTTTGGGTCACTGATTTTCCTATGTTTGAATTCAATTCTGATGAAAATCGTCTTGAAGCAATTCATCATCCTTTCTGTGCTCCTAAGCCTGAAGATATTGGTGAATCGGAAAGCTTATGGAAAGACAAATTACCCAATTCAAATGCTCAAGCGTATGATCTAGTTCTTAATGGATTAGAAATTGGTGGGGGATCTTTAAGAATTCACAACTCAGAACTTCAAAAAACTGTACTAGAAGTAATTGGTCTATCAAAAAATGAAGCAGAAGAGCAATTTGGTTTTTTAATTGATGCCCTTTCCATGGGTGCTCCTCCACATGGTGGAATTGCATTTGGACTGGACAGAATAGTTATGCTCTTAGCCAATGAAGATTCAATTAGAGATACTATTGCTTTTCCAAAAACACAACAAGCTCGTTGTTCTATGGCTGAAGCGCCTGCAAACGTGGAAAACAAACAATTAGAAGACCTCCACATAGCTTCTACTTGGATAGATCCTGATTGAATTGATAGAAATTAGCAGTAAAAACATTATCCTAAAGAGAAAATATGTAAATTTCTTGGCGTTTACCTAGATCAAGGTAGCTTAAAGAATGATTGAAAAGTAAATGGCAAAATTTGTTTTCGTCACTGGTGGTGTAGTTTCAAGCATTGGCAAAGGAATTGTTGCCGCAAGTCTTGGCAGACTACTTAAATCAAAAGGTTACAGTGTTTCGATTTTGAAGCTTGACCCATATTTAAATGTTGATCCTGGGACGATGAGCCCATTTCAGCATGGAGAAGTTTTTGTAACTGAAGACGGGGCTGAAACTGATTTGGACCTTGGGCATTATGAGCGCTTTACAGATACTGCAATGTCAAGACTAAACAGTGTCACGACAGGTTCTATTTATCAAGCTGTTATTAATAAAGAAAGAAGAGGTGACTATGACGGAAGGACAGTTCAAGTCATCCCCCACATTACTCGTGAAATTCGCGAAAGAATTAAACGTGTAGCAAACAATAGTGGTGCAGATGTAGTGATATCAGAAATTGGAGGAACAGTTGGAGATATTGAATCTCTACCTTTTCTTGAAGCAATAAGAGAATTTAAAGGAGATGTAAAAAGAAACGATGTTGTTTATGTTCACGTCACGTTATTGCCTTACATAGGTACATCTGGAGAAATTAAAACCAAGCCAACACAGCACTCAGTAAAAGAATTGCGTTCTATAGGTATTCAGCCAGATATTTTAGTTTGTCGCAGTGATAGGCCTATTAATGATGAATTAAAAAATAAAATAGGGGGTTTCTGTGGAGTCAACTCTGATGCGGTCATAGCATCCTTAGATGCTGACAGTATTTACTCAGTCCCATTAGCGCTCAAAGATGAAGGACTTTGCAAGGAAGTATTAGATTGCTTGGATCTGAATGATCATGAAAGTGATTTAAAAGACTGGGAACGATTGGTACATAAATTGCGCAATCCAGGTCCTTCTGTCAAAGTTGCATTAGTTGGCAAATATGTACAACTAAATGATGCCTATTTATCCGTAGTCGAAGCATTACGTCACGCATGTATCTCGCATGATGCATCTTTAGATCTTCACTGGATCAATGCGGAAAACATAGAATCCGATGGAGCTGAAAAACTACTGCAGGGAATGGACGCAATTGTCGTTCCAGGAGGTTTTGGTAACCGTGGCGTCAATGGGAAAATAGCTGCTATTAGATGGGCAAGGGAACAAAGAGTACCTTTTTTAGGGCTTTGCTTAGGTATGCAATGTGCTGTCATTGAATGGGCTCGCAATATCGCTGGTTTAGAAGATGCATCTAGTGCCGAACTAAATCCGAATTCAAAACACCCAGTAATTCACTTACTTCCAGAACAACAAGACGTCGTTGATCTAGGAGGAACAATGAGATTAGGCGTATATCCTTGTAGACTTCAAGCAAACACAACAGGACAAAGTTTATACAACGAAGAAGTTGTTTACGAAAGGCATAGACATCGTTATGAATTCAATAATTCATACAGAACTCTACTAATGGAATCTGGGTATGTAATTAGTGGTACTTCACCTGATGGTCGATTAGTAGAGTTAATAGAATTAAAAAATCACCCATTTTTTATTGCATGTCAATATCATCCAGAATTCCTCTCTAGACCAGGAAAACCACACCCTTTATTTGGTGGTTTGATTCAAGCCGCACAAATACGTGTACCATCCTCACCGAGTGAGGCATTTAATCCTCAATCAAAAATTATTGAAAAAAAATCACTAGAACAGCAATAGATGGGATCTTCTCTACCAGTAGTTGAATGTTTTCATTCTCTACAAGGAGAAGGAGAACATGCAGGTAGAAGCGCTTACTTCATCAGATTGGCTAGTTGTAAAGTTGGATGTCCTTGGTGTGATACAAAAGATTCGTGGAATTCAGAACTTCATCCACAACAAAGCTTGATAGATTTATCAACTCAAACAGCCAAAGCCCAAGAAGAAGGTGCAGCCTTTGTTGTAATCACGGGAGGCGAGCCATTACATCATAATTTAGATGATCTCTGTAAAGAAATTAGAAAATCTACACTCAATCTAGAGAAAAAATCTATTCCAATTCATCTCGAAACTAGTGGAGTAGATATGCTAAGTGGCAAGCCCGATTGGATTACATTATCTCCTAAACGGCATTCTCCTCCACGCCTTGAAAATCTCTTATCTTGCCAAGAATTAAAAGTTGTTATCCAGAATGCTGAAGATTTACTTTTTGCTAAAACAATGGCTGATTCAATAAAAAATAATGGAAAAATTAAACCTCAATTATTTTTGCAAGCAGGATGGGAAAATGAAGAGGGACAAACACTTGCAATCAAGTTTGTCAAAAATAATCCGGATTGGAGATTAAGTATGCAAACTCACAAATGGCTAGGTGTACTCTAACCATCTATATAAATGAGATTTTGCTTCATTAGATTTAAAAATAAAAATAATGATTGAACATACAACAATTGCATTACTTTCCGGAGGAATTGATTCAGCTACAGCTGCATGTATCGCTATGGAAGCTGGGCAAAAAGTAATTGGATTATCATTTGATTATGGCCAACGACATCTTAAGGAGTTACAAGCAGCAGCAGATTTAGCAAAAAATTTAAATCTTGAGGATCATATAACAATAAAGATTGATTTATCTTCTTGGGGTGGTTCCTCCTTGACCGACACGTCAAAAGCAATACCAACTCAAGGCATACAAAAAAATACTATTCCTAACACTTACGTTCCGGGTAGAAACACTATCTTTGTTGCTATTGGTTTGAGTCTTGCAGAAGCTCATGGAGCCAATCGAATCGCATTAGGAATAAATGCAATGGACTATTCTGGATATCCAGATTGTAGACCGGATTATTTAAAAGCATATCAAGAATTAGCCAACCTATCGAGCAGAGTAGGACGCGAGGGAAATGGGATAAAACTCTGGGCTCCACTACTAGATTGGGAAAAAACAAAAATCTTTGAAGAGGCATTACGCTTAAAAATTCCTATAGAAAAAACATGGAGTTGCTATCAAGGTGAAAGTAAACCATGTGGTAGATGTGATAGTTGTCGTATTAGAGATAAAGCATTAAAAGAAATAGGTCGCGAAGATCTATGTAGTCAAAATATCTAGTGAATAATATTAAACGACTACTATGTCAGTGGGAATCACCTGAGCTAGTAGCCTATAAACTGATTCAAGAATGGGGAGAGGCAGGATTTATATGGCTTGATGGCGATGGGAGTGATTTAGGTCGATGGGTCACCTTAGGAATTAATCCTTTAGAACAGTTTTGTTCTAGAGAATTAGAAAATTCAAAAAAGTACTCTAATCCTTTTAAAATTTTACGCGAATTACCGCAAGGGCATTGGACTGGTTGGTTGAGCTATGAAGCTGCATCTTGGACAGAACCACAAAACCCATGGCAAAAAAGTTCCATGGCAACTTTATGGATAGCCTCTCATGACCCTGTATTAAAATTTGATCTTCAGAAGAGAGAGCTATGGCTAGAAGGCAAAGATGAAAAGCGCATCTCAATTATGGAAAATTTTCTAAAAAGTACTTTTCATCAAAAGCTTTCCAAACCAGACAGTGAAGCAGCAAAACAAGCAGAACGCAAACATAGTATTCCCCTAGAATCTTGGGACTGGAGATTAACAAGTCAAGAATATTCTGAAAGAGTTGATGAGATCAAAAAATGGATTGCGAACGGTGATATTTTTCAGGCTAATCTAACTACCTCATGCCAAGCCCCATTACCAGAATCCATGCGTCCAATAGACGTATATTCAAAACTTAAAAAATGCTCCCCTGCTCCATTTGCTGGAGTAATTATCGGCGATCAGATAGCAAAAGGAGAAGCTATTATATCAACTTCACCAGAAAGATTTTTAAAAGCGTTACCCAGTGGTGAGGTAGAAACGAGACCAATCAAAGGTACTAGACCCAGAGATAGAGATCCAGAAAAAGATGCTGATTGGGCAGCAGAGCTTATTTGTAGTCCAAAAGATCATGCTGAGAATGTAATGATTGTAGATCTACTAAGAAATGATCTTGGAAGAGTATGCCAACCTGGTTCAATCAAAGTCCCTCATCTACTAGTTTTAGAAAGCTATTCACAAGTGCACCATCTCACTTCAGTTGTTAAAGGTAGACTCAATACAAATAAGACTTGGGTTGACTTGCTTGAAGCCTGCTGGCCAGGAGGTTCAGTAACAGGAGCACCGAAGCTTAGAGCATGTAAAAGATTGTATGAACTTGAACCAACAGCGAGAGGTCCATATTGTGGATCAATATTAAATATAAATTGGGATGGGGTCCTTGATAGTAATATTCTCATTCGATCTTTAATGATTAAAGAATCTTCTATCAGTGCTCATGCTGGATGTGGAATTGTTGCAGATTCAGATAGTCAAAAGGAAGCTGAGGAAATGAATTGGAAATTGATGCCACTTTTAAACGCATTAACATGACTGAAAATAAGAACGAAAAATTAGGCTGGATTAATGGTCACTGGGGAGTCTTCAAAGATTTAAAAGTGCCAATTAATGATCGAGGTCTCAACTTTGCAGATGGAATCTTTGAAACGATTTTCATTTTGAATGGAGTTCCGCAACTTCTTAATGAGCATTTAAATAGATGGGAAGAAAGTGCAAGTATTTTAGAAATGAATCCTCCACCATCAAAAGAATGGTTAAATTCACTCATTGAAGATGGCATTAACCGATCGCAATTAAATAATATCAATGGAGTAATTCGTATTAATTGGACTCGAGGAACATCAAAACAACGTGGAATTGATATCAGCAAGACAAGTCATCATAGTTTTTGGTTGGAGATAGATTCTTATCAACCAAATTTTGAATCTATATCTACAATAATTAGTCAAACTGAAAGAAGAAATTCTTTTAGCCGGTTGAGTTTTTGTAAAACATTTTCCTATAACCAAGGGATTCAAGCGCGCATAGAAGCAAAGAATGCAGGCTTTAATGATGCAATATTATTAAATAGTCAAGGTGAAATATGTTGCGCCACTACAGCAAATATTTTAGTAAAAAGAGAAAATAATTGGTTGACGCCACCATCTAATAGTGGTTGTCTACCTGGCATAATACGTCAAAGAGGAATTGATTTGAATATAATAAAAGAAGCTATCATTGAAGCGACACCACAAGATAATGATGAATGGTTGTTAATCAATAGTTTAAGTTGTCGTCCAATTCAAAAAATAAACAAAAAAGAATTAAAAACATCAACTAACGCTAAAGAATTTTGGCTAAGTTTATTAAAAATCTAAAAAATCATATCTTAAAGATTATCTATATAGGAATTGGAAAGGTCACTTCCGCAGGCTTTGGAGAACAAGCCTCTACTTGAAAATCTACTACTGAACCTATTACAACAATCGAAGGAGAACTTAAATCTTCTTCTTGAACTCGCTCTGAAAGCTTTATCAATGGGCTCTTGATATAACGTTGACCAATAACAGTCCCCTGTTCAATAACTGCTGAAGAAGTTTCAGGATTCATACCACCAGCGATCAATTCTGATGAGATAAATTTTAAGTTATGAACACCCATGTATATAACGATTCCGTCGCTGGACTTTGCTAGAGCACGCCAATTCACTGCAGGACGTTTTTTATCAATTCCCTCATGTCCAGTCACAAAAGTTACTGAAGATCCAGCAAGTCTATGCGTAATAGGTATCCCAACATAAGCAGGAGCAGCTATACCAGATGTAACGCCAGGAACAACTTGTACTGGAACACCTTTTTTATAAAGATATGCAGCTTCTTCAGCACCTCTGCCAAACAAAAATGGATCACCTCCTTTTAATCTGACGATACAAGAACAACTCTTTGCTAGATCAAACAAAATATCATTTGTTGTCCTCTGAGGAACCGAATGATGACCACGCCTCTTGCCTACTGAGTGAAGTTGACAATTAGCAGAGGCTAATTGAAGCAACTCTAATGGAACCAATGAATCATAGACAAGAGCATCACACTGACTGATTAATTTTTGTGCTTTCACTGTTAACAAATCGGGATCACCAGGGCCTGCTCCTACTAGATAAACAGTACCCAATTCATTTTTACTCATAGCAATTGCCCAAGTATATATACAAAGCCACGATTAATAATTTC-------AGTAAAGCATATTAGCTGTTCTTCAATACTATAAATTTTTATATTCTTATTTGGAATTAAAAGATAAGATATTAGAAAGCAATTTTTATTCTGATTAGAACTATCTT
>AG-402-N09
TGCATGCACTATGAAAAGATGTTTAGAAATACTACCTAGCAAAAAGATCTTTCAAATAGGAATAAGAAGTGGAACAAAATCAGAATTTCTTGAAATGAATAATAGTAAAAGGTTAATTCAACATACTTTGGGAGAGAATGCAAAATCTTTAGAAAAAGCTCTAAAAAGTTTTAAAGGGAGACCAATCTATTTAACTTTTGATTTAGATTGGTTTGATCCGTCTATAATGCCAGGAACAGGTACTCCTGAGCCCGGAGGCTATTTTTGGGGAGATTTTGCAGCAATAATAGATGTGATTAAGTCTCATAATTTAATTGGTGCTGATGTAGTCGAATTATCTCCCAAATTAGATAATACTGGTATTAGTAGCATCCTTGCTGCAAAAGTTATACGTTCATTAATTATGTTATTGGACAAATCATCCTAAAAAAATTTGCATTTAAATTTTCATTC--AACTAATACCTTTCCAAAATCAAGTTGTTGATGAACAAATTTTTCAGAAATCTTTGGGAAATTAGGTTCTTTCTTTATCCAATGACCACAAGAAACAAATGAAGATATCTCAGAATGTATTTTTATTTTTCTAAGTTTGCACCATAAGAATGAATCAAAATGACTTGAAGCACATTGATTGCAGCTCCTACAAGATCTTTTTGCAGTCATTAAGTCTTAACTCAAGACTCATAGAGTAGTAACACTTTCCGAATCGAGCCACAAAGCATTAAATTTAGTTTTAGAAATTCTTATAAGTTCACGGTATTAATTGTAAATTTCT-TTTACCGTTCAACAAAAAATGAAATTACTGCAAACTCCTCTTTATCAAGAATGCAAAGAATTAGGCGGTAAAATGGTCCCTTTTGCAAATTGGGAAATGCCTGTTAGTTTTTCTGGGTTAATAGAAGAACACAATGCAGTAAGAAAAAATGTTGGAATGTTCGACATATCTCACATGGGTGTTGTGCAATTGAAAGGTAAAAATATCAAAAGCGCATTACAAAATTTAGTTCCCTCAGACGTGTTTCGAATAGGACCTGGTGAAGCTTGTTATACAGTGTTTTTAAAAGAAAATGGAGGAATTCAAGACGATCTAATCATTTATGATCAAGGAATTTTAGATACAAGAGAAGAGAGTATAGTTCTAGTTATTAATGCGGCAAGAAAAGAATCTGACATTGAATGGTTGAGTTCAAATCTTTCAAAAAAGGAAATCAAAATATCCGAATTCATGCCAGAGGGTGCATTAATTGCAATCCAAGGTCCAAAATCCATCAGTACACTTGAAAAAATTCTCGAAGAGCCTTTATCTAATTTGCCACGTTTTGGTCACAGAACTATTACTTCAAATCCCAATCTAATAAACTCACAAGAATCAATTTTTATTGCACGAACTGGTTATACAGGAGAGGAAGGTTTCGAATTCTTGTCATCTACTGAAACTGCAAAGTCTATCTGGAAGAGTCTAATTGCGTCGGGAGTTACTCCATGCGGGCTAGGAGCAAGAGATACACTGCGATTAGAGGCTTCTATGCATTTATATGGCAACGATATCAACCTAGATACAACTCCCTTTGAAGCTGGCTTGGGTTGGTTAGTTCATTTAGAAATGCCTAATGATTTCATAGGTAGGAAAGCTCTAGAAAAACAAGCCGAAGTTGGAACGCAAAAAAAACTTGTTGGTATTCAAGTCCTTGATAAAGGAATTGCAAGAAAAGGATATCCAGTTCTACATAACAGTGAAACTGTTGGATTGGTCACTAGCGGAACTTGGTCTCCTACATTGAAAAAACCCATAGCTCTTGCTTATGTGCTAAGCGAAATTGCAAAAATAAATACTCAATTAGAAGTAGAAGTTAGAGGGAAAAAACATCCTGCAATAATCGTAAAACGACCTTTCTATCGAAAAGGTTTTTGAGCAAGTAAAAACTGTGTTGTGCATAAAAGCCGGTCTTTGTGGGAAACTCATTATTCATGATGATTGAGAATTACATGCGCAATAAGACTTGTGGAGAACTACGAGCTTCCGCAATTGGCGCAAATGTTCAACTATGTGGTTGGGTTGATCGCAGAAGGGATCATGGCGGAGTAATTTTTATTGATCTAAGAGACCGTTCTGGAACAATTCAAATCACAGTTGATCCAGATCAAGGTCAGGATCTTTTTAGCATCGCTGAAAGTCTTAGAAATGAGACTGTTCTTCAGATCAATGGATTAGTAAGAGCGAGACCTGACGAAGCTATTAATACAAAAATCCCAACGGGTGAGGTAGAAGTCTTAGCTAAAAATATAAAAATTCTCAATGCTGTCACTAGTACACTTCCTTTCTCAGTGTCAATTCATGATGAGGAGAGTGTTAAAGAAGAAATCAGGCTAAGGCATAGATATTTAGATCTGAGAAGAGAGAGAATGAACAATAATCTTCGATTGAGACATAACACTGTCAAAGCGGCTAGAAGTTTTCTTGAAAACGAAGGATTTATAGAAGTTGAAACACCAATTTTGACTCGCTCAACTCCTGAAGGAGCCAGAGATTACTTAGTCCCCTCACGTGTATGTGGTGGCGAGTTTTTTGCTTTACCACAATCCCCACAATTATTCAAACAATTGTTGATGGTTGGTGGAGTTGAACGTTATTACCAAGTCGCTCGTTGTTTTCGTGATGAAGATTTACGCGCAGACAGGCAACCAGAGTTTACTCAATTAGATATTGAAATGAGTTTTATGGAGGAAAAAGAGATCATTGAATTAAATGAAAAATTAATTGTAAATATTTGGAAAAAAATTAAAGGGATTGATCTCCAAACTCCTTTTCCAAGAATGACTTGGCAAGAAGCTATGGATCGTTTTGGAACTGACAGACCTGATACTCGATATGGAATGGAACTTGTCAACACAAGTTATTTATTCTCTAAAAGTGGATTTAAAGTTTTTTCAAATGCTATTTCTTCTGGTGGATGCGTTAAATGCATCACCATTGAGGATGGAAATAATTTAATTAGTAATGTAAGAATAAAACCAGGTGGAGATATTTTTAGCGAAGCCCAAAAGGCTGGCGCTGGTGGACTAGCATTTATCAGAGTTAGAGATGATAAAGAAGTCGATACAATTGGAGCCATAAAAGATAATTTAACTACCTCGCAAATAAAAGAACTCCTTTTAAAAACCCAAGCTAAACCTGGTGATTTAATCCTTTTTGGTGCAGGGCCCACAAACATTGTTAATAGAACCTTAGATAGAGTTCGTCAATTTATTGCGAAAGATCTAAAGATAATCTCAGACAACGAATTAAAAACTCAATGGAATTTTCTTTGGGTCACTGATTTTCCTATGTTTGAATTCAATTCTGATGAAAATCGTCTTGAAGCAATTCATCATCCTTTCTGCGCTCCTAAGCCTGAAGATATTGGTGAATCAGAAAGCTTGTGGAAAGACAAATTACCCAATTCAAATGCTCAAGCGTACGATCTAGTTCTGAATGGATTAGAAATTGGTGGAGGATCTTTAAGAATTCACAACTCAGAACTACAAAAAACCGTACTAGAAGTAATTGGTCTATCTAAAAATGAAGCAGAAGAGCAATTTGGTTTTTTAATTGATGCGCTCTCAATGGGTGCTCCTCCACATGGTGGGATTGCATTTGGACTGGACAGAATAGTTATGCTCTTATCCAATGAAGATTCAATTAGAGATACTATTGCTTTTCCAAAAACACAACAAGCTCGTTGTTCCATGGCTAAAGCCCCTGCAAACGTGGAAAACAAGCAATTAGAAGACCTCCATATAGCTTCTACTTGGATAGATCCTGATTGAATTGATAGAAATTAACGGTAAAAACATTATCCTAAAGAGAAAATATGTAAATTTCTTGGTGTTTACCTGGATCAAGGTAGCTTAAAGAATGATTGAAAAGTAAATGGCAAAATTTGTTTTCGTCACTGGTGGTGTAGTTTCAAGCATTGGCAAAGGAATTGTTGCCGCAAGTCTTGGCAGACTACTTAAATCAAAAGGGTACAGTGTTTCGATTCTGAAGCTTGACCCATATCTAAATGTTGATCCTGGGACGATGAGCCCTTTTCAACATGGAGAGGTTTTTGTAACTGAAGACGGGGCTGAAACTGATTTAGACCTTGGGCATTATGAGCGCTTTACAGATACTGCAATGTCACGACTTAACAGTGTCACGACAGGTTCCATTTATCAAGCTGTTATTAATAAAGAAAGAAGAGGTGACTATGACGGAAGAACAGTTCAAGTTATCCCCCACATCACTCGTGAAATTCGCGAAAGAATTAAACGTGTTGCAGACAATAGTGGTGCAGATGTAGTGATATCAGAAATTGGAGGAACAGTTGGAGATATTGAATCTCTACCTTTTCTTGAAGCAATAAGAGAATTTAAAGGTGATGTAAAGAGAAACGATGTTGTTTATGTTCACGTCACATTATTGCCTTACATCGGTACATCTGGTGAAATTAAAACCAAGCCAACACAGCACTCAGTAAAAGAATTACGTTCTATCGGGATTCAGCCAGATATTTTAGTTTGTCGCAGTGATAGACCAATTAATGATGATTTAAAAAATAAAATAGGGGGTTTTTGTGGAGTTAACTCTGATGCGGTCATAGCATCCCTTGATGCTGACAGTATTTACTCAGTACCTTTAGCACTCAAAGATGAAGGACTTTGCAAGGAGGTATTAGATTGCTTGGATCTAAATGATCATGAAAGTGATTTAAAAGACTGGGAAAGATTAGTCCATAAATTGCGCAATCCAGGCCCTTCTGTCAAAGTTGCATTAGTTGGCAAATATGTACAATTAAATGATGCCTACTTATCAGTAGTCGAAGCATTACGTCATGCGTGCATTTCCCAAGATGCATCGTTAGATCTTCATTGGATCAATGCGGAGAACATCGAATCAGAGGGAGCAGAAAAGCTACTTCAAGGAATGGATGCAATTGTCGTCCCAGGAGGTTTTGGTAATCGTGGCGTAAATGGGAAAATAGCAGCTATCAGATGGGCAAGGGAGCAAAGGGTTCCTTTCCTTGGACTTTGCTTAGGTATGCAATGTGCTGTCATTGAATGGGCTCGCAATTTAGCTGGTTTAGTAGATGCATCTAGTGCCGAACTAGATCCAAATTCAAAACACCCTGTAATTCACTTACTGCCAGAACAACAAGACGTAGTTGATCTAGGAGGAACCATGAGATTAGGAGTATATCCTTGTAGACTTCAAACCAACACAACCGGGCAAAGTTTATACAACGAAGAAGTTGTTTACGAAAGGCATAGACATCGTTATGAGTTCAATAATTCATATAGGACTCTCCTAATGGAATCTGGTTATGTAATTAGTGGTACTTCACCTGATGGCCGATTGGTAGAGCTAATAGAATTAAAAAATCATCCATTTTTTATTGCATGTCAATATCATCCAGAATTTCTCTCTAGGCCAGGGAAACCACACCCTTTATTTAGTGGCTTGATTCAAGCTGCACAATCACGCGTCCCATCGTCACCAAGTGAAGCATTCAATCCACAATCAAAAATTATTGAAAAAAAATCTCTAGAACAGCAATAAATGGAACCATCTCTACCAGTAGTGGAATGTTTTCATTCTCTACAAGGAGAAGGAGAACATGCTGGTAGAAGCGCTTACTTCATCAGATTAGCTAGTTGTAAAGTTGGATGTCCTTGGTGTGATACGAAAAAATCATGGAATTCCGAACTTCATCCACAACAAACTTTGATAGATTTATCAATTAGCACAGCCAAAGCTCAAAAAGAAGGTGCAGCTTTTGTTGTAATCACTGGAGGTGAGCCATTGCATCATAATTTAGATCATCTATGCAGAGAAATTAGAAAATCTACACTCAATCTAGAAAAAAAATCTATTCCAATTCATCTCGAAACAAGTGGCGTAGATGCACTAAGTGGCAACCCAGATTGGATAACATTATCTCCTAAACGGCATTCTCCTCCTCGCCTTGATAATCTGTTATCTTGCCAAGAATTAAAAGTTGTCATACAGAACGCTGAAGATTTACTTTTTGCTAAAAATATGGCTGATTTAATAAAAAACAATGGAAAGATTAAACCTCAATTATTTTTGCAGGCAGGATGGGAAAATGAAGAAGGGCATACACTCGCAATCAAGTATGTAAAAAACAATCCTGAGTGGAGATTAAGTATGCAAACTCACAAATGGCTAGGTGTACTCTAACCATCTAGATAAATGAGATTTTGCTTCATTAGATTTAAA---AAAAATAATGATTGAACAGACAACAATTGCATTACTTTCCGGAGGAATTGATTCAGCTACAGCTGCTTGTATAGCTATAGAAGCTGGGCAAAAAGTAATTGGATTATCCTTTGATTATGGTCAACGACATCTTAAGGAGTTACAAGCAGCCGCAGATTTAGCAAAAGATTTAAATCTTGAGGATCACATAACAATCAAGATTGATTTATCTTCTTGGGGTGGGTCCTCCCTGACCGACACGTCACAAATAATTCCCACTAAAGGCATACAAAAAAATACTATTCCTAACACTTACGTTCCAGGTAGAAACACTATCTTTGTTGCTATTGGGTTAAGTCTTGCAGAAGCTCGTGGAGCCAATCGAATAGCATTAGGCATCAATGCAATGGATTATTCTGGATATCCAGACTGTAGACCGGATTATTTAGAGGCATATCAAGAATTAGCCAACTTATCCAGCAGAGTAGGACGCGAGGGGAAAGGTATAAAACTCTGGGCTCCACTACTAGATTGGGAAAAAACAAAAATCTTTAAAGAGGCTTTACGCTTAAAAATTCCTATAGAAAAAACATGGAGTTGCTATCAAGGTGAAAGTAAACCGTGTGGTAGATGTGATAGTTGTCGTATTAGAGATAAAGCATTAAAAGAAATAGGTCGAGAAGATCTATGTAGCCAAAATACCTAGTGAATAACATTAAGCGACTACTATGTCAGTGGAAATCACCTGAGCTAGTAGCTTATAAATTGATTGAAGAATGGGGAGAGGCAGGATTTATATGGCTTGATGGCGATGGGAGTGATTTAGGTCGATGGGTCACCTTAGGAATTAATCCTCTAGAACAGTTTTGTTCTAGAGAATTAGAAATTCCCAAAAAGGATGCTAATCCTTTTAAAATTTTACGCGAATTACCGCCAGGGCACTGGACTGGTTGGTTGAGTTATGAAGCTGCATCTTGGACAGAGCCACAAAATCCATGGCAAACAAGTTCTATGGCAACTTTATGGATAGCCTCTCATGACCCTATATTAAAATTTGATCTTCAGAAGAGAGAGCTATGGCTAGAAGGCAAAGATGAAAAGCGCATCTCAATTATGGAAAATTTTCTAAAAAGTACTTTTCATCAAAAGCTTTCCAAAGCTCACTCTGAAACGACAAAACAAACAGAACGCAAACATAGTATTCCCCTAGAATCTTGGAACTGGAGGTTAACAAGTCAAGAATATTCTGAAAGAGTTGATGAGATCAAAGAATGGATTGCGAACGGTGATATTTTTCAAGCTAATCTAACTACCTCATGCCATGCCCCATTGCCAGAATCCATGCGTCCAATAGACGTATATTCAAAACTTAAAAAATGCTCCCCTGCTCCATTTGCTGGAGTAATTATCGGCGATCAGATGGCAAAAGGAGAAGCTATTATATCAACTTCACCGGAAAGATTTTTAAAAGCTTTACCCACTGGAGAGGTCGAAACAAGACCAATCAAGGGAACTAGACCCAGAGACAGAGATCCAGAAAAGGATGCTGATTGGGCAGCAGAGCTTATTTGTAGTCCAAAAGATCATGCTGAGAATGTAATGATTGTAGATCTACTAAGAAATGATCTTGGAAGAGTATGCCAGCCTGGTTCAATCAAAGTCCCTCATCTACTAGTTTTAGAAAGCTATTCACAAGTTCATCATCTCACTTCAGTAGTTAATGGTAGACTCAATAGAAATAAAACTTGGGTAGACTTACTGGAAGCCTGCTGGCCAGGTGGCTCAATAACAGGAGCACCCAAGCTTAGAGCATGTAAAAGATTGTATGAACTTGAGCCAACAGCGAGAGGTCCTTATTGTGGATCAATATTAAATATCAATTGGGATGGCGTTTTTGATAGCAATATTCTTATTCGATCTTTAATGATTAAAGAATCCTCTATTACTGCTCATGCTGGATGTGGAATCGTTGCAGATTCAGATAGCAAAAAAGAAGCTGAAGAAATGAATTGGAAATTGATGCCGCTTTTAAACGCATTAACATGACCGAAAATAAGAACGAAAAATTAGGCTGGATTAATGGTCACTGGGGAGTCTTCAAAGATTTAAAAGTGCCAATTAATGATCGAGGTCTCAACTTTGCGGATGGAATATTTGAAACGATTTTCATTTTGAATGGAGTTCCGCAGCTTCTTAATGAGCATTTAAATAGATGGGAAAAAAGTGCAAGTATTTTAGAAATGAATCCTCCACCATCAAAAGAATGGTTGGTTTCACTCGTTGAAGATGGCATTAACCGATCACAATTAAATAATGTCAATGGAGTAATTCGTATTAATTGGACTCGAGGAGCATCAAAACAACGTGGAATTGATATCAGCAATACAAGCCATCATAATTTTTGGTTGGAGATAGATTCTTATCAACCAAATTTTGAATCTATATCTACAATAATTAGTCAAACTGAAAGAAGAAATTCTTTTAGCCGATTGAGTTTTTGTAAAACATTTTCCTATAACCAAGGGATTCAAGCGCGCATAGAAGCAAAGAATGCAGGCTTTAATGATGCAATATTATTAAATAGTCAAGGTGAAATATGTTGCGCCACTACAGCAAATATATTAGTAAAAAGAGAAAATAATTGGTTGACTCCACCATCGAATAGTGGTTGTCTACCTGGCATAATGCGTCAACGAGGAATTGAGTTGAATATAATAAAAGAAGCTCTCATTGAAGCCACACCAAAAGATAATGATGAATGGTTTTTAATTAATAGTTTGAGTTGTCACCCAATCCATAAAGTCAACCAAAAAGAATTAAACATATCAACTAATCCTAAAAAGTTTTGGTTAGGTTTATT-AAAATCTAAAGATTAGTATCTTAAATACTATCTATATAGGAATAGGAAATGTCACTTCAGCTGGCGGAGGAGAACAAGCCTCTATTTGAAAATCAACAACAGAACCTATTACAACGATAGAGGGAGAGACTAAATTTTCAGTTTCTACTCGATCAAAAAGATTCACTAATTGAGACTTAATAAAACGTTGTCCAACAACAGTTCCCTGCTGAATCACTGCTGCAGGGGTAGATGGATTCATCCCCCCAGCAATTAATTCAGTAGAGATGAACTTTAAATTATGAACACCCATGTATATCACTAATCCGTCACTAGATTTTGCCAGAGAGCGCCAATTGACTGATGGACGCTTTTTATCAATCCCTTCGTGTCCAGTCACAAAAGTCACTGAAGATCCAGCAAGCCTATGAGTAATAGGTATACCTACATAAGCTGGGGCAGCAATACCAGAGGTGACTCCGGGGACAACCTGGACCGGGACACCTTTTTTATGAAGATAGGATGCCTCTTCCGCTCCTCTACCGAACAAGAATGGATCACCACCTTTTAATCGGACTATAGAAGAACAAGTCTTTGCCAAATCAAACAAAATATCATTCGTTTTCCTCTGAGGAACTGAATGATGACCACGTCTCTTCCCGACTGAATGAAGTTGACAAGTAGACGATACTAAGTTGACCAACTCAACTGGAACTAAAGAGTCGTATACAAGAGCATCACATTGGCTAATTAATCTTTGTGCTTTAACTGTTAACAAATCAGGGTCACCAGGACCTGCTCCCACAAGATAAACAGTACCAAATTCCTTTTTACTCATAGCAATTGCCCAAATATATATACAAAGCCACGATTAATGATTTC-------AGTAAAGCATATTAGCTGTTCTTCATTACTATCAATTTTTATATTCTTATTTGGAGTTAAAAGATAAGGTATTAGAAGATAATCTTTATTCTGATTAGAACTATCTT
>AG-402-L20
TGCATGCACTATGAAAAGATGTTTAGAAATACTACCTAGCAAAAAGATCTTTCAAATAGGAATAAGAAGTGGAACAAAATCAGAATTTCTTGAAATGAATAATAGTAAAAGGTTAATTCAACATACTTTGGGAGAGAATGCAAAATCGTTAGAAAAAGCTCTAAAAAGTTTTAAAGGGAGACCAATCTATTTAACTTTTGATTTAGATTGGTTTGATCCGTCCATAATGCCAGGAACAGGTACTCCTGAGCCCGGAGGCTATTTTTGGGGAGATTTTGCAGCAATAATAGATGTGATTAAGTCTCATAATTTAATTGGTGCTGATGTAGTCGAATTATCTCCCAAATTAGATAACACTGGTATTAGTAGCATACTTGCTGCAAAAGTTATACGTTCATTAATTATGTTATTGGACAAATCATCCT-AAAAAATTTGCATTTAAATTTTCATTC--AACTAATACCTTTCCAAAATCAAGTTGTTGATGAACAAATTTTTCAGAAATCTTTGGAAAATTAGGTTCTTTTTTTATCCAATGACCACAAGAAACAAATGAAGATATCTCAGAATGTATTTTGATTTTTCTAAGTTTGCACCATGAGAATGAATCAAAATGACTTGAAGCACATTGATTGCAGCTCCTACAAGATCTTTGTGTAGTCATTAAGTCTTAACGCAAGACTCATAGAGTAGTAAAACTTTCCGAATCGAGCCACAAAGCATTAAATTTAGTTTTAGAAATTCTTATAAGTTCACGCTATTAATTGTGAATTTCT-TTTACCGTTCAACAAAAAATGAAATTACTGCAAACCCCTCTTTATCAAGAATGCAAAAAATTAGGCGGTAAAATGGTCCCTTTTGCAAATTGGGAAATGCCTGTTAGTTTTTCTGGGTTAATAGAAGAACATAATGCAGTAAGAAAAAATGTTGGAATGTTCGACATATCTCACATGGGTGTTGTGCAATTAAAAGGTAAAAATATCAAAAGCGCATTACAAAATTTAGTTCCCTCAGACGTGTTTCGAATAGGACCTGGTGAAGCGTGTTATACAGTGTTTTTAAAAGAAAATGGAGGAATTCAAGACGATCTGATCATTTATGATCAAGGAATTTTAGATACAGAAGAAGAAAGTATAGTTCTAGTTATTAATGCGGCAAGAAAAGAATCTGACATTGAATGGTTGAGTTCAAATCTTTCTAAAAAGGAAATCAAAATATCCGAATTCATGCCAGAGGGTGCATTAATTGCGATCCAAGGTCCAGAATCGATCAGTACACTTGAGAAAATTCTCGAAGAGCCTTTATCTAATTTGCCACGTTTTGGTCACAGAACTATTACTTCAAATTCCAATCTAATAAACTCACAAGAATCAATTTTTATTGCACGAACTGGTTATACAGGAGAGGAAGGTTTCGAATTCTTGTCATCTCCTGAAACAGCAAAGTCTATCTGGAAGAGTCTAATTGCCTCGGGAGTTACTCCATGCGGGCTAGGAGCAAGAGATACACTGAGATTAGAGGCTTCTATGCATTTATATGGAAACGATATCAACCTAGATACAACTCCTTTTGAAGCTGGCTTGGGTTGGTTAGTTCATTTAGAAATGCCTAATGATTTCATAGGTAGAAAAGCTCTAGAAAAACAAGCCGAAGTTGGAACGCAAAAAAAACTTGTTGGTATTCAAGTCCTAGATAAAGGAATTGCAAGAAAAGGATATCCAGTTCTACACAACAGCGAAACTGTTGGAATGGTCACTAGCGGAACTTGGTCTCCTACATTGAAAAAACCCATAGCTCTTGCTTATGTGCCAAGCAAAATTGCAAAAGTCAATACTCAAATAGAAATAGAAATTAGAGGGAAAAAACATCCTGCAATAATCGTAAAAAGACCTTTCTATCGAAAAGGTTTTTGAGCAAGTAGAAACTGTTTTGTGCATAAAAGCGGGTCTTTGTGGGAAACTCATTATTCATGATGATTGAGAATTTCATGCGCAATAAGACTTGTGGAGAACTACGAGCTTCCGCAATTAGCGCAAATGTTCAACTATGTGGTTGGGTTGATCGCAGAAGGGATCATGGCGGAGTAATTTTTATTGATCTAAGAGACCGATCTGGAACAATTCAAATCACAGTTGATCCAGATCAAGGTCAGGATCTTTTTAGCATCGCTGAAAGTCTTAGAAATGAGACTGTCCTTCAGATCAATGGATTAGTAAGAGCGAGACCTGACGAAGCTATTAATACAAAAATCCCAACGGGTGAAATAGAAGTCTTAGCTAAAAATATAAAAATTCTCAATTCTGTCACGAGTACACTTCCTTTCTCAGTGTCAATTCATGATGAGGAGAGTGTTAAAGAAGAAATCAGGCTAAGGCATAGATATTTAGATCTTAGAAGAGAAAGAATGAATAATAATCTTCGATTGAGACATAACACTGTCAAAGCGGCTAGAAGTTTTCTTGAAAACGAAGGATTTATAGAAGTTGAAACACCAATTTTGACTCGCTCAACTCCTGAAGGAGCCAGAGATTACTTAGTCCCCTCACGTGTATGTGGTGGCGAGTTTTTTGCTTTACCGCAATCCCCACAATTATTCAAACAATTGTTGATGGTTGGTGGAGTTGAACGTTATTACCAAGTCGCTCGTTGTTTTCGTGATGAAGATTTGCGCGCAGACAGGCAACCAGAATTTACTCAATTAGATATTGAAATGAGTTTTATGGAGGAAAAAGAGATCATTGAATTAAATGAAAAATTAATTATAAATATATGGAAAAAAATCAAAGGGATTGATCTCCAAACTCCGTTTCCAAGAATGACTTGGCAAGAAGCTATGGATCGTTTTGGAACTGACAGACCAGATACTCGATATGGAATGGAACTTGTCAACACAAGTGATTTATTTTCGAAAAGTGGATTTAAAGTTTTTTCAAATGCTATTTCTTCTGGTGGATGCGTTAAGTGCATCACCATTGAGGATGGAAATAATTTAATTAGTAATGTAAGAATAAAACCAGGTGGAGATATTTTTAGCGAAGCCCAAAAGGCTGGCGCTGGTGGACTAGCATTTATCAGAGTTAGAGATGATGATGAAGTCGATACAATTGGAGCCATAAAAGATAATTTAACTACCTCGCAAATAAAAGAACTCCTTTTACAAACCCAAGCTAAACCTGGTGATTTAATCCTTTTTGGTGCAGGGCCCATAAACATTGTTAATAGAACCCTAGATAGAGTTCGTCAATTTATTGCGAAAGATCTAAAGATAATCTCAGACAAAGAATTAAAAACTCAATGGAATTTTCTTTGGGTCACTGATTTTCCTATGTTTGAATTCAATTCTGATGAAAATCGTCTTGAAGCAATTCATCATCCTTTCTGCGCTCCTAAGCCTGAAGATATTGGTGAATCAGAAAACTTATGGAAAGATAAATTACCTAATTCAAATGCTCAAGCGTATGATCTAGTGCTAAATGGACTAGAAATTGGTGGAGGGTCTTTAAGAATTCACAACCCAGAACTTCAAAAAACTGTATTTGAAGTAATTGGTCTATCAAAAAATGAAGCAGAAGAGCAATTTGGTTTTTTAATGGATGCACTTTCAATGGGTGCTCCTCCACATGGTGGAATTGCATTTGGACTTGACAGAATAGTTATGCTTTTAGCCAATGAAGATTCAATTAGAGATACTATTGCTTTTCCAAAAACACAACAAGCTCGTTGTTCCATGGCTAAAGCCCCTGCAAACGTAGAAAGTAAACAATTAGAAGATCTCCATATAACCTCAACTTGGATCGAACCTGATTGAATTTATAGAAATTAGCGGCAAAAACATTATCCTAAAGAGAAAATATGTAAATTTCTTGGCGTTTAGCTGGATCAAGGTAGCTTAAAGAATGATTGAAAAGTAAATGGCAAAATTTGTTTTCGTCACAGGTGGTGTAGTTTCAAGCATTGGCAAAGGAATTGTTGCCGCAAGTCTTGGCAGACTACTGAAGTCAAAAGGGTACAGTGTTTCGATCTTGAAGCTTGACCCATATTTAAATGTTGATCCTGGGACAATGAGTCCTTTTCAACATGGAGAGGTTTTTGTAACTGAAGACGGTGCTGAAACTGATTTAGACCTTGGGCATTATGAGCGCTTTACAGATACTGCAATGTCAAGGCTAAACAGTGTAACGACAGGTTCCATATATCAAGCTGTTATTAATAAAGAAAGAAGAGGTGACTATGACGGAAGAACAGTTCAAGTAATCCCCCACATCACTCGTGAAATTCGCGAAAGAATTAAACGTGTTGCAGATAATAGTGGTGCAGATGTAGTGATATCAGAAATTGGAGGGACAGTTGGAGATATTGAATCTCTACCTTTTCTTGAAGCAATAAGAGAATTTAAAGGTGATGTAAAGAGAAACGATGTTGTTTATGTTCACGTCACATTATTGCCTTACATCGGTACATCTGGTGAGATCAAAACCAAGCCAACACAGCACTCAGTAAAAGAATTACGTTCTATCGGGATTCAGCCAGATATTTTAGTTTGTCGCAGTGATAGGCCAATTAATGATGATTTAAAAAATAAAATAGGGGGTTTTTGTGGAGTTAACTCTGATGCGGTCATAGCATCCCTTGATGCTGACAGTATTTACTCAGTACCTTTAGCACTCAAAGATGAAGGACTTTGCAAGGAGGTATTAGATTGCTTGGATCTAAATGATCATGAAAGTGATTTAAAAGACTGGGAAAGGTTAGTCCATAAATTACGCAATCCAGGCCCTTCTGTAAAAGTTGCATTAGTTGGCAAATATGTACAATTAAATGATGCCTACTTGTCAGTAGTCGAAGCATTGCGTCATGCATGCATTTCCCAAGATGCATCGTTAGATCTTCATTGGATCAATGCGGAGAACATAGAATCAGAGGGAGCAGAAAAACTACTTCAAGGAATGGATGCAATTGTCGTTCCAGGAGGTTTTGGTAATCGTGGCGTAAATGGGAAAATCGCAGCTATCAGATGGGCAAGGGAGCAAAGGGTTCCTTTCCTTGGACTTTGCTTAGGTATGCAATGTGCTGTCATTGAATGGGCTCGCAATTTAGCTGGTTTAGTAGATGCATCTAGTGCCGAACTAGATCCAAATTCAAAACACCCTGTAATTCACTTACTGCCAGAACAACAAGACGTAGTTGATCTAGGAGGAACCATGAGATTAGGAGTATATCCTTGTAGACTTCAAACCAACACAACCGGGCAAAGTTTATACAACGAAGAAGTTGTTTACGAAAGGCATAGACATCGTTATGAGTTCAATAATTCATATAGGACTCTCCTAATGGAATCTGGTTATGTAATTAGTGGTACTTCACCTGATGGTCGATTGGTAGAGCTAATAGAATTAAAAAATCATCCATTTTTTATTGCATGTCAATATCATCCAGAATTTCTCTCTAGGCCAGGGAAACCACACCCTTTATTTAGTGGCTTGATTCAAGCTGCACAATCACGCGTCCCATCCTCACCAAGTGAAGCATTCAATCCACAATCAAAAATTATTGAAAAAAAATCTCTAGAAGAGCAATAAATGGAACCATCTCTACCAGTAGTGGAATGTTTTCATTCTCTACAAGGAGAGGGAGAACATGCTGGTAGAAGCGCTTACTTCATCAGATTAGCTAGTTGTAAAGTTGGTTGTCCTTGGTGTGATACGAAAAAATCATGGAATTCCGAACTTCATCCACAACAAACTTTGATAGATTTATCAATTAGCACAGCCAAAGCGCAAAAAGAAGGTGCAGCTTTTGTTGTAATCACTGGAGGTGAGCCATTGCATCATAATTTAGATCATCTATGCAGAGAAATTAGAAAATCTACACTCAATCTTGAGAAGAAATCTATTCCAATTCATCTCGAAACAAGTGGGGTAGATGCACTAAGTGGCAACCCAGATTGGATAACATTATCTCCTAAACGGCATTCTCCTCCTCGCCTTGATAATCTGTTATCTTGCCAAGAATTAAAAGTTGTCATACAGAACGCTGAAGATTTACTTTTTGCTAAAAATATGGCTGATTTAATAAAAAACAATGGAAAGATTAAACCTCAATTATTTTTGCAGGCAGGATGGGAAAATGAAGAAGGGCATACACTCGCAATCAAGTATGTAAAAAACAATCCTGAGTGGAGATTAAGTATGCAAACTCACAAATGGCTAGGTGTACTCTAACCATCTAGATAAATGAGATTTTGCTTCATTAGATTTAAA---AAAAATAATGATTGAACAGACAACAATTGCATTACTTTCCGGAGGAATTGATTCAGCTACAGCTGCTTGTATAGCTATAGAAGCTGGGCAAAAAGTGATTGGATTATCCTTTGATTATGGCCAACGACATCTTAAGGAGTTACAAGCAGCAGCAGATTTAGCAAAAGATTTAAATCTTGAGGATCACATAACAATCAAGATTGATTTATCTTCTTGGGGTGGGTCCTCCTTGACCGACACGTCACAAACAATTCCCACTAAAGGCATACAAAAAAATACTATTCCTAACACTTACGTTCCAGGTAGAAACACTATCTTTATTGCTATTGGGTTAAGTCTTGCAGAAGCTCGTGGAGCCAATCGAATAGCATTAGGCATCAATGCAATGGATTATTCTGGATATCCAGACTGTAGACCGGATTATTTAGAGGCATATCAAGAATTAGCCAACTTATCCAGCAGAGTAGGACGCGAGGGAAAAGGTATAAAACTCTGGGCTCCACTACTAGATTGGGAAAAAACAAAAATCTTTAAAGAGGCTTTACGCTTAAAAATTCCTATAGAAAAAACATGGAGTTGCTATCAAGGTGAAAGTAAACCGTGTGGTAGATGTGATAGTTGTCGTATTAGAGATAAAGCATTACAAGAAATAGGTCGAGAAGATCTATGTAGCCAAAATATCTAGTGAATAACATTAAGCGACTACTATGTCAGTGGAAATCACCTGAGCTAGTAGCTTATAAATTGATTGAAGAATGGGGAGAGGCAGGATTTATATGGCTTGATGGCGATGGGAGTGATTTAGGTCGATGGGTCACCTTAGGAATTAATCCTCTGGAACAGTTTTGTTCTAGAGAATTAGAAATTTCAAAAAAGGATTCTAATCCTTTTAAAATTTTACGCGAATTACCACCAGGGCACTGGACTGGTTGGTTGAGTTATGAAGCTGCATCTTGGACAGAGCCACAAAATCCATGGCAAACAAGTTCTATGGCAACTTTATGGATAGCCTCTCATGACCCTATATTAAAATTTGATCTTCAAAATAAAGAGCTATGGCTAGAAGGCAAAGATGAAAAGCGCATCTCAATTATGGAAAATTTTCTAAAAAGTACTTTTCATCAAAAGCTTTCCAAAGCTCACTCTGAAACGACAAAACAAACAGAACGCAAATATAGTATTCCCCTAGAATCTTGGGCCTGGAGGTTAACAAGTCAAGAATATTCTGAAAGAGTTGATGAGATAAAAGAATGGATTGCAAACGGTGATATTTTTCAGGCTAATCTAACTACCTCATGCCATGCACCATTGCCAGAATCCATGCGTCCAATAGACGTATATTCAAAACTTAAAAAATGCTCCCCGGCTCCATTTGCTGGAGTAATTATCGGCGATCAAATGGCAAAAGGAGAAGCTATTATATCAACTTCACCAGAAAGGTTTTTAAAAGCTTTCCCCACTGGAGAGGTCGAAACAAGACCAATCAAGGGAACTAGACCCAGAGACAGAGATCCAGAAAAGGATGCTGATTGGGCAGCAGAGCTTATTTGTAGTCCAAAAGATCATGCTGAGAATGTCATGATTGTAGATCTACTAAGAAATGATCTTGGAAGAGTATGCCAGCCTGGTTCAATCAAAGTCCCTCATCTACTAGTTTTAGAAAGCTATTCACAAGTTCATCATCTCACTTCAGTAGTTAAAGGTAGACTAAATACAAATAAAACTTGGGTTGACTTGCTTGAAGCATGCTGGCCAGGAGGTTCAGTAACAGGAGCACCGAAGCTTAGAGCATGTAAAAGATTGTATGAACTTGAACCAACAGCGAGAGGTCCATATTGTGGATCAATATTAAATATAAATTGGGATGGGGTCCTTGATAGCAATATTTTAATCCGATCTTTAATGATTAAAGAATCCTCTATCAGTGCTCATGCTGGATGTGGAATTGTTGCAGATTCAGATAGTCAAAAGGAAGCTGAGGAAATGAATTGGAAATTGATGCCACTTTTAAACGCATTAACATGACTGAAAATAAGAACGAAAAATTAGGCTGGATTAATGGTCACTGGGGAGTCTTCAAAGATTTAAAAGTGCCAATTAATGATCGAGGTCTCAACTTTGCAGATGGAATCTTTGAAACGATTTTCATTTCGAATGGAGTTCCGCAGCTTCTGAATGAGCATTTAAATAGATGGGAAGAAAGTGCAAGTATTTTAGAAATGAATCCCCCGCCATCAAAAGAATGGTTGATTTCACTCATTGAAGATGGCATTAATCGATCGCAATTAAATAATGTCAATGGAGTAATTCGTATTAATTGGACTCGAGGAGCATCAAAACAACGTGGAATTGATATCAGCAAGACAAGCCATCATAGTTTTTGGTTGGAGATAGATTCTTATCAACCAAATTTTGAATCTATATCTACAATAATTAGTCAAACTGAAAGAAGAAATTCTTTTAGTCGATTGAGTTTTTGTAAAACATTTTCCTATAACCAAGGGATTCAAGCGCGCATAGAAGCAAAGAATGCAGGCTTTAATGATGCAATATTATTAAATAGTCAAGGTGAAATATGTTGTGCCACTACAGCAAATATATTAGTAAAAAGAGACAATAATTGGTTAACTCCACCATCGAATAGTGGTTGTCTACCTGGCATAATGCGTCAACGAGGAATTGATTTGAATATAATAAAAGAAGCTCTCATTGAAGCGACACCAAAAGATAATGATGAATGGTTTTTAATTAATAGTTTAAGTTGTCGTCCAATTCAAAAAATAAACAAAAAAGAATTAAAAATATCAACTAACCCCAAAGAATTTTGGCTGAGTTTATTAAAAATCT-AAAAATAATATCTGACAAACTATCTATATAGGAATTGGAAATGTCACTTCAGCTGGTGGAGGAGAACAAGCCTCTATTTGAAAATCAACAACAGAACCTATTACAACGATAGAGGGAGAGACTAAATTTTCAGTTTCTACTCGATCAAAAAGATTCACTAATTGAGACTTAATAAAACGTTGTCCAACAACAGTTCCCTGCTGAATCACTGCTGCAGGGGTAGATGGATTCATCCCCCCAGCAATTAATTCAGTAGAGATGAACTTTAAATTATGAACACCCATGTATATCACTAATCCGTCACTAGATTTTGCCAGAGAGCGCCAATTGACAGATGGACGCTTTTTATCAATCCCTTCGTGTCCAGTCACAAAAGTTACTGAAGATCCAGCAAGCCTATGAGTAATAGGTATCCCAACATAAGCAGGAGCAGCTATACCTGATGTAACCCCAGGTACTACTTGTACTGGAACCCCTTTTTTATGCAGATAAGAAGCTTCTTCCGCTCCTCTACCGAACAAGAATGGATCACCACCTTTTAATCGGACTATAGAAGAACAAGTCTTTGCCAAATCAAACAAAATATCATTCGTTTTCCTCTGAGGAACTGAATGATGACCACGTCTCTTCCCGACTGAATGCAGTTGACAAGTAGACGATACTAAGTTGACCAACTCAACTGGAACTAAAGAGTCGTATACAAGAGCATCACATTGGCTAATTAATCTTTGTGCTTTAACTGTTAACAAATCAGGGTCACCAGGACCTGCTCCCACAAGATAAACAGTACCAAATTCCTTTTTACTCATAGCAATTGCCCAAATATATATACAAAGCCACGATTAATGATTTC-------AGTAAAGCATATTAGCTGTTCTTCATTACTATCAATTTTTATATTCTTATTTGGAGTTAAAAGATAAGGTATTAGAAGATAATCTTTATTCTGATTAGAACTATCTT
>AG-363-M20
TGCATGTACTATGAAAAGATGTTTAGAAATACTACCTAGCAAAAAGATCTTTCAAATTGGAATAAGAAGTGGAACAAAATCAGAATTTCTAGAAATGAATAATACTAAAAGATTAATTCAACATAATTTGGGAGAAAATGCAAAATCTTTAGAAAAAGCTCTAAAAAGTTTTAAAGGGACACCAATTTATTTAACTTTTGATTTAGATTGGTTTGATCCATCTATAATGCCAGGAACAGGTACTCCTGAGCCCGGAGGTTATTTCTGGGGAGATTTTGCAGCAATAATAGATGTGATTAAGTCTCATAACTTAATTGGTGCCGATGTAGTCGAATTATCTCCCAAATTAGATAACACTGGGATTAGTAGCATCCTTGCTGCAAAAGTTGTACGTTCATTAATTATGTTATTAGATAAATCATCAT--AAAAATTTGAATTTAAATTGTCATTC--AACTAATACCTTTCCAAAATCGAGTTGTTGATGAATAAATTTTTCAGAAATCTTTAGGAAATTAGATTCTTTTTTTGTCCAATGACCACAAGACACAAAAGAAGATATCTCAGAATGTATTTTTATCTTTCTAAGTTTGCACCATGAGAACGAATCAAAATGACTTGAAACACACTGATTGCAGCTACTACAAGATCTTTTTGCAGTCATTAAGTCTTAACCCAAGACTCATAGAGTAGTAAAACTTTCCGGATCGAGCCACAAAGCATTAAATTTAGTTTTAGAAATTCTTATAGGTTAACGATATAACTTGTAGATTTCT-TTTACCGTTCAACAAAAAATGAAATTACTGCAAACTCCTCTTTATCAAGAATGCAAGCAATTAGGCGGTAAAATGGTCCCTTTTGCAAATTGGGAAATGCCTGTTAGTTTTTCTGGGTTAATAGAAGAACACAATGCAGTAAGAAAAAATGTTGGAATGTTCGACATATCTCACATGGGTGTTGTCCAATTAAAAGGTAAAAATATCAAGAGCGAATTACAAAATTTAGTTCCCTCAGACGTGTTTCGAATAGGGCCTGGTGAAGCTTGTTATACAGTTTTTTTAAAAGAGAATGGAGGAATTCAAGACGATCTAATCATTTATGATCAAGGAATTTTAGATACAAAAGAAGAAAGTATTGTTCTAGTTATTAATGCCGCAAGAAAAAAGTCTGACATTGAATGGTTGAGTTCAAATCTTTCTAAAAAGGAAATCACAATATCCGAATTCATGCCAGAAGGTGTATTAATTGCCATCCAAGGTCCAAAATCAATTCATACGTTTGAAAAAATTCTTCAAGAGCCTTTATCGAATTTGCCACGTTTTGGTCACAGAACTATTACTTCTAATCCAAATATAATCAACTCACAAGAATCAATTTTTATTGCACGAACTGGTTACACAGGAGAGGAAGGTTTCGAATTTTTGTCATCGCCAGAGACAGCTAAGTCCATCTGGAAAAGTCTAATTGCATCGGGAGTCAAACCATGCGGGCTTGGAGCTAGAGATACACTGCGATTAGAAGCTTCTATGCATTTATATGGAAACGATATCAACTTAGATACAACTCCCTTTGAAGCTGGCTTGGGTTGGTTAGTTCATTTAGAAATGCCTAATGATTTTATAGGTAGGAAAGCTCTAGAAAAACAGGCCGAAGATGGAACGAGAAAAAAACTTGTTGGTATTAAGGTGCAGGATAAAGGAATCGCAAGAAAAGGATATCCAATTTTATACAACAGCGAAACTGTTGGGCAAGTAACTAGCGGAACTTGGTCTCCAACATTGAAAGAACCTATAGCTCTTGCTTATGTGCCTAGCGAAATTGCAAAAATAAATACTCAATTAGAAGTAGAAATTAGAGGAAAAAAGCATCCTGCAATAATCGTAAAAAGACCCTTCTACAGAAAAGGTTTTTGAGCAAGTAGAAACTGTCTTGTGCATAAAAGCCGGTCTTTGTGGGAAACTCATTATTCATGTTGATTGAGAATTTCATGCGCAATAAGACTTGTGGAGAACTACGAGCTTCCGCAATTGGCGCAAATATTCAACTATGTGGTTGGGTTGATCGCAGGAGGGATCATGGCGGTGTAATTTTTATTGATCTAAGAGACCGCTCGGGAACAGTTCAAATAACAGTTGATCCAGATCAAGGTCAGCATCTTTTTAGCATCGCTGAAAGTCTAAGAAATGAGACTGTTCTGCAAATCAATGGATTAGTAAGAGCAAGACCTGAAGAAGCTATTAATACAAAAATCCCAACCGGTGAAGTAGAAGTCTTAGCTAAAAATATAAAAATTCTCAATGCAGTTACTAGTACACTCCCCTTCTCAGTTTCAATACATGATGAAGAGAGTGTGAAAGAAGAAATCAGGCTAAGGCATAGATATTTAGATCTAAGAAGAGAAAGAATGAATACAAATCTTCAATTGAGACATAACACAGTCAAAGCCGCTAGAAGTTTTCTTGAAAACGAGGGATTTATAGAGGTTGAAACACCTATTTTGACTAGATCAACTCCTGAAGGAGCAAGAGATTACTTAGTTCCATCACGTGTATGCGGTGGCGAATTTTTTGCATTGCCACAATCACCACAATTATTCAAACAATTATTAATGGTTGGTGGAATCGAACGTTATTACCAAATTGCACGCTGTTTTCGTGATGAAGATTTACGAGCAGACAGGCAACCAGAATTCACTCAATTAGATATTGAAATGAGTTTTATGGAGGAAAAAGAGATCATTGAATTAAATGAGAGATTAATTGTAAACATATGGAAAAAAATTAAAGGGATTGATCTCCCAACTCCATTCCCAAGGATGACTTGGCAAGAGGCTATGGATCGATTTGGAACTGACAGACCTGATACTCGATATGGAATGGAACTTGTGAACACAAGCGATTTATTCGCCAAAAGTGGATTTAAAGTTTTTTCAAATGCTATTTCTTCTGGTGGATGCGTCAAATGCATCGCCATCGAGAATGGAAATAATTTAATTAGTAATGTAAGAATAAAACCAGGTGGAGATATTTTTAGCGAAGCCCAAAAGGCTGGCGCTGGCGGACTAGCATTTATTAGAGTTCGAGATAATGAAGAAGTCGATACTATAGGAGCTATTAAAGATAATTTAACTACCTCACAAATACAAGAGCTGCTATCAAAAACCCAAGCTGAACCTGGTGATCTAATCCTTTTTGGTGCAGGACCCACAAATATTGTTAATAGAACCTTAGATAGAGTTCGTCAATTTATTGCTCAAGATCTAAAAATAATCTCAGACAATGGGCTAAAAACACAATGGAATTTTCTTTGGGTCACGGATTTTCCTATGTTTGAATTCAATTCTGATGAAAATCGTCTTGAAGCAATTCATCATCCCTTCTGCGCTCCAAAACCTGAAGATATTGGTGAATCAGAAAACTTATGGAAAGACAAATTACCCAGGTCAAACGCTCAAGCCTATGATCTAGTGCTAAATGGACTAGAAATTGGTGGAGGATCTTTAAGAATTCACAACTCAAAACTTCAAAAAACTGTACTGGAGGTTATTGGTCTATCAAGCAAGGAAGCAGAAGAGCAATTCGGTTTTTTAATTGATGCACTTTCAATGGGTGCCCCGCCACATGGTGGGATTGCATTTGGACTTGACAGAATAGTTATGCTTTTAGCCAATGAAGATTCAATTAGAGATACTATTGCCTTTCCAAAAACACAACAAGCTCGTTGTTCCATGGCTAAAGCCCCTGCAACCGTTGAAAATAAACAATTAGAAGACCTCCATATATCCTCGACTTGGATAGATCCTGATTGAATTGATAGAAATTAGCTTTAAACACATTATCCTAAAGAGAAAATATGTAAATTTCTTGGCGTTTAGCTGGATCAAGGTAGCTTAAAGAATGATCGATAAGTAAATGCCAAAATTTGTTTTCGTCACTGGTGGTGTAGTCTCAAGCATTGGCAAAGGAATTGTTGCCGCAAGTCTTGGCAGACTACTGAAGTCAAAAGGGTACAGTGTTTCGATTTTGAAGCTTGACCCATATTTAAATGTTGATCCTGGGACGATGAGCCCTTTTCAACATGGAGAGGTTTTTGTAACTGAAGACGGTGCGGAAACTGATTTAGATCTTGGGCATTATGAGCGCTTCACTGATACTGCAATGTCAAGACTAAATAGTGTCACTACAGGTTCCATTTATCAAGCTGTAATAAATAAAGAGAGAAGAGGTGACTATGACGGTAGAACAGTTCAAGTCATCCCCCACATCACTCGTGAAATTCGCGAAAGAATTAAACGTGTAGCAAACAATAGTGGTGCAGATGTAGTGATATCAGAAATTGGAGGAACAGTTGGAGATATTGAATCTCTACCTTTTCTGGAGGCAATAAGAGAATTTAAAGGGGATGTAAAAAGAAACGAAGTTGTGTATGTTCACGTCACATTATTGCCTTACATCGGTACATCTGGAGAAATTAAAACCAAGCCAACACAGCACTCAGTAAAAGAATTACGTTCTATAGGTATTCAGCCAGATGTTTTAGTTTGTCGCAGTGATAGGCCCATTAATAATGATTTAAAAAATAAAATAGGGGGTTTCTGTGGAGTTAACTCTGATGCAGTTATAGCCTCTCTTGATGCTGACAGTATTTACTCAGTACCATTAGCTCTCAAAGATGAAGGACTTTGCAAGGAAATCTTAAATTGCTTGGATCTGAATGATCATGAAAGTGATTTAAAAGACTGGGAACAATTAGTCCATAAATTGCGCAATCCAGGTCCTTCTGTCAAAGTTGCATTAGTTGGAAAATATGTACAATTAAATGATGCCTACTTATCAGTAGTTGAAGCATTACGTCATGCGTGTATCTCGCAAGATGCATCTTTAGATCTTCACTGGATCAATGCGGAGAACATTGAATCAGAGGGTGCAGAAAAACTACTTCAGGGAATGGACGCAATTGTCGTTCCTGGAGGTTTTGGTAACCGTGGCGTTCATGGAAAAATAGCCGCTATAAGATGGGCAAGAGAACAAAGGGTTCCTTTTCTTGGACTTTGCTTAGGTATGCAATGTGCTGTCATTGAATGGGCTCGCAATTTAGCTGGTTTAGAAGATGCATCTAGCGCGGAACTAGATCCAAATTCAAAACACCCTGTCATTCATTTACTGCCAGAACAACAAGACGTGGTTGATCTAGGAGGAACAATGAGATTAGGAGTATATCCTTGTAGACTTCAAAGCAACACAACTGGGCAAAGTTTATACAACGAAGAAGTTGTTTACGAAAGGCATAGACATCGTTATGAGTTCAATAATTCATATAGGACTCTGCTAATGGAATCTGGTTATGTAATTAGTGGTACTTCACCTGATGGTCGATTGGTAGAGCTAATAGAATTAAAAAATCATCCATTTTTTATTGCATGTCAATATCATCCAGAATTTCTTTCTAGGCCAGGGAAACCACACCCTTTATTTAGTGGCTTGATTCAAGCTGCACAATTACGCGTACCATCCTCACCAAGTGAGGCATTCAATCCACAATCAAAAATTATTGAAAAAAAATCTCTAGAACAACAATAAATGGAACCATCTCTACCAGTAGTTGAATGTTTTCATTCTCTACAAGGAGAAGGAGAACATGCTGGTAGAAGCGCTTACTTCATCAGATTAGCTAGTTGTAAAGTTGGATGTCCTTGGTGTGATACGAAAAATTCATGGAATTCAGAACTTCATCCACAACAAAGTTTGATAGATTTATCAATTAGGACAGCCAAAGCCCAAAAAGAAGGTGCAGCTTTTGTTGTAATCACTGGAGGTGAGCCATTGCATCATAATTTAGATTATCTATGCAAAGAAATTAGAAAATCTACGCTCAACTTAGAAAAAAAATCTATTCCAATTCATCTTGAAACTAGTGGCGTAGATAGACTAAGTGGCAACCCTGATTGGATAACATTATCTCCTAAACGGCATTCTCCTCCACGCCTTGATAATCTGTTATCTTGCCAAGAATTAAAAGTGGTCATACAGAACGCTGAAGATTTACTTTTTGCTGAAAAAATGGCTGATTTAATAAAAAATAATGGAAAGATTAAACCTCAAATGTTTTTGCAAGCAGGATGGGAAAATGAAGAGGGGCAAACACTTGCAATCAAGTTTGTAAAAAACAATCCTGAATGGAGATTAAGTATGCAAACTCACAAATGGCTAGGTGTACTCTAACCATCGAGATAAATGCGATTTTGCTTCATTAGATTTAAC---AAAAATAATGATTGAACAGACAACAATTGCATTACTTTCCGGAGGAATTGATTCGGCTACAGCTGCTTGTATCGCTATGGAAGCTGGGCAAAAAGTAATTGGTTTATCCTTTGATTATGGCCAAAGACATCTTAAAGAGTTAAAAGCAGCAGCAGATTTAGCAAAAGATTTAAATCTTGAGGATCACATAACAATCAAGATTGATTTATCTTCTTGGGGTGGATCCTCCTTGACCGACACGACACAAACAATACCCACTAAAGGCATCCAAAAAAATACTATTCCTAACACTTACGTTCCAGGTAGAAACACAATCTTTGTTGCAATTGGGTTGAGTCTTGCAGAAGCTCGTGGAGCCAATCGAATAGCATTAGGTATTAATGCAATGGATTATTCTGGATATCCAGACTGTAGACCGGATTATTTAGAGGCATATCAAAAATTAGCTAACTTATCCAGCAGAGTAGGACGGGAGGGAAAAGGAATAAAACTCTGGGCTCCACTACTAGATTGGGAAAAATCAAAAATCTTTAAAGAGGCATTACGTTTACAAATTCCTATAGAAAAAACATGGAGTTGCTATCAAGGTGAAAGTAAACCGTGTGGTAGATGTGATAGTTGTCGTATTAGAGATAAAGCATTAAAAGAAATAGGTCGGGAAGATCTATGTAGTCAAGATATCTAGTGAATAGCATTAAACGACTACTATGTAAGTGGGAATCGCCTGTCCTAATAGCTCACAAATTGATTCAAGAATGGGGAGAAGCTGGATTTATATGGCTTGATGGCGATGGGAGTGATTTAGGTCGATGGGTCACCTTAGGAATTAATCCTTTAGAGCAGTTTTGTTCAAGAGAATTAGATATTTCAAAAACGAATTCAAATCCTTTTAAAATCTTACGCGGATTACCCCCAGGGCATTGGACTGGTTGGCTGAGTTATGAAGCTGCATCTTGGACAGAGCCACAAAATCCATGGCAAACAAGTTCTATGGCAACTTTATGGATAGGCTCACATGACCCCATATTAAAATTTGATCTTCAAAAGAAAGAGCTATGGCTAGAAGGAAAAGATGATAAGCGCATTTCAATTATGGAAAATTTTTTAAAAAGTACTTTTCATCAAAAGCTTTCCAAACCAGACAGTGAAACAGCAAAGCAAGCAGAACGCAAACATAGTATTCCCCTAGAATCTTGGGACTGGAGGTTAACAAGTCAAGAATATTCTGAAAGAGTTGATGAGATCAAAGAATGGATTGCGAACGGTGATATTTTTCAGGCTAATCTAACTACCTCATGCCAAGCCCCATTGCCAGAATCCATGCGTCCAATAGACGTATATTCAAAACTTAAAAAATGCTCCCCTGCTCCATTTGCTGGAGTAATTATCGGCGATCAAATGGCAAAAGGAGAAGCTATTATATCAACTTCACCAGAAAGATTTTTAAAAGCGTTACCCAGTGGTGAGGTCGAAACAAGACCAATCAAAGGAACTAGACCCAGAGATAGAGATCCAGAAAAAGATGCTGATTGGGCAGCAGAGCTTATTTGTAGTCCAAAAGATCATGCTGAGAATGTAATGATTGTAGATCTACTAAGAAATGATCTTGGAAGAGTATGCCAACCTGGTTCAATCAAAGTCCCTCATCTACTAGTTTTAGAAAGCTATTCACAAGTTCATCATCTCACTTCAGTAGTTAAAGGTAGACTCAAGACAAATAAAACTTGGGTTGACTTGCTTGAAGCATGCTGGCCAGGAGGTTCAGTAACAGGAGCACCGAAGCTTAGAGCATGTCAAAGATTGTATGAACTTGAACCAACAGCGAGAGGTCCATATTGTGGCTCAATATTAAATATAAATTGGGATGGGGTCCTTGACAGTAATATTCTCATTCGATCTTTAATGATTAAAGAATCCTCTATCAGTGCTCATGCTGGATGTGGAATTGTTGCAGACTCAGATAGTCAAAAGGAAGCTGAGGAAATGAATTGGAAATTGATGCCACTTTTAAACGCATTAAAATGACTGAAAATAAGAATGAAAAATTAGGCTGGATTAATGGTCACTGGGGGGTCTTCAAAGATTTAAAAGTACCAATTAATGATCGAGGTCTCAACTTTGCAGATGGAATCTTTGAAACGATTTTCATTTTGAATGGAGTTCCGCAGCTTCTTAATGAGCATTTAAATAGATGGGAAAAAAGTGCAAGTAATTTAGAAATGAATCCTCCACCATCAAAAGAATGGTTGATTTCACTCATTGAAGATGGTATTAACCGATCGCAATTAAATAATGTCAATGGAGTCATTCGTATTAATTGGACTCGAGGAGTATCAAAACAACGTGGAATTGATATCAGCAAGACAAGCCATCATAGTTTTTGGTTAGAGATAGATTCTTATCAACCAAATTTTGAATCTATATCTACAATAATTAGTCAAACTGAAAGAAGAAATTCTTTTAGCCGATTGAGTTATTGTAAAACATTTTCCTATAACCAAGGGATTCAAGCGCGCATAGAAGCAAAGAAAGCAGGCTTTAATGATGCAATATTATTAAATAGTCAAGGTGAAATATGTTGCGCCACTACAGCAAATATATTAGTAAAAAGAGAAAATAATTGGTTGACTCCACCATCTAATAGTGGTTGTCTACCTGGCATAATGCGTCAACGAGGAATTGAAATGAATATAATAAAAGAAGCTCTCATTGAAGCGATACCAAAAGAGAATGATGAATGGTTTTTAATCAATAGTTTAAGTTGTCGTCCAATTCAAAAAATAAACAAAAAAGAATTAAAAATATCAACTAACCCCAAAGAATTTTGGCTGAGATTGTTAAAAATCTAAAAAATAATCTCAGACAAATTATCTATATAGGAATTGGAAATGTGACTTCAGCTGGCTTTGGAGAGCAAGCTTCTACTTGAAAATCCACAACTGAACCTATTACAACAATCGCAGGAGACCTTAAATTTTCTTCTTGAACTCGGTCAAAAAGCTTTATCAAAGGGCTCTTAATATGACGTTGACCAATTACAGTCCCCTGCTCAATAACTGCCGCAGAAGTCTCAGGATTCATACCACCAGCAATCAACTCTGCTGAGATAAATTTTAAATTATGAACACCCATATATATAACGATTCCATCACTGGATTTCGCTAAAGACCGCCAATTTACAGCTGGGCGTTTTTTATCAATCCCCTCATGTCCAGTCACAAAAGTGACTGAAGATCCAGCAAGTCTATGAGTAATAGGTATCCCAACATAAGCAGGAGCAGCTATACCAGATGTAACCCCAGGTACGACTTGTACTGGAACCCCTTTTTCGTGAAGATAAGAAGCTTCTTCCGCACCTCTACCAAACAAAAATGGATCGCCACCTTTTAATCTAACAATACAAGAATAACTCTTTGCTAAATCAAACAAAATATCATTCGTTGTCCTCTGAGGAACCGAATGATGACCACGCCTCTTACCTACTGAATGAAGTTGACACTTTGAAGAAACTAATTCAAGTAGCTCTATAGGAACTAAAGAGTCGTATACAAGCGCATCACATTTACTAATTAGTTTTTGCGCTTTAACTGTTAATAAATCGGGATCACCAGGACCTGCTCCGACAAGATGCACAGTGCCAAACTGATTTGTATTCATGGCAAGTTACCCAAAATATTAACAAGACCACGATGAATAATATCAATCTCAAGCAAAG-ATTTAAGCTGCTCTCCTTTACTATCAATTTCTACATTTTTGTTTGGAGTCAAAAGATAGGGAATAGGAAGATAATTCTTCTCCTTTTTAACAGTATCTT
>AG-402-E17
TGCTTGTACTATGAAAAGATGTTTAGAAATACTTCCGAGCAAAAAAATCTTTCAAATAGGAATAAGAAGTGGAACAAAATTAGAATTTATTGAAATGAGAAATACTAAAAGATTAATTCCTCATACTTCAGGAGAGAATGCAAAATATTTAGAAGAAGCCCTAAATAATTTCAAAGAAAACCCAATCTATTTAACTTTTGATTTGGATTGGTTTGATCCATCTATAATGCCAGGAACAGGAACTCCTGAACCAGGAGGCTATTTCTGGAGAGATTTCGCAGCAATCATAGACGTTCTTAAATCTCGAAAATTAATTGGTGCTGATGTAGTCGAACTATCCCCTAGATTAGATAATTCAGGTATAAGTAGTATCCTTGCAGCAAAAGTTATTCGTTCATTAATTATGTTATTAGACAATTAATTAA-AAAAATTTTGCAATT-AATTTTCATTTGAAACTAATACCTTTCCAAAATCGAGTTGTTGATGAACAAAGTTTTCTGAAATATTTGGTAAAGTTGGTTCTTTTTTGATCCAATGATAACAAGAAACAAATGAAGATATCTCAGAATGTATTTTAATCTTTCTAAGTTTGCACCATGAGAATGAATCAAAATGGCTTGAAACAAACTGATTGCAGCTTCTACAAGATCTTTTTGCCGTCATTAAGTCTTAACCCAAGACTCATAGAGTAGTAAAACTTTCCGGATCGAGCCACAAAGCATTAAATTTAGTTTTAGAAATTCTTATAGTTTTACTTTATTACTCGTGAATTTCTATATACCGTTCAGCAAAAAATGAAATTACTGCAAACTCCTCTATACAAAGAATGCCAAAAATTAGGCGGTAAAATGGTCCCTTTTGCAAATTGGGAAATGCCGGTTAGTTTTTCTGGGTTAATAGAAGAACACAATGCAGTAAGAAAAAATGTTGGGATGTTCGACATATCTCACATGGGTGTTGTGCAATTAAAAGGTAAAAATATCAAGAGTGCATTACAAGAATTAGTTCCCTCAGACTTGTTTCGAATAGGGCCTGGTGAAGCGTGTTATACAGTTTTGTTAAAAGAACATGGAGGAATTCAAGACGATCTAATCATTTATGATCAGGGAATTTTAGATACAAAAGAAGAAAGTATAGTTCTAGTTATTAATGCGGCAAGAAAAGAATCTGACATTGAATGGTTGAGTTCAAATCTTTCTAAAAAGGAAATCAAAATATCCGAATTCATGCCAGAGGGTGCATTAATTGCAATCCAAGGTCCAAAATCCATCAGTACACTTGAGAAAATTCTTGAAGAGTCTTTATCTAATTTGCCACGTTTTGGTCACAGAACTATTACTTCAAATCCCAATCTAATAAACTCACAAGAATCAATTTTTATTGCACGAACTGGTTATACAGGAGAGGAAGGTTTCGAATTCTTGTCATCTCCTGAAACAGCAAAGTCTATCTGGAAGAGTCTAATTGCGTCGGGAGTTACTCCATGCGGGCTAGGAGCAAGAGATACCCTTCGATTAGAGGCTTCTATGCATTTATATGGCAACGATATCAACCTAGATACAACTCCCTTTGAAGCTGGCTTGGGTTGGTTAGTTCATTTAGAAATGCCTAATGATTTCATAGGTAGGAAAGCTCTAGAAAAACAAGCCGAAGTTGGAACGCAAAAAAAACTTGTTGGTATTCAAGTCCTTGATAAAGGAATTGCAAGAAAAGGATATCCAGTTCTACACAACAGCGAAACTGTTGGAATTGTCACTAGTGGAACTTGGTCTCCTACATTGAAAAAACCCATAGCTCTTGCTTATGTGCCAAGCGAAATTGCAAAAATAAATACTCAATTAGAAGTAGAAGTTAGAGGAAAAAAACATCCTGCAATAATCGTAAAACGACCTTTCTATCGAAAAGGTTTTTGAGCAAGTAGAAACTGTGTTGTGCATAAAAGCCGGTCTTTGTGGGAAACTCATTATTCATGATGATTGAGAATTTCATGCGCAATAAGACTTGTGGAGAACTACTAGCTTCCGCAATTGGCGCAAATGTTCAACTATGTGGTTGGGTTGATCGCAGAAGGGATCATGGCGGAGTAATTTTTATTGACCTAAGAGACCGTTCTGGAACAATTCAAATCACAGTTGATCCAGATCAAGGTCAGGATCTTTTTAGCATCGCTGAAAGTCTTAGAAATGAGACTGTTCTTCAGATCAATGGATTAGTAAGAGCGAGACCTGACGAAGCTATTAATACAAAAATCCCAACGGGTGAAGTAGAAGTCTTAGCTAAAAATATAAAAATTCTCAATGCTGTCACTAGTACACTTCCTTTCTCAGTGTCAATTCATGATGAGGAGAGTGTTAAAGAAGAAATCAGGCTAAAGCATAGATATTTAGATCTTAGAAGAGAGAGAATGAATAATAATCTTCGATTGAGACATAACACTGTCAAAGCGGCTAGAAGTTTTCTTGAAAACGAAGGATTTATAGAAGTTGAAACACCAATTCTGACTCGCTCAACTCCTGAAGGAGCCAGAGATTACTTAGTCCCCTCACGTGTATGTGGTGGCGAGTTTTTTGCTTTACCGCAATCCCCACAATTATTCAAACAATTGTTGATGGTTGGTGGAGTTGAACGTTATTACCAAATCGCTCGTTGTTTTCGTGATGAAGATTTACGCGCAGACAGGCAACCAGAATTTACTCAATTAGATATTGAAATGAGTTTTATGGAGGAAAAAGAGATCATTGAATTAAATGAAAAATTAATTGTAAATATATGGAAAACAATTAAAGGGGTTGATCTCCAAACTCCTTTTCCAAGAATGACTTGGCAAGAATCTATGGATCGTTTTGGAACTGACAGACCTGATACTCGATATGGAATGGAACTTGTCAAAACAAGTGATTTATTTTCCAAAAGTGGATTTAAAGTTTTTTCAAATGCTATTTCTTCTGGTGGATGCGTTAAATGCATCACCATTGAGAATGGAAATAATTTAATTAGTAATGTAAGAATAAAACCAGGTGGAGATATTTTTAGCGAAGCCCAAAAGGCTGGCGCTGGTGGACTAGCATTTATCAGAGTTAGAGATGATACAGAAGTCGATACAATTGGAGCGATAAAAGATAATTTAACGACCTCACAAATAAAAGAACTCCTTTTAAAAACCCAAGCTAAGCCTGGTGATTTAATCCTTTTTGGTGCAGGGCCCACAAACATTGTTAATAGAACCTTAGATAGAGTTCGTCAATTTATTGCGAAAGATCTAAAGATAATCTCAGACAACGAATTAAAAACTCAATGGAATTTTCTTTGGGTCACTGATTTTCCTATGTTTGAATTCAATTCTGATGAAAATCGTCTTGAAGCAATTCATCATCCTTTCTGCGCTCCTAAGCCTGAAGATATTGGTGAATCAGAAAACTTATGGAAAGACAAATTACCCAATTCAAATGCTCAAGCGTATGATCTAGTTCTTAATGGATTAGAAATTGGTGGGGGATCTTTAAGAATTCATAACTCAGAACTTCAAAAAACCGTACTAGAAGTAATTGGTCTATCAAAAAATGAAGCAGAAAAGCAATTTGGTTTTTTAATTGATGCCCTTTCAATGGGTGCTCCACCACATGGTGGGATTGCATTTGGACTGGACAGAATAGTTATGCTCTTAGCCAATGAAGATTCAATTAGAGATACTATTGCTTTTCCAAAAACACAACAGGCTCGTTGTTCCATGGCTAAAGCCCCTGCAACCGTAGAAAATCAACAATTAGAAGACCTCCATATAGCCTCCACATGGATCGAACCTGATTGAATTGATAGAAATTAGCGGCAAAAAGATTATCCTAGAGAGAAAATATGTAAATTTCTTGGCGTTTAGCTGGATCAAGGTAGCTTAAAGAATGATTGAAAAGTAAATGGCAAAATTTGTTTTCGTCACTGGTGGTGTAGTTTCAAGCATTGGCAAAGGAATTGTTGCCGCAAGTCTTGGCAGACTACTTAAATCAAAAGGCTACAGTGTTTCGATTTTGAAACTTGACCCATATCTAAATGTTGATCCTGGAACGATGAGCCCTTTTCAACATGGAGAGGTTTTTGTAACTGAGGACGGTGCTGAAACTGATTTAGACCTTGGGCATTATGAGCGCTTTACAGATACTGCAATGTCAAGACTAAACAGTGTCACGACAGGCTCCATTTATCAAGCTGTTATTAATAAAGAAAGAAGAGGTGACTATGACGGAAGAACAGTTCAAGTCATCCCGCACATCACTCGTGAAATTCGCGAAAGAATTAAACGTGTAGCAGACAATAGTGGTGCAGATGTAGTGATATCCGAAATTGGAGGAACAGTTGGAGATATTGAATCTCTACCTTTTCTGGAGGCAATAAGAGAATTTAAAGGGGATGTAAAAAGAAACGATGTTGTTTATGTTCACGTCACATTATTGCCTTACATCGGTACATCTGGAGAAATTAAAACCAAGCCAACACAGCACTCAGTAAAAGAATTACGATCTATAGGTATTCAGCCAGATATTTTAGTTTGTCGCAGTGATAGGCCTATTAATGATGATTTAAAAAATAAAATAGGGGGTTTCTGTGGAGTTAACTCTGATGCAGTTATAGCATCTCTTGATGCTGACAGTATTTACTCAGTACCATTAGCTCTCAAAGATGAAGGACTTTGCAAGGAAGTCTTAGATTGCTTAGATCTTAATGATCATGAAAGTGATTTAAATGACTGGGAACAATTAGTCCATAAATTACGTAATCCAGGTCCTTCTGTCAAAGTTGCATTAGTTGGCAAATATGTACAATTAAATGATGCCTACTTATCAGTAGTTGAAGCATTACGTCATGCGTGTATCTCACAAGATGCATCTTTAGATCTTCACTGGATCAATGCTGAGAACATCGAATCAGAGGGAGCAGAAAAACTACTGCAGGGAATGGACGCAATTGTCGTTCCTGGAGGTTTTGGTAACCGTGGCGTAAATGGAAAAATAGCTGCTATCAGATGGGCAAGGGAGCAAAGAGTCCCTTTTCTTGGACTTTGCTTAGGTATGCAATGTGCTGTCATTGAATGGGCTCGCAATTTAGCTGGTTTAGAAGATGCATCTAGTGCCGAACTAAATCCAAATTCAAAACACCCTGTAATTCACTTACTGCCAGAACAACAAGACGTAGTTGATCTAGGAGGAACAATGAGATTAGGAGTATATCCTTGTAGACTTCAGACCAACACAACCGGGCAAAGTTTATATAACGAAGAAGTTGTTTATGAAAGACATAGACATCGTTATGAGTTCAATAATTCATACAGAACTCTACTGATGGAATCTGGGTATGTAATTAGTGGTACTTCACCTGATGGTCGATTAGTAGAGCTAATAGAATTAAAAAACCACCCATTTTTTATTGCATGTCAATATCATCCAGAATTCCTATCTAGGCCAGGAAAACCACACCCTTTATTTGGTGGTTTGATTCAAGCTGCACAAATGCGTGTACCATCCTCACCGAGTGAAGCATTCCATCCTCAATCAAAAATTGTTGAAAAAAAATCACTAGAACAGCAATAGATGGAATCATCTCTACCAGTAGTGGAATGTTTTCATTCTGTACAAGGAGAAGGAGAACATGCAGGTAGAAGCGCTTACTTCATCAGATTAGCTAGTTGTAAAGTTGGATGTCCTTGGTGTGATACAAAAGATTCGTGGAATTCAGAACTTCATCCACAACAAAGCTTGATAGATTTATCAACTCAAACAGCCAAAGCCCATAAAGAAGGTGCAGCCTTTGTTGTAATCACCGGAGGTGAGCCATTACATCATAATTTAGATCATCTCTGTAAAGAAATTAGAGAATCTACACTCAATCAAGAGAATAAATCTATTCCAATTCATCTCGAAACCAGTGGCGTAGATAGACTAAGTGGCAACCCAGATTGGATAACATTATCTCCCAAACGACATTATCCTCCTCGCCTTGATAATCTCTTATCTTGCCAAGAGTTAAAAGTTGTTATTCAGAATACTGAAGATTTACTTTTTGCTAAAACAATGGCTGATTTAATAAAAAATAATGGAACAATTAAACCTCAATTATTTTTGCAAGCAGGATGGGAAAATGAAGAGGGACAAACACTTGCAATCAAGTTTGTCAAAAACAATCCGGATTGGAGATTAAGTATGCAAACTCACAAATGGCTAGGTGTGCTCTAACCATCTATATAAATGAGATTTTGCTTCATTAGATT--AAAATAAAAATAATGATTGGACAGACGACAATTGCATTACTTTCCGGAGGAATTGATTCAGCTACAGCTGCTTGTATTGCTATGGAAGCTGGGCAAAAAGTAATTGGATTATCATTTGATTATGGTCAACGACATCTTAAGGAGTTACAAGCAGCAGCAGATTTAGCAAAAGATTTAAATCTTGAGGATCACATAACAATAAAGATTGATTTATCTTCTTGGGGTGGGTCCTCCTTGACCGACACGTCACAAGCAATACCCAATAAAGGCATACAAAAAAATACTATTCCTAACACTTACGTTCCGGGTAGAAACACTATCTTTGTAGCTATTGGGTTGAGTCTTGCAGAAGCTCGTGGAGCAAATCGAATAGCATTAGGAATAAATGCAATGGACTATTCTGGATATCCAGACTGTAGACCAGATTATTTAGAAGCATATCAAGAATTAGCTAACTTATCGAGCAGAGTAGGACGCGAAGGGAAAGGGATAAAACTCTGGGCTCCACTACTAGATTGGGAAAAAACAAAAATTTTTAAAGAGGCATTACGCTTAAAAATTCCTATAGAAAAAACATGGAGTTGCTATCAAGGTGAAAGTAAACCATGCGGGAGATGTGATAGTTGTCGTATTAGAGATAAAGCATTAAAAGAAATAGGTCGCGAAGATCTATGTAGTCAAAATATCTAGTGAATAACATTAAGCGGCTATTATGTCAGTGGGAATCACCTGAGCTAGTAGCTTACAAATTGATTCAAGAATGGGGAGAGGCAGGATTTATATGGCTTGATGGTGATGGGAGTAATTTAGGTCGATGGGTTACCTTAGGCATTAATCCTTTAGAACAGTTTTGTTCTAGAGAATTAGAAATTTCAAAAAAGAATTCAAATCCTTTTAAAATTTTACGCGAATTACCGCCAGGGCATTGGACTGGTTGGCTGAGTTATGAAGCTGCATCTTGGACAGAGCCACAAAATCCATGGCAAACAAGTTCTATGGCAACTTTATGGATAGCCTCTCATGACCCTATATTAAAATTTGATCTTCAGAAGAGAGAGCTATGGCTAGAAGGCAAAGATGAAAAGCGCATCTCAATTATGGAAAATTTTCTAAACAGTACTTTTCATCAAAAGCTTTCCAAAGCCAACACTAACGGGACAAAACAAATAGAACGCAAGAATAGTATCCCCCTAGAATCTTGGGACTGGAAATTAACAAGTCAAGAATATTCTGAAAGAGTTGATGAGATCAAAGAATGGATTGCAAAAGGTGATATTTTTCAGGCTAATCTAACCACCTCATGCCAAGCCCCATTACCAGAATCCATGCGTCCAATAGACGTATATTCAAAACTTAAAAAATGCTCCCCTGCTCCATTTGCTGGAGTAATTATCGGCGATCAAATGGCAAAAGGAGAAGCTATTATATCAACTTCACCAGAAAGATTTTTAAAAGCGTTACCCAATGGTGAGGTGGAAACGAGACCAATCAAAGGAACTAGACCCAGAGATAGAGATCCAGAAAAAGATGCTGATTGGGCAGCAGAACTTATTTGTAGTCCAAAAGATCATGCTGAGAATGTAATGATTGTAGATCTACTAAGAAATGATCTTGGAAGAGTATGCCAACCTGGTTCAATCAAAGTCCCTCATCTACTAGTTTTAGAAAGCTATTCACAAGTTCATCATCTCACTTCAGTAGTTAAAGGTAGACTCAATACAAATAAAACTTGGGTTGACTTGCTTGAAGCATGCTGGCCAGGAGGTTCAGTAACAGGAGCACCGAAGCTTAGAGCATGTAAAAGATTATATGAACTTGAACCAACAGCGAGAGGTCCATATTGTGGATCAATATTAAATATCAATTGGGATGGGGTCCTTGACAGTAATATTCTCATTCGATCTTTAATGATTAAAGAATCCTCTATCAGTGCTCATGCTGGATGTGGAATTGTTGCAGACTCAGATAGTCAAAAGGAAGCTGAGGAAATGAATTGGAAATTGATGCCACTTTTAAACGCATTAACATGACTGAAAATAAGAACAAAAAATTAGGCTGGATTGATGGTCACTGGGGGGTCTTCAAAGATTTAAAAGTGCCAATTAATGATCGAGGTCTCAACTTTGCAGATGGAATCTTTGAAACGATTTTCATTTTGAATGGAGTTCCGCAGCTTCTTAATGAGCATTTAAATAGATGGGAAAAAAGTGCAAGTATTTTAGAAATGAATCCTCCACCATCAAAAGAATGGTTGATTTCACTTATTGAAGATGGTATTAACCGATCGAAATTAAATAATGTCAATGGAGTCATTCGTATTAATTGGACTCGAGGAGCATCAAAAGAACGTGGAATTGATATCAGTAAGACAAGCCTTCATAGTTTTTGGTTGGAGATAGATTCTTATCAACTAAATTTTGAATCTATATCTACAATAATTAGTCAAACTGAAAGGAGAAATTCTTTTAGCCGGTTGAGTTGTTGTAAAACATTTTCCTATAACCAAGGGATTCAAGCACGCATAGAGGCAAAGAATGCAGGCTTTAATGATGCACTATTATTAAATAATCGAGGTGAAATATGTTGCGCCACTACAGCAAATATATTAGTAAAAAGAGAAAATTATTGGTTGACTCCACCATCTAATAGTGGTTGTCTACCTGGCATAATGCGTCAAAGAGGAATTGATTTGAATATAATAAAAGAGGCTCTAATTGAAGCCACACCAAAAGATAATGATGAATGGTTTTTAATTAATAGTTTGAGTTGTCACCCAATCCATAAAGTCAACCAAAAAGAATTAAACATATCAACTAATCCTAAAAAGTTTTGGTTAAGTTTATT-AAAATCTAAAGATTAGTATCTTAAAGACTATCTATATAGGAATAGGAAATGTCACTTCAGCTGGTGGAGGAGAACAAGCCTCTATTTGAAAATCAACAACAGAACCTATTACAACGATAGAGGGAGAGACTAAATCTTCAGTTTCTACTCGATCAAAAAGATTCACTAATTGAGACTTGATAAAACGTTGTCCAACAACAGTTCCATGCTGAATCACTGCTGCAGGGGTAGATGGATTCATCCCCCCAGCAATTAATTCAGTAGAGATGAACTTTAAATTATGAACACCCATGTATATCACTAATCCGTCACTAGATTTTGCCAGAGAGCGCCAATTGACTGATGGACGATTTTTATCAATCCCTTCGTGTCCAGTCACAAAAGTCACTGAAGATCCAGCAAGCCTATGAGTAATAGGTATACCTACATAAGCTGGGGCAGCAATACCAGAGGTGACTCCGGGTACAACCTGGACCGGGACACCTTTTTTATGAAGATAGGATGCCTCTTCCGCTCCTCTACCGAACAAGAATGGATCACCACCTTTTAATCGGACTATAGAAGAACAAGTCTTTGCCAAATCAAACAAAATATCATTCGTTTTCCTCTGAGGAACTGAATGATGACCACGTCTCTTCCCGACTGAATGAAGTTGACAAGTAGACGATACTAAGTTGACCAACTCAACTGGAACTAAAGAGTCGTATACAAGGGCATCACATTGGCTAATTAATCTTTGTGCTTTAACTGTTAACAAATCAGGGTCACCAGGACCTGCTCCCACAAGATAAACAGTACCAAATTCCTTTTTACTCATAGCAATTGCCCAAATATATATACAAAGCCACGATTAATGATTTC-------AGTAAAGCATATTAGCTGTTCTTCATTACTATCAATTTTTATATTCTTATTTGGAGTTAAAAGATAAGGTATTAGAAGATAATCTTTATTCTGATTAGAACTATCTT
>AG-402-A08
TCCTTGGAACGTGAAAAGATGTTTAGAAATACTACCTAGCAAAAAGATCTTTCAAATAGGAATAAGAAGTGGAACAAAATCGGAATTCCTTGAAATGAATAATACTAAAAGATTAATTAAACATACTTATGGAGAGAATGCTAAATATTTAGAAGAAGCTCTAAAAAATTTCAAAGGGAAACCAATCTATTTAACTTTTGATTTAGATTGGTTTGATCCATCTGTAATGCCAGGCACAGGCACTCCAGAACCCGGAGGTTATTTTTGGGGAGATTTTGCAGCAATAATAGATGTGATCAAGTCTCATAACTTAATTGGCGCAGATGTAGTCGAATTATCTCCCAAATTAGATAACTCTGGTATTAGTAGTATCCTGGCTGCAAAAGTTATACGTTCATTAATTATGTTATTGGACAAATAATCCT-AAAAAATTTG-ACTTTAATTCTTATTTGTAACTAATACCTTTCCAAAATCGAGTTGTTGATCAACAGATCTTTCAGAAATCTTTGGGAAATAAGGTTCTTTTTTTATCCAATGACCACAATAAACAAATGAAGATATCTCAGAATGTATTTTTATCTTTCTAAGTTTGCACCATGAGAATGAATCAAAATGACTTGAAACACACTGATTGCAGCTCATACAAGATCTTTTTAGAGTCATCAAGTCTTAACCCAAGACTCATAGAGTAGTAAAACTTTCCGGATCGAGCCACAAAGCATTAAATTTAGTTCTAGAAATTCTTATGGGTTCACGTTTTTACTAGTGAATTTCT-TTTAACTTTCAGCAAAAAATGAAATTACTGCAAACTCCTCTTTACGAAGAATGCCAAAAATTAGGGGGTAAAATGGTCCCTTTTGCAAATTGGGAAATGCCTGTTAGTTTTTCTGGATTAATAGAAGAACACAATGCAGTAAGAAAAAATGTTGGAATGTTCGACATATCTCATATGGGTGTTGTGCAAGTACAAGGTAAAAATATCAAGAGCGCATTACAAAATTTAGTTCCTTCAGACGTGTTTCGAATAGGACCTGGTGAAGCGTGTTATACAGTTTTTTTAAAAGAAAATGGAGGAATTCAAGACGATCTAATCATTTATGATCAAGGAATTTTAGACACACATAAAGAAAGCATCCTTCTAGTTATAAATGCCGCAAGAAAACAATCAGACATTGAATGGTTAAATTTAAATCTTTCAAAAAAAGAAATCACAATATCCGAATACATGCCAGAGGGTGCCTTAATTGCCATCCAAGGTCCAGAATCAATTCATACATTCGAGAAAATTCTTCAAGAGTCTTTATCCGATTTGCCACGCTTTGGTCACAGAACTATTACTTCTAATCCCAATCTAATCAACTCAGAAGAATCAATTTTTGTTGCACGAACTGGGTATACAGGGGAGGAAGGTTTCGAATTTTTGTCATCGCCAGAAACAGCAAAGTCCATCTGGAAGAATCTAATTGCATCGGGAGTTACTCCATGCGGGCTTGGAGCAAGAGATACACTCCGATTAGAGGCTTCTATGCATTTATATGGCAACGATATCAACTTAGATACAACTCCCTTTGAAGCTGGTTTGGGTTGGTTAGTTCATTTAGAAATGCCTCATGATTTTATAGGTAGGAAAGCTCTAGAAAAACAAGCCGAAGATGGAACGAAAAAAAAACTTGTTGGTATTAAAGTGCTTGATAAAGGAATCGCAAGAAAAGGGTATCCGGTTGTTTACAACTGCAAAACCGTTGGGAAAGTAACTAGCGGAACTTGGTCTCCAACATTGAAAGAACCAATAGCTCTTGCGTATGTGCCAAGCGAAATTGCAAAAGTAAATGCTCAAGTAGAAGTAGAAATTAGAGGAAAAAAACATCCTGCAATAATCGTAAAAAGACCTTTTTATCGAAAAGGTTTTTGAGCAAGTAGAAACTGTGTTGTGCATAAAAGCCGGTCTTTGTGGGAAACTCATTATTCATGATGATTGAGAATTTCATGCGCAATAAGACTTGTGGAGAACTACGAGCTTCCGCAATTGGCGCAAATGTTCAACTATGTGGTTGGGTTGATCGCAGAAGGGATCATGGCGGAGTAATTTTTATAGATCTAAGAGACCGCTCTGGAACAATTCAAATCACAGTTGATCCAGATCAAGGTAAGGATCTTTTTAGCATCGCTGAAAGTCTTAGAAATGAGACTGTTCTTCAAATAAATGGATTAGTAAGAACAAGACCTGAAGAAGCTATTAATACAAAAATCCCAACAGGTGAAGTTGAAGTCCTAGCTAAAAATATAAAAATTCTCAATGCTGTTACTAGTACACTCCCCTTTTCAGTTTCCATTCATGATGAGGAGAGTGTTAAAGAAGAAATCAGGCTAAAGCATAGATATTTAGATCTCAGAAGAGAGAGAATGAATAGTAATCTTCGATTGAGGCATAACACAGTCAAAGCCGCTAGAAGCTTTCTTGAACAGGAAGGATTTATAGAAGTTGAAACACCTGTTTTGACTAGATCAACCCCTGAAGGAGCAAGAGATTACTTAGTCCCCTCACGTGTATGTGGTGGCGAGTTTTTTGCTTTACCGCAATCCCCACAATTATTCAAACAATTGTTGATGGTTGGTGGAGTTGAACGTTATTACCAAGTCGCACGTTGTTTTCGTGATGAAGATTTACGTGCAGACAGGCAACCAGAATTTACTCAATTAGATATTGAAATGAGTTTTATGGAGGAAAAAGAGATCATTGAATTAAATGAAAAATTAATTATAAATATATGGAAAAAAATTAAAGGGATTGATCTCCAAACTCCATTTCCAAGAATGACTTGGCAAGAAGCTATGGATCGGTTTGGAACTGACAGACCTGATACTCGATATGGAATGGAACTTGTCAACACAAGTGATTTATTTTCTAAAAGTGGATTTAAAGTTTTTTCAAATGCTATTTCCTCAGGTGGATGCGTTAAGTGCATCAACATCGAGGATGGAAATAATTTAATTAGTAATGTCAGAATAAAACCAGGTGGAGATATTTTTAGCGAAGCCCAAAAGGCTGGAGCTGGTGGACTAGCATTTATCAGAGTTCGAGATAATGAAGAAGTCGATACTATTGGAGCCATAAAAGATAATTTAACTACCACGCAAATAAAAGAACTCTTATTAAAAACCCAAGCTAAACCTGGTGATCTAATCCTTTTTGGTGCAGGCCCCACAAACATTGTTAATAGAACCTTAGATAGAGTTCGTCAGTTTATTGCGAAAGATCTAAAAATAATCTCAGACAACGAATTAAAACCTCAATGGAATTTTCTTTGGGTCACTGATTTTCCTATGTTTGAATTAAATTCTGATGAAAATCGTCTAGAAGCAATTCATCATCCTTTTTGCGCTCCTAAGCCTGAAGATATTGGTGAATCAGAAAGCTTATGGAAAGAAAAATTACCCAATTCAAATGCTCAAGCGTATGATCTAGTTCTTAATGGATTAGAAATTGGTGGAGGATCTTTAAGAATTCACAACGCAGAACTTCAAAAAACCGTTCTAGAAGTAATTGGTCTATCGAAAAATGAAGCAGAAGAGCAATTTGGTTTTTTAATTGATGCCCTTTCAATGGGTGCTCCTCCACATGGTGGGATTGCATTTGGACTAGACAGAATAGTTATGCTTTTATCCAATGAAGATTCAATTAGAGATACTATTGCTTTTCCAAAAACACAACAAGCTCGTTGTTCCATGGCTAAAGCCCCTGCAAACGTGGAAAACAAACAATTAGAAGATCTCTACATAGCTTCTACTTGGATAGATCCTGATTGAATTGATAGAAATTAGCGGTAAACACATTATCGTAAAGAGAAAATATGTAAATTTCTTGGCGTTTACCTGGATCAAGGTAGCTTAAAGAATGATTGAAAAGTAAATGGCAAAATTTGTTTTCGTCACTGGTGGTGTAGTTTCAAGCATTGGCAAAGGAATTGTTGCCGCAAGTCTTGGCAGGCTACTTAAATCAAAAGGGTACAGTGTTTCGATTTTGAAGCTTGACCCATATTTAAATGTTGATCCTGGGACGATGAGCCCTTTTCAACATGGAGAGGTTTTTGTAACTGAAGACGGGGCTGAAACTGATTTAGACCTTGGACATTATGAGCGTTTTACCGATACGGCAATGTCAAGACTAAACAGTGTCACGACAGGTTCCATTTATCAAGCTGTTATTAATAAAGAAAGAAGAGGTGACTATGACGGAAGAACAGTTCAAGTCATCCCACACATCACTCGTGAAATTCGCGAAAGAATTAAGCGTGTAGCAGATAATAGTGGTGCAGATGTAGTGATATCAGAAATTGGAGGAACAGTTGGAGATATTGAATCACTACCTTTTCTTGAAGCAATAAGAGAATTTAAAGGGGATGTAAAAAGAAACGATGTTGTTTATGTTCATGTCACATTATTGCCTTACATAGGCACCTCTGGAGAAATCAAAACCAAGCCAACACAGCACTCAGTAAAAGAATTACGTTCTATAGGTATTCAGCCAGATATTTTGGTTTGTCGCAGTGATAGACCCATTAATGATGATTTAAAAAATAAAATAGGGGGTTTCTGTGGAGTTAACTCTGATGCGGTCATAGCATCCCTTGATGCTGACAGTATTTACTCAGTGCCATTAGCACTCAAAGATGAAGGACTTTGCAAGGAAGTATTAGATTGCTTGGATCTGAATGATCATGAAAGTGATTTAAAAGACTGGGAACAATTAGTCCATAAATTGCGAAATCCAGGCCCTTCTGTCAAAGTTGCGTTAGTTGGCAAATATGTACAATTAAATGATGCCTACTTATCAGTAGTCGAAGCATTACGTCACGCATGTATCTCGAAAGATGCATCTTTAGATCTTCACTGGATCAACGCGGAAAATATAGAATCACAGGGAGCTGAAAAACTACTTCAGGGAATGGACGCAATTGTCGTTCCAGGAGGTTTTGGTAACCGTGGCGTAAATGGAAAAATTGCTGCTATTAGATGGGCAAGGGAGCAAAGGGTACCTTTTCTTGGGCTTTGCTTAGGTATGCAATGTGCTGTCATTGAATGGGCTCGCAATATAGCTGGTTTAGAAGATGCATCTAGTGCAGAACTAAATCCGAATTCAAAACACCCTGTAATTCACTTACTTCCAGAACAACAAGACGTAGTTGATCTAGGAGGAACAATGAGATTAGGAGTATATCCTTGTAGACTTCAAACGAACACAACCGGACAAAGTTTATACAACGAAGAAGTTGTTTACGAAAGGCATAGACATCGTTATGAGTTCAATAATTCATATAGAACTCTCCTAATGGAATCTGGGTATGTAATTAGTGGGACTTCACCTGATGGTCGATTAGTAGAGCTAATCGAATTAAAAAATCACCCATTTTTTATTGCATGTCAATATCATCCAGAATTCCTCTCTAGACCAGGGAAACCACACCCTTTATTTGGTGGTTTAATTCAAGCTGCACAAATGCGTGTTCCATCCTCACCAAACGAAGCGTTCAATCCACAATCAAAAATCATTGAAAAAAAATCACTAGAAAAGCAATAAATGGACTCATCTCTACCAGTAGTGGAATGTTTTCATTCTCTACAAGGAGAAGGAGAACATGCAGGTAGAAGCGCTTACTTCATCAGATTAGCTAGTTGTAAAGTTGGATGCCCTTGGTGTGATACAAAAGATTCGTGGAATTCAGAAAATCATCCACAACAAAGTTTGATAGATTTATCAATTAGAACAGCCAAAGCCCAAAAAGAGGGTGCAGCTTTTGTTGTAATCACTGGCGGTGAACCGTTGCATCATAATTTAGATCCTCTCTGCAAAGAAATTAGAAAATCTACATTCAATGAAAAGAAAAAATCTATTCCAATACATCTCGAAACTAGTGGAGTAGATATGCTAAGTGGCAACCCTGATTGGATAACATTATCGCCTAAAAGGCATTCTCCGCCTCGCCTTGATAACCTTTTAGCTTGCCAAGAGTTAAAAATTGTTATCCAGAGCGCTGAAGATTTGGATTTTGCAAAAAAGATGGCTGATTTAATAAAAAACAATGGAAAAACGAAGCCTCAATTATTTTTACAAGCAGGATGGGACAATGAAGAAGGAAAAGCACTAGCAATCAAGTATGTAAAAAACAATCCCGATTGGAGATTAAGTATGCAAACTCACAAATGGCTAGGTGTACTCTAACCATCTAGATGAATGAGATTTTGCTTTATTAGATTAAAA---AAAAATAATGATTGAACACAAAACAATTGCATTACTTTCCGGAGGAATTGATTCAGCCACAGCTGCTTGTATCGCTATGGAAGCCGGGCAAAAAGTAATTGGTTTATCCTTTGATTATGGCCAACGACATCTTAAGGAGTTACAAGCAGCAGCAGATTTAGCAAAAGATTTAAATCTTGAGGATCACATAACAATCAAGATTGATTTATCCTGTTGGGGTGGGTCCTCCTTGACCGACACGTCACAAATAATACCCACTACAGGCATACAAAAAAATACTATTCCTAACACTTACGTTCCAGGTAGAAACACTATCTTTGTTGCTATTGGGTTGAGTCTTGCAGAAGCTCGTGGAGCCAGTCGAATAGCATTAGGCATCAATGCAATGGATTATTCTGGATATCCAGACTGTAGACCTGATTATTTAGAGGCATATCAAGTATTAGCTAACTTATCCAGCCGAGTAGGACGCGAAGGGAAAGGTATAAAACTCTGGGCTCCACTACTAGATTGGGAAAAAACAAAAATCTTTAAAGAAGCATTACGCTTAAAAATTCCTATAGAAAAAACATGGAGTTGCTATCAAGGTGAAAGTAAACCATGTGGTAGATGTGATAGTTGTCGTATTAGAGATAAGGCATTAAAAGAAATAGGTCGCGAAGATCTATGTAGTCACGATATCTAGTGAATAACATTAAACGCCTACTATGTAAATGGGAATCACCTGATCAAGTAGCTCACAAATTGATTCAAGAATGGGGAGAGGCAGGATTTATATGGCTTGATGGCGATGGGAGTGATTTAGGTCGATGGGTCACCTTAGGAATTAACCCTTCAGAGCAGTTTTGCTCTAGAGAATTAGAAAATTCAAAAAAGTACTCTAATCCTTTTAAAATTTTACGCGAATTACCCCAAGGGCATTGGACTGGTTGGTTGAGTTATGAAGCTGCATCTTGGACAGAACCACAAAACCCATGGCAAAAAAGTTCTATGGCAACTTTATGGATAGCCTCTCATGACCCTATATTAAAATTTGATCTTCAGAAGAGAGAGCTATGGCTAGAAGGCAAAGATCCAAAACGCATCTCAATTATGGAAAATTTTCTAAAAAGTACTTTTCACCAAAAGCTTTCCAAAACCAACACTAACGAGACAAAACAAATAGAACGCAGGAATAGTATCCCCCTAGAATCTTGGGACTGGAACTTAACAAGTCAAGAATATTCTGAAAGAGTTGATGAGATCAAAGAATGGATTGCGAACGGTGATATTTTTCAGGCTAATCTAACTACCTCATGCCAAGCCCCATTGCCAGAATCCATGCGTCCAATAGACGTATATTCAAAACTTAAAAAATGCTCCCCTGCTCCATTTGCTGGAGTAATTATCGGCGATCAGATGGCAAAAGGAGAAGCTATTATATCAACTTCACCAGAAAGATTTTTAAAAGCGTTACCCAGTGGTGAGGTGGAAACGAGACCAATCAAAGGTACTAGACCCAGAGATAGAGATCCAGAAAAAGATGCTGATTGGGCAGCAGAGCTTATTTGTAGTCCAAAAGATCATGCTGAGAATGTAATGATTGTAGATCTACTAAGAAATGATCTTGGAAGAGTATGCCAACCTGGTTCAATCAAAGTCCCTCATCTACTAGTTTTAGAAAGCTATTCACAAGTTCATCATCTCACTTCAGTAGTTAAAGGTAGACTCAATACAAATAAAACTTGGGTTGACTTGCTTGAAGCATGCTGGCCAGGAGGTTCAGTAACAGGTGCACCGAAGCTTAGAGCATGTAAAAGATTGTATGAACTTGAACCAACAGCGAGAGGTCCATATTGTGGATCAATATTAAATATAAATTGGGATGGGGTCCTTGATAGTAATATTCTCATTCGATCTTTAATGATAAAAGAATCTTCTATCAGTGCTCATGCTGGATGCGGAATTGTTGCAGATTCAGATAGTCAAAAGGAAGCTGAGGAAATGAATTGGAAATTGATGCCACTTTTAAACGCATTAACATGACTGAAAATAAGAACGAAAAATTAGGCTGGATTAATGGTCACTGGGGAGTCTTCAAAGATTTAACAGTCCCAATTAACGATCGAGGACTGAAATTTGCGGATGGCATCTTTGAAACGATTTTCATTTTGAATGGAGTTCCGCAACTTCTAAATGAGCATTTAAATAGATGGGAAGAAAGTGCAAGTATTTTAGAAATGAATCCTCCACCATCAAAAGAATGGCTGATTTCACTCATTGAAGATGGTATTAACCGATCGCAATTAAATAATGTCAATGGAGTAATTCGTATTAATTGGACTCGAGGAGCATCAAAACAACGTGGAATTGATATCAGCAAGACAAGTCATCATAGTTTTTGGTTGGAGATAGATTCTTATCAACCAAATTTTGAATTTATATCTACAATAATTAGTCAAACTGAAAGAAGAAATTCTTTTAGCCGATTGAGTTATTGTAAAACATTTTCCTATAACCAAGGGATTCAAGCGCGCTTAGAAGCAAAGAATGCAGGCTTTAATGATGCAATATTATTAAATTGTCAAGGTGAAATATGTTGCGCCACTACAGCGAATATATTAGTAAAAAGAGAAAATAATTGGTTGACTCCACCATCTAAAAGTGGTTGTCTACCTGGCATAATGCGTCAACGAGGAATTGATTTGAATATAATAAAAGAAGCTCTCATTGAAGCGACACCACAAGATAATGATGAATGGTTTTTAATAAATAGTTTAAGTTGTCGTCCAATTCAAAAAATAAACAAAAAAGAATTAAAAATATCAACTAATCCCAAAGAATTTTGGCTGAGTTTGTTAAAAATCTAAAAAATAATATCGGACAGACAATCTATATAGGAATTGGAAATGTCACTTCAGCTGGCTTTGGAGAGCAAGCTTCTACTTGAAAATCCACAACTGAACCTATTACAACAATCGCAGGAGACCTTAAATTTTCTTCTTGAACTCGGTCAAAAAGTTTTACCAAAGGGCTCTTAATATAACGTTGACCAATAACAGTACCCTGCTCAATAACTGCCGCAGACGTCTCAGGATTCATACCACCAGCAATCAACTCTGCTGAGATAAATTTTAAATTATGAACACCCATATATATAACGATTCCATCACTGGATTTCGCTAAAGACCGCCAATTTACAGCTGGGCGTTTTTTATCAATCCCCTCATGTCCAGTCACAAAAGTGACTGAAGATCCAGCACGTCTATGAGTAATAGGTATTCCAACATAGGCAGGAGCAGCTATACCTGATGTAACCCCAGGTACGACTTGTACTGGAACCCCTTTTTCATGAAGATAAGAAGCTTCTTCCGCACCTCTACCAAACAAAAATGGATCGCCACCTTTTAATCTAACAATACAAGAATAACTCTTTGCTAAATCAAACAAAATATCATTCGTTGTCCTCTGAGGAACCGAATGATGACCACGCCTCTTACCTACTGAATGAAGTTGACAATTTGAAGAAACTAATTCAAGTAGCTCTATAGGAACTAAAGAGTCGTATACAAGCGCATCACATTTACTAATTAGTTTTTGCGCTTTAACTGTTAATAAATCGGGATCACCAGGACCTGCTCCGACAAGATGCACAGTACCAAACTGATTTGTATTCATGGCAAGTTACCCAAAATATTAACAAGACCACGATGAATAATATCAATCTCAAGCAAAG-ATTTAAGCTGCTCTCCTTTACTATCAATTTCTACATTTTTGTTTGGAGTCAAAAGATAGGGAATAGGAAGATAATTCTTCTCCTTTTTAACAGTATCTT
>AG-402-B03
TGCGTGCACTATGAAAAGATGTTTAGAAATACTACCTAGCAAAAAGATCTTTCAAATAGGAATAAGAAGTGGAACAAAATCAGAATTTCTTGAAATGAATAATAGTAATAGGTTAATTCAACATACTTTGGGAGAGAATGCAAAATCTTTAGAAAAAGCTCTAAAAAGTTTTAAAGGGAGACCAATCTATTTAACTTTTGATTTAGATTGGTTTGATCCCTCTATAATGCCAGGAACAGGCACTCCTGAGCCCGGAGGCTATTTTTGGGGAGATTTTGCAGCAATAATAGATGTGATTAAGTCTCATAATTTAATTGGTGCTGATGTAGTCGAATTATCTCCCAAGTTAGATAACACTGGTATTAGTAGCATCCTTGCTGCAAAAGTTATACGTTCATTAATTATGTTATTGGACAAATCATCCT-AAAAAATTTGCATTTAAATTTTCATTC--AACTAATACCTTTTCAAAATCAAGTTGTTGATGAACAAATTTTTCAGAAATTTTTGGGAAACTAGGTTCTTTTTTTATCCAATGACCACAAGAAACAAATGAAGATATCTCAGAATGTATTTTTATTTTTCTAAGTTTGCACCATGAGAATGAATCAAAATGACTTGAAACACATTGATTACAACTCCTACAAGATCTTTTTGCAGTCATTAAGTCTTAACCCAAGACTCATAGAGTAGTAAAACTTTCCGGATCGAGCCACAAAGCATTAAATTTAGTTTTAGAAATTCTTATAAGTTCACGGTATTAATTGTGAATTTCT-TTTACCGTTCAACAAAAAATGAAATTACTTCAAACTCCACTTTATCAAGAATGCAAAGAATTAGGCGGTAAAATGGTCCCTTTTGCAAATTGGGAAATGCCTGTTAGTTTTTCTGGGTTAATAGAAGAACACAATGCAGTAAGAAAAAATGTTGGAATGTTCGACATATCTCACATGGGTGTTGTGCAATTAAAAGGTAAAAATATCAAAAGCGCATTACAAAATTTAGTTCCCTCAGACGTGTTTCGAATAGGGCCTGGTGAAGCGTGTTATACAGTTTTTTTAAAAGAAAATGGAGGAATTCAAGACGATCTAATTATTTATGATCAAGGAATTTTAGATACAAACAATGAAAGTATAGTTCTAGTTATTAATGCGGCCAGAAAAGAATCTGACATTGAATGGTTAAGTGCAAATCTCTCTAAAAAGGAAATCAAAATATCCGAATTCATGCCAGAGGGTGCATTAATTGCGATCCAAGGTCCAGAATCTATAAGTGCACTTGAGAAAATTCTCGAAGAGCCTTTATCTAATTTGCCACGTTTTGGTCACAGAACTATTACTTCAAATCCCAATCTAATAAACTCACAAGAATCAATTTTTATTGCACGAACTGGTTATACAGGCGAGGAAGGTTTCGAATTCTTGTCATCTCCTGAAACAGCAAAGTCTATCTGGAAGAGTCTAATTGCGTCGGGAGTCACTCCATGCGGGCTAGGAGCAAGAGATACACTGCGATTAGAGGCTTCTATGCATTTATATGGGAACGATATCAACCTAGATACAACTCCCTTTGAAGCTGGCTTGGGTTGGTTAGTTCATTTAGAAATGCCTAATGATTTCATAGGTAGGAAAGCTCTAGAAAAACAAGCCGAAGTTGGAACGCAAAAAAAACTTGTTGGTATTCAAGTCCTAGATAAAGGAATTGCAAGAAAAGGATATCCAGTTCTATACAACAGCGAAACTGTTGGAATGGTCACTAGCGGAACTTGGTCTCCTACATTGAAAAAACCCATAGCTCTTGCTTATGTGCCAAGCGAAATTGCAAAAGTCAATACTCAAATAGAAATAGAAATTAGAGGGAAAAAACATCCTGCAATAATCGTAAAAAGACCTTTCTATCGAAAAGGTTTTTGAGCAAGTAGAAACTGTGTTGTGCATAAAAGCCGGTCTTTGTGGGAAACTCATTATTCATGATGATTGAGAATTTCATGCGCAATAAGACTTGTGGAGAACTACGAGCTTCCGCAATTAGCGCAAATGTTCAACTTTGTGGTTGGGTTGATCGCAGAAGGGATCATGGCGGAGTAATTTTTATTGATCTAAGAGACCGTTCTGGAACAATTCAAATCACAGTTGATCCAGATCAAGGTCAGGATCTTTTTAGCATCGCTGAAAGTCTTAGAAATGAGACTGTTCTTCAGATCAATGGATTAGTAAGAGCGAGACCTGACGAAGCTATTAATACAAAAATCCCAACGGGTGAAGTAGAAGTCCTAGCTAAAAATATAAAAATTCTCAATGCTGTCACCAGTACACTTCCTTTCTCAGTGTCAATTCATGATGAGGAGAGTGTTAAAGAAGAAATCAGGCTAAAGCATAGATATTTAGATCTTAGAAGAGAGAGAATGAATAATAATCTTCGATTGAGACATAAGACTGTCAAAGCGGCTAGAAGTTTTCTTGAAAACGAAGGATTTATAGAAGTTGAAACACCAATTTTGACTCGCTCAACTCCTGAAGGAGCCAGAGATTACTTAGTCCCCTCTCGTGTGTGTGGTGGCGAGTTTTTTGCTTTGCCGCAATCCCCACAATTATTCAAACAATTGTTGATGGTTGGTGGAGTTGAACGTTATTACCAAGTCGCACGTTGTTTTCGTGATGAAGATTTACGCGCAGACAGGCAACCAGAATTTACTCAATTAGATATTGAAATGAGTTTTATGGAGGAAAAAGAAATCATTGAGTTAAATGAAAAATTAATTGTAAACATATGGAAAAAAATCAAAGGGATTGATCTCCAAACTCCATTTCCAAGAATGACTTGGCAAGAGGCTATGGATCGGTTTGGAACTGACAGACCTGATACTCGATATGCAATGGAACTTGTCAACACAAGTGATTTATTTTCCAAAAGTGGATTTAAAGTTTTTTCAAATGCTATTTCTTCTGGTGGATGCGTTAAGTGCATCACCATTGAGGATGGAAATAATTTAATTAGTAACGTAAGAATAAAACCAGGTGGAGATATTTTTAGTGAAGCCCAAAAGGCTGGCGCTGGTGGACTAGCATTTATCAGAGTTCGAGATGATAAAGAAGTCGATACAATTGGAGCCATAAAAGATAATTTAACTACCTCGCAAATAAAAGAACTCCTTTTAAAAACCCAAGCTAAACCTGGTGATTTAATCCTTTTTGGTGCAGGGCCGACAAACATTGTTAATAGAACCTTAGATAGAGTTCGTCAATTTATTGCGAAAGATCTAAAGATAATCTCAGACAACGAATTAAAAACTCAATGGAATTTTCTTTGGGTAACTGATTTTCCTATGTTTGAATTCAATTCTGATGAAAATCGTCTTGAAGCAATTCATCATCCCTTCTGCGCTCCAAAGCCTGAAGATATTGGTGAATCAGAAAGCTTATGGAAAGACAAATTACCCAATTCAAATGCTCAAGCGTATGATCTAGTTCTTAATGGATTAGAAATTGGTGGAGGATCTTTAAGAATTCACAACTCAGAACTTCAAAAAACCGTACTAGAAGTAATTGGTCTATCTAAAAATGAAGCAGAAGAGCAATTTGGCTTTTTAATTGATGCGCTCTCAATGGGTGCCCCTCCACATGGTGGGATTGCATTTGGACTGGACAGAATAATTATGCTCTTATCCAATGAAGATTCAATTAGAGATACTATTGCTTTTCCAAAAACACAACAAGCTCGTTGTTCCATGGCTAAAGCCCCTGCAAACGTGGAAAACAAGCAATTAGAAGACCTCCATATAGCTTCTACTTGGATAGATCCTGATTGAATTGATAGAAATTAACGGTAAAAACATTATCCTAAAGAGAAAATATGTAAATTTCTTGGTGTTTACCTGGATCAAGGTAGCTTAAAGAATGATTGAAAAGTAAATGGCAAAATTTGTTTTCGTCACTGGTGGTGTAGTTTCAAGCATTGGCAAAGGAATTGTTGCCGCGAGTCTTGGCAGACTACTTAAATCAAAAGGGTACAGTGTTTCGATTTTGAAGCTTGACCCATATCTAAATGTTGATCCTGGGACGATGAGCCCTTTTCAACATGGAGAGGTTTTTGTAACTGAAGACGGTGCTGAAACTGATTTAGACCTTGGGCATTATGAGCGCTTTACAGATACTGCAATGTCAAGACTAAATAGTGTCACGACAGGTTCCATTTATCAAGCTGTTATTAATAAAGAAAGAAGAGGTGACTATGACGGAAGAACAGTTCAAGTCATACCCCATATCACTCGTGAAATTCGCGAAAGAATTAAACGTGTAGCAGACAATAGTGGTGCAGATGTAGTGATATCAGAAATTGGAGGAACAGTTGGAGATATTGAATCTCTACCTTTTCTGGAGGCAATAAGAGAATTTAAAGGGGATGTAAAAAGAAACGATGTTGTTTATGTTCACGTCACATTATTGCCTTATATCGGTACATCTGGTGAAATTAAAACCAAGCCAACTCAGCACTCAGTAAAAGAATTACGATCTATAGGTATTCAGCCAGATATTTTAGTTTGTCGCAGTGATAGGCCCATTAATGATGATTTAAAAAATAAAATAGGGGGTTTCTGTGGAGTTAACTCTGAAGCGGTCATAGCATCCCTTGATGCTGACAGTATTTACTCAGTACCTTTAGCACTCAAAGATGAAGGACTTTGCAAGGAGGTATTAGATTGCTTGAATCTAAATGATCATGAAAGTGATTTAAAAGACTGGGAAAGATTAGTCCATAAATTGCGTAATCCAGGCCCTTCTGTCAAAGTTGCATTGGTTGGCAAATATGTACAATTAAATGATGCCTACTTATCAGTAGTCGAAGCATTACGTCATGCGTGCATTTCCCAAGATGCATCCTTAGATCTTCATTGGATCAATGCGGAGAACATCGAATCAGAGGGAGCAGAAAAACTACTTCAAGGAATGGATGCAATTGTCGTTCCAGGAGGTTTTGGTAATCGTGGCGTAAATGGGAAAATAGCAGCTATCAGATGGGCAAGAGAGCAAAGGGTTCCTTTCCTTGGGCTTTGCTTAGGTATGCAATGTGCTGTCATTGAATGGGCTCGCAATTTAGCTGGTTTAGTAGATGCATCTAGTGCCGAACTAGATCCAAATTCAAAACACCCTGTAATTCACTTGCTGCCAGAACAACAAGACGTAGTTGATCTAGGAGGAACCATGAGATTAGGAGTATATCCTTGTAGACTTCAAACCAACACAACCGGGCAAAGTTTATACAACGAAGAAGTTGTTTACGAAAGGCATAGACATCGTTATGAGTTTAATAATTCATATAGGACTCTCCTAATGGAATCTGGTTATGTAATTAGTGGTACTTCACCTGATGGTCGATTGGTAGAGCTAATAGAATTAAAAAATCATCCATTTTTTATTGCATGTCAATATCATCCAGAATTTCTCTCTAGACCAGGGAAACCACACCCTTTATTTAGTGGCTTGATTCAAGCTGCACAATTACGTGTCCCATCCTCACCAAGTGAAGCATTCAATCCACAATCAACAATTATTGAAAAAAAATCTCTAGAACAGCAATAAATGGACCCATCTCTACCAGTAGTGGAATGTTTTCATTCTCTACAAGGAGAAGGAGAACATGCTGGTAGAAGCGCTTACTTCATCAGATTAGCTAGTTGTAAAGTTGGATGTCCTTGGTGTGATACGAAAAATTCATGGAATTCCGAACTTCATCCACAACAAACTTTGATAGATTTATCAATTAGCACAGCCAAAGCGCAAAAAGAAGGTGCAGCTTTTGTTGTAATCACTGGAGGTGAGCCATTGCATCATAATTTAGATCATCTATGCAGAGAAATTAGAAAATCTACACTCAATCTAGATAAAAAATCTATTCCAATTCATCTCGAAACAAGTGGCGTAGACGCACTAAGTGGCAACCCAGATTGGATAACATTATCTCCTAAACGGCATTCTCCTCCACGCCTTGATAATCTGTTATCTTGCCAAGAATTAAAAGTTGTCATACAGAACGCTGAAGATTTACTTTTTGCTAAAAAAATGGCTGATTTAATAAAAAACAATGGAAAGATTAAACCTCAATTATTTTTACAAGCAGGATGGGAAAATGAAGAAGGGCAAACACTCGCAATCAAGTATGTAAAAAACAATCCTGATTGGAGATTAAGTATGCAAACTCACAAATGGCTAGGTGTACTCTAACCATCTATATAAATGAGATTTTGCTTCATTAGATTTAAA---AAAAATAATGATTGAACAGACAACAATTGCATTACTTTCCGGAGGAATTGATTCAGCTACAGCTGCTTGTATAGCTATGGAAGCTGGGCAAAAAGTGATTGGATTATCCTTTGATTATGGCCAACGACATCTTAAGGAGTTACAAGCAGCCGCAGATTTAGCAAAAGATTTAAATCTTGAGGATCACATAACAATCAAGATTGATTTATCTTCTTGGGGTGGGTCCTCCTTAACCGACACGTCACAAATAATTCCCACTAAAGGCATACAAAAAAATACTATTCCTAACACTTACGTTCCAGGTAGAAACACTATCTTTGTTGCTATTGGGTTAAGTCTTGCAGAAGCTCGTGGAGCCAATCGAATAGCATTAGGCATCAATGCAATGGATTATTCTGGATATCCAGACTGTAGACCGGATTATTTAGAGGCATATCAAGAATTAGCCAACTTATCCAGCAGAGTAGGACGCGAGGGAAAAGGTATAAAACTCTGGGCTCCACTACTAGATTGGGAAAAAACAAAAATCTTTAAAGAGGCATTACGCTTAAAAATTCCTATAGAAAAAACATGGAGTTGCTATCAAGGTGAAAGTAAACCGTGTGGTAGATGTGATAGTTGTCGTATTAGAGATAAAGCATTAAAAGAAATAGGTCGAGAAGATCTATGTAGCCAAAATATCTAGTGAATAACATTAAGCGACTACTATGTCAGTGGAAATCACCTGAGCTAGTAGCTTATAAATTGATTGAAGAATGGGGAGAAGCAGGATTTATATGGCTTGATGGCGATGGGAGTGATTTAGGTCGATGGGTCACCTTAGGAATTAATCCTCTAGAACAGTTTTGTTCTAGAGGATTAGAAATTTCAGAAAAGAATTCTAATCCTTTTAAAATTTTACGCGAATTACCGCCAGGGCACTGGACTGGTTGGTTGAGTTATGAAGCTGCATCTTGGACAGAGCCACAAAATCCATGGCAAACAAGTTCTATGGCAACTTTATGGATAGCCTCACATGACCCTATATTAAAATTTGATCTTCAAAATAAAGAGCTATGGCTAGAAGGCAAAGATGAAAAGCGCATCTCAATTATGGAAAATTTTCTAAACAGTACTTTTCATCAAAAGCTTTCCAAAACCAACACTAACGGGAAAAAACAAATAGAACGCAAACATAGTATCCCCCTAGAATCTTGGGACTGGAGGTTAACAAGTCAAGAATATTCTGAAAGAGTTGATGAGATCAAAGAATGGATTGCGAACGGTGATATTTTTCAGGCTAATCTAACTACCTCATGCCAAGCCCCATTGCCAGAATCCATGCGTCCAATAGACGTATATTCAAAACTTAAAAAATGCTCCCCTGCTCCATTTGCTGGAGTAATTATCGGCGATCAGATGGCAAAAGGAGAAGCTATTATATCAACTTCACCAGAAAGATTTTTAAAAGCTTTCCCCACTGGAGAGGTCGAAACAAGACCAATCAAGGGAACCAGACCCAGAGATAGAGATCCAGAAAAAGATGCTGATTGGGCAGCAGAGCTTATTTGTAGTCTAAAAGATCATGCTGAGAATGTAATGATTGTAGATCTACTAAGAAATGATCTTGGAAGAGTATGCCAGCCTGGTTCAATCAAAGTCCCTCATCTACTAGTTTTAGAAAGCTATTCACAAGTTCATCATCTCACTTCAGTAGTTAAAGGTAGACTCAATACAAATAAAACTTGGGTTGACTTGCTTGAAGCATGCTGGCCAGGAGGTTCAGTAACAGGAGCACCGAAGCTTAGAGCATGTAAAAGATTGTATGAACTTGAACCAACAGCGAGAGGTCCATATTGTGGATCAATATTAAATATAAATTGGGATGGGGTCCTTGACAGTAATATTCTCATTCGATCTTTAATGATTAAAGAATCCTCTATCAGTGCTCATGCTGGATGTGGAATTGTTGCAGACTCAGATAGTCAAAAGGAAGCTGAGGAAATGAATTGGAAATTGATGCCACTTTTAAACGCATTAACATGACTGAAAATAAGAAAGAAAAATTAGGCTGGATTAATGGTCACTGGGGAGTCTTCAAAGATTTAAAAGTGCCAATTAATGATCGAGGTCTCAACTTTGCAGATGGAATCTTTGAAACGATTTTCATTTTGAATGGAGTTCCGCAGCTTCTTCATGATCATTTAAATAGATGGGAAGAAAGTGCAAGTATTTTAGAAATGAATCCCCCGCCATCTAAAGAATGGTTGATTTCACTCATTGAAGATGGCATTAACCAATCGCAATTAAATAATATCAATGGAGTAATTCGTATTAATTGGACTCGAGGAGCATCAAAACAACGTGGAATTGATATCAGCAAGACAAGCCATCATAGTTTTTGGTTGGAGATAGATTCTTATCAACCAAATTTTGAATCTATATCTACAATAATTAGTCAAACTGAAAGAAGAAATTCTTTTAGCCGATTGAGTTATTGTAAAACATTTTCCTATAACCAAGGGATTCAAGCGCGCATAGAAGCAAAGAAAGCAGGCTTTAATGATGCAATATTATTAAATAGTCAAGGTGAAATATGTTGCGCCACTACAGCAAATATATTAGTAAAAAGAGAAAATAATTGGTTGACTCCACCATCTAATAGTGGTTGTCTACCTGGCATAATGCGTCAACGAGGAATTCAAATGAATATAATAAAAGAAGCTATAATTGAAGCGACACCAAAAGATAATGATGAATGGTTTTTAATCAATAGTTTAAGTTGTCGTCCAATTCAAAAAATAAACAAAAAAGAATTAAAAATATCAACTAACCCCAAAGAATTTTGGCTGAGATTGTTAAAAATCTAAAAAATAATATCGGACAAACTTTCTATATAGGAATTGGAAATGTGACTTCAGCTGGCTTTGGAGAGCAAGCTTCTACTTGAAAATCCACAACTGAACCTATTACAACAATCGCAGGAGACCTTAAATTTTCTTCTTGAACTCGGTCAAAAAGCTTTACCAAAGGGCTCTTAATATGACGTTGACCAATTACAGTCCCCTGCTCAATAACTGCCGCAGAAGTCTCAGGATTCATACCACCAGCAATCAACTCTGCTGAGATAAATTTTAAATTATGAACACCCATATATATAACGATTCCATCACTGGATTTCGCTAAAGACCGCCAATTTACAGCTGGGCGTTTTTTATCAATCCCCTCATGTCCAGTCACAAAAGTGACCGAAGATCCAGCAAGTCTATGAGTGATAGGTATCCCAACATAAGCAGGAGCAGCTATACCTGATGTAACCCCAGGTACTACTTGTACTGGAACCCCTTTTTCATGGAGATAAGAAGCTTCTTCCGCACCTCTACCAAACAAAAATGGATCACCACCTTTTAATCTAACAATACAAGAATAACTCTTTGCTAAATCAAACAAAATATCATTCGTTTTCCTCTGAGGAACCGAATGATGACCACGCCTCTTACCTACTGAATGAAGTTGACAATTTGAAGAAACTAATTCAAGTAGCTCTATAGGAACTAAAGAGTCGTATACAAGCGCATCACATTTACTAATTAGTTTTTGCGCTTTAACTGTTAATAAATCGGGATCACCTGGACCTGCTCCGACAAGATGCACAGTGCCAAACTGATTTGTATTCATGGCAAGTTACCCAAAATATTAACAAGACCACGATGAATAATATCAATCTCAAGCAAAG-ATTTAAGCTGCTCTCCTTTACTATCAATTTCTACATTTTTGTTTGGAGTCAAAAGATAGGGAATAGGAAGATAATTCTTCTCCTTTTTAACAGTATCTT
