# Supplementary material for: Emergence of trait variability through the lens of nitrogen assimilation in Prochlorococcus
Source: eLife. 2019 Feb 1;8:e41043. doi: 10.7554/eLife.41043 (PMC6370341; doi:10.7554/eLife.41043)
Supplement: Table 1—source data 1. [file elife-41043-table1-data1.zip › 15_LLItaxa_ppk_region.fasta]

>MIT0915
ATCCCTGAAGAACTAGCCGGGATGATTGATGCCTATATCGAACTAGGACCCAAAATTCAATCGCCCAGTAATCAATGTCAACCTATATTTTTTGGGATGCCTTTTGATGGTAG-GAAAAAAACAGCACCTATTTATCCTCTGACAACTTTACTATTACTAACTCAGAAACAGCCTGTTATTTTGCATGGTGGTTCTCGTATGCCAGTAAAATACGGCGTTACCCATAACGAACTCTTTCAAGCCTTAGGAATAAATTTAACCGGTCTATCCATAGAACAACTGCAAAGTTTTTTCAACCATAACAACCTAGCTTTAATACATCAGCCAGATCATTTTCCGCTAGCTGAAAATTTAATTCCTTATAGAGATCAAATAGGTAAGCGCCCACCTCTAGCAAGTATGGAATTAATCTGGACATGTCATCAAGGAAGTCATCTACATATAAGTGGCTATGTTCATTCTCCTACTGAAGAAAGACATTGGAAGACCTTAGAACTTATGGGAGAACAAAATGTGATTACTATCAAAGGACTGGAAGGTGGAATAGATCTTTCAATAAGTCGTTCATCAACAATTGGACAGTACAAAAATCAACATGGAACTAGAACTGTTTTTCATCCAAAAGACTACGAATGTTCTGGAAAAGATGTTGAATGGAGCGACATCACAGAATGGAAGAAATTTGCTTTACAAGCGCTTAATGGCGAGGGTCCTTTAATAAAAGCACTTGAATGGAATACTGGTATTTACTTTTTTTATGCAGGTATAAGCTCTGATATTAAAGAAGGAATTAATAAAGCAAAAGAAGTAATTAATTCAGGATTTGCTCTCAAGCACTTAGAAAAATTAATTAATTGGAGACAACAAAATATTAATTCGTAAGAACT--GTTTAAAAATACATTTAATAAAAAGTTTTTTTCATTAAATAACGAGAAAAATGCACACCACCTATTTGGATTTCCTCAGGAGCAATAATTGTCCATCCATGACGTAAAAGCAACTGATAACTACATAAACTTGCCTCTGTATTTAAAGTAATTGGTCTATCTTCAATAGTATCTTCCTCAATTTGATGTAATAGAGCCGTAGCATGACCCTGCCGTGACGAACGCCCTCGGCAATAAAGCAATGCCAAGCGATTATGGGGATATTTTAAAGCAAATGCTTCAATAGTTTTATCAACACAACTCACCCAGCCAACCCCATACTTCAGAGGTTTATCTAAAATCCCAGGAAGATACGCTAAAGCTGACCATGCTTCAATCTGTTCTTGGCTATACAAGGATTTGTCGCAAGTTCGAATAGCATCTTCATAAACTTCTCTGAGGGCCATTTCATCAGAACTCTCACAAGGTCGCAAATATCGATTTAGACTGTTACCACTAAATGAAGCCAAGTTCTCTGACAGTATGAGAAGGTAAATAAATTATGAGCTATTTGCATTGAGAAGGCTAAAAATTCCCACCCTTTTAGGAGCTTTTATAACACTTCTAGATGATCGTTTGGGCGAAACAATTGTTTTGCCTTTATTGCCTTTTTTATTAGAACAATTCACGACAAGCGCGACGACTCTTGGATTTTTAACTGGAACTTATGCAATATCTCAGTTTGCTGCAGCCCCACTAATTGGAGCTATGAGTGATCGTTTCGGTCGCAAGCCAATCATGATCACATGTGTATCTGGTTCTGTCATAGGAATATGTCTATTTGCATTAACTGTAAGCCTAAATTGGGATAATTATTTACCTTTATGGGCCTCAACTTTACCTTTATCTTTACTGTTTTTAGCCAGAATAATTGATGGTATAAGTGGCGGTACTGCAGCTACTGCTACTACAATACTTGCAGACATATCAACTCCCGAAAATCGCGCAAAAACCTTTGGATTAATTGGAGTAGCATTTGGTTTAGGTTTTATTCTTGGGCCAGGATTAGGAACAGCTCTTGCTAAATTTAGTGTTACTTTACCGGTATGGGTAGCAAGCGGATTTGCAATATTTAATCTTATTTTTGTAATTTGGTTTCTACCGGAAACACTGCCCAAAAATAAGAGAAATTTACTACCAAGGAAAAGAGATTTGAATCCAATTAGTCAGCTACTAATTGTATTCAAAAACCCCTTAGCTAGAAGACTTTGCTTATCATTTTTTGTTTTCTTTATGGCATTTAATGGCTTTACAGCTGTTTTAGTCCTTTATTTAAAAGAAAAATTTGGATGGAGTCCTGAATTGTGTAGTGCTGCTTTTATTGTCGTTGGAGTTATCGCAATGATTGTTCAAGGAGGCCTAATTGGTCCTCTTGTAAAAAGATTTGGAGAGTCGAGATTAACTTTCACTGGTATTGGCTTTGTAATGACAGGATGTATTCTTTTAACTCTCGCAAATATAGATACGTCAATTCCTCTTGTATTTTCTGGCGTCGCAATACTTGCTATGGGAACTGGACTAGTAACTCCTAGTTTAAGAGCACTAATTTCAAGAAGACTAAGTTCTATAGGTCAAGGAGCAGTATTAGGAAATCTGCAGGGTTTACAAAGTCTGGGAACTTTTCTTGGAGCAATAGCAGCAGGACGCTCATATGATCTTTTGGGTCCAAGAAGTCCATTCTTTGGCACAATATTGCTTCTAATATTTGTTATGTTTTTAATTTCAGGGAAAAGTCTTACCAAGCAAAAAGTAATCTCCTAGACTGATAGATGATCAAGATATTAAACT---AATAATTAGAAATTGAATAAATTGGTTATAGATATGACTGGTCCAAAAATCAATAATGAAACTTATATTAATCGTGAACTCAGTTGGATAGATTTTAACAAACGTGTTTTAGAACTTGCTACAGAAGAGGAAACGCCATTACTAGAAAAAATTAAATTCAGTTCAATTTTTAGCAATAATTTAGACGAATTTTTTATGGTTAGAGTTGCTTCATTAAAATCACAAGTAGAAGGTGGAATCTCAAAAAAAAGCCAAGATGGAAAATCACCTGAAGAACAACTTATCGGAATTCGAAATTATTTAGATCCTATTTTAAAGACGCAGCAATATAAAACAAAACAATATATGGAAGATGACTTTAAAAAAGAGAATATATTTATTCTTAAATATAAAGAATTAAATGAAAGACAAAAAGTTTGGATTAATAATTATTTTACCAATGCAATTTTTCCGATACTAACTCCCTTAGCAGTTGACCCTTCTCACCCATTCCCATTTATAAGTAATCTTAGTTTAAATTTAGCTGCAATTATCGTCGATAGTGAATCAGATAAAGAGCAATTTACCCGCATAAAAATTCCTGGAGAGAGTATTTCCAGATTTATAAGTATTCCAATTGAACTACATGATAATGAATCAACAAAATACACAGGAATAGCGATTGAACAAATCATTGCAAATAATCTGAACATGCTTTTCCCTGGAATGAGTGTTAAAGAATATTCGTTCTTTCGCGTTACAAGAGATGCTGATCTAGAGCTTCGAGACCTTGAAGCTGATGATTTAATGAGTGCACTAGAAGAAGGTTTACGCAAGCGACGCAAAGGAGGTGAAGTAGTCAGGCTAGAAGTCTCTACAAATACGCCAAAAGTTATTCTTGATCTTTTACAAGAAGGAATGAATATTGACAAAGAAAACTTATATCACATTGAAGGGTTACTAGCATTAGATGAATTAATAGAATTAACTACTTTCAATCTTCCTAAATTAAAATTTAGAGAGCATCAAGGCGTTACTCATAATTCACTCAAAAATAGTCAATTACGAGAACAAGAAGAATTAGATACTAGAAATAACAGCAATTTTAAAAGTATATTCTCCATTATTCGCCGTAGTGATTTACTAGTCCATCACCCATACAATCTATTCTCCACATCAATCGAAGAGTTTATTAATCAAGCTGCGGAAGATAAGCAAGTCATGGGAATCAAAATGACCTTGTATAGAATTTCCAAAGACTCTTTAATTATTGATGCCCTAATAAGAGCTGCTGAGAAAGGAAAGCAAGTCATGGCTTTAGTTGAACTAAAAGCAAGATTTGATGAAGATAATAATATCCAATGGGCAAAACAATTAGAGCAAGCTGGAGTGCATGTTGTCTATGGAGTAATTGGACTAAAAACTCATACAAAAATCGCTTTGATTATAAGAAAAGAAAAAAACAGATTAAGAACATACTTTCATATTGGGACTGGTAATTATAATTCGAAAACGTCTAAAACATATACAGATTTTGGCTTACTGTCTTGCCAACCTGAACTTGGTCAAGATCTTATTGAACTATTTAATTATCTGACAGGATTTGCTAAACAACAATCCTACAGAAAATTATTAGTTGCACCGGTAACTCTTAGAAGTGGAATAGAAGAACTAATAAAAAGAGAAATCAATTATGCAAAAAATGGCTTACCAGCCAAGATAATAGCCAAAATGAACTCCCTAGTTGATCCAGAAATCATAAAATTACTATATATAGCATCGCAGGAAGGAGTAAAAATTAGACTTATAATTAGAGGAATGTGCTGCCTATACCCTCAGAAAAAAGGCTTAAGCGAAAATATAAAAGTAACAAGCATTATTGGTAGATTTTTAGAACATTCAAGAATCTTTTGGTTTAACAACGATGGAGATGAAGAAGTATTTATTGGTAGTGCAGATTGGATGAGGCGTAATTTAGATAGAAGAGTTGAAGCGGTTACACCTATTGAAGACAATAAGATTAAAAAAGAAATTAAACATCTATTGGATTCTTATTTAGAAGCAAATAAAGACTCTTGGAACATGCAAAGTGATGGTAGCTATACCAAAAATCAAATTTTGAATGATAAGAAAAAATATATTCAAGAAAAAATTATTAAGCAATACAAAAAAGAAGAAGATT-GAAAAATTTCACAG-TTTTTTT--AATTATTTAATCTATTTTTTTGATGCGCTTTATACCTAATTAGGCAAAAAGTCATAAATTTTTCGTTTCAATTAGTCAACTTCTCCTGATAAGTGCTAACTTCTTATTAAATCTAATTTCAAGAGGCCAGGGTGATGGGGATCCCGCTGGAATCTGCCAAGGAAATTTCTGATGTTTCATCAGGGAAATCTAATTCGGCAAGTACAAGTCAAAAACTATCTGCATTAACTGTAAGTAGTCAAAAATCTCAAAGTTCAAGAAGACAAAGTAATCGTCTAGCTACTGATGCTATAGGTTTCTATCTAACAAGTATCGGCAGAGTCCCACTTCTGACTCCTGCAGAAGAAATTGAGCTTGCTCATCATGTGCAACAAATGAAAGATTTGTTGAGCCTTCCTCTTGAACAACGCTCTACCCGTCAGAAACACAAAATAAAAATGGGTAAACGGGCAAGAGATCGCATGATGGCTGCAAATCTTAGACTTGTTGTAAGTGTTGCAAAAAAATATCAAAATCAAGGTCTCGAATTACTCGATTTAGTTCAAGAAGGTGCCATTGGATTAGAAAGAGCTGTTGATAAATTTGATCCTGCAATGGGTTATAAATTCTCAACCTATGCGTACTGGTGGATAAGGCAAGGGATGACTCGTGCCATTGATAACAGTGCTAGAACTATTCGACTGCCAATACACATCAGCGAAAAACTTTCAAAAATGCGCCGCATATCGCGTGAATTATCTCATCGATTTGGTAGGCAACCAAATCGACTCGAGTTGGCAAACGCGATGGGAATTGAACCTCAAGATCTAGAAGATCTAATGTCTCAAAGTGCTCCATGTGCCTCTCTTGATGCTCATGCAAGAGGCGAAGAAGATCGTAGTACTCTAGGAGAACTAATTCCAGACCCAAATTCTGATGAGCCGATGGAAGGGATGGATAGAAGTATTCAAAAAGAACATCTCGGAGGCTGGTTATCTCAATTAAATGAGAGAGAGCAAAAAATCATGAGACTTCGCTTTGGCCTTGATGGAGAAGAACCACTTACTCTTGCTGAAATTGGAAGACAAATAAATGTTTCTAGAGAGCGTGTAAGACAACTTGAAGCCAAAGCAATTTTAAAATTGAGGGTAATGACTACTCATCAAAACGCTGCCTAAACATTGCCAATTCAAGTAGCTGTTTTTGTTATTGCTTTATGGATAATTATAATTTTATTGATTGCATTTTTATCTAAGAGATATTTTCCTGAAAAAGAGGAGTTAAGTAGAAAAATTATTCATATCGGAACAGGTCCCGTAATTCTTTTAGCTTGGTTATTTGATATTCCAAAAAATATAGCTTTCTTATCTGCATTGTTTATCACCGTAGCCTTAGGTATTAATTATCAATATCGTTTATTGCCTGCCATTGAAGATATCGAAAGAAAAAGTTTTGGAACAATTGCATATGGCATCAGTATCACACTTTTACTTCTACTATTCTGGCCTCGCTACGCATCATCTATTTGCATAGGAGTCCTATCAATGGCTTTTGGTGATGGATTAGCAGGTTTAATAGGAAGATCTATTAACTCTCCAAAATGGTCAGTACTAGGTCAAACAAAATCGATTGTTGGAACATTAACCATGGCGTCAGTAGTAGCCATAACTACTTCAATTATCTCTTCAACTAATAATTTAGGCATACAACCACTAGAAATTTTAGTCATATCACTTATAGCAACTTTTTTAGAACAAATAAGTCCTTGGGGAATTGACAATCTAACTGTTCCTATTGGAGTAACTTGTATTGGAATATGGTTAGTAGGAATATAAACAAC-TAACTACATTTATTTAACCGATTCAGCTAGTTCCTCTAATAAAATTTCAGTTGTAGAAAAGTTTATACATGCATCCGTAACACTTTGCCCATAGGTAAGTTTTGACAAATCTGAATTTAATTTCTGATTACCCTCAACAAGATGACTTTCTATCATTACACCCATTAAATTCTTTGATCCACCTTTTATCTGTGATGCTACATCTCTTAAAACTTCTGATTGTCTACGAAAATCTTTATTGGAATTACCATGACTACAATCAACCATGACTTTTCCAGGCATCTTAAATTGTTCTAACTCATCTGCAATTAAATTAATTGCATCGAGATGGTAATTAGTTCCATTCTTACCACCTCTTAAAACAAGATGGCCATTTGGATTACCTGTAGTACTCACTATTGAAGCGTGACCATCATTATTAATTCCTAAAAAATGATGAGGTTTTGAAGCCGCTTGCATTGCATTAATCGCTATCGTTGCTGTCCCGTCAGTACCATTCTTATAACCAACCGGCATTGATAATCCAGACGCCATTTCACGATGAGTCTGGCTCTCTGTCGTTCTTGCTCCAATAGCAGTCCAACTAATTAAATCAGCAATATATTGAGGTACGACTGGATCAAGTAATTCAGTTGCAGCAGGCATTCCTGCTTTGGCTAAATCAAGTAATAGACCTCTTGCCTTTCTTAAACCAGTATTAATATCGTAAGAATTATCAAGATGAGGATCATTAATAAGTCCTTTCCAACCAACAGTTGTGCGTGGTTTCTCAAAATAAACACGCATAACAATCTCAAGCTTTTGACTATATCTCTCCCTCAATGGAGCTAAACGATTTGCATATTCAATAGCAGCATCAACATCATGAACCGAACACGGTCCAACAATCACCAAAATTCTTGGGTCATTACCATGAAGAATTGATTGAATCTTGTTTCGAGTAGTAGAGACAACTCCAGAGGATGCCTTATCTAAAGGCAAATCTCTATGAATTAATGCTGGTGACATTAATGGACGAGTCTCGACCACATGAAGGTCGGAGGTGCTATCCACCATTGAAAAATATGATGAGGTGGACATTTAAAGCGTGATCATAGATATAAGATTAGAGAAGTATCAGTCATAGGGGGGTAATAAATTGCATTATCTGAATGTTTGTTCAAGAATCATTCGGTTGTAAACAATGAAAACAAAAGGCTCACACTTAAATACATTCTCTTTTGAGATTTAAAAATGCTAAAAGATTACTTATCACATGTTGCAGAAAGAGAAGCTTTGGGGATCCCTCCACTTCCTTTAGATGCAAAACAGACTCAAGTTTTAACAGAGTTATTAGAAAAACCAGCTCAAGGTATCGATCAAAACTTCTTCCTTGATCTTCTTGTTAATCGAATTCCTCCCGGAGTTGATCAAGCCTCTTATGTCAAAGCGACTTGGCTTAGCTCAATTGCTCAAGAAGAATCAAAAAGTCCATTAGTAAAGCCTCTAAAAGCAACTGAGCTTTTAGGTACAATGATTGGCGGATATAATGTAGCAGCGTTAATTGAAATACTTAAATCTAATAATAATGAATTAGCGACTTCAGCCTGTCATTCATTAAGTAATACCCTTTTAGTTTATGACGCTTTAAACGACATTTTAGAATTGGCAAAAACTAATATTTATGCAGAAAAAGTTATCAATAGCTGGTCCAATGGAGAATGGTTCACGAATAAACAACCCTTAGCTCATGAAATAACAGTAACAGTATTTAAAGTTGAAGGAGAAACAAATACAGACGACCTCTCTCCAGCAACTCATGCCACAACCAGACCAGATATTCCTTTACATGCTCTAGCGATGCTAGAGACTCGAGATCCAAATGGTTTAAGCACTATTGAAGAATTAAAAAAGAAAGGATATCCAATTGCATATGTTGGCGATGTCGTTGGAACAGGAAGCTCTAGAAAGTCAGCAATTAACTCAGTTCTTTGGCATACAGGACAAGACATACCTTACGTACCAAATAAAAGAGGGAGTGGGGTTATAATAGGCGGCAAAATTGCTCCTATTTTCTTTAATACTGCTGAAGATTCAGGTGCACTTCCAATTGAATGCGATGTAACCAATCTCAAAACAGGTGATGTAATTACTATTTTTCCTTACAAAGGAGAAGTTAGAAGAAGTAAAAATGAGACAAACAGTGGAGAACTTCTATCAAAATTTGACTTAAAACCACAAACTATTACTGATGAAGTAAGAGCGGGTGGGCGAATTCCTTTAATGATTGGAAGAGCTTTGACAGACAAAGTTAGAACAAAGTTAAAACTTCCACCCTCTACTCTTTTTATTCGTCCTGGTCAGCCACCTGCATCAAAGTATGGGTTTACACAAGCTCAAAAAATGGTTGGAAAAGCTTGCGGTTTAGAAGGCGTGCTCCCTGGTGCAAGTTGTGAGCCAATAATGACAACAGTTGGTAGTCAAGACACTACTGGTCCGATGACTAGAGATGAAATGAAAGAATTAGCGTGTTTAGGATTTTCTGCGGATTTAGTTATGCAGAGTTTCTGTCATACGTCAGCATATCCCAAGCCTGTTGATATCAAAACTCAAAAAGAACTCCCTGATTTTTTTGCTGAAAGAGGAGGAATAGCATTAAAACCCGGTGATGGAATTATTCACAGTTGGTTAAACAGGATGCTTTTGCCGGACACAGTCGGGACAGGTGGCGACAGTCATACACGATTCCCGTTGGGCATCTCATTCCCAGGAGGTTCGGGAGTGGTGGCATTTGCGGCAGCCATTGGTTCCATGCCTTTAGATATGCCAGAGTCAGTTCTTGTTCGTTTTAAAGGGTCTTTACAAACTGGTGTCACTTTAAGAGATGTAGTTAATGCCATTCCGTGGATGGCCATACAACAAGGTCTTCTGACCGTCGCAAAAGCAAACAAAGTCAATGTGTTCAATGGAAAGATATTAGAAATTGAAGGTCTACCAGACCTAAAATTAGAGCAAGCCTTTGAGTTGACTGATGCAAGTGCAGAAAGATCTTGTGCTGGATGTACTATTCAACTGTCTGAATCAACAATCAGTGAATATTTAAAAAGCAATATTGTTTTACTTAAAAATATGATTGCTAGGGGATATAAAGATGCCCGAACAATAAGTAGAAGAATTCAAGAAATGGAAGATTGGTTAAAAAAACCAAATTTACTATCAGCCGACTCAAATGCTCAATACTCAGAAACCATCGAAATAGACTTGAATGAACTGAAAGAACCTGTTTTAGCTTGTCCTAATGATCCTGATAACGTCAAACTTTTAAGCGAAGTCGCAGGCACTCCTATTCAAGAAGTTTTTATTGGTTCGTGTATGACTAATATTGGTCATTATCGAGCCGCCGCAAAAATTCTCGAAGGAGAGGGGAAGATATCAGCACGATTATGGGTATGTCCGCCAACACGAATGGACGAAGAAATTTTGAAAAAAGAAGGATACTACGAGATTTTTGAAAAAGCTGGTAGCCGAATGGAAATGCCTGGTTGTTCTTTATGCATGGGCAATCAAGCTCGTGTAGAAGATAATTCAACTGTTTTCTCAACAAGTACAAGAAATTTCAACAACAGATTAGGAAAAGGAGCTCAAGTGTTCTTAGGAAGTGCAGAATTGGCTGCTGTTTGCGCTTTGTTAGGTCATATCCCTACAGCTGATGAATATCTTGCAATAGCTTCCAAAAAAGTTTCACCAATAACTGACGAAATCTATAGATACTTAAACTTTAATGAAATACCAAACTTTATAGAAGATGGTCGTGTAATAACAAAAGAAGAAGAGGCCTCTATTTTGCAAACCTAAATTGAATTAAATGATCAAAAGTAAAAGTCAAAATCCAAGACAAAAAAAATCAACTCAAAGCATCAAAAAGCTTCTTCAGAGGAAATGGCTAAATGTAATTCTTGCTCTCATACTTACAGGTTTAGGAGCAGCATTAACGGGAATATTATTTAAAACTGGAATTCATACATTAGAAGATTATCGATCAAATCTTCTTGCATCTATGCCTAGATGGATAGTTTTACCAATACTAGGAGCATTGGGAGGCTTGATTTCTGGATCGCTCATTCAAAATTTTGCTCCTGCAGCAAAAGGAGCGGGCGTAAGTCACATCATTGCTTTCCTTCGCCATAAGCCAGTCCCCATGGGATTAAGAGTTGGAATAGTAAAACTGTTTGCTGGAATTATTGCTATTGGAAGTGGATTTCCGCTAGGCCCAGAAGGCCCAGCAGTACAAATGGGAGGATCTGTTGCCTGGAAAATGGCTAAATGGCTCAAAGCCCCTATTTCATTTCGCAGAGTCATAGTTGCAGCAGGCGGAGGAGCTGGAATTGCAGCAATTTTTAGTGCGCCTATTGGAGGCTTTGTCTATGCAATTGAAGAACTTCTAAATTCAGCCAGACCAGTAGTCCTCTTGCTAGTAGTAGTAACAACTTTCTGGGCTGATAGTTGCGCTGATATTTTGCAAGCGATTGGACTAGATCAAAAAGCTGGTGGATTTGTTAATAATTTAGGTTTTCAATTAGAGAGAGCTTACACACCAGTAATCGAATTCTTTCCTATAGATTTTTTATACCTAATTTTTTTAGGAATTATATTAGGAATATTAGCAGAAATGTATTGCCAATATGTTTTAAAAATGCAAGTTCTAGGAAATAAATGGTTTAAAAATAAAACCATTGAAAGAATGAGTTTATCGGGTTTATTGCTTGGTGCTATGTATTCAATTATTCCGGAAAATTTCCACAATATCGAAGGATTACAAAAAATTATTGTTAATGACAGTAGTAATTTCACACTTGCAATAAGTATATTTTTTATCTTATTCTTTGCCTCTGGCCTTGCTGCTGCTTCAGGTGCACCAGGAGGTTTGTTTTATCCAATGCTTACCTTGGGTGGAGCAATAGGTTTAGCAAGTGGTATTGGAGTCGAGACAATAACTGGGCATGTTCCAACAACCTATATTTTCGCAGGCATGGGTGGATTCGTAGCGGGATGCTCAAGAACACCTTTAACAGCTATGTTTTTAGCCTTCGCATTAACTAAAAATCTTTTAATACTAAAACCACTCCTAATTACTTGTATAGCTAGCTTTTTAACTGCCAGAGTATTTAATGAACACTCAATTTATGAAAGACAAATTACAATTGAAGAAGGAG
>MIT0917
ATCCCTGAAGAATTAGCCGGGATGATTGACGCCTATAGAGAACTAGGACCAAAAATTCAATCACCTAGTAATCAACGTCAACCTATATTTTTTGGGATGCCTTTTGATGGTCG-AAAAAAAACTGCACCTATATATCCTCTAACAACTTTACTATTACTAACGCAGAAAAAGCCTGTTATTTTACATGGTGGTTCTCGTATGCCTGTGAAATACGGCGTTACTCATAACGAACTCTTTCAAGCGCTAGGATTAAATTTAACCGGTCTATCAATCGAACAACTGCAAAATTTTTTCAATCAGAACGACCTTGCCTTAATACATCAGCCAGATCATTTTCCACTAGCTGAAAATTTAATTCCTTATAGAGATCAAATAGGTAAACGCCCACCTCTAGCAAGTATGGAATTAATCTGGACATGTCATCAAGGAAGTCATCTACATATAAGTGGCTATGTTCATTCTCCTACTGAAGAAAGACATTGGACAACCTTAGAACTTATGGGAGAACAAAATGTGATTACTATCAAAGGACTGGAAGGTGGAATAGATCTTTCAATAAGTCGTTCATCAACAATTGGACAGTACAAAAATCAACATGGAACTAGAACTGTTTTTCATCCCAAAGACTACGCATGTTCTGGAAAAGATATTGAATGGAGCGACATCACAGAATGGAAGAAATTTGCCTTACAAGCTCTTAATGGCGAAGGCCCTTTAACTAAAGCGTTAGAGTGGAATGCTGGTATTTACTTTTTTTATGCAGGCTTAAGCTCTGATATTAAAGAGGGAATTAATAAAGCAAAAGAAGTAATCAATTCAGGGTTTGCTTTAAAGAAATTAGAAAAATTAATTCATTGGAGAGACGAAAATATTGATTCCTAAAAGCT--TTTTAACAATACATTTAATACAAAGTTTTTTCCATTAAATAACGAGAAAAATGAACACCACCTATTTGTATTTCCTCGGGAGCAATAATTGTCCATCCATGACGTAAAAGAAGTTGATAACTACATAAACTTGCCTCTGTTTTTAAATTAATAGGTCTATCTTTGAGAGTATCTTCCTCAATTTGATGTAATAGAGCTGTAGCATGCCCCTGACGAGACGAACGTCCTCGGCAATAAAGTAATGCCAAGCGATTATGGGGATATTTCAAAGCAAATGCTTCAATCGTTTTATTAACACAACTCACCCAGCCCACGCCTTGCTTCAAAGGTTTATCTAAAATCCCAGGCAGATATGCTAATGCTGACCATGCTTCAATCTGTTCTGGGCTATACAAGGATTTATCGCAAGTTCGAATAGCATCTTCATAAACTTCTCTGAGAGCAATTTCGTCAGAACTCTCACAAGGTCGCAAATATCGATTTAGACTGATTTTATTATTTGAAGCCAAGTTCTCTGACAGTATGAGAGGGTGAATAAATTATGAGCTATTTGCTTTGAGAAGGCTAAAAATTCCAACACTTTTAGGAGCTTTCATAACACTTCTAGATGATCGGTTAGGTGAAACTATTGTTTTACCTTTATTACCTTTTTTATTAGAACAATTCACCACAAGCGCGACCACTCTCGGTTTTCTAACTGGAACGTATGCAATATCGCAGTTTGCTGCAGCCCCATTAATAGGAGCGATGAGTGATCGTTTCGGTCGCAAGCCGATAATGATCACATGTGTATTAGGTTCAGTAATAGGTATATCCTTATTTGCATTAACTGTAAGCCTAAATTGGGATAATTTTTTACCTTTATGGGCCTCAACTGTACCTTTATCTTTACTATTTTTAGCCAGAATAATTGATGGTATAAGTGGCGGTACAGCAGCTACTGCTACTACGATACTTGCAGATATCTCAACCCCCGAAAATCGCGCAAAAACCTTTGGTTTAATTGGAGTAGCGTTTGGTTTGGGTTTTATTCTCGGACCAGGATTAGGAACAGCCCTAGCTAAATTTAGCGTTACTTTACCGGTATGGGTCGCAAGCGGATTTGCAATATTTAATCTTGTTTTTGTCATTTGGTTTCTACCTGAAACACTGCCAAAAAACAAAAGAAATTTACTACCAAGAAAAAGAGATTTGAATCCAATTAGTCAGCTACTAATTGTATTTAAAAACCCGTTAGCGAGAAGACTTTGCTTATCATTTTTTGTTTTCTTTATGGCATTTAATGGCTTTACAGCTGTTTTAGTCCTTTATTTAAAAGAAAAATTTGGATGGAGTCCTGAATTATGTAGTGCTGCTTTTATTGTCGTTGGAGTTATTGCGATGATTGTTCAAGGAGGTCTAATTGGTCCTCTTGTAAAAAGATTTGGGGAGTCGAGATTAACTTTTGCTGGTATTGGCTTTGTAATGACAGGATGCATTCTTTTAACGCTCGCAAATATAGACACGTCAATTCCACTTGTATTTTCTGGCGTCGCAATACTTGCAATGGGAACTGGACTAGTAACTCCTAGTTTAAGAGCATTAATTTCAAGAAGACTAAGTTCTATAGGTCAAGGAGCAGTATTAGGAAATCTGCAGGGTTTACAAAGTCTGGGAACTTTTCTTGGAGCAATAGCAGCGGGACGCTCATATGATCTTTTGGGTCCAAGAAGTCCATTCTTTGGCACAATATTGCTTCTACTATTAGTTATGTTTTTAATTTCAGGGAAAAGTCTTAACAAGCAAAAAGCTATCTCCTAGACTGATAGATCATCCAGCCATTAAAATAATAATAATTTAAAATTGAATAAATAAGTGATAGATATGACTAGTCCAAAAATCAATAATGAAACTTATATTAATCGTGAACTGAGTTGGATAGATTTTAATAAACGTGTTTTAGAACTTGCTATAGAAGAAGAAACACCATTACTAGAAAAAATTAAATTCAGTTCAATCTTTAGCAATAATTTAGACGAATTTTTTATGGTTAGAGTTGCCTCATTAAAATCACAAGTAGAAGGTGGAATCTCAAAAAGAAGCCAAGATGGAAAATCTCCTGAAGAACAACTTATTGAAATTCGAAATTATTTAGACCCTATTTTAAAGACGCAGCAATATAAAACAAGAAAATATATAGAAGAGGACTTTAAAAAAAATAATATATTTATACTTGAATATAAAGAGTTAAATGAAAGACAAAAGGTTTGGATAGATAATTATTTTACAACTGCAATTTTTCCGATCCTAACCCCCTTAGCAGTTGACCCTTCTCATCCATTCCCTTTTATAAGTAATCTAAGTTTAAATTTAGCTGCAATTATCGTCGATAATGAATCAGATAAAGAACAATTTACCCGCATAAAAATTCCTGGTGAAAGTATTTCTAGATTTATAAGTATTCCAGTTGAACTAAATAATAAAGAATCAACAAAATACACAGGAATTGCCATTGAACAAATCATTGCAAATAATCTATCCATGCTTTTCCCTGGGATGGATGTTAAAGAATATTCATTCTTTCGCGTTACAAGAGATGCTGATCTAGAGCTTCGTGACATTGAAGCTGATGATTTAATGAGTGCATTAGAAGAAGGTTTACGCAAGCGTCGCAAAGGAGGTGAAGTAGTGAGGCTAGAAGTCTCTATAAATACGCCAAAGGTAATTCTTGATCTTTTACAAGAAGGGATGAATATTGACAAAGAAAATTTATATCAAATTGAGGGGTTACTAGCATTAGATGAATTAATAGAATTAACAACTTTCAATCTACCGAAATTAAAATTTAAAGAGCATCAAGGCATTACTCATAGTTCACTCAAAAATAGTCAATTGCGAGAACAAGAAGAATTAGATACTAGAAATAAAAGCAATTTTAAAAGTATATTCTCGATTATTCGCCGTAATGATTTACTAGTCCATCACCCATACAATCTTTTCTCAACCTCAGTCGAAGAGTTTATTAATCAAGCTGCGGAAGATAAGCAAGTCATGGGAATCAAAATGACCTTGTATAGAATTTCCAAGGACTCTTTAATTATTGATGCACTAATAAGAGCTGCTGAGAAAGGAAAACAAGTAATGGCGCTCGTTGAACTAAAAGCAAGATTTGATGAAGATAATAATATCCAATGGGCAAAACAATTAGAACAAGCTGGAGTTCATGTTGTTTATGGAGTCATTGGACTAAAAACTCATACAAAAATTGCTTTGATCATAAGAAAAGAAAAAAACAGATTAAGAACATACTTTCATATTGGTACTGGTAATTATAATTCAAAAACGTCTAGAACATATACAGATTTTGGCTTACTATCTTGCCAGCCTGAGCTTGGTCAAGATCTTATTGAACTATTTAATTATCTGACTGGGTTTGCTAAACAACAGTCCTACAGAAAATTATTAGTTGCACCGGTAACTCTTAGAAGTGGAATAGAAAATCTAATCAAAAGAGAAATCAATTATGCAAAAAATGGCTTGCCGGCAAAGATAATAGCCAAAATGAATTCCCTAGTAGATCCAGAAATTATAAAGCTACTTTATATAGCATCACAGGAAGGAGTAGAAATTGAACTTATCATTAGAGGAATGTGCTGCCTATATCCTCAGAAAAAAGGCTTAAGCGAAAATATAAAAGTAACAAGCATTATTGGTAGGTTTTTAGAACATTCAAGAATCTTTTGGTTTTCCAACGATGGAGATGCAGAAGTATTTATTGGTAGTGCAGATTGGATGAGGCGTAATTTAGATCGAAGAGTTGAAGCAGTTACACCTATTCAAGACAATAAAATTAAAAAAGAAATTAAACATTTATTAGATTGTTATTTAGAAGAAAATAAAGACTCTTGGAAGATGCAAAGTGATGGTAGCTTCGCCAAAAATCCAATTTTGAATGATAAGAAAAAATATATTCAAGAAAAAATTATTAAACTATACAAGAAAGAAGAAAATT-AAAAAATTTCAAAGCTTTTGTC-AAAACATTTAATCTGTTTTTTTGATGCGCTTTATACCTAATTAGGCAAAAAGTCATAAATTTTTCGTTTCAATTAGTCAACTTCTCCTTATAAGTGCTAACTTCTTAATAAATCTAATTTCAAGAGGCCAGGGTGATGGGGATCCCGCTGGAATCTGCCAAGGCAATTTCTGATGTTTCATCAGAGAAGTCCAATTCGGCAAGCACAAGTCAAAAACTATCTGCATCAACTGTAAGTAGTCAAAAATCTCGAAGTTCAAGAAGACAAAGTAATCGTCTAGCTACTGATGCTATAGGTTTCTATCTCACAAGTATTGGAAGAGTCCCACTTCTGACTCCTGCAGAAGAAATTGAGCTTGCTCATCATGTCCAACAAATGAAAGATTTGCTGAGCCTACCTCTTGAACAGCGATCTACCCGTCAGAAACACAAAATAAAAATGGGTAAACGGGCAAGAGATCGCATGATGGCTGCAAACCTGAGACTTGTTGTAAGTGTTGCAAAAAAATATCAAAACCAAGGTCTCGAATTACTCGATTTAGTTCAAGAAGGTGCCATTGGATTAGAGAGAGCAGTTGATAAATTTGATCCTGCAATGGGTTATAAATTCTCAACCTATGCCTACTGGTGGATAAGACAAGGTATGACTCGTGCCATTGATAACAGTGCTAGAACTATTCGACTGCCAATACATATCAGCGAAAAACTTTCAAAAATGCGCCGGATATCGCGTGAATTATCTCATCGATTTGGTAGGCAACCAAATCGACTAGAGTTAGCAAACGCAATGGGAATTGAACCTCAAGATCTGGAAGATTTAGTGTCTCAAAGCGCGCCATGTGCATCTCTTGATGCTCATGCAAGAGGCGAAGAAGATCGAAGTACTCTTGGAGAACTAATTCCAGACCCTAATTCCGATGAGCCCATGGAAGGGATGGATAGAAGTATTCAAAAAGAACACCTTGGAGGATGGTTATCTCAATTAAATGAGAGAGAGCAAAAAATCATGAGACTTCGCTTTGGCCTCGATGGAGAAGAACCACTTACTCTTGCTGAAATTGGAAGACAAATAAATGTTTCGAGAGAACGTGTAAGACAACTTGAAGCAAAAGCAATTTTAAAATTGAGAGTAATGACTACCCATCAAAACGCTGCTTAATCATTGCCTATTCAAATAGCTATTTTTATTATTGCGTTATGGATAATTATAATTTTATTAATTGCAGTTTTATGTAAAAGATATTTTCCTAAAAAAGAAGAGTTAAGTAGAAAAATTATTCATATAGGAACAGGGCCTGTAATTCTTTTAGCCTGGTTATTTGATATTCCAAAAAATATAGCTTTCTCAACTGCATTATTGATCACCATATCTTTAGGTGTTAATTATCAATATCGTTTATTACCTGCCATTGAAGATGTCGAGCGAAAAAGTTTTGGAACAATTGCATATGGTATCAGTATCACACTTTTACTTTTACTATTTTGGCCTCGCTATGCATCATCAATTTCCATAGGAGTTCTATCAATGGCTTTTGGTGATGGATTAGCAGGTTTACTCGGAAGGTCTATTAACTCTCCAAAATGGTCAATACTAGGTCAAACGAAATCGATCGTTGGAACATTAACAATGGGGTCAGTAGTAGCTATAACGACTTCAATTATCTCTTCAACTAATAATTTAGGGATACAGCCTCTAGAAATTTTAGTCTTCTCGCTAATCGCAACTTTTTTAGAGCAAATAAGTCCCTGGGGTATCGACAATTTAACTGTACCTATTGGAGTAACTTGTATAGGGATATGGTTAATAGGAGTATAAAAGAA-CAACTAAATTTATCTGACTGATTCAGCTAGTTCCTCTAATAAAATTTCAGTTGTAGAAAAGTTTATGCATGCATCCGTAACACTTTGCCCATAAGTAAGTTTTGATAAATCTGAATTTAATTTCTGATTACCCTCAACAAGATGACTTTCAATCATTACGCCCATTACATTCTTTGATCCACCTTTTAATTGTGATGCAACATCCCGTAAAACTTCTGATTGTCTACGAAAATCTTTATTTGAGTTGCCATGGCTACAATCAACCATGACTCTTCCAGGCATCTTAAATTTTGCTAATTCATCTGCAATTAAATTAATTGCATCAAGATGATAATTAGTTCCATTCTTACCACCTCTTAGAACGAGATGACCATCTGGATTGCCTGTAGTACTCACTATCGAAGCGTGACCATCGCTATTAATTCCTAAAAAATGATGAGGTTTTGAAGCCGCTTGCATTGCATTAATAGCTATGGTTGCTGTCCCATCAGTACCATTCTTGTAACCAACCGGCATTGATAATCCAGACGCCATTTCACGATGAGTCTGGCTCTCTGTAGTTCTTGCTCCAATAGCAGTCCAACTAATTAAATCAGCAATATATTGAGGAACAACTGGATCCAGTAATTCAGTTGCTGCCGGCATTCCTCTTTTGGCTAAATCAAGTAATAGACCTCTTGCCTTTCTTAAACCAGTATTTATATCGTAAGAATTATCAAGATGAGGGTCATTAATAAGCCCTTTCCATCCAACAGTTGTACGTGGTTTCTCAAAATAAACACGCATAACAATCTCTAGCTTTTGACTATATTTCTCCCTTAGTGGAGCTAAACGATTTGAATATTCAATAGCAGCATCAACATCATGAACGGAACATGGTCCAACAATCACCAAAATTCTCGGATCATTGCCATGAAGAATTGATTGAATCTTATTTCGAGTAGTAGAGACAACTCCAGAGGCTTCCTTATCTAAAGGCAAATCTCTATGAATTAATGCTGGTGACATTAATGGACGCGTCTCGACCACATGAAGGTCTGAGGTGCTATCCACCATTGAAAAATATGATGAGGTGGACATTTAAAGCGTGATCATAGATATAAGATTAGAGAAGTATCAGTCATAGGGGGGTAATAAGTTGCATTATCTGAATGTTTGTTCAAGAAACATGCAGTTGTAAACAATGAAAACACAAGGCCCTCACTCAAATACATCCTCTGTTGAGATTTAAAAATGCTAAAAAATTACTTATCACATGTTGCAGAAAGAGAAGCTTTAGGAATCCCTCCGCTTCCTTTAGATGCAAAACAGACTAAAGATTTAACAGAGTTATTAGAAAAACCAGAGAAAGAATCCGACCAAAACTTCTTACTGGATCTTCTGGTCAATCGAATTCCTCCTGGAGTTGATCAAGCCTCTTATGTCAAAGCGACTTGGCTTAGTTCAATTGCTCAAGAAGAATCACAAAGTCCGTTAGTAAGTCCGTTAAAAGCAACTGAGCTTTTAGGTACAATGATTGGCGGATATAATGTGGCAGCATTAATTGAAATACTAAAATCTAATAATAAAGAATTAGCATCTTCAGCTTGTACCGCATTGAGTAATACTCTTTTAGTTTATGATGCTTTAAACGACATTTTTGAATTAGCGAAAAAAAATATTTATGCAGAAAAAGTTATAAATAGCTGGTCCAATGGAGAATGGTTTACTAATAAACAACCCTTAGCTGAAGAAATAACATTAACAATATTCAAAGTTGAAGGAGAAACAAATACAGACGACCTCTCTCCAGCAACTCATGCCACCACAAGACCAGATATTCCTTTACATGCTCTAGCGATGCTAGAGACTCGAGACCCAAATGGTTTAGCCACTATTGAAGAATTAAAAAAGAAAGGATATCCAATCGCATATGTTGGCGATGTCGTTGGGACAGGAAGCTCTAGAAAATCAGCAATAAACTCTGTCCTTTGGCATACAGGACAAGACATACCTTACGTACCAAATAAAAGAGGGAGTGGGGTTGTAATAGGAGGCAAAATTGCTCCTATTTTCTTTAATACTGCTGAAGATTCAGGTGCACTTCCAATTGAATGTGATGTAAGCAATCTCAAAACAGGAGATGTCATCACTATTTTCCCTTACAAAGGAGAAGTTAGAAGAAGTAAAAATCAGGCAAACAGTGGAGAACTTCTATCAAAATTTGACTTAAAACCACAAACTATTACTGATGAAGTAAGAGCAGGTGGGCGAATTCCTTTAATGATTGGAAGAGCTTTGACAGACAAAGTGAGAACAAAATTAAAACTTCCTCCCTCTACTCTTTTTATTCGTCCTGGTCAGCCACCTGCATCAAAGCACGGGTTTACGCAAGCTCAAAAAATAGTTGGAAAAGCTTGCGGTTTAGAAGGAGTGCTCCCTGGCGCAAGTTGTGAACCAATAATGACAACAGTAGGTAGTCAAGATACCACTGGTCCAATGACTAGAGATGAAATGAAAGAATTAGCCTGTTTAGGTTTTTCTGCTGATTTAGTTATGCAGAGTTTCTGTCATACGGCAGCATATCCCAAGCCCGTTGATATCAAAACCCAAAAAGAACTCCCTGATTTTTTTGCTGAAAGGGGAGGTATAGCATTAAAACCCGGTGATGGAATTATTCATAGTTGGCTAAATAGGATGCTTTTACCCGACACAGTCGGGACAGGTGGTGATAGTCATACTCGATTCCCATTGGGCATCTCATTTCCAGGAGGTTCGGGAGTTGTAGCATTTGCTGCAGCCATTGGTTCCATGCCTTTAGATATGCCGGAATCAGTTCTTGTTCGTTTTAAAGGGTCTTTACAAACTGGCGTCACTTTAAGGGATGTAGTTAATGCCATTCCATGGATGGCTATACAACAAGGTCTTCTGACCGTAGCGAAAGCAAACAAAGTTAATGTGTTTAATGGAAAAATATTAGAAATTGAAGGTCTACCAAACCTAAAATTAGAGCAAGCCTTTGAGTTAACTGATGCAAGTGCAGAAAGATCTTGTGCTGGATGCACTATTCAACTCTCTGAATCAACAATCAGTGAATATTTAAAAAGTAATATTGTTTTACTTAAAAATATGATTGCGAGGGGATATAAAGACCCAAGAACAATAAGTAGAAGGATTAAAGAAATGGAAGATTGGTTAAAAAAACCAGATTTACTAACAGCCGACTCAAATTCTCAATACTCAGAAATCATCGAAATAAACTTGAATGAACTTAAAGAACCTGTTTTAGCTTGTCCTAATGATCCTGATAACGTCAAACTTTTAAGCGAAGTCGCAGGCACTACCATTCAAGAAGTTTTTATTGGTTCGTGTATGACTAATATTGGTCATTATCGAGCCGCTGCAAAAATTCTTGAAGGAGAAGGGAAGATAGCAGCACGATTATGGGTATGTCCGCCAACACGAATGGACGAGGAAATTTTGAAAAAAGAAGGATATTACGAGATCTTTGAAAAAGCTGGTAGCCGAATGGAAATGCCTGGTTGTTCTCTATGCATGGGCAATCAAGCTCGTGTAGAAGATAATTCAACTGTTTTCTCAACCAGTACAAGAAATTTCAACAACAGATTAGGGAAAGGAGCTCAGGTGTTCTTAGGAAGTGCAGAACTGGCCGCTGTTTGTGCTTTGTTGGGTCACATACCTACAACTGATGAATATCTTGCAATAGCTTCCAAAAAAGTTTCCCCTTTAACTAACGAAATATATAGATACTTAAACTTTGATGAAATACCAAACTTTATCGAAGATGGCCGTGTAATAACAAAAGAAGAAGAGGCCTCTATTTTACAAACCTAAATTGAACTAAATGATAACAAGTCAAAGTCAAAATCCCATTAAAAAAAAATCAAGTCAAAGCATAAAAAAACTTCTTCAGAGGAAATGGCTAAATGTAATTCTTGCTCTCATACTTACAGGTTTAGGAGCAGCATTAACAGGAATATTATTTAAAACTGGAATTCATGCATTAGAAGATTATCGATCAAAGCTTCTTGCATATATACCTAGATGGATAATTTTGCCAATATTAGGCGCATTAGGAGGCTTGATTTCTGGATCTCTCATTCAAAATTTTGCCCCTGCAGCAAAAGGAGCAGGTGTAAGTCACATCATTGCTTTCCTTCGTCATAAGCCTGTCCCTATGGGATTAAGAGTTGGAATCGTCAAACTTTTTGCTGGAATTATTGCTATTGGCAGTGGATTCCCCCTAGGACCAGAGGGACCAGCAGTACAAATGGGAGGATCTGTTGCTTGGAAAATGGCAAAATGGCTAAAAGCACCCATTTCATTTCGTAGAGTCATAGTTGCAGCAGGAGGAGGTGCTGGAATTGCTGCAATTTTTAGTGCTCCAATTGGTGGCTTTATTTATGCAATTGAGGAACTTCTAAATTCAGCGAGACCAGTAGTTCTCTTACTAGTAGTAATAACAACATTCTGGGCTGATAGTTGCGCTGATATTTTGCAAGCGATTGGACTTGATGAAAAAGCTGGTAGATTTGTTGATAATTTAGGTTTTCAATTAGAGAGAGCATATACGCCAGTAATAGAATTCTTTCCGATAGACTTTTTATACCTAATAGTTTTAGGAATCTTACTTGGATCCTTAGCAGAAATATATTGCCAATACGTTTTAAAGATGCAAGTCCTAGGAAACAAATGGTTTAAAAATAAAACTATTCAAAGAATGAGTTTGTCCGGATTATTACTTGGTTCAATGTATTCAATAATTCCAGAAAGTTTTCATAATATTGAAGGATTACAAAATATTATTGTTAATGAAAGTAGTAGTTTTATCCTCGCAATAAGTATATTTTTGGTTTTATTTTTTGCGTCTGGTTTAGCAGCAGCCTCTGGAGCTCCAGGTGGTTTATTTTACCCAATGCTCACCTTAGGAGGAGCGATAGGATTAGCTAGCGGTATAGGAGTAGAAATATTAACGGGCCATGTGCCAACAACATATATTTTTGCAGGAATGGGTGGATTCGTGGCTGGATGCTCAAGAACCCCATTAACTGCGATGTTTTTAGCCTTCGCGTTAACTAAAAATCTTTTAATACTTAAACCACTCTTGATTACATGTATAGCTAGCTTTTTAACTGCCAGAATATTTAATGAACATTCAATTTATGAAAGACAAATTACAATTGAAGAAGAGG
>AG-409-A10
ACCCCTGAAGAATTAGCAGGAATGATTGATGCCTATATAGAACTAGGACCTAAAATTCAATCACCCAGTAATCAACGTCAACCTATATTTTTTGGGATGCCTTTTGATGGTCG-AAAAAAAACAGCACCTATTTATCCTCTAACAACTTTACTATTACTAACTCAGAAACAACCTGTTATTTTGCATGGTGGGTCTCGTATGCCAGTGAAATATGGTGTTACCCATAACGAACTATTTCAAGCCCTAGGAATAAATTTAACCGGTCAATCCATAGAACAACTACAAAGTTTTTTCAATCAGAACAATCTTGCCTTAATACATCAGCCAGATCATTTTCCACTAGCTGAAAAATTAATTCCTTACAGAGATCAAATAGGTAAGCGACCACCTCTAGCAAGTATGGAATTAATTTGGACATGTCATCAAGGAAGTCATCTACATATAAGTGGCTATGTTCATTCTCCTACTGAAGAAAGACATTGGAAGACCTTAGAGCTTATGGGAGAACAAAATGTGATTACTATCAAAGGACTGGAAGGTGGAATAGATCTCTCAATAAGTCGTTCATCAACAATTGGACAGTACAAAAATCAACATGGCACTAGAACTGTTTTTCATCCCAAAGACTACGAATGTTCTGGAAAAGATATTGAATGGAACGACATCAAAGAATGGAAGAGATTTGCTTTACAAGCTCTTAATGGCGAAGGCCCTTTAACGAAAGCGTTAGAGTGGAATGCTGGTATTTACTTTTTTTATGCAGGCTTAAGCTCTGATATTAAAGAAGGAATTAATAAAGCTAAAGAAATAATCAATTCAGGATCAGCTATCAAACATTTAGAAAAATTAATTGATTGGAGTGACGAAAATATTGATTCCTAAGAGCT--TTT-AAAAATACATTTAATAAAAAGTTTTTTCCATTAAATAACGAGAAAAATGCACACCACCTATTTGGATTTGCTCGGGAGCAATAATTGTCCATCCATGACGTAAAAGCAATTGATAACTACATAAACTTGCCTCTGTGTTTAAAGTGATGGGTTTATCTTTGAGAGTATCTTCTTCAATTTGCTGTAATAGAGCCGTAGCATGCCCCTGTCGAGACGAACGCCCTCTGCAATAAAGCAATGCCAAGCGATTATGGGGATATTTTAAAGCAAATGCTTCAATAGTTTTATCAACACAACTCACCCAGCCCACCCCTTGCTTCAGAGGTTTGTCTAAAATCCCAGGAAGATACGCCAAAGCTGACCAAGCTTCAATCTGTTCTTGGCTATACAAGGATTCATCACAAGTTCGAATAGCATCTTCATAAACTTCTCTTAGAGCCATTTCATCTGAACTCTCACAAGGTCGCAAATATCTATTTAGACTGTTGTTATTGAATGAAGCCAAGTTCTCTGACAGTATGAGAGGCTGAATAAATTATGAGCTATTTGCTTTGAGAAGGCTAAAAATTCCTACACTTTTAGGAGCTTTCATAACACTTCTAGATGATCGATTAGGTGAAACTATTGTTTTGCCTCTTTTACCTTTTTTATTAGAGCAATTCACCACCAGCGCAACTACTCTTGGTTTTCTTACTGGAACTTATGCAATATCCCAGTTTGCGGCAGCCCCATTCATTGGAGCCATGAGTGATCGTTTCGGTCGTAAGCCGATCATGATCACATGTGTGTCAGGTTCAGTAATAGGAATATGTCTATTTGCATTAACTGTAAGCCTAAATTGGGATAATTATTTACCTTTATGGGCCTCAACTATACCTTTATGTTTACTATTTTTAGCCAGGATAATTGATGGTATAAGTGGAGGTACGGCAGCTACTGCTACTACAGTACTTGCAGATATATCAACTCCCGAAAATCGAGCAAAAACTTTTGGCTTAATTGGAGTAGCGTTTGGTTTAGGTTTTATTCTTGGACCAGGATTAGGAACAGCCCTAGCCAAGTTTAGTGTTACTTTACCGGTATGGGTCGCAAGCGGATTTGCAATATTTAATCTTATTTTTGTCATTTGGTTTTTGCCTGAAACACTGCCCAAAAACAAAAGAAATTTTTTACCAAGAAAAAGAGATTTAAATCCAATTAGTCAGTTATTAATTGTATTCAAAAACCCGTTAGCTAGAAGACTTTGCTTATCATTTTTTATTTTCTTTATGGCTTTTAATGGCTTTACAGCTGTTTTAGTCCTGTATTTAAAAGAAAAATTTGAATGGAGTCCTGAATTATGTAGTGCTGCTTTTATTGTCGTTGGCGTCATCGCTATGATTGTTCAAGGAGGACTAATTGGTCCTCTGGTTAAAAGATTTGGGGAATCAAGATTAACTTTTACTGGTATTGGCTTTGTAATGACAGGGTGTATTCTTCTGACGCTCGCAAATATTGACACTTCAGTTCCACTTGTATTTAGTGGCGTCGCAATACTTGCAATGGGAACTGGACTAGTAACTCCTAGTTTAAGAGCACTAATCTCAAGAAGACTAAGTTCTATTGGTCAAGGAGCCGTATTAGGAAATCTACAGGGTTTACAAAGTCTAGGGACTTTTCTTGGAGCAATCGCAGCGGGACGCTCATATGATCTTTTTGGTCCAAGAAGTCCATTTTTTGGCACTATTTTTCTTCTGGTATTTGTTATGTTTTTAATTTCAGGTAGAAAAGTTAGAAATCAAAAAGTAATCACCTAGACTGATAGTTGATCAAGATATTAAAAT---AATAATTAGAAATTGAATAAATTGATTATAGATATGACTAATCCAAAAATCAATAATGAAACTTATATAAATCGTGAACTGAGTTGGATAGATTTTAATAAACGTGTATTAGAACTTGCTATAGAAGAAGAAACACCATTACTAGAAAAAATTAAATTCAGTTCAATCTTTAGCAATAATTTAGACGAGTTTTTTATGGTTAGAGTTGCTTCATTAAAATCACAAGTAGAAGGTGGAATCTCAAAAAGAAGCCAAGATGGAAAATCTCCAGAAGAACAACTTTTTGAAATTCGAAATTATTTAGATCCTATTTTAAAAACGCAACAATATAAAACTAGGAAATATATAGAAGAGGACTTCAAAAAAGATAATATATTCATACTTGAATATAAAGAATTAAATGAAAGACAAAAGGTTTGGATAGATAATTATTTTACAACTGCAATTTTTCCGATACTAACCCCCTTAGCAGTTGACCCCTCTCATCCATTTCCATTTATAAGTAATCTTAGTTTAAATTTAGCTGCAATTATCGTCGATAAGGAATCAGATAAAGAACAGTTTACCCGCATAAAAATTCCTGGGGAGAGTATTTCTAGATTTATAAGTATTCCAGTTGAACTTAATGATAATGAATCTACAAAATACACAGGAATTGCCATCGAACAAATCATTGCAAATAATCTATCCATGCTTTTCCCCGGAATGGGTGTTAAAGAATATTCGTTCTTTCGAGTTACAAGAGATGCTGATCTAGAACTTCGAGACATTGAAGCTGATGATTTAATGAGCGCACTAGAAGAAGGTTTACGCAAGCGTCGCAAAGGAGGTGAGGTAGTAAGGCTAGAAGTCTCTATAAATACGCCAAAAGTAATTCTTGATCTGTTACAAGAAGGGATGAATATTGATAAAGAAAATTTATATCAAATTGAGGGGTTATTAGCATTAGATGAATTAATAGAATTAACAACTTTCAATCTTCCAAAATTAAAGTTTAAAGAGCATCAAGGTATTACTCATAATTCACTCAAAAATAGTCAATTGCGAGAACAAGAAGAATTAGATACTCGAAATAAAAGTAATTTTAAAAGTATTTTCTCCATTATTCGCCGTAATGATTTACTAGTCCATCACCCATACAATCTTTTCTCGACCTCAGTCGAAGAGTTTATTAATCAAGCTGCGGAAGATCAGCAAGTCATGGGCATCAAAATGACCTTGTATAGAATCTCCAAAGACTCTTTAATTATTGATGCACTAATAAGAGCTGCTGAGAAAGGAAAACAAGTAATGGCTCTCGTTGAGCTTAAAGCAAGATTTGATGAAGATAATAATATCCAATGGGCAAAACAATTAGAGCAAGCTGGTGTACATGTTGTTTATGGAGTCATTGGACTTAAAACTCATACAAAAATTGCTTTGATTATAAGAAAAGAAAAAAACAGATTAAGAACATACTTTCATATTGGGACTGGTAATTATAATTCAAAAACGTCTAAAACATATACAGATTTTGGCTTATTGTCTTGTCAGCCTGAGCTTGGTCAAGATCTTATTGAACTATTTAATTATCTAACTGGATTTGCTAAACAACAAACCTACAGAAAATTATTAGTTGCACCGGTAACTCTTAGAAGTGGAATAGAAAAACTAATAAAAAGAGAAATCAATTATTCAAAAAATGGCTTGCCGGCTAGGATAATAGCCAAAATGAATTCCCTAGTAGATCCAGAAATTATAAAACTACTTTATATTGCATCACAGGAAGGAGTAAAAATTGAACTTATAATTAGAGGAATGTGCTGCCTATATCCTCAGAAAAAAGGCTTAAGTGAAAATATAAAAGTAACAAGCATTATTGGTAGGTTTTTAGAACATTCAAGAATCTTTTGGTTTAATAATGATGGCGATGCAGAAGTATTTATTGGTAGTGCAGATTGGATGAGGCGTAATTTAGATCGAAGGGTTGAAGCAGTTACACCTATTGAAGACAATAAAATTAAAAAAGAAATTAAACATTTATTAGATTGTTATTTAGAAGAAAATAAAGACTCTTGGAACATGCAAAGTGATGGTAGCTACGCCAAAAATCCAATTTTGAATGATAAGAAAAAATATATTCAAGAAAAAATTATTAAGCTATACAAAAAAGATGAAAATT-AAAAAATTTCAAAACTTTTTTC-AAAATATTTAATCTGTTTTTTTGATGCGCTTTATACCTAATTAGGTAAAAAGTCATAAATTTTTCGTTTCAATTAGTCAACTTCTCCTTATAAGTGCTAACTTCTTAATAAATCTAATTTCAAGAGGCCAGGGTGATGGGGATCCCGCTGGAATCTGCCAAGGAAGTTTCTGATGTTTCATCAGGGAAGTCCAATTCGGCAAGCACAAGTCAAAAACTATCTGCATCAACTGTAAGTAGTCAAAAATCTCGAAGTTCAAGAAGACAAAGTAATCGTCTAGCTACTGATGCGATAGGTTTCTATCTCACAAGTATTGGAAGAGTCCCACTTTTGACACCTGCAGAAGAAATTGAGCTTGCTCATCATGTCCAACAAATGAAAGATTTGCTGAGCCTTCCTCTTGAACAGCGGTCTACCCGTCAGAAACACAAAATAAAAATGGGTAAACGAGCAAGAGATCGCATGATGGCTGCAAACCTGAGACTTGTTGTAAGTGTTGCAAAAAAATATCAAAACCAAGGTCTCGAATTACTCGATTTAGTTCAAGAAGGTGCAATTGGATTAGAGAGAGCAGTTGATAAATTTGATCCTGCAATGGGTTATAAATTCTCAACCTATGCCTACTGGTGGATAAGACAAGGTATGACTCGTGCCATTGATAACAGTGCTAGAACAATTCGACTGCCAATACATATCAGCGAAAAACTTTCAAAAATGCGCCGTATTTCGCGTGAATTATCTCATCGATTTGGTAGGCAACCAAATCGACTAGAGTTAGCAAACGCAATGGGAATTGAACCTCAAGATCTAGAAGATTTAGTGTCGCAAAGCGCGCCATGTGCATCTCTTGATGCTCATGCAAGAGGCGAAGAAGATCGAAGTACTCTTGGAGAACTCATTCCAGACCCCAATTCCGATGAGCCCATGGAAGGGATGGATAGAAGTATTCAAAAAGAACACCTTGGAGGGTGGTTATCTCAATTAAATGAGAGAGAGCAAAAAATCATGAGACTTCGGTTTGGCCTCGATGGAGAAGAACCACTTACTCTTGCTGAAATCGGAAGACAAATAAATGTTTCGAGAGAACGTGTAAGACAACTTGAAGCAAAAGCAATTTTAAAATTGAGGGTAATGACTACTCATCAAAACGCTGCTTAAACATTGCCTATTCAAATCGCTATTTTTATTATTGCGTTATGGATAGTTTTAATTTTATTAATTGCAGTTTTATGTAAAAGATATTTTCCTAAAAAAGAAGAGTTAAGTAGAAAAATTATTCATATAGGAACAGGGCCTGTAATTCTTTTAGCCTGGTTATTTGATATTCCAAAAAATATAGCTTTCTCAACTGCATTATTGATCACCATATCCTTAGGTGTTAATTATCAATATCGTTTATTACCTGCCATTGAAGATGTCGAGAGAAAAAGTTTTGGAACAATTGCATATGGTATCAGTATCACACTTTTACTTTTACTATTCTGGCCTCGCTATGCATCATCAATTTCCATAGGAGTTCTATCAATGGCTTTTGGCGATGGATTAGCAGGTTTACTTGGAAGGTCTATTAACTCTCCAAAATGGTCAATACTAGGTCAAACGAAATCAACCATTGGAACATTAACAATGGGGTCAGTAGTAGCTATAACGACTTCAATTATCTCTTCAACTAATAATTTAAGCATACAGCCTCTAGAAATTTTAATCATCTCGCTAATCGCAACTTTTTTAGAACAAATAAGTCCTTGGGGTATCGACAATTTAACTGTACCTATTGGAGTAACTTGTATAGGGATCTGGTTAGTAGGAATATAAAA-AC-CCACTAAATTTATTTGACTGATTCAGCTAGTTCCTCTAATAAAACTTCAGTTGTAGAAAAGTTTATGCATGCATCCGTAACACTTTGCCCATAGGTAAGTTTTGATAAATCGGAATTTAATTTCTGATTACCCTCAACAAGATGACTTTCAATCATTACGCCCATTACATTCTTTGATCCACCTTTTAACTGTGATGCAACATCCAGCAAAACTTCTGATTGTCTACGAAAATCTTTATTTGAGTTGCCATGGCTACAATCAACCATGACTCTTCCAGGCATCTTAAATTTTGCCAGTTCATCTGCAATTAAATTAATTGCATCAAGATGATAATTAGTTCCATTCTTACCACCTCTTAGAACGAGATGACCATCTGGATTACCTGTCGTACTCACTATTGAAGCGTGACCATCGTTATTAATTCCTAAAAAATGATGAGGTTTTGAAGCCGCTTGCATTGCATTAATCGCTATCGTTGCTGTCCCATCAGTACCATTCTTATAACCAACCGGCATTGACAATCCAGACGCCATTTCACGATGAGTCTGACTCTCTGTTGTTCTTGCCCCAATAGCAGTCCAACTAATTAAATCAGCAATATATTGAGGAACAACTGGATCAAGCAATTCAGTTGCTGCCGGCATCCCTTTTTTGGCTAAATCAAGTAATAGTCCTCTTGCCTTTCTTAAACCAGTATTAATATCGTAAGAATTATCAAGATGAGGGTCATTAATAAGTCCTTTCCAACCAACAGTTGTACGTGGCTTCTCAAAATAAACACGCATGACAATCTCTAACTTTTGACTATATTTCTCCCTCAATGGGGCTAAACGATTTGCATATTCAATAGCGGCATCAACATCATGAACCGAACATGGTCCAACAATCACCAAAACTCTTGGATCATTACCATGAAGAATTGATTGAATCTTTTTGCGAGTAATAGAGACAACTTCAGAGGCTGCCTTATCTAAAGGCAAATCTCTATGAAGTAATGCTGGTGACATTAATGGACGAGTCTCGACAACATGAAGGTCAGAGGTGCTATCCACCATTGAAAAATATGATGAGGTGGACATTTAAAGCGTGATCATAGATATAAGATTAGAGAAGTATCAGTCATAGGGGGGTAATAAGTTGCATTATCTGAATGTTTGTTCAAAAAACATGCAGTTGTAAACAATGAAAACAAAAGGCTCTCACTCAAATACATTCTTTATTGAGATTTAAAAATGCTTAAAAATTATTTATCACATGTTGCAGAAAGAGAAGCGTTAGGGATCCCTCCCCTTCCTTTAGATGCAAAACAGACTCAAGCTCTAACAGAGTTATTAGAAAAGCCAGATAAAGAACTAGATCAAAACTTCTTACTTGATCTTCTTACCAATCGAATTCCTCCTGGAGTTGATCAAGCCTCTTATGTCAAAGCAACTTGGCTTAGCTCAATTGCTCAAGAAGAATCAAAAAGTCCATTAGTAAGTCCTTTAAAAGCAACTGAACTTTTGGGTACAATGATTGGCGGATATAATGTAGCAGCATTAATTGAAATACTAAAATCTAATAATAAAGAATTAGCAGCTTCAGCCTGTAATGCATTAAGTAATACTCTTTTAGTTTATGACGCTTTAAACGACATTTTAGAACTAGCAAAAAATAACATATATGCAGAAAAAGTTATAAATAGCTGGTCCAATGGAGAATGGTTTACTAATAAACAACCCTTAGCTGAAGAAATAACATTAACAATATTCAAAGTTGAAGGAGAAACAAATACAGACGACCTCTCTCCAGCAACTCATGCCACAACAAGACCAGATATTCCTTTACATGCTCTAGCGATGCTAGAGACTCGCGACCCAAATGGCTTAGCCACTATTGAAGAATTAAAAAAGAAAGGATATCCAATCGCATATGTTGGCGATGTCGTTGGAACAGGAAGCTCGAGAAAATCAGCAATAAACTCTGTCCTTTGGCATACAGGACAAGACATCCCTTACGTGCCAAACAAAAGAGGGAGTGGGGTTGTAATAGGAGGTAAAATTGCTCCTATTTTCTTTAATACTGCTGAAGATTCAGGTGCACTTCCAATTGAATGCGATGTCAGCAATCTAAAGACAGGAGATGTAATTACTATTTTTCCTTACAAAGGAGAAGTTAGAAGACATGAAAAGGAGAAACACAGTGGAGAACTTTTATCAAAATTTGACTTAAAACCACAAACTATTACTGATGAAATCAGAGCAGGTGGGCGAATTCCTTTAATGATTGGACGAGCTTTAACAGACAAAGTTAGAACAAAATTAAAACTACCTCCCTCTACTCTTTTTATTCGTCCTGGACAGCCACCTGCATCAAAGCATGGGTTTACTCAAGCTCAAAAAATGGTTGGAAAAGCTTGTGGCTTAGAAGGCGTTCTCCCTGGTGCAAGTTGTGAGCCAATAATGACAACAGTTGGTAGTCAAGATACTACTGGTCCGATGACTAGAGATGAAATGAAAGAATTAGCCTGTTTAGGATTTTCTGCTGATTTAGTTATGCAGAGTTTCTGTCATACGGCAGCATATCCCAAGCCCGTTGATATCAAAACTCAAAAAGAACTCCCTGATTTTTTTGCTGAAAGAGGAGGAATAGCATTAAAACCCGGTGATGGAATTATTCACAGTTGGCTCAATAGGATGCTTTTACCAGACACAGTCGGAACAGGTGGCGATAGTCATACTCGTTTTCCATTGGGTATCTCATTTCCAGGAGGTTCGGGAGTTGTGGCATTTGCTGCAGCCATTGGTTCCATGCCTTTAGATATGCCGGAGTCAGTTCTTGTACGTTTTAAAGGGTCTTTACAAACTGGCGTCACATTAAGAGATGTAGTTAATGCTATTCCGTGGATGGCTATTCAACAAGGTCTTCTGACCGTCGCAAAAGAAAACAAAGTTAATGTGTTTAATGGAAAAATATTAGAAATTGAAGGTCTACCAAACCTAAAATTAGAGCAAGCCTTTGAGTTGACTGATGCAAGTGCAGAAAGATCTTGTGCTGGGTGTTCGATTCAACTCTCCGAATCAACAATTAGTGAATATTTAACAAGCAATATTGTTTTACTTAAAAATATGATTGCTAGAGGATATAAAGACGCAAGAACAATAAGTAGAAGAATTAAAGAAATGGAAGATTGGTTAAAAAAACCAAATTTACTATCAGCCGACTCAAATGCTCAATACTCAGAAATCATCGAAATAGATTTAAATGAACTTAAAGAACCTGTTTTAGCTTGTCCTAATGATCCTGATAACGTCAAACTTTTAAGCGAAGTCGCAGGCACTCCAATTCAAGAAGTTTTTATTGGTTCGTGTATGACTAATATTGGTCATTATCGAGCCGCTGCAAAAATTCTAGAAAAAGAAGGGAAGATAGCAGCACGATTATGGGTATGTCCTCCAACACGAATGGATGAGGAAATTTTGAAAAAAGAAGGATACTACGAGATCTTTGAAAAAGCTGGTAGCCGAATGGAAATGCCTGGTTGTTCTCTATGCATGGGCAATCAAGCTCGTGTAGAAGACAATTCAACTGTTTTCTCAACCAGTACAAGGAATTTCAACAACAGATTAGGGAAAGGAGCTCAGGTTTTCTTAGGCAGTGCAGAACTGGCCGCTGTTTGCGCTTTGTTGGGTCATATCCCTACAACTGATGAATATCTTTCAATCGCTTCCAAAAAAGTTTCCCCTTTAACTGACGAAATATACAGATATTTAAACTTTGATGAAATACCGAACTTTATCGAAGATGGCCGTGTAATAACAAAAGAAGAAGAAGCCTCTATTTTACAAGCCTAAATTGAGTTAAATGAGCAAAAGTCACAGTCACAATCCTGTTCAAAAGAAATCAAGTCAAAGCATAAAAAAACTTCTTCAAAAGAAATGGCTAAATGTAATTCTTGCTCTAATCCTTACAGGATTAGGAGCAGCATTAACGGGAATATTATTTAAAACTGGAATTCATGCATTAGAAGATTATCGATCAAATCTACTTAGGTATATGCCTAGATGGATAGTTTTACCAATCTTAGGGGCATTAGGAGGATTAATTGCTGGATCACTCATTCAAAATTTTGCACCGACAGCAAAAGGAGCTGGAGTTAGTCACATCATTGCATTTCTCCGCCATAAACCAGTCCCTATGGGATTAAGAGTTGGAATCGTAAAATTATTTGCTGGAATAATTGCTATTGGCAGTGGGTTCCCACTAGGGCCAGAAGGCCCCGCAGTGCAAATGGGGGGATCTGTTGCCTGGAAAATGGCACAATGGTTAAAAGCGCCTATTTCATTTCGTAGAGTCATAGTTGCAGCAGGAGGAGGAGCTGGAATTGCAGCAATTTTTAGTGCGCCTATTGGAGGCTTTATCTATGCAATTGAGGAACTTCTTAATTCAGCTAGACCAGTAGTTCTCTTATTAGTAGTTGTTACAACATTCTGGGCTGATAGTTTTGCTGATATTTTGCAAGCGATTGGACTAGATCAAAAAGCTGGTGGATTTGTTAATAATTTAGGTTTTCAATTAGAGAGAGCATATACACCGGTCATCAAATTCTTTCCGATCGATTTTTTATACCTAATAGCTTTAGGAATCTTACTTGGATTCTTAGCAGAAATGTATTGCAAATATGTTTTAAAAATGCAAGTCCTAGGAAACAAGTTGTTTAAAAATAAAACTATTCAAAGAATGAGTTTATCTGGATTATTACTTGGCTCAATGTATTCAATAATTCCAGAAAGTTTTCACAATATCGAAGGATTGCAAAAGATTATTGTTAATGAAAGTAGTAGTTTTATGGTCGCAATAAGTATATTTCTTGTTTTATTTTTTGCTTCTGGTTTGGCAGCCGCCTCAGGAGCTCCTGGTGGGTTATTTTATCCAATGCTCACCTTAGGTGGAGCAATAGGATTAGCAAGTGGTATTGGAGTAGAAACATTGACGGGCCATGTGCCAACAACCTATATTTTTGCGGGGATGGGTGGATTCGTAGCTGGATGCTCAAGAACCCCCTTAACAGCCGTGTTTTTAGCCTTCGCCTTAACTAAAAATCTTTTAATACTTAAACCACTTTTGATTACATGTATAGCTAGCTTTTTAACTGCTAGAATACTTAATGAACATTCAATTTATGAAAGACAAATTACAATTGAAGAAGAAG
>AG-402-O21
ATCCCTGAAGAATTAGCTGGGATGATTGATGCCTATATAGAACTAGGACCCAAAATTCAATCACCCAGCAATCAACGTCAACCTATATTTTTTGGGATGCCTTTTGATGGGCG-AAAAAAAACAGCGCCAATTTACCCTCTAACAACTTTACTATTACTAACTCAGAAACAGCCTGTTATTTTGCATGGTGGTTCTCGTATGCCAGTGAAATACGGCGTTACTCATCACGAACTCTTTCAAGCCTTAGGAATAAATTTAACTGGTCTATCCATAGAACAACTGCAAAGTTTTTTCAACCATAACGACCTAGCTTTAATACATCAGCCAGATCATTTTCCGCTAGCTGAAAATTTAATTCCTTACAGAGATCAAATAGGTAAGCGACCACCTCTAGCAAGTATGGAATTAATCTGGACATGTCATCAAGGAAATCATCTACATATAAGTGGCTATGTTCATTCACCTACTGAAGAAAGACATTGGAAGACCTTAGAGCTTATGGGAGAACAAAATGTGATGACTATCAAAGGGCTGGAAGGTGGAATAGATCTTTCAATTAGTCGTTCATCAACAATTGGACAGTACAAAAATCAACATGGAACTAGAACTGTTTTTCATCCCAAAGATTACGAATGTTCTGGAAAAGATATTGAATGGAACGACATCAGAGAATGGAAGAGATTTGCTTTACAAGCTCTTAATGGCAAGGGTCCTTTAATAAAAGCACTTGAATGGAATGCTGGTATTTATTTTTTTTATGCAAGCTTAAGCTCTGATATTAAAGAAGGAATTAATAAAGCAAAAGAAATAATCAATTCAGGACATGCTATCAAGCACTTAGAAAAATTAATTGATTGGAGTGAGGAAAATATTGATTCCTAAAAATT--TTTAAAAAATAAATTTAATACAAAGTTTTTTCCATCAAATAACGAGAAAAATGCACACCACCTATTTGAATTTCTTCAGGGGAAATAATTGTCCATCCATGACGTAAAAGCAGTTGATAACTACATAAACTTGCCTCGGTTTTTAAAGTTATTGGTCTATCTTTAAGAGTATCTGCCTCAATTTGATTTAATAGAGCCGTAGCATGCCCCTGGCGTGACGAACGCCCTCGGCAATAAAGCAATGCCAAGCGATTATGGGGATATTTTAAAGCAAATGCTTCAATAGTTTTATCAACACAACTCACCCAGCCCACCCCTTGCTTCAGAGGTTTATCTAAAATCCCAGGAAGATACGCCAAAGCTGACCATGCTTCAATCTGTTCTTGGCTGTACAAGGATTTGTCGCAAGTTCGAATAGCATCTTCATAAACTTCTCTGAGGGCCATTTCATCAGAACTCTCACAAGGTCGCAAATATCGATTTAGACTGTTTTTACTAAATGAAGCCAAGTTCTCTGACAGTATGAGAAGGTGAATAAATTATGAGCTATTTGCATTGAGAAGGCTAAAAATTCCCACCCTTTTAGGAGCTTTCATAACACTTCTAGATGATCGTTTGGGCGAAACCATTGTTTTGCCTTTATTACCTTTTTTATTAGAACAATTCACGACAAGCGCGACGACTCTTGGTTTTTTAACTGGAACTTATGCAATATCTCAGTTTGCTGCAGCCCCACTAATTGGAGCTATGAGTGATCGTTTCGGTCGTAAGCCAATCATGATCACATGTGTATCTGGTTCAGTAATAGGAATATGTCTATTTGCATTAACTGTAAGCCTGAATTGGGATAATTATTTACCTTTATGGGCCTCAGCTTTACCTTTATCTTTACTATTTTTAGCCAGAATAATTGATGGTATAAGTGGCGGTACTGCAGCTACTGCTACTACAATACTTGCAGATATATCAACTCCCGAAAATCGCGCAAAAACCTTTGGATTAATTGGAGTAGCGTTTGGTTTAGGTTTTATTCTTGGTCCAGGATTAGGAACAGCTCTTTCTAAATTTAGTGTTACTTTACCGGTATGGGTAGCAAGCGGATTTGCAATATTTAATCTTATTTTTGTAATTTGGTTTCTACCGGAAACACTGCCCAAAAATAAAAGAAATTTACTACCAAGGAAAAGAGATTTGAATCCAATTAGTCAGCTACTAATTGTATTCAAAAACCCCTTAGCTAGAAGACTTTGCTTATCCTTTTTTGTTTTCTTTATGGCATTTAATGGCTTTACAGCTGTTTTAGTCCTTTATTTAAAAGAAAAATTTGGATGGAGTCCTGAATTATGTAGTGCTGCTTTTATTGTCGTTGGAGTTATCGCGATGATTGTTCAAGGAGGCCTAATTGGTCCTCTTGTAAAAAGATTTGGGGAGTCGAGATTAACTTTTACTGGTATTGGCTTTGTAATGACAGGATGTATTCTTTTAACGCTCGCAAATATAGATACCTCAATTCCTCTTGTATTTTCTGGCGTCGCAATACTTGCAATGGGAACTGGACTAGTAACTCCTAGTTTAAGAGCACTAATTTCAAGAAGACTAAGTTCTATAGGTCAAGGAGCAGTATTAGGAAATCTGCAGGGTTTACAAAGTCTGGGAACTTTTCTTGGAGCAATAGCAGCAGGACGCTCATATGATCTTTTTGGTCCAAGAAGTCCATTCTTTGGCACAATATTGCTTCTACTATTTGTTATGTTTTTAATTTCAGGTAAAAGTCTTACCAAGCAAAAAGTAATCTCCTAGACTGATAGATGATCAAGATATTAAACT---AATAATGAGAAATTGAATAAATTGGTTATAGATATGACTAGTCCAAAAATCAATAATGAAACTTATCTTAATCGTGAACTCAGTTGGATAGATTTTAACAAACGTGTTTTAGAACTTGCTACAGAAGAGGAAACGCCATTACTAGAAAAAATTAAATTCAGTTCAATTTTTAGCAATAATTTAGACGAATTTTTTATGGTTAGAGTTGCTTCATTGAAATCACAAGTAGAAGGTGGAATCTCAAAAAGAAGCCAAGATGGAAAATCTCCTGAAGAACAACTTATTGAAATTCGAAATTATTTAGACCCTATTTTAAAAACACAGCAATATAAAACAAGAAAATATATAGAAGAGGACTTTAAAAAAAATAATATATTTATACTTGAATATAAAGAGTTAAATGAAAGACAAAGGGTTTGGATAGATAATTATTTTACAACTGCAATTTTTCCAATCCTAACCCCCTTAGCAGTTGACCCTTCTCATCCATTCCCTTTTATAAGTAATCTTAGTTTAAATTTAGCTGCAATTATCGTTGATAATGAATCAGATAAAGAACAATTTACCCGCATAAAAATTCCTGGTGAAAGTATTTCTAGATTTATAAGTATTCCAGTTGAACTAAATGATAAAGAATCAACAAAATATACAGGAATTGCTATTGAGCAAATCATTGCAAATAATCTGTCCATGCTTTTCCCTGGGATGGATGTTAAAGAATATTCGTTCTTTCGCGTTACAAGAGATGCTGATCTAGAGCTTCGAGACATTGAAGCTGATGATTTAATGAGCGCACTAGAAGAAGGTTTACGTAAGCGTCGCAAAGGTGGTGAGGTGGTGAGGCTAGAAGTCTCTATAAATACACCAAAAGTAATTCTTGATCTTTTACAAGAAGGGATGAATATTGACAAAGAAAATTTATATCAAATTGAGGGGTTACTAGCATTAGATGAATTAATAGAATTAACAACTTTCAATCTACCGAAATTAAAATTTAAAGAGCATCAAGGCATTACTCATGGTTCACTCAAAAATAGTCAATTGCGAGAACAAGAAGAATTAGATACTAGAAATAAAAGCAATTTTAAAAGTATATTCTCGATTATTCGCCGTAATGATTTACTAGTCCATCACCCATACAATCTTTTCTCGACCTCAGTCGAAGAGTTTATTAATCAAGCCGCGGAAGATAAGCAAGTCATGGGAATCAAAATGACCTTGTATAGAATTTCCAAGGACTCTTTAATTATTGATGCACTAATAAGAGCTGCTGAAAAAGGAAAACAAGTAATGGCTCTCGTTGAATTAAAAGCAAGATTTGATGAAGATAATAATATCCAATGGGCAAAACAATTAGAACAAGCTGGAGTTCATGTTGTTTATGGAGTCATTGGACTAAAAACTCATACAAAAATTGCTTTGATCATAAGAAAAGAAAAAAACAGATTAAGAACATACTTTCATATTGGGACTGGTAATTACAATTCAAAAACGTCTAAAACATATACAGATTTTGGCTTATTATCTTGCCAGCCTGAGCTTGGTCAAGATCTTATTGAACTATTTAATTATCTGACTGGGTTTGCTAAACAACAGTCCTACAGAAAATTATTAGTTGCACCGGTAACTCTTAGAAATGGAATAGAAAAGCTAATCAAAAGAGAAATCAATTATGCAAAAAATGGCCTGCCCGCAAAGATAATAGCCAAAATGAATTCCCTAGTAGATCCAGAAATTATAAAACTACTTTATATAGCATCACATGAAGGAGTAAAAATTGAACTTATAATTAGAGGAATGTGCTGCCTATATCCACAGAAAAAAGGCTTAAGCGAAAATATAAAAGTAACAAGCATTATTGGTAGGTTTTTAGAACATTCAAGAATCTTTTGGTTTTCCAACGATGGAGATGCAGAAGTATTTATTGGTAGTGCAGATTGGATGAGGCGTAATTTAGATCGAAGAGTTGAAGCAGTTACGCCTATTGAAGATAATAAAATTAAAAAAGAAATTAAACATTTATTAGATTGTTATTTAGAAGAAAATAAAGACTCTTGGAATATGCAAAGTGATGGTAGCTACGCCAAAAATCCAATTTTGAATGATAAGAAAAAATATATTCAAGAAAAAATTATTAAGCTATACAAAAAAGAAGAAAATT-AAAAAATTTCAAAGCTTTTTTC-AAAACATTTAATCTGTTTTTTTGATGCGCTTTATACCTAATTAGGCAAAAAGTCATAAATTTTTCGTTTCAATTAGTCAACTTCTCCTTATAAGTGCTAACTTCTTAATAAATCTAATTTCAAGAGGCCAGGGTGATGGGGATCCCGCTGGAATCTGCCAAGGAAATTTCTGATGTTTCATCAGGGAAGTCCAATTCGGCAAGCACAAGTCAAAAACTATCTGCATCAACTGTAAGTAGTCAAAAATCTCGAAGTTCAAGAAGACAAAGTAATCGTCTAGCTACTGATGCGATAGGTTTCTATCTCACAAGTATTGGAAGAGTGCCACTTCTGACTCCTGCAGAAGAAATTGAGCTTGCTCATCATGTTCAACAAATGAAAGATTTGCTGAGCCTTCCTCTTGAACAACGCTCTACCCGTCAGAAACACAAAATAAAAATGGGTAAACGGGCAAGAGATCGCATGATGGCTGCAAATCTTAGACTTGTTGTAAGTGTTGCAAAAAAGTATCAAAACCAAGGTCTCGAATTACTCGATTTAGTTCAAGAAGGTGCCATTGGATTAGAAAGAGCTGTTGATAAATTTGATCCTGCAATGGGTTATAAATTCTCAACCTATGCTTACTGGTGGATAAGACAAGGAATGACTCGTGCCATAGATAACAGTGCTAGAACTATACGACTGCCAATACATATCAGCGAAAAACTTTCAAAAATGCGCCGCATATCGCGTGAATTATCGCATCGATTTGGTAGGCAACCAAATCGACTCGAATTGGCAAACGCGATGGGAATTGAACCTCAAGATCTAGAAGATCTAGTGTCTCAAAGCGCACCATGTGCCTCCCTTGATGCTCATGCAAGAGGCGAAGAAGATCGAAGTACTCTTGGAGAACTAATTCCAGACCCCAATTCCGATGAGCCCATGGAAGGGATGGATAGAAGTATTCAAAAAGAACACCTTGGAGGATGGTTATCTCAATTAAATGAGCGAGAGCAAAAAATCATGAGACTTCGCTTTGGCCTCGATGGAGAAGAACCACTTACTCTTGCTGAAATTGGAAGACAAATAAATGTTTCGAGAGAACGTGTAAGACAACTTGAAGCAAAAGCAATTTTAAAATTGAGGGTAATGACTACTCATCAAAACGCTGCTTAAACATTGCCTATTCAAATAGCTATTTTTATTATTGCGATATGGATAGTTATAATTTTAGTCATTGCAGTTTTATGTAAAAGATATTTTCCTAAAAAAGAAGAGTTAAGTAGAAAAATTATTCATATAGGAACAGGGCCTGTAATTCTTTTAGCCTGGTTATTTGATATTCCAAAAAATATAGCTTTCTCAACTGCATTATTGATCACCATATCCTTAGGTGTTAATTATCAATATCGTTTATTACCTGCCATTGAAGATGTCGAGAGAAAAAGTTTTGGAACAATTGCATATGGTATCAGTATCACACTTTTACTTTTACTATTCTGGCCTCGCTATGCATCATCAATTTCCATAGGAGTTCTATCAATGGCTTTTGGTGATGGATTAGCAGGTTTACTAGGAAGGTCTATTAACTCTCCAAAATGGTCAATACTTGGTCAAACGAAATCGATCGTTGGAACATTAACAATGGGGTCAGTAGTAGCTATAACGACTTCAATTATCTCTTCAACTAATAATTTAGGCATACAGCCTCTAGAAATTTTAGTCATCTCACTAATCGCAACTTTTTTAGAGCAAATAAGTCCTTGGGGTATCGACAATTTAACTGTACCTATTGGAGTAACTTGTATAGGAATATGGTTAATAGGAGTATAAAAGAA-CAACTAAATTTATTTGACTGATTCAGCTAGTTCCTCTAATAAAACTTCAGTTGTAGAAAAGTTTATACATGCATCCGTAACACTTTGCCCATAGGTAAGTTTTGATAAATCTGAATTTAATTTCTGATTACCTTCAACAAGATGACTTTCAATCATTACGCCCATTACATTCTTTGATCCACCTTTTAACTGTGATGCAACATCCCGCAAAACTTCTGATTGTCTACGAAAATCTTTATTTGAGTTGCCATGGCTACAATCAACCATGACTCTTCCAGGCATCTTAAATTTTGCCAATTCATCTGCAATTAAATTAATTGCATCAAGATGATAATTAGTTCCATTCTTACCACCTCTTAGAACGAGATGACCATCTGGATTGCCTGTAGTACTCACTATTGAAGCGTGACCATCGTTATTAATTCCTAAAAAATGATGAGGTTTTGAAGCCGCTTGCATTGCATTAATCGCTATCGTTGCTGTCCCATCAGTACCATTCTTATAGCCAACCGGCATTGACAATCCAGACGCCATTTCACGATGAGTCTGACTCTCTGTTGTCCTTGCCCCAATAGCAGTCCAACTAATTAAATCAGCAATATATTGAGGAACAACTGGATCAAGCAATTCAGTTGCTGCCGGCATTCCTTTTTTGGCTAAATCAAGTAATAGACCCCTTGCCTTTCTTAAACCAGTATTAATATCGTAAGAATTATCAAGATGAGGATCATTAATAAGTCCTTTCCAACCAACAGTTGTACGTGGCTTCTCAAAATAAACACGCATGACAATCTCTAACTTTTGACTATATTTCTCTCTCAATGGGGCTAAACGATTTGCATATTCAATAGCGGCATCAACATCATGCACCGAACATGGTCCAACAATCACCAAAACTCTTGGATCATTACCATGCAGAATTGATTGAATCTTGTTTCGAGTAGTAGAAACAACTCCAGAGGCTGCCTCGTCTAAAGGCAAATCTCTATGAATTAATGCTGGTGACATTAATGGACGAGTCTCGACCACATGAAGGTCAGAGGTGCTATCCACCATTGAAAAATATGATGAGGTGGACATTTAAAGCGTGATCATAGATATAAGATTAGAGAAGTATCAGTCATA-GGGGGTAATAAGTTGCATTATCTGAATGTTTGTTCAAGAAACATGCGGTTGTAAACAATGAAAACAAAAGGCCCTCACTCAAATAAATTCTCTATTGAGATTGAAAAATGCTAAAAAATTACTTATCACATGTTGCAGAAAGAGAAGCTTTAGGAATCCCTCCGCTTCCTTTAGATGCAAAACAGACTAAAGATTTAACAGAGTTATTAGAAAAACCAGAGAAAGAAGCCGACCAAAACTTCTTACTGGATCTTCTTGTTAATCGAATTCCTCCCGGAGTTGATCAAGCCTCTTATGTCAAAGCGACTTGGCTTAGCTCAATTGCTCAAGAAGAATCAAAAAGTCCATTAGTAAATCCTCTAAAAGCAACTGAGCTTTTGGGTACAATGATTGGAGGATATAATGTAGCAGCATTAATTGAAATACTAAAATCTAATAATAAAGAATTAGCAACTTCAGCTTGTCAAGCATTAAGTAATACCCTTTTAGTTTATGACGCTTTAAACGACATTTTAGAATTAGCAAAAACAAATATTTATGCAGAAAAAGTTATTAATAGCTGGTCCAATGGAGAATGGTTCACTAATAAACAACCCTTAGCTCAAGAAATAACAGTAACAGTATTTAAAGTTGAAGGAGAAACAAATACAGACGACCTCTCTCCAGCAACTCATGCCACAACAAGACCAGATATTCCTTTACATGCTCTAGCGATGCTAGAGACTCGAGATCCAAATGGTTTAAACACTATTGAAGAATTAAAAAAGAAAGGATATCCAATCGCATATGTTGGCGATGTCGTTGGGACAGGTAGCTCTAGAAAGTCAGCAATTAACTCAGTCCTTTGGCATACAGGACAAGACATACCTTACGTGCCAAATAAAAGAGGGAGTGGGGTTGTAATAGGAGGCAAAATTGCTCCTATTTTCTTTAATACTGCTGAAGATTCAGGTGCACTTCCAATTGAATGTGATGTAAGCAATCTCAAAACAGGAGATGTCATATCTATTTTCCCTTACAAAGGAGAAGTTAGACGAAGTAAAAATGAGGCAAACAGTGGAGAACTTCTATCAAAATTTGACTTAAAACCACAAACTATTACTGATGAAGTAAGAGCAGGTGGGCGAATTCCTTTAATGATTGGAAGAGCTTTGACAGACAAAGTAAGAACAAAATTAAAACTTCCTCCCTCTACTCTTTTTATTCGTCCTGGTCAGCCACCTGCATCAAAGTACGGGTTTACGCAAGCTCAAAAAATGGTTGGAAAAGCTTGCGGTTTAGAAGGGGTGCTCCCTGGTTCAAGTTGTGAGCCAATAATGACGACAGTGGGTAGTCAAGATACCACTGGTCCGATGACTAGAGATGAAATGAAAGAACTAGCCTGTTTAGGATTTTCTGCTGATTTAGTTATGCAGAGTTTCTGCCATACGGCAGCATATCCCAAGCCTGTTGATATCAAAACTCAAAAAGAACTCCCTGACTTTTTTGCTGAAAGAGGAGGAATAGCATTAAAACCCGGTGATGGAATTATTCACAGTTGGTTAAACAGGATGCTTTTACCAGACACAGTTGGAACAGGTGGCGATAGTCATACACGATTCCCATTGGGTATCTCATTTCCAGGCGGTTCGGGAGTTGTGGCATTTGCAGCGGCCATTGGTTCCATGCCTTTAGATATGCCGGAGTCAGTTTTGGTACGTTTTAAAGGGTCTTTACAAACTGGCGTCACTTTAAGAGATGTAGTTAATGCCATTCCGTGGATGGCCATACAGCAAGGTCTTCTAACCGTCGCAAAAGCGAACAAAGTTAATGTGTTTAATGGGAAAATCTTAGAAATTGAAGGTCTACCAAACTTAAAATTAGAACAAGCCTTTGAGTTAACTGATGCAAGTGCAGAAAGATCTTGTGCTGGATGTACTATTCAACTCTCTGAATCAACAATCAGTGAATATTTAAAAAGCAATATTGTTTTGCTTAAAAATATGATTGCTAGAGGATATAAAGACGCAAGAACAATAAGTAGAAGAATTAAAGAAATGGAAGATTGGTTAAAAAAACCAGATTTACTTTTAGCCGACTCAAATGCTCAATACTCAGAAATCATTGAAATAGACTTGAATGAACTCAAAGAGCCTGTTTTAGCTTGTCCTAATGATCCTGATAACGTCAAACTTTTAAGCGCAGTCGCAGGCACTCCAATTCAAGAAGTTTTTATTGGTTCATGTATGACTAATATTGGTCATTATCGAGCCGCTGCAAAAATTCTCGAAGGAGAAGGCAAGATATCAGCACGATTATGGGTATGTCCGCCAACACGAATGGACGAAGAAATTTTGAAAAAAGAAGGATACTACAAAATTTTTGAAAAAGCCGGTAGCCGAATGGAAATGCCAGGTTGTTCTCTATGCATGGGCAATCAAGCTCGTGTAGAAGATAATTCAACAGTTTTCTCAACAAGTACAAGAAATTTCAACAACAGATTAGGTAAAGGAGCTCAGGTATTCTTAGGGAGTGCAGAACTGGCAGCTGTTTGCGCTTTGTTAGGTCATATACCTACAACTGATGAATATCTTGCAATAGCTTCCAAAAAAGTTTCACCATTAACTGACGAAATCTACAGATACTTAAACTTTAATGAAATACCAAACTTTATCGAAGATGGTCGTGTAATAACAAAAGAAGAAGAGGCCTCTATTTTACAAACCTAAATTGAGTTAAATGATCAAAAGTAAAAGTCAAAATCCAATACAAAAAAAATCAACTCAAAGCATAAAAAGACTTCTTCAGAGGAAATGGCTAAATGTAATTCTTGCTCTCATACTTACAGGTTTAGGAGCAGCATTAACGGGAATATTATTTAAAACTGGAATTCATGCATTAGAAGATTATCGATCCAATCTTCTTGCATCTATGCCTAGATGGATAGTTTTACCAATACTAGGAGCATTAGGAGGCTTAATTTCAGGATCGCTCATTCAAAATTTTGCCCCTGCAGCAAAAGGTGCGGGCGTAAGTCACATCATTGCTTTCCTTCGCCACAAGCCAGTCCCCATGGGATTAAGAGTTGGAATAGTAAAACTGTTTGCTGGAATTATTGCTATTGGCAGTGGATTTCCACTAGGCCCAGAAGGCCCCGCCGTTCAAATGGGGGGATCTGTTGCTTGGAAAATGGCAAAATGGCTAAAAGCCCCTATTTCATTTCGCAGAGTCATAGTTGCAGCAGGCGGAGGAGCTGGAATTGCAGCAATTTTTAGTGCACCTATTGGAGGCTTTGTCTATGCAATTGAAGAACTTCTAAATTCAGCCAGACCAGTAGTCCTCTTACTAGTAGTAGTCACAACATTCTGGGCTGATAGTTGCGCTGATATTTTGCAAGCGATTGGACTAGATCAAAAAGCTGGTGGATTTGTTAATAATTTAGGTTTTCAATTAGAGAGAGCATACACACCAGTAATCGAGTTCTTTCCAATAGATTTTTTATACCTAATAGTTTTAGGAATCTTACTTGGATTCTTAGCAGAAATGTATTGCCGATATGTTTTAAAAATGCAAGTTCTAGGAAATAAATGGTTTAAAAATAAAACCATTGAAAGAATGAGTTTATCAGGTTTATTACTTGGTACTATGTATTCAATTATTCCGGAAAATTTTCATAATATCGAAGAATTACAAAAAATTATTGTTAATGAAAGTAGCAGTTTTACACTTGCAATAAGTATATTTTTTGTTTTATTCTTTGCATCTGGCCTTGCTGCTGCATCAGGCGCACCAGGTGGTTTATTTTATCCAATGCTTACTTTGGGCGGAGCGATAGGATTAGCGAGCGGTATAGGAGTAGAAGCATTTACAGGCCATGTACCAACAACCTATATTTTTGCAGGAATGGGCGGATTTGTAGCTGGTTGCTCAAGGACACCTTTAACAGCAATGTTTTTAGCCTTCGCATTAACTAAAAATCTTTTAATACTAAAGCCACTCTTGATTACATGCATAGCTAGCTTTTTAACTGCCAGATTATTTAATGAACATTCAATTTATGAAAGACAAATAACAATTGAAGAAGGAG
>PAC1
ATCCCTGAAGAATTAGCCGGGATGATTGATGCCTATATAGAACTAGGGCCAAAGATTCAATCATCTAGCAATCAACGTCAACCTATATTTTTTGGGATGCCTTTTGATGGTCG-AAAAAAAACAGCACCAATTTATCCTCTAACAACTTTACTTTTACTAACTCAAAAACAGCCTGTTATTTTGCATGGTGGTTCTCGTATGCCAGTGAAGTATGGCGTTACCCATAACGAACTCTTTCAAGCCTTAGGAATAAATTTAACCGGTCTATCCATAGAACAACTGCAAAGTTTTTTCAACCATAACGACCTAGCTTTAATACATCAGCCAGATCATTTTCCGCTAGCTGAAAATTTAATTCCTTATAGAGATCAAATAGGTAAGCGCCCACCTCTAGCAAGTATGGAATTAATCTGGACATGTCATCAAGGAAGTCATCTACATATAAGTGGCTATGTTCATTCTCCTACTGAAGAAAGACATTGGAAGACCTTAGAACTTATGGGAGAACAAAATGTGATTACTATCAAAGGACTGGAAGGTGGAATAGATCTTTCAATAAGTCGTTCATCAACAATTGGACAGTACAAAAATCAACATGGAACTAGAACTGTTTTTCATCCCAAAGACTACGAATGTTCTGGAAAAGATATTGAATGGAGCGACATCACAGAATGGAAGAAATTTGCTTTACAAGCTCTTAATGGCGAGGGTCCTTTAATCAAAGCACTTGAATGGAATACTGGTATTTACTTTTTTTATGCAGGTATAAGCTCTGATATTAAAGAAGGAATTAATAAAGCCAAAGAAGTAATCAATTCAGGATTTGCTCTCAAGCAATTAGAAAAATTAATTCATTGGGGTGATGAAAATATTGATTCCTAAAAGTT--TTTAAAAAATAAATTTAATACAAAGTTTTTTCCATCAAATAACGAGAAAAATGCACACCACCTATTTGGATTTCCTCAGGAGCAACAATTGTCCATCCATGACGTAAAAGCAGTTGATAACTACATAAACTTGCCTCTGTATTTAAAGTTATTGGCTTATCTGTAAGAGTATCTGCCTCAATTTGATGTAATAGAGCCGTAGCATGACCCTGTCGCGACGAACGTCCTCGGCAATAAAGTAATGCTAAGCGATCTTGTGGATATCTTAGTGCAAATGCCTCAATCGTTTGATTAACACAACTCACCCAGCCCACCCCTTGCTTCAAAGGTTTATCTAAAATCCCAGGAAGATATGCCAAAGCCGACCACGCTTCAATCTGTTCTTGGCTGTACAAGGATTTATCGCAAGTTCGAATAGCATCTTCATAAACTTCTCTGAGAGCCATTTCATCAGAACTCTCACAAGGTCGCAAATATCGATTTAGACTGTTTTTACTAAATGACGCCAAGTTCTCTGACAGTATGAGAAGGTGAATAAATTATGAGCTATTTGCATTGAGAAGGCTAAAAATTCCCACCCTTTTAGGAGCTTTCATCACACTTCTAGATGATCGATTAGGCGAAACCATTGTTTTACCTTTATTACCTTTTTTATTAGAACAATTCACGACAAGCGCGACGACTCTTGGCTTTTTAACTGGAACTTATGCGATATCTCAGTTTGCTGCAGCCCCACTAATTGGAGCTATGAGTGATCGTTTCGGTCGTAAGCCAATCATGATCACATGTGTATCTGGTTCAGTAATAGGAATATGTCTATTTGCATTAACTGTAAGCCTCAATTGGGATAATTATTTACCTTTATGGGCCTCAACTTTACCTTTATCTTTATTATTTTTAGCCAGAATAATTGATGGTATAAGTGGTGGTACTGCAGCTACTGCTACTACAATACTTGCAGATATATCAACTCCCGAAAATCGCGCAAAAACCTTTGGATTAATTGGAGTAGCGTTTGGTTTAGGTTTTATTCTTGGGCCAGGATTAGGAACAGCTCTTGCTAAATTTAGTGTTACTTTACCGGTATGGGTAGCCAGCGGATTTGCAATATTTAATCTTATTTTTGTGATTTGGTTTCTACCGGAAACACTGCCCAAAAACAAAAGAAATTTACTACCAAGAAAAAGAGATTTGAATCCAATTAGTCAACTACTAATTGTATTTAAAAACCCCTTAGCTAGAAGACTTTGCTTATCGTTCTTTGTTTTCTTTATGGCATTTAATGGCTTTACAGCTGTTTTAGTCCTTTATTTAAAAGAAAAATTTGGATGGAGTCCTGAATTATGTAGTGCTGCTTTTATTGTCGTTGGAGTTATCGCGATGATTGTTCAAGGAGGCCTAATTGGTCCTCTTGTAAAAAGATTTGGGGAGTCGAGATTAACTTTTACTGGTATTGGCTTTGTAATGACAGGATGCATTCTTTTAACGCTCGCCAATATAGACACGTCAATTCCTCTTGTATTTTCTGGCGTCGCAATACTTGCAATGGGAACTGGACTAGTAACTCCTAGTTTAAGAGCACTAATTTCAAGAAGACTAAGTTCTATTGGTCAAGGAGCAGTATTGGGAAATCTGCAGGGTTTACAAAGTCTGGGAACTTTTCTTGGAGCAATAGCAGCAGGACGCTCATATGATCTTTTGGGTCCAAGAAGTCCATTCTTTGGCACAATATTGCTTCTACTATTTGTTATGTTTTTAATTTCAGGGAAAAGTCTTACCACGAAAAAAGTAATCTCCTAGACTAATAGATGATCAAGATATTAAAGT---AATAATTAGAAATTGAATAAATTGGTTATAGATATGACTAGTCCAAAAATCAATAATGAAACTTATATTAATCGTGAACTCAGTTGGATAGATTTTAACAAACGTGTTTTAGAACTTGCTACAGAAGAGGAAACGCCATTACTAGAAAAAATTAAATTCAGTTCAATTTTTAGCAATAATTTAGACGAATTTTTTATGGTTAGAGTTGCTTCATTAAAATCACAAGTAGAAGGTGGAATCTCAAAAAGAAGCCAAGATGGAAAATCACCTGAAGAACAACTTATCGAAATTCGAAATTATTTAGACCCTATTTTAAAGACGCAGCAATATAAAACAAGACAATATATGGAGGATGACTTTAAAAAAGAGAATATATTTATTCTTGAATATAAAGAATTAAATGAAAGACAAAAAGTTTGGATAAATAATTATTTTACAAATGCAATATTTCCGATATTAACTCCCTTAGCAGTTGACCCTTCTCACCCATTCCCATTTATAAGTAATCTTAGTTTAAATTTAGCTGCAATTATCGTCGATAGTGAATCAGATAAAGAGCAATTTACTCGCATAAAAATTCCTGGAGAGAGTATTTCCAGATTTATAAGTATTCCAATTGAACTACATGATAATGAATCAACAAAATACACAGGAATAGCGATTGAACAAATCATTGCAAATAATCTGTCCATGCTTTTCCCTGGAATGAGTGTTAAAGAATATTCGTTCTTTCGCGTTACAAGAGATGCTGATCTAGAGCTTCGAGACCTTGAAGCTGATGATTTAATGAGTGCTCTAGAAGAAGGTTTACGCAAGCGACGCAAAGGAGGTGAAGTGGTCAGGCTAGAAGTCTCTACAAATACGCCAAAAGTGATTCTTGATCTTTTACAAGAAGGGATGAATATTGACAAAGAAAACTTATATCAAATTGAGGGGTTACTAGCATTAGATGAATTAATAGAATTAACTAATTTCAATCTTCCTAAATTAAAATTTAGAGAGCATCAAGGTGTTACTCATAATTCACTCAAAAATAGTCAATTACGAGAACAAGAAGAATTAGATACTAGAAATAACAGCAATTTTAAAAGTATATTCTCCATTATTCGCCGTAGTGATTTACTAGTCCATCACCCATACAATCTATTCTCAACATCAGTCGAAGAGTTTATTAATCAAGCTGCGGAAGATAAGCAAGTCATGGGAATCAAAATGACCTTGTATAGAATTTCCAAAGACTCTTTAATTATTGATGCCCTAATAAGAGCTGCTGAGAAAGGAAAGCAAGTCATGGCTCTAGTTGAACTAAAAGCAAGATTTGATGAAGATAATAATATCCAATGGGCAAAACAATTAGAGCAAGCTGGAGTGCATGTTGTCTATGGAGTAATTGGACTAAAAACTCATACAAAAATCGCTTTGATTATAAGAAAAGAAAAAAACAGATTAAGAACATACTTTCATATTGGGACTGGTAATTATAATTCGAAAACGTCTAAAACATATACAGATTTTGGCTTACTGTCTTGTCAACCTGAACTTGGTCAAGATCTTATTGAACTATTTAATTATCTGACTGGATTTGCTAAACAACAATCCTACAGAAAATTATTAGTTGCACCGGTAACTCTTAGAAGTGGAATAGAAAAACTAATAAAAAGAGAAATCAATTATGCAAAAAATGGCTTATCAGCCAAAATAATAGCCAAAATGAACTCCCTAGTTGATCCAGAAATCATAAAATTACTTTATATAGCATCGCAGGAAGGAGTAAAAATTGAACTTATAATTAGAGGAATGTGCTGCCTATACCCTCAGAAAAAAGGCTTAAGCGAAAATATAAAAGTAACAAGCATTATTGGTAGATTTTTAGAACATTCAAGAATCTTTTGGTTTAATAACGATGGAGATGCAGAAGTATTTATTGGAAGTGCAGATTGGATGAGGCGTAATTTAGATAGAAGAGTTGAAGCAGTTACACCTATTGAAGACAATAAGATTAAAAAAGAAATTAAACATCTATTGGATTCTTATTTAGAAGCAAATAAAGACTCTTGGAACATGCAAAGTGATGGAAGCTATACCAAGAATCAAATTTTGAATGATAAGAAAAAATATATTCAAGAAAAAATTATTAAGCTATACAAAAAAGAAGAAAATT-AAAAAATTTCATAGCTTTTTAT--AAATATTTAATCTGTTTTTTTGATGCGCTTTATACCTAATTAGACGAAAAATCATAAATTTTTCGTTTCAATTAGTCAACTTCTCCTTATAAGTGCTAACTTCTTAATAAATCTAATTTCAAGAGGCCAGGGTGATGGGGATCCCGCTGGAATCTGCCAAGGAAATTTCTGATGTTTCATTGGGAAAATCTAATTCGGCAAGCACAAGTCAAAAACTATCTGCATCAACTGTAGGTAGTCAAAAATCTCGAAGTTCTAGAAGACAAAGTAATCGTCTAGCTACTGATGCGATAGGTTTCTATCTAACAAGTATTGGCAGAGTCCCACTTCTGACTCCTGCAGAAGAAATTGAGCTTGCTCATCATGTTCAACAAATGAAAGATTTGTTGAACCTTCCTCTTGAAGAACGCTCTACCCGCCAGAAGCACAAAATAAAAATGGGTAAACGGGCAAGAGATCGCATGATGGCTGCAAATCTTAGGCTTGTTGTAAGTGTTGCAAAAAAATATCAAAACCAAGGTCTCGAATTACTCGATTTAGTTCAAGAAGGTGCCATTGGATTAGAAAGAGCTGTCGATAAATTTGATCCTGCAATGGGTTATAAATTCTCAACCTATGCTTACTGGTGGATAAGACAAGGGATGACTCGTGCCATAGATAACAGTGCTAGAACTATTCGACTGCCAATACATATCAGCGAAAAACTTTCAAAAATGCGCCGTATCTCGCGTGAATTATCTCATCGATTTGGTAGGCAACCAAATCGACTCGAGTTGGCAAACGCGATGGGAATTGAACCTCAAGATCTAGAAGATCTAGTATCTCAAAGCGCGCCATGTGCCTCTCTTGATGCTCATGCAAGAGGCGAAGAAGATCGTAGTACTCTAGGAGAACTAATTCCAGACCCAAATTCTGATGAGCCGATGGAAGGGATGGATAGAAGTATTCAAAAAGAACACCTCGGAGGCTGGTTATCTCAATTAAATGAGAGAGAGCAAAAAATCATGAGACTTCGCTTTGGCCTTGATGGAGAAGAACCACTTACTCTTGCTGAAATTGGAAGACAAATAAATGTTTCTAGAGAGCGTGTAAGACAACTTGAGGCTAAAGCAATTTTAAAATTGAGGGTGATGACTACTCATCAAAACGCTGCCTAAACATTGCCCATTCAAATAGCTGTTTTTGTTATTGCTTTATGGATAATTATAATTTTATTGATTGCATTTTTATGTAAGAGATATTTTCCTAAAAAAGAGGAGTTAAGTAGAAAAATTATTCATATCGGAACAGGGCCCGTAATTCTTTTAGCTTGGTTATTTAATATTCCAAAAAATATAGCTTTCTTATCTGCATTGTTTATCACCGTAGCCTTAGGTATTAATTATCAATATCGTTTATTACCTGCCATTGAAGATATCGAAAGAAAAAGTTTTGGAACAATTGCATATGGCATCAGTATCACACTTTTACTTCTACTATTCTGGCCTCGCTACGCATCATCTATTTCCATAGGAGTCCTATCAATGGCTTTTGGTGATGGATTAGCAGGTTTAATAGGAAGATCTATTAACTCTCCAAAATGGTCAGTACTAGGTCAAACGAAATCGATTGTTGGAACATTGACAATGGCGTCAGTAGTAGCCATAACTACTTCAATTATCTCTTCAACTAATAATTTAGGCATACAACCACTAGAAATTTTAGGTATATCACTCATAGCAACTTTTTTAGAACAAATAAGTCCTTGGGGAATTGACAATCTAACTGTTCCTATTGGAGTAACTTGTATTGGAATATGGTTAGTAGGAATATAAACAAC-TACCTACATTTATTTAACCGATTCAGCTAGTTCCTCTAATAAAATTTCAGTTGTAGAAAAGTTGATGCATGCATCCGTAACACTTTGCCCATAGGTGAGTTTTGACAAATCTGAATTTAATTTCTGATTACCCTCAACAAGATGACTTTCTATCATTACGCCCATTAAATTCTTTGATCCATCTTTTATCTGTGATGCTACATCTCTTAAAACTTCTGATTGTCTACGAAAATCTTTATTGGAATTACCATGACTACAATCAACCATAACTTTTCCAGGCATCTTAAATTGTTCTAACTCATCTGCAATTAAATTAATTGCATCAAAATGGTAATTAGTCCCATTCTTACCACCTCTTAAAACAAGATGACCATTTGGATTACCTGTAGTACTCACTATTGAGGCATGACCATCATGATTAATTCCTAAAAAATGATGAGGTTTTGAAGCCGCTTGCATTGCATTAATCGCTATCGTTGCTGTCCCGTCAGTACCATTCTTATAACCAACAGGCATTGATAATCCAGACGCCATTTCACGATGAGTCTGGCTCTCTGTGGTTCTTGCTCCAATAGCAGTCCAACTAATTAAATCAGCAATATATTGAGGAACAACGGGATCCAGTAATTCAGTTGCAGCCGGCATTCCTGCTTTGGCTAAATCAAGTAATAGACCTCTTGCCTTTCTTAAACCAGTATTAATATCGTAAGAATTATCAAGATGAGGATCATTAATAAGTCCTTTCCAACCAACAGTTGTGCGTGGTTTCTCAAAATAAACACGCATAACAATCTCAAGCTTTTGACTATATCTCTGCCTCAATGGAGCTAAACGATTTGCATATTCAATAGCAGCATCAACATCATGAACCGAACACGGTCCAACAATCACTAAAATTCTTGGGTCATTACCATGAAGAATTGATTGAATCTTGTTTCGAGTAGTAGAGACAACTCCAGAGGATGCCTTATCTAAAGGCAAATCTCTATGAATTAATGCTGGTGACATTAATGGACGAGTCTCGACAACATGAAGGTCGGAGGTGCTATCCACCATTGAAAAATATGATGAGGTGGACATTTAAAGCGTGATCATAGATATAAGATTAGAGAAGTATCAGTCATAGGGGGGTAATAAATTGCATTATCTGAATGTTTGTTCAAGAATCATGCGGTTGTAAACAATGAAAACAAAAGGCTCACACTCAAATACATTCTCTGTTGAGATTTAAAAATGCTAAAAGATTACTTATCACATGTTGCAGAAAGAGAAGCTTTGGGGATTCCTCCACTTCCTTTAGATGCAAAACAGACTCAAGTTTTAACAGAGTTATTAGAAAAACCAGATCAAGGTATCGATCAAAACTTCTTACTTGATCTTCTTGTTAATCGAATTCCTCCCGGAGTTGATCAAGCCTCTTATGTCAAAGCGACTTGGCTTAGCTCAATTGCTCAAGAAGAATCAAAAAGTCCGTTAGTAAATCCTCTAAAAGCAACTGAGCTTTTAGGTACAATGATTGGCGGATATAATGTAGCAGCGTTAATTGAAATACTAAAATCTAATAATAAAGAATTAGCGACTTCAGCCTGTCATGCATTAAGTAATACCCTTTTAGTTTATGACGCGTTAAACGACATTTTAGAATTAGCAAAAACTAATATTTATGCAGAAAAAGTTATTAATAGCTGGTCCAATGGAGAATGGTTCACTAATAAACAACCCTTAGCTCAAGAAATAACAGTAACAGTATTTAAAGTTGAAGGAGAAACAAATACAGACGACCTCTCTCCAGCAACTCATGCCACAACAAGACCAGATATTCCTTTACATGCTCTAGCGATGCTAGAGACTCGAGATCCAAATGGTTTAAGCACTATTGAAGAATTAAAAAAGAAAGGATATCCAATTGCATATGTTGGCGATGTCGTTGGAACAGGAAGCTCTAGAAAGTCAGCAATTAACTCAGTTCTTTGGCATACAGGACAAGACATACCTTACGTTCCAAATAAAAGAGGGAGTGGGGTTGTAATAGGAGGAAAAATTGCTCCTATTTTCTTTAATACTGCTGAAGATTCAGGTGCACTTCCAATTGAATGCGATGTAAGCAATCTCAAAACAGGTGATGTAATTACTATTTTTCCTTACAAAGGAGAAGTTAGAAGAAGTAAAAATGAGACAAACAGTGGAGAACTTCTATCAAAATTTGACTTAAAACCACAAACTATTACTGATGAAGTAAGAGCGGGTGGGCGAATTCCTTTAATGATTGGAAGAGCTTTGACAGACAAAGTTAGAACAAAATTAAAACTTCCACCCTCTACTCTTTTTATTCGTCCTGGTCAGCCACCTAAATCAAAGTATGGGTTTACACAAGCTCAAAAAATGGTTGGAAAAGCTTGCGGTTTAGAAGGCGTTCTCCCTGGTGCAAGTTGTGAGCCAATAATGACAACAGTTGGTAGTCAAGACACTACTGGTCCGATGACTAGAGATGAAATGAAAGAATTAGCGTGTTTAGGATTTTCTGCTGATTTAGTTATGCAGAGTTTCTGTCATACGGCAGCATATCCCAAGCCTGTTGATATCAAAACTCAAAAAGAACTCCCTGATTTTTTTGCTGAAAGAGGAGGAATAGCATTAAAACCCGGTGATGGAATTATTCACAGTTGGCTAAACAGGATGCTTTTGCCGGACACAGTCGGGACAGGTGGCGATAGTCATACACGATTCCCGTTGGGCATCTCATTTCCAGGAGGTTCGGGAGTGGTGGCATTTGCGGCAGCCATTGGTTCCATGCCTTTAGATATGCCAGAGTCAGTTCTTGTTCGTTTTAAAGGGTCTTTACAAACTGGTGTCACTTTAAGAGATGTAGTTAATGCCATTCCGTGGATGGCCATACAAAAAGGTCTTCTGACCGTCGCAAAAGCAAACAAAGTTAATGTGTTCAATGGAAAGATATTAGAAATTGAAGGTCTACCAAACCTAAAATTAGAGCAAGCCTTTGAGTTGACTGATGCAAGTGCAGAAAGATCTTGTGCTGGATGTACTATTCAACTGTCTGAATCAACAATCAGTGAATATTTAAAAAGCAATATTGTTTTACTTAAAAATATGATTGCTAGGGGATATAAAGACGCAAGAACAATAAGTAGAAGAATTAAAGAAATGGAGGATTGGTTAAAAAAACCAAATTTACTATCAGCCGACTCAAATGCTCAATACTCAGAAACCATCGAAATAGACTTGAATGAACTGAAAGAACCTGTTTTAGCTTGTCCTAATGATCCTGATAACGTCAAACTTTTAACCGAAGTCGCAGGCACTCCCATTCAAGAAGTTTTTATTGGTTCGTGTATGACTAATATTGGTCATTATCGAGCCGCTGCAAAAATTCTCGAAGGAGAGGGGAAGATATCAGCACGATTATGGGTATGTCCGCCAACACGAATGGACGAAGAAATTTTGAAAAAAGAAGGATACTACGAGATTTTTGAAAAAGCTGGTAGCCGAATGGAAATGCCTGGTTGTTCTCTATGCATGGGCAATCAAGCTCGTGTAGAAGATAATTCAACTGTTTTCTCAACAAGTACAAGAAATTTCAACAACAGATTAGGAAAAGGAGCTCAAGTGTTCTTAGGAAGTGCAGAATTGGCTGCTGTTTGCGCTTTGTTAGGTCATATCCCTACAACTGATGAATATCTTGCAATAGCTTCCAAAAAAGTTTCACCAATAACTGACGAAATCTACAGATACTTAAACTTTAATGAAATACCAAACTTTATAGAAGATGGTCGTGTAATAACAAAAGAAGAAGAGGCCTCTATTTTACAAACCTAAATTGAATTAAATGATCAAAAGTAAAAGTCAAAATCCAATACAAAAAAAATCAACTCAAAGCATAAAAAAACTTCTACAGAGGAAATGGCTAAATGTAATTCTTGCTCTCATACTTACAGGTTTAGGAGCAGCATTAACAGGAATATTATTTAAAACTGGAATTCATACATTAGAAGATTATCGATCGAATCTTCTTGCATCTATGCCTAGATGGATAGTTTTACCAATACTAGGAGCATTGGGAGGCTTGATTTCTGGAGCGCTCATTCAAAATTTTGCCCCTGCAGCAAAAGGAGCGGGCGTAAGTCACATCATTGCTTTCCTTCGCCATAAGCCAGTCCCCATGGGATTAAGAGTTGGAATAGTAAAACTGTTTGCTGGAATTATTGCTATTGGAAGTGGATTTCCGCTAGGTCCAGAAGGCCCAGCAGTACAAATGGGAGGATCTGTTGCCTGGAAAATGGCAAAATGGCTGAAAGCCCCTATTTCATTTCGCAGAGTCATAGTTGCAGCAGGCGGAGGAGCTGGAATTGCAGCAATTTTTAGTGCGCCTATTGGAGGCTTTGTCTATGCAATTGAAGAACTTCTAAATTCAGCCAGACCAGTAGTCCTCTTGCTAGTAGTAGTAACAACTTTCTGGGCTGATAGTTGCGCTGATATTTTGCAAGCGATTGGACTAGATCAAAAAGCTGGTGGATTTGTTAATAATTTAGGTTTTCAATTAGAGAGAGCTTACACACCAGTAATCGAATTCTTTCCTATAGATTTTCTATACCTAATTTTTTTAGGAATTATATTAGGATTATTAGCAGAAATGTATTGCCGATATGTTTTAAAAATGCAAGTTCTAGGAAATAAATGGTTTAAAAATAAAACCATTGAAAGAATGAGTTTATCGGGTTTATTGCTTGGTACTATGTATTCAATTATTCCGGAAAATTTTCACAATATCGAAGGATTACAAAAAATTATTGTTAATGAAAGTAGCAATTTCACACTTGCAATAAGTATATTTTTTATTTTATTTTTTGCCTCTGGCCTTGCTGCTGCTTCAGGTGCGCCAGGAGGTTTATTTTATCCAATGCTTACCTTGGGTGGTGCAATAGGTTTAGCAAGTGGTATTGGAGTCGAGACAATAACTGGGCACGTTCCAACAACCTATATTTTCGCAGGCATGGGGGGATTCGTAGCGGGATGCTCAAGAACGCCTCTAACAGCCATGTTTTTAGCCTTCGCATTAACTAAAAATCTTTTAATACTAAAACCACTCTTAATTACATGTATAGCTAGCTTTTTAACTGCCAGAATATTTAATGAACACTCAATTTATGAAAGACAAATTACAATTGAAGAAGGAG
>AG-402-C09
ATCCCTGAAGAATTAGCTGGGATGATTGATGCCTATATAGAACTAGGACCCAAAATTCAATCACCCAGTAATCAACGTCAACCCATATTTTTTGGGATGCCTTTTGATGGGCG-AAAAAAAACAGCGCCAATTTACCCTATAACAACTTTACTATTACTAACTCAGAAACAGCCTGTTATTTTGCATGGTGGTTCTCGTATGCCAGTGAAATACGGCGTTACTCATCACGAACTCTTTCAAGCCTTAGGAATAAATTTAACTGGTCTATCCATAGACAAACTGCAAAGTTTTTTCAACCATTACGACCTAGCTTTAATACATCAGCCAGATCATTTTCCGCTAGCTGAAAATTTAATTCCTTACAGAGATCAAATAGGTAAGAGACCACCTCTAGCAAGTATGGAATTAATCTGGACATGTCATCAAGGAAATCATCTACATATAAGTGGCTATGTTCATTCACCTACTGAAGAAAGACATTGGAAGACCTTAGATCTTATGGGAGAACAAAATGTGATGACTATCAAAGGACTGGAAGGTGGAATAGATCTTTCAATTAGTCGTTCATCAACAATTGGACAGTACAAAAATCAACATGGAACTAGAACTGTTTTTCATCCCAAAGACTACGAATGTTCTGGGAAAGATATTGAATGGAACGACATCACAGAATGGAAGAGATTTGCTTTACAAGCTCTTAATGGCGAGGGTCCTTTAATAAAAGCACTTGAATGGAATGCTGGTATTTACTTTTTTTATGCAGGCTTAAGCTCTGATATTAAAGAAGGAATTAATAAAGCAAAAGAAATAATCAATTCAGGACTTGCTATCAAGCACTTAGAAAAATTAATTAATTGGAGTGAGGAAAATATTGATTCCTAAAAATT--TTTAAAAAATAAATTTAATACAAAGTTTTTTCCATCAAATAACGAGAAAAATGCACACCACCTATTTGAATTTCTTCAGGGGAAATAATTGTCCATCCATGACGTAAAAGCAGTTGATAACTACATAAACTTGCCTCGGTTTTTAAAGTTATTGGTCTATCTTTAAGAGTATCTGCCTCAATTTGATTTAATAGAGCCGTAGCATGCCCCTGCCGTGACGAACGCCCTCGGCAATAAAGCAATGCCAAGCGATTATGGGGATATTTTAAAGCAAATGCTTCAATAGTTTTATCAACACAACTCACCCAGCCCACCCCTTGCTTCAGAGGTTTATCTAAAATCCCAGGAAGATACACTAAAGCTGACCATGCTTCAATCTGTTCTTGGCTATATAAGGATTTATCACAAGTTCGAATAGCATCTTCATAAACTTCTCTTAGAGCCATTTCATCAGAACTCTCACAAGGTCGCAAATATCGTTTTAGACTATTTCTATTAAATGAAGTCAAGTTCTCTGACAGTATGAGAGGGTGAATAAATTATGAGCTATTTGCTTTGAGAAGGCTAAAAATTCCCACACTTTTAGGAGCTTTCATAACACTTCTAGATGATCGGTTAGGTGAAACTATTGTTTTGCCTTTATTACCTTTTTTATTAGAGCAATTCACCACAAGCGCGACGACTCTTGGTTTTCTTACTGGAACTTATGCAATATCCCAGTTTGCTGCAGCCCCATTAATCGGAGCTATGAGTGATCGTTTCGGTCGTAAACCGATCATGATCACATGTGTATCAGGTTCAGTAATAGGAATATGTCTATTTGCATTAACTGTAAGCTTGAATTGGGATAATTATTTACCTTTATGGGCCTCAACTTTACCTTTATCTTTACTATTTTTAGCCAGAATAATTGATGGTATCAGTGGTGGTACCGCAGCTACTGCTACGACAATACTTGCAGATATCTCAACCCCCGAAAATCGAGCAAAAACTTTTGGTTTAATTGGAGTAGCATTTGGTTTAGGTTTTATTCTTGGGCCTGGATTAGGAACAGCACTAGCTAAATTTAGTGTTACTTTACCGGTATGGGTCGCAAGCGGATTTGCAATATTTAATCTTATTTTTGTCATTTGGTTTTTGCCTGAAACACTGCCCAAAAACAAAAGAAACTTATTACCAAGAAAAAGAGATTTAAATCCAATTAGTCAGCTATTAATTGTATTCAAAAACCCTTTGGCTAGAAGACTTTGCTTATCATTTTTTATTTTCTTTATGGCTTTTAATGGCTTTACGGCTGTTTTAGTCCTTTATTTGAAAGAAAAATTTGAATGGAGTCCTGAATTATGTAGTGCTGCTTTTATTGTCGTTGGAGTCATAGCAATGATTGTTCAAGGAGGACTAATTGGTCCTCTGGTGAAAAGATTTGGGGAATCAAGATTAACTTTTACTGGTATTGGTTTTGTAATGACAGGATGTATTCTTTTGACTCTCGCAAACAAGGACACTTCAATTCCTCTTGTATTTAGTGGGGTAGCAATCCTTGCAATGGGTACTGGACTAGTAACTCCCAGTTTACGAGCACTAATCTCGAGAAGACTAAGTTCTATAGGGCAAGGAGCAGTATTAGGAAATCTACAGGGTTTACAAAGTCTGGGAACGTTTCTTGGAGCAATAGCCGCAGGCCGCTCATATGATCTTTTTGGCCCTAGAAGTCCATTCTTTGGGACTATATTGCTTCTACTGTTTGTTATGTTTTTAATTTCAGGCAAAAGTCTAAGCAAGCAAAAAGCAATCTCCTAGACTGATAGATGATCAAGACATTAAAGT---ATTAATTAGAAATTGAATGAATAGGTTATAGAGATGACTGGCCCAAAAATCAATAATGAAACCTATATTAACCGTGAACTGAGTTGGATAGATTTTAATAAACGTGTTTTAGAACTTGCTATAGAAGAGGAAACACCATTACTAGAAAAAATAAAATTCAGTTCAATCTTTAGCAATAATTTAGACGAGTTTTTTATGGTTAGAGTTGCTTCATTAAAATCACAAGTAGAAGGTGGAATCTCAAAAAGAAGCCAAGATGGAAAATCTCCTGAAGAACAACTTATTGAAATTCGAAATTATTTAGACCCTATTTTAAAGACGCAGCAATATAGAACAAGAAAATATATAGAAGAGGACTTTAAAAAAAATAATATATTTATACTTGAATATAAAGAGTTAAATGAAAGACAAAAGGTTTGGATAGATAATTATTTTACAACTGCAATTTTTCCGATCCTAACTCCCTTAGCAGTTGACCCTTCTCATCCATTCCCTTTTATAAGTAATCTTAGTTTAAATTTAGCTGCAATTATCGTCGATAATGAATCAGATAAAGAACAATTTACCCGCATAAAAATTCCTGGTGAAAGTATTTCTAGATTTATAAGTATTCCAGTTGAACTAAATGATAAAGACTCAACAAAATACACAGGGATTGCCATTGAGCAAATCATTGCAAATAATCTATCCATGCTTTTCCCTGGGATGGATGTTAAAGAATATTCGTTCTTTCGCGTTACAAGAGATGCTGATCTAGAGCTTCGAGACATTGAAGCTGATGATTTAATGAGTGCACTAGAAGAAGGTTTACGCAAGCGTCGCAAAGGAGGTGAAGTAGTCAGGCTAGAAGTCTCTACAAATACACCAAAAGTAATTCTTGATCTTTTACAAGAAGGGATGAATATTGACAAAGAAAATTTATATCAAATTGAGGGGTTGCTAGCGTTAGATGAATTAATTGAATTAACAGCTTTCAATCTGCCGAAACTAAAATTTAAAGAGCATCAAGGCGTTACTCATAATTTACTAAAAAATAGTCAATTGAGAGAACAAGAAGAATTAGATACTAGAAATAAAAGCAATTTCAAAAGTATATTCTCCATTATTCGCCGTAATGATTTACTAGTCCATCACCCATACAATCTTTTCTCGACATCAGTCGAGGAGTTTATTAATCAAGCTGCGGAAGATAAGCAAGTCATGGGAATCAAAATGACCTTGTATAGAATTTCCAAAGACTCTTTAATTATTGATGCATTAATAAGAGCTGCTGAGAAAGGAAAGCAAGTAATGGCTCTGGTTGAGCTAAAAGCAAGATTTGATGAAGATAATAATATCCAATGGGCAAAACAATTAGAGCAAGCTGGGGTTCATGTTGTCTATGGAGTTATTGGACTGAAAACTCATACAAAAATTGCTTTGATAATAAGAAAAGAAAAAAACAGATTAAGAACGTACTTTCATATTGGAACTGGTAATTATAATTCAAAAACTTCTAAAACATATACAGATTTTGGCTTATTGTCTTGTCAACCTGAGCTTGGTCAAGATCTTATTGAACTATTTAATTATTTGACTGGATTTGCTAAACAACAATCCTATAGAAAATTATTAGTTGCACCGGTAACTCTTAGAAGTGGAATAGAAAAGCTAATAAAAAGAGAAATCAATTGTGCAAAAAATGGCTTACCGGCGAGGATAATAGCCAAAATGAATTCACTAGTAGATCCAGAAATTATAAAGCTACTTTACGTAGCATCACAGGAAGGAGTAAAAATTGAACTTATAATTAGAGGAATGTGCTGCCTATATCCTCAGAAAAAAGACTTAAGCGAAAACATAATAGTAACAAGCATTATTGGTAGGTTTTTGGAGCATTCAAGAATCTTTTGGTTTAATAACAATGGAGATGCAGAGGTATTTATTGGCAGTGCAGATTGGATGAGACGTAATTTAGATAGAAGAGTTGAAGCAGTTACACCCATTGAAGACAATAAAATTAAAAAAGAAATTAAACATTTATTAGATTCTTATTTAGAAGGAAATCAAGACTCTTGGAACATGCAAAGTGATGGTAGTTACACCAAAAATCAAATTTTGAATGATAAGAAAAAATATATTCAAGAAAAAATTATTAAGCTATATAAAAAAGAAGAAGCTTAAAAAAAATTGAAAGCTTTTT-T-AAAACATTTAATTTATT-TTTTGATGCGCTTTATACCTAATTAGGGAAAAAGTCATAAATTTTTCGTTTCAATTAGTCAACTTCTCCTTATAAGTGCTAACTTCTTAATAAATCTAATTTCAAGAGGCCAGGGTGATGGGGATCCCGCTGGAATCTGCCAAGGAGATTTCTGATGTTTCATCAGTGAAGTCTAATTCGGCAAGCACAAGTCAAAAACTATCTGCATCAACTGTAAGTAGTCAAAAATCTCGAAGTTCTAGAAGACAAAGCAATCGTCTAGCGACTGATGCGATAGGTTTCTATCTAACAAGTATTGGAAGAGTCCCACTTCTGACTCCTGCAGAGGAAATTGAGCTTGCTCATCATGTGCAACAAATGAAAGATTTGTTGAGTCTTCCTCTTGAACAACGGTCTACCCGTCAAAAACACAAAATAAAAATGGGTAAGCGTGCAAGAGATCGCATGATGGCTGCAAATCTGAGACTTGTTGTAAGTGTTGCAAAAAAATATCAAAATCAAGGTCTCGAATTACTCGATTTAGTTCAAGAAGGTGCAATTGGATTAGAAAGAGCTGTTGATAAATTTGATCCTGCGATGGGTTATAAATTCTCAACCTATGCATACTGGTGGATAAGACAAGGGATGACTCGTGCAATTGATAACAGTGCTAGAACTATTCGGCTGCCAATACATATCAGCGAAAAACTTTCAAAAATGCGCCGCATATCGCGTGAATTATCTCATCGATTTGGTAGGCAACCAAATCGACTGGAGTTAGCAAACGCAATGGGAATTGAACCTCAAGATCTAGAAGATCTAGTGTCGCAAAGTGCACCATGCGCGTCTCTTGATGCTCATGCAAGAGGCGAAGAAGATCGAAGTACTCTTGGAGAACTAATTCCAGACCCAAATTCTGATGAGCCCATGGAAGGAATGGATAGAAGTATTCAAAAAGAACACCTTGGAGGATGGTTATCACAATTAAATGAGAGAGAGCAAAAAATCATGAGACTTCGCTTTGGCCTCGATGGAGAAGAACCACTTACTCTTGCTGAAATTGGAAGACAAATAAATGTTTCGAGAGAGCGCGTAAGACAACTTGAGGCAAAAGCAATTTTAAAATTGAGGGTAATGACTACTCATCAAAACGCTGCTTAAACATTGCCTATTCAAATAGCTATTTTTGTTATTGCGTTATGGATAATTATAATTTTATTAATTTCATTTTTATGTAAAAAATATTTTCCTAAAAAAGAGGAGTTAAGTAGAAAAATTATTCATATTGGAACAGGACCTGTAATTCTCTTAGCCTGGATATTTGATATTCCAAAAAATATAGCTTTCTTAACTGCATTATTGATCACAATAGCTTTGGGCATTAATTATCAATATCGTTTATTACCAGCAATTGAGGATATCGAGAGAAAAAGTTTTGGAACAATTGCATATGGTACAAGTATCACACTGTTACTTTTACTTTTCTGGCCTCGTTATTCATCATCTATTTGCATAGGAATACTATCAATGGCTTTTGGTGATGGATTAGCAGGTTTAATCGGAAGGTCTATTAAATCTCCAAAATGGTCAATACTTGGTCAAACGAAATCACTTATTGGAACATTAACAATGGGGTCAGTAGTAGCCATAACTACTTCAATTATCTCTTCAACTAATAATTTAGGCATACAGCCTCTAGAAATCATAGGGATCTCGCTAATAGCAACTTTTTTAGAGCAAATAAGTCCTTGGGGTATTGACAATTTAACTGTTCCTATTGGAGTAACTTGTATAGGGATATGGTTAGTCGGAATATAAAAAAACCAACTAAATTTATTTGACTGATTCAGCTAGTTCCTCTAATAAAACTTCAGTTGTAGAAAAGTTTATGCATGCATCCGTAACACTTTGCCCATAGGTAAGTTTTGACAAATCTGAATTTAATTTTTGATTACCCTCAACAAGATGACTTTCAATCATTACGCCCATTACATTCTTTGACCCACCTTTAACCTGTGACGCAACATCCCGTAAAACTTCTGATTGTCTACGAAAATCTTTATTTGAATTGCCATGACTACAATCAACCATGACTCTTCCAGGCATATTAAATTGTGATAATTCATCTGCAATTAAATTAATTGCATCAAGATGATAATTGGTTCCATTCTTACCACCTCTTAGGACAAGATGACCATCTGGATTGCCTGTAGTACTTACTATCGAAGCGTGACCATCATTATTAATACCTAAAAAATGATGAGGTTTTGAAGCAGCTTGCATTGCATTAATCGCTATCGTTGCTGTCCCATCAGTACCATTCTTATAACCACCCGGCATTGATAATCCAGATGCCATTTCACGATGAGTCTGACTCTCTGTCGTTCTTGCTCCAATAGCAGTCCAACTAATTAAATCAGCAATATATTGAGGAACAACTGGATCAAGTAACTCAGTTGCTGCCGGCATTCCTTTTTTGGCCAAATCAAGTAATAAACCTCTTGCCTTTCTTAAACCAGTATTAATATCGTAAGAATTATCAAGATGAGGGTCATTAATAAGTCCTTTCCAGCCAACAGTTGTACGTGGTTTTTCAAAATAAACACGCATGACAATCTCTAGCTTTTGACTATATTTCTCTCTCAATGGGGCTAAACGATTTGCATATTCAATAGCAGCATCAACATCATGAACGGAACATGGTCCAACAATCACCAAGATTCTTGGATCATTACCATGAAGAATTGATTGAATCTTGTTTCGAGTAATAGAGACAACTCCTGAGGCTGCCTTATCTAAAGGCAAATCTCTATGAATTAATGCTGGTGACATTAGTGGACGGGTCTCGACCACATGAAGGTCAGAGGTGCTATCCACCATTGAAAAATATGATGAGGTGGACATTTAAAGCGTGATCATAGATATAAGATTAGAGAAGTATCAGTCATAGGGGGGTAATAAGTTGCATTATCTGAATGTTTGTTCAAAAAACATGGGGTTGTAAACAATGAAAACAAAAGGCCCTCACTCAAATACATTCTCTGTTGAGATTTAAAAATGCTAAAAAACTACCTATCTCATGTTGCAGAAAGAAAAGCGTTAGGGATTCCTCCGCTTCCTTTAGATGCAAAACAGACTAAAGATTTAACAGAGTTATTAGAAAAACCAGATAAAGAATTAGATCAAAACTTCTTACTTGATCTTCTTGTTAATCGAATTCCCCCTGGAGTTGATCAAGCCTCTTATGTCAAAGCGACTTGGCTGAGTTCAATTGCTCAAGAAGAGTCAAAAAGTCCGTTAGTCAGTCCTTTAAAAGCAACTGAGCTTTTGGGTACAATGATTGGCGGGTATAATGTAGCAGCATTAATTGAAATACTAAAATCTAATAATAAAGAATTAGCTGCTTCAGCATCTATTGCACTAAGTAATACTCTTTTAGTTTATGACGCATTAAATGACATTTTAGAACTAGCAAAAAACAATATATATGCAGAAAAAGTTATAAATAGCTGGTCGAATGGAGAATGGTTCACGAATAAAAAGCCGTTAGCTCAAGAAATAACAGTAACAGTATTTAAAGTTGAAGGAGAAACAAATACAGACGACCTCTCTCCAGCAACTCATGCCACAACAAGACCAGATATTCCTTTACATGCTCTAGCGATGCTAGAGACTCGAGATGCAAAAGGTGTAAGCACTATTGAAGAATTAAAAAAGAAAGGATATCCAATCGCATATGTTGGCGATGTTGTTGGAACAGGCAGCTCTAGAAAGTCAGCAATAAATTCTGTCCTTTGGCATACAGGACAGGACATACCGTACGTGCCAAATAAAAGAGGGAGTGGAGTTGTAATAGGAGGCAAAATTGCTCCTATTTTCTTTAATACTGCTGAAGATTCAGGTGCACTTCCAATTGAATGCGATGTAAGCAATCTCAAAACAGGAGATGTAATTACTATTTTCCCTTACAAAGGAGAAGTTAGAAGAAGTAAAAATGAAGCAAGCAGTGGAGAACTTCTATCAACATTTGACTTAAAACCACAGACTATTACTGATGAAGTAAGAGCAGGTGGGAGAATTCCTTTAATGATTGGAAGGGCCTTAACAGACAAAGTCAGAACAAAATTAAAACTTCCTCCATCTACCCTTTTTATTCGTCCTGGTCAGCCACCTGCTACAAAACATGGGTTTACACAAGCTCAAAAAATGGTTGGAAAAGCTTGCGGTTTAGAAGGCGTGCTTCCTGGTGCAAGTTGTGAGCCAATAATGACAACAGTTGGTAGTCAAGATACTACCGGTCCGATGACTAGAGATGAAATGAAAGAACTAGCCTGTTTAGGATTTTCTGCTGATTTAGTTATGCAGAGTTTCTGTCATACAGCAGCATATCCCAAGCCCGTTGATATCAAAACTCAAAAAGAACTCCCTGATTTTTTTGCTGAAAGAGGAGGAATAGCATTAAAGCCTGGTGATGGAATTATTCACAGTTGGCTAAATAGGATGCTCTTACCCGACACAGTCGGGACAGGTGGCGATAGTCATACACGATTCCCATTGGGCATCTCATTCCCAGGAGGTTCAGGAGTTGTGGCATTTGCTGCAGCAATTGGTTCCATGCCTTTAGATATGCCTGAGTCAGTTCTTGTACGTTTTAAAGGATCTCTACAAAATGGCGTCACTTTAAGAGATGTAGTGAATGCCATTCCGTGGATGGCCATACAACAAGGTCTTCTGACCGTCGCAAAAGCCAACAAAGTTAATGTTTTTAATGGAAAAATATTAGAAATTGAAGGTCTACCAAACCTAAAATTAGAGCAAGCCTTTGAGTTGACTGATGCAAGTGCAGAAAGATCTTGTGCTGGATGTACTATTCAACTCTCTGAATCAACAATCAGTGAATATTTAACAAGCAATATTGTTTTACTGAAAAATATGATTGCTAGAGGATATAAAGACGCAAGAACAATAAATAGAAGAATTAAAGAAATGGAAGATTGGTTAAAAAAACCAGTTTTACTATCAGCAGACTCAAATGCTCAATACTCAGAAATCATCGAAATAGACTTGAATGAACTCAAAGAACCTGTTTTAGCTTGTCCTAATGATCCTGATAACGTCGAACTTTTAAGCCAAGTCGCAGGCACTCCCATTCAAGAAGTTTTTATTGGGTCATGTATGACAAATATTGGTCATTATCGAGCCGCTGCAAAAATTCTCGAAGGAGAAGGGAAGATAGCAGCACGATTATGGGTATGTCCGCCTACACGAATGGACGAGGAAATTTTGAAAAAAGAAGGATACTACGAGATCTTTGAACAAGCTGGTAGCCGAATGGAAATGCCTGGTTGTTCTCTCTGCATGGGCAATCAAGCTCGTGTAGAAGATAATTCAACTGTTTTCTCAACCAGTACAAGAAATTTCAACAACAGATTAGGTAAAGGAGCGCAGGTGTTTTTAGGAAGTGCCGAACTGGCCGCTGTTTGCGCTTTGTTGGGTCATATACCTACAACTGACGAATATCTTGCAATAGCTTCCAAAAAAGTTTCCCCTTTAACTGACGAAATATATAGATACTTAAACTTTGATGAAATACCAAACTTTATCGAAGATGGGCGTGTAATCACAAAACAAGAAGAAGCCTCTATTTTAAACAACTAAATTGATTTAAATGATCA------AAAGTCAAAATCCCATTAAAGAAAAATCAAGTCAAAGCATAAACAAACTTCTTCAAAGGAAATGGCTTAATGTAATTCTTGCTCTCATACTTACAGGTTTAGGAGCAGCATTAACGGGAATATTATTTAAAACTGGAATTCATGCATTAGAAGATTACAGATCCAATCTTCTTGCATATATGCCAAGATGGATAGTTTTACCAATATTAGGAGTATTAGGAGGTCTAATTTCAGGATCGCTCATTCAAAATTTTGCCCCTGCAGCAAAAGGAGCAGGAGTAAGTCACATCATTGCATTTCTTCGCCATAAGCCAGTGCCGATGGGATTAAGAGTTGGAATCGTAAAACTATTTGCTGGAATAATTGCTATTGGCAGTGGGTTTCCACTAGGTCCAGAAGGCCCAGCAGTACAAATGGGAGGATCTGTTGCCTGGAAAATGGCAAAATGGCTTAAAGCCCCTATTTCATTTCGAAGAGTCATAGTTGCAGCAGGAGGAGGAGCGGGAATTGCAGCTATTTTCAGTGCACCTCTTGGAGGCTTTGTCTATGCAATTGAAGAACTTCTAAATTCAGCCAGACCAGTAGTGCTCTTACTAGTAGTAGTAACAACATTCTGGGCTGATAGTTGCGCTGATATTTTGCAAGCAATTGGACTAGATCAAAAAGCTGGTGGATTTGTTAATAACTTAGGTTTTCAATTAGAGAAAGCATATACACCAGTAATCGAATTCTTTCCAGTAGATATTTTATACCTAATTTTTTTAGGAATCTTACTTGGATTCTTAGCTGAAATGTACTGCCAATATGTTTTAAAGATGCAAGTCCTTGGAAACAAATGGTTTAAAAATAAAACTATTCAAAGAATGAGTTTGTCCGGATTTTTACTTGGCTTAATGTATTCAATAATTCCAGAAAGTTTTCACAATATAGAAGGATTACAAAAAATTATTGTTAATGAAAGTAGTAATTTTACGCTTTCAATAAGTATATTTTTAGTTTTATTTTTTGCTTCTGGCATGGCAGCTGCCTCAGGAGCCCCAGGTGGTTTATTTTATCCTATGCTCACCCTAGGAGGTGCAATTGGATTAGCCAGCGGTATAGGAGTAGAAGCATTAACAGGCCATGTGCCAACAACATTTATTTTTGCAGGAATGGGTGGATTTGTAGCCGGATGCTCAAGAACCCCTTTAACAGCAATGTTCTTGGCATTCGCATTAACTAAAAATCTTTTAATACTCAAGCCACTTTTGATTACATGTATAGCTAGCTTTTTAACTGCCAGAATATTTAATGAACATTCAATTTATGAAAGACAAATCACAATCGAAGAAAAAG
>AG-402-G08
ATCCCTGAAGAACTAGCCGGGATGATTGATGCCTATATCGAACTAGGACCCAAAATTCAATCGCCGAGTAATCAACGTCAACCTATATTTTTTGGGATGCCTTTTGATGGTAG-AAAAAAAACAGCACCTATTTATCCTCTGACAACTTTACTATTATTAACTCAGAAACAGCCTGTTATTTTGCATGGTGGTTCTCGTATGCCAGTAAAATACGGCGTTACCCATAACGAACTCTTTCAAGCCTTAGGAATAAATTTAACCGGTCTATCCATAGAGCAACTGCAAAGTTTTTTCAACCATAACTACCTAGCTTTAATACATCAGCCAGATCATTTTCCGCTAGCTGAAAATTTAATTCCTTATAGAGATCAAATAGGTAAGCGCCCACCTCTAGCAAGTATGGAATTAATCTGGACATGTCATCAAGGAAGTCATCTACATATAAGTGGCTATGTTCATTCTCCTACTGAAGAAAGACATTGGAAGACCTTAGAACTTATGGGAGAACAAAATGTGATTACTATCAAAGGACTGGAAGGTGGAATAGATCTTTCAATAAGTCGTTCATCAACAATTGGACAGTACAAAAATCAACATGGAACTAGAACTGCTTTTCATCCAAAAGACTACGAATGTTCTGGAAAAGATGTTGAATGGAGCGACATCACAGAATGGAAGAAATTTGCTTTACAAGCTCTTAATGGCGAGGGTCCTTTAATAAAAGCACTTGAATGGAATACTGGTATTTACTTTTTTTATGCAGGTATAAGCTCTGATATTAAAAAAGGAATTAATAAAGCCAAAGAAGTAATCAATTCAGGATTTGCTCTCAAGGAATTAGAAAAATTAATTCATTGGAGTGACGAAAATATTGATTCCTAAAAGTT--TTAAAAAAATAAATTTAATACAAAGTTTTTTCCATCAAATAACGAGAAAAATGCACACCACCTATTTGGATTTCCTCAGGAGCAATAATTGTCCATCCATGACGTAAAAGCAGTTGATAACTACATAAACTTGCCTCGGTTTTTAAAGTTATTGGCTTATCTGTCAGAGTATCTGCCTCAATTTGATTTAAAAGAGCCGTAGCATGCCCCTGCCGTGATGAACGCCCTCGGCAATAAAGCAATGCCAAGCGATTATAAGGATATTTCAAAGCAAATGCTTCAATCGTTTTATTAACACAACTCACCCAGCCCACCCCTTGCTTCAAAGGTTTATCTAAAATCCCAGGAAGATATGCCAAAGCCGACCACGCTTCAATCTGTTCTTGGCTGTACAAGGATTTATCGCAAGTTCGAATAGCATCTTCATAAACTTCTCTGAGGGCCATTTCATCAGAACTCTCACAAGGTCGCAAATATCGATTTAGACTGTTTTTACTAAACAAAGCCAAGTTCTCTGACAGTATGAGAAGGTGAATAAATTATGAGCTATTTGCATTGAGAAGGCTAAAAATTCCCACCCTTTTAGGAGCTTTCATAACACTTCTAGATGATCGTTTGGGCGAAACAATTGTTTTGCCTTTATTGCCTTTTTTATTAGAACAATTCACGACAAGCGCGACGACTCTTGGTTTTTTAACTGGAACCTATGCAATATCTCAGTTTGCTGCAGCCCCACTAATTGGAGCTATGAGTGATCGTTTCGGTCGTAAGCCAATCATGATCACATGTGTATCTGGTTCTGTCATAGGAATATGTCTATTTGCCTTAACTGTAAGCCTAAATTGGGATAATTATTTACCTTTATGGGCCTCAACTTTACCTTTATCTTTACTGTTTTTAGCCAGAATAATTGATGGTATAAGTGGCGGTACTGCAGCTACTGCTACTACAGTACTTGCAGACATATCAACTCCCGAAAATCGCGCAAAAACCTTTGGATTAATTGGAGTAGCATTTGGTTTAGGTTTTATTCTTGGGCCAGGATTAGGAACAGCTCTTGCTAAATTTAGTGTTACTTTACCGGTATGGGTAGCAAGCGGATTTGCAATCTTTAATCTTATTTTTGTAATTTGGTTTCTACCGGAAACACTGCCCAAAAACAAGAGAAATTTACTACCAAGGAAAAGAGATTTGAATCCAATTAGTCAGCTACTAATTGTATTCAAAAACCCCTTAGCTAGAAGACTTTGCTTATCATTTTTTGTTTTCTTTATGGCATTTAATGGCTTTACAGCTGTTTTAGTCCTTTATTTAAAAGAAAAATTTGAATGGAGTCCTGAATTGTGTAGTGCTGCTTTTATTGTCGTAGGAGTTATCGCGATGATTGTTCAAGGAGGCCTAATTGGTCCTCTTGTCAAAAGATTTGGAGAATCGAGATTAACTTTTGCTGGTATTGGCTTTGTAATGACAGGATGTATTCTTTTAACTCTCGCAAATATAGATACGTCAATTCCTCTTGTATTTTCTGGCGTCGCAATACTTGCAATGGGAACTGGGCTAGTAACTCCTAGTTTAAGAGCACTAATTTCAAGAAGACTAAGTTCTATAGGTCAAGGAGCAGTATTAGGAAATCTGCAGGGTTTACAAAGTCTGGGAACTTTTCTTGGAGCAATAGCAGCAGGACGCTCATATGATCTTTTGGGTCCAAGAAGTCCATTCTTTGGCACAATATTGCTTCTAATATTTGTTATGTTTTTAATTTCAGGGAAAAGTCTTAACAAGCAAAAAGTAATCTCCTAGACTGATAGATGATCAAGATATTAAACT---AATAATTAGAAATTGAATAAATTAGTTATAGATATGACTAGTCCAAAAATCAATAATGAAACTTATATTAATCGCGAACTCAGTTGGATAGATTTTAACAAACGTGTTTTAGAACTTGCTACAGAAGAGGAAACGCCATTACTAGAGAAAATTAAATTCAGTTCAATTTTTAGCAATAATTTAGACGAATTTTTTATGGTTAGAGTTGCTTCATTAAAATCACAAGTAGAAGGTGGAATCTCAAAAAGAAGCCAAGATGGAAAATCACCTGAAGAACAACTTATCGGAATTCGAAATTATTTAGACCCTATTTTAAAGACGCAGCAATATAAAACAAAACAATATATGGAAGATGACTTTAAAAAAGAGAATATATTTATTCTTGAATATAAAGAATTAAATGCAAGACAAAAAGTTTGGATAAATAATTATTTTACAACTGCAATTTTTCCGATACTAACCCCCTTAGCAGTTGACCCTTCTCATCCATTCCCATTTATAAGTAATCTTAGTTTAAACTTAGCTGCAATTATCGTCGATAGTGAATCAGATAAAGAGCAATTTACCCGCATAAAAATTCCTGGAGAGAGTATTTCCAGATTTATAAGTATTCCAATTGAACTACATGATAATGAATCAACAAAATACACAGGAATAGCGATTGAACAAATCATTGCAAATAATCTGTCCATGCTTTTCCCTGGAATGAGTGTTAAAGAATATTCGTTCTTTCGCGTTACAAGAGACGCTGATCTAGAGCTTCGAGACCTTGAAGCTGATGATTTAATGAGTGCACTAGAAGAAGGTTTACGCAAACGACGCAAAGGAGGTGAAGTAGTCAGGCTAGAAGTCTCTACAAATACGCCAAAAGTTATTCTTGATCTTTTACAAGAAGGGATGAATATTGACAAAGAAAACTTATATCAAATTGAGGGGTTACTAGCATTAGATGAATTAATAGAATTAACTAATTTCAATCTTCCTAAATTAAAATTTAGAGAGCATCAAGGCGTTACTCATTATTCACTAAAAAATAGTCAATTACGAGAGCAAGAAGAATTAGATACTAGAAATAACAGCAATTTTAAAAGTATATTCTCCATTATTCGCCGTAGTGATTTACTATTCCATCACCCATACAATCTATTCTCCACATCAGTCGAAGAGTTTATTAATCAAGCTGCGGAAGATAAGCAAGTCATGGGAATCAAAATGACCTTGTATAGAATTTCCAAAGACTCTTTAATTATTGATGCCCTAATAAGAGCTGCTGAGAAAGGAAAGCAAGTCATGGCTCTAGTTGAACTAAAAGCAAGATTTGATGAAGACAATAATATCCAATGGGCAAAACAATTAGAGCAAGCTGGAGTGCATGTTGTCTATGGAGTAATTGGACTAAAAACTCATACAAAAATCGCTTTGGTTATAAGAAAAGAAAAAAACAGATTAAGAACATACTTTCATATTGGGACTGGTAATTATAATTCGAAAACGTCTAAAACATATACAGATTTTGGCTTACTGTCTTGCCAACCTGAACTTGGTCAAGATCTTATTGAACTATTTAATTATCTGACTGGATTTGCTAAACAAAAATCCTACAGAAAATTATTAGTTGCACCGGTAACTCTTAGAAGTGGAATAGAAAAACTAATAAAAAGAGAAATCAATTATTCCAAAAATGGCTTACCAGCCAGGATAATAGCCAAAATGAACTCCCTAGTTGATCCAGAAATCATAAAATTACTTTATATAGCATCGCAGGAAGGAGTAAAAATTGAACTTATAATTAGAGGAATGTGCTGCCTATACCCTCAGAAAAAAGGCTTAAGCGAAAATATAAAAGTAACAAGCATTATTGGTAGATTTTTAGAACATTCAAGAATCTTTTGGTTTAATAACGATGGAGATGCAGAAGTATTTATTGGTAGTGCAGATTGGATGAGGCGTAATTTAGATAGAAGAGTTGAAGCAGTTACACCTATTGAAGACAATAAGATTAAAAAAGAAATTAAATATCTATTGGATTCTTATTTAGAAGCAAATAAAGACTCTTGGAATATGCAAAGTGATGGTAGCTATACCAAAAATCAAATTTTGAATGATAAGAAAAAATATATTCAAGAAAAAATTATTAAGCTATACAAAAAAGAAGAAAATT-AATAAATTTCATAGCTTTTTTT--AAATATTTAATCTATTTTTTTGATGCGCTTTATACCTAATTAGGCGAAAAATCATAAATTTTTCGTTTCAATTAGTCAACTTCTCCTTATAAGTGCTAACTTCTTAATAAATCTAATTTCAAGAGGCCAGGGTGATGGGGATCCCGCTGGAATCTGCCAAGGAAATTTCTGATGTTTCATCGGGAAAATCTAATTCGGCAAGCACAAGTCAAAAACTATCTGCATCAACTGTAAGTAGTCAAAAATCTCGAAGTTCTAGAAGACAAAGTAATCGTCTAGCTACTGATGCAATAGGTTTCTATCTAACAAGTATTGGTAGAGTCCCACTTCTGACTCCTGCTGAAGAAATTGAGCTTGCTCATCATGTTCAACAAATGAAAGATTTGTTAAATCTTCCTCTTGAAGAACGCTCTACCCGTCAGAAACACAAAATAAAAATGGGTAAACGGGCAAGAGATCGCATGATGGCTGCAAATCTTAGGCTTGTTGTAAGTGTTGCAAAAAAATATCAAAACCAAGGTCTCGAATTACTCGATTTAGTTCAAGAAGGTGCCATTGGATTAGAAAGAGCTGTCGATAAATTTGATCCTGCAATGGGTTATAAATTCTCAACCTATGCTTACTGGTGGATAAGACAAGGGATGACTCGTGCCATAGATAACAGTGCTAGAACTATTCGACTGCCAATACATATCAGCGAAAAACTTTCAAAAATGCGCCGTATCTCGCGTGAATTATCTCATCGATTTGGTAGGCAACCAAATCGACTCGAGTTAGCAAACGCGATGGGAATTGAACCTCAAGATCTAGAAGATCTAGTATCTCAAAGCGCGCCTTGTGCCTCTCTTGATGCTCATGCAAGAGGCGAAGAAGATCGTAGTACTCTTGGAGAACTAATTCCAGACCCAAATTCTGATGAGCCCATGGAAGGGATGGATAGAAGTATTCAAAAAGAACACCTCGGAGGCTGGTTATCTCAATTAAATGAGAGAGAGCAAAAAATCATGAGACTTCGCTTTGGTCTTGATGGAGAAGAACCACTTACTCTGGCTGAAATTGGAAGACAGATAAACGTTTCTAGAGAACGTGTAAGACAACTTGAGGCTAAAGCAATTTTAAAATTAAGGGTAATGACTACTCATCAAAACGCTGCCTAAACATTGCCTATTCAAATAGCTGTTTTTATTATTGCTTTATGGATAATTATAATTTTATTGATTGCATTTTTATGTAAGAGATATTTTCCTAGACAAGAGGAGTTAAGTAGAAAAATTATTCATATAGGAACAGGGCCCGTAATTCTTTTAGCTTGGTTATTTGATATTCCAAAAAATATAGCTTTCTTATCTGCATTGTTTATCACCCTAGCATTAGGTATTAATTATCAATATCGTTTATTACCTGCCATTGAAGATATAGAGAGAAAAAGTTTTGGAACAATTGCATATGGCATCAGTATCACACTTTTACTTTTACTATTCTGGCCTCGCTACGCATCATCTATTTCCATTGGAGTCCTATCAATGGCTTTTGGTGATGGATTAGCGGGTTTAATTGGAAAATCTATTAACTCTCCAAAATGGTCAGTACTTGGTCAAACAAAATCGATTGTTGGAACATTAACAATGACGTCAGTAGTAGCCATTACTACTTCGATTATCTCTTCAACTAATAATTTAGGCATACAACCACTAGAAATTTTAGGTATATCACTCATAGCAACTTTTTTAGAACAAATAAGTCCTTTGGGAATTGACAATCTAACTGTTCCTATTGGAGTAACTTGTATTGGAATATGGTTAGTAGGAATATAAACAAC-TAACTACATTTATTTGACCGATTCAGCTAGTTCTTCTAATAAAATTTCAGTTGTAGAAAAATTTATGCATGCATCCGTAACACTTTGCCCATAGATAAGTTTTGACAAATCTGAATTTAATTTCTGATTACCCTCAACAAGATGACTTTCTATCATTAAGCCCATTACATTCTTTGATCCACCTTTTATCTGTGATGCCACATCTCTTAAAACTTCTGATTGTCTACGAAAATCTTTATTGGAATTACCATGACTACAATCAACCATAACTTTTTTAGGCATCTTAAATTGTTCTAACTCATCTGCAATTAAATTAATTGCATCGAGATGATAATTGGTTCCATTCTTACCACCTCTTAAAACAAGATGACCATTTGGATTACCTGTAGTACTCACTATTGAAGCGTGCCCATCATTATTAATTCCTAAAAAATGATGAGGTTTTGAAGCCGCTTGCATTGCATTAATCGCTATCGTTGCTGTCCCGTCAGTCCCATTCTTATAACCAACAGGCATTGATAATCCAGACGCCATTTCACGATGAGTCTGGCTCTCTGTCGTTCTTGCTCCAATAGCAGTCCAACTAATTAAATCAGCAATATATTGAGGAACAACTGGATCAAGTAATTCAGTTGCAGCCGGCATTCCTGCTTTGGCTAAATCAAGTAATAGACCTCTTGCCTTTCTTAAACCAGTATTAATATCGTAAGAATTATCAAGATGAGGATCATTAATAAGTCCTTTCCATCCAACAGTTGTGCGTGGTTTCTCAAAATAAACACGCATAACAATCTCAAGCTTTTGACTATATCTCTCCCTCAATGGAGCTAAACGATTTGCATATTCAATAGCAGCATCAACATCATGAACCGAACACGGTCCAACAATCACCAAAATTCTTGGGTCATTACCATGAAGAATTGATTGAATCTTGTTTCGAGTAGAAGAGACAACTCCAGAGGCTGCCTTATCTAAAGGCAAATCTCCATGAATTAATGCTGGTGACATTAATGGACGAGTCTCGACCACATGAAGGTCGGAGGTGCTATCCACCATTGAAAAATATGATGAGGTGGACATTTAAAGCGTGATCATAGATATAAGATTAGAGAAGTATCAGTCATAGGGGGGTAATAAATTGCATTATCTGAATGTTTGTTCAAGAATCATGCGGTTGTAAACAATGAAAACAAAAGGCTCACACTCAAATACATTCTCTTTTGAGATTTAAAAATGCTAAAAGATTACTTATCACATGTTGCAGAAAGAGAAGCTTTGGGAATCCCTCCACTTCCTTTAGATGCAAAACAGACTCAAGTTTTAACAGAGTTATTAGAAAAACCAGATCAAGGTATCGATCAAAACTTCTTACTTGATCTTCTTGCTAATCGAATTCCTCCCGGAGTTGATCAAGCCTCTTATGTCAAAGCGACTTGGCTTAGCTCAATTGCTCAAAAAGAATCAAAAAGTCCGTTAGTAAATCCTCTAAAAGCAACTGAGCTTTTAGGTACAATGATTGGCGGATATAATGTAGCAGCGTTAATTGAAATACTTAAATCTAATAATAAAGAATTAGCGACTTCAGCCTGTCATGCATTAAGTAATACCCTTTTAGTTTATGACGCTTTAAACGACATTTTAGAATTAGCAAAAACTAATATTTATGCAGAAACAGTTATCAATAGTTGGTCCAATGGAGAATGGTTCACTAATAAACAACCCTTAGCTCAAGAAATAACAGTAACAGTATTTAAAGTTGAAGGAGAAACAAATACAGACGACCTCTCTCCAGCAACTCATGCCACAACAAGACCAGATATTCCTTTACATGCTCTAGCGATGCTAGAGACTCGAGATCCAAATGGTTTAAGCACTATTGAAGAATTAAAAAAGAAAGGATATCCAATTGCATATGTTGGCGATGTCGTTGGAACAGGAAGCTCTAGAAAGTCAGCAATTAACTCAGTTCTTTGGCATACAGGACAAGACATACCTTTCGTACCAAATAAAAGAGGGAGTGGGGTTGTAATAGGAGGCAAAATTGCTCCTATTTTCTTTAATACTGCTGAAGATTCAGGTGCACTTCCAATTGAATGCGATGTAACCAATCTCAAAACAGGTGATGTAATTACTATTTTTCCTTACAAAGGAGAAGTTAGAAGAAGTAAAAATGAGAAAAACAGTGGAGAACTTCTATCAAAATTTGACTTAAAACCACAAACTATTACAGATGAAGTAAGAGCGGGTGGGCGAATTCCTTTAATGATTGGAAGAGCTTTGACAGACAAAGTTAGAACAAAATTAAAACTTCCACCCTCTACTCTTTTTATTCGTCCTGGTCAGCCACCTGCCTCAAAGTATGGGTTTACACAAGCTCAAAAAATGGTTGGAAAAGCTTGCGGTTTAGAAGGCGTGCTTCCTGGTGCAAGTTGTGAGCCAATAATGACAACAGTTGGTAGTCAAGACACTACTGGTCCGATGACTAGAGATGAAATGAAAGAATTAGCGTGTTTAGGATTTTCTGCGGATTTAGTTATGCAGAGTTTCTGTCATACGGCAGCATATCCCAAGCCTGTTGATATCAAAACTCAAAAAGAACTCCCTGATTTTTTTGCTGAAAGAGGAGGAATAGCATTAAAACCCGGTGATGGAATTATTCATAGTTGGTTAAATAGGATGCTTTTGCCGGACACAGTCGGGACAGGTGGCGACAGTCATACACGATTCCCGTTGGGCATCTCATTCCCAGGAGGTTCGGGAGTGGTGGCATTTGCGGCAGCCATTGGTTCCATGCCTTTAGATATGCCGGAGTCAGTTCTTGTTCGTTTTAAAGGATCTTTACAAACTGGTGTCACTTTAAGAGATGTAGTTAATGCCATTCCGTGGATGGCCATACAACAAGGTCTTCTGACCGTCGCAAAAGCAAACAAAGTTAATGTGTTCAATGGAAAGATATTAGAAATTGAAGGTCTACCAAACCTAAAATTAGAGCAAGCCTTTGAGTTGACTGATGCAAGTGCAGAAAGATCTTGTGCTGGATGTACTATTCAACTGTCTGAATCAACAATCAGTGAATATTTAAAAAGCAATATTGTTTTACTTAAAAATATGATTGCTAGGGGATATAAAGATGCCCGAACAATAAGTAGAAGAATTCAAGAAATGGAAGATTGGTTAAAAAAACCAAATTTACTATCAGCCGACTCAAATGCTCAATACTCAGAAACCATCGAAATAGACTTGAATGAACTGAAAGAACCTGTTTTAGCTTGTCCTAATGATCCTGATAACGTCAAACTTTTAAGCGAAGTCGCAGGCACTCCCATTCAAGAAGTTTTTATTGGTTCTTGTATGACTAATATTGGTCATTATAGAGCCGCTGCAAAAATTCTCGAAGGAGAGGGGAAGATATCAGCACGATTATGGGTATGTCCGCCAACACGAATGGACGAAGAAATTTTGAAAAAAGAAGGATACTACGAGATTTTTGAAAAAGCTGGTAGTCGAATGGAAATGCCTGGTTGTTCTTTATGCATGGGCAATCAAGCTCGTGTAGAAGATAATTCAACTGTTTTCTCAACAAGTACAAGAAATTTCAACAACAGATTAGGAAAAGGAGCTCAAGTGTTCTTAGGAAGTGCAGAATTGGCTGCTGTTTGCGCTTTATTAGGTCATATCCCTACAACTGATGAATATCTTGCAATAGCTTCCAAAAAAGTTTCACCAATAACTGACGAAATCTACAGATACTTAAACTTTAATGAAATACCAAACTTTATAGAAGATGGTCGTGTAATAACAAAAGAAGAAGAGGCCTCTATTTTACAAACCTAAATTGAATTAAATGATCAAAAGTAAAAGTCAAAATCCAATACAAAAAAAATCAACTCAAAGCATAAAAAAACTTCTTCAGAGGAAATGGCTAAATGTAATTCTTGCTCTCATACTTACAGGTTTAGGAGCAGCATTAACGGGAATATTATTTAAAACTGGAATTCATACATTAGAAGATTATCGATCAAATCTTCTTGCATCTATGCCTAGATGGATAGTTTTACCAATACTAGGAGTATTGGGAGGCTTGATTTCTGGATCGCTCATTCAAAATTTTGCTCCTGCAGCAAAAGGAGCGGGCGTAAGTCACATCATTGCTTTCCTTCGCCATAAGCCAGTCCCCATGGGATTAAGAGTTGGAATAGTAAAACTGTTTGCTGGAATTATTGCTATTGGAAGTGGATTTCCGCTAGGGCCAGAAGGCCCAGCAGTACAAATGGGAGGATCTGTTGCCTGGAAAATGGCACAATGGCTCAAAGCCCCTATTTCATTTCGTAGAGTCATAGTTGCAGCAGGCGGAGGAGCTGGAATTGCAGCAATTTTTAGTGCGCCTATTGGAGGCTTTGTCTATGCAATTGAAGAACTTCTAAATTCAGCCAGACCAGTAGTCCTCTTGCTAGTAGTAGTAACAACTTTCTGGGCTGATAGTTGCGCTGATATTTTGCAAGCGATTGGACTAGATCAAAAAGCTGGTGGATTTGTTAATAATTTAGGTTTTCAATTAGAGAGAGCTTATACACCAGTAATCGAATTCTTTCCTATAGATTTTTTATACCTAATTTTTTTAGGAATTATATTAGGATTATTAGCAGAAATGTATTGCCGATATGTTTTAAAAATGCAAGTTCTAGGAAATAAATGGTTTAAAAATAAAACCATTAAAAGAATGAGTTTATCGGGTTTATTGCTTGGTACTATGTATTCAATTATTCCAGAAAATTTTCACAATATCGAAGGATTACAAAAAATTATTGTTAATGAAAGTAGCAATTTCACACTTGCAATAAGTATATTTTTTATTTTATTCTTTGCCTCTGGCCTTGCTGCTGCTTCAGGAGCACCAGGGGGTTTGTTTTATCCAATGCTTACCTTGGGTGGAGCAGTAGGTTTAGCAAGTGGTATTGGAGTCGAGGCAATAACTGGGCATGTTCCAACAACCTATATTTTCGCAGGCATGGGGGGATTCGTAGCAGGATGCTCAAGAACGCCTTTAACAGCTATGTTTTTAGCCTTCGCATTAACTAAAAATCTTTTAATACTAAAGCCAGTTTTAATTACATGTATAGCTAGCTTTTTAACTGCCAGAATATTTAATGAACACTCAATTTATGAAAGACAAATTACAATTGAAGAAGGAG
>AG-402-N09
ATCCCTGAAGAATTAGCTGGGATGATTGATGCCTATATAGAACTAGGACCCAAAATTCAATCACCTAGTAATCAACGTCAACCTATATTTTTTGGGATGCCTTTTGATGGGCG-AAAAAAAACAGCGCCAATTTACCCTCTAACAACTTTACTATTACTAACTCAGAAACAGCCTGTTATTTTGCATGGTGGTTCTCGTATGCCAGTGAAATACGGCGTTACTCACCACGAACTCTTTCAAGCCTTAGGAATAAATTTAACTGGTCTATCCATAGAACAACTGCAAAGTTTTTTCAACCATAACGACCTAGCTTTAATACATCAGCCAGATCATTTTCCGCTAGCTGAAAGTTTAATTCCTTACAGAGATCAAATAGGTAAGCGACCACCTCTAGCAAGTATGGAATTAATCTGGACATGTCATCAAGGAAGTCATCTACATATCAGTGGCTATGTTCATTCACCTACTGAAGAAAGACATTGGAAGACCTTAGAGCTTATGGGAGAACAAAATGTGATTACTATCAAAGGACTGGAAGGTGGAATAGATCTTTCAATAAGTCGTTCATCAACAATTGGACAGTACAAAAATCAACATGGAACTAGAACTGTGTTTCAACCCAAAGACTACGAATATTCTGGAAAAGATATTGAATGGAGCGACATCACAGAATGGAAGAGATTTGCTTTACAAGCTCTTAATGGCGAAGGTCCTTTAACCAAATCACTAGAGTGGAATGCTGGTATTTACTTTTTTTATGCAGGCTTAAGCTCTGATATTAAAGAAGGAATTAATAAAGCAAAAGAAATAATCAATTCAGGATCTGCTATCAAGCACTTAGAAAAATTAATTAATTGGAGTGACGAAAATTTTGATTCCTAAGAGCT--TTTTAAAAATACATTTAATAAAAAGTTTTTTCCATTAAATAACGAGAAAAATGCACACTACCTATTTGGATTTTCTCCGGAGCAATAATTGTCCATCCATGACGTAAAAGTAATTGATAACTACATAAACTTGCCTCTGTATTTAAAGTAATTGGTCTATCTTTAATAGTATCTTCCTCAATTTGATGTAATAGAGCAGTAGCATGACCCTGCCGTGACGAACGTCCTCGGCAATAAAGCAATGCCAAGCGATTATGGGGATATTTTAAAGCAAATGCTTCAATAGTTTTATCAACACAACTCACCCAGCCCACCCCTTGCTTCAGAGGTTTATCTAAAATCCCAGGAAGATACGCTAAAGCTGACCATGCTTCAATCTGTTCTTGGCTGTACAAGGATTTGTCGCAAGTTCGAATAGCATCTTCATAAACTTCTCTGAGGGCCATTTCATCAGAACTCTCACAAGGTCGCAAATATCGATTTAGACTGTTTTTACTAAATGAAGCCAAGTTCTCTGACAGTATGAGAAGGTGAATAAATTATGAGCTATTTGCATTGAGAAGGCTAAAAATTCCCACCCTTTTAGGAGCTTTCATAACACTTCTAGATGATCGTTTGGGCGAAACCATTGTTTTGCCTTTATTACCTTTTTTATTAGAACAATTCACGACAAGCGCGACGACTCTTGGTTTTTTAACTGGAACTTATGCAATATCTCAGTTTGCTGCAGCCCCACTAATTGGAGCTATGAGTGATCGTTTCGGTCGTAAGCCAATCATGATCACATGTGTATCTGGTTCAGTAATAGGAATATGTCTATTTGCATTAACTGTAAGCCTGAATTGGGATAATTATTTACCTTTATGGGCCTCAGCTTTACCTTTATCTTTACTATTTTTAGCCAGAATAATTGATGGTATAAGTGGCGGTACTGCAGCTACTGCTACTACAATACTTGCAGATATATCAACTCCCGAAAATCGCGCAAAAACCTTTGGATTAATTGGAGTAGCGTTTGGTTTAGGTTTTATTCTTGGTCCAGGATTAGGAACAGCTCTTGCTAAATTTAGTGTTACTTTACCGGTATGGGTAGCAAGCGGATTTGCAATATTTAATCTTATTTTTGTAATTTGGTTTCTACCGGAAACACTGCCCAAAAATAAAAGAAATTTACTACCAAGGAAAAGAGATTTGAATCCAATTAGTCAGCTACTAATTGTATTCAAAAACCCCTTAGCTAGAAGACTTTGCTTATCCTTTTTTGTTTTCTTTATGGCATTTAATGGCTTTACAGCTGTTTTAGTCCTTTATTTAAAAGAAAAATTTGGATGGAGTCCTGAATTATGTAGTGCTGCTTTTATTGTCGTTGGAGTTATCGCGATGATTGTTCAAGGAGGCCTAATTGGTCCTCTTGTAAAAAGATTTGGGGAGTCGAGATTAACTTTTACTGGTATTGGCTTTGTAATGACAGGATGTATTCTTTTAACGCTCGCAAATATAGATACCTCAATTCCTCTTGTATTTTCTGGCGTCGCAATACTTGCAATGGGAACTGGACTAGTAACTCCTAGTTTAAGAGCACTGATTTCAAGAAGACTAAGTTCTATAGGTCAAGGAGCAGTATTAGGAAATCTGCAGGGTTTACAAAGTCTGGGAACATTTCTTGGAGCAATAGCAGCAGGACGCTCATATGATCTTTTTGGTCCAAGAAGTCCATTCTTTGGCACAATATTGCTTCTACTATTTGTTATGTTTTTAATTTCAGGTAAAAGTCTTACCAAGCAAAAAGTAATCTCCTAGACTGATAGATGATCAAGATATTAAACT---AATAATGAGAAATTGAATAAATTGGTTATAGATATGACTAGTCCAAAAATCAATAGTGAAACTTATATTAATCGTGAACTCAGTTGGATAGATTTTAACAAACGTGTTTTAGAACTTGCTACAGAAGAGGAAACGCCATTACTAGAAAAAATTAAATTCAGTTCAATTTTTAGCAATAATTTAGACGAATTTTTTATGGTTAGAGTTGCTTCATTAAAATCACAAGTAGAAGGTGGAATCTCAAAAAGAAGCCAAGATGGAAAATCTCCTGAAGAACAACTTATTGAAATTCGAAATTATTTAGACCCTATTTTAAAAACACAGCAACATAAAACAAGAAAATATATAGAAGAAGACTTTAAAAAAAATAATATATTTATACTTGAATATAAAGAGTTAAATGAGAGACAAAGGGTTTGGATAGATAATTATTTTACAACTGCAATTTTTCCAATCCTAACCCCCTTAGCAGTTGACCCTTCTCATCCATTCCCTTTTATAAGTAATCTTAGTTTAAATTTAGCTGCAATTATCGTTGATAATGAATCAGATAAAGAACAATTTACCCGCATAAAAATTCCTGGTGAAAGTATTTCTAGATTTATAAGTATTCCAGTTGAACTAAATGATAAAGAATCAACAAAATATACAGGAATTGCTATTGAGCAAATCATTGCAAATAATCTGTCCATGCTTTTCCCTGGGATGGATGTTAAAGAATATTCGTTCTTTCGCGTTACAAGAGATGCTGATCTAGAACTTCGAGACATTGAAGCTGATGATTTAATGAGCGCACTAGAAGAAGGTTTACGTAAGCGTCGCAAAGGTGGTGAGGTAGTGAGGCTAGAAGTCTCTATAAATACACCAAAAGTAATTCTTGATCTTTTACAAGAAGGGATGAATATTGACAAAGAAAATTTATATCAAATTGAGGGGTTACTAGCATTAGATGAATTAATAGAATTAACAACTTTCAATCTACCGAAATTAAAATTTAAAGAGCATCAAGGCATTACTCATGGTTCACTCAAAAATAGTCAACTGCGAGAACAAGAAGAATTAGATACTAGAAATAAAAGCAATTTTAAAAGTATATTCTCGATTATTCGCCGTAATGATTTACTAGTCCATCACCCATACAATCTTTTCTCGACCTCAGTCGAAGAGTTTATTAATCAAGCCGCGGAAGATAAGCAAGTCATGGGAATCAAAATGACCTTGTATAGAATTTCCAAGGACTCTTTAATTATTGACGCACTAATAAGAGCTGCTGAAAAAGGAAAACAAGTAATGGCTCTCGTTGAATTAAAAGCAAGATTTGATGAAGATAATAATATCCAATGGGCAAAACAATTAGAACAAGCTGGAGTTCATGTTGTTTATGGAGTCATTGGACTAAAAACTCATACAAAAATTGCTTTGATCATAAGAAAAGAAAAAAACAGATTAAGAACATACTTTCATATTGGGACTGGTAATTACAATTCAAAAACGTCTAAAACATATACAGATTTTGGCTTATTATCTTGCCAGCCTGAGCTTGGTCAAGATCTTATTGAACTATTTAATTATCTGACTGGGTTTGCTAAACAACAGTCCTACAGAAAATTATTAGTTGCACCGGTAACTCTTAGGAATGGAATAGAAAAGCTAATCAAAAGAGAAATCAATTATGCAAAAAATGGCTTGCCAGCAAAGATAATAGCCAAAATGAATTCCCTAGTAGATCCAGAAATTATAAAACTACTTTATATAGCATCACATGAAGGAGTAAAAATTGAACTTATAATTAGAGGAATGTGCTGCCTATATCCACAGAAAAAAGGCTTAAGCGAAAATATAAAAGTAACAAGCATTATTGGTAGGTTTTTAGAACATTCAAGAATCTTTTGGTTTTCCAACGATGGAGATGCAGAAGTATTTATTGGTAGTGCAGATTGGATGAGGCGTAATTTAGATCGAAGAGTTGAAGCAGTTACGCCTATTGAAGATAATAAAATTAAAAAAGAAATTAAACATTTATTAGATTGTTATTTAGAAGAAAACAAAGGCTCTTGGAACATGCAAAGTGATGGTAGCTACGCCAAAAATCCAATTTTGAATGATAAGAAAAAATATATTCAAGAAAAAATTATTAAGCTATACAAAAAAGAAGAAAATT-AAAAAATTTCAAAGCTTTTTTC-AAAACATTTAATCTCTTTTTTTGATGCGCTTTATACCTAATTAGGCAAAAAGTCATAAATTTTTCGTTTCAATTAGTCAACTTCTCCTTATAAGTGCTAACTTCTTAATAAATCTAATTTCAAGAGGCCAGGGTGATGGGGATCCCGCTGGAATCTGCCAAGGAAATTTCTGATGTTTCATCAGGGAAGTCCAATTCGGCAAGCACAAGTCAAAAACTATCTGCATCAACTGTAAGTAGTCAAAAATCTCGAAGTTCAAGAAGACAAAGTAATCGTCTAGCTACTGATGCGATAGGTTTCTATCTCACAAGTATTGGAAGAGTGCCACTTCTGACTCCTGCAGAAGAAATTGAGCTTGCTCATCATGTGCAACAAATGAAAGATTTGCTGAGCCTTCCTCTTGAACAACGCTCTACCCGTCAGAAACACAAAATAAAAATGGGTAAACGGGCAAGAGATCGCATGATGGCTGCAAATCTTAGACTTGTTGTAAGTGTTGCAAAAAAGTATCAAAACCAAGGTCTCGAATTACTCGATTTAGTTCAAGAAGGTGCCATTGGATTAGAAAGAGCTGTTGATAAATTTGATCCTGCAATGGGTTATAAATTCTCAACCTATGCTTACTGGTGGATAAGACAAGGAATGACTCGTGCCATAGATAACAGTGCTAGAACTATACGACTGCCAATACATATCAGCGAAAAACTTTCAAAAATGCGCCGCATATCGCGTGAATTATCGCATCGATTTGGTAGGCAACCAAATCGACTCGAATTGGCAAACGCGATGGGAATTGAACCTCAAGATCTAGAAGATCTAGTGTCTCAAAGCGCACCATGTGCCTCCCTTGATGCTCATGCAAGAGGCGAAGAAGATCGAAGTACTCTTGGAGAACTAATTCCAGACCCCAATTCCGATGAGCCCATGGAAGGGATGGATAGAAGTATTCAAAAAGAACACCTTGGAGGATGGTTATCTCAATTAAATGAGCGAGAGCAAAAAATCATGAGACTTCGCTTTGGCCTCGATGGAGAAGAACCACTTACTCTTGCTGAAATTGGAAGACAAATAAATGTTTCGAGAGAGCGTGTAAGACAACTTGAAGCAAAAGCAATTTTAAAATTGAGGGTAATGACTACTCATCAAAACGCTGCTTAAACATTGCCTATTCATATAGCTATTTTTATTATTGCGATATGGATAGTTATAATTTTAGTCATTGCAGTTTTATGTAAAAGATATTTTCCTAAAAAAGAAGAATTAAGTAGAAAAATTATTCATATAGGAACAGGGCCTGTAATTCTTTTAGCCTGGTTATTTGATATTCCAAAAAATATAGCTTTCTCAACTGCATTATTGATCACCATCTCCTTAGGTGTTAATTATCAATATCGTTTATTACCTGCCATTGAAGATATCGATAGAAAAAGTTTTGGAACAATTGCATATGGTATCAGTATCACACTTTTACTTTTACTATTCTGGCCTCGCTATGCATCATCAATTTCCATAGGAGTTCTATCAATGGCTTTTGGTGATGGATTAGCAGGTTTACTAGGAAGGTCTATTAACTCTCCAAAATGGTCAATACTAGGTCAAACGAAATCGATCGTTGGAACATTAACAATGGGGTCAGTAGTAGCTATAACGACTTCAATTATCTCTTCAACTAATAATTTGGGCATACAGCCTCTAGAAATTTTAGTCATCTCACTAATCGCAACTTTTTTAGAGCAAATAAGTCCTTGGGGTATCGACAATTTAACTGTACCTATTGGAGTAACTTGTATAGGAATATGGTTAATAGGAGTAT-AAAGAA-CAACTAAATTTATTTGACTGATTCAGCTAGTTCCTCTAATAAAACTTCAGTTGTAGAAAAGTTTATACATGCATCCGTAACACTTTGCCCATAGGTAAGTTTTGATAAATCTGAATTTAATTTCTGATTACCTTCAACAAGATGACTTTCAATCATTACGCCCATTACATTCTTTGATCCACCTTTTAACTGTGATGCAACATCCCGCAAAACTTCTGATTGTCTACGAAAATCTTTATTTGAGTTGCCATGGCTACAATCAACCATGACTCTTCCAGGCATCTTAAATTTTGCCAATTCATCTGCAATTAAATTAATTGCATCAAGATGATAATTAGTTCCATTCTTACCACCTCTTAGAACGAGATGACCATCTGGATTGCCTGTAGTACTCACTATTGAAGCGTGACCATCGTTATTAATTCCTAAAAAATGATGAGGTTTTGAAGCCGCTTGCATTGCATTAATCGCTATCGTTGCTGTCCCATCAGTACCATTCTTATAACCAACCGGCATTGACAATCCAGACGCCATTTCACGATGTGTCTGACTCTCTGTTGTCCTTGCCCCAATAGCAGTCCAACTAATTAAATCAGCAATATATTGAGGAACAACTGGATCAAGCAATTCAGTTGCTGCCGGCATTCCGTTTTTGGCTAAATCAAGTAATAGACCCCTTGCCTTTCTTAAACCGGTATTAATATCGTAAGAATTATCAAGATGAGGATCATTAATAAGTCCTTTCCAACCAACAGTTGTACGTGGCTTCTCAAAATAAACACGCATGACAATCTCTAACTTTTGACTATATTTCTCCCTCAATGGGGCTAAACGATTTGCATATTCAATAGCGGCATCAACATCATGAACCGAACATGGTCCAACAATCACCAAAACTCTTGGATCATTACCATGCAGAATTGATTGAATCTTGTTTCGAGTAGTAGAAACAACTCCAGAGGCTGCCTCGTCTAAAGGCAAATCTCTATGAATTAATGCTGGTGACATTAATGGACGAGTCTCGACCACATGAAGGTCAGAGGTGCTATCCACCATTGAAAAATATGATGAGGTGGACATTTAAAGCGTGATCATAGATATAAGATTAGAGAAGTATCAGTCATA-GGGGGTAATAAGTTGCATTATCTGAATGTTTGTTCAAGAAACATGCAGTTGTAAACAATGAAAACAAAAGGCCCTCACTCAAATAAATTCTCTATTGAGATTGAAAAATGCTAAAAAATTACTTATCACATGTTGCAGAAAGAGAAGCGTTAGGAATCCCTCCGCTTCCGTTAGATGCAAAACAGACTAAAAATTTAACAGAGTTGTTAGAAAAACCAGAGAAAGAAGCCGACCAAAACTTCTTACTGGATCTTCTTGTTAATCGAATTCCTCCCGGAGTTGATCAAGCCTCTTATGTCAAAGCGACTTGGCTTAGCTCAATTGCTCAAGAAGAATCAAAAAGTCCATTAGTAAATCCTCTAAAAGCAACTGAGCTTTTGGGTACAATGATTGGAGGATATAATGTAGCAGCGTTAATTGAAATACTAAAATCTAATAATAAAGAATTAGCAACTTCAGCATGTCGAGCATTAAGTAATACCCTTTTAGTTTATGACGCTTTAAACGACATTTTAGAATTAGCAAAAACAAATGTTTATGCAGAAAAAGTTATTAATAGCTGGTCCAATGGAGAATGGTTCACTAATAAACAACCCTTAGCTCAAGAAATAACAGTAACAGTATTTAAAGTTGAAGGAGAAACAAATACAGACGACCTCTCTCCAGCAACTCATGCCACAACAAGACCAGATATTCCTTTACATGCTCTAGCGATGCTAGAGACTCGAGATCCAAATGGTTTAAACACTATTGAAGAATTAAAAAAGAAAGGATATCCAATCGCATATGTTGGCGATGTCGTTGGGACAGGTAGCTCTAGAAAGTCAGCAATTAACTCAGTCCTTTGGCATACAGGACAAGACATACCTTACGTGCCAAATAAAAGAGGGAGTGGGGTTGTAATAGGAGGTAAAATTGCTCCTATTTTCTTTAATACTGCTGAAGATTCAGGTGCACTTCCAATTGAATGTGATGTAAGCAATCTCAAAACAGGAGATGTCATCACTATTTTCCCTTACAAAGGAGAAGTTAGACGAAGTAAAAATGAGGCAAACAGTGGAGAACTTCTATCAAAATTTGACTTAAAACCACAAACTATTACTGATGAAGTAAGAGCAGGTGGGCGAATTCCTTTAATGATTGGAAGAGCTTTGACAGACAAAGTAAGAACAAAATTAAAACTTCCTCCCTCTACTCTTTTTATTCGTCCTGGTCAGCCACCTGCATCAAAGTATGGATTTACACAAGCTCAAAAAATGGTTGGAAAAGCTTGCGGTTTAGAAGGCGTGCTCCCTGGTGCAAGTTGTGAGCCAATAATGACAACAGTTGGTAGTCAAGATACCACTGGTCCGATGACTAGAGATGAAATGAAAGAATTAGCGTGTTTAGGATTTTCTGCTGATTTAGTTATGCAGAGTTTCTGCCATACGGCAGCATATCCCAAGCCTGTTGATATCAAAACTCAAAAAGAACTCCCTGATTTTTTTGCTGAAAGAGGAGGAATAGCATTAAAACCAGGTGATGGAATTATTCACAGTTGGCTAAACAGAATGCTTTTGCCAGACACAGTCGGGACAGGTGGCGATAGTCATACACGATTCCCATTGGGTATCTCATTTCCAGGAGGTTCGGGAGTTGTGGCATTTGCAGCAGCCATTGGTTCCATGCCTTTAGATATGCCGGAGTCAGTTTTGGTACGTTTTAAAGGGTCTTTACAAACTGGCGTCACTTTAAGAGATGTAGTTAATGCCATTCCGTGGATGGCCATACAGCGAGGTCTTCTGACCATCTCAAAAGAGAACAAAGTTAATGTGTTTAATGGGAAAATCTTAGAAATTGAAGGTCTACCAAACCTAAAATTAGAGCAAGCCTTTGAGTTGACTGATGCAAGTGCAGAAAGATCTTGTGCTGGATGTACGATTCAACTGTCTGAATCAACAATCAGTGAATATTTAAAAAGCAATATTGTTCTACTTAAAAATATGATTGCTAGGGGATATAAAGACGCACGAACAATAAGTAGAAGAATGAAAGAAATGGAAGATTGGTTGAAAAAACCAAATTTGCTATCAGCCGACTCAAATGCTCAATACTCAGAAACCATCGAAATAGACTTGAATGAACTCAAAGAACCTGTTTTAGCTTGTCCTAATGATCCTGATAACGTCAAACTTTTAAGCGAAGTCGCCGGAACTCCCATTCAAGAGGTTTTTATTGGTTCGTGTATGACTAATATTGGTCATTATCGAGCCGCTGCAAAAATTCTCGAAGGAGAAGGGAAGATATCAGCACGATTATGGGTATGTCCGCCAACACGAATGGACGAAGACATTTTGAAAAAAGAAGGATACTACGAAATTTTTGAAAAAGCCGGTAGCCGAATGGAAATGCCTGGTTGTTCTCTATGCATGGGCAATCAAGCTCGTGTAGAAGATAATTCAACTGTTTTCTCAACAAGTACAAGAAATTTCAACAACAGATTAGGGAAAGGAGCTCAGGTGTTCTTAGGAAGTGCAGAATTGGCTGCTGTTTGCGCTTTGTTAGGTCATATTCCTACAACTGATGAATATCTTGCAATAGCCTCCAAAAAAGTTTCACCAATAACTAACGAAATCTACAGATACTTAAACTTTAATGAAATACCAAACTTTATCGAAGATGGTCGTGTAATAACAAAAGAAGAAGAGGCCTCTATTTTACAAACCTAAATTGAGTTAAATGATCAAAAGTCAAAGTCAAAATCCCGTTCAAAAGAAATCAAGTCAAAGCATAAAAAAACTTCTTCAAAGAAAATGGCTAAATGTAATTCTTGCTCTCATACTTACAGGTTTAGGAGCAGCATTAACGGGAATATTATTTAAAACTGGAATTCATACATTAGAAGATTATCGATCAAATCTTCTTGCATCTATGCCTAGATGGATAGTTTTACCAATACTAGGAGCATTGGGAGGCTTGATTTCTGGATCGCTCATTCAAAATTTTGCCCCTGCAGCAAAAGGAGCGGGCGTAAGTCACATCATTGCTTTCCTTCGCCATAAGCCAGTCCCCATGGGATTAAGAGTTGGAATAGTAAAACTGTTTGCTGGAATTATTGCTATTGGCAGTGGATTTCCACTAGGCCCAGAAGGCCCCGCCGTTCAAATGGGGGGATCTGTTGCTTGGAAAATGGCTCAATGGCTAAAAGCCCCTATTTCATTTCGCAGAGTCATAGTTGCAGCAGGCGGAGGAGCTGGAATTGCAGCAATTTTTAGTGCACCTATTGGAGGCTTTGTCTATGCAATTGAAGAACTTCTAAATTCAGCCAGACCAGTAGTCCTCTTACTAGTAGTAGTAACAACTTTCTGGGCTGATAGTTGCGCTGATATTTTGCAAGCGATTGGACTAGATCAAAAAGCTGGTGGATTTGTTAATAATTTAGGTTTTCAATTAGAGAGAGCATACACACCAGTAATCGAGTTCTTTCCAATAGATTTTTTATACCTAATATTTTTGGGAATTATTTTAGGATTGTTAGCAGAAATGTATTGCCGATATGTTTTAAAAATGCAAGTTCTAGGAAATAAATGGTTTAAAAATAAAACCATTGAAAGAATGAGTTTATCAGGTTTATTGCTTGGTACTATGTATTCAATTATTCCGGAAAATTTTCACAATATCGAAGAATTACAAAAAATTATTGTTAATGAAAGTAGCAGTTTCACACTTGCAATAAGTATATTTTTTGTTTTATTCTTTGCCTCTGGCCTTGCTGCTGCATCAGGCGCACCAGGTGGTTTATTTTATCCAATGCTTACTTTGGGCGGAGCGATAGGATTAGCAAGTGGTATCGGAGTAGAAACAATAACTGGCCATGTTCCAACAACCTATATTTTCGCAGGAATGGGGGGATTCGTAGCTGGATGCTCAAGAACCCCTTTAACAGCAATGTTTTTAGCCTTCGCATTAACTAAAAATCTTTTAATACTAAAGCCACTCTTAATTACATGTATAGCTAGCTTTTTAACTGCCAGAATATTTAATGAACACTCAATTTATGAAAGACAAATTACAATTGAAGAAGGAG
>AG-402-L20
ATCCCTGAAGAATTAGCCGGGATGATTGACGCCTATATAGAACTAGGACCAAAAATTAAATCACCTAGTAATCAACGTCAACCTATATTTTTTGGGATGCCTTTTGATGGTCG-AAAAAAAACTGCACCTATATATCCTCTAACAACTTTACTATTACTTACGCAGAAACAGCCTGTTATTTTGCATGGTGGTTCTCGTATGCCTGTGAAATACGGCGTTACTCATAACGAACTCTTTCAAGCGCTAGGATTAAATTTAACCGGTCTATCCATTAAACAACTGCAAAGTTTTTTCAACCAGAACGACCTTGCCTTAATACATCAGCCAAATCATTTTCCACTAGCTGAAAATTTAATTCCTTATAGAGATCAAATAGGTAAGCGCCCACCTCTAGCAAGTATGGAATTAATCTGGACATGTCATCAAGGAAGTCATCTACATATAAGTGGCTATGTTCATTCTCCTACTGAAGAAAGACATTGGAAGACCTTAGAGCTTATGGGAGAACAAAATGTGATTACTATCAAAGGACTGGAAGGTGGAATAGATCTTTCAATAAGTCGTTCATCAACAATTGGACAGTACAAAAATCAACATGGAACTAGAACTGTTTTTCATCCCAAAGACTACGAATATTCTGGAAAAGATATTGAATGGAGCGACATCACAGAATGGAAGAAATTTGCTTTACAAGCTCTTAATGGCGAAGGCCCTTTAATTAAAGCGTTAGAGTGGAATGCTGGTATTTACTTTTTTTATGCAGGCTTAAGCTCTGATATTAAAGAAGGAATCAATAAAGCAAAAGAAGTAACCAATTCAGGGTTTGCTTTAAAGCAATTAGAAAAATTAATTCATTGGAGAGACGAAAATATTGATTCCTAAGAGCT--TTTGAACAATACATTTAATACAAAGTTTTTTCCATTAAATAACGAGAAAAATGAACACCACCTATTTGGATTTCCTCGGGAGCAATAATTGTCCATCCATGACGTAAAAGCAGTTGATAACTACATAAACTTGCCTCCGTTTTTAAATTAATAGGTCTATCTTTGAGAGTATCTTCCTCAATTTGATGTAGTAGAGCTGTAGCATGCCCCTGCCGAGACGAACGTCCTCGGCAATAAAGTAATGCCAAGCGATTATGGGGATATTTCAAAGCAAATGCTTCAATCGTTTTATTAATACAACTCACCCAGCCAACACCTTGCTTAAGAGGTTTATCTAAAATCCCAGGAAGATAAGCTAAAGCTGACCACGCTTCAATCTGTTCTTGGCTGTATAAGGATTTATCACAAGTTCGAATAGCATCTTCATAAACTTCTCTGAGAGCAATTTCGTCCGAACTCTCACAAGGTCGCAAATATCGATTTAGACTGATTTTATTATTTGAAGCCAAGTTCTCTGACAGTATGAGAGGGTGAATAAATTATGAGCTATTTGCTTTGAGAAGGCTAAAAATTCCAACACTTTTAGGAGCTTTCATAACACTTCTAGATGATCGGTTAGGTGAAACTATTGTTTTACCTTTATTACCTTTTTTATTAGAACAATTCACCACAAGCGCGACGACTCTTGGTTGTCTTACTGGAACTTATGCAATATCCCAGTTTGCTGCAGCCCCATTAATAGGAGCGATGAGTGATCGTTTCGGTCGCAAGCCGATAATGATCACATGTGTATTAGGTTCAGTAATAGGTATATCCTTATTTGCATTAACTGTAAGCCTAAATTGGGATAATTATTTACCTTTATGGGCCTCAACTGTACCTTTATCTTTACTATTTTTAGCCAGAATAATTGATGGTATAAGTGGCGGTACAGCAGCTACTGCTACTACGATACTTGCAGATATCTCAACCCCCGAAAATCGCGCAAAAACCTTTGGTTTAATTGGAGTAGCGTTTGGTTTGGGTTTTATTCTCGGACCAGGATTAGGAACAGCCCTAGCTAAATTTAGTGTTACGTTACCGGTATGGGTCGCAAGCGGATTTGCAATATTTAATCTTGTTTTTGTCATTTGGTTTCTACCTGAAACACTACCAAAAAACAAAAGAAATTTACTACCAAGAAAAAGAGATTTGAATCCAATTAGTCAGTTACTAATTGTATTTAAAAACCCGTTAGCGAGAAGACTTTGCTTATCATTTTTTGTTTTCTTTATGGCATTTAATGGCTTTACAGCTGTTTTAGTTCTTTATTTAAAAGAAAAATTTGGATGGAGTCCTGAATTATGTAGTGCTGCTTTTATTGTCGTTGGAGTTATTGCGATGATTGTTCAAGGAGGCCTAATTGGTCCTCTTGTAAAAAGATTTGGGGAATCGAGATTAACTTTTGCTGGTATTGGCTTTGTAATGACAGGATGCATTCTTTTAACGCTCGCAAATATAGACACGTCAATTCCACTTGTATTTTCTGGCGTCGCAATACTTGCAATGGGAACTGGACTAGTAACTCCTAGTTTAAGAGCATTAATTTCAAGAAGACTAAGTTCTATAGGTCAAGGAGCAGTATTAGGAAATCTGCAGGGTTTACAAAGTCTGGGAACTTTTCTTGGAGCAATAGCAGCGGGACGCTCATATGATCTTTTGGGTCCAAGAAGTCCATTCTTTGGCACAATATTGCTTCTACTATTAGTTATGTTTTTAATTTCAGGGAAAAGTCTTAACAAGCAAAAAGCAATTTCCTAGACTGATAGATCATCCAGCCATTAAAATAAAAATAATTTAAAATTGAATAAATAAGTGATAGATATGACTAGTCCAAAAATCAATAATGAAACTTATATTAATCGTGAACTGAGTTGGATAGATTTTAATAAACGTGTTTTAGAACTTGCTATAGAAGAAGAAACACCATTACTAGAAAAAATTAAATTCAGTTCAATCTTTAGCAATAATTTAGACGAATTTTTTATGGTTAGAGTTGCCTCATTAAAATCACAAGTAGAAGGTGGAATCTCAAAAAGAAGTCAAGATGGAAAATCTCCTGAAGAACAACTTATTCAAATTCGAAATTATTTAGACCCTATTTTAAAAACACAGCAACATAAAACAAGAAAATATGTAGAAGAGGACTTTAAAAAAAATAATATATTTATACTTGAATATAAAGAGTTAAATGAAAAACAAAGGGTTTGGATAGATAATTATTTTACAAATGCAATTTTTCCAATCCTAACCCCCTTAGCAGTTGACCCTTCTCATCCATTCCCTTTTATAAGTAATCTTAGTTTAAATTTAGCTGCAATTATCGTCGATAATGAATCAGATAAAGAACAATTTACCCGCATAAAAATTCCTGGTGAAAGTATTTCTAGATTTATAAGTATTCCAGTTGAACTAAATGATAAAGAATCAACAAAATATACAGGAATTGCTATTGAGCAAATCATTGCAAATAATCTGTCCATGCTTTTCCCTGGGATGGATGTTAAAGAATATTCGTTCTTTCGCGTTACAAGAGATGCTGATCTAGAGCTTCGAGACATTGAAGCTGATGATTTAATGAGCGCACTAGAAGAAGGTTTGCGCAAGCGTCGCAAAGGAGGTGAGGTAGTGAGGCTAGAAGTCTCTATAAATACACCAAAAATAATTCTTGATCTTTTACAAGAAGGGATGAATATTGACAAAGAAAATTTGTATCAAATTGAGGGGTTACTAGCATTAGATGAATTAATAGAATTAACAACTTTCAATCTGCCGAAATTAAAATTTAAAGAGCATCAAGGCATTACTCATAGTTCACTTAAAAATAGTCAACTGCGAGAACAAGAAGAATTAGATACTAGAAATAAAAGCAATTTTAAAAGTATCTTCTCGATTATTCGCCGTAATGATTTACTAGTCCATCACCCATACAATCTTTTCTCGACCTCAGTCGAAGAGTTAATTAATCAAGCCGCGGAAGATACGCAAGTCATGGGAATCAAAATGACCTTGTATAGAATTTCCAAGGACTCTTTAATTATTGATGCACTAATAAGAGCTGCTGAGAAAGGAAAACAAGTAATGGCTCTCGTTGAACTAAAAGCAAGATTTGATGAAGATAATAATATCCAATGGGCAAAACAACTAGAACAAGCTGGAGTTCATGTTGTTTATGGAGTCATTGGACTAAAAACTCATACAAAAATTGCTTTGATCATAAGAAAAGAAAAAAACAGATTAAGAACATACTTTCATATTGGGACCGGTAATTATAATTCAAAAACGTCTAAAACATATACAGATTTTGGCTTATTATCTTGCCAGCCTGAGCTTGGTCAAGATCTTATTGAACTATTTAATTATCTGACTGGGTTTGCTAAGCAACAGTCCTACAGAAAATTATTAGTGGCACCGGTAACTCTTAGAAGTGGAATAGAAAAGCTAATAAAAAGAGAAATCAATTATGCAAAAAATGGCATGCCGGCAAAGATAATAGCCAAAATGAATTCCCTAGTAGATCCAGAAATTATAAAACTACTTTATATAGCATCACAGGAAGGAGTAAAAATTGAACTTATAATTAGAGGAATGTGCTGCCTATATCCTAAGAAAAAAGGCTTAAGCGAAAATATAAAAGTAACTAGCATTATTGGTAGGTTTTTAGAACATTCAAGAATCTTTTGGTTTTCCAACGATGGAGATGCAGAAGTATTTATTGGTAGTGCAGATTGGATGAGACGTAATTTAGATCGAAGAGTTGAAGCAGTTACGCCTATTGAAGATAATAAAATTAAAAAAGAAATTAAACATCTATTAGATTGTTATTTAGAAGAAAATAAAGACTCTTGGGACATGCAAAGTGATGGTAGCTACGCCAAAAATCCAATTTTGAATGATAAGAAAAAATATATTCAAGAAAAAATTATTAAGCTATACAAAAAAGAAGAAAATT-AAAAAATTTCAAAGCTTTTTTC-AAAACATTTAATCTGTTTTTTGGATGCGCTTTATACCTAATTAGGCAAAAAGTCATAAATTTTTCGTTTCAATTAGTCAACTTCTCCTTATAAGTGCTAACTTCTTAATAAATCTAATTTCAAGAGGCCAGGGTGATGGGGATCCCGCTGGAATCTGCCAAGGAAATTTCTGATGTTTCATCAGGGGAGTCCAGTTCGGCAAGCACAAGTCAAAAACTATCTGCATCAACTGTAAGTAGTCAAAAATCTCGAAGTTCAAGAAGACAAAGTAATCGTCTAGCTACTGATGCGATAGGTTTCTATCTCACAAGTATTGGAAGAGTCCCACTTCTGACTCCTGCAGAAGAAATTGAGCTTGCTCATCATGTCCAACAAATGAAAGATTTGCTGAGCCTTCCTCTTGAACAGCGATCTACCCGTCAGAAACACAAAATAAAAATGGGTAAACGGGCAAGAGATCGCATGATGGCTGCAAACCTGAGACTTGTTGTAAGTGTTGCAAAAAAATATCAAAACCAAGGTCTCGAATTACTCGACTTGGTTCAAGAAGGTGCAATTGGATTAGAGAGAGCAGTTGATAAATTTGATCCTGCAATGGGTTATAAATTCTCAACCTATGCGTACTGGTGGATAAGACAAGGTATGACTCGTGCCATTGATAACAGTGCTAGAACTATTCGACTGCCAATACATATCAGCGAAAAACTTTCAAAAATGCGCCGCATATCGCGTGAATTATCGCATCGATTTGGTAGGCAACCAAATCGACTAGAGTTAGCAAACGCAATGGGAATTGAACCTCAAGATCTGGAAGATTTAGTGTCGCAAAGCGCGCCATGTGCATCTCTTGATGCTCATGCAAGAGGCGAAGAAGATCGAAGTACTCTTGGAGAACTAATTCCAGACCCCAATTCCGATGAACCCATGGAAGGTATGGATAGAAGTATTCAAAAAGAACACCTTGGAGGATGGTTATCTCAATTGAATGAAAGAGAGCAAAAAATCATGAGACTTCGCTTTGGCCTCGATGGAGAAGAACCACTTACTCTTGCTGAAATTGGAAGACAAATAAATGTTTCGAGAGAGCGTGTAAGACAACTTGAAGCAAAAGCAATTTTAAAATTGAGGGTAATGACTACTCATCAAAACGCTGCTTAGACATTGCCTATTCAAATAGCTATTTTTATTATTGCGTTATGGATAGTTATAATTTTATTAATTGCAGTTTTATGTAAAAGATATTTTCCAAAAAAAGAAGAGTTAAGTAGAAAAATTATTCATATAGGAACAGGGCCTGTAATTCTTTTAGCCTGGTTATTTGATATTCCAAAAAATATAGCTTTCTCAACTGCATTATTGATCACTATATCCTTAGGTGTTAATTATCAATATCGTTTATTACCTGCCATTGAAGATGTCGAGAGAAAAAGTTTTGGAACAATTGCATATGGTATCAGTATCACACTTTTACTTTTACTATTCTGGCCTCGCTATGCATCATCAATTTCCATAGGGGTTCTATCAATGGCTTTTGGTGATGGATTAGCAGGTTTACTCGGAAGGTCTATTAACTCTTCAAAATGGTCAATACTAGGTCAAACGAAATCGATCGTTGGAACATTAACAATGGGGTCAGTAGTAGCTATAACGACTTCAATTATCTCTTCAACTAATAATTTAGGCATACAGCCTCTAGAAATTTTGGTCTTCTCGCTAATCGCAACTTTTTTAGAGCAAATAAGTCCTTGGGGTATCGACAATTTAACTGTACCTATTGGAGTAACTTGTATAGGGATATGGTTAATAGGAGCATAAAAGAA-CAACTAAATTTATTTGACTGATTCAGCTAATTCCTCTAATAAAACTTCAGTTGTAGAAAAGTTTATGCATGCATCCGTAACACTTTGCCCATAAGTAAGTTTTGATAAATCTGAATTTAATTTCTGATTACCCTCAACAAGATGACTTTCAATCATTACGCCCATTACATTCTTTGATCCACCTTTTAACTGTGATGCAACATCCCGTAAAACTTCAGATTGTCTACGAAAATCTTTATTTGAGTTGCCATGGCTACAATCAACCATGACTCTTCCAGGCATCTTAAATTTTGCTAATTCATCGGCAATTAAATTAATTGCATCAAGATGATAATTAGTTCCATTCTTACCACCTCTTAGAACGAGATGACCATCTGGATTACCTGTAGTACTCACTATCGAAGCGTGACCATCGTTATTAATTCCTAAAAAATGATGAGGTTTTGAAGCCGCTTGCATTGCATTAATCGCTATGGTTGCTGTCCCATCAGTACCATTCTTGTAACCAACCGGCATTGATAATCCAGACGCCATTTCACGATGAGTCTGGCTCTCTGTCGTTCTTGCTCCAATAGCAGTCCAACTAATTAAATCAGCAATATATTGAGGAACAACTGGATCAAGTAATTCAGTTGCTGCCGGCATTCCTTTTTTGGCTAAATCAAGTAATAGCCCTCTTGCCTTTCTTAAACCAGTATTTATATCGTAAGAATTATCAAGATGAGGGTCATTAATAAGCCCTTTCCATCCAACAGTTGTACGTGGTTTCTCAAAATAAACACGCATAACAATCTCTAGCTTTTGACTATATTTCTCCCTTAGTGGAGCTAAACGATTTGCATATTCAATAGCAGCATCAACATCATGAACCGAACATGGTCCCACAATCACCAAAATTCTCGGATCATTGCCATGAAGAATTGATTGAATCTTGTTTCGAGTAGTAGAGACAACTCCAGAGGCTGCCTTATCTAAGGGCAAATCTCTATGAATTAATGCTGGTGACATTAATGGACGAGTCTCGACCACATGAAGGTCAGAGGTGCTATCCACCATTGAAAAATATGATGAGGTGGACATTTAAAGCGTGATCATAGATATAAGATTAGAGAAGTATCAGTCATAGGGGGGTAATAAGTTGCATTATCTGAATGTTTGTTCAAGAAACATGCGGTTGTAAACAATGAAAACAAAAGGCTCTCACTCAAATACATTCTCTGTTGAGATTTCAAAATGCTAAAAGATTACTTATCACATGTTGCAGAAAGAGAAGCGTTGGGGATCCCTCCACTTCCTTTAGATGCAAAACAGACTCAAGTTTTAACAGAGTTATTAGAAAAACCAGGTCAAAATATCGATCAAAACTTCTTACTTGATCTTCTTGTTAATCGAATTCCTCCGGGAGTTGATCAAGCCTCTTATGTCAAAGCGACTTGGCTTAGCTCAATTGCTCAAGAAGAATCAAAAAGTCCGTTAGTAAATCCTCTAAAAGCAACTGAGCTTTTGGGTACAATGATTGGAGGATATAATGTAGCAGCGTTAATTGAAATACTAAAATCTAATAATAAAGAATTAGCAACTTCTGCTTGTCAAGCATTAAGTAATACACTTTTAGTTTATGACGCTTTAAACGACATTTTAGAATTAGCAAAAACAAATATTTATGCAGAAAAAGTTATTAATAGCTGGTCCAATGGAGAATGGTTCACTAATAAACAACCCTTAGCTCAAGAAATAACAGTAACAGTATTTAAAGTTGAAGGAGAAACAAATACAGACGACCTCTCTCCAGCAACTCATGCCACAACAAGACCAGATATTCCTTTACATGCTCTAGCGATGCTAGAGACTCGAGATCCAAATGGTTTAAGCACTATTGAAGAATTAAAAAAGAAAGGATATCCAATCGCATATGTTGGCGATGTCGTTGGAACAGGAAGCTCTAGAAAGTCAGCAATTAATTCAGTCCTTTGGCATACAGGACAAGACATACCTTACGTGCCAAATAAAAGAGGGAGTGGGGTTGTAATAGGAGGCAAAATTGCTCCTATTTTCTTTAATACTGCTGAAGATTCAGGTGCACTTCCAATTGAATGCGATGTAAGCAATCTCAAAACAGGTGATGTAATTACTATTTTTCCTTACAAAGGAGAAGTTAGAAGGAGTAAAAATGAGACAAACAGTGGAGAACTTTTATCAACATTTGTCTTAAAACCACAAACTATTACTGATGAAGTAAGAGCAGGTGGGCGAATTCCTTTAATGATTGGAAGAGCTTTGACAGACAAAATTAGAACAAAATTAAAACTTCCTCCCTCTACTCTTTTTATTCGTCCTGGTCAGCCACCTGCATCGAAGTATGGGTTTACACAAGCTCAAAAAATGGTTGGAAAAGCTTGCGGTTTAGAAGGCGTGCTCCCTGGTGCAAGTTGTGAGCCAATAATGACAACAGTCGGTAGTCAAGACACTACTGGTCCGATGACTAGAGATGAAATGAAAGAATTAGCGTGTTTAGGATTTTCTGCTGATTTAGTTATGCAGAGTTTCTGTCATACGGCAGCATATCCCAAGCCTGTTGATATCAAAACTCAAAAAGAACTTCCTGATTTTTTTGCTGAAAGAGGAGGAATAGCATTAAAACCTGGTGATGGAATTATTCACAGTTGGCTAAACAGGATGCTTTTGCCCGACACAGTCGGGACAGGTGGCGATAGTCATACACGATTCCCGTTGGGCATCTCATTTCCAGGAGGTTCGGGAGTGGTGGCATTTGCGGCAGCCATTGGTTCCATGCCTTTAGATATGCCGGAGTCAGTTCTTGTTCGTTTTAAAGGATCTTTACAAACTGGCGTCACTTTAAGAGATGTAGTTAATGCCATTCCCTGGATGGCCATACAACAAGGTCTTTTGACCGTCGCAAAAGCAAACAAAGTTAATGTGTTCAATGGAAAGATATTAGAAATTGAAGGTCTGCCAAACCTAAAATTAGAGCAAGCCTTTGAGTTGACTGATGCAAGTGCAGAAAGATCTTGTGCTGGATGTACCATTCAACTGTCTGAATCAACAATCAGTGAATATTTAAAAAGCAATATTGTTTTACTTAAAAATATGATTGCTAGGGGATATAAAGACGCACGAACAATAAGTAGAAGAATTAAAGAAATGGAAAATTGGTTAAAAAAACCAAATTTGCTATCAGCCGACTCAAATGCTCAATACTCAGACACCATCGAAATAGACTTGAATGAACTCAAAGAACCTGTTTTAGCTTGTCCTAATGATCCTGATAACGTCAAACTTTTAAGCGAAGTCGCCGGCACTCCTATTCAAGAGGTTTTTATTGGTTCGTGTATGACTAATATTGGTCATTATCGAGCCGCTGCAAAAATTCTCGAAGGAGAAGGGAAGATATCAGCACGATTATGGGTATGTCCGCCAACACGAATGGACGAAGACATTTTGAAAAAAGAAGGATACTACGAAATTTTTGAAAAAGCCGGTAGCCGAATGGAAATGCCTGGTTGTTCTCTATGCATGGGCAATCAAGCTCGTGTAGAAGATAATTCAACTGTTTTCTCAACAAGTACAAGAAATTTCAACAACAGATTAGGGAAAGGAGCTCAGGTGTTCTTAGGAAGTGCAGAATTGGCTGCTGTTTGCGCTTTGTTAGGTCATATCCCTACAACTGATGAATATCTTGCAATAGCTTCCAAAAAAGTTTCACCAATAACTGACGAAATCTACAGATACTTAAACTTTAATGAAATACCAAACTTTATCGAAGATGGTCGTGTAATAACAAAAGATGAAGAGGCCTCTATTTTACAAACCTAAATTGAGTTAAATGATCAAAAGTAAAAGTCAAAATCCAATACAAAAAAAATCAACTCAAAGCATAAGAAGACTTCTTCAGAGGAAATGGCTAAATGTAATTCTTGCTCTCATACTTACAGGTTTAGGAGCAGCATTAACGGGAATATTATTTAAAACTGGAATTCATGCATTAGAAGATTATCGATCAAATCTTCTTGCATCTATGCCTAGATGGATAGTTTTACCAATACTAGGAGCATTGGGAGGCTTGATTTCTGGATCGCTCATTCAAAATTTTGCCCCTGCAGCAAAAGGTGCTGGCGTAAGTCACATCATTGCTTTCCTTCGCCATAAGCCAGTCCCCATGGGATTAAGAGTTGGAATAGTAAAACTGTTTGCTGGAATTATTGCTATTGGCAGTGGATTTCCACTAGGCCCAGAAGGCCCCGCCGTTCAAATGGGGGGATCTGTTGCTTGGAAAATGGCAAAATGGCTAAAAGCCCCTATTTCATTTCGCAGAGTCATAGTTGCAGCAGGCGGAGGAGCTGGAATTGCAGCAATTTTTAGTGCACCTATTGGAGGCTTTGTCTATGCAATTGAAGAACTTCTAAATTCAGCCAGACCAGTAGTCCTCTTACTAGTAGTAGTAACAACTTTCTGGGCTGATAGTTGCGCTGATATTTTGCAAGCGATTGGACTAGATCAAAAAGCTGGTGGATTTGTTAATAATTTAGGTTTTCAATTAGAGAGAGCATACACACCAGTAATCGAGTTCTTTCCAATAGATTTTTTATACCTAATATTTTTGGGAATTATTTTAGGATTGTTAGCAGAAATGTATTGCCGATATGTTTTAAAAATGCAAGTTCTAGGAAATAAATGGTTTAAAAATAAAACCATTGAAAGAATGAGTTTATCAGGTTTATTGCTTGGTACTATGTATTCAATTATTCCGGAAAATTTTCACAATATCGAAGAATTACAAAAAATTATTGTTAATGAAAGTAGCAGTTTCACACTTGCAATAAGTATATTTATTGTTTTATTCTTTGCCTCTGGCCTTGCTGCTGCATCAGGCGCACCAGGTGGTTTATTTTATCCAATGCTTACTTTGGGCGGAGCTATAGGATTAGCAAGTGGTATTGGAGTAGAAACAATCACTGGCCATGTTCCAACAACCTATATTTTCGCAGGAATGGGGGGATTCGTCGCTGGATGCTCAAGAACCCCTTTAACAGCTATGTTTTTAGCCTTCGCATTAACTAAAAATCTTTTAATACTAAAGCCACTCTTAATTACATGTATAGCTAGCTTTTTAACTGCCAGAATATTTAATGAACACTCAATTTATGAAAGACAAATTACAATTGAAGAAGGAG
>AG-402-B05
ATCCCTGAAGAATTAGCTGGGATGATTGATGCCTATATAGAACTAGGACCCAAAATTCAATCAACCAGCAATCAACGTCAACCTATATTTTTTGGGATGCCTTTTGATGGGCGAAAAAAAAACAGCGCCAATTTACCCTCTAACAACTTTACTATTACTAACTCAGAAACAGCCTGTTATTTTGCATGGTGGTTCTCGTATGCCAGTGAAATACGGCGTTACTCATCACGAACTCTTTCAAGCCTTAGGAATAAATTTAACTGGTCTATCCATAGAACAACTACAAAGTTTTTTCAACCATAACGACCTAGCTTTAATACATCAGCCAGATCATTTTTCGCTAGCTGAAAATTTAATTCCTTACAGAGATCAAATAGGTAAGCGACCACCTCTAGCAAGTATGGAATTAATCTGGACATGTCATCAAGGAAATCATCTACATATAAGTGGCTATGTTCATTCACCTACTGAAGAAAGACATTGGAAGACCTTAGAGCTTATGGGAGAACAAAATGTGATGACTATCAAAGGACTGGAAGGTGGAATAGATCTTTCAATTAGTCGTTCATCAACAATTGGACAGTACAAAAATCAACATGGAACTAGAACTGTTTTTCATCCCAAAGACTACGAATGTTCTGGAAAAGATATTGAATGGAACGACATCACAGAATGGAAGAGATTTGCTTTAAAAGCTCTTAATGGCGAGGGTCCTTTAATAAAAGCACTTGAATGGAATGCTGGTATTTACTTTTTTTATGCAGGCTTAAGCTCTGATATTAAAGAAGGAATTAATAAAGCAAAAGAAATAATCAATTCAGGACTTGCTATCAAGCACTTAGAAAAATTAATTGATTGGCGTGAGGAAAATATTGATTCCTAAGAATT--TTTAAAAAATAAATTTAATACAAAGTTTTTTCCATCAAATAACGAGAAAAATGCACACCACCTATTTGAATTTCTTCAGGGGAAATAATTATCCATCCATGACGTAAAAGCAGTTGATAACTACATAAACTTGCCTCGGTTTTTAAAGTTATTGGTCTATCTTTAAGAGTATCTGCCTCAATTTGATTTAATAGAGCCGTAGCATGCCCCTGCCGTGACGAACGCCCTCGGCAATAAAGCAATGCCAAGCGATTATGGGGATATTTTAAAGCAAATGCTTCAATAGTTTTATCAACACAACTCACCCAGCCCACCCCTTGCTTCAGAGGTTTATCTAAAATCCCAGGAAGATACGCTAAAGCTGACCATGCTTCAATCTGTTCTTGGCTGTACAAGGATTTGTCGCAAGTTCGAATAGCATCTTCATAAACTTCTCGGAGGGCCATTTCATCAGAACCCTCACAAAGTCGCAAATATCGATTTAGACTGTTTTTACTAAATGAAGTCAAGTTCTCTGACAGTATGAGAAGGTGAATAAATTATGAGCTATTTGCATTGAGAAGGCTAAAAATTCCCACCCTTTTAGGAGCTTTCATAACACTTCTAGATGATCGTTTGGGCGAAACCATTGTTTTGCCTTTATTACCTTTTTTATTAGAACAATTCACGACAAGCGCGACGACTCTTGGTTTTTTGACTGGAACTTATGCAATATCTCAGTTTGCTGCAGCCCCACTAATTGGAGCTATGAGTGATCGTTTCGGTCGTAAGCCAATCATGATCACATGTGTATCTGGTTCAGTAATAGGAATATGTCTATTTGCATTAACTGTAAGCCTGAATTGGGATAATTATTTACCTTTATGGGCCTCAGCTTTACCTTTATCTTTACTATTTTTAGCCAGAATAATTGATGGCATAAGTGGCGGTACTGCAGCTACTGCTACTACAATACTTGCAGATATATCAACTCCCGAAAATCGCGCAAAAACCTTTGGATTAATTGGAGTAGCGTTTGGTTTAGGTTTTATTCTTGGTCCAGGATTAGGAACAGCTCTTGCTAAATTTAGTGTTACTTTACCGGTATGGGTAGCAAGCGGATTTGCAATATTTAATCTTATTTTTGTAATTTGGTTTCTACCAGAAACACTGCCCAAAAATAAAAGAAATTTACTACCAAGGAAAAGAGATTTGAATCCAATTAGTCAGCTACTAATTGTATTCAAAAACCCCTTAGCTAGAAGACTTTGCTTATCCTTTTTTGTTTTCTTTATGGCATTTAATGGCTTTACAGCTGTTTTAGTCCTTTATTTAAAAGAAAAATTTGGATGGAGTCCTGAATTATGTAGTGCTGCTTTTATTGTCGTTGGAGTTATCGCGATGATTGTTCAAGGAGGCCTAATTGGTCCTCTTGTAAAAAGATTTGGGGAGTCGAAATTAACTTTTACTGGTATTGGCTTTGTAATGACAGGATGTATTCTTTTAACGCTCGCAAATATAGATACGTCAATTCCTCTTGTATTTTCTGGCGTCGCAATACTTGCAATGGGAACTGGACTAGTAACTCCTAGTTTAAGAGCACTAATTTCAAGAAGACTAAGTTCTATAGGTCAAGGAGCAGTATTAGGAAATCTACAGGGTTTACAAAGTCTGGGAACTTTTCTTGGAGCAATAGCAGCAGGACGCTCATATGATCTTTTTGGTCCAAGAAGTCCATTCTTTGGCACAATATTGCTTCTACTATTTGTTATGTTTTTAATTTCAGGGAAAAGTCTTACCAAGCAAAAAGAAATCTCCTAGACTGATAGATGATCAAGATATTAAACT---AATAATTAGAAATTGAATAAATTGGTTATAGATATGACTAGTCCAAAAATCAGTAATGAAACTTATATTAATCGTGAACTCAGCTGGATAGATTTTAATAAACGTGTTTTAGAACTTGCGATAGAAGAGGAAACGCCATTACTAGAAAAAATTAAATTCAGTTCAATTTTTAGCAATAATTTAGACGAATTTTTTATGGTTAGAGTTGCTTCATTAAAATCACAAGTAGAAGGTGGAATCTCAAAAAGAAGCCAAGATGGAAAATCTCCTGAAGAACAACTTATCGAAATTCGAAATTATTTAGACCCTATTTTAAAGACGCAGCAATATAAAACAAAACAATATATGGAAGATGACTTTAAAAAAGAGAATATATTTATTCTTGAATATAAAGAATTAAATGAAAGACAAAAAGTTTGGATAGATAATTATTTTACAACTGCAATCTTTCCGATACTAACTCCCTTAGCAGTTGACCCTTCTCATCCATTCCCGTTTATAAGTAATCTTAGTTTAAATTTAGCTGCAATTATCGTCGATAGTGAATCAGATAAAGAGCAATTTACCCGTATAAAAATTCCTGGAGAGAGTATTTCCAGATTTATAAGTATTCCAGTTGAACTACATGATAATGAATCAACAAAATACACAGGAATTGCGATTGAGCAAATCATTGCAAATAATCTGTCTATGCTTTTCCCTGGAATGAGTGTTAAAGAATATTCGTTCTTTCGCGTTACAAGAGATGCTGATCTAGAGCTTAGAGACCTTGAAGCTGATGATTTAATGAGTGCACTAGAAGAAGGTTTACGCAAGCGACGCAAAGGAGGTGAAGTAGTCAGGCTAGAAGTCTCTATAGATACGCCAAAAGTAATTCTTGATCTTTTACAAGAAGGGATGAATATTGACAAAGAAAATTTATATCAAATTAAGGGATTACTAGCATTAGATGAATTAATAGAATTAACTAATTTTAATCTTCCTAAATTAAAATTTAAAGAGCATCAAGGCGTTACTCATAACTCACTCAAAAATAGTCAATTACGAGAACAAGAAGAATTAGATACTAGACATAACAGCAATTTTAAAAGTATATTCTCCATTATTCGCCGTAGTGATTTACTAGTCCATCACCCATACAATCTATTCTCCACATCAATCGAAGAGTTTATTAATCAAGCTGCGGAGGATAAGCAAGTCATGGGTATCAAAATGACCTTGTATAGAATTTCCAAAGACTCCTTAATTATTAATGCCCTAATAAGAGCTGCTGAGAAAGGAAAGCAAGTCATGGCTCTAGTTGAACTAAAAGCAAGATTTGATGAAGATAATAATATCCAATGGGCAAAACAATTAGAGCAAGCTGGAGTGCATGTTGTCTATGGAGTCATTGGACTAAAAACTCATACAAAAATCGCTTTGATTATAAGAAAAGAAAAAAACAGATTAAGAACATACTTTCATATTGGGACTGGTAATTATAATTCGAAAACGTCTAAAACATATACAGATTTTGGCTTGCTGTCTTGTCAGCCTGAACTTGGTCAAGATCTTATTGAACTATTTAATTATCTGACTGGATTTGCTAAACAAAAATCCTACAGAAAATTATTAGTTGCACCGGTAACTCTTAGAAGTGGAATAGAAAAACTAATAAAAAGAGAAATCAATTATGCAAAAAATGGCTTACCAGCCAAGATAATAGCCAAAATGAACTCCCTAGTTGATCCAGAAATCATAAAATTACTTTATCTAGCATCACAGGAAGGAGTAAAAATTGAACTTATAATTAGAGGAATGTGCTGCCTATACCCTCAGAAAAAAGGCTTAAGCGAAAATATAAAAGTAACAAGCATTATTGGTAGATTTTTAGAACATTCAAGAATCTTTTGGTTTAATAACGATGGAAATGCAGAAGTATTTATTGGTAGTGCAGACTGGATGAGGCGTAATTTAGATAGAAGAGTTGAAGCAGTTACACCTATTGAAGACAATAAGATTAAAAAAGAAATTAAACATTTATTGGATTCTTATTTAGAAGCAAATAAAGACTCTTGGAACATGCAAAGTGATGGTAGCTATACCAAAAATCAAATTTTGAATGATAAGAAAAAATATATTCAAGAAAAAATTATTAAGCTGTACAAAAATGAAGAAAATTAAAAAAATTCAAAGATTTTTTTT--TAACATTTAATCTATTTTTTTGATGCGCTTTATACCTAATTAGCCAAAAAATCATAAATTTTTCGTTTCAATTAGTCAACTTCTCCTTGTTAGTGCTAACTTCTTAATAAATCTAATTTCAAGAGGCCAGGGTGATGGGGATCCCGCTGGAATCTGCCAAGGAAATTTCTGATGTTTCATCAGTGAAATCTAATTCGGCAAGCACAAGTCAAAAACTATCTGCATCAACTGTAAGTAGTCAAAAATCTCGAAGTTCTAGAAGACAAAGTAATCGTCTCGCTACTGACGCGATAGGTTTCTATCTAACAAGTATCGGCAGAGTTCCACTTCTGACTCCTGCAGAAGAAATTGAGCTTGCTCATCATGTGCAACAAATGAAAGATTTGTTGAGCCTTCCTCTTGAACAACGGTCTACCCGTCAGAAACACAAAATAAAAATGGGTAAACGGGCAAGAGATCGCATGATGGCTGCAAATCTTAGACTCGTTGTAAGTGTTGCAAAAAAATATCAAAATCAAGGTCTCGAGTTACTCGATTTAGTTCAAGAAGGTGCCATTGGCTTAGAAAGAGCTGTTGATAAATTTGATCCTGCAATGGGTTATAAATTCTCAACCTATGCGTACTGGTGGATAAGGCAAGGGATGACTCGTGCCATTGATAACAGTGCTAGAACTATTCGACTGCCAATACATATCAGCGAAAAACTTTCAAAAATGCGCCGCATATCGCGTGAATTATCTCATCGATTTGGTAGACAGCCAAATCGACTCGAATTGGCAAACGCGATGGGAATTGAACCTCAAGATCTAGAAGATCTAGTGTCTCAAAGTGCGCCATGTGCCTCTCTTGATGCTCATGCAAGAGGCGAAGAAGATCGTAGTACTCTTGGAGAACTAATTCCAGACCCAAATTCTGATGAGCCCATGGAAGGGATGGATAGAAGTATTCAAAAAGAACACCTCGGAGGCTGGTTATCTCAATTAAATGAGAGAGAGCAAAAAATCATGAGACTTCGCTTTGGCCTTGATGGAGAAGAACCACTTACTCTTGCTGAAATTGGAAGACAAATAAATGTTTCTAGAGAACGTGTAAGACAACTTGAGGCTAAAGCAATTTTAAAATTGAGAATAATGACTACTCATCAAAACGCTGCCTAAACATTGCCCATTCAAATAGCTGTTTTTGTTATTGCGTTATGGATAATTATAATTTTATTGATTGCATTTTTATGTAAGAGATATTTTCCTAAAAAAGAAGAGTTAAGTAGAAAAATTATTCATATCGGAACAGGACCCGTAATTCTCTTAGCTTGGTTATTTGATATTCCAAAAAATATAGCTTTCTTATCTGCATTGTTTATCACTGTAGCCTTAGGTATTAATTATCAATTTCGTTTATTACCTGCCATTGAAGATATCGAGAGAAAAAGTTTTGGAACAATTGCATATGGCATCAGTATCACACTTTTACTTCTACTGTTCTGGCCTCGCTACGCATCTTCTATTTCCATAGGAGTCCTATCAATGGCTTTTGGTGATGGATTAGCAGGTTTAATAGGAAGATCTATTAACTCTCCAAAATGGTCAGTACTGGGTCAAACAAAATCGATTGCTGGAACATTAATAATGGCTTCAGTAGTAGCCATAACTACTTCAATTATCTCTTTAATTAATAATTTAGGCATGCAACCACTAGAAATTTTAGGTATATCACTCATAGCAACTTTTTTAGAACAAATCAGTCCTTGGGGAATTGACAATCTAACTGTTCCTATTGGAGTAACTTGTATTGGAATATGGTTAATAGGAATATAAACAAC-TAACTACATTTATTTGACCGATTCAGCTAGTTCCTCTAATAAAATTTCAGTTGTAGAAAAGTTTATGCATGCATCCGTAACACTTTGCCCATAGGTAAGTTTTGACAAATCTGAATTTAATTTCTGATTACCCTCAACAAGATGACTTTCTATCATTACGCCCATTACGTTCTTTGATCCACCTTTTATCTGTGATGCTACATCTCTTAAAACTTCTGATTGTCTACGAAAATCTTTATTGGAATTACCATGACTACAATCAACCATAACTTTTCCAGGCATCTTAAATTGTTCTAATTCATCTGCAATTAAATTAATTGCATCGAGATGGTAATTGGTACCATTCTTACCACCTCTTAAAACAAGATGACCATTTGGATTACCTGTAGTACTCACTATTGAAGCGTGACCATCATTATTAATTCCTAAAAAATGATGAGGTTTTGAAGCCGCTTGCATTGCATTAATCGCTATCGTGGCTGTCCCATCAGTACCATTCTTATAACCAACCGGCATTGATAATCCAGACGCCATTTCACGATGGGTCTGACTCTCTGTCGTTCTTGCTCCAATAGCAGTCCAACTAATTAAATCAGCAATATACTGAGGCACAACTGGATCAAGTAATTCAGTTGCAGCCGGCATTCCTGCTTTGGCTAAATCAAGTAATAGACCTCTTGCCTTTCTTAAACCACTATTGATATCGTAAGAATTGTCAAGATGAGGGTCATTAATAAGTCCTTTCCAACCAACAGTTGTGCGTGGTTTCTCAAAATAAACACGCATAACAATCTCAAGCTTTTGACTATATCTCTCCCTCAATGGAGCTAAACGGTTTGAATATTCAATAGCAGCATTAACATCATGAACCGAACACGGTCCAACAATCACCAAAATTCTTGGATCATTACCATGAAGAATTGATTGAATCTTGTTTCGAGTAGTAGAGACAACTCCAGAGGCTGCCTTATCTAAAGGCAAATCTCTATGAATTAATGCTGGTGACATTAATGGACGAGTTTCGACCACATGAAGGTCAGAGGTGCTATCCACCATTGAAAAATATGATGAGGTGGACATTTAAAGCGTGATCATAGTTATAAGATTAGAGAAGTATCAGTCATAGGGGGG-AATAAGTTGCATTATCTGAATGTTTGTTCAAGAAACATGCGGTTGTAAACAATGAAAACAAAAGGCTCTCACTCAAATACATTCTCTGTTGAGATTTAACAATGCTCAAAGATTACTTATCACATGTTGCCGAAAGAGAAGCGTTGGGGATCCCTCCACTTCCTTTAGATGCAAAACAGACTCAAGTTTTAACAAAGTTATTGGAAAAACCAGATACAGAATTCAATCAAAAGTTCTTACTTGATCTTCTTGTTGATCGAATTCCTCCCGGAGTTGATCAAGCCTCTTATGTCAAAGCGACTTGGCTTAGCTCAATTGCTCAAGAAGAATCAAAAAGTCCTTTAGTAACTCCTCTAAAAGCAACTGAGCTTTTGGGTACAATGATTGGCGGATATAATGTAGCAGCATTAATTGAAATACTAAAATCTAATAATAAACAATTAGCAACTTCAGCCTGTCAAGCATTAAGCAATACTCTTTTAGTTTATGACGCTTTAAACGATATTTTAGAATTAGCAAAAACTAATATTTATGCAGAAAAAGTTATCAATAGCTGGTCCAATGGAGAATGGTTCACTAATAAACAACCCTTAGCTCAAGAAATAACTGTAACAGTATTTAAAGTTGAAGGGGAAACAAATACAGACGACCTCTCTCCAGCAACTCATGCCACAACAAGACCAGATATCCCTTTACATGCTCTAGCGATGCTAGAAACTAGAGATCCAAATGGTTTAAACACTATTGAAGAATTAAAAAAGAAAGGATATCCAATCGCATATGTTGGCGATGTCGTTGGAACAGGAAGCTCTAGAAAGTCAGCAATTAACTCAGTCCTTTGGCATACAGGACAAGATATACCTTACGTGCCAAATAAAAGAGGGAGTGGGGTTGTAATAGGAGGCAAAATTGCTCCTATTTTCTTTAATACTGCTGAAGATTCAGGTGCACTTCCAATTGAATGCGATGTAAGCAATCTCAAAACAGGTAATGTAATTACTATTTTTCCTTACAAAGGAGAAGTTAGAAGAAGTAAAAATGAGACAAACAGTGGAGAACTTCTATCAAAATTTGAATTAAAACCACAAACTATTACTGATGAAGTAAGAGCAGGTGGGCGAATTCCTTTAATGATTGGAAGAGCTTTGACAGACAAAGTTAGAACAAAATTAAAACTTCCTCCCTCTACTCTTTTTATTCGTCCTGGTCAGCCAGCTGCATCAAAGTATGGGTTTACACAAGCTCAAAAAATAGTTGGAAAAGCTTGCGGTTTAGAAGGTGTCCTCCCTGGTGCAAGTTGTGAGCCAATAATGACAACAGTTGGTAGTCAAGACACTACTGGTCCGATGACTAGAGATGAAATGAAAGAATTAGCGTGTTTAGGATTTTCTGCTGATTTAGTTATGCAGAGTTTCTGTCATACGGCAGCATATCCCAAGCCTGTTGATATCAAAACTCAAAAAGAACTCCCTGATTTTTTTGCTGAAAGAGGAGGAATAGCATTAAAACCCGGTGATGGAATTATTCACAGTTGGCTAAACAGGATGCTTTTGCCTGACACAGTTGGCACAGGTGGCGATAGTCATACACGATTCCCTTTGGGCATCTCATTTCCTGGAGGTTCGGGAGTAGTGGCATTTGCGGCAGCCATTGGTTCCATGCCTTTAGATATGCCGAAGTCAGTTCTTGTTCGTTTTAAAGGGTCTTTACAAACTGGCGTCACTTTAAGAGATGTAGTTAATGCCATTCCGTGGATGGCCATTCAGCAAGGTCTTCTGACCGTCGCAAAAGCAAACAAAGTTAATGTGTTCAATGGAAAGATATTAGAAATTGAAGGCCTACCAAACCTAAAATTAGAGCAAGCCTTTGAGTTAACTGATGCAAGTGCAGAAAGATCTTGTGCTGGATGTACTATTCAACTTTCTGAATCAACAATCAGTGAATATTTAAAAAGCAATATTGTTTTACTTAAAAATATGATTGCTAGGGGATATAAAGACGCACGAACAATAAGTAGAAGAATTAAAGAAATGGAAGATTGGTTAAAAAAACCAAATTTACTATCAGCCGACTCAAATGCTCAATACTCAGAAACCATCGAAATAGACTTGAATGAACTCAAAGAACCTGTTTTAGCTTGTCCTAATGATCCTGATAACGTCAAACTTTTAAGCGAAGTCGCAGGCACTCCCATTCAAGAGGTTTTTATTGGTTCGTGTATGACTAATATTGGTCATTATCGAGCCGCCGCAAAAATTCTCGAAGGAGAGGGGAAGATATCAGCACGATTATGGGTATGTCCGCCAACACGAATGGACGAAGAAATTTTGAAAAAAGAAGGATACTACGAGATTTTTGAAAAAGCTGGTAGCAGAATGGAAATGCCTGGTTGTTCTCTATGCATGGGCAATCAAGCTCGTGTAGAAGATAATTCAACTGTTTTCTCAACAAGTACAAGAAATTTCAACAATAGATTAGGGAAAGGAGCTCAAGTGTTCTTAGGAAGTGCAGAATTGGCTGCTGTTTGCGCTTTGTTAGGTCATATCCCTACAACTGAAGAATATCTTGCAATAGCTTCCAAAAAAGTTTCACCAATAACTGACGAAATCTACAGATATTTAAACTTTAATGAAATACCAAACTTTATTGAAGATGGTCGTGTAATAACAAAAGAAGAAGAAGCCTCTATTTTACAAACCTAAATTGAGTTATATGATCAAAAGTAAAAGTCAAAATGCTATACAAAGAAAATCAACTCAAAGCATAAAAAGACTTCTTCAGAGAAAATGGCTAAATGTAATTCTTGCTCTCATACTTACAGGTTTAGGAGCAGCATTAACGGGAATACTATTTAAAACTGGAATTCATGCATTAGAAGATTATCGATCACATCTGCTTGCATTTATTCCTAGGTGGATAGTTTTACCAATACTAGGAGCATTGGGTGGCTTGATTTCTGGATCACTCATTCAAAATTTTGCCCCTGCAGCAAAAGGAGCAGGCGTAAGTCACATCATTGCTTTCCTCCGCCATAAGCCAGTCCCCATGGGATTAAGAGTTGGAATAGTAAAACTGTTTGCTGGAATTATTGCTATTGGAAGTGGATTTCCGCTAGGCCCAGAAGGCCCAGCAGTACAAATGGGAGGATCTGTTGCTTGGAAAATGGCAAAATGGCTAAAAGCCCCTATTTCATTTCGCAGAGTTATAGTTGCAGCAGGCGGAGGAGCTGGAATTGCAGCGATTTTTAGTGCACCTATTGGAGGCTTTGTCTATGCAATTGAAGAACTTCTAAATTCAGCTAGACCAGTAGTCCTCTTGCTAGTAGTAGTAACAACTTTCTGGGCTGATAGTTGCGCTGATATTTTGCAAGCGATTGGACTAGATCAAAAAGCGGGTGGATTTGTTAATAATTTAGGTTTTCAATTAGAGAGAGCATACACACCAGTAATCGAATTCTTTCCAATAGATTTTTTATACCTAATATTTTTGGGAATTATATTAGGATTATTAGCAGAAATGTATTGCCGATATGTTTTAAAAATGCAAGTTCTAGGAAATCAATGGTTTAAAAATAAAACCATTGAAAGAATGAGTTTATCCGGTTTATTGCTTGGTACTATGTATTCAATTATTCCGGAAAATTTTCACAATATCGAAGGATTACAAAAAATTATTGTTAATGACAGTAGCAGCTTTACACTTGCAATAAGTATATTTTTTATTTTATTCTTTGCCTCTGGCCTTGCTGCTGCTTCAGGCGCACCAGGTGGTTTGTTTTATCCAATGCTTACCTTGGGCGGAGCGATAGGATTAGCAAGTGGTATTGGAGTAGAAACAATAACTGGCCATGTTCCAACAACCTATATTTTTGCAGGAATGGGGGGATTCGTAGCTGGATGCTCAAGAACACCCTTAACAGCTATGTTTTTAGCCTTCGCATTAACTAAAAATCTTTTAATCCTAAAGCCACTCTTAATTACATGTATAGCTAGCTTTTTAACTGCCAGAATATTGAATGAACACTCAATTTATGAAAGACAGATTACAATTGAAGAAGGAG
>AG-363-M20
ATCCCTGAAGAATTAGCTGGGATGATTGACGCCTATATAGAACTAGGACCCAAAATTCAATCACCCAGCAATCAACGTCAACCTATATTTTTTGGGATGCCTTTTGATGGGCG-AAAAAAAACAGCGCCAATTTACCCTCTAACAACTTTACTATTACTAACTCAGAAACAGCCTGTTATTTTGCATGGTGGTTCTCGTATGCCAGTGAAATACGGCGTTACTCATCACGAACTCTTTCAAGCCTTAGGAATAAATTTAACTGGTCTATCCATAGAACAACTGCAAAGTTTTTTCAACCATAACGACCTAGCTTTAATACATCAGCCAGATCATTTTCCGCTAGCTGAAAATTTAATTCCTTACAGAGATCAAATAGGTAAGCGACCACCTCTAGCAAGTATGGAATTAATCTGGACATGTCATCAAGGAAATCATCTACATATAAGTGGCTATGTTCATTCACCTACTGAAGAAAGACATTGGAAGACCTTAGAGCTTATGGGAGAACAAAATGTGATGACTATCAAAGGACTGGAAGGTGGAATAGATCTTTCAATTAGTCGTTCATCAACAATTGGACAGTACAAAAATCAACATGGAACTAGAACTGTTTTTCATCCCAAAGACTACGAATGTTCTGGAAAAGATATTGAATGGAACGACATCACAGAATGGAAGAGATTTGCTTTACAAGCTCTTAATGGAAAGGGTCCTTTAACAAAAGCACTAGAGTGGAATGCTGGTATTTACTTTTTTTATGCAGGTTTAAGCTGTGATGTTAAAGAGGGAATTAATAAAGCAAAAGAAGTAATCAATTCAGGATTTGGTTTAAGGCAATTAGAAAAGTTAATTAATTGGAAACAAGAAAATATTGATTCGTAAGAAAT--ATTCAAAAATACATTTAATACAAAGTTTTTTCCATTAAATAACGAAAAAAAGAAACACCACCTATTTGAATTTCCTCAGGGGAAATAATTGTCCATCCATGACGTAAAAGCAGTTGATAACTACATAAACTTGCCTCCGTTTTTAAATTAACAGGCCTATCTTTAACAGTATCTTTTTCAATTTGATGTAATAGGTCTGTCGCATGACCTTGCCGTGACGAACGCCCTCTACAATAAAGTAATGCCAAGCGATTATGAGGATATTTCAAAGCAAATGCTTCAATCGTTTTATTAACACAACTCACCCAGCCCATACCTTGCTTAAGAGGTTTATCTAAAATCCCAGGAAGATATGCCAACGCTGACCACGCTTCAATCTGTTCTTGGCTATACAAAGATTTATCGCAAGTTCGAATAGCATCTTCGTAAACTTCTCTTAGATCCATTTCATCAGAACTCTCACAAGGTCGCAAATATCGATTTAAACTGTTTTTATTAATAGAAGCCAAGTTCTCTGACACTATGAGAAGGTGAATAAATTATGAGCTATTTGCTTTGAGAAGGCTAAAAATTCCCACACTTTTAGGAGCTTTCATAACACTTCTAGATGATCGATTAGGCGAAACCATTGTTTTGCCTTTATTACCTTTTTTATTAGAACAATTCACCACTAGCGCGACGACACTGGGTTTTTTAACTGGAACTTATGCAATTTCGCAGTTTGCTGCAGCCCCATTAATTGGAGCAATGAGTGATCGTTTCGGTCGCAAGCCGATTATGATCACATGTGTATCAGGTTCAGTCATAGGAATATGTCTATTTGCATTCACTGTAAGCCTGAATTGGGATAATTATTTACCTTTATGGGCCTCAACTTTACCTTTATCTTTACTATTTTTAGCCAGAATAATTGATGGTATCAGTGGTGGTACAGCAGCTACAGCTACTACAATACTTGCAGATATATCAACTCCCGAAAATCGCGCAAAAACCTTTGGTTTAATTGGAGTGGCGTTTGGTTTGGGTTTTATTCTTGGACCAGGATTAGGAACAGCTCTTGCTAAATTTAGTGTTACTTTACCTGTATGGGTCGCTAGCGGATTTGCAATATTTAATCTTATTTTTGTCATTTGGTTTTTACCTGAAACACTGCCCAGAAGTAAAAGAAATTTATTACCAAGAAAAAGAGATTTGAATCCAATTAGTCAGCTATTAATTGTATTTAAAAACCCTTTAGCTAGAAGACTTTGTTTATCATTTTTTGTTTTCTTTATGGCATTTAATGGCTTTACAGCTGTTTTAGTCCTTTATTTAAAAGAAAAATTCGGATGGAGTCCTGAATTATGTAGTGCTGCCTTTATTGTCGTTGGAGTCATCGCGATGATTGTTCAAGGAGGACTAATTGGTCCTCTTGTGAAAAGATTTGGAGAATCGAGATTAACTTTTACTGGTATTGGCTTTGTAATGACAGGATGTATTCTTTTGACGCTAGCAAATATAGATACGTCAATTCCACTTGTATTTGCTGGTGTCGCAATACTTGCAATGGGTACTGGATTAGTAACTCCAAGTTTACGAGCCCTAATTTCAAGAAGACTAAATTCTATAGGTCAAGGAGCAGTATTAGGAAATTTGCAGGGTTTGCAAAGTCTGGGAACTTTTCTTGGAGCAATCGCAGCAGGACGCTCATATGATCTTTTGGGACCACGAAGTCCATTCTTTGGGACAATATTTCTTCTGCTATTAGTTATGTTTTTAATTTCAGGGAAAAGTGTTAGAAATCAAAAAATAGTTTTCTAGACTGATAGAGGATAAAAATATTAAAAT---AATAATTAGAAATTTAATAAATCAATTATACATATGACTAATCCAAAAATCAATCATGAAACTTATATAAATCGTGAACTTAGTTGGATAGATTTTAATAAACGTGTTTTAGAACTTGCCATAGAAGAAGAAACACCATTACTAGAAAAAATTAAATTCAGTTCAATCTTTAGCAATAATTTAGACGAATTTTTTATGGTTAGAGTTGCTTCATTAAAATCACAAGTAGACGGTGGCATCTCAAAAAGAAGCCAAGATGGAAAATCTCCTGAAGAACAACTTATTGCAATTCGAAATTATATAGATCCTATTTTAAAAGTGCAGCAAAATAAAACACAACGATATATAAAAGAAGACTTTAAAAAAGATAATATATTTATACTTGAATATACAGAGTTAAATGAAAGGCAAAAGGTTTGGATAGATAATTATTTTACAACTGCAATTTTTCCAATTCTTACTCCCTTAGCAGTTGATCCTTCTCATCCATTCCCTTTTATTAGTAACCTTAGTTTAAATTTAGCTGCAATTATCGTCGATAGTGAATCAGATAAAGAACAATTTACCCGCATAAAAATTCCTGGAGAAAATATTTCTAGATTCATAAGTATTCCAATTGAACTAAATAATAATGAATCAACAAAATATACAGGGATTGCCATAGAGCAAATCATTGCAAATAATCTATCGATGCTTTTCCCTGGGATGGTTGTTAAAGAATATTCATTCTTTCGCGTTACAAGAGATGCTGATCTAGAGCTTCGAGACATTGAAGCTGATGATTTAATGAGCGCACTAGAAGAAGGTTTGCGAAAGCGTCGCAAAGGAGGTGAAGTAGTGAGGCTAGAAGTCTCTAGAAATACGCCAAAAGTAATTCTTGATCTTTTGCAAGAGGGGATGAATATTGACAAAGAAAATTTATATCAAATTAAAGGGTTGCTAGCATTAGATGAATTAATAGAATTAACAGATTTCAATCTTCCGAAATTAAAATTTAAAGATCATCAAGGTATTACTCATAATTCACTCAAAAGTAGTCAGTTGCGAGAACAAGAAGAATTAGATAGAAGAAATAAAAGTAATTTTAAAAGTATATTTTCCATTATTCGTCGTAATGATTTACTAGTCCATCACCCATACAATCTTTTCTCTACGTCAGTAGAGGAGTTTATTAATCAAGCGGCAGAAGATAAGCAAGTAATGGGAATCAAAATGACCTTGTATAGAATTTCCAAAGACTCTTTAATTATTGATGCACTCATTAGAGCTGCTGAGAAAGGAAAGCAAGTAATGGCTCTAGTTGAACTAAAAGCAAGATTTGATGAAGACAATAATATCCAATGGGCAAAACAATTAGAGCAAGCTGGAGTTCATGTTGTTTATGGAGTCATTGGACTAAAAACTCATACAAAAATCGCTTTGATAATAAGAAAAGAAAAAAACAGCTTAAGAACATACTTTCATATTGGGACTGGTAATTATAATTCAAAAACATCTAAAATATATACAGATTTTGGCTTACTGTCTTGTCAACCTGAGCTTGGTCAAGATCTTATTGAACTATTTAATTATCTGACTGGATTTGCTAAACAACAATCCTACAGAAAATTATTAGTTGCGCCGGTAACTCTTAGAAATGGAATAGAAAAACTAATAAAAAGAGAAATCAATTATGCCAAAAATGGTTTACCAGCAATGATAATAGCCAAAATGAATTCCCTAGTAGATCCAGAAATTATCAAACTACTTTATGTAGCATCACAAGAAGGAGTAAAGATTGAACTTATAATTAGAGGAATGTGCTGCCTATATCCTCAGAAAAAAGGCTTAAGCGAAAATATAAAAGTAACAAGCATTATTGGTAGGTTTTTAGAGCATTCAAGAATCTTTTGGTTTAATAACGACGGAGATGCAGAAGTATTTATTGGCAGTGCAGATTGGATGAGGCGTAATTTAGATAGAAGAGTTGAAGCAGTTACCCCTATTGAAGACAATCAAATTAAAAAAGAAATTAAACATTTATTAGATTCTTATTTAGAAGCAAATAAAGACTCTTGGAAAATGCAAAGTGATGGTAGCTACATCAAAAATCAAATAATGAATGGCAAGAGTCAATATATTCAAGAAAAAATTATTAATCTATATAAAAAAGAAGAAAACT---AAAAATTTGAAATTTTTAAG-AAAACATTTAATATAT-TTTTTGATGCGCTTTATACCTAATTAGGCAAAAAGTCATGAATTTTTCGTTTCAATTAGTCAACTTCTCCTTATAAGTGCTAACTTCTTAATAAATCTAATTTCAAGAGGCCAGGGTGATGGGGATCCCGCTGGAATCTGCCAAGGAAATTTCTGATGTTTCATCAGAGAAGTCCAAGTCGGCAAGCACAAATCAAAAACTATCTACATCAACTGTAAGTAGTCAAAAATCTCGAAGTTCTAAAAGACAAAGTAATCGCTTAGCAACTGATGCGATAGGTTTTTATCTGACAAGTATTGGAAGAGTCCCACTTCTTACTCCTGCAGAAGAAATTGAACTTTCTCATCATGTGCAACAAATGAAAGATTTGTTGAGTCTTCCTCTTGAACAACGTTCTACCCGTCAGAAACACAAAATAAAAATGGGTAAACGGGCAAGAGATCGCATGATGGCAGCAAATCTGAGACTTGTTGTAAGCGTTGCAAAAAAATATCAAAATCAAGGTCTCGAATTACTTGATTTAGTACAAGAAGGTGCAATTGGGTTAGAAAGAGCTGTTGATAAATTTGATCCTGCAATGGGTTATAAATTCTCAACCTATGCATACTGGTGGATAAGGCAAGGGATGACTCGTGCTATTGATAACAGTGCTAGAACTATTCGACTGCCAATACATATCAGCGAAAAACTTTCAAAAATGCGTCGTATATCTCGTGAATTATCTCATCGATTTGGTAGGCAGCCAAATAGACTAGAGCTAGCAAACGCAATGGGAATCGAACCTCAGGATCTAGAAGATCTAGTGTCGCAAAGTGCCCCATGCGCGTCTCTTGATGCTCACGCAAGAGGCGAAGAAGATCGTAGTACTCTTGGGGAACTAATTCCAGACCCAAATTCTGATGAGCCCATGGCAGGGATGGATAGAAGTATTCAAAAAGAGCACCTTGGAGGATGGTTATCTCAATTAAATGAGAGAGAGCAAAAAATCATGAGGCTTCGTTTTGGCCTCGATGGTGAAGAGCCACTTACTCTTGCTGAAATTGGAAGACAAATAAATGTTTCGAGAGAACGTGTAAGACAACTTGAGGCAAAAGCAATTTTAAAATTGAGAGTAATGACTACTCATCAAAATGCTGCTTAAACATTGGCTATTCAAATAGCTATTTTTGTTATTGCTTTATGGATAATTATAATTTTATTAATTGCATTTTTATGTAAAAGATATTTTCCTAAAAAAGAAGAGTTAAGTAGAAAAATTATTCATATTGGAACAGGGCCTGTAATTCTTTTGGCATGGTTATTTAATATTCCAAAAAATATAGCTTTCTTAACTGCATTATTAATCACCATAGCCTTAGGTGTTAATTATCAATATCGTTTATTACCTACCATTGAGGATATCGAGAGAAAAAGTTTTGGGACCATTGCATATGGTATCAGTATCACACTTTTACTGTTACTTTTCTGGCCTAGCTATGCATCATCTATTTCCATAGGAGTACTATCAATGGCTTTTGGTGATGGATTAGCAGGTTTAATCGGAAGGTCTATTCACTCTCGTAAATGGTCAATACTGGGTCAAACAAAATCAATTGTTGGAACATTAACAATGGGGTCAGTAGTAGCTATAACAACTTTAATTATCTCTTCAACTAATAATTTAGGGATACAGCCTCTAGAAATTTTATTCATCTCGCTGATAGCAACTTTATTAGAACAAATAAGTCCTTGGGGTATTGACAATTTAACTGTTCCTATTGGAGTAACTTGTATAGGGATATGGTTAATAGGAATATAAAAAAT-TAACTAAA-TTATTTGACTGATTCAGCTAGTTCTTCTAATAAAACTTCCGTTGTAGAAAAGTTTATGCATGCATCCGTAACACTTTGCCCATAGGTAAGTTTTGACAAATCTGAATTTAATTTCTGATTACCCTCAACAAGATGACTTTCAATCATGACCCCCATCACATTCTTTGATCCGCCTTTTAACTGTGATGCAACATCCCGTAAAACTTCTGATTGTCTACGAAAATCTTTATTTGAGTTACCATGACTACAATCAACCATGACTCTTCCAGGCATTTTAAATTGTTCCAATTCATCTGCAATTAACTTAATTGCATCAAGATGATAATTAGTTCCATTCTTACCACCTCTTAAAACAAGATGACCATCTGGATTGCCTGTGGTACTGACTATCGAAGCGTGTCCATCGTTATTAATACCTAAAAAATGATGAGGTTCTGAAGCCGCTTGCATTGCATTAATCGCTATCGTTGCTGTGCCATCAGTACCATTCTTATAACCAACCGGCATAGATAATCCAGACGCCATTTCACGATGAGTCTGACTCTCTGTCGTTCTTGCTCCAATAGCAGTCCAACTAATTAAATCAGCAATATATTGAGGAACAACTGGATCCAGTAATTCAGTGGCTGCAGGCATCCCTTTTTTAGCTAAATCAAGTAATAGACCTCTTGCCTTTCTTAAACCAGTATTAATATCGTAAGAATTATCAAGATGCGGATCATTAATAAGTCCTTTCCAACCAACAGTTGTACGTGGTTTCTCAAAATAAACACGCATGACAATCTCTAGTTTTTGACTATATTTCTGCCTCAATGGGGCTAAACGATTTGCATATTCAATGGCAGCATTAACATCATGAACCGAACATGGTCCAACAATTACCAAAATTCTTGGATCATTACCATGAAGAATTGATTGAATCTTGTTTCGAGTAGTAGAGACAACTCCAGAGACTGCCTTATCTAAAGGCAAATCTCTATGAATTAATGCTGGTGACATTAATGGACGAGTCTCGACCACATGAAGGTCCGAGGTGCTACCCACCATTGAAAAATATGATGAGGTGGACATTTAAAGCGTGATCATAGATATAAGATTAGAGAAGTATCAGTCATAGGGGGGTAATAAGTTGCATTATCTGAATGTTTATTCAAGAAACATGCGGTTGTAAAGAATGAAAACAAAAGGCCTTCACTTACATACATTCTATTTTGAGATTTAAAAATGCTAAAAAATTACTTATCACATGTTGCAGAAAGAGAAGCATTAGGGATCCCTCCTCTTCCATTAGATGCAAAACAGACTAAAGAGTTAACAGAGTTATTAGAAAAACCTGATAAAGAATTCGATCAAAACTTCTTACTTGATCTACTTGTTAATCGAATTCCTCCTGGAGTTGATCAAGCCTCTTATGTCAAAGCGACTTGGCTTAGCTCAATTGCTCAAGAAGAATCAAAAAGTCCATTAGTAAGTCCTTTAAGAGCAACTGAGCTTTTGGGTACAATGATTGGCGGATATAATGTGGCAGCATTAATTGAAATACTAAAATCTAATAATAAAGAATTAGCAGCTTCCGCCTGCAATGCCTTAAGTAATACTCTTTTAGTTTATGATGCTTTAAACGACATTTTAGATTTAGCAAAAAATAATATTTATGCTGAAAAAGTTATAAATAGTTGGTCCAATGGAGAATGGTTTACTAATAAACAACCCTTAGCCCAAGAAATAACAGTCTCAGTGTTTAAAGTGGAAGGAGAAACAAATACAGACGACCTTTCTCCAGCAACTCATGCTACGACAAGACCAGATATTCCTTTACATGCTCTAGCTATGCTAGAGACTCGAGACCCAAATGGTTTAAGCACTATTGAAGAATTAAAAAAGAAAGGATATCCAATAGCATATGTAGGAGATGTAGTTGGAACAGGAAGCTCTAGAAAGTCAGCAATAAACTCAGTTCTTTGGCATACAGGACAAGACATACCTTACGTGCCAAACAAAAGAGGGAGTGGAGTTGTAATAGGAGGCAAAATTGCTCCTATTTTCTTTAATACTGCTGAAGATTCAGGTGCACTTCCAATTGAATGCGATGTAAGCAATCTCAAAACAGGAGATCTAATTACTATTTACCCTTACAAAGGAGAAGTTAGGCGAAGTAAAAATGAGAGAAACAGAGGAGAACTTCTATCAAAATTTGACTTAAAACCACAAACTATTACTGATGAAGTAAGAGCAGGTGGGCGAATTCCTTTAATGATTGGTCGAGCTTTAACAGACAAAGTTAGAACAAAATTAAAACTTCCCCCCTCTACTCTTTTTATTCGTCCTGGTCAGCCAACTGCATCAAAGCATGGATTTACACAAGCTCAAAAAATTGTTGGAAAAGCTTGTGGTTTAGAAGGTGTTCTTCCTGGTGCAAGTTGTGAGCCAATAATGACAACAGTAGGTAGTCAAGATACTACTGGCCCAATGACTAGAGATGAAATGAAAGAATTAGCCTGTTTAGGATTTTCTGCTGATTTAGTTATGCAGAGTTTCTGTCATACAGCAGCATATCCAAAACCCGTTGATATCAAAACTCAAAAAGAACTACCTGATTTTTTTGCTGAAAGAGGAGGAATAGCATTAAAACCTGGTGATGGAATTATTCACAGTTGGCTGAACAGGATGCTTTTACCAGACACAGTTGGGACAGGTGGCGATAGTCATACTCGGTTTCCATTGGGCATCTCTTTTCCAGGAGGTTCGGGAGTTGTGGCATTTGCTGCAGCCATTGGTTCAATGCCTTTAGATATGCCCGAGTCAGTTCTTGTACGTTTTAAAGGGTCTTTACAAGCTGGTGTCACTTTAAGAGATGTAGTTAATGCCATTCCATGGATGGCTATACAAAAAGGTCTTCTGACCGTCGCTAAAGAGAACAAAGTTAATGTGTTTAATGGAAAAATATTAGAAATTGAAGGTCTACCAAACCTAAAATTAGAGCAAGCTTTTGAATTAACTGATGCAAGCGCGGAAAGATCTTGTGCTGGATGTACTATTCAACTCTCTGAATCAACAATCAGTGAATATTTAAAAAGCAATATTGTTTTACTTAAAAATATGATTGCTAGGGGATATAAAGATTCAAGAACAATAAGTAGAAGAATTAAAGAAATGGAAGATTGGTTAAAAAAACCAGATTTATTATCAGCCGACTCAAATTCTCAATACTCAGAAATCATTGAAATAAACTTGAATGAACTCAAAGAACCTGTTTTAGCTTGTCCTAATGATCCTGATAACGTCAAACTTTTAAGCGAAGTCGCAGGCACTCCCATTCAAGAAGTTTTTATTGGTTCATGTATGACTAATATTGGTCATTATCGAGCCGCTGCAAAAATTCTTGAAGAAGAAGGGAAAATATCAGCACGATTATGGGTATGTCCACCAACACGAATGGACGAGGCAATGTTGAAAAAAGAAGGCTACTACGAGATCTTTGAAAAAGCTGGTAGCCGAATGGAAATGCCTGGTTGTTCTCTATGCATGGGCAATCAAGCTCGTGTAGAAGATAATTCAACTGTTTTCTCAACCAGTACAAGAAATTTCAACAACAGATTAGGGAAAGGAGCTCAAGTTTTCTTAGGAAGTGCAGAACTGGCAGCTGTTTGCGCTTTGTTGGGTCATATACCCACAACTGATGAATATCTTGCAATAGCTTCCAAAAAGGTTTCCCCTTTAACTGACGAAATATACAGATACTTAAACTTTGATGAAATACCGAACTTTGTCGAAGATGGCCGTGTAATAACAAAAGAAGAAGAGGCCTCTATTTTACAAACTTAAATTGAGTTAAATGATCAAAAGTCAAAGTCAAAATCCCGTCAAAAAAAAATCAAGTCAAAGCATAAAAAAACTTCTTCAAAGGAAATGGCTTAATGTAATTCTTGCTCTCTTACTTACAGGTTTAGGAGCAGCATTAACGGGAATATTATTTAAAACTGGAATTCATGCATTAGAAGATTATCGATCAAATATCCTTGCATATATGCCTAGATGGATAGTTTTACCAATATTAGGAGCATTAGGAGGATTGATTTCAGGATCCCTCATTCAAAATTTTGCCCCTGCAGCAAAAGGAGCAGGAGTAAGTCACATCATTGCATTTCTTCGCCATAAGCCAGTCCCTATGGGATTAAGAGTTGGAATCGTCAAACTATTTGCTGGAATAATTGCTATTGGCAGTGGATTTCCACTAGGCCCAGAAGGCCCCGCAGTACAAATGGGAGGATCTGTTGCTTGGAAAATGGCAAAATGGCTAAAAGCACCTATTTCATTTCGGAGAGTCATAGTTGCCGCAGGAGGAGGAGCGGGAATCGCCGCAATTTTCAGTGCACCTATTGGAGGCTTTGTCTATGCAATTGAAGAACTTCTAAATTCAGCCAGACCAGTAGTGCTCTTACTAGTAGTAGTAACAACATTCTGGGCTGATAGTTGCGCTGATATTTTGCAAGCAATTGGACTAGATCAAAAAGCTGGTGGATTTATTAATAATTTAGGTTTTCAATTAGAGAGAGCATATACACCAGTAATCGAATTCTTTCCTATAGATTTTTTATACTTAATAGGTTTAGGAATTTTACTTGGTTTCTTAGCCGAAATGTATTGCAAATATGTTTTAAAGATGCAAGTCCTAGGCAATAAATGGTTTAAAAATAAAACTATTCAAAGAATGAGTTTATCCGGATTATTACTTGGCTCAATGTATTCAATAATTCCGGAAAGTTTTCACAATATCGAACAATTACAAAAAATTATTGTAAATGAAAGTAGTAGTTTTACGCTCGCAATAAGTATATTTTTAGTTTTATTTTTTGCTTCTGGTTTGGCAGCCGCATCTGGAGCTCCAGGTGGCTTATTTTATCCAATGCTTACCCTAGGAGGAGCAATTGGATTAGCTAGCGGTATAGGAGTAGAAGCATTGACTGGCCATGTTCCAACAACTTATATTTTCGCAGGAATGGGCGGATTTGTAGCTGGATGCTCAAGAACGCCTTTAACAGCAATGTTTTTAGCCTTTGCATTAACTAAGAATCTTTTAATACTTAAGCCACTCCTGATTACATGTATCGCAAGCTTTTTAACTGCCAGAATATTTAATGAACATTCAATTTATGAAAGACAAATTACAATTGAAGAAGTAG
>AG-402-E17
ATTCCTGAAGAATTAGCCGGGATGATTGATGCCTATATAGAACTAGGACCAAAGATTCAATCACCCAGTAATCAATGTCAACCGATATTTTTTGGAATGCCTTTTGATGGTCG-AAAAAAAACAGCACCTATTTATCCTCTAACAACTTTACTATTACTCAGTCAAAAACAGCCTGTTATTTTGCATGGTGGTTCTCGTATGCCAATGAAATACGGCATTACCCATAACGAACTCTTTCAAGCTTTAGGAATAAATTTAACCGGTCTATCCATAAAACAACTACAAAGTTTTTTCAACCATAACGACCTTGCCTTATTCCATCAGCCAGATCATTTTCCACTAGCTGAAAATTTAATTCCATACAGAGATCAAATAGGTAAGCGACCACCTCTAGCCAGTATGGAATTAATCTGGACATGTCATCAAGGAAATCATCTACATATAAGTGGTTATGTTCATACTCCTACAGAAGAAAGACACTGGAAAACACTTGAGCTGATGGGGGAACAAAATATCATTACTGTCAAAGGACTTGAAGGTGGAATAGATCTTTCAATATGTCGTTCATCAACAATTGGACAATACAACAATCAACATGGAACTAGAACAGTTTTTCATCCAAAAGACTACGAATGTTCAGGAAAAGATATTGAATGGAACGATATCGAAGAATGGAAGAGATTTGCTTTGCAAGCTCTTAATGGCGAGGGTCCTTTAACTAAAGCATTAGAATGGAATGCTGGTATTTACTTTTTTTATGCAGGCCTAAGCTCTGATGTTAAAAACGGGGTTGAAAAAGCTAAAGAAGTAATCAATTCAGGATTAGCTTTAAGACACTTAAAAAAATTAATTAATTGGAAAAAAGAAAATATTGATTCATAAGACCTTGTTTAAAAAATAGATTTAATACAAAGTTTTTTCCATTAAATAACGAGAAAAACCAACACCACCTATTTGAATTTCCTCAGGAGCAATAATTATCCATCCATGACGTAACAGCAGTTGATAACTACATAAACTTGCCTCCGTTTTTAAATTAATAGGTCTATCTTGAATAGTATCTGCCTCAATCTGATGCAAAAGAGCTGTGGCATGGCCTTGTCTTGAAGAACGACCTCGGCAATAGAGTAATGCCAAACGATTTTGAGGATATTTCAAGGCAAATGCTTCAATTGTTTTATTAACGCAACTTACCCACCCCACGCCTTCCTTCAGAGGTTTATCTAGAATCCCAGGAAGATACGCTAAAGCTGACCACGCTTCAATCTGTTCTTGACTATATAAGGATTTATCGCAAGTTCGAATCGCATCTTCATAAACTTCTCTGAGAGCAATTTCATCAGAAATCTCACAAGGTCGCAAATATCGATTTAAACTGTTTTTATTAATCGAAGTCAAGTTCTCTAACAATATGAGAGGGTGAATAAATTATGAGCTATTTGCTTTGAGAAGGCTAAGAATTCCCACACTTTTAGGAGCTTTCATAACACTTCTAGATGATCGATTGGGTGAAACTATTGTTTTGCCTTTATTACCTTTTTTATTAGAACAATTCACCACAAGCGCGACGACTCTCGGTTTTCTAACAGGAACTTATGCAATATCCCAGTTTGCTGCAGCCCCATTAATTGGAGCCATGAGTGATCGTTTCGGTCGTAAACCTATCATGATCACATGTGTATCAGGTTCAGTAATAGGAATATGTCTCTTTGCATTAACTGTAAGCCTGAATTGGGATAATTATTTACCTTTATGGGCCTCAACTTTGCCGTTATCTTTACTGTTTTTAGCAAGAATAATTGATGGTATAAGTGGAGGGACAGCAGCTACTGCTACTACAATACTTGCAGATATCTCAACTCCCGAAAATCGTGCGAAAACCTTTGGTTTAATTGGTGTAGCGTTTGGTTTAGGTTTTATTCTTGGGCCAGGATTAGGAACCGCGCTAGCTAAATTTAGTGTTACTTTACCTGTATGGGTTGCTAGCGGATTTGCAATATTTAATCTTATTTTTGTAATTTGTTTTTTACCTGAAACACTGCCAAAAAACAAAAGAAATTTATTACCAAGAAAAAGAGATTTGAATCCAATTAGTCAGCTACTAATCGTATTCAAAAACCCCTTAGCTAGAAGACTTTGCTTATCATTTTTCGTTTTCTTCATGGCATTTAATGGCTTTACAGCTGTTTTAGTCCTTTATTTAAAAGAAAAATTTGAATGGAGTCCTGAATTATGTAGTGCTGCTTTTATTGTGGTTGGAGTTATTGCGATGATTGTTCAAGGAGCACTAATTGGTCCGCTGGTGAAAAGATTTGGGGAATCGAGACTTACTTTTACTGGTATTGGCTTTGTAATGACAGGATGTATGCTTTTGACGCTAGCAAATATAGACACTTCAATTCCTCTTGTATTTACGGGCGTCGCAATACTTGCAATGGGAACTGGACTAGTCACTCCTAGTTTAAGAGCACTCATCTCGAGAAGACTAAGTTCTATTGGGCAAGGAGCAGTATTAGGAAATCTACAAGGTTTACAAAGTCTGGGAACTTTTCTTGGGGCAATTGCAGCGGGACGCTCATATGATCTTTTTGGTCCAAGAAGTCCATTTTTTGGGACAATATTGCTTCTAATTTTTGTTATGTTTTTAATTTCAGGAAAAAGTTTTAGCAAGAAAAAAGTATCCGTCTAGACTTATAGATGGCCAAGATATTAAAAT---AAT-ATTAGAAATTAAATAAATTATTTATAGATATGAGTACTACCAACTTAAATAATGAAACTTATATTAATCGTGAACTTAGTTGGATAGATTTTAATAAACGTGTGTTAGAACTAGCTATAGAAGAAGATACACCTCTACTAGAAAAAATTAAATTCAGCTCAATTTTTAGCAATAATTTAGACGAATTTTTTATGGTTAGAGTGGCTTCATTAAAATCACAAGTAGATGGTGGTATCTTAAAAAAAAGCCAAGATGGCAAATCTGCAGAAGAACAACTTATTGCAATTAGAGAATATCTAGATCCCATTTTAGAAACACAACAATCTAAAACAATACAATATATAAAAGAAGAATTTAAAAAAAATAATTTATTTATACTTGAATATAAAGAATTAAACGAAAAACAAAGACTATGGATTGATAATTATTTTACAAATGCAATCTTTCCTATATTGACTCCCTTAGCAGTTGACCCTGCTCACCCATTCCCTTTTATAAGCAATCTTAGTTTAAATTTAGCTGCTATTGTCTTTGATAAAGAATCAGAAAAAGAACAATTTACTCGTATCAAAATTCCAGGCGAAAGTATTTCTAGATTTATAAGTATTCCAATTGAACTAGATAATAATGATATAGCACAATATACATGCATTCCCATTGAGCAGATTATTGCAAATAATTTATCAATGCTTTTTCCTGGAATGGAAGTTAAAGAATTTTCGTTCTTTCGAGTAACTAGAGATGCTGATCTTGAGCTTCGAGATATTGAGGCTGATGATTTAATGAGTGCACTAGAAGAAGGTTTACGCAAACGGCGAAAAGGAGGTGAAGTTGTCAGGCTTGAAGTCTCCTCAAATACACCAAAAAACATTCTTGATCTTTTACAAGAGGGAATGCATGTTGAGAAAGAAAATTTATATCACATTGAGGGATTACTAGCCTTAGATGAACTAATTGAATTAACAGCAATTAATCTTCCTAAACTAAAATTTAAAGACCATCAAGGTATTACTCATAATTTACTAAAAAATAGTCAATTAAGAGATAATGAAGATTTAGATTTAAGAAATAAAAGTAACTTTAAAAGTATATTTTCTATTATTCGTCGTAATGATTTACTAGTTCATCACCCATACAATCTTTTTTCTACATCAGTAGAAGAATTTATCAATCAAGCTGCAGAAGATACACAGGTAATGGGGATCAAAATGACATTATATAGAATCTCAAAAGACTCTTTAATTATTGATGCTCTTATAAGAGCTGCTGAAAAAGGAAAACAAGTCATGGCTCTAGTTGAACTTAAAGCAAGATTTGATGAAGATAATAATATCCAATGGGCAAAGCAACTAGAACAATCGGGAGTCCATGTTGTCTATGGAGTAATTGGACTGAAAACTCATACAAAAATTGCATTAGTCATTAGAAAAGAAAAAAATAGATTAAGAACATATTTTCATATTGGAACTGGAAATTATAATTCAAAAACATCTAAGACATATACGGATATTGGTCTATTATCTTGTCAGCCTGAACTCGGACAAGATCTTATTGAGCTATTTAATTATCTAACAGGATTTGCCAAGCAACAATCCTATAGAAAATTATTAGTTGCTCCAGTAAGTCTTAGACATGGATTAGAGAAATTAATCAAAAGAGAAATAAAGTATGCAAAAGATAACTTACCTGCAAAAATAATAGCGAAAATGAATTCACTTGTTGATCCAGAAATCATAAAATTGCTTTATGAAGCATCACAAGAAGGAGTCAAAATTGAACTTATAATTAGAGGAATGTGTTGCCTATACCCTCAGAAAAAAGGACTAAGCGAAAATATAAAAGTAACAAGCATTATTGGTAGATTTTTAGAGCATTCAAGAATTTTTTGGTTTAATAATGATGGAAATTCAGAAGTTTTTATTGGCAGTGCAGACTGGATGAGGCGAAATTTAGACAGAAGAGTAGAAGCGGTGACACCTATTGAAGATAAGAAAATCAAAAAAGAAATTAAACATTTATTAGATTCTTATTTAGAAGAAAATAAAGACTCTTGGAATATGCAAAGTGATGGGAGCTACGTAAAAAATAAAATTTTGAATGATAAAAAAAAATATATTCAAGAAGAAATTATCAAGTTATACAAAAAAGAAGAAAATT--AAAGATTTCAAAGTTTTTTATGAAAACATTTAATCTATTTTTTTGATGCGCTTTATACCTAATTAGCCCAAAAAACATAAATTTTTCGTTTCAATTAGTCAACTTCTGCTTATAAGTGCTACCTTCTTAATAAATCTAATTTCAAGAGGCCAGGGTGATGGGGATCCCGCTGGAATCTGCCAGAGATCTTTCTGATGTTTCATCAGAGAAATCAATTGCGGCAAGTACAACTGACAAACTATCTGCATCCATTGTAAGTAGTCAAAAATCTCGGACGTCACGAAAGCCAAGTAATCGTCTCGCGACTGATGCCATAGGTTTCTATCTGACAAGTATTGGAAGAGTCCCACTTCTTACTCCTGCTGAAGAAATTGAGTTAGCTCATCACGTTCAACAAATGAAAGATTTGTTGAAACTTCCGCAAGAACAAAGAACTACTCGTCAAAAACACAAAATAAAAATGGGCAAGCGGGCCAGAGATCGTATGATGGCTGCAAATCTAAGATTAGTTGTAAGCGTTGCAAAGAAATATCAAAATCAAGGTCTAGAGTTACTTGATTTAGTTCAAGAGGGAGCAATTGGTCTTGAAAGAGCTGTTGATAAATTTGATCCTGCAATGGGTTATAAATTCTCAACCTATGCATACTGGTGGATAAGACAAGGGATGACTCGTGCCATTGATAACAGTGCAAGAACTATTCGACTACCAATACATATCAGTGAAAAGCTTTCAAAAATGCGTCGTATCTCACGTGAATTATCTCATCGATTTGGGAGACAACCAAATCGACTAGAACTTGCCAATGCAATGGGCATTGAACCTCAAGATCTAGAGGATCTTGTATCTCAAAGCGCTCCATGTGCATCACTTGACGCTCATGCAAGAGGAGAAGAGGATCGTAGTACTCTAGGCGAATTAATTCCAGATCCAAATTATGATGAGCCTATGGAAGGAATGGATAGGAGTATTCAAAAAGAACACCTTGGTGGATGGTTATCTCAATTAAACGAAAGAGAGCAAAAAATCATGAGACTTCGATTTGGTCTTGATGGAGAAGAACCACTTACTCTTGCTGAAATTGGAAGACAAATAAATGTTTCAAGAGAACGTGTAAGACAACTTGAGGCAAAAGCAATTTTAAAATTGAGGGTAATGACTACTCACCAAAACGCTGCATAAACATTGCCTGTCCAAATAGCTATTATTATTATTGCTGTATGGATAATAACAATTTTAATCATTGCATTTTTATGTAAAAGATATTTTCCAAAACAAGAAGAATTAAGTCGAAAAATTATTCATATTGGAACTGGACCAGTAATTTTATTAGCTGCATTATTTGAGATTCCAAAAAATATAGCTTTCTTTTCTGCATTTTTTATCACCATAGCCTTAGGTATTAATTACCAATACCGTTTATTGCCAGCCATTGAAGATATAGAGAGAAAGAGTTTTGGAACAATCGCATATGGTATCAGTATCACACTTTTACTCTTAATGTTCTGGCCACGCTATTCATCATCTATTTCGATAGGAGTCTTATCAATGGCTTTTGGTGATGGATTAGCAGGCTTAATTGGGCGATCAATTAATTCTCCAAAATGGTTAATACTTGGTCAAACAAAATCAATAGCAGGAACATTCACAATGGGGACTGTAGTAGCTATTTCGACTGAAACAATCTCTTCATTTAATAGTCTGGAGATACAACCTCTAGAAATAATAGTCATCTCACTAATAGCAACTATTTTAGAACAGATAAGTCCCTGGGGAATTGACAATATAACTGTTCCAATTGGAGTAACGTGTCTGGGAGTATGCTTAATAGGAACATAAAACAA---------GTTATTTGATTGATTCAGCTAGTTCACCTAATAAAATTTCTGTTGTAGAAAAGTTGATGCATGCATCGGTAACACTTTGTCCATAAGTAAGTTTTGATAAGTCTGAATTTAATTTCTGATTACCTTCAACAAGATGGCTTTCAATCATAACGCCCATAACATTCTTGGATCCACCTTTTAATTGTGATGCCACATCACGTAAAACTTCTGATTGCCTACGAAAATCTTTATTTGAATTGCCATGACTACAATCAACCATCAATCTTTTAGGCATATTAAATCTTTCTAACTCTTCAACAATTAAATTAATTGCATCAAGATGATAATTAGTGCCGTTTTTGCCACCTCTTAACACAAGATGGCCATCTGGATTACCTGTAGTACTAACTATCGAAGCATGACCATCGTTATTAATTCCTAAAAAATGATGAGGTTTTGAAGCCGCTTGCATTGCATTAATCGCTATCGTTGCTGTCCCATCAGTACCATTTTTATAACCAACCGGCATTGATAATCCAGACGCCATTTCACGATGAGTCTGACTCTCTGTCGTTCTTGCTCCAATAGCAGTCCAACTAATTAAATCAGCAATGTATTGAGGAACAACTGGATCAAGTAATTCAGTTGCTGCTGGCATTCCTTTTTTGGCTAAATCAAGTAATAGACCTCTTGCCTTTCTTAAACCAGTATTAATATCGTAAGAATTATCAAGATGAGGATCATTAATAAGTCCTTTCCAACCAACAGTTGTGCGTGGTTTCTCAAAATAAACACGCATCACGATCTCTAACTTTTGATTATATTTTTCCCTCAATGGGGCTAAACGAGTTGCATATTCAATGGCAGCATCAACATCATGAACCGAGCATGGTCCAACAATCACCAAAATTCTTGGATCATTACCATGAAGAATTGATTGAATCTTATTTCGAGTATTAGAGACAACTCCAGAGGCTGCCTTATCTAAAGGCAAATCTCTATGAAGTAATGCTGGTGACATTAATGGACGAGTCTCGACCACGTGAAGGTCAGAGGTGCTATCCACCATTGAAAAATATGATGAGGTGGACATTTAAAACGTGTTCATAGATATAAGATTAGAGAAGTATCAGTCATAGGGGGGTAATAAGTTGCATTATCTGAATGTTTGTTCAAGAAACATGGGGTTGTAAACAATGAAAACAAAAGGCCCTCACTCCAATACATTCTCTGTTGAGATTTAAAAATGCTAAAAAATTACCTATCACATCTTGCAGAAAGAGAAGCGTTAGGAATCCCTCCGCTTCCTTTAGATGCAAAACAGACACAAGATTTAACAGAGGTTTTAGAAAAACCAGATAAAGAGTTTGATCAAAACTTCTTACTTGATCTTCTTGTTAATCGAATTCCTCCTGGAGTGGATCAAGCCTCTTATGTCAAAGCGACTTGGCTATGCTCAATTGCTCAAGAAGAATCAAAAAGTCCGCTAGTAAGTCCTTTAAAAGCAACTGAGCTTTTGGGTACAATGATTGGCGGATATAATGTAGCAGCATTAATTGAAATACTAAAATCTAATAATAAAGAATTAGCATCTTCAGCCTGCGAAGCATTAAGTAATACTCTTTTAGTTTATGATGGACTAAATGATCTTTTAGAATTAGGAAAAAATAATATTTATGCAGAAAAAGTTATAAATAGCTGGGCAAATGGAGAATGGTTCACAAATAAACAACCTTTGGCTAACGAAATAACAGTAACAGTATTTAAAGTTGAAGGAGAAACAAATACAGACGACCTCTCTCCCGCAACGCATGCCACAACAAGACCTGATATTCCTTTACATGCTCTAGCGATGCTAGAAACTCGAGATCCAAATGGTTTAAGCACCATTGAAAAATTAAAAGAGAAAGGACATGCGATTACATATGTTGGCGATGTAGTTGGAACAGGAAGCTCTCGAAAATCAGCAATAAACTCTGTCCTTTGGCATACAGGACAGGACATACCTTACGTTCCAAATAAACGAGGTGGTGGTGTTGTAATAGGAGGAAAAATCGCTCCTATTTTCTTTAATACGGCTGAAGATTCAGGTGCGCTTCCAATTGAATGCGATGTAAGCAATCTCAAAACAGGAGATGTAATTACTATTTTTCCTTATAAAGGAGAAATTAGAAGAAGTAAAAATGAGACAAACAGTGGAGAACTCCTATCAAAATTTGACTTAAAACCACAAACTATTACTGATGAAGTAAGAGCAGGCGGGCGAATTCCTTTAATGATTGGAAGAGCTTTGACAGACAAAGTGAGAGCAAAATTAAAACTTCCTCCCTCTACTCTTTTTATTCGTCCTGGTCAGCCACCTGCATCAAAGCATGGGTTTACACAAGCTCAAAAAATGGTTGGAAAAGCTTGCGGTGTAGCAGGGGTACTTCCAGGTGCAAGTTGTGAGCCAATAATGACAACAGTTGGTAGTCAAGACACTACTGGTCCGATGACTAGAGATGAAATGAAGGAATTAGCCTGTTTAGGATTTTCTGCGGATCTAGTTATGCAGAGTTTCTGTCATACGGCAGCATATCCCAAGCCCGTTGATATCAAAACTCAGAAAGAACTCCCTGATTTTTTTGCTGAAAGAGGAGGAGTAGCATTAAAACCCGGCGATGGAATTATTCACAGTTGGCTAAACAGAATGCTTTTACCGGACACAGTAGGAACAGGTGGCGATAGTCATACACGATTCCCATTGGGCATCTCATTTCCAGGAGGTTCGGGGGTTGTGGCATTTGCTGCAGCTATTGGTTCTATGCCTTTAGATATGCCAGAGTCAGTCCTTGTACGTTTTAAAGGATCTTTACAAACTGGCGTCACTTTAAGAGATGTGGTTAATGCCATTCCGTGGATGGCTATACAACAAGGGCTTCTGACCGTCGCAAAAGCGAACAAAGTTAATGTGTTTAATGGAAAAATATTAGAAATTGAAGGTCTACCAAACCTAAAATTAGAGCAAGCCTTTGAATTGACTGATGCAAGTGCAGAACGATCTTGTGCTGGGTGTACTATTCAACTCTCTGAATCAACAATAAGTGAATATTTAAAAAGCAATATTATTTTACTTAAAAATATGATTGCTAGGGGATATAAAGACGCAAGAACAATCAGTAGAAGAATTAAAGAAATGGAGGATTGGTTAAAAAAACCAACTTTACTATCAGCCGACTCAAATGCTCAATACTCAGAAATCATCGAAATAGACTTGAATGAACTCAAAGAACCTGTTTTAGCTTGTCCTAATGATCCTGATAACGTCAAACTTTTAAGCGAAGTCGCAGGCACTCCCATTCAAGAAGTTTTTATTGGTTCATGTATGACTAATATTGGTCATTATCGAGCCGCTGCAAAAATTCTCGAAGGAGAAGGGAAGATAGCAGCGCGATTATGGGTATGTCCCCCAACACGAATGGACGAGGAAATTTTGAAAAAAGAAGGATATTACAAGATTTTTGAAAAAGCTGGTAGCCGAATGGAAATGCCTGGTTGTTCTCTATGCATGGGCAATCAAGCTCGTGTAGAAGATAATTCAACTGTTTTCTCAACCAGTACAAGGAATTTCAACAACAGATTAGGAAAAGGAGCTCAGGTATTCTTAGGAAGTGCAGAACTAGCCGCTGTTTGCGCTTTGTTGGGTCATATACCTACAACTGATGAATATCTTGCAATAGCTTCCAAAAAAGTTTCCCCTTTAACTGAAGAAATATACAGATACTTAAACTTTGATGAAATACCAAACTTTATCGAAGAGGGCCGTGTAATAACAAAAGAAGAAGAGGCCTCTATTTTTCAAACCTAATTTGAGTTAAATGATCAACAATCAAAGTCAAAATCCCGTAATAAAGAAATCAAGTCAAAGCATAAACAAACTTCTTCAAAGGAAATGGTTAAATGTAATTCTTGCTCTCATCCTTACAGGTTTAGGAGCAGCATTAACAGGAATATTATTTAAAACTGGAATTCATGCATTAGAAAATTATCGATCAAATCTTCTGGGATATATGCCTAGATGGATCGTTTTACCAATATTAGGAGCAGTAGGAGGGGTGATTTCAGGATCGCTAATTCAAAATTGTGCCCCTGCAGCAAAAGGAGCAGGAGTAAGTCACATCATTGCATTTCTTCGCCATAAGCCAGTCCCTATGGGATTAAGAGTTGGAATCGTAAAACTATTTGCTGGAATAATTGCTATTGGCAGTGGATTTCCATTAGGCCCAGAAGGCCCAGCAGTACAAATGGGAGGATCTGTTGCCTGGAAAATGGCAAAATGGCTAAAAGCCCCTATATCATTTCGCAGAGTCATAGTTGCAGCAGGAGGAGGAGCTGGAATTGCAGCAATTTTCAGTGCACCTATTGGAGGCTTTGTCTATGCAGTTGAAGAACTTCTAAATTCAGCCAGACCAGTAGTCCTCTTACTAGTAGTAGTAACAACATTCTGGGCGGATAGTTGCGCGGATATTTTACAAGCGATTGGACTAGATCAAAAAGCTGGTGGATTTGTTAATAATTTAGGTTTTCAACTCGAGAGAGCATATACACCAGTAATCAAATTCTTTCCGATAGATTTTTTATACCTAATAGTTTTAGGTATCTTACTTGGATTCTTAGCAGAAATGTATTGCCAATATGTGTTAAAGATGCAAGTTATAGGAAACAAATGGTTTAAAAATAAAACTATTCAAAGAATGAGTTTATCCGGATTATTGCTCGGCTCAATGTATTCGATAATGCCAGAAAGTTTTCACAATATCGAAGGATTACAAAAGATTATTGTTAATGAAAGTAGTAGCTTCACGCTCGCAATAAGTATATTTTTAGTTTTATTTCTTGCATCTGGTTTAGCAGCTGCCTCAGGAGCCCCAGGTGGTTTATTTTATCCAATGCTTACACTAGGAGGCGCTATAGGATTAGCCAGCGGAATAGGAGTAGAAACATTAACAGGACATGTTCCAACAACCTATATTTTTGCAGGAATGGGGGGATTCGTTGCTGGATGTTCTAGAACCCCTTTAACAGCAATGTTTTTAGCATTTGCCTTAACTAAAAACCTGCTAATACTTAAACCACTCTTAATAACATGTATAGCTAGTTTTTTAACTGCAAGAATATTCAATGAACATTCAATTTATGAAAGACAAATTGAAATTGAAGAAGGAG
>AG-402-M23
ATCCCTGAAGAATTAGCTGGGATGATTGATGCCTATATAGAACTGGGACCCAAAATTCAATCACCCAGCAATCAACGTCAACCTATATTTTTTGGGATGCCTTTTGATGGTCG-AAAAAAAACAGCACCTATTTATCCTCTAACAACTTTACTTTTACTAACTCAGAAACAGCCTGTTATTTTGCATGGTGGTTCTCGTATGCCAGTTAAATACGGTGTTACGCATAACGAACTATTTCAAGCCTTAGGAATAAATTTAACCGGTCTATCCATCGAACAACTGCAAAGTTTTTTCAACCAGAACGACCTTGCTTTAATACATCAGCCAGATCATTTTCCACTAGCTGAAAATTTAATTCCTTATAGAGATCAAATAGGTAAGCGCCCACCTCTAGCAAGTATGGAATTAATCTGGACATGTCATCAAGGAAGTCATCTACATATAAGTGGCTATGTTCATTCTCCTACTGAAGAAAGACATTGGAAGACCTTAGAGCTTATGGGAGAACAAAATGTGATTACTATCAAAGGACTGGAAGGTGGAATAGATCTTTCAATAAGTCGTTCATCAACAATTGGACAGTACAAAAATCAACATGGAACTAGAACTGTTTTTCATCCCAAAGACTATGAATGTTCTGGAAAAGATATTGAATGGAGCGACATCACAGAATGGAAAAGATTTGCTTTACAAGCTCTTAATGGCGAAGGCCCTTTAACTAAAGCGTTAGAGTGGAATGCTGGTATTTACTTTTTTTATGCAGGCTTAAGCTCTGATATTAAAGAAGGAATTAATAAAGCTAAAGACGTAATCAATTCAGGATCTGCTATCAAGCATTTAGAAAAATTAATTGATTGGAGTAACGAAAATTTTGATTCCTAAGAGCT--TTTTAAAAATACATTTAATAAAAAGTTTTTTCCATTAAATAACGAGAAAAAGGCACACCACCTATTTGAATTTTCTCGGGAGCAATAATTGTCCATCCATGACGTAAAAGCAATTGATAACTACATAAACTTGCCTCTGTATTTAAAGTAATTGGTCTATCTTTAATAGTATCTTCCTCAATTTGATGTAATAGAGCCGTAGCATGACCCTGCCGTGACGAACGCCCTCGGCAATAAAGCAATGCCAAGCGATTATGGGGATATTTTAAAGCAAATGCTTCAATAGTTTTATCAACACAACTCACCCAGCCCACCCCTTGCTTCAGAGGTTTATCTAAAATTCCAGGAAGATACGCTAAAGCTGACCATGCTTCAATCTGTTCTTGGCTGTACAAGGATTTGTCGCAAGTTCGAATAGCATCTTCATAAACTTCTCTGAGGGCCATTTCATCAGAACTCTCACAAGGTCGCAAATATCGATTTAGACTGTTTTTACTAAATGAAGCCAAGTTCTCTGACAGTATGAGAAGGTGAATAAATTATGAGCTATTTGCATTGAGAAGGCTAAAAATTCCCACCCTTTTAGGAGCTTTCATAACACTTCTAGATGATCGTTTGGGCGAAACCATTGTTTTGCCTTTATTGCCTTTTTTATTAGAACAATTCACGACAAGCGCGACAACTCTTGGTTTTTTAACTGGAACTTATGCAATATCTCAGTTTGCTGCAGCCCCACTAATTGGAGCTATGAGTGATCGTTTCGGTCGTAAGCCAATCATGATCACATGTGTATCTGGTTCTGTAATAGGAATATGTCTATTTGCATTAACTGTAAGCCTGAATTGGGAAAATTATTTACCTTTATGGGCCTCAACTTTACCTTTATCTTTACTATTTTTAGCCAGAATAATTGATGGCATAAGTGGCGGTACTGCTGCTACTGCTACTACAGTACTTGCAGACATATCAACTCCCGAAAATCGCGCAAAAACCTTTGGATTAATTGGAGTAGCATTTGGTTTAGGTTTTATTCTTGGGCCAGGATTAGGAACAGCTCTTGCTAAATTTAGTGTTACGTTACCGGTATGGGTAGCAAGCGGATTTGCAATATTTAATCTTATTTTTGTAATTTGGTTTCTACCGGAAACACTGCCCAAAAATAAAAGAAATTTACTACCGAGGAAAAGAGATTTGAATCCAATTAGTCAGCTACTAATTGTATTTAAAAACCCCTTAGCTAGAAGACTTTGCTTATCATTTTTTGTTTTCTTTATGGCATTTAATGGCTTTACAGCTGTTTTAGTCCTTTATTTAAAAGAAAAATTTGGATGGAGTCCTGAATTGTGTAGTGCTGCTTTTATTGTCGTTGGAGTTATCGCAATGATTGTTCAAGGAGGTCTAATTGGTCCTCTTGTAAAAAGATTTGGAGAGTCGAGATTAACTTTTGCTGGTATTGGCTTTGTAATGACAGGATGTATTCTTTTAACGCTCGCAAATATAGATACGTCAATTCCTCTTGTATTTTCTGGCGTCGCAATACTTGCAATGGGAACTGGACTAGTAACTCCTAGTTTAAGAGCACTAATTTCAAGAAGACTAAGTTCTATAGGTCAAGGAGCAGTATTAGGAAATCTGCAGGGTTTACAAAGTCTGGGAACTTTTCTTGGAGCAATAGCAGCAGGACGCTCATATGATCTTTTGGGTCCAAGAAGTCCATTCTTTGGTACAATATTGCTTCTACTATTTGTTATGTTTTTAATTTCAGGGAAAAGTCTTACCAAGCAAAAAGTGATCTCCTAGACTGATAGATGATCAAGATATTAAACT---AATAATTAGAAATTGAATAAATTGGTTATAGATATGACTAGTCCAAAAATCAATAATGAAACTTATATTAATCGTGAACTCAGTTGGATAGATTTTAACAAACGTGTTTTAGAACTTGCTATAGAAGAGGAAACACCATTACTAGAAAAAATTAAATTCAGTTCAATTTTTAGCAATAATTTAGACGAATTTTTTATGGTTAGAGTTGCTTCATTAAAATCACAAGTAGAAGGTGGAATCTCAAAAAGAAGCCAAGATGGAAAATCACCTGAAGAACAACTTATCGAAATTCGAAATTATTTAGACCCTATTTTAAAGACGCAGCAATATAAAACAAAACAATATATGGAAGATGACTTTAAAAAAGAGAATATATTTATTCTTGAATATAAAGAATTAAATGAAAAACAAAAAGTTTGGATAGATAATTATTTTACAACTGCAATTTTTCCGATACTAACTCCCTTAGCAGTTGACCCTTCTCATCCATTCCCGTTTATAAGTAATCTTAGTTTAAATTTAGCTGCAATTATCGTTGATAGTGAATCAGATAAAGAGCAATTTACCCGCATAAAAATTCCTGGAGAGAGTATTTCCAGATTTATAAGTATTCCAGTTGATCTACATGATAATGAATCAACAAAATACACAGGAATTGCGATTGAGCAAATCATTGCAAATAATCTGTCTATGCTTTTCCCTGGAATGAGTGTAAAGGAATTTTCGTTCTTTCGCGTTACAAGAGATGCTGATCTAGAGCTTCGAGACCTTGAAGCTGATGATTTAATGAGTGCACTAGAAGAAGGTTTACGCAAGCGACGCAAAGGAGGGGAAGTAGTCAGGCTAGAAGTCTCTACAAATACGCCAAAAGTAATTCTTGATCTTTTAAAAGAAGGGATGAATATTGACAAAGAAAACTTATATCAAATTGAGGGGTTACTAGCATTAGATGAATTAATAGAGTTAACTAATTTCAATCTTCCTAAATTAAAATTTAGAAAGCATCAAGGCGTTACTCATGCTTCACTCAAAAATAGTCAATTACGAGAACAAGAAGAATTAGATACTAGAAAAAACGGCAATTTTAAAAGTATATTCTCCATTATTAGGCGTAGTGATTTACTAGTCCATCACCCATACAATCTATTCTCGACCTCAGTAGAAGAGTTTATTAATCAAGCTGCGGAAGATAAGCAAGTCATGGGAATCAAAATGACCTTGTATAGAATTTCCAAAGACTCATTAATTATTGATGCCCTAATAAAAGCTGCTGAGAAAGGAAAGCAAGTCATGGCTCTAGTTGAACTAAAAGCAAGATTTGATGAAGATAATAATATCCAATGGGCAAAACAATTAGAGCAAGCTGGAGTGCATGTTGTCTATGGAGTCATTGGACTAAAAACTCATACAAAAATCGCATTAATTATAAGAAAAGAAAAAAACAGATTAAGAACATACTTTCATATTGGGACTGGTAATTATAATTCGAAAACATCTAAAACATATACAGATTTTGGCTTGCTGTCTTGTCAACCTGAACTTGGTCAAGATCTTATTGAACTATTTAATTATCTGACTGGATTTGCTAAACAACAATCCTACAGAAAATTATTAGTTGCACCGGTAACTCTTAGAAGTGGAATAGAAAAACTAATAAAAAGAGAAATTAATTATGCAAAAAATGGCTTACCAGCCAAGATAATAGCCAAAATGAATTCCCTAGTTGATCCAGAAATCATAAAATTACTTTATCTAGCATCAGAGGAAGGAGTAAAAATTCAACTTATAATTAGAGGGATGTGCTGCCTATACCCTCAGAAAAAAGGCTTAAGCGAAAATATAAAAGTAACAAGCATTATTGGTAGGTTTTTAGAACATTCAAGAATCTTTTGGTTTAATAACGATGGAGATGCAGAAGTATTTATTGGTAGTGCAGATTGGATGAGGCGTAATCTAGATAGAAGAGTTGAAGCAGTTACACCTATTGAAGACAATAAAATTAAAAAAGAAATTAAACATTTATTAGATTGTTATTTAGAAGAAAATAAAGATTCTTGGAACATGCAAAGTGATGGTAGCTATTCCAAAAATCCAATTTTGAATGATAAGAAAAAATATATTCAAGAAAAAATTATTAAGCTATACAAAAACGAAGAAAATT-AAAAAATTTCAAAGCTTTTTTC-AAAACATTTAATCTGTTTTTTTGATGCGCTTTATACCTAATTAGGCAAAAAGTCATAAATTTTTCGTTTCAATTAGTCAACTTCTCCTTATAAGTGCTAACTTCTTAATAAATCTAATTTCAAGAGGCCAGGGTGATGGGGATCCCGCTGGAATCTGCCAAGGCAATTTCTGATGTTTCATCAGGGAAGTCCAATTCGGCAAGCACAAATCAAAAGCTATCTGCATCAAATGTAAGTAGTCAAAAATCTCGAAGTTCAAGAAGACAAAGTAATCGTCTAGCTACTGATGCGATAGGTTTCTATCTCACAAGTATTGGAAGAGTCCCACTTCTGACTCCTGCAGAAGAAATTGAGCTTGCTCATCATGTCCAACAAATGAAAGATTTGCTGAGCCTTCCTCTTGAAGAGCGATCTACCCGTCAGAAACACAAAATAAAAATGGGTAAACGGGCAAGAGATCGCATGATGGCTGCAAACCTGAGACTTGTTGTAAGTGTTGCAAAAAAATATCAAAACCAAGGTCTCGAATTACTCGATTTAGTTCAAGAAGGTGCCATTGGATTAGAGAGAGCAGTTGATAAATTTGATCCTGCAATGGGTTATAAATTCTCAACCTATGCCTACTGGTGGATAAGACAAGGTATGACTCGTGCTATTGATAACAGTGCTAGAACTATTCGACTGCCAATACATATCAGCGAAAAACTTTCAAAAATGCGCCGCATATCGCGTGAATTATCTCATCGATTTGGTAGGCAACCAAATCGCCTAGAGTTAGCAAACGCAATGGGAATTGAACCTCAAGATCTGGAAGATTTAGTATCGCAAAGCGCGCCATGTGCATCTCTTGATGCTCATGCAAGAGGCGAAGAAGATCGAAGTACTCTTGGAGAACTAATTCCAGACCCCAATTCCGATGAGCCCATGGAAGGGATGGATAGAAGTATTCAAAAAGAACACCTTGGAGGATGGTTATCTCAATTAAATGAGAGAGAGCAAAAAATCATGAGACTTCGCTTTGGCCTCGATGGAGAAGAACCACTTACTCTTGCTGAAATTGGAAGACAAATAAATGTTTCGAGAGAACGTGTAAGACAACTTGAAGCAAAAGCAATTTTAAAATTGAGGGTAATGACTACCCATCAAAACGCTGCTTAAACATTGCCTATTCAAATAGCTATTTTTATTATTGCGTTATGGATAGTTCTTATTTTATTAATTGCAGTTTTATGTAAAAGATATTTTCCTAAAAAAGAAGAGTTAAGTAGAAAAATTATTCATATAGGAACAGGGCCTGTAATTCTTTTAGCCTGGTTATTTGATATTCCAAAAAATATAGCTTTCTCAACTGCATTATTGATCACCATATCTTTAGGTGTTAATTATCAATATCGTTTATTACCTGCCATTGAAGATATTGAGCGAAAAAGTTTTGGAACAATTGCATATGGTATAAGTATCACACTTTTACTTTTACTATTCTGGCCTCGCTATGCATCATCAATTTCCATAGGAGTTCTATCAATGGCTTTTGGTGATGGATTAGCAGGTTTACTCGGAAGGTCTATTAACTCTCCAAAATGGTCAATACTAAGTCAAACTAAATCGATCGTTGGAACATTAACAATGGGGTCAGTAGTAGCTATAACGACTTCAATTATCTCTTCAACTAATAATTTAGGCATACAGCCTCTAGAAATTTTAGTCTTCTCGCTAATAGCAACTTTTTTAGAGCAAATAAGTCCTTGGGGTATCGACAATTTAACTGTACCTATAGGAGTAACTTGTATAGGGATATGGTTAATAGGAGTATAAAAGAA-CAACTAAAATTATCTGACTGATTCAGCTAGTTCCTCTAATAAAACTTCAGTTGTAGAAAAATTTATGCATGCATCCGTAACACTTTGCCCATAGGTAAGTTTTGATAAATCTGAATTTAATTTCTGATTACCCTCAACAAGATGACTTTCAATCATTACGCCCATTAAATTCTTTGATCCACCTTTTAACTGTAATGCAACATCCCGTAAAACTTCTGATTGTCTACGAAAATCTTTATTTGAGTTGCCATGACTACAATCAACCATTACTCTTCCAGGCATCTTAAATTTTGCTAATTCATCTGCAATTAAATTAATTGCATCAAGATGATAATTAGTTCCATTCTTACCACCTCTTAGAACGAGATGACCATCTGGATTACCTGTAGTACTCACTATCGAAGCGTGACCATCGTTATTAATTCCTAAAAAATGATGAGGTCTTGAAGCCGCTTGCATTGCATTAATCGCTATGGTTGCTGTTCCATCAGTACCATTCTTGTAACCAACCGGCATTGATAATCCAGACGCCATTTCACGATGAGTCTGGCTCTCTGTCGTTCTTGCTCCAATAGCAGTCCAACTAATTAAATCAGCAATATATTGAGGAACAACTGGATCAAGTAATTCAGTTGCTGCCGGCATTCCTTTTTTGGCTAAATCAAGTAATAGACCTCTTGCCTTTCTTAAACCAGTATTTATATCGTAAGAATTATCAAGATGAGGGTCATTAATAAGCCCTTTCCATCCAACAGTTGTACGTGGTTTCTCAAAATAAACACGCATAACAATCTCTAGCTTTTGACTATATTTCTCCCTTAGTGGAGTTAAACGATTTGCATATTCAATAGCAGCATCAACATCATGAACCGAACATGGTCCAACAATCACCAAAATTCTCGGATCATTGCCATGAAGAATTGATTGAATCTTATTTCGAGTAGTAGAGACAACTCCAGAGGCTTCCTTATCTAAAGGCAAATCTCTATGAATTAATGCTGGTGACATTAATGGACGCGTCTCGACCACATGAAGGTCTGAGGTGCTATCCACCATTGAAAAATATGATGAGGTGGACATTTAAAGCGTGATCATAGATATAAGATTAGAGAAGTATCAGTCATAGGGGGGTAATAAGTTGCATTATCTGAATGTTTGTTCAAGAAACATGCAGTTGTAAACAATGAAAACAAAAGGCCCTCACTCAAATACATTCTCTGTTGAGATTTAAAAATGCTAAAAAATTACTTATCACATGTTGCAGAAAGAGAAGCTTTAGGAATCCCTCCGCTTCCTTTAGATGCAAAACAGACTAAAGATTTAACAGAGTTATTAGAAAAACCAGAGAAAGAATCCGACCAAAACTTCTTACTGGATCTTCTTGTTAATCGAATTCCTCCTGGAGTTGATCAAGCCTCTTATGTCAAAGCGACTTGGCTTAGTTCAATTGCTCAAGAAGAATCAAAAAGTCCGTTAGTAAGTCCGTTAAAAGCAACTGAGCTTTTAGGTACAATGATTGGCGGATATAATGTGGCAGCATTAATTGAAATACTAAAATCTAATAATAAAGAATTAGCATCTTCAGCATGTACAGCATTGAGTAATACTATTTTAGTTTATGATGCTTTAAACGACATTTTAGAATTAGCAAAAAAAAATATTTATGCAGAAAAAGTTATAAATAGCTGGTCCAATGGAGAATGGTTTACTAATAAACAACCCTTAGCTGAAGAAATAAAATTAACAATATTTAAAGTTGAGGGAGAAACAAATACAGACGACCTCTCTCCAGCAACTCATGCCACAACAAGACCAGATATTCCTTTACATGCTCTAGCGATGTTAGAGACTCGAGACCCAAATGGTTTAGCCACTATTGAAGAATTAAAAAAGAAAGGATATCCAATCGCATATGTTGGCGATGTCGTTGGGACAGGAAGCTCTAGAAAGTCAGCAATAAACTCTGTCCTTTGGCATACAGGACAAGACATACCTTACGTGCCAAATAAAAGAGGGAGTGGGGTTGTAATAGGAGGCAAAATTGCTCCTATTTTCTTTAATACTGCTGAAGATTCAGGAGCACTTCCAATTGAATGTGATGTAAGCAATCTCAAAACAGGAGATGTCATCACTATTTTCCCTTACAAAGGAGAAGTAAGAAGGAGTGAAAATGAGGCAAACAGTGGAGAACTTCTATCAAAATTTGACCTAAAACCACAAACTATTACTGATGAAGTAAGAGCAGGTGGGCGAATTCCTTTAATGATTGGAAGAGCTTTGACAGACAAAGTGAGAACAAAATTAAAACTTCCTCCCTCTACTCTTTTTATTCGTCCTGGTCAGCCACCTGCATCAAAGCACGGGTTTACGCAAGCTCAAAAAATAGTTGGAAAAGCTTGCGGTTTAGAAGGTGTGCTCCCTGGTTCAAGTTGTGAGCCAATAATGACGACAGTTGGTAGTCAAGATACCACTGGTCCGATGACTAGAGATGAAATGAAAGAACTAGCCTGTTTAGGATTTTCTGCTGATTTAGTTATGCAGAGTTTCTGCCATACAGCAGCATATCCCAAGCCTGTTGATATCAAAACTCAAAAAGAACTCCCTGATTTTTTTGCTGAAAGAGGAGGAATAGCATTAAAACCCGGCGATGGAATTATTCACAGCTGGCTCAATAGGATGCTTTTACCAGACACGGTTGGAACAGGTGGCGATAGTCATACACGATTCCCATTGGGTATCTCATTTCCAGGAGGTTCGGGAGTTGTGGCATTTGCAGCAGCCATTGGTTCCATGCCTTTAGATATGCCGGAGTCAGTTTTGGTACGTTTTAAAGGGTCTTTACAAACTGGCGTCACTTTAAGAGATGTAGTTAATGCCATTCCGTGGATGGCCATACAGAAAGGTCTTCTGACCGTCGCAAAAACGAACAAAGTTAATGTATTTAATGGGAAAATCTTAGAAATTGAAGGTCTACCAAACCTAAAATTAGAACAAGCCTTTGAGTTGACTGATGCAAGTGCAGAAAGATCTTGTGCTGGATGTACTATTCAACTCTCTAAATCAACAATCAGTGAATATTTAAAAAGCAATATTGTTTTACTTAAAAATATGATTGCTAGGGGATATAAAGACGCAAGAACAATAAGTAGAAGAATTAAAGAAATGGAAGATTGGTTAAAAAAACCAGATTTACTTTCAGCCGACTCAAATGCTCAGTACTCAGAAATCATTGAAATAGACCTGAATAAACTCAAAGAGCCTGTTTTGGCTTGTCCTAATGATCCTGATAACGTCAAACTTTTAAGCGCAGTCGCAGGCACTCCCATTCAAGAAGTTTTTATTGGTTCATGTATGACTAATATTGGTCATTATCGAGCTGCTGCAAAAATTCTCGAAGGAGAAGGGAAAATAGCAGCAAGATTATGGGTATGTCCGCCAACACGAATGGACGAGGAAATTTTGAAAAAAGAAGGATACTACGAGATCTTTGAAAAAGCTGGTAGCCGAATGGAAATGCCTGGTTGTTCTCTATGCATGGGCAATCAAGCTCGTGTAGAAGATAATTCAACTGTTTTCTCAACCAGTACAAGAAATTTCAACAACAGATTAGGGAAAGGAGCTCAGGTGTTCTTAGGAAGTGCAGAACTGGCCGCTGTTTGCGCTTTACTGGGTCATATACCTACAACTGATGAATATCTTGCAATAGCTTCTAAAAAAGTTTCCCCTTTAACTGACGAAATATACAGATACTTAAACTTTGATGAAATACCAAACTTTATCGAGGATGGCCGTGTAATAACAAAAGAAGAAGAAGCCTTTATTTTACAAACCTAAATTGAGTTAAATGATCAACAGTCAAAGTCAAAATTCCGTTACAAAAAAATCAAATCAAAGCATAAAAAAACTTCTTCAAAGGAAATGGCTAAATGTAATTCTTGCTCTCATACTTACAGGTTTAGGAGCAGCATTAACGGGAGTATTATTTAAAACTGGAATTCATACATTAGAAGATTATCGATCAAATCTTCTTACATATATGCCTAGATGGATAGTTTTACCAATATTAGGAGCATTAGGAGGGATGATTTCAGGATCACTCATTCAAAATTTTGCCCCTGCCGCAAAAGGAGCAGGAGTAAGTCACATCATTGCATTTCTTCGCCATAAGCCAGTCCCTATGGGATTAAGAGTTGGAGTCGTAAAACTATTTGCTGGAATAATTGCTATTGGCAGTGGATTTCCACTAGGCCCAGAAGGCCCAGCAGTACAAATGGGAGGATCTGTTGCCTGGAAGATGGCACAATGGCTAAAAGCCCCTATTTCATTTCGTAGAGTCATAGTTGCAGCAGGAGGAGGAGCGGGAATCGCAGCCATTTTCAGTGCACCTATTGGAGGCTTTGTCTATGCAATTGAAGAACTTCTAAATTCAGCCAGACCAGTAGTCCTCTTACTAGTAGTAGTAACAACTTTCTGGGCTGATAGTTGTGCTGATATTTTGCAAGCGATTGGACTAGATCAAAAAGCTGGTGGATTTATTAATAATTTAGGTTTTCAAGTAGAGAGAGCATATACACCAGTAATCAAATTCTTTCCGACAGATTTTTTATACCTAATATTTTTAGGAATCTTGCTTGGATTCTTAGCAGAAATGTATTGCGCATATGTTTTAAAGATGCAAGTCCTAGGAAACAAATGGTTTAAAAATAAAACTATTCAAAGAATGAGTTTCTCCGGATTATTACTTGGCTCAATGTATTCAATAATTCCAGAAAGTTTTCACAATATCGAAGGGTTGCAAAAGATTATTGTTAATGAAAGCAATAGTTTTACACTCGCAATAAGTATATTTTTAGTTTTATTTTTTGCTTCTGGTTTGGCAGCGGCCTCTGGAGCTCCAGGTGGTTTATTTTATCCAATGCTAACCCTAGGAGGAGCGATAGGATTAGCCAGCGGTATAGGGGTAGAAACTTTGACTGGCCATGTACCAACAACCTATATTTTTGCAGGAATGGGCGGATTTGTAGCTGGTTGTTCAAGAACACCCTTAACAGCCATGTTTTTAGCCTTCGCCTTAACTAAGAATCTACTTATACTCAAACCACTTTTAATTACATGTATTGCTAGCTTTTTAACTGCAAGAATATTCAATGAACATTCAATCTATGAAAGACAAATTAAAATTGAAGAAGGAG
>AG-402-A08
ATCCCTGAAGAACTAGCTGGGATGATTGATGCCTATATCGAACTAGGACCCAAACTTCAATCGCCCAGTAATCAACGTCAACCTATATTTTTTGGGATGCCTTTTGATGGTAG-GAAAAAAACAGCTCCTATTTATCCTCTGACAACTTTACTATTACTAACTCAGAAACAGCCTGTTATTTTGCATGGTGGTTCTCGTATGCCAGTAAAATACGGCGTTACCCATAACGAACTCTTTCAAGCCTTAGGAATAAATTTAACCGGTCTATCCATAGAACAACTGCAAAGTTATTTCAACCATAACGACCTAGCTTTAATACATCAGCCAGATCATTTTCCGCTAGCTGAAAATTTAATTCCTTATAGAGATCAAATAGGTAAGCGCCCACCTCTAGCAAGTATGGAATTAATCTGGACATGTCATCAAGGAAATCATCTACATATAAGTGGCTATGTTCATTCTCCTACTGAAGAAAGACATTGGAAGACCTTAGAACTTATGGGAGAACAAAATGTGATGACTATCAAAGGACTGGAAGGTGGAATAGATCTTTCAATAAGTCGTTCATCAACAATTGGACAGTACAAAAATCAACATGGAACTAGAACTGTTTTTCATCCAAAAGACTACGAATGTTCTGGAAAAGATGTTGAATGGAGCGACATCACAGAATGGAAGAAATTTGCTTTACAAGCTCTTAATGGCGAGGGTCCTTTAATAAAAGCACTTGAATGGAATACTGGTATTTACTTTTTTTATGCAGGTATAAGCTCTGATATTAAAGAAGGAATTAATAAAGCAAAAGAAATAATCAATTCAGGATTTGCTTTCAAGCAATTAGAAAAATTAATTGATTGGAGTGAGGAAAATATTGATTCCTAAAAATT--TTTAAAAAATAAATTTAATACAAAGTTTTTTCCATTAAATAACGAGAAAAATGCACACCACCTATTTGGATTTCCTCGGGAGAAATAATTGTCCATCCATGCCGTAAAAGCAATTGATAACTACATAAACTTGCCTCTGTCTTTAAAGTAATAGGTCTATCTTTGAGAGTATCTTCTTCAATTTGCTCTAATAGAGCCGTAGCATGCCCCTGCCTTGACGAACGTCCTCGGCAATAAAGCAATGCCAAACGATTATGGGGATATTGCAATGCAAATGCTTCAATTGATTGATTAACACAACTCACCCAGCCCACACCTTGCTTCAGAGGTTTATCTAAAATCCCAGGAAGATAAGCTAAAGCTGACCACGCTTCGATCTGTTCTTGGCTATACGAGGATTTACCGCAAGTTCGAATAGCATCATCATAAACTTCTCTTAGAGCCATTTCATCAGAACTCTCACAAGGACGCAAATATCGATTTAGACTGTTTCTATGAAATGAAGTCAAGTTCTCTGACAGTATGAGAGGGTGAATAAATTATGAGCCATTTGCTTTGAGAAGGCTAAAAATTCCTACACTTTTAGGAGCTTTCATAACACTTCTAGATGACCGATTAGGTGAAACTATTGTTTTGCCTCTATTACCTTTTTTATTAGAGCAATTCACCACAAGCGCGACGACTCTTGGTTTTCTAACTGGAACTTATGCAATATCCCAGTTTGCTGCAGCCCCATTAATTGGAGCTATGAGTGATCGTTTCGGTCGTAAGCCGATCATGATCACATGTGTATCAGGTTCAGTAATAGGAATATGTCTATTTGCACTAACTGTAAGCCTAAATTGGGATAATTATTTACCTTTGTGGGCCTCAACTGTACCTTTATCTTTATTATTTTTAGCCAGAATAATTGATGGAATAAGTGGCGGTACAGCAGCTACTGCTACTACAGTACTTGCAGATATATCAACACCCGAAAATCGAGCAAAAACCTTTGGATTAATTGGAGTAGCGTTTGGTTTAGGTTTTATTCTTGGGCCAGGATTAGGAACAGCCCTAGCTAAGTTTAGTGTTACTTTACCTGTATGGGTCGCAAGCGGATTTGCAATATTTAATCTTATTTTTGTCATTTGGTTTTTACCTGAAACACTGCCCAAAAACAAAAGAAATTTATTACCAAGAAAAAGAGATTTAAATCCAATTAGTCAATTACTGATTGTATTCAAAAACCCATTAGCCAGAAGACTTTGCTTATCATTTTTTATTTTCTTTATGGCATTTAATGGCTTTACAGCTGTTTTAGTCCTTTATTTGAAAGAAAAATTTGAATGGAGTCCTGAATTATGTAGTGCTGCTTTTATTGTCGTTGGAGTTATCGCGATGATTGTCCAAGGAGGACTAATTGGACCTCTGGTGAAAAGATTTGGAGAATCAAGATTAACTTTTACTGGTATTGGGTTTGTAATGACAGGATGTATTCTTTTGACTCTCGCAAATATCGACACTTCAATTCCTCTTGTATTTAGTGGCGTAGCAATCCTTGCAATGGGTACTGGATTAGTAACGCCTAGTTTAAGAGCACTAATCTCGAGAAGACTAAGTTCTATAGGTCAAGGAGCAGTATTGGGAAATCTGCAGGGTTTACAAAGTCTGGGAACTTTTCTTGGGGCAATAGCCGCAGGCCGCTCATATGATCTTTTTGGCCCTAGAAGTCCATTCTTTGGAACTATATTACTTCTACTACTTGTTATGTTTTTAATTTCAGGCAACAGTCATAAAAAGCAAAAAGTAATTTCCTAGACTGATAGTTGATCAAGATATTAAAAT---AATAATTAGTAATTTAATAAATTGATTATAGATATGACTAGTCCAAAAATCAATAATGAAACTTATATAAATCGTGAACTAAGTTGGATAGATTTTAATAAACGTGTATTAGAACTTGCAATAGAAGAGGAAACGCCATTACTAGAAAAAATTAAATTCAGTTCAATCTTTAGCAATAATTTAGACGAATTTTTTATGGTTAGAGTTGCTTCATTAAAATCACAAGTAGAAGGTGGAATCTCAAAAAAAAGCCAAGATGGAAAATCTCCAGAAGAACAACTTATCGATATTCGAAATTATTTAGATCCTATTTTAAAAACGCAGCAACATAAAACAAGACAATATATTGAAGAGGACTTCAAAAAAAATAATATATTCATACTTAAATATAAAGAATTAAATGAAAGACAAAAGGTTTGGATAGATAATTATTTTACAAATGCAATTTTTCCGATACTAACGCCCTTAGCAGTTGACCCCTCTCATCCATTCCCTTTTATAAGTAATCTTAGTTTAAATTTAGCTGCAATTATCGTCGATAATGAATCAGATAAAGAACAATTTACCCGCATAAAAATTCCTGGGGAGAGTATTTCCAGATTTATAAGTATTCCAGTTGAACTTCATGATAATGAATCTATAAAATACACAGGAATTGCAATTGAGCAAATCATTGCAAATAATCTATCCATGCTTTTCCCTGGAATGGATGTTAAAGAATATTCGTTCTTTCGTGTTACAAGAGATGCTGATCTAGAGCTTCGAGACATTGAAGCTGATGATTTAATGAGTGCCCTCGAAGAGGGTTTACGCAAGCGACGCAAAGGAGGTGAAGTGGTGAGGCTAGAAGTCTCTACAAATACGCCAAAAGTAATTCTTGATCTGCTAGAAGAAGGGATGAATATTGATAAAGAAAATTTATATCAAATTGAGGGGTTACTAGCATTAGATGAATTAATAGAATTAACAACTCTCAATCTTCCGAAGTTAAAGTTTAAAGAGCACCAAGGCATTACTCATAATTCACTCAAAAATAGTCAGTTGCGAGAACAAGAAGAATTAGATAGTAGAAATAAAAGTAATTTTAAAAGTATATTCTCCATTCTTCGCCGTAATGATTTACTAGTCCATCACCCATACAATCTTTTCTCGACATCAGTAGAGGAGTTTATTAATCAAGCGGCTGAAGATAAGCAAGTCATGGGAATCAAAATGACCTTGTATAGAATTTCCAAAGACTCTTTAATTATTGATGCACTAATAAGAGCTGTTGAAAAAGGAAAGCAAGTAATGGCTCTAGTTGAACTAAAAGCAAGATTTGATGAAGATAATAATATCCAATGGGCAAAACGATTAGAGCAAGCTGGAGTTCATGTTGTCTATGGAGTCATTGGACTAAAAACTCATACAAAAATCGCTTTAATCATAAGAAAAGAAAAAAACAGATTAAGAACATACTTTCATATTGGGACTGGTAATTATAATTCAAAAACGTCTAAAACATATACAGATTTTGGCTTGCTCTCTTGTCAACCCGAGCTTGGACAAGATCTTATTGAACTATTTAATTATCTGACTGGATTTGCTAAACAACAATCCTACAGAAAATTATTAGTTGCACCGGTAACTCTAAGAAATGGAATAGAAAGACTAATAAAAAGAGAAATCAATTATGCAAAAAATGGTCTACCAGCAAGGATCATAGCCAAAATGAATTCCCTAGTAGATCCAGAAATTATAAAACTTCTTTATGTAGCATCACAGGAAGGAGTAATAATTGAACTTATAATTAGAGGAATGTGCTGCCTATATCCTCAGAAAAAAGGCTTAAGCGAAAATATAAAAGTAACAAGCATTATTGGTAGGTTTTTGGAGCATTCAAGAATCTTTTGGTTTAATAACGATGGAGAGACAGAAGTTTTTATTGGCAGTGCAGATTGGATGAGGCGTAATTTAGATAGAAGAGTTGAAGCAGTTACACCTATTAAAGACAAAAAAATTAAAAAAGAAATTAAATATTTATTAGATTCTTATTTAGAAGAAAATAATGACTCTTGGAATATGCAAAGCGATGGTAGCTACAGAAAAAATCAAATGATGAATGACAAAAAAAAGTATATTCAAGAAAAAATTATTAAGCTATATAAAAAAGAAGAAAGCT--AAAAATCTCAAACTTTTTTTC-AAAACATTTAATCTATTTTTTTGATGCGCTTTATACCTAATTAGGCAAAAAGTCATGAATTTTTCGTTTCAATTAGTCAACTTCTCCTTATAAGTGCTAACTTCTTAATAAATCTAATTTCAAGAGGCCAGGGTGATGGGGATCCCGCTGGAATCTGCCAAGGAAATTTCTGATGTTTCATCAGATAAGTCCAATTCGGCAAGCACAAATCAAAAACTATCTACATCAAATGTAAGTAGTCAAAAATCTCGAAGTTCTAAAAGACAAAGTAATCGCTTAGCAACTGATGCGATAGGTTTCTATCTCACAAGTATTGGAAGAGTCCCACTTCTTACTCCTGCAGAAGAAATCGAACTTGCTCATCACGTGCAACAAATGAAAGATTTGTTGAGTCTTCCTCTTGAACAACGCTCTACCCGTCAGAAACACAAAATAAAAATGGGTAAGCGCGCAAGAGATCGCATGATGGCTGCGAATCTGAGACTTGTCGTAAGCGTTGCAAAAAAATATCAAAATCAAGGTCTCGAATTACTGGATTTAGTTCAAGAAGGTGCAATTGGGTTAGAAAGAGCTGTTGATAAATTTGATCCTGCAATGGGTTATAAATTCTCAACCTACGCATACTGGTGGATAAGACAAGGCATGACTCGTGCCATTGATAACAGTGCTCGAACTATTCGACTGCCGATACATATCAGCGAAAAACTTTCAAAAATGCGCCGTATATCGCGTGAATTATCTCATCGATTTGGTAGGCAGCCAAATAGACTAGAGCTAGCAAACGCAATGGGAATCGAGCCTCAAGATCTAGAAGATCTAGTGTCGCAAAGTGCGCCATGCGCGTCTCTTGATGCTCACGCAAGAGGCGAAGAAGATCGTAGTACTCTTGGAGAACTCATCCCAGACCCAAATTCTGATGAGCCCATGGAAGGGATGGATAGAAGTATTCAAAAAGAACACCTTGGAGGATGGTTATCTCAATTAAATGAGAGAGAGCAAAAAATCATGAGACTACGCTTTGGCCTCGATGGAGAAGAACCACTTACTCTTGCTGAAATTGGAAGACAAATAAATGTTTCGAGAGAGCGTGTAAGACAACTTGAGGCAAAAGCAATTTTAAAATTGAGGGTAATGACTACTCGCCAAAATGCTGCTTAAACGTTGCCTATTCAAATAGCTATTTTTGTTATTGCATTATGGATAATTATAATTTTATCAATCGCTTTTTTATGTAAAAGATATTTTCCTAAAAAAGAAGAGTTAAGTAGAAAAATCATTCATATTGGAACAGGACCTGTAATTCTTTTTGCATGGTTATTTGATATTCCAAAAAATATAGCTTTCTTAACTGCATTATTGATCACCATAGCCTTAGGTGTTAATTATCAATATCGTTTATTACCAGCCATTGAGGATATCGAAAGAAAAAGTTTTGGAACAATTGCATATGGTATGAGTATCACACTTTTACTTTTACTTTTTTGGCCTCTCTATGCATCATCTATTTCCATAGGAGTGCTATCAATGGCTTTTGGTGATGGATTAGCAGGTTTAATCGGCAGGTCTATTAACTCTCCTAAATGGTCAATCCTGGGTCAAACAAAATCGCTTGTTGGAACATTAACGATGGGATCAGTAGTAGCTATAACGACTTCTATTATCTCTGCAACTAATACTTTAGGTATACAGCCGCTAGAAATTTTAGTCATTTCATTAATAGCAACTTTTTTAGAACAGATAAGTCCTTGGGGTATTGACAATTTAACTGTTCCTATTGGAGTAACTTGTATAGGGATATGGTTGGTAGGAATATAAAAAAC-TAACTAAATTTATTTTACTGATTGAGCTAGTTCCTCTAATAAAACTTCAGTTGTAGAAAAGTTTATGCATGCATCCGTAACGCTTTGCCCATACGTCAGTTTTGACAGATCTGAATTTAATTTCTGATTACCCTCAACAAGATGACTTTCAATCATTACGCCCATTACATTTGTGGATCCACCTTTTAACTGTGACGCAACATCCCGTAAAACTTCTGATTGTCTACGAAAATCTTTATTTGAGTTGCCATGACTACAATCAACCATGACTCTTCCAGGCATATTAAATTGTGCTAATTCATCTGCAATTAAATTAATTGCATCAAGATGATAATTAGTTCCATTCTTACCACCTCGTAGAACAAGATGACCATCTGGATTGCCAGTAGTACTCACTATCGAAGCGTGACCATCTTTATTAATTCCTAAAAAATGATGAGGTTTTGAAGCCGCTTGCATTGCATTAATCGCAATCGTTGCTGTCCCGTCAGTACCATTCTTATAACCAACCGGCATTGATAATCCAGAAGCCATTTCTCGATGAGTCTGGCTCTCTGTTGTTCTTGCTCCAATAGCAGTCCAACTAATCAAATCAGCAATATATTGAGGAACAACTGGATCAAGTAATTCAGTTGCTGCAGGCATTCCTTTTTGGGCTAAATCAAGCAATAAACCTCTTGCTTTTCTTAAACCAGTATTTATATCGTAAGAATCATCAAGATGAGGGTCATTAATAAGTCCTTTCCAACCAACAGTTGTGCGAGGTTTCTCAAAATAAACACGCATAACAATTTCTAGATGCTGACTATATTTCTTCCTCAATGGAGCTAAACGATTTGCATATTCAATAGCAGCATCAACATCATGAACCGAACATGGTCCGACAATCACCAAAATTCTTTGATCAATACCATGAAGAATTGATTGAATCTTTTTACGAGTAGTAGCAACAACTTCTGAGGCCGCCTTATCTAAAGGCAAATCTCTATGAAGTAACGCTGGTGACATTAATGGACGAGTCTCGACCACATGAAGGTCAGAGGTGCTATCCACCATTGAAAAATATGATGAGGTGGACATTTAAAACGTGATCATAGATATAAGATTAGAGAAGTATCAGTCATAGGGGGGTAATAAGTTGCATTATCTGAATGTTTGTTCAAGAAACATGCAGTTGTAAACAATGAAAACAAAAGGCTCTCACTCAAAAACATTCTCCATTGAGATTTAAAAATGCTAAAAAATTATTTATCACATGTTGCAGAAAGAGAAGCGTTAGGGATCCCTCCGCTTCCTTTAGATGCAAAACAGACTCAAGCTTTAACAGAGTTGTTAGAAAAGCCAGATAAAGAAATCGATCAAAACTTCTTACTTGATCTTCTTATCAATCGAATTCCTCCTGGAGTTGATCAAGCCTCTTATATCAAAGCCAGTTGGCTTAGCTCAATTGCTCAAGAAGAATCAAAGAGTCCATTAGTAAGTCCTTTAAAAGCAACTGAACTTTTGGGTACAATGATTGGCGGATATAATGTTGCAGCATTAATTGAAATACTAAAATCTAATAATAAAGATTTAGCAGCCTCAGCATCTAATGCACTTTGTAATACTCTTTTAGTTTATGATGCTTTAAACGACATTTTTGAATTAGCTAAAAATAATATTTATGCAGAAAAAGTTATAAATAGCTGGTCCAATGGAGAATGGTTCACCAATAAACAACCTTTAGCTGAAGAAATAACAGTAACAGTATTTAAAGTTGAGGGAGAAACAAATACAGACGACCTCTCTCCAGCAACTCATGCCACAACAAGACCAGATATTCCTTTGCATGCTCTAGCAATGCTAGAAACTCGAGATCCAAATGGTTTAAGCACTATTGAAAAATTAAAAAAGAAAGGACATGCTATTGCATATGTTGGCGATGTAGTTGGAACAGGAAGCTCACGAAAATCAGCAATAAACTCTGTCCTTTGGCATACAGGACAAGACATACCCTTCGTACCAAATAAACGAGGGGGTGGAGTTGTAATAGGAGGAAAAATTGCTCCTATTTTCTTTAATACTGCTGAAGATTCAGGCGCACTTCCAATTGAATGCGATGTAAGCAATCTAAAAACAGGAGATGTAATTACTATTTTCCCTTACAAAGGAGAAATAAAAAGAAGTAAAAATGAGATAAACAGTGGAGAACTTCTATCAAAATTTGAATTAAAACCACAAACTATTACTGATGAAGTAAGAGCAGGTGGGCGAATTCCTTTAATGATTGGACGCGCTTTGACAGACAAAGTTAGAACCAAATTAAAACTTACTCCCTCTACTCTTTTTATTCGTCCGGGTCAGCCTCCTGCATCAAAACATGGGTTTACACAAGCTCAAAAAATAGTTGGAAAAGCTTGCGGTTTAGAAGGCGTTCTCCCTGGTGCAAGTTGTGAGCCAATAATGACAACAGTTGGTAGTCAAGATACTACTGGTCCGATGACTAGAGATGAAATGAAAGAATTAGCCTGTTTAGGATTTTCTGCTGATTTAGTTATGCAGAGTTTCTGTCATACAGCAGCATATCCCAAGCCCGTTGATATCAAAACTCAAAAAGAACTCCCTGATTTTTTTGCTGAGAGAGGAGGAATAGCATTAAAACCTGGTGATGGAATTATTCACAGTTGGCTAAATAGGATGCTTTTGCCGGACACAGTCGGGACAGGTGGCGATAGTCATACTCGGTTCCCATTGGGCATCTCATTTCCAGGAGGTTCGGGAGTTGTGGCATTTGCTGCAGCCATAGGTTCCATGCCTTTAGATATGCCGGAGTCAGTTCTTGTAAGTTTTAAAGGATCTTTACAAACTGGCGTCACTTTAAGAGATGTAGTTAATGCCATTCCATGGATGGCTATAAAACAAGGTCTTCTAACCGTCGCGAAAGAGAACAAAATGAATGTGTTTAATGGAAAAATATTAGAAATTGAAGGTTTACCAAACCTAAAATTAGAGCAAGCCTTTGAGTTGACTGATGCAAGTGCAGAAAGATCTTGTGCTGGATGTACTATTCAACTCTCTGAATCAACAATCAGTGAATATTTAAAAAGCAATATTGTTTTACTTAAAAATATGATTGCTAGGGGATATAAAGACGCAAGAACAATAAGTAGAAGAATTAAAGAAATGGAAGATTGGTTAAAAAAGCCAAATTTACTATCAGCGGACTCAAATGCTCAATACTCAGAAATCATCGAAATAGACTTGAATGAACTCAAAGAACCTGTTTTAGCTTGTCCAAATGATCCTGATAACGTCAAACTTTTAAGCGAAGTCGCAGGGACACCCATTGAAGAAGTTTTTATTGGTTCATGTATGACTAATATTGGTCATTATCGAGCCGCTGCAAAAATTCTCGAAGAAGAAGGGCAGATAGCAGCACGATTATGGGTATGTCCACCAACACGCATGGACGAGGAAATTTTGAAAAAAGAAGGATATTACGAGATCTTTGAAAAGGCTGGTAGCCGAATGGAAATGCCTGGTTGTTCTCTATGTATGGGCAATCAAGCACGTGTAAAAGATAATTCAACTGTTTTCTCAACCAGTACAAGAAATTTCAACAACAGATTAGGGAAAGGAGCTCAGGTTTTCTTAGGAAGTGCAGAGCTAGCCGCTGTTTGCGCTTTGTTGGGTCATATACCTACAACTGATGAATATCTTGCAATAGCTTCCAAAAAAGTTTCCCCTTTAACTGACGAAATATACAGATACTTAAACTTTGATGAAATACCGAACTTTATCGAAGATGGCCGTGTAATAACAAAAGAAGAAGAGGCCTCTATTTTTCAAACCTAAATTGAGTTAGATGATCA------AAAGTCAAAATCCCATTCAAAAGAAATCAAGTCAAAGCATAAAAAAACTTCTTCAAAGGAAATGGCTAAATGTAATTCTTGCTCTCATACTTACAGGTTTAGGAGCAGCACTAACGGGAATATTATTTAAAACTGGAATTCATGCATTAGAAGATTATCGGTCAAAACTTCTTGCATATATGCCTAGGTGGATAGTTTTACCAATTTTAGGAGCATTAGGAGGCTTGATTTCAGGATCACTCATTAAAAATTTTGCCCCTGCAGCAAAAGGGGCAGGAGTAAGTCACATCATTGCATTTCTTCGCCACAAGCCAGTCCCTATGGGATTAAGAGTTGGAATAGTAAAACTATTTGCTGGAATAATTTCTATTGGCAGTGGATTTCCACTAGGTCCAGAAGGGCCAGCAGTACAAATGGGAGGATCTGTTGCCTGGAAAATGGCAAAATGGCTAAAAGCTCCTATTTCATTTCGCAGAGTCATAGTTGCAGCAGGAGGAGGAGCGGGAATTGCAGCGATTTTTAGTGCCCCTATTGGAGGCTTTGTCTATGCAATTGAAGAACTTCTAAATTCAGCCAGACCAGTAGTACTTCTGCTAGTAGTAGTAACAACATTCTGGGCCGATAGTTGCGCTGATATTTTGCAGGCGATTGGACTAGATGAAAAAGCTGGTGGATTTGTTAATAATTTAGGTTTTCAATTAGAGAGAGCATATACACCAGTAATCGAATTCTTCCCGATAGATCTTTTATACCTAATATTTTTAGGAATCTTACTTGGATTCTTAGCAGAAATATATTGTCAATATATTTTAAAGATGCAAGTTCTAGGGAACAAATGGTTTAGAAACAAAACTGTTCAAAGAATGAGTTTATCCGGATTATTGCTTGGCTCAATGTATTCAATCATTCCTGAAACTTTTCACAACATTGAAGGACTGCAAAAAATTATTGTTAATGAAAGTAGTAGTTTTACGCTCGCAATAAGTATATTTTTAGTTTTATTTTTTGCTTCTGGTTTAGCAGCAGCCTCTGGAGCTCCAGGTGGTTTATTTTATCCAATGCTCACCCTGGGAGGGGCGATAGGTTTGGCAAGTGGTATAGGGTTAGAGGCATTTACGGGACATGTACCAACTACATATATTTTTGCAGGGATGGGCGGATTTGTAGCTGGATGCTCAAGGACACCCTTAACAGCAATGTTTTTAGCTTTCGCATTAACTAAAAATCTTTTGATACTCAAACCACTATTGATTACATGTATAGCTAGTTTTTTAACTGCCAGAATATTTAATGAGCATTCAATTTATGAAAGACAAATTACAATTGAACAAGAAG
>AG-402-B03
ATCCCTGAAGAATTAGCTGGGATGATTGATGCCTATATAGAACTAGGACCCAAAATTCAATCACCCAGCAATCAACGTCAACCTATATTTTTTGGGATGCCTTTTGATGGGCG-AAAAAAAACAGCGCCTATTTACCCTCTAACAACTTTACTATTACTAACTCAGAAACAGCCTGTTATTTTGCATGGTGGTTCTCGTATGCCAGTGAAATACGGCGTTACTCATCACGAACTCTTTCAAGCCTTAGGAATAAATTTAACTGGTCTATCCATAGAACGACTGCAAAGTTTTTTCAACCATAACGACCTAGCTTTAATACATCAGCCAGATCATTTTCCGCTAGCTGAAAATTTAATTCCTTACAGAGATCAAATAGGTAAGCGACCACCTCTAGCAAGTATGGAATTAATCTGGACATGTCATCAAGGAAATCATCTACATATAAGTGGCTATGTTCATTCACCTACTGAAGAAAGACATTGGAAGACCTTAGAGCTTATGGGAGAACAAAATGTGATGACTATCAAAGGACTGGAAGGTGGAATAGATCTTTCAATTAGTCGTTCATCAACAATTGGACAGTACAAAAATCAACATGGAACTAGAACTGTTTTTCATCCCAAAGACTACGAATGTTCTGGAAAAGATATTGAATGGAACGACATCACAGAATGGAAGAGATTTGCTTTACAAGCTCTTAATGGCAAGGGTCCTTTAATAAAAGCACTTGAATGGAATGCTGGTATTTACTTTTTTTATGCAGGCTTAAGCTCTGATATTAAAGAAGGAATTAATAAAGCAAAAGAAATAATCAATTCAGGACTTGCTATCAAGCACTTAGAAAAATTAATTGATTGGAGACAAGAAAATATCGATTCCTAAAAATT--TTTAAAAAATAAATTTAATACAAAGTTTTTTCCATCAAATAACGAGAAAAATGCATACCACCTATTTGAATTTCTTCAGGGGAAATAATTGTCCATCCATGACGTAATAGCAGTTGATAACTACACAAACTTGCCTCGGTTTTTAAAGTTATTGGTCTATCTTTAAGAGTATCTGCCTCAATTTGATTTAATAGAGCCGTAGCATGCCCCTGGCGTGACGAACGCCCTCGGCAATAAAGCAATGCCAAGCGATTATGGGGATATTTTAAAGCAAATGCTTCAATAGTTTTATCAACACAACTCACCCAGCCCACCCCTTGCTTCAAAGGTTTATCTAAAATCCCAGGAAGATACGCTAAAGCTGACCATGCTTCAATCTGTTCTTGGCTGTACAAGGATTTGTCGCAAGTTCGAATAGCATCTTCATAAACTTCTCTGAGGGCCATTTCATCAGAACTCTCACAAGGTCGCAAATATCGATTTAGACTGTTTTTACTAAATGAAGCCAAGTTCTCTGACAGTATGAGAAGGTGAATAAATTATGAGCTATTTGCATTGAGAAGGCTAAAAATTCCCACACTTTTAGGAGCTTTCATAACACTTCTAGATGATCGTTTGGGCGAAACCATTGTTTTGCCTTTATTACCTTTTTTATTAGAACAATTCACGACAAGCGCGACGACTCTTGGTTTTTTAACTGGAACTTATGCAATATCTCAGTTTGCTGCAGCCCCACTAATTGGAGCTATGAGTGATCGTTTCGGTCGTAAGCCAATCATGATCACATGTGTATCTGGTTCAGTAATAGGAATATGTCTATTTGCATTAACTGTAAGCCTGAATTGGGATAATTATTTACCTTTATGGGCCTCAGCTTTACCTTTATCTTTACTATTTTTAGCCAGAATAATTGATGGTATAAGTGGCGGTACTGCAGCTACTGCTACTACAATACTTGCAGATATATCAACTCCCGAAAATCGCGCAAAAACCTTTGGATTAATTGGAGTAGCGTTTGGTTTAGGTTTTATTCTTGGTCCAGGATTAGGAACAGCTCTTGCTAAATTTAGTGTTACTTTACCGGTATGGGTAGCAAGCGGATTTGCAATATTTAATCTTATTTTTGTAATTTGGTTTCTACCGGAAACACTGCCCAAAAATAAAAGAAATTTACTACCAAGGAAAAGAGATTTGAATCCAATTAGTCAGCTATTAATTGTATTCAAAAACCCCTTGGCTAGAAGACTTTGCTTATCCTTTTTTGTTTTCTTTATGGCATTTAATGGCTTTACAGCTGTTTTAGTCCTTTATTTAAAAGAAAAATTTGGATGGAGTCCTGAATTATGTAGTGCTGCTTTTATTGTCGTTGGAGTTATCGCGATGATTGTTCAAGGAGGCCTAATTGGTCCTCTTGTAAAAAGATTTGGGGAGTCGAGATTAACTTTTACTGGTATTGGCTTTGTAATGACAGGATGTATTCTCTTAACACTCGCAAATATAGATACGTCAATTCCTCTTGTATTTTCTGGCGTCGCAATACTTGCAATGGGAACTGGACTAGTAACTCCTAGTTTAAGAGCATTAATTTCAAGAAGACTAAGTTCTATAGGTCAAGGAGCAGTATTAGGAAATCTGCAGGGTTTACAGAGTCTGGGAACTTTTCTTGGAGCAATAGCAGCAGGACGCTCATATGATCTTTTTGGTCCAAGAAGTCCATTCTTTGGCACAATATTGCTTCTACTATTTGTTATGTTTTTAATTTCAGGTAAAAGTCTTACCAAGCAAAAAGTAATCTCCTAGACTGATAGATGATCAAGATATTAAACT---GATAATTAGAAATTGAATAAATTGGTTATAGATATGACTAGTCCAAAAATCAATAATGAAACTTATATTAATCGTGAACTCAGTTGGATAGATTTTAACAAACGTGTTTTAGAACTTGCTACAGAAGAGGAAACGCCATTACTAGAAAAAATTAAATTCAGTTCAATTTTTAGCAATAATTTAGACGAATTTTTTATGGTTAGAGTTGCTTCATTAAAATCACAAGTAGAAGGTGGAATCTCAAAAAGAAGCCAAGATGGAAAATCTCCTGAAGAACAACTTATCGGAATTCGAAATTATTTAGACCCTATTTTAAAGACGCAACAATATAAAACAAAACAATATATAGAAGATGACTTTAAAAAAGAGAATATATTTATTCTTGAATATAAAGAATTAAATGAAAGACAAAAAGTTTGGATAAATAATTATTTTACCACTGCAATTTTTCCGATACTAACTCCCTTAGCAGTTGACCCTTCTCATCCATTCCCATTTATAAGTAATCTTAGTTTAAATTTAGCTGCAATTATCTTTGATAGTGAATCAGATAAAGAGCAATTTACCCGCATAAAAATTCCTGGAGAAAGTATTTCCAGATTTATAAGTATTCCAATTGAACTACATGATAATGAATCAACAAAATACACAGGAATAGCGATTGAACAAATCATTGCAAATAATCTGTCCATGCTTTTCCCTGGAATGAGTGTTAAAGAATATTCGTTCTTTCGCGTTACAAGAGATGCTGATCTAGAGCTTCGAGACCTTGAAGCTGATGATTTAATGAGTGCACTAGAAGAAGGTTTACGCAAGCGACGCAAAGGAGGTGAAGTAGTCAGGCTAGAAGTCTCTACAAATACGCCAAAAGTAATTCTTGATCTTTTACAAGAAGGGATGAATATTGACAAAGAAAACTTATATCAAATTGAGGGGTTACTAGCATTAGATGAATTAATAGAATTAACTAATTTCAATCTTCCTAAATTAAAATTTAGAAAGCATCAAGGCGTTACTCATAATTCACTCAAAAATAGTCAACTGCGAGAACAAGAAGAATTAGATACTAGAAATAACAGCAATTTTAAAAGTATATTCTCCATTATTCGCCGTAGTGATTTACTAGTCCATCACCCATATAATCTATTCTCCACATCAGTCGAAGAGTTTATTAACCAAGCTGCGGAAGATAAGCAAGTCATGGGAATCAAAATGACCTTGTATAGAATTTCCAAAGACTCTTTAATTATTGATGCCCTAATAAGAGCTGCTGAGAAAGGAAAGCAAGTCATGGCTCTAGTTGAACTAAAAGCAAGATTTGATGAAGATAATAATATCCAATGGGCAAAACAATTAGAGCAAGCTGGAGTGCATGTTGTCTATGGAGTCATTGGACTAAAAACTCATACAAAAATCGCTTTGATTATAAGAAAAGAAAAAAACAGATTAAGAACATACTTTCATATTGGGACTGGTAATTATAATTCGAAAACGTCTAAAACATATACAGATTTTGGCTTGCTGTCTTGCCAACCTGAACTTGGTCAAGATCTTATTGAACTATTTAATTATCTGACTGGATTTGCTAAACAACAATCCTACAGAAAATTATTAGTTGCACCGGTAACTCTTAGAAGTGGAATAGAAAAACTAATAAAAAGAGAAATCAATTATGCAAAAAATGGCTTACCAGCCAGAATAATAGCCAAAATGAACTCCCTAGTTGATCCAGAAATCATAAAATTACTTTATAAAGCATCGCAGGAAGGAGTAAAAATTGAACTTATAATTAGAGGAATGTGCTGCCTATACCCTCAGAAAAAAGGCTTAAGCGAAAATATAAAAGTAACAAGCATTATTGGTAGATTTTTAGAACATTCAAGAATCTTTTGGTTTAATAACGATGGAGATGCAGAAGTATTTATTGGAAGTGCAGATTGGATGAGGCGTAATTTAGATAGACGAGTTGAAGCAGTTACACCTATTGAAGATAATAAAATTAAAAAAGAAATTAAACATTTATTGGATTCTTATTTAGAAGAAAATAAAGACTCTTGGAAAATGCAAAGTGATGGTAGCTATACCAAAAATCAAATTTTGAACGATAAGAAAAAATATATTCAAGAAACAATTATTAAGCAATACAAAAAAGAAGAGGATT-GAAAAATTTCACAGCTTTTT-T--AAACATTTAATCTATTTTTTTGATGCGCTTTATACCTAATTAGGCGAAAAATCATAAATTTTTCGTTTCAATTAGTCAACTTCTCCTTATAAGTGCTAACTTCTTAATAAATCTAATTTCAAGAGGCCAGGGTGATGGGGATCCCGCTGGAATCTGCCAAGGAAATTTCTGATGTTTCATCAGGAAAATCTAATTCGGCAAGCACAAGTCAAAAACTATCTGCATCAACTGTAAGTAGTCAAAAATCTCGAAGTTCAAGAAGACAAAGTAATCGCCTAGCTACTGATGCGATAGGTTTCTATCTAACAAGTATCGGCAGAGTCCCACTTTTGACTCCTGCAGAAGAAATTGAGCTTGCTCATCATGTGCAACAAATGAAAGATTTGTTGAGCCTTCCTCTTGAACAACGCTCTACCCGTCAGAAACACAAAATAAAAATGGGTAAACGGGCAAGAGATCGCATGATGGCTGCAAATCTTAGACTTGTTGTAAGTGTTGCAAAAAAGTATCAAAACCAAGGTCTCGAATTACTCGATTTAGTTCAAGAAGGTGCCATTGGATTAGAAAGAGCTGTTGATAAATTTGATCCTGCAATGGGTTATAAATTCTCAACCTATGCTTACTGGTGGATAAGACAAGGAATGACTCGTGCCATAGATAACAGTGCTAGAACGATACGACTGCCAATACATATCAGCGAAAAACTTTCAAAAATGCGCCGCATATCGCGTGAATTATCTCATCGATTTGGTAGGCAACCAAATCGACTCGAATTAGCAAACGCGATGGGAATTGAACCTCAAGATCTAGAAGATCTAGTGTCTCAAAGCGCACCATGTGCCTCCCTTGATGCTCATGCAAGAGGCGAAGAAGATCGAAGTACTCTTGGAGAACTAATTCCAGACCCCAATTCCGATGAGCCCATGGAAGGGATGGATAGAAGTATTCAAAAAGAACACCTTGGAGGATGGTTATCTCAATTAAATGAGCGAGAGCAAAAAATCATGAGACTTCGCTTTGGCCTTGATGGAGAAGAACCACTTACTCTTGCTGAAATTGGAAGACAAATAAATGTTTCGAGAGAGCGTGTAAGACAACTTGAAGCAAAAGCAATTTTAAAATTGAGGGTAATGACTACCCATCAAAACGCTGCTTAAACATTGCCTATTCAAATAGCTATTTTTATTATTGCGTTATGGATAGTTTTAATTTTATTAATTGCAGTTTTATGTAAAAGATATTTTCCTAAAAAAGAAGAGTTAAGTAGAAAAATTATTCATATAGGAACAGGGCCTGTAATTCTTTTAGCCTGGTTATTTGATATTCCAAAAAATATAGCTTTCTCAACTGCATTATTGATCACCATATCTTTAGGTGTTAATTATCAATATCGTTTATTACCTGCCATTGAAGATGTCGAGAGAAAAAGTTTTGGAACAATTGCATATGGTATCAGTATCACACTTTTACTTTTACTATTCTGGCCTCGCTATGCAACATCAATTTCGATAGGAGTTCTATCAATGGCATTTGGTGATGGATTAGCAGGTTTACTCGGAAGGTCTATTAACTCTCCAAAATGGTCAATACTAGGTCAAACGAAATCGGTCGTTGGAACATTAACAATGGGGTCAGTAGTAGCTATAACGACTTCAATTATCTCTTCAACTAATAATTTAGGCATACAGCCTCTAGAAATTTTAGTCTTCTCGCTAATCGCAACTTTTCTAGAGCAAATAAGTCCTTGGGGTATCGACAATTTAACTGTACCTATTGGAGTAACTTGTATAGGGATATGGTTAATAGGAGTTTAAAAAAA-CAACTAAATTTATCTGACTGATTCAGCTAGTTCTTCTAATAAAACTTTAGTTGTAGAAAAGTTTATGCATGCATCCGTCACACTTTGGCCATAAGTAAGTTTTGATAAATCGGAATTTAATTTCTGATTACCCTCAACAAGATGACTTTCAATCATTACGCCCATTACATTCTTTGATCCACCTTTTAGCTGTGATGCAACATCACGTAAAACTTCTGATTGTCTACGAAAATCTTTATTTGAGTTGCCATGGCTACAATCAACCATGACTCTTCCAGGCATCTTAAATTTTGCTAATTCATCTGCAATTAAATTAATTGCATCAAGATGATAATTAGTTCCATTCTTACCACCTCTTAAAACGAGATGACCATCTGGATTACCTGTAGTACTCACTATCGAAGCGTGACCATCGTTATTAATTCCTAAAAAATGATGCGGTTTTGAAGCCGCTTGCATTGCATTAATCGCTATGGTTGCTGTCCCATCAGTACCATTCTTGTAACCAACCGGCATTGATAATCCAGATGCCATTTCACGATGAGTCTGGCTCTCTGTCGTTCTTGCTCCAATAGCAGTCCAACTAATTAAATCAGCAATATATTGAGGAACAACTGGATCAAGTAATTCAGTTGCTGCCGGCATTCCTCTTTTGGCTAAATCAAGTAATAGACCTCTTGCCTTTCTTAAACCAGTATTTATATCGTAAGAATTATCAAGATGAGGGTCATTAATAAGCCCTTTCCATCCAACAGTTGTACGTGGTTTCTCAAAATAAACACGCATAACAATCTCTAGCTTTTGACTATATTTCTCCCTTAGTGGAGCTAAACGATTTGCATATTCAATAGCAGCATCAACATCATGAACCGAACATGGTCCAACAATCACCAAAATTCTCGGATCATTGCCATGAAGAATTGATTGAATCTTATTTCGAGTAGTAGAGACAACTCCAGAGGCTTCCTTATCTAAAGGCAAATCTCTATGAATTAATGCTGGTGACATCAATGGACGCGTCTCGACCACATGAAGGTCTGAGGTGCTATCCACCATTGAAAAATATGATGAGGTGGACATTTAAAGCGTGATCATAGATATAAGATTAGAGAAGTATCAGTCATAGGGGGGTAATAAGTTGCATTATCTGAATGTTTGTTCAAGAAACATGCAGTTGTAAACAATGAAAACAAAAGGCCCTCACTCAAATACATTCTCTGTTGAGATTTAAAAATGCTAAAAAATTACTTATCACATGTTGCAGAAAGAGAAGCTTTAGGAATCCCTCCGCTTCCTTTAGATGCAAAACAGACTAAAGATTTAACAGAGTTATTAGAAAAACCAGAGAAAGAATCCGACCAAAACTTCTTGCTGGATCTGCTTGTCAATCGAATTCCTCCTGGAGTTGATCAAGCCTCTTATATCAAAGCGACTTGGCTTAGTTCAATTGCTCAAGAAGAATCAAAAAGTCCGCTTGTAAGTCCATTAAAAGCAACTGAGCTTTTAGGTACAATGATTGGCGGATATAATGTAGCAGCATTAATTGAAATACTAAAATCTAATAATAAAGAATTAGCATCTTTAGCTTGTACTGCATTGAGTAATACTCTTTTAGTTTATGATGCACTAAATGATATTTTAGAATTAGCAAAAAGTAATATTTATGCAGAAAAAGTTATAAATAGCTGGTCCAATGGAGAATGGTTCACTAATAAACAACCCTTAGCTCAAGAAATAACAGTAACAGTATTTAAAGTTGAAGGAGAAACAAATACAGACGACCTCTCTCCAGCAACTCATGCCACAACAAGACCAGATATTCCTTTACATGCTCTAGCGATGCTAGAGACTCGAGATCCAAATGGTTTAAACACTATTGAAGAATTAAAAAAGAAAGGGTATCCAATCGCATATGTTGGCGATGTCGTTGGAACAGGAAGCTCTAGAAAGTCAGCAATTAACTCAGTCCTTTGGCATACAGGACAAGACATACCTTACGTGCCAAATAAAAGAGGGAGTGGGGTTGTAATAGGAGGCAAAATTGCTCCTATTTTCTTTAATACTGCTGAAGATTCAGGTGCACTTCCAATTGAATGTGATGTAAGCAATCTCAAAACAGGAGATGTCATCACTATTTTCCCTTACAAAGGAGAAGTTAGACGAAGTGAAAATGAGGGAAACACTGGAGAACTTCTATCAAAATTTGACTTAAAACCACAAACTATTACTGATGAAGTAAGAGCAGGTGGGCGAATTCCTTTAATGATTGGAAGAGCTTTGACAGACAAAGTAAGAACAAAATTAAAACTTCCCCCCTCTACACTTTTTATTCGTCCTGGTCAGCCACCTGAATCAAAGCACGGGTTTACGCAAGCTCAAAAAATGGTTGGAAAAGCTTGCGGGTTAGAAGGGGTGCTCCCTGGTTCAAGTTGTGAGCCAATAATGACGACAGTTGGTAGTCAAGATACCACTGGTCCGATGACTAGAGATGAAATGAAAGAACTAGCCTGTTTAGGATTTTCTGCTGATTTAGTTATGCAGAGTTTCTGCCATACGGCAGCATATCCCAAGCCTGTTGATATCAAAACTCAAAAAGAACTCCCTGATTTTTTTGCTGAAAGAGGAGGAATAGCATTAAAACCCGGTGATGGAATTATTCACAGTTGGCTAAACAGGATGCTTTTACCAGACACAGTTGGAACAGGTGGCGATAGTCATACACGATTCCCATTGGGTATCTCATTTCCAGGCGGTTCGGGAGTTGTGGCATTTGCAGCGGCCATTGGTTCTATGCCTTTAGATATGCCAGAGTCAGTTTTGGTACGTTTTAAAGGGTCTTTACAAACTGGCGTCACTTTAAGAGATGTAGTTAATGCCATTCCGTGGATGGCCATACAGCAAGGTCTTCTGACCGTCGCAAAAGCGAACAAAGTTAATGTGTTTAATGGAAAAATCTTAGAAATTGAAGGTCTACCAAACTTAAAATTAGAACAAGCCTTTGAGTTAACTGATGCAAGTGCAGAAAGATCTTGTGCTGGATGTACTATTCAACTCTCTGAATCAACAATCAGTGAATATTTAAAAAGCAATATTGTTTTACTTAAAAATATGATTGCTAGGGGATATAAAGACGCAAGAACAATAAGTAGAAGAATTAAAGAAATGGAAGATTGGTTAAAAAAACCAGATTTACTTTTAGCCGACTCAAATGCTCAGTACTCAGAAATCATTGAAATAGACTTGAATGAACTCAAAGAGCCTGTTTTAGCTTGTCCTAATGATCCTGATAACGTCAAACTTTTAAGCGCAGTCGCAGGAACTCCAATTCAAGAAGTTTTTATTGGTTCATGTATGACTAATATTGGTCATTATCGAGCCGCTGCAAAAATTCTCGAAGGAGAAGGGAAGATATCAGCACGATTATGGGTATGTCCGCCAACACGAATGGACGAAGAAATTTTGAAAAAAGAAGGATACTACGAAATTTTTGAAAAAGCCGGTAGCCGAATGGAAATGCCTGGTTGTTCTCTATGCATGGGCAATCAAGCTCGTGTAGAAGATAATTCAACTGTTTTCTCAACAAGTACAAGAAATTTCAACAACAGATTAGGTAAAGGAGCTCAGGTATTCTTAGGAAGTGCAGAACTGGCAGCTGTTTGCGCTTTGTTAGGTCATATACCTACAACTGATGAATATCTTGCAATAGCTTCCAAAAAAGTTTCACCAATAACTGACGAAATCTACAGATACTTAAACTTTAATGAAATACCAAACTTTATCGAAGAAGGTCGTGTAATAACAAAAGAAGAAGAGGCCTCTATTTTACAAACCTAAATTGAGTTAAATGATCAAAAGTAAAAGTCAAAATCCAATACAAAAGAAATCAACTCAAAGCATAAAAAGACTTCTTCAGAGGAAATGGCTAAATGTAGTTCTTGCTCTCATACTTACAGGTTTAGGAGCAGCATTAACGGGAATATTATTTAAAACTGGAATTCATGCATTAGAAGATTATCGATCCAATCTTCTTGCATCTATGCCTAGATGGATAGTTTTACCAATACTAGGAGCATTAGGAGGCTTAATTTCAGGATCGCTCATTCAAAATTTTGCCCCTGCAGCAAAAGGTGCGGGCGTAAGTCACATCATTGCTTTCCTTCGCCATAAGCCAGTCCCCATGGGATTAAGAGTTGGAATAGTAAAACTGTTTGCTGGAATTATTGCCATTGGCAGTGGATTTCCACTAGGCCCAGAAGGCCCCGCCGTTCAAATGGGGGGATCTGTTGCTTGGAAAATGGCAAAATGGCTAAAAGCCCCTATTTCATTTCGCAGAGTCATAGTTGCAGCAGGCGGAGGGGCTGGAATTGCAGCAATTTTTAGTGCACCTATTGGAGGCTTTGTCTATGCAATTGAAGAACTTCTAAATTCAGCCAGACCAGTAGTCCTCTTACTAGTAGTAGTAACAACATTCTGGGCTGATAGTTGCGCTGATATTTTGCAAGCGATTGGACTAGATCAAAAAGCTGGTGGATTTGTTAATAATTTAGGTTTTCAATTAGAGAGAGCATACACACCAGTAATCGAGTTCTTTCCAATAGATTTTTTATACCTAATAGTTTTGGGAATCTTACTTGGATTCTTAGCAGAAATGTATTGCCGATATGTTTTAAAAATGCAAGTTCTAGGAAATAAATGGTTTAAAAATAAAACCATTGAAAGAATGAGTTTATCAGGTTTATTACTTGGTACTATGTATTCAATTATTCCGGAAAATTTTCATAATATCGAAGAATTACAAAAAATTATTGTTAATGAAAGTAGCAGTTTCACACTTGCAATAAGTATATTTTTTGTTTTATTCTTTGCCTCTGGCCTTGCTGCTGCATCAGGGGCACCAGGTGGTTTATTTTATCCAATGCTTACTTTGGGCGGAGCCATAGGATTAGCAAGTGGTATTGGAGTAGAAGCATTTACAGGTCATGTACCAACAACTTATATTTTCGCAGGAATGGGGGGATTTGTAGCTGGATGCTCAAGAACCCCTTTAACAGCAATGTTTTTAGCCTTCGCATTAACTAAAAATCTTTTAATACTAAAGCCACTCTTAATTACATGTATAGCTAGCTTTTTAACTGCCAGAATATTTAATGAACATTCAATTTATGAAAGACAAATTATAATTGAAGAAGGAG
