# Supplementary material for: Emergence of trait variability through the lens of nitrogen assimilation in Prochlorococcus
Source: eLife. 2019 Feb 1;8:e41043. doi: 10.7554/eLife.41043 (PMC6370341; doi:10.7554/eLife.41043)
Supplement: Table 1—source data 1. [file elife-41043-table1-data1.zip › 19_HLIItaxa_polA_region.fasta]

>AG-347-K17
AGGAGAAGGCACCAAAAGTCGCAGGCAATAATGAATTAGAAAATAGTGAAAATAAAATCCCTAAAATCAACGTAAGTGTTGTAAATGATTTCGAATTACTTGATGAATTAATTCAAAGATTAGACAAGACTAATCAAATAGTTTCTTTAGATACAGAGACCAATAGTTTGAATCCAATCGATGCGGAACTTGTTGGGATAGGGTTATGTCTTGGAGAAGAAAATGATGATTTATTTTATATACCTCTTGGTCATCAAACAAAAAAGGAGACCCCCAATCAATTATCAATTGAAGATGTTTTCTCAAAGCTAAGAAATTGGATAGAGGATCCAAAAAAAGAAAAGGCACTCCAAAATTCTAAATTTGATAGGCAAATATTTTTTAATCATGGACTTGATCTTAAAGGCGTAACCTTTGACACCTTGTTAGCAGACTACCTTCTTAATAATCAGGAGAAACATGGGTTAAGTGAAATTAGTTTTAGATTATTTGGATTTAAGCCTCCTTCATTCAAGGAGACAGTTGGAAAAAATAAAGACTTTTCATTTGTTGATATTGATGAAGCAAGTATTTACTGCGGTTATGATGTTTTTCTAACTTTTAAGATTGTCAAAATTTTTAAAGAAAGTTTTTCAAAGGAAAAACATGAATTAATCAAATTGTTCGAAGAAATCGAGCTACCTTTAGAGCCGGTATTGTCCCAAATGGAAATGAATGGCATAACCATCGACATCCCTTATTTGGATAAGCTCTCAAAAGAATTAAAAAGTACCTTAGAAGATATTGAAAGTAAAGTTTATGAGTTAGCAGAGGAAAGTTTCAATCTATCTTCACCAAAACAACTTGGTGAGATCTTGTTTGAAAAATTAAATTTGGATAAGAAAAAATCACGGAAAACAAAAACAGGATGGAGCACAGATGCAGTAGTTCTGGAAAGATTAGTCGACGAACATGAAATAATCCAATATTTAATAAAACATAGAACTCTTAGCAAATTACTTAGCACCTATATTGATGCTCTCCCAAATCTTATTAACGAAAAGACAGGAAGAGTTCATACAAACTTTAATCAAGCTGCTACAGCGACTGGGAGACTAAGTAGTAGCAATCCTAATCTTCAAAATATCCCTGTTAGGACTGAATTTAGTAGGAGAATCAGAAAAGCATTCTTGCCTGAAAAAAATTGGAAACTCTTATCAGCTGATTATTCTCAGATCGAATTAAGAATACTCGCTCACTTAGCAGATGAAGAAATACTAATAAATGCATTTCATAAAAATGATGACATTCATTCTTTGACTGCAAGATTAATTTTTGAGAAAGAAGAAATTTCTTCTGATGAGAGGAGAGTTGGGAAAACAATAAATTTCGGAGTTATCTATGGTATGGGAATTAAAAAGTTTGCACGTTCTACAGGAGTAAGTACTCCAGAAGCAAAAGAATTCCTAATAAAATACAAAGAAAGATATTCAAAAATTTTCAAATTTCTTGAACTTCAAGAAAGGCTTGCCTTATCAAAAGGTTATGTAAAAACAATTTTTGGTAGAAAGAGAGAATTTAAGTTTGATAAAAATGGACTTGGAAGATTATTAGGAAAAGATCCTTACGAAATTGACTTGCAAGCCGCAAGAAGAGCTGGCATGGAAGCACAGTCACTAAGAGCCGCAGCAAATGCCCCAATTCAGGGTTCAAGTGCAGATATTATTAAAATTGCAATGGTTCAACTAAATAAAAAATTCATAGAAATGGATGTTCCAGCAAAAATGCTTTTACAAGTACATGATGAATTATTGTTTGAAGTTGAACCAGATTCTTTAGAAATTACGACGAAATTAGTAAAGAAGACTATGGAAGATTGTGTAAAATTAAATGTGCCTCTTTTAGTTGATGTTGGAATTGGAGACAATTGGATGGAGACAAAATAAACCTTATGAAATACTTATATTAAGATGATCAAACTTTTTAATACTTTAAGCAAAAAAGTTGAGGTTTTTAAGCCTATTGATGATGTAGTAAAAATTTATTGTTGTGGGGTAACTGTTTATGATTTATGTCATCTTGGTCATGCCAGAAGTTATATCGCTTGGGATATATTGAGAAGATTTTTAATTTACAGTGATTTCAAAGTGAAGTATGTTCAAAATTTTACAGATATTGATGACAAGATCTTAAAAAGAGCGAAAGAAGATAGCAGTTCAATGAAGGAAGTATCTGAAAAAAATATCATTGAATTTCACAAAGATATGGATTCTTTAGGGATAATGCGTCCGGATAGCATGCCAAGAGCCACGAATCATATATGCAATATCTGTTCCTTCATAACAATCCTTGAGGACAAAGGTTATGCATACTCTAGGGATGGAGACGTTTATTATTCTGTTTTCAAAAATAAAAATTATGGAAAGCTAAGTAATCAAAATTTACAAGAACAAAATATCAATCAGCAAGGAAGAATGGTTAATGAGGAAAATAGTAAAAAACTTAATCCGCAAGATTTTGCGCTATGGAAAAAAGCCAAAGATGATGAACCATTTTTTGATTCGCCATGGGGTAAAGGTAGGCCAGGATGGCATATTGAATGTTCGGCGATGGTTAAAAATGAATTAGGAGATACTATCGATATCCATTTAGGTGGTTCTGATTTGATTTTTCCACATCATGAGAATGAAATCGCCCAATCAGAAGCAGCCAATGGCAAAAAGCTAGCGAACTATTGGTTACACAATGGGATGGTCAATGTAAATGGACAAAAGATGAGTAAATCCCTTAAAAATTTTAAAACTATCAGAGAGCTAATTAAGTCAGGTATAAGCCCTATGACTTTGCGATATTTTGTTATGACTGTGAATTATAGAAAACCACTTGATTTTACTGAAGACGCTTTAAGGAGTGCTTCGGAAGCTTGGAAAAATATTAATGTAGCCCTTTCTTTTATGGATCTTACAAAAGGTGTTTTTAGATCTATTGATAAAGATGAATTTATCGAAGAAGAATATAAAGAGAAAATAAGTTTTGAATTATCTCAAAAAACGCTTAAATTTTCTGAGGCTCTGGGAAATGACCTCAATACAGCAGGTGCTATTGCAGTTATTTACGATTTGGCAAAACCATTAAAAAACTTTTTAAACCAATTTCAAAGGATTGAAGGTTTTAAAATAGACCTAAATCAAAAATTCTTTCTACTTGAAAATTTTAAAACTCTTTCAAAGTTGACCGAGGTACTTGGTCTTAAAAAAGAAGTTTTAGTAAAAGAAAATAAAATAACAGAACAAGAAATATCATCTCTTATTAATGAAAGATTGAAAGCAAAAATGGAAAAGAATTATGCGAAGGCCGATGAAATAAGAAATTTGTTAAAAGAAAAAGGTATTGAACTTATTGATCAATCAAAGGAAATAACAACATGGATAAGGGTCTAAA-TTTTAAGAAAAAAACCAATTTGAAATTTTTGTTTTTTAAATACACCTTTAAATGGGAAGATATTAGAAATATCAGAGAAAATTGAAATACATTACTGTGCTCGGGTCTACTGGTTCAATAGGGACTCAAACTCTAGAAATAGCTAGTGAGCAGCCTGATAAGTTTAAAGCCGTAGCTCTTTCTGCAGGAAGAAATATTAATTTATTAACTCAACAAGTCAAAACACATAAACCAGAG-GTAGTTGCAATTGAGGATGAAAGTCTTATAGAAGATTTAAAAGATAATATTAATAACTTAGATTTGGATGATGCGCCCTTGGTTTTAGGTGGAAAGCAGGGGATTAACGCAGTTGCAGCATGGGATAAGGCAGATACTGTGGTAACAGGGATAGTAGGCTGTGCAGGCTTAATTCCAACAATGTCAGCAATTAATGCGGGGAAAAATATTGCACTTGCTAACAAAGAAACTTTAATTGCGGCAGGACCAATTGTTATTCCTGCATTAAAGAAAAATAATAGTAGGCTATTACCTGCTGATTCAGAACACTCTGCTATCTTTCAATGTTTACAAGGATTACCTAATTATGAAAATGCAGATTTTTCAACAGGAGTGATGCCTAAAGGTCTAAAAGCCATACACTTAACAGCTTCTGGTGGTGCTTTCAGAGATTGGGCTGTTGAGGATTTAAAGCATGTCACAGTGGAAGATGCGACTTCACATCCTAATTGGGATATGGGTAAAAAAATAACTGTAGATTCTGCAACTCTTATGAATAAAGGATTAGAAGTTATAGAAGCTCATTATTTATTTGGGACCTCTTACGAAAATATCGAAATAGTTATCCACCCTCAAAGTATTATTCATTCAATGATTGAGATGGAAGATTCTTCAGTATTAGCTCAATTAGGTTGGCCAGATATGAAGCTACCCATTTTATATGCGATGAGTTGGCCTGAAAGATTTAAAACAAATTGGAAAAGATTAAACCTAAGTGAAATTGGGAAATTAACTTTTAAAGAGCCAGACGAGTTTAAATATCCATGCATGGGACTTGCCTATGCTGCAGGAAAATCTTCTGGGACTATGCCTGCAGTCTTAAATGCTGCTAATGAAATGGCTGTTGAACAATTCCTCAAAGAAAAAATTTCTTTTCAAGAAATTCCAACATTTATAAGTAAAGCTTGTGAATCACATATGGAGAATTTGAATTTGAGTCCCGAATTGGAGGATATTCTTGAGGTAGACAATTGGGCCAGACTTTTTGTTAAGCAAGAAATTAAAAAAGGGAAAAAATACGTAAGTATTGGATAAAAGTGAATATAAAAAAACATCTTCTACTATGCGCAACACCCACAAAACAGAAATGCTTTAAAGGCAATGAAGGTCAAAAAGCATGGGAATGTCTGAAAAAGACTTTAAAAAAATTTGAGAATGATCCCTCTACAAAAAACGTTCACATATTAAGATCAAAAGCTGACTGTTTAAGAGTATGTAAGAACGGCCCAATTCTTCTTGTCTGGCCTGATGGTATTTGGTATGAGAAAGTTTCTCCAGAAAAAATTTCTGAAATTTTTACCTCACATATTATTAACGGTAAGCCAATAGAAAAATGGATTTTTAAAAAAACACCATTTTTAAATAGTCCTAGATACTAATAAACCAGTTCTCTACGACTTCGTCTGACCAGCAGCCATTAATCGAATGAAAACCATTATGACCTCCTTTTTCGGTTATAAAAATAGTGAATTTATCAATAGATTCTTTTCTTAAATTCAAAGTATCCTTATATGGAACCCAGGGATCATCCTTGGCATGAATAAAAAGCGTTGGAGGTAATTTTTTTATTGAGTTTTTGATTCTAAATATTGGAGAAGCTTTAATATAATAATCCTCTAAAGAATTAAATCCCCAACTAGGAGCTGTAAATTTCTGATCAAATTCTCTTATACTTTTTAAATTTCTAATTTTTATTTTTAATTTCTCGTTATCAAGGAGTTTGCCTTCATCATTAAATCCCTCCCATAACTGATTTTTTAAGCGGTGAAGTAACCATTTTTGATAGATAGAATTTCTAGGTTTTTCAATACAGAGACTGCATGAAGATAAATCTAAAGGGGTACTCACGCAGGCAAGGCCATCTAAAAGTTTTTCTCCTTTGTCTTCATCGTAATCTAGGCATGCATTTAAAAGAATTGTTCCGCCTAAAGATAATCCAACTCCGTAAATTGGAAG---ATTATTCATCTTAATAAAATCTTTAAACTCTAAATTAATGAATTTTTTAAAATAATCAATTGCTGAAATAACATCACTGGAACATCTAGCACAATAATTTCCTTTAGCTAAATATCTCGCTGATCCAGATCCTCTTAGATTTAATTTAAGAACTCCAAAACCATTATTTGCTAATTTCCTAGATATTCTTCTTAAACCAAACCGTTTAGTTGAGCCCCCTAAACCATGTGTAACGATTACAAAACCCCTAAGTGATTTTAAATTTTCAGGTAATTCTAAAAAACCTAAAAGATAATCACATTCGAATTTTTTAGAAAGAATTTTATTAATCGGAAAGAATATTTTTTTATTTTTTTTTGATTTTCCAAAATCAATAACAAAAGTATCTCTCAAAGTTTGTAAGTCGCCACCTATCCAAGGTAAGACTTCTCGAAATGGCTTATTTTTTACGTAATCTGAAAAACTAAAAGATATACTATTATTTCTCCCCAACTCCAAGATCCTTTAATTCTCCAATCAAATCATTAAGTACCTTTTTTGCATCACCAAAGACCATTGAGGTATTAGGCAGATCAAATAAATCATTTTTTATTCCGGAGTAACCTGCACTCATACCACGCTTAATTACAAATACCGTTCTTGCTTCCTGCACATCAAGAACTGGCATGCCATATAAAGGAGAAGAGCTATCATTTTTAGCTTGAGGATTAACCACATCATTTGCTCCTAAAACTAAAACAACATCCGTTGCTGGAAAATCAGGATTTACAACGTCCATCTCTTTAAGTTGTTCGTAAGGAACATCTGCTTCTGCTAAAAGTACATTCATATGTCCAGGCATCCTCCCAGCTACAGGATGAATTGCGTAAACAACTTCAATACCATTTTGCTCTAGTTTTTTTGTCACTTCCCTTAAAGTATGTTGAGCTTGAGCTACTGCCAGACCATAACCAGGAACAATAATTACCTTGTTGGCTGCTTCTAAAGTCAATGCACATTCTTCAACACTGCAAGAAGTTATATTTGTATATTCTCCTGAACCAGAAGAGGCTGTACTTTGTGCAGATAAAGACCCTCCAAAAAGAACTGAAACCAATGATCTATTCATACCCTTGCACATTACTTGAGTAAGTATTAGACCTGCCGCTCCAACCATTGCCCCTGCTACTATCAAAAGCTGACTATCTACAACGAAGCCTGCTGCTGCTGCTGCAATCCCTGAATAGCTATTTAATAAAGATATAACGACTGGCATATCCGCTCCACCAATTGGCAAAGTAACTCCAATACCTAATAAAGAAGAAACTATAACTAAAAGCCAAATAGAACTTGTATTGCCATTTATCAAATCAAAAAAGGCTATCAAGGAAGCAACTGCAAAAACAATATTTACAAAATGTCTAACTTTGCTCTGAGTCCATCCTGGAGTTGACAACCAACCCTGTAACTTTGCCATCGCCACAATTGAACCTGTGAAAGTTATGGCACCAACAAATATAGAAACAGATATTGAAACTTCGTTAATTAGTGACTTAAAAAAATCAAGATTTTCTACACTATTAGAAATAGGGAAAATAGCTACTCCTAAGGCCACCAAAAGTGATGACATTCCTCCACAACCATTGAACAATGCCACAGTTTCAGGCATGGAGGTCATAGGTACTTTCTTTGCAAGAATTGCTCCGAATAAACTACCTATGATTGATCCAATTATTATCCAAATCCAAGACTGAATAGCAATTCCAGAAGTGCCTAGATAATAAGAAAGTAATCCTACTACTGATAGCGACATTGCAAATGCAGCTAATCTGTTGGCATCCCTTGCTGATTTTACTTTTGATAATCCTTTTATTCCCAAAGCCAGTAAAAGTACTGCTAGAAGGTCAATAACGAATTTAATAATTACAGGTAGATTCATT-TTAAAAATTACTTCTTATTTGATGGTTTACGACTAAACATCGCGAGCATTCGATCAGTTACAAAGAAACCGCCTACAACGTTGAAAAGAGCAAATCCAAGAGAAACTGAACCAATGATTAAAAGTGGTATGTTCCCTTCTGCTTTTACAATTAAAGTCAAGGCTGCAAGCATTGTTATTCCCGAAATTGCATTTGCTCCACTCATTAGAGGTGTGTGAAGAGTAGGAGGAACTTTTCCAATTAACTCGAGGCCTAATAAACTACCAAGTAATAGAACCCAAAGAAGACTTATAAAAGACATAATTTTAAAACCTCAATTTTCAAAAACTTTATTTTGAAGAACAACTCCTTCATCGCTTAATAAACATCCAGAAATGAGTTCATCCTCTTTATCTAATTTAATTAGACCATCTTTTATAAATGGTGTAATCAAAGATGTTAAGTTTTTAGCATAAAGTGAACTTGCATCATAAGGAACTGAAGAGGGTAATTCTCCCGCTCCTATAAGTTTTACCCCATCTTTGATAATAGTTTCATTTGATTTTGTTCCTTCGCAGTTCCCTCCCTGAGAAACTGCTAAATCAATAACTACTGCTCCAGGCCTCATTTTTTTAATCATGGGTGTGTCTATTAAAACAGGGGCCTTTTTACCTAGAACTTGCGCAGTACATATAGCAACATCAGCTTCAGATAAATATTTAGTTAAAGTAGCCTTCTGTTTTGAGAGGAATTCGGGTGTTACAGCTTTTGCATAACCTCCTGCCTCTCCTGGCTTTTCCTCAACTTCAGGAAGCTCTATAAATCTTGCTCCGAGGGACTCTACTTGTTCTTGAACAGCAGGTCTAATATCAGATACAAATACTATTGCTCCAAGTCTTTTTGCTGTCGCAACTGCCTGTAATCCTGCAACGCCTCCACCAAGAACCACTACTTTGGCAGGTTGGACTGTCCCAGCTGCAGTCATAAGCATTGGGAAATATCTATCTAACTCACTTGCAGCCAAAAGAACTGCTTTATATCCAGCAATATTGGCCTGTGAAGAAAGAACATCAGAAGATTGAGCTCTACTAATCCTCGGAAGCAACTCTAGTGATAAAGCTGAAATCTTATTACTATTTATAATCTTGAGAAGCTCCTTATTACCATATGGGTTAAGAAGACCAAGAAGAACTGCACCCTTCTTTAATTTAGTTAAATTTTCCTCTGATGGAGTTTGAACACAAAATATTAGGTCAGCTTCACCCCAAATTTTTTGATCTAAGTTACTTATTATTGTTCCACCCGATTCTTCATATGACAAGTCACTAAATCCTGATAATTTTCCCGCTGAACTTTCAATATAAACATCACAACCAAGGCTTTTTAATTTCTTTACCGCCTCTGGAGTAGCTGAAACTCGCCTTTCACCAGAGCTTGTTTCAGAAGGAATAAGTATCTTTGTCAATTTATTTATTTTTTT-AACATACTAAATATAAATTGAAGAAAGTCAAAAGTCTTGGATTTTTGTTAAAAATATATTTTCTTTTCTATAAAAAATAGCTATCTAGAATATATAGGTACTAAATTTTCC-AATGAGTATAAAAGCAATCGAATGTCCAGATGGAGTATGTCACAGTCATCATGGTGGTCATGCTGTTCCAAGACAAGCTATGCAGAAAAATTTAGAAAAGCATGGTAAGGACTGGTGCGAAAAATTAGCAGAGAGAATTTATGAAATGTCGGTTGATACTTATTCACAGACAGTCATGCCTAGTCTCCACTCAGCAGGTTGGCAAAGAAGACATTTAGATTGGGAATTTAAGCTCGCAGAAAATGATTCTGAACCTGATGAAGCTCTTGTTGAAGGAATTATTAATGCCACTGAAAGCTTTTTAAGAAGTAGTGAGGTGCATCGATTATTTATTCAGGAATTAGTCCAGGGCACGTTTGAGGAAGCAAATGACAAAAAAATAATTTCTAAAGCAATAAAATCTATCATTGAAGAGGAAATTGTCATTTCACTAAGAGAAAAGAAAGAATCTCTTTTAAAGAAAATTTCCACAAAATTAATTTCAGAAGAAAAAGTTAGTGAGGAACTTGCAATAAATTCAGCTAAAGAGGGTTTTGAGGAAGTTGAAAGATTACTCGCAAATCACAGCGAGGCAGTCTAACCCTATTTCTTTATATTTTTTTTATAATTCCTTCAAAAATTGGCTGAAATATAAATTAAAGCTTAAATTATTGTTTGGAAGTACAAAGTTGTAACTTATTAGACAATACATTGGTCATTTTTTGTGTTTACCTATA---TACAA-CTTTTAAGTTTCAATGGACAATTTCATTAGAAAAAGGATCGACATTGCAACCTGTTGGGCTACCAACAGAATATCTGTAATGGATACTCTAGAAAGATATGAAGACAGCTATGCAATAGCGGAAGAATTTAGAGAGTGGATATTACATATTGGAGAAAAGAATGAAAATTTAAAAGATTCTGTTTTAAACTTTCCAGAGGAAATAAAAAAAATATTTGACCAAAAAGTTAACGATTAATTACTAAATCGATCGAGTGAAATCCGCCCTACAATAATTAGGTTTGTTTATTATTAT-AAAAGTGAATTTTGCAAGTAA-ATGGAAAATAAAGAAAAAAATTCTAACGTTGAAAATGTTGTAATTATTGGTTCAGGTCCTGCGGGTTATACAGCTGCGATTTATGCAGCAAGAGCAAACCTTCAACCATTACTCGTTACAGGATTTAATTCTGGCGGAATTCCTGGTGGCCAATTAATGACTACAACATTTGTTGAAAATTATCCAGGTTTTCCAGATGGTGTGCTTGGTCCTGAATTAATGGATCTAATGAAAGCTCAAGCCGAAAGATGGGGCACTAATTTATACGAAAGTGATGTTGTCTCTATAAATATTGATTCACATCCCTTTGAACTAAAAACGTTAGAAGGAACTATAAAATCTAACTCAATTATTATTGCAACTGGAGCAAGTGCAAATAGATTAGGCGTGATAAATGAAGATAAATTCTGGAGTAAAGGAATAAGTGCTTGTGCAATATGTGATGGAGCGACCCCACAATTTAGAGGTGAAGAATTAGCTGTTATTGGAGGGGGCGACTCTGCATGTGAAGAAGCAGCATACCTTACAAAGTATGGAAGCAAAGTGCATTTAATTGTTAGATCAGAAAAATTAAGGGCTAGCGCAGCAATGGTAGATAGAGTAAAAGCTAATCCAAAGATAGAAATTCATTGGAACACAAAAGTTGATAAAGCGGATGGCTCTAAATGGCTTGAGAAAATAGAAACTATTCACTCTCAAGAAGGTAAAGGGGAAATCAGTATAAAAGGTCTTTTTTACGCGATAGGGCACACACCAAATACGAAGTTCTTAGGCAACAAAATTGATTTAGATAATAAAGGATATATTGCTTGCAAATCAGGAAGACCAGAAACATCTATTGAAGGCATCTTCGCTGCAGGTGACGTTGTCGATTCTGAGTGGAGGCAAGGAGTCACAGCTGCAGGAACTGGGTGCATGGCAGCATTAGCTACCGAAAGGTGGCTAGCCGAGAAAAACTTAGCAAAAACTATAGTCAGAGAAACACCCGAACCAGAAAAAAAACTTAGTTCATCAGATTTTAATGAAGAAGAAGTTAATGAAAATACTTTCGATTCAAATTCTGAATGGCAAAAAGGCAGTTATGCATTAAGGAAACTTTATCACGAGAGTAAAAAACCTATCTTAGTAATTTTTAGTTCTCCAAGTTGCGGCCCATGTCATGTTTTGAAACCTCAGTTAAAAAGAGTAATTAAAGAACTTGATGGTGCAGTTCTTGGCGTTGAAATAGATATTGATAAAGATCAAGATATTGCAAAACAAGCTGGTATTAACGGCACACCAACAGTTCAACTTTTTAAAGAAAAATTATTAAAAAAACAATGGCAAGGTGTTAAGCAAAGAAGTGAGTTTAAAGAAGCGATA
>SB
AGGAGAAACATCCAAAGGTCTCTAATAAAATCGAATTAGAAAATAGTGAAAATAAAATCCCTAAAATCAAAGTAAATGTTGTAAATGATTTTGAATTACTTGATAAATTAATTCAAAGATTAGAAAAGACCAATGAGATAGTTTCTTTAGATACAGAGACTAATAGTTTAAATCCAATCGATGCGGAACTTGTTGGGATAGGACTATGTCTCGGAGAAGAAACTGATGATTTATTTTATATACCTCTTGGTCATCAAACAAAAAAAGAGACCCAAAATCAATTATCGATTGAAGATGTTTTCTCAAAACTAAGAACTTGGATAGAAGATCCAAAAAAGGAAAAAGCACTCCAAAATTCTAAATTTGACAGGCAAATATTTTTTAATCACGGACTTGATCTTAAAGGCGTAACCTTTGACACCTTATTAGCAGACTATCTTCTAAATAATCAGGAGAAGCATGGGTTGAGTGAAATTAGTTTTAGATTATTTGGATTTAAGCCTCCTTCATTTAAGGAAACAGTTGGAAAAAACAAAGACTTTTCATTTGTTGATATTGATGAAGCCAGTATTTACTGCGGTTATGATGTATTTCTAACTTTTAAAATTGTCAAAATTTTTAAAGAAAGATTTTCAACAGAAA---ATGAATTAATCAAATTGTTCGAAGAAATAGAGCTACCCTTAGAGCCGGTATTGTCTCAAATGGAAATGAATGGAATAACCATCGACACTCCTTATTTAGATAAACTCTCAAAAGAACTAAAAAGTACCTTAGAAGATATTGAGAGTAAAGTTTATGAATTAGGAGGTGAGTTTTTTAATCTATCTTCACCAAAACAACTTGGTGATATCTTGTTTGAAAAATTAAATTTGGATAAGAAAAAATCACGGAAAACAAAAACAGGATGGAGTACAGATGCAGTAGTTCTTGACCGATTAGTCGACGAACATGAAATAATCCAACATTTAATAAAACACAGAACTCTTAGCAAATTACTTAGCACCTATATTGATGCTCTTCCAAATCTTATCAACGAAAAGACAGGAAGAGTTCATACAAACTTTAATCAAGCGGCCACAGCGACTGGGAGACTAAGTAGTAGCAATCCTAATCTTCAAAATATCCCGGTTAGGACTGAATTTAGTAGGAGAATAAGAAAAGCATTTTTGCCTGAAAAAAATTGGAAACTTTTATCAGCTGATTATTCTCAGATCGAATTAAGAATACTTGCTCACTTAGCGGATGAAGAAATACTAATTAATGCGTTTCATAAAAATGATGATATTCATTCTTTAACTGCAAGATTAATTTTCGAGAAAGAAAAAATTTCTTCTGATGAGAGGAGAGTTGGGAAAACAATAAATTTCGGAGTTATCTATGGTATGGGAATTAAAAAGTTTGCACGTTCTACAGGAGTAAGTACTCCAGAAGCAAAAGAATTCCTAATAAAATACAAAGAAAGATATTCAAAAATTTTCAAATTTCTTGAACTTCAAGAAAGGCTTGCCTTATCAAAAGGTTATGTAAAAACAATTTTTGGTAGAAAGAGAGTATTTAAGTTTGATAAAAATGGACTTGGAAGACTAATAGGAAAAGATCCTTATGAAATTGACTTGCAATCCGCAAGAAGAGCAGGCATGGAAGCACAGTCACTAAGAGCCGCAGCCAATGCTCCAATTCAGGGTTCAAGTGCAGATATTATTAAAATTGCAATGGTTCAACTAAATAAAAAATTCATAGAAATGAATGTTCCAGCAAAAATGCTTTTACAAGTACATGATGAATTATTGTTTGAAGTTGAACAAGATTCTTTGGAAATTACGACGAAATTAGTAAAGAAGACTATGGAAGATTGTGTAAAATTAAATGTGCCTCTTTTAGTTGATATTGGAATTGGAGACAATTGGATGGAGACAAAATAAACCTTATGAAATACTTATTTTAAGATGATCAAACTTTTTAATACTTTAAGCAAAAAAGTTGAGGTTTTTAAGCCTATTAATGATGTAGTAAAAATTTATTGTTGTGGGGTAACTGTTTATGATTTATGTCATCTCGGTCATGCAAGAAGTTATATCGCTTGGGATGTATTGAGAAGATTTTTAATTTACAGCGATTTCAAAGTGAAGTATGTTCAAAATTTTACAGATATTGATGACAAGATCTTAAAAAGAGCGAAAGAAGAAAGCAGTTCAATGAAGGAAGTTTCTGAAAAGAATATCATTGAATTTCATAAAGATATGGATTCTTTAGGGATAATGCGTCCGGATAGCATGCCAAGAGCAACGAATCATATATGCAATATCTGCTCCTTCATAACAATTCTTGAGGACAAAGGTTATGCATACTCTAGGGATGGAGACGTTTATTATTCTGTTCTCAAAAATAAAAATTATGGAAAGCTAAGTAATCAAAATTTACAACAACAAAATATCAATCAGCAAGGAAGAATGGTTAATGAGGAAAATAGTAAAAAACTCAATCCGCAAGATTTTGCGCTATGGAAAAAAGCCAAAGATAATGAACCATTTTTTGATTCGCCCTGGGGTAAAGGTAGGCCAGGATGGCATATTGAATGTTCGGCGATGGTTAAAGATGAATTAGGAGATACTATCGATATCCATTTAGGTGGTTCTGATTTGATTTTTCCACATCATGAGAATGAAATCGCCCAATCAGAAGCAGCCAATGGCAAAAAGCTAGCGAACTATTGGTTACACAATGGGATGGTCAATGTAAATGGACAAAAGATGAGTAAATCCCTTAAAAATTTTACAACTATCAGAGAACTAATTAAGTCAGGTATAAGCCCTATGACTTTGCGATATTTTATTATGACAGTGAATTATAGAAAACCACTTGATTTTACTGAAGAAGCTTTAAGGAGTGCTTCAGAAGCTTGGAAAAATATTAATGTAGCCCTTTCTTTTATGGATCTTACAAAAGGTGTTTTTAGATCTATTGATAAAGATGAATCTATAGAAGAAGAATATAAAGAGAAAATAAGTTTTGAATTATCTCAAAAAAAGCTTAAATTTTCTGAGGCTCTGGGAAATGACCTCAATACAGCAGGTGCTATTGCAATTATTTATGATTTAGCGAAACCATTAAAAAACTTTTTAAACCAATTTCAAAGGGTTGAAGGTTTTAAAATAGACCTAAATCAAAAATTCTTTCTACTTGAAAATTTTAAAACTCTTGAAAAGTTGACTGAGGTACTTGGTCTTAAAAAAGAAGTTTTAGTAAAAGAAAGTAAGATAAAAGAAGAAGAGATATCATCTCTTATTAATGAAAGATTGAAAGCAAAAATGGAAAAGAATTTTGCGAAGGCCGATGAAATAAGAAATTTGTTAAAAGAAAAAGGTATTGAACTTATTGATCAATCAAAGGAAATAACAACATGGATAAGGGTCTAAA-TTTTAAGAAAAAAACCAATTTGAAATTTTTGTTTTTTAAATACACCTTTAAATGGGAAGATATTAAAAATATCAGAGAAAATTGAAATACATTACTGTGCTCGGCTCTACTGGTTCAATAGGGACTCAAACTCTCGAAATAGCTAGTGAGCAGCCTGATAAGTTTAAAGCCGTAGCTCTTTCTGCAGGAAGAAATATTAATTTATTAACTGAACAAGTTAAAACACATAAACCAGAA-GTAGTTGCAATTGAGGATGAAAGTCTTATAGAAGATTTAAAAGATAATATTAATAACTTAGATTTGGATGATGCTCCCTTGGTTTTAGGTGGGAAGCAGGGGATTAACGCAGTTGCAGCATGGGATAAGGCAGATACTGTGATAACAGGGATAGTAGGCTGTGCAGGCCTAATTCCAACAATGTCAGCAATTAATGCGGGAAAAAATATTGCACTTGCTAATAAAGAAACTTTAATTGCGGCAGGACCAATTGTTATTCCTGCATTAAAGAAAAATAATAGTAGGCTTTTACCTGCTGATTCAGAACACTCTGCTATCTTTCAATGTCTACAAGGATTACCTAATTATGAAAATGCAGATTTTTCAACAGGAGATATGCCTAAAGGTTTAAAAGCCATACACTTAACAGCTTCTGGTGGTGCTTTCAGAGATTGGGCCGTTGAGGATTTAAAGCATGTCACAGTGGAAGATGCAACTTCACATCCTAATTGGGATATGGGGAAAAAAATAACTGTAGATTCTGCAACTCTTATGAATAAAGGATTAGAAGTTATAGAAGCACATTATTTATTTGGGACCTCTTACGAAAATATCGAAATAGTTATCCACCCTCAAAGTATTATTCATTCAATGATTGAGATGGAAGATTCTTCAGTATTAGCTCAATTAGGATGGCCAGATATGAAACTACCCATTTTATATGCGATGAGTTGGCCTGAAAGATTTAAAACACATTGGAAAAGATTAAACCTAAGTGAAATTGGAAAATTAACTTTTAAAGAACCAGATGAGTTTAAATATCCATGCATGGGACTTGCTTATGCTGCAGGAAAATCTTCTGGGACTATGCCTGCAGTCTTAAATGCTGCTAATGAAATGGCTGTTGAACAATTCCTCAAAGAAAAAATTTCTTTTCAAGAAATTCCAACATTTATAAGTAAAGCTTGTGAATCACATATGGAGAATTTGAATTTGAGTCCCGAATTGGAGGATATTCTTGAAGTGGACAATTGGGCCAGACTTTTTGTTAAGCAAGAAATTAAAAAAGGGAAAAAATACGTAAGTATTGGATAAAAGTGAATATAAAAAAACATCTTCTACTATGCGCAACACCCACAAAACAGAAATGCTTTAAAGGCAATGAAGGTCAAAAAGCATGGGAATGTCTGAAAAAGACTTTAAAAAAATTTGAGAATGATCCCTCTACAAAAAACATTCATATATTAAGATCAAAAGCTGACTGTTTAAGGATATGTAAGAACGGCCCAATTCTTCTTATTTGGCCTGATGGTATTTGGTATGAGAAAGTTTCTCCAGAAAAAATTTCTGAAATTTTTACCTCTCATATTATTAACGGTAAGCCAATAGAAAAATGGATTTTCAAAAAAACACCATTTCTAAATAGTCCTAGATACTCATAAACCAGTTCTTTACGACTTCGTCTGACCAGCAGCCATTAATCGAATGAAAACCATTATGACCTCCTTTTTCAGTTATAAAAATAGTGAATTTATCAATAGATTCTTTTCTTAAATTCAAAGTATCCTTATATGGAACCCAGGGATCATCCTTGGAATGAATAAAAAGCATTGGAGGTAATTTTTTTATTGAATTTTGGATTCTAAATATTGGAGAAGCTTTAATATAATAATCCTCTAAAGAATTAAAACCCCAACTAGGAGCTGTAAATTTCTGATCAAATTCTCTTATACTTTTTAAATTTCTAATTTTTATTCTTAATTTCTCGTTATCAAGGAGTTTGCCTTCATCATTAAATCCGTCCCATAACTGATTTTTTAAGCGGTGGAGTAACCATTTTTGATAGATAGAATTTCTAGGTTTTTCAATACAGAGACTGCATGAAGATAAATCTAAAGGGGTACTCACACAGGCAAGGCCATCTAAAAGTTTTTCTCCTTTGATTCCATCGTAATCTAGGCAGGCATTTAAAAGAATTGTTCCGCCTAAGGATAATCCAACTCCGTAAATTGGAAGATTATTATTCCTTTTCATTAGATCTTTGAACTCTAAATTAATTAATTTTTTAAAATAATTAATTGCTGAAATAACATCACTGGAGCATCTAGCACAATAATTTCCTTTAGCTAAATATCTCGCCGATCCAGATCCTCTTAGATTTAATTTAAGAACTCCAAAACCATTATTTGCTAATTTCCTAGATATTCTTCTTAAACCAAACCGTTTAGTTGAGCCCCCTAAACCATGTGTAAGGATTACAAAAGCCCTAAGTGAGTTTAAGTTTTCAGGTAATTCTAAAAAACCTAAAAGATAATCACATTCAAATTTTTTAGAAAGAATTTTATTAATCGGAAAGAATATTTTTTTATTTTTTTTTGATTTACCAAAATCAATAACAAAAGTATCTCTCAAAGTTTGTAAGTCTCCACCTATCCAAGGTAAGACTTCTCGAAATGGCTTATTTTTTACGTAATCTGAAAAACTAAAAGATATACTATTATTTCTCCCCAACTCCAAGATCCTTTAATTCTCCAATCAAATCATTAAGTACCTTTTTTGCATCACCAAAGACCATTGAGGTATTTGGTAGATCAAATAAATCATTTTTTATTCCGGAGTAACCTGCGCTCATACCACGTTTAATTACAAATACCGTTCTTGCTTCCTGCACATCAAGTACTGGCATGCCATATAAAGGAGAAGAGCTATCATTTTTAGCTTGAGGATTAACCACATCATTTGCTCCTAAAACTAAAACAACATCCGTTGCTGGAAAATCAGGATTTACAACGTCCATCTCTTTAAGTTGTTCGTAAGGAACATCTGCTTCTGCTAAAAGTACATTCATATGTCCAGGCATCCTCCCTGCTACAGGATGAATTGCGTAAACAACTTCAATACCATTTTGCTCTAGTTTTTTTGTCACTTCCCTTAAAGTATGTTGAGCTTGAGCTACTGCCAGACCATAACCAGGAACAATAATTACCTTGTTGGCTGCCTCTAAAGTCAATGCGCATTCTTCAACACTGCAAGAAGTTATATTTGTATATTCTCCTGAACCAGAAGAGGCTGTACTTTGTGCCGATAAAGATCCTCCAAAAAGAACTGAGACCAATGATCTATTCATACCCTTGCACATTACTTGAGTAAGTATTAGACCTGCCGCTCCAACCATTGCTCCTGATACTATCAAAAGCTGACTATCTACAACAAAACCTGCTGCTGCTGCTGCAATCCCTGAATAGCTATTTAATAAAGATATGACGACTGGCATATCAGCTCCACCAATTGGCAAAGTAACTCCAATACCTAATAAAGAAGAAACTATAACTAAAAGCCAAATAGAACTTGTATTGCCGTTTATCAAATCAAAAAAGGCTATCAAGGAAGCAACTGCAAAAACAATATTTACAAAATGTCTAACTTTGCTCTGAGTCCATCCTGGAGTTGACAACCAACCCTGTAACTTTGCCATCGCCACAATTGAACCTGTGAAAGTTATGGCACCAACAAATATAGAAACAGATATTGAAACTTCGTTAATCAGTGACTTAAAAAAATCAAGATTTTCTACACTATTAGAAATAGGAAAAATAGCTACTCCTAAGGCCACCAAAAGTGATGACATTCCTCCACAACCATTGAACAATGCCACTGTTTCAGGCATGGAGGTCATAGGTACTTTTTTTGCAAGAATTGCTCCGAATAAACTACCTATTATTGATCCAATTATTATCCAAATCCAAGACTGAATTGCAATTCCAGAAGTGCCTAAATAATAAGAAAGTAATCCTACTACTGATAGCGACATTGCAAATGCAGCTAATCTATTGGCATCCCTTGCTGATTTTACTTTTGACAATCCTTTTATTCCCAAAGCCAGTAAAAGTACTGCTAGAAGGTCAATAACAAATTTAATGATTACAGGTAGATTCATT-TTAATAATTACTTCTTATTTGATGGTTTACGACTAAACATCGCGAGCATTCGATCAGTTACAAAGAAACCTCCTACAACGTTGAAAAGAGCAAATCCAAGAGAAACTGAACCAATGATTAAAAGTGGTATGTTACCTTCTGCTTTTACAATTAAAGTCAAGGCTGCAAGCATTGTTATTCCCGAAATTGCATTTGCTCCACTCATTAAAGGTGTGTGAAGAGTAGGAGGAACTTTTCCAATTAACTCGAGGCCTAATAAACTACCAAGTAAAAGAACCCAAAGAAGATTTATAAAAGACATAATTTTAAAACCTCAATTTTCAAAAACTTTATTTTGAAGAACAACTCCTTCATCGCTTAATAAACATCCAGAAATGAGTTCATCCTCTTTATCTAATTTAATTAGACCATCTTTTATAAATGGTGTAATCAAAGATGTTAAGTTTTTAGCATAAAGTGAACTTGCATCATAAGGAACTGAAGAGGGTAATTCCCCCGCTCCTATAAGTTTTACCCCATCTTTGATAATAGTTTCATTTGATTTTGTTCCTTCGCAGTTCCCTCCCTGAGAAACTGCTAAATCAATAACTACTGCTCCTGACCTCATTTTTTTAATCATGGGTGAGTCTATTAAAACTGGGGCCTTTTTACCTAGAACTTGCGCAGTACATATAGCAACATCAGCTTCAGATAAATATTTAGTTAAAGTTGCCTTCTGTTTTGAGAGGAATTCGGGTGTTACAGCTTTTGCATAACCACCTGCCTCTCCTGGCTTTTCCTCAACTTCAGGAAGTTCTATAAATCTTGCTCCGAGGGACTCTACTTGTTCTTTAACAGCAGGTCTAATATCAGATACAAATACTATTGCTCCAAGTCTTTTTGCTGTCGCAACTGCCTGTAATCCTGCAACGCCTCCACCAAGAACCACTACTTTGGCAGGTTGAACTGTCCCAGCTGCAGTCATAAGCATTGGAAAATATCTATCTAACTCACTTGCAGCCAAAAGAACTGCTTTATATCCAGCAATATTAGCCTGTGAAGAAAGAACATCAGAAGATTGAGCTCTACTGATCCTCGGAAGCAACTCTAGTGATAAAGCTGATATTTTATTACTATTTATAATCCTTAGAAGCTCCTTATTGCCATAAGGGTTAAGAAGTCCGAGAAGAACAGCGCCTTTCTTTAACTTAGTTAAATTATCCTCTGATGGAGTTTGAACACAAAATATTAAGTCCGCTTCACCCCAAATTTTTTGATCTAAGTTGTTTATTATTGTTCCGCCCGATTTTTCATATGATAAGTCACTAAATCCTGATAATTTCCCTGCTGAACTTTCAATATAAACATCACATCCAAGACTTTTTAATTTCTTTACCGCTTCTGGTGTAGCTGAAACTCTCCTTTCACCAGAGCTTGTTTCGGAAGGAATAAGTATCTTTGTCAATTTATTTATTTTTTT-AACATACTAAATATAAATTGAAGAAAGTCAAAAGTCTTGGATTTTTGTTAAAAATATATTTTCTTTTCTATAAAAAATAGCTATCTAGAATATATAAGTACTAAATAATCT-AATGAGTATAAAAGCAATCGAATGTCCTGATGGAGTATGCCATAGTCATCATGGTGGTCATGCTGTTCCAAGGCAAACTATGCAGAAAAATCTAGAAAAGCATGGTAAAGACTGGTGCGAGAAATTAGCAGAGAGAATTTATGAAATGTCAGTTGATACTTATTCACAGACAGTCATGCCCAGTCTCCACTCGGCAGGTTGGCAAAGAAGACATTTAGATTGGGAATTTAAGCTGGCAGAAAATGATTCTGAACCTGATGAAGCTCTTGTTGAAGGAATTATTAATGCCACAGAAAGTTTTCTAAGGAGTAGTGAGGTTCATAGATTATTTATTCAAGAATTAGTTCAGGGCACATTCGAGGAAGCAAATGATAAAAAAATAATTTCTAAAGCAATAAAATCTATCATTGAAGAAGAAATTGTTAGTTCACTAAGAGAAAAGAAAGAAACTCTTTTAAAGAAAATATCCGCAAAATTAATATCAGAAGAAAAAGTTAGCGAGGAACTTGCAATAAATTCAGCTAAAGAGGGTTTTGAGGAAGTTGAAAGGTTACTTGCAAACCACAGCGAGGCAGTCTAACTCTAATTCTTTATATTTTATTTATAATTCCCCCAAAATTTGGCTCAAATATAAATTAAAGATTAAATTATTGTTTGGAAGTACAAAGTTGTAACTTATTAGACAATACATAGGTTCTCTCATGTGTTTATCTATA---TACAA-ATTAAATCTTTCAATGGACAATTTCATTAGAAAAAGAATCGACATAGCGACCTGTTGGGCAACCAATAGAATTTCTGCAATGGACACTTTAGAAAGGTATGAAGACAGTTATGCAATCGCAGAAGAATTTAGAGAGTGGATATTACATATTGGAGAAAAGAACGAAAATTTAAAAGATTCTGTTTTAAATTTCCCCAAGGAATTAAAAAAGTTATTAGACCATAAATTCAACGATTAAGTAATAAATCTATCAAGTGAAATCCGCCCTACATTATTTGGGTTAGTTTATTATTATTAATATTGAAATTAGCAAATAA-ATGGAAAATAAAGAGAAGATTTCAAACATAGAAAATGTTGTAATTATAGGTTCGGGACCTGCAGGTTACACCGCTGCAATATATGCCGCACGAGCAAATCTTCAACCATTACTTGTAACAGGATTTAATTCTGGTGGAATTCCTGGTGGGCAATTAATGACTACAACATTTGTTGAAAATTATCCAGGTTTCCCAGATGGAGTACTGGGTCCTGAATTGATGGATCTAATGAAGGCTCAAGCAGAAAGGTGGGGTACGAATTTATACGAAAGTGATGTTTTATCAATAAATACTGATTTACATCCCTTCGAATTAAAAACTTTAGAAGGAACTATAAAATCCAACTCAATTATTATTGCAACTGGAGCAAGTGCAAATAGATTAGGCGTTATAAATGAAGATAAATTTTGGAGTAAAGGAATAAGTGCTTGTGCAATTTGTGATGGAGCCACCCCACAATTTAGAGATGAAGAATTAGCTGTTATTGGAGGGGGCGACTCTGCATGTGAAGAAGCAGCATATCTCACAAAGTATGGAAGCAAAGTACATTTGATTGTTCGATCAGAAAAATTAAGGGCTAGCGCAGCAATGGTTGATAGAGTAAAAGCTAATCCAAAGATAGAAATACATTGGAATACAAAAGTTGATAAAGCGGATGGTACTGAATGGCTTGAGAGAATAGAAACTATTAACTCTCAAGAAGGTAAAGGGGAAATCAATATAAAAGGTCTTTTTTATGCGATAGGGCACACACCTAATACGAAATTCTTGGGCAACAAAATTGATTTAGATAATAAAGGCTATATTGCTTGCAAATCAGGAAGGCCAGAAACATCTATTGAAGGCATCTTCGCAGCAGGTGATGTTGTTGATTCTGAGTGGAGACAAGGAGTTACCGCTGCAGGAACTGGATGTATGGCAGCATTAGCTACCGAAAGATGGTTAGCCGAGAAAAACTTAGCAAATACTATAGTCAGAAAAACTCCCGAGCCAGAAAAGAAACTTAATTCATCAGATTTTAATGAGGAAGAAGTTAATGAAGATACTTTCGATTCAAATTCTGAATGGCAAAAAGGCAGTTATGCATTGAGGAAACTTTATCACGAAAGCAAAAAACCTATCTTAGTAATTTTTAGTTCCCCAAGCTGCGGCCCATGTCATGTTTTGAAACCTCAGTTAAAAAGAGTAATTAAGGAACTTAATGGTGCAGTTCTTGGCGTTGAAATAGATATTGATAAAGATCAAGACATTGCAAAACAAGCTGGTATTAACGGCACGCCAACGGTTCAACTCTTTAAAGAAAAGCTTTTAAAAAAACAATGGCAAGGAGTCAAGCAAAGAAGTGAGTTCAAAGATGCTATA
>AG-347-G18
AGGAGAAGGCACCAAAAGTCGCAGGCAATAATGAATTAGAAAATAGTAAAAATAAAATCCCTAAAATCAACGTAACTGTTGTAAATGATTTCGAATTACTTGATAAATTAATTCAAAGATTAGACAAGACTAATCAAATAGTTTCTTTAGATACAGAGACCAATAGTTTAAATCCAATCGATGCGGAACTTGTTGGGATTGGGTTATGTCTTGGAGAAGAAAATGATGATTTATTTTATATACCTCTTGGTCATCAAACAAAAAAAGAGACACCCAATCAATTATCAATTGAAGATGTTTTCTCAAAACTAAGAACTTGGATAGAAGATCCGAAAAAAGAAAAGGCACTCCAAAATTCTAAATTTGATAGGCAAATATTTTTTCATCATGGACTTGATCTCAAAGGCGTAACCTTTGACACCTTGATAGCAGACTACCTTCTTAATAACCAGGAAAAGCATGGGTTAAGTGAAATTAGTTTTAGATTATTTGGATTTAAGCCCCCCTCATTTAAGGAAACCGTTGGGAAGAATAAAGACTTTTCATTTGTTGATATTGATGAAGCAAGTATTTACTGCGGTTATGATGTTTTTCTAACTTTTAAGATTGTCAAAATTTTTAAAGAAAGTTTTTCAAAGGAAAAAGATGAATTAATCAAATTGTTCGAAGAAATCGAGCTGCCTTTAGAGCCGGTATTGTCCCAAATGGAAATGAATGGCATAACCATCGACATCCCCTATTTGAATAAACTCTCAAAAGAATTAAAAAGTACCTTAGAAGATATTGAAAATAAAGTTTATGAGTTAGCAGAGGAGAGTTTCAATCTATCTTCACCAAAACAACTTGGTGAGATCTTGTTTGAAAAATTAAATTTGGATAAGAAAAAATCACGGAAAACAAAAACAGGATGGAGTACAGATGCAGTAGTTCTGGAAAGATTAGTCGACGAACATGAAATAATCCAACATTTAATAAAACACAGAACTCTTAGCAAATTACTTAGCACCTATATTGATGCTCTTCCAAATCTTATAAACGAAAAGACAGGAAGAGTTCATACAAACTTTAATCAAGCTGCTACAGCGACTGGGAGACTAAGTAGTAGCAATCCTAATCTTCAAAATATCCCGGTCAGGACAGAATTTAGTAGGAGAATCAGAAAAGCATTCTTACCTGAAAAAAATTGGAAACTTTTATCAGCTGATTATTCTCAGATCGAATTAAGAATACTTGCTCACTTAGCGGATGAAGAAATACTAATTAATGCGTTTCATAAAAATGATGACATTCATTCTTTGACTGCAAGATTAATTTTCGAGAAAGAAGAAATATCATCCGACGAAAGGAGAATTGGGAAAACAATAAATTTTGGAGTTATCTATGGTATGGGTATAAAAAAGTTTGCCCGTTCAACAGGAGTAAGTACTCCAGAGGCAAAAGAATTCCTAATAAAATACAAAGAAAGATATTCAAAAATTTTCAAATTTCTTGAACTCCAAGAAAGGCTTGCCTTATCAAAAGGTTATGTAAAAACAATTTTTGGTCGAAAAAGAGAATTTAAGTTTGATAAAAATGGACTTGGAAGATTAATAGGGAAAGATCCTTACGAAATTGACCTACAATCTGCAAGAAGGGCTGGTATGGAAGCACAGTCATTAAGAGCCGCAGCTAATGCACCAATACAGGGTTCAAGTGCAGACATTATTAAAATTGCAATGGTTCAACTAAATAAAAAATTCATAGAAATGAATGTTCCAGCAAAAATGCTTTTACAAGTACATGATGAATTATTGTTTGAAGTTGAACCAGATTCTTTGGAAATTACTACAACATTAGTAAGGAAGACTATGGAAGATTGTGTAAAATTAAATGTCCCTCTTTTAGTTGATATTGGAATTGGAGACAATTGGATGGAGACAAAATAAACCTTATGAAATACTTATTTTAAGATGATCAAACTTTTTAATACTTTAAGCAAAAAAGTTGAGGTTTTTAAGCCTATTGATGATGTAGTAAAAATTTATTGTTGTGGGGTAACTGTTTATGATTTATGTCATCTTGGTCATGCCAGAAGTTATATCGCTTGGGATGTATTGAGAAGATTTTTAATTTACAGTAATTTCAAAGTGAAGTATGTTCAAAATTTTACAGATATTGATGACAAGATCTTAAAAAGAGCAAAAGAAGAAAGCAGTTCAATGAAGGAAGTATCTGAAAAGAATATCATTGAATTTCATAAAGATATGGATTCTTTAGGGATAATGCGTCCGGATAGCATGCCAAGAGCAACGAATCATATATGCAATATCTGCTCCTTCATAACAATCCTTGAGGATAAAGGTTATGCATACTCAAGGGATGGAGACGTTTATTATTCTGTTTTCAAAAATATAAATTATGGAAAGCTAAGTAATCAAAATTTACAAGCACAAAATATCAATCAGCAAGGAAGAATGGTTAATGAGGAAAATAGTAAAAAACTTAATTCGCAGGATTTTGCGCTATGGAAAAAAGCCAAAGATGATGAACCATTTTTTGATTCGCCATGGGGTAAAGGTAGGCCAGGATGGCATATTGAATGTTCGGCGATGGTTAAAGATGAATTAGGAGATACTATCGATATCCATTTAGGTGGTTCTGATTTGATTTTTCCACATCATGAGAATGAAATCGCCCAATCAGAAGCAGCAAATGGCAAAAAGCTAGCGAACTATTGGTTACACAATGGGATGGTTAATGTAAATGGACAAAAGATGAGTAAATCCCTTAAAAATTTTAAAACTATCAGAGAGCTAATTAAGTCAGGGATAAGCCCTATGACTTTGCGATATTTTGTTATGACTGTGAATTATAGAAAACCACTTGATTTTACTGAAGAAGCTTTAAGGAGTGCTTCAGAAGCTTGGAAAAATATTAATGTAGCCCTTTCTTTTATGGATCTTACAAAAGGTGTTTTTAGATCTATAGATATAGATGAATCTATCGAAAAAGAATATAAAGAGAGAATAAGTTTTGAATTATCTCAAAAAAAGCTTAAATTTTCTGAGGCTCTGGGAAATGACCTCAATACAGCAGGTGCTATTGCAATTATTTACGATTTAGCGAAACCATTAAAAAACTTTTTAAACCAATTTCAAAGGGTTGAAGGTTTTAAAATAGACCTAAATCAAACATTCTTTCTACTTGAAAATTTTAAAACTCTTGCAAAGTTGACTGAGGTACTTGGTCTTAAAAAAGAAGTTCTAGTAAAAGAAAGTCAAATAACTGAAGAAGAAATATCAACTCTTATTAATGAAAGATTGAAAGCAAAAATGGAAAAGAATTATGTGAAGGCGGATGAAATCAGGAATTTGTTAAAAGAAAAAGGTATTGAACTTATTGATCAATCAAAGGAAATAACAACATGGATAAGGGTCTAAA-TTTTAAGAAAAAAACCAATTTGAAATTTTTGTTTTTTAAATACACCTTTAAATGGGAAGATATTAGAAATATCAGAGAAAATTGAAATACATTACTGTGCTCGGTTCTACTGGTTCAATAGGGACTCAAACCCTCGAAATAGCTAGTGAACAGCCTGATAAGTTTAAAGCCGTAGCTCTTTCAGCAGGAAGAAATATTAATTTATTAACTGAACAAGTTAAAACACATAAACCAGAG-ATAGTTGCGATTGAGGATGAAAGTCTTATAGAAGATTTAAAAGATAATATTAATAACTTAGATTTGGATGATGCTCCCTTGGTTTTAGGTGGAAAGCAAGGGATTAACGCAGTTGCGGCATGGGATAAGGCAGATACTGTGGTAACAGGGATAGTAGGCTGTGCAGGCTTAATACCAACAATGTCAGCAATTAATGCGGGGAAAAATATTGCACTTGCTAACAAGGAAACTTTAATTGCGGCAGGACCAATTGTTATTCCTGCATTAAAGAAAAATAATAGTAGGCTTTTACCTGCTGATTCAGAACACTCTGCTATCTTTCAATGTTTACAAGGATTACCTAATTATGAAAATGCAGATTTTTCAACAGGAGATATGCCTAAGGGTTTAAAAGCCATACATTTAACAGCTTCTGGTGGTGCTTTCAGAGATTGGGCCGTTGAGGATTTAAAGCATGTCACAGTGGAAGATGCTACTTCACATCCTAATTGGGATATGGGAAAAAAAATAACTGTAGATTCTGCAACTCTTATGAATAAAGGATTAGAAGTTATAGAAGCTCATTATCTATTTGGGACCTCTTACGAAAATATCGAAATAGTTATCCACCCTCAAAGTATTATTCATTCAATGATTGAGATGGAAGATTCTTCAGTATTAGCTCAATTAGGTTGGCCAGACATGAAACTACCCATTTTATATGCTATGAGTTGGCCTGAAAGATTTAAAACAAATTGGAAAAGATTAAACCTAAGTGCAATTGGAAAATTAACTTTTAAAGAGCCAGACAAGTTTAAATATCCATGCATGGGACTTGCCTATGCTGCAGGAAAATCTTCTGGGACTATGCCTGCAGTCTTAAATGCTGCTAATGAAATGGCTGTTGAACAATTCCTCAAAGAAAAAATTTCTTTTCAAGAAATTCCAACATTTATAAGTAAAGCTTGTGAATCACATATGGAGAATTTGAATTTGAGTCCCGAATTGGAGGATATTCTTGAAGTAGATAATTGGGCCAGACTTTTTGTTGAGCAAGAAATTAAAAAAGGGAAAAAATACGTAAGTATTGGATAAAAGTGAATATTAAAAAGCATCTTCTACTATGCGCAACACCCACAAAACAGAAATGCTTTAAAGGCAATGAAGGTCAAAAAACATGGGAATGTCTGAAAAAGACTTTAAAAAAATTTGAGGATGATCCCTCTGCAAAAAACGTTCATATATTAAGATCAAAAGCTGACTGTTTAAGGGTGTGTAAGAACGGCCCAATTCTTCTTATTTGGCCTGATGGTATTTGGTATGAGAAAGTTTCTCCAGAAAAAATTTCTGAAATTTTTACCTCACATATTATTAACGGTAAGCCAATAGAAAAATGGATTTTCAAAAAAACACCATTTTTAAATAGTCCTAGATACTCATAAACCAGTTCTTCACGACTTCGTCTGACCAGCAGCCATTAATCGAATGAAAACCATTATGACCTCCTTTTTCAGTTATAAAAATAGTGAATTTATCAATAGGTTCTTTTCTTAAATTCAAAGTATCCTTATATGGAACCCAGGGATCATCCTTGGCATGAATAAAAAGCATTCTAGGTAAATTTTTTATTGAATTTTGAATTCTAAATATTGGAGAAGCTTTAATATAATAATCCTCCAAAGAATTAAATCCCCAACTAGGAGCTGTAAATTTCTGATCAAATTCTCTTATACTTTTTAAATTTCTAATTTTTATTCTTAATTTCTTGTTATCAAGGAGTTTGCCTTCATCATTAAATCCCTCCCATAACTGATTTTTTAAGCGGTGAAGTAACCATTTTTGGTAGATAGAATTTCTAGGTTTCTCAATACAGAGACTGCATGAAGATAAATCTAAAGGGGTACTCACGCAGGCAAGGGCATCTAAAAGTTTTTCTTCTTTGTTTTTATCGTAATCTAGGCAGGCATTTAAAAGAATTGTTCCGCCTAAAGATAATCCAACTCCGTAAATTGGAAGATTATTATTCCTTTTCATAAGATCTTTGAACTCTAAATTAATCAATTTTTTAAAATTATTAATTGCTGAAATAACATCACTGGAACATCTAGCGCAATAATTTCCTTTAGCTAAATATCTCGCTGATCCAGATCCTCTTAGATTTAATTTAAGAACTCCAAAACCATTATTTGCTAATTTCCTAGATATTCTTCTTAAACCAAACCGTTTAGTTGAGCCCCCTAAACCATGTGTAATGATTACAAAACCCCTAAGTGAGTTTAAGTTTTCAGGTAATTCTAAAAAACCCAAAAGATAATCACATTCAAATTTTTTAGAAAGAATTTTATTAATCGGAAAGAATATTTTTTTATTTTTTTTTGATTTACCAAAATCAATAACAAAAGTATCTCTCAAAGTTTGTAAGTCGCCACCTATCCAAGGTAAGACTTCTCGAAATGGCTTATTTTTTACGTAATCTGAAAAAGTAAAAGATATACTATTATTTCTCCCCAACTCCAAGATCCTTTAATTCTCCAATCAAATCATTCAGTACCTTTTTTGCATCACCAAAGACCATTGAGGTATTTGGCAGATCAAATAAATCATTTTTTATTCCGGAGTAACCTGCACTCATACCACGTTTAATTACAAAAACCGTTCTTGCTTCCTGCACATCAAGAACTGGCATACCATATAAAGGAGAAGAGCTATCATTTTTAGCTTGAGGATTAACCACATCATTTGCTCCTAAAACTAAAACAACATCCGTTGCTGGAAAATCAGGATTTACAACGTCCATCTCTTTAAGTTGTTCGTAAGGAACATCTGCTTCTGCTAAAAGTACATTCATATGTCCAGGCATCCTCCCTGCTACAGGATGAATTGCGTAAACAACTTCAATACCATTTTGCTCTAGTTTTTTTGTCACTTCCCTTAAAGTATGTTGAGCTTGGGCTACTGCCAGACCATAACCAGGAACAATAATTACCTTGTTGGCTGCCTCTAAAGTCAATGCGCATTCTTCAACACTGCAAGAAGTTATATTTGTATATTCTCCTGAACCAGAAGAGGCTGTACTTTGCGCCGATAAAGATCCTCCAAAAAGAACTGAGACCAATGATCTATTCATACCCTTGCACATTACTTGAGTAAGTATTAGACCTGCCGCTCCAACCATTGCGCCTGCTACTATCAAAAGCTGACTATCTACAACGAAACCTGCTGCTGCTGCTGCAATCCCTGAATAGCTATTTAATAAAGATATAACGACTGGCATATCAGCTCCACCAATTGGCAAAGTAACTCCAATACCTAATAAAGAAGAAACTATAACTAAAAGCCAAATAGAACTTGTATTGCCGTTTATTAAATCAAAAAAGGCTATCAAGGAAGCAACTGCAAAAACAATATTTACAAAATGTCTAACTTTGCTCTGAGTCCATCCTGGAGTTGACAACCAACCCTGTAACTTTGCCATCGCCACAATTGAACCTGTGAAAGTTATGGCACCAACAAAAATAGAAACAGATATTGAAACTTCGTTGATAAGTGACTTAAAAAAATCAAAATTTTCTTGGCCACTAGATATAGGGAAAATAGCTACTCCTAAGGCTACTAAAAGTGAGGACATTCCTCCACAACCATTGAACAATGCCACTGTCTCAGGCATGGAGGTCATAGGTACTTTTTTTGCAAGAATTGCTCCGAATAAACTACCTATGATTGATCCAATTATTATCCAAATCCAAGACTGAATATCAATTCCGGAAGTGCCTAAATAATAAGAAAGTAATCCTACTACTGATAGCGACATTGCAAATGCAGCTAATCTATTGGCATCCCTTGCTGACTTTACTTTTGACAACCCTTTTATTCCCAACGCCAGTAAAAGTACTGCTAGAAGGTCAATAACGAATTTAATGATTACAGGTAGATTCATG-TTAAAAATTACTTCTTATTTGATGGTTTACGACTAAACATCGCGAGCATTCGATCAGTTACAAAGAAACCGCCTACAACGTTGAAAAGAGCAAATCCAAGAGAAACTGAACCAATGATTAAAAGTGGTACGTTACCTTCTGCTTTTACAATTAAAGTTAAGGCTGCAAGCATTGTTATTCCTGAAATTGCATTTGCTCCACTCATTAGAGGTGTGTGAAGGGTAGGAGGAACTTTTCCAATTAACTCGAGGCCCAATAAACTACCAAGTAAAAGAACCCAAAGAAGACTTATAAAAGACATAATTTTAAAACCTCAATTTTCAAAAACTTTATTTTGAAGAACAACTCCTTCATCGCTTAATAAACATCCAGAAATGAGTTCATCCTCTTTATCTAATTTAATTAGACCATCTTTTATAAATGGTGTAATCAAAGATGTTAAGTTCTTAGCATAAAGTGAACTTGCATCATAAGGAACTGAAGAGGGCAATTCCCCCGCTCCTATAAGTTTTACCCCATCTTTGATAATAGTTTCATTTGATTTTGTTCCTTCGCAGTTCCCTCCCTGAGAAACTGCTAAATCAATAACTACTGCTCCAGGCCTCATTTTTTTAATCATGGGTGAGTCTATTAAAACAGGGGCCTTTTTACCTAGAACTTGCGCAGTACATATAGCAACATCAGCTTCAGATAAATATTTAGTTAAAGTTGCCTTCTGTTTTGAGAGGAATTCGGGTGTTACAGCTTTTGCATAACCTCCTGCCTCTCCTGGCTTTTCCTCAACTTCAGGAAGTTCTATAAATCTTGCTCCGAGGGACTCTACTTGTTCTTTAACAGCTGGTCTAATATCAGATACAAATACTATTGCTCCAAGTCTTTTTGCTGTCGCAACTGCCTGTAATCCTGCAACGCCTCCACCAAGAACCACTACTTTGGCAGGTTGGACTGTCCCAGCTGCAGTCATAAGCATTGGAAAATATCTATCTAACTCACTTGCAGCCAAAAGAACTGCTTTATATCCAGCAATATTGGCCTGTGAAGAAAGAACATCAGAAGATTGAGCTCTACTAATCCTCGGAAGCAACTCTAGTGATAAAGCTGAAATCTTATTACTATTTATAATCCTTAGAAGCTCTTTATTACCATATGGGTTAAGAAGACCGAGAAGAACAGCGCCTTTCTTTAACTTAGTTAAATTATCCTCTGAAGGAGTTTGAACACAAAATATTAAATCCGCTTCACCCCAAATTTTTTGATCTAAGTTGTTTATTATTGTTCCGCCCGATTCTACATATGATAAGTCACTAAATCCTGATAATTTCCCTGCTGAACTTTCAATATAAACATCACATCCAAGGCTTTTTAATTTCTTTACCGCTTCTGGTGTAGCTGAAACTCTCCTTTCACCAGAGCTTGTTTCGGAAGGAATAAGTATCTTTGTCAATTTATTTATTTTTTT-AACATACTAAATATAAATTGAAGAAAGTCAAAAGTCTTGGATTTTTGTTAAAAATATATTTTCTTTTCTATTAAAAATAGCTATCTAAAATATATAAGTACTAAATAATCC-AATGAGTATAAAAGCAATCGAATGTCCTGATGGAGTGTGCCACAGTCATCATGGTGGTCACGCTGTTCCAAGGCAAGCTATGCAGAAAAATCTAGAAAAGCATGGTAAAGACTGGTGCGAGAAATTAGCAGAAAGAATTTATGAAATGTCAGTTGATACTTATTCACAGACAGTCATGCCCAGTCTCCACTCGGCAGGTTGGCAAAGAAGACATTTAGATTGGGAATTTAAGCTGGCAGAAAATGATTCTGAACCTGATGAAGCTCTTGTTGAAGGAATTATTAATGCCACAGAAAGCTTTCTAAGGAGTAGTGAGGTTCATCGATTATTTATTCAAGAATTAGTTCAGGGCACATTCGAGGAAGCAAATGATAAAAAAATAATTTCTAAAGCAATAAAATCTATCATTGAAGAAGAAATTGTTAGTTCACTTAGAGAAAAGAAAGAAACTCTTTTAAAGAAAATATCCGCAAAATTAATATCAGAAGAAAAAGTTAGCGAGGAACTTGCAATAAATTCAGCTAAAGAGGGCTTTGAGGAAGTTGAAAGGCTACTTTCAAACCACAGTGAGGCAGTCTAATTCTATTTCTTTGTATTTTCTTTATAATTCACCCAAAAATTGGCTCAAATATAAATTAAAGATTAAATTATTGTTTGGAAGTACAAAGTTGTAACTTATTAGACAATAAATAGGTTCTTTAATGTGTTTATCTATA---TACAA-CTTTTAAGTTTAGATGGACAATTTTATTAGGAAAAGGATCGACATTGCAACCTGTTGGGCAACTAACAGAATTTCTGCTATGGATACTCTAGAAAGATATGAAGACAGTTATGCAATTGCAGAAGAATTTAGAGAGTGGATATTACATATTGGAGAAAAGAACGAAAATCTAAAAGATTCTGTTTTAAACTTCCCAAAGGAATTAAAAAAATTATTAGACCAAAAAGTCAACGATTGAGTAACAAATAGATCGAGTGAAACCCGCCCTACATTATTTGGGTTAGTTTATTATTATTAATATTGAAATTAGAAAATAA-ATGGAGAATAAAGAGAACACTTCAAACGTAGAAAATGTTGTAATTATAGGTTCGGGGCCTGCTGGTTATACGGCTGCAATTTATGCAGCAAGAGCAAATCTTCAACCATTGCTCGTAACAGGATTTAATTCTGGTGGAATTCCTGGTGGGCAATTAATGACTACAACATTTGTTGAAAATTATCCAGGTTTCCCAGATGGAGTACTAGGTCCTGAATTGATGGATCTAATGAAGGCTCAAGCAGAAAGATGGGGTGCTAATTTATACGAAAGTGATGTAGTCTCAATTAATACTGATTCACATCCCTTTGAATTAGAAACTTTAGAAGGAACTATAAAATCTAACTCAATTATTATTGCAACTGGAGCAAGTGCTAATAGATTAGGAGTAATAAATGAAGATAAATTCTGGAGCAAAGGAATAAGTGCTTGTGCAATATGTGATGGAGCCACCCCACAATTTAGAGATGAAGAATTAGCTGTTATTGGAGGGGGCGACTCCGCATGTGAAGAAGCAGCATATCTCACAAAGTATGGCAGCAAAGTGCATTTAATTGTTCGATCAGAAAAATTAAGGGCTAGCGCAGCAATGGTTGATAGAGTAAAAGCTAATCCAAAGATAGAAATTCATTGGAACACAAAAGTTGATAAAGCTGATGGTTCTGAATGGCTTGAGAGAATAGAAACTATTCACTCTCAAGAAGGTAAAGGGGAAATCAATATAAAAGGTCTTTTTTACGCGATAGGGCACACACCAAATACAAAGTTCTTAGGCGACAAAATTGATTTAGATAATAAAGGCTATATTGCTTGCAAATCGGGAAGGCCAGAAACATCTATTGAAGGCATCTTTGCAGCAGGCGATGTTGTTGATTCTGAGTGGAGACAAGGAGTTACTGCAGCAGGAACTGGATGCATGGCAGCATTAGCTACCGAAAGATGGTTAGCCGAGAAAAACTTAGCAAAAACTACAGTCAGGGAAACTCCCGAACCAGAAAAAAAACTTAATTCATCAGATTACAATGAAGAAGAAGTTAACGAAGATACTTTCGATTCAAATTCTGAATGGCAAAAAGGCAGTTATGCATTGAGGAAACTTTATCACGAGAGCAAAAAACCTATCTTAGTAATTTTTAGTTCCCCAAGTTGCGGCCCATGTCATGTTTTAAAACCTCAGTTAAAAAGAGTCATTAAAGAACTTGATGGTGCAGTTCTTGGGGTTGAAATAGATATTGATAAAGATCAAGATATTGCAAAACAAGCTGGTATTAATGGCACACCAACAGTTCAACTTTTTAAAGAAAAATTATTAAAAAAACAATGGCAAGGTGTTAAACAAAGAAGTGAGTTTAAAGAAGCGATA
>AG-418-D13
AGGAGAAGGCACCAAAAGTCGCAGGCAATAATGAATTAGAAAATAGTGAAAATAAAATCCCTAAAATCAACGTAACTATTGTAAATGATTTCGAATTACTTGATAAATTAATTCAAAGATTAGACAAGACTAATCAAATAGTTTCTTTAGATACAGAGACCAATAGTTTGAATCCAATCGATGCGGAACTTGTTGGGATAGGGTTATGTCTTGGAGAAGAAAATGATGATTTATTTTATATACCTCTTGGTCATCAAACAAAAAAGGAGACCCCCAATCAATTATCAATTGAAGATGTTTTCTCAAAGCTAAGAAATTGGATAGAAGATCCAAAAAAAGAAAAGGCACTCCAAAATTCTAAATTTGATAGGCAAATATTTTTTAATCATGGACTTGATCTTAAAGGCGTAACCTTTGACACCTTGTTAGCAGACTACCTTCTTAATAATCAGGAGAAACATGGGTTAAGTGAAATTAGTTTTAGATTATTTGGATTTAAGCCTCCTTCATTTAAGGAGACAGTTGGAAAAAATAAAGACTTTTCATTTGTTGATATTGATGAAGCAAGTATTTACTGCGGTTATGATGTTTTTCTAACTTTTAAGATTGTCAAAATTTTTAAAGAAAGTTTTTCAAAGGAAAAAGATGAATTAATCAAATTGTTCGAAGAAATCGAGCTACCTTTAGAGCCGGTATTGTCCCAAATGGAAATGAATGGCATAACCATCGACATCCCTTATTTGGATAAACTCTCAAAAGAATTAAAAAGTACCTTAGAAGATATTGAAAGTAAAGTTTATGAGTTAGCAGAGGAAAGTTTCAATCTATCTTCACCAAAACAACTTGGTGAGATCTTGTTTGAAAAATTAAATTTGGATAAGAAAAAATCACGGAAAACAAAAACAGGATGGAGCACAGATGCAGTAGTTCTGGAAAGATTAGTCGACGAACATGAAATAATCCAACATTTAATAAAACATAGAACTCTTAGCAAATTACTTAGCACCTATATTGATGCTCTTCCAAATCTTATTAACGAAAAGACCGGAAGAGTTCATACAAACTTTAATCAAGCTGCTACAGCGACTGGGAGACTAAGTAGTAGCAATCCTAATCTTCAAAATATCCCTGTTAGGACTGAATTTAGTAGGAGAATCAGAAAAGCATTCTTGCCTGAAAAAAATTGGAAACTTTTATCATCTGATTATTCTCAGATCGAATTAAGAATACTTGCTCACTTAGCGGATGAAGAAATACTAATAAATGCATTTCATAAAAATGATGACATTCATTCTTTGACTGCAAGATTAATTTTTGAGAAAGAAGAAATTTCTTCTGATGAGAGGAGAGTTGGGAAAACAATAAATTTCGGAGTTATCTATGGTATGGGAATTAAAAAGTTTGCACGTTCTACAGGAGTAAGTACTCCAGAAGCAAAAGAATTCCTAATAAAATACAAAGAAAGATATTCAAAAATTTTCAAATTTCTTGAACTTCAAGAAAGGCTTGCCTTATCAAAAGGTTATGTAAAAACAATTTTTGGTAGAAAGAGAGAATTTAAGTTTGATAAAAATGGACTTGGAAGATTACTAGGAAAAGATCCTTACGAAATTGACTTGCAAGCCGCAAGAAGAGCTGGCATGGAAGCACAGTCACTAAGAGCCGCAGCCAATGCCCCAATTCAGGGTTCGAGTGCAGATATTATTAAAATTGCAATGGTTCAACTAAATAAAAAATTCATAGAAATGAATGTTCCAGCAAAAATGCTTTTACAAGTACATGATGAATTATTGTTTGAAGTTGAACCAGATTCTTTGGAAATTACGACGAAATTAGTAAAGAAGACTATGGAAGATTGTGTAAAATTAAATGTGCCTCTTTTAGTTGATGTTGGAATTGGAGACAATTGGATGGAGACAAAATAAACCTTATGAAATACTTATTTTAAGATGATCAAACTTTTTAATACTTTAAGCAAAAAAATTGAGGTTTTTAAGCCTATTGATGATGTAGTAAAAATTTATTGTTGTGGGGTAACTGTTTATGATTTATGTCATCTTGGTCATGCCAGAAGTTATATCGCTTGGGATGTATTGAGAAGATTTTTAATTTACAGTGATTTCAAAGTGAAGTATGTTCAAAATTTTACAGATATTGATGACAAGATCTTAAAAAGAGCGAAAGAAGAAAGCAGTTCAATGAAGGAAGTATCTGAAAAGAATATCATTGAATTTCACAAAGATATGGATTCTTTAGGGATAATGCGTCCGGATAGCATGCCAAGAGCAACGAATCATATATGCAATATCTGTTCCTTCATAACAATCCTTGAGGACAAAGGTTATGCATACTCTAGGGATGGAGACGTTTATTATTCTGTTTTCAAAAATAAAAATTATGGAAAGCTAAGTAATCAAAATTTACAAGAACAAAATATCAATCAGCAAGGAAGAATGGTTAATGAGGAAAATAGTAAAAAACTTAATCCGCAAGATTTTGCGCTATGGAAAAAAGCCAAAGATGATGAACCATTTTTTGATTCGCCATGGGGTAAAGGTAGGCCAGGATGGCATATTGAATGTTCGGCGATGGTTAAAGATGAATTAGGAGATACTATCGATATCCATTTAGGTGGTTCTGATTTGATTTTTCCACATCATGAGAATGAAATCGCCCAATCAGAAGCAGCCAATGGCAAAAAGCTAGCGAACTATTGGTTACACAATGGGATGGTCAATGTAAATGGACAAAAGATGAGTAAATCCCTTAAAAATTTTAAAACTATCAGAGAGCTAATTAAGTCAGGTATAAGCCCTATGACTTTGCGATATTTTGTTATGACTGTGAATTATAGAAAACCACTTGATTTTACTGAAGAAGCTTTAAGGAGTGCTTCAGAAGCTTGGAAAAATATTAATATAGCCCTTTCTTTTATTGACCTTACAAAAGATGCTTTTAAATCTATTAATAAAAATGAATCTATCGAAGAAGAATATAAAGAGAAAATAAGTTTTGAATTATCTCAAAAAAAGCTTAAATTTTCTGAGGCTCTGGGAAATGACCTTAATACAGCAGGTGCAATTGCTATTATTTACGATTTAGCGAAACCATTAAAAAACTTTTTAAACCAATTTCAAAGGGTTGAAGGTTTTAAAATAGACTTAAATGAAAAATTCTTTCTACTTGAGAATTTTAAAAGCCTTGAAAAGTTGACTGAGGTACTTGGTCTTAAAAAAGAGGTTTTAGTAAAAGAAAGTAGAATAACAGAAGAAGAAATATCATCGCTTATTAATGAAAGATTGAAAGCAAAAAAGGGAAAGAATTATGCAAAGGCTGATGAAATAAGGAATTTATTAAAAGAAAAAGGTATTGAACTTATTGATCAATCAAAGGAAATAACAACATGGATAAGGGTCTAAA-TTTTAAGAAAAAAACCAATTTGAAATTTTTGTTTTTTAAATACGCCTTTAAATGGGAAGATATTAGAAATATCAGAGAAAATTGAAATACATTACTGTGCTCGGTTCTACTGGTTCAATAGGGACTCAAACTCTCGAAATAGCTAGTGAGCAGCCTGATAAGTTTAAAGCCGTAGCTCTTTCGGCAGGAAGAAATATTAATTTATTAACAGAACAAGTTAAAACACATAAACCAGAA-GTGGTTGCGATTGAGGATGAAAATCTTATAGAAGATTTAAAAGATAATATTAATAACTTAGATTTGGATAGTGCTCCCTTGATTTTGAGTGGAAAGGAGGGGATAAATGCAGTTGCAGCATGGGATAAGGCAGATACTGTGGTTACAGGGATAGTAGGATGTGCAGGCTTAATTCCAACAATGTCAGCAATTAATGCGGGAAAAAATATTGCACTTGCTAACAAAGAAACTTTAATTGCGGCAGGACCAATTGTTATTCCTGCATTAAAGAAAAATAATAGTAGGCTTTTACCTGCCGATTCAGAACACTCTGCTATCTTTCAATGTTTACAAGGATTACCCAATTATGAAAATGCAGATTTTTCAACAGGAGAGATACCTAAAGGTTTAAAAGCCATACATTTAACAGCTTCCGGTGGTGCTTTCAGAGATTGGGCCGTTGAGGATTTAAAGCATGTCACAGTGGAAGATGCAACTTCGCATCCTAATTGGGATATGGGGAAAAAAATAACTGTAGATTCTGCAACTCTTATGAATAAAGGATTAGAAGTTATAGAAGCTCATTATTTATTTGGGACCTCTTACGAAAATATCGAAATAGTTATCCACCCTCAAAGTATTATTCATTCAATGATTGAGATGGAAGATTCTTCAGTATTAGCTCAATTAGGTTGGCCAGATATGAAACTACCCATTTTATATGCGATGAGTTGGCCTGAAAGATTTAAAACAAATTGGAAAAGATTAAAACTAAGTGAAATCGGAAAATTAACTTTTAAAGAGCCAGACGAGTTTAAATATCCATGCATGGGACTTGCCTATGCCGCAGGAAAATCTTCTGGGACTATGCCTGCAGTCTTAAATGCTGCTAATGAAATGGCTGTTGAACAATTCCTTAAAGAAAAAATTTCTTTTCAAGAAATTCCAACATTTATAAGTAAAGCTTGCGAATCACATATGGAGAATTTGAATTTGAGCCCCGAATTGGAGGATATTCTTGAAGTAGACAACTGGGCCAGACTTTTTGTTGAACAAGAAATTAAAAAAGGGAAAAAATACGTAAGTATTGGATAAAAGTGAATATTAAAAAGCATCTTCTACTATGTTCAACACCCACAAAACAGAAATGCTTTAAAGGCAATGAAGGTCAAAAAACATGGGAATGCTTGAAAAAGACCTTAAAAAAATTTGAGAATGATCCCTGTACAAAAAACGTTCATATATTAAGATCAAAAGCTGACTGTTTAAGGATATGTAAGAACGGCCCAATTCTTCTTGTGTGGCCTGATGGTATTTGGTACGAGAAAGTTTCTCCAGAAAAAATTTCAGAAATTTTTACCTCACACATTATTAACGATAAACCAATAGAAAAATGGATTTTTAAAAAAACACCATTTTTAAATAGTCCTAGATACTAATAAACCAGTTCTTTACTACTTCATCTGACCAGCAGCCATTAATCGAGTGAAAACCATTATGACCTCCTTTTTCAGTTATTAAAATATTAAATTTATCAATACATTTCCCTCTTAAATTCAAAGTTGAATTATATGGAACCCAAGGATCATCCTTGGCATGAATAAAAAGCATTTGAGGTAATTTTTTTATTGAATTTTGGATTCTAAATATTGGAGAAGCTTTTACATAATAATCTTCTAAAGAATTAAATCCCCAACTTGGAGCTGTAAATTTCTGATCAAATTCCCTTATACTTTTCAAAGTTCTAATTTTTTTTCTTAATTTCTCATTATTAAGAATTATGCCTTCATCATTAAATCCGTCCCATAACTGATTTTTTAAACGGAGAAGTAACCATTTTTGGTAGATATAATTTCTAGATTTTTCAATACAGAGACTGCATGATGATAAATCTAAAGGGCTACTCACACAGGCTAGGCCATTTAAAAGTTTTTCGCCCTTGTTTTCATCGTAATCTAAGCAGGCATTTAAAAGAATTGTTCCGCCTAAAGATAATCCAACTCCGTAAATTGGAAG---ATTATTCATCTTAATGAGATCTTTAAATTCTAAATTGATGAATTTTTTAAAATATTTAATTGCTGAAATAACATCACTGGAGCATCTAGCACAATAATTTCCTTTAGCTAAATATCTCGCAGATCCAGATCCTCTTAGATTTAATTTAAGAACTCCAAAACCATTATTTGCTAATTTCCTAGAGATTCTTCTTAAACCAAACCGTTTAGTTGAGCCTCCTAAACCATGGATAACGATTACAAAACCTCTAAGAGAGTTTAAGTTTTCAGGTAATTCTAAAAATCCCAGAAGATAATCACATTCAAATTTTTTAGAAAGAATTTTATTAATCGGAAAGAATATTTTGTTATTTTTTTTCGATTTACCAAAATCAATAACAAAAGTATCTCTCAAAGTTTGTAAGTCGCCACCTATCCAAGGTAAGACTTCTCGAAATGGCTTATTTTTTAAGTAATCTGAAAAACTAGAAGATATACTATTATTTCTCCCCAACTCCAAGATCCTTTAATTCTCCAATCAAATCATTAAGTACCTTTTTTGCATCCCCAAAGACCATAGAGGTATTTGACAGATCAAATAAATCATTTTTTATTCCGGAGTAACCTGCACTCATACCACGTTTAATTACAAATACCGTTCTTGCTTCCTGCACATCAAGAACTGGCATGCCATATAAAGGAGAAGAACTATCATTTTTAGCTTGAGGATTCACTACATCATTTGCTCCTAAAACTAAAACAACATCCGTTGCTGGAAAATCAGGATTTACAACATCCATCTCTTTAAGTTGTTCGTAAGGAACATCTGCTTCTGCTAAAAGTACATTCATATGTCCAGGCATCCTCCCTGCTACAGGATGTATTGCGTAAACAACTTCAATACCATTTTGCTCTAGTTTTTTTGTCACTTCCCTTAAAGTATGTTGGGCTTGAGCTACGGCTAGACCATAACCAGGAACAATTATTACCTTGTTAGCTGCCTCTAAAGTCAATGCACATTCTTCAACACTGCAAGAAGTTATATTTGTGTATTCTGCTGAACCAGAAGAGGCTGTACTTTGTGCAGATAAAGATCCTCCAAAAAGAACTGAGACCAATGATCTATTCATACCCTTGCACATTACTTGAGTAAGTATTAGACCTGCCGCCCCAACCATTGCGCCTGCTACTATCAAAAGCTGACTATCAACAACGAAACCTGCTGCTGCTGCTGCAATCCCTGAATAGCTATTTAATAAAGATATAACAACTGGCATATCAGCTCCTCCAATTGGCAAAGTTACTCCAATACCTAATAAAGAAGAAACTATAACTAAAAGCCAAATAGAACTTGTATTGCCGTTTATCAAATCAAAAAAGGCTATCAAGGAAGCAACTGCAAAAACAATATTTACAAAATGTCTAACTTTGCTCTGAGTCCATCCTGGAGTTGACAACCAACCCTGTAACTTTGCCATTGCCACTATTGAACCTGTGAAAGTTATGGCACCAACAAATATAGAAACAGATATTGAGACTTCGTTAATCAGTGACTTAAAAAAATCAAAATTTTCTTGGCCACCAGATACAGGGAAAATAGCTACTCCTAAGGCCACTAAAAGTGATGACATTCCTCCGCAACCATTGAACAATGCCACTGTCTCAGGCATGGAGGTCATAGGTACTTTTTTCGCGAGTATTGCTCCGAATAAACTACCTATGATTGATCCAATTATTATCCAAATCCAAGACTCAATAGCAATTCCAGAAGTTCCCAAATAATAAGAAAGTAATCCTATTACTGATAGCGACATTGCAAATGCAGCTAATCTATTTGCATCCCTTGCTGATTTTACTTTTGACAATCCTTTTATTCCCAAAGCCAGTAAAAGTACAGCTAGAAGGTCAATAACGAATTTAATGATTACAGGTAGATTCATG-TTAAAAATTACTTCTTATTTGATGGTTTACGACTAAACATCGCGAGCATTCGATCAGTTACAAAGAAACCGCCTACAACGTTGAAAAGAGCAAATCCAAGAGAAACTGAACCAATGATTAAAAGTGGTACGTTACCTTCTGCTTTTACAATTAAAGTTAATGCTGCCAGCATTGTTATTCCTGAAATTGCATTTGCTCCGCTCATTAGAGGCGTGTGAAGAGTAGGAGGAACTTTTCCAATTAACTCGAGGCCCAATAAACTTCCAAGTAAAAGAACCCAAAGAAGACTTATAAAAGACATAATTTTAAAACCTCAATTTTCAAAAACTTTATTTTGAAGAACGACTCCTTCATCACTTAATAAACATCCAGAAATGAGTTCGTCCTCTTTATCTAATTTAATTACACCATCTTTTATAAAAGGTGTAATCAAAGATGTTAGGTTCTTAGCATAAAGTGAACTTGCATCATAAGGAACTGATGAGGGTAATTCTCCAGCTCCTATAAGTTTTACCCCATCTTTGATAAGAGTTTCATTTGATTTTGTTCCTTCACAATTACCTCCCTGAGAAACTGCCAAATCAATCACTACTGCGCCAGACCTCATTTTTTCAATCATGGGAGAGTCTATTAAAACAGGAGCCTTTTTACCAAGAACTTGCGCAGTACAAATAGCAACATCAGCTTCAGATAAATACTTAGTTAAAGTTGCCTTCTGTTTTGAAAGGAATTCGGGTGTTACAGCTTTTGCATAACCTCCTGCCTCTCCTGGCTTTTCGTCCACTTCAGGTAGTTCTATAAATCTTGCTCCTAAGGACTCTACTTGTTCTTTAACAGCTGGTCTAATATCAGATACAAATACTATTGCACCAAGTCTTTTTGCTGTCGCAACTGCCTGTAATCCTGCAACGCCTCCACCTAGAACCACTACTTTGGCAGGTTGGACTGTCCCTGCTGCAGTCATAAGCATTGGAAAATATCTATCTAACTCGCTTGCAGCTAAAAGAACTGCTTTATATCCAGCGATATTGGCCTGTGAAGAAAGAACATCAGAAGATTGAGCTCTACTAATCCTCGGAAGCAGCTCTAGTGATAAAGCTGAAATCTTATTACTATTTATAATCCTAAGAAGATCCTTATTACCATATGGGTTAAGAAGACCAAGAAGAATAGCGCCTTTCTTTAATTTAGTTAAATTATCCTCTGATGGAGTTTGAACACAAAATATTAAGTCCGCTTCACACCAAATTTTTTTATCTAAGTTACTTACTATTATTCCGCCCGATTCTTCATATAATAAGTCACTAAATCCTGATAAATTTCCTGCTGAACTTTCAACATAAACTTCACATCCAAGGTTTTTTAATTTCTTTACTGCTTCTGGTGTAGCTGAAACTCTCCTTTCACCAGAGCTTGTTTCCGAAGGAATAAGTATCTTTGTCAATTTATTTATTTTTTTAAACATACTAAATATAAATTGAAGAAAGTCAAAAGTCTTGGATTTTTGTTAAAAATATATTTTCTTTTCTATAAAAAATAGCTATCTAGA--ATATAGGTACTAATTAATTC-AATGAGTATAAAAGCAATCGAATGTCCTGATGGAGTATGTCATAGTCATCATGGTGGTCATGCTGTTCCAAGGCAAGCTATGCAGAAAAATCTAGAAAAGCATGGTAAAGACTGGTGCGAGAAATTAGCAGAGAGAATTTATGAAATGTCTGTAGATACATATTCACAGACAGTTATGCCCAGTCTCCACTCGGCAGGTTGGCAAAGGAGACATTTAGATTGGGAATTTAAGCTAAGAGAAAATGATTCTGAACCTGATGAAGCTCTTGTTGAAGGAATTATTAATGCCACAGAAAGCTTCCTAAGGAGTAGTGAGGTGCATCGATTATTTATTCAAGAATTAGTCCAGGGTACATTTGAAGAAGCAAATGACAAAAAAATAATTTCTAAAGCAATAAAATCTATTATTGAAGAAGAAATTGTTAGTACGCTAAGAGAAAAGAAAGAAACTCTTTTGAAGAAAATATCTGCAAAATTAGTATCAGAAGAAAAAGTTAGCGAGGAACTTGCAATAAATTCAGCTAAAGAGGGTTTCGAGGAAGTAGAAAGGCTACTTGCAAATCACAGCGAAGCAGTTTAACCTCAATTCTTTATATTTTCTTTATATTTGTCGCAAAAATCCACTCAAATATAAATTAAACATTAAATTACTGTTTGAAAGTACAAAGTTGTAACTTATTAGACATTTGATATGTTCTTTGATGTGTTTACCTATA---TAGAACACTTTAAGCTTCAATGGAAAATTTCATTAGAAAAAGGATCGATATTGCAACCTGTTGGGCTACTAATAGGATTTCTGTAATGGATACTTTAGAAAAATATGAAGATAGTTATGCAATCGCAGAAGAATTTAGAGAGTGGATACTACATATAGGAGAAAAGAATGAAAATTTAAGAGATTCTGTTTTAAACTTCCCAAAGGAATTAAAAGAATTATTAGACCAAAAAGTAAACGACTAAATAATAAATTCATCTTGTAAAATTCGACCTTCATTATTCCGTCTTATTTATTATTATTAAAAATGATACTTGTAAATAA-ATGGAAAATAACGAGAAGACTTCAAACGTAGAAAATGTTGTAATTATAGGTTCTGGGCCTGCTGGTTATACAGCTGCGATATATGCAGCACGAGCAAATCTTCAACCTTTGCTTGTAACAGGATTTAATTCAGGTGGTATTCCTGGTGGGCAATTAATGACCACAACATTTGTTGAAAATTATCCAGGTTTCCCCGATGGAGTATTAGGTCCTGAATTGATGGACCTAATGAAGGCCCAAGCAGAAAGATGGGGGACAAATCTATATGAAAGTGATGTTGTCTCAATTAATACTGATTTACATCCATTTGAATTAAAAACTTTAGAAGGGACTATAAAAGCAAACTCAATTATTATTGCAACTGGAGCAAGTGCAAATAGATTAGGCGTAATAAATGAAGATGAATTCTGGAGTAAGGGAATAAGCGCTTGTGCAATTTGTGATGGAGCAACTCCCCAATTCAGAGATGAAGAATTAGCTGTTATAGGAGGAGGGGACTCTGCATGTGAAGAAGCAGCATATCTCACAAAGTATGGAAGCAAAGTGCATTTGATTGTTAGATCAGAGAAATTAAGAGCTAGCGCAGCAATGGTTGATAGAGTAAAAGCTAATCCAAAAATAGAAATCCATTGGAATACAAAAGTAGAGCAAGCTAATGGGTCTGAATGGCTTGAGAAGATAGAAACCATACACTCACAAGAGGGTAAAGGGGAAATCAATATTAAAGGTCTTTTTTATGCAATAGGACATACACCTAATACAAAGTTTTTAGGAGGGAAAATTGATTTAGATAATAAAGGGTATATTGCATGCAAATCAGGCCGCCCAGAGACCTCTATTGAAGGCATTTTCGCTGCAGGTGACGTTGTTGATTCAGAGTGGAGACAAGGAGTTACTGCGGCAGGAACAGGCTGCATGGCAGCATTAGCTACTGAAAGGTGGCTAGCAGAGAAAAACTTAGCAAAAACTATAGTCAGAGAAACACCCGAACCAGAAAAAAAACTTAATACCTCAGATTTTAATGAAGATGAAGTTAATGAAAATACCTTTGATTCAAACGCTGAATGGCAAAAAGGCAGTTATGCATTAAGGAAACTTTATCACGAGAGCAAAAAACCTCTCCTAGTTATTTTTAGTTCCCCAAGCTGCGGCCCATGTCATGTTTTGAAACCTCAATTAAAAAGGGTAATTAAAGAACTTGATGGTGCAGTTCTTGGCATTGAAATAGATATTGATAAAGATCAAGATATTGCAAAACAAGCTGGTATTAATGGTACACCAACAATTCAACTCTTTAAAGAAAAATTATTAAAAAAACAATGGCAAGGTGTTAAGCAAAGAAGTGAGTTTAAAGAAGCGATA
>AG-355-G23
AGGAGAAAGCACCAAAAGTCGCAGGCAATAATGAATTAGAAAATAGTGAAAATAAAATCCCTAATATCAACGTAACTGTTGTAAATGATTTTAAATTACTTGATAAATTAATTCAAAGACTAGAAAAGACCAATGAGATAGTTTCTTTAGATACAGAGACTAATAGTTTAAATCCAATCGATGCAGAACTTGTTGGAATAGGGCTATGTCTTGGAGAAGAAACTGATGATTTATTTTATATACCTCTTGGTCATCAAACAAAAAAAGATACTCTCAATCAATTATCGATTGAAGATGTTTTCTCAAAACTAAGAACTTGGATAGAAGATCCAAAAAAAGAAAAGGCACTCCAAAATTCTAAATTTGATAGGCAAATATTTTTTAATCATGGACTTGATCTTAAAGGCGTAACCTTTGACACTTTGTTAGCAGACTATCTACTTAATAATCAGGAGAAGCATGGGTTAAGTGAAATTTGCTTTAGATTATTTGGATTTAAGCCTCCTTCATTTAAGGAAACAGTTGGGAAAAATAAAGACTTTTCATTTGTTGATATTGATGAAGCGAGTATTTACTGCGGTTATGATGTATTTCTAACTTTTAAGATTGTCAAAATTTTTAAAGAAAGATTCTCAACTGAAAAAAATGAATTAATCAAATTGTTCGAAGAAATCGAGCTGCCATTAGAGCCAGTATTGTCGCAAATGGAAATGAATGGCATAACCATCGACATCCCTTATTTGGATAAACTCTCAAAAGAATTAAAAAGTACCTTAGAAGATATTGAAAGTAAAGTTTATGAGTTAGCAGAGGAGAATTTCAATCTATCTTCACCAAAACAACTTGGTGAGATTTTGTTTGAAAAATTAAATTTGGATAAGAAAAAATCACGTAAAACAAAAACAGGATGGAGTACAGATGCAGTAGTTCTGGAAAGATTAGTCGACGAACATGAAATAATCCAACATTTAATAAAACATAGAACTCTTAGCAAATTACTTAGCACCTATATTGATGCTCTTCCAAATCTTATTAACGGAAAGACAGGAAGAGTTCACACAAACTTTAATCAAGCTGCTACAGCGACTGGGAGACTAAGTAGTAGCAATCCTAATCTTCAAAATATCCCGGTTAGGACTGAATTTAGTAGGAGAATCAGAAAAGCATTCTTGCCTAAAAAAAATTGGAAACTTTTATCAGCTGATTATTCTCAGATCGAATTAAGAATACTCGCTCACTTAGCGGATGAAGAAATACTAATAAATGCATTTCATAAAAATGATGACATTCATTCTTTGACTGCAAGATTAATTTTTGAGAAAGAAGAAATTTCTTCTGATGAGAGGAGAGTTGGGAAAACAATAAATTTCGGAGTTATCTATGGTATGGGGATAAAAAAGTTTGCCCGTTCAACAGGAGTAAGTACTCCAGAAGCAAAAGAATTCCTAATAAAATACAAAGAAAGATATTCAAAAATTTTCAAATTTCTTGAACTTCAAGAAAGGCTTGCCTTATCAAAAGGTTATGTAAAAACAATTTTTGGTCGAAAAAGAGAATTTAAGTTTGATAAAAATGGACTTGGAAGACTAATAGGAAAAGATCCTTACGAAATTGACTTGCAATCCGCAAGAAGAGCTGGCATGGAAGCACAGTCACTAAGAGCCGCAGCCAATGCCCCAATTCAGGGTTCAAGTGCAGATATTATTAAAATTGCAATGGTTCAACTAAATAAAAAATTCATAGAAATGAATGTTTCAGCAAAAATGCTTTTACAAGTACATGATGAATTATTGTTTGAAGTTGAACCAGATTCTCTGGAAATTACGACGAAATTAGTAAAGAAGACTATGGAAGATTGTGTAAAATTAAATGTGCCTCTTTTAGTTGATATTGGAATTGGAGACAATTGGATGGAGACAAAATAAATCTTATGAAATACTTAATTTAAGATGATCAAACTTTTTAACACTTTAAGCAAAAAAGTTGAGGTTTTTAAGCCTATTGATGATGTAGTAAAAATTTATTGTTGTGGGGTAACTGTTTATGATTTATGTCATCTTGGTCATGCGAGAAGTTATATCGCTTGGGATGTATTGAGAAGATTCTTAATTTACAGTGATTTCAAAGTGAAGTATGTTCAAAATTTTACAGATATTGATGACAAGATCTTAAAAAGAGCGAAAGAAGAAAGCAGTTCAATGAAGGAAGTATCTGAAAAAAATATTATTGAATTTCATAAAGATATGGATTCTTTAGGGATAATGCGTCCGGATAGCATGCCAAGAGCAACGAATCATATATGCAATATCTGCTCCTTCATAACAATCCTTGAGGACAAAGGTTATGCATACTCTAGGGATGGAGATGTTTATTATTCTGTTTTTAAAAATAAAAATTATGGAAAGCTAAGTAATCAAAATTTACAAGAACAAAATATCAATCAGCAAGGAAGAATGGTTTTTGAAGAAAATAGTAAAAAACTTAATCCGCAAGATTTTGCGCTATGGAAAAAAGCCAAAGATGATGAACCATTTTTTGATTCGCCATGGGGAAAAGGTAGGCCGGGATGGCATATTGAATGTTCAGCGATGGTTAAAGATGAATTAGGAGATACTATTGATATCCATTTAGGTGGTTCTGATTTGATTTTTCCACATCATGAGAATGAAATCGCCCAATCAGAAGCAGCCAATGGCAAAAAACTAGCGAACTATTGGTTACACAATGGGATGGTCAATGTAAATGGACAAAAGATGAGTAAATCTCTTAAAAATTTTAAAACTATCAGAGAACTAATTAACTCAGGTGTAAGCCCTATGACTTTGCGATATTTTGTTATGACTGTGAATTATAGAAAACCACTTGATTTTACTGAAGAAGCTTTAAGGAGTGCTTCAGAAGCTTGGAAAAACATTAATGTAGCCCTTTCTTTTTTGGACCTTACAAAGGATGCTTTTAAATCTATTGATAAGAATGAATCTATCGAAGACGAATATAAAGAGAAAATAAGTTTTGAATTATCTCAAAAAAAGCTTAAATTTTCTGAGTCTCTTGGAAATGACCTTAATACAGCAGGTGCTATTGCAATTATTTACGATTTAGCAAAACCATTAAAAAACTTTTTAAACCAATTTCAAAGGGTCGAAGGTTTTAAAATAGACCTAAATGAAAAATTCTTTCTACTTGAGAATTTTAAAACTCTTGAAAAGTTGACTGAGGTACTTGGTCTTAAAAAAGAGGTTTTAGTAAAAGAAAGTAAAATAAAAGAAGAAGAAATATCAATGCTTATTAATGAAAGATTGAAAGCAAAAAAAGAAAAGAATTATACGAAGGCCGATGAAATTAGGAATTTGTTAAAAGAAAAAGGTATTGAACTTATTGATCAATCAAAGGAAATAACAACATGGATAAGGGTCTAAA-TTTTAAGAAAAAAACCAATTTGAAATTTTTGTTTTTTAAATACACCTTTAAATGGGAAGATATTAGAAATATCAGAGAAAATTGAAATACATTACTGTGCTCGGTTCTACTGGTTCAATTGGGACTCAAACTCTCGAAATAGCTAGTGAGCAGCCTGATAAGTTTAAAGCCGTAGCTCTTTCGGCAGGAAGAAATATTAATTTATTAACCGAACAAGTTAAAACACATAAACCAGAA-GTAGTTGCGATTGAGGATGAAAATCTTATAGAAGATTTAAAAGATAATATTAATAACTTAGATTTAGATATTGCTCCATTAGTTTTGAGTGGAAAGGAGGGGATTAACGCAGTTGCAGCATGGGATAAGGCAGATACTGTGGTTACAGGGATAGTAGGCTGTGCAGGCTTAATTCCAACAATGTCAGCAATTAATGCGGGGAAAAATATTGCACTTGCTAACAAAGAAACTTTAATTGCGGCAGGGCCAATTGTTATTCCAGCATTAAAGAAAAATAATAGTAGGCTTTTACCTGCTGATTCAGAACACTCTGCAATCTTTCAATGTTTACAAGGATTACCAAATTATGAAAATGCAGATTTTTCAACAGGTGAGATACCTAAAGGTTTAAAAGCCATAAATTTAACAGCTTCTGGTGGTGCTTTCAGAGATTGGGCCGTTGAGGATTTAAAGCATGTCACAGTGGAAGATGCTACTTCGCATCCTAATTGGGATATGGGGAAAAAAATAACTGTAGATTCTGCAACTCTTATGAATAAAGGATTAGAAGTTATAGAAGCTCATTATTTATTTGGGACCTCTTACGAAAATATCGAAATAGTTATCCACCCTCAAAGTATTATTCATTCAATGATTGAGATGGATGATTCTTCAGTATTAGCTCAATTAGGTTGGCCAGATATGAAACTACCCATTTTATATGCGATGAGTTGGCCTGAGAGATTTAAAACAAATTGGAAAAGATTAAACCTAAGTGAAATTGGGAAATTAACTTTTAAAGAGCCAGACGAGTTTAAATATCCATGCATGGGACTTGCCTATGCCGCAGGAAAATCTTCTGGGACTATGCCCGCAGTTTTAAATGCTGCTAATGAAATGGCTGTTGAACAATTCCTAAAAGAAAAAATTTCTTTTCAAGAAATTCCAACATTTATAAGTAAAGCTTGTGAATCACATATGGAGAATTTGAATTTGAGTCCAGAATTAGAAGATATTCTTGAAGTAGACAATTGGGCCAGACTTTTTGTTGAGCAAGAAATTAAAAAAGGAAAAAAATACGTAAGTATTGGATAAAAGTGAATATAAAAAAACATCTTCTACTATGCGCAACACCCACAAAACAGAAATGCTTTAAAGGCAATGAAGGTCAAAAAACATGGGAATGTCTGAAAAAGACCTTAAAAAAATTTGAGAATGATCCCTGCACAAAAAACGTTCATATATTAAGATCAAAAGCTGACTGTTTAAGGATATGTAAGAACGGCCCAATTCTTCTTGTGTGGCCTGAAGGTATTTGGTACGAGAAAGTTTCTCCAGAAAAAATTTCAGAAATTTTTACCTCACATATTATTAATGGCAAGCCAATAGAAAAATGGATTTTTAAAAAAACACCATTTTTAAATAGTCCTAGATACTAATAAACCAGTTCTTTACTACTTCGTCTGACCAGCAACCATTAATAGAGTGAAAACCATTATGACCTCCTTTTTCAGTTATAAAAATAGTAAATTTATCAATAAATTTTTCTCTTAAATTCAAAGTTGCATTATATGGAACCCAAGGATCATCCTTGGCATGAATAAAAAGCATTTGAGGTAATTTTTTTATTGAGTTTTGGATTCTAAATATTGGTGAAGCTTTAACATAATAATCTTCTAAAGAATCAAATCCCCAACTTGGAGCTGTAAATTTCTGATCAAATTCCCTTATACTTTTTAAATTTCTAATTTTTATTCTTAATTTCTCATTATTAAGAATTTTGCCTTCATCATTAAATCCGTCCCATAACTGATTTTTTAAGCGATGAAGTAACCATTTTTGGTAGATATAATTTCTAGATTTTTCAATACATAGACTGCATGATGATAAATCTAAAGGGCTACTTACACAGGCTAGGCCATCTAAAAGTTTTTCTCCTTTGTTTTCATCGTAATCTAAGCAGGCGTTTAAAAGAATTGTTCCGCCTAAAGATAATCCAACTCCGTAAATTGGAAG---ATTATTCATCTTGATAAGATCTTTAAACTCCAAATTAATGAATTTTTTAAAATAATTAATTGCTGAAATAACATCACTGGAGCATCTAGCACAATAATTTCCTTTAGCTAAATATCTCGCAGATCCAGATCCTCTTAGATTTAATTTAAGAACTCCAAAACCATTATTTGCTAATTTCCTAGAGATTCTTCTTAAACCAAACCGTTTTGTTGACCCCCCTAAACCATGTGTCACGATTACAAAACCCCTAAGCGAGTCAAAGTTTTCAGGTAATTCTAAAAACCCTAGAAGATAATCACATTCAAATTTTTTAGAAAGAATTTTATTAATCGGAAAGAATATTTTTTTATTTTTTTTTGATTTACCAAAATCAATAACAAAAGTATCTCTCAAAGTTTGTAAGTCGCCACCTATCCAAGGTAAAACTTCTCGAAATGGCTTATTTTTTACGTAATCTGAAAAACTAAAAGATATACTGTTATTTCTCTCCAACCCCAAGATCCTTTAATTCTCCAATCAAATCATTCAGTACCTTTTTTGCATCACCAAAGACCATTGAGGTATTTGGCAAATCAAATAAATCATTTTTTATTCCGGAGTAACCTGCACTCATACCACGTTTAATTACAAATACCGTTCTTGCTTCCTGCACATCAAGAACTGGCATGCCATATAAAGGAGAAGAGTTATCATTTTTAGCTTGAGGATTAACCACGTCATTTGCTCCTAAAACTAAAACAACATCCGTTGCTGGAAAATCAGGATTTACAACGTCCATCTCTTTAAGTTGTTCGTAAGGAACATCTGCTTCTGCTAAAAGTACATTCATATGTCCAGGCATCCTCCCTGCTACAGGATGAATCGCGTAAACAACTTCAATACCGTTTTGCTCTAGTTTTTTTGTCACTTCCCTTAAAGTATGTTGAGCTTGAGCTACCGCTAGACCATAACCAGGAACAATAATTACCTTGTTGGCTGCCTCTAAAGTCAATGCACATTCTTCAACACTGCAAGAAGTTATATTTGTATATTCTCCTGAACCAGAAGAGGTTGTACTTTGTGCAGATAAAGATCCTCCAAAAAGTACTGAGACCAAAGATCTATTCATACCCTTGCACATTACTTGAGTAAGTATTAGGCCTGCTGCTCCAACCATTGCTCCTGCTACTATCAAAAGCTGACTATCTACAACGAAACCTGCTGCTGCTGCTGCAATCCCTGAATAGCTATTTAATAAAGATATAACGACTGGCATATCAGCTCCACCAATTGGTAAAGTAACTCCAATACCTAATAAAGAAGAAACTATAACTAAAAGCCAAATAGAACTTGTATTCCCGTTTATCAAATCAAAAAAGGCTATTAAGGAAGCAACTGCAAAAACAATATTTACAAAATGTCTAACTTTGCTCTGAGTCCATCCTGGAGTTGACAACCAACCCTGTAACTTTGCCATCGCCACAATTGAACCTGTGAAAGTAATGGCACCAACAAAGATAGAAACAGATATTGAAACTTCGTTAATCAGTGACTTAAAAAAATCAAAATTTTCTTGGCCACCAGATATAGGAAAAATAGCTACACCTAAGGCCACTAAAAGTGATGACATTCCTCCACAACCATTGAACAATGCCACTGTTTCAGGCATGGAGGTCATAGGTACTTTTTTTGCAAGAATTGCTCCGACTAAACTACCTAAGATTGATCCAATTATTATCCAAATCCAAGACTGAATAGCAATTCCAGAAGTGCCTAAATAATAAGAAAGTAATCCTAATACCGATAGCGACATTGCAAATGCGGCTAATCTATTGGCATCCCTTGCTGATTTTACTTTTGACAATCCTTTTATTCCCAAAGCCAATAGAAGAACTGCTAGAAGGTCAATAACGAATTTAATAGTTACAGGTAGATTCATG-TTAAAAATTACTTCTTATTTGATGGTTTACGACTAAACATCGCGAGCATTCGATCAGTTACGAAGAAACCGCCTACAACGTTGAAAAGAGCAAATCCAAGAGAAACTGAACCAATTATTAAAAGTGGTAAGTTACCTTCTGCTTTTACAATTAAAGTCAAGGCTGCAAGCATTGTTATTCCTGAAATTGCATTTGCTCCACTCATTAGAGGTGTGTGAAGTGTAGGAGGAACTTTTCCAATTAACTCAAGACCTAATAAACTACCCAGTAAAAGAACCCAAAGAAGACTTACAAAAGACATAATTTTAAAACCTCAATTTTCAAAAACTTTATTTTGAAGAATAACTCCTTCATCGCTTAATAAACATCCAGAAATGAGTTCATCCTCTTTATCTAATTTAATTACACCATCTTTTATAAATGGTGTAATCAAAGATGTTAAGTTCTTAGCATAAAGTGAACTTGCATCATAAGGAACTGAAGAGGGTAATTCGCCTGCTCCTATAAGTTTTACCCCATCTTTGATAATAGTTTCATTTGATTTTGTTCCTTCGCAGTTCCCTCCCTGAGAAACTGCTAAATCAATAACTACTGCTCCAGGCCTCATTTTTTCAATCATGGGTGAGTCGATTAAAACAGGGGCCTTTTTACCTAGAACTTGCGCAGTACATATAGCAACATCAGCTTCAGATAAATATTTAGTTAAAGTAGCCTTCTGTTTTGATAGGAATTCGGGTGTTGCAGCTTTTGCATAACCTCCAGCTTCTCCAGGTTTTTCATCCACTTCAGGAAGTTCTATAAATCTTGCTCCGAGGGACTCTACTTGTTCTTTAACAGCAGGTCTAATATCAGATACAAATACTATTGCACCAAGTCTTTTTGCTGTCGCAACTGCCTGCAATCCTGCAACGCCACCACCAAGAACCACTACTTTGGCAGGTTGAACTGTGCCTGCTGCAGTCATAAGCATTGGGAAATATCTATCTAACTCACTTGCAGCTAAAAGAACTGCTTTATATCCAGCGATATTGGCCTGTGAAGAAAGAACATCAGAAGATTGTGCTCTACTAATCCTAGGAAGCAATTCTAGCGATAAAGCTGAAATCTTATTACAATTTATAATCTTGAGAAGCTCCTTATTACCATATGGGTTAAGAAGACCAAGAAGAACTGCACCTTTCTTTAACTTAGTTAAATTATCCTCTGATGGAGTTTGAACACAAAATATTAAGTCAGCTTCACCCCAAATTTTTGGATCTAAGTTTTTTATTATTGTTCCGCCTGATTCTTCATATGATAAGTCACTAAATCCTGATAATTTGCCTGCTGAACTTTCAATATAAACATCACATCCAAGGCTTTTTAATTTCTTTACTGCTTCTGGTGTAGCTGAAACTCTCCTTTCACCAGAGCTTGTTTCGGAAGGAATAAGTATCTTTGTCAATTTATTTATTTTTTT-AACATACTAAATATAAATTGAAGAAAGTCAAAAGTCTTGGATTTTTGTTAAAAATATATTTTCTTTTCTATAAAAAATAGCTATCTAGAATATATAAGTACTAAATAATCC-AATGAGTATAAAAGCAATCGAATGTCCTGATGGAGTGTGCCACAGTCATCATGGTGGTCATGCTGTTCCAAGGCAAGCTATGCAGAAAAATCTAGAAAAGCATGGTAAAGACTGGTGCGAGAAATTAGCAGAGAGAATTTATGAAATGTCAGTTGATACTTATTCACAGACAGTCATGCCCAGTCTCCACTCGGCAGGTTGGCAAAGAAGACATTTAGATTGGGAATTTAAGCTGGCAGAAAATGACTCTGAACCCGATGAAACTCTTGTTGAAGGAATTATTAATGCCACAGAAAGCTTTCTAAGGAGTAGTGAGGTTCATCGATTATTTATTCAAGAATTAGTTCAGGGCACATTCGAGGAAGCAAGTGATAAAAAAATAATTTCTAAAGCAATAAAATCTATTATTGAAGAAGAAATTGTTACTTCACTAAGAGAAAAGAAAGAAACTCTTTTAAAGAAAATATCCGCAAAATTAATATCAGAAGAAAAAGTTAGCGAGGAACTTGCAATAAATTCAGCTAAAGAGGGTTATGAGGAAGTTGAAAGGCTACTTGCAAATCACAGCGAAGCAGTCTAACTCTATTTCTTTCTATTTTCTTTATAATTCACCCAAAAATTGGCTCAAATATAAATTAAAGATTAAATTATTGTTTGGAAGTACAAAGTTGTAACTTATTAGACAATACACAGGCTCTCTGATGTGTTTATCTATA---TACAA-ATTAAATCTTTCAATGGACAATTTCATTAGAAAAAGGATCGATATATCTACCTGTTGGGCAACCAATAGAATTTCTGCAATGGACACTTTAGAAAGGTATGAAGACAGTTATGCAATCGCAGAAGAATTTAGAGAGTGGATATTACATATTGGAGAAAAGAACGAAAATTTAAAAGATTCTGTTTTAAACTTCCCAAAGGAATTAAAAAAGCTATTAGACCAAAAAGTAAACGATTGAGTAATAAATCTATCGAGTGATATCCGCCCTACATTATTTGGGTTAGTTTATTATCATTAG-AGTGAAATTAGCAAATAA-ATGGAAAATAAAGAGAAGATCTCAAACGTAGAAAATGTAGTAATTATAGGTTCGGGACCTGCAGGTTACACAGCTGCAATATACGCCGCACGAGCAAATCTTCAACCATTACTTGTGACAGGATTTAATTCTGGTGGAATTCCTGGTGGACAATTAATGACTACAACATTTGTTGAAAATTATCCAGGTTTCCCAGATGGAGTACTAGGACCTGAATTAATGGATCTAATGAAGGCTCAAGCAGAAAGATGGGGCACTAATTTATACGAAAGTGATGTAGTCTCAATTAATACCGATTCACATCCATTTGAATTAAAAACTTTAGAAGGAACTATAAAATCTAACTCTATTATTATTGCAACTGGAGCAAGTGCAAATAGATTAGGGGTTATTAATGAAGATAAATTCTGGAGTAAAGGAATAAGTGCTTGTGCAATATGTGATGGAGCCACCCCACAATTTAGAGATGAAGAGTTAGCTGTTATTGGAGGGGGAGACTCTGCATGTGAAGAAGCAGCATATCTCACAAAGTATGGAAGCAAAGTGCATTTGATTGTTCGATCAGAAAAATTAAGGGCTAGCGCAGCAATGGTTGATAGAGTAAAAGCTAATCCAAAGATAGAAATTCATTGGAATACAAAAGTTGATAAAGCGGATGGTACTGAATGGCTTGAGAGAATAGAAACTATTAACTCTCAAGAAGGTAAAGGGGAAATCAATATAAAAGGTCTTTTTTACGCGATAGGGCACACACCTAATACGAAATTCTTGGCCAACAAAATTGATTTAGATAATAAAGGCTATATTGCTTGCAAATCAGGAAGACCAGAAACATCTATTGAAGGCATCTTCGCTGCAGGTGATGTTGTTGATTCTGAGTGGAGACAAGGAGTTACCGCTGCAGGAACTGGATGCATGGCAGCATTAGCTACCGAAAGATGGTTGGCCGAGAAAAACTTAGCAAAAACTATAGTCAGAGAAACACCAGAACCAGAAAAAAAGCTTAATTCATCAGATTTTAATGAAGAAGAAGTTAATGAAGATACTTTCGATTCAAATTCTGAATGGCAAAAAGGCAGTTATGCATTAAGGAAACTTTACCACGAGAGTAAAAAACCTATCTTGGTAATTTTTAGTTCCCCTAGCTGCGGTCCATGTCATGTTTTGAAACCTCAGTTAAAAAGGGTAATTAAAGAACTTGATGGTGCAGTTCTTGGCGTTGAAATAGATATTGATAAAGATCAAGATATTGCAAAGCAAGCTGGTATTAATGGCACACCAACAGTTCAACTTTTTAAAGAAAAATTGTTAAAAAAACAATGGCAAGGTGTTAAACAAAGAAGTGAGTTTAAAGAAGCGATA
>AG-418-O03
GGGAGAAGGCACCAAAAGTCTCAAGTAATAATGAATTAGAAAATAGTGAAAATAAAATCCCAAAAATCAACGTAACTGTTGTAAATAATTTCGAATTATTTGATAAATTAATTCAAAGATTAGACAAGACCAATCAAATAGTTTCTTTAGATACAGAGACCAATAGTTTAAATCCAATCGATGCGGAACTTGTTGGGATAGGGTTATGTCTTGGAGAAGAAAATGATGATTTATTTTATATACCTCTTGGCCATCAAACGAAAAATGCGACCCCCAATCAATTATCAATTGAAGATGTTTTCTCAAAACTAAGAACTTGGATAGAAGATCCAAACAAAGAAAAGGTACTCCAAAATTCTAAATTTGATAGGCAAATATTTTTTAATCATGGACTTGATCTTAAAGGCGTAACCTTTGACACCTTAATAGCAGACTACCTTCTTAATAATCAGGAGAAGCATGGGTTAAGTGAAATTAGTTTTAGATTATTTGGATTTAAGCCCCCTTCATTTAAGGAAACAGTTGGGAAAAATAAAGACTTTTCATTTGTTGATATTGATGAAGCAAGTATTTACTGCGGTTATGATGTATTTCTAACTTTTAAGATTGTCAAAATTTTTAAAGAAAGATTTTCAAAGGAAAAAAATGAATTAATCAAATTGTTCGAAGAAATCGAGCTACCTTTAGAGCCGGTATTGTCCCAAATGGAAATGAATGGCATAACCATCGACATCTCTTATTTGGATAAACTCTCAAAAGAACTAAAAAGTACCTTAGAAGATATTGAAAGTAAAGTTTATGAATTGGCTCAAGAGAATTTTAATCTATCTTCACCAAAACAACTTGGTGAGATCTTGTTTGAAAAATTAAATTTGGATAAAAAGAAATCACGAAAAACGAAAACAGGATGGAGCACAGATGCAATAGTTCTTGAGAGATTAGTCGACGAACATGAAATAATCCAACATTTAATAAAACATAGAACTCTCAGCAAATTACTTAGTACTTATATTGATGCTCTTCCAAATCTTATTAACGAAAAGACAGGAAGAGTTCATACAAACTTTAATCAAGCTGCTACAGCAACTGGCAGACTAAGCAGTAGCAATCCTAATCTTCAAAATATCCCAGTTAGGACTGAATTTAGTAGGAGAATAAGAAAAGCATTCTTACCTGAAAAAAATTGGAAACTTTTATCAGCTGATTATTCTCAGATCGAATTAAGAATACTTGCTCACTTAGCGGATGAAGAAATACTCATTAATGCATTTCATAAAAATGATGACATTCATTCTTTAACTGCAAGATTAATTTTTGAGAAAGAAGAAATATCATCTGATGAGAGGAGAGTTGGGAAAACAATAAATTTTGGAGTTATCTATGGTATGGGAATAAAAAAGTTTGCACGTTCTACAGGAGTAAGTACTCCAGAGGCGAAAGAATTCCTAATAAAATACAAAGAAAGATATTCAAAAATTTTCAAATTTCTTGAACTTCAAGAAAGGCTTGCCTTATCAAAAGGATATGTAAAAACAATTTTTGGTAGAAAGAGAGAATTTAAGTTTGATAAAAATGGACTTGGAAGATTAATAGGAAAAGATCCTTATGAAATTGACTTGCAATCCGCAAGAAGGGCTGGCATGGAAGCACAGTCATTAAGAGCCGCAGCTAATGCACCAATACAGGGTTCAAGTGCAGACATTATTAAAATTGCAATGGTTCAACTAAATAAGAAATTCATAGAAATGAATGTTCCAGCAAAAATGCTTTTACAAGTACATGATGAATTATTGTTTGAAGTTGAACCAGATTCTTTGGAAATTACGACGAAATTAGTAAAGAAGACTATGGAAGATTGTGTAAAATTAAATGTGCCTCTTTTAGTTGATATTGGTATTGGAGACAATTGGATGGAGACAAAATAAACCTTATGAAATACTTTGTTTAAGATGATCAAATTTTTTAATACTTTAAGCAAAAGAGTTGAGGTTTTTAAGCCTATTGATGATGTCATAAAAATATATTGTTGTGGAGTAACTGTTTATGATTTATGTCATCTTGGTCATGCCAGAAGTTATATAGCTTGGGATGTATTGAGGAGATTTTTAATTTATAGTGATTTCAAAGTGAAGTATGTTCAAAACTTTACAGATATTGATGACAAGATCTTAAAAAGAGCGAAAGAAGAAAGCAGTTCAATGGAGAAAGTATCTGAAAAAAATATTATTGAATTTCATAAAGATATGGATTCTTTAGGGATAATGCGTCCCGATAGTATGCCAAGAGCAACGAATCATATATGCAATATCTGCTCCTTCATAACAATACTTGAGGACAAAGGTTTCGCATACTCTAGGGATGGAGATGTTTATTATTCTGTTTTTAAAAATAAAAATTATGGAAAGCTAAGTAATCAAAATATACAAGGTCAAAATATCAATCAGCAAGGAAGAATGGCTAATGAGGAAAATAGTAAAAAACTTAATCCGCAAGATTTTGCACTATGGAAAAAAGCCAAAGACGATGAACCATATTTTGATTCGCCATGGGGTAAAGGTAGACCAGGATGGCATATTGAATGTTCAGCGATGGTCAAAGATGAATTAGGAGATACTATTGATATCCATTTGGGTGGTTCTGATTTGATTTTTCCGCATCATGAGAATGAAATCGCCCAATCAGAAGCAGCCAATGGTAAAAAGCTAGCGAACTATTGGTTACACAATGGGATGGTCAATGTAAATGGACAAAAGATGAGTAAATCCCTTAAAAATTTTAAAACTATCAGAGAGCTAATTAAGTCAGGTATAAGCCCTATGACTTTGAGATATTTTGTTATGACTGTGAATTATAGAAAACCACTTGATTTTACTGAAGAAGCTTTAAGAAGTGCTTCAGAAGCTTGGAAAAACATTAATGTAGCCCTTTCTTTTATGGAACTTACAAAAGGTGATTTTAGATCTATTGATAAAAATGAATCTATCGAAGAAGAATATAAAGAGAAAATAAGTTTTGAATTATCTCAAAAAAAGATTAAATTTTCTGAGGCTCTTGGAAATGATCTTAATACAGCAGGTGCTATTGCAATTATTTACGATTTAGCGAAACCATTAAAAAACTTTTTAAACCAATTTCAAAGGATTGAAGGTTTTAAAATAGACCTAAATGAAAAATTCTTTCTACTTGAAAATTTTAAAACTCTTGAAAAGTTGACTGAGGTACTTGGTCTTAAAAAAGAGGTTTTAGTAAAAGAAAGTAAAATAACAGAAGAAGAAATATCATCGCTTATTAATGAAAGATTGAATGCAAAAATGGAAAAGAATTATGCGAAGGCCGATGAAATCAGGAATTTGTTAAAAGAAAAAGGTATTGAACTTATTGATCAATCAAAGGAAATAACAACATGGATAAGGATCTAAATTTTTAAGAAAAAAACCAATTTGAAATTTTTGTTTTTTAAATACACCTTTAAATGGGAAAATATTAGAAACATCAGAGAAAATTGAAATACATTACTGTGCTCGGTTCTACTGGTTCAATAGGGACTCAAACTCTCGAAATAGCTAGTGAGCAGCCTCATAAGTTTAAAGCCGTAGCTCTTTCTGCAGGAAGAAATATTAATTTATTAACTGAACAAGTTAAAACACATAAACCAGAG-GTAGTTGCAATTGAGGATGAAAATCTTATAGAAGATTTAAAAGATAATATTAATAACTTAGATTTGGATGGTGCTCCCTTGGTTTTAGGTGGAAAGCAGGGGATTAACGCAGTTGCAGCATGGGATAAGGCAGATACTGTGGTAACAGGGATAGTAGGCTGTGCAGGCTTAATTCCAACAATGTCAGCAATTAATGCGGGGAAAAATATTGCACTTGCTAACAAAGAAACTTTAATTGCGGCAGGGCCAATTGTTATTCCTGCATTAAAGAAAAATAATAGTAGGCTTTTACCTGCTGATTCAGAGCACTCTGCTATCTTTCAATGTTTACAAGGATTACCTAATTATGAAAATGCAAATTTTTCAACAGGAGAGATGCCTAAGGGTTTAAAAGCTATACATTTAACAGCTTCTGGTGGTGCTTTCAGAGATTGGCCCGTTGAGGATTTAAAGCATGTCACAGTGGAAGATGCGACTTCGCATCCTAATTGGGATATGGGGAAAAAAATAACTGTAGATTCTGCAACTCTTATGAATAAAGGATTAGAAGTTATAGAAGCTCATTATTTATTTGGGACCTCTTACGAAAATATCGAAATAGTTATCCACCCTCAAAGTATTATTCATTCAATGATTGAGATGGAAGATTCTTCAGTATTAGCTCAATTAGGTTGGCCAGATATGAAGCTACCTATTTTATATGCGATGAGTTGGCCTGAAAGATTTAAAACAAATTGGAAAAGATTAAACTTAAGTGAAATTGGAAAATTAACTTTTAAAGAGCCAGACGAGTTTAAATATCCATGCATGGGACTTGCCTATGCCGCAGGAAAATCTTCTGGGACCATGCCTGCAGTCTTAAATGCTGCTAATGAAATGGCTGTTGAACAATTTCTTAAAGAAAAAATCTCTTTTCAAGAAATTCCAACATTTATAAGTAAAGCTTGTGAATCACATATGGAGAATTTGAATTTAAGTCCACAATTGGAGGATATTCTTGAGGTAGACAATTGGGCCAGACTTTTTGTTAAGCAAGAAATTAAGAAAGGGAAAAAATACTTAAGTATTGGATAAAAGTGAATATTAAAAAGCATCTTCTACTATGCGCAACACCCACAAAACAGAAATGCTTTAAAGGCAATGAAGGTCAAAAAACATGGGAATGTCTGAAAAAGACTTTAAAAAAATTTGAGAATGATCCCTGTACAAAAAACGTTCGTATATTAAGATCAAAAGCTGACTGTTTAAGGATATGTAAGAACGGCCCAATTCTTCTTGTTTGGCCTGATGGTATTTGGTACGAGAAAGTTTCTCCAGAAAAAATTTCAGAAATTTTTACCTCACATATTATTAACGGTAAGCCAATAGAAAAATGGATTTTTAAAAAAACACCATTTTTAAATAGTCCTAGATACTAATAAACCAGTTCTTTACGACTTCGTCTGACCAGCAGCCATTAATCGAGTGAAAACCATTATGACCTCCTTTTTCAGTTATGAAAATAGTAAATTTATCAATAAATTTTCCTCTTAAATTCAAAGTTGCATTATATGGAACCCAAGGATCATCCTTGGCGTGAATAAAAAGAGTTTGAGGTAATTTTTTTATTGAGTTTTGGATTCTAAATATTGGAGAAGCTTTAACATAATAATCTTCTAAAGAATTAAATCCCCAACTAGGAGCTGTAAATTTCTGATCAAATTCCCTTATACTTTTTAAACTTCTAATTTTTTTTCTTAATTTCTCATTATTAAGAATTTTGCCTTCATCATTAAATCCGTCCCATAACTGATTTTTTAAGCGGTGAAGTAACCATTTTTGGTAGATATAATTTCTAGATTTTTCAATACAGAGACTGCATGATAATAAATCTAAAGGGCTACTCACACAGGCTAGGCCATCTAAAAGTTTTTCCCCTTTGTTTTCATCGTAATCTAAGCAGGCATTTAAAAGAATTGTTCCGCCTAAAGATAATCCAACTCCGTAAATTGGAAA---ATTATTTATCTTAATGAGATCTTTAAACTCTAAATTAATGAATTTTTTAAAATAATTAATTACTGAAATAATATCACTGGAGCATCTAGCACAATAATTTCCTTTAGCTAAATATCTCGCAGATCCAGATCCTCTTAGATTTAATTTAAGAACTCCAAAACCATTATTTGCTAATTTCCTAGAAATTCTTCTTAAACCAAACCGTTTAGTTGAGCCCCCTAAACCATGTGTAACGATTATAAAACCCTTAAGTGAGTTTAAGTTTTCAGGTAATTCTAAAAACCCTAGAAGATAATCACATTCAAATTTTTTAGAAAGAATTTTATTAATCGGAAAGAATATTTTTTTATTTTTTTTTGATTTACCAAAATCAATAACAAAAGTATCTCTCAAAGTTTGTAAGTCGCCACCTATCCAAGGTAAGACTTCTCTAAATGGCTTATTTTTTAAGTAATCTGAAAAACTAAAAAATATACTATTATTTCTCCCCAACTCCAAGATCCTTTAATTCTCCAATCAAATCATTCAGTACCTTTTTTGCATCACCAAAGACCATTGAAGTATTGGGCAGATCAAATAAATCATTTTTTATTCCGGAGTAACCTGCACTCATACCACGTTTAATTACAAATACCGTTCTTGCTTCCTGCACATCAAGAACTGGCATGCCATACAAAGGAGAAGAGCTATCATTTTTAGCTTGAGGATTAACCACATCATTTGCTCCTAAAACTAAAACAACATCCGTTGCTGGAAAATCAGGATTTACAACGTCCATCTCTTTAAGTTGTTCGTAAGGAACATCTGCTTCTGCTAAAAGTACATTCATATGACCAGGCATCCTCCCTGCTACAGGATGAATTGCGTAAACAACTTCAATACCATTTTGCTCTAGTTTTTTTGTCACTTCCCTTAAAGTATGTTGAGCTTGAGCAACTGCCAGACCATAACCAGGAACAATTATTACCTTGTTGGCTGCCTCTAAAGTCAATGCACATTCTTCAACACTGCAAGAAGTTATATTTGTATATTCGCCTGAACCAGAAGAGGCTGTACTTTGTGCAGATAAAGATCCTCCAAAAAGAACTGAGACCAAAGATCTATTCATTCCCTTGCACATTACTTGAGTAAGTATTAATCCTGCCGCTCCAACCATTGCGCCTGCTACTATCAAAAGCTGACTATCTACAACGAAACCTGCTGCTGCTGCTGCAATCCCTGAATAGCTATTTAATAAAGATATAACGACTGGCATATCAGCTCCACCAATTGGCAAAGTAACTCCAATACCTAATAAAGAAGAAACTATAACTAAAAGCCAAATAGAACTTGTATTGCCGTTTATCAAATCAAAAAAGGCTATCAAGGAAGCAACTGCAAAAACAATATTTACAAAATGTCTAAATTTGCTCTGAGTCCATCCTGGAGTTGACAACCAACCCTGTAACTTTGCCATCGCCACAATAGAACCTGTGAAAGTTATGGCACCAACAAATATAGAAACAGATATTGAAACTTCGTTAATCAGTGACTTAAAAAAATCAAAATTTTCTTGGCCACCAGATATAGGAAAAATAGCTACTCCCAAGGCCACTAAAAGTGATGACATTCCTCCGCAACCATTGAACAATGCCACTGTTTCAGGCATGGAGGTCATAGGTACTTTTTTTGCAAGAATTGCTCCTAATAAACTACCTATGATTGATCCAATTATTATCCAAATCCAAGACTGAATGGCAATTCCAGAAGTGCCTAAATAATAAGAAAGTAATCCTACTACTGATAGGGACATTGCAAATGCAGCTAATCTATTGGCATCCCTTGCTGATTTTACTTTTGACAATCCTTTAATTCCCAAAGCCAGCAAAAGTACTGCTAGAAGGTCAATAACAAATTTAATGATTACAGGTAGATTCATG-TTAAAATTTACTTCTTATTTGATGGTTTACGACTAAACATCGCGAGCATTCGATCAGTTACAAAGAAACCGCCTACAACATTGAAAAGAGCAAATCCAAGAGAAACTGAACCAATGATTAAAAGTGGTACGTTACCTTCTGCTTTTACAATTAAAGTCAAGGCTGCAAGCATTGTTATTCCTGAAATTGCATTTGCTCCACTCATTAGGGGTGTGTGAAGAGTAGGGGGAACTTTTCCAATTAACTCGAGGCCTAGTAAACTACCAAGTAAAAGGACCCAAAGAAGACTTATAAAAGACATAATTTTAAAACCTCAATTTTCAAAAACTTTATTTTGAAGAACAACTCCTTGATCGCTTAATAAACATCCAGAAATGAGTTCATCCTCTTTATCTAATTTAATTACACCATCTTTTATAAATGGTGTAATCAAAGATGTTAAGTTCTTAGCATAAAGTGAACTTGCATCATAAGGAACTGAAGAGGGTAATTCTCCAGCTCCTATAAGTTTTACCCCATCTTTGATAATAGTTTCATTTGATTTTGTTCCTTCGCAGTTCCCTCCCTGCGAAACTGCTAAATCAATAACTACTGCACCAGGCCTCATTTTTTCAATCATGGGAGAGTCTATTAAAACAGGAGCCTTTTTACCTAGAACTTGCGCAGTACATATAGCAACATCAGCTTCAGATAAATATTTAGTTAAAGTTGCCTTCTGTTTTGAGAGGAATTCGGGTGTTACAGCTTTTGCATAACCACCTGCCTCTGCTGGCTTTTCCTCAACTACAGGAAGTTCTATAAATCTTGCTCCGAGGGACTCTACTTGTTCTTTAACAGCAGGTCTAATATCAGATACAAATACTATTGCTCCAAGTCTTTTTGCTGTCGCAACTGCCTGTAATCCTGCAACGCCTCCACCAAGAACCACTACTTTGGCAGGTTGGACTGTCCCTGCTGCAGTCATAAGCATTGGAAAATATCTATCTAATTCACTTGCAGCCAAAAGAACTGCTTTATATCCAGCAATATTGGCCTGTGAAGAAAGAACATCAGAAGATTGAGCTCTACTAATCCTCGGAAGCAACTCTAATGATAAAGCTGAAATCTTATTACTATTTATAATACTAAGAAGCTCCTTATTACCATATGGGTTAAGAAGACCAAGAAGAACAGCGCCTTTCTTTAATTTAGTTAAATTATCCTGTGATGGAGTTTGGACACAAAATATTAAGTCGGCTTCACCCCAAATTTTTTGATCTAAGTTATTTATTATTGTTCCGCCCGATTCTTCATATGATAAGTCACTAAATCCTGATAATATTCCTGCTGAACTTTCAATATAAACATCACATCCAAGGCTTTTTAATTTCTTTACCGCTTCTGGTGTAGCTGAAACTCTCCTTTCACCAGAGCTTGTTTCGGAAGGAATAAGTATCTTTGTCAATTTATTTATTTTTTT-AACATACTAAATATAAATTGAAGAAAGTCAAAAGTCTTGGATTTTTGTTAAAAATATATTTTCTTTTCTATAAAAAATAGCTATCTAGAATATATAAGTACTAAATAATCC-AATGAGTATAAAAGCAATCGAATGTCCTGATGGAGTGTGCCACAGTCATCATGGTGGTCATGCTGTTCCAAGACAAACTATGCAGAAAAATCTAGAAAAGCATGGTAAAGACTGGTGCGAGAAATTAGCAGAGAGAATTTATGAAATGTCAGTTGATACCTATTCACAGACAGTCATGCCCAGCCTTCACTCAGCAGGTTGGCAAAGAAGACATTTAGATTGGGAATTTAAGTTAGCAGAAAATGATTCTGAACCTGATGAAGCTCTTGTTGAAGGAATTATTAATGCCACCGAAAGCTTTCTAAGGAGTAGTGAGGTTCATCGATTATTTATTCAAGAATTAGTTCAGGGCACATTCGAGGAAGCAAATGACAAAAAAATAATTTCTAAAGCAATAAAATCTATCATTGAAGAAGAAATTGTTAGTTCACTAAGAGAAAAGAAAGAAACTCTTTTAAAGAAAATATCCGCAAAATTAATATCAGAAGAAAAAGTTAGCGAGGAACTTGCAATAAATTCAGCTAAAGAGGGTTTTGAGGAAGTTGAAAGGCTACTTGCAAATCACAGCGAGGCAGTCTAACTCTGTTTCTTTATATTTCCTTTATAATTAATACAAAAATACGCTCAAATATAAATTAAAGATTAAATTATTGTTTGGAAGTACAAAGTTGTAACTTATTAGACAATACATAGGTTCTCTGATGTGTTTACCTATA---TACAA-CTTGAGGCTTTCAATGGACAATTTCATTAGAAAAAGGATCGACATAGCTACCTGTTGGGCTACCAACAGGATTTCTGCAATGGACACTTTAGAAAGGTATGAAGATAGTTATGCAATCGCTGAGGAATTTAGAGAGTGGATATTACATATTGGAGAAAAGAACGAAAATTTAAAAGATTCCGTTTTAAATTTCCCAAAGGAATTGAAAAAGTTATTAGATCAAAAAGTTAACGATTGAGTAATAAATCTATAAAGTGAAATCCGCCTTACAATATTTGGGTTTGTTTATTATTATTAGAAGTGAAGTTTGCAAATAA-ATGGAAAATAAAGAAAAAATTTCTAACGTAGAAAATGTTGTAATTATTGGTTCAGGACCTGCAGGTTATACTGCTGCAATTTATGCCGCAAGAGCGAATCTTCAACCATTGCTTGTAACAGGATTTAATTCTGGTGGGATTCCTGGTGGGCAATTAATGACTACAACATTTGTTGAAAATTATCCAGGTTTCCCCGATGGAGTACTAGGTCCTGAATTAATGGATCTAATGAAGGCTCAAGCAGAAAGGTGGGGCACTAATTTACACGAAAGTGATGTTGTCTCAATAAATACTGATTCACATCCTTTTGAATTAAAAACTTTAGAAGGAACTTTAAAATCTAACTCAATTATCATTGCAACTGGAGCAAGTGCAAATAGGTTAGGCATGATAAATGAAGATAAATTCTGGAGTAAAGGAATAAGCGCTTGTGCAATATGTGATGGGGCGACCCCACAATTTAGAGATGAAGAATTAGCTGTTATTGGAGGGGGCGACTCTGCATGTGAAGAAGCAGCATATCTCACAAAGTATGGAAGCAAAGTTCATTTGATTGTTAGATCAGAAAAATTAAGAGCTAGCGCAGCAATGGTAGATAGAGTAAAAGCTAATCCAAAGATAGAAATTCATTGGAACACAAAAGTTGATAAAGCGGATGGTTCTGAATGGCTTGAGAAAATTGTAACTATTCACTCTCAAGAAGGCAAAAAGGAAATTAATATAAAAGGTCTTTTTTACGCCATAGGGCACACACCAAATACAAAGTTCTTAGACAACAAAATTGATTTAGATAATAAAGGATATATTGCTTGCAAATCAGGAAGACCAGAAACATCTATAGAAGGCATTTTTGCAGCAGGTGATGTTGTTGATTCTGAATGGAGACAAGGAGTTACCGCGGCAGGAACTGGATGTATGGCAGCATTAGCTACTGAAAGATGGCTAGCCGAGAAAAACTTGGCAAAAACTATAGTCCGAGAAACACCCGAACCAGAAAAAAAACTTAATTCATCAGATTTTAATGAAGAAGAAGTTAATGAAGATACTTTCGATTCAAATTCTGAATGGCAAAAAGGCAGTTATGCATTAAGAAAACTTTATCACGAGAGTAAAAAACCTATCTTAGTAATCTTTAGTTCTCCAAGCTGCGGCCCATGTCATGTTTTGAAACCTCAGTTAAAAAGGGTAATTAAGGAACTTGATGGTGCAGTGCTTGGCGTTGAAATAGATATTGATAAAGATCAAGATATTGCAAAACAAGCTGGTATTAACGGCACACCAACAGTTCAACTTTTTAAAGAAAAATTATTAAAAAAACAATGGCAAGGTGTCAAACAAAGAAGTGAGTTTAAAGAAGCGATA
>AG-347-I19
AGGAAAAGGCACCAAAAGTCGCAGGCAATAATGAATTAGAAAATAGTGAAAATAAAATTCCTAAAATCAACGTAACTGTTGTAAATGATTTCGAATTACTTGATAAATTAATTCAAAGATTAGACAAGACTAATCAAATAGTTTCTTTAGATACAGAGACCAATAGTTTGAATCCAATCGATGCAGAACTTGTTGGGATAGGGTTATGTCTTGGAGAAGAAAATGATGATTTATTTTATATACCTCTTGGTCATCAAACAAAAAAGGAGGGCCCCAATCAATTATCAATTGAAGATGTTTTTTCAAAGCTAAGAAATTGGATAGAAGATCCAAAAAAAGAAAAGGCACTCCAAAATTCTAAATTTGATAGGCAAATATTTTTTAATCATGGACTTGATCTTAAAGGCGTAACCTTTGACACCTTGTTAGCAGACTACCTTCTTAATAATCAGGAGAAACATGGGTTAGGTGAAATTAGTTTTAGATTATTTGGATTTAAGCCTCCTTCATTTAAGGAGACAGTTGGGAAAAATAAAGACTTTTCATTTGTTGATATTGATGAAGCAAGTATTTACTGCGGTTATGATGTATTTCTAACTTTTAAGATTGTCAAAATTTTTAAAGAAAGTTTTTCAAAGGAAAAAGATGAATTAATCAAATTGTTCGAAGAAATCGAGCTCCCTTTAGAGCCGGTATTGTCCCAAATGGAAATGAATGGCATAACTATCGACATCCCTTATTTGGATAAACTCTCAAAAGAATTAAAAAGTACCTTAGAAGATATTGAAAGTAAAGTTTATGAATTAGCAGAGGAAAGTTTCAATCTATCTTCACCAAAACAACTTGGTGAGATCTTGTTTGAAAAATTAAATTTGGATAAGAAAAAATCACGGAAAACAAAAACAGGATGGAGCACAGATGCAGTAGTTCTGGAAAGATTAGTCGACGAACATGAAATAATCCAACATTTAATTAAACATAGAACTCTTAGCAAATTACTTAGCACCTATATTGATGCTCTCCCAAATCTTATTAACGAAAAGACAGGAAGAGTTCATACAAACTTTAATCAAGCTGCTACAGCGACTGGGAGACTAAGTAGTAGCAATCCTAATCTTCAAAATATCCCTGTTAGGACTGAATTTAGTAGGAGAATCAGAAAAGCATTCTTGCCTGAAAACAATTGGAAACTTTTATCAGCTGATTATTCTCAGATCGAATTAAGAATACTCGCTCACTTAGCAGATGAAGAAATACTAATAAATGCATTTCATAAAAATGATGACATTCATTCTTTGACTGCAAGATTAATTTTTGAGAAAGAAGAAATTTCCTCTGATGAGAGGAGAGTTGGGAAAACAATAAATTTCGGAGTTATCTATGGTATGGGAATTAAAAAGTTTGCACGTTCTACAGGAGTAAGTACTCCAGAAGCAAAAGAATTCCTAATAAAATACAAAGAAAGATATTCAAAAATTTTCAAATTTCTTGAACTTCAAGAAAGGCTTGCCTTATCAAAAGGTTATGTAAAAACAATTTTTGGTAGAAAGAGAGAATTTAAGTTTGATAAAAATGGACTTGGAAGATTATTAGGAAAAGATCCTTACGAAATTGACTTGCAAGCCGCAAGAAGAGCTGGCATGGAGGCACAGTCACTAAGAGCCGCAGCCAATGCCCCAATTCAGGGTTCAAGTGCAGATATTATTAAAATTGCAATGGTTCAACTAAATAAAAAATTCATAGAAATGAATGTTCCAGCAAAAATGCTTTTACAAGTACATGATGAATTATTGTTTGAAGTTGAACCAGATTCCTTGGAAATTACGACGAAATTAGTAAAGAAGACTATGGAAGATTGTGTAAAATTAAATGTGCCTCTTTTAGTTGATGTTGGAATTGGAGACAATTGGATGGAGACAAAATAAACCTTATGAAATACTTATTTTAAGATGATCAAACTTTTTAATACTTTAAGCAAAAAAGTTGAGGTTTTTAAGCCTATTGATGATGTAGTAAAAATTTATTGTTGTGGGGTAACTGTTTATGATTTATGTCATCTTGGTCATGCCAGAAGTTATATCGCTTGGGATGTATTGAGAAGATTTTTAATTTACAGTGATTTCAAAGTGAAGTATGTTCAAAATTTTACAGATATTGATGACAAGATCTTAAAAAGAGCGAAAGAAGAAAGCAGTTCAATGAAGGAAGTATCTGAAAAGAATATCATTGAATTTCACAAAGATATGGATTCTTTAGGGATAATGCGTCCGGATAGCATGCCAAGAGCAACGAATCATATATGCAATATCTGTTCCTTCATAACAATCCTTGAGGACAAAGGTTATGCATACTCTAGGGATGGAGACGTTTATTATTCTGTTTTCAAAAATAAAAATTATGGAAAGCTAAGCAATCAAAATTTACAAGAACAAAATATCAATCAGCAAGGAAGAATGGTTAATGAGGAAAATAGTAAAAAACTTAATCCGCAAGATTTTGCGCTATGGAAAAAAGCCAAAGATGATGAACCATTTTTTGATTCGCCATGGGGTAAAGGTAGGCCAGGATGGCATATTGAATGTTCGGCGATGGTTAAAGATGAATTAGGAGATACTATTGATATCCATCTAGGTGGTTCTGATTTAATTTTTCCTCATCATGAGAATGAAATCGCCCAATCAGAAGCAGCCAATGGCAAAAAGCTAGCAAACTATTGGTTACACAATGGGATGGTCAATGTAAATGGACAAAAGATGAGTAAATCACTTAAAAATTTTAAAACTATAAGAGAGCTAATTAAGTCAGGTATAAGCCCTATGACTTTGCGATATTTTGTTATGACTGTGAATTATAGAAAACCACTCGATTTTACTGCAGAAGCTTTAAGGAGTGCCACAGAAGCTTGGAAAAACATTAATGTAGCCCTTTCTTTTATGGACCTTACAAAAGGTGCTTTTAGATCTATTGAAAAAAACGAATCTCTCGAAGAAGAATATAAAGACAAAATAAGTTTTGAATTATCTCAAAAAAAGCTTAAATTTTCTGAGGCTCTTGAAAATGACCTTAATACAGCAGGTGCTATTGCAATTATTTACGATTTAGCTAAACCATTAAAAAACTTTTTAAACCAATTTCAAAGAGTTGAAGGTTTTAAAATAGACCTAAATGAAAAATTCTTCCTACTTGAAAATTTTAAAACTCTTGAAAAGTTGACCGAGGTACTTGGTCTTAAAAAAGAGATTTTAGTAAAAGAAAGTAAAATAAAAGAAGACGAAATATCATCGCTTATTGATGAAAGATTGAAAGCAAAAATGGAAAAGAATTATGCGAAGGCTGATGAAATCAGGAATTTGTTAAAAGAAAAAGGTATTGAACTTATTGATCAAACAAGTGAAATAACAACATGGATAAGGGTCTAAA-TTTTAAGAAAAAAACCAATTTGAAATTTTTGTTTTTTAAATACACCTTTAAATGGGAAGATATTAGAAATATCAGAGAAAATTGAAATACATTACTGTGCTCGGTTCTACTGGTTCAATAGGGACTCAAACTCTCGAAATAGCTAGTGAGCAGCCTGATAAGTTTAAAGCCGTAGCTCTTTCTGCAGGAAGAAATATTAATTTATTAACTGAACAAGTTAAAAAACATAGACCAGAG-ATAGTTGCTATTGAGGATGAAAGTCTTATGGAAGATTTAAAAGATAATATTAATAACTTAGATTTGGATGATGCTCCCTTGGTTTTAGGTGGAAAGCAAGGGATTAACACAGTTGCAGCATGGGACAAGGCAGATACTGTGGTAACAGGGATAGTAGGCTGTGCAGGCTTAATTCCAACAATGTCAGCAATTAATGCGGGGAAAAATATTGCACTTGCTAACAAAGAAACTTTAATTGCGGCAGGACCAATTGTTATTCCTGCATTAAAAAAAAATAATAGTAGGCTTTTACCTGCTGATTCAGAACACTCTGCTATCTTTCAATGTTTACAAGGATTACCTAATTATGAAAATGCAGATTTTTCAACAGGAAAGATGCCTAAAGGTTTAAAAGCCATACATTTAACAGCTTCTGGTGGTGCTTTCAGAGATTGGGCCGTTGAGGATTTAAAGCATGTCACAGTGGAAGATGCGACTTCACATCCTAATTGGGATATGGGGAAAAAAATAACTGTAGATTCTGCAACTCTTATGAACAAAGGATTAGAAGTCATAGAAGCTCATTATTTATTTGGGACCTCTTACGAAAATATCGAAATAGTTATCCACCCTCAAAGTATTATTCATTCAATGATTGAGATGGAAGATTCTTCAGTATTAGCTCAATTAGGTTGGCCAGATATGAAACTACCCATTTTATATGCGATGAGTTGGCCTGAAAGATTTAAAACAAATTGGAAAAGATTAAACCTAAGTGAAATTGGAAAATTAACTTTTAACGAACCAGACGAGTTTAAATATCCATGCATGGGACTTGCCTATGCTGCAGGAAAATCTTCTGGGACTATGCCTGCAGTCTTAAATGCTGCTAACGAAATGGCTGTTGAACAATTCCTCAATGAAAAAATTTCTTTTCAAGAAATTCCAATATTTATAAGTAAAGCTTGTGAATCACATATGGAGAATTTGAATTTGAGTCCCGAATTGGAGGATATTCTTGAAGTAGACAATTGGGCCAGACTTTTTGTTGAGCAAGAAATAAAAAAAGGAAAAAAATACATAAGTATTGGATAAAAGTGAATATAAAAAAACATCTTCTACTATGCGCAACACCTACAAAAAAGAAATGCTTTAAAGGCAATGAAGGTCAAGAAACATGGGAATGTCTGAAAAAGATTTTAAAAAAATTTGAGAATGATCCCTCTACAAAAAACGTTCATATATTAAGATCAAAAGCTGACTGTTTAAGGGTATGTAAGAACGGCCCAATTCTACTTATTTGGCCTGATGGTATTTGGTATGAGAAAGTTTCTCCAGAAAAAATTTCTGAAATTTTTACCTCACATATTATTAACGGTAAGCCAATAGAAAAATGGATTTTCAAAAAAACACCATTTTTAAATAATCCTAGATACTCATAAACCAGTTCTTAACAACTTCGTCTGACCAGCAGCCATTAATCGAATGAAAACCATTATGACCTCCTTTTTCAGTTATAAAAATAGTGAATTTATCAATAGATTCTTCTCTTAAATTCAAGGTATCCTTATATGGAACCCAGGGATCATCCTTGGCATGAATAAAAAGCATTTGAGGTAATTTTTTTATTGAGTTTTGGATTCTAAATATTGGAGAAGCTTTAATATAATAATCCTCTAAAGAATTAAATCCCCAACTAGGAGCTGTAAATTTCTGATCAAATTCTCTTAAACTTTTTAAATTTCTAATTTTTATTCTTAATTTCTCGTTATCAAGGAGTTTGCCTTCATCATTAAATCCCTCCCATAACTGATTTTTTAAGCGGTGAAGTAACCATTTTTGGTAGATAGAATTTCTAGGTTTTTCAATACAGAAACTGCATGAAGATAAATCTAAAGGGGTACTCACGCAGGCAAGGCCATCTAAAAGTTTTTCTCCTTTGTTTTCATCGTAATCTAGGCAGGCATTTAAAAGAATTGTTCCGCCTAAAGATAATCCAACTCCATAAATTGGAAGATTATTATTCCTTTTCATAAGATCTTTGAACTCTAAATTAATCAATTTTTTAAAATAATTAATTGCTGAAATAACATCACTGGAGCACCTAGCACAATAATTTCCTTTAGCTAAATATCTCGCTGATCCAGATCCTCTTAGATTTAATTTAAGAACTCCAAACCCATTATTTGCTAATTTCCTAGATATTCTTCTTAAACCAAACCGTTTAGTTGAGCCCCCTAAACCATGTGTAACGATTACAAAACCCCTAAGTGCGTTTAAGTTTTTAGGTAATTCTAAAAAACCTAAAAGATAATCACATTCAAATTTTTTAGAGAGAATTTTATTAATCGGAAAGAATATTTTTTTATTTTTTTTTGATTTACCAAAATCAATAACAAAAGTATCTCTCAAAGTTTGTAAGTCACCACCTATCCAAGGTAAGACTTCTCGAAAAGGCTTATTTTTTAAGTAATCTGAAAAACTAAAAGATATACTATTATTTCTCCCCAACTCCAAGATCCTTTAATTCTCCAATCAAATCATTCAGTATCTTTTTTGCATCACCAAAGACCATTGAGGTATTTGGCAGATCAAATAAATCATTTTTTATTCCGGAGTAACCTGCACTCATACCACGTTTAATTACAAATACCGTTCTTGCTTCCTGAACATCAAGAACTGGCATGCCATATAAAGGAGAAGATCTATCATTTTTAGCTTGAGGATTAACCACATCATTTGCTCCTAACACTAAAACAACATCCGTTGCTGGAAAATCAGGATTTACAACGTCCATCTCTTTAAGTTGTTCGTAAGGAACATCTGCTTCTGCTAAAAGTACATTCATATGTCCAGGCATCCTCCCAGCTACAGGATGAATTGCATAAACAACTTCTATACCATTTTGCTCTAGTTTTTTTGTCACTTCCCTTAAAGTATGTTGAGCTTGAGCTACTGCCAGACCATAACCAGGAACAATAATTACCTTGTTGGCTGCCTCTAAAGTCAATGCGCATTCTTCAACACTGCAAGAAGTTATATTTGTATATTCTCCTGAACCAGAAGAGGCTGTACTTTGTGCAGATAAAGATCCTCCAAAAAGAACTGAGACCAATGATCTATTCATACCCTTGCACATTACTTGAGTAAGTATTAGACCTGCCGCTCCAACCATTGCCCCTGCTACTATCAAAAGCTGACTATCTACAACGAAACCTGCTGCTGCTGCTGCAATCCCTGAATAGCTATTTAATAAAGATATAACGACTGGCATATCCGCTCCACCAATTGGCAAAGTAACTCCAATACCTAATAAAGAAGAAACTATAACTAAAAGCCAAATAGAACTTGTATTGCCGTTTATCAAATCAAAAAAGGCTATCAAAGAAGCAACTGCAAAAACAATATTTACAAAATGTCTAACTTTGCTCTGGGTCCATCCTGGAGTTGACAACCAACCCTGTAACTTTGCCATCGCCACAATCGAACCTGTGAAAGTTATGGCGCCAACAAATATAGAAACAGATATTGAAACTTCGTTAATAAATGACTTAAAAAAATCAAAATTTTCTTGGGCACTAGATATAGGAAAAATAGCTACTCCTAAGGCCACTAAAAGTGATGACATTCCTCCACAACCATTAAACAATGCCACTGTTTCAGGCATGGAGGTCATAGGTACTTTTTTTGCAAGAATTGCTCCGAATAAACTACCTATGATTGATCCAATTATTATCCAAATCCAAGACTGAATAGCAATTCCAGAAGTGCCTAAATAATAAGAAAGTAATCCTAGTACTGAAAGCGACATTGCAAATGCAGCTAATCTATTGGCATCTCTTGCTGACTTTACTTTTGACAACCCTTTTATTCCCAACGCCAGTAAAAGTACTGCTAGAAGGTCAATAACGAATTTAATGATTACAGGTAGATTCATG-TTAAAAATTACTTCTTATTTGATGGTTTACGACTAAACATCGCGAGCATTCGATCAGTTACAAAGAAACCGCCTACAACGTTGAAAAGAGCAAATCCAAGAGAAACTGAACCAATGATTAAAAGTGGTATGTTACCTTCTGCTTTTACAATTAAAGTTAAGGCTGCAAGCATTGTTATTCCTGAAATTGCATTTGCACCACTCATTAGCGGTGTGTGAAGGGTAGGAGGAACTTTTCCAATTAATTCGAGGCCTAATAAACTACCAAGTAAAAGAACCCAAAGAAGACTTATAAAAGACATAATTTTAAAACCTCAATTTTCAAAAACTTTATTTTGAAGAACAACTCCTTCATCGCTTAATAAACATCCAGAAATGAGTTCATCCTCTTTATCTAATTTAATTACACCATCTTTTATAAATGGTGTAATCAAAGATGTTAAGTTCTTAGCATAAAGTGAACTTGCATCATAAGGAACTGAAGAGGGTAGTTCACCCGCACCTATAAGTTTTACCCCATCTTTGATAATAGTTTCATTAGATTTTGTTCCTTCGCAGTTCCCTCCCTGAGAAACTGCTAAATCAATAACTACTGCTCCAGGCCTCATTTTTTCAATCATGGGTGAGTCTATTAAAACAGGGGCCTTCTTACCCAGAACTTGCGCAGTACATATAGCAACATCAGCTTCAGATAAATATTTAGTTAAAGTTGTCTTCTGTTTAGAGAGGAATTCGGGTGTTACAGCTTTTGCATAACCTCCTGCCTCAGCTGGCTTTTCCTCAACTTCAGGAAGTTCTATAAATCTTGCTCCGAGTGACTCTACTTGTTCTTTAACAGCAGGTCTAATATCAGATACAAATACTATTGCTCCAAGTCTTTTCGCCGTCGCGACTGCCTGTAAACCTGCAACGCCTCCACCAAGAATCACTACTTTTGCAGGTTGGACTGTCCCTGCTGCAGTCATAAGCATTGGAAAATATCTATCTAACTCACTTGCAGCCAAAAGAACTGCTTTATATCCAGCAATATTGGCTTGTGAAGAAAGAACATCAGAAGATTGAGCTCTACTAATCCTTGGAAGCAACTCTAGTGATAAAGCTGATATTTTATTAATATTTATAATCCTAAGAAGCTCCTTATTACCATATGGGTTAAGAAGACCAAGAAGGACAGCTCCTTTCTTTAACTTAGTTAAATTATCCTCTGATGGAGTTTGAACACAAAATATTAAGTCAGCTTCGCCCCAAATTTTTTGATCTAAATTGTTTATTATTATTCCGCCCGATTCTTCATATGACAAGTCACTAAATCCTGATAATTTTCCTGCTGAACTTTCAATATAAACATCACATCCAAGGCTTTTTAATTTCTTTACCGCTTCTGGTGTAGCTGAAACTCTCCTTTCACCAGAGCTTGTTTCGGAAGGAATAAGTATCTTTGTCAATTTATTTATTTTTTT-AACATACTAAATCTAAATTGTAGAAAGTCAAAAGTCTTGGATTTTTGTTAAAAATATATTTTCTTTTCTATAAAAAATAGCTATCTAGAATATATAGGTACTAAAAAATCT-AATGAGTATAAAAGCAATCGAATGCCCTGATGGAGTATGTCACAGTCATCATGGTGGTCATGCTGTTCCAAGGCAAGCTATGCAGAAAAATTTAGAAAAGCATGGTAAAGACTGGTGCGAGAAATTAGCAGAGAGAATTTATGAAATGTCAGTTGATACTTATTCACAGACAGTCATGCCCAGTCTCCACTCAGCAGGTTGGCAGAGGAGACATTTAGATTGGGAATTTAAGCTGGCAGAGAATGATTCTGAACCTGATGAAGCTCTTGTTGAAGGAATTATTAATGCCACGGAAAGCTTTCTAAGGAGTAGTGAGGTGCATCGATTATTTATTCAGGAATTAGTCCAGGGTACATTTGAGGAAGCAAATGACAAAAAAATAATTTCTAAAGCAATAAAATCTATCATTGAAGAAGAAATTGTTAGTTCACTAAGAAAAAAGAAAGAAACTCTTTTAAAAAAAATATCCGAAAAATTAATATCAGAAGAAAAAATTAGCGAGGAACTTGCAATCAATTCAGCAAAAGAGGGTTATGAGGAAGTTGAAAGATTACTTGCCAACCACAGCGAAGCAGTTTAACTCTATTTCTTTATATTTTCTTTATAATTCACCCAAAAATTGGCTCAAATATAAATTAAAGATTAAATTATTGTTTGGAAGTACAAAGTTGTAACTTATTAGACAATACATAGGTTCTCTGATGTGTTTATCTATA---TACAA-ATTAAATCTTTCAATGGACAATTTCATTAGAAAAAGGATAGACATAGCAACCTGTTGGGCTACCAACAGAATTTCTGCAATGGATACTTTAGAAAGATATGAAGACAGTTATGCAATAGCAGAAGAATTTAGAGAGTGGATATTACATATTGGTCAAAAGAACGAAAATTTAAAAGATTCTGTTTTAAACCTCCCAAAGGAATTAAAAAATTTATTAGACCAAAAAGTCAAAGATTAAAAAATTAATCTATCGAGTGAAATCCGCCCTACATTATTTGGGTTAATTTATTATTATTGGTAGTGATATTTGCATATAA-ATGGAAAATAAAGAAAAAAATTCTAAAGTAGAAAACGTTGTAATTATTGGTTCTGGTCCTGCAGGTTATACAGCTGCAATATATGCCGCGAGAGCAAATCTTCAACCATTGCTAGTAACAGGATTCAATTCTGGTGGAATTCCTGGTGGGCAATTAATGACCACAACATTTGTTGAAAATTTTCCAGGTTTCCCGGATGGAGTATTAGGTCCTGAATTGATGGATCTAATGAAGGCTCAAGCAGAAAGATGGGGCACTAATTTTTACGAAAGTGATGTTGTGTCAATAAATACTGATTCACATCCATTTGAATTAAAAACTTTAGAAGGAACTATAAAATCCAACTCAATTATTATTGCAACTGGAGCAAGTGCAAATAGATTAGGAGTGATAAATGAAGATAAATTTTGGAGTAAAGGAATAAGTGCTTGCGCAATATGTGATGGAGCGACCCCACAATTTAGAGATGAAGAATTAGCCGTTATTGGAGGGGGCGACTCTGCATGTGAAGAAGCAGCATATCTCACAAAATATGGAAGCAAAGTACATTTGATTGTTAGATCAGAAAAATTAAGGGCTAGCGCAGCAATGGTAGATAGAGTAAAAGCTAATCCAAAGATAGAAATTCATTGGAACACAAAAGTTGATAAAGTGGATGGTTCTGAATGGCTTGAGAGAATAGAGACTATTCACTCTCAAAAAGGTAAAGGGGAAATCAATATAAAAGGTCTTTTTTACGCGATAGGGCACACACCAAATACGAAGTTCTTAGGCAACAAAATTGATTTAGATAATAAGGGATATATTGCTTGCAAATCAGGGAGACCAGAAACATCTATTAATGGCATCTTCGCAGCAGGTGATGTTGTTGATTCTGAGTGGAGACAAGGAGTTACTGCTGCAGGAACTGGATGCATGGCAGCATTAGCTACAGAAAGGTGGCTAGCCGAGAAAAACTTAGCAAAAACTATAGTCCGAGAAACACCCGAACCAGAAAAAAAACTTAATTCATCGGATTTTAATGAAGAAGAAGTTAATGAAGATACTTTCGATTCAAATTCTGAATGGCAAAAAGGCAGTTATGCATTAAGGAAACTTTATCACGAGAGCAAAAAACCTATCTTAGTAATTTTTAGTTCTCCAAGCTGCGGCCCATGTCATGTTTTGAAACCTCAGTTAAAAAGAGTAATTAAGGAACTTGATGGTGAAGTTCTTGGCGTTGAAATAGATATTGATAAAGATCAAGATATTGCAAAACAAGCTGGTATTAATGGCACACCAACAGTTCAACTTTTTAAAGAAAAATTATTAAAAAAACAATGGCAAGGTGTTAAACAAAGAAGTGAGTTTAAAGAAGCGATA
>AG-402-A04
AGGAGAAGACACCAAAAGTCGCAGGCAATAATGAATTAGAAAATAGTGAAAATAAAATCCCTAAAATCAACGTAACTGTTGTAAATGATTTCGAATTACTTGATAAATTAATTCAAAGATTAGACAAGACTAATCAAATAGTTTCTTTAGATACAGAGACCAATAGTTTGAATCCAATCGATGCGGAACTTGTTGGGATAGGGTTATGTCTTGGAGAAGAAAATGATGATTTATTTTATATTCCTCTTGGTCATCAAACAAAAAAGGAGACCTCCAATCAATTATCAATAGAAGATGTTTTCTCAAAGCTAAGAAATTGGATAGAAGATCCAAAAAAAGAAAAGGCACTCCAAAATTCAAAGTTTGATAGGCAAATATTTTTTAATCATGGACTTGATCTTAAAGGCGTAACCTTTGACACCTTGTTAGCAGACTACCTTCTTAATAATCAGGAGAAGCATGGGTTAAGTGAAATTAGTTTTAGATTATTTGGATTTAAACCCCCTTCATTTAAGGAAACGGTTGGTAAAAATAAAGACTTTTCATTTGTTGATATTGATGAAGCAAGTATTTACTGCGGTTATGATGTTTTTCTAACTTTTAAGATTGTCAAAATTTTTAAAGAAAGATTTTCAAAAGAAAAAGATGAATTAATCAAATTGTTCGAAGAAATCGAGCTACCTCTAGAGCCGGTATTATCCCAAATGGAAATGAATGGCATAACCATCGACATCCCTTACTTGGATAAACTTTCAAAAGAACTAAAAAGCACCTTAGAAAATATTGAAAGTAAAGTTTATGAGTTAGCAGAGGAGACTTTTAATCTATCTTCACCAAAACAACTTGGTGAGATCTTATTTGAAAAATTAAATTTGGATAAGAAAAAATCACGGAAAACAAAAACAGGATGGAGTACAGATGCAGTAGTTCTGGAAAGATTAGTCGACGAACATGAAATAATCCAACATTTAATAAAACATAGAACTCTCAGCAAATTACTTAGTACTTATATAGATGCTCTTCCAAATCTTATTAACGAAAAGACAGGAAGAGTTCATACAAACTTTAATCAAGCTGCTACAGCGACTGGGAGACTAAGTAGTAGCAATCCTAATCTTCAAAATATCCCGGTTAGGACTGAATTTAGTAGGAGAATCAGAAAAGCATTCCTGCCTGAAAAAAATTGGAAACTTTTATCAGCTGATTATTCCCAGATCGAATTAAGAATTCTTGCTCACTTAGCGGATGAAGAAATATTAATTAATGCATTTCATAAAAATGATGACATTCATTCTTTGACTGCAAGATTAATTTTCGAGAAAGAAGAAATTTCGTCCGACGAGAGGAGAGTTGGTAAAACAATAAATTTTGGAGTTATCTATGGCATGGGGATAAAAAAGTTTGCACGTTCAACAGGAGTAAGTACCCCAGAGGCAAAAGAATTCCTAATAAAATACAAGGAAAGATATTCAAAAATTTTTAAATTTCTAGAACTTCAAGAAAGGCTTGCATTATCAAAAGGTTATGTAAAAACAATTTTTGGTCGAAAGAGAGAATTTAAGTTTGATAAAAATGGACTTGGAAGATTAATAGGGAAAGATCCTTACGAAATTGACCTGCAATCTGCAAGAAGGGCTGGCATGGAAGCACAGTCATTAAGAGCCGCAGCTAATGCACCAATTCAGGGTTCAAGTGCAGACATTATTAAAATTGCAATGGTTCAACTAAATAAGAAATTCATAGAAATGAATGTTCCCACAAAAATGCTTTTGCAAGTACATGATGAATTATTGTTTGAAGTTGAACCGGATTCTTTGGAAATTACCACGAAATTAGTAAAGAAGACTATGGAAGATTGTGTAAAATTAAATGTGCCTCTTTTAGTTGATATTGGTATTGGAGACAATTGGATGGAGACAAAATAAACCTTATGAAATACTTAATTTAAGATGATCAAACTTTTTAATACTTTAAACAGAAGAGTTGAGGTTTTTAAGCCTATTGATGATGTAGTAAAAATTTATTGTTGTGGAGTAACTGTTTATGATTTATGTCATCTTGGTCATGCCAGAAGTTATATAGCTTGGGATGTATTGAGAAGATTTTTAATTTACAGTGATTACAAAGTTAAGTATGTTCAAAATTTTACAGATATTGATGACAAGATCTTAAAAAGAGCTAAAGAAGAAAGCAGTTCAATGAAGGAAGTATCTGAAAAAAATATTATTGAATTTCATAAAGATATGGATTCTTTAGGAATAATGCGTCCAGATAGTATGCCAAGAGCAACGAATCATATATGCAATATCTGCTCCTTCATAACAATCCTTGAGGACAAAGGTTATGCATACTCTAGGGATGGAGATGTTTATTATTCTGTTTTTAAAAATAAAAATTATGGCAAGCTAAGTAACCAAAATATACAAGAACAAAATATCAATCAGCAAGGAAGAATGGCTAATGATGAAAATAGTAAAAAACTTAATCCGCAAGATTTTGCACTATGGAAAAAAGCAAAAGATGATGAACCATTTTTTGATTCACCATGGGGTAAAGGTAGGCCAGGATGGCATATTGAATGTTCGGCGATGGTTAAAGATGAATTAGGAGATACTATTGATATCCATTTAGGTGGTTCTGATTTGATTTTTCCTCATCATGAGAATGAAATCGCCCAATCAGAAGCAGCCAATGGCAAAAAGCTAGCGAACTATTGGTTACACAATGGGATGGTCAATGTAAATGGACAAAAGATGAGTAAATCCCTTAAAAATTTTAAAACTATCAGAGAGCTAATTAAGTCAGGTATAAGCCCTATGACTTTGCGATATTTTGTTATGACTGTGAATTACAGAAAACCACTTGATTTTACTGAAGAAGCTTTAAGGAGTGCTTCAGAAGCTTGGAAAAACATTAATATAGCCCTTTCTTTTTTGGACCTTACAAAGGATGCTTTTAAATCTATTGATAAGAATGAATCTATCGAAGACGAATATAAAGAGAAAATAAGCTTTGAATTATCTCAAAAAAAGCTTAAATTTTCTGAGGCTCTTGGAAATGACCTTAATACAGCAGGTGCTATTGCAATTATTTACGATTTAGCAAAACCATTAAAAAACTTTTTAAACCAATTTCAAAGGGTCGAAGGTTTTAAAATAGACCTAAATGAAAAATTCTTTCTACTTGAGAATTTTAAAACTCTTGAAAAGTTAACTAAGGTACTTGGTCTTAAAAAAGAACTTTTAGTAAAAGAAAGTAAAATAAAAGAAGAAGAAATATCAATGCTTATTAATGAAAGATTGAAAGCAAAAAAAGAAAAGAATTATACAAAGGCAGATGAAATTAGGAATTTGTTAAAAGAAAAAGGTATTGAACTTATCGATCAATCAAAGGAAATAACAACCTGGATAAGGGTCTAAA-TTTTAAGAAAAAAACCAATTTGAAATTTTTGTTTTTTAAATACACCTTTAAATGGGAAGATATTAGAAATATCAGAGAAAATTGAAATACATTACTGTGCTCGGTTCTACTGGTTCAATTGGGACTCAAACTCTCGAAATAGCTAGTGAGCAGCCTGATAAGTTTAAAGCCGTAGCTCTTTCAGCAGGAAGAAATATTAATTTATTAACAGAACAAGTTAAAGCACATAAACCAGAA-GTAGTTGCGATTGAGGATGAAAGTCTTATAGAAGATTTAAAAGATAATATTAATAACTTATATTTGGATAGTACTCCCTTGGTTTTGAGTGGAAAAGAGGGGATTAACGCAGTTGCAGCATGGGATAAGGCAGATACTGTGGTTACAGGGATTGTAGGCTGTGCAGGCTTAATTCCAACAATGTCAGCAATTAATGCGGGGAAAAATATTGCACTTGCTAACAAAGAAACTTTAATTGCGGCAGGGCCAATTGTTATTCCTGCATTAAAGAAAAATAATAGTAGGCTTTTACCTGCTGATTCAGAACACTCCGCTATCTTTCAATGTTTACAAGGATTACCTAATTATGAAAATGCAGATTTTTCAACAGGAGAGATACCTAAAGGTTTAAAAGCCATACATTTAACAGCTTCTGGTGGTGCTTTCAGAGATTGGGCAGTTGAGGATTTAAAGCATGTCACAGTGGAAGATGCGACTTCACATCCTAATTGGGATATGGGAAAAAAAATAACTGTAGATTCTGCAACTCTTATGAATAAAGGATTAGAAGTCATAGAAGCTCATTATTTATTTGGGACCTCTTACGAAAATATCGAAATAGTTATCCACCCTCAAAGTATTATTCATTCAATGATTGAGATGGAAGATTCTTCAGTATTAGCTCAATTAGGTTGGCCAGATATGAAGCTACCCATTTTATATGCGATGAGTTGGCCAGAAAGATTTAAAACAAATTGGAAAAGATTAAACCTAAGTGAAATTGGAAAATTAACTTTTAAAGAGCCAGACGAGTTTAAATATCCATGCATGGGACTTGCCTATGCCGCAGGAAAATCTTCTGGGACTATGCCTGCAGTCTTAAATGCTGCAAATGAAATGGCTGTTGAACAATTCCTTAAAGAAAAAATTTCTTTTCAAGAAATTCCAACATTTATAAGTAAAGCTTGTGAATCACATATGGAGAATTTGAATTTAAGTCCCAAATTGGAGGATATTCTTGAAGTAGACAATTGGGCCAGACTTTTTGTTGAGCAAGAAATCAAAAAAGGAAAAAAATACGTAAGTATTGGATAAAAGTGAATATAAAAAAACATCTTCTACTATGCGCAACTCCGACAAAACAGAAATGCTTTAAAGGCAATGAAGGTCAAAAAACATGGGAATGTCTGAAAAAGACATTAAAAAAATTTGAGAATGATCCCTGTACAAAAAACGTTCATATATTAAGATCAAAAGCTGACTGTTTAAGGATATGTAAGAACGGCCCAATTCTTCTTGTGTGGCCTGATGGTATTTGGTACGAGAAAGTTTCTCCAGAAAAAATGTCAGAAATTTTTACCTCACATATTATTAACGGTAAGCCAATAGAAAAATGGATTTTTAAAAAAACACCATTCTTAAATAGTCCTAGATACTAATAAACCAGTTCTTTACTAGTTCGTCTGACCAGCAGCCATTAATAGAGTGAAAACCATTATGACCTCCTTTTTCAGTTATAAAAATAGTAAATTTATCAATAAATTTCCCTCTTAAATTCAAAGTTGCATTATATGGAACCCAAGGATCATCCTTGGCATGAATAAAAAGCATATGAGGCAATTTTTTTATTGAGTTTTTGATTCTAAATATTGGAGAAGCTTTAACATAATAATCTTCTAAAGAATCAAATCCCCAACATGGAGCTGTAAATTTCTGATCAAATTCCCTTATACTTTTTAAAGCTCTAATTTTTTTTCTTAATTTCTTATTATTAATAATTTTGCCTTCATCATTAAATCCGTCCCATAACTGATTTTTTAAGCGATGAAGTAACCATTTTTGGTAGATATAATTTCTAGATTTTTCAATACATAGACTGCATGATGATAAATCTAAAGGGCTACTCACACAGGCTAGGCCATCTAAAAGTTTTTCTTCTTTGTTTTCATCGTAATCTAAGCAAGCATTTAAAAGAATTGTTCCGCCTAAAGATAATCCAACGCCGTAAATTGGAAGATTATTATTCCTTTTAATATGATCCTTGAACTCTAAATTAATTAATTTTTTAAAATAATTAATTGCTGAAATAACATCACTGGAGCATCTAGCACAATAATTTCCTTTAGCTAAATATCTCGCAGATCCAGATCCTCTTAGATTTAATTTAAGAACTCCAAAACCATTATTTGCTAATTTCCTAGAGATTCTTCTTAAACCAAACCGTTTAGTTGAGCCCCCTAAACCATGTGTAACGATTACAAAACCCCTAAGTGAATCTAAATTTTCAGGTAATTCTAAAAACCCTAGAAGATAATCACATTCAAATTTTTTTGAGAGAATTTTATTAATCGGAAAGAATATTTTTTTATTTTTTTTTGATTTACCAAAATCAATAACAAAAGTATCTCTCAAAGTTTGTAAGTCTCCACCTATCCAAGGCAAGACTTCTCGAAATGGCTTATTTTTTACGTAATCTGAAAAACTAAAAGATATACTGTTATTTCTCCCCAACTCCAAGATCCTTTAATTCTCCAATCAAATCATTAAGTACTTTTTTTGCATCACCAAAAACCATTGAGGTATTTGGCAGATCAAATAAATCATTTTTTATTCCGGAGTAACCTGCACTCATACCACGTTTAATTACAAATACCGTTCTTGCTTCCTGCACATCAAGAACTGGCATGCCATATAAAGGAGAAGAGCTATCATTTTTAGCTTGAGGATTAACCACATCATTTGCTCCTAAAACTAAAACAACATCCGTTGCTGGAAAATCAGGATTTACAACGTCCATCTCTTTAAGTTGTTCGTAAGGAACATCTGCTTCTGCTAAAAGTACATTCATATGTCCAGGCATCCTCCCTGCTACAGGATGAATTGCGTAAACAACTTCGATACCATTTTGCTCTAGTTTTTTTGTCACTTCCCTTAAAGTATGTTGAGCTTGAGCTACCGCTAGACCATATCCAGGAACAATAATTACCTTGTTAGCTGCCTCTAAAGTCAATGCACATTCTTCAACACTGCAAGAAGTTATATTTGTATATTCTCCTGAACCAGAAGAGGCTGTAATTTGTGCAGATAAAGATCCTCCAAAAAGAACTGAGACCAATGATCTATTCATACCTTTGCACATTACTTGAGTAAGTATTAGGCCTGCTGCTCCAACCATTGCGCCTGCTACTATCAAAAGCTGACTATCTACAACGAAGCCTGCTGCTGCTGCTGCAATCCCTGAATAGCTATTTAATAAAGATATAACGACTGGCATATCAGCGCCACCAATTGGTAAAGTAACTCCAATACCTAATAAAGAAGAAACTATAACTAAAAGCCAAATAGAACTTGTATTGCCGTTTATCAAATCAAAAAAGGCTATCAAGGAAGCAACTGCAAAAACAATATTTACAAAATGTCTAACTTTGCTCTGAGTCCATCCTGGAGTTGACAACCAACCCTGTAACTTTGCCATCGCCACAATGGAACCTGTGAAAGTTATGGCACCAACAAATATAGAAACAGATATTGAAACTTCGTTAATCAGTGACTTAAAAAAATCAAAATTTTCTTGGCCACCAGATATAGGAAAAATAGCTACTCCTAAGGCCACTAAAAGTGATGACATTCCTCCACAACCATTAAACAATGCCACTGTTTCAGGCATGGAGGTCATAGGTACTTTTTTTGCAAGTATTGCTCCGAATAAGCTACCTATAATTGATCCAATTATTATCCAAATCCAAGACTGAATAGCAATTCCAGAAGTGCCTAAATAATAAGAAAGTAACCCTACTACTGATAGCGACATTGCAAATGCAGCTAATCTATTAGCATCCCTTGCCGATTTTACTTTTGACAATCCCTTTATTCCCAAAGCCAGTAAAAGTACTGCTAGAAGGTCAATAACGAATTTAATGATTACAGGTAGATTCATG-TTAAAAATTACTTCTTATTTGATGGTTTACGACTAAACATCGCGAGCATTCGATCAGTTACAAAGAAACCGCCTACAACGTTGAAAAGAGCAAATCCAAGAGAAACTGAACCAATGATTAAAAGTGGTACGTTACCTTCTGCTTTTACAATTAAAGTCAAGGCTGCAAGCATTGTTATTCCTGAAATTGCATTTGCTCCACTCATTAGAGGGGTGTGAAGAGTAGGAGGAACTTTTCCAATTAATTCGAGGCCTAATAAACTACCAAGTAAAAGAACCCAAAGAAGACTTATAAAAGACATAATTTAAAAACCTCAATTTTCAAAAACTTTATTTTGAAGAACAACTCCTTCATCGCTTAATAAACATCCAGAAATGAGTTCATCCTCTTTATCTAATTTAATTACACCATCTTTTATAAATGGTGTAATCAAAGATGTTAAGTTCTTAGCATAAAGTGAACTTGCATCATAAGGAACTGAAGAGGGCAATTCGCCAGCTCCTATAAGTTTTACCCCATCTTTGATAATAGTTTCATTTGATTTTGATCCTTCGCAGTTCCCTCCCTGAGAAACTGCCAAATCAATAACTACTGCACCAGGCCTCATTTTTTTAATCATGGGAGAATCTATTAAAACAGGTGCCTTTTTACCTAGAACTTGCGCAGTACATATAGCAACATCAGCTTCAGATAAATATTTAGTTAAAGTTGCCTTCTGTTTTGAGAGGAATTCGGGTGTTACGGCTTTTGCATAACCTCCTGCCTCTCCAGGCTTTTCCTCAACTTCAGGAAGTTCTATAAATCTTGCTCCGAGGGACTCTACTTGTTCTTTAACAGCAGGTCTAATATCGGATACAAATACTATTGCTCCGAGTCTTTTTGCTGTCGCGACTGCCTGTAATCCTGCAACGCCTCCACCAAGAACCACTACTTTGGCAGGTTGGACCGTCCCCGCTGCAGTCATAAGCATTGGAAAATATCTATCTAACTCACTTGCAGCCAAAAGAACTGCTTTATATCCAGCAATATTGGCCTGTGAAGAAAGAACATCAGAAGATTGAGCTCTACTAATCCTCGGAAGCAACTCAAGTGATAAAGCGGAAATCTTATTACTATTTATAATTCTAAGAAGATCCTTATTACCATATGGGTTAAGAAGACCAAGAAGAACAGCTCCTTTTTTTAATTTAGTTAAATTATCCTCTGATGGAGTTTGAACACAAAATATTAAGTCCGCTTCACCCCAAATTTTTTGATCTAAGTTGTTTATTATTTTTCCGCCCGATTCTTCATATGATAAGTCACTAAATCCTGATAATTTTCCTGCTGAACTTTCAATATAAACATCACATCCAAGGCTTTTTAATTTCTTTACCGCTTCTGGTGTCGCTGAAACTCTCCTTTCACCAGAGCTTGTTTCAGAAGGAATAAGTATCTTTGTCAATTTATTTATTTTTTT-AACATACTAAATATAAATTGAAGAAAGTCAAAAGTCTTGGATTTTTGTTAAAAATATATTTTCTTTTCTATAAATAATAGCTATCTAGAATATATAAGTTCTAA-TAATCC-AATGAGTATAAAAGCAATCGAATGTCCTGATGGAGTGTGCCACAGTCATCATGGTGGTCATGCTGTTCCAAGGCAAGCTATGCAGAAAAATCTAGAAAAGCATGGTAAAGACTGGTGCGAGAAATTAGCAGAGAGAATTTATGAAATGTCAGTTGATACTTATTCACAGACAGTCATGCCCAGCCTCCACTCGGCAGGTTGGCAAAGAAGACATTTAGATTGGGAATTTAAGCTGGCAGAGAATGATTCTGAACCTGATGAAGCTCTTGTTGAAGGAATCATTAATGCCACAGAAAGCTTTTTAAGGAGTAGTGAGGTTCATCGATTATTTATTCAAGAATTAGTTCAGGGCACATTCGAGGAAGCAAATGATAAAAAAATAATTTCTAAAGCAATAAAATCTATCATTGAAGAAGAAATTGTTAGTTCACTAAGAGAAAAGAAGGAATCTCTTTTAAAGAAAATATCCGCAAAATTAATATCAGAAGAAAAAGTTAGCGAGGAACTTGCAATAAATTCAGCTAAAGAGGGTTTTGAGGAAGTTGAAAGGCTACTTGCAAATCACAGCGAGGCAGTCTAACTCTATTTCTTTATATTTTCTTTATAATTCGCCCAAAAATTGGCTCAAATATAAATTAAAGATTAAATTATTGTTTGGAAGTACAAAGTTGTAACTTATTAGACAATACACAGGTTCTCTGATGTGTTTATCTATA---TACAA-CTTAAAACCTTCAATGGACAATTTCATTAGAAAAAGAATCGATATAGCGACCTGTTGGGCAACCAATAGAATTTCTGCAATGGATACCTTAGAAAGGTATGAAGACAGTTATGCAATCGCCGAAGAATTTAGAGAGTGGATATTACATATTGGAGAAAAGAACGAAAATTTAAAAGATTCTGTTTTAAACTTCCCAAAGGAATTAAAAAAGTTATTAGACCAAAAAGTTAACGATTGAGTAATAAATCTATCGAGTGAAATCCGCCCTACATTATTTGGGTTAGTTTATTATTATAAATAGTGAAATTAGCAAATAA-ATGGAAAATAAAGAGAAGATTTCAAAAGTAGAAAATGTTGTAATTATAGGTTCTGGACCTGCAGGTTACACCGCTGCAATATACGCCGCACGAGCAAATCTTCAACCCTTACTTATAACAGGATTTAATTCAGGTGGAATTCCTGGTGGGCAATTAATGACTACAACATTTGTTGAAAATTATCCAGGTTTCCCAGATGGAGTACTGGGTCCTGAATTGATGGATCTAATGAAGGCTCAAGCAGAAAGATGGGGCACTAATTTATACGAAAGTGATGTAGTCTCACTTAATACCGATTCACATCCCTTTGAATTAAAAACTTTAGAAGGAACCATAAAATCTAACTCAATTATTATTGCAACTGGAGCAAGTGCAAATAGATTAGGCGTAATTAATGAAGATAAATTCTGGAGTAAAGGAATAAGTGCTTGTGCAATATGTGATGGAGCCACCCCACAATTTAGAGATGAAGAATTAGCTGTTATTGGAGGGGGGGACTCTGCATGTGAAGAAGCAGCATATCTCACAAAGTATGGAAGCAAAGTGCATTTGATTGTTCGATCAGAAAAATTAAGGGCTAGCGCAGCAATGGTTGATAGAGTAAAAGCTAATCCAAAGATAGAAATTCATTGGAATACAAAAGTTGATAAAGCGGATGGTACGGAATGGCTTGAGAGAATAGAAACTATTCACTCTCAAGAAGGTAAAGGGGAAATCAATATAAAAGGTCTTTTTTACGCGATAGGGCACACACCTAATACGAAATTCTTGGGAAACAAAATTGATTTAGATAATAAAGGCTATATTGCTTGTAAATCAGGAAGGCCAGAAACCTCTATTGAAGGCATCTTCGCTGCAGGTGATGTTGTTGATTCTGAGTGGAGACAAGGAGTTACCGCTGCAGGAACTGGATGCATGGCAGCATTAGCTACTGAAAGATGGCTAGCCGAGAAAAACTTAGCAAAAACTGTAGTCAGAGAAACACCAGAACCAGAAAAAAAGCTTAATTCATCAGATTTTTATGAAGAAGAAGTTAATGAAGATACTTTCGATTCAAATTCTGAATGGCAAAAAGGCAGTTATGCATTAAGGAAACTTTATCACGAGAGTAAAAAACCTATCTTAGTAATTTTTAGTTCCCCTAGCTGCGGTCCATGTCATGTTTTGAAACCTCAGTTAAAAAGGGTAATTAAAGAACTTGATGGTGCAGTTCTTGGTGTCGAAATAGATATTGATAAAGATCAAGATATTGCAAAACAAGCAGGTATTAATGGCACACCAACAGTTCAACTTTTTAAAGAAAAATTATTAAAAAAACAATGGCAAGGTGTTAAACAAAGAAGTGAGTTTAAAGAAGCAATA
>AG-355-K10
AGGAGAAAGATCTAAAGGTCTCTAGTAAAAATGAATTAGAAAATAGTGAAAATAAAATCCCTAAAATCAAAGTAAATGTTGTAAATGATTTTGAATTACTTGATAAATTAATTCAAAGACTTTTAAAGACCAATGAGATAGTTTCTTTAGATACAGAGACTAATAGTTTAAATCCAATCGATGCGGAACTTGTTGGGATAGGGCTATGTCTTGGAGAAGAAACTGATGATTTATTTTATATACCTCTTGGTCATCAAACAAAAAAAGAGACCCCAAATCAATTATCGATTGAAGATGTTTTCTCAAAACTAAGAACTTGGATAGAAGATCCAAAAAAAGAAAAGGCACTCCAAAATTCTAAATTTGATAGGCAAATATTTTTAAATCATGGACTTGATCTTAAAGGCGTAACCTTTGACACCTTATTAGCAGACTATCTTTTAAATAATCAGGAGAAGCATGGGTTAAGTGAAATTAGTTTTAGATTATTTGGATTTAAACCTCCTTCATTTAAGGAAACAGTTAGAAAAAATAAAGACTTTTCATTTGTTGATATTGATGAAGCTAGTATTTACTGCGGTTATGATGTATTTCTAACTTTAAAGATTGTCAAAATTTTTAAAGAAAGATTTTCAACAGAAAAAAATGAATTAATCAAATTGTTTGAAGAAATCGAGCTGCCCTTAGAGCCGGTCTTGTCTCAAATGGAAATGAATGGAATAACCATTGACATCCCTTACTTAGATAAACTCTCAAAAGAACTAAAAAGTACCTTAGAAGGTATTGAAAGTAAAGTTTTTGAATTAGCAGAGGAGACTTTTAATCTATCTTCACCAAAACAACTTGGTGAGATCTTGTTTGAAAAATTAAATTTGGATAAGAAAAAATCACGGAAAACTAAAACAGGATGGAGTACAGATGCAGTAGTTCTTGAAAGATTAGTCGACGAACATGAAATAATCCAACACTTAATAAAACACAGAACTCTTAGCAAATTACTTAGCACCTATATTGATGCTCTTCCAAATCTTATAAACGAAAAGACAGGAAGAGTTCATACAAACTTTAATCAAGCTGCTACAGCGACTGGGAGACTAAGTAGTAGCAATCCTAATCTTCAAAATATCCCTGTTAGGACTGAATTTAGTAGGAGAATCAGAAAAGCATTCTTGCCTGAAAAAAATTGGAAACTTTTATCAGCTGATTATTCTCAGATCGAATTAAGAATACTTGCTCACTTAGCGGATGAAGAAATACTAATTAATGCATTTCATAAAAATGATGATATTCATTCTTTGACTGCAAGATTAATTTTTGAGAAAGAAGAAATATCATCCGACGAAAGGAGAGTTGGGAAAACAATAAATTTCGGAGTTATCTATGGTATGGGAATTAAAAAGTTTGCACGTTCTACAGGAGTAAGTACTCTAGAAGCAAAAGAATTCCTAATAAAATACAAAGAAAGATATTCAAAAATTTTCAAATTTCTTGAACTTCAAGAAAGGCTTGCCTTATCAAAAGGTTATGTAAAAACAATTTTTGGTAGAAAGAGAGAATTTAAGTTTGATAAAAATGGACTTGGAAGACTAATAGGAAAAGATCCTTACGAAATTGACTTGCAATCCGCAAGAAGAGCTGGCATTGAAGCACAGTCACTAAGAGCCGCAGCCAATGCTCCAATTCAGGGTTCAAGTGCAGATATTATTAAAATTGCAATGGTTCAACTAAATAAAAAATTCATAGAAATGAATGTTCCAGCAAAAATGCTTTTACAAGTACATGATGAATTATTGTTTGAAGTTGAACCAGATTCTTTGGAAATTACTACGAAATTAGTAAAGAAGACTATGGAGGATTGTGTAAAATTAAATGTGCCTCTTTTAGTTGATATTGGAATTGGAGACAATTGGATGGAGACAAAATAAACCTTATGAAATACTTATTTTAAGATGATCAAACTTTTTAATACCTTAAGCAAAAAAGTTGAGGTTTTCAAGCCTATTGATGATGTAGTAAAAATTTATTGTTGTGGGGTAACTGTTTATGATTTATGTCATCTTGGTCATGCCAGAAGTTATATCGCTTGGGATGTATTAAGAAGATTTTTAATTTACAGTGATTTCAAAGTGAAGTATGTTCAAAATTTTACAGATATTGATGACAAGATCTTAAAAAGAGCGAAAGAAGAAAGTAGTTCAATGAAGGAAGTATCTGAAAAGAATATCATTGAATTTCATAAAGATATGGATTCTTTAGGGATAATGCGTCCGGATAGCATGCCAAGAGCAACGAATCATATATGCAATATCTGCTCCTTCATAACAATCCTTGAGGACAAAGGTTATGCATACTCCAGGGATGGAGACGTTTATTATTCTGTTTTCAAAAATAAAAATTATGGAAAGCTAAGTAATCAAAATTTACAGGAACAAAATATCAATCAGCAAGGAAGAATGGTTAATGAGGAAAATAGTAAAAAACTTAATCCGCAAGATTTTGCGCTATGGAAAAAAGCCAAAGATGATGAACCATTTTTTAATTCGCCATGGGGTAAAGGAAGGCCAGGATGGCATATTGAATGTTCGGCGATGGTTAAAGATGAATTAGGAGATACTATCGATATCCATTTAGGTGGTTCTGATTTAATTTTTCCACATCATGAAAATGAAATAGCCCAATCAGAAGCAGCCAATGGCAAAAAGCTTGCGAACTATTGGTTACACAATGGGATGGTCAATGTAAATGGACAAAAGATGAGTAAATCCCTTAAAAATTTTAAAACTATCAGAGAGCTAATTAAGTCAGGTATAAGCCCTATGACTTTGCGATATTTTGTTATGACTGTAAATTACAGAAAACCACTTGATTTTACTGAAGAAGCTTTAAGGAGTGCTTCAGAAGCTTGGAAGAATATTAATGTAGCCCTTTCTTTTATGGATCTTACAAAAGGTGTTTTTAGATATATTGATAAAGATGAATCTATCGAAGAAGAATATAAAGAGAAAATAAGTTTTGAATTATCTCAAAAAAAGCTTAAATTTTCTGAGGCTCTGGGAAATGACCTCAATACAGCAGGTGCTATTGCAATTATTTACGATTTAGCGAAACCATTAAAAAACTTTTTAAACCAATTTCAAAGGGTTGAAGGTTTTAAAATAGACCTAAATCAAAAATTCTTTCTACTTGAAAATTTTAAAACTCTTGCAAATTTGACTGAGGTACTTGGTCTTAAAAAAGAAGTTTTAGTAAAAGAAAGTAAAATAACCGAAGAAGAAATATCATCTCTTATTAATGAAAGATTGAAAGCAAAAATGGAAAAGAATTATGCGAAGGCCGATGAAATAAGAAATTTGTTAAAAGAAAAAGGTATTGAACTTATTGATCAATCAAAGGAAATAACAACATGGATAAGGGTCTAAA-TTTTAAGAAAAAAACCAATTTGAAATTTTTGTTTTTTAAATACACCTTTAAATGGGAAGATATTAGAAATATCAGAGAAAATTGAAATACATTACTGTGCTAGGTTCTACTGGTTCAATAGGGACTCAAACTCTCGAAATAGCTAGTGAGCAGCCTGATAAGTTTAAAGCCGTAGCTCTTTCTGCAGGAAGAAATATTAATTTATTAACTGAACAAGTTAAAACACATAAACCAGAG-GTAGTTGCAATCGAGGATGAAAGTCTTATAGAAGATTTAAAAGATAATATTAATAACTTAGATTTGGATGATGCTCCATTGGTTTTAGGTGGTAAGCAGGGGATTAACGCAGTTGCAGAATGGGATAAGGCAGATACTGTAGTAACAGGGATAGTAGGCTGTGCAGGCTTAATTCCAACAATGTCAGCAATTAATGCGGGGAAAAATATTGCACTTGCTAACAAAGAAACTTTAATTGCGGCAGGACCAATTGTTATTCCTGCATTAAAGAAAAATAATAGTAGGCTTTTACCTGCTGACTCAGAACACTCTGCTATCTTTCAATGTTTACAAGGATTACCTAATTATGAAAATGCGGATTTTTCAACAGGTGAGATGCCTAAAGGTTTAAAAGCCATACATTTAACAGCTTCTGGTGGTGCTTTCAGAGATTGGGCCGTTGAGGATTTAAAACATGTCACAGTGGAAGATGCAACTTCACATCCTAATTGGGATATGGGAAAAAAAATAACTGTAGATTCTGCAACTCTTATGAATAAAGGATTAGAAGTTATAGAAGCTCATTATTTATTTGGGACCTCTTACGAAAATATCGAAATAGTTATCCACCCTCAAAGTATTATTCATTCAATGATTGAGATGGAAGATTCTTCAGTATTAGCTCAATTAGGTTGGCCAGATATGAAACTACCCATTTTATATGCGATGAGTTGGCCTGAAAGATTTAAAACAAATTGGAAAAGATTGAACCTAAGTGAAATTGGAAAATTAACTTTTAAAGAGCCAGACGAGTTTAAATATCCATGCATGGGACTTGCATATGCTGCAGGAAAATCTTCTGGGACTATGCCTGCAGTCTTAAATGCTGCTAATGAAATGGCTGTTGAACAATTCCTCAAAGAAAAAATTTCTTTTCAAGAAATTCCAACATTTATAAGTAAAGCTTGTGAATCACATATGGGGAATTTGAATTTAACTCCAGAATTAGAAGATATTCTTGAAGTAGACAATTGGGCCAGACTTTTTGTTAAGCAAGAAATTAAAAAAGGGAAAAAATACGTAAGTATTGGATAAAAGTGAATATAAAAAAACATCTTCTACTATGCGCAACACCCACAAAACAGAAATGCTTTAAAGGCAATGAAGGTCAAAAAGCATGGGAATGTCTGAAAAAGACTTTAAAAAAATTTGAGAATGATCCCTCTACAAAAAACGTTCATATATTAAGATCAAAAGCTGATTGTTTAAGGGTATGTAAGAACGGCCCAATTCTTCTTATTTGGCCTGATGGTATTTGGTACGAGAAAGTATCTCCAGAAAAAATTTCTGAAATTTTTACCTCACATATTATTAACGGCAAACCAATAGAAAAATGGATTTTCAAAAAAACACCATTTTTAAATAGTCCTAGATACTCATAAACCAGTTCTTTACGACTTCATCTGACCAGCAGCCATTAATCGAATGAAAACCATTATGACCTCCTTTTTCAGTTATTAAAATAGTGAATTTATCAATAGATTCTTTTCTTAAATTCAAAGTATCCTTATATGGAACCCAGGGATCATCCTTGGCATGAATAAAAAGCATTGGAGGTAATTTTTTTATTGAGTTTTGGATTCTAAATATTGGAGAAGATTTAATATAATAATCCTCTAAAGAATTAAATCCCCAACTAGGAGCTGTAAATTTCTGATCAAATTCTCTTATACTTTTTAAATTTCTAATTTTTATTCTTAATTTCTCGTTATCAAGGAGTTTGCCTTCATCATTAAATCCCTCCCATAACTGATTTTTTAAGCGATGGAGTAACCATTTTTGGTATATAGAATTTCTAGGTTTTTCAATACAGAGACTGCATGAAGATAAATCTAAAGGGGTACTCACGCAGGCAAGGCCATCTAAAAGTTTTTCTCCTTTGTTTTCATCGTAATCTAGGCAGGCATTTAAAAGAATTGTTCCTCCTAAAGATAATCCAACTCCGTAAATTGGAAGATTATTATTCCTTTTCATAAGATCTTTAAACTCTAAATTAGTCAATTTTTTAAAATAATTAATTGCTGAAATAACATCACTGGAGCATCTAGCGCAATAATTTCCTTTAGCTAAATATCTCGCTGATCCAGATCCTCTTAGATTTAATTTGAGAACTCCAAAACCATTATTTGCTAATTTCCTAGATATTCTTCTTAAACCAAACCGTTTAGTTGAGCCCCCTAAACCATGTGTAACGATTACAAAACCCCTAAGAGAGTTTAAGTTTTCAGGTAATTCTAAAAAACCTAAAAGATAATCACATTCAAATTTTTTAGAAAGAATTTTATTTATCGGAAAGAATATTTTTTTATTTTTTTTTGATTTACCAAAATCAATAACAAAAGTATCTCTCAAAGTTTGTAAGTCGCCACCTATCCAAGGTAAAACTTCACGAAATGGCTTATTTTTTATGTAATCTGAAACACTAAAAGATATATTATTATTTCTCCCCAACTCCAAGATCCTTTAATTCTCCAATCAAATCATTCAGTACCTTTTTTGCATCACCAAAGACCATTGAGGTATTTGGTAGATCAAATAAATCATTTTTTATTCCAGAGTAACCTGCACTCATACCACGTTTAATTACAAATACCGTTCTTGCTTCCTGCACATCAAGAACTGGCATGCCATATAAAGGAGAAGAGCTATCATTTTTAGCTTGAGGATTAACCACATCATTTGCTCCTAAAACTAAAACAACATCCGTTGCTGGAAAATCAGGATTTACAACGTCCATCTCTTTAAGTTGTTCGTAGGGAACATCTGCTTCTGCTAAAAGTACATTCATATGTCCAGGCATTCTCCCTGCTACAGGATGAATTGCGTAAACAACTTCAATACCGTTTTGCTCTAGTTTTTTTGTCACTTCCCTTAAAGTATGTTGAGCTTGAGCTACCGCTAGACCATAACCAGGAACAATAATTACCTTGTTGGCTGCCTCTAAAGTCAATGCACATTCTTCAACACTGCAAGAAGTTATATTTGTATATTCTCCTGAACCAGAAGAGGCTGTACTTTGTGCAGATAAAGATCCTCCAAAAAGAACTGAGACCAATGATCTATTCATACCCTTGCACATTACTTGAGTAAGTATTAGGCCTGCTGCTCCAACCATTGCGCCTGCTACTATCAAAAGCTGACTATCTACAACGAAACCTGCTGCAGCTGCTGCAATCCCTGAATAGCTATTTAATAAAGATATAACGACTGGCATATCAGCTCCACCAATTGGTAAAGTAACTCCAATACCTAATAAAGAAGAAACTATAACTAAAAGCCAAATAGAACTTGTATTGCCGTTTATCAAATCAAAAAAGGCTATCAAGGAAGCAACTGCAAAAACAATATTGACAAAATGTCTAACTTTGCTCTGAGTCCATCCTGGAGTTGACAACCAACCCTGTAACTTTGCCATCGCCACAATTGAACCTGTGAAAGTTATGGCACCAACAAATATAGAAACAGATATTGAAACTTCATTAATCAGTGACTTAAAAAAATCAAGATTTTCTTGGCCACCTGATATAGGAAAAATAGCTACTCCTAAGGCCACCAAAAGTGATGACATTCCACCACATCCATTGAACAATGCCACTGTTTCAGGCATGGAGGTCATAGGTACTTTTTTTGCAAGAATTGCTCCGAATAAACTACCTATGATTGATCCAATTATTATCCAAATCCAAGACTGAATAGCAATTCCAGAAGTGCCTAAATAATAAGAAAGTAATCCTACTACTGATAGCGACATTGCAAATGCAGCTAATCTATTGGCATCCCTTGCTGATTTTACTTTTGACAATCCTTTTATTCCCAAAGCCAGTAAAAGTACTGCTAGAAGGTCAATAACGAATTTAATGATTATAGGTAGATTCATT-TTAAAAATTACTTTTTATTGGAGGGTTTACGACTAAACATCGCGAGCATTCGATCAGTTACAAAGAAACCGCCTACAACGTTGAAAAGAGCAAATCCAAGAGAAACTGAACCAATGATTAAAAGTGGTACGTTACCTTCTGCTTTTACAATTAAAGTCAAGGCTGCAAGCATTGTTATTCCCGAAATTGCATTTGCTCCACTCATTAAAGGTGTATGAAGAGTAGGAGGAACTTTTCCAATTAACTCGAGGCCTAATAAACTACCAAGTAAAAGAACCCAAAGAAGACTTATAAAAGACATAATTTTAAAACCTCAATTTTCAAAAACTTTATTTTGAAGAACAACTCCTTCATCGCTTAATAAACATCCAGAAATGAGTTCATCCTCTTTATCTAATTTAATTAGACCATCTTTTATAAATGGTGTAATCAAAGATGTTAAGTTTTTAGCATAAAGTGAACTTGCATCATAAGGAACTGAAGAGGGTAATTCCCCCGCTCCTATAAGTTTTACCCCATCTTTGATAATAGTTTCATTTGATTTTGTTCCTTCGCAGTTCCCTCCCTGAGAAACTGCTAAATCAATAACTACTGCTCCAGGCCTCATTTTTTTAATCATGGGTGAGTCTATTAAAACAGGTGCCTTTTTACCTAGAACTTGCGCAGTACATATAGCAACATCAGCTTCAGATAAATATTTAGTTAAAGTAGCCTTCTGTTTTGAGAGGAATTCGGGTGTTACAGCTTTTGCATAACCTCCTGCCTCTCCTGGTTTTTCCTCAACTTCAGGAAGTTCTATAAATCTTGCTCCGAGGGACTCTACTTGTTCTTTAACAGCAGGTCTAATATCAGATACAAATACTATTGCTCCAAGTCTTTTTGCTGTGGCAACTGCCTGTAATCCTGCAACGCCTCCACCAAGAACCACTACTTTGGCAGGTTGAACTGTCCCAGCTGCAGTCATAAGCATTGGGAAATATCTATCTAACTCACTTGCAGCCAAAAGAACTGCTTTATATCCAGCAATATTGGCCTGTGAAGAAAGAACATCAGAAGATTGAGCTCTACTAATCCTCGGAAGCAATTCTAGTGATAAAGCTGAAATTTTATTACTATTTATAATCCTTAGAAGCTCCTTATTACCATATGGGTTAAGAAGACCGAGAAGAACAGCGCCTTTCTTTAACTTAGTTAAATTATCCTCTGATGGAGTTTGAACACAAAATATTAAGTCCGCTTCACTCCAAATTTTTTGATCTAAGTTGTTTATTATTGTTCCGCCCGATTGTTCATATGATAAGTCACTAAATCCTGATAATTTCCCTGCTGAACTTTCAATATAAACATCACATCCAAGGCTTTTTAATTTCTTTACCGCTTCTGGTGTAGCTGAAACTCTCCTTTCACCAGAGCTTGTTTCGGAAGGAATAAGTATCTTTGTCAATTTATTT-TTTTTTT-AACATACTAAATATAAATTGAAGAAAGTCAAAAGTCTTGGATTTTTGTTAAAAATATATTTTCTTTTCTATAAAAAATAGCTATCTAGAATATATAAGTACTAAATAATCC-AATGAGTATAAAAGCAATCGAATGTCCTGATGGAGTGTGCCACAGCCATCATGGTGGTCATGCTGTTCCAAGGCAAGCTATGCAGAAAAATCTAGAAAAGCATGGTAAAGACTGGTGTGAGAAATTAGCAGAGAGAATTTATGAAATGTCAGTTGATACTTATTCACAGACAGTCATGCCCAGCCTCCACTCGGCAGGTTGGCAAAGAAGACATTTAGATTGGGAATTTAAGCTGGCAGAAAATGATTCTGAACCTGATGAAGCTCTCGTTGAAGGAATTATTAATGCCACAGAAAGCTTTCTTAGGAGTAGTGAGGTTCATCGATTATTTATTCAAGAATTAGTTCAGGGCACATTCGAGGAAGCAAATGATAAAAAAATAATTTCTAAAGCAATAAAATCTATCATTGAAGAAGAAATTGTTAGTTCACTAAGAGAAAAGAAAGAAACTCTTTTAAAGAAAATATCCGCAAAATTAATATCAGAAGAAAATGTTAGCGAGGAACTTGCCATAAATTCAGCTAAAGAGGGTTTTGAGGAAGTTGAAAGGCTACTTGCGAATCACAGCGAGGCAGTCTAACTCAATTTCTTTATATTTTCTTTATAATTCACCCAAAAATCGGCCCAAATATAAATTAAAGATTAAATTATTGTTTGGAAGTACAAAGTTGTAACTTATTAGACAATACATAGGTTCTCTGATGTGTTTATCTATA---TACAA-CTTTTAAGATTAGATGGACAATTTCATTAGGAAAAGGATTGACATTGCAACCTGTTGGGCAACCAATAGAATTTCTGCTATGGATACCCTAGAAAGATATGAAGACAGTTATGCAATTGCAGAAGAATTTAGAGAGTGGATATTACATATTGGAGAAAAGAACGAAAATCTAAAAGATTCTGTTTTAAACTTCCCAAAGGAATTAAAAAAATTATTAGACCAAAAAGTCAACGATTGAGTAACAAATAGATCGAGTGAAACCCGCCCTACATTATTTGGGTTAGTTTATTATTATTAATATTGAAATTAGAAAATAA-ATGGAGAATAAAGAGAACACTTCAAACGTAGAAAATGTTGTAATTATAGGTTCGGGGCCTGCAGGTTATACGGCTGCAATTTATGCAGCAAGAGCAAATCTTCAACCATTGCTTGTAACAGGATTTAATTCTGGTGGAATTCCTGGAGGGCAATTAATGACTACAACATTTGTTGAAAATTATCCAGGTTTCCCAGATGGAGTACTAGGTCCTGAATTGATGGATCTAATGAAGGCTCAAGCAGAAAGATGGGGTACTAATTTATACGAAAGTGATGTAGTCTCAATTAATACTGATTCACATCCCTTCGAATTAAAAACTTTAGAAGGAACTATTAAATCTAACTCCATTATTATTGCAACTGGAGCAAGTGCAAATAGATTAGGCGTAATAAATGAAGATAAATTCTGGAGCAAAGGAATAAGTGCTTGTGCAATATGTGATGGAGCCACCCCACAATTTAGAGATGAAGAATTAGCTGTTATTGGAGGGGGCGACTCTGCTTGTGAAGAAGCCGCATACCTCACGAAATATGGCAGCAAGGTGCATTTAATTGTTAGATCAGAAAAATTAAGGGCTAGCGCTGCAATGGTAGATAGAGTAAAAGCTAATCCAAAGATAGAAATTCATTGGAACACAAAAGTTGATAAAGCTGATGGTTCTGAATGGCTTGAGAGAATAGAAACTATTAACTCTCAAGAAGGTAAAGGGGAGATCAATATAAAAGGTCTTTTTTACGCGATAGGTCACACACCAAATACGAAGTTTTTGGGCAACAAAATTGACTTAGATAATAAGGGATATATTGCTTGTAAATCAGGCAGACCAGAAACATCTATCGAAGGCATCTTCGCAGCAGGTGATGTTGTTGATTCTGAGTGGAGACAAGGAGTTACCGCTGCAGGAACTGGTTGCATGGCAGCATTAGCTACCGAGAGGTGGCTAGCCGAGAAAAACTTAGCAAAAACTATAGTTAGAGAAACACCCGAACCAGAAAAAAAACTTAATACATCAGATTTTAATGAAGAAGAAGTTAATGAAGATACTTTCGATTCAAATTCTGAATGGCAAAAAGGCAGTTATGCATTGAGGAAACTTTATCACGAGAGCAAAAAACCTATCTTAGTAATTTTTAGTTCCCCAAGTTGTGGCCCATGTCATGTTTTAAAACCTCAGTTAAAAAGGGTAATTAAAGAACTTGATGGTGCAGTTCTTGGGGTTGAAATAGATATTGATAAAGATCAAGATATTGCAAAACAAGCTGGTATTAACGGCACACCAACAGTTCAACTTTTTAAAGAAAAATTATTAAAAAAACAATGGCAAGGTGTTAAACAAAGAAGTGAGTTTAAAGAAGCTATA
>AG-347-I04
AGGAGAAGGCGCCAAAAGTCGCAGGCAATAATGAATTAGAAAATAGTGAAAATAAAATCCCTAAAATCAACGTAACTGTTGTAAATGATTTCGAATTACTTGATAAATTAATTCAAAGATTAGACACTACTAATCAAATAGTTTCTTTAGATACAGAGACCAATAATTTGAATCCAATCGATGCTGAACTTGTTGGGATAGGGTTATGTCTTGGAGAAGAAAATGATGATTTATTTTATATACCTCTTGGTCATCAAACAAAAAAGGAGACCCCCAATCAATTATCAATTGAAGATGTTTTCTCAAAGCTAAGAAATTGGATAGAAGATCCAAAAAAAGAAAAGGCACTCCAAAATTCTAAATTTGATAGGCAAATATTTTTTAATCATGGACTTGATCTTAAAGGCGTAACCTTTGACACCTTGTTAGCAGACTACCTTCTTAATAATCAGGAGAAGCATGGGTTAAGTGAAATTAGTTTTAGATTATTTGGATTTAAGCCTCCTTCATTTAAGGAGACAGTCGGAAAAAATAAAGACTTTTCATTTGTCGATATTGATGAAGCTAGTATTTACTGCGGTTATGATGTTTTCCTAACTTTTAAGATTGTCAAAATTTTTAAGGAAAGTTTTTCAAAGGAAAAAGATGAATTAATCAAATTGTTCGAAGAAATCGAGCTACCTTTAGAGCCTGTATTGTCCCAAATGGAAATGAATGGCATAACCATCGACATCCCTTATTTGGATAAACTCTCAAAAGAATTAAAAAGTACCTTAGAAGATATTGAAAGTAAAGTTTATGAGTTAGCAGAGGAGAGTTTCAATCTATCTTCACCAAAACAACTTGGTGAGATCTTGTTTGAAAAATTAAATTTGGATAAGAAAAAATCACGGAAAACAAAAACAGGATGGAGTACAGATGCAGTAGTTCTTGAAAGATTAGTCGACGAACATGAAATAATCCAACATTTAATAAAACATAGAACTCTCAGCAAATTACTTAGTACTTATATTGATGCACTTCCAAATCTTATTAACGAAAAGACAGGAAGAGTTCATACAAACTTTAATCAAGCTGCTACAGCGACTGGGAGACTAAGTAGTAGCAATCCTAATCTTCAAAATATCCCGGTTAGAACTGAATTTAGTAGGAGAATCAGAAAAGCATTCTTGCCTGAAAAAAGTTGGAAACTTTTATCAGCTGATTATTCTCAGATCGAATTAAGAATACTCGCTCACTTAGCGGATGAAGAAATACTAATAAATGCGTTTCATAAAAATGATGACATTCATTCTTTGACGGCAAGATTAATTTTCGAGAAAGAAGAAATATCATCCGACGAAAGGAGAGTTGGCAAAACAATAAATTTTGGAGTTATCTATGGTATGGGTATAAAAAAGTTTGCTCGTTCAACTGGAGTAAGTACTCCAGAGGCAAAAGAATTCCTAATAAAGTACAAAGAAAGATATTCAAAAATTTTCAAATTTCTTGAACTCCAAGAAAGGCTTGCCTTATCAAAAGGTTATGTAAAAACAATTTTTGGTAGAAAGAGGGAATTTAAATTTGATAAAAATGGACTTGGAAGATTAATAGGGAAAGATCCTTACGAAATTGACCTGCAATCTGCAAGAAGGGCTGGCATGGAAGCACAGTCATTAAGAGCCGCAGCTAATGCACCAATTCAGGGTTCAAGTGCAGACATTATTAAAATTGCAATGGTTCAACTAAATAAGAAATTCATAGAAAAGAATGTTCCTGCAAAAATGCTTTTGCAAGTGCATGATGAATTATTGTTTGAAGTTGAACCGGATTCTTTGGAAATTACGACGAAATTAGTAAAAAAGACTATGGAAGATTGTGTAAAATTAAATGTGCCTCTTTTAGTTGATATTGGTATTGGAGACAATTGGATGGAGACAAAATAAACCTTATGAAATACTTAATTTAAGATGATCAAACTTTTTAATACTTTAAGCAAAAGAGTTGAGGTTTTTAAGCCTATTGATGATGTAGTAAAAATTTATTGTTGTGGAGTAACTGTATATGATTTATGTCATCTTGGTCATGCCAGAAGTTATATAGCTTGGGATGTATTGAGAAGATTTTTAATTTACAGTGATTTCAAAGTAAAGTATGTTCAAAATTTTACAGATATTGATGACAAGATCTTAAAAAGAGCTAAAGAAGAAAGCAGTTCAATGGAGGAAGTATCTGAAAAAAATATTATTGAATTTCATAAAGATATGGATTCTTTAGGAATAATGCGTCCGGATAGTATGCCAAGAGCAACGAATCATATATGCAATATCTGCTCCTTTATAGCGATCCTTGAGGACAAAGGTTATGCATACTCTAGGGATGGAGATGTTTATTATTCTGTTTTTAAAAATAAAAATTATGGAAAGCTAAGTAATCAAAATATACAAGAACAAAATATCAACCAGCAAGGAAGAATGGCTAATGATGAAAATAGTAAAAAACTTAATCCGCAAGATTTTGCACTATGGAAAAAAGCCAAAGATGATGAACCATTTTTTGATTCGCCATGGGGTAAAGGAAGGCCAGGATGGCATATTGAATGTTCGGCGATGGTTAAAGATGAATTAGGAGATACTATTGATATCCATTTAGGTGGTTCTGATTTGATTTTTCCACATCATGAGAATGAAATCGCCCAATCAGAAGCAGCCAATGGCAAAAAGCTAGCTAACTATTGGTTACACAATGGGATGGTCAATGTAAATGGGCAAAAGATGAGTAAATCCCTTAAAAATTTTAAAACTATCAGAGAGCTAATTAAGTCAGGGATAAGCCCTATGACTTTGCGATATTTTGTTATGACAGTGAATTATAGAAAACCACTTGATTTTACTGAAGAAGCCTTAAGGAGTGCTTCAGAAGCTTGGAAAAACATAAATGTAGCCCTTTCTTTTATGGAACTTACAAAAGGTGCTTTTAGATCTATGGATAAAAATGAATATATCGAAGAAGAATATAAAGAGAAAATAAGCTTTGAATTATCTCAAAAAAAGCTTAAATTTTCTGAGGCTCTCGGAAATGACCTTAATACAGCAGGTGCTATTGCAATTATTTACGATTTAGCAAAACCATTAAAAAACTTTTTAAACCAATTTCAAAGGGTCGAAGGTTTTAAAATAGACCTAAATCAAAAATTCTTTCTACTTGAAAATTTTAAAGCTCTCGCAAACTTGACTGAGGTACTTGGTCTTAAAAAAGAATTTTTAGTAAAAGAAAGTAAAATAACAGAAGAAGAAATATCATCTCTTATTAATGAAAGATTGAAAGCAAAAATGGAAAAGAATTATGCGAAAGCCGATGAAATAAGGAATTTGTTAAACGAAAAAGGTATTGAACTTATTGATCAATCAAAGGAAATAACAACATGGATAAGGGTCTAAA-TTTTAAGAAAAAAACCAATTTGAAATTTTTGTTTTTTAAATACACCTTTAAATGGGAAGATATTAGAAATATCAGAGAAAATTGAAATACATTACTGTGCTCGGTTCTACTGGTTCAATAGGGACTCAAACTCTCGAAATAGCTAGTGAGCAGCCTGATAAGTTTAAAGCCGTAGCTCTTTCTGCAGGAAGAAATATTAATTTATTAACTGAACAAGTTAAAACACATAAACCAGAG-GTAGTTGCAATTGAGGATGAAAGTCTTGTAGAAGATTTAAAAGATAATATTAATAACTTAGATTTGGATGATGCTCCCTTGGTTTTAGGTGGAAAGCAGGGGATTAACGCAGTTGCAGCATGGGATAAGGCAGATACTGTGGTAACAGGGATAGTAGGCTGTGCAGGCTTAATTCCAACAATGTCAGCAATTAATGCGGGGAAAAATATTGCACTTGCTAACAAAGAAACTTTAATTGCGGCAGGACCAATTGTTATTCCTGCATTAAAGAAAAATAATAGTAGACTTTTACCTGCTGATTCAGAACACTCTGCTATCTTTCAATGTTTACAAGGATTGCCCAATTATGAAAATGCAGATTTTTCAACAGGAGAGATGCCTAAAGGTTTAAAAGCCATACATTTAACAGCTTCAGGTGGTGCTTTCAGAGATTGGGCCGTTGAGGATTTAAAACACGTCACAGTGGAAGATGCAACTTCACATCCTAATTGGGATATGGGAAAAAAAATAACTGTAGATTCTGCAACTCTTATGAATAAAGGATTAGAAGTTATAGAAGCTCATTATTTATTTGGGACCTCTTACGAAAATATCGAAATAGTTATCCACCCTCAAAGTATTGTTCATTCAATGATTGAGATGGAAGATTCTTCAGTATTAGCTCAATTAGGTTGGCCAGATATGAAGCTACCTATTTTATATGCAATGAGTTGGCCTGAAAGATTTAAAACAAATTGGAAAAGATTAAACCTTAGTGAAATTGGGAAATTAACTTTTAAAGAGCCAGATGAGTTTAAATATCCATGTATGGGACTTGCCTATGCTGCAGGAAAATCTTCTGGAACTATGCCTGCAGTCTTAAATGCTGCTAATGAAATGGCTGTTGAACAATTCCTAAAAGAAAAAATTTCTTTTCAAGAAATTCCAACATTTATAAGTAAAGCTTGTGAATCACATAAGGAGAATTTGAATTTGAGTCCAGAATTAGAAGATATTCTTGAAGTAGACAATTGGGCTAGACTTTTTGTTAAGCAAGAAATTAAAAAAGGGAAAAAATACGTAAGTATTGGACAAAAGTGAATATTAAAAAGCATCTTCTACTGTGCGCAACACCTTCAAAACAGAAATGCTTTAAAGGAAATGAAGGACAAAAAACATGGGAATGTCTGAAAAAGACTTTAAAAAAATTTGAGAATGATCCCTCTACAAAAAACGTTCACATATTAAGATCAAAAGCTGACTGTTTAAGGGTATGTAAGAACGGCCCAATTCTTCTTGTTTGGCCTGATGGTATTTGGTATGAGAAAGTTTCTCCAGAAAAAATTTCTGAAATTTTTACCTCACATATTATTAACGGTAAGCCAATAGAAAAATGGATTTTCAAAAAAACACCCTTTTTAAATAGTCCTACATACTCATAAACCAGTTCTTTACGGCTTCGTCTGACCAGCAGCCATTAATCGAATGAAAACCATTATGGCCTCCTTTTTCAGTTATAAAAATAGTAAATTTATCAATAAATTTTCCTCTTAAATTCAAAGTTGCATTATATGGAACCCAAGGATCATCCTTGGCATGAATAAAAAGCATTTGAGGTAATTTTTTTATTGAGTTTTGGATTCTAAATATTGGAGAAGCTTTAACATAATAATCTTCTAAAGAATTAAATCCCCAACTTGGAGCTGTAAATTTCTGATCAAATTCCCTTATACTTTTTAAACTTCTAATTTTTTTTCTTAATTTCTCATTATTAAGAATTTTGCCTTCATCATTAAATCCGTCCCATAACTGATTTTTTAAGCGGTGAAGTAACCATTTTTGGTAGATATAATTTCTAGATTTTTCAATACAGAGACTGCATGATAATAAATCTAAAGGGCTACTCACACAGGCTAGGCCATCTAAAAGTTTTTCTCCTTTGTTTTCATCGTAATCTAAGCAGGCATTTAAAAGAATTGTTCCGCCTAAAGATAATCCAACTCCGTAAATTGGAAT---ATTTTTCATCTTAATGAGATCTTTAAACTCTAAATTAATTAATTTTTTAAAATGATTAATTACTGGAATAACATCACTGGAGCATCTAGCACAATAATTTCCCTTAGCTAAATATCTCGCAGATCCAGATCCTCTTAGATTTAATTTAAGAACTCCAAAACCATTATTTGCTAATTTCCTAGAAATTCTTCTTAAACCAAACCTTTTAGTTGAGCCTCCTAAACCATGTGCAACGATTACAAAACCTCTAAGTGAGTTTAAGTTTTCAGGTAATTCTAAAAACCCTAGAAGATAATCACATTCAAATTTTTTAGAAAGAATTTTATTAATCGGAAAGAATATTTTTTTGTTTTTTTTTGATTTATCAAAATCAATAACAAAAGAATCTCTCAAAGTTTGTAAGTCGCCACCTATCCAAGGTAAGACTTCTCTAAATGGCTCATTTTTTAAGTAATCTGAAAAACAAGAAGATATACTATTATTTCTCTCCAACTCCAAGATCCTTTAATTCTCCAATTAAATCATTCAGTACCTTTTTCGCATCACCAAAGACCATTGAGGTATTTGGCAGATCAAATAAATCATTTTTTATTCCAGAGTAACCTGCGCTCATACCACGTTTAATTACAAATACCGTTCTTGCTTCCTGTACATCAAGAACTGGCATGCCATATAAAGGAGAAGAGCTATCATTTTTAGCTTGAGGATTAACCACATCATTTGCTCCTAAAACTAAAACAACATCCGTTGCTGGAAAATCAGGATTTACAACGTCCATCTCTTTAAGTTGTTCGTAAGGAACATCTGCTTCTGCTAAAAGTACATTCATATGTCCAGGCATCCTCCCTGCTACAGGATGAATTGCGTAAACAACTTCAATACCATTTTGCTCTAGTTTTTTTGTCACCTCCCTCAAAGTATGTTGAGCTTGAGCTACTGCTAGGCCATAACCAGGAACAATAATTACCTTGTTGGCTGCCTCTAAAGTCAATGCACATTCTTCAACACTACAAGAAGTTATATTTGTATATTCTCCTGAACCAGATAAGGCTGTACTTTGTGCCGATAAAGATCCTCCAAAAAGAACTGAGACCAATGATCTATTCATACCCTTGCACATTACTTGAGTAAGTATTAGTCCTGCCGCTCCTACCATTGCGCCTGCTACTATCAAAAGCTGACTATCTACAACGAAACCTGCTGCTGCTGCTGCAATCCCTGAATAGCTATTTAATAAAGATATAACGACTGGCATATCAGCTCCACCAATTGGCAAAGTAACTCCAATACCTAATAAAGACGAAACTATAACTAAAAGCCAAATAGAACTTGTATTGCCATTTATCAAATCAAAAAAGGCTATAAAGGAGGCAACTGCAAAAACAATATTTACAAAATGTCTAACTTTGCTCTGAGTCCATCCTGGAGTTGACAACCAACCTTGTAACTTTGCCATCGCCACAATTGAACCTGTGAAAGTTATGGCCCCAACAAATATAGAAACAGATATTGAAACTTCGTTAATCAGTGACTTAAAAAAATCAAAATTTTCTTGGCCACTAGATATAGGAAAAATAGCTACTCCTAAGGCCACCAAAAGTGAAGACATTCCTCCACAGCCATTGAACAATGCCACTGTTTCTGGCATGGAGGTCATAGGTACTTTTTTTGCAAGAATTGCTCCGAATAGACTACCTATTATTGATCCAATTATTATCCAAATCCAAGACTGAATAGCAATTCCAGAAGTGCCTAAATAATAAGAAAGTAATCCTACTACTGATAGCGACATTGCAAATGCAGCTAATCTATTTGCATCCCTTGCTGATTTTACTTTTGACAATCCTTTTATTCCCAAAGCCAGTAAAAGTACTGCTAGAAGGTCAACAACGAATTTAATGATTACAGGTAGATTCATG-TTAAAAATTACTTTTTATTTGATGGTTTACGACTAAACATTGCGAGCATTCGATCAGTTACAAAGAAACCTCCTACAACGTTGAAAAGAGCAAATCCAAGAGAAACTGAACCAATGATTAAAAGTGGTACGTTACCTTCTGCTTTTACAATTAAAGTCAAGGCTGCAAGCATTGTTATTCCTGAAATTGCATTTGCACCACTCATGAGAGGTGTGTGAAGAGTAGGAGGAACTTTTCCAATTAACTCGAGACCTAATAAACTACCAAGTAAAAGAACCCAAAGAAGACTTATAAAAGACATAATTTTAAAACCTCAATTTTCAAAAACTTTATTTTGAAGAACAACTCCTTCATCGCTTAACAAACATCCAGAAATGAGTTCATCCTCTTTATCTAATTTAATTACACCATCTTTTATAAATGGTGTAATCAAAGATGTTAAGTTCTTAGCATAAAGTGAACTTGCATCATAAGGAACTGAAGAAGGTAATTCGCCCGCTCCTATCAGTTTTACCCCATCTTTGATGATAGTTTCATTTGATTTTGATCCTTCACAGTTCCCTCCCTGCGAAACTGCTAAATCAATAACTACAGCGCCAGGTCTCATTTTTTCAATCATGGGAGAGTCTATTAAAACAGGGGCCTTTTTACCTAGAACTTGTGCAGTACATATCGCGACATCAGCTTCAGATAAATATTTAGTTAAAGTTGCCTTCTGTTTTGATAGGAATTCGGGTGTTACAGCTTTTGCATAACCTCCTGCCTCTCCTGGCTTTTCCTCAACTTCAGGAAGTTCTATAAATCTTGCTCCGAGGGACTCCACTTGTTCTTTAACAGCAGGTCTAATATCAGATACAAATACTATTGCTCCAAGTCTTTTTGCTGTCGCAACTGCCTGTAATCCTGCAACGCCACCACCAAGAACAACTACTTTAGCGGGTTGGACTGTCCCTGCTGCAGTCATAAGCATTGGGAAATATCTATCTAACTCACTTGCAGCCAAAAGAACTGCTTTATATCCAGCAATATTGGCCTGTGAAGAGAGAACATCAGATGATTGAGCTCTACTAATCCTAGGGAGCAACTCTAGTGATAAAGCTGAAATCTTATTACTATTTATGATCCTAAGAAGCTCCTTGTTACCATATGGGTTAAGAAGACCAAGAAGAACAGCTCCTTTCTTTAACTTAATTAAATTATCCTCTGATGGAGTTTGAACACAAAATATTAAGTCGGCTTCTCCCCAAATTTGTTGATCTAAGTTATGTATTATTGTTGCGCCCGATTCTTCATATGATAAGTCATTAAATCCTGATAATTTTCCTGCTGAACTTTCAATGTAAACGTCACATCCAAGGCTTTTTAATTTTTTTACTGCTTCTGGCGTAGCTGAAACTCTCCTTTCACCAGAGCTTGTTTCGGCAGGAATAAGTATCTTTGTCAATTTATTTTTTTTTT--AACATACTAAATATAAATTGAAGAAAGTCAAAAATCTTGGATTTTTGTTAAAAATATATTTTCTTTTCTATAAAAAATAGCTAACTAGAATATATGAGTTCTAATTAATCCTAATGAGTATAAAAGCAATCGAATGTCCTGATGGAGTATGCCACAGTCATCATGGTGGTCATGCTGTTCCTAGGCAAGCTATGCAGAAAAACCTAGAAAAGCATGGTAAAGACTGGTGCGAGAAATTAGCAGAGAGGATTTATGAAATGTCAGTTGATACTTATTCACAGACAGTCATGCCCAGTCTCCACTCGGCAGGTTGGCAAAGAAGACATCTAGATTGGGAATTTAAGCTAACAGAAAATGATTCTGAACCTGATGAAGCTCTTGTTGAAGGAATTATTAATGCCACAGAAAGCTTTCTTAGGAGTAGTGAGGTGCATCGATTATTTATTCAGGAATTAGTCCAGGGCACATTTGAGGAAGCAAATGACAAAAAAATAATTTCTAAAGCAATAAAATCTATCATTGAAGAAGAAATTGTTTGTTCACTAAGAGAAAAGAAAGAAGCTCTTTTAAAAAAAATATCGGCAAAATTAATATCAGAAGAAAACGTCAGCGAGGAACTTGCAATAAATTCAGCTCATGAGGGTTTTGAGGAAGTTGAAAGGCTACTTGCAAATCATAGCGAGGCCGTTTAACCCTTTTCCTTAATGTTTTCTTTATATTTTCCAAAAAAATTGGCTCAAATATAAACTAAAGATTAAAATATTGTTTGGAAGTACAAAGTTGTAACTTATTAGACAATACATTTGTTACCTAATGTGTTTAGGTATA---TACAA-CTAAAAACTTTCAATGGAAAATTTCATTAGAAAAAGGATCGACATAGCAACCTGTTGGGCTACCAACAGAATCTCTGCTATGGACACTTTAGAAAGATATGAAGACAGTTATGCAATCGCAGAGGAATTTAGGGAGTGGATATTACATATTGGAGAAAAGAACGAAAATTTAAAAGATTCTGTTCTAAATTTTCCAAAGGAATTAAATAAGTTATTAGACCAAAAAGTCAACGATTAAAAAAAAA---TATCGAGTATAATCCGCCCTACAAAATTCGGGTTTGTTTATTATCATAAAGAGTGATATTTGCAAATAA-ATGGAAAATAAAGAAAAAAGTCCTTACGTTGAAAATGTTGTAATTATTGGTTCAGGTCCTGCAGGTTATACGGCTGCAATTTATGCAGCAAGGGCAAATTTACAACCATTGCTAGTAACAGGATTTAATTCTGGTGGGATTCCTGGAGGGCAATTAATGACTACAACCTTTGTTGAAAATTATCCAGGTTTTCCAGATGGAGTGCTAGGTCCTGAATTGATGGATTTAATGAAGGCTCAAGCAGAAAGATGGGGCACTAATTTACATGAAAGTGACGTTGTTTCAATAAATACTGATTCACATCCCTTTGAATTAAAAACTTTAGAAGGTAGTTTAAAAGCTAACTCAATTATTATTGCAACTGGGGCAAGTGCAAATAGATTAGGCGTGTTAAATGAAGATAAATTCTGGAGTAAAGGAATAAGTGCTTGTGCAATTTGTGATGGAGCAACCCCACAATTTAGAGATGAAGAATTAGCTGTTATAGGAGGAGGTGACTCTGCATGTGAAGAGGCAGCATACCTCACAAAGTATGGCAGCAAAGTGCATTTAATTGTTAGATCAGAAAAATTAAGGGCTAGCGCAGCAATGATTGATAGAGTAAAAGCTAATCCAAAGATAGAAATCCATTGGAACACAAAAGTTGATAAAGCTGATGGCTCTGAATGGCTTGAGAAAATAGAAACTATTCACTCTCAAGAAGGTAAAGGGGAAATCAATATAAAGGGTCTTTTTTACGCAATAGGTCATACTCCAAATACGAAGTTTTTAGGCAACAAAATTGAATTAGATAATAAAGGATATATTGCTTGCAAATCAGGGAGACCGGAAACATCTATCGAAGGCATTTTTGCGGCAGGTGATGTTGTTGATTCTGAGTGGAGACAAGGAGTTACTGCTGCAGGAACTGGATGCATGGCAGCATTAGCTGCCGAAAGGTGGCTAGCTGAGAAAAACTTAGCAAAAACTATTGTCAGAGAAACACCCGAACCAGAAAAAAAACTTAATTCATCAGGTTTTAATGAAGAGGAAGTTAATGAAGATACTTTCGATTTAAATTCTGAATGGCAAAAAGGTAGTTATGCATTAAGAAAACTTTATCACGAGAGTAAAAAACCTATCTTAGTAATTTTTAGTTCCCCAAGTTGCGGCCCATGTCATGTTTTGAAACCTCAGTTAAAAAGAGTAATCAAAGAACTTGATGGTGCAGTACTCGGCGTTGAAATAGATATTGATAAAGATCAAGCTATTGCAGAACAAGCTGGTATAAATGGCACACCAACAGTTCAACTTTTTAAAGAAAAATTATTAAAAAAACAATGGCAAGGTGTAAAACAAAGAAGTGAGTTTAAAGAAGCGATA
>AG-347-L20
AGGAGAAGGCACCAAAAGTCGCAGGCAATAATGAATTAGAAAATAGTGAAAATAAAATCCCTAAAATCAACGTAACTGTTGTAAATGATTTCGAATTACTTGATAAATTAATTCAAAGATTAGACAAGACTAATCAAATAGTTTCTTTAGATACAGAGACCAATAGTTTGAATCCAATCGATGCGGAACTTGTTGGGATAGGGTTATGTCTTGGAGAAGAAAATGATGATTTATTTTATATACCTCTTGGTCATCAAACAAAAAAGGAGACCTCCAATCAATTATCAATAGAAGATGTTTTCTCAAAGCTAAGAAATTGGATAGAAGATCCAAAAAAAGAAAAGGCACTCCAAAATTCAAAATTTGATAGGCAAATATTTTTTAATCATGGACTTGATCTTAAAGGCGTAACCTTTGACACCTTGTTAGCAGACTACCTTCTTAATAATCAGGAGAAACATGGGTTAAGTGAAATTAGTTTTAGATTATTTGGATTTAAGCCTCCTTCATTTAAGGAGACAGTTGGAAAAAATAAAGACTTTTCATTGGTTGATATTGATGAAGCAAGTATTTACTGCGGTTATGATGTTTTTCTAACTTTTAAGATTGTCAAAATTTTTAAAGAAAGTTTTTCAAAGGAAAAAGATGAATTAATCAAATTGTTCGAAGAAATCGAGTTGCCTTTAGAGCCGATATTGTCCCAAATGGAAATGAATGGCATAACCATCGACATCCCTTATTTGGATAAACTCTCAAAAGAATTAAAAAGCACCTTAGAAGATATTGAAAATAAAGTTTATGAGTTAGCAGAGGAGAGTTTCAATCTATCTTCACCAAAACAACTTGGTGAGATCTTGTTTGAAAAATTAAATTTGGATAAGAAAAAATCACGTAAAACAAAAACAGGATGGAGTACAGATGCAGTAGTTCTGGAAAGATTAGTCGACGAACATGAAATAATCCAACATTTAATAAAACATAGAACTCTTAGCAAATTACTTAGCACCTATATTGATGCTCTTCCAAATCTTATTAACGAAAAGACAGGAAGAGTTCATACAAACTTTAATCAAGCGGCTACAGCGACTGGGAGACTAAGTAGTAGCAATCCTAATCTTCAGAATATCCCGGTTAGGACTGAATTTAGTAGGAGAATCAGAAAAGCATTCTTGCCTGAAAAAAATTGGAAACTTTTATCAGCTGATTATTCTCAGATCGAATTAAGAATACTCGCTCACTTAGCGGATGAAGAAATACTAATAAATGCATTTCATAAAAATGATGACATTCATTCTTTGACTGCAAGATTAATTTTTGAGAAAGAGGAAATTTCTTCTGATGAGAGGAGAGTTGGGAAAACAATAAATTTCGGAGTTATCTATGGTATGGGGATAAAAAAGTTTGCCCGTTCAACAGGAGTAAGTACTCCAGAAGCAAAAGAATTCCTAATAAAATACAAAGAAAGATATTCAAAAATTTTCAAATTTCTTGAACTTCAAGAAAGGCTTGCCTTATCAAAAGGTTATGTAAAAACAATTTTTGGTCGAAAAAGAGAATTTAAGTTTGATAAAAATGGACTTGGAAGACTACTAGGAAAAGATCCTTACGAAATTGACTTGCAATCCGCAAGAAGAGCTGGCATGGAAGCACAGTCACTAAGAGCCGCCGCCAATGCCCCAATTCAGGGTTCAAGTGCAGATATTATTAAAATTGCAATGGTTCAACTAAATAAAAAATTCATAGAAATGAATGTTCCAGTAAAGATGCTTTTACAAGTACATGATGAATTATTGTTTGAAGTTGAACCAGATTTTTTGGAAATTACGACGAAATTAGTAAAGAAGACTATGGAAGATTGTGTAAAATTAAATGTGCCTCTTTTAGTTGATATTGGAATTGGAGACAATTGGATGGAGACAAAATAAACCTTATGAAATACTTATTTTAAGATGATCAAACTTTTTAATACTTTAAGCAAAAAAGTTGAGGTTTTTAAGCCTATTGATGATGTAGTAAAAATTTATTGTTGTGGGGTAACTGTTTATGATTTATGTCATCTTGGTCATGCCAGAAGTTATATCGCTTGGGATGTATTGAGAAGATTTTTAATTTACAGTGATTTCAAAGTGAAGTATGTCCAAAATTTTACAGATATTGATGACAAGATCTTAAAAAGAGCGAAAGAAGAAAGCAGTTCAATGAAGGAAGTATCTGAAAAAAATATCATTGAATTTCATAAAGATATGGATTCTTTAGGGATAATGCGTCCGGATAGCATGCCAAGAGCAACGAATCATATATGCAATATCTGCTCCTTCATAACAATCCTTGAGGATAAAGGTTATGCATACTCCAGGGATGGAGATGTTTATTATTCTGTTTTCAAAAATAAAAATTATGGAAAGCTAAGTAATCAAAATTTACAAGAACAAAATATCAATCAGCAAGGAAGAATGGTTAATGAAGAAAATAGTAAAAAACTTAATCCGCAAGATTTTGCGCTATGGAAAAAAGCCAAAGATGATGAACCATTTTTTGATTCGCCATGGGGTAAAGGTAGGCCAGGATGGCATATTGAATGTTCGGCAATGGTTAAAGATGAATTAGGAGATACTATCGATATCCATTTAGGTGGTTCTGATTTGATTTTTCCACATCATGAGAATGAAATCGCCCAATCAGAAGCAGCCAATGGTAAAAAGCTAGCGAACTATTGGTTACACAATGGGATGGTCAATGTAAATGGACAAAAGATGAGTAAATCCCTTAAAAATTTTAAAACTATCAGAGAGCTAATTAATTCAGGTATAAGCCCTATGACTTTGCGATATTTTGTGATGACTGTGAATTATAGAAAACCACTTGATTTTACTGATGAATCTTTAAGGAGTGCTTCAGAAGCTTGGAAAAACATTAATGTAGCCCTTTCTTTTTTGGACCTTACAAAAGATGCTTTTAAATCTATTGATAAGAATGAATCTATCGAAGACGAATATAAAGAGAAAATAAGCTTTGAATTATCTCAAAAAAAGCTTAAATTTTCTGAGGCTCTAGGAAATGACCTTAATACAGCAGGTGCTATTGCAATTATTTACGATTTAGCAAAACCATTAAAAAACTTTTTAAACCAATTTCAAAGGATCGAAGGTTTTAAAATAGACCTAAATGAAAAATTCTTTCTACTTGAGAATTTTAAAACTCTTGAAAAGTTGACTGAGGTACTTGGTCTTAAAAAAGAGGTTTTAGTAAAAGAAAGTAAAATAAAAGAAGAAGAAATATCAATGCTTATTAATGAAAGATTGAAAGCAAAAAAAGAAAAGAATTATACGAAGGCCGATGAAATTAGGAATTTGTTAAAAGAAAAAGGTATTGAACTTATTGATCAATCAAAGGAAATAACAACATGGATAAGGGTCTAAA-TTTTAAGAAAAAAACCAATTTGAAATTTTTGTTTTTTAAATACACCTTTAAATGGGAAGATATTAGAAATATCAGAGAAAATTGAAATACATTACTGTGCTCGGTTCTACTGGTTCAATTGGGACTCAAACTCTCGAAATAGCTAGTGAGCAACCTGATAAGTTTAAAGCCGTAGCTCTTTCGGCAGGAAGAAATATTAATTTATTAACAGAACAAGTTAAAACACATAAACCAGA-AGTAGTTGCGATTGAGGATGAAAATCTTATAGAAGATTTAAAAGATAATATTAATAACTTAGATTTGGATAGTACTCCCTTGGTTTTGAGTGGCAAGGAGGGGATTAACGCTGTTGCGGCATGGGATAAGGCAGATACTGTGGTTACAGGGATAGTAGGATGTGCAGGCTTAATTCCAACAATGTCAGCAATTAATGCGGGGAAAAATATTGCACTTGCTAACAAAGAAACTTTAATTGCGGCAGGACCAATTGTTATTCCTGCATTAAAGAAAAATAATAGTAGGCTTTTACCTGCTGATTCAGAACATTCTGCTATCTTTCAATGTTTACAAGGATTACCCAATTATGAAAATGCAGATTTTTCAACAGGAGAGATACCTAAAGGTTTAAAAGCTATACATTTAACAGCTTCTGGTGGTGCTTTCAGAGATTGGGCCGTTGAGGATTTAAAACATGTCACAGTGGAAGATGCAACTTCACATCCTAATTGGGATATGGGAAAAAAAATAACTGTAGATTCTGCAACTCTTATGAATAAAGGATTAGAAGTTATAGAAGCTCACTATTTATTTGGGACCTCTTACGAAAATATCGAAATAGTTATCCACCCTCAAAGCATTATTCATTCAATGATTGAGATGGAAGATTCTTCAGTATTAGCTCAATTAGGTTGGCCAGATATGAAACTACCCATTTTATATGCGATGAGTTGGCCTGAAAGATTTAAAACAAATTGGAAAAGATTAAACCTTAGTGAAATTGGAAAATTAACTTTTAAAGAGCCAGACGAGTTTAAATATCCATGCATGGGACTTGCCTATGCCGCAGGAAAATCTTCTGGGACTATGCCTGCAGTCTTAAATGCTGCTAATGAAATGGCTGTTGAACAATTCCTTAAAGAAAAAATTTCTTTTCAAGAAATTCCAACATTTATAAGTAAAGCTTGTGAATCACATAAGGAGAATTTGAATTTGAGTCCCGAATTGGAGGATATTCTTGAAGTAGACAATTGGGCCAGACTTTTTGTTGAGCAAGAAATTAAAAAAGGAAAAAAATACGTAAGTATTGGATAAAAGTGAATATTAAAAAGCATCTTCTACTATGCGCAACACCCACAAAACAGAAATGCTTTAAAGGCAATGAAGGTCAAAAAACATGGGAATGCCTGAAAAAGACTTTAAAAAAATTTGAGAATGATCCCTGTACAAAAAACGTTCATATATTAAGATCAAAAGCTGACTGTTTAAGGATATGTAAGAACGGCCCAATTCTTCTTGTTTGGCCTGATGGTATTTGGTACGAGAAAGTTTCTCCAGAAAAAATTTCAGAAATTTTTACCTCACACATTATTAACGACAAGCCAATAGAAAAATGGATTTTTAAAAAAACCCCATTTTTAAATAGTCCTAGATACTTATAAACCAGTTCTTTACGACTTCGTCTGACCAGCAACCATTAATCGAGTGAAAACCATTATGACCTCCTTTTTCAGTTATGAGAATAGTAAATTTATCAATAAGTTCTTTTCTTAAATTTAAAGTATCCTTATATGGAACCCAAGGATCATCTTTGGCATGAATGAAAAGCATTTTAGGTAATTTTTTTATTGAGTTTTGGATTCTAAATATTGGAGATGCTTTAACATAATAATCTTCTAAAGAATCAAATCCCCAACTTGGAGCTGTAAATTTCTGATCAAATTCCCTTATACTTTTTAAAGCTCTAATTTTTTTTCTTAATTTCTTATTATTAAGAATTATGCCTTCATCATTAAATCCTTCCCATAACTGATTTTTTAAGCTATGAAGTAACCATTTTTGGTATATATAATTTCTAGATTTTTCAATACAGAGACTGCATGATGATAAATCTAAAGGGCTACTCACGCAGGCTAGGCCATCTAAAAGTTTTTCTTCTTTGTTTTCATCGTAATCTAAGCAGGCATTTAAAAGAATTGTTCCACCTAAAGATAATCCAACTCCGTAAATTGGAAG---ATTATTCATCTTAATGAGATCTTTAAACTCTAAATTAATAAATTTTTTAAAATAATTAATTGCTGAAATAACATCACTGGAGCATCTAGCACAATAATTTCCTTTAGCTAAATATCTCGCAGATCCAGATCCTCTCAGATTTAATTTAAGAACTCCAAAACCATTATTTGCTAATTTCCTAGAGATTCTTCTTAAACCAAACCGTTTAGTTGAGCCCCCTAAACCATGCGTAACGATTGCAAAACCCCTAAGTGAGTCTAAGTTTTCAGGTAGTTCTAAAAACCCTAGAAGATAATCAAATTCAAATTTTTTAGAAAGAATTTTATTAATCGGAAAGAATATTTTTTTATTTTTTTTTGATTTACCAAGATCAATAACAAAAGTATCTCTCAAAGTTTGTAAGTCGCCACCTATCCAAGGTAAGACTTCCCGAAATGGCTTATTTTTTAAGTAATCTGAAAAACTAAAATATATACTATTATTTCTCCCCAACTCCAAGATCCTTTAATTCTCCAATCAAATCATTCAATACCTTTTTTGCATCACCAAAGACCATTGAGGTATTTGGCAGATCAAATAAATCATTTTTTATTCCGGAGTAACCTGCACTCATACCACGTTTAATTACAAATACCGTTCTTGCTTCCTGCACGTCAAGAACTGGCATGCCATATAAAGGAGAAGAGCTATCATTTTTAGCTTGAGGATTAACCACATCATTTGCTCCTAAAACTAAAACAACATCCGTTGCTGGAAAATCAGGATTTACAACGTCCATCTCTTTAAGTTGTTCGTAAGGAACATCTGCTTCTGCTAGAAGTACATTCATATGTCCAGGCATCCTCCCTGCTACAGGATGAATTGCGTAAACAACTTCAATACCATTTTGCTCTAGTTTTTTTGTCACTTCCCTTAAAGTATGTTGAGCTTGAGCTACTGCCAGACCATAACCAGGAACAATAATTACCTTGTTGGCCGCCTCTAAAGTCAATGCGCATTCTTCAACACTGCAAGAAGTTATATTTGTATATTCTCCTGAACCAGAAGAGGATGTACTTTGTGCCGATAAAGATCCTCCAAAAAGAACTGAGACCAATGATCTATTCATACCCTTGCACATTACTTGAGTAAGTATTAGACCTGCCGCTCCAACCATTGCGCCTGCTACTATCAAAAGCTGACTATCTACAACGAAACCTGCTGCTGCCGCTGCAATCCCTGAATAGCTATTTAATAAAGATATAACGACTGGCATATCAGCTCCACCAATTGGCAAAGTAACTCCAATACCTAATAAAGAAGAAACTATAACTAAAAGCCAAATAGAACTTGTATTGCCGTTTATCAAATCAAAAAAGGCTATCAAGGAAGCAACTGCAAAAACAATATTTACAAAATGTCTAACTTTGCTCTGAGTCCATCCTGGAGTTGACAACCAACCCTGTAACTTTGCCATCGCCACAATTGAACCTGTAAAAGTTATGGCACCAACAAATATAGAAACAGATATTGAAACTTCGTTAATCAGTGACTTAAAAAAATCAAGATTTTCTAAACTATTAGAAATAGGGAAAATAGCTACTCCTAGGGCCACCAAAAGTGATGACATTCCCCCACAACCATTGAACAATGCCACTGTTTCAGGCATGGAGGTCATAGGTACTTTTTTTGCAAGAATTGCTCCGAATAAACTACCTATTATTGATCCAATTATTATCCAAATCCAAGACTGAATAGCAATTCCAGAAGTGCCTAAATAATAAGAAAGTAATCCTACTACTGATAGCGACATTGCAAATGCAGCTAATCTATTGGCATCCCTTGCTGATTTTACTTTTGACAATCCTTTTATTCCCAAAGCCAGTAAAAGTACTGCTAGAAGGTCAATAACGAATTTAATGATTACAGGTAGATTCATT-TTAAAAATTACTTCTTATTTGATGGTTTACGACTAAACATCGCGAGCATTCGATCAGTTACAAAGAAACCGCCTACAACGTTGAAAAGAGCAAATCCAAGAGAAACTGAACCAATGATTAAAAGTGGTACGTTACCTTCTGCTTTTACAATTAAAGTCAAGGCTGCAAGCATTGTTATTCCCGAAATTGCATTTGCTCCACTCATTAGAGGTGTGTGAAGAGTAGGAGGAACTTTTCCAATTAACTCGAGGCCTAATAAACTACCTAGTAAAAGAACCCAAAGAAGACTTATAAAAGACATAATTTTAAAACCTCAATTTTCAAAAACTTTATTTTGAAGAACAACTCCTTCATCGCTTAATAAACATCCAGAAATGAGTTCATCCTCTTTATCTAATTTAATTAGACCATCTTTTATAAATGGTGTAATCAAAGATGTTAAGTTTTTAGCATAAAGTGAACTTGCATCATAAGGAACTGAAGAGGGTAATTCCCCCGCTCCTATTAGTTTTACCCCATCTTTGATAATAGTTTCATTTGATTTTGTTCCTTCGCAGTTCCCTCCCTGAGAAACTGCTAAATCAATAACTACTGCTCCAGGCCTCATTTTTTTAATCATGGGTGAGTCTATTAAAACAGGGGCCTTTTTACCTAGAACTTGCGCAGTACATATAGCAACATCAGCTTCAGATAAATATTTAGTTAAAGTTGCCTTCTGTTTTGAGAGGAATTCAGGTGTTACAGCTTTTGCATAACCTCCTGCCTCTCCTGGCTTTTCCTCAATTTCAGGAAGTTCTATAAATCTTGCTCCGAGGGACTCTACTTGTTCTTTAACAGCAGGTCTAATATCAGATACAAATACTATTGCTCCAAGTCTTTTTGCTGTCGCAACTGCCTGTAATCCTGCAACGCCTCCACCAAGAACCACTACTTTGGCAGGTTGGACTGTCCCAGCTGCAGTCATAAGCATTGGGAAATATCTATCTAACTCACTTGCAGCCAAAAGAACTGCTTTGTATCCAGCAATATTGGCCTGTGAAGAAAGAACATCAGAAGATTGAGCTCTACTAATTCTCGGAAGCAACTCTAGTGATAAAGCTGAAATCTTATTACTATTTATAATCCTTAGAAGCTCCTTATTACCATATGGGTTAAGAAGACCGAGAAGAACAGCGCCTTTCTTTAACTTAGTTAAATTATCCTCTGATGGAGTTTGAACACAAAATATTAAGTCAGCTTCACCCCAAATTTTTTGATCTAAGTTGTTTATTATTGTTCCGCCCGATTCTTCATATGATAAGTCACTAAATCCTGATAATTTCCCTGCTGAACTTTCAATATAAACATCACATCCAAGGCTTTTTAATTTCTTTACCGCTTCTGGTGTAGCTGAAACTCTCCTTTCACCAGAGCTTGTTTCGGAAGGAATAAGTATCTTTGTCAATTTATTTATTTTTTT-AACATACTAAATATAAATTGAAGAAAGTCAAAAGTCTTGGATTTTTGTTAAAAATATATTTTCTTTTTTATAAAAAATAGCTATCTAGAATATATAAGTACTAAATAATCC-AATGAGTATAAAAGCAATCGAATGTCCTGATGGAGTGTGCCACAGTCATCATGGTGGTCATGCTGTTCCAAGGCAAGCTATGCAGAAAAATCTAGAAAAGCATGGTAAAGACTGGTGCGAGAAATTAGCAGAGAGAATTTATGAAATGTCAGTTGATACTTATTCACAGACAGTCATGCCCAGTCTCCACTCGGCAGGTTGGCAAAGAAGACATTTAGATTGGGAATTTAAGCTGGCAGAAAATGATTCTGAACCTGATGAAGCTCTTGTTGAAGGAATTATTAATGCCACAGAAAGCTTTCTAAGGAGTAGTGAGGTTCATCGATTATTTATTCAAGAATTAGTTCAGGGCACATTCGAGGAAGCAAATGATAAAAAAATAATTTCTAAAGCAATAAAATCTATCATTGAAGAAGAAATTGTTAGTTCACTAAGAGAAAAGAAAGAGACTCTTTTAAAGAAAATATCCGCAAAATTAATATCAGAAGAAAAAGTTAGCGAGGAACTTGCAATAAATTCAGCTAAAGAAGGTTTTGAGGAAGTTGAAAGGCTACTTGCAAATCACAGCGAGGCAGTCTAACTCTATTTCTTTATATTTTCTTTATAATTCCCCCCAAAATGGGCTCAAATATAAATTAAAGATTAAATTATTGTTTGGAAATACAAAGTTGTAACTTATTAGACAATACATAGGTTATCTGATGTGTTTATCTATA---TACAA-CTTAAATCTTTCAATGGACGATTTCGTTAGAAAAAGGATCGACATAGCGACCTGTTGGGCAACCAATAGAATTTCTGCAATGGATACTTTAGAAAGGTATGAAGACAGTTATGCAATCGCAGAAGAATTTAGAGAGTGGATATTACATATTGGAGAAAATAACGAAAATTTAAAAGATTCTGTTTTAAACTTCCCAAATGAATTAAAAAAGTTATTAGACCAAAAAGTCAACGATTGAGTAATAAATCTATCGAGTGAAATCCGCCCTACATTATTTGGGGTAGTTTACTATCATTAATAGTGAAATTAGCAAATAA-ATGGAAAATAAAGAGAAGATCTCAAACATAGAAAATGTTGTAATTATAGGTTCGGGACCTGCTGGTTTCACTGCTGCAATATATGCCGCACGAGCAAATCTTCAACCATTACTTGTAACAGGATTTAATTCTGGTGGAATTCCAGGTGGGCAATTAATGACTACAACATTTGTTGAAAATTATCCAGGTTTCCCAGATGGAGTACTGGGGCCTGAATTGATGGATCTAATGAAGGCTCAAGCAGAAAGATGGGGCACTAATTTATACGAAAGTGATGTGGTCTCAATTAATACCGATTCACATCCCTTTGAATTAAAAACTTTAGAAGGAACTATAAAATCAAACTCAATTATTATTGCAACTGGAGCAAGTGCAAATAGATTAGGCGTAATTAATGAAGATAAATTCTGGAGTAAAGGAATAAGTGCTTGTGCAATATGTGATGGAGCCACCCCACAATTTAGAGATGAAGAATTAGCTGTTATTGGAGGGGGCGACTCTGCATGTGAAGAAGCAGCATATCTCACAAAGTATGGAAGCAAAGTGCATTTGATTGTTCGATCAGAAAAATTAAGGGCTAGCGCAGCAATGGTTGACAGAGTAAAAGCTAATCCAAAGATAGAAATTCATTGGAATACAAAAGTTGATAAAGCGGATGGTACTGAATGGCTTGAGAGAATAGAAACTATTCACTCTCAAGAAGGTAAAGGGGAAATCAATATAAAAGGTCTTTTTTACGCGATAGGGCACACACCTAATACGAAATTCTTGGGCAACAAAATTGATTTAGATAATAAAGGCTACATTGCTTGCAAATCAGGAAGGCCGGAAACATCAATTGAAGGCATCTTCGCTGCAGGTGATGTTGTTGATTCTGAGTGGAGACAAGGAGTTACCGCTGCAGGAACTGGATGCATGGCAGCATTAGCTACTGAAAGATGGCTAGCTGAGAAAAACTTAGCAAAAACTATAGTCAGAGAAACACCAGAACCAGAAAAAAAGCTTAATTCATCAGATTTTAATGAAGAAGAAGTTAATGAAGATACTTTCGATTCAAATTCTGAATGGCAAAAAGGCAGTTATGCATTAAGGAAACTTTATCACGAGAGTAAAAAACCTATCTTAGTAATTTTTAGTTCCCCTAGCTGCGGTCCATGTCATGTTTTGAAACCTCAGTTAAAAAGGGTAATTAAAGAACTTGATGGTGCAGTTCTTGGCGTTGAAATAGATATTGATAAAGATCAAGATATTGCGAAACAAGCTGGTATTAATGGCACACCAACAGTTCAACTTTTTAAAGAAAAATTATTAAAAAAACAATGGCAAGGTGTTAAACAAAGAAGTGAGTTTAAAGAAGCGATA
>AG-355-B23
AGGAGGAGACACCAAAAGTCGCAGGCAATAATGAATTAGAAAATAGTGAAAATAAAATCCCTAAAATCAACGTAACTGTTGTAAATGATTTCGAATTACTTGATAAATTAATTCAAAGATTAGACAAGACTAATCAAATAGTTTCTTTAGATACAGAGACCAATAGTTTGAATCCAATCGATGCGGAACTTGTTGGGATAGGGTTATGCCTTGGAGAAGAAAATGATGATTTATTTTATATACCTCTTGGTCATCAAAGAAAAAAGGAGACCTCCAATCAATTATCAATCGAAGATGTTTTCTCAAAGCTAAGAAATTGGATTGAAGATCCAAAAAAAGAAAAGGCACTCCAAAATTCAAAATTTGATAGGCAAATATTTTTTAATCATGGACTTGATCTTAAAGGCGTAACCTTTGACACCTTGTTAGCAGACTACCTTCTTAATAATCAGGAGAAGCATGGGTTAAGTGAAATTTGTTTTAGATTATTTGGATTTAAGCCTCCTTCATTTAAGGACACAGTTGGAAAAAATAAAGACTTTTCATTTGTTGATATTGATGAAGCAAGTATTTACTGCGGTTATGATGTTTTTCTAACTTTTAAGATTGTCAAAATTTTTAAAGAAAGTTTTTCAAAGGAAAAAGATGAATTAATCAAATTGTTCGAAGAAATCGAGCTACCTTTAGAGCCGGTATTGTCTCAAATGGAAATGAATGGCATAACCATCGACATTCCTTATTTGGATAAACTCTCAAAAGAATTAAAAAGTACCTTAGAAGATATTGAAAGTAAAGTTTATGAGTTAGCAGAGGAGAGTTTCAATCTATCTTCACCAAAACAACTTGGTGAGATTTTGTTTGAAAAATTAAATTTGGATAAGAAAAAATCACGGAAAACAAAAACAGGATGGAGTACAGATGCAGTAGTTCTGGAAAGATTAGTCGACGAACATGAAATAATCCAACATTTAATAAAACATAGAACTCTTAGCAAATTACTTAGCACCTATATTGATGCTCTTCCAAATCTTATTAACGAAAAAACAGGAAGAGTTCATACAAACTTTAATCAAGCTGCTACAGCAACTGGCAGACTAAGCAGTAGCAATCCTAATCTTCAAAATATCCCGGTTAGGACTGAATTTAGTAGGAGAATCAGAAAAGCATTTTTGCCTGAAAAAAATTGGAAACTTTTATCAGCTGATTATTCTCAGATCGAATTAAGAATACTTGCTCACTTAGCGGATGAAGAAATACTAATAAATGCGTTTCATAAAAATGATGACATTCATTCTTTGACTGCAAGATTGATTTTTGAGAAAGAAGAAATATCTTCTGATGAGAGGAGGGTTGGGAAAACAATAAATTTTGGAGTTATCTATGGTATGGGTATAAAAAAGTTTGCACGTTCAACAGGAGTAAGTAGTCAAGAGGCAAAAGAATTCCTAATAAAATACAAAGAAAGATATTCAAAAATTTTCAAATTTCTTGAACTCCAAGAAAGGCTTGCCTTATCAAAAGGTTATGTAAAAACAATTTTTGGTCGAAAGAGGGAATTTAATTTTGCTAAAAATGGACTTGGAAGATTAATAGGGAAAGATCCTTACGAAATTGACCTGCAATCTGCGAGAAGGGCTGGCATGGAAGCACAGTCATTAAGAGCCGCAGCTAATGCACCAATTCAAGGTTCGAGTGCAGATATTATTAAAATTGCAATGGTTCAACTTAATAAAAAATTCATAGAAATGAATGTTCCAGCAAAAATGCTTTTACAAGTACATGATGAATTATTGTTTGAAGTTGAACCAGATTCTTTGGAAATTACTACGAAATTAGTAAAGAAGACTATGGAAGATTGTGTAAAATTAAATGTGCCTCTCTTAGTTGATATTGGAATTGGAGACAATTGGATGGAGACAAAATAAACCTTATGAAATACTTATTTTAATATGATCAAACTTTTTAATACTTTAAGCAAAAAAGTAGAGGTTTTTAAGCCTATTGATGATGTGGTAAAAATTTATTGTTGTGGGGTAACTGTTTATGATTTATGTCATCTTGGTCATGCTAGAAGTTATATCGCTTGGGATGTATTGCGAAGATTTTTAATTTACAGTGATTTCAAAGTGAAGTATGTTCAAAATTTTACAGATATTGATGACAAGATCTTAAAAAGAGCCAGAGAAGAAAGCAGTTCAATGAAGGAAGTATCTGAAAAGAATATCATTGAATTTCATAAAGATATGGATTCTTTAGGGATAATGCGTCCGGATAGCATGCCAAGAGCAACGAATCATATATGCAATATCTGCACCTTCATAACAATCCTTGAGGAGAAAGGTTATGCATACTCTAGGGATGGAGACGTTTATTATTCTGTTTTCAAAAATAAAAATTATGGAAAGCTAAGTAATCAAAATTTACAAGAACAAAATATCAATCAGCAAGGAAGAATGGTTAATGAGGAAAATAGTAAAAAACTTAATCCACAAGATTTTGCGCTATGGAAAAAAGCCAAAGATGATGAACCATTTTTTGATTCGCCATGGGGTAAAGGTAGGCCAGGTTGGCATATTGAATGTTCGGCGATGGTTAAAGATGAATTAGGAGATACTATCGATATCCATTTAGGTGGTTCTGATTTGATTTTTCCACATCATGAGAATGAAATCGCCCAATCAGAAGCAGCCAATGGCAAAAAGCTAGCGAACTATTGGTTACATAATGGGATGGTCAATGTAAATGGGCAAAAGATGAGTAAATCCCTTAAAAATTTTAAAACTATCAGAGAGCTAATTAAGTCAGGTATAAGCCCTATGACTTTGCGATATTTTGTTATGACTGTGAATTATAGAAAACCACTTGATTTTACTGAAGAAGCTTTAAGGAGTGCTTCAGAAGCTTGGAAAAATATTAATGTAGCCCTTTCTTTTATGGATCTTACAAAAGGTGTTTTTAGATCTATTGATAAAGATGAATATATCGAAGAAGAATATAAAGAGAAAATAAGTTTTGAATTATCTCAAAAAAAGCTTAAATTTTCTGAGGCTCTGGGAAATGACCTCAATACAGCAGGTGCTATTGCAATTATTTACGATTTAGCGAAACCATTAAAAAACTTTTTAAACCAATTTCAAAGGGTTGAAGGTTTTAAAATAGACCTAAATCAAAAATTCTTTCTACTTGAAAATTTTAAAACTCTTGCAAAGTTGACTGAGGTACTTGGTCTCAAAAAAGAAGTTTTAGTAAAAGAAAGTAAAATAACAGCAGAAGAAATTTCATCTCTTATTAATGAAAGATTGAAAGCAAAAATGGAAAAGAATTATGCGAAGGCCGATGAAATAAGAAATTTGTTAAAAGAAAAAGGTATTGAACTTATTGATCAATCAAAGGAAATAACAAAATGGATAAGGGTCTAAA-TTTTAAGAAAAAAACCAATTTGAAATTTTTGTTTTTTAAATACCCCTTTAAATGGGAAGATATTAGAAATATCAGAGAAAATTGAAATACATTACTGTGCTCGGTTCTACTGGTTCAATAGGGACTCAAACTCTCGAAATAGCTAGTGAGCAGCCTGATAAGTTTAAAGCCGTAGCTCTTTCTGCAGGAAGAAATATAAATTTATTAACTGAACAAGTTAAAACACATAAACCAGAG-GTAGTTGCAATTGAGGATGAAAGTCTTATACAAGATTTAAAAGATAATATTAATAACTTAGATTTGGATGATCCTCCCTTGATTTTAGGTGGAAAGCAGGGGATTAACGCAGTTGCATCATGGGATAAGGCAGATACTGTGGTAACAGGGATAGTAGGCTGTGCAGGCTTAATTCCAACAATGTCAGCAATTAATGCGGGAAAAAATATTGCACTTGCTAACAAAGAAACCTTAATTGCGGCAGGACCAATTGTTATTCCTGCATTAAAGAGAAATAATAGTAGGCTTTTACCTGCTGATTCAGAACACTCTGCTATCTTTCAATGTTTACAAGGATTACCTAATTATGAAAATGCAGATTTTTCAACAGGAGAGATTCCTAAAGGTTTAAAAGCCATACACTTAACCGCTTCTGGTGGTGCTTTCAGAGATTGGGCCGTTGAGGATTTAAAGCATGTCACAGTTGAAGATGCGACTTCACATCCTAATTGGGATATGGGCAAAAAAATAACTGTAGATTCAGCAACTCTTATGAATAAAGGATTAGAAGTTATAGAAGCTCATTATTTATTTGGAACCTCTTACGAAAATATCGAAATAGTTATCCACCCTCAAAGTATTATTCATTCAATGATTGAGATGGAAGATTCTTCAGTATTAGCTCAATTAGGTTGGCCAGATATGAAACTACCCATTTTATATGCGATGAGTTGGCCTGAAAGATTTAAAACAAATTGGAAAAGATTAAACCTAAGTGAAATTGGAAAATTAACTTTTAAAGAGCCAGACGAGTTTAAATATCCATGCATGGGACTTGCCTATGCTGCAGGAAAATCTTCTGGGACTATGCCTGCAGTCTTAAACGCTGCTAATGAAATGGCTGTTGAACAATTTCTCAAAGAAAAAATTTCTTTTCAAGAAATTCCAACATTTATAAGTAAAGCTTGTGAATCACATATGGATAATTTGAATTTGAGTCCCGAATTGGAGGATATTCTTGAAGTAGACAATTGGGCCAGACTTTTTGTTAACCAAGAAATTAAAAAAGGGAAAAAATACGTAAGTATTGGATAAAAGTGAATATAAAAAAACATCTTCTACTATGTGCAACACCCACAAAACAGAAATGCTTTAAAGGCAATGAAGGTCAAAAAGCATGGGAATGTCTGAAAAAGACTTTAAAAAAATTTGAGAATGATCCCTCTACAAAAAACGTTCATATATTAAGATCAAAAGCTGACTGTTTAAGGGTATGTAAGAACGGCCCAATTCTTCTTATTTGGCCTGATGGTATTTGGTATGAGAAAGTTTCTCCAGAAAAAATTTCTGAAATTTTTACCTCACATATTATTAACGGTAAGCCAATAGAAAAATGGATTTTCAAAAAAACACCATTTTTAAATAGTCCTAGATACTCATAAACCAATTCTTTACGACTTCGTCTGACCAGCAGCCATTAATCGAATGAAAACCATTATGACCTCCTTTTTCAGTTATAAAAATAGTGAATTTTTCAATAGATTCTTTTCTTAAATTCAAAGTATCCTTATATGGAACCCACGGATCATCCTTGGCATGAATAAAAAGCGTTGGAGGTAATTTTTTTATTGAGTTTTGGATTCTAAATATCGGAGAAGCTTTAATATAATAATCCTTTAAAGAATTAAATCCCCAACTAGGAGCTGTAAATTTCTGATCAAATTCCCTTATACTTTTTAAATTTTTAATTTTTATTCTTAATTTCTCGTTATCAAGGAGTTTACCTTCATCATTAAATCCATCCCATAACTGATGTTTTAAGCGGTGAAGTAACCATTTTTGGTAGATAGAATTTCTAGGCTTTTCAATACAGAGACTGCATGAAGATAAATCTAAAGGGGTACTCACGCAGGCAAGACCATCTAAAAGTTTTTCTCCTTTGTTTTCATCGTAATCTAGGCAGGCATTTAAAAGAATTGTTCCTCCTAAAGATAATCCAACACCGTAAATTGGAAGATTATTATTCCTTTTCATAAGATCTTTGAACTCTAAATTAATTAATTTTTTAAAATAATTAATTGCTGAAATAACATCACTGGAGCATCTAGCACAATAATTTCCTTTAGCTAAATATCTCGCTGATCCAGATCCCCTTAGATTTAATTTAAGAACTCCAAAACCATTATTTACTAATTTCCTAGATATTCTTCTTAAACCAAACCGTTTAGTTGAGCCCCCTAAACCATGTGTAACGATTACAAAACCCCTAAGTGAGTTTAAGTTTTCAGGTAATTCTAAAAAACCTAAAAGATAATCACATTCAAATTTTTTAGAAAGAATTTTATTAATCGGAAAGAATATTTTTTTATTTTTTTTTGATTTACCAAAATCAATAACAAAAGTATCTCTCAAAGTTTGTAAGTCCCCACCTATCCAAGGTAAGACTTCTCGAAATGGTTTATTTTTTAAGTAATCTGAAAAACTAAAAGATATACTATTATTTTTCCCCAACTCCAAGATCCTTTAATTCTCCAATCAAATCATTCAGTACCTTTTTTGCATCACCAAAGACCATTGAGGTATTTGGCAGATCAAATAAATCATTTTTTATTCCGGAGTAACCTGCACTCATACCACGTTTAATTACAAATACCGTTCTTGCTTCCTGCACATCAAGAACTGGCATGCCATATAAAGGAGAAGAGCTATCATTTTTAGCTTGAGGATTAACCACATCATTTGCTCCTAAAACTAAAACAACATCCGTTGCTGGGAAATCAGGATTTACAACGTCCATCTCTTTAAGTTGTTCGTAAGGAACATCTGCTTCTGCTAAAAGTACATTCATATGTCCAGGCATCCTCCCTGCTACAGGATGAATTGCGTAAACAACTTCAATACCATTTTGCTCTAGTTTTTTTGTCACTTCCCTTAAAGTATGTTGAGCTTGAGCTACTGCAAGACCATAACCAGGAACAATAATTACCTTGTTAGCTGCCTCTAAAGTCAATGCGCATTCTTCAACACTGCAAGAAGTTATATTTGTATATTCTCCTGAACCAGAAGATGCTGTACTTTGTGCCGATAAAGATCCTCCAAAAAGAACTGAGACCAATGATCTATTCATACCCTTGCACATTACTTGTGTAAGTATTAGACCTGCCGCTCCAACCATTGCGCCTGCTACTATCAAAAGCTGACTATCTACAACGAAACCTGCCGCTGCCGCTGCAATCCCTGAATAGCTATTTAATAAAGATATAACGACTGGCATATCAGCTCCACCAATTGGCAAAGTAACTCCAATACCTAATAAAGAAGAAACTATAACTAAAAGCCAAATAGAACTTGTATTGCCGTTTATCAAATCAAGAAAGGCTATCAAGGAAGCAACTCCAAAAACAATATTTACAAAATGTCTAACTTTGCTCTGAGTCCATCCTGGAGTTGACAACCAACCCTGTAACTTTGCCATCGCCACAATTGAACCTGTGAAAGTTATGGCACCAACAAATATAGATACAGATATTGAAATTTCGTTAATCAGTGACTTAAAAAAATCAAAATTTTCTTGGCCACCAGATATAGGAAAAATAGCTACTCCTAAGGCCACTAAAAGTGATGACATTCCTCCACAACCATTGAACAATGCCACTGTTTCAGGCATGGAGGTCATAGGTACTTTTTTTGCAAGAATTGCTCCGAATAAACTACCTATGATTGATCCAATTATTATCCAAATCCAAGACTGAATAGCAATACCAGAAGTGCCTAAATAGTAAGAAAGTAATCCTACTACTGATAGCGACATTGCAAATGCAGCTAATCTATTGGCATCCCTTGCTGATTTTACTTTTGACAATCCTTTTATTCCCAAAGCCAGTAAAAGTACTGCTAGAAGGTCAATAACGAATTTAATGATTACAGGTAGATTCATG-TTAAAAATTACTTCTTATTTGATGGTTTACGACTAAACATCGCGAGCATTCGATCAGTTACAAAGAAACCTCCTACAACGTTGAAAAGAGCAAATCCAAGAGAAACTGAACCAATGATTAAAAGTGGTATGTTATCTTCTGCTTTTACAATTAAAGTCAAGGCTGCAAGCATTGTTATTCCTGAAATTGCATTTGCTCCACTCATTAGAGGTGTATGAAGAGTAGGAGGAACTTTTCCAATTAACTCGAGACCTAATAAACTACCAAGTAAAAGAACCCAAAGAAGACTTATAAAAGACATAATTTTAAAACCTCAATTTTCAAAAACTTTATTTTGAAGAACAACTCCTTCATCGCTTAATAAACATCCAGAAATGAGTTCATCCTCTTTATCTAATTTAATTACACCATCTTTTATAAATGGTGTAATCAAAGATGTTAAGTTCTTAGCATAAAGTGAACTTGCATCATAAGGAACTGAAGAGGGTAATTCGCCCGCTCCTATGAGTTTTACCCCATCTTTAATAATAGTTTCATTTGATTTTGTTCCTTCGCAGTTCCCTCCCTGAGAAACTGCTAAATCAATAACTACTGCTCCATGCCTCATTTTTTCAATCATGGGTGAGTCTATTAAAACAGGGGCCTTTTTACCTAGAACTTGAGCAGTACATATAGCAACATCAGCTTCAGATAAATATTTAGTTAAAGTTGCCTTCTGTTTTGAGAGGAATTCGGGTGTTACAGCTTTTGCATAACCTCCTGCCTCTCCTGGCTTTTCCTCAACTTCAGGAAGTTCTATAAATCTTGCTCCGAGGGACTCTACTTGTTCCTTAACAGCAGGTCTAATATCAGATACAAATACTATTGCTCCAAGTCTTTTTGCTGTCGCAACTGCCTGTAAACCTGCAACGCCTCCACCAAGAACCACCACTTTGGCAGGTTGGACTGTCCCAGCTGCAGTCATAAGCATTGGGAAATATCTATCTAACTCACTTGCAGCCAAAAGAACTGCTTTATATCCAGCAATATTGGCCTGTGAAGAAAGAACATCAGAAGATTGAGCTCTACTAATCCTCGGAAGCAACTCTAGTGATAAGGCTGAAATCTGATTACTATTGATAATCCTTAAAAGCTCCTTATTACCATATGGGTTAAGAAGACCGAGAAGAACAGCGCCTTTCTTTAACTTAGTTAAATTATCCTCTGATGGAGTTTGAACACAAAATATTAAGTCCGCTTCACTCCAAATTTTTTGATCTAAGTTGTTTATTATTGTTCCGCCCGATTCTTCATATGATAAGTCACTAAATCCTGATAATTTCCCTGCTGAACTTTCAATATAAACATCACATCCAAGGCTTTTTAATTTCTTTACCGCTTCTGGGGTAGCTGAAACTCTCCTTTCACCAGAGCTTGTTTCGGAAGGAATAAGTATCTTTGTCAATGTATTTATTTTTTT-AACATACTAAATATAAATTGAAGAAAGTCAAAAGTCTTGGATTTTTGTTAAAAATATATTTTCTTTTCTATAAAAAATAGCTATTTAGAATATATAAGTACTAAATAATCC-AATGAGTATAAAAGCAATCGAATGTCCTGATGGAGTTTGCCATAGTCATCATGGTGGTCATGCTGTTCCAAGGCAAGCTATGCAGAAAAATCTAGAAAAGCATGGTAAAGACTGGTGCGAGAAATTAGCAGAGAGAATTTATGAAATGTCAGTTGATACTTATTCACAGACAGTCATGCCCAGTCTCCACTCGGCAGGGTGGCAAAGAAGACATTTAGATTGGGAATTTAAGCTGGCAGAAAATGATTCTGAACCTGATGAAGCTCTTGTTGAAGGAATTATTAATGCCACAGAAAGCTTTCTAAGGAGTAGTGAGGTTCATCGATTATTTATTCAAGAATTAGTTCAGGGCACATTCGAGGAAGCAAATGATAAAAAAATAATTTCTAAAGCAATAAAATCTATCATTGAAGAAGAAATTGTTAGTTCACTAAGAGAAAAGAAAGAAACTCTTTTAAAGAAAATATCCGCAAAATTAATGTCAGAAGAAAAAGTTAGCGAGGAACTTGCAATAAATTCAGCTAAAGAGGGTTTTGAGGAAGTTGAAAGGCTACTTGCAAATCACAGCGAGGCAGTCTAACTCTATTTCTTTATATTTTCTTTATAATTGGCTCAAAAATTGGTTCAAATATAAATTAAAAATTAAATTATTGTTTGGAAGTACGAAGTTGTAACTTATTAGACAATACATAGGTTATCTGATGTGTTTACCTATA---TACAA-CTTAAAACTTTCAATGGACAATTTCATTAGGAAAAGGATCGACATAGCGACCTGTTGGGCAACCAATAGAATTTCTGCAATGGATACTTTAGAAAGGTATGAAGACAGTTATGCAATCGCAGAAGAATTTAGAGAGTGGATATTACATATTGGAGAAAAGAACGAAAATTTAAAAGATTCTGTTTTAAACTTCCCAAAGGAATTAAAAAAGTTATTAGACCAAAAAGTCAACGATTGAGTAATAAATCTATCGAGTGAAATCCGCCCTACATTATTTGGGTTAGTTTATTATTATTAATAATGAAATTAGAAAATAA-ATGGAAAATAAAGAGAAGATTTCAAACGTAGAAAATGTTGTAATTATAGGTTCGGGACCTGCAGGTTACACTGCTGCAATATATGCCGCACGAGCAAATCTTCAACCATTGCTGGTAACAGGATTTAATTCTGGAGGAATTCCCGGTGGGCAATTAATGACTACAACATTTGTTGAAAATTATCCAGGTTTTCCAGATGGAGTATTAGGTCCTGAATTGATGGATCTAATGAAGGCTCAAGCAGAAAGATGGGGCACTAATTTATACGAAAGTGATGTTGTCTCAATAAATACTGATTCACATCCCTTTGAATTAAAAACTTTAGAAGGAACTATAAAGTCTAACTCAATTATTATTGCAACTGGAGCAAGTGCAAATAGATTAGGAGTGATAAATGAAGATAAATTCTGGAGTAAAGGAATAAGTGCTTGTGCAATATGTGATGGAGCAACCCCACAATTTAGAGATGAAGAATTAGCTGTCATTGGAGGTGGCGACTCTGCATGCGAAGAAGCAGCATATCTCACAAAATATGGAAGCAAAGTGCATTTGATTGTTAGATCAGAAAAATTAAGAGCTAGCGCAGCAATGGTAGATAGAGTAAAAGCTAATCCAAAGATAGAAATTCATTGGAACACAAAAGTTGATAAAGCGGATGGCTCTGAATGGCTTGAGAGAATAGAAACTATTCACTCTCAAGAAGGTAAAGGGGAAATCAATATAAAAGGTCTTTTTTACGCGATAGGGCACACACCAAATACGAAATTCTTGGGCAACAAAATTGATTTAGATAATAAAGGCTATATTGCTTGCAAATCAGGAAGGCCAGAAACATCTATTGAAGGCATCTTTGCGGCAGGTGACGTTGTTGATTCTGAGTGGAGACAAGGAGTTACCGCTGCAGGAACTGGATGCATGGCAGCATTAGCTACCGAAAGGTGGCTAGCCGAGAAAAACTTAGCAAAAACTATAGTCAGAGAAACACCCGAACCAGAAAAAAAACTTAATTCATCAAAATTTAATGAAGAAGAAGTTAATGAAGATACTTTCGATTCAAATTCTGAATGGCAAAAAGGCAGTTATGCATTAAGGAAACTTTATCACGAGAGTAAAAAACCTATCTTAGTAATTTTTAGTTCCCCAAGCTGCGGCCCATGTCATGTTTTGAAACCTCAGTTAAAAAGAGTAATTAAGGAACTTGATGGAGCAGTTCTTGGCGTTGAAATAGATATTGATAAAGATCAAGATATTGCAAAGCAAGCTGGCATTAATGGCACACCAACAGTTCAACTTTTTAAAGAAAAATTATTAAAAAAACAATGGCAAGGTGTTAAACAAAGAAGTGAATTTAAAGAAGCGATA
>AG-412-J13
AGGAGAAGGAACCAAAATTCTCTAGTAAAAATGAATTAGAAAATAGTGAAAATAATATCCCTAAAATTAACGTTTCTATTGTAAATGATTTTGAATTACTTGATAAATTAATTCAAAGATTAGACAAGACCAGTGAGATAGTTTCTTTAGATACAGAGACTAACAGCTTAAATCCAATCAATGCGGAACTTGTTGGAATAGGATTATGTCTTGGAGAAGAAATTGATGATTTATTTTATATACCTCTTGGTCATCAAACAAAAAAAGAGACTCCCAATCATTTATCAATTGAAGATGTTTTCTCAAAACTAAGAACTTGGATAGAAGATCCAAAAAAAGAAAAAGCACTCCAAAATTCTAAATTTGACAGACAAATCTTTTTTAATCATGGACTTGATCTAAAAGGTGTTACCTTTGACACCTTGTTAGCAGATTACCTTCTAAATAACCAGGAGAAGCATGGATTAAGTGAAATTAGTTTTAGATTGTTTGGATTCAGGCCACCTTCTTTTAAGGAAACAGTTGGAAAAAATAAAGACTTTTCATTTGTAGATATTGATAAAGCTAGTATTTACTGTGGTTATGACGTATTTCTTACTTATAAAATTGTCAATATTTTTAAAGAAAGATTTTTAAAGGAAAAAGATGAATTAATTAAATTATTCGAAGAAATCGAGCTACCTTTAGAGCCGGTATTGTCCCAAATGGAAATGAATGGCATAATCATCGACATTCCATATCTAAAAAAACTCTCAAGTGAAATAAAAAGTACTTTAGAAAATATTGAAAGTAAAGTTTATGAATTAGCAGAAGAAAACTTTAATCTATCTTCACCAAAACAACTAGGTGAGATCTTGTTTGAAAAATTAAATTTGGATAAAAAGAAATCACGAAAAACAAAAACAGGATGGAGTACAGATGCAGTAGTTCTTGAACGATTAGTCGACGAACATGAAATAATCCAACACTTAATAAAACATAGAACTCTTAGCAAATTACTTAGCACCTATATTGATGCTCTTCCAAATCTTATTAACGAAAAGACAGGAAGAGTTCATACAAACTTTAATCAAGCTGCTACAGCAACTGGCAGGCTAAGCAGTAGTAATCCTAATCTTCAAAATATCCCAGTTAGGACTGAATTTAGTAGGAGAATCAGAAAAGCATTCTTGCCTGAAAAAGATTGGAAACTTTTATCAGCTGATTATTCTCAGATCGAATTAAGGATACTTGCTCACTTAGCGGATGAAGAAATACTAATTAATGCATTTCATAAAAATGATGACATTCACTCTTTGACTGCAAGATTAATTTTCGAGAAAGAAGAAATATCTTCTGATGAGAGGAGAGTTGGGAAAACAATAAATTTCGGAGTTATCTATGGAATGGGAATAAAAAAGTTTGCACGTTCTACAGGAGTAAGTACTATAGAGGCAAAAGAATTCCTAATAAAATACAAAGAAAGATATTCAAAAATTTTCAAATTTCTTGAACTTCAAGAAAGACTTGCCTTATCAAAAGGTTATGTAAAAACAATTTTTGGTAGAAAGAGAGAATTTAAGTTTGATAAAAATGGACTTGGAAGATTAAGAGGAAAAGATCCTTATGAAATCGACTTGCAATCCGCTAGAAGGGCTGGAATGGAAGCTCAGTCATTAAGAGCCGCAGCTAATGCACCTATACAAGGTTCGAGTGCAGATATTATTAAAATTGCAATGGTTCAACTAAATAAGAAATTCATAGAAATGAATGTTCCAGCGAAAATGCTTTTACAAGTACATGATGAATTATTGTTCGAAGTTGAACCAGATTCTTTGGAAATTACGACAAAATTAGTAAAGAAGACTATGGAAGATTGTGTAAAATTAAATGTGCCCCTTTTAGTTGATATTGGAATTGGAGACAATTGGATGGAGACAAAATAAAACTCATGAAATACTTTTTGTAATATGATCAAACTTTTTAATACTTTAAGCAAAAGAGTTGAGGTTTTTAAGCCTATTGATGATGTAGTAAAAATTTATTGTTGTGGAGTAACTGTTTATGATTTATGTCATCTTGGTCATGCCAGAAGTTATATAGCTTGGGATGTATTGAGAAGATTTTTAATTTTCAGTGATTTCAAAGTGAAGTATGTTCAGAATTTTACAGATATTGATGACAAGATCTTAAAAAGAGCGAAAGAAGAAAGCAGTTCAATGAAGGAAGTATCTGAAAAGAATATTATTGAATTTCATAAAGATATGGATTCTTTAGGGATAATGCGCCCGGATAGTATGCCACGAGCAACGAATCATATATGCAATATCTGCTCCTTCATAACAATCCTTGAGGACAAAGGTTATGCATACTCTAGGGATGGAGATGTTTATTATTCTGTTTTCAAAAATAAAAATTATGGAAAGCTAAGTAATCAAAATATACAAGAACAAAATATCAATCAGCAAGGAAGAATGGCTAATGAAGAAAATAGTAAAAAACTTAATCCGCAAGATTTTGCACTATGGAAAAAAGCCAAAGATGATGAACCATTTTTTGATTCGCCATGGGGGAAAGGTAGGCCAGGATGGCATATTGAATGTTCGGCAATGGTTAAAGATGAATTAGGAGATACTATTGATATCCATTTAGGTGGTTCTGATTTGATTTTTCCACATCATGAGAATGAAATCGCCCAATCAGAAGCAGCCAATGGCAAAGAGCTAGCGAACTATTGGTTACACAATGGGATGGTCAATGTAAATGGACAAAAGATGAGTAAATCCCTTAAAAACTTTAAAACTATCAGAGAGCTAATTAAGTCAGGTATAAGCCCTATGACTTTGCGATATTTTGTTATGACTGTGAATTATAGAAAACCACTGGATTTTACTGAAGAAGCTTTAAGGGCTGCTTCAGAAGCTTGGAAAAACATTAATGTAGCCCTTTCTTTTATGGACCTTACAAAAGGTGTTTTTAGATCTATTGATAAAAATGAATCTATCGAAGAAGAATATAAAGAGAAAATAAGTTTTGAATTATCTCAAAAAAAGCTTAAATTTTCTGAGGCTTTGGGAAATGACCTTAATACAGCAGGTGCTATTGCAATTATTTACGATTTAGCGAAACCATTAAAAAACTTTTTAAACCAATTTCAAAGGGTTGAAGGTTTTAAAATAGACCTAAATGAAAAATTCTTTCTACTTGAGAATTTTAAAACTCTTGAAAAGTTGACTGGGGTGCTTGGTCTTAAAAAAGAGGTTTTAGTAAAAGAAAGTAAAATAACAGAAGAAGAAATGTCATCGCTTATTAATGAAAGATTGAAAGCAAAAAAGGAAAAGAATTATGCGAAGGCCGATGAAATCAGGAATTTGTTAAAAGAAAAAGGTATTGAACTTATTGATCAATCAAAGGAAATAACAACATGGATAAGGGTCTAAA-TTTTAAGAAAAAAACCAATTTGAAATTTTTGTTTTTTAAATACACCTTTAAATGGGAAGATATTAGAAATATCAGAGAAAATTGAAATACATTACTGTGCTCGGTTCTACTGGTTCAATAGGGACTCAAACTCTCGAAATAGCTAGTGAGCAGCCTGATAAGTTTAAAGCCGTAGCTCTTTCTGCGGGAAGAAATATTAATTTATTAACTGAACAAGTTAAAACACATAAACCAGAG-GTAGTTGCGATTGAGGATGAAAATCTTATAGAAGATTTAAAAGATAATATTAATAACTTAGATTTGGATAGTGCTCCCTTAGTTTTGGGTGGAAAGGAGGGTATTAACGTAGTTGCAGCTTGGGATAAGGCAGATACTGTGGTAACCGGGATAGTAGGCTGTGCAGGCTTAATTCCAACAATATCCGCAATTAATGCGGGGAAAAATATAGCACTTGCTAACAAAGAAACTTTAATTGCGGCAGGGCCAATTGTTATTCCTGCATTAAAGAAAAATAATAGTAGGCTTTTACCTGCTGATTCAGAACACTCTGCAATCTTTCAATGTTTACAAGGATTACCTAATTATGAAAATGCAGATTTTTCAACAGGAGAAATGCCTAAGGGTTTAAAAGCCATACATTTAACAGCTTCTGGCGGTGCTTTCAGAGATTGGGCCGTTGAGGATTTAAAGCATGTCACAGTGGAAGATGCAACTTCACATCCTAATTGGGATATGGGGAAAAAAATAACTGTAGATTCTGCAACTCTTATGAATAAAGGATTAGAAGTTATAGAAGCCCATTATTTATTTGGGACCTCTTACGAAAATATCGAAATAGTTATCCATCCTCAAAGTATTATTCATTCAATGATTGAGATGGAAGATTCTTCAGTATTAGCTCAATTAGGTTGGCCAGATATGAAACTACCTATTTTATATGCGATGAGTTGGCCTGAAAGATTTAAAACAAATTGGAAAAGATTAAACCTAAGTAAAATTGGAAAATTAACTTTTAAAGAGCCCGACGAGTTTAAATATCCATGCATGGGACTTGCCTATGCCGCAGGAAAATCTTCTGGGACTATGCCTGCAGTCTTAAATGCTGCTAATGAAATGGCTGTTGAACAATTCCTTAAAGAAAAAATTTCTTTTCAAGAAATTCCAACACTTATAAGTAAAGCTTGTGAATCACATATGAAGAATTTGAATTTGAGTCCCGAATTAGAGGATATTCTTGAAGTAGACAATTGGGCCAGACTTTTTGTTAGGCAAGAAATTAAAAAAGGGAAAAAATACGTAAGTATTGGATAAAAGTGAATATTAAAAAGCATCTTCTACTATGCGCAACACCCACAAAACAGAAATGCTTTAAAGACAACGAAGGTCAAAAAACATGGGAATGTCTGAAAAAAACCTTAAAAAAATTTGAGAATGATCCCTCTACAAAAAACGTTCATATATTAAGATCAAAAGCTGACTGTTTAAGGATATGTAAGAACGGCCCAATTCTTCTTGTTTGGCCAGATGGTATTTGGTACGAGAAAGTTTCTCCAGAAAAAATTTCAGAAATTTTTACCTCACATATTATTAACGGTAAGCCAATAGAAAAATGGATTTTAAAAAAAACACCATTTTTAAATAGTCCTAGATACTTATAAACCAGTTCTTTACGACTTCGTCTGACCAGCAGCCATTAATTGAGTGAAAACCATTATGACCTCCTTTTTCAGTTATAAAAATAGTAAATTTATCAATAGATTCTTTTCTTAAATTCAAAGTATCCTTATATGGAACCCAAGGATCATCCTTGGCATGAATAAAAAGCATTGGAGGTAATTTTTTTATTGAGTTTTGGATTCTAAATATTGGAGAAGCTTTTACATAATAATCTTCTAAAGAATTAAATCCCCAACTAGGAGCTGTAAATTTCTGATCAAAATCCCTTATACTTTTTAAATTTCTAATTTTTTTTCTTAATTTCTCGTTATTAAGAATTTTGCCTTCATCATTAAATCCCTCCCATAACTGATTTTTTAAGCGTTGAAGTAACCATTTTTGGTAGATGTAATTTCTAGATTTTTCAATACAGAAACTGCATGATGATAAATCTAAAGGGCTACTAACGCAGGCTAGGCCATCTAAAAGTTTTTCGCCTTTGTTTTCATCGTAATCTAAGCAGGCATTTAAAAGAATTGTTCCGCCTAAAGATAATCCAACTCCGTAAATTGGAAG---ATTATTCATCTTAATGAGATCTTTAAACTCTAAATTAATCAATTTTTTAAAATAATTAATTGCTGAAATAACATCACTGGAGCATCTGGCACAATAATTTCCTCTAGCTAAATATCTCGCAGATCCAGATCCTCTTAGATTTAATTTAAGAACTCCAAAACCATTATTTGCTAATTTCCTAGAGATTCTTCTTAAACCAAACCGTTTAGTTGATCCCCCTAAACCATGTGTAACGATTACAAAACCCCTAAGAGAGTTAAAGTTTTCAGGTAATTCTAAAAATCCTAGCAGATAATCACATTCAAATTTTTTAGAAAGAATTTTATTAATCGGAAAGAATATTTTTTTATTTTTTTTTGATTTACCAAAATCAATAACAAAAGTATCTCTCAAAGTTTGTAAGTCGCCACCTATCCAAGGTAAGACTTCTCGAAATGGCTTATTTTTTAAGTAATCTGAAAAACCAAAAGATATACTATTATTTATCCCCAACTCCAAGATCCTTTAATTCTCCAATTAGATCATTTAATACCTTCTTTGCATCACCAAAGACCATAGAGGTATTTGGCAGATCAAATAAATCATTTTTTATTCCGGAATAACCTGCACTCATACCTCGTTTAATTACAAATACCGTTCTTGCTTCCTGAACATCAAGAACTGGCATGCCATATAAAGGGGAAGAACTATCATTTTTAGCCTGAGGATTAACCACATCATTTGCTCCTAAAACTAAAACAACATCCGTTGCTGGAAAATCAGGATTTACAACGTCCATCTCTTTAAGTTGTTCGTAAGGAACATCTGCTTCTGCTAAAAGTACATTCATATGTCCAGGCATCCTCCCAGCTACAGGATGTATTGCATAGACAACTTCAATCCCATTTTGCTCTAGTTTTTTTGTCACTTCCCTTAAAGTATGTTGCGCTTGAGCTACTGCAAGACCATAGCCAGGAACAATTATTACCTTATTAGCTGCTTCTAAAGTCAATGCACATTCTTCAACACTGCAAGAAGTTATATTTGTATATTCTCCTGATCCAGAAGAGGCCGTACTTTGCGCAGACAAAGATCCTCCAAAAAGAACTGAGACCAAAGATCTATTCATCCCCTTACACATTACTTGAGTAAGTATTAGACCTGCTGCTCCAACCATTGCGCCTGCTACTATCAAAAGCTGACTATCTACAACGAAACCTGCTGCTGCTGCTGCAATCCCTGAATAGCTATTTAATAAAGATATAACAACTGGCATATCGGCTCCACCAATTGGCAAAGTAACTCCGATGCCTAATAAAGAAGAAACTATAACTAAAAGCCAAATTGAACTTGTATTGCCGTTTATCAAATCAAAGAATGCTATCAAGGAAGCAACTGCAAAAACAATATTTACAAAATGTCTAACTTTGCTCTGAGTCCATCCTGGAGTTGACAACCAACCCTGTAACTTTGCCATAGCCACAATTGAACCTGTGAAAGTTATGGCACCTACAAATATAGAAACAGATATAGAAACTTCGTTAATCAGTGACTTAAAAAAATCAAAATTTTCTTGGCCACCAGATACAGGGAAAATAGCTACTCCTAAGGCTACTAAAAGTGATGACATTCCTCCACAACCATTGAACAAAGCCACTGTCTCAGGCATGGAGGTCATAGGTACTTTTTTTGCAAGTATTGCTCCGAATAAACTTCCTATGATTGATCCAATTATTATCCAAATCCAAGACTGAATAGCAATTCCAGAAGTACCCAAATAATAAGAAAGTAATCCTACTACTGATAGCGACATTGCAAATGCAGCTAATCTATTTGCATCTCTTGCTGACTTTACTTTTGACAATCCCTTTATTCCCAAAGCCAGTAAAAGTACAGCTAGAAGGTCAATAACGAATTTAATGATTACAGGTAGATTCATG-CTAAAAATTACTTCTTATTTGATGGTTTACGACTAAACATCGCGAGCATTCGATCAGTTACAAAGAAACCGCCTACAACGTTGAAAAGAGCAAATCCAAGAGAAACTGAACCAATAATTAAAAGTGGCACATTTTCTCCTGCTTTTACAATTAAAGTCAATGCTGCCAGCATTGTTATTCCTGAAATTGCATTTGCTCCACTCATTAGAGGTGTGTGAAGAGTAGGAGGAACTTTTCCAATTAACTCGAGGCCCAATAAACTACCTAGTAAAAGAACCCAAAGAAGACTTATAAAAGACATAATTTCAAAACCTCAATTTTCAAAAACTTTATTTTGAAGAACAACTCCTTCATCGCTTAACAAACATCCAGAAATGAGTTCATCCTCTTTATCTAATTTAATTACACCATTTTTTATAAATGGTGTAATCAAAGATGTTAAATTCTTAGCATAAAGTGAACTTGCATCATAAGGAACTGATGAGGGTAATTCGCCAGCTCCAATAAGTTTTACCCCATCTTTGATAATAGTTTCATTTGATTTTGTTCCTTCGCAGTTCCCTCCCTGAGAAACTGCTAAGTCAATAACTACTGCACCAAGTCTCATTTTTTCAATCATGGGAGAGTCTATTAAAACAGGGGCCTTTTTACCTAGAACTTGCGCAGTACATATAGCAACATCAGCTTCAGATAAATATTTTGTTAAAGTAGCCTTCTGTTTTGAAAGGAATTCAGGTGTTACAGCTTTTGCATAACCTCCAGACTCTCCTGGTTTTTCATCCACTTCAGGAAGTTCAATAAATCTTGCTCCGAGGGACTCTACTTGTTCTTTAACAGCAGGTCTAATATCAGATACAAATACTATTGCACCAAGTCTTTTTGCTGTCGCGACTGCCTGCAATCCTGCAACGCCTCCACCAAGAACCACTACTTTGGCAGGTTGGACTGTGCCTGCTGCAGTCATAAGCATTGGGAAATATCTATCTAACTCACTTGCTGCTAAAAGAACTGCTTTATATCCGGCGATATTGGCCTGAGAAGAAAGAACATCAGAAGATTGAGCTCTACTAATCCTCGGAAGCAACTCTAGTGATAAAGCTGAAATCTTATTACTATTAATAACCCTGAGAAGCTCCTTATTACCATATGGGTTAAGAAGACCAAGAAGAACAGCGCCTTTTTTTAGCTTAGTTAAATTATCTTCAGAAGGAGTTTGAACACAAAATATTATATCAGCTTCACCCCAAATGTTTTGATCTAGTTTACTAATTATTTTGGCGCCCGACTCTTCATATGATAAGTCACTAAATCCTGATAATTTTCCTGCTGAACTTTCAATATAAACATCACATCCAAGACTTTTTAATTTTTTTACCGCTTCTGGCGTTGATGAAACTCTCCTTTCACCGGAGCTTGTTTCGGAAGGAATAAGTATCTTTGTCAATTTATTTATTTTTTT-AACATACTAAATATAAATTGAAGAAAGTCAAAAGTCTTGGATTTTTGTTAAAAATATATTTTCTTTTCTAAAAAAAATAGCTATCTAGAATATATAAGTACT-ATTAATCT-AATGAGTATAAAAGCAATCGAATGTCCTGATGGAGTATGCCACAGCCATCACGGCGGTCATGCCGTTCCCAGACAAGCCATGCAGAAAAATCTAGAAAAGCATGGTAAAGATTGGTGTGAGAAGTTAGCAGAGAGAATTTATGAAATGTCAGTTGATACTTATTCACAGACAGTCATGCCCAGTCTCCACTCGTCAGGTTGGCAAAGAAGGCATCTAGATTGGGAGTTCAAGCTAGCAGAAAATGATTCTGAACCAGATGAAGCTCTTGTTGAAGGAATTATCAATGCCACAGAAAGCTTTTTAAGGAGTAGTGAGGTACATCGGTTATTTATTCAGGAATTAGTCCAGGGTACATTTGAAGAAGCAAATGATAAAAAAATAATTTCTAAAGCAATAAAATCTATCATTGAAGAAGAAATTGTTGGTTCACTAAGAGAAAAGAAAGAAACTCTTTTGAAGAAAATATCTGCAAAATTAGTATCAGAAGAAAAAGTTAGCGAAGAACTTGCAATAAATTCAGCTAAAGAGGGTTTTGAGGAAGTCGAAAGGCTACTTGCAAATCATAGCGAGGCAGTTTAGCTTCAATTCTTTATATTTTCTTCATAATCTCCCCAAATAAAGGTTCAAATATAAATTAATAATTAAGTTATTGTTTGGAAGTACAAAGTTGTAACTTATTAGACAATATTTTAGTTCTCTGATGTGTTTATGTATA---TACAA-CCAAAATCTTTCAATGGACAATTTCATAAGAAAACGAATCGACATTGCCACCTGTTGGGCAACCAACAGAATTTCTGCAATGGATACTCTAGAAAGATACGAAGACAGTTATGCAATTGCAGAAGAATTTAGAGAGTGGATATTACATATTGGAGAAAAGAACGAAAATTTAAAAGATTCTGTTTTAAACTTCCCAAAAGAATTAAAAAAATTATTAGACCAAAAAATAAACGAATAAACAATAAATCGATCGGGTTAAATCCGCCTTACATTATTTGAGTTTGTTTATTATTATAAGTAGTGAAATTAGCAAATAA-ATGGAAAATAAAGAAAAGAATTCTAATGTAGAAAATGTTGTAATTATAGGCTCAGGACCTGCAGGTTATACAGCTGCAATATATGCAGCAAGAGCAAATCTTCAACCATTGCTGGTAACAGGATTTAATTCTGGTGGAATACCTGGTGGGCAATTAATGACTACAACATTTGTTGAAAATTATCCAGGTTTCCCAGATGGAGTACTAGGTCCTGAATTAATGGATCTAATGAAGGCTCAAGCAGAAAGATGGGGCACTAATTTATACGAAAGTGATATTGTCTCAATAAATACCGATTCACATCCCTTTGAATTAAAAACTTTAGAAGGGACTATAAAAGCTAACTCAATTATTATTGCAACTGGAGCAAGTGCAAATAGATTGGGCGTGATAAATGAAGATAAATTTTGGAGTAAAGGAATAAGTGCCTGTGCAATTTGTGATGGAGCAACTCCACAATTCAGAGATGAAGAATTAGCTGTTATAGGAGGAGGCGACTCTGCATGTGAAGAAGCAGTATACCTCACAAAGTATGGCAGCAAAGTGCACTTGATTGTTAGATCAGAAAAATTAAGGGCTAGCGCAGCAATGGTTGATAGAGTAAAAGCTAATCCAAAGATAGCAATCCATTGGAACACAAAAGTTGATAAAGCTGATGGTTCTGAATGGCTTGAGAAAATAGAAACTATTCACGATCAAAAAGGCAAAGGTGAAATCAATATAAAGGGTCTTTTTTACGCAATAGGGCACACACCAAACACGAAATTCTTAGGCAACAAAATTGATTTAGATAATAAAGGATATATTGCTTGCAAATCAGGAAGACCTGAAACATCTATTGAAGGCATTTTTGCAGCAGGTGATGTTGTTGATTCTGAGTGGAGACAAGGAGTTACTGCTGCAGGAACTGGATGCATGGCAGCATTAGCTACCGAAAGGTGGCTAGCCGAAAAAAACTTAGCAAAAACTATAGTCAGAGAAACGCCCGAACCAGAAAAAAAACTTAATTCATCAGATTTTAATGAAGAAGAAGTTAATGAAGATACTTTCGATTCAAATTCCCAATGGCAAAAAGGCAGTTATGCATTAAGGAAACTTTATCACGAGAGTAAAAAACCTATCTTAGTAATTTTTAGTTCCCCAAGCTGCGGCCCATGTCATGTTTTGAAACCTCAGTTAAAAAGGGTAATTAAAGAACTTGATGGTGCAGTAATTGGCGTTGAAATAGATATTGATAAAGATCAAGATATTGCAAAACAAGCTGGTATTAAAGGCACACCAACAGTTCAACTTTTTAAAGAAAAATTATTAAAAAAACAATGGCAAGGCGTTAAACAAAGAAGTGAGTTTAAAGAAGCGATA
>AG-459-B06
AGGAGAAGGCACCAAAAGCCTCAGGTAATAATGAATTAGAAAATAGTGAAAATAAAATCCCGAAAATCAACGTAACTGTTGTAAATGATTTCGAATTACTTGATAAATTAATTCAAAGATTAGACAAAACTAATCAAATAGTTTCTTTAGATACAGAGACCAATAGTTTGAATCCAATCGATGCGGAACTTGTTGGGATAGGGTTATGTCTTGGAGAAGAAAATGATGATTTATTTTATATACCTCTTGGTCATCAAACAAAAAAGGAGGCCTCCAATCAATTATCAATTGAAGATGTTTTCTCAAAGCTAAGAAATTGGATAGAAGATCCAAAAAAAGAAAAGGCACTCCAAAATTCTAAATTTGATAGGCAAATATTTTTTAATCATGGACTTGATCTTAAAGGCGTAACCTTTGACACCTTGTTAGCAGACTACCTTCTACATAATCAGGAGAAACATGGGTTAAGTGAAATTAGTTTTAGATTATTTGGATTTAAGCCTCCTTCATTTAAGGAGACAGTTGGGAAAAATAAAGACTTTTCATTTGTTGATATTGATGAAGCAAGTATTTACTGCGGTTATGATGTTTTTCTAACTTTTAAGATTGTCAAAATTTTTAAAGAAGGTTTTTCAAAGGAGAAAGATGAATTAATCAAATTGTTCGAAGAAATCGAGCTGCCTTTAGAACCGGTATTATCCCAAATGGAAATGAATGGCATAACCATCGACATCCCTTACTTGGATAAACTCTCAAAAGAATTAAAAAGTACCTTAGAAGATATTGAAAGTAAAGTTTATGAGTTAGCAGAGGAGAGTTTCAATCTTTCTTCACCAAAACAACTTGGTGAGATCTTGTTTGAAAAATTTAATTTGGATAAGAAAAAATCACGGAAAACAAAAACAGGATGGAGTACAGATGCAGTAGTTCTGGAAAGATTAGTCGACGAACATGAAATAATCCAACATTTAATAAAACATAGAACTCTTAGCAAATTACTTAGCACCTATATTGATGCTCTTCCAAATCTTATTAACGAAAAGACAGGAAGAGTTCATACAAACTTTAATCAAGCTGCTACAGCGACTGGGAGACTAAGTAGTAGCAATCCTAATCTTCAAAATATCCCGGTTAGGACTGAATTTAGTAGGAGAATCAGAAAAGCATTCTTGCCTGAAAAAAATTGGAAACTTTTATCAGCTGATTATTCTCAGATCGAATTAAGAATACTCGCTCACTTAGCGGATGAAGAAATACTAATAAATGCATTTCATAAAAATGATGACATTCATTCTTTGACTGCAAGATTAATTTTTGAGAAAGAAGAAATTTCTTCTGATGAGAGAAGAGTTGGGAAAACAATAAATTTCGGAGTTATCTATGGTATGGGGATAAAAAAGTTTGCACGTTCTACAGGAGTAAGTACTCCAGAAGCAAAAGAATTCCTAATAAAATACAAAGAAAGATATTCAAAAATTTTCAAATTTCTTGAACTTCAAGAAAGGCTTGCCTTATCCAAAGGTTATGTAAAAACAATTTTTGGTAGAAAGAGAGAATTTAAGTTTGATAAAAACGGACTTGGAAGACTAATAGGAAAAGATCCTTACGAAATTGACTTGCAGTCCGCAAGAAGAGCTGGCATGGAAGCACAGTCACTAAGAGCCGCAGCCAATGCCCCAATTCAGGGTTCAAGTGCAGATATTATTAAAATTGCAATGGTTCAACTAAATAAGAAATTCATAGAAATGAATGTTCCAGCAAAAATGCTTTTACAAGTACATGATGAATTATTGTTTGAAGTTGAACCAGATTCTTTGGAAATTACGACGAAATTAGTAAAGAAGACTATGGAAGATTGTGTAAAATTAAATGTGCCTCTTTTAGTTGATATTGGAATTGGAGACAATTGGATGGAGACAAAATAAACCTTATGAAATACTTATTTTAAGATGATCAAACTTTTTAATACTTTAAGCAAAAAAGTTGAGGTTTTTAAGCCTATTGATGATGTAGTAAAAATTTATTGTTGTGGGGTAACTGTTTATGATTTATGTCATCTTGGCCATGCCAGAAGTTATATCGCTTGGGATGTATTGAGAAGATTTTTAATTTACAGTGATTTCAAAGTGAAGTATGTTCAAAATTTTACAGATATTGATGACAAGATCTTAAAAAGAGCGAAAGAAGAGGGCAGTTCAATGAAGGAAGTATCTGAAAAGAATATCATTGAATTTCATAAAGATATGGATTCTTTAGGGATAATGCGTCCGGATAGCATGCCAAGAGCAACGAATCATATATGCAATATCTGCTCCTTCATAACAATCCTTGAGGACAAAGGTTATGCATACTCTAGGGATGGAGACGTTTATTATTCTGTTTTCAAAAATAAAAATTATGGAAAGCTAAGTAATCAAAATTTACAAGAACAAAATATCAATCAGCAAGGAAGAATGGTTAATGAGGAAAAAAGTAAAAAACTTAATCCGCAAGATTTTGCGCTATGGAAAAAGGCCAAAGATGATGAACCATTTTTTGATTCGCCATGGGGTAAAGGTAGGCCAGGATGGCATATTGAATGTTCGGCGATGGTTAAAGATGAATTAGGAGATACTATCGATATTCATTTAGGTGGTTCTGATTTGATTTTTCCACATCATGAGAATGAAATTGCTCAATCAGAAGCAGCCAATGGGAAAAAGCTAGCAAACTATTGGTTACACAATGGGATGGTCAATGTAAATGGACAAAAGATGAGTAAATCACTTAAAAATTTTACAACTATCAGAGAGCTAATTAAGTCAGGTATAAGCCCTATGACTTTGCGATATTTTGTTATGACTGTGAATTATAGAAAACCACTTGATTTTACTGAAGAAGCTTTAAGGAGTGCTTCAGAAGCTTGGAAAAATATTAATGTAGCCCTTTCTTTTATGGACCTTACAAAAGGTTCTTTTAGATCTATTGATAAAAACGAATCTATCGAAGAAGAATATAAAGAGAAAATAAGTTTTGAATTATCTCAAAAAAAGCTAAATTTTTCTGATGCTCTGGGAAATGACCTTAATACAGCAGGTGCTATTGCAATTATTTACGATTTAGCGAAACCATTAAAAAACTTTTTAAACCAATTTCAAAGAGTTGAAAGTTTTAAAATAGATCTAAATGAAAAATTCTTTCTACTTGAGAATTTTAAAACTCTTGAAAAGTTGACTGAGGTACTTGGTCTTAAAAAAGAAGTTTTAGTAAAAGAAAGTAAAATAACAGAAGAAGAAATATCATCGCTTATTAATGAAAGATTGAAAGCAAAAAAGGAAACTAATTATTCGAAGGCCGATGAAATCAGGAATTTGTTAAAAGAAAAAGGTATTGAACTTATTGATCAATCAAAAGAAATAACAACATGGATAAGGGTCTAAA-TTTTAAGAAAAAAACCAATTTGCAATTTTTGTTTTTTAAATACACCTTTAAATGGGAAGATATTAGAAATATCAGAGAAAATTGAAATACATTACTGTGCTGGGTTCTACTGGGTCAATAGGGACTCAAACTCTCGAAATAGCTAATGAGCAGCCTGATAAGTTTAAAGCGGTAGCTCTCTCGGCAGGAAGAAATATTAATTTGTTAACTGAACAAGTTAAAACACATAAACCAGAA-GTAGTTGCAATTGAAGATAAAAATCTCATAGAAGATTTAAAAGATAATATTAATAACTTAGATTTAGATAGTGCTCCCTTGGTTTTGGGTGGAAAGGAGGGAATTAACACAGTTGCAGCTTGGGATAAGGCAGATACTGTGGTAACAGGGATAGTAGGCTGTGCAGGCTTAATTCCAACAATGTCAGCAATTAATGCGGGGAAAAATATTGCACTTGCTAACAAAGAAACTTTAATTGCGGCTGGGCCAATTGTTATTCCTGCATTAAAGAAAAATAATAGTAGGCTTTTACCTGCTGATTCAGAACACTCTGCTATCTTTCAATGTTTACAAGGATTACCCAATTATGAAAATGCAGATTTTTCAACAGGAGTTATGCCTAAGGGTTTAAAAGCCATACATTTAACAGCTTCTGGTGGTGCTTTCAGAGATTGGTCCCTTGAGGATTTAAAGCATGTCACAGTGGAAGATGCGACTTCACATCCTAATTGGGATATGGGGAAAAAAATAACTGTAGATTCTGCAACTCTTATGAATAAAGGATTAGAAGTTATAGAAGCTCATTATTTATTTGGGACCTCTTACGAAAATATCGAAATAGTTATTCACCCTCAAAGTATTATTCATTCAATGATTGAGATGGAAGATTCTTCAGTATTAGCTCAATTAGGTTGGCCAGATATGAAGCTACCTATTCTATATGCGATGAGTTGGCCTGAAAGATTTAAAACAAATTGGAAAAGATTAAACCTGAGTGAAATTGGAAAATTAACTTTTAAAGAGCCAGACGAGTTTAAATATCCATGCATGGGACTTGCCTATGCCGCAGGAAAATCTTCTGGGACTATGCCTGCAGTCTTAAATGCTGCGAATGAAATGGCTGTTGAACAATTCCTTAAAGAAAAAATTTCTTTTCAAGAAATTCCAACATTTATAAGTAAAGCTTGTGAATCACATATGGATAATTTGAATTTGAGTCCCGAATTGGAGGATATTCTTGAAGTAGACAATTGGGCCAGACTTTTTGTTAAGCAAGAAATTAAAAAAGGGAAAAAATACGTAAGTATTGGCTAAAAGTGAATATAAAAAAGCATCTTCTACTATGCGCAACACCCACAAAACAGAAATGCTTTAAAGGCAATGAAGGTCAAGAAACATGGAATTGTCTGAAAAAGACTTTAAAAAAATTTGAGAATGATCCCTCTACAAAAAACATTCAAATATTAAGATCAAAAGCTGACTGTTTAAGGATATGTAAGAACGGCCCAATTCTTCTTGTTTGGCCTGATGGTATTTGGTACGAGAAAGTTTCTCCAGAAAAAATTTCAGAAATTTTTACCTCACATATTATTAACGGTAAGCCAATAGAAAAATGGATTTTTAAAAAAACACCATTTTTAAATAGTCCTAGATACTCATAAACCAGTTCTTTACGACTTCGTCTGACCAGCAGCCATTAATCGAATGGAAACCATTATGACCTCCTTTTTCAGTTATAAAAATAGTAAATTTATCAATAGATTCTTTTCTTAAATTCAAAGTATCCTTATATGGAACCCAAGGATCATCCTTGGCATGAATAAAAAGCATTGGAGGTAATTTTTTTATTGAGTTTTGGATTCTAAATATTGGAGAAGCTTTTACATAATAATCTTCTAAAGAATTAAATCCCCAGCTAGGAGCTGTAAATTTCTGATCAAATTCCCTTATACTTTTTAAACTTCTAATTTTTTTTCTTAATTTCTTGTTATTAAGAATTTTGCCTTCATCGTTAAATCCGTCCCGTAACTGATTTTTTAAGCGGTGAAGTAACCATTTTTGGTAGATATAATTTCTAGATTTTTCAATACAGAGACTGCATGATGATAAATCTAAAGGGCTACTAACGCAGGCTAGGCCATTTAAAAGTTTTTCTCCATTGCTTTCATCGTAATCTAAGCAGGCATTTAAAAGAATTGTTCCGCCCAAAGATAATCCAACTCCGTAAATTGGAAG---ATTATTCATCTTAATGAGATCTTTAGACTCTAAATTAATAAATTTTTTAAAATAATTAATAGCTGAAATAACATCACTGGAACATCTAGCACAATAATTTCCTCTAGCTAAATATCTCGCAGATCCAGATCCTCTTAGATTTAATTTAAGAACTCCAAAACCATTATTTACTAATTTCCTAGAGATTCTTCTTAAACCAAACCGTTTAGTTGATCCCCCTAAACCATGTGTAACGATTACAAAACCCCTAAGAGAGTTTAAGTTTTTAGGTAATTCTAAAAATCCTAGAAGATAATCACATTCAAATTTTTTAGAAAGAATTTTATTAATCGGAAAGAATATTTTTTTATTTTTTTGTGATTTACCAAAATCAATAACAAAAGTATCTCTCAAAGTTTGTAAGTCGCCACCTATCCAAGGTAAGACTTCTCGAAATGGCTTATTTTTTAAGTAATCTGAAAAACTAAAAGATATACTATTATTTCTCCCCAACTCCAAGATCCTTTAATTCTCCAATTAAATCATTCAGTACCTTTTTTGCATCACCAAAGACCATAGAGGTATTTGGCAGATCAAATAAATCATTTTTTATTCCGGAGTAACCTGCACTCATACCTCGTTTAATTACAAATACCGTTCTTGCTTCCTGCACATCAAGAACTGGCATACCATATAAAGGAGAAGAGCTATCATTTTTAGCTTGCGGATTAACCACATCATTTGCTCCTAAAACTAACACAACATCCGTTGCAGGAAAATCAGGATTTACAACGTCCATCTCTTTAAGTTGTTCGTAAGGAACATCTGCTTCTGCTAAAAGTACATTCATATGTCCAGGCATCCTCCCAGCTACAGGATGTATTGCATAAACAACTTCAATACCATTTTGTTCTAGTTTTTTTGTCACTTCCCTTAAAGTATGTTGAGCTTGAGCTACTGCAAGACCATAGCCAGGAACAATTATTACCTTATTAGCTGCTTCTAAAGTCAATGCACATTCTTCAACACTGCAAGAAGTTATATTTGTATATTCTCCTGATCCAGAAGAGGCCGTACTTTGAGCAGACAAAGATCCTCCAAAAAGAACTGAGACCAATGATCTATTCATCCCCTTACACATTACTTGAGTAAGTATTAGACCTGCTGCTCCAACCATTGCCCCTGCCACTATCAAAAGCTGACTATCTACAACGAAACCTGCTGCTGCTGCTGCAATCCCTGAATAGCTATTTAATAAAGATATAACAACTGGCATATCGGCTCCACCAATTGGCAAAGTAACTCCTATACCTAATAAAGAAGAAACTATAACTAAAAGCCAAATTGAACTTATATTGCCGTTTATCAAATCAAAGAAGGCTATTAAGGAAGCAACTGCAAAAACAATATTTACAAAATGTCTAAATTTGCTCTGAGTCCATCCTGGGGTTGACAACCAACCCTGTAACTTTGCCATAGCCACAATTGAACCTGTGAAAGTTATGGCACCTACAAATATAGAAACAGATATAGAAACTTCGTTAATCAGTGACTTAAAAAAATCAAAATTTTCTTGTCCACCAGATATAGGAAAAATAGCTACTCCTAAGGCCACTAAAAGTGATGACATTCCTCCACAACCATTGAACAATGCCACTGTCTCAGGCATGGAAGTCATAGGTACTTTTTTTGCAAGTATTGCTCCGAATAAACTTCCTATGATTGATCCAATTATTATCCAAATCCAAGACTGAATAGCAATTCCAGAAGTACCCAAATAATAAGAAAGTAATCCTACTACTGATAGCGACATTGCAAATGCAGCTAATCTATTAGCTTCCCTTGCTGATTTTACTTTTGACAAACCTTTTATTCCCAAAGCCAGTAAAAATACAGCTAGAAGGTCAATAACGAATTTAATGATTGCAGGTGGATTCATGTTTAAAAATTACTTCTTATTTGATGGTTTACGACTAAACATCGCAAGCATTCGATCAGTTACAAAGAAACCGCCTACAACGTTGAAAAGAGCAAATCCAAGAGAAATTGAACCAATTATTAAAAGTGGTACATTACCTTCTGCTTTTACAATTAAAGTTAATGCTGCCAGCATTGTTATTCCTGAAATTGCATTTGCTCCGCTCATTAAAGGTGTGTGAAGAGTAGGAGGAACTTTTCCAATTAACTCGAGGCCTAATAAACTACCAAGTAAAAGAACCCAAAGAAGACTTATAAAAGACATAATTTTAAAACCTCAATTTTCAAAAACTTTATTTTGAAGAACAACTCCTTCATCGCTTAATAAACATCCAGAAATGAGTTCATCCTCTTTATCTAATTTAATTACACCATCTTTTATAAATGGTGTAATCAAAGATGTTAAGTTCTTAGCATAAAGTGAACTTGCATCATAAGGAACTGATGAAGGTAATTCTCCCGCTCCTATAAGTTTTACCCCATCTTTTATAATAGTTTCATTTGATTTTGTTCCTTCGCAGTTACCTCCTTGCGAAACTGCCAAATCAATCACTACTGCACCAGGCCTCATTTTTTCAATCATGGGAGAGTCTATTAAAACAGGAGACTTTTTACCCAAAACTTGCGCTGTGCAGATAGCTACATCTGCTTCAGATAAATATTTAGTTAAAGTAGCCTTCTGTTTTGAAAGGAATTCGGGTGTTACAGCTTTTGCATAACCTCCGGCCTCTCCAGGTTTTTCGTCAACTTCAGGAAGTTCTATAAATCTTGCTCCGAGGGACTCTACTTGTTCCTTAACAGCAGGTCTAATATCTGATACAAAAACTATTGCACCAAGTCTTTTTGCTGTGGCAACAGCCTGCAATCCTGCAACGCCTCCACCAAGAACCACTACTTTGGCAGGCTGGACGGTGCCTGCTGCAGTCATAAGCATTGGGAAATATCTATCCAACTCACTTGCAGCTAAAAGAACTGCTTTGTATCCTGCGATATTGGCCTGTGAAGAAAGAACATCAGAAGATTGAGCTCTACTAATCCTCGGAAGCAACTCTAGTGATAAAGCTGAAATCTTATTACTTTTTATAATCCTAAAAAGTTCTTTATTACCATATGGGTTAAGAAGACCAAGAAGAACAGCCCCTTTCTTTAATTTAGTTAATTTAACCTCTGATGGAGTATGAACACAAAATATTAAGTCTGCCTCACCCCAAATGTTTTGATTTAAGTCATTGATTATTGTGCCACCAGACCCTTCATATGATAAGTCACTAAATCCTGATAATTTCCCAGCTGAACTTTCAATATAAACATCACATCCAAGGTTTTTTAATTTTTTTACAGTCTCTGGGGTAGCTGAAACTCTCCTTTCACCAGAGTTTGTTTCAGAAGGAATAAGTATCTTTGTCAATTTATTTATTTTTTT-AACATACTAAATATAAATTGAAGAAAGTCAAAAGTCTTGGATTTTTGTTAAAAATATATTTTCTTTTCTATAAAAAATAGCTATCTAGAATATATAAGTACC-AATAATCT-AATGAGTTTAAAAGCAATCGAATGTCCTGATGGGGTATGTCATAGTCATCATGGTGGTCATGCTGTTCCCAGACAAGCTATGAAGAAAAATCTAGAAAAGCATGGTAAAGACTGGTGCGAGAAATTAGCAGAAAGGATTTATGAAATGTCAGTTGATACGTATTCACAGACAGTCATGCCCAGCCTCCACTCAGCAGGTTGGCAAAGAAGACATTTAGATTGGGAATTCAAGCTAGCAGAAAATGATTCTGAACCTGATGAGACTCTTGTTGAGGGTATTATCAATGCCACAGAAAGCTTCTTAAGAAGTAGTGAGGTGCATCGATTATTTATTCAAGAATTAGTTCAGGGTACATTTGAAGAAGCAAATGACAAAAAAATAATTTCTAAAGCAATAAAATCTATTATTGAAGAAGAAATTGTTATTACACTAAGAGAAAAGAGGGAAACTCTTTTGAAGAAAATTTCTGCAAAATTAGTATCAGAAGAAAAAGTTAGCGAGGAACTTGCAATAAATTCAGCCAAAGAGGGCTTCGAGGAAGTTGAAAGACTACTTGCGAATCACAGCGAAGCTGTTTAACTCTAATTCTTTATGTTTTCTTTAATATTGGCGCAAAAATCCTCTCAAATATAAATTAAACATTAAATTATTGTTTGGAAGTACAAAGTTGTAACTTATTAGACAATTATTATGTTCCTTAATATGTTTACCTATAATGAACAT-CTTAAATCTT--GATGGAAAATTTCATTAGAAAAAGGATCGATATTGCGACCTGTTGGGCCACCAATAGAATTTCTGTAATGGATACTTTAGAAAAATATGAGGATAGTTATGCTATCGCTGAAGAATTTAGAGAGTGGATATTACATATTGGAGAAAAAAACGAAAATTTAAGAGATTCTGTTTTAAATTTTCCAAAGGAACTAAAAGAATTATTAGACTCAAAAGTTAACGATTAAATAATAAATTCATCGTGTAAAACCCGACCTTCAATGTTTAGGTTTATTTATTATTATTGATAATGACATATATAGATAA-ATGGTAAATAAAGAGAAAACTTCAAAAGTAGAAAATCTTGTAATTATAGGTTCTGGACCTGCAGGTTACACAGCTGCTATATATGCAGCACGAGCAAATCTTCAGCCTTTGCTTGTAACAGGATTTAATTCCGGTGGCATTCCTGGTGGGCAATTAATGACCACAACATTTGTTGAAAATTATCCAGGCTTCCCCGATGGTGTACTAGGTCCTGAATTAATGGACCTAATGAAGGCTCAAGCAGAAAGATGGGGTACAAATCTATATGAAAGTGATGTTGTCTCAATTAATACTGATTTACATCCATTTGAATTAAAAACTCTAGAAGGGACTATAAAAGCAAACTCAATTATTATTGCGACTGGAGCAAGTGCAAATAGATTAGGCGTAATAAATGAAGATAAATTCTGGAGTAAAGGAATAAGCGCTTGTGCAATTTGTGATGGGGCAACTCCACAATTCAGAAATGAAGAATTAGCTGTTATAGGAGGTGGGGACTCTGCATGTGAAGAAGCAGCATACCTAACAAAATATGGTAGCAAAGTGCACTTGATTGTTAGATCAGAGAAATTAAGAGCCAGCGCAGCAATGGTTGATAGAGTAAAAGCTAATCCAAAAATAGAAATCCACTGGAATACAAAAGTAGAACAAGCTGATGGCTCTGAATGGCTTGAGAAGATAGAAACTATACACTCTCAAGAGGGTAAAGGGGAGATCGATATTAAGGGTCTTTTTTATGCAATAGGACATACACCTAATACAAAGTTTTTAGGTGAAAAAATTGATTTAGATAATAAAGGATATATTGCTTGCAAATCAGGTCGACCAGAGACATCTGTTGAAGGCATTTTCGCAGCAGGTGACGTTGTTGATTCAGAGTGGAGACAAGGAGTTACTGCTGCAGGAACAGGCTGCATGGCAGCATTAGCTGCTGAAAGGTGGCTAGCTGAGAAAAACTTAGCAAAAACTATAGTCAGAGAAACGCCCGAACCAGAAAAAAAACTTAATTCTTCAAATTTTAATGAAGATGAAGTTAATGAAGAAACCTTTGATTTAAACGCTGAATGGCAAAAAGGCAGTTATGCATTAAGGAAACTTTATCACGAGAGCAAAAAACCCTTATTAGTTATTTTTAGCTCCCCAAGCTGCGGCCCATGTCATGTTTTGAAACCTCAATTAAAAAGAATAATTAGAGAACTTGACGGTGCAGTGCTCGGGGTTGAAATAGATATTGATAAAAATCAAGATATTGCAAAACAAGCTGGCATTAAGGGCACACCAACAGTTCAACTTTTTAAAGAAAAATTATTAAAAAAACAATGGCAAGGTGTTAAACAAAGAAGTGAGTTTAAAGAAGCGATA
>AG-402-F05
AGGAGAAGGCACCAAAAGTCTCAAGTAATAATGAATTAGAAAATAGTGAAAATAAAATCCCTAAAATCAATGTAACTGTTGTAATTGATTTTGAATTACTTGATAAATTAATTCAAAGATTAGACAAGACTAATAAAATAGTTTCTTTAGATACAGAGACCAATAGTTTAAATCCAATCGATGCGGAACTTGTTGGGATAGGGTTATGTCTTGGAGAAGAAAATGATGATTTATTTTATATACCTCTTGGTCATCAAACAAAAAAAGAGACGCCCAATCAATTATCAATTGAAGATGTTTTCTCAAAACTAAGAACTTGGATAGAAGATCCAAAAAAAGAAAAGGCACTCCAAAATTCTAAATTTGATAGGCAAATATTTTTTAATCATGGACTTGATCTTAAAGGCGTAACCTTTGACACCTTGTTAGCAGACTACCTTCTTAATAATCAGGAGAAGCATGGGTTAAGTGAAATTAGTTTTAGATTATTTGGATTTAAGCCCCCTTCATTTAAGGAAACAGTTGGGAAAAATAAAGACTTTTCATTTGTTGATATTGATGAAGCTAGTATTTACTGCGGTTATGATGTATTTCTAACTTTTAAGATTGTCAAAATTTTTAAAGAAAGATTTTCAAAGGAAAAAGATGAATTAATCAAGTTGTTCGAAGAAATCGAGCTGCCTTTAGAGCCGGTATTGTCCCAAATGGAAATGAATGGCATAACCATCGACATACCTTATTTAGATAAACTCTCAAAAGAACTAAAAAGTACCTTAGAAGATATTGAAAGTAAAGTTTATGAATTGGCTGAAGAGAATTTTAATCTATCTTCACCAAAACAACTTGGTGAGATCTTGTTTGAAAAATTAAATTTAGATAAAAAGAAATCACGGAAAACAAAAACAGGATGGAGCACAGATGCAGTAGTTCTTGAAAGATTAGTTGACGAACATGAAATAATCCAACATTTAATAAAACATAGAACTCTCAGCAAATTACTTAGTACTTATATTGATGCTCTTCCAAATCTTATTAACAAAAAGACAGGAAGAGTTCATACAAACTTTAATCAAGCTGCTACAGCAACTGGCAGACTAAGCAGTAGCAATCCTAATCTTCAAAATATTCCAGTTAGGACTGAATTTAGTAGGAGAATAAGAAAAGCATTCTTGCCTGAAAAAGATTGGAAACTTTTATCAGCTGATTATTCTCAGATCGAGTTAAGAATACTTGCTCACTTAGCGGATGAAGAAATACTCATTAATGCATTTCATAAAAATGATGACATTCATTCTTTAACTGCAAGATTAATTTTTGAGAAAGAAGAAATATCTTCTGATGAGAGGAGAGTTGGAAAAACAATCAATTTTGGAGTTATCTATGGTATGGGAATAAAGAAGTTTGCACGTTCAACAGGAGTAAGTACTCCAGAGGCAAAAGAATTCCTAATAAAATACAAAGAAAGATATTCAAAAATTTTCAAATTTCTTGAACTCCAAGAAAGGCTTGCCTTATCAAAAGGTTATGTTAAAACAATTTTTGGTCGAAAGAGAGAATTTAAATTTGATAAAAATGGACTTGGAAGATTAATAGGGAAAGATCCTTACGAAATTGACTTGCAATCCGCAAGAAGGGCTGGCATGGAAGCACAGTCATTAAGAGCTGCAGCTAATGCACCAATTCAGGGTTCAAGTGCAGACATTATTAAAATTGCAATGGTTCAACTAAATAAGAAATTCATAAAAATGAATGTTTCCGCAAAAATGCTTTTACAAGTACACGATGAATTATTGTTTGAAGTTGAACCAGATTCTTTGGAATTTACGACGAAATTAGTAAAGAAGACTATGGAAGATTGTGTAAAATTAAATGTGCCTCTTTTAGTTGATATTGGTATTGGAGAAAATTGGATGGAGACAAAATAAACCTTATGAAATACTTAATTTAAGATGATCAAACTTTTTAATACTTTAAGCAAAAGAGTTGAGGTTTTTAAGCCTATTGATGATGTGGTAAAAATTTATTGTTGTGGAGTAACTGTTTATGATTTATGTCATCTTGGTCATGCCAGAAGTTATATAGCTTGGGATGTATTGAGAAGATTTTTAATTTACAGTGATTTCAAAGTGAAGTATGTTCAAAATTTTACAGATATTGATGACAAGATCTTAAAAAGAGCTAAAGAAGAAAGCAGTTCAATGAAGGAAGTATCTGAAAAAAATATTATTGAATTTCATAAAGATATGGATTCTTTAGGAATAATGCGTCCGGATAGTATGCCAAGAGCAACGAATCATATATGCAATATCTGCTCCTTCATAACAATCCTTGAGGACAAAGGTTATGCATACTCTATGGATGGAGATGTTTATTATTCTGTTTTTAAAAATAAAAATTATGGAAAGCTAAGTAATCAAAATATACAAGAACAAAATATCAATCAGCAAGGAAGAATGGCTAATGATGAAAATAGTAAAAAACTTAATCCGCAAGATTTTGCACTATGGAAAAAAGCCAAAGATGGTGAACCATTTTTTGATTCGCCATGGGGTAAAGGTAGACCAGGATGGCATATTGAATGTTCGGCGATGGTTAAAGATGAATTAGGAGAAACTATTGATATCCATTTAGGTGGCTCTGATTTGATTTTTCCACATCATGAAAATGAAATCGCCCAATCAGAAGCAGCCAATGGTAAAAAGCTAGCGAACTATTGGCTACATAATGGGATGGTCAATGTAAATGGACAAAAGATGAGTAAATCCCTTAAAAATTTTAAAACTATCAGAGAGCTAATTAAGTCAGGCATAAGCCCTATGACTTTGCGATATTTTGTTATGACTGTGAATTATAGAAAACCTCTTGATTTTACTGAAGAAGCTTTAAGGAGTGCTTCAGAAGCTTGGAAAAACATTAATGTAGCCCTTTCTTTTATGGACCTTACAAAAGGTGCTTTTAGATCAATTGATAAAAATGAATCTATCGAAGAAGAATATAAAGAAAAAATAAGTTTTGAATTATCTCAAAAAAAGCTTAAATTTTCTGAGGCTCTGGGAAATGACCTTAACACAGCAGGTGCTATTGCAATTATTTATGATTTAGCGAAACCATTAAAAAATTTTTTAAACCAATTTCAAAGGGTTGAAGCTTTTAAAATAGAACTAAATAAAAAATTCTTTCTACTTGAGAATTTTAAAACTCTTGAAAAGTTGACTGAGGTACTTGGTCTTAAAAAAGAGGTTTTAGTAAGAGAAAGTAAAATAACAGTAGAAGAAATATCATCGCTTATTAATGAAAGATTGAAAGCAAAAAAGGAAAATAATTATGCGAAGGCCGATGGAATCAGGAATTTGTTAAAAGAAAAAGGTATTGAGCTTATTGATCAATCAAAGGAAATAACAAAATGGATAAGGGTCTAAA-TTTTAAGAAAAAAACCAATTTGATATTTTTGTTTTTTAAATACACCTTTAAATGGGAAGATATTAAAAATATCAGAGAAAATTGAAATACATTACTGTGCTCGGTTCTACTGGTTCAATAGGGACTCAAACTCTCGAAATAGCTAGTGAGCAGCCTGATAAGTTTAAAGCCGTAGCTCTTTCAGCAGGAAGAAATATTAATTTATTAACTGAACAAGTTAAAACACATCAACCAGAA-GTAGTTGCAATTGAGGATGAAAATCTTATAGAAGATTTAAAAGATAATATTAATAACTTAGATTTGGATAGTGCCCCCTTGGTTTTAGGTGGAAAGAATGGGATTAACGCAGTTGCAGCTTGGGATAAGTCAGATACTGTGGTAACTGGGATAGTAGGCTGTGCAGGTTTAATTCCAACAATGTCAGCAATTAATGCGGGTAAAAATATTGCACTTGCTAACAAAGAAACTTTAATTGCGGCAGGGCCAATTGTTATTCCTGCATTAAAGAAAAATAATAGTAGGTTATTACCTGCCGATTCAGAACACTCTGCTATCTTTCAATGTTTACAAGGATTACCTAATTATGAAAATGCAGATTTTTCAACAGGAGAGATGCCTAAGGGTTTAAAAGCCATACATTTAACAGCTTCTGGTGGCGCTTTCAGAGATTGGGCCGTTGAGGATTTAAAACATGTCACAGTGGAAGATGCGACTACACATCCTAATTGGGATATGGGAAAAAAAATAACTGTAGATTCTGCAACTCTTATGAATAAAGGATTAGAAGTTATAGAAGCTCATTATTTATTTGGGACCTCTTACGAAAATATTGAAATAGTTATCCACCCTCAAAGTATTATTCATTCAATGATTGAGATGGAAGATTCTTCAGTATTAGCTCAATTAGGTTGGCCAGATATGAAGCTACCTATTTTATATGCGATGAGTTGGCCTGAAAGATTTAAAACAAATTGGAAAAGATTAAACCTAAGTGAAATTGGAAAATTAACTTTTAAAGAGCCAGACGAGTTTAAATATCCATGCATGGGACTTGCCTATGCCGCAGGAAAATCTTCTGGGACTATGCCTGCAGTCTTAAATGCTGCTAATGAAATGGCTGTTGAACAATTCCTTAAAGAAAAAATTTCTTTTCAAGAAATTCCAACATTTATAAGTAAAGCTTGTGAATCACATATGGAGAATTTGAATTTGAGTCCCGAATTGGAGGATATTCTTGAAGTAGACAATTGGGCCAGACTTTTTGTTAAGAAAGAAATTAAAAAAGGAAAAAAATACGTAAGTATTGGATAAAAGTGAATATTAAAAAGCATCTTCTACTATGCGCAACACCCACAAAACAGAAATGCTTTAAAGGCAATGAAGGTCAAAAAACATGGGAATGTCTAAAAAAGACTTTAAAAATATTTGAGAATGATCCCTCTACAAAAAACGTTCAAATATTAAGATCAAAAGCTGACTGTTTAAGGATATGTAAGAACGGCCCAATTCTTCTTGTTTGGCCTGATGGTATTTGGTACGAGAAAGTTTCTCCAGAAAAAATTTCAGAAATTTTTACCTCACATATTATTAACGGTAAGCCAATAGAAAAATGGATTTTTAAAAAAACACCATTTTTAAATAGTACTAGATACTCATAAACCAGTTCGTTACGACTTCGTCTGACCAGCAGCCATTAATCGAATGAAAACCATTATGACCTCCTTTTTTAGTTATAAAAATAGTAAATTTGTCAATAAATTTCCCTCTTAAATTCAAAGTTGCATTATATGGAACCCAAGGATCATCCTTGGCATGAATAAAAAGCATTTGAGGTATTTTTTTTATTGAGTTATGGATTCTAAATATTGGAGAAGCTTTTAAATAATAATCTTCTAAAGAATTAAATCCCCAACTTGGAGCTGTAAATTTCTGATCAAATTCCCTTATACTTTTTAAAGCTCTAATTTTTTTTCTTAATTTCTCATTATTAAGAATTTTGCCTTCATCATTAAATCCGTCCCATAACTGATTTTTTAAGCGATGAAGTAACCATTTTTGGTAGATATAATTTCTAGATTTCTCAATACAGAGACTGCATGATGATAAATCTAAAGGGCTACTCACACAGGCTAGGCCATCTAAAAGTTTTTCTCCTTTGTTTTCATCATAATCTAAGCATGCATTTAAAAGAATTGTTCCGCCTAAAGATAATCCAACTCCGTAAATTGGAAG---ATTATTCATCTTAATGAGATCTTTAAATTCTAAATTAATGAATTTTTTAAAATATTTAATTGCTGAAATAACATCACTGGAGCATCTAGCACAATAATTTCCTTTAGCTAAATATCTCGCAGACCCAGATCCTCTTAGATTCAATTTAAGAACTCCAAAACCATTTTTTGCCAATTTCCTTGAGATTCTTCTTAAACCAAACCTTTTAGTTGAGCCCCCTAAGCCATGTGTAACGATTACAAAACCTCTAAGAGAGTTTAAGTTTTCAGGTAATTCTAAAAACCCTAAAAGATAATCACATTCAAATTTTTTAGAAAGAATTTTATTAATCGGAAAGAATATTTTTTTATTTTTTTTTGATTTACCAAAATCAATTACAAAAGTATCTCTCAAAGTTTGTAAGTCGCCACCTATCCAAGGTAAGACTTCTCGAAATGGCTTATTTTTTAAGTAATCTGAAAAACTAAAAGATATACTATTATTTCTCCCCAACTCCAAGATCCTTTAATTCTCCAATCAAATCATTCAGTACCTTTTTTGCATCACCAAAAACCATTGAGGTATTTGGCAGATCAAATAAATCATTTTTTATTCCGGAGTAACCTGCACTCATACCACGTTTAATTACAAATACCGTTCTTGCTTCCTGCACATCAAGAACTGGCATGCCATATAAAGGAGAAGAGCTATCATTTTTAGCTTGAGGATTAACCACATCATTTGCACCTAAAACTAAAACTACATCCGTTGCTGGAAAATCAGGATTTACAACGTCCATCTCTTTAAGTTGTTCGTAAGGAACATCTGCTTCTGCTAAAAGTACATTCATATGTCCAGGCATCCTCCCTGCTACAGGATGAATTGCGTAAACAACTTCAATACCATTTTGCTCTAGTTTTTTTGTCACTTCCCTTAAAGTATGTTGAGCTTGAGCTACTGCTAGACCATAACCAGGAACAATTATTACCTTGTTGGCTGCCTCTAAAGTCAATGCACATTCTTCAACACTGCAAGAAGTTATATTTGTATATTCTCCTGAACCAGAAGAGGCTGTACTTTGTGCAGATAAAGATCCTCCAAAAAGAACTGAGACCAATGATCTATTCATACCCTTGCACATTACTTGAGTAAGTATTAGACCTGCCGCTCCAACCATTGCGCCTGCTACTATCAAAAGCTGACTATCTACAACGAAGCCTGCTGCTGCTGCTGCAATCCCTGAATAGCTATTTAATAGAGATATAACGACTGGCATATCAGCTCCACCAATTGGCAAAGTAACTCCAATACCTAATAAAGAAGAAACTATAACTAAAAGCCAAATAGAACTTGTATTGCCGTTTATCAAATCAAAAAAGGCTATCAAGGAAGCAACTGCAAAAACAATATTTACAAAATGTCTAACTTTGCTCTGAGTCCATCCTGGAGTTGACAACCAACCCTGTAACTTTGCCATCGCCACAATTGAACCTGTGAAAGTTATGGCACCAACAAATATAGAAACAGATATTGAAACTTCGTTAATCAGTGACTTAAAAAAATCAAAATTTTCTTGGCCACCAGATATAGGAAAAATAGCTACTCCCAAGGCCACTAAAAGTGATGACATTCCTCCACAACCATTGAATAATGCCACTGTTTCGGGCATAGAGGTCATAGGTACTTTTTTTGCAAGTATTGCTCCGAATAAACTACCTATGATTGATCCAATTATTATCCAAATCCAAGACTGAATAGCAATTCCAGAAGTGCCTAAATAATAAGAAAGTAATCCTACTACTGATAGCGACATTGCAAATGCAGCTAATCTATTAGCATCCCTTGCTGATTTTACTTTTGACAATCCTTTTATTCCCAAAGCCAGTAAAAGTACTGCTAGAAGGTCAATAACGAATTTAATGATTACAGGTAGATTCATG-TTAAAAATTACTTCTTATTTGATGTTTTACGACTAAACATCGCTAGCATTCGATCTGTTACAAAGAAGCCGCCTACAACGTTGAAAAGAGCAAATCCAAGAGAAACTGAACCAATGATTAAAAGTGGTATGTTACCTTCTGCTTTTACAATTAAAGTCAAGGCTGCAAGCATTGTTATTCCTGAAATTGCATTTGCTCCACTCATTAAAGGTGTATGAAGAGTAGGAGGAACTTTTCCAATTAACTCGAGGCCCAATAAACTGCCAAGTAGAAGAACCCAAAGAAGACTTATAAAAGACATAATTTTAAAACCTCAATTTTCAAAAACTTTATTTTGAAGAACAACTCCTTCATCGCTTAATAAACATCCAGAAATGAGTTCATCCTCTTTATCTAATTTAATTACACCATCTTTTATAAATGGTGTAATCAAAGATGTTAAGTTCTTAGCATAAAGTGAACTTGCATCATAAGGAACTGAGGAGGGTAATTCTCCCGCTCCTATAAGTTTTACCCCATCTTTGATAATAGTTTCATTTGATTTTGTTCCTTCGCAATTCCCTCCCTGAGAAACGGCTAAATCAATAACTACTGCACCAGGCCTCATTTTTTCAATCATGGGAGAGTCTATTAAAACAGGGGCCTTTTTACCAAGAACTTGCGCAGTACATATAGCAACATCAGCTTCAGATAAATATTTAGTTAAAGTTGCTTTCTGTTTTGAGAGGAATTCGGGTGTTACAGCTTTTGCATAACCTCCTGCCTCTCCTGGGTTTTCCTCAACTTCAGGAAGTTCTATAAATCTTGCTCCTAGGGACTCTACTTGTTCTTTAACAGCAGGTCTAATATCAGATACAAATACTATTGCTCCAAGTCTTTTTGCTGTCGCAACTGCCTGTAATCCGGCGACGCCTCCACCAAGAACCACTACTTTGGCAGGTTGGACTGTCCCTGCTGCAGTCATAAGCATTGGGAAGTATCTATCTAACTCACTTGCAGCCAAAAGAACTGCTTTATATCCAGCAATATTGGCCTGAGAAGAAAGAACATCAGAAGATTGAGCTCTACTAATCCTCGGAAGCAACTCTAGTGATAAAGCTGAAATCTTATTACTATTTATAATCCTAAGAAGTTCCTTATTACCATATGGGTTAAGAAGACCAAGAAGAACAGCGCCTTTCTTTAACTTAGTTAAATTATCCTCTGATGGAGTTTGAACACAAAATATTAAGTCCGCTTCACCCCAAATTTTTTGATCTAAGTTATTTATTATTGTTCCGCCCGACTCTTCATATGATAAGTCACTAAATCCTGATAATTTTCCTGCTGAACTTTCAATATAAACATCACATCCAAGGCTTTTTAATTTCTTTACCGCTCCTGGCGTAGCTGAAACTCTCCTTTCACCAGAGCTTGTTTCGGAAGGAATAAGTATCTTTGTCAATTTATTTATTTTTTT-AACATACTAAATATAAATTGAAGAAAGTCAAAAGTCTTGGATTTTTGTTAAAAATATATTTTCTTTTCTATAAAAAATAGCTATCTAGAATATATAAGTACTAAATAATCT-AATGAGTTTAAAAGCAATCGAATGCCCTGATGGAGTATGTCACAGTCATCATGGTGGTCATGCTGTTCCAAGGCAAACTATGCAGAAAAACCTAGAAAAGCATGGTAAAGACTGGTGTGAGAAATTAGCAGAGAGAATTTATGAAATGTCAGTTGATACTTATTCACAGACAGTCATGCCAAGTCTCCACTCAGCAGGTTGGCAAAGGAGACATTTAGATTGGGAATTTAAGCTAGCAGAGAATGATTCTGAACCTGATGAAGCTCTTGTTGAAGGAATTATTAATGCCACAGAAAGCTTTTTGAGAAGTAGTGAGGTGCATCGATTATTTATTCAGGAATTAGTCCAGGGCACATTTGAAGAAGCAAATGACAAAAAAATAATTTCTAAAGCAATAAAATCCATCATTGAAGAAGAAATTGTTAGTTCACTAAGAGAAAAGAAAGAAACTCTTTTAAAAAAAATATCCGCAAAATTAATATCAGAAGAAAAAATTAGCGAGGAACTTGCCATAAATTCAGCAAAAGAAGGTTATGAGGAAGTTGAAAGGCTACTTGCAAATCATAGCGAGGCAGTTTAAACCAATTTCTTTATATTTTCTTTATTATTACCGCAAAAATCCGCTCAAATATAAACTAAAGATTAAATTATTGTTTGGAAGTACAAAGTTGTAACTTATTAGACAATATATCTGTTCTCCGATGTGTTTATCTATA---TACAA-CTTATAACCTTCAATGGACAATTTCATTAGAAAAAGGATCGACATAGCGACCTGTTGGGCTACTAACAGAATTTCTGCAATGGATACTTTAGAAAGATATGAAGATAGTTATGCAATCGCAGAAGAATTTAGAGAGTGGATATTACATATTGGAGAAAATAACGAAAATTTAAAAGATTCTGTTTTAAACTTCCCAAAGGAATTAAAAAAGTTATTAGACCAAAAAGTCAACGATTGAGTAATAAATCTATCGAGTGAAATCCGCCCTACATTATTTGGGTTTGTTTATTATTATTAATAATGAAATTAGCAAATAA-ATGGAAAATAAAGAGAACATTTTAAACGTAGAAAATGTAGTAATTATAGGTTCAGGTCCTGCAGGTTACACTGCTGCAATTTACGCAGCAAGAGCAAATCTTCAACCATTGCTCGTAACAGGATTTAATTCAGGTGGAATTCCCGGTGGGCAATTAATGACCACAACATTTGTTGAAAATTATCCAGGTTTCCCAGATGGAGTACTAGGTCCTGAATTGATGGATCTAATGAAGGCTCAAGCAGAAAGATGGGGCACTAATTTATACGAAAGTGATGTTGTCTCAATAAATATTGATTCACATCCCTTTGAATTAAAAACTTTAGAAGGAACTATAAAATCTAACTCAATTATTATTGCAACTGGAGCAAGTGCAAATAGATTAGGCGTGATAAATGAAGATAAATTTTGGAGTAAAGGAATAAGTGCTTGTGCAATATGTGATGGAGCGACCCCACAATTTAGAGATGAAGAATTAGCTGTTATTGGAGGGGGCGACTCTGCATGTGAAGAAGCAGCATATCTCACAAAGTATGGAAGCAAAGTGCATTTGATTGTTAGATCAGAAAAATTAAGGGCTAGCGCAGCAATGGTAGATAGAGTAAAAGCTAATCAAAAGATAGAAATTCATTGGAACACAAAAGTTAATAAAGCTGATGGCTCTGAATGGCTTGAGAAAATAGAAACTATTCACTCTCAAGAAGGTAAAGGGGAAATCAATATAAAAGGTCTTTTTTACGCGATAGGGCACACTCCAAATACGAAGTTCTTAGGCAACAAAATTGATTTAGATAATAAAGGATATATTGCTTGCAAATCAGGAAGACCAGAAACATCTATCGAAGGCATCTTCGCTGCAGGTGATGTTGTTGATTCTGAGTGGAGACAAGGCGTTACCGCTGCAGGAACTGGATGCATGGCAGCATTAGCTACTGAAAGATGGTTAGCTGAGAAAAACTTAGCAAAAACTATAGTCAGAGAAACTCCCGAACCAGAAAAAAAACTTAATTCATCAGATTTTAATGAAGAAGAAGTTAATGAAGATACTTTCGATTCAAATTCTGAATGGCAAAAAGGCAGTTATGCATTGAGGAAACTTTATCACGAGAGTAAAAAACCTATCTTAGTAATTTTCAGTTCCCCAAGCTGCGGCCCATGTCATGTTTTGAAACCTCAGTTAAAAAGGGTAATTAAAGAACTTGATGGTGCAGTGCTCGGCGTTGAAATAGATATTGATAAAGATCAAGATATTGCAAAACAAGCTGGTATTAATGGCACACCAACAGTACAACTTTTTAAAGAAAAATTATTAAAAAAACAATGGCAAGGTGTTAAACAAAGAAGTGAGTTTAAAGAAGCGATA
>AG-402-L23
AGGAGAAGGCACCAAAAGTCTCAAGTAATAATGAATTAGAAAATAGTGAAAATAAAATCCCTAAAATCAATGTAACTGTTGTAAATGATTTTGAATTACTTGATAAATTAATTCAAAGATTAGACAAGACCAATCAAATAGTTTCTTTAGATACAGAGACCAATAGTTTAAATCCAATCGATGCGGAACTTGTTGGGATAGGGTTATGTCTTGGAGAAGAAAATGATGATTTATTTTATATACCTCTTGGTCATCAAACAAAAAAAGAGACGCCCAATCAATTATCAATTGAAGATGTTTTCTCAAAACTAAGAACTTGGATAGAAGATCCAAAAAAAGAAAAGGCACTCCAAAATTCTAAATTTGATAGGCAAATATTTTTTAATCATGGACTTGATCTTAAAGGCGTAACCTTTGACACCTTGTTAGCAGACTACCTTCTTAATAATCAGGAGAAGCATGGGTTAAGTGAAATTAGTTTTAGATTATTTGGATTTAAGCCCCCTTCATTTAAGGAAACAGTTGGGAAAAATAAAGACTTTTCATTTGTTGATATTGATGAAGCTAGTATTTACTGCGGTTATGATGTATTTCTAACTTTTAAGATTGTCAAAATTTTTAAAGAAAGATTTTCAAAGGAAAAAGATGAATTAATCAAGTTGTTCGAAGAAATCGAGCTGCCTTTAGAGCCTGTATTGTCCCAAATGGAAATGAATGGCATAACCATCGACATACCTTATTTAGATAAACTCTCAAAAGAACTAAAAAGTACCTTAGAAGATATTGAAAGTAAAGTTTATGAATTGGCTGAAGAGAATTTTAATCTATCTTCACCAAAACAACTTGGTGAGATCTTGTTTGAAAAATTAAATTTAGATAAAAAGAAATCACGGAAAACAAAAACAGGATGGAGTACAGATGCAGTAGTTCTTGAAAGATTAGTTGACGAACATGAAATAATCCAACATTTAATAAAACATAGAACTCTCAGCAAATTACTTAGTACTTATATTGATGCTCTTCCAAATCTTATTAACAAAAAGACAGGAAGAGTTCATACAAACTTTAATCAAGCTGCTACAGCAACTGGCAGACTAAGCAGTAGCAATCCTAATCTTCAAAATATTCCAGTTAGGACTGAATTTAGTAGGAGAATAAGAAAAGCATTCTTGCCTGAAAAAGATTGGAAACTTTTATCAGCTGATTATTCTCAGATCGAGTTAAGAATACTTGCTCACTTAGCGGATGAAGAAATACTCATTAATGCATTTCATAAAAATGATGACATTCATTCTTTAACTGCAAGATTAATTTTTGAGAAAGAAGAAATATCTTCTGATGAGAGGAGAGTTGGAAAAACAATCAATTTTGGAGTTATCTATGGTATGGGAATAAAGAAGTTTGCACGTTCAACAGGAGTAAGTACTCCAGAGGCAAAAGAATTCCTAATAAAATACAAAGAAAGATATTCAAAAATTTTCAAATTTCTTGAACTCCAAGAAAGGCTTGCCTTATCAAAAGGTTATGTTAAAACAATTTTTGGTCGAAAGAGAGAATTTAAGTTTGATAAAAATGGACTTGGAAGATTAATAGGGAAAGATCCTTACGAAATTGACTTGCAATCCGCAAGAAGGGCTGGCATGGAAGCACAGTCATTAAGAGCCGCAGCTAATGCACCAATTCAGGGTTCAAGTGCAGACATTATTAAAATTGCAATGGTTCAACTAAATAAGAAATTCATAGAAATGAATGTTTCCGCAAAAATGCTTTTACAAGTACACGATGAATTATTGTTTGAAGTTGAACCAGATTCTTTGGAATTTACGACGAAATTAGTAAAGAAGACTATGGAAGATTGTGTAAAATTAAATGTGCCTCTTTTAGTTGATATTGGTATTGGAGAAAATTGGATGGAGACAAAATAAACCTTATGAAATACTTAATTTAAGATGATCAAACTTTTTAATACTTTAAGCAAAAGAGTTGAGGTTTTTAAGCCTATTGATGATGTGGTAAAAATTTATTGTTGTGGAGTAACTGTTTATGATTTATGTCATCTTGGTCATGCCAGAAGTTATATAGCTTGGGATGTATTGAGAAGATTTTTAATTTACAGTGATTTCAAAGTGAAGTATGTTCAAAATTTTACAGATATTGATGACAAGATCTTAAAAAGAGCTAAAGAAGAAAGCAGTTCAATGAAGGAAGTATCTGAAAAAAATATTATTGAATTTCATAAAGATATGGATTCTTTAGGAATAATGCGTCCGGATAGTATGCCAAGAGCAACGAATCATATATGCAATATCTGCTCCTTCATAACAATCCTTGAGGACAAAGGTTATGCATACTCTATGGATGGAGATGTTTATTATTCTGTTTTTAAAAATAAAAATTATGGAAAGCTAAGTAATCAAAATATACAAGAACAAAATATCAATCAGCAAGGAAGAATGGCTAATGATGAAAATAGTAAAAAACTTAATCCGCAAGATTTTGCACTATGGAAAAAAGCCAAAGATGGTGAACCATTTTTTGATTCGCCATGGGGTAAAGGTAGACCAGGATGGCATATTGAATGTTCGGCGATGGTTAAAGATGAATTAGGAGAAACTATTGATATCCATTTAGGTGGTTCTGATTTGATTTTTCCACATCATGAAAATGAAATCGCCCAATCAGAAGCAGCCAATGGTAAAAAGCTAGCGAACTATTGGCTACATAATGGGATGGTCAATGTAAATGGACAAAAGATGAGTAAATCCCTTAAAAATTTTAAAACTATCAGAGAGCTAATTAAGTCAGGCATAAGCCCTATGACTTTGCGATATTTTGTTATGACTGTGAATTATAGAAAACCTCTTGATTTTACTGAAGAAGCTTTAAGGAGTGCTTCAGAAGCTTGGAAAAACATTAATGTAGCCCTTTCTTTTATGGACCTTACAAAAGGTGCTTTTAGATCAATTGATAAAAATGAATCTATCGAAGAAGAATATAAAGAAAAAATAAGTTTTGAATTATCTCAAAAAAAGCTTAAATTTTCTGAGGCTCTGGGAAATGATCTTAACACAGCAGGTGCTATTGCAATTATTTATGATTTAGCGAAACCATTAAAAAATTTTTTAAACCAATTTCAAAGGGTTGAAGCTTTTAAAATAGAACTAAATAAAAAATTCTTTCTACTTGAGAATTTTAAAACTCTTGAAAAGTTGACTGAGGTACTTGGTCTTAAAAAAGAGGTTTTAGTAAGAGAAAGTAAAATAACAGTAGAAGAAATATCATCGCTTATTAATGAAAGATTGAAAGCAAAAAAGGAAAATAATTATGCGAAGGCCGATGGAATCAGGAATTTGTTAAAAGAAAAAGGTATTGAACTTATTGATCAATCAAAGGAAATAACAAAATGGATAAGGGTCTAAA-TTTTAAGAAAAAAACCAATTTGATATTTTTGTTTTTTAAATACACCTTTAAATGGGAAGATATTAAAAATATCAGAGAAAATTGAAATACATTACTGTGCTCGGTTCTACTGGTTCAATAGGGACTCAAACTCTCGAAATAGCTAGTGAGCAGCCTGATAAGTTTAAAGCCGTAGCTCTTTCAGCAGGAAGAAATATTAATTTATTAACTGAACAAGTTAAAACACATCAACCAGAA-GTAGTTGCAATTGAGGATGAAAATCTTATAGAAGATTTAAAAGATAATATTAATAACTTAGATTTGGATAGTGCCCCCTTGGTTTTAGGTGGAAAGGATGGGATTAACGCAGTTGCAGCTTGGGATAAGGCAGATACTGTGGTAACTGGGATAGTAGGCTGTGCAGGTTTAATTCCAACAATGTCAGCAATTAATGCGGGTAAAAATATTGCACTTGCTAACAAAGAAACTTTAATTGCGGCAGGGCCAATTGTTATTCCTGCATTAAAGAAAAATAATAGTAGGTTATTACCTGCCGATTCAGAACACTCTGCTATCTTTCAATGTTTACAAGGATTACCTAATTATGAAAATGCAGATTTTTCAACAGGAGAGATGCCTAAGGGTTTAAAAGCCATACATTTAACAGCTTCTGGTGGTGCTTTCAGAGATTGGGCCGTTGAGGATTTAAAACATGTCACAGTGGAAGATGCGACTTCACATCCTAATTGGGATATGGGAAAAAAAATAACTGTAGATTCTGCAACTCTTATGAATAAAGGATTAGAAGTTATAGAAGCTCATTATTTATTTGGGACCTCTTACGAAAATATCGAAATAGTTATCCACCCTCAAAGTATTATTCATTCAATGATTGAGATGGAAGATTCTTCAGTATTAGCTCAATTAGGTTGGCCAGATATGAAGCTACCTATTTTATATGCGATGAGTTGGCCTGAAAGATTTAAAACAAATTGGAAAAGATTAAACCTAAGTGAAATTGGAAAATTAACTTTTAAAGAGCCAGACGAGTTTAAATATCCATGCATGGGACTTGCCTATGCCGCAGGGAAATCTTCTGGGACTATGCCTGCAGTCTTAAATGCTGCTAATGAAATGGCTGTTGAACAATTCCTTAAAGAAAAAATTTCTTTTCAAGAAATTCCAACATTTATAAGTAAAGCTTGTGAATCACATATGGAGAATTTGAATTTGAGTCCCGAATTGGAGGATATTCTTGAAGTAGACAATTGGGCCAGACTTTTTGTTAAGAAAGAAATTAAAAAAGGAAAAAAATACGTAAGTATTGGATAAAAGTGAATATTAAAAAGCATCTTCTACTATGCGCAACACCCACAAAACAGAAATGCTTTAAAGGCAATGAAGGTCAAAAAACATGGGAATGTCTGAAAAAGACTTTAAAAATATTTGAGAATGATCCCTCTACAAAAAACGTTCAAATATTAAGATCAAAAGCTGACTGTTTAAGGATATGTAAGAACGGCCCAATTCTTCTTGTTTGGCCTGATGGTATTTGGTACGAAAAAGTTTCTCCAGAAAAAATTTCAGAAATTTTTACTTCACATATTATTAACGGTAAGCCAATAGAAAAATGGATTTTTAAAAAAACACCATTTTTAAATAGTACTAGATACTCATAAACCAGTTCGTTACGACTTCGTCTGACCAGCAGCCATTAATCGAATGAAAACCATTGTGACCTCCTTTTTTAGTTATAAAAATAGTAAATTTGTCAATAAATTTCCCTCTTAAATTCAAAGTTGCATTATATGGAACCCAAGGATCATCCTTGGCATGAATAAAAAGCATTTGAGGTATTTTTTTTATTGAGTTATGGATTCTAAATATTGGAGAAGCTTTTAAATAATAATCTTCTAAAGAATTAAATCCCCAACTTGGAGCTGTAAATTTCTGATCAAATTCCCTTATACTTTTTAAAGCTCTAATTTTTTTTCTTAATTTCTCATTATTAAGAATTTTGCCTTCATCATTAAATCCGTCCCATAACTGATTTTTTAAGCGATGAAGTAACCATTTTTGGTAGATATAATTTCTAGATTTCTCAATGCAGAGACTGCATGATGATAAATCTAAAGGGCTACTCACACAGGCTAGGCCATCTAAAAGTTTTTCTCCTTTGTTTTCATCATAATCTAAGCATGCATTTAAAAGAATTGTTCCGCCTAAAGATAATCCAACTCCGTAAATTGGAAG---ATTATTCATCTTAATGAGATCTTTAAATTCTAAATTAATGAATTTTTTAAAATATTTAATTGCTGAAATAACATCACTGGAGCATCTAGCACAATAATTTCCTTTAGCTAAATATCTCGCAGACCCAGATCCTCTTAGATTCAATTTAAGAACTCCAAAACCATTTTTTGCCAATTTCCTTGAGATTCTTCTTAAACCAAACCTTTTAGTTGAGCCCCCTAAGCCATGTGTAACGATTACAAAACCTCTAAGAGAGTTTAAGTTTTCAGGTAATTCTAAAAACCCTAAAAGATAATCACATTCAAATTTTTTAGAAAGAATTTTATTAATCGGAAAGAATATTTTTTTATTTTTTTTTGATTTGCCAAAATCAATAACAAAAGTATCTCTCAAAGTTTGTAAGTCGCCACCTATCCAAGGTAAGACTTCTTGAAATGGCTTATTTTTTAAGTAATCTGAAAAACTAAAAGATATACTATTATTTCTCCCCAACTCCAAGATCCTTTAATTCTCCAATCAAATCATTCAGTACCTTTTTTGCATCACCAAAGACCATTGAAGTATTTGGCAGATCAAATAAATCATTTTTTATTCCGGAGTAACCTGCACTCATACCACGTTTAATTACAAATACCGTTCTTGCTTCCTGCACATCAAGAACTGGCATGCCATATAAAGGAGAAGAACTATCATTTTTAGCTTGAGGATTAACCACATCATTTGCACCTAAAACTAAAACTACATCCGTTGCTGGAAAATCAGGATTTACAACGTCCATCTCTTTAAGTTGTTCGTAAGGAACATCTGCTTCTGCTAAAAGTACATTCATATGTCCAGGCATCCTCCCTGCTACAGGATGAATTGCGTAAACAACTTCAATACCATTTTGCTCTAGTTTTTTTGTCACTTCCCTTAAAGTATGTTGAGCTTGAGCTACTGCTAGACCATAACCAGGAACAATTATTACCTTGTTGGCTGCCTCTAAAGTCAATGCACATTCTTCAACACTGCAAGAAGTTATATTTGTATATTCTCCTGAACCAGAAGAGGCTGTACTTTGTGCAGATAAAGATCCTCCAAAAAGAACTGAGACCAATGATCTATTCATACCCTTGCACATTACTTGAGTAAGTATTAGACCTGCCGCTCCAACCATTGCGCCTGCTACTATCAAAAGCTGACTATCTACAACGAAGCCTGCTGCTGCTGCTGCAATCCCTGAATAGCTATTTAATAGAGATATAACTACTGGCATATCAGCTCCACCAATTGGCAAAGTGACTCCAATACCTAATAAAGAAGAAACTATAACTAAAAGCCAAATAGAACTTGTATTGCCGTTTATCAAATCAAAAAAGGCTATCAAGGAAGCAACTGCAAAAACAATATTTACAAAATGTCTAACTTTGCTCTGAGTCCATCCTGGAGTTGACAACCAACCCTGTAACTTTGCCATCGCCACAATTGAACCTGTGAAAGTTATGGCACCAACAAATATAGAAACAGATATTGAAACTTCGTTAATCAGTGACTTAAAAAAATCAAAATTTTCTTGGCCACCAGATATAGGAAAAATAGCTACTCCCAAGGCCACTAAAAGTGATGACATTCCTCCACAACCATTGAATAATGCCACTGTTTCGGGCATAGAGGTCATAGGTACTTTTTTTGCAAGTATTGCTCCGAAAAAACTACCTATGATTGATCCAATTATTATCCAAATCCAAGACTGAATAGCAATTCCAGAAGTGCCTAAATAATAAGAAAGTAATCCTACTACTGATAGCGACATTGCAAATGCAGCTAATCTATTAGCATCCCTTGCTGATTTTACTTTTGACAATCCTTTTATTCCCAAAGCCAGTAAAAGTACTGCTAGAAGGTCAATAACGAATTTAATGATTACAGGTAGATTCATG-TT-AAAATTACTTCTTATTTGATGTTTTACGACTAAACATCGCGAGCATTCGATCTGTTACAAAGAAGCCGCCTACAACGTTGAAAAGAGCAAATCCAAGAGAAACTGAACCAATGATTAAAAGTGGTACGTTACCTTCTGCTTTTACAATTAAAGTCAAGGCTGCAAGCATTGTTATTCCTGAAATTGCATTTGCTCCACTCATTAAAGGTGTATGAAGAGTAGGAGGAACTTTTCCAATTAACTCGAGGCCCAATAAACTGCCAAGTAGAAGAACCCAAAGAAGACTTATAAAAGACATAATTTTAAAACCTCAATTTTCAAAAACTTTATTTTGAAGAACAACTCCTTCATCGCTTAATAAACATCCAGAAATGAGTTCATCCTCTTTATCTAATTTAATTACACCATCTTTTATAAATGGTGTAATCAAAGATGTTAAGTTCTTAGCATAAAGTGAACTTGCATCATAAGGAACTGAGGAGGGTAATTCTCCCGCTCCTATAAGTTTTACCCCATCTTTGATAATAGTTTCATTTGATTTTGTTCCTTCGCAATTCCCTCCCTGAGAAACTGCTAAATCAATAACTACTGCACCAGGCCTCATTTTTTCAATCATGGGAGAGTCTATTAAAACAGGGGCCTTTTTACCAAGAACTTGCGCAGTACATATAGCAACATCAGCTTCAGATAAATATTTAGTTAAAGTTGCTTTCTGTTTTGAGAGGAATTCGGGTGTTACAGCTTTTGCATAACCTCCTGCCTCTCCTGGCTTTTCCTCAACTTCAGGAAGTTCTATAAATCTTGCTCCTAGGGACTCTACTTGTTCTTTAACAGCAGGTCTAATATCAGATACAAATACTATTGCTCCAAGTCTTTTTGCTGTCGCAACTGCCTGTAATCCGGCGACGCCTCCACCAAGAACCACTACTTTGGCAGGTTGGACTGTCCCTGCTGCAGTCATAAGCATTGGGAAGTATCTATCTAACTCACTTGCAGCCAAAAGAACTGCTTTATATCCAGCAATATTGGCTTGCGAAGAAAGAACATCAGAAGATTGAGCTCTACTAATCCTCGGAAGCAACTCTAGTGATAAAGCTGAAATCTTATTACTATTTATAATCCTAAGAAGTTCCTTATTACCATATGGGTTAAGAAGACCAAGAAGAACAGCGCCTTTCTTTAACTTAGTTAAATTATCCTCTGATGGAGTTTGAACACAAAATATTAAGTCCGCTTCACCCCAAATTTTTTGATCTAAGTTATTTATTATTGTTCCGCCCGACTCTTCATATGATAAGTCACTAAATCCTGATAATTTTCCTGCTGAACTTTCAATATAAACATCACATCCAAGGCTTTTTAATTTCTTTACCGCTCCTGGCGTAGCTGAAACTCTCCTTTCACCAGAGCTTGTTTCGGAAGGAATAAGTATCTTTGTCAATTTATTTATTTTTTT-AACATACTAAATATAAATTGAAGAAAGTCAAAAGTCTTGGATTTTTGTTAAAAATATATTTTCTTTTCTATAAAAAATAGCTATCTAGAATATATAAGTACTAAATAATCT-AATGAGTTTAAAAGCAATCGAATGCCCTGATGGAGTATGTCACAGTCATCACGGTGGTCATGCTGTTCCAAGGCAAACTATGCAGAAAAACCTAGAAAAGCATGGTAAAGACTGGTGTGAGAAATTAGCAGAGAGAATTTATGAAATGTCAGTTGATACTTATTCACAGACAGTCATGCCAAGTCTCCACTCAGCAGGTTGGCAAAGGAGACATTTAGATTGGGAATTTAAGCTAGCAGAGAATGATTCTGAACCTGATGAAGCTCTTGTTGATGGAATTATTAATGCCACAGAAAGCTTTTTGAGAAGTAGTGAGGTGCATCGATTATTTATTCAGGAATTAGTCCAGGGCACATTTGAGGAAGCAAATGACAAAAAAATAATTTCTAAAGCAATAAAATCCATCATTGAAGAAGAAATTGTTAGTTCACTAAGAGAAAAGAAAGAAACTCTTTTAAAAAAAATATCCGCAAAATTAATATCAGAAGAAAAAATTAGCGAGGAACTTGCCATAAATTCAGCAAAAGAAGGTTATGAGGAAGTTGAAAGGCTACTTGCAAATCATAGCGAGGCAGTTTAAACCAATTTCTTTATATTTTCTTTATTATTACCGCAAAAATCCGCTCAAATATAAACTAAAGATTAAATTATTGTTTGGAAGTACAAAGTTGTAACTTATTAGACAATATATCTGTTCTCCGATGTGTTTATCTATA---AACAA-CTTATAACCTTCAATGGACAATTTCATTAGAAAAAGGATCGACATAGCGACCTGTTGGGCTACTAACAGAATTTCTGCAATGGATACTTTAGAAAGATATGAAGATAGTTATGCAATCGCAGAAGAATTTAGAGAGTGGATATTACATATTGGAGAAAATAACGAAAATTTAAAAGATTCTGTTTTAAACTTCCCAAAGGAATTAAAAAAGTTATTAGACCAAAAAGTCAACGATTAAGTAATAAATCTATCGAGTGAAATCCGCCCTACATTATTTGGGTTTGTTTATTATTATTAATAGTGAAATTAGCAAATAA-ATGGAAAATAAAGAGAAGATTTTAAACGTAGAAAATGTAGTAATTATAGGTTCAGGTCCTGCAGGTTACACTGCTGCAATTTACGCAGCAAGAGCAAATCTTCAACCATTGCTCGTAACAGGATTTAATTCAGGTGGAATTCCCGGTGGGCAATTAATGACCACAACATTTGTTGAAAATTATCCAGGTTTCCCAGATGGAGTACTAGGTCCTGAATTGATGGATCTAATGAAGGCTCAAGCAGAAAGATGGGGCACTAATTTATACGAAAGTGATGTTGTCTCAATAAATATTGATTCACATCCCTTTGAATTAAAAACTTTAGAAGGAACTATAAAATCTAACTCAATTATTATTGCAACTGGAGCAAGTGCAAATAGATTAGGCGTGATAAATGAAGATAAATTTTGGAGTAAAGGAATAAGTGCTTGTGCAATATGTGATGGAGCGACCCCACAATTTAGAGATGAAGAATTAGCTGTTATTGGAGGGGGCGACTCTGCATGTGAAGAAGCAGCATATCTCACAAAGTATGGAAGCAAAGTGCATTTGATTGTTAGATCAGAAAAATTAAGGGCTAGCGCAGCAATGGTAGATAGAGTAAAAGCTAATCAAAAGATAGAAATTCATTGGAACACAAAAGTTAATAAAGCTGATGGCTCTGAATGGCTTGAGAAAATAGAAACTATTCACTCTCAAGAAGGTAAAGGTGAAATCAATATAAAAGGTCTTTTTTACGCGATAGGGCACACTCCAAATACGAAGTTCTTAGGCAACAAAATTGATTTAGATAATAAAGGATATATTGATTGCAAATCAGGAAGACCAGAAACATCTATCGAAGGCATCTTCGCTGCAGGTGATGTTGTTGATTCTGAGTGGAGACAAGGCGTTACCGCTGCAGGAACTGGATGCATGGCAGCATTAGCTACTGAAAGATGGTTAGCCGAGAAAAACTTAGCAAAAACTATAGTCAGAGAAACTCCCGAACCAGAAAAAAAACTTAATTCATCAGATTTTAATGAAGAAGAAGTTAATGAAGATACTTTCGATTCAAATTCTGAATGGCAAAAAGGTAGTTATGCATTGAGGAAACTTTATCACGAGAGTAAAAAACCTATCTTAGTAATTTTCAGTTCCCCAAGCTGCGGCCCATGTCATGTTTTGAAACCTCAGTTAAAAAGGGTAATTAAAGAACTTGATGGTGCAGTGCTCGGCGTTGAAATAGATATTGATAAAGATCAAGATATTGCAAAACAAGCTGGTATTAATGGCACACCAACAGTACAACTTTTTAAAGAAAAATTATTAAAAAAACAATGGCAAGGTGTTAAACAAAGAAGTGAGTTTAAAGAAGCGATA
>AG-355-O19
AGGAGAAGGCACCAAAAGTCGCAGGCAATAATGAATTAGAAAATAGTGAAAATAAAATCCCTAAAATCAACGTAACTGTTGTAAATGATTTCGAATTACTTGATAAATTAATTCAAAGATTAGACAAGACTAATCAAATAGTTTCTTTAGATACAGAGACCAATAGTTTGAATCCAATCGATGCGGAACTTGTTGGGATAGGGTTATGCCTTGGAGAAGAAAATGATGATTTATTTTATATACCTCTTGGTCATCAAACAAAAAAGGAGACCCCCAATCAATTATCAATTGAAAATGTTTTCTCAAAGCTAAGAAATTGGATAGAAGATCCAAAAAAAGAAAAGGCACTCCAAAATTCTAAATTTGATAGGCAAATATTTTTTAATCACGGACTTGATCTTAAAGGCGTAACCTTTGACACCTTGTTAGCAGACTACCTTCTTAATAATCAGGAGAAACATGGGTTAAGTGAAATTAGTTTTAGATTATTTGGATTTAAGCCTCCTTCATTTAAGGAGACAGTTGGAAAAAATAAAGACTTTTCATTTGTTGATATTGACGAAGCAAGTATTTACTGCGGTTATGATGTTTTTCTAACTTTTAAGATTGTCAAAATTTTTAAAGAAAGTTTTTCAAAGGAAAAAGATGAATTAATCAAATTGTTCGAAGAAATCGAGCTACCTTTAGAGCCGGTATTGTCCCAAATGGAAATAAATGGCATAACCATCGACATCCCTTATTTGGATAAACTTTCAAAAGAATTAAAAAGTACCTTAGAAGATATTGAAAGTAAAGTTTATGAGTTAGCAGAGGAAAGTTTCAATCTATCTTCACCAAAACAACTTGGTGAAATCTTGTTTGAAAAATTAAATTTGGATAAGAAAAAATCACGGAAAACAAAAACAGGATGGAGCACAGATGCAGTAGTTCTGGAAAGATTAGTCGACGAACATGAAATAATCCAACATTTAATAAAACATAGAACTCTTAGCAAATTACTTAGCACCTATATTGATGCTCTTCCAAATCTTATTAACGAAAAGACAGGAAGAGTTCATACAAACTTTAATCAAGCTGCTACAGCGACTGGGAGACTAAGTAGTAGCAATCCTAATCTTCAAAATATCCCTGTTAGGACTGAATTTAGTAGGAGAATCAGAAAAGCATTCTTGCCTGAAAAAAATTGGAAACTTTTATCAGCTGATTATTCTCAGATCGAATTAAGAATACTCGCTCACTTAGCTGATGAAGAAATACTAATAAATGCATTTCATAAAAATGATGACATTCATTCTTTGACTGCAAGATTAATTTTTGAGAAAGAAGAAATTTCCTCTGATGAGAGGAGAGTTGGGAAAACAATAAATTTCGGAGTTATCTATGGTATGGGAATTAAAAAGTTTGCACGTTCTACAGGAGTAAGTACTCCAGAAGCAAAAGAATTCCTAATAAAATACAAAGAAAGATATTCAAAAATTTTCAAATTTCTTGAACTTCAAGAAAGGCTTGCCTTGTCAAAAGGTTATGTAAAAACAATTTTTGGTAGAAAGAGAGAATTTAAGTTCGATAAAAATGGACTAGGAAGACTAATAGGAAAAGATCCTTACGAAATTGACTTGCAGTCCGCAAGAAGAGCTGGCATGGAAGCACAGTCACTAAGAGCTGCAGCCAATGCCCCAATTCAGGGTTCGAGTGCAGATATTATTAAAATTGCAATGGTTCAACTAAATAAAAAATTCATAGAAATGAATGTTCCAGCAAAAATGCTTTTACAAGTACATGATGAATTATTGTTTGAAGTTGAACCAGATTCTTTGGAAATTACTACTAAATTAGTAAAGAAGACTATGGAAGATTGTGTAAAATTAAATGTGCCTCTTTTAGTTGATATTGGAATTGGAGACAATTGGATGGAGACAAAATAAACCTTATGAAATACTTATTTTAAGATGATCAAACTTTTTAATACTTTAAGCAAAAAAGTTGAGGTTTTTAAGCCTATTGATGATGTAGTAAAAATTTATTGTTGTGGGGTAACTGTTTATGATTTATGTCATCTTGGTCATGCCAGAAGTTATATCGCTTGGGATGTATTGAGAAGATTTTTAATTTACAGTGATTTCAAAGTGAAGTATGTTCAAAATTTTACAGATATTGATGACAAGATCTTAAAAAGAGCGAAAGAAGAAAGCAGTTCAATGAAGGAAGTATCTGAAAGGAATATCATTGAATTTCATAAAGATATGGATTCTTTAGGGATAATGCGTCCGGATAGCATGCCAAGAGCAACGAATCATATATGCAATATCTGCTCCTTCATAACAATCCTTGAAGACAAAGGTTATGCGTACTCTAGGGATGGAGACGTTTATTATTCTGTTTTCAAAAATAAAAATTATGGAAAACTAAGTAATCAAAATTTACATGAACAAAATATCAATCAGCAAGGAAGAATGGTAAATGAGGAAAATAGTAAAAAACTTAATCCGCAAGATTTTGCGCTATGGAAAAAAGCCAAAAATGATGAACCATTTTTTGATTCGCCATGGGGTAAAGGTAGGCCAGGATGGCACATTGAATGTTCGGCGATGGTTAAAGATGAATTAGGAGATACTATCGATATCCATTTAGGTGGTTCTGATTTGATTTTTCCACATCATGAGAATGAAATCGCCCAATCAGAAGCAGCCAATGGCAAAAAGCTAGCGAACTATTGGTTACACAATGGGATGGTCAATGTAAATGGACAAAAGATGAGTAAATCCCTTAAAAATTTTAAAACTATCAGAGAGTTAATTAAGTCAGGTATAAGCCCTATGACTTTGCGATATTTTGTTATGACTGTGAATTATAGAAAACCACTTGATTTTACTGAAGAAGCTTTAAGGAGTGCTTCAGAAGCTTGGAAAAATATTAATGTAGCCCTTTCTTTTATGGAACTTACAAAAGGTATTTTTAGATCTATTGATAAAGATGAATCTATCGAAGAAGAATATAAAGAGAAAATAAGTTTTGAATTATCTCAAAAAAAGCTTAAATTTTCTGAGGCCCTGGGAAATGACCTCAATACAGCAGGTGCTATTGCAATTATTTATGATTTAGCGAAACCATTAAAAAACTTTTTAAACCAATTTCAAAGGGTTGAAGGTTTTAAAATAGACCAAAATGAAAAATTCTTTCTACTTGAGAATTTTAAAACTCTCGCAAAGTTGACTGAGGTACTCGGTCTTAAAAAAGAAGTTTTAGTAAAAGAAAGTAAAATAACAGAAGAAGAAATTTCATCTCTTATTAATAAGAGATTGAAAGCAAAAATGGAAAAGAATTATGCGAAGGCCGATAAAATAAGAAATTTGTTAAAAGAAAAAGGTATTGAACTTATTGATCAATCAAAGGAAATAACAACATGGATAAGGGTCTAAA-TTTTAAGAAAAAAACCAATTTGAAATTTTTGTTTTTTAAATACACCTTTAAATGGGAAGATATTAGAAATATCAGAGAAAATTGAAATACATTACTGTGCTCGGTTCTACTGGTTCAATAGGGACTCAAACTCTCGAAATTGCTAGTGAGCAGCCTGATAAGTTTAAAGCCGTAGCTCTTTCTGCAGGAAGAAATATTAATTTATTAACTGAACAAGTTAAAACACATAAACCAGAG-GTAGTTGCAATTGAGGATGAAAGCCTTATAGAAGATTTAAAAGATAATATTAATAACTTAGATTTGGATGATTCTCCCTTGATTTTAGGTGGAAAGCAGGGGATTAACGCAGTTGCAGCATGGGATAAGGCAGATACTGTGGTAACAGGGATAGTAGGCTGTGCAGGCTTAATTCCAACAATGTCAGCAATTAATGCGGGGAAAAATATTGCACTTGCTAACAAAGAAACTTTAATTGCGGCAGGACCAATTGTTATTCCTGCATTAAAGAAAAATAATAGTAGGCTTTTACCTGCAGATTCAGAACACTCTGCTATCTTTCAATGTTTACAAGGATTACCTAATTATGAAAATGCAGATTTTTCAACAGGAGAGATGCCTAAAGGTTTAAAAGCCATACACTTAACAGCTTCTGGTGGTGCTTTCAGAGATTGGGCCGTTGAGGATTTAAAGTATGTCACAGTGGAAGATGCGACTTCACATCCTAATTGGGATATGGGAAAAAAAATAACTGTAGATTCTGCAACTCTTATGAATAAAGGATTAGAAGTTATAGAAGCTCATTATTTATTTGGGACCTCTTACGAAAATATCGAAATAGTTATCCACCCTCAAAGTATTATTCATTCAATGATTGAGATGGAGGATTCTTCAGTATTAGCTCAATTAGGTTGGCCAGATATGAAGCTACCTATTTTATATGCGATGAGTTGGCCTGAAAGATTTAAAACAAATTGGAAAAGATTAAACCTAAGTGAAATTGGAAAATTAACTTTTAAAGAGCCAGACGAGTTTAAATATCCATGTATGGGACTTGCCTATGCCGCAGGAAAATCTTCCGGGACTATGCCTGCAGTCTTAAATGCTGCTAATGAAATGGCTGTTGAACAATTCCTAAAAGAAAAAATTTCTTTTCAAGAAATTCCAACATTTATAAGTAAAGCTTGTGAATCACATATGGAGAATTTGAATTTGAGTCCAGAATTAGAGGATATTCTTGAAGTAGACAATTGGGCCAGACTTTTTGTTAAGCAAGAAATTAAAAAAGGGAAAAAATACGTAAGTATTGGATAAAAGTGAATATTAAAAAGCATCTTCTACTTTGCGCAACACCTACAAAACAGAAATGCTTTAAAGGCAATGAAGGACAAAAAACATGGGAATGTCTGAAAAAGACTTTAAAAAAATTTGAGAATGATCCCTCTACAAAAAACGTTCATATATTAAGATCAAAAGCTGACTGTTTAAGGGTATGTAAGAACGGCCCAATTCTTCTTATTTGGCCTGATGGTATTTGGTATGAGAAAGTTTCTCCAGAAAAAATTTCAGAAATCTTTACCTCACATATTATTAACGGTAAGCCAATAGAAAAATGGATTTTTAAAAAAACACCATTTTTAAATAGTCCTAGATACTCATAAACCATTTCTTTACGACTTCGTCTGACCAGCAGCCATTAATCGAATGAAAACCATTATGACCTCCTTTTTCAGTTATTAAAATAGTAAATTTATCAATAGATTCTTTTCTTAAATTCAAAGTATCTTTATATGGAACCCAGGGATCATCCTTGGCATGAATAAAAAGCGTTGCAGGTAATTTTTTTATTGAGTTTTGGATTCTAAATATTGGAGAAGCTTTAATATAATAATCCTCTAAAGAATTAAATCCCCAACTAGGAGCTGTAAATTTCTGATCAAATTCTCTTATACTTTTTAAATTTCTAATTTTTATTCTTAATTTCTCGTTATCAAGGAGTTTGCCTTCATCATTAAATCCCTCCCATAACTGATTTTTTAAGCGATGAAGTAACCATTTTTGGTAGATAGAATTTCTAGGTTTTTCAATAGAGAGACTGCATGAAGATAAATCTAAAGGGGTACTCACGCAGGCAAGGCCATCTAAAAGTTTTTCTCCTTTGTTTTTATCGTAATCTAAGCAGGCATTTAAAAGAATTGTTCCGCCTAAAGATAATCCAACTCCGTAAATTGGAAG---ATTATTCATCTTAATGAGCTTTTTAAATTCTAAGTTAATGAATTTTTTAAAATAATTAATTGCTGAAATAACATCACTGGAGCATCTAGCACAATAATTTCCTTTAGCTAAATATCTCGCAGAACCAGATCCTCTTAGATTTAATTTAAGAACTCCAAAACCATTATTTGCTAATTTCCTAGATATTCTTCTTAAACCAAACCGTTTAGTTGAGCCCCCTAAACCATGAGTAACGATTACAAAACCCCTAAGTGAGTTTAAGTTTTCGGGTAATTCTAAAAAACCTAAAAGATAATCACATTCAAATTTTTTAGAAAGAATTTTATTAATTGGAAAGAATATTTTTTTATTTTTCTTTGATTTACCAAAATCAATAACAAAAGTATCTCTCAAAGTTTGTAAGTCGCCACCTATCCAAGGTAAGACTTCTCGAAATGGCTTATTTTTTACGTAATCTGAAAAACTAAAAGATATACTATTATTTCTCCCCAACGCCAAGATCCTTTAATTCTCCAATCAAATCATTCAGTACCTTTTTTGCATCCCCAAAGACCATTGAAGTATTTGGCAGATCAAATAAATCATTTTTTATTCCGGAGTAACCTGCACTCATACCACGTTTAATTACAAATACCGTTCTTGCTTCCTGCACATCAAGAACTGGCATGCCATATAAAGGAGAAGAGCTATCATTTTTAGCTTGAGGATTAACCACATCATTTGCTCCTAAAACTAAAACAACATCCGTTGCTGGAAAATCAGGATTTACAACGTCCATTTCTTTAAGTTGTTCGTAAGGAACATCTGCTTCTGCTAAAAGTACATTCATATGTCCAGGCATCCTCCCTGCTACAGGATGAATTGCGTAAACAACTTCAATACCATTTTGCTCTAGTTTTTTTGTCACTTCCCTTAAAGTATGTTGAGCTTGAGCTACTGCAAGACCATAACCAGGAACAATAATTACCTTGTTGGCTGCCTCTAAAGTCAATGCGCATTCTTCAACACTGCAAGAAGTTATATTTGTATATTCTCCTGAACCAGAAGAGGCTGTACTTTGTGCCGATAAAGATCCTCCAAAAAGAACTGAGACCAATGATCTATTCATACCCTTGCACATTACTTGAGTAAGTATTAGACCTGCCGCTCCAACCATTGCGCCTGCCACTATCAAAAGCTGACTATCTACAACGAAACCTGCTGCTGCTGCTGCAATCCCTGAATAGCTATTTAATAAAGATATAACGACTGGCATATCAGCTCCACCAATAGGCAAAGTAACTCCAATACCTAATAAAGAAGAAACTATAACTAAAAGCCAAATAGAACTTGTATTGCCGTTTATCAAATCAAAAAAGGCAATCAAGGAAGCAACTGCAAAAACAATATTTACAAAATGTCTAACTCTGCTCTGAGTCCATCCTGGAGTTGACAACCAACCCTGTAACTTTGCCATCGCCACAATTGAACCTGTGAAAGTAATGGCACCAACAAATATAGAAACAGATATTGAAACTTCGTTAATCAGTGACTTAAAAAAATTAAGATTTTCTACACTATTAGAAATAGGGAAAATAGCTACTCCTAAGGCCACTAAGAGTGATGACATTCCTCCACAACCATTGAACAATGCCACTGTTTCAGGCATAGAGGTCATAGGTACTTTTTTTGCAAGAATTGCTCCGAATAAACTACCAATGATTGATCCAATTATTATCCAGATCCAAGACTGAATAGCAATTCCAGAAGTGCCTAAATAATAAGAAAGTAATCCTACTACTGATAGCGACATTGCAAATGCAGCTAATCTATTGGCATCCCTTGCTGATTTTACTTTTGACAATCCTTTTATTCCCAAAGCCAGTAAAAGTACTGCTAGAAGGTCAATAACGAATTTAATGATTACAGGTAGATTCATG-TTAAAAATTACTTCTTATTTGATGGTTTACGACTAAACATCGCGAGCATTCGATCAGTTACAAAGAAACCTCCTACAACGTTGAAAAGAGCAAATCCAAGTGAAACTGAACCAATGATTAAAAGTGGTAAGTTACCTTCTGCTTTTACAATTAAAGTCAAGGCTGCAAGCATTGTTATTCCTGAAATTGCATTTGCTCCACTCATTAAAGGTGTATGAAGAGTAGGAGGAACTTTTCCAATTAACTCGAGGCCTAATAAACTACCAAGTAAAAGAACCCAAAGAAGACTTATAAAAGACATAATTTTAAAACCTCAATTTTCAAAAACTTTATTTTGAAGAACAACTCCTTCATCGCTTAATAAACATCCAGAAATGAGTTCATCCTCTTTATTTAATTTAATTACACCATCTTTTATAAATGGTGTAATCAAAGATGTTAAGTTCTTAGCATAAAGTGAACTTGCATCATAAGGAACTGAAGAGGGCAATTCTCCCGCTCCTATAAGTTTTACCCCATTTTTGATAATAGTTTCATTTGATTTTGTTCCTTCGCAGTTCCCTCCCTGAGAAACTGCTAAATCAATAACTACTGCTCCAGACCTCATTTTTTCAATCATGGGTGAGTCTATTAAAACAGGGGCCTTTTTACCTAGAACTTGCGCAGTACATATAGCAACATCAGCTTCAGATAAATATTTAGTTAAAGTTGCCTTCTGTTTTGAGAGGAATTCGGGTGTTACAGCTTTTGCGTAACCTCCTGCCTCTCCTGGCTTTTCTTCAACCTCAGGAAGTTCTATAAATCTTGCTCCGAGAGACTCTACTTGTTCTTTAACAGCAGGTCTAATATCAGATACAAATACTATTGCTCCAAGTCTTTTCGCCGTCGCAACTGCCTGTAATCCCGCAACGCCTCCACCAAGAACTACTACTTTTGCAGGTTGGACTGTCCCAGCTGCAGTCATAAGCATTGGGAAATATCTATCTAACTCACTTGCAGCCAAAAGAACTGCTTTATATCCAGCAATATTGGCCTGTGAAGAAAGAACATCTGAAGATTGAGCTCTACTAATCCTCGGAAGCAACTCTAGTGATAAAGCTGAAATCTTATTACTATTTATAATCCTAAGAAGCTCCTTATTACCATATGGGTTAAGAAGACCAAGAAGAACAGCGCCTTTCTTTAACTTAGTTAAATTATCCTCTGATGGAGTTTGAACACAAAATATTAAGTCAGCTTCACCCCAAATCTTTTGATCTAAGTTGTTTATTATTGTTCCGCCCGATTCTTCATATGATAAGTCACTAAATCCTGATAATTTCCCTGCTGAACTTTCAATATAAACATCACATCCAAGGCTTTTTAATTTCTTTACCGCTTCTGGTGTAGCTGAAACTCTCCTTTCACCAGAGCTTGTTTCGGAAGGAATAAGTATCTTTGTCAATTTAATTATTTTTTT-AACATACTAAATATAAATTGAAGAAAGTCAAAAGTCTTGGCTTTTTGTTAAAAATATATTTTCTTTTCTATAAAAAATAGCTATCTAGAATATATAAGTACTAAATAATCC-AATGAGTATAAAAGCAATTGAATGTCCTGATGGAGTGTGCCACAGTCATCATGGTGGTCATGCTGTTCCAAGGCAAGCTATGCAGAAAAATCTAGAAAAGCATGGTAAAGACTGGTGCGAGAAATTAGCAGAGAGAATTTATGAAATGTCAGTTGATACTTATTCACAGACAGTCATGCCAAGTCTCCACTCGGCAGGTTGGCAAAGAAGACATTTAGATTGGGAATTTAAGCTGGCAGAAAATGATTCTGAACCTGATGAAGCTCTTGTTGAAGGAATTATTAATGCCACAGAAAGCTTTCTAAGGAGTAGTGAGGTTCATCGATTATTTATTCAAGAATTAGTTCAGGGCACATTCGAGGAAGCAAATGATAAAAAAATAATTTCTAAAGCAATAAAATCTATCATTGAAGAAGAAATTGTTAGTTCACTAAGAGAAAAGAAAGAAACTCTTTTAAAGAAAATATCCGCAAAATTAATATCAGAAGAAAAAGTTAGCGAGGAACTTGCAATAAATTCAGCTAAAGAGGGTTTTGAGGAAGTTGAAAGGCTACTTGCAAATCACAGCGAGGCAGTCTAACTCTATTTCTTTATACTTTCTTTATAATTCACTCAAAAATTGGCTCAAATATAAATTAAAGATTAAATTATTGTTTGGAAGTACAAAGTTGTAACTTATTAGACAATACATAAGTTCTCTGATGTGTTTATCTATA---TACAA-CTTAAATCTTTGAATGGACAATTTCATTAGAAAAAGGATCGACATAGCGACATGTTGGGCTACCAACAGAATATCTGCAATGGATACTTTAGAGAGATATGAAGACAGTTATGCAATCGCAGAAGAATTTAGAGAGTGGATATTACATATTGGAGAAAAGAACGAAAATTTAAAAGATTCTGTTTTAAACTTTCCAAAAGAATTAAAAAAATTATTAGACCAAAAAGTCAACGATTGAGTAATTAATCTATCGAGTGAAACCCGCCCTACGTTATTTGGGTTTGTTTATTATTATAAGTAGTGAAATTTGCAAATAATATGGAAAATAAAGAAAAAAATTCTAACGTAGAAAATGTTGTAATTATTGGTTCAGGTCCTGCAGGTTATACAGCTGCGATTTATGCAGCAAGAGCAAATCTTCAACCATTGCTCGTTACAGGATTTAATTCTGGTGGTATTCCTGGTGGGCAATTAATGACTACAACATTTGTTGAAAATTATCCAGGATTTCCAGATGGTGTACTAGGTCCTGAATTAATGGATCTAATGAAAGCTCAAGCCGAAAGATGGGGCACTAATTTATACGAAAGTGATGTTGTCTCAATAAACACTGATTCACATCCCTTTGAATTAAAAACTTTAGAAGGAACTATAAAATCTAACTCAATTATTATTGCAACTGGAGCAAGTGCAAATAGATTAGGCGTGATAAATGAAGATAAATTCTGGAGTAAAGGAATAAGTGCTTGTGCAATATGTGATGGAGCGACTCCACAATTTAGAGGTGAAGAATTAGCTGTTATTGGAGGAGGAGACTCTGCATGTGAAGAAGCAGCATATCTCACAAAGTATGGAAGCAAAGTGCATTTGATTGTTAGATCAGAAAAATTAAGGGCTAGCGCAGCAATGGTAGATAGAGTAAAAGCTAATCCAAAGATAGAAATTCATTGGAACACAAAAGTTGATAAAGCGGATGGCTCTGAATGGCTTGAGAAAATAGAAACTATTCACTCTCAAGAAGGTAAAGGGGAAATCAATATAAAAGGTCTTTTTTACGCGATAGGACACACACCAAATACGAAGTTCTTAGGCAACAAAATTGATTTAGATAATAAAGGATATATTGCTTGTAAATCAGGAAGGCCAGAAACATCTATTGAAGGCATCTTCGCAGCAGGTGACGTTGTCGATTCTGAGTGGAGACAAGGAGTTACCGCTGCAGGAACTGGGTGCATGGCAGCATTAGCTACCGAAAGGTGGCTAGCCGAGAAAAACTTAGCAAAAACTATAGTTAGAGAAACACCCGAACCAGAAAAAAAACTTAATTCATCAGATTTTAATGAAGAAGAAGTTAATGAAAATACTTTCGATTCAAATTCTGAATGGCAAAAAGGCAGTTATGCATTAAGGAAACTTTATCACGAGAGTAAAAAACCTATCTTAGTAATTTTTAGTTCTCCAAGTTGCGGCCCATGTCATGTTTTGAAACCACAGTTAAAAAGGGTAATTAAAGAACTTGATGGTGCAGTTCTTGGCGTTGAAATAGATATTGATAAAGATCAAGATATTGCAAAACAAGCTGGTATTAACGGCACACCAACAGTTCAACTTTTTAAAGAAAAATTATTAAAAAAACAATGGCAAGGTGTTAAGCAAAGAAGTGAGTTTAAAGAAGCGATA
>AG-347-K22
AGGAAAAAGATCCAAAGGTCGCTAGTAAAAGTGAATTAGATAATAGTGAAAATAAAATCCCTAAAATCAAAGTAACTGTTGTAAATGATTTTGAATTACTTGATAAATTAATTCAAAGATTAGAAAAGACCACTGAGATAGTTTCTTTAGACACAGAGACTAATAGTTTAAATCCAATCGACGCCGAACTTGTTGGGATAGGACTATGTCTTGGAGAAGAAACTGATGATTTATTTTATATACCTCTTGGTCATCAAACAAAAAAAGAGACCCCCAATCAATTATCGATTGAAGATGTTTTCACAAAACTAAGAACTTGGTTAGAAGATCCAAGAAAAGAAAAGGCACTACAAAATTCTAAATTTGACAGGCAAATATTTTTTAATCACGGACTTGATCTTAAAGGCGTAACCTTTGACACCTTGTTAGCAGACTATCTTCTAAATAATCAGGAGAAGCATGGGTTAAGTGAAATTAGTTTTAGATTATTTGGATTTAAGCCTCCTTCATTTAAGGAAACAGTTGGAAAAAATAAAGACTTTTCATTTGTTGATATTGATGAAGCTAGTATTTACTGCGGTTATGATGTATTTCTAACTTTTAAGATTGTCAAAATTTTTAAAGAAAGATTTTCAACAGAAAAAAATGAATTAATCAAATTGTTCGAAGAAATAGAGCTGCCCTTAGAGCCGGTATTATCTCAAATGGAAATGAATGGAATAACCATAGATATCCCTTATTTAGATAAACTCTCAATAGAACTAAAAGGTACCTTAAAAGATATTGAAAGTAAAGTTTATGAATTAGCAGAGGAGACTTTTAATCTATCTTCACCAAAACAACTTGGTGAGATCTTGTTTGAAAAATTAAATTTGGATAAGAAAAAATCACGGAAAACAAAAACAGGATGGAGTACAGATGCAGTAGTTCTTGAAAGATTAGTCGACGAACATGAAATAATCCAACATTTAACAAAACACAGAACTCTTAGCAAATTACTTAGCACCTATATTGATGCTCTTCCAAATCTTATAAACGAAAAGACAGGAAGAGTTCATACAAACTTTAATCAAGCTGCTACAGCGACTGGGAGACTAAGTAGTAGCAATCCTAATCTTCAAAATATCCCGGTTAGGACTGAATTTAGTAGGAGAATCAGAAAAGCATTCTTGCCTGAAAAAAATTGGAAACTTTTATCAGCTGATTATTCTCAGATCGAATTAAGAATACTTGCTCACTTAGCGGATGAAGAAATACTAATTAATGCGTTTCATAAAAATGATGACATTCATTCTTTGACTGCAAGATTAATTTTTGAGAAAGAAGAAATATCATCTGATGAGAGGAGAGTTGGGAAAACAATAAATTTTGGAGTTATCTATGGTATGGGAATAAAAAAGTTTGCACGTTCTACAGGAGTAAGCAATCCAGAGGCAAAAGAATTCCTAATAAAATACAAAGAAAGATATTCAAAGATTTTCAAATTTCTTGAACTTCAAGAAAGGCTTGCCTTATCAAAAGGATATGTAAAAACAATTTTTGGTAGAAAGAGAGAATTTAAGTTTGATAAAAATGGACTTGGAAGATTAATAGGAAAAGATCCTTATGAAATTGACTTGCAATCTGCAAGAAGGGCTGGCATGGAAGCACAGTCACTAAGAGCCGCAGCTAATGCCCCAATACAGGGTTCAAGTGCAGACATTATTAAAATTGCAATGGTTCAACTAAATAAGAAATTCATAGAAATGAATGTCCCAGCAAAAATGCTTTTACAAGTACATGATGAATTGTTATTTGAAGTTGAACCAGATTCTTTAGAAATTACGACGAAATTAGTAAAGAAGACTATGGAAGATTGTGTAAAATTAAATGTGCCTCTTTTAGTTGATATTGGTATTGGAGACAATTGGATGGAGACAAAATAAACCTTATGAAATACTTAATTTAAGATGATCAAACTTTTTAATACTTTAAGCAAAAGAATTGAGGTTTTTAAGCCTATTGATGATGTAGTAAAAATTTATTGTTGTGGAGTAACTGTTTATGATTTATGTCACCTTGGTCACGCCAGAAGTTATATAGCTTGGGATGTATTGAGAAGATTTTTAATTTATAGTGATTTCAAAGTGAAGTATGTTCAAAATTTTACAGATATTGATGACAAGATCTTAAAAAGAGCTAAAGAAGAAAGCAGTTCAATGAAGGAAGTATCTGAAAAAAATATTATTGAATTTCATAAAGATATGGATTCTTTAGGAATAATGCGTCCGGATAGTATGCCAAGAGCAACGAATCATATTTGCAATATCTGCTCATTCATAACAATTCTTGAGGACAAAGGTTATGCATACTCTACGGATGGAGATGTTTATTATTCTGTTTTTAAAAATAAAAATTATGGAAAGCTAAGTAATCAAAATATACAAGAACAAAATATCAATCAGCAAGGAAGAATGGCTAATGAGGAAAATAGTAAAAAACTTAATCCGCAAGATTTTGCACTATGGAAAAAATCCAAAGTTGATGAACCATATTTTGACTCGCCATGGGGTAAAGGTAGGCCAGGATGGCATATTGAATGTTCAGCGATGGTTAAAGATGAATTAGGAGATACTATTGATATCCATTTAGGTGGTTCTGATTTAATTTTTCCGCATCATGAGAATGAAATCGCCCAATCAGAAGCAGCCAATGGTAAAAAGCTAGCGAACTATTGGTTACACAATGGAATGGTCAATGTAAATGGACAAAAGATGAGTAAATCCCTGAAAAATTTTAAAACTATCAGAGAGCTAATTAAGTCAGGTATAAGCCCTATGACTTTGCGATATTTTGTAATGACTGTTAATTATAGAAAACCAATCGATTTTACTGAAGAAGCTTTAAAAAGTGCATCAGAGGCTTGGAAAAACATTAATGTAGCCCTTTCTTTTATGGACCTTACAAAAGGTACTTTTAGATCTATTGATAAAAATGAATCTATCGAAGAAGAATATAAAGAGGAAATAAGTTTTAAATTATCTCAAAAAAAGATTAAATTTTCTGAGGCTCTTGGAAATGATCTTAATACAGCAGGTGCTATTGCAATTATTTACGATTTAGCGAAACCATTAAAAAACTTTTTAAACCAATTTCAAAGGGTTGAAGGTTTTAAAATAGACCTAAATGAAAAATTCTTTCTACTTGAGAATTTTAAAACTCTTGAAAAGTTGACTGAGGTACTTGGTCTTAAAAAAGAGGTTTTAGTAAAAGAAAGTAAAATAACAGAAGAAGAAATATCATCTCTTATCAATGAAAGATTGAAAGCAAAAATGGAAAAGAATTATGCGAAGGCAGATGAAATCAGGAATTTGTTAAAAGAAAAAGGTATTGAACTTATTGATCAATCAAAGGAAATAACAACATGGATAAGGATCTAAA-TTTTAAGAAAAAAACCAATTTGAAATTTTTGTTTTTTAAATACACCTTTAAATGGGAAGATATTAGAAATATCAGAGAAAATTGAAATACATTACTGTGCTCGGTTCTACTGGTTCGATAGGGACTCAAACTCTCGAAATAGCTAATGAGCAGCCTGATAAGTTTAAAGCCGTAGCTCTTTCTGCAGGAAGAAATATTAATTTATTAACTGAACAAGTTAAAACACATAAACCAGAG-GTAGTTGCAATTGAGGATGAAAATCTCATAGAAGATTTAAAAGATAATATTAATAACTTAGATTTGGATGGTGCTCCCTTGGTTTTAGGTGGAAAGCAGGGGATTAACGCAGTTGCAGCTTGGGATAAGGCAGATACTGTGGTAACAGGGATAGTAGGCTGTGCAGGCTTAATTCCAACAATGTCAGCAATTAATGCGGGGAAAAATATTGCACTTGCTAACAAAGAAACTTTAATTGCGGCAGGGCCAATTGTTATTCCTGCATTAAAGAAAAATAATAGTAGGCTTTTACCTGCTGATTCAGAACACTCTGCTATCTTTCAATGTTTACAAGGATTACCAAATTATGAAAATGCAGATTTTTCAACAGGAGAGATACCTAAGGGTTTAAAAGCGATACATTTAACAGCTTCTGGTGGTGCTTTCAGAGATTGGGCCGTTGAGGATTTAAAGCATGTAACAGTGGAAGATGCCACTTCACATCCTAATTGGGATATGGGGAAAAAAATAACTGTAGATTCTGCAACTCTTATGAATAAAGGATTAGAAGTTATAGAAGCTCATTATTTATTTGGGACCTCTTACGAAAATATCGAAATAGTTATACACCCTCAAAGTATTATTCATTCAATGATTGAGATGGAAGATTCTTCAGTATTAGCTCAATTAGGTTGGCCAGATATGAAACTACCAATTTTATATGCGATGAGTTGGCCTGAAAGATTTAAAACAAATTGGAAAAGATTAAACCTAAGTGAAATTGGGAAATTAACTTTTAAAGAGCCAGACGAGTTTAAATATCCATGCATGGGACTTGCCTATGCTGCAGGAAAATCTTCTGGAACTATGCCTGCAGTATTAAATGCTGCTAATGAAATGGCTGTTGAACAATTCCTCAAAGAAAAAATTTCTTTTCAAGAAATTCCAACATTTATAAGTAAAGCTTGTGAATCTCATATGGAGAATTTGAATTTAAGTCCCGAATTGGAGGATATTCTTGAAGTAGACAATTGGGCTAGACTTTTTGTTGAGCAAGAAATTAAAAAAGGGAAAAAATACGTAAGCATTGGATAAAAGTGAATATTAAAAAGCATCTTCTTTTATGCGCAACACCCACAAAACAGAAATGCTTTAAAGGCAATGAAGGACAAAAAACATGGGAATGCCTGAAAAAGACTTTAAAAAAATTTGAGAATGATCCCGCTACAAAAAAGGTTCATATATTAAGATCAAAAGCTGACTGTTTAAGGATATGTAAGAACGGCCCAATTCTTCTTGTTTGGCCAGATGGTATTTGGTACGAAAAAGTTTCTCCAGAAAAAATTTCAGAAATTTTTACCTCACATATTATTAACGGTAAGCCAATAGAAAAATGGATTTTTAAAAAAACACCATTTTTAAATAGTCCTAGATACTTGTAAACCAGTTCTTTACGACTTCGTCTGACCAGCAGCCATTAATCGAGTGAAAACCATTATGACCTCCTTTTTCAGTTATAAAAATAGTAAATTTATCAATAAGTTCTTTTCTTAAATTTAAAGTATCCTTATATGGAACCCAAGGATCATCCTTGGCATGAATAAAAAGCATTTTAGGTAATTTTTTTATTGAGTTTTGGACTCTAAATATTGGAGAAGCTTTAACATAATAATCTTCTAAAGAATTAAATCCCCAATTAGGAGCTGTAAATTTCTGATCAAATTCCCTTATACTTTTTAAACTTCTAATTTTTTTTCTTAATTTCTCGTTATCAAGAAGTTTTCCTTCATCATTAAATCCCTCCCATAACTGATTTTTTAAGCGGTGAAGTAACCATTTTTGGTAGATATAATTTCTAGATTTTTCAATACATTGACTGCATGATGATAAATCTAAAGGGCTACTCACGCAGGCTAAGCCATCTAAAAGTTTTTCTCCTTTGCTTTCATCATAATCTAAGCAGGCATTTAAAAGAATTGTTCCCCCTAAAGATAATCCAACTCCGTAAATTGGAAG---ATTATTCATCTTAATGAGATCTTTAAACTCTAAATTAATCAATTTTTTAAAATAATTAATTGCTGAAATAACATCACTGGAGCATCTAGCACAATAATTTCCTTTAGCCAAATATCTTGCTGACCCAGATCCTCTTAGATTTAATTTAAGAACTCCAAAACCATTATTTGCTAATTTCCTAGAGATTCTTCTTAAACCAAACCGTTTAGTTGAGCCCCCTAACCCATGAGTGACAATGACAAAGCCTTTTAAGGAAATGAGGTTTTCAGGCAATTCTAAAAATCCCAGAAGATAATCACTTTCAAATTTTTCAGAAAGAATTTTATTAATCGGAAAGAATATTTTTTTATTTTTTATTGATTTACCAAAATCAATAACAAAAGTATCTCTCAAAGTTTGTAAGTCGCCACCTATCCAAGGTAAGACTTCTCGAAATGGCTTATTTTTTAAGTAATCTGAAAAACTTGAAGATTTACTATTATTTCTCTCCAACTCCAAGATCCTTTAATTCTCCAATCAAATCATTTAGTACCTTTTTTGCATCACCGAAGACCATAGAAGTATTTGGCAGATCAAATAAATCATTTTTTATCCCAGAGTAACCTGCACTCATACCTCGTTTAATTACAAATACCGTTCTTGCTTCCTGCACATCAAGAACTGGCATGCCATATAAAGGAGAAGAGCTGTCATTTTTAGCTTGAGGATTAACCACATCATTGGCTCCTAAAACTAAAACAACATCCGTTGCTGGAAAATCAGGATTTACAACGTCCATCTCTTTAAGTTGTTCGTAAGGAACATCTGCTTCTGCCAAAAGTACATTCATATGTCCAGGCATCCGCCCCGCTACAGGATGTATTGCGTAAACAACTTCAATACCATTTTGCTCTAGTTTTTTTGTCACTTCCCTTAAAGTATGTTGGGCTTGAGCTACTGCTAGACCATAACCAGGAACAATTATTACCTTGTTAGCTGCCTCTAAAGTCAATGCACATTCTTCAACACTGCAAGAAGTTATATTTGTATATTCTCCTGAACCAGAAGAGGCTGTACTTTGTGCAGATAAAGATCCTCCAAAAAGAACTGATACCAATGATCTATTCATACCCTTGCACATTACTTGAGTAAGTATTAAACCTGCCGCTCCAACCATTGCGCCTGCCACTATCAAAAGCTGACTATCTACAACGAAACCTGCTGCTGCTGCTGCAATCCCTGAATAGCTATTTAACAAAGATATAACGACTGGCATATCAGCTCCACCAATTGGCAAAGTAACTCCAATACCTAATAGAGAAGAAACTATAACTAAAAGCCAAATAGAACTTGAATTGCCGTTTATCAAATCAAAAAAGGCTATAAAGGAAGCAACTGCAAAAACAATATTTACAAAATGTCTAACTTTGCTCTGAGTCCATCCTGGAGTTGACAACCAACCCTGTAACTTTGCCATTGCCACAATTGAACCTGTGAAAGTTATGGCCCCAACAAATATAGAAACAGATATTGAAACTTCGTTAATCAGTGACTTAAAGAAATCAAGATTTTCTACACTATTAGAAATTGGGAAAATAGCTACTCCTAAGGCCACCAAAAGTGATGACATTCCTCCACAACCATTGAACAATGCCACAGTTTCAGGCATGGAGGTCATAGGTACTTTTTTTGCAAGAATTGCTCCGAATAAACTACCTATTATTGATCCAATTATTATCCAAATCCAAGACTGAATAGCAATTCCAGAAGTGCCTAAATAATAAGAAAGTAATCCTACTACTGATAGCGACATTGCAAATGCAGCTAATCTATTGGCATCCCTTGCTGATTTTACTTTTGACAATCCTTTTATTCCCAAAGCTAGTAAAAGTACTGCTAGAAGGTCAATAACGAATTTAATGATTACAGGTAGATTCATT-TTAAAAATTACTTCTTATTTGATGGTTTACGACTAAACATCGCGAGCATTCGATCAGTTACAAAGAAACCGCCTACAACGTTGAAAAGAGCAAATCCAAGAGAAACTGAACCAATGATTAAAAGTGGGACGTTAGCTTCTGCTTTTACAATTAAAGTCAAGGCTGCAAGCATTGTTATTCCCGAAATTGCATTTGCTCCACTCATTAGAGGTGTGTGAAGAGTAGGAGGAACTTTTCCAATTAACTCGAGGCCTAATAAACTACCAAGTAAAAGAACCCAAAGAAGACTTATAAAAGACATAATTTTAAAACCTCAATTTTCAAAAACTTTATTTTGAAGAACAACTCCTTCATCGCTTAATAAACATCCAGAAATGAGTTCATCCTTTTTATCTAATTTAATTAGACCATCTTTTATAAATGGTGTAATCAAAGATGTTAAGTTCTTAGCATAAAGTGAACTTGCATCATAAGGAACTGAAGAGGGTAATTCCCCCGCTCCTATAAGTTTTACCCCATCTTTGATAATAGTTTCATTTGATTTTGTTCCTTCGCAGTTCCCCCCCTGAGAAACTGCTAAATCAATAACTACTGCTCCAGGCCTCATTTTTTTAATCATGGGTGAGTCTATTAAAACAGGGGCCTTTTTACCTAGAACTTGCGCAGTACATATAGCAACATCAGCTTCAGATAAATATTTAGTTAAAGTTGCCTTCTGTTTTGAGAGGAATTCGGGTGTTACAGCTTTTGCATAACCTCCTGCCTCTCCTGGCTTTTCCTCAACTTCAGGAAGTTCTATAAATCTTGCTCCGAGGGACTCCACTTGCTCTTTAACAGCAGGTCTAATATCAGATACAAATACTATTGCTCCAAGTCTTTTTGCTGTCGCAACTGCCTGTAATCCTGCAACGCCTCCACCAAGAACCACTACTTTGGCAGGTTGGACTGTCCCTGCTGCAGTCATAAGCATTGGGAAATATCTATCTAACTCACTTGCAGCCAAAAGAACTGCTTTATATCCAGCAATATTGGCCTGTGAAGAAAGAACATCAGAAGATTGAGCTCTACTAATCCTGGGAAGCAACTCTAGTGATAAAGCTGAAATCTTATTACTATTTATAATCCTAAGAAGCTCCTTATTACCATATGGGTTAAGAAGACCAAGAATAACAGCGCCTTTCTTTAACTTAGTTAAATTATCCTCTGATGGAGTTTGAACACAAAAAATTAAGTCAGCTTCACCCCAAATTTTTTGATCTGAGTTGTTTATTATTGTTCCGCCCGATTCTTCATATGATAAGTCACTAAATCCTGATAATTTTCCTGCTGAACTTTCAATATAAACATCACATCCAAGCCTTTTTAATTTCTTTACCGCTTCTGGTGTAGCTGAAACTCTCCTTTCACCAGAGCTTGTTTCGGAAGGAATAAGTATCTTTGTCAATTTATTTATTTTTTT-AACATACTAAATATAAATTGAAGAAAGTCAAAAGTCTTGGATTTTTGTTAAAAATATATTTTCTTTTCTGTAAAAAATAGCTATCTAGAATATATAAGTACTAAATAATCC-AATGAGTATAAAAGCAATTGAATGTCCTGATGGAGTATGTCACAGTCATCATGGCGGTCATGCCGTTCCAAGGCAAGCTATGCAGAAAAATCTAGAAAAGCATGGTAAAGACTGGTGCGAGAAATTAGCAGAGAGAATTTATGAAATGTCAGTTGATACCTATTCACAGACAGTCATGCCCAGTCTCCACTCGGCAGGTTGGCAAAGAAGACACTTAGATTGGGAATTTAAACTAGCAGAAAATGATTCTGAACCTGATGAAGCTCTTGTTGAAGGAATTATTAATGCCACAGAAAGCTTTCTAAGGAGTAGTGAGGTTCATCGATTATTTATTCAAGAATTAGTTCAGGGCACATTCGAGGAAGCAAATGATAAAAAAATAATTTCTAAAGCAATAAAATCTATCATTGAAGAAGAAATTGTTAGTTCACTAAGAGAAAAGAAAGAAACTCTTTTAAAGAAAATATCGGCAAAATTAATATCAGAAGAAAAAGTTAGTGAGGAACTTGCAATAAATTCAGCTAAAGAGGGTTTTGAGGAAGTTGAAAGGCTACTTGCAAATCACAGCGAGGCAGTCTAACTCTATTTCTTTATATTTTCTTTATAATTACTTCAAAAATTGGTTCAAATATAAATTAAAGATTAAATTATTGTTTGGAAGTACAAAGTTGTAACTTATTAGACAATATATAGGTTGTCTGATGTGTTTATCTATA---TACAA-CTTTTATGTTTCAATGGACAATTTCATTAGAAAAAGGATCGATATAGCGACCTGTTGGGCTACCAACAGAATTTCTGCAATGGACACTTTAGAAAGGTATGAAGACAGTTATGCAATCGCAGAAGAATTTAGAGAGTGGATACTACATATTGGAGAAAAGAACGAAAATTTAAAAGATTCTGTTTTAAACTTCCCAAAGGAATTAAAAAAATTATTAGACCAAAAAGTCAACGATTGAGTCATAAATCTATCGAGTGAAATCCGCCCTACATTATTCGGGTTTGTTTATTATTATTAGAAGTGAAATTAGCAAATAA-ATGGCAAATAACGAGAAGATTTCAAACGTAGAAAATGTTGCAATTATAGGCTCGGGACCTGCGGGTTATACAGCTGCTATATATGCAGCAAGAGCAAATCTTCAACCTCTGCTCGTAACAGGATTTAATTCTGGAGGAATTCCTGGTGGTCAATTAATGACTACAACATTTGTTGAAAATTATCCAGGTTTCCCAGATGGAGTACTAGGTCCTGAATTAATGGATTTAATGAAAGCTCAAGCAGAAAGATGGGGTACTAATCTATACGAAAGTGATGTTGTCTCAATAAATACTGATTCACATCCCTTTGAATTAAAAACTTTAGAAGGGACTATAAAAGCAAACGCAATTATTATTGCAACTGGAGCAAGTGCAAACAGACTAGGCGTTATAAATGAAGATAAATTTTGGAGTAAAGGAATAAGTGCTTGTGCAATATGTGATGGAGCTACCCCACAATTTAGGGATGAAGAATTAGCTGTTATTGGAGGAGGAGACTCTGCATGTGAAGAAGCTGCATACCTCACAAAGTATGGCAGCAAAGTGCATCTGATTGTTAGATCAGAAAAATTAAGGGCCAGTGCAGCAATGGTTGATAGAGTAAAAGCTAATCCAAAGATAGAAATCCATTGGAACACAAAAGTTGATAAAGCTGATGGTTCTGAATGGCTTGAGAGAATAGAAACTATTCACTCTCAAGAAGGTCAAGGGGAAATTAATATAAAGGGTCTTTTTTACGCCATAGGACACACGCCAAATACGAAGTTCTTAGAAAACAAAATTGATTTAGATAATAAAGGATATATTGCTTGCAAATCAGGAAGACCAGAGACATCTATTGAAGGCATTTTCGCTGCAGGTGACGTTGTTGATTCAGAATGGAGACAAGGAGTTACTGCCGCAGGAACAGGCTGCATGGCAGCATTAGCCACTGAAAGGTGGCTAGCCGAGAAGAACTTAGCAAAAACTATAGTCAGAGAAACACCGGAACCAGAAAAAAAACTTAATTCATCAGATTTCAATGAAGAAGAGGTTAATGAAGACACCTTCGATTCAAACTCTGAATGGCAAAAAGGCAGCTATGCATTAAGAAAGCTTTATCACGAGAGTAAAAAACCTCTCTTAGTTATTTTTAGCTCCCCAAGCTGCGGCCCATGTCATGTCCTGAAACCTCAATTAAAAAGGGTAATTAAGGAACTTGATGGTGCAGTGCTCGGCGTTGAAATAGATATTGATAAAGATCAAGATATTGCAAAACAAGCTGGTATAAATGGCACCCCAACAGTTCAACTCTTTAAAGAAAAGCTATTAAAAAAACAATGGCAAGGCGTCAAACAAAGAAGTGAGTTTAAAGAAGCTATA
>AG-347-J06
AGGAGAAGGCACCAAAAGTCTCAAGTTCTAATGAATTAGAAAATAGTGAAAATAAAATACCTAAGATCAATGTAACTGTTGTAAATGATTTCGAATTACTTGATAAATTAATTCAAAGATTGGATAAGACCAATCAAATAGTTTCTTTAGATACAGAGACCAATAGTTTGAATCCAATCGATGCAGAACTTGTTGGGATAGGTTTATGTCTTGGAGAAGAAAATGATGATTTATTTTATATACCTCTTGGTCATCAAACAAAAAAAGAGACTTCCAAACAATTATCAATTGAAGATGTTTTCTCAAAGCTAAGAAATTGGATAGAAGATCCAAACAAAGAAAAGGCACTCCAAAATTCTAAATTTGATAGGCAAATATTTTTTAATCATGGACTTGATCTTAAAGGCGTAACCTTTGACACCTTGTTAGCAGACTACCTTCTTAATAATCAGGAGAAACATGGGTTAAGTGAAATTAGTTTTAGATTATTTGGATTTAAGCCCCCCTCATTTAAGGAAACCGTCGGGAAAAATAAAGACTTTTCATTTGTTGATATTGATGAAGCAAGTATTTACTGCGGTTATGATGTTTTTCTAACTTTTAAGATTGTCAAAATTTTTAAAGAAAGTTTTTCAAAGGAAAAAGATGAATTAATCAAATTGTTCGAAGAAATCGAGCTGCCTTTAGAGCCGGTATTGTCCCAAATGGAAATGAATGGCATAACCATCGACATCCCTTATTTGGATAAACTCTCAAAAGAATTAAAAAGTACCTTAGAAGATATTGAAAGTAAAGTTTATGAGTTAGCAGAGGAGAGTTTCAATCTATCTTCACCAAAACAACTTGGTGAGATCTTGTTTGAAAAATTAAATTTGGATAAGAAAAAATCACGAAAAACAAAAACAGGATGGAGTACAGATGCGGTAGTTCTGGAACGATTAGTCGACGAACATGAAATAATCCAACATTTAATCAAACATAGAACTCTTAGCAAATTACTTAGCACCTATATTGATGCTCTTCCAAATCTTATTAACGAAAAGACAGGAAGAGTTCATACAAACTTTAATCAAGCTGCTACAGCGACTGGGAGACTAAGTAGTAGCAATCCTAATCTTCAAAATATCCCGGTTAGGACTGAATTTAGTAGGAGAATCAGAAAAGCATTCTTGCCTGAAAAAAATTGGAAACTTTTATCAGCTGATTATTCTCAGATCGAATTAAGAATACTCGCTCACTTAGCGGATGAAGAAATACTAATAAATGCATTTCATAAAAATGATGACATTCATTCTTTGACTGCAAGATTAATTTTTGAGAAAGAAGAAATTTCTTCTGATGAGAGGAGAGTTGGGAAAACAATAAATTTCGGAGTTATCTATGGTATGGGAATTAAAAAGTTTGCACGCTCTACAGGCGTGAGTACTCCAGAAGCAAAAGAATTCCTAATAAAATACAAAGAAAGATATTCAAAAATTTTCAAATTTCTTGAACTTCAAGAAAGGCTTGCCTTATCAAAAGGTTATGTAAAAACAATTTTTGGTAGAAAGAGAGAATTTAAGTTTGATAAAAATGGACTTGGAAGATTAATAGGGAAAGATCCTTACGAAATTGACTTGCAATCCGCAAGAAGAGCTGGCATGGAAGCACAGTCACTAAGAGCCGCAGCCAATGCCCCAATTCAGGGTTCAAGTGCAGATATTATTAAAATTGCAATGGTTCAACTAAACAAAAAATTAATAGAGATGAATGTTCCAGCAAAAATGCTTTTACAAGTACACGATGAATTATTGTTCGAAGTTGAACCAGATTCTTTGGAAATTACGACGAAATTAGTAAAGAAGACTATGGAAGATTGTGTAAAATTAAATGTGCCTCTTTTAGTTGATATTGGTATTGGAGACAATTGGATGGAGACAAAATAAACCTTATGAAAAACTTAATTTAAGATGATCAAACTTTTTAATACTTTAAGCAAAAGAGTTGAGGTTTTTAAGCCTATTGATGATGTCGTTAAAATTTATTGTTGTGGAGTTACTGTTTATGATTTATGTCATCTTGGTCATGCCAGAAGTTATATAGCTTGGGATGTATTGAGAAGATTTTTAATTTACAGTGATTTTAAAGTTAAGTATGTTCAAAATTTTACAGATATTGATGACAAGATCTTAAAAAGAGCTAAAGAAGAAAGCAGTTCAATGAAGGAAGTATCTGAAAAAAATATTATTGAATTTCATAAAGATATGGATTCTTTAGGAATAATGCGTCCGGATAGTATGCCAAGAGCAACGAATCATATATGCAATATCTGCTCCTTCATAACAATCCTTGAGGACAAAGGTTATGCATACTCTAGGGATGGAGATGTTTATTATTCTGTTTTTAAAAATAAAAATTATGGAAAGCTAAGTAATCAAAATATACAAGAACAAAATATCAATCAGCAAGGAAGAATGGCTAATGATGAAAATAGTAAAAAACTTAATCCGCAAGATTTTGCACTATGGAAAAAAGCCAAAGATGATGAACCATTTTTTGATTCGCCATGGGGTAAAGGTAGGCCAGGATGGCATATTGAATGTTCGGCGATGGTTAAAGATGAATTAGGAGATACTATTGATATCCATTTAGGTGGTTCTGATTTGATTTTTCCACATCATGAGAATGAAATCGCCCAATCAGAAGCAGCTAATGGCAAAAAGCTAGCGAACTATTGGTTACACAATGGGATGGTCAATGTAAATGGACAAAAGATGAGTAAATCACTTAAAAATTTTAAAACTATTAGAGAGCTAATTAAGTCAGGTATAAGCCCTATGACTTTGCGATATTTTGTTATGACTGTGAATTATAGAAAACCACTTGATTTTACTGAAGAAGCTTTAAGGAGTGCTTCAGAAGCTTGGAAAAACATTAATGTAGCCCTTTCTTTTTTGGACCTTACAAAAGATGCTTTTAAATCTATTGATAAGAATAAATCTATCGAAGACGAATATAAAGAGAAAATAAGTTTTGAATTATCTCAAAAAAAGCTTAAATTTTCTGAGGCTCTTGGAAATGACCTTAATACAGCAGGTGCTATTGCAATTATTTACGATTTAGCAAAACCATTAAAAAACTTTTTAAACCAATTTCAAAGGGTCGAAGGTTTTAAAATAGACCTAAATGAAAAATTCTTTCTACTTGAGAATTTTAAAACTCTTGAAAAGTTGACTGAGGTACTTGGTCTTAAAAAAGAGGTTTTAGTAAAAGAAAGTAAAATAAAAGAAGAAGAAATATCAATGCTTATTAATGAAAGATTGAAAGCAAAAAAAGAAAAGAATTATACGAAGGCCGATGAAATTAGGAATTTGTTAAAAGAAAAAGGTATTGAACTTATTGATCAATCCAAGGACATAACAACATGGATAAGGGTCTAAA-TTTTAAGAAAAAAACCAATTTGAAATTTTTGTTTTTTAAATACACCTTTAAATGGGAAGATATTAGAAATATCAGAGAAAATTGAAATACATTACTGTGCTCGGTTCTACTGGTTCAATTGGGACTCAAACTCTCGAGATAGCTAGTGAGCAGCCTGATAAGTTTAAAGCCGTTGCTCTTTCGGCAGGAAGAAATATTAATTTATTAACAGAACAAGTTAAAACACACAAACCAGAA-GTAGTTGCGATTGAGGATGAAAATCTTATAGAAGATTTAAAAGATAATATTAATAACTTAGATTTGGATAGTGCTCCCTTGGTTTTGAGTGGAAAGGAGGGGATTAACGCTGTTGCAGCATGGGATAAGGCAGATACTGTGGTTACAGGGATAGTAGGATGTGCAGGCTTAATTCCAACAATGTCAGCAATTAATGCGGGGAAAAATATTGCACTTGCTAACAAAGAAACTTTAATTGCGGCAGGGCCAATTGTTATTCCTGCATTAAATAAAAATAATAGTAGGCTTTTACCTGCTGATTCAGAACACTCTGCTATCTTTCAATGTTTACAAGGATTGCCCAATTATGAAAATGCAGATTTTTCAACAGGAGAGATACCTAAGGGTTTAAAAGCCATACACTTAACAGCTTCTGGTGGTGCTTTCAGAGATTGGGCCGTTGAGGATTTAAAGCATGTCACAGTGGAAGATGCAACTTCACATCCTAATTGGGATATGGGAAAAAAAATAACTGTAGATTCTGCAACTCTTATGAATAAAGGATTAGAAGTTATAGAAGCTCATTATTTATTTGGGACCTCTTACGAAAATATCGAAATAGTTATCCACCCTCAAAGTATTATTCATTCAATGATTGAGATGGAAGATTCTTCAGTATTAGCTCAATTAGGTTGGCCAGATATGAAACTACCTATTTTATATGCGATGAGTTGGCCTGAAAGATTTAAAACAAATTGGAAAAGATTAAACCTAAGTGAAATTGGAAAATTAACTTTTAAAGAGCCAGACGAGTTTAAATATCCATGCATGGGACTTGCTTATGCCGCAGGAAAATCTGCTGGGACGATGCCTGCAGTCTTAAATGCTGCTAATGAAATGGCTGTTGAACAATTCCTTAAAGAAAAAATTTCTTTTCAAGAAATCCCAACATTTATAAGTAAAGCTTGTGAATCACATATGGAGAATTTGAATTTGAGTCCCGAATTGGAGGATATTCTTGAAGTAGATAATTGGGCCAGACTTTTTGTTGAGCAAGAAATTAAAAAAGGGAAAAAATACGTAAGTATTGGATAAAAGTGAATATTAAAAAGCATCTTCTACTATGCGCAACACCCACAAAAAAGAAATGCTTTAAAGGCAATGAAGGTCAAAAAACATGGGAATGCCTGAAAAAGACTTTAAAAAAATTTGAGAATGATCCCTCCACAAAAAACCTTCATATATTAAGATCAAAAGCTGACTGTTTAAGGATATGTAAGAACGGCCCAATTCTTCTTGTGTGGCCAGATGGTATTTGGTACGAGAAAGTTTCTCCAGAAAAAATTTCAGAAATTTTTACCTCACATATTATTAACGGTAAGCCAATAGAAAAATGGATTTTTAAAAAAACACCATTTTTAAATAGTCCTAGATACTAATAAACCAGTTCTTTACAACTTCGTCTGACCAGCAGCCATTAATAGAGTGAAAACCATTATGACCTCCTTTTTCAGTTATAAAAATAGTAAATTTATCAATAAATTTTCCTCTTAAATTAAAAGTTGCATTATATGGAACCCAAGGATCATCCTTGGCATGAATAAAAAGCATTTGAGGTAATTTCTTTATTGAGTTTTGGATTCTAAATATTGGAGAAGCTTTAACATAATAATCTTCTAAAGAATCAAATCCCCAACTTGGAGCTGTAAATTTCTGATCAAATTCTCTTATACTTTTTAAAGCTCTAATTCTTTTTCTTAATTTCTCATTATTAAGAATTTTGCCTTCATCATTAAATCCCTCCCATAACTGGTTTTTTAAGCGATGAAGTAACCATTTTTGGTAGATAGAATTTCTAGATTTTTCAATACAGAGACTGCATGATGATAAATCTAAAGGGCTGCTCACACAGGCTAGGCCATCTAAAAGTTTTTCTCCTTTGTTTTCATCGTAATCTAAGCAGGCATTTAAAAGAATTGTTCCACCTAAAGATAATCCAACTCCGTAAATTGGAAGATTATTATTCCTTTTCATAACATCTTTGAACTCTAAATTAATGAATTTTTTAAAATAATTAATTGCTGAAATAACATCACTGGAGCATCTAGCACAATAATTTCCTTTAGCTAAATATCTCGCAGATCCAGATCCTCTTTGATTTAATTTAAGAACTCCAAAACCATTATTTGCTAATTTCCTAGAGATTCTTCTTAAACCAAACCGTTTGGTTGAGCCCCCTAAACCATGTGTAACGATTACAAAACCCCTAAGTGAGTTTAAGTTTTCAGGTAGTTCTAAAAACCCTAGAAGATAATCACATTCAAATTTTTTAGAAAGAATTTTATTAATCGGAAAGAATATTTTTTTATTTTTTTTTGATTTACCAAAATCAATAACAAAAGTATCTCTCAAAGTTTGTAAGTCGCCACCTATCCAAGGTAAAACTTCTCTAAATGGCTTATTTTTTACGTAATCTGAAAAACTAAAAGATATACTATTATTTCTCCCCAACTCCAAGATCCTTTAATTCTCCAATCAAATCATTCAGTACCTTTTTTGCATCACCAAAGACCATTGAGGTATTTGGCAAATCAAATAAATCATTTTTTATTCCGGAGTAACCTGCACTCATACCACGTTTAATTACAAATACAGTTCTGGCTTCCTGTACATCAAGAACTGGCATGCCATATAAAGGAGAAGAGCTATCATTTTTAGCTTGAGGATTAACCACATCATTTGCACCTAAAACTAAAACAACATCCGTTGCTGGAAAATCAGGATTTACAACGTCCATCTCTTTAAGTTGTTCGTAAGGAACATCTGCTTCTGCTAAAAGTACATTCATATGTCCAGGCATCCTCCCTGCTACAGGATGAATTGCGTAAACAACTTCAATACCATTTTGCTCTAGTTTTTTTGTCACTTCCCTCAAAGTATGTTGAGCTTGAGCTACTGCTAGACCATAACCAGGAACAATAATTACCTTGTTGGCTGCCTCTAAAGTCAATGCACATTCTTCAACGCTGCAAGAAGTTATATTTGTATATTCTCCTGAACCAGAAGAAGCTGTACTTTGTGCAGATAAAGATCCTCCAAAAAGAACTGATACCAATGATCTATTCATACCCTTGCACATTACTTGCGTAAGTATTAGGCCTGCTGCTCCAACCATTGCTCCTGCTACTATCAAAAGCTGACTATCTACAACGAAACCTGCTGCTGCTGCTGCAATCCCTGAATAGCTATTTAATAAAGATATAACGACTGGCATATCAGCTCCACCAATTGGTAAAGTAACTCCAATACCTAATAAAGAAGAAACTATAACTAAAAGCCAAATAGAACTTGTATTGCCGTTTATCAAATCAAAAAAGGCTATCAAGGAAGCAACTGCAAAAACAATATTTACAAAATGTCTAACTTTGCTCTGAGTCCATCCAGGAGTTGATAACCAACCCTGTAACTTTGCCATTGCCACAATTGAACCTGTGAAAGTTATAGCACCAACAAATATAGAAACAGATATTGAAACTTCGTTAATCAGTGACTTAAAGAAATCAAAATTTTCTTGGCCACCAGATATAGGAAAAATAGCTACTCCTAAGGCCACTAAAAGGGATGACATTCCTCCACAACCATTGAACAATGCCACTGTTTCAGGCATGGAGGTCATAGGTACTTTTTTTGCAAGAATTGCTCCGAATAAACTACCTATGATTGATCCAATTATTATCCAAATCCAAGACTGAATAGCAATTCCAGAAGTGCCTAAATAATAAGAAAGTAATCCCACTACTGATAGCGACATTGCAAATGCAGCTAATCTATTGGCATCTCTTGCTGATTTTACTTTTGACAATCCTTTTATTCCTAAAGCCAGTAAAAGTACTGCTAGAAGGTCAATAACGAATTTAATGATTACAGGTAGATTCATG-TTAAAAATTACTTCTTATTTGATGGTTTACGACTAAACATCGCGAGCATTCGATCAGTTACGAAGAAACCGCCTACAACGTTGAAAAGAGCAAATCCAAGAGAAACTGAACCAATTATTAAAAGTGGTACGTTACCTTCTGCTTTTACAATTAAAGTCAAAGCTGCAAGCATTGTTATTCCTGAAATTGCATTTGCTCCACTCATTAGAGGTGTGTGAAGAGTAGGAGGAACTTTTCCAATTAACTCGAGACCTAATAAACTACCAAGTAAAAGAACCCAAAGAAGACTTATAAAAGACATAATTTTAAAACCTCAATTTTCAAAAACTTTATTTTGAAGAACAACTCCTTCATCGCTTAATAAACATCCAGAAATGAGTTCATCCTCTTTATCTAATTTAATTACACCATCTTTTATAAAAGGTGTAATCAAAGATGTTAAGTTCTTAGCATATAGTGAACTTGCATCATAAGGTACTGAAGAGGGTAATTCGCCCGCTCCTATAAGTTTTACCCCATCTTTGATAATAGTTTCATTTGATTTTGTTCCTTCGCAGTTCCCTCCCTGAGAAACTGCTAAATCAATAACTACTGCTCCAGGCCTCATTTTTTCAATCATGGGAGCGTCTATTAAAACAGGGGCCTTTTTACCTAGAACTTGCGCAGTACATATAGCAACATCAGCTTCAGATAAATATTTAGTTAAAGTAGCCTTCTGTTTTGAGAGGAACTCGGGTGTTACAGCTTTTGCATAACCTCCAGCTTCTCCAGGTTTTTCATCCACTTCAGGAAGTTCTATAAATCTTGCTCCGAGGGACTCTACTTGTTCTTTAACAGCAGGTCTAATATCAGATACAAATACTATTGCACCAAGTCTTTTTGATGTCGCAACTGCCTGTAATCCTGCAACGCCACCACCAAGAACCACTACTTTGGCAGGTTGAACTGTGCCTGCTGCAGTCATTAGCATTGGGAAATATCTATCTAACTCACTTGCAGCTAAAAGAACTGCTTTATATCCAGCGATATTGGCCTGTGAAGAAAGAACATCAGAAGATTGTGCTCTACTAATCCTAGGAAGCAATTCTAGTGATAAAGCTGAAATCTTATTATTATTTATAATTTTGAGAAGCTCTTTATTACCATATGGGTTAAGAAGACCAAGAAGAACAGCGCCTTTCTTTAATTTAGTTAAATTATTCTCTAATGGAGTTTGAACACAAAAAACTAAGTCCGCTTCACCCCAAATTTGTTGATCTAAGTTACGTACTATTGTTCCTCCCGATTCTTCATATGATAAGTCACTAAATCCTGATAATTTTCCTGCTGAACTTTCAATATAAACTTCACATCCAAGGCTTTTTAATTTTTTTACCGCTTCTGGTGTAGCTGAAACTCTCCTTTCACCAGAGCTTGTTTCGGAAGGAATAAGTATCTTTGTCAATTTATTTATTTTTTT-AACATACTAAATATAAATTGAAGAAAGTCAAAAGTCTTGGATTTTTGTTAAAAATATATTTTCTTTTCTATAAAAAATAGCTATCTAGAATATATAAGTACTAAATAATCC-AATGAGTATAAAAGCAATCGAGTGTCCTGACGGAGTGTGCCACAGTCATCATGGTGGTCATGCTGTTCCAAGGCAAGCTATGCAGAAAAATCTAGAAAAGCATGGTAAAGACTGGTGCGAGAAATTAGCAGAGAGAATTTACGAAATGTCAGTTGATACTTATTCACAGACAGTTATGCCCAGTCTCCACTCGGCAGGTTGGCAAAGAAGACATTTAGATTGGGAATTTAAGCTGGCAGAAAATGATTCTGAACCTGATGAAGCTCTTGTTGAAGGAATTATTAATGCCACAGAAAGCTTTCTAAGGAGTAGTGAGGTTCATCGATTATTTATTCAAGAATTAGTCCAGGGCACATTTGAGGAAGCAAATGATAAAAAAATAATTTCTAAAGCAATAAAATCTATCATTGAAGAAGAAATTGTTAGTTCACTAAGAGAAAAGAAAGAAACTCTCTTAAAGAAAATATCCGCAAAATTAATATCAGAAGAAAAAGTTAGCGAGGAACTTGCAATAAATTCAGCTAAAGAGGGTTTTGAGGAAGTTGAAAGACTACTCGCAAATCACAGCGAAGCAGTCTAACTCTATTTCTTTATATTTTCTTTACAATTCACCCAAAAATTAGCTCAAATATAAATTAAAGATTAAATTATTGTTTGGAAGTACAAAGTTGTAACTTATTAGACAATACATAGGTTCTCTTGTGTGTTTATCTATA---TACAA-CTTAAATCTTTGAATGGACAATTTCATTAGAAAAAGGATCGACATAGCGACCTGTTGGGCAACCAATAGAATTTCTGCAATGGACACTTTAGAAAGATATGAAGACAGTTATGCAATCGCAGAAGAATTTAGAGAGTGGATATTACATATTGGAGAAAAGAACGAAAATTTAAAAGATTCTGTTTTAAACTTCCCAAAAGAATTAAAAAAGTTATTAGATCAAAAAGTCAACGATTGAGTAATAAATCTATCGAGTGAAATCCGCCCTACATTATTTGGGTTAGTTTATTATTATTAATATTGAAATTAGCAAATAA-ATGGAAAATAAAGAGAAGATTTCAAACGTAGAAAATGTTGTAATTATAGGTTCGGGACCTGCAGGTTACACCGCTGCAATATATGCCGCACGAGCAAATCTTCAACCATTACTTGTGACAGGATTTAATTCTGGTGGAATTCCTGGTGGGCAATTAATGACAACAACATTTGTTGAAAATTATCCAGGTTTCCCAGATGGAGTACTGGGTCCTGAATTGATGGATCTAATGAAGGCTCAAGCAGAAAGATGGGGCACTAATTTATACGAAAGTGATGTAGTCTCAATTAATACCGATTCACATCCCTTTGAAATAAAAACTTTAGAAGGAACTATAAAATCTAACTCAATTATTATTGCAACTGGAGCAAGTGCAAATAGATTAAGCGTGATTAATGAAGATAAATTCTGGAGTAAAGGAATAAGTGCTTGTGCAATATGTGATGGAGCCACCCCACAATTTAGAGATGAAGAATTAGCTGTTATTGGAGGGGGCGACTCTGCATGTGAAGAAGCAGCATATCTCACAAAGTATGGAAGCAAAGTGCATTTGATTGTTCGATCAGAAAAATTAAGGGCTAGCGCAGCAATGGTTGACAGAGTAAAAGCTAATCCAAAGATAGAAATACATTGGAATACAAAAGTTGATAAAGCGGATGGGACTGAATGGCTTGAGAGAATTGAAACTATTCACTCTCAAGAAGGTAAAGGTGAAATCAATATAAAAGGTCTTTTTTACGCGATAGGGCACACACCTAATACGAAATTCTTGGGCAACAAAATTGATTTAGATAATAAAGGCTATATTGCTTGCAAATCAGGAAGGCCAGAAACATCCATTGAAGGCATCTTCGCTGCAGGTGATGTTGTTGATTCTGAGTGGAGACAAGGAGTTACTGCTGCAGGAACTGGATGCATGGCAGCATTAGCTACTGAAAGATGGCTAGCCGAGAAAAACTTATCAAAAACTATAGTCAGAGAAACACCAGAACCAGAAAAAAAGCTTAATTCATCAGATTTTAATGAAGAAGAAGTTAATGAAGAGACTTTCGATTCAAATTCTGAATGGCAAAAAGGCAGTTATGCATTAAGGAAACTTTATCACGAGAGTAAAAAACCTATCTTAGTAATTTTTAGTTCCCCTAGCTGCGGTCCATGTCATGTTTTGAAACCTCAGTTAAAAAGGGTAATTAAAGAACTTGATGGTGCAGTTCTTGGCGTTGAAATAGATATTGATAAAGATCAAGATATTGCAAAACAAGCTGGTATTAATGGCACACCAACTGTTCAACTTTTTAAAGAAAAATTATTAAAAAAACAATGGCAAGGTGTTAAACAAAGAAGTGAGTTTAAAGAAGCGATA
