# Supplementary material for: Emergence of trait variability through the lens of nitrogen assimilation in Prochlorococcus
Source: eLife. 2019 Feb 1;8:e41043. doi: 10.7554/eLife.41043 (PMC6370341; doi:10.7554/eLife.41043)
Supplement: Table 1—source data 1. [file elife-41043-table1-data1.zip › 17_LLItaxa_moaB-narB.fasta]

>MIT0915
ATTAACGATGTAATTAAAAATCTAATTCCGGAAAGAAACAGTATAAGAGATAAAAAATATTTAAGTAAGGTATCAGTAATATTCAAGTTACCTCCAACAATTGTAGAGGGAATTGAAACTAATAGAATTGGTATTAAAAAATTAACTAATATATATTTTTTTAAATGACCATCACCACAAAATCTTATTGAATTTAATGTTGATGCTGCCAGATTCAAAATTAAAGCTGTTGGTTTGATAAGTGAAACTGGCTTATCAAATATGACCATACAGGCTATATAACCTGATGCACCAGCATGACCAACAATCGAATAAAGAAAAGCAATTAATGCTATCCCAATGAAATAAAGCACTCTTTTAATCCATATATTTATTATGTCTAATTTTTTAATCTATTAATTAAATTTACCAAATTACATGGTTTAGTATCACTGTTTAGTTGATATTTTATTATTTGATTCCATGCAGTATCTACTGCATCTAAAGATCCTGGCAAACTAAAGATAAAAGTTCCATTTGCTACACCTGCAATACATCTACTTTGTAAGGTGCTCGTGCCAATTTTTTTAAATGATATATATCTAAAGATTTCCGCAAAACCTTCTATTTCTTTATCTAATAAGGGTTTTATTGCCTCCGGCGTAACATCAGTAAAAGTAAGCCCTGTACCTCCAGTAGTGATAATAACATCAATCTCATCATCAGCTATCCAATCACTTATATACTTTCTAATAATATAAACATTATCCTTGCATATTATTCTATTACTTATATTATGTTTATCTATTTTTGCTGAATCAACTAAAAATTGACCACTCTCGTCATTTTTTATGTCTCGAGTATCAGATACAGTTAACAATGCAATAGAAACCACTTAGTATAAAACAATTAAAATATATGAATTAACTATACATGAAAAATAATACTAGCCAAATCAAAGTATTATTGTTTGCTGAATTAAGTGAAAAATATGGATGGGATGAAAAATATCTTTCTCTAGACCTAATAGAAGATAAAAAAGCAAAATCTATACTAAAACATATTAATATCAATGTAGCTCACCAATCAATAATTGTGGCTATTAATAAAGAAATTTCTAGTCTAGAAGCAACTGTTAAAGATAATGATGAGGTAGCATTCATGCCAATTTTTACAGGTGGATAAAATTAAGTACAAATTCAAAATAGCAACTGATTCTTTTGATCCATATCGAGAAATTGAAAAATGGGAAATTAATAATCAAATGGCTGCAATGTCAATATTTATTGGACGAGTTAGAGAGATAGATCAATTTGGAAGTCAATTAAAAAAATTAGAAATCCATCACTACAGTGGTTTGACTGAAAAGTTAATCGAAAAGCACTTATCAGAAATTACTAAAAAAATCGAATCTTTTTCTGCGTTAGTTATCCATCGAGTAGGCTTCATTGATCCACTAGAGCCAATAGTGCTCATAGCAGTTAGTGCTGATAAAAGAGGAATAGCTAATCAATACTGCTCTGAAATTTTAGAGGTAACAAAATTCAAAGTACCTTTCTGGAAAAGGGAGTGGACTGACAAAGGTTCTTCCTGGGTCAAAAATAATACTGTACTTTCAACGTGAACTATAAAATTGTTTTTCTGAAAAGCTGTGCCCAAAGATATGTTCCTTTCTTAAGTAAATCCTTATCAGGTGGTATCTCTATTAACAGATCAGAATCAATTAAAGAAGAAATTTGTGAGGATGATTGTGCAGGTGGAATATCCGCGTATAACTCACCTTGCTGATCTACTTTAAGTTTAGATCTAATCAATTCAGGTCTACCTTTTCTTCTTTTAAGATCAGAATTAATTCTGATCTTAAATCTCAAGGGTGTTTCTATATTCTTAACTCCACTAAAAACTTGAAATACGGGCCACAAAATTTGCAAACAAATTACTACTGCAGACACAGGATTACCAGGTAAACCAAAAAATGGAATATCTTGACCAATAAAACCAAAGGCAAAGGGTCTACCAGGCTTTAAAAAAAGCTTCCAGAACTTTATTTCTCCAATTTCATTAATAATATTTTTAATATAGTCTTTTTTTCCAACGGAAATTCCACCTATGGAAATTACAATTTGATTATTTTTTGCAAGTTCAATAAGAGTATTCTTTAATTTGAATTTATCGTCTGCTTGAATTGATATTTCATTGATATCATATCCAAGATTTTTTATAATATTTTTAATTAAAAAACTATTACTTTCCCAGATTAATCCAGTTGATTTATCTATACCAGGTTTGATTAATTCATCGCCTGAAATAAGTAATCCTATTTTGAAAGATTTAAACACACTAATATAACTTATTCCACAACTAGCAAGTAATCCAATAATACTAGGAGTAATTTTTTGACCCTTCTCTAATACGATATCTCCTTCCGATAATTGATCATTAACAGGTCTAATCCAAGTACTATTTGTTAAGTCGTCTATGAGATGTATTTTCTCAAAAGAGCTATCTTTTATCATTTCTGTCTTTATCTGTTCTAAAGGAATAACCCAAGAGCATTCATCAGGAACTAATGAACCAGTGCTTATAGCAATGGCTTCACCTTCAGAAAGATTTTTAGTGTAAGGTTTACCAGCGGATGAATCTCCAACAACTTTCCAATATTGTCCTTTCTGAGGCTTGGCAGAATGAATAACCGCGTAACCATCCATTATGGAGGCTCTAAAGCCGGGAATATTCTGTTTTACAAAAATATCTGTTGAAGAAATTTTTTCTAAGGAATCTTCTAAAGGAATACTTTCGAAAGGAATAGTAAAATTATCTAAAACGTTCTTGATTTCCTTTAAAACTTCTTTTCTAGCTTCTTCTACTTTTAATCCCTCCCTTAAAAAAGGCTCTTGAGTCATCAAAAAATCAATTAGTTTCTCTCCTCAGGATACCTTTTTTGCCTCCTTTTTTTTCTAAAAGTCGAATTGAATTTATTGTTAAAAAAGGATCAATAGCTTTAAGCATATCGTAAATAGTTAGTAATCCTATAGAGACCGCCGTAAGTGCTTCCATCTCTACACCAGTTTGAGCATTCGTTTTACATAATGCAGTGATTTTTATCGCTCTTTTTTGATTACATAGATCTATATCAATCCTGATGTTACTTAAACTTAATAAATGACAAAGTGGAATTAATTCCGAAGTTTTTTTAGATGCATTAATTGCAGCAAATCTTGCTGCAGCAAATAAATCTCCTTTTTTTATATTGCCGTCTTTAACGTTATCAAATGCTTCCACACTTAAATCAATATATCCTTCAGCGAGAGCTTCTCTAGAAGTACTTATTTTCTCAGAAATATCAACTATAAACATATCGCCCTTCTCATTTAAATGAGTTAGGTTTGAATCCATTTTCTTATTTTTGATTAGTTATCATGATAAATAAAAAATAATGCTTAATTATTATATGTTAGAGAATAGTGAAATTCACAAATAAGTTATTATGGTTAAATTAAATCCGTAGGTTTTTAATTGGAACAATCAAGCCACTGTTTTGAATTTGAAGATGAATTTATTAGTGATCTAAGATGTATACCTTTATGCGTTCGTAGGAAACTTGATCTTATCGGTTTAAAACTAAAACTTCAACATTGGCAAGAGTTTAATCACGACGATAAAAGAAAAATAGTTTATTGGTCAGATTCGATTGGCGACTTAGATGCATTGAAATCCTATTTGATTAGTAAAACTAGTCTTAGTCGTATAGGTCAAGCAAAAGAAATTTTAATTTCAAAAGATGAGCCCTGGCTGTTATCGGGTACAGTCCCAGACTTTATTGATGTTGAAGCAAGCAAATATAAATTTCAGATCTCTCAGAGAATATGGTCTAAATTGAGCGAACTTGAAAGGTTCGCTCTATGTAAACTTGCAAGACCTGGACATGAACACCGAAATCTTATTAAAGCTTTTAAAGAAATATTAATCAATAATGCTTCTTAGAAATTATAGAGATTTCGAATAATGAAGATTAGATGGATTAAATTGATATATAATTTATGTTTTCATGATAACAAAATAAATATTT-TTCAAGATTTATGCTAGTTTTTAATTTAGAG-AAAATAAATTATCATTTTAGATAGTTCTACTAAGAAAGAACTCAAAGCTTGTATACTCTCTGGGGGTCAAAGTACCAGAATGGGAAAAGATAAGGCACTATTAAAACATCATGAAGGCGATAGCTGGTTATCACATAAATTAAATATCCTCAAAAAACTGGACTTAGAAACTATCCTCTTAACTAATCATCAATCTCATATAAATGAAATTAGAGAATTTCATAAAGTAAATATATTATTTGATAAAAAACCCTTCCATGGACCACTAAATTGTATGGAGTTTTTATATTCAAAATTTTTAGGAAAATATAACTATATACTATTAATGCCAGTAGATATGCCTTTCATTAATAGCAAGCATATTGAAGATTTTATCAAGTGTTGGAAAAAAAATAGAGATATAGCACTTATCGCACATAGTAATAAAATGGCTCAACCACTACTTGGAATTTATCCTCTAAATCAAAATAACTTAAATAAGTTAAATGAAAGACTTCAATTAGGTAAAATAAATTTTCAGGGATGGACAAAATCAATTCCTTTTCATTATTATTTTGCCAAAGACAAAGAATTCTTAAATATCAACTCATTACAAGAACTAAAATCACTAAATTATTATTAAAGATATGATTCAAGATATTCATGATAGAGAGTTAAAAGTTTTAAGGCTTTCATTAACTAATACATGTAATTTTTCATGTCCATATTGTATGCCAGAAAATAATAGCTGTTTGACTACATTAACTAATAAGCAATTCCTATCAATCATTAAGGTTGCTTGCAAATTAGGAGTAAACTCACTCAGATTAACTGGTGGAGAGCCATTAATAAGCAGACAGTTGAATAAGCTGATGGAAGCAATTAATACATTAAAGAAAACAAGAAATCATCCTATAAATAATTTAAAAGACATTGCTATAACTACAAATGGATCATTATTAACAAAAGATAGATGTCAAAATTTATTTGATTATGGACTCAACAGAATCACAATTAGTCTAGATGCTCTAGATCCAAAAATATTTTCAATAATGACAGGAGATAAAAATATGATTTCAGCTAAAAATAAGCTGAATCATGTTCTCCAAGGCATTGATAATGCAATCCAAACAGGCTTTGATCCATTAGAGGGTCGGCTAAAAATAAATTGTGTCATCAAAAAGAACATAAATGATAATCAGATCTTAAATCTTGTTCACTTTGCTAAATCTAAATCTATTGAAATTAGATTCATAGAATATATGGATGTAGGAAATAAGAATAATTGGCAAGCTAATGAAGTTTTAAAATCTCACGAATTGATCAGTATAATAAAAGAACATTTTAAAATCAATGAAGCTGGAAGATTAATAGGAAATACAGCCCATAAATGGTATATGAAAGATAGCAATAGTTATATAAGCACTATATCTTCGATATCTAATCCTTTTTGTTCTGACTGCAATAGATTAAGGATTACTAGTGATGGTTTCGCACATACTTGTCTTTTTTCAAACAATGGTTCTGATTTAAAAAAATGGCTCAATCCTTCAATTAATGAAAAAGGCTTAGAAGAATTTCTTGAGACAATATGGCTAATAAGAGATGATAAATATAGTGAAAATAGATTTGATCAATCTGAAAACTCGAAACCACAAAAACCTCATCCTTCAATGTCGTATTTAGGAGGTTAAAATCCTTATGCATAAAAAA--ATGGTATTAACTCATACATAAATTAAAAAATGTTCTTTTGAAAATTAATTTTCGTATAAATAAAGACAACTTGCTATCTGAAAATCTAAGAAATTCTAACTAGTTATTTAAAAAAAGTGCGCTTTGCTATTAGTTTAGGAATGTTAATGGGTATGACTCATGGTTGGCATGTAAGTAAAAGTTATGCAACCACAAACCAATTTAATGATACTTATTTTCAGTCGGAGGTTAACCAACTGCCTGCCTACTCTTTTTTGAAATCT-AAAAATACCGGATGGAGTTTTAA----------TTGATTTAATATAGAGTGATAATAAGTAAAATTTATAAAATTAACTACAGTCAATAAATTTTATTTTTCTATTCATTGATTCTTTCTTTGTATCAATGTGAACCACTTTTAGGAGCTTGAAGCATTATTATGTATTCATTAATACAAAATTCTTCTTTTTAGATCAGGTCAGGTCTTGTCTGAGAAGTCTTGCATAGTTCATCACTTTATTCTCATGGATCTCCTTACATACAGAGGTCAAAAATATCTACCTGAGGACATTAAAAATCTTCACTACTCAAACACGAGTTATCTAGATAGGCAAATCAAAGCCAAAATGACTATCAAAGAGACTCTATTTTCTTATAGAGGCATAAATTATAAAAAATCAAAACATACAGAAAGGTAAAAGATGTAGCAGTCAAATATTT-TGGAAGAATTTTTAAATACTTTTGTATTACGCTGAACAACACTGCTCTTAAAAGACAATCATAATCAATTTGTAATCATTGCTAC-AAAAACGTTCAACTCGCTTCAGCGAGCCGCAAACCACCTTAAGCCAAGGAACGGGGGACTTAAGCTAAAACGATCCAAATTAAACATGCCTACAAGTTCCATACGAAGCACTGAAAAAAGTGCCATTACTGTTTCAGCAGGATTTTTAGGAGCATTCATTATTAGTTCTTTAGCTGTTCAGCTTTTTAGAAGCTATTCCCCTGCTGTTCAAAATAAATTAACTACTGTTGACCCAGTAATTGCTAGTCCTGCCACTCTTTGGTCTGAACTGGGGACACGAGATAACATTATTATTAAACAATCAAATACAAAATTAAATACAAATACTTCAAGTTCTATCAATATTGAACCTGTAATAACCTCTGAGGCAACTTTATGGTCTCCTCTTTTTGTTGATTGATTTTACTCATCTTCAATTGATTAATTGATGCAAGCATGATGAATGAGAATTTAGATTATCAGCAAAGATTTTAAACTGAATTCAAGAAAATCAGTACATTCGATATCTAAATATTATGTATTTTTTGCTACATAGTATTCAAGATCTTGAAATCCTTAGACAAATAATTCGTTTTAGTAGCAATAACTACTTAATTAACCAAATAAGTATAAAACTCTCATTTTTTGTATCGACTACTACTTAGTCGGAGTATGCCAGCTGATTTAATTTTTCAAAACGGTTAGATTTTTTACCGTTTTTAATAGGCAAACTTTTTTAAGCCTT-CTTTCTTACTTTTT-AATTTCAATGCTTGGCAATCTTTGGACATTTCAAGGGAGATATCGAACACTTCATCTCACTTGGTTTGCGTTCTTTCTAACTTTTGTTGTTTGGTTTAATTTGGCTCCCCTGGCTACGACTGTTAAGGCAGACTTGGGGCTCACTTTGGGTCAAATTCGAACTGTAGCTATCTGTAATGTTGCATTAACAATTCCAGCGAGAGTCCTCATCGGAATGCTTCTAGATAAATTTGGACCACGTAAAACATACTCAAGCCTTCTCATTTTTTCGGTAGTTCCATGCTTACTTTTCGCCACAGCAGAAAATTTTAATCAATTAGTTATCGCTCGCTTATTACTTTCAATTGTAGGTGCTGGATTTGTAATTGGTATTCGGATGGTGGCTGAATGGTTCCCACCTAAAGAAATCGGGCTAGCAGAAGGAATATATGGAGGTTGGGGTAATTTTGGCTCAGCTTTCTCGGCTCTGACAATGGTTGCCATTGCTGGCTTACTTTCTTTTTCAGGTGGTTTTGAATTACCAACAGGTGCCGTTCTTAACTGGCGAGGTGCTATCGCTGGAAGTGGTGTGATTTCAGCATTGTATGGCATCTTTTATTTTTTTAATGTCAGAGATACTCCTCCTGGAAAAATTTATCAGCGTCCAACTAAAACAGCTGGTCTAGAAGTCACTTCTATGCGAGATTTTTGGGGGCTTTTGGGTATGAATGTGCCGTTTGCAGCCATACTTTCTGTTTTATGTTGGAGGTTAAAGAAAGTTGGTTTCCTTGATGAGGGAACATATCCGTTAGCTCTTTTCGCTGTTTTAATTTGGTTCGCTTTTCAGACCTGGGGGATTATTCGTACAAACTCAGAGTTAATTGCAGGAACTAAAATTTATCCAAAAGAAGACCGTTATGAATTTAAACAAGTAGCCATTCTTGAACTCACATATATTGTTAATTTTGGTTCTGAGCTGGCAGTTGTTTCAATGTTGCCTACTTTTTTTGAGACAACATTTGATTTACCAAAAGCAACAGCAGGTATTCTCGCCTCCTCCTTTGCTTTCGTTAACCTTGTTGCACGTCCAGCTGGCGGTCTAATTTCTGACAAGCTCGGAAGTAGAAAAAATACTATGAGTTTTCTAACCGGAGGACTTGGAATTGGATACCTTGTCATGAGTTGGATCAAACCTGGTACTTTTTCAGGTATAAGTGGAATTATCGTCGCATTGTTCATAACAATGCTTGCTTCCTTCTTTGTTCAAGCAGGGGAAGGCGCTACTTTTGCCCTAGTACCACTTGTTAAACGAAGAGTTACTGGACAGGTCGCTGGACTTGTTGGTGCCTATGGCAACGTAGGAGCAGTTACTTATCTAACTATTTTTAGTCTTCTACCAATGTGGATGAGTGGAGGTGGAGAAGCGACAGCAGAGATAATTGCTAATTCCAATAGTGCCTTTTTCCAAATCTTAGGAGTAGCAGGGCTGATAGTTGCATTCATGTGCTTTTTCTTTCTTAAAGAACCAAAAGGATCCTTCGATGAATTACATGAAGGGGAAATTGCTTAAAACATTAATCAATTTTCAATCAAAACCTTGGG----TAATTATCCAAGGTTTTATTTTCTTATCTCATTGAATTGAGATGACAGAGAAAATTGAGAATCTAACTTCTCAATGTCCATATTGCGGAGTTGGATGTGGTCTGGAAATGCAACCACCAGCTGAAAGCGGAAAGGCAGTCCGTAGAGATGCAGATGGTTATCCGATGTGGAGGTCTAGAGGAGATCGCAATCATCCATCCAACCTTGGACAAATATGTATTAAAGGTGCAACTGTAGGAGAAACCTTGTCTCCAGGGAGATTAAATCAACCACTATATCGAGATAATTTAAATGATAAATATCAATCGATTAGCTGGAATGAAGCTACAGATAAGATAGTTTCACAGATCAAAAAAAGTTTGATCAAAAAAGGTCCAAACTCCATAGCAATGTATGGTTCTGGACAATTTCATACTGAAGACTACTATATTGCTCAAAAATTACTCAAAGGAGCCTTAGGTACAAATAATTTTGATGCAAATTCAAGACTATGTATGAGCTCAGCTGTAGCCGGATATAATTTAAGTCTTGGATCAGATGGCCCTCCATGTTGTTATGAAGATCTTGATCACTACACCGTTGCATTCCTTATCGGTACTAATACTGCGGAATGCCATCCAGTACTTTTTCAACGTCTACTCAAAAGGAAAAAACAAAATCCTGATAAAGTAAAAATTATTGTTATAGATCCAAGATTAACCGACACTGCAAAAGCTGCTGACATTTACCTGCCTGTTGCTCCAGGCAGTGACTTAGCTTTGTTATATGGTATTGCCCATTTGGTTCTTAAAAAGAACGGGCAAAATACAGAATTTATTGAAAATCATACAGATAAATATTCAGAATTCTTAGAGATTATAAAAAATTGGACGCCACAAAAAGTTGCTCGCTTTTGTGGTATCCCAGAAAAAAAATTAGAAGAAGTAGCTAATATGTTTAATCATCACGAAAGGGTGCTCAGTCTTTGGTCAATGGGTGTAAATCAACGCAGAGAAGGTACTGCAGTTGTTTGCGGACTTATCAATCTACATCTTCTTACAGGGCAAATTGGGAAAGAGGGGGCAGGACCTTTTTCACTTACTGGCCAACCAAATGCTATGGGAGGACGGGAAGCAGGAGGCCTATCTCATCTGCTTCCTGGTTATCGAAATATTTCTAATACGGAACATAGAAAAGTAGTAGAACATCACTGGGATTTTCCTGCTGGAAGTATCTCTGAAAAACCAGGTTTAAATGCTTGGGAACAAATAGAAGCAATGGAAAAAGGAGAAATAGATCTTTGGTGGGTGGCTGCAACTAACCCACTTGTAAGCATGCCTGATTTAAATCGAGTAAAAGCAGCAATAAAAAACTGTTCATTAGTTGTTTTATCTGAAGCATATATAAATACTGAAACCTCTCATTACGCCCACCTGTTATTACCCGCTGCACAGTGGAGTGAGAAAACCGGTGTGATGACTAACTCAGAAAGGCGAATTACTTATTGTCCAGCTTTTCGTCCTTGCTTTGGTCAAAGTCGTCCAGATTGGGAGATCTTTGCTGAAGTAGGCCAAAAACTTGGATTTATTGATCAGTTTACTTACGATTCTTCTTCTGAGGTATATTCAGAATTTACAGCTCTGACAAGTGGTCGTCTTTGTGATAGTTCGGGACTTAATCATGAATTACTAAAAAGTATTGGCCCCCAACAATGGCCATTTCCAAGAGAGAGTAATCCGACTAAAGAAGCCAAGCGACTTTATGAAGATAAAAGGTTTGCAACACCTAATGGTCGAGCCCAGTTTTACACTAAGCAACCTCTGGGAATTGCTGAGCCTCCATGCGATATGTACCCTTTAGTCTTAACTGTTGGGCGTTACCTAGGACAATGGCATACCATGACTCGTACTGGAAAAGTAAATCGACTCAATAAAATGCACCCTGAACCACTACTTGAAATTCATCCTATGGATGCAAAAGATATGAATATCAAAGATGGTGAGTTATCTGCTCTTAATTCTCGTAGAGGATATCTTACGGTACGTGTAAAAGAAACTGATCGTATACGTCGAGGCACAGTTTTTCTTCCAATGCACTGGGGCTTCACTCAAACAAATCACTGTGAAACAAATAACTTGATGCATGAACAATCATGTCCCGTATCTAAACAGCCTGAACTAAAAGCAAGTGCTGTGATTGTAGCGCCAGTGAATCCTGTCAATCAACCAACTGAAAACGATGAAAAAGGGTTTGTTAAATACGTAAAAGAAATCGTGAATATGCAATAAAAAATTGAGAACAATACTTCCTGTTGAG-AAATAACTCCAATGACAAACAAATATGAAGAATTTAAAACCTATTTAAAAAAAATAGGTAGTGGTGAGTTTACAGGCAAAAGCCTTACTCGCGAAGAAACTAAATCAGCTGTCAAGCTGATGCTGAAAGAAGAAGCAAGTGCAGCACAAATTGGTGGCTTTATGATTGCACATAGAATTAGACGTCCTATCCCTGAAGAACTAGCCGGGATGATTGATGCCTATATCGAACTAGGACCCAAAATTCAATCGCCCAGTAATCAATGTCAACCTATATTTTTTGGGATGCCTTTTGATGGTAG-GAAAAAAACAGCACCTATTTATCCTCTGACAACTTTACTATTACTAACTCAGAAACAGCCTGTTATTTTGCATGGTGGTTCTCGTATGCCAGTAAAATACGGCGTTACCCATAACGAACTCTTTCAAGCCTTAGGAATAAATTTAACCGGTCTATCCATAGAACAACTGCAAAGTTTTTTCAACCATAACAACCTAGCTTTAATACATCAGCCAGATCATTTTCCGCTAGCTGAAAATTTAATTCCTTATAGAGATCAAATAGGTAAGCGCCCACCTCTAGCAAGTATGGAATTAATCTGGACATGTCATCAAGGAAGTCATCTACATATAAGTGGCTATGTTCATTCTCCTACTGAAGAAAGACATTGGAAGACCTTAGAACTTATGGGAGAACAAAATGTGATTACTATCAAAGGACTGGAAGGTGGAATAGATCTTTCAATAAGTCGTTCATCAACAATTGGACAGTACAAAAATCAACATGGAACTAGA
>MIT0917
AGTAACGATGTAATTAAAAATCTAATTCCGGAAAGAAACAGTATAAGAGATAAAAAATATCTAAGTAAGGTATCAGTGATATTCAAGTTGCCTCCAACAATTGTAGAGGGAATTGAAACTAATAGAATTGGTATTAAAAAATTAACTAATGAATATTTTTTTAAATGACCATCACCACAAAATCTTATTGAATTTAATGTTGATGCTGCCAGATTCAAAATTAAAGCTATTGGCTTGATAAGTGAAACTGGCTTATCAAATATAACCATACAGGCTATATAACCTGATGCACCAGCATGACCAACAATCGAATAAAGAAAAGCAATTAATGCTATCCCAATGAAATAAAGCACTCTTTTAATCCATATCTTT-TTCCAACTATTTTTTTAATCTATTAATTAAATTTATCAAATTACATGGTTTAGTATCACTGTTTAGTTGATATTTTATTATTTGATTCCATGCAGTATTTACTGCATCTAAAGATCCTGGCAAACTAAAGATAAAAGTTCCATTTGCCACACCTGCAATACATCTACTTTGCAAGGTGCTCGTGCCAATTTTCTTAAATGATGTATATCTAAAGATTTCCGCAAAACCTTCTATTTCTTTATCTAATAAGGGTTTTATTGCCTCCGGCGTAACATCAGTAAAAGTAAGCCCTGTTCCTCCAGTAGTGATAATAACATCAATATCATCATCAGCTATCCAATCACTTATATACTTTCTAATAATATAAACATTATCCTTGCATATTATTCTATTACTTATATTATGTTTATCTATTTTTAGTGAATCAACTAAAAATTGACCACTATCATCATTTTTTATGTCTCGAGTATCAGATACAGTTAACAATGCAATAGAAACCACTTAGTATAAAACAATTAAAATATATGAATTAACTATACATGAAAAATAATGCTAGCCAAATCAAAGTATTATTGTTTGCTGAATTAAGTGAAAAATATGGATGGGATGAACAATATCTTTCTTTAGACCTAATAGAAGATAAAAAAGCAAAATCTATACTAAAACATATTAATATCAATGTAGATCACCAATCAATAATTGTGGCTATTAATAAAGAAATTTCTAGTCTAGAAGCAACTGTTAAAGATAATGATGAGGTAGCATTCATGCCGATTTTTACAGGTGGATAAAATTAAGTACAAATTCAAAATAGCAACTGATCCTTTTGATCCATATCGAGAAATTGAAAAATGGGAAATTAATAATCAAATGGCTGCAATGTCAATTTTTATTGGACGAGTTAGAGAGATAGATCAATTTGGAAGTCAATTAAAAAAATTAGAAATCCATCACTACAGTGGTTTAACTGAAAAGTTAATCGAAAAGCACTTATCAGAAATTACTAAAAAAATCGAATCTTTTTCTGCGTTAGTTATCCATCGAGTAGGCTTCATTGATCCACTAGAGCCAATAGTGCTCATAGCAGTTCGTGCTGATAAAAGAGGAATAGCTAATCAATACTGCTCTGAAATTTTAGAGGTAACAAAATTCAAAGTACCTTTCTGGAAAAAGGAATGGACTGACAAAGGTTCTTCCTGGGTCAAAAATAATACTGCACTTTCAACCTAAACTATAAAATTGTTTTTCTGAAAAGCTGTGCCCAAAGATATGTTCCTTTCTTAAGTAAATCCTTATCGGGTGGGATCTCAATTAACAGATCAGAATCAATTAAAGAAGAAATTTGTGAGGATGATTGTGCAGGAGGAATATCCGCGTATAATTCACCTTGCTGATCTACTTTAAGTTTAGATCTAATCAATTCAGGTCTACCTTTTCTTCTTTTAAGATCAGAGTTAATTCTGATCTTAAATCTCAAGGGTGTTTCTATATTCTTCACTCCACTAAAAACTTGAAATACGGGCCACAAAATTTGCAAACAAATTACTACTGCAGACACAGGATTACCAGGTAAACCAAAAAATGGAATATCTTGACCAATAAAACCAAAGGCAAAGGGTCTACCAGGCTTTAAAAAAAGCTTCCAGAACTTTATTTCTCCAATTTCATTAATAATATTTTTAATATAGTCTTTTTTCCCAACGGAAATTCCACCTATGGAAATTACAATTTGATTATTTTTTGCAAGTTCAATAAGAGAATTCTTTAATTTGAATTTATCATCTGCTTGAATTGATATTTCATTGATATCATATCCAAGATTTTTTATAATACTTTTAATTAAAAAACTATTACTTTCCCAGATTAATCCAGTTGATTTATCTATACCAGGTTTGATTAATTCATCGCCTGAAATAAGTAATCCTATTTTGAAAGATTTAAACACACTAATATAACTTTTTCCACAACTAGCAAGTAATCCAATAATACTAGGAGTAATTTTTTGACCCTTCGCTAATACGATATCTCCTTCCGATAATTGATCATTAACAGGTCTAATCCAATTACTATCCGTTAAGTCGTCTATGAGATGTATTTTCTCAAAAGAGCTATCTTTTATCATTTCTGTCTTTATCTGTTCTAAAGGAATAACCCAAGAGCATTCATCAGGAACTAATGAACCAGTGCTTATAGCAATGGCTTCACCTTCAGAAAGATTTTTAGTGTAAGGTTTCCCAGCGGATGAATCTCCAACAACTTTCCAATATTGTCCTTTCTGAGGTTTGGCAGAATGACTAACCGCGAAACCATCCATTATGGAGGCTCTAAAGCCGGGAATATTCTGTTTTACAAAAATATCTGTTGAAGAAATTTTTTCTAAGGAATCTTCTAAAGGAATACTTTCGAAAGGAATAGTAAAATTATCTAAAACGTTCTTGATTTCCTTTAAAACTTCTTTTCTAGCTTCTTCTACTTTTAATCCCTCCCTTAAAAAAGGCTCTTGAGTCATCAAAAAATTAATTAGTTTCTCTCCTCAGGATACCTTTTTTGCCTCCTTTTTTTTCTAAAAGTCGAATTGAATTTATTGTTAAAAAAGGATCGATAGCTTTAAGCATATCGTAAATAGTTAGTAATCCTATAGAAACCGCAGTAAGTGCTTCCATCTCTACACCAGTTTGAGCATTCGTTTTACATAATGCAGTGATTTTTATCGCTCTTTTTTTATTACATAGATCTATATCAATCCTGATATTACTTAAACTTAATAAGTGACAAAGTGGGATTAATTCCGAAGTTTTTTTAGATGCATTAATTGCAGCAAATCTTGCAGCAGCAAATAAATCTCCTTTTTTTATATTGCCGTCTTTAACATTATCAAATGCTTCCACACTTAAATCAATATATCCTTCAGCGAGAGCTTCTCTCGGAGTGCTTATTTTCTCAGAAATATCAACTATAAACATATCGCCCTTCTCATTTAAATGAGTTAGGTTTGAATCCATTTTCTTATTTATGATTAGTTATAATGATAAATAAAAAATAATGATTAATTATTATATGTTAGAGAATAGTAAAATTCACAAATAAGTTATTATGGTTAAATTAAATCCGTAGGTTTTGACTTGGAACAATCAAGCCACTGTTTTGAATTTGAAGATGAATTTATTAGTGATCTAAGATGTATACCTTTATGCGTTCGTAGGAAACTTGATCTTATCGGTTTAAAACTAAAACTTCAACATTGGCAGGAGTTAAATCACGATGATAAAAGAAAAATAGTTTATTGGTCAGATTCGATTGACGACTTAGATGGATTGAAATCCTATTTGATTAGTAAAACTAGGCGTAGTCGTATAGGTCAAGCAAAAGAAATTTTAATTTCAAAAGATGAGCCATGGTTGTTATCGGGTACAGTCCCAAAATTTATTGATGTTGAAGCAAACAAATATACATTTCAGATATCTCAGAAAATATGGTCTAATTTGAGCGAACTTGAAAGGTTCGCTCTATGTAAACTTGCAAGACCTGGACATGAACACCGAAATCTTATTAAAGCTTTTAAAGAAATATTAATCAATAATGATTCTTAGAAATTATAGAGATTTCGAATAATGAAGATTAGATCGATTAAATTAATATATAATTTATGTTTTCATGATAACAAAATAAATATTTATTCAAGTTTTATGCTAGTTTTTAATTTAGAG-AAAATAAATTATCATTTTAGATAGTTCTACTAAGAAAGAACTCAAAGCTTGTATTCTCTCTGGGGGGCAAAGTACCAGAATGGGTAAAGATAAGGCACTATTAAAACATCATGAAGGCGATAGCTGGTTATCACATAAATTAAATATCCTGAAAAAACTGGACTTAGAAACTATCCTCTTAACTAATCATCAATCTCATATAAATGAAATTAGTGAATTTCATAAAGTAAATATATTATTTGATAAAAAACCTTTCCATGGACCACTAAATTGTATGGAGTTTTTATATTCAAAATTTTTAGGAAAATATAACTATATACTCTTAATGCCAGTAGATATGCCTTTCATTAATAGCAATCATATTGAAGCTTTTATCAAGTGTTGGAAAAAAAATAGAGATATAGCACTTATCGCACATAGTAATAAAATGGCTCAACCACTACTTGGCATTTATCCTCTAAATCAAAATAACTTAAATAAGTTAAATGAAAGACTTCAATTAGGTAAAATAAATTTTCAGGGATGGACAAAATCAATTCCTTTTCATTATTATTTTGCCAAAGACAAAGAATTCTTAAATGTCAACTCATTACAAGAACTAAAATCACTAAATTATTATTAAAGGTATGATTAAAGATATTCATGATAGAGAGTTAAAAGTTTTAAGGCTTTCATTAACTAATACATGTAATTTTTCATGTCCATATTGTATGCCAGAAAATAATAGCTGTTTGACTACATTAACTAATAAGCAATTTCTATCAATAATTAAGGTTGCTTGCAAATTAGGAGTAAACTCACTCAGATTAACTGGTGGAGAGCCATTAATAAGCAGCCAGTTGAATAAGCTGATGGAAGCAATTAATACATTAAAGAAAACAAGAAATCATCCTATAAATAATTTAAAAGACATTGCTATAACTACAAATGGATCATTATTAACAAAAGATAGATGTAAAAATTTATTTGATTATGGACTCAACAGAATCACAGTTAGTCTAGATGCTCTAGATCCAAAAATATTTTCAATAATGACAGGAGATAATAATATGATTTCAGCTAAAAATAAGCTAAATCATGTTCTCCAAGGCATTGATAATGCCATCCAAGCTGGCTTTGATCCATTAGAGGGTCGGCTAAAAATAAATTGTGTCATAAAAAAGAACATAAATGATAATCAGATCTTAAATCTTGTTCACTTTGCTAAAGCTAAATCTATTGAAATTAGATTCATAGAATATATGGATGTAGGAAATAAGAATAATTGGCAAGCTAATGAAGTTCTAAAATCTCACGAATTGATCAGTATAATAAAAGAGCATTTTAAAATCAATGAAGCTGGAAGATTAATAGGAAATACAGCCCATAAATGGTATATGAAAGATAGTAATAGTTATATAAGCACAATATCTTCGATATCTAATCCTTTTTGTTCTGACTGCAATAGATTAAGGATTACTAGTGATGGTTTCGCACATACTTGTCTTTTTTCAAACAATGGTTCTGATTTAAAAAAATGGCTCAATCCTTCAATTAATGAAAAAGGCTTAGAAGAATTTCTTGAGACAATATGGCTAATAAGAGATGATAAATATAGTGAAAATAGATTTGATCAATCTGAAAACTCGAAACTACAAAAACCTCATCCTTCAATGTCGTATTTAGGAGGTTAAAATCCATGTACATAAAGAAA-ATGGTATTAACTCATACATAAATTAAAAAATGTTCTTTTGAAAATTAATTTTCGTATAAATAAAGACAACTGAAGTACTAAAAATCTATGAAATTCGCAATAGTCGTTTCAAAAAAGTGCGCTTTGCTATTAGTTTAGGAATGTTAATGGGTATGACTCATGGTTGGTATGTAAGTAAAGGTTATGCATCTACATACCAATATAATGATACTTATTTTCAGTCTGAGATTAACCAACTTCCCACCTACTCTTTTTTGAAATCT-AAAAATACAGGATTGAGTTTTAA----------TTGATTTAATTTAGAATTATAATAAGTAAAATTCATAAAAGTAACTACATTCAATACGATTTACTTTTCTGTTCATTGA-TTTTT-TTTGTATCAATCTGAACCACTTTTAGGAGCTTAAAGCATTATTATGTATTAACTAATACAAAATTCTTCTTTTTAGATCAGCTCGGGTCTTCTTTAAGAACTTTTGCATAGTTCATCACTCTATTCTCATGGATCTCCTTACATACAGAGGTCAAAAATATCTACCTGAAGACATTAAAAATCTTCATTACTCAAACACGAGTTATCTTGATAGGCAAATCAAAGCCAAAATGACTATCAATGAGACTCTATTTTCTTATAGAGGCATAAATTATAAAAAATCAA-----------AGCCAAAAGATATAACAGTCAACTGTTTTTGGAAGAATTTTTAAATACTTTTGTATTACACTGAACAACACTGCTCTGGAAAAGGGATCATAATAAATATGTAGTGAAGACTAC-AAAAACGTTCAACTCGCTCCAGCGAGCCGCAAATCGCCTTAAGCCAAGGAACGGGGAGCTTAAGCTAAAACGATCCAAATTAATCATGTCTACGAGTTCCGCACGAAGCACTGAAAGAAGTGCCATTACTGTTTCAGCAGGATTTTTGGGAGCTTTCATTGTTAGTTCTTTAGCTGTTCAGCTTTTTAGAAGCTACTCCCCTACTGTTCAAAATAAATTAACTACTGTTGACCCAGTAATTGCTAGTCCTGCCACTCTTTGGTCTGAACTGGGAACACGAGATAACATTATTACTAAACAATCAAATACAAAATTAAATACAAATAGTTCAACTTCTATCAATATTCAACCTGTAATAGCCTCTGAGGCAACTTTGTGGTCTCCTCTTTTTATTGATTGATTTTACTAATCTTCAATTCATTAATTGATTCAAATATGATTAATCAGAATTTCGATTATCAGTAAATAATTTAAACTTAGTTCAAGGAAATCAATCCATCCGATATCTAAAT-TTTTGTATTTTTTACCGCATAATATTAAAGATCTTGAAATCCTCAGACGACTAATTCGTTTTAGTAGCAATAACTACTTAATCAATCAAATAAGTATAAAACTCTTATTTTTTGTATCGACTACTACTTAGTGGGAATATACCGGCTGATTTAATTCTTCAAAACGGTTTGATTTTTTACCGTTTTCAATAGGCAAAT-TTTTTAAGCCTT-CTTTCTTACTTTTT-AATTTCAATGCTTGGAAATCTTTGGACATTTCAAGGGAGATATCGAACACTTCATCTCACTTGGTTTGCGTTCTTTCTAACTTTTGTTGTTTGGTTCAATTTGGCTCCCCTCGCTACGACTGTTAAGGCAGACTTGGGGCTCACTTTGGGTCAAATTCGAACTGTAGCTATCTGTAATGTTGCGTTAACAATTCCAGCGAGAGTCCTGATCGGAATGCTTTTAGATAAATTTGGACCACGTAAAACATACTCAAGTCTTCTCATCTTTTCGGTAGTTCCATGCTTACTGTTCGCCTCAGCAGAAACTTTTAATCAATTAGTTATCGCTCGCTTATTACTTTCAATTGTAGGTGCAGGATTTGTAATTGGTATTCGGATGGTGGCTGAATGGTTCCCACCTAAAGAAATCGGTTTAGCAGAAGGAATATATGGAGGTTGGGGTAATTTTGGCTCGGCTTTCTCGGCTCTGACAATGGTTGCCATTGCTGGGTTACTTTCTTTTTCAGGTGGATTTGAATTACCAACAGGTGCCGTTCTTAACTGGCGAGGTGCTATCGCTGGCAGTGGTGTGATTTCAGCATTGTATGGCATCTTTTATTTCTTTAATGTCAGAGATACTCCTCCTGGAAAAATTTATCAGCGCCCAACTAAAACAGCTGGTCTAGAAGTCACTTCTATGCGAGATTTTTGGGGGCTTTTGGGTATGAATGTGCCGTTTGCAGCCATACTTGCTGTTTTATGTTGGAGGTTAAAGAAAGTTGGTTTCCTTGATGCAGGAACATATCCATTAGCTCTTTTCGCTGTTTTAATTTGGTTCGCTTTTCAGACTTGGGGGATTATTCGTACAAACTCAGAGTTAATTGCAGGAACTAAAATTTATCCAAAAGAAGACCGTTATGAATTCAAACAAGTAGCAATTCTTGAACTCACATATATTGTTAATTTTGGTTCTGAGCTGGCAGTTGTTTCAATGTTACCTACTTTTTTTGAGACAACATTTGATTTACCAAAAGCAACAGCAGGTATTCTAGCCTCCTCCTTTGCTTTCGTTAACCTTGTTGCACGTCCAGCTGGAGGTCTAATTTCTGACAAGCTCGGAAGTAGAAAAAATACTATGAGTTTTCTAACCGGAGGCTTAGGAATTGGATACCTTGTCATGAGTTGGATCAAACCCGGTACTTTTTCAGGTGTAAGTGGAATTATCGTCGCATTGTTCATAACAATGCTTGCTTCCTTCTTTGTTCAGGCAGGTGAAGGCGCTACTTTTGCTCTAGTCCCACTTGTCAAAAGAAGAGTTACTGGACAGGTCGCTGGTCTTGTTGGTGCCTATGGCAACGTAGGAGCAGTTACTTATCTAACTATTTTTAGTCTTCTACCTATGTGGATGAGTGGAGGTGGAGAAACTACAGCAGAGATAATTGCTAATTCCAATAGTGCCTTTTTCCAAATCTTAGGAATAGCAGGGCTGATAGTTGCATTCATGTGCTTTTTCTTTCTTAAAGAACCAAAAGGATCCTTCGATGAATTACATGAAGGGGAAATTGCATAAAATATTATTCAATTTTCAATCAAAACCTTGGGTAACTAACTACCCAAGGTTTTATTTTCTTATCTCATTAAATTAAGATGACAGAAAAAATTAAAAATTTAACTACTCAATGTCCATATTGTGGAGTTGGATGTGGTCTAGAAATGCAACCACCAGCTGAAATCGGAAAGGCAGTCCGTAGAGATGCAGATGGTTATCCAATGTGGAGATCTAGAGGAGATCGCAATCATCCATCCAACCTTGGACAAATATGTATTAAAGGTGCAACCGTAGGAGAAACCTTGTCTCCAGGGAGATTAAATCAACCTCTGTATCGAGATAATTTCAATGATAAATATCGACCGATTAGCTGGAATGAAGCTACAGATAAAATAGTTTCACAGATCAAAAAAAGTTTAATCAAAAAAGGTCCAAACTCTATAGCGATGTATGGTTCTGGACAATTTCATACTGAAGACTACTATATTGCTCAAAAATTACTCAAAGGAGCTTTAGGTACAAATAATTTTGATGCAAATTCAAGACTATGCATGAGCTCAGCTGTGGCTGGATATAATTTAAGTCTTGGATCAGATGGTCCTCCTTGTTGTTATGAAGATCTTGATCACTACACCGTTGCATTCCTTATTGGCACTAATACTGCAGAATGCCATCCAGTACTTTTTCAACGTCTACTCAAAAGGAAAAAACGACATCCTGATAAAGTAAAAATTATTGTTATAGATCCAAGATTAACCGACACTGCAAAAGCTGCAGACATTTATTTACCTATTGCTCCCGGTAGCGACTTAGCTCTGTTATATGGTATTGCCAATTTAGTTCTGAAAAAGAATGGGCAAAATACAGAATTTATTGAAAATCATACAGATCAATATTCAGAATTCTTAGAGATTGTCAAAAATTGGACGCCACGAAAAGTTGCTCGCTTTTGTGGTATCCCAGAAAAAAAATTAGAAGAAGTAGCTAATATGTTTAATCATCACGAAAGGGTGCTCAGTCTTTGGTCAATGGGTGTAAATCAACGTAGAGAAGGTACTGCAGTTGTTGGAGGACTTATCAATCTACATCTTCTTACAGGACAAATTGGGAAAGAAGGAGCAGGACCTTTCTCACTTACAGGCCAGCCAAATGCTATGGGAGGACGTGAAGCAGGAGGCCTATCTCATCTACTACCTGGTTATAGACATGTTGCTAGTACAAAACATAGACAAGTAGTCGAAAATCACTGGGATTTTCCGGCTGGAAGTATCTCTGAAGAACCAGGTCTAAATGCCTGGCAACAAATTGAAGCAATGGAAAAAGGAGAAATAGATCTTTGGTGGGTGGCTGCAACAAACCCACTTGTAAGCATGCCTGATCTAAATCGAGTGAAAGCAGCAATAAAAAATTGTTCACTGGTTGTTTTATCTGAAGCATATGTAAATACTGAAACCTCTCATTACGCCCACCTATTATTACCCGCTGCACAGTGGAGTGAGAAAGCCGGTGTAATGACTAACTCAGAAAGGCGAATTACTTATTGTCCAGCTTTTCGTCCTTGCTTTGGTCAAAGTCGTCCAGATTGGGAGATCTTTGCTGAAGTAGGCCAAAAACTTGGATTTATTGATCAGTTTACTTACGGTTCTTCTTCTGAGGTATATTCAGAATTCACAGCTCTGACACACGGTCGTCTTTGTGATAGTTCGGGACTTAATCATGAATTACTAAAAAGTATTGGTCCCCAACAGTGGCCATTTCCAAAAGGGGGTAATCCGACAAAAGAAGCTAAGCGACTTTATGAAGATAAAAGATTTGCAACACCTAATGGTCGAGCCCAATTTTACACTAAGCAACCTATGGGAATCGCTGAACCTCCATGCGATATGTACCCGTTAGTTTTAACTGTTGGGCGTTACCTAGGACAATGGCATACCATGACTCGTACTGGGAAAGTAAATCGGCTCAATAAAATGCACCCTGAACCATTACTTGAAATTCATCCTATGGATGCAAAAGATATGAATATCAAAGATGGTGAGTTATCTGCTCTTAATTCTCGTAGAGGATATCTTACGGTACGTGTAAAAGAAACCGATCGTATACGTCGAGGCACAGTTTTTCTCCCAATGCACTGGGGCTTCACTCAAACAAATCACTGTGAAACAAATAACTTGATGCATGAACAATCATGTCCCGTATCTAAACAGCCTGAACTAAAAGCAAGTGCTGTAATTGTGGCTCCAGTGAATCCTGTCAATCAACCAATTGAAAATGATAAAAAAGGATTTGTTAAATACGTAAAAGAAATCGTCAATATTCAATAAAAAATTGGGGACAACACTTCCTTTTGAGAAAAAAATTTCTATGCCGAAAAACTACGAAGAATTTAAAACCTATTTAAAAAAAATAGGTAGTGGTGAGTTTACAGGCAAAAGTCTTACTCGCGAAGAAACTAAAGCAGCTATCACACTGATGCTGAAAGAAGAAGCAACTGCAGCACAAATTGGTGGTTTCATGATTGCACATAGAATTAGACGTCCTATCCCTGAAGAATTAGCCGGGATGATTGACGCCTATAGAGAACTAGGACCAAAAATTCAATCACCTAGTAATCAACGTCAACCTATATTTTTTGGGATGCCTTTTGATGGTCG-AAAAAAAACTGCACCTATATATCCTCTAACAACTTTACTATTACTAACGCAGAAAAAGCCTGTTATTTTACATGGTGGTTCTCGTATGCCTGTGAAATACGGCGTTACTCATAACGAACTCTTTCAAGCGCTAGGATTAAATTTAACCGGTCTATCAATCGAACAACTGCAAAATTTTTTCAATCAGAACGACCTTGCCTTAATACATCAGCCAGATCATTTTCCACTAGCTGAAAATTTAATTCCTTATAGAGATCAAATAGGTAAACGCCCACCTCTAGCAAGTATGGAATTAATCTGGACATGTCATCAAGGAAGTCATCTACATATAAGTGGCTATGTTCATTCTCCTACTGAAGAAAGACATTGGACAACCTTAGAACTTATGGGAGAACAAAATGTGATTACTATCAAAGGACTGGAAGGTGGAATAGATCTTTCAATAAGTCGTTCATCAACAATTGGACAGTACAAAAATCAACATGGAACTAGA
>MIT0912
ATTGACGATGTAATTAAAAATCTAATTCCGGAAAGAAACAGTATAAGAGATAAAAAATATCTAAGTAAGGTATCAGTAATATTCAAGTTACCTCCAACAATTGTAGAGGGAATTGAAACTAATAGAATTGGTATTAAAAAATTAACTAATGTATATTTTTTTAAATGGCCATCACCACAAAATCTTATTGAATTTAATGTTGATGCTGCCAGATTCAAAATTAAAGCTGTTGGCTTGATAAGTGAAACTGGCTTATCAAATATGACCATACACGCTATATAACCTGATGCACCAGCATGTCCAACAATCGAATAAAGAAAAGCAATTAATGCTATCCCAATGAAATAAAGCACTCTTTTAATCCATATCTTTATTCCATCTATTTTTTTAATCTATTAATTAAATTTATCAAATTACATGGTTTAGTATCACTGTTTAGTTGATATTTTATTATTTGATTCCATGCAGTATTTACTGCATCTAAAGATCCTGGCAAACTAAAGATAAAAGTTCCATTCGCAACACCTGCAATACATCTACTTTGCAAGGTGCTCGTACCAATTTTCTTAAATGATGTATATCTAAAGATTTCCGCAAAACCTTCTATTTCTTTATCTAATAAGGGTTTTATTGCCTCAGGCGTAACATCAGTAAAAGTAAGCCCTGTACCTCCAGTAGTGATAATAACATCAATCTCATCATCAGCTATCCAATCACTTATATACTTTCTAATAATATAAACATTATCCTTGCATATTATTCTATTACTTATATTATGTTTATCTATTTTTACTGAATCAACTAAAAATTGACCACTATCATCATTTTTTATGTCTCGAGTATCAGATACAGTTAACAATGCAATAGAAACCACTTAGTATAAAACAATTAAAATATATGAATTAACTATACATGAAAAATAATGCTAGCCAAATCAAAGTATTATTGTTTGCTGAATTAAGTGAAAAATATGGATGGGATGAAAAATATCTTTCTTTAGACCTAATAGAAGATAAAAAAGCAAAATCTATACTAAAACATATTAATATCAATGTAGCTCACCAATCAATAATTGTGGCTATTAATAAAGAAATTTCTAGTCTAGAAGAAACTGTTAAAGATAATGATGAGGTAGCATTCATGCCGATTTTTACAGGTGGATAAAATTAAGTACAAATTCAAAATAGCAACTGATCCTTTTGATCCATATCGAGAAATTGAAAAATGGGAAATTAATAATCAAATGGCTGCAATGTCAATTTTTATTGGACGAGTTAGAGAGATAGATCAATTTGGAAGTCAATTAAAACAATTAGAAATCCATCACTACAGTGGTTTAACTGAAAAGTTAATCGAAAAGCACTTATCAGAAATTACTAAAAAAATCGAATCTTTTTCTGCGTTAGTTATCCATCGAGTAGGCTTCATTGATCCACTAGAGCCAATAGTGCTCATAGCAGTTGGTGCTGATAAAAGAGGAATAGCTAATCAATACTGCTCTGAAATTTTAGAGGTGACAAAATTCAAAGTACCTTTCTGGAAAAAGGAGTGGACTGACGCAGGTTCTTCCTGGGTCAAAAATAATACTGTACTTTCAACGTGAACTATAAAATTGTTTTTCTGAAAAGCTGTGCCCAAAGATATGTTCCTTTCTTAAGTAAATCTTTTTCAGGTGGTATCTCTATTAACAGATCAGAATCAATTAGAGAAGAAATTTGTGAGGATGATTGTGCAGGTGGAATATCCGCGTATAACTCACCTTGCTGATCTACTTTAAGTTTAGATCTAATCAATTCAGGTCTACCTTTTCTTCTTTTAAGATCAGAATTAATTCTGATCTTAAATCTAAGGGGTGTTTCTATGTTCTTCACTCCACTAAAAACTTGAAATACGGGCCACAAAATTTGCAAACAAATTACTACTGCAGACACAGGATTACCAGGTAAACCAAAAAATGGAATATCTTGACCAATAAAACCAAAGGCAAAGGGTCTACCAGGCTTTAAAAAAAGCTTCCAGAACTTTATTTCTCCAATTTCATTAATAATATTTTTAATATAGTCTTTTTTCCCAACGGAAATTCCACCTATGGAAATTACAATTTGATTATTTTTTGCAAGTTCAATAAGAGAATTCTTTAATTTGAATTTATCGTCTGCTTGAATTGATATTTCATTGATATCATATCCAAGATTTTTTATAATACTTTTAATTAAAAAACTATTACTTTCCCAGATTAATCCAGTTGATTTATCTATACCAGGTTTGATTAATTCATCGCCTGAAATAAGTAATCCTATTTTGAAAGATTTAAACACACTAATATAACTTATTCCACAACTAGCAAGTAATCCAATAATACTAGGAGTAATTTTTTGACCCTTCGCTAATACGATATCTCCTTCCGATAATTGATCATTAACAGATCTAATCCAAGTACTATTCGTTAAGTCGTCTATGAGATGTATTTTCTCAAAAGAGCTATCTTTTATCATTTCTGTCTTTATCTGTTCTAAAGGAATAACCCAAGAGCATTCATCAGGAACTAATGAACCAGTGCTTATAGCAATGGCTTCACCTTCAGAAAGATTTTTAGTGTAAGGTTTACCAGCGGATGAATCTCCAACAACTTTCCAATATTGTCCTTTCTGAGGTTTGGCAGAATGACTAACCGCGTAACCATCCATTATGGAGGCTCTAAAGCCGGGAATATTCTGTTTTACAAAAATATCTGTTGAAGAAATTTTTTCTAAGGAATCTTCTAAAGGAATACTTACGAAAGGAATAGTAAAATCATCTAAAACGTTCTTGATTTCCTTTAAAATTTCTTTTCTAGCTTCTTCTACTTTTAATCCCTCCCTTAAAAAAGGCTCTTGAGTCATCAAAAAATTAATTAGTTTCTCTCCTCAGGATACCTTTTTTGCCTCCTTTTTTTTCTAAAAGTCGAATTGAATTTATTGTTAAAAAAGGATCGATAGCTTTAAGCATATCGTAAATAGTTAGTAATCCTATAGACACCGCCGTAAGTGCTTCCATCTCTACACCAGTTTGAGCATTAGTTTTACATAATGCAGTTATTTTTATCGCTCTTTTTTTATTACATAGATCTATATCAATCCTGATATTACTTAAACTTAATAAGTGACAAAGTGGGATTAATTCCGAAGTTTTTTTAGATGCATTAATTGCAGCAAATCTTGCAGCAGCAAATAAATCTCCTTTTTTTATATTGCCGTCTTTAACGTTATCAAATACTTCCACACTTAAATCAATATATCCTTCAGCGAGAGCTTCTCTAGGAGTGCTTATTTTCTCAGAAATATCAACTATAAACATATCGCCCTTCTCATTTAAATGAGTTAGGTTTGAATCCATTTTCTTATTTATGATTAGTTATAATGATAAATAAAAAATAATGATTAATTATTATATGTTAGAGAATAGTAAAATTCACAAATAAGTTATTATGGTTAAATTAAATCCGTAGGTTTTGACTTGGAACAATCAAGCCACTGTTTTGAATTTGAAGATGAATTTATTAGTGATCTAAGATGTATACCTTTATGCGTTCGTAGGAAACTTGATCTTATCGGTTTAAAACTAAAACTTCAACATTGGCAAGAGTTAAATCACGATGATAAAAGAAAAATAGTTTATTGGTCAGATTCGATTGACGACTTAGATGGATTAAAATCCTATTTGATTAGTAAAACTAGTCGTAGTCGTATAGGTCAAGCAAAAGAAATTTTAATTTCAAAAGATGAGCCCTGGTTGTTATCGGGTACAGTCCCAGACTTTATTGATGTTGAAGCAAGCAAATATACATTTCAGATCTCTCAGAAAATATGGTCTAATTTGAGCGAACTTGAAAGGTTCGCTCTATGTAAACTTGCAAGACCTGGACATGAACACCGAAATCTTATTAAAGCTTTTAAAGAAATATTAATCAATAATGATTCTTAGCAATTATAGAGATTTCGAATAATGAAGATTAGATCAATTAAATTAATTTATAGTTTATGTTTTCATGATAACAAAATAAATATTTATTCATGTTTTATGCTAGTTTTTAAATTAGAG-AAAATTAATTATCATTTTAGATAGTTCTACTAAGAAAGAACTCAAAGCTTGTATTCTCTCTGGGGGGCAAAGTACAAGAATGGGTAAAGATAAGGCACTATTAAAACATCATGAAGGCGATAGCTGGTTATCACATAAATTAAATATTCTGAAAAAACTGGACTTAGAAACTATCCTCTTAACTAATCATCAATCTCATATAAATGAAATTAGTGAATTTCATAAAGTAAATATATTATTTGATAAAAAACCTTTCCATGGACCACTAAATTGTATGGAGTTTTTATATTCAAAATTTTTAGGAAAATATGACTATATACTCTTAATGCCAGTAGATATGCCTTTCATTAATAGCAAGCATATTGAAAATTTTATAAAGTATTGGCAAAAAAATAGAGATATAGCTCTTATCGCACATAGTAATAAAATGGCTCAACCTCTACTTGGTATTTATCCTCTAAATCAAGCTAACTTAAATAAATTAAATGAAAGACTTCAATTAGGTAAAATAAACTTTCAGGGATGGACAAAATCAATTCCTTTTCATTATTATTTTGCCAAAGACAAAGAATTCATAAATGTCAACTCATTAAAAGAACTAAAATCACTAAATTATTATTAAAG-TATGATGAAAGATATTCATGATAGAGAGTTAAAAGTTTTAAGGCTTTCATTAACTAATAAATGTAATTTTTCATGTCCATATTGTTTGCCAGAAAATAATAGCTGTTTGACTACATTAACTAATAAGCAATTCCTATCAATAATTAAGGTTGCTTGCAAATTAGGAGTAAACTCACTCAGATTAACTGGGGGAGAGCCATTAATAAGCAGTCAGTTGAATAAGCTGATGGAAGCAATTAATAAATTAAAGAAAACAAGAAATCATCCTATTAATAATTTAAAAGACATTGCTATAACTACAAATGGATCATTATTAACAAAAGATAGATGTCAAGATTTATTTGCTTATGGACTCAACAGGATCACAGTTAGTCTAGATGCCTTAGATCCAAAAATATTTTCAATAATGACAGGAGATAATAATATGATTTCAGCTAAGAATAAGCTGAATCATGTTCTCCAAGGCATTGATAATGCCATCAAAGCAGGCTTTGATCCATTAGAGGGTCAGCTGAAAATAAACTGTGTCATCAAAAAGAACATAAATGATAATCAGATCATAAATCTTGTTCGCTTTGCTAAAGCTAAATCTATTGAAATTAGATTCATAGAATATATGGATGTAGGAAATAAGAATAATTGGCAAGCTAATGAAGTTCTACAATCTCACGAATTGATAAGTATAATAAAACAACATTTTAAAATTAATGAGGCTGGAAGATTAAAAGGTAATACAGCCCATAAATGGTATATGAAAGATAGCAATAGCTTCATAAGTACTATATCTTCGATATCTAATCCTTTTTGTTCTGACTGCAATAGATTAAGGATTACTAGTGATGGTTTCGCACATACTTGCCTTTTTTCAAACAATGGTTCTGATTTAAAAAAATGGCTCAATCCATCAATTAATGAAAAAGGCTTAGAAGAATTTCTGGAGACAATATGGCTAATAAGAGATGATAAATATAGTGAAAATAGATTTGATAAATCTGATAACTCGAAACCACAAAAACCTCATCCTTCAATGTCGTATTTAGGAGGTTAAAATCCATATGCACAAAGAAA-ATAGTATTAACTAGTACATAAATTAAAAAATAATCTTTTGAAAATTAATTTTCGTATAAATAAAGACAACTGAAGTACTAAAAATCTAGGAAATTCGCATTAGTCGTTTCAAAAAAGTGCGCTTTGCTATTAGTTTAGGAATGTTAATGGGTATGACTCATGGTTGGTATGTAAGTAAAGGTTATGCATCTACAAACCAATATAATGATACTTATTTTCAGTCTGAGATTAACCAACTTCCCACCTACTCTTTTTTGAAATCT-AAAAATACAGGATTGAGTTTTAATTAATTTAATTTAATTTAATTTAGAATTATAATAAGTAAAATTTATAAAAGTAACTACAGTCAATACAATTTAGTTTTCTGTTCATTGA--TTTT-TTTGTATCAACCTGAACCACTTTTAAGAGCTTAAAGCATTATATTGTATTAACTAATACAAAATTCTTCTTTTTAGATCAGCTCGGGTCTTCTTT-AGAACTTTTGCATAGTTCATCACTCTATTCTCATGGATCTCCTTACATACAGAGGTCAAAAATATCTACCAGAAGACATTAAAAATCTTCACTACTCAAACACGAGTTATCTAGATAGGCAAATCAAAGCCAAAATGACCATCAATGAGACTCTATTTTCTTATAGAGGCATAAATTATAAAAAATCAAAGCATACAGAAAGGTAAAAGATGTAGCAGTCAAATATTT-TGGAAGAATTTTTAAATACTTTTGTATTACGCTGAACAACACTGCTCTTAAAAGATAATCATAATAAATTTGTAGTCATTACTAC--AAAACGTTCAACTCGCTTCAGCGAGCCGCAAACCGCCTTAAGCCAAGGAACGGGGGACTTAAGCTAAAACGATCCAAATTAAACATGCCTACAAGTTCCATACAAAGCACTGAAAAAAGTGCCATTACTGTTTCAGCAGGATTTTTAGGAGCATTCATTATTAGTTCTTTAGCTGTTCAGCTTTTTAGAAGCTATTCCCCTGCTGTTCAAAATAAATTAACTACTGTTGACCCAGTAATTGCTAGTCCTGCCACTCTTTGGTCTGAACTGGGGACACGAGATAACATTATTATTAAACAATCAAATACAAAATTAAATACAAATAGTTCAAGTTCTATCAATATTGAACCTGTAATAACCTCTGAGGCAACTTTATGGTCTCCTCTTTTTGTTGATTGATTTTACTCATCTTCAATTGATTAATTGATGCAAGTATGATGAATGATAATTTAGATTATCAG-AAAAATTTTAAACTGAATTAAAGAAAATCAATACATTCGATATCT-AATATTTTGTATTTTTTGCCACATAGTATTCAAGATCTTGAAATCCTCAGACAAATAATTCGTTTTAGTAGCAATAACTACTTAATTAAACAAATAGGTATAAAACTATCATTTTTTGTATCGACTACTACTTAGTCGGAGTATGCCGGCTGATTTAATTTTTCAAAACGGTTAGATTTTTTACCGTTTTTAATAGGCAAAC-TTTTTAAGCCTT-CTTTCTTACTTTTT-AATATCAATGCTTGGCAATCTTTGGACATTTCAAGGGAGATATCGAACACTTCATCTCACTTGGTTCGCGTTCTTTCTAACTTTTGTTGTTTGGTTCAATTTAGCTCCCCTTGCTACGACTGTTAAAGCAGACTTGGGGCTCACTTTGGGTCAAATTCGAACTGTAGCTATCTGCAATGTTGCATTAACAATTCCAGCGAGAGTCCTCATCGGAATGCTCCTAGATAAATTTGGACCACGTAAAACATACTCAAGTCTTCTCATCTTTTCGGTAATTCCATGCTTACTTTTCGCCTCAGCAGAAACTTTTAATCAATTAGTTATCGCTCGCTTATTACTTTCAATTGTAGGTGCAGGATTTGTAATTGGTATTCGGATGGTGGCTGAATGGTTCCCACCTAAAGAAATCGGTCTAGCAGAAGGAATATATGGAGGTTGGGGTAATTTTGGCTCGGCTTTCTCGGCTCTGACAATGGTTGCCATTGCTGGGTTACTTTCTTTTTCAGGTGGATTTGAATTACCAACAGGTGCCGTTCTTAACTGGCGAGGTGCTATCGCTGGCAGTGGTTTGATTTCAGCATTGTATGGCATCTTTTATTTCTTTAATGTCAGGGATACTCCTCCCGGAAAAATTTATCAGCGCCCAACTAAAACAGCTGGGCTAGAAGTCACTTCTATGCGAGATTTTTGGGGGCTTTTGGGTATGAATGTGCCTTTTGCAGCCATACTTTCTGTTTTATGTTGGAGGTTAAAGAAAGTTGGTTTCCTTGATGAGGGAACATATCCATTAGCTCTTTTCGCTGTTTTAATTTGGTTCGCTTTTCAGACCTGGGGGATTATTCGTACAAACTCAGAATTAATTGCAGGAACTAAAATTTATCCAAAAGAAGACCGTTATGAATTTAAACAAGTAGCCATTCTTGAACTAACATATATTGTTAATTTTGGTTCTGAGCTGGCAGTTGTTTCAATGTTACCTACTTTTTTTGAGACAACATTTGATTTACCAAAAGCAACTGCCGGCATTCTAGCCTCCTCCTTTGCTTTCGTTAACCTTATTGCACGTCCAGCTGGAGGTCTAATTTCTGACAAGCTTGGAAGTAGAAAAAATACTATGAGTTTTCTAACCGGAGGCCTTGGAATTGGATACCTTGTCATGAGTTGGATCAAACCTGGTACTTTTTCAGGTGTAAGTGGAATTATCGTCGCATTGTTCATAACAATGCTTGCTTCCTTCTTTGTTCAGGCAGGGGAAGGCGCTACTTTTGCTCTAGTGCCACTTGTGAAAAGAAGAGTTACTGGACAGGTTGCTGGTCTTGTTGGTGCCTATGGCAACGTAGGAGCAGTTACTTATCTAACTATTTTTAGTCTTCTGCCTATGTGGATGAGTGGAGGTGGAGAAGCAACAGCAGAGATAATTGCTAATTCCAATAGTGCCTTTTTCCAAATCTTAGGAATAGCAGGGCTGATTGTTGCATTCATGTGCTTTTTCTTTCTTAAAGAACCAAAAGGATCCTTCGATGAATTACATGAAGGGGAAATTGCTTAAAATATCAATCAATTTTCAATCAAAACCTTGGG----TAGTTACCCAAGGTTTTATTTTCTTATCTCATTGAAGTGAGATGACAGAGAAAATTGAAAATTTAACTACTCAATGTCCATATTGCGGAGTTGGATGTGGTCTAGAAATGCAACCACCAGCTGAACTCGGAAAAGCAGTTCGTAGAGATTCAGATGGTTATCCGATGTGGAGGTCTAGAGGAGATCGCAATCATCCATCCAACCTTGGACAAATATGTATTAAAGGTGCAACCGTAGGAGAAAGCTTATCTCCAGGGAGATTAAATCAACCTCTATATCGAGATAATTTCAATGATAAATATCAACCGATTAGCTGGAATGAAGCTACAGATAAAATAGTTTCACAGATCAATCAAAGTTTGATCAAAAAAGGTCCAAACTCTATAGCGATGTATGGTTCTGGACAATTTCATACTGAAGACTACTATATTGCTCAAAAATTACTCAAAGGAGCGTTAGGTACAAATAATTTTGATGCAAATTCAAGACTATGTATGAGCTCAGCTGTCGCTGGATATAATTTAAGTCTTGGATCAGATGGTCCTCCATGTTGTTATGAAGACCTTGATCACTACACCGTTGCATTCCTTATTGGCACTAACACTGCGGAATGCCATCCAGTACTTTTTCAACGTCTACTCAAAAGGAAAAAACTACATCATGATAAAGTAAAAATTATTGTTATAGATCCAAGATTAACCGACACTGCAAAAGCTGCTGACATTTATCTGCCTATTGCTCCAGGTAGTGACTTAGCTCTGTTATATGGTATTGCCCATTTGGTTCTGAAAAAAAATGGGCACAATACAGAATTTATTGAAAATCATACAGATAAATATTCAGAATTCTTAGAGATTATAAAAAATTGGACGCCACGAAACGTTGCTCGCTTTTGTGGTATCCCAGAAAAAAAATTAGAAGAAGTAGCTAATATGTTTAATCACCATGAAAGAGTGCTCAGTCTTTGGTCAATGGGGGTAAATCAACGAAGAGAAGGTACTGCAGTTGTTGGAGGACTTATCAATCTACATCTTCTTACAGGGCAAATTGGGAAAGAGGGAGCAGGACCTTTTTCACTTACTGGCCAACCAAATGCTATGGGAGGACGTGAAGCAGGAGGCCTATCCCATCTACTTCCTGGTTATCGAAATGTTTCTAATAAGGAACATAGACAAACAGTCGAAAATCATTGGGATTTTCCTGCTGGAAATATCTCTGAAGAACCAGGTTTAAATGCCTGGCAACAAATTGAAGCAATGGAAAAAGGAGAAATAGATCTTTGGTGGGTGGCTGCAACTAACCCACTTGTAAGCATGCCTGATCTAAATCGAGTGAAAGCCGCAATAAAAAACTGTTCACTAGTTGTATTATCTGAAGCATATGTAAATACAGAAACCTCTCATTACGCCCACCTATTATTACCCGCTGCACAGTGGAGCGAGAAAGCCGGTGTAATGACTAACTCAGAAAGACGAATTACTTATTGTCCAGCTTTTCGTCCTTGCTTTGGTCAAAGTCGTCCAGATTGGGAGATCTTTGCTGAAGTAGGCCAAAAACTTGGATTTGTTGATCAGTTTACTTACGATTCTTCTTCCGAGGTATATTCAGAATTCACAGCTCTGACAAGCGGTCGTCTTTGTGATAGTTCGGGACTTAATCATGAATTACTAAAAAGTATTGGTCCCCAACAATGGCCATTTCCAAGAGAGAGTAATCCTACGAAAAAAGCCAAGCGACTTTATGAAGATAAAAAGTTTGCGACACCTAATGGTCGAGCCCAGTTTTACACTAAGCAACCTCTGGGAATTGCTGAGCCTCCATGCGATATGTATCCGTTAGTCTTAACTGTTGGGCGTTACCTGGGACAATGGCATACCATGACTCGTACTGGAAAAGTAAATCGACTCAATAAAATGCACCCTGAACCATTACTTGAAATTCATCCTATGGATGCAAAAGATATGAATATCAAAGATGGTGAGTTATCTGCTCTTAATTCTCGTAGAGGATATATTACGGTACGTGTAAAAGAAACTGATCGTATTCGTCGAGGCACAGTTTTTCTTCCAATGCACTGGGGCTTCACGCAAACAAATCACTGTGAAGCAAATAACTTGATGCATGAACAATCATGTCCCGTATCTAAACAACCTGAACTAAAAGCAAGTGCTGTAATTGTGGCTCCAGTGAATGCTATCAATCAACCAATTGAAAACGATGAAATAGGATTTGTTAAATACGTAAAAGAAATCGTCAATAGGCAATAAAAAATTGGTGACAATACTTACTTTTGAA-AAATAATTCCTATGTCGAATAAGTACGAAGAATTTAAACCCTATTTAAAAAAAATAGGTAGCGGAGAATTTACAGGAAAAAGTCTCACTCGTGAAGAAAGCAAAGCAGCTCTCAAGCTGATACTTAAAGAAGAAGCAAGTGCAGCACAAATTGGTGGCTTCATGATTGCTCATAGAATTAGACGTCCAATCCCTGAAGAATTAGCGGGGATGATTGATGCCTATATTGACCTAGGACCAAAGATTCATTCAACCATTAATCAACGTCAACCTATATTTTTTGGGATGCCTTTTGATGGTCG-AAAAAAAACAGCTCCAATTTATCCATTAACAACTTTACTATTACTAACTCAGAAACAACCTGTTATTTTGCATGGTGGTTCTCGTATGCCAGTGAAATATGGTGTTAGCCATAATGAACTCTTTCAAGCTTTAGGAATAAATTTAACCGGTCTATCCATAGAACAACTACAAAGTTTTTTCAACCATAACGGCCTAGCCTTAATGCATCAGCCAGATCATTTTCCGCTAGCTGAAAATTTGATTCCTTACAGAGATCAAATAGGTAAGAGACCACCACTTGCAAGTATGGAATTAATCTGGACATGTCATCAGGGAAGTCATCTACATATAAGTGGTTATGTTCATTCTCCTACTGAAGAAAGACATTGGAAGACCTTAGAGCTTATCGGAGAACAAAATGTGATTACTATCAAAGGACTAGAAGGAGGGATAGATCTTTCAATATGTCGTTCATCAACAATTGGACAATACAAAAATCAACACGGAACTAGA
>MIT0913
ATTAACGATGTAATTAAAAATCTAATTCCGGAAAGAAACAGTATAAGAGATAAAAAATATCTAAGTAAGTTATCAGTAATATTCAAGTTACCTCCAACAATTGTAGAGGGAATTGAAACTAATAGAATTGGTATTAAAAAATTAACTAATGTATATTTTTTTAAATGGCCATCACCACAAAATCTTATTGAATTTAATGTTGATGCTGCCAGATTCAAAATTAAAGCTGTTGGCTTGATAAGTGAAACTGGCTTATCAAATATGACCATACACGCTATATAACCTGATGCACCAGCATGACCAACAATCGAATAAAGAAAAGCAATTAATGCTATCCCAATGAAATAAAGCACTCTTTTAATCCATATCTTTATTCCATCTATTTTTTTAATCTATTAATTAAATTTATCAAATTACATGGTTTAGTATCACTGTTTAGTTGATATTTTATTATTTGATTCCATGCAGTATTTACTGCATCTAAAGATCCTGGCAAACTAAAGATAAAAGTTCCATTCGCCACACCTGCAATACATCTACTTTGCAAGGTGCTCGTACCAATTTTCTTAAATGATGTATATCTAAAGATTTCCGCAAAACCTTCTATTTCTTTATCTAATAAGGGTTTTATTGCCTCCGGCGTAACATCAGTAAAAGTAAGCCCTGTACCTCCAGTAGTGATAATAACATCAATCTCATCATCAGCTATCCAATCACTTATATACTTTCTAATAATATAAACATTATCCTTGCATATTATTCTATTACTTATATTATGTTTATCTATTTTTACTGAATCAACTAAAAATTGACCACTATCATCATTTTTTATGTCTCGAGTATCAGATACAGTTAACAATGCAATAGAAACCACTTAGTATAAAACAATTAAAATATATGAATTAACTATACATGAAAAATAATGCTAGCCAAATCAAAGTATTATTGTTTGCTGAATTAAGTGAAAAATATGGATGGGATGAAAAATATCTTTCTTTAGACCTAATAGAAGATAAAAAAGCAAAATCTATACTAAAACATATTAATATCAATGTAGCTCACCAATCAATAATTGTGGCTATTAATAAAGAAATTTCTAGTCTAGAAGCAACTGTTAAAGATAATGATGAGGTAGCATTCATGCCGATTTTTACAGGTGGATAAAATTAAGTACAAATTCAAAATAGCAACTGATCCTTTTGATCCATATCGAGAAATTGAAAAATGGGAAATTAATAATCAAATGGCTGCAATGTCAATTTTTATTGGACGAGTTAGAGAGATAGATCAATTTGGAAGTCAATTAAAACAATTAGAAATCCATCACTACAGTGGTTTAACTGAAAAGTTAATCGAAAAGCACTTATCAGAAATTACTAAAAAAATCGAATCTTTTTCTGCGTTAGTTATCCATCGAGTAGGCTTCATTGATCCACTACAGCCAATAGTGCTCATAGCAGTTCGTGCTGATAAAAGAGGAATAGCTAATCAATACTGCTCTGAAATTTTAGAGGTAACAAAATTCAAAGTACCTTTCTGGAAAAAGGAGTGGACTGACGCAGGTTCTTCCTGGGTCAAAAATAATACTGTACTTTCAACGTGAACTATAAAATTGTTTTTCTGAAAAGCTGTGCCCAAAGATATGTTCCTTTCTTAAGTAAATCCTTTTCAGGTGGTATCTCTATTAACAGATCAGAATCAATTAAAGAAGAAATTTGTGAGGATGATTGTGCAGGTGGAATATCCGCGTATAACTCACCTTGCTGATCTACTTTAAGTTTAGATCTAATCAATTCAGGTCTACCTTTTCTTCTTTTAAGATCAGAATTAATTCTGATCTTAAATCTAAGGGGTGTTTCTATGTTCTTCACTCCACTAAAAACTTGAAATACGGGCCACAAAATTTGCAAACAAATTACTACTGCAGACACAGGATTACCAGGTAAACCAAAAAATGGAATATCTTGACCAATAAAACCAAAGGCAAAGGGTCTACCAGGCTTTAAAAAAAGCTTCCAAAACTTTATTTCTCCAATTTCATTAATAATATTTTTAATATAGTCTTTTTTCCCAACGGAAATTCCACCTATGGAAATTACAATTTGATTATTTTTTGCAAGTTCAATAAGAGAATTCTTTAATTTGAATTTATCGTCTGCTTGAATTGATAGTTCATTGATATCATATCCAAGATTTTTTATAATACTTTTAATTAAAAAACTATTACTTTCCCAGATTAATCCAGTTGATTTATCTATACCAGGTTTGATTAATTCATCGCCTGAAATAAGTAATCCTATTTTGAAAGATTTAAACACACTAATATAACTTATTCCACAACTAGCAAGTAATCCAATAATACTAGGAGTAATTTTTTGACCCTTCGCTAATACGATATCTCCTTCCGATAATTGATCATTAACAGATCTAATCCAAGTACTATTGGTTAAGTCGTCTATGAGATGTATTTTCTCAAAAGAGCTATCTTTTATCATTTCTGTCTTTATCTGTTCTAAAGGAATAACCCAAGAGCATTCATCAGGAACTAATGAACCAGTGCTTATAGCAATGGCTTCACCTTCAGAAAGATTTTTAGTGTAAGGTTTACCAGCGGATGAATCTCCAACAACTTTCCAATATTGTCCTTTCTGAGGTTTGGCAGAATGACTAACCGCGTAACCATCCATTATGGAGGCTCTAAAGCCGGGAATATTCTGTTTTACAAAAATATCTGTTGAAGAAATTTTTTCTAAGGAATCTTCTAAAGGAATACTTACGAAAGGAATAGTAAAATCATCTAAAACGTTCTTGATTTCCTTTAAAATTTCTTTTCTAGCTTCTTCTACTTTTAATCCCTCCCTTAAAAAAGGCTCTTGAGTCATCAAAAAATTAATTAGTTTCTCTCCTCAGGATACCTTTTTTGCCTCCTTTTTTTTCTAAAAGTCGAATTGAATTTATTGTTAAAAAAGGATCGATAGCTTTAAGCATATCGTAAATAGTTAGTAATCCTATAGACACCGCCGTAAGTGCTTCCATCTCTACACCAGTTTGAGCATTAGTTTTACATAATGCAGTTATTTTTATCGCTCTTTTTTTATTACATAGATCTATATCAATCCTGATATTACTTAAACTTAATAAGTGACAAAGTGGGATTAATTCTGAAGTTTTTTTAGATGCATTAATTGCAGCAAATCTTGCAGCAGCAAATAAATCTCCTTTTTTTATATTGCCGTCTTTAACGTTATCAAATGCTTCCACACTTAAATCAATATATCCTTCAGCGAGAGCTTCTCTAGGAGTGCTTATTTTCTCAGAAATATCTACTATAAACATATCGCCCTTCTCATTTAAATGAGTTAGGTTTGAATCCATTTTCTTATTTATGATTAGTTATAATGATAAATAAAAAATAATGATTAATTATTATATGTTAGAGAATAGTAAAATTCACAAATAAGTTATTATGGTTAAATGAAATCCGTAGGTTTTGACTTGGAACAATCAAGCCACTGTTTTGAATTTGAAGATGAATTTATTAGTGATCTAAGATGTATACCTTTATGCGTTCGTAGGAAACTTGATCTTATCGGTTTAAAACTAAAACTTCAACATTGGCAAGAGTTAAATCACGATGATAAAAGAAAAATAGTTTATTGGTCAGATTCGATTGACGACTTAGATGGATTAAAATCCTATTTGATTAATAAAACTAGTCGTAGTCGTATAGGACAAGCAAAAGAAATTTTAATTTCAAAAGATGAGCCCTGGTTGTTATCGGGTACAGTCCCAGACTTTATTGATGTTGAAGCAAGCAAATATACATTTCAGATCTCTCAGAAAATATGGTCTAATTTGAGCGAACTTGAAAGGTTCGCTCTATGTAAACTTGCAAGACCTGGACATGAACACCGAAATCTTATTAAAGCTTTTAAAGAAATATTAATCAATAATGATTCTTAGAAATTATAGAGATTTCGAATAATAAAGATTAGATCAATTAAATTAATTTATAGTTTATGTTTTCATGATAACAAAATAAATATTTATTCATGTTTTATGCTAGTTTCTAAATTAGAGAAAAATAAATTATCATTTTAGATAGTTCTACTAAGAAAGAACTCAAAGCTTGTATTCTCTCTGGGGGGCAAAGTACAAGAATGGGTAAAGATAAGGCACTATTAAAACATCATGAAGGCGATAGCTGGTTATCACATAAATTAAATATTCTGAAAAAACTGGACTTAGAAACTATCCTCTTAACTAATCATAAATCTCATATAAATGAAATTAGTGAATTTCATAAAGTAAATATATTATTTGATAAAAAACCTTTCCATGGACCACTAAATTGTATGGAGTTTTTATATTCAAAATTTTTAGGAAAATATGACTATATACTCTTAATGCCAGTAGATATGCCTTTCATTAATAGCAAGCATATTGAAGATTTTATAAAGTATTGGCAAAAAAATAGAGATATAGCTCTTATCGCACATAGTAATAAAATGGCTCAACCTCTACTTGGTATTTATCCTCTAAATCAAGCTAACTTAAATAAATTAAATGAAAGACTTCAATTAGGTAAAATAAACTTTCAGGGATGGACAAAATCAATTCCTTTTCATTATTATTTTGCCAAAGACAAAGAATTCATAAATGTCAACTCATTAAAAGAACTAAAATCACTAAATTATTATTAAAG-TATGATGAAAGATATTCATGATAGAGAGTTAAAAGTTTTAAGGCTTTCATTAACTAATAAATGTAATTTTTCATGTCCATATTGTTTGCCAGAAAATAATAGCTGTTTGACTACATTAACTAATAAGCAATTCCTATCAATAATTAAGGTTGCTTGCAAATTAGGAGTAAACTCACTCAGATTAACTGGGGGAGAGCCATTAATAAGCAGTCAGTTGAATAAGCTGATGGAAGCAATTAATAAATTAAAGAAAGCAAGAAATCATCCTATTAATAATTTAAAAGACATTGCTATAACTACAAATGGATCATTATTAACAAAAGATAGATGTCAAGATTTATTTGCTTATGGACTCAACAGGATCACAGTTAGTCTAGATGCCCTAGATCCAAAAATATTTTCAATAATGACAGGAGATAATAATATGATTTCAGCTAAGAATAAGCTGAATCATGTTCTCCAAGGCATTGATAATGCCATCAAAGCAGGCTTTGATCCATTAGAGGGTCAGCTGAAAATAAACTGTGTCATCAAAAAGAACATAAATGATAATCAGATCATAAATCTTGTTCGCTTTGCTAAAGCTAAATCTATTGAAATTAGATTCATAGAATATATGGATGTAGGAAATAAGAATAATTGGCAAGCTAATGAAGTTCTACAATCTCACGAATTGATAAGTATAATAAAACAACATTTTAAAATTAATGAGGCTGGAAGATTAAAAGGTAATACAGCCCATAAATGGTATATGAAAGATAGCAATAGCTTCATAAGTACTATATCTTCGATATCTAATCCTTTTTGTTCTGACTGCAATAGATTAAGGATTACTAGTGATGGTTTCGCACATACTTGCCTTTTTTCAAACAATGGTTCTGATTTAAAAAAATGGCTCAATCCATCAATTAATGAAAAAGGCTTAGAAGAATTTCTTGAGACAATATGGCTAATAAGAGATGATAAATATAGTGAAAATAGATTTGATAAATCTGATAACTCGAAATCACAAAAACCTCATCCTTCAATGTCGTATTTAGGAGGTTAAAATCCATATGTACAAAGAAA-TTGGTATTAACTAGTACATAAATTAACAAATATTCTTTTGAAAATTAATTTTCGTATAAATAAAGACAACTGAAGTACTAAAAATCTATGAAATTCGCAATAGTCGTCTCAAAAAAGTGCGCTTTGCTATTAGTTTAGGAATGTTAATGGGTATGACTCATGGTTGGTATGTAAGTAAAGGTTATGCATCTACAAACCAATATAATGATACTTATTTTCAGTCTGAGATTAACCAACTTCCCACCTACTCTTTTTTGAAATCT-AAAAATACAGGATTGAGTTTTAATTAATTTAATTTAATTTAATTTAGAATTATAATAAGTAAAATTTATAAAAGTAACTACAGTCAATACAATTTAGTTTTCTGTTCATTGA--TTTT-TTTGTATCAACCTGAACCACTTTTAAGAGCTTAAAGCATTATTATGTATTAACTAATACAAAATCCTTCTTTTTAGATCAGCTCGGATCTTCTTT-AGAACTTTTGCATAGTTCATCACTCTATTCTCATGGATCTCCTTACATACAGAGGTCAAAAATATCTACCTGAAGACATTAAAAATCTTCACTACTCAAACACGAGTTATCTAGATAGGCAAATCAAAGCCAAAATGACCATCAATGAGACTCTATTTTCTTATAGAGGCATAAATTATAAAAAATCAAAACATACAGAAAGGTAAAAGATGTAGCAGTCAAATATTT-TGGAAGAATTTTTAAATACTTTTGTATTACACTGAACAACACTGCTCTTAAAAGATAATCATAATAAATTTGTAGTCATTACTAC-AAAAACGTTCAACTCGCTTCAGCGAGCCGCAAACCGCCTTAAGCCAAGGAACGGGGGACTTAAGCTAAAACGATCCAAATTAAACATGCCTACAAGTTCCATACAAAGCACTGAAAAAAGTGCCATTACTGTTTCAGCAGGATTTTTAGGAGCATTCATTATTAGTTCTTTAGCTGTTCAGCTTTTTAGAAGCTATTCCCCTGCTGTTCAAAATAAATTAACTACTGTTGACCCAGTAATTGCTAGTCCTGCCACTCTTTGGTCTGAACTGGGGACACGAGATAACATTATTATTAAACAATCAAATACAAAATTAAATACAAATAGTTCAAGTTCTATCAATATTGAACCTGTAATAACCTCTGAGGCAACTTTATGGTCTCCTCTTTTTGTTGATTGATTTTACTCATCTTCAATTGATTAATTGATGCAAGTATGATGAATGATAATTTAGATTATCAG-AAAAATTTTAAACTGATTTAAAGAAAATCAATACATTCGATATCT-AATATTTTGTATTTTTTGCCACATAGTATTCAAGATCTTGAAATCCTCAGACAAATAATTCGTTTTAGTAGCAATAACTACTTAATTAAACAAATAGGTATAAAACTATCATTTTTTGTATCGACTACTACTTAGTCGGAGTATGCCTGCTGATTTAATTTTTCAAAACGGTTAGATTTTTTACCGTTTTTAATAGGCAAAC-TTTTTAAGCCTT-CTTTCTTACTTTTT-AATATCAATGCTTGGCAATCTTTGGACATTTCAAGGGAGATATCGAACACTTCATCTCACTTGGTTCGCGTTCTTTCTAACTTTTGTTGTTTGGTTCAATTTAGCTCCCCTTGCTACGACTGTTAAAGCAGACTTGGGGCTCACTTTGGGTCAAATTCGAACTGTAGCTATCTGTAATGTTGCATTAACAATTCCAGCGAGAGTCCTCATCGGAATGCTCCTAGATAAATTTGGACCACGTAAAACATACTCAAGTCTTCTCATCTTTTCGGTAGTTCCATGCTTACTTTTCGCCTCAGCAGAAACTTTTAATCAATTAGTTATCGCTCGCTTATTACTTTCAATTGTAGGTGCAGGATTTGTAATTGGTATTCGGATGGTGGCTGAATGGTTCCCACCTAAAGAAATCGGTCTAGCAGAAGGAATATATGGAGGTTGGGGTAATTTTGGCTCGGCTTTCTCGGCTCTGACAATGGTTGCCATTGCTGGGTTACTTTCTTTTTCAGGTGGATTTGAATTACCAACAGGTGCCGTTCTTAACTGGCGAGGTGCTATCGCTGGCAGTGGTTTGATTTCAGCATTGTATGGCATCTTTTATTTCTTTAATGTCAGGGATACTCCTCCCGGAAAAATTTATCAGCGCCCAACTAAAACAGCTGGGCTAGAAGTCACTTCTATGCGAGATTTTTGGGGGCTTTTGGGTATGAATGTGCCTTTTGCAGCCATACTTTCTGTTTTATGTTGGAGGTTAAAGAAAGTTGGTTTCCTTGATGAGGGAACATATCCATTAGCTCTTTTCGCTGTTTTAATTTGGTTCGCTTTTCAGACCTGGGGGATTATTCGTACAAACTCAGAATTAATTGCAGGAACTAAAATTTATCCAAAAGAAGACCGTTATGAATTTAAACAAGTAGCCATTCTTGAACTAACATATATTGTTAATTTTGGTTCTGAGCTAGCAGTTGTTTCAATGTTACCTACTTTTTTTGAGACAACATTTGATTTACCAAAAGCAACTGCCGGCATTCTAGCCTCCTCCTTTGCTTTCGTTAACCTTGTTGCACGTCCAGCTGGAGGTCTAATTTCTGACAAGCTTGGAAGTAGAAAAAATACTATGAGTTTTCTAACCGGAGGCCTTGGAATTGGATACCTTGTCATGAGTTGGATCAAACCTGGTACTTTTTCAGGTGTAAGTGGAATTATCGTCGCATTGTTCATAACAATGCTTGCTTCCTTCTTTGTTCAGGCAGGGGAAGGCGCTACTTTTGCTCTAGTGCCACTTGTGAAAAGAAGAGTTACTGGACAGGTCGCTGGTCTTGTTGGTGCCTATGGCAACGTAGGAGCAGTTACTTATCTAACTATTTTTAGTCTTCTGCCTATGTGGATGAGTGGAGGTGGAGAAGCAACAGCAGAGATAATTGCTAATTCCAATAGTGCCTTTTTCCAAATCTTAGGAATAGCAGGGCTGATTGTTGCATTCATGTGCTTTTTCTTTCTTAAAGAACCAAAAGGATCCTTCGATGAATTACATGAAGGGGAAATTGCTTAAAATATCAATCAATTTTCAATCAAAACCTTGGG----TAGTTACCCAAGGTTTTATTTTCTTATCTCATTGAATTGAGATGACAGAGAAAATTGAAAATTTAACTACTCAATGTCCATATTGCGGAGTTGGATGTGGTCTAGAAATGCAACCACCAGCTGAACTCGGAAAAGCAGTTCGTAGAGATTCAGATGGTTATCCGATGTGGAGGTCTAGAGGAGATCGCAATCATCCATCCAACCTTGGACAAATATGTATTAAAGGTGCAACCGTAGGAGAAAGCTTATCTCCAGGGAGATTAAATCAACCTCTATATCGAGATAATTTCAATGATAAATATCAACCGATTAGCTGGAATGAAGCTACAGATAAAATAGTTTCACAGATCAATCAAAGTTTGATCAAAAAAGGTCCAAACTCTATAGCGATGTATGGTTCTGGACAATTTCATACTGAAGACTACTATATTGCTCAAAAATTACTCAAAGGAGCGTTAGGTACAAATAATTTTGATGCAAATTCAAGACTATGTATGAGCTCAGCTGTCGCTGGATATAATTTAAGTCTTGGATCAGATGGTCCTCCATGTTGTTATGAAGACCTTGATCACTACACCGTTGCATTCCTTATTGGCACTAACACTGCGGAATGCCATCCAGTACTTTTTCAACGTCTACTCAAAAGGAAAAAACTACATCATGATAAAGTAAAAATTATTGTTATAGATCCAAGATTAACCGACACTGCAAAAGCTGCTGACATTTATCTGCCTATTGCTCCAGGTAGTGACTTAGCTCTGTTATATGGTATTGCCCATTTGGTTCTGAAAAAAAATGGGCACAATACAGAATTTATTGAAAATCATACAGATAAATATTCAGAATTCTTAGAGATTATAAAAAATTGGACGCCACGAAACGTTGCTCGCTTTTGTGGTATCCCAGAAAAAAAATTAGAAGAAGTAGCTAATATGTTTAATCACCATGAAAGAGTGCTCAGTCTTTGGTCAATGGGGGTAAATCAACGCAGAGAAGGTACTGCGGTTGTTGGAGGACTTATCAATCTACATCTTCTTACAGGGCAAATTGGGAAAGAGGGAGCAGGACCTTTTTCACTTACTGGCCAACCAAATGCTATGGGAGGACGTGAAGCAGGAGGCCTATCCCATCTACTTCCTGGTTATCGAAATGTTTCTAATAAGGAACATAGACAAACAGTCGAAAATCATTGGGATTTTCCTGCTGGAAATATCTCTGAAGAACCAGGTTTAAATGCCTGGCAACAAATTGAAGCAATGGAAAAAGGAGAAATAGATCTTTGGTGGGTGGCCGCAACTAACCCACTTGTAAGCATGCCTGATCTAAATCGAGTGAAAGCCGCAATAAAAAACTGTTCACTAGTTGTATTATCTGAAGCATATGTAAATACAGAAACCTCTCATTACGCCCACCTATTATTACCCGCTGCACAGTGGAGCGAGAAAGCCGGTGTAATGACTAACTCAGAAAGACGAATTACTTATTGTCCAGCTTTTCGTCCTTGCTTTGGTCAAAGTCGTCCAGATTGGGAGATCTTTGCTGAAGTAGGCCAAAAACTTGGATTTGTTGATCAGTTTACTTACGATTCTTCTTCCGAGGTATATTCAGAATTCACAGCTCTGACAAGCGGTCGTCTTTGTGATAGTTCGGGACTTAATCATGAATTACTAAAAAGTATTGGTCCCCAACAATGGCCATTTCCAAGAGAGAGTAATCCTACGAAAAAAGCCAAGCGACTTTATGAAGATAAAAATTTTGCGACACCTAATGGTCGAGCCCAGTTTTACACTAAGCAACCTCTGGGAATTGCTGAGCCTCCATGCGATATGTACCCGTTAGTCTTAACTGTTGGGCGTTACCTGGGACAATGGCATACCATGACTCGTACTGGAAAAGTAAATCGACTCAATAAAATGCACCCTGAACCATTACTTGAAATTCATCCTATGGATGCAAAAGATATGAATATCAAAGATGGTGAGTTATCTGCTCTTAATTCTCGTAGAGGATATATTACGGTACGTGTAAAAGAAACTGATCGTATTCGTCGAGGCACAGTTTTTCTTCCAATGCACTGGGGCTTCACGCAAACAAATCACTGTGAAGCAAATAACTTGATGCATGAACAATCATGTCCCGTATCTAAACAACCTGAACTAAAAGCAAGTGCTGTAATTGTGGCTCCAGTGAATGCTATCAATCAACCAATTGAAAACGATGAAATAGGATTTGTTAAATACGTAAAAGAAATCGTCAATAGGCAATAAAAAATTGGTGACAATACTTCCTTTTGAA-AAATAATTCCTATGTCGAATAAGTACGAAGAATTTAAACCCTATTTAAAAAAAATAGGTAGCGGAGAATTTACAGGAAAAAGTCTCACTCGTGAAGAAAGCAAAGCAGCTCTCAAGCTGATGCTTAAAGAAGAAGCAAGTTCAGCACAAATTGGTGGCTTCATGATTGCTCATAGAATTAGACGTCCAATCCCTGAAGAATTAGCCGGGATGATTGATGCCTATATTGACCTAGGACCAAAGATTCATTCAACCATTAATCAACGTCAACCTATATTTTTTGGGATGCCTTTTGATGGTCG-AAAAAAAACAGCACCAATTTATCCATTAACAACTTTACTATTACTAACTCAGAAACAACCTGTTATTTTGCATGGTGGTTCTCGTATGCCAGTGAAATATGGTGTTAGCCATAACGAACTCTTTCAAGCTTTAGGAATAAATTTAACCGGTCTATCCATAGAACAACTACAAAGTTTTTTCAACCATAACGGCCTAGCCTTAATGCATCAGCCAGATCATTTTCCGCTAGCTGAAAATTTGATTCCTTACAGAGATCAAATAGGTAAGAGACCACCACTTGCAAGTATGGAATTAATCTGGACATGTCATCAGGGAAGTCATCTACATATAAGTGGTTATGTTCATTCTCCTACTGAAGAAAGACATTGGAAGACCTTAGAGCTTATCGGAGAACAAAATGTGATTACTATCAAAGGACTGGAAGGAGGGATAGATCTTTCAATATGTCGTTCATCAACAATTGGACAATACAAAAATCAACACGGAACTAGA
>AG-409-A10
ATTAACGATGTAATTAAAAATCTAATTCCGGAAAGAAACAGTATAAGAGATAAAAAATATCTAAGTAAGGTATCAGTAATATTCAAGTTACCTCCAACAATTGTAGAGGGAATTGAAACTAATAGAATTGGTATTAAAAAATTAAATAATGTATATTTTTTCAAATGGCCATCACCACAAAATCTTATTGAATTTAATGTTGATGCTGCCAGATTCAAAATTAAAGCTGTTGGCTTGATAAGTGAAACTGGCTTATCAAATATAACCATACACGCTATATAACCTGATGCACCAGCATGACCAACAATCGAATAAAGAAAAGCAATTAATGCTATCCCAATAAAATAAAGCACTCTTTTAATCCATATCTTTATTCCATCTATTTTTTTAATCTATTAATTAAATTTATCAAATTACATGGTTTAGTATCACTATTTAGTTGATATTTTATTATTTGATTCCATGCAGTATTTACTGCATCTAAAGATCCTGGCAAACTAAAGATAAAAGTTCCATTTGCCACACCTGCAATACATCTACTTTGCAAGGTGCTCGTACCAATTTTCTTAAATGATGTATATCTAAAGATTTCCGCAAAACCTTCTATTTCTTTATCTAATAAGGGTTTTATTGCCTCCGGCGTAACATCAGTAAAAGTAAGCCCTGTACCTCCAGTAGTGATAATAACATCAATCTCATCATCAGCTATCCAATCACTTATATACTTTCTAATAATATAAACATTATCCTTGCATATTATTCTATTACTTATATTATGTTTATCTATTTTTACTGAATCAACTAAAAATTGACCACTATCATCATTTTTTATGTCTCGAGTATCAGATACAGTTAACAATGCAATAGAAACCACTTAGTATAAAACAATTAAAATATATGAATTAACTATACATGAAAAATAATGCTAGCCAAATCAAAGTATTATTGTTTGCTGAATTAAGTGAAAAATATGGATGGGATGAAAAATATCTTTCTTTAGACCTAATAGAAGATAAAAAAGCAAAATCTATACTAAAACATATTAATATCAATGTAGCTCACCAATCAATAATTGTGGCTATTAATAAAGAAATTTCTAGTCTAGAAGCAACTGTTAAAGATAATGATGAGGTAGCATTCATGCCGATTTTTACAGGTGGATAAAATTAAGTACAAATTCAAAATAGCAACTGATCCTTTTGATCCATATCGAGAAATTGAAAAATGGGAAATTAATAATCAAATGGCTGCAATGTCAATTTTTATTGGACGAGTTAGAGAGATAGATCAATTTGGAAGTCAATTAAAACAATTAGAAATCCATCACTACAGTGGTTTAACTGAAAAGTTAATCGAAAAGCACTTATCAGAAATTACTAAAAAAATCGAATCTTTTTCTGCGTTAGTTATCCATCGAGTAGGCTTCATTGATCCACTAGAGCCAATAGTGCTCATAGCAGTTCGTGCTGATAAAAGAGGAATAGCTAATCAATACTGCTCTGAAATTTTAGAGGTAACAAAATTCAAAGTACCTTTCTGGAAAAAGGAGTGGACTGACACAGGTTCTTCCTGGGTCAAAAATAATACTGTACTTTCAACGTGAACTATAAAATTGTTTTTCTGAAAAGCTGTGCCCAAAGATATGTTCCTTTCTTAAGTAAATCCTGCTCAGGTGGTATCTCTATTAACAGATCAGAATCAATTAAAGAAGAAATTTGTGAGGATGATTGCGCAGGTGGAATATCCGCGTATAACTCACCTTGCTGATCTACTTTAAGTTTAGATCTAATCAATTCAGGTCTACCTTTTCTTCTTTTAAGATCAGAGTTAATTCTGATCTTAAATCTAAGGGGTGTTTCTATGTTCTTCACTCCACTAAAAACTTGAAATACGGGCCACAAAATTTGCAAACAAATTACTACTGCAGAAACAGGATTACCAGGTAAGCCAAAAAATGGAATATCTTGACCAATAAAACCAAAGGCAAAGGGTCTACCAGGCTTTAAAAAAAGCTTCCAGAACTTTATTTCTCCAATTTCATTAATAATATTTTTAATATAGTCTTTTTTCCCAACGGAAATTCCACCTATGGAAATTACAATTTGATTATTTTTTGCAAGTTGAATAAGAGAATTCTTTAATTTGAATTTATCGTCTGCTTGAATTGATATTTCATTGATATCATATCCAAGATTTTTTATAATACTTTTAATTAAAAAACTATTACTTTCCCAGATTAATCCAGTTGATTTATCTATACCAGGTTTGATTAATTCATCGCCTGAAATAAGTAATCCTATTTTGAAAGATTTAAACACACTAATATAACTTATTCCACAACTAGCAAGTAATCCAATAATACTAGGAGTAATTTTTTGACCCTTCGCTAATACGATATCTCCTTCCGATAATTGATCATTAACAGGTCTAATCCAAGTACTATTCGTTAAGTCGTCTATGAGATGTATTTTCTCAAAAGAGCTATCTTTTATCATTTCTGTCTTTATCTGTTCTAAAGGAATAACCCAAGAGCATTCATCAGGAACTAATGAACCAGTGCTTATAGCAATGGCTTCACCTTCATAAAGATTTTTAGTGTAAGGTTTACCAGCAGATGAATCTCCAACAACTTTCCAATATTGTCCTTTCTGAGGTTTGGCAGAATGACTAACCGCGTAACCATCCATGATGGAGGCTCTAAAGCCAGGAATATTCTGTTTTACAAAAATATCTGTTGAAGAAATTTTTTCTAAGGAATCTTCTAAAGGAATACTTACGAAAGGAATAGTAAAATTATCTAAAACGTTCTTGATTTCCTTTAAAATTTCTTTCCTAGCTTCTTCTACTTTTAATCCCTCCCTTAAAAAAGGCTCTTGAGTCATCAAAAAATTAATTAGTTTCTCTCCTCAGGATACCTTTTTTGCCTCCTTTTTTTTCTAAAAGTCGAATTGAATTTATTGTTAAAAAAGGATCGATGGCTTTAAGCATATCGTAAATAGTTAGTAATCCTATAGACACCGCCGTAAGTGCTTCCATCTCTACACCAGTTTGAGCATTAGTTTTACATAATGCAGTGATTTTTATCGCTCTTTTTTTATTACATAGATCTATATCAATCCTGATATTACTTAAACTTAATAAGTGACAAAGTGGGATTAATTCCGAAGTTTTTTTAGATGCATTAATTGCAGCAAATCTTGCAGCAGCAAATAAATCTCCTTTTTTTATATTGCCGTCTTTAACGTTATCAAATGCTTCCACACTTAAATCAATATATCCTTCAGCGAGAGCTTCTCTAGGAGTGCTTATTTTCTCAGAAATATCAACTATAAACATATCGCCCTTCTCATTTAAATGAGTTAGGTTTGAATCCATTTTCTTATTTATGATTAGTTATAATGATAAATAAAAAATAATGATTAATTATTATATGTTAGAGAATAGCAAAATTCACAAATAAGTTATTATGGTTAAATTAAATCCGTAGGTTTTGACTTGGAACAATCAAGCCACTGTTTTGAATTTGAAAATGAATTTATTAGTGATCTAAGATGTATACCTTTATGCGTTCGTAGGAAACTTGATCTTATCGGTTTAAAACTAAAACTTCAACATTGGCAAGAGTTAAATCACGATGATAAAAGAAAAATAGTTTATTGGTCAGATTCGATTGACGACTTAGATGGATTGAAATCCTATTTGATTAGTAAAACTAGTCGTAGTCGTATAGGTCAAGCAAAAGAAATTTTAATTGCAAAAGATGAGCCCTGGTTGTTATCGGGTACAGTCCCAGACTTTATTGATGTTGAAGCAAGCAAATATACATTTCAGATCTCTCAGAAAATATGGTCTAATTTGAGCGAACTTGAAAGGTTCGCTCTATGTAAACTTGCAAGACCTGGACATGAACACCGAAATCTTATTAAAGCTTTTAAAGAAATATTAATCAATAATGATTCTTAGAAATTATAGAGATTTCGAAAAATGAAGATTAGATCAATTAAATTAATATATAGTTTATGTTTTCATGATAACAAAATAAATATTTATTCATGTTTTATGCTAGTTTTTAAATTAGAGAAAAATAAATTATCATTTTAGATAGTTCTACTAAAAAAGAACTCAAAGCTTGTATTCTCTCTGGGGGGCAAAGTACCAGAATGGGTAAAGATAAGGCACTATTAAAACATCATGAAGGCGATAGCTGGTTATCACATAAATTAAATATTCTGAAAAAACTGGACTTAGAAACTATCCTCTTAACTAATCATCAATCCCATATAAATGAAATTAGTGAATTTCATAAAGTAAATATATTATTTGATAAAAAACCTTTCCATGGACCACTAAATTGTATGGAGTTTTTATATTCACAATTTTTAGGAAAATATGACTATATACTCTTAATGCCAGTAGATATGCCTTTCATTAATAGCAAGCATATTGAAGATTTTATAAAGTATTGGCAAAAAAATAGAGATATAGCTCTTATCGCACATAGTAATAAAATGGCTCAACCTCTACTTGGTATTTATCCTCTAAATCAAGCTAACTTAAATAAATTAAATGAAAGACTTCAATTAGGTAAAATAAACTTTCAGGGATGGACAAAATCAATTCCTTTTCATTATTATTTTGCCAAAGACAAAGAATTCATAAATGTCAACTCATTAAAGGAACTAAAATCACTAAATTATTATTAAAG-TATGATGAAAGATATTCATGATAGAGAGTTAAAAGTTTTAAGACTTTCATTAACTAATAAATGTAATTTTTCATGTCCATATTGTTTGCCAGAAAATAATAGCTGTTTGACTACATTAACTAATAAGCAATTCCTATCAATAATTAAGGTTGCTTGCAAATTAGGAGTAAACTCACTCAGATTAACTGGGGGAGAGCCATTAATAAGCAGTCAGTTGAATAAGCTGATGGAAGCAATTAATACATTAAAGAAAACAAGAAATCATCCTATTAATAATTTAAAAGACATTGCTATAACTACAAATGGATCATTATTAACAAAAGATAGATGTCAAGATTTATTTGCTTATGGACTCAACAGGATCACAGTTAGCCTAGATGCCCTAGATCCAAAAATATTTTCAATAATGACAGGAGATAATAATATGATTTCAGCTAAGAATAAGCTGAATCATGTTCTCCAAGGCATTGATAATGCCATCCAAGCAGGCTTTGATCCATTAAAGGGTCAGCTGAAAATAAACTGTGTCATCAAAAAGAACATAAATGATAATCAGATCATAAATCTTGTTCGCTTTGCTAAAGCTAAATCTATTGAAATTAGATTCATAGAATATATGGATGTAGGAAATAAGAATAATTGGCAAGCTAATGAAGTTCTAACATCTCACGAGTTGATAAATATAATAAAACAACATTTTAAAATTAATGAGGCTGGAAGATTAAAAGGTAATACAGCCCATAAATGGTATATGAAAGATAGTAATAGCTTCATAAGTACTATATCTTCGATATCTAATCCTTTTTGTTCTGACTGCAATAGATTAAGGATTACTAGTGATGGTTTCGCACATACTTGCCTTTTTTCAAACAATGGTTCTGATTTAAAAAAATGGCTCAATCCATCAATTAATGAAAAAGGCTTAGAAGAATTTCTTGAGACAATATGGCTAATAAGAGATGATAAATATAGTGAAAATAGATTTAATAAATCTGAGAACTCGAAACCACAAAAACCTCATCCTTCAATGTCGTATTTAGGAGGTTAAAATCCATATGAACAAAGAAA-ATGGTATTAACTAGTACATAAATTAAAAAATATTCTTTTGAAAATTTATTTTCGTATAAATAAAGACAACTGAAGTACTAAAAATCTATGAAATTCGCAATAGTCGTTTCAGAAAAGTGCGCTTTGCTATTAGTTTAGGAATGTTAATGGGTATGATTCATGGGTGGTATGTAAGTAAAGGTTATGCATCTACAAACCAATATAATGATACTTATTTTCAGTCTGAGATTAACCAACTTCCCACCTACTCTTTTTTGAAATCT-AAAAATACAGGATTGAGTTTTAA----------TTGATTTAATTTAGAATTATAATAAGTAAAATTTATAAAAGTAACTACAGTCAATACAATTTACTTTTCTGTTCATTGA-TTTTT-TTTGTATCAAGCTGAACCACTTTTAAGAGCTTAAAGCATTATTATGTATTAACTAATACAAAATTCTTCTTGTTAGATCAGCTCGGGTCTTCTTT-AGAACTTTTGCATAGTTCATCACTCTATTCTCATGGATCTCCTTACATACAGAGGTCAAAAATATCTACCTGAAGACATTAAAAATCTTCACTACTCAAATACGAGTTATCTAGATAGGCAAATCAAAGCCAAAATGACCATCAATGAGACTCTATTTTCTTATAGAGGCATAAATTATAAAAAATCAAAACATACAGAAAGGTAAAAGATTAAGCAGTCAAATATTT-TGGAAGAATTTTTAAATACTTTTGTATTACGCTGAACAACACTGCTCTTAAAAGATAATCATAATAAATATGTAGTCATTACTAC-AAAAACGTTCAACTCGCTTCAGCGAGCCGCAAACCGCCTTAAGCCAAGGAACGGGGGACTTAAGCTAAAACGATCCAAATTAAACATGCCTACAAGTTCCATACGAAGCACTGAAAAAAGTGCCATTACTGTTTCAGCAGGATTTTTAGGAGCATTCATTATTAGTTCTTTAGCTGTTCAGCTTTTTAGAAGCTATTCCCCTGCTGTTCAAAATAAATTAACTACTGTTGACCCAGTAATTGCTAGTCCTGCCACTCTTTGGTCTGAACTGGGGACACGAGATAACATTATTATTGAACAATCAAATACAAAATTAAATACAAATAGTTCAAGTTCTATCAATATTGAACCTGTAATAACCTCTGAGGCAACTTTATGGTCTCCTCTTTTTGTTGATTGATTTTACTCATCTTCAATTGATTGATTGATGCAAGTATGATGAATGAGAATTTAGATTATCAGCAAAAATTTTAAACTGAATTAAAGAAAATCAATACATTCGATATCT-AATATTTTGTATTTTTTGCCACATAGTATTCAAGATCTTGAAATCCTCAGACAAATAATTCGTTTTAGTAGCAATAACTACTTAATTAAACAAATAGGTATAAAACTCTCATTTTTTGTATCGACTACTACTTAGTCGGAGTATGTCGGCTGATTTAATTTTTCAAAACGGTTAGATTTTTTACCGTTTTTAATAGGCAAAC-TTTTTAAGCCTT-CTTTCTTACTTTTT-AATTTCAATGCTTGGCAATCTTTGGACATTTCAAGGGAGATATCGAACACTTCATCTCACTTGGTTTGCGTTCTTTCTAACTTTTGTTGTTTGGTTTAATTTGGCTCCCCTTGCTACGACTGTTAAGGCAGACTTGGGGCTCACTTTGGGTCAAATTCGAACTGTAGCTATCTGTAATGTTGCATTAACAATTCCAGCGAGAGTCCTCATTGGAATGCTTCTAGATAAATTTGGACCACGTAAAACATACTCAAGCCTTCTCATTTTTTCGGTAGTTCCATGCTTACTTTTCGCCTCAGCAGAAACTTTTAATCAATTAGTTATCGCTCGCTTATTACTTTCAATTGTAGGTGCAGGATTTGTAATTGGTATTCGGATGGTGGCTGAATGGTTCCCACCTAAAGAAATCGGTCTAGCAGAAGGAATATATGGAGGTTGGGGTAATTTTGGCTCAGCTTTCTCGGCTCTGACAATGGTTGCCATTGCTGGGTTACTTTCTTTTTCAGGTGGATTTGAATTACCAACAGGTGCCGTTCTTAACTGGCGAGGTGCTATCGCTGGCAGTGGTGTGATTTCAGCATTGTATGGCATCTTTTATTTCTTTAATGTCAGAGATACTCCTCCTGGAAAAATTTATCAGCGTCCAACTAAAACAGCTGGTCTAGAAGTCACTTCTATGCGAGATTTTTGGGGGCTTTTGGGTATGAATGTGCCGTTTGTAGCCATACTTTCTGTTTTATGTTGGAGGTTAAAGAAAGTTGGTTTCCTTGATGAGGGAACATATCCATTAGCTCTTTTCGCTGTTTTAATTTGGTTCGCTTTTCAGACCTGGGGGATTATTCGTACAAACTCAGAGTTAATTGCAGGAACTAAAATTTATCCAAAAGAAGACCGTTATGAATTTAAACAAGTAGCCATTCTTGAACTCACATATATTGTTAATTTTGGTTCTGAGCTGGCAGTTGTTTCAATGTTACCTACTTTTTTTGAGACAACATTTGATTTACCAAAAGCAACAGCAGGTATTCTCGCCTCCTCCTTTGCTTTCGTTAACCTTGTTGCACGTCCAGCTGGAGGTCTAATTTCTGACAAGCTCGGAAGTAGAAAAAATACTATGAGTTTTCTAACCGGAGGACTTGGAATTGGATACCTTGTCATGAGTTGGATCAAACCTGGTACTTTTTCAGGTATAAGTGGAATTATCGTCGCATTGTTCATAACAATGCTTGCTTCCTTCTTTGTTCAAGCAGGGGAAGGCGCTACTTTTGCTCTAGTACCACTTGTTAAACGAAGAGTTACTGGACAGGTCGCTGGTCTTGTTGGTGCCTATGGCAACGTAGGAGCAGTAACTTATCTAACTATTTTTAGTCTTCTACCTATGTGGATGAGTGGAAGTGGAGAAGCGACAGCAGAGATAATTGCTAATTCCAATAGTGCCTTTTTCCAAATCTTAGGAATAGCAGGGCTGATAGTTGCATTCATGTGCTTTTTCTTTCTTAAAGAACCAAAAGGATCCTTCGATGAATTACATGAAGGGGAAATTGCTTAAAATATTAATGAATTTCCAATCAAAACCTTGGG----TAGTTACCCAAGGTTTTATTTTCTTATCTCATTAAATTGAGATGACAGAGAAAATTGAAAATTTAACTACTCAATGTCCATATTGCGGCGTTGGATGTGGTCTAGAAATGCAACCACCAGCTGAAATCGGAAAAGCAGTACGTAGAGATGCAGATGGTTATCCAATGTGGAGGTCTAGAGGCGATCGCAATCATCCATCCAACCTTGGACAAATATGTATTAAAGGTGCAACCGTAGGAGAAAGCTTGTCTCCAGGGAGATTAAAGCAACCTCTGTATCGAGATGATTTAAATGATAAATATCAACCGATTAGCTGGCATGAAGCTACAGATAAGATAGTTTCACAAATCAAAAAAAGTTTACTCAAAAAAGGTCCAAACTCTATAGCGATGTATGGTTCTGGACAATTTCATACTGAAGACTACTATATTGCTCAAAAATTACTCAAAGGAGCTTTAGGTACAAATAATTTTGATGCAAATTCAAGACTATGTATGAGCTCAGCTGTCGCTGGATATAATTTAAGTCTTGGATCAGATGGTCCTCCCTGTTGTTATGAAGATCTTGATCACTACACCGTTGCATTCCTCATTGGCACTAATACAGCGGAATGCCATCCAGTACTTTTTCAACGTCTACTCAAAAGGAAAAAACAACATCAAGATAAAGTAAAAATTATTGTTATAGATCCAAGATTAACAGACACTGCAAAAGCTGCTGACATTTATCTACCTATTGCTCCAGGCAGTGACTTAGCCCTGTTATATGGTATTGCCAATTTAGTTCTGAAAAATAATGGACAAAATGCAGAATTTATTAAAAATCATACAGATAAATATTCAGAATTCTTAGCGATTATAAAAAATTGGACTCCTAGAAAAGTTGCTCGCTTTTGTGGTATCCCAGAAAAAAAATTAGAAGAAGTAGCTAATATGTTTAATCATCGCGAAAGGGTACTAAGTCTTTGGTCAATGGGTGTAAATCAACGCAGAGAAGGTACTGCAGTTGTTGGGGGACTTATCAATCTACATCTTCTCACGGGACAAATCGGGAAAGAGGGAGCTGGACCTTTTTCGCTTACTGGCCAACCAAATGCTATGGGAGGACGTGAAGCAGGAGGCCTATCTCATCTACTTCCTGGTTATCGAAATGTTGCCAATAAAAAACATAGACAAGTCGTCGAAAATCACTGGGATTTTCCGGCTGGAAGTATCTCTGAAGAACCAGGTTTAAACGCCTGGCAACAAATTGAAGCAATGGAAAAAGGAGAAATAGATCTTTGGTGGGTTGCTGCAACTAACCCACTTGTAAGCATGCCTGATCTAAATCGAGTAAAAGCCGCAATAAAAAACTGTTCCCTAGTTGTTTTATCCGAAGCATATGAAGATACTGAAACCTCTCATTATGCCCATCTATTATTGCCGGCTGCACAATGGAGTGAGAAAGCCGGTGTGATGACTAATTCAGAAAGGCGAATCACTTATTGCCCAGCTTTTCGTCCATGCTTTGGTCAAAGTCGTCCCGATTGGGAGATATTTGCTGAAGTAGGCCAAAAACTTGGATTTATTGATCAGTTTACTTATGATTCTTCTGCTGAGGTATATTCAGAGTTTACAGCTCTGACAAGTGGTCGTCTCTGTGATAGTTCGGGTCTTAATCATGAATTACTAACAAGTGTTGGTCCCCAACAATGGCCATTTTCAAAAGGAAGTAATCCTACGAAAAAAGCCAAGCGACTTTATGAAAATAAAAGGTTTGAGACACCTAATGGTCGAGCCCAGTTTTACACTAAACAACCTCTGGGAATCGCTGAGCCTCCATGCGATATGTACCCGTTAGTCTTAACTGTTGGGCGTTACCTCGGACAATGGCATACCATGACTCGTACTGGAAAAGTAAATCGACTTAATAAAATGCACCCTGAACCATTACTTGAAATTCATCCTATGGATGCAAAAAATATGAATATTAAAGATGGTGAGTTATCTGCTCTTAATTCTCGTCGTGGACATCTTACAGTACGTGTAAAAGAAACTGATCGTATACGTCGAGGCACAGTTTTTCTCCCAATGCACTGGGGCTTCACTCAAACTAATCATTGTGAGACAAACAACTTGATGCATGAACAATCATGTCCCATATCTAAACAGCCTGAACTAAAAGCAAGCGCTGTAATTGTGGCTCCAGTGAATCCAGTCAATCAACCACTTGAAAACAATGAAAAAGGATTTGTTAAATACGTAAAAGAAATCGTAAATATGAAATAAAAAATAGAAAACAATACTTCCTATTGAG-AAATAACTCCTATGTCGAATAATTACGAAAAATTTAAAACCTATTTAAAAAAAATAGGTAGTGGAGAATTTACAGGCAAAAGTCTCTCTCGTGAAGAAGCTAAAGCAGCTATCAAACTGATGCTGAAAGAAGAAGCCAGTGCAGCACAAATTGGTGGCTTCATGATTGCACATAGAATTAGACGTCCTACCCCTGAAGAATTAGCAGGAATGATTGATGCCTATATAGAACTAGGACCTAAAATTCAATCACCCAGTAATCAACGTCAACCTATATTTTTTGGGATGCCTTTTGATGGTCG-AAAAAAAACAGCACCTATTTATCCTCTAACAACTTTACTATTACTAACTCAGAAACAACCTGTTATTTTGCATGGTGGGTCTCGTATGCCAGTGAAATATGGTGTTACCCATAACGAACTATTTCAAGCCCTAGGAATAAATTTAACCGGTCAATCCATAGAACAACTACAAAGTTTTTTCAATCAGAACAATCTTGCCTTAATACATCAGCCAGATCATTTTCCACTAGCTGAAAAATTAATTCCTTACAGAGATCAAATAGGTAAGCGACCACCTCTAGCAAGTATGGAATTAATTTGGACATGTCATCAAGGAAGTCATCTACATATAAGTGGCTATGTTCATTCTCCTACTGAAGAAAGACATTGGAAGACCTTAGAGCTTATGGGAGAACAAAATGTGATTACTATCAAAGGACTGGAAGGTGGAATAGATCTCTCAATAAGTCGTTCATCAACAATTGGACAGTACAAAAATCAACATGGCACTAGA
>AG-402-O21
ATTAAAGATGTAATTAAAAATCTAATTCCGGAAAGAAACAGTATAAGAGATAAAAAATATCTAAGTAAGGTATCAGTGATATTCAAGTTACCTCCAACAATTGTAGAGGGAATTGAAACTAATAGAATTGGTATTAAAAAATTTACTAATATATATTTTTTTAAATGACCATCACCACAAAATCTTATTGAATTTAATGTTGATGCTGCCAGATTCAAAATTAAAGCTGTTGGCTTGATAAGTGAAACTGGCTTATCAAATATGACCATACAGGCTATATAACCTGATGCACCAGCATGACCAACAATCGAATAAAGAAAAGCAATTAATGCTATCCCAATGAAATAAAGCAATCTTTTAATCCATATCTTT-TTCCATCTATTTTTTTAATCTATTAATTAAATTTATCAAATTACATGGTTTAGTATCACTGTTTAGTTGATATTTTATTATTTGATTCCATGCAGTATTTACTGCATCTAAAGATCCTGGCAAACTAAAGATAAAAGTTCCATTTGCCACACCTGCAATACATCTACTTTGCAAGGTGCTCGTGCCAATTTTCTTAAATGATATATATCTAAAGATTTCGGCAAAACCTTCTATTTCTTTATCTAATAAGGGTTTTATTGCCTCCGGCGTAACATCAGTAAAAGTAAGCCCTGTACCTCCAGTAGTGATAATAACATCAATCTCATCATCAGCTATCCAATCACTTATATACTTTCTAATAATATAAACATTATCCTTGCATATTATTCTATTACTTATATTATGTTTATCTATTTTTACTGAATCAACTAAAAATTGACCACTATCATCATTTTTTATGTCTCGAGTATCAGATACAGTTAACAATGCAATAGAAACCACTTAGTATAAAACAATTAAAATATATGAATTAACTATACATGAAAAATAATGCTAGCCAAATCAAAGTATTATTGTTTGCTGAATTAAGTGAAAAATATGGATGGGATGAACAATATCTTTCTTTAGACCTAATAGAAGATAAAAAAGCAAAATCTATACTAAAACATATTAATATCAATGTAGCTCATCAATCAATAATTGTGGCTATTAATAAAGAAATTTCTAGTCTAGAAGCTACTGTTAAAGATAATGATGAGGTAGCATTCATGCCGATTTTTACAGGTGGATAAAATTAAGTACAAATTCAAAATAGCAACTGATCCTTTTGATCCATATCGAGAAATTGAAAAATGGGAAATTAATAATCAAATGGCTGCAATGTCAATTTTTATTGGACGAGTTAGAGAGATAGATCAATTTGGAAGTCAATTAAAAAAATTAGAAATCCATCACTACAGTGGTTTAACTGAAAAGTTAATCGAAAAGCACTTATCAGAAATTACTAAAAAAATCGAATCTTTTTCTGCGTTAGTTATCCATCGAGTAGGCTTCATTGATCCACTAAAGCCAATAGTGCTCATAGCAGTTTGTGCGGATAAAAGAGGAATAGCTAATCAATACTGCTCTGAAATTTTAGAGGTAACAAAATTCAAAGTACCTTTCTGGAAAAAGGAGTGGACTGACAAAGGTTCTTCCTGGGTCAAAAATAATACTGTACTTTCAACGTGAACTATAAAATTGTTTTTCTGAAAAGCTGTGCCCAAAGATATGTTCCTTTCTTAAGTAAATCCTTATCAGGGGGTATCTCTATTAACAGATCAGAATCAATTAAAGAAGAAATTTGTGAGGATGATTGTGCAGGTGGAATATCCGCGTATAACTCACCTTGCTGATCTACTTTAAGTTTAGATCTAATCAATTCAGGTCTACCTTTTCTTCTTTTAAGATCAGAGTTAATTCTGATCTTAAATCTAAAGGGTGTTTCTATATTCTTCACTCCACTAAAAACTTGAAATACGGGCCACAAAATTTGCAAACAAATTACTACTGCAGACACAGGATTACCAGGTAAACCAAAAAATGGAATATCTTGACCAATAAAACCAAAGGCAAAGGGTCTACCAGGCTTTAAAAAAAGCTTCCAGAACTTTATTTCTCCAATTTCTTTAATAATATTTTTAATATAGTCTTTTTTCCCAACGGAAATTCCACCTATGGAAATTACAATTTGATTATTTTTTGCAAGTTCAATAAGAGAATTCTTTAATTTGAATTTATCATCTGCTTGAATTGATATTTCATTGATATCATATCCAAGATTTTTTATAATACTTTTAATTAAAAAACTATTACTTTCCCAGATTAATCCAGTTGATTTATCTATACCAGGTTTGATTAATTCATCGCCTGAAATAAGTAATCCTATTTTGAAAGATTTAAACACACTAATATAACTTATTCCACAACTAGCCAGTAATCCAATAATACTAGGAGTAATTTTTTGACCCTTTGCTAATACTATATCTCCTTCCGATAATTGATCATTGACAGGTCTAATCCAAGTAATATTCGTTAAGTCGTCTATGAGATGTATTTTCTCAAAAGAGCTATCTTTTATCATTTCTGTCTTTATCTGTTCTAAAGGAATAACCCAAGAGCATTCATCAGGAACTAATGAACCAGTGCTTATAGCAATGGCTTCACCTTCAGAAAGATTTTTAGTGTAAGGTTTACCAGCGGATGAATCTCCAACAACTTTCCAATATTGTCCTTTCTGAGGCTTGGCAGAATGACTAACCGCGTAACCATCCATTATGGAAGCTCTAAAGCCGGGAATATTCTGTTTTACAAAAATATCTGTTGAAGAAATTTTTTCTAAGGAATCTTCTAAAGGAATACTTTCGAAAGGAATAGTAAAATTATCTAAAACGTTCTTGATTTCCTTTAAAACTTCTTTTCTAGCTTCTTCTACTTTTAATCCCTCCCTTAAAAAAGGCTCTTGAGTCATCAAAAAATTAATTAGTTTCTCTCCTAAGGATACCTTTTTTGCCTCCTTTTTTTTCTAAAAGTCGAATTGAATTTATTGTTAAAAAAGGGTCGATAGCTTTAAGCATATCGTAAATAGTTAGTAATCCTATAGAGACCGCCGTAAGTGCTTCCATCTCTACACCAGTTTGAGCATTCGTTTTACATAATGCAGTGATTTTTATCGCTCTTTTTCTATTACATAGATCTATATCAATCCTGATATTACTTAAACTTAATAAGTGACAAAGTGGGATTAATTCCGAAGTTTTTTTAGATGCATTAATTGCAGCAAATCTTGCAGCAGCAAATAAATCTCCTTTTTTTATATTGCCGTCTTTAACATTATCAAATGCTTCCACACTTAAATCAATATATCCTTCAGCGAGAGCTTCTCTCGGAGTGATTATTTTCTCAGAAATATCAACTATAAACATATCGCCGTTCTCATTTAAATGAGTTAGGTTTGAATCCATTTTCTTATTTATCATTAGTTATAATGATAAATAAAAAATAATGATTAATTATTATATGTTAGAGAATAGTAAAATTCACAAATAAGTTATTATGGTTAAATTAAATCCGTAGGTTTTGACTTGGAACAATCAAGCCACTGTTTTGAATTTGAAGATGAATTTATTAGTGATCTAAGATGTATACCTTTATGCGTTCGTAGGAAACTTGATCTTATCGGTTTAAAACTAAAGCTTCAACATTGGCAGGAGTTAAATCAAGATGATAAAAGAAAAATAGTTTATTGGTCAGATTCGATTGACGACTTAGATGAATTGAAATCCTATTTGATTAGTAAAACTAGTCGAAGTCGTATAGGTCAAGCAAAAGAAATTTTAATTTCAAAAGATGAGCCCTGGTTGTTATCGGGTACAGTCCCAGAATTTATTGATGTTGAAGCAAGCAAATATACATTTCAGATCTCTCAGAAAATATGGTCTAATTTGAGCGAACTTGAAAGATTCGCTCTATGTAAACTTGCAAGACCTGGACATGAACACCGAAATCTTATTAAAGCTTTTAAAGAAATATTAATCAATAATGATTCTTAG-AACTATAGAGATTTCGAATAATGAAGATTAGATCGATTAAATTAATATATAATTTATGTTTTCATGATAACAAAATAAATATTTATTCAAGTTTTATGCTAGTTTTTAATTTAGAG-AAAATAAATTATCATTTTAGATAGTTCTACTAAGAAAGAACTCAAAGCTTGTATTCTCTCTGGGGGGCAAAGTACCAGAATGGGTAAAGATAAAGCACTATTAAAACATCATGAAGGCGATAGCTGGTTATCACATAAATTAAATATCCTGAAAAAACTGGACTTAGAAACTATCCTCTTAACTAATCATCAATCTCATATAAATGAAATTAGTGAATTTCATAAAGTAAATATATTATTTGATAAAAAACCTTTCCATGGACCACTACATTGTATGGAGTTTTTATATTCAAAATTTTTAGGAAAATATAACTATATACTCTTAATGCCAGTAGATATGCCTTTCATTAATAGCAAGCATATTGAAGATTTTATCAAGTGTTGGCAAAAAAATAGAGATATAGCACTTATCGCACATAGTAATAAAATGGCTCAACCACTACTTGGCATTTATCCTCTAAATCAAAATAACTTAAAAAAGTTAAATGAAAGACTTCAATTAGGTAAAATAAATTTTCAGGGATGGACAAAATCAATTCCTTTTCATTATTATTTTGCCAAAGACAAAGAATTCTTAAATGTCAACTCATTACAAGAACTAAAATCACTAAATTATTATTAAAGGTATGATTAAAGATATTCATGATAGAGAGTTAAAAGTTTTAAGGCTTTCATTAACTAATACATGTAATTTTTCATGTCCATATTGTATGCCAGAAAATAATAGCTGTTTGACTACATTAACTAATAAGCAATTCCTATCAATAATTAAGGTTGCTTGCAAATTAGGAGTAAACTCACTCAGATTAACAGGTGGAGAGCCATTAATAAGCAGCCAGTTGAATAAGCTGATGGAAGCAATTAATACATTAAAGAAAACAAGAAATCATCCTATAAATAATTTAAAAGACATTGCTATAACTACAAATGGATCATTATTAACAAAAGATAGATGTCAAAATTTATTTGATTATGGACTCAACAGAATTACAGTTAGTCTAGATGCTCTAGATCCAAAAATATTTTCAATAATGACAGGAGATAATAATATGATTTCAGCTAAAAATAAGCTGAATCATGTTCTCCAAGGCATTGATAATGCCATACAAGCTGGCTTTGATCCATTAGAGGGTCGGCTAAAAATAAATTGTGTCATAAAAAAGAACTTAAATGATAATCAGATCTTAAATCTTGTTCACTTTGCTAAAGCTAAATCTATTGAAATTAGATTCATAGAATATATGGATGTAGGAAATAAGAATAATTGGCAAGCTAATGAAGTTCTAAAATCTCACGAATTGATCAGTATAATAAAAGAACATTTTAAAATCAATGAAGCTGGAAGATTAATAGGAAATACAGCCCATAAATGGTATATGAAAGATAGCAATAGTTATATAAGCACTATATCTTCGATATCTAATCCTTTTTGTTCTGACTGCAATAGATTAAGGATTACTAGTGATGGTTTCGCACATACTTGTCTTTTTTCAAACAATGGTTCTGATTTAAAAAAATGGCTCAATCCTTCAATTAATGAAAAAGGCTTAGAAGAATTTCTTGAGACAATATGGCTAATAAGAGATGATAAATATAGTGAAAATAGATTTGATCAATCTGAAAACTCGAAACCACAAAAACCTCATCCTTCAATGTCGTATTTAGGAGGTTAAAATCCATATACATAAAGAAA-ATGGTATTAACTCATACATAAATTAAAAAATGTTCTTTTGAAAATTAATTTTCGTATAAATAAAGACAACTGAAGTACTAAAAATCTATGAAATTCGCAATAGTCGTTTCAAAAAAGTGCGCTTTGCTATTAGTTTAGGAATGTTAATGGGTATGACTCATGGTTGGTATGTAAGTAAAGGTTATGCATCTACAAACCAATATAATGATACTTATTTTCAGTCTGAGATTAACCAACTTCCCACCTACTCTTTTTTGAAATCT-AAAAATACAGGATTGATTTTTAA----------TTGATTTAATTTAGAATTATAATAAGTAAAATTTATAAAAGTAACTACAGTCAATACGATTTACTTTTCTATTCATTGA-TTTTT-TTTGTATCAATCTGAACCACTTTTAGGAGCTTAAAGCATTATTGTGTATTAACTAATACAAAATTCTTCTTTTTAGATCAGCTCGGGTCTTCTTTGAAAACTTTTGCGTAGTTCATCACTCTATTCTCATGGATCTCCTTACATACAGAGGTCAAAAATATCTACCTGAAGACATTAAAAATCTTCATTACTCAAACACGAGTTATCTAAATAGGCAAATCAAAGCCAAAATGACTATCAATGAGACTCTATTTTCTTATAGAGGCATAAATTATAAAAAATCAAAGCCTAAAGAAAGCCAAAAGATATAGCAGTCAACTGTTTTTGGAATAATTTTTAAATACTTTTGTATTACACTGAACAACACTGCTATTGAAAAGGGATCATAATAAATATGTAGTGAAGACTAC-AAAAACGTTCAACTCGCTCCAGCGAGCCGCAAATCGCCTTAAGCCAAGGAACGGGGAGCTTAAGCTAAAACGATCCAAATTAATCATGTCTACGAGTTCCGCACGAAGCACTGAAAGAAGTGCCATTACTGTTTCAGCAGGATTTTTGGGGGCTTTCATTGTTAGTTCTTTAGCTGTTCAGCTTTTTAGAAGCTACTCCCCTACTGTTCAAAATAAATTCACTACTATTGACCCAGTAATTGCTAGTCCTGCCACTCTTTGGTCTGAACTGGGAACACGAGATAACATTATTATTAAACAATCAAATACAAAATTAAATACAAATAGTTCAACTTCTATCAATATTCAACCTGTAATAGCCTCTGAGGCAACTTTGTGGTCTCCTCTTTTTATTGATTGATTTTACTAATCTTCAATTGATTAATTGATTCAAATATGATTAATCAGAATTTCAATTATCAGTAAATAATTTAAACTTAGTTCAAGGAAATCAATCCATCCGATATCTAAAT-TTTTGTATTTTTTGGCGCATAATATTAAAGATCTTGAAATCCTCAGACGACTAATTCGTTTTAGTAGCAATAACTACTTAATCAATCAAATAGGTATAAAACTCTCATTTTTTGTATCGACTACTACTTGGTCGGAATATACCGGCTGATTTAATTCTTCAAAACGGTTTGATTTTTTACCGTTTTCAATAGGCAAAT-TTTTTAAGCCTT-CTTTCTTACTTTTT-AATTTCAATGCTTGGAAATCTTTGGACATTTCAAGGGAGATATCGAACACTTCATCTCACTTGGTTTGCGTTCTTTCTAACTTTTGTTGTTTGGTTCAATTTGGCTCCCCTTGCTACGACTGTTAAGGCAGACTTGGGGCTCACTTTGGGTCAAATTCGAACTGTAGCTATCTGTAATGTTGCGTTAACAATTCCAGCGAGAGTCCTCATCGGAATGCTTTTAGATAAATTTGGACCACGTAAAACATACTCAAGTCTTCTCATCTTTTCGGTAGTTCCATGCTTATTGTTCGCCTCAGCCGAAACTTTTAATCAATTAGTTATCGCTCGCTTATTACTTTCAATTGTAGGTGCAGGATTTGTAATTGGTATTCGGATGGTGGCTGAATGGTTTCCACCTAAAGAAATCGGTTTAGCAGAAGGAATATATGGAGGTTGGGGTAATTTTGGCTCGGCTTTCTCCGCTCTGACAATGGTTGCCATTGCTGGATTACTTTCTTTTTCAGGTGGATTTGAATTACCAACAGGTGCCGTTCTTAACTGGCGAGGTGCTATCGCTGGCAGTGGTGTGATTTCAGCATTGTATGGCATCTTTTATTTCTTTAATGTCAGAGATACTCCTCCTGGAAAAATTTATCAGCGCCCAACTAAAACAGCTGGTCTAGAAGTCACTTCTATGCGAGATTTTTGGGGGCTTTTGGGTATGAATGTGCCGTTTGCAGCCATACTTTCTGTTTTATGTTGGAGGTTAAAGAAAGTTGGTTTCCTTGATGCGGGAACATATCCATTAGCTCTTTTTGCTGTTTTAATTTGGTTCGCTTTTCAGACTTGGGGGATTATTCGTACAAACTCAGAGTTAATTGCAGGAACTAAAATTTATCCAAAAGAAGACCGTTATGAATTCAAACAAGTAGCAATTCTTGAACTCACATATATTGTTAATTTTGGTTCTGAGCTGGCAGTTGTTTCAATGTTACCTACTTTTTTTGAGACAACATTTGATTTACCAAAAGCAACAGCAGGTATTCTAGCCTCCTCCTTTGCTTTCGTTAACCTTGTTGCACGTCCAGCTGGAGGTCTAATTTCTGACAAGCTCGGAAGTAGAAAAAATACTATGAGTTTTCTAACCGGAGGCCTAGGAATTGGATACCTTGTCATGAGTTGGATCAAACCTGGTACTTTTTCAGGTGTAAGTGGAATTATCGTCGCATTGTTCATAACAATGCTTGCTTCCTTCTTTGTTCAGGCAGGTGAAGGCGCTACTTTTGCTCTAGTCCCACTTGTTAAAAGAAGAGTTACTGGACAGGTCGCTGGTCTTGTTGGTGCCTATGGCAACGTAGGAGCAGTTACTTATCTAACTATTTTTAGTCTTCTACCTATGTGGATGAGTGGAGGTGGAGAAGCTACAGCAGAGATAATTGCTAATTCCAATAGTGCCTTTTTCCAAATCTTAGGAATAGCAGGGCTGATAGTTGCATTCATGTGCTTTTTCTTTCTTAAAGAACCAAAAGGATCCTTCGATGAATTACATGAAGGGGAAATTGCTTAAAATATTAATTAATTTCCAATCAAAACCTTGGG----TAACTACCCAAGGTTTGATTTTCTTATCTCATTAAATTGAGATGACAGAGAAAATTGAAAATTCTACTACTCAATGTCCATATTGCGGCGTTGGATGTGGTCTAGAAATGCAACCACCAGCTGAAATCGGAAAAGCAGTCCGTAGAGATGCAGATGGTTATCCGATGTGGAGGTCTAGAGGCGATCGCAATCATCCATCCAACCTTGGACAAATATGTATTAAAGGTGCAACCGTAGGAGAAACCTTGTCTCCAGGGAGATTAAAGCAACCTCTCTATCGAGATAATTTAAATGATAAATATCAACCGATTAGCTGGAACGAAGCTACAGATAAGATAGTTTCACAAATCAAAAAAAGTTTAATCAAAAAAGGTCCAAACTCTATAGCGATGTATGGTTCTGGACAATTTCATACTGAAGACTACTATATTGCTCAAAAATTACTCAAAGGAGCTTTAGGTACAAATAATTTTGATGCAAATTCAAGACTATGTATGAGCTCAGCTGTCGCTGGATATAATTTAAGTCTTGGATCAGATGGTCCTCCCTGTTGTTATGAAGATCTTGATCACTACACCGTTGCATTCCTCATTGGTACTAATACAGCGGAATGCCATCCAGTACTTTTTCAACGTCTACTCAAAAGGAAAAAACAACATCAAGATAAAGTAAAAATTATTGTTATAGATCCCAGATTAACAGACACTGCAAAAGCTGCTGACATTTATCTACCTATTGCTCCAGGCAGTGACTTAGCCCTGTTATATGGTATTGCCAATTTAGTTCTGAAAAAGAATGGACAAAATGTAGAATTTATTAAAAATCATACAGATAAATATTCAGAATTCTTAGCGATTATAAAAAATTGGACTCCTAGAAAAGTTGCTCGCTTTTGTGGTATCCCAGAAAAAAAATTAGAAGAAGTAGCTAATATGTTTAATCATCGCGAAAGGGTACTAAGTCTTTGGTCAATGGGTGTAAATCAACGCAGAGAAGGTACTGCAGTTGTTGGCGGACTTATCAATCTGCATCTTCTCACGGGACAAATCGGGAAAGAGGGAGCTGGACCTTTTTCGCTTACTGGCCAACCAAATGCTATGGGAGGACGTGAAGCAGGAGGCCTATCTCATCTACTTCCTGGTTATCGAAATGTTGCCAATAAAAAACATAGACAAGTCGTCGAAAATCACTGGGATTTTCCGGCTGGAAGTATCTCTGAAGAACCAGGTCTAAACGCCTGGCAACAAATTGAAGCAATGGAAAAAGGAGAAATAGATCTTTGGTGGGTTGCTGCAACTAACCCACTTGTAAGCATGCCTGATCTAAATCGAGTAAAAGCCGCAATAAAAAACTGTTCACTAGTTGTTTTATCCGAAGCATATGAAGATACTGAAACCTCTCATTATGCCCATCTATTATTGCCCGCTGCACAATGGAGTGAGAAAGCCGGTGTGATGACTAATTCAGAAAGGCGAATCACTTTTTGCCCAGCTTTTCGTCCATGCTTTGGTCAAAGTCGTCCCGATTGGGAGATATTTGCTGAAGTAGGCCAAAAACTTGGATTTATTGATCAGTTTACTTATGATTCTTCTTCTGAGGTATATTCAGAGTTTACAGCTCTGACAAGTGGTCGTCTCTGTGATAGTTCAGGTCTTAATCATGAATTACTAACAAGTGTTGGTCCCCAACAATGGCCATTTTCAACAGGAAGTAATCCTACAAAAAAAGCGAAGCGACTTTATGAAAATAAAAGGTTTGAGACACCTAATGGTCGAGCTCAGTTTTACACTAAACAACCTCTGGGAATCGCTGAGCCTCCATGCGATATGTACCCGTTAGTCTTAACTGTTGGGCGTTACCTCGGACAATGGCATACCATGACTCGTACTGGAAAAGTAAATCGACTTAATAAAATGCACCCTGAACCATTACTTGAAATTCATCCTATGGATGCAAAAAATATGAATATTAAAGATGGTGAGTTATCTGCTCTTAATTCTCGTCGAGGACATCTTACAGTACGTGTAAAAGAAACTGATCGTATACGTCGAGGCACAGTTTTTCTACCAATGCACTGGGGCTTCACTCAAAGTAATCATTGTGAGACAAACAACTTGATGCATGAACAATCATGTCCCATATCTAAACAGCCTGAACTAAAAGCAAGCGCTGTAATTGTGGCTCCAGTGAATCCAGTCAATCAACCAATTGAAAACAATGAAAAAGGATTTGTTAAATACGTAAAAGAAATCGTAAATATGAAATAAAAAATAGAAAACAATACTTCCTATTGAG-AAATAACTCCTATGTCGAATAATTACGAAGAATTTAAAACCTATTTAAAAAAAATAGGTAGTGGTGAGTTTACAGGAAAAAATCTTACTCGCGAAGAAACTAAATCCGCTCTCAAGCTGATGCTGAAAGAAGAAGCAAGTGCAGCACAAATTGGTGGCTTCATGATTGCGCATAGAATTAGACGTCCTATCCCTGAAGAATTAGCTGGGATGATTGATGCCTATATAGAACTAGGACCCAAAATTCAATCACCCAGCAATCAACGTCAACCTATATTTTTTGGGATGCCTTTTGATGGGCG-AAAAAAAACAGCGCCAATTTACCCTCTAACAACTTTACTATTACTAACTCAGAAACAGCCTGTTATTTTGCATGGTGGTTCTCGTATGCCAGTGAAATACGGCGTTACTCATCACGAACTCTTTCAAGCCTTAGGAATAAATTTAACTGGTCTATCCATAGAACAACTGCAAAGTTTTTTCAACCATAACGACCTAGCTTTAATACATCAGCCAGATCATTTTCCGCTAGCTGAAAATTTAATTCCTTACAGAGATCAAATAGGTAAGCGACCACCTCTAGCAAGTATGGAATTAATCTGGACATGTCATCAAGGAAATCATCTACATATAAGTGGCTATGTTCATTCACCTACTGAAGAAAGACATTGGAAGACCTTAGAGCTTATGGGAGAACAAAATGTGATGACTATCAAAGGGCTGGAAGGTGGAATAGATCTTTCAATTAGTCGTTCATCAACAATTGGACAGTACAAAAATCAACATGGAACTAGA
>AG-402-C09
CTTAACGATGTAATTAAAAACCTAATTCCGGAAAGAAACAGTATAAGAGATAAAAAATATCTAAGTAAGGTATCAGTGATATTCAAGTTACCTCCAACAATTGTAGAGGGAATTGAAACTAATAGAATTGGTATTAAAAAATTAACTAATATATATTTTTTTAAATGACCGTCACCACAAAATCTGATTGAATTTAATGTTGATGCTGCCAGATTCAAAATTAAAGCTGTTGGCTTGATAAGTGAAACTGGCTGATCAAATATGACCATACAGGCTATATAACCTGATGCACCTGCATGACCAACAATCGAATAAAGAAAAGCAATTAATGCTATCCCAATGAAATAAAACACTGTTTTAATACATATCTTTATTCCATCTATTTTTTTAATCTATTAATTAAATTTATCAAATTACATGGTTTAGTATCACTGTTTAGTTGATATTTTATTATTTGATTCCATGCAGTCTTTACTGCATCTAAAGATCCTGGCAAACTAAAGATAAAAGTTCCGTTTGCCACACCTGCAATACATCTACTTTGCAAGGTGCTCGTGCCAATTTTCTTAAATGATGTATATCTAAAGATTTCCGCAAAACCTTCTATTTCTTTATCTAATAAGGGTTTTATTGCCTCCGGCGTAACATCAGTAAAAGTAAGCCCTGTACCTCCAGTAGTGATAATAACATCAATCTCATTATCAGCTATCCAATCACTTATATGCTTTCTAATAAGATAAACATTATCCTTGCATATTATTCTATTACTTATATTATGTTTATCTATTTTTACTGAATCAACTAAAAATTGACCACTATCATCATTTTTTATGTCTCGAGTATCAGATACAGTTAACAATGCAATAGAAACCACTTAGTATAAAACAATTAAACTATATGAATTAACTATACATGAAAAATAATGCTAGCCAAATCAAAGTATTATTGTTTGCTGAATTAAGCGAAAAATATGGATGGAATGAACAATATATTTCTTTAGACCTAATAGAAGATAAAAAAGCAAAATCTATACTAAAACATATTAATATCAATGTAGCTCACCAATCAATAATTGTGGCTATTAATAAAGAAATTTCTAGTCTAGAAGCAACTGTTAAAGATAATGATGAGATAGCATTCATGCCGATTTTTACAGGTGGATAAAATTAAGTACAAATTCAAAATAGCAACTGATCCTTTTGATCCATATCGAGAAATTGAAAAATGGGAAATTAATAATCAAATGGCTGCAATGTCAATTTTTATTGGACGAGTTAGAGAGATAGATCAATTTGGAAGTCAATTAAAAAAATTAGAAATCCATCACTACAGTGGTTTAACTGAAAAGTTAATCGAAAAACACTTATCAGAAATTACTAAAAAAATCGAATCTTTTTCTGCGTTAGTTATCCATCGAGTAGGCTTCATTGATCCACTAGAGCCAATAGTGCTCATAGCAGTTCGTGCTGATAAAAGAGGAATAGCTAATCAATACTGCTCTGAAATTTTAGAGGTAACAAAATTCAAAGTACCTTTCTGGAAAAAGGAGTGGACTGACAAAGGTTCTTCCTGGGTCAAAAATAATACTGTACTTTCAACGTGAACTATAAAATTGTTTTTCTGAAAAGCTGTGCCCAAAGATATGTTCCTTTCTTAAGTAAATCCTTATCAGGTGGTATCTCTATTAACAGATCAGAATCAATTAAAGAAGAAATTTGTGAGGATGATTGTGCAGGTGCAATATCCGCGTATAACTCACCTTGCTGATCTACTTTAAGTTTAGATCTAATCAATTCAGGTCTACCTTTTCTTCTTTTAAGATCAGAGTTAATTCTGATCTTAAATCTAAAGGGTGTTTCTATATTCTTCACTCCACTAAAAACTTGAAATACGGGCCACAAAATTTGCAAACAAATTACTACTGCAGACACAGGATTACCAGGTAAACCAAAAAATGGAATATCTTGACCAATAAAACCAAAGGCAAAGGGTCTACCAGGCTTTAAAAAAAGCTTCCAGAACTTTATTTCTCCAATTGCATTAATAATATTTTTAATATAGTCTTTTTTCCCAACGGAAATTCCACCTATGGAAATTACAATTTGATTATTTTTTGCAAGTTCAATAAGAGAATTCTTTAATTTGAATTTATCATCAGCTTGAATTGATATTTCATTGATATCATATCCAAGATTTTTTATAATACTTTTAATTAAAAAACTATTACTTTCCCAGATTAATCCAGTTGATTTATCTATACCAGGTTTGATTAATTCATCGCCTAAAATAAGTAATCCTATTTTGAAAGATTTAAACACACTTACATAACTTATTCCACAACTAGCAAGTAATCCAGTAATACTAGGAGAAATTTTTTGACCCTTCGCTAAGACGATATCTCCTTCCGATAATTGATCATTAACAGGTCTAATCCAATTACTATTCGTTAAGTCGTCTATAAGATGTATTTTCTCAAAAGAGCTATCTTTTATCATTTCTGTCTTTATCTGTTCTAAAGGAATAACCCAAGAGCATTCATCAGGAACTAATGAACCAGTGCTTATAGCAATGGCTTCACCTTCAGAAAGATTTTTAGTGTAAGGTTTACCAGCGGATGAATCTCCAACAACTTTCCAATATTGTCCTTTCTGAGGCTTGGCAGAATGACTAACCGCGTAACCATCCATTATGGAGGCTCTAAAGCCAGGAATATCCTGTTTTACAAAAATATCTGTTGAAGAAATTTTTCCTAAGGAATCTTCTAAAGGAATACTTTTGAAAGGAATACTAAAATCATCTAAAACGTTCTTGATTTCCTTTAAAACTTCTTTTCTAGCTTCTTCTACTTTTAATCCCTCCCTTAAAAAAGGCTCTTGAGTCATCAAAAAATTAGTTAGTTTCTCTCCTAAGGATACCTTTTTTGCCTCCTTTTTTTTCTAAAAGTCGAATTGAATTTATTGTTAAAAAAGGATCGATAGCTTTAAGCATATCGTAAATAGTTAGTAATCCTATAGAGACCGCCGTAAGTGCTTCCATCTCTACACCAGTTTGAGCATTCGTTTTACATAATGCAGTGATTTTTATCGCTCTTTTTTTATTACATAGATCTATATCAATCCTGATATTACTTAAACTTAATAAGTGACAAAGTGGGATTAATTCCGAAGTTTTTTTAGATGCATTAATTGCAGCAAATCTTGCAGCAGCAAATAAATCTCCTTTTTTTATATTGCCGTCTTTAACATTATCAAATGCTTCCACACTTAAATCAATATATCCTTCAGCGAGAGCTTCTCTAGGAGTGCTTATTTTCTCAGAAATATCAACTATAAACATATCGCCCTTCTCATTTAAATGAGTTAGGTTTGAATCCATTGTCTTATTTATGATTAGTTATAATGATAAATAAAAAATAATGATTAATTATTATATGTTAGAGAATAGTAAAATTCACAAATAAGTTATTATGGTTGAATTAAATCCGTAGGTTTTGACTTGGAACAATCAAGCCACTGTTTTGAATTTGAAGATGAATTTATTAGTGATCTAAGATGTATACCTTTATGCGTTCGTAGGAAACTTGATCTTATCGGTTTAAAACTAAAACTTCAACATTGGCAAGAGTTAAATCCCGATGATAAAAGAAAAATAGTTTATTGGTCAGATTCGATTGACGACTTAGATGGATTGAAATCCTATTTGATTAGTAAAACTAGTCGTAGTCGTATAGGTCAAGCAAAAGAAATTTTAATTTCAAAAGATGAGCCCTGGTTGTTATCTGGTACAGTCCCAGAATTTATTGATGTTGAAGCAAGCAAATATACATTTCAGATCTCTCAGAAAATATGGTCTAATTTGAGCGAACTTGAAAGGTTCGCTCTATGTAAACTTGCAAGACCTGGACATGAACACCGAAATCTTATTAAAGCTTTTAAAGAAATATTAATAAATAATGATTCTTAGAAATTATAGAGATTTCGAATAATGAAGATTAGATCGATTAAATTAATATATAATTTATGTTTTCATGATAACAAAATAAATATTTATTCAAGTTTTATGCTAGTTTTTAATTTAGAGAAAAATAAATTATCATTTTAGATAGTTCTACCAAGAAAGAACTCAAAGCTTGTATTCTCTCTGGGGGGCAAAGTACCAGAATGGGTAAAGATAAGGCACTATTAAAACATCATGAAGGCGATAGCTGGTTATCACATAAATTAAATATTCTGAAAAAACTGGACTTAGAAACTATCCTCTTAACTAATCATCAATCTCATATAAATGAAATTAGTGAATTTCATAAAGTAAATATATTATTTGATAAAAAACCTTTCCATGGACCACTAAATTGTATGGAGTTTTTATATTCAAAATTTTTAGGAAAATATAACTATATACTATTAATGCCAGTAGATATGCCTTTCATTAATAGCAAGCATATTGAAAATTTTATCAAGTGTTGGAAAAAAAATAAAGATATAGCACTTATCGCACATAGTAATAAAATGGCTCAACCACTACTTGGCATTTATCCTCTAAATCAAAATAACTTAAATAAGTTAAATGAAAGACTTCAATTAGGTAAAATAAATTTTCAGGGATGGACAAAATCAATTCCTTTTCATTATTATTTTGCCAAAGATAAAGAATTCTTAAATGTCAACTCATTACAAGAACTAAAATCACTAAATTATTATTAAAGTTATGATTAAAGATATTCATGATAGAGAGTTAAAAGTTTTAAGGCTTTCATTAACTAATACATGTAATTTTTCATGTCCATATTGTATGCCAGAAAATAATAGGTGTTTGACTACATTAACTAATAAGCAATTCCTATCAATAATTAAGGTTGCTTGCAAATTAGGAGTAAATTCACTCAGATTAACTGGTGGAGAGCCATTAATAAGCAGCCAGTTGAATAAGCTGATGGAAGCAATTAATACATTAAAGAAAACAAAAAATCATCCTATAAATAATTTAAAAGACATTGCTATAACTACAAATGGATCATTATTAACAAAAGATAGATGTCAAAATTTATTTGATTATGGACTCAACAGAATCACAGTTAGTCTAGATGCTCTAGATCCAAAAATATTTTCAATAATGACAGGAGATAATAATATGATTTCAGCTAAAAATAAGCTGAATCATGTTCTCCAAGGCATTGATAATGCCATCCAAGCTGGCTTTGATCCATTAGAGGGTCGGCTAAAAATAAATTGTGTCATAAAAAAGAACATAAATGATAATCAGATCTTAAATCTCGTTCACTTTGCAAAAGCTAAATCTATTGAAATTAGATTCATAGAATATATGGATGTAGGAAATAAGAATAATTGGCAAGCTAATGAAGTTCTAAAATCTCACGAATTGATCAGTATAATCAAAGAACATTTTAAAATCAATGAAGCTGGAAGATTAATAGGAAATACAGCCCATAAATGGTATATGAAAGATAGCAATAGTTATATAAGCACTATATCTTCGATATCTAATCCTTTTTGTTCTGACTGCAATAGATTAAGGATTACTAGTGATGGTTTCGCACATACTTGTCTTTTTTCAAACAATGGTTCTGATTTAAAAAAATGGCTCAATCCTTCAATTAATGAAAAAGGCTTAGAAGAATTTCTTGAGACAATATGGCTAATAAGAGATGATAAATATAGTGAAAATAGATTTGATCAATCTGAAAACTCGAAACCACAAAAACCTCATCCTTCAATGTCTTATTTAGGAGGTTAAAATCCATATAAATAAAGAAA-ATGGTATTAACTCATACATAAATTAAAAAATGTTCTTTTTAAAATTAATTTTCGTATAAATAAAGACAACTGAAGTACTAAAAATCTATGAAATTCGCAATAGTCGTTTCAAAAAAGTGCGCTTTGCTATTAGTTTAGGAATGTTAATGGGTATGACTCATGGTTGGTATGTAAGTAAAGGTTATGCATCTACAAACCAATATAATGATACTTATTTTCAGTCTGAGATTAACCAACTTCCCACCTACTCTTTTTTGAAATCT-AAAAATACAGGATTGAGTTTTAA----------TTGATTTAATTTAGAATTATAATAAGTAAAATTTATAAAAGTAACTACAGTCAATACGATTTACTTTTCTGTTCATTGTTTTTTT-TTTGTATCAATCTGAACCACTTTTAGGAGCTTAAAGCATTATTGTGTATTAACTAATACAAAATTCTTCTTTTTAGATCAGCTCGGGTCTTCTTTGAGAACTTTTGCACAGTTCATCACTCTATTCTCATGGATCTCCTTACATACAGAGGTCAAAAATATCTACCTGAAGACATTAAAAATCTTCATTACTCAAACACGAGTTATCTAGATAGGCAAATCAAAGCCAAAATGACTATCAATGAGACTCTATTTTCTTATAGAGGCATAAATTATAAAAAATCAAAGCCTAAATAAAGCCAAAAGATATAGCAGTCAACTTTTTTTGGAAGAATTTTTAAACACTTTTGTATTACACTGAACAGCACTGCTCTGGAAAAAGGATCATAATAAATATGTAGTGAAGACTAC-AAAAACGTTCAACTCGCTCCAGCGAGCCGCAAATCGCCTTAAGCCAAGGAACGGGGAGCTTAAGCTAAAATGATCCAAATTAATCATGTCTACGAGTTCCGCACGAAGCACTGAAAGAAGTGCCATTACTGTTTCAGCAGGATTTTTGGGAGCTTTCATTGTTAGTTCTTTAGCTGTTCAGCTTTTTAGAAGCTACTCCCCTACTGTTCAAAATAAATTAACTACTGTTGACCCAGTAATTGCTAGTCCTGCCACTCTTTGGTCTGAACTGGGAACACGAGATAACATTATTATTAAACAATCAAATACAAAATTAAATACAAATAACTCAACTTCTATCAATATTAAACCTGTAATAACCTCTGAGGCAACTTTGTGGTCTCCTCTTTTTATTGATTGATTTTACTAATCTTCAATTCATTAATTTATTCAAATATGATTAATCAGAATTTCGATTATCAGTAAATAATTTAAACTTAGTTCAAGGAAATCAATCCATCCGATATCTAAAT-TTTTGTATTTTTTGCCGCATAATATTAAAGATCTTGAAATCCTCAGACGACTAATTCGTTTTAGTAGCAATAACTACTTAATCAATCAAATAGGTATAAAACTCTCATTTTTTGTATCGACTACTACTTGGTCGGAATATACCGGCTGATTTAATTCTTCAAAACGGTTTGATTTTTTACCGTTTTCAATAGGCAAAT-TTTTTAAGCCTT-CTTTCTTACTTTTT-AATTTCAATGCTTGGAAATCTTTGGACATTTCAAGGGAGATATCGAACACTTCATCTCACTTGGTTTGCGTTCTTTCTAACTTTTGTTGTTTGGTTCAATTTGGCTCCCCTTGCTACGACTGTTAAGGCAGACTTGGGGCTCACTTTGGGTCAAATTCGAACTGTAGCTATCTGTAATGTTGCGTTAACAATTCCAGCGAGAGTCCTCATCGGAATGCTTTTAGATAAATTTGGACCACGTAAAACATACTCAAGTCTTCTCATCTTTTCGGTAGTTCCATGCTTACTGTTCGCCTCAGCAGAAACTTTTAATCAATTAGTTATCGCTCGCTTATTACTTTCAATTGTAGGTGCAGGATTTGTAATTGGTATTCGGATGGTGGCTGAATGGTTCCCACCTAAAGAAATCGGTTTAGCAGAGGGAATATATGGAGGTTGGGGTAATTTTGGCTCGGCTTTCTCGGCTCTGACAATGGTTGCCATTGCTGGGTTACTTTCTTTTTCAGGTGGATTTGAATTACCAACAGGTGCCGTTCTTAACTGGCGAGGTGCTATCGCTGGCAGTGGTGTGATTTCAGCATTGTATGGCATCTTTTATTTCTTTAATGTCAGAGATACCCCTCCTGGAAAAATTTATCAGCGCCCAACTAAAACAGCTGGTCTAGAAGTCACTTCTATGCGAGATTTTTGGGGGCTTTTGGGTATGAATGTGCCGTTTGCAGCCATACTTTCTGTTTTATGTTGGAGGTTAAAGAAAGTTGGTTTCCTTGATGCGGGAACATATCCATTAGCTCTTTTCGCTGTTTTAATTTGGTTCGCTTTTCAGACCTGGGGGATTATTCGTACAAACTCAGAGTTAATTGCAGGAACTAAAATTTATCCAAAAGAAGACCGTTATGAATTTAAACAAGTAGCCATTCTTGAACTCACATATATTGTTAATTTTGGTTCTGAGCTGGCAGTTGTTTCAATGTTACCTACTTTTTTTGAGACAACATTTGATTTACCAAAAGCAACAGCAGGTATTCTCGCCTCCTCCTTTGCTTTCGTTAACCTTGTTGCACGTCCAGCTGGAGGTCTAATTTCTGACAAGCTCGGAAGTAGAAAAAATACTATGAGTTTTCTAACCGGAGGACTTGGAATTGGATACCTTGTCATGAGTTGGATCAAACCTGGTACTTTTTCAGGTATAAGTGGAATTATCGTCGCATTGTTCATAACAATGCTTGCTTCCTTCTTTGTTCAAGCAGGGGAAGGCGCTACTTTTGCTCTAGTACCACTTGTTAAACGAAGAGTTACTGGACAGGTCGCTGGTCTTGTTGGTGCTTATGGCAACGTAGGAGCAGTAACTTATCTAACTATTTTTAGTCTTTTACCTATGTGGATGAGTGAAGGTGGAGAAGCGACAGCAGAGATAATTGCTAATTCCAACAGTGCCTTTTTCCAAATCTTAGGAATAGCAGGGCTGATAGTTGCATTCATGTGCTTTTTCTTTCTTAAAGAACCAAAAGGATCCTTCGATGAATTACATGAAGGGGAAATTGCTTAAAATATTAATTAATTTCCAATCAAAACCTTGGG----TAACTACCCAAGGTTTTATTTTCTTATCTCATTAAATTGAGATGACAGAGAAAATTGAAAATTTAACTACTCAATGTCCATATTGCGGCGTTGGATGTGGTCTAGAAATGCAACCACCAGCAGAAATCGGAAAAGCAGTCCGTAGAGATGCAGATGGTTATCCGATGTGGAGGTCTAGAGGCGATCGTAATCATCCATCCAACCTAGGTCAAATATGTATTAAAGGTGCAACCGTAGGAGAAACCTTGTCTCCAGGGAGATTAAAGCAACCTCTGTATCGAGATAATTTAAATGATAAATATCAACCGATTAGCTGGAATGAAGCTACAGATAAGATAGTTTCACAAATCAAAAAAAGTTTAATCAAAAAAGGTCCAAACTCTATAGCGATGTATGGTTCTGGACAATTTCATACTGAAGACTACTATATTGCTCAAAAATTACTCAAAGGAGCTTTAGGTACAAATAATTTTGATGCAAATTCAAGACTATGTATGAGCTCAGCTGTCGCTGGATATAATTTAAGTCTTGGATCAGATGGTCCTCCCTGTTGTTATGAAGATCTTGATCACTACACCGTTGCATTCCTCATTGGCACTAATACTGCGGAATGCCATCCAGTACTTTTTCAACGTCTACTCAAAAGAAAAAAACAACATCAAGATAAAGTAAAAATTATTGTTATAGATCCCAGATTAACAGACACTGCAAAAGCTGCTGACATTTATCTACCTATTGCTCCAGGCAGTGACTTAGCCCTGTTATATGGTATTGCCAATTTAGTTCTAAAAAAGAATGGACAAAATGCAGAATTTATTAAAAATCATACAGATAAATATTCAGAATTCTTAGCGATTATACAAAATTGGACTCCTAAAAAAGTTGCTCGCTTTTGTGGTATCCCAGAAAAAAAATTAGAAGAAGTAGCTAATATGTTTAATCATCGCGAAAGGGTACTAAGTCTTTGGTCAATGGGTGTAAATCAACGCAGAGAAGGTACTGCAGTTGTTGGCGGACTTATCAATCTACATCTTCTCACGGGACAAATCGGGAAAGAGGGAGCTGGACCTTTTTCGCTTACTGGCCAACCAAATGCTATGGGAGGACGTGAAGCAGGAGGCCTATCTCATCTACTTCCTGGTTATCGAAATGTTGCCAATAAAAAACATAGACAAGTCGTAGAAAATCACTGGGATTTTCCGGCTGGAAGTATCTCTGAAGAACCAGGTTTAAACGCCTGGCAACAAATTGAAGCAATGGAAAAAGGAGAAATAGATCTTTGGTGGGTTGCTGCAACTAACCCACTTGTAAGCATGCCTGATCTAAATCGAGTAAAAGCCGCAATAAAAAACTGTTCACTAGTTGTTTTATCCGAAGCATATGAAGATACTGAAACCTCTCATTATGCCCATCTATTATTGCCCGCTGCACAATGGAGTGAGAAAGCCGGTGTGATGACTAATTCAGAAAGACGAATCACTTATTGCCCAGCTTTTCGTCCATGCTTTGGTCAAAGTCGTCCCGATTGGGAGATATTTGCTGAAGTAGGCCAAAAACTTGGATTTATTGATCAGTTTACTTATGATTCTTCTTCTGAGGTATATTCAGAGTTTACAGCTCTGACAAGTGGTCGTCTCTGTGATAGTTCGGGTCTTAATCATGAATTACTAACAAGTGTTGGTCCCCAACAATGGCCATTTTCAAAAGGAAGTAATCCTACGAAAAAAGCCAAGCGACTTTATGAAAATAAAAGGTTTGAGACACCTAATGGTCGAGCCCAGTTTTACACTAAACAACCTCTGGGAATCGCTGAGCCTCCATGCGATATGTACCCGTTAGTCTTAACTGTTGGGCGTTACCTCGGACAATGGCATACCATGACTCGTACTGGAAAAGTAAATCGACTTAATAAAATGCACCCTGAACCATTACTTGAAATTCATCCTATGGATGCAAAAAATATGAATATTAAAGATGGTGAGTTATCTGCTCTTAATTCTCGTCGAGGACATCTTACAGTACGTGTAAAAGAAACTGATCGTATACGTCGAGGCACAGTTTTTCTCCCAATGCACTGGGGCTTCACTCAAACTAATCATTGTGAGACAAACAACTTGATGCATGAACAATCATGTCCCATATCTAAACAGCCTGAACTAAAAGCAAGCGCTGTAATTGTGGCTCCAGTGAATCCAGTCAATCAACCAATTGAAATCAATGAAAAAGGATTTGTTAAATACGTAAAAGAAATCGTAAATATGAAATAAAAAATAGAAAACAATACTTCCTATTGAG-AAATAACTCCTATGTCGAATAATTACGAAGAATTTAAAACCTATTTAAAAAAAATAGGTAGTGGTGAGTTTACAGGAAAAAGTCTTACTCGCGAAGAAACTAAATCAGCTCTCAAGCTGATGCTAAAAGAAGAAGCAAGTGCAGCACAAATTGGTGGCTTTATGATTGCACATAGAATTAGACGTCCTATCCCTGAAGAATTAGCTGGGATGATTGATGCCTATATAGAACTAGGACCCAAAATTCAATCACCCAGTAATCAACGTCAACCCATATTTTTTGGGATGCCTTTTGATGGGCG-AAAAAAAACAGCGCCAATTTACCCTATAACAACTTTACTATTACTAACTCAGAAACAGCCTGTTATTTTGCATGGTGGTTCTCGTATGCCAGTGAAATACGGCGTTACTCATCACGAACTCTTTCAAGCCTTAGGAATAAATTTAACTGGTCTATCCATAGACAAACTGCAAAGTTTTTTCAACCATTACGACCTAGCTTTAATACATCAGCCAGATCATTTTCCGCTAGCTGAAAATTTAATTCCTTACAGAGATCAAATAGGTAAGAGACCACCTCTAGCAAGTATGGAATTAATCTGGACATGTCATCAAGGAAATCATCTACATATAAGTGGCTATGTTCATTCACCTACTGAAGAAAGACATTGGAAGACCTTAGATCTTATGGGAGAACAAAATGTGATGACTATCAAAGGACTGGAAGGTGGAATAGATCTTTCAATTAGTCGTTCATCAACAATTGGACAGTACAAAAATCAACATGGAACTAGA
>AG-402-G08
ATTAACGATGTAATTAAAAATCTAATTCCGGAAAGAAACAGTATCAAAGATAAAAAATATCTAAGTAAAGTATCAGTAATATTCAAGCTAGCTCCAACTATTGTAGAGGGAATTGAAACTAATAGAATTGGTATTAAAAAATTAACTAATATATTTTTTTTTAAATGACCGTCACCACAAAATCTTATTGAATTTAATGTTGATGCTGCCAGATTCAAAATTAAAGCTGTTGGCTTGATAAGTGAAACTGGCTCATTAAATATGACCATACAGGCTATATAACCTGATGCACCGGCATGACCAACAATCGAATAAAGAAAAGCAATTGATGCTATTCCAATGAAATAAAGCACTGTTTTAATACATATCTTTATTACATCTATTCTTTCAATCTATTAATTAAATTTATCAAATTACATGGTTTAGTATCACTGTTTAGTTGATATTTTATTATTTGATTCCATGCAGTATTTACTGCATCTAAAGATCCTGGCAAACTAAAGATAAAAGTTCCATTTGCTACACCTGCAATACATCTACTTTGCAAGGTACTCGTGCCAATTTTCTTAAATGATGTATATCTAAAGATTTCCGCAAAACCTTCTATTTCTTTATCTAATAAGGGTTTTATTGCCTCCGGCGTAACATCAGTAAAAGTAAGCCCTGTACCTCCAGTAGTGATAATAACATCAATCTCATCATCAGCTATCCAATCACTTATATACTTTCTAATAAAATAAACATTATCCTTGCATATTATTCTATTACTTATATTATGTTTATCTATTTTGGCTGAATCAACTAAAAATTGACCACTCTCATCATTTTTTATGTCTCGAGTATCAGATACAGTTAACAATGCAATAGAAACCACTTAGTATAAAACAATTAAAATATATGCATTAACTATACATGAAAAATAATACTAGCCAAATCAAAGTATTATTGTTTGCTGAATTAAGTGAAAAATATGGATGGGATGAAAAATATCTTTCTCTAGACCTAATAGAAGATAAAAAAGCAAAATCTATACTAAAACATATTAATATCAATGTAGCTCACCAATCAATAATTGTGGCTATTAATAAAGAAATTTCTAGTCTAGAAGCAACTGTTAAAGATAATGATGAGGTAGCATTCATGCCGATTTTTACAGGTGGATAAAATTAAGTACAAATTCAAAATAGCAACTGATTCTTTTGATCCATATCAAGAAATTGAAAAATGGGAAATTAATAATCAAATGGCTGCAATGTCAATTTTTATTGGACGAGTTAGAGAGATAGATCAATTTGGAAGTCAATTAAAAAAATTAGAAATCCATCACTACAGTGGTTTGACTGAAAAGTTAATCGAAAAGCACTTATCAGAAATTACTAAAAAAATCGAATCTTTTTCTGCGTTAGTTATCCATCGAGTAGGCTTCATTGATCCACTAGAGCCAATAGTGCTCATAGCAGTTAGTGCTGATAAAAGAGGAATAGCTAATCAATACTGCTCTGAAATTTTAGAGGTAACAAAATTCAAAGTACCTTTCTGGAAAAAGGAGTGGACTGACAAAGGTTCTTCCTGGGTCAAAAATAATACTGTACTTTCAACGTGAACTATAAAATTGTTTTTTTGAAAAGCTGTGCCCAAAGATATGTTCCTTTCTTAAGTAAATCCTTATCAGGTGGTATCTCTATTAACAGATCAGAATCAATTAAAGAAGAAATTTGTGAGGATGATTGTGCAGGTGGAATATCCGCGTATAACTCACCTTGCTGATCTACTTTAAGTTTAGATCTAATCAATTCAGGTCTACCTTTTCTTCTTTTAAGATCAGAATTAATTCTGATCTTAAATCTCAAAGGTGTTTCTATATTCTTCACTCCACTAAAAACTTGAAATACGGGCCACAAAATTTGCAAACAAATTACTACTGCAGACACAGGATTACCAGGTAAACCAAAAAATGGAATATCTTGACCGATAAAACCAAAGGCAAAGGGTCGACCAGGCTTTAAAAAAAGCTTCCAGAACTTTAATTCTCCAATTTCATTAATAATATTTTTAATATAGTCTTTTTTCCCAACGGAAATTCCACCTATGGAAATTACAATTTGATTATTTTTTGCAAGTTCAATAAGAGAATTCTTTAATTTAAATTTATCGTCTGCTAGAATTGATATTTCATTGATATCATATCCAAGACTTTTTATAATATTTTTAATTAAAAAACTATTACTTTCCCAGATTAATCCAGTTGATTTATCTATACCAGGTTTGATTAATTCATCGCCTGAAATAAGTAATCCTATTTTGAAAGATTTAAACACTCTAATATAACTTATTCCACAACTAGCAAGTAATCCAATAATACTAGGAGTAATTTTTTGACCCTTCGCTAATACGATATCTCCTTCCGATAATTGATCATTAACAGGTCTAATCCAAGTACTATTTGTTAAGTCGTCTATGAGATGTATTTTCTCAAAAGAGCTATCTTTTATCATTTCTGTCTTTATCTGTTCTAAAGGAATAACCCAAGAGCATTCATCAGGAACTAATGAACCAGTGCTTATAGCAATGGCTTCACCTTCAGAAAGATTTTTAGTGTAAGGTTTGCCAGCGGATGAATCTCCAACAATTTTCCAATATTGTCCTTTCTGAGGCTTGGCAGAATGACTAACCGCGTAACCATCCATTATGGAGGCTCTAAAGCCGGGAATATTCTGTTTTACAAAAATATCTGTTGAAGAAATTTTTTCTAAGGAATCTTCTAAAGGAATACTTTCGAAAGGAATAGTAAAATTATCTAAAACGTTCTTGATTTCCTTTAAAACTTCTTTTCTAGCTTCTTCTACTTTTAATCCCTCCCTTAAAAAAGGCTCTTGAGTCATCAAAAAATTAATTAGTTTCTCTCCTCAGGATACCTTTTTTGCCTCCCTTTTTTTCTAAAAGTCGAATTGAATTTATTGTTAAAAAAGGATCAATAGCTTTAAGCATATCGTAAATAGTTAGTAATCCTATAGAGACCGCCGTAAGTGCTTCCATCTCTACACCAGTTTGAGCATTCGTTTTACATAATGCAGTGATTTTTATCGCTCTTTTTTGATTACATAGATCTATATCAATCCTGATATTACTTAAACTTAATAAGTGACAAAGTGGGATTAATTCCGAAGTTTTTTTAGATGCATTAATTGCAGCAAATCTTGCAGCAGCAAATAAATCTCCTTTTTTTATATTGCCGTCTTTAACGTTATCAAATGCTTCCACACTTAAATCAATATATCCTTCAGCGAGAGCTTGTCTAGGAGTGCTTATTTTCTCAGAAATATCAACTATAAACATATCGCCCTTCTCATTTAAATGAGTTAGGTTTGAATCCATTTTCTTATTTATGATTAGTTATCATGATAAATAAAAAATAATGCTTAATTATTATATGTTAGAGAATAGTAAAATTCACAAATAAGTTATTATGGTTAAATTAAATCCGTAGGTTTTGAATTGGAACAATCAAGCCACTGTTTTGAATTTGAAGATGAATTTATTAGTGATCTAAGATGTATACCTTTATGCGTTCGTAGGAAACTTGATCTTATCGGTTTAAAACTAAAACTTCAACATTGGCAAGAGTTTAATCACGATGATAAAAGAAAAATAGTTTATTGGTCAGATTCGATGGACGACTTAGATGCATTGAAATCCTATTTGATTAGTAAAACTAGTCGTAGTCGCATAGGTCAAGCAAAAGAAATTTTAATTTCAAAAGATGAGCCCTGGTTGTTATCGGATACAGTCCCAGACTTTATTGATGTTGAAGCAAGCAAATATACATTTCAGATCTCTCAGAGAATATGGTCTAATTTGAGCGAACTTGAAAGGTTCGCTCTATGTAAACTTGCAAGACCTGGTCATGAACACCGAAATCTTATTAAAGCTTTTCAAGAAATATTAATCAATAATGATTCTTAGAAATTATAGAGATTTCGAATAATGAAGATTAGATGGATTAAATTAATATATAATTTATGTTTTCATGATAACAAAATAAATATTT-TTCAAGTTTTATGCTAGTTTTTAATTTAGAG-AAAATAAATTATCATTTTAGATAATTCTACTAAGAAAGAACTCAAAGCTTGTATACTCTCTGGGGGACAAAGTACCAGAATGGGAAAAGATAAGGCACTATTAAAACATCATGAAGGCGATAGCTGGTTATCACATAAATTAAATATCCTGAAAAAACTGGACTTAGAAACTATCCTCTTAACTAATCATCAATCTCATATAAATGAAATTAGAGAATTTCATAAAGTAAATATATTATTTGATAAAAAACCTTTCCATGGACCACTAAATTGTATGGAGTTTTTATATTCAAAATTTTTAGGAAAATATAACTATATACTCTTAATGCCAGTAGATATGCCTTTCATTAATAGCAAGCATATTGAAGATTTTATCAAGTGTTGGAAAAAAAATAGAGATATAGCTCTTATAGCACATAGTAATAAAATGGCTCAACCACTACTTGGAATTTATCCTCTAAATCAAAATAACTTAAATAAGTTAAATGAAAGACTTCAATTAGGTAAAATAAATTTTCAGGGATGGACAAAATCAATTCCTTTTCATTATTATTTTGCCAAAGACAAAGAATTCTTAAATGTCAACTCATTACAAGAACTAAAATCACTAAATTATTATTAAAGGTATGATTCAAGATATTCATGATAGAGAGTTAAAAGTTTTAAGGCTTTCATTAACTAATACATGTAATTTTTCATGTCCATATTGTATGCCAGAAAATAATAGCTGTTTAACTACATTAACTAATAAGCAATTCCTATCAATCATTAAAGTTGCTTGCAAATTAGGAGTAAACTCACTCAGATTAACTGGTGGAGAGCCATTAATAAGCAGCCAGTTGAATAATCTGATGGAAGCAATTAATACATTAAAGAAAACAAGAAATCATCCTATAAATAATTTAAAAGACATTGCTATAACAACAAATGGATCATTATTAACAAAAGATAGATGTCAAAATTTATTTGATTATGGACTCAACAGAATCACAATTAGTCTAGATGCTCTAGATCCAAAAATATTTTCAATAATGACAGGAGATAAAAATATGATTTCAGCTAAAAATAAGCTGAATAATGTTCTCCAAGGCATTGATAATGCAATCCAAACAGGCTTTGATCCATTAGAGGGTCGGCTAAAAATAAATTGTGTCATCAAAAAGAACATAAATGATAATCAGATCTTAAATCTTGTTCACTTTGCTAGATCTAAATCTATTGAAATTAGATTCATAGAATATATGGATGTAGGAAATAAGAATAATTGGCAAGCTAATGAAGTTCTAAAATCTCACGAATTGATCAGTATAATAAAAGAACATTTTAAAATCAATGAAGCTGGAAGATTAATAGGAAATACAGCCCATAAATGGTATATGAAAGATAGCAATAGTTATATAAGCACTATATCTTCGATATCTAATCCTTTTTGTTCTGACTGCAATAGATTAAGGATTACTAGTGATGGTTTCGCACATACTTGTCTTTTTTCAAACAATGGTTCTGATTTAAAAAAATGGCTCAATCCTTCAATTAATGAAAAAGGCTTAGAAGAATTTCTTGAGACAATATGGCTAATAAGAGATGATAAATATAGTGAAAATAGATTTGATCAATCTGAAAACTCGAAACCACAAAAACCTCATCCTTCAATGTCGTATTTAGGAGGTTAAAATCCATATGCATAGAAAA--ATGGTATTAACTCATACATAAATTAAAAAATGTTCTTTTGAAAATTAATTTTCGTATAAATAAAGACAACTTACTATCTGAAAATCTAAGAAATTCTGGCTAGTTATTTAAAAAAAGTGCGCTTTGCTATTAGTTTAGGACTGTTAATGGGTATGACTCATGGTTGGCATGTAAGTAAAAGTTATGCAACAACAAACCAATTTAATGATACTTATTTTCAGTCGGAGGTTAACCAACTTCCTGCCTACTCTTTTTTGAAATCTAAAAAATACCGGATGGAGTTTTAA----------TTGAATTAATATAGAGTGATAATAAGTAAAATTTATAAAATTAACTACAGTCAATAAATTTTATTTTTCTATTCATTGATTCTTTCTTTGTATCAATGTGAACCACTTTTAGGAGCTTGAAGCATTATTATGTATTCATTAATACAAAATTCTTCTTTTTAGATCAGGTCAGGTCTTGTTTGAGAAGTTTTGCATAGTTCATCACTTTATTCTCATGGATCTCCTTACATACAGAGGTCAAAAATATCTACCTGAAGACATTAAAAATCTTCACTACTCAAACACGAGTTATCTAGATAAGCAAATCAAAGCCAAAATGACTATCAACAAAACTCTATTTTCTTATAGAGGCATAAATTATAAAAAATCAAAACATACAGAAAGGTAAAAGATGTAGCAGTCAACTTTTT-TGGAAGAACTTTTAAATACTTTTGTATTACGCTGAACAACACTGCTTTTAAAAGATAATCATAATAAATTTGTAGTCATTACTAC-AAAAACGTTCAACTCGCTACAGCGAGCCGCAAACCGCCTTAAGCCAAGGAACGGGGGACTTAAGCGAAAACGACCCAAATTAAACATGCCTACAAGTTCCATACGAAGCACTGAAAAAAGTGCCATTACTGTTTCAGCAGGATTTTTAGGAGCATTCATTATTAGTTCTTTAGCTGTTCAGCTTTTTAGAAGCTATTCCCCTGCTGTTCAAAATAAATTAACTAATGTTGACCCAGTAATTGCTAGTCCTGCCACTCTTTGGTCTGAACTGGGGACAAGAGATAACATTATTATTAAACAATCAAAAACAAAATTAAATTCAAATAGTTCAAGTTCTATCAATATTGAACCTGTAATAACCTCTGAAGCAACTTTATGGTCTCCTCTTTTTGTTGATTGATTTTACTCATCTTCAATTGATTAATTGATGCAAGTATGATCAATGAGAATTTAGATTATCAGCAAAGATTTTAAACTGAATTCAAGAAAATCAATACATTCGATATCTAAATATTTTGTATTTTTTGCCACATAGTTTTCAAGATCTTGGAATCCTCAGACGACTAATTCGTTTTAGTATCAATAACTACTTAATCAAGCAAATAGGTATAAAACTCTCATTTTTTGTATCGACTACTACTTGGTTGGAATATACCGGCTGATTTAATTCTTCAAAACGGTTTGATTTTTTACCGTTTTCAATAGGCAAAC-TTTTTAAGCCTTACTTTCTTACTTTTT-AATTTCAATGCTTGGAAATCTTTGGACATTTCAAGGGAGATATCGAACACTTCATCTCACTTGGTTTGCGTTCTTTCTAACTTTTGTTGTTTGGTTCAATTTGGCTCCCCTTGCCACGACTGTTAAGGCAGACTTGGGACTCACTTTGGGTCAAATTCGAACTGTAGCTATCTGTAATGTTGCATTAACAATTCCAGCGAGAGTCCTCATCGGAATGCTTCTAGATAAATTTGGACCACGTAAAACATACTCAAGTCTTCTCATCTTTTCGGTAGTTCCATGCTTACTTTTCGCCTCAGCAGAAACTTTTAATCAATTAGTTATCGCTCGCTTATTACTTTCAATTGTAGGTGCAGGATTTGTAATTGGTATTCGAATGGTGGCTGAATGGTTCCCACCTAAAGAAATCGGTCTAGCAGAAGGAATATATGGAGGTTGGGGTAATTTTGGCTCGGCTTTCTCGGCTCTGACAATGGTTACCATTGCTGGCTTACTTTCTTTTTCAGGTGGATTTGAATTACCAACAGGTGCCGTTCTTAACTGGCGAGGTGCTATCGCTGGCAGTGGTGTGATTTCAGCATTGTATGGCATCTTTTATTTCTTTAATGTCAGAGATACTCCTCCTGGAAAAATTTATCAGCGCCCAATGAAAACAGCTGGTCTAGAAGTAACTTCTATGCGAGATTTTTGGGGGCTTTTGGGTATGAATGTGCCGTTTGCAGCCATACTTTCTGTTTTATGTTGGAGGTTAAAGAAAGTTGGTTTCCTTGATGAAGGAACATATCCATTAGCTCTTTTCGCTGTTTTAATTTGGTTCGCTTTTCAGACTTGGGGGATTATTCGTACAAACTCAGAATTAATTGCAGGAACAAAAATTTATCCAAAAGAAGACCGTTATGAATTCAAACAAGTAGCCATTCTTGAACTCACATATATTGTTAATTTTGGTTCTGAGCTGGCAGTTGTTTCAATGTTACCTACTTTTTTTGAGACAACATTTGATTTACCAAAAGCAACAGCAGGTATTCTAGCCTCCTCCTTTGCTTTCGTTAACCTTGTTGCACGTCCAGCTGGCGGTCTAATTTCTGACAAGCTCGGAAGTAGAAAAAATACTATGAGTTTTCTAACCGGAGGCCTTGGAATTGGATACCTTGTCATGAGTTGGATTAAACCTGGTACTTTTTCAGGTGTAAGTGGAATTATCGTCGCATTATTCATAACAATGCTTGCTTCCTTCTTTGTGCAGGCAGGGGAAGGCGCTACTTTTGCTCTAGTGCCACTTGTTAAACGAAGAGTTACTGGACAGGTCGCTGGACTTGTTGGTGCCTATGGCAACGTAGGAGCAGTTACTTATCTAACTATTTTTAGTCTTCTACCAATGTGGATGAGTGGAGGTGGAGAAGCGACAGCAGAGATAATTGCTAATTCCAATAGTGCCTTTTTCCAAATCTTAGGAGTAGCAGGGCTGATAGTTGCATTCATGTGCTTTTTCTTTCTTAAAGAACCAAAAGGATCCTTCGATGAATTACATGAAGGGGAAATTGCCTAAAACATTAATCAATTTTCAATCAAAACCTTGGG----TAATTACCCAAGGTTTTATTTTCTTATCTCATTGAATTGAGATGACAGAGAAAATTGAAAATCTAACTTCTCAATGTCCATATTGCGGAGTTGGATGTGGTCTAGAAATGCAACCACCAGCTGAAAGCGGAAAGGCAGTCCGTAGAGATGCAGATGGTTATCCGATGTGGAGGTCTAGAGGAGATCGCAATCATCCATCCAATCTTGGACAAATATGTATTAAAGGTGCAACCGTAGGAGAAACCTTGTCTCCAGGGAGATTAAATCAACCACTATATCGAGATAATTTAAATGATAAATATCAATCGATTAGCTGGAATGAAGCTACAGATAAGATAGTTTCACAGATCAAAAAAAGTTTAATCAAAAAAGGTCCAAACTCCATAGCAATGTATGGTTCTGGACAATTTCATACTGAAGACTACTATATTGCTCAAAAATTACTCAAAGGAGCCTTAGGTACAAATAATTTTGATGCAAATTCAAGACTATGTATGAGCTCAGCTGTAGCTGGATATAATTTAAGTCTTGGATCAGATGGCCCTCCATGTTGTTATGAAGATCTTGATCACTACACCGTTGCATTCCTTATCGGTACTAATACTGCGGAATGCCATCCAGTACTTTTTCAACGTCTACTCAAAAGGAAAAAACAACATCCTGATAAAGTAAAAATTATTGTTATAGATCCAAGATTAACCGACACTGCAAAAGCTGCTGACATTTACCTGCCTGTTGCTCCAGGCAGTGACTTGGCTTTGTTATATGGTATTGCCCATTTGGTTCTTAAAAAGAACGGGCAAAATACAGAATTTATTGAAAATCATACAGATAAATATTCAGAATTCTTAGAGATTACAAGAAATTGGACGCCACAAAAAGTTGCTCGCTTTTGTGGTATCCCAGAAAAAAAATTAGAAGAAGTAGCTAATATGTTTAATCAGCACGAAAGGGTGCTCAGTCTTTGGTCAATGGGTGTAAATCAACGCAGAGAAGGTACTGCAGTTGTTGGCGGACTTATCAATCTTCATCTTCTTACAGGGCAAATTGGGAAAGAGGGAGCAGGACCTTTTTCACTTACTGGCCAACCAAATGCTATGGGAGGACGGGAAGCAGGAGGCCTATCTCATCTGCTTCCTGGTTATCGAAATATTTCTAATACGGAACATAGAAAAGTAGTCGAAAATCACTGGGATTTTCCTGCTGGAAGTATCTCTGAAAAACCAGGTTTAAATGCTTGGCAACAAATAGAAGCAATGGAAAAAGGAGAAATAGATCTTTGGTGGGTCGCTGCAACTAACCCACTTGTAAGCATGCCTGATCTAAATCGAGTAAAAGCAGCAATAAAAAACTGTTCATTAGTTGTTTTATCCGAAGCATATACAAATACTGAAACCTCTCATTACGCCCACCTGTTATTACCCGCTGCACAGTGGAGTGAGAAAGCCGGTGTGATGACTAACTCAGAAAGGCGAATTACTTATTGTCCAGCTTTTCGTCCTTGCTTTGGTCAAAGTCGTCCAGATTGGGAGATCTTTGCTGAAGTAGGCCAAAAACTTGGATTTATTGATCAGTTTACTTACGATTCTTCATCTGAGGTATATTCAGAATTCACAGCTCTGACAAGTGGTCGTCTTTGCGATAGTTCGGGACTTAATCATGAATTACTAAAAAGTATTGGCCCCCAACAATGGCCATTTCCAAGAGAGAGTAATCCGACGAAAGAAGCCAAGCGACTTTATGAAGATAAAAGGTTTGCAACACCTAATGGTCGAGCCCAGTTTTACACTAAGCAACCTCTAGGAATTGCTGAGCCTCCATGCGATATGTACCCCTTAGTCTTAACTGTTGGGCGTTACCTAGGACAATGGCATACCATGACTCGTACTGGAAAGGTAAATCGACTCAAAAAAATGCACCCTGAACCACTACTTGAAATTCATCCTATGGATGCAAAAGATATGAATATCAAAGATGGTGAGTTATCTGCTCTTAATTCTCGTAGAGGATATCTTACGGTACGTGTAAAAGAAACTGGTCGTATACGTCGAGGCACAGTTTTTCTCCCAATGCATTGGGGCTTCACTCAAACAAATCACTGTGAGACAAATAACTTGATGCATGAACAATCATGTCCCATATCTAAACAACCTGAACTAAAAGCAAGCGCTGTAATTGTGGCTCCAGTGAATCCAGTCAATCAACCAATTGAAAACGATGAAAAAGGATTTGTTAAATACGTAAAAGAAATAGTAAATATGCAATAAAAAA--GGGAAAAATACTTCCT-TTAAG-AAATAACTCCTATGTCGAATAACTACGAAGAATTTAAAACCTATTTAAAAAAAATAGGTAGTGGTGAGTTTACAGGGAAAAGCCTTACTCGCGAAGAAACTAAATCAGCTCTCATGCTGATGCTAAAAGAAGAAGCAAGTGCAGCACAAATTGGTGGCTTCATGATTGCACATAGAATTAGACGTCCTATCCCTGAAGAACTAGCCGGGATGATTGATGCCTATATCGAACTAGGACCCAAAATTCAATCGCCGAGTAATCAACGTCAACCTATATTTTTTGGGATGCCTTTTGATGGTAG-AAAAAAAACAGCACCTATTTATCCTCTGACAACTTTACTATTATTAACTCAGAAACAGCCTGTTATTTTGCATGGTGGTTCTCGTATGCCAGTAAAATACGGCGTTACCCATAACGAACTCTTTCAAGCCTTAGGAATAAATTTAACCGGTCTATCCATAGAGCAACTGCAAAGTTTTTTCAACCATAACTACCTAGCTTTAATACATCAGCCAGATCATTTTCCGCTAGCTGAAAATTTAATTCCTTATAGAGATCAAATAGGTAAGCGCCCACCTCTAGCAAGTATGGAATTAATCTGGACATGTCATCAAGGAAGTCATCTACATATAAGTGGCTATGTTCATTCTCCTACTGAAGAAAGACATTGGAAGACCTTAGAACTTATGGGAGAACAAAATGTGATTACTATCAAAGGACTGGAAGGTGGAATAGATCTTTCAATAAGTCGTTCATCAACAATTGGACAGTACAAAAATCAACATGGAACTAGA
>AG-402-N09
ATTAACGATGTAATTAAAAATCTAATTCCGGAGAGAAACAGTATAAGAGATAAAAAATATCTAAGTAAAGTATCAGTGATATTCAAGTTACCTCCAACAATTGTAGAGGGAATTGAAACTAATAGAATTGGTATTAAAAAATTAACTAATGTATATTTTTTTAAATGACCATCACCACAAAATCTTATTGAATTTAATGTTGATGCTGCCAGATTCAAAATTAAAGCTGTTGGCTTGATAAGTGAAACTGGCTTATCAAATATGACCATACAGGCTATATAACCTGATGCACCAGCATGACCAACAATCGAATAAAGAAAAGCAATTAATGCTATCCCAATGAAATAAAGCAATCTTTTAATCCATATCTTT-TTCCATCTATTTTTTTAATCTATTAATTAAATTTATCAAATTACATGGTTTAGTATCACTGTTTAGTTGATATTTTATTATTTGATTCCATGCAGTATTTACTGCATCTAAAGATCCTGGCAAACTAAAGATAAAAGTTCCATTTGCCACACCTGCAATACATCTACTTTGCAAGGTGCTCGTGCCAATTTTCTTAAATGATGTATATCTAAAGATTTCCGCAAAACCCTCTATTTCTTTATCTAATAAGGGTTTTATTGCCTCCGGCGTAACATCAGTAAAAGTAAGCCCTGTACCTCCAGTAGTGATAATAACATCAATCTCATCATCAGCTATCCAATCACTTATATACTTTCTAATAATATAAACATTATCCTTGCATATTATTCTATTACTTATATTATGCTTATCTATTTTTACTGAATCAACTAAAAATTGACCACTATCATCATTTTTTATGTCTCGAGTATCAGATACAGTTAACAATGCAATAGAAACCACTTAGTATAAAACAATTAAAATATATGCATTAACTATACATGAAAAATAATGCTAGCCAAATCAAAGTATTATTGTTTGCTGAATTAAGTGAAAAATATGGATGGGATGAACAATATCTTTCTTTAGACCTAATAGAAGATAAAAAAGCAAAATCAATACTAAAACATATTAATATCAATGTAGCTCATCAATCAATAATTGTGGCTATTAATAAAGAAATTTCTAGTCTAGAAGCAACTGTTAAAGATAATGATGAGGTAGCATTCATGCCGATTTTTACAGGTGGATAAAATTAAGTACAAATTCAAAATAGCAACTGATCCTTTTGATCCATATCGAGAAATTGAAAAATGGGAAATCAATAATCAAATGGCTGCAATGTCAATTTTTATTGGACGAGTTAGAGAGATAGATCAATTTGGAAGTCAATTAAAAAAATTAGAAATCCATCACTACAGTGGTTTAACTGAAAAGTTAATCGAAAAGCACTTATCAGAAATTACTAAAAAAATCGAATCTTTTTCTGCGTTAGTTATCCATCGAGTAGGCTTCATTGATCCACTAGAGCCAATAGTGCTCATAGCAGTTCGTGCTGATAAAAGAGGAATAGCTAATCAATACTGCTCTGAAATTTTAGAGGTAACAAAATTCAAAGTACCTTTCTGGAAAAAGGAGTGGACTGACAAAGGTTCTTCCTGGGTCAAAAATAATACTGTACTTTCAACGTGAACTATAAAATTGTTTTTCTGAAAAGCTGTGCCCAAAGATATGTTCCTTTCTTAAGTAAATCCTTATCAGGTGGTATCTCTATTAACAGATCAGAATCAATTAAAGAAGAAATTTGTGAGGATGATTGTGCAGGTGGAATATCCGCGCATAACTCACCTTGCTGATCTACTTTAAGTTTAGATCTAATCAATTCAGGTCTACCTTTTCTTCTTTTAAGATCAGAGTTAATTCTGATCTTAAATCTAAAGGGTGTTTCTATATGCTTCACTCCACTAAAAACTTGAAATACGGGCCACAAAATTTGCAAACAAATTACTACTGCAGACACAGGATTACCAGGTAAACCAAAAAATGGAATATCTTGACCAATAAAACCAAAGGCAAAGGGTCTACCAGGCTTTAAAAAAAGCTTCCAGAACTTTATTTCTCCAATTTCATTAATAATATTTTTAATATAGTCTTTTTTCCCAACGGAAATTCCACCTATAGAAATTACCATTTGATTATTTTTTGCAAGTTCAATAAGAGAATTCTTTAATTTGAATTTATCATCTGCTTGAATTGATATTTGATTGATATCATATCCAAGATTTTTTATAATACTTTTAATTAAAAAACTATTACTTTCCCAAATTAATCCAGTTGATTTATCTATACCAGGTTTGATTAATTCATCGCCTGAAATAAGTAATCCTATTTTGAAAGATTTAAACACACTAATATAACTTATTCCACAACTAGCAAGTAATCCAATAATACTAGGAGTAATTTTTTGACCCTTCGCTAATACGATATCTCCTTCCGATAATTGATCATTAACAGGTCTAATCCAAGTACTATTCGTTAAGTCGTCTATGAGATGTATTTTCTCAAAAGAGCTATCTTTTATCATTTCTCTCTTTATCTGTTCTAAAGGAATAACCCAAGAGCATTCATCAGGAACTAATGAACCAGTGCTTATAGCAATGGCTTCACCTTCAGAAAGATTTTTAGTGTAAGGTTTACCAGCGGATGAATCTCCAACAACTTTCCAATATTGTCCTTTCTGAGGCTTGGCAGAATGACTAACCGCGTAACCATCCATTATGGAGGCTCTAAAGCCGGGAATATTCTGTTTTACAAAAATATCTGTTGAAGAAATTTTTTCTAAGGAATCTTCTAAAGGAATACTTTCGAAAGGAATAGTAAAATTATCTAAAACGTTCTTGATTTCCTTTAAAACTTCTTTTCTAGCTTCTTCTACTTTTAATCCCTCCCTTAAAAAAGGCTCTTGAGTCATCAAAAAATTAATTAGTTTCTCTCATAAGGATACCTTTTTTGCCTCCTTTTTTTTCTAAAAGTCGAATTGAATTTATTGTTAAAAAAGGATCGATAGCTTTAAGCATATCGTAAATAGTTAGTAATCCTATAGAGACCGCCGTAAGTGCTTCCATCTCTACACCAGTTTGAGCATTCGTTTTACATAATGCAGTGATTTTTATCGCTCTTTTTTTATTACATAGATCTATATCAATCCTGATATTACTTAAACTTAATAAGTGACAAAGTGGGATTAATTCCGAAGTTTTTTTAGATGCATTAATTGCAGCAAATCTTGCAGCAGCAAATAAATCTCCCTTTTTTATATTGCCGTCTTTAACATTATCAAATGCTTCCACACTTAAATCAATATATCCTTCAGCGAGAGCTTCTCTAGGAGTGCTTATTTTCTCAGAAATATCAACTATAAACATATCGCCCTTCTCATTTAAATGAGTTAGGTTGGAATCCATTTTCTTATTTATGATTAGTTATAATGATAAATAAAAAATAATGATTAATTATTATATGTTAGAGAATAGTAAAATTCACAAATAAGTTATTATGGTTAAATTAAATCCGTAGGTTTTGACTTGGAACAATCAAGCCACTGTTTTGAATTTGAAGATGAATTTATTAGTGATCTAAGATGTATACCTTTATGCGTTCGTAGGAAACTTGATCTTATCGGTTTAAAACTAAAACTTCAACATTGGCAGGAGTTAAATCAAGATGATAAAAGAAAAATAGTTTATTGGTCAGATTCGATTGACGACTTAGATGGATTGAAATCCTATTTGATTAGTAAAACTAGTCGTAGTCGTATAGGTCAAGCAAAAGAAATTTTAATTTCAAAAGATGAGCCCTGGTTATTATCGGGTACAGTCCCAGAATTTATTGATGTTGAAGCAAGCAAATATACATTTCAGATCTCTCAGAAAATATGGTCTAATTTGAGCGAACTTGAAAGGTTCGCTCTATGTAAACTTGCAAGACCTGGACATGAACACCGAAATCTAATTAAAGCTTTTAAAGAAATATTAATCAATAATGATTCTTAGAAATTATAGAGATTTCGAATAATGAAAATTAGATCGATTAAATTAATATATAATTTATGTTTTCATGATAACAAAATAAATATTTATTCAAGTTTTATGCTAGTTT-TAAATTAGAGAAAAATAAATTATCATTTTAGATAGTTCTACTAAGGAAGAACTCAAAGCTTGTATTCTCTCTGGGGGGCAAAGTACCAGAATGGGTAAAGATAAGGCACTATTAAAACATCATGAAGGCGATAGCTGGTTATCACATAAATTGAATATCCTGAAAAAACTGGACTTAGAAACTATCCTCTTAACTAATCATCAATCTCATATAAATGAAATTAGTAAATTTCATAAAGTAAATATATTATTTGATAAAAAACCTTTCCATGGACCACTAAATTGTATGGAGTTTTTATATTCAAAATTTTTAGGAACATACAACTATATACTCTTAATGCCAGTAGATATGCCTTTCATTAATAGCAAGCATATTGAAGATTTTATCAAGTGTTGGGAAAAAAATAGAGATATAGCACTTATCGCACATAGTAATAAAATGGCTCAACCACTACTTGGCATTTACCCTCTAAATCAAAATAACTTAAATAAGTTAAATGAAAGACTTCAATTAGGTAAAATAAATTTTCAGGGATGGACAAAATCAATTCCTTTTCATTATTATTTTGCCAAAGACAAAGAATTCTTAAATGTCAACTCATTACAAGAACTAAAATCACTAAATTATTATTAAAGGTATGATTAAAGATATTCATGATAGAGAGTTAAAAGTTTTAAGGCTTTCATTAACTAATACATGTAATTTTTCATGTCCATATTGTATGCCAGAAAATAATAGCTGTTTGACTACATTAACTAATAAGCAATTCCTATCAATAATTAAGGTTGCTTGCAAATTAGGAGTAAACTCACTCAGATTAACTGGTGGAGAGCCATTAATAAGCAGCCAGTTGAATAAGCTGATGGAAGCAATTAATACATTAAAGAAAACAAGAAATCATCCTATAAATAATTTAAAAGACATTGCTATAACTACAAATGGATCATTATTAACAAAAGATAGATGTCAAAATTTATTTGATTATGGACTTAACAGAATTACAGTTAGTCTAGATGCTCTAGATCCAAAAATATTTTCAATAATGACAGGAGATAATAATATGATTTCAGCTAAAAATAAGCTTAATCATGTTCTCCAAGGCATTGATAATGCCATACAAGCTGGCTTTGATCCATTAGAGGGTCGGCTAAAAATAAATTGTGTCATAAAAAAGAACATAAATGATAATCAGATCTTAAATCTTGTTCACTTTGCTAAAACTAAATCTATTGAAATTAGATTCATAGAATATATGGATGTAGGAAATAAGAATAATTGGCAAGCTAATGAAGTTCTAAAATCTCACGAATTGATCAGTATAATAAAAGAACATTTTAAAATCAATGAAGCTGGAAGATTAATAGGAAATACAGCCCATAAATGGTATATGAAAGATAGCAATAGTTATATAAGCACTATATCTTCGATATCTAATCCTTTTTGTTCTGACTGCAATAGATTAAGGATTACTAGTGATGGTTTCGCACATACTTGTCTTTTTTCAAACAATGGTTCTGATTTAAAAAAATGGCTAAATCCTTCAATTAATGAAAAAGGATTAGAAGAATTTCTTGAGACAATATGGCTAATAAGAGATGATAAATATAGTGAAAATAGATTTGATCAATCTGAAAACTCGAAACCACAAAAACCTCATCCTTCAATGTCGTATTTAGGAGGTTAAAATCCATATTCATAAAGAAA-ATGGTATTAACTCATACATAAATTAAAAAATGTTCTTTGGAAAATAAATTTTCGTATAAATAAAGACAACTGAAGTACTAAAAATCTATGAAATTCGCAATAGTCGTTTCAAAAAAGTGCGCTTTGCTATTAGTTTAGGAATGTTAATGGGTATGACTCATGGTTGGTATGTAAGTCAAGGTTATGCATCTACAAACCAATATAATGATACTTATTTTCAGTCTGAGATTAACCAACTTCCCACCTACTCTTTTTTAAAATCT-AAAAATACAGGATTGAAATTTAA----------TTGATCTAATTTAGAATTATAATAAGTAAAATTTATAAAAATAACTACAGTCAATACGATTTACTTTTCTATTCATTGATTTTTT-TTTGTATCAATCTGAACCACTTTTTGGACCTTAAAGCATTATTGTGTATTAACTAATACAAAATTCTTCTTTTTAGATCAGCTCGGGTCTTTTTTGAGAACTTTTGCATAGTCCATCACTCTTTTCTCATGGATCTCCTTACATACAGAGGTCAAAAATATCTACCTGAAGACATTAAAAATCTTCATTACTCAAACACGAGTTATCTAGATAGGCAAATCAAAGCCAAAATCACTATCAATGAGACTCTATTTTCTTATAGAGGCATAAATTATAAAAAATCAAAGCCTAAAGAAAGCCAGAAGATATAGCAGTCAACTGTTTTTGGAAGAATTTTTAAATACTTTTGTATTACACTGAACAACACAGCTCTGGAAAAGGGACCATAATAAATATGTAGTGAAGACTACAAAAAACGTTCAACTCGCTCCAGCGAGCCGCAAATCGCCTTAAGCCAAGGAACGGGGAGCTTAAGCTAAAACGATCCAAATTAATCATGTCTACGAGTTCCGCACGAAGCACTGAAAGAAGTGCCATTACTGTTTCAGCAGGATTTTTGGGAGCTTTCATTGTTAGTTCTTTAGCTGTTCAGCTTTTTAGAAGCTACTCCCCTACTGTTCAAAATAAATTAACTACTGTTGACCCAGTAATTGCTAGTCCTGCCACTCTTTGGTCTGAACTGGGAACACGAGATAACATTATTATTAAACAATCAAATACAAAATTAAATACAAATAGTTCAACTTCTATCAATATTCAACCTGTAATAGCCTCTGAGGCAACTTTGTGGTCTCCTCTTTTTATTGATTGATTTTACTAATCTTTAATTGATTGATTGATTCAAATATGATTAATCAGAATTTCGATTATCAGTAAATAATTTAAACTTAGTTCAAGGAAATCAATCAATCCGATATCTAAAT-TTTTGTATTTTTTGCCGCATAATATTAAAGATCTTGAAATCCTCAGACGACTAATTCGTTTTAGTAGCAATCACTACTTAATCAATCAAATAGGTATAAAACTCTCATTTTTTGTATCGACTACTACTTGGTCGGAATATACCGGCTGATTTAATTCTTCAAAACGGTTTGATTTTTTACCGTTTTCAACAGGCAAAT-CTTTTAAGCCTT-TTTTCTTACTTTTT-AATTTCAATGCTTGGAAATCTTTGGACATTTCAAGGGAGATATCGGACACTTCATCTCACTTGGTTTGCGTTCTTTCTAACTTTTGTTGTTTGGTTCAATTTGGCTCCCCTTGCTACGACTGTTAAGGCAGACTTGGGGCTCACTTTGGGGCAAATTCGAACTGTAGCTATCTGTAATGTTGCGTTAACAATTCCAGCGAGAGTCCTCATCGGAATGCTTTTAGATAAATTTGGACCTCGTAAAACATACTCAAGTCTTCTCATCTTTTCGGTAGTTCCATGCTTACTGTTCGCCTCAGCAGAAACTTTTAATCAATTAGTTATCGCTCGCTTATTACTTTCAATTGTAGGTGCAGGATTTGTAATTGGTATTCGGATGGTGGCTGAATGGTTCCCACCTAAAGAAATCGGTTTAGCAGAAGGAATATATGGAGGTTGGGGTAATTTTGGCTCGGCTTTCTCGGCTCTGACAATGGTTGCCATTGCTGGGTTACTTTCTTTTTCAGGTGGATTTGAATTACCAACAGGTGCCGTTCTTAACTGGCGAGGTGCTATCGCTGGCAGTGGTGTGATTTCAGCATTGTATGGCATCTTTTATTTCTTTAATGTCAGAGATACTCCTCCTGGAAAAATTTATCAGCGCCCAACTAAAACAGCTGGTCTAGAAGTCACTTCTATGCGAGATTTTTGGGGGCTTTTGGGTATGAATGTGCCGTTTGCAGCCATACTTTCTGTTTTATGTTGGAGGCTAAAGAAAGTTGGTTTCCTTGATACGGGAACATATCCATTAGCTCTTTTCGCTGTTTTAATTTGGTTCGCTTTTCAGACTTGGGGGATTATTCGTACAAACTCAGAGTTAATTGCAGGAACTAAAATTTATCCAAAAGAAGACCGTTATGAATTCAAACAAGTAGCAATTCTTGAACTCACATATATTGTTAATTTTGGTTCTGAGCTGGCAGTTGTTTCAATGTTACCTACTTTTTTTGAGACAACATTTGATTTACCAAAAGCAACAGCAGGTATTCTAGCCTCCTCCTTTGCTTTCGTTAACCTTGTTGCACGTCCAGCTGGAGGTCTAATTTCTGACAAGCTCGGAAGTAGAAAAAATACTATGAGTTTTCTAACCGGAGGCCTAGGAATTGGATACCTTGTCATGAGTTGGATCAAACCTGGTACTTTTTCAGGTGTAAGTGGAATTATCGTCGCATTGTTCATAACAATGCTTGCTTCCTTCTTTGTTCAGGCAGGTGAAGGCGCTACTTTTGCTCTAGTCCCACTTGTCAAAAGAAGAGTTACTGGACAGGTCGCCGGTCTTGTTGGTGCCTATGGCAACGTAGGAGCAGTTACTTATCTAACTATTTTTAGTCTTCTACCTATGTGGATGAGTGGAGGTGGAGAAGCTACAGCAGAGGTAATTGCTAATTCCAATAGTGCCTTTTTCCAAATCTTAGGAATAGCAGGGCTGATAGTTGCATTCATGTGCTTTTTCTTTCTTAAAGAACCAAAAGGATCCTTCGATGAATTACATGAAGGGGAAATTGCATAAAATATTATTCAATTTTCAATCAAAACCTTGGGTAACTAACTACCCAAGGTTTTATTTTCTTATCTCATTAAATTGAGATGACAGAAAAAATTAAACATTTAACTACTCAATGTCCATATTGTGGAGTTGGATGTGGTCTAGAAATGCAACCACCAGCTGAAATCGGAAAGGCAGTCCGTAGAGATGCAGATGGTTATCCGATGTGGAGATCTAGAGGAGATCGCAATCATCCATCCAACCTTGGACAAATATGTATTAAAGGTGCAACCGTAGGAGAAACCTTGTCTCCAGGGAGATTAAATCAACCTCTATATCGAGATAATTTCAATGATAAATATCGACCGATTAGCTGGAATGAAGCTACAGATAAGATAGTTTCACAGATCAAAAAAAGTTTAATCAAAAAAGGTCCAAACTCTATAGCGATGTATGGTTCTGGACAATTTCATACTGAAGACTACTATGTTGCTCAAAAATTACTCAAAGGAGCTTTAGGTACAAATAATTTTGATGCAAATTCAAGACTGTGCATGAGCTCAGCTGTGGCTGGATATAATTTAAGTCTTGGATCAGATGGGCCTCCTTGTTGTTATGAAGATCTTGATCACTACACCGTTGCATTCCTTATTGGCACTAATACTGCAGAATGCCATCCAGTACTTTTTCAACGTCTACTCAAAAGGAAAAAACAACATCGTGATAAAGTAAAAATTATTGTTATAGATCCAAGATTAACCGACACTGCAAAAGCTGCAGACATTTATTTACCTATTGCTCCCGGCAGCGACTTAGCTCTGTTATATGGTATTGCCAATTTAGTTCTGAAAAAGAATGGGCAAAATACAGAATTTATTGAAAATCATACAGATCAATATTCAGAATTCTTAGAGATTGTCAAAAATTGGACGCCACGAAAAGTTGCTCGCTTTTGTGGTATCCCAGAAAAAAAATTAGAAGAAGTAGCTAATATGTTTAATCATCACGAAAGGGTGCTCAGTCTTTGGTCAATGGGTGTAAATCAACGTAGAGAAGGTACTGCAGTTGTTGGAGGACTTATCAATTTACATCTTCTTACAGGACAAATTGGAAAAGAAGGAGCAGGACCTTTCTCACTTACAGGCCAGCCAAATGCTATGGGAGGACGTGAAGCAGGAGGCCTATCTCATCTACTACCTGGTTATAGACATGTTGCTAATACAAAACATAGACAAGTAGTCGAAAATCACTGGAATTTTCCGGCTGGAAGTATCTCTGAAGAACCAGGTCTAAATGCCTGGCAACAAATTGAAGCAATGGAAAAAGGAGAAATAGATCTTTGGTGGGTGGCTGCAACCAACCCACTTGTAAGCATGCCTGATCTAAATCGAGTGAAAGCAGCAATAAAAAACTGTTCACTGGTTGTTTTATCTGAAGCATATGTAAATACTGAAACCTCTCATTACGCCCACCTATTATTACCCGCTGCACAGTGGAGTGAGAAAGCCGGTGTAATGACTAACTCAGAAAGGCGAATTACTTATTGTCCAGCTTTTCGTCCATGCTTTGGTCAAAGTCGTCCAGATTGGGAGATCTTTGCTGAAGTAGGCCAAAAACTTGGATTTATTGATCAGTTTACTTACGGTTCTTCTTCTGAGGTATATTCAGAATTCACAGCTCTGACACACGGTCGTCTTTGTGATAGTTCGGGACTTAATCATGAATTACTAAAAAGTATTGGTCCCCAACAGTGGCCATTTCCAAAAGGGAGTAATCCTACAAAGAAAGCTAAGCGACTTTATGAAGATAAAAGATTTGCAACACCTAATGGTCGAGCCCAATTTTACACTAAGCAACCTATGGGAATCGCTGAACCTCCATGCGATATGTACCCGTTAGTCTTAACTGTTGGGCGTTACCTAGGACAATGGCATACCATGACTCGTACTGGGAAAGTAAATCGGCTCAATAAAATGCACCCTGAACCATTACTTGAAATTCATCCTATGGATGCAAAAGATATGAATATCAAAGATGGTGAGTTATCTGCTCTTAATTCTCGTAGAGGACATCTTACGGTACGTGTAAAAGAAACCGATCGTATACGTCGAGGCACAGTTTTTCTCCCAATGCACTGGGGCTTCACTCAAACAAATCACTGTGAAACAAATAACTTGATGCATGAACAATCATGTCCCGTATCTAAACAGCCTGAACTAAAAGCAAGTGCTGTAATTGTGGCTCCAGTGAATCCTGTCAATCAACCAATTGAAAATGATAAAAAAGGATTTGTTAAATACGTAAAAGAAATCGTCAATATTCAATAAAAAATGGGGGACAACACTTCCTTTTGAG-AAAAAATTCCTATGCCGAAAAACTACGAAGAATTTAAAACCTATTTAAAAAAAATAGGTAGTGGTGAGTTTACAGGCAAAAGTCTTACTCGCGAAGAAACTAAATCAGCTCTCAAGCTGATGCTGAAAGAAGAAGCAAGTGCAGCACAAATTGGTGGCTTTATGATTGCACATAGAATTAGACGTCCAATCCCTGAAGAATTAGCTGGGATGATTGATGCCTATATAGAACTAGGACCCAAAATTCAATCACCTAGTAATCAACGTCAACCTATATTTTTTGGGATGCCTTTTGATGGGCG-AAAAAAAACAGCGCCAATTTACCCTCTAACAACTTTACTATTACTAACTCAGAAACAGCCTGTTATTTTGCATGGTGGTTCTCGTATGCCAGTGAAATACGGCGTTACTCACCACGAACTCTTTCAAGCCTTAGGAATAAATTTAACTGGTCTATCCATAGAACAACTGCAAAGTTTTTTCAACCATAACGACCTAGCTTTAATACATCAGCCAGATCATTTTCCGCTAGCTGAAAGTTTAATTCCTTACAGAGATCAAATAGGTAAGCGACCACCTCTAGCAAGTATGGAATTAATCTGGACATGTCATCAAGGAAGTCATCTACATATCAGTGGCTATGTTCATTCACCTACTGAAGAAAGACATTGGAAGACCTTAGAGCTTATGGGAGAACAAAATGTGATTACTATCAAAGGACTGGAAGGTGGAATAGATCTTTCAATAAGTCGTTCATCAACAATTGGACAGTACAAAAATCAACATGGAACTAGA
>AG-402-L20
ATTAACGATGTAATTAAAAATCTAATTCCGGAAAGAAATAGTATAAGAGATAAAAAATATCTAAGTAAGGTATCAGTGATATTCAAGTTACCTCCAACAATTGTAGAGGGAATTGAAACTAATAGAATTGGTATTACAAAATTAACTAATGTATATTTTTTTAAATGACCATCACCACAAAATCTGATTGAATTTAATGTTGATGCTGCCAGATTCAAAATTAAAGCTGTTGGCTTGATAAGTGAAACTGGCTTATCAAATATGACCATACAGGCTATATAACCTGATGCACCAGCATGACCAACAATCGAATAAAGAAAAGCAATTAATGCTATCCCAATGAAATAAAGCAATCTTTTAATCCATATCTTT-TTCCATCTATTTTTTTAATCTATGAATTAAATTTATCAAATTACATGGTTTAGTATCACTGTTTAGTTGATATTTTATTATTTGATTCCATGCAGTATTTACTGCATCTAAAGATCCTGGCAAACTAAAGATAAAAGTTCCATTTGCCACACCTGCAATACATCTACTTTGCAAGGTGCTCGTGCCAATTTTCTTAAATGATGTATATCTAAAGATTTCCGCAAAACCTTCTATTTCTTTATCTAATAAGGGTTTTATTGCCTCTGGCGTAACATCAGTAAAAGTAAGCCCTGTACCTCCAGTAGTGATGATAACATCAATCTCATCATCAGCGATCCAATCACTTATATACTTTCTAATAATATAAACATTATCCTTGCATATTATTCTATTACTTATATTATGCTTATCTATTTTTACTGAATCAACTAAAAATTGACCACTATCATCATTTTTTATGTCTCGAGTATCAGATACAGTTAACAATGCAATAGAAACCACTTAGTATAAAACAATTAAAATATATGAATTAACTATACATGAAAAATAATGCTAGCCAAATCAAAGTATTATTGTTTGCTGAATTAAGTGAAAAATATGGATGGGATGAACAATATCTTTCTTTAGACCTAATAGAAGATAAAAAAGCAAAATCAATACTAAAACATATTAATATCAATGTAGCTCATCAATCAATAATTGTGGCTATTAATAAAGAAATTTCTAGTCTAGAAGCAACTGTTAAAGATAATGATGAGGTAGCATTCATGCCGATTTTTACAGGTGGATAAAATTAAGTACAAATTCAAAATAGCAACTGATCCTTTTGATCCATATCGAGAAATTGAAAAATGGGAAATCAATAATCAAATGGCTGCAATGTCAATTTTTATTGGACGAGTTAGAGAGATAGATCAATTTGGAAGTCAATTAAAAAGATTAGAAATCCATCACTACAGTGGTTTAACTGAAAAGTTAATCGAAAAGCACTTATCAGAAATTACTAAAAAAATCGAATCTTTTTCTGCGTTAGTTATCCATCGAGTAGGCTTGATTGGTCCACTAGAGCCAATAGTGCTCATAGCAGTTCGTGCTGATAAAAGAGGAATAGCTAATCAATACTGCTCTGAAATTTTAGAGGTAACAAAATTCAAAGTACCTTTCTGGAAAAAGGAGTGGACTGACAAAGGTTCTTCCTGGGTCAAAAATAATACTGTACTTTCAACGTGAACTATAAAATTGTTTTTCTGAAAAGCTGTGCCCAAAGATATGTTCCTTTCTTAAGTAAATCCTTATCAGGTGGTATCTCTATTAACAGATCAGAATCAATTAAAGAAGAAATTTGTGAGGATGATTGTGCAGGTGGAATATCCGCGCATAACTCACCTTGCTGATCTACTTTAAGTTTAGATCTAATCAATTCAGGTCTACCTTTTCTTCTTTTAAGATCAGAGTTAATTCTGATCTTAAATCTAAAGGGTGTTTCTATATTCTTCACTCCACTAAAAACTTGAAATACGGGCCACAAAATTTGCAAACAAATTACTACTGCAGACACAGGATTACCAGGTAAACCAAAAAATGGAATATCTTGACCAATAAAACCAAAGGCAAAGGGTCTACCAGGCTTTAAAAAAAGCTTCCAGAACTTTATTTCTCCAATTTCATTAATAATATTTTTAATATAGTCTTTTTTCCCAACGGAAATTCCACCTATGGAAATTACAATTTGATTATTTTTTGCAAGTTCAATAAGAGAATTCTTTAATTTGAATTTATCATCTGCTTGAATTTGTATTTCATTGATATCATATCCAAGATTTTTTATAATACTTTTAATTAAAAAACTATTACTTTCCCAGATTAATCCAGTTGATTTATCTATACCAGGTTTGATTAATTCATCGCCTGAAATAAGTAATCCTATTTTGAAAGATTTAAACACACTAATATAACTTATTCCACAACTAGCAAGTAATCCAATAATACTAGGAGTAATTTTTTGACCCTTAGCTAATACGATATCTCCTTCCGATAATTGATCATTAAAAGGTCTAATCCAAGTACTATTCGTTAAGTCGTCTATGAGATGTATTTTCTCAAAAGAGCTATCTTTTATCATTTCTGTCTTTATCTGTTCTAAAGGAATAACCCAAGAGCATTCATCAGGAACTAATGAACCAGTGCTTATAGCAATGGCTTCACCTTCAGAAAGATTTTTAGTGTAAGGTTTACCAGCGGATGAATCTCCAACAACTTTCCAATATTGTCCTTTCTGAGGCTTGGCAGAATGACTAACCGCGTAACCATCCATTATGGAGGCTCTAAAGCCGGGAATATTCTGTTTTACAAAAATATCTGTTGAAGAAATTTTTTCTAAGGAATCTTCTAAAGGAATACTTTCGAAAGGAATAGTAAAATTATCTAAAACGTTCTTGATTTCCTTTAAAACTTCTTTTCTAGCTTCTTCTATTTTTAATCCCTCCCTTAAAAAAGGCTCTTTAGTCATCAAAAAATTAATTAGTTTCTCTCCTAAGGATACCTTTTTTGCCTCCTTTTTTTTCTAAAAGTCGAATTGAATTTATTGTTAAAAAAGGATCGATAGCTTTAAGCATATCGTAAATAGTTAGTAATCCTATAGAGACCGCCGTAAGTGCTTCCATCTCTACACCAGTTTGAGCATTAGTTTTACATAATGCAGTAATTTTTATCGCTCTTTTTTTATTACATAGATCTATATCAATCCTGATATTACTTAAACTTAATAAGTGACAAAGTGGGATTAATTCCGAAGTTTTTTTAGATGCATTAATTGCAGCAAATCTTGCAGCAGCAAATAAATCTCCTTTTTTTATATTGCCGTCTTTAACATTATCAAATGCTTCCACACTTAAATCAATATATCCTTCAGCGAGAGCTTCTCTAGGAGTGCTTATTTTCTCAGAAATATCAACTATAAACATATCGCCCTTCTCATTTAAATGAGTTAGGTTTGAATCCATTTTCTTATTTATGATTAATTATAATGATAAATAAAAAATTATGATTAATTATTATATGTTAGAGAATAATAAAATTCACAAATAAGTTATTATGGTTAAATTAAATCCGTAGGTTTTGACTTGGAACAATCAAGCCACTGTTTTGAATTTGAAGATGAATTTATTAGTGATCTAAGATGTATACCTTTATGCGTTCGTAGGAAACTTGATCTTATCGGTTTAAAACTAAAACTTCAACATTGGCAGGAGTTAAATCACGATGATAAAAGAAAAATAGTTTATTGGTCAGATTCGATTGACGACTTAGATGGATTGAAATCCTATTTGATTAGTAAAACTAGTCGTAGTCGTATAGGTCAAGCAAAAGAAATTTTAATTTCAAAAGATGAGCCCTGGTTATTATCGGGTACAGTCCCAGAATTTATTGATGTTGAAGCAAGCAAATATACATTTCAGATCTCTCAGAAAATATGGTCTAATTTGAGCGAACTTGAAAGGTTCGCGCTATGTAAACTTGCAAGACCTGGACATGAACACCGAAATCTAATTAAAGCTTTTAAAGAAATATTAATCAATAATGATTCTTAGAAATTATAGAGATTTCGAATAATGAAGATTAGATCGACTAAATTAATATATAATTTATGTTTTCATGATAACAAAATAAATATTTATTCAAGTTTTATGCTAGTTTCTAATTTAGAGAAAAATAAATTATCATTTTAGATAGTTCTACTAAGAAAGAACTCAAAGCTTGTATTCTCTCTGGGGGGCAAAGTACCAGAATGGGTAAAGATAAGGCACTATTAAAACATCATGAAGGCGATAGCTGGTTATCACATAAATTAAATATCCTGAAAAAACTGGACTTAGAAACTATCGTCTTAACTAATCATCAATCTCATATAAATGAAATTAGTGAATTTCATAAAGTAAATATATTATTTGATAAAGAACCTTTCCATGGACCACTAAATTGTATGGAGTTTTTATATTCAAAATTTTTAGGAAAATATAACTATATACTCTTAATGCCAGTAGATATGCCTTTCATTAATAGCAAGCATATTGAGGATTTTATCAAGTGTTGGAAAAAAAATAGAGATATAGCACTTATCGCACATAGTAATAAAATGGCTCAACCACTACTTGGCATTTACCCTCTAAATAAAAATAACTTAAATAAGTTAAATGAAAGACTTCAATTAGGTAAAATAAATTTTCAGGGATGGACAAAATCAATTCCTTTTCATTATTATTTTGCCAAAGACAAAGAATTCTTAAATGTCAACTCATTACAAGAACTAAAATCACTAAATTATTATTAAAGGTATGATTAAAGATATTCATGATAGAGAGTTAAAAGTTTTAAGGCTTTCATTAACTAATACATGTAATTTTTCATGTCCATATTGTATGCCAGAAAATAATAGCTGTTTGACTACATTAACTAATAAGCAATTCCTATCAATAATTAAGGTTGCTTGCAAATTAGGAGTAAACTCACTCAGATTAACTGGTGGCGAGCCATTAATAAGCAGCCAGTTGAATAAGCTGATGGAAGCAATTAATACATTAAAGAAAACAAGAAATCATCCTATAAATAATTTAAAAGACATTGCTATAACTACAAATGGATCATTATTAACAAAAGATAGATGTCAAAATTTATTTGATTATGGACTTAACAGAATTACAGTTAGTCTAGATGCTCTAGATCCAAAAATATTTTCAATAATGACAGGAGAGAATAATATGATTTCAGCTAAGAATAAGCTTAATCATGTTCTGCAAGGCATTGATAATGCCATCCAAGCTGGCTTTGATCCATTAGAGGGTCGGCTAAAAATAAATTGTGTCATTAAAAAGAACATAAATGATAATCAGATCTTAAATCTTGTTCACTTTGCTAAAGCTAAATCTATTGAAATTAGATTCATAGAATATATGGATGTAGGAAATAAGAATAATTGGCAAGCTAATGAAGTTCTAAAATCTCACGAATTGATAAGTATAATAAAAAAACATTTTAAAATTAATGAAGCTGGAAGATTAATAGGAAATACAGCCCATAAATGGTATATGAAAGATAGCAATAGTTATATAAGCACTATATCTTCGATATCTAATCCTTTTTGTTCTGACTGCAATAGATTAAGGATTACTAGTGATGGTTTCGCACATACTTGTCTTTTTTCAAACAATGGTTCTGATTTAAAAAAATGGCTCAATCCTTCAATTAATGAAAAAGGCTTAGAAGAATTTCTTGAGACAATATGGCTAATAAGAGATGATAAATATAGTGAAAATAGATTTGATCAATCTGAAAACTCGAAACCACAAAAACCTCATCCTTCAATGTCGTATTTAGGAGGTTAAAATCCATATAAATAAAGAAA-ATGGTATTAACTCTTACATAAATTAAAAAATGTTCTTTGGTAAATTAATTTTCGTATAAATAAAGACAACTGAAGTACTAAAAATCTATGAAATTCGCAATAGTCGTTTCAAAAAAGTGCGCTTTGCTATTAGTTTAGGAATGTTAATGGGTATGACTCATGGTTGGTATGTAAGTAAAGGTTATGCATCTACAAACCAATATAATGATACTTATTTTCAGTCTGAGATTAACCAACTTCCCACCTACTCTTTTTTAAAATCT-AAAAATACAGGATTGAATTTTAA----------TTGATTGAATTTAGAATTATAATAAGTAAAATTTATAAAAGTAACTACAGTCAATACGATTTACTTTTCTATTCATTGA--TTTT-TTTGTATCAATCTGAACCACTTTTAGGAGCCTAAGGCATTATTATGTATTAACTAATACAAAATTCTTCTTTTTAGATCAGCTCGGGTCTTCTTAGAGAACTTTTGCATAGTTCATAACTCTATTCTAATGGATCTCCTTACATACAGAGGTCAAAAATATCTACCTGAAGACATTAAAAATCTTCATTACTCAAACACGAGTTATCTAGATAGGCAAATCAAAGCCAAAATGACTATCAATGAGACTCTATTTTCTTATAGAGGCATAAATTATAAAAAATCAAAGCCTAAAGAGAGCCAAAAGATATAGCAGTCAACTGTTTTTGGAAGAATTTTTAAATACTTTTGTATTACACTGAACAACACTGCTCTGGAAAAGGGATCATAATAAATATGTAGTGAAGACTAC-AAAAACGTTCAACTCGCTCCAGCGAGCCGCAAATCGCCTTAAGCCAAGGAACGGGGAGCTTAAGCTAAAACGATCCAAATTAATCATGTCTACAAGTTCCGCACGAAGCACTGAAAGAAGTGCCATTACTGTTTCAGCAGGATTTTTGGGAGCTTTCATTGTTAGTTCTTTAGCTGTTCAGCTTTTTAGAAGCTACTCCCCTACTGTTCAAAATAAATTAACTACTGTTGACCCAGTAATTGCTAGTCCTGCCACTCTTTGGTCTGAACTGGGAACACGAGATAACATTATTATTAAACAATCAAATACAAAATTAAATACAAATAGTTCAACTTCTATCAATATTCAACCTGTAATAGCCTCTGAGGCAACTTTGTGGTCTCCTCTTTTTATTGATTGATTTTACTAATCTTTAATTGATTAATTGATTCAAATATGATTAATCAGAATTTCGATTATCAGTAAATAATTTAAACTTAGTTCAAGGAAATCAATCCATCCGATATCTAAAT-TTTTGTATTTTTTGCCGCATAATATTAAAGATCTTGAAATCCTCAGACGACTAATTCGTTTTAGTAGCAATAACTACTTAATCAATCAAATAGGTATAAAACTCTCATTTTTTGTATCGACTACTACTTGGTCGGAATATACCGGCTGATTTAATTCTTCAAAACGGTTTGATTTTTTACCGTTTTCAATAGGCAAAC-TTTTTAAGCCTT-CTTTCTTACTTTTT-AATTTCAATGCTTGGAAATCTTTGGACATTTCAAGGGAGATATCGAACACTTCATCTCACTTGGTTTGCGTTCTTTCTAACTTTTGTTGTTTGGTTTAATTTGGCTCCCCTTGCTACGACTGTTAAGGCAGACTTGGGGCTCACTTTGGGTCAAATTCGAACTGTAGCTATCTGTAATGTTGCATTAACAATTCCAGCGAGAGTCCTCATCGGAATGCTTCTAGATAAATTTGGACCACGTAAAACATACTCAAGCCTTCTCATTTTTTCGGTAGTTCCATGCTTACTTTTCGCCTCAGCAGAAACTTTTAATCAATTAGTTATCGCTCGCTTATTACTTTCAATTGTAGGAGCAGGATTTGTAATTGGTATTCGGATGGTGGCTGAATGGTTCCCACCTAAAGAAATCGGTCTAGCAGAAGGAATATATGGAGGTTGGGGTAATTTTGGCTCAGCTTTCTCGGCTCTGACAATGGTTGCCATTGCTGGGTTACTTTCTTTTTCAGGTGGATTTGAATTACCAACAGGTGCCGTTCTTAACTGGCGAGGTGCTATCGCTGGCAGTGGTGTGATTTCAGCATTGTATGGCATCTTTTATTTCTTTAATGTCAGAGATACTCCTCCTGGAAAAATTTATCAGCGTCCAACTAAAACAGCTGGTCTAGAAGTCACTTCTATGCGAGATTTTTGGGGGCTTTTGGGTATGAATGTGCCTTTTGTAGCCATACTTTCTGTTTTATGTTGGAGGTTAAAGAAAGTTGGTTTCCTTGATGAGGGAACATATCCATTAGCTCTTTTCGCTGTTTTAATTTGGTTCGCTTTTCAGACCTGGGGGATTATTCGTACAAACTCAGAGTTAATTGCAGGAACTAAAATTTATCCAAAAGAAGACCGTTATGAATTTAAACAAGTAGCCATTCTTGAACTCACATATATTGTTAATTTTGGTTCTGAGCTGGCAGTTGTTTCAATGTTACCTACTTTTTTTGAGACAACATTTGATTTACCAAAAGCAACAGCAGGTATTCTCGCCTCCTCCTTTGCTTTCGTTAACCTTGTTGCACGTCCAGCTGGAGGTCTAATTTCTGACAAGCTCGGAAGTAGAAAAAATACTATGAGTTTTCTAACCGGAGGACTTGGAATTGGATACCTGGTCATGAGTTGGATCAAACCTGGTACTTTTTCAGGTATAAGTGGAATTGTCGTCGCATTGTTCATAACAATGCTTGCTTCCTTTTTTGTTCAAGCAGGGGAAGGCGCTACTTTTGCTCTAGTACCACTTGTTAAACGAAGAGTTACTGGACAGGTCGCTGGTCTTGTTGGTGCCTATGGCAACGTAGGAGCAGTAACTTATTTAACTATTTTTAGTCTTCTACCTATGTGGATGAGTGGAGGTGGAGAAGCGACAGCAGAGATAATTGCTAATTCCAATAGTGCCTTTTTCCAAATCTTAGGAATAGCAGGGCTGATAGTTGCATTCATGTGCTTTTTCTTTCTTAAAGAACCAAAAGGATCCTTCGATGAATTACATGAAGGGGAAATTGCTTAAAATATTAATTAATTTCCAATCAAAACCTTGGG----TAACTACCCAAGGTTTTATTTTCTTATCTCATTAAATTGAGATGACAGAGAAAATTGAAAATTTAACTACTCAATGTCCATATTGCGGCGTTGGATGTGGTCTAGAAATGCAACCACCAGCTGAAATCGGAAAAGCAGTCCGTAGAGATGCAGATGGTTATCCGATGTGGAGGTCTAAAGGCGATCGCAATCATCCATCCAACCTTGGACAAATATGTATTAAAGGTGCAACCGTAGGAGAAACCTTGTCTCCGGGGAGATTAAAGCAACCTCTGTATCGAGATAATTTAAATGATAAATATCAACCGATTAGCTGGAGTGAAGCTACAGATAAGATAGTTTCACAAATCAAAAAAAGTTTAATCAAAAAAGGTCCAAACTCTATAGCAATGTATGGTTCTGGACAATTTCATACTGAAGACTACTATATTGCTCAAAAATTACTCAAAGGAGCTTTAGGTACAAATAATTTTGATGCAAATTCAAGACTATGTATGAGCTCAGCTGTCGCTGGATATAATTTAAGTCTTGGATCAGATGGTCCTCCCTGTTGTTATGAAGATCTTGATCACTACACCGTTGCATTCCTCATTGGCACTAATACAGCGGAATGCCATCCAGTACTTTTTCAACGTCTACTCAAAAGGAAAAAACAACATCAAGATAAAGTAAAAATTATTGTTATAGATCCCAGATTAACAGACACTGCAAAAGCTGCTGACATTTATCTACCTATTGCTCCAGGCAGTGACTTAGCCCTGTTATATGGTATTGCCAATTTAGTTCTGAAAAAGAATGGACAAAATGCAGAATTTATTAAAAATCATACAGATAAATATTCAGAATTCTTAGCGATTATAAAAAATTGGACTCCTAGAAAAGTTGCTCGCTTTTGTGGTATCCCAGAAAAAAAATTAGAAGAAGTAGCTAATATGTTTAATCATCGCGAAAGGGTACTAAGTCTTTGGTCAATGGGTGTAAATCAACGCAGAGAAGGTACTGCAGTTGTTGGCGGACTTATCAATCTACATCTTCTCACGGGACAAATCGGGAAAGAGGGAGCTGGACCTTTTTCACTTACTGGCCAACCAAATGCTATGGGAGGACGTGAAGCAGGAGGCCTATCTCATCTACTTCCTGGTTATCGAAATGTTGCCAATAAAAAACATAGACAAGTCGTCGAAAATCACTGGAATTTTCCGGCTGGAAGTATCTCTGAAGAACCAGGTTTAAACGCCTGGCAACAAATTGAAGCAATGGAAAAAGGAGAAATAGATCTTTGGTGGGTTGCTGCAACTAACCCACTTGTAAGCATGCCTGATCTAAATCGAGTAAAAGCCGCAATAAAAAACTGTTCACTAGTTGTTTTATCCGAAGCATATGAAGATACTGAAACCTCTCATTATGCCCATCTATTATTGCCCGCTGCACAATGGAGTGAGAAAGCCGGTGTGATGACTAATTCAGAAAGGCGAATCACGTATTGCCCAGCTTTTCGTCCATGCTTTGGGCAAAGTCGTCCCGATTGGGAGATCTTTGCTGAAGTAGGCCAAAAACTTGGATTTATTGATCAGTTTACTTATGATTCTTCTTCTGAGGTATATTCAGAGTTTACAGCTCTGACAAGTGGTCGTCTCTGTGAAAGTTCGGGACTTAATCATGAATTACTAAAAAGTATTGGTCCCCAACAGTGGCCATTTCCAAAAGGGAGTAATCCTACAAAAGAAGCTAAGCGACTTTATGAAGATAAAAGATTTGCAACACCTAATGGTCGAGCCCAATTTTACACTAAGCAACCTATGGGAGTCGCTGAACCTCCATGCGATATGTACCCGTTAGTCTTAACTGTTGGGCGTTACCTAGGACAATGGCATACCATGACTCGTACTGGGAAAGTAAATCGTCTCAATAAAATGCACCCTGAACCATTACTTGAAATTCATCCTATGGATGCAAAAGATATGAATATCAAAGATGGTGAGTTATCTGCTCTTAATTCTCGTAGAGGACATCTTACGGTACGTGTAAAAGAAACCGATCGTATACGTCGAGGCACAGTTTTTCTCCCAATGCATTGGGGCTTCACTCAAACAAATCACTGTGAAACAAATAACTTGATGCATGAACAATCATGTCCCGTATCTAAACAGCCTGAACTAAAAGCAAGTGCTGTAATTGTGGCTCCAGTGAATCCTGTCAATCAACCAATTGAAAATGATAAAAAAGGATTTGTTAAATACGTAAAAGAAATCGTCAATATTCAATAAAAAATTGGGGACAACACTTCCTTTTGAG-AAAAAATTCCTATGCCGAAAAACTACGAAGAATTTAAAACCTATTTAAAAAAAATAGGTAGTGGTGAGTTTACAGGAAAAAGTCTTACTCGCGAAGAAACTAAGGCAGCTATCAAACTGATGCTAAAAGAAGAAGCAAGTGCAGCACAAATTGGTGGCTTCATGATTGCACATAGAATTAGACGTCCTATCCCTGAAGAATTAGCCGGGATGATTGACGCCTATATAGAACTAGGACCAAAAATTAAATCACCTAGTAATCAACGTCAACCTATATTTTTTGGGATGCCTTTTGATGGTCG-AAAAAAAACTGCACCTATATATCCTCTAACAACTTTACTATTACTTACGCAGAAACAGCCTGTTATTTTGCATGGTGGTTCTCGTATGCCTGTGAAATACGGCGTTACTCATAACGAACTCTTTCAAGCGCTAGGATTAAATTTAACCGGTCTATCCATTAAACAACTGCAAAGTTTTTTCAACCAGAACGACCTTGCCTTAATACATCAGCCAAATCATTTTCCACTAGCTGAAAATTTAATTCCTTATAGAGATCAAATAGGTAAGCGCCCACCTCTAGCAAGTATGGAATTAATCTGGACATGTCATCAAGGAAGTCATCTACATATAAGTGGCTATGTTCATTCTCCTACTGAAGAAAGACATTGGAAGACCTTAGAGCTTATGGGAGAACAAAATGTGATTACTATCAAAGGACTGGAAGGTGGAATAGATCTTTCAATAAGTCGTTCATCAACAATTGGACAGTACAAAAATCAACATGGAACTAGA
>AG-402-B05
ATTAACGATGTAATTAAAAATCTAATTCCGGAAAGAAACAGTATAAGAGATAAAAAATATCTAAGTAAGGTATCAGTAATATTCAAGTTACCTCCAACAATTGTAGAGGGAATTGAAACTAATAGAATTGGTATTAAAAAATTAAATAATGTATATTTTTTCAAATGGCCATCACCACAAAATCTTATTGAATTTAATGTTGATGCTGCCAGATTCAAAATTAAAGCTGTTGGCTTGATAAGTGGAACTGGCTTATCAAATATGACCATACACGCTATATAACCTGATGCACCAGCATGACCAACAATCGAATAAAGAAAAGCAATTAATGCTATCCCAATGAAATAAAGCACTTTTTTAATCCATATCTTTATTCCATCTATTTTTTTAATCTATTAATTAAATTTATCAAATTACATGGTTTAGTATCACTGTTTAGTTGATATTTTATTATTTGATTCCATGCAGTATTTACTGCATCTAAAGATCCTGGCAAACTAAAGATAAAAGTTCCATTTGCCACACCTGCAATACATCTACTTTGCAAGGTGCTCGTACCAATTTTCTTAAATGATGTATATCTAAAGATTTCCGCAAAACCTTCTATTTCTTTATCTAATAAGGGTTTTATTGCCTCCGGCGTAACATCAGTAAAAGTAAGCCCTGTGCCTCCAGTAGTGATAATAACATCAATCTCATCATCAGCTATCCAATCACTTATATACTTTCTAATAATATAAACATTATCCTTGCATATTATTCTATTACTTATATTATGTTTATCTATTTTTACTGAATCAACTAAAAATTGACCACTATCATCATTTTTTATGTCTCGAGTATCAGATACAGTTAACAATGCAATAGAAACCACTTAGTATAAAACAATTAAAATATATGAATTAACTATACATGAAAAATAATGCTAGCCAAATCAAAGTATTATTGTTTGCTGAATTAAGTGAAAAATATGGATGGGATGAAAAATATCTTTCTTTAGACCTAATAGAAGATAAAAAAGCAAAATCTATACTAAAATATATTAATATCAATGTAGCTCACCAATCAATAATTGTGGCTATTAATAAAGAAATTTCTAGTCTAGAAGCAACTGTTAAAGATAATGATGAGGTAGCATTCATGCCGATTTTTACAGGTGGATAAAATTAAGTACAAATTCAAAATAGCAACTGATCCTTTTAATCCATATCGAGAAATTGAAAAATGGGAAATTAATAATCAAATGGCTGCAATGTCAATTTTTATTGGACGAGTTAGAGAGATAAATCAATTTGGAAGTCAATTAAAACAATTAGAAATCCATCACTACAGTGGTTTAACTGAAAAGTTAATCGAAAAGCACTTATCAGAAATTACTAAAAAAATCGAATCTTTTTCTGCGTTAGTTATCCATCGAGTAGGCTTCATTGATCCACTAGAGCCAATAGTGCTCATAGCAGTTCGTGCTGATAAAAGAGGAATAGCTAATCAATACTGCTCTGAAATTTTAGAGGTAACAAAATTCAAAGTACCTTTCTGGAAAAAGGAGTGGACTGACACAGGTTCTTCCTGGGTCAAAAATAATACTGTACTTTCAACGTGAACTATAAAATTGTTTTTCTGAAAAGCTGTGCCCAAAGATATGTTCCTTTCTTAAGTAAATCCTGTTCAGGTGGTATCTCTATTAACAGATCAGAATCAATTAAAGAAGAAATTTGTGAGGATGATTGTGCAGGTGGAATATCCGCGTATAACTCACCTTGCTGATCTACTTTAAGTTTAGATCTAATCAATTCAGGTCTACCTTTTCTTCTTTTAAGATCAGAGTTAATTCTGATCTTAAATCTAAGGGGTGTTTCTATGTTCTTCACTCCACTAAAAACTTGAAATACGGGCCACAAAATTTGCAAACAAATTACTACTGCAGACACAGGATTACCAGGTAAGCCAAAAAATGGAATATCTTGACCAATAAAACCAAAGGCAAAGGGTCTACCAGGCTTTAAAAAAAGCTTCCAGAACTTTATTTCTCCAATTTCATTAATAATGTTTTTAATATAGTCTTTTTTTCCAACGGAAATTCCACCTATGGAAATTACAATTTGATTATTTTTTGCAAATTCAATAAGAGAATTCTTTAATTTGAATTTATCGTCTGCTTGAATTGATAGTTCATTGATATCATATCCAAGATTTTTTATAATACTTTTAATTAAAAAACTATTACTTTCCCAGATTAATCCAGTTGTTTTATCTATACCAGGTTTGATTAATTCATCGCCTGAAATAAGTAATCCTATTTTGAAAGATTTAAACACACTAATATAACTCATTCCACAACTAGCAAGTAATCCAATAATACTAGGAGTAATTTTTTGACCCTTCGCTAATACGATATCTCCTTCCGATAATTGATCATTAACAGGTCTAATCCAAGTACTATTGGTTAAGTCGTCTATGAGATGTATTTTCTCAAAAGAGCTATCTTTTATCATTTCTGTCTTTATCTGTTCTAAAGGAATAACCCAAGAGCATTCATCAGGAACTAATGAACCAGTGCTTATAGCAATGGCTTCACCTTCAGAAAGATTTTTAGTGTAAGGTTTACCAGCGGATGAATCTCCAACAACTTTCCAATATTGTCCTTTCTGAGGTTTGGCAGAATGACTAACCGCGTAACCATCCATTATGGAGGCTCTAAAGCCGGGAATATTCTGTTTTACAAAAATATCTGTTGAAGAAATTTTTTCTAAGGAATCTTCTAAAGGAATACTTACGAAAGGAATAGTAAAATTATCTAAAACGTTCTTGATTTCCTTTAAAATTTCTTTCCTAGCTTCTTCTACTTTTAATCCCTCCCTTAAAAAAGGCTCTTGAGTCATCAAAAAATTAATTAGTTTCTGTCCTCAGGATACCTTTCTTGCCTCCTTTTTTTTCTAAAAGTCGAATTGAATTTATTGTTAAAAAAGGATCGATAGCTTTAAGCATATCGTAAATAGTTAGTAATCCTATAGACACCGCCGTAAGTGCTTCCATCTCTACACCAGTTTGAGCATTAGTTTTACATAATGCAGTGATTTTTATCGCTCTTTTTTTATTACATAGATCTATATCAATCCTTATATTACTTAAACTTAATAAGTGGCAAAGTGGGATTAATTCCGAAGTTTTTTTAGATGCATTAATTGCAGCAAATCTTGCAGCAGCAAATAAATCTCCTTTTTTTATATTGCCGTCTTTAACGTTATCAAATGCTTCCACACTTAAATCAATATATCCTTCAGCGAGAGCTTCTCTAGGAGTGCTTATTTTCTCAGAAATATCAACTATAAACATATCGCCCTTCTCATTTAGATGAGTTAGGTTTGAATCCATTTTCTTATTTATGATTAGTTATAATGATAAAAAAAAAATAATGATTAATTATTATATGTTAGAGAATAGTAAAATTCAAAAATAAGTTATTATGGTTAAATTAAATCCGTAGGTTTTGACTTGGAACAATCAAGCCACTGTTTTGAATTTGAAGATGAATTTATTAGTGATCTAAGATGTATACCTTTATGCGTTCGTAGGAAACTTGATCTTATCGGTTTAAAACTAAAACTTCAACATTGGCAAGAGTTAAATCACGATGATAAAAGAAAAATAGTTTATTGGTCAGATTCGATTGACGACTTAGATGGATTGAAATCCTATTTGATTAGTAAAACTAATCGTAGTCGTATAGGTCAAGCAAAAGAAATTTTAATTTCAAAAGATGAGCCCTGGTTGTTATCGGCTACAGTCCCAGACTTTATTGATGTTGAAGCAAGCAAATATACACTTCAGATCTCTCAGAAAATATGGTCTAATTTGAGCGAACTTGAAAGGTTCGCTCTATGTAAACTTGCAAGACCTGGACATGAACACCGAAATCTTATTAAAGCTTTTAAAGAAATATTAATCAATAATGATTCTTAGAAATTATAGAGATTTCGAATAATGAAGATTAGATCAATTAAATTAATATATAGTTTATGTTTTCATGATAACAAAATAAATATTTATTCATGTTTTATGCTAGTTTCTAAATTAGAGAAAAATAAATTATCATTTTAGATAGTTCTACTAAGAAAGAACTCAAAGCTTGTATTCTCTCTGGGGGGCAAAGTACCAGAATGGGTAAAGATAAGGCACTATTAAAACATCATGAAGGCGATAGCTGGTTATCACATAAATTAAATATTCTGAAAAAACTGGACTTAGAAACTATCCTCTTAACTAATCATCAATCTCATATAAATGAAATTAGTGAATTTCATAAAGTAAATATATTATTTGATAAAAAACCTTTCCATGGACCACTAAATTGTATGGAGTTTTTATATTCAAAATTTTTAGGAAAATATGACTATATACTCTTAATGCCAGTAGATATGCCTTTCATTAATAGCAAGCATATTGAAGATTTTATAAAGTATTGGCAAAAAAATAGAGATATAGCTCTTATCGCACATAGTAATAAAATGGCTCAACCTCTACTTGGTATTTATCCTCTAAATCAAGCTAACTTAAATAAATTAAATGAAAGACTTCAATTAGGTAAAATAAACTTTCAGGGATGGACAAAATCAATTCCTTTTCATTATTATTTTGCCAAAGACAAAGAATTCATAAATGTCAACTCATTAAAAGAACTAAAATCACTAAATTATTATTAAAG-TATGATGAAAGATATTCATGATAGAGAGTTAAAAGTTTTAAGGCTTTCATTAACTAATAAATGTAATTTTTCATGTCCATATTGTTTGCCAGAAAATAATAGCTGTTTGACTACATTAACTAATAAGCAATTCCTATCAATAATTAAGGTTGCTTGCAAATTAGGAGTAAACTCACTCAGATTAACTGGGGGAGAGCCATTAATAAGCAGTCAGTTGAATAAGCTGATGGAAGCAATTAATACATTAAAGAAAACAAGAAATCATCCTATTAATAATTTAAAAGACATTGCTATAACTACAAATGGATCATTATTAACAAAAGATAGATGTCAAGATTTATTTGCTTATGGACTCAACAGGATCACAGTTAGTCTAGATGCCCTAGATCCAAAAATATTTTCAATAATGACAGGAGATAATAATATGATTTCAGCTAAGAATAAGCTGAATCATGTTCTCCAAGGCATTGATAATGCTATCCAAGCAGGCTTTGATCCATTAGAGGGTCAGTTGAAAATAAACTGTGTCATCAAAAAGAACATAAATGATAATCAGATCATAAATCTTGTTCGCTTTGCTAAAGCTAAATCTATTGAAATTAGATTCATAGAATATATGGATGTAGGAAATAAGAATAATTGGCAAGCTAATGAGGTTCTAAAATCTCACGAATTGATAAGTATAATAAAACAACATTTTAAAATTAATGAGGCTGGAAGATTAAAAGGTAATACAGCCCATAAATGGTATATGAAAGATAGCAATAGCTTCATAAGTACTATATCTTCGATATCTAATCCTTTTTGTTCTGACTGCAATAGATTAAGGATTACTAGTGATGGTTTCGCACATACTTGCCTTTTTTCAAACAATGGTTCTGATTTAAAAAAATGGCTCAATCCATCAATTAATGAAAAAGGCTTAGAAGAATTTCTTGAGACAATATGGCTAATAAGAGATGATAAATATAGTGAAAATAGATTTAATAAATCTGAGAACTCGAAACCACAAAAACCTCATCCTTCAATGTCTTATTTAGGAGGTTAAAATCCATATGCACAAA-AAA-ATGGTATTAACTAGTACATAAATTAAAAAATATTCTTTTGAAAATTTATTTTCGTATAAATAAAGACAACTGAAGTACTAAAAATCTATGAAATTCGCAATAGTCGTTTCAAAAAAGTGCGCTTTGCTATTAGTTTAGGAATGTTAATGGGTATGACTCATGGTTGGTATGTAAGTAAAGGTTATGCATCTACAAACCAATATAATGATACTTATTTTCAGTCTGAGGTTAACCAACTTCCCACCTACTCTTTTTTGAAATCT-AAAAATACAGGATTGAGTTTTAA----------TTGATTTAATTTAGAATTATAATAAGTAAAATTTATAAAAGTAACTACAGTCAATACAATTTACTTTTCTGTTCATTGA---TTT-TTTGTATCAAGATGAACCACTTTTAAGAGCTTAAAGCATTATTATGTATTAACTAATACAAAATTCTTCTTTTTAGATCAGCTCGGTTCTTCTAT-AGAACTTTTGCATAGTTCATCACTCTATTATCATGGATCTCCTTACATACAGAGGTCAAAAATATCTACCTGAAGACATTAAAAATCTTCACTACTCAAACACGAGTTATCTAGATAGGCAAATCAAAGCCAAAATGACCATCAATGAGACTCTATTTTCTTATAGAGGCACAAATTATAAAAAATCAAAATATACAGAAAGGTAAAAGATGTAGCAGTCAAATATTT-TGGAAGAATTTTTAAATACTTTTGTATTACGCTGAACAACACTGCTCTTAAAAGATAATCATAATAAATTTGTAGTCATTACTAC-AAAAACGTTCAACTCGCTTCAGCGAGCCGCAAACCGCCTTAAGCCAAGGAACGGGGGACTTAAGCTAAAACAATCCAAATTAAACATGCCTACAAGCTCCATACGAAGTACTGAAAAAAGTGCAATTACTGTTTCAGCAGGATTTTTAGGAGCATTCATTATTAGTTCTTTAGCTGTTCAGCTTTTTAGAAGCTATTCCCCTGCTGTTCAAAATAAATTAACTACTGTTGACCCAGTAATTGCTAGTCCTGCCACTCTTTGGTCTGAACTGGGGACACGAGATAACATTATTATTAAAC------------AATTAAATACAAATAGTTCAAGTTCTATCAATATTGAACCTGTAATAACCTCTGAGGCAACTTTATGGTCTCCTCTTTTTGTTGATTGATTTTACTCATCTTCAATTGATTAATTGATGCAAGTATGATGAATGAGAATTTAGATTATCAGCAAAAATTTTAAACTGAATTCAAGAAAATCAATACATTCGATATCT-AATATTTTGTATTTTTTGCCATATAGTATTCAAGATCTTGAAATTATCAAACAAATAATTCGTTTTAGTAGCAATAACTACTTAATTAAACAAATAGGTATAAAACTCTCATTTTTTGTATCGACTACTACTTAGTCGGAGTATGTCGGCTGATTTAATTTTTCAAAACGGTTAGATTTTTTACCGTTTTTAATAGGCGAAC-TTTTTAAGCCTT-CTTTCTTACTATTT-AATTTCAATGCTTGGCAATCTTTGGACATTTCAAGGGAGATATCGAACACTTCATCTCACTTGGTTTGCCTTCTTTCTAACTTTTGTTGTTTGGTTTAATTTGGCTCCCCTTGCTACGACTGTTAAGGCAGACTTGGGGCTCACTTTGGGTCAAATTCGAACTGTAGCTATCTGTAATGTTGCATTAACAATTCCAGCGAGGGTACTCATCGGAATGCTTCTAGATAAATTTGGACCACGTAAAACATACTCAAGCCTTCTCATTTTTTCGGTAGTTCCATGCTTACTTTTCGCCTCAGCAGAAACTTTTAATCAATTAGTTATCGCTCGCTTATTACTTTCAATAGTAGGTGCAGGATTTGTAATTGGTATTCGGATGGTGGCTGAATGGTTCCCACCTAAAGAAATCGGTCTAGCAGAAGGAATATATGGAGGTTGGGGTAATTTTGGCTCAGCTTTCTCGGCTCTGACAATGGTTGCCATTGCTGGGTTACTTTCTTTTTCAGGTGGATTTGAATTACCAACAGGTGCCGTTCTTAACTGGCGAGGTGCTATCGCTGGCAGTGGTGTGATTTCAGCATTGTATGGCATCTTTTATTTCTTTAATGTCAGAGATACTCCTCCTGGAAAAATTTATCAGCGTCCAACTAAAACAGCTGGTCTAGAAGTCACTTCTATGCGAGATTTTTGGGGGCTTTTGGGTATGAATGTGCCGTTTGTAGCCATACTTTCTGTTTTATGTTGGAGGTTAAAGAAAGTTGGTTTCCTTGATGAGGGAACATATCCATTAGCTCTTTTCGCTGTTTTAATTTGGTTCGCTTTTCAGACCTGGGGGATTATTCGTACAAACTCAGAGTTAATTGCAGGAACTAAAATTTATCCAAAAGAAGACCGTTATGAATTTAAACAAGTAGCCATTCTTGAACTCACATATATTGTTAATTTTGGTTCTGAGCTGGCAGTTGTTTCAATGTTACCTACTTTTTTTGAGACAACATTTGATTTACCAAAAGCAACAGCAGGTATTCTCGCCTCCTCCTTTGCTTTCGTTAACCTTGTTGCACGTCCAGCTGGAGGTCTAATTTCTGACAAGCTCGGAAGTAGAAAAAATACTATGAGTTTTCTAACCGGAGGACTTGGAATTGGATACCTTGTCATGAGTTGGATCAAACCTGGTACTTTTTCAGGTATAAGTGGAATTATCGTCGCATTGTTCATAACAATGCTTGCTTCCTTCTTTGTTCAAGCAGGGGAAGGCGCTACTTTTGCTCTAGTACCACTTGTTAAACGAAGAGTTACTGGACAGGTCGCTGGTCTTGTTGGTGCCTATGGCAACGTAGGAGCAGTAACTTATCTAACTATTTTTAGTCTTCTACCTATGTGGATGAGTGGAGATGGAGAAGCGACAGCAGAGATAATTGCTAATTCCAATAGTGCCTTTTTCCAAATCTTAGGAATAGCAGGGCTGATAGTTGCATTCATGTGCTTTTTCTTTCTTAAAGAACCAAAAGGATCCTTCGATGAATTACATGAAGGGGAAATTGCTTAAAATATTAATGAATTTCCAATCAAAACCTTGGG----TAACTACCCAAGGTTTTATTTTCTTATCTCATTAAATTGAGATGACAGAGAAAATTGAAAATTTAACTACTCAATGTCCATATTGCGGCGTTGGATGTGGTCTAGAAATGCAACCACCAGCTGAAATCGGAAAAGCAGTCCGTAGAGATGCAGATGGTTATCCGATGTGGAGGTCTAGAGGCGATCGCAATCATCCATCCAACCTTGGACAAATATGTATTAAAGGTGCAACCGTAGGAGAAAGCTTGTCTCCAGGGAGATTAAAGCAACCTCTGTATCGAGATAATTTAAATGATAAATATCAACCGATTAGCTGGAATGAAGCTACAGATAAGATAGTTTCACAAATCAAAAAAAGTTTAATCAAAAAAGGTCCAAACTCTATAGCGATGTATGGTTCTGGACAATTTCATACTGAAGACTACTATATTGCTCAAAAATTACTCAAAGGAGCTTTAGGTACAAATAATTTTGATGCAAATTCAAGACTATGTATGAGCTCAGCAGTCGCTGGATATAATTTAAGTCTTGGATCAGATGGTCCTCCCTGTTGTTATGAAGATCTTGATCACTACACCGTTGCATTCCTCATTGGCACTAATACAGCGGAATGCCATCCAGTACTTTTTCAACGTCTACTCAAAAGGAAAAAACAATATCAAGATAAAGTAAAAATTATTGTTATAGATCCCAGATTAACAGACACTGCAAAAGCTGCTGACATTTATCTACCTATTGCTCCAGGTAGTGACTTAGCCCTGTTATATGGTATTGCCAATTTAGTTCTGAAAAAGAATGGACAAAATGCAGAATTTATTAAAAATCATACAGATAAATATTCAGAATTCTTAGCGATTATAAAAAATTGGACTCCTAGAAAAGTTGCTCGCTTTTGTGGTATCCCAGAAAAAAAATTAGAAGAAGTAGCTAATATGTTTAATCATCGCGAAAGGGTACTAAGTCTTTGGTCAATGGGTGTAAATCAACGCAGAGAAGGTACTGCAGTTGTTGGCGGACTTATCAATCTACATCTTCTCACGGGACAAATCGGGAAAGAGGGAGCTGGACCTTTTTCGCTTACTGGCCAACCAAATGCTATGGGAGGACGTGAAGCAGGAGGCCTATCTCATCTACTTCCTGGTTATCGAAATGTTGCCAATAAAAAACATAGACAAGTCGTCGAAAATCACTGGGATTTTCCGGCTGGAAGTATCTCTGAAGAACCAGGTTTAAACGCCTGGCAACAAATTGAAGCAATGGAAAAAGGAGAAATAGATCTTTGGTGGGTTGCTGCAACTAACCCACTTGTAAGCATGCCTGATCTAAATCGAGTAAAAGCCGCAATAAAAAACTGTTCACTAGTTGTTTTATCCGAAGCATATGAAGAGACTGAAACCTCTCATTATGCCCATCTATTATTGCCCGCTGCACAATGGAGTGAGAAAGCCGGTGTGATGACTAATTCAGAAAGGCGAATCACTTATTGCCCAGCTTTTCGTCCATGCTTTGGTCAAAGTCGTCCCGATTGGGAGATATTTGCTGAAGTAGGCCAAAAACTTGGATTTATTGATCAGTTTACTTATGATTCTTCTTCTGAGGTATATTCAGAGTTTACAGCTCTGACAAGTGGTCGTCTCTGTGATAGTTCGGGTCTTAATCATGAATTACTAACAAGTGTTGGTCCCCAACAATGGCCATTTTCAAAAGGAAGTAATCCTACGAAAAAAGCCAAGCGACTTTATGAAAATAAAAAGTTTGAGACACCTAATGGTCGAGCCCAGTTTTACACTAAACAACCTCTGGGAATCGCTGAGCCTCCATGCGATATGTACCCGTTAGTCTTAACTGTTGGGCGTTACCTCGGACAATGGCATACCATGACTCGTACTGGAAAAGTAAATCGACTTAAAAAAATGCACCCTGAACCATTACTTGAAATTCATCCTATGGATGCAAAAAATATGAATATTAAAAATGGTGAGTTATCTGCTGTTAATTCTCGTCGAGGACATCTTACAGTACGTGTAAAAGAAACTGATCGTATACGTCGAGGCACGGTTTTTCTCCCAATGCACTGGGGCTTCACTCAAACTAATCATTGTGAGACAAACAACTTGATGCATGAACAATCATGTCCCATATCTAATCAGCCTGAACTAAAAGCAAGCGCTGTAATTGTGGCTCCAGTGAATCCAGTCAATCAACCAATTGAAAACAATGAAAAAGGATTTGTTAAATACGTAAAAGAAATCGTAAATATGAAATAAAAAATAGAAAACAATACTTCCTATTGAG-AAATAACTTCTATGTCGAATAATTACGAAGAATTTAAAACCTATTTAAAAAAAATAGGTAGTGGTGAGTTTACAGGAAAAAGTCTTACTCGCGAAGAAACTAAATCAGCTCTCAAGCTGATGCTAAAAGAAGAAGCAAGTGCAGCACAAATTGGTGGCTTTATGATTGCACATAGAATTAGACGTCCTATCCCTGAAGAATTAGCTGGGATGATTGATGCCTATATAGAACTAGGACCCAAAATTCAATCAACCAGCAATCAACGTCAACCTATATTTTTTGGGATGCCTTTTGATGGGCGAAAAAAAAACAGCGCCAATTTACCCTCTAACAACTTTACTATTACTAACTCAGAAACAGCCTGTTATTTTGCATGGTGGTTCTCGTATGCCAGTGAAATACGGCGTTACTCATCACGAACTCTTTCAAGCCTTAGGAATAAATTTAACTGGTCTATCCATAGAACAACTACAAAGTTTTTTCAACCATAACGACCTAGCTTTAATACATCAGCCAGATCATTTTTCGCTAGCTGAAAATTTAATTCCTTACAGAGATCAAATAGGTAAGCGACCACCTCTAGCAAGTATGGAATTAATCTGGACATGTCATCAAGGAAATCATCTACATATAAGTGGCTATGTTCATTCACCTACTGAAGAAAGACATTGGAAGACCTTAGAGCTTATGGGAGAACAAAATGTGATGACTATCAAAGGACTGGAAGGTGGAATAGATCTTTCAATTAGTCGTTCATCAACAATTGGACAGTACAAAAATCAACATGGAACTAGA
>AG-363-M20
ATTAACGATGTAATTAAAAATCTAATTCCGGAAAGAAACAGTATAAGAGATAAAAAATATCTAAGTAAGGTATCAGTAATATTCAAGTTACCTCCAACAATTGTAGAGGGAATTGAAACTAATAGAATTGGTATTAAAAAATTAAATAATGTATATTTTTTCAAATGGCCATCACCACAAAATCTTATTGAATTTAATGTTGATGCTGCCAGATTCAAAATTAAAGCTGTTGGCTTAATAAGTGAAACTGGCTTATCAAATATAACCATACACGCTATATAACCTGATGCACCAGCATGACCAACAATCGAATAAAGAAAAGCAATTAATGCTATACCAATGAAATAAAGCACTCTTTTAATCCATATCTTTATTCCATCTATTTTTTTAATCTATTAATTAAATTTATCAAATTACATGGTTTAGTATCACTATTTAGTTGATATTTTATTATTTGATTCCATGCAGTATTTACTGCATCTAAAGATCCTGGCAAACTAAAGATAAAAGTTCCATTTGCCACACCTGCAATACATCTACTTTGCAAGGTGCTCGTACCAATTTTCTTAAATGATGTATATCTAAAGATTTCCGCAAAACCTTCTATTTCTTTATCTAATAAGGGTTTTATTGCCTCCGGCGTAACATCAGTAAAAGTAAGCCCTGTACCTCCAGTAGTGATAATAACATCAATCTCATCATCAGCTATCCAATCACTTATATACTTTCTAATAATATAAACATTATCCTTGCATATTATTCTATTACTTATATTATGTTTATCTATTTTTACTGAATCAACTAAAAATTGACCACTATCATCATTTTTTATGTCTCGAGTATCAGATACAGTTAACAATGCAATAGAAACCACTTAATATAAAACAATTAAAATATATGAATTAACTATACATGAAAAATAATGCTAGCCAAATCAAAGTATTATTGTTTGCTGAATTAAGTGAAAAATATGGATGGGATGAAAAATATCTTTCTTTAGACCTAATAGAAGATAAAAAAGCAAAATCTATACTAAAACATATTAATATCAATGTAGCTCACCAATCAATAATTGTGGCTATTAATAAAGAAATTTCTAGTCTAGAAGCAACTGTTAAAGATAATGATGAGGTAGCATTCATGCCGATTTTTACAGGTGGATAAAATTAAGTACAAATTCAAAATAGCAACTGATCCTTTTGATCCATATCGAGAAATTGAAAAATGGGAAATTAATAATCAAATGGCTGCAATGTCAATTTTTATTGGACGAGTTAGAGAGATAGATCAATTTGGAAGTCAATTAAAACAATTAGAAATCCATCACTACAGTGGTTTAACTGAAAAGTTAATCGAAAAGCACTTATCAGAAATTACTAAAAAAATCGAATCTTTTTCTGCGTTAGTTATCCATCGAGTAGGCTTCATTGATCCACTAGAGCCAATAGTGCTCATAGCAGTTCGTGCTGATAAAAGAGGAATAGCTAATCAATACTGCTCTGAAATTTTAGAGGTAACAAAATTCAAAGTACCTTTCTGGAAAAAGGAGTGGACTGACACAGGTTCTTCCTGGGTCAAAAATAATACTGTACTTTCAACGTGAACTATAAAATTGTTTTTCTGAAAAGCTGTGCCCAAAGATATGTTCCTTTCTTAAGTAAATCCTGCTCAGGTGGTATCTCTATTAACAGATCAGAATCAATTAAAGAAGAAATTTGTGAGGATGATTGCGCAGGTGGAATATCCGCGTATAACTCACCTTGCTGATCTACTTTAAGTTTAGATCTAATCAATTCAGGTCTACCTTTTCTTCTTTTAAGATCAGAGTTAATTCTGATCTTAAATCTAAGAGGTGTTTCTATGTTCTTCACTCCACTAAAAACTTGAAATACGGGCCACAAAATTTGCAAACAAATTACTACTGCAGAAACAGGATTACCAGGTAAGCCAAAAAATGGAATATCTTGACCAATAAAACCAAAGGCAAAGGGTCTACCAGGCTTTAAAAAAAGCTTCCAGAACTTTATTTCTCCAATTTCATTAATAATATTTTTAATATAGTCTTTTTTCCCAACGGAAATTCCACCTATGGAAATTACAATTTGATTATTTTTTGCAAGTTCAATAAGAGAATTCTTTAATTTGAATTTATCGTCTGCTTGAATTGATAGTTCATTGATATCATATCCAAGATTTTTTATAATACTTTTAATTAAAAAACTATTACTTTCCCAGATTAATCCAGTTGATTTATCTATACCAGGTTTGATTAATTCATCGCCTGAAATAAGTAATCCTATTTTGAAAGATTTAAACACACTAATATAACTTATTCCACAACTAGCAAGTAATCCAATAATACTAGGAGTAATTTTTTGACCCTTCGCTAATACGATATCTCCTTCCGATAATTGATCATTAACAGGTCTAATCCAAGTACTATTCGTTAAGTCGTCTATGAGATGTATTTTCTCAAAAGAGCTATCTTTTATCATTTCTGTCTTTATCTGTTCTAAAGGAATAACCCAAGAGCATTCATCAGGAACTAATGAACCAGTGCTTATAGCAATGGCTTCACCTTCAGAAAGATTTTTAGTGTAAGGTTTACCAGCAGATGAATCTCCAACAACTTTCCAATATTGTCCTTTCTGAGGTTTGGCAGAATGACTAACCGCGTAACCATCCATTATGGAGGCTCTAAAGCCGGGAATATTCTGTTTTACAAAAATATCTGTTGAAGAAATTTTTTCTAAGGAATCTTCTAAAGGAATACTTACGAAAGGAATAGTAAAATTATCTAAAACGTTCTTGATTTCCTTTAAAATTTCTTTCCTAGCTTCTTCTACTTTTAATCCCTCCCTTAAAAAAGGCTCTTGAGTCATCAAAAAATTAATTAGTTTCTCTCCTCAGGATACCTTTTTTGCCTCCTTTTTTTTCTAAAAGTCGAATTGAATTTATTGTTAAAAAAGGATCGATGGCTTTAAGCATATCGTAAATAGTTAGTAATCCTATAGACACCGCCGTAAGTGCTTCCATCTCTACACCAGTTTGAGCATTAGTTTTACATAATGCAGTGATTTTTATCGCTCTTTTTTTATTACATAGATCTATATCAATCCTGATATTACTTAAACTTAATAAGTGACAAAGTGGGATTAATTCCGAAGTTTTTTTAGATGCATTAATTGCAGCAAATCTTGCAGCAGCAAATAAATCTCCTTTTTTTATATTGCCGTCTTTAACGTTATCAAATGCTTCCACACTTAAATCAATATATCCTTCAGCGAGAGCTTCTCTAGGAGTGCTTATTTTCTCAGAAATATCAACTATAAACATATCGCCCTTCTCATTTAAATGAGTTAGGTTTGAATCCATTTTCTTATTTATGATTAGTTATAATGATAAATAAAAAATAATGATTAATTATTATATGTTAGAGAATAACAAAATTCACAAATAAGTTATTATGGTTAAATTAAATCCGTAGGTTTTGACTTGGAACAATCAAGCCACTGTTTTGAATTTGAAGATGAATTTATTAGTGATCTAAGATGTATACCTTTATGCGTTCGTAGGAAACTTGATCTTATCGGTTTAAAACTAAAACTTCAACATTGGGAAGAGTTAAATCACGATGATAAAAGAAAAATAGTTTATTGGTCAGATTCGATTGACGACTTAGATGGATTGAAATCCTATTTGATTAGTAAAACTAGTCGTAGTCGTATAGGTCAAGCAAAAGAAATTTTAATTTCAAAAGATGAGCCCTGGTTGTTATCGGGTACAGTCCCAGACTTTATTGATGTTGAAGCAAGCAAATATACATTTCAGATCTCTCAGAAAATATGGTCTAATTTGAGCGAACTTGAAAGGTTCGCTCTATGTAAACTTGCCAGACCTGGACATGAACACCGAAATCTTATTAAAGCTTTTAAAGAAATATTAATCAATAATGATTCTTAGGAATTATAGAGATTTCGAAAAATGAAAATTAGATCAATTAAATTAATATATAGTTTATGTTTTCATGATAACAAAATAAATATTTATTCATGTTTTATGCTAGTTTTTAAATTAGAGAAAAATAAATTATCATTTTAGATAGTTCTACTAAGAAAGAACTCAAAGCTTGTATTCTCTCTGGGGGACAAAGTACCAGAATGGGTAAAGATAAGGCACTATTAAAACATCATGAAGGCGATAGCTGGTTATCACATAAATTAAATATTCTGAAAAAACTGGACTTAGAAACTATCCTCTTAACTAATCATCAATCTCATATAAATGAAATTAATGAATTTCATAAAGTAAATATATTATTTGATAAAAAACCTTTCCATGGACCACTAAATTGTATGGAGTTTTTATATTCACAATTTTTAGGAAAATATGACTATATACTCTTAATGCCAGTAGATATGCCTTTCATTAATAGCAAGCATATTGAAGATTTTATAAAGTATTGGCAAAAAAATAGAGATATAGCTCTTATCGCACATAGTAATAAAATGGCTCAACCTCTACTTGGTATTTATCCTCTAAATCAAGCTAACTTAAATAAATTAAATGAAAGACTTCAATTAGGTAAAATAAACTTTCAGGGATGGACAAAATCAATTCCTTTTCATTATTATTTTGCCAAAGACAAAGAATTCATAAATGTCAACTCATTAAAAGAACTAAAATCACTAAATTATTATTAAAG-TATGATGAAAGATATTCATGATAGAGAGTTAAAAGTTTTAAGGCTTTCATTAACTAATAAATGTAATTTTTCATGTCCATATTGTTTGCCAGAAAATAATAGCTGTTTGACTACATTAACTAATAAGCAATTCCTATCAATAATTAAGGTTGCTTGCAAATTAGGAGTAAGCTCACTCAGATTAACTGGGGGAGAGCCATTAATAAGCAGTCAGTTGAATAAGCTGATGGAAGCAATTAATACATTAAAGAAAACAAGAAATCATCCTATTAATAATTTAAAAGACATTGCTATAACTACAAATGGATCATTATTAACAAAAGATAGATGTCAAGATTTATTTGCTTATGGACTCAACAGGATCACAGTTAGCCTAGATGCCCTAGATCCAAAAATATTTTCAATAATGACAGGAGATAAAAATTTGATTTCAGCTAAGAATAAGCTGAATCATGTTCTCCAAGGCATTGATAATGCCATCCAAGCAGGCTTTGATCCATTAAAGGGTCAGCTGAAAATAAACTGTGTCATCAAAAAGAACATAAATGATAATCAGATCATAAATCTTGTTCGCTTTGCTAAAGCTAAATCTATTGAAATTAGATTCATAGAATATATGGATGTAGGAAATAAGAATAATTGGCAAGCCAATGAAGTTCTCAAATCTCACGAATTGATAAATATAATAAAACAACATTTTAAAATTAATGAGGCTGGAAGATTAAAAGGTAATACAGCCCATAAATGGTATATGAAAGATAGCAATAGCTTCATAAGTACTATATCTTCGATATCTAATCCTTTTTGTTCTGACTGCAATAGATTAAGGATTACTAGTGATGGTTTCGCACATACTTGCCTTTTTTCAAACCATGGTTCTGATTTAAAAAAATGGCTCAATCCATCAATTAATGAAAAAGGCTTAGAAGAATTTCTTGAGACAATATGGCTAATAAGAGATGATAAATATAGTGAAAATAGATTTGATAAGCCTGAGAACTCGAAAACACAAAAACCTCATCCTTCAATGTCGTATTTAGGAGGTTAAACTCCATATGCAAAAAAGAATATGGTATTAACTAGTACATAAATTAAAAAATGTTCTTTTGAAAATTAATTTTCGTATAAATAAAGACAACTTACTATCTGAAAATCTAAGAAATTCTGGGTAGTTATTTAAAAAAAGTGCGCTTTGCTATTAGTTTAGGAATGTTAATGGGTATGACTCATGGTTGGCATGTAAGTAAAAGTTATGCAACAACAAACCAATTTAATGATACGTATTTTCAGTCGGAGGTTAACCAACTTCCTGCCTACTCTTTTTTGAAATCT-AAAAATACCGGATGGAGTTTTAA----------TTGATTTCATATAGAATGACAATAAGTAAAATTTATAAAATTAACTACAGTCAATAAATTTTATTTTTCTATTCATTGATTCTTTCTTTTTATCAATGTGAACCACTTTTAGGAGCTTGAAGCATTATTATGTATTCATTAATATAAAATTCTTCTTTTTAGATCAGGTCAGGTCTTGTTTGAGAAGTTTTGCATACTTCATTACTTTATTCTCATGGATCTCCTTACATACAGAGGTCAAAAATATCTACCTGAAGACATTAAAAATCTTCACTACTCAAACACGAGTTATCTAGATAGGCAAATCAAAGCCAAAATGACGATCAATGAGACTCTATTTTCTTATAGAGGCATCAATTATAAAAAATCAAAACATACAGAAAGGTAAAAGATGTAGCAGTCAAATA-TT-TGGAAGAATTTTTAAATACTTTTGTATTACGCTGAACAACACCGCTCTTAAAAGAGAATCATAATAAATTTGTAGTCATTACTAC-AAAAACGTTCAACTCGCTTCGGCGAGCCGCAAACCGCCTTAAGCCAAGGAACGGGGGGCTTAAGCTAAAACGATCCAAATTAGACATGCCTACAAGTTCCATACAAAGCACTGAAAAAAGTGCTATTACTGTTTCAGCAGGATTTTTAGGAGCATTCATTATTAGTTCTTTAGCTGTTCAGCTTTTTAGAAGCTATTCTCCTGCTGTTCAAAATAAATTAACTACTGTTGACCCAGTAATTGCTAGTCCTGCCACTCTTTGGTCTGAACTGGGGACTCGAGATAACATTATTATTAAGCAATCAAATACAAAATTAAATACAAATAGTTCAAGTTCTATCAATATTGAACCTGTAATAACCTCTGAGGCAACTTTATGGTCTCCTCTTTTTGTTGATTGATTTTGCTCATCTTCGATTGATTAATTGATGCAAATATGATGAATGAGAATTTAGATTATCAGTAAAAATTTTAAACTGAATTCAAGAAAATCAGTACATTCGATATCTAAATATTTTGTATTTTTTGAAACATAGTATTCAAGATCTTGAAATCCTCAGATAAATAATTAGTTTTAGTAGCAATAACTACTTAATGAAACAAATAAGTATAAAACTCCCTTTTTTTGTATCGACTACTACTTAGTCGGAGTATGCCTGCTGATTTAATTTTTCAAAACGGTTAGATTTTTTACTGTTTTTAATAGGCAAAC-TTTTTAAGCCTT-CTTTCTTACTTTTT-AATTTCAATGCTTGGCAATCTTTGGACATTTCAAGGGAGATATCGAACACTTCATCTCACTTGGTTTGCGTTCTTTCTAACTTTTGTTGTTTGGTTTAATTTGGCTCCCCTTGCTACGACTGTTAAGGCAGACTTGGGGCTCACTTTGGGTCAAATTCGAACTGTAGCTATCTGTAATGTTGCATTAACAATTCCAGCGAGAGTCCTCATCGGAATGCTTCTAGATAAATTTGGACCACGTAAAACATACTCAAGCCTTCTCATTTTTTCGGTAGTTCCATGCTTACTTTTCGCCTCAGCAGAAACTTTTAATCAATTAGTTATCGCTCGCTTATTACTTTCAATTGTAGGTGCAGGATTTGTAATTGGTATTCGGATGGTGGCTGAATGGTTCCCACCTAAAGAAATCGGTCTAGCAGAAGGAATATATGGAGGTTGGGGTAATTTTGGCTCAGCTTTCTCGGCTCTGACAATGGTTGCCATTGCTGGGTTACTTTCTTTTTCAGGCGGATTTGAATTACCAACAGGTGCCGTTCTTAACTGGCGAGGCGCTATCGCTGGCAGTGGTGTGATTTCAGCATTGTATGGCATCTTTTATTTCTTTAATGTCAGAGATACTCCTCCTGGAAAAATTTATCAGCGTCCAACTAAAACAGCTGGTCTGGAAGTCACTTCGATGCGAGATTTTTGGGGGCTTTTGGGTATGAATGTGCCGTTTGCAGCCATACTTTCTGTTTTATGTTGGAGGTTAAAGAAAGTTGGTTTCCTTGATGAGGGAACATATCCATTAGCTCTTTTCGCTGTTTTAATTTGGTTCGCTTTTCAGACCTGGGGGATTATTCGTACAAACTCAGAGTTAATTGCAGGAACTAAAATTTATCCAAAAGAAGACCGTTATGAATTTAAACAAGTAGCCATTCTTGAACTAACATATATTGTTAATTTTGGTTCTGAGCTGGCAGTTGTTTCAATGTTACCTACTTTTTTTGAGACAACATTTGATTTACCAAAAGCAACAGCAGGTATTCTCGCCTCCTCCTTTGCTTTCGTTAACCTTGTTGCACGTCCAGCTGGAGGTCTAATTTCTGACAAGCTCGGAAGTAGAAAAAATACTATGAGTTTTCTAACCGGAGGACTTGGAATTGGATACCTTGTCATGAGTTGGATCAAACCTGGTACTTTTTCTGGTATAAGTGGAATTATCGTCGCATTGTTCATAACAATGCTTGCTTCCTTTTTTGTTCAAGCAGGGGAAGGCGCTACTTTTGCTCTAGTACCACTTGTTAAACGAAGAGTTACTGGACAGGTAGCTGGTCTTGTTGGTGCCTATGGCAACGTAGGAGCAGTAACTTATCTAACTATTTTTAGTCTTCTACCTATGTGGATGAGTGGAGGTGGAGAAGCGACAGCAGAGATAATTGCTAATTCTAATAGTGCCTTTTTCCAAATCTTAGGTATAGCAGGGCTGATAGTTGCATTCATGTGCTTTTTCTTTCTTAAAGAACCAAAAGGATCCTTCGATGAATTACATGAAGGGGAAATTGCTTAAAATATTAATGAATTTCCAATCAAAACCTTGGG----TAACTACCCAAGGTTTTATTTTCTTATCTCATTAAATTGAGATGACAGAGAAAATTGAAAATTTAACTACTCAATGTCCATATTGCGGCGTTGGATGTGGTCTAGAAATGCAACCACCAGCTGAAATCGGAAAAGCAGTCCGTAGAGATGCAGATGGTTATCCGATGTGGAGGTCTAGAGGCGATCGCAATCATCCATCCAACCTTGGACAAATATGTATTAAAGGTGCAACCGTAGGAGAAACCTTGTCTCCAGGGAGATTAAAGCAACCTCTGTATCGAGATAATTTAAATGATCAATATCAACCGATTAGCTGGAATGAAGCTACAGATAAGATAGTTTCACAAATCAAACAAAGTTTAATCAAAAAAGGTCCAAACTCTATAGCGATGTATGGTTCTGGACAATTTCATACTGAAGACTACTATATTGCTCAAAAATTACTCAAAGGAGCTTTAGGTACAAATAATTTTGATGCAAATTCAAGACTATGTATGAGCTCAGCTGTCGCTGGATATAATTTAAGTCTTGGATCAGATGGTCCTCCATGTTGTTATGAAGATCTTGATCACTACACCGTTGCATTCCTCATTGGCACTAATACAGCGGAATGCCATCCAGTACTTTTTCAACGTCTACTCAAAAGAAAAAAACAACATCAAGATAAAGTAAAAATTATTGTTATAGATCCCAGATTAACAGACACTGCAAAAGCTGCAGACATTTATCTACCTATTGCTCCAGGCAGTGACTTAGCCCTGTTATATGGTATTGCCAATTTAGTTCTGAAAAAGAATGGACAAAATGCAGAATTTATTAAAAATCATACAGATAAATATTCAGAATTCTTAGCGATTATAAAAAATTGGACTCCTAGAAAAGTTGCTCGCTTTTGTGGTATCCCAGAAAAAAAATTAGAAGAAGTAGCTAATATGTTTAATCATCGTGAAAGGGTACTCAGTCTTTGGTCAATGGGTGTAAATCAACGCAGAGAAGGTACTGCAGTTGTTGGCGGACTTATCAATCTACATCTTCTCACGGGACAAATCGGGAAAGAGGGAGCTGGACCTTTTTCGCTTACTGGCCAACCAAATGCTATGGGAGGACGTGAAGCAGGAGGCCTATCTCATCTACTTCCTGGTTATCGAAATGTTGCCAATAAAACACATAGACAAGTCGTCGAAAATCACTGGGATTTTCCGGCTGGAAGTATCTCTGAAGAACCAGGTTTAAACGCCTGGCAACAAATTGAAGCAATGGAAAAAGGAGAAATAGATCTTTGGTGGGTTGCTGCAACTAACCCACTTGTAAGTATGCCTGATCTAAATCGAGTAAAAGCCGCAATAAAAAACTGTTCACTAGTTGTTTTATCCGAAGCATATGAAGATACTGAAACCTCTCATTATGCCCATCTATTATTGCCCGCTGCACAATGGAGTGAGAAAGCCGGTGTGATGACTAATTCAGAAAGGCGAATCACTTATTGCCCAGCTTTTCGTCCATGCTTTGGTCAAAGTCGTCCCGATTGGGAGATATTTGCTGAAGTAGGCCAAAAACTTGGATTTATTGATCAGTTTACTTATGATTCTTCTTCTGAGGTATATTCAGAGTTTACAGCTCTGACAAGTGGTCGTCTCTGTGATAGTTCGGGTCTTAATCATGAATTACTAACAAGTGTTGGTCCCCAACAATGGCCATTTTCAAAAGGAAGTAATCCTACGAAAAAAGCCAAGCGACTTTATGAAAATAAAAGGTTTGAGACACCTAATGGTCGAGCCCAGTTTTATACTAAACAACCTCTGGGAATCGCTGAGCCTCCATGCGATATGTACCCGTTAGTCTTAACTGTTGGGCGTTACCTCGGACAATGGCATACCATGACTCGTACTGGAAAAGTAAATCGACTTAATAAAATGCACCCTGAACCATTACTTGAAATTCATCCTATGGATGCAAAAAATATGAATATTAAAGATGGTGAGTTATCTGCTCTTAATTCTCGTCGAGGACATCTTACAGTACGTGTAAAAGAAACTGATCGTATACGTCGAGGCACAGTTTTTCTCCCAATGCACTGGGGCTTCACTCAAACTAATCATTGTGAGACAAACAACTTGATGCATGAACAATCATGTCCGATATCTAAACAGCCTGAACTAAAAGCAAGCGCTGTAATTGTGGCTCCAGTGAATCCAGTCAATCAACCAATTGAAAACAATGAAAAAGGATTTGTTAAATACGTAAAAGAAATCGTAAATATGAAATAAAAAATAGAAAACAATACTTCCTATTGAG-AAATAACTCCTATGTCGAATAATTACGAAGAATTTAAAACCTATTTAAAAAAAATAGGTAGTGGTGAGTTTACAGGAAAAAGTCTTACTCGCGAAGAAACTAAATCAGCTCTCAAGCTGATGCTAAAAGAAGAAGCAAGTGCAGCACAAATTGGTGGCTTTATGATTGCACATAGAATTAGACGTCCTATCCCTGAAGAATTAGCTGGGATGATTGACGCCTATATAGAACTAGGACCCAAAATTCAATCACCCAGCAATCAACGTCAACCTATATTTTTTGGGATGCCTTTTGATGGGCG-AAAAAAAACAGCGCCAATTTACCCTCTAACAACTTTACTATTACTAACTCAGAAACAGCCTGTTATTTTGCATGGTGGTTCTCGTATGCCAGTGAAATACGGCGTTACTCATCACGAACTCTTTCAAGCCTTAGGAATAAATTTAACTGGTCTATCCATAGAACAACTGCAAAGTTTTTTCAACCATAACGACCTAGCTTTAATACATCAGCCAGATCATTTTCCGCTAGCTGAAAATTTAATTCCTTACAGAGATCAAATAGGTAAGCGACCACCTCTAGCAAGTATGGAATTAATCTGGACATGTCATCAAGGAAATCATCTACATATAAGTGGCTATGTTCATTCACCTACTGAAGAAAGACATTGGAAGACCTTAGAGCTTATGGGAGAACAAAATGTGATGACTATCAAAGGACTGGAAGGTGGAATAGATCTTTCAATTAGTCGTTCATCAACAATTGGACAGTACAAAAATCAACATGGAACTAGA
>AG-402-E17
ATTAACGATGTAATTAAAAATCTAATTCCGGAAAGAAACAGTATAAGAGATAAAAAATATCTAAGTAAGGTATCAGTGATATTCAAGTTACCTCCAACAATTGTAGAGGGAATTGAAACTAATAGAATTGGTATTAAAAAATTAACTAATGTATATTTTTCTAAATGACCATCACCACAAAATCTTATTGAATTTAATATTGATGCTGCCAGATTCAAAATTAAAGCTGTTGGCTTGATAAGTGAAACTGGCTTATCAAATATGACCATACAGGCTATATAACCTGATGCACCAGCATGACCAACAATCGAATAAAGAAAAGCAATTAATGCTATCCCAATGAAATAAAGCAATCTTTTAATCCATATCTTT-TTCCATCTATTTTTTTAATCTATTAATTAAATTTATCAAATTACATGGTTTAGTGTCACTATTTAGTTGATATTTTATTATTTGATTCCATGCAGTATTTACTGCATCTAAAGATCCTGGCAAACTAAAGATAAAAGTTCCATTTGCCAAGCCTGCAATACATCTACTTTGCAAGGTGCTCGTGCCAATTTTCTTAAATGATGTATATCTAAAGATTTCCGCAAAACCTTCTATTTCTTTATCTAATAAGGGTTTTATTGCCTCCGGCGTGACATCAGTAAAAGTAAGACCTGTACCTCCAGTAGTGATAATAACATCAATCTCATCATCAGCTATCCAATCACTTATATACTTTCTAATAATATAAACATTATCCTTGCATATTATTCTATTACTTATATTATGTTTATCTATTTTTACTGAATCAACTAAAAATTGACCACTATCATCATTTTTTATGTCTCGAGTATCAGATACAGTTAACAATGCAATAGAAACCACTTAGTATAAAACAATTAAAATATATGAATTAACTATACATGAAAAATAATGCTAGCCAAATCAAAGTATTATTGTTTGCTGAATTAAGTGAAAAATATGGATGGGATGAACAATATCTTTCTTTAGACCTAATAGAAGATAAAAAAGCAAAATCTATACTAAAACATATTAATATCAATGTAGCTCACCAATCAATAATTGTGGCTATTAATAAAGAAATTTCTAGTCTAGAAGCAACTGTTAAAGATAATGATGAGGTAGCATTCATGCCGATTTTTACAGGTGGATAAAATTAAGTACAAATTCAAAATAGCAACTGATCCTTTTGATCCATATCGAGAAATTGAAAAATGGGAAATTAATAATCAAATGGCTGCAATGTCAATTTTTATTGGACGAGTTAGAGAGATAGATCAATTTGGAAGTCAATTAAAAAAATTAGAAATCCATCACTACAGTGGTTTAACTGAAAAGTTAATCGAAAAGCACTTATCAGAAATTACTAAAAAAATCGAATCTTTTTCTGCGTTAGTTATCCATCGAGTAGGCTTCATTGATCCACTAGAGCCAATAGTGCTCATAGCAGTTCGTGCTGATAAAAGAGGAATAGCTAATCAATACTGCTCTGAAATTTTAGAGGTAACAAAATTCAAAGTACCTTTCTGGAAAAAGGAGTGGACTGACAAAGGTTCTTCCTGGGTCAAAAATAATACTGTACTTTCAACGTGAACTATAAAATTGTTTTTCTGAAAAGCTGTGCCCAAAGATATGTTCCTTTCTTAAGTAAATCCTTATCAGGTGGTATCTCTATTAACAGATCAGAATCAATTAAAGAAGAAATTTGTGAGGATGATTGTGCAGGTGGAATATCCGCGTATAACTCACCTTGCTGATCTACTTTAAGTTTAGATCTAATCAATTCAGGTCTACCTTTTCTTCTTTTAAGATCAGAGTTAATTCTGATCTTAAATCTAAAGGGTGTTTCTATATTCTTCACTCCACTAAAAACTTGAAATACGGGCCACAAAATTTGCAAACAAATTACTACTGCAGACACAGGATTACCAGGTAAACCAAAAAATGGAATATCTTGACCAATAAAACCAAAGGCAAAGGGTCTACCAGGCTTTAAAAAAAGCTTCCAGAACTTAATTTCTCCAATTTCATTAATAATATTTTTAATATAGTCTTTTTTCCCAACGGAAATTCCACCTATGGAAATTACAATTTGATTATTTTTTGCAAGTTCAATAAGAGAATTCTTTAATTTGAATTTATCATCTGCTTGAATTGATATTTCATTGATATCATATCCAAGATTTTTTATAATACTTTTAATTAAAAAACTATTACTTTCCCAGATTAATCCAGTTGATTTATCTATACCAGGTTTGATTAATTCATCGCCTGAAATAAGTAATCCTATTTTAAAAGATTTAAACACACTAATATAACTTATTCCACAACTAGCAAGTAATCCAATAATACTAGGAGTAATTTTTTGACCCTTCGCTAATACGATATCTCCTTCCGATAATTGATCATTACAAGGTCTAATCCAAGTACTATTCGTTAAGTCGTCTATGAGATGTATTTTCTCAAAAGAGCTATCTTTTATCATTTCTGTCTTTATCTGTTCTAAAGGAATAACCCAAGAGCATTCATCAGGAACTAATGAACCAGTGCTTATAGCAATGGCTTCACCTTCAGAAAGATTATTAGTGTAAGGTTTACCAGCGGATGAATCTCCAACAACTTTCCAATATTGTCCTTTCTGAGGCTTGGCAGAATGACTAACCGCGTAACCATCCATTATGGAGGCTCTAAAGCCGGGAATATTCTGTTTTACAAAAATATCTGTTGAAGAAATTTTTTCTAAGGAATCTTCTAAAGGAATACTTTCGAAAGGAATAGTAAAATTATCTAAAACGTTCTTGATTTCCTTTAAAACTTCTTTTCTAGCTTCTTCTACTTTTAATCCCTCCCTTAAAAAAGGCTCTTGAGTCATCAAAAAATTAATTAGTTTCTCTCCTCAGGATACCTTTTTTGCCTCCTTTTTTTTCTAAAAGTCGAATTGAATTTATTGTTAAAAAAGGATCGATAGCTTTAAGCATATCGTAAATAGTTAGTAATCCTATAGAGACCGCCGTAAGTGCTTCCATCTCTACACCAGTTTGAGCATTCGTTTTACATAATGCAGTGATTTTTATCGCTCTTTTTTTATTACATAGATCTATATCAATCCTGATATTACTTAAACTTAATAAGTGACAAAGTGGGATTAATTCCGAAGTTTTTTTAGATGCATTAATTGCAGCAAATCTTGCAGCAGCAAATAAATCTCCTTTTTTTATATTGCCGTCTTTAACATTAGAGAATGCTTCCACACTTAAATCAATATATCCTTCAGCGAGAGCTTCTCTAGGAGTGCTTATTTTCTCAGAAATATCAACTATAAACATATCGCCCTTCTCATTTAAATGAGTTAGGTTTGAATCCATTTTCTTATTTATTATTAGTTATAATGATAAATAAAAAATAATGATTCATTATTATATGTTAGAGAATAGTAAAATTCACAAATAAGTTATTATGGTTAAATAAAATCCGTAGATTTTGACTTGGAACAATCAAGCCACTGTTTTGAATTTGAAGATGAATTTATTAGTGATCTAAGATGTATACCTTTATGCGTTCGTCGGAAACTTGATCTTATCGGTTTAAAACTAAAACTTCAACATTGGCAGGAGTTCAATCAGGATGATAAAAGAAAAATAGTTTATTGGTCAGATTCGATTGACGACTTAGATGGATTGAAATCCTATTTGATTAGTAAAACTAGTCGTAGTCGTATAGGTCAAGCAAAAGAAATTTTAATTTCAAAAGATGAGCCCTGGTTGATATCGGGTACGGTCCCAGAATTTATTGATGTTGAAGCAAGTAAAAATACATTTCAGATCTCTCAGAAAATATGGTCTAATTTGAGCGAACTTGAAAGGTTCGCTCTATGTAAACTTGCAAGACCTGGCCATGAACACCGAAATCTTATTAAAGCTTTTAAAGAAATATTAATCAATAATGATTCTTAGAAATTATAGAGATTTAGAATAATGAAGATTAGATCGATTAAGTTAATATATAATTTATGTTTTCATGATAACAAAATAAATATTTATTCAAGTTTTATGCTAGTTTTTAATTTAGAGAAAAATAAATTATCATTTTAGATAGTTCTACTAAGAAAGAACTCAAAGCTTGTATTCTCTCTGGGGGGCAAAGTACCAGAATGGGTAAAGATAAGGCACTATTAAAACATCATGAAGGCGATAGCTGGTTATCACATAAATTAAATATCATGAAAAAACTGGACTTAGAAACTATCCTCTTAACTAATCATCAATCTCATATAAATGAAATTAGTGCATTTCATAAAGTAAATATATTATTTGATAAAAAACCTTTCCATGGACCACTAAATTGTATGGAGTTTTTATATTCAAAATTTTTAGGAAAATATAACTATATACTCTTAATGCCAGTAGATATGCCTTTCATTAATAGCAAGCATATTGAAGATTTTATCAAGTGTTGGAAAAAAAATAGAGATATAGCACTTATCGCACATAGTAATAAAATGGCTCAACCACTACTTGGCATTTATCCTCTAAATCAAAATAACTTAAATAAGTTAAATGAAAGACTTCAATTAGGTAAAATAAATTTTCAGGGATGGACAAAATCAATTCCTTTTCATTATTATTTTGCCAAAGACAAAGAATTCTTAAATGTCAACTCATTACAAGAACTAAAATCACTAAATTATTATTAAAGGTATGATTAAAGATATTCATGATAGAGAGTTAAAAGTTTTAAGGCTTTCATTAACTAATACATGTAATTTTTCATGTCCATATTGTATGCCAGAAAATAATAGCTGTTTGACTACATTAACTAATAAGCAATTCCTATCAATAATTAAGGTTGCTTGCAAATTAGGAGTAAACTCACTCAGATTAACTGGTGGAGAGCCATTAATAAGCAGCCAGTTGAATAAGCTGATGGAAGCAATTAATACATTAAAGAAAACAAGAAATCATCCTATAAGTAATTTAAAAGACATTGCTATAACTACAAATGGATCATTATTAACAAAAGATAGATGTCAAGATTTATTTGATTATGGACTCAACAGAATCACAGTTAGTCTAGATGCTCTAGATCCAAAAATATTTTCAATAATGACAGGAGATAATAATATGATTTCAGCTCAAAATAAGCTGAATCATGTTCTCCAAGGAATTGATAATGCCATTCAAGCTGGCTTTGATCCATTAGAGGGTCGGCTAAAAATAAATTGTGTCATAAAAAAGAACATAAATGATAATCAGATCTTAAATCTTGTTCACTTTGCTAAAGCTAAATCTATTGAAATTAGATTCATAGAATATATGGATGTAGGAAATAAGAATAATTGGCAAGCTAATGAAGTTCTAAAATCTCACGAATTGATCAGTATAATAAAAGAACATTTTAAAGTCAATGAAGCTGGAAGATTAATAGGAAATACAGCCCATAAATGGTATATGAAAGATAGCAATAGTTATATAAGCACTATATCTTCGATATCTAATCCTTTTTGTTCTGACTGCAATAGATTAAGGATTACTAGTGATGGTTTCGCACATACTTGTCTTTTTTCAAACAATGGTTCTGATTTAAAAAAATGGCTCAATCCTTCAATTAATGAAAAAGGCTTAGAAGAATTTCTTGAGACAATATGGCTAATAAGAGATGATAAATATAGTGAAAATAGATTTGATCAATCTGAAAACTCTAAACCACAAAAACCTCATCCTTCAATGTCGTATTTAGGAGGTTAAAATCCATATACATAAAGAAA-ATGGTATTAACTCATACATAAATTAAAAAATGTTCTTTTGAAAATTAATTTTCGTATAAATAAAGACAACTGAAGTACTAAAAATCTATGAAATTCGCAATAGTCGTTTCAAAAAAGTGCGCTTTGCTATTAGTTTAGGAATGTTAATGGGTATGACTCATGGTTGGTATGTAAGTAAAGGTTATGCATCTACAAACCAATATAATGATACTTATTTTCAGTCTGAGATTAACCAACTTCCCACCTACTCTTTTTTGAAATCT-AAAAATACAGGATTGAATTTTAA----------TTGATTTAATTTAGAATTTAAATAAGTAAAATTTATAAAAGTAACTACAGTCAATACGATTTACTTTTCTGTTCATTGATTTTTT-TTTGTATCATTATGAACCACTTTTAGGAGCTTAAAGCATTATTATGTATTAACTAATACAAAATTCTTATTTTTAGATCAGCGCAGGTCTTCTTTGAGAACTTTTGCATAGTTCATCACTCTATTCTCATGGATCTCCTTACATACAGAGGTCAAAAATATCTACCTGAAGACATTAAAAATCTTCATTACTCAAACACGAGTTATCTAGATAGGCAAATCAAAGCCAAAATGACTATCAATGAGACTCTATTTTCTTATAGAGGCATAAATTATAAAAAATCAAAGCCTAAAGAAAGCCAAAAGATATAGCAGTCAACTGTTTGTGGAAGAATTTTTAAATACTTTTGTATTACACTGAACAACAATGCCCTGGGAAAGGGATCATAATAAATATGTAGTGAAGACTAC-AAAAACGTTCAACTCGCTCCAGCGAGCCGCAAATCGCCTTAAGCCAATGAACGGGGAGCTTAAGCTAAAACGATCCAAATTAATCATGTCTACGAGTTCCGCACGAAGCACTGAAAGAAGTGCCATTACTGTTTCAGCAGGATTTTTGGGAGCTTTCATTGTTAGTTCTTTAGCTGTTCAGCTTTTTAGAAGCTACTCCCCTACTGTTCAAAATAAATTAACTACTGTTGACCCAGTAATTACTAGTCCTGCCACTCTTTGGTCTGAACTGGGAACACGAGATAACATTATGATTAAACAATCAAATACAAAATCAAATAAAAACAGTTCAACTTCTATCAATATTCAACCTGTAATAGCCTCTGAGGCAACTTTGTGGTCTCCTCTTTTTATTGATTGATTTTACTAATCTTCAATTCATTAATTGATTCAAATATGATTAATCAGAATTTAGATTATCAGTATAAAATTTAAACTTAATTCAAGAAAATCAATAAATTCTATATATAAAT-TTTTGTATTTTTTACCAGATAATTTTCAACATCTTGAAATCCTCAGACGACTAATTCATTTTGGTAGCAATAACTACTCAATTAAACAAATAAGTATAAAACTCTCGTTTTTTGTATCGACTACTACTTAGTCGGAATATGCCGGCTGATTTAATTCTTCAAAACGGTTTCATTTTTTACCGTTTTCAATAGGCAAAC-TTTTCAAGCCTT-CTTTCTTACTTTTT-AATTTCAATGCTTGGCAATCTTTGGACATTTCAAGGGAGATATCGAACACTTCATCTCACTTGGTTTGCGTTTTTTCTAACTTTTGTTGTTTGGTTCAATTTGGCTCCCCTGGCTACGACTGTTAAGGCAGACTTGGGGCTCACTTTGGGTCAAATTCGAACGGTAGCTATCTGTAATGTTGCATTAACAATTCCAGCGAGAGTGCTCATTGGAATGCTTCTAGATAAATTTGGACCACGTAAAACATACTCTAGTCTTCTCGTATTTTCGGTAGTTCCATGCTTACTTTTCGCCTCAGCAGAAACTTTTAATCAATTAGTTATCGCTCGCTTATTACTTTCAATTGTAGGTGCAGGATTTGTAATTGGTATTCGGATGGTTGCTGAATGGTTCCCACCTAAAGAAATCGGTCTAGCAGAAGGAATATATGGAGGTTGGGGGAATTTTGGCTCGGCTTTCTCGGCCCTGACGATGGTTGCCATTGCTGGGTTACTTTCTTTTTCAGGTGGATTTGAATTACCAACAGGTGCCGTTCTTAACTGGCGAGGTGCTATCGCTGGAAGTGGTGTGATTTCAGCATTGTATGGCATCTTTTATTTCATTAATGTCAGAGATACACCTCCTGGAAAGATTTATCAGCGCCCAACTAAAACAGCTGGTCTAGAAGTCACTTCTATGCGAGATTTTTGGGGGCTTTTGGGTATGAATGTACCTTTTGCAGCCATACTTTCTGTTTTATGTTGGAGGTTAAAGAAAGTTGGTTTCCTTGATGAGGGAACATATCCATTAGCTCTTTTCGCTGTTTTAATTTGGTTCGCTTTTCAGACCTGGGGAATTATTCGTACAAACTCAGAATTAATTGCAGGAACTAAAATTTATCCAAAAGAAGACCGTTATGAATTTAAACAAGTAGCCATTCTTGAACTCACTTATATTGTGAATTTTGGTTCTGAGCTAGCAGTTGTTTCAATGTTACCTACGTTTTTTGAGACAACATTTGATTTACCAAAAGCAACAGCAGGTATTCTCGCCTCCTCCTTTGCTTTCGTTAACCTTGTTGCACGTCCAGCTGGAGGTCTAATTTCTGACAAGCTCGGAAGTAGAAAAAATACTATGAGTTTTCTAACCGGAGGCCTTGGAATTGGATATCTTGTCATGAGTTGGATCAAACCTGGTACTTTTTCAGGTATAAATGGAATTATCGTCGCATTGTTCATAACAATGCTTGCTTCCTTCTTTGTTCAGGCAGGGGAAGGTGCTACTTTTGCTCTAGTGCCACTTGTTAAACGAAGAGTTACTGGACAGGTCGCTGGTCTTGTTGGTGCCTATGGCAACGTAGGAGCAGTCACTTATCTAACTATATTTAGTCTTCTACCTATGTGGATGAGTGGAGGTGGAGAAGCGACAGCAGAGATAATTGCTAAATCCAATAGTGCCTTTTTCCAAATCTTAGGAATAGCAGGGCTGATAGTTGCATTCATGTGCTTTTTCTTTCTTAAAGAACCAAAAGGATCCTTCGATGAATTACATGAAGGGGAAATTGCTTAAAATATCAATCAATTTTCAATCAAAACCTTGGG----TAACTACCCAAGGTTTTATTTTCTTATCTCATTGAATTGAGATGACAGAGAAAATTGAAAATTTAACTACTCAATGTCCATATTGTGGAGTTGGATGTGGTCTAGAAATGCAACCACCAGCTGAAATCGGAAAGGCAGTCCGTAGAGATGCAGATGGTTATCCGATGTGGAGGTCTAGAGGAAATCGCAATCATCCATCCAACCTTGGACAAATATGTATTAAAGGTGCAACCGTAGGAGAAACCTTGTCTCCAGGGAGATTAATTCAACCTCTGTATCGAGATAATTTCAATGATAAATATCAACCGATTAGCTGGAATGAAGCTACAGATAAGATAGTTTCACAAATCAAGAAAAGTTTAATCAAAAAAGGTCCAAACTCTATAGCGATGTATGGTTCTGGACAATTTCATACTGAAGACTACTATATTGCTCAAAAATTACTCAAAGGAGCTTTAGGTACAAATAATTTCGATGCGAATTCAAGACTATGTATGAGCTCAGCTGTAGCTGGATATAATTTAAGTTTTGGATCAGATGGTCCTCCATGTTGTTATGAAGATCTTGATCACTACACCGTTGCATTCCTTATTGGTACTAATACTGCGGAATGCCATCCAGTACTTTTTCAACGTCTACTCAAAAGGAAAAAACAACATCGTGATAAAGTAAAAATTATTGTTATAGATCCAAGATTAACCGACACTGCAAAAGCTGCTGACATTTACCTGCCTATTGCTCCAGGCAGTGACTTAGCTCTGTTATATGGTATTGCCCATTTGGTTCTCAAAAAGAACGGGCAAAATACAGAATTTATTGAAAATCATACAGATAAATATTCAGAATTTTTAGAGATTATAAAAAATTGGACACCAAGAAAAGTTGCTCGCTTTTGTGGTATCCCAGAAAAAAAATTAGAAGAAGTAGCTAATATGTTTAATCATCACGAAAGGGTGCTCAGTCTTTGGTCAATGGGTGTAAATCAACGCAGAGAAGGTACTGCGGTTGTTGGCGGACTTATTAATCTACATCTTCTTACAGGGCAAATTGGGAAAGAAGGAGCAGGACCTTTTTCACTTACTGGCCAACCAAATGCTATGGGAGGACGGGAAGCAGGAGGGCTATCTCATCTACTTCCTGGTTATCGAAATATTTCTAATACGGAGCATAGACAAGTAGTCGAAAATCACTGGGATTTTCCTGCTGGAAGTATCTCTGAAGAACCAGGTTTAAATGCCTGGCAACAAATAGAAGCAATGGAAAAAGGAGAAATAGATCTTTGGTGGGTGGCTGCAACTAACCCACTTGTAAGCATGCCTGATCTAAATCGAGTAAAAGCAGCAATAAAAAACTGTTCACTGGTTGTTTTATCTGAAGCATATATAAATACTGAAACCTCTCATTACGCCCACCTGTTATTGCCCGCTGCACAGTGGAGTGAGAAAGCAGGTGTGATGACTAACTCAGAAAGGCGAATTACTTATTGTCCAGCTTTTCGTCCTTGCTTTGGTCAAAGTCGTGCAGATTGGGAGATCTTTGCTGAAGTAGGCCAAAAACTTGGATTTGTTGATCAGTTTACTTACAATTCTGCTTCTGAGGTATATTCAGAATTCACAGCTCTGACAAGTGGTCGTCTTTGTGATAGTTCGGGACTTAATCATGAATTATTAAAAAGTATTGGTCCCCAACAATGGCCATTTCCAAGAGAGAGTAATCCTACGAAAAAAGCCAAACGACTTTATGAAGATAAAAAGTTTGCGACACCTAATGGTCGAGCCCAGTTTTACACCAAGGAACCTCTGGGAATTGCTGAGCCTCCATGCGATATGTACCCCTTAGTCTTAACGGTTGGGCGTTACCTAGGACAATGGCATACCATGACTCGTACGGGGAAAGTAAATCGACTCAATAAAATGCACCCTGAGCCATTACTTGAAATTCATCCAATGGATGCAAAAGATATGAATATTAAAGATGGTGAGTTATCTGCTCTTAATTCTCGTCGAGGACATCTTACAGTACGTGTAAAAGAAACTGATCGTATACGTCGAGGCACAGTTTTTCTCCCAATGCACTGGGGTTTCACTCAAGCAAATCACTGTGAGACAAATAACCTAATGCATGAACAAGCATGTCCTGTATCTAAACAGCCTGAACTAAAAGCAAGCGCTGTAATTGTAGCTCCAGTGAATCCAATCAATCAACCAATTGAAAACGATGAAAAAGGATTTGTTAAATACGTCAAAGAAATAGTCAATATGCAATAAAAAATGAATAACAAGACTTTCT-TTGAG-AAATAACTCCTATGTCGAACAACTACGAAGAATTTAAACCCTATTTAAAAAAAATTGGTAGTGGTGAGTTTACAGGAAAAAGTCTCACTCGCGAAGAGACTAAAGTAGCTCTCAAGATGATGCTGAGAGAAGAAGCAAGTGCAGCACAAATTGGTGGTTTCATGATTGCACATAGAATTAGACGTCCTATTCCTGAAGAATTAGCCGGGATGATTGATGCCTATATAGAACTAGGACCAAAGATTCAATCACCCAGTAATCAATGTCAACCGATATTTTTTGGAATGCCTTTTGATGGTCG-AAAAAAAACAGCACCTATTTATCCTCTAACAACTTTACTATTACTCAGTCAAAAACAGCCTGTTATTTTGCATGGTGGTTCTCGTATGCCAATGAAATACGGCATTACCCATAACGAACTCTTTCAAGCTTTAGGAATAAATTTAACCGGTCTATCCATAAAACAACTACAAAGTTTTTTCAACCATAACGACCTTGCCTTATTCCATCAGCCAGATCATTTTCCACTAGCTGAAAATTTAATTCCATACAGAGATCAAATAGGTAAGCGACCACCTCTAGCCAGTATGGAATTAATCTGGACATGTCATCAAGGAAATCATCTACATATAAGTGGTTATGTTCATACTCCTACAGAAGAAAGACACTGGAAAACACTTGAGCTGATGGGGGAACAAAATATCATTACTGTCAAAGGACTTGAAGGTGGAATAGATCTTTCAATATGTCGTTCATCAACAATTGGACAATACAACAATCAACATGGAACTAGA
>AG-402-M23
ATTAACGATGTAATTAAAAATCTCATTCCGGAAAGAAACAGTATAAGAGATAAAAAATATCTAAGTAAGGTATCAGAGATATTCAAGTTACCTCCAACAACTGTAGAGGGAATTGAAACTAACAGAATTGGTATTAAAAAATTAACTAATATATATTTTTTTAAATGACCATCACCACAAAATCTGATTGAATTTAATGTTGATGCTGCCAGATTTAAAATTAAAGCTGTTGGCTTGATAAGTGAAACTGGCTCATCAAATATGACCATACAGGCTATATAACCTGATGCACCGGCATGACCAACAATCGAATAAAGAAAAGCAATTAATGCTATCCCAATGAAATATAGCACTGTT-TAATACATATCTTTATTCCATCTATTTTTTTAATCTATTAATTAAATTTATCAAATTACATGGTTTAGTATCACTGTTTAGCTGATATTTTATTATTTGATTCCATGCAGTATTTACTGCATCTAAAGATCCTGGTAAACTAAAGATAAAAGTTCCATTTGCCACACCCGCAATACATCTACTTTGCAAGGTGCTCGTGCCAATTTTCTGAAATGATGTATATCTAAAGATTTCCGCAAAACCTTCTATTTCTTTATCTAATAAGGGTTTTATGGCCTCTGGCGTAACATCAGTATAAGTAAGCCCAGTACCTCCAGTAGTGATAATCACATCAACCTCATTATCAGCTATCCAATCACTTATAAACTTTCTAATAATATAAACATTATCCTTGCATATTATTCTATTACTTATATGATGTTTATCTATTTTTACTGAATCAACTAAAAATTGACCACTATCATCATTTTTTATGTCTCGAGTATCAGATACAGTTAACAATGCAATAGAAACCACTTAGTATAAAACAATTAAAATATATGAATTAACTATACATGAAAAATAATGCTAACCAAATCAAAGTATTATTGTTTGCTGAATTAAGTGAAAAATATGGATGGGATGAAAAATACCTTTCTTTAAACCTAATAGAAGATAAAAAAGCAAAATCAATCCTAAAACATATTAATATCAATGTAGCTCACCAATCAATAATTGTGGCTATTAATAAAGAAATTTCTAGTCTAGAAGCGACTGTTAAAGATAATGATGAGGTAGCATTCATGCCGATTTTTACTGGTGGATAAAATTAAGTACAAATTCAAAATAGCAACTGATCCTTTTGATCCATATCGAGAAATTGAAAAATGGCAAATTAATAATCAAATGGCTGCAATGTCAATTTTTATTGGACGAGTTAGAGAGATAGATCAATTTGGAAGTCAATTAAAACAATTAGAAATCCATCACTACAGTGGTTTGACTGAAAAGTTAATAGAAAAGCACTTATCAGAAATTACCCAAAAAATCGAATCTTTTTCTGCGTTAGTTATCCATCGAGTAGGCTTCATAGATCCACTAGAGCCAATAGTACTCATAGCAGTTAGTGCTGATCAAAGAGGAATAGCTAATCAATACTGCTCTGAAATTTTAGAGGTAACAAAATTCAAAGTACCTTTCTGGAAAAAAGAGTGGACTTACAAAGGTTCTTCCTGGGTCAAAAATAATACTGTACTTTCAACGTGAACTATAAAATTGTTTTTCTGAAAAGCTGTGCCCAAAGATATGTTCCTTTCTTAAGTAAATCCTTATCAGATGGTATCTCTATTAACAGATCAGAATCAATTAAAGAAGAAATTTGTGAGGATGATTGTGCAGGTGGAATATCCGCGTATAACTCACCTTGCTGATCTACTTTAAGTTTAGATCTAATCAATTCAGGTCTACCTTTTCTTCTTTTAAGATCAGAATTAATTCTAATCTTAAATCTAAAGGGTGTTTCTATATTCTTCACTCCACTAAAAACTTGCAATACGGGCCATAAAATTTGCAAACAAATTACTACTGCAGATACAGGATTACCAGGTAAACCAAAAAATGGAATATCTTGACCAATAAAACCAAAGGCAAAAGGTCTACCAGGCTTTAGAAAAAGCTTCCAGAACTTTATTTCTCCAATTTCATTAATAATATTTTTAATATAGTCTTTTTTTCCAACGGAAATTCCACCTATGGAAATTACAATTTGATTATTTTTTGCAAGTTCAATAAGAGAATTCTTTAATTTGAATTTATCGTCTGCTTGAATTGATATTTCATTGATATCATACCCAAGATTTTTTATAATGCTTTTAATTAAAAAACTATTACTTTCCCAGATTAATCCAGTTGATTTATCTATACCAGGTTTGATTAATTCGTCGCCTGAAATAAGTAATCCTATTGTGAAAGATTTAAACACACTAATATAACTAATTCCACAACTAGCAAGTAATCCAATAATACTAGGAGTAATTTTTTGACCCTTCGCTAATACGATTTCTCCTTCCGATAATTGATCATTAGCAGGTCTAATCCAAGTACTATTTGTTAAGTCGTCTATGAGATGTATTTTCTCAAAAGAGCTGTCTTTTATCATTTCTGTTTTTATCTGTTCTAAAGGAATAACCCAAGAGCATTCATCAGGAACTAATGAACCAGTACTTATAGCAATGGCTTCACCTTCAGAAAGATTTTTAGTGTAAGGTTTACCAGCGGATGAATCTCCAACAACATTCCAATATTGTCCTTTCTGAGGCTTGGCACAATGACTAACCGCATAACCATCCATTATAGAGGCTCTAAAGCCTGGAATATTCTGTTTTACATAAATATCTGTTGAAGAAATTTTGTCTAAGGAATTTTCTAAAGGAATACTTTCGAAAGGAATAGTAAAATTATCTAAAACGTTCTTGATTTCCTTTAAAACTTCTTTTCTAGCTTCTTCTACTTGTAATCCCTCCCTTAAAAAAGGCTCTTGAGTCATCAAAAAATTAATTAATTTCTCTCCTAAGGATACCTTTTTTGCCTCCTTTTTTTTCTAAAAGTCGAATTGAATTTATTGTTAAAAAAGGATCTATAGCTTTCAGCATATCGTAAATAGTTAGTAATCCTATAGAGACCGCCGTAAGTGCTTCCATCTCTACACCAGTTTGAGCATTCGTTTTACATAATGAAGTTATTTTTATCGCTCTTTTTTTCTTACATAGATCTATATCAATCCTGATATTACTCAAACTTAATAAGTGACAAAGTGGGATTAGATCCGAAGTTTTTTTAGATGCATTAATTGCAGCAAATCTTGCAGCAGCAAATAAATCTCCTTTTTTTATATTGCCGTCTTTAACTTTATCAAATGCTTCCGCACTTAAATTAATATATCCTTCAGCAAGAGCTTCTCTAGGAGTGCTTATTTTCTCGGAAATATCAACTATAAACATATCGCCCTTCTCATTTAAATGAGTTAGGTTTGAATCCATTTTGTTATTTCTGATTACTTATAATGATAAATAAAAAATAATGATTAATTATTATATGTTAGAGAATAGTAAAATTCACAAATAAGTTATTATGGTTAAATTAAATCCGTAGGTTTTGACTTGGAACAATCAAGCCACTGTTTTGAATTTGAAGATGAATTTATTGGTGATCTAAGATGTATACCTTTATGCGTTCGTAGGAAACTTGATCTTATCGGTTTAAAACTAAAACTTCAACATTGGCAAGAGTTAAGTCAGGATGATAAAAGAAAAATAGTTTATTGGTCAGACTCGATTGAAGGCTTAGATGCATTAAAATCCTATTTGATAAATAAAACTAGTTATAGTCGTATAGGTCAAGCAAAAGAAATTTTAATTTCAAAAAATGAGCCCTGGTTGATATCGAATACAGTACCAGACTTTATTGATGTTGAAGCAAACAAATATACATTTCAGGTCTCTCAGAGAATATGGTCCAATTTGAGCGAACTTGAAAGGTTCGCTCTATGTAAACTTGCAAGACCTGGACATGAACACCGAAATCTTATTAAAGCTTTTAAAGAAATATTAATCAATAATGATTCGTAGAAATTTTAGAACTTTAGAACAGTAAAGATTAGATCAATGAAATTAATACATAATTTATGTTTTCATGATAACAAAATAAATATTTATTCCAGTTTCATGCTACTTTTTAGATTAGAG-AAAATAAATTATCATTTTAGATAGTTCTACTAAGAAAGAGCTCAAAGCTTGTATTCTCTCGGGGGGGAAAAGTACCAGAATGGGTAAAGATAAGGCACTATTAAAACATCATGAAGACGATAGCTGGTTATCACATAAATTAAATATTCTGAAAAGACTGGACTTAGAAACTATCCTCTTAACTAATCATCAATCTCATATAAATGAAATTAGTGAATTTCATCAAGTAAATATATTATTTGATAAAAAACCTTTCCATGGACCACTAAATTGTATGGAGTTTTTATATTCAAAATTTTTAGGAAAATATGACTATATACTCTTAATGCCAGTAGATATGCCTTTCATTAATAGCAAGCATATTGAAGATTTTATAAAGTATTGGCAAAAAAATAGAGACATAGCACTTATCGCACATAGTAATCAAATGGCTCAACCTCTACTTGGCATTTATCCTCTAAATCAAAATAACTTAAATAAATTAAACGAAAGACTTCAATTAGGTAAAATAAATTTTCAAGGATGGACAAAATCAATTCCTTTTCATTATTATTTTGCCAAAGACAAAGAATTCGTAAATGTCAACTCATTAAAAGAACTAAAATCACTAAATTATTATTAAAGATATGATTAAAGATATTCATGATAGAGAGTTAAAAGTTTTAAGGCTTTCATTAACTAATACATGTAATTTTTCATGTCCATATTGTATGCCAGAAAATAATAGCTGTTTGACTACATTAACTAATCAGCAATTCCTATCAATAATTAAGGTTGCTTGTAAATTAGGAGTAAACTCACTCAGATTAACTGGGGGAGAGCCATTAATAAGCAGCCAGTTGAATAAGCTGATGGAAGCAATTAATACATTAAAGAAAACAAGAAATCATCCTATAAATAATTTAAAAGACATCGCTATAACTACAAATGGATCATTATTAACAAAAGATAGATGTCAAAATTTATTTGATTATGGACTCAACAGGATCACAGTTAGTCTAGATGCCCTAGATCCAAAAATATTTTCAATAATGACAGGAGATAATAATATGATTTCAGCTAAGGATAAGCTGAATCATGTCCTCCAAGGCATTGATAATGCCATCCAAACAGGCTTTGATCCATTAGAGGGTCGACTAAAAATAAATTGTGTCATCAAAAAGAACATAAATGATAATCAGATCTTAAATCTTGTTCACTTTGCTAAAGCTAAATCTATTGAAATTAGATTCATAGAATATATGGATGTAGGAAATAAAAATAATTGGCAAGCTAATGAAGTTCTAAGGTCTCACGAATTGATAAGTATAATAAAAGAACATTTTAAAATTAGTGAAGCTGGAAGATTAACAGGTAATACAGCCCATAAATGGTATATGAAAGACAGCAATAGTTATATAAGCACTATATCTTCGATATCTAATCCTTTTTGTTCTGATTGCAATAGATTAAGGATTACTAGTGATGGTTTCGCACATACTTGTCTTTTTTCAAACAATGGTTCTGATTTAAAAAAATGGCTCAATCCATCAATTAATGAAAAAGGCTTAGAAGAATTTCTTGAGACAATATGGCTCATAAGAGATGATAAATATAGTGAAAATAGATTTGATAAATCTAAGAACTCGAAACCACAAAAATCTCATCCTTCAATGTCTTATTTAGGAGGGTAAAATCCATATGCACAAAGAAA-ATGGTATTAACTAGTACATAAATTAAAAAATGTTCTTTTGAAAAAAGATTTTCGTATAAATAAAGACAACTGAAGTACTAAAAATCTAAGAAATTTGTAATAGTCGTTTCAACAAAGTGCGCTTTGCTATTAGTTTAGGAATGTTAATGGGTATGACACATGGCTGGTATGTAAGTAAAAGTTATGCCTCTACAAACCAATATAATGATACTTATTTTCAGGCTGAGGTTAACCAACTTACCACCTACACTTTTGTGAAATCT-AAAAATACCGGATTGAATTTGAA----------TTGATTTAATTTAGAATTATAATAAGTAAAAATTATAAAAGTAACTACAGTCAATAAATTTTATTTTTCTATTCATTGATTTTTT-TTTGTATCAAGTTGAACCACTTTTAGGAGCTTGATGAACTAATATGTATTGATTAATACATATTGGTTCTTTTTAGATCTTTTCAG---CTAGTTGAAAAGTTTTGCATAGTTCATCATTTCATTCTCATGGATCTCCTTACCTACAGAGGTCAAAAATATCTACCTGAAGACATTAAAAATCTTCACTACTCAAACACGAGTTATCTAGATAGGCAAATTAAAGCCAAAATGACTATCAATGAGACTCTATTTTCTTATAGAGGCATAAATTATAAAAAATCAAAGC-----------CAAAAGATATAGCAGTCAACTATTT-TGGATGAATTTTTAAATACTTTTGTATTACACTGAACAGCACTGCTCTAGAAAAGGGATCATAATAAATATGTAGTTAAGGCTAC-AAAAACGTTCAACTCGCTTCAGCGAGCCGCAAATCGCCTTAAGCCAAGGAACGGGGAGCTTAAGCTAAAACGATCCAAATTAATCATGTCTACAAGTTCCGTACGAAGCACTGAAAGAAGTGCCATTACTATTTCAGCAGGTTTTTTAGGAGCTTTCATTGTTAGTTCTTTAGCTGTTCAGCTTTTTAGAAGCTATTCCCCTACTATTCAAAATAAATTAATTACTGTTGACCCAGTAATTGCTAGTCCTGCCACTCTTTGGTCTGAACTAGGGACACGAGATAACATTATTATTAAACAATC------------AAATACAAATAGTTCAATTTCTACCAATATTGAAACTGTAATAGCCTCTGAAGCAACTTTATGGTCTCCTATTTTTATTGATTGATTTTACTAATATTC-AATAATTAATTGCTTCAAATATTCTGAATCAGAATTTCAATTATCAGTCGAAAATTTAGACTTAATTTAAGAAAATCAATATATTCGATATCTTATT-TTAAGTAGTTCTTGCTACATAATATTTAAGATCTTGAAATCCTCAGACGACTAATTCATTTTGGTAGCAATAACTACTTAACTAAAAAAATAGGTATGAAACACTGA-TTTTTGTATCGACTACTACATAGTAGGAATATCCCGGCTGATTTAATTCTTTGAAACGGTTTCATTTTTTACCGTTTTCACTAGGCAAACTTTTTTAAGCCTT-CTTTCTTATTTTTTAAATCTCAATGCTTGGCAATCTTTGGACATTTCAAGGGAGATATCGAACACTTCATCTCACTTGGTTTGCGTTCTTTCTAACTTTTGTTGTTTGGTTCAATTTAGCTCCCCTTGCTACGACTGTTAAGGCAGACTTAGGGCTCACTTTGGGGCAAATTCGTACTGTAGCTATCTGTAATGTTGCATTAACAATTCCAGCGAGAGTCCTCATCGGAATGCTTCTAGATAAATTTGGACCACGTAAAACATACTCAAGTCTTCTCATATTTTCGGTAATTCCTTGCTTACTTTTCGCCTCAGCAGAAACTTTTAATCAATTAGTTATCGCCCGCTTATTACTTTCAATTGTAGGTGCAGGATTTGTAATTGGTATTCGGATGGTGGCTGAATGGTTCCCACCTAAAGAAATCGGACTAGCAGAAGGAATATATGGAGGTTGGGGTAATTTTGGCTCAGCCTTCTCGGCTCTGACAATGGTTGCAATTGCTGGGTTACTTTCTTTTTCAGGTGGATTTGAATTACCAACAGGTGCCGTTCTTAACTGGCGAGGTGCTATCGCTGGAAGTGGGTTGATTTCAGCATTGTATGGCATCTTTTATTTCTTTAATGTCAGAGATACTCCTCCTGGAAAAATTTATCAGCGCCCAACTAAAACAGCTGGTCTAGAAGTCACTTCTATGCGAGATTTTTGGGGGCTATTGGGTATGAATGTGCCATTTGCAGCCATACTTTCTGTTTTATGTTGGAGGTTAAAGAAAGTTGGTTTCCTTGATGAGGGAACATATCCATTAGCTCTTTTCGCTGTTTTAATTTGGTTCGCTTTTCAGACCTGGGGGATTATTCGTACAAACTCAGAATTAATTGCAGGAACTAAAATTTATCCAAAAGAAGACCGTTATGAATTTAAACAAGTAGCCATTCTTGAACTCACATATATTGTTAATTTTGGTTCTGAGCTGGCAGTTGTTTCAATGTTGCCTACTTTTTTTGAGACAACATTTGATTTACCAAAAGCGACAGCAGGTATTCTAGCATCCTCCTTTGCTTTCGTTAACCTTGTTGCACGTCCAGCTGGAGGTCTAATTTCTGACAAACTCGGAAGTAGAAAAAATACTATGAGCTTCCTAACCGGAGGGCTTGGAATTGGATACCTTGTCATGAGTTGGATCAAACCTGGTACTTTTTCAGGTGTAAGTGGAATTATCGTCGCATTGTTTATAACAATGCTTGCTTCCTTCTTTGTCCAGGCAGGTGAAGGCGCTACTTTTGCTCTAGTGCCACTTGTTAAACGAAGAGTTACTGGACAAGTCGCTGGTCTTGTTGGTGCCTATGGCAACGTAGGAGCAGTTACTTATCTAACTATTTTTAGTCTTCTACCTATGTGGATGAGTAAAGGTGGAGAAGCGACACCAGAGATAATTGCTAATTCCAATAGTGCCTTTTTCCAAATCTTAGGAATAGCAGGGCTTATAGTTGCATTCATGTGCTTTTTCTTTCTTAAAGAACCAAAAGGATCCTTCGATGAATTACATGAAGGGGAAATTGCTTAAAATATTAATCAATTTTCAATCAAAACCTTGGG----TAGCTACCCAAGGTTTTATGTTCTTATCTCATTGAATTGAGATGACAGAGAAAATTGAAAATTTAACTACTCAATGTCCATATTGCGGAGTTGGATGTGGTCTAGCAATGCAACCACCAGCTGAAATCGGAAAAGCAGTCCGTAGAGATGCAGATGGTTATCCGATGTGGAGATCTAGAGGAGATCGGAATCATCCATCCAACCTTGGACAAATATGTATTAAAGGTGCAACCGTAGGAGAAACTTTATCTCCAGGTAGATTAAATCAACCTCTATATCGAAATAATTTAAATGATAAATTTAAACCGATTAGCTGGAATGATGCTACGGATAAGATAGTTTCACAGATAAAAAAAAGTTTACTCAAAAAAGGTCCAAACTCTATAGCAATGTATGGCTCTGGACAATTTCATACTGAAGACTACTATATTGCTCAAAAACTACTCAAAGGAGCTTTAGGTACAAATAATTTTGATGCAAACTCAAGACTATGTATGAGCTCAGCTGTAGCTGGATATAATTTAAGCCTTGGATCAGATGGACCTCCTTGTTGTTATGAAGATCTTGATCACTACAGCGTTGCATTCCTCATTGGCACTAATACAGCCGAATGCCATCCAGTACTTTTTCAACGTCTACTCAAAAGAAAAAAACAATATCGAGATAGCGTAAAAATTATTGTTATAGACCCTAGATTAACAGACACTGCAAAAGCTGCTGACATTTATCTGCCTATTGCTCCAGGCAGTGACTTAGCCCTGTTATATGGTATTGCCCATTTAGTTCTTAAAAAGAATGAGCAAGATACAGAATTTATTAAAAATCATACAGATAAATATTCAGAATTCTTGGAGATTATAAAAAATTGGACACCACGAAAAGTTGCTCGATTTTGTGGTATCCCAGAAAAAAAATTAGAAGAAGTAGCTAATATGTTTAATCATCGCGAAAGAGTACTAAGTCTTTGGTCAATGGGTGTAAATCAACGCAGAGAAGGTACTGCAGTTGTTGGCGGACTTATCAATCTACATCTTCTTACGGGACAAATTGGGAAAGAGGGAGCAGGACCTTTTTCGCTTACTGGACAACCAAATGCTATGGGAGGACGTGAAGCAGGAGGCTTATCTCATCTACTTCCTGGTTATCGACATGTTACTAATAAAGAACATAGACAAGTAGTAGAAAATCACTGGGATTTTCCGGCTGGAAGTATCTCTGAAGAACCAGGATTAAACGCATGGCAACAAGTTGAAGCAATGGAAAAAGGAGAAATCGATCTTTGGTGGGTAGCTGCAACTAACCCACTTGTAAGCATGCCTGATCTAAATCGAGTAAAAGCCGCAATACAAAACTGTTCACTGGTTGTTTTATCTGAAGCATATAAAGATACTGAAACCTCCCATTACGCTCATCTATTATTACCCGCTGCACAATGGAGTGAGAAAGCTGGTGTGATGACTAATTCAGAAAGACGAATCACTTATTGTCCAACTTTTCGTCCTTGCTTTGGTCAAAGTCGTCCAGATTGGGAGATATTTGCTGAAGTAGGCCAAAAACTTGGATTTATTGATCAGTTTACTTACGATTCTTCTTCTGAGGTATATTCAGAGTTTACAGCTCTAACAAGTGGTCGTCTCTGTGATAGTTCGGGTCTTAATCATGAATTACTAAAAAGTGTTGGTCCCCAACAATGGCCATTTCCAAAAGGGAGTAATCCTACGAAAGAAGCCAAGCGACTTTATGAAGATAAAAGATTTAAAACACCTAATGGTCGAGCCCAGTTTTACACTAAACAACCTCTGGGAATCGCTGAGCCTCCATGCGATATGTACCCCTTAGTCTTAACTGTTGGGCGTTACCTCGGACAATGGCATACCATGACTCGTACTGGGAAAGTAAATCGACTCAATAAAATGCACCCTGAACCATTACTTGAAATTCATCCTATGGATGCAAAAGATATGAATATTAAAGATGGTGAGTTATCTGCTCTTAATTCTCGTCGAGGACATCTTACAGTACGTGTAAAAGAAACTGATCGTATACGTCGAGGCACAGTTTTTCTCCCTATGCACTGGGGCTTCACTCAAACAAATCACTGTGAGTCAAACAACTTGATGCATGAACAATCATGTCCCGTATCTAAACAACCTGAACTAAAAGCAAGCGCTGTAATTGTGGCTCCGGTAAATCCAATCAATCAACCAATCGAAAACAATGAAACAGGGTTTGTGAAATACGTAAAAGAAATAGTCAATATGCAATAAAAAATGGGGAATAAAACTTCCTTTTGAG-AAATAATTTTTATGTCGAATAACTACGAAGAATTTAAAACCTATTTAAAAAAAATAGGTAGTGGTGAGTTTACAGGAAAAAGTCTTACTCGCGAAGAAACTAAATCAGCTCTCAAGCTGATGCTAAAAGAAGAAGCAAGTGCAGCACAAATTGGTGGCTTTATGATTGCACATAGAATTAGACGTCCTATCCCTGAAGAATTAGCTGGGATGATTGATGCCTATATAGAACTGGGACCCAAAATTCAATCACCCAGCAATCAACGTCAACCTATATTTTTTGGGATGCCTTTTGATGGTCG-AAAAAAAACAGCACCTATTTATCCTCTAACAACTTTACTTTTACTAACTCAGAAACAGCCTGTTATTTTGCATGGTGGTTCTCGTATGCCAGTTAAATACGGTGTTACGCATAACGAACTATTTCAAGCCTTAGGAATAAATTTAACCGGTCTATCCATCGAACAACTGCAAAGTTTTTTCAACCAGAACGACCTTGCTTTAATACATCAGCCAGATCATTTTCCACTAGCTGAAAATTTAATTCCTTATAGAGATCAAATAGGTAAGCGCCCACCTCTAGCAAGTATGGAATTAATCTGGACATGTCATCAAGGAAGTCATCTACATATAAGTGGCTATGTTCATTCTCCTACTGAAGAAAGACATTGGAAGACCTTAGAGCTTATGGGAGAACAAAATGTGATTACTATCAAAGGACTGGAAGGTGGAATAGATCTTTCAATAAGTCGTTCATCAACAATTGGACAGTACAAAAATCAACATGGAACTAGA
>AG-402-A08
ATTAACGATGTAATTAAAAATCTAATTCCGGAAAGAAACAGTATAAGAGATAAAAAATATCTAAGCAAGGTATCAGTAATATTCAAGTTACCTCCAACAATTGTAGAGGGAATTGAAACTAATAGAATTGGTATTAAAAAATTAAATAATGTATATTTTTTCAAATGGCCATCACCACAAAATCTTATTGAATTTAATGTTGATGCTGCCAGATTCAAAATTAAAGCTGTTGGCTTGATAAGTGAAACTGGCTTATCAAATATGACCATACACGCTATATAACCTGATGCACCAGCATGACCAACAATCGAATAAAGAAAAGCAATTAATGCTATCCCAATAAAATAAAGCACTCTTTTAATCCATATCTTTATTCCATCTATTTTTTTAATCTATTAATTAAATTTATCAAATTACATGGTTTAGTATCACTATTTAGTTGATATTTTATTATTTGATTCCATGCAGTATTTACTGCATCTAAAGATCCTGGCAAACTAAAGATAAAAGTTCCATTTGCCACACCTGCAATACATCTACTTTGCAAGGTGCTCGTACCAATTTTCTTAAATGATGTATATCTAAAGATTTCCGCAAAACCTTCTATTTCTTTATCTAATAAGGGTTTTATTGCCTCCGGCGTAACATCAGTAAAAGTAAGCCCTGTACCTCCAGTAGTGATAATAACATCAATCTCATCATCAGCTATCCAATCACTTATATACTTTCTAATAATATAAACATTATCCTTGCATATTATTCTATTACTTATATTATGTTTATCTATTTTTACTGAATCAACTAAAAATTGACCACTATCATCATTTTTTATGTCTCGAGTATCAGATACAGTTAACAATGCAATAGAAACCACTTAGTATAAAACAATTAAAATATATGAATTAACTATACATGAAAAATAATGCTAGCCAAATCAAAGTATTATTGTTTGCTGAATTAAGTGAAAAATATGGATGGGATGAAAAATATCTTTCTTTAGACCTAATAGAAGATAAAAAAGCAAAATCTATACTAAAATATATTAATATCAATGTAGCTCACCAATCAATAATTGTGGCTATTAATAAAGAAATTTCTAGTCTAGAAGCAACTGTTAAAGATAATGATGAGGTAGCATTCATGCCGATTTTTACAGGTGGATAAAATTAAGTACAAATTCAAAATAGCAACTGATCCTTTTGATCCATATCGAGAAATTGAAAAATGGGAAATTAATAATCAAATGGCTGCAATGTCAATTTTTATTGGACGAGTTAGAGAGATAGATCAATTTGGAAGTCAATTAAAACAATTAGAAATCCATCACTACAGTGGTTTAACTGAAAAGTTAATCGAAAAGCACTTATCAGAAATTACTAAAAAAATCGAATCTTTTTCTGCGTTAGTTATCCATCGAGTAGGCTTCATTGATCCACTAGAGCCAATAGTGCTCATAGCAGTTCGTGCTGATAAAAGAGGAATAGCTAATCAATACTGCTCTGAAATTTTAGAGGTAACAAAATTCAAAGTACCTTTCTGGAAAAAGGAGTGGACTGACACAGGTTCTTCCTGGGTCAAAAATAATACTGTACTTTCAACGTGAACTATAAAATTGTTTTTCTGAAAAGCTGTGCCCAAAGATATGTTCCTTTCTTAAGTAAATCCTGCTCAGGTGGTATCTCTATTAACAGATCAGAATCAATTAAAGAAGAAATTTGTGAGGATGATTGCGCAGGTGGAATATCCGCGTATAACTCACCTTGCTGATCTACTTTAAGTTTAGATCTAATCAATTCAGGTCTACCTTTTCTTCTTTTAAGATCAGAGTTAATTCTGATCTTAAATCTAAGGGGTGTTTCTATGTTCTTCACTCCACTAAAAACTTGAAATACGGGCCACAAAATTTGCAAACAAATTACTACTGCAGAAACAGGATTACCAGGTAAGCCAAAAAATGGAATATCTTGACCAATAAAACCAAAGGCAAAGGGTCTACCAGGCTTTAAAAAAAGCTTCCAGAACTTTATTTCTCCAATTTCATTAATAATATTTTTAATATAGTCTTTTTTCCCAACGGAAATTCCACCTATGGAAATTACAATTTGATTATTTTTTGCAAGTTCAATAAGAGAATTCTTTAATTTGAATTTATCGTCTGCTTGAATTGATAGTTCATTGATATCATATCCAAGATTTTTTATAATACTTTTAATTAAAAAACTATTACTTTCCCAGATTAATCCAGTTGATTTATCTATACCAGGTTTGATTAATTCATCGCCTGAAATAAGTAATCCTATTTTGAAAGATTTAAACACACTAATATAACTTATTCCACAACTAGCAAGTAATCCGATAATACTAGGAGTAATTTTTTGACCCTTCGCTAATACGATATCTCCTTCCGATAATTGATCATTAACAGGTCTAATCCAAGTACTATTCGTTAAGTCGTCTATGAGATGTATTTTCTCAAAAGAGCTATCTTTTATCATTTCTATCTTTATCTGTTCTAAAGGAATAACCCAAGAGCATTCATCAGGAACTAATGATCCAGTGCTTATAGCAATGGCTTCACCTTCAGAAAGATTTTTAGTGTAAGGTTTACCAGCAGATGAATCTCCAACAACTTTCCAATATTGTCCTTTCTGAGGTTTGGCAGAATGACTAACCGCGTAACCATCCATGATGGAGGCTCTAAAGCCAGGAATATTCTGTTTTACAAAAATATCTGTTGAAGAAATTTTTTCTAAGGAATCTTCTAAAGGAATACTTACGAAAGGAATAGTAAAATTATCTAAAACGTTCTTGATTTCCTTTAAAATTTCTTTCCTAGCTTCTTCTACTTTTAATCCCTCCCTTAAAAAAGGCTCTTGAGTCATCAAAAAATTAATTAGTTTCTCTCCTCAGGATACCTTTTTTGCCTCCTTTTTTTTCTAAAAGTCGAATTGAATTTATTGTTAAAAAAGGATCGATGGCTTTAAGCATATCGTAAATAGTTAGTAATCCTATAGACACCGCCGTAAGTGCTTCCATCTCTACACCAGTTTGAGCATTAGTTTTACATAATGCAGTGATTTTTATCGCTCTTTTTTTATTACATAGATCTATATCAATCCTGATATTACTTAAACTTAATAAGTGACAAAGTGGGATTAATTCCGAAGTTTTTTTAGATGCATTAATTGCAGCAAATCTTGCAGCAGCAAATAAATCTCCTTTTTTTATATTGCCGTCTTTAACGTTATCAAATGCTTCAACACTTAAATCAATATATCCTTCAGCGAGAGCTTCTCTAGGAGTGCTTATTTTCTCAGAAATATCAACTATAAACATATCGCCCTTCTCATTTAAATGAGTTAGGTTTGAATCCATTTTCTTATTTATGGTTAATTATAATGATAAATAAAAAATAATGATTAATTATGATATGTTAGAGAATAGCAAAATTCACAAATAAGTTATTATGGTTAAATTAAATCCGTAGGTTTTGACTTGGAACAATCAAGCCACTGTTTTGAATTTGAAGATGAATTTATTAGTGATCTAAGATGTATACCTTTATGCGTTCGTAGGAAACTTGATCTTATCGGTTTAAAACTAAAACTTCAACATTGGCAAGAGTTAAATCACGATGATAAAAGAAAAATAGTTTATTGGTCAGATTCGATTGACGACTTAGATGGATTGAAATCCTATTTGATTAGTAAAACAAGTCAGAGTCGTATAGGTCAAGCAAAAGAAATGTTAATTTCAAAAGATGAGCCCTGGTTGTTATCGGGTACAGTCCCAGACTTTATTGATGTTGAAGCAAGCAAATATACATTTCAGATCTCTCAGAAAATATGGTCTAATTTGAGCGAACTTGAAAGGTTCGCTCTATGTAAACTTGCAAGACCTGGACATGAACACCGAAATCTTATTAAAGCTTTTAAAGAAATATTAATCAATAATGATTCTTAGAAATTATAGAGATTTCGAAAAATGAAGATTAGATCAATTAAATTAATATATAGTTTATGTTTTCATGATAACAAAATAAATATTTATTCATGTTTTATGCTAGTTTTTAAATTAGAGAAAAATAAATTATCATTTTAGATAGTTCTACTAAGAAAGAACTCAAAGCTTGTATTCTCTCTGGGGGGCAAAGTACCAGAATGGGTAAAGATAAGGCACTATTAAAACATCATGAAGGCGATAGCTGGTTATCACATAAATTAAATATTCTGAAAAAACTGGACTTAGAAACTATCCTCTTAACTAATCATCAATCCCATATAAATGAAATTAGTGAATTTCATAAAGTAAATATATTATTTGATAAAAAACCTTTCCATGGACCACTAAATTGTATGGAGTTTTTATATTCACAATTTTTAGGAAAATATGACTATATACTCTTAATGCCAGTAGATATGCCTTTCATTAATAGCAAGCATATTGAAGATTTTATAAAGTATTGGCAAAAAAATAGAGATATAGCTCTTATCGCACATAGTAATAAAATGGCTCAACCTCTACTTGGTATTTATCCTCTAAATCAAACTAACTTAAATAAATTAAATGAAAGACTTCAATTAGGTAAAATAAACTTTCAGGGATGGACAAAATCAATTCCTTTTCATTATTATTTTGCCAAAGACAAAGAATTCATAAATGTCAACTCATTAAAAGAACTAAAATCACTAAATTATTATTAAAG-TATGATGAAAGATATTCATGATAGAGAGTTAAAAGTTTTAAGACTTTCATTAACTAATAAATGTAATTTTTCATGTCCATATTGTTTGCCAGAAAATAATAGCTGTTTGACTACATTAACTAATAAGCAATTCCTATCAATAATTAAGGTTGCTTGCAAATTAGGAGTAAACTCACTCAGATTAACTGGGGGAGAGCCATTAATAAGCAGTCAGTTGAATAAGCTGATGGAAGCAATTAATACATTAAAGAAAACAAGAAATCATCCTATTAATAATTTAAAAGACATTGCTATAACTACAAATGGATCATTATTAACAAAAGATAGATGTCAAGATTTATTTGCTTATGGACTCAACAGGATCACAGTTAGCCTAGATGCTCTAGATCCAAAAATATTTTCAATAATGACAGGAGATAATAATATGATTTCAGCTAAGAATAAGCTGAATCATGTTCTTCAAGGCATTGATAATGCCATCCAAGCAGGCTTTGATCCATTAAAGGGTCAGCTGAAAATAAACTGTGTCATCAAAAAGAACATAAATGATAATCAGATCATAAATCTTGTTCGCTTTGCTAAAGCTAAATCTATTGAAATTAGATTCATAGAATATATGGATGTAGGAAATAAGAATAATTGGCAAGCTAATGAAGTTCTAAAATCTCACGAATTGATAAATATAATAAAACAACATTTTAAAATTAATGAGGCTGGAAGATTAAAAGGTAATACAGCCCATAAATGGTATATGAAAGATAGTAATAGCTTCATAAGTACTATATCTTCGATATCTAATCCTTTTTGTTCTGACTGCAATAGATTAAGGATTACTAGTGATGGTTTCGCACATACTTGCCTTTTTTCAAACAATGGTTCTGATTTAAAAAAATGGCTCAATCCATCAATTAATGAAAAAGGCTTAGAAGAATTTCTTGAGACAATATGGCTAATAAGAGATGATAAATATAGTGAAAATAGATTTAATAAATCTGAGAACTCGAAACCACAAAAACCTCATCCTTCAATGTCGTATTTAGGAGGTTAAAATCCATATGAACAAAGAAA-ATGGTATTAACTAGTACATAAATTAAAAAATATTCTTTTGAAAATTTATTTTCGTATAAATAAAGACAACTGAAGTACTAAAAATCTATGAAATTCGCAATAGTCGTTTCAGAAAAGTGCGCTTTGCTATTAGTTTAGGAATGTTAATGGGTATGACTCATGGGTGGTATGTAAGTAAAGGTTATGCATCTACAAACCAATATATTGATACTTATTTTCAGTCTGAGATTAACCAACTTCCCACCTACTCTTTTTTGAAATCT-AAAAATACAGGATTGAGTTTTAA----------TTGATTTAATTTAGAATTATAATAAGTAAAATTTATAAAAGTAACTACAGTCAATACAATTTACTTTTCTGTTCATTGA-TTTTT-TTTGTATCAAACTGAACCACTTTTAAGAGCTTAAAGCATTATTATGTATTAACTAATACAAAATTCTTCTTGTTAGATCAACTCGGGTCTTCTTT-AGAACTTTTGCATAGTTCATCACTCTATTCTCATGGATCTCCTTACATACAGAGGTCAAAAATATCTACCTGAAGACATTAAAAATCTTCACTACTCAAATACGAGTTATCTAGATAGGCAAATCAAAGCCAAAATGACCATCAATGAGACTCTATTTTCTTATAGAGGCATAAATTATAAAAAATCAAAACATACAGAAAGGTAAAAGATGAAGCAGTCAAATATTT-TGGAAGAATTTTTAAATACTTTTGTATTACGCTGAACAACACTGCTCTTAAAAGATAATCATAATAAATATGTAGTCATTACTAC-AAAAACGTTCAACTCGCTTCAGCGAGCCGCAAACCGCCTTAAGCCAAGGAACGGGGGACTTAAGCTAAAACGATCCAAATTAAACATGCCTACAAGTTCCATACGAAGCACTGAAAAAAGTGCCATTACTGTTTCAGCAGGATTTTTAGGAGCATTCATTATTAGTTCTTTAGCTGTTCAGCTTTTTAGAAGCTATTCCCCTGCTGTTCAAAATAAATTAACTACTGTTGACCCAGTAATTGCTAGTCCTGCCACTCTTTGGTCTGAACTGGGGGCACGAGATAACATTATTATTGAACAATCAAATACAAAATTAAATACAAATAGTTCAAGTTCTATCAATATTGAACCTGTAATAACCTCTGAGGCAACTTTATGGTCTCCTCTTTTTGTTGATTGATTTTACTCATCTTCAATTGATTGATTGATGCAAGTATGATGAATGAGAATTTAGATTATCAGCAAAAATTTTAAACTGAATTAAAGAAAATCAATACATTCGATATCT-AATATTTTGTATTTTTTGCCACATAGTATTCAAGATCTTGAAATCCTCAGACAAATAATTCGTTTTAGTAGCAATAACTACTTAATTAAACAAATAGGTATAAAACTCTCATTTTTTGTATCGACTACTACTTAGTCGGAGTATGCCGGCTGATTTAATTTTTCAAAACGGTTAGATTTTTTACCGTTTTTAATAGTCAAAC-TTTTTAAGCCTT-CTTTCTTACTTTTT-AATTTCAATGCTTGGCAATCTTTGGACATTTCAAGGGAGATATCGAACACTTCATCTCACTTGGTTTGCGTTCTTTCTAACTTTTGTTGTTTGGTTTAATTTGGCTCCCCTTGCTACGACTGTTAAGGCAGACTTGGGGCTCACTTTGGGTCAAATTCGAACTGTAGCTATCTGTAATGTTGCATTAACAATTCCAGCGAGAGTCCTCATCGGAATGCTTCTAGATAAATTTGGACCACGTAAAACATACTCAAGCCTTCTCATTTTTTCGGTAGTTCCATGCTTACTTTTCGCCTCAGCAGAAACTTTTAATCAATTAGTTATCGCTCGCTTATTACTTTCAATTGTAGGTGCAGGATTTGTAATTGGTATTCGGATGGTGGCTGAATGGTTCCCACCTAAAGAAATCGGTCTAGCAGAAGGAATATATGGAGGTTGGGGTAATTTTGGCTCAGCTTTCTCGGCTCTGACAATGGTTGCCATTGCTGGGTTACTTTCTTTTTCAGGTGGATTTGAATTACCAACAGGTGCCGTTCTTAACTGGCGAGGTGCTATCGCTGGCAGTGGTGTGATTTCAGCATTGTATGGCATCTTTTATTTCTTTAATGTCAGAGATACTCCTCCTGGAAAAATTTATCAGCGTCCAACTAAAACAGCTGGTCTAGAAGTCACTTCTATGCGAGATTTTTGGGGACTTTTGGGTATGAATGTGCCGTTTGCAGCCATACTTTCTGTTTTATGTTGGAGGTTAAAGAAAGTTGGTTTCCTTGATGAGGGAACATATCCATTAGCTCTTTTCGCTGTTTTAATTTGGTTCGCTTTTCAGACCTGGGGGATTATTCGTACAAACTCAGAGTTAATTGCAGGAACTAAAATTTATCCAAAAGAAGACCGTTATGAATTTAAACAAGTAGCCATTCTTGAACTCACATATATTGTTAATTTTGGTTCTGAGCTTGCAGTTGTTTCAATGTTACCTACTTTTTTTGAGACAACATTTGATTTACCAAAAGCAACAGCAGGTATTCTCGCCTCCTCCTTTGCTTTCGTTAACCTTGTTGCACGTCCAGCTGGAGGTCTGATTTCTGACAAGCTCGGAAGTAGAAAAAATACTATGAGTTTTCTAACCGGAGGACTTGGAATTGGATACCTTGTCATGAGTTGGATCAAACCTGGTACTTTTTCAGGTATAAGTGGAATTATTGTCGCATTGTTCATAACAATGCTTGCTTCCTTCTTTGTTCAAGCAGGTGAAGGCGCTACTTTTGCTCTAGTACCACTTGTTAAACGAAGAGTTACTGGACAGGTCGCTGGTCTTGTTGGTGCCTATGGCAACGTAGGAGCAGTAACTTATCTAACTATTTTTAGTCTTCTACCTATGTGGATGAGTGGAGGTGGAGAAGCAACAGCAGAGATAATTGCTAATTCCAATAGTGCCTTTTTCCAAATCTTAGGAATAGCAGGGCTGATAGTTGCATTCATGTGCTTTTTCTTTCTTAAAGAACCAAAAGGATCCTTCGATGAATTACATGAAGGGGAAATTGCTTAAAACATTAATGAATTTACAATCAAAACCTTGGG----TAGTTACCCAAGGTTTTATTTTCTTATCTCATTAAATTGAGATGACAGAGAAAATTGAAAATTTAACTACTCAATGTCCATATTGCGGCGTTGGATGTGGTCTAGAAATGCAACCACCAGCTGAAGTCGGAAAAGCAGTCCGTAGAGATGCAGGTGGTTATCCGATGTGGAGGTCTAGAGGCGATCGCAATCATCCATCCAACCTTGGACAAATATGTATTAAAGGTGCAACCGTAGGAGAAACCTTGTCTCCGGGGAGATTAAAGCAACCTCTGTATCGAGATAATTTCAATGATAAATATCAACCGATTAGCTGGAATGAAGCTACAGATAAGATAGTTTCACAAATCAAAAAAAGTTTAATCAAAAAAGGTCCAAACTCTATAGCGATGTATGGTTCTGGACAATTTCATACTGAAGACTACTATATTGCTCAAAAATTACTCAAAGGAGCTTTAGGTACAAATAATTTTGATGCAAATTCAAGACTATGTATGAGCTCAGCTGTCGCTGGATATAATTTAAGTCTTGGATCAGATGGTCCTCCCTGTTGTTATGAAGATCTTGATCACTACACCGTTGCATTCCTCATTGGCACTAATACAGCGGAATGTCATCCAGTACTTTTTCAACGTCTACTCAAAAGGAAAAAACAACATCAAGATAAAGTAAAAATTATTGTTATAGATCCCAGATTAACAGACACTGCAAAAGCTGCTGACATTTATCTACCTATTGCTCCAGGCAGTGACTTAGCCCTGTTGTATGGTATTGCCAATTTAGTTCTGAAAAAGAATGGACAAAATGCAGAATTTATTAAAAATCATACAGATAAATATTCAGAATTCTTAGCGATTATAAAAAATTGGACTCCTAGAAAAGTTGCTCGCTTTTGTGGTATCCCAGAAAAAAAATTAGAAGAAGTAGCTAATTTGTTTAATCATCGCGAAAGGATATTAAGTCTTTGGTCAATGGGTGTAAATCAACGCAGAGAAGGTACTGCAGTTGTAGGCGGACTTATCAATCTACATCTTCTCACGGGACAAATCGGGAAAGAGGGAGCTGGACCTTTTTCGCTTACTGGCCAACCAAATGCTATGGGAGGACGTGAAGCAGGAGGCCTATCTCATCTGCTTCCTGGTTATCGAAATGTTGCCAATAAAAAAGATAGACAAGTAGTCGAAAATCACTGGGATTTTCCGGCTGGAAGTATCTCTGAAGAACCAGGTCTAAACGCCTGGCAACAAATTGAAGCAATGGAAAAAGGAGAAATAGATCTTTGGTGGGTTGCTGCAACTAACCCACTTGTAAGCATGCCTGATCTAAATCGAGTAAAAGCCGCAATAAAAAACTGTTCACTAGTTGTTTTATCCGAAGCATATGAAGATACTGAAACCTCTCATTATGCCCATCTATTATTGCCCGCTGCCCAATGGAGTGAGAAAGCCGGTGTGATGACTAATTCAGAAAGGCGAATCACTTATTGCCCAGCTTTTCGTCCATGCTTTGGTCAAAGTCGTCCCGATTGGGAGATATTTGCTGAAGTAGGCCAAAAACTTGGATTTATTGATCAGTTTACTTATGATTCTTCTTCTGAGGTATATTCAGAGTTTACAGCTCTGACAAGTGGTCGTCTCTGTGATAGTTCGGGTCTTAATCATGAATTACTAACAAGTGTTGGTCCCCAACAATGGCCATTTTCAAAAGGAAGTAATCCTACGAAAAAAGCCAAGCGACTTTATGAAAATAAAAGGTTTGAGACAGCTAATGGTCGAGCCCAGTTTTACACTAAACAACCTCTGGGAATCGCTGAGCCTCCATGCGATATGTACCCGTTAGTCTTAACTGTTGGGCGTTACCTCGGACAATGGCATACCATGACTCGTACTGGAAAAGTAAATCGACTTAATAAAATGCACCCTGAACCATTACTTGAAATTCATCCTATGGATGCAAAAAATATGAATATTAAAGATGGTGAGTTATCTGCTCTTAATTCTCGTCGAGGACATCTTACAGTACGTGTCAAAGAAACTGATCGTATACGTCGAGGCACAGTTTTTCTCCCAATGCACTGGGGCTTCACTCAAACAAATCAATGTGAAACAAATAACTTGATGCATGAACAATCATGTCCCGTATCTAAACAGCCTGAACTAAAAGCAAGTGCTGTAATTGTGGCTCCAGTGAATCCTGTCAATCAACCAATTGAAAACGATGAAAAAGGATTTGTTAAATACGTAAAAGAAATCGTCAATATTCAATAAAAAATTGGGGACAATACTTCCTTTTGAG-AAAAAATTCCTATGTCGAACAACTACGAAGAATTTAAAACCTATTTAAAAAAAATAGGTAGTGGTGAGTTTACAGGCAAAAGTCTTACTCGCGAAGAAACTAAATCAGCTCTCATGCTGATGCTAAAAGAAGAAGCAAGTGCAGCACAAATTGGTGGCTTCATGATTGCACATAGAATTAGACGTCCTATCCCTGAAGAACTAGCTGGGATGATTGATGCCTATATCGAACTAGGACCCAAACTTCAATCGCCCAGTAATCAACGTCAACCTATATTTTTTGGGATGCCTTTTGATGGTAG-GAAAAAAACAGCTCCTATTTATCCTCTGACAACTTTACTATTACTAACTCAGAAACAGCCTGTTATTTTGCATGGTGGTTCTCGTATGCCAGTAAAATACGGCGTTACCCATAACGAACTCTTTCAAGCCTTAGGAATAAATTTAACCGGTCTATCCATAGAACAACTGCAAAGTTATTTCAACCATAACGACCTAGCTTTAATACATCAGCCAGATCATTTTCCGCTAGCTGAAAATTTAATTCCTTATAGAGATCAAATAGGTAAGCGCCCACCTCTAGCAAGTATGGAATTAATCTGGACATGTCATCAAGGAAATCATCTACATATAAGTGGCTATGTTCATTCTCCTACTGAAGAAAGACATTGGAAGACCTTAGAACTTATGGGAGAACAAAATGTGATGACTATCAAAGGACTGGAAGGTGGAATAGATCTTTCAATAAGTCGTTCATCAACAATTGGACAGTACAAAAATCAACATGGAACTAGA
>AG-402-B03
ATTAACGATGTAATTAAAAATCTAATTCCGGAAAGAAACAGTATGAGAGATAAAAAATATCTAAGTAAGGTATCAGTAATATTCAAGTTAGCTCCAACAATTGTAGAGGGAATTGAAACTAATAGAATTGGTATTAAAAAATTAAATAATGTATATTTTTTCAAATGACCATCACCACAAAATCTTATTGAATTTAATGTTGATGCTGCCAGATTCAAAATTAAAGCTGTTGGTTTGATAAGTGAAACTGGCTTATCAAATATGACCATACACGCTATATAACCTGATGCACCAGCATGACCAACAATCGAATAAAGAAAAGCAATTAATGCTATCCCAATGAAATAAAGCACTCTTTTAATCCATATCTTTATTCCATCTATTTTTTTAATCTATTAATTAAATTTATCAAATTACATGGTTTAGTATCACTGTTTAGTTGATATTTTATTATTTGATTCCATGCAGTATTTACTGCATCTAAAGATCCTGGCAAACTAAAGATAAAAGTTCCATTTGCCACACCTGCAATACATCTACTTTGCAAGGTGCTCGTACCAATTTTCTTAAATGATGTATATCTAAAGATTTCCGCAAAACCTTCTATTTCTTTATCTAATAAGGGTTTTATTGCCTCAGGCGTAACATCAGTAAAAGTAAGGCCTGTACCTCCAGTAGTGATAATAACATCAATCTCATCATCAGCTATCCAATCACTTATATACTTTCTAATAATATAAACATTATCCTTGCATATTATTCTATTACTTACATTATGTTTATCTATTTTTACTGAGTCAACTAAAAATTGACCACTATCATCATTTTTTATGTCTCGAGTATCAGATACAGTTAACAATGCAATAGAAACCACTTAGTATAAAACAATTAAAGTATATGAATTAACTATACATGAAAAATAATGCTAACCAAATCAAAGTATTATTGTTTGCTGAATTAAGTGAAAAATATGGATGGGATGAAAAATATCTTTCTTTAGACCTAATAGAAGATAAAAAAGCAAAATCTATACTAAAACATATTAATATTAATGTAGCTCACCAATCAATAATTGTGGCTATTAATAAAGAAATTTCTAGTCTAGAAGCAACTGTTAAAGATAATGATGAGGTAGCATTCATGCCGATTTTTACAGGTGGATAAAATTAAGTACAAATTCAAAATAGCAACTGATCCTTTTGATCCATATCGAGAAATTGAAAAATGGGAAATTAATAATCAAATGGCTGCAATGTCAATTTTTATTGGACGAGTTAGAGAGATAGATCAATTTGGAAGTCAATTAAAACAATTAGAAATACATCACTACAGTGGTTTAACTGAAAAGTTAATCGAAAAGCACTTATCAGAAATTACTAAAAAAATCGAATCTTTTTCTGCGTTAGTTATCCATCGAGTAGGCTTCATTGATCCACTAGAGCCAATAGTGCTCATAGCAGTTCGTGCTGATAAAAGAGGAATAGCTAATCAATACTGCTCGGAAATTTTAGAGGTAACAAAATTCAAAGTACCTTTCTGGAAAAAGGAGTGGACTGACACAGGTTCTTCCTGGGTCAAAAATAATACTGTACTTTCACCGTGAACTATAAAATTGTTTTTCTGAAAAGCTGTGCCCAAAGATATGTTCCTTTCTTAAGTAAATCCTGTTCAGATGGTATCTCTATTAACAGATCAGAATCAATTAAAGAAGAAATTTGTGAGGATGATTGTGCAGGTGGAATATCCGCGTATAACTCACCTTGCTGATCTACTTTAAGTTTAGATCTAATCAATTCAGGTCTACCTTTTCTTCTTTTAAGATCAGAGTTAATTCTGATCTTAAATCTAAGGGGTGTTTCTATGTTCTTCACTCCACTAAAAGCTTGAAATACGGGCCACAAAATTTGCAAACAAATTACTACTGCAGACACAGGATTACCAGGCAAGCCAAAAAATGGAATATCTTGACCAATAAAACCAAAGGCAAAGGGTCTACCAGGCTTTAAAAAAAGCTTCCAGAACTTTATTTCTCCAATTTCATTAATAATATTTTTAATATAGTCTTTTTTCCCAACAGAAATTCCACCTATGGAAATTACAATTTGATTATTTTTTGCAAGTTCAATAAGAGAATTCTTTAATTTGAATTTATCGTCTGCTTGAATTGATAGTTCATTGATATCATATCCAAGATTTTTTATAATACTTTTAATTAAAAAACTATTACTTTCCCAGATTAATCCAGTTGATTTATCTATACCAGGTTTGATTAATTCATCGCCTGAAATAAGTAATCCTATTTTGAAAGATTTAAACACACTAATATAACTTATTCCACAACTAGCAAGTAATCCAATAATACTAGAAGTAATTTTTTGACCCTTCGCTAATACGATATCTCCTTCCGATAATTGATCATTAATAGGTCTAATCCAAGTACTATTCGTTAAGTCGTCTATGAGATGTATTTTCTCAAAAGAGCTATCTTTTATCATTTCTGTCTTTATCTGTTCTAAAGGAATAACCCAAGAGCATTCATCAGGAACTAATGAACCAGTGCTTATAGCAATGGCTTCACCTTCAGAAAGATTTTTAGTGTAAGGTTTACCAGCGGATGAATCTCCAACAACTTTCCAATATTGTCCTTTCTGAGGTTTGGCAGAATGACTAACCGCGTAACCATCCATTATGGAGGCTCTAAAGCCGGGAATATTCTGTTTTACAAAAATATCTGTTGAAGAAATTTTTTCTAAGGAATCTTCTAAAGGAATACTTACGAAAGGAATAGTAAAATTATCTAAAACGTTCTTGATTTCCTTTAAAATTTCTTTCCTAGCTTCTTCTACTTTTAATCCCTCCCTTAAAAAAGGCTCTTGAGTCATCAAAAAATTAATTAGTTTCTCTCCTCAGGATACCTTTTTTGCCTCCTTTTTTTTCTAAAAGTTGAATTGAATTTATTGTTAAAAAAGGATCGATAGCTTTAAGCATATCGTAAATAGTTAGTAATCCTATAGACACCGCCGTAAGTGCTTCCATCTCTACACCAGTTTGAGCATTAGTTTTACATAATGCAGTGATTTTTATCGCTCTTTTTTCATTACATAGATCTATATCAATCCTGATATTACTTAAACTTAATAAGTGACAAAGTGGGATTAATTCCGAAGTTTTTTTAGATGCATTAATTGCAGCAAATCTTGCAGCAGCAAATAAATCTCCTTTTTTTATATTGCCGTCTTTAACGTTATCAAATGCTTCCACACTTAAATCAATATATCCTTCAGCGAGAGCTTCTCTAGGAGTGCTTATTTTCTCAGAAATATCAACTATAAACATATCGCCCTTCTCATTTAAATGAGTTAGGTTTGAATCCATTTTCTTATTTATGATTAGTTATAATGATAAATAAAAAATAATGATTAATTATTATATGTTAGAGAATAGTAAAATTCACAAATAAGTTATTATGGTAAAATTAAATCCGTAGGTTTTGACTTGGAACAATCAAGCCACTGTTTTGAATTTGAAGATGAATTTATTAGTGATCTAAGATGTATACCTTTATGCGTTCGTAGGAAACTTGATCTTATCGGTTTAAAACTAAAGCTTCAACATTGGCAAGAGTTAAATCACGATGATAAAAGAAAAATAGTTTATTGGTCAGATTCGATTGACCACTTAGATGGATTGAAATCCTATTTGATTAGTAAAACTAGTCGTAGTCGTATAGGTCAAGCAAAAGAAATTTTAATTTCAAAAGATGAGCCCTGGTTGTTATCGGGTACAGTCCCAGACTTTATTGATGTTGAAGCAAGCAAATATACATTTCAGATCTCTCAGAAAATATGGTCTAATTTGAGCGAACTTGAAAGGTTCGCTCTATGTAAACTTGCAAGACCTGGACATGAACACCGAAATCTTATTAAAGCTTTTAAAGAAATATTAATCAATAATGATTCTTAGAAATTATAGAGATCTCGAATAATGAAGATTAGATCAATTAAATTAATATATAGTTTATGTTTTCATGATAACAAAATAAATATTTATTCATGTTTTATGCTAGTTTCTAAATTAGAGAAAAATAAATCATCATTTTAGATAGTTCTACTAAGAAAGAACTCAAAGCTTGTATTCTCTCTGGGGGGCAAAGTACCAGAATGGGTAAAGATAAGGCACTATTAAAACATCATGAAGGCGATAGCTGGTTATCACATAAATTAAATATTCTGAAAAAACTGGACTTAGAAACTATCCTCTTAACTAATCATCAATCTCATATAAATGAAATTAGTGAATTTCATAAAGTAAATATATTATTTGATAAAAAACCTTTCCATGGACCACTAAATTGTATGGAGTTTTTATATTCAAAATTTTTAGGAAAATATGACTATATACTCTTAATGCCAGTAGATATGCCTTTCATTAATAGCAAGCATATTGAAGATTTTATAAAGTATTGGCAAAAAAATAGAGATATAGCTCTTATCGCACATAGTAATAAAATGGCTCAACCTCTACTTGGTATTTATCCTCTAAATCAAGCTAACTTAAATAAATTAAATGAAAGACTTCAATTAGGTAAAATAAACTTTCAGGGATGGACAAAATCAATTCCTTTTCATTATTATTTTGCCAAAGACAAAGAATTCATAAATGTCAACTCATTAAAAGAATTAAAATCACTAAGTTATTATTAAAG-TATGATGAAAGATATTCATGATAGAGAGTTAAAAGTTTTAAGGCTTTCATTAACTAATAAATGTAATTTTTCATGTCCATATTGTTTGCCAGAAAATAATAGCTGTTTGACTACATTAACTAATAAGCAATTCCTATCAATAATTAAGGTTGCTTGCAAATTAGGAGTAAACTCACTCAGATTAACTGGGGGAGAGCCATTAATAAGCAGTCAGTTGAATAAGCTGATGGAAGCAATTAATACATTAAAGAAAACAAGAAATCATCCTATTAATAACTTAAAAGACATTGCTATAACTACAAATGGATCATTATTAACAAAAGATATATGTCAAGATTTATTTGCTTATGGACTCAGCCGGATCACAGTTAGTCTAGATGCCCTAGATCCAAAAATATTTTCAATAATGACAGGAGATAATAATATGATTTCAGCTAAGAATAAGCTGAATCATGTTCTCCAAGGCATTGATAATGCTATCCAAGCAGGCTTTGATCCATTAGAGGGTCAGCTGAAAATAAACTGTGTCATCAAAAAGAACATAAATGATAATCAGATCATAAATCTTGTTCGCTTTGCTAAAGCTAAATCTATTGAAATTAGATTTATAGAATATATGGATGTAGGAAATAAGAATAATTGGCAAGCTAATGAAGTTCTAAAATCTCACGAATTGATAAGTATAATAAAACAACATTTTAAAATTAATGAGGCTGGAAGATTAAAAGGTAATACAGCCCATAAATGGTATATGAAAGATAGCAATAGCTACATAAGTACTATATCTTCGATATCTAATCCTTTTTGTTCTGACTGCAATAGATTAAGGATTACTAGTGATGGTTTCGCACATACTTGCCTTTTTTCAAACAATGGTTCTGATTTAAAAAAATGGCTCAATCCATCAATTAATGAAAAAGGGTTAGAAGAATTTCTTGAGACAATATGGCTAATAAGAGATGATAAATATAGTGAAAATAGATTTGATAAATCTGAGAACTCGAAACCACAAAAACCTCATCCTTCAATGTCGTATTTAGGAGGTTAAAATCCATATGCACAAAGAAA-ATGGTATTAACTAGTACATAAATTAAAAAATATTCTTTTGAAAATTTATTTTCGTATAAATAAAGACAACTGAAGTACTAAAAATCTATGAAATTCGCAATAGTCGTTTCAAAAAAGTGCGCTTTGCTATTAGTTTAGGAATGTTAATGGGTATGACTCATGGTTGGTATATAAGTAAAGGTTATGCATCTACAAACCAATATAATGATACTTATTTTCAGTCTGAGATTAACCAACTTCCCACCTACTCGTTTTTGAAATCT-AAAAATACAGGATTGAGTTTTAA----------TTGATTTAATTTAGAATTATAA-AAGTAAAATTTATAAAAGTAACTACAGTCAATACAATTTACTTTTCTGTTCATTGA-TTTTT-TTTGTATCAAACTGAACCACTTTTAGGAGCTTAAAGCATTATTATGTATTAACTAATACAAAATTCTTCTTTTTAGATCAGCTCGGTTCTTCTTT-AGAACTTTTGCATAGTTCATCACTCTATTCTCATGGATCTCCTTACATACAGAGGTCAAAAATATCTACCTGAAGACATTAAAAATCTTCACTACTCAAATACGAGTTATCTAGATAGGCAAATCAAAGCCAAAATGACCATCAATGAGACTCTATTTTCTTATAGAGGCATAAATTATAAAAAATCAAAACATACAGAAAGGTAAAAGATGTAGCAGTCAAATATTT-TGGAAAAATTTTTAAATACTTTTGTATTACACTGAACAACACTGCTCTTAAAAGATAAGCATAATAAATTTGTAGTCATTACTAC-AAAAACGTTCAACTCGCTTCAGCGAGCCGCAAACCGCCTTAAGCCAAGGAACGGGGGACTTAAGCTAAAACGATCCAAATTAAACATGCCTACAAGTTCCATACGAAGCAATGAAAAAAGTGCCATTACTGTTTCAGCAGGATTTTTAGGAGCATTCATTATTAGTTCTTTAGCTGTTCAGCTTTTTAGAAGCTATTCCCCTGCTGTTCAAAATAAATTAACTACTGTTGACCCAGTAATTGCTAGTCCTGCCACTCTTTGGTCTGAACTGGGGACACGAGATAACATTATTATTAAACAATCAAATACAAAATTAAATAAAAATAGTTCAAGTTCTATCAATATTGAACCTGTAATAACCTCTGAGGCAACTTTATGGTCTCCTCTTTTTGTTGATTGATTTTACTCATCTTCAATTGATTAATTGATGCAAGTATGATGAATGAGAATTTAGATTATCAGCAAAAATTTTAAACTGAATTAAAGAAAATCAATACATTCGATATCT-AATATTTTGTATTTTTTGCCACATAGTATTCAAGATCTTGAAATCCTCAGACAAGTAATTCGTTTTAGTAGCAATAACTACTTAATTAAACAAATAGGTATAAAACTCTCATTTTTTGTATCGACTACTACTTAGTCGGAGTATGCCGGCTGATTTAATTTTTCAAAATGGTTAGATTTTTTACCGTTTTTAATAGGCAAAC--TTTTAAGCCTT-CTTTCTTACTTTTT-AATTTCAATGCTTGGCAATCTTTGGACATTTCAAGGGAGATATCGAACACTTCATCTCACTTGGTTTGCGTTCTTTCTAACTTTTGTTGTTTGGTTTAATTTGGCTCCCCTTGCTACGACTGTTAAGGCAGACTTGGGGCTCACTTTGGGTCAAATTCGAACTGTAGCTATCTGTAATGTTGCATTAACAATTCCAGCGAGAGTCCTCATCGGAATGCTTCTAGATAAATTTGGACCACGTAAAACATACTCAAGCCTTCTCATTTTTTCGGTAGTTCCATGCTTACTTTTCGCCTCAGCAGAAACTTTTAATCAATTAGTTATCGCTCGCTTATTACTTTCAATTGTTGGTGCAGGATTTGTAATTGGTATTCGGATGGTGGCTGAATGGTTCCCACCTAAAGAAATCGGTCTAGCAGAAGGAATATATGGAGGTTGGGGTAATTTTGGCTCAGCTTTCTCGGCTCTGACAATGGTTGCCATTGCTGGGTTGCTTTCTTTTTCAGGTGGATTTGAATTACCAACAGGTGCCGTTCTTAACTGGCGAGGTGCTATCGCTGGCAGTGGCGTGATTTCAGCATTGTATGGCATCTTTTATTTCTTTAATGTCAGAGATACTCCTCCTGGAAAAATTTATCAGCGTCCAACTAAAACAGCTGGTCTAGAAGTCACTTCTATGCGAGATTTTTGGGGGCTTTTGGGTATGAATGTGCCGTTTGTAGCCATACTTTCTGTTTTATGTTGGAGGTTAAAGAAAGTTGGTTTCCTTGATGAGGGAACATATCCATTAGCTCTTTTCGCTGTTTTAATTTGGTTCGCTTTTCAGACCTGGGGGATTATTCGTACAAACTCAGAGTTAATTGCAGGAACTAAAATTTATCCAAAAGAAGACCGTTATGAATTTAAACAAGTAGCCATTCTTGAACTCACATATATTGTTAATTTTGGTTCTGAGCTGGCAGTTGTTTCAATGTTACCTACTTTTTTTGAGACAACATTTGATTTACCAAAAGCAACAGCAGGTATTCTCGCCTCCTCCTTTGCTTTCGTTAACCTTGTTGCACGTCCAGCTGGAGGTCTAATTTCTGACAAGCTCGGAAGTAGAAAAAATACTATGAGTTTTCTAACCGGAGGACTTGGAATTGGATACCTTGTCATGAGTTGGATCAAACCTGGTACTTTTTCAGGTATAAGTGGAATTATCGTCGCATTGTTCATAACAATGCTTGCTTCCTTCTTTGTTCAAGCAGGGGAAGGCGCTACTTTTGCTCTAGTACCACTTGTTAAACGAAGAGTTACTGGACAGGTCGCTGGTCTTGTTGGTGCCTATGGCAATGTAGGAGCAGTAACTTATCTAACTATTTTTAGTCTTCTACCTATGTGGATGAGTGGAGGTGGAGAAGCGACAGCAGAGATAATTGCTAATTCCAATAGTGCCTTTTTCCAAATCTTAGGAATAGCAGGGCTGATAGTTGCATTCATGTGCTTTTTCTTTCTTAAAGAACCAAAAGGATCCTTCGATGAATTACATGAAGGGGAAATTGCTTAAAATATTAATTAATTTCCAATCAAAACCTTGGG----TAACTACCCAAGGTTTTATTTTCTTATCTCATTAAATTGAGATGACAGAGAAAATTGAAAATTTAACTACTCAATGTCCATATTGCGGCGTTGGATGTGGTCTAGAAATGCAACCACCAGCTGAAATCGGAAAAGCAGTCCGTAGAGATGCAGATGGTTATCCGATGTGGAGGTCTAGAGGCGATCGCAATCATCCATCCAACCTTGGACAAATATGTATTAAAGGTGCAACCGTAGGAGAAAGCTTGTCTCCAGGGAGATTAAAGCAACCTCTGTATCGAGATAATTTAAATGATAAATATCAACCGATTAGCTGGAATGAAGCTACAGATAAGATAGTTTCACAAATCAAAAAAAGTTTAATCAAAAAAGGTCCAAACTCTATAGCGATGTATGGTTCTGGACAATTTCATACTGAAGACTACTATATTGCTCAAAAATTACTCAAAGGAGCTTTAGGTACAAATAATTTTGATGCAAATTCAAGACTATGTATGAGCTCAGCTGTCGCTGGATATAATTTAAGTCTTGGATCAGATGGTCCTCCCTGTTGTTATGAAGATCTTGATCACTACACCGTTGCATTCCTCATTGGCACTAATACAGCGGAATGCCATCCAGTACTTTTTCAACGTCTACTCAAAAGGAAAAAACAACATCAAGATAAAGTAAAAATTATTGTTATAGATCCCCGATTAACAGACACTGCAAAAGCTGCTGACATTTATCTACCTATTGCTCCAGGCAGTGACTTAGCCCTGTTATATGGTATTGCCAATTTAGTTCTGAAAAAGAATGGACAAAATGAAGAATTTATTAAAAATCATACAGATAAATATTCAGAATTCTTAGCGATTATAAAAAATTGGACTCCTAGAAAAGTTGCTCGCTTTTGTGGTATCCCAGAAAAAAAATTAGAAGAAGTAGCTAATATGTTTAATCATCGCGAAAGGGTACTAAGTCTTTGGTCAATGGGTGTAAATCAACGTAGAGAAGGTACTGCAGTTGTTGGCGGACTTATCAATCTACATCTTCTCACGGGACAAATCGGGAAAGAGGGAGCTGGACCTTTTTCGCTTACTGGCCAACCAAATGCTATGGGAGGACGTGAAGCAGGAGGCCTATCTCATCTGCTTCCTGGTTATCGAAATGTTGCCAATAAAAAACATAGACAAGTCGTCGAAAATCACTGGGATTTTCCGGCTGGAAGTATCTCTGAAGAACCAGGTTTAAACGCCTGGCAACAAATTGAAGCAATGGAAAAAGGAGAAATAGATCTTTGGTGGGTTGCTGCAACTAACCCACTTGTAAGCATGCCTGATCTAAATCGAGTAAAAGCCGCAATAAAAAACTGTTCACTAGTTGTTTTATCCGAAGCATATGAAGATACTGAAACCTCTCATTATGCCCATCTATTATTGCCCGCTGCACAATGGAGTGAGAAAGCCGGTGTGATGACTAATTCAGAAAGGCGAATCACTTTTTGCCCAGCTTTTCGTCCATGCTTTGGTCAAAGTCGTCCCGATTGGGAGATATTTGCTGAAGTAGGCCAAAAACTTGGATTTATTGATCAGTTTACTTATGATTCTTCTTCTGAGGTATATTCAGAGTTTACAGCTCTGACAAGTGGTCGTCTCTGTGATAGTTCGGGTCTTAATCATGAATTACTAACAAGTGTTGGTCCCCAACAATGGCCATTTCCAAAAGGAAGTAATCCTACGAAAAAAGCGAAGCGACTTTATGAAAATAAAAGGTTTGAGACACCTAATGGTCGAGCCCAGTTTTACACTAAACAACCTCTCGGAATCGCTGAGCCTCCATGCGATATGTACCCGTTAGTCTTAACTGTTGGGCGTTACCTCGGACAATGGCATACCATGACTCGTACTGGAAAAGTAAATCGACTTAATAAAATGCACCCTGAACCATTACTTGAAATTCATCCTATGGATGCAAAAAATATGAATATTAAAGATGGTGAGTTATCTGCTCTTAATTCTCGTCGAGGACATCTTACAGTACGTGTAAAAGAAACTGATCGTATACGTCGAGGCACAGTTTTTCTTCCAATGCACTGGGGCTTCACTCAAACTAATCATTGTGAGACAAACAACTTGATGCATGAACAATCATGTCCCATATCTAAACAGCCTGAACTAAAAGCAAGCGCTGTAATTGTGGCTCCAGTGAATCCAGTCAATCAACCAATTGAAAACAATGAAAAAGGATTTGTTAAATACGTAAAAGAAATCGTAAATATGAAATAAAAAATAGAAAACAATACTTCCTATTGAG-AAATAACTCCTATGTCGAATAATTACGAAGAATTTAAAACCTATTTAAAAAAAATAGGTAGTGGTGAGTTTACAGGAAAAAGTCTTACTCGCGAAGAAACTAAATCAGCTCTCAAGCTGATGCTAAAAGAAGAAGCAAGTGCAGCACAAATTGGTGGCTTTATGATTGCACATAGAATTAGACGTCCTATCCCTGAAGAATTAGCTGGGATGATTGATGCCTATATAGAACTAGGACCCAAAATTCAATCACCCAGCAATCAACGTCAACCTATATTTTTTGGGATGCCTTTTGATGGGCG-AAAAAAAACAGCGCCTATTTACCCTCTAACAACTTTACTATTACTAACTCAGAAACAGCCTGTTATTTTGCATGGTGGTTCTCGTATGCCAGTGAAATACGGCGTTACTCATCACGAACTCTTTCAAGCCTTAGGAATAAATTTAACTGGTCTATCCATAGAACGACTGCAAAGTTTTTTCAACCATAACGACCTAGCTTTAATACATCAGCCAGATCATTTTCCGCTAGCTGAAAATTTAATTCCTTACAGAGATCAAATAGGTAAGCGACCACCTCTAGCAAGTATGGAATTAATCTGGACATGTCATCAAGGAAATCATCTACATATAAGTGGCTATGTTCATTCACCTACTGAAGAAAGACATTGGAAGACCTTAGAGCTTATGGGAGAACAAAATGTGATGACTATCAAAGGACTGGAAGGTGGAATAGATCTTTCAATTAGTCGTTCATCAACAATTGGACAGTACAAAAATCAACATGGAACTAGA
>AG-402-G19
ATTAACGATGTAATTAAAAATCTAATTCCGGAAAGAAACAGTATAAGAGATAAAAAATATCTAAGTAAGGTATCAGTAATATTCAAGTGACCTCCAATAATTGTAGAGGGAATTGAAACTAATAGAATTGGTATTAAAAAATTAAATAATGTATATTTTTTCAAATGGCCATCACCACAAAATCTTATTGAATTTAATGTTGATGCTGCCAGATTCAAAATTAAAGCTGTTGGCTTGATAAGTGAAACTGGCTTATCAAATATGACCATACACGCTATATAACCTGATGCACCAGCATGACCAACAATCGAATAAAGAAAAGCAATTAATGCTATCCCAATGAAATAAAGCACTCTTCTAATCCATATCTTTATTCCATCTATTTTTTTAATCTATTAATTAAATTTATTAAATTACATGGTTTAGTATCACTGTTTAGTTGATATTTTATTATTTGATTCCATGCAGTATTTACTGCATCTAAAGATCCTGGCAAACTAAAGATAAAAGTTCCATTTGCCACACCTGCAATACATCTACTTTGCAAGGTGCTCGTACCAATTTTCTTAAATGATGTATATCTAAAGATTTCCGCAAAACCTTCTATTTCTTTATCTAATAAGGGTTTTATTGCCTCCGGCGTAACATCAGTAAAAGTAAGCCCTGTACCTCCAGTAGTGATAATAACATCAATCTCATCATTAGCTATCCAATCACTTATATACTTTCTAATAATATAAACATTATCCTTGCATATTATTCGATTACTTATATTATGTTTATCTAGTTTTACTGAATCAACTAAAAATTGACCACTATCATCATTTTTTATGTCTCGAGTATCAGATACAGTTAACAATGCAATAGAAACCACTTAGTATAAAACAATTAAAATATATGAATTAACTATACATGAAAAATAATGCTAGCCAAATCAAAGTATTATTGTTTGCTGAATTAAGTGAAAAATATGGATGGGATGAAAAATATCTTTCTTTAGACCTAATAGAAGATAAAAAAGCAAAATCTATACTAAAACATATTAATATCAATGTAGCTCACCAATCAATAATTGTGGCTATTAATAAAGAAATTTCTAGTCTAGAAGCAACTGTTAAAGATAATGATGAGGTAGCATTCATGCCGATTTTTACAGGTGGATAAAATTAAGTACAAATTCAAAATAGCAACTGATCCTTTTGATCCATATCGAGAAATTGAAAAATGGGAAATTAATAATCAAATGGCTGCAATGTCAATTTTTATTGGACGAGTTAGAGAGATAGATCAATTTGGAAGTCAATTAAAACAATTAGAAATCCATCACTACAGTGGTTTAACTGAAAAGTTAATCGAAAAGCACTTATCAGAAATTACTAAAAAAATCGAATCTTTTTCTGCGTTAGTTATCCATCGAGTAGGCTTCATTGATCCACTAGAGCCAATAGTGCTCATAGCAGTTCGTGCTGATAAAAGAGGAATAGCTAATCAATACTGCTCTGAAATTTTAGAGGTAACAAAATTCAAAGTACCTTTCTGGAAAAAGGAGTGGACTGACACAGGTTCTTCCTGGGTCAAAAATAATACTGTACTTTCAACGTGAACTATAAAATTGTTTTTCTGAAAAGCTGTGCCCAAAGATATGTTCCTTTCTTAAGTAAATCCTGTTCAGGTGGTATCTCTATTAACAGATCAGAATCAATTAAAGAAGAAATTTGTGAGGATGATTGTGCAGGTGGAATATCCGCGTATAACTCACCTTGCTGATCTACTTTAAGTTTAGATCTAATCAATTCAGGTCTACCTTTTCTTCTTTTAAGATCAGAGTTAATTCTGATCTTAAATCTAAGGGGTGTTTCTATGTTCTTCACTCCACTAAAAACTTGAAATACGGGCCACAAAATTTGCAAACAAATTACTACTGCAGACACAGGATTACCAGGTAAGCCAAAAAATGGAACATCTTGACCAATAAAACCAAAGGCAAACGGTCTACCAGGCTTTAAAAAAAGCTTCCAGAACTTTATTTCTCCAATTTCATTAATAATATTTTTAATATAGTCTTTTTTACCAACGGAAATTCCACCTATGGAAATTACAATTTGATTGTTTTTTGCAAGTTCAAGAAGAGAATTCTTTAATTTGAATTTATCGTCTGCTTGAATTGATAGTACATTGATATCATATCCAAGATTTTTTATAATACTTTTAATTAAAAAACTATTACTTTCCCAGATTAATCCAGTTGATTTATCTATACCAGGTTTGATTAATTCATCACCTGAAATAAGTAATCCTATTTTGAAAGATTTAAACACACTAATATAACTTATTCCACAACTAGCAAGTAATCCAATAATACTAGGAGTAATTTTTTGACCCTTCGCTAATACAATATCTCCTTCCGATAATTGATCATTAACAGGTCTAATCCAAGTACTATTCGTTAAGTCGTCTATGAGATGTATTTTCTCAAAAGAGCTATCTTTTATCATTTCTGTCTTTATCTGTTCTAAAGGAATAACCCAAGAGCATTCATCAGGAACTAATGAACCAGTGCTGATAGCAATGGCTTCACCTTCAGAAAGATTTTTAGTGAAAGGTTTACCAGCGGATGAATCTCCAACAACTTTCCAATATTGTCCTTTCTGAGGTTTGGCAGAATTACTAACCGCGTAACCATCCATTATGGAGGCTCTAAAGCCGGGAATATTCTGTTTTACAAAAATATCTGTTGAAGAAATTTTTTCTAAGGAATCTTCTAAAGGAATACTTACGAAAGGAATAGTAAAATTATTTAAAACGTTCTTGATTTCCTTTAGAATTTCTTTCCTAGCTTCTTCTACTTTTAATCCCTCCCTTAAAAAAGGCTCTTGAGTCATCAAAAAATTAATTAGTTTCTCTCCTCAGGATACCTTTTTTGCCTCCTTTTTTTTCTAAAAGTCGGATTGAATTTATTGTTAAAAAAGGATCGATAGCTTTAAGCATATCGTAAATAGTTAGTAATCCTATAGACACCGCCGTAAGTGCTTCCATCTCTACACCAGTTTGAGCATTAGTTTTACATAATGCAGTGATTTTTATCGCTCTTTTTTTATTACATAGATCTATATCAATCCTGATATTACTTAAGCTTAACAAGTGACAAAGTGGAATTAATTCCGAAGTTTTTTTAGATGCATTAATTGCAGCAAATCGTGCAGCAGCAAATAAATCTCCTTTTTTTATATTGCCGTCTTTAACGTTATCAAATGCTTCCAGACTTAAATTAATATATCCTTCAGCAAGAGCTTCTCTAGGAGTGCTTATTTTCTCAGAAATATCAACTATAAACATATCGCCCTTCTCATTTAAATGAGTTAGGTTTGAATCCATTTTCTTATTTATGATTAGTTATAATGATAAATAAAAAATAATGATTAATTATTATATGTTAGAGAATAGTAAAATTCACAAATAAGTTATTATGGTTAAATTAAATCCGTAGGTTTTGACTTGGAACAATCAAGCCACTGTTTTGAATTTGAAGATGAATTTATTAGTGATCTAAGATGTATACCTTTATGCGTTCGTAGGAAACTTGATCTTATCGGTTTAAAACTAAAACTTCAACATTGGCAAGAGTTAAATCACGATGATAAAAGAAAAATAGTTTATTGGTCAGATTCGATTGACGACTTAGATGGATTGAAATCCTATTTGATTAGTAAAACTAGTCGTAGTCGTATAGGTCAAGCAAAAGAAATTTTAATTTCAAAAGATGAGCCCTGGTTGTTATCGGGTAAAGTCCCAGACATTATTGATGTTGAAGCAAGAAAATATACATTTCAGATCTCTCAGAAAATATGGTCTAATTTGAGCGAACTTGAAAGGTTCGCTCTATGTAAACTTGCAAGACCAGGACATGAACACCGAAATCTTATTAAAGCTTTTAAAGAAATATTAATCAATAATGATTCTTAGAAATTATAGAGATTTCGAATAATGAAGATTAGATCAATTAAATTAATATATAGTTTATGTTTTCATGATAACAGAATAAATATTTATTCATATTTTATGCTAGTTTCTAAATTAGAGAAAAATAAATTATCATTTTAGATAGCTCTACTAAGAAAGAACTCAAAGCTTGTATTCTCTCTGGGGGGCAAAGTGCCAGAATGGGTAAAGATAAGGCACTATTAAAACATCATGAAGGCGATAGCTGGTTATCACATAAATTAAATATTATGAAAAAACTGGACTTAGAAACTATCCTCTTAACTAATCATCAATCTCATATAAATGAAATTAGGGAATTTCATAAAGTAAATATATTATTTGATAAAAAACCTTTCCATGGACCACTAAATTGTATGGCGTTTTTATATTCAAAATTTTTAGGAAAATATGACTATATGCTCTTAATGCCAGTAGATATGCCTTTCATTAATAGCAAGCATATTGAAGATTTTATAAAGTATTGGCAAAAAAATAGAGATATAGCTCTTATCGCACATAGTAATAAAATGGCTCAACCCCTACTTGGTATTTATCCTCTAAATCAAGCTAACTTAAATAAATTAAATGAAAGACTTCAATTAGGTAAATTGAACTTTCAGGGATGGACAAAATCAATTCCTTTTCATTATTATTTTGCGAAAGACAAAGAATTCATAAATGTCAACTCATTAAAAGAACTAAAATCACTAAATTATTATTAAAG-TATGATAAAAGATATTCATGATAGAGAGTTAAAAGTTTTAAGGCTTTCATTAACTAATAAATGTAATTTTTCATGTCCATATTGTTTGCCAGAAAATAATAGCTGTTTGACTACATTAACTAATAAGCAATTCCTATCAATAATTAAGGTTGCTTGCAAATTAGGAGTAAACTCACTCAGATTAACTGGGGGAGAGCCATTAATAAGTAGTCAGTTGAATAAGCTGATGGAAGCAATTAATACATTAAAGAAAACAAGAAATCATCCTATTAATAATTTAAAAGACATTGCTATAACTACAAATGGATCATTATTAACAAAAGATAGATGTCAAGATTTATTTGCTTATGGACTCAACAGGATCACAGTTAGTCTAGATGCCCTAGATCCAAAAATATTTTCAATAATGACAGGAGATAATAATATGATTTCAGCTAAGAATAAGCTGAATCATGTTCTCCAAGGCATTGATAATGCCATCCAAGCAGGCTTTGATCCATTAAAGGGTCAGCTGAAAATAAACTGTGTCATAAAAAAGAACATAAATGATAATCAGATCATAAATCTTGTTCGCTTTGCTAAAGCTAAATCTATTGAAATTAGATTCATAGAATATATGGATGTAGGAAATAAGAATAATTGGCAAGCTAATGAAGTTCTAAAATCTCACGAATTGATAAGTATAATAAAACAACATTTTAAAATTAATGAGGCTGGAAGATTAAAAGGTAATACAGCCCATAAATGGTATATGAAAGATAGCAATAGCTTCATAAGTACTATATCTTCGATATCTAATCCTTTTTGTTCTGACTGCAATAGATTAAGGATTACTAGTGATGGTTTCGCACATACTTGCCTTTTTTCAAACAATGGTTCTGATTTAAAAAAATGGCTCAATCCATCAATTAATGAAAAAGGCTTAGAAGAATTTCTTGAGACAATATGGCTAATAAGAGATGATAAATATAGTGAAAATAGATTTAATAAATCTGAGAACTCGAAACCACAAAAACCTCATCCTTCAATGTCGTATTTAGGAGGTTAAAATCCATATACACAAAGAAA-ATGGTATTAACTAGTACATAAATTAAAAAATATTCTTTTGAAAATTTATTTTCGTATAAATAAAGACAACTGAAGTACTAAAAATCTATGAAATTCGCAATAGTCGTTTCAAAAAAGTGCGCTTTGCTATTAGTTTAGGAATGTTAATGGGTATGACTCATGGTTGGTATATAAGTAAAGGTTATGCATCTACAAACCAATATAATGATACTTATTTTCAGTCTGAGATTAACCAACTTCCCACCTACTCTTTTTTGAAATCT-AAAAATACAGGATTGAGTTTTAA----------TTGATTTAATTTAGAATTATAATAAGTAAAATTTATAAAAGTAACTACAGTCAATACAATTTACTGTTCTGTTCATTGA-TTTTT-TTTGTATCAAGCTGAACCTCTTTTAAGAGCTTAAAGCATTATTATGTATAAAGTAATACAAAATTCTTCTTTTTAGATCAGCTCGGGTCTTCTTT-AGAACTTTTGCATAGTTCATCACTCTATTCTCATGGATCTCCTTACATACAGAGGTCAAAAATATCTACCTGAAGACATTAAAAATCTTCACTACTCAAATACGAGTTATCTAGATAGGCAAATCAAAGCCAAAATGACCATCAATGAGACTCTATTTTCTTATAGAGGCATAAATTATAAAAAATCAAAACATACAGAAAGGTAAAAGATGTGGCAGTCAAATATTT-TGGAAGAATTTTTAATTACTTTTGTATTACGCTGAACAACACTGCTCTTAAAAGATAATCATAATAAATTTGTAGTCATTACTAC-AAAAACGTTCAACTCGCTTCAGCGAGCCGCAAACCGCCTTAAGCCAAGGAACGGGGGACTTAAGCTAAAACGATCCAAATTAAACATGCCTACAAGTTCCATAAGAAGCACTGAAAAAAGTGCCTTTACTGTTTCAGCAGGATTTTTAGGAGCATTCATTATTAGTTCTTTAGCTGTTCAGCTTTTTAGAAGCTATTCCCCTGCTGTTCAAAATAAATTAACTACTGTTGACCCAGTAATTGCTAGTCCTGCCACTCTTTGGTCTGAACTGGGGACACGAGATAACATTATTATTAAACAATCAAATACAAAATTAAATACAAATAGTTCAAGTTCTATCAATATTGAACCTGTAATAACCTCTGAGGCAACTTTATGGTCTCCTCTTTTTGTTGATTGATTTTAGGCATCTTCAATTGATTAATTGATGCAAATATAATGAATGAGAATTTAGATTATCAGCAAAAATTTTAAACTGAATTAAAGAAAATCAATACACTCGATATCT-AATATTTTGTATTTTTTGCCACATGGTATTCAAGATTTTGAAATCCTCAGACAAATAATTCGTTTTAGTAGCAATAACTACTTAATTAAACAAATAGGTATAAAACTCTCATTTTTTGTATCGACTACTACTTAGTCGGAGTATGCCGGCTGATTTAATTTTTCCAAACGGTTAGATTTTTTACCGTTTTTAATAGGCAAAC-TTTTTAAGCCTT-CTTTCTTACTTTTT-AATTTCAATGCTTGGCAATCTTTGGACATTTCAAGGGAGATATCGAACACTTCATCTCACTTGGTTTGCGTTCTTTCTAACTTTTGTTGTTTGGTTTAATTTGGCTCCCCTTGCTACGACTGTTAAGGCAGACTTGGGGCTCACTTTGGGTCAAATTCGAACTGTAGCTATCTGTAATGTTGCATTAACAATTCCAGCGAGAGTCCTCATCGGAATGCTTCTAGATAAATTTGGACCACGTAAAACATACTCAAGCCTTCTCATTTTTTCGGTAGTTCCATGCTTACTTTTCGCCTCAGCAGAAACTTTTAATCAATTAGTTATCGCTCGCTTATTACTTTCAATTGTAGGTGCAGGATTTGTAATTGGTATTCGGATGGTGGCTGAATGGTTCCCACCTAAAGAAATCGGTCTAGCAGAAGGGATATATGGAGGTTGGGGTAATTTTGGCTCAGCTTTCTCGGCTCTGACAATGGTTGCCATTGCTGGGTTACTTTCTTTTTCAGGTGGATTTGAATTACCAACAGGTGCCGTTCTTAACTGGCGAGGTGCTATCGCTGGCAGTGGTGTGATTTCAGCATTGTATGGCATCTTTTATTTCTTTAATGTCAGAGATACTCCTCCTGGAAAAATTTATCAGCGACCAACTAAAACAGCTGGTCTAGAAGTCACTTCTATGCGAGATTTTTGGGGGCTTTTGGGTATGAATGTGCCGTTTGTAGCCATACTTTCTGTTTTATGTTGGAGGTTAAAGAAAGTTGGTTTCCTTGATGAGGGGACATATCCATTAGCTCTTTTCGCTGTTTTAATTTGGTTCGCTTTTCAGACCTGGGGGATTATTCGTACAAACTCAGAGTTAATTGCAGGAACTAAAATTTATCCAAAAGAAGACCGTTATGAATTTAAACAAGTAGCCATTCTTGAACTCACATATATTGTTAATTTTGGTTCTGAGCTGGCAGTTGTTTCAATGTTACCTACTTTTTTTGAGACAACATTTGATTTACCAAAAGCAACAGCAGGTATTCTCGCCTCCTCCTTTGCTTTCGTAAACCTTGTTGCACGTCCAGCTGGAGGTCTAATTTCTGACAAGCTCGGAAGTAGAAAAAATACTATGAGTTTTCTAACCGGAGGACTTGGAATTGGATACCTTGTCATGAGTTGGATCAAACCTGGTACTTTTTCAGGTATAAGTGGAATTATCGTCGCATTGTTCATAACAATGCTTGCTTCCTTCTTTGTTCAAGCAGGGGAAGGCGCTACTTTTGCTCTAGTACCACTTGTTAAACGAAGAGTTACTGGACAGGTCGCTGGTCTTGTTGGTGCCTATGGCAACGTAGGAGCAGTAACTTATCTAACTATTTTTAGTCTTCTACCTATGTGGATGAGTGGAGGTGGAGAAGCGACAGCAGAGATAATTGCTAATTCCAATAGTGCCTTTTTCCAAATCTTAGGAATAGCAGGGCTGATAGTTGCATTCATGTGCTTTTTCTTTCTTAAAGAACCAAAAGGATCCTTCGATGAATTACATGAAGGGGAAATTGCTTAAAATATTAATTAATTTCCAATCAAAACCTTGGG----TAACTAACCAAGGTTTTATTTTCTTATCTCGTTAAATTGAGATGACAGAGAAAATAGAAAATTTAACTACTCAATGTCCATATTGCGGCGTTGGATGTGGTCTAGAAATGCAAGCACCAGCTGAAATCGGAAAAGCAGTCCGTAGAGATGCAGATGGTTATCCGATGTGGAGGTCTAGAGGCGATCGCAATCATCCATCCAACCTTGGACAAATATGTATTAAAGGTGCAACCGTAGGAGAAACCTTGTCTCCAGGGAGATTAAAGCAACCTCTGTATAGAGATAATTTAAATGATAAATATCAACCGATTAGTTGGAGTGAAGCTACAGATAAGATAGTTTCACAAATCAAAAAAAGTTTAATCAAAAAAGGTCCAAACTCTATAGCGATGTATGGTTCTGGACAATTTCATACTGAAGACTACTATATTGCTCAAAAATTACTCAAAGGAGCTTTAGGTACAAATAATTTTGATGCAAATTCAAGACTATGCATGAGCTCAGCTGTCGCTGGATATAATTTAAGTCTTGGATCAGATGGTCCTCCCTGTTGTTATGAAGATCTTGATCACTACACCGTTGCATTCCTCATTGGCACTAATACAGCGGAATGCCATCCAGTACTTTTTCAACGTCTACTCAAAAGGAAAAAACAACATCAAGATAAAGTAAAAATTATTGTTATAGATCCCAGATTAACAGATACTGCAAAAGCTGCTGACATTTATCTACCTATTGCTCCAGGCAGTGACTTAGCCCTGTTATATGGTATTGCCAATTTAGTTCTAAAAAAGAATGGACAAAATGCAGAATTTATTAAAAATCATACAGATAAATATTCAGAATTCTTAGCGATTATAAAAAATTGGACTCCTAGAAAAGTTGCTCGCTTTTGTGGTATCCCAGAAAAAAAATTAGAAGAAGTAGCTAATATGTTTAATCATCGCGAAAGGGTACTAAGTCTTTGGTCAATGGGTGTAAATCAACGCAGAGAAGGTACTGCAGTTGTTGGCGGACTTATCAATCTACATCTTCTCACGGGACAAATCGGGAAAGAGGGAGCTGGACCTTTTTCGCTTACTGGCCAACCAAATGCTATGGGAGGACGTGAAGCAGGAGGCCTATCTCATCTACTTCCTGGTTATCGAAATGTTGCCAATAAAAAACATAGACAAGTCGTCGAAAATCACTGGGATTTTCCGGCTGGAAGTATCTCTGAAGAACCAGGTTTAAACGCCTGGCAACAAATTGAAGCAATGGAAAAAGGAGAAATAGATCTTTGGTGGGTTGCTGCAACTAACCCACTTGTAAGCATGCCTGATCTAAATCGAGTAAAAGCCGCAATAAAAAACTGTTCACTAGTTGTTTTATCCGAAGCATATGAAGATACTGAAACCTCTCATTATGCCCATCTATTATTGCCCGCTGCACAATGGAGTGAGAAAGCCGGTGTGATGACTAATTCAGAAAGACGAATCACTTTTTGCCCAGCTTTTCGTCCATGCTTTGGTCAAAGTCGTCCCGATTGGGAGATATTTGCTGAAGTAGGCCAAAAACTTGGATTTATTGATCAGTTTACTTATGATTCTTCTTCTGAGGTATATTCAGAGTTTACAGCTCTGACAAGTGGTCGTCTCTGTGATAGTTCGGGTCTTACTCATGAATTACTAACAAGTGTTGGTCCCCAACAATGGCCATTTTCAAAAGGAAGTAATCCTACGAAAAAAGCGAAGCGACTTTATGAAAATAAAAGGTTTGAGACACCTAATGGTCGAGCCCAGTTTTACACTAAACAACCTCTGGGAATCGCTGAGCCTCCATGCGATATGTACCCGTTAGTCTTAACTGTTGGGCGTTACCTCGGACAATGGCATACCATGACTCGTACTGGAAAAGTAAATCGACTTAATAAAATGCACCCTGAACCATTACTTGAAATTCATCCTATGGATGCAAAAAATATGAATATTAAAGATGGTGAGTTGTCTGCTCTTAATTCTCGTCGAGGACATCTTACAGTACGTGTAAAAGAAACTGATCGTATACGTCGAGGCACAGTTTTTCTACCAATGCACTGGGGCTTCACTCAAACTAATCATTGCGAGACAAACAACTTGATGCATGAACAATCATGTCCCATATCTAAACAGCCTGAACTAAAAGCAAGCGCTGTAATTGTGGCTCCAGTGAATCCAGTCAATCAACCAATTGAAAACAATGAAAAAGGATTTGTTAAATACGTAAAAGAAATCGTAAATATGAAATAAAAAATAGAAAACAATACTTCCTATTGAG-AAATAACTCCTATGTCGAATAATTACGAAGAATTTAAAACCTATTTAAAAAAAATAGGTAGTGGTGAGTTTACAGGAAAAAGTCTTACTCGCGAAGAAACTAAATCCGCTCTCAAGCTGATGCTGAAAGAAGAAGCAAGTGCAGCACAAATTGGTGGCTTCATGATTGCACATAGAATTAGACGTCCTATACCTGAAGAATTAGCCGGGATGATTGATGCCTATATAGAACTAGGGCCAAAGATTCAATCACACAGCAATCAACTTCAACCTATATTTTTTGGGATGCCTTTTGATGGTCG-AAAAAAAACAGCACCGATTTATCCTCTTACAACTTTACTATTACTAACTCAAAAACAGCCTGTTATTTTGCATGGTGGTTCTCGTATGCCAGTTAAATACGGTGTTACCCATAACGAACTCTTTCAAGCCTTAGGAATAAATTTAACCGGTCTATCCATAGAACAACTGCAAAGTTTTTTCAACCATAACGACCTAGCTTTAATACATCAGCCAGATCATTTTCCGCTAGCTGAAAATTTAATTCCTTATAGAGATCAAATAGGCAAGCGCCCACCTCTAGCAAGTATGGAATTAATCTGGACATGTCATCAAGGAAATCATCTACATATAAGTGGCTATGTTCATTCACCTACTGAAGAAAGACATTGGAAGACGTTAGAGCTTATGGGAGAACAAAATGTGATTACTATCAAAGGACTGGAAGGTGGAATAGATCTTTCAATAAGTCGTTCATCAACAATTGGACAGTACAAAAATCAACATGGAACTAGA
