# Supplementary material for: Emergence of trait variability through the lens of nitrogen assimilation in Prochlorococcus
Source: eLife. 2019 Feb 1;8:e41043. doi: 10.7554/eLife.41043 (PMC6370341; doi:10.7554/eLife.41043)
Supplement: Table 1—source data 1. [file elife-41043-table1-data1.zip › 33_HLII_HLVI_taxa_nirA-moaA.fasta]

>AG-363-B18
ATGCAATATTATTTAAATGATAAAAAATTAAATAAGATTGAAAAACAAAAGGCAGACAAAGATGGTCTAAAAATATTTGAAGAATTAGATGATTACGCTCTTCAAGGGTGGGAAGAAATGGATGAAGTGGATTTGCAAATGCGTTTAAAGTGGTATGGTCTATTTTGGAGACCAAAAACTCCTGGAAGATTCATGATGAGACTTAGAGTTCCGAATGGAATTTTAAATTCTAATCAGTTGAAAGTAATAGCATCAATAGTTGCTAGATATGGAGAAGATGGTTCTGCAGATATTACGACTAGGCAAAATATTCAATTAAGAGGAGTTTTGATAAATGATCTACCAGATATTATTAAAAGACTTAGAGAGGTTAACATTACATCCGTACAGTCTGGTATGGATAATCCAAGAAATGTTACTGGCAATCCACTAGCCGGAATTGATCCAGAAGAAATTATAGATACAAGAAAATATACTTCTGAATTAGAAAATTACTTAACTAATTCTGGTAATGGCAACCCCGAATTCTCTAATTTACCAAGGAAGTGGAATACTGCTGTAGCAGGAGCAAAAGATAATTTTCTTCTACATAATGATCTTATCTTTCATCCTGTTTTTAAAAATGGAATCTTAGGCTTTGGCGTCTGGGTAGGAGGAATATTATCAGCAACTTTAAATGCTTATGCCCTACCTCTAGATGTCTGGATAGAAGAAAAAGATATATGCAAAATAACTGGAATAATTTGTTTACTTTGGAGAGATAATGGAGATAGATTTCTTAGAAATAAAGGAAGATTTAGACATTATTTGAACTCTATAGGGATCGATAAATTTAGAGAACTTGTAGAAGAAAAATTTGGAACTTTATCAAAGGATCCAGGCTCACTTTTTAACGAAAAACAAAGAAGTATATTTGGGATTAATAAACAAAAACAAAACAATCTTTACTTTGCTGGATTACATATTCCGGTAGGAAGATTAAGTGTAGAAGATATACAAGAGATTGCAAGATTAAGTGAAAAATATGGACAAAGTGAAGTAAGACTAACCGAAGATCAAAATCTAATTATTGTTGGCATGAAAGAAAATATTTTAGAAGAATTTGGTGATGAAGAAATTATTAATAAATTTAAATTAAATCCATCCCATTTTTCAGCTAGTACCGTTTCATGTACAGGGAGTAGTTATTGTAGTTTTGCTCTTGCTAATACCAAAGATATAGCAAGGAATATTTCTGAAAAATTAGATCGAGAACTTGAATTATCAGAGGAGGTTAAAATCCACTGGACAGGATGCCCAAACAATTGTGGACAAGCTCACATGGGTGGTATTGGCATGACCGGTACAAAGGTAAAAAAAGAGGGAGGTGGAACTGAGGATGGATATAATGTCAGTATTGGAGGAAGACAAGATCACCTACAAACTTTAGGTGAAACCGAATTTAAAAAAGTTAGTAAACATGAAATTTATAATTTGATCAAAGAAATTTTAATAAACAAGTTTAATGCAAAGTTAAAAACTT-AAAATATATCTAATGAATAAAAGTGAATCTGAAATATTAGAAGTTTTAAATGGATTAGGTTCAAAAAAATTAGATCTTGATATTCTATTTTCCTACTATTCATTGGAATTATCTTTTGAGATTCGTAAAGTTATTGCAGAAAAGATAGGTATGCAAGAAAGGAAAGGATATTTTTTACTTGAAAAGATGATAAAAAAATTTGGCCTTAAAGTTGAATTTATTGAGGGCCTAAAATTAACAAATGAAAAAAATGCAAAAGATCTTTTACTTAAAAATCTTTATCAAAATAATAAGTTAAATATTCATATAATAAATGCTTTAGAGCCCTGGGGAGGAGAAATAGAACTTGAATTAATTAGAGAAATATTCGATATTTGCGAAACAGATTTTTGGATTGCAGGCCTTAATATTCTCCATTTCAAAGCTCATCAATTAACTGATGAAAAATTATTATATTTTATTGATCAAATAAAAATTTACGATAATTTCAAAATCAACTACAAGATAATCTCTATCTTAAAAAGAAGAGAAAGCAAAATAGTTTGTAAATTGCTCTATAAATATTCTTTAAAAAAAGAATTAGAAATCGCTAAATATGCAATTTTTTCTTTAGGGAGTATTTGGAATGATAATAGTTTTGAACAATTATCAAAATTAGAAAATGAAATAAAAGATCCTTCGCTACTTAAATGCATAAAAAATCAAAAAGTGATCTTAAATCAATTTCTAATAAATAAAAAAACTAGAAAATTATTTTTTTAACTTATCAATGAGATTTATTAAATTACAAGGTTTTGTATTTTCATTAAGTTGATAAGAAATTATATCTTGCCAACCTGTCATCACAGCATCCTTAGATCCAGGCAAAACGAATAAAAACTTACCATTCGCACACCCCGCAATACACCTACTTTGTAAAGTACTTGTTCCTATCTTTTGAAATGATAAAAATCTAAAGGTCTCCCCAAACCCATCAATCTCTTTATCTAATAAAGGTCTTATAGCTTCAGGAGTAACGTCCCTCGCAGTAATCCCTGTACCCCCTGTTGTAATAATAACATCAACATCTGGGTTTGAAATCCAGTCACTAATATATTTTCTAATTAAATAAATATCATCTTTGCAAATTATCTTATCAACGATATTATGCCCTGAGTTTTCAGACTCTTTAAGCAGATAATTTCCGCTCTCATCATTTTTTGTGTTACGAGTATCTGAAACTGTAAGCAAAGCTATAGAAACCACTTAAAATTAAACA----ATTAGTTACTAGATCACTATAGATGGAAAGTGAAAAATCTAACAAAATTAAGGTGGTTTTATTATCTAGTATTGCTGAAGATCTAGGATGGCATGAAAAAATTCTTACAATTGAAGACTCTCAAATGAAAGCTTTTTCTATATGGAAGTTAATTAATTCTAAATTACCGCAAGATAATATTATCGTTGCTATTAACCAAGAAATTACAGATATGGAAGCAAACATTAATCCAGATGATGAGGTGGCATTTATGCCAGTGTTTACCGGTGGATAATTTAAGAATAAAATTTAGAATCCTAGAAGAAACTTTTAATCCTTATAAAGAATTCGAACTTTGGGAGAAGGTAAATAAAAATTCAGCAAACTCACTTTTTATTGGGAGAGTAAGGCCCTTTGATCAATTTGGTAATGACTTAAAGAAACTAGAAATTGTTCATTATAAGGGAATGACCGAAAATTATATTAAAAGATATTTAATTAACATTTCTCAAAAACAGGATGATTTATGTATTTTTCTCTTACACAGGATAGGTTTCATTTACCCTGACGAACCTATTATTTTAATCGCAGTAAGTGCTAATCATAGAGGCATTGCAAATAAATATCTCCAAGAAATACTTGAATTTACAAAATATAAAGTTCCTTTTTGGAAAAAAGAATGGACTTTTAAAGGATCTTCATGGATAAAAAAGAATACTAACTTAGGGTTTGAATTATAAAAAATTATTTTTTAAAAGTTGTGCCCATAATAAATCTCCTTTTTGACAAAAATCAATTTCAGAAGGTATTTCTATTAATAAATCTGAATTAGATATTGAACTAATCTTTGATGAGGATTGTTTTTCAGAAATATCTGCAATCAATTCACCTTCTTCATTAACAATAAGTTTTCCTCTAAGTAATTCTGGTCTCCCTTTTCTTCTTTTCAAATCAGAATTCAGCTTAACCTTAATCCTAAGAGGAAATTCAATATTAGTAATGCCTTCAAGTTTCTGAAGCGCGGGCCACACAAGTTGGATGAAAGTAATAGCTGCTGAAACGGGATTACCCGGTAATCCAAAATAAGGAATTTTTTTATTTATCAATCCAAAAGCAAAGGGTTTTCCTGGCTTTAAAAATAGTTTCCAAAATTTAATTTCTCCTATCTCATTAATAATATGTTTTAAAAAATCTTTTTTACCTACTGATATCCCACCAACTGAAATAACCACATCATTAAATTCAGAAATATTTCTAAGAGAATTTTTAATATTTTGATAATTATCTTTTTCTATATGAATTTCATTAATTTCATATCCAATATTTTTTGCGATTGATTTTATCAAAATACTATTACTTTCCCATATTTCTCCTTTCTTTCTTGCCGTTCCTGATTTGATAAGTTCATCTCCAGTAATTAGTAAACCTAATTTAGAAATTTTACTAACTTCTATAGTTTTTATACCACAGCTTGCTAATTTACTTAAAATCCCTGGTGTAATCTTTACCCCTTTCTTGATTAATATTTCACCTTTAAATACCTGATCATTTTTTTCTCTAATCCAAGAGTTATTAGATGATTTTTCTTTTATAAGAATATACTCATTTCCGTTTAAAAGTTCTAAAGAAACTTGTTCTTGAGGTATCACAGAAAAACAATTATCTGGCACAAACGAACCTGTGCTAATCATTACAGCTTCACCTTTTTTAAGAAGGTCATTAAATGGCTTTCCGGGAAAAGACTCTCCGACAATTTTCCATTTATTTCCTTTTGTAGTTGATTCTCCTAAAGCATATCCATCCATAACTGAGGATCTATAACCTGGTATATCTTCCTCAGATAAGATTTCCTCCATAGAAACTTTTCCAAGTGCTTCGTCTAAATTGATCTCTTCCTTATGTAAAATATTATTTTTCACTATTAAAGTATCTATCTCTTCCAAGATTTGTTTAATAGCATCATTTAAATAAAGACCCTGATTATTGTTATCAATTCCCATTATTGTGAGTACTTAACTTCTTTTTAATATTCCATTTTTACCACCTTTTTTTTCTAAAAGGCGAATATTATCAATTGTTATAAAAGGATCTAAAGCTTTAAGCATGTCATATAGAGTAAGGAGACCAATTGAAACTGATGTAAGAGCCTCCATCTCAACACCTGTTTTAGAATGAGATTTGCAAAAAGCAATAATTTTAATTGCTTTCACTGATTCACAAATTTCAAAATCAATTGTGATTTTATTTAATGATAAATTATGACAGAGAGGAATAAGGTCTGAGGTTTTTTTTGCACCATTTATTGCAGAAAATCTAGCAGCTGCAAAAATATCACCTTTTTTAATTTTTTCATTTTTTATTTTTTCTAATATTTCTTTGTTTAAATTAATGTATCCTTCTGCTAAAGCCTCTCTTTTAGTTTCTACTTTGTCTGAAATATCAACTATGTTCATTTCTCCCCTTTCATTAATATGAGTTAAAGATTTATCCATTTCCATTTAGCAATTTATTCAATAATACAAAAAATAAAATTTTTAATAAAGCTAATATCAATTTTTTATACTTAGCATTAATTTATTAATAAAATATCAATTTAATTTTGGTTAACAATCAATCAAATCATTATTTTAATTTTGAGGATGATTTTATTAAAGACTTAAGATGCATTCCTTTGTGCGTAAGAAGGAAACTTGATTTAATTGGAATAAAATTAAAACTAACTCATTGGCAAGATTTTAATTTAATTGAAAAAACTAAGATAGTAGATTGGCCAGATTCAAAAAACGATCTCTTTGATTTAAAGATTTTTTTAAAAAAAATTACATCCAATTCAAAATATGGAGAAGCAAAAGAAATAGAAAGTTCAATTAATCAACCTTGGCAAAATAAAAATAAAGTTCCTGACCAAGTTCTAAAATCGGCACTAGCAAGAGGAATTAAGATTTCAGTGG-AAAAATGGAGAAATTTAAACGAATTAGATAGATTTGCTTTTTGCAAATTAGTTAGACCCAGTCATGAACACCACAATTTGGATAGAGCATTTGATGAGATTCTGAAATAAGATTATTGCCTAGTTTGGAATAATTATTACTGAGCATGCTTTTAATTCCGGTTGTTTTGATATCGGGCATGACTTTTCATGCATCAAAGAGTTTACTTCACACATATTTTTTTGACTGAAACCCCAATGCATTGGTAAAAAAACTGTACCTTCTTTAATTTTGTCAGTAATCTGAACTTTTGCTTGAACTTCCCCTCTTTTGGATTTAATTTTTACTATTTCATCATTTTTGATTTTTAAAGATAAAGCATCTTTAGAATTAATTTCCAATAACGGTTCTGGATTCTTTTTTGTAAGTTTTTGAACTTTAGAAGTTCTTGTCATTGTATGCCATTGACTTAGATATCTTCCAATTGTCAAAATTAGTGGGTACTCATCTGAAGGGGGTTCAGCCAACCCTATAGGATCATCAATACAAAAATTTGCTTTGCCAGTCTCAGTTGGGAAATAACCATCTTCATATAATCTTTTTGAAGATGTACTAGGTAAGCTGCCTTTAGGATAAGGCCATTGTTGAGGACCATGATTTTTTAATAATTGATATGATAATCCACTCATATCGCATAATCTTTTTGTAGTCGTTTTTAAAAATTCATCATAAACATCTGATGAAGATTCATATTCAAATTGTTTTAAATAGCCTATCTTCTGTCCTAATTCAGCAAATATTTGCCAATCTGGTTTTGAATTTTTTTTATTCGATTCTCTGAAAGATGGGCAAAGGGTTACTCTTCTTTCTGAATTTGTCATAACACCATCTTTTTCGCTCCATTGAGCCGCCGGCAAAACTAGATGAGCATATTTAATTGATTCACTTTGTTCATATGATTCGTTGAGGATAATTAAAGGACATTTTGAAAGTGCTTCTTTTACAAAGTTTAAATTTGGCATGCTAACCAAAGGATTCGTAGCTGCAATCCACCAAATTTTTACAGTTCCTTTTTTAATAGCTTCTATTTGTTCAAAGGCAGATAGACCCTGTTTTGCAGATATCTTTCCCTTAGGGAACCCCCATATTTTTTCAATTTCATTCCTATCTATTTTATTTTTTACAAACCTATATCCTGGAAGAAGGTGCGATAGTCCACCAGCTTCTCTTCCACCCATAGCGTTTGGTTGGCCAGTTAAGGAAAAAGGACCAGACCCTTCTTTGCCTATTTGGCCAGTCATTAGATGAAGATTTATTAGCCCATTTACTGCTGCTGTACCCTCTTGCCTTTGATTCAAACCCATCGACCAGAGACTTAGAACATTTTTGCTTTTCCCCCATAATTTTGCAATATCAATAATTGTCTGCTCAGATATATTGCAAATTTCACTTATTTTTTTTAAATTCCATTTTTGTATATGTTTTACAAAATGAAAATAGTTTTCGGTTGACTTCTCAATGAAATTTTGATCAGTTAATTGATTCTTATAAAGATAATTCGCAATCCCAATAAATAAAAAAAGATCTGTTCCAGAAGAAATTTGTAAGTAAAAATCTGCTATGGATGAAGTTTCTGTTTCTCTTGGATCGATTACTATTACTTTTAAATTATCATTTACGTTTCTTTTACGTTTCTTAATTCGATCAAAAAGAACGGGATGACATTCTGCAGTATTTGTCCCTATTAATAAAATTAAAGAGCAATGATCAATATCTTCATAACAACAAGGTGGGCCATCAGAGCCAAAACTTCTGTTATATCCAGCTACTGCTGAGCTCATACATAGTCTTGAATTAGCATCAAAATTATTTGTGCCTATTGCTCCCTTTAGAAGCTTCTGGGCTACGTAATAATCTTCAGTATGAAATTGACCTGAGCCATACATAGCTATTGAATCAGGCCCATAATTTTTTATAGAACTCAGAATATTCTCTTTCAGAATTTCGTATGATTCGTCCCAGGAAATTTCTTTAAATTCTTCATTTAAATTTTCCCTATAAAGTGGTTCTTTTAATCTCCCATCTTTTAGAGTCTCACATACTGTTGCTCCTTTTACGCACAATTTACCATGAGTTGAAGGACTATCCCTATCTCCACTTACTAACCATTTATCATCAGAAACCGAACTTTTAGGCCTCATTTTTAACCCACAGCCAACACCGCAATATGGGCATTGACTTTTAGTAAAATTCATGAAATTTCTTTT----ATCAATATCTACATGGATGTTGGTTAAACGTAATTTTCAGCTTTTTCCCCTTCATAAGCATCTGCGAATGATCCTTGAGGTTCTTTTAAAAAGAAATAACAGAAGAATCCAACTATTAATCCTGCTATACCCAAAACTTGGAAGAAAGCACTATTGGAAGCAGCAATTATTTCTGGCGAAGGATCTTTACCTCCTCCCATCCATAAAGGTAAAAGGCTATAAATATTTAGATAAGTTACCGCACCAACATTTCCATAAGCCCCAACCAATCCAGCTATTTGTCCTGTAACTCTTTTTTTAACTAAAGGAACTAAAGCAAAAGTTGAACCTTCTCCTGATTGAACGAAAAATGAACAGAGCATAGTTAAAAATACAGCCATAAGAATTCCTGCTGATCCTGTAAAAGTTCCAGGTTTTATTAAAGACATCAATAGATATCCAAAACCTAATCCCATTGTCAGGAATCCCATTGTATTTTTTCTATTACCTGTTCTGTCAGATATTAATCCTCCTGCAGGTCTAGCTATTAAATTCACAAATGCATAACATGATGCCAAAATTCCAGCTACAGCTTTAGGTAAATCAAAAGTAAATTCAAAGAAACTAGGAAGCATAGAAACTACTGCCAATTCAGAACCAAAATTTACTATGTAAGTTAATTCCAAAATAGCTACTTGTTTGAATTCATATCTATCTTCTTTAGGATAAATTTTAGTTCCTTTTAACAATTCAATATTTGTCCTTACAATTCCCCAAGTCTGAAAAACAAACCAAGCCAATACTGCAAGCAAAGCTATTGGATAAGTAGAAGAAGTTAGAAAACCTACCTTCTGAAGTCTCCAACATAGTACTGAAAGAATTGCTGCGAATGGAACATTCATTCCAATTAAACCCCAGAAATCTCTTATACTTGTTACTTCTAAACCAGCTGTTTTAGCAGGTCTTTGATAAGGTTTTCCTGGAGGTGTATCAGTCACACTAAAGAAATAAATAATTCCATAAACAAAAGAAATAATTCCTGTAAGAGCAATAGCTCCTCTCCAATTCAGTACGGCTCCAGTTGGAAACTCAAAACCTCCTGAAAAAGACAAGAATCCAGCTACGGCAACAAGAGAAAGCGCAGAAAAAGCAGATCCAAAATTTCCCCATCCTCCATATATTCCCTCAGCTAATCCAATTTCTTTGGGAGGGAACCATTCAGATACCATTCTTATTCCAATAACAAATCCTGCGCCAACTATTGATAAAAGCAATCTCGCAATTACAAGTTGATTGAAGTCTTGCGCACTAGCAAATAATAAACATGGGACTACAGAAAATATCAAGATTGTTGAGTAGGTTTTTCTTGGACCAAATTTATCCAATAACATTCCAATCAAAACTCTGCCAGGAATAGTTAAAGCAACATTACATATTGCTACTGTCCTAATTTGAGCGACAGATAAACCTAAATCGGCTTTAACAGTAGTTGCAAGAGGTGCGAGGTTAAACCAAACAACAAAAGTAAGGAAAAAGGCAAACCAGGTGAGGTGAAGAGTTCTATATCTGCCATTCAAAGACCAAACATCACTTAACATAAAAA-TTTTTCAAAATTAATTTTTAAGCAATTTATATTTC-CATCAGTGAACACATTTGTATTATTTAATACGAAATTTTGAAAAAAACAAATTCAA-ATTTATTAAAAGGC-TAAAATTATATT-GTCAGTACTAA-AAAAATTCAAAAT-TGGAAATAATT-AGCAATCTAATTATTGGTATTTTTCGATACATAAAATACTCGTGGGAAAATATTACCTAAGTTATGGAAATAAAACATAAAAAATTTAAGGCATTCATCTTGGCTGGAGGCAAGAGTTCAAGAATGGGGTTTGATAAAGCACTAATTAAACATCATGAAGGCGGAAATTGGCTTACTCATAAAATAAAAATATTAAATACCCTTAATTTGGAAACTTTTGTAATAACAAATCATACTTCTCATTCAAAAGAAGTTGATAAAAGAAATAATGTTGGGTTTATTTCAGATGCCAAACCCTTTGATGGCCCTTTAACTTGTATAGAACAAATTTTTTCATCTTTTAAAAAAACCACTAAAAATATCCTGATTATCCCAATCGATATGCCTAATTTGAATACAAAATTAATTTATTCACTTATTAAATCATGGGAAAAAAATCAAAATTCTGCTGTAGTATCCCATGATGGAATTTTTGTACAACCATTATTCGGTATTTATCCCCTCAATGAAGAAAATCATTTTAAATTAAAAAAAAAGTTATCCTCTGGAAAGAAAAACTTTCTTGGATGGGTTGATCAAATTCCTCATAAATATTTCTATGCAAACAATGGAGATTTAATTAATATAAATTCGAAGAGAGAATTTTTAAATATGAATAATGGGACTTAAGCAATTGGAGGATAATAGAAAAAGAAAGTTAAAAGTTTTAAGGTTATCTCTTAAACAAAATTGCAATTTTTCATGCATTTACTGTAAGCCAGAAAATTATAGTTTAGATGTATTAAATATTGAACAATTTAAAAAATTAATTTTGGTCAGTTGTCGATTAGGGGTAAATTCTTTAAGAATTACTGGAGGTGAACCTTTATTAAGTTCTCAATTAGATGAACTTCTTCATGAAATTAAATTGCAAAGGTTAGAAGAATCAAATCCAATAGCAAATTTACAGGATATTTCTTTAACTACAAATGGATATTTGCTCTCTAAGAAAAAAGCTATTGAGCTTTTTAAAAATGGTTTAGACCGTATAACAGTAAGTTTAGACGCAATTGATCCTGATATTTTTTCAAACATGATTGGAGAGGAAAATAAAATTATTGGTAAAGAAAAATTATTTACTGTCCTTGAAGGAATAGATCATGCAATTAATGCTGGATTTAATCCAAAGGCGGGAAAATTAAAAATAAATGCAGTCATAAAAAAAGAGATTAATGATAATCAAATTTTTGAATTAGTTGATTTTGCAAAAAAAAGGTCTATAGAAATTCGTTTCATTGAATATATGGACGTAGGCACATCTAATAATTGGAAGCCATCAGATGTTTTTTTCTCTGAAAGAATTATTAGGTCATTAAAGAAGAAATATCGATTAAAAGACTACGGAAGAAAGGAAGGACAAACAGCTAATAGATGGTACATCAGTGATTCAAAAAGTTTTATAAGTACAATCTCTTCAGTAAGTAATCCTTTTTGTTCAGATTGTAATAGATTGAGGATAACTAGCGATGGTTATGCTTACACGTGTCTTTTTTCTAGTGAAGGTATCAATCTAAACCCATGGTTATCTCTACCAATTAATCTCCATGAACTGGAAAATAAAATCAAGAGCATTTGGGAAGCAAGAGAAGATAACTATAGTGAAGATAGATTTAAAAAATTAGAAAGAACAACTAACAAAAATCAAAAAATGCATCCATCTATGTCATATCTTGGGGGATAA
>MIT0604
ATGCAATATTATTTAAATGATAAAAAATTAAATAAGATTGAAAAGCAAAAGGCGGAAAAAGATGGTCTGAAAATTTTTGAAGAATTAGATGATTATGCTCTTAAAGGGTGGGAAGAGATGGATGAAGTAGATTTGCAAATGCGCTTAAAGTGGTATGGCCTTTTTTGGAGACCAAAAACTCCTGGAAGATTTATGATGAGGCTTAGAGTTCCCAATGGAATTTTAAACTCTAATCAGTTGAGAGTAATCGCTTCAATAGTTGCTAGATACGGAGAAGACGGTTCTGCAGATATAACAACTAGGCAAAATATTCAATTAAGGGGAGTTTTGATAAATGATCTACCAGATATTATTAAAAGACTTAGAGAGGTTGATATTACATCCGTTCAGTCTGGAATGGATAATCCAAGAAATGTAACTGGCAATCCACTAGCGGGAATTGATCCTGAAGAAATTATTGATACAAGAAAATATACTTCTGAATTAGAAGATTACTTAACAAATTCTGGTAATGGCAACCCCGAATTCTCCAATTTACCCAGGAAGTGGAATACTGCAGTTGCCGGAGCAAAAGATAATTTTCTTCTACATAATGATCTTATCTTTCATCCTGTTTTTAAAAATGGAATATTAGGCTTTGGTGTCTGGGTAGGAGGAATTTTATCAGCAACTTTAAATGCTTATGCTATACCTCTAGATGTCTGGGTAGAAGAAAAAGATATATGTAAAATAACTGGAATTATTACTTCCCTTTGGCGAGATAATGGAGATAGATTTCTCAGAAATAAAGGAAGATTCAGATATTATTTAAACTCTATAGGTATTGAAAAATTTAGAAAACTTGTAGAAGAAAAATTTGGAACTTTGTCGAACGATCCAGGCTCAATTTTCAACGAAAAACAAAGAAGTTTATTTGGGATTAATAAACAAAAACAAAACAATCTTTACTTTGCTGGATTACATATTCCTGTAGGAAGATTATGTGTAGAAGATATACAAGAAATTGCAAGATTAAGTGAAAAATATGGACAAAGTGAAGTAAGACTAACCGAAGATCAAAATCTAATTATTGTTGGCCTGAAAGATAACATTTTAGAAGAATTTGCTAATGAAGAAATTATTAAAAAATTCAAATTAAATCCATCCCATTTTTCAGCGAGTACTGTTTCATGCACAGGGAGTAGTTATTGTAGTTTTGCTCTTGCAAATACCAAAGATATAGCAAGAAATATTTCTGAAAAATTAGATCGAGAACTTGAATTATCAGAGGAGGTTAAAATCCATTGGACAGGATGTCCAAATAATTGTGGACAAGCTCATATGGGTGGTATTGGCATGACCGGCACAAAGGTAAAAAAAGAGGGAGGTGGAACTGAGGATGGATATAATGTCAGTATTGGAGGAAGACAAGATCACCTGCAAACTTTAGGTGAAACCGAATTTAAAAAAGTTAGTAAACATGAAATTTATAATTTAATCAAAGAAATTTTAATCAACAAATTTAATGCAAAGTTAAAAACCTAAAAATATAT-TAATGAGCAAAAGTGAATCTGAAATATTAGAAGTTTTAAATGGATTAGGTTCAAAAAAATTAGATCTTGATATTCTATTTTCCTACTATTCATTGGAATTATCTTTTGAGATTCGTAAAGTTATTGCGGAAAAGATAGGTATGCAAGAAAAGAAAGGATATTTTTTACTTGAAAAGATGATAAAAAAATTTGGCCTTAAAGTTGAATTAATTGAGGCCCTTAAATTAACAAATAAAAAAAATGCAAAAGATCTTTTACTAAAAAATCTTTATCAAAATAATAAGTTAAATATTCATATAATTAATGCTTTAGAGCCCTGGGGAGGAGAAATTGAACTTCAATTAATTAGAGAAATATTCGATATTTGCGAAACAGATTTTTGGATTGCAGGTCTTAATATTCTTCATTTCAAAGCTCATCAATTAACTGATGAAAAATTATTATCTTTTATTGATCAAATAAAAATTTACGATAATTTCAAAATCAACTACAAGATAATCTCAATCTTAAAAAGAAGAGAAAGCGAAATAGTTTGTAAATTGCTCTATAAATATTCTCTAAATAAAGAATTAGAAATCGCTAAATATGCAATTTTTTCTTTAGGGAGTATTTGGAATGATAATAGTTTTGAAAAATTATCAAAATTAGAAAATGAAATAAAAGATCCTTCTCTACTTAAATGCATAAAAAATCAAAAATTGATCTCAAATCAATTTCTAATAAATAAATAAACTAGAGAATTATTTTTTTAACTTATCAATGAGATTTATTAAATTACAAGGTTTTGTATTTTCATTAAGTTGATAAGAAATTATATCTTGCCAACCTGTCATCACAGCATCCTTAGATCCAGGTAAAACGAATAAAAACTTATCATTTGCAGATCCTGCAATACACCTACTTTGTAAAGTACTAGTTCCTATCTTTTTAAATGATAAAAATCTAAAAGTTTCCCCAAAACCATCAATCTCTTTATCTAATAAAGGTCTAATAGCTTCAGGAGTAACGTCCCTAGCTGTAATTCCTGTACCACCTGTTGTGATAATTACATCAATATTTGGATCTGAGATCCAATCGCTTATATATTTTCTAATTAAATAAATATCATCTTTGCAAATTTTCTTATCAACGATATTGTGTCCTGATTTCTCAGCCTCTTGAAGTAGATAATTTCCACTCTCATCATTTTTTGTGTTACGAGTATCAGAAACAGTAAGCAAAGCTATAGAAACCACTTAAAATTAAACC----ATTAGTTACTAGATCACTATAGATGGAAAGTGAAAAATCTAACAAAATTAAGGTGGTTTTATTATCTAGTATCGCTGAAGATCTAGGTTGGAATGAAAAATTTCTTACAATTGAAGGCTCTCAAATGAAGGTTTTTTCTGTATGGAAGTTAATTAATTCTAAATTACCTCAAGATAATATTATCGTTTCTATTAATCAAGAAATTACAGATATGGATGCGAAGATTAATCCAAATGATGAGGTGGCATTTATGCCAATGTTTACCGGTGGATAATTTAAGAATAAAATTTAGAATCCTAGAAGAAACTTTTAATCCTTATAAAGAATTCGAACTTTGGGAGAAGGTCAATAAAAATTCAGCAAACTCACTTTTTATTGGAAGAGTAAGGCCTTTTGATCAATTTGGAAATGATTTAAAGAAACTAGAAATTGTTCATTATAAAGGAATGACCGAAAATTATATTAAAAGATATTTAATGAAAATTTCAGAAAAACAGGACGATTTATGTATTTTTCTCTTACACAGAATAGGTTTCATTTACCCTAACGAACCTATTATTTTAATAGCAGTAAGTGCAAATCATAGAGGCATTGCAAATAAATATCTCCAAGAAATACTTGAATTTACAAAATACAAAGTTCCTTTTTGGAAAAAAGAATGGACTTTAAAAGGATCCTCATGGGTAAAAAAGAATACTGAATTAGGATTTAAATTATAAAAAATTATTTTTTAAAAGTTGTGCCCATAATAAATTTCCTTTTTGACAAAAATCAATTTCAGAAGGTATTTCTATTAATAAATCCGAATTAGATATTGAACTAATCTTTGATGAGGATTGTTCTTCAGAAATATCTGCAATCAATTCACCTTCTTCATTAACAATAAGTTTTCCTCTAAGTAATTCTGGTCTCCCTTTTCTTCTTTTCAAATCAGAATTCAGCTTAACCTTAATCCTAAGAGGGAATTCAATATTAGTAATGCCTTCAAGTTTCTGAAGCGCGGGCCACACAAGTTGGATAAACGTAATAGCTGCCGAAACGGGATTCCCCGGTAATCCAAAATAAGGAATTTTTTTATTTATCAATCCAAAAGCAAAGGGTTTTCCTGGCTTTAAAAATAGTTTCCAAAATTTAATTTCTCCTATCTCGTTAATAATATCTTTTAAAAAATCTTTTTTACCAACTGATATCCCACCAACTGAAATAACCACATCGTTAAATTCAGAAATATTTCTAAGAGAATTTTTAATATTTTGATAATTATCTTTTTCTATATGAATTTCATTAATTTCAAATCCAAGATTTTTTGAGATTGATTTTATCAAAATGCTATTACTTTCCCATATTTCTCCTTTCTTTCTTGCAGTCCCTGATTTGATAAGTTCATCTCCAGTAATTAGTAAACCTAATTTAGAAATTTTGCTCACTTTTATAGTTTTTATCCCACAACTTGCTAATTTGCTTAAAATCCCAGGTGTAATCTTTACCCCTTTCTTGATTAATATTTCACCTTTAAATACTTGATCATTTTTTTCTCTAATCCAAGAGTTATTAAATGATTTTTCTTTTTTAAGAATATACTCATTTCCGTTTAAAAGTTCTAAAGAAACTTGTTCTTGAGGTATCACATAAAAACAATTATCTGGCACAAATGAACCTGTACTAATCGTTACAGCTTCACCTTTTTTAAGAAGTTCATTAAATGGCTTCCCGGGAAAAGACTCTCCGACAATTTTCCATTTATTCCCTT---TAGTTGATTCTCCTAGCGCATATCCATCCATAACTGATGATCTATAACCTGGTATATCTTCCTCAGATAAGATTTCCTCCATAGAAACTTTTCCAAGTGCTTCGTCTAAATTGATCTCTTCCTTATGTAAAATTTCATTATTCACTATTAAAGTATCTATCTCTTCCAAGATTTTTTTAATAGCGTCATTTAAATAAAGACCCTGATTATTTATATCAATTCCCATTATTGTGAGTACTTAACTTCTTTTTAATATTCCATTCTTACCACCTTTTTTTTCTAAAAGGCGAATATTATCAATAGTCATAAAAGGATCTAAAGCTTTAAGCATGTCATATAGAGTGAGAAGACCAATTGAAACTGATGTAAGAGCCTCCATCTCAACACCTGTTTTCGAATGAGATTTGCAAAAAGCAATAATTTTAATTGCTTTCATTGATTCACAAATTTCAAAATCAATTGTGATTTTATTCAATGATAAATTATGACAGAGAGGAATAAGTTCTGAGGTTTTTTTTGCACCATTTATTGCAGAAAATCTAGCCGCTGCAAAAATATCACCTTTTTTAATTTTTTCATTTTTTATTTTTTCTAATATTTCTTTGTTTAAATTAATATATCCTTCTGCTAAAGCCTCTCTTTTAGTTTCTACTTTATCTGAAATATCAACTATGTTCATTTCTCCCCTTTCATTAATATGAGTTAAAGATTTATCCATTTCCATTAAGCAATTTATTCAATAATACAAAAAATAAAATTTTTAATAAAGCTAATATCAATTTTTTATACTTAGCATTAATTTATTAATAAAATATCAATTTAATTTTGGTTAACAGTCAATCAAATCATTATTTTAATTTCGAGGATGATTTTATTAAAGATTTAAGATGCATTCCTTTATGTGTAAGAAGGAAACTTGATTTAATTGGAATTAAATTAAAACTTACTCATTGGCAAGATTTTAATTTAATTGAAAAAAATAAGATAGTTGATTGGCCAGATTCAAAAAACGATCTTTTTGATTTAAAAATTTTTTTGAAAGAAATTACATCCAATTCAAAATATGGAGAAGCAAAAGAAATAGAAATTTCAATTAATCAACCTTGGCAAAATAAAAATAAAGTTCCTGACCAAGTTCTAAAATCGGCACTAGCAAGGGGAATTAATATTTCTGTTG-AAAAATGGAGCAATTTAAACGAACTAGATAGATTTGCTTTTTGCAAATTAGTTAGACCCAGTCATGAACACAACAATTTGGATAGAGCATTTGATGAGATTCTAAAATAAGATTCTTGCCTAGTTTGGAACAATTATTACTGCACATGCTTTTAATTCTGGTTGTTTTGATATCGGGCATGACTTCTCATGCATCAAAGAGTTTACTTCACACATATTTTTTTGACTAAAACCCCAATGCATTGGTAAAAAAACTGTACCTGCTTTAATTTTGTCAGTAATCTGAACTTTTGCTTGAACTTCCCCTCTTTTGGATTTAATTTTTACTATTTCATCATTTTTGATTTTTAAAGATAAAGCATCTTTAGAATTAATTTCCAATAACGGTTCTGGATTCTTTTTTGTAAGTTTTTGAACTTTAGAAGTTCTTGTCATTGTATGCCATTGACTTAGATATCTTCCAATTGTCAAAATTAGTGGGTACTCATCTGAAGGGGGTTCAGCCAACCCTATAGGATCATCAATACAAAAATTTGCTTTGCCAGTCTCAGTTGGGAAATGACCATCTTCATATAATCTTTTTGAAGATTTACTAGGTACGCTGCCTTTAGGATAAGGCCATTGTTGAGGACCATGATTTTTTAATAATTGATATGATAATCCGCTCATATCGCATAATCTTTTTGTAGTCGTTTTTAAAAATTCATCATAAACTTCAGATGAAGATTCATATTCAAATTGTTTGAAATAGCCTATCTTCTGTCCTAATTCAGCAAATATTTGCCAATCTGGTTTTGAA---TTTTTATTCGATTCTCTGAAAGATGGGCAAAGGGTTACTCTTCTTTCTGAATTTGTCATAACACCATCTTTTTCGCTCCATTGAGCCGCGGGCAATACTAGATGAGCATATTTAATTGATTCACTTTGTTCATAAGATTCGTTGAGGATAATTAAAGGACATTTTGAAAGTGCTTTTTTTACAAAGTTTAAATTAGGCATGCTAACCAAAGGGTTTGTAGCTGCAATCCACCAAATTTTCACAGATCCTTTTTTTATAGCTTCTATTTGTTCAAATGCAGATAGACCCTGTTTTGCAGATATCTTTCCCTCAGGGAACCCCCATATTTTTTCAATTTCATTCCTATCTATTTTATTTTTTACAAACCTATATCCTGGAAGAAGGTGCGATAGTCCACCAGCTTCTCTCCCCCCCATAGCGTTTGGTTGGCCAGTCAAGGAAAAAGGACCAGAACCTTCTTTGCCTATTTGGCCTGTCATTAGATGAAGATTTATTAGCCCATTTACTGCTGCTGTACCCTCTTGCCTTTGATTCAAACCCATCGACCAGAGACTTAAAACATTTTTACTTTCTCCCCATAATTTTGCAATATCAATAATTGTTTTCTCGGATATATTGCAAATTTCACTTATTTTTATTAAATCCCATTTTTGTATATGTTTTACAAAATCAAAATAGCTTTCGGTCGACTTATCAATGAAATTTTGATCAGTTAATTGATTCTTATAAAGATAATTCGCAATCCCAATTAATAAAAAAAGATCTGTTCCAGAAGAAATTTGTAAGTAAAAATCTGCTATGGATGAAGTTTCTGTTTCTCTTGGATCGATTACTATTACTTTTAAATTATCATTTACGTTTCTTTTACGTTTTTTAATTCGATCAAAAAGAACGGGATGACATTCTGCAGTATTTGTCCCTATTAATAAAATTAAAGAGCAATGATCAATATCTTCATAACAACAAGGAGGGCCATCAGAGCCAAAACTTCTGTTATATCCAGCTACTGCTGAGCTCATGCATAGTCTTGAATTAGCATCAAAATTATTTGTGCCTATTGCTCCCTTGAGAAGCTTTTGGGCTACGTAATAATCTTCAGTATGAAATTGACCTGAGCCATACATAGCTATTGAATCAGGTCCATAATTCTTTATAGAACTCAAAATATTCTCTTTCAGAATTTCGTATGATTCGTCCCAGGAAATTTCTTTAAATTCTTTATTTAAATTTTCCCTGTAAAGTGGTACTTTTAATCTCCCATCTTTTAGGGTCTCACAAACTGTTGCTCCTTTTACGCACAATTTACCTTGAGTTGAAGGACTATCCCTATCTCCACTTACTAACCATTTATCATCAGAAACAGAACTTTTAGGCTTCATTTTTAAACCACAGCCAACACCGCAATATGGGCATTGACTTTTAGTAAAATTCATAAAATTTCTTTT----ATAAATATCTCAATAGTTATTGGTTAAACGTAATTTTCAGCTTTTTCGCCTTCATAAGCATCCGCGAATGATCCTTGAGGTTCCTTTAAAAAGAAATAACAGAAGAATCCAACTATTAATCCTGCTATACCTAAGACTTGGAAGAAGGCACTATTTGAAGCCGCAATTATTTCTGGAGAAGGATCTTTACCTCCACCCATCCATAAAGGTAAAAGGCTATAAATATTTAGATAAGTTACCGCACCAACATTTCCATAAGCCCCAACCAATCCAGCTATTTGTCCTGTTACTCTTTTTTTAACTAAGGGAACTAAAGCAAAAGTTGAACCTTCTCCTGATTGAACGAAAAATGAACAGAGCATAGTTAAAAATACAGCCATAAGAATTCCTGCTGATCCTGTAAAAGTTCCAGGTTTTATTAAAGACATCAATAGATATCCAAAACCTAATCCCATTGTCAGGAATCCCATTGTATTTTTTCTATTACCTGTTCTGTCAGATATTAATCCTCCTGCAGGTCTAGCTATTAAATTCACAAATGCATAACATGATGCCAAAATTCCAGCTACAGCTTTAGGTAAATCAAAAGTAAATTCAAAGAAACTAGGAAGCATAGAAACTACTGCCAATTCAGAACCAAAATTTACTATGTAAGTTAATTCCAAAATAGCTACTTGTTTGAATTCATATCTATCTTCTTTAGGGTAAATTTTAGTTCCTTTCAACAATTCAATATTTGTCCTTACAATTCCCCAAGTCTGAAAAACAAACCAAGCCAATACTGCAAGCAAAGCTATTGGATAAGTAGAAGAAGTTAGAAAACCTACCTTCTGAAGTCTCCAACATAGTACTGAAAGAATTGCTGCGAATGGAACATTCATTCCAATTAAACCCCAGAAATCTCTTATACTCGTTACTTCTAAACCAGCTGTTTTTGCAGGCCTTTGGTAGGGTTTTCCTGGAGGTGTGTCAGTCACACTAAAGAAATAAATAATTCCATAAACAAAAGAAATAATTCCTGTAAGAACAATAGCTCCTCTCCAATTCAGTACGGCTCCAGTTGGAAACTCAAAACCTCCTGAAAAAGACAAGAATCCAGCTACGGCAACAAGAGAAAGCGCAGAAAAAGCAGATCCAAAATTTCCCCATCCTCCATATATTCCCTCAGCTAATCCAATTTCTTTGGGAGGGAACCATTCAGATACCATTCTTATTCCGATAACAAAACCTGCTCCTACTATTGATAAAAGCAATCTCGCAATTACAAGTTGATTGAAGTCTTGCGCACTAGCAAATAATAAACATGGGACTACAGAAAATATCAAGATTGTTGAGTAAGTTTTTCTTGGACCAAATTTATCCAATAACATTCCAATCAAAACTCTGCCAGGAATAGTTAAAGCAACATTACATATTGCTACTGTCCTAATTTGAGCGACAGATAAACCTAAATCGGCTTTAACAGTAGTTGCAAGAGGTGCGAGGTTAAACCAAACAACAAAAGTAAGGAAAAAGGCAAACCAGGTGAGGTGAAGAGTTCTATATCTGCCATTCAAAGACCAAACATCACTTAACATGAAAA-TTTTTAAAGATTAATTTTTAAGCAATTTATATTTC-GATCAATGCATTCATTTGTATTATTTAATACGAAATTTGAGGGGAAATAAATTCAA-ATTTTTTAAAAGGC-TAAAATTATATT-GTCAGTACTAAGAAAAATTCAAAAT-TGGGAATAATT-AGCAATCTTATTATTGGTATTATTCGATACATAAAATACTCGTGGGAAAATATTACCTAAGTTATGGAAATAAAACATAAAAAATTTAAGGCATTCATCTTGGCTGGTGGCAAGAGTTCAAGAATGGGGTTTGATAAAGCACTAATTAAACATCATGAAGGCGGAAATTGGCTTACTCATAAAATAAAAATATTAAATACTCTTAATTTGGAAACTTTTGTAATAACAAATCATACTTCTCATTCAAAAGAAGTTGATAAAAGAAATAATGTTGGGTTTATTTCAGATGCCAAACCCTTTGATGGCCCTTTAACTTGTATAGAACAAATTTTTTCATCTTTTAAAAAAAACACTAAAAATATCCTGATTATCCCAATCGATATGCCTAATTTGAATACAAAATTAATTTATTCACTTATTAAATCATGGGAAAAAAATCAAAATTCTGCGGTAGTATCCCATGATGGAATTTTTGTACAACCATTATTCGGTATTTATCCCCTCAATGAAGAAAATCATTTTAAATTAAAAAAAAAGTTATCCTCTGGAAAGAAAAACTTTCTTGGATGGGTTGATCAAATTCCCCATAAATATTTCTATGCAAACAATGGAGATTTAATTAATATAAATTCGAAGAGAGAATTTTTAAATATGAATAATGGGACTTAAGCAATTGGAGGATAATAGAAAAAGAAAGTTAAAAGTTTTAAGGTTATCTCTTAAACAAAATTGCAATTTTTCATGCATTTACTGTAAGCCAGAAAATTATAGTTTAGATGTATTAAATATTGAACAATTTAAAAAATTAATTTTGGTCAGTTGTCGATTAGGGGTAAATTCTTTAAGAATTACTGGAGGTGAACCTTTATTAAGTTCTCAATTAGATGAACTTCTTCATGAAATTAAATTGCAAAGGTTAGAAGAATCAAATCCAATAGCAAATTTACAGGATATTTCTTTAACTACAAATGGATATTTGCTCTCTGAGAAAAAAGCTATTGAGCTTTTTAAAAATGGGTTAGACCGTATAACAGTAAGTTTAGACGCAATTGATCCTGATATTTTTTCAAACATGATTGGAGAGGAAAATAAAATTATTGGTAAAGAAAAATTATTTACTGTCCTTGAAGGAATAGATCATGCAATTAATGCTGGATTTAATCCAAAGGAGGGGAAATTAAAAATAAATGCAGTCATTAAAAAAGAGATAAATGATAATCAAATTTTTGAATTAGTTGATTTTGCAAAAAAAAGGTCTATAGAAATTCGCTTTATTGAATATATGGACGTAGGCACATCTAATAATTGGAAGCCATCAGATGTTTTTTTCTCTGAAAAAATTATTAGTTTATTAAAGAAGAAATATCGATTAAAAGACTACGGAAGAAAGGAAGGGCAAACAGCCAATAGATGGTACATCAGTGATTCAAAAAGTTTTATAAGTACAATCTCTTCAGTAAGTAATCCTTTTTGTTCAGATTGTAATAGGTTGAGGATAACTAGCGATGGTTATGCTTACACGTGTCTTTTTTCTAGTGAAGGTATAAATCTAAACCCATGGTTATCTCTACCAATTAATCTCCATGAACTGGAAAATAAAATCAAGAGCATTTGGGAAGCGAGAGAAGATAACTATAGTGAAGATAGATTTAAAAAATTAGAAAAAACAACTGACAAAAATCAAAAAATTCATCCATCAATGTCATATCTTGGGGGATAA
>AG-347-K17
ATGCAATATTATTTAAATGATAAAAAATTAAATAAGATTGAAAAGCAAAAGGCGGAGAAAGATGGTCTGAAAATTTTTGAAGAATTAGATGATTATGCTCTTAAAGGGTGGGAAGAGATGGATGAAGTAGATTTGCAAATGCGCTTAAAGTGGTATGGCCTTTTTTGGAGACCAAAAACACCTGGAAGATTTATGATGAGGCTTAGAGTTCCCAATGGAATTTTAAACTCTAATCAGTTGAGAGTAATCGCTTCAATAGTTGCTAGATACGGAGAAGACGGTTCTGCAGATATAACAACTAGGCAAAATATTCAATTAAGGGGGGTTTTGATAAATGATCTACCAGATATTATTAAAAGACTTAGAGAAGTTGATATTACATCCGTTCAGTCTGGAATGGATAATCCAAGGAATGTTACTGGCAATCCACTGGCGGGAATTGATCCTGAAGAAATCATAGATACAAGAAAATATACTTCTGAATTAGAAAATTACTTAACAAATTCTGGTAATGGCAACCCCGAATTCTCGAATTTACCAAGGAAGTGGAACACTGCAGTTGCAGGAGCAAAAGATAATTTTCTTCTACATAATGATCTTATCTTTCATCCTGTTTTTAAAAATGGAATATTAGGCTTTGGTGTCTGGGTAGGCGGAATTTTATCAGCAACTTTGAATGCTTATGCTATACCTCTAGATGTCTGGGTAGAAGAAAAAAATATATGCAAAATAACTGGAATTATTTGTTCCCTTTGGCGAGATAATGGGGATAGATTTCTAAGAAATAAAGGAAGATTTAGATATTATTTGAACTCTATAGGTATCGAAAAATTTAGAGAACTTGTAGAAGAAAAATTTGGAACTTTATCGAACGATCCAGGCTCAATTTTCAACGAAAAACAAAGAAGTTTATTTGGGATTAATAAACAAAAACAGAATAATCTTTACTTTGCTGGATTACACGTTCCGGTAGGAAGATTATGTGTAGAAGACATACAAGAAATTGCAAGATTAAGTGAAAAATATGGAAAGAGTGAAGTAAGACTAACCGAAGATCAAAATCTAATTATTGTTGGTCTGAAAGATAATATTTTAGAAGAATTTGGTAATGAAGAAATTATTAATAAATTCAAATTAAATCCATCCCATTTTTCAGCGAGTACTGTTTCATGTACAGGGAGTAGCTATTGTAGCTTTGCTCTTGCAAATACCAAAGATATAGCAAGAAATATTTCTGAAAAATTAGATAGAGAACTTGAATTATCAGAGGAGGTTAAAATCCATTGGACAGGTTGTCCAAATAATTGTGGACAAGCTCATATGGGTGGTATTGGAATGACTGGTACAAAGGTAAAAAAAGAGGGAGGAGGAACTGAGGATGGATATAATGTCAGTATTGGAGGAAGACAAGATCACCTGCAAAAATTAGGTGAAACCGAATTTAAAAAAGTTAGTAAACATGAAATTTATAATTTAATCAAAGAAATTTTAATCAACAAGTTTAATGCAAAGTTAAAAACCT-AAAATATAT-TAATGAGCAAAAGTGAATCTGAAATATTAGAAGTTTTAAATGGATTAGGTTCAAAAAAGTTAGATCTTGATATTCTTTTTTCCTACTATTCATTGAAATTATCTTTTGAGATTCGCAAAGTTATTTCGGAAAAAATAGGAATGCAAGAAAGGAAAGGCTATTTTTTACTTGAAAAGATGATAAAAAAATTTGGACTTAAAGTTGAATTTATTGAGGCCCTTAAATTAACAAATGAAAAAGATGCAAAAGATCTTTTACTAAAAAATCTTTATCAAAATAATAAGCTAAATATTCACATAATTAATGCTTTAGAGCCCTGGGGAGGAGAAATCGAACTTACATTAATTAGAGAAATATTCGATATTTGCGAAATAGATTTTTGGATTGCAGGCCTTAATATTCTTCATTTCAAAGCGCATCAATTAACTGATGAAATATTATTATCTTTTATTGATCAAATAAAAATTTACGATGATTTCAAAATCAACTATAAGATAATCTCTATTTTAAAAAGAAGAGAAAGCGAAATAGTTTGTAAATTACTCTATAAATATTCTTTAAATAAAGAATTAGAAATCGCTAAATATGCCATTTTTTCTTTAGGGAGCATTTGGAATGATAATAGTTTTGAACAATTATCAAAATTAGAAAATAAGATAAAAGATCCTTATCTACTTAAATGCTTAAAAAATCAAAAATTGATCTCAAATCAATTTCTAATAAATAAATAAACTAGAGAATTATTTTTTTAACTTATCAATGAGATTTATTAAATTACAAGGTTTTGTATTTTGATTAAGTTGATAAGAAATTATATCTTGCCAACCTGTCATAACAGCATCCTTAGATCCTGGCAAAACGAATAAAAACTTACCATTTGCAGACCCCGCAATAGACCTACTTTGTAAAGTACTAGTTCCTATCTTTTTAAATGATAAAAATCTAAAAGTCTCCCCAAAACCATCAATCTCTTTATCTAATAAAGGTCTAATAGCTTCAGGAGTAACGTCCCTAGCTGTAATTCCTGTACCACCTGTAGTAATAATCACATCAATATTTGGATCTGAGATCCAATCGCTTGTATATTTTCTAATTAAATAAATATCATCTTTGCAAATTATCTTAACCACGACATTGTGTCCTGATCTCTCAGCCTCGTGAAGGAGATAATTTCCACTCTCATCATTTTTTGTGTTACGAGTATCAGATACAGTAAGCAAAGCTATAGAAACCACTTAAAATTAAACC----ATTAGTTACTAGATCACTATAGATGGAAACTGAAAAATCTTACAAAATTAAGGTGGTTTTATTATCTAGTATCGCTGAAGATCTAGGATGGAATGAAAAATTTCTTACAATTGAAGGGTCTCAAATGAAGGTTTTTTCTGTATGGAATTTAATTAATTCTAATTTACCGCAAGATAATATTATCGTTTCTATTAATCAAGAAATTACAGATATGGATGCGATGATTAATCCTGATGATGAGGTGGCATTTATGCCAATGTTTACCGGTGGATAATTTAAGAATAAAATTTAAAATCCTAGAAGAGACTTTTAATCCTTATAAAGAATTCGAACTTTGGGAAAAGGTAAATAAAAATTCAGCAAACTCATTTTTTATTGGGAGAGTAAGGCCCTTTGATCAATTTGGAAATGATTTAAAGAAACTAGAAATTGTTCATTATAAAGGAATGACCGAAAATTATATTAAAAAATATTTAATGAAAATTTCTGAAAAACAGGATGATTTATGTATTTTTCTCTTGCACAGGATAGGTTTCATTTACCCTAACGAGCCTATTATTTTAATAGCAGTAAGTGCTAATCATAGAGGCATTGCAAATAAATATCTCCAAGAAATACTTGAATTTACAAAATACAAAGTTCCTTTTTGGAAAAAAGAATGGACTTTCAAAGGATCCTCATGGGTAAAAAAGAATACTGAGTTAGGCTTTGAATTATAAAAAATTATTTTTTAAAAGTTGTGCCCATAATAAATTTCCTTTTTGACAAAAATCAATTTCAGAGGGTATTTCTATTAATAAATCTGAATTAGATATTGAACTAATCTTTGATGAGGATTGTTCTTCAGAAATATCTGCAATTAATTCACCTTCTTCATTAACGATAAGTTTTCCTCTAAGCAATTCAGGTCTCCCTTTTCTTCTTTTCAAATCAGAATTCAGCTTAACCTTAATCCTAAGAGGGAATTCAATATTAGTAATTCCTTCAAGTTTCTGAAGTGCGGGCCAAACAAGTTGGATAAAAGTAATAGCTGCTGAAACGGGATTCCCAGGTAATCCAAAATAAGGAATTTTTTTGTTTATCAATCCAAAAGTAAAGGGTTTTCCTGGCTTTAAAAATAGTTTCCAAAATTTAATCTCTCCTATCTCGTTAATAATATCTTTTAAAAAATCTTTTTTACCCACTGATATCCCACCAACTGAAATAACCACATCATTAAATTCAGAAATATTTCTAAGAGAATTTTTAATATTTTGATAATTATCTTTTTCTATATGAATTTCATTAATTTCAAATCCAAGATTTTTTGCAATTGATTTTATCAAAATACTATTACTTTCCCATATTTCTCCTTTTTTTCTTGCAGTTCCTGATTTGATAAGTTCATCTCCAGTAATTAGTAAACCTAATTTAGAAATTTTACTAACTTTTATAGTTTTTATCCCACAACTTGCTAATTTACTTAAAATCCCAGGTGTAATCTTTACCCCCTTCTTGATTAATATTTCACCTTTAAATACTTGATCATTTTTTTCTCTAATCCAAGAGTTATTAGATGATGTTTCTTTTTTAACAATATACTCTTTTCCGTTTAAAAATTCTAAAGAAACTTGTTCTTGAGGTATCACAGAAAAACAATTATCTGGCACAAATGAACCTGTGCTAATAGTTACAGCTTCACCTTTTTTAAGAAGATCATTAAATGGCTTTCCTGGAAAAGACTCTCCGACAATTTTCCATTTATTCCCTT---TAGTTGATTCTCCTAACGCATATCCATCCATAACTGATGATCTATAACCTGGCATATCTTCCTCAGATAAGATTTCCTCCATAGAAACTTTTCCAAGTGCTTCTTCTAAATTGATCTCTTCCTTATGTAAAATTTCATTATTTACTATTAAAGTATCAATCTCTTCCAAGATTTTTTTAATAGCATCGTTTAAATAAAGACCCTGATTATTGATATCAATTCCCATTATTGTGAGTACTTAACTTCTTTTTAATATTCCATTTTTACCACCTTTTTTTTCTAAAAGGCGAATATTATTAATAGTCATAAATGGATCTAAAGCTTTGAGCATGTCATATAGAGTGAGAAGACCAATTGAAACTGATGTAAGAGCTTCCATCTCAACACCTGTTTTAGAATGAGATTTGCAAAAAGCAATAATTTTAATTGCTTTCATTGATTCACAAATTTCAAAATCAATTGTGATTTTATTCAATGATAAATTATGACAGAGAGGAATAAGTTCTGAGGTTTTTTTTGCACCATTTATTGCAGAAAATCTAGCCGCTGCAAAAATATCACCTTTTTTAATTTTTTCATTTTTTATTTTTTCTAATATTTCTTTGTTTAAATTAATATATCCTTCTGCTAAAGCCTCTCTTTTAGTTTCTACTTTATCTGAAATATCAACTATGTTCATTTCTCCCCTTTCATTAATATGAGTTAAAGATTTATCCATTTTCTTTTAGCAATTTATTCAATAATACAAAAAATAAAATTTTTAATAAAGCTAATATCAATTTTTTATACTTAGCATTAATTTATTAATAAAATATCAATTTAATTTTGGTTAACAGTCAATCAAATCATTATTTTAATTTCGAGGATGATTTTATTAAAGACTTAAGATGCATTCCTTTATGTGTAAGAAGGAAACTTGATTTAATTGGAATAAAATTAAAACTTACTCATTGGCAAGATTTTAATTTAATTGAAAAAAATAAGATAGTAGATTGGCCAGATTCAAAAAATGATCTCATTGATTTAAAAACTTTTTTAAAAGAAATTACATCTAATTCAAAATATGGAGAGGCAAAAGAAATAGAAATTTCAATTAATCAACCTTGGCAAAATAAAAATAAAGTTCCTGACCAAGTTTTAAAATCGGCACTAGCAAGGGGAATTAATATTTCAGTTG-AAAAATGGAGAAATTTAAACGAATTAGATAGATTTGCTTTTTGCAAATTAGTTAGACCAAGTCATGAACACAACAATTTGGATAGAGCATTTGATGAGATTCTGAAATAAGATTATTGCCTAGTTTGGAACAATTATTACTGAGCATGCTTTTAATTCCGGTTGTTTTGATATCGGGCATGATTTTTCATGCATCAAAGAGTTTACTTCACACATATTTTTTTGACTAAAACCCCAATGCATTGGTAAAAAAACCGTGCCTGCTTTAATTTTGTCAGTAATCTGAACTTTTGCTTGAACTTCCCCTCTTTTAGATTTAATTTTTACTATTTCATCATTTTTGATTTTTAAAGATAAAGCATCTTTAGAATTAATTTCCAATAACGGTTCTGGATTCTTTTTTGTAAGTTTTTGAACTTTAGAAGTTCTTGTCATTGTATGCCATTGACTTAGATATCTTCCAATTGTCAAAATTAGTGGGAACTCATCTGAAGGGGGTTCAGCCAACCCAATAGGATCATCAATACAAAAATTTGCTTTGCCAGTCTCAGTTGGGAAATAACCATCTTCATATAATCTTTTTGAAGATGTACTAGGGACGCTGCCTTTAGGATAAGGCCATTGTTGAGGACCATGATTTTTTAATAATTGATATGATAATCCGCTCATATCGCATAATCTTTTTGTAGTAGTTTTTAAAAATTCATCATAAACTTCTGATGAAGATTCATATTCAAATTGTTTGAAATAGCCTATCTTCTGTCCTAATTCAGCAAATATTTGCCAATCTGGTTTTGAA---TTTTTATTCGAGTCTCTGAAAGAGGGGCAAAGGGTTACTCTTCTTTCTGAATTTGTCATAACACCATCTTTTTCGCTCCATTGAGCTGCGGGCAATACTAGATGAGCATATTTAATTGATTCACTTTGTTCATAAGATTCGTTGAGGATAATTAAAGGACATTTTAAAAGTGCTTTTTTTACAAAGTTTAAATTAGGCATGCTAACCAAAGGGTTAGTAGCTGCAATCCACCAAATTTTCACAGATCCTTTTTTTATAGCTTCTATTTGTTCAAATGCAGATAGACCCTGTTTTGCAGATATCTTTCCCTCAGGGAACCCCCAAATTTTTTCGATTTCATTCCTATCTATTTTATTTTTTACAAACCTATATCCTGGAAGAAGGTGCGATAGTCCTCCTGCTTCTCTCCCACCCATAGCGTTTGGTTGGCCAGTTAAGGAAAAAGGACCAGAACCTTCTTTGCCTATTTGGCCGGTCATTAGATGAAGATTTATTAGCCCATTTACTGCTGCTGTACCCTCTTGCCTTTGATTCAAACCCATCGACCAAAGACTTAGAACATTTTTGCTTTCTCCCCATAATTTTGCAATATCAATAATTGTTTTCTCGGATATATTGCAAATTTCACTTATTTTTTTTAAATCCCATTTTTGTATATGTTTTACAAAATCAAAATAGCTTTCTGTCGACTTATCAATGAAATTTTGATCAGTTAATTGATTCTTATAAAGATAATTCGCAATCCCAATAAATAAAAATAGATCTGTTCCAGAAGAAATTTGTAAGTAAAAATCTGCTATGGATGAAGTTTCAGTTTCTCTTGGATCAATTACTATTACTTTTAAATTATCATTTACATTTCTTTTACGTTTTTTAATTCGATCAAAAAGAACGGGATGACATTCTGCAGTATTTGTCCCTATTAATAAAATTAAAGAGCAATGATCAATATCTTCATAACAACAAGGTGGTCCATCAGAGCCAAAACTTCTGTTATATCCAGCTACTGCTGAGCTCATACATAGTCTTGAATTAGCATCAAAATTATTTGTGCCGATTGCTCCCTTGAGAAGCTTTTGTGCTACGTAATAATCTTCAGTATGAAATTGACCTGAGCCATACATAGCTATTGAATCAGGTCCATAATTTTTTATAGAACTCAAAATATTCTCTTTCAGAATTTCGTATGATTCGTCCCAGGAAATTTCTTTAAATTCTTCATTTAAATTTTCCCTATAAAGTGGTTCTTTTAATCTCCCGTCTTTTAAAGTCTCACATACTGTTGCTCCTTTTACGCACAATTTACCTTGAGTTGAAGGACTATCCCTATCTCCACTTACTAACCATTTATCATCAGAAACCAAACTTTTAGGCTTCATTTTTAAACCACAGCCAACACCGCAATATGGGCATTGACTTTTAGTAAAATTCATAAAATTTCTTTT----ATAAATATCTAAATAGTTATTGGTTAAACATAATTTTCAGCTTTTTCGCCTTCATAAGCATCCGCGAATGATCCTTGAGGTTCCTTTAAAAAGAAATAACAGAAGAATCCAACTATTAATCCTGCTATACCTAAAACTTGGAAGAAGGCACTATTTGAAGCAGCAATTATTTCTGGAGAAGGATCTTTACCTCCACCCATCCATAAAGGTAAAAGGCTATAAATATTTAAATAAGTTACCGCACCAACATTTCCATAAGCCCCAACCAATCCAGCTATTTGTCCTGTTACTCTTTTTTTAACTAAGGGAACTAAAGCAAAAGTTGAACCTTCTCCTGATTGTACAAAAAATGAACAAAGCATCGTTAAAAATACAGCCATAAGAATTCCTGCTGATCCTGTAAAAGTTCCAGGTTTTATTAAAGACATCAATAGATATCCAAACCCTAATCCCATGGTTAGGAATCCCATTGTATTTTTTCTATTGCCTGTTCTGTCAGATATCAATCCTCCGGCAGGTCTAGCTATTAAATTCACAAATGCATAACATGATGCAAGAATTCCGGCTACAGCTTTAGGTAAATCAAATGTAAATTCAAAGAAACTAGGAAGCATTGAAACTACTGCCAATTCTGATCCAAAATTTACGATGTAAGTTAATTCCAAGATCGCTACTTGTTTGAATTCATATTTATCTTCTTTAGGATAAATTTTAGTTCCATTTAATAATTCAATATTCGTTCTTATAATTCCCCAAGTTTGGAAAACAAACCAAGCTAAAACTGCGATTAAGGCTATTGGATAAGTAGATGAAGTAAGGAAACCTACTTTTTGGAGTCTCCAACATAGGACTGAAAGAATTGCTGCGAATGGGACATTCATTCCAATTAAACCCCAGAAATCTCTTATGCTCGTTACTTCTAAACCAGCTGTTTTTGCAGGCCTTTGATAAGGTTTTCCTGGAGGTGTATCAGTCACACTAAAGAAATAAATAATTCCATAAACGAAAGAAATAATTCCTGTAAGAGCAATAGCTCCCCTCCAATTAAGTACAGCTCCAGTAGGTAATTCAAACCCTCCTGAAAAAGACAAGAATCCAGCTACGGCAACAAGAGAAAGAGCAGAAAAAGCAGATCCAAAATTTCCCCATCCTCCATATATTCCCTCAGCCAAACCAATTTCTTTCGGAGGGAACCACTCAGATACCATTCTTATTCCGATAACAAAACCTGCTCCTACTATTGATAAAAGCAATCTCGCAATAACAAGTTGATTAAAGTCTTGAGCACTAGCAAATAATAAACATGGCACGACAGAAAATATCAAAATTGTTGAGTAAGTTTTTCTTGGGCCAAATTTATCCAGTAACATTCCAATCAAAACTCTTGCAGGGATAGTCAAAGCGACATTACATATTGCTACTGTTCTAATTTGAGCAACAGATAAACCTAAATCGGCTTTAACAGTAGTTGCAAGAGGTGCAAGGTTAAACCAAACAACAAAAGTAAGGAAAAAGGCAAACCAGGTGAGGTGAAGAGTTCTATATCTGCCATTTAAAGACCAAACGTCACTTAACATGAAAA-TTTTTCGAGA-TTATTTTTAAGCAATTTATATTTC-GATCAATGCATTCATTTGTATTATTTAATACGAAATCTAGTTTTTAAGAAATGCAA-CTTTTTTAAAAGGC-TAGAATTA-ATA-GTCAGCACTGATAAAA--TCAAAAT-TGGGGAAAATT-AGTAATCTGATTATTGGTATTATCCGATACATTAAATACTCGTGGAAAAATATTGCCTAAGTTATGGAAATAAAACTTAAAAAATTTAAAGCATTCATTTTGGCTGGTGGCAAGAGTTCAAGGATGGGATCTGATAAAGCACTAATTAAACATCATGAAGGAGGAAATTGGCTGACTCACAAAATAAAAATATTAAATAACCTTAATTTAGAAACTTTTGTAATAACAAATTATAGTTCTCATTTAAAGGAAGTTGATAAAAGCAATAATGTTGAGTTTATTTCAGATGCACAACCCTTTGATGGACCATTAACTTGTATAGAACAAATTTTTTCATCTTTTAAAAAAACTACTAAAAATATCCTAATTGTCCCAGTCGATATGCCTAATTTGAATACAAAATTAATTTATTCACTTTTTAAATCATGGGAAGAAAATCAAAATTTTGCGTTAATATCCCATGATGGAATTTTTGCACAACCATTATTCGGAATTTATCCCATCAATGAAGAAAATCATTTTAAATTAAAAAAAAAGTTATCCTCTGGGAAGAAAAATTTTCTCGGATGGGTTGATCAAATTCCCCATAAATATTTCTATGCAAAAAATGGAGATTTAATTAATATAAATTCCAAGAGAGAATTCTTAGATATGAATAATGGGATTTAAGCAATTGGAGGATAAAAGAAAAAGAAAGTTAAAAGTTTTAAGGTTATCTCTTAAACAAAATTGCAATTTTTCGTGTATTTACTGTAAGCCTGAGAACTATAGTTTGGATGTTTTAAATATTGAACAATTTAAAAAGTTAATTTTAGTCAGTTGTCGATTAGGGGTAAATTCTTTAAGAATCACTGGAGGAGAACCTTTATTGAGTTCTCAATTAGATGAACTTCTTTATGAAATTAAATCGCAAAGATTAGAAGAATCAAATCCAGTAGCTAATTTACAGGATATTTCTCTAACCACAAATGGATATTTGCTCTCTAAGAAAAAAGCTAATGAGCTTTTTAAAAATGGTTTAGACCGCATAACAGTAAGTTTAGATGCGATTGATCCTTATATTTTTTCAAAAATGATTGGAGAGGAAAATAAAATTATTGGCAAAGAAAAATTATTTACTGTCCTTGAAGGAATAGATCATGCAATTAATGCTGGATTTAATCCAAAGGCGGGGAAATTAAAAATAAATGCAGTTATAAAAAAAGAGATTAATGATAATCAAATTTTTGAATTAGTTGATTTTGCAAAAAAAAGGTCTATGGAAATTCGTTTCATTGAGTATATGGACGTAGGGATATCTAATAATTGGCAGCCATCAGATGTTTTTTTCTCTGAAAGAATTATTAGGCTATTAAAGAAGAAACATCGATTAAAAGACTACGGAAGAAAAGAGGGACAAACTGCTAATAGATGGTACATGAGTGATTCAAATAGTTTTGTAAGTACAATCTCTTCAATAAGTAATCCTTTTTGTTCAGACTGTAACAGATTGAGGATAACTAGCGATGGTTATGCTTATAAATGTCTTTTTTCTAATGAAGGTATAAATCTAAACCCATGGTTGTCTATACCAATTAATCTCCATGAATTGGAAAATAAAATCAAGAGCATTTGGGAAGCTAGAGAAGATAACTATAGTGAAGATCGATTTAAAGTATTAGAGAAAACAACTGACAAAAATCAAAAAATTCATCCATCAATGTCATATCTTGGGGGATAA
>SB
ATGCAATATTATTTAAATGATAAAAAATTAAATAAGATTGAAAAGCAAAAGGCGGAGAAAGATGGTCTGAAAATTTTTGAAGAGTTAGATGATTATGCTCTTAAAGGGTGGGAAGAGATGGATGAAGTAGATTTGCAAATGCGCTTAAAGTGGTATGGCCTTTTTTGGAGACCAAAAACTCCTGGAAGATTTATGATGAGGCTTAGAGTTCCCAATGGAATTTTAAACTCTAATCAGTTGAGAGTAATCGCGTCGATAGTTGCTAGATACGGAGAAGACGGTTCTGCAGATATAACAACTAGGCAAAATATTCAATTAAGGGGGGTTTTGATAAATGATCTACCAGATATTATTAAAAGACTTAGAGAGGTTGATATTACATCCGTTCAGTCTGGAATGGATAATCCAAGAAATGTTACTGGCAATCCACTAGCGGGAATTGATCCTGAAGAAATTATAGATACAAGAAAATATACTTCTGAATTAGAAAATTACTTAACAAATTTTGGTAATGGGAACCCGGAATTCTCGAATTTACCCAGGAAGTGGAATACTGCAGTTGCAGGAGCAAAAGATAATTTTCTTCTACATAATGATCTTATCTTTCATCCTGTTTTTAAAAATGGAATATTAGGCTTTGGTGTCTGGGTAGGAGGAATATTGTCAGCAACTTTGAATGCTTATGCTCTACCTCTAGATGTCTGGGTAGAAGAAAAAGATATTTGCAAAATAACTGGAATTATTTGTTCCCTTTGGCGAGATAATGGAGATAGATTTCTAAGAAATAAAGGAAGATTTAGATATTATTTGAACTCTATAGGTATCGAAAAATTTAGAGAACTTGTAGAAGAAAAATTTGGAACTTTGTCGAACGATCCAGGCTCAATTTTCAACGAAAAACAAAGAAGTTTATTTGGGATTAATAAACAAAAACAAAATAATCTTTACTTTGCTGGATTACATATTCCTGTAGGGAGGTTATGTGTAGAAGACATACAAGAAATTGCAAGACTAAGTGAAAAATATGGACAAAGTGAAGTAAGACTAACCGAAGATCAAAATCTAATTATTGTTGGCCTGAAAGATAATATTTTAGAAGAATTTGGTGATGAAGAAATTATTAATAAATTCAAATTAAATCCATCCCATTTTTCAGCGAGTACAGTTTCATGTACAGGGAGTAGATATTGTAGCTTTGCTCTCGCAAATACCAAAGATATAGCAAGGAATATTTCTGAAAAATTAGATCGAGAACTTGAATTATCAGAGGAGGTTAAAATTCATTGGACAGGTTGTCCAAATAATTGTGGACAAGCTCATATGGGTGGTATTGGCATGACTGGTACAAAGGTAAAAAAAGAGGGAGGTGGAACTGAGGATGGCTATAATGTCAGTATTGGAGGGAGACAAGATCACCTGCAAACCTTAGGCGAAACTGAATTTAAAAAAGTTAGTAAACATGAAATTTATAATTTAATCAAAGAAATTTTAATCAACAAGTTTAATGCAAAGTTAAAAACCTAAAAATATAT-TAATGAGCAAAAGTGAAACTGAAATATTAGAAGTTTTAAATGGATTAGGTTCAAAAAAATTAGATCTTGATATTCTATTTTCCTACTATTCATTGGAATTATCTTTTGAGATTCGTAAAGTTATTGCGGAAAAGATAGGAATGCAAGAAAGGAAAGGATATTTTTTACTGGAAAAGATGATAAAAAAATTTGGCCTTAAAGTTGAATTTATTGAGGCCCTTAAATTAACAAATGAAAAAAATGCAAAAGATCTTTTACTAAAAAATCTTTATCTTAATAATAAGTTAAATATTCATATAATTAATGCTTTAGAGCCCTGGGGAGGAGAAATCGAACTTACATTAATTAGAGAAATATTCGATATTTGCGAAATAGATTTTTGGATTGCAGGTCTTAATATTCTTCATTTCAAAGCTCATCAATTAACTGATCAAATATTATTATCTTTTATTGATCAAATAAAAATTTACGATGATTTCAAAATCAACTACAAGATAATCTCTATTTTAAAAAGAAGAGAAAGCGAAATAGTTTGCAAATTACTCTATAAATATTCTTTAAATAAAGAATTAGAAATCGCTAAATATGCAATTTTTTCTTTAGGGAGCATTTGGAATGATAATAGTTTTGAACAATTATCAAAATTAGAAAATGAGATAAAAGATCCTTCTCTACTTAAATGCATAAAAAATCAAAAATTGATCTCAAATCAATTTCTAATAAATAAATAAACCAGAGAATTATTTTTTTAACTTATCAATGAGATTTATTAAATTACAAGGTTTTGTATTTTCATTAAGTTGATAAGAAATTATATCTTGCCAACCTGTCATAACAGCATCCTTAGATCCTGGCAAAACGAATAAAAACTTACCATTTGCAGACCCCGCAATACACCTACTTTGTAAAGTACTAGTTCCTATCTTTTTAAATGATAAAAATCTAAAAGTCTCCCCAAAACCATCAATCTCTTTATCCAATAAAGGTCTAATAGCTTCAGGAGTAACGTCCCTGACTGTAATTCCTGTACCACCTGTAGTAATAATCACATCAATATTTGGATCTGAGATCCAATCGCTTGTATATTTTCTAATTAAATAAATATCATCTTTGCAAATTCTCTTATCAACGACATTGTGTCCTGATCTCTCAGCCTCGTGAAGGAGATAATTTCCACTCTCATCATTTTTTGTGTTACGAGTATCAGAAACAGTAAGCAAAGCTATAGAAACCACTTAAAATTAAACT----ATTAGTTACTAGATCACTATAGATGGAAACTGAAAAATCTAACAAAATTAAGGTGGTTTTATTATCTAGTATCGCTGAAGATCTAGGTTGGAATGAAAAATTTCTTACAATTGAAGGGTCTCAAATGAAGGTTTTTTCTTTATGGAATTTAATTAACTCTAATTTACCGCAAGATAATATTATCGTTTCTATTAATCAAGAAATTACAGATATGGATGCGATGATTAATCCGGATGATGAGGTGGCATTTATGCCAATGTTTACCGGTGGATAATTTAAGAATAAAATTTAAAATCCTAGAAGAGACTTTTAATCCTTATAAAGAATTCGAACTTTGGGAAAAGGTAAATAAAAATTCAGCAAACTCATTTTTTATTGGTAGAGTAAGGCCCTTTGATCAATTTGGAAATGATTTAAAGAAACTAGAAATTGTTCATTATAAAGGAATGACCGAAAATTATATTAAAAAATATTTAATGAAAATTGCTGAAAAAGAGGATGATTTATCTATTTTTCTCTTGCACAGGATAGGTTTCATTTACCCTTACGAGCCTATTATTTTTATAGCAGTAAGTGCTAATCATAGAGGCATTGCTAATAAATATCTCCAAGAAATACTTGAATTTACAAAATACAAAGTTCCTTTTTGGAAAAAAGAATGGACTTTCAAAGGATCCTCATGGGTAAAAAAGAATACTGACTTAGGCTTTGAATTATAAAAAATTATTTTTTAAAAGTTGTGCCCATAATAAATTTCCTTTTTGACAAAAATCAATTTCAGAGGGTATTTCTATTAATAAATCTGAATTAGATATTGAACTAATCTTTGATGAGGATTGTTCTTCAGAAATATCTGCAATTAATTCACCTTCTTCATTAACGATAAGTTTTCCTCTAAGCAATTCAGGTCTCCCTTTTCTTCTTTTCAAATCAGAATTCAGCTTAACCTTAATCCTAAGAGGGAATTCAACATTAGTAATTCCTTCAAGTTTCTGAAGTGCGGGCCAAACAAGTTGAATGAAAGTAATAGCTGCCGAAACGGGATTCCCAGGTAATCCAAAATAAGGAATTTTTTTGTTTATCAATCCAAAAGCAAAGGGTTTTCCTGGCTTTAAAAATAGTTTCCAAAATTTAATCTCTCCTATCTCGTTAATAATATCTTTTAAAAAATCTTTTTTGCCCACTGATATCCCACCAACTGAAATAACCACATCATTAAATTCAGAAATATTTCTAAGAGAATTTTTAATATTTTGATAATTATCTTTTTCTATATGAATTTCATTAATTTCAAATCCAAGATTTTTTGCAATTGATTTTATCAAAATACTATTACTTTCCCATATTTCTCCTTTCTTTCTTGCAGTTCCTGATTTGATAAGTTCATCTCCAGTAATTAGTAAACCTAATTTAGAAATTTTACTAACTTTTATAGTTTTTATCCCACAACTTGCTAATTTACTTAAAATCCCAGGTGTAATCTTTACCCCCTTCTTGATTAATATTTCACCTTTAAATACTTGATCATTTTTTTCTCTAATCCAAGAGTTATTAGATGATGTTTCTTTTTTAACAATATACTCATTTCCGTTTAAAAATTCTAATGAAACTTGTTCTTGAGGTATCACAGAAAAACAATTATCTGGCACAAATGAACCTGTACTAATAGTTAAAGCTTCACCTTTTTTAAGAAGTTCATTAAATGGCTTTCCGGGAAAAGACTCTCCGACAATTTTCCATTTATTCCCTT---TAGTTGATTCACCTAACGCATATCCATCCATAACTGATGATCTATAACCTGGCATATCTTCCTCAGATAAGATTTCCTCCATAGAAACTTTTCCAAGTGCTTCTTCTAAATTGATCTCTTCCTTATGTAAAATTTCATTATTCACTATTAAAGTATCCATCTCTTCCAAGATTTTTTTAATAGCATCGTTTAAATGAAGACCCTGATTATTGATATCAATTCCCATTATTGTGAGTACTTAACTTCTTTTTAATATTCCATTTTTACCACCTTTTTTTTCTAAAAGGCGAATATTATCAATAGTCATAAAAGGATCTAAAGCTTTGAGCATGTCATATAGAGTGAGAAGACCAACTGAAACTGATGTAAGAGCCTCCATCTCAACACCTGTTTTAGAATGAGATTTGCAAAAAGCAATAATTTTAATTGCTTTCATTGATTCACAAATTTCAAAATCAATTGTGATTTTATTCAATGATAAATTATGACAGAGAGGAATAAGTTCTGAGGTTTTTTTTGCACCATTTATTGCAGAAAATCTAGCCGCTGCAAAAATATCACCTTTTTTAATTTTTTCATTTTTTATTTTTTCTAATATTTCTTTGTTTAAAGAAATATATCCTTCTGCTAAAGCCTCTCTTTTAGTTTCTACTTTATCTGAAATATCAACTATGTTCATTTCTCCCCTTTTATTAATATGAGTTAAAGATTTATCCATTTCCATTAAGCAATTTATTCAATAATACAAAAAATAAAATTTTTAATAAAGCTAATATCAATTTTTTATACTTAGCATTAATTTATTAATAAAATATCAATTTAATTTTGGTTAACAGTCAATCAAATCATTATTTTAATTTCGAGGATGATTTTATTAAAGACTTAAGATGCATTCCTTTATGTGTAAGAAGGAAACTTGATTTAATTGGAATAAAATTAAAACTTACTCATTGGCAAGATTTTAATTTAATTGAAAAAAATAAGATAGTTGATTGGCCAGATTCAAAAAACGATCTCATTGATTTAAAAACTTTTTTAAAAGAAATTACATCTAATTCAAAATATGGAGAAGCAAAAGAAATAGAAATTTCAATTAATCAACCTTGGCAAAATAAAAATAAAGTTCCTGATCAAGTTTTAAAATCGGCACTAGCAAGGGGAATTAATATTTCAGTTG-AAAAATGGAGAAATTTAAACGAATTAGATAGATTTGCTTTTTGCAAATTAGTTAGACCAAGTCATGAACACAACAATTTGGATAGAGCATTTGATGAGATTCTGAAATAAGATTATTGCCTAGTTTGGAACAATTATTACTGAGCATGCTTTTAATTCCGGTTGTTTTGATATCGGGCATGACTTTTCATGCATCAAAGAGTTTACTTCACACATATTTTTTTGACTAAAACCCCAATGCATTGGTAAAAAAACTGTACCTGCTTTAATTTTGTCAGTAATCTGAACTTTTGCTTGAACTTCCCCTCTTTTGGATTTAATTTTTACTATTTCATCATTTTTGATTTTTAAAGATAAAGCATCTTTAGAATTAATTTCCAATAACGGTTCTGAATTCTTTTTTGTAAGTTTTTGAACTTTAGAAGTTCTTGTCATAGTATGCCATTGACTTAGATATCTTCCAATTGTCAAAATTAGCGGGAACTCATCTGAAGGGGGTTCAGCCAACCCTATAGGATCATCAATACAAAAATTTGCTTTGCCAGTCTCAGTTGGGAAATAACCATCTTCATATAATCTTTTTGAAGATGTACTAGGTACGCTGCCTTTAGGATAAGGCCATTGTTGAGGACCATGATTTTTTAATAATTGATATGATAATCCGCTCATATCGCATAATCTTTTTGTAGTAGTTTTTAAAAATTCATCATAAACTTCCGATGAAGATTCATATTCAAATTGTTTGAAATAGCCTATCTTCTGTCCTAATTCAGCAAATATTTGCCAATCTGGTTTTGAA---TTTTTATTCGATTCTCTGAAAGATGGGCAAAGGGTTACTCTTCTTTCTGAATTTGTCATAACACCATCTTTTTCGCTCCATTGAGCTGCCGGCAACACTAGATGAGCATATTTAATTGATTCACTTTGTTCATAAGATTCGTTGAGGATAATTAAAGGACATTTTAAAAGTGCTTTTTTTACAAAGTTTAAATTAGGCATGCTAACCAAAGGGTTCGTAGCTGCAATCCACCAAATTTTCACAGATCCTTTTTTTATAGCTTCTATTTGTTCAAATGCAGATAGACCCTGTTTTTCAGATATCTTTCCCTCAGGGAACCCCCATATTTTTTCAATTTCATTCCTATCTATTTTATTTTTTACAAACCTATATCCTGGAAGAAGGTGCGATAGTCCTCCTGCTTCTCTCCCACCCATAGCGTTTGGTTGGCCAGTTAAGGAAAAAGGACCAGAACCTTCTTTGCCTATTTGGCCGGTCATTAAATGAAGATTTATTAGCCCATTTACTGCTGCTGTACCCTCTTGCCTTTGATTCAAACCCATCGACCAAAGACTTAGAACATTTTTGCTTGCTCCCCATAATTTTGCAATATCAATAATTGTTTTCTCGGATATATTGCAAATTTCACTTATTTTTTTTAAATCCCATTTTTGTATATGTTTTACAAAATCAAAATAGCTTTCGGTCGACTTATCAATGAAATTTTGATCAGTTAATTGATTCTTATAAAGATAATTCGCAATCCCAATGAATAAAAATAGATCTGTTCCAGAAGAAATTTGTAAGTAAAAATCTGCTATGGATGAAGTTTCAGTTTCTCTTGGATCAATTACTATTACTTTTAAATTATCATTTACATTTCTTTTACGTTTTTTAATTCGATCAAAAAGAACGGGATGACATTCTGCAGTATTTGTCCCTATTAATAAAATTAAAGAGCAATGATCAATATCTTCATAACAACAAGGTGGGCCATCAGAGCCAAAACTTCTGTTATATCCAGCTACTGCTGAGCTCATGCATAGTCTTGAATTAGCATCAAAATTATTTGTGCCTATTGCTCCCTTGAGAAGCTTTTGGGCTACGTAATAATCTTCAGTATGAAATTGACCTGAGCCATACATAGCTATTGAATCAGGTCCATAATTTTTTATAGAACTCAAAATATTCTCTTTCAGAATTTCGTATGATTCGTCCCAGGAAATTTCTTTAAATTCTTCATTTAAATTTTTCCTATAAAGTGGTTCTTTTAATCTCCCATCTTTTAGAGTCTCACATACTGTTGCTCCTTTTACGCATAATTTACCTTGAGTTGAAGGACTATCCCTATCTCCACTTACTAACCATTTATCATCAGAAACCGAACTTTTAGACTTCATTTTTAAACCACAACCAACACCGCAATATGGGCATTGACTTTTAGTAAAATTCATAAAATTTCTTTT----ATAAATATCTAAATAGTTATTGGTTAAACATAATTTTCAGCTTTTTCGCCTTCATAAGCATCCGCGAATGATCCTTGAGGTTCCTTTAAAAAGAAATAACAGAAGAATCCAACTATTAATCCTGCTATACCTAAAACTTGGAAGAAGGCACTATTTGAAGCAGCAATTATTTCTGGAGAAGGATCTTTACCTCCACCCATCCATAAAGGTAAAAGGCTATAAATATTTAAATAAGTTACCGCACCAACATTTCCATAAGCCCCAACCAATCCAGCTATTTGTCCTGTTACTCTTTTTTTAACTAAGGGTACTAAAGCAAAAGTTGAACCTTCTCCAGATTGTACAAAAAATGAACAAAGCATCGTTAAAAATACAGCCATAAGAATTCCTGCTGATCCTGTAAAAGTTCCGGGTTTTATTAAAGACATCAATAGATATCCAAACCCTAATCCCATAGTTAGGAAACCCATTGTATTTTTTCTATTGCCTGTTCTGTCAGATATCAATCCTCCGGCAGGTCTAGCTATTAAATTCACAAATGCATAACATGATGCAAGAATTCCGGCTATAGCTTTAGGTAAATCAAATGTAAATTCAAAGAAACTAGGAAGCATTGAAACTACTGCCAATTCTGATCCAAAATTTACGATGTAAGTTAATTCCAAGATCGCTACTTGTTTGAATTCATATCTATCTTCTTTAGGGTAAATTTTAGTTCCATTTAATAATTCAATATTCGTTCTTATAATTCCCCAAGTTTGGAAAATAAACCAAGCTAAAACTGCGATTAAGGCTATTGGATAAGTAGATGAAGTAAGGAAACCTACTTTTTGAAGTCTCCAACATAGGACTGAAAGAATTGCTGCGAATGGGACATTCATTCCAATTAAACCCCAGAAATCTCTTATACTAGTTACTTCTAAACCAGCTGTTTTTGCAGGCCTTTGATAAGGTTTTCCTGGAGGTGTATCAGTCACACTAAAGAAATAAATAATTCCATAAACGAAAGAAATAATTCCTGTAAGAGCAATAGCTCCCCTCCAATTAAGTACAGCTCCAGTAGGTAACTCAAACCCTCCTGAAAAAGACAAGAATCCAGCTACGGCAACAAGAGAAAGAGCAGAAAAAGCAGATCCAAAATTTCCCCATCCTCCATATATCCCCTCAGCCAAACCAATTTCTTTCGGAGGGAACCACTCAGAGACCATTCTTATTCCGATAACAAAACCTGCTCCTACTATTGATAAAAGCAATCTCGCAATAACAAGTTGATTGAAGTCTTGAGCACTAGCAAATAGTAAACATGGCACGACAGAAAATATCAAAATTGTTGAGTAAGTTTTTCTTGGGCCAAATTTATCCAATAACATTCCAATCAAAACTCTTGCAGGGATAGTCAAAGCGACATTACATATTGCTACTGTTCTAATTTGAGCAACAGATAAACCTAAATCGGCTTTAACAGTAGTTGCAAGAGGTGCGAGGTTAAACCAAACAACAAAAGTAAGGAAAAAGGCAAACCAGGTGAGGTGAAGAGTTCTATATCTGCCGTTTAAAGACCAAACATCACTTAACATGAAAA--TTTTCTAGATTAATTTTTAAGCAATTTATATTTC-GATCAATGCATTCATTTGTATTATTTAATACGAAATCTGGATTTTAAGAAATGCAA-CTTTTTTAAAAGGC-TAGAATTA-ATA-GTCAGCACTAATAAAA--TCAAAAT-TGGGGGAAATT-AGTAATCTGATTATTGGTATTATCCGATACATAAAGTTCTCGTGGAAAAATATTGCATAAGTTATGGAAATAAAACTTAAAAAATTTAAAGCATTCATTTTGGCTGGTGGCAAGAGTTCAAGGATGGGATCTGATAAAGCACTAATTAAACATCATGAAGGAGGAAATTGGCTGACTCACAAAATAAAAATATTAAATAACCTTAATTTAGAGACTTTTGTAATAACAAATTATACTTCTCATTTAAAAGAAGTTGATAAAAGGAATAATGTTGAGTTTATTTCAGATGCCCAACCATTTGATGGACCCTTAACTTGTATAGAACAAATTTTTTCATCGTTTAAAAAAACAACTCAAAATATCCTAATTATCCCAGTCGATATGCCTAATTTGAATACAAAATTAATTTATTCACTTTTTAAATCGTGGGAAGGAAATCAAAATTTTGCGGTAATATCTCATGATGGAAATTTTGCACAACCATTATTCGGAATTTATCCCATCAATGAAGAAAATCATTTTAAATTAAAAAAAAAGTTATCCTCTGGGAAGAAAAATTTTCTCGGATGGGTTGATCAAATTCCCCATAAATATTTCTATGCAAAAAATGGAGATTTAATTAATATAAATTCCAAGGGAGAATTCTTAAATATGAATAATGAGATTTAAGCAATTGGAGGATAATAGAAAAAGAAAGTTAAAAGTTTTAAGGTTATCTCTTAAACAAAATTGCAATTTTTCGTGTATTTACTGTAAGCCTGAGAACTATAGTTTGGATGTTTTAAATATTGAACAATTTAAAAAGTTAATTTTAGTCAGTTGTCGATTAGGGGTAAATTCTTTAAGAATCACTGGAGGAGAACCTTTATTGAGTTCTCAATTAGATGAACTTCTTTATGAAATTAAATCGCAAAGATTAGAAGAATCAAATCCAGTAGCTAATTTACAGGATATTTCTTTAACCACAAATGGATATTTGCTCTCTAAGAATAAAGCTAATGAGCTTTTTAAAAATGGTTTAGACCGCATAACAGTAAGTTTAGATGCGATTGATCCTGATATTTTTTCAAACATGATTGGAGAGGAAAATAAAATCATTGGCAAAGAAAAATTATTTACTGTCCTTGAAGGAATAGATCATGCAATTAATGCTGGATTTAATCCAAAGGCGGGAAAATTAAAAATAAATGCAGTTATAAAAAAAGAGATTAATGATAATCAAATTTTTGAATTAGTTGATTTTGCAAAAAAAAGGTCTATAGAGATTCGTTTCATTGAATATATGGACGTAGGGATATCTAATGATTGGCAGCCATCAGATGTTTTTTTCTCTGAAAGAATTATTAGACTATTAAAGAAGAAACATCGATTAAAAGACTACGGAAGAAAGGAGGGCCAAACTGCTAATAGATGGTACATGAGTGATTCAAATAGTTTTGTAAGTACAATCTCTTCAATAAGTAATCCTTTTTGTTCAGATTGTAATAGATTGAGGATAACTAGCGATGGTTATGCTTATACGTGTCTTTTTTCTAATGAAGGTATAAATCTAAACCCATGGTTGTCTCTACCAATTAATCTCACTGAATTGGAAAATAAAATAAAGAGCATTTGGGAAGCCCGAGAAGATAACTATAGTGAAGATCGATTTAAAGTATTAGATAAAACAACTGACAAAAATCAAAAAATTCACCCATCAATGTCATATCTTGGGGGATAA
>AG-347-G18
ATGCAATATTATTTAAATGATAAAAAATTAAATAAGATTGAAAAGCAAAAGGCGGAGAAAGATGGTCTGAAAATTTTTGAAGAATTAGATGATTATGCTCTTAAAGGGTGGGAAGAGATGGATGAAGTGGATTTACAAATGCGCTTAAAGTGGTATGGCCTTTTTTGGAGACCAAAAACTCCTGGAAGATTTATGATGAGGCTTAGAGTTCCCAATGGAATTTTAAACTCTAATCAGTTGAGAGTAATCGCTTCAATAGTTGCTAGATACGGAGAAGACGGTTCTGCAGATATAACAACTAGGCAAAATATTCAATTAAGGGGGGTTTTGATAAATGATCTACCAGATATTATTAAAAGACTTAGAGAGGTTGATATTACATCCGTTCAGTCTGGAATGGATAATCCAAGAAATGTTACTGGCAATCCACTAGCGGGAATTGATCCTGAAGAAATTATTGATACAAGAAAATATACTTCTGAATTAGAAGATTACTTAACAAATTCTGGTAATGGAAACCCCGAATTCTCCAATTTACCGAGGAAATGGAATACTGCAGTTGCCGGAGCAAAAGATAATTTTCTTCTACATAATGATCTTATCTTTCATCCTGTTTTTAAAAATGGAATCTTAGGCTTTGGTGTCTGGGTGGGAGGAATATTGTCAGCAACTTTAAATGCTTATGCTTTACCTCTAGATGTCTGGGTAGAAGAAAAAGATATATGCAAAATAACTGGAATTATTACTTCCCTTTGGCGAGATAATGGAGATAGATTTCTAAGAAATAAAGGAAGATTTAGATATTATTTAAACTCTATAGGTATTGAAAAATTTAGAGAACTTGTAGAAGAAAAATTTGGAACTTTGTCAAACGATCCAGGCTCAATTTTCAACGAAAAACAAAGAAGTTTATTTGGGATTAATAAACAAAAACAAACCAATCTTTACTTTGCTGGATTACATATTCCTGTAGGAAGATTATGTGTAGAAGATATACAAGAAATTGCAAGATTAAGTGAAAAATATGGACAAAGTGAAGTAAGACTAACCGAAGATCAAAATCTAATTATTGTTGGCCTGAAAGATAATATTTTAGAAGAATTTGGTAATGAAGAAATCATTAATAAATTCAAATTAAATCCATCCCATTTTTCAGCGAGTACCGTTTCATGTACAGGGAGTAGTTATTGTAGCTTTGCTCTTGCAAATACCAAAGATATAGCAAGGAATATTTCTGAAAAATTAGATCGAGAACTTGAATTATCAGAGGAGGTTAAAATCCATTGGACAGGATGTCCAAATAATTGTGGGCAAGCTCATATGGGTGGCATTGGCATGACCGGCACAAAGGTAAAAAAAGAGGGGGGTGGAACTGAGGATGGATATAATGTCAGTATTGGAGGAAGACAAGATCACCTACAAACTTTAGGTGAAACCGAATTTAAAAAAGTTAGTAAACATGAAATTTATAATTTAATCAAAGAAATTTTAATCAACAAGTTTAATGCAAAGTTAAAAACCTAAAAAAATAT-TGATGAGCAACATTGAATCTGAAATATTAGAAGTTTTAAATGGATTAGGTTCAAAAAATTTAGATCTTGATACTCTTTTTTCCTACTATTCATTGGAATTATCTTTTGAGATTCGTAAAGTTATTGCGGAAAAGATAGGTATGCAAGAAAGGAAAGGATATTTTTTACTTGAAAAGATGATAAAAAAATTTGGCCTTAAAGTTGAATTAATTGAGGCCCTTAAATTAACAAATGAAAAAAATGCAAAAGATCTTTTACTAAAAAATCTTTATCAAAATAATAAGTTAAATATTCATATAATTAATGCTTTAGAGCCCTGGGGAGGAGAAATTGAACTTAAATTAATTAGAGAAATATTCGATATTTGCAAAACAGATTTTTGGATTGCAGGTCTTAATATTCTTCATTTCAAAGCTCATCAATTAACTGATGAAAAATTATTATCTTTTATTGATCAAATAAAAATTTACGATCATTTCAAAATCAACTACAAAATAATCTCAATCTTAAAAAGAAGAGAAAGCGAAATAGTTTGTAAATTGCTCTATAAATATTCTCTAAATAAAGAATTAGAAATCGCTAAATATGCAATTTTTTCTTTAGGGAGTATTTGGAATGATAATAGTTTTGAACAATTATCAAAATTAGAAAATGAAATAAAAGATCCTTCTCTACTTAAATGCATAAAAAATCAAAAATTGATCTCAAATCAATTTCTAATAAATAAATAAACTAGAGAATTATTTTTTTAACTTGTCAATGAGATTTATTAAATTACAAGGTTTTGTATTTTCATTAAGTTGATAAGAAATTATATCTTGCCAACCTGTCATCACAGCATCCTTAGATCCAGGTAAAACGAATAAAAACTTACCATTTGCAGATCCTGCAATACACCTACTTTGTAAAGTACTAGTTCCTATCTTTTTAAATGATAAAAATCTAAAAGTTTCCCCAAAACCATCAATCTCTTTATCTAATAAAGGTCTAATAGCTTCAGGAGTAACATCCCTAGCTGTAATTCCTGTACCACCTGTTGTGATAATCACATCAATATTTGGATCTGAGATCCAATCGCTTATGTATTTTCTAATTAAATAAATATCATCTTTGCAAATTATCTTATCAAGGATATTATGTCCTGATTTCTCAGCCTCTTGAAGTAGATAATTTCCACTCTCATCATTTTTTGTGTTACGAGTATCAGAAACAGTAAGCAAAGCTATAGAAAGCACTTAAAATTAAACC----ATTAGTTACTAGATCACTATAGATGGAAAGTGAAAAATCTAACAAAATTAAGGTCGTTTTATTATCTAGTATCGCTGAAGATCTAGGATGGAATGAAAAATTTCTTACAATTGAATGCTCTCAAATGAAGGTTTTTTCTGTATGGAAGTTAATTAATTCTAAATTACCTCAAGATAATATTATCGTTTCTATTAATCAAGAAATTACAGATATGGATGCGAAGATTAATCCAAATGATGAGGTGGCATTTATGCCAATGTTTACGGGTGGATAATTTAAGAATACAATTTAAAATTCTAGAAGAAACTTTTAATCCTTATAGAGAATTCGAACTTTGGGAGAAGGTCAATAAAAATTCTGCAAACTCACTTTTTGTTGGAAGAGTAAGGCCTTTTGATCAATTTGGAAATGATTTAAAGAAACTAGAAATTGTTCACTATAAAGGAATGACCGAAAATTATATTAAAAGATATTTAATGAAAATTTCTGAAAAACAGGACGATTTATGTATTTTTCTCTTACACAGGATAGGTTTCATTTACCCTAACGAACCTATTATTTTAATAGCAGTAAGTGCAAATCACAGAGGCATTGCAAATAAATATCTCCAAGAAATACTTGAATTTACAAAATACAAAGTTCCTTTTTGGAAAAAAGAATGGACTTTCAAAGGATCCTCATGGGTAAAAAAGAATACTGAATTAGGCTTTAAATTATAAAAAATTATTTTTTAAAAGTTGTGCCCATAATAAATTTCCCTTTTGACAAAAATCAATTTCAGAAGGTATTTCTATTAATAAATCTGAATTAGATATTGAACTAATCTTTGATGAGGATTGTTCTTCAGAAATATCTGCAATCAATTCACCTTCTTTATTAACAATAAGTTTTCCTCTAAGCAATTCAGGTCTCCCTTTTCTTCTTTTCAAATCAGAATTCAGCTTAACCTTAATCCTAAGAGGGAATTCAATATTAGTAATTCCTTCAAGTTTCTGAAGCGCGGGCCACACAAGTTGGATGAAAGTAATAGCTGCTGAAACGGGATTACCCGGTAATCCAAAATAAGGAATTTTTTTATTTATCAATCCAAAAGCAAAGGGTTTTCCAGGCTTTAAAAATAGTTTCCAAAATTTAATCTCTCCTATCTCGTTAATAATATCTTTTAAAAAATCTTTTTTACCAACTGATATCCCACCAACTGAAATAACCACATCATTAAATTCAGAAATATTTCTAAGAGAATTTTTAATATTTTGATAATTATCTTTTTCTATATGAATTTCATTAATTTCAAATCCAAGATTTTTTGCAATTGATTTTATCAAAATACTATTACTTTCCCATATTTCTCCTTTCTTTCTTGCAGTTCCTGATTTAATAAGTTCATCTCCAGAAATTAGTAAACCTAATTTAGAAATTTTGCTAACTTTTATAGTTTCTATCCCACAACTTGCTAATTTACTTAAAATCCCAGGTGTAATCTTTACCCCTTTCTTGATTAATATTTCACCTTTAAATACTTGATCATTTTTTTCTCTAATCCAAGAGTTATTAGATGATTTTTCTTTTTTAACAATATACTCATTTCCGTTTAAAAGTTCTATAGAAACTTGTTCTTGAGGTATCACATAAAAACAATTATCTGGCACAAATGAACCTGTACTAATCGTTACAGCTTCACCTTTTTTAAGAAGGTCATTAAATGGCTTTCCGGGAAAAGACTCTCCGACAATTTTCCATTTATTCCCTT---TAGTTGATTCTCCTAGCGCATATCCATCCATAACTGATGATCTATAACCTGGTATATCTTCCTCAGATAAGATTTCCTCCATAGAAACTTTTCCAAGTGCTTCGTCTAAATTGATCTCTTCCTTATGTAAAACTTCATTATTCTCTCTTAAAGTATCTATCTCTTCCAAGATTTTTTTTATAGCGTCATTTAAATAAAGACCCTGATTATTGATATCAATTCCCATTATTGTGAGTACTTAACTTCTTTTTAATATTCCATTCTTACCACCTTTTTTTTCTAAAAGGCGAATATTATCAATAGTCATAAAAGGATCTAAAGCTTTAAGCATGTCATATAGAGTGAGAAGACCAATTGAAACTGACGTAAGAGCCTCCATCTCAACACCTGTTTTAGAATGAGATTTGCAAAAAGCAATGATTTTAATTGCTTTCATTGATTCACAAATTTCAAAATCAATTGTGATTTTATTCAATGATAAATTATGACAGAGAGGAATAAGTTCTGAGGTTTTTTTTGCTCCATTTATTGCGGAAAATCTAGCCGCTGCAAAAATATCACCTTTTTTAATTTTTTCATTTTTTATTTTTTCTAATATTTCTTTGTTTAAATTAATGTATCCCTCTGCTAAAGCCTCTCTTTTAGTTTCTTCTTTCTCAGAAATATCAACTATGTTCATTTCTCCCCTTTCATTAATATGAGTTAAAGATTTATCCATTTCCATTTAGCAATTTATTCAATAATACAAAAAATAAAAATTTTAATAAAGCTAATATCAATTTTTTATGCTTAGCATTAATTTATTAATAAA-TATCAATTTAATTTTGGTTAACAGTCAATCAAATCATTATTTTAATTTCGAGGATGATTTTATTAAAGACTTAAGATGCATTCCTTTGTGTGTAAGAAGGAAACTTGATTTAATTGGAATAAAATTAAAACTTACTCATTGGCAAGATTTTAATTTAATTCAAAAGAATAAGATAGTAGATTGGCCAGATTCCAAAAACGATCTCATTGATTTAAAAATTTTTTTAAAAGAAATTACATCCAATTCAAAATATGGAGAAGCAAAAGAAATAGAAATTTCAATTAATCAACCTTGGCAAAATAAAAATAAAGTTCCTGACCAAGTTGTAAAATCGGCACTAGCAAGGGGAATTTCTATTTCAGTAG-AAAAATGGAGAAATTTAAACGAATTAGATAGATTTGCTTTTTGCAAATTAGTTATGCCCAGTCATGAACACAGCAATTTAGATAGAGCATTTGATGAGATTCTGAAATAAGATTATTGCCTAGTTTGGAACAATTATTACTGAGCATGCTTTTAATTCCGGTTGTTTTGATATCGGGCATGACTTTTCATGCATCAAGGAGTTTACTTCACACATATTTTTTTGACTAAAACCCCAATGCATTGGTAAAAAAACTGTACCTGCCTTAATTTTGTCAGTAATCTGAACTTTTGCTTGAACTTCCCCTCTTTTGGATTTAATTTTTACTATTTCATCATTTTTGATTTTTAAAGACAAAGCATCTTTAGAATTAATTTCCAATAACGGTTCTGGATTCTTTTTTGTCAGTTTTTGAACTTTAGAAGTTCTTGTCATTGTATGCCATTGACTTAGATATCTTCCAATTGTCAAAATTAGTGGGTACTCATCTGAAGGGGGTTCAGCCAACCCTATAGGATCATCAATACAAAAATTTGCTTTACCAGTCTCAGTTGGGAAATAACCATCTTCATATAATCTTTTTGAAGATGTACTAGGTACGCTGCCTTTAGGATAAGGCCATTGTTGAGGACCATGATTTTTTAATAATTGATATGATAATCCGCTCATATCGCATAATCTTTTTGTAGTCGTTTTTAAAAATTCATCATAAACTTCCGATGAAGATTCATATTCAAATTGTTTAAAATAGCCTATCTTCTGTCCTAATTCAGCAAATATTTGCCAATCTGGTTTTGAA---TTTTTATTCGATTCTCTGAAAGATGGGCAAAGGGTTACTCTTCTTTCTGAATTTGTCATTACACCATCTTTTTCGCTCCATTGAGCCGCGGGCAATACTAGATGAGCATATTTAATTGATTCACTTTGTTCATAAGATTCGTTGAGGATAATTAAAGGACATTTTGAAAGTGCTTTTTTTACAAAGTTTAAATTAGGCATGCTAACCAAAGGGTTCGTAGCTGCAATCCACCAAATTTTCACAGATCCTTTTTTTATAGCTTCTATTTGTTCAAATGCAGATAGACCCTCTTTTGCAGATATCTTTCCCTCATGAAACCCCCATATTTTTTCAATTTCATTCCTATCTATTTTATTTTTTACAAACCTATATCCTGGAAGAAGGTGCGATAGTCCTCCAGCTTCTCTCCCACCCATAGCGTTTGGTTGGCCAGTTAAGGAAAAAGGACCAGAACCTTCTTTGCCTATTTGGCCGGTCATTAGATGAAGATTTATTAGCCCATTTACTGCTGATGTACCCTCTTGCCTTTGATTCAAACCCATCGACCAAAGACTTAGAACATTTTTGCTTTCTCCCCATAATTTTGCAACATCAATAATTGTTTTCTCGGATATATTGCAAATTTCACTTATTTTTTTTAAATCCCATTTTTGTATATGTTTTACAAAATGAAAATAGCTTTCGGTCGACTTATCAATGAAATTTTGATCAGTTAATTGATTCTTATAAATATAATTCGCAATCCCAATAAATAAAAAAAGATCTGTGCCAGAAGAAATTTGTAAGTAAAAATCTCCTATGGATGAAGTTTCAGTTTCTCTTGGATCGATTACTATTACTTTTAAATTATCATTTACGTTTCTTTTACGTTTTTTAATTCGATCAAAAAGAACGGGATGACATTCTGCAGTATTTGTCCCTATTAATAAAATTAAAGAGCAATGATCAATATCTTCATAACAACAAGGCGGGCCATCAGAGCCAAAACTTCTGTTATATCCAGCTACTGCTGAGCTCATACATAGTCTTGAATTAGCATCAAAATTATTGGTGCCTATTGCTCCCTTGATAAGCTTTTGAGCTACGTAATAATCTTCAGTATGAAATTGACCTGAGCCATACATAGCTATTGAATCAGGTCCATAATTTTTTATAGAACTCAAAATATTCTCTTTCAGAATTTCGTATGATTCGTCCCAGGAAATTTCTTTAAATTCTTCATTTAAATTTTCCCTATAAAGTGGTTCTTTTAATCTCCCATCCTTTAGAGTCTCACATACTGTTGCTCCTTTTACGCACAATTTACCTTGAGTTGAAGGACTATCCCTATCTCCACTTACTAACCATTTATCATCAGAAACCGAAGTTTTAGGCTTCATTTTTAAACCACAGCCAACTCCGCAATATGGGCATTGACTTTTAGTAAAATTCATAAAATTTCTTTT----ATAAATATCTAAATATTTTTTGGTTAAACGTAATTTTCAGCTTTTTCGCCTTCATAAGCATCCGCGAATGATCCTTGAGGTTCCTTTAAAAAGAAATAACAGAAGAATCCAACTATTAATCCTGCTATACCTAAAACTTGGAAGAAGGCACTATTTGAAGCAGCAATTATTTCTGGAGAAGGATCTTTACCTCCACCCATCCATAAAGGTAAAAGGCTATAAATATTTAGATAAGTTACCGCACCAACATTTCCATAAGCCCCAACCAATCCAGCTATTTGTCCTGTTACTCTTTTTTTAACTAAGGGAACTAAAGCAAAAGTTGAACCTTCTCCTGATTGAACAAAAAATGAACAAAGCATAGTTAAAAATACAGCCATAAGAATTCCTGCTGATCCTGTAAAAGTTCCAGGTTTTATTAAAGACATCAATAGATATCCAAACCCTAAGCCCATAGTTAGAAATCCCATTGTGTTTTTTCTATTGCCTGTTCTGTCAGATATCAATCCTCCTGCAGGTCTAGCTATTAAATTCACAAATGCATAACATGATGCAAGAATTCCGGCTACTGCTTTAGGTAAATCAAATGTAAATTCAAAGAAACTAGGAAGCATTGAAACTACTGCCAATTCTGATCCAAAATTTACAATGTAAGTTAATTCCAAGATAGCTACCTGTTTGAATTCATATCTATCTTCTTTAGGGTAAATTTTAGTTCCATTTAATAATTCAATATTCGTTCTTATAATTCCCCAAGTTTGGAAAATAAACCACGCTAAAACTGCGACTAAGGCTATTGGATAAGTTGATGAAGTAAGGAAACCTACTTTTTGAAGTCTCCAACATAGGACTGAAAGAATTGCTGCGAATGGGACATTCATCCCAATTAAACCCCAAAAATCTCTTATACTCGTTACTTCTAAACCAGCTGTTTTTGCAGGCCTTTGATAAGGTTTTCCTGGAGGTGTATCAGTCACATTAAAGAAATAAATAATTCCATAAACGAAAGAAATAATTCCTGTAAGAGCAATAGCTCCCCTCCAATTAAGTACAGCTCCAGTTGGCAACTCAAACCCTCCTGAAAAAGACAAGAATCCAGCTACGGCAACAAGAGAAAGGGCAGAAAAAGCAGATCCAAAATTTCCCCAACCTCCATATATTCCCTCAGCCAAACCAATTTCTTTGGGAGGGAACCACTCAGATACCATTCTTATTCCGATAACAAAACCTGCTCCAACTATTGACAAAAGCAATCTCGCAATAACAAGTTGATTGAAGTCTTGAGCACTAGCAAATAATAAACATGGGACGACAGAAAATATCAAGATTGTTGAGTACGTTTTTCTTGGGCCAAATTTATCCAATAACATTCCAATCAAAACTCTTGCAGGGATAGTCAAAGCAACATTACATATTGCCACTGTTCTAATTTGAGCAACAGATAAACCTAAATCGGCTTTAACAGTAGTTGCAAGAGGTGCGAGGTTAAACCAAACAACAAAAGTAAGGAAAAAGGCAAACCAGGTGAGGTGAAGAGTTCTATATCTGCCATTCAAAGACCAAACATCACTTAACATAAAA--TTTTTCGAGATTAATTTTTAAGCAATTTAGATTTC-GATCAATGCATTCATTTGTATTATTTAATACGAAATCTGGTTTTTAAGAAATGCAA-CTTTTTTAAAAGAC-TAGAATGA-ATA-GTCAGCACTAGTAAAA--TCAAAAT-TGGGGAAAATT-AGTAATCTGATTATTGGTATTATCCGATACATAAAATACTCGTGGGAAAATATTACCTAAGTTATGGAAATAAAACATAAAAAATTTAAAGCATTCATTTTGTCTGGTGGCAAGAGTTCAAGGATGGGATCTGATAAAGCACTAATTAAACATCATGAAGGAGGAAATTGGCTGACACACAAAATAAAAATATTAAATAACCTTAATTTAGAGACTTTTGTAATAACAAATTATACTTCTCATTTAAAGGAAGTTGATAAAAGGAATAATGTTGAGTTTATTTCAGATGCCCAACCCTTTGATGGACCCTTAACTTGTATAGAACAAATTTTTTCATCTTTTAAAAAAACTACTAAAAATATCCTAATTATCCCAGTCGATATGCCTAATTTGAATACAAAATTAATTTATTCACTTTTTAAATCATGGGAAGAAAACCAAAATTTTGCGGTAATATCCCATGATGGAATTTTTGCACAACCATTATTCGGAATTTATCCCATCAATGAAGAAAATCATTTTAAATTAAAAAAAAAGTTATCCTCTGGGAAGAAAAATTTTCTCGGATGGGTTGATCAAATTCCCCATAAATATTTCTATGCAAACAATGGAGATTTAATTAATATAAATTCCAAGAGAGAATTCTTAAATATGAATAATGGGATTTAAGCAATTGGAGGATAGTAGAAAAAGAAAGTTAAAAGTCTTAAGGTTATCTCTTAAACAAAATTGCAATTTTTCGTGTATTTATTGTAAGCCTGAGAACTATAGTTCGGATGTTTTAAATATTGAACAATTTAAAAAGTTAATTTTAGTCAGTTGTCGATTAGGGATAAATTCTTTAAGAATCACTGGAGGAGAACCTTTATTGAGTTCTCAATTAGATGAACTTCTTTATGAAATTAAATCGCAAAGATTAGAAGAATCAAATCCAGTATCTAATTTACAGGATATTTCTCTAACCACAAATGGATATTTGCTCTCTAAGAAAAAAGCTAATGAGCTTTTTAAAAATGGTTTAGACCGCATAACAGTAAGTTTAGATGCGATTGATCCTGATATTTTTTCAAACATGATTGGAGAGGAAAATAAAATAATTGGCAAAGAAAAATTATTTACTGTCCTTGAAGGAATAGATCATGCAATTAATGCTGGATTTAATCCAAAGGCGGGAAAATTAAAAATAAATGCAGTTATAAAAAAAGAGATGAATGATAATCAAATTTTTGAATTAGTTGATTTTGCAAAAAAAAGGTCTATAGAAATTCGTTTCATTGAATATATGGACGTAGGGATATCTAATAATTGGCAGCCATCAGATGTTTTTTTCTCTGAAAGAATTATTAGGCTATTAAAGAAGAAACATCGATTAAAAGAATACGGAAGAAAGGAGGGACAAACTGCTAATAGATGGTACATGAGTGATTCAAATAGTTTTGTAAGTACAATCTCTTCAATAAGTAATCCTTTTTGTTCAGATTGTAATAGATTGAGGATAACTAGCGATGGTTATGCTTATACATGTCTTTTTTCTAATGAAGGTATAAATCTAAACCCATGGTTGTCTCTACCAATTAATCTCCATGAATTGGAAAATAAAATCAAGAGCATTTGGGAAGCTAGAGAAGATAACTATAGTGAAGATCGATTTAAAGTATTAGAGAAAACAACTGACAAAAATCAAAAAATTCATCCATCAATGTCATATCTTGGGGGATAA
>AG-355-J17
ATGCAATATTATTTAAATGATAAAAAATTAAATAAGATTGAAAAGCAAAAGGCGGAGAAAGATGGTCTGAAAATTTTTGAAGAGTTAGATGATTACGCTCTTAAAGGGTGGGAAGAGATGGATGAAGTAGATTTGCAAATGCGCTTAAAGTGGTATGGCCTTTTTTGGAGACCAAAAACTCCTGGAAGATTTATGATGAGGCTTAGAGTTCCCAATGGAATTATGAACTCTAATCAGTTGAAAGTAATCGCGTCAATAGTCGCTAGATATGGAGAAGACGGTTCTGCAGATATAACAACTAGGCAAAATATTCAATTAAGGGGGGTTTTGATAAATGATCTACCAGATATTATTAAGAGACTTAGAGAGGTTGATATTACATCCGTTCAGTCTGGAATGGATAATCCAAGGAATGTTACTGGTAATCCACTAGCGGGAATTGATCCTGAAGAAATTATAGATACAAGAAAATATACTTCTGAATTAGAAAATTACTTAACAAATTCTGGTAATGGCAACCCCGAATTCTCGAATTTACCAAGGAAGTGGAATACTGCAGTTGCAGGAGCAAAAGATAATTTTCTTCTACATAATGATCTTATCTTTCATCCTGTTTTTAAAAATGGAATATTAGGCTTTGGTGTCTGGGTAGGAGGAATTTTATCAGCAACTTTGAATGCTTATGCTATACCTCTAGATGTCTGGGTAGAAGAAAAAGATATATGCAAAATAACTGGAATTATTTGTTCCCTTTGGCGAGATAATGGAGATAGATTTCTAAGAAATAAAGGAAGATTTAGATATTATTTGAACTCTATAGGTATCGAAAAATTTAGAGAACTTGTAGAAGAAAAATTTGGAACTTTATCCAACGATCCAGGCTCAATTTTCAACGAAAGACAAAGAAGTTTATTTGGGATTAATAAACAAAAACAGAATAATCTTTACTTTGCTGGATTACACATTCCGGTAGGAAGATTATGTGTAGAAGACATACAAGAAATTGCAAGATTAAGTGAAAAATATGGACAGAGCGAAGTAAGACTAACCGAAGATCAAAATCTAGTTATTGTTGGCCTGAAAGATAATATTTTAGAAGAATTTGGTAATGAAGAAATTATTAATAAATTCAAATTAAATCCATCCCATTTTTCATCGAGTACTGTTTCATGTACAGGGAGTAGTTATTGTAGCTTTGCTCTTGCAAATACCAAAGATATAGCAAGGAATATTTCTGAAAAATTAGATCGAGAACTTGAATTATCAGAGGAGGTTAAAATCCATTGGACAGGATGTCCAAATAATTGTGGACAAGCTCATATGGGTGGTATTGGTATGACTGGTACAAAGGTAAAAAAAGAGGGGGGAGGAACTGAGGATGGATATAATGTCAGTATTGGAGGAAGACAAGATCACCTGCAAACTTTAGGTGAAACCGAATTTAAAAAAGTTAGTAAACATGAAATTTATAATTTAATCAAAGAAATTTTAATCAACAAGTTTAATGCAAAGTTAAAAACCT-AAAATATAT-TAATGAGCAAAAGTGAATCTGAAATATTAGAAGTTTTAAATGGTTTAGGTTCAAAAAAATTAGATCTTGATATTCTTTTTTCCTACTATTCATTGAAATTATCTTTTGAGATTCGCAAAGTTATTGCGGAAAAGATAGGAATGCAAGAAAGGAAAGGTTATTTTTTACTTGAAAAGATGATAAAAAAATTTGGCCTTAAAGTTGAATTTATTGAGGCCCTTAAATTAACAAATGAAAAAGATGCAAAAGATCTTTTACTAAAAAATCTCTATCAAAATCATAAGTTAAATATTCATATAATTAATGCTTTAGAGCCCTGGGGAGGAGAAATCGAACTTACATTAATTAGAGAAATATTCGATATTTGCGAAATAGATTTTTGGATTGCAGGCCTTAATATTCTCCATTTCAAAGCTCATCAATTAACTGATGAAATATTATTATCTTTTATTGATCAAATAAAAATTTACGATGATTTCAAAATCAACTACAAGATAATCTCTATTTTAAAAAGAAGAGAAAGTGAAATAGTTTGTAAATTACTCTATAAATATTCTTTAAATAAAGAATTAGAAATCGCTAAATATGCAATTTTTTCTTTAGGGAGCATTTGGAATGATAATAGTTTTGAACAATTATCAAAATTAGAAAATGAGATAAAAGATCCTTTTCTACTTAAATGCATAAAAAATCAAAAATTGATCTCAAATCAATTTCTAATAAATAAATAAACTAGAGAATTATTTTTTTAACTTATCAATGAGATTTATTAAATTACAAGGTTTTGTATTTTGATTAAGTTGATAAGAAATTATATCTTGCCAACCTGTCATAACAGCATCTTTAGATCCTGGCAAAACGAATAAAAACTTACCATTTGCAGACCCCGCAATACACCTACTTTGTAAAGTACTAGTTCCTATCTTTTTAAATGATAAAAATCTAAAAGTCTCCCCAAAACCATCAATCTCTTTATCTAATAAAGGTCTAATAGCTTCAGGAGTAACGTCCCTAGCTGTAATTCCTGTCCCACCTGTAGTAATAATCACATCAATATTTGGATCTGAGATCCAATCGCTCGTATATTTTCTAATTAAATAAATATCATCTTTGCAAATTATCTTATCAACGACATTGTGTCCTGATCTCTCAGCCTCTTGAAGGAGATAATTTCCACTCTCATCATTTTTTGTGTTACGAGTATCAGAAACAGTAAGCAAAGCTATAGAAACCACTTAAAATTAAACC----ATTAGTTACTAGATCACTATAGATGGAAACTAAAAAATCTAACAAAATTAAGGTGGTTTTATTATCTAGTATCGCTGAAGATCTAGGATGGAATGAAAAATTTCTTACAATTGAAGGGTCTCAAATGAAGGTTTTTTCTGTATGGAATTTAATTAATTCTAATTTACCGCAAGATAATATTATCGTTTCTATTAATCAAGAAATTACAGATATGGATGCGATGATTAATCCGGATGATGAGGTGGCATTTATGCCAATGTTTACCGGTGGATAATTTAAGAATAAAATTTAAAATCCTAGAAGAGACTTTTAATCCTTATAAAGAATTCGAACTTTGGGAAAAGGTAAATAAAAATTCAGCAAACTCATTTTTTATTGGGAGAGTAAGGCCCTTTGATCAATTTGGAAATGATTTAAAGAAACTAGAAATTGTTCATTATAAAGGAATGACCGAAAATTATATTAAAAGATATTTAATGAAAATTTCTGAAAAACAGGATGATTTATGTATTTTTCTCTTGCATAGGATAGGTTTCATTTACCCTAACGAGCCTATTATTTTAATAGCAGTAAGTGCTAATCATAGAGGCATTGCAAATAAATATCTCCAAGAAATACTTGAATTTACAAAATACAAAGTTCCTTTTTGGAAAAAAGAATGGACTTTCAAAGGATCCTCATGGGTAAAAAAGAATACTGACTTAGGATTTAAATTATAAAAAATTATTTTTTAAAAGTTGTGCCCATAATAAATTTCCTTTTTGACAAAAATCAATTTCAGAAGGTATTTCTATTAATAAATCTGAATTAGATATTGAACTAATCTTTGATGAGGATTGTTCTTCAGAAATATCTGCAATTAATTCACCTTCTTCATTAACGATAAGTTTTCCTCTAAGCAATTCGGGTCTCCCTTTTCTTCTTTTCAAATCAGAATTCAGCTTAACCTTAATCCTAAGAGGGAATTCAATATTAGTAATTCCTTCAAGTTTCTGAAGTGCGGGCCAAACAAGTTGGATAAAAGTAATAGCTGCTGAAACGGGATTCCCAGGTAATCCAAAATAGGGAATTTTTTTGTTTATCAATCCAAAAGCAAAGGGTTTTCCTGGCTTTAAAAATAGTTTCCAAAATTTAATCTCTCCTAACTCGTTAATAATATCTTTTAAAAAATCTTTTTTACCCACTGATATCCCACCAACTGAAATAACCACATCATTAAATTCAGAAATATTTCTAAGAGAATTTTTAATATTTTGATAATTATCTTTTTCTATATGAATTTCATTAATTTCAAATCCAAGATTTTTTGCAATTGATTTTATCAAAATACTATTACTTTCCCATATTTCTCCTTTCTTTCTTGCAGTCCCTGATTTGATAAGTTCATCTCCAGTAATTAGTAAACCTAATTTAGAAATTTTACTAACTTTTATAGTTTTTATCCCACAACTTGCTAATTTACTTAAAATCCCAGGTGTAATCTTTACCCCCTTCTTAATTAATATTTCACCTTTAAAAACTTGATCATTTTTTTCTCTAATCCAAGAGTTATTAGATGATGTTTCTTTTTTAACAATATACTCATTTCCGTTTAAAAATTCTAAAGAAACTTGTTCTTGCGGTATCACAGAAAAACAATTATCTGGAACAAATGAACCTGTGCTAATAGTTACAGCTTCACCTTTTTTAAGAAGATCATTAAATGGCTTTCCGGGAAAAGACTCTCCTACAATTTTCCATTTATTCCATT---TAGTTGATTCTCCTAACGCATATCCATCCATAACTGATGATCTATAACCTGGCATATCTTCCTCAGATGAGATTTCCTCCATAGAAACTTTTCCAAGTGCTTCGTCTAAATTGATCTCTTCCTTATGTAAAATTTCATTATTCACTATTAAAGTATCCATCTCTTCCAAGATTTTTTTAATAGCATCGTTTAAATAAAGACCCTGATTATTGATATCAATTCCCATTATTGTGTGTACTTAACTTCTTTTTAGTATTCCATTTTTACCACCTTTTTTTTCTAAAAGGCGAATATTATCAATAGTCATAAAAGGATCTAAAGCTTTGAGCATGTCATATAGAGTGAGAAGACCAATTGAAACTGATGTAAGAGCCTCCATCTCAACGCCTGTTTTAGAATGAGATTTGCAAAAAGCAATAATTTTAATTGCTTTCATTGATTCACAAATTTCAAAATCAATTGTGATTTTATTCAATGATAAATTATGACAGAGAGGGATAAGTTCTGAGGTTTTTTTTGCACCATTTATTGCAGAAAATCTAGCAGCTGCAAAAATATCACCTTTTTTAATTTTTTCATTTTTTATTTTTTCTAATATTTCTTTGTTTAAATTAATATATCCTTCTGCTAAAGCCTCTCTTTTGGTTTCTACTTTATCTGAAATATCAACTATGTTCATTTCTCCCCTTTCATTAATATGAGTTAAAGATTTATCCATTTCCATTTAGCAATTTATTCAATAATACAAAAAATAAAATTTTTAATAAAGCTAATATCAATTTTTTATACTTAGCATTAATTTATTAATAAAATATCAATTTAGTTTTGGTTAACAATCAATCAAATCATTATTTTAATTTCGAGGATAATTTTATTAAAGACTTAAGATGCATTCCTTTATGTGTAAGAAGGAAACTTGATTTGATTGGAATAAAATTAAAACTTACTCATTGGCAAGATTTTAATTTAATTGAAAAAAATAAGATAGTAGATTGGCCAGATTCAAAAAAAGAACTCATTGATTTAAAAACTTTTTTAAAAGAAATTACATCTAATTCAAAATATGGAGAAGCAAAAGAAATAGAAATTTCAATTAATCAACCTTGGCAAAATAAAAATAAAGTTCCTGACCAAGTTTTAAAATCGGCACTAGCAAGGGGAATTAATATTTCAGTTG-AAAAATGGAGAAATTTAAGCGAATTAGATAGATTTGCTTTTTGCAAATTAGTTAGACCAAGTCATGAACACAACAATTTAGATAGAGCATTTGATGAGATTCTGAAATAAGATTATTGGCTAGTTTGGAACAATTATTACTGAGCATGCTTTTAATTCCGGTTGTTTTGATATCGGACATGACTTTTCATGCATCAAAGAGTTTACTTCACACATATTTTTTTGACTAAAACCCCAATGCATTGGTAAAAAAACTGTACCTACTTTAATTTTGTCAGTAATCTGAACTTTTGCTTGAACTTCCCCTCTTTTGGATTTAATTTTTACTATTTCATCATTTTTGATTTTCAAAGATAAAGCATCTTTAGAATTAATTTCCAATAACGGTTCTGGATTCTTTTTTGTAAGTTTTTGAACTTTAGAAGTTCTTGTCATTGTATGCCATTGACTTAGATATCTTCCAATTGTCAAAATTAGTGGGTACTCATCTGAAGGGGGTTCAGCCAACCCTATAGGATCATCAATACAAAAATTTGCTTTGCCAGTCTCAGTTGGGAAATAACCATCTTCATATAATCTTTTTGAAGATGTACTAGGTACGCTGCCTTTAGGATAGGGCCATTGTTGAGGACCATGATTTTTTAATAATTGATATGATAAACCGCTCATATCGCATAATCTTTTTGTAGTAGTTTTTAAAAATTCATCATAAACTTCCGATGAAGATTCATATTCAAATTGTTTGAGATAGCCTATCTTCTGCCCTAATTCAGCAAATATTTGCCAATCTGGTTTTGAA---TTTTTATTCGATTCTCTGAAAGATGGGCAAAGGGTTACTCTTCTTTCTGAATTTGTCATAACTCCATCTTTTTCGCTCCATTGAGCTGCGGGCAATACTAGATGAGCATATTTAATTGATTCACTTTGTTCATAAGATTCGTTGAGGATAATTAAAGGACATTTTAAAAGTGCTTTTTTTACAAAGTTTAAATTAGGCATGCTAACCAAAGGGTTGGTAGCTGCAATCCACCAAATTTTTACAGATCCTTTTTTTATTGCTTCTATTTGTTCAAATGCAGATAGACCCTGTTTTGCAGATATCTTTCCCTCAGGGAACCCCCATATTTTTTCAATTTCATTCCTATCTATTTTATTTTTTACAAACCTATATCCTGGAAGAAGGTGCGATAGTCCTCCTGCTTCTCTCCCGCCCATAGCGTTTGGTTGGCCAGTTAAGGAAAAAGGACCAGAACCTTCTTTGCCTATTTGGCCGGTCATTAAATGAAGATTTATTAGCCCATTTACTGCTGCTGTACCCTCTTGCCTTTGATTCAAACCCATCGACCAAAGACTTAGAACATTTTTGCTTTTCCCCCATAATTTTGCAATATCAATAATTGTTTTCTCGGATATATTGCAAATTTCACTTATTTTTTTTAAATCCCATTTTTGTATATGTTTTACAAAATCAAAATAGCTTTCTGTCGACTTATCAATGAAATTTTGATCAGTTAATTGATTCTTATAAAGATAATTCGCAATCCCTATAAATAAAAATAGATCTGTTCCAGAAGAAATTTGTAAGTAAAAATCTGCTATGGATGAAGTTTCAGTTTCTCTTGGATCAATTACTATTACTTTTAAATTATCATTTACATTTCTTTTACGTTTTTTAATTCGATCAAAAAGAACGGGATGACATTCTGCAGTATTTGTCCCTATTAATAAAATTAAAGAGCAATGCTCAATATCTTCATAACAACAAGGTGGGCCATCAGAGCCAAAACTTCTGTTATATCCAGCTACTGCTGAGCTCATACATAGTCTTGAATTAGCATCAAAATTATTTGTGCCTATTGCTCCCTTGAGAAGTTTTTGGGCTACGTAATAATCTTCAGTATGAAATTGACCTGAGCCATACATAGCTATTGAATCAGGTCCATAATTTTTTATAGAACTCAAAATATTCTCTTTCAGAATTTCGTATGATTCGTCCCAGGAAATTTCTTTAAATTCTTCATTTAAATTTTCCCTATAAAGTGGTTCTTTTAATCTCCCGTCTTTTAAAGTCTCACATACTGTTGCTCCTTTTACGCACAATTTACCTTGAGTTGAAGGACTATCCCTATCTCCACTTACTAACCATTTATCATCAGAAACCGAACTTTTAGGCTTCATTTTTAAACCACAGCCAACACCGCAATATGGGCATTGACTTTTAGTAAAATTCATAAAATTTCTTTT----ATAAATATCTAAATAGTTATTGGTTAAACATAATTTTCAGCTTTTTCGCCTTCATAAGCATCCGCGAATGATCCTTGAGGTTCCTTTAAAAAGAAATAACAGAAGAATCCAACTATTAATCCTGCTATACCTAAAACTTGGAAGAAGGCACTATTTGAAGCAGCAATTATTTCTGGAGAAGGATCTTTACCTCCACCCATCCATAAAGGTAAAAGGCTATAAATATTTAAATAAGTTACCGCACCAACATTTCCATAAGCCCCAACCAATCCAGCTATTTGTCCTGTTACTCTTTTTTTAACTAAGGGTACTAAAGCAAAAGTTGAACCTTCTCCAGATTGTACAAAAAATGAACAAAGCATTGTTAAAAATACAGCCATAAGAATTCCTGCTGATCCTGTAAAAGTTCCAGGTTTTATTAAAGACATCAATAGATATCCAAACCCTAATCCCATAGTTAGGAATCCCATTGTATTTTTTCTATTGCCTGTTCTGTCAGATATCAATCCTCCGGCAGGTCTAGCTATTAAATTCACAAATGCATAACATGATGCAAGAATTCCGGCTATAGCTTTAGGTAAATCAAATGTAAATTCAAAGAAACTAGGAAGCATTGAAACTACTGCCAATTCTGATCCAAAATTTACGATGTAAGTTAATTCCAAGATCGCTACTTGTTTGAATTCATATCTATCTTCTTTAGGGTAAATTTTAGTTCCATTTAATAATTCAATATTCGTTCTTATAATTCCCCAAGTTTGGAAAATAAACCAAGCTAAAACTGCGATTAAGGCTATTGGATAAGTAGATGAAGTAAGGAAACCTACTTTTTGAAGTCTCCAACATAGGACTGAAAGAATTGCTGCGAATGGGACATTCATTCCAATTAAACCCCAGAAATCTCTTATACTAGTTACTTCTAAACCAGCTGTTTTTGAAGGCCTTTGATAAGGTTTTCCTGGAGGTGTATCAGTCACACTAAAGAAATAAATAATTCCATAAACGAAAGAAATAATTCCTGTAAGAGCAATAGCTCCCCTCCAATTAAGTACAGCTCCAGTAGGTAACTCAAACCCTCCTGAAAAAGATAAGAATCCAGCTACGGCAACAAGAGAAAGAGCAGAAAAAGCAGATCCAAAATTTCCCCATCCTCCATATATCCCCTCAGCCAAACCAATTTCTTTCGGAGGGAACCACTCAGAGACCATTCTTATTCCAATAACAAAACCTGCTCCTACTATTGATAAAAGCAATCTCGCAATAACAAGTTGATTGAAGTCTTGAGCACTAGCAAATAATAAACATGGCACGACAGAAAATATCAAAATTGTTGAGTAAGTTTTTCTTGGGCCAAATTTATCCAATAACATTCCAATCAAAACTCTTGCAGGGATAGTCAAAGCGACATTACATATTGCTACTGTTCTAATTTGAGCAACAGACAAACCTAAATCGGCTTTAACAGTAGTTGCAAGAGGTGCGAGGTTAAACCAAACAACAAAAGTAAGGAAAAAGGCAAACCAGGTGAGGTGAAGAGTTCTATATCTGCCGTTTAAAGACCAAACATCACTTAACATGAAAA-TTTTTCGAGATTAATTTTTAAGCAATTTATATTTC-GATCAATGCATTAATTTGTATTATTTGATACGAAATCTAGTTTTTAAGAAATGCAA-CTTTTTTAAAAGGC-TAGAATTA-ATA-GTCAGCACTAATAAAA--TCAAAAT-TGGGGAATATT-AGCAATCTGATTATTGGTAATATCCGATACATAAAGTACTCGTGGAAAAATATTGCCTAAGTTATGGAAATAAAACTTAAAAAATTTAAAGCATTCATTTTGGCTGGTGGCAAGAGTTCAAGGATGGGATCTGATAAAGCACTAATTAAACATCATGAAGGAGGAAATTGGCTGACTCACAAAATAAAAATATTAAACAACCTTAATTTAGAGACTTTTGTAATAACGAATTATACTTCCCATTTAAAGGAAGTTGATAAAAGCAATAATGTTGAGTTTATTTCAGATGCCCAACCCTTTGATGGACCATTAACTTGTATAGAACAAATTTTTTCATCTTTTAAAAAAACTACTAAAAATATCCTAATTGTCCCAGTCGATATGCCTAATTTGAATACAAAATTAATTTATTCACTTTTTAAATCATGGGAAGAAAATCAAAATTTTGCGTTAATATCCCATGATGGAATTTTTGCACAACCATTATTCGGAATTTATCCCATCAATGAAGAAAATCATTTTAAATTAAAAAAAAAGTTATCCTCTGGGAAGAAAAATTTTCTCGGATGGGTTGATCAAATTCCCCATAAATATTTCTATGCAAAAAATGGAGATTTAATTAATATAAATTCCAAGAGAGAATTCTTAAATATGAATAATGGGATTTAAGCAACTGGAGGATAATAGAAAAAGAAAGTTAAAAGTTTTAAGGTTATCTCTTAAACAAAATTGCAATTTTTCGTGTATTTACTGTAAGCCTGAGAACTATAGTTTGGATGTTTTAAATATTGAACAATTTAAAAAGTTAATTTTAGTCAGTTGTCGATTAGGGGTAAATTCTTTAAGAATCACTGGAGGAGAACCTTTATTGAGTTCTCAATTGGATGAACTTCTTTATGAAATTAAATCGCAAAGATTAGAAGAATCAAATCCAGTAGCTAATTTACAGGATATTTCTCTAACCACAAATGGATATTTGCTCTCTAAGAAAAAAGCTAATGAGCTTTTTAAAAATGGTTTAGACCGCCTAACAGTAAGTTTAGATGCGATTAATCCTGATATTTTTTCAAAAATGATTGGAGAGGAAAATAAAATTATTGGCAAAGAAAAATTATTTACTGTCCTTGAAGGAATAGATCATGCAATTAATGCTGGATTTAATCCAAAGGCGGGGAAATTAAAAATAAATGCAGTCATTAAAAAAGAGATAAATGATAATCAAATTTTTGAATTAGTTGATTTTGCAAAAAAAAGGTCTATAGAAATTCGTTTTATTGAATATATGGACGTAGGCACATCTAATAATTGGAAGCCATCAGATGTTTTTTTCTCTGAAAAAATTATTAGTTTATTAAAGAAGAAATATCGATTAAAAGACTACGGAAGAAAGGAAGGGCAAACAGCCAATAGGTGGTACATCAGTGATTCAAAAAGTTTTATAAGTACAATCTCTTCAGTAAGTAATCCTTTTTGTTCAGATTGTAATAGGTTGAGGATAACTAGCGATGGTTATGCTTATACGTGTCTTTTCTCTAGTGAAGGTATCAATCTAAACCCATGGTTATCTCTACCAATTAATCTCCATGAACTGGAAAATAAAATCAAGAGCATTTGGGAAGCGAGAGAAGATAACTATAGTGAAGAAAGATTTAAAAAATTAGAAAAAACAACTGACAAAAATCAAAAAATTCATCCATCTATGTCATATCTTGGGGGATAA
>AG-418-D13
ATGCAATATTATTTAAATGATAAAAAATTAAATAAGATTGAAAAGCAAAAGGCAGAGAAAGATGGTCTGAAAATTTTTGAAGAGTTAGATGATTACGCTCTTAAAGGGTGGGAAGAGATGGATGAAGTAGATTTGCAAATGCGCTTAAAGTGGTATGGCCTTTTTTGGAGACCAAAAACTCCCGGAAGATTTATGATGAGGCTTAGAGTTCCCAATGGAATTTTAAACTCTAATCAGTTGAGAGTAATCGCGTCAATAGTTGCTAGATACGGAGAAGACGGTTCTGCAGATATAACAACTAGGCAAAATATTCAATTAAGGGGGGTTTTGATAAATGATCTACCAGATATTATTAAAAGACTTAGAGAGGTTGATATTACATCCGTTCAGTCTGGAATGGATAATCCAAGAAATGTTACTGGCAATCCACTAGCGGGAATTGATCCTGAAGAAATTATAGATACGAGAAAATATACTTCTGAATTAGAAAATTACTTAACAAATTCTGGCAATGGAAACCCCGAATTCTCGAATTTACCGAGGAAGTGGAATACTGCAGTTGCAGGAGCAAAAGATAATTTTCTTCTACATAATGATCTTATCTTTCATCCTGTTTTTAAAAATGGAATACTAGGCTTTGGTGTCTGGGTAGGAGGAATATTGTCAGCAACTTTGAATGCTTATGCTCTACCTCTAGATGTCTGGGTAGAAGAAAAAGATATATGCAAAATAACTGGAATTATTTGTTCCCTTTGGCGAGATAATGGAGATAGATTTCTAAGAAATAAAGGAAGATTTAGATATTATTTGAACTCTATAGGTATCGAAAAATTTAGAGAACTTGTAGAAGAAAAATTTGGAACTTTGTCGAACGATCCAGGCTCAATTTTCAATGAAAAACAAAGAAGTTTATTTGGGATTAATAAACAAAAACAAAACAATCTTTACTTTGCTGGATTACATATTCCTGTAGGGAGGTTATGTGTAGAAGACATACAAGAAATTGCAAGACTAAGTGAAAAATATGGACAAAGTGAAGTAAGACTAACCGAAGATCAAAATCTAGTTATTGTTGGCCTGAAAGATAATATTTTAGAAGAATTTGGTGATGAAGAAATTTTTAATAAATTCAAATTAAATCCATCCCATTTTTCAGCAAGTACCGTTTCATGTACAGGGAGTAGTTATTGTAGCTTTGCTCTTGCAAATACCAAAGATATAGCAAGGAATATTTCTGAAAAATTAGATAGAGAACTTGAATTATCAGAGGAGGTTAAAATCCATTGGACAGGTTGTCCAAATAATTGTGGACAAGCTCATATGGGTGGTATTGGCATGACCGGTACAAAGGTAAAAAAAGAGGGGGGTGGAACAGAGGATGGATATAATGTCAGTATTGGAGGAAGACAAGATCACCTGCAAACCTTAGGTGAAACAGAATTTAAAAAAGTTAGTAAACATGAAATTTATAATTTAATCAAAGAAATTTTAATAAACAAGTTTAATGCAAAGTTAAAAACCTAAAAACATAT-TAATGAGCAAAAGTGAATCTGAAATATTAGAAGTTTTAAATGGATTAGGTTCAAAAAAATTAGATCTTGATATTCTATTTTCCTACTATTCATTGGAATTATCTTTTGAGATTCGTAAAGTTATTGCTGAAAAGATAGGTATGCAAGAAAGGAAAGGATATTTTTTACTTGAAAAGATGATAAAAAAATTTGGCCTTAAAGTTGAATTTATTGAGGCCCTAAAATTAACAAATGAAAAAAATGCAAAAGATCTTTTACTTAAAAATCTTTATCAAAATAATAAATTAAGTATTCATATAATAAATGCTTTAGAGTCCTGGGGAGGAGAAATCGAACTTGAATTAATTAGAGAAATATTCGATATTTGCGAAATAGATTTTTGGATTGCAGGCCTTAATATTCTCCATTTCAAAGCTCATCAATTAACTGATGAAAAATTATTATATTTTATTGATCAAATAAAAATTTACGATAATTTCAAAATCAACTACAAGATAATCTCTATATTAAAAAGAAGAGAAAGCGAAATAGTTTGTAAATTGCTCTATAAATATTCTTTAAATAAAGAATTAGAAATCGCTAAATATGCAATTTTTTCTTTAGGGAGTATTTGGAATGATAATAGTTTTGAACAATTATCAAAATTAGAAAATGAAATAAAAGATCCTTCTCTACTTAAATGCATAAAAAATCAAAAAGTAATCTCAAATCAATTTCTAATAAATAAATAAACTAGAGAATTATTGTTTTAACTTATCAATGAGATTTATTAAATTACAAGGTTTTGTATTTTCATTAAGTTGATAAGAAATTATATCTTGCCAACCTGTCATCACAGCATCCTTAGATCCAGGCAAAACGAATAAAAACTTACCATTTGCAGACCCCGCAATACACCTACTTTGTAAAGTACTTGTTCCTATCTTTTTAAATGATAAAAACCTAAAAGTTTCCCCAAAACCATCAATCTCTTTATCTAATAAAGGTCTAACAGCTTCAGGAGTAACGTCCCTAGCTGTAATTCCTGTACCACCTGTTGTAATAATCACATCAATATTTGGATCTGAGATCCAATCGCTTATATATTTTCTAATTAAATAAATATCATCTTTGCAAATTATCTTATTAAAGATATTGTGTCCTGATTTCTCAGCCTCTTGAAGTAGATAATTTCCACTCTCATCATTTTTTGTGTTACGAGTATCAGAAACAGTAAGCAAAGCTATAGAAACCACTTAAAATTAAACC----ATTAGTTACTAGATCACTATAGATGGAAAGTGAAAAATCTAACAAAATTAAGGTGGTTTTATTATCTAGTATCGCTGAAGATCTAGGATGGAATGAAAAATTTCTTACAATTGAAGGCTCTCAAATGAAGGTTTTTTCTGTATGGAAATTAATTAATTCTAATTTACCTCAAGATAATATTATCGTTTCTATTAATCAAGAAATTACAGATATGGATGCGAAGATTAATCCAGATGATGAGGTGGCATTTATGCCAATGTTTACCGGTGGATAATTTAAGAATACAATTTAAAATCCTAGAAGAAACTTTTAATCCTTATAAAGAATTCGAACTTTGGGAGAAGGTCAATAAGAATTCAGCAAACTCACTTTTTATTGGAAGAGTAAGGCCTTTTGATCAATTTGGAAATGATTTAAAGAAACTAGAAATTGTTCATTATAAAGGAATGACCGAAAATTATATTAAAAGATATTTAATGAAAATTTCTGAAAGACATGATGATTTATGTATTTTTCTCTTACACAGGATAGGTTTCATTTACCCTAACGAACCTATTATTTTAATAGCAGTAAGTGCAAATCATAGAGGCATTGCAAATAAATCTCTCCAAGAAATACTTGAATTTACAAAATACAAAGTTCCTTTTTGGAAAAAAGAATGGACTTTCAAAGGATCCTCATGGGTAAAAAAGAATACTGAATTAGGCTTTGAATTATAAAAAATTATTTTTTAAAAGTTGTGCCCATAATAAATTTCCTTTTTGACAAAAATCAATTTCAGAAGGTATTTCTATTAATAAATCTGAATTAGATATTGAACTAATCTTTGATGAGGATTGTTCTTCAGAAATATCTGCAATTAATTCACCTTCTTCATTAACGATAAGTTTTCCTCTAAGCAATTCAGGTCTCCCTTTTCTTCTTTTCAAATCAGAATTCAGCTTAACCTTAATCCTAAGAGGGAATTCAATATTAGTAATTCCTTCAAGTTTCTGAAGTGCGGGCCAAACAAGTTGGATAAAAGTAATAGCTGCTGAAACGGGATTCCCAGGCAATCCAAAATAAGGAATTTTTTTGTTTATCAATCCAAAAGCAAAAGGTTTTCCTGGCTTTAAAAATATTTTCCAAAATTTAATCTCTCCTATCTCGTTAATAATATCTTTTAAAAAATCTTTTTTACCCACTGATATCCCACCAACTGAAATAACCACATCATTAAATTCAGAAATATTTCTAAGAGAATTTTTTATATTTTGATAATTATCTTTTTCTATATAAATTTCATTAATTTCAAATCCAAGATTTTTTGCAATTGATTTTATCAAAATACTATTACTTTCCCATATTTCTCCTTTCTTTCTTGCAGTCCCTGATTTGATAAGTTCATCTCCAGTAATTAGTAAACCTAATTTAGAAATTTTACTAACTTTTATAGTTTTTATCCCACAACTTGCTAATTTACTTAAAATCCCAGGTGTAATCTTTACCCCCTTCTTGATTAATATTTCACCTTTAAATACTTGATCATTTTTTTCTCTAATCCAAGAGTTATTAGATGATGTTTCTTTTTTAATAATATACTCATTTCCTTTTAAAAATTCTAAAGAAACTTGTTCTTGAGGTATCACAGAAAAACAATTATCTGGCACAAATGAACCTGTGCTAATAGTTACAGCTTCACCTTTTTTAAGAAGATCATTAAATGGCTTTCCGGGAAAAGACTCTCCAACAATTTTCCATTTATTCCCTT---TAGTTGATTCTCCTAACGCATATCCATCCATAACTGATGATCTATAACCTGGCATATCTTCCTCAGATAAGATTTCCTCCATAGAAACTTTTCCAAGTGCTTCGTCTAAATTGATCTCTTCCTTATGTAAAATTTCATTATTCACTATTAAAGTATCCATCTCTTCCAAGATTTTTTTAATAGCATCGTTTAAATAAAGACCCTGATTATTGATATCAATTCCCATTATTGTTAGTACTTAACTTCTTTTTAATATTCCATTTTTACCACCTTTTTTTTCTAAAAGACGAATATTATCAATAGTCATAAAAGGATCTAAAGCTTTGAGCATGTCATATAGAGTGAGAAGACCAATTGAAACTGATGTAAGAGCCTCCATCTCAACACCTGTTTTAGAATGAGATTTGCAAAAAGCAATAATTTTAATTGCTTTCATTGATTCACAAATTTCAAAATCAATTGTGATTTTATTCAATGATAAATTATGACAGAGAGGAATAAGTTCTGAGGTTTTTTTTGCACCATTTATTGCAGAAAATCTAGCCGCTGCAAAAATATCACCTTTTTTAATTTTTTCATTTTTTATTTTTTCTAATATTTCTTTGTTTAAATTAATATATCCTTCTGCCAAAGCCTCTCTTTTAGTTTCTACTTTATCTGAAATATCAACTATGTTCATTTCTCCCCTTTCATTAATATGAGTTAAAGATTTATCCATTTCCATTTAGCAATTTATTCAATAATACAAAAAATAAAATTTTTAATAAAGCTAATATCAATTTTTTATACTTAGCATTAATTTATTAATAAAATATCAATTTAATTTTGGTTAACAGTCAATCAAATCATTATTTTAATTTCGAGGATGATTTTATTAAAGACTTAAGATGCATTCCTTTATGTGTAAGAAGGAAACTTGATTTAATTGGAATAAAATTAAAACTTACACATTGGCAAGACTTTAATTTAATTGAAAAAAATAAGATAGTAGATTGGCCAGATTCAAAAAACGATCTCATTGATTTAAAAACTTTTTTAAAAGAAATTACATCTAATTCAAAATATGGAGAAGCAAAAGAAATAGAAATTTCAATTAATCAACCTTGGCAAAATAAAAATAAAGTTCCTGACCAAGTTTTAAAATCGGCACTAGCAAGGGGAATTAATATTTCAATTG-AAAAATGGAGAAATTTAAACGAATTAGATAGATTTGCTTTTTGCAAATTAGTTAGACCAAGTCATGAACACAACAATTTGGATAGAGCATTTGATGAGATTCTGAAATAAGATTATTGCCTAGTTTGGAACAATTATTACTGAGCATGCTTTTAATTCCGGTTGTTTTGATATCGGGCATGACTTTTCATGCATCAAAGAGTTTACTTCACACATATTTTTTTGACTAAAACCCCAATGCATTGGTAAAAAAACTGTACCTGCTTTAATTTTGTCAGTAATCAGAACTTTTGCTTGAACTTCCCCTCTTTTGGATTTAATTTTTACTATTTCATCATTTTTGATTTTTAAAGATAAAGCATCTTTAGAATTAATTTCCAATAACGGTTCTGGATTCTTTTTTGTAAGTTTTTGAACTTTAGAAGTTCTTGTCATTGTATGCCATTGACTTAGATATCTTCCAATTGTCAAAATTATTGGGTACTCATCTGAAGGGGGTTCAGCCAACCCAATAGGATCATCAATACAAAAATTTGCTTTGCCAGTCTCAGTTGGGAAATAACCATCTTCATATAATCTTTTTGAAGATGTACTAGGTTCGCTGCCTTTAGGATAAGGCCATTGTTGAGGACCATGATTTTTTAATAATTGATATGATAATCCGCTCATATCGCATAATCTTTTTGTAGTAGTTTTTAAAAATTCATCATAAACTTCCGATGAAGATTCATATTCAAATTGTTTGAAATAGCCTATCTTCTGTCCTAATTCAGCAAATATTTGCCAATCTGGTTTTGAA---TTTTTATTCGATTCTCTGAAAGATGGGCAAAGTGTTACTCTTCTTTCTGAATTTGTCATAACACCATCTTTTTCGCTCCATTGAGCTGCGGGCAATACTAGATGAGCATATTTAATTGATTCACTTTGTTCATAAGATTCGTTCAGGATAATTAAAGGACATTTTAAAAGTGCTTTTTTTACAAAGTTTAAATTAGGCATGCTAACCAAAGGGTTCGTAGCTGCAATCCACCAAATTTTCACAGATCCTTTTTTTATAGCTTCTATTTGTTCAAATGCAGATAGACCCTGTTTTGCAGATATCTTTCCCTCAGGGAACCCCCATATTTTTTCAATTTCATTCCTATCTATTTTATTTTTTACAAACCTATATCCTGGAAGAAGGTGCGATAGTCCTCCTGCTTCTCTCCCACCCATAGCGTTTGGTTGGCCAGTTAAGGAAAAAGGACCAGAACCTTCTTTGCCTATTTGGCCCGTCATTAAATGAAGATTTATTAGCCCATTTACTGCTGCTGTACCCTCTTGCCTTTGATTCAAACCCATCGACCAAAGACTTAGAACATTTTTGCTTTCTCCCCATAATTTTGCAATATCAATAATTGTTTTCTCGGATATATTGCAAATTTCACTTATTTTTTTTAAATCCCATTTTTGTATATGTTTTACAAAATCAAAATAGCTTTCGGTCGACTTATCAATGAAATTTTGATCAGTTAATTGATTCTTATAAAGATAATTCGCAATCCCAATAAATAAAAATAGATCTGTTCCAGAAGAAATTTGTAAGTAAAAATCTGCTATGGATGAAGTTTCAGTTTCTCTTGGATCAATTACTATTACTTTTAAATTATCATTTACGTTTCTTTTACGTTTTTTAATTCGATCAAAAAGAACGGGATGACATTCTGCAGTATTTGTCCCTATTAATAAAATTAAAGAGCAATGATCAATATCTTCATAACAACAAGGTGGGCCATCAGAGCCAAAACTTCTGTTATATCCAGCTACTGCTGAGCTCATACATAGTCTTGAATTAGCATCAAAATTATTTGTGCCTATTGCTCCCTTGAGAAGCTTTTGGGCTACGTAATAATCTTCAGTATGAAATTGACCTGAGCCATACATAGCTATTGAATCAGGTCCATAATTTTTTATAGAACTCAAAATATTCTCTTTTAGAATTTCGTATGATTCGTCCCAGGAAATTTCTTTAAATTCTTCATTTAAATTTTCCCTATAAAGTGGTTCTTTTAATCTCCCATCTTTTAGGGTCTCACATACTGTTGCTCCTTTTACGCACAATTTACCTTGAGTTGAAGGACTATCCCTATCTCCACTGACTAACCATTTATCATCAGAAACCGAACTTTTAGGCTTCATTTTTAAACCACAGCCAACACCGCAATATGGGCATTGACTTTTAGTAAAATTCATAAAATTTCTTTT----ATAAATATCTCAATAGTTATTGGTTAAACGTAATTTTCAGCTTTTTCGCCTTCATAAGCATCCGCGAATGATCCTTGAGGTTCCTTTAAAAAGAAATAACAGAAGAATCCAACTATTAATCCTGCTATACCTAAGACTTGGAAGAAGGCACTATTTGAAGCAGCAATTATTTCTGGAGAAGGATCTTTACCTCCACCCATCCATAAAGGTAAAAGGCTATAAATATTTAGATAAGTTACTGCACCAACATTTCCATAAGCCCCCACCAATCCAGCTATTTGTCCTGTTACTCTTTTTTTAACTAAGGGAACTAGAGCAAAAGTTGAACCTTCTCCTGATTGAACAAAAAATGAGCAAAGCATAGTTAAAAATACAGCCATAAGAATTCCTGCTGATCCTGTGAAAGTTCCAGGTTTTATTAAAGACATCAATAGATATCCAAACCCTAATCCCATAGTTAGGAATCCCATTGTGTTTTTTCTATTGCCTGTTCTGTCAGATATCAATCCTCCGGCAGGTCTAGCTATTAAATTCACAAATGCATAACATGATGCAAGAATTCCGGCTACAGCCTTAGGTAAATCAAATGTAAATTCAAAGAAACTAGGAAGCATTGAAACTACTGCCAATTCTGATCCAAAATTTACAATGTAAGTTAATTCCAAAATAGCTACTTGTTTGAATTCATATCTATCTTCTTTAGGGTAAATTTTAGTTCCATTTAATAATTCAATATTCGTTCTTATAATTCCCCAAGTTTGGAAAATAAACCACGCTAAAACTGCGATTAAGGCTATTGGATAAGTAGATGAAGTAAGGAAACCTACTTTTTGAAGTCTCCAACATAGGACTGAAAGAATTGCTGCGAATGGGACATTCATCCCAATTAAACCCCAGAAATCTCTAATACTCGTTACTTCTAAACCAGCTGTTTTTGCAGGCCTTTGATAAGGTTTTCCTGGAGGTGTATCAGTCACACTAAAGAAATAAATAATTCCATAAAAGAAAGAAATAATTCCTGTAAGAGCAATAGCTCCCCTCCAATTAAGTACAGCTCCAGTTGGTAACTCAAACCCTCCTGAAAAAGACAAGAATCCAGCTACGGCGACAAGAGAAAGGGCAGAAAAAGCAGATCCAAAATTTCCCCATCCTCCATATATTCCCTCAGCCAAACCAATTTCTTTGGGAGGGAACCACTCAGATACCATTCTTATTCCGATAACAAAACCTGCTCCTACTATTGACAAAAGCAATCTCGCAATAACAAGTTGATTGAAGTCCTGAGCACTAGCAAATAATAAACATGGGACGACCGAAAATATCAAGATTGTTGAGTAAGTTTTTCTTGGGCCAAATTTATCCAATAACATTCCAATCAAAACTCTTGCAGGGATAGTCAAAGCAACATTACATATTGCTACTGTTCTAATTTGAGCAACAGATAAACCTAAATCGGCTTTAACAGTAGTTGCAAGAGGTGCGAGGTTAAACCAAACAACAAAAGTAAGGAAAAAGGCAAACCAGGTGAGGTGAAGAGTTCTATATCTGCCATTTAAAGACCAAACATCACTTAACATAAAA--TTCTTCGAGATTAATTTTT-AGCAATTTATATTTC-GATCAATGCATTCATTTGTATTATTTAATACGAAATCTGGTTTTTAAGAAATGCAA-CTTTTTTAAAAGAC-TAGAATGA-ATA-GCCAGCACTAATAAAA--TCAAAAT-TGGGAGAAATT-AGTAATCTGATTATTGGTATTATCCGATACATAAAATACTCGTGGGAAAATATTACCTAAGTTATGGAAATAAAACATAATAAATTTAAAGCATTCATTTTGTCTGGTGGCAAGAGTTCAAGGATGGGATCTGATAAAGCACTAATTAAACATCATGAAGGAGGAAATTGGCTGACTCACAAAATAAAAATATTAAATAACCTTAATTTAGAGATTTTTGTGATAACAAATTATACTTCTCATTTAAAGGAAGTTGATAAAAGCAATAATGTTGAGTTTATTACAGATGCCCAACCCTTTGATGGACCATTAACTTGTATAGAACAAATTTTTTCATCTTTTAAAAAAACTACTAAAAATATCCTAATTGTCCCAGTCGATATGCCTAATTTGAATACAAAATTAATTTATTCACTTTTTAAATCATGGGAAGAAAATCAAAATTTTGCGTTAATATCCCATGATGGAATTTTTGCACAACCATTATTCGGAATTTATCCCATCAATGAAGAAAATCATTTTAAATTAAAAAAAAAGTTATCCTCTGGGAAGAAAAATTTTCTCGGATGGGTTGATCAAATTCCCCATAAATATTTCTATGCAAAAAATGGAGATTTAATTAATATAAATTCCAAGAGAGAATTCTTAAATATGAATAATGGGATTTAAGCAATTGGAGGATAATAGAAAAAGAAAGTTAAAAGTTTTAAGGTTATCTCTTAAACAAAATTGCAATTTTTCGTGTATTTACTGTAAGCCTGAGAACTATAGTTTGGATATTTTAAATATTGAACAATTTAAAAAGTTAATTTTAGTCAGTTGTCGATTAGGGGTAAATTCTTTAAGAATTACTGGAGGAGAACCTTTATTGAGTTCTCAATTAGATGAACTTCTTTATGAAATTAAATCGCAAAGATTAGAAGAATCAAATCCAGTAGCTAATTTACAGGATATTTCTCTAACCACAAATGGATATTTGCTCTCTAAGAAAAAAGCTAATGAGCTTTTTAAAAATGGTTTAGACCGCATAACAGTAAGTTTAGATGCGATTGATCCTGATATTTTTTCAAACATGATTGGAGAGGAAAATAAAATTATTGGCAAAGAAAAATTATTTACTGTCCTTGAAGGAATAGATCATGCAATTAATGCTGGATTTAATCCAAAGGCGGGGAAATTAAAAATAAATGCAGTTATAAAAAAAGAGATTAATGATAATCAAATTTTTGAATTAGTTGATTTTGCAAAAAAAAGGTCTATAGAAATTCGTTTCATTGAGTATATGGACGTAGGGATATCTAATAATTGGCAGCCATCAGATGTTTTTTTCTCTGAAAGAATTATTAGGCTATTAAAGAAGAAACATCGATTAAAAGACTACGGAAGAAAGGAGGGACAAACTGCTAATAGATGGTACATGAGTGATTCAAATAGTTTTGTAAGTACAATCTCTTCAATAAGTAATCCTTTTTGTTCAGACTGTAATAGATTAAGGATAACTAGCGATGGTTATGCTTATACATGTCTTTTTTCTAATGAAGGTATAAATCTAAACCCATGGTTGTCTCTACCAATTAATCTCCATGAATTGGAAAACAAAATCAAGAGCATTTGGGAAGCTAGAGAAGATAACTATAGTGAAGATCGATTTAAAGTATTAGAGAAAACAACTGACAAAAATCAAAAAATTCATCCATCAATGTCATATCTTGGGGGATAA
>AG-355-G23
ATGCAATATTATTTAAATGATAAAAAATTAAATAAGATTGAAAAGCAAAAAGCGGAGAAAGATGGTCTGAAAATTTTTGAAGAGTTAGATGATTATGCTCTTAAAGGGTGGGAAGAGATGGATGAAGTAGATTTGCAAATGCGCTTAAAGTGGTATGGCCTTTTTTGGAGACCAAAAACTCCTGGAAGATTTATGATGAGGCTCAGAGTTCCCAATGGAATTTTAAACTCTAATCAGTTGAGAGTAATTGCGTCAGTAGTCGCTAGATATGGAGAAGACGGTTCTGCAGATATAACAACTAGGCAAAATATTCAATTAAGGGGGGTTTTAATAAATGATCTACCAGATATTATTAAGAGACTTAGAGAGGTTGATATTACATCCGTTCAGTCTGGAATGGATAATCCAAGGAATGTTACTGGCAATCCACTAGCGGGAATTGATCCTAAAGAAATCATAGATACAAGAAAATATACTTCTGAATTAGAAAATTACTTAACAAATTCTGGTAATGGCAACCCTGAATTCTCGAATTTACCAAGGAAGTGGAATACTGCAGTAGCAGGAGCAAAAGATAATTTTCTTCTACATAATGATCTTATCTTTCATCCTGTTTTTAAAAATGGAATTTTAGGCTTTGGTGTCTGGGTAGGAGGAATTTTATCAGCAACTTTAAATGCTTATGCTCTACCTCTAGATGTCTGGGTAGAAGAAAAAGATATATGCAAAATAACTGGAATTATTTGTTCCCTTTGGCGAGATAATGGAGATAGATTTTTAAGAAATAAAGGAAGATTTAGATATTATTTAAACTCTATAGGGATCGAAAAATTTAGAGAACTTGTAGAAGAAAAATTTGGAACTTTATCGAACGATCCAGGCTCAATCTTCAACGAAAAACAAAGAAGTTTATTTGGAATTAATAAACAAAAACAGAATAATCTTTACTTTGCTGGATTACACATTCCGGTAGGAAGATTATGTGTAGATGACATACAAGAAATTGCAAGATTAAGTGAAAAATATGGACAGAGTGAAGTAAGACTAACCGAAGATCAAAATCTAATTATTGTTGGCCTTAAAGATAATATTTTAGAAGAATTTGGTGATGAAGAAATTATTAATAAATTCAAATTAAATCCATCCCATTTTTCAGCGAGTACCGTTTCATGTACAGGGAGTAGTTTTTGTAGCTTTGCTCTTGCAAATACCAAAGATATAGCAAGGAATATTTCTGAAAAATTAGATCGAGAACTTGAATTATCAGAGGAGGTTAAAATCCATTGGACAGGTTGTCCAAATAATTGTGGACAAGCTCATATGGGTGGTATTGGCATGACCGGTACAAAGGTAAAAAAAGAGGGAGGTGGAACTGAGGATGGATATAATGTCAGTATTGGAGGTAGACAAGATCACCTGCAAACTTTAGGTGAAACCGAATTTAAAAAAGTTAGTAAATATGAAATTTATAATTTAATAAAAGAAATTTTAATCAACAAGTTTAATGCAAAGTTAAAAACCT-AAAATATAT-TAATGAGCAAAAGTGAATCTGAAATATTAGAAGTTTTAAATGGATTAGGTTCAAAAAAATTAGATCTTGATATTCTTTTTTCCTACTATTCATTGGAATTATCTTTTGAGATTCGTAAAGTTATTGCGGAAAAGATAGGTATGCAAGAAAGGAAAGGCTATTTTTTACTTGAAAAGATGATAAAAAAATTTGGCCTTAAAGTTGAATTTATTGAGGCCCTTAAACTAACAAATGAAAAAGATGCAAAAGATCTTTTACTAAAAAATCTCTATCAAAATAATATATTAAATATTCATATAATTAATGCTTTAGAGCCCTGGGGAGGAGAAATCGAACTTACATTAATTAGAGAAATATTCGATATTTGCGAAATAGATTTTTGGATTGCAGGTCTTAATATTCTTCATTTCAAAGCTCATCAATTAACTGATGAAATATTATTATCTTTTATTGATCAAATAAAAATTTACGATGATTTCAAAATCAACTACAAGATAATCTCTATTTTAAAAAGAAGAGAAAGCGAAATAGTTTGTAAATTGCTTTATAAATATTCTTTAAATAAAGAATTAGAAATCGCTAAATATGCAATTTTTTCTTTAGGGAGCATTTGGAATGATAATAGTTTTGAACAGTTATCAAAATTAGAAAATGAGATAAAAGATCCTTCTCTACTTAAATGCATTAAAAATCAAAAATTGATCTCAAATCAATTTCTAATAAATAAATAAACTAGAGAATTATTTTTTTAACTTATCAATGAGATTTATTAAATTACAAGGTTTTGTATTTTGATTAAGTTGATAAGAAATTATATCTTGCCAACCTGTCATAACAGCATCCATAGATCCTGGCAAAACGAATAAAAACTTACCATTTGCAGACCCCGCAATACACCTACTTTGTAAAGTACTAGTTCCTATCTTTTTAAATGATAAAAATCTAAAAGTCTCCCCAAAACCATCAATCTCTTTATCTAATAAAGGTCTAATAGCTTCAGGAGTAACGTCCCTAGCTGTAATTCCTGTCCCACCTGTAGTAATAATCACATCAATATTTGGATCTGAGATCCAATCGCTCGTATATTTTCTAATTAAATAAATATCATCTTTGCAAATTATCTTATCAACGACATTGTGTCCTGATCTCTCAGCCTCGTGAAGGAGATAATTTCCACTCTCATCATTTTTTGTGTTACGAGTATCAGAAACAGTAAGCAAAGCTATAGAAACCACTTAAAATTAAACC----ATTAGTTACTAGATCACTATAGATGGAAACTGAAAAATCTAACAAAATCAAGGTGGTTTTATTATCTAGTATCGCTGAAGATCTAGGATGGAATGAAAAATTTCTTACAATTGAAGGGTCTCAAATGAAGGTTTTTTCTGTATGGAATTTAATTAATTCTAATTTACCGCAAGATAATATTATCGTTTCTATAAATCAAGAAATTACAGATATGGATGCGATGATTAATCCCGATGATGAGGTGGCATTTATGCCAATGTTTACCGGTGGATAATTTAAGAATAAAATTTAAAATCCTAGAAGAGACTTTTAATCCTTATAAAGAATTCGAACTTTGGGAAAAGGTAAATAAAAATTCAGCAAACTCATTTTTTATTGGGAGAGTAAGGCCCTTTGATCAATCTGGAAATGATTTAAAGAAACTAGAAATTGTTCATTATAAAGGAATGACCGAAAATTATATTAAAAGATATTTAATGAAAATTTCTGAAAAACAGGATGATTTATGTATTTTTCTCTTGCACAGGATAGGTTTCATTTACCCTAACGAGCCTATTATTTTAATAGCAGTAAGTGCTAATCATAGAGGCATTGCAAATAAATATCTCCAAGAAATACTTGAATTTACAAAATATAAAGTTCCTTTTTGGAAAAAAGAATGGACTTTCAAAGGATCCTCATGGGTAAAAAAGAATACTGACTTAGGATTTAAATTATAAAAAATTATTTTTTAAAAGTTGTGCCCATAATAAATTTCCTTTTTGACAAAAATCAATTTCAGAAGGTATTTCTATTAATAAATCTGAATTAGATATTGAACTAATCTTTGATGAGGATTGTTCTTCAGAAATATCTGCAATTAATTCACCTTCTTCATTAACGATAAGTTTTCCTCTAAGCAATTCAGGTCTCCCTTTTCTTCTTTTCAAATCAGAATTCAGCTTAACCTTAATCCTAAGAGGGAATTCAATATTAGTAATTCCTTCAAGTTTCTGAAGTGCGGGCCAAACAAGTTGGATAAAAGTTATAGCTGCTGAAACAGGATTCCCAGGCAATCCAAAATAAGGAATTTTTTTGTTTATCAATCCAAAAGCAAAGGGTTTTCCTGGCTTTAAAAATAGTTTCCAAAATTTAATTTCTCCTATCTCGTTAATAATATCTTTTAAAAAATCTTTTTTGCCCACTGATATCCCACCAACTGAAATAACCACATCATTAAATTCAGAAATATTTCTAAGAGAATTTTTAATATTTTGATAATTATCTTTTTCTATATGAATTTCATTAATTTCAAATCCAAGATTTTTTGCAATTGATTTTATCAAAATACTATTACTTTCCCATATTTCTCCTTTCTTTCTTGCAGTTCCTGATTTGATAAGTTCATCTCCAGTAATTAATAAACCTAATTTAGAAATTTTACTTACTTTTATAGTTTTTATCCCACAACTTGCTAATTTACTTAAAATCCCGGGTGTAATCTTTACCCCCTTTTTGATCAATATTTCACCTTTAAATACTTGATCATTTTTTTCTCTAATCCAAGAGTTATTAGATGATGTTTCTTTTTTAACAATATACTCATTTCCGTTTAAAAATTCTAAAGAAACTTGTTCTTGAGGTATCACAGAAAAACAATTATCTGGCACAAATGAACCTGTGCTAATAGTTACAGCTTCACCTTTTTTAAGAAGATCATTAAATGGCTTTCCGGGAAAAGACTCTCCGACAATTTTCCATTTATTCCCTT---TAGTTGATTCTCCTAACGCATATCCATCCATAACTGATGATCTATAACCTGGCATATCTTCCTCAGATAAGATTTCCTCCATAGAAACTTTTCCAAGTGCCTCGTCTAAATTGATCTCTTCCTTATCTAAAATTTCATTATTCACTATTAAAGTATCCATCTCTTCCAAGATTTTTTTAATAGCATCGTTTAAATGAAGACCCTGATTATCGATATCAATTCCCATTATTGTGAGTACTTAACTTCTTTTTAATATTCCATGTTTACCACCTTTTTTTTCTAAAAGGCGAATATTATCAATAGTCATAAAAGGATCTAAAGCTTTGAGCATGTCATATAGAGTTAGAAGACCAATTGAAACTGAGGTAAGAGCCTCCATCTCAACACCTGTTTTAGAATGAGATTTGCAAAAAGCAATAATTTTAATTGCTTTCATTGATTCACAAATTTCAAAATCAATTGTGATTTTATTCAAAGATAAATTATGACAGAGAGGAATAAGTTCTGAGGTTTTTTTTGCACCATTTATTGCAGAAAATCTAGCCGCCGCAAAAATATCACCTTTTTTAATTTTTTCATTTTTTATTTTTTCTAATATTTCTTTGTTTAAATTTATATAACCTTCTGCTAAAGCCTCTCTTTTAGTTTCTACTTTATCTGAAATATCAACTATGTTCATTTCTCCCCTTTCATTAATATGAGTTAAAGATTTATCCATTTCCATTTAGCAATTTATTCAATAATACAAAAAATAAAATTTTTAATAAAGCTAATATCAATTTTTTATACTTAGCATTAATTTATTAATAAAATATCAATTTAATTTTGGTTAACAGTCAATCAAATCATTATTTTAATTTCGAGGATGATTTTATTAAAGACTTAAGATGCATTCCTTTATGTGTAAGAAGGAAACTTGATTTAATTGGAATAAAATTAAAACTTACTCATTGGCAAGATTTTAATTTAATTGAAAAAAATAAGATCGTAGATTGGCCAGATTCAAAAAAAGATCTCATTGATTTAAAAACTTTTTTAAAAGAAATTACATCTAATTCAAAATATGGAGAAGCAAAAGAAATAGAAATTTCAATTAATCAACCTTGGCAAAATAAAAATAAAGTTCCTGACCAAGTTTTAAAATCGGCACTAGCAAGGGGAATTGATATTTCAGTTG-AAAAATGGAGAAATTTAAACGAATTAGATAGATTTGCTTTTTGCAAATTAGTTAGACCAAGTCATGAACACAACAATTTAGATAGGGCATTTGATGAGATTCTGAAATAAGATTATTGCCTAGTTTGGAACAATTATTACTGAGCATGCTTTTAATTCCGGTTGTTTTGATATCGGGCAGGACTTTTCATGCATCAAAGAGTTTACTTCACACATATTTTTTTGACTAAAACCCCAATGCATTGGTAAAAAAACAGTACCTGCTTTAATTTTGTCAGAAATCTGAACTTTTGCTTGAACTTCCCCTCTTTTGGATTTAATTTTTACTATTTCATCATTTTTGATTTTTAAAGATAAAGCATCTTTAGAATTAATTTCCAAAAACGGTTCTGGATTCTTTTTTGTAAGTTTTTGAACTTTAGAAGTTCTTGTCATTGTATGCCATTGACTTAGATATCTTCCAATTGTCAAAATTAGTGGGTACTCATCTGAAGGGGGTTCAGCCAACCCTATAGGATCATCAATACAAAAATTTGCTTTGCCAGTCTCAGTTGGGAAATAACCATCTTCATATAATCTTTTTGAAGATGTACTAGGTACGCTGCCTTTAGGATAAGGCCATTGTTGAGGACCATGATTTTTTAATAATTGATATGATAATCCGCTCATATCGCATAATCTATTTGTAGTCGTTTTTAAAAATTCGTCATAAACTTCCGATGAAGATTCATATTCAAATTGTTTGAAATAACCTATTTTCTGTCCTAATTCAGCAAATATTTGCCAATCTGGTTTTGAA---TTTTTATTCGATTCTCTGAAAGATGGGCAAAGGGTTACTCTTCTTTCTGAATTTGTCATAACACCATCTTTTTCGCTCCATTGAGCTGCGGGCAATACTAGATGAGCATATTTAATTGATTCACTTTGTTCATAAGATTCATTGAGGATAATTAAAGGACATTTTAAAAGTGCTTTTTTTACAAAGTTTAAATTAGGCATGCTAACCAAAGGGTTCGTAGCTGCAATCCACCAAATTTTCACAGATCCTTTTTTTATAGCTTCTATTTGTTCAAATGCAGATAGACCCTGTTTTGCAGATATCTTTCCCTCAGGGAACCCCCATATTTTTTCAATTTCATTCCTATCTATTTTATTTTTTACAAACCTATATCCTGGAAGAAGGTGCGATAGTCCTCCTGCTTCTCTCCCACCCATAGCGTTTGGTTGGCCAGTTAAAGAAAAAGGACCAGAACCTTCTTTGCCTATTTGGCCAGTCATTAGATGAAGATTTATTAGCCCATTTACTGCTGCTGTACCCTCTTGCCTTTGATTCAAACCCATCGACCAAAGACTTAGAACATTTTTGCTTTCTCCCCATAATTTTGCAATATCAATAATTATTTTTTCGGATATATTGCAAATTTCACTTATTTTTTTTAAATCCCATTTTTGTATATGTTTTACAAAATCAAAATAGCTTTCGGTAGACTTATCAATGAAATTTTCATCAGTTAATTGATTCTTATAAAGATAATTCGCAATCCCAATAAATAAAAATAGATCTGTTCCAGAAGAAATTTGTAAGTAAAAATCTGCTATGGATGAGGTTTCAGTTTCTCTTGGATCAATTACTATTACTTTTAAATTATCATTTACGTTTCTTTTACGTTTTTTAATTCGATCAAAAAGAACGGGATGACATTCTGCTGTATTTGTCCCTATTAATAAAATTAAAGAGCAATGATCAATATCTTCGTAACAACAAGGTGGGCCATCAGAGCCAAAACTTCTGTTATATCCAGCTACTGCTGAGCTCATACATAGTCTTGAATTAGCATCAAAATTATTTGTGCCTATTGCTCCCTTAAGAAGCTTTTGGGCTACGTAATAATCTTCAGTATGAAATTGACCTGAGCCATACATAGCTATTGAATCAGGTCCATAATTTTTTATAGAACTCAAAATATTCTCTTTCAAAATTTCGTAAGATTCGTCCCAGGAAATTTCTTTAAATTCTTCATTTAAATTTTTCCTATAAAGTGGTTCTTTTAGTCTCCCGTCTTTTAAAGTCTCACATACTGTTGCTCCTTTAACGCACAATTTACCTTGAGTTGAAGGACTATTCCTATCTCCACTTACTAACCATTTATCATCAGAAACCAAACTTTTAGGCTTCATTTTTAAACCACAACCAACACCGCAATATGGGCATTGACTTTTAGTAAAATTCATAAAATTTCTTTT----ATAAATATCTAAATAGTTATTGGTTAAACATAATTTTCAGCTTTTTCTCCTTCATAAGCATCCGCGAATGATCCTTGAGGTTCCTTTAAAAAGAAATAACAGAAGAATCCAACTATTAATCCTGCTATACCTAAAACTTGGAAGAAGGCACTATTTGAAGCAGCAATTATTTCTGGAGAAGGATCTTTACCACCACCCATCCATAAAGGTAAAAGGCTATAAATATTTAGATAAGTTACCGCACCAACATTTCCATAAGCCCCAACCAATCCAGCTATTTGTCCTGTTACTCTTTTTTTAACTAAGGGAACTAGAGCAAAAGTTGAACCTTCTCCTGATTGTACAAAAAATGAACAAAGCATAGTTAAAAATACAGCCATAAGAATTCCTGCTGATCCTGTAAAAGTTCCAGGTTTTATTAAAGACATCAATAGATATCCAAACCCTAATCCCATAGTTAGGAATCCCATTGTATTTTTTCTATTGCCTGTTCTGTCAGATATCAATCCTCCGGCAGGTCTAGCTATTAAATTCACAAATGCATAACATGATGCAAGAATTCCGGCTATAGCTTTAGGTAAATCAAATGTAAATTCAAAGAAACTAGGAAGCATTGAAACTACTGCCAATTCTGATCCAAAATTTACAATGTAAGTTAATTCCAAGATCGCTACTTGTTTGAATTCATATCTATCTTCTTTAGGATAAATTTTAGTTCCATTTAATAATTCAATATTCGTTCTTATAATTCCCCAAGTTTGGAAAATAAACCAAGCTAAAACTGCGATTAAGGCTATTGGATAAGTAGATGAAGTAAGAAAACCTACTTTTTGAAGTCTCCAACATAGGACTGAAAGAATTGCTGCGAATGGGACATTCATACCAATTAAACCCCAGAAATCTCTTATACTCGTTACTTCTAAACCAGCTGTTTTTGCAGGCCTTTGATAAGGTTTTCCTGGGGGTGTATCAGTTACACTAAAGAAATAAATAATTCCATAAACGAAAGAAATAATTCCTGTAAGAGCAATAGCTCCCCTCCAATTAAGTACAGCTCCAGTGGGCAACTCAAACCCTCCTGAAAAAGACAAGAATCCAGCTACTGCAACAAGAGAAAGAGCAGAAAAAGCAGATCCAAAATTTCCCCATCCTCCATATATTCCCTCAGCCAAACCAATTTCTTTCGGAGGGAACCACTCAGATACCATTCTTATGCCAATAACAAAACCTGCTCCTACTATTGATAAAAGCAATCTCGCAATAACAAGTTGATTGAAGTCTTGAGCACTTGCAAATAATAAACAAGGCACAACAGAAAATATCAAAATTGTTGAGTAAGTTTTTCTTGGGCCAAATTTATCCAATAACATTCCAATCAAAACTCTAGCAGGGATAGTCAAAGCAACATTACATATTGCTACTGTTCTAATTTGAGCAACAGATAAACCTAAATCGGCTTTAACAGTAGTTGCAAGAGGTGCGAGGTTAAACCAAACAACAAAAGTAAGGAAAAAGGCAAACCAGGTGAGGTGAAGCGTTCTATATCTGCCATTTAAAGACCAAACATCACTTAACATGAAAATTTTTTCGAAAATTAATTTTAAGCAATTTATATTTCTTATCAATGCATTCATTTGTATTATTTAATACGAAATCTTGTTTTTAAGAAATGCAA-CTTTTTTAAAAGGC-TAGAATTA-ATA-GTCAGCACTAAAAAAA--TCAAAAT-TGGGGAAAATT-AGCAATCTGATTATTGGTATTATCCGATACATAAAGTACTCCTGGAAAAATATGGCCTAAGTTATGGAAATAAAACTTAAAAAATTTAAAGCATTCATTTTGGCTGGTGGCAAGAGTTCAAGGATGGGATCTGATAAAGCACTAATTAAACATCATGAAGGAGGAAATTGGCTAACTCACAAAATAAAAATATTAAATGACCTTAATTTAGAGACTTTTGTAATAACTAATCATACTTCTCATTTAAAGGAAGTTGATAAAAGCAATAATGTTGAGTTTATTTCAGATGCCCAACCCTTTGATGGACCATTAACTTGCATAGAACAAATTTTTTCATCTTTTAAAAAAACTACTAAAAATATCCTAATTGTCCCAGTCGATATGCCTAATTTGAATACAAAATTAATTTATTCACTTTTTAAATTATGGGAAGAAAATCAAAATTTTGCGTTAATATCCCATGATGGAATTTTTACACAACCATTATTCGGAATTTATCCCATCAATGAAGAAAATCATTTTAAATTAAAAAAAAAGTTATCCTCTGGGAAGAAAAATTTTCTCGGATGGGTTGATCAAATTCCCCATAAATATTTCTATGCAAAAAATGGAGATTTAATTAATATAAATTCCAAGAGAGAATTCTTAAATATGAATAATGGGATTTAAGCAATTGGAGGATAATAGAAAAAGAAAGTTAAAAGTTTTAAGGTTATCTCTTAAACAAAATTGCAATTTTTCGTGTATTTACTGTAAGCCTGAGAACTATAGTTTGGATGTTTTAAATATTGAACAATTTAAAAAGTTAATTTTAGTCAGTTGCCGATTAGGGGTAAATTCTTTAAGAATCACTGGAGGAGAACCTTTATTGAGTTCTCAATTAGATGAACTTCTTTATGAAATTAAATCGCAAAGATTAGAAGAATCAAATCCAGTAGCTAATTTACAGGATATTTCTCTAACCACAAATGGATATTTGCTCTCTAAGAAAAAAGCTAATGAGCTTTTTAAAAATGGTTTAGACCGCATAACTGTAAGTTTAGATGCGATTGATCCTGATATTTTTTCAAACATGATTGGAGAGGAAAATAAAATTATTGGCAAAGAAAAATTATTTACTGTCCTTGAAGGAATAGATCATGCAATTAATGCTGGATTTAATCCAAAGGCGGGGAAATTAAAAATAAATGCAGTTATAAAAAAAGAGATTAATGACAATCAAATTTTTGAATTAGTTGATTTTGCAAAAAAAAGGTCTATAGAAATTCGTTTCATTGAGTATATGGACGTAGGGATATCTAATAATTGGCAGCCATCAGATGTTTTTTTCTCTGAAAGAATTATTAGGCTACTAAAGAAGAAACATCGATTAAAAGACTACGGAAGAAAGGAGGGACAAACTGCTAATAGATGGTACATGAGTGATTCAAATAGTTTTGTAAGTACAATATCTTCAATAAGTAATCCTTTTTGTTCAGACTGTAATAGATTGAGGATAACTAGCGATGGTTATGCTTATACATGTCTTTTTTCTAATGAAGGTATAAATCTAAACCCATGGTTGTCTCTACCAATTAATCTCCATGAATTGGAAAATAAAATCAAGACCATTTGGGAAGCTAGAGAAGATAACTATAGTGAAGATCGATTTAAAGTATTAGAGAAAAAAACTGACAAAAATCAAAAAATTCATCCATCAATGTCATATCTTGGGGGATAA
>AG-418-O03
ATGCAATATTATTTAAATGATAAAAAATTAAATAAGATTGAAAAGCAAAAGGCGGAGAAAGATGGTCTGAAAATTTTTGAAGAATTAGATGATTATGCTCTTAAAGGGTGGGAAGAGATGGATGAAGTAGATTTGCAAATGCGCTTAAAGTGGTATGGCCTTTTTTGGAGACCAAAAACTCCTGGAAGATTTATGATGAGGCTTAGAGTTCCCAATGGAATTTTAAACTCTAATCAGTTGAGAGTAATCGCTTCAATAGTTGCTAGATATGGAGAAGACGGTTCTGCAGATATAACAACTAGGCAAAATATTCAATTAAGGGGGGTTTTGATAAATGATCTACCAGATATTATTAAAAGACTTAGAGAGGTTGATATTACATCCGTTCAGTCTGGAATGGATAATCCAAGAAATGTTACTGGCAATCCAATAGCGGGAATTGATCCTGAAGAAATTATTGATACAAGAAAATATACTTCTGAATTAGAAGATTACTTAACAAATTCTGGTAATGGTAACCCCGAATTCTCCAATTTACCGAGGAAGTGGAATACTGCAGTTGCCGGAGCAAAAGATAATTTTCTTCTACATAATGATCTTATCTTTCATCCTGTTTTTAAAAATGGAATATTAGGCTTTGGTGTCTGGGTAGGAGGAATTTTATCAGCAACTTTAAATGCTTATGCTATACCTCTAGATGTCTGGGTAGTAGAAAAAGATATATGTAAAATAACTGGAATTATTACTTCCCTTTGGCGAGATAATGGAGATAGATTTCTAAGAAATAAAGGAAGATTTAGATATTATTTAAACTCTATAGGTATTGAAAAATTTAGAGAACTTGTAGAAGAAAAATTTGGAACTTTGTCGAACGATCCAGGCTCAATTTTCAACGAAAAACAAAGAAGTTTATTTGGCATTAATAAACAGAAACAAAACAATCTTTACTTTGCTGGATTACATATTCCTGTAGGAAGATTATGTGTAGAAGATATACAAGAAATTGCAAGATTAAGTGAAAAATATGGACAAAGTGAAGTAAGACTAACCGAAGATCAAAATCTAATTATTGTTGGCCTGAAAGATAACATTTTAGAAGAATTTGGTAATGAAGAAATTATTAATAAATTCAAATTAAATCCATCCCATTTTTCAGCGAGTACCGTTTCATGTACAGGGAGTAGTTATTGTAGCTTTGCTCTTGCAAATACCAAAGATATAGCAAGGAATATTTCTGAAAAATTAGATCGAGAACTTGAATTATCAGAGGAGGTTAAAATCCATTGGACAGGATGTCCAAATAATTGTGGACAAGCTCATATGGGTGGTATTGGCATGACCGGCACAAAGGTAAAAAAAGAGGGTGGTGGAACTGAGGATGGATATAATGTCAGTATTGGAGGAAGACAAGATCACCTGCAAACTTTAGGTGAAACCGAATTTAAAAAAGTTAGTAAACATGAAATTTATAATTTAATCAAAGAAATTTTAATCAACAAATTTAATGCAAGGTTAAAAACCTAAAAATATAT-TAATGAGCAAAAGTGAATCTGAAATATTAGAAGTTTTAAATGGATTAGGTTCAAAAAAATTAGATCTTGATATTCTATTTTCCTACTATTCATTGAAATTATCTTTTGAGATTCGTAAAGTTATTGCGGAAAAGATAGGTATGCAAGAAAGGAAAGGATATTTTTTACTTGAAAAGATGATAAAAAAATTTGGTCTTAAAGTTGAATTAATTGAGGCCCTTAAATTAACAAATGAAAAAAATGCAAAAGATCTTTTACTAAAAAATCTTTATCAAAATAATAAGTTAAATATTCATATAATTAATGCTTTAGAGCCCTGGGGAGGAGAAATTAAACTTCAATTAATTAGAGAAATATTCGATATTTGCGAAACAGATTTTTGGATTGCAGGTCTTAATATTCTTCATTTCAAAGCTCATCAATTAACTGATGAAAAATTATTCTCTTTTATTGATCAAATAAAAATTTACGATAATTTCAAAATCAACTACAAGATAATCTCAATCTTAAAAAGAAGAGAAAGCGAAATAGTTTGTAAATTACTCTATAAATATTCTCTAAATAAAGAATTAGAAATCGCTAAATATGCAATTTTTTCTTTAGGGAGTATTTGGAATGATAATAGTTTTGAACAATTATCAAAATTAGAAAATGAAATAAAAGATCCTTCTCTACTTAAATGCATAAAAAATCAAAAATTGATCTCAAATCAATTTCTAATAAATAAATAAACTAGAAAATTATTTTTTTAACTTATCAATGAGATTTATTAAATTACAAGGTTTTGTATTTTCATTAAGTTGATAAGAAATTATATCTTGCCAACCTGTCATCACAGCATCCTTAGATCCAGGTAAAACGAATAAAAACTTACCATTTGCAGATCCTGCAATACACCTACTTTGTAAAGTACTAGTTCCTATCTTTTTAAATGATAAAAATCTAAAAGTTTCCCCAAAACCATCAATCTCTTTATCTAATAAAGGTCTAATAGCTTCAGGAGTAACGTCCCTAGCTGTAATTCCTGTACCACCTGTTGTGATAATCACATCAATATTTGGCTCTGAGATCCAATCGCTTATATATTTTCTAATTAAATAAATATCATCTTTGCAAATTATCTTATCAAGGATATTGTGTCCTGATTTCTCAGCCTCTTGAAGTAGATAATTTCCACTCTCATCATTTTTTGTGTTACGAGTATCAGAAACAGTAAGCAAAGCTATAGAAACCACTTAAAATTAAACC----ATTAGTTACTAGATCACTATAGATGGAAAGTGAAAAATCTAACAAAATTAAGGTGGTTTTATTATCTAGTATCGCTGAAGATCTAGGATGGAATGAAAAATTTCTTACAATTGAAGGCTCTCAAATGAAGGTTTTTTCTGTATGGAAGTTAATTAATTCTAAATTACCTCAAGATAATATTATCGTTTCTATTAATCAAGAAATTACAGATATGGATGCGAAGATTAATCCAAATGATGAGGTGGCATTCATGCCAATGTTTACCGGTGGATAATTTAAGAATACAATTTAAAATCCTAGAAAAAACTTTTAATCCTTATAAAGAATTCGAACTTTGGGAGAAGGTCAATAAAAATTCAGCAAACTCACTTTTTATTGGAAGAGTAAGGCCTTTTGATCAATTTGGAAATGATTTAAAGAAACTAGAAATTGTTCATTATAAAGGAATGACCGAAAATTATATTAAAAGATATTTAATGAAAATTGCTGAAAAACAGGATGATTTATGTATTTTTCTCTTACACAGGATAGGTTTCATTTACCCTAACGAACCTATTATTTTAATAGCAGTAAGTGCAAATCATAGAGGCATTGCAAATAAATATCTCCAAGAAATACTTGAATTAACAAAATACAAAGTTCCTTTTTGGAAAAAAGAATGGACTTTCAAAGGATCCTCATGGGTAAAAAAGAATACTGAATTAGGCTTCAAATTATAAAAAATTATTTTTTAAAAGTTGTGCCCATAATAAATTTCCCTTTTGACAAAAATCGATTTCAGAAGGTATTTCTATTAATAAATCTGAATTAGATATTGAACTAATCTTTGATGAGGATTGTTCTTCAGAAATATCTGCAATCAATTCACCTTCTTTATTAACAATAAGTTTTCCTCTAAGCAATTCAGGTCTCCCTTTTCTTCTTTTCAAATCAGAATTCAGCTTAACCTTAATCCTAAGAGGGAATTCAATATTAGTAATTCCTTCAAGTTTCTGAAGCGCGGGCCACACAAGTTGGATGAAAGTAATCGCTGCTGAAACGGGATTCCCTGGTAATCCAAAATAAGGAATTTTTTTATTTATCAATCCAAAAGCAAAGGGTTTTCCTGGCTTTAAAAATAGTTTCCAAAATTTAATTTCTCCTATCTCGTTAATAATATCTTTTAAAAAATCTTTTTTACCAACTGATACCCCACCAACTGAAATAACCACATCATTAAATTCAGAAATATTTCTAAGAGAATTTTTAATATTTTGATAATTATCTTTTTCTATATGAATTTCATTAATTTCAAATCCAAGATTTTTTGCAATTGATTTTATCAAAATACTATTACTTTCCCATATTTCTCCTTTCTTTCTTGCAGTTCCTGATTTAATAAGTTCATCTCCAGTAATTAGTAAACCTAATTTAGAAATTTTGCTAACTTTTATAGTTTTTATCCCACAACTTGCTAATTTGCTTAAAATCCCAGGTGTAATCTTTACCCCTTTCTTGATTAATATTTCACCTTTAAATACTTGATCATTTTTTTCTCTAATCCAAGAGTTATTAGATGATTTTTCTTTTTTAAGAATATACTCATTTCCGTTTAAAAGTTCTAAAGAAACTTGTTCTTGAGGTATCACATAAAAACAATTATCAGGCACAAATGAACCTGTACTAATCGTTACAGCTTCACCTTTTTTAAGAAGGTAATTAAATGGCTTTCCGGGAAAAGACTCTCCGACAATTTTCCATTTATTCCCTT---TAGTTGATTCTCCTAGCGCATATCCATCCATAACTGATGATCTATAACCTGGTATATCTTCCTCAGATAAGATTTCCTCCATAGATACTTTTCCAAGTGCTTCGTCTAAATTGATCTCTTCCTTATGTAAAATTTCATTATTCACTATTAAAGTATCTATCTCTTCCAAGATTTTTTTAATAGCGTCATTTAAATAAAGACCCTGATTATTTATATCAATTCCCATTATTGTGATTACTTAACTTCTTTTTAATATTCCATTCTTACCACCTTTTTTTTCTAAAAGGCGAATATTATCAATAGTCATAAAAGGATCTAAAGCTTTAAGCATGTCATATAGAGTGAGAAGACCAATTGAAACTGACGTAAGAGCCTCCATCTCAACACCTGTTTTAGAATGAGATTTGCAAAAAGCAATAATTTTAATTGCTTTCATTGATTCACAAATTTCAAAATCAATTGTGATTTTATTCAATGATAAATTATGACAGAGAGGAATAAGTTCTGAGGTTTTTTTTGCACCATTTATTGCGGAAAATCTAGCCGCTGCAAAAATATCACCTTTTTTAATTTTTTCATTTTTTATTTTTTCTAATATTTCTTTGTTTAAATTAATGTACCCTTCTGCTAAAGCCTCTCTTTTGGTTACTTCTTTATCAGAAATATCAACTATGTTCATTTCTCCCCTTTCATTAATATGAGTTAAAGATTTATCCATTTCCATTTAGCAATTTATTCAATAATACAAAAAATAAAATTTTTAATAAAGCTAATATCAATTTTTTATGCTTAGCATTAATTTATTAATAAA-TATCAATTTAATTTTGGTTAACAGTCAATCAAATCATTATTTTAATTTCGAGGATGATTTTATTAAAGACTTAAGATGCATTCCTTTGTGTGTAAGAAGGAAACTTGATTTAATTGGAATAAAATTAAAACTTACTCATTGGCAAGATTTTAATTTAATTGAAAAAAATAAGATAGTAGATTGGCCAGATTCAAAAAAAGATCTCATTGATTTAAAAATTTTTTTAAAAGAAATTACATCCAATTCAAAATCTGGAGAAGCAAAAGAAATAGAAATTTCAATTAATCAACCTTGGCAAAATAAAAATAAAGTTCCTGACCAAGTTCTAAAATCGGCACTTGCAAGGGGAATTAATATTTCAGTAG-AAAAATGGAGAAATTTAAACGAATTAGATAGATTTGCTTTTTGCAAATTAGTTAGGCCCAGTCATGAACACAACAATTTAGATAGAGCATTTGATGAGATTCTGAAATAAAATTATTGCCTAGTTTGGAACAATTATTACTGAGCATGCTTTTAATTCCGGTTGTTTTGATATCGGGCATGACTTTTCATGCATCAAAGAGTTTACTTCACACATATTTTTTTGACTAAAACCCCAATGCATTGGTAAAAAAACTGTACCTGCTTTAATTTTGTCAGTAATCTGAACTTTTGCTTGAACTTCCCCTCTTTTGGATTTAATTTTTACTATTTCATCATTTTTGATTTTTAAAGATAAAGCATCTTTAGAATTAATTTCCAATAACGGTTCTGGATTCTTTTTTGTAAGTTTTTGAACTTTAGAAGTTCTTGTCATTGTATGCCATTGACTTAGATATCTTCCAATTGTCAAAATTAGTGGGTACTCATCTGAAGGGGGTTCAGCCAACCCTATAGGATCATCAATACAAAAATTTGCTTTGCCAGTCTCAGTTGGGAAATAACCATCTTCATATAATCTTTTTGAAGATGTACTAGGTACGCTGCCTTTGGGATAAGGCCATTGTTGAGGACCATGATTTTTTAATAATTGATATGATAATCCGCTCATATCGCATAATCTTTTTGTAGTCGTTTTTAAAAATTCATCATAAACTTCCGATGAAGATTCATATTCAAATTGTTTGAAATAGCCTATCTTCTGTCCTACTTCAGCAAATATTTGCCAATCTGGTTTTGAA---TTTTTATTCGATTCTCTGAAAGATGGGCAAAGGGTTACTCTTCTTTCTGAATTTGTCATAACACCATCTTTTTCGCTCCATTGAGCCGCGGGCAATACTAGATGAGCATATTTAATTGATTCACTTTGTTCATAAGATTCGTTGAGGATAATTAAAGGACATTTTGAAAGTGATTTTTTTACAAAGTTTAAATTAGGCATGCTAACCAAAGGGTTTGTAGCTGCAATCCACCAAATTTTCACAGATCCTTTTTTTATAGCTTCTATTTGTTCAAATGCAGATAGACCCTGTTTTGCAGATATCTTTCCCTCAGGGAACCCCCATATTTTTTCAATTTCATTCCTATCTATTTTATTTTTTACAAACCTATATCCTGGAAGAAGGTGCGATAGTCCACCAGCTTCTCTCCCCCCCATAGCGTTTGGTTGGCCAGTCAAAGAAAAAGGACCAGAACCTTCTTTGCCTATTTGGCCTGTCATTAGATGAAGATTTATTAGCCCATTTACTGCTGCTGTACCCTCCTGCCTTTGATTCAAACCCATAGACCAGAGACTTAAAACATTTTTGCTTTCTCCCCATAATTTTGCAATATCAATAATTGTTTTCTCGGATATATTGCAAATTTCACTTATTTTTATTAAATCCCATTTTTGTATATGTTTTACAAAATCAAAATAGCTTTCGGTGGACTTATCAATGAAATTTTGATCAGTTAATTGATTCTTATAAAGATAATTCGCAATCCCAATGAATAAAAAAAGATCTGTTCCAGAAGAAATTTGTAAGTAAAAATCTGCTATGGATGAAGTTTCTGTTTCTCTTGGATCGATTACTATTACTTTTAAATTATCATTTACGTTTCTTTTACGTTTTTTAATTCGATCAAAGAGAACGGGATGACATTCTGCAGTATTTGTCCCTATTAATAAAATTAAGGAGCAATGATCAATATCTTCATAACAACAAGGAGGGCCATCAGAGCCAAAACTTCTGTTATATCCAGCTACTGCTGAGCTCATGCATAGTCTTGAATTAGCATCAAAATTATTTGTGCCTATTGCTCCCTTGAGAAGCTTTTGGGCTACATAATAATCTTCAGTATGAAATTGACCTGAGCCATACATAGCTATTGAATCAGGTCCATAATTCTTTATAGAACTCAAAATATTCTCTTTCAGAATTTCGTATGATTCGTCCCAGGAAATTTCTTTAAATTCTTCATTTAAATTTTCCCTGTAAAGTGGTACTTTTAATCTCCCATCTTTTAGGGTCTCACAAACTGTTGCTCCTTTTACGCACAATTTACCTTGAGATGAAGGACTATCCCTATCTCCACTTACTAACCATTTATCATCAGAAACCGAACTTTTAGGCTTCATTTTTAAACCACAGCCAACACCGCAATATGGGCATTGACTTTTAGTAAAATTCATAAAATTTCTTTT----ATAAATATCTCAATAGTTATTGGTTAAACGTAATTTTCAGCTTTTTCGCCTTCATAAGCATCAGCGAATGATCCTTGAGGTTCCTTTAAAAAGAAATAACAGAAGAATCCAACTATTAATCCTGCTATACCTAAGACTTGGAAGAAGGCACTATTTGAAGCAGCAATTATTTCTGGAGAAGGATCTTTACCTCCACCCATCCATAAAGGTAAAAGGCTATAAATATTTAGATAAGTTACCGCACCAACATTTCCATAAGCTCCAACCAATCCAGCTATTTGTCCTGTAACTCTTTTTTTAACTAAGGGAACTAAAGCAAAAGTTGAACCTTCTCCTGATTGTACAAAAAATGAACAAAGCATAGTTAAAAATACAGCCATAAGAATTCCCGCTGATCCTGTAAAAGTTCCAGGTTTTATTAAAGACATCAATAGATATCCAAACCCTAATCCCATAGTTAGGAATCCCATTGTATTTTTTCTATTGCCTGTTCTGTCAGATATCAATCCTCCGGCAGGTCTAGCTATTAAATTCACAAATGCATAACATGATGCAAGAATTCCGGCTACAGCTTTAGGTAAATCAAATGTAAATTCAAAGAAACTAGGAAGCATTGAAACTACTGCCAATTCTGATCCAAAATTCACAATGTAAGTTAACTCCAAGATCGCTACTTGTTTGAATTCATATCTATCTTCTTTAGGGTAAATTTTAGTTCCATTTAATAATTCAATATTCGTTCTTATAATTCCCCAAGTTTGGAAAATAAACCAAGCTAAAACTGCGATTAAGGCTATTGGATAAGTAGATGAAGTAAGGAAACCTACTTTTTGAAGTCTCCAACATAGGACTGAAAGAATTGCTGCGAATGGGACATTCATTCCAATTAAACCCCAGAAATCTCTTATACTCGTTACTTCTAAACCAGCTGTTTTTGCAGGCCTTTGATAAGGTTTTCCTGGAGGTGTATCAGTCACACTAAAGAAATAAATAATTCCATAAACGAAAGAAATAATTCCTGTAAGAGCAATAGCCCCCCTCCAATTAAGTACAGCTCCAGTAGGCAACTCAAACCCTCCTGAAAAAGACAAGAATCCAGCTACAGCAACAAGAGAAAGAGCAGAAAAAGCAGATCCAAAATTTCCCCATCCTCCATATATTCCCTCAGCCAAACCAATTTCTTTAGGAGGGAACCACTCAGATACCATTCTTATTCCGATAACAAAACCTGCTCCTACTATTGATAAAAGCAATCTCGCAATAACGAGTTGATTGAAGTCTTGCGCACTTGCAAATAATAAACATGGCACTACAGAAAATATCAAAATTGATGAGTAAGTTTTTCTTGGGCCAAATTTATCCAATAACATTCCAATCAAAACTCTTGCAGGAATAGTCAAAGCAACATTACATATTGCTACTGTTCTAATTTGAGCAACAGATAAACCTAAATCGGCTTTAACAGTAGTTGCAAGAGGTGCGAGGTTAAACCAAACAACAAAAGTAAGGAAAAAGGCAAACCAGGTGAGGTGAAGAGTTCTATATCTGCCATTTAAAGACCAAACGTCACTTAACATGAAAATTTTTTCGAGAATGATTTTTAAGCAATTTATATTTC-GATCAATGCATTCATTTGTATTATTTAATACGAAATCTGGTTTTTAAGAAATGCAA-CTTTTTTAAAAGAC-TAGAATTA-ATA-GTCAGCACTAATAAAA--TCAAAAATTGGGGGAAATT-ATTAATTTGATTTTTGGTACTATCCGATACATAAAATACTCGTGGGAAAATATTACCTAAGTTATGGAAATAAAACTTAAAAAATTTAAAGCATTCATTTTGGCTGGTGGCAAGAGTTCAAGGATGGGATCTGATAAAGCACTCATTAAACATCATGAAGGAGGGAATTGGCTGACTCACAAAATAAAAATATTAAATAACCTTCATTTAGAGACTTTTGTAATAACAAATTATACTTCTCATTTAAAGGAAGTTGATAAAAGTAATAATGTTGAGTTTATTTCAGATGCCCAACCCTTTGATGGACCCTTAACTTGTATAGAACAAATTTTTTCATCTTTTAAAAAAACCACTAAAAATATACTAATCATCCCAGTCGATATGCCTAATTTGAATACGAAATTAATTTATTCACTTTTTAAATCATGGGAAGAAAATCAAAATTTTGCGGTAATATCCCATGATGGAATTTTTGCACAACCATTATTCGGAATTTATCCCATCAATGAAGAAAATCATTTTAAATTAAAAAAAAAGTTATCCTCTGAGAAGAAAAATTTTCTCGGCTGGGTTGATCAAATTCCCCATAAATATTTCTATGCAAACAATGGAGATTTAATTAATATAAATTCCAAGAGAGAATTTTTAAATATGAATAATGGAATTTAAGCAATTGGAGGATAATAGAAAAAGAAAGTTAAAAGTTTTAAGGTTATCTCTTAAACAAAATTGCAATTTTTCATGTATTTACTGTAAGCCTGAGAACTCTAGTTTGGATGTTTTAAATATTGAACAATTTAAAAAGTTAATTTTAGTCAGTTGTCGATTAGGGGTAAATTCTTTAAGAATCACTGGAGGAGAACCTTTATTGAGTTCTCAATTAGATGAACTTCTTTATGAAATTAAATCGCGAAGATTAGAAGAATCAAATCCAGTAGCTAATTTACAGGATATTTCTCTAACCACAAATGGATATTTGCTCTCTAAGAAAAAAGCTAATGAGCTTTTTAAAAATGGTTTAGACCGCATAACAGTAAGTTTAGATGCGATTGATCCTGATATTTTTTCAAACATGATTGGAGAGGAAAATAAAATTATTGGCAAAGAAAAATTATTTACTGTCCTTGAAGGAATAGATCATGCAATTAATGCTGGATTTAATCCAAAGGCGGGGAAATTAAAAATAAATGCAGTTATAAAAAAAGAGATTAATGACAATCAAATTTTTGAATTAGTTGATTTTGCAAAAAAAAGGTCTATAGAAATTCGTTTCATTGAGTATATGGACGTAGGGATATCTAATAATTGGCAGCCATCAGATGTTTTTTTCTCTGAAAGAATTATTAGGCTATTAAAGAAGAAACATCGATTAAAAGACTACGGAAGAAAGGAGGGACAAACTGCTAATAGATGGTACATGAGTGATTCAAATAGTTTTGTAAGTACAATCTCTTCAATAAGTAATCCTTTTTGTTCAGACTGTAATAGATTGAGGATAACTAGCGATGGTTATGCTTATACATGTCTTTTTTCTAATGAAGGTATAAATCTAAACCCATGGTTGTCTCTACCAATTAATCTCCATGAATTGGAAAATAAAATCAAGAGCATTTGGGAAGCTAGAGAAGATAACTATAGTGAAGATCGATTTAAAGTAATAGAGAAAACAACTGACAAAAATCAAAAAATTCATCCATCAATGTCATATCTTGGGGGATAA
>AG-347-I19
ATGCAATATTATTTAAATGATAAAAAATTAAATAAGATTGAAAAGCAAAAGGCGGAGAAAGATGGTCTGAAAATTTTTGAAGAGTTAGATGATTACGCTCTTAAAGGGTGGGAAGAGATGGATGAAGTAGATTTGCAAATGCGCTTAAAGTGGTATGGCCTTTTTTGGAGACCAAAAACTCCTGGAAGATTTATGATGAGGCTTAGAGTTCCCAATGGAATTCTGAACTCTAATCAGTTGAGAGTAATCGCGTCAATAGTCGCTAGATATGGAGAAGACGGTTCTGCAGATATAACAACTAGGCAAAATATTCAATTAAGGGGGGTTTTGATAAATGATCTACCAGATATTATTAATAGACTTAGGGAGGTTCATATTACATCCGTTCAGTCTGGAATGGATAATCCAAGGAATGTTACTGGCAATCCAATAGCAGGAATTGATCCTGAAGAAATTATAGATACAAGAAAATATACTTCTGAATTAGAAAATTACTTAACAAATTCTGGTAATGGCAACCCCGAATTCTCGAATTTACCAAGGAAGTGGAATACTGCAGTTGCAGGAGCAAAAGATAATTTTCTTCTACATAATGATCTTATCTTTCATCCTGTTTTTAAAAATGGAATATTAGGCTTTGGTGTCTGGGTAGGAGGAATTTTATCAGCAACTTTGAATGCTTATGCTATACCTCTAGATGTCTGGGTAGAAGAAAAAGATATATGCAAAATAACTGGGATTATTTGTTCCCTTTGGCGAGATAATGGAGATAGATTTCTAAGAAATAAAGGAAGATTTAGATATTATTTGAACTCTATAGGTATCGAAAAATTTAGAGAACTTGTGGAAGAAAAATTTGGAACATTGTCGAACGATCCAGGCTCAATTTTCAACGAAAAACAAAGAAGTTTATTTGGGATTAATAAACAAAAACAAAACAATCTTTACTTTGCTGGATTACATATTCCTGTAGGAAGATTATGTGTAGAAGACATACAAGAAATTGCAAGACTAAGTGAAAAATATGGAACAAGTGAAGTAAGACTTACCGAAGATCAAAATCTAATTATTGTTGGCCTAAAAGATAATATTTTAGAAGAATTTGGTGATGAAGAAATTATTAATAAATTCAAATTAAATCCATCCCATTTTTCAGCAAGTACCGTTTCATGTACAGGGAGTAGTTATTGTAGCTTTGCTCTTGCAAATACCAAAGATATAGCAAGGAATATTTCTGAAAAATTAGATCGAGAACTTGAATTATCAGAGGAGGTTAAAATCCATTGGACAGGTTGTCCAAATAATTGTGGACAAGCTCATATGGGTGGTATTGGCATGACTGGTACAAAGGTAAAAAAAGAGGGAGGTGGAACTGAGGATGGATATAATGTCAGTATTGGAGGGAGACAAGATCACCTGCAAACCTTAGGCGAAACCGAATTTAAAAAAGTTAGTAAACATGAAATTTATAATTTACTCAAAGAAATTTTAATCAACAAGTTTAATGCAAAGTTAAAAACCTAAAAATATAT-TAATGAGCAAAAGTGAAACTAAAATATTAGAAGTTTTAAATGGATTAGGTTCAAAAAAATTAGATCTTGATATTCTTTTTTCCTACTATTCATTGGAATTATCTTTTGAGATTCGTAAAGTTATAGCGGAAAAGATAGGAATGCAAGAAAGGAAAGGATATTTTTTACTGGAAAAGATGATAAAAAAATTTGGACTTAAAGTTGAATTTATTGAGGCCCTTAAATTAACAAATGAAAAAAATGCAAAAGATCTTTTACTAAAAAATCTTTATCAAAATAATAAGTTAAATATTCATATAATTAATGCTTTAGAGCCCTGGGGAGGAGAAATCGAACTTAAATTAATTAGAGAAATATTCGATATTTGCGAAACAGATTTTTGGATTGCAGGCCTTAATATTCTTCATTTCAAAGCTCATCAATTAGCTGATGAAATATTATTATCTTTTATTGATCAAATAAAAATTTACGATGATTTCAAAATCAACTATAAGATAATATCCATTTTAAAAAGAAGAGAAAGCGAAATAGTTTGTAAATTGCTCTATAAATATTCTTTAAATAAAGAATTAGAAATCGCTAAATATGCAATTTTTTCTTTAGGGAGCATTTGGAATGATAATAGTTTTGAACAATTATCAAAATTAGAAAATGAGATAAAAGATCCTTCTCTACTTAAATGCATAAAAAATCAAAAATTGATCTCAAATCAATTTCTTATAAATAAATAAACTAGAGAATTATTTTTTTAACTTATCAATGAGATTTATTAAATTACAAGGTTTTGTATTTTGATTAAGTTGATAAGAAATTATATCTTGCCAACCTGTCATCACAGCATCCTTAGATCCAGGCAAAATGAATAAAAACTTACCATTTGCAGACCCCGCAATACACCTACTTTGTAAAGTACTAGTTCCTATCTTTTTAAATGATAAAAATCTAAAAGTCTCTCCAAAACCATCAATCTCTTTATCTAATAAAGGTCTAATAGCCTCAGGAGTAACATCCCTAACTGTAATTCCTGTACCACCTGTAGTAATAATCACATCAATATTTGGATCTGAGATCCAATCGCTTGTATATTTTCTAATTAAATAAATATCATCTTTGCAAATTATCTTATCAACGACATTGTGTCCTGATCTCTCAGCCTCTTGAAGGAGATAATTTCCACTCTCATCATTTTTTGTGTTACGAGTATCAGAAACAGTAAGCAAAGCTATAGAAACCACTTAAAATTAAACC----AATAGTTACTAGATCACTATAGATGGAAAGTGAAAAATCTAACAAAATTAAGGTGGTTTTATTATCTAGTATTGCTGAAGATCTAGGATGGAATGAAAAATTTCTTACAATTGAAGGGTCTCAAATGAAGGTTTTTTCTGTATGGAATTTAATTAATTCTAATTTACCGCAAGATAATATTATCGTTTCTATTAATCAAGAAATTACAGATATGGATGCGATGATTAATCCCGATGATGAGGTGGCATTTATGCCAATTTTTACCGGTGGATAATTTAAAAATAAAATTTAAAATTCTAGAAGAGACTTTTAATCCTTATAAAGAATTCGAACTTTGGGAAAAGGTAAATAAAAATTCAGCAAACTCATTTTTTATTGGGAGAGTAAGGCCCTTTGATCAATTTGGAAATGATTTAAAGAAACTAGAAATCGTTCACTATAAAGGAATGACCGAAAATTATATTAAAAGATATTTAATGAAAATTTCTGAAAAACAGGATGATTTATCTATTTTTCTCTTGCACAGGATAGGTTTCATTTACCCTAACGAGCCTATTATTTTAATAGCAGTAAGTGCTGATCATAGAGGCATTGCAAATAAATATCTCCAAGAAATACTTGAATTTACAAAATACAAAGTTCCTTTTTGGAAAAAAGAATGGACTTTCAAAGGATCCTCATGGGTAAAAAAGAATACTGACTTAGGATTTAGATTATAAAAAATTATTTTTTAAAAGTTGTGCCCATAATAAATTTCCTTTTTGACAAAAATCAATTTCAGAAGGTATTTCTATTAATAAATCTGAATTAGATATTGAACTAATCTTTGATGAGGATTGTTCTTCAGAAATATCTGCAATTAATTCACCTTCTTCATTAACGATAAGTTTTCCTCTAAGCAATTCAGGTCTCCCTTTTCTTCTTTTTAAATCAGAATTCAACTTAACCTTAATCCTAAGAGGGAATTCAATATTAGTAATTCCTTCAAGTTTCTGAAGTGCGGGCCAAACAAGTTGGATAAAAGTAATAGCTGCTGAAACGGGATTCCCTGGTAATCCAAAATAAGGAATTTTTTTATTTATCAATCCAAAAGCAAAGGGTTTTCCTGGCTTTAAAAATAGTTTCCAAAATTTAATCTCTCCTATCTCGTTAATAATATCTTTTAAAAAATCTTTTTTACCCACTGATATTCCACCAACTGAAATAACTACATCATTAAATTCAGAAATATTTCTAAGAGAATTTTTAATACTTTGATAATTATCTTTTTCTATATGAATTTCATTAATTTCAAATCCAAGATTTTTTGCGATTGATTTTATCAAAATACTATTACTTTCCCATATTTCTCCTTTCTTTCTTGCAGATCCTGATTTGATAAGTTCATCTCCAGTAATTAGTAAACCTAATTTAGAAAATTTACTAACTTTTATAGTTTTTATCCCACAACTTGCTAATTTACTTAAAATCCCAGGTGTAATCTTTACCCCTTTCTTGATTAATATTTCACCTTTAAATACTTGATCATTTTTTCCTCTAATCCAAGAGTTATTAGATGATGTTTCTTTTTTAACAATATACTCATTTCCGTTTAAAAATTCTAAAGAAACTTGTTCTTGAGGTATCACAGAAACACAATTATCTGGGACAAATGAACCTGTGCTAATAGTTACAGCTTCACCTTTTTTAAGAAGATCATTAAATGGTTTTCCGGGGAAAGACTCTCCGACAATTTTCCATTTATTTCCTT---TGGTTGATTCTCCTAAAGCATATCCATCCATAACTGATGATCTATAACCTGGTATATCTTCCTCAGATAAGATTTCCTCCATAGAAACTTTTCCAAGTGCTTCGTCTAAATTGATCTCTTCCTTATGTAAAATTGCATTATTCACTATTAAAGTATCTATCTCTTCTAAGATTTTTTTAATAGCATCGTTTAAATAAAGACCCTGATTATTGATATCAATTCCCATTATTTTGAGTACTTAACTTCTTTTTAGTATTCCATTTTTACCACCTTTTTTTTCTAAAAGGCGAATATTATCAATAGTCATAAAAGGATCTAAAGCTTTAAGCATGTCATATAGAGTGAGAAGGCCAATTGAAACTGATGTAAGAGCCTCCATCTCAACACCTGTTTTAGAATGAGATTTGCAAAAAGCAATAATTTTAATTGCTTTCATTGATTCACAAATTTCAAAATCAATTGTGATTTTATTCAATGATAAATTATGACAGAGAGGAATAAGTTCGGAGGTTTTTTTTGCACCATTTATTGCAGAAAATCTAGCCGCTGCAAAAATATCACCTTTTTTAATTTTTTCATTTTTTATTTTTTCTAATATTTCTTTGTTTAAATTAATATATCCTTCTGCTAAAGCCTCTCTTTTAGTTTCTACTTTGTCTGAAATATCAACTATGTTCATTTCTCCCCTTTCATTAATATGAGTTAAAGATTTATCCATATCCATTTAGCAATTTATTCAATAATACAAAAAATAAAATTTTTTATAAAGCTAATATCAATTTTTTATACTTAGCATTAATTTATTAATAAAATATCAATTTAATTTTGGTTAACAGTCAATCAAATCATTATTTTAATTTCGAGGATGATTTTATTAAAGACTTAAGATGCATTCCTTTATGTGTAAGAAGGAAACTTGATTTAATTGGAATAAAATTAAAACTTACTCATTGGCAAGATTTTAATTTAATTGAAAAAAATAAGATAGTAGATTGGCCAGATTCAAAATACGATCTCATTGATTTAAAAACTTTTTTAAAAGAAATTACATCTAATTCAAAATATGGAGAAGCAAAAGAAATAGAAATTTCAATTAATCAACCTTGGCAAAATAAAAATAAAGTTCCTGACCAAGTTTTAAAATCGGCACTAGCAAGAGGAATTAATATTTCAGTTG-AAAAATGGAGAAATTTAAACGAATTAGATAGATTTGCTTTTTGCAAGTTAGTTAGACCAAGTCATGAACACAACAATTTGGATAGAGCATTTGATGAGATTCTGAAATAAGATTATTGCCTAGTTTGGAACAATTATTACTGAGCATGCTTTTAATTCCGGTTGTTTTGATATCGGGCATGACTTTTCATGCATCAAAGAGTTTACTTCACACATATTTTTTTGACTAAAACCCCAATGCATTGGTAAAAAAACTGTACCTGCTTTAATTTTGTCAGTAATCTGAACTTTTGCTTGGACTTCCCCCCTTTTGGATTTAATTTTTACTATTTCATCATTTTTGATTTTTAAAGATAAAGCATCTTTAGAATTAATTTCCAATAACGGTTCTGGATTCTTTTTTGTAAGTTTTTGAACTTTAGAAGTTCTTGTCATTGTATGCCATTGACTTAGATATCTTCCAATTGTCAAAATTAGTGGGTACTCATCTGAAGGGGGTTCAGCCAACCCTATAGGATCATCGATACAAAAATTTGCTTTGCCAGTCTCAGTTGGGAAATAACCATCTTCATATAATCTTTTTGAAGATGTACTAGGTACGCTGCCGTTAGGATAAGGCCATTGTTGAGGACCATGATTTTTTAATAATTGATATGATAACCCGCTCATATCGCATAATCTTTTTGTAGTCGTTTTTAAAAATTCGTCATAAACTTCCGATGAAGATTCATATTCAAATTGTTTGAAATAACCTATTTTCTGTCCTAATTCAGCAAATATTTGCCAATCTGGTTTTGAA---TTTTTATACGATTCTCTGAAAGATGGGCAAAGAGTTACTCTTCTTTCTGAATTTGTCATAACACCATCTTTTTCGCTCCATTGAGCTGCGGGCAATACTAGATGAGCATATTTAATTGATTCACTTTGTTCATAAGATTCATTGAGGATAATTAAAGGACATTTTAAAAGTGCTTTTTTTACAAAGTTTAAATTAGGCATGCTAACCAAAGGGTTCGTAGCTGCAATCCACCAAATTTTCACAGATCCTTTTTTTATAGCTTCTATTTGTTCAAATGCAGATAGACCCTGTTTTGCAGATATCTTTCCCTCAGGGAACCCCCATATTTTTTCAATTTCATTCCTATCTATTTTATTTTTTACAAACCTATATCCTGGAAGAAGGTGCGATAGTCCTCCTGCTTCTCTCCCACCCATAGCGTTTGGTTGGCCAGTTAAGGAAAAAGGACCAGAACCTTCTTTGCCTATTTGGCCGGTCATTAGATGAAGATTTATTAGCCCATTTACTGCTGCTGTACCCTCTTGCCTTTGATTCAAACCCATCGACCAAAGACTTAAAACATTTTTGCTTTCTCCCCATAATTTTGCAATATCAATAATTGTTTTCTCGGATATATTGCAAATTTCACTTATTTTTTTTAAATCCCATTTTTGTATATGTTTTACAAAATCAAAATAGCTTTCGGTCGACTTATCAATGAAATTTTGATCAGTTAATTGATTCTTATAAAGATAATTCGCAATCCCAATAAATAAAAATAGATCTGTTCCAGAAGAAATTTGTAAGTAAAAATCTGCTATGGATGAGGTTTCAGTTTCTCTTGGATCAATTACTATTACTTTTAAATTATCATTTACGTTTCTTTTACGTTTTTTAATTCGATCAAAAAGAACGGGATGACATTCTGCTGTATTTGTCCCTATTAATAAAATTAAAGAGCAATGATCAATATCTTCGTAACAACAAGGTGGGCCATCAGAGCCAAAACTTCTGTTATATCCAGCTACTGCTGAGCTCATACATAGTCTTGAATTAGCATCAAAATTATTTGTGCCTATTGCTCCCTTGAGAAGCTTTTGGGCTACGTAATAATCTTCAGTATGAAATTGACCTGAGCCATACATAGCTATTGAATCAGGTCCATAATTTTTTATAGAACTCAAAATATTCTCTTTCAAAATTTCGTATGATTCATCCCAGGAAATTTCTTTAAATTCTTCATTTAAATTTTCCCTATAGAGTGGTTCTTTTAATCTCCCGTCTTTTAAAGTCTCACATACTGTTGCTCCTTTTATGCACAATTTACCATGAGTTGAAGGACTATCCCTATCTCCACTTACTAACCATTTATCATCAGAAACCGAACTATTAGGCTTCATTTTTAAACCACAGCCAACACCGCAATATGGGCATTGACTTTTAGTAAAATTCATAAAATTTCTTTT----ATAAATATCTAAAAAGTTATTGGTTAAACATAATTTTCAGCTTTTTCGCCTTCATAAGCATCCGCGAATGATCCTTGAGGTTCCTTTAAAAAGAAATAACAGAAGAATCCAACTATTAATCCTGCTATACCTAAAACTTGGAAGAAGGCACTATTTGAAGCAGCAATTATTTCTGGAGAAGGATCTTTACCACCACCCATCCATAAAGGTAAAAGGCTATAAATATTTAGATAAGTTACCGCACCAACATTTCCATAAGCCCCAACCAATCCAGCTATTTGTCCTGTTACTCTTTTTTTAACTAAGGGAACTAAAGCAAAAGTTGAACCTTCTCCTGATTGTACAAAAAATGAACAAAGCATCGTTAAAAATACAGCCATAAGAATTCCCGCTGATCCTGTAAAAGTTCCAGGTTTTATTAAAGACATCAATAGATATCCAAACCCTAATCCCATAGTTAGGAATCCCATTGTATTTTTTCTATTGCCTGTTCTGTCAGATATCAATCCTCCTGCAGGTCTAGCTATTAAATTCACAAATGCATAACATGATGCAAGAATTCCGGCTACAGCTTTAGGTAAATCAAATGTAAATTCAAAGAAACTAGGAAGCATTGAAACTACTGCCAATTCTGATCCAAAATTTACGATATAAGTTAATTCCAAGATCGCTACTTGTTTGAATTCATATCTATCTTCTTTAGGGTAAATTTTAGTACCATTTAATAATTCAATATTAGTTCTTATAATTCCCCAAGTTTGGAAAATAAACCAAGCTAAAACTGCGATTAAGGCTATTGGATAAGTAGATGAAGTAAGGAAACCTACTTTTTGAAGTCTCCAACATAGGACTGAAAGAATTGCTGCGAATGGGACATTCATTCCAATTAAACCCCAGAAATCTCTTATACTCGTTACTTCTAAACCAGCTGTTTTTGCAGGCCTTTGATAAGGTTTTCCTGGAGGTGTATCAGTCACACTAAAGAAATAAATAATTCCATAAACGAAAGAAATAATTCCTGTAAGAGCAATAGCTCCCCTCCAATTAAGTACAGCTCCAGTAGGCAACTCAAACCCTCCTGAAAAAGACAAGAATCCAGCTACGGCAACAAGAGAAAGAGCAGAAAAAGCAGATCCAAAATTTCCCCATCCTCCATATATTCCCTCAGCCAAACCAATTTCTTTCGGTGGGAACCACTCAGAGACCATTCTTATTCCGATAACAAAACCTGCTCCTACTATTGATAAAAGCAATCTCGCAATAACAAGTTGATTGAAGTCTTGAGCACTAGCAAATAATAAACACGGCACGACAGAAAATATCAAAATTGTTGAGTAAGTTTTTCTTGGGCCGAATTTATCCAATAACATTCCAATCAAAACTCTTGCAGGGATAGTCAAAGCGACATTACATATTGCTACTGTTCTAATTTGAGCAACAGATAAACCTAAATCGGATTTAACAGTAGTTGCAAGAGGTGCAAGGTTAAACCAAACAACAAAAGTAAGGAAAAAGGCAAACCAGGTAAGGTGAAGAGTTCTATACCTGCCATTTAAAGACCAAACGTCACTTAACATGAAAA-TTTTTCGAGATTAA-TTTTAAGCAATTTATATTTC-GATCAATGCATTTATTTGTATTATTTAATACGAAATCTAGTTTTTAAGAAATGCAA-CTTTTTTAAAAGGC-TAGAATTA-ATA-GTCAGCACTAATAAAA--TCAAAAT-TGGGGAAAATT-AGTAATCTGATTATTGGTATTAACCGATACATAAAGTACTCGTGGAAAAATATTGCCTAAGTTATGGAAATAAAACTTAAAAAATTTAAAGCATTCATTTTGGCTGGAGGCAAGAGTTCAAGGATGGGATCTGATAAAGCATTAATTAAACATCATGAAGGAGGTAATTGGCTGACTCACAAAATAAAAATACTAAATAACCTTAATTTAGAGACTTTTGTAATAACAAATTATACTTCTCATTTAAAGGAAGTTGATAAAAGCAATAATGTTGAGTTTATTTCAGATGCCCAACCCTTTGATGGACCATTAACTTGTATAGAACAAATTTTTTCATCTTTTAAAAAAACTACTAAAAATATCCTTATTGTCCCAGTCGATATGCCTAATTTGGATACAAAATTAATTTATTCACTTTTTAAATCATGGGAAGAAAATCAAAATTTTGCGTTAATATCCCATGATGGAATTTTTGCACAACCATTATTCGGAATTTATCCCATCAATGAAGAAAATCATTTTAAATTAAAAAAAAAGTTATCCTCTGGGAAGAAAAATTTTCTCGGATGGGTTGATCAAATTCCACATAAATATTTCTATGCAAAAAATGGAGATTTAATTAATATAAATTCCAAGAGAGAATTCTTAAATATGAATAATGGGATTTAAGCAATTGGAGGACAATAGAAAAAGAAAGTTAAAAGTTTTAAGGATATCTCTTAAACAAAATTGCAATTTTTCGTGTATTTACTGTAAGCCTGAGAACTATAGTTTGGATGTTTTAAATATTGAACAATTTAAAAAGTTAATTTTAGTCAGTTGCCGATTAGGGGTAAATTCTTTAAGAATCACTGGAGGAGAACCTTTATTGAGTTCTCAATTAGATGAACTTCTTTATGAAATTAAATCGCAAAGATTAGAAGAATCAAATCCAGTAGCTAATTTACAGGATATTTCTCTAACCACAAATGGATATTTGCTCTCTAAGAAAAAAGCTAATGAGCTTTTTAAAAATGGTTTAGATCGCATAACAGTAAGTTTAGATGCGATTGATCCTGATATTTTTTCAAACATGATTGGAGAGGAAAATAAAATTATTGGCAAAGAAAAATTATTTACTGTCCTTGAAGGAATAGATCATGCAATTAATGCTGGATTTAATCCAAAGGCGGGGAAATTAAAAATAAATGCAGTTATAAAAAAAGAGATTAATGATAATCAAATTTTTGAATTAGTTGATTTTGCAAAAAAAAGGTCTATAGAAATTCGTTTCATTGAGTATATGGACGTAGGGATATCTAATAATTGGCAGCCATCAGATGTTTTTTTCTCTGAAAGAATTATTAGGCTACTAAAGAAGAAACATCGATTAAAAGACTACGGAAGAAAGGAGGGGCAAACCGCTAATAGATGGTACATGAGTGATTCAAATAGTTTTGTAAGTACAATCTCTTCAATAAGTAATCCTTTTTGTTCAGACTGTAATAGATTGCGGATAACTAGCGATGGTTATGCTTATACATGTCTTTTTTCTAATGAAGGTATAAATCTAAACCCATGGTTGTCTCTACCAATTAATCTCCATGAATTGGAAAATAAAATCAAGAGCATTTGGGAAGCTAGAGAAGATAACTATAGTGAAGATCGATTTAAAGTATTAGAGAAAACAACTGAAAAAAATCAAAAAATTCATCCATCAATGTCATATCTTGGGGGATAA
>AG-402-I23
ATGCAATATTATTTAAATGATAAAAAATTAAATAAGATTGAAAAGCAAAAGGCGGAGAAAGATGGTCTGAAAATTTTTGAAGAGTTAGATGATTACGCTCTTAAAGGGTGGGAAGAGATGGATGAAGTAGATTTGCAAATGCGCTTAAAGTGGTATGGCCTTTTTTGGAGACCGAAAACTCCTGGAAGATTTATGATGAGGCTTAGAGTTCCCAATGGAATTTTAAACTCTAATCAGTTGAGAGTAATCGCGTCAATAGTTGCTAGATATGGAGAAGACGGTTCTGCAGATATAACAACTAGGCAAAATATTCAATTAAGGGGGGTTTTGATAAATGATCTACCAGATATTATTAAAAGACTTAGAAAAGTTGATCTTACATCAGTTCAGTCTGGAATGGATAATCCAAGAAATGTTACTGGCAATCCACTAGCGGGAATTGATCCTGAAGAAATTATAGATACAAGAAAATATACTTCTGAATTAGAAAATTACTTAACAAATTCAGGTAATGGCAACCCCGAATTCTCGAATTTGCCGAGAAAGTGGAATACTGCAGTTGCAGGAGCAAAAGATAATTTTCTACTACATAATGATCTTATCTTTCATCCTGTTTTTAAAAATGGAATCTTAGGCTTTGGTGTCTGGGTAGGAGGAATATTGTCAGCGACTTTGAATGCTTATGCTCTACCTCTAGATGTCTGGGTAGAAGAAAAAGATATATGCAAAATAACTGGAATTATTTGTTCCCTTTGGCGAGATAATGGAGATAGATTTCTAAGAAATAAAGGAAGATTTAGATATTATTTAAACTCTATAGGTATCGAAAAATTTAGAGAACTTGTAGAAGAAAAATTTGGAACTTTGTCGAACGATCCAGGCTCAATTTTCAAAGCAAAACAAAGAAGTTTATTTGGGATTAATAAACAAAAACAAAACAATCTTTACTTTGCTGGATTACATATTCCTGTAGGAAGATTATTTGTAGAAGACATACAAGAAATTGCAAGACTAAGTGAAAAATATGGACAAAGCGAAGTAAGACTAACCGAAGATCAAAATCTAATTATTGTTGGCCTGAAAGATAATATTTTAGAAGAATTTGGTGATGAAGAAATTATTAATAAATTCAAATTAAATCCATCCCATTTTTCAGCGAGTACCGTTTCATGTACAGGGAGTAGTTATTGTAGCTTTGCTCTTGCAAATACCAAAGATATAGCAAGGAATATTTCTGAAAAATTAGATCGAGAACTTGAATTATCAGAGGAGGTTAAAATCCATTGGACAGGTTGTCCAAATAATTGTGGACAAGCTCATATGGGTGTTATTGGCATGACTGGTACAAAGGTAAAAAAAGAGGGAGGTGGAACTGAGGATGGATATAATGTCAGTATTGGAGGGAGACAAGATCACCTGCAAACCTTAGGCGAAACCGAATTTAAAAAAGTTAGTAAACATGAAATTTATAATTTAATCAAAGAAATTTTAATCAACAAGTTTAATGCAAAGTTAAAAACCTAAAAATATAT-TAATGAGCAAAAGTGAATCTGAAATATTAGAAGTTTTAAATGGATTAGGTTCAAAAAAATTAGATCTTGATATTCTTTTTTCCTACTATTCATTGAAATTATCTTTTGAGATTCGTAAAGTTATTGCTGAAAAGATAGGTATGCAAGAAAGGAAAGGATATTTTTTACTTGAAAAGATGATAAAAAAATTTGGACTTAAAGTTGAATTTATTGAGGCCCTTAAATTAACAAATGAAAAAAATGCAAAAGATCTTTTACTAAAAAATCTTTATCAAAATAATAAGTTAAATATTCATATAATTAATGCTTTAGAGCCCTGGGGAGGAGAAATCGAACTTAAATTAATTAGAGAAATATTCGATATTTGCGAAACAGATTTTTGGATTGCAGGCCTTAATATTCTCCATTTCAAAGCTCATCAATTAACTGATGAAAAATTATTATATTTTATTGATCAAATAAAAACTTACGATAATTTCAAAATCAACTACAAGATAATCTCTATCTTAAAAAGAAGAGAAAGCGAAATAGTTTGTAAATTGCTCTATAAATATTCTTTAAATAAAGAATTAGGAATCGCTAAATATGCAATATTTTCTTTAGGGAGTATTTGGAATGATAATAGTTTTGAAAAATTATTAAAATTAGAAAATGAAATAAAAGATCCTTCTCTACTTAAATACATAAAAAATCAAAAAGTGATCTCAAATCAATTTCT----AATAAATAAACTATAGAATTATTTTTTTAACTTATCAATGAGATTTATTAAATTACAAGGTTTTGTATTTTCATTAAGTTGATAAGAAATTATATCTTGCCAACCTGTCATCACAGCATCTTTAGATCCAGGCAAAACGAACAAAAACTTACCATTTGCAGACCCCGCAATACACCTACTTTGTAAAGTACTTGTTCCTATTTTTTTAAATGATAAAAATCTAAAAATTTCTCCAAAACCATCAATCTCTTTATCTAACAAAGGTCTAATAGCTTCAGGAGTAACGTCCCTAGCTGTAATTCCTGTCCCACCTGTTGTGATAATCACATCAATATTTGGATCTGAGATCCAATCGCTTATGTATTTTCTAATTAAATAAATATCATCTTTGCAAATTATCTTATCAACGATATTGTGTCCTGCTTTCTCAGCCTCTTGAAGGAGATAATTTCCACTCTCATCATTTTTTGTGTTACGAGTATCAGAAAGAGTAAGCAAAGCTATAGAAACCACTTAAAATTAAACC----ATTAGTTACTAGATCACTATATATGGAAAGTGAAAAATCTAACAAAATCAAGGTAGTTTTATTATCTAGTATCGCTGAAGATCTAGGATGGAATGAAAAATTTCTTACAATTAAAGGCTCTCAAATGAAGGTTTTTTCTGTATGGAAGTTAGTTAATTCTAAATTACCTCAAGATAATATTATCGTTTCTATTAATCAAGAAATTACAGATATGGATGCGAAGATTTATCCGGACGATGAGGTGGCATTTATGCCAATGTTTACCGGTGGATAATTTAAGAATACAATTTAAAATCCTAGAAGAAACTTTTAATCCTTATAAAGAATTCGAACTTTGGGAGAAGGTCAATAAAAATTCAGCAAACTCCCTTTTTATTGGAAGAGTAAGGCCTTTTGATCAATTTGGAAATGATTTAAAGAAACTAGAAATTGTCCATTATAAAGGAATGACCGAAAATTATATTAAAAGATATTTAGTGAACATTTCTGAAAAACAGGTTGATTTAAGTATTTTTCTCTTACACAGGATAGGTTTCATTTACCCTAATGAACCTATTATTTTAATAGCAGTAAGTGCTAATCATAGAGGCATTGCAAATAAATACCTCCAAGAAATACTTGAATTTACAAAATACAAAGTTCCTTTTTGGAAAAAAGAATGGACTTTCAAAGGATCCTCATGGGTAAAAAAGAATACTGACTTAGGGTCTAAATTATAAAAAATTATTTTTTAAAAGTTGTGCCCATAATAAATTTCCTTTTTGACAAAAATCAATTTCAGAAGGTATTTCTATTAATAAATCTGAATTAGATATTGAACTAATCTTTGATGAGGATTGTTCTTCAGAAATATCTGCAATCAATTCGCCTTCTTTATTAACAATAAGTTTTCCTCTAAGCAATTCAGGTCTCCCTTTTCTTCTTTTCAAATCAGAATTCAGCTTAACCTTAATCCTAAGAGGGAATTCAATATTAGTAATCCCTTCAAGTTTCTGAAGCGCCGGCCACACAAGTTGTATAAAAGTAATAGCTGCTGAAACGGGATTCCCCGGTAATCCAAAATAAGGAATTTTTTTATTTATAAATCCAAAAGCAAAGGGTTTTCCTGGCTTTAAAAATAGTTTCCAAAATTTAATCTCTCCTATCTCGTTAATAATATCTTTTAAAAAATCTTTTTTACCCACTGATATCCCACCAACTGAAATAACCACATCATTAAATTCAGAAATATTTCTAAGAGAATTTTTAATATTTTGATAATTATCTTTTTCTATATGAATTTCATTAATTTCAAATCCAAGATTTTTTGCGATTGATTTTATCAAAATACTATTACTTTCCCATATTTCTCCTTTCTTTCTTGCAGTTCCTGATTTGATAAGTTCATCTCCAGTAATTAGTAAACCTAATTTAGAAATTTTACTAACTTTTATAGTTTTTATCCCACAACTTGCTAATTTACTTAAAATCCCAGGTGTAATCTTTACCCCTTTCTTGATTAATATTTCACCTTTAAATACTTGATCATTTTTTTCTCTAATCCAAGAGTTATTAGATGATTTTTCTTTTTTAACAATATACTCATTTCCGTTTAAAAGTTCTAAAGAAACTTGTTCTTGAGGTATCACATAAAAACAATTATTTGGCACAAATGAACCTGTACTAATCGTTACAGCTTCACCTTTTTTAAGAAGGTCATTAAATGGCTTTCCGGGAAAAGAATCTCCGACAATTTTCCATTTATTCCCTT---TAGTTGACTCTCCTACCGCATATCCATCCATAACTGAAGATCTATAACCTGGTATATCTTCCTCAGATAAGATTTCCTCCATAGAAACTTTTCCAAGTGCTTCGTCTAAATTGATCTCTTCCTTATGTAAAATTTCATTATTCACTATTAAAGTATCTATCTCTTCCAAGATTTTTTTAATAGCATCATTTAAATAAAGACCCTGATTATTGATATCAATTCCCATTATTGTTAGTACTTAACTTCTTTTTAATATTCCATTTTTACCACCTTTTTTTTCTAAAAGGCGAATATTATCAATAGTCATAAAAGGATCTAAAGCTTTAAGCATGTCATATAGAGTGAGAAGACCAATTGAAACTGATGTAAGAGCCTCCATCTCAACACCTGTTTTAGAATGAGATTTGCAAAAAGCAATAATTTTAATTGCTTTCATTGATTCACAAATTTCAAAATCAATTGTAATTTTATTCAATGATAAATTATGACAGAGAGGAATAAGTTCTGAGGTTTTTTTTGCACCATTTATTGCAGAAAATCTAGCCGCTCCAAAAATATCACCTTTTTTAATTTTTTCATTTTTTATTTTTTCTAATATTTCTTTATTTAAATTAATGTATCCTTCTGCTAAAGCCTCTCTTTTAGTTTCTACTTTATCTGAAATATCAACTATGTTCATTTCTCCCCTTTCATTAATATGAGTTAAAGATTTATCCATTTCCATTTAGCAATTTATTCAATAATACAAAAAATAAAATTTTTAATAAAGCTAATATCAATTTTTTATACTTAGCATTAATTTATTAATAAAATATCAATTTAATTTTGGATAACAGTCAATCAAATCATTATTTTAATTTCGAGGATGATTTTATTAAAGACTTAAGATGCATTCCTTTGTGTGTAAGAAGGAAACTTGATTTGATTGGAATAAAATTAAAACTTACTCATTGGCAAGATTTTAATTTAATTGAAAAAAATAAGATAGTAGATTGGCCAGATTCAAAAAACGATCTTATTGATTTAAAAACTTTTTTAAAAGAAATTACATCTAATTCAAAATATGGAGAAGCAAAAGAAATAGAAATTTCAATTAATCAACCTTGGCAAAATAAAAATAAAGTTCCTGACCAAGTTGTAAAATCGGCACTAGCAAGGGGAATTAATATTTCAGTTG-AAAAATGGAAAAATTTAAATGAATTAGATAGATTTGCTTTTTGCAAATTAGTTAGACCCAGTCATGAACACAATAATTTAGATAGAGCATTTGATGAGATTCTGAAATAAGATTATTGTCTAGTTTGGAATAATTATTACTGAGCATGCTTTTAATTCCGGTTGTTTTGATATAGGGCATGACTTTTCATGCATCAAAGAGTTTACTTCACACATATTTTTTTGACTAAAACCCCAATGCATTGGTAAAAAAACTGTACCTGCTTTAATTTTGTCAGTAACCTGAACTTTTGCTTGAACTTCCCCTCTTTTGGATTTAATTTTTACTATTTCATCATTTTTGATTTTTAAAGATAAAGCATCTTTAGAATTAATTTCCAATAACGGTTCTGGATTTTTTTTTGTAAGTTTTTGAACTTTAGAAGTTCTTGTCATTGTATGCCATTGACTTAGATATCTTCCAATTGTCAAAATTAGTGGGTACTCATCTGAAGGGGGTTCAGCCAACCCTATAGGATCATCAATACAAAAATTTGCTTTACCAGTCTCAGTTGGGAAATAACCATCTTCATATAATCTTTTTGAAGATGTACTAGGTACGCTGCCTTTAGGATAAGGCCATTGTTGAGGACCATGATTTTTTAATAATTGATATGATAATCCACTCATATCGCATAATCTTTTTGTAGTTGTTTTTAAGAATTCATCATAAACATCCGATGAAGATTTATATTCAAATTGTTTGAAATAGCCTATCTTCTGTCCTAATTCAGCAAATATTTGCCAATCTGGTTTTGAA---TTTTTATTCGATTCTCTGAAAGAGGGGCAAAGGGTTACTCTTCTTTCTGAATTTGTCATTACACCATCTTTTTCGCTCCATTGAGCCGCCGGCAATACTAGATGAGCATATTTAATTGATTCACTTTGTTCATAAGATTCGTTAAGGATAATTAAAGGACATTTTGAAAGTGTTTTTTTTACAAAGTTTAAATTTGGCATGCTAACCAAAGGGTTCGTAGCTGCAATCCACCAAATTTTCACTGTTCCTTTTTTTATAGCTTCTATTTGTTCAAAGGCAGATAGACCCTGTTTTGAAGATATCTTGCCCTTAGGGAACCCCCATATTTTTTCAATTTCATTCCTATCTATTTTATTTTTTACAAACCTATATCCTGGAAGAAGGTGCGATAGTCCACCAGCTTCTCTCCCCCCCATAGCGTTTGGTTGGCCAGTTAAGGAAAAAGGACCAGAACCTTCTTTACCTATTTGGCCGGTCATTAGATGAAGATTTATTAGCCCATTTACTGCTGCTGTACCCTCTTGCCTTTGATTCAAACCCATCGACCAGAGACTTAGAACATTTTTGCTTTCTCCCCATAATTTTGCAATATCAATAATTGTTTGCTCGGAAATATTGCAAATTTCACTTATTTTTTTTAAATCCCATTTTTGTATATGTTTTACAAAATGAAAATAGTTTTCGGTCGACTTCTCAATGAAATTTTGATCAGTTAATTGATTCATATAAAGATAATTCGCAATCCCAATAAATAAAAAAAGATCTGTTCCAGAAGAAATTTGTAAGTAAAAATCTGCTATGGATGAAGTTTCTGTTTCTCTTGGATCAATTACTATTACTTTTAAATTATCATTTACGTTTCTTTTACGTTTCTTAATTCGATCAAAAAGAACTGGATGACATTCTGCAGTATTTGACCCTATTAATAAAATTAAAGAGCAATGATCAATATCTTCATAACAACAAGGTGGGCCATCAGAGCCAAAACTTCTGTTGTATCCAGCTACCGCTGAGCTCATACATAGTCTTGAATTAGCATCAAAATTATTTGTGCCTATTGCTCCCTTGAGAAGCTTCTGGGCTACGTAATAATCTTCAGTATGAAATTGACCTGAGCCATACATAGCTATTGAATCAGCTCCGTAATTTTTTATAGAACTCAGAATATTCTCTTTCAGAATTTCATATGATTCGTCCCAGGAAATTTCTTTAAATTCTTCATTTAAATTTTCCCTATAAAGTGGTTCTTTTAATCTCCCATCTTTTAGAGTCTCACATACTGTTGCTCCTTTTACGCACAATTTACCATGAGTTGAAGGACTATCCCTATCTCCACTTACTAACCATTTATCATCAGAAACCGAAGTTTTAGGCCTCATTTTTAAACCACATCCAACACCGCAATATGGGCATTGACTTCTAGTAAAATTCATAAAATTTCTTTT----ATAAATATTTACATAGTTGTTGGTTAAACGTAATTTTCAGCTTTTTCCCCTTCATAAGCATCAGCGAATGATCCTTGAGGTTCCTTTAAAAAGAAATAACAGAAGAATCCAACTATTAATCCTGCTATACCTAAAACTTGGAAGAACGCACTATTTGAAGCAGCAATTATTTCTGGAGAAGGATCCTTACCTCCACCCATCCATAAAGGTAAAAGGCTATATATATTTAGATAAGTTACCGCACCAACATTTCCATAAGCCCCAACCAATCCAGCTATTTGTCCTGTTACTCTTTTTTTAACTAAGGGAACTAAAGCAAAAGTTGAACCTTCTCCTGATTGAACAAAAAATGAACAAAGCATAGTTAAAAATACAGCCATAAGAATTCCTGCTGATCCAGTAAAAGTTCCAGGTTTTATTAAAGACATCAATAGATATCCAAATCCTAATCCCATAGTTAGGAACCCCATTGTATTTTTTCTATTGCCTGTTCTGTCTGATATCAAACCCCCGGCAGGTCTAGCTATTAAATTCACAAATGCATAACATGATGCAAGAATTCCGGCTATAGCTTTAGGTAAATCAAACGTAAATTCAAAGAAACTAGGAAGCATTGAAACTACTGCTAATTCTGATCCAAAATTTACAATGTAAGTTAATTCCAAAATAGCTACTTGTTTGAATTCATATCTATCTTCTTTAGGATAAATTTTAGTTCCATTTAACAATTCAATATTAGTTCTTATAATTCCCCAAGTTTGGAAAACAAACCAAGCTAAAACTGCGAGTAATGCTATTGGATAAGTAGATGAAGTAAGGAAACCTACTTTTTGAAGTCTCCAACATAGGACTGAAAGAATTGCTGCGAATGGGACATTCATTCCAATTAAACCCCAGAAATCTCTTATAGTCGTTACTTCTAAACCAGCTGTTTTTGCAGGCCTTTGATAAGGTTTTCCTGGAGGTGTATCAGTTACACTGAAGAAATAAATAATTCCATAAACGAAAGAAATAATTCCTGTAAGAGCAATAGCTCCCCTCCAATTAAGTACAGCTCCAGTTGGCAACTCAAAACCTCCTGAAAAAGATAAGAATCCAGCTACGGCAACAAGAGAAAGCGCAGAAAAAGCAGATCCAAAATTTCCCCATCCTCCATATATTCCCTCAGCCAAACCAATTTCTTTGGGAGGGAACCACTCAGATACCATTCTTATTCCGATAACAAAACCTGCTCCTACTATTGATAAAAGCAATCTCGCAATAACAAGTTGATTGAAGTCTTGAGCACCAGCAAATAATAAACATGGGACTACAGAAAATATCAAGATTGTTGAGTAAGTTTTTCTTGGGCCAAATTTATCTAACAACATTCCAATCAAAACTCTTGCAGGGATAGTTAAAGCAACATTACATATTGCTACTGTCCTAATTTGAGCAACAGATAAACCTAAATCTGCTTTAACAGTAGTTGCAAGAGGTGCGAGGTTAAACCAAACAACAAAAGTAAGGAAAAAGGCAAACCAGGTGAGGTGAAGAGTTCTATATCTGCCATTTAAAGACCAAACATCACTTAACATAAAAGTTTTTTTAAA--TTATTTTTTAGCAATTTATATTTC-GATCAATGCATTCATTTGTATTATTTAATACAAAATCTGGATTTTAAGAAATGCATCTTTTTTTTAAAGAC-TAGAATTA-ATA-GTCAGCACTAATAAAA--TCAAAAT-TAAGCAAAATT-AGTAATCTGATTATTGGTATTATTCGATACATAAAATTCTCGTGGGAAAGTATTGCCTAAGTTATGGAAATAAAACATAAAAAATTTAAAGCATTCATTTTGGCTGGTGGCAAGAGTTCAAGGATGGGATTTGATAAAGCACTAATTAAACATCATGACGGCGGAAATTGGCTGACTCACAAAATAAAAATATTAAATAACCTTAATTTAGAGACTTTTGTAATAACAAATTACTCTTCTCATTTTAAAGAAGTTGATAATAGGATTAATGTTGGGTTTATTTCAGATGCCCAACCCTTTGATGGTCCCTTAACTTGTATAGAACAAATTTTTTCATCTTTTAAAAAAACTACTAAAAATATCCTAATAATCCCGATAGATATGCCTAATTTGAATACAAAAATAATTTATTCACTTTTTAAATCATGGGAAGAAAATCAAAATTTTGCTGTAATATCCCATGATGGAATTTTTGCACAACCATTATTCGGAATTTATCCCATCAATAAAGAAAATCATTTTAAATTAAAAAAAAAGTTATCATCTGGGAAGAAAAATTTTCTCGGATGGGTTGATCAAATTCCCCACAAACATTTCTATGCAAACAATGGAGATTTAATTAATATAAATTCCAAGAGAGAATTCTTAAATATGAATAATGGGACTTAAGCAATTGGAGGATAATAGAAAAAGAAAGTTAAAAGTTTTAAGGTTATCTCTTAAACAAAATTGCAATTTTTCGTGCATTTACTGTAAACCTGAGAACAATAGTTTGGATGTTTTAAATATTGAACAATTTAAAAAGTTAATTTTAGTAAGTTGTCGATTAGGGGTAAATTCTTTAAGAATCACTGGAGGAGAACCTTTATTGAGTTCTCAATTAGATGAGCTTCTTTATGAAATTAAATTGCAAAGATTAGAAGAATCAAATCCAATAGCTAATTTACAGGATATTTCTCTAACCACAAATGGATATTTGCTCTCTAAGGAAAAAGCTAATGAGCTTTTTAAAAATGGTTTAGACCGCATAACAGTAAGTTTAGATGCGATTGATCCTGATATTTTTTCAAACATGATTGGAGAGGAAAATAAAATTATTGGCAAAGAAAAATTATTTACTGTCCTTGAAGGAATAGATCATGCAATTAATGCTGGATTTAATCCAAAAGCGGGAAAATTAAAAATAAATGCAGTTATAAAAAAAGAGATTAATGATAATCAAATTTTTGAATTAGTTGATTTTGCAAAAAAAAGATCTATAGAAATTCGTTTCATTGAATATATGGACGTAGGTACATCTAATAATTGGCAGCCATCAGATGTTTTTTTCTCTGAAAGAATTATTAGGCTTTTAAAGAAGAAACATCGATTAAAAGACTACGGAAGAAAGGAGGGACAAACTGCTAATAGATGGTACATGAGTGATTCAAATAGTTTTGTAAGTACAATCTCTTCAATAAGCAGTCCCTTTTGTTCAGATTGTAATAGGTTGAGGATAACTAGCGATGGTTATGCTTATAAATGTCTTTTTTCTAGTGAAGGTATAAATCTAAACCCATGGTTGTCTCTACCAATTAATCTCCATGAACTGGAAAATAAAATCAAGAGCATTTGGGAAGCTAGAGAAGATAACTATAGTGAAGATCGATTTAAAATATTGGAGAAAACAACTGTCAAAAATCAAAAAATGCATCCATCAATGTCATATCTTGGGGGATAA
>AG-402-N17
ATGCAATATTATTTAAATGATAAAAAATTAAATAAGATTGAAAAGCAAAAGGCGGAGAAAGATGGTCTGAAAATTTTTGAAGAGTTAGATGATTATGCTCTTAAAGGGTGGGAAGAGATGGATGAAGTAGATTTGCAAATGCGCTTAAAGTGGTATGGCCTTTTTTGGAGACCAAAAACTCCCGGAAGATTTATGATGAGGCTTAGAGTTCCCAATGGAATTTTAAACTCTAATCAGTTGAGAGTAATCGCGTCAATAGTTGCTAGATACGGAGAAGACGGTTCTGCAGATATAACAACTAGGCAAAATATTCAATTAAGGGGGGTTTTGATAAATGATCTACCAGATATTATTAAAAGACTTAGAGAGGTTGATATTACATCCGTTCAGTCTGGAATGGATAATCCAAGAAATGTTACTGGCAATCCACTAGCGGGAATTGATTCTGAAGAAATTATAGATACGAGAAAATATACTTCTGAATTAGAAAATTACTTAACAAATTCTGGTAATGGAAACCCCGAATTCTCGAATTTACCGAGGAAGTGGAATACTGCAGTTGCAGGAGCAAAAGATAATTTTCTTCTACATAATGATCTTATCTTTCATCCTGTTTTTAAAAATGGAATACTAGGCTTTGGTATCTGGGTAGGAGGAATATTGTCAGCAACTTTGAATGCTTATGCTCTACCTCTAGATGTCTGGGTAGAAGAAAAAGATATATGCAAAATAACTGGAATTATTTGTTCCCTTTGGCGAGATAATGGAGATAGATTTCTAAGAAATAAAGGAAGATTTAGATATTATTTGAACTCTATAGGTATCGAAAAATTTAGAGAACTTGTAGAAGAAAAATTTGGAACTTTGTCGAACGATCCAGGCTCAATTTTCAATGAAAAACAAAGAAGTTTATTTGGGATTAATAAACAAAAACAAAACAATCTTTACTTTGCTGGATTACATATTCCTGTAGGTAGGTTATGTGTAGAAGACATACAAGAAATTGCAAGACTAAGTGAAAAATATGGACAAAGTGAAGTAAGACTAACCGAAGATCAAAATCTAGTTATTGTTGGCCTGAAAGATAATATTTTAGAAGAATTTGGTGATGAAGAAATTTTTAATAAATTCAAATTAAATCCATCCCATTTTTCAGCAAGTACCGTTTCATGTACAGGGAGTAGTTATTGTAGCTTTGCTCTTGCAAATACCAAAGATATAGCAAGGAATATTTCTGAAAAATTAGATAGAGAACTTGAATTATCAGAGGAGGTTAAAATCCATTGGACAGGTTGTCCAAATAATTGTGGACAAGCTCATATGGGTGGTATTGGCATGACCGGTACAAAGGTAAAAAAAGAGGGAGGTGGAACTGAGGATGGATATAATGTCAGTATTGGAGGAAGACAAGATCACATGCAAACCTTAGGTGAAACAGAATTTAAAAAAGTTAGTAAACATGAAATTTATAATTTAATAAAAGAAATTTTAATCAACAAGTTTAATGCAAAGTTAAAAACCTAAAAATATAT-TAATGAGCAAAAGTGAATCTGAAATATTAGAAGTTTTAAATGGATTAGGTTCAAAAAAATTAGATCTTGACATTCTATTTTCCTACTATTCATTGGAATTATCTTTTGAGATTCGTAAAGTTATTGCTGAAAAGATAGGTATGCAAGAAAGGAAAGGATATTTTTTACTTGAAAAGATGATAAAAAAATTTGGCCTTAAAGTTGAATTTATTGAGGCTCTAAAATTAACAAATGAAAAAAATGCAAAAGATCTTTTACTTAAAAATCTTTATCAAAATAATAAGTTAAGTATTCATATAATAAACGCTTTAGAGCCCTGGGGAGCAGAAATCGAACTTGAATTAATTAGAGAAATATTCGATATTTGCGAAATAGAATTTTGGATTGCAGGCCTTAATATTCTCCATTTCAAAGCTCATCAATTAACTGATGAAAAATTATTATATTTTATTGATCAAATAAAAATTTACGATAATTTCAAAATCAACTACAAGATAATCTCTATATTAAAAAGAAGAGAAAGCGAAATAGTTTGTAAATTGCTCTATAAATATTCTTTAAATAAAGAATTAGAAATCGCTAAATATGCAATTTTTTCTTTAGGGAGTATTTGGAATGATAATAGTTTTGAACAATTATCAAAATTAGAAAATGAAATAAAAGATCCTTCTCTAATTAAATGCATAAAAAATCAAAAAGTAATCTCAAATCAATTTCTAATAAATAAATAAACTAGAGAATTATTGTTTTAACTTATCAATGAGATTTATTAAATTACAAGGTTTTGTATTTTCATTAAGTTGATAAGAAATTATATCTTGCCAACCTGTCATCACAGCATCCTTAGATCCAGGCAAAACGAATAAAAACTTACCATTTGCAGACCCCGCAATACACCTACTTTGTAAAGTACTTGTTCCTATCTTTTTAAATGATAAAAATCTAAAAGTTTCCCCAAAACCATCTATTTCTTTATCTAATAAAGGTCTAACAGCTTCAGGAGTAACGTCCCTAGCTGTAATTCCTGTACCACCTGTTGTAATAATCACATCAATATTTGGATCTGAGATCCAATCGCTTATATATTTTCTAATTAAATAAATATCATCTTTGCAAATTATCTTATTAAAGATATTGTGTCCTGATTTCTCAGCCTCTTGAAGTAGATAATTTCCACTCTCATCATTTTTTGTGTTACGAGTATCAGAAACAGTAAGCAAAGCTATAGAAACCACTTAAAATTAAACC----ATTAGTTACTAGATCACTATAGATGGAAAGTGAAAAATCTAACAAAATTAAGGTGGTTTTATTATCTAGTATCGCTGAAGATCTAGGATGGAATGAAAAATTTCTTACAATTGAAGGCTCTCAAATGAAGGTTTTTTCTGTATGGAAATTAATTAATTCTAATTTACCTCAAGATAATATTATCGTTTCTATTAATCAAGAAATTACAGATATGGATGCGAAGATAAATCCAGATGATGAGGTGGCATTTATGCCAATGTTTACCGGTGGATAATTTAAGAATACAATTTAAAATCCTAGAAGAAACTTTTAATCCTTATGAAGAATTCGAACTTTGGGAGAAGGTCAATAAGAATTCAGCAAACTCACTTTTTATTGGAAGAGTAAGGCCTTTTGATCAATTTGGAAATGATTTAAAGAAACTAGAAATTGTTTATTATAAAGGAATGACCGAAAATTATATTAAAAGATATTTAATGAAAATTTCTGAAAAACAGGATGATTTATGTATTTTTCTCTTACACAGGATAGGTTTCATTTACCCAAACGAACCTATTATTTTAATAGCAGTAAGTGCAAATCATAGAGGCATTGCAAATAAATATCTCCAAGAAATACTTGAATTTACAAAATACAAAGTTCCTTTTTGGAAAAAAGAATGGACTTTCAAAGGATCCTCATGGGTAAAAAAGAATACTGAATTAGGCTTTGAATTATAGAAAATTATTTTTTAAAAGTTGTGCCCATAATAAATTTCCTTTTTGACAAAAATCAATTTCAGAAGGTATTTCTATTAATAAATCTGAATTAGATATTGAACTAATCTTTGATGAGGATTGTTCTTCAGAAATATCTGCAATTAATTCACCTTCTTCATTAACGATAAGTTTTCCTCTAAGCAATTCAGGTCTCCCTTTTCTTCTTTTCAAATCAGAATTCAGCTTAACCTTAATCCTAAGGGGGAATTCAATATTAGTAATTCCTTCAAGTTTCTGAAGTGCGGGCCAAACAAGTTGGATAAAAGTAATAGCTGCTGAAACGGGATTCCCAGGTAATCCAAAATAAGGAATTTTTTTGTTTATCAATCCAAAAGCAAATGGTTTTCCTGGCTTTAAAAATAGTTTCCAAAATTTAATCTCTCCTATCTCGTTAATAATATCTTTTAAAAAATCTTTTTTACCCACTGATATCCCACCAACTGAAATAACCACATCATTTAATTCAGAAATATTTCTAAGAGAATTTTTTATATTTTGATAATTATCTTTTTCTATATGAATTTCATTAATTTCAAATCCAAGATTTTTTGCAATTGATTTTATCAAAATACTATTACTTTCCCATATTTCTCCTTTCTTTCTTGCAGTCCCTGATTTGATAAGTTCATCTCCAGTAATTAGTAAACCTAATTTAGAAATTTTACTAACTTTTATAGTTTTTATCCCACAACTTGCTAATTTACTTAAAATCCCAGGTGTAATCTTTACCCCCTTCTTGATTAATATTTCACCTTTAAATACTTGATCATTTTTTTCTCTAATCCAAGAGTTATTAGATGATGTTTCTTTTTTAATAATATACTCATTTCCTTTTAAAAATTCTAAAGAAACTTGTTCTTGAGGTATCACAGAAAAACAATTATCTGGCACAAATGAACCTGTGCTAATAGTTACAGCTTCACCTTTTTTAAGAAGATCATTAAATGGCTTTCCGGGAAAAGACTCTCCGACAATTTTCCATTTATTCCCTT---TAGTTGATTCTCCTAACGCATATCCATCCATAACTGATGATCTATAACCTGGCATATCTTCCTCAGATAAGATTTCCTCCATAGAAACTTTTCCAAGTGCTTCGTCTAAATTGATCTCTTCCTTATGTAAAATTTCATTATTCACTATTAAAGTATCCATCTCTTCCAAGATTTTTTTAATAGCATCGTTTAAATAAAGACCCTGATTATTGATATCAATTCCCATTATTGTGAGTACTTAACTTCTTTTTAATATTCCATTTTTACCACCTTTTTTTTCTAAAAGGCGAATATTATCAATAGTCATAAAAGGATCTAAAGCTTTGAGCATGTCATATAGAGTGAGAAGACCAATTGAAACTGATGTAAGAGCCTCCATCTCAACACCTGTTTTAGAATGAGATTTGCAAAAAGCAATAATTTTAATTGCTTTCATTGATTCACAAATTTCAAAATCAATTGTGATTTTATTCAATGATAAATTATGACAGAGAGGAATAAGTTCTGAGGTTTTTTTTGCACCATTTATTGCAGAAAATCTAGCCGCTGCAAAAATATCACCTTTTTTAATTTTTTCATTTTTTATTTTTTCTAATATTTCATTGTTTAAATTAATATATCCTTCTGCTAAAGCCTCTCTTTTAGTTTCTACTTTATCTGAAATATCAACTATGTTCATTTCTCCCCTTTCATTAATATGAGTTAAAGATTTATCCATTTCCATTTAGCAATTTATTCAATAATACAAAAAATAAAATTTTTAATAAAGCTAATATCAATTTTTTATACTTAGCATTAATTTATTAATAAAATATCAATTTAATTTTGGTTAACAGTCAATCAAATCATTATTTTAATTTCGAGGATGATTTTATTAAAGACTTAAGATGCATTCCTTTATGTGTAAGAAGGAAACTTGATTTAATTGGAATTAAATTAAAACTTACTCATTGGCAAGATTTTAATTTAATTGAAAAAAATAAGATAGTAGATTGGCCAGATTCAAAAAACGACCTTATTGATTTAAAAACTTTTTTAAAAGAAATTACATCTAATTCAAAATATGGAGAAGCAAAAGAAATAGAAATTTCAATTAATCAACCTTGGCAAAATAAAAATAAAGTTCCTGACCAAGTTTTAAAATCAGCACTAGCAAGGGGAATTAATATTTCAGTTG-AAAAATGGAGAAATTTAAACGAATTAGATAGATTTGCTTTTTGCAAATTAGTTAGACCAAGTCATGAACACAACAATTTGGATAGAGCATTTGATGAGATTCTGAAATAAGATTATTGCCTAGTTTGGAACAATTATTACTGAGCATGCTTTTAATTCCGGTTGTTTTGATATCGGGCATGACTTTTCATGCATCAAAGAGTTTACTTCACACATATTTTTTTGACTAAAACCCCAATGCATTGGTAAAAAAACTGTACCTGCTTTAATTTTGTCAGTAATCAGAACTTTTGCTTGAACTTCCCCTCTTTTGGATTTAATTTTTACTATTTCATCATTTTTGATTTTTAAAGATAAAGCATCTTTAGAATTAATTTCCAATAACGGTTCTGGATTCTTTTTTGTAAGTTTTTGGACTTTAGAAGTTCTTGTCATTGTATGCCATTGACTTAGATATCTTCCAATTGTCAAAATTAGTGGGTACTCATCTGAAGGGGGTTCAGCCAACCCAATAGGATCATCAATACAAAAATTTGCTTTGCCAGTCTCAGTTGGGAAATAACCATCTTCATATAATCTTTTTGAAGATGTACTAGGTACGCTGCCTTTAGGATAAGGCCATTGTTGAGGACCATGATTTTTTAATAATTGATATGATAAACCGCTCATATCGCATAATCTTTTTGTAGTAGTTTTTAAAAATTCATCATAAACTTCCGATGAAGATTCATATTCAAATTGTTTGAAATAGCCTATCTTCTGTCCTAATTCAGCAAATATTTGCCAATCTGGTTTTGAA---TTTTTATTCGATTCTCTGAAAGATGGGCAAAGTGTTACTCTTCTTTCTGAATTTGTCATAACACCATCTTTTTCGCTCCATTGAGCTGCTGGCAATACTAGATGAGCATATTTAATTGATTCACTTTGTTCATAAGATTCGTTCAGGATAATTAAAGGACATTTTAAAAGTGTTTTTTTTACAAAGTTTAAATTAGGCATGCTAACCAAAGGGTTCGTAGCTGCAATCCACCAAATTTTCACAGATCCTTTTTTTATAGCTTCTATTTGTTCAAATGCAGATAGACCCTGTTTTGCAGATATCTTTCCCTCAGGGAACCCCCATATTTTTTCAATTTCATTCCTATCTTTTTTATTTTTTACAAACCTATATCCTGGAAGAAGGTGCGATAGTCCTCCTGCTTCTCTCCCACCCATAGCATTTGGTTGGCCAGTTAAGGAAAAAGGACCAGAACCTTCTTTGCCTATATGGCCGGTCATTAAATGAAGATTTATTAGCCCATTTACTGCTGCTGTACCCTCTTGCCTTTGATTCAAACCCATCGACCAAAGACTTAGAACATTTTTGCTTTCTCCCCATAATTTTGCAATATCAATAATTGTTTTCTCGGATATATTGCAAATTTCACTTATTTTTTTTAAATCCCATTTTTGTATATGTTTTACAAAATCAAAATAGCTTTCGGTCGACTTATCAATGAAATTTTGATCAGTTAATTGATTCTTATAAAGATAATTCGCAATCCCAATAAATAAAAATAGATCTGTTCCAGAAGAAATTTGTAAGTAAAAATCTGCTATGGATGAAGTTTCAGTTTCTCTTGGATCAATTACTATTACTTTTAAATTATCATTTACGTTTCTTTTACGTTTTTTAATTCGATCAAAAAGAACGGGATGACATTCTGCAGTATTTGTCCCTATTAATAAAATTAAAGAGCAATGATCAATATCTTCATAACAACAAGGTGGGCCATCAGAGCCAAAACTTCTGTTATATCCAGCTACTGCTGAGCTCATACATAGTCTTGAATTAGCATCAAAATTATTTGTGCCTATTGCTCCCTTGAGAAGCTTTTGGGCTACGTAATAATCTTCAGTATGAAATTGACCTGAGCCATACATAGCTATTGAATCAGGTCCATAATTTTTTATAGAACTCAAAATATTCTCTTTCAGAATTTCGTATGATTCGTCCCAGGAAATTTCTTTAAATTCTTCATTTAAATTTTCCCTATAAAGTGGTTCTTTTAATCTCCCATCTTTTAAGGTCTCACATACTGTTGCTCCTTTTACGCACAATTTACCTTGAGTTGAAGGACTATCCCTATCTCCACTGACTAACCATTTATCCTCAGAAACCGAACTTTTAGGCTTCATTTTTAAACCACAGCCAACACCGCAATATGGGCATTGACTTTTAGTAAAATTCATAAAATTTCTTTT----ATAAATATCTCAATAGTTATTGGTTAAACGTAATTTTCAGCTTTTTCGCCTTCATAAGCATCCGCGAATGATCCTTGAGGTTCCTTTAAAAAGAAATAACAGAAGAATCCAACTATTAATCCTGCTATACCTAAGATTTGGAAGAAGGCACTATTTGAAGCGGCAATTATTTCTGGAGAAGGATCTTTACCTCCACCCATCCATAAAGGTAAAAGGCTATAAATATTTAGATAAGTTACTGCACCAACATTTCCATAAGCCCCAACCAATCCAGCTATTTGTCCTGTTACTCTTTTTTTAACTAGGGGAACTAAAGCAAAAGTTGAACCTTCTCCTGATTGAACAAAAAATGAACAAAGCATAGTTAAAAATACAGCCATAAGAATTCCTGCTGATCCTGTGAAAGTTCCAGGTTTTATTAAAGACATCAATAGATATCCAAACCCTAATCCCATAGTTAGGAATCCCATTGTATTTTTTCTATTGCCTGTTCTGTCAGATATCAATCCTCCGGCAGGTCTAGCTATTAAATTCACAAATGCATAACATGATGCAAGAATTCCGGCTACAGCTTTAGGTAAATCAAATGTAAATTCAAAGAAACTAGGAAGCATTGAAACTACTGCCAATTCTGATCCAAAATTTACAATGTAAGTTAATTCCAAAATAGCTACTTGTTTGAATTCATATCTATCTTCTTTAGGGTAAATTTTAGTTCCATTTAATAATTCAATATTCGTTCTTATAATTCCCCAAGTTTGGAAAATAAACCACGCTAAAACTGCGATTAAGGCTATTGGATAAGTAGATGAAGTAAGGAAACCTACTTTTTGAAGTCTCCAACATAGGACTGAAAGAATTGCTGCGAATGGAACATTCATCCCAATTAAACCCCAAAAATCTCTTATACTCGTTACTTCTAAACCAGCTGTTTTTGCAGGCCTTTGATAAGGTTTTCCTGGAGGTGTATCAGTCACACTAAAGAAATAAATAATTCCATAAACGAAAGAAATAATTCCTGTAAGAGCAATAGCTCCCCTCCAATTAAGTACAGCTCCAGTTGGCAACTCAAACCCTCCTGAAAAAGACAAGAATCCAGCTACGGCAACAAGAGAAAGGGCAGAAAAAGCAGATCCAAAATTTCCCCATCCTCCATATATTCCCTCAGCCAAACCAATTTCTTTGGGAGGGAACCACTCAGATACCATTCTTATTCCGATAACAAAACCTGCTCCTACTATTGACAAAAGCAATCTCGAAATAACAAGTTGATTGAAGTCTTGAGCACTAGCAAATAATAAACATGGGACGACAGAAAATATCAAGATTGTTGAGTAAGTTTTTCTTGGGCCAAATTTATCCAATAACATTCCAATCAAAACTCTTGCAGGGATAGTCAAAGCAACATTACATATTGCTACTGTTCTAATTTGAGCAACAGATAATCCTAAATCTGCTTTAACAGTAGTTGCAAGAGGTGCGAGGTTAAACCAAACAACAAAAGTAAGGAAAAAGGCAAACCAGGTGAGGTGAAGAGTTCTATATCTGCCATTTAAAGACCAAACATCACTTAACATAAAATTTTTTTCGAGATTAATTTTTAAGCAATTTAAATTTC-GATCAATGCATTCATTTGTATTATTTAATACAAAATCTGGTTTTTAAGAAATGCAA-CTTTTTTAAAAGAC-TAGAATGA-ATA-GGCAGCACTAATAAAA--TCAAAAT-TGGGAGAAACT-AGTAATCTAATTATTAGTATTATCCGATACATAAAATACTCGTGGGAAAATATTACCTAAGTTATGGAAATAAAACATAAAAAATTTAAAGCATTCATTTTGTCTGGTGGCAAGAGTTCAAGGATGGGATCTGATAAAGCACTAATTAAACATAATGAAGGAGGAAATTGGCTGACTCACAAAATAAAAATATTAAATAACCTTAATTTAGAGACTTTTGTAATAACAAATTATACTTCTCATTTAAAGGAAGTTGATAAAAGGAATAATGTTGAGTTTATTTCAGATGCCCAACCCTTTGATGGACCCTTAACTTGTATAGAACAAATTTTTTCATCTTTTAAAAAAACTACTAAAAATATCCTAATTATCCCAGTCGATATGCCTAATTTGAATACAAAATTAATTTATTCACTTTTTAAATCATGGGAAGAAAACCAAAATTTTGCAGTAATATCCCATGATGGAATTCTTGCACAACCATTATTCGGAATTTATCCCATCAATGAAGAAAATCATTTTAAATTAAAAAAAAAGTTATCCTCTGGGAAGAAAAATTTTCTCGGATGGGTTGATCAAATTCCCCATAAATATTTCTATGCAAACAATGGAGATTTAATTAATATAAATTCCAAGAGAGAATTCTTAAATATGAATAATGGGATTTAAGCAATTGGAGGATAATAGAAAAAGAAAGTTAAAAGTTTTAAGGTTATCTCTTAAACAAAATTGCAATTTTTCGTGTATTTACTGTAAGCCTGAGAACTATAGTTTGGATGTTTTAAATATTGAACAATTTAAAAAGTTAATTTTAGTCAGTTGTCGATTAGGGGTAAATTCTTTAAGAATCACTGGAGGAGAACCTTTGTTGAGTTCTCAATTAGATGAACTTCTTTATGAAATTAAATCGCAAAGATTAGAAGAATCAAATCCAGTAGCTAATTTACAGGATATTTCTCTAACCACAAATGGATATTTGCTCTCTAAGAAAAAAGCTAATGAGCTTTTTAAAAATGGTTTAGACCGCATAACAGTAAGTTTAGATGCGATTGATCCTGATATTTTTTCAAACATGATTGGAGAGGAAAATAAAATTATTGGCAAAGAAAAATTATTTACTGTCCTTGAAGGAATAGATCATGCAATTAATGCTGGATTTAATCCAAAGGCGGGAAAATTAAAAATAAATGCAGTTATAAAAAAACAGATGAATGATAATCAAATTTTTGAATTAGTTGATTTTGCAAAAAAAAGGTCTATAGAAATTCGTTTCATTGAATATATGGATGTAGGGATATCTAATAATTGGCAGCCATCAGATGTTTTTTTCTCTGAAAGAATTATTAGGCTATTAAAGAAGAAACATCGATTAAAAGAATACGGAAGAAAGGAGGGACAAACTGCTAATAGATGGTACATGAGTGATTCAAATAGTTTTGTAAGTACAATCTCTTCAATAAGTAATCCTTTTTGTTCAGATTGTAATAGATTGAGGATAACTAGCGATGGTTATGCTTATACATGTCTTTTTTCTAATGAAGGTATAAATCTAAACCCATGGTTGTCTCTACCAATTAATCTCCATGAATTGGAAAATAAAATCCAGAGCATTTGGGAAGCTAGAGAAGATAACTATAGTGAAGATCGATTTAAAGTATTAGAGAAAACAACTGACAAAAATCAAAAAATTCATCCATCAATGTCATATCTTGGGGGATAA
>AG-402-A04
ATGCAATATTATTTAAATGATAAAAAATTAAATAAGATTGAAAAGCAAAAGGCGGAGAAAGATGGTCTGAAAATTTTTGAAGAGTTTGATGATTACGCTATTAAAGGGTGGGAAGAGATGGATGAAGTAGATTTGCAAATGCGCTTAAAGTGGTATGGCCTTTTTTGGAGACCAAAAACTCCTGGAAGATTTATGATGAGACTTAGAGTTCCTAATGGAATTTTGAACTCTAATCAGTTGAGAGTAATCGCGTCAATAGTCGCTAGATATGGAGAAGACGGTTCTGCAGATATAACAACTAGGCAAAATATTCAATTAAGGGGGGTTTTGATAAATGACCTACCAGATATTATTAAAAGACTCAGAGAGGTTGATATTACATCCGTTCAGTCTGGAATGGATAATCCAAGAAATGTTACTGGCAATCCACTAGCGGGAATTGATCCTGAAGAAATTATAGATACAAGAAAATATACCTCTGAATTAGAAAATTACTTAACAAATTCTGGTAATGGCAACCCCGAATTCTCGAATTTACCCAGGAAGTGGAATACTGCAGTTGCAGGAGCAAAAGATAATTTTCTTCTACATAATGATCTTATCTTTCATCCTGTTTTTAAAAATGGAATATTAGGCTTTGGTGTCTGGGTAGGAGGAATTTTATCAGCAACTTTGAATGCTTATGCTATACCTCTAGATGTCTGGGTAGAAGAAAAAGATATATGCAAAATAACTGGAATTATTTGTTCCCTTTGGCGAGATAATGGAGATAGATTTCTAAGAAATAAAGGCAGATTTAGATATTATTTGAACTCTATAGGTATCGAAAAATTTAGAGAACTTGTAGAAGAAAAATTTGGAACTTTATCGAACGATCCAGGCTCAATTTTCAACGAAAAACAAAGAAGTTTATTTGGGATTAATAAACAAAAACAGAATAATCTTTACTTTGCTGGATTACACATTCCGGTAGGAAGATTATGTGTAGAAGACATACAAGAAATTGCAAGATTAAGTGAAAAATATGGACAGAGTGAAGTAAGACTAACCGAAGATCAAAATCTTATTATTGTTGGCCTGAAAAATAATATTTTAGAAGAATTTGGTAATGAAGAAATTATTAATAAATTCAAATTAAATCCATCCCATTTTTCAGCGAGTACTGTTTCATGTACAGGGAGTAGTTATTGTAGCTTTGCTCTTGCAAATACCAAAGATATAGCAAGGAATATTTCTGAAAAATTAGATCGAGAACTTGAATTATCAGAGGAGGTGAAAATACATTGGACAGGATGTCCAAATAATTGTGGACAAGCTCATATGGGTGGTATTGGCATGACTGGTACAAAGGTAAAAAAAGAGGGAGGTGGAACTGAGGATGGATATAATGTCAGTATTGGAGGAAGACAAGATCACCTGCAAACTTTAGGTGAAACCGAATTTAAAAAAGTTAGTAAACATGAAATTTATAATTTAATCAAAGAAATTTTAATTAACAAATTTAATGCAAAGTTAAAAACCT-AAAATATAT-TAATGAGCAAAAGTGAATCTGAAATATTAGAAGTTTTAAATGGATTAGGTTCAAAAAAATTAGATCTTGATATTCTTTTTTCCTACTATTCATTGAAATTATCTTTTGAGATTCGCAAAGTTATTGCGGAAAAGATAGGTATGCAAGAAAAGAAAGGCTATTTTTTACTTGAAAAGATGATAAAAAAATTTGGCCTTAAAGTTGAATTTATTGAGGCCCTTAAATTAACAAATGAAAAAGATGCAAAAGATCTTTTACTAAAAAATCTCTATCAAAATAATAAGTTAAATATTCATATAATTAATGCTTTAGAGCCCTGGGGAGGAGAAATCGAACTTACATTAATTAGAGAAATATTCGATATTTGCGAAATAGATTTTTGGATTGCAGGCCTTAATATTCTCCATTTCAAAGCTCATCAATTAACTGATGAAATATTATTATCTTTTATTGATCAAATAAAAATTTACGATGATTTCAAAATCAACTACAAGATAATCTCTATTTTAAAAAGAAGAGAAAGCGAAATAGTTTGTAAATTACTGTATGAATATTCTTTAAATAAAGAATTAGAAATCGCTAAATATGCAATTTTTTCTTTAGGGAGCATTTGGAATGATAATAGTTTTGAACAATTATCAAAATTAGAAAATGAGATAAAAGATCCTTCTCTACTTAAATGTATAAAAAATCAAAAATTGATCTCAAATCAATTTCTAATAAATAAATAAACTAGAGAATTATTTTTTTAACTTATCAATGAGATTTATTAAATTACAAGGTTTTGTATTTTGATTAAGTTGATAAGAAATTATATCTTGCCAACCTGTCATAACAGCATCCTTAGATCCTGGCAAAACGAATAAAAACTTACCATTTGCAGACCCCGCAATACACCTACTTTGTAAAGTACTAGTTCCTATCTTTTTAAATGATAAAAATCTAAAAGTCTCCCCAAAACCATCAATCTCTTTATCTAATAAAGGTCTAATAGCTTCAGGAGTAACGTCCCGAGCTGTAATTCCTGTCCCACCTGTAGTAATAATCACATCAATATTTGGATCTGAGATCCAATCGCTCGTATATTTTCTAATTAAATAAATATCATCTTTGCAAATTATCTTATCAACGACATTGTGTCCTGATCTCTCAGCCTCGTGAAGGAGATAATTTCCACTATCATCATTTTTTGTGTTACGAGTATCAGAAACAGTAAGCAAAGCTATAGAAACCACTTAAAATTAAACC----ATTAGTTACTAGATCACTATAGATGGAAACTAAAAAATCTAACAAAATTAAGGTGGTTTTATTATCTAGTATCGCTGAAGATCTAGGATGGAATGAAAAATTTCTTACAATTGAAGGGTCTCAAATGAAGGTTTTTTCTGTATGGAATTTAATTAATTCTAATTTACCGCAAGATAATATTATCGTTTCTATTAATCAAGAAATTACAGATATGGATGCGATGATTAATCCAGATGATGAGGTGGCATTTATGCCAATGTTTACCGGTGGATAATTTAAGAATAAAATTTAAAATTCTAGAAGAGACTTTTAATCCTTATAAAGAATTCGAACTCTGGGAAAAGGTAAATAAAAATTCAGCAAACTCATTTTTTATTGGGAGAGTAAGGCCCTCTGATCAATTTGGAAATGATTTAAAGAAACTAGAAATTGTTCATTATAAAGGAATGACCGAAAATTATATTAAAAGATATTTAATGAAAATTTCTGAAAAACAGGATGATTTATGTATTTTTCTCTTGCACAGGATAGGTTTCATTTACCCTAACGAGCCTATTATCTTAATAGCAGTAAGTGCTAATCATAGAGGCATTGCAAATAAATATCTCCAAGAAATACTTGAATTTACAAAATACAAAGTTCCTTTTTGGAAAAAAGAATGGACTTTCAAAGGATCCTCATGGGTAAAAAAGAATACTGACTTAGGATTTAAATTATAAAAAATTATTTTTTAAAAGTTGTGCCCATAATAAATTTCCTTTTTGACAAAAATCAATTTCAGAAGGTATTTCTATTAATAAATCTGAATTAGATATTGAACTAATCTTTGATGAGGATTGTTCTTCAGAAATATCTGCAATTAATTCACCTTCTTCATTAACGATAAGTTTTCCTCTAAGCAATTCGGGTCTCCCTTTTCTTCTTTTCAAATCAGAATTCAGCTTAACCTTAATCCTAAGAGGGAATTCAATATTAGTAATTCCTTCAAGTTTCTGAAGTGCGGGCCAAACAAGTTGGATAAAAGTAATAGCTGCTGAAACGGGATTCCCAGGTAATCCAAAATAGGGAATTTTTTTGTTTATCAATCCAAAAGCAAAGGGTTTTCCTGGCTTTAAAAATAGTTTCCAAAATTTAATCTCTCCTAACTCGTTAATAATATCTTTTAAAAAATCTTTTTTACCCACTGATATCCCACCAACTGAAATAATCACATCATTAAATTCAGAAATATTACTAAGAGAATTTTTAATATTTTGATAATTATCTTTTTCTATATGAATTTCATTAATTTCAAATCCAAGATTTTTTGCAATTGATTTTATCAAAATACTATTACTTTCCCATATTTCTCCTTTCTTTCTTGCAGTCCCTGATTTGATAAGTTCATCTCCAGTAATTAGTAAACCTAATTTAGAAATTTTACTAACTTTTATGGTTTTTATCCCACAACTTGCTAATTTACTTAAAATCCCAGGTGTAATCTTTACACCCTTCTTAATTAATATTTCACCTTTAAATACTTGATCATCTTTTTCTCTAATCCAAGAGTTATTAGATGATGTTTCTTTTTTAACAATATACTCATTTCCGTTTAAAAATTCTAAAGAAACTTGTTCTTGAGGTATCACAGAAAAACAATTATCTGGAACAAATGAACCTGTGCTAATAGTTACAGCTTCACCTTTTTTAAGAAGATCATTAAATGGCTTTCCGGGAAAAGACTCTCCTACAATTTTCCATTTATTCCCTT---TAGTTGATTCTCCTAACGCATATCCATCCATAACTGATGATCTATAACCTGGCATATCTTCCTCAGATAAGATTTCCTCCATAGAAACTTTTCCAAGTGCTTCGTCTAAATTGATCTCTTCCTTATGTAAAATTTCATTATTCACTATTAAAGTATCCATCTCTTCCAAGATTTTTTTAATAGCATCGTTTAAATAAAGACCCTGATTATTGATATCAATTCCCATTATTGTGAGTACTTAACTTCTTTTTAATATTCCATTTTTACCACCTTTTTTTTCTAAAAGGCGAATATTATCAATAGTCATAAAAGGATCTAAAGCTTTGAGCATGTCATATAGAGTAAGAAGACCAATTGAAACTGATGTAAGAGCCTCCATCTCAACGCCTGTTTTAGAATGAGATTTGCAAAAAGCAATAATTTTAATTGCTTTCATTGATTCACAAATTTCAAAATCAATTGTGATTTTATCCAATGATAAATTATGACAGAGAGGGATAAGTTCTGAGGTTTTTTTTGCACCATTTATTGCAGAAAATCTAGCCGCTGCAAAAATATCACCTTTTTTAATTTTTTCATTTTTTATTTTTTCTAATATTTCTTTGTTTAAATTAATATATCCTTCTGCTAAAGCCTCTCTTTTAGTTTCAACTTTATCTGAAATATCAACTATGTTCATTTCTCCCCTTTCATTAATATGAGTTAAAGATTTATCCATTTCCATTTAGCAATTTATTCAATAATACAAAAAATAAAATTTTTAATAAAGCTAATATCAATTTTTTATACTTAGCATTAATTTATTAATAAAATATCAATTTAGTTTTGGTTAACAATCAATCAAATCATTACTTTAATTTCGAGGATGATTTTATTAAAGACTTAAGATGCATTCCTTTATGTGTAAGAAGGAAACTTGATTTGATTGGAATAAAATTAAAACTTACTCATTGGCAAGATTTTAATTTAATTGAAAAAAATAAGATAGTAGATTGGCCAGATTCAAAAAACGATCTCATTGATTTAAAAACTTTTTTAAAAGAAATTACATCTAATTCAAAATATGGAGAAGCAAAAGAAATAGAAATTTCAATTAATCAACCTTGGCAAAATAAAAATAAAGTTCCTGACCAAGTTTTAAAATCTGCACTAGCAAGGGGAATTAATATTTCAGTTG-AAAAATGGAGAAATTTAAGCGAATTAGATAGATTTGCTTTTTGCAAATTAGTTAGACCAAGTCATGAACACAACAATTTGGATAGAGCATTTGATGAGATTCTGAAATAAGATTATTGCCTAGTTTGGAACAATTATTACTGAGCATGCTTTTAATTCCGGTTGTTTTGATATCGGGCATGACTTTTCATGCATCAAAGAGTTTACTTCACACATATTTTTTTGACTAAAACCCCAATGCATTGGTAAAAAAACTGTACCTACTTTAATTTTGTCAGTAATCTGAACTTTTGCTTGAACTTCACCTCTTTTGGATTTAATTTTTACTATTTCATCATTTTTGATTTTTAAAGATAAAGCATCTTTAGAATTAATTTCCAATAACGGTTCTGGATTCTTTTTTGTAAGTTTTTGAACTTTAGAAGTTCTTGTCATTGTATGCCATTGACTTAGATATCTTCCAATTGTCAAAATTAGTGGGTACTCATCTGAAGGGGGTTCAGCCAACCCAATAGGATCATCAATACAAAAATTTGCTTTGCCAGTCTCAGTTGGGAAATAACCATCTTCGTATAATCTTTTTGAAGATGTACTAGGTACGCTGCCTTTAGGATAAGGCCATTGTTGAGGACCATGATTTTTTAATAATTGATATGATAATCCGCTCATATCGCATAATCTTTTTGTAGTAGTTTTTAAAAATTCATCATAAACTTCCGATGAAGATTCATATTCAAATTGTTTGAAATAGCCTATCTTCTGTCCTAATTCAGCAAATATTTGCCAATCTGGTTTTGAA---TTTTTATTCGAATCTCTGAAAGATGGGCAAAGGGTTACTCTTCTTTCTGAATTTGTCATAACACCATCTTTTTCGCTCCATTGAGCTGCGGGCAATACTAGATGAGCATATTTAATTGATTCACTTTGTTCATAAGATTCGTTAAGGATAATTAAAGGACATTTTAAAAGTGCTTTTTTTACAAAGTTTAAATTAGGCATGCTCACCAAAGGGTTTGTAGCTGCAATCCACCAAATTTTCACAGATCCTTTTTTTATAGCTTCTATTTGTTCAAATGCAGATAGACCCTGTTTTGCAGATATCTTTCCCTCAGGGAACCCCCATATTTTTTCAATTTCATTCCTATCTATTTTATTTTTTACAAACCTATATCCTGGAAGAAGGTGCGATAGTCCTCCTGCTTCTCTCCCACCCATAGCGTTTGGTTGGCCAGTTAAGGAAAAAGGACCAGAACCTTCTTTGCCTATTTGGCCGGTCATTAAATGAAGATTTATTAGCCCATTTACTGCTGCTGTACCCTCTTGCCTTTGATTCAAACCCATCGACCAAAGACTTAGAACATTTTTGCTTTCTCCCCATAATTTTGCAATATCAATAATTGTTTTCTCGGATATATTGCAAATTTCACTTATTTTTTTTAAATCCCATTTTTGTATATGTTTTACAAAATCAAAATAGCTTTCGGTCGACTTATCAATGAAATTTTGATCAGTTAATTGATTCTTATAAAGATAATTCGCAATCCCAATTAATAAAAATAGATCTGTTCCAGAAGAAATTTGTAAGTAAAAATCTGCTATGGATGAAGTTTCAGTTTCTCTTGGATCAATTACTATTACTTTTAAATTATCATTTACGTTTCTTTTACGTTTTTTAATTCGATCAAAAAGAACGGGATGACATTCTGCAGTATTTGTCCCTATTAATAAAATTAAAGAGCAATGATCAATATCTTCATAACAACAAGGTGGCCCATCAGAGCCAAAACTTCTGTTATATCCAGCTACTGCTGAGCTCATACATAGTCTTGAATTAGCATCAAAATTATTTGTGCCTATTGCTCCCTTGAGAAGTTTTTGGGCTACGTAATAATCTTCAGTATGAAATTGACCTGAGCCATACATAGCTATTGAATCAGGTCCATAATTTTTTATCGAACTCAAAATATTCTCTTTCAGAATGTCGTATGATTCGTCCCAGGAAATTTCTTTAAATTCTTCATTTAAATTTTCCCTATAAAGTGGTTCTTTTAATCTCCCGTCTTTTAAAGTCTCACATACTGTTGCTCCTTTTACGCATAATTTACCTTGAGTTGAAGGACTATCCCTATCTCCACTTACTAACCATTTATCATCAGAAACCGAACTTTTAGGCTTCATTTTTAAACCACAGCCAACACCGCAATATGGGCATTGACTTTTAGTAAAATTCATAAAATTTCTTTT----ATAAATATCTAAATAGTTTTTGGTTAAACGTAATTTTCAGCTTTTTCCCCTTCATAAGCATCAGCGAATGATCCTTGAGGTTCCTTTAAAAAGAAATAACAGAAAAATCCAACTATTAATCCTGCTATACCTAAAACTTGGAAGAAGGCACTATTTGAAGCAGCAATTATTTCTGGAGAAGGATCTTTACCTCCACCCATCCATAAAGGTAAAAGGCTATAAATATTTAGATAAGTTACCGCACCAACATTTCCATAAGCCCCAACTAATCCAGCTATTTGTCCTGTAACTCTTTTTTTAACTAAGGGAACTAAAGCAAAAGTTGAACCTTCTCCTGATTGAACAAAAAATGAACAAAGCATCGTTAAAAATACAGCCATAAGAATTCCTGCTGATCCTGTAAAAGTTCCAGGTTTTATTAAAGACATCAATAGATATCCAAACCCTAATCCCATAGTTAGGAATCCCATTGTATTTTTTCTATTGCCTGTTCTGTCAGATATCAATCCTCCGGCAGGTCTAGCTATTAAATTCACAAATGCATAACATGATGCAAGAATTCCGGCTACAGCTTTAGGTAAATCAAATGTAAATTCAAAGAAACTAGGAAGCATTGAAACTACTGCCAATTCTGATCCAAAATTTACGATGTAAGTTAATTCCAAGATCGCTACTTGTTTGAATTCATATCTATCTTCTTTAGGGTAAATTTTAGTTCCATTTAATAATTCAATATTCGTTCTTATAATTCCCCAAGTTTGGAAAATAAACCAAGCTAAAACTGCGATTAAGGCTATTGGATAAGTAGATGAAGTAAGGAAACCTACTTTTTGAAGTCTCCAACATAGGACTGAAAGAATTGCTGCGAATGGGACATTCATTCCAATTAAACCCCAGAAATCTTTTATACTCGTTACTTCTAAACCAGCTGTTTTTGCAGGCCTTTGATAAGGTTTTCCTGGAGGTGTATCAGTCACACTAAAGAAATAAATAATTCCATAAACGAAAGAAATAATTCCTGTAAGAGCAATAGCTCCCCTCCAATTAAGTACAGCTCCAGTAGGCAACTCAAACCCTCCTGAAAAAGACAAGAATCCAGCTACGGCAACTAGAGAAAGAGCAGAAAAAGCAGATCCAAAATTTCCCCATCCTCCATATATTCCCTCAGCCAAACCAATTTCTTTCGGAGGGAACCACTCAGAGACCATTCTTATTCCGATAACAAAACCTGCTCCTACTATTGATAAAAGCAATCTCGCAATAACAAGTTGATTAAAGTCTTGAGCACTAGCAAATAATAAACATGGCACTACAGAAAATATCAAAATTGTTGAGTAAGTTTTTCTTGGGCCGAATTTATCCAATAACATTCCAATCAAAACTCTTGCAGGGATAGTCAAAGCGACATTACATATTGCTACTGTTCTAATTTGAGCAACAGATAAACCTAAATCGGCTTTAACAGTAGTTGCAAGAGGTGCGAGGTTAAACCAAACAACAAAAGTAAGGAAAAAGGCAAACCAGGTTAGGTGGAGAGTTCTATATCTGCCATTTAAAGACCAAACGTCACTTAACATGAAAA-TTTTTCGAGATAAATTTTTTAGCAATTTATATTTT-GATCAATCCATTCATTTGTATTATTTAATACAAAAACTAGTTTTTAAGAAATGCAA-CTTTTTTAAATGGC-TAGAATTA-ATA-GTCAGCACTAATAAAA--TCAAAAT-TGGGGAAAATT-AGCAATCTGATTATTGGTATTATCCGATACATAAAGTACTCGTGGAAAAATATTGCCTAAGTTATGGAAATAAAACTTAAAAAATTTAAAGCATTCATTTTGGCTGGTGGCAAGAGTTCAAGGATGGGATCTGATAAAGCACTAATTAAACATCATGAGGGAGGAAATTGGCTGACTCATAAAATAAAAATATTAAATAACCTTAATTTAGAAACTTTTGTAATAACAAATTATACTTCTCATTTAAAAGAAGTTGATAAAAGCAATAATGTTGAGTTTATTTCAGATGCCCAACCCTTTGATGGACCATTAACTTGCATAGAACAAATTTTTTCATCTTTTAAAAAAACTACTAAAAATATCCTAATTGTCCCAGTCGATATGCCTAATTTGAATACAAAATTAATTTATTCACTTTTTAAATCATGGGAAAAAAATCAAAATTTTGCGTTAATATCTCATGATGGAATTTTTACACAACCATTATTCGGAATTTATCCGATCAATGAAGAAAATCATTTTAAATTAAAAAAAAAGTTATCCTCTGGGAAGAAAAATTTTCTCGGATGGGTTGATCAAATTCCCCATAAATATTTCTATGCAAAAAATGGAGATTTAATTAATATAAATTCCAAGAGAGAATTCTTAAATATGAATAATGGGATTTAAGCAATTGGAGGATAATAGAAAAAGAAAGTTAAAAGTTTTAAGGTTATCTCTTAAACAAAATTGCAATTTTTCGTGTATTTACTGTAAGCCTGAGAACTATAGTTTGGATGTTTTAAATATTGAACAATTTAAAAAGTTAATTTTAGTCAGTTGCCGATTAGGGGTAAATTCTTTAAGAATCACTGGAGGAGAACCTTTATTGAGTTCTCAATTAGATGAACTTCTTTATGAAATTAAATCGCAAAGATTAGAAGAATCAAATCCAGTAGCTAATTTACAGGATATTTCTCTAACCACAAATGGATATTTGCTCTCTAAGAAAAAAGCTAATGAGCTTTTAAAAAATGGTTTAGACCGCATAACAGTAAGTTTAGATGCGATTGATCCTGATATTTTTTCAAACATGATTGGAGAGGAAAATAAAATTATTGGCAAAGAAAAATTATTTACTGTCCTTGAAGGAATAGATCATGCAATTAATGCTGGATTTAATCCAAAGGCGGGGAAATTAAAAATAAATTCAGTTATAAAAAAAGAGATTAATGAAAATCAAATTTTTGAATTAGTTGATTTTGCAAAAAAAAGGTCTATAGAAATTCGTTTCATTGAGTATATGGACGTAGGTATATCTAATAATTGGCAGCCATCAGATGTTTTTTTCTCTGAAAGAATTATTAGGCTATTAAAGAAGAAATATCGATTAAAAGACTACGGAAGAAAGGAGGGACAAACTGCTAATAGATGGTACATGAGTGATTCAAATAGTTTTGTAAGTACAATCTCTTCAATAAGTAATCCTTTTTGTTCAGACTGTAATAGATTGAGGATAACTAGCGATGGTTATGCTTATACATGTCTTTTTTCTAATGAAGGTATAAATCTAAACCCATGGTTGTCTCTACCAATTAATCTCCATGAATTGGAAAATAAAATCAAGAGCATTTGGGAAGCTAGAGAAGATAACTATAGTGAAGATCGATTTAAAGTATTAGAGAAAAAAACTGACAAAAATCAAAAAATTCATCCATCAATGTCATATCTTGGGGGATAA
>AG-355-K10
ATGCAATATTATTTAAATGATAAAAAATTAAATAAGATTGAAAAGCAAAAGGCGGAGAAAGATGGTCTGAAAATTTTTGAAGAATTAGATGATTATGCTCTTAAAGGGTGGGAAGAGATGGATGAAGTAGATTTGCAAATGCGCTTAAAGTGGTATGGCCTTTTTTGGAGACCAAAAACTCCTGGAAGATTTATGATGAGGCTTAGAGTTCCCAATGGAATTTTAAACTCTAATCAGTTGAGAGTAATTGCTTCAATAGTTGCTAGATACGGAGAAGACGGTTCTGCAGATATAACAACTAGGCAAAATATTCAATTAAGGGGAGTTTTGATAAATGATCTACCAGATATTATTAAAAGACTTAGAGAGGTTAATATTACATCCGTTCAGTCTGGAATGGATAATCCAAGGAATGTTACTGGCAATCCACTAGCGGGAATTGATCCTCAAGAAATTATAGATACAAGAAAATATACTTCTGAATTAGAAAATTACTTAACAAATTCTGGTAATGGCAACCCCGAATTTTCGAATTTACCAAGGAAGTGGAATACTGCAGTTGCAGGAGCAAAAGATAATTTTCTTCTACATAATGATCTTATCTTTCATCCTGTTTTTAAAAATAAAATATTAGGCTTTGGTGTCTGGGTAGGAGGAATTTTATCAGCAACTTTGAATGCTTATGCTATACCTCTAGATGTCTGGGTAGAAGAAAAAGATATATGCAAAATAACTGGAATTATTTGTTCCCTTTGGCGAGATAATGGGGATAGATTTCTAAGAAATAAAGGAAGATTTAGATATTATTTGAACTCTATAGGTATCGAAAAATTTAGAGAACTTGTGGAAGAAAAATTTGGAACTTTATCGAACGATCCAGGCTCAATTTTCAACCAAAAACAAAGAAGTTTATTTGGGATTAATAAACAAAAACAGAATAATCTTTACTTTGCTGGATTACACATTCCGGTAGGAAGATTATGTGTTGAAGACATACAAGAAATTGCAAGATTAAGTGAAAAATATGGACAGAGTGAAGTAAGACTAACCGAAGATCAAAATCTAATTATTGTTGGCCTGAAAGATAATATTTTAGAAGAATTTGGTAATGAAGAAATTATTAATAAATTCAAATTAAATCCATCCCATTTTTCAGCGAGTACTGTTTCATGTACAGGGAGTAGTTATTGTAGCTTTGCTCTTGCAAATACCAAAGATATAGCAAGGAATATTTCTGAAAAATTAGATCGAGAACTTGAATTATCAGAGGAGGTTAAAATCCATTGGACAGGTTGTCCAAATAATTGTGGACAAGCTCATATGGGTGGTATTGGCATGACTGGTACAAAGGTAAAAAAAGAGGGAGGAGGAACTGAGGATGGATATAATGTCAGTATTGGAGGAAGACAAGATCACCTGCAAACATTAGGTGAAACCGAATTTAAAAAAGTTAGTAAACATGAAATTTATAATTTAATCAAAGAAATTTTAATCAACAAGTTTAATGCAAAGTTAAAAACCT-AAAATATTT-TAATGAGCAAAAGTGAATCTGAAATATTAGAAGTTTTAAATGGATTAGGTTCAAAAAAATTAGATCTTGATATTCTTTTTTCCTACTATTCATTGAAATTATCTTTTGAGATTCGCAAAGTTATTGCGGAAAAAATAGGTATGCAAAAAAGGAAAGGCTATTTTTTACTTGAAAAGATGATAAAAAAATTTGGCCTTAAAGTTGAATTTATTGAGGCTCTTAAATTAACAAATGAAAAAGATGCAAAAGATCTTTTACTAAAAAATCTTTATCAAAATAATAAGTTAAATATTCACATAATTAATGCTTTAGAGCCCTGGGGAGGAGAAATCGAACTTACATTAATTAGAGAAATATTCGATATTTGCAAAATAGATTTTTGGATTGCAGGTCTTAATATTCTTCATTTCAAAGCTCATCAATTAACTGATCAAATATTATTATCTTTTATTGATCAAATAAAAATTTACGATGATTTCAAAATCAACTACAAGATAATCTCTATTTTAAAAAGAAGAGAAAGCGAAATAGTTTGTAAATTACTCTATAAATATTCTTTAAATAAAGAATTAGAAATCGCTAAATATGCAATTTTTTCTTTAGGGAGCATTTGGAATGATAATAGTTTTGAACAATTATCAAAATTAGAAAATGAGATAAAAGATCCTTCTCTACTTAAATGCATAAAAAATCAAAAATCGATCTCAAATCAATTTCTAATAAATAAATAAACTAGAGAATTATTTTTTTAACTTATCAATGAGATTTATTAAATTACAAGGTTTTGTGTTTTCATTAAGTTGATAAGAAATTATTTCTTGCCAACCTGTCATAACAGCATCTTTAGATCCTGGCAAAACGAATAAAAACTTACCATTTGCAGACCCCGCAATACACCTACTTTGTAAAGTACTAGTCCCTATCTTTTTAAATGACAAAAATCTAAAAGTCTCCCCAAAACCATCAATCTCTTTATCTAATAAAGGTCTAATAGCTTCAGGAGTAACGTCCCTAGCTGTAATTCCTGTACCACCTGTAGTAATAATCACATCAATATTTGGATCTGAGATCCAATCGCTTGTATATTTTCTAATTAAATAAATATCATCTTTGCAAATTATCTTATCAACGACATTGTGTCCTGATCTCTCAGCCTCGTGAAGGAGATAATTTCCACTCTCATCATTTTTTGTGTTACGAGAATCAGAAACAGTAAGCAAAGCTATAGAAACCACTTAAAATTAAACC----ATTAGTTACTAGATCACTATAGATGGAAACTGAAAAATCTAACAAAATCAAGGTGGTTTTATTATCTAGTATCGCTGAAGATCTAGGATGGAATGAAAAATTTCTTACAATTGAAGGGTCTCAAATGAAGGTTTTTTCTGTATGGAATTTAATTAATTCTAATTTACCGCAAGATAATATTATCGTTTCTATTAATCAAGAAATTACAGATATGGATGCGATAATTAATCCGGATGATGAGGTGGCATTTATGCCAATGTTTACCGGTGGATAATTTAAGAATAAAATTTAAAATCCTAGAAGAAACTTTTAATCCTTATAAAGAATTCGAACTTTGGGAAAAAGTAAATAAAAATTCAGCAAACTCATTTTTTATTGGGAGAGTAAGGCCCTTTGATCAATTTGGAAATGATTTAAAGAAACTAGAAATTGTTCATTATAAAGGAATGACCGAAAATTATATTAAAAAATATTTAGTAAAAATTTCTGAAAAACAGGATGATTTATGTCTTTTTTTCTTGCACAGGATAGGTTTCATTTACCCTAACGAGCCTATTATTTTAATAGCAGTAAGTGCTAATCATAGAGGCATTGCAAATAAATATCTCCAAGAAATACTTGAATTTACAAAATACAAAGTTCCTTTTTGGAAAAAAGAATGGACTTTCAAAGGATCCTCATGGGTAAAAAAGAATACTGACTTAGGCTTTGAATTATAAAAAATTATTTTTTAAAAGTTGTGCCCATAATAAATTTCCTTTTTGACAAAAATCAATTTCAGAGGGTATTTCTATTAATAAATCTGAATTAGATATTGAACTAATCTTTGATGAGGATTGTTCTCCAGAAATATCTGCGATTAATTCACCTTCTTCATTAACGATAAGTTTTCCTCTAAGCAATTCAGGTCTCCCTTTTCTTCTTTTCAAATCAGAATTCAGCTTAACCTTAATCCTAAGAGGGAATTCAACATTAGTAATTCCTTCAAGTTTCTGAAGTGCGGGCCAAACAAGTTGGATAAAAGTAATAGCTGCTGAAACGGGATTCCCAGGTAATCCAAAATAAGGAATTTTTTTGTTTATCAATCCAAAAGCAAAGGGTTTTCCTGGCTTTAAAAATAGTTTCCAAAATTTAATCTCTCCTATCTCGTTAATAATATCTTTTAAAAAATCTTTTTTACCCACTGATATCCCACCAACTGAAATAACCACATCATTAAATTCAGAAATATTTCTAAGAGAATTTTTAATATTTTGATAATTATCTTTTTCTATATGAATTTCATTAATTTCAAATCCAAGATTTTTTGCAATTGATTTTATCAAAATACTATTACTTTCCCATATTTCTCCCTTCTTTCTTGCAGTTCCTGATTTGATAAGTTCATCTCCAGTAATTAGTAAACCTAATTTAGAAATTTTACTAACTTTTATAGTTTTTATTCCACAACTTGCTAATTTACTTAAAATCCCAGGTGTAATCTTTACCCCCTTCTTGATTAATATTTCACCTTTAAATACTTGATCATTTTTTTCTCTAATCCAAGGGTTATTAGATGATGTTTCTTTTTTAAGAATATACTCATTGCCGTTTAAAAATTCTAAAGAAACTTGTTCTTGAGGTATCACAGAAAAACAATTATCTGGCACAAATGAACCTGTGCTAATAGTTACAGCTTCACCTTTTTTAAGAAGATCATTAAATGGCTTTCCGGGAAAAGACTCTCCGACAATTTTCCATTTATTCCCTT---TAATTGATTCTCCTAACGCATATCCATCCATAACTGATGATCTATAACCTGGTATATCTTCCTCAGATAAGATTTCCTCCATAGAAACTTTTCCAAGTGCTTCTTCTAAATTGATCTCTTCCTTATGTAAAATTTCATTATTCACTATTAAAGTATCCATCTCTTCCAAGATTTTTTTAATAGCATCGTTTAAATAAAGACCCTGATTATTGATATTAATTCCCATTATTATGAGTACTTAACTTCTTTTTAATATTCCATTTTTACCACCTTTTTTTTCTAAAAGGCGAATATTATCAATAGTCATAAAAGGATCTAAAGCTTTGAGCATGTCATATAGAGTGAGAAGACCAATTGAAACTGATGTAAGAGCCTCCATCTCAACACCTGTTTTAGAATGAGATTTGCAAAAAGCAATAATTTTAATTGCTTTCATTGATTCACAAATTTCAAAATCTATTGTGATTTTATTCAATGATAAATTATGACAGAGAGGAATAAGTTCTGAGGTTTTTTTTGCACCATTTATTGCAGAAAATCTAGCCGCTGCAAAAATATCACCTTTTTTAATTTTTTCATTTTTTATTTTTTCTAATATTTCTTTGTTTAGATTAATATATCCTTCTGCTAAAGCCTCTCTTTTAGTTTCTACTTTATCTGAAATATCAACTATGTTCATTTCTCCCCTTTCATTAATATGAGTTAAAGATTTATCCATTTACATTTAGCAATTTATTCAATAATACAAAAAATAAAATTTTTAATAAAGCTAATATCAATTTTTTATACTTAGCATTAATTTATTATTAAAAAAACAATTTAATTTTGGTTAAAAGTCAATCAAATCATTATTTTAATTTCGAGGATGATTTTATTAAAGACTTAAGATGCATTCCTTTATGTGTAAGAAGGAAACTTGATTTAATTGGAATAAAATTAAAACTTACTCATTGGCAAGATTTTAATTTAATTGAAAAAAATAAGATAGTTGATTGGCCAGATTCAAAAAACGATCTCATTGATTTAAAAACTTTTTTAAAAGAAATTACATCTAATTCAAAATATGGAGAAGCAAAAGAAATAGAAATTTCAATTAATCAACCTTGGCAAAATAAAAATAAAGTTCCTGACCAAGTTTTAAAATCGGCACTAGCAAGGGGAATTAATATTTCAGTTG-AAAAATGGAGAAATTTAAACGAATTAGATAGATTTGCTTTTTGCAAATTAGTTAGACCAAGTCATGAACACAACAATTTGGATAGAGCATTTGATGAGATTCTGAAATAAGATTATTGACTAGTTTGGAACAATTATTACTGAGCATGCTTTTAATTCCGGTTGTTTTGATATCGGGCATGACTTTTCATGCATCAAAGAGTTTACTTCACACATATTTTTTTGACTAAAACCCCAATGCATTGGTAAAAAAACTGTACCTGCTTTAATTTTGTCAGTAATCTGAACTTTTGCTTGAACTTCCCCTCTTTTAGATTTAATTTTTACTATTTCATCATTTTTGATTTTTAAAGATAAAGCATCTTTAGAATTAATTTCCAATAACGGTTCAGGATTCTTTTTTGTAAGTTTTTGAACTTTAGAAGTTCTTGTCATTGTATGCCATTGACTTAGATATCTTCCAATTGTCAAAATTAGTGGGAACTCATCTGAAGGGGGTTCAGCCAACCCAATAGGATCATCAATACAAAAATTTGCTTTGCCAGTCTCAGTTGGGAAATAACCATCTTCATATAATCTTTTTGAAGATGTACTGGGTACGCTGCCTTTAGGATAAGGCCATTGTTGAGGACCATGATTTTTTAATAATTGATATGATAATCCGCTCATATCGCATAATCTTTTTGTAGTAGTTTTTAAAAATTCATCATAAACTTCCGATGAAGATTCATATTCAAATTGTTTGAAATAGCCTATCTTCTGTCCTAATTCAGCAAATATTTGCCAATCTGGTTTTGAA---TTTTTATTCGATTCTCTGAAAGATGGGCAAAGGGTTACTCTTCTTTCTGAATTTGTCATAACTCCATCTTTTTCGCTCCATTGAGCTGCGGGCAATACTAGATGAGCATATTTAATTGATTCACTTTGTTCATAAGATTCGTTGAGGATAATTAAAGGACATTTTAAAAGTGCTTTTTTTACAAAGTTTAAATTAGGCATGCTAACCAAAGGGTTCGTAGCTGCAATCCACCAAATTTTCACAGATCCTTTTTTTATAGCTTCTATTTGTTCAAATGCAGATAGACCCTGTTTTGCAGATATCTTTCCCTCAGGGAACCCCCATATTTTTTCAATTTCATTCCTATCTATTTTATTTTTTACAAACCTATATCCTGGAAGAAGGTGCGATAGTCCTCCTGCTTCTCTCCCACCCATAGCGTTTGGTTGGCCAGTTAAGGAAAAAGGACCAGAACCTTCTTTGCCTATTTGGCCGGTCATTAAATGAAGATTTATTAGCCCATTTACTGCTGCTGTGCCCTCTTGCCTTTGATTCAAACCCATCGACCAAAGACTTAGAACATTTTTGCTTTCTCCCCATAATTTTGCAATTTCAATAATTGTTTTCTCGGATATATTGCAAATTTCACTTATTTTTTTTAAATCCCATTTTTGTATATGTTTTACAAAATCAAAATAGTTTTCGGTCGACTTATCAATGAAATTTTGATCAGTTAATTGATTCTTATAAAGATAATTCGCAATCCCAATAAATAAAAATAGATCTGTTCCAGAAGAAATTTGTAAGTAAAAATCTGCTATGGATGAAGTTTCAGTTTCTCTTGGATCAATTACTATTACTTTTAAATCATCATTTACATATCTTTTACGTTTTTTAATTCGATCAAAAAGAACGGGATGACATTCTGCAGTATTTGTCCCTATTAATAAAATTAAAGAGCAATGATCAATATCTTCATAACAACAAGGTGGGCCATCAGAGCCAAAACTTCTGTTATATCCAGCTACTGCTGAGCTCATACATAGTCTTGAATTAGCATCAAAATTATTTGTGCCTATTGCTCCCTTGAGAAGCTTTTGGGCTACGTAATAATCTTCAGTATGAAATTGACCTGAGCCATACATAGCTATTGAATCAGGTCCATAATTTTTTATAGAACTCAAAATATTCTCTTTAAGAATTTCGTATGATTCGTCCCAGGAAATTTCTTTAAATTCTTCATTTAAATTTTCCCTATAAAGTGGTTCTTTTAATCTCCCGTCTTTTAAAGTCTCACATACTGTTGCTCCTTTTACGCACAATTTACCTTGAGTTGAAGGACTATCCCTATCTCCACTTACTAACCATTTATCCTCAGAAGCCGAACTTTTAGGCTTCATTTTTAAACCACAGCCAACACCGCAATATGGGCATTGGCTTTTAGTAAAATTCATAAAATTTCTTTT----ATAAATATCTAAATAGTTATTGGTTAAACATAATTTTCAGCTTTTTCGCCTTCATAAGCATCCGCGAATGATCCTTGAGGTTCCTTTAAAAAGAAATAACAGAATAATCCAACTATTAATCCTGCTATACCTAAAACTTGGAAGAAAGCACTATTTGAAGCAGCAATTATTTCCGGAGAAGGATCTTTACCTCCACCCATCCATAAAGGTAAAAGGCTATAAATATTTAAATAAGTTACCGCACCAACATTTCCATAAGCCCCAACTAATCCAGCTATTTGTCCTGTTACTCTTTTTTTAACTAAGGGTACTAAAGCAAAAGTTGAACCCTCTCCAGATTGTACAAAAAATGAACAAAGCATCGTTAAAAATACAGCCATAAGAATTCCTGCTGATCCTGTAAAAGTTCCAGGTTTTATTAAAGACATCAATAGATATCCAAACCCTAATCCCATAGTTAGGAATCCCATTGTATTTTTTCTATTGCCTGTTCTGTCAGATATCAATCCCCCGGCAGGTCTAGCTATTAAATTTACAAATGCATAACATGATGCAAGAATTCCGGCTACAGCTTTAGGTAAATCAAATGTAAATTCAAAGAAACTAGGAAGCATTGAAACTACTGCCAATTCTGATCCAAAATTTACGATGTAAGTTAATTCCAAAATCGCTACTTGTTTGAATTCATATCTATCTTCTTTAGGATAAATTTTAGTTCCATTTAATAATTCAATATTCGTTCTTATAATTCCCCAAGTTTGGAAAATAAACCAAGCTAAAACTGCGATTAAGGCTATTGGATAAGTAGATGAAGTAAGGAAACCTACTTTTTGAAGTCTCCAACATAGGACTGAAAGAATTGCTGCGAATGGGACATTCATTCCAATTAAACCCCAGAAATCTCTTATACTCGTTACTTCTAAACCAGCTGTTTTTGCAGGCCTTTGATAAGGTTTTCCTGGAGGTGTATCAGTCACACTAAAGAAATAAATAATTCCATAAACGAAAGAAATAATTCCTGTAAGAGCAATAGCTCCCCTCCAATTAAGTACAGCTCCAGTAGGTAACTCAAACCCTCCTGAAAAAGACAAGAATCCAGCTACGGCAACAAGAGAAAGAGCAGAAAAAGCAGATCCAAAATTTCCCCATCCTCCATATATTCCCTCAGCCAAACCAATTTCTTTCGGAGGGAACCACTCAGAGACCATTCTTATTCCGATAACAAAACCTGCTCCTACTATTGACAAAAGCAATCTCGCAATAACAAGTTGATTGAAGTCTTGAGCACTAGCAAATAATAAACATGGCACGACAGAAAATATCAAAATTGTTGAGTAAGTTTTTCTTGGGCCAAATTTATCCAATAACATTCCAATCAAAACTCTTGCAGGAATAGTCAAAGCGACATTACATATTGCTACTGTTCTAATTTGAGCAACAGATAAACCTAAATCAGCTTTAACAGTAGTTGCAAGAGGTGCGAGGTTAAACCAAACAACAAAAGTAAGGAAAAAGGCAAACCAGGTGAGGTGAAGAGTTCTATATCTGCCATTTAAAGACCAAACGTCACTTAACATGAAAA--TTTTCGAGATTGATTTTTAAGCAATTTATATTTC-TATCAATGCATTCTTTTGTATTCTTTAATACGAAATCTAGTTTTTAAGAAATGCAA-CTTTTTTAAAAGGC-TAGAATTA-ATA-GTCAGCACTAATAAAA--TCAAAAT-TGGGAAAAATT-AGTAATCTGATTATTAGTATTAACCGATACATAAAATACTCGTGG-AAAATATTGCCTAAGTTATGGAAATAAAACTTAAAAAATTTAAAGCATTCATTTTGGCTGGCGGCAAGAGTTCAAGGATGGGATCTGATAAAGCACTAATTAAACATCATGAAGGAGGAAATTGGCTGACTCACAAAATAAAAATATTAAATAACCTTAATTTAGAGACTTTTGTGATAACAAATTATACTTCTCATTTAAAGGAAGTTGATAAAAACAATAATGTTGAGTTTATTTCAGATGCCCAACCCTTTGATGGACCATTAACTTGTATAGAACAAATTTTTTCATCTTTTAAAAAAACTACTAAAAATATCCTAATTGTCCCAGTCGATATGCCTAATTTGAATACAAAATTAATTTATTCACTTTTTAAATCATGGGAAGAAAATCAAAATTTTGCGTTAATATCCCATGATGGAATTTTTGCACAACCATTATTCGGAATTTATCCCATCAATGAAGAAAATCATTTTAAATTAAAAAAAAAGTTATCCTCTGGGAAGAAAAATTTTCTCGGATGGGTTGATCAAATTCCCCATAAATATTTCTATGCAAAAAATGGAGATTTAATTAATATAAATTCCAAGAGAGAATTCTTAAATATGAATAATGAGATTTAAGCAATTGGAGGATAATAGAAAAAGAAAGTTAAAAGTTTTAAGGTTATCTCTTAAACAAAATTGCAATTTTTCGTGTATTTACTGTAAGCCTGAGAACTATAGTTTGGATGTTTTAAATATTGAACAATTTAAAAAGTTAATTTTAGTCAGTTGTCGATTAGGGGTAAATTCTTTAAGAATCACTGGAGGAGAACCTTTATTGAGTTCTCAATTAGATGAACTTCTTTATGAAATTAAATCGCAAAGATTAGAAGAATCAAATCCAGTAGCTAATTTACAGGATATTTCTCTAACCACAAATGGATATTTGCTCTCTAAGAAAAAAGCTAATGAGCTTTTTAAAAATGGTTTAGACCGCATAACAGTAAGTTTAGATGCGATTGATCCTGATATTTTTTCAAACATGATTGGAGAGGAAAATAAAATTATTGGTAAAGAAAAATTATTTACTGTCCTTGAAGGAATAGATCATGCAATTAATGCTGGATTTAATCCAAAGGCGGGGAAATTAAAAATAAATGCAGTTATAAAAAAAGAGATTAATGACAATCAAATTTTTGAATTAGTTGATTTTGCAAAAAAAAGGTCTATAGAAATTCGTTTCATTGAGTATATGGACGTAGGGATATCTAATAATTGGCAGCCATCAGATGTTTTTTTCTCTGAAAGAATTATTAGGCTATTAAAGAAGAAACATCGATTAAAAGACTACGGAAGAAAGGAGGGACAAACTGCTAATAGATGGTACATGAGTGATTCAAATAGTTTTGTAAGTACAATCTCTTCAATAAGTAATCCTTTTTGTTCAGACTGTAATAGATTGAGGATAACTAGCGATGGTTATGCTTATACATGTCTTTTTTCTAATGAAGGTATAAATCTAAACCCATGGTTGTCTCTACCAATTAATCTCCATGAATTGGAAAATAAAATCAAGAGCATTTGGGAAGCTAGAGAAGATAACTATAGTGAAGATCGATTTAAAGTAATAGAGAAAACAACTGACAAAAATCAAAAAATTCATCCATCAATGTCATATCTTGGGGGATAA
>AG-347-I04
ATGCAATATTATTTAAATGATAAAAAATTAAATAAGATTGAAAAGCAAAAGGCGGAGAAAGATGGTCTGAAAATTTTTGAAGAGTTAGATGATTACGCTCTTAAAGGGTGGGAAGAGATGGATGAAGTAGATTTGCAAATGCGCTTAAAGTGGTATGGCCTTTTTTGGAGACCAAAAACTCCTGGAAGATTTATGATGAGGCTTAGAGTTCCCAATGGAATTCTGAACTCTTATCAGTTGAGAGTAATCGCGTCAATAGTCGCTAGATATGGAGAAGACGGTTCTGCTGATATAACAACTAGGCAAAATATTCAATTAAGGGGGGTTTTGATAAATGATCTACCAGATATTATTAAAAGACTCAGAGAGGTTGATATTACCTCCGTTCAGTCTGGAATGGATAATCCAAGGAATGTTACTGGCAATCCACTAGCGGGAATTGATCCTGAAGAAATTATAGATACAAGAAAATATACTTCTGAATTAGAAAATTACTTAACAAATTCTGGTAATGGCAACCCCGAATTCTCGAATTTACCAAGAAAGTGGAATACTGCAGTTGCAGGAGCAAAAGATAATTTTCTTCTACATAATGATCTTATCTTTCATCCTGTTTTTAAAAATGGAATACTAGGCTTTGGTGTCTGGGTAGGAGGAATTTTATCCGCCACTTTGAACGCTTATGCTATACCTCTAGATGTCTGGGTAGAAGAAAAAGATATATGCAAAATAACTGGGATTATTTGTTCCCTTTGGCGAGATAATGGAGATAGATTTCTAAGAAATAAAGGAAGATTTAGATATTATTTGAACTCTATAGGTATCGAAAAATTTAGAAAAATTGTAGAAGAAAAATTTGGAACTTTATCGAACGATCCAGGCTCAATTTTCAACGAAAAACAAAGAAGTTTATTTGGAATTAATAAACAAAAACAGAATAATCTTTACTTTGCTGGATTACATATTCCGGTAGGAAGATTATGCGTAGAAGATATACAAGAAATTGCAAGATTAAGTGAAAAATATGGACAGAGTGAAGTAAGACTAACCGAAGATCAAAATCTAATTATTGTTGGCCTGAAAGGTAATATTTTAGAAGAATTTGGTAATGAAGAAATTATTAATAAATTCAAATTAAATCCATCCCATTTTTCAGCGAGTACTGTTTCATGTACAGGAAGTAGTTATTGTAGCTTTGCTCTTGCAAATACCAAAGATATAGCAAGGAATATTTCTGAAAAATTAGATCGAGAACTTGAATTATCAGAGGAGATTAAAATCCATTGGACAGGATGTCCAAATAATTGTGGACAAGCTCATATGGGTGGTATTGGAATGACTGGTACAAAGGTAAAAAAAGAGGGAGGTGGAACTGAGGATGGATATAATGTCAGTATTGGAGGAAGGCAAGATCACCTGCAAACTTTAGGTGAAACCGAATTTAAAAAAGTTAGTAAACATGAAATTTATAATTTAATCAAAGAAATTTTAATCAATAAGTTTAATGCAAAGTTAAAAACCT-AAAATATAT-TAATGAGCAAAAGTGAATCTGAAATATTAGAAGTTTTAAATGGATTAGGTTCAAAAAAATTAGATCTTGATATTCTATTTTCCTACTATTCATTGGAATTATCTTTTGAGATTCGTAAAGTTATAGCGGAAAAAATAGGAATGCAAGAAAGGAAAGGATATTTTTTACTTGAAAAGATGATAAAAAAATTTGGCCTTAAAGTTGAATTTATTGAGGCCCTTAAATTAACAAATGAAAAAAATGCAAAAGATCTTTTATTAAAAAATCTTTATCAAAATAATAATTTAAATATTCATATAATTAATGCTTTAGAGCCCTGGGGAGGAGAAATTGAACTTAAATTAATCAGAGAAATATTCGATATTTGCGAAATAGACTTTTGGATTGCAGGTCTTAATATTCTTCATTTCAAAGCTCATCAATTAACTGATGAAATATTATTATCTTTTATTGATCAAATAAAAATTTACGATGATTTCAAAATCAACTACAAAATAATCTCTATCTTAAAAAGAAGAGAAAGCGAAATAGTTTGTAAATTGCTTTATAAATATTCTTTAAATAAAGAATTAGAAATCGCTAAATATGCAATTTTTTCTTTAGGGAGCATTTGGAATGATAACAGTTTCGAACAATTATCAAAATTAGAAAATGAGATAAAAGATTCTTCTCTACTTAAATGCATAAAAAATCAAAAATTGATCTCAAATCAATTTCTAATAAATAGATAAACTAGAGAATTATTTTTTTAACTTATCAATGAGATTTATTAAATTACAAGGTTTTGTATTTTGATTAAGTTGATAAGAAATTATATCTTGCCAACCTGTCATCACAGCATCCTTCGATCCAGGCAAAACAAATAAAAACTTACCATTTGCAGACCCTGCAATACACCTACTTTGTAAAGTACTAGTTCCTATCTTTTTAAATGATAAAAATCTAAAAGTCTCCCCAAAACCATCAATCTCTTTATCTAATAAAGGTCTAATAGCTTCAGGAGTAACGTCCCTAGCGGTAATTCCTGTACCACCTGTTGTAATAATCACATCAATATTTGGATCTGAGATCCAATCGCTTGTATATTTTCTGATTAAATAAATATCATCTTTGCAAATTATCTTATCAACGATATTGTGTCCTGATCTCTCAGCCTCGTGAAGGAGATAATTTCCACTATCATCATTTTTTGTGTTACGAGTATCAGAAACAGTAAGCAAAGCTATAGAAACCACTTAAAATTAAACC----ATTAGTTACTAGATCACTATAGATGGAAAGTGAAAAATCTAACAAAATTAAGGTGGTTTTATTATCTAGTATCGCTGAAGATCTAGGATGGAGTGAAAAGTTCCTTACAATTGAAGGGTCTCAAATGAAGGTTTTTTCTATATGGAATTTAATTAATACTAATTTACCGCAAGATAATATTATCGTTTCTATTAATCAAGAAATTACAGATATGGATGCGATGATTAATCCTGATGATGAGGTGGCATTTATGCCAATGTTTACCGGTGGATAATTTAAGAATAAAATTTAAAATCCTGGAAGAGACTTTTAATCCTTATAAAGAATTTGAACTTTGGGAAAAGGTAAATAAAAATTCAGCAAACTCATTTTTTATTGGGAGAGTAAGGCCCTTTGATCAATTTGGAAATGATTTAAAGAAACTAGAAATTGTTCATTATAAAGGAATGACGGAAAATTATATTAAAAGATATTTAATGAAAATTTCTGAAAAACAGGATAATTTATGTATTTTCCTCTTGCACAGGATAGGTTTCATATACCCTAACGAGCCTATTATTTTAATAGCAGTAAGTGCTAATCATAGAGGCATTGCAAATAAATATCTCCAAGAAATACTTGAATTTACAAAATACAAAGTTCCTTTTTGGAAAAAAGAATGGACTTTCAAAGGATCCTCATGGGTAAAAAAGAATACTGACTTAGACTTTGAATTATAAAAAATTATTTTTTAAAAGTTGTGCCCATAATAAATTTCCTTTTTGACAAAAATCAATTTCAGAAGGTATTTCTATTAATAAATCTGAATTAGATATTGAACTAATCTTTGATGAGGATTGTTCTTCAGAAATATCAGCAATTAATTCACCTTCTTCATTAACGATAAGTTTTCCTCTAAGCAATTCAGGTCTCCCTTTGCTTCTTTTCAAATCAGAATTCAGCTTAACCTTAATCCTAAGAGGGAATTCAATATTAGTAATTCCTTCAAGTTTCTGAAGTGCGGGCCAAACAAGTTGGATAAAAGTAATAGCTGCTGAAACGGGATTCCCAGGTAATCCAAAATAAGGAATTTTTTTGTTTATCAATCCAAAAGCAAAGGGTTTTCCTGGCTTTAAAAATAGTTTCCAAAATTTAATCTCTCCTATCTCGTTAATAATATCTTTTAAAAAATCTTTTTTACCCACTGATATCCCACCAACTGAAATAACCACATCATTAGATTCAGAAATATTTCTAAGAGAATTTTTAATATTTTGATAATTATCTTTTTCTATATGAATTTCATTAATTTCAAATCCAAGATTTTTTGCAATTGATTTTATCAAAATACTATTACTTTCCCATATTTCTCCTTTCTTTCTTGCAGTTCCTGATTTGATAAGTTCATCTCCAGTAATTAGTAAACCTAATTTAGAAATTTTGCTAACTTTTATAGTTTTTATCCCACAACTTGCTAATTTACTTAAAATCCCAGGTGTAATCTTTACCCCCTTCTTGATTAATATTTCACCTTTAAATACTTGATCATTTTTTTCTCTAATCCAAGAGTTATTAGATGATGTTTCTTTTTTAACAATATACTCATTTCCGTTTAAAAATTCTAAAGAAACTTGTTCTTGAGGTATCACAAAAAAACAATTATCTGGCACAAATGCACCTGTGCTAATAGTTACAGCTTCACCTTTTTTAAGAAGATCATTAAATGGCTTTCCGGGAAAAGACTCTCCTACAATTTTCCATTTATTCCCTT---TAGTTGATTCTCCTAACGCATATCCATCCATAACCGATGATCTATAACCTGGCATATCTTCCTCAGATAAGATTTCCTCCATAGAAACTTTTCCAAGTGCTTCGTCTAAATTGATCTCTTCCTTATGTAAAATTTCATTATTCACTATTAAAGTATCCATCTCTTCCAAGATTTTTTTAATAGCATCGTTTAAATAAAGACCCTGATAATTGATATCAATTCCCATTATTGTGAGTACTTAACTTCTTTTTAATATTCCTTTTTTACCACCTTTTTTTTCTAAAAGGCGAATATTATCAATAGTCATAAAAGGATCTAAAGCTTTGAGCATGTCATATAGAGTGAGAAGGCCAATTGAAACTGATGTAAGAGCCTCCATCTCAACACCTGTTTTAGAATGAGATTTGCAAAAAGCAATAATTTTAATTGCTTTCATTGATTCACAAATTTCAAAATTAATTGTGATTTTATTCAATGATAAATTATGACAGAGCGGAATAAGTTCTGAGGTTTTTTTTGCACCATTTATTGCAGAAAATCTAGCCGCTGCAAAAATATCACCTTTTTTAATTTTTTGATTTTTTATTTTTTCTAATATTTCTTTGTTTAAATTAATATATCCTTCTGCTAAAGCCTCTCTTTTAGTTTCTACTTTATCTGAAATATCAACTATGTTCATTTCTCCCCTTTCATTAATATGAGTTAAAGATTTATCCATTTTCATTTAGCAATTTATTCAATAATACAAAAAATAAAATTTTTAATAAAGCTAATATCAATTTTTTATACTTAGCATTAATTTATAAATAAAATATCAATTTAATTTTGGTTAACAGTCAATCAAATCATTATTTTAATTTCGAGGATGATTTTATTAAAGACTTAAGATGCATTCCTTTATGTGTAAGAAGGAAACTTGATTTAATTGGAATAAAATTAAAACTTACTCATTGGCAAGATTTTAATTTAATTGATAAAAATAAGATAGTAGATTGGCCAGATTCAAAAAACGATCTCATTGATTTAAAAACTTTTTTAAAAGAAATTACATCTAATTCAAAATATGGAGAAGCAAAAGAAATAGAAATTTCAATTAATCAACCTTGGCAAAATAAAAGTAAAGTTCCTGACCAAGTTTTAAAATCGGCACTTGCAAGGGGAATTAATATTTCAGTTG-AAAAATGGAGAAATTTAAACGAATTAGATAGATTTGCTTTTTGCAAATTAGTTAGACCAAGTCATGAACACAACAATTTGGATAGAGCATTTGATGAGATTCTGAAATAAGATTATTGCCTAGTTAGGAACAATTATTACTGAACATGCTTTTAATTCCGGTTGTTTTGATATCGGGCATGACTTTTCATGCATCAAAGAATTTACTTCACACATATTTTTTTGACTAAAACCCCAATGCATTGGTAAAAAAACTGTACCAACTTTAATTTTGTCAGTAATCTGAACTTTTGCTTGAACTTCCCCTCTTTTGGATTTAATTTTTACTATTTCATCATTTTTGATTTTTAAAGATAAAGCATCTTTAGAGTTAATTTCCAATAATGGTTCTGGATTCTTTTTTGTAAGTTTTTGAACTTTAGAAGTTCTTGTCATTGTATGCCATTGACTTAGATATCTTCCAATTGTCAAAATTAGTGGGTACTCATCTGAAGGGGGTTCAGCCAACCCTATAGGATCATCAATACAAAAATTTGCTTTGCCAGTCTCAGTTGGGAAAGAACCATCTTCATATAATCTTTTTGAAGATGTACTAGGTAAGCTGCCTTTAGGATAAGGCCATTGTTGAGGACCATGATTTTTTAATAATTGATATGATAATCCGCTCATATCGCATAATCTTTTTGTAGTAGTTTTTAAAAATTCATCATAAACTTCCGATGAAGATTCATATTCAAATTGTTTGAAATAGCCTATCTTCTGTCCTAATTCAGCAAATATTTGCCAATCTGGTTTTGAA---TTTTTATTCGATTCTCTGAAAGATGGGCAAAGGGTTACTCTTCTTTCTGAATTTGTCATAACACCATCTTTTTCGCTCCATTGAGCTGCGGGCAATACTAGATGAGCATATTTAATTGATTCACTTTGTTCATAAGATTCGTTGAGGATAATTAAAGGACATTTTAAAAGTGCTTTTTTTACAAAGTTTAAATTAGGCATGCTAACCAAAGGGTTCGTAGCTGCAATCCACCAAATTTTCACAGATCCTTTTTTTATAGCTTCTATTTGTTCAAATGCAGATAGACCCTGTTTTGCAGATATCTTTCCCTCAGAGAACCCCCATATTTTTTCAATTTCATTCCTATCTATTTTATTTTTTACAAACCTATATCCTGGAAGAAGGTGCGATAGTCCTCCTGCTTCTCTCCCACCCATAGCGTTTGGTTGGCCAGTTAAGGAAAAAGGACCAGAACCTTCTTTGCCTATTTGGCCGGTCATTAAATGAAGATTTATTAGCCCATTTACTGCTGCTGTACCCTCTTGCCTTTGATTTAAACCCATTGACCAAAGACTTAGAACATTTTTGCTTTCTCCCCATAATTTTGCAATATTAATAATTGTTTTCTCGGATATATTGCAAATTTCACTTATTTTTTTTAAATCCCATTTTTGTATATGTTTTACAAAATCAAAATAGCTTTCGGTCGACTTATCAATGAAATTTTGATCAGTTAATTGATTCTTATAAAGATAATTCGCAATCCCAATAAATAAAAATAGATCTGTTCCAGAAGAAATTTGTAAGTAAAAATCTGCTATGGATGAAGTTTCAGTTTCTCTTGGATCAATTACTATTACTTTTAAATTATCATTTACATTTCTTTTACGTTTTTTAATTCGATCAAAAAGAACGGGATGACATTCTGCAGTATTTGTCCCTATTAATAAAATTAAAGAGCAATGATCAATATCTTCATAACAACATGGTGGGCCATCAGAGCCAAAACTTCTGTTATAACCAGCCACTGCTGAGCTCATACATAGTCTTGAATTAGCATCAAAATTATTTGTGCCTATTGCTCCCTTGAGAAGCTTTTGGGCTACGTAATAATCTTCAGTATGAAATTGACCTGAACCATACATAGCGATTGAATCAGGTCCGTAATTTTTTATAGATCTCAAAATGTTCTCTTTCAGAATTTCGTAGGATTCATCCCAGGAAATTTCTTTAAATTCTTCATTTAAATTTTCCCTATAAAGAGGTTCTCTTAATCTCCCGTCTTTTAAAGTCTCACATACTGTTGCTCCTTTTACGCACAATTTACCTTGAGTTGAAGGACTATCCCTATCTCCACTTACTAACCATTTATCATCAGAAACCGAACTTTTAGGCTTCATTTTTAAACCACAGCCAACACCGCAATATGGGCATTGACTTTTAGTAAAATTCATAAAATTTCTTTT----ATAAATATCTAAATATTTATTCGTTAAACATAATTTTCAGCTTTTTCGCCTTCATAAGCATCCGCGAATGATCCTTGAGGTTCCTTTAAAAAGAAATAACAGAAGAATCCAACTATTAATCCTGCTATACCTAAAACTTGGAAGAAGGCACTATTTGAAGCAGCAATTATTTCTGGAGAAGGATCTTTACCTCCACCCATCCATAAAGGTAAAAGGCTATAAATATTTAAATAAGTTACCGCACCAACATTTCCATAAGCCCCAACCAATCCAGCTATTTGTCCTGTTACTCTTTTTTTAACTAAGGGTACTAAAGCAAAAGTTGAACCTTCACCAGATTGTACAAAAAATGAACAAAGCATCGTTAAAAATACAGCCATAAGAATTCCTGCTGATCCTGTAAAAGTTCCAGGTTTTATTAAAGACATTAATAGATATCCAAAACCTAATCCCATAGTTAGGAATCCCATTGTATTTTTTCTATTGCCTGTTCTGTCAGATATCAATCCTCCGGCAGGTCTAGCTATTAAATTCACAAATGCATAACATGATGCAAGAATTCCGGCTACAGCTTTAGGTAAATCAAATGTAAATTCAAAGAAACTAGGAAGCATTGAAACTACTGCCAATTCTGATCCAAAATTTACGATATAAGTTAATTCCAAGATTGCTACTTGTTTGAATTCATATCTATCTTCTTTAGGGTAAATTTTAGTTCCATTTAATAATTCAATATTAGTTCTTATAATTCCCCAAGTTTGGAAAATAAACCAAGCTAAAACTGCGATTAAAGCTATTGGATAAGTAGATGAAGTAAGGAAACCTACTTTTTGAAGTCTCCAACATAGGACTGAAAGAATTGCTGCGAATGGGACATTCATTCCAATTAAACCCCAGAAATCTCTTATACTCGTTACTTCTAAACCAGCTGTTTTTGCAGGCCTTTGATAAGGTTTTCCTGGAGGAGTATCAGTCACACTAAAGAAATAAATAATTCCATAGACGAAAGAAATAATTCCTGTAAGAGCAATAGCTCCCCTCCAATTAAGTACAGCTCCAGTAGGCAACTCAAACCCTCCTGAAAAAGACAAGAATCCAGCTACGGCAACAAGAGAAAGAGCAGAAAAAGCAGATCCAAAATTTCCCCATCCTCCATATATTCCCTCAGCCAAACCAATTTCTTTGGGAGGGAACCACTCAGAGACCATTCTTATTCCGATAACAAAACCTGCTCCTACTATTGATAAAAGCAATCTCGCAATAACAAGTTGATTGAAGTCTTGAGCACTAGCAAATAATAAACATGGCACGACAGAAAATATCAAAATTGTTGAGTAAGTTTTTCTTGGACCAAATTTATCCAATAACATTCCAATCAAAACTCTTGCAGGGATAGTCAAAGCAACATTACATATTGCTACTGTTCTAATTTGAGCAACAGATAAACCTAAATCGGCTTTAACAGTAGTTGCAAGAGGTGCGAGGTTAAACCAAACAACAAAAGTAAGGAAAAAGGCAAACCAGGTGAGGTGAAGAGTTCTATATCTGCCATTTAAAGACCAAACGTCACTTAACATGAAAA-TTTTTCGAGATTATTTTTTAAGCAATTTATATTTC-TGTATATGCATTCATTTGTATTATTTAATACGAAATCTAGTTTTTAAGAAATGCAA-CATTTTTAAAAGGC-TAGAATTA-ATA-GCCAGCACTAGTAAAA--TCAAAAT-TGAGGAAAATT-AGTAATCTGATTATTGGTATTATCCGATACACGAAGTACTCGTGGAAAAATATTGCCTAAGTTATGGAAATAAAACTTAAAAAATTTAAAGCATTCATTTTGGCCGGCGGCAAGAGTTCAAGGATGGGATCTGATAAAGCACTAATTAAACATCATGAAGGAGGAAATTGGCTGACTCACAAAATAAAAATATTAAATAACCTTAATTTAGAGACTTATGTAATAACAAACTATGCTTCTCATTTTAAGGAAGTTGATAAAAGGATTAATGTTGAGTTTATTTTAGATGCCCAACCCTTTGATGGACCATTAACTTGTATAGAACAAATTTTTTCATCTTTTAAAAAAACTACTAAAAATATCCTAATTGTCCCAGTCGATATGCCTAATTTGAATACAAAATTAATTTATTCACTTTTTAAATCATGGGAAGAAAATCAAAATTTTGCGTTAATATCCCACGATGGAATTTTTGCACAACCATTATTTGGAATTTATCCCATCAATGAAGAAAACCATTTTAAATTAAAAAAAAAGTTATCCTCTAGGAAAAAAAATTTTCTAGGATGGGTTGATCAAATTCCCCATGAATATTTCTATGCAAAAAATGGAGATTTAATTAATATAAATTCCAAGAGAGATTTCTTAAATATGAATAATGGGATTTAAGCAATTGGAGGATAATAGAAAAAGAAAGTTAAAAGTTTTAAGGTTATCTCTTAAACAAAATTGCAATTTTTCGTGTATTTACTGTAAGCCTGAGAACTATAGTTTGGATGTTCTAAATATTGAACAATTTAAAAAGTTAATTTTTGTCAGTTGTCGATTAGGGGTAAATTCTTTAAGAATCACTGGAGGAGAACCTTTATTGAGTTCTCAATTAGATGAACTTCTTTATGAAATTAAATCGCAAAGATTAGAAGAATCAAATCCAGTAGCTAATATACAGGATATTTCTCTAACCACAAATGGATATTTGCTCTCTAAGAAAAAAGCTAATGAGCTTTTTAAAAATGGTTTAGACCGCATAACAGTAAGTTTAGATGCGATTAATCCTGATATTTTTTCAAACATGATTGGAGAGGACAATAAAATTATTGGCAAAGAAAAATTATTTACTGTCCTTGAAGGAATAGATCATGCAATTAATGCTGGATTTAATCCAAAGGCGGGGAAATTAAAAATAAATGCAGTTATAAAAAAAGAGATTAATGATAATCAAATTTTTGAATTAGTTGATTTTGCCAAAAAAAGGTCTATAGAAATTCGTTTCATTGAGTATATGGACGTAGGGATATCTAATAATTGGAAGCCATCAGATGTTTTTTTCTCTGAAAGAATTATTAGGCTATTAAAGAAGAAACATCGATTAACAGACTACGGAAGAAAGGAGGGGAAAACTGCTAATAGATGGTACATGAGTGATTCAAATAGTTTTGTTAGTACAATCTCTTCAATAAGTAATCCTTTTTGTTCAGACTGTAATAGATTGAGGATAACTAGCGATGGTTATGCTTATACATGTCTTTTTTCTAATGAAGGTATAAATCTAAACCCATGGTTGACTCTACCAATTAATCTCCATGAATTGGAAAATAAAATTAAGAGCATTTGGGAAGCTAGAGAAGATAACTATAGTGAAGATCGATTTAAAGTATTAGAGAAAACAACTAACAAAAATCAAAAAATTCATCCATCAATGTCATATCTTGGGGGATAA
>AG-347-L20
ATGCAATATTATTTAAATGATAAAAAATTAAATAAGATTGAAAAGCAAAAGGCGGAGAAAGATGGTCTGAAAATTTTTGAAGAATTAGACGATTATGCTCTTAAAGGGTGGGAAGAGATGGATGAAGTAGATTTGCAAATGCGCTTAAAGTGGTATGGCCTTTTTTGGAGACCAAAAACTCCTGGAAGATTTATGATGAGGCTTAGAGTTCCCAATGGAATTTTAAACTCTAATCAGTTGAGAGTAATCGCTTCAATAGTTGCTAGATACGGAGAAGACGGTTCTGCAGATATAACAACTAGGCAAAATATTCAATTAAGGGGGGTTTTGATAAATGATCTGCCAGATATTATTAAAAGACTTAGAGAGGTTGATATTACATCCGTTCAGTCTGGAATGGATAACCCAAGGAATGTTACTGGCAATCCACTAGCGGGAATTGATCCTGCAGAAATTATAGATACAAGAAAATATACTTCTGAATTAGAAAATTACTTAACAAATTCTGGTAATGGCAACCCCGAATTCTCGAATTTACCAAGGAAGTGGAATACTGCAGTTGCAGGAGCAAAAGATAATTTTCTTCTACACAATGATCTTATCTTTCATCCTGTTTTTAAAAATGGAATATTAGGCTTTGGTGTCTGGGTAGGAGGAATTTTATCAGCAACTTTGAATGCTTATGCTATACCTCTAGATGTCTGGGTAGAAGAAAAAGATATATGCAAAATAACTGGAATTATTTGTTCCCTTTGGCGAGATAATGGGGATAGATTTCTAAGAAATAAGGGAAGATTTAGATATTATTTGAACTCTATAGGTATCGAAAAATTTAGAGAACTTGTAGAAGAAAAATTTGGAACTTTATCGAACGATCCAGGCTCAATTTTCAACGAAAAACAAAGAAGTTTATTTGGTATTAATAAACAAAAACAGAATAATCTTTACTTTGCTGGATTACATGTTCCGGTAGGAAGATTATGTGTAGAAGACATACAAGAAATTGCAAGATTAAGTGAAAAATATGGACAGAGTGAAGTAAGACTAACCGAAGATCAAAATCTAATTATTGTTGGCCTGAAAGATAATATTTTAGAAGAATTTGGTAATGAAGAAATTATTAATAAATTCAAATTAAATCCATCCCATTTTTCAGCGAGTACTGTTTCATGTACAGGGAGTAGTTATTGTAGCTTTGCTCTTGCAAATACCAAAGATATAGCAAGGAATATTTCTGAAAAATTAGATCGAGAACTTGAATTATCAGAGGAGGTTAAAATCCATTGGACAGGTTGTCCAAATAATTGTGGACAAGCTCATATGGGTGGTATTGGCATGACTGGTACAAAGGTAAAAAAAGAGGGAGGAGGAACTGAGGATGGATATAATGTCAGTATTGGAGGAAGACAAGATCACCTGCAAACATTAGGTGAAACCGAATTTAAAAAAGTTAGTAAACATGAAATTTATAATTTAATCAAAGAAATTTTAATCAACAAGTTTAATGCAAAGTTAAAAACCT-AAAATATAT-TAATGAGCAAAAGTGAATCTGAAATATTAGAAGTTTTAAATGGATTAGGTTCAAAAAAATTAGATCTTGATATTCTTTTTTCCTACTATTCATTGAAATTATCTTTTGAGATTCGCAAAGTTATTTCGGAAAAAATAGGAATGCAAGAAAGAAAAGGCTATTTTTTACTTGAAAAGATGATAAAAAAATTTGGCCTTAAAGTTGAATTTATTGAGGCCCTTAAATTAACAAATGAAAAAGATGCAAAAGATCTTTTACTAAAAAATCTTTATCAAAATAATAAGTTAAATATTCACATAATTAATGCTTTAGAGCCCTGGGGAGGAGAAATCGAACTTACATTAATAAGAGAAATATTCGATATTTGCGAAATAGATTTTTGGATTGCAGGTCTTAATATTCTTCATTTCAAAGCTCATCAATTAACTGATCAAATATTATTATCTTTTATTGATCAAATAAAAATTTACGATGATTTCAAAATCAACTACAAGATAATCTCTATTTTAAAAAGAAGAGAAAGCGAAATAGTTTGTAAATTACTTTATAAATATTCTTTAAATAAAGAATTAGAAATCGCTAAATATGCAATTTTTTCTTTAGGGAGCATTTGGAATGATAATAGTTTTGAACAATTATCAAAATTAGAAAATGAGATAAAAGATCCTTCTCTACTTAAATGCATAAAAAATCAAAAATTGATCTCAAATCAATTTCTAATAAATAAATAAACTAGAGAATTATTTTTTTAACTTATCAATGAGATTTATTAAATTACAAGGTTTTGTATTTTGATTAAGTTGATAAGAAATTATATCTTGCCAACCTGTCATAACAGCATCCTTAGATCCTGGCAAAACGAATAAAAATTTACCATTTGCAGACCCCGCAATACACCTACTTTGTAAAGTACTAGTTCCTATCTTTTTAAATGATAAAAATCTAAAAGTCTCCCCAAAACCATCAATCTCTTTATCTAATAAAGGTCTAATAGCTTCAGGAGTAACGTCCCTAGCTGTAATTCCTGTACCACCTGTAGTTATAATCACATCAATATTTGGATCTGAGATCCAATCGCTTGTATATTTTCTAATTAAATAAATATCATCTTTGCAAATTATCTTATCAACGACATTGTGTCCTGATCTCTCGGCCTCGTTAAGGAGATAATTTCCACTCTCATCATTTTTTGTGTTACGAGTATCAGAAACAGTAAGCAAAGCTATAGAAACCACTTAAAATTAAACC----ATTAGTTACTAGATCACTATAGATGGAAAGTGAAAAATCTAACAAAATTAAGGTGGTTTTATTATCTAGTGTCGCTGAAGATCTAGGATGGAATGAAAAATTTCTTACAATTGAAGGGTCTCAAATGAAGGTTTTTTCTGTATGGAATTTAATTAATTCTAATTTACCGCAAGATAATATTATCGTTTCTATTAATCAAGAAATTACAGATATGGATGCGATGATTAATCCGGATGATGAGGTGGCATTTATGCCAATGTTTACCGGTGGATAATTTAAGAATAAAATTTAAAATCCTAGAAGAGACTTTTAACCCTTATAAAGAATTCGAACTTTGGGAAAAGGTAAATAAAAATTCAGCAAACTCATTTTTTATTGGGAGAGTAAGGCCCTTTGATCAATTTGGAAATGATTTAAAGAAACTAGAAATTGTTCATTATAAAGGAATGACCGAAAATTATATTAAAAAATATTTAATGAAAATTTCTGAAAAACAGGATGATTTATGTATTTTTCTCTTGCACAGGATAGGTTTCATTTACCCTAACGAGCCTATTATTTTAATAGCAGTGAGTGCTAATCATAGAGGCATTGCAAATAAATATCTCCAAGAAATACTTGAATTTACAAAATACAAAATTCCTTTTTGGAAAAAAGAATGGACTTTCAAAGGATCCTCATGGGTAAAAAAGAATACTGACTTAGGCTTTGAATTATAAAAAATTATTTTTTAAAAGTTGTGCCCATAATAAATTTCCTTTTTGACAAAAATCAATTTCAGAGGGTATTTCTATTAATAAATCTGAATTAGATATTGAACTAATCTTTGATGAGGATTGTTCTTCAGAAATATCTGCAATTAATTCACCTTCTTCATTAACGATAAGTTTTCCTCTAAGCAATTCAGGTCTCCCTTTTCTTCTTTTCAAATCAGAATTCAGCTTAACCTTAATCCTAAGAGGGAATTCAATATTAGTAATTCCTTCAAGTTTCTGAAGTGCGGGCCAAACAAGTTGGATAAAAGTAATAGCTGCTGAAGCGGGATTCCCAGGTAATCCAAAATAAGGAATTTTTTTGTTTATCAATCCAAAAGCGAAGGGTTTTCCTGGCTTTAAAAATAGTTTCCAAAATTTAATCTCTCCTATCTCGTTAATAATATCTTTTAAAAAATCTTTTTTACCCACTGATATCCCACCAACTGAAATAACCACATCATTAAATTCAGAAATATTTCTAAGAGAATTTTTAATATTTTGATAATTATCTTTTTCTATATGAATTTCATTAATTTCAAATCCAAGATTTTTTGCGATTGATTTTATCAAAATACTATTACTTTCCCATATTTCTCCTTTTTTTCTTGCAGATCCTGATTTGATAAGTTCATCTCCAGTAATTAGTAAACCTAATTTAGAAAATTTACTAACTTTTATAGTTTTTATCCCACAACTTGCTAATTTACTTAAAATCCCAGGTGTAATCTTTACCCCTTTCTTGATTAATATTTCACCTTTAAATACTTGATCATTTTTTTCTCTAATCCAAGAGTTATTAGATGATGTTTCTTTTTTAACAATATACTCATTTCCGTTTAAAAATTCTAAAGAAACTTGTTCTTGAGGTATCACAGAAAAACAATTATCTGGCACAAATGAACCTGTGCTAATAGTTACAGCTTCACCTTTTTTAAGAAGATCATTAAATGGCTTTCCGGGGAAAGACTCTCCAACAATTTTCCATTTATTCACTT---TAGTTGATTCTCCTAACGCATATCCATCCATAACTGATGATCTATAACCTGGTATATCTTCCTCAGATAAGATTTCCTCCATAGAAACTTTTCCAAGTGCTTCGTCTAAGTTGATCTCTTCCTTATGTAAAATTGCATTATTCACTATTAAAGTATCTATCTCTTCCAAGATTTTTTTAATAGCATCGTTTAAATAAAGACCCTGATTATTGATATCAATTCCCATTATTGTGAGTACTTAACTTCTTTTTAATATTCCATTTTTACCACCTTTTTTTTCTAAAAGGCGAATATTATCAATAGTCATAAAAGGATCTAAAGCTTTAAGCATGTCATATAGAGTGAGAAGACCAATTGAAACTGATGTAAGAGCCTCCATCTCAACACCTGTTTTAGAATGAGATTTGCAAAAAGCAATAATTTTAATTGCTTTAATTGATTCACAAATTTCAAAATCAATTGAGATTTTATTCAATGATAAATTATGACAGAGAGGAATAAGTTCTGAGGTTTTTTTTGCACCATTTATTGCAGAAAATCTAGCCGCCGCAAAAATATCACCTTTTTTAATTTTTTCATTTTTTATTTTTTCTAATATTTCTTTGTTTAAATTAATATATCCTTCTGCTAAAGCCTCTCTTTTAGTTTCTACTTTATCTGAAATATCAACTATGTTCATTTCTCCCCTTGCATTAATATGAGTTAAAGATTTATCCATTTTTATTTAGCAATTTATCCAATAATACAAAAAATAAAATTTTTGATAAAGCTAATATCAATTTTTTATACTTAGCATTAATTTATTAATAAAATATCAATTTAATTTTGGTTAAGAGTCAATCAAATCATTATTTTAATTTCGAGGATGATTTTATTAAAGACTTAAGATGCATTCCTCTCTGTGTAAGAAGGAAACTTGATTTAATTGGAATAAAATTAAAACTTACTCATTGGCAAGATTTTAATTTAATTGAAAAAAATAAGATAGTTGATTGGCCAGATTCAAAAAACGATCTCATTGATTTAAAAACTTTTTTAAAAGAAATTACATCTAATTCAAAATATGGAGAAGCAAAAGAAATAGAAATTTCAATTAATCAACCTTGGCAAAATAAAAATAAAGTTCCTGACCAAGTTTTAAAATCGGCACTAGCGAGGGGAATTAATATTTCAGTTA-AAAAATGGAGAAATTTAAACGAATTAGATAGATTTGCTTTTTGCAAATTAGTTAGACCAAGTCATGAACACAACAATTTGGATAGAGCATTTGATGAGATTCTGAAATAAGATTATTGCCTAGTTTGGAATAATTATTACTGAGCATGCTTTTAATTCCGGTTGTTTTGATATCGGGCATGACTTTTCATGCATCAAAGAGTTTACTTCACACATATTTTTTTGACTAAAACCCCAATGCATTGGTAAAAAAACTGTACCTGCTTTAATTTTGTCAGTAATCTGAACTTTTGCTTGAACTTCCCCTCTTTTAGATTTAATTTTTACTATTTCTTCATTTTTGATTTTTAAAGATAAAGCATCTTTAGAATTAATTTCCAATAACGGTTCTGGATTCTTTTTTGTAAGTTTTTGAACTTTAGAAGTTCTTGTCATTGTATGCCATTGACTTAGATATCTTCCAATTGTCAAAATTAGTGGGAACTCATCTGAAGGGGGTTCAGCCAACCCAATAGGATCATCAATACAAAAATTTGCTTTGCCAGTCTCAGTTGGGAAATAACCATCTTCATACAATCTTTTTGAAGATGTACTAGGTACGCTGCCTTTAGGATAAGGCCATTGTTGAGGACCATGATTTTTTAATAATTGATATGATAATCCGCTCATATCGCATAATCTTTTTGTAGTAGTTTTTAAAAATTCATCATAAACTTCCGATGAAGATTCATATTCAAATTGTTTGAAATAGCCTATCTTCTGTCCTAATTCAGCAAATATTTGCCAATCTGGTTTTGAA---TTTTTATTCGATTCTCTGAAAGATGGGCAAAGGGTTACTCTCCTTTCTGAATTTGTCATAACACCATCTTTTTCGCTCCATTGAGCTGCGGGCAATACTAGATGAGCATATTTAATTGATTCACTTTGTTCATAAGATTCGTTGAGGATAATTAAAGGACATTTTAAAAGTGCTTTTTTTACAAAGTTTAAATTAGGCATGCTAACCAAAGGGTTCGTAGCTGCAATCCACCAAATTTTCACAGATCCTTTTTTTATAGCTTCTATTTGTTCAAATGCAGATAGACCCTGTTTTGCAGATATCTTTCCCTCAGGGAACCCCCATATTTTTTCAATTTCATTCCTATCTATTTTATTTTTTACAAACCTATATCCTGGAAGAAGGTGAGATAGTCCTCCTGCTTCTCTCCCACCCATAGCGTTTGGTTGGCCAGTTAAGGAAAAAGGACCAGAACCTTCTTTGCCTATTTGGCCGGTCATTAAATGAAGATTTATTAGCCCATTTACTGCTGCTGTACCCTCTTGCCTTTGATTCAAACCCATCGACCAAAGACTTAGAACATTTTTGCTTTCTCCCCATAATTTTGCAATATCAATAATTGTTTTCTCCGATATATTGCAAATTTCACTTATTTTTTTTAAATCCCATTTTTGTATGTGTTTTACAAAATCAAGATAGCTTTCGGTCGACTTATCAATGAAATTTTGATCAGTTAATTGATTCTTATAAAGATAATTCGCAATCCCAATAAATAAAAATAGATCTGTTCCAGAAGAAATTTGTAAATAAAAATCTGCTATGGATGAAGTTTCAGTTTCTCTTGGATCAATTACTATTACTTTTAAATTATCATTTAGATTTCTTTTACGTTTTTTAATTCGATCAAAAAGAACGGGATGACATTCTGCAGTATTTGTCCCTATTAATAAAATTAAAGAGCAATGATCAATATCTTCATAACAACAAGGTGGGCCATCAGAGCCAAAACTTCTGTTATATCCAGCTACTGCTGAGCTCATACATAGTCTTGAATTAGCATCAAAATTATTTGTGCCTATTGCTCCCTTGAGAAGCTTTTGGGCTACGTAATAATCTTCAGTATGAAATTGACCTGAACCATACATAGCTATTGAATCAGGTCCATAATTTTTTATAGAACTCAAAATATTTTCTTTCAGAATTTCGTATGATTTGTCCCAGGAAATTTCTTTAAATTCTTCATTCAAATTTTCCCTATAAAGTGGTTCTTTTAATCTCCCGTCTTTTAAAGTCTCACATACTGTTGCTCCTTTTACGCACAATTTACCTTGAGTTGAAGGACTATCCCTATCTCCACTTACTAACCATTTATCATCAGAAACCGAACTTTTAGGCTTCATTTTTAAACCACATCCAACACCGCAATATGGGCATTGACTTTTAGCAAAATTCATAAAATTTCTTTT----ATAAATATCTAAAAAGTTATTGGTTAAACATAATTTTCAGCTTTTTCTCCTTCATAAGCATCCGCGAATGATCCTTGAGGTTCCTTTAAAAAGAAATAACAGAAGAATCCAACTATTAATCCTGCTATACCTAAAACTTGGAAGAAGGCACTATTTGAAGCGGCAATTATTTCTGGAGAAGGATCTTTGCCTCCACCCATCCATAAAGGTAAAAGGCTATAAATATTTAAATAAGTTACCGCACCAACATTTCCATAAGCCCCAACCAATCCAGCTATTTGTCCTGTTACTCTTTTTTTAACTAAGGGTACTAAAGCAAAAGTTGAACCTTCTCCAGATTGTACAAAAAATGAACAAAGCATCGTTAAAAATACAGCCATAAGAATTCCTGCTGATCCTGTAAAAGTTCCAGGTTTTATTAAAGACATCAATAGATATCCAAACCCTAATCCCATAGTTAGGAATCCCATTGTATTTTTTCTATTGCCTGTTCTGTCAGATATCAATCCTCCGGCAGGTCTAGCTATTAAATTCACAAATGCATAACATGATGCAAGAATTCCGGCTACAGCTTTAGGTAAATCAAATGTAAATTCAAAGAAACTAGGAAGCATTGAAACTACTGCCAATTCTGATCCAAAATTTACGATGTATGTTAATTCTAAGATCGCTACTTGTTTGAATTCATATCTATCTTCTTTAGGGTAAATTTTAGTTCCATTTAATAGTTCAATATTCGTTCTTATAATTCCCCAAGTTTGGAAAATAAACCAAGCAAGGACTGCGATTAAGGCTATTGGATAAGTAGATGAAGTAAGGAAACCTACTTTTTGAAGTCTCCAACATAGGACTGAAAGAATTGCTGCGAATGGGACATTCATTCCAATTAAACCCCAGAAATCTCTTACGCTCGTTACTTCTAAACCAGCTGTTTTTGCAGGCCTTTGATAAGGTTTTCCTGGAGGTGTATCAGTCACACTAAAGAAATAAATAATTCCATAAACGAAAGAAATAATTCCTGTAAGAGCAATAGCTCCCCTCCAATTAAGTACAGCTCCAGTAGGTAACTCAAACCCTCCTGAAAAAGACAAGAATCCAGCTACGGCAACAAGAGAAAGAGCAGAAAAGGCAGATCCAAAATTCCCCCATCCTCCATATATTCCCTCAGCCAAACCAATTTCTTTCGGAGGGAACCACTCAGAGACCATTCTTATTCCGATAACAAAACCTGCTCCTACTATTGATAAAAGCAATCTAGCAATAACAAGTTGATTGAAGTCTTGAGCACTAGCAAATAATAAACATGGCACGACAGAAAATATCAAAATTGTTGAGTAAGTTTTTCTTGGGCCAAATTTATCCAATAACATTCCAATCAAAACTCTTGCAGGGATAGTCAAAGCGACATTACATATTGCTACTGTTCTAATTTGAGCAACAGATAAACCTAAATCGGCTTTAACAGTAGTTGCAAGAGGAGCGAGGTTAAACCAAACAACAAAAGTAAGGAAAAAAGCAAACCAGGTGAGGTGAAGAGTTCTATATCTGCCATTTAAAGACCAAACGTCACTTAACATGAAAA--TTTTCGAGATTAATTTTTAAGCAATTTATATTTC-GATCAATGCATTCATTTGTATTATTTAATACGAAATCTAGTTTTTAAGAAATACAA-CTTTTTTAAAAGGC-TAGAATTA-ATA-GTCAGCACTAATAAAA--TCAAAGT-TGGGGAAAATT-AGCAATCTGATTATTGGTATTATCCGATACATAAAGTACTCGTGGAAAAATATTGCCTAAGTTATGGAAATAAAACTTAAAAAATTTAAAGCATTCATTTTGGCTGGTGGCAAGAGTTCAAGGATGGGATCTGATAAAGCACTAATTAAACATCATGAAGGAGGAAATTGGCTGACTCACAAAATAAAAATATTAAATAACCTTAATTTAGAGACTTTTGTAATAACAAATTATACTTCTCATTTAAAGGAAGATGATAAGAGCAATAATGTTGAGTTTATTTCAGATGCCCAACCCTTTGATGGACCATTAACTTGTATAGAACAAATTTTTTCATCTTTTAAAAAAACTACTAAAAATATCCTAATTGTCCCAGTCGATATGCCTAATTTGAATACAAAATTAATTTATTCACTTTTTAAATCATGGGAAGAAAATCAAAATTTTGCGTTAATATCCCATGATGGAATTTTTGCACAACCATTATTCGGAATTTATCCCATCAATGAAGAAAATCATTTTAAATTAAAAAGAAAATTATCCTCTGGGAAGAAAAATTTTCTCGGATGGGTTGATCAAATTCCCCATAAATATTTCTATGCAAAAAATGGGGATTTAATTAATATAAATTCCAAGAGAGAATTCTTAAATATGAATAATGGGATTTAAGCAATTGGAGGATAATAGAAAAAGAAAGTTAAAAGTTTTAAGGTTATCTCTTAAACAAAATTGCAATTTTTCGTGTATTTACTGTAAGCCTGAGAACTATAGTTTGGAGGTTTTAAATATTGAACAATTTAAAAAGTTAATTTTAGTCAGTTGTCGATTAGGGGTAAATTCTTTAAGAATCACTGGAGGAGAACCTTTATTGAGTTCTCAATTAGATGAACTTCTTTATGAAATTAAATCGCAAAGATTAGAAGAATCAAATCCAGTATCTAATTTACAGGATATTTCTCTAACCACAAATGGATATTTGCTCTCTAAGAAAAAAGCTAATGAGCTTTTTCAAAATGGTTTAGACCGTATAACCGTAAGTTTAGATGCGATTGATCCTGATATTTTTTCAAACATGATCGGAGAGGAAAATAAAATTATTGGCAAAGAAAAATTATTTACTGTCCTTGAAGGAATAGATCATGCAATTAATGCTGGATTTAATCCAAAGGCGGGGAAATTAAAAATAAATGCAGTTATAAAAAAAGAGATTAATGATAATCAAATTTTTGAATTAGTTGATTTTGCAAAAAAAAGGTCTATAGAAATTCGTTTCATTGAGTATATGGACGTAGGGATATCTAATAATTGGCAGCCATCAGATGTTTTTTTCTCTGAAAGAATTATTAGGCTATTAAAGAAGAAACATCGATTAAAAGACTACGGAAGAAAGGAGGGACAAACTGCTAATAGATGGTACATGAGTGATTCAAATAGTTTTGTAAGTACAATCTCTTCAATAAGTAATCCTTTTTGTTCAGACTGTAATAGATTGAGGATAACTAGCGATGGTTATGCTTATACATGTCTTTTTTCTAATGAAGGTATAAATCTAAACCCATGGTTGTCTCTACCAATTAATCTCCATGAATTGGAAAATAAAATCAAGAGCATTTGGGAAGCTAGAGAAGATAACTATAGTGAAGATCGATTTGAAGTATTAGAGGAAACAACTGACAAAAATCAAAAAATTCATCCATCAATGTCATATCTTGGGGGATAA
>AG-355-B23
ATGCATTATTATTTAAATGATAAAAAATTAAATAAGATTGAAAAGCAAAAGGCGGAGAAAGATGGTCTGAAAATTTTTGAAGAATTAGATGATTATGCTCTTAAAGGGTGGGAAGAGATGGATGAAGTAGATTTGCAAATGCGCTTAAAGTGGTATGGTCTTTTTTGGAGACCAAAAACTCCTGGAAGATTTATGATGAGGCTTAGAGTTCCCAATGGAATTTTAAACTCTAATCAGTTGAGAGTAATCGCTTCAATAGTTGCTAGGTACGGAGAAGACGGTTCTGCAGATATAACAACTAGGCAAAATATTCAATTAAGGGGGGTTTTGATAAATGATCTGCCAGATATTATTAAAAGACTTAGAGAGGTTGATATTACATCCGTTCAGTCTGGAATGGATAATCCAAGGAATGTTACTGGCAATCCACTAGCGGGAATAGATCCTGAAGAAATTATAGATACAAGAAAATATACTTCTGAATTAGAAAATTACTTAACAAATTCTGGTAATGGCAACCCCGAATTCTCGAATTTACCAAGGAAGTGGAATACTGCAGTCGCAGGAGCAAAAGATAATTTTCTTCTACATAATGATCTTATCTTTCATCCTGTTTTTAAAAATGGAATATTAGGCTTTGGTGTCTGGGTAGGAGGAATTTTATCAGCAACTTTGAATGCTTATGCTATACCTCTAGATGTCTGGGTAGAAGAAAAAGATATATGCAAAATAACTGGAATTATTTGTTCCCTTTGGCGAGATAATGGGGATAGATTTCTAAGAAATAAAGGAAGATTTAGATATTATTTGAACTCTATAGGTATCGAAAAATTTAGAGAACTTGTAGAAGAAAAATTTGGAACTTTATCGAACGATCCAGGCTCAATTTTCAACGAAAAACAAAGAAGTTTATTTGGGATTAATAAACAAAAACAGAATAATCTTTACTTTGCTGGATTACACATTCCGGTAGGAAGATTATGCGTAGAAGACATACAAGAAATTGCAAGATTAAGTGAAGAATATGGACAGAGTGAAGTAAGACTAACCGAAGATCAAAATCTAATTATTGTTGGCCTGAAAGATAATATTTTAGAAGAATTTGGTAATGAAGAAATTATTAATAAATTCAAATTAAATCCATCCCATTTTTCAGCGAGTACTGTTTCATGTACAGGGAGTAGCTATTGTAGCTTTGCTCTTGCAAATACCAAAGATATAGCAAGGAATATTTCTGAAAAATTAGATCGAGAACTTGAATTATCAGAGGAGGTTAAAATCCATTGGACAGGTTGTCCAAATAATTGCGGACAAGCTCATATGGGTGGTATTGGAATGACTGGTACAAAGGTAAAAAAAGAGGGAGGAGGAACTGAAGATGGATATAATGTCAGTATTGGAGGAAGGCAAGATCACCTGCAAAAATTAGGTGAAACCGAATTTAAAAAAGTTAGTAAACATGAAATTTATAATTTAATCAAAGAAATTTTAATCAACAATTTTAATGCAAAGTTAAAAACCT-AAAATATAT-CAATGAGCAAAAGTGAATCTGAAATATTAGAAGTTTTAAATGGATTAGGTTCAAAAAAATTAGATCTTGATATTCTTTTTTCCTACTATTCATTGAAATTATCTTTTGAGATTCGCAAAGTTATTGCGGAAAAAATAGGTATGCAAGAAAGGAAAGGCTATTTTTTACTTGAAAAGATGATAAAAAAATTTGGCCTTAAAGTTGAATTTATTGAGGCCCTTAAATTAACAAATGAAAAAGATGCAAAAGATCTTTTACTAAAAAATCTTTATCAAAATAATAAGTTAAATATTCACATAATTACTGCTTTAGAGCCCTGGGGAGGAGAAATCGAACTTACATTAATTAGAGAAATATTCGATATTTGCGAAATAGATTTTTGGATTGCAGGTCTTAATATTCTTCATTTCAAAGCTCATCAATTAACTGATGAAATATTATTATCTTTTATTGATCAAATAAAAATTTACGATGATTTCAAAATCAACTACAAGATAATCTCTATTTTAAAAAGAAGAGAAAGCGAAATAGTTTGTAAATTGCTCTATAAATATTCTTTAAATAAAGAATTAGAAATCGCTAAATATGCAATTTTTTCTTTAGGAAGTATCTGGAATGAAAATAGTTTTGAACAATTATCAAAATTAGAAAATGAAATAAAAGATCCTTTTATACTTAAATGCATAAAAAATCAAAAATTGATCTCAAATCAATTTCTAATAAATAAATAAACTAGAGAATTATTTTTTTAACTTATCAATGAGATTTATTAAATTACAAGGTTTTGTATTTTCATTAAGTTGATAAGAAATTATATCTTGCCAACCTGTCATAACAGCATCCTTAGATCCAGGCAAAACGAATAAAAACTTACCATTTGCAGACCCCGCAATACACCTACTTTGTAAAGTACTAGTTCCTATCTTTTTAAATGATAAAAATCTAAAAGTCTCCCCAAAACCATCAATCTCTTTATCCAATAAAGGTCTAATAGCTTCAGGAGTAACGTCCCTAGCTGTAATTCCTGTACCACCTGTAGTAATAATCACATCAATATTTGGCTCTGAAATCCAATCGCTTGTATGTTTTCTAATTAAATAAATATCATCTTTGCAAATTATCTTATCAACGATATTGTGTCCTGATTTCTCAGCCTCGTGAAGGAGATAATTTCCACTCTCATCATTTTTTGTGTTACGAGTATCAGAAACAGTAAGCAAAGCTATAGAAACCACTTAAAATTAAACC----ATTAGTTACTAGATCACTATAGATGGAAAGTGAAAAATCTAACAAAATTAAGGTGGTTTTATTATCTAGTATCGCTGAAGATCTAGGATGGAATGAAAAATTTCTTACAATTGAAGGCTCTCAAATGAAGGTTTTTTCTGTATGGAAGTTAATTAATTCTAATTTACCTCAAGATAATATTATCGTTTCTATTAATCAAGAAATTACAGATATGGATGCGAAGATTAATCCGGATGATGAGGTGGCATTTATGCCAATGTTTACCGGTGGATAATTTAAGAATACAATTTAAAATCCTAGAAGAAACTTTTAATCCTTATAAAGAATTCGAACTTTGGGAGAAGGTCAATAAAAATTCAGCAAACTCACTTTTTATTGGAAGAGTAAGGCCTTTTGATCAATTTGGAAATGATTTAAAGAAACTAGAAATTGTTCATTATAAAGGAATGACCGAAAATTATATTAAAAGATATTTAATGAAAATTTCTGAAAAACAGGACGATTTATGTATTTTTCTCTTACACAGGATAGGTTTTATTTACCCTAACGAGCCTATTATTTTAATAGCAGTAAGCGCAAATCATAGAGGCATTGCAAATAAATATCTCCAAGAAATACTTGAATTTACAAAATACAAAGTTCCTTTTTGGAAAAAAGAATGGACTTTCAAAGGATCCTCATGGGTAAAAAAGAATACTGAATTAGGCTTTAAATTATAAAAAATTATTTTTTAAAAGTTGTGCCCATAATAAATTTCCCTTTTGACAAAAATCAATTTCAGAAGGTATCTCTATTAATAAATCTGAATTAGATATTGAACTAATCTTTGATGAGGATTGTTCTTCAGAAATATCTGCAATCAATTCACCTTCTTTATTAACAATAAGTTTTCCTCTAAGCAATTCAGGTCTCCCTTTTCTTCTTTTCAAATCAGAATTCAGCTTAACCTTAATCCTTAAAGGAAATTCAATATTAGTAATTCCTTCAAGTTTCTGAAGCGCGGGCCACACAAGTTGGATGAAAGTAATAGCTGCTGAAACGGGATTCCCGGGTAATCCAAAATAAGGAATTTTTTTATTTATCAATCCAAAAGCAAAGGGTTTTCCTGGCTTTAAAAATAGTTTCCAAAATTTAATTTCTCCTATCTCGTTAATAATATCTTTTAAAAAATCTTTTTTACCAACTGATATCCCACCGACTGAAATAACCACATCATTAAATTCAGAAATATTTCTAAGAGAATTTTTAATATTTTGATAATTATCTTTTTCTATATGAATTTCATTAATTTCAAATCCAAGATTTTTTGCGATTGATTTTATCAAAATACTATTACTTTCCCATATTTCTCCTTTCTTTCTTGCAGTTCCTGATTTGATAAGTTCATCTCCAGTAATTAGTAAACATAATTTAGAAATTTTGCTAACTTTTATAGTTTTTATCCCACAACTTGCTAATTTACTTAAAATCCCAGGTGTAATCTTTACCCCTTTCTTGATTAAGATTTCACCTTTAAATACTTGATCATTTTTTTCTCTAATCCAAGAGTTATTAGATGATATTTCTTTTTGAACAATATACTCATTTCCGTTTAAGAATTCTAAAGAAACTTGTTCTTGAGGTATCACAGAAAAACAATTATCTGGCACAAATGAACCTGTACTAATAGTTACAGCTTCACCTTTTTTAATAAGATCATTAAATGGCTTTCCGGGAAAAGACTCTCCGACAATTTTCCATTTATTCCCTT---TAGTTGATTCTCCTAAAGCATATCCATCCATAGCTGATGATCTATAACCTGGTATATCTTCCTCAGATAAGATTTCCTCCATAGAAACTTTTCCAAGTGCTTCGTCTAAATTGATCTCTTCCTTATCTAAAATTTCATTATTCACTATTAAAGTATCTATCTCTTCCAAGATTTTTTTAATAGCATCGTTTAAATAAAGACCCTGATTATTGATATCAATTCCCATTATTGTGAGTACTTAACTTCTTTTTAATATTCCATTTTTACCGCCTTTTTTTTCTAAAAGGCGAATATTATCAATAGTCATAAAAGGATCTAAAGCTTTAAGCATGTCATATAGAGTAAGAAGACCAATTGAAACTGATGTAAGAGCCTCCATCTCAACACCTGTTTTAGAGTGAGATTTGCAAAAAGCAATAATTTTAATTGCTTTCATTGATTCACAAATTTCAAAATCAATTGTGATTTTATTCAATGATAAATTATGACAGAGAGGAATAAGTTCTGAGGTTTTTTTTGCACCATTTATTGCAGAAAATCGAGCCGCAGCAAAAATATCACCTTTTTTAATTTTTTCATTTTTTATTTTATCTAATATTTCTTTGTTTAAATTAATATATCCTTCTGCTAAGGCTTCTCTTTTAGTTTCTACTTTATCTGAAATATCAACTATGTTCATTTCTCCCCTTTCATTAATATGAGTTAAAGATTTATCCATTTCCATTTAGCAATTTATTCAATAATACAAAAAATAAAATTTTTAATAAAGCTAATATCAATTTTTTATACTTAGCATTAATTTATAAATAAAATATCAATTTAATTTTGGTTAACAGTCAATCAAATCATTATTTTAATTTCGAGGATGATTTTATTAAAGACTTAAGATGCATTCCTTTATGTGTAAGAAGGAAACTTGATTTAATTGGAATAAAATTAAAACTTACTCATTGGCAAGATTTTAATTTAATTGAAAAAAATAAGATAGTTGATTGGCCAGATTCAAAAAACGATCTCATTGATTTAAAAACTTTTTTAAAAGAAATTACATCTAATTCAAAATATGGAGAAGCAAAAGAAATAGAAATTTCAATTAATCAACCTTGGCAAAATAAAAATAAAGTTCCTGACCAAGTTTTAAAATCGGCACTAGAAAGGGGAATTAATATTTCAGTTG-AAAAATGGAGAAATTTAAACGAATTAGATAGATTTGCTTTTTGCAAATTAGTTAGACCAAGTCATGAACACAACAATTTGGATAGAGCATTTGATGAGATTCTGAAATAAGATTATTGCCTAGTTTGGAACAATTATTACTGAGCATGCTTTTAATTCCGGTTGTTTTGATATCGGGCATGACTTTTCATGCATCAAAGAGTTTACTTCACACATATTTTTTTGACTAAAACCCCAATGCATTGGTAAAAAAACTGTACCTGCTTTAATTTTGTCAGTAATCTGAACTTTTGCTTGAACTTCCCCTCTTTTAGATTTAATTTTTACTATTTCATCATTTTTGATTTTTAAAGATAAAGCATCTTTAGAATTAATTTCCAATAACGGTTCTGGATTCTTTTTTGTAAGTTTTTGAACTTTAGAAGTTCTTGTCATTGTATGCCATTGACTTAGATATCTTCCAATTGTCAAAATTAGTGGGAACTCATCTGAAGGGGGTTCAGCCAACCCTATGGGATCATCAATACAAAAATTTGCTTTGCCAGTCTCAGTTGGGAAAAAACCATCTTCATATAATCTTTTTGAAGATGTACTTGGTACGCTGCCTTTAGGATAAGGCCATTGTTGAGGACCATGATTTTTTAATAATTGATATGATAATCCGCTCATATCGCATAATCTTTTTGTAGTCGTTTTTAAAAATTCGTCATAAACTTCCGATGAAGATTCATATTCAAATTGTTTGAAATAACCTATTTTCTGTCCTAATTCAGCAAATATTTGCCAATCTGGTTTTGAA---TTTTTATTAGATTCTCTGAAAGATGGGCAAAGGGTTACTCTTCTTTCTGAATTTGTCATAACACCATCTTTTTCACTCCATTGAGCTGCGGGCAATACTAGATGAGCATATTTAATTGATTCACTTTGTTCATAAGATTCATTGAGGATAATTAAAGGACATTTTAAAAGTGCTTTTTTTACAAAGTTTAAATTAGGCATGCTAACTAAAGGGTTCGTAGCTGCAATCCACCAAATTTTCACAGATCCTTTTTTTATAGCTTCTATTTGTTCAAATGCAGATAGACCCTGTTTTGCAGATATCTTTCCCTCAGGGAACCCCCATATTTTTTCAATTTCATTCCTATCTATTTTATTTTTTACAAACCTATATCCTGGAAGAAGGTGCGATAGTCCTCCTGCTTCTCTCCCACCCATAGCGTTTGGTTGGCCAGTTAAGGAAAAAGGACCAGAACCTTCTTTGCCTATTTGGCCGGTCATTAAATGAAGATTTATTAGCCCATTTACTGCTGCTGTACCCTCTTGCCTTTGATTCAAACCCATCGACCAAAGACTTAGAACATTTGTGCTTTCTCCCCATAATTTTGCAATATCAATAATTGTTTTCTCGGATATATTACAAATTTCACTTATTTTTTTTAAATCCCATTTTTGTATATGTTTTACAAAATCAAAATAGCTTTCGGTCGACTTATCAATGAAATTTTGATCAGTTAATTGATTCTTATAAAGATAATTCGCAATCCCAATAAATAAAAATAGATCTGTTCCAGAAGAAATTTGTAAGTAAAAATCTGCTATGGATGAAGTTTCAGTTTCTCTTGGATCAATTACTATTACTTTTAAATTATCATTTACATTTCTTTTACGTTTTTTAATTCGATCAAAAAGAACGGGATGACATTCTGCAGTATTTGTCCCTATTAATAAAATTAAAGAGCAATGATCAATATCTTCATAACAACAAGGTGGGCCATCAGAGCCAAAACTTCTGTTGTATCCAGCTACTGCTGAGCTCATACATAGTCTTGAATTAGCATCAAAATTATTTGTGCCTATTGCTCCCTTGAGAAGCTTTTGGGCTACGTAATAATCTTCAGTATGAAATTGACCTGAGCCATACATAGCAATTGAATCAGGTCCATAATTTTTTATAGAACTCAAAATATTCTCTTTCAGAATTTCGTATGATTCGTCCCAGGAAATTTCTTTAAATTCTTCATTTAAATTTTCCCTATAAAGTGGTTCTTTTAATCTCCCGTTTTTTAAGGTCTCACATACGGTTGCTCCTTTTACGCACAATTTACCTTTAGTTGAAGGACTATCCCTATCTCCACTTACTAACCATTTATCATCAGAAGCCGAACTTTTAGGCTTCATTTTTAAACCACAGCCAACACCGCAATATGGGCATTGACTTTTAGTAAAATTCATAAAATTTCTTTT----ATAAATATCTAAATAGTTATTGGTTAAACATAATTTTCAGCTTTTTCGCCTTCATAAGCATCCGCGAATGATCCTTGAGGTTCCTTTAAAAAGAAATAACAGAAGAATCCAACTATTAATCCTGCTATACCTAAAACTTGGAAGAAGGCACTATTTGAAGCAGCAATTATTTCTGGAGAAGGATCTTTACCTCCACCCATCCATAAAGGTAAAAGGCTATAAATATTTAAATAAGTTACCGCACCAACATTTCCATAAGCCCCAACCAATCCAGCTATTTGTCCTGTTACTCTTTTTTTAACTAAGGGTACTAAAGCAAAAGTCGAACCTTCTCCAGATTGTACAAAAAATGAACAAAGCATCGTTAAAAATACAGCCATAAGAATTCCTGCTGATCCTGTAAAAGTTCCAGGTTTTATTAAAGACATCAATAGATATCCAAACCCTAATCCCATAGTTAGGAATCCCATTGTATTTTTTCTATTGCCTGTTCTGTCAGATATCAATCCTCCAGCAGGTCTAGCTATTAAATTCACAAATGCATAACATGATGCAAGAATTCCGGCTACAGCTTTAGGTAAATCAAATGTAAATTCAAAGAAACTAGGAAGCATTGAAACTACTGCCAATTCTGATCCAAAATTTACTATGTAAGTTAATTCCAAGATCGCTACTTGTTTGAATTCATATCTATCTTCTTTAGGGTAAATTTTAGTTCCATTTAATAATTCAATATTCGTTCTTATAATTCCCCAAGTTTGGAAAATAAACCAAGCTAAAACTGCGATTAAGGCTATTGGATAAGTAGATGAAGTAAGGAAACCAACTTTTTGAAGCCTCCAACATAGGACTGAAAGAATTGCTGCGAATGGGACATTCATTCCAATTAAACCCCAGAAATCTCTTATACTCGTTACTTCTAAACCAGCAGTTTTTGCAGGCCTTTGATAAGGTTTTCCTGGGGGTGTATCAGTCACACTAAAGAAATAAATAATTCCATAAACGAAAGAAATAATTCCTGTAAGAGCAATAGCTCCCCTCCAATTAAGTACAGCTCCAGTAGGTAACTCAAACCCTCCTGAAAAAGACAAGAATCCAGCTACGGCAACAAGAGAAAGAGCAGAAAAAGCAGATCCAAAATTTCCCCATCCTCCATATATTCCCTCAGCTAAACCAATTTCCTTCGGAGGGAACCACTCAGAGACCATTCTTATTCCGATAACAAAACCTGCTCCTACTATTGATAAAAGCAATCTCGCAATAACAAGTTGATTGAAGTCTTGAGCACTAGCAAATAATAAACATGGCACGACAGAAAATATCAAAATTGTTGAGTAAGTTTTTCTTGGGCCAAATTTATCCAATAACATTCCAATCAAAACTCTTGCAGGGATAGTCAAAGCGACATTACATATTGCTACTGTTCTAATTTGAGCAACAGATAAACCTAAATCGGCTTTAACAGTAGTTGCAAGAGGTGCGAGGTTAAACCAAACAACAAAAGTAAGGAAAAAGGCAAACCAGGTGAGGTGAAGAGTTCTATATCTGCCATTTAAAGACCAAACGTCACTTAACATGAAGA-TTTTTCTAGATTAATTTTTAAGCAATTTATATTTC-GATCTATGCATTCATTTGTATTATGTAATACAAAATTTAGTTTTTAAGAAATGCAA-CTTTTTTAAAAGGC-TAGAATTA-ATA-GTCAGCACTAACAAAA--TCAAAAT-TGGGGAAAATT-AGTAATCTGATTATTGGTAGTATCCGATACATAAAGTACTCGTGGAAAAATATTGCCTAAGTTATGGAAATAAAACTTAAAAAATTTAAAGCATTCATTTTGGCTGGTGGCAAGAGTTCAAGGATGGGATCTGATAAAGCACTAATTAAACATCATGAAGGAGGAAACTGGCTGACTCACAAAATAAAAATATTAAATAACCTTAATTTAGAGACTTTTGTATTAACAAATTATACTTCTCATTTAAAGGAAGTTGATAAAAGCAATAATGTTGAGTTTATTTCAGATACCCAACCCTTTGATGGACCATTAACTTGTATAGAACAAATTTTTTCATCTTTTAAAAAAACTACTAAAAATATCCTAATTGTCCCAGTCGATATGCCTAATTTGAATACAAAATTAATTTATTCATTTTTTAAATCATGGGAAGAAAATCAAAATTTGGCGTTAATATCCCATGATGGAATTTTTGCACAACCATTATTTGGAATTTATCCCATCAATGAAGAAAATCATTTTAAATTAAAAATAAAGTTATCCTCTGGGAAGAAAAATTTTCTAGGATGGGTTGATCAAATTCCCCATGAATATTTCTATGCAAAAAATGGAGATTTAATTAATATAAATTCCAAGAGAGAATTCTTAAATATGAATAATGGGATTTAAGCAATTGGAGGATAATAGAAAAAGAAAGTTAAAAGTTTTAAGGTTATCTCTTAAACAAAATTGCAATTTTTCATGTATTTACTGTAAGCCAGAGAACTATAGTTTGGATGTTTTAAATATTGAACAATTTAAAAAGTTAATTTTAGTAAGTTGTCGATTAGGGGTAAATTCTTTAAGAATCACTGGAGGAGAACCTTTATTGAGTTCTCAATTAGATGAACTTCTTTATGAAATTAAATCGCAAAGATTAGAAGAATCAAATCCAGTAGCTAATTTACAGGATGTTTCTCTAACCACAAATGGATATTTGCTCTCTAAGAAAAAAGCTAATGAGCTTTTTAAAAATGGTTTAGACCGCATAACAGTAAGTTTAGATGCGATTGATCCTGATATTTTTTCAAACATGATTGGAGAGGAAAATAAAATTATTGGCAAAGAAAAATTATTTACTGTCCTTGAAGGAATAGATCATGCAATTAATGCTGGATTTAATCCAAAAGCAGGGAAATTAAAAATAAATGCAGTTATAAAAAAAGAGATTAATGATAATCAAATTTTTGAATTAGTTGATTTTGCAAAACAAAGGTCTATAGAAATTCGTTTCATTGAGTATATGGACGTAGGGATATCTAATAATTGGCAGCCATCAGATGTTTTTTTCTCTGAAAGAATTATTAGGCTATTAAAGAAGAAACATCGATTAAAAGACTACGGAAGAAAGGAGGGACAAACAGCTAATAGATGGTATATGAGTGATTCAAAAAGTTTTGTAAGTACAATCTCTTCAATAAGTAATCCTTTTTGTTCAGACTGTAATAGATTGAGGATAACTAGCGATGGTTATGCTTATACATGTCTTTTTTCTAATGAAGGTATAAATCTAAACCCATGGTTGTCTCTACCAATTAATCTCCATGAATTGGAAAATAAAATCAAGAGCATTTGGGAAGCTAGAGAAGATAACTATAGTGAAGATAGATTTAAAGTATTAGAGAAAACAACTGACAAAAATCAAAAAATTCATCCATCAATGTCATATCTTGGGGGATAA
>AG-412-J13
ATGCAATATTATTTAAATGATAAAAAATTAAATAAGATTGAAAAGCAAAAGGCGGAAAAAGATGGCCTGAAAATTTTTGAAGAGTTAGATGATTACGCTCTTAAAGGGTGGGAAGAAATGGATGAAGTAGATTTGCAAATGCGCTTAAAGTGGTATGGCCTTTTTTGGAGACCAAAAACTCCTGGAAGATTTATGATGAGGCTCAGAGTTCCCAATGGAATTTTAAATTCTAATCAGTTGAAAGTAATAGCATCAATAGTTGCTAGATATGGAGAAGACGGTTCTGCAGATATAACAACTAGGCAAAATATTCAATTAAGGGGGGTTTTAATAAATGATCTACCAGATATTATTAAAAGACTTAGAGAGGTTGATATTACATCCGTTCAGTCTGGAATGGATAATCCAAGAAATGTTACTGGCAATCCACTAGCGGGAATTGATCCTGAAGAAATTATAGATACAAGAAAATATACTTCTGAATTAGAAGCTTACTTAACAAATTCTGGTAATGGCAACTCCGAATTCTCGAATTTACCGAGGAAGTGGAATACTGCAGTTGCAGGAGCAAAAGATAATTTTCTTCTACATAATGATCTTATCTTTCATCCTGTTTTTAAAAATGGAATCTTAGGCTTTGGTGTCTGGGTAGGAGGAATATTGTCACCAACTTTGAATGCTTATGCCCTACCTCTAGATGTCTGGGTAGAAGAGAAAGATATATGCAAAATAACTGGAATTATTTGTTCCCTTTGGCGAGATAATGGAGATAGATTTCTAAGAAATAAAGGAAGATTTAGATATTATTTGAACTCTATAGGTATCGAAAAATTTAGAGAACTTGTAGAAGAAAAATTTGGAACTTTGTCGAATGATCCAGGCTCAATTTTCAACGAAAAACATAGAAGTTTATTTGGGATTAATAAACAAAAACAAAACAATCTTTACTTTGCTGGATTACATATTCCGGTAGGAAGATTATGTGTAGAAGACATACAAGAAATTGCAAGATTAAGTGAAAAATATGGACAAAGTGAAGTAAGACTAACCGAAGATCAAAATCTAATTATTGTTGGCCTGAAAGATAACATTTTAGATGAATTTGGTGATGAAGAAATTATTAATAAATTTAAATTAAATCCATCCCATTTTTCAGCGAGTACCGTTTCATGTACAGGGAGTAGTTATTGTAGCTTTGCTCTTGCAAATACCAAAGATATAGCAAGGAATATTTCTGAAAAATTAGATCGAGAACTTGATTTATCAGAGGAGGTTAAAATCCACTGGACAGGATGTCCAAATAATTGTGGACAAGCTCACATGGGTGGTATTGGCATGACCGGTACAAAGGTAAAAAAAGAGGGAGGTGGAACTCAGGATGGATATAATGTCAGTATTGGAGGAAGACAAGATCACCTACAAACTTTAGGTGAAACCGAGTTTAAAAAAGTTAGTAAACATGAAATTTATAATTTAATCAAAGAAATTTTAATCAACAAGTTTAATGCAAAGTTAAAAATTTAAAAATATAT-TAATGAGCAAAATTGAATCTGAAATTTTAGAAGTTTTAAATGGATTAGGTTCAAAAAAATTAGATCTTGATATTCTTTTTTCCTTCTATTCATTGGAATTATCTTTTGAGATTCGTAAAGTTATTGCAGAAAAGATAGGTATGCAAGAAAGGAAAGGTTATTTTTTACTTGAAAAGATGATAAAAAAATTTGGACTTAAAGTTGAATTTATTGAGGCCCTTAAATTAACAAATGAAAAAGATGCAAAAGCTCTTTTACTAAAAAATCTTTATCAAAATAATAAGTTAAATATTCATATAATTAATGCTTTAGAGCCTTGGGGAGGAGAAATCGAACTTAAATTAATTAGAGAAATATTTGATATTTGCGAAACAGATTTTTGGATTGCAGGTCTTAATATTCTCCATTTCAAAGCCCATCAATTACCTGATAAAAAATTATTATCTTTTATTGATCAAATAAAAATTTACGATAATTTCAAAATCAACTACAAGATAATCTCTATCTTAAAAAGAAGAGAAAGCGAAATAGTTTGTAAATTGCTCTATAAATATTCTTTAAATAAAGAATTAGAAATCGCTAAATATGCAATTTTTTCTTTAGGGAGTATATGGAATGATAATAGTTTTGAACAATTATCAAAATTAGAAAATAAAATAAAAGATCCTTCTCTACTTAAATGCATAAAAAATCAAAAATTGATCTCAAATCAATTTCTAATAAATAAATAAACTAGAGAATTATTTTTTTAACTTATCAATGAGATTTATTAAATTACAAGGTTTTGTATTTTCATTAAGTTGATGAGAAATTATATCTTGCCAACCTGTCATCACAGCATCCTTAGATCCAGGCAAAACGAATAAAAACTTACCATTTGCAGACCCTGCAATACATCTACTTTGTAAAGTACTAGTTCCTATCTTTTTAAATGATAAAAATCTAAAAGTCTCCCCAAACCCATTAATCTCTTTATCTAATAAAGGTCTAATAGCTTCAGGAGTAACGTCCCTAGCTGTAATTCCTGTACCACCTGTTGTAATAATCACATCAATATTTGGATCTGAGATCCAATCGCTTGTATATTTTCTAATTAAATAAATATCATCATTGCAAATTATCTTATCAACGATATTGTGCCCTGATTTCTCAACCTCTTGAAGGAGATAATTTCCACTATCATCATTTTTTGTGTTACGAGTATCAGAAACAGTAAGCAAAGCTATAGAAACCACTTAAAATTAAACC----ATTAGTTACTAGATCACTATAGATGGAAAGTGAAAAATCTAACAAAATTAAGGTGATTTTATTATCGAGTATCGCTGAAGATCTAGGATGGAATGAAAAATTTCTTACAATTGAAAGCTCTCAAATGAAGGTTTTTTCAGTATGGAAGTTAATTAATTCTAAATTACCGCAAGACAATATTATCGTTTCTATTAACCAAGAAATTACAGATATGGATGCAACGATTAATCCAGATGATGAGGTGGCATTTATGCCAATGTTTACCGGTGGATAATTTAAGAATACAATTTAAAATCCTAGAAGAAACTTTTAATCCTTATAAAGAATTCGAACTTTGGGAGAAGGTCAATAAAAATTCAGCAAACTCACTTTTTATTGGAAGAGTAAGGCCCTTTGATCAATTTGGGAATGATTTAAATAAACTAGAAATTGTTCATTATAAAGGAATGACCGAAAATTATATAAAAAGATATTTAAAGAACATTTCTGAAAAACATGATGATTTATCTATTTTTCTCTTACACAGGATAGGTTTTATTTACCCTGAAGAACCTATTATTTTAATCGGAGTAAGTGCGAATCATAGAGGCACTGCAAATAAATATCTCCAAGAAATACTTGAATTTACAAAATACAAAGTTCCTTTTTGGAAAAAAGAATGGACTTTTAAAGGATCCTCATGGGTAAAAAAGAATACTGACTTAGAGTATGAATTATAAAAAATTATTTTTTAAGAGTTGTGCCCATAATAAATTTCCTTTTTGACAAATATCAATCTCAGAAGGTATTTCTATTAATAGATCTGAATTAGATATTGAACTAATCTTTGATGAAGATTGTTCTTCAGAAATATCTCCAATCAATTCACCTTCTTCATTAACAATAAGTTTTCCTCTAAGTAATTCTGGTCTCCCTTTTCTTCTTTTCAAATCAGAATTCAGCTTAACCTTAATCCTAAGAGGGAATTCAATATTATTAATTCCTTCAAGTTTCTGAAGCGCGGGCCACACAAGTTGGATGAAAGTAATAGCTGCTGAAACGGGGTTCCCCGGTAATCCAAAATAAGGAATTTTTTTATTTATCAATCCAAAAGCAAAGGGTTTTCCTGGCTTTAAAAATAGTTTCCAAAATTTAATTTCTCCTATCTCATTAATAATATCTTTTAAAAAATCTTTTTTACCCACTGATATCCCACCAACTGAAATAACCACATCATTAAATTCAGAAATATGTTTAAGAGAATTTTTAATATTTTGATAATTATCTTTTTCTATATGAATTTCATTAATTTCAAATCCAATATTTTTTGCAATTGATTTTATCAAAATACTATTACTTTCCCATATTTCTCCTTTCTTTCTTGCAGTTCCTGATTTGATAAGTTCATCTCCAGTAATTAGTAACCCTAATTTAGAAATTTTACTAACTTTTATAGTTTTTATCCCACAACTTGCTAATTTACTTAAAATCCCTGGTGTAATCTTTACCCCTTTCTTGATTAATATTTCACCTTTAAATACTTGATCATTTCTTTCTCTAATCCAAGAATTATAAGATGATTTTTCTTTTATAAAAATATACTCATTTCCGTTTAAAAATTCTAAAGAAACTTGTTCTTGAGGTACTACAGAAAAACAATTATCTGGCACAAATGAACCTGTGCTAATCGTTACAGCTTCACCTTTTTTAAGAAGTTCATTAAATGGCTTTCCTGGAAAAGACTCTCCGACAATTTTCCATTTATTTCCTTTTGCAGTTGATTTTCCTAAAGCATATCCATCCATAACTGATGATCTATAACCTGGGATATCTTCCTCAGATAAAATTTCCTCCATAGAAACTTTTCCAAGTGCCTCTTCTAAATTGATCTCTTCCTTATGTAAAATATTATTATTCAATATTAAATTATCTATCTCTTCCAAGATTATTTTAATAGCATCATTTAAATAAAGACCCTGATTATTGATATCAATTCCCATTATTGTGATTACTTAACTTCTTTTTAATATTCCATTTTTACCACCTTTTTTTTCTAAAAGGCGAATATTATCAATTGTTATAAAAGGATCTAAAGCTTTAAGCATGTCATATAGAGTAAGAAGACCAATTGAAACTGATGTAAGAGCCTCCATCTCAACACCTGTTTTAGAATGAGATTTGCAAAAAGCAGTAATTTTAATTGTTTTTATTGATTCACAAATTTCAAAATCAATAGTGATTTTATTTAATGATAAATTATGACAGAGAGGAATAAGATCTGAGGTTTTTTTTGCACCATTTATTGCAGAAAATCTAGCAGCTGCAAAAATATCACCTTTTTTAATTTTTTCATTTTTTATTTTTTCTAATATTTCTTTGTTTAAATTAATGTATCCTTCTGCTAAAGCCTCTCTTTTAGTTTCTACTTTATCTGATATATCAACTATGTTCATTTCTCCTCTTTCATTAATATGGGTTAAGGATTTATCCATTTCTATTTAGCAGTTTATTCAATAATACAAAAAATAAAATTTTTAATAAAGCTAATATCAATTTTTTATACTTAGCATTAATTTATTAATAAAATATCAATTTAATTTTGGTTAACAATCAATCAAATCATTATTTTAATTTTGAGGATGATTTTATTAAAGACTTAAGATGCATTCCTTTATGTGTAAGAAGGAAACTTGATTTAATTGGAATAAAATTAAAACTTACTCATTGGCAGGATTTTAATTTAATTGAGAAAACTAAGATAGTAGATTGGCCAGATTCAAAAAACGATCTCTTTGATTTAAAGATTTTTTTAAAAAAAATTACATCCAATTCAAAATATGGAGAAGCAAAAGAAATAGAAAGTTCAATTAATCAACCTTGGCAAAATAAAAATAAAGTTCCTGACCAAGTTCTAAAATCGGCACTAGCAAGAGGAATTAAGATTTCAGTTG-AAAAATGGAGAAATTTAAACGAATTAGATAGATTTGCTTTTTGCAAATTAATTAGACCCAGTCATGAACACCATAATTTGGATAGAGCATTTGATGAGATTCTAAAATAAGATTATTGCCTAGTTTGGAATAATTATTACCGAGCATGCTTTTAATTCCGGTTGTTTTGATATAGGGCATGACTTTTCATGCATCAAGGAGTTTACTTCACACATATTTTTTTGACTAAAACCCCAATGCATCGGTAAAAAAACTGTACCAGCTTTAATTTTGTCAGTAATCTGAACTTTTGCTTGAACTTCCCCTCTTTTGGATTTAATTTTTACTGTTTCATCATTTTTGATTTTTAAAGATAAAGCATCTTTAGAATTAATTTCCAATAACGGTTCTGGATTCTTTTTTGTAAGTTTTTGAACTTTAGAAGTTCTTGTCATTGTGTGCCATTGACTAAGATATCTTCCAATTGTCAAGATTAGTGGGTACTCATCTGAAGGGGGTTCAGCCAACCCTATAGGATCATCGATACAAAAATTTGCTTTGCCAGTCTCAGTTGGGAAATAACCATCTTCATATAATCTTTTTGAACATGTACTAGGTACACTGCCTTTAGGATAAGGCCATTGTTGAGGACCATGATTTTTTAATGTTTGATATGATAATCCACTCATATCGCATAATCTTTTTGTAGTCGTTTTTAAAAATTCATCATAAACATCCGATGAAGATTCATATACAAATTGTTTGAGATAGCCTATCTTCTGTCCTAATTCAGCAAATATTTGCCAATCTGGTTTTGAA---TTATTATTAGATTCTCTGAAAGATGGGCAAAGGGTTACTCTTCTTTCTGAATTTGTCATGACACCATCTTTTTCGCTCCATTGAGCCGCCGGCAATACTAGATGAGCATATTTAATTGATTCACTTTGTTCATAAGATTCATTGAGAATAATTAAAGGACATTTTGAAAGTGCTTGTTTTACAAAGTTTAAATTTGGCATGCTAACCAAAGGGTTCGTAGCTGCAATCCACCAAATTTTCACAGTTCCTTTGTTAATAGCTTCTATTTGTTCAAAGGCAGATAGACCCTGTTTTGCAGATATCTTTCCTTTAGGGAACCCCCATATTTTTTCAATCTCATTCCTATCTATTTTATTTTTTACAAACCTATATCCTGGAAGAAGGTGCGATAGTCCTCCAGCTTCTCTCCCCCCCATAGCGTTTGGTTGGCCAGTTAAGGAAAAAGGGCCAGAACCTTCTTTGCCTATTTGGCCGGTCATTAGATGAAGATTTATTAGCCCATTTACTGCTGCTGTTCCCTCTTGCCTTTGATTCAAACCCATCGACCAGAGACTTAAAACATTTTTGCTTTCTCCCCATAATTTTGCAATATCAATAATTGTCTGCTCAGATATATTGCAAATTTCACTTATTTTTTTTAAATCCCATTTTTGTATATGTTTTACAAAATGAAAATAGTTTTCTGTCGACTTCTCAATGAAATTTTGATCAGTTAATTGATTCTTATAAAGATAATTCGCAATTCCAATAAATAAAAAAAGATCTGTTCCAGAAGAAATTTGTAAGTAATAATCTGCTATGGATGAAGTTTCTGTTTCTCTTGGATCGATTACTATTACTTTTAAATTATCATTTACATTTCTTTTGCGTTTCTTAATTCGATCAAAAAGAACGGGATGACATTCTGCTGTATTTGTCCCTATTAATAAAATTAAAGAGCAATGATCAATATCTTCATAACAACAAGGTGGGCCATCAGAGCCAAAACTTCTATTATATCCAGCTACTGCTGAACTCATACATAATCTTGAATTAGCATCAAAATTATTTGTGCCTATTGCTCCCTTGAGAAGCTTCTGGGCTACGTAATAATCTTCAGTATGAAATTGACCGGAGCCATACATAGCTATTGAATCAGGTCCATAATTTTTTATAGAACTCAGAATTTTCTCTTTCAGAATTTCGTATGATTCGTCCCAGGAAATTTCTTTAAATTCTTCATTTAAATTTTCCCTATAAAGTGGTTCTTTTAATCTCCCATCTTTTAGAGTCTCACATACTGTTGCTCCTTTTACGCACAATTTACCATGAGTGGAAGGACTATCCCTATCTCCACTTACTAACCATTTATCATCAGAAACCGAACTTTTAGGCTTCATTTTTAACCCACAGCCAACACCACAATATGGGCATTGACTTTTAGTAAAATTCATAAAATTTCTTTT----ATAAATATCTACATAGTTTTTGGTTAAACGTAATTTTCAGCTTTTTCCCCTTCATAAGCATCCGCGAATGATCCTTGAGGTTCCTTTAAAAAGAAATAACAGAAGAATCCAACTATTAATCCTGCTATACCTAAAACTTGGAAGAAAGCACTATTTGAAGCAGCAATTATTTCTGGAGAAGGATCTTTACCCCCACCCATCCATAAAGGTAAAAGGCTATAAATATTTAGATAAGTTACCGCACCAACATTTCCATAAGCCCCAACCAATCCAGCTATTTGTCCTGTTACTCTTTTTTTAACCAAGGGAACTAAAGCAAAAGTTGAACCTTCTCCTGACTGAACAAAAAATGAACAAAGCATAGTTAAAAAAACAGCGATAAGAATTCCTGCTGATCCTGTAAAAGTTCCAGGTTTTATTAAAGACATTAATAAATATCCAAATCCTAATCCCATAGTTAGGAATCCCATTGTATTTTTTCTATTGCCTGTTCTGTCAGATATCAATCCTCCCGCAGGTCTAGCTATTAAATTCACAAATGCATAACATGATGCAAGAATTCCGGCTATTGCTTTAGGCAAATCAAATGTAAATTCAAAGAAACTAGGAAGCATAGAAACTACTGCCAATTCTGATCCAAAATTTACAATGTAAGTTAATTCCAAAATAGCAACTTGTTTGAATTCATATCTATCTTCCTTAGGGTAAATTTTAGTTCCATTTAATAATTCAATATTCGTTCTTATAATTCCCCAAGTTTGGAAAACAAACCACGCTAAAACTGCTAGTAAGGCTATTGGATAAGTAGATGAATTAAGGAAACCTACTTTTTGAAGTCTCCAACATAGGACTGAAAGAATTGCTGCGAATGGAACATTCATTCCAATTAAACCCCAGAAATCTCTTATACTAGTTACCTCAAGGCCAGCTGTTTTTGCAGGCCTTTGATAAGGTTTTCCTGGAGGTGTATCAGTTACACTAAAGAAATAAATAATTCCATAAACAAAAGAAATAATTCCTGTAAGAGCAATAGCTCCCCTCCAATTTAGTACAGCTCCAGTTGGTAACTGAAATCCTCCTGAAAAAGACAAGAATCCAGCTACGGCAACAAGAGAAAGCGCAGAAAAAGCAGATCCAAAATTTCCCCATCCTCCATATATTCCCTCAGCCAAACCAATTTCTTTGGGAGGAAACCACTCAGATACCATTCTTATTCCAATAACAAAACCTGCACCTACTATTGATAAAAGCAATCTCGCAATAACAAGTTGATTGAAGTCTTGTGCACTAGCAAATAATAAACATGGGACTACAGAAAATATCAAGATTGTTGAGTAAGTTTTTCTTGGGCCAAATTTATCCAATAACATTCCAATCAAAACCCTTGCAGGGATAGTTAAAGCAACATTACATATTGCTACCGTCCTAATTTGAGCAACCGATAAACCTAAATCGGCTTTAACAGTTGTGGCTAGAGGTGCGAGGTTAAACCAAACAACAAAAGTAAGGAAAAAGGCAAACCAGGTGAGGTGAAGAGTTTTATATCTGCCATTTAAAGACCAAACGTCACTTAACATAAAAAATTTTTTCAGAATTATTTTCAAGCAATTTATATTTC-GATCAATGCATTGATTTGTATTATTTAATAC-ATATATGGAAATTAAGAAATGAAACATTTTTTAAAAGATATAGAATCA-ATAGGCCATAACTAAATAAAAATCAAAAT-TGTGAATTATT-AGCAATCTAATTTCTGGTATTATTCGATACATAAAATACTCTGGGGAAAATATTATCTAAGTTATGGAAATAAAACATAAAGAATTTAAAGCATTCATCTTTGCTGGTGGCAAAAGTTCAAGGATGGGCTTTGATAAAGCACTAATTAAACATCGTGAAGGAGGGAATTGGCTTACTCATAAAATAAAAATATTAAATATCCTTAATTTGGAAACGTTTGTAATAACAAATCATACTTCTCATTCAAAAGAACTTGATAAAGAAAATAATGTTGGGTTGATTTCAGATACCCAGCCTTTTGATGGTCCCTTAACTTGTATGGAACAAATTTTTTCATCTTTTAAATCAACTACTAAAAATATCCTAATTATCCCAATCGATATGCCTAATTTAAATACAAAATTAACTTATTCACTTATTAAATTATGGGAGGAAAATCAAAATTTTGCGGTTATATCCCATGATGGAATTTTTGTACAACCATTATTCGGTATTTATCCCATCAACGAAGAAAATCATTTTAAATTAAAAAAAAAGTTATCCACTGGAAAGAAAAACTTTCTAGGATGGGTTGATCAAATTCCCCATAAATATTTCTATGCAAACAATGGAGAATTAATTAATATAAATTCGAAGAGAGAATTTTTAAATATGAATAATGGGACATAAGCAATTGGAGGATAATAGAAAAAGAAAGTTAAAAGTTTTAAGGTTATCTCTTAAACAAAATTGCAATTTCTCATGCATTTATTGTAAGCCAGAAAATTATAGTTTGGATGTATTAAATATTGAACAATTTAAAAAATTAATTTTTGTCAGTTGTCGATTAGGGGTAAATTCTCTAAGAATTACTGGGGGTGAACCTTTATTAAGTTCTCAATTAGATGAACTTCTTCATGAAATTAAATTACAAAGGTTAGAAAAATTAAATCCAATATCAAATTTACAGGATATTTCTCTAACCACAAATGGATATTTGCTCTCTAAGAAAAAAGCTTTTGACCTTTTTAAAAATGGTTTAGACCGGATAACTGTTAGTTTAGATGCAATTGATCCTGAAATTTTTTCAAACATGATTGGAGAGGAAAATAAAATTATTGGTAAAGAAAAATTATTTACTGTCCTTGAAGGAATAGATCATGCAATTAATGCTGGATTTAATCCAAAGTCAGGAAAATTAAAAATAAATGCAGTCATAAAAAAAGAGATAAATGATAATCAAATTTTTGAATTAGTTGATTTTGCAAAAAAAAGGTCTATAGAAATTCGTTTCATTGAATATATGGACGTAGGCTCATCTAATAATTGGAGGCCATCAGATGTTTTTTCCTCTGAAAGAATTATTAGGTTATTAAAGAAGAAATATCTATTAAAAGACTACGGAAGAAAGGAAGGACAAACAGCTAATAGATGGTACATTAGTGATTCAAAAAGTTTTATAAGTACAATCTCTTCAGTAAGTAATCCTTTTTGTTCCGATTGTAATAGATTGAGGATAACTAGCGATGGATATGCTTATACGTGTCTTTTTTCTAGTGAAGGTATAAATCTAAACCCATGGTTGTCTCTACCAATCAATCCCCATGAACTGGAAAAAAAAATCAAGAGCATTTGGGAAGCGAGAGAAGATAACTATAGTGAAGATAGATTTAAAATATTAGAGAAAAAAAATAACCAAAATCAAAAAATGCATCCCTCAATGTCATATCTTGGAGGATAA
>AG-459-B06
ATGCAATATTATTTAAATGATAAAAAATTAAATAAGATTGAAAAGCAAAAGGCGGAGAAAGATGGTCTGAAAATTTTTGAAGAGTTAGATGATTACGCTCTTAAAGGGTGGGAAGAGATGGATGAAGTAGATTTGCAAATGCGCTTGAAGTGGTATGGCCTTTTTTGGAGACCAAAAACTCCTGGAAGATTTATGATGAGGCTTAGAGTTCCCAATGGAATTTTAAACTCTAATCAGTTGAGAGTAATCGCTTCTATAGTTGCTAGATATGGAGAAGATGGTTCTGCAGATATAACAACTAGGCAAAATATTCAATTAAGGGGGGTTTTGATAAATGATCTACCAGATATCATTAAAAGACTTAGAGAGGTTGATATTACGTCCGTTCAGTCTGGAATGGATAATCCAAGAAATGTTACTGGCAATCCACTAGCGGGAATTGATCCTGAAGAAATTATAGATACAAGAAAATATACTTCTGAATTAGAAAATTACTTAACAAATTCTGGTAATGGCAACCCCGAATTCTCGAATTTACCGAGGAAGTGGAATACTGCAGTTGCAGGAGCAAAAGATAATTTTCTTCTACATAATGATCTTATCTTTCATCCTGTTTTAAAAAATGGAATCTTAGGCTTTGGTGTCTGGGTAGGAGGAATATTGTCAGCAACTTTGAATGCTTATGCTCTACCTCTAGATGTCTGGGTAGAAGAAAAAGATATATGCAAAATAACTGGAATTATTTGTTCCCTTTGGCGAGATAATGGAGATAGATTTCTAAGAAATAAAGGAAGATTTAGGTATTATTTAAACTCTATAGGTGTCGAAAAATTTAGAGAACTTGTAGAAGAAAAATTTGGAGCTTTGTCGAACGATCCAGGCTCAATTTTCAACTCAAAACAAAGAAGTTTATTTGGGATTAATAAACAAAAACAAAGCAATCTTTACTTTGCTGGATTACATATTCCTGTAGGAAGATTATTTGTAGAAGACATACAAGAAATTGCAAGACTAAGTGAAAAATATGGACAAAGTGAAGTAAGGCTAACCGAAGATCAAAATCTAATTATTGTTGGCCTAAAAGATAATATTTTAGAAGAATTTGGTGATGAAGAAATTATTAATAAATTCAAATTAAATCCATCCCATTTTTCAGCTAGTACCGTTTCATGCACAGGGAGTAGTTATTGTAGCTTTGCTCTTGCAAATACCAAAGATATAGCAAGGAATATTTCTGAAAAATTAGATCGAGAACTTGAATTATCAGAAGAGGTTAAAATCCATTGGACAGGTTGTCCAAATAATTGTGGACAAGCTCATATGGGTGGTATTGGCATGACCGGTACAAAGGTAAAAAAAGAGGGAGGTGGAACTGAGGATGGATATAATGTCAGTATTGGAGGGAGGCAAGATCACCTGCAAACCTTAGGCGAAACCGAATTTAAAAAAGTTAGTAAACATGAAATTTATAATTTAATCAAAGAAATTTTAATCAACAAGTTTAATGCAAAGTTAAAAACCT-AAAATATAT-TAATGAGCAAAAGTGAATCTGAAATATTAGAAGTTTTAAATGGATTAGGTTCAAAAAAATTAGATCTTGATATTCTTTTTTCCTACTACTCATTGGAATTATCTTTTGAGATTCGTAAAGTTATTGCTGAAAAGATAGGTATGCATGAAAGGAAAGGATATTTTTTACTTGAAAAGATGATAAAAAAATTTGGCCTTAAAGTTGAATTTATTGAGGCCCTTAAATTAACAAATGAAAAAAATGCAAAAGTTCTTTTACTAAAAAATCTTTATCAAAATAGGAAGTTAAATATTCATATACTTAATGCTTTAGAGCCCTGGGGAGGAGAAATCGAACTTAAATTAATTAGAGAAATATTCGATATTTGCGAAACAGATTTTTGGATTGCAGGCCTTAATATTCTCCATTTCAAAGCTCATCAATTAACTGATGAAAAATTATTATATTTTATTGATCAAATAAAAATTTACGATAATTTCAAAATCAACTACAAGATAATCTCTATCTTAAAAAGAAGAGAAAGCGAAATAGTTTGTAAATTGCTCTATAAATATTCTTTAAATAAAGAATTAGAAATCGCTAAATATGCAATATTTTCTTTAGGGAGTATTTGGAATGATAATAGTTTTGAACAATTATCAAAATTAGAAAATCAAATAAAAGATCCTTCTCTACTTAAATACATAAAAAATCAAAAAGTAATCTCAAATCAATTTCTACTAAATAAATAAACTAGAGAATTATTTTTTTAACTTATCAATTAGATTTATTAAATTACAAGGTTTTGTATTTTCATTAAGTTGACAAGAAATTATATCTTGCCAACCTGTCATCACAGCATCCTTAGATCCAGGCAAAACGAATAAAAACTTACCATTTGCAGACCCCGCAATACACCTACTTTGTAAAGTACTTGTTCCTATCTTTTTAAATGATAAAAATCTAAAAGTTTCCCCAAAACCATCAATCTCTTTATCTAATAAAGGTCTAACAGCTTCAGGAGTAACGTCCCTAGCTGTAATTCCTGTACCACCTGTTGTAATAATCACATCAATATTTGGATCTGAGATCCAATCGCTTATATATTTTCTAATTAAATAAATATCATCTTTGCAAATTATCTTATTAAAGATATTGTGTCCTGATTTCTCAGCCTCTTGAAGTAGATAATTTCCACTCTCATCATTTTTTGTGTTACGAGTATCAGAAACAGTAAGCAAAGCTATAGAAACCACTTAAAATTAAACC----ATTAGTTACTAGATCACTATAGATGGAAAGTGAAAAATCTAACAAAATTAAGGTGGTTTTATTATCTAGTATCGCTGAAGATCTAGGATGGAATGAAAAATTTCTTACAATTGAAAGCTCTCAAATGAAGGTTTTTTCTGTATGGAAATTAATTAATTCTAATTTACCTCAAGATAATATTATCGTTTCTATTAATCAAGAAATTACAGATATGGATGCGAAGATTAATCCAGATGATGAGGTGGCATTTATGCCAATGTTTACCGGTGGATAATTTAAAAATACAATTTAAAATCCTAGAAGAAACTTTTAATCCTTATAAAGAATTCGAACTTTGGGAGAAGGTCAATAAGAATTCAGCAAACTCACTTTTTATTGGAAGAGTAAGGCCTTTTGATCAATTTGGAAATGTTTTAAAGAAACTAGAAATTGTTCATTATAAAGGTATGACTGAAAATTATATTAAAAGATATTTAATGAAAATTTCTGAAAAACAGGATGATTTATGTATTTTTCTCTTACACAGGATAGGTTTCATTTACCCTAACGAACCTATTATTTTAATAGCAGTAAGTGCAAATCATAGAGGCATTGCAAATAAATATCTCCAAGAAATACTTGAATTTACAAAATACAAAGTTCCTTTTTGGAAAAAAGAATGGACTTTCCAAGGATCCTCATGGGTAAAAAAGAATACTAAATTAGGCTTTGAATTATAAAAAATTATTTTTTAAAAGTTGTGCCCATAATAAATTTCCTTTTTGACAAAAATCAATTTCAGAAGGTATTTCTATTAATAAATCTGAATTAGATATTGAACTAATCTTTGATGAGGATTGTTCTTCAGAAATATCTGCAATTAATTCACCTTCTTCATTAACGATAAGTTTTCCTCTAAGCAATTCAGGTCTCCCTTTTCTTCTTTTTAAATCAGAATTCAGCTTAACCTTAAGCCTAAGAGGGAATTCAATATTAGTAATTCCTTCAAGTTTCTGAAGTGCGGGCCAAACAAGTTGGATAAAAGTAATAGCTGCTGAAACGGGATTCCCAGGTAATCCAAAATAAGGAATTTTTTTGTTTATCAATCCAAAAGCAAAGGGTTTTCCTGGCTTTAAAAATAGTTTCCAAAATTTAATCTCTCCTATCTCGTTAATAATATCTTTTAAAAAATCTTTTTTACCCACTGATATCCCACCAACTGAAATAACCACATCATTAAATTCAGAAATATTTCTAAGAGAATTTTTTATATTTTGATAATTATCTTTTTCTATATGAATTTCATTAATTTCAAATCCAAGATTTTTTGCAATTGATTTTATCAAAATACTATTACTTTCCCATATTTCTCCTTTCTTTCTTGCAGTCCCTGATTTGATAAGTTCATCTCCAGTAATAAGTAAACCTAATTTAGAAATTTTACTAACTTTTATAGTTTTTATCCCACAACTTGCTAATTTACTTAAAATCCCAGGTGTAATCTTTACCCCCTTCTTGATTAATATTTCACCTTTAAATACTTGATCATTTTTTTCTCTAATCCAAGAGTTATTAGATGATGTTTCTTTTT---TAATATACTCATTTCCTTTTAAAAATTCTAAAGAAACTTGTTCTTGAGGTATCACAGAAAAACAATTATCTGGCACAAATGAACCTGTGCTAATAGTCACAGCTTCACCTTTTTTAAGAAGATCATTAAATGGCTTTCCTGGAAAAGACTCTCCGACAATTTTCCATTTATTCCCTT---TAGTTGATTCTCCTAACGCATATCCATCCATAACTGATGATCTATAACCTGGCATATCTTCCTCAGATAAGATTTCCTCCATAGAAACTTTTCCAAGTGCTTTGTCTAAATTGATCTCTTCCTTATGTAAAATTTCATTATTCACTATTAAAGTATCCATCTCTTCCAAGATTTTTTTAATAGCATCATTTAAATAAAGACCCTGATTATTGATATCAATTCCCATTATTGTAAGTACTTAACTTCTTTTTAATATTCCATTTTTACCACCTTTTTTTTCTAAAAGGCGAATATTATCAATAGTCATAAAAGGATCTAAAGCTTTGAGCATGTCATATAGAGTGAGAAGGCCAATTGAAACTGATGTAAGAGCCTCCATCTCAACACCTGTTTTAGAATGAGATTTGCAAAAAGCAATAATTTTAATAGCTTTCATTGATTCACAAATTTCAAAATCAATTGTGATTTTATTCAATGATAAATTATGACAGAGAGGAATAAGTTCTGAGGTTTTTTTTGCACCATTTATTGCAGAAAATCTAGCCGCTGCAAAAATATCACCTTTTTTAATTTTTTTATTTTTTATTTTTTCTAATATTTCTTTGTTTAAATTAATATATCCTTCTGCTAAAGCCTCTCTTTTAGTTTCTACTTTATCTGAAATATCAACTATGTTCATTTCTCCCCTTTCATTAATATGAGTTAAAGATTTATCCATTTCTATTTAGCAATTTATTCAATAATACAAAAAATAAAATTTTTAATAAAGCTAATATCAATTTTTTATACTTAGCATTAATTTATTAATAAAATATCAATTTAATTTTGGTTAACTGTCAATCAAATCATTATTTTAATTTCGAGGATGATTTTATTAAAGACTTAAGATGCATTCCTTTATGTGTAAGAAGGAAACTTGATTTAATTGGAATAAAATTAAAACTTACTCATTGGCAAGATTTTAATTTAATTGAAAAAAATAAAATAGTAGATTGGCCAGATTCAAAAAACGATCTCATTGATTTAAAAACTTTTTTAAAAGAAATTACATCTAATTCAAAATATGGAGAAGCAAAAGAAATAGAAATTTCAATTAATCAACCTTGGCAAAATAAAAATAAAGTTCCTGACCAAGTTTTAAAATCGGCACTAGTAAGGGGAATTAATATTTCAGTTG-AAAAATGGAGAAATTTAAACGAATTAGATAGATTTGCTTTTTGCAAATTAGTTAGACCAAGTCATGAACACAACAATTTGGATAGAGCATTTGATGAGATTCTGAAATGAGATTATTGCCTAGTTTGGAACAATTATTACTGAGCATGCTTTTAATTCCGGTTGTTTTGATATCGGACATGACTTTTCATGCATCAAAGAGTTTACTTCACACATATTTTTTTGACTAAAACCCCAATGCATCGGTAAAAAAACTGTACCTGCTTTAATTTTGTCAGTAATCAGAACTTTTGCTTGAACTTCCCCTCTTTTGGATTTAATTTTTACTATTACATCATTTTTGATTTTTAAAGATAAAGCATCTTTAGAATTAATTTCCAATAACGGTTCTGGATTCTTTTTTGTAAGTTTTTGAACTTTAGAAGTTCTTGTCATTGTATGCCATTGACTTAGATATCTTCCAATTGTCAAAATTAGTGGGTACTCATCTGAAGGGGGTTCAGCCAACCCAATAGGATCATCAATACAAAAATTTGCTTTGCCAGTCTCAGTTGGGAAATAACCATCTTCATATAATCTTTTTGAAGATGTACTAGGTACGCTGCCTTTAGGATAAGGCCATTGTTGAGGTCCATGATTTTTTAATAATTGATATGATAATCCGCTCATATCGCATAATCTTTTTGTAGTAGTTTTTAAAAATTCATCATAAACTTCCGATGAAGATTCATATTCAAATTGTTTGAAATAGCCTATCTTCTGTCCTAATTCAGCAAATATTTGCCAATCTGGTTTTGAA---TTTTTATTCGATTCTCTGAAAGATGGGCAAAGTGTTACTCTTCTTTCTGAATTTGTCATAACACCATCTTTTTCGCTCCATTGAGCTGCGGGCAATACTAGATGAGCATATTTAATTGATTCACTTTGTTCATAAGATTCGTTTAGGATAATTAAAGGACATTTTAAAAGTGCTTTTTTTACAAAGTTTAAATTAGGCATGCTAACCAAAGGGTTCGTAGCTGCAATCCACCAAATTTTCACAGATCCTTTTTTTATAGCTTCTATTTGTTCAAATGCAGATAGACCATTTTTTGCAGATATCTTTCCCTCAGGGAACCCCCATATTTTTTCAATTTCATTCCTATCAATTTTATTTTTTACAAACCTATATCCTGGAAGAAGGTGCGATAGTCCTCCTGCTTCTCTACCACCCATAGCGTTTGGTTGGCCAGTTAAGGAAAAAGGACCAGAACCTTCTTTGCCTATTTGGCCGGTCATTAAATGAAGATTTATTAGCCCATTTACTGCTGCTGTACCCTCTTGCCTTTGATTTAAACCCATCGACCAAAGACTTAGAACATTTTTGCTTTCTCCCCATAATTTTGCAATATCGATAATTGTTTTCTCGGATATATTGCAAATTTCACTTATTTTTTTTAAATCCCATTTTTGTATATGTTTTACAAAATCAAAATAGCTTTCGGTCGACTTATCAATGAAATTTTGATCAGTTAATTGATTCTTATAAAGATAATTCGCAATCCCAATAAATAAAAATAGATCTGTTCCAGAAGAAATTTGCAAGTAAAAATCTGCTATGGATGAAGTTTCTGTTTCTCTTGGATCGATTACTATTACTTTTAAATTATCATTTACGTTTCTTTTACGTTTCTTAATTCGATCAAAAAGAACGGGATGACATTCTGCAGTATTTGTCCCTATTAATAAAATTAAAGAGCAATGATCAATATCTTCATAACAACAAGGTGGGCCATCAGAGCCAAAACTCCTGTTATAGCCAGCTACTGCTGAGCTCATACATAGTCTTGAATTAGCATCAAAATTATTTGTGCCTATTGCTCCCTTGAGAAGCTTCTGGGCTACGTAATAATCTTCAGTATGAAATTGACCTGAGCCATACATAGCTATTGAATCAGGTCCATAATTTTTTATAGAACTCAGAATATTCTCTTTCAGAATTTCGTATGATTCGTCCCAGGAAATTTCTTTAAATTCTTCATTTAAATTTTCCCTATAAAGTGGTTTTTTTAATCTCCCACCTTTTAAAGTCTCACATACTGTTGCTCCTTTTACGCATAATTTACCATGAGTTGAAGGACTATCCCTGTCTCCACTTACTAACCATTTATCGTCAGAAACCGCACTTTTGGGCCTCATTTTTAACCCACAGCCAACACCGCAATATGGGCATTGACTTTTAGTAAAATTCATAAAATTTCTTTTATAAATAAATATCTACATAGTTGTTGGTTAAACGTAATTTTCAGCTTTTTCCCCTTCATAAGCATCCGCGAATGATCCTTGAGGCTCCTTTAAAAAGAAATAACAGAAGAATCCAACTATTAATCCTGCTATACCTAAAACTTGGAAGAACGCACTATTTGAAGCAGCAATTATTTCTGGAGAAGGATCTTTACCTCCACCCATCCATAAAGGTAAGAGGCTATAAATATTTAGATAAGTTACCGCTCCAACATTTCCATAAGCCCCAACCAATCCAGCTATTTGTCCTGTTACTCTTTTTTTAACTAAGGGAACTAAAGCAAAAGTTGAGCCTTCTCCTGATTGAACAAAAAATGAACAAAGCATAGTTAAAAATACAGCCATAAGAATTCCGGCTGATCCAGTAAAAGTTCCAGGTTTTATTAAAGACATCAATAGATATCCAAATCCTAATCCCATAGTTAGGAATCCCATTGTATTTTTTCTATTGCCTGTTCTGTCAGATATCAATCCTCCCGCAGGTCTAGCTATTAAATTCACAAATGCATAACATGATGCAAGAATTCCGGCAACAGCTTTAGGTAAATCAAATGTAAATTCAAAGAAACTAGGAAGCATAGAAACTACTGCCAATTCTGATCCAAAATTTACAATGTAAGTTAATTCCAAAATAGCTACTTGTTTGAATTCATATTTATCTTCTTTAGGATAAATTTTAGTTCCATTTAATAATTCAATATTCGTTCTTACAATTCCCCAAGTTTGGAAAATAAACCAAGCTAAAACTGCGAGTAAGGCTATTGGATAAGTGGATGAAGTAAGGAAACCTACTTTTTGAAGTCTCCAACATAGGACTGAAAGAATTGCTGCGAATGGAACATTCATTCCAATTAAACCCCAGAAATCTCTTATACTGGTTACTTCTAAACCAGCTGTTTTTGCAGGCCTTTGATAAGGTTTTCCTGGAGGTGTATCAGTTACACTAAAGAAATAGATAATTCCATAAACGAAAGAAATAATCCCTGTAAGAGCAATAGCCCCCCTCCAGTTAAGTACAGCTCCAGTTGGCAACTCAAATCCTCCTGAAAAAGACAAGAAGCCAGCTACGGCAACAAGAGAAAGAGCAGAAAAAGCAGATCCAAAATTTCCCCATCCTCCATATATTCCTTCAGCCAAACCAATTTCTTTGGGAGGGAACCACTCAGATACCATTCTTATTCCGATAACAAAACCTGCGCCTACTATTGATAAAAGCAATCTCGCAATAACTAGTTGATTGAAGTCTTGCGCACTAGCAAATAATAAACATGGGACTACAGAAAATATCAAGATTGTTGAATAAGTTTTTCTTGGGCCAAATTTATCCAATAACATTCCAATCAAAACCCTTGCTGGAATAGTTAAAGCAACATTACATATTGCTACTGTCCTAATTTGAGCAACAGATAAACCTAAATCAGCTTTAACAGTAGTTGCAAGAGGTGCGAGGTTGAACCAGACAACAAAAGTAAGGAAAAAAGCAAACCAGGTGAGGTGAAGAGTTCTGTATCTGCCATTTAAAGACCAAACATCACTTAACATAAAAATTTTCTTCAGATTAATTTTT-AGCAATTTAGATTTC-GTTCAATGCATCCATTTGTATTATTTAATACGAAATCTGGATTTTAAGAAATGCAA-CTTTTTTTAAAGAC-TAGAATTA-ATA-GCCAGCACTAATAAAA--TCAAAAT-TGGGGAAAAATAAGTAATTTATTTATTGGTATTATTCGATACATATAATACTCGTGGAAAAATATTACCTAAGTTATGGAAATAAAACATAAAAAATTTAAAGCATTTATTTTGGCTGGTGGCAAGAGTTCAAGAATGGGATTTGATAAAGCTCTAATTAAACATCATGAAGGCGGAAATTGGCTGTCTCATAAAATAAAAATATTAAATAACCTTAATTTAGAGACTTATGTAATAACAAATTATATTTCTCATTTAAAAGAAATAAATAAAAGTAATAATGTTGGCTTTATTTCAGATGTCCGACCCTTTGATGGTCCCTTAACTTGTATCGAACAAATTTTTTCATCTTTTAAAAAAACCACTAAAAATATCCTAATTATCCCAATCGATATGCCAAATTTGAATACAAAATTAATCTATTCACTTTTTAAATCATGGGAAGAAAATCAAAATTTTGCGGTAATATCCCACGATGGAATTTTTGCACAGCCATTATTCGGTATTTATCCCATCAATGAAGAAAATCATTTTATATTAAAAAAAAAGTTATCCTCTGGGAAGAAAAATTTTCTCGGTTGGGTTGATCAAATTCCTCATAAATATTTCTATGCAAATTATGGAGATTTAATTAATATAAATTCGAAGAAAGAATTTTTAAATATGAATAATGGAACTTAAGCAATTGGAGGATAATAGAAAAAGAAAGTTAAAAGTTTTAAGGTTATCTCTTAAACAAAATTGCAATTTTTCTTGTATTTATTGTAAGCCGGAGAATTATGGTTTGGATGTGTTAAATATTGAACAATTTAAAAAATTAATTTTAGTCAGTTGTCGATTAGGGGTAAATTCTTTAAGAATTACTGGAGGTGAACCTTTATTGAGTTCTCAATTAGATGAACTTCTTTATGAAATTAAATCGCAAAGAATAGAAGAATTAAATCCAATAGCTAATTTACAGGATATTTCTCTAACCACCAATGGATATTTGCTTTCTAAAAAAAAAGCTAATGATCTTTTTAAAAATGGTTTAGACCGCATAACAGTAAGTTTAGATGCGATTGATCCTGATATTTTTACAAACATGATTGGAGAAGAAAATAAAATTATTGGCAAAGAAAAATTATTTACTGTCCTTGAAGGAATAGATCATGCAATAAATGCTGGATTTAATCCAAAGGCGGGAAAATTAAAAATAAATGCAGTCATAAAAAAAGAGATAAATGATAATCAAATTTTTGAATTAGTTGATTTTGCAAAAAAAAGGTCAATAGAAATTCGTTTCATTGAATATATGGACGTAGGCACATCTAATAATTGGCGGCCATCAGATGTTTTTTTCTCTGAAAGAATTATTAGGTTATTAAAGAAGAAGCATCGATTAAAAGACTACGGTAGAAAGGAGGGACAAACTGCTAATAGGTGGTACATGAGTGATTCAAAAAGTTTTATAAGTACAATCTCTTCAATAAGTAATCCTTTTTGTTCAGATTGTAATAGATTGAGGATAACTAGCGATGGTTATGCTTATACATGTCTCTTTTCTAGTGAAGGTATAAATTTAAACCCATGGTTGTCCCTACCAATAAATCTTCATGAACTGGAAAATAAAATCAAGAGCATTTGGGAAGCTAGAGAAGATAACTATAGTGAAGATCGATTTAAAGTATTAGAGAAAACAACTGACAAAAATCAAAAAATGCACCCATCAATGTCATATCTTGGAGGATAA
>AG-355-J09
ATGCAATATTATTTAAATGATAAAAAATTAAATAAGATTGAAAAGCAAAAGGCGGAGAAAGATGGTCTGAAAATTTTTGAAGAATTAGATGATTATGCTCTTAAAGGGTGGGAAGAGATGGATGAAGTAGATTTGCAAATGCGCTTAAAGTGGTATGGCCTTTTTTGGAGACCAAAAACTCCTGGAAGATTTATGATGAGGCTTAGAGTTCCCAATGGAATTTTAAACTCTAATCAGTTGAGAGTAATCGCTTCAATAGTTGCTAGATACGGAGAAGACGGTTCTGCAGATATAACAACTAGGCAAAATATTCAATTAAGGGGAGTTTTGATAAATGATCTACCAGATATTATTAAAAGACTTAGAGAGGTTGATATTACATCCGTTCAGTCTGGAATGGATAATCCAAGGAATGTTACTGGCAATCCACTAGCGGGAATTGATCCTGAAGAAATTATAGATACAAGAAAATATACTTCTGAATTAGAAAATTACTTAACAAATTCTGGTAATGGCAACCCCGAATTCTCGAATTTACCGAGGAAGTGGAATACTGCAGTTGCAGGAGCAAAAGATAATTTTCTTCTACATAATGATCTTATCTTTCATCCTGTTTTTAAAAATGGAATATTAGGCTTTGGTGTCTGGGTAGGAGGAATTTTATCAGCAACTTTGAATGCTTATGCTATACCTCTAGATGTCTGGGTAGAAGAAAAAGATATATGCAAAATAACTGGAATTATTTGTTCCCTTTGGCGAGATAATGGGGATAGATTTCTAAGAAATAAAGGAAGATTTAGATATTATTTGAACTCTATAGGTATCGAAAAATTTAGAGAACTTGTAGAAGAAAAATTTGGAACTTTATCGAACGATCCAGGTTCAATTTTTAACGAAAAACAAAGAAGTTTATTTGGGATTAATAAACAAAAACAGAATAATCTTTACTTTGCTGGATTACACATTCCTGTAGGAAGATTATGTGTAGAAGACATACAAGAAATTGCAAGATTAAGTGAAAAATATGGACAGAGTGAAGTAAGACTAACCGAAGATCAAAATCTAATTATTGTTGGCCTGAAAGATAATATTTTAGAAGAATTTGGTAATGAAGAAATTGTTAATAAATTCAAATTAAATCCATCCCATTTTTCAGCGAGTACTGTTTCATGTACAGGGAGTAGTTATTGTAGCTTTGCTCTTGCAAATACCAAAGATATAGCAAGGAATATTTCTGAAAAATTAGATCGAGAACTTGAATTATCAGAGGAGGTTAAAATCCATTGGACAGGTTGTCCAAATAATTGTGGACAAGCTCATATGGGTGGTATTGGCATGACTGGTACAAAGGTAAAAAAAGAGGGAGGAGGAACTGAGGATGGATATAATGTCAGTATTGGAGGAAGACAAGATCACCTGCAAACATTGGGTGAAACCGAATTTAAAAAAGTTAGTAAACATGAAATTTATAATTTAATCAAAGAAATTTTAATCAAAAAGTTTAATGCAAAGTTAAAAACCT-AAAATATAT-TAATGAGCAAAAGTGAATCTGAAATATTAGAAGTTTTAAATGGATTAGGTTCAAAAAAATTAGATCTTGATATTCTTTTTTCCTACTATTCATTGAAATTATCTTTTGAGATTCGCAAAGTTATTGCGGAAAAAATAGGTATGCAAGAAAGGAAAGGCTATTTTTTACTTGAAAAGTTGATAAAAAAATTTGGCCTTAAAGTTGAATTTGTTGAGGCCCTTAAATTAACAAATGAAAAAGATGCAAAAGATCTTTTACTAAAAAATCTTTATCAAAATAATAAGTTAAATATTCACATAATTAATGCTTTAGAGCCCTGGGGAGGAGAAATCGAACTTACATTAATTAAAGAAATATTCGATATTTGCGAAATAGATTTTTGGATTGCAGGTCTTAATATTCTTCATTTCAAAGCTCATCAATTAACTGATCAAATATTATTATCTTTTATTGATCAAATAAAAATTTACGATGATTTCAAAATCAACTACAAGATAATCTCTATTTTAAAAAGAAGAGAAAGCGAAATAGTTTGTAAATTGCTCTATAAATATTCTTTAAATAAAGAATTAGAAATCGCAAAATATGCAATTTTTTCTTTAGGGAGCATTTGGAATGATAATAGTTTTGAACAATTATCAAAATTAGAAAATGAAATAAAAGATCCTTCTCTACTTAAATGCATAAAAAATCAAAAATTGATCTCAAATCAATTTCTAATAAATAAATAAACTAGAGAATTATTTTTTTAACTTATCAATGAGATTTATTAAATTACAAGGTTTTGTATTTTCATTAAGTTGATAAGAAATTATATCTTGCCAACCTGTCATAACAGCATCCTTAGATCCTGGCAAAACGAATAAAAACTTACCATTTGCAGACCCAGCAATACACCTACTTTGTAAAGTACTAGTTCCTATCTTTTTAAATGATAAAAATCTAAAAGTCTCCCCAAAACCATCAATCTCTTTATCTAATAAAGGTCTAATAGCTTCAGGAGTAACGTCCCTAGCTGTAATTCCTGTACCACCTGTAGTAATAATCACATCAATATTTGGATCTGAGATCCAATCGCTTGTATATTTTCTAATTAAATAAATATCATCTTTGCAAATTATCTTATCAACGACATTGTGTCCTAATCTCTCAGCCTCGTGAAGGAGATAATTTCCACTCTCATCATTTTTTGTGTTACGAGTATCAGAAACAGTAAGCAAAGCTATAGAAACCACTTAAAATTAAACC----ATTAGTTACTAGATCACTATAGATGGAAACTGAAAAATCTAACAAAATTAAGGTGGTTTTATTATCTAGTATCGCTGAAGATCTAGGATGGAATGAAAAATTTCTTACAATTGAAGGGTCTCAAATGAAGGTTTTTTCTGTATGGAATTTAATTAATCCAAATTTACCGCAAGATAATATTATCGTTTCTATTAATCAAGAAATTACAGATATGGATGCGATGATTAATCCGGATGATGAGGTGGCATTTATGCCAATGTTTACCGGTGGATAATTTAAGAATAAAATTTAAAATCCTAGAAGAGACTTTTAATCCTTATAAAGAATTAGAACTTTTGGAAAAGGTAAATAAAAATTCAGCAAACTCATTTTTTATTGGGAGAGTAAGGCCCTTTGATCAATTTGGAAATGATTTAAAGAAACTAGAAATTGTTCATTATAAAGGAATGACCGAAAATTATATTAAAAAATATTTAATGAAAATTTCTGAAAAACAGGATGATTTATGTATTTTCCTCTTGCACAGGATAGGTTTCATTTACCCTAACGAGCCTATTATTTTAATAGCAGTAAGTGCTAATCATAGAGGCATTGCAAATAAATATCTCCAAGAAATACTTGAATTTACAAAATACAAAGTTCCTTTTTGGAAAAAAGAATGGACTTGCAAAGGATCCTCATGGGTAAAAAAGAATACTGACTTAGGCTTTGAATTATAAAAAATTATTTTTTAAAAGTTGTGCCCATAATAAATTTCCTTTTTGACAAAAATCAATTTCAGAAGGTATTTCTATTAATAGATCTGAATTAGATATTGAACTAATCTTTGATGAGGATTGTTCTTTAGAAATATCTGCAATTAATTCACCTTCTTCATTAACGATAAGTTTTCCTCTAAGCAATTCAGGTCTCCCTTTTCTTCTTTTTAAATCAGAATTCAGCTTAACCTTAATCCTAAGAGGAAATTCAATATTAGTAATTCCTTCAAGTTTCTGAAGTGCGGGCCAAACAAGTTGGATAAAAGTAATAGCTGCTGAAACGGGATTCCCAGGTAATCCAAAATAAGGAATTTTTTTGTTTATCAATCCAAAAGCAAAGGGTTTTCCTGGCTTTAAAAATAGTTTCCAAAATTTAATCTCTCCTATCTCGTTAATAATATCTTTTAAAAAATCTTTTTTACCCACTGATATCCCACCAACTGAAATAACCACATCATTAAATTCAGAAATATTTATAAGAGAATTTTTAATACTTTGATAATTATCTTTTTCTATATGAATTTCATTAATTTCAAATCCAAGATTTTTTGCGATTGATTTTATCAAAATACTATTACTTTCCCATATTTCTCCTTTCTTTCTTGCAGATCCTGATTTGATAAGTTCATCTCCAGTAATTAGTAAACCTAATTTAGAAAATTTATTAACTTTTATAGTTTTTATCCCGCAACTTGCTAATTTACTTAAAATCCCAGGTGTAATCTTTACCCCTTTCTTGATTAATATTTCACCTTTAAATACTTGATCATTTTTTTCTCTAATCCAAGAGTTATTAGATGATGTTTCTTTTTTAACAATATACTCATTTCCGTTTAAAAATTCTAAAGAAACTTGTTCTTGAGGTATCACAGAAAAACAATTATCTGGCACAAATGAACCTGTGCTAATAGTTACAGCTTCACCTTTTTTAAGAAGATCATTAAATGGCTTTCCGGGAAAAGACTCTCCAACAATTTTCCATTTATTCCCTT---TAGTTGATTCTCCTAAAGCATATCCATCCATAACTGATGATCTATAACCTGGTATATCTTCCTCAGAAAAGATTTCCTCCATAGAAACTTTCCCAAGTGCTTCGTCTAAATTAATCTCTTCCTTATGTAAAATTGCATTATTCACTACTAAAGTATCTATCTCTTCCAAGATTTTTTTAATAGCATCGTATAAATAAAGACCCTGATTATTGATATCAATTCCCATTATTGTGAGTACTTAACTTCTTTTTAATATTCCATTTTTACCACCTTTTTTTTCTAAAAGGCGAATATTATCAATAGTCATAAAAGGATCTAAAGCTTTAAGCATGTCATATAGAGTGAGAAGGCCAATTGAAACTGATGTAAGAGCCTCCATCTCTACACCTGTTTTAGAATGAGATTTGCAAAAAGCAATAATTTTAATTGCTTTCATTGATTCACAAATTTCAAAATCAATTGTGATTTTATTCAATGATAAATTATGACAGAGAGGAATAAGTTCTGAGGTTTTTTTTGCACCATTTATTGCAGAAAATCTAGCCGCTGCAAAAATATCACCTTTTTTAATTTTTTCATTTTTTATTTTTTCTAATATTTCTTTGTTTAAATTAATATATCCTTCTGCTAAAGCCTCTCTTCTAGTTTCTACTTTATCTGAAATATCAACTATGTTCATTTCTCCCCTTTCATTAATATGAGTTAAAGATTTATCCATTTCCATTTAGCAATTTATTCAATAATACAAAAAATAAAATTTTTAATAAAGCTAATATCAATTTTTTATACTTAGCATTAATTTATTAATAAAATATCAATTTAATTTTGGTTAACAGTCAATCAAATCATTATTTTAATTTCGAGGATGATTTTATTAAAGACTTAAGATGCATTCCTTTATGTGTAAGAAGGAAACTTGATTTAATTGGAATAAAATTAAAACTTACTCATTGGCAAGATTTTAATTTAATTGAAAAAAATAAGATAGTAGATTGGCCAGATTCAAAAAACGATCTCATTGATTTAAAAACTTTTTTGAAAGAAATTACATCTAATTCAAAATATGGAGAAGCAAAAGAAATAGAAATTTCAATTAATCAACCTTGGCAAAATAAAAATAAAGTTCCTGACCAAGTTTTAAAATCGGCACTAACAAGGGGAATTAATATTTCAGTTG-AAAAATGGAGAAATTTAAACGAATTAGATAGATTTGCTTTTTGCAAATTAGTTAGACCAAGTCATGAACACAACAATTTGGATAGAGCATTTGATGAGATTCTGAAATAAGATTATTGCCTAGTTTGGAACAATTATTACTGAGCATGCTTTTAATTCCGGTTGTTTTGATATCGGGCATGACTTTTCATGCATCAAAGAGTTTACTTCACACTTATTTTTTTGACTAAAACCCCAATGCATTGGTAAAAAAACTGTACCTGCTTTAATTTTGTCAGTGATCTGAACTTTTGCTTGAACTTCCCCTCTTTTGGATTTAATTTTTACTATTTCATCATTTTTGATTTTTAAAGATAAAGCATCTTTAGAATTAATTTCCAATAACGGTTCTGGATTCTTTTTTGTAAGTTTTTGAACTTTAGAAGTTCTTGTCATTGTATGCCATTGACTTAGATATCTTCCAATTGTCAAAATAAGTGGGTACTCATTTGAAGGGGGTTCAGCCAACCCTATAGGATCATCAATACAAAAATTTGCTTTGCCAGTCTCAGTTGGGAAATAACCATCTTCATATAATCTTTTTGAAGATGTACTAGGTACGCTGCCTTTAGGATAAGGCCATTGTTGAGGACCATGATTTTTTAATAATTGATATGATAATCCGCTCATATCGCATAATCTTTTTGTAGTCGTTTTTAAAAATTCGTCATAAACTTCCGATGAAGATTCATATTCAAATTGTTTGAAATAACCTATTTTCTGTCCTAATTCAGCAAATATTTGCCAATCTGGTTTTGAA---TTTTTGTTCGACTCTCTGAAAGATGGGCAAAGGGTTACTCTTCTTTCTGAATTTGTCATAACACCATCTTTTTCGCTCCATTGAGCTGCGGGCAATACTAGATGAGCATATTTAATTGATTCACTTTGTTCATAAGATTCATTGAGGATAATTAAAGGACATTTTAAAAGTGCTTTTTTTACAACGTTTAAATTAGGCATGCTAACCAAAGGGTTCGTAGCTGCAATCCACCAAATTTTCACAGATCCTTTTTTTATAGCTTCTATTTGTTCAAATGCAGATAGACCTTGTTTTGCAGATATCTTTCCCTGAGGGAACCCCCATATTTTTTCAATTTCATTCCTATCTATTTTATTTTTTACAAACCTATATCCTGGAAGAAGGTGCGATAGTCCTCCTGCTTCTCTCCCACCCATAGCGTTTGGTTGGCCAGTTAATGAAAAAGGACCAGAACCTTCTTTGCCTATTTGGCCGGTCATTAAATGAAGATTTATTAGCCCATTTACTGCTGCTGTACCCTCTTGCCTTTGATTCAAACCCATCGACCAAAGACTTAGAACATTTTTGCTTCCTCCCCATAATTTTGCAATATCAATAATTGTTTTCTCGGATATATTGCAAATTTCACTTATTTTTTTTAAATCCCATTTTTGTATATGTTTTACAAAATCAAAATAGCTTTCGGTCGACTTATCAATGAAATTTTGATCAGTTAATTGATTCTTATAAAGATAATTCGCAATCCCAATAAATAAAAATAGATCTGTTCCAGAAGAAATTTGTAAGTAAAAATCTGCTATGGATGAAGTTTCAGTTTCTCTTGGATCAATTACTATTACCTTTAAATTATCATTTATGTTTCTTTTACGTTTTTTAATTCGATCAAAAAGAACGGGATGACATTCTGCAGTATTTGTCCCTATTAATAAAATTAAAGAGCAATGATCAATATCTTCATAACAACAAGGTGGGCCATCAGAGCCAAAACTTCTGTTATATCCAGCTACTGCTGAGCTCATACATAGTCTTGAATTAGCATCAAAATTATTTGTGCCTATTGCTCCCTTTAGAAGCTTTTGGGCTACGTAATAATCTTCAGTATGAAATTGACCTGAGCCATACATAGCTATTGAATCAGGTCCATAATTTTTTATAGAACTCAAAATATTCTCTTTCAGAATTTCGTATGATTCGTCCCAGGAAATTTCTTTAAATTCTTCATTTAAATTTTCCCTATAAAGTGGTTCTTTTAATCTCCCATCTTTTAGGGTCTCACATACTGTTGCTCCTTTTACGCACAATTTACCTTGAGTTGAAGGACTATCCCTATCTCCACTGACTAACCATTTATCATCAGAAACCGAACTTTTAGGCTTCATTTTTAAACCACAGCCAACACCGCAATATGGGCATTGACTTTTAGTAAAATTCATAAAATTTCTTTT----ATAAATATCTCAATAGTTTTTGGTTAAACGTAATTTTCAGCTTTTTCGCCTTCATAAGCATCCGCGAATGATCCTTGAGGTTCCTTTAAAAAGAAATAACAGAAGAATCCAACTATTAATCCTGCTATACCTAAAACTTGGAAGAAGGCACTATTTGAAGCAGCAATTATTTCCGGAGAAGGATCTTTACCTCCACCCATCCATAAAGGTAAAAGGCTATAAATATTTAAATAAGTTACCGCACCAACATTTCCATAAGCCCCAACCAATCCAGCTATTTGTCCTGTTACTCTTTTTTTAACTAAGGGTACTAAAGCAAAAGTTGAACCTTCTCCAGATTGTACAAAAAATGAACAAAGCATCGTTAAAAATACAGCCATAAGAATTCCTGCTGATCCTGTAAAAGTTCCAGGTTTTATTAAAGACATCAATAGATATCCAAACCCTAATCCCATAGTTAGGAATCCCATTGTATTTTTTCTATTGCCCGTTCTGTCAGATATCAATCCTCCGGCAGGTCTAGCTATTAAATTCACAAATGCATAACATGATGCAAGAATTCCGGCTACAGCTTTAGGTAAATCAAATGTAAATTCAAAGAAACTAGGAAGCATTGAAACTACTGCCAATTCTGATCCAAAATTTACGATGTAAGTTAATTCCAAGATCGCCACTTGTTTGAATTCATATCTATCTTCTTTAGGGTAAATTTTAGTTCCATTTAATAATTCAATATTAGTTCTTATAATTCCCCAAGTTTGGAAAATAAACCAAGCTAAAACTGCGATTAAGGCTATTGGATAAGTAGATGAAGTAAGGAAGCCTACTTTTTGAAGTCTCCAACATAGGACTGAAAGAATTGCTGCGAATGGGACATTCATTCCAATTAAACCCCAGAAATCTTTTATACTCGTTACTTCTAAACCAGCTGTTTTTGCAGGCCTTTGATAAGGTTTTCCTGGAGGTGTATCAGTCACACTAAAGAAATAAATAATTCCATAAACGAAAGAAATAATTCCTGTAAGAGCAATAGCTCCCCTCCAATTAAGTACAGCTCCAGTAGGTAACTCAAACCCTCCTGAAAAAGACAAGAATCCAGCTACGGCAACAAGAGAAAGAGCAGAAAAAGCAGATCCAAAATTTCCCCATCCTCCATATATTCCCTCAGCCAAACCAATTTCTTTCGGAGGGAACCACTCAGATACCATTCTTATTCCGATAACAAAACCTGCTCCTACTATTGATAAAAGCAATCTCGCAATAACAAGTTGATTGAAGTCTTGAGCACTAGCAAATAATAAACATGGTACGACAGAAAATATCAAAATTGTTGAGTAAGTTTTTCTTGGGCCAAATTTATCCAATAACATTCCAATCAAAACTCTTGCAGGGATAGTCAAAGCGACATTACATATTGCTACTGTTCTAATTTGAGCAACAGATAAACCTAAATCAGCTTTAACAGTAGTTGCAAGAGGTGCGAGGTTAAACCAAACAACAAAAGTAAGGAAAAAGGCAAACCAAGTGAGGTGAAGAGTTCTATATCTGCCATTTAAAGACCAAACGTCACTTAACATGAAAA--TTTTAGAGATTAATTTTTAAGCAATTTATATTTC-GATCAATGCATTCATTTGTATTATTTAATACGAAATCTAGTTTTTAAGAAATGCAA-CTTTTTTAAAAGGC-TAGAATTA-ATA-GTCAGCACTAATAAAA--TCAAAAT-TGAGGAAAATT-AGTAATCTGATTATTGGTAATAACCGATACATAAAGTACTCGTGGAAAAATATTGCCTAAGTTATGGAAATAAAACTTAAAAAATTTAAAGCATTCATTTTGGCTGGTGGCAAAAGTTCAAGGATGGGATCTGATAAAGCACTAATTAAACATCATGAAGGAGGAAATTGGCTGACTCACAAAATAAAAATATTAAATAACCTTAATTTAGAGACTTTTGTAATAACAAATTATACTTCTCATTTAAAGGAAGTTGATAAAAGCAATAATGTTGAGTTTATTTCAGATGCCCAACCCTTTGATGGACCATTAACTTGTACAGAACAAATTTTTTCATCTTTTAAAAAAACTACTAAAAATATCCTAATTGTCCCAGTCGATATGCCTAATTTGAATACAAAATTAATTTATTCACTTTTTAAATCATGGGAAGAAAATCAAAATTTTGCGTTAATATCCCATGATGGAATTTTTGCACAACCATTATTCGGAATTTATCCCATCAATGAAGAAAATCATTTTAAATTAAAAAAAAAGTTATCCTCTGGGAAGAAAAATTTCCTCGGATGGGTTGATCAAATTCCCCATAAATATTTCTATACAAAAAATGGAGATTTAATTAATATAAATTCCAAGAGAGAATTCTTAAATATGAATAATGGGATTTAAGCAATTGGAGGATAATAGAAAAAGAAAGTTAAAAGTTTTAAGGTTATCTCTTAAACAAAATTGCAATTTTTCGTGTATTTACTGTAAGCCTGAGAACTATAGTTTGGATGTTTTAAATATTGAACAATTTAAAAAGTTAATTCTAGTCAGTTGTCGATTAGGGGTAAATTCTTTAAGAATCACTGGAGGAGAACCTTTATTGAGTTCTCAATTAGATGAACTTCTTTATGAAATTAAATCGCAAAGATTAGAAGAATCAAATCCAGTAGCTAATTTACAGGATATTTCTCTAACCACAAATGGATATTTGCTCTCTAAGAAAAAAGCTAATGAGCTTTTTAAAAATGGTTTAGACCGCATAACAGTAAGTTTAGATGCGATTGATCCTGATATTTTTTCAAACATGATTGGAGAGGAAAATAAAATTATTGGCAAAGAAAAATTATTTACTGTCCTTGAAGGAATAGATCATGCAATTAATGCTGGATTTAATCCAAAGGCGGGGAAATTAAAAATAAATGCAGTTATAAAAAAAGAGATTAATGATAATCAAATTTTTGAATTAGTTGATTTTGCAAAAAAAAGGTCTATAGAAATTCGTTTCATTGAGTATATGGACGTAGGGATATCTAATAATTGGCAGCCATCAGATGTTTTTTTCTCTGAAAGAATTATTAGGCTATTAAAGAAGAAACATCGATTAAAAGACTACGGAAGAAAGGAGGGACAAACTGCTAATAGATGGTACATGAGTGATTCAAATAGTTTTGTAAGTACAATCTCTTCAATAAGTAATCCTTTCTGTTCAGACTGTAATAGATTGAGGATAACTAGCGATGGTTATGCTTATACATGTCTTTTTTCTAATGAAGGTATAAATCTAAACCCATGGTTGTCTCTACCAATTAATCTCCATGAATTGGAAAATAAAATCAAGAGCATTTGGGAAGCTAGAGAAGATAACTATAGTGAAGATCGATTTAAAGTAATAGAGAAAATAACTGACAAAAATCAAAAAATTCATCCATCAATGTCATATCTTGGTGGATAA
>AG-355-A18
ATGCAATATTATTTAAATGATAAAAAATTAAATAAGATTGAAAAGCAAAAGGCTGAGAAAGATGGTCTGAAAATTTTTGAAGAGTTAGATGATTACGCTCTTAAAGGGTGGGAAGAGATGGATGAAGTAGATTTGCAAATGCGCTTAAAGTGGTATGGCCTTTTTTGGAGACCAAAAACTCCTGGAAGATTTATGATGAGGCTTAGAGTTCCCAATGGAATTCTGAACTCTAATCAGTTGAAAGTAATCGCGTCAATAGTCGCTAGATATGGAGAAGACGGTTCTGCAGATATAACAACTAGGCAAAATATTCAATTAAGGGGGGTTTTGATAAATGATCTACCAGATATTATTAAGAGACTTAGAGAGGTTGATATTACATCCGTTCAGTCTGGAATGGATAATCCAAGGAATGTTACTGGTAATCCACTAGCGGGAATTGATCCCGAAGAAATTATAGATACAAGAAAATATACTTCTGAATTAGAAAATTACTTAACAAATTCTGGTAATGGCAACCCCGAATTCTCGAATTTACCAAGGAAGTGGAATACTGCAGTTGCAGGAGCAAAAGATAATTTTCTTCTACATAATGATCTTATCTTTCATCCTGTTTTTAAAAATGGAATATTAGGCTTTGGTGTCTGGGTAGGAGGAATTTTATCAGCAACTTTGAATGCTTATGCTATACCTCTAGATGTCTGGGTAGAAGAAAAAGATATATGCAAAATAACTGGAATTATTTGTTCCCTTTGGCGAGATAATGGAGATAGATTTCTAAGAAATAAAGGAAGATTTAGATATTATTTGAACTCTATAGGTATCGAAAAATTTAGAGAACTTGTAGAAGAAAAATTTGGAACTTTATCCAACGATCCAGGCTCAATTTTCAACGAAAGACAAAGAAGTTTATTTGGGATTAATAAACAAAAACAGAATAATCTTTACTTTGCTGGATTACACATTCCGGTAGGAAGATTATGTGTAGAAGACATACAAGAAATTGCAAGGTTAAGTGAAAAATATGGTCAGAGCGAAGTAAGACTAACCGAAGATCAAAATCTAATTATTGTTGGCCTGAAAGATAATATTTTAGAAGAATTTGGTAATGAAGAAATTATTAATAAATTCAAATTAAATCCATCCCATTTTTCATCGAGTACTGTTTCATGTACAGGGAGTAGTTATTGTAGCTTTGCTCTTGCAAATACCAAAGATATAGCAAGGAATATTTCTGAAAAATTAGATCGAGAACTTGAATTATCAGAGGAGGTTAAAATCCACTGGACAGGATGTCCAAATAATTGTGGACAAGCTCATATGGGTGGTATTGGTATGACTGGTACAAAGGTAAAAAAAGAGGGGGGAGGAACTGAGGATGGATATAATGTCAGTATTGGAGGAAGACAAGATCACCTGCAAACTTTAGGTGAAACCGAATTTAAAAAAGTTAGTAAACATGAAATTTATAATTTAATCAAAGAAATTTTAATCAACAAGTTTAATGCAAAGTTAAAAACCT-AAAATATAT-TAATGAGCAAAAGTGAATCTGAAATATTAGAAGTCTTAAATGGATTAGGTTCAAAAAAATTAGATCTTGATATTCTTTTTTCCTACTATTCATTGAAATTATCTTTTGAGATTCGCAAAGTTATTGCGGAAAAGATAGGAATGCAAGAAAGGAAAGGCTATTTTTTGCTTGAAAAGATGATAAAAAAATTTGGCCTTAAAGTTGAATTTATTGAGGCCCTTAAATTAACAAATGAAAAAGATGCAAAAGATCTTTTACTAAAAAATCTCTATCAAAATAATAATATAAATATTCATATAATTAATGCTTTAGAGCCCTGGGGAGGAGAAATCGAACTTACATTAATTAGAGAAATATTCGATATTTGCGAAATAGATTTTTGGATTGCAGGCCTTAATATTCTCCATTTCAAAGCTCATCAATTAACTGATGAAATATTATTATCTTTTATTGATCAAATAAAAATTTACGATGATCTCAAAATCAACTACAAGATAATCTCTATTTTAAAAAGAAGAGAAAGTGAAATAGTTTGTAAATTACTCTATGAATATTCTTTAAATAAAGAATTAGAAATCGCTAAATATGCAATTTTTTCTTTAGGGAGCATTTGGAATGATAATAGTTTTGAACAATTATCAAAATTAGAAAATGAGATAAAAGATCCTTTTCTACTTAAATGCATAAAAAATCAAAAATTGATCTCAAATCAATTTCTAATAAATAAATAAACTAGAGAATTATTTTTTTAACTTATCAATGAGATTTATTAAATTACAAGGTTTTGTATTTTGATTAAGTTGATAAGAAATTATATCTTGCCAACCTGTCATAACAGCATCCTTAGATCCTGGCAAAACGAATAAAAACTTACCATTTGCAGACCCCGCAATACACCTACTTTGTAAAGTACTAGTTCCTATCTTTTTAAATGATAAAAATCTAAAAGTCTCCCCAAAACCATCAATCTCTTTATCTAATAAAGGTCTAATAGCTTCAGGAGTAACGTCCCTAGCTGTAATTCCTGTCCCACCTGTAGTAATAATCACATCAATATTTGGATCTGAGATCCAATCGCTCGTATATTTTCTAATTAAATAAATATCATCTTTGCAAATTATCTTATCAACGACATTGTGTCCTGATCTCTCAGCCTCGTGAAGGAGATAATTTCCACTCTCATCATTTTTTGTGTTACGAGTATCAGAAACAGTAAGCAAAGCTATAGAAACCACTTAAAATTAAACC----ATTAGTTACTAGATCACTATAGATGGAAACTAAAAAATCTAACAAAATTAAGGTGGTTTTATTATCTAGTATCGCTGAAGATCTAGGATGGAATGAAAAATTTCTTACAATTGAAGGGTCTCAAATGAAGGTTTTTTCTGTATGGAATTTAATTAATTCTAATTTACCGCAAGATAATATTATCGTTTCTATTAATCAAGAAATTACAGATATGGATGCGATGATTAATCCGGATGATGAGGTGGCATTTATGCCAATGTTTACCGGTGGATAATTTAAGAATAAAATTTAAAATCCTAGAAGAGACTTTTAATCCTTATAAAGAATTCGAACTTTGGGAAAAGGTAAATAAAAATTCAGCAAACTCATTTTTTATTGGGAGAGTAAGGCCCTTTGATCAATTTGGAAATGATTTAAAGAAACTAGAAATTGTTCATTATAAAGGAATGACCGAAAATTATATTAAAAGATATTTAATGAAAATTTCTGAAAAACAGGATGATTTATGTATTTTTCTCTTGCACAGGATAGGTTTCATTTACCCTAACGAGCCTATTATTTTAATAGCAGTAAGTGCTAATCATAGAGGCCTTGCAAATAAATATCTCCAAGAAATACTTGAATTTACAAAATACAAAGTTCCTTTTTGGAAAAAAGAATGGACTTTCAAAGGATCCTCATGGGTAAAAAAGAATACTGACTTAGGATTTAAATTATAAAAAATTATTTTTTAAAAGTTGTGCCCATAATAAATTTCCTTTTTGACAAAAATCAATTTCAGAAGGTATTTCTATTAATAAATCTGAATTAGATATTGAACTAATCTTTGATGAGGATTGTTCTTCAGAAATATCTGCAATTAATTCACCTTCTTCATTAACGATAAGTTTTCCTCTAAGCAATTCGGGTCTCCCTTTTCTTCTTTTCAAATCAGAATTCAGCTTAACCTTAATCCTAAGAGGGAATTCAATATTAGTAATTCCTTCAAGTTTCTGAAGTGCGGGCCAAACAAGTTGGATAAAAGTAATAGCTGCTGAAACGGGATTCCCAGGTAATCCAAAATAGGGAATTTTTTTGTTTATCAATCCAAAAGCAAAGGGTTTTCCTGGCTTTAAAAATAGTTTCCAAAATTTAATCTCTCCTAACTCGTTAATAATATCTTTTAAAAAATCTTTTTTACCCACTGATATCCCACCAACTGAAATAACCACATCATTAAATTCAGAAATATTTCTAAGAGAATTTTTAATATTTTGATAATTATCTTTTTCTATATGAATTTCATTAATTTCAAATCCAAGATTTTTTGCAATTGATTTTATCAAAATACTATTACTTTCCCATATTTCTCCTTTCTTTCTTGCAGTCCCTGATTTGATAAGTTCATCTCCAGTAATTAGTAAACCTAATTTAGAAATTTTACTAACTTTTATAGTTTTTATCCCACAGCTTGCTAATTTACTTAAAATCCCAGGTGTAATCTTTACCCCCTTCTTAATTAATATTTCACCTTTAAATACTTGATCATTTTTTTCTCTAATCCAAGAGTTATTAGATGATGTTTCTTTTTTAACAATATACTCATTTCCGTTTAAAAATTCTAAAGAAACTTGTTCTTGCGGTATCACAGAAAAACAATTATCTGGAACAAATGAACCTGTGCTAATAGTTACAGCTTCACCTTCTTTAAGAAGATCATTAAATGGCTTTCCGGGAAAAGACTCTCCTACAATTTTCCATTTATTCCCTT---TAGTTGATTCTCCTAACGCATATCCATCCATAACTGATGATCTATAACCTGGCATATCTTCCTCAGATAAGATTTCCTCCATAGAAACTTTTCCAAGTGCTTCGTCTAAAATGATCTCTTCCTTATGTAAAATTTCATTATTCACTATTAAAGTATCCATCTCTTCCAAGATTTTTTTAATAGCATCGTTTAAATAAAGACCCTGATTATTGATATCAATTTCCATTATTGTGTGTACTTAACTTCTTTTTAATATTCCATTTTTACCACCTTTTTTTTCTAAAAGGCGAATATTATCAATAGTCATAAAAGGATCTAAAGCTTTGAGCATGTCATATAGAGTGAGAAGACCAATTGAAACTGATGTAAGAGCCTCCATCTCAACGCCTGTTTTAGAATGAGATTTGCAAAAAGCAATAATTTTAATTGCTTTCATTGATTCACAAATTTCAAAATCAATTGTGATTTTATTCAATGATAAATTATGACAGAGAGGGATAAGTTCTGAGGTTTTTTTTGCACCATTTATTGCAGAAAATCTAGCCGCTGCAAAAATATCACCTTTTTTAATTTTTTCATTTTTTATTTTTTCTAATATTTCTTTGTTTAAATTAATATATCCTTCTGCTAAAGCCTCTCTTTTAGTTTCTATTTTATCTGAAATATCAACTATGTTCATTTCTCCCCTTTCATTAATATGAGTTAAAGATTTATCCATTTCCATTTAGCAATTTATTCAATAATACAAAAAATAAAATTTTTAATAAAGCTAATATCAATTTTTTATACTTAGCATTAATTTATTAATAAAATATCAATTTAGTTTTGGTTAAAAATCAATCAAATCATTATTTTAATTTCGAGGATGATTTTATTAAAGACTTAAGATGCATTCCTTTATGTGTAAGAAGGAAACTTGATTTGATTGGAATAAAATTAAAACTTACTCATTGGCAAGATTTTAATTTAATTGAAAAAAATAAGATAGTACATTGGCCAGATTCAAAAAACGATCTCATTGATTTAAAAACTTTTTTAAAAGAAATTACATCTAATTCAAAATATGGAGAAGCAAAAGAAATAGAAATTTCAATTAATCAACCTTGGCAAAATAAAAATAAAGTTCCTGACCAAGTTTTAAAATCTGCACTAGCAAGGGGAATTAATATTTCAGTTG-AAAAATGGAGAAATTTAAGCGAATTAGATAGATTTGCTTTTTGCAAATTAGTTAGACCAAGTCATGAACACAACAATTTGGATAGAGCATTTGATGAGATTCTGAAATAAGATTATTGGCTAGTTTGGAACAATTATTACTGAGCATGCTTTTAATTCCGGTTGTTTTGATATCGGGCATGACTTTTCATGCATCAAAGAGTTTACTTCACACATATTTTTTTGACTAAAACCCCAATGCATTGGTAAAAAAACTGTACCTACTTTAATTTTGTCAGTAATCTGAACTTTTGCTTTAACTTCCCCTCTTTTGGATTTAATTTTTACTATTTCATCATTTTTGATTTTTAAAGATAAAGCATCTTTAGAATTAATTTCCAATAACGGTTCTGGATTCTTTTTTGTAAGTTTTTGAACTTTAGAAGTTCTTGTCATTGTATGCCATTGACTTAGATATCTTCCAATTGTCAAAATTAGTGGGTACTCATCTGAAGGGGGTTCAGCCAACCCTATAGGATCATCAATACAAAAATTTGCTTTGCCAGTCTCAGTTGGGAAATAACCATCTTCATATAATCTTTTTGAAGATGTACTAGGTACGCTGCCTTTAGGATAGGGCCATTGTTGAGGACCATGATTTTTTAATAATTGATATGATAATCCGCTCATATCGCATAATCTTTTTGTAGTAGTTTTTAAAAATTCATCATAAACTTCCGATGAAGATTCATATTCAAATTGTTTGAGATAGCCTATCTTCTGCCCTAATTCAGCAAATATTTGCCAATCTGGTTTTGAA---TTTTTATTCGATTCTCTGAAAGATGGGCAAAGGGTTACTCTTCTTTCTGAATTTGTCATAACTCCATCTTTTTCGCTCCATTGAGCTGCGGGCAATACTAGATGAGCATATTTAATTGATTCACTTTGTTCATAAGATTCGTTGAGGATAATTAAAGGACATTTTAAAAGTGCTTTTTTTACAAAGTTTAAATTAGGCATGCTAACCAAAGGGTTCGTAGCTGCAATCCACCAAATTTTCACAGATCCTTTTTTTATTGCTTCTATTTGTTCAAATGCAGATAGACCCTGTTTTGCAGATATCTTTCCCTCAGGGAACCCCCATATTTTTTCAATTTCATTCCTATCTATTTTATTTTTTACAAACCTATATCCTGGAAGAAGGTGCGATAGTCCTCCTGCTTCTCTCCCGCCCATAGCGTTTGGTTGGCCAGTTAAGGAAAAAGGACCAGAACCTTCTTTGCCTATTTGGCCGGTCATTAAATGAAGATTTATTAGCCCATTTACTGCTGCTGTACCCTCTTGCCTTTGATTCAAACCCATCGACCAAAGACTTAGAACATTTTTGCTTTCACCCCATAATTTTGCAATATCAATAATTGTTTTCTCGGATATATTGCAAATTTCGCTTATTTTTTTTAAATCCCATTTTTGTATATGTTTTACAAAATCAAAATAGCTTTCTGTCGACTTATCAATGAAATTTTGATCAGTTAATTGATTCTTATAAAGATAATTCGCAATCCCTATAAATAAAAATAGATCTGTTCCAGAAGAAATTTGTAAGTAAAAATCTGCTATGGATGAAGTTTCAGTTTCTCTTGGATCAATTACTATTACTTTTAAATTATCATTTACATTTCTTTTACGTTTTTTAATTCGATCAAAAAGAACGGGATGACATTCTGCAGTATTTGTCCCTATTAATAAAATTAAAGAGCAATGATCAATATCTTCATAACAACAAGGTGGGCCATCAGAGCCAAAACTTCTGTTATATCCAGCTACTGCTGAGCTCATACATAGTCTTGAATTAGCATCAAAATTATTTGTGCCTATTGCTCCCTTGAGAAGCTTTTGGGCTACGTAATAATCTTCAGTATGAAATTGACCTGAGCCATACATAGCTATTGAATCAGGTCCATAATTTTTTATAGAACTCAAAATATTCTCTTTCAGAATTTCGTATGATTCGTCCCAGGAAATTTCTTTAAATTCTTCATTTAAATTTTCCCTATAAAGTGGTTCTTTTAATCTCCCGTCTTTTAAAGTCTCACATACTGTTGCTCCTTTTACGCATAATTTACCTTGAGTTGAAGGACTATCCCTATCTCCACTTACTAACCATTTATCATCAGAAACCGAACTTTTAGGCTTCATTTTTAAACCACAGCCAACACCGCAATATGGGCATTGGCTTTTAGTAAAATTCATAAAATTTCTTTT----ATAAATATCTAAATAGTTATTAGTTAAACATAATTTTCAGCTTTTTCGCCTTCATAAGCATCCGCGAATGATCCTTGAGGTTCCTTTAAAAAGAAATAACAGAAGAATCCAACTATTAATCCTGCTATACCTAAAACTTGGAAAAAGGCACTATTTGAAGCAGCAATTATTTCCGGAGAAGGATCTTTACCTCCACCCATCCATAAAGGTAAAAGGCTATAAATATTTAAATAAGTTACCGCTCCAACATTTCCATAAGCCCCAACCAATCCAGCTATTTGTCCTGTTACTCTTTTTTTAACTAAGGGTACTAAAGCAAATGTTGAACCCTCTCCAGATTGTACAAAAAATGAACAAAGCATCGTTAAAAATACAGCCATAAGAATTCCTGCTGACCCTGTAAAAGTTCCAGGTTTTATTAAAGACATCAATAGATATCCAAAACCTAATCCCATAGTTAGGAATCCCATTGTATTTTTTCTATTGCCTGTTCTGTCAGATATCAATCCTCCGGCAGGTCTAGCTATTAAATTCACAAATGCATAACATGATGCAAGAATTCCGGCTATAGCTTTAGGTAAATCAAATGTAAATTCAAAGAAACTAGGAAGCATTGAAACTACTGCCAATTCTGATCCAAAATTTACGATGTAAGTTAATTCCAAGATCGCTACTTGTTTGAATTCATATCTATCTTCTTTAGGGTAAATTTTAGTTCCATTTAATAATTCAATATTCGTTCTTATAATTCCCCAAGTTTGGAAAATAAACCAAGCTAAAACTGCGATTAAGGCTATTGGATAAGTAGATGAAGTAAGGAAACCTACTTTTTGAAGTCTCCAACATAGGACTGAAAGAATTGCTGCGAATGGGACATTCATTCCAATTAAACCCCAGAAATCTCTTATACTCGTTACTTCTAAACCAGCTGTTTTTGCAGGCCTTTGATAAGGTTTTCCTGGAGGTGTATCAGTCACACTAAAGAAATAAATAATGCCATAAACGAAAGAAATAATTCCTGTAAGAGCAATAGCTCCCCTCCAATTAAGTACAGCTCCAGTAGGCAACTCAAAGCCTCCTGAAAAAGACAAGAATCCAGCTACGGCAACAAGAGAAAGAGCAGAAAAAGCAGATCCAAAATTTCCCCATCCTCCATATATTCCCTCAGCCAAACCAATTTCTTTCGGAGGGAACCACTCAGAGACCATTCTTATTCCAATAACAAAACCTGCTCCTACTATTGATAAAAGCAATCTCGCAATAACAAGTTGATTGAAGTCTTGAGCACTAGCAAATAATAAACATGGCACGACAGAAAATATCAAAATTGTTGAGTAAGTTTTTCTTGGGCCAAATTTATCCAATAACATTCCAATCAAAACTCTTGCAGGGATAGTCAAAGCGACATTACATATTGCTACTGTTCTAATTTGAGCAACAGATAAACCTAAATCGGCTTTAACAGTAGTTGCAAGAGGTGCGAGGTTAAACCAAACAACAAAAGTAAGGAAAAAGGCAAACCAGGTGAGGTGAAGAGTTCTATATCTACCATTTAAAGACCAAACGTCACTTAACATGAAAA--TTTTAGAGATTAATTTTTAAGCAATTTATATTTC-GATCAATGCATTCATTTGTATTATTTAATACGAAATCTGGTTTTTAAGAAATACAA-CTTTTTTAAAAGGC-TAGAATTA-ATA-GTCAGCACTAATAAAA--TCAAAAT-TGAGGAAAATT-AGTAATCTGATTATTGGTATTAACCGATACATAAAGTACTCGTGG-AAAATATTGCCTAAGTTATGGAAATAAAACTTAAAAAATTTAAAGCATTCATTTTGGCTGGTGGCAAGAGTTCAAGGATGGGATCTGATAAAGCACTAATTAAACATCATGAAGGAGGAAATTGGCTGACTCACAAAATAGAAATATTAAATAATCTTAATTTAGAGACTTTTGTAATAACAAATTATACTTCTCATTTAAAGGAAGTTGATAAAAGCAATAATGTTGAGTTTATTTCAGATGCCCAACCCTTTGATGGACCATTAACTTGTATAGAACAAATTTTTTCATCTTTTAAAAAAACTACTAAAAATATCCTAATTGTCCCAGTCGATATGCCTAATTTGAATACAAAATTAATTTATTCACTTTTTAAATCATGGGAAGAAAATCAAAATTTTGCGTTAATATCCCATGATGGAATTTTTGCACAACCATTATTCGGAATTTATCCCATCAATGAAGAAAATCATTTTAAATTAAAAAAAAAGTTATTCTCTGGGAATAAAAATTTTCTCGGATGGGTTGATCAAATTCCCCATAAATATTTCTATGCAAAAAATGGAGATTTAATTAATATAAATTCCAAGAGAGAATTCTTAAATATGAATAATGGGATTTAAGCAATTGGAGGATAATAAAAAAAGAAAGTTAAAAGTTTTAAGGTTATCTCTTAAACAAAATTGCAATTTTTCGTGTATTTACTGTAAGCCTGAGAACTATAGTTTGGACGTTTTAAATATTGAACAATTTAAAAAGTTAATTTTAGTCAGTTGTCGATTAGGGGTAAATTCTTTAAGAATCACTGGAGGAGAACCTTTATTGAGTTCTCAATTAGATGAGCTTCTTTATGAAATTAAATCGCAAAGATTAGAAGAATCAAATCCAGTAGCTAATTTACAGGATATTTCTCTAACCACAAATGGATATTTGCTCTCTAAGAAGAAAGCTAATGAGCTTTTTAAAAATGGTTTAGACCGCATAACAGTAAGTTTAGATGCGATTGATCCTGATATTTTTTCAAACATGATTGGAGAGGAAAATAAAATTATTGGCAAAGAAAAATTATTTAATGTCCTTGAAGGAATAGATCATGCAATTAATGCTGGATTTAATCCAAAGGCGGGGAAATTAAAAATAAATGCAGTTATAAAAAAAGAGATTAATGATAATCAAATTTTTGAATTAGTTGATTTTGCAAAAAAGAGGTCTATAGAAATTCGTTTCATTGAGTATATGGACGTAGGGATATCTAATAATTGGCAGCCATCAGATGTTTTTTTCTCTGAAAGAATTATTAGGCTATTAAAGAAGAAACATCGATTAAAAGACTACGGAAGAAAGGAGGGACAAACTGCTAATAGATGGTACATGAGTGATTCAAATAGTTTTGTAAGTACAATCTCTTCAATAAGTAATCCTTTTTGTTCAGACTGTAATAGATTAAGGATAACTAGCGATGGTTATGCTTATACATGTCTTTTTTCTAATGAAGGTATAAATCTAAACCCATGGTTGTCTCTACCAATTAATCTCCATGAATTGGAAAATAAAATCAAGAGCATTTGGGAAGCTAGAGAAGATAACTATAGTGAAGATCGATTTAAAATATTAGAGAAAACAACTGACAAAAATCAAAAAATTCATCCATCAATGTCATATCTTGGGGGATAA
>AG-402-F05
ATGCAATATTATTTAAATGATAAAAAATTAAATAAGATTGAAAAGCAAAAGGCAGAGAAAGATGGTCTGAAAATTTTTGAAGAGTTAGATGATTACGCTCTTAAAGGGTGGGAAGAGATGGATGAAGTAGATTTGCAAATGCGCTTAAAGTGGTATGGCCTTTTTTGGAGACCAAAAACTCCCGGAAGATTTATGATGAGGCTTAGAGTTCCCAATGGAATTTTAAACTCTAATCAGTTGAGAGTAATCGCGTCAATAGTTGCTAGATACGGAGAAGACGGTTCTGCAGATATAACAACTAGGCAAAATATTCAATTAAGGGGGGTTTTGATAAATGATCTACCAGAAATTATTAAAAGACTTAGAGAGGTTGATATTACATCCATTCAGTCTGGAATGGATAATCCAAGAAATGTTACTGGCAATCCACTAGCGGGAATTGATCCTGAAGAAATTATAGATACAAGAAAATATACTTCTGAATTAGAAAATTACTTAACAAATTCTGGTAATGGAAACCCCGAATTCTCGAATTTACCGAGGAAGTGGAATACTGCAGTTGCAGGAGCAAAAGATAATTTTCTTCTACATAATGATCTTATCTTTCATCCTGTTTTTAAAAATGGAATATTAGGCTTTGGTGTCTGGGTAGGAGGAATATTGTCAGCAACTTTGAATGCTTATGCTCTACCTCTTGATGTCTGGGTAGAAGAAAAAGATATATGCAAAATAACTGGAATTATTTGTTCCCTTTGGCGAGATAATGGAGATAGATTTCTAAGAAATAAAGGAAGATTTAGATATTATTTGAACTCTATAGGTCTCGAAAAATTTAGAGAACTTGTAGAAGAAAAATTTGGAACTTTGTCGAACGATCCAGGCTCAATTTTCAACGAAAAACAAAGAAGTTTATTTGGGATTAATAAACAAAAACAAAATAATCTTTACTTTGCTGGATTACATATTCCTGTAGGGAGGTTATGTGTAGAAGACATACAAGAAATTGCAAGACTAAGTGAAAAATATGGACAAAGTGAAGTAAGACTAACCGAAGATCAAAATCTAATTATTGTTGGCCTGAAAGATAATATTTTAGAAGAATTTGGTGATGAAGAAATTATTAATAAATTCAAATTAAATCCATCCCATTTTTCAGCAAGTACCGTTTCATGTACAGGGAGTAGTTATTGTAGCTTTGCTCTTGCAAATACCAAAGATATAGCAAGGAATATTTCTGAAAAATTAGATAGAGAACTTGAATTATCAGAGGAGGTTAAAATCCATTGGACAGGTTGTCCAAATAATTGTGGACAAGCTCATATGGGTGGTATTGGCATGACCGGTACAAAGGTAAAAAAAGAGGGAGGTGGAACTGAGGATGGATATAATGTCAGTATTGGAGGAAGACAAGATCACCTGCAAACCTTAGGTGAAACCGAATTTAAAAAAGTTAGTAAACATGAAATTTATAATTTAATCAAAGAAATTTTAATCATCAAGTTTAATGCAAAGTTAAAAACCTAAAAATATAT-TAATGAGCAAAAGTGAATCTGAAATATTAGAAGTTTTAAATGGATTAGGTTCAAAAAAATTAGATCTTGATATTCTATTTTCCTACTATTCATTGGAATTATCTTTTGAGATTCGTAAAGTTATTGCTGAAAAGATAGGTATGCAAGAAAGTAAAGGATATTTTTTACTTGAAAAGATGATAAAAAAATTTGGCCTTAAAGTTGAATTTATTGAGGCCCTAAAATTAACAAATGAAAAAAATGCAAAAGATCTTTTACTTAAAAATCTTTATCAAAATAATAAGTTAAGTATTCATATAATAAATGCTTTAGAGCCCTGGGGAGGAGAAATCCAACTTGAATTAATTAGAGAAATATTCGATATTTGCGAAATAGATTTTTGGATTGCAGGCCTTAATATTCTCCATTTCAAAGCTCATCAATTAACTGATGAAAAATTATTATATTTTATTGATCAAATAAAAATTTACGATAATTTCAAAATCAACTACAAGATAATCTCTATTTTAAAAAGAAGAGAAAGCGAAATAGTTTGTAAATTGCTCTATAAATATTCTTTAAATAAAGAATTAGAAATCGCTAAATATGCAATTTTTTCTTTAGGGAGTATTTGGAATGATAATAGTTTTGAACAATTATCAAAATTAGAAAATGAAATAAAAGATCCTTCTCTACTTAAATGCATAAAAAATCAAAAAGTAATCTCAAATCAATTTCTAATAAATAAATAAACTAGAGAATTATTGTTTTAACTTATCAATGAGATTTATTAAATTACAAGGTTTTGTATTTTCATTAAGTTGATAAGAAATTATATCTTGCCAACCTGTCATCACAGCATCCTTAGATCCAGGCAAAACAAATAAAAACTTACCATTTGCAGACCCCGCAATACACCTACTTTGTAAAGTACTTGTTCCTATCTTTTTAAATGATAAAAATCTAAAAGTTTCCCCAAAACCATCAATTTCTTTATCTAATAAAGGTCTAACAGCTTCAGGAGTAACGTCCCTAGCTGTAATTCCTGTACCACCTGTTGTAATAATCACATCAATATTTGGATCTGAGATCCAATCGCTTATATATTTTCTAATTAAATAAATATCATCTTTGCAAATTATCTTATTAAAGATATTGTGTCCTGATTTTTCAGCCTCTTGAAATAGATAATTTCCACTCTCATCATTTTTTGTGTTACGAGTATCAGAAACAGTAAGCAAAGCTATAGAAACCACTTAAAATTAAATA----ATTATTTACTAGATCACTATAGATGGAAAGTGAAAAATCTAACAAAATTAAGGTGGTTTTATTATCTAGTATCGCTGAAGATCTAGGATGGAATGAAAAATTTCTTACAATTGAAGGCTCTCAAATGAAGGTTTTTTCTGTATGGAAGTTAATTAATTCTAATTTACCTCAAGATAATATTATCGTTTCTATTAATCAAGAAATTACAGATATGGATGCGAAGATTAATCCAGATGATGAGGTGGCATTTATGCCAATGTTTACCGGTGGATAATTTAAGAATACAATTTAAAATCCTAGAAGAAACTTTTAATCCTTATAAAGAATTAGAACTTTGGGAGAAGGTCAATAAGAATTCAGCAAACTCACTTTTTATTGGAAGAGTAAGGCCTTTTGATCAATTTGGAAATGATTTAAAGAAACTAGAAATTGTTCATTATAAAGGAATGACCGAAAATTATATTAAAAGATATTTAATGAAAATTTCTGAAAAACAGGATGATTTATGTATTTTTCTCTTACACAGGATAGGTTTCATTTACCCTAACGAACCTATTATTTTAATAGCAGTAAGTGCAAATCATAGAGGCATTGCAAATAAATATCTCCAAGAAATACTTGAATTTACAAAATACAAAGTTCCTTTTTGGAAAAAAGAATGGAATTTCAAAGGATCCTCATGGGTAAAAAAGAATACTGAATTAGGCTTTGAATTATAAAAAATTATTTTTTAAAAGTTGTGCCCATAATAAATTTCCTTTTTGACAAAAATCAATTTCAGAAGGTATTTCTATTAATAAATCTGAATTAGATATTGAACTAATCTTTGATGAGGATTGTTCTTCAGAAATATCTGCAATTAATTCACCTTCTTCATTAACGATAAGTTTTCCTCTAAGCAATTCAGGTCTCCCTTTTCTTCTTTTCAAATCAGAATTCAGCTTAACCTTAATCCTAAGAGGGAATTCAATATTAGTAATTCCTTCAAGTTTCTGAAGTGCGGGCCAAACAAGTTGGATAAAAGTAATAGCTGCTGAAACGGGATTCCCAGGTAATCCAAAATAAGGAATTTTTTTGTTTATCAATCCAAAAGCAAAGGGTTTTCCTGGCTTTAAAAATAGTTTCCAAAATTTAATCTCTCCTATCTCGTTAATAATATCTTTTAAAAAATCTTTTTTACCCACTGATATCCCACCAACTGAAATAACCACATCATTAAATTCAGAAATATTTCTAAGAGAATTTTTTATATTTTGATAATTATCTTTTTCTATATGAATTTCATTAATTTCAAATCCAAGATTTTTTGCAATTGATTTTATCAAAATACTATTACTTTCCCATATTTCTCCTTTCTTTCTTGCAGTCCCTGATTTGATAAGTTCATCTCCAGTAATTAGTAAACCTAATTTAGAAATTTTACTAACTTTTATAGTTTTTATCCCACAACTTGCTAATTTACTTAAAATCCCAGGTGTAATCTTTACCCCCTTCTTGATTAATATTTCACCTTTAAATACTTGATCATTTTTTTCTCTAATCCAAGAGTTATTAGATGATGTTTCTTTTTTAATAATATACTCATTTCCTTTTAAAAATTCTAAAGAAACTTGTTCTTGAGGTATCACAGAAAAACAATTATCTGGCACAAATGAACCTGTGCTAATAGTTACAGCTTCACCTTTTTTAAGAAGATCATTAAATGGCTTTCCGGGAAAAGACTCTCCGACAATTTTCCATTTATTCCCTT---TAGTTGATTCTCCTAACGCATATCCATCCATAACTGATGATCTATAACCTGGCATATCTTCCTCAGATAAGATTTCCTCCATAGAAACTTTTCCGAGTGCTTCGTCTAAATTGATCTCTTCCTTATGTAAAATTTCATTATTCACTATTAAAGTATCCATCTCTTCCAAGATTTTTTTAATAGCATCGTTTAAATAAAGACCCTGATTATTGATATCAATTCCCATTATTGTGAGTACTTAACTTCTTTTTAATATTCCATTTTTACCACCTTTTTTTTCTAAAAGGCGAATATTATCAATAGTCATAAAAGGATCTAAAGCTTTGAGCATGTCATATAGAGTGAGAAGACCAATTGAAACTGATGTAAGAGCCTCCATCTCAACACCTGTTTTAGAATGAGATTTGCAAAAAGCAATAATTTTAATTGCTTTCATTGATTCACAAATTTCAAAATCAATTGTGATTTTATTCAATGATAAATTATGACAGAGAGGAATAAGTTCTGAGGTTTTTTTTGCACCATTTATTGCAGAAAATCTAGCCGCTGCAAAAATATCACCTTTTTTAATTTTTTCATTTTTTATTTTTTCTAATATTTCTTTGTTTAAATTAATATATCCTTCTGCTAAAGCCTCTCTTTTAGTTTCTACTTTATCTGAAATATCAACTATGTTCATTTCTCCCCTTTCATTAATATGAGTTAAAGATTTATCCATTTCCATTTAGCAATTTATTCAATAATACAAAAAATAAATTTTTTAATAAAGCTAATATCAATTTTTTATACTTAGCATTAATTTATTAATAAAATATCAATTTAATTTTGGTTAACAGTCAATCAAATCATTATTTTAATTTCGAGGATGATTTTATTAAAGACTTAAGATGCATTCCTTTATGTGTAAGAAGGAAACTTGATTTAATTGGAATAAAATTAAAACTTACTCATTGGCAAGATTTTAATTTAATTGAAAAAAATAAGATAGTAGATTGGCCAGATTCAAAAAACGATCTCATTGATTTAAAAACTTTTTTAAAAGAAATTACATCTAATTCAAAATATGGAGAAGCAAAAGAAATAGAAATTTCAATTAATCAACCTTGGCAAAATAAAAATAAAGTTCCTGACCAAGTTTTAAAATCGGCACTAGCAAGGGGAATTAATATTTCAGTTG-AAAAATGGAGAAATTTAAACGAATTAGATAGATTTGCTTTTTGCAAATTAGTTAGACCAAGTCATGAACACAACAATTTGGATAGAGCATTTGATGAGATTCTGAAATAAGATTATTGCCTAGTTTGGAACAATTATTACTGAGCATGCTTTTAATTCCGGTTGTTTTGATATCGGGCATGACTTTTCATGCATCAAAGAGTTTACTTCACACATATTTTTTTGATTAAAACCCCAATGCATTGGTAAAAAAACTGTACCTGCTTTAATTTTGTCAGTAATCAGAACTTTTGCTTGAACTTCCCCTCTTTTGGATTTAATTTTTACTATTTCATCATTTTTGATTTTTAAAGATAAAGCATCTTTAGAATTAATTTCCAATAACGGTTCTGGATTCTTTTTTGTAAGTTTTTGAACTTTAGAAGTTCTTGTCATTGTATGCCATTGACTTAGATATCTTCCAATTGTCAAAATTAGTGGGTACTCATCTGAAGGGGGTTCAGCCAACCCAATAGGATCATCAATACAAAAATTTGCTTTGCCAGTCTCAGTTGGGAAATAACCATCTTCATATAATCTTTTTGAAGATGTACTAGGTACGCTGCCTTTAGGATAAGGCCATTGTTGAGGACCATGATTATTTAATAATTGATATGATAATCCGCTCATATCGCATAATCTTTTTGTAGTAGTTTTTAAAAATTCATCATAAACTTCCGATGAAGATTCATATTCAAATTGTTTGAAATAGCCTATCTTCTGTCCTAATTCAGCAAATATCTGCCAATCTGGTTTTGAA---TTTTTATTCGATTCTCTGAAAGATGGGCAAAGTGTTACTCTTCTTTCTGAATTTGTCATAACACCATCTTTTTCGCTCCATTGAGCTGCGGGCAATACTAGATGAGCATATTTAATTGATTCACTTTGTTCATAAGATTCGTTCAGGATAATTAAAGGACATTTTAAAAGTGCTTTTTTTACAAAGTTTAAATTAGGCATGCTAACCAAAGGGTTCGTAGCTGCAATCCACCAAATTTTCACAGATCCTTTTTTTATAGCTTCTATTTGTTCAAATGCAGATAGACCCTGTTTTGCAGATATCTTTCCCTCAGGGAACCCCCATATTTTTTCAATTTCATTCCTATCTATTTTATTTTTTACAAACCTATATCCTGGAAGAAGATGCGATAGTCCTCCTGCTTCTCTCCCACCCATAGCGTTTGGTTGGCCAGTTAAGGAAAAAGGACCAGAACCTTCTTTGCCTATTTGGCCGGTCATTAAATGAAGATTTATTAGCCCATTTACTGCTGCTGTACCCTCTTGCCTTTGATTCAAACCCATCGACCAAAGACTTAGAACATTTTTGCTTTCTCCCCATAATTTTGCAATATCAATAATTGTTTTCTCGGATATATTGCAAATTTCACTTATTTTTTTTAAATCCCATTTTTGTATATGTTTTACAAAATCAAAATAGCTTTCGGTCGACTTATCAATGAAAATTTGATCAGTTAATTGATTCTTATAAAGATAATTCGCAATCCCAATAAATAAAAATAGATCTGTTCCAGAAGAAATTTGTAAGTAAAAATCTGCTATGGATGAAGTTTCAGTTTCTCTTGGATCAATTACTATTACTTTTAAATTATCATTTACGTTTCTTTTACGTTTTTTAATTCGATCAAAAAGAACGGGATGACATTCTGCAGTATTTGTCCCTATTAATAAAATTAAAGAGCAATGATCAATATCTTCATAACAACAAGGTGGGCCATCAGAGCCAAAACTTCTGTTATATCCAGCTACTGCTGAGCTCATACATAGTCTTGAATTAGCATCAAAATTATTTGTGCCTATTGCTCCCTTGAGAAGCTTTTGGGCTACGTAATAATCTTCAGTATGAAATTGACCTGAGCCATACATAGCTATTGAATCAGGTCCATAATTTTTTATAGAACTCAAAATATTCTCTTTCAGAATTTCGTATGATTCGTCCCAGGAAATTTCTTTAAATTCTTCATTTAAATTTTCCCTATAAAGTGGTTCTTTTAATCTCCCATCTTTTAGGGTCTCACATACTGTTGCTCCTTTTACGCACAATTTACCTTGAGTTGAAGGACTATCCCTATCTCCACTGACTAACCATTTATCATCAGAAACCGAACTTTTAGGCTTCATTTTTAAACCACAGCCAACACCGCAATATGGGCATTGACTTTTAGTAAAATTCATAAAATTTCTTTT----ATAAATATCTCAATAGTTATTGGTTAAACGTAATTTTCAGCTTTTTCGCCTTCATAAGCATCCGCGAATGATCCTTGAGGTTCCTTTAAAAAGAAATAACAGAAGAATCCAACTATTAATCCTGCTATACCTAAGACTTGGAAGAAGGCACTATTTGAAGCAGCAATTATTTCTGGAGAAGGATCTTTACCTCCACCCATCCATAAAGGTAAAAGGCTATAAATATTTAGATAAGTTACTGCACCAACATTTCCATAAGCCCCAACCAATCCAGCTATTTGTCCTGTTACTCTTTTTTTAACTAAGGGAACTAAAGCAAAAGTTGAACCTTCTCCTGATTGAACAAAAAATGAACAAAGCATAGTTAAAAATACAGCCATAAGAATTCCTGCTGATCCAGTGAAAGTTCCAGGTTTTATTAAAGACATCAATAGATATCCAAACCCTAATCCCATAGTTAGAAATCCCATTGTGTTTTTTCTATTGCCTGTTCTGTCAGATATCAATCCTCCCGCAGGTCTAGCTATTAAATTCACAAATGCATAACATGATGCAAGAATTCCGGCTACAGCTTTAGGTAAATCAAATGTAAATTCAAAGAAACTAGGAAGCATTGAAACTACTGCCAATTCTGATCCAAAATTTACAATGTAAGTTAATTCCAAAATAGCTACTTGTTTGAATTCATATCTATCTTCTTTAGGGTAAATTTTAGTTCCATTTAATAATTCAATATTCGTTCTTATAATTCCCCAAGTTTGGAAAATAAACCACGCTAAAACTGCGATTAAGGCTATTGGATAAGTAGATGAAGTAAGGAAACCTACTTTTTGAAGTCTCCAACATAGGACTGAAAGAATTGCTGCGAATGGGACATTCATACCAATTAAACCCCAAAAATCTCTTATACTCGTTACTTCTAAACCAGCTGTTTTTGCAGGCCTTTGATAAGGTTTTCCTGGAGGTGTATCAGTCACACTAAAGAAATAAATAATTCCATAAACGAAAGAAATAATTCCTGTAAGAGCAATAGCTCCCCTCCAATTAAGTACAGCTCCAGTTGGCAACTCAAACCCTCCTGAAAAAGACAAGAATCCAGCTACGGCAACAAGAGAAAGGGCAGAAAAAGCAGATCCAAAATTTCCCCATCCTCCATATATTCCCTCAGCCAAACCAATTTCTTTGGGAGGGAACCACTCAGATACCATTCTTATTCCGATAACAAAACCTGCTCCTACTATTGACAAAAGCAATCTCGCAATAACAAGTTGATTGAAGTCTTGAGCACTAGCAAATAATAAACATGGGACGACAGAAAATATCAAGATTGTTGAGTAGGTTTTTCTTGGGCCAAATTTATCCAATAACATTCCAATCAAAACTCTTGCAGGGATAGTCAAAGCAACATTACATATTGCTACTGTTCTAATTTGAGCAACAGATAAACCTAAATCGGCTTTAACAGTAGTTGCAAGAGGTGCGAGGTTAAACCAAACAACAAAAGTAAGGAAAAAGGCAAACCAGGTGAGGTGAAGAGTTCTATATCTGCCATTTAAAGACCAAACATCACTTAACATAAAATTTTTTTTGAGATTTATTTTTAAGCAATTTATATTTC-GATCAATGCATTCATTTGTATTATTTAATACGAAATCTGGTTTTTAAGAAATGCAA-CTTTTTTAAAAGAC-TAGAATGA-ATA-GTCAGCACTAATAAAA--TCAAAAT-TGGGGGAAATT-AGTAATCTAATTATTGGTATTATCCGATACATAAAATACTCGTGGAAAAATATTACCTAAGTTATGGAAATAAAACATAAAAAATTTAAAGCATTCATTTTGTCTGGTGGCAAGAGTTCAAGGATGGGATCTGATAAAGCATTAATTAAACATCATGAAGGAGGAAATTGGCTGACTCACAAAATAAAAATAGTAAATAACCTTAATTTAGAGACTTTTGTAATAACAAATTATACTTCTCATTTAAAGGAAGTTGATAAAAGGAATAATGTTGAGTTTATTTCAGATGCCCAACCCTTTGATGGACCCTTAACTTGTATAGAACAAATTTTTTCATCTTTTAAAAAAACTACTAAAAATATCCTAATTATCCCAGTCGATATGCCTAATTTGAATACAAAATTAATTTATTCACTTTTTAAGTCATGGGAAGAAAACCAAAATTTTGCGGTAATATCCCATGATGGAATTTTTGCACAACCATTATTCGGAATTTATCCCATCAATGAAGAAAATCATTTTAAATTAAAAAAAAAGTTATCCTCTGGGAAGAAAAATTTTCTCGGATGGGTTGATCAAATTCCCCATAAATATTTCTATGCAAACAATGGAGATTTAATTAATATAAATTCCAAGAGAGAATTCTTAAATATGAATAATGGGATTTAAGCAATTGGAGGATAATAGAAAAAGAAAGTTAAAAGTTTTAAGGTTATCTCTTAAACAAAATTGCAATTTTTCGTGTATTTACTGTAAGCCTGAGAACTATAGTTTGGATGTTTTAAATATTGAACAATTTAAAAAGTTAATTTTAGTCAGTTGTCGATTAGGGGTAAATTCTTTAAGAATCACTGGAGGAGAACCTTTATTGAGTTCTCAATTAGATGAACTTCTTTATGAAATTAAATCGCAAAGATTAGAAGAATCAAATCCAGTAGCTAATTTACAGGATATTTCTCTAACCACAAATGGATATTTGCTGTCTAAGAAAAAAGCTAATGAGCTTTTTAAAAATGGTTTAGACCGCATAACAGTAAGTTTAGATTCGATTGATCCTGATATTTTTTCAAACATGATTGGAGAAGAAAATAAAATTATTGGCAAAGAAAAATTATTTACTGTCCTTGAAGGAATAGATCATGCAATTAATGCTGGATTTAATCCAAAGGCGGGAAAATTAAAAATAAATGCAGTTATAAAAAAAGAGATGAATGATAATCAAATTTTTGAATTAGTTGATTTTGCAAGAAAAAGGTCTATAGAAATTCGTTTCATTGAATATATGGACGTAGGGATATCTAATAATTGGCAGCCATCAGATGTTTTTTTCTCTGAAAGAATTATTAGGCTATTAAAGAAGAAACATCGATTAAAAGAATACGGAAGAAAGAAGGGACAAACTGCTAATAGATGGTACATGAGTGATTCAAATAGTTTTGTAAGTACAATCTCTTCAATAAGTAATCCTTTTTGTTCAGATTGTAATAGATTGAGGATAACTAGCGATGGTTATGCTTATACATGTCTTTTTTCTAATGAAGGTATAAATCTAAACCCATGGTTGTCTCTACCAATTAATCTCCATGAATTGGAAAATAAAATCAAGAGCATTTGGGAAGCTAGAAAAGACAACTATAGTGAAGATCGATTTAAAGTATTAGAGAAAACAACTGACAATAATCAAAAAATTCATCCATCAATGTCATATCTTGGGGGATAA
>AG-402-L23
ATGCAATATTATTTAAATGATAAAAAATTAAATAAGATTGAAAAGCAAAAGGCGGAGAAAGATGGTCTGAAAATTTTTGAAGAGTTAGATGATTACGCTCTTAAAGGGTGGGAAGAGATGGATGAAGTAGATTTGCAAATGCGCTTAAAGTGGTATGGCCTTTTTTGGAGACCAAAAACTCCTGGAAGATTTATGATGAGGCTTAGAGTTCCCAATGGAATTTTGAACTCTAATCAGTTGAGAGTAATCGCGTCAATAGTCGCTAGATATGGAGAAGACGGTTCTGCAGATATAACAACTAGGCAAAATATTCAATTAAGGGGGGTTTTGATAAATGATCTACCAGATATTATTAAAAGACTTAGAGAGGTTGATATTACATCCGTTCAGTCTGGAATGGATAATCCAAGGAATGTTACTGGCAATCCACTAGCGGGAATTGATCCTGAAGAAATTATAGATACAAGAAAATATACTTCTGAATTAGAAAATTACTTAACAAATTCTGGTAATGGCAACCCCGAATTCTCGAATTTACCAAGGAAGTGGAATACTGCAGTTGCAGGAGCAAAAGATAATTTTCTTCTACATAATGATCTTATCTTTCATCCTGTTTTTAAAAATGGAATTTTAGGCTTTGGTGTCTGGGTAGGAGGAATTTTATCAGCAACTTTGAATGCTTATGCTATACCTCTAGATGTCTGGGTAGAAGAAAAAGATATATGCAAAATAACTGGAATTATTTGTTCCCTTTGGCGAGATAATGGAGATAGATTTCTAAGAAATAAAGGAAGATTTAGATATTATTTGAACTCTATAGGGATCGAAAAATTTAGAGAACTTGTAGAAGAAAAATTTGGAACTTTATCGAATGATCCAGGCTCAATTTTCAACGAAAAACAAAGAAGTTTATTTGGGATTAATAAACAAAAACAGAATAATCTTTACTTTGCTGGATTACACATTCCGGTAGGAAGATTATGTGTAGAAGACATACAAGAAATTGCAAGATTAAGTGAAAAATATGGACAGAGTGAAGTAAGACTAACCGAAGATCAAAATCTAATTATTGTTGGCCTGAAAGATAATATTTTAGAAGAATTTGGTAATGAAGAAATTATGAAAAAATTCAAATTAAATCCATCCCATTTTTCAGCAAGTACTGTTTCATGTACAGGGAGTAGTTATTGTAGCTTTGCTCTTGCAAATACCAAAGATATAGCAAGGAACATTTCTGAAAAATTAGATCGAGAACTTGAATTATCAGAGGAAGTTAAAATCCATTGGACAGGATGTCCAAATAATTGTGGACAAGCTCATATGGGTGGTATTGGCATGACTGGTACAAAGGTAAAAAAAGAGGGAGGTGGAACTGAGGATGGATATAATGTAAGTATTGGAGGAAGACAAGATCACCTGCAAACTTTAGGTGAAACCGAATTTAAAAAAGTTAGCAAACATGAAATTTATAATTTAATCAAAGAAATTTTAATCAACAAGTTTAATGCAAAGTTAAAAACCT-AAAATATAT-TAATGAGCAAAAATGAATCTGAAATATTAGAAGTTTTAAATGGATTAGGTTCAAAAAAATTAGATCTTGATATTCTTTTTTCCTACTATTCATTGAAATTATCTTTTGAGATTCGTAAAGTTATTGCGGAAAAGATAGGTATGCAAGAAAGGAAAGGCTATTTTTTACTTGAAAAGATGATAAAAAAATTTGGCCTTAAAGTTGAATTTATTGAGGCCCTTAAATTAACAAATGAAAAAGATGCAAAAGATCTTTTACTAAAAAATCTTTATCAAAATAATAATTTAAATATTCATATAATTAATGCTTTAGAGCCTTGGGGAGGAGAAATTGAACTTAAATTAATCAGAGAAATATTCGATATTTGCGAAATAGATTTTTGGATTGCAGGTCTTAATATTCTTCATTTCAAAGCTCATCAATTAACTGATGAAATATTATTATCTTTTATTAATCAAATAAAAATTTACGATGATTTCAAAATCAACTACAAGATAATCTCTATTTTAAAAAGAAGAGAAAGCGAAATAGTTTGTAAATTGCTCTATAAATATTCTTTAAATAAAGAATTAGAAATCGCTAAATATGCAATTTTTTCTTTAGGGAGCATTTGGAATGATAATAGTTTTGAACAATTATCAAAATTAGAAAATGAGATAAAAGATCCTTCTCTACTTAAATGCATAAAAAATCAAAAATTGATCTCAAATCAATTTCTAATAAATAAATAAACAAGAGAATTATTTTTTTAAGTTATCAATGAGATTTATTAAATTACAAGGTTTTGTATTTTGATTAAGTTGATAAGAAATTATATCTTGCCAACCTGTCATCACAGCATCCTTAGATCCAGGCAAAACGAATAAAAACTTACCATTTGCAGACCCCGCAATACACCTACTTTGTAAAGTACTAGTTCCTATCTTTTTAAATGATAAAAATCTAAAAGTCTCCCCAAAACCATCAATCTCTTTATCTAATAAAGGTCTAATAGCCTCAGGAGTAACATCCCTAGCTGTAATTCCTGTACCACCTGTAGTAATAATCACATCAATATTTGGATCTGAGATCCAATCGCTTGTATATTTTCTAATTAAATAAATATCATCTTTGCAAATTATCTTATCAACGACATTGTGTCCTGATCTCTCAGCCTCTTGAAGGAGATAATTCCCACTCTCATCATTTTTTGTGTTACGAGTATCAGAAACAGTAAGCAAAGCTATAGAAACCACTTAAAATCAAACC----ATTAGTTACTAGATCACTATAGATGGAAAGTGAAAAATCTAACAAAATTAAGGTGGTTTTATTATCTAGTATCGCTGAAGATCTAGGATGGAATGAAAAATTTCTTACAATTGAAGGGTCTCAAATGAAGGTTTTTTCTGTATGGAATTTAATTAATTCTAATTTACCGCAAGATAATATTATCGTTTCTATTAATCAAGAAATTACAGATATGGATGCGATGATTAATCCCGATGATGAGGTGGCATTTATGCCAATGTTTACCGGTGGATAATTTAAGAATAAAATTTAAAATCCTAGAAGAGACTTTTAATCCTTATAAAGAATTCGAACTTTGGGAAAAGGTAAATAAAAATTCAGCAAACTCATTTTTTATTGGGAGAGTAAGGCCCTTTGATCAATTTGGAAATGATTTAAAGAAACTAGAAATCGTTCATTATAAAGGAATGACCGAAAATTATATTAAAAGATATTTAATGAAAATTTCTGAAAAACAGGATGATTTATGTATTTTTCTCTTGCACAGGATAGGTTTCATTTACCCTAAGGAGCCTATTATTTTAATAGCAGTAAGTGCTAATCATAGAGGCATTGCAAATAAATATCTCCAAGAAATACTTGAATTTACAAAATACAAAGTTCCTTTTTGGAAAAAAGAATGGACTTTCAAAGGATCCTCATGGGTAAAAAAGAATACTGACTTAGGCTTTGAATTATAAAAAATTATTTTTTAAAAGTTGTGCCCATAATAAATTTCCTTTTTGACAAAAATCAATTTCAGAAGGTATTTCTATTAATAAATCTGAATTAGATATTGAACTAATCTTTGATGAGGATTGTTCTTCAGAAATATCTGCAATTAATTCACCTTCTTCATTAACGATAAGTTTTCCTCTAAGCAATTCGGGTCTCCCTTTTCTTCTTTTTAAATCAGAATTCAGCTTAACCTTAAACCTAAGAGGGAATTCAATATTAGTAATTCCTTCAAGTTTCTGAAGTGCGGGCCTAACAAGTTGGATAAAAGTAATAGCTGCTGAAACGGGATTCCCAGGTAATCCAAAATAAGGAATTTTTTTGTTTATCAATCCAAAAGCAAAGGGTTTTCCTGGCTTTAAAAATAGTTTCCAAAATTTAATCTCTCCTATCTCGTTAATAATATCTTTTAAAAAATCTTTTTTGCCCACTGATATCCCACCAACTGAAATAACCACATCATTAACTTCAGAAATATTTCTAAGAGAATTTTTAATACTTTGATAATTATCTTTTTCTATATGAATTTCATTAATTTCAAATCCAAGATTTTTGGCGATTGATTTTATCAAAATACTATTACTTTCCCATATTTCTCCTTTCTTTCTTGCAGATCCTGATTTGATAAGTTCATCTCCAGTAATTAGTAAACCTAATTTAGAAAATTTACTAACTTTTATAGTTTTTATCCCACAACTTGCTAATTTACTTAAAATCCCAGGTGTAATCTTTACCCCTTTCTTGATTAATATTTCACCTTTAAATACTTGATCATTTATTTCTCTAATCCAAGAGTTATTAGATGATGTTTCTTTTTTAACAATATACTCATTTCCGTTTAAAAATTCTAAAGAAACTTGTTCTTGAGGTATAACAGAAAAACAATTATCTGGCACAAATGAACCTGTGCTAATAGTTACAGCTTCACCTTTTTTAAGAAGATCATAAAATGGCTTTCCGGGAAAAGACTCTCCGACAACTTTCCATTTATTCCCTA---TAGTTGATTCTCCTAACGCATATCCATCCATAACTGATGATCTATAACCTGGTATATCTTCCTCAGATAAGATTTCCTCCATAGAAACTTTTCCAAGTGCTTCGTCTAAATTGATCTCTTCCTTATGTAAAATTGCATTATTCACTATTAAAGTATCTATCTCTTCCAAGATTTTTTTAATAGCATCGTTTAAATAAAGACCCTGATTATTGATATCAATTCCCATTATTGTGAGTACTTAACTTCTTTTTAATATTCCATTTTTACCACCTTTTTTTTCTAAAAGGCGAATATTATCAATAGTCATAAAAGGATCTAAAGCTTTAAGCATGTCATATAGAGTGAGAAGGCCAATTGAAACTGATGTAAGAGCCTCCATCTCAACACCTGTTTTAGAATGAGATTTGCAAAAAGCAATAATTTTAATTGCTTTCATTGATTCACAAATTTCAAAATCAATTGTGATTTTATTCAATGATAAATTATGACAGAGAGGAATAAGTTCTGAGGTTTTTTTTGCACCATTTATTGCAGAAAATCTAGCCGCTGCAAAAATATCACCTTTTTTAATTTTTTCATTTTTTATTTTTTCTAATATTTCTTTGTTTAAATTAATATATCCTTCTGCTAAAGCCTCTCTTTTAGTTTCTACTTTGTCTGAAATATCAACTATGTTCATTTCTCCCCTTTCATTAATATGAGTTAAAGATTTATCCATTTCCATTTAGCAATTTATTCAATAATACAAAAAATAAAATTATTAATAAAGCTAATATCAATTTTTTACACTTAGCATTAATTTATTAATAAAATATCAATTTAATTTTGGTTAACAGTCAATCAAATCATTATTTTAATTTCGAGGATGATTTTATTAAAGACTTAAGATGCATTCCTTTATGTGTAAGAAGGAAACTTGATTTAATTGGAATAAAATTAAAACTTACTCATTGGCAAGATTTTAATTTAATTGAAAAAAATAAGATAGTAGATTGGCCAGATTCAAAAAACGATCTCATTGATTTAAAAACTTTTTTAAAAGAAATTACATCTAATTCAAAATATGGAGAAGCAAAAGAAATAGAAATTTCAATTAATCAACCTTGGCAAAATAAAAATAAAGTTCCTGACCAAGTTTTAAAATCGGCACTAGCAAGAGGAATTAATATTTCAGTTG-AAAAATGGAGAAATTTAAACGAATTAGATAGATTTGCTTTTTGCAAATTAGTTAGACCAAGTCATGAACACAAAAATTTGGATAGAGCATTTGATGAGATTCTGAAATAAGATTATTGCCTAGTTTGGAACAATTATTACTGAGCATGCTTTTAATTCCGGTTGTTTTGATATCGGGCATGACTTTTCATGCATCAAAGAGTTTACTTCACACATATTTTTTTGACTAAAACCCCAATGCATTGGTAAAAAAACTGTACCTACTTTAATTTTGTCAGTAATCTGAACTTTTGCTTGAACTTCCCCTCTTTTGGATTTAATTTTTACTATTTCATCATTTTTGATTTTTAAAGATAAAGCATCTTTAGAATTAATTTCCAATAACGGTTCTGGATTCTTTTTTGTAAGTTTTTGAACTTTAGAAGTTCTTGTCATTGTATGCCATTGACTTAGATATCTTCCAATTGTCAAAATTAGTGGGTACTCATCTGAAGGAGGTTCAGCCAACCCAATAGGATCATCAATACAAAAATTTGCTTTGCCAGTCTCAGTTGGGAAATAACCATCTTCATATAATCTTTTTGAAGATGTACTAGGAACGCTGCCTTTAGGATAAGGCCATTGTTGAGGACCATGATTTTTTAATAATTGATATGATAATCCGCTCATATCGCATAATCTTTTTGTAGTCGTTTTTAAAAATTCGTCATAAACTTCCGATGAAGATTCATATTCAAATTGTTTGAAATAACCTATTTTCTGTCCTAATTCAGCAAATATTTGCCAATCTGGTTTTGAA---TTTTTATTCGATTCTCTGAAAGATGGGCAAAGGGTTACTCTTCTTTCTGAATTTGTCATAACACCATCTTTTTCGCTCCATTGAGCTGCGGGCAATACTAGATGAGCATATTTAATTGATTCACTTTGTTCATAAGATTCATTGAGGATAATTAAAGGACATTTTAAAAGTGCTTTTTTTACAAAGTTTAAATTAGGCATGCTAACCAAAGGGTTCGTAGCTGCAATCCACCAAATTTTCACAGATCCTTTTTTTATAGCTTCTATTTGTTCAAATGCAGATAGACCCTGTTTTGCAGATATCTTTCCCTCAGGGAACCCCCATATTTTTTCAATTTCATTCCTATCTATTTTATTTTTTACAAACCTATATCCTGGAAGAAGGTGCGATAGTCCTCCTGCTTCTCTGCCACCCATAGCGTTTGGTTGGCCAGTTAAGGAAAAAGGACCAGAACCTTCTTTGCCTATTTGGCCGGTCATTAAATGAAGATTTATTAGCCCATTTACTGCTGCTGTACCCTCTTGCCTTTGATTCAAACCCATCGACCAAAGACTTAGAACATTTTTGCTTTCTCCCCATAATTTTGCAATATCAATAATTGTTTTCTCGGATATATTGCAAATTTCACTTATTTTTTTTAAATCCCATTTTTGTATATGTTTTACAAAATCAAAATAGCTTTCGGTCGACTTATCAATGAAATTTTGATCAGTTAATTGATTCTTATAAAGATAATTCGCAATCCCAATAAATAAAAATAGATCTGTTCCAGAAGAAATTTGTAAGTAAAAATCCGCTATGGATGAAGTTTCAGTTTCTCTTGGATCAATTACTATTACTTTTAAATTATCATTTACGTTTCTTTTACGTTTTTTAATTCGATCAAAAAGAACGGGATGACATTCTGCAGTATTTGTCCCTATTAATAAAATTAAAGAGCAATGATCAATATCTTCATAACAACAAGGTGGGCCATCAGAGCCAAAACTTCTGTTATATCCAGCTACTGCTGAGCTCATACATAGTCTTGAATTAGCATCAAAATTATTTGTGCCTATTGCTCCCTTGAGAAGCTTTTGGGCTACGTAATAATCTTCAGTATGAAATTGACCTGAGCCATACATAGCTATTGAATCAGGTCCATAATTTTTTATAGAACTCAAAATATTCTCTTTCAGAATTTCGTATGATTCGTCCCAGGAAATTTCTTTAAATTCTTCATTTAAATTTTCCCTATAAAGTGGTTCTTTTAATCTCCCATCTTTTAGGGTCTCACATACTGTTGCTCCTTTTACGCACAATTTACCTTGAGTTGAAGGACTATCCCTATCTCCACTGACTAACCATTTATCATCAGAAACCGAACTTTTAGGCTTCATTTTTAAACCACAGCCAACACCACAATATGGGCATTGACTTTTAGTAAAATTCATAAAATTTCTTTT----ATAAATATCTCAATAGTTATTGGTTAAACGTAATTTTCAGCTTTTTCGCCTTCATAAGCATCCGCGAATGATCCTTGAGGTTCCTTTAAAAAGAAATAACAGAAGAATCCAACTATTAATCCTGCTATACCTAAGACTTGGAAGAAGGCACTATTTGAAGCGGCAATTATTTCTGGAGAAGGATCTTTACCTCCTCCCATCCATAAAGGTAAAAGGCTATAAATATTTAGATAAGTTACTGCACCAACATTTCCATAAGCCCCAACCAATCCAGCTATTTGTCCTGTTACTCTTTTTTTAACTAAGGGAACTAAAGCAAAAGTTGAACCTTCTCCTGATTGAACAAAAAATGAACAAAGCATAGTTAAAAATACAGCCATAAGAATTCCTGCTGATCCTGTGAAAGTTCCAGGTTTTATTAAAGACATCAATAGATATCCAAACCCTAATCCCATAGTTAGAAATCCCATTGTGTTTTTTCTATTGCCTGTTCTGTCAGATATCAATCCTCCGGCAGGTCTAGCTATTAAATTCACAAATGCATAACATGATGCAAGAATTCCGGCTACAGCTTTAGGTAAATCAAATGTAAATTCAAAGAAACTAGGAAGCATTGAAACTACTGCCAATTCTGATCCAAAATTTACAATGTAAGTTAATTCCAAAATAGCTACTTGTTTGAATTCATATCTATCTTCTTTAGGGTAAATTTTAGTTCCATTTAATAATTCAATATTCGTTCTTATAATTCCCCAAGTTTGGAAAATAAACCACGCTAAAACTGCGATTAAGGCTATTGGATAAGTAGATGAAGTAAGGAAACCTACTTTTTGAAGTCTCCAACATAGGACTGAAAGAATTGCTGCGAATGGGACATTCATACCAATTAAACCCCAAAAATCTCTTATACTCGTTACTTCTAAACCAGCTGTTTTTGCAGGCCTTTGATAAGGTTTTCCTGGAGGTGTATCAGTCACACTAAAGAAATAAATAATTCCATAAACGAAAGAAATAATTCCTGTAAGAGCAATAGCTCCCCTCCAATTAAGTACAGCTCCAGTTGGCAACTCAAACCCTCCTGAAAAAGACAAGAATCCAGCTACGGCAACAAGAGAAAGGGCAGAAAAAGCAGATCCGAAATTTCCCCATCCTCCATATATTCCCTCAGCCAAACCAATTTCTTTGGGAGGGAACCACTCAGATACCATTCTTATTCCGATAACAAAACCTGCTCCTACTATTGACAAAAGCAATCTCGCAATAACAAGTTGATTGAAGTCTTGAGCACTAGCAAATAATAAACATGGGACGACAGAAAATATCAAGATTGTTGAGTAAGTTTTTCTTGGGCCAAATTTATCCAATAACATTCCAATCAAAACTCTTGCAGGGATAGTCAAAGCAACATTACATATTGCTACTGTTCTAATTTGAGCAACAGATAAACCTAAATCGGCTTTAACAGTAGTTGCAAGAGGTGCGAGGTTAAACCAAACAACAAAAGTAAGGAAAAAGGCAAACCAGGTGAGGTGAAGAGTTCTATATCTGCCATTTAAAGACCAAACATCACTTAACATAAAATTTTTTTTGAGATTAGTTTTTAAGCAATTTATATTTC-GATCAATGCATTCATTTGTATTATTTAATACGAAATCTGGTTTTTAAGAAATGCAA-CTTTTTTAAAAGAC-TAGAATGA-ATA-GTCAGCACTAATAAAA--TCAAAAT-TGAGGGAAATT-AGTAATCTAATTTTTGGTATTATCCGATACATAAAATACTCGTGGAAAAATATTACCTAAGTTATGGAAATAAAACATAAAAAATTTAAAGCATTCATTTTGTCTGGTGGCAAGAGTTCAAGGATGGGATCTGATAAAGCATTAATTAAACATCATGAAGGAGGAAATTGGCTGACTCACAAAATAAAAATAGTAAATAACCTTAATTTAGAGACTTTTGTAATAACAAATTATACTTCTCATTTAAAGGAAGTTGATAAAAGGAATAATGTTGAGTTTATTTCAGATGCCCAACCCTTTGATGGACCCTTAACTTGTATAGAACAAATTTTTTCATCTTTTAAAAAAACTACTAAAAATATCCTAATTATCCCAGTCGATATGCCTAATTTGAATACAAAATTAATTTATTCACTTTTTAAGTCATGGGAAGAAAACCAAAATTTTGCGGTAATATCCCATGATGGAATTTTTGCACAACCATTATTCGGAATTTATCCCATCAATGAAGAAAATCATTTTAAATTAAAAAAAAAGTTATCCTCTGGGAAGAAAAATTTTCTCGGATGGGTTGATCAAATTCCCCATAAATATTTCTATGCAAACAATGGAGATTTAATTAATATAAATTCCAAGAGAGAATTCTTAAATATGAATAATGGGATTTAAGCAATTGGAGGATAATAGAAAAAGAAAGTTAAAAGTTTTAAGGTTATCTCTTAAACAAAATTGCAATTTTTCGTGTATTTACTGTAAGCCTGAGAACTATAGTTTGGATGTTTTAAATATTGAACAATTTAAAAAGTTAATTTTAGTCAGTTGTCGATTAGGGGTAAATTCTTTAAGAATCACTGGAGGAGAACCTTTATTGAGTTCTCAATTAGATGAACTTCTTTATGAAATTAAATCGCAAAGATTAGAAGAATCAAATCCAGTAGCTAATTTACAGGATATTTCTCTAACCACAAATGGATATTTGCTGTCTAAGAAAAAAGCTAATGAGCTTTTTAAAAATGGTTTAGACCGCATAACAGTAAGTTTAGATGCGATTGATCCTGATATTTTTTCAAACATGATTGGAGAAGAAAATAAAATTATTGGCAAAGAAAAATTATTTACTGTCCTTGAAGGAATAGATCATGCAATTAATGCTGGATTTAATCCAAAGGCGGGAAAATTAAAAATAAATGCAGTTATAAAAAAAGAGATGAATGATAATCAAATTTTTGAATTAGTTGATTTTGCAAAAAAAAGGTCTATAGAAATTCGTTTCATTGAATATATGGACGTAGGGATATCTAATAATTGGCAGCCATCAGATGTTTTTTTCTCTGAAAGAATTATTAGGCTATTAAAGAAGAAACATCGATTAAAAGAATACGGAAGAAAGAAGGGACAAACTGCTAATAGATGGTACATGAGTGATTCAAATAGTTTTGTAAGTACAATCTCTTCAATAAGTAATCCTTTTTGTTCAGATTGTAATAGATTGAGGATAACTAGCGATGGTTATGCTTATACATGTCTTTTTTCTAATGAAGGTATAAATCTAAACCCATGGTTGTCTCTACCAATTAATCTCCATGAATTGGAAAATAAAATCAAGAGCATTTGGGAAGCTAGAAAAGATAACTATAGTGAAGATCGATTTAAAGTATTAGAGAAAACAACTGACAATAATCAAAAAATTCATCCATCAATGTCATATCTTGGGGGATAA
>AG-418-O02
ATGCAATATTATTTAAATGATAAAAAATTAAATAAGATTGAAAAGCAAAAGGCGGAGAAAGATGGTCTGAAAATTTTTGAAGAGTTAGATGATTACGCTCTTAAAGGGTGGGAAGAGATGGATGAAGTAGATTTGCAAATGCGCTTAAAGTGGTATGGCCTTTTTTGGAGACCAAAAACTCCTGGAAGATTTATGATGAGGCTTAGAGTTCCCAATGGAATTTTGAACTCTAATCAGTTGAAAGTAATCGCGTCAATAGTCGCTAGATATGGAGAAGACGGTTCTGCAGATATAACAACTAGGCAAAATATTCAATTAAGGGGGGTTTTGATAAATGATCTACCAGATATTATTAAAAGACTTAGAGAGGTTGATATTACATCCGTTCAGTCTGGAATGGATAATCCAAGGAATGTTACTGGTAATCCACTAGCGGGAATTGATCCTGAAGAAATTATAGATACAAGAAAATATACTTCTGAATTAGAAAATTACTTAACAAATTCTGGTAATGGCAACCCCGAATTCTCGAATTTACCAAGGAAGTGGAATACTGCAGTTGCAGGAGCAAAAGATAATTTTCTCCTACACAATGATCTTATCTTTCATCCTGTTTTTAAAAATGGAATATTAGGCTTTGGTGTCTGGGTAGGAGGAATTTTATCAGCAACTTTGAATGCTTATGCTATACCTCTAGATGTCTGGGTGGAAGAAAAAGATATATGCAAAATTACTGGAATTATTTGTTCCCTTTGGCGAGACAATGGAGATAGATTTCTAAGAAATAAAGGAAGATTTAGATATTATTTGAACTCTATAGGTATCGAAAAATTTAGAGAACTTGTAGAAGAAAAATTTGGAACTTTATCCAACGATCCAGGCTCAATTTTCAACGAAAGACAAAGAAGTTTATTTGGGATTAATAAACAAAAACAGAATAATCTTTACTTTGCTGGATTACACATTCCGGTAGGAAGATTATGTGTAGAAGACATACAAGAAATTGCAAGATTAAGTGAAAAATATGGACAGAGTGAAGTAAGACTAACCGAAGATCAAAATCTAATTATTGTTGGCCTGAAAGATAATATTTTAGAAGAATTTGGTAATGAAGAAATTATTAATAAATTCAAATTAAATCCATCCCATTTTTCAGCGAGTACTGTTTCATGTACAGGGAGTAGTTATTGTAGCTTTGCTCTTGCAAATACAAAAGATATAGCAAGGAATATTTCTGAAAAATTAGATCGAGAACTTGAATTATCAGAGGAGGTTAAAATCCACTGGACAGGATGTCCAAATAATTGTGGACAAGCTCATATGGGTGGTATTGGTATGACTGGTACAAAGGTAAAAAAAGAGGGGGGTGGAACTGAGGATGGATATAATGTCAGTATTGGAGGGAGACAAGATCACCTGCAAACTTTAGGTGAAACCGAATTTAAAAAAGTTAGTAAACATGAAATTTATAATTTAATCAAAGAAATTTTAATCAACAAGTTTAATGCAAAGTTAAAAACCT-AAAATATAT-TAATGAGCAAAAGTGAATCTGAAATATTAGAAGTTTTAAATGGATTAGGTTCAAAAAAATTAGATCTTGATATTCTTTTTTCCTACTATTCATTGAAATTATCTTTTGAGATTCGCAAAGTTATTGCGGAAAAGATAGGAATGCAAGAAAGGAAAGGCTATTTTTTACTTGAAAAGATGATAAAAAAATTTGGCCTTAAAGTTGAATTTATTGAGGCCCTTAAATTAACAAATGAAAAAGATGCAAAAGATCTTTTACTAAAAAATCTCTATCAAAATAATAAGTTAAATATTCATATAATTAATGCTTTAGAGCCCTGGGGAGGAGAAATCGAACTTACATTAATTAGAGAAATATTCGATATTTGCGAAATAGATTTTTGGATTGCAGGCCTTAATATTCTCCATTTCAAAGCTCATCAATTAACTGATGAAATATTATTATCTTTTATTGATCAAATAAAAATTTACGATGATTTCAAAATCAACTACAAGATAATTTCTATTTTAAAAAGAAGAGAAAGTGAAATAGTTTGTAAATTACTGTATGAATATTCTTTAAATAAAGAATTAGAAATCGCTAAATATGCAATTTTTTCTTTAGGTAGCATTTGGAATGATAATAGTTTTGAACAATTATCAAAATTAGAAAATGAGATAATAGATCCTTCTCTACTAAAATGCATAAAAAATCAAAAATTGATCTCAAATCAATTTCTAATAAATAAATAAACTAGAGAATTATTTTTTTAACTTATCAATGAGATTTATTAAATTACAAGGTTTTGTATTTTGATTAAGTTGATAAGAAATTATATCTTGCCAACCTGTCATAACAGCATCCTTAGATCCTGGCAAAACGAATAAAAACTTACCATTTGCAGACCCCGCAATACACCTACTTTGTAAAGTACTAGTTCCTATCTTTTTAAATGATAAAAATCTAAAAGTCTCCCCAAAACCATCAATCTCTTTATCTAATAAAGGTCTAATAGCTTCAGGAGTAACGTCCCTAGCTGTAATTCCTGTCCCACCTGTAGTAATAATCACATCAATATTTGGATCTGAGATCCAATCGCTCGTATATTTTCTAATTAAATAAATATCATCTTTGCAAATTATCTTATCAACGACATTGTGTCCTGATCTCTCAGCCTCGTGAAGGAGATAATTTCCACTCTCATCATTTTTTGTGTTACGAGTATCAGAAACAGTAAGCAAAGCTAAAGAAACCACTTAAAATTAAACC----ATTAGTTACTAGATCACTATAGATGGAAACTAAAAAATCTAACAAAATCAAGGTGGTTTTATTATCTAGTATCGCTGAAGATCTAGGATGGAATGAAAAATTTCTTACAATTGAAGGGTCTCAAATGAAGGTTTTTTCTGTATGGAATTTAATTAATTCTAATTTACCGCAAGATAATATTATCGTTTCTATTAATCAAGAAATTACAGATATGGATGCGATGATTAATCCGGATGATGAGGTGGCATTTATGCCAATGTTTACCGGTGGATAATTTAAGAATAAAATTTAAAATCCTAGAAGAGACTTTTAATCCTTATAAAGAATTCGAACTTTGGGAAAAGGGAAATAAAAATTCAGCAAACTCATTTTTTATTGGGAGAGTAAGGCCCTTTGATCAATTTGGAAATGATTTAAAGAAACTAGAAATTGTTCATTATAAAGGAATGACCGAAAATTATATTAAAAGATATTTAATGAAAATTTCTGAAAAACAGGATGATTTATGTATTTTTCTCTTGCACAGGATAGGTTTCATTTACCCTAACGAGCCTATTATTTTAATAGCAGTAAGTGCTAATCATAGAGGCATTGCAAATAAATATCTCCAAGAAATACTTGAATTTACAAAATACAAAGTTCCTTTTTGGAAAAAAGAATGGACTTTCAAAGGATCCTCATGGGTAAAAAAGAATACTGACTTAGGATTTAAATTATAAATAATTATTTTTTAAAAGTTGTGCCCATAATAAATTTCCTTTTTGACAAAAATCAATTTCAGAAGGTATTTCTATTAATAAATCTGAATTAGATATTGAACTAATCTTTGATGAGGATTGTTCTTCAGAAATATCTGCAATTAATTCACCTTCTTCATTAACGATAAGTTTTCCTCTAAGCAATTCGGGTCTCCCTTTTCTTCTTTTCAAATCAGAATTCAGCTTAACCTTAATCCTAAGAGGGAATTCAATATTAGTAATTCCTTCAAGTTTCTGAAGTGCGGGCCAAACAAGTTGGATAAAAGTAATAGCTGCTGAAACGGGATTCCCAGGTAATCCAAAATAGGGGATTTTTTTGTTTATCAATCCAAAAGCAAAGGGTTTTCCTGGCTTTAAAAATAGTTTCCAAAATTTAATCTCTCCTAACTCGTTAATAATATCTTTTAAAAAATCTTTTTTACCCACTGATATCCCACCAACTGAAATAACCACATCATTAAATTCAGAAATATTTCTAAGAGAATTTTTAATATTTTGATAATTATCTTTTTCTATATGAATTTCATTAATTTCAAATCCAAGATTTTTTGCAATTGATTTTATCAAAATACTATTACTTTCCCATATTTCTCCTTTCTTTCTTGCAGTCCCTGATTTGATAAGTTCATCTCCAGTAATTAGTAAACCTAATTTAGAAATTTTACTAACTTTTATAGTTTTTATCCCACAACTTGCTAATTTACTTAAAATCCCAGGTGTAATTTTTACCCCCTTCTTAATTAATATTTCACCTTTAAATACTTGATCATTTTTTTCTCTAATCCAAGAGTTATTAGATGATGTTTCTTTTTTAACAATATACTCATTTCCGTTTAAAAATTCTAAAGAAACTTGTTCTTGAGGTATCACAGAAAAACAATTATCTGGAATAAATGAACCTGTGCTAATAGTTACAGCTTCACCTTTTTTAAGAAGATCATTAAATGGCTTTCCGGGAAAAGACTCTCCTACAATTTTCCATTTATTCTCTT---TAGTTGATTCTCCTAACGCATATCCATCCATAACTGATGATCTATAACCTGGCATATCTTCCTCAGATACGATTTCCTCCATAGAAACTTTTCCAAGTGCTTCGTCTAAATTGATCTCTTCCTTATGTAAAATTTCATTATTCACTATTAAAGTATCCATCTCTTCCAAGATTTTTTTAATAGCATCGTTTAAATAAAGACCCTGATTATTGATATCAATTCCCATTATTGTGAGTACTTAACTTCTTTTTAATATTCCATTTTTACCACCTTTTTTTTCTAAAAGGCGAATATTATCAATAGTCATAAAAGGATCTAAAGCTTTGAGCATGTCATATAGAGTGAGAAGACCAATTGAAACTGATGTAAGAGCCTCCATCTCAACGCCTGTTTTAGAATGAGATTTGCAAAAAGCAATAATTTTAATTGCTTTCATTGATTCACAAATTTCAAAATCAATTGTAATTTTATTCAATGATAAATTATGGCAGAGAGGGATAAGTTCTGAGGTTTTTTTTGCACCATTTATTGCAGAAAATCTAGCCGCTGCAAAAATATCACCTTTTTTAATTTTTTCATTTTTTATTTTTTCTAATATTTCTTTGTTTAAATTAATATATCCTTCCGCTAAAGCCTCTCTTTTAGTTTCTACTTTATCTGAAATATCAACTATATTCATTTCTCCCCTTTCATTAATATGAGTTAAAGATTTATCCATTTCCATTTAGCAATTTATTCAATAATACAAAAAATAAAATTTTTAATAAAGCTAATATCAATTTTTTATACTTAGCATTAATTTATTAATAAAATATCAATTTAGTTTTGGTTAACAATCAATCAAATCATTATTTTAATTTTGAGGATGATTTTATTAAAGACTTAAGATGCATTCCTTTATGTGTAAGAAGGAAACTTGATTTGATTGGAATAAAATTAAAACTTACTCATTGGCAAGATTTTAATTTAATTGAAAAAAATAAGATAGTAGATTGGCCAGATTCAAAAAACGATCTCATTGATTTAAAAACTTTTTTAAAAGAAATTACATCTAATTCAAAATATGGAGAAGCAAAAGAAATAGAAATTTCAATTAATCAACCTTGGCAAAATAAAAATAAAGTTCCTGACCAAGTTTTAAAATCGGCACTAGCAAGGGGAATTAATATTTCAGTTGAAAAAATGGAGAAATTTAAGCGAATTAGATAGATTTGCTTTTTGCAAATTAGTTAGACCAAGTCATGAACACAACAATTTGGATAGAGCATTTGATGAGATTCTGAAATAAGATTATTGCCTAGTTTGGAACAATTATTACTGAGCATGCTTTTAATTCCGGTTGTTTTGATATCGGGCATGACTTTTCATGCATCAAAGAGTTTACTTCACACATATTTTTTTGACTAAAACCCCAATGCATTGGTAAAAAAACTGTACCTAATTTAATTTTGTCAGTAATCTGAACTTTTGCTTGAACTTCCCCTCTTTTGGATTTAATTTTTACTATTTCATCATTTTTGATTTTTAAAGATAAAGCATCTTTAGAATTAATTTCCAATAACGGTTCTGGATTCTTTTTTGTAAGTTTTTGAACTTTAGAAGTTCTTGTCATTGTATGCCATTGACTTAGATATCTTCCAATTGTCAAAATTAGTGGGTACTCATCTGAAGGGGGTTCAGCCAACCCTATAGGATCATCAATACAAAAATTTGCTTTGCCAGTCTCAGTTGGGAAATAACCATCTTCATATAATCTTTTTGAAGATGTACTAGGTACGCTGCCTTTAGGATAAGGCCATTGTTGAGGACCATGATTTTTTAATAATTGATATGATAATCCGCTCATATCGCATAATCTTTTTGTAGTAGTTTTTAAAAATTCATCATAAACTTCCGAAGAAGATTCATATTCAAATTGTTTGAAATAGCCTATCTTCTGTCCTAATTCAGCAAATATTTGCCAATCTGGTTTTGAA---TTTTTATTCGATTCTCTGAAAGATGGGCAAAGGGTTACTCTTCTTTCTGAATTTGTCATAACTCCATCTTTTTCGCTCCATTGAGCTGCGGGCAATACTAGATGAGCATATTTAATTGATTCACTTTGTTCATAAGATTCGTTGAGGATAATTAAAGGACATTTTAAAAGTGCTTTTTTTACAAAGTTTAAATTAGGCATGCTAACCAAAGGGTTCGTAGCTGCAATCCACCAAATTTTCACAGATCCTTTTTTTATTGCTTCAATTTGTTCAAATGCAGATAGACCCTGTTTTGCAGATATCTTTCCCTCAGGGAACCCCCATATTTTTTCAATTTCATTCCTATCTATTTTATTTTTTACAAACCTATATCCTGGAAGAAGGTGCGATAGTCCTCCTGCTTCTCTCCCACCCATAGCGTTTGGTTGGCCAGTCAAGGAAAAAGGACCAGAACCTTCTTTGCCTATTTGGCCGGTCATTAAATGAAGATTTATTAGCCCATTTACTGCTGCTGTACCCTCTTGCCTTTGATTCAAACCCATCGACCAAAGACTTAGAACATTTTTGCTTTTTCCCCATAATTTTGCAATATCAATAATTGTTTTCTCGGATATATTGCAAATTTCACTTATTTTTTTTAAATCCCATTTTTGTATATGTTTTACAAAATCAAAATAGCTTTCGGTCGACTTATCAATGAAATTTTGATCAGTTAATTGATTCTTATAAAGATAATTCGCAATCCCTATAAATAAAAATAGATCTGTTCCAGAAGAAATTTGTAAGTAAAAATCTGCTATGGATGAAGTTTCAGTTTCTCTTGGATCAATTACTATTACTTTTAAATTATCATTTACATTTCTTTTACGTTTTTTAATTCGATCAAAAAGAACGGGATGACATTCTGCAGTATTTGTCCCTATTAATAAAATTAAAGAGCAATGATCAATATCTTCATAACAACAAGGTGGACCATCAGAGCCAAAACTTCTATTATAACCAGCTACTGCTGAGCTCATACATAGTCTTGAATTAGCATCAAAATTATTTGTGCCTATTGCTCCCTTGAGAAGCTTTTGGGCTACGTAATAATCTTCAGTATGAAATTGACCTGAGCCATACATAGCTATTGAATCAGGTCCATAATTTTTTATAGAACTCAAAATATTCTCTTTCAGAATTTCGTATGATTCGTCCCAGGAAATTTCTTTAAATTCTTCATTTAAATTTTCCCTATAAAGTGGTTCTTTTAATCTACCGTCTTTTAAAGTCTCACATACTGTTGCTCCTTTTACGCACAATTTACCTTGAGTTGAAGGACTATCCCTATCTCCACTTACTAACCATTTATCATCAGAAACCGAACTTTTAGGCTTCATTTTTAAACCACAGCCAACTCCGCAATATGGGCATTGACTTTTAGTAAAATTCATAAAATTTCTTTT----ATAAATATCTAAATAGTTTTTGGTTAAACGTAATTTTCAGCTTTTTCGCCTTCATAAGCATCAGCGAATGATCCTTGAGGTTCCTTTAAAAAGAAATAACAGAAAAATCCAACTATTAATCCTGCTATGCCTAAAACTTGGAAGAAGGCACTATTTGAAGCAGCAATTATTTCTGGAGAAGGATCTTTACCTCCACCCATCCATAAAGGTAAAAGGCTATAAATATTTAGATAAGTTACCGCACCAACATTTCCATAAGCCCCAACCAATCCAGCTATTTGTCCTGTCACTCTTTTTTTAACTAAGGGAACTAAAGCAAAAGTTGAACCTTCTCCTGATTGAACAAAAAACGAACAAAGCATCGTTAAAAATACAGCCATAAGAATTCCTGCTGATCCTGTAAAAGTTCCAGGTTTTATTAAAGACATCAATAGATATCCAAACCCTAATCCCATAGTTAGGAATCCCATTGTATTTTTTCTATTGCCTGTTCTGTCAGATATCAATCCTCCGGCAGGTCTAGCTATTAAATTCACAAATGCATAACATGATGCAAGAATTCCGGCTACAGCTTTAGGTAAATCAAATGTAAATTCAAAGAAACTAGGAAGCATTGAAACTACCGCCAATTCTGATCCAAAATTTACGATATAAGTTAATTCCAAGATCGCTACTTGTTTGAATTCATATCTATCTTCTTTAGGGTAAATTTTAGTTCCATTTAATAATTCAATATTCGTTCTTATAATTCCCCAAGTTTGGAAAATAAACCAAGCTAAAACTGCGATTAAGGCTATTGGATAAGTAGATGAAGTAAGGAAACCTACTTTTTGAAGTCTCCAACATAGGACTGAAAGAATTGCTGCGAATGGGACATTCATTCCAATTAAACCCCAGAAATCTCTTATACTCGTTACTTCTAAACCAGCTGTTTTTGCAGGCCTTTGATAAGGTTTTCCTGGAGGTGTATCAGTCACACTAAAGAAATAAATAATTCCATAAACGAAAGAAATAATTCCTGTAAGAGCAATAGCTCCCCTCCAATTAAGTACAGCTCCAGTAGGTAACTCAAACCCTCCTGAAAAAGACAAGAATCCAGCTACGGCAACAAGAGAAAGAGCAGAAAAAGCAGATCCAAAATTTCCCCATCCTCCATATATTCCCTCAGCCAAACCAATTTCTTTCGGAGGGAACCATTCAGAGACCATTCTTATTCCGATAACAAAACCTGCTCCTACTATTGATAAAAGCAATCTCGCAATAACAAGTTGATTGAAGTCTTGAGCACTAGCAAATAATAAACATGGCACGACAGAAAATATCAAAATTGTTGAGTAAGTTTTTCTAGGGCCGAATTTATCCAATAACATTCCAATCAAAACTCTTGCAGGGATAGTCAAAGCGACATTACATATCGCTACTGTTCTAATTTGAGCAACGGATAAACCTAAATCGGCTTTAACAGTAGTTGCAAGAGGTGCGAGGTTAAACCAAACAACAAAAGTAAGGAAAAAGGCAAACCAGGTGAGGTGAAGAGTTCTATATCTGCCATTTAAAGACCAAACGTCACTTAACATGAAAA--TTTTCGAGATTAA-TTTTAAGCAATTTATATTTT-GATCAATCCATTCATTTGTATTATTTAATACCAAAACTAGTTTTTAAGAAATGCAA-CTTTTTTAAAAGGC-TAGAATTA-ATA-GTCAGCACTAATAAAA--TCAAAAAATGGGGGAAATT-AGCAATCTGATTATTGGTATTATCCGATACATAAAGTACTCGTGGAAAAATATTGCCTAAGTTATGGAAATAAAACTTAAAAAATTTAAAGCATTCATTTTGGCTGGTGGCAAGAGTTCAAGGATGGGATCTGATAAAGCACTAATTAAACATCATGAAGGCGGAAATTGGCTGACTCACAAAAT-AAAATATTAAATAACCTTAATTTAGAGACTTTTGTACTAACAAATTATACTTCTCATTTAAAGGAAGTTGATAAAAGCAATAATGTTGAGTTTATTTCAGATGCCCAACCCTTTGATGGACCATTAACTTGCATAGAACAAATTTTTTCATCTTTTAAAAAAACTACTAAAAATATCCTAATTGTCCCAGTCGATATGCCTAATTTAAATACAAAATTAATTTATTCACTTTTTAAATCATGGGAAGAAAATCAAAATTTTGCTTTAATATCCCATGATGGAATTTTTACACAACCATTATTCGGAATTTATCCCATCAATGAAGAAAATCATTTTAAATTAAAAAAAAAGTTATCCTCCGGAAAGAAAAATTTTCTCGGATGGGTTGATCAAATTCCCCATAAATATTTCTATGCAAAAAATGGAGATTTAATTAATATAAATTCCAAGAGAGAATTCTTAAATATGAATAATGGGATTTAAGCAATTGGAGGATAATAGAAAAAGAAAGTTAAAAGTTTTAAGGTTATCTCTTAAACAAAATTGCAATTTTTCGTGTATTTACTGTAAGCCTGAGAACTATAGTTTGGATGTTTTAAATATTGAACAATTTAAAAAGTTAATTTTAGTCAGTTGCCGATTAGGGGTAAATTCTTTAAGAATCACTGGAGGAGAACCTTTATTGAGTTCTCAATTAGATGAACTTCTTTATGAAATTAAATCGCAAAGATTAGAAGAATCAAATCCAGTAGCTAATTTACAGGATATTTCTCTAACCACAAATGGATATTTGCTCTCTAAGAAAAAAGCTAATGAGCTTTTTAAAAATGGTTTAGACCGCATAACAGTAAGTTTAGATGCGATTGATCCTGATATTTTTTCAAACATGATTGGAGAGGAAAATAAAATTATTGGTAAAGAAAAATTATTCACTGTCCTTGAAGGAATAGATCATGCAATTAATGCTGGATTTAATCCAAAGGCGGGGAAATTAAAAATAAATGCAGTTATAAAAAAAGAGATTAATGATAATCAAATTTTTAAATTAGTTGATTTTGCAAAAAAAAGGTCTATAGAAATTCGTTTCATTGAGTATATGGACGTAGGGATATCTAATAATTGGCAGCCATCAGATGTTTTTTTCTCTGAGAGAATTATTAGGCTACTAAAGAAGAAACATCGATTAAAAGACTACGGAAGAAAGGATGGACAAACTGCTAATAGATGGTACATGAGTGATTCAAATAGTTTTGTAAGTACAATCTCTTCAATAAGTAATCCTTTTTGTTCAGACTGTAATAGATTGAGGATAACTAGCGATGGTTATGCTTATACATGTCTTTTTTCTAATGAAGGTATAAATCTAAACCCATGGTTGTCTCTACCAATTAATCTCCATGAATTGGAAAATAAAATCAAGAGCATTTGGGAAGCTAGAGAAGATAACTATAGTGAAGATCGATTTAAAGTATTAGAGAAAAAAACTGACAAAAATCAAAAAATTCATCCATCAATGTCATATCTTGGGGGATAA
>AG-402-K16
ATGCAATATTATTTAAATGATAAAAAATTAAATAAGATTGAAAAGCAAAAGGCGGAGAAAGATGGTCTGAAAATTTTTGAAGAGTTAGATGATTACGCTCTTAAAGGGTGGGAAGAGATGGATGAAGTAGATTTGCAAATGCGCTTAAAGTGGTATGGCCTTTTTTGGAGACCAAAAACTCCTGGAAGATTTATGATGAGGCTAAGAGTTCCCAATGGAATTCTGAACTCTAATCAGTTGAAAGTAATCGCGTCAATAGTCGCTAGATATGGAGAAGACGGTTCTGCAGATATAACAACTAGGCAAAATATTCAATTAAGGGGGGTTTTGATAAATGATCTACCAGATATTATTAAAAGACTTAAAGAGGTTGATATTACATCCGTTCAGTCTGGAATGGATAATCCAAGGAATGTTACTGGTAATCCACTAGCGGGAATTGATCCTGAAGAAATTATAGATACAAGAAAATATACTTCTGAATTAGAAAATTACTTAACAAATTCTGGTAATGGCAACCCCGAATTCTCGAATTTACCAAGGAAGTGGAATACTGCAGTTGCAGGAGCAAAAGATAATTTTCTTCTACATAATGATCTTATCTTTCATCCTGTTTTTAAAAATGAAATATTAGGCTTTGGTGTCTGGGTAGGAGGAATTTTATCAGCAACTTTGAATGCTTATGCTATACCTCTAGATGTCTGGGTAGAAGAAAAAGATATATGCAAAATAACTGGAATTATTTGTTCCCTTTGGCGAGATAATGGAGATAGATTTCTAAGAAATAAAGGAAGATTTAGATATTATTTGAACTCTATAGGTATCGAAAAATTTAGAGAACTTGTAGAAGAAAAATTTGGAACTTTATCCAACGATCCAGGCTCAATTTTCAACGAAAGACAAAGAAGTTTATTTGGGATTAATAAACAAAAACAGAATAATCTTTACTTTGCTGGATTACACATTCCGGTAGGAAGATTATGTGTAGAAGACATACAAGAAATTGCAAGATTAATTGAAAAATATGGACAGAGTGAAGTAAGACTAACCGAAGATCAAAATCTAATTATTGTTGGCCTGAAAGATAATATTTTAGAAGAATTTGGTAATGAAGAAATTATTAATAAATTCAAATTAAATCCATCCCATTTTTCAGCGAGTACTGTTTCATGTACAGGGAGTAGTTATTGTAGCTTTGCTCTTGCAAATACCAAAGATATAGCAAGGAATATTTCTGAAAAATTAGATCGAGAACTTGAATTATCAGAGGAGGTTAAAATCCACTGGACAGGATGTCCAAATAATTGTGGACAAGCTCATATGGGTGGTATTGGCATGACTGGTACAAAGGTAAAAAAAGAGGGGGGAGGAACTGAGGATGGATATAATGTCAGTATTGGAGGAAGACAAGATCACCTGCAAACTTTAGGTGAAACCGAATTTAAAAAAGTTAGTAAACATGAAATTTATAAATTAATCAAAGAAATTTTAATCAACAAGTTTAATGCAAAGTTAAAAACCT--AAATATAT-TAATGAGCAAAAGTGAATCTGAAATATTAGAAGTTTTAAATGGATTAGGTTCAAAAAAATTAGATCTTGATATTCTTTTTTCCTACTATTCATTGAAATTATCTTTTGAGATTCGCAAAGTTATTGCGGAAAAGATAGGTATGCAAGAAAGGAAAGGCTATTTTTTACTTGAAAAGATGATAAAAAAATTTGGCCTTAAAGATGAATTTATTGAGGCCCTTAAATTAACAAATGAAAAAGATGCAAAAGATCTTTTACTAAAAAATCTCTATCAAAATAATAAGTTAAATATTCATATAATTAATGCTTTAGAGCCCTGGGGAGGAGAAATCGAACTTTCATTAATTAGAGAAATATTCGATATTTGCGAAATAGATTTTTGGATTGCAGGCCTTAATATTCTCCATTTTAAAGCTCATCAATTAACTGATGAAATATTATTATCTTTTATTGATCAAATAAAAATTTACGATGATTTCAAAATCAACTACAAGATAATCTCTATTTTAAAAAGAAGAGAAAGCGAAATAGTTTGTAAATTACTCTATAAATATTCTTTAAATAAAGAATTAGAAATCGCTAAATATGCAATTTTTTCTTTAGGGAGCATTTGGAATGATAATAGTTTTGAACAATTATCAAAATTAGAAAATGAGATAAAAGATCCTTCTCTACTTAAATGCATAAAAAATCAAAAATTGATCTCAAATCAATTTCTAACAAATAAATAAACTAGAGAATTATTTTTTTAACTTATCAATGAGATTTATTAAATTACAAGGTTTTGTATTTTGATTAAGTTGATAAGAAATTATATCTTGCCAACCTGTCATAACAGCATCCTTAGATCCTGGCAAAACGAATAAAAACTTACCATTTGCAGACCCCGCAATACACCTACTTTGTAAAGTACTAGTTCCTATCTTTTTAAATGATAAAAATCTAAAAGTCTCCCCAAAACCATCAATCTCTTTATCTAATAAAGGTCTAATAGCTTCAGGAGTAACGTCCCGAGCTGTAATTCCTGTCCCACCTGTAGTAATAATCACATCAATATTTGGATCTGAGATCCAATCGCTCGTATATTTTCTAATTAAATAAATATCATCTTTGCAAATTATCTTATCAACGACATTGTGTCCTGATCTCTCAGCCTCGTGAAGGAGATAATTTCCACTCTCATCATTTTTTGTGTTACGAGTATCAGAAACAGTAAGCAAAGCTATAGAAACCACTTAAAATTAAACC----ATTAGTTACTAGATCACTATAGATGGAAACTAAAAAATCTAACAAAATTAAGGTGGTTTTATTATCTAGTATCGCTGAAGATCTAGGATGGAATGAAAAATTTCTTACAATTGAAGGGTCTCAAATGAAGGTTTTTTCTGTATGGAATTTAATTAATTCTAATTTACCGCAAGATAATATTATCGTTTCTATTAATCAAGAAATTACAGATATGGATGCGATGATTAATCCGGATGATGAGGTGGCATTTATGCCAATGTTTACCGGTGGATAATTTAAGAATAAAATTTAAAATCCTAGAAGAGACTTTTAATCCTTATAAAGAATTCGAACTTTGGGAAAAGGTAAATAAAAATTCAGCAAACTCATTTTTTATTGGGAGAGTAAGGCCCTCTGATCAATTTGGAAATGATTTAAAGAAACTAGAAATTGTTCATTATAAAGGAATGACCGAAAATTATATTAAAAGATATTTAATGAAAATTTCTGAAAAACAGGATGATTTATGTATTTTTCTCTTGCACAGGATAGGTTTCATTTACCCTAACGAGCCTATTATTTTAATAGCAGTAAGTGCTAATCATAGAGGCATTGCAAATAAATATCTCCAAGAAATACTTGAATTTACAAAATACAAAGTTCCTTTTTGGAAAAAAGAATGGACTTTCAAAGGATCCTCATGGGTAAAAAAGAATACTGACTTAGGGTTTAAATTATAAAAAATTATTTTTTAAAAGTTGTGCCCATAATAAATTTCCTTTTTGACAAAAATCAATTTCAGAAGGTATTTCTATTAATAAATCTGAATTAGATATTGAACTAATCTTTGATGAGGATTGTTCTTCAGAAATATCTGCAATTAATTCACCTTCTTCATTAACGATAAGTTTTCCTCTAAGCAATTCGGGTCTCCCTTTTCTTCTTTTCAAATCAGAATTCAGCTTAACCTTAATCCTAAGAGGAAATTCAATATTAGTAATTCCTTCAAGTTTCTGAAGTGCGGGCCAAACAAGTTGGATAAAAGTAATAGCTGCTGAAACGGGATTCCCAGGTAATCCAAAATAGGGAATTTTTTTGTTTATCAATCCAAAAGCAAAGGGTTTTCCTGGCTTTAAAAATAGTTTCCAAAATTTAATCTCTCCTAACTCGTTAATAATATCTTTTAAAAAATCTTTTTTACCCACTGATATCCCACCAACTGAAATAACCACATCATTAAATTCAGAAATATTTCTAAGAGAATTTTTAATATTTTGATAATTATCTTTTTCTATATGAATTTCATTAATTTCAAATCCAAGATTTTTTGCAATTGATTTTATCAAAATACTATTACTTTCCCATATTTCTCCTTTCTTTCTTGCAGTCCCTGATTTGATAAGTTCATCTCCAGTAATTAGTAAACCTAATTTAGAAATTTTACTAACTTTTATGGTTTTTATCCCACAACTTGCTAATTTACTTAAAATCCCAGGTGTAATCTTTACCCCCTTCTTAATTAATATTTCACCTTTAAATACTTGATCATTTTTTTCTCTAATCCAAGAGTTATTAGATGATGTTTCTTTTTTAACAATATACTCATTTCCGTTTAAAAATTCTAAAGAAACTTGTTCTTGAGGTATCACAGAAAAACAATTATCTGGAACAAATGAACCTGTGCTAATAGTTACAGCTTCACCTTTTTTAAGAAGATCATTAAATGGCTTTCCGGGAAAAGACTCTCCTACAATTTTCCATTTATTACCTT---TAGTTGATTCTCCTAACGCATATCCATCCATAACTGATGATCTATAACCTGGCATATCTTCCTCAGATAAGATTTCCTCCATAGAAACTTTTCCAAGTGCTTCGTCTAAATTGATCTCTTCCTTATGTAAAATTTCATTATTCACTATTAAAGTATCCATCTCTTCCAAGATTTTTTTAATAGCATCGTTTAAATAAAGACCCTGATTATTGATATCAATTCCCATTATTGTGAGTACTTAACTTCTTTTTAATATTCCATTTTTACCACCTTTTTTTTCTAAAAGGCGAATATTATCAATAGTCATAAAAGGATCTAAAGCTTTGAGCATGTCATATAGAGTGAGAAGACCAATTGAAACTGATGTAAGAGCCTCCATCTCAACGCCTGTTTTAGAATGAGATTTGCAAAAAGCAATAATTTTAATTGCTTTCATTGATTCACAAATTTCAAAATCAATTGTGATTTTATTCAATGATAAATTATGACAGAGAGGGATAAGTTCTGAGGTTTTTTTTGCACCATTTATTGCAGAAAATCTAGCCGCTGCAAAAATATCACCTTTTTTAATTTTTTCATTTTTTATTTTTTCTAATATTTCTTTGTTTAAATTAATATATCCTTCTGCTAAAGCCTCTCTTTTAGTTTCTACTTTATCTGAAATATCAACTATGTTCATTTCTCCCCTTTCATTAATATGAGTTAAAGATTTATCCATTTCCATTTAGCAATTTATTCAATAATACAAAAAATAAAATTTTTAATAAAGCTAATATCAATTTTTTATACTTAGCATTAATTTATTAATAAAATATCAATTTAGTTTTGGTTAACAATCAATCAAATCATTATTTTAATTTCGAGGATGATTTTATTAAAGACTTAAGATGCATTCCTTTATGTGTAAGAAGGAAACTTGATTTGATTGGAATAAAATTAAAACTTACTCATTGGCAAGATTTTAATTTAATTGAAAAAAATAAGATAGTAGATTGGCCAGATTCAAAAAAAGATCTCATTGATTTAAAAACTTTTTTAAAAGAAATTACATCTAATTCAAAATATGGAGAAGCAAAAGAAATAGAAATTTCAATTAATCAACCTTGGCAAAATAAAAATAAAGTTCCTGACCAAGTTTTAAAATCTGCACTAGCAAGGAGAATTAATATTTCAGTTG-AAAAATGGAGAAATTTAAGCGAATTAGATAGATTTGCTTTTTGCAAATTAGTTAGACCAAGTCATGAACACAACAATTTGGATAGAGCATTTGATGAGATTCTGAAATAAGATTATTGCCTAGTTTGGAACAATTATTACTGAGCATGCTTTTAATTCCGGTTGTTTTGATATCGGGCATGACTTTTCATGCATCAAAGAGTTTACTTCACACATATTTTTTTGACTAAAACCCCAATGCATTGGTAAAAAAACTGTACCTACTTTAATTTTGTCAGTAATCTGAACTTTTGCTTGAACTTCCCCTCTTTTGGATTTAATTTTTACTATTTCATCATTTTTGATTTTTAAAGATAAAGCATCTTTAGAATTAATTTCCAATAACGGTTCTGGATTCTTTTTTGTAAGTTTTTGAACTTTAGAAGTTCTTGTCATTGTATGCCATTGACTTAGATATCTTCCAATTGTCAAAATTAGTGGGTACTCATCTGAAGGGGGTTCAGCCAACCCAATAGGATCATCAATACAAAAATTTGCTTTGCCAGTCTTAGTTGGGAAATAACCATCTTCGTATAATCTTTTTGAAGATGTACTAGGTACGCTGCCTTTAGGATAAGGCCATTGTTGAGGACCATGATTTTTTAATAATTGATATGATAATCCGCTCATATCGCATAATCTTTTTGTAGTAGTTTTTAAAAATTCATCATAAACTTCCGATGAAGATTCATATTCAAATTGTTTGAAATAGCCTATCTTCTGTCCTAATTCAGCAAATATTTGCCAATCTGGTTTTGAA---TTTTTATTCGATTCTCTGAAAGATGGGCAAAGGGTTACTCTTCTTTCTGAATTTGTCATAACTCCATCTTTTTCGCTCCATTGAGCTGCGGGCAATACTAGATGAGCATATTTAATTGATTCACTTTGTTCATAAGATTCGTTGAGAATAATTAAAGGACATTTTAAAAGTGCTTTTTTTACAAAGTTTAAATTAGGCATGCTCACCAAAGGGTTTGTAGCTGCAATCCACCAAATTTTCACAGATCCTTTTTTTATAGCTTCTATTTGTTCAAATGCAGATAGACCCTGTTTTGCAGATATCTTTCCCTCAGGGAACCCCCATATTTTTTCAATTTCATTCCTATCTATTTTATTTTTTACAAACCTATATCCTGGAAGAAGGTGCGATAGTCCTCCTGCTTCTCTCCCACCCATAGCGTTTGGTTGGCCAGTTAAGGAAAAAGGACCAGAACCTTCTTTGCCTATTTGGCCGGTCATTAAATGAAGATTTATTAGCCCATTTACTGCTGCTGTTCCCTCTTGCCTTTGATTCAAACCCATCGACCAAAGACTTAGAACATTTTTGCTTTCTCCCCATAATTTTGCAATATCAATAATTGTTTTCTCGGATATATTGCAAATTTCACTTATTTTTTTTAAATCCCATTTTTGTATATGTTTTACAAAATCAAAATAGCTTTCGGTCGACTTAGCAATGAAATTTTGATCAGTTAATTGATTCTTATAAAGATAATTCGCAATCCCAATTAATAAAAATAGATCTGTTCCAGAAGAAATTTGTAAGTAAAAATCTGCTATGGATGAAGTTTCAGTTTCTCTTGGATCAATTACTATTACTTTTAAATTATCATTTACGTTTCTTTTACGTTTTTTAATTCGATCAAAAAGAACGGGATGACATTCTGCAGTATTTGTCCCTATTAATAAAATTAAAGAGCAATGATCAATATCTTCATAACAACAAGGTGGGCCATCAGAGCCAAAACTTCTGTTATATCCAGCTACTGCTGAGCTCATACATAGTCTTGAATTAGCATCAAAATTATTTGTGCCTATTGCTCCCTTGAGAAGCTTTTGGGCTACGTAATAATCTTCAGTATGAAATTGACCTGAGCCATACATAGCTATTGAATCAGGTCCATAATTTTTTATAGAACTCAAAATATTCTCTTTCAGAATTTCGTATGATTCGTCCCAGGAAATTTCTTTAAATTCTTCATTTAAATTTTCCCTATAAAGTGGTTCTTTTAATCTCCCGTCTTTTAAAGTCTCACATACTGTTGCTCCTTTTACGCATAATTTACCTTGAGTTGAAGGACTATCCCTATCTCCACTGACTAACCATTTATCATCAGAAACCGAACTTTTAGGCTTCATTTTTAAACCACAGCCAACACCGCAATATGGGCATTGACTTTTAGTAAAATTCATAAAATTTCTTTT----ATAAATATCTAAATAGTTTTTGGTTAAACGTAATTTTCAGCTTTTTCCCCTTCATAAGCATCAGCGAATGATCCTTGAGGTTCCTTTAAAAAGAAATAACAGAAAAATCCAACTATTAATCCTGCTATACCTAAAACTTGGAAGAAGGCACTATTTGAAGCAGCAATTATTTCTGGAGAAGGATCTTTACCTCCACCCATCCATAAAGGTAAAAGGCTATAAATATTTAAATAAGTTACCGCACCAACATTTCCATAAGCCCCAACCAAGCCAGCTATTTGTCCTGTAACTCTTTTTTTAACTAAGGGTACTAAAGCAAAAGTTGAACCTTCTCCAGACTGTACAAAAAATGAACAAAGCATCGTTAAAAATACAGCCATAAGAATTCCTGCTGATCCTGTAAAAGTTCCAGGTTTTATTAAAGACATCAATAGATATCCAAACCCTAATCCCATAGTTAGGAATCCCATTGTATTTTTTCTATTGCCTGTTCTGTCAGATATCAATCCTCCGGCAGGTCTAGCTATTAAATTCACAAATGCATAACATGATGCAAGAATTCCGGCTACAGCTTTAGGTAAATCAAATGTAAATTCAAAGAAACTAGGAAGCATTGAAACTACTGCCAATTCTGATCCAAAATTTACGATGTAAGTTAATTCCAAGATCGCTACTTGTTTGAATTCATATCTATCTTCTTTAGGGTAAATTTTAGTTCCATTTAATAATTCAATATTCGTTCTTATAATTCCCCAAGTTTGGAAAATAAACCAAGCTAAAACTGCGATTAAGGCTATTGGATAAGTAGATGAAGTAAGGAAACCTACTTTTTGAAGTCTCCAACATAGGACTGAAAGAATTGCTGCGAATGGGACATTCATTCCAATTAAACCCCAGAAATCTCTTATACTCGTTACTTCTAAACCAGCTGTTTTTGCAGGCCTTTGATAAGGTTTTCCTGGAGGTGTATCAGTCACACTAAAGAAATAAATAATTCCATAAACGAAAGAAATAATTCCTGTAAGAGCGATAGCTCCCCTCCAATTAAGTACAGCTCCAGTAGGTAACTCAAACCCTCCTGAAAAAGACAAGAATCCAGCTACGGCAACAAGAGAAAGAGCAGAAAAAGCAGATCCAAAATTTCCCCATCCTCCATATATTCCCTCAGCCAAACCAATTTCTTTCGGAGGGAACCACTCAGAGACCATTCTTATTCCTATAACAAAACCTGCTCCTACTATTGATAAAAGCAATCTCGCAATAACAAGTTGATTGAAGTCTTGAGCACTAGCAAATAATAAACATGGCACGACAGAAAATATCAAAATTGTTGAGTAAGTTTTTCTTGGGCCAAATTTATCCAATAACATTCCAATCAAAACTCTTGCAGGGATAGTCAAAGCGACATTACATATTGCTACTGTTCTAATTTGAGCAACAGATAAACCCAAATCGGCTTTAACAGTAGTTGCAAGAGGTGCGAGGTTAAACCAAACAACAAAAGTAAGGAAAAAGGCAAACCAGGTGAGGTGAAGAGTTCTATATCTGCCATTTAGAGACCAAACGTCACTTAACATGAAAA--TTTTCGAGACTTATTTTTAAGCAATTTATATTTC-GATCAATGCATTCATTTGTATTATTTAATACGAAATCTAGTTTTTAAGAAATGCAA-CTTTTTTAAAAGGC-TAGAATCA-ATA-GTCAGCACTAATAAAA--TTAAAAT-TGGGGAATATT-AGTAATCTGATTATTGGTATTATCCGATACATAAAGTACTCGTGGAAAAATATTGCCTAAGTTATGGAAATAAAACTTAAAAAATTTAAAGCATTCATTTTGGCTGGTGGCAAGAGTTCAAGGATGGGATCTGATAAAGCACTAATTAAACATAATGAAGGAGGAAATTGGCTGACTCACAAAATAAAAATATTAAATAACCTTAATTTAGAGACTTTTGTAATAACAAATTATACTTCTCATTTAAAGGAAGTTGATAAAAGCAATAATGTTGAGTTTATTTCAGATGCCCAACCCTTTGATGGACCATTAACTTGTATAGAACAAATTTTTTCATCTTTTAAAAAAAATACACAAAATATCCTAATTGTCCCAGTCGATATGCCTAATTTGAATACAAAATTAATTTATTCACTTTTTAAATCATGGGAAGAAAATCAAAATTTTGCGTTAATATCCCATGATGGAATTTCTGCACAACCATTATTCGGAATTTATCCCATCAATGAAGAAAATCATTTTAAATTAAAAAAAAAGTTATCCTCTGGGAAGAAAAATTTTCTCGGATGGGTTGATCAAATTCCCCATAAATATTTCTATGCAAAAAATGGAGATTTAATTAATATAAATTCCAAGAGAGAATTCTTAAATATGAATAATGGGATTTAAGCAATTGGAGGATAATAGAAAAAGAAAGTTAAAAGTTTTAAGGTTATCTCTTAAACAAAATTGCAATTTTTCGTGTATTTACTGTAAGCCTGAGAACTATAGTTTGGATGTTTTAAATATTGAACAATTTAAAAAGTTAATTTTAGTCAGTTGTCGATTAGGGGTAAATTCTTTAAGAATCACTGGAGGAGAACCTTTATTGAGTTCTCAATTAGATGAACTTCTTTATGAAATTAAATCGCAAAGATTAGAAGAATCAAATCCATTAGCTAATTTACAGGATATTTCTCTAACCACAAATGGATATTTGCTCTCTAAGAAAAAAGCTAATGAGCTTTTTAAAAATGGTTTAGACCGCATAACAGTAAGTTTAGATGCGATTAATCCTGATATTTTTTCAAAAATGATTGGAGAGGAAAATAAAATTATTGGCAAAGAAAAATTATTTACTGTCCTTGAAGGAATAGATCATGCAATTAATGCTGGATTTAATCCAAAGGCGGGGAAATTAAAAATAAATGCAGTTATAAAAAAAGAGATTAATGATAATCAAATTTTTGAATTAGTTGATTTTGCAAAAAAAAGGTCTATAGAAATTCGTTTCATTGAGTATATGGACGTAGGGATATCTAATAATTGGCAGCCATCAGATGTTTTTTTCTCTGAAAGAATTATTAGGCTATTAAAGAAGAAACATCGATTAAAAGACTACGGAAGAAAGGAGGGACAAACTGCTAATAGATGGTACATGAGTGATTCAAATAGTTTTGTAAGTACAATCTCTTCAATAAGTAATCCTTTTTGTTCAGACTGTAATAGATTGAGGATAACTAGCGATGGTTATGCTTATACATGTCTTTTTTCTAATGAAGGTATAAATCTAAACCCATGGTTGTCTCTACCAATTAATCTCCATGAATTGGAAAATAAAATCAAGAGCATTTGGGAAGCTAGAGAAGATAACTATAGTGAAGATCGATTTAAAGTATTAGAGAAAACAACTGACAAAAATCAAAAAATTCATCCATCAATGTCATATCTTGGGGGATAA
>AG-355-N18
ATGCAATATTATTTAAATGATAAAAAATTAAATAAGATTGAAAAGCAAAAGGCGGAGAAAGATGGTCTGAAAATTTTTGAAGAGTTAGATGATTACGCTCTTAAAGGGTGGGAAGAGATGGATGAAGTAGATTTGCAAATGCGCTTAAAGTGGTATGGCCTTTTTTGGAGACCAAAAACTCCTGGAAGATTTATGATGAGGCTTAGAGTTCCCAATGGAATTCTGAACTCTAATCAGTTGAAAGTAATCGCGTCAATAGTCGCTAGATATGGAGAAGACGGTTCTGCAGATATAACAACTAGGCAAAATATTCAATTAAGGGGGGTTTTGATAAATGATCTACCAGATATTATTAAGAGACTTAGAGAGGTTGATATTACATCCGTTCAGTCTGGAATGGATAATCCAAGGAATGTTACTGGTAATCCACTAGCGGGAATTGATCCTGAAGAAATTATAGATACAAGAAAATATACTTCTGAATTAGAAAATTACTTAACAAATTCTGGTAATGGCAACCCCGAATTCTCGAATTTACCAAGGAAGTGGAATACTGCAGTTGCAGGAGCAAAAGATAATTTTCTTCTACATAATGATCTTATCTTTCATCCTGTTTTTAAAAATGGAATATTAGGCTTTGGTGTCTGGGTAGGAGGAATTTTATCAGCAACTTTGAATGCTTATGCTATACCTCTAGATGTCTGGGTAGAAGAAAAAGATATATGCAAAATAACTGGAATTATTTGTTCCCTTTGGCGAGATAATGGAGATAGATTTCTAAGAAATAAAGGAAGATTTAGATATTATTTGAACTCTATAGGTATCGAAAAATTTAGAGAACTTGTAGAAGAAAAATTTGGAACTTTATCCAACGATCCAGGCTCAATTTTCAACGAAAGACAAAGAAGTTTATTTGGGATTAATAAACAAAAACAGAATAATCTTTACTTTGCTGGATTACACATTCCGGTAGGAAGATTATGTGTAGAAGACATACAAGAAATTGCAAGATTAAGTGAAAAATATGGACAGAGCGAAGTAAGACTAACCGAAGATCAAAATCTAGTTATTGTTGGCCTGAAAGATAATATTTTAGAAGAATTTGGTAATGAAGAAATTATTAATAAATTCAAATTAAATCCATCCCATTTTTCATCGAGTACTGTTTCATGTACAGGGAGTAGTTATTGTAGCTTTGCTCTTGCAAATACCAAAGATATAGCAAGGAATATTTCTGAAAAATTAGATCGAGAACTTGAATTATCAGAGGAGGTTAAAATCCATTGGACAGGATGTCCAAATAATTGTGGACAAGCTCATATGGGTGGTATTGGTATGACTGGTACAAAGGTAAAAAAAGAGGGGGGAGGAACTGAGGATGGATATAATGTCAGTATTGGAGGAAGACAAGATCACCTGCAAACTTTAGGTGAAACCGAATTTAAAAAAGTTAGTAAACATGAAATTTATAATTTAATCAAAGAAATTTTAATCAACAAGTTTAATGCAAAGTTAAAAACCT-AAAATATAT-TAATGAGCAAAAGTGAATCTGAAATATTAGAAGTTTTAAATGGTTTAGGTTCAAAAAAATTAGATCTTGATATTCTTTTTTCCTACTATTCATTGAAATTATCTTTTGAGATTCGCAAAGTTATTGCGGAAAAGATAGGAATGCAAGAAAGGAAAGGTTATTTTTTACTTGAAAAGATGATAAAAAAATTTGGCCTTAAAGTTGAATTTATTGAGGCCCTTAAATTAACAAATGAAAAAGATGCAAAAGATCTTTTACTAAAAAATCTCTATCAAAATCATAAGTTAAATATTCATATAATTAATGCTTTAGAGCCCTGGGGAGGAGAAATCGAACTTACATTAATTAGAGAAATATTCGATATTTGCGAAATAGATTTTTGGATTGCAGGCCTTAATATTCTCCATTTCAAAGCTCATCAATTAACTGATGAAATATTATTATCTTTTATTGATCAAATAAAAATTAACGATGATTTCAAAATCAACTACAAGATAATCTCTATTTTAAAAAGAAGAGAAAGTGAAATAGTTTGTAAATTACTCTATAAATATTCTTTAAATAAAGAATTAGAAATCGCTAAATATGCAATTTTTTCTTTAGGGAGCATTTGGAATGATAATAGTTTTGAACAATTATCAAAATTAGAAAATGAGATAAAAGATCCTTTTCTACTTAAATGCATAAAAAATCAAAAATTGATCTCAAATCAATTTCTAATAAATAAATAAACTAGAGAATTATTTTTTTAACTTATCAATGAGATTTATTAAATTACAAGGTTTTGTATTTTGATTAAGTTGATAAGAAATTATATCTTGCCAACCTGTCATAACAGCATCTTTAGATCCTGGCAAAACGAATAAAAACTTACCATTTGCAGACCCCGCAATACACCTACTTTGTAAAGTACTAGTTCCTATCTTTTTAAATGATAAAAATCTAAAAGTCTCCCCAAAACCATCAATCTCTTTATCTAATAAAGGTCTAATAGCTTCAGGAGTAACGTCCCTAGCTGTAATTCCTGTCCCACCTGTAGTAATAATCACATCAATATTTGGATCTGAGATCCAATCGCTCGTATATTTTCTAATTAAATAAATATCATCTTTGCAAATTATCTTATCAACGACATTGTGTCCTGATCTCTCAGCCTCTTGAAGGAGATAATTTCCACTCTCATCATTTTTTGTGTTACGAGTATCAGAAACAGTAAGCAAAGCTATAGAAACCACTTAAAATTAAACC----ATTAGTTACTAGATCACTATAGATGGAAACTAAAAAATCTAACAAAATTAAGGTGGTTTTATTATCTAGTATCGCTGAAGATCTAGGATGGAATGAAAAATTTCTTACAATTGAAGGGTCTCAAATGAAGGTTTTTTCTGTATGGAATTTAATTAATTCTAATTTACCGCAAGATAATATTATCGTTTCTATTAATCAAGAAATTACAGATATGGATGCGATGATTAATCCGGATGATGAGGTGGCATTTATGCCAATGTTTACCGGTGGATAATTTAAGAATAAAATTTAAAATCCTAGAAGAGACTTTTAATCCTTATAAAGAATTCGAACTTTGGGAAAAGGTAAATAAAAATTCAGCAAACTCATTTTTTATTGGGAGAGTAAGGCCCTTTGATCAATTTGGAAATGATTTAAAGAAACTAGAAATTGTTCATTATAAAGGAATGACCGAAAATTATATTAAAAGATATTTAATGAAAATTTCTGAAAAACAGGATGATTTATGTATTTTTCTCTTGCATAGGATAGGTTTCATTTACCCTAACGAGCCTATTATTTTAATAGCAGTAAGTGCTAATCATAGAGGCATTGCAAATAAATATCTCCAAGAAATACTTGAATTTACAAAATACAAAGTTCCTTTTTGGAAAAAAGAATGGACTTTCAAAGGATCCTCATGGGTAAAAAAGAATACTGACTTAGGATTTAAATTATAAAAAATTATTTTTTAAAAGTTGTGCCCATAATAAATTTCCTTTTTGACAAAAATCAATTTCAGAAGGTATTTCTATTAATAAATCTGAATTAGATATTGAACTAATCTTTGATGAGGATTGTTCTTCAGAAATATCTGCAATTAATTCACCTTCTTCATTAACGATAAGTTTTCCTCTAAGCAATTCGGGTCTCCCTTTTCTTCTTTTCAAATCAGAATTCAGCTTAACCTTAATCCTAAGAGGGAATTCAATATTAGTAATTCCTTCAAGTTTCTGAAGTGCGGGCCAAACAAGTTGGATAAAAGTAATAGCTGCTGAAACGGGATTCCCAGGTAATCCAAAATAGGGAATTTTTTTGTTTATCAATCCAAAAGCAAAGGGTTTTCCTGGCTTTAAAAATAGTTTCCAAAATTTAATCTCTCCTAACTCGTTAATAATATCTTTTAAAAAATCTTTTTTACCCACTGATATCCCACCAACTGAAATAACCACATCATTAAATTCAGAAATATTTCTAAGAGAATTTTTAATATTTTGATAATTATCTTTTTCTATATGAATTTCATTAATTTCAAATCCAAGATTTTTTGCAATTGATTTTATCAAAATACTATTACTTTCCCATATTTCTCCTTTCTTTCTTGCAGTCCCTGATTTGATAAGTTCATCTCCAGTAATTAGTAAACCTAATTTAGAAATTTTACTAACTTTTATAGTTTTTATCCCACAACTTGCTAATTTACTTAAAATCCCAGGTGTAATCTTTACCCCCTTCTTAATTAATATTTCACCTTTAAAAACTTGATCATTTTTTTCTCTAATCCAAGAGTTATTAGATGATGTTTCTTTTTTAACAATATACTCATTTCCGTTTAAAAATTCTAAAGAAACTTGTTCTTGCGGTATCACAGAAAAACAATTATCTGGAACAAATGAACCTGTGCTAATAGTTACAGCTTCACCTTTTTTAAGAAGATCATTAAATGGCTTTCCGGGAAAAGACTCTCCTACAATTTTCCATTTATTCCATT---TAGTTGATTCTCCTAACGCATATCCATCCATAACTGATGATCTATAACCTGGCATATCTTCCTCAGATGAGATTTCCTCCATAGAAACTTTTCCAAGTGCTTCGTCTAAATTGATCTCTTCCTTATGTAAAATTTCATTATTCACTATTAAAGTATCCATCTCTTCCAAGATTTTTTTAATAGCATCGTTTAAATAAAGACCCTGATTATTGATATCAATTCCCATTATTGTGTGTACTTAACTTCTTTTTAGTATTCCATTTTTACCACCTTTTTTTTCTAAAAGGCGAATATTATCAATAGTCATAAAAGGATCTAAAGCTTTGAGCATGTCATATAGAGTGAGAAGACCAATTGAAACTGATGTAAGAGCCTCCATCTCAACGCCTGTTTTAGAATGAGATTTGCAAAAAGCAATAATTTTAATTGCTTTCATTGATTCACAAATTTCAAAATCAATTGTGATTTTATTCAATGATAAATTATGACAGAGAGGGATAAGTTCTGAGGTTTTTTTTGCACCATTTATTGCAGAAAATCTAGCAGCTGCAAAAATATCACCTTTTTTAATTTTTTCATTTTTTATTTTTTCTAATATTTCTTTGTTTAAATTAATATATCCTTCTGCTAAAGCCTCTCTTTTGGTTTCTACTTTATCTGAAATATCAACTATGTTCATTTCTCCCCTTTCATTAATATGAGTTAAAGATTTATCCATTTCCATTTAGCAATTTATTCAATAATACAAAAAATAAAATTTTTAATAAAGCTAATATCAATTTTTTATACTTAGCATTAATTTATTAATAAAATATCAATTTAGTTTTGGTTAACAATCAATCAAATCATTATTTTAATTTCGAGGATAATTTTATTAAAGACTTAAGATGCATTCCTTTATGTGTAAGAAGGAAACTTGATTTGATTGGAATAAAATTAAAACTTACTCATTGGCAAGATTTTAATTTAATTGAAAAAAATAAGATAGTAGATTGGCCAGATTCAAAAAAAGAACTCATTGATTTAAAAACTTTTTTAAAAGAAATTACATCTAATTCAAAATATGGAGAAGCAAAAGAAATAGAAATTTCAATTAATCAACCTTGGCAAAATAAAAATAAAGTTCCTGACCAAGTTTTAAAATCGGCACTAGCAAAGGGAATTAATATTTCAGTTG-AAAAATGGAGAAATTTAAGCGAATTAGATAGATTTGCTTTTTGCAAATTAGTTAGACCAAGTCATGAACACAACAATTTAGATAGAGCATTTGATGAGATTCTGAAATAAGATTATTGGCTAGTTTGGAACAATTATTACTGAGCATGCTTTTAATTCCGGTTGTTTTGATATCGGACATGACTTTTCATGCATCAAAGAGTTTACTTCACACATATTTTTTTGACTAAAACCCCAATGCATTGGTAAAAAAACTGTACCTACTTTAATTTTGTCAGTAATCTGAACTTTTGCTTGAACTTCCCCTCTTTTGGATTTAATTTTTACTATTTCATCATTTTTGATTTTCAAAGATAAAGCATCTTTAGAATTAATTTCCAATAACGGTTCTGGATTCTTTTTTGTAAGTTTTTGAACTTTAGAAGTTCTTGTCATTGTATGCCATTGACTTAGATATCTTCCAATTGTCAAAATTAGTGGGTACTCATCTGAAGGGGGTTCAGCCAACCCTATAGGATCATCAATACAAAAATTTGCTTTGCCAGTCTCAGTTGGGAAATAACCATCTTCATATAATCTTTTTGAAGATGTACTAGGTACGCTGCCTTTAGGATAGGGCCATTGTTGAGGACCATGATTTTTTAATAATTGATATGATAAACCGCTCATATCGCATAATCTTTTTGTAGTAGTTTTTAAAAATTCATCATAAACTTCCGATGAAGATTCATATTCAAATTGTTTGAGATAGCCTATCTTCTGCCCTAATTCAGCAAATATTTGCCAATCTGGTTTTGAA---TTTTTATTCGATTCTCTGAAAGATGGGCAAAGGGTTACTCTTCTTTCTGAATTTGTCATAACTCCATCTTTTTCGCTCCATTGAGCTGCGGGCAATACTAGATGAGCATATTTAATTGATTCACTTTGTTCATAAGATTCGTTGAGGATAATTAAAGGACATTTTAAAAGTGCTTTTTTTACAAAGTTTAAATTAGGCATGCTAACCAAAGGGTTGGTAGCTGCAATCCACCAAATTTTTACAGATCCTTTTTTTATTGCTTCTATTTGTTCAAATGCAGATAGACCCTGTTTTGCAGATATCTTTCCCTCAGGGAACCCCCATATTTTTTCAATTTCATTCCTATCTATTTTATTTTTTACAAACCTATATCCTGGAAGAAGGTGCGATAGTCCTCCTGCTTCTCTCCCGCCCATAGCGTTTGGTTGGCCAGTTAAGGAAAAAGGACCAGAACCTTCTTTGCCTATTTGGCCGGTCATTAAATGAAGATTTATTAGCCCATTTACTGCTGCTGTACCCTCTTGCCTTTGATTCAAACCCATCGACCAAAGACTTAGAACATTTTTGCTTTTCCCCCATAATTTTGCAATATCAATAATTGTTTTCTCGGATATATTGCAAATTTCACTTATTTTTTTTAAATCCCATTTTTGTATATGTTTTACAAAATCAAAATAGCTTTCTGTCGACTTATCAATGAAATTTTGATCAGTTAATTGATTCTTATAAAGATAATTCGCAATCCCTATAAATAAAAATAGATCTGTTCCAGAAGAAATTTGTAAGTAAAAATCTGCTATGGATGAAGTTTCAGTTTCTCTTGGATCAATTACTATTACTTTTAAATTATCATTTACATTTCTTTTACGTTTTTTAATTCGATCAAAAAGAACGGGATGACATTCTGCAGTATTTGTCCCTATTAATAAAATTAAAGAGCAATGCTCAATATCTTCATAACAACAAGGTGGGCCATCAGAGCCAAAACTTCTGTTATATCCAGCTACTGCTGAGCTCATACATAGTCTTGAATTAGCATCAAAATTATTTGTGCCTATTGCTCCCTTGAGAAGTTTTTGGGCTACGTAATAATCTTCAGTATGAAATTGACCTGAGCCATACATAGCTATTGAATCAGGTCCATAATTTTTTATAGAACTCAAAATATTCTCTTTCAGAATTTCGTATGATTCGTCCCAGGAAATTTCTTTAAATTCTTCATTTAAATTTTCCCTATAAAGTGGTTCTTTTAATCTCCCGTCTTTTAAAGTCTCACATACTGTTGCTCCTTTTACGCACAATTTACCTTGAGTTGAAGGACTATCCCTATCTCCACTTACTAACCATTTATCATCAGAAACCGAACTTTTAGGCTTCATTTTTAAACCACAGCCAACACCGCAATATGGGCATTGACTTTTAGTAAAATTCATAAAATTTCTTTT----ATAAATATCTAAATAGTTATTGGTTAAACATAATTTTCAGCTTTTTCGCCTTCATAAGCATCCGCGAATGATCCTTGAGGTTCCTTTAAAAAGAAATAACAGAAGAATCCAACTATTAATCCTGCTATACCTAAAACTTGGAAGAAGGCACTATTTGAAGCAGCAATTATTTCTGGAGAAGGATCTTTACCTCCACCCATCCATAAAGGTAAAAGGCTATAAATATTTAAATAAGTTACCGCACCAACATTTCCATAAGCTCCAACCAATCCAGCTATTTGTCCTGTTACTCTTTTTTTAACTAAGGGTACTAAAGCAAAAGTTGAACCTTCTCCAGATTGTACAAAAAATGAACAAAGCATTGTTAAAAATACAGCCATAAGAATTCCTGCTGATCCTGTAAAAGTTCCAGGTTTTATTAAAGACATCAATAGATATCCAAACCCTAATCCCATAGTTAGGAATCCCATTGTATTTTTTCTATTGCCTGTTCTGTCAGATATCAATCCTCCGGCAGGTCTAGCTATTAAATTCACAAATGCATAACATGATGCAAGAATTCCGGCTATAGCTTTAGGTAAATCAAATGTAAATTCAAAGAAACTAGGAAGCATTGAAACTACTGCCAATTCTGATCCAAAATTTACGATGTAAGTTAATTCCAAGATCGCTACTTGTTTGAATTCATATCTATCTTCTTTAGGGTAAATTTTAGTTCCATTTAATAATTCAATATTCGTTCTTATAATTCCCCAAGTTTGGAAAATAAACCAAGCTAAAACTGCGATTAAGGCTATTGGATAAGTAGATGAAGTAAGGAAACCTACTTTTTGAAGTCTCCAACATAGGACTGAAAGAATTGCTGCGAATGGGACATTCATTCCGATTAAACCCCAGAAATCTCTTATACTAGTTACTTCTAAACCAGCTGTTTTTGAAGGCCTTTGATAAGGTTTTCCTGGAGGTGTATCAGTCACACTAAAGAAATAAATAATTCCATAAACGAAAGAAATAATTCCTGTAAGAGCAATAGCTCCCCTCCAATTAAGTACAGCTCCAGTAGGTAACTCAAACCCTCCTGAAAAAGATAAGAATCCAGCTACGGCAACAAGAGAAAGAGCAGAAAAAGCAGATCCAAAATTTCCCCATCCTCCATATATCCCCTCAGCCAAACCAATTTCTTTCGGAGGGAACCACTCAGAGACCATTCTTATTCCAATAACAAAACCTGCTCCTACTATTGATAAAAGCAATCTCGCAATAACAAGTTGATTGAAGTCTTGAGCACTAGCAAATAATAAACATGGCACGACAGAAAATATCAAAATTGTTGAGTAAGTTTTTCTTGGGCCAAATTTATCCAATAACATTCCAATCAAAACTCTTGCAGGGATAGTCAAAGCGACATTACATATTGCTACTGTTCTAATTTGAGCAACAGATAAACCTAAATCGGCTTTAACAGTAGTTGCAAGAGGTGCGAGGTTAAACCAAACAACAAAAGTAAGGAAAAAGGCAAACCAGGTGAGGTGAAGAGTTCTATATCTGCCGTTTAAAGACCAAACATCACTTAACATGAAAA-TTTTTCGAGATTAATTTTTAAGCAATTTATATTTC-GATCAATGCATTAATTTGTATTATTTGATACGAAATCTAGTTTTTAAGAAATGCAA-CTTTTTTAAAAGGC-TAGAATTA-ATA-GTCAGCACTAATAAAA--TCAAAAT-TGGGGAATATT-AGCAATCTGATTATTGGTATTATCCGATACATAAAGTACTCGTGGAAAAATATTGCCTAAGTTATGGAAATAAAACTTAAAAAATTTAAAGCATTCATTTTGGCTGGTGGCAAGAGTTCAAGGATGGGATCTGATAAAGCACTAATTAAACATCATGAAGGAGGAAATTGGCTGACTCACAAAATAAAAATATTAAACAACCTTAATTTAGAGACTTTTGTAATAACGAATTATACTTCCCATTTAAAGGAAGTTGATAAAAGCAATAATGTTGAGTTTATTTCAGATGCCCAACCCTTTGATGGACCATTAACTTGTATAGAACAAATTTTTTCATCTTTTAAAAAAACTACTAAAAATATCCTAATTGTCCCAGTCGATATGCCTAATTTGAATACAAAATTAATTTATTCACTTTTTAAATCATGGGAAGAAAATCAAAATTTTGCGTTAATATCCCATGATGGAATTTTTGCACAACCATTATTCGGAATTTATCCCATCAATGAAGAAAATCATTTTAAATTAAAAAAAAAGTTATCCTCTGGGAAGAAAAATTTTCTCGGATGGGTTGATCAAATTCCCCATAAATATTTCTATGCAAAAAATGGAGATTTAATTAATATAAATTCCAAGAGAGAATTCTTAAATATGAATAATGGGATTTAAGCAACTGGAGGATAATAGAAAAAGAAAGTTAAAAGTTTTAAGGTTATCTCTTAAACAAAATTGCAATTTTTCGTGTATTTACTGTAAGCCTGAGAACTATAGTTTGGATGTTTTAAATATTGAACAATTTAAAAAGTTAATTTTAGTCAGTTGTCGATTAGGGGTAAATTCTTTAAGAATCACTGGAGGAGAACCTTTATTGAGTTCTCAATTGGATGAACTTCTTTATGAAATTAAATCGCAAAGATTAGAAGAATCAAATCCAGTAGCTAATTTACAGGATATTTCTCTAACCACAAATGGATATTTGCTCTCTAAGAAAAAAGCTAATGAGCTTTTTAAAAATGGTTTAGACCGCCTAACAGTAAGTTTAGATGCGATTAATCCTGATATTTTTTCAAAAATGATTGGAGAGGAAAATAAAATTATTGGCAAAGAAAAATTATTTACTGTCCTTGAAGGAATAGATCATGCAATTAATGCTGGATTTAATCCAAAGGCGGGGAAATTAAAAATAAATGCAGTCATTAAAAAAGAGATAAATGATAATCAAATTTTTGAATTAGTTGATTTTGCAAAAAAAAGGTCTATAGAAATTCGTTTTATTGAATATATGGACGTAGGCACATCTAATAATTGGAAGCCATCAGATGTTTTTTTCTCTGAAAAAATTATTAGTTTATTAAAGAAGAAATATCGATTAAAAGACTACGGAAGAAAGGAAGGGCAAACAGCCAATAGATGGTACATCAGTGATTCAAAAAGTTTTATAAGTACAATCTCTTCAGTAAGTAATCCTTTTTGTTCAGATTGTAATAGGTTGAGGATAACTAGCGATGGTTATGCTTACACGTGTCTTTTCTCTAGTGAAGGTATCAATCTAAACCCATGGTTATCTCTACCAATTAATCTCCATGAACTGGAAAATAAAATCAAGAGCATTTGGGAAGCGAGAGAAGATAACTATAGTGAAGAAAGATTTAAAAAATTAGAAAAAACAACTGACAAAAATCAAAAAATTCATCCATCTATGTCATATCTTGGGGGATAA
>AG-355-O19
ATGCAATATTATTTAAACGATAAAAAATTAAATAAGATTGAAAAGCAAAAGGCGGAGAAAGATGGTCTGAAAATTTTTGATGAATTAGATGATTATGCTCTTAAAGGGTGGGAAGATATGGATGAAGTAGATTTGCAAATGCGCTTAAAGTGGTATGGCCTTTTTTGGAGACCAAAAACTCCTGGAAGATTTATGATGAGGCTTAGAGTTCCAAATGGAATTTTAAACTCTAATCAGTTGAGAGTAATCGCTTCAATCGTTGCTAGATACGGAGAAGACGGTTCTGCAGATATTACAACTAGGCAAAATATTCAATTAAGGGGGGTTTTGATAAATGATCTACCAGATATTATTAAAAGACTTAGAGAGGTTGATATTACATCCGTTCAGTCTGGAATGGATAATCCAAGGAATGTTACTGGCAATCCACTAGCGGGAATTGATCCTGAAGAAATTATAGATACAAGAAAATATACTTCTGAATTAGAAAATTACTTAACAAATTCTGGTAATGGCAACCCCGAATTCTCGAATTTACCAAGGAAGTGGAATACTGCAGTTGCAGGAGCAAAAGATAATTTTCTTCTACATAATGATCTTATCTTTCATCCTGTTTTTAAAAATGGAATATTAGGCTTTGGTGTCTGGGTAGGAGGAATTTTATCAGCAACTTTGAATGCTTATGCTATACCTCTAGATGTCTGGGTAGAAGAAAAAGATATATGCAAAATAACTGGAATTATTTGTTCCCTTTGGCGAGATAATGGGGATAGATTTCTAAGAAATAAAGGAAGATTTAGATATTATTTGAACTCTATAGGTATCGAAAAATTTAGAGAACTTGTAGAAGAAAAATTTGGAACTTTATCGGTCGATCCAGGCTCAATTTTCAACGAAAAACAAAGAAGTTTATTTGGGATTAATAAACAAAAACAGAATAATCTTTACTTTGCTGGATTACACATTCCGGTAGGAAGATTATGCGTAGAAGACATACAAGAAATTGCAAGATTAAGTGAAAAATATGGAAAGAGCGAAGTAAGACTAACCGAAGATCAAAATCTAATTATTGTTGGCCTGAAAGATAATATTTTAGAAGAATTTGGTAATGAAGAAATTATTAATAAATTCAAATTAAATCCATCCCATTTTTCAGCGAGTACTGTTTCATGTACAGGGAGTAGCTATTGTAGCTTTGCTCTTGCAAATACCAAAGATATAGCAAGGAATATTTCTGAAAAATTAGATCGAGAACTTGAATTATCAGAGGAGGTAAAAATCCATTGGACAGGTTGTCCAAATAATTGTGGACAAGCTCATATGGGTGGTATTGGCATGACTGGTACAAAGGTAAAAAAAGAGGGGGGAGGAACTGAAGATGGATATAATGTCAGTATTGGAGGAAGACAAGATCACCTGCAAAAATTAGGTGAAACCGAATTTAAAAAAGTTAGTAAACATGAAATTTATAATTTAATCAAAGAAATTTTAATCAACAATTTTAATGCAAAGTTAAAAACCT-AAAATATAT-TAATGAGCAAAAGTGAATCTGAAATATTAGAAGTTTTAAATGGATTAGGTTCAAAAAAATTAGATCTTGATATTCTTTTTTCCTACTATTCATTGAAATTATCTTTTGAGATTCGCAAAGTTATTGCGGAAAAAATAGGTATGCAAGAAAGGAAAGGCTATTTTTTACTTGAAAAGATGATAAAAAAATTTGGCCTTAAAGTTGAATTTATTGAGGCCCTTAAATTAACAAATGAAAAAGATGCAAAAGATCTTTTACTAAAAAATCTTTATCAAAATAATAAGTTAAATATTCATATAATTAATGCTTTAGAGCCCTGGGGAGGAGAAATCGAACTTACATTAATTAGAGAAATATTCGATATTTGCGAAATAGATTTTTGGATTGCAGGTCTTAATATTCTTCATTTCAAAGCTCATCAATTAACTGATGAAATATTATTATCTTTTATTGATCAAGTAAAAATTTACGATGATTTCAAAATCAACTACAAGATAATCTCTATTTTAAAAAGAAGAGAAAGTGAAATAGTTTGTAAATTACTCTATGAATATTCTTTAAATAAAGAATTAGAAATCGCTAAATATGCAATTTTTTCTTTAGGGAGCATTTGGAATGATAATAGTTTTGAACAATTATCAAAATTAGAAAATGAGATAAAAGATCCTTCTCTACTTAAATGCATAAAAAATCAAAAATTGATCTCAAATCAATTTCTAATAAATAAATAAACTAGAGAATTATTTTTTTAACTTATCAATGAGATTTATTAAATTACAAGGTTTTGTATTTTGATTAAGTTGATAAGAAATTATATCTTGCCAACCTGTCATAACAGCATCCTTAGATCCTGGCAAAACGAATAAAAACTTACCATTTGCAGACCCCGCAATACACCTACTTTGTAAAGTACTAGTTCCTATCTTTTTAAATGATAAAAATCTAAAAGTCTCCCCAAAACCATCAATCTCTTTATCTAATAAAGGTCTAATAGCTTCAGGAGTAACGTCCCTAGCTGTAATTCCTGTCCCACCTGTAGTAATAATCACATCAATATTTGGATCTGAGATCCAATCGCTCGTATATTTTCTAATTAAATAAATATCATCTTTGCAAATTATCTTATCAACGACATTGTGTCCTGATCTCTCAGCCTCGTAAAGGAGATAATTTCCACTCTCATCATTTTTTGTGTTACGAGTATCAGAAACAGTAAGCAAAGCTATAGAAACCACTTAAAATTAAACC----ATTAGTTACTAGATCACTATAGATGGAAACTAAAAAATCTAACAAAATTAAGGTGGTTTTATTATCTAGTATCGCTGAAGATCTAGGATGGAATGAAAAATTTCTTACAATTGAAGGGTCTCAAATGAAGGTTTTTTCTGTATGGAATTTAATTAATTCTAATTTACCGCAAGATAATATTATCGTTTCTATTAATCAAGAAATTACAGATATGGATGCGATGATTAATCAGGATGATGAGGTGGCATTTATGCCAATGTTTACCGGTGGATAATTTAAGAATAAAATTTAAAATCCTAGAAGAGACTTTTAATCCTTACAAAGAATTCGAACTTTGGGAAAAGGTAAATAAAAATTCAGCAAACTCATTTTTTATTGGGAGAGTAAGGCCCTTTGATCAATTTGGAAATGATTTAAAGAAACTAGAAATTGTTCATTATAAAGGAATGACCGAAAATTATATTAAAAGATATTTAATGAAAATTTCTGAAAAACAGGACGATTTATGCATTTTTCTCTTGCACAGGATAGGTTTCATTTACCCTAACGAGCCTATTATTTTAATAGCAGTAAGTGCTAATCATAGAGGCATTGCAAATAAATATCTCCAAGAAATACTTGAATTTACAAAATACAAAGTTCCTTTTTGGAAAAAAGAATGGACTTTCAAAGGATCCTCATGGGTAAAAAAGAATACTGACTTAGGGTTTAAATTATAAAAAATTTTTTTTTAAAAGTTGTGCCCATAATAAATTTCCTTTTTGACAAAAATCAATTTCAGAAGGTATTTCTATTAATAAATCTGAATTAGATATTGAACTAATCTTTGATGAGGATTGTTCTTCAGAAATATCTGCAATTAATTCACCTTCTTCATTAACGATAAGTTTTCCTCTAAGCAATTCGGGTCTCCCTTTTCTTCTTTTCAAATCAGAATTCAGCTTAACCTTAATCCTAAGAGGGAATTCAATATTAGTAATTCCTTCAAGTTTCTGAAGTGCGGGCCAAACAAGTTGGATAAAAGTAATAGCTGCTGAAACGGGATTCCCAGGTAATCCAAAATAGGGAATTTTTTTGTTTATCAATCCAAAAGCAAAGGGTTTTCCTGGCTTTAAAAATAGTTTCCAAAATTTAATCTCTCCTAACTCGTTAATAATATCTTTTAAAAAATCTTTTTTACCCACTGATATCCCACCAACTGAAATAACCACATCATTAAATTCAGAAATATTTCTAAGAGAATTTTTAATATTTTGATAATTATCTTTTTCTATATGAATTTCATTAATTTCAAATCCAAGATTTTTTGCAATTGATTTTATCAAAATACTATTACTTTCCCATATTTCTCCTTTCTTTCTTGCAGTCCCTGATTTGATAAGTTCATCTCCAGTAATTAGTAAACCTAATTTAGAAATTTTACTAACTTTTATAGTTTTTATCCCACAACTTGCTAATTTACTTAAAATCCCAGGTGTAATCTTTACCCCCTTCTTAATTAATATTTCACCTTTAAATACTTGATCATTTTTTTCTCTAATCCAAGAGTTATTAGATGATGTTTCTTTTTTAACAATATACTCATTTCCGTTTAAAAATTCTAAAGAAACTTGTTCTTGAGGTATCACAGAAAAACAATTATCTGGAACAAATGAACCTGTGCTAATAGTTACAGCTTCACCTTTTTTAAGAAGATCATTGAATGGCTTCCCGGGAAAAGACTCTCCGACAATTTTCCATTTATTCCCTT---TAGTTGATTCTCCTAACGCATATCCATCCATAACTGATGATCTATAACCTGGCATATCTTCCTCAGATAAGATTTCCTCCATAGAAACTTTTCCAAGTGCTTCGTCTAAATTGATCTCTTCCTTATGTAAAATTTCATTATTCGCTATTAAAGTATCCATCTCTTCCAAGATTTTTTTAATAGCATCGTTTAAATAAAGACCCTGATTATTGATATCAATTCCCATTATTGTGAGTACTTAACTTCTTTTTAATATTCCATTTTTACCACCTTTTTTTTCTAAAAGGCGAATATTATCAATAGTCAAAAAAGGATCTAAAGCTTTGAGCATGTCATATAGAGTAAGAAGGCCAATTGAAACTGATGTAAGAGCCTCCATCTCAACGCCTGTTTTAGAATGAGATTTGCAAAAAGCAATAATTTTAATTGCTTTCATTGATTCACAAATTTCAAAATCAATTGTGATTTTATTCAATGATAAATTATGACAGAGAGGAATAAGTTCTGAGGTTTTTTTTGCACCATTTATTGCTGAAAATCTAGCCGCTGCAAAAATATCACCTTTTTTAATTTTTTCATTTTTTATTTTTTCTAATATTTCTTTGTTTAAATTAATATATCCTTCTGCTAGAGCCTCTCTTTTAGTTTCTACTTTATCTGAAATATCAACTATATTCATTTCTCCCCTTTCATTAATATGAGTTAAAGATTTATCCATTTCCATTTAGCAATTTATTCAATAATACAAAAAATAAAATTTTTAATAAAGCTAATATCAATTTTTTATACTTAGCATTAATTTATTAATAAAATATCAATTTAATTTTGGTTAACAGTCAATCAAATCATTATTTTAATTTCGAGGATGATTTTATTAAAGACTTAAGATGCATTCCTTTATGTGTAAGAAGGAAACTTGATTTAATTGGAATAAAATTAAAACTTACTCATTGGCAAGATTTTAATTTAATTGAAAAAAATAAGATAGTTGATTGGCCAGATTCAAAAAACGATCTCATTGATTTAAAAACTTTTTTAAAAGAAATTACATCTAATTCAAAATATGGAGAAGCAAAAGAAATAGAAATTTCAATTAATCAACCTTGGCAAAATAAAAATAAAGTTCCTGACCAAGTTTTAAAATCGGCACTAGCAAGGGGAATTAATATTTCAGTTG-AAAAATGGAGAAATTTAAACGAATTAGATAGATTTGCTTTTTGCAAATTAGTTAGACCAAGTCATGAACACAACAATTTGGATAGAGCATTTGATGAGATTCTGAAATAAGATTATTGCCTAGTTTGGAACAATTATTACTGAGCATGCTTTTAATTCCGGTTGTTTTGATATCGGGCATGACTTTTCATGCATCAAAGAGTTTACTTCACACATATTTTTTTGACTAAAACCCCAATGCATTGGTAAAAAAACTGTACCTACTTTAATTTTGTCAGTAATCTGAACTTTTGCTTGAACTTCCCCTCTTTTGGATTTAATTTTTACTATTTCATCATTTTTGATTTTTAAAGATAAAGCATCTTTAGAATTAATTTCCAATAACGGTTCTGGATTCTTTTTTGTAAGTTTTTGAACTTTAGAAGTTCTTGTCATTGTATGCCATTGACTTAGATATCTTCCAATTGTCAAAATTAGTGGGTACTCATCTGAAGGGGGTTCAGCCAACCCTATAGGATCATCAATACAAAAATTTGCTTTGCCAGTCTCAGTTGGGAAATAACCATCTTCATATAATCTTTTTGAAGATGTACTAGGTACGCTGCCTTTAGGATAAGGCCATTGTTGAGGACCATGATTTTTTAATAATTGATATGATAATCCGCTCATATCGCATAATCTTTTTGTAGTAGTTTTTAAAAATTCATCATAAACTTCCGATGAAGATGCATATTCAAATTGTTTGAAATAACCTATTTTCTGTCCTAATTCAGCAAATATTTGCCAATCTGGTTTTGAA---TTTTTATTCGATTCTCTGAAAGATGGGCAAAGGGTTACTCTTCTTTCTGAATTTGTCATAACACCATCTTTTTCGCTCCATTGAGCTGCGGGCAATACTAGATGAGCATATTTAATTGATTCACTTTGTTCATAAGATTCATTTAGGATAATTAATGGACATTTTAATAGTGCTTTTTTTACAAAGTTTAAATTGGGCATGCTAACCAAGGGGTTCGTAGCTGCAATCCACCAAATTTTCACAGATCCTTTTTTTATTGCTTCTATTTGTTCAAATGCAGATAGACCCTGTTTTGCAGATATCTTTCCCTCAGGGAACCCCCATATTTTTTCAATTTCATTCCTATCTATTTTATTTTTTACAAACCTATATCCTGGAAGAAGGTGAGATAGTCCTCCTGCTTCTCTCCCACCCATAGCGTTTGGTTGACCAGTTAAGGAAAAAGGACCAGAACCTTCTTTGCCTATTTGGCCGGTCATTAAATGAAGATTTATTAGCCCATTTACTGCTGCTGTACCCTCTTGCCTTTGATTCAAACCCATCGACCAAAGACTTAGAACATTTTTGCTTTTCCCCCATAATTTTGCAATATCAATAATTGTTTTCTCGGATATATTGCAAATTTCACTTATTTTTTTTAAATCCCATTTTTGTATATGTTTTACAAAATCAAAATACCTTTCGGTCGACTTATCAATGAAATTTTGATCAGTTAATTGATTCTTATAAAGATAATTCGCAATCCCTATAAATAAAAATAGATCTGTTCCAGAAGAAATTTGTAAGTAAAAATCTGCTATGGATGAAGTTTCAGTTTCTCTTGGATCAATTACTATTACTTTTAAATTATCATTTATGTTTCTTTTACGTTTTTTAATTCGATCAAAAAGAACGGGATGACATTCTGCTGTATTTGTCCCTATTAACAAAATTAAAGAGCAATAATCAATATCTTCGTAACAACAAGGTGGGCCATCAGAGCCAAAACTTCTGTTATATCCAGCTACTGCTGAGCTCATACATAGTCTTGAATTAGCATCAAAATTATTTGTACCTATTGCTCCCTTGAGAAGCTTTTGGGCTACGTAATAATCTTCAGTATGAAATTGACCTGAGCCATACATAGCTATTGAATCAGGTCCATAATTTTTTATAGAACTCAAAATATTCTCTTTCAGAATTTCATATGATTCGTCCCAGGAAATTTCTTTAAATTCTTCATTACAATTTTCCCTGTAAAGTGGTTTTTTTAATCTCCCGTCTTTTAAAGTCTCACATACTGTTGCTCCTTTTACGCACAATTTACCTTGAGTTGAAGGACTATCCCTATCTCCACTTACTAACCATTTATCATCAGAAACCGAACTTTTAGGCTTCATTTTTAAACCACAGCCAACCCCGCAATATGGGCATTGACTTTTAGTAAAATTCATAAAATTTCTTTT----ATAAATATCTAACTAGTTATTGATTAAACATAATTTTCAGCTTTTTCGCCTTCATAAGCATCCGCGAATGATCCTTGAGGTTCCTTTAAAAAGAAATAACAGAAGAATCCAACTATTAATCCTGCTATACCTAAAACTTGGAAGAAGGCACTATTTGAAGCAGCAATTATTTCTGGAGAAGGATCTTTTCCACCACCCATCCATAAAGGTAAAAGGCTATAAACATTTAGATAAGTTACCGCACCAACATTTCCATAAGCCCCAACCAATCCAGCTATTTGTCCTGTTACTCTTTTTTTAACTAAGGGAACTAAAGCAAAAGTTGAACCTTCTCCTGATTGTACAAAAAATGAACAAAGCATTGTTAAAAATACAGCCATAAGAATTCCTGCTGATCCTGTAAAAGTTCCAGGTTTTATTAAAGACATCAATAGATATCCAAATCCTAATCCCATAGTTAGGAATCCCATTGTATTTTTTCTATTGCCTGTTCTGTCAGATATCAATCCTCCAGCAGGTCTAGCTATTAAATTCACAAATGCATAACATGATGCAAGAATTCCGGCTACAGCTTTAGGTAAATCAAATGTAAATTCAAAGAAACTAGGAAGCATTGAAACTACTGCCAATTCTGATCCAAAATTTACAATATAAGTTAATTCCAAGATCGCTACTTGTTTGAATTCATATCTATCTTCTTTAGGGTAAATTTTTGTTCCATTTAATAATTCAATATTCGTTCTTATAATTCCCCAAGTTTGGAAAATAAACCAAGCTAAAACTGCGATTAAGGCTATTGGATAAGTAGATGAAGTAAGGAAACCTACTTTTTGAAGTCTCCAACATAGAACTGAAAGTATTGCTGCGAATGGGACATTCATTCCAATTAAACCCCAGAAATCTCTTATACTCGTTACTTCTAAACCAGCTGTTTTTGCAGGCCTTTGATAAGGTTTTCCTGGAGGTGTATCAGTCACACTAAAGAAATATATAATTCCATAAACGAAAGAAATAATTCCTGTAAGAGCAATAGCTCCCCTCCAATTAAGTACAGCTCCAGTAGGCAACTCAAACCCTCCTGAAAAAGACAAGAATCCAGCTACTGCAACAAGTGAAAGAGCAGAAAAAGCAGATCCAAAATTTCCCCATCCTCCATATATTCCCTCAGCTAAACCAATTTCTTTCGGAGGGAACCACTCAGATACCATTCTTATTCCGATAACAAAACCTGCTCCTACTATTGATAAAAGCAATCTCGCAATAACAAGTTGATTGAAGTCTTGAGCACTAGCAAATAATAAACATGGCACGACAGAAAATATCAAAATTGTTGAGTAAGTTTTTCTTGGGCCAAATTTATCCAATAACATTCCAATCAACACCCTTGCAGGGATAGTTAAAGCAACATTACATATTGCTACTGTTCTAATTTGAGCAACAGATAAACCTAAATCGGCTTTAACAGTAGTTGCAAGAGGTGCGAGGTTAAACCAAACAACAAAAGTAAGGAAAAAGGCAAACCAGGTGAGGTGAAGAGTTCTATATCTGCCATTTAAGGACCAAACGTCACTTAACATGAAAA--TTTTCGAGAATAATTTTT-AGCAATTTATATTTT-GATCAATGCATTCATTTGTATTATTTAATACGAAATCTATTTTTTAAGAAATGCAA-CTTTTTTAAAAGGC-TAGAATTA-ATA-GTCAGCACTAATAAAA--TCAAAAT-TGGGGAAAATT-AGTAATCTGATTATTGGTATTAACCGATACATAAAATACTCGTGGAAAAATATTGCCTAAGTTATGGATATAAAACTTAAAAAATTTAAAGCATTCATTTTGGCTGGTGGCAAGAGTTCAAGGATGGGATCTGATAAAGCACTAATTAAACATCATGAAGGAGGAAATTGGCTGACTCACAAAATAAAAATATTAAATAACCTTAATTTAGAGACTTTTGTAATAACAAACTATACTTCTCATTTAAAGGAAGTTGATAAAACCAATAATGTTGAGTTTATTTCAGATGCTCAACCCTTTGATGGACCATTAACTTGTATAGAACAAATTTTTTCATCTTTTAAAAAAACTACTAAAAATATCTTAATTGTCCCAGTCGATATGCCTAATTTGAATACAAAATTAATTTATTCACTTTTTAAATCATGGGAAGAAAATCAAAATTTTGCGTTAATATCCCATGATGGAATTTTTGCACAACCATTATTCGGAATTTATCCCATCAATGAAGAAAATCATTTTAAATTAAAAAAAAAGTTATCCTCTGGCAAGAAAAATTTTCTCGGATGGGTTGATCAAATTCCCCATAAATATTTCTATGCAAAAAATGGAGATTTAATTAATATAAATTCCAAGAGAGAATTTTTAAATATTAATAATGGGATTTAAGCAATTGGAGGACAATAAAAAAAGAAAGTTAAAAGTTTTAAGGTTATCTCTTAAACAAAATTGCAATTTTTCGTGTATTTACTGTAAGCCTGAGAACTATAGTTTGGATGTTTTAAATATTGAACAATTTAAAAAGTTAATTTTAGTCAGTTGCCGATTAGGGGTAAATTCTTTAAGAATCACTGGAGGAGAACCTTTATTGAGTTCTCAATTAGATGAACTTCTCTACGAAATTAAATCGCAAAGATTAGAAGAATCAAATCCAGTAGCTAATTTACAGGATATTTCTCTAACCACAAATGGATATTTGCTCTCTAAGAAAAAAGCTAATAAGCTTTTTAAAAATGGTTTAGACCGCATAACAGTAAGTTTAGATGCGATTGATCCTGATATTTTTTCAAACATGATTGGAGAGGAAAATAAAATTATTGGCAAAGAAAAATTATTTACTGTCCTTGAAGGAATAGATCATGCAATTAATGCTGGATTTAATCCAAAGGAGGGTAAATTAAAAATAAATGCAGTTATAAAAAAAGAGATTAATGATAATCAAATTTTTGAATTAGTTGATTTTGCAAAAAAAAGGTCTATAGAAATTCGTTTCATTGAGTATATGGACGTAGGGATATCTAATAATTGGCAGCCATCAGATGTTTTTTTCTCTGAAAGAATTATTAGGCTACTAAAGAAGAAACATCGATTAAAAGATTACGGAAGAAAGGAGGGACAAACTGCTAATAGATGGTACATGAGTGATTCAAATAGTTTTGTAAGTACAATCTCTTCAATAAGTAATCCTTTTTGTTCAGACTGTAATAGATTGAGGATAACTAGCGATGGTTATGCTTATACCTGTCTTTTTTCTAATGAAGGTATAAATCTAAAACCATGGTTGTCTCTACCAATTAATCTCCATGAATTGGAAAATAAAATCAAGAGCATTTGGGAAGCTAGAGAAGATAATTATAGTGAAGATCGATTTAAAGTATTAGAGAAAAAAACTGACAAAAATCAAAAAATTCATCCATCAATGTCATATCTTGGGGGATAA
>AG-347-M23
ATGCATTATTATTTAAATGATAAAAAATTAAATAAGATTGAAAAGCAAAAGGCGGAGAAAGATGGTCTGAAAATTTTTGAAGAGTTAGATGATTACGCTCTTAAAGGGTGGGAAGAGATGGATGAAGTAGATTTGCAAATGCGCTTAAAGTGGTATGGCCTTTTTTGGAGACCAAAAACTCCTGGAAGATTTATGATGAGGCTTAGAGTTCCTAATGGAATTCTGAACTCTAATCAGTTGAAAGTAATCGCGTCAATAGTCGCTAGATATGGAGAAGACGGTTCTGCAGATATAACAACTAGGCAAAATATTCAATTAAGGGGGGTTTTGATAAATGATCTACCAGATATTATTAAAAGACTTAGAGAGGTTGATATTACATCCGTTCAGTCTGGAATGGATAATCCAAGGAATGTTACTGGTAATCCACTAGCGGGAATTGATCCTGAAGAAATTATAGATACAAGAAAATATACTTCTGAATTAGAAAATTACTTAACAAATTCTGGTAATGGCAACCCCGAATTCTCGAATTTACCAAGGAAGTGGAATACTGCAGTTGCAGGAGCAAAAGATAATTTTCTTCTACATAATGATCTTATCTTTCATCCTGTTTTTAAAAATGGAATATTAGGCTTTGGTGTCTGGGTTGGAGGAATTTTATCAGCAACTTTGAATGCTTATGCTATACCTCTAGATGTCTGGGTAGAAGAAAAAGATATATGCAAAATAACTGGGATTATTTGTTCCCTTTGGCGAGATAATGGAGATAGATTTCTAAGAAATAAAGGAAGATTTAGATATTATTTGAACTCTATAGGTATCGAAAAATTTAGAGAACTTGTAGAAGAAAAATTTGGAACTTTATCCAACGATCCAGGCTCAATTTTCAACGAAAGACAAAGAAGTTTATTTGGGATTAATAAACAAAAACAGAATAATCTTTACTTTGCTGGATTACACATTCCGGTAGGAAGATTATGTGTAGAAGACATACAAGAAATTGCAAGATTAAGTGAAAAATATGGACAGAGTGAAGTAAGACTAACCGAAGATCAAAATCTAATTATTGTTGGCCTGAAAGATAATATTTTAGAAGAATTTGGTAATGAAGAAATTATTAATAAATTCAAATTAAATCCATCCCATTTTTCAGCGAGTACTGTTTCATGTACAGGAAGTAGTTATTGTAGCTTTGCTCTTGCAAATACCAAAGATATAGCAAGGAATATTTCTGAAAAATTAGATCGAGAACTTGAATTATCAGAGGAGGTTAAAATCCACTGGACAGGATGTCCAAATAATTGTGGACAAGCTCATATGGGTGGTATTGGTATGACTGGTACAAAGGTAAAAAAAGAGGGGGGAGGAACTGAGGATGGATATAATGTCAGTATTGGAGGAAGACAAGATCACCTGCAAACTTTAGGTGAAACCGAATTTAAAAAAGTTAGTAAACAGGAAATTTATAATTTAATCAAAGAAATTTTAATCAACAAGTTTAATGCAAAGTTAAAAACCT-AAAATATAT-AAATGAGCAAAAGTGAATCTGAAATATTAGAAGTTTTAAATGGATTAGGTTCAAAAAAATTAGATCTTGATATTCTTTTTTCCTACTATTCATTGAAATTATCTTTTGAGATTCGCAAAGTTATTGCAGAAAAGATAGGTATGCAAGAAAGGAAAGGCTATTTTTTACTTGAAAAGATGATAAAAAAATTTGGCTTTAAAGTTGAATTTATTGAGGCCCTTAAATTAACAAATGAAAAAGATGCAAAAGATCTTTTACTAAAAAATCTCTATCAAAATAATAAGTTAAATATTCATATAATTAATGCTTTAGAGCCCTGGGGAGGAGAAATCGAACTTACATTAATTAGAGAAATATTCGATATTTGCGAAATAGATTTTTGGATTGCAGGCCTTAATATTCTCCATTTCAAAGCTCATCAATTAACTGATGAAATATTATTATCTTTTATTGATCAAATAAAAATTTATGATGATTTCAAAATCAACTACAAGATAATCTCTATTTTAAAAAGAAGAGAAAGCGAAATAGTTTGTAAATTACTCTATGAATATTCTTTAAATAAAGAATTAGAAATCGCTAAATATGCAATTTTTTCTTTAGGGAGCATTTGGAATGATAATAGTTTTGAACAATTATCAAAATTAGAAAATGAGATAAAAGATCCTTCTCTACTTAAATGCATAAAAAATCAAAAATTGATCTCCAATCAATTTCTAATAAATAAATAAACTAGAGAATTATTTTTTTAACTTATCAATGAGATTTATTAAATTACAAGGTTTTGTATTTTGATTAAGTTGATAAGAAATTATATCTTGCCAACCTGTCATAACAGCATCCTTAGATCCTGGCAAAACGAATAAAAACTTACCATTTGCAGACCCCGCAATACACCTACTTTGTAAAGTACTAGTTCCTATCTTTTTAAATGATAAAAATCTAAAAGTCTCCCCAAAACCATCAATCTCTTTATCTAATAAAGGTCTAATAGCTTCAGGAGTAACGTCCCTAGCTGTAATTCCTGTCCCACCCGTAGTAATAATCACATCAATATTTGGATCTGAGATCCAATCGCTCGTATATTTTCTAATTAAATAAATATCATCTTTGCAAATTATCTTATCAACGACATTGTGTCCTGATTTCTCAGCCTCGTGAAGGAGATAATTTCCACTCTCATCATTTTTTGTGTTACGAGTATCAGAAACAGTAAGCAAAGCTATAGAAACCACTTAAAATTAAACC----ATTAGTTACTAGATCACTATAGATGGAAACTAAAAAATCTAACAAAATTAAGGTGGTTTTATTATCTAGTATCGCTGAAGATCTAGGATGGAATGAAAAATTTCTTACAATTGAAGGGTCTCAAATGAAGGTTTTTTCTGTATGGAATTTAATTAATTCTAATTTACCGCAAGATAATATTATCGTTTCTATTAATCAAGAAATTACAGATATGGATGCGATGATTAATCCGGATGATGAGGTGGCATTTATGCCAATGTTTACCGGTGGATAATTTAAAAATAAAATTTAAAATCCTTGAAGAGACTTTTAATCCTTATAAAGAATTCGAACTTTGGGAAAAGGTAAATAAAAATTCAGCAAACTCATTTTTTATTGGGAGAGTAAGGCCCTTTGATCAATTCGGAAATGATTTAAAGAAACTAGAAATTGTTCATTATAAAGGAATGACCGAAAATTATATTAAAAGATATTTAATGAAAATTTCTGAAAAACAGGATGATTTATGTATTTTTCTCTTGCACAGGATAGGTTTCATTTACCCTAACGAGCCTATTATTTTAATAGCAGTAAGTGCTAATCATAGAGGCATTGCAAATAAATATCTCCAAGAAATACTTGAATTTACAAAATACAAAGTTCCTTTTTGGAAAAAAGAATGGACTTTCAAAGGATCCTCATGGGTAAAAAAGAATACTGACTTAGGGTTTAAATTATAAAAAATTATTTTTTAAAAGTTGTGCCCATAATAAATTTCCTTTTTGACAAAAATCAATTTCAGAAGGTATTTCTATTAATAAATCTGAATTAGATATTGAACTAATCTTTGATGAGGATTGTTCTTCAGAAATATCTGCAATTAATTCACCTTCTTCATTAACGATAAGTTTTCCTCTAAGCAATTCAGGTCTCCCTTTTCTTCTTTTCAAATCAGAATTCAGCTTAACCTTAATCCTAAGAGGGAATTCAATATTAGTAATTCCTTCAAGTTTCTGAAGTGCGGGCCAAACAAGTTGGATAAAAGTAATAGCTGCTGAAACGGGATTCCCAGGTAATCCAAAATAAGGAATTTTTTTGTTTATCAATCCAAAAGCAAAGGGTTTTCCTGGCTTTAAAAATAGTTTCCAAAATTTAATCTCTCCTATCTCGTTAATAATATCTTTTAAAAAATCTTTTTTACCCACTGATATCCCACCAACTGAAATAACCACATCATTAAATTCAGAAATATTTCTAAGAGAATTTTTAATATTTTGATAATTATCTTTTTCTATATGAATTTCATTAATTTCAAATCCAAGATTTTTTGCAATTGATTTTATCAAAATACTATTACTTTCCCATACTTCTCCTTTCTTTCTTGCAGTTCCTGATTTGATAAGTTCATCTCCAGTAATTAATAAACCTAATTTAGAAATTTTACTTACTTTTATAGTTTTTATCCCACAACTTGCTAATTTACTTAAAATCCCGGGTGTAATCTTTACCCCCTTCTTGATCAATATTTCACCTTTAAATACTTGATCATTTTTTTCTCTAATCCAAGAGTTATTAGATGATGTTTCTTTTTTAAGAATATACTCGTTTCCGTTTAAAAATTCTAAAGAAACTTGTTCTTGAGGTATCACAGAAAAACAATTATCTGGCACAAATGAACCTGTGCTAATAGTTACAGCTTCACCTTTTTTAAGAAGATCATTAAATGGCTTTCCGGGAAAAGACTCTCCGACAATTTTCCATTTATTCCCTA---TAGTTGATTCTCCTAACGCATATCCATCCATAACTGATGATCTATAACCTGGCATATCTTCCTCAGATAAGATTTCCTCCATAGAAACTTTTCCAAGTGCCTCGTCTAAATTGATCTCTTCCTTATGTAAAATTTCATTATTCACTATTAAAGTATCAATCTCTTCCAAGATTTTTTTAATAGCATCGTTTAAATAAAGACCATGATTATCGATATCAATTCCCATTATTGTGAGTACTTAACTTCTTTTTAATATTCCATGTTTACCACCTTTTTTTTCTAAAAGGCGAATATTATCAATAGTCATAAAAGGATCTAAAGCTTTGAGCATGTCATATAGAGTGAGAAGACCAATTGAAACTGATGTAAGAGCCTCCATCTCAACACCTGTTTTAGAATGAGATTTGCAAAAAGCAATAATTTTAATTGCTTTCATTGATTCACAAATTTCAAAATCAATTGTGATTTTATTCAATGATAAATTATGACAGAGAGGAATAAGTTCTGAGGTTTTTTTTGCACCATTTATTGCAGAAAATCTAGCCGCCGCAAAAATATCACCTTTTTTAATTTTTTCATTTTTTATTTTTTCTAATATTTCTTTGTTTAAATTTATATAACCTTCTGCTAAAGCCTCTCTTTTAGTTTCTACTTTATCTGAAATATCAACTATGTTCATTTCTCCCCTTTCATTAATATGAGTTAAAGATTTATCCATTTCTATTTAGCAATTTATTCAATAATACAAAAAATAAAATTTTTAATAAAGCTAATATCAATTTTTTATACTTAGCATTAATTTATTAATAAAATATCAATTTAATTTTGGTTAACAGTCAATCAAATCATTATTTTAATTTCGAGGATGATTTTATTAAAGACTTAAGATGCATTCCCCTATGTGTAAGAAGGAAACTTGATTTAATTGGAATAAAATTAAAACTTACTCATTGGCAAGATTTTAATTTAATTGAAAAAAATAAGATCGTAGATTGGCCAGATTCAAACAAAGATCTCATTGATTTAAAAACTTTTTTAAAAGAAATTACATCTAATTCAAAATATGGAGAAGCAAAAGAAATAGAAATTTCAATTAATCAACCTTGGCAAAATAAAAATAAAGTTCCTGACCAAGTTTTAAAATCGGCATTAGCAAGGGGAATTGATATTTCCGTTG-AAAAATGGAGAAATTTAAACGAATTAGATAGATTTGCTTTTTGCAAATTAGTTAGACCAAGTCATGAACACAACAATTTGGATAGAGCATTTGATGAGATTCTGAAATAAGATTATTGCCTAGTTTGGAACAATTATTACTGAGCATGCTTTTAATTCCGGTTGTTTTGATATCGGGCATGACTTTTCATGCATCAAAGAGTTTACTTCACACATATTTTTTTGACTAAAACCCCAATGCATTGGTAAAAAAACTGTACCTGCTTTAATTTTGTCAGTAATCTGAACTTTTGCTTGAACTTCTCCTCTTTTGGATTTAATTTTTACTATTTCATCATTTTTGATTTTTAAAGATAAAGCATCTTTAGAATTAATTTCCAAAAACGGTTCTGGATTCTTTTTTGTAAGTTTTTGAACTTTAGAAGTTCTTGTCATTGTATGCCATTGACTTAGATATCTTCCAATTGTCAAAATTAGTGGGTACTCATCTGAAGGGGGTTCAGCCAACCCTATAGGATCATCAATACAAAAATTTGCTTTGCCAGTCTCAGTTGGGAAATAACCATCTTCATATAATCTTTTTGAAGATGTACTAGGTACGCTGCCTTTAGGATAAGGCCATTGTTGAGGACCATGATTTTTTAATAATTGATATGATAATCCGCTCATATCGCATAATCTATTTGTAGTCGTTTTTAAAAATTCGTCATAAACTTCCGATGAAGATTCATATTCAAATTGTTTGAAATAACCTATTTTCTGTCCTAATTCAGCAAATATTTGCCAATCTGGTTTTGTA---TTTTTATTCGATTCTCTGAAAGATGGGCAAAGGGTTACTCTTCTTTCTGAATTTGTCATAACACCATCTTTTTCGCTCCATTGAGCTGCGGGCAATACTAGATGAGCATATTTAATTGATTCACTTTGTTCATAAGATTCATTGAGGATAATTAAAGGACATTTTAAAAGTGCTTTTTTTACAAAGTTTAAATTAGGCATGCTAACCAAAGGGTTCGTAGCTGCAATCCACCAAATTTTTACAGATCCTTTTTTTATAGCTTCTATTTGTTCAAATGCAGATAGACCCTGTTTTGCAGATATCTTTCCCTCAGGGAACCCCCATATTTTTTCAATTTCATTCCTATCTATTTTATTTTTTACAAACCTATATCCTGGAAGAAGGTGCGATAGTCCTCCTGCTTCTCTCCCACCCATAGCGTTTGGTTGGCCAGTTAAGGAAAAAGGACCAGAACCTTCTTTGCCTATTTGGCCAGTCATTAGATGAAGATTTATTAGCCCATTTACTGCTGCTGTACCCTCTTGCCTTTGATTCAAACCCATCGACCAAAGACTTAGAACATTTTTGCTTTCTCCCCATAATTTTGCAATATCAATAATTGTTTTTTCGGATATATTGCAAATTTCACTTATTTTTTTTAAATCCCATTTTTGTATATGTTTTACAAAATCAAAATAGCTTTCGGTCGACTTATCAATGAAATTTTCATCAGTTAATTGATTCTTATAAAGATAATTCGCAATCCCAATAAATAAAAATAGATCTGTTCCAGAAGAAATTTGTAAGTAAAAATCTGCTATGGATGAGGTTTCAGTTTCTCTTGGATCAATTACTATTACTTTTAAATTATCATTTACGTTTCTTTTACGTTTTTTAATTCGATCAAAAAGAACGGGATGACATTCTGCTGTATTTGTCCCTATTAATAAAATTAAAGAGCAATGATCAATATCTTCGTAACAACAAGGTGGGCCATCAGAGCCAAAACTTCTGTTATATCCAGCTACTGCTGAGCTCATACATAGTCTTGAATTAGCATCAAAATTATTTGTGCCTATTGCTCCCTTAAGAAGCTTTTGGGCTACGTAATAATCTTCAGTATGAAATTGACCTGAGCCATACATAGCTATTGAATCAGGTCCATAATTTTTTATAGAACTCAAAATATTCTCTTTCAAAATTTCGTAAGATTCGTCCCAGGAAATTTCTTTAAATTCTTCATTTAAATTTTCCCTATAAAGTGGTTCTTTTAATCTCCCGTCTTTTAAAGTCTCACAAACTGTTGCTCCTTTAACGCACAATTTACCTTGAGTTGAAGGACTATCCCTATCTCCACTTACTAACCATTTATCATCAGAAAACGAACTTCTAGGCTTCATTTTTAAACCACAGCCAACACCGCAATATGGGCATTGACTTTTAGTAAAATTCATAAAATTTCTTTT----ATAAATATCTAAATAGTTATTGGTTAAACATAATTTTCAGCTTTTTCTCCTTCATAAGCATCCGCGAATGATCCTTGAGGTTCCTTTAAAAAGAAATAACAGAAGAATCCAACTATTAATCCTGCTATACCTAAAACTTGGAAGAAGGCACTATTTGAAGCAGCAATTATTTCTGGAGAAGGATCTTTACCACCACCCATCCATAAAGGTAAAAGGCTATAAATATTTAGATAAGTTACCGCACCAACATTTCCATAAGCCCCAACCAATCCAGCTATTTGTCCTGTTACTCTTTTTTTAACTAAGGGAACTAGAGCAAAAGTTGAACCTTCTCCTGATTGTACAAAAAATGAACAAAGCATAGTTAAAAATACAGCCATAAGAATTCCTGCTGATCCTGTAAAAGTTCCAGGTTTTATTAAAGACATCAATAGATATCCAAACCCTAATCCCATAGTTAGGAATCCCATTGTATTTTTTCTATTGCCTGTTCTGTCAGATATCAATCCTCCGGCAGGTCTAGCTATTAAATTAACAAATGCATAACATGATGCAAGAATTCCGGCTACAGCTTTAGGTAAATCAAATGTAAATTCAAAGAAACTAGGAAGCATTGAAACTACTGCCAATTCTGATCCAAAATTTACAATGTAAGTTAATTCCAAGATCGCTACTTGTTTGAATTCATATCTATCTTCTTTAGGGTAAATTTTAGTTCCATTTAATAATTCAATATTCGTTCTTATAATTCCCCAAGTTTGGAAAATAAACCAAGCTAAAACTGCGATTAAGGCTATTGGATAAGTAGATGAAGTAAGGAAACCTACTTTTTGAAGTCTCCAACATAGGACTGAAAGAATTGCTGCGAATGGGACATTCATACCAATTAAACCCCAGAAATCTCTTATACTCGTTACTTCTAAACCAGCTGTTTTTGCAGGCCTTTGATAAGGTTTTCCTGGAGGTGTATCAGTTACACTAAAGAAATAAATAATTCCATAAACGAAAGAAATAATTCCTGTAAGAGCAATAGCTCCCCTCCAATTAAGTACAGCTCCAGTGGGCAACTCAAACCCTCCTGAAAAAGACAAGAATCCAGCTACTGCAACAAGAGAAAGAGCAGAAAAAGCAGATCCAAAATTTCCCCATCCTCCATATATTCCCTCAGCCAAACCAATTTCTTTCGGAGGGAACCACTCAGATACCATTCTTATTCCGATAACAAAACCTGCTCCTACTATTGATAAAAGCAATCTCGCAATAACAAGTTGATTGAAGTCTTGAGCACTTGCAAATAATAAACAAGGCACGACAGAAAATATCAAAATTGTTGAGTAAGTTTTTCTTGGGCCAAATTTATCCAATAACATTCCAATCAAAACTCTTGCAGGGATAGTCAAAGCAACATTACATATTGCTACTGTTCTAATTTGAGCAACAGATAAACCTAAATCGGCTTTAACAGTAGTTGCAAGAGGTGCGAGGTTAAACCAAACAACAAAAGTAAGGAAAAAGGCAAACCAGGTGAGGTGAAGAGTTCTATATCTGCCATTTAAAGACCAAACATCACTTAACATGAAAATTTTTTCGATAATAATTTTTAAGCAATTTATATTTC-GATCAATGCATTCATTTGTATTATTTAATACGAAATCTGGTTTTTAAGAAATGCAA-CTTTTTTAAAAGGC-TAGAATGA-ATA-GTCAGCACTAATAAAA--TCAAAAT-TGGGGAAAATC-AGCAATCTGATTATTGGTATTATCCGATACATAAAGTACTCGTGGAAAAATATTGCCTAAGTTATGGAAATAAAACTTAAAAAATTTAAAGCATTCATTTTGGCTGGTGGCAAGAGTTCAAGGATGGGATCTGATAAAGCACTAATTAAACATCATGAAGGCGGAAATTGGCTGACTCACAAAATAAAAATATTAAATAACCTTAATTTAGAGACTTTTGTAATAACAAATTATACTTCTCATTTAAAGGAAGTTGATAAAAGCAATAATGTTGAGTTTATTTCAGATGCCCAACCCTTTGATGGACCATTAACTTGCATAGAACAAATTTTTTCATCTTTTAAAAAAACTACTAAATATATCCTAATTGTCCCAGTCGATATGCCTAATTTGAATACAAAATTAATTTATTCACTTTTTAAATCATGGGAAGAAAATCAAAATTTTGCGTTAATATCCCATGATGGAATTTTTACACAACCATTATTCGGAATTTATCCCATCAATGAAGAAAATCATTTTAAATTAAAAAAAAAGTTATCCTCTGGGAAGAAAAATTTTCTCGGATGGGTTGATCAAATTCCCCATAAATATTTCTATGCAAAAAATGGAGATTTAATTAATATAAATTCCAAGAGAGAATTCTTAAATATGAATAATGGGATTTAAGCAATTGGAGGATAATAGAAAAAGAAAGTTAAAAGTTTTAAGGTTATCTCTTAAACAAAATTGCAATTTTTCGTGTATTTACTGTAAGCCTGAGAACTATAGTTTGGATGTTTTAAATATTGAACAATTTAAAAAGTTAATTTTAGTCAGTTGCCGATTAGGGGTAAATTCTTTAAGAATCACAGGAGGAGAACCTTTATTGAGTTCTCAATTAGATGAACTTCTTTATGAAATTAAATCGCAAAGATTAGAAGAATCAAATCCAGTAGCTAATTTACAGGATATTTCTCTAACCACAAATGGATATTTGCTCTCTAAGAAAAAAGCTAATGAGCTTTTTAAAAATGGTTTAGACCGCATAACAGTAAGTTTAGATGCGATTGATCCTGATATTTTTTCAAACATGATTGGAGAGGAAAATAAAATTATTGGCAAAGAAAAATTATTTACTGTCCTTGAAGGAATAGATCATGCAATTAATGCTGGATTTAATCCAAAGGCGGGGAAATTAAAAATAAATGCAGTTATAAAAAAAGAGATTAATGACAATCAAATTTTTGAATTAGTTGATTTTGCAAAAAAAAGGTCTATAGAAATTCGTTTCATTGAGTATATGGACGTAGGGATATCTAATAATTGGCAGCCATCAGATGTTTTTTTCTCTGAAAGAATTATTAGGCTACTAAAGAAGAAACATCGATTAAAAGACTACGGAAGAAAGGAGGGACAAACTGCTAATAGATGGTACATGAGTGATTCAAATAGTTTTGTAAGTACAATCTCTTCAATAAGTAATCCTTTTTGTTCAGACTGTAATAGATTGAGGATAACTAGCGATGGTTATGCTTATACATGTCTTTTTTCTAATGAAGGTATAAATCTAAACCCATGGTTGTCTCTACCAATTAATCTCCATGAATTGGAAAATAAAATCAAGAGCATTTGGGAAGCTAGAGAAGATAACTATAGTGAAGATCGATTTAAAGTATTAGAGAAAAAAACTGACAAAAATCAAAAAATTCATCCATCAATGTCATATCTTGGGGGATAA
>AG-347-K22
ATGCAATATTATTTAAATGATAAAAAATTAAATAAAATTGAAAAGCAAAAGGCGGAAAAAGATGGTCTGAAAATTTTTGAAGAGTTAGATGATTACGCTCTTAAAGGGTGGGAAGAAATGGATGAAGTAGATTTGCAAATGCGCTTAAAGTGGTATGGCCTTTTTTGGAGACCAAAAACTCCTGGAAGATTTATGATGAGGCTTAGGGTTCCTAATGGTATTTTAAATTCTAATCAGTTAAAAGTAATAGCATCAATAGTTGCTAGATATGGAGAAGACGGTTCTGCAGATATAACAACTAGGCAAAATATTCAATTAAGGGGAGTTTTGATAAATGATCTACCAGATATTATCAAAAGACTCAGAGAGGTTGATATTACATCCGTTCAATCTGGAATGGATAATCCAAGAAATGTTACTGGCAATCCACTAGCGGGAATTGATCCTGAAGAAATTATAGATACAAGAAAATATACTTCTGAATTAGAAAATTACTTAACAAATTCTGGTAAGGGTAACCCCGAATTCTCGAATTTACCGAGGAAGTGGAATACTGCAGTTGCAGGAGCAAAAGATAATTTTCTTCTACATAATGATCTTATCTTTCATCCTGTTTTTAAAAATGGAATCTTAGGCTTTGGTGTCTGGGTGGGAGGAATATTGTCAGCAACTTTGAATGCTTATGCTCTACCTCTAGATGTCTGGGTAGAAGAAAAAGATATATGCAAAATAACTGGAATTATTTGTTCTCTTTGGCGAGATAATGGAGATAGGTTTCTAAGAAATAAAGGAAGATTTAGATATTATTTGAACTCTATAGGTATCGAAAAATTTAGAGAACTTGTAGAAGAAAAATTTGGAACTTTGTCGAACGATCCAGGCTCAATTTTCAACGCAAAACAAAGAAGTTTTTTTGGGATTAATAAACAAAAACAAAACAACCTTTACTTTGCTGGGTTACATATTCCTGTAGGAAGATTATGTGTAGAAGACATACAAGAAATTGCGAGACTAAGTGAAAAATATGGACAAAGTGAAGTAAGACTAACTGAAGATCAAAATCTAATTATTGTTGGCCTGAAAGATAATATTTTAGAAGAATTTGGTGATGAAGAAATTATTAATAAATTCAAATTAAATCCATCCCATTTTTCAGCGAGTACCGTTTCATGTACAGGGAGTAGTTATTGTAGCTTTGCTCTTGCAAATACCAAAGATATAGCAAGGAATATTTCTGAAAAATTAGATCGAGAACTTGAATTATCAGAGGAGGTTAAAATACATTGGACAGGTTGTCCAAATAATTGTGGACAAGCTCATATGGGTGGTATTGGCATGACTGGTACAAAGGTAAAAAAAGAGGGAGGTGGAACTGAGGATGGATATAATATCAGTATTGGAGGGAGGCAAGATCACCTGCAAACCCTAGGCGAAACTGAATTTAAAAAAGTTAGTAAACATGAAATTTATAATTTAATCAAAGAAATTTTAATCAACAAGTTTAATGCAAAGTTAAAAACCT-AAAATATAT-TAATGAGCAAAAGTGAAACTGAAATATTAGAAGTTTTAAATGGATTAGGTTCAAAAAAATTAGATCTTGATATTCTATTTTCATACTATTCATTGGAATTATCTTTTGAGATTCGTAAAGTTATAGCAGAAAAGATAGGAATGCAAGAAAGGAAAGGATATCTTTTACTGGAAAAGATGATAAAAAAATTTGGCCTTAAAGTTGAATTTATTGAGGCCCTTAAATTAACAAATGAAAAAAATGCAAAAGATCTTTTACTAAAAAACCTTTATCAAAATAATAAGTTAAATATTCATATAATTAATGCTTTAGAACCCTGGGGAGGAGAAATCGAACTTAAATTAATTAGAGAAATATTCGATATTTGCAAAACAGAGTTTTGGATTGCAGGCCTTAATATTCTCCATTTCAAAGCCCATCAATTAACTGATGAAGAATTATTATATTTTATTGATCAAATAAAAGTTTACGATAATTTCAAAATCAACTACAAGATTATCTCTATCTTAAAAAGAAGAGAAAGCGAAATAGTTTGTAAATTGCTCTATAAATATTCTTTAAATAAAGAATTAGAAATCGCTAAATATGCAATATTTTCTTTAGGGAGTATTTGGAATGATAATAGTTTTGAACAATTATCTAAATTAGAAAATGAAATAAAAGATCCTTTTTTACTTAAATGCATAAAAAATCAAAAAGTGATCTCAAATCAATTTCTAATAAATAAATAAACTAGAGAATTATTTTTTTAGCTTATCAATTAGATTTATTAAATTACAAGGTTTTGTATTTTCATTAAGTTGATAAGAAATTATATCTTGCCAACCTGTCATCACAGCATCCTTAGATCCAGGCAAAACGAATAAAAACTTACCATTTGCAGACCCTGCAATACACCTACTTTGTAAAGTACTTGTTCCTATCTTTTTAAATGATAAAAATCTAAAAGTTTCCCCAAAACCATTAATCTCTTTATCTAATAAAGGTCTAATAGCTTCAGGAGTAACGTCCCTAGCTGTAATTCCTGTACCACCTGTTGTGATAATCACATCAATATCTGGATCTGAGATCCAATCGCTTATATATTTTCTAATTAAATAAATATCATCTTTGCAAATTATCTTATCAACAATATTGTGTCCTGATTTCTCAGCCTCTTGAAGTAGATAATTTCCACTCTCATCATTTTTTGTGTTACGAGTATCAGAAACAGTAAGCAAAGCTATAGAAACCACTTAAAATTAAACC----ATTAG-TACTAGATAACTATAGATGGAAAGTGAAAAATCTAACAAAATTAAGGTGGTTTTATTATCTAGTATCGCTGAAGATCTAGGATGGAATGAAAAATTTCTTACAATTGAAGGCTCTCAAATGAAGGTTTTTTCTGTATGGAAGTTAATTAATTCTAAATTACCTCAAGATAATATTATCGTTTCTATTAATCAAGAAATTACAGATATGGATGCGAAGATTAATCCAAATGATGAGGTGGCATTTATGCCAATGTTTACCGGTGGATAATTTAAGAATACAATTTAAAATCCTTGAAGAAACTTTTAATCCTTATAAAGAATTCGAACTTTGGGAGAAGGTCAATAAAAATTCAGCAAACTCACTTTTTATTGGAAGAGTAAGGCCTTTTGATCAATTTGGAAATGATTTAAAGAGTCTAGAAATTGTTCATTATCAAGGAATGACCGAAAATTATATTAAAAGATATTTAATGAAAATTTCTGAAAAACAGGATGATTTATGTATTTTTCTCTTACACAGGATAGGTTTCATTTACCCTAACGAACCTATTATTTTAATAGCAGTAAGTGCAAATCATAGAGGCATTGCAAATAAATATCTCCAAGATATACTTGAATTTACAAAATACAAAGTTCCTTTTTGGAAAAAAGAATGGACTTTCAAAGGATCCTCATGGGTAAAAAAGAATACTGAATTAGGCTTTAAATTATAAAAAATTATTTTTTAAAAGTTGTGCCCATAATAAATTTCCCTTTTGACAAAAATCAATTTCAGAGGGTATTTCTATTAATAAATCTGAATTAGATATTGAACTAATCTTTGATGAGGATTGTTCTTCAGAAATATCTGCAATCAATTCACCTTCTTTATTAACAATAAGTTTTCCTCTAAGCAATTCAGGTCTCCCTTTTCTTCTTTTCAAATCAGAATTCAGCTTAACCTTAATCCGAAGAGGGAATTCAATATTAGTTATTCCTTCAAGTTTCTGAAGCGCGGGCCACACAAGTTGGATGAAAGTAATAGCTGCTGAAACGGGATTCCCCGGTAATCCAAAATAAGGAATTTTTTTATTTATCAATCCAAAAGCAAAGGGTTTTCCTGGCTTTAAAAATAGTTTCCAAAATTTAATCTCTCCTATCTCGTTAATAATATCTTTTAAAAAATCTTTTTTACCAACTGATATCCCACCAACTGAGACAACCACATCATTAAATTCAGAAATATTTCTAAGAGAATTTTTAATATTTTGATAATTATCTTTTTCTATATGAATTTCATTAATTTCAAATCCAAGATTTTTTGCGATTGATTTTATCAAAATACTATTACTTTCCCATATTTCTCCTTTCTTTCTTGCAGTTCCTGATTTGATAAGTTCATCTCCAGTAATTAGTAAACCTAATTTAGAAATTTTACTAACTTTTATAGTTTTTATGCCACAACTTACTAATTTACTTAAAATCCCAGGTGTAATCTTTACCCCTTTCTTGATTAATATTTCACCTTTAAATACTTGATCATTTTTTTCTCTAATCCAAGAGTTATTAGATGATTTTTCTTTTTTAACAATATACTCATTTCCGTTTAAAAGTTCTAAAGAAATTTGTTCTTGAGGTATCACATAAAAACAATTATCTGGCACAAATGAACCTGTACTAATCGTTATAGCTTCACCTTTTTTAAGAAGGTCATTAAATGGCTTTCCGGGAAAAGACTCTCCGACAATTTTCCATTTATTCCCTT---TAGTTGATTCTCCTAACGCATATCCATCCATAATTGATGATCTATAACCTGGTATATCTTCCTCAGATAAGATTTCCTCCATAGAAACTTTGCCAAGTGCTTCTTCTAAATTTATCTCTTCCTTATGTAAAATTTCATTATTCACTATTAAAGTATCTATCTCTTCCAAGATTTTTTTAATAGCATCATTTAAAGAAAGACCCTGATTATTGATATCAATTCCCATTATTGTGAGTACTCAACTTCTTTTTAATATCCCATTTTTACCACCTTTTTTTTCTAAAAGGCGAATATTATCAATAGTCATGAAAGGATCTAAAGCTTTAAGCATGTCATATAAAGTGAGAAGACCAATTGAAACTGACGTAAGAGCCTCCATCTCAACACCTGTTTTAGAATGAGATTTGCAAAAAGCAATAATTTTAATTGCTTTCATTGATTCACAAATTTCAAAATCAATTGTGATTTTATTCAATGATAAATTATGACAGAGAGGAATAAGTTCTGAGGTTTTTTTTGCACCATTTATTGCAGAAAATCTAGCCGCTGCAAAAATATCACCTTTTTTAATTTTTTCATTTTTTATTTTTTCTAATATTTCTTTGTTTAAATTAATGTATCCTTCTGCTAAAGCCTCTCTTTTAGTTTCTTCCTTATCAGAAATATCAACTATGTTCATTTCTCCCCTTTCATTAATATGAGTTAAAGATTTATCCATTTCCATTTAGCAATTTATTCAATAATACAAAAAATAAAATTTTTAATAAAGCTAATATCAATTTTTTATACTTAGCATTAATTTATTAAT-AAATATCAATTTAATTTTGGTTTATAGTCAATCAAATCATTATTTTAATTTCGAGGATGATTTTATTAAAGACTTAAGATGCATTCCTTTGTGTGTAAGAAGGAAACTTGATTTAATTGGAATAAAATTAAAACTTACTCATTGGCAAGATTTTAATTTAATTGAAAAAAATAAGATAGTAGATTGGCCAGATTCAAAAAACGATCTCATTAATTTAAAAAATTTTTTAAAAAAAATTACATTTAATTCAAAATATGGAGAAGCAAAAGAAATAGAAATTTCAATTAATCAACCTTGGCAAAATAAAAATAAAGTTCCTGACCAAGTTGTAAAATCGGCACTATCAAGGGGAATTAATATTTCAGTTG-AAAAATGGAGAAATTTAAACGAATTAGATAGATTTGCTTTTTGCAAATTAGTCAAGCCCAGTCATGAACACAACAATTTAGATAGAGCATTTGATGAGATTCTGAAATAAGATTATTGCCTAGTTTGGAACAATTATTACTGAGCATGCTTTTAATTCCGGTTGTTTTGATATCGGGCATGACTTTTCATGCATCAAAGAGTTTACTTCACACATATTTTTTTGACTAAAACCCCAATGCATTGGTAAAAAAACTGTACCTGCTTTAATTTTGTCAGTAATTTGAACTTTTGCTTGAACTTCTCCTCTTTTAGATTTGATTTTTACTATTTCATCATTTTTGATTTTTAAAGATAAAGCATCTTTAGAATTAATTTCCAATAACGGTTCTGGATTCTTTTTTGTAAGTTTTTGAACTTTAGAAGTTCTTGTCATTGTATGCCATTGACTTAGATATCTTCCAATTGTCAAAATTAAAGGGTACTCATCTGAAGGGGGTTCAGCCAACCCTATAGGATCATCAATACAAAAATTTGCTTTGCCAGTCTCAGTTGGGAAATAACCATCTTCATATAATCTTTTTGAAGATGTACTAGGTACGCTGCCTTTAGGATAAGGCCATTGTTGAGGACCATGATTTTTTAATAATTGATATGATAATCCGCTCATATCGCATAATCTTTTTGTAGTCGTTTTTAAAAATTCATCATAAACTTCTGATGAAGATTCATATTCAAATTGTTTGAAATAGCCTATCTTCTGTCCTAATTCAGCAAATATTTGCCAATCTGGTTTTGAA---TTTTTATTCGATTCTCTGAAGGATGGGCAAAGGGTTACTCTTCTTTCTGAATTTGTCATAACACCATCTTTTTCGCTCCATTGTGCCGCGGGCAATACTAGATGAGCATATTTAATTGATTCACTTTGTTCATAAGATTCGTTGAGGATAATTAAAGGACATTTTGAAAGTGCTTTTTTTACAAAGTTTAAATTAGGCATGCTAACCAAAGGGTTCGTAGCTGCAATCCACCAAATTTTCACAGACCCTTTTTTTATGGCTTCTATTTGTTCAAATGCTGATAGACCCTGTTTTGCAGATATCTTTCCCTCAGGGAACCCCCATATTTTTTCAATTTCATTCCTATCTATTTTATTTTTTACAAACCTATATCCTGGAAGAAGGTGGGATAGTCCACCAGCTTCTCTCCCCCCCATAGCGTTTGGTTGGCCAGTTAAGGAAAAAGGACCAGAACCTTCTTTGCCTATTTGGCCTGTCATTAGATGAAGATTTATTAGCCCATTTACTGCTGCTGTACCCTCTTGCCTTTGATTCAAACCCATCGACCAGAGACTTAGAACATTTTTGCTTTCTCCCCATAATTTTGCAATATCAATAATTGTTTTCTCGGATATATTGCAAATTTCACTTATTTTTTTTAAATCCCATTTTTGTATATGTTTTACAAAATGAAAATAGCTTTCGGTCGACTTATCAATGAAATTTTGATCAGTTAATTGATTCTTGTAAAGATAATTCGCAATCCCAATGAATAAAAAAAGATCTGTTCCAGAAGAAATTTGTAAGTAAAAATCTGCTATGGATGAAGTTTCTGTTTCTCTTGGATCGATTACTATTACTTTTAAATTATCATTTACGTTTCTTTTACGTTTTTTAATTCGATCAAAAAGAACGGGATGACATTCTGCAGTATTTGTCCCTATTAATAAAATTAAAGAGCAATGATCAATATCTTCATAACAACAAGGTGGGCCATCAGATCCAAAACTTCTGTTATATCCAGCTACTGCTGAGCTCATGCATAGTCTTGAGTTAGCATCAAAATTATTAGTGCCTATTGCTCCCTTGAGAAGCTTTTGGGCTACGTAATAATCTTCAGTATGAAATTGACCTGAGCCATACATAGCTATTGAATCAGGTCCAAAATTTTTTATAGAACTCAAAATATTCTCTTTCAGAATTTCGTATGATTCGTCCCAGGAAATTTCTTTAAAATCATCATTTAAATTTTCCCTATAAAGTGGTTCTTTTAATCTCCCATCTTTTAGAGTCTCACATACTGTTGCTCCTTTTACGCACAATTTACCTTGAGTTGAAGGACTATCCCTATCTCCACTTACTAACCATTTATCATCAGAAACAGAACTTTTAGGCTTCATTTTTAAACCACAGCCAACACCGCAATATGGGCATTGACTTTTAGTAAAATTCATAAAATTTCTTTT----ATAAATATCTAAATAGTTTTTGGTTAAACGTAATTTTCAGCTTTTTCTCCTTCATAAGCATCAGCGAATGATCCTTGAGGTTCCTTTAAAAAGAAATAACAGAAAAATCCAACTATTAATCCTGCTATACCTAAAACTTGGAAGAACGCACTATTTGAAGCAGCAATTATTTCTGGGGAAGGATCTTTACCTCCACCCATCCATAAAGGTAAAAGGCTATAAATATTTAGATAAGTTACCGCACCAACATTTCCATAAGCACCAACCAATCCAGCTATTTGTCCTGTTACTCTTTTTTTAACTAAGGGAACTAAAGCAAAAGTTGAACCTTCTCCTGATTGAACAAAAAATGAACAAAGCATAGTTAAAAATACAGCCATAAGAATTCCTGCTGATCCAGTAAAAGTTCCAGGTTTTATTAAAGACATCAATAGATATCCAAATCCTAATCCCATAGTTAGGAATCCCATTGTATTTTTTCTATTGCCTGTTCTGTCAGATATCAATCCTCCCGCAGGTCTAGCTATTAAATTCACAAATGCATAACATGATGCAAGAATTCCTGCTACAGCTTTAGGCAAATCAAATGTAAATTCAAAGAAACTAGGAAGCATAGAAACTACTGCCAATTCTGATCCAAAATTTACAATATAAGTTAATTCCAAAATAGCTACTTGTTTGAATTCATATCTATCTTCTTTAGGGTAAATTTTAGTTCCATTTAATAATTCAATATTCGTTCTTATAATTCCCCAAGTTTGAAAAATAAACCAAGCTAAAACTGCGAGTAAGGCTATTGGATAAGTAGATGAAGTAAGGAAACCAACTTTCTGAAGTCTCCAACATAGGACCGAAAGAATTGCTGCGAATGGAATATTCATTCCAATTAAACCCCAGAAATCTCTTATACTCGTTACTTCTAAACCAGCTGTTTTAGCAGGCCTTTGATAAGGTTTTCCAGGAGGTGTATCAGTTACATTAAAGAAATAAATAATTCCGTAAACGAAAGAAATAATTCCTGTAATAGCAATAGCTCCCCTCCAATTAAGTACAGCTCCAGTTGGCAACTCAAACCCTCCTGAAAAAGACAAGAATCCAGCTACGGCAACAAGAGAAAGCGCAGAAAAAGCAGATCCAAAATTTCCCCATCCTCCATATATTCCCTCAGCCAAACCAATTTCTTTGGGAGGGAACCACTCAGATACCATTCTTATTCCGATAACAAAACCTGCGCCTACTATTGATAAAAGCAATCTCGCAATTACAAGTTGATTGAAGTCTTGAGCACTAGCGAATAATAAACATGGGACTACAGAAAATATCAAGATTGTTGAGTAAGTTTTTCTTGGGCCAAATTTATCCAATAACATTCCAATCAAAACTCTTGCAGGGATAGTTAAAGCAACATTACATATTGCTACTGTCCTAATTTGAGCAACAGATAAACCTAAATCAGCTTTAACAGTAGTTGCAAGAGGTGCGAGGTTAAACCAAACAACAAAAGTTAGGAAAAAGGCAAACCAGGTGAGGTGAAGAGTTCTATATCTGCCATTTAAGGACCAAACATCACTTAACATAAAAA-TTTTTCAGA--TCAATTTTAAGCAATTTATATTTC-GATCAATGCATTCATTTGTATTATTTAATACGAAATCTGGATTTTAAGAAATGCAAC-TTTTTTAAAAGAC-TAAAATTA-ATA-GTCAGCACTAATAAAA--TCAAAAT-TGGGAAAAATT-AGTAATCTGATTATTGGTATTGTCCGATACATTAAATACTCGTGGAAAAATATTGCCTAAGTTATGGAAATAAAACATAAAAAATTTAAAGCATTCATTTTGGCTGGAGGCAAGAGTTCAAGGATGGGATTTGATAAAGCACTAATTAAACACCATGAAGGCGGAAATTGGCTGACTCATAAAATAAAAATATTAAATAACCTTAATTTAGAGACTTTTGTGATAACAAATCATACTTCTCATTTCAAAGAAGTTGATAAAAGTTATAATATTGGGTTTATTTCAGATGCCCAACCCTTTGATGGTCCCTTAACTTGTATAGAACAAATTTTTTCAACTTTTAAAAAAACTACTAAAAATATCCTAATTATCCCAATCGATATGCCTAATTTGAATACAAAATTAATTTATTCACTTTTCAAATCATGGGAAGAAAATCAAAATTTTGCGGTAATATCCCATGATGGAATTTTTGCACAACCATTATTGGGAATTTATCCAATCAATGAAGAAAATCATTTTAAATTGAAAAAAAAGTTATCCTCAGGGAAGAAAAATTTTCTCGGATGGGTTGATCGAATTCCCCATAAATATTTCTATGCAAAAAATGGAGATTTAATTAATATAAATTCGAAGAGAGAATTTTTAAATATGAATAATGGGACTTAAGCAATTGGAGGATAATAGAAAAAGAAAGTTAAAAGTTTTAAGGTTATCTCTTAAACAAAATTGCAATTTTTCCTGCATTTACTGTAAGCCTGAGAATTATAGTTTGGATGTTTTAAATATTGAACAATTTAAAAAGTTAATTTTAGTGAATTGTCGATTAGGGGTAAATTCTTTAAGAATCACTGGAGGTGAACCCTTATTGAGTTCACAATTAGATGAACTTCTTTATGAAATTAAATCGCAAAGATTAGAAGAATCAAATCCAATAGGTAATTTACAGGATATTTCTCTAACCACAAATGGATATTTGCTCTCTAAGAAAAAAGCTAATGAGCTTTTTAAAAATGGTTTAGACCGCATAACAGTAAGTTTAGATGCGATTGATCCTGATATTTTTTCAAACATGATTGGAGAGGAAAATAAAATTATTGGCAAAGAAAAATTATTTACTGTCCTCGAAGGAATAGATCATGCAATTAATGCTGGATTTAATCCAAAAGCGGGAAAATTAAAAATAAATGCAGTCATAAAAAAAGAGATAAATGATAATCAAATTTTTGAATTAGTTAATTTTGCAAAAAAAAGGTCTATAGAAATTCGTTTCATTGAATATATGGACGTAGGCACATCTAATAATTGGCGGCCATCAGATGTTTTTTTCTCTGAAAGAATTATTAGGTTATTAAAGAAGAAACATCGATTAAAAGACTACGGAAGAAAGGAGGGACAAACTGCTAATAGGTGGTACATGAGTGATTCAAAAAGTTTTATAAGTACAATCTCTTCAATAAGTAATCCTTTTTGTTCAGATTGTAATAGATTGAGGATAACTAGCGATGGCTATGCTTATACATGTCTTTTTTCTAGTGAAGGTATAAATCTAAACCCATGGTTGTCTCTACCAATTAATCTTTATGAACTGGAAAATAAAATCAAAAGCATTTGGGAAGCTAGAGCAGATAACTATAGTGAAGATCGATTTAAAGTATTAAAGAAAACAACTGACAAAAATCAAAAAATGCATCCATCAATGTCATATCTTGGAGGATAA
>AG-347-J06
ATGCAATATTATTTAAATGATAAAAAATTAAATAAGATTGAAAAGCAAAAGGCGGAGAAAGATGGTCTGAAAATTTTTGAAGAGTTAGATGATTACGCTCTTAAAGGGTGGGAAGAGATGGATGAAGTAGATTTGCAAATGCGCTTAAAGTGGTATGGCCTTTTTTGGAGACCAAAAACTCCTGGAAGATTTATGATGAGGCTTAGAGTTCCCAATGGAATTTTGAGCTCTAATCAGTTGAAAGTAATCGCGTCAATAGTCGCTAGATATGGAGAAGACGGTTCTGCAGATATAACAACTAGGCAAAATATTCAATTAAGGGGGGTTTTGATAAATGATCTACCAGATATTATTAAAAGACTTAGAGAGGTTAATATTACATCCGTTCAGTCTGGAATGGATAATCCAAGGAATGTTACTGGTAATCCACTAGCGGGAATTGATCCTGAAGAAATTATAGATACAAGAAAATATACTTCTGAATTAGAAAATTACTTAACAAATTCTGGTAATGGCAACCCCGAATTCTCGAATTTACCAAGGAAGTGGAATACTGCAGTTGCAGGAGCAAAAGATAATTTTCTCCTACACAATGATCTTATCTTTCATCCTGTTTTTAAAAATGGAATATTAGGCTTTGGTGTCTGGGTAGGAGGAATTTTATCAGCAACTTTGAATGCTTATGCTATACCTCTAGATGTCTGGGTGGAAGAAAAAGATATATGCAAAATAACTGGAATTATTTGTTCCCTTTGGCGAGACAATGGAGATAGATTTCTAAGAAATAAAGGAAGATTTAGATATTATTTGAACTCTATAGGTATCGAAAAATTTAGAGAACTTGTAGAAGAAAAATTTGGAACTTTATCCAACGATCCAGGCTCAATTTTCAACGAAAGACAAAGAAGTTTATTTGGGATTAATAAACAAAAACAGAATAATCTTTACTTTGCTGGATTACACATTCCGGTAGGAAGATTATGTGTAGAAGACATACAAGAAATTGCAAGATTAAGTGAAAAATATGGACAGAGTGAAGTAAGACTAACCGAAGATCAAAATCTAATTATTGTTGGCCTGAAAGATAATATTTTAGAAGAATTTGGTAATGAAGAAATTATTAATAAATTCAAATTAAATCCATCCCATTTTTCAGCGAGTACTGTTTCATGTACAGGGAGTAGTTATTGTAGCTTTGCTCTTGCAAATACCAAAGATATAGCAAGGAATATTTCTAAAAAATTAGATCGAGAACTTGAATTATCAGAGGAGGTTAAAATCCACTGGACAGGATGTCCAAATAATTGTGGACAAGCTCATATGGGTGGTATTGGTATGACTGGTACAAAGGTAAAAAAAGAGGGGGGAGGAACTGAGGATGGATATAATGTCAGTATTGGAGGAAGACAAGATCACCTGCAAACTTTAGGTGAAACCGAATTTAAAAAAGTTAGTAAACATGAAATTTATAATTTAATCAAAGAAATTTTAATCAACAAGTTTAATGCAAAGTTAAAAACCT-AAAATATAT-TAATGAGCAAAAGTGAATCTGAAATATTAGAAGTTTTAAATGGATTAGGTTCAAAAAAATTAGATCTTGATATTCTTTTTTCCTACTATTCATTGAAATTATCTTTTGAGATTCGCAAAGTTATTGCGGAAAAGATAGGAATGCAAGAAAGGAAAGGCTATTTTTTACTTGAAAAGATGATAAAAAAATTTGGCCTTAAAGTTGAATTTATTGAGGCCCTTAAATTAACAAATGAAAAAGATGCAAAAGATCTTTTACTAAAAAATCTCTATCAAAATAATAAGTTAAATATTCATATAATTAATGCTTTAGAGCCCTGGGGAGGAGAAATCGAACTTACATTAATTAGAGAAATATTCGATATTTGCGAAATAGATTTTTGGATTGCAGGCCTTAATATTCTCCATTTCAAAGCTCATCAATTAACTGATGAAATATTATTATCTTTTATTGATCAAATAAAAATTTACGATGATTTCAAAATCAACTACAAAATAATTTCTATTTTAAAAAGAAGAGAAAGTGAAATAGTTTGTAAATTACTGTATGAATATTCTTTAAATAAAGAATTAGAAATCGCTAAATATGCAATTTTTTCTTTAGGTAGCATTTGGAATGATAATAGTTTTGAACAATTATCAAAATTAGAAAATGAGATAATAGATCCTTCTCTACTAAAATACATAAAAAATCAAAAATTGATCTCAAATCAATTTCTAATAAATAAATAAACTAGAGAATTATTTTTTTAACTTATCAATGAGATTTATTAAATTACAAGGTTTTGTATTTTGATTAAGTTGATAAGAAATTATATCTTGCCAACCTGTCATAACAGCATCCTTAGATCCTGGCAAAACGAATAAAAACTTACCATTTGCAGACCCCGCAATACACCTACTTTGTAAAGTACTAGTTCCTATCTTTTTAAATGATAAAAATCTAAAAGTCTCCCCAAAACCATCAATCTCTTTATCTAATAAAGGTCTAATAGCTTCAGGAGTAACGTCCCTAGCTGTAATTCCTGTCCCACCTGTAGTAATAATCACATCAATATTTGGATCTGAGATCCAATCGCTCGTATATTTTCTAATTAAATAAATATCATCTTTGCAAATTATCTTATCAACGACATTGTGTCCTGATCTCTCAGCCTCGTGAAGGAGATAATTTCCACTCTCATCATTTTTTGTGTTACGAGTATCAGAAACAGTAAGCAAAGCTAAAGAAACCACTTAAAATTAAACCATTAATTAGTTACTAGATCACTATAGATGGAAACTAAAAAATCTAACAAAATTAAGGTGGTTTTATTATCTAGTATCGCTGAAGATCTAGGGTGGAATGAAAAATTTCTTACAATTGAAGGGTCTCAAATGAAGGTTTTTTCTGTATGGAATTTAATTAATTCTAATTTACCGCAAGATAATATTATCGTTTCTATTAATCAAGAAATTACAGATATGGATGCGATGATTAATCCGGATGATGAGGTGGCATTTATGCCAATGTTTACCGGTGGATAATTTAAGAATAAAATTTAAAATCCTAGAAGAGACTTTTAATCCTTATAAAGAATTCGAACTTTGGGAAAAGGTAAATAAAAATTCAGCAAACTCATTTTTTATTGGGAGAGTAAGGCCCTTTGATCAATTTGGAAATGATTTAAAGAAACTAGAAATTGTTCATTATAAAGGAATGACCGAAAATTATATTAAAAGATATTTAATGAAAATTTCTGAAAAACAGGATAATTTATGTATTTTTCTCTTGCACAGGATAGGTTTCATTTACCCTAACGAGCCTATTATTTTAATAGCAGTAAGTGCTAATCATAGAGGCATTGCAAATAAATATCTCCAAGAAATACTTGAATTTACAAAATACAAAGTTCCTTTTTGGAAAAAAGAATGGACTTTCAAAGGATCCTCATGGGTAAAAAAGAATACTGACTTAGGATTTAAATTATAAAAAATTATTTTTTAAAAGTTGTGCCCATAAAAAATTTCCTTTTTGACAAAAATCAATTTCAGAAGGTATTTCTATTAATAAATCTGAATTAGATATTGAACTAATCTTTGATGAGGATTGTTCTTCAGAAATATCTGCAATTAATTCACCTTCTTCATTAACGATAAGTTTTCCTCTAAGCAATTCGGGTCTCCCTTTTCTTCTTTTCAAATCAGAATTCAGCTTAACCTTAATCCTAAGAGGGAATTCAATATTAGTAATTCCTTCAAGTTTCTGAAGTGCGGGCCAAACAAGTTGGATAAAAGTAATAGCTGCTGAAACGGGATTCCCAGGTAATCCAAAATAGGGGATTTTTTTGTTTATCAATCCAAAAGCAAAGGGTTTTCCTGGCTTTAAAAATAGTTTCCAAAATTTAATCTCTCCTAACTCGTTAATAATATCTTTTAAAAAATCTTTTTTACCCACTGATATCCCACCAACTGAAATAACCACATCATTAAATTCAGAAATATTTCTAAGAGAATTTTTAATATTTTGATAATTATCTTTTTCTATATGAATTTCATTAATTTCAAATCCAAGATTTTTTGCAATTGATTTTATCAAAATACTATTACTTTCCCATATTTCTCCTTTCTTTCTTGCAGTCCCTGATTTGATAAGTTCATCTCCAGTAATTAGTAAACCTAATTTAGAAATTTTACTAACTTTTATAGTTTTTATCCCACAACTTGCTAATTTACTTAAAATCCCAGGTGTAATTTTTACCCCCTTCTTAATTAATATTTCACCTTTAAATACTTGATCATTTTTTTCTCTAATCCAAGAGTTATTAGATGATGTTTCTTTTTTAACAATATACTCATTTCCGTTTAAAAATTCTAAAGAAACTTGTTCTTGAGGTATCACAGAAAAACAATTATCTGGAACAAATGAACCTGTGCTAATAGTTACAGCTTCACCTTTTTTAAGAAGATCATTAAATGGCTTTCCTGGAAAAGACTCTCCTACAATTTTCCATTTATTCTCTT---TAGTTGATTCTCCTAACGCATATCCATCCATAACTGATGATCTATAACCTGGCATATCTTCCTCAGATACGATTTCCTCCATAGAAACTTTTCCAAGTGCTTCGTCTAAATTGATCTCTTCCTTATGTAAAATTTCATTATTCACTATTAAAGTATCCATCTCTTCCAAGATTTTTTTAATAGCATCGTTTAAATAAAGACCCTGATTATTGATATCAATTCCCATTATTGTGAGTACTTAACTTCTTTTTAATATTCCATTTTTACCACCTTTTTTTTCTAAAAGGCGAATATTATCAATAGTCATAAAAGGATCTAAAGCTTTGAGCATGTCATATAGAGTGAGAAGACCAATTGAAACTGATGTAAGAGCCTCCATCTCAACGCCTGTTTTAGAATGAGATTTGCAAAAAGCAATAATTTTTATTGCTTTCATTGATTCACAAATTTCAAAATCAATTGTGATTTTATTCAATGATAAATTATGGCAGAGAGGGATAAGTTCTGAGGTTTTTTTTGCACCATTTATTGCAGAAAATCTAGCCGCTGCAAAAATATCACCTTTTTTAATTTTTTCATTTTTTATTTTTTCTAATATTTCTTTGTTTAAATTAATATATCCTTCCGCTAAAGCCTCTCTTTTAGTTTCTACTTTATCTGAAATATCAACTATATTCATTTCTCCCCTTTCATTAATATGAGTTAAAGATTTATCCATTTCCATTTAGCAATTTATTCAATAATACAAAAAATAAAATTTTTAATAAAGCTAATATCAATTTTTTATACTTAGCATTAATTTATTAATAAAATATCAATTTAGTTTTGGTTAACAATCAATCAAATCATTATTTTAATTTTGAGGATGATTTTATTAAAGACTTAAGATGCATTCCTTTATGTGTAAGAAGGAAACTTGATTTGATTGGAATAAAATTAAAACTTACTCATTGGCAAGATTTTAATTTAATTGAAAAAAATAAGATAGTAGATTGGCCAGATTCAAAAAACGATCTCATTGATTTAAAAACTTTTTTAAAAGAAATTACATCTAATTCAAAATATGGAGAAGCAAAAGAAATAGAAATTTCAATTAATCAACCTTGGCAAAATAAAAATAAAGTTCCTGACCAAGTTTTAAAATCGGCACTAGCAAGGGGAATTAATATTTCAGTTG-AAAAATGGAGAAATTTAAGCGAATTAGATAGATTTACTTTTTGCAAATTAGTTAGACCAAGTCATGAACACAACAATTTGGATAGAGCATTTGATGAGATTCTGAAATAAGATTATTGCCTAGTTTGGAACAATTATTACTGAGCATGCTTTTAATTCCGGTTGTTTTGATATCGGGCATGACTTTTCATGCATCAAAGAGTTTACTTCACACATATTTTTTTGACTAAAACCCCAATGCATTGGTAAAAAAACTGTACCTAATTTAATTTTGTCAGTAATCTGAACTTTTGCTTGAACTTCCCCTCTTTTGGATTTAATTTTTACTATTTCATCATTTTTGATTTTTAAAGATAAAGCATCTTTAGAATTAATTTCCAATAACGGTTCTGGATTCTTTTTTGTAAGTTTTTGAACTTTAGAAGTTCTTGTCATTGTATGCCATTGACTTAGATATCTTCCAATTGTCAAAATTAGTGGGTACTCATCTGAAGGGGGTTCAGCCAACCCTATAGGATCATCAATACAAAAATTTGCTTTGCCAGTCTCAGTTGGGAAATAACCATCTTCATATAATCTTTTTGCAGATGTACTAGGTACGCTGCCTTTAGGATAAGGCCATTGTTGAGGACCATGATTTTTTAATAATTGATATGATAATCCGCTCATATCGCATAATCTTTTTGTAGTAGTTTTTAAAAATTCATCATAAACTTCCGAAGAAGATTCATATTCAAATTGTTTGAAATAGCCTATCTTCTGTCCTAATTCAGCAAATATTTGCCAATCTGGTTTTGAA---TTTTTATTCGATTCTCTGAAAGATGGGCAAAGGGTTACTCTTCTTTCTGAATTTGTCATAACTCCATCTTTTTCGCTCCATTGAGCTGCGGGCAATACTAGATGAGCATATTTAATTGATTCACTTTGTTCATAAGATTCGTTGAGGATAATTAAAGGACATTTTAAAAGTGCTTTTTTTACAAAGTTTAAATTAGGCATGCTAACCAAAGGGTTCGTAGCTGCAATCCACCAAATTTTCACAGATCCTTTTTTTATTGCTTCTATTTGTTCAAATGCAGATAGACCCTGTTTTGCAGATATCTTTCCCTCAGGGAACCCCCATATTTTTTCAATTTCATTCCTATCTATTTTATTTTTTACAAACCTATATCCTGGGAGAAGGTGCGATAGTCCTCCTGCTTCTCTACCACCCATAGCGTTTGGTTGGCCAGTCAAGGAAAAAGGACCAGAACCTTCTTTGCCTATTTGGCCGGTCATTAAATGAAGATTTATTAGCCCATTTACTGCTGCTGTACCCTCTTGCCTTTGATTCAAACCCATCGACCAAAGACTTAGAACATTTTTGCTTTTTCCCCATAATTCTGCAATATCAATAATTGTTTTCTCGGATATATTGCAAATTTCACTTATTTTTTTTAAATCCCATTTTTGTATATGTTTTACAAAATCAAAATAGCTTTCGGTCGACTTATCAATGAAATTTTGATCAGTTAATTGATTCTTATAAAGATAATTCGCAATCCCTATAAATAAAAATAGATCTGTTCCAGAAGAAATTTGTAAGTAAAAATCTGCTATGGATGAAGTTTCAGTTTCTCTTGGATCAATTACTATTACTTTTAAATTATCATTTACATTCCTTTTACGTTTTTTAATTCGATCAAAAAGAACGGGATGACATTCTGCAGTATTTGTCCCTATTAATAAAATTAAAGAGCAATGATCTATATCTTCATAACAACAAGGTGGACCATCAGAGCCAAAACTTCTATTATAACCAGCTACTGCTGAGCTCATACATAGTCTTGAATTAGCATCAAAATTATTTGTGCCTATTGCTCCCTTGAGAAGCTTTTGGGCTACGTAATAATCTTCAGTATGAAATTGACCTGAGCCATACATAGCTATTGAATCAGGTCCATAATTTTTTATAGAACTCAAAATATTCTCTTTCAGAATTTCGTATGATTCGTCCCAGGAAATTTCTTTAAATTCTTCATTTAAATTTTCCCTATAAAGTGGTTCTTTTAATCTCCCGTCTTTTAAAGTCTCACATATTGTTGCTCCTTTTACGCACAATTTACCTTGAGTTGAAGGACTATCCCTATCTCCACTTACTAACCATTTATCATCAGAAACCGAACTTTTAGGCTTCATTTTTAAACCACAGCCAACTCCGCAATATGGGCATTGACTTTTAGTAAAATTCATAAAATTTCTTTT----ATAAATATCTAAATAGTTTTTGGTTAAACGTAATTTTCAGCTTTTTCGCCTTCATAAGCATCAGCGAATGATCCTTGAGGTTCCTTTAAAAAGAAATAACAGAAAAATCCAACTATTAATCCTGCTATGCCTAAAACTTGGAAGAAGGCACTATTTGAAGCAGCAATTATTTCTGGAGAAGGATCTTTACCTCCACCCATCCATAAAGGTAAAAGGCTATAAATATTTAGATAAGTTACCGCACCAACATTTCCATAAGCCCCAACCAATCCAGCTATTTGTCCTGTCACTCTTTTTTTAACTAAGGGAACTAAAGCAAAAGTTGAACCTTCTCCTGATTGAACAAAAAACGAACAAAGCATCGTTAAAAATACAGCCATAAGAATTCCTGCTGATCCTGTAAAAGTTCCAGGTTTTATTAAAGACATCAATAGATATCCAAACCCTAATCCCATAGTTAGGAATCCCATTGTATTTTTTCTATTGCCTGTTCTGTCAGATATCAATCCTCCGGCAGGTCTAGCTATTAAATTCACAAATGCATAACATGATGCAAGAATTCCGGCTACAGCTTTAGGTAAATCAAATGTAAATTCAAAGAAACTAGGAAGCATTGAAACTACCGCCAATTCTGATCCAAAATTTACGATATAAGTTAATTCCAAGATCGCTACTTGTTTGAATTCATATCTATCTTCTTTAGGGTAAATTTTAGTTCCATTTAATAATTCAATATTCGTTCTTATAATTCCCCAAGTTTGGAAAATAAACCAAGCTAAAACTGCGATTAAGGCTATTGGATAAGTAGATGAAGTAAGGAAACCTACTTTTTGAAGTCTCCAACATAGGACTGAAAGAATTGCTGCGAATGGGACATTCATTCCAATTAAACCCCAGAAATCTCTTATACTCGTTACTTCTAAACCAGCTGTTTTTGCAGGCCTTTGATAAGGTTTTCCTGGAGGTGTATCAGTCACACTAAAGAAATAAATAATTCCATAAACGAAAGAAATAATTCCTGTAAGAGCAATAGCTCCCCTCCAATTAAGTACAGCTCCAGTAGGTAACTCAAACCCTCCTGAAAAAGACAAGAATCCAGCTACGGCAACAAGAGAAAGAGCAGAAAAAGCAGATCCAAAATTTCCCCATCCTCCATATATTCCCTCAGCCAAACCAATTTCTTTCGGAGGGAACCATTCAGAGACCATTCTTATTCCGATAACAAAACCTGCTCCTACTATTGATAAAAGCAATCTCGCAATAACAAGTTGATTGAAGTCTTGAGCACTAGCAAATAATAAACATGGCACGACAGAAAATATCAAAATTGTTGAGTAAGTTTTTCTAGGGCCGAATTTATCCAATAACATTCCAATCAAAACTCTTGCAGGGATAGTCAAAGCGACATTACATATCGCTACTGTTCTAATTTGAGCAACGGATAAACCTAAATCGGCTTTAACAGTAGTTGCAAGAGGTGCGAGGTTAAACCAAACAACAAAAGTAAGGAAAAAGGCAAACCAGGTGAGGTGAAGAGTTCTATATCTGCCATTTAAAGACCAAACGTCACTTAACATGAAAA--TTTTCGAGATTAA-TTTTAAGCAATTTATATTTT-GATCAATCCATTCATTTGTATTATTTAATACGAAAACTAGTTTTTAAGAAATGCAA-CTTTTTTAAAAGGC-TAGAATTA-ATA-GTCAGCACTAATAAAA--TCAAAAA-TGGGGAAAATT-AGCAATCTGATTATTGGTATTATCCGATACATAAAGTACTCGTGGAAAAATATTGCCTAAGTTATGGAAATAAAACTTAAAAAATTTAAAGCATTCATTTTGGCTGGTGGCAAGAGTTCAAGGATGGGATCTGATAAAGCACTAATTAAACATCATGAAGGAGGAAATTGGCTGACTCACAAAATAAAAATATTAAATAACCTTAATTTAGAGACTTTTGTACTAACAAATTATACTTCTCATTTAAAGGAAGTTGATAAAAGCAATAATGTTGAGTTTATTTCAGATGCCCAACCCTTTGATGGACCATTAACTTGCATAGAACAAATTTTTTCATCTTTTAAAAAAACTACTAAAAATATCCTAATTGTCCCAGTCGATATGCCTAATTTGAATACAAAATTAATTTATTCACTTTTTAAATCATGGGAAGAAAATCAAAATTTTGCTTTAATATCCCATGATGGAATTTTTACACAACCATTATTCGGAATTTATCCCATCAATGAAGAAAATCATTTTAAATTAAAAAAAAAGTTATCCTCCGGAAAGAAAAATTTTCTCGGATGGGTTGATCAAATTCCCCATAAATATTTCTATGCAAAAAATGGAGATTTAATTAATATAAATTCCAAGAGAGAATTCTTAAATATGAATAATGGGATTTAAGCAATTGGAGGATAATAGAAAAAGAAAGTTAAAAGTTTTAAGGTTATCTCTTAAACAAAATTGCAATTTTTCGTGTATTTACTGTAAGCCTGAGAACTATAGTTTGGATGTTTTAAATATTGAACAATTTAAAAAGTTAATTTTAGTCAGTTGCCGATTAGGGGTAAATTCTTTAAGAATCACTGGAGGAGAACCTTTATTGAGTTCTCAATTAGATGAACTTCTTTATGAAATTAAATCGCAAAGATTAGAAGAATCAAATCCAGTAGCTAATTTACAGGATATTTCTCTAACCACAAATGGATATTTGCTCTCCAAGAAAAAAGCTAATGAGCTTTTTAAAAATGGTTTAGACCGCATAACAGTAAGTTTAGATGCGATTGATCCTGATATTTTTTCAAACATGATTGGAGAGGAAAATAAAATTATTGGCAAAGAAAAATTATTTACTGTCCTTGAAGGAATAGATCATGCAATTAATGCTGGATTTAATCCAAAGGCGGGGAAATTAAAAATAAATGCAGTTATAAAAAAAGAGATTAATGATAATCAAATTTTTGAATTAGTTGATTTTGCAAAAAAAAGGTCTATAGAAATTCGTTTCATTGAGTATATGGACGTAGGGATATCTAATAATTGGCAGCCATCAGATGTTTTTTTCTCTGAGAGAATTATTAGGCTACTAAAGAAGAAACATCGATTAAAAGACTACGGAAGAAAGGAGGGACAAACTGCTAATAGATGGTACATGAGTGATTCAAATAGTTTTGTAAGTACAATCTCTTCAATAAGTAATCCTTTTTGTTCAGACTGTAATAGATTGAGGATAACTAGCGATGGTTATGCTTATACATGTCTTTTTTCTAATGAAGGTATAAATCTAAACCCATGGTTGTCTCTACCAATTAATCTCCATGAATTGGAAAATAAAATCAAGAGCATTTGGGAAGCTAGAGAAGATAACTATAGTGAAGATCGATTTAAAGTATTAGAGAAAAAAACTGACAAAAATCAAAAAATTCATCCATCAATGTCATATCTTGGGGGATAA
>AG-402-G23
ATGCAATATTATTTAAATGATAAAAAATTAAATAAGATTGAAAAGCAAAAGGCGGAGAAAGATGGTCTGAAAATTTTTGAAGAGTTAGATCATTATGCTCTTAAAGGGTGGGAAGAGATTGATGAAGTAGATTTGCAAATGCGCTTAAAATGGTATGGCCTTTTTTGGAGACCAAAAACTCCCGGAAGATTTATGATGAGGCTTAGAGTTCCCAATGGAATTTTAAACTCTAATCAGTTGAGAGTAATTGCGTCAATAGTTGCTAGATACGGAGAAGACGGTTCTGCAGATATAACAACTAGGCAAAATATTCAATTAAGGGGGGTTTTGATAAATGATCTACCAGATATTATTAAAAGACTTAAAGAGGTTGATATTACATCCGTCCAGTCTGGAATGGATAATCCAAGAAATGTTACTGGCAATCCACTAGCGGGAATTGATCCTGAAGAAATTATAGATACAAGAAAATATACTTCTGAATTGGAAAATTACTTAACAAATTATGGTAATGGAAACCCCGAATTCTCGAATTTACCAAGGAAGTGGAATACTGCAGTTGCAGGAGCAAAAGATAATTTTCTTCTACATAATGATCTTATCTTTCATCCTATTTTTAAAAATGGAATATTAGGCTTTGGTATCTGGGTAGGAGGAATATTGTCAGCAACTTTGAATGCTTATGCTCTACCTCTAGATGTCTGGGTAGAAGAAAAAGATATATGCAAAATAACTGGAATTATTTGTTCCCTTTGGCGAGATAATGGAGATAGATTCCTAAGAAATAAAGGAAGATTTAGATATTATTTGAACTCTATAGGTATCGAAAAATTTAGAGAACTTGTAGAAGAAAAATTTGGAACTTTGTCGAACGATCCAGGCTCAATTTTCAACGAAAAACAAAGAAGTTTATTTGGGATTAATAAACAAAAACAAAACAATCTTTACTTTGCTGGATTACATATTCCTGTAGGGAGGTTATGTGTAGAAGACATACAAGAAATTGCAAGACTAAGTGAAAAATATGGACAAAGTGAAGTAAGACTAACCGAAGATCAAAATCTAATTATTGTTGGACTGAAAGATAATATTTTAGAAGAATTTGGTGATGAAGAAATTATTAATAAATTCAAATTAAATCCATCCCATTTTTCAGCAAGTACTGTTTCATGTACAGGGAGTAGATATTGTAGCTTTGCTCTTGCAAATACCAAAGATATAGCAAGAAATGTTTCTGAAAAATTAGATAGAGAACTTGAATTATCAGAGGAGGTTAAAATCCATTGGACAGGTTGTCCAAATAATTGTGGTCAAGCTCATATGGGTGGTATTGGCATGACCGGTACAAAGGTAAAAAAAGAGGGAGGTGGAACTGAGGATGGATATAATGTCAGTATTGGAGGAAGACAAGATCACCTGCAAACCTTAGGTGAAACCGAATTTAAAAAAGTTAGTAAACATGAAATTTATAATTTAATCAAAGAAATTTTAATCAACAAGTTTAATGCAAAGTTAAAAACCTAAAAATATAT-TAATGAACAAAAGTGAATCTGAAATATTAGAAGTTTTAAATGGATTAGGTTCAAAAAAATTAGATCTTGATATTCTATTTTCCTACTATTCATTGGAATTATCTTTTGAGATTCGTAAAGTTATTGCTGAAAAGATAGGTATGCAAGAAAGGAAAGGATATTTTTTACTTGAAAAGATGATAAAAAAATTTGGCCTTAAAGTTGAATTTATTGAGGCCCTAAAATTAACAAATGAAAAAAATGCAAAAGATCTCTTACTTAAAAATCTTTATCAAAATAATAAGTTAAGTATTCATATAATAAGTGCATTAGAGCCTTGGGGAGGAGAAATCGAACATGAATTAATTAGAGAAATATTCGATATTTGCGAAATAGATTTTTGGATTGCAGGCCTTAATATTCTTCATTTCAAAGCTCATCAATTAACTGATGAAAAATTATTATATTTTATTGATCAAATAAAAATTTACGATAATTTCAAAATTAACTACAAGATAATCTCTATCTTAAAAAGAAGAGAAAGCCAAATAGTTTGTAAATTGCTCTATAAATATTCTTTAAATAAAGAATTAGAAATCGCTAAATATGCAATTTTTTCTTTAGGGAGTATTTGGAATGATAATAGTTTTGAACAATTATCGAAATTAGAAAATGAAATAAAAGATCCTTATCTACTAAAATGCATAAAAAATCAAAAAGTAATCTCAAATCAATTTCTAATAAATAAATAAACTAGAGAATTATTTTTTTAACCTATCAATGAGATTTATTAAATTACAAGGTTTTGTATTTTCATTAAGTTGATAAGAAATTATATCTTGCCAACCTGTCATCACAGCATCCTTAGATCCAGGCAAAACGAATAAAAACTTACCATTTGCAGACCCCGCAATACACCTACTTTGTAAAGTACTTGTTCCTATCTTTTTAAATGATAAAAATCTAAAAGTTTCCCCAAAACCATCAATCTCTTTATCTAATAAAGGTCTAACAGCTTCAGGAGTAACGTCCCTAGCTGTAATGCCTGTACCACCTGTTGTAATAATCACATCAATATTTGGATCTGAGATCCAATCGCTTATATATTTTCTAATTAAATAAATATCATCTTTGCAAATTATCTTATTAAAGATATTGTGTCCTGATTTCTCAGCCTCTTGAAGTAGATAATTTCCACTCTCATCATTTTTTGTGTTACGAGTATCAGAAACAGTGAGCAAAGCTATAGAAACCACTTAAAATTAAACA----ATTAGTTACTAGATCACTATAGATGGAAAGTGAAAAATCTAACAAAATTAAGGTGGTTTTATTATCTAGTATCGCTGAAGATCTAGGATGGAATGAAAAATTTCTTACAATTGAAGGCTCTCAAATGAAGGTTTTTTATGTATGGAAGTTAATTAATTCTAATTTACCTCAAGATAATATTATCGTTTCTATTAATCAAGAAATTACAGATATGGATGCGAAGATTAATCCAGATGATGAGGTGGCATTTATGCCAATGTTTACTGGTGGATAAATTAAGAATACAATTTAAAATCCTAGAAGAAACTTTTAATCCTCATAAAGAATTGGAACTTTGGGATAAGGTCAATAAGAATTCAGCAAACTCACTTTTTATTGGAAGAGTAAGGCCTTTTGATCAATTTGGAAATGATTTAAAGAAACTAGAAATTGTTCATTATAAAGGAATGACCGAAAATTATATTAAAAGATATTTAGTGAAAATTTCTGAAAAACAGGATGATTTATGTATTCTTCTCTTACACAGGATAGGTTTCATTTACCCTAACGAACCTATTATTTTAATAGCAGTAAGTGCAAATCATAGAGGCATTGCAAATAAATATCTCCAAGAAATACTTGAATTTACAAAATACAAAGCTCCTTTTTGGAAAAAAGAATGGACTTTCAAAGGATCCTCATGGGTAAAAAAGAATACTGAATTAGGCTATAAATTATAAAAAATTATTTTTTAAAAGTTGTGCCCATAATAAATTTCCCTTTTGACAAAAATCAATTTCAGAAGGTATTTCTATTAATAAATCTGAATTAGATATTGAACTAATCTTTGATGAGGATTGTTCTTGAGAAATATCTGCAATCAATTCACCTTCTTTATTAACAATAAGTTTTCCTCTAAGCAATTCAGGTCTCCCTTTTCTTCTTTTTAAATCAGAATTCAGCTTAACCTTAATCCTAAGAGGGAATTCAATATTAGTAATTCCTTCAAGTTTCTGAAGCGCGGGCCACACAAGTTGGATGAAAGTAATAGCTGCTGAAACGGGATTCCCCGGTAATCCAAAATAAGGAATTTTTTTATTTATCAATCCAAAAGCAAAGGGTTTCCCTGGCTTTAAAAATAGTTTCCAAAATTTAATCTCTCCTATCTCGTTAATAATATCTTTTAAAAAATCTTTTTTACCAACTGATATCCCACCAACTGAAATAACCACATCATTAAATTCAGAAATATTTCTAAGAGAATTTTTTATATTTTGATAATTATCTTTTTCTATATGAATTTCATTAATTTCAAATCCAAGATTTTTTGCGATTGATTTTATCAAAATACTATTACTTTCCCATATTTCTCCTTTCTTTCTTGCAGTTCCTGATTTGATAAGTTCATCTCCAGTAATTACTAAACCTAATTTAGAATTTTTACTAACTTTTATAGTTTTTATCCCACAACTTGCTAATTTACTTAAAATCCCTGGTGTAATCTTCACCCCTTTCTTGATTAATATTTCACCTTTAAATACTTGATCATTTTTTTCTCTAATCCAAGAGTTATTAGATGATTTTTCTTTTTTAACAATATACTCACTTCCGTTTAAAAGTACTAAAGAAACTTGTTCTTGAGGTATCACATAAAAACAATTATCTGGCACAAATGAACCTGTACTAATAGTTACAGCTTCACCTTTTTTAAGAAGGTCATTAAATGGCTTTCCGGGAAAAGACTCTCCGACAATTTTCCATTTATTCCCTT---TAGTTGATTCTCCTAACGCATATCCATCCATAACGGATGATCTATAACCTGGTATATCTTCCTCAGATAAGATTTCCTCCATAGAAACTTTTCCAAGTGCTTCTTCTAAATTGATCTCTTCCTTATGTAAAATTTCATTATTCACTATTAAAGTATCTATCTCTTCCAAGATTTTTTTAATAGCATCATTTAAATAAAGACCCTGATTATTGATATCAATTCCCATTATTGTGAGTACTTAACTTCTTTTTAATATTCCATTTTTACCACCTTTTTTTTCTAAAAGGCGAATATTATCAATAGTCATAAAAGGATCTAAAGCTTTAAGCATGTCATATAGAGTGAGAAGACCTATTGAAACTGACGTAAGTGCCTCCATCTCAACACCTGTTTTAGAATGAGATTTGCAAAAAGCAATAATTTTAATTGCTTTCATTGATTCACAAATTTCAAAATCAATTGTGATTTTATTCAATGATAAATTATGACAGAGAGGAATAAGTTCTGAGGTTTTTTTTGCACCATTTATTGCAGAAAATCTAGCCGCTGCAAAAATATCACCTTTTTTAATTTTTTCATTTTTTATTTTTTCTAATATTTCTTTGTTTAAATTAATATATCCTTCTGCTAAAGCCTCTCTTTTAGTTTCTTCTTTATCAGAAATATCAACTATGTTCATTTCTCCCCTTTCATTAATATGAGTTAAAGATTTATCCATTTCCATTTAGCAATTTATTCAATAATACAAAAAATAAAATTTTTAATAAAGCTAATATCAATTTTTTATGCTTAGCATTAATTTATTAATAAATTATCAATTTAATTTTGGTTAACAGTCAATCAAATCATTATTTTAATTTCGAGGATGATTTTATTAAAGACTTAAGATGCATTCCTTTGTGTGTAAGAAGGAAACTTGATTTAATTGGAATAAAATTAAAACTTACTCATTGGCAAGATTTTAATTTAATTGAAAAAAATAAGATAGTTGATTGGCCAGATTCAAAAAACGATCTCATTGATTTAAAAACTTTTTTAAAAGAAATTACATCCAATTCAAAATATGGAGAAGCAAAAGAAATAGAAAGTTCAATTAATCAACCTTGGCAAAATAAAAATAAAGTTCCTGACCAAGTTCTAAAATCGGCACTGGCAAGAGGAATTAAAATTTCAGTTG-AAAAATGGAGAAATTTAAACGAATTAGATAGATTTGCTTTTTGCAAATTAGTTAGACCCAGTCATGAACACAACAATTTGGATAAAGCATTTAATGAGATTCTGAAATAAGATTATTGCCTAGTTTGGAATTATTATTACTGAGCATGCTTTTAATTCCGGTTGTTTTGATATCGGGCATGACTTTTCATGCATCAAAGAGTTTACTTCACACATATTTTTTTGACTAAAACCCCAATGCATTGGTAAAAAAACTGTACCTGCTTTTATTTTGTCAGTAATCTTAACTTTTGCTTGAACTTCCCCTCTTTTGGATTTAATTTTTACTGTTTCATCATTTTTGATTTTTAAAGACAAAGCATCTTTAGAATTAATTTCCAATAACGGTTCTGGATTCTTTTTTGTAAGTTTTTGAACTTTAGAAGTTCTTGTCATTGTATGCCATTGACTTAAATATCTTCCAATTGTCAAAATTAGTGGGTACTCATCCGAAGGGGGTTCAGCCAAACCTATAGGATCATCAATACAAAAATTTGCTTTGCCAGTCTCAGTTGGGAAATAACCATCTTCATATAATCTTTTTGAAGATGTACTAGGTACACTGCCTTTAGGATAAGGCCATTGTTGAGGACCATGATTTTTTAATAATTGATATGATAATCCACTCATATCGCATAATCTTTTTGTGGTCGTTTTTAAAAATTCATTATAAACATCCGAGGAAGATTCATATTCAAATTGTTTGAAATAGCCTATCTTCTGTCCTAATTCAGCAAATATTTGCCAATCTGGTTTTGAA---TTATTATAAGATTCTCTGAAAGATGGGCAAAGGGTTACTCTTCTTTCTGAATTTGTCATAACACCATCTTTTTCGCTCCACTGAGCCGCGGGCAATACTAGATGAGCATATTTAATTGATTCACTTTGTTCATAAGATTCGTTGAGGATAATTAAAGGACATTTTGAAAGTGCTTTTTTTACAAAGTTTAAATTAGGCATGCTAACCAAAGGGTTCGTAGCTGCAATCCACCAAATTTTCACAGATCCTTTTTTTATAGCTTCTATTTGTTCAAATGCAGATAGACCCTGTTTTGCAGATATCTTTCCCTCAGGGAACCCCCATATTTTTTCAATTTCATTCCTATCTATTTTATTTTTTACAAACCTATATCCTGGAAGAAGGTGCGATAATCCTCCAGCTTCTCTCCCACCCATAGCGTTTGGTTGGCCAGTTAAGGAAAAAGGACCAGAACCTTCTTTACCTATTTGGCCGGTCATTAGATGAAGATTTATTAGCCCATTTACTGCTGCTGTTCCCTCTTGCCTTTGATTCAAACCCATAGACCAGAGACTTAGAACATTTTTGCTTTCTCCCCATAATTTTGCAATATCAATAATTGTTTTCTCGGGTATATTGCAAATTTGACTTATTTTTTTTAAATCCCATTTTTGTATATGTTTTACAAAATGAAAATAGCTTTCGGTCGACTTATCAATGAAATTTTGATCAGTCAATTGATTCTTATAAAGATAATTAGCAATCCCAATAAATAAAAAAAGATCTGTTCCAGAAGAAATTTGTAAGTAAAAATCTGCTATGGAGGAAGTTTCAGTTTCTCTTGGATCGATTACTATAACTTTTAAATTATCATTTACGTTTCTTTTACGTTTTTTAATTCGATCAAAAAGAACGGGATGACATTCTGCAGTATTTGTCCCTATTAATAAAATTAAGGAACAATGATCAATATCTTCATAACAACAAGGTGGGCCGTCAGAGCCAAAACTTCTGTTATAGCCAGCTACTGCTGAGCTCATACATAGTCTTGAATTAGCATCAAAATTATTTGTGCCTATTGCTCCCTTGAGAAGCTTTTGGGCTACGTAATAATCTTCAGTATGAAATTGACCTGAGCCATACATAGCTATTGAATCAGGTCCATAATTTTTTATAGAACTCAAAATATTCTCTTTCAGAATTTCGTATGATTCGTCCCAGGAAATTTCTTTAAATTCTTCATTTAAATTTTCCCTATAAAGTGGTTCTTTTAATCTCCCATCTTTTAGAGTCTCACATACTGTTGCTCCTTTTACGCACAATTTACCTTGAGTTGAAGGACTATCCCTATCTCCAATTACTAACCATTTATCATCAGAAACCGAACTTTTAGGCTTCATTTTTAAACCACAGCCAACACCGCAATATGGGCATTGACTTTTAGCAAAATTCATAAAATTTCTTTT----ATAAATATCTGTATAGTTATTGGTTAAACGTAATTTTCAGCTTTTTCGCCTTCATAAGCATCCGCAAATGATCCTTGAGGTTCCTTTAAAAAGAAATAACAGAAGAATCCAACTATTAATCCTGCTATACCTAAAACTTGGAAGAAGGCACTATTTGAAGCAGCAATTATTTCTGGAGAAGGATCTTTACCTCCACCCATCCATAAAGGTAAAAGGCTGTAAATATTTAGATAAGTTACCGCACCAACATTTCCATAAGCCCCAACCAATCCAGCTATTTGTCCTGTTACTCTTTTTTTAACTAAGGGAACTAAAGCAAAAGTTGAACCTTCTCCTGATTGAACAAAAAATGAACAAAGCATAGTTAAGAATACAGCCATAAGAATTCCTGCTGATCCTGTAAAAGTTCCAGGTTTTATTAAAGACATCAATAGATATCCAAACCCTAATCCCATAGTTAGAAATCCCATTGTGTTTTTTCTATTGCCTGTTCTGTCAGATATCAATCCTCCGGCAGGTCTAGCTATTAAATTCACAAATGCATAACATGATGCAAGTATTCCGGCTACAGCTTTAGGTAAATCAAATGTAAATTCAAAGAAACTAGGAAGCATTGAAACTACTGCCAATTCTGATCCAAAATTTACAATGTAAGTTAATTCCAAGATAGCTACTTGTTTGAATTCATATCTATCTTCTTTAGGGTAAATTTTAGTTCCATTTAATAATTCAATATTCGTTCTTATAATTCCCCAAGTTTGGAAAACAAACCAAGCTAAAACTGCGATTAAGGCTATTGGATAAGTAGATGAAGTAAGGAAACCTACTTTTTGAAGTCTCCAACATAGGACTGAAAGAATTGCTGCGAATGGGACATTCATTCCAATTAAACCCCAGAAATCTCTTATACTCGTTACTTCTAAACCAGCTGTTTTTGCAGGCCTTTGATAAGGTTTTCCGGGAGGTGTATCAGTCACACTAAAGAAATAAATAATTCCATAAACGAAAGAAATAATTCCTGTAAGAGCAATAGCTCCCCTCCAATTAAGTACAGCTCCAGTAGGCAACTCAAACCCTCCGGAAAAAGACAAGAATCCAGCTACGGCTACAAGAGAAAGAGCAGAAAAAGCAGACCCAAAATTTCCCCATCCTCCATATATTCCCTCAGCCAAACCAATTTCTTTCGGAGGGAACCACTCAGAGACCATTCTTATTCCGATAACAAAACCTGCTCCTACTATTGATAAAAGCAATCTCGCAATAACAAGTTGATTGAAGTCTTGAGCACTAGCAAATAATAAACATGGCACGACAGAAAATATCAAAATTGTTGAGTAAGTTTTTCTTGGGCCAAATTTATCCAATAACATTCCAATCAAAACTCTTGCAGGGATAGTCAAAGCGACATTACATATTGCTACTGTTCTAATTTGAGCAACAGATAAACCTAAATCGGCTTTAACAGTAGTTGCAAGAGGTGCGAGGTTAAACCAAACAACAAAAGTAAGGAAAAAGGCAAACCAGGTGAGGTGAAGAGTTCTATATCTGCCATTTAAAGACCAAACGTCACTTAACATGAAAA-TTTTTCGAGATTTATTTTTAAGCAATTTATATTTC-TATCAATGCATTCATTTGTATTATTTAATACGAAATCTAGTTTTTAAGAAATGCAAGTTTTTTTAAAAGGC-TAGAATTA-ATA-GTCAGCACTAATAAAA--TCAAAAT-TGGGGAAAATT-AGCAATCTGATCATTGGTATTATCCGATACATAAAGTACTCGTGGAAAAATATTGCCTAAGTTATGGAAATAAAACTTAAAAAATTTAAAGCATTCATTTTGGCTGGTGGCAAGAGTTCAAGGATGGGATCTGATAAAGCACTAATTAAACATCATGAAGGAGGAAATTGGCTGACTCACAAAATAAAAATATTAAATAACCTTAATTTAGAGACTTTTGTAATAACAAATTATACTTCTCATTTAAAGGAAGTTGATAAAAGCATTAATGTTCAGTTTATTTCAGATGCCCAACCCTTTGATGGACCATTAACTTGTATAGAACAAATTTTTTCATCTTTTAAAAAAACTACTAAAAATATCCTAATTGTCCCAGTCGATATGCCTAATTTGAATACAAAATTAATTTATTCACTTTTTAAATCATGGGAAGAAAATCAAAATTTTGCGTTAATATCCCATGATGGAATTTTTGCACAACCATTATTCGGAATTTATCCCATCAATGAAGAAAATCATTTTAAATTAAAAAAAAAGTTATCCTCTGGGAAGAAAAATTTTCTCGGATGGGTTGATCAAATTCCCCATAAATATTTCTATGCAAAAAATGGAGATTTAATTAATATAAATTCCAAGAGAGAATTCTTAAATATGAATAATGGGATTTAAGCAATTGGAGGATAATAGAAAAAGAAAGTTAAAAGTTTTAAGGTTATCTCTTAAACAAAATTGCAATTTTTCGTGTATTTACTGTAAGCCTGAGAACTATAGTTTGGATGTTTTAAATATTGAACAATTTAAAAAGTTAATTTTAGTCAGTTGTCGATTAGGGGTAAATTCTTTAAGAATCACTGGAGGAGAACCTTTATTGAGTTCTCAATTAGATGAACTTCTTTATGAAATTAAATCGCAAAGATTAGAAGAATCAAATCCAGTAGCTAATTTACAGGATATTTCTCTAACCACAAATGGATATTTGCTCTCTAAGAAAAAAGCTAATGAGCTTTTTAAAAATGGTTTAGACCGCATAACAGTAAGTTTAGATGCGATTGATCCTGATATTTTTTCAAACATGATTGGAGAGGAAAATAAAATTATTGGCAAAGAAAAATTATTTACTGTCCTTAAAGGAATAGATCATGCAATTAATGCTGGATTTAATCCAAAGGCGGGGAAATTAAAAATAAATGCAGTTATAAAAAAAGAAATTAATGATAATCAAATTTTTGAATTAGTTGATTTTGCAAAAAAAAGGTCTATAGAAATTCGTTTCATTGAGTATATGGACGTAGGGATATCTAATAATTGGCAGCCATCAGATGTTTTTTTCTCTGAAAGAATTATTAGGCTATTAAAGAAGAAACATCGATTAAAAGACTACGGAAGAAAGGAGGGACAAACTGCTAATAGATGGTACATGAGTGATTCAAATAGTTTTGTAAGTACAATCTCTTCAATAAGTAATCCTTTTTGTTCAGACTGTAATAGATTGAGGATAACTAGCGATGGTTATGCTTATACATGTCTTTTTTCTAATGAAGGTATAAATCTAAACCCATGGTTGTCTCTACCAATTAATCTCCATGAATTGGAAAATAAAATCAAGAGCATTTGGGAAGCTAGAGAAGATAACTATAGTGAAGATCGATTTAAAGTATTAGAAAAAACAACTGACAAAAATCAAAAAATTCATCCATCAATGTCATATCTTGGGGGATAA
>AG-402-N08
ATGCAATATTATTTAAATGATAAAAAATTAAATAAGATTGAAAAGCAAAAGGCTGAGAAAGATGGTCTGAAAATTTTTGAAGAGTTAGATGATTACGCTCTTAAAGGGTGGGAAGAAATGGATGAAGTAGATTTGCAAATGCGCTTAAAGTGGTATGGCCTTTTTTGGAGACCAAAAACTCCTGGAAGATTTATGATGAGGCTTAGAGTTCCCAATGGAATTTTGAACTCTAATCAGTTGAGAGTAATCGCGTCAATAGTCGCTAGATATGGAGAAGACGGTTCTGCAGATATAACAACTAGGCAAAATATTCAATTAAGGGGGGTTTTGATAAATGATCTACCAGATATTATTAAAAGACTTAGAGAGGTTGATATTACATCCGTTCAGTCTGGAATGGATAATCCAAGGAATCTTACTGGCAATCCACTAGCGGGAATTGATCCTGAAGAAATTATAGATACAAGAAAATATACTTCTGAATTAGAAAATTACTTAACAAATTCTGGTAAAGGCAACCCCGAATTCTCGAATTTACCAAGGAAGTGGAATACTGCAGTAGCAGGAGCAAAAGATAATTTTCTTCTACATAATGATCTTATCTTTCATCCTGTTTTTAAAAATGGAATTTTAGGCTTTGGTGTCTGGGTAGGAGGAATTTTATCAGCAACTTTGAATGCTTATGCTATACCTCTAGATGTCTGGGTAGAAGAAAAAGATATATGCAAAATAACTGGAATTATTTGTTCCCTTTGGCGAGATAATGGAGATAGATTTCTAAGAAATAAAGGAAGATTTAGATATTATTTGAACTCTATAGGGATCGAAAAATTTAGAGAACTTGTAGAAGAAAAATTTGGAACTTTATCGAACGATCCAGGCTCAATTTTCAACGAAAAACAAAGAAGTTTATTTGGGATTAATAAACAAAAACAGAATAATCTTTACTTTGCTGGATTACACATTCCGGTAGGAAGATTATGTGTGGAAGACATACAAGAAATTGCAAGATTAAGTGAAAAATATGGACAGAGTGAAGTAAGACTAACCGAAGATCAAAATCTAATTATTGTTGGCCTGAGAGATAATATTTTAGAAGAATTTTGTAATGAAGAAATTATGAATAAATTCAAATTAAATCCATCCCATTTTTCAGCAAGTACTGTTTCATGTACAGGGAGTAGTTATTGTAGCTTTGCTCTTGCAAATACCAAAGATATAGCAAGGAATATTTCTGAAAAATTAGATCGAGAACTTGAATTATCAGAGGAAGTTAAAATCCATTGGACAGGATGTCCAAATAATTGTGGACAAGCTCATATGGGTGGTATTGGCATGACTGGTACAAAGGTAAAAAAAGAGGGAGGTGGAACTGAGGATGGATATAATGTAAGTATTGGAGGAAGACAAGATCACCTGCAAACTTTAGGTGAAACCGAATTTAAAAAAGTTAGTAAACATGAAATTTATAATTTAATCAAAGAAATTTTAATCAACAAGTTTAATGCAAAGTTAAAAACCT-AAAATATAT-TAATGAGCAAAAATGAATCTGAAATATTAGAAGTTCTAAATGGATTAGGTTCAAAAAAATTAGATCTTGATATTCTTTTTTCCTACTATTCATTGAAATTATCTTTTGAGATTCGTAAAGTTATTGCGGAAAAGATAGGTATGCAAGAAAGGAAAGGCTATTTTTTACTTGAAAAAATGATAAAAAAATTTGGCCTTAAAGTTGAATTTATTGAGGCCCTTAAATTAACAAACGAAAAAGATGCAAAAGATCTTTTACTAAAAAATCTTTATCAAAGTAATAAGTTAAATATTCATATAATTAATGCTTTAGAACCTTGGGGAGGAGAAATTGAACTTAAATTAATCAGAGAAATATTCGATATTTGCGAAATAGATTTTTGGATTGCAGGTCTTAATATTCTTCATTTCAAGGCTCATCAATTAACTGATGAAATATTATTATCTTTTATTGATCAAATAAAAATTTACGATGATTTCAAAATCAACTACAAGATAATCTCTATTTTAAAAAGAAGAGAAAGCGAAATAGTTTGTAAATTGCTCTATAAATATTCTTTAAATAAAGAATTAGAAATCGCTAAATATGCAATTATTTCTTTAGGGAGCATTTGGAATGATAATAGTTTTAAACAATTATCAAAATTAGAAAATGAGATTAAAGATCCTTCTCTACTTAAATGCATAAAAAATCAAAAATTGATCTCAAATCAATTTCTAATAAATAAATAAACTAGAGAATTATTTTTTTAACTTATCAATGAGATTTATTAAATTACAAGGTTTTGTATTTTGATTAAGTTGATAAGAAATTATATCTTGCCAACCTGTCATCACAGCATCCTTAGATCCAGGCAAAACGAATAAAAACTTACCATTTGAAGACCCCGCAATACACCTACTTTGTAAAGTACTAGTTCCTATCTTTTTAAATGATAAAAATCTAAAAGTCTCCCCAAAACCATCAATCTCTTTATCTAATAAAGGTCTGATAGCCTCAGGAGTAACGTCCCTAGCTGTAATTCCTGTACCACCTGTAGTAATAATCACATCAATATTTGGATCTGAGATCCAATCGCTTGTATATTTTCTAATTAAATAAATATCATCTTTGCAAATTATCTTATCAACGACATTATGTCCTGATCTCTCAGCCTCTTGAAGGAGATAATTTCCACTCTCATCATTTTTTGTGTTACGAGTATCAGAAACAGTAAGCAAAGCTATAGAAACCACTTAAAATTAAACC----ATTAGTTACTAGATTACTATAGATGGAAAGTGAAAAATCTAACAAAATTAAGGTGGTTTTATTATCTAGTATCGCTGAAGATCTAGGATGGAATGAAAAATTTCTTACAATTGAAGGGACTCAAATGAAGGTTTTTTCTGTATGGAATTTAATTAATTCTAATTTACCGCAAGATAATATTATCGTTTCTATTAATCAAGAAATTACAGATATGGATGCGATGATTAATCCCGATGATGAGGTGGCATTTATGCCAATGTTTACCGGTGGATAATTTAAGAATAAAATTTAAAATCCTAGAAGAGACTTTTAATCCATATAAAGAATTCGAACTTTGGGAAAAGGTAAATAAAAATTCAGCAAACTCATTTTTTATTGGGAGAGTAAGGCCCTTTGATCAATTTGGAAATGATTTAAAGAAACTAGAAATCATTCATTATAAAGGAATGACCGAAAATTATATTAAAAAATATTTAATGAAAATTTCTGAAAAACAGGATGATTTATGTATTTTTCTCTTGCACAGGATAGGTTTCATTTACCCTAACGAGCCTATTATTTTAATAGCAGTAAGTGCTAATCATAGAGGCATTGCAAATAAATATCTCCAAGAAATACTTGAATTTACAAAATACAAAGTTCCTTTTTGGAAAAAAGAATGGACTTTCAAAGGATCCTCATGGGTAAAAAAGAATACTGACTTAGGCTTTGAATTATAAAAAATTATTTTTTAAAAGTTGTGCCCATAATAAATTTCCTTTTTGACAAAAATCAATTTCAGAAGGTATTTCTACTAATAAATCTGAATTAGATATTGAACTAATCTTTGATGAGGATTGTTCTTCAGAAATATCTGCAATTAATTCACCTTCTTCATTAACGATAAGTTTTCCTCTAAGCAATTCAGGTCTCCCTTTTCTTCTTTTTAAATCAGAATTCAGCTTAACCTTAATCCTAAGAGGGAATTCAATATTAGTAATTCCTTCAAGTTTCTGAAGTGCGGGCCAAACAAGTTGGATAAAAGTAATAGCTGCTGAAACGGGATTCCCAGGTAATCCAAAAAAAGGAATTTTTTTGTTTATCAATCCAAAAGCAAAGGGTTTTCCTGGCTTTAAAAATAGTTTCCAAAATTTAATCTCTCCTATCTCGTTAATAATATCTTTTAAAAAATCTTTTTTACCCACTGATATTCCACCAACTGAAATAACCACATCATTAAATTCAGAAATATTTCTAAGAGAATTTTTAATATTTTGATAATTATCTTTTTCTATATGAATTTCATTAATTTCAAATCCAAGATTTTTTGCGATTGATTTTATCAAAATACTATTACTTTCCCATATTTCTCCTTTCTTTCTTGCAGATCCTGATTTGATAAGTTCATCTCCAGTAATTAGTAAACCTATTTTAGTAAATTTACTAACTTTTATAGTTTTTATCCCACAAGATGCTAATTTACTTAAAATCCCAGGTGTAATCTTTACCCCTTTCTTGATTAATATTTCACCTTTAAATACTTGATCATTTTTTTCTCTAATCCAAGAGTTATTAGATGATGTTTCTTTTTTAACAATATACTCATTTCCGTTTAAAAATTCTAAAGAAACTTGTTCTTGAGGTATCACAGAAAAACAATTATCTGGGACAAATGAACCTGTGCTAATTGTTACAGCTTCACCTTTTTTTAGAAGATCATTAAATGGCTTTCCGGGGAAAGACTCTCCGACAATTTTCCATTTATTCCCTT---TAGTTGATTCTCCTAACGCATATCCATCCATAACTGATGATCTATAACCTGGTATATCTTCCTCAGATAAGATTTCCTCCATAGAAACTTTTCCAATTGCTTCGTCTAAATAGATCTCTTCCTTATATAAAATTGCATTATTCACTATTAAAGTATCTATCTCTTCCAAGATTTTTTTAATAGCATCGTTTAAATAAAGACCCTGATTATTGATATCAATTCCCATTATTGTGAGTACTTAACTTCTTTTTAATATTCCATTTTTACCACCTTTTTTTTCTAAAAGGCGAATATTATCAATAGTCATAAAAGGATCTAAAGCTTTAAGCATGTCATATAGAGTAAGAAGGCCAATTGAAACTGATGTAAGAGCCTCCATCTCAACACCTGTTTTAGAATGAGATTTGCAAAAAGCAATAATTTTAATTGCTTTCATTGATTCACAAATTTCAAAATCAATTGTGATTTTATTCAATGATAAATTATGACAGAGAGGAATAAGTTCTGAGGTTTTTTTTGCACCATTTATTGCAGAAAATCTAGCCGCTGCAAAAATATCACCTTTTTTAATTTTTCCATTTTTTATTTTTTCTAATATTTCTTTGTTTAAATTAATATATCCTTCTGCTAAAGCCTCCCTTTTAGTTTCTACTTTGTCTGAAATATCAACTATGTTCATTTCTCCCCTTTCATTAATATGAGTTAAAGATTTATCCATTTCCATTTAGCAATTTATTCAATAATACAAAAAATAAA-ATTTTAATAAAGCTAATATCAATTTTTTATACTTAGCATTAATTTATTAATAAAATATCAATTTAATTTTGGTTAACAGTCAATCAAATCATTATTTTAATTTCGAGGATGATTTTATTAAAGACTTAAGATGCATTCCTTTATGTGTAAGAAGGAAACTTGATTTAATTGGAATAAAATTAAAACTTACTCATTGGCAAGATTTTAATTTAATTGAAAAAAATAAGATAGTAGATTGGCCAGATTCAAAAAACGATCTCATTGATTTAAAAACTTTTTTAAAAGAAATTACATCTAATTCAAAATATGGAGAAGCAAAAGAAATAGAAATTTCAATTAATCAACCTTGGCAAAATAAAAATAAAGTTCCTGACCAAGTTTTAAAATCGGCACTAGCAAGAGGAATTAATATTTCAATTG-AAAAATGGAGTAATTTAAACGAATTAGATAGATTTGCTTTTTGCAAATTAGTTAGACCAAGTCATGAACACAACAATTTGGATAGAGCATTTGATGAGATTCTGAAATAAGATTATTGCCTAGTTTGGAACAATTATTACTGAGCATGCTTTCAATTCCGGTTGTTTTGATATCGGGCATGACTTTTCATGCATCAAAGAGTTTACTTCACACATATTTTTTTGACTAAAACCCCAATGCATTGGTAAAAAAACTGTACCTGCTTTAATTTTGTCAGTAATCTGAACTTTTGCTTGAACTTCCCCTCTTTTGGATTTAATTTTTACTATTTCATCATTTTTGATTTTTAAAGATAAAGCATCTTTAGAATTAATTTCCAATAACGGTTCTGGATTCTTTTTTGTAAGTTTTTGAACTTTAGAAGTTCTTGTCATTGTATGCCATTGACTTAGATATCTTCCAATTGTCAAAATTAGTGGGTACTCATCTGAAGGGGGTTCAGCCAACCCTATAGGATCATCAATACAAAAATTTGCTTTGCCAGTCTCAGTTGGGAAATAACCGTCTTCATATAATCTTTTTGAAAATGTACTAGGTACGCTGCCTTTAGGATAAGGCCATTGTTGAGGACCATGATTTTTTAATAATTGATATGATAATCCGCTCATATCGCAGAATCTTTTAGTAGTCGTTTTTAAAAATTCGTCATAAACTTCCGATGAAGATTCATATTCAAATTGTTTGAAATAACCTATTTTCTGTCCTAATTCAGCAAATATTTGCCAATCTGGTTTTGAA---TTTTTATTCGATTCTCTGAAAGATGGGCAAAGGGTTACTCTTCTTTCTGAATTTGTCATAACACCATCTTTTTCGCTCCATTGAGCTGCGGGCAATACTAGATGAGCATATTTAATTGATTCACTTTGTTCATAAGATTCGTTGAGGATAATTAAAGGACATTTTAAAAGTGCTTTTTTTACAAAGTTTAAATTAGGCATACTAACCAAAGGGTTCGTAGCTGCAATCCACCAAATTTTCACAGATCCTTTTTTTATAGCTTCTATTTGTTCAAATGCAGATAGACCCTGTTTTTCAGATATCTTTCCCTCAGGGAACCCCCATATTTTTTCAATTTCATTCCTATCTGTTTTATTTTTTACAAACCTATATCCTGGAAGAAGGTGCGATAGGCCTCCTGCTTCTCTCCCACCCATAGCGTTTGGTTGGCCAGTCAAGGAAAAAGGACCAGAACCTTCTTTGCCTATTTGGCCGGTCATTAAATGAAGATTTATTAGCCCATTTACTGCTGCTGTACCCTCTTGCCTTTGATTCAAACCCATCGACCAAAGACTTAGAACATTTTTGCTTTCTCCCCATAATTTTGCAATATCAATAATTGTTTTCTCGGATATATTGCAAATTTCACTTATTTTTTTTAAATCCCATTTTTGTATATGTTTTACAAAATCAAAATAGTTCTCGGTCGACTTATCAATGAAATTTTGGTCAGTTAATTGATTCTTATAAAGATAATTCGCAATCGCAATAAATAAAAATAGATCTGTTCCAGAAGAAATTTGTAAGTAAAAATCTGCTATGGATGAAGTTTCAGTTTCTCTTGGATCAATTACTATTACTTTTAAATTATCATTTACGTTTCTTTTACGTTTTTTAATTCGATCAAAAAGAACGGGATGACATTCTGCTGTATTTGTCCCTATTAATAAAATTAAAGAGCAATGATCAATATCTTCATAACAACAAGGTGGGCCATCAGAGCCAAAACTTCTATTATATCCAGCAACTGCTGAGCTCATACATAGTCTTGAATTAGCATCAAAATTATTTGTGCCTATTGCTCCCTTGAGAAGCTTTTGGGCTAAGTAATAATCTTCAGTATGAAATTGACCTGAGCCATACATAGCTATTGAATCAGGTCCATAATTTTTTATAGAACTCAAAATATTCTCTTTCAGAATTTCGTATGATTCGTCCCAGGAAATTTGTTTAAATTCTTCATTTAAATTTTCCCTATAAAGTGGTTCTTTTAATCTCCCGTCTTTTAAAGTCTCACATACTGTTGCTCCTTTTACGCACAATTTACCTTGAGTTGAAGGACTATCCCTATCTCCACTTACTAACCATTTATCATCAGAAACCGAACTTTTAGGCTTCATTTTTAAACCACAGCCAACACCGCAATATGGGCATTGGCTTTTAGTAAAATTCATAAAATTTCTTTT----ATAAATATCTAAATAGTTATTGGTTAAATATAATTTTCAGCTTTTTCGCCTTCATAAGCATCCGCGAATGATCCTTGAGGTTCCTTTAAAAAGAAATAACAGAAGAATCCAACTATTAATCCTGCTATACCTAAAACTTGGAAGAAGGCACTATTTGAAGCAGCAATTATTTCCGGAGAAGGATCTTTACCTCCACCCATCCATAAAGGTAAAAGGCTATAAATATTTAGATAAGTTACCGCACCAACATTTCCATAAGCCCCAACCAGTCCAGCTATTTGTCCTGTTACTCTTTTTTTAACTAAGGGAACTAAAGCAAAAGTTGAACCTTCTCCAGATTGTACAAAAAATGAACAAAGCATCGTTAAAAATACAGCCATAAGAATTCCTGCTGATCCTGTAAAAGTTCCAGGTTTTATTAAAGACATCAATAGATATCCAAACCCTAATCCCATAGTTAGGAATCCCATTGTATTTTTTCTATTACCTGTTCTGTCAGATATCAATCCTCCGGCAGGTCTAGCTATTAAATTCACAAATGCATAACATGATGCAAGAATTCCGGCTACAGCTTTAGGTAAATCAAATGTAAATTCAAAGAAACTAGGAAGCATTGAAACTACTGCCAATTCTGATCCAAAATTTACAATGTAAGTTAATTCCAAGATCGCTACTTGTTTGAATTCATATCTGTCTTCTTTAGGGTAGATTTTAGTTCCATTTAATAATTCAATATTCGTTCTTATAATTCCCCAAGTTTGGAAAATAAACCAAGCTAAAACTGCGATTAAGGCTATTGGATAAGTAGATGAAGTAAGGAAACCTACTTTTTGAAGTCTCCAACATAGGACTGAAAGAATTGCTGCGAATGGGACATTCATTCCAATTAAACCCCAGAAATCTCTTATACTCGTTACTTCTAAACCAGCTGTTTTTGCAGGCCTTTGATAAGGTTTTCCTGGAGGTGTATCAGTTACACTAAAGAAATAAATAATTCCATAAACGAAAGAAATAATTCCTGTAAGAGCAATAGCTCCCCTCCAATTAAGTACAGCTCCAGTAGGTAACTCAAACCCTCCTGAAAAGGACAAGAATCCAGCTACGGCAACAAGAGAAAGAGCAGAAAAAGCAGAACCAAAATTTCCCCATCCTCCATATATTCCCTCAGCCAAACCAATTTCTTTCGGAGGGAACCACTCAGAGACCATTCTTATTCCGATAACAAAACCTGCTCCTACTATTGATAAAAGCAATCTCGCAATAACAAGTTGATTGAAGTCTTGAGCACTAGCAAATAGTAAACATGGCACGACAGAAAATATCAAAATTGTTGAGTAAGTTTTTCTTGGGCCAAATTTATCCAATAACATTCCAATCAAAACTCTTGCGGGTATAGTCAAAGCGACATTACATATTGCTACTGTTCTAATTTGAGCAACAGATAAACCTAAATCAGCTTTAACAGTAGTTGCAAGAGGTGCGAGGTTAAACCAAACAACAAAAGTAAGGAAAAAGGCAAACCAGGTGAGGTGAAGAGTTCTATATCTGCCATTTAAAGACCAAACGTCACTTAACATGAAAA-TTTTTCGAGATTAATTTTTAAGCAATTTAAATTTC-GATCAATGCATTCATTTGTATTATTTAATACGAAATATAGTTTTTAAGAAATGCAA-CTTTTTTAAAAGGC-TAGAATTA-ATA-GTCACCACTAATAAAA--TCAAAAT-TGGAGAAAATT-AGTAATCTGATGATTGGTATTATCCGATACATAAACTACTCGTGGAAAAATATTGCCTAAGTTATGGAAATAAAACTTAAAAAATTTAAAGCCTTCATTTTGGCTGGTGGCAAGAGTTCAAGGATGGGAACTGATAAAGCACTTATTAAACATCATGAAGGAGGAAATTGGCTGACTCACAAAATAAAAATATTAAATAACCTTAATTTAGAGACTTTTGTAATAACGAATTATACTTCTCACTTAAAGGAAGTTGATAAAAGCAATAATGTTGAGTTTATTTCAGATGCCCAACCCTTTGATGGACCTTTAACTTGTATAGAACAAATTTTTTCATCTTTTAAAAAAACTACTAAAAATATCCTAATTGTCCCAGTCGATATGCCTAATTTGAATACAAAATTAATTTATTCACTTTTTAAATCATGGGAAGAAAATCAAAATTTTGCGTTAATATCCCATGATGGAATTTTTGCACAACCATTATTCGGAATTTATCCCATCAATGAAGAAAATCATTTTAAATTAAAAAAAAAGTTATCCTCTGGGAAGAAAAATTTTCTCGGATGGGTTGATCAAATTCCCCATAAATATTTCTATGCAAAAAACGGAGATTTAATTAATATAAATTCCAAGAGAGAATTCTTAAATATGAATAATGGGATTTAAGCAATTGGAGGATAATAGAAAAAGAAAGTTAAAAGTTTTAAGGTTATCTCTTAAACAAAATTGCAATTTTTCGTGTATTTACTGTAAGCCTGAGAACTATAGTTTGGATGTTTTAAATATTGAACAATTTAAAAAGTTAATTTTAGTCAGTTGTCGACTAGGGGTAAATTCTTTAAGAATCACTGGAGGAGAACCTTTATTGAGTTCTCAATTAGATGAACTTCTTTATGAAATTAAATCGCAAAGATTAGAAGAATCAAATCCAGTAGCTAATTTACAGGATATTTCTCTAACCACAAATGGATATTTGCTCTCTAAGAAAAAAGCTAATGAGCTTTTTAAAAATGGTTTAGACCGCATAACAGTAAGTTTAGATGCGATTGATCCTGATATTTTTTCAAACATGATTGGAGAGGAAAATAAAATTATTGGCAAAGAAAAATTATTTACTGTCCTTGAGGGAATAGATCATGCAATTAATGCTGGATTTAATCCAAAGGCGGGGAAATTAAAAATAAATGCAGTTATAAAAAAAGAGATTAATGATAATCAAATTTTTGAATTAGTTGATTTTGCAAAAAAAAGGTCTATAGAAATTCGTTTCATTGAGTATATGGACGTAGGGATATCTAATAATTGGCAGCCATCAGATGTTTTTTTCTCTGAAAGAATTATTAGGCTATTAAAGAAGAAACATCGATTAAAAGAATACGGAAGAAAGGAGGGACAAACTGCTAATAGATGGTACATGAGTGATTCAAATAGTTTTGTAAGTACAATCTCTTCAATAAGTAACCCTTTTTGTTCAGACTGTAATAGATTGAGGATAACTAGCGATGGTTATGCTTATACATGTCTTTTTTCTAATGAAGGTATAAATCTAAACCCATGGTTGTCTCTACCAATTAATCTCCATGAATTGGAAAATAAAATCAAGAGCATTTGGGAAGCTAGAGAAGATAACTATAGTGAAGATCGATTTAAAGTATTAGAGAAAACAACTGACAAAAATCAAAAAATTCATCCATCAATGTCATATCTTGGGGGATAA
>AG-347-I22
ATGCAATATTATTTAAATGATAAAAAATTAAATAAGATTGAAAAGCAAAAGGCGGAGAAAGATGGTCTGAAAATTTTTGAAGAGTTAGATGATTACGCTCTCAAAGGGTGGGAAGAGATGGATGAAGTAGATTTACAAATGCGCTTAAAGTGGTATGGCCTTTTTTGGAGACCAAAAACTCCTGGAAGATTTATGATGAGGCTTAGAGTTCCCAATGGAATTTTAAACTCTAATCAGTTGAGAGTAATCGCGTCAATAGTAGCAAGATATGGAGAAGACGGTTCTGCAGATATAACAACTAGGCAAAATATTCAATTAAGAGGGGTTTTGATAAATGATCTACCAGATATTATTAAAAGACTTAGAGAGGTTGATATTACATCCGTTCAGTCTGGAATGGATAATCCAAGAAATGTTACTGGTAATCCTCTAGCGGGAATTGATCCTGAAGAAATTATAGATACTAGAAAATATACTTCTGAATTAGAAAATTACTTAACAAATTCTGGTAATGGCAACCCCGAATTCTCGAATTTACCGAGAAAGTGGAATACTGCAGTTGCAGGAGCAAAAGATAATTTTCTTCTACATAATGATCTTATCTTCCATCCTGTTTTTAAAAATGGAATATTAGGCTTTGGTATCTGGGTAGGAGGAATATTGTCAGCAACTTTGAATGCTTATGCTCTACCTCTTGATGTCTGGGTAGAAGAAAAAGATTTATGTAAAATAACTGGAATTATTTGTTCCCTTTGGCGAGATAATGGAGACAGATTTCTAAGAAATAAAGGAAGATTTAGATATTATTTGAACTCTATAGGTATCGAAAAATTTAGAGAACTTGTAGAAAAAAAATTTGGAACTTTATCGAACGATCCAGGCTCTATTTTCAACGCAAAACAAAGAAGTTTTTTTGGGATTAATAAACAAAAACAAAACAAACTTTATTTTGCTGGATTACATATTCCTGTAGGAAGATTATGTGTAGAAGACATACAAGAAATTGCAAGACTAAGTGAAAAATATGGACAAAGTGAAGTAAGACTAACCGAAGATCAAAATCTAATTATTGTTGGCCTCAAAGATAACATTTTAGAAGAATTTGGTAATGAAGAAATTATTAATAAATTCCAATTAAATCCATCTCATTTTTCAGCTAGTACCGTTTCATGTACAGGGAGTAGTTATTGTAGCTTTGCTCTTGCAAATACAAAAGATATAGCTATGAATATTTCTGAAAAATTAGATCGAGAACTTGAATTATCAGAGGAGGTAAAAATCCACTGGACAGGATGTCCAAATAATTGTGGACAAGCTCATATGGGTGGTATTGGCATGACCGGTACAAAGGTAAAAAAAGAAGGAGGGGGCACTGAGGATGGATATAATGTCAGTATTGGAGGGAGACAAGATCACATGCAAACCTTAGGTGAAACCGAATTTAAAAAGGTTAGTAAACATGAGATTTATAATTTAATCAAAGAAATTTTAATCAACAAGTTTAATGCAAAGTTAAAAACCTAAAAATATAT-TAATGAGCAAAAGTGAATCTGAAATATTAGAAGTTTTAAATGGATTAGGTTCAAAAAAATTAGATCTTGATATTCTTTTTTCCTTCTATTCATTGGAATTATCTTTTGAGATTCGTAAAGTTATTGCAGAAAAGATAGGTATGCAAGAAAGGAAAGGTTATTTGCTACTTGAAAAGATGATAAAAAAATTTGGCCTTAAAGTTGAATTTATTGAGGCCCTTAAATTAACAAGTGAAAAAGATGCAAAAGCTCTTTTACTAAAAAATCTTTATCAAAATAATAAATTAAATATTCATATAATTAATGCTTTAGAGCCTTGGGGAGGAGAAATCGAACTTAAATTAATTCGAGAAATATTCGATATTTGCGAAACAGATTTTTGGATTGCAGGTCTTAATATTCTTCATTTCAAAGCCCATCAATTAAATGATGAAAAATTATTATCTTTTATTGATCAAATAAAAATTTACGATAATTTCAAAATCAACTACAAGATAATCTCTATATTAAAAAGAAGAGAAAGCGAAAAAGTTTGTAAATTGCTCTATAAATATTCTTTAAATAAAGAATTAGAAATTGCCAAATATGCAATTTTTTCTTTAGGAAGTATTTGGAATGATAATAGTTTTGAACAATTATCAAAATTAGAAAATGAAATAAAAGATCCCTCTCTTCTTAAATGTATTAAAAATCAAAAATTGATATCAAATCAATTTCTAATAAATAAATAAACTAGAGAATTATTTTTTTAACTTATCAATGAGATTTATTAAATTACAGGGTTTTGTATTTTCATTAAGTTGATAAGAAATTATATCTTGCCAACCTGTCATCACAGCATCCTTAGATCCAGGCAAAACGAATAAAAACTTACCATTAGCAGACCCCGCAATACACCTACTTTGTAAAGTACTAGTGCCTATCTTTTTAAATGATAAAAATCTAAAAGTTTCCCCAAAACCATCAATCTCTTTATCTAATAAAGGTCTAATGGCTTCAGGAGTAACGTCCCTAGCAGTAATTCCTGTACCACCTGTTGTAATAATCACATCAATATTTGGATCTGATATCCAATCGCTTATATATTTTCTAATTAAATAAATATCATCTTTGCAAATTATCTTATCAACGATATTGTGTCCTGATTTCTCAGCCTCTTGAAGGAGATAATTTCCACTCTCGTCATTTTTTGTGTTACGAGTATCAGAAACAGTAAGCAAAGCTATAGAAACCACTTAAAATTAAACC----ATTAGTTACTAAATCACTATAGATGGAAAGTGAAAAATCTAACAAAATTAAGGTGGTTTTATTATCTAGTATCGCGGAAGATCTAGGATGGAATGAAAAATTTCTTACAATTGAAGGGTCCCAAATGAAGGTTTTTTCTGTATGGAAGTTAATTAATTCTAAATTACCACAAGATAATATTATCGTTTCTATTAATCGAGAAATTACAGATATGGATGCGAAGATTAATCCTGATGATGAGGTGGCATTTATGCCAATGTTTACCGGTGGATAATTTAAGAATACAATTTAAAATTCTAGAAGAACCTTTTAATCCTTATAAAGAATTTGAAATTTGGGAGAAGATCAATAAAAATTCAGCAGACTCACTTTTTATTGGAAGAGTAAGGCCCTTTGATCAATTTGGAAATGATTTAAAGAAACTAGAAATTGTTCATTATAAAGGAATGACCGAAAATTATATTAAAAGATATTTAGTGAAAATTTCTGAAAAACAGGATGACTTATGTATTTTTCTCTTACACAGGATAGGTTTCATTTACCCTAATGAACCTATTATTTTAATAGCAGTAAGTGCTAATCATAGAGGCATTGCAAATAAATATCTCCAAGAAATACTTGAATTTACAAAATACAAAGTTCCTTTTTGGAAAAAAGAATGGACTGTCAAAGGATCCTCATGGGTAAAAAAGAATACTGACTTAGGCTATAAATTATAAAAAATTATTTTTTAAAAGTTGTGCCCATAATAAATTTCCTTTTGGACAAAAATCAATTTCAGAAGGTATTTCTATTAATAAATCTGAATTAGATATTGAACTAATCTTTGATGAGGATTGTTCTTCAGAAATATCTGCAATCAATTCGCCTTCTTCATTAACAATAAGTTTTCCTCTAAGCAATTCAGGTCTCCCTTTTCTTCTTTTCAAATCAGAATTGAGCTTAACCTTAATCCTAAGAGGTAATTCAATATTAGTAATTCCTTCTAGTTTTTGAAGCGCGGGCCACACAAGTTGGATAAAAGTAATAGCTGCTGACACAGGATTTCCCGGTAATCCAAAATAAGGAATTTTTTTATTTATCAATCCAAATGCAAAGGGTCTTCCTGGCTTTAAAAATAGTTTCCAAAATTTAATCTCTCCTATCTCATTAATAATATTTTTTAAAAAATCTTTTTTACCAACTGATATCCCGCCAACTGAAATAACCACATCATTAAATTCAGAAATATTTCTAAGAGATTTTTTAATATTTTGATAATTATCTTTTTCTATATGAATTTCATTAATTTCAAATCCAAGATTTTTTGCGATTGATTTTATCAAAATACTATTACTTTCCCATATTTCTCCTTTGTTTCTTGCAAATCCTGATTTGATAAGTTCATCTCCAGTAATTAGTAAACCTAATTTAGAAATTTTACTAACTTTTATAGTTTTTATCCCACAACTTGCTAATTTACTTAAAATCCCTGGTGTAATCTTTACCCCTTTCTTGATTAATATTTCACCTTTAAATACTTGATCATTTTTTTCTCTAATCCAAGAGTTCTTAGATGATTTTTCTATTTTAACAATATACTCATTTCCTTTTAAAATTTCTAAAGAAACTTGTTCTTGAGGTATCACAGAAAAACAATTATCTGGCACAAATGAACCTGTACTAATCGTTACTGCTTCACCTTTTTTAAGAAGCTCATTAAATGGCTTCCCAGGAAAAGACTCTCCGACAATTTTCCATGTGTTCCCTT---TAGATGATTCTCCTAACGCATATCCATCCATAACTGATGATCTATAACCTGGTATATCTTCCTCAGATAAGATTTCCTCCAAAGAAACTTTTCCAAGTGCTTCTTCTAAATTAATCTCTTCCTTATGTAAGATATTATTTTTCACTAATAAAGTATCAATCTCTTCCAAGATTTTTTTTATAGCATCATTTAAATAAAGACCCTGACTTTTGATATCATTTCCCATTTTTACGAGGACTTAACTCCTTTTTAATATCCCATTTTTACCACCTTTTTTTTCTAAAAGGCGAATATTATCAATAGTTATGAAAGGATCTAATGCTTTAAGCATGTCATATAGAGTGAGAAGACCAATTGAAACTGATGTAAGGGCCTCCATCTCAACACCTGTTTTAGAATAAGATTTACAAAAAGCAATTATTTTAATTGCTTTCATTGATTCACAAATTTCAAAATCAATTGTGATCTTATTCAATGATAAATTATGACAGAGAGGAATAAGGTCTGAGGTTTTTTTTGCCCCATTTATTGCAGAAAATCTAGCCGCTGCAAAAATATCACCTTTTTTAATTTTTTCATTTTTTATTTTTTCTAATATTTCTTCGTTTAAATTAATGTATCCTTCTGCTAAAGCCTCTCTTTTAGTTTCTTCTTTATCTGAAATATCAACTATGTTCATTTCTCCCCTTTCATTAATATGAGTTAAAGATTTATTCATTTCCATTTAGCAATTTATTCAATAATACAAAAAATAAAATTTTTAATAAAGCTAATATCAATTTTTTATACTTAGCATTAATTTATTAATAAAATATCAATTTAATTTTGGTCAACAGTCAATCAAATCATTATTTTAATTTCGAGGATGATTTTATTAAAGACTTAAGATGCATTCCTTTGTGTGTAAGAAGGAAACTTGATTTAATTGGAATAAAATTAAAACTTACTCATTGGCAAGATTTTAATTTAATTGAAAAAAATAAGATAGTAGATTGGCCAGATTCAAAAAACGATCTCGTTGATTTAAAAACTTTTTTAATAGAAATTACATCCAATTCAAAATATGGAGAAGCAAAAGAAATAGAAATTTCAATTAATCAACCTTGGCAAAATAAAAATAAAGTTCCTGACCAACTTGTAAAATCGGCACAAGCAAGGGGATTTAATATCACAGTTG-AAAAATGGAGAAATTTAAGCGAATTAGATAGATTTGCTTTTTGCAAATTAGTTAGACCCAGTCATGAACACAACAATTTGGATAGAGCATTTGATGAAATTTTGAAATAAGATTATTGCCTAGTTTGGAATAATTATTACTGAGCATGCTTTTAATTCCGGTTGTTTTGATATCGGGCATGACTTTTCATGCATCAGAGAGTTTACTTCACACATATTTTTTTGACTAAAGCCCCAATGCATTGGTAAAAAAACTGTACCTGCTTTAATTTTGTCAGTAATCTTAACTTTTGCTTGAACTTCCCCTCTTTTGGATTTAATTTTTACTATTTCATCATTATTGATTTTAAAAGATAAAGCATCTCTAGAATTAATTTCCAATAACGGTTCTGGATTCTTTTTTGTAAGTTTTTGAACTTTAGAAGTTCTTGTCATTGTATGCCATTGACTTAGATATCTTCCAATTGTCAAAATTAGTGGGTACTCATCTGAAGGGGGTTCAGCCAACCCTATAGGATCATCAATACAAAAATTTGCTTTGCCAGTCTCAGTTGGGAAATAACCATCTTCATACAATCTTTTTGAAGATGTACTTGGTACACTGCCTTTAGGATAAGGCCATTGTTGAGGACCATGATTTTTTAATAATTGATATGATAATCCGCTCATATCGCATAATCTTTTTGTAGTCGTTTTTAAAAATTCATCATAAACATCCGATGAAGATTCATATTCAAATTGTTTGAAATAGCCTATCTTCTGTCCTAATTCAGCAAATATTTGCCAATCTGGTTTTGAA---TTTTTATTCGATTCTCTGAAAGATGGGCAAAGGGTTACTCTTCTTTCTGAATTTGTCATAACACCATCTTTTTCGCTCCATTGAGCCGCGGGCAATACTAGATGAGCATATTTAATTGATTCACTTTGTTCATAAGATTCATTGAGGATAATTAAAGGACATTTTGAAAGTGCTTTTTTTACAAAGTTTAAATTAGGCATGCTAACCAAAGGGTTTGTAGCTGCAATCCACCAAATTTTCACAGATCCTTTTTTTATAGCTTCTATTTGTTCAAATGCAGATAGACCCTGTTTTGCAGATATCTTTCCCTCAGGGAACCCCCATATTTTTTCAATTTCATTCCTATCTATTTTATTTTTTATAAACCTATATCCTGGAAGAAGGTGAGATAGTCCTCCAGCTTCTCTCCCCCCCATAGCGTTTGGTTGGCCAGTTAAGGAAAAAGGACCAGAACCTTCTTTGCCTATTTGACCGGTCATTAGATGAAGATTTATTAGCCCATTTACTGCTGCTGTACCCTCTTGCCTTTGATTCAAACCCATCGACCAGAGACTTAGAACATTTTTGCTTTCTCCCCATAATTTTGCAATATCAATAATTGTTTTCTCGGATATATTGCAAATTTCACTTATTTTTTTTAAATCCCATTTTTGTATATGTTTTACAAAATGAAAAAAGCTTTCGGTCGACTTATCAATGAAATTTTGATCAGTTAATTGATTCTTATAAAGATAATTCGCAATCCCAATGAATAAAAAAAGATCTGTTCCAGAAGAAATTTGTAAGTAAAAATCTGCTATGGATGAAGTTTCTGTTTCTCTTGGATCGATTACTATTACTTTTAAATTATCTTTTACGTTTCTTTTACGTTTTTTAATTCGATCAAAAAGAACGGGATGACATTCTGCAGTATTTGTCCCTATTAATAAAATCAAAGAGCAATGATCAATATCTTCATAACAACAAGGTGGGCCATCAGAGCCAAAACTTCTGTTATACCCGGCTACTGCTGAGCTCATGCATAGTCTTGAATTAGCATCAAAATTATTGGTGCCTATTGCTCCCTTGAGAAGCTTTTGGGCTACGTAATAATCTTCAGTATGAAATTGGCCTGAGCCATACATTGCTATTGAATCAGGTCCATAATTTTTTATAGAACTCAAAATATTCTCTTTCAGAATTTCGTATGATTCGTCCCAGGAAATTTCTTTAAATTCCTCATTTAAATTTTCCCTATAAAGTGGTTCTTTTAATCTCCCATCTTTTAGAGTCTCACATACTGTTGCTCCTTTTACGCACAATTTACCTTGAGTTGAAGGACTATCCATATCTCCGCTTACTAACCATTTATCATCAGAAACCGGACTTTTAGGCTTCATTTTTAAACCACAGCCAACACCGCAATATGGGCATTGACTTTTAGTAAAATTCATAAAATTTCTTTT----ATAAATATCTAAATAGTTTTTGATTAAACGTAATTTTCAGCTTTTTCCCCTTCATAAGCATCCGCGAATGATCCTTGAGGTTCCTTTAAAAAGAAATAACAGAAAAATCCAACTATTAATCCTGCTATACCTAAAACTTGGAAGAACGCACTATTAGAAGCAGCAATTATTTCTGGAGAAGGATCTTTACCTCCACCCATCCATAAAGGTAAAAGGCTATAAATATTTAGATAAGTTACCGCACCAACATTTCCATAAGCCCCAACCAATCCAGCTATTTGTCCTGTTACTCTTTTTTTAACTAAGGGAACTAAAGCAAAAGTTGAACCTTCTCCTGATTGAACAAAAAATGAACAAAGCATAGTTAAAAATACAGCTATAAGAATTCCTGCTGATCCAGTAAAAGTTCCAGGTTTTATTAAAGACATTAATAGATATCCAAATCCTAATCCCATAGTTAGGAATCCCATTGTATTTTTTCTATTACCTGTTCTGTCTGATATCAATCCTCCGGCAGGTCTAGCAATTAAATTCACAAATGCATAACATGATGCAAGAATTCCCGCTATAGCTTTAGGTAAATCAAATGTAAATTCAAAGAAACTGGGAAGCATTGAAACTACTGCCAATTCTGATCCAAAATTTACAATGTAAGTTAATTCCAAAATAGCTACTTGCTTGAATTCATATCTATCTTCTTTAGGGTAAATTTTAGTTCCATTTAATAATTCAATATTCGTTCTTATAATTCCCCAAGTTTGGAAAATAAACCAAGCTAAAACTGCTAGTAAGGCTATTGGATAAGTAGATGAAGTAAGGAAACCTACTTTTTGGAGTCTCCAACAAAGGACTGAAAGAATTGCTGCGAATGGAACATTCATTCCAATTAAACCCCAGAAATCTCTTATACTCGTTACTTCTAGACCAGCTGTTTTTGCAGGCCTTTGATAAGGTTTTCCTGGAGGTGTATCTGTTACACTAAAGAAATAAATAATTCCATAAACGAAAGAAATAATTCCTGTAATAGCAATAGCTCCCCTCCAATTAAGTACAGCTCCAGTAGGCAACTCAAATCCTCCTGAAAAAGACAAGAATCCAGCTACGGCAACAAGAGAAAGAGCAGAAAAAGCAGATCCAAAATTTCCCCATCCTCCATATATTCCCTCAGCCAAACCAATTTCTTTCGGAGGGAACCACTCAGATACCATTCTTATTCCGATAACAAAACCCGCTCCTACTATTGATAAAAGCAATCTCGCAATAACAAGTTGATTGAAATCTTGAGCGCTAGCAAATAATAAACATGGCACGACAGAAAATATCAAAATTGTTGAGTAAGTTTTTCTTGGGCCAAATTTATCCAATAACATTCCAATCAAAACTCTTGCAGGGATAGTCAAAGCAACATTACATATTGCTACTGTTCTAATTTGAGCAACAGATAAACCTAAATCGGCTTTAACAGTAGTTGCAAGAGGTGCAAGGTTAAACCAAACAACAAAAGTAAGGAAAAAGGCAAACCAGGTGAGGTGAAGAGTTCTATATCTGCCATTTAAAGACCAAACATCACTTAACATGAAAA-TTTTTAGA---TTATTTTTAAGCAATTTATATTTC-AATCAATGCATTCATTTGTATTATTTAATACGAAATCTAGTTTTTAAGAAATGCAA-CTTTTTTAAAAGGC-TAGAATTA-ATA-GTCAGGACTAATAAAA--TCAAAAT-TGGGGAAAATT-AGTAATCTGATTATTGGTATTATCCGATACATTAAGTACTCGTGGAAAAATATCGCCTAAGTTATGGAAATAAAACTTAAAAAATTTAAAGCATTCATTTTGGCTGGTGGCAAGAGTTCAAGGATGGGATCTGATAAAGCACTAATTAAACATCATGAAGGAGGAAATTGGCTTACTCACAAAATAAAAATATTAAATAACCTTAATTTAGAGACTTTTGTAATAACAAATTATACTTCTCATTTAAAGGAAGTTGATAAAAGCAATAATGTTGAGTTTATTTCAGATGCTCAACCCTTTGATGGACCATTAACTTGTATAGAACAAATTTTTTCATCTTTTAAAAAAACTACTAAAAATATCCTAATTGTCCCAGTCGATATGCCTAATTTGAATACAGAATTAATTTATTCGCTTTTTAAATCATGGGAAGAAAATCAAAATTTTGCGTTAATATCCCATGATGGAATTTTTGCACAACCATTATTCGGAATTTATCCCATCAATGAAGAAAATCATTTTAAATTAAAAAAAAAGTTATCCTCTGGGAAGAAAAATTTTCTCGGATGGGTTGATCAAATTCCCCACAAATATTTCTATGCAAAAAATGGAGATTTAATTAATATAAATTCCAAGAGAGAATTCTTAAA-ATGAATAATGGGATTTAAGCAATTGGAGGATAATAGAAAAAGAAAGTTAAAAGTTTTAAGGTTATCTCTTAAACAAAATTGCAATTTTTCGTGTACTTATTGTAAGCCTGAGAACTATAGTTTGGATGTTTTAAATATTGAACAATTTAAAAAGTTAATTTTAGTCAGTTGTCGATTAGGGGTAAATTCTTTAAGAATAACTGGAGGAGAACCTTTATTGAGTTCTCATTTAGATGAACTTCTTTATGAAATTAAATCGCAAAGATTAGAAGAATCAAATCCAGTAGCTAATTTACAGGATATTTCTCTAACCACAAATGGATATTTGCTCTCTAAGAAAAAAGCTAATGAGCTTTTTAAAAATGGTTTAGACCGCATAACAGTAAGTTTAGATGCGATTGATCCTGATATTTTTTCAAACATGATTGGAGAGGAAAATAAAATTATTGGTAAAGAAAAATTATTTACTGTCCTTGAAGGAATAGATCATGCAATTAATGCTGGATTTAATCCAAAGGCAGGGAAATTAAAAATAAATGCAGTTATAAAAAAAGAGATTAATGATAATCAAATTTTTGAATTAGTTGATTTTGCAAAAAAAAGGTCAATAGAAATTCGTTTCATTGAGTATATGGACGTAGGGATATCAAATAATTGGCAGCCATCAGATGTTTTTTTCTCTGAGAGAATTATTAGGCTATTAAAGAAGAAACATCGATTAAAAGACTACGGAAGAAAGGAGGGACAAACTGCTAATAGATGGTACATGAGTGATTCAAATAGTTTTGTAAGTACAATCTCTTCAATAAGTAATCCTTTTTGTTCAGACTGTAATAGATTGAGGATAACTAGCGATGGTTATGCTTATACATGTCTTTTTTCTAATGAAGGTATAAATCTAAACCCATGGTTGTCTCTACCAATTAATCTCCATGAATTGGAAAATAAAATCAAGAGCATTTGGGAAGCTAGAGAAGATAACTATAGTGAAGATCGATTTAAAGTATTAGAGAAAACAACTGACAAAAATCAAAATATTCATCCATCAATGTCATATCTTGGTGGATAA
