# Supplementary material for: Emergence of trait variability through the lens of nitrogen assimilation in Prochlorococcus
Source: eLife. 2019 Feb 1;8:e41043. doi: 10.7554/eLife.41043 (PMC6370341; doi:10.7554/eLife.41043)
Supplement: Table 2—source data 1. [file elife-41043-table2-data1.zip]

Archive with 20 entries (20 files):
- amtB_groups.txt
- amtB_hotbats_aligned.fasta
- glnA_groups.txt
- glnA_hotbats_aligned.fasta
- glsF_groups.txt
- glsF_hotbats_aligned.fasta
- gyrB_groups.txt
- gyrB_hotbats_aligned.fasta
- moaA_groups.txt
- moaA_hotbats_aligned.fasta
- napA_groups.txt
- napA_hotbats_aligned.fasta
- narB_groups.txt
- narB_hotbats_aligned.fasta
- nirA_groups.txt
- nirA_hotbats_aligned.fasta
- pstB_groups.txt
- pstB_hotbats_aligned.fasta
- pstS_groups.txt
- pstS_hotbats_aligned.fasta
