# Supplementary material for: Emergence of trait variability through the lens of nitrogen assimilation in Prochlorococcus
Source: eLife. 2019 Feb 1;8:e41043. doi: 10.7554/eLife.41043 (PMC6370341; doi:10.7554/eLife.41043)
Supplement: Table 2—source data 1. [file elife-41043-table2-data1.zip › amtB_groups.txt]

AG-347-B08_2717239278	HOT
AG-347-B23_2667820738	HOT
AG-347-C10_2717240768	HOT
AG-347-E03_2717241847	HOT
AG-347-E23_2717242647	HOT
AG-347-G18_2667831967	HOT
AG-347-G20_2667833917	HOT
AG-347-G22_2667835648	HOT
AG-347-I04_2717245627	HOT
AG-347-I06_2667838053	HOT
AG-347-I15_2667839711	HOT
AG-347-I19_2667840965	HOT
AG-347-I21_2667842469	HOT
AG-347-I22_2667844806	HOT
AG-347-I23_2667845780	HOT
AG-347-J05_2717649324	HOT
AG-347-J06_2717247498	HOT
AG-347-J14_2667847340	HOT
AG-347-J19_2667849632	HOT
AG-347-J20_2667850252	HOT
AG-347-J21_2667852466	HOT
AG-347-J22_2667822883	HOT
AG-347-J23_2667823752	HOT
AG-347-K02_2667825672	HOT
AG-347-K10_2717147533	HOT
AG-347-K16_2667829330	HOT
AG-347-K17_2667687820	HOT
AG-347-K18_2667688510	HOT
AG-347-K19_2667690239	HOT
AG-347-K20_2667693090	HOT
AG-347-K21_2667694113	HOT
AG-347-K22_2717149462	HOT
AG-347-K23_2667694777	HOT
AG-347-L02_2667696547	HOT
AG-347-L13_2717150099	HOT
AG-347-L17_2667697622	HOT
AG-347-L19_2667700380	HOT
AG-347-L20_2667701578	HOT
AG-347-L21_2667702891	HOT
AG-347-M08_2717248330	HOT
AG-347-M15_2667705514	HOT
AG-347-M18_2667706144	HOT
AG-347-M23_2667708516	HOT
AG-347-N23_2667711230	HOT
AG-347-O22_2667712494	HOT
AG-355-A02_2667761532	BATS
AG-355-A09_2667763060	BATS
AG-355-A18_2717250823	BATS
AG-355-B18_2667764927	BATS
AG-355-G23_2667768209	BATS
AG-355-I04_2667770672	BATS
AG-355-I20_2667771243	BATS
AG-355-J04_2667772926	BATS
AG-355-J09_2667774059	BATS
AG-355-J23_2667777388	BATS
AG-355-K03_2717253329	BATS
AG-355-K13_2667778401	BATS
AG-355-K15_2667779313	BATS
AG-355-K20_2667781660	BATS
AG-355-K23_2667783838	BATS
AG-355-L02_2667783930	BATS
AG-355-L20_2667785932	BATS
AG-355-M02_2667789748	BATS
AG-355-N02_2667793574	BATS
AG-355-N16_2667795315	BATS
AG-355-N21_2667797023	BATS
AG-355-N22_2667798444	BATS
AG-355-N23_2667800084	BATS
AG-355-O17_2667801153	BATS
AG-355-O19_2717255383	BATS
AG-355-P07_2667865630	BATS
AG-355-P11_2667866524	BATS
AG-355-P15_2667868503	BATS
AG-355-P16_2667870590	BATS
AG-355-P18_2667872177	BATS
