# Supplementary material for: Emergence of trait variability through the lens of nitrogen assimilation in Prochlorococcus
Source: eLife. 2019 Feb 1;8:e41043. doi: 10.7554/eLife.41043 (PMC6370341; doi:10.7554/eLife.41043)
Supplement: Table 2—source data 1. [file elife-41043-table2-data1.zip › amtB_hotbats_aligned.fasta]

>AG-347-B08_2717239278
ATGACCACTGCTTTGCAAACGCCTCAAAGGCGCTCTAGGTCCAAACTTCAAGATGCAAGTCTTGTGAATGGACCTATGCTCCTTTTGAGGAGTATTCGAGGATTTAGTTCAAACCGCTCTATGTTGTGGCTTGCAACTGTTCCTTTAGCTTTGTTTGGTTTAGGTATTTTTAATCTTTCAGCTCATGCAGCTGATTTACCTGAGTTGAATGCAGCTTTTCTTGCTAACAATTTATGGCTTTTGATCGCTACTATTTTGGTGATCTTCATGAACGCCGGCTTCGCTATGGTTGAGGCAGGTATGTGTCGTTCTAAGAACGCAGTAAACATCCTTGCTAAAAACCTCTTTGTATTTGCTTTAGCTGTAACTTCTTATTGGTTTATCGGCTATTCATTAATGTACGGAGGAAGTGTTGCTGACGGATGGCTTTATTTTGGAGGCTTATTTTTTGATCCAACAGTCACCGCTGATATGGTTACTGATGCTGGATTAGTCCCAACTGTTGATTTCTTGTTCCAGTCTGCATTCGCAGGAACTGCAGCAACTATCGTTTCCGGTCTTGTTGCTGAAAGAGTTAAATTTGGAGAATTTGTTGTTTTTGCTGTTGTATTAACTGCATTTATATATCCAATTGCTGGTAGCTGGAAATGGAATTTCGTTGACTTTGCTGGTTCTTCAATTGTTCACTCAGTTGGAGCATGGGCGGGTCTTGTAGGAGCTATGCTTCTTGGACCAAGGATTGGCAAATACTCTGATGGGAAACCACAAGCTATGCCAGGACACAATATGGCTATAGCTACTCTAGGTGCATTAGTCCTATGGATAGGTTGGTATGGATTTAACCCCGGTTCTCAACTTGCTATGGATCAATGGGTTCCATATGTTGCTGTAACAACTACTTTGGCAGCGGCAGCTGGAGCTATTGGTGCAACTATTGTTTCAACATTAACTTCTGGTAAGCCTGATCTTACAATGATAATTAACGGAATCCTTGCTGGTTTGGTTAGTATCACTGCTGGTTGTGGTGATATGACTCTTGCTGGAGCCTGGTTCGCAGGACTAGTAGGCGGAATAATCGTTGTATTTTCAGTTGCAGCACTTGATGCCGCTGAGATCGATGATCCTGTAGGCGCATTCTCTGTTCACGGAGTTTGTGGTGTATGGGGTACTGTTGTTATCGGTCTTTGGGGTACAGCTGTACAAGGCGATGGAGCAGGTATGGGCTTGTTCAATGGTGGAGGTATTACCCTTCTTCTAGTTCAAGCTCTTGGTGCCGCAGCATATGCTATTTGGACCCTAGTCACTTGCTGGATTGCCTGGTCTGTAATCGGAGGATTATTCGGTGGAATCCGAGTATCTGAAGAGGAAGAGACTCAAGGCCTAGATATAGGAGAGCATGGAATGGAAGCATATCCAGACTTTGCATCTGCT
>AG-347-B23_2667820738
ATGACCACTGCTTTGCAAACGCCTCAAAGGCGCTCTAGGTCCAGACTTCAAGATGCAAGTCTTGTTAATGGACCTATGCTCCTTTTGAGGAGTATTCGAGGATTTAGTTCAAACCGCTCCATGTTGTGGCTTGCAACTGTTCCCCTAGCTTTGTTTGGTTTAGGTATTTTTAATCTCTCAGCTCACGCAGCTGATTTACCTGAGTTGAATGCAGCTTTTCTTGCTAACAATTTATGGCTTTTGATCGCTACTATTTTAGTGATCTTCATGAACGCCGGTTTCGCTATGGTTGAGGCAGGTATGTGCCGTTCTAAGAACGCTGTTAACATTCTTGCTAAAAACCTCTTTGTATTTGCTCTAGCTGTAACTTCTTATTGGTTTATCGGCTATTCATTAATGTACGGAGGAAGTGTTGCTGACGGATGGCTTTATTTTGGAGGCTTATTTTTTGATCCAACAGTTACTGCAGATATGGTAACTGATGCTGGATTAGTCCCAACTGTTGATTTCTTGTTCCAGTCTGCTTTTGCAGGAACTGCGGCAACTATCGTTTCCGGTCTTGTTGCTGAAAGAGTTAAATTTGGAGAATTTGTTGTTTTTGCTGTTGTATTAACTGCATTTATATATCCAATTGCTGGTAGCTGGAAATGGAATTTTGTTGATTTTGCTGGTTCTTCAATTGTTCACTCAGTTGGAGCATGGGCGGGTCTTGTAGGAGCTATGCTTCTTGGACCAAGAATTGGCAAATATTCTGATGGGAAACCACAGGCTATGCCAGGACACAATATGGCTATAGCTACTCTAGGTGCATTAGTCCTATGGATAGGTTGGTACGGATTTAACCCCGGTTCTCAACTTGCTATGGATCAATGGGTTCCATATGTTGCTGTAACAACTACTTTAGCCGCCGCCGCTGGAGCTATTGGTGCAACTATTGTTTCAACATTAACTTCTGGTAAGCCTGATCTTACAATGATAATTAACGGTATCCTTGCTGGTTTGGTTAGTATTACTGCCGGTTGTGGTGATATGACCCTTGCTGGAGCCTGGTTTGCAGGACTAGTAGGCGGAATTATCGTTGTATTTTCTGTAGCAGCACTTGATGCCGCTGAAATCGATGATCCTGTAGGTGCATTCTCTGTTCATGGAGTTTGTGGTGTATGGGGTACTGTAGTTATCGGTCTTTGGGGTACAGCTGTACAAGGTGATGGAGCAGGTATGGGATTGTTCAATGGTGGAGGTATTACCCTTCTTCTAGTTCAAGCTCTTGGTGCCGCAGCTTATGCTATTTGGACACTAGTTACTTGTTGGATTGCCTGGTCTGTAATTGGAGGTTTATTCGGTGGAATCCGAGTATCTGAAGAGGAAGAGACACAAGGCTTAGATATAGGAGAGCATGGAATGGAAGCATATCCAGACTTTGCATCTGCT
>AG-347-C10_2717240768
---------------------------------------------------------------------------------CTTTTGAGGAGTATTCGAGGATTTAGTTCAAACCGCTCAATGTTGTGGCTTGCAACTGTTCCCCTAGCTTTGTTTGGTTTAGGTATTTTTAATCTTTCAGCTCATGCAGCTGATTTACCTGAGTTGAATGCAGCTTTTCTTGCTAACAATTTATGGCTTTTGATCGCTACTATTTTGGTGATCTTCATGAACGCCGGTTTCGCTATGGTTGAGGCAGGTATGTGCCGTTCTAAGAACGCTGTTAACATTCTTGCTAAAAACCTCTTTGTATTTGCTCTAGCTGTAACTTCTTACTGGTTTATCGGCTATTCATTAATGTACGGAGGAAGCGTTGCTGACGGATGGCTTTATTTTGGAGGCTTATTTTTTGATCCAACAGTTACCGCTGATATGGTTACTGATGCTGGATTAGTCCCAACTGTTGATTTCTTGTTCCAGTCTGCGTTCGCAGGAACTGCGGCAACTATCGTTTCCGGTCTTGTTGCTGAAAGAGTTAAATTTGGAGAATTTGTTGTTTTTGCGATTGTATTAACTGCATTTATTTATCCAATTGCTGGTAGCTGGAAATGGAATTTTGTTGACTTTGCTGGTTCTTCAATTGTTCACTCAGTTGGAGCATGGGCAGGTCTTGTAGGAGCTATGCTTCTTGGACCAAGAATTGGCAAATACGCTGATGGTAAACCATCTGCTATGCCTGGACACAATATGGCTATAGCTACTTTGGGTGCATTAGTTCTATGGATAGGTTGGTATGGATTTAACCCCGGTTCTCAACTTGCTATGGACCAATGGGTTCCATATGTTGCTGTAACAACTACTTTAGCTGCCGCCGCTGGTGCTATAGGAGCAACTATTGTTTCAACATTAACTTCAGGTAAGCCTGATCTTACAATGATTATTAACGGAATCCTTGCTGGTTTGGTTAGTATTACTGCTGGTTGTGGTGATATGACACTCGCTGGAGCCTGGTTTGCAGGACTAGTTGGTGGAATTATCGTTGTATTTTCTGTTGCAGCACTTGATGCCGCTGAGATTGATGATCCTGTAGGTGCATTCTCTGTTCACGGAGTTTGTGGTGTATGGGGAACTGTAGTTATCGGTCTTTGGGGTACAGCAGTACAAGGTGATGGTGCAGGTATGGGATTGTTCAATGGTGGAGGTATTACACTTCTTCTAGTTCAAGCTCTTGGCGCCGCAGCTTATGCTATCTGGACACTAGTTACATGTTGGATTACTTGGTCTGTAATTGGAGGATTATTCGGAGGAATCCGTGTATCTGAAGAGGAAGAGACTCAAGGCTTAGATATAGGAGAGCACGGAATGGAAGCATATCCTGACTTTGCATCTGCT
>AG-347-E03_2717241847
ATGACCACTGCTTTGCAAACGCCTCAAAGGCGCTCTAGGTCCAAACTTCAAGATGCAAGTCTTGTTAATGGACCTATGCTCCTTTTGAGGAGTATTCGAGGATTTAGTTCAAACCGCTCCATGTTGTGGCTTGCAACTGTTCCCCTAGCTTTGTTTGGTTTAGGTATTTTTAATCTTTCAGCTCACGCAGCTGATTTACCTGAGTTGAATGCAGCTTTTCTTGCTAACAATTTATGGCTTTTGATCGCTACTATCTTAGTGATCTTTATGAACGCCGGTTTCGCTATGGTTGAGGCAGGTATGTGCCGTTCTAAGAACGCTGTTAACATTCTTGCTAAAAACCTCTTTGTATTTGCTCTAGCTGTAACTTCTTATTGGTTTATCGGCTATTCATTAATGTACGGAGGAAGTGTTGCTGACGGGTGGCTGTATTTTGGAGGCTTATTTTTTGATCCAACAGTTACTGCAGATATGGTAACTGATGCTGGATTAGTCCCAACTGTTGATTTCTTGTTCCAGTCTGCTTTTGCAGGAACTGCGGCAACTATCGTTTCCGGTCTTGTTGCTGAAAGAGTTAAATTTGGAGAATTTGTTGTTTTTGCTGTTGTATTAACTGCATTTATATATCCAATTGCTGGTAGCTGGAAATGGAATTTTGTTGATTTTGCTGGTTCTTCAATTGTTCACTCAGTTGGAGCATGGGCGGGTCTTGTAGGAGCTATGCTTCTTGGACCAAGAATTGGCAAATACTCTGATGGAAAACCACAGGCTATGCCAGGACACAATATGGCCATAGCTACTCTAGGCGCATTAGTGCTGTGGATAGGTTGGTACGGATTTAACCCCGGCTCTCAACTTGCTATGGATCAATGGGTTCCATATGTTGCTGTAACAACTACCTTAGCAGCAGCAGCTGGAGCTATTGGTGCAACTATTGTTTCAACATTAACGTCTGGTAAGCCAGATCTTACAATGATAATTAACGGAATCCTTGCTGGTTTGGTTAGTATCACTGCTGGTTGTGGTGATATGACTCTTGCTGGAGCCTGGTTCGCAGGACTAGTAGGTGGAATTATCGTTGTATTTTCTGTTGCAGCACTTGATGCCGCTGAGATCGACGATCCTGTAGGTGCATTCTCTGTTCACGGAGTTTGTGGTGTATGGGGTACTGTAGTTATCGGTCTTTGGGGTACAGCTGTACAAGGTGATGGAGCAGGTATGGGATTGTTCAATGGCGGAGGTATTACCCTTCTTCTAGTTCAAGCTCTTGGTGCCGCAGCTTATGCTATTTGGACACTAGTTACTTGTTGGATTGCCTGGTCTGTAATTGGAGGATTGTTCGGAGGAATTCGAGTATCTGAAGAGGAAGAGACTCAAGGTTTAGATATAGGAGAGCATGGAATGGAAGCATATCCAGACTTTGCATCTGCT
>AG-347-E23_2717242647
ATGACCACTGCTTTGCAAACGCCTCAAAGGCGCTCTAGGTCCAAACTTCAAGATGCAAGTCTTGTCAATGGACCTATGCTCCTTTTGAGGAGTATTCGAGGATTTAGTTCAAACCGCTCTATGTTGTGGCTTGCAACTGTTCCCCTAGCTTTGTTTGGTTTAGGTATTTTTAATCTTTCAGCTCACGCAGCTGATTTACCTGAGTTGAATGCAGCTTTTCTTGCTAACAATTTATGGCTTTTGATCGCTACCATTCTAGTGATCTTCATGAACGCCGGTTTCGCTATGGTTGAGGCAGGTATGTGCCGTTCTAAGAACGCTGTTAACATTCTTGCTAAAAACCTCTTTGTATTTGCTTTAGCTGTAACTTCTTATTGGTTTATCGGCTATTCATTAATGTACGGAGGAAGCGTTGCTGACGGTTGGCTTTATTTTGGCGGCTTATTTTTTGATCCCACAGTTACTGCAGATATGGTAACTGATGCTGGATTAGTCCCAACTGTTGATTTCTTGTTCCAGTCTGCTTTTGCAGGAACTGCCGCAACTATCGTTTCCGGTCTTGTTGCTGAAAGAGTTAAATTTGGAGAATTTGTTGTTTTTGCTGTTGTATTAACTGCATTTATATATCCAATTGCTGGTAGCTGGAAATGGAATTTTGTTGATTTTGCTGGTTCTTCAATTGTTCACTCAGTTGGAGCATGGGCGGGTCTTGTAGGAGCTATGCTTCTTGGACCAAGAATTGGCAAATACTCTGATGGAAAACCACAAGCTATGCCAGGACACAATATGGCTATAGCTACTTTAGGTGCATTAGTCCTATGGATAGGTTGGTACGGATTTAACCCCGGTTCTCAACTTGCTATGGATCAATGGGTTCCATATGTTGCTGTAACAACTACTTTGGCAGCAGCTGCTGGAGCTATTGGTGCAACTATTGTTTCAACATTAACTTCTGGTAAGCCTGATCTTACAATGATAATTAACGGAATCCTCGCTGGTTTGGTTAGTATCACCGCTGGTTGTGGAGATATGACTCTTGCTGGAGCCTGGTTCGCAGGACTAGTAGGTGGAATTATTGTTGTATTTTCTGTTGCAGCACTTGATGCCGCTGAGATCGATGATCCCGTAGGTGCATTCTCTGTTCACGGAGTTTGTGGTGTATGGGGTACTGTAGTTATCGGTCTTTGGGGTACAGCTGTACAAGGTGATGGAGCAGGTATGGGATTGTTCAATGGTGGAGGTATTACCCTTCTTCTAGTTCAAGCTCTTGGTGCCGCAGCTTATGCTATTTGGACACTAGTTACTTGCTGGATTGCCTGGTCTGTAATTGGAGGATTATTCGGTGGAATCCGAGTATCTGAAGAGGAAGAGACTCAAGGCTTAGATATAGGAGAGCATGGAATGGAAGCATATCCAGACTTTGCATCTGCT
>AG-347-G18_2667831967
ATGACCACTGCTTTGCAAACGCCTCAAAGGCGCTCTAGGTCCAAATTACAAGATGCAAGTCTTGTTAATGGACCTATGCTCCTTTTGAGGAGTATTCGAGGATTTAGTTCAAACCGCTCTATGTTGTGGCTTGCAACTGTTCCTTTAGCTTTGTTTGGTTTAGGTATTTTTAATCTTTCAGCTCATGCAGCTGATTTACCTGAGTTGAATGCAGCTTTTCTTGCTAACAATTTATGGCTTTTGATCGCTACTATTTTGGTGATCTTCATGAACGCTGGTTTCGCTATGGTTGAGGCAGGTATGTGTCGTTCTAAGAACGCAGTAAACATCCTTGCTAAAAACCTCTTTGTATTTGCTCTAGCTGTAACTTCTTATTGGTTTATCGGCTATTCATTAATGTACGGAGGAAGTGTTGCTGACGGATGGCTTTATTTTGGAGGCTTATTCTTTGATCCAACAGTCACCGCTGATATGGTGACTGATGCTGGATTAGTCCCAACTGTTGATTTCTTGTTCCAGTCTGCATTCGCAGGAACTGCAGCAACTATCGTTTCCGGTCTTGTTGCTGAAAGAGTTAAATTTGGAGAATTTGTTGTTTTTGCTGTTGTATTAACTGCATTTATATATCCAATTGCTGGTAGCTGGAAATGGAATTTTGTTGACTTCGCTGGTTCTTCAATTGTTCACTCAGTTGGAGCATGGGCGGGTCTTGTAGGAGCTATGCTTCTTGGACCAAGAATTGGCAAATACTCTGATGGGAAACCACAAGCAATGCCAGGACACAATATGGCCATAGCTACTCTGGGTGCATTAGTCCTATGGATAGGTTGGTATGGATTTAACCCCGGTTCTCAACTTGCTATGGATCAATGGGTTCCATATGTTGCTGTAACAACTACTTTAGCAGCAGCAGCTGGAGCTATTGGTGCAACTATTGTTTCAACATTAACTTCTGGTAAGCCTGATCTTACAATGATAATTAACGGAATCCTTGCTGGTTTGGTTAGTATCACTGCTGGTTGTGGTGATATGACTCTTGCTGGAGCCTGGTTCGCAGGACTAGTAGGGGGAATTATAGTTGTATTTTCTGTTGCAGCACTGGATGCCGCTGAGATTGATGATCCTGTAGGTGCATTCTCTGTTCACGGAGTTTGTGGTGTATGGGGGACTGTAGTTATCGGTCTTTGGGGTACTGCAGTACAAGGTGATGGAGCAGGTATGGGATTGTTCAATGGTGGAGGTATTACCCTTCTTCTAGTTCAAGCTCTTGGTGCCGCAGCTTATGCTATTTGGACACTAGTTACTTGCTGGATTGCCTGGTCTGTAATTGGAGGATTATTCGGTGGAATCCGAGTATCTGAAGAGGAAGAGACTCAAGGCTTAGATATAGGAGAGCATGGAATGGAAGCATATCCAGACTTTGCATCTGCC
>AG-347-G20_2667833917
ATGACCACTGCTTTGCAAACGCCTCAAAGGCGCTCTAGGTCCAAATTACAAGATGCAAGTCTTGTTAATGGACCTATGCTCCTTTTGAGGAGTATTCGAGGATTTAGTTCAAACCGCTCTATGTTGTGGCTTGCAACTGTTCCTTTAGCTTTGTTTGGTTTAGGTATTTTTAATCTTTCAGCTCATGCAGCTGATTTACCTGAGTTGAATGCAGCTTTTCTTGCTAACAATTTATGGCTTTTGATCGCTACTATCTTAGTGATCTTCATGAACGCTGGTTTCGCTATGGTTGAGGCAGGTATGTGTCGTTCTAAGAACGCAGTAAACATCCTTGCTAAAAACCTCTTTGTATTTGCTCTAGCTGTAACTTCTTATTGGTTTATAGGCTATTCATTAATGTACGGAGGAAGTGTTGCTGACGGATGGCTTTATTTTGGAGGCTTATTCTTTGATCCAACAGTCACCGCTGATATGGTTACTGATGCTGGATTAGTCCCAACTGTTGATTTCTTATTCCAGTCTGCATTCGCAGGAACTGCAGCAACTATCGTTTCCGGTCTTGTTGCTGAAAGAGTTAAATTTGGAGAATTTGTTGTTTTTGCTGTTGTATTAACTGCATTTATATATCCAATTGCTGGTAGCTGGAAATGGAATTTTGTTGACTTCGCTGGTTCTTCAATTGTTCACTCAGTTGGAGCATGGGCGGGTCTTGTAGGAGCTATGCTTCTTGGGCCAAGAATTGGCAAATACTCTGATGGGAAACCACAAGCTATGCCAGGACACAATATGGCTATAGCTACTCTAGGTGCATTAGTCCTATGGATAGGTTGGTATGGATTTAACCCCGGTTCTCAACTTGCTATGGATCAATGGGTTCCATATGTTGCTGTAACAACTACTTTGGCAGCGGCAGCTGGAGCTATTGGTGCAACTATTGTTTCAACATTAACTTCTGGTAAGCCTGATCTTACAATGATAATTAACGGAATCCTTGCTGGTTTGGTTAGTATCACTGCTGGTTGTGGTGATATGACTCTTGCTGGAGCCTGGTTCGCAGGACTAGTAGGGGGAATTATAGTTGTATTTTCTGTTGCAGCACTTGATGCCGCTGAGATTGATGATCCTGTAGGTGCATTCTCTGTTCACGGAGTTTGTGGTGTATGGGGTACTTTAGTTATCGGTCTTTGGGGTACAGCTGTACAAGGCGATGGAGCAGGTATGGGATTGTTCAATGGTGGAGGTATTACCCTTCTTCTAGTTCAAGCTCTTGGTGCCGCGGCTTATGCTATCTGGACACTAGTTACTTGCTGGATTGCCTGGTCTGTAATTGGAGGATTATTCGGTGGAATCCGAGTATCTGAAGAGGAAGAGACTCAAGGCTTAGATATAGGAGAGCATGGAATGGAAGCATATCCAGACTTTGCATCTGCT
>AG-347-G22_2667835648
ATGACCACTGCTTTGCAAACGCCTCAAAGGCGCTCTAGGTCCAAATTACAAGATGCAAGTCTTGTTAATGGACCTATGCTCCTTTTGAGGAGTATTCGAGGATTTAGTTCAAACCGCTCTATGTTGTGGCTTGCAACTGTTCCCCTAGCTTTGTTTGGTTTAGGTATTTTTAATCTTTCAGCTCATGCAGCTGATTTACCTGAGTTGAATGCAGCTTTTCTTGCTAACAATTTATGGCTTTTGATCGCTACTATTTTGGTGATCTTTATGAACGCCGGTTTCGCTATGGTTGAGGCAGGTATGTGTCGTTCTAAGAACGCAGTAAACATCCTTGCTAAAAACCTCTTTGTATTTGCTCTAGCTGTAACTTCTTATTGGTTTATCGGCTATTCATTAATGTACGGAGGAAGTGTTGCTGACGGATGGCTTTATTTTGGAGGCTTATTTTTTGATCCAACAGTTACCGCTGATATGGTTACTGATGCTGGATTAGTCCCAACTGTTGATTTCTTGTTCCAGTCTGCATTCGCAGGAACTGCGGCAACTATCGTTTCCGGTCTTGTTGCTGAAAGAGTTAAATTTGGAGAATTTGTTGTTTTTGCTGTTGTATTAACTGCATTTATATATCCAATTGCTGGTAGCTGGAAATGGAATTTTGTTGACTTCGCTGGTTCTTCAATTGTTCACTCAGTTGGAGCATGGGCGGGTCTTGTAGGAGCTATGCTTCTTGGACCAAGAATTGGTAAATACTCTGATGGGAAACCACAAGCTATGCCAGGACACAATATGGCAATAGCTACTCTAGGTGCATTAGTTCTATGGATAGGTTGGTATGGATTTAACCCCGGTTCTCAACTTGCTATGGATCAATGGGTTCCATATGTAGCTGTAACAACAACTTTGGCAGCAGCAGCTGGAGCTATTGGAGCAACTATTGTTTCAACATTAACTTCTGGTAAGCCTGATCTTACAATGATAATTAACGGAATCCTTGCTGGTTTGGTTAGTATCACTGCTGGTTGTGGTGATATGACTCTTGCTGGAGCCTGGTTCGCAGGACTAGTAGGGGGTATTATAGTTGTATTTTCTGTTGCAGCACTTGATGCCGCTGAGATCGATGATCCTGTAGGTGCATTCTCCGTTCACGGAGTTTGTGGTGTATGGGGTACTGTAGTTATCGGTCTTTGGGGTACAGCTGTACAAGGCGATGGAGCTGGTATGGGATTGTTCAATGGTGGAGGTATTACTCTTCTTCTAGTTCAAGCCCTTGGTGCCGCAGCTTATGCTATTTGGACACTAGTTACTTGTTGGATTGCCTGGTCTGTAATTGGAGGATTATTCGGTGGAATCCGAGTATCTGAAGAGGAAGAGACTCAAGGCTTAGATATCGGAGAGCATGGAATGGAAGCATATCCAGACTTTGCATCTGCT
>AG-347-I04_2717245627
ATGACCACTGCTTTGCAAACGCCTCAAAGGCGCTCTAGGTCCAAATTACAAGATGCAAGTCTTGTTAATGGACCTATGCTCCTTTTGAGGAGTATTCGAGGATTTAGTTCAAACCGCTCTATGTTGTGGCTTGCAACTGTTCCCCTAGCTTTGTTTGGTTTAGGTATTTTTAATCTTTCAGCTCATGCAGCTGATTTACCTGAGTTGAATGCAGCTTTTCTTGCTAACAATTTATGGCTTTTGATCGCTACTATTTTGGTGATCTTCATGAACGCCGGTTTCGCTATGGTTGAGGCAGGTATGTGTCGTTCTAAGAACGCAGTAAACATACTTGCTAAAAACCTCTTTGTATTTGCTCTAGCTGTAACTTCATATTGGTTTATCGGCTATTCACTAATGTACGGAGGAAGTGTTGCTGACGGATGGCTTTATTTTGGAGGCTTATTTTTTGATCCAACAGTTACCGCTGATATGGTTACTGATGCTGGATTAGTCCCAACTGTTGATTTCTTGTTCCAGTCTGCATTCGCAGGAACTGCAGCAACTATCGTTTCCGGTCTTGTTGCTGAAAGAGTTAAATTTGGAGAATTTGTTGTTTTTGCTGTTGTATTAACTGCATTTATATATCCAATTGCTGGTAGCTGGAAATGGAATTTTGTTGACTTCGCTGGTTCTTCAATTGTTCACTCAGTTGGAGCATGGGCGGGTCTCGTAGGAGCTATGCTTCTTGGACCAAGAATTGGCAAATACTCTGACGGGAAACCACAAGCTATGCCAGGACACAATATGGCTATTGCTACTCTAGGTGCATTAGTCCTATGGATAGGTTGGTATGGATTTAACCCCGGTTCTCAACTTGCTATGGATCAATGGGTTCCATATGTTGCTGTAACAACTACTTTGGCAGCAGCAGCAGGAGCTATTGGTGCAACAATTGTTTCAACATTAACTTCTGGTAAGCCTGATCTTACAATGATAATTAACGGAATCCTTGCTGGTTTGGTTAGTATCACTGCTGGTTGTGGTGATATGACCCTTGCTGGAGCCTGGTTCGCAGGACTAGTAGGAGGAATTATAGTTGTATTTTCTGTCGCAGCACTTGATGCCGCTGAGATCGATGATCCTGTAGGCGCATTCTCTGTTCACGGAGTTTGTGGTGTATGGGGTACTGTAGTTATCGGTCTTTGGGGTACAGCTGTACAAGGTGATGGAGCAGGTATGGGATTGTTCAATGGTGGAGGTATTACCCTTCTTCTAGTTCAAGCTCTTGGTGCCGCAGCTTATGCTATCTGGACACTAGTTACTTGCTGGATTGCCTGGTCTGTAATTGGAGGATTATTCGGTGGAATCCGAGTATCTGAAGAGGAAGAGACTCAAGGCTTAGATATAGGAGAGCATGGAATGGAAGCATATCCAGACTTTGCATCTGCT
>AG-347-I06_2667838053
ATGACCACTGCTTTGCAAACGCCTCAAAGGCGCTCTAGGTCTAGATTGCAAGATGCAAGTCTTGTTAATGGACCTATGCTCCTTTTGAGGAGTATTCGAGGATTTAGTTCAAACCGCTCTATGTTGTGGCTTGCGACTGTTCCTTTAGCTTTGTTTGGTTTAGGTATTTTTAATCTTTCAGCTCACGCAGCTGATTTACCTGAGTTGAATGCAGCTTTTCTTGCTAACAATTTATGGCTTCTGATCGCTACTATTTTAGTGATCTTTATGAACGCTGGTTTCGCTATGGTTGAGGCAGGTATGTGTCGTTCTAAGAACGCAGTAAACATCCTTGCTAAAAACCTATTCGTATTTGCTCTAGCTGTAACCTCTTATTGGTTTATCGGCTATTCATTAATGTACGGAGGAAGTGTTGCTGACGGATGGCTTTATTTTGGAGGCTTATTTTTTGATCCAACAGTTACTGCAGATATGGTAACTGATGCTGGATTAGTCCCAACAGTTGATTTCTTGTTCCAGTCTGCATTCGCAGGAACTGCGGCAACTATCGTATCCGGTCTTGTTGCTGAAAGAGTTAAATTTGGAGAATTTGTTGTTTTTGCTGTCGTATTAACTGCATTTATATATCCAATTGCTGGTAGCTGGAAATGGAACTTTGTAGACTTTGCTGGCTCTTCAATTGTTCACTCAGTTGGAGCATGGGCGGGTCTTGTAGGAGCTATGCTTCTTGGACCAAGAATTGGCAAATACTCTGATGGGAAACCACAAGCTATGCCAGGACACAACATGGCTATAGCTACTTTAGGTGCATTAGTACTATGGATAGGTTGGTATGGATTTAACCCCGGTTCTCAACTTGCTATGGATCAATGGGTTCCATATGTTGCTGTAACAACAACTTTGGCAGCAGCAGCTGGTGCTATTGGTGCAACTATTGTTTCAACATTAACTTCTGGTAAGCCTGATCTTACAATGATAATTAACGGAATCCTTGCTGGTTTGGTTAGTATCACTGCTGGCTGTGGTGATATGACTCTTGCTGGAGCCTGGTTCGCAGGACTAGTGGGCGGAATAATCGTTGTATTTTCTGTCGCAGCACTTGATGCCGCTGAAATCGATGATCCTGTAGGTGCATTCTCTGTTCATGGAGTTTGTGGTGTATGGGGTACTGTAGTAATCGGTCTTTGGGGTACAGCTGTACAAGGTGATGGAGCAGGTATGGGATTGTTCAATGGCGGAGGTATTACCCTTCTTCTAGTTCAAGCTCTTGGTGCCGCAGCTTATGCTATTTGGACACTAGTTACTTGCTGGATTGCCTGGTCTGTAATTGGAGGATTATTCGGTGGAATCCGAGTATCTGAAGAGGAAGAGACCCAAGGTTTAGATATTGGAGAGCATGGAATGGAAGCATATCCAGACTTTGCATCTGCT
>AG-347-I15_2667839711
ATGACCACTGCTTTGCAAACGCCTCAAAGGCGCTCTAGGTCCAAACTTCAAGATGCAAGTCTTGTTAATGGACCTATGCTCCTTTTGAGGAGTATTCGAGGATTTAGTTCAAACCGCTCTATGTTGTGGCTTGCAACTGTTCCTGTAGCTTTGTTTGGTTTAGGTATTTTTAATCTTTCAGCTCACGCAGCTGATTTACCTGAGTTGAATGCAGCTTTTCTTGCTAACAATTTATGGCTTTTGATCGCTACTATTTTAGTGATCTTTATGAACGCTGGTTTCGCTATGGTTGAGGCAGGTATGTGTCGTTCTAAGAACGCAGTAAACATCCTTGCTAAAAACCTATTCGTATTTGCTCTAGCCGTAACCTCTTATTGGTTTATCGGCTATTCATTAATGTACGGAGGTAGTGTTGCTGACGGATGGCTTTATTTTGGAGGCTTATTTTTTGATCCAACAGTTACTGCAGATATGGTAACTGACGCTGGATTAGTCCCAACAGTTGATTTCTTGTTCCAGTCTGCATTCGCAGGAACTGCGGCAACTATCGTATCCGGTCTTGTTGCTGAAAGAGTTAAATTTGGAGAATTTGTTGTTTTTGCTGTTGTATTAACTGCATTTATATATCCAATTGCTGGTAGCTGGAAATGGAATTTTGTAGACTTTGCTGGTTCTTCAATTGTTCACTCAGTTGGAGCATGGGCCGGTCTAGTAGGAGCTATGCTTCTTGGACCAAGAATTGGCAAATACTCTGATGGGAAACCACAGGCTATGCCAGGACATAATATGGCTATAGCTACTCTTGGTGCATTAGTTCTATGGATTGGTTGGTATGGTTTTAATCCCGGTTCTCAACTTGCTATGGATCAATGGGTTCCATATGTTGCTGTAACAACAACTTTGGCAGCAGCAGCTGGTGCTATTGGTGCAACTATTGTCTCAACATTAACTTCTGGTAAGCCTGATCTTACAATGATAATTAACGGAATCCTTGCTGGTTTGGTTAGTATCACTGCTGGTTGTGGTGATATGACTCTTGCTGGAGCCTGGTTCGCAGGACTAGTAGGTGGAATAATCGTTGTATTTTCTGTTGCAGCACTTGATGCCGCTGAGATCGATGATCCTGTAGGTGCATTCTCTGTTCACGGAGTTTGTGGTGTATGGGGTACTGTAGTTATTGGTCTTTGGGGTACAGCTGTACAAGGAGATGGCGCAGGTATGGGATTGTTCAATGGCGGAGGTATTACCCTTCTCCTAGTTCAAGCTCTTGGTGCCGCAGCTTATGCTATTTGGACACTTGTTACATGTTGGATTGCCTGGTCTGTAATTGGAGGGCTATTCGGTGGAATCCGAGTATCTGAAGAGGAAGAGACTCAAGGCTTAGATATAGGAGAGCATGGAATGGAAGCATATCCAGACTTTGCATCTGCT
>AG-347-I19_2667840965
ATGACCACTGCTTTGCAAACGCCTCAAAGGCGCTCTAGGTCCAAACTACAAGATGCAAGTCTTGTTAATGGACCTATGCTCCTTTTGAGGAGTATTCGAGGATTTAGTTCAAACCGCTCTATGTTGTGGCTTGCAACTGTTCCTTTAGCTTTGTTTGGTTTAGGTATTTTTAATCTTTCAGCTCACGCAGCTGATTTACCTGAGTTGAATGCAGCTTTTCTTGCTAACAATCTATGGCTTTTGATCGCTACTATTCTAGTGATCTTCATGAACGCCGGTTTCGCTATGGTTGAGGCAGGTATGTGCCGTTCTAAGAACGCTGTTAACATTCTTGCTAAAAACCTCTTTGTATTTGCTCTAGCTGTAACTTCTTATTGGTTTATCGGCTATTCATTAATGTACGGAGGAAGTGTTGCTGACGGCTGGCTTTATTTTGGCGGCTTATTTTTTGATCCAACAGTTACTGCAGATATGGTAACTGATGCTGGATTAGTCCCAACTGTTGATTTCTTGTTCCAGTCTGCTTTTGCAGGAACTGCAGCAACTATCGTTTCCGGTCTTGTTGCTGAAAGAGTTAAATTTGGAGAATTTGTTGTTTTTGCTGTTGTATTAACTGCATTTATATATCCAATTGCTGGTAGCTGGAAATGGAATTTTGTTGATTTTGCTGGTTCTTCAATTGTTCACTCAGTTGGAGCATGGGCTGGTCTTGTAGGAGCTATGCTTCTTGGACCAAGAATTGGCAAATACTCTGATGGAAAACCACAGGCTATGCCAGGACACAATATGGCTATAGCTACTTTAGGTGCATTAGTCCTATGGATAGGTTGGTACGGATTCAACCCCGGTTCTCAACTTGCTATGGATCAATGGGTTCCATATGTTGCTGTAACAACTACTTTGGCTGCAGCAGCTGGAGCTATTGGTGCAACTATTGTTTCAACATTAACTTCTGGTAAGCCTGATCTTACAATGATAATTAACGGAATCCTTGCTGGTTTGGTTAGTATCACTGCTGGTTGTGGTGATATGACTCTTGCTGGAGCCTGGTTCGCAGGACTAGTGGGCGGAATAATCGTTGTATTTTCTGTTGCAGCACTTGACGCCGCTGAGATCGATGATCCTGTAGGTGCATTCTCTGTTCACGGAGTTTGTGGTGTATGGGGTACTGTAGTTATCGGTCTTTGGGGTACAGCTGTACAAGGTGATGGAGCAGGTATGGGATTATTCAATGGCGGAGGTATTACCCTCCTTCTAGTTCAAGCTCTTGGTGCCGCAGCTTATGCTATTTGGACACTAGTTACTTGCTGGATTGCCTGGTCTGTAATCGGAGGATTATTCGGAGGAATCCGAGTATCTGAAGAGGAAGAGACTCAAGGCTTGGATATAGGAGAGCATGGAATGGAAGCATATCCAGACTTTGCATCTGCT
>AG-347-I21_2667842469
ATGACCACTGCTTTGCAAACGCCTCAAAGGCGCTCTAGGTCCAGATTACAAGATGCAAGTCTTGTTAATGGACCTATGCTCCTTTTGAGGAGTATTCGAGGATTTAGTTCAAACCGCTCAATGTTGTGGCTTGCAACTGTTCCTTTAGCTTTGTTTGGTTTAGGTATTTTTAATCTTTCAGCTCACGCAGCTGATTTACCTGAGTTGAATGCAGCTTTTCTTGCTAACAATTTATGGCTTTTGATCGCTACTATTTTAGTGATCTTTATGAACGCTGGTTTCGCTATGGTTGAGGCAGGTATGTGTCGTTCTAAGAACGCAGTAAACATCCTTGCTAAAAACCTATTCGTATTTGCTCTAGCTGTAACCTCTTATTGGTTTATTGGCTATTCATTAATGTACGGAGGTAGTGTTGCTGACGGATGGCTTTACTTTGGAGGCTTATTTTTTGATCCAACAGTTACTGCTGATATGGTAACTGATGCTGGATTAGTCCCAACAGTTGATTTCTTGTTCCAGTCTGCATTTGCAGGAACTGCGGCAACTATCGTATCCGGTCTTGTTGCTGAAAGAGTTAAATTTGGAGAATTTGTTGTTTTTGCTGTCGTATTAACTGCATTTATATATCCAATTGCTGGTAGCTGGAAATGGAATTTTGTAGACTTTGCTGGTTCTTCAATTGTTCACTCAGTTGGAGCATGGGCGGGTCTTGTAGGAGCTATGCTTCTTGGACCAAGAATTGGCAAATACTCTGATGGGAAACCACAGGCTATGCCAGGACACAACATGGCTATAGCTACTCTAGGTGCATTAGTTCTATGGATTGGTTGGTATGGTTTTAACCCCGGTTCTCAACTTGCTATGGATCAATGGGTTCCATATGTTGCTGTAACAACTACTTTGGCAGCAGCAGCTGGTGCTATTGGTGCAACTATTGTTTCAACATTAACTTCTGGTAAGCCTGATCTTACAATGATAATTAACGGAATCCTAGCTGGTTTGGTTAGTATCACTGCTGGTTGTGGTGATATGACACTTGCTGGAGCCTGGTTTGCAGGTCTAGTGGGAGGAATTATCGTTGTATTTTCTGTTGCAGCACTTGATGCCGCTGAGATCGATGATCCTGTAGGTGCATTCTCTGTTCACGGAGTTTGTGGTGTATGGGGTACTGTTGTTATCGGTCTTTGGGGTACAGCTGTACAAGGTGATGGAGCAGGTATGGGATTGTTCAATGGCGGAGGTATTACCCTTCTTCTAGTTCAAGCTCTTGGTGCCGCAGCTTATGCTATTTGGACACTGGTTACTTGCTGGATTGCCTGGTCTGTAATTGGAGGATTATTCGGTGGAATCCGAGTATCTGAAGAGGAAGAGACTCAAGGCTTAGATATAGGAGAGCATGGAATGGAAGCATATCCAGACTTTGCATCTGCT
>AG-347-I22_2667844806
ATGACCACTGCTTTGCAAACGCCTCAAAGGCGCTCTAGGTCCAAATTACAAGATGCAAGTCTTGTTAATGGGCCTATGCTCCTTTTGAGGAGTATTCGAGGATTTAGTTCAAACCGCTCAATGTTGTGGCTTGCAACTGTTCCTCTAGCTTTGTTTGGTTTAGGTATTTTTAATCTTTCTGCTCATGCAGGCGATCTACCTGAGTTGAATGCAGCTTTTCTTGCCAATAATTTATGGCTATTTGTCGCTACTATTTTAGTGATATTCATGAACGCCGGCTTCGCTATGGTAGAAGCAGGTATGTGTCGTTCTAAGAACGCCGTCAACATTCTTGCTAAAAACCTTTTCGTATTTGCTCTAGCTGTTACCTCTTATTGGGTAATAGGCTACTCGCTGATGTACGGAGACAGTATTGCTGGTGGATGGCTATATTTTATGGGCCTATTTTTTGATCCAACAGTCACTGCCGAAACAGTTGCTGATGCTGGATTAGTCCCAACAGTTGATTTCTTATTCCAGTCTGCATTCGCAGGAACTGCTGCTACTATCGTTTCCGGTCTTGTAGCTGAAAGAGTTAAATTTGGAGAATTTGTTGTTTTTGCGATTGTATTAACTGCATTTATATATCCAATTGCTGGTAGCTGGAAATGGAATTTTGTTGACTTTGCTGGTTCTTCGATTGTTCACTCAGTTGGAGCATGGGCGGGTCTTGTAGGAGCTATGCTTCTTGGACCAAGAATTGGCAAATACTCTGATGGAAAACCACAAGCTATGCCAGGACACAACATGGCTATAGCTACTCTAGGTGCATTAGTTCTATGGATAGGTTGGTATGGATTTAACCCCGGTTCACAACTTGCGATGGACCAATGGGTTCCATATGTTGCTGTAACAACTACTTTGGCAGCAGCAGCTGGCGCTATCGGAGCAACTGTTGTTTCAACATTAACTTCTGGTAAGCCTGATCTTACAATGATTATTAACGGAATCCTTGCTGGTTTGGTTAGTATCACTGCTGGTTGTGGTGATATGACTCTTGCTGGAGCCTGGTTCGCAGGACTAGTCGGTGGAATTATCGTTGTATTTTCTGTTGCAGCACTTGATGCCGCTGAGATAGATGATCCTGTAGGTGCATTCTCTGTTCACGGAGTATGTGGTGTATGGGGTACTGTTGTTATCGGTCTTTGGGGTACTGCTGTACAAGGAGATGGAGCAGGTATGGGATTGTTCAATGGTGGAGGTATTACCCTTCTTCTAGTTCAAGCTCTTGGTGCCGCAGCTTATGCTATCTGGACACTAGTTACTTGTTGGATTACTTGGTCTATAATTGGAGGATTATTCGGTGGAATCCGAGTATCTGAAGAGGAAGAGACTCAAGGCTTAGATATTGGAGAGCATGGAATGGAGGCATATCCAGACTTTGCATCTGCT
>AG-347-I23_2667845780
ATGACCACTGCTTTGCAAACGCCTCAAAGGCGCTCTAGGTCCAAATTACAAGATGCAAGTCTTGTTAATGGACCTATGCTCCTTTTGAGGAGTATTCGAGGATTTAGTTCAAACCGCTCTATGTTGTGGCTTGCAACTGTTCCTTTAGCTTTGTTTGGTTTAGGTATTTTTAATCTTTCAGCTCATGCAGCTGATTTACCTGAGTTGAATGCAGCTTTTCTTGCTAACAATTTATGGCTTTTGATCGCTACTATTTTGGTGATCTTCATGAACGCTGGTTTCGCTATGGTTGAGGCAGGTATGTGTCGTTCTAAGAACGCAGTAAACATCCTTGCTAAAAACCTATTCGTATTTGCTCTAGCTGTAACCTCTTATTGGTTTATCGGCTATTCACTAATGTACGGAGGTAGTGTAGCTGACGGATGGCTTTATTTTGGAGGCTTATTCTTTGATCCAACAGTCACCGCTGATATGGTTACTGATGCTGGATTAGTCCCAACTGTTGATTTCTTGTTCCAGTCTGCATTCGCAGGAACTGCAGCAACTATCGTTTCCGGTCTTGTTGCTGAAAGAGTTAAATTTGGAGAATTTGTTGTTTTTGCTGTTGTATTAACTGCATTTATATATCCAATTGCTGGTAGCTGGAAATGGAATTTTGTTGACTTCGCTGGTTCTTCAATTGTTCACTCAGTTGGAGCATGGGCGGGTCTTGTAGGAGCTATGCTTCTTGGACCAAGAATTGGCAAATACTCTGATGGGAAACCACAAGCTATGCCAGGACACAATATGGCTATAGCTACTCTAGGTGCATTAGTCCTATGGATAGGTTGGTATGGATTTAACCCCGGTTCTCAACTTGCTATGGATCAATGGGTTCCATATGTTGCTGTAACAACTACTTTGGCAGCAGCAGCAGGAGCTATTGGTGCAACTATTGTTTCAACATTAACTTCTGGTAAGCCTGATCTTACAATGATAATTAACGGAATCCTTGCTGGTTTGGTTAGTATCACTGCTGGTTGTGGTGATATGACTCTTGCTGGTGCCTGGTTTGCAGGACTAGTGGGTGGAATAATCGTTGTATTTTCTGTTGCAGCACTTGATGCCGCTGAGATCGATGATCCTGTAGGCGCATTCTCTGTTCACGGAGTTTGTGGTGTATGGGGTACTGTTGTTATCGGTCTTTGGGGTACAGCTGTACAAGGTGATGGAGCAGGTATGGGATTGTTCAACGGCGGAGGTATTACCCTTCTTCTAGTTCAAGCTCTTGGTGCCGCAGCTTATGCTATTTGGACACTAGTTACTTGCTGGATTGCCTGGTCTGTAATTGGAGGATTATTCGGCGGAATCCGAGTATCTGAAGAGGAAGAGACTCAGGGCTTAGATATAGGAGAGCATGGAATGGAAGCATATCCAGACTTTGCATCTGCT
>AG-347-J05_2717649324
ATGACCACTGCTTTGCAAACGCCTCAAAGGCGCTCTAGGTCCAAACTCCAAGATGCAAGTCTTGTTAATGGGCCTATGCTCCTATTGAGGAGTATTCGAGGATTTAGTTCAAACCGCTCAATGTTGTGGCTTGCAACTGTTCCACTAGCTTTGTTTGGTTTAGGTATTTTTAATCTTTCAGCTCATGCTGCTGATTTACCTGAGTTGAATGCAGCTTTTCTTGCTAACAATTTATGGCTTTTGATCGCTACTATTTTGGTGATCTTCATGAACGCTGGTTTCGCTATGGTTGAGGCAGGTATGTGCCGTTCTAAGAACGCTGTTAACATTCTTGCTAAAAACCTCTTTGTATTTGCTCTAGCTGTAACTTCTTACTGGTTTATAGGCTATTCATTAATGTACGGAGGAAGTGTTGCTGACGGATGGCTTTATTTTGGAGGCTTATTTTTTGATCCAACAGTTACTGCAGATATGGTAACTGATGCTGGATTAGTCCCAACTGTTGATTTCTTGTTCCAGTCTGCATTCGCAGGAACTGCGGCAACTATCGTTTCCGGTCTTGTTGCTGAAAGAGTTAAATTTGGAGAATTTGTTGTTTTTGCGATTGTATTAACTGCATTTATTTATCCAATTGCTGGAAGCTGGAAATGGAATTTCGTTGACTTTGCTGGTTCTTCAATTGTTCACTCAGTTGGAGCATGGGCAGGTCTTGTAGGAGCTATGCTTCTTGGACCAAGAATTGGTAAATACACTGATGGTAAACCTTCAGCTATGCCTGGACACAACATGGCTATAGCTACTTTAGGCGCATTAGTTCTATGGATAGGTTGGTATGGATTTAACCCCGGTTCTCAACTTGCTATGGACCAATGGGTTCCATATGTTGCTGTGACAACTACTTTGGCAGCAGCAGCTGGCGCTATCGGTGCAACTATTGTTTCAACATTAACTTCAGGTAAGCCTGATCTTACAATGATTATTAATGGAATCCTTGCCGGTTTGGTTAGTATTACTGCCGGTTGTGGTGATATGACACTAGCTGGAGCCTGGTTTGCAGGACTAGTTGGTGGAATTATTGTTGTATTTTCTGTTGCAGCGCTTGATGCCGCTGAGATCGATGATCCTGTAGGTGCATTCTCTGTTCACGGAGTTTGTGGTGTATGGGGTACTGTAGTTATTGGTCTTTGGGGTACAGCAGTTCAAGGTGATGGTGCAGGTATGGGATTGTTCAATGGTGGAGGTATTACCCTTCTTCTAGTTCAAGCTCTTGGTGCCGCAGCTTATGCTATCTGGACATTAGTGACTTGTTGGATCACTTGGTCTGTAATTGGAGGATTATTCGGAGGAATCCGTGTATCTGAAGAGGAAGAGACTCAAGGTTTAGACATTGGAGAGCACGGAATGGAAGCATATCCAGACTTTGCATCTGCA
>AG-347-J06_2717247498
ATGACCACTGCTTTGCAAACGCCTCAAAGGCGCTCTAGGTCCAGATTACAAGATGCAAGTCTTGTCAATGGACCTATGCTCCTTTTGAGGAGTATTCGAGGATTTAGTTCAAACCGCTCTATGTTGTGGCTTGCAACTGTTCCCCTAGCTTTGTTTGGTTTAGGTATTTTTAATCTTTCAGCTCACGCAGCTGATTTACCTGAGTTGAATGCAGCTTTTCTTGCTAACAATCTATGGCTTTTGATCGCTACTATTCTAGTGATCTTCATGAACGCCGGTTTCGCTATGGTTGAGGCAGGTATGTGCCGTTCTAAGAACGCTGTTAACATTCTTGCTAAAAACCTCTTCGTATTTGCTCTAGCTGTAACTTCTTATTGGTTTATCGGCTATTCACTAATGTACGGAGGAAGTGTTGCTGACGGTTGGCTTTATTTTGGCGGCTTATTTTTTGATCCAACAGTTACTGCAGATATGGTAACTGATGCAGGATTAGTCCCAACTGTTGATTTCTTGTTCCAGTCTGCTTTTGCAGGAACTGCAGCAACTATCGTTTCCGGTCTTGTTGCTGAAAGAGTTAAATTTGGAGAATTTGTTGTTTTTGCTGTTGTATTAACTGCATTTATATATCCAATTGCTGGTAGCTGGAAATGGAATTTTGTTGATTTTGCTGGTTCTTCAATTGTTCACTCAGTTGGAGCATGGGCTGGTCTTGTAGGAGCTATGCTTCTTGGACCAAGAATTGGCAAATACTCTGATGGGAAACCACAGGCTATGCCAGGACACAATATGGCTATAGCTACTTTAGGTGCATTAGTCCTATGGATAGGTTGGTACGGATTTAACCCCGGTTCTCAACTTGCTATGGATCAATGGGTTCCATATGTCGCTGTAACAACTACTTTGGCAGCAGCAGCTGGAGCTATTGGTGCAACTATTGTTTCAACATTAACTTCTGGTAAGCCTGATCTTACAATGATAATTAACGGAATCCTTGCTGGTTTGGTTAGTATCACTGCTGGTTGTGGTGATATGACTCTTGCTGGAGCCTGGTTCGCAGGACTAGTAGGCGGAATAATCGTTGTATTTTCTGTTGCAGCACTTGATGCCGCTGAGATCGATGATCCTGTAGGTGCATTCTCTGTTCACGGAGTTTGTGGTGTATGGGGTACTATAGTTATCGGTCTTTGGGGTACAGCTGTACAAGGTGATGGAGCAGGTATGGGATTGTTTAATGGTGGAGGTATTACTCTTCTTTTAGTTCAAGCTCTTGGTGCCGCAGCTTATGCTATTTGGACACTAGTTACTTGCTGGATTGCCTGGTCTGTAATTGGAGGATTATTCGGTGGAATCCGAGTATCTGAAGAGGAAGAGACTCAAGGCTTAGATATAGGAGAGCATGGAATGGAAGCATATCCAGACTTTGCATCTGCT
>AG-347-J14_2667847340
ATGACCACTGCTTTGCAAACGCCTCAAAGGCGCTCTAGGTCCAAACTTCAAGATGCAAGTCTTGTTAATGGGCCTATGCTCCTTTTGAGGAGTATTCGAGGATTTAGTTCAAACCGCTCTATGTTGTGGCTTGCAACTGTTCCCCTAGCTTTGTTTGGTTTAGGTATTTTTAATCTTTCAGCTCACGCAGCTGATTTACCTGAGTTGAATGCAGCTTTTCTTGCTAACAATTTATGGCTTTTGATCGCTACTATTCTAGTGATCTTTATGAACGCCGGTTTCGCTATGGTTGAGGCAGGTATGTGCCGTTCTAAGAACGCTGTTAACATTCTTGCTAAAAACCTCTTTGTATTTGCTCTAGCTGTAACTTCTTATTGGTTTATCGGCTATTCATTAATGTACGGAGGAAGTGTTGCCGACGGTTGGCTTTATTTTGGCGGCTTATTTTTTGATCCAACAGTTACTGCAGATATGGTAACTGACGCTGGATTAGTCCCAACTGTTGATTTCTTGTTCCAGTCTGCTTTTGCAGGAACTGCGGCAACTATCGTTTCCGGTCTTGTTGCTGAAAGAGTTAAATTTGGAGAATTTGTTGTTTTTGCTGTTGTATTAACTGCATTTATATATCCAATTGCTGGTAGCTGGAAATGGAATTTTGTTGATTTTGCTGGTTCTTCAATTGTTCACTCAGTTGGAGCATGGGCGGGTCTTGTAGGAGCTATGCTTCTTGGACCAAGAATTGGCAAATACTCTGATGGGAAGCCACAGGCTATGCCAGGACACAATATGGCTATAGCTACTCTAGGTGCATTAGTCCTATGGATAGGTTGGTACGGATTTAACCCCGGTTCTCAACTTGCTATGGATCAATGGGTTCCATATGTTGCTGTAACAACTACATTAGCAGCAGCAGCTGGAGCTATTGGTGCAACTATTGTTTCAACATTAACTTCTGGTAAGCCTGATCTTACAATGATAATTAACGGAATCCTTGCTGGTTTAGTTAGTATCACTGCTGGTTGTGGTGATATGACTCTTGCTGGAGCTTGGTTCGCAGGACTAGTAGGCGGAATTATCGTTGTATTTTCTGTTGCAGCACTTGATGCCGCTGAGATTGATGATCCTGTAGGTGCATTCTCTGTTCACGGAGTTTGTGGTGTATGGGGTACTGTAGTTATCGGTCTTTGGGGTACAGCTGTACAAGGTGATGGAGCAGGTATGGGATTGTTCAATGGAGGAGGTATTACCCTTCTTCTAGTTCAAGCTCTTGGTGCCGCAGCTTATGCTATTTGGACACTAGTTACTTGCTGGATTGCCTGGTCTGTAATTGGAGGATTATTCGGAGGAATCCGAGTATCTGAAGAGGAAGAGACTCAAGGCTTGGATATAGGAGAGCATGGAATGGAAGCATATCCAGACTTTGCATCTGCT
>AG-347-J19_2667849632
ATGACCACTGCTTTGCAAACGCCTCAAAGGCGCTCTAGGTCCAAATTACAAGATGCAAGTCTTGTTAATGGACCTATGCTCCTTTTGAGGAGTATTCGAGGATTTAGTTCAAACCGCTCTATGTTGTGGCTTGCAACTGTTCCCCTAGCTTTGTTTGGTTTAGGTATTTTTAATCTTTCAGCTCATGCAGCTGATTTACCTGAGTTGAATGCAGCTTTTCTTGCTAACAATTTATGGCTTTTGATCGCTACTATTTTGGTGATCTTCATGAACGCCGGTTTCGCTATGGTTGAGGCAGGTATGTGTCGTTCTAAGAACGCAGTAAACATCCTCGCTAAAAACCTATTCGTATTTGCTCTAGCTGTAACTTCTTATTGGTTTATCGGCTATTCATTAATGTACGGAGGAAGTGTTGCTGACGGATGGCTTTATTTTGGAGGCTTATTCTTTGATCCAACAGTCACCGCTGATATGGTTACTGATGCTGGATTAGTCCCAACTGTTGATTTCTTGTTCCAGTCTGCATTCGCAGGAACTGCAGCAACTATCGTTTCCGGTCTTGTTGCTGAAAGAGTTAAATTTGGAGAATTTGTTGTTTTTGCTGTTGTATTAACTGCATTTATATATCCAATTGCTGGTAGCTGGAAATGGAATTTTGTCGACTTTGCTGGTTCTTCAATTGTTCACTCAGTTGGAGCATGGGCGGGTCTTGTAGGAGCTATGCTTCTTGGACCAAGAATTGGCAAATACGCTGATGGGAAACCACAAGCTATGCCTGGACACAATATGGCTATTGCTACTCTAGGTGCATTAGTCCTATGGATAGGTTGGTATGGATTTAACCCCGGTTCTCAACTTGCTATGGATCAATGGGTTCCATATGTTGCTGTAACAACTACTTTGGCAGCAGCAGCTGGAGCTATTGGTGCAACTATTGTTTCAACATTAACTTCTGGTAAGCCTGATCTTACAATGATAATTAATGGAATCCTTGCTGGTTTGGTTAGTATCACTGCTGGTTGTGGTGATATGACTCTTGCTGGAGCCTGGTTCGCAGGACTAGTAGGGGGAATTATAGTTGTATTTTCTGTTGCAGCACTTGATGCCGCTGAGATTGATGATCCTGTAGGTGCATTCTCTGTTCACGGAGTTTGTGGTGTATGGGGTACTGTAGTTATCGGTCTTTGGGGTACAGCTGTACAAGGTGATGGAGCAGGTATGGGATTGTTCAATGGTGGAGGTATTACCCTTCTTCTAGTTCAAGCTCTTGGTGCCGCAGCTTATGCTATTTGGACACTAGTTACTTGCTGGATTGCTTGGTCTGTAATTGGAGGATTATTCGGAGGAATCCGAGTATCTGAAGAGGAAGAGACTCAAGGCTTAGATATAGGAGAGCATGGAATGGAAGCATATCCAGACTTTGCATCTGCT
>AG-347-J20_2667850252
ATGACCACTGCTTTGCAAACGCCTCAAAGGCGCTCTAGGTCCAAACTTCAAGATGCAAGTCTTGTTAATGGACCTATGCTCCTTTTGAGGAGTATTCGAGGATTTAGTTCAAACCGCTCTATGTTGTGGCTTGCAACTGTTCCCCTAGCTTTGTTTGGTTTAGGTATTTTTAATCTTTCAGCTCACGCAGCTGATTTACCTGAGTTGAATGCAGCTTTTCTTGCTAACAATTTATGGCTTTTGATCGCTACCATTCTAGTGATCTTCATGAACGCCGGTTTCGCTATGGTTGAGGCAGGTATGTGCCGTTCTAAGAACGCTGTTAACATTCTTGCTAAAAACCTCTTTGTATTTGCTCTAGCTGTAACTTCTTATTGGTTTATCGGCTATTCATTAATGTACGGAGGTAGTGTTGCTGACGGGTGGCTTTATTTTGGCGGCTTATTTTTTGATCCAACAGTTACTGCAGATATGGTAACTGATGCTGGATTAGTCCCAACTGTTGATTTCTTGTTCCAGTCTGCATTTGCAGGAACTGCGGCAACTATCGTTTCCGGTCTTGTTGCTGAAAGAGTTAAATTTGGAGAATTTGTTGTTTTTGCTATTGTATTAACTGCATTTATTTATCCAATTGCTGGTAGCTGGAAATGGAATTTTGTTGATTTTGCTGGTTCTTCAATTGTTCACTCAGTTGGAGCATGGGCAGGTCTGGTAGGAGCAATGCTTCTTGGACCAAGAATTGGCAAATACTCTGATGGAAAACCACAAGCTATGCCAGGTCACAATATGGCTATAGCTACTTTAGGTGCATTAGTTCTATGGATAGGTTGGTATGGATTTAACCCCGGTTCACAACTTGCCATGGATCAATGGGTTCCATATGTTGCAGTAACAACTACTTTGGCTGCAGCAGCTGGGGCTATTGGAGCAACTATTGTTTCAACATTAACTTCTGGTAAGCCAGACCTTACTATGATTATTAACGGAATCCTTGCCGGATTGGTTAGTATCACTGCTGGTTGTGGCGATATGACACTTGCTGGTGCCTGGTTTGCAGGATTAGTCGGTGGAATTATCGTTGTATTCTCTGTTGCAGCACTTGATGCTGCTGAGATCGATGATCCTGTTGGTGCATTCTCCGTTCACGGAGTTTGTGGTGTATGGGGTACTGTCGTTATCGGTCTATGGGGTACAGCTGTTCAAGGAGATGGTGCTGGTATGGGATTGTTTAATGGTGGAGGTATTAGCCTTCTTCTAATTCAAGCTCTTGGTGCCGCAGCTTATGCTATCTGGACACTAGTTACTTGCTGGATCGCCTGGTCTGTAATTGGAGGTTTATTCGGTGGAATCCGAGTATCTGAAGAGGAAGAGACTCAAGGCTTAGATATAGGAGAGCATGGTATGGAAGCATATCCAGACTTTGCATCTGCT
>AG-347-J21_2667852466
ATGACCACTGCTTTGCAAACGCCTCAAAGGCGCTCTAGGTCCAAACTTCAAGATGCAAGTCTTGTGAATGGACCTATGCTCCTTTTGAGGAGTATTCGAGGATTTAGTTCAAACCGCTCAATGTTGTGGCTTGCAACTGTTCCCCTAGCTTTGTTTGGTTTAGGTATTTTTAATCTTTCAGCTCACGCAGCTGATTTACCTGAGTTGAATGCAGCTTTTCTTGCTAACAATTTATGGCTTTTGATCGCTACTATCCTAGTGATCTTTATGAACGCCGGTTTCGCTATGGTTGAGGCAGGTATGTGCCGTTCTAAGAACGCTGTTAACATTCTTGCTAAAAACCTCTTTGTATTTGCTTTAGCTGTAACTTCTTATTGGTTTATCGGCTATTCATTAATGTACGGAGGAAGTGTTGCTGACGGATGGCTTTATTTTGGAGGCTTATTTTTTGATCCAACAGTCACTGCAGATATGGTGACTGATGCTGGTTTAGTCCCAACTGTTGATTTCTTGTTCCAGTCTGCATTTGCAGGAACTGCGGCAACTATCGTTTCCGGTCTTGTTGCTGAAAGAGTTAAATTTGGAGAATTTGTTGTTTTTGCGATTGTATTAACTGCATTTATATATCCAATTGCTGGTAGCTGGAAATGGAATTTTGTTGATTTTGCCGGTTCTTCAATTGTTCACTCAGTTGGAGCATGGGCAGGTCTTGTAGGAGCTATGCTTCTTGGACCAAGAATTGGCAAATACTCTGATGGAAAACCACAGGCTATGCCAGGTCACAATATGGCTATAGCTACTTTGGGTGCATTAGTTCTATGGATAGGTTGGTATGGATTTAACCCCGGCTCTCAACTTGCTATGGACCAATGGGTTCCATATGTTGCTGTAACAACCACTTTGGCAGCAGCAGCTGGTGCTATTGGAGCAACTATTGTCTCAACATTAACTTCTGGGAAGCCTGACCTTACAATGATTATTAACGGAATCCTTGCTGGATTAGTTAGTATCACTGCTGGTTGTGGCGATATGACACTTGCTGGAGCCTGGTTTGCAGGACTAGTTGGTGGAATTATCGTTGTATTCTCTGTAGCGGCCTTAGATGCTGCTGAGATCGATGATCCTGTAGGTGCATTCTCCGTACACGGAGTTTGTGGTGTATGGGGTACTGTAGTTATCGGTCTATGGGGGACAGCTGTTCAAGGAGATGGTGCTGGTATGGGATTGTTTAATGGTGGAGGTATTAGCCTTCTTCTAATTCAAGCTCTCGGTGCCGCAGCTTATGCTATCTGGACACTAGTTACTTGCTGGATTGCTTGGTCTGTTATTGGAGGATTATTCGGTGGAATCCGAGTATCTGAAGAGGAAGAGACTCAAGGTCTAGATATAGGAGAGCATGGAATGGAAGCATATCCAGACTTTGCATCTGCT
>AG-347-J22_2667822883
ATGACCACTGCTTTGCAAACGCCTCAAAGGCGCTCTAGGTCCAAACTTCAAGATGCAAGTCTTGTCAATGGACCTATGCTCCTTTTGAGGAGTATTCGTGGATTCAGTTCAAACCGCTCAATGTTGTGGCTTGCGACTGTTCCTCTGGCTTTGTTTGGTTTAGGTATTTTTAATCTCTCAGCTCACGCAGCTGATTTACCTGAGTTGAATGCAGCTTTTCTTGCTAACAATTTATGGCTTTTGATCGCTACAATTTTAGTGATCTTCATGAACGCAGGTTTCGCTATGGTTGAAGCTGGTATGTGTCGGTCTAAAAACGCCGTCAACATCCTTGCTAAGAACCTTTTCGTATTTGCTCTAGCTGTTACCTCTTATTGGTTTATCGGCTACTCATTAATGTACGGAGGAAGCGTTGCTGACGGATGGCTATATTTTGGAGGCCTATTTTTTGATCCTACAGTTACCGCTGATATGGTTACTGATGCAGGATTAGTACCAACAGTTGATTTCTTATTCCAGTCCGCTTTCGCAGGTACTGCAGCTACTATCGTTTCAGGTCTCGTTGCTGAAAGGGTTAAATTTGGTGAATTTGTTGTTTTTGCTATTGTCTTAACAGCATTCATTTATCCAATTGCTGGTAGTTGGAAATGGAATTTTGTTGACTTTGCAGGTTCTTCAATTGTTCACTCGGTTGGAGCATGGGCAGGTTTAGTTGGAGCTATGCTTCTTGGGCCAAGAATCGGTAAATACTCCGATGGAAAACCACAGGCTATGCCTGGACACAATATGGCTATTGCTACTTTAGGTGCTTTGGTTCTATGGATTGGTTGGTATGGATTTAATCCTGGTTCTCAACTTGCTATGGATCAATGGGTACCATATGTTGCTGTAACAACTACTCTTGCAGCTGCAGCTGGTGCTATTGGAGCGACTATTGTTTCTACTTTAACTTCAGGAAAGCCTGATCTTACAATGATCATTAATGGTATTCTTGCAGGTTTGGTAAGTATTACTGCAGGTTGTGGCGATATGACTCTTGCTGGAGCATGGTTCGCTGGACTTGTTGGTGGAATTATCGTTGTATTTTCTGTTGCAGCACTAGATGCAGCTGAAATTGACGATCCCGTTGGTGCATTCTCTGTTCACGGAGTTTGTGGTGTATGGGGTACTCTAGTTATTGGTCTTTGGGGAACAGCAGTTCAAGGTGATGGAGCAGGTATGGGATTGTTCAATGGTGGTGGTATTACTCTACTTCTTGTACAAGCTCTTGGCGCAGCCGCTTATGCTATCTGGACACTTGTAACTTGTTGGATCGCTTGGTCTGTAATCGGAGGATTATTCGGAGGAATTCGTGTATCTGAAGAAGAAGAGACTCAAGGTTTAGATATTGGAGAGCATGGAATGGAAGCATATCCAGACTTTGCATCTGCT
>AG-347-J23_2667823752
ATGACCACTGCTTTGCAAACGCCTCAAAGGCGCTCTAGGTCCAAACTTCAAGATGCAAGTCTTGTTAATGGACCTATGCTCCTTTTGAGGAGTATTCGAGGATTTAGTTCAAACCGCTCAATGTTGTGGCTTGCAACTGTTCCCCTAGCTTTGTTTGGTTTAGGTATTTTTAATCTTTCAGCTCACGCAGCTGATTTACCTGAGTTGAATGCAGCTTTTCTTGCTAACAATTTATGGCTTTTGATCGCTACTATTTTGGTGATCTTCATGAACGCCGGTTTCGCTATGGTTGAGGCAGGTATGTGCCGTTCTAAGAACGCTGTTAACATTCTTGCTAAAAACCTCTTTGTATTTGCTCTAGCTGTAACTTCTTACTGGTTTATCGGCTATTCATTAATGTACGGAGGAAGCGTTGCTGACGGATGGCTTTATTTTGGAGGCTTATTTTTTGATCCAACAGTTACCGCTGATATGGTTACTGATGCTGGATTAGTCCCAACTGTTGATTTCTTGTTCCAGTCTGCGTTCGCAGGAACTGCGGCAACTATCGTTTCCGGTCTTGTTGCTGAAAGAGTTAAATTTGGAGAATTTGTTGTTTTTGCGATTGTATTAACTGCATTTATTTATCCAATTGCTGGTAGCTGGAAATGGAATTTTGTTGACTTTGCTGGTTCTTCAATTGTTCACTCAGTTGGAGCATGGGCAGGTCTTGTAGGAGCTATGCTTCTTGGACCAAGAATTGGTAAATACGCTGATGGCAAACCATCTGCTATGCCTGGACACAATATGGCTATAGCTACTTTGGGTGCATTAGTTCTATGGATAGGTTGGTATGGATTTAACCCCGGCTCTCAACTTGCTATGGACCAATGGGTTCCATATGTTGCTGTAACAACTACTTTAGCCGCCGCCGCTGGTGCTATAGGAGCAACTATTGTTTCAACATTAACTTCAGGTAAGCCTGATCTTACAATGATTATTAACGGAATCCTTGCTGGTTTGGTTAGTATTACTGCTGGTTGTGGTGATATGACACTCGCTGGAGCCTGGTTTGCAGGACTAGTTGGTGGAATTATCGTTGTATTTTCTGTTGCAGCACTTGATGCCGCTGAAATCGATGATCCTGTAGGTGCATTCTCTGTTCACGGAGTTTGTGGTGTATGGGGTACTGTAGTTATCGGTCTTTGGGGTACAGCAGTACAAGGTGATGGTGCAGGTATGGGATTGTTCAATGGTGGAGGTATTACACTTCTTCTAGTTCAAGCTCTTGGTGCCGCAGCTTATGCTATCTGGACACTAGTTACATGTTGGATTACTTGGTCTGTAATTGGAGGATTATTCGGTGGAATCCGAGTATCTGAAGAGGAAGAGACTCAAGGCTTAGATATAGGAGAGCACGGAATGGAAGCATATCCTGACTTTGCATCTGCT
>AG-347-K02_2667825672
ATGACCACTGCTTTGCAAACGCCTCAAAGGCGCTCTAGGTCCAAGCTTCAAGATGCAAGTCTTGTTAATGGACCTATGCTCCTTTTGAGGAGTATTCGAGGATTTAGTTCAAACCGCTCCATGTTGTGGCTTGCAACTGTTCCCCTAGCTTTGTTTGGTTTAGGTATTTTTAATCTTTCAGCTCACGCAGCTGATTTACCTGAGTTGAATGCAGCTTTTCTTGCTAACAATTTATGGCTTTTGATCGCTACTATCTTAGTGATCTTTATGAACGCCGGTTTCGCTATGGTTGAGGCAGGTATGTGCCGTTCTAAGAACGCTGTTAACATTCTTGCTAAAAACCTCTTTGTATTTGCTCTAGCTGTAACTTCTTATTGGTTTATCGGCTATTCATTAATGTACGGAGGAAGTGTTGCTGACGGGTGGCTGTATTTTGGAGGCTTATTTTTTGATCCAACAGTTACTGCAGATATGGTAACTGATGCTGGATTAGTCCCAACTGTTGATTTCTTGTTCCAGTCTGCTTTTGCAGGAACTGCGGCAACTATCGTTTCCGGTCTTGTTGCTGAAAGAGTTAAATTTGGAGAATTTGTTGTTTTTGCTGTTGTATTAACTGCATTTATATATCCAATTGCTGGTAGCTGGAAATGGAATTTTGTTGATTTTGCTGGTTCTTCAATTGTTCACTCAGTTGGAGCATGGGCGGGTCTTGTAGGAGCTATGCTTCTTGGACCAAGAATTGGCAAATACTCTGATGGAAAACCACAGGCTATGCCAGGACACAATATGGCGATAGCTACTCTAGGAGCATTAGTTCTATGGATAGGTTGGTACGGATTTAACCCCGGCTCTCAACTTGCTATGGATCAATGGGTTCCATATGTTGCTGTAACAACTACCTTAGCAGCAGCAGCTGGAGCTATTGGTGCAACTATTGTTTCAACATTAACATCTGGTAAGCCTGATCTTACAATGATAATTAACGGAATCCTTGCTGGTTTGGTTAGTATCACTGCTGGTTGTGGTGATATGACTCTTGCTGGAGCCTGGTTCGCAGGACTAGTAGGTGGAATTATCGTTGTATTTTCTGTTGCAGCACTTGATGCCGCTGAGATCGATGATCCTGTAGGTGCATTCTCTGTTCACGGAGTTTGTGGTGTATGGGGTACTGTAGTTATCGGTCTTTGGGGTACAGCTGTACAAGGTGATGGAGCAGGTATGGGATTGTTCAATGGCGGAGGTATTACTCTTCTTCTAGTTCAAGCTCTTGGTGCCGCAGCTTATGCTATTTGGACACTAGTTACTTGTTGGATTGCCTGGTCTGTAATTGGAGGATTGTTCGGAGGAATCCGAGTATCTGAAGAGGAAGAGACTCAAGGTTTAGATATAGGAGAGCATGGAATGGAAGCATATCCAGACTTTGCATCTGCT
>AG-347-K10_2717147533
ATGACCACTGCTTTGCAAACGCCTCAAAGGCGCTCTAGGTCCAAATTACAAGATGCAAGTCTTGTTAACGGACCTATGCTCCTTTTGAGGAGTATTCGAGGATTTAGTTCAAACCGCTCTATGTTGTGGCTTGCGACTGTCCCTGTAGCTTTGTTTGGTTTAGGTATTTTTAATCTTTCTGCTCATGCAGGCGATCTACCTGAGTTGAATGCAGCTTTTCTTGCCAATAATTTATGGCTATTGGTCGCTACTATTCTAGTGATCTTCATGAACGCCGGCTTCGCTATGGTAGAAGCAGGTATGTGCCGTTCTAAGAACGCAGTAAACATCCTTGCTAAAAACCTATTCGTATTCGCTCTAGCTGTAACCTCTTATTGGTTTATCGGCTATTCTTTAATGTACGGAGACAGTGTTGCTGGAGGATGGCTATATTTTATGGGCCTATTTTTTGATCCAACAGTTACAGCAGAAACAGTTGCTGATGCTGGATTAGTCCCTACTGTTGATTTCTTATTCCAGTCTGCTTTTGCAGGAACTGCTGCTACTATCGTATCCGGTCTTGTTGCTGAAAGAGTTAAATTCGGAGAATTTGTTGTTTTTGCTGTTGTATTAACAGCATTTATCTATCCGATTGCTGGTAGCTGGAAATGGAACTTTGTTGATTTTGCTGGTTCTTCAATTGTTCATTCAGTTGGAGCATGGGCGGGTCTAGTTGGAGCTATGCTTCTCGGGCCAAGAATTGGCAAATACTCTGATGGGAAACCACAGGCTATGCCTGGCCACAATATGGCTATAGCAACATTGGGTGCATTAGTTCTATGGATAGGTTGGTATGGTTTCAACCCCGGTTCTCAACTTGCTATGGATCAATGGGTTCCATATGTTGCTGTAACAACTACTTTGGCAGCAGCAGCTGGAGCTATTGGTGCAACTATTGTTTCAACATTAACTTCTGGTAAGCCAGACCTTACAATGATAATTAACGGAATCCTTGCTGGTTTAGTTAGTATCACTGCTGGTTGTGGTGATATGACTCTTGCTGGAGCCTGGTTCGCAGGACTAGTAGGGGGAATTATAGTTGTATTTTCTGTTGCAGCACTTGATGCCGCTGAGATTGATGATCCTGTTGGTGCATTCTCTGTTCACGGAGTTTGTGGTGTATGGGGTACTGTTGTTATCGGTCTTTGGGGTACAGCTGTACAAGGTGATGGAGCAGGTATGGGATTGTTCAATGGTGGAGGTATTACCCTTCTTCTAGTTCAAGCTCTTGGTGCCGCAGCTTATGCTATTTGGACACTAGTTACTTGCTGGATTGCCTGGTCTGTAATTGGAGGATTATTCGGTGGAATCCGAGTATCTGAAGAGGAAGAGACTCAAGGCTTAGATATAGGAGAGCATGGAATGGAAGCATATCCAGACTTTGCATCTGCT
>AG-347-K16_2667829330
ATGACCACTGCTTTGCAAACGCCTCAAAGGCGCTCTAGGTCCAAACTTCAAGATGCAAGTCTTGTTAATGGACCTATGCTCCTTTTGAGGAGTATTCGAGGATTTAGTTCAAACCGCTCTATGTTGTGGCTTGCAACTGTTCCCCTAGCTTTGTTTGGTTTAGGTATTTTTAATCTTTCAGCTCACGCAGCTGATTTACCTGAGTTGAATGCAGCTTTTCTTGCTAACAATTTATGGCTCTTGATCGCTACTATATTAGTGATCTTTATGAACGCCGGTTTCGCTATGGTTGAGGCAGGTATGTGCCGTTCTAAGAACGCTGTTAACATTCTTGCTAAAAACCTCTTTGTATTTGCTCTAGCTGTAACTTCTTATTGGTTTATCGGCTATTCATTAATGTATGGAGGAAGTGTTGCTGACGGTTGGCTTTATTTTGGAGGCTTATTTTTTGATCCAACAGTTACTGCTGATATGGTAACTGACGCTGGATTAGTCCCAACTGTTGATTTCTTGTTCCAGTCTGCTTTTGCAGGAACTGCCGCAACTATCGTTTCCGGTCTTGTTGCTGAAAGAGTGAAATTTGGAGAATTTGTTGTTTTTGCTGTTGTATTAACTGCATTTATATATCCAATTGCTGGTAGCTGGAAATGGAATTTTGTTGATTTCGCTGGTTCTTCAATTGTTCACTCAGTTGGAGCATGGGCGGGTCTCGTAGGAGCTATGCTTCTTGGACCAAGAATTGGCAAATACTCTGATGGAAAACCACAGGCTATGCCAGGACATAACATGGCTATAGCTACTTTAGGTGCATTAGTTCTATGGATAGGTTGGTACGGATTTAACCCCGGTTCTCAACTTGCTATGGATCAATGGGTTCCATATGTGGCTGTAACAACTACTTTGGCAGCAGCAGCTGGAGCAATTGGTGCAACTATTGTTTCAACATTAACTTCTGGTAAGCCTGATCTTACAATGATAATTAACGGAATACTTGCTGGTTTAGTTAGTATCACTGCTGGTTGTGGTGATATGACTCTTGCTGGAGCCTGGTTCGCAGGACTAGTAGGCGGAATTATCGTTGTATTTTCTGTTGCAGCACTTGATGCTGCTGAGATCGATGATCCTGTAGGTGCATTCTCTGTTCACGGAGTTTGTGGTGTATGGGGTACTGTAGTTATCGGTCTTTGGGGTACAGCTGTTCAAGGTGATGGAGCAGGTATGGGATTGTTCAATGGTGGAGGTATTACCCTTCTTCTAGTTCAAGCCCTTGGTGCCGCAGCTTATGCTATCTGGACGCTGGTCACTTGCTGGATTGCCTGGTCTGTAATTGGAGGATTATTCGGTGGAATTCGAGTATCTGAAGAGGAAGAGACTCAAGGCTTAGATATAGGAGAGCATGGAATGGAAGCATATCCAGACTTTGCATCTGCT
>AG-347-K17_2667687820
ATGACCACTGCTTTGCAAACGCCTCAAAGGCGCTCTAGGTCCAAACTTCAAGATGCAAGTCTTGTAAATGGACCTATGCTCCTTTTGAGGAGTATTCGAGGATTTAGTTCAAACCGCTCTATGTTGTGGCTTGCAACTGTTCCCCTAGCTTTGTTTGGTTTAGGTATTTTTAATCTTTCAGCTCACGCAGCTGATTTACCTGAGTTGAATGCAGCTTTTCTTGCTAACAATCTATGGCTTTTGATCGCTACTATTCTAGTGATCTTCATGAACGCCGGTTTCGCTATGGTTGAGGCAGGTATGTGCCGTTCTAAGAACGCTGTTAACATTCTTGCTAAAAACCTCTTTGTATTTGCTCTAGCTGTAACTTCTTATTGGTTTATCGGCTATTCATTAATGTACGGAGGAAGTGTTGCTGACGGCTGGCTTTATTTTGGCGGCTTATTTTTTGATCCAACAGTTACTGCAGATATGGTAACTGATGCTGGATTAGTCCCAACTGTTGATTTCTTGTTCCAGTCTGCTTTTGCAGGAACTGCAGCAACTATCGTTTCCGGTCTTGTTGCTGAAAGAGTTAAATTTGGAGAATTTGTTGTTTTTGCTGTTGTATTAACTGCATTTATATATCCAATTGCTGGTAGCTGGAAATGGAATTTTGTTGATTTTGCTGGTTCTTCAATTGTTCACTCAGTTGGAGCATGGGCTGGTCTTGTAGGAGCTATGCTTCTTGGACCAAGAATTGGCAAATATTCTGATGGGAAACCACAGGCTATGCCAGGACACAATATGGCTATAGCTACTTTAGGTGCATTAGTCCTATGGATAGGTTGGTACGGATTTAACCCCGGTTCTCAACTTGCTATGGATCAATGGGTTCCATATGTTGCTGTAACAACTACTTTGGCAGCAGCAGCTGGAGCTATTGGTGCAACTATTGTTTCAACATTAACTTCAGGTAAGCCTGATCTTACAATGATAATTAACGGAATCCTTGCTGGTTTGGTTAGTATCACTGCTGGTTGTGGTGATATGACTCTTGCTGGAGCCTGGTTCGCAGGACTAGTGGGCGGAATAATCGTTGTATTTTCTGTTGCAGCACTTGATGCCGCTGAGATCGATGATCCTGTAGGTGCATTCTCTGTTCACGGAGTTTGTGGTGTATGGGGTACTGTAGTTATCGGTCTTTGGGGTACAGCTGTACAAGGTGATGGAGCAGGTATGGGATTGTTCAATGGTGGAGGTATTACCCTTCTTCTAGTTCAAGCTCTTGGTGCCGCAGCTTATGCTATTTGGACACTAGTTACTTGCTGGATTGCCTGGTCTGTAATCGGAGGATTATTCGGTGGAATCCGAGTATCTGAAGAGGAAGAGACTCAAGGCTTGGATATAGGAGAGCATGGAATGGAAGCATATCCAGACTTTGCATCTGCT
>AG-347-K18_2667688510
ATGACCACTGCTTTGCAAACGCCTCAAAGGCGCTCTAGGTCCAAGTTACAAGATGCGAGTCTTGTTAACGGACCTATGCTCCTTTTGAGGAGTATTCGAGGATTTAGTTCAAACCGCTCAATGTTGTGGCTTGCAACTGTTCCTTTAGCTTTGTTTGGTTTAGGTATTTTTAATCTTTCAGCTCATGCAGCTGATTTACCTGAGTTGAATGCAGCTTTTCTTGCTAACAATTTATGGCTTTTGATCGCTACTATTCTAGTGATCTTTATGAACGCTGGTTTCGCTATGGTTGAGGCAGGTATGTGCCGTTCTAAGAACGCAGTAAACATTCTTGCTAAAAACCTTTTCGTATTTGCTTTAGCTGTAACCTCTTACTGGTTTATTGGCTACTCATTAATGTACGGAGGTAGTGTTGCTGACGGATGGCTTTACTTTGGAGGCTTATTTTTTGATCCAACAGTTACTGCTGATATGGTAACTGATGCTGGATTAGTCCCAACAGTTGATTTCTTGTTCCAGTCTGCATTTGCAGGAACTGCGGCAACTATCGTATCCGGTCTTGTTGCTGAAAGAGTTAAATTTGGAGAATTTGTTGTTTTTGCAATCGTATTAACTGCATTTATATATCCAATTGCTGGTAGCTGGAAATGGAATTTCGTTGACTTTGCTGGGTCTTCAATTGTTCACTCAGTTGGAGCATGGGCAGGTCTTGTAGGAGCTATGCTTCTTGGCCCTAGAATCGGCAAATACTCTGATGGAAAACCTCAGGCTATGCCAGGACATAACATGGCTATAGCTACTCTAGGTGCGTTAGTTCTATGGATAGGTTGGTATGGATTTAATCCAGGTTCTCAACTTGCTATGGATCAATGGGTTCCATATGTTGCTGTAACAACTACTTTGGCAGCAGCAGCTGGTGCTATTGGAGCAACTATTGTTTCAACATTAACTTCTGGTAAGCCTGATCTTACAATGATTATTAACGGAATCCTTGCTGGTTTGGTTAGTATCACTGCTGGTTGTGGTGATATGACTCTTGCTGGAGCCTGGTTTGCAGGACTAGTAGGTGGAATTATTGTTGTATTTTCTGTTGCAGCTCTTGATGCTGCTGAGATCGACGATCCTGTAGGGGCATTCTCTGTTCACGGAGTTTGTGGTGTATGGGGTACCGTAGTCATCGGTCTTTGGGGTACAGCTGTACAAGGAGATGGAGCAGGTATGGGATTGTTCAATGGTGGAGGTATTACCCTTCTTCTAGTTCAAGCTCTTGGTGCCGCAGCTTATGCTATCTGGACACTAGTTACTTGCTGGATCGCTTGGTCTGTAATTGGAGGATTGTTCGGAGGAATCCGAGTATCTGAAGAGGAGGAGACTCAAGGATTAGATATTGGAGAGCATGGAATGGAAGCTTATCCAGACTTTGCATCTGCA
>AG-347-K19_2667690239
ATGACCACTGCTTTGCAAACGCCTCAAAGGCGCTCTAGGTCCAAATTACAAGATGCAAGTCTTGTTAATGGACCTTTGCTCCTTTTGAGGAGTATTCGAGGATTTAGTTCAAACCGCTCTATGTTGTGGCTTGCAACTGTTCCCCTAGCTTTGTTTGGTTTAGGTATTTTTAATCTTTCAGCTCATGCAGCTGATTTACCTGAGTTGAATGCAGCTTTTCTTGCTAACAATTTATGGCTTTTGATCGCTACTATTTTGGTGATCTTCATGAACGCTGGTTTCGCTATGGTTGAGGCAGGTATGTGTCGTTCTAAGAACGCAGTAAACATCCTTGCTAAAAACCTCTTTGTATTTGCTCTAGCTGTAACTTCTTATTGGTTTATCGGCTATTCATTAATGTACGGAGGAAGTGTTGCTGACGGATGGCTTTATTTTGGAGGCTTATTTTTTGATCCAACAGTTACCGCTGATATGGTTACTGATGCTGGATTAGTCCCAACTGTTGATTTCTTGTTCCAGTCTGCATTTGCAGGAACTGCGGCAACTATCGTTTCTGGTCTTGTTGCTGAAAGAGTTAAATTTGGAGAATTTGTTGTTTTTGCTGTTGTATTAACTGCATTTATATATCCAATTGCTGGTAGCTGGAAATGGAATTTTGTTGACTTCGCTGGTTCTTCAATTGTTCACTCAGTTGGAGCATGGGCGGGTCTTGTAGGAGCTATGCTTCTTGGACCAAGAATTGGCAAATACTCTGATGGGAAACCCCAAGCTATGCCAGGACACAATATGGCTATAGCTACTCTAGGTGCATTAGTTCTATGGATAGGTTGGTATGGATTTAACCCCGGTTCTCAACTTGCTATGGATCAATGGGTTCCATATGTTGCTGTAACAACTACTTTGGCAGCAGCAGCTGGAGCTATTGGTGCTACTATTGTTTCAACATTAACTTCTGGTAAGCCTGATCTTACAATGATAATTAACGGAATCCTTGCTGGTTTGGTTAGTATCACTGCTGGTTGTGGTGATATGACTCTTGCTGGAGCCTGGTTCGCAGGACTAGTAGGGGGAATTATAGTTGTATTTTCTGTTGCAGCACTTGATGCCGCTGAGATAGATGATCCTGTAGGTGCATTCTCTGTTCACGGAGTTTGTGGTGTATGGGGTACTGTAGTCATCGGTCTTTGGGGTACAGCTGTACAAGGTGATGGAGCAGGTATGGGATTGTTCAATGGTGGAGGTATTACCCTTCTCCTAGTCCAAGCTCTTGGTGCCGCAGCTTATGCTATTTGGACACTAGTTACTTGCTGGATTGCCTGGTCTGTAATTGGAGGATTATTCGGTGGAATCCGAGTATCTGAAGAGGAAGAGACTCAAGGCTTAGATATAGGAGAGCATGGAATGGAAGCATATCCAGACTTTGCATCTGCT
>AG-347-K20_2667693090
ATGACCACTGCTTTGCAAACGCCTCAAAGGCGCTCTAGGTCCAAATTACAAGATGCAAGTCTTGTTAATGGACCTATGCTCCTTTTGAGGAGTATTCGAGGATTTAGTTCAAACCGCTCAATGTTGTGGCTTGCGACTGTTCCTTTAGCTTTGTTTGGTTTAGGTATTTTTAATCTTTCAGCTCACGCAGCTGATTTACCTGAGTTGAATGCAGCTTTTCTTGCTAACAATTTATGGCTTTTGATCGCTACTATCTTAGTGATCTTCATGAACGCTGGTTTCGCTATGGTTGAGGCAGGTATGTGTCGTTCTAAGAACGCAGTAAACATACTGGCTAAAAACCTATTCGTATTTGCTCTAGCTGTAACCTCTTATTGGTTTATCGGCTATTCATTAATGTACGGAGGTAGTGTCGCTGACGGATGGCTTTATTTTGGAGGCTTATTTTTTGATCCAACAGTTACTGCAGATATGGTAACTGATGCTGGATTAGTCCCAACAGTTGATTTCTTGTTCCAGTCTGCATTCGCAGGAACTGCGGCAACTATCGTATCCGGTCTTGTTGCTGAAAGAGTTAAATTTGGAGAATTTGTTGTTTTTGCTGTCGTATTAACTGCATTTATATATCCAATTGCTGGTAGCTGGAAATGGAATTTTGTAGACTTTGCTGGTTCTTCAATTGTTCACTCAGTTGGGGCATGGGCGGGTCTCGTAGGAGCTATGCTTCTTGGACCAAGAATTGGCAAATACTCTGATGGGAAACCACAGGCTATGCCAGGACATAACATGGCTATAGCTACTCTAGGTGCATTAGTTCTATGGATAGGTTGGTATGGTTTTAACCCCGGTTCTCAACTTGCTATGGATCAATGGGTTCCATATGTTGCTGTAACAACTACTTTGGCAGCAGCAGCTGGTGCTATTGGTGCAACTATTGTTTCAACATTAACTTCTGGTAAGCCTGATCTTACAATGATAATTAACGGAATCCTTGCTGGTTTGGTTAGTATCACTGCTGGTTGTGGTGATATGACTCTTGCTGGAGCCTGGTTTGCAGGACTAGTGGGCGGAATAATCGTTGTATTTTCTGTTGCAGCCCTTGATGCCGCTGAGATCGACGATCCTGTAGGCGCATTCTCTGTTCACGGAGTTTGTGGTGTATGGGGTACTGTTGTTATCGGTCTTTGGGGTACAGCTGTACAAGGTGATGGAGCAGGTATGGGATTGTTCAATGGCGGAGGTATTACCCTTCTTCTTGTTCAAGCTCTTGGTGCCGCAGCTTATGCTATTTGGACACTAGTTACTTGCTGGATTGCTTGGTCTGTAATTGGAGGATTATTCGGTGGAATCCGAGTATCTGAAGAGGAAGAGACTCAAGGCCTAGATATAGGAGAGCATGGAATGGAAGCATATCCAGACTTTGCATCTGCT
>AG-347-K21_2667694113
ATGACCACTGCTTTGCAAACGCCTCAAAGGCGCTCTAGGTCCAAATTACAAGATGCAAGTCTTGTAAACGGACCTATGCTCCTTTTGAGGAGTATTCGAGGATTTAGTTCAAACCGCTCTATGTTGTGGCTTGCGACTGTTCCTTTAGCTTTGTTTGGTTTAGGTATTTTTAATCTTTCAGCTCATGCAGCTGATTTACCTGAGTTGAATGCAGCTTTTCTTGCTAACAATTTATGGCTCTTGATCGCTACTATTTTAGTGATCTTTATGAACGCTGGTTTCGCTATGGTTGAGGCAGGTATGTGTCGTTCTAAGAACGCAGTAAACATCCTTGCTAAAAACCTATTCGTATTTGCTCTAGCTGTAACCTCTTATTGGTTTATCGGCTATTCATTAATGTACGGAGGTAGTGTTGCTGACGGATGGCTTTATTTTGGCGGCTTATTTTTTGATCCAACAGTTACTGCAGATATGGTAACTGATGCTGGATTAGTCCCAACTGTTGATTTCTTGTTCCAGTCTGCATTCGCAGGAACTGCAGCAACTATCGTATCCGGTCTTGTTGCTGAAAGAGTTAAATTTGGAGAATTTGTTGTTTTTGCTGTTGTATTAACTGCATTTATATATCCAATTGCTGGTAGCTGGAAATGGAATTTTGTAGACTTTGCTGGTTCTTCAATTGTTCACTCAGTTGGAGCATGGGCAGGTCTTGTAGGAGCTATGCTTCTTGGACCAAGAATTGGCAAATACTCTGATGGGAAGCCACAGGCTATGCCAGGACACAATATGGCTATAGCTACTCTAGGTGCATTAGTTCTATGGATAGGTTGGTATGGTTTTAACCCCGGTTCTCAACTTGCTATGGATCAATGGGTTCCATATGTTGCTGTAACAACTACTTTGGCAGCAGCAGCTGGAGCTATTGGTGCAACTATTGTTTCAACATTAACCTCTGGTAAGCCTGATCTTACAATGATAATTAACGGAATCCTTGCTGGTTTGGTTAGTATCACTGCCGGTTGTGGTGATATGACTCTTGCTGGAGCCTGGTTCGCAGGACTAGTAGGAGGAATTATCGTTGTATTTTCTGTCGCAGCACTTGATGCCGCTGAGATCGATGATCCTGTAGGTGCATTCTCTGTTCACGGAGTTTGTGGTGTATGGGGTACTGTAGTTATCGGTCTTTGGGGTACAGCTGTACAAGGTGATGGAGCAGGTATGGGATTGTTCAATGGTGGAGGTATTACCCTTCTCCTAGTTCAAGCTCTTGGTGCAGCGGCTTACGCTATCTGGACACTAGTTACTTGCTGGATTGCTTGGTCTGTAATTGGAGGATTATTCGGTGGAATCCGCGTATCTGAAGAGGAAGAGACTCAAGGATTAGATATAGGTGAGCATGGAATGGAAGCATATCCAGACTTTGCATCTGCT
>AG-347-K22_2717149462
ATGACCACTGCTTTGCAAACGCCTCAAAGGCGCTCTAGGTCCAAATTACAAGATGCAAGTCTTGTTAATGGACCTATGCTCCTTTTGAGGAGTATTCGAGGATTTAGTTCAAACCGCTCTATGTTGTGGCTTGCAACTGTTCCCCTAGCTTTGTTTGGTTTAGGTATTTTTAATCTTTCAGCTCATGCAGCTGATTTACCTGAGTTGAATGCAGCTTTTCTTGCTAACAATTTATGGCTTCTGATCGCTACTATTTTGGTGATCTTCATGAACGCCGGTTTCGCTATGGTTGAGGCAGGTATGTGTCGTTCTAAGAACGCAGTAAACATCCTTGCTAAAAACCTCTTTGTATTTGCTCTAGCTGTAACTTCTTATTGGTTTATCGGCTATTCATTAATGTACGGAGGAAGTGTTGCTGACGGATGGCTTTATTTTGGAGGCTTATTCTTTGATCCAACAGTTACCGCTGATATGGTTACTGATGCTGGATTAGTCCCAACTGTTGATTTCTTGTTCCAGTCTGCATTCGCAGGAACTGCAGCAACTATCGTTTCCGGTCTTGTTGCTGAAAGAGTTAAATTTGGAGAATTTGTTGTTTTTGCTGTTGTATTAACTGCATTTATATATCCAATTGCTGGTAGCTGGAAATGGAATTTTGTTGATTTTGCTGGTTCTTCAATTGTTCATTCAGTTGGAGCATGGGCGGGTCTTGTAGGAGCTATGCTTCTTGGACCAAGAATTGGCAAATACTCTGATGGCAAACCACAAGCTATGCCAGGACACAATATGGCTATAGCTACTCTAGGTGCATTAGTCCTATGGATAGGTTGGTATGGATTTAACCCCGGTTCTCAACTTGCTATGGATCAATGGGTTCCATATGTTGCTGTAACAACTACTTTGGCGGCAGCAGCTGGAGCTATTGGTGCAACTATTGTTTCAACATTAACTTCTGGTAAGCCTGATCTTACAATGATAATTAACGGAATCCTTGCTGGTTTGGTTAGTATCACTGCTGGTTGTGGTGATATGACTCTTGCTGGAGCCTGGTTCGCAGGACTAGTAGGGGGAATTATAGTTGTATTTTCTGTTGCAGCACTTGATGCCGCTGAGATTGATGATCCTGTAGGTGCATTCTCTGTTCACGGAGTTTGTGGTGTATGGGGTACTTTAGTTATCGGTCTTTGGGGTACAGCTGTACAAGGTGATGGAGCAGGTATGGGATTGTTCAATGGTGGAGGTATTACCCTTCTTCTAGTTCAAGCTCTTGGTGCCGCAGCTTATGCTATTTGGACACTAGTTACTTGCTGGATTGCCTGGTCTGTAATTGGAGGATTATTCGGAGGAATCCGAGTATCTGAAGAGGAAGAGACTCAAGGCTTAGATATAGGAGAGCATGGAATGGAAGCATATCCAGACTTTGCATCTGCT
>AG-347-K23_2667694777
ATGACCACTGCTTTGCAAACGCCTCAAAGGCGCTCTAGGTCCAGATTACAAGATGCAAGTCTTGTTAATGGACCTATGCTCCTTTTGAGGAGTATTCGAGGATTTAGTTCAAACCGCTCTATGTTGTGGCTTGCGACTGTTCCTTTAGCTTTGTTTGGTTTAGGTATTTTTAATCTTTCAGCTCACGCAGCTGATTTACCTGAGTTGAATGCAGCTTTTCTTGCTAACAATTTATGGCTTTTGATCGCTACTATTTTAGTGATCTTTATGAACGCTGGTTTCGCTATGGTTGAGGCAGGTATGTGTCGTTCTAAGAACGCAGTAAACATACTTGCTAAAAACCTATTCGTATTTGCTCTAGCTGTAACCTCCTATTGGTTTATCGGCTATTCATTAATGTACGGAGGTAGTGTTGCTGACGGATGGCTTTATTTTGGAGGCTTATTTTTTGATCCAACAGTTACTGCAGATATGGTAACTGATGCTGGATTAGTCCCAACAGTTGATTTCTTGTTCCAGTCTGCCTTCGCAGGAACTGCGGCAACTATCGTATCCGGTCTTGTTGCTGAAAGAGTTAAATTTGGAGAATTTGTTGTTTTTGCTGTTGTATTAACTGCATTTATATATCCAATTGCTGGTAGCTGGAAATGGAATTTTGTAGACTTTGCTGGTTCTTCAATTGTTCACTCAGTTGGAGCATGGGCAGGTCTTGTAGGAGCTATGCTTCTTGGACCAAGAATTGGCAAATACTCTGATGGGAAACCACAGGCTATGCCTGGACACAACATGGCTATAGCTACTCTAGGTGCATTAGTTCTATGGATAGGTTGGTATGGTTTTAACCCCGGTTCTCAACTTGCTATGGATCAATGGGTTCCATATGTTGCTGTAACAACTACTTTGGCAGCAGCTGCTGGTGCAATTGGTGCAACTATTGTTTCAACATTAACTTCTGGTAAGCCTGATCTTACAATGATAATTAACGGAATTCTTGCTGGTTTGGTTAGTATCACTGCAGGTTGTGGTGATATGACTCTTGCTGGAGCCTGGTTCGCAGGACTAGTGGGCGGAATAATCGTTGTATTTTCTGTTGCAGCACTTGATGCCGCTGAGATTGATGATCCTGTAGGCGCATTCTCTGTTCACGGAGTTTGTGGTGTATGGGGTACTGTTGTTATCGGTCTTTGGGGTACGGCTGTACAAGGTGATGGAGCAGGTATGGGATTGTTCAATGGCGGAGGTATTACCCTTCTTCTAGTTCAAGCTCTTGGTGCCGCAGCTTATGCTATTTGGACACTAGTTACTTGCTGGATTGCCTGGTCTGTGATTGGAGGATTATTCGGAGGAATCCGAGTATCTGAAGAGGAAGAGACTCAAGGCTTAGATATAGGAGAGCATGGAATGGAAGCATATCCAGACTTTGCATCTGCT
>AG-347-L02_2667696547
ATGACCACTGCTTTGCAAACGCCTCAAAGGCGCTCTAGGTCCAAACTTCAAGATGCAAGTCTTGTAAATGGACCTATGCTCCTTTTGAGGAGTATTCGAGGATTTAGTTCAAACCGCTCTATGTTGTGGCTTGCAACTGTTCCCCTAGCTTTGTTTGGTTTAGGTATTTTTAATCTTTCAGCTCACGCAGCTGATTTACCTGAGTTGAATGCAGCTTTTCTTGCTAACAATTTATGGCTTTTGATCGCTACTATCCTAGTGATCTTTATGAACGCCGGTTTCGCTATGGTTGAGGCAGGTATGTGCCGTTCTAAGAACGCTGTTAACATTCTTGCTAAAAACCTCTTTGTATTTGCTCTAGCTGTAACTTCTTATTGGTTTATCGGCTATTCATTAATGTACGGAGGAAGTGTTGCCGACGGTTGGCTTTATTTTGGCGGCTTATTTTTTGATCCAACAGTTACTGCAGATATGGTAACTGATGCTGGATTAGTCCCAACTGTTGATTTCTTGTTCCAGTCTGCTTTTGCAGGAACTGCGGCAACTATCGTTTCCGGTCTTGTTGCTGAAAGAGTTAAATTTGGAGAATTTGTTGTTTTTGCTGTTGTATTAACTGCATTTATATATCCAATTGCTGGTAGCTGGAAATGGAATTTTGTTGATTTTGCTGGTTCTTCAATTGTTCACTCAGTTGGAGCATGGGCGGGTCTTGTAGGAGCTATGCTTCTTGGACCAAGAATTGGCAAATACTCTGATGGGAAACCACAAGCTATGCCGGGACACAACATGGCTATAGCTACTCTAGGTGCATTAGTTCTATGGATAGGTTGGTATGGTTTTAACCCTGGTTCTCAACTTGCTATGGATCAATGGGTTCCATACGTTGCTGTAACAACTACTTTAGCAGCAGCAGCTGGAGCTATTGGTGCAACTATTGTTTCAACGTTAACTTCAGGTAAGCCTGATCTTACAATGATAATTAACGGTATCCTTGCTGGTTTGGTAAGTATCACTGCCGGTTGTGGTGATATGACTCTTGCTGGAGCTTGGTTCGCAGGACTAGTAGGCGGAATTATCGTTGTATTTTCTGTTGCAGCACTTGATGCCGCTGAGATTGATGATCCTGTAGGTGCATTCTCTGTTCACGGAGTCTGTGGTGTATGGGGTACTGTAGTTATCGGCCTTTGGGGTACAGCTGTACAAGGTGATGGAGCAGGTATGGGATTGTTCAATGGCGGAGGTATTACCCTTCTTCTAGTTCAAGCTCTTGGTGCCGCAGCTTATGCTATTTGGACACTAGTTACTTGCTGGATTGCCTGGTCTGTGATTGGAGGATTATTCGGTGGAATCCGAGTATCTGAAGAGGAAGAGACTCAAGGCTTGGATATAGGAGAGCATGGAATGGAAGCATATCCTGACTTTGCATCTGCT
>AG-347-L13_2717150099
ATGACCACTGCTTTGCAAACGCCTCAAAGGCGCTCTAGGTCCAAACTTCAAGATGCAAGTCTTGTTAATGGACCTATGCTCCTTTTGAGGAGTATTCGAGGATTTAGTTCAAACCGCTCAATGTTGTGGCTTGCGACTGTTCCTTTAGCTTTGTTTGGTTTAGGTATTTTTAATCTTTCAGCTCACGCAGCTGATTTACCTGAGTTGAATGCAGCTTTTCTTGCTAACAATTTATGGCTTTTGATCGCTACTATTTTAGTGATCTTTATGAACGCTGGTTTCGCTATGGTTGAGGCAGGTATGTGTCGTTCTAAGAACGCAGTAAACATCCTTGCTAAAAACCTATTCGTATTTGCTTTGGCTGTAACCTCTTATTGGTTTATCGGCTATTCATTAATGTACGGAGGTAGTGTTGCTGACGGATGGCTTTATTTTGGAGGCTTATTTTTTGATCCAACAGTTACTGCAGATATGGTAACTGATGCTGGATTAGTCCCAACAGTTGATTTCTTGTTCCAGTCTGCATTCGCAGGAACTGCGGCAACTATCGTATCCGGTCTTGTTGCTGAAAGAGTTAAATTTGGAGAATTTGTTGTTTTTGCTGTCGTATTAACTGCATTTATATATCCAATTGCTGGTAGCTGGAAATGGAATTTTGTAGACTTTGCTGGTTCTTCAATTGTTCACTCAGTTGGAGCATGGGCGGGTCTTGTAGGAGCTATGCTTCTTGGACCAAGAATTGGCAAATACTCTGATGGGAAACCACAGGCTATGCCAGGACACAACATGGCTATAGCTACTTTAGGTGCATTAGTTCTATGGATAGGTTGGTATGGTTTTAACCCCGGTTCTCAACTTGCTATGGATCAATGGGTTCCATATGTTGCTGTAACAACTACTTTGGCAGCAGCAGCTGGTGCTATTGGTGCAACTATTGTTTCAACATTAACTTCAGGTAAGCCTGATCTTACAATGATAATTAACGGAATCCTTGCTGGTTTGGTTAGTATCACTGCTGGTTGTGGTGATATGACTCTCGCTGGAGCCTGGTTCGCAGGACTAGTTGGAGGAATTATAGTTGTATTTTCTGTTGCAGCACTTGATGCCGCTGAGATCGATGATCCTGTAGGTGCATTCTCTGTTCACGGAGTTTGTGGTGTATGGGGTACTGTAGTTATCGGTCTTTGGGGTACAGCTGTACAAGGTGATGGAGCAGGTATGGGATTGTTCAATGGTGGAGGTATTACCCTTCTTCTAGTTCAAGCTCTTGGTGCCGCAGCTTATGCTATTTGGACACTAGTTACTTGCTGGATTGCCTGGTCTGTAATTGGAGGTTTATTCGGTGGAATCCGAGTATCTGAAGAGGAAGAGACCCAAGGCTTAGATATAGGAGAGCATGGAATGGAAGCATATCCAGACTTTGCATCTGCT
>AG-347-L17_2667697622
ATGACCACTGCTTTGCAAACGCCTCAAAGGCGCTCTAGGTCCAAACTTCAAGATGCAAGTCTTGTGAATGGACCTATGCTCCTTTTGAGGAGTATTCGAGGATTTAGTTCAAACCGCTCAATGTTGTGGCTTGCAACTGTTCCCCTAGCTTTGTTTGGTTTAGGTATTTTTAATCTTTCAGCTCACGCAGCTGATTTACCTGAGTTGAATGCAGCTTTTCTTGCTAACAATTTATGGCTTTTGATCGCTACTATTCTAGTGATCTTTATGAACGCCGGTTTCGCTATGGTTGAGGCAGGAATGTGCCGTTCTAAGAACGCTGTTAACATTCTTGCTAAAAACCTCTTTGTATTTGCTCTAGCTGTAACTTCTTATTGGTTTATCGGCTATTCATTAATGTACGGAGGAAGTGTTGCCGACGGTTGGCTTTATTTTGGCGGCTTATTTTTTGATCCAACAGTTACTGCAGATATGGTAACTGACGCTGGATTAGTCCCAACTGTTGATTTCTTGTTCCAGTCTGCTTTTGCAGGAACTGCGGCAACTATCGTTTCCGGTCTTGTTGCTGAAAGAGTTAAATTTGGAGAATTTGTTGTTTTTGCTGTTGTATTAACTGCATTTATATATCCAATTGCTGGTAGCTGGAAATGGAATTTTGTTGATTTTGCTGGTTCTTCAATTGTTCACTCAGTAGGAGCATGGGCGGGTCTTGTAGGAGCTATGCTTCTTGGACCAAGAATTGGCAAATACTCTGATGGGAAGCCACAGGCTATGCCAGGACACAATATGGCTATAGCTACTCTAGGTGCATTAGTCCTATGGATAGGTTGGTACGGATTTAACCCCGGTTCTCAACTTGCTATGGATCAATGGGTTCCTTATGTTGCTGTAACAACTACTTTAGCCGCAGCAGCTGGAGCTATTGGTGCAACTATTGTTTCAACATTAACTTCTGGTAAGCCTGATCTTACAATGATAATTAACGGTATCCTTGCTGGTTTGGTTAGTATCACTGCTGGTTGTGGTGATATGACACTCGCTGGAGCTTGGTTCGCAGGACTAGTAGGCGGAATTATCGTTGTATTTTCTGTTGCAGCACTTGATGCCGCTGAGATTGATGATCCTGTAGGTGCATTCTCTGTTCACGGAGTTTGTGGTGTATGGGGTACTGTAGTTATCGGTCTTTGGGGTACAGCTGTACAAGGTGATGGAGCAGGTATGGGATTGTTCAATGGCGGAGGTATTACTCTTCTTCTAGTTCAAGCTCTTGGTGCCGCAGCTTATGCTATTTGGACACTAGTTACTTGCTGGATTGCCTGGTCTGTAATTGGAGGATTATTCGGAGGAATCCGAGTATCTGAAGAGGAAGAGACTCAAGGCTTGGATATAGGAGAGCATGGAATGGAAGCATATCCAGACTTTGCATCTGCT
>AG-347-L19_2667700380
ATGACCACTGCTTTGCAAACGCCTCAAAGGCGCTCTAGGTCCAAATTACAGGATGCAAGTCTTGTAAACGGACCTATGCTCCTTTTGAGGAGTATTCGAGGATTTAGTTCAAACCGCTCTATGTTGTGGCTTGCGACTGTTCCTTTAGCTTTGTTTGGTTTAGGTATTTTTAATCTTTCAGCTCATGCAGCTGATTTACCTGAGTTGAATGCAGCTTTTCTTGCTAACAATTTATGGCTTTTGATCGCTACTATCCTAGTGATCTTTATGAACGCCGGTTTCGCTATGGTTGAAGCAGGAATGTGTCGTTCTAAGAACGCAGTAAACATCCTTGCTAAAAACCTATTCGTATTTGCTCTAGCTGTAACCTCTTATTGGTTTATCGGCTATTCCTTAATGTACGGAGGTAGTGTTGCTGACGGATGGCTTTATTTTGGCGGCTTATTTTTTGATCCTACAGTTACTGCAGATATGGTAACTGATGCTGGATTAGTCCCAACAGTTGATTTCTTGTTCCAGTCTGCATTTGCAGGAACTGCGGCAACTATCGTATCCGGTCTTGTTGCTGAAAGAGTTAAATTTGGAGAATTTGTTGTTTTTGCTGTTGTATTAACTGCATTTATATATCCAATTGCTGGTAGCTGGAAATGGAATTTTGTTGACTTTGCTGGCTCTTCAATTGTTCACTCAGTTGGAGCATGGGCGGGTCTTGTAGGAGCTATGCTTCTTGGACCAAGAATTGGCAAATACTCCGATGGGAAACCACAGGCTATGCCAGGACACAATATGGCAATAGCTACTTTAGGTGCATTAGTTCTATGGATAGGTTGGTATGGTTTTAACCCTGGTTCTCAACTTGCTATGGATCAATGGGTCCCATATGTTGCTGTAACAACTACTTTAGCAGCAGCAGCTGGAGCTATTGGTGCAACTATTGTTTCAACATTAACTTCTGGCAAGCCTGATCTTACAATGATAATTAACGGAATCCTTGCTGGTTTGGTTAGTATCACTGCTGGTTGTGGTGATATGACTCTTGCTGGAGCCTGGTTTGCAGGACTAGTGGGCGGAATTATTGTTGTATTTTCAGTTGCAGCACTCGATGCCGCTGAGATCGATGATCCTGTAGGTGCATTCTCTGTTCATGGAGTTTGTGGTGTATGGGGTACTGTAGTTATCGGTCTTTGGGGAACAGCTGTACAAGGTGATGGAGCAGGTATGGGATTGTTCAATGGTGGAGGTATTACTCTTCTTTTAGTTCAAGCTCTTGGTGCCGCAGCTTATGCTATCTGGACACTGGTTACTTGCTGGATTGCCTGGTCTGTAATTGGAGGATTATTCGGTGGAATCCGAGTATCTGAAGAGGAAGAGACTCAAGGCCTAGATATAGGAGAGCATGGAATGGAAGCATATCCAGACTTTGCATCTGCT
>AG-347-L20_2667701578
ATGACCACTGCTTTGCAAACGCCTCAAAGGCGCTCTAGGTCCAAATTACAAGATGCAAGTCTTGTTAATGGACCTATGCTCCTTTTGAGGAGTATTCGAGGATTTAGTTCAAACCGCTCAATGTTGTGGCTTGCAACTGTTCCCCTAGCTTTGTTTGGTTTAGGTATTTTTAATCTTTCAGCTCATGCAGCTGATTTACCTGAGTTGAATGCAGCTTTTCTTGCTAACAATTTATGGCTTTTGATCGCTACTATTTTGGTGATCTTCATGAACGCCGGTTTCGCTATGGTTGAAGCAGGTATGTGTCGTTCTAAGAACGCAGTAAACATCCTTGCTAAAAACCTCTTTGTATTTGCTCTAGCTGTGACTTCTTATTGGTTTATCGGCTATTCATTAATGTACGGAGGAAGTGTTGCTGACGGATGGCTTTACTTTGGAGGCTTATTTTTTGATCCAACAGTTACCGCTGATATGGTTACTGATGCTGGATTAGTCCCAACTGTTGATTTCTTGTTCCAGTCTGCATTCGCAGGAACTGCGGCAACTATCGTTTCCGGTCTTGTTGCTGAAAGAGTTAAATTTGGAGAATTTGTTGTTTTTGCTGTTGTATTAACTGCATTTATATATCCAATTGCTGGTAGCTGGAAATGGAATTTTGTAGACTTTGCTGGTTCTTCAATTGTTCACTCAGTTGGAGCATGGGCGGGTCTTGTAGGAGCTATGCTTCTTGGACCAAGAATTGGCAAATACTCTGATGGGAAACCACAAGCTATGCCTGGACACAATATGGCTATAGCTACTCTAGGTGCATTAGTCCTATGGATAGGTTGGTACGGATTTAACCCCGGTTCTCAACTTGCTATGGATCAATGGGTTCCATATGTTGCTGTAACAACTACTTTGGCAGCAGCAGCTGGAGCTATTGGTGCAACTATTGTTTCAACATTAACTTCTGGTAAGCCTGATCTTACAATGATAATTAACGGAATCCTTGCTGGTTTGGTTAGTATCACTGCTGGTTGTGGTGATATGACTCTTGCTGGAGCCTGGTTCGCAGGACTAGTGGGCGGAATAATCGTTGTATTTTCTGTTGCAGCACTTGATGCCGCTGAGATCGATGATCCTGTAGGTGCATTCTCTGTTCACGGAGTTTGTGGTGTATGGGGTACTGTAGTTATCGGTCTTTGGGGTACAGCTGTTCAAGGTGATGGAGCAGGTATGGGATTGTTCAACGGAGGAGGTATTACTCTTCTTCTAGTTCAAGCTCTTGGTGCCGCGGCTTATGCTATTTGGACACTAGTTACTTGCTGGATTGCCTGGTCTGTAATTGGAGGATTATTCGGTGGAATCCGAGTATCTGAAGAGGAAGAGACTCAAGGCTTAGATATAGGAGAGCATGGAATGGAAGCATATCCAGACTTTGCATCTGCT
>AG-347-L21_2667702891
ATGACCACTGCTTTGCAAACGCCTCAAAGGCGCTCTAGGTCCAAATTACAAGATGCAAGTCTTGTTAATGGACCTATGCTCCTTTTGAGGAGTATCCGAGGATTTAGTTCAAACCGCTCTATGTTGTGGCTTGCAACTGTTCCTCTAGCTTTGTTTGGTTTGGGTATTTTTAATCTTTCAGCTCATGCAGCTGATTTACCTGAGTTGAATGCAGCTTTTCTTGCTAACAATTTATGGCTTTTGATCGCTACTATTTTGGTGATCTTCATGAACGCCGGTTTCGCTATGGTTGAGGCAGGTATGTGTCGTTCTAAGAACGCAGTAAACATCCTTGCTAAAAACCTCTTTGTATTTGCTCTAGCTGTAACTTCTTATTGGTTTATCGGCTATTCATTAATGTATGGAGGAAGTGTTGCCGACGGATGGCTTTATTTTGGAGGCTTATTTTTTGATCCAACAGTTACCGCTGATATGGTTACTGATGCTGGATTAGTCCCAACTGTTGATTTCTTGTTCCAGTCTGCATTCGCAGGAACTGCAGCAACTATCGTTTCCGGTCTTGTTGCTGAAAGAGTTAAATTTGGAGAATTTGTTGTTTTTGCTGTTGTATTAACTGCATTTATATATCCAATTGCTGGTAGCTGGAAATGGAATTTTGTCGACTTTGCTGGTTCTTCAATTGTTCACTCAGTTGGAGCATGGGCGGGTCTTGTAGGAGCTATGCTTCTTGGACCAAGAATTGGCAAATACTCTGATGGTAAACCACAAGCTATGCCAGGACACAATATGGCTATAGCTACTCTAGGTGCATTAGTCCTATGGATAGGTTGGTATGGATTTAACCCCGGTTCCCAACTAGCTATGGATCAATGGGTTCCATATGTTGCCGTAACAACTACTTTGGCAGCGGCAGCTGGAGCTATTGGTGCAACTATTGTTTCAACATTAACTTCTGGTAAACCTGATCTTACAATGATAATTAACGGAATCCTTGCTGGTTTGGTTAGTATCACTGCTGGTTGTGGTGATATGACTCTCGCTGGAGCCTGGTTCGCAGGACTAGTAGGGGGAATTATAGTTGTATTTTCTGTTGCAGCACTTGATGCCGCTGAGATCGACGATCCTGTAGGTGCATTCTCTGTTCACGGAGTTTGTGGTGTATGGGGTACTGTAGTTATCGGTCTTTGGGGTACAGCTGTACAAGGTGATGGAGCAGGTATGGGATTGTTCAATGGCGGAGGTATTACCCTTCTTCTAGTTCAAGCTCTTGGTGCCGCAGCTTATGCTATTTGGACACTGGTTACTTGCTGGATTGCCTGGTCTGTAATTGGAGGATTATTCGGTGGAATCCGCGTATCTGAAGAGGAAGAGACTCAAGGTTTAGATATAGGCGAGCATGGAATGGAAGCATATCCAGACTTTGCATCTGCT
>AG-347-M08_2717248330
ATGACCACTGCTTTGCAAACGCCTCAAAGGCGCTCTAGGTCCAGATTACAAGATGCAAGTCTTGTTAATGGACCTATGCTCCTTTTGAGGAGTATTCGAGGATTTAGTTCAAACCGCTCAATGTTGTGGCTTGCGACTGTTCCTCTAGCTCTGTTTGGTTTAGGTATTTTTAATCTTTCAGCTCACGCAGCTGATTTACCTGAGTTGAATGCAGCTTTTCTTGCTAACAATTTATGGCTTTTGATCGCTACTATTTTAGTGATCTTTATGAACGCTGGTTTCGCTATGGTTGAGGCAGGTATGTGTCGTTCTAAGAACGCAGTAAACATCCTTGCTAAAAACCTATTCGTATTTGCTCTGGCTGTAACCTCTTATTGGTTTATCGGCTATTCATTAATGTACGGAGGTAGTGTTGCTGACGGATGGCTTTATTTTGGAGGCTTATTTTTTGATCCAACAGTTACTGCAGATATGGTAACTGATGCTGGATTAGTCCCAACAGTTGATTTCTTGTTCCAGTCTGCATTCGCAGGAACTGCGGCAACTATCGTATCCGGTCTTGTTGCTGAAAGAGTTAAATTTGGAGAATTTGTTGTTTTTGCTGTTGTATTAACTGCATTTATATATCCAATTGCTGGTAGCTGGAAATGGAATTTCGTAGACTTTGCTGGTTCTTCAATTGTTCACTCAGTTGGAGCATGGGCGGGTCTTGTAGGAGCTATGCTTCTTGGACCAAGAATTGGCAAATACTCTGATGGGAAACCACAAGCTATGCCAGGACACAACATGGCTATAGCTACTCTAGGTGCATTAGTTCTATGGATAGGTTGGTATGGTTTTAACCCCGGTTCTCAACTTGTTATGGATCAATGGGTTCCATATGTTGCTGTAACAACTACTTTGGCAGCAGCAGCTGGTGCTATTGGTGCAACTATTGTTTCAACATTAACTTCTGGTAAGCCTGATCTTACAATGATAATTAACGGAATCCTTGCTGGTTTGGTTAGTATCACTGCTGGTTGTGGTGATATGACTCTTGCTGGAGCCTGGTTCGCAGGACTAGTGGGCGGAATAATCGTTGTATTTTCTGTTGCAGCACTTGATGCCGCTGAGATCGATGATCCTGTAGGCGCATTCTCTGTTCACGGAGTTTGTGGAGTATGGGGTACTGTTGTTATCGGTCTTTGGGGTACAGCTGTACAAGGTGATGGAGCAGGTATGGGATTGTTCAATGGCGGAGGTATTACCCTTCTTCTAGTTCAAGCTCTTGGTGCCGCAGCTTATGCTATTTGGACACTAGTTACTTGCTGGATTGCCTGGTCTGTAATTGGAGGATTATTCGGTGGAATCCGAGTATCTGAAGAGGAAGAGACCCAAGGCTTAGATATAGGAGAGCATGGAATGGAAGCATATCCAGACTTTGCATCTGCT
>AG-347-M15_2667705514
ATGACCACTGCTTTGCAAACGCCTCAAAGGCGCTCTAGGTCCAAACTTCAAGATGCAAGTCTTGTTAATGGACCTATGCTCCTTTTGAGGAGTATTCGAGGATTTAGTTCAAACCGCTCTATGTTGTGGCTTGCAACTGTTCCTTTAGCTCTGTTTGGTTTAGGTATTTTTAATCTTTCAGCTCATGCTGCTGATTTACCTGAGTTGAATGCAGCTTTTCTTGCTAACAATTTATGGCTTTTGATCGCTACTATCCTAGTGATCTTTATGAACGCTGGCTTCGCTATGGTTGAAGCAGGTATGTGCCGTTCTAAGAACGCAGTCAACATCCTTGCTAAAAACCTATTCGTATTTGCTTTAGCTGTAACTTCTTATTGGTTTATCGGCTATTCATTAATGTATGGAGGAAGTGTTGCCGACGGATGGCTCTATTTTGGAGGCTTATTTTTTGATCCAACAGTTACCGCAGATATGGTAACTGACGCTGGATTAGTCCCAACTGTTGATTTCTTGTTCCAGTCTGCGTTCGCAGGAACTGCAGCAACTATCGTTTCTGGTCTTGTTGCTGAAAGAGTTAAATTTGGAGAATTTGTTGTTTTTGCGATTGTATTAACTGCATTTATTTATCCAATTGCTGGTAGCTGGAAATGGAATTTTGTTGATTTCGCTGGTTCTTCAATTGTTCACTCAGTTGGAGCATGGGCAGGTCTTGTAGGAGCTATGCTTCTTGGACCTAGAATTGGCAAATACTCTGATGGAAAACCACAGGCTATGCCAGGTCACAATATGGCTATAGCTACTTTGGGTGCATTAGTTCTATGGATAGGTTGGTATGGATTTAACCCCGGTTCTCAACTTGCTATGGACCAATGGGTTCCATATGTTGCTGTAACTACTACTTTGGCAGCAGCAGCTGGTGCTATTGGAGCAACTATTGTTTCTACATTAACTTCTGGTAAGCCTGATCTTACAATGATTATTAACGGAATCCTTGCTGGTTTGGTTAGTATCACTGCTGGTTGTGGTGATATGACTCTTGCTGGAGCCTGGTTTGCAGGACTAGTAGGTGGAATTATCGTTGTATTTTCTGTTGCAGCCCTTGATGCTGCTGAGATCGACGATCCTGTAGGCGCATTCTCTGTTCACGGAGTTTGTGGTGTATGGGGTACTGTGGTGATCGGCCTTTGGGGTACAGCTGTACAAGGAGATGGAGCAGGTATGGGATTGTTCAATGGAGGAGGTATTAATCTTCTTCTAGTTCAAGCTCTGGGTGCCGCAGCTTATGCTATTTGGACACTTGTTACTTGCTGGATTGCTTGGTCTGTAATTGGAGGATTATTCGGAGGAATCCGTGTATCTGAAGAGGAAGAGACTCAAGGCCTCGATATAGGAGAGCATGGAATGGAAGCATATCCAGACTTTGCATCTGCT
>AG-347-M18_2667706144
ATGACCACTGCTTTGCAAACGCCTCAAAGGCGCTCTAGGTCCAAATTACAAGATGCAAGTCTTGTTAATGGACCTATGCTCCTTTTGAGGAGTATTCGAGGATTTAGTTCAAACCGCTCTATGTTGTGGCTTGCAACTGTTCCTTTAGCTTTGTTTGGTTTAGGTATTTTTAATCTTTCAGCTCATGCAGCTGATTTACCTGAGTTGAATGCAGCTTTTCTTGCTAACAATTTATGGCTTTTGATCGCTACTATTTTGGTGATCTTCATGAACGCTGGTTTCGCTATGGTTGAGGCAGGTATGTGTCGTTCTAAGAACGCAGTAAACATCCTTGCTAAAAACCTATTCGTATTTGCTCTAGCTGTAACCTCTTATTGGTTTATCGGCTATTCATTAATGTACGGAGGTAGTGTAGCTGACGGATGGCTTTATTTTGGAGGCTTATTCTTTGATCCAACAGTCACCGCTGATATGGTTACTGATGCTGGATTAGTCCCAACTGTTGATTTCTTGTTCCAGTCTGCATTCGCAGGAACTGCAGCAACTATCGTTTCCGGTCTTGTTGCTGAAAGAGTTAAATTTGGAGAATTTGTTGTTTTTGCTGTTGTATTAACTGCATTTATATATCCAATTGCTGGTAGCTGGAAATGGAATTTTGTTGACTTCGCTGGTTCTTCAATTGTTCACTCAGTTGGAGCATGGGCGGGTCTTGTAGGAGCTATGCTTCTTGGACCAAGAATTGGCAAATACTCTGATGGGAAACCACAAGCTATGCCAGGACACAATATGGCTATAGCTACTCTAGGTGCATTAGTCCTATGGATAGGTTGGTATGGATTTAACCCCGGTTCTCAACTTGCTATGGATCAATGGGTTCCATATGTTGCTGTAACAACTACTTTGGCAGCAGCAGCCGGAGCTATTGGTGCAACTATTGTTTCAACATTAACTTCTGGTAAGCCTGATCTTACAATGATAATTAACGGAATCCTTGCTGGTTTGGTTAGTATCACTGCTGGTTGTGGTGATATGACTCTTGCTGGAGCCTGGTTCGCAGGACTAGTGGGTGGAATAATCGTTGTATTTTCTGTTGCAGCACTTGATGCCGCTGAGATCGATGATCCTGTAGGTGCATTCTCTGTTCACGGAGTTTGTGGTGTATGGGGTACTGTTGTTATCGGTCTTTGGGGTACAGCTGTACAAGGTGATGGAGCAGGTATGGGATTGTTCAACGGCGGAGGTATTACCCTTCTTCTAGTTCAAGCTCTTGGTGCCGCAGCTTATGCTATTTGGACACTAGTTACTTGCTGGATTGCTTGGTCTGTAATTGGAGGATTATTCGGCGGAATCCGAGTATCTGAAGAGGAAGAGACTCAGGGCTTAGATATAGGAGAGCATGGAATGGAAGCATATCCAGACTTTGCATCTGCT
>AG-347-M23_2667708516
ATGACCACTGCTTTGCAAACGCCTCAAAGGCGCTCTAGGTCCAAACTTCAAGATGCAAGTCTTGTTAATGGACCTATGCTCCTTTTGAGGAGTATTCGAGGATTTAGTTCAAACCGCTCAATGTTGTGGCTTGCGACTGTTCCTTTAGCTTTGTTTGGTTTAGGTATTTTTAATCTTTCAGCTCACGCAGCTGATTTACCTGAGTTGAATGCAGCTTTTCTTGCTAACAATTTATGGCTTTTGATCGCTACTATTTTAGTGATCTTTATGAACGCTGGTTTCGCTATGGTTGAGGCAGGTATGTGTCGTTCTAAGAACGCGGTAAACATCCTTGCTAAAAACCTGTTCGTATTTGCTTTGGCTGTAACCTCTTATTGGTTTATCGGCTATTCATTAATGTACGGAGGTAGTGTTGCTGACGGATGGCTTTATTTTGGAGGCTTATTTTTTGATCCAACAGTTACTGCAGATATGGTAACTGATGCTGGATTAGTCCCAACAGTTGATTTCTTGTTCCAGTCTGCATTCGCAGGAACTGCGGCAACTATCGTATCCGGTCTTGTTGCTGAAAGAGTTAAATTTGGAGAATTTGTTGTTTTTGCTGTCGTATTAACTGCATTTATATATCCAATTGCTGGTAGCTGGAAATGGAATTTTGTAGACTTTGCTGGTTCTTCAATTGTTCACTCAGTTGGAGCATGGGCGGGTCTTGTAGGAGCTATGCTTCTTGGACCAAGAATTGGCAAATACTCTGATGGGAAACCACAGGCTATGCCAGGACACAACATGGCTATAGCTACTTTAGGTGCATTAGTTCTATGGATAGGTTGGTATGGTTTTAACCCCGGTTCTCAACTTGCTATGGATCAATGGGTTCCATATGTTGCTGTAACAACTACTTTGGCAGCAGCAGCTGGTGCTATTGGTGCAACTATTGTTTCAACATTAACTTCTGGTAAGCCTGATCTTACAATGATAATTAACGGAATCCTTGCTGGTTTGGTTAGTATCACTGCTGGTTGTGGTGATATGACTCTCGCTGGAGCCTGGTTCGCAGGACTAGTAGGGGGAATTATAGTTGTATTTTCTGTTGCAGCACTTGATGCCGCTGAGATCGATGATCCTGTAGGTGCATTCTCTGTTCACGGAGTTTGTGGCGTATGGGGTACTGTAGTTATCGGTCTTTGGGGTACAGCTGTACAAGGTGATGGAGCAGGTATGGGATTGTTCAATGGTGGAGGTATTACCCTTCTTTTAGTTCAAGCTCTTGGTGCCGCAGCTTATGCTATTTGGACACTAGTTACTTGCTGGATTGCCTGGTCTGTAATTGGAGGATTATTCGGTGGAATCCGAGTATCTGAAGAGGAAGAGACTCAAGGCTTAGATATAGGAGAGCATGGAATGGAAGCATATCCAGACTTTGCATCTGCT
>AG-347-N23_2667711230
ATGACCACTGCTTTGCAAACGCCTCAAAGGCGCTCTAGGTCCAAATTACAAGATGCGAGTCTTGTAAATGGACCTATGCTCCTTTTGAGGAGTATTCGAGGATTTAGTTCAAACCGCTCAATGTTGTGGCTTGCAACTGTTCCTTTAGCTTTGTTTGGTTTAGGTATTTTTAATCTTTCTGCTCATGCAGGCGATCTACCTGAGTTGAATGCAGCTTTTCTTGCCAATAACTTATGGCTATTTGTCGCTACTATTTTAGTGATATTCATGAACGCCGGCTTCGCTATGGTAGAAGCAGGTATGTGTCGTTCTAAGAACGCCGTCAACATTCTTGCTAAAAACCTTTTCGTTTTCGCTCTAGCTGTTACCTCTTATTGGGTAATAGGCTACTCGCTAATGTACGGGGATAGTATTGCTGGTGGATGGCTATATTTTATGGGCCTATTTTTTGATCCAACTGTAACTGCCGAAACAGTTGCTGATGCTGGATTAGTCCCAACAGTTGATTTCTTATTCCAGTCTGCATTCGCAGGAACTGCTGCTACTATCGTTTCCGGTCTTGTAGCTGAAAGAGTTAAATTTGGAGAATTTGTTGTTTTTGCGATTGTATTAACTGCATTTATATATCCAATTGCTGGTAGCTGGAAATGGAATTTTGTTGACTTTGCTGGTTCTTCAATTGTTCACTCAGTTGGAGCATGGGCAGGTCTTGTTGGAGCTATGCTTCTTGGACCAAGAATTGGCAAATACTCTGATGGAAAACCACAGGCTATGCCAGGACACAATATGGCTATAGCTACTTTGGGTGCATTAGTTCTATGGATAGGTTGGTATGGATTTAACCCCGGTTCTCAACTTGCTATGGACCAATGGGTTCCATATGTTGCTGTAACAACTACTTTGGCAGCTGCAGCTGGCGCTATCGGAGCAACTGTTGTTTCAACATTAACTTCTGGGAAGCCTGATCTTACAATGATTATTAACGGAATCCTTGCTGGTTTGGTTAGTATCACTGCTGGTTGTGGTGATATGACTCTAGCTGGAGCCTGGTTCGCAGGACTAGTTGGTGGAATTATCGTTGTATTTTCTGTCGCAGCACTCGATGCCGCTGAGATCGATGATCCTGTAGGTGCATTCTCTGTTCACGGAGTATGTGGTGTATGGGGTACTGTTGTTATCGGTCTTTGGGGTACTGCTGTACAGGGCGATGGAGCAGGTATGGGACTGTTCAATGGTGGAGGTATTACCCTTCTCCTTGTTCAAGCTCTTGGTGCCGCAGCTTATGCTATCTGGACACTAGTTACTTGCTGGATTACTTGGTCTATAATTGGAGGATTATTCGGTGGAATCCGAGTATCTGAAGAGGAGGAGACTCAAGGACTTGATATAGGAGAGCACGGAATGGAAGCATATCCAGACTTTGCATCTGCT
>AG-347-O22_2667712494
ATGACCACTGCTTTGCAAACGCCTCAAAGGCGCTCTAGGTCCAAATTACAAGATGCAAGTCTTGTTAATGGACCTATGCTCCTTTTGAGGAGTATTCGAGGATTTAGTTCAAACCGCTCTATGTTGTGGCTTGCAACTGTTCCCCTAGCTTTGTTTGGTTTAGGTATTTTTAATCTTTCAGCTCATGCAGCTGATTTACCTGAGTTGAATGCAGCTTTTCTTGCTAACAATTTATGGCTTCTGATCGCTACTATTTTGGTGATCTTCATGAACGCCGGTTTCGCTATGGTTGAGGCAGGTATGTGTCGTTCTAAGAACGCAGTAAACATCCTTGCTAAAAACCTCTTTGTATTTGCTCTAGCTGTAACTTCTTATTGGTTTATCGGCTATTCATTAATGTACGGAGGAAGTGTTGCTGACGGATGGCTTTATTTTGGAGGCTTATTCTTTGATCCAACAGTCACCGCTGATATGGTTACTGATGCTGGATTAGTCCCAACTGTTGATTTCTTGTTCCAGTCTGCATTCGCAGGAACTGCAGCAACTATCGTTTCCGGTCTTGTTGCTGAAAGAGTTAAATTTGGAGAATTTGTTGTTTTTGCTGTTGTATTAACTGCATTTATATATCCAATTGCTGGTAGCTGGAAATGGAATTTTGTTGATTTTGCTGGTTCTTCAATTGTTCACTCAGTTGGAGCATGGGCGGGTCTTGTTGGAGCTATGCTTCTTGGACCAAGAATTGGCAAATACTCTGATGGGAAACCACAGGCTATGCCAGGACACAATATGGCTATAGCTACTCTAGGTGCATTAGTCCTATGGATAGGTTGGTATGGATTTAACCCCGGTTCTCAACTTGCTATGGATCAATGGGTTCCATATGTTGCTGTAACAACTACTTTGGCAGCAGCCGCTGGAGCTATTGGTGCAACTATTGTTTCAACATTAACTTCTGGTAAGCCCGATCTTACAATGATAATTAACGGAATCCTTGCTGGTTTGGTTAGTATCACTGCTGGTTGTGGTGATATGACTCTTGCTGGAGCCTGGTTCGCAGGACTAGTAGGGGGAATTATAGTTGTATTTTCTGTTGCAGCACTTGATGCCGCTGAGATTGATGATCCTGTAGGTGCATTCTCTGTTCACGGAGTTTGTGGTGTATGGGGTACTGTAGTTATCGGTCTTTGGGGTACAGCTGTACAAGGTGATGGAGCAGGTATGGGATTGTTCAATGGTGGAGGTATTACCCTTCTTCTAGTTCAAGCTCTTGGTGCCGCAGCTTATGCTATTTGGACACTAGTTACTTGCTGGATTGCTTGGTCTGTAATTGGAGGATTATTCGGTGGAATCCGAGTATCTGAAGAGGAAGAGACTCAAGGATTAGATATAGGAGAGCATGGAATGGAAGCATATCCAGACTTTGCATCTGCT
>AG-355-A02_2667761532
ATGACCACTGCTTTGCAAACGCCTCAAAGGCGCTCTAGGTCCAAACTTCAAGATGCAAGTCTTGTAAATGGACCTATGCTCCTTTTGAGGAGTATTCGAGGATTTAGTTCAAACCGCTCTATGTTGTGGCTTGCAACTGTTCCCCTAGCTTTGTTTGGTTTAGGTATTTTCAATCTTTCAGCTCATGCAGCTGATTTACCTGAGTTGAATGCAGCTTTTCTTGCTAACAATTTATGGCTTTTGATCGCTACTATCTTAGTGATCTTCATGAACGCTGGTTTCGCTATGGTTGAGGCAGGAATGTGCCGTTCTAAGAACGCTGTTAACATCCTTGCTAAAAACCTCTTTGTATTTGCTCTAGCTGTAACTTCTTATTGGTTTATCGGCTATTCATTAATGTACGGAGGAAGTGTTGCTGACGGATGGCTTTATTTTGGCGGCTTATTTTTTGATCCAACAGTTACCGCAGATATGGTTACTGATGCTGGATTAGTCCCAACTGTTGATTTCTTGTTCCAGTCTGCATTTGCAGGAACTGCGGCAACTATCGTTTCCGGTCTTGTTGCTGAAAGAGTTAAATTTGGAGAATTTGTTGTTTTTGCGATTGTATTAACTGCATTTATTTATCCAATTGCTGGTAGCTGGAAATGGAATTTTGTTGATTTTGCAGGTTCTTCAATCGTTCACTCAGTTGGAGCATGGGCAGGTCTTGTAGGAGCTATGCTTCTTGGACCAAGAATTGGCAAATACTCTGATGGAAAACCTCAGGCTATGCCAGGACACAATATGGCTATAGCTACTTTAGGTGCATTAGTTCTATGGATAGGTTGGTATGGATTTAACCCTGGTTCTCAACTTGCTATGGATCAATGGGTTCCATATGTTGCTGTAACAACTACTTTGGCAGCAGCAGCTGGCGCTATCGGAGCAACTGTTGTTTCAACATTAACCTCTGGTAAACCTGATCTTACAATGATTATTAACGGAATCCTTGCTGGTTTGGTTAGTATCACTGCCGGTTGTGGTGACATGACTCTTGCTGGAGCCTGGTTCGCAGGACTAGTTGGAGGAGTAATTGTTGTATTTTCTGTTGCAGCACTTGATGCTGCTGAGATCGATGATCCTGTAGGCGCATTCTCTGTTCACGGAGTTTGTGGTGTATGGGGTACTGTAGTTATTGGTCTTTGGGGTACAGCTGTACAAGGAGATGGAGCCGGTATGGGATTGTTCAATGGTGGAGGTATTACTCTTCTATTTGTTCAAGCTCTTGGTGCCGCAGCTTATGCTATCTGGACACTAGTTACTTGCTGGATCGCTTGGTCCGTAATTGGAGGATTATTTGGAGGAATCCGAGTATCTGAAGAGGAAGAGACTCAAGGCCTAGATATAGGAGAGCATGGAATGGAAGCATATCCTGACTTTGCATCTGCT
>AG-355-A09_2667763060
ATGACCACTGCTTTGCAAACGCCTCAAAGGCGCTCTAGGTCCAAACTTCAAGACGCAAGTCTTGTTAACGGACCTATGCTCCTTTTGAGGAGTATTCGAGGATTTAGTTCAAACCGCTCAATGTTGTGGCTTGCAACTGTTCCCCTAGCTTTGTTTGGTTTAGGTATTTTTAATCTTTCAGCTCACGCAGCTGATTTACCTGAGTTGAATGCAGCTTTTCTTGCTAACAATTTATGGCTTTTGATCGCTACTATTTTGGTGATCTTCATGAACGCCGGTTTCGCTATGGTTGAGGCAGGTATGTGTCGTTCAAAGAACGCAGTAAACATCCTTGCTAAAAACCTCTTTGTATTTGCTCTAGCTGTTACTTCTTATTGGTTTATCGGCTATTCATTAATGTACGGAGGAAGTGTTGCTGACGGATGGCTTTATTTTGGAGGCTTATTCTTTGATCCAACAGTCACCGCTGATATGGTTACTGATGCTGGATTAGTCCCAACTGTTGATTTCTTGTTCCAGTCTGCATTCGCAGGAACTGCAGCAACTATCGTTTCCGGTCTTGTTGCTGAAAGAGTTAAATTTGGAGAATTTGTTGTTTTTGCTGTTGTATTAACTGCATTTATATATCCAATTGCTGGTAGCTGGAAATGGAATTTTGTTGATTTTGCTGGTTCTTCAATTGTTCACTCAGTTGGAGCATGGGCGGGTCTTGTAGGAGCTATGCTTCTTGGACCAAGAATTGGCAAATACTCTGATGGAAAACCACAAGCTATGCCAGGACACAATATGGCTATAGCTACTCTAGGTGCATTAGTCCTATGGATAGGTTGGTATGGATTTAACCCCGGTTCTCAACTTGCTATGGATCAATGGGTTCCATATGTTGCTGTAACAACTACTTTAGCAGCAGCAGCTGGAGCTATTGGTGCAACTATTGTTTCAACATTAACTTCTGGTAAGCCTGATCTTACAATGATAATTAATGGAATCCTTGCTGGTTTGGTTAGTATCACTGCTGGTTGTGGTGATATGACTCTTGCTGGAGCCTGGTTCGCAGGACTAGTAGGGGGAATTATAGTTGTATTTTCTGTTGCAGCACTTGATGCCGCTGAGATTGATGATCCTGTAGGTGCATTCTCTGTTCACGGAGTTTGTGGTGTATGGGGTACTGTAGTTATCGGTCTTTGGGGTACAGCTGTACAAGGTGATGGAGCAGGTATGGGATTGTTCAATGGTGGAGGTATTACCCTTCTTCTAGTTCAAGCTCTTGGTGCCGCAGCTTATGCTATTTGGACACTAGTTACTTGCTGGATTGCCTGGTCTGTAATTGGAGGATTATTCGGAGGAATCCGAGTATCCGAAGAGGAAGAGACTCAAGGCTTAGATATCGGAGAGCATGGAATGGAAGCATATCCAGACTTTGCATCTGCT
>AG-355-A18_2717250823
ATGACCACTGCTTTGCAAACGCCTCAAAGGCGCTCTAGGTCCAAATTACAAGATGCAAGTCTTGTTAATGGACCTATGCTCCTTTTGAGGAGTATTCGAGGATTTAGTTCAAACCGCTCTATGTTGTGGCTTGCGACAGTTCCTTTAGCTTTGTTTGGTTTAGGTATTTTTAATCTTTCAGCTCACGCAGCTGATTTACCTGAGTTGAATGCAGCTTTTCTTGCTAACAATTTATGGCTTTTGATCGCTACTATTTTAGTGATCTTTATGAACGCTGGTTTCGCTATGGTTGAGGCAGGTATGTGTCGTTCTAAGAACGCAGTAAACATACTTGCTAAAAACCTATTCGTATTTGCTCTAGCTGTTACCTCTTATTGGTTTATCGGCTATTCATTAATGTACGGAGGTAGCGTTGCTGACGGATGGCTTTATTTTGGAGGCTTATTTTTCGATCCAACAGTTACCGCAGATATGGTAACTGATGCTGGATTAGTCCCAACAGTTGATTTCTTGTTCCAGTCTGCATTTGCAGGAACTGCAGCAACTATCGTATCCGGTCTCGTTGCTGAAAGAGTTAAATTTGGAGAATTTGTTGTTTTTGCTGTCGTATTAACTGCATTTATATATCCAATTGCTGGTAGCTGGAAATGGAATTTTGTAGACTTTGCTGGTTCTTCAATTGTTCACTCAGTTGGAGCATGGGCGGGTCTTGTAGGAGCTATGCTTCTTGGACCAAGAATTGGTAAATACTCTGATGGGAAACCACAGGCTATGCCAGGACACAATATGGCTATAGCTACTCTAGGCGCATTAGTTCTATGGATAGGTTGGTATGGTTTTAATCCTGGTTCACAACTTGCTATGGATCAATGGGTTCCATATGTTGCTGTAACAACTACTTTGGCAGCAGCAGCTGGCGCTATTGGTGCAACTATCGTTTCAACATTAACTTCTGGTAAGCCTGATCTTACAATGATAATTAACGGAATCCTTGCTGGTTTGGTTAGTATCACTGCTGGTTGTGGTGATATGACTCTTGCTGGAGCCTGGTTCGCAGGACTAGTGGGCGGAATAATCGTTGTATTTTCTGTTGCAGCACTTGATGCCGCTGAGATCGATGATCCTGTAGGCGCATTCTCTGTTCACGGAGTTTGTGGTGTATGGGGTACTGTAGTTATCGGTCTTTGGGGTACAGCTGTCCAGGGTGATGGAGCTGGTATGGGATTGTTCAATGGAGGAGGTATTACCCTTCTTTTAGTTCAAGCTCTTGGTGCCGCAGCTTATGCTATTTGGACACTAGTTACTTGCTGGATTGCCTGGTCTGTAATTGGAGGATTATTCGGTGGAATCCGAGTATCTGAAGAAGAAGAGACTCAAGGCTTAGATATTGGAGAGCATGGAATGGAAGCATATCCAGACTTTGCATCTGCT
>AG-355-B18_2667764927
ATGACCACTGCTTTGCAAACGCCTCAAAGGCGCTCTAGGTCCAAACTTCAAGATGCAAGTCTTGTAAATGGACCTATGCTCCTTTTGAGGAGTATTCGAGGATTTAGTTCAAACCGCTCTATGTTGTGGCTTGCAACTGTTCCCCTAGCTTTGTTTGGTTTAGGTATTTTCAATCTTTCAGCTCATGCAGCTGATTTACCTGAGTTGAATGCAGCTTTTCTTGCTAACAATTTATGGCTTTTGATCGCTACTATCTTAGTGATCTTCATGAACGCTGGTTTCGCTATGGTTGAGGCAGGAATGTGCCGTTCTAAGAACGCTGTTAACATCCTTGCTAAAAACCTCTTTGTATTTGCTCTAGCTGTAACTTCTTATTGGTTTATCGGCTATTCATTAATGTACGGAGGAAGTGTTGCTGACGGATGGCTTTATTTTGGCGGCTTATTTTTTGATCCAACAGTTACCGCAGATATGGTTACTGATGCTGGATTAGTCCCAACTGTTGATTTCTTGTTCCAGTCTGCATTTGCAGGAACTGCGGCAACTATCGTTTCCGGTCTTGTTGCTGAAAGAGTTAAATTTGGAGAATTTGTTGTTTTTGCGATTGTATTAACTGCATTTATTTATCCAATTGCTGGTAGCTGGAAATGGAATTTTGTTGATTTTGCAGGTTCTTCAATCGTTCACTCAGTTGGAGCATGGGCAGGTCTTGTAGGAGCTATGCTTCTTGGACCAAGAATTGGCAAATACTCTGATGGAAAACCTCAGGCTATGCCAGGACACAATATGGCTATAGCTACTTTAGGTGCATTAGTTCTATGGATAGGTTGGTATGGATTTAACCCTGGTTCTCAACTTGCTATGGATCAATGGGTTCCATATGTTGCTGTAACAACTACTTTGGCAGCCGCAGCTGGCGCTATAGGAGCAACTGTTGTTTCAACATTAACCTCTGGTAAACCTGATCTTACAATGATTATTAACGGAATCCTTGCTGGTTTGGTTAGTATCACTGCCGGTTGTGGTGACATGACTCTTGCTGGAGCCTGGTTCGCAGGACTAGTTGGAGGAGTAATTGTTGTATTTTCTGTTGCAGCACTTGATGCTGCTGAGATCGATGATCCTGTAGGCGCATTCTCTGTTCACGGAGTTTGTGGTGTATGGGGTACTGTAGTTATTGGTCTTTGGGGTACAGCTGTACAAGGAGATGGAGCAGGTATGGGATTGTTCAATGGTGGAGGTATTACTCTTCTATTTGTTCAAGCTCTTGGTGCCGCAGCTTATGCTATCTGGACACTAGTTACTTGCTGGATCGCTTGGTCCGTAATTGGAGGATTATTTGGAGGAATCCGAGTATCTGAAGAGGAAGAGACTCAAGGCCTAGATATAGGAGAGCATGGAATGGAAGCATATCCTGACTTTGCATCTGCT
>AG-355-G23_2667768209
ATGACCACTGCTTTGCAAACGCCTCAAAGGCGCTCTAGGTCCAGATTACAAGATGCAAGTCTTGTTAATGGACCTATGCTCCTTTTGAGGAGTATTCGAGGATTTAGTTCAAACCGCTCAATGTTGTGGCTTGCTACTGTTCCTTTAGCTTTGTTTGGTTTAGGTATTTTTAATCTTTCAGCTCACGCAGCTGATTTACCTGAGTTGAATGCAGCTTTTCTTGCTAACAATTTATGGCTTTTGATCGCTACTATTTTAGTGATCTTTATGAACGCTGGTTTCGCTATGGTTGAGGCAGGTATGTGTCGTTCTAAGAACGCAGTAAACATCCTTGCTAAAAACCTATTCGTATTTGCTCTAGCTGTGACCTCTTATTGGTTTATTGGCTATTCATTAATGTACGGAGGTAGTGTTGCTGACGGATGGCTTTATTTTGGAGGCTTATTTTTTGATCCAACAGTTACTGCAGATATGGTAACTGATGCTGGATTAGTCCCAACAGTTGATTTCTTGTTCCAGTCTGCATTTGCAGGAACTGCGGCAACTATCGTATCCGGTCTTGTTGCTGAAAGAGTTAAATTTGGAGAATTTGTTGTTTTTGCTGTCGTATTAACTGCATTTATATATCCAATTGCTGGTAGCTGGAAATGGAATTTTGTAGACTTTGCTGGTTCTTCAATTGTTCACTCAGTTGGAGCATGGGCGGGTCTTGTAGGAGCTATGCTTCTTGGACCAAGAATTGGCAAATACTCTGATGGGAAACCACAGGCTATGCCAGGTCACAACATGGCTATAGCTACTCTAGGTGCATTAGTTCTATGGATAGGTTGGTATGGTTTTAACCCCGGTTCTCAACTTGCTATGGATCAATGGGTTCCATATGTTGCTGTAACAACTACTTTGGCAGCAGCAGCTGGTGCTATTGGTGCAACTATTGTTTCAACATTAACTTCTGGTAAGCCTGATCTTACAATGATAATTAACGGAATCCTTGCTGGTTTGGTTAGTATCACAGCTGGTTGTGGTGATATGACTCTTGCTGGAGCCTGGTTCGCAGGACTAGTGGGGGGAATAATCGTTGTATTTTCTGTTGCAGCACTTGATGCCGCTGAGATCGATGATCCTGTAGGCGCATTCTCTGTTCACGGAGTTTGTGGTGTATGGGGTACTGTTGTTATCGGTCTTTGGGGTACAGCTGTACAAGGTGATGGAGCAGGTATGGGATTGTTCAATGGTGGAGGTATTACCCTTCTTCTAGTTCAAGCTCTTGGTGCCGCAGCTTATGCTATTTGGACACTAGTTACTTGCTGGATTGCCTGGTCTGTAATTGGAGGATTATTCGGTGGAATCCGAGTATCTGAAGAGGAAGAGACTCAAGGCTTAGATATAGGAGAGCATGGAATGGAAGCATATCCAGACTTTGCATCTGCT
>AG-355-I04_2667770672
ATGACCACTGCTTTGCAAACGCCTCAAAGGCGCTCTAGGTCCAAACTTCAAGATGCAAGTCTTGTCAATGGACCTATGCTCCTTTTGAGGAGTATTCGAGGATTTAGTTCAAACCGCTCTATGTTGTGGCTTGCAACTGTTCCCCTAGCTTTGTTTGGTTTAGGTATTTTTAATCTTTCAGCTCACGCAGCTGATTTACCTGAGTTGAATGCAGCTTTTCTTGCTAACAATTTATGGCTTTTGATCGCTACTATTCTAGTGATCTTTATGAACGCCGGTTTCGCTATGGTTGAGGCAGGTATGTGCCGTTCTAAGAACGCTGTTAACATTCTTGCTAAAAACCTCTTTGTATTTGCTCTAGCTGTAACTTCTTATTGGTTTATCGGCTATTCATTAATGTACGGAGGAAGCGTTGCCGACGGTTGGCTTTATTTTGGCGGCTTATTTTTTGATCCAACAGTTACTGCCGATATGGTAACTGATGCTGGATTAGTCCCTACTGTTGATTTCTTGTTCCAGTCTGCTTTTGCAGGAACTGCGGCAACTATCGTTTCCGGTCTTGTTGCTGAAAGAGTTAAATTTGGAGAATTTGTTGTTTTTGCTGTTGTATTAACTGCATTTATATATCCAATCGCTGGTAGCTGGAAATGGAATTTTGTTGATTTTGCTGGTTCTTCAATTGTTCACTCAGTTGGAGCATGGGCGGGTCTTGTAGGAGCTATGCTTCTTGGACCAAGGATTGGCAAATACTCTGACGGGAAACCACAGGCTATGCCTGGACACAACATGGCTATAGCTACTTTAGGTGCATTAGTCCTATGGATAGGTTGGTACGGTTTTAACCCCGGTTCTCAACTTGCTATGGATCAATGGGTTCCATATGTTGCTGTAACAACTACTTTGGCAGCAGCAGCTGGAGCTATTGGTGCAACTATTGTTTCAACATTAACTTCTGGTAAGCCTGATCTTACAATGATAATTAACGGTATCCTTGCTGGTTTGGTTAGTATCACTGCTGGTTGTGGTGATATGACTCTTGCTGGAGCCTGGTTCGCAGGACTAGTAGGCGGAATTATCGTTGTATTTTCTGTTGCAGCACTTGATGCCGCTGAGATCGATGATCCTGTAGGTGCATTCTCTGTTCACGGAGTTTGCGGTGTATGGGGTACTGTAGTAATCGGTCTTTGGGGTACAGCTGTACAAGGGGATGGAGCAGGTATGGGATTGTTCAATGGTGGAGGTATTACCCTTCTTCTAGTTCAAGCTCTTGGTGCCGCAGCTTATGCTATTTGGACACTAGTTACTTGCTGGATTGCCTGGTCTGTAATTGGAGGATTATTCGGCGGAATCCGAGTATCTGAAGAGGAAGAGACACAAGGCTTAGATATTGGAGAGCATGGTATGGAAGCATATCCAGACTTTGCATCTGCT
>AG-355-I20_2667771243
ATGACCACTGCTTTGCAAACGCCTCAAAGGCGCTCTAGGTCCAAACTTCAAGATGCAAGTCTTGTTAATGGACCTATGCTCCTTTTGAGGAGTATTCGAGGATTTAGTTCAAACCGCTCCATGTTGTGGCTTGCAACTGTTCCCCTAGCTTTGTTTGGTTTAGGTATTTTTAATCTTTCAGCTCACGCAGCTGATTTACCTGAGTTGAATGCAGCTTTTCTTGCTAACAATTTATGGCTTTTGATCGCTACTATCCTAGTGATCTTTATGAACGCCGGTTTCGCTATGGTTGAGGCAGGTATGTGCCGTTCTAAGAACGCTGTTAACATTCTTGCTAAAAACCTCTTTGTATTTGCTCTAGCTGTAACTTCTTATTGGTTTATCGGCTATTCATTAATGTACGGAGGAAGTGTTGCCGACGGTTGGCTTTATTTTGGCGGCTTATTTTTTGATCCAACAGTTACTGCAGATATGGTAACTGATGCTGGATTAGTCCCAACTGTTGATTTCTTGTTCCAGTCTGCTTTTGCAGGAACTGCGGCAACTATCGTTTCCGGTCTTGTTGCTGAAAGAGTTAAATTTGGAGAATTTGTTGTTTTTGCTGTTGTATTAACTGCATTTATATATCCAATTGCTGGTAGCTGGAAATGGAATTTTGTTGATTTTGCCGGTTCTTCAATTGTTCACTCAGTTGGAGCATGGGCGGGTCTTGTAGGAGCTATGCTTCTTGGACCAAGAATTGGCAAATACGCTGATGGGAAACCACAGGCTATGCCAGGACACAATATGGCTATAGCTACTTTAGGTGCATTAGTCCTATGGATAGGTTGGTACGGATTTAACCCCGGTTCTCAACTTGCTATGGATCAATGGGTTCCATATGTTGCTGTAACAACTACTCTAGCAGCAGCAGCTGGAGCTATTGGTGCAACTATTGTTTCAACATTAACTTCAGGTAAGCCTGATCTTACAATGATAATTAATGGTATTCTTGCTGGTTTGGTTAGTATCACTGCTGGTTGTGGTGATATGACTCTTGCTGGAGCCTGGTTCGCAGGACTAGTAGGCGGAATCATCGTTGTATTTTCTGTTGCAGCACTAGATGCCGCTGAGATTGATGATCCTGTAGGTGCATTCTCTGTTCACGGAGTTTGTGGTGTATGGGGTACTGTAGTTATCGGTCTTTGGGGTACAGCTGTACAAGGTGATGGAGCCGGTATGGGATTGTTTAATGGCGGAGGTATTACCCTTCTTCTAGTTCAAGCTCTTGGTGCAGCAGCTTATGCTATTTGGACACTAGTTACTTGCTGGATTGCCTGGTCTGTAATTGGAGGCTTATTCGGAGGAATCCGAGTATCTGAAGAGGAAGAGACTCAAGGATTGGATATAGGAGAGCATGGAATGGAAGCATATCCAGACTTTGCATCTGCT
>AG-355-J04_2667772926
ATGACCACTGCTTTGCAAACGCCTCAAAGGCGCTCTAGGTCCAAATTACAAGATGCAAGTCTTGTTAATGGACCTATGCTCCTTTTGAGGAGTATTCGAGGATTTAGTTCAAACCGCTCTATGTTGTGGCTTGCAACTGTTCCCCTAGCTTTGTTTGGTTTAGGTATTTTTAATCTTTCAGCTCATGCAGCTGATCTACCTGAGTTGAATGCAGCTTTTCTTGCTAACAATTTATGGCTTCTGATCGCTACTATTTTGGTGATCTTCATGAACGCCGGTTTCGCTATGGTTGAGGCAGGTATGTGTCGTTCTAAGAACGCAGTAAACATCCTTGCTAAGAACCTCTTTGTATTTGCTCTAGCTGTAACTTCTTATTGGTTTATCGGCTATTCATTAATGTACGGAGGAAGTGTTGCTGACGGATGGCTTTATTTTGGAGGCTTATTCTTTGATCCAACAGTCACCGCTGATATGGTTACTGATGCTGGATTAGTCCCAACTGTTGATTTCTTGTTCCAGTCTGCATTCGCAGGAACTGCAGCAACTATCGTTTCCGGTCTTGTTGCTGAAAGAGTTAAATTTGGAGAATTTGTTGTTTTTGCTGTTGTATTAACTGCATTTATATATCCAATTGCTGGTAGCTGGAAATGGAATTTTGTTGATTTTGCTGGTTCTTCAATTGTTCACTCGGTTGGAGCTTGGGCAGGTCTTGTGGGAGCTATGCTTCTTGGACCAAGAATTGGCAAATACTCTGATGGTAAACCACAAGCTATGCCAGGACACAATATGGCTATAGCTACTCTAGGTGCATTAGTCCTATGGATAGGTTGGTATGGATTTAACCCCGGTTCTCAACTTGCTATGGATCAATGGGTTCCATATGTTGCTGTAACAACTACTTTGGCGGCAGCAGCTGGAGCTATTGGTGCAACTATTGTTTCAACATTAACTTCTGGTAAGCCTGATCTTACAATGATAATTAACGGAATCCTTGCTGGTTTGGTTAGTATCACTGCTGGTTGTGGTGATATGACTCTTGCTGGGGCCTGGTTCGCAGGACTAGTAGGGGGAATTATAGTTGTATTTTCTGTTGCAGCACTTGATGCCGCTGAGATTGATGATCCTGTAGGCGCATTCTCTGTTCACGGAGTTTGTGGTGTATGGGGTACTGTAGTTATCGGTCTCTGGGGTACAGCTGTACAAGGTGATGGAGCAGGTATGGGATTGTTCAATGGTGGAGGTATTACCCTTCTTCTAGTTCAAGCTCTTGGTGCCGCAGCTTATGCTATTTGGACACTAGTTACTTGCTGGATTGCCTGGTCTGTAATTGGAGGATTATTCGGCGGAATCCGAGTATCTGAAGAGGAAGAGACTCAAGGATTAGATATAGGAGAGCATGGAATGGAAGCATATCCAGACTTTGCATCTGCT
>AG-355-J09_2667774059
ATGACCACTGCTTTGCAAACGCCTCAAAGGCGCTCTAGGTCCAAATTACAAGATGCGAGTCTTGTTAATGGGCCTATGCTCCTTTTGAGGAGTATTCGAGGATTTAGTTCAAACCGCTCTATGTTGTGGCTTGCAACTGTCCCTGTAGCTTTGTTTGGTTTAGGTATTTTTAATCTTTCTGCTCATGCAGGCGATCTACCTGAGTTGAATGCAGCTTTTCTTGCCAATAATTTATGGCTATTGGTCGCTACTATTCTAGTGATCTTCATGAACGCCGGCTTCGCTATGGTAGAAGCAGGTATGTGCCGTTCTAAGAACGCAGTAAACATCCTTGCTAAAAACCTATTCGTATTCGCTCTAGCTGTAACCTCTTATTGGTTTATCGGCTATTCTTTAATGTACGGAGACAGTGTTGCTGGAGGATGGCTATATTTTATGGGCCTATTTTTTGATCCAACAGTTACAGCAGAAACAGTTGCTGATGCTGGATTAGTCCCTACTGTTGATTTCTTATTCCAGTCTGCTTTTGCAGGAACTGCTGCTACTATCGTATCCGGTCTTGTTGCTGAAAGAGTTAAATTCGGAGAATTTGTTGTTTTTGCTGTTGTATTAACAGCATTTATCTATCCGATTGCTGGTAGCTGGAAATGGAACTTTGTTGATTTTGCGGGTTCTTCAATTGTTCACTCAGTTGGAGCATGGGCGGGTCTAGTAGGAGCTATGCTTCTCGGGCCAAGAATTGGCAAATACTCTGATGGGAAACCACAGGCAATGCCTGGCCATAATATGGCTATAGCAACATTGGGTGCATTAGTTCTATGGATAGGTTGGTATGGTTTCAACCCCGGTTCTCAACTTGCTATGGATCAATGGGTACCATATGTTGCTGTAACAACTACTTTGGCAGCAGCAGCTGGAGCTATTGGTGCAACTATTGTTTCAACATTAACTTCTGGTAAGCCAGACCTTACTATGATAATTAACGGAATCCTTGCTGGTTTAGTTAGTATCACTGCTGGTTGTGGTGACATGACTCTTGCTGGAGCCTGGTTCGCAGGACTAGTAGGCGGAATTATCGTTGTATTTTCTGTTGCTGCACTTGATGCCGCTGAGATTGATGATCCTGTAGGTGCATTCTCTGTTCACGGAGTTTGTGGTGTATGGGGTACTGTAGTCATCGGTCTTTGGGGTACAGCTGTACAAGGTGATGGAGCAGGTATTGGATTGTTTAATGGAGGAGGTATTACTCTTCTTCTAGTTCAAGCTCTTGGTGCCGCAGCTTATGCTATTTGGACACTAGTTACTTGCTGGATTGCCTGGTCTGTAATTGGAGGATTATTCGGTGGAATCCGAGTATCTGAAGAGGAAGAGACTCAAGGCTTGGATATAGGAGAGCATGGAATGGAAGCATATCCAGACTTTGCATCTGCT
>AG-355-J23_2667777388
ATGACCACTGCTTTGCAAACGCCTCAAAGGCGCTCTAGGTCCAAATTACAAGATGCAAGTCTTGTTAATGGACCTATGCTCCTTTTGAGGAGTATTCGAGGATTTAGTTCAAACCGCTCTATGTTGTGGCTTGCAACTGTTCCTTTAGCTTTGTTTGGTTTAGGTATTTTTAATCTTTCAGCTCATGCAGCTGATTTACCTGAGTTGAATGCAGCTTTTCTTGCTAACAATTTATGGCTTTTGATCGCTACTATCTTAGTGATCTTCATGAACGCTGGTTTCGCTATGGTTGAGGCAGGTATGTGTCGTTCTAAGAACGCAGTAAACATCCTTGCTAAAAACCTCTTTGTATTTGCTCTAGCTGTAACTTCTTATTGGTTTATCGGCTATTCATTAATGTACGGAGGAAGTGTTGCTGACGGATGGCTTTATTTTGGAGGCTTATTCTTTGATCCCACAGTCACCGCTGATATGGTTACTGATGCTGGATTAGTCCCAACTGTTGATTTCTTGTTCCAGTCTGCATTCGCAGGAACTGCAGCAACTATCGTTTCCGGTCTTGTTGCTGAAAGAGTTAAATTTGGAGAATTTGTTGTTTTTGCTGTTGTATTAACTGCATTTATATATCCAATTGCTGGTAGCTGGAAATGGAATTTTGTTGACTTCGCTGGTTCTTCAATTGTTCACTCAGTTGGAGCATGGGCGGGTCTTGTAGGAGCTATGCTTCTTGGGCCAAGAATTGGCAAATACTCTGATGGGAAACCACAAGCTATGCCAGGACACAATATGGCTATAGCTACTCTAGGTGCATTAGTCCTATGGATAGGTTGGTATGGATTTAACCCCGGTTCTCAACTTGCTATGGATCAATGGGTTCCATATGTTGCTGTAACAACTACTTTGGCAGCAGCAGCTGGAGCTATTGGTGCAACTATTGTTTCAACATTAACTTCTGGTAAGCCTGATCTTACAATGATAATTAACGGAATCCTTGCTGGTTTGGTTAGTATCACTGCTGGTTGTGGTGATATGACTCTTGCTGGAGCCTGGTTCGCAGGACTAGTAGGGGGAATTATAGTTGTATTTTCTGTTGCAGCACTTGATGCCGCTGAGATTGAT------------------------------------------------------------------------------------------------------------------------------------------------------------------------------------------------------------------------------------------------------------------------------------------------------------------------
>AG-355-K03_2717253329
ATGACCACTGCTTTGCAAACGCCTCAAAGGCGCTCTAGGTCCAAACTTCAAGATGCAAGTCTTGTTAATGGGCCTATGCTCCTGTTGAGGAGTATTCGAGGATTTAGTTCAAACCGCTCTATGTTGTGGCTTGCAACTGTTCCCCTAGCTTTGTTTGGTTTAGGTATTTTTAATCTTTCAGCTCACGCAGCTGATCTACCTGAGTTGAATGCAGCTTTTCTTGCTAACAATTTATGGCTTTTGATCGCTACTATTCTAGTGATCTTTATGAACGCCGGTTTCGCTATGGTTGAGGCAGGTATGTGCCGTTCTAAGAACGCTGTTAACATTCTTGCTAAAAACCTCTTTGTATTTGCTCTAGCTGTAACTTCTTATTGGTTTATCGGCTATTCATTGATGTACGGAGGAAGTGTTGCTGACGGTTGGCTTTATTTTGGCGGCTTATTTTTTGATCCAACAGTTACTGCAGATATGGTAACTGATGCTGGATTAGTCCCAACTGTTGATTTCTTGTTCCAGTCTGCTTTTGCAGGAACTGCGGCAACTATCGTTTCCGGTCTTGTTGCTGAAAGAGTTAAATTTGGAGAATTTGTTGTTTTTGCTGTTGTATTAACTGCATTTATATATCCAATTGCTGGTAGCTGGAAATGGAATTTTGTTGATTTTGCTGGCTCTTCAATTGTTCACTCAGTTGGAGCATGGGCGGGTCTTGTAGGAGCTATGCTTCTTGGACCAAGAATTGGCAAATACTCTGACGGGAAACCACAGGCTATGCCAGGACACAATATGGCTATAGCCACTCTAGGTGCATTAGTTCTTTGGATAGGTTGGTACGGATTTAATCCCGGTTCTCAACTTGCCATGGATCAATGGGTTCCATATGTTGCTGTAACAACTACTTTAGCAGCAGCAGCTGGAGCTATTGGTGCAACTATTGTTTCAACATTAACTTCTGGTAAGCCTGATCTTACAATGATAATTAACGGTATTCTTGCTGGTTTGGTTAGTATCACTGCTGGTTGTGGTGATATGACTCTTGCTGGAGCCTGGTTCGCAGGACTAGTAGGCGGAATTATCGTTGTATTTTCTGTTGCAGCACTTGATGCCGCTGAGATTGATGATCCTGTAGGTGCATTCTCTGTTCACGGAGTTTGTGGAGTATGGGGTACTGTAGTTATCGGTCTTTGGGGTACAGCTGTACAAGGTGATGGAGCAGGTATGGGATTGTTCAATGGCGGAGGAATTACCCTTCTTCTAGTTCAAGCTCTTGGTGCCGCAGCTTATGCTATTTGGACACTAGTTACTTGCTGGATTGCTTGGTCTGTAATTGGAGGATTATTCGGCGGAATCCGAGTATCTGAAGAGGAAGAGACCCAAGGCTTGGATATAGGAGAGCATGGAATGGAAGCATATCCAGACTTTGCATCTGCT
>AG-355-K13_2667778401
ATGACCACTGCTTTGCAAACGCCTCAAAGGCGCTCTAGGTCCAAATTACAAGATGCAAGTCTTGTTAATGGACCTATGCTCCTTTTGAGGAGTATTCGAGGATTTAGTTCAAACCGCTCTATGTTGTGGCTTGCAACTGTTCCTTTAGCTTTGTTTGGTTTAGGTATTTTTAATCTTTCAGCTCATGCAGCTGATTTACCTGAGTTGAATGCAGCTTTTCTTGCTAACAATTTATGGCTTTTGATCGCTACTATTTTGGTGATCTTCATGAACGCTGGTTTCGCTATGGTTGAGGCAGGTATGTGTCGTTCTAAGAACGCAGTAAACATCCTTGCTAAAAACCTCTTTGTATTTGCTCTAGCTGTTACTTCTTATTGGTTTATCGGCTATTCATTAATGTACGGAGGAAGTGTTGCTGACGGATGGCTTTATTTTGGAGGCTTATTCTTTGATCCAACAGTAACCGCTGATATGGTTACTGATGCTGGATTAGTCCCAACTGTTGATTTCTTGTTCCAGTCTGCATTCGCAGGAACTGCAGCAACTATCGTTTCCGGTCTTGTTGCTGAAAGAGTTAAATTTGGAGAATTTGTTGTTTTTGCTGTTGTATTAACTGCATTTATATATCCAATTGCTGGTAGCTGGAAATGGAATTTTGTGGACTTCGCTGGTTCTTCAATTGTTCACTCAGTTGGTGCATGGGCGGGTCTTGTAGGAGCTATGCTTCTTGGACCAAGAATTGGCAAATACTCTGATGGGAAACCACAAGCTATGCCAGGACACAATATGGCTATAGCTACTCTAGGTGCACTAGTCCTATGGATAGGTTGGTATGGATTTAACCCCGGTTCTCAACTTGCTATGGATCAATGGGTTCCATATGTTGCTGTAACAACTACTTTGGCAGCAGCAGCTGGAGCTATTGGTGCAACTATTGTTTCAACATTAACTTCTGGTAAGCCTGATCTTACAATGATAATTAACGGAATCCTTGCTGGTTTGGTTAGTATCACTGCTGGTTGTGGTGATATGACTCTTGCTGGAGCCTGGTTTGCAGGACTAGTAGGGGGAATTATAGTTGTATTTTCTGTTGCAGCACTTGATGCCGCTGAGATCGACGATCCTGTAGGTGCATTCTCTGTTCACGGAGTTTGTGGTGTATGGGGTACTGTAGTTATCGGTCTTTGGGGTACAGCTGTACAAGGTGATGGAGCAGGTATGGGATTGTTCAATGGTGGAGGTATTACCCTTCTTCTAGTTCAAGCTCTTGGTGCCGCAGCTTATGCTATCTGGACGCTGGTTACTTGCTGGATTGCCTGGTCTGTAATTGGAGGATTATTCGGTGGAATCCGAGTTTCTGAAGAGGAAGAGACTCAAGGCTTAGATATAGGAGAGCATGGAATGGAGGCATATCCAGACTTTGCATCTGCT
>AG-355-K15_2667779313
ATGACCACTGCTTTGCAAACGCCTCAAAGGCGCTCTAGGTCCAAACTTCAAGACGCAAGTCTTGTTAATGGACCTATGCTCCTTTTGAGGAGTATTCGAGGATTTAGTTCAAACCGCTCAATGTTGTGGCTTGCAACTGTTCCGCTAGCTTTGTTTGGTTTAGGTATTTTCAATCTTTCAGCTCACGCAGCTGATTTACCTGAGTTGAATGCAGCTTTTCTTGCTAACAATTTATGGCTTTTGATCGCTACTATTTTGGTGATCTTCATGAACGCCGGTTTCGCTATGGTTGAGGCAGGTATGTGTCGTTCTAAGAACGCAGTAAACATCCTTGCTAAAAACCTCTTTGTATTTGCTCTAGCTGTTACTTCTTATTGGTTTATCGGCTATTCATTAATGTACGGAGGAAGTGTTGCTGACGGATGGCTTTATTTTGGAGGCTTATTCTTTGATCCAACAGTCACCGCTGATATGGTTACTGATGCTGGATTAGTCCCAACTGTTGATTTCTTGTTCCAGTCTGCATTCGCAGGAACTGCAGCAACTATCGTTTCCGGTCTTGTTGCTGAAAGAGTTAAATTTGGAGAATTTGTTGTTTTTGCTGTTGTATTAACTGCATTTATATATCCAATTGCTGGTAGCTGGAAATGGAATTTTGTTGATTTTGCTGGTTCTTCAATTGTTCACTCAGTTGGAGCATGGGCGGGTCTTGTAGGAGCTATGCTTCTTGGACCAAGAATTGGCAAATACTCTGATGGAAAACCACAAGCTATGCCGGGACACAATATGGCTATAGCTACTCTAGGTGCATTAGTCCTATGGATAGGTTGGTATGGATTTAACCCCGGTTCTCAACTTGCTATGGATCAATGGGTTCCATATGTTGCTGTAACAACTACTTTAGCAGCAGCAGCTGGAGCTATTGGTGCAACTATTGTTTCAACATTAACTTCTGGTAAGCCTGATCTTACAATGATAATTAATGGAATCCTTGCTGGTTTGGTTAGTATCACTGCTGGTTGTGGTGATATGACTCTTGCTGGAGCCTGGTTCGCAGGACTAGTAGGGGGAATTATAGTTGTATTTTCTGTTGCAGCACTTGATGCCGCTGAGATTGATGATCCTGTAGGTGCATTCTCTGTTCACGGAGTTTGTGGTGTATGGGGTACTGTAGTTATCGGTCTTTGGGGTACAGCTGTACAAGGTGATGGAGCAGGTATGGGATTGTTCAATGGTGGAGGTATTACCCTTCTTCTAGTTCAAGCTCTTGGTGCCGCAGCTTATGCTATTTGGACACTAGTTACTTGCTGGATTGCCTGGTCTGTAATTGGAGGATTATTCGGAGGAATCCGAGTATCCGAAGAGGAAGAGACTCAAGGCTTAGATATAGGAGAGCATGGAATGGAAGCATATCCAGACTTTGCATCTGCT
>AG-355-K20_2667781660
ATGACCACTGCTTTGCAAACGCCTCAAAGGCGCTCTAGGTCCAAATTACAAGATGCAAGTCTTGTTAATGGACCTATGCTCCTTTTGAGGAGTATTCGAGGATTTAGTTCAAACCGCTCTATGTTGTGGCTTGCAACTGTTCCTTTAGCTTTGTTTGGTTTAGGTATTTTTAATCTTTCAGCTCATGCAGCTGATTTACCTGAGTTGAATGCAGCTTTTCTTGCTAACAATTTATGGCTTTTGATCGCTACTATCTTAGTGATCTTCATGAACGCTGGTTTCGCTATGGTTGAGGCAGGTATGTGTCGTTCTAAGAACGCAGTAAACATCCTTGCTAAAAACCTCTTTGTATTTGCTCTAGCTGTAACTTCTTATTGGTTTATAGGCTATTCATTAATGTACGGAGGAAGCGTTGCTGACGGATGGCTTTATTTTGGAGGCTTATTCTTTGATCCAACAGTCACCGCTGATATGGTTACTGATGCTGGATTAGTCCCAACTGTTGATTTCTTGTTCCAGTCTGCATTCGCAGGAACTGCAGCAACTATCGTTTCCGGTCTTGTTGCTGAAAGAGTTAAATTTGGAGAATTTGTTGTTTTTGCTGTTGTATTAACTGCATTTATATATCCAATTGCTGGTAGCTGGAAATGGAATTTTGTTGACTTCGCTGGTTCTTCAATTGTTCACTCAGTTGGAGCATGGGCGGGTCTAGTAGGAGCTATGCTTCTTGGGCCAAGAATTGGCAAATACTCTGATGGGAAACCACAAGCTATGCCAGGACACAATATGGCTATAGCTACTCTAGGTGCATTAGTCCTATGGATAGGTTGGTATGGATTTAACCCCGGTTCTCAACTTGCTATGGATCAATGGGTTCCATATGTTGCTGTAACAACTACTTTGGCAGCAGCAGCTGGAGCTATTGGTGCAACTATTGTTTCAACATTAACTTCTGGTAAGCCTGATCTTACAATGATAATTAACGGAATCCTTGCTGGTTTGGTTAGTATCACTGCAGGTTGTGGTGATATGACTCTTGCTGGAGCCTGGTTCGCAGGACTAGTAGGGGGAATTATAGTTGTATTTTCTGTTGCAGCACTTGATGCCGCTGAGATTGATGATCCTGTAGGTGCATTCTCTGTTCACGGAGTTTGTGGTGTATGGGGTACTGTAGTTATCGGTCTTTGGGGTACAGCTGTACAAGGTGATGGAGCAGGTATGGGATTGTTCAATGGTGGAGGTATTACCCTTCTTCTAGTTCAAGCTCTTGGTGCCGCGGCTTATGCTATCTGGACACTAGTTACTTGCTGGATTGCCTGGTCTGTAATTGGAGGATTATTCGGTGGAATCCGAGTATCTGAAGAGGAAGAGACTCAAGGATTAGATATAGGAGAGCATGGAATGGAAGCATATCCAGACTTTGCATCTGCT
>AG-355-K23_2667783838
ATGACCACTGCTTTGCAAACGCCTCAAAGGCGCTCTAGGTCCAAATTACAAGATGCAAGTCTTGTTAATGGACCTATGCTCCTTTTGAGGAGTATTCGAGGATTTAGTTCAAACCGCTCTATGTTGTGGCTTGCAACTGTTCCTTTAGCTTTGTTTGGTTTAGGTATTTTTAATCTTTCAGCTCATGCAGCTGATTTACCTGAGTTGAATGCAGCTTTTCTTGCTAACAATTTATGGCTTTTGATCGCTACTATCTTAGTGATCTTCATGAACGCTGGTTTCGCTATGGTTGAGGCAGGTATGTGTCGTTCTAAGAACGCAGTAAACATACTTGCTAAAAACCTCTTTGTATTTGCTCTAGCTGTAACTTCTTATTGGTTTATAGGCTATTCATTAATGTACGGAGGAAGTGTTGCTGACGGATGGCTTTATTTTGGAGGCTTATTCTTTGATCCAACAGTCACCGCTGATATGGTTACTGATGCTGGATTAGTCCCAACTGTTGATTTCTTGTTCCAGTCTGCATTCGCAGGAACTGCAGCAACTATCGTTTCCGGTCTTGTTGCTGAAAGAGTTAAATTTGGAGAATTTGTTGTTTTTGCTGTTGTATTAACTGCATTTATATATCCAATTGCTGGTAGCTGGAAATGGAATTTTGTTGACTTCGCTGGTTCTTCAATTGTTCACTCAGTTGGAGCATGGGCGGGTCTTGTAGGAGCTATGCTTCTTGGGCCAAGAATTGGCAAATACTCTGATGGGAAACCACAAGCTATGCCAGGACACAATATGGCTATAGCTACTCTAGGTGCACTAGTCCTATGGATAGGTTGGTATGGATTTAACCCCGGTTCTCAACTTGCTATGGATCAATGGGTTCCATATGTTGCTGTAACAACTACTTTGGCAGCAGCAGCTGGAGCTATTGGTGCAACTATTGTTTCAACATTAACTTCTGGTAAGCCTGATCTTACAATGATAATTAACGGAATCCTTGCTGGTTTGGTTAGTATCACTGCCGGTTGTGGTGATATGACTCTTGCTGGAGCCTGGTTCGCAGGACTAGTAGGAGGAATTATAGTTGTATTTTCTGTTGCAGCACTTGATGCCGCTGAGATTGATGATCCTGTAGGTGCATTCTCTGTTCACGGAGTTTGTGGTGTATGGGGTACTGTAGTTATCGGTCTTTGGGGCACAGCTGTACAAGGTGATGGAGCAGGTATGGGATTGTTCAATGGTGGAGGTATTACCCTTCTTCTAGTTCAAGCTCTTGGTGCGGCGGCTTATGCTATCTGGACACTAGTTACTTGCTGGATTGCCTGGTCTGTAATTGGAGGATTATTCGGTGGAATCCGAGTATCTGAAGAGGAAGAGACTCAAGGCTTAGATATAGGAGAGCATGGAATGGAAGCATATCCAGACTTTGCATCTGCT
>AG-355-L02_2667783930
ATGACCACTGCTTTGCAAACGCCTCAAAGGCGCTCTAGGTCCAAATTACAAGATGCAAGTCTTGTTAATGGACCTATGCTCCTTTTGAGGAGTATTCGAGGATTTAGTTCAAACCGCTCTATGTTGTGGCTTGCAACTGTTCCTTTAGCTTTGTTTGGTTTAGGTATTTTTAATCTTTCAGCTCATGCAGCTGATTTACCTGAGTTGAATGCAGCTTTTCTTGCTAACAATTTATGGCTTTTGATCGCTACTATCTTAGTGATCTTCATGAACGCTGGTTTCGCTATGGTTGAGGCAGGTATGTGTCGTTCTAAGAACGCAGTAAACATACTTGCTAAAAACCTCTTTGTATTTGCTCTAGCTGTAACTTCTTATTGGTTTATAGGCTATTCATTAATGTACGGAGGAAGTGTTGCTGACGGATGGCTTTATTTTGGAGGCTTATTCTTTGATCCAACAGTCACCGCTGATATGGTTACTGATGCTGGATTAGTCCCAACTGTTGATTTCTTGTTCCAGTCTGCATTCGCAGGAACTGCAGCAACTATCGTTTCCGGTCTTGTTGCTGAAAGAGTTAAATTTGGAGAATTTGTTGTTTTTGCTGTTGTATTAACTGCATTTATATATCCAATTGCTGGTAGCTGGAAATGGAATTTTGTTGACTTCGCTGGTTCTTCAATTGTTCACTCAGTTGGAGCATGGGCGGGTCTTGTAGGAGCTATGCTTCTTGGGCCAAGAATTGGCAAATACTCTGATGGGAAACCTCAAGCTATGCCAGGACACAATATGGCTATAGCTACTCTAGGTGCACTAGTCCTATGGATAGGTTGGTATGGATTTAACCCCGGTTCTCAACTTGCTATGGATCAATGGGTTCCATATGTTGCTGTAACAACTACTTTGGCAGCAGCAGCTGGAGCTATTGGTGCAACTATTGTTTCAACATTAACTTCTGGTAAGCCTGATCTTACAATGATAATTAACGGAATCCTTGCTGGTTTGGTTAGTATCACTGCCGGTTGTGGTGATATGACTCTTGCTGGAGCCTGGTTCGCAGGACTAGTAGGAGGAATTATAGTTGTATTTTCTGTTGCAGCACTTGATGCCGCTGAGATTGATGATCCTGTAGGTGCATTCTCTGTTCACGGAGTTTGTGGTGTATGGGGTACTGTAGTTATCGGTCTTTGGGGCACAGCTGTACAAGGTGATGGAGCAGGTATGGGATTGTTCAATGGTGGAGGTATTACCCTTCTTCTAGTTCAAGCTCTTGGTGCGGCGGCTTATGCTATCTGGACACTAGTTACTTGCTGGATTGCCTGGTCTGTAATTGGAGGATTATTCGGTGGAATCCGAGTATCTGAAGAGGAAGAGACTCAAGGCTTAGATATAGGAGAGCATGGAATGGAAGCATATCCAGACTTTGCATCTGCT
>AG-355-L20_2667785932
ATGACCACTGCTTTGCAAACGCCTCAAAGGCGCTCTAGGTCCAAATTACAAGATGCAAGTCTTGTTAATGGACCTATGCTCCTTTTGAGGAGTATTCGAGGATTTAGTTCAAACCGCTCTATGTTGTGGCTTGCAACTGTTCCTTTAGCTTTGTTTGGTTTAGGTATTTTTAATCTTTCAGCTCATGCAGCTGATTTACCTGAGTTGAATGCAGCTTTTCTTGCTAACAATTTATGGCTTTTGATCGCTACTATCTTAGTGATCTTCATGAACGCTGGTTTCGCTATGGTTGAGGCAGGTATGTGTCGTTCTAAGAACGCAGTAAACATCCTTGCTAAAAACCTCTTTGTATTTGCTCTAGCTGTAACTTCTTATTGGTTTATTGGCTATTCATTAATGTACGGAGGAAGTGTTGCTGACGGATGGCTTTATTTTGGAGGCTTATTCTTTGATCCAACAGTCACCGCTGATATGGTTACTGATGCTGGATTAGTCCCAACTGTTGATTTCTTGTTCCAGTCTGCATTCGCAGGAACTGCAGCAACTATCGTTTCCGGTCTTGTTGCTGAAAGAGTTAAATTTGGAGAATTTGTTGTTTTTGCTGTTGTATTAACTGCATTTATATATCCAATTGCTGGTAGCTGGAAATGGAATTTTGTTGACTTCGCCGGTTCTTCAATTGTTCACTCAGTTGGAGCATGGGCGGGTCTTGTAGGAGCTATGCTTCTTGGGCCAAGAATTGGCAAATACTCTGATGGGAAACCACAAGCTATGCCAGGACACAATATGGCTATAGCTACTCTAGGTGCATTAGTCCTATGGATAGGTTGGTATGGATTTAACCCCGGTTCTCAACTTGCTATGGATCAATGGGTTCCATATGTTGCTGTAACAACTACTTTGGCAGCAGCAGCTGGAGCTATTGGTGCAACTATTGTTTCAACATTAACTTCTGGTAAGCCTGATCTTACAATGATAATTAACGGAATCCTTGCTGGTTTGGTTAGTATCACTGCTGGTTGTGGTGATATGACTCTTGCTGGAGCCTGGTTCGCAGGACTAGTAGGGGGAATTATAGTTGTATTTTCTGTTGCAGCACTTGATGCCGCTGAGATCGATGATCCTGTAGGTGCATTCTCTGTTCACGGAGTTTGTGGTGTATGGGGTACTGTAGTTATCGGTCTTTGGGGTACAGCTGTACAAGGTGATGGAGCAGGTATGGGATTGTTCAATGGTGGAGGCATTACCCTTCTTCTAGTTCAAGCTCTTGGTGCCGCAGCTTATGCTATCTGGACACTAGTTACTTGCTGGATTGCCTGGTCTGTAATTGGAGGATTATTCGGTGGAATCCGAGTATCTGAAGAGGAAGAAACTCAAGGCTTAGATATAGGAGAGCATGGAATGGAAGCATATCCAGACTTTGCATCTGCT
>AG-355-M02_2667789748
ATGACCACTGCTTTGCAAACGCCTCAAAGGCGCTCTAGGTCCAAATTACAAGATGCAAGTCTTGTTAATGGGCCTATGCTCCTTTTGAGGAGTATTCGAGGATTTAGTTCAAACCGCTCAATGTTGTGGCTTGCGACTGTTCCTCTAGCTCTGTTTGGTTTAGGTATTTTTAATCTTTCAGCTCACGCAGCTGATTTACCTGAGTTGAATGCAGCTTTTCTTGCTAACAATTTATGGCTTTTGATCGCTACTATTTTAGTGATCTTTATGAACGCTGGTTTCGCTATGGTTGAGGCAGGTATGTGTCGTTCTAAGAACGCAGTAAACATCCTTGCTAAAAACCTATTCGTATTTGCTCTGGCTGTAACCTCTTATTGGTTTATCGGCTATTCATTAATGTACGGAGGTAGTGTTGCTGACGGATGGCTTTATTTTGGAGGCTTATTTTTTGATCCAACAGTTACTGCAGATATGGTAACTGATGCTGGATTAGTCCCAACAGTTGATTTCTTGTTCCAGTCTGCATTCGCAGGAACTGCGGCAACTATCGTATCCGGTCTTGTTGCTGAAAGAGTTAAATTTGGAGAATTTGTTGTTTTTGCTGTTGTATTAACTGCATTTATATATCCAATTGCTGGTAGCTGGAAATGGAATTTCGTAGACTTTGCTGGTTCTTCAATTGTTCACTCAGTTGGAGCATGGGCGGGTCTTGTAGGAGCTATGCTTCTTGGACCAAGAATTGGCAAATACTCTGATGGGAAACCACAAGCTATGCCAGGACACAACATGGCTATAGCTACTCTTGGTGCATTAGTTCTATGGATAGGTTGGTATGGTTTTAACCCCGGTTCTCAACTTGCTATGGATCAATGGGTTCCATATGTTGCTGTAACAACTACTTTGGCAGCAGCAGCTGGTGCTATTGGTGCAACTATTGTTTCAACATTAACTTCTGGTAAGCCTGATCTTACAATGATAATTAACGGAATCCTTGCTGGTTTGGTTAGTATCACTGCTGGTTGTGGTGATATGACTCTTGCTGGAGCCTGGTTCGCAGGACTAGTAGGTGGAATAATCGTTGTATTTTCTGTTGCAGCACTTGATGCCGCTGAGATCGATGATCCTGTAGGCGCATTCTCTGTTCACGGAGTTTGTGGTGTATGGGGTACTGTTGTTATCGGTCTTTGGGGTACAGCTGTACAAGGTGATGGAGCAGGTATGGGATTGTTCAATGGCGGAGGTATTACCCTTCTTCTAGTTCAAGCTCTTGGTGCCGCAGCTTATGCTATTTGGACACTAGTTACTTGCTGGATTGCTTGGTCTGTAATTGGAGGATTATTCGGTGGAATCCGAGTATCTGAAGAGGAAGAGACTCAAGGCTTAGATATAGGAGAGCATGGAATGGAAGCATATCCAGACTTTGCATCTGCT
>AG-355-N02_2667793574
ATGACCACTGCTTTGCAAACGCCTCAAAGGCGCTCTAGGTCCAAACTTCAAGATGCAAGTCTTGTGAATGGACCTATGCTCCTTTTGAGGAGTATTCGAGGATTTAGTTCAAACCGCTCTATGTTGTGGCTTGCAACTGTTCCCCTAGCTTTGTTTGGTTTAGGTATTTTTAATCTTTCAGCTCACGCAGCTGATTTACCTGAGTTGAATGCAGCTTTTCTTGCTAACAATCTATGGCTTTTGATCGCTACTATTCTAGTGATCTTCATGAACGCCGGTTTCGCTATGGTTGAGGCAGGTATGTGCCGTTCTAAGAACGCTGTTAACATTCTTGCTAAAAACCTCTTTGTATTTGCTCTAGCTGTAACTTCTTATTGGTTTATCGGCTATTCATTAATGTACGGAGGAAGTGTTGCTGACGGCTGGCTTTATTTTGGCGGCTTATTTTTTGATCCAACAGTTACTGCAGATATGGTAACTGATGCTGGATTAGTCCCAACTGTTGATTTCTTGTTCCAGTCTGCTTTTGCAGGAACTGCAGCAACTATCGTTTCCGGTCTTGTTGCTGAAAGAGTTAAATTTGGAGAATTTGTTGTTTTTGCTGTTGTATTAACTGCATTTATATATCCAATTGCTGGTAGCTGGAAATGGAATTTTGTTGATTTTGCTGGTTCTTCAATTGTTCACTCAGTTGGAGCATGGGCTGGTCTTGTAGGAGCTATGCTTCTTGGACCAAGAATTGGCAAATATTCTGATGGGAAACCACAGGCTATGCCAGGACACAATATGGCTATAGCTACTTTAGGTGCATTAGTCCTATGGATAGGTTGGTACGGATTTAACCCCGGTTCTCAACTTGCTATGGATCAATGGGTTCCATATGTTGCTGTAACAACTACTTTGGCAGCAGCAGCTGGAGCTATTGGTGCAACTATTGTTTCAACATTAACTTCTGGTAAGCCTGATCTTACAATGATAATTAACGGAATCCTTGCTGGTTTGGTTAGTATCACTGCTGGTTGTGGTGATATGACTCTTGCTGGAGCCTGGTTCGCAGGACTAGTGGGCGGAATAATCGTTGTATTTTCTGTTGCAGCACTTGATGCCGCTGAGATCGATGATCCTGTAGGTGCATTCTCTGTTCACGGAGTTTGTGGTGTATGGGGTACTGTAGTTATCGGTCTTTGGGGTACAGCTGTACAAGGTGATGGAGCAGGTATGGGATTGTTCAATGGCGGAGGTATTACCCTTCTTCTAGTTCAAGCTCTTGGTGCCGCAGCTTATGCTATTTGGACACTAGTTACTTGCTGGATTGCCTGGTCTGTAATCGGAGGATTATTCGGTGGAATCCGAGTATCTGAAGAGGAAGAGACTCAAGGCTTAGATATAGGAGAGCATGGAATGGAAGCATATCCAGACTTTGCATCTGCT
>AG-355-N16_2667795315
ATGACCACTGCTTTGCAAACGCCTCAAAGGCGCTCTAGGTCCAAACTTCAAGATGCAAGTCTTGTTAATGGACCTATGCTCCTTTTGAGAAGTATTCGAGGATTTAGTTCAAACCGCTCTATGTTGTGGCTTGCGACTGTTCCCCTAGCTTTGTTTGGTTTAGGTATTTTTAATCTTTCAGCTCACGCAGCTGATTTACCTGAGTTGAATGCAGCTTTTCTTGCTAACAATTTATGGCTTTTGATCGCTACTATTCTAGTGATCTTTATGAACGCCGGTTTCGCTATGGTTGAGGCAGGTATGTGCCGTTCTAAGAACGCTGTTAACATTCTTGCTAAAAACCTCTTTGTATTTGCTCTAGCTGTAACTTCTTATTGGTTTATCGGCTATTCATTAATGTACGGAGGAAGTGTTGCTGACGGTTGGCTTTACTTTGGCGGCTTATTTTTTGATCCAACAGTTACTGCAGATATGGTAACTGATGCTGGATTAGTCCCAACAGTTGATTTCTTGTTCCAGTCTGCTTTTGCAGGAACTGCGGCAACGATCGTTTCCGGTCTTGTTGCTGAAAGAGTTAAATTTGGAGAATTTGTTGTTTTTGCTGTTGTATTAACTGCATTTATATATCCAATTGCTGGAAGCTGGAAATGGAATTTTGTTGATTTTGCTGGTTCTTCAATTGTTCACTCAGTTGGAGCATGGGCGGGTCTTGTAGGAGCTATGCTTCTTGGACCAAGAATTGGCAAATACTCTGATGGTAAACCACAAGCTATGCCAGGACATAACATGGCTATAGCTACTTTGGGTGCATTAGTCCTATGGATAGGTTGGTACGGATTTAACCCCGGTTCTCAACTAGCTATGGATCAATGGGTTCCATATGTTGCTGTAACAACTACTCTAGCAGCAGCAGCTGGAGCTATTGGTGCAACTATCGTTTCAACATTAACTTCTGGTAAGCCTGATCTTACAATGATAATTAACGGTATCCTTGCTGGTTTGGTTAGTATTACTGCTGGCTGTGGTGATATGACTCTTGCTGGAGCCTGGTTCGCAGGACTAGTAGGCGGAATTATCGTTGTATTTTCTGTTGCAGCACTTGATGCCGCTGAGATCGATGATCCTGTAGGCGCATTCTCTGTTCACGGAGTTTGTGGTGTATGGGGTACTGTAGTTATCGGTCTTTGGGGTACAGCTGTACAAGGTGATGGAGCAGGTATGGGATTGTTCAATGGTGGAGGTATTACCCTTCTTCTAGTTCAAGCTCTTGGTGCCGCGGCTTATGCTATTTGGACACTAGTTACTTGCTGGATTGCCTGGTCTGTAATTGGAGGATTATTCGGTGGAATCCGAGTATCTGAAGAGGAAGAGACTCAAGGCTTAGATATAGGAGAGCACGGAATGGAAGCATATCCAGACTTTGCATCTGCT
>AG-355-N21_2667797023
ATGACCACTGCTTTGCAAACGCCTCAAAGGCGCTCTAGGTCCAGATTACAAGATGCAAGTCTTGTTAATGGACCTATGCTCCTTTTGAGAAGTATTCGAGGATTTAGTTCAAACCGCTCAATGTTGTGGCTTGCGACTGTTCCTTTAGCTTTGTTTGGTTTAGGTATTTTTAATCTTTCAGCTCACGCAGCTGATTTACCTGAGTTGAATGCAGCTTTTCTTGCTAACAATTTATGGCTTTTGATCGCTACTATTTTAGTGATCTTTATGAACGCTGGTTTCGCTATGGTTGAGGCAGGTATGTGTCGTTCTAAGAACGCAGTCAACATCCTTGCTAAAAACCTATTCGTATTTGCTCTAGCTGTAACCTCTTATTGGTTTATCGGCTATTCATTAATGTACGGAGGTAGTGTTGCTGACGGATGGCTTTATTTTGGAGGCTTATTTTTTGATCCAACAGTTACTGCAGATATGGTAACTGATGCTGGATTAGTCCCAACAGTTGATTTCTTGTTCCAGTCTGCATTCGCAGGAACTGCGGCAACAATCGTTTCCGGTCTTGTTGCTGAAAGAGTTAAATTTGGAGAATTTGTTGTTTTTGCTGTCGTATTGACTGCATTTATATATCCAATTGCTGGTAGCTGGAAATGGAATTTTGTAGACTTTGCTGGTTCTTCAATTGTTCACTCAGTTGGAGCATGGGCGGGTCTTGTAGGAGCTATGCTTCTTGGACCAAGAATAGGCAAATACTCTGATGGGAAACCACAGGCTATGCCAGGACACAATATGGCTATAGCTACTCTAGGTGCATTAGTTCTATGGATAGGTTGGTATGGTTTTAACCCCGGTTCTCAACTTGCTATGGATCAATGGGTTCCATATGTTGCTGTAACAACTACTTTGGCAGCAGCTGCTGGTGCTATTGGTGCAACTATTGTTTCAACATTAACTTCTGGTAAGCCTGATCTTACAATGATAATTAACGGAATCCTTGCTGGTTTGGTTAGTATCACTGCTGGTTGTGGTGATATGACTCTTGCTGGAGCCTGGTTCGCAGGTCTAGTAGGCGGAATTATTGTTGTATTTTCTGTTGCAGCACTTGATGCCGCCGAGATCGACGATCCTGTAGGTGCATTCTCTGTTCACGGAGTTTGTGGTGTATGGGGTACTGTAGTTATCGGTCTTTGGGGTACAGCTGTACAAGGTGATGGAGCAGGTATGGGATTGTTCAATGGTGGAGGTATCAACCTTCTTCTAGTTCAAGCTCTTGGTGCCGCAGCTTATGCTATTTGGACACTAGTCACTTGTTGGATTGCCTGGTCTGTAATTGGAGGATTATTCGGTGGAATCCGAGTATCTGAAGAGGAAGAGACTCAAGGTTTAGATATAGGAGAGCATGGAATGGAAGCATACCCAGACTTTGCATCTGCT
>AG-355-N22_2667798444
ATGACCACTGCTTTGCAAACGCCTCAAAGGCGCTCTAGGTCCAAATTACAAGATGCAAGTCTTGTTAATGGACCTATGCTCCTTTTGAGGAGTATTCGAGGATTTAGTTCAAACCGCTCAATGTTGTGGCTTGCGACTGTTCCTCTAGCTCTGTTTGGTTTAGGTATTTTTAATCTTTCAGCTCACGCAGCTGATTTACCTGAGTTGAATGCAGCTTTTCTTGCTAACAATTTATGGCTTTTGATCGCTACTATTTTAGTGATCTTTATGAACGCTGGTTTCGCTATGGTTGAGGCAGGTATGTGTCGTTCTAAGAACGCAGTAAACATCCTTGCTAAAAACCTATTCGTATTTGCTCTGGCTGTAACCTCTTATTGGTTTATCGGCTATTCATTAATGTACGGAGGTAGTGTTGCTGACGGATGGCTTTATTTTGGAGGCTTATTTTTTGATCCAACAGTTACTGCAGATATGGTAACTGATGCTGGATTAGTCCCAACAGTTGATTTCTTGTTCCAGTCTGCATTCGCAGGAACTGCGGCAACTATCGTATCCGGTCTTGTTGCTGAAAGAGTTAAATTTGGAGAATTTGTTGTTTTTGCTGTTGTATTAACTGCATTTATATATCCAATTGCTGGTAGCTGGAAATGGAATTTCGTAGACTTTGCTGGTTCTTCAATTGTTCACTCAGTTGGAGCATGGGCGGGTCTTGTAGGAGCTATGCTTCTTGGACCAAGAATTGGCAAATACTCTGATGGGAAACCACAAGCTATGCCTGGACACAACATGGCTATAGCTACTCTTGGTGCATTAGTTCTATGGATAGGTTGGTATGGTTTTAACCCCGGTTCTCAACTTGCTATGGATCAATGGGTTCCATATGTTGCTGTAACAACTACTTTGGCAGCAGCAGCTGGTGCTATTGGTGCAACTATTGTTTCAACATTAACTTCTGGTAAGCCTGATCTTACAATGATAATTAACGGAATCCTTGCTGGTTTGGTTAGTATCACTGCTGGTTGTGGTGATATGACTCTTGCTGGAGCCTGGTTCGCAGGACTAGTAGGTGGAATAATCGTTGTATTTTCTGTTGCAGCACTTGATGCCGCTGAGATCGATGATCCTGTAGGCGCATTCTCTGTTCACGGAGTTTGTGGTGTATGGGGTACTGTTGTTATCGGTCTTTGGGGTACAGCTGTACAAGGTGATGGAGCAGGTATGGGATTGTTCAATGGCGGAGGTATTACCCTTCTTCTAGTTCAAGCTCTTGGTGCCGCAGCTTATGCTATTTGGACACTAGTTACTTGCTGGATTGCCTGGTCTGTAATTGGAGGATTATTCGGTGGAATCCGAGTATCTGAAGAGGAAGAGACTCAAGGCTTAGATATAGGAGAGCATGGAATGGAAGCATATCCAGACTTTGCATCTGCT
>AG-355-N23_2667800084
ATGACCACTGCTTTGCAAACGCCTCAAAGGCGCTCTAGGTCCAAATTACAAGATGCAAGTCTTGTTAATGGACCTATGCTCCTTTTGAGGAGTATTCGAGGATTTAGTTCAAACCGCTCTATGTTGTGGCTTGCAACTGTTCCTTTAGCTTTGTTTGGTTTAGGTATTTTTAATCTTTCAGCTCATGCAGCTGATTTACCTGAGTTGAATGCAGCTTTTCTTGCTAACAATTTATGGCTTTTGATCGCTACTATCTTAGTGATCTTCATGAACGCTGGTTTCGCTATGGTTGAGGCAGGTATGTGTCGTTCTAAGAACGCAGTAAACATTCTTGCTAAAAACCTCTTTGTATTTGCTCTAGCTGTAACTTCTTATTGGTTTATTGGCTATTCATTAATGTACGGAGGAAGTGTTGCTGACGGATGGCTTTATTTTGGAGGCTTATTCTTTGATCCAACAGTCACCGCTGATATGGTTACTGATGCTGGATTAGTCCCAACTGTTGATTTCTTGTTCCAGTCTGCATTCGCAGGAACTGCAGCAACTATCGTTTCCGGTCTTGTTGCTGAAAGAGTTAAATTTGGAGAATTTGTTGTTTTTGCTGTTGTATTAACTGCATTTATATATCCAATTGCTGGTAGCTGGAAATGGAATTTTGTTGACTTCGCCGGTTCTTCAATTGTTCACTCAGTTGGAGCATGGGCGGGTCTTGTAGGAGCTATGCTTCTTGGGCCAAGAATTGGCAAATACTCTGATGGGAAACCACAAGCTATGCCAGGACACAATATGGCTATAGCTACTCTAGGTGCATTAGTCCTATGGATAGGTTGGTATGGATTTAACCCCGGTTCTCAACTTGCTATGGATCAATGGGTTCCATATGTTGCTGTAACAACTACTTTGGCAGCAGCAGCTGGAGCTATTGGTGCAACTATTGTTTCAACATTAACTTCTGGTAAGCCTGATCTTACAATGATAATTAACGGAATCCTTGCTGGTTTGGTTAGTATCACTGCTGGTTGTGGTGATATGACTCTTGCTGGAGCCTGGTTCGCAGGACTAGTAGGGGGAATTATAGTTGTATTTTCTGTTGAAGCACTTGATGCCGCTGAGATCGATGATCCTGTAGGTGCATTCTCTGTTCACGGAGTTTGTGGTGTATGGGGTACTGTAGTTATCGGTCTTTGGGGTACAGCTGTACAAGGTGATGGAGCAGGTATGGGATTGTTCAATGGTGGAGGCATTACCCTTCTTCTAGTTCAAGCTCTTGGTGCCGCAGCTTATGCTATCTGGACACTAGTTACTTGCTGGATTGCCTGGTCTGTAATTGGAGGATTATTCGGTGGAATCCGAGTATCTGAAGAGGAAGAAACTCAAGGCTTAGATATAGGAGAGCATGGAATGGAAGCATATCCAGACTTTGCATCTGCT
>AG-355-O17_2667801153
ATGACCACTGCTTTGCAAACGCCTCAAAGGCGCTCTAGGTCCAAACTTCAAGATTCAAGTCTTGTTAATGGACCTATGCTCCTTTTGAGGAGTATTCGAGGATTTAGTTCAAACCGCTCAATGTTGTGGCTTGCGACTGTTCCTTTAGCTTTGTTTGGTTTAGGTATTTTTAATCTTTCAGCTCACGCAGCTGATTTACCTGAGTTGAATGCAGCTTTTCTTGCTAACAATTTATGGCTTTTGATCGCTACTATTTTAGTGATCTTTATGAACGCTGGTTTCGCTATGGTTGAGGCAGGTATGTGTCGTTCTAAGAACGCAGTAAACATCCTTGCTAAAAACCTATTCGTATTTGCTTTGGCTGTAACCTCTTATTGGTTTATCGGCTATTCATTAATGTACGGAGGTAGTGTTGCTGACGGATGGCTTTATTTTGGAGGCTTATTTTTTGATCCAACAGTTACTGCAGATATGGTAACTGATGCTGGATTAGTCCCAACAGTTGATTTCTTGTTCCAGTCTGCATTCGCAGGAACTGCGGCAACTATCGTATCCGGTCTTGTTGCTGAAAGAGTTAAATTTGGAGAATTTGTTGTTTTTGCTGTCGTATTAACTGCATTTATATATCCAATTGCTGGTAGCTGGAAATGGAATTTTGTAGACTTTGCTGGTTCTTCAATTGTTCACTCAGTTGGAGCATGGGCGGGTCTTGTAGGAGCTATGCTTCTTGGACCAAGAATTGGCAAATACTCTGATGGGAAACCACAGGCTATGCCAGGACACAACATGGCTATAGCTACTTTAGGTGCATTAGTTCTATGGATAGGTTGGTATGGTTTTAACCCCGGTTCTCAACTTGCTATGGATCAATGGGTTCCATATGTTGCTGTAACAACTACTTTGGCAGCAGCAGCTGGTGCTATTGGTGCAACTATTGTTTCAACATTAACTTCTGGTAAGCCTGATCTTACAATGATAATTAACGGAATCCTTGCTGGTTTGGTTAGTATCACTGCTGGTTGTGGCGATATGACTCTCGCTGGAGCCTGGTTCGCAGGACTAGTAGGGGGAATTATAGTTGTATTTTCTGTTGCAGCACTTGATGCCGCTGAGATCGATGATCCTGTAGGTGCATTCTCTGTTCACGGAGTTTGTGGTGTATGGGGTACTGTAGTTATCGGTCTTTGGGGTACAGCTGTACAAGGTGATGGAGCAGGTATGGGATTGTTCAATGGTGGAGGTATTACCCTTCTTCTAGTTCAAGCTCTTGGTGCCGCAGCTTATGCTATTTGGACACTAGTTACTTGCTGGATTGCCTGGTCTGTAATTGGAGGATTATTCGGTGGAATCCGAGTATCTGAAGAGGAAGAGACTCAAGGCTTAGATATAGGAGAGCATGGAATGGAAGCATATCCAGACTTTGCATCTGCT
>AG-355-O19_2717255383
ATGACCACTGCTTTGCAAACGCCTCAAAGGCGCTCTAGGTCCAAATTACAAGATGCAAGTCTTGTTAATGGACCTATGCTCCTTTTGAGGAGTATTCGAGGATTTAGTTCAAACCGCTCTATGTTGTGGCTTGCAACTGTTCCTTTAGCTTTGTTTGGTTTAGGTATTTTTAATCTTTCAGCTCATGCAGCTGATTTACCTGAGTTGAATGCAGCTTTTCTTGCTAACAATTTATGGCTTTTGATCGCTACTATTTTAGTGATCTTCATGAACGCTGGTTTCGCTATGGTTGAGGCAGGTATGTGTCGTTCTAAGAACGCAGTAAACATCCTTGCTAAAAACCTCTTTGTATTTGCTCTAGCTGTAACTTCTTACTGGTTTATAGGCTATTCATTAATGTACGGAGGTAGCGTTGCTGACGGATGGCTTTATTTTGGAGGCTTATTCTTTGAT------------------------------------------------------------------------------------------------------------------------------------------------------------------------------------------------------------------------------------------------------------------------------------------------------------------------------------------------------------------------------------------------------------------------------------------------------------------------------------------------------------------------------------------------------------------------------------------------------------------------------------------------------------------------------------------------------------------------------------------------------------------------------------------------------------------------------------------------------------------------------------------------------------------------------------------------------------------------------------------------------------------
>AG-355-P07_2667865630
ATGACCACTGCTTTGCAAACGCCTCAAAGGCGCTCTAGGTCCAAGCTTCAAGATGCAAGTCTTGTTAATGGGCCTATGCTCCTTTTGAGGAGTATTCGAGGATTTAGTTCAAACCGCTCTATGTTGTGGCTTGCAACTGTTCCCCTAGCTTTGTTTGGTTTTGGAATTTTTAATCTTTCAGCTCACGCAGCTGATTTACCTGAGTTGAATGCAGCTTTTCTTGCTAACAATTTATGGCTTTTGATCGCTACTATTCTAGTGATCTTTATGAACGCCGGTTTCGCTATGGTTGAGGCAGGTATGTGCCGTTCTAAGAACGCAGTTAACATTCTTGCTAAAAACCTCTTTGTATTTGCTCTAGCTGTAACTTCTTATTGGTTTATCGGCTATTCATTAATGTACGGAGGAAGCGTTGCTGACGGTTGGCTTTATTTTGGCGGCTTATTTTTTGATCCAACAGTTACTGCAGATATGGTGACTGATGCTGGATTAGTCCCAACTGTTGATTTCTTGTTCCAGTCTGCTTTTGCAGGAACTGCGGCAACTATCGTTTCCGGTCTTGTTGCTGAAAGAGTTAAATTTGGAGAATTTGTTGTTTTTGCTGTTGTATTAACTGCATTTATATATCCAATTGCTGGTAGCTGGAAATGGAATTTTGTTGATTTTGCTGGTTCTTCAATTGTTCACTCAGTTGGAGCATGGGCAGGTCTTGTAGGAGCTATGCTTCTTGGACCAAGAATTGGCAAATACTCTGATGGGAAACCACAAGCTATGCCAGGACACAATATGGCCATAGCTACTCTAGGTGCATTAGTCCTATGGATAGGTTGGTACGGATTTAACCCCGGTTCTCAACTTGCTATGGATCAATGGGTTCCATATGTTGCTGTAACAACTACTTTAGCAGCAGCAGCTGGAGCTATTGGTGCAACTATTGTTTCAACATTAACTTCTGGTAAGCCTGACCTTACAATGATAATTAACGGTATCCTTGCTGGTTTGGTTAGTATCACTGCTGGTTGTGGTGATATGACTCTTGCTGGAGCCTGGTTCGCAGGACTAGTTGGAGGAATTATCGTTGTATTTTCTGTTGCAGCACTTGATGCCGCTGAGATCGATGATCCTGTAGGTGCATTCTCTGTTCACGGAGTTTGTGGTGTATGGGGCACTGTAGTTATCGGTCTTTGGGGTACAGCTGTACAAGGTGATGGAGCAGGTATGGGATTGTTCAATGGTGGAGGTATTACCCTTCTTCTAGTTCAAGCTCTTGGTGCCGCGGCGTATGCTATTTGGACACTAGTTACTTGTTGGATTGCCTGGTCTGTAATTGGAGGATTATTCGGAGGAATCCGAGTATCTGAAGAGGAAGAGACT---------------------------------------------------------
>AG-355-P11_2667866524
ATGACCACTGCTTTGCAAACGCCTCAAAGGCGCTCTAGGTCCAAATTACAAGATGCAAGTCTTGTTAATGGACCTATGCTCCTTTTGAGGAGTATTCGAGGATTTAGTTCAAACCGCTCTATGTTGTGGCTTGCAACTGTTCCTTTAGCTTTGTTTGGTTTAGGTATTTTTAATCTTTCAGCTCATGCAGCTGATTTACCTGAGTTGAATGCAGCTTTTCTTGCTAACAATTTATGGCTTTTGATCGCTACTATCTTAGTGATCTTCATGAACGCTGGTTTCGCTATGGTTGAGGCAGGTATGTGTCGTTCTAAGAACGCAGTAAACATCCTTGCTAAAAACCTCTTTGTATTTGCTCTAGCTGTAACTTCTTATTGGTTTATTGGCTATTCATTAATGTACGGAGGAAGTGTTGCTGACGGATGGCTTTATTTTGGAGGCTTATTCTTTGATCCAACAGTCACCGCTGATATGGTTACTGATGCTGGATTAGTCCCAACTGTTGATTTCTTGTTCCAGTCTGCATTCGCAGGAACTGCAGCAACTATCGTTTCCGGTCTTGTTGCTGAAAGAGTTAAATTTGGAGAATTTGTTGTTTTTGCTGTTGTATTAACTGCATTTATATATCCAATTGCTGGTAGCTGGAAATGGAATTTTGTTGACTTCGCCGGTTCTTCAATTGTTCACTCAGTTGGAGCATGGGCGGGTCTTGTAGGAGCTATGCTTCTTGGGCCAAGAATTGGCAAATACTCTGATGGGAAACCACAAGCTATGCCAGGACACAATATGGCTATAGCTACTCTAGGTGCATTAGTCCTATGGATAGGTTGGTATGGATTTAACCCCGGTTCTCAACTTGCTATGGATCAATGGGTTCCATATGTTGCTGTAACAACTACTTTGGCAGCAGCAGCTGGAGCTATTGGTGCAACTATTGTTTCAACATTAACTTCTGGTAAGCCTGATCTTACAATGATAATTAACGGAATCCTTGCTGGTTTGGTTAGTATCACTGCTGGTTGTGGTGATATGACTCTTGCTGGAGCCTGGTTCGCAGGACTAGTAGGGGGAATTATAGTTGTATTTTCTGTTGCAGCACTTGATGCCGCTGAGATCGATGATCCTGTAGGTGCATTCTCTGTTCACGGAGTTTGTGGTGTATGGGGTACTGTAGTTATCGGTCTTTGGGGTACAGCTGTACAAGGTGATGGAGCAGGTATGGGATTGTTCAATGGTGGAGGCATTACCCTTCTTCTAGTTCAAGCTCTTGGTGCCGCAGCTTATGCTATCTGGACACTAGTTACTTGCTGGATTGCCTGGTCTGTAATTGGAGGATTATTCGGTGGAATCCGAGTATCTGAAGAGGAAGAAACTCAAGGCTTAGATATAGGAGAGCATGGAATGGAAGCATATCCAGACTTTGCATCTGCT
>AG-355-P15_2667868503
ATGACCACTGCTTTGCAAACGCCTCAAAGGCGCTCTAGGTCCAAACTTCAAGATGCAAGTCTTGTAAATGGACCTATGCTCCTTTTGAGGAGTATTCGAGGATTTAGTTCAAACCGCTCTATTTTGTGGCTTGCAACTGTTCCCCTAGCTTTGTTTGGTTTAGGTATTTTTAATCTTTCAGCTCATGCAGCTGATTTACCTGAGTTGAATGCAGCTTTTCTTGCTAACAATTTATGGCTTTTGATCGCTACTATTCTAGTGATCTTTATGAACGCCGGTTTCGCTATGGTTGAGGCAGGTATGTGCCGTTCTAAGAACGCTGTTAACATCCTTGCTAAAAACCTCTTTGTATTTGCTCTAGCTGTAACTTCTTATTGGTTTATCGGCTATTCATTAATGTACGGAGGAAGTGTTGCCGACGGTTGGCTTTATTTTGGCGGCTTATTTTTTGATCCAACAGTTACTGCAGACATGGTAACTGATGCTGGATTAGTCCCAACAGTTGATTTCTTGTTCCAGTCTGCGTTTGCAGGAACTGCGGCAACTATCGTTTCCGGTCTTGTTGCTGAAAGAGTTAAATTTGGAGAATTTGTTGTTTTTGCTGTTGTATTAACTGCATTTATATATCCAATTGCTGGAAGCTGGAAATGGAATTTTGTTGATTTTGCTGGTTCTTCAATTGTTCACTCAGTTGGAGCATGGGCAGGTCTTGTAGGAGCTATGCTTCTTGGACCAAGAATTGGCAAATACTCTGATGGAAAACCACAGGCTATGCCCGGACACAATATGGCTATAGCTACTCTAGGTGCATTAGTCCTATGGATAGGTTGGTATGGGTTTAACCCCGGTTCTCAACTTGCAATGGATCAATGGGTTCCATATGTTGCTGTAACAACTACTTTAGCAGCAGCAGCTGGAGCTATTGGTGCAACTATTGTTTCAACATTAACTTCTGGTAAGCCTGATCTTACAATGATAATTAACGGAATCCTTGCTGGTTTGGTTAGTATCACTGCTGGTTGTGGTGATATGACTCTTGCTGGAGCCTGGTTCGCAGGACTGGTTGGCGGAATTATCGTTGTATTTTCTGTTGCAGCCCTTGATGCCGCTGAGATTGATGATCCTGTAGGCGCATTCTCTGTTCACGGAGTTTGTGGTGTATGGGGTACTGTAGTTATTGGTCTTTGGGGTACAGCTGTACAAGGCGATGGTGCAGGTATGGGATTGTTCAATGGTGGAGGTATTACGCTTCTTCTAGTTCAAGCTCTTGGTGCCGCAGCATATGCTATTTGGACACTAGTTACTTGCTGGATTGCCTGGTCTGTAATTGGAGGATTATTCGGCGGAATCCGAGTATCTGAAGAGGAAGAGACTCAAGGCTTAGATATAGGAGAGCACGGAATGGAAGCATATCCAGACTTTGCATCTGCT
>AG-355-P16_2667870590
ATGACCACTGCTTTGCAAACGCCTCAAAGGCGCTCTAGGTCCAAATTACAAGATGCAAGTCTTGTTAATGGACCTATGCTCCTTTTGAGGAGTATTCGAGGATTTAGTTCAAACCGCTCTATGTTGTGGCTTGCAACTGTTCCCCTAGCTTTGTTTGGTTTAGGTATTTTTAATCTTTCAGCTCATGCAGCTGATTTACCTGAGTTGAATGCAGCTTTTCTTGCTAACAATTTATGGCTTTTGATCGCTACTATTTTAGTGATCTTCATGAACGCTGGTTTCGCTATGGTTGAGGCAGGTATGTGTCGTTCTAAGAACGCAGTAAACATCCTTGCTAAAAACCTCTTCGTATTTGCTCTAGCTGTAACTTCTTATTGGTTTATCGGCTATTCATTAATGTACGGAGGAAGTGTTGCTGACGGTTGGCTTTATTTTGGAGGCTTATTTTTTGATCCAACAGTTACCGCTGATATGGTTACTGATGCTGGATTAGTCCCAACTGTTGATTTCTTGTTCCAGTCTGCATTCGCAGGAACTGCAGCAACTATCGTTTCCGGTCTTGTTGCTGAAAGAGTTAAATTTGGAGAATTTGTTGTTTTTGCTGTTGTATTAACTGCATTTATATATCCAATTGCTGGTAGCTGGAAATGGAATTTTGTAGACTTTGCTGGTTCTTCAATTGTTCACTCAGTTGGAGCATGGGCGGGTCTTGTAGGAGCTATGCTTCTTGGACCAAGAATTGGCAAATACTCTGATGGGAAACCACAGGCTATGCCAGGACATAATATGGCAATAGCTACTCTAGGTGCATTAGTTCTATGGATAGGTTGGTATGGTTTTAACCCCGGTTCTCAACTTGCCATGGATCAATGGGTTCCATATGTTGCTGTAACAACTACTTTAGCAGCAGCAGCCGGAGCTATTGGTGCAACTATTGTTTCAACATTAACTTCTGGTAAGCCTGATCTTACAATGATAATTAACGGAATCCTTGCTGGTTTGGTTAGTATTACTGCTGGTTGTGGTGATATGACTCTTGCTGGAGCCTGGTTCGCAGGACTAGTAGGCGGAATAATCGTTGTATTTTCTGTTGCAGCACTTGATGCCGCTGAGATAGATGATCCTGTAGGTGCATTCTCTGTTCACGGAGTTTGTGGTGTATGGGGAACTGTTGTAATCGGTCTTTGGGGTACAGCTGTACAAGGTGATGGAGCAGGTATGGGATTGTTCAATGGTGGAGGTATTACCCTTCTTTTAGTTCAAGCTCTTGGTGCCGCAGCATATGCTATTTGGACACTAGTTACTTGCTGGATTGCCTGGTCTGTAATTGGAGGATTATTCGGTGGAATCCGAGTATCTGAAGAGGAAGAGACTCAAGGCTTAGATATAGGAGAGCATGGAATGGAAGCATATCCAGACTTTGCATCTGCT
>AG-355-P18_2667872177
ATGACCACTGCTTTGCAAACGCCTCAAAGGCGCTCTAGGTCCAAATTACAAGATGCAAGTCTTGTCAATGGACCTATGCTCCTTTTGAGGAGTATTCGAGGATTTAGTTCAAACCGCTCTATGTTGTGGCTTGCAACTGTTCCTTTAGCTTTGTTTGGTTTAGGTATTTTTAATCTTTCAGCTCACGCAGCTGAATTACCTGAGTTGAATGCAGCTTTTCTTGCTAACAATTTATGGCTTTTGATCGCTACTATTTTAGTGATCTTTATGAACGCTGGTTTCGCTATGGTTGAGGCTGGTATGTGTCGTTCTAAGAACGCAGTAAACATACTTGCTAAAAACTTATTCGTATTTGCTCTAGCTGTAACCTCTTATTGGTTTATCGGCTATTCATTAATGTACGGAGGTAGTGTCGCTGACGGATGGCTTTATTTTGGAGGCTTATTTTTTGATCCAACAGTTACTGCAGATATGGTAACTGATGCTGGATTAGTCCCAACAGTTGATTTCTTGTTCCAGTCTGCATTCGCAGGAACTGCGGCAACTATCGTTTCCGGTCTTGTTGCTGAAAGAGTTAAATTTGGAGAATTTGTTGTTTTTGCTGTTGTATTAACTGCATTTATATATCCAATTGCTGGTAGCTGGAAATGGAATTTTGTAGACTTTGCTGGTTCTTCAATTGTTCACTCAGTTGGAGCATGGGCAGGTCTTGTAGGAGCTATGCTTCTTGGACCAAGAATTGGCAAGTACTCTGATGGGAAACCACAGGCTATGCCAGGACACAATATGGCTATAGCTACTCTAGGTGCACTAGTTCTATGGATAGGTTGGTACGGTTTTAACCCCGGTTCTCAACTTGCTATGGATCAATGGGTTCCATATGTTGCAGTAACAACTACTTTGGCAGCAGCAGCTGGAGCTATTGGTGCAACAATTGTTTCAACATTAACTTCTGGTAAGCCTGATCTTACAATGATAATTAACGGAATCCTCGCAGGTTTGGTTAGTATCACTGCTGGTTGTGGTGATATGACTCTTGCTGGAGCCTGGTTCGCAGGTCTAGTAGGTGGAATAATCGTTGTATTTTCTGTTGCAGCACTTGATGCCGCTGAGATCGATGATCCTGTAGGTGCATTCTCTGTTCACGGAGTTTGTGGTGTATGGGGTACTGTAGTTATCGGTCTTTGGGGTACAGCTGTACAAGGTGACGGAGCAGGTATGGGATTGTTCAATGGTGGAGGTATTACTCTGCTTCTAGTTCAAGCTCTTGGTGCCGCAGCTTATGCTATCTGGACACTAGTTACTTGCTGGATTGCCTGGTCTGTTATTGGAGGATTATTCGGTGGAATCCGAGTATCTGAAGAGGAAGAGACTCAAGGCTTAGATATAGGAGAGCATGGAATGGAAGCATATCCAGACTTTGCATCTGCT
