# Supplementary material for: Emergence of trait variability through the lens of nitrogen assimilation in Prochlorococcus
Source: eLife. 2019 Feb 1;8:e41043. doi: 10.7554/eLife.41043 (PMC6370341; doi:10.7554/eLife.41043)
Supplement: Table 2—source data 1. [file elife-41043-table2-data1.zip › glnA_groups.txt]

AG-347-B08_2717239249	HOT
AG-347-B23_2667821388	HOT
AG-347-C10_2717239395	HOT
AG-347-E23_2717244017	HOT
AG-347-G18_2667832925	HOT
AG-347-G20_2667834610	HOT
AG-347-G22_2667835723	HOT
AG-347-I04_2717244881	HOT
AG-347-I06_2667837400	HOT
AG-347-I15_2667839530	HOT
AG-347-I19_2667840363	HOT
AG-347-I21_2667843608	HOT
AG-347-I22_2667844875	HOT
AG-347-I23_2667845991	HOT
AG-347-J05_2717648840	HOT
AG-347-J06_2717247341	HOT
AG-347-J14_2667846677	HOT
AG-347-J19_2667849441	HOT
AG-347-J21_2667853055	HOT
AG-347-J22_2667822453	HOT
AG-347-K02_2667824740	HOT
AG-347-K10_2717147274	HOT
AG-347-K15_2667826617	HOT
AG-347-K16_2667828123	HOT
AG-347-K17_2667687639	HOT
AG-347-K18_2667689924	HOT
AG-347-K19_2667691362	HOT
AG-347-L02_2667696872	HOT
AG-347-L17_2667698775	HOT
AG-347-L19_2667700070	HOT
AG-347-L20_2667701596	HOT
AG-347-L21_2667704177	HOT
AG-347-M08_2717248955	HOT
AG-347-M15_2667705887	HOT
AG-347-M18_2667706605	HOT
AG-347-M23_2667709224	HOT
AG-347-N19_2667710708	HOT
AG-347-N23_2667711940	HOT
AG-347-O22_2667713087	HOT
AG-355-A02_2667761505	BATS
AG-355-A18_2717249875	BATS
AG-355-B18_2667765233	BATS
AG-355-B23_2667767235	BATS
AG-355-G23_2667767787	BATS
AG-355-I04_2667769317	BATS
AG-355-I20_2667770947	BATS
AG-355-J04_2667773413	BATS
AG-355-J09_2667774244	BATS
AG-355-J21_2667861296	BATS
AG-355-J23_2667775990	BATS
AG-355-K03_2717253405	BATS
AG-355-K10_2717254075	BATS
AG-355-K15_2667779148	BATS
AG-355-K20_2667781717	BATS
AG-355-L02_2667785163	BATS
AG-355-L20_2667785995	BATS
AG-355-L22_2667789395	BATS
AG-355-M02_2667791211	BATS
AG-355-M18_2667792628	BATS
AG-355-N16_2667795708	BATS
AG-355-N18_2667862045	BATS
AG-355-N22_2667797734	BATS
AG-355-O17_2667801369	BATS
AG-355-P07_2667865053	BATS
AG-355-P11_2667867465	BATS
AG-355-P16_2667870529	BATS
AG-355-P18_2667871081	BATS
