# Supplementary material for: Emergence of trait variability through the lens of nitrogen assimilation in Prochlorococcus
Source: eLife. 2019 Feb 1;8:e41043. doi: 10.7554/eLife.41043 (PMC6370341; doi:10.7554/eLife.41043)
Supplement: Table 2—source data 1. [file elife-41043-table2-data1.zip › glnA_hotbats_aligned.fasta]

>AG-355-A18_2717249875
ATGTCTAAATCTCCTCAAGATGTTTTAAGTCAAATTAAAGACGAAGGAATTGAACTCATCGATTTAAAATTCACTGATATTCATGGAAAATGGCAACATTTAACTCTTACATCAGACATGATAGAGGAGGATTCTTTTACAGAAGGCTTGGCATTTGATGGCTCATCAATAAGAGGTTGGAAAGCAATTAATGCCTCGGATATGTCAATGGTGCCCGATGCAAGTACAGCTTGGATAGATCCTTTTTATAAACATAAAACTCTAAGTATGATTTGCTCTATTCAAGAGCCAAGAAGCGGTGAACCTTATGATAGGTGTCCAAGAGCTTTAGCTCAAAAGGCATTAAAATATTTAGACTCGACTGGTATAGCAGATACTGCATTTTTTGGACCAGAACCAGAATTCTTTTTATTTGATGATGTTAGATATGACTCTAAAGAAGGAGGTTGTTTTTATAGTGTAGATACTATTGAAGCCCCATGGAATACAGGGAGAATTGAAGAAGGGGGAAACTTAGGATACAAAATTCAATATAAAGAAGGATATTTTCCAGTAGCTCCAAATGATACTGCTCAAGATATTAGATCAGAAATGCTTCTTCTTATGGGTGAATTAGGTATCCCCACAGAAAAACATCACCATGAAGTTGCTGGTGCAGGCCAACACGAGCTTGGAATGAAATTTGATTCCTTAATAAATGCTGCTGATAACGTTATGACTTATAAATACGTTGTCAGAAATGTTGCAAAAAAATATGGAAAAACAGCAACATTCATGCCCAAACCTGTTTTTAACGACAACGGAACAGGAATGCATGTTCACCAAAGTTTATGGAAGAGTGGGCAGCCACTATTTTTTGGTGAAGGATCATATGCAAATTTATCTCAAACAGCAAGGTGGTACATCGGAGGCATACTTAAACATGCTCCATCATTCTTAGCATTTACTAACCCAACTACTAATAGTTATAAGCGATTGGTTCCAGGATTCGAAGCGCCTGTAAATCTAGTTTATTCTGAGGGTAATAGATCAGCTGCGGTAAGAATACCTTTAACAGGACCAAGCCCCAAAGCTAAAAGATTAGAATTCAGATCAGGTGACGCACTTGCAAATCCTTACTTAGCATTCTCTGTAATGATGCTTGCTGGTATTGATGGAATTAAAAATCAAATTGATCCTGGTGATGGTGTTGATGTAGATTTATTTGAACTTCCAGCTGATGAACTTGCAAAAATCGATACAGTACCTTCATCTCTAAATGACTCACTTAATGCGCTAAAAGCAGATAAGGATTATCTATTAGCTGGTGGAGTATTTACTGAAGATTTTATTGATAACTTTATCGATATAAAATACGAAGAGGTACAACAACTA
>AG-355-J21_2667861296
ATGTCTAAATCTCCTCAAGATGTTTTAAGTCAAATTAAAGACGAAGGAATTGAACTCATCGATTTAAAATTCACTGATATTCATGGGAAATGGCAGCATTTAACTCTTACATCAGACATGATAGAGGAGGATTCTTTTACAGAAGGTTTGGCATTTGATGGCTCATCAATAAGAGGTTGGAAAGCAATTAATGCCTCTGATATGTCAATGGTGCCCGATGCAAGTACAGCTTGGATAGACCCTTTTTATAAACATAAAACTTTAAGTATGATTTGCTCCATCCAAGAGCCAAGAAGCGGGCAACCTTACGATAGGTGTCCAAGAGCTTTAGCTCAAAAGGCATTAAAATATTTAGACTCGACTGGTATAGCAGATACTGCATTTTTTGGACCAGAACCAGAATTCTTTTTATTTGATGATGTTAGATATGACTCTAAAGAAGGAGGTTGTTTTTATAGTGTAGATACTATTGAAGCTCCATGGAATACAGGGAGAATTGAAGAAGGGGGAAACCTAGGATACAAAATTCAATATAAAGAAGGATATTTTCCAGTAGCTCCAAATGATACTGCGCAAGATATCAGATCTGAGATGCTTCTTCTTATGGGTGAATTAGGTATCCCCACTGAAAAACATCACCATGAAGTTGCTGGTGCCGGCCAACACGAACTTGGAATGAAATTTGATTCGTTAATAAATGCTGCTGATAACGTTATGACTTATAAATACGTTGTCAGAAATGTTGCCAAAAAATATGGAAAAACAGCAACGTTTATGCCCAAACCAGTTTTTAACGACAACGGGACAGGAATGCATGTTCACCAAAGTTTATGGAAGAGTGGACAGCCACTATTCTTTGGTGAAGGATCATATGCAAATTTATCTCAAACAGCAAGATGGTACATCGGAGGCATACTTAAACATGCACCTTCATTCTTAGCATTTACTAACCCAACCACTAATAGTTATAAACGATTGGTTCCAGGATTCGAAGCACCTGTAAATCTAGTTTATTCTGAGGGTAATAGATCAGCAGCGGTAAGAATACCTTTAACAGGACCAAGCCCTAAAGCTAAAAGATTAGAATTCAGATCAGGTGACGCACTTGCAAATCCTTACTTAGCATTCTCGGTAATGATGCTTGCTGGTATTGATGGAATTAAAAATCAAATCGATCCTGGTGATGGAGTAGATGTAGATTTATTTGAACTTCCTGCTGATGAACTTGCTAAAATTGATACAGTACCTTCATCTCTAAATGACTCACTTAATGCGCTAAAAGCAGATAAAGATTATCTATTAGCTGGTGGAGTATTTACTGAAGATTTTATTGATAACTTTATCGATATAAAATACGAAGAGGTACAACAACTA
>AG-347-J14_2667846677
ATGTCTAAATCCCCTCAAGATGTTTTAAGTCAAATTAAAGACGAAGGAATTGAACTCATCGATTTAAAATTCACTGATATTCATGGAAAATGGCAACATTTAACTCTTACATCAGACATGATAGAGGAGGAATCTTTTACAGAAGGGTTGGCATTTGATGGCTCATCTATAAGAGGTTGGAAAGCAATTAATGCTTCGGATATGTCAATGGTGCCTGATGCAAGCACAGCTTGGATAGATCCCTTTTATAAACATAAAACCCTAAGTATGATTTGCTCTATCCAAGAGCCAAGAAGTGGGGAGCCTTATGATAGGTGTCCAAGAGCTTTAGCTCAAAAGGCATTAAAGTATTTAGACTCGACTGGTATAGCAGATACTGCATTTTTTGGCCCAGAACCAGAATTCTTTTTGTTCGATGATGTTAGATATGACTCTAAAGAAGGAGGTTGTTTTTATAGTGTAGATACTATTGAAGCGCCATGGAATACAGGTAGAACCGAAGAAGGTGGAAACCTAGGATACAAAATACAATATAAAGAAGGATATTTTCCAGTAGCTCCAAATGATACTGCGCAAGATATCAGATCTGAGATGCTTCTTCTTATGGGTGAATTAGGTATCCCTACAGAGAAACATCACCATGAAGTTGCTGGTGCCGGCCAACACGAGCTTGGAATGAAATTTGATTCTTTAATAAATGCTGCTGATAACGTTATGACTTATAAATACGTTGTCAGAAATGTTGCAAAAAAATATGGAAAAACTGCAACATTTATGCCCAAGCCTGTTTTTAACGATAACGGAACCGGAATGCATGTTCACCAAAGTTTATGGAAGAGTGGACAGCCACTATTTTTTGGTGAAGGATCATATGCAAATTTATCTCAAACTGCAAGATGGTACATTGGAGGAATACTTAAACATGCACCTTCATTTCTAGCATTTACTAACCCAACTACAAATAGCTATAAACGATTGGTTCCAGGATTCGAAGCACCTGTAAATCTAGTTTATTCTGAAGGTAATAGATCAGCAGCAGTAAGAATACCTTTAACAGGTCCAAGCCCTAAAGCTAAAAGATTAGAATTCAGATCAGGTGACGCACTTGCAAATCCTTACTTAGCATTCTCTGTAATGATGCTTGCTGGTATTGATGGAATTAAAAATCAAATTGATCCTGGTGATGGAGTAGATGTAGATTTATTTGAACTTCCAGCTGATGAACTTGCAAAAATTGATACTGTACCTTCATCTTTAAATGACTCACTTAATGCGCTAAAAGCAGATAAGGATTATCTATTAGCTGGTGGAGTATTTACTGAAGATTTTATTGATAACTTTATCGATATAAAGTACGAAGAGGTACAACAACTT
>AG-355-J09_2667774244
ATGTCTAAATCTCCTCAAGATGTTTTAAGTCAAATTAAAGACGAAGGAATTGAACTCATCGATTTAAAATTTACTGATATTCATGGTAAATGGCAACATTTAACTCTTACATCAGACATGATAGAAGAGGATTCATTTACAGAAGGTTTGGCATTTGATGGATCATCAATAAGAGGTTGGAAAGCAATTAATGCTTCGGATATGTCAATGGTTCCCGATGCAAGTACAGCTTGGATAGATCCTTTTTATAAACATAAAACCCTAAGTATGATTTGCTCTATTCAAGAGCCAAGAAGTGGGGAGCCTTATGATAGGTGTCCAAGAGCTTTAGCTCAAAAGGCATTAAAATATCTTGACTCGACTGGTATAGCAGATACTGCATTTTTTGGACCAGAACCAGAATTCTTTTTATTTGATGATGTTAGATATGACTCTAAAGAAGGAGGTTGTTTTTATAGTGTAGATACCATTGAAGCGCCATGGAATACAGGGAGAATTGAAGAAGGGGGAAACTTAGGATACAAAATACAATATAAAGAAGGATATTTCCCAGTTGCTCCAAATGATACTGCCCAAGATATCAGATCTGAGATGCTTCTTCTTATGGGTGAACTAGGTATACCTACAGAGAAACATCACCATGAAGTTGCTGGTGCCGGCCAACATGAACTTGGGATGAAATTTGATTCGTTAATAAACGCAGCTGATAACGTAATGACTTATAAATACGTCGTCAGAAATGTTGCAAAAAAATATGGAAAAACTGCAACATTTATGCCCAAACCTGTATTTAACGATAACGGAACCGGAATGCATGTTCACCAAAGCTTATGGAAGAGTGGACAGCCACTATTTTTTGGTGAAGGAGCATATGCAAATTTATCTCAAACAGCAAGATGGTACATCGGAGGCATATTAAAACATGCACCTTCATTCCTTGCATTTACAAACCCAACTACAAATAGTTATAAACGATTGGTTCCAGGATTCGAAGCACCTGTAAATCTAGTTTATTCTGAAGGTAATAGATCAGCTGCAGTAAGAATACCATTAACAGGTCCAAGTCCTAAAGCTAAAAGATTAGAATTCAGATCAGGAGACGCACTTGCAAATCCTTACTTAGCATTCTCAGTAATGATGCTTGCTGGTATTGATGGAATTAAAAATCAAATTGATCCTGGTGATGGAGTTGATGTAGATTTATTTGAACTTCCAGCTGAAGAACTTGCAAAAATTGATACAGTACCTTCATCTCTAAATGACTCACTTAATGCGCTAAAAGCAGATAAGGATTATCTATTAGCTGGTGGAGTATTTACTGAAGATTTTATTGATAACTTTATCGATATAAAATACGAGGAAGTACAACAACTA
>AG-355-I20_2667770947
ATGTCTAAATCTCCACAAGATGTTTTAAGTCAAATTAAAGACGAAGGAATTGAACTCATCGACTTAAAATTCACTGATATTCATGGAAAGTGGCAACATTTAACTCTTACATCAGACATGATAGAAGAGGATTCTTTTACAGAAGGTTTGGCATTTGATGGCTCATCAATAAGAGGTTGGAAAGCAATTAATGCCTCGGATATGTCAATGGTTCCCGATGCAAGTACTGCTTGGATAGATCCTTTTTATAAACATAAAACCCTTAGTATGATTTGCTCTATTCAAGAGCCAAGAAGTGGAGAGCCTTATGATAGGTGTCCAAGAGCTTTAGCTCAAAAGGCATTAAAATATTTAGACTCGACTGGTATAGCAGATACTGCATTTTTTGGTCCAGAACCAGAATTCTTTTTATTTGATGATGTTAGATATGACTCTAAAGAAGGAGGTTGTTTTTATAGTGTAGATACTATTGAAGCGCCATGGAATACAGGGAGAATTGAAGAAGGTGGAAACTTGGGATACAAAATACAATATAAAGAAGGATATTTTCCAGTAGCTCCAAATGATACTGCGCAAGATATCAGATCTGAAATGCTTCTTCTTATGGGTGAATTAGGTATCCCAACAGAGAAACATCACCATGAAGTTGCTGGTGCCGGCCAACATGAGCTAGGGATGAAATTTGATTCGTTAATAAACGCAGCTGATAACGTTATGACTTATAAATACGTTGTCAGAAATGTTGCAAAAAAATATGGAAAAACTGCAACATTTATGCCCAAGCCTGTTTTTAACGATAACGGAACCGGAATGCACGTACACCAAAGTTTATGGAAGAGTGGACAGCCACTATTTTTTGGTGAAGGAGCATATGCAAATTTATCTCAAACGGCGAGATGGTACATCGGAGGCATATTAAAACATGCACCTTCATTCCTTGCATTTACTAACCCAACTACAAATAGTTATAAACGATTGGTTCCTGGATTCGAAGCACCTGTAAATCTAGTTTATTCTGAGGGTAATAGATCAGCTGCAGTAAGAATACCTTTAACAGGTCCAAGTCCTAAGGCTAAAAGATTAGAATTCAGATCAGGTGACGCACTTGCAAATCCTTACTTAGCATTCTCTGTAATGATGCTTGCTGGTATTGATGGAATTAAAAATCAAATTGATCCTGGTGATGGAGTTGATGTAGATTTATTTGAACTTCCAGCTGAAGAACTTGCAAAAATTGATACAGTACCTTCATCTCTAAATGACTCACTTAATGCTCTAAAAGCAGATAAGGATTATCTATTAGCTGGTGGAGTATTTACAGAAGATTTTATTGATAACTTTATCGATATAAAATACGAGGAAGTACAACAATTA
>AG-347-K10_2717147274
ATGTCTAAGTCTCCACAAGATGTTTTAAGTCAAATTAAAGATGAAGGAATTGAGCTCATCGATTTAAAATTCACTGATATTCATGGAAAATGGCAACATTTAACTCTTACATCAGACATGATAGAGGAGGATTCCTTTACAGAAGGCTTAGCATTTGATGGTTCATCAATAAGAGGTTGGAAAGCAATTAATGCTTCGGATATGTCAATGGTTCCCGATGCAAGTACAGCTTGGATAGATCCTTTTTACAAACATAAAACCCTAAGTATGATTTGCTCTATTCAAGAGCCAAGAAGCGGGGAACCTTATGACAGATGTCCAAGAGCTTTAGCTCAAAAAGCATTAAAATATTTAGACTCAACTGGTATAGCAGATACTGCATTTTTTGGACCAGAACCAGAATTCTTTTTATTTGATGATGTTAGATATGACTCTAAAGAAGGAGGTTGTTTTTATAGTGTAGATACTATTGAAGCGCCATGGAATACAGGGAGAATTGAAGAAGGGGGAAACTTGGGATACAAAATACAATATAAAGAAGGATATTTTCCGGTAGCTCCAAATGATACTGCGCAAGATATCAGATCTGAGATGCTTCTTCTTATGGGCGAACTTGGAATCCCCACAGAGAAACATCACCATGAAGTTGCTGGTGCAGGACAACACGAGCTTGGAATGAAATTTGATTCGTTAATAAATGCCGCTGATAATGTTATGACTTATAAATACGTTGTCAGAAATGTTGCAAAAAAATATGGAAAAACTGCAACATTTATGCCCAAGCCTGTTTTTAACGATAACGGAACCGGAATGCATGTTCACCAAAGTTTATGGAAGAGTGGGCAGCCACTATTTTTTGGTGAAGGTGCATATGCAAATTTATCTCAAACAGCAAGATGGTACATCGGAGGAATACTTAAACATGCGCCATCATTCCTGGCATTTACTAATCCAACTACAAATAGTTATAAACGATTGGTTCCTGGATTTGAAGCACCTGTAAATCTAGTTTATTCTGAGGGTAATAGATCAGCTGCAGTAAGAATACCTTTAACAGGTCCAAGCCCTAAAGCTAAAAGATTAGAATTTAGATCAGGAGACGCACTTGCTAATCCTTACTTAGCATTCTCTGTAATGATGCTTGCTGGTATTGATGGAATTAAGAATCAAATTGATCCTGGAGATGGAGTAGATGTAGATTTATTTGAACTTCCAGCGGATGAACTTGCAAAAATAGATACAGTACCCTCATCTCTAAATGACTCACTAAATGCGCTAAAAGCAGATAAGGATTATCTATTGGCTGGTGGAGTATTTACTGAAGATTTTATTGATAACTTTATCGATATAAAGTATGAAGAGGTGCAACAACTT
>AG-347-M15_2667705887
ATGTCGAAATCTCCACAAGATGTTTTAAGTCAAATTAAAGATGAAGGAATTGAACTCATCGATTTAAAATTCACAGACATCCATGGTAAATGGCAACATTTAACTCTTACATCAGACATGATAGAAGAGGATTCATTCACAGAAGGTCTAGCATTTGATGGTTCATCAATAAGAGGTTGGAAAGCAATTAATGCTTCGGATATGTCAATGGTGCCCGATGCAAGTACAGCTTGGATAGATCCTTTTTATAAACATAAAACCCTAAGTATGATTTGCTCTATTCAAGAGCCTAGAAGCGGAGAGCCTTATGATAGATGTCCAAGAGCTTTAGCCCAAAAGGCATTAAAATATTTAGATTCAACTGGCATAGCAGATACTGCATTTTTCGGACCAGAACCAGAATTCTTTTTATTTGATGATGTTAGATATGACTCTAAAGAAGGAGGTTGTTTTTATAGTGTAGATACTATTGAAGCACCATGGAATACAGGGAGAATTGAAGAAGGGGGGAACTTAGGATACAAAATACAATATAAAGAAGGGTATTTTCCAGTAGCTCCAAATGATACTGCTCAAGATATTAGATCTGAGATGCTTCTTCTTATGGGTGAATTAGGTATTCCTACAGAGAAACATCACCATGAAGTTGCTGGTGCCGGCCAACACGAGCTAGGAATGAAATTTGATTCGCTAATAAATGCTGCTGATAACGTTATGACTTATAAGTACGTCGTCAGAAATGTTGCAAAAAAATATGGAAAAACTGCAACATTTATGCCCAAGCCTGTTTTTAACGATAACGGAACAGGAATGCATGTTCATCAAAGTTTATGGAAGAGTGGTCAACCACTATTTTTTGGGGAAGGAGCATATGCAAATTTATCTCAAACAGCAAGATGGTACATCGGAGGCATACTCAAACATGCCCCATCATTCTTAGCATTTACTAACCCAACTACAAATAGTTATAAGAGATTGGTTCCAGGATTCGAAGCACCTGTAAATCTAGTTTATTCTGAGGGTAATAGATCAGCTGCAGTAAGAATACCTCTAACAGGTCCAAGCCCTAAAGCTAAAAGATTAGAATTCAGATCAGGTGACGCACTTGCAAATCCTTACTTAGCATTCTCGGTAATGATGCTTGCTGGTATTGATGGAATTAAAAATCAAATTGATCCTGGTGATGGAGTAGACGTAGATTTATTTGAACTTCCAGCTGATGAACTTGCGAAAATTGATACAGTACCCTCATCTCTAAATGATTCACTTAATGCGCTAAAAGCAGATAAGGATTATTTATTAGCTGGTGGAGTATTTACAGAAGATTTTATTGATAACTTTATCGATATAAAATACGAAGAAGTTCAACAACTA
>AG-347-N23_2667711940
ATGTCTAAATCTCCACAAGATGTTTTAAGTCAGATTAAAGATGAAGGAATTGAACTCATCGATTTAAAATTCACAGATATTCATGGAAAATGGCAACATTTAACTCTTACATCAGACATGATAGAAGAGGACTCATTTACAGAAGGCTTAGCATTTGATGGCTCATCAATAAGAGGTTGGAAAGCAATTAATGCTTCGGATATGTCAATGGTGCCCGATGCAAGTACAGCTTGGATAGATCCCTTTTATAAGCATAAAACTCTAAGTATGATTTGCTCTATTCAAGAACCAAGAAGTGGTGAGCCTTATGATAGGTGTCCAAGAGCTTTAGCTCAAAAGGCATTGAAATATTTAGACTCAACTGGCATAGCAGATACTGCATTTTTTGGACCTGAACCAGAATTCTTTTTATTTGATGATGTTAGATATGATTCTAAGGAAGGAGGTTGTTTTTATAGTGTAGATACTATTGAAGCACCCTGGAATACAGGTAGAATAGAAGAAGGAGGAAACCTAGGATACAAAATACAATATAAAGAAGGATATTTTCCTGTAGCTCCAAATGATACTGCGCAAGATATCAGATCTGAGATGCTTCTTCTCATGGGTGAATTAGGTATCCCTACAGAGAAACATCACCATGAAGTTGCTGGTGCTGGTCAACACGAGCTTGGGATGAAATTTGATTCATTAATAAATGCAGCTGATAACGTTATGACCTATAAATACGTGGTTAGAAACGTAGCTAAAAAGTATGGCAAAACAGCTACTTTCATGCCCAAGCCTGTTTTTAACGATAACGGAACCGGAATGCATGTTCATCAAAGTTTATGGAAGAGTGGACAGCCACTATTTTTTGGTGAAGGAGCATATGCAAATTTATCTCAAACAGCAAGATGGTACATAGGAGGCATACTTAAACATGCACCTTCATTCCTAGCGTTTACCAACCCAACTACAAATAGTTATAAACGATTGGTTCCAGGATTCGAAGCACCTGTAAATCTAGTTTATTCTGAGGGTAATAGATCAGCTGCAGTAAGAATACCTTTAACAGGTCCAAGCCCTAAAGCGAAAAGATTAGAATTCAGATCAGGTGATGCTCTTGCTAATCCTTACTTAGCATTTTCTGTAATGATGCTTGCTGGTATTGATGGAATTAAAAATCAAATTGATCCTGGTGATGGAGTTGATGTTGATTTATTTGAACTTCCAGCTGATGAACTTGCAAAAATTGATACAGTACCTTCATCTCTAAATGATTCACTTAATGCGCTAAAAGCAGATAAGGATTATCTATTGGCTGGTGGAGTATTTACTGAAGATTTTATTGATAACTTTATAGATATAAAATACGAAGAGGTACAACAACTA
>AG-347-I22_2667844875
------------CCTCAAGATGTTTTAAGTCAAATTAAAGACGAAGGAATTGAACTCATCGATTTAAAATTCACTGATATTCATGGAAAATGGCAACATTTAACTCTTACATCAGACATGATAGAGGAAGAATCTTTTACAGAAGGTTTGGCATTTGATGGCTCATCAATAAGAGGTTGGAAAGCAATTAATGCATCGGATATGTCAATGGTGCCAGACGCAAGTACAGCTTGGATAGATCCTTTTTATAAACATAAAACTCTAAGCATGATTTGCTCTATTCAAGAGCCAAGAAGTGGGGAACCTTATGATAGGTGTCCTAGAGCATTAGCTCAAAAGGCATTAAAATATTTAGACTCGACCGGTATAGCAGATACTGCATTTTTTGGACCAGAACCTGAATTCTTTTTATTCGATGATGTTAGATATGATTCTAAAGAGGGAGGTTGTTTTTATAGTGTAGATACTATTGAAGCGCCATGGAATACAGGGAGAATTGAAGAAGGGGGAAACTTAGGATACAAAATACAATATAAAGAAGGATATTTTCCAGTAGCTCCGAATGATACTGCGCAGGATATCAGATCTGAAATGCTTCTTCTTATGGGTGAATTAGGTATCCCCACAGAAAAACATCACCATGAGGTTGCTGGTGCCGGTCAACACGAACTTGGAATGAAATTTGATTCGTTAATAAATGCTGCTGATAACGTTATGACCTATAAATATGTTGTCAGAAATGTTGCAAAAAAATATGGAAAAACAGCAACATTTATGCCCAAGCCTGTTTTTAACGACAACGGAACAGGAATGCATGTTCACCAAAGTTTATGGAAGAGTGGACAGCCACTTTTCTTTGGTGAAGGATCATATGCAAATTTATCTCAAACAGCAAGATGGTACATCGGAGGCATACTTAAGCATGCGCCTTCATTCCTAGCATTTACTAACCCAACTACAAATAGTTACAAAAGATTAGTTCCAGGATTCGAAGCACCTGTAAATCTAGTTTATTCTGAGGGTAATAGATCAGCTGCTGTAAGAATACCTTTAACAGGTCCAAGTCCTAAAGCTAAAAGATTAGAATTCAGATCAGGTGACGCACTTGCAAATCCTTACTTAGCATTCTCTGTAATGATGCTTGCTGGTATTGATGGGATTAAAAATCAAATTGATCCTGGTGATGGTGTAGATGTAGATTTGTTTGAACTTCCAGCTGATGAACTTGCAAAAATTGATACAGTACCTTCATCTCTAAATGACTCACTTAATGCGCTAAAAGCAGATAAGGATTATTTATTAGCTGGTGGAGTATTTACTGAAGATTTTATTGATAACTTTATCGATATAAAATACGAAGAGGTACAACAACTT
>AG-355-N16_2667795708
ATGTCTAAATCTCCTCAAGATGTTTTAAGTCAAATTAAAGACGAAGGAATTGAACTCATCGATTTAAAATTCACTGATATTCATGGGAAATGGCAACATTTAACTCTTACATCAGACATGATAGAGGAGGATTCTTTTACAGAAGGGTTGGCCTTTGATGGTTCATCAATAAGAGGTTGGAAAGCAATTAATGCCTCGGATATGTCAATGGTGCCCGACGCAAGTACAGCTTGGATAGATCCTTTTTATAAACATAAAACCCTAAGTATGATTTGCTCTATTCAAGAGCCAAGAAGCGGAGAACCTTATGATAGGTGTCCAAGAGCTTTAGCTCAAAAAGCATTAAAATATTTAGACTCGACGGGTATTGCAGATACTGCATTTTTTGGCCCAGAACCAGAGTTCTTTTTATTCGATGATGTTAGATATGACTCTAAAGAGGGAGGTTGTTTTTATAGTGTAGATACTATTGAAGCGCCATGGAATACAGGGAGAATTGAAGAAGGGGGAAACTTAGGGTACAAAATACAATATAAAGAAGGTTATTTTCCAGTAGCTCCAAATGATACTGCTCAAGATATCAGATCTGAGATGCTTCTTCTTATGGGTGAATTAGGTATCCCCACAGAAAAACATCACCATGAAGTTGCTGGTGCCGGTCAACACGAGCTTGGAATGAAATTTGATTCATTAATAAATGCTGCTGATAACGTCATGACTTATAAATACGTTGTCAGAAATGTTGCAAAAAAATATGGAAAAACAGCAACATTTATGCCCAAGCCTGTTTTTAACGACAACGGAACAGGAATGCATGTTCACCAAAGTTTATGGAAGAGTGGACAGCCACTATTCTTTGGTGAAGGATCATATGCTAATTTATCTCAAACAGCAAGATGGTACATTGGAGGCATACTGAAACATGCGCCTTCATTCTTAGCATTTACTAACCCAACTACAAATAGTTATAAAAGATTGGTTCCAGGATTCGAAGCACCAGTAAATCTAGTTTATTCTGAGGGTAATAGATCAGCTGCGGTAAGAATACCTTTAACAGGTCCAAGTCCTAAAGCTAAAAGATTAGAATTCAGATCAGGTGACGCACTTGCAAATCCCTACTTAGCATTCTCTGTAATGATGCTTGCTGGTATTGATGGAATTAAAAATCAAATTGATCCTGGTGATGGAGTAGATGTAGATTTGTTTGAACTTCCAGCTGATGAACTTGCAAAAATTGATACAGTACCTTCATCTCTAAATGACTCACTTAATGCGCTAAAAGCAGATAAGGATTATTTATTAGCTGGTGGAGTATTTACTGAAGATTTTATTGATAACTTTATCGATATAAAATACGAAGAGGTACAACAACTA
>AG-355-P07_2667865053
ATGTCTAAATCTCCTCAAGATGTTTTAAGTCAAATTAAAGACGAAGGAATTGAACTCATTGATTTAAAATTCACTGACATTCATGGAAAATGGCAACATTTAACTCTTACATCAGACATGATAGAGGAGGATTCTTTTACAGAAGGTCTAGCATTTGATGGCTCATCAATAAGAGGTTGGAAAGCAATTAATGCCTCGGATATGTCAATGGTGCCCGATGCAAGTACAGCATGGATAGATCCTTTCTATAAACATAAAACTCTAAGTATGATTTGCTCTATACAAGAGCCAAGAAGTGGAGAACCTTATGATAGGTGTCCAAGGGCTTTAGCTCAAAAGGCATTAAAATATTTAGACTCGACGGGTATTGCAGATACCGCATTTTTTGGACCAGAACCAGAATTCTTTTTATTCGATGATGTTAGATATGACTCTAAAGAGGGAGGTTGTTTTTATAGTGTAGATACTATTGAAGCACCATGGAATACAGGGAGAATTGAAGAAGGGGGAAACTTAGGATATAAAATACAATATAAAGAAGGATATTTTCCAGTAGCTCCAAATGATACTGCTCAAGATATCAGATCTGAGATGCTTCTTCTTATGGGTGAATTAGGAATACCCACAGAAAAACATCACCATGAAGTTGCTGGAGCCGGTCAACACGAGCTTGGGATGAAATTTGATTCGTTAATAAATGCTGCTGATAACGTTATGACCTATAAATATGTTGTCAGAAATGTTGCAAAAAAATATGGAAAAACAGCAACATTTATGCCCAAGCCTGTTTTTAACGACAACGGAACAGGAATGCATGTTCACCAAAGTTTATGGAAGAGTGGACAGCCACTATTCTTTGGTGAAGGATCATATGCAAATTTATCTCAAACAGCAAGATGGTACATAGGAGGAATACTTAAACATGCACCTTCATTCCTAGCATTTACTAACCCAACTACAAATAGTTATAAAAGATTAGTTCCAGGATTCGAAGCACCTGTAAATCTAGTTTATTCTGAAGGTAATAGATCAGCTGCGGTTAGAATACCTTTAACAGGTCCAAGCCCTAAAGCTAAAAGATTAGAATTCAGATCAGGTGACGCACTTGCAAATCCTTACTTAGCATTCTCTGTAATGATGCTTGCTGGTATTGATGGAATTAAAAATCAAATTGATCCTGGTGATGGAGTAGATGTAGATTTATTTGAACTTCCAGCTGATGAACTTGCTAAAATCGATACAGTACCTTCATCTCTAAATGACTCACTTAATGCGCTAAAAGCAGATAAAGATTATTTATTAGCTGGTGGAGTATTTACTGAAGATTTTATTGATAACTTTATCGATATAAAATACGAAGAGGTACAACAATTA
>AG-355-M18_2667792628
ATGTCTAAATCTCCTCAAGATGTTTTAAGTCAAATTAAAGACGAAGGAATTGAACTCATCGATTTAAAATTCACTGACATTCATGGTAAGTGGCAACATTTAACTCTTACATCAGACATGATAGAGGAGGATTCTTTTACAGAAGGTCTAGCATTTGATGGCTCATCAATAAGAGGTTGGAAAGCAATTAATGCGTCCGATATGTCAATGGTGCCCGACGCAAGTACAGCATGGATAGATCCTTTTTATAAACATAAAACTCTAAGTATGATTTGCTCTATTCAAGAGCCAAGAAGCGGAGAACCTTATGATAGGTGTCCAAGAGCTTTAGCTCAAAAGGCATTAAAATATCTAGACTCGACTGGTATTGCAGATACTGCATTTTTTGGACCAGAACCAGAATTCTTTTTATTCGATGATGTTAGATATGATTCTAAAGAGGGAGGTTGTTTTTATAGTGTAGATACTATTGAAGCGCCATGGAATACAGGGAGAATAGAAGAGGGGGGAAACTTAGGATACAAAATACAATATAAAGAAGGATATTTTCCAGTAGCTCCAAATGATACTGCCCAAGATATCAGATCTGAGATGCTTCTTCTTATGGGTGAATTAGGTATACCCACAGAAAAACATCACCACGAAGTTGCTGGTGCCGGTCAACACGAGCTTGGAATGAAATTTGACTCGTTAATAAATGCTGCTGATAACGTTATGACTTATAAATACGTTGTCAGAAATGTTGCAAAAAAATATGGAAAAACAGCAACATTCATGCCCAAGCCTGTTTTTAACGACAACGGAACAGGAATGCATGTTCACCAGAGTTTATGGAAGAGTGGACAGCCACTATTTTTTGGTGAAGGAGCATATGCAAATTTATCTCAAACAGCAAGATGGTACATAGGAGGTATACTTAAGCATGCACCATCATTCTTAGCATTTACCAACCCAACTACAAATAGTTATAAACGATTGGTTCCTGGATTCGAAGCACCTGTAAATCTAGTTTATTCTGAGGGTAATAGATCAGCTGCAGTAAGAATACCTTTAACAGGTCCAAGCCCTAAAGCTAAAAGATTAGAATTCAGATCTGGTGACGCACTTGCAAATCCATACTTAGCATTTTCTGTAATGATGCTTGCAGGTATTGATGGAATTAAAAATCAAATTGATCCTGGTGATGGAGTAGATGTAGATTTATTTGAACTTCCAGCTGATGAACTAGCAAAAATTGATACAGTCCCTTCATCTCTAAATGACTCACTTAATGCGCTAAAAGCAGATAAGGATTATCTATTAGCTGGCGGAGTATTTACTGAAGATTTTATCGACAACTTTATCGATATCAAATACGAAGAGGTACAACAACTA
>AG-347-L19_2667700070
ATGTCTAAATCTCCTCAAGACGTTTTAAGTCAAATTAAAGACGAAGGAATTGAACTCATCGATTTAAAATTCACTGACATTCATGGAAAATGGCAGCATTTAACTCTTACATCAGACATGATAGAGGAGGATTCTTTTACAGAGGGTTTGGCATTTGATGGCTCATCAATAAGAGGTTGGAAAGCAATTAATGCCTCGGATATGTCAATGGTGCCTGACGCAAGTACAGCTTGGATAGACCCTTTTTATAAACATAAAACTTTAAGTATGATTTGCTCTATTCAAGAGCCAAGAAGTGGGGAACCTTACGATAGGTGTCCAAGAGCTTTAGCTCAAAAGGCTTTGAAATATTTAGACTCGACTGGTATAGCAGATACTGCATTTTTTGGACCAGAACCAGAATTCTTTTTATTCGATGATGTTAGATATGACTCTAAAGAGGGAGGTTGTTTTTATAGTGTAGACACTATTGAAGCTCCATGGAATACAGGCAGAATTGAAGAAGGTGGAAACTTAGGATACAAAATACAATATAAAGAAGGATATTTTCCTGTAGCTCCAAATGATACTGCGCAAGATATCAGATCTGAGATGCTTCTTCTTATGGGTGAATTAGGTATACCAACAGAAAAACATCACCATGAAGTTGCTGGTGCCGGTCAACACGAGCTTGGAATGAAATTTGATTCGTTAATAAATGCTGCTGATAACGTAATGACTTATAAATACGTTGTCAGAAATGTTGCAAAAAAATATGGTAAAACTGCAACATTTATGCCCAAGCCTGTTTTTAACGATAACGGAACAGGAATGCATGTTCACCAAAGTTTATGGAAGAGTGGACAGCCACTATTCTTTGGTGAAGGAGCATATGCAAATTTATCACAAACAGCAAGATGGTACATCGGAGGCATACTTAAACATGCACCTTCATTCTTAGCATTTACTAACCCAACAACAAACAGTTATAAACGATTGGTTCCAGGATTCGAAGCACCTGTAAATCTAGTTTATTCTGAGGGTAATAGATCAGCTGCGGTAAGAATACCTCTAACAGGTCCAAGCCCTAAGGCTAAAAGATTAGAATTCAGGTCAGGTGACGCACTTGCAAATCCTTACTTAGCATTCTCTGTAATGATGCTTGCAGGTATTGATGGAATTAAAAATCAAATTGATCCTGGTGATGGAGTTGATGTTGATTTGTTTGAACTCCCAGCTGATGAACTTGCAAAGATTGATACAGTACCTTCATCTCTTAATGACTCACTTAATGCCCTTAAAGCAGATAAGGATTATTTATTAGCTGGTGGAGTATTTACTGAAGATTTTATTGATAATTTTATAGATATAAAATACGAAGAGGTACAACAGCTA
>AG-355-A02_2667761505
ATGTCTAAGTCTCCACAAGATGTTTTAAGTCAAATTAAAGACGAAGGAATTGAACTAATCGATTTAAAATTCACAGACATTCATGGAAAATGGCAACATTTAACTCTTACGTCAGACATGATAGAGGAGGAATCATTTACAGAGGGTCTAGCATTTGATGGTTCATCAATAAGGGGTTGGAAAGCAATTAATGCCTCTGATATGTCAATGGTTCCTGATTCAACCACAGCCTGGATTGATCCTTTTTATAAACATAAAACTCTTAGTATGATTTGCTCTATTCAAGAGCCAAGAAGTGGTGAGCCTTATGATAGATGTCCAAGATCATTAGCTCAAAAAGCTTTAAAATACCTAGATTCTACTGGTATAGCTGATACAGCATTCTTTGGACCAGAACCAGAATTCTTTTTATTTGATGATGTTAGATATGACTCTAAAGAAGGGGGTTGTTTTTACAGTGTAGATACAATAGAAGCTCCATGGAATACTGGAAGAATAGAAGAAGGCGGAAACTTGGGATATAAAATCCAATACAAAGAAGGTTATTTTCCAGTAGCTCCAAATGATACTGCACAAGATATCAGATCTGAAATGCTTCTTTTAATGGGTGAATTAGGTATTCCAACAGAAAAACATCACCATGAAGTTGCTGGTGCTGGCCAACACGAGCTTGGAATGAAATTCGATTCTTTGATAAATTCAGCAGATAACGTAATGACGTACAAATACGTTGTTAGAAACGTGGCTAAAAAGTACGGCAAAACAGCTACTTTTATGCCAAAGCCTGTATTTAACGACAATGGAACTGGAATGCATGTTCACCAAAGTTTATGGAAGGCTGGACAGCCACTATTCTTTGGTGAGGGTGCGTATGCTAATTTATCTCAAACAGCTCGATGGTATATTGGTGGAATTCTAAAACATGCTCCTTCGTTCCTAGCATTTACAAATCCAACTACAAATAGTTATAAACGATTAGTTCCAGGATTTGAGGCACCTGTAAATCTAGTTTATTCTGAGGGCAACAGATCTGCAGCTGTTAGAATACCTTTAACTGGACCAAGCCCAAAAGCTAAAAGATTAGAATTCAGATCAGGTGATGCACTTGCAAATCCATACTTAGCCTTTTCTGTAATGATGCTTGCTGGCATAGATGGAATTAAAAATCAAATAGATCCTGGTGATGGTGTAGATGTTGATTTATTTGAGCTTCCAGCTGAGGAACTTGCAAAAATTGATACTGTACCTTCATCTCTTAATGACTCACTTAATGCACTTAAAGCAGACAAAGATTATTTGTTGGCGGGCGGAGTATTTACTGAAGACTTTATTGATAACTTTATCGATATAAAATACGAAGAGGTACAACAATTA
>AG-347-L20_2667701596
ATGTCTAAATCTCCTCAAGATGTTTTAAGTCAAATTAAAGACGAAGGAATTGAACTCATCGATTTAAAATTCACTGATATTCATGGGAAATGGCAACATTTAACTCTTACATCAGACATGATAGAGGAGGATTCTTTTACAGAAGGTTTGGCATTTGATGGTTCATCAATAAGAGGTTGGAAAGCAATTAATGCCTCGGATATGTCAATGGTGCCCGATGCAAGCACAGCTTGGATAGATCCTTTTTATAAACATAAAACTCTAAGTATGATTTGCTCTATTCAAGAGCCAAGAAGCGGGGAACCTTATGATAGGTGTCCAAGAGCTTTAGCTCAAAAAGCATTAGAATATCTAGACTCGACTGGTATAGCAGATACTGCATTTTTTGGTCCAGAACCAGAATTCTTTTTATTTGATGATGTTAGATATGACTCTAAAGAAGGAGGTTGTTTTTATAGTGTAGATACTATTGAAGCCCCATGGAATACAGGGAGAATTGAAGAAGGGGGAAACTTAGGATACAAAATACAATATAAAGAAGGATATTTTCCAGTAGCTCCAAACGATACTGCCCAAGATATCAGATCTGAGATGCTTCTTCTTATGGGTGAATTAGGCATCCCCACAGAAAAACATCACCATGAAGTTGCTGGTGCCGGCCAACACGAGCTTGGAATGAAATTTGATTCGTTAATAAATGCTGCTGATAACGTTATGACTTATAAATACGTTGTCAGAAATGTCGCAAAAAAATATGGAAAAACAGCAACATTTATGCCCAAACCTGTTTTTAACGACAACGGAACAGGAATGCATGTTCACCAAAGTTTATGGAAGAGTGGACAGCCACTATTCTTTGGCGAAGGATCTTATGCAAATTTATCTCAAACAGCAAGATGGTATATCGGAGGCATACTTAAACATGCTCCATCATTCTTAGCGTTTACTAACCCAACTACTAATAGTTATAAACGATTGGTTCCTGGATTCGAAGCACCTGTAAATCTAGTTTATTCTGAGGGTAATAGATCAGCTGCGGTAAGAATACCTTTAACAGGACCAAGCCCTAAAGCTAAAAGATTAGAATTCAGATCAGGTGACGCACTTGCAAATCCTTACTTAGCATTCTCTGTAATGATGCTTGCTGGTATTGATGGAATTAAAAATCAAATTGATCCTGGTGATGGAGTAGATGTAGATTTATTTGAACTTCCAGCTGATGAACTTGCAAAAATTGATACAGTACCTTCATCTCTTAATGACTCACTTAATGCGCTAAAAGCAGATAAGGATTATCTATTAGCTGGTGGAGTATTTACTGAAGATTTTATTGATAACTTTATCGATATAAAATACGAAGAGGTACAACAACTA
>AG-347-G20_2667834610
ATGTCAAAATCTCCTCAAGATGTTTTAAGTCAAATTAAAGACGAAGGAATTGAACTCATCGATTTAAAATTCACTGATATTCATGGAAAATGGCAACATTTAACTCTTACATCAGACATGATAGAGGAGGATTCTTTTACAGAGGGTTTGGCATTTGATGGCTCATCAATAAGAGGTTGGAAAGCAATTAATGCCTCGGATATGTCAATGGTGCCCGATGCAAGTACAGCTTGGATAGATCCTTTTTATAAACATAAAACTCTAAGTATGATTTGCTCTATTCAAGAGCCAAGAAGCGGGGAACCTTATGATAGGTGTCCAAGAGCATTAGCTCAAAAGGCATTAAAATATTTAGACTCGACTGGTATAGCAGATACTGCATTTTTTGGGCCAGAACCAGAATTCTTTTTATTTGATGATGTTAGATATGACTCTAAAGAAGGAGGTTGTTTTTATAGTGTAGATACTATTGAAGCACCATGGAATACAGGGAGAATTGAAGAAGGGGGAAATTTAGGATACAAAATACAATATAAAGAAGGATATTTTCCAGTAGCTCCAAATGATACTGCGCAAGATATCAGATCTGAGATGCTTCTTCTTATGGGTGAATTAGGTATCCCCACAGAAAAACATCATCATGAAGTTGCTGGTGCCGGCCAACACGAGCTCGGAATGAAATTTGATTCGTTAATAAATGCTGCTGATAATGTTATGACTTATAAATATGTCGTCAGAAATGTTGCAAAAAAATATGGAAAAACAGCAACATTTATGCCCAAACCTGTTTTTAACGACAACGGAACAGGAATGCATGTTCACCAAAGTTTATGGAAGAGTGGACAGCCACTATTCTTTGGTGAAGGATCTTATGCAAATTTATCTCAAACAGCAAGATGGTACATCGGAGGCATACTTAAACATGCTCCATCATTCCTAGCATTTACTAACCCAACTACTAATAGTTATAAACGATTGGTACCTGGATTCGAAGCACCTGTAAATCTAGTTTATTCTGAGGGTAATAGATCAGCTGCGGTAAGAATACCTTTAACAGGACCAAGCCCTAAAGCTAAAAGATTAGAATTCAGATCAGGTGACGCACTTGCAAATCCATACTTAGCATTCTCTGTAATGATGCTAGCTGGTATTGATGGAATTAAAAATCAAATTGATCCTGGTGATGGAGTAGATGTAGATTTATTTGAACTTCCAGCTGATGAACTTGCAAAAATTGATACAGTACCTTCATCTCTAAATGATTCACTTAATGCGCTAAAAGCAGATAAGGATTATCTATTAGCTGGTGGAGTATTTACTGAAGATTTTATTGATAACTTTATCGATATAAAATACGAAGAGGTACAACAACTA
>AG-347-G18_2667832925
ATGTCTAAATCTCCCCAAGATGTTTTAAGTCAAATTAAAGACGAAGGAATTGAACTTATCGATTTAAAATTCACTGATATTCATGGGAAATGGCAACATTTAACTCTTACATCAGACATGATAGAAGATGATTCTTTTACAGAAGGTTTGGCATTTGATGGCTCATCAATAAGAGGTTGGAAAGCAATTAATGCCTCGGATATGTCAATGGTGCCCGATGCAAGTACAGCTTGGATAGATCCTTTTTATAAACATAAAACTCTAAGTATGATTTGCTCTATTCAAGAGCCAAGAAGCGGGGAACCTTATGATAGGTGTCCAAGAGCTTTAGCTCAAAAGGCATTAAAATATTTAGACTCGACTGGCATAGCAGATACTGCATTTTTTGGACCAGAACCAGAATTCTTTTTATTTGATGATGTTAGATATGACTCTAAAGAAGGAGGTTGTTTTTATAGTGTAGATACTAATGAAGCCCCATGGAATACAGGGAGAATTGAAGAAGGGGGAAACTTAGGATACAAAATACAATATAAAGAAGGATATTTTCCAGTAGCTCCAAATGATACTGCGCAAGATATCAGATCTGAGATGCTACTTCTTATGGGTGAATTAGGTATCCCCACAGAAAAACATCACCATGAAGTTGCTGGTGCCGGCCAACACGAGCTTGGAATGAAATTTGATTCGTTAATAAATGCTGCTGATAACGTTATGACTTATAAATATGTTGTAAGAAATGTTGCAAAAAAATATGGAAAAACAGCAACATTTATGCCCAAACCTGTTTTTAACGACAACGGAACAGGAATGCATGTTCACCAAAGTTTATGGAAGAGTGGACAGCCACTATTTTTTGGTGAAGGATCATATGCAAATTTATCTCAAACAGCAAGATGGTACATCGGAGGCATACTTAAACATGCACCATCATTCTTAGCATTTACTAACCCAACTACTAATAGTTATAAACGTTTGGTTCCAGGTTTCGAAGCACCTGTAAATCTAGTTTATTCTGAGGGTAATAGATCAGCTGCAGTAAGAATACCTTTAACAGGACCAAGTCCTAAAGCTAAAAGATTAGAATTCAGATCAGGTGACGCACTTGCAAATCCTTATTTAGCATTCTCTGTAATGATGCTTGCTGGTATTGATGGAATTAAAAATCAAATAGATCCTGGTGATGGAGTAGATGTAGATTTATTTGAACTTCCAGCTGATGAACTTGCAAAAATTGATACAGTACCTTCATCTCTAAATGACTCACTTAATGCGCTAAAAGCAGATAAGGATTATCTATTAGCTGGTGGAGTATTTACTGAAGATTTTATTGATAACTTTATCGATATAAAATACGAAGAGGTACAACAATTA
>AG-347-J05_2717648840
ATGTCTAAATCTCCTCAAGATGTTTTAAGTCAAATTAAAGACGAAGGAATTGAACTCATCGATTTAAAATTCACTGATATTCACGGAAAATGGCAACATTTAACTCTTACATCAGACATGATAGAGGAGGATTCTTTTACAGAAGGGTTGGCATTTGATGGTTCATCAATAAGAGGTTGGAAAGCAATTAATGCTTCGGATATGTCAATGGTGCCCGATGCAAGTACAGCTTGGATAGATCCTTTTTATAAACATAAAACTTTAAGTATGATTTGCTCTATTCAAGAGCCAAGAAGCGGGGAACCTTATGATAGGTGTCCAAGAGCTTTAGCTCAAAAAGCATTAAAATATTTAGACTCGACTGGTATAGCAGATAATGCATTTTTTGGACCAGAACCAGAATTCTTTTTATTTGATGATGTCAGATATGACTCTAAAGAAGGAGGTTGTTTTTATAGTGTAGATACTATTGAAGCTCCATGGAATACAGGGAGAATTGAAGAAGGGGGAAACCTAGGATACAAAATACAATATAAAGAAGGATATTTTCCAGTAGCTCCAAATGATACTGCGCAAGATATTAGATCTGAGATGCTTCTTCTTATGGGTGAATTAGGTATCCCTACTGAAAAACATCACCATGAAGTTGCTGGTGCCGGTCAACACGAGCTTGGAATGAAATTTGATTCGTTAATAAATGCTGCTGATAACGTTATGACTTATAAATATGTTGTCAGAAATGTTGCAAAAAAATATGGAAAAACAGCAACATTCATGCCCAAACCTGTTTTTAACGACAACGGAACAGGAATGCATGTTCACCAAAGTTTATGGAAGAGTGGACAGCCACTATTCTTTGGTGAAGGATCATATGCAAATTTATCTCAAACAGCAAGATGGTACATCGGAGGCATACTTAAACATGCACCATCATTCTTAGCATTTACTAACCCAACCACTAATAGCTATAAACGATTGGTTCCAGGATTCGAAGCACCTGTAAATCTAGTTTATTCTGAGGGTAATAGATCAGCTGCGGTAAGAATACCTTTAACAGGACCAAGCCCTAAAGCTAAAAGATTAGAATTTAGATCAGGTGACGCACTTGCAAATCCTTACTTAGCATTCTCTGTAATGATGCTTGCTGGTATTGATGGAATTAAAAATCAAATTGATCCTGGTGATGGAGTAGATGTAGATTTATTTGAACTTCCAGCTGATGAACTTGCAAAAATTGATACAGTACCTTCATCTCTTAATGACTCACTTAATGCGCTAAAAGCAGATAAGGATTATTTATTAGCTGGTGGAGTATTTACTGAAGATTTTATTGATAACTTTATCGATATAAAATACGAAGAGGTACAACAACTA
>AG-347-I21_2667843608
ATGTCTAAATCTCCTCAAGATGTTTTAAGTCAAATTAAAGACGAAGGAATTGAACTCATCGATTTAAAATTCACTGATATTCATGGAAAATGGCAACATTTAACTCTTACATCAGACATGATAGAGGAGGATTCTTTTACAGAAGGTTTGGCTTTTGATGGCTCATCAATAAGAGGTTGGAAAGCAATTAATGCCTCGGATATGTCAATGGTGCCCGATGCAAGTACAGCTTGGATAGATCCTTTTTATAAACATAAAACTTTAAGTATGATTTGCTCGATTCAAGAGCCAAGAAGCGGGGAACCTTATGATAGGTGTCCAAGAGCTTTAGCTCAAAAGGCATTAAAATACTTAGACTCGACTGGTATAGCAGATACTGCATTTTTTGGACCAGAACCAGAATTCTTCTTATTTGATGACGTGAGATACGACTCTAAAGAAGGAGGTTGTTTTTATAGTGTAGATACTATTGAAGCTCCATGGAATACAGGGAGAATTGAAGAGGGGGGAAACCTAGGATACAAAATACAATATAAAGAAGGATATTTTCCAGTAGCTCCAAATGATACTGCGCAAGATATCAGATCTGAGATGCTTCTTCTTATGGGTGAATTAGGTATCCCCACTGAAAAACATCACCATGAAGTTGCTGGTGCCGGCCAACACGAGCTTGGTATGAAATTTGATTCGTTAATAAATGCTGCAGATAACGTTATGACTTATAAATATGTTGTCAGAAATGTTGCAAAAAAATATGGAAAAACAGCAACATTTATGCCCAAACCTGTTTTTAACGACAACGGAACAGGAATGCATGTTCACCAAAGTTTATGGAAGAGTGGACAGCCACTATTCTTTGGTGAAGGATCATATGCAAATTTATCTCAAACAGCAAGATGGTACATCGGAGGCATACTTAAACATGCACCATCATTCTTAGCATTTACTAACCCAACCACTAATAGTTATAAAAGATTGGTTCCAGGATTCGAGGCACCTGTAAATCTAGTTTATTCTGAGGGTAATAGATCAGCTGCGGTAAGAATACCTTTAACAGGACCAAGCCCCAAAGCTAAAAGATTAGAATTCAGATCAGGTGACGCACTTGCAAATCCTTACTTAGCATTCTCTGTAATGATGCTTGCTGGTATTGATGGAATTAAAAATCAAATTGATCCTGGTGATGGAGTAGATGTAGATTTATTTGAACTTCCAGCTGATGAACTTGCAAAAATTGATACAGTACCTTCATCTCTAAATGACTCACTTAATGCACTAAAAGCAGATAAGGATTATCTATTAGCTGGTGGAGTATTTACTGAAGATTTTATTGATAATTTTATCGATATAAAATACGAAGAGGTACAACAACTA
>AG-347-I19_2667840363
ATGTCTAAATCTCCTCAAGATGTTTTAAGTCAAATTAAAGACGAAGGAATTGAACTCATCGATTTAAAATTCACTGATATTCATGGAAAATGGCAACATTTAACTCTTACATCAGACATGATAGAGGAGGATTCTTTTACAGAAGGTTTGGCATTTGATGGCTCATCAATAAGAGGTTGGAAAGCAATTAATGCCTCGGATATGTCAATGGTGCCCGATGCAAGTACAGCTTGGATAGATCCTTTCTATAAACATAAGACTTTAAGTATGATTTGCTCTATTCAGGAGCCAAGAAGCGGGGAACCTTATGATAGGTGTCCAAGAGCTTTAGCACAAAAGGCATTAAAATATTTAGACTCAACTGGTATAGCAGATACTGCATTTTTTGGACCAGAACCAGAATTCTTCTTATTTGATGACGTGAGATACGACTCTAAAGAAGGAGGTTGTTTTTATAGTGTAGATACTATTGAAGCTCCATGGAATACAGGGAGAATAGAAGAAGGGGGAAACTTAGGATACAAAATACAATATAAAGAAGGATATTTTCCAGTAGCTCCAAATGATACTGCGCAAGATATCAGATCTGAGATGCTTCTTCTTATGGGTGAATTAGGTATCCCCACTGAAAAACATCACCATGAAGTTGCTGGTGCCGGCCAACACGAGCTTGGAATGAAATTTGATTCGTTAATAAATGCTGCTGATAACGTTATGACTTATAAATACGTTGTCAGAAATGTTGCAAAAAAATATGGAAAAACAGCAACATTTATGCCCAAACCTGTTTTTAACGACAACGGAACAGGAATGCATGTTCACCAAAGTTTATGGAAGAGTGGACAGCCACTATTCTTTGGTGAAGGATCATATGCAAATTTATCTCAAACAGCAAGATGGTACATCGGAGGCATACTTAAACATGCACCATCATTCTTAGCATTTACTAACCCAACCACTAATAGTTATAAACGATTGGTTCCAGGATTCGAAGCACCTGTAAATCTAGTTTATTCTGAGGGTAATAGATCAGCTGCGGTAAGAATACCTTTAACAGGACCAAGCCCCAAAGCTAAAAGATTAGAATTCAGATCAGGTGACGCACTTGCAAATCCTTACTTAGCATTCTCTGTAATGATGCTTGCTGGTATTGATGGAATTAAAAATCAAATTGATCCTGGTGATGGAGTAGATGTAGATTTATTTGAACTTCCAGCTGATGAACTTGCGAAAATTGATACAGTACCTTCATCTCTAAATGATTCACTTAATGCGCTAAAAGCAGATAAGGATTATCTATTAGCTGGTGGAGTATTTACTGAAGATTTTATTGATAACTTTATCGATATAAAATACGAAGAGGTACAACAATTA
>AG-355-N22_2667797734
ATGTCTAAATCTCCTCAAGATGTTTTAAGTCAAATTAAAGACGAAGGAATTGAACTCATCGATTTAAAATTCACTGATATTCATGGAAAATGGCAACATTTAACTCTTACATCAGACATGATAGAGGAGGATTCTTTTACAGAAGGTTTGGCATTTGATGGCTCATCAATAAGAGGTTGGAAAGCAATTAATGCCTCGGATATGTCAATGGTGCCCGATGCAAGTACAGCTTGGATAGATCCTTTTTATAAACATAAAACTTTAAGTATGATTTGCTCTATTCAAGAGCCAAGAAGCGGGGAACCTTATGATAGGTGTCCAAGAGCTTTAGCTCAAAAGGCATTAAAATATTTAGACTCGACTGGCATAGCAGATACTGCATTTTTTGGACCAGAACCAGAATTCTTCTTATTTGATGACGTGAGATACGACTCTAAAGAAGGAGGTTGTTTTTATAGTGTAGATACTATTGAAGCTCCATGGAATACAGGGAGAATTGAAGAAGGGGGAAACCTTGGATACAAAATACAATATAAAGAAGGATATTTTCCAGTAGCTCCAAATGATACTGCGCAAGATATCAGATCTGAGATGCTTCTTCTTATGGGTGAATTAGGTATCCCGACTGAAAAACATCACCATGAAGTTGCTGGTGCAGGCCAACACGAGCTTGGAATGAAATTTGATTCATTAATAAATGCTGCTGATAACGTTATGACTTATAAATACGTTGTCAGAAATGTTGCAAAAAAATATGGAAAAACAGCAACATTTATGCCCAAACCTGTTTTTAACGACAACGGAACAGGAATGCATGTTCACCAAAGTTTATGGAAGAGTGGACAGCCACTATTCTTTGGTGAAGGATCATATGCAAATTTATCTCAAACAGCAAGATGGTATATCGGAGGCATACTTAAACATGCACCATCATTCTTAGCATTTACTAACCCAACCACTAATAGTTATAAACGATTGGTTCCAGGATTCGAAGCGCCTGTAAATCTAGTTTATTCTGAGGGTAATAGATCAGCTGCGGTAAGAATACCTTTAACAGGACCAAGCCCCAAAGCTAAAAGATTAGAATTTAGATCAGGGGACGCACTTGCAAATCCTTACTTAGCATTCTCTGTAATGATGCTCGCCGGTATTGATGGAATTAAAAATCAAATTGATCCAGGAGATGGAGTAGATGTAGATTTATTTGAACTTCCAGCTGATGAACTTGCAAAAATTGATACAGTACCTTCATCTCTAAATGACTCACTTAATGCGCTAAAAGCAGATAAGGATTATCTATTAGCTGGTGGAGTATTTACTGAAGATTTTATTGACAACTTTATCGATATAAAATACGAAGAGGTACAACAACTA
>AG-355-L22_2667789395
ATGTCTAAATCTCCTCAAGATGTTTTAAGTCAAATTAAAGACGAAGGAATTGAACTCATCGATTTAAAATTCACTGATATTCATGGAAAATGGCAACATTTAACTCTTACATCAGACATGATAGAGGAGGATTCTTTTACAGAAGGTTTGGCATTTGATGGCTCATCAATAAGAGGTTGGAAAGCAATTAATGCCTCGGATATGTCAATGGTGCCCGATGCAAGTACAGCTTGGATAGATCCTTTTTATAAACATAAAACTTTAAGTATGATTTGCTCTATTCAAGAGCCAAGAAGCGGGGAACCTTATGATAGGTGTCCAAGAGCTTTAGCTCAAAAGGCATTAAAATATTTAGACTCGACTGGCATAGCAGATACTGCATTTTTTGGACCAGAACCAGAATTCTTCTTATTTGATGACGTGAGATACGACTCTAAAGAAGGAGGTTGTTTTTATAGTGTAGATACTATTGAAGCTCCATGGAATACAGGGAGAATTGAAGAAGGGGGAAACCTTGGATACAAAATACAATATAAAGAAGGATATTTTCCAGTAGCTCCAAATGATACTGCGCAAGATATCAGATCTGAGATGCTTCTTCTTATGGGTGAATTAGGTATCCCGACTGAAAAACATCACCATGAAGTTGCTGGTGCAGGTCAACACGAGCTTGGAATGAAATTTGATTCATTAATAAATGCTGCTGATAACGTTATGACTTATAAATACGTTGTCAGAAATGTTGCAAAAAAATATGGAAAAACAGCAACATTTATGCCCAAACCTGTTTTTAACGACAACGGAACAGGAATGCATGTTCACCAAAGTTTATGGAAGAGTGGACAGCCACTATTCTTTGGTGAAGGATCATATGCAAATTTATCTCAAACAGCAAGATGGTATATCGGAGGCATACTTAAACATGCACCATCATTCTTAGCATTTACTAACCCAACCACTAATAGTTATAAACGATTGGTTCCAGGATTCGAAGCGCCTGTAAATTTAGTTTATTCTGAGGGTAATAGATCAGCTGCGGTAAGAATACCTTTAACAGGACCAAGCCCCAAAGCTAAAAGATTAGAATTCAGATCAGGGGACGCACTTGCAAATCCTTACTTAGCATTCTCTGTAATGATGCTTGCCGGTATTGATGGAATTAAAAATCAAATTGATCCAGGAGATGGAGTAGATGTAGATTTATTTGAACTTCCAGCTGATGAACTTGCAAAAATTGATACAGTACCGTCATCTCTAAATGACTCACTTAATGCGCTAAAAGCAGATAAGGATTATCTATTAGCTGGTGGAGTATTTACTGAAGATTTTATTGATAACTTTATCGATATAAAATACGAAGAGGTACAACAACTA
>AG-355-M02_2667791211
ATGTCTAAATCTCCTCAAGATGTTTTAAGTCAAATTAAAGACGAAGGAATTGAACTCATCGATTTAAAATTCACTGATATTCATGGAAAATGGCAACATTTAACTCTTACATCAGACATGATAGAGGAGGATTCTTTTACAGAAGGTTTGGCATTTGATGGCTCATCAATAAGAGGTTGGAAAGCAATTAATGCCTCGGATATGTCAATGGTGCCCGATGCAAGTACAGCTTGGATAGATCCTTTTTATAAACATAAAACTTTAAGTATGATTTGCTCTATTCAAGAGCCAAGAAGCGGGGAACCTTATGATAGGTGTCCAAGAGCTTTAGCTCAAAAGGCATTAAAATATTTAGACTCGACTGGCATAGCAGATACTGCATTTTTTGGACCAGAACCAGAATTCTTCTTATTTGATGACGTGAGATACGACTCTAAAGAAGGAGGTTGTTTTTATAGTGTAGATACTATTGAAGCTCCATGGAATACAGGGAGAATTGAAGAAGGGGGAAACCTTGGATACAAAATACAATATAAAGAAGGATATTTTCCAGTAGCTCCAAATGATACTGCGCAAGATATCAGATCTGAGATGCTTCTTCTTATGGGTGAATTAGGTATCCCGACTGAAAAACATCACCATGAAGTTGCTGGTGCAGGCCAACACGAGCTTGGAATGAAATTTGATTCATTAATAAATGCTGCTGATAACGTTATGACTTATAAATACGTTGTCAGAAATGTTGCAAAAAAATATGGAAAAACAGCAACATTTATGCCCAAACCTGTTTTTAACGACAACGGAACAGGAATGCATGTTCACCAAAGTTTATGGAAGAGTGGACAGCCACTATTCTTTGGTGAAGGATCATATGCAAATTTATCTCAAACAGCAAGATGGTATATCGGAGGCATACTTAAACATGCACCATCATTCTTAGCATTTACTAACCCAACCACTAATAGTTATAAACGATTGGTTCCAGGATTCGAAGCTCCTGTAAATCTAGTTTATTCTGAGGGTAATAGATCAGCTGCGGTAAGAATACCTTTAACAGGACCAAGCCCCAAAGCTAAAAGATTAGAATTCAGATCAGGGGACGCACTTGCAAATCCTTACTTAGCATTCTCTGTAATGATGCTTGCCGGTATTGATGGAATTAAAAATCAAATTGATCCAGGAGATGGAGTAGATGTAGATTTATTTGAACTTCCAGCTGATGAACTTGCAAAAATTGATACAGTACCGTCATCTCTAAATGACTCACTTAATGCGCTAAAAGCAGATAAGGATTATCTATTAGCTGGTGGAGTATTTACTGAAGATTTTATTGATAACTTTATCGATATAAAATACGAAGAGGTACAACAACTA
>AG-347-K16_2667828123
ATGTCTAAATCTCCTCAAGAAGTTTTAAGTCAAATTAAAGACGAAGGAATTGAACTCATCGATTTAAAATTCACTGATATTCATGGAAAATGGCAACATTTAACTCTTACATCAGACATGATTGAGGAGGATTCTTTTACAGAAGGTTTGGCATTTGATGGCTCATCAATAAGAGGTTGGAAAGCAATTAATGCCTCGGATATGTCAATGGTTCCCGATGCAAGTACAGCTTGGATAGATCCTTTTTATAAGCATAAAACTTTAAGTATGATTTGCTCTATTCAAGAGCCAAGAAGCGGGGAACCTTATGATAGGTGTCCAAGAGCTTTAGCTCAAAAGGCATTAAAATATTTAGACTCGACTGGAATAGCAGATACTGCATTTTTTGGACCAGAACCAGAATTCTTTTTATTTGATGATGTTAGATATGACTCTAAAGAAGGGGGTTGTTTTTATAGTGTAGATACTATTGAAGCTCCATGGAATACAGGGAGAATTGAAGAAGGGGGAAACCTAGGATACAAAATACAATATAAAGAAGGATATTTTCCAGTAGCACCAAATGATACTGCGCAAGATATCAGATCTGAGATGCTTCTTCTTATGGGTGAATTAGGTATCCCCACTGAAAAACATCACCATGAAGTTGCTGGTGCCGGCCAACACGAGCTTGGAATGAAATTTGATTCGTTAATAAATGCTGCTGATAACGTTATGACTTATAAATACGTTGTAAGAAATGTTGCAAAAAAATATGGAAAAACAGCAACATTTATGCCTAAACCTGTTTTTAACGACAATGGAACAGGAATGCATGTTCACCAAAGTTTATGGAAGAGTGGACAGCCACTATTCTTTGGTGAAGGATCATATGCAAATTTATCTCAAACAGCAAGATGGTACATCGGAGGCATACTTAAACATGCACCATCATTCTTAGCATTTACTAACCCAACCACTAATAGTTATAAACGATTGGTTCCAGGCTTCGAAGCGCCTGTAAATCTAGTTTATTCTGAGGGTAATAGATCAGCTGCGGTAAGAATACCTTTAACAGGACCAAGCCCTAAAGCTAAAAGATTAGAATTCAGATCAGGTGACGCACTTGCAAATCCTTACTTAGCTTTCTCTGTAATGATGCTTGCTGGTATTGATGGAATTAAAAATCAAATTGATCCTGGTGATGGAGTAGATGTAGATTTATTTGAACTTCCAGCTGATGAGCTTGCAAAAATTGATACAGTACCTTCATCTCTAAATGACTCACTTAATGCGTTAAAAGCAGATAAAGATTATCTATTAGCTGGTGGAGTATTTACTGAAGATTTTATTGATAACTTTATCGATATAAAATACGAAGAGGTACAACAACTA
>AG-355-K15_2667779148
ATGTCTAAATCTCCTCAAGATGTTTTAAGTCAAATTAAAGACGAAGGAATTGAACTCATCGATTTAAAATTTACTGATATTCATGGGAAATGGCAACATTTAACTCTTACATCAGACATGATAGAGGAGGATTCTTTTACAGAAGGTTTGGCATTTGATGGCTCATCAATAAGAGGTTGGAAAGCAATTAACGCCTCGGATATGTCAATGGTGCCCGATGCAAGTACAGCTTGGATAGATCCTTTTTATAAACATAAAACTTTAAGTATGATTTGCTCTATTCAAGAGCCAAGAAGCGGTGAACCTTATGATAGGTGTCCAAGAGCATTAGCCCAAAAGGCATTAAAATATTTAGATTCAACTGGTATAGCAGATACTGCATTTTTTGGACCAGAACCAGAATTCTTTTTATTTGATGATGTTAGATATGACTCTAAAGAGGGAGGTTGTTTTTATAGTGTAGATACTATTGAAGCTCCATGGAATACAGGGAGAATTGAAGAAGGGGGAAACCTAGGATACAAAATACAATATAAAGAAGGATATTTTCCAGTAGCTCCAAATGATACTGCTCAAGATATCAGATCTGAGATGCTTCTCCTTATGGGTGAATTAGGTATCCCCACTGAAAAACATCACCATGAAGTCGCTGGTGCAGGCCAACACGAACTTGGAATGAAGTTTGATTCGTTAATAAATGCTGCAGATAACGTTATGACTTATAAATACGTTGTCAGAAATGTTGCAAAAAAATATGGAAAAACAGCAACATTTATGCCCAAACCTGTTTTTAACGACAACGGAACTGGAATGCATGTTCACCAAAGTTTATGGAAGAGTGGACAACCACTATTCTTTGGTGAAGGATCATATGCAAATTTATCTCAAACAGCAAGATGGTACATCGGAGGAATACTTAAACATGCACCATCATTCTTAGCATTTACTAACCCAACCACTAATAGTTATAAACGATTGGTTCCAGGATTCGAAGCACCTGTAAATCTAGTTTATTCTGAGGGTAATAGATCAGCTGCAGTAAGAATACCTTTAACAGGACCAAGCCCTAAAGCTAAAAGATTAGAATTCAGATCAGGTGATGCACTTGCAAATCCTTACTTAGCATTCTCTGTAATGATGCTTGCGGGTATTGATGGAATTAAAAATCAAATTGATCCTGGTGATGGAGTAGATGTGGATTTATTTGAACTTCCAGCTGAAGAACTTGCAAAAATTGATACAGTACCATCATCTCTAAATGACTCACTTAATGCCCTAAAAGCAGATAAGGATTATCTATTAGCTGGTGGAGTATTTACTGAAGATTTTATTGATAACTTTATCGATATAAAATACGAAGAGGTACAACAACTA
>AG-347-C10_2717239395
ATGTCTAAATCTCCCCAAGATGTTTTAAGTCAAATTAAAGACGAAGGAATTGAACTCATCGATTTAAAATTCACAGATATTCATGGAAAATGGCAACATTTAACTCTTACATCAGACATGATAGAGGAGGATTCATTTACAGAAGGCTTAGCATTTGATGGCTCATCAATAAGAGGTTGGAAAGCAATTAATGCTTCGGATATGTCAATGGTGCCCGATGCAAGTACAGCTTGGATAGATCCTTTTTATAAACATAAAACACTTAGTATGATTTGCTCTATTCAAGAGCCTAGAAGTGGTGAGCCCTATGATAGGTGTCCAAGAGCTTTAGCTCAAAAGGCATTAAAATATTTAGACTCGACTGGTATAGCAGATACAGCATTTTTTGGACCAGAGCCAGAATTCTTTTTATTTGATGATGTTAGATATGACTCTAAAGAAGGAGGTTGTTTTTATAGTGTAGATACTATTGAAGCACCATGGAATACAGGGAGAATTGAAGAAGGGGGAAACTTAGGATACAAAATACAATATAAAGAAGGATATTTTCCAGTAGCTCCAAATGATACTGCTCAAGATATCAGATCTGAGATGCTTCTTCTTATGGGTGAATTAGGGATCCCCACAGAGAAACATCATCATGAAGTTGCTGGTGCTGGCCAACACGAGCTTGGAATGAAATTTGATTCTTTAATAAATGCTGCTGATAACGTTATGACTTATAAATACGTTGTCAGAAATGTTGCAAAAAAATATGGAAAAACTGCAACGTTTATGCCCAAGCCTGTTTTTAACGATAATGGAACTGGAATGCATGTTCACCAGAGTTTATGGAAGAGTGGACAGCCTCTATTTTTTGGTGAAGGAGCATATGCAAATTTATCTCAAACAGCAAGATGGTACATCGGAGGCATACTTAAACATGCTCCATCATTCTTAGCATTTACTAACCCAACTACAAATAGTTATAAAAGATTGGTTCCAGGATTCGAAGCACCTGTAAATCTTGTTTATTCTGAGGGTAATAGATCAGCTGCAGTAAGAATACCTTTAACAGGACCAAGCCCTAAAGCTAAAAGATTAGAATTCAGATCAGGAGACGCACTTGCAAATCCTTACTTAGCATTTTCTGTAATGATGCTTGCTGGTATTGATGGAATTAAAAATCAAATTGATCCTGGTGATGGAGTAGATGTAGATTTATTTGAACTCCCAGCTGATGAGCTTGCAAAAATTGATACAGTACCTTCATCTCTTAATGACTCACTTAATGCGCTAAAAGCAGATAAGGATTACCTATTAGCTGGTGGAGTATTTACTGAAGATTTTATTGATAACTTTATCGATATAAAATATGAAGAGGTTCAACAACTA
>AG-347-K02_2667824740
ATGTCTAAATCTCCTCAAGATGTTTTAAGTCAAATTAAAGACGAAGGAATTGAACTCATCGATCTAAAATTCACAGATATTCATGGAAAATGGCAACATTTAACTCTTACATCAGACATGATAGAAGAGGATTCTTTTACAGAAGGCTTAGCATTTGATGGTTCATCAATAAGAGGTTGGAAAGCAATTAATGCCTCTGATATGTCAATGGTTCCTGATGCAAGTACAGCTTGGATAGATCCTTTTTACAAGCATAAAACTCTAAGCATGATTTGCTCTATTCAAGAGCCAAGAAGCGGGGAGCCATATGATAGGTGTCCAAGAGCTTTAGCCCAAAAAGCATTAAAATATTTGGATTCAACTGGTATAGCAGATACTGCATTTTTTGGACCAGAACCAGAATTCTTTTTATTTGATGATGTTAGATATGACTCTAAAGAAGGAGGTTGTTTTTATAGTGTAGATACTATTGAAGCACCATGGAACACAGGGAGAATTGAAGAAGGGGGAAATTTAGGATACAAAATACAATATAAAGAAGGATATTTTCCAGTAGCTCCAAATGATACTGCGCAAGATATCAGATCTGAGATGCTTCTTCTTATGGGCGAATTAGGTATCCCCACAGAGAAACATCACCATGAAGTTGCTGGTGCAGGTCAACACGAGCTTGGAATGAAATTTGATTCGTTAATAAATGCTGCTGATAACGTTATGACTTATAAATACGTTGTCAGAAATGTTGCAAAAAAATATGGAAAAACTGCAACATTTATGCCCAAGCCTGTTTTTAACGATAATGGAACCGGAATGCATGTTCACCAAAGTTTATGGAAGAGTGGACAGCCACTATTTTTTGGCGAAGGAGCTTATGCAAATTTATCTCAAACAGCTAGATGGTACATAGGAGGCATACTTAAACATGCTCCTTCATTCCTAGCATTTACTAACCCAACTACAAATAGTTATAAACGATTGGTTCCTGGATTCGAAGCACCTGTAAATCTAGTTTATTCTGAGGGTAATAGATCAGCCGCAGTAAGAATACCTTTAACAGGTCCAAGTCCAAAAGCTAAAAGATTAGAATTCAGATCAGGTGATGCACTAGCTAACCCTTACTTAGCATTCTCTGTAATGATGCTTGCTGGTATTGATGGAATTAAAAATCAAATTGATCCTGGTGACGGAGTAGATGTAGATTTATTTGAACTTCCAGCTGATGAACTTGCGAAGATCGATACAGTACCCTCCTCTCTAAATGATTCACTTAACGCGCTAAAAGCAGATAAGGATTATCTTCTAGCTGGTGGAGTATTTACTGAAGATTTTATTGATAACTTTATCGATATAAAATACGAAGAGGTTCAACAACTA
>AG-347-I23_2667845991
ATGTCTAAGTCTCCACAAGATGTTTTAAGTCAAATTAAAGATGAAGGAATTGAACTCATCGATTTAAAATTCACAGACATCCATGGTAAATGGCAACATTTAACTCTTACATCAGACATGATAGAAGAGGATTCATTTACAGAAGGTCTAGCATTTGATGGTTCATCAATAAGAGGTTGGAAAGCAATTAATGCCTCAGATATGTCCATGGTGCCCGATGCAAGTACAGCTTGGATAGATCCTTTTTATAAACATAAAACCCTTAGTATGATTTGCTCTATTCAAGAGCCTAGAAGCGGAGAGCCTTATGATAGGTGTCCAAGAGCTTTAGCCCAAAAAGCATTAAAATATTTAGATTCAACTGGTATAGCAGATACTGCATTTTTTGGACCAGAACCAGAATTCTTTTTATTTGATGATGTTAGATATGACTCTAAAGAAGGAGGTTGTTTTTATAGTGTAGATACTATTGAAGCACCATGGAATACAGGGAGAATTGAAGAAGGGGGAAACTTAGGATACAAAATACAATATAAAGAAGGATATTTTCCAGTAGCTCCTAATGATACTGCGCAAGATATCAGATCTGAGATGCTTCTTCTTATGGGTGAATTAGGTATTCCCACAGAGAAACATCACCATGAAGTTGCTGGTGCCGGTCAACACGAGCTAGGAATGAAATTTGATTCGCTTATAAATGCTGCTGATAACGTAATGACTTATAAATACGTTGTCAGAAATGTTGCAAAAAAATATGGAAAAACTGCAACATTTATGCCCAAGCCTGTTTTTAACGATAACGGAACCGGAATGCATGTTCACCAAAGTTTATGGAAGAGTGGACAGCCACTATTTTTTGGTGAAGGAGCATATGCAAATTTATCTCAAACAGCGAGATGGTACATCGGAGGTATACTTAAGCATGCCCCCTCATTCTTAGCATTTACTAACCCAACTACAAATAGTTATAAACGATTGGTTCCGGGATTCGAAGCACCTGTAAATCTAGTTTATTCTGAGGGTAATAGATCAGCTGCAGTAAGAATACCTCTAACAGGTCCAAGCCCTAAGGCTAAAAGATTAGAATTCCGATCAGGTGACGCACTTGCAAATCCTTACTTAGCATTCTCTGTAATGATGCTTGCTGGTATTGATGGAATTAAAAATCAAATTGATCCTGGTGATGGAGTAGATGTAGATTTATTTGAACTTCCAGCTGATGAACTTGCGAAAATAGATACAGTACCTTCATCTCTAAATGATTCACTTAATGCGCTAAAAGCAGATAAGGATTATCTATTAGCTGGTGGAGTATTTACAGAAGATTTTATTGATAACTTTATCGAGATAAAATACGAAGAAGTTCAGCAACTA
>AG-347-I15_2667839530
ATGACTAAATCTCCACAAGATGTTTTAAGTCAAATTAAAGATGAAGGAATTGAACTCATCGATTTAAAATTCACAGACATCCATGGTAAATGGCAACATTTAACTCTTACATCAGACATGATAGAAGAGGATTCATTTACAGAAGGTCTAGCATTTGACGGTTCATCAATAAGAGGTTGGAAAGCAATTAATGCTTCGGATATGTCAATGGTGCCCGATGCAAGTACAGCTTGGATAGATCCTTTTTATAAACATAAAACCCTTAGTATGATTTGCTCTATTCAAGAGCCTAGAAGCGGAGAGCCTTATGATAGGTGTCCAAGAGCTTTAGCCCAAAAGGCATTAAAATATTTAGATTCAACTGGTATAGCGGATACTGCATTTTTTGGACCAGAACCAGAATTCTTTTTATTTGATGATGTTAGATATGACTCTAAAGAAGGAGGTTGTTTTTATAGTGTAGATACTATTGAAGCACCGTGGAATACAGGGAGAATTGAAGAAGGGGGAAACTTAGGATACAAAATCCAATATAAAGAAGGATATTTTCCAGTAGCGCCGAATGATACTGCGCAAGATATCAGATCTGAGATGCTTCTTCTTATGGGTGAATTAGGTATTCCCACAGAGAAACATCACCATGAAGTTGCTGGTGCCGGCCAACACGAGCTAGGAATGAAATTTGATTCGCTAATAAATGCTGCTGATAACGTTATGACTTATAAATACGTTGTCAGAAATGTTGCAAAAAAATATGGAAAAACTGCAACATTTATGCCCAAGCCTGTTTTTAACGATAACGGAACTGGAATGCATGTTCACCAAAGTTTGTGGAAGAGTGGGCAGCCATTATTTTTTGGTGAAGGAGCATATGCAAATTTATCTCAAACAGCAAGATGGTACATCGGAGGCATACTTAAGCATGCCCCTTCATTCCTAGCATTTACCAACCCAACTACAAATAGTTATAAACGATTGGTTCCAGGATTCGAAGCACCTGTAAATCTAGTTTATTCTGAGGGTAATAGATCAGCTGCAGTAAGAATACCTCTAACAGGTCCAAGCCCTAAAGCTAAAAGATTAGAATTCAGATCAGGTGACGCACTTGCAAATCCTTACTTAGCATTCTCTGTAATGATGCTTGCTGGTATTGATGGAATTAAAAATCAAATTGATCCTGGTGATGGAGTAGATGTAGATTTATTTGAGCTTCCAGCTGAAGAACTTGCGAAAATTGATACAGTACCTTCATCTCTAAATGATTCACTTAATGCGCTAAAAGCAGATAAGGATTATCTATTAGCTGGTGGAGTATTTACAGAAGATTTTATTGATAATTTTATCGATATAAAATACGAAGAAGTTCAACAACTA
>AG-347-E23_2717244017
ATGTCTAAGTCTCCACAAGATGTTTTAAGTCAAATTAAAGATGAAGGAATTGAACTCATCGATTTAAAATTCACAGATATCCATGGTAAATGGCAACATTTAACTCTTACATCAGACATGATAGAAGAGGATTCATTTACAGAGGGTCTAGCATTTGACGGTTCATCAATAAGAGGTTGGAAAGCAATTAATGCCTCGGATATGTCAATGGTGCCCGATGCAAGTACAGCTTGGATAGATCCTTTTTATAAACATAAAACCCTAAGTATGATTTGCTCTATTCAAGAGCCTAGAAGCGGAGAGCCTTATGATAGGTGTCCAAGAGCTTTAGCCCAAAAGGCATTAAAATATTTAGATTCAACTGGTATAGCAGACACTGCATTTTTTGGACCAGAACCAGAATTCTTTTTATTTGATGATGTTAGATATGACTCTAAAGAAGGAGGTTGTTTTTATAGTGTAGATACTATTGAAGCACCTTGGAATACAGGAAGAATTGAAGAGGGGGGAAACTTAGGGTACAAAATACAATATAAAGAAGGATATTTTCCAGTAGCTCCTAATGATACTGCGCAAGATATCAGATCTGAGATGCTTCTTCTTATGGGTGAATTAGGTATTCCCACAGAGAAACATCACCATGAAGTTGCTGGTGCCGGCCAACACGAGCTAGGAATGAAATTTGATTCGCTAATAAATGCTGCTGATAACGTTATGACTTATAAATACGTTGTCAGAAATGTTGCAAAAAAATATGGAAAAACTGCAACATTTATGCCTAAGCCTGTTTTTAATGATAACGGAACCGGAATGCATGTTCACCAAAGTTTATGGAAGAGTGGACAGCCACTATTTTTTGGTGAAGGTGCATATGCAAATTTATCTCAAACAGCAAGATGGTACATCGGAGGCATACTTAAACATGCTCCATCATTTTTAGCATTTACTAACCCAACTACAAATAGTTATAAAAGATTGGTTCCAGGATTCGAAGCACCTGTAAATCTCGTTTATTCTGAGGGTAATAGATCAGCTGCAGTAAGAATACCTTTAACAGGTCCAAGTCCTAAAGCCAAAAGATTAGAATTCAGATCAGGTGACGCTCTTGCGAATCCTTACTTAGCATTTTCTGTAATGATGCTTGCTGGTATTGATGGAATTAAAAATCAAATTGATCCTGGTGATGGAGTTGATGTAGATTTATTTGAACTTCCAGCTGATGAACTAGCAAAAATTGATACAGTACCTTCATCTCTAAATGACTCACTTAATGCGCTAAAAGCAGATAAGGATTATCTATTAGCTGGTGGAGTATTTACAGAAGATTTTATTGATAACTTTATCGATATAAAATACGAAGAGGTGCAACAACTA
>AG-347-M18_2667706605
ATGTCTAAGTCTCCACAAGATGTTTTAAGTCAAATTAAAGATGAAGGAATTGAACTCATCGATTTAAAATTCACAGACATCCATGGTAAATGGCAACATTTAACTCTGACATCAGACATGATAGAAGAGGATTCATTTACAGAAGGTCTAGCATTTGATGGTTCATCAATAAGAGGTTGGAAAGCAATTAATGCCTCGGATATGTCCATGGTGCCCGATGCAAGTACAGCTTGGATAGATCCTTTTTATAAACATAAAACCTTAAGTATGATTTGCTCTATTCAAGAGCCTAGAAGCGGAGAGCCTTATGATAGGTGTCCAAGAGCTTTAGCCCAAAAGGCATTAAAATATCTAGATTCAACTGGTATAGCAGATACTGCATTTTTTGGGCCAGAACCAGAATTCTTTTTATTTGATGATGTTAGATATGACTCTAAAGAAGGAGGTTGTTTTTATAGCGTAGATACTATTGAAGCTCCATGGAATACGGGGAGAATTGAAGAAGGGGGAAATTTAGGATATAAAATTCAATATAAAGAAGGTTATTTTCCAGTAGCTCCTAATGATACTGCGCAAGATATCAGGTCTGAGATGCTTCTTCTTATGGGTGAATTAGGTATTCCCACAGAGAAACATCACCATGAAGTTGCTGGTGCCGGCCAACACGAGCTAGGAATGAAATTTGATTCGCTAATAAATGCTGCTGACAACGTTATGACTTATAAATATGTTGTCAGAAATGTTGCAAAAAAATATGGAAAAACTGCAACATTTATGCCCAAGCCTGTTTTTAATGATAATGGAACAGGAATGCATGTTCACCAAAGTTTATGGAAGAGTGGACAGCCACTATTTTTTGGTGAAGGAGCATATGCAAATTTATCTCAAACCGCAAGATGGTACATCGGAGGCATACTTAAGCATGCCCCTTCATTCCTAGCATTTACTAACCCAACTACAAATAGTTATAAACGTTTGGTTCCAGGATTTGAAGCACCTGTAAATCTAGTTTATTCTGAGGGTAATAGATCAGCTGCAGTAAGAATACCTTTAACAGGTCCAAGTCCTAAAGCTAAAAGATTAGAATTCAGATCAGGTGACGCGCTTGCTAATCCTTACTTAGCATTCTCTGTAATGATGCTTGCTGGTATTGATGGAATTAAAAATCAAATTGATCCTGGTGATGGTGTAGATGTAGATTTATTTGAACTTCCAGCTGATGAACTTGCGAAAATAGATACAGTACCTTCATCTCTAAATGATGCACTAAATGCTCTAAAAGCAGATAAGGATTATCTATTAGCTGGTGGAGTATTTACAGAAGATTTTATTGATAACTTTATCGATATAAAATACGAAGAAGTTCAACAACTA
>AG-355-I04_2667769317
ATGTCTAAATCTCCTCAAGATGTTTTAAGTCAAATTAAAGACGAAGGAATTGAACTCATCGATTTAAAATTCACTGATATTCATGGAAAATGGCAACATCTAACTCTTACATCAGACATGATAGAGGAGGATTCTTTTACAGAAGGTTTGGCATTTGATGGCTCTTCAATAAGAGGTTGGAAAGCAATTAATGCCTCAGATATGTCAATGGTGCCGGATGCAAGTACAGCTTGGATAGATCCTTTTTATAAACATAAAACATTAAGTATGATTTGCTCTATTCAAGAGCCAAGAAGCGGGGAACCTTATGATAGATGTCCAAGAGCTTTAGCTCAAAAGGCATTAAAATATCTAGACTCGACTGGTATAGCAGATACTGCATTTTTTGGACCAGAACCAGAATTCTTCTTATTTGATGACGTGAGATACGACTCTAAAGAAGGAGGTTGTTTTTATAGTGTAGATACTATTGAAGCTCCATGGAATACAGGGAGAATTGAAGAAGGGGGAAACCTAGGATACAAAATACAATATAAAGAAGGATATTTTCCAGTAGCTCCAAATGATACTGCGCAAGACATCAGATCTGAGATGCTTCTTCTTATGGGTGAATTAGGTATCCCCACTGAAAAACATCACCATGAAGTTGCTGGTGCTGGCCAACACGAGCTTGGAATGAAATTTGATTCGTTAATAAATGCTGCTGATAATGTTATGACTTATAAATACGTTGTCAGAAATGTTGCAAAAAAATATGGAAAAACAGCAACATTTATGCCCAAACCTGTTTTTAATGACAACGGAACAGGAATGCATGTTCACCAAAGTTTATGGAAGAGTGGGCAGCCACTATTCTTTGGTGAAGGATCATATGCAAATTTATCTCAAACAGCAAGATGGTACATCGGAGGCATACTTAAACATGCACCATCATTCTTAGCATTTACTAACCCAACCACTAATAGTTATAAACGGTTGGTTCCGGGATTCGAAGCACCTGTAAATCTAGTTTATTCTGAGGGTAATAGATCAGCTGCGGTAAGAATACCTTTAACAGGACCAAGCCCCAAAGCTAAAAGATTAGAATTCAGATCAGGTGACGCACTCGCTAATCCTTACTTAGCATTCTCTGTAATGATGCTTGCTGGTATTGATGGAATTAAAAATCAAATTGATCCTGGTGATGGAGTAGATGTTGATTTATTTGAACTTCCAGCTGATGAACTTGCAAAAATTGATACAGTACCTTCATCTCTAAATGACTCACTTAATGCGTTAAAAGCTGATAAGGATTATCTATTAGCTGGAGGAGTATTTACTGAAGATTTTATTGATAACTTTATCGATATAAAATACGAAGAGGTACAACAACTA
>AG-347-N19_2667710708
ATGTCTAAGTCTCCTCAAGATGTTTTAAGTCAAATTAAAGACGAAGGAATTGAACTCATCGATTTAAAATTCACTGATATACATGGAAAATGGCAACATTTAACTCTTACATCAGACATGATAGAGGAGGATTCTTTTACAGAAGGTTTGGCATTTGATGGCTCATCAATAAGAGGTTGGAAAGCAATTAATGCCTCGGATATGTCCATGGTGCCCGATGCAAGTACAGCTTGGATAGATCCTTTTTATAAACATAAAACTCTAAGTATGATTTGCTCTATTCAAGAGCCAAGAAGCGGGGAACCTTATGATAGGTGTCCAAGAGCTTTAGCTCAAAAGGCATTAAAATATTTAGATTCGACTGGTATAGCAGATACTGCATTTTTTGGACCAGAACCAGAATTCTTCTTATTTGATGATGTTAGATATGACTCTAAAGAAGGAGGTTGTTTTTATAGTGTAGATACTATTGAAGCTCCATGGAATACAGGGAGAATTGAAGAAGGGGGAAACCTAGGATACAAAATTCAATATAAAGAAGGATATTTTCCAGTAGCTCCAAATGATACTGCGCAAGATATCAGATCTGAGATGCTTCTTCTTATGGGTGAATTAGGTATCCCCACTGAAAAACATCACCATGAAGTTGCTGGTGCCGGCCAACACGAGCTTGGAATGAAATTTGATTCGTTAATAAATGCTGCTGATAACGTTATGACTTATAAATACGTTGTCAGAAATGTTGCAAAAAAATATGGAAAAACAGCAACATTTATGCCCAAACCTGTTTTTAACGACAACGGAACAGGAATGCATGTTCACCAAAGTTTATGGAAGAGTGGGCAGCCACTATTCTTTGGTGAAGGATCATATGCAAATTTATCTCAAACAGCAAGATGGTACATCGGAGGCATCCTTAAACATGCACCATCATTCTTAGCATTTACCAACCCAACCACTAATAGTTATAAACGATTGGTTCCAGGATTCGAAGCACCTGTAAATCTAGTTTATTCTGAGGGTAATAGATCAGCTGCGGTAAGAATACCTTTAACAGGACCCAGCCCTAAAGCTAAAAGATTAGAATTTAGATCAGGTGATGCACTTGCAAATCCTTACTTAGCATTCTCTGTAATGATGCTTGCTGGTATTGATGGAATTAAAAATCAAATTGATCCTGGTGATGGAGTAGATGTAGATTTATTTGAACTTCCAGCTGATGAACTTGCAAAAATTGATACAGTACCTTCATCTCTAAATGACTCACTTAATGCGCTAAAAGCAGATAAGGATTATCTATTAGCTGGTGGAGTATTTACTGAAGATTTTATTGATAACTTTATCGATATAAAATACGAAGAGGTACAACAATTA
>AG-347-J06_2717247341
ATGTCTAAATCTCCTCAAGATGTTTTAAGTCAAATTAAAGACGAAGGAATTGAACTCATCGATTTAAAATTCACTGATATTCATGGTAAATGGCAACATTTAACTCTTACATCAGACATGATAGAGGAGGATTCTTTTACAGAAGGGTTGGCATTTGATGGCTCATCAATAAGAGGTTGGAAAGCGATTAATGCCTCCGATATGTCAATGGTGCCCGACGCAAGTACAGCATGGATAGATCCTTTTTATAAACATAAAACTCTAAGTATGATTTGCTCTATTCAAGAGCCAAGAAGCGGGGAACCTTATGATAGGTGTCCAAGAGCTTTAGCTCAAAAGGCATTAAAATATTTAGACTCGACGGGTATAGCAGATACTGCATTTTTTGGACCAGAACCAGAATTCTTTTTATTCGATGATGTTAGATATGACTCCAAAGAGGGAGGTTGTTTTTATAGTGTAGATACTATTGAAGCGCCATGGAATACAGGTAGAATTGAAGAAGGGGGAAACTTAGGATACAAAATACAATATAAAGAAGGATATTTTCCAGTTGCTCCAAATGATACTGCGCAAGATATCAGATCTGAGATGCTTCTTCTTATGGGTGAATTAGGTATCCCCACAGAAAAACATCACCATGAAGTTGCTGGTGCCGGTCAACACGAGCTTGGAATGAAATTTGATTCGTTAATAAATGCTGCTGATAATGTTATGACTTATAAATACGTTGTCAGAAATGTTGCAAAAAAATATGGAAAAACAGCAACATTTATGCCCAAGCCTGTTTTTAACGACAACGGAACAGGAATGCATGTTCACCAAAGTTTATGGAAGAGTGGACAGCCACTATTCTTTGGAGAAGGAGCATATGCAAATTTATCTCAAACAGCTAGATGGTACATTGGAGGCATCCTTAAACATGCTCCATCATTCTTAGCATTTACTAACCCAACTACAAATAGTTATAAACGATTGGTTCCAGGATTCGAAGCACCTGTAAATCTAGTTTATTCTGAAGGTAACAGATCAGCTGCAGTAAGAATACCTTTAACAGGTCCAAGCCCTAAAGCTAAAAGATTAGAATTCAGATCAGGTGACGCACTTGCAAATCCTTACTTAGCATTTTCTGTAATGATGCTTGCTGGTATTGATGGAATTAAAAATCAAATTGATCCTGGTGATGGAGTAGATGTAGATTTATTTGAACTTCCAGCTGATGAACTTGCAAAAATTGATACAGTACCTTCATCTCTAAATGACTCACTTAATGCGCTAAAAGCAGATAAGGATTATCTATTAGCTGGTGGAGTATTTACTGAAGATTTTATTGATAACTTTATCGATATAAAATACGAAGAGGTACAACAACTA
>AG-355-O17_2667801369
ATGTCTAAATCTCCACAAGATGTTTTAAGTCAAATTAAAGACGAAGGAATTGAACTCATCGATTTAAAATTCACTGACATCCATGGTAAATGGCAACATTTAACTCTTACATCAGACATGATAGAGGAGGATTCTTTTACAGAAGGTCTAGCATTTGATGGCTCATCAATAAGAGGTTGGAAAGCAATTAATGCCTCGGATATGTCAATGGTACCCGACGCAAGTACAGCATGGATAGATCCTTTTTATAAACATAAAACTCTAAGTATGATTTGTTCTATTCAAGAGCCAAGAAGCGGAGAACCTTATGATAGGTGTCCAAGAGCTTTAGCTCAAAAAGCATTAAAATATTTAGACTCGACAGGTATTGCAGATACTGCATTTTTTGGACCAGAACCAGAATTCTTTTTATTCGATGATGTAAGATATGACTCTAAAGAGGGAGGTTGTTTTTATAGTGTAGATACTATTGAAGCGCCATGGAATACAGGGAGAATTGAAGAAGGCGGAAACTTAGGATACAAAATACAATATAAAGAAGGATATTTTCCAGTAGCTCCAAATGATACTGCGCAAGATATCAGATCTGAGATGCTTCTTCTTATGGGTGAATTAGGCATCCCTACAGAAAAACATCACCATGAAGTTGCTGGTGCCGGTCAGCACGAGCTTGGAATGAAATTTGATTCGTTAATAAATGCTGCTGATAACGTTATGACATACAAATACGTTGTCAGAAATGTTGCAAAAAAATATGGAAAAACAGCAACATTTATGCCTAAACCTGTTTTTAACGACAACGGAACAGGAATGCATGTTCACCAAAGTTTATGGAAGAGTGGTCAGCCACTATTCTTTGGTGAAGGAGCATATGCAAATTTATCTCAAACAGCAAGATGGTATATCGGAGGGATACTCAAGCATGCACCATCATTCCTAGCATTTACTAACCCAACTACAAATAGTTATAAACGATTGGTTCCAGGATTCGAAGCACCTGTAAATCTTGTTTATTCAGAGGGTAATAGATCAGCTGCAGTAAGAATACCTTTAACAGGTCCAAGCCCTAAAGCTAAAAGATTAGAATTCAGATCTGGTGACGCACTTGCAAATCCTTACTTAGCATTTTCTGTAATGATGCTTGCAGGTATTGATGGAATAAAAAATCAAATTGATCCTGGTGATGGAGTAGATGTAGATTTATTTGAACTTCCAGCTGATGAACTTGCAAAAATTGATACAGTACCTTCATCTCTAAATGATTCACTTAATGCGCTAAAAGCAGATAAGGATTATCTATTAGCTGGTGGAGTATTTACTGAAGATTTTATTGATAATTTTATCGATATAAAATACGAAGAGGTACAACAACTA
>AG-355-J04_2667773413
ATGTCTAAGTCTCCACAAGATGTTTTAAGTCAAATTAAAGATGAAGGAATTGAACTCATCGATTTAAAATTCACAGACATCCATGGTAAATGGCAACATTTAACTCTTACATCAGACATGATAGAAGAGGATTCATTTACAGAAGGTCTAGCATTTGATGGTTCATCAATAAGAGGTTGGAAAGCAATTAATGCCTCGGATATGTCAATGGTGCCCGATGCAAGTACAGCTTGGATAGATCCTTTTTATAAACATAAAACATTAAGTATGATTTGCTCTATTCAAGAGCCTAGAAGCGGAGAGCCTTATGATAGGTGTCCAAGAGCTTTAGCCCAAAAGGCATTAAAATATTTAGATTCAACTGGGATAGCAGATACTGCATTTTTTGGACCAGAACCAGAATTCTTTTTATTTGATGATGTTAGATATGATTCTAATGAAGGAGGTTGTTTTTATAGTGTAGATACTATTGAAGCACCATGGAATACAGGGAGAATTGAAGAAGGTGGAAACTTAGGATACAAAATACAATATAAAGAAGGATATTTTCCTGTAGCACCTAATGATACTGCGCAAGATATCAGATCTGAGATGCTTCTTCTTATGGGTGAATTAGGTATTCCCACAGAGAAACATCACCACGAAGTTGCTGGTGCCGGCCAACACGAGCTAGGAATGAAATTTGATTCGCTAATAAATGCTGCTGATAATGTTATGACTTATAAATACGTTGTAAGAAATGTTGCAAAAAAATATGGAAAAACTGCAACATTTATGCCCAAGCCTGTTTTTAACGATAATGGAACCGGAATGCATGTTCACCAAAGTTTATGGAAGAGTGGACAGCCACTATTTTTTGGTGAAGGAGCATATGCAAATTTATCTCAAACAGCAAGATGGTACATCGGAGGCATACTAAAGCATGCCCCTTCATTCCTAGCATTTACTAACCCAACTACAAATAGTTATAAACGATTGGTTCCAGGATTCGAAGCACCTGTAAATCTAGTTTATTCTGAGGGTAATAGATCAGCTGCTGTAAGAATACCTCTAACAGGTCCAAGCCCTAAAGCTAAAAGATTAGAATTCAGATCTGGTGACGCTCTTGCAAATCCTTACTTAGCATTCTCTGTAATGATGCTTGCTGGTATTGATGGAATTAAAAATCAAATTGATCCTGGTGATGGAGTAGATGTAGATTTATTTGAACTTCCAGCTGATGAACTTGCGAAAATTGATACGGTACCTTCATCTCTAAATGATTCACTTAATGCGCTAAAAGCAGATAAGGATTATCTATTAGCTGGTGGAGTATTTACAGAAGATTTTATTGATAACTTTATCGATATAAAATACGAAGAAGTTCAACAACTA
>AG-355-L02_2667785163
ATGTCTAAGTCTCCACAAGATGTTTTAAGTCAAATTAAAGATGAAGGAATTGAACTCATCGATTTAAAATTCACAGACATCCATGGTAAATGGCAACATTTAACTCTTACATCAGACATGATAGAAGAGGATTCATTTACAGAAGGTCTAGCATTTGATGGTTCATCAATAAGAGGTTGGAAAGCAATTAACGCCTCCGACATGTCAATGGTTCCAGATGCAAGTACAGCATGGATAGATCCTTTTTATAAGCATAAAACTCTTAGTATGATTTGCTCTATTCAAGAGCCAAGAAGCGGGGAACCTTATGATAGGTGTCCAAGAGCTTTAGCTCAAAAAGCATTAAAATATTTAGATTCCACTGGTATAGCAGATACTGCATTTTTTGGACCAGAACCAGAATTCTTTTTATTTGATGATGTTAGATATGACTCTAAAGAAGGAGGTTGTTTTTATAGTGTAGATACTATTGAAGCTCCATGGAATACAGGGAGAATTGAAGAAGGGGGAAACCTGGGATACAAAATACAATACAAAGAAGGATATTTTCCAGTAGCTCCAAATGATACTGCCCAAGACATCCGATCTGAGATGCTTCTACTTATGGGTGAATTAGGTATTCCCACTGAAAAACATCACCATGAAGTTGCTGGTGCAGGCCAACACGAGCTTGGAATGAAATTTGATTCGTTAATAAATGCTGCTGATAACGTTATGACTTATAAATACGTTGTCAGAAATGTTGCAAAAAAATATGGAAAAACAGCAACATTTATGCCCAAACCTGTTTTTAACGACAACGGAACAGGAATGCATGTTCACCAAAGCTTATGGAAGAGTGGACAGCCACTATTCTTTGGTGAAGGTTCATATGCAAATTTATCTCAAACAGCAAGATGGTACATTGGAGGCATACTTAAACATGCACCATCATTCTTAGCATTTACTAACCCAACCACTAATAGTTATAAACGATTGGTTCCAGGATTCGAAGCACCTGTAAATCTTGTTTATTCTGAGGGTAATAGATCAGCTGCGGTAAGAATACCTTTAACAGGACCAAGCCCTAAAGCTAAAAGATTAGAATTCAGATCAGGTGACGCACTTGCAAATCCTTACTTAGCATTCTCTGTAATGATGCTTGCTGGTATTGATGGAATTAAAAATCAAATTGATCCTGGTGATGGAGTAGATGTAGATTTATTTGAACTTCCAGCTGATGAACTTGCAAAAATTGATACAGTACCATCATCTCTAAATGACTCACTTAATGCGCTTAAAGCGGATAAGGATTATCTATTAGCTGGTGGAGTATTTACTGAAGATTTTATTGATAACTTTATCGATATAAAATACGAAGAGGTACAACAACTA
>AG-347-B23_2667821388
ATGTCTAAGTCTCCACAAGATGTTTTAAGTCAAATTAAAGATGAAGGAATTGAACTCATCGATTTAAAATTTACTGACATCCATGGTAAATGGCAACATTTAACTCTTACATCAGACATGATAGAAGAGGACTCATTTACAGAAGGTCTAGCATTTGATGGTTCATCAATAAGAGGTTGGAAAGCTATTAACGCCTCCGACATGTCAATGGTTCCAGATGCAAGTACAGCATGGATAGATCCTTTTTATAAGCATAAAACTTTAAGTATGATTTGCTCTATTCAAGAGCCAAGAAGCGGGGAACCTTACGATAGGTGTCCAAGAGCATTAGCTCAAAAGGCATTAAAATATTTAGATTCGACTGGTATAGCAGATACTGCATTTTTTGGACCAGAACCAGAATTCTTTTTATTTGATGATGTTAGATATGACTCTAAAGAAGGAGGTTGTTTTTACAGTGTAGATACTATTGAAGCTCCATGGAATACGGGGAGAATTGAAGAAGGGGGAAACCTAGGATACAAAATACAATACAAAGAAGGATATTTTCCAGTAGCTCCAAATGATACTGCGCAAGATATCAGATCTGAGATGCTCCTTCTTATGGGTGAATTAGGTATCCCCACTGAAAAACATCACCATGAAGTTGCTGGTGCCGGCCAACACGAGCTTGGAATGAAATTTGATTCGTTAATAAATGCTGCTGATAACGTTATGACTTATAAATACGTTGTCAGAAATGTTGCAAAAAAATATGGAAAAACAGCAACATTTATGCCCAAACCTGTTTTTAACGACAACGGAACAGGAATGCATGTTCACCAAAGTTTATGGAAGAGTGGACAGCCACTATTCTTTGGTGAAGGGTCATATGCAAATTTATCTCAAACAGCAAGATGGTACATCGGAGGCATACTTAAACATGCACCTTCATTCTTAGCATTTACTAACCCAACCACTAATAGTTATAAACGATTGGTTCCAGGATTCGAAGCTCCTGTAAATCTAGTTTATTCTGAGGGTAATAGATCAGCTGCGGTAAGAATACCTTTAACAGGACCAAGCCCTAAAGCTAAAAGATTAGAATTCAGATCAGGTGACGCACTTGCAAATCCTTACCTAGCATTCTCTGTAATGATGCTTGCTGGTATTGATGGAATTAAAAATCAAATTGATCCTGGTGATGGAGTAGATGTAGATTTATTTGAACTTCCAGCTGATGAACTTGCAAAAATTGATACAGTACCATCATCTCTAAATGACTCACTTAATGCGCTAAAAGCAGATAAGGATTATCTATTAGCTGGTGGAGTATTTACTGAAGATTTTATTGATAACTTTATCGATATAAAGTACGAAGAGGTACAACAACTA
>AG-355-B23_2667767235
ATGTCTAAGTCTCCACAAGATGTTTTAAGTCAAATCAAAGACGAAGGAATTGAACTCATCGATTTAAAATTCACAGACATCCATGGTAAATGGCAACATTTAACTCTTACATCAGACATGATAGAAGAGGATTCATTTACAGAAGGTCTAGCATTTGATGGTTCATCAATTAGAGGTTGGAAAGCAATTAATGCCTCCGATATGTCCATGGTCCCTGATGCAAGTACCGCATGGATAGATCCTTTTTATAAACATAAAACTCTAAGTATGATTTGCTCTATCCAAGAGCCAAGAAGCGGGGAACCTTATGATAGGTGTCCAAGAGCTTTAGCTCAAAAGGCATTAAAATATTTAGATTCGACTGGTATAGCAGATACTGCATTTTTTGGACCAGAACCAGAATTCTTTTTATTTGATGATGTTAGATATGACTCTAAAGAAGGAGGTTGTTTTTATAGTGTAGATACTATTGAAGCTCCATGGAATACAGGGAGAATTGAAGAAGGAGGAAACCTAGGATACAAAATACAATATAAAGAAGGATATTTTCCAGTAGCTCCAAATGATACTGCGCAAGATATCAGATCTGAGATGCTTCTTCTTATGGGTGAATTAGGTATCCCCACTGAAAAACATCACCATGAAGTTGCTGGTGCCGGCCAACACGAGCTTGGAATGAAATTTGATTCGTTAATAAATGCTGCTGATAACGTTATGACTTATAAATACGTTGTCAGAAATGTTGCAAAAAAATATGGAAAAACAGCAACATTTATGCCCAAACCTGTTTTTAACGACAACGGCACAGGAATGCATGTTCACCAAAGTTTATGGAAGAGTGGACAACCACTATTCTTTGGTGAAGGGTCATATGCAAATTTATCTCAAACAGCGAGATGGTACATCGGAGGCATACTTAAACATGCACCATCATTCTTAGCATTTACTAACCCAACCACTAACAGTTATAAACGATTGGTTCCTGGATTCGAAGCTCCTGTAAATCTAGTTTATTCTGAGGGTAATAGATCAGCTGCTGTAAGAATACCTTTAACAGGACCAAGCCCTAAAGCTAAAAGATTAGAATTCAGATCAGGTGACGCACTTGCAAATCCTTACTTAGCATTCTCTGTAATGATGCTTGCTGGTATTGATGGAATTAAAAATCAAATTGATCCTGGTGATGGAGTAGATGTAGATTTATTTGAACTTCCAGCTGATGAACTTGCAAAAATTGATACAGTACCATCATCTCTAAATGACTCACTTAATGCTCTAAAAGCAGATAAGGATTATCTATTAGCTGGTGGAGTATTTACTGAAGATTTTATTGATAACTTTATCGATATAAAATACGAAGAGGTACAACAACTG
>AG-355-K10_2717254075
ATGTCTAAGTCTCCACAAGATGTTTTAAGTCAAATTAAAGATGAAGGAATTGAACTCATCGATTTAAAATTTACTGACATCCATGGTAAATGGCAACATTTAACTCTCACATCAGACATGATAGAAGAGGACTCATTTACAGAAGGTCTAGCATTTGATGGTTCATCAATAAGAGGTTGGAAAGCAATTAATGCTTCAGATATGTCAATGGTTCCTGATGCAAGTACTGCATGGATAGATCCTTTCTATAAACATAAAACTCTAAGTATGATTTGCTCTATCCAAGAGCCTAGAAGTGGCGAGCCTTATGATAGATGCCCAAGAGCTTTAGCTCAAAAGGCATTAAAATATTTAGACTCCACTGGAATAGCAGATACTGCATTTTTTGGACCAGAACCAGAATTCTTTTTATTTGATGATGTTAGATATGACTCTAAAGAAGGAGGTTGTTTTTATAGTGTAGATACTATTGAAGCCCCATGGAATACAGGGAGAATTGAAGAAGGGGGAAACTTAGGATACAAAATTCAATATAAAGAAGGATATTTTCCAGTAGCTCCAAATGATACTGCGCAAGATATCAGATCTGAGATGCTTCTTCTTATGGGTGAATTAGGTATTCCTACAGAAAAACATCACCATGAAGTTGCTGGTGCCGGTCAACACGAGCTTGGAATGAAATTTGATTCCTTAATAAATGCTGCTGATAACGTTATGACCTATAAATACGTTGTCAGAAATGTTGCAAAAAAATATGGCAAAACAGCAACATTTATGCCGAAACCTGTTTTTAACGACAACGGAACAGGAATGCATGTTCACCAAAGTTTATGGAAGAGTGGTCAGCCACTATTCTTTGGTGAAGGATCATATGCAAATTTATCTCAAACCGCAAGATGGTACATCGGAGGCATACTTAAACATGCTCCATCATTCTTAGCATTTACTAACCCAACTACTAATAGTTATAAACGATTGGTTCCAGGATTCGAAGCACCTGTAAATCTAGTTTATTCTGAGGGTAATAGATCAGCTGCGGTAAGAATACCTTTAACAGGACCAAGCCCTAAAGCTAAAAGATTAGAATTCAGATCAGGTGACGCACTTGCAAATCCTTACTTAGCATTCTCAGTGATGATGCTTGCTGGTATTGATGGAATTAAAAATCAAATTGATCCTGGTGATGGAGTAGATGTAGATTTATTTGAACTTCCAGCTGATGAACTTGCAAAAATTGATACAGTACCTTCATCTCTAAATGACTCACTTAATGCGCTAAAAGCAGATAAAGATTATCTACTAGCTGGTGGAGTATTTACTGAAGATTTTATTGATAACTTTATCGATATAAAATACGAAGAGGTACAACAACTA
>AG-355-K03_2717253405
ATGTCTAAGTCTCCACAAGATGTTTTGAGTCAAATTAAAGATGAAGGAATTGAACTCATCGATTTAAAATTTACTGACATCCATGGTAAATGGCAACATTTAACTCTCACATCAGACATGATAGAAGAGGATTCATTTACAGAAGGTCTAGCATTTGATGGTTCATCAATAAGAGGTTGGAAAGCAATTAATGCCTCAGATATGTCAATGGTTCCTGATGCAAGTACTGCATGGATAGATCCTTTCTATAAGCATAAAACTCTAAGTATGATTTGCTCTATCCAAGAGCCTAGAAGTGGCGAGCCTTATGATAGATGCCCAAGAGCTTTAGCTCAAAAGGCATTAAAATATTTAGACTCCACTGGAATAGCTGATACTGCATTTTTTGGACCAGAACCAGAATTCTTTTTATTTGATGATGTTAGATATGACTCTAAAGAAGGAGGTTGTTTTTATAGTGTAGATACTATTGAAGCCCCATGGAATACAGGGAGAATTGAAGAAGGGGGAAACTTAGGATACAAAATTCAATATAAAGAAGGATATTTTCCAGTAGCTCCAAATGATACTGCGCAAGATATCAGATCTGAGATGCTTCTTCTTATGGGTGAATTAGGTATCCCCACAGAAAAACATCACCATGAAGTTGCTGGTGCCGGTCAACACGAGCTTGGAATGAAATTTGATTCGTTAATAAATGCTGCTGATAACGTTATGACCTATAAATACGTTGTCAGAAATGTTGCAAAAAAATATGGCAAAACAGCAACATTTATGCCGAAACCTGTTTTTAACGACAACGGAACAGGAATGCATGTTCACCAAAGTTTATGGAAGAGTGGTCAACCACTATTCTTTGGTGAAGGATCATATGCAAATTTATCTCAAACCGCAAGATGGTACATCGGAGGCATACTTAAACATGCTCCATCATTCTTAGCATTTACTAACCCAACTACTAATAGTTATAAACGATTGGTTCCAGGATTCGAAGCACCTGTAAATCTAGTTTATTCTGAGGGTAATAGATCAGCTGCGGTAAGAATACCTTTAACAGGACCAAGCCCTAAAGCTAAAAGATTAGAATTCAGATCAGGTGACGCACTTGCAAATCCTTACTTAGCATTCTCAGTGATGATGCTTGCTGGTATTGATGGAATTAAAAATCAAATTGATCCTGGTGATGGAGTAGATGTAGATTTATTTGAACTTCCAGCTGATGAACTTGCAAAAATTGATACAGTACCCTCATCTCTAAATGACTCACTTAATGCGCTAAAAGCAGATAAGGATTATCTACTAGCTGGTGGAGTATTTACTGAAGATTTTATTGATAACTTTATCGATATAAAATACGAAGAGGTACAACAACTA
>AG-355-P16_2667870529
ATGTCTAAGTCTCCACAAGATGTTTTAAGTCAAATTAAAGACGAAGGAATTGAACTCATCGATTTAAAATTCACAGACATCCATGGTAAATGGCAACATTTAACCCTCACATCGGACATGATAGAAGAGGATTCATTTACAGAAGGTCTAGCATTTGATGGCTCATCAATAAGAGGTTGGAAAGCAATTAATGCCTCAGATATGTCAATGGTCCCTGATGCAAGTACAGCATGGATAGATCCTTTTTATAAACATAAAACTCTAAGTATGATTTGTTCTATACAAGAGCCAAGAAGTGGTGAGCCTTATGATAGGTGTCCAAGATCATTAGCTCAAAAGGCTTTAAAATATTTAGAATCTACTGGGATTGCTGATACAGCATTTTTTGGACCTGAACCAGAATTCTTTTTATTTGATGATGTTAGATACGACTCAAAAGAAGGTTCTTGCTTTTACAGTGTTGATACAATTGAAGCTCCATGGAACACAGGAAGAATTGAAGAAGGTGGAAATTTAGGATACAAGATCCAATACAAAGAAGGTTACTTCCCAGTTTCTCCCAATGATACTGCGCAAGACATAAGATCTGAAATGCTACTTTTAATGGGTGAATTAGGCATACCCACAGAAAAGCATCACCATGAAGTTGCTGGTGCAGGTCAACACGAACTTGGAATGAAATTCGATTCATTAATAAATTCTGCTGATAACGTAATGACATATAAATATGTTGTCCGGAATGTTGCTAAAAAATATGGGAAAACTGCAACGTTTATGCCAAAGCCTGTATTTAATGATAATGGGACAGGAATGCATGTTCACCAAAGTTTATGGAAAAGTGGGCAGCCACTGTTTTTTGGTGAAGGAGCATATGCAAATTTATCTCAAACTGCGAGATGGTACATCGGAGGCATTCTTAAACATGCTCCATCATTCTTAGCATTTACTAACCCAACTACAAATAGTTATAAACGATTGGTTCCAGGATTCGAAGCACCTGTAAATCTAGTTTATTCTGAGGGAAATAGATCAGCTGCAGTGAGAATACCTTTAACAGGTCCAAGCCCTAAAGCTAAAAGATTAGAATTCAGATCAGGGGACGCACTTGCAAATCCTTACTTAGCTTTTTCTGTAATGATGCTTGCTGGTATTGATGGAATTAAAAATCAAATTGATCCCGGTGATGGTGTTGATGTAGATTTGTTTGAACTTCCAGCTGATGAACTTGCAAAAATTGATACAGTACCTTCATCTTTAAATGACTCACTTAATGCGCTAAAAGCAGATAAGGATTATTTACTAGCTGGGGGAGTATTTACTGAAGATTTTATTGATAACTTTATCGATATAAAATATGAAGAGGTACAACAACTA
>AG-355-J23_2667775990
ATGTCTAAATCTCCTCAAGATGTTTTAAGTCAAATTAAAGACGAAGGAATTGAACTCATCGATTTAAAATTCACAGATATTCATGGAAAATGGCAACATTTAACTCTTACTTCAGACATGATAGAGGAGGATTCATTTACAGAAGGCTTAGCATTTGATGGCTCATCAATAAGAGGTTGGAAAGCAATTAATGCTTCGGATATGTCAATGGTGCCCGATGCGAGTACAGCTTGGATAGATCCTTTTTATAAACATAAAACACTTAGCATGATTTGCTCTATTCAAGAGCCTAGAAGTGGTGAGCCCTATGATAGATGTCCAAGAGCTTTAGCTCAAAAGGCTTTAAAATATTTAGACTCGACTGGAATAGCAGATACTGCATTCTTTGGACCAGAACCAGAATTCTTTTTATTTGATGATGTTAGATATGACTCTAAAGAAGGAGGTTGTTTTTATAGTGTAGATACTATTGAAGCGCCATGGAATACAGGGAGAATTGAAGAAGGGGGAAACTTAGGATACAAAATACAATATAAGGAAGGATATTTTCCAGTAGCTCCAAATGATACTGCGCAAGATATCAGATCTGAGATGCTTCTTCTTATGGGTGAATTAGGTATCCCTACAGAGAAACATCACCATGAAGTTGCTGGTGCTGGCCAACACGAGCTTGGAATGAAATTTGATTCGTTAATAAATGCTGCTGATAACGTTATGACTTATAAATACGTTGTCAGAAATGTTGCAAAAAAATATGGAAAAACTGCAACATTTATGCCCAAGCCTGTTTTTAACGATAATGGAACAGGAATGCATGTTCATCAAAGTTTATGGAAGAGTGGACAGCCACTATTTTTTGGTGAAGGAGCATATGCAAATTTATCTCAAACAGCAAGATGGTACATCGGAGGCATACTCAAACATGCTCCATCATTTTTAGCATTTACTAACCCAACTACAAATAGTTATAAAAGATTGGTTCCGGGATTCGAAGCACCTGTAAATCTAGTTTATTCTGAGGGTAATAGATCAGCTGCGGTAAGAATACCTTTAACAGGTCCAAGCCCTAAAGCTAAAAGATTAGAATTCAGATCAGGTGACGCACTTGCAAATCCTTACTTAGCCTTCTCTGTAATGATGCTTGCTGGTATTGATGGAATTAAAAATCAAATTGATCCTGGTGATGGGGTAGATGTAGATTTGTTTGAACTTCCAGCTGATGAACTTGCAAAAATTGATACAGTACCTTCATCTCTAAATGACTCGCTTAACGCGCTAAAAGCAGATAAGGATTATTTATTAGCTGGCGGAGTATTTACTGAAGATTTTATTGATAACTTTATCGATATAAAATACGAAGAGGTACAACAACTA
>AG-347-J21_2667853055
ATGTCTAAATCTCCTCAAGATGTTTTAAGTCAAATTAAAGACGAAGGAATTGAACTCATCGATTTAAAATTCACAGATATTCATGGAAAATGGCAACATTTAACTCTTACATCAGACATGATAGAGGAGGATTCTTTTACAGAAGGCTTAGCATTTGATGGTTCATCAATAAGAGGTTGGAAAGCAATTAATGCTTCGGATATGTCAATGGTGCCCGATGCAAGTACAGCTTGGATAGATCCTTTTTATAAACATAAAACTCTAAGTATGATTTGCTCTATTCAAGAGCCAAGAAGCGGAGAGCCTTATGATAGATGTCCAAGAGCTTTAGCTCAAAAGGCATTAAAATATTTAGACTCAACTGGTATAGCAGATACAGCATTTTTTGGACCAGAACCAGAATTTTTTCTTTTTGATGATGTCAGATATGACTCTAAAGAAGGAGGTTGTTTTTATAGTGTAGATACTATTGAAGCACCATGGAATACAGGGAGAATTGAAGAAGGGGGAAACTTAGGATACAAGATCCAATATAAAGAAGGATATTTCCCTGTAGCACCAAATGATACTGCGCAAGATATCAGATCTGAGATGCTTCTTCTTATGGGTGAATTAGGTATCCCCACAGAAAAACATCACCATGAAGTTGCTGGTGCCGGCCAACACGAGCTTGGAATGAAATTTGATTCGTTAATAAATGCTGCTGATAACGTTATGACTTATAAATACGTTGTCAGAAATGTTGCAAAAAAATATGGGAAAACTGCAACATTTATGCCCAAGCCTGTTTTTAACGATAATGGAACCGGAATGCATGTTCACCAAAGTTTATGGAAGAGTGGTCAGCCACTATTTTTTGGTGAAGGAGCATATGCAAATTTATCTCAAACAGCAAGATGGTACATTGGAGGCATACTTAAACATGCGCCTTCATTCTTAGCATTTACTAACCCAACTACAAATAGTTATAAACGATTGGTTCCAGGATTCGAAGCACCTGTAAATCTAGTTTATTCTGAGGGTAATAGATCAGCTGCAGTAAGAATACCTTTAACAGGACCAAGCCCTAAAGCAAAAAGATTAGAATTCAGATCAGGTGACGCACTTGCTAATCCTTACTTAGCCTTCTCTGTAATGATGCTTGCTGGTATTGATGGAATTAAAAATCAAATTGATCCTGGTGATGGAGTAGATGTAGATTTATTTGAACTTCCAGCTGATGAACTTGCGAAAATTGATACAGTACCTTCATCTCTAAATGATTCACTTAATGCACTAAAAGCAGACAAAGATTATCTATTAGCTGGTGGAGTATTTACTGAAGATTTTATCGATAATTTTATCGATATAAAATACGAAGAGGTACAACAACTA
>AG-347-L02_2667696872
ATGTCTAAATCTCCTCAAGATGTTTTAAGTCAAATTAAAGACGAAGGAATTGAACTCATCGATTTAAAATTCACTGATATTCATGGAAAATGGCAACATTTAACTCTTACATCAGACATGATTGAAGAGGATTCATTTACAGAAGGTCTAGCATTTGATGGTTCATCAATAAGAGGTTGGAAAGCAATTAATGCCTCGGATATGTCAATGGTGCCCGACGCAAGTACAGCCTGGATTGATCCTTTTTATAAACATAAAACTCTAAGTATGATTTGCTCTATTCAAGAGCCAAGAAGCGGGGAACCTTATGATAGGTGTCCAAGAGCTTTAGCTCAAAAGGCATTAAAATATTTAGACTCTACGGGTATAGCAGATACTGCATTTTTTGGACCAGAACCTGAATTCTTTTTATTCGATGATGTTAGATATGACTCTAAAGAGGGAGGTTGTTTTTATAGTGTAGATACCATTGAAGCTCCATGGAATACAGGGAGAATTGAAGAAGGGGGGAACTTAGGATACAAAATACAGTATAAAGAAGGATATTTTCCAGTTGCTCCAAATGATACTGCGCAAGATATCAGATCTGAGATGCTTCTTCTTATGGGTGAATTAGGGATCCCCACAGAAAAACATCATCATGAAGTTGCTGGTGCCGGTCAACACGAACTTGGAATGAAATTTGATTCGTTAATAAATGCTGCTGATAACGTTATGACTTATAAATACGTTGTCCGGAATGTTGCTAAAAAATATGGAAAAACAGCAACATTTATGCCCAAGCCTGTATTTAACGATAATGGAACTGGAATGCATGTTCACCAGAGTTTATGGAAGAGTGGGCAGCCACTATTTTTCGGTGAAGGAGCATATGCAAATCTATCTCAAACAGCAAGATGGTACATCGGAGGTATACTTAAACATGCTCCATCATTCTTAGCATTTACTAACCCAACTACAAATAGTTATAAAAGACTGGTTCCAGGATTCGAAGCACCTGTAAATCTAGTTTATTCTGAGGGTAATAGATCAGCTGCAGTAAGAATACCATTAACAGGACCAAGCCCTAAAGCTAAAAGATTAGAATTCAGATCAGGTGACGCACTTGCAAACCCTTACTTAGCATTTTCTGTAATGATGCTTGCTGGTATTGATGGAATTAAAAATCAAATTGATCCTGGTGATGGTGTAGATGTAGATTTATTTGAACTTCCAGCTGATGAACTTGCAAAAATTGATACAGTACCTTCATCTCTAAATGACTCACTTAATGCGCTAAAAGCAGATAAGGATTATCTATTAGCTGGTGGAGTATTTACTGAAGATTTTATTGATAACTTTATCGATATAAAATACGAAGAGGTACAACAACTA
>AG-355-N18_2667862045
ATGTCTAAGTCTCCACAAGATGTTTTAAGTCAAATTAAAGACGAAGGAATTGAACTCATCGATTTAAAATTCACAGATATCCATGGTAAATGGCAACATTTAACTCTTACATCAGACATGATTGAAGAGGACTCATTTACGGAAGGTCTAGCATTTGATGGTTCATCAATAAGAGGTTGGAAAGCAATTAATGCCTCCGATATGTCGATGGTTCCTGATGCAAGTACAGCATGGATAGATCCTTTTTATAAACATAAAACTCTAAGTATGATTTGCTCTATCCAAGAGCCTAGAAGTGGGGAGCCTTATGATAGATGCCCAAGATCATTAGCTCAAAAGGCTTTAAAGTACTTAGAATCAACTGGGATTGCTGATACAGCATTTTTTGGACCTGAACCAGAATTCTTCTTATTTGATGACGTGAGATACGACTCAAAAGAAGGTTCCTGCTTTTATAGCGTAGATACAATTGAAGCTCCATGGAACACTGGAAGAATTGAAGAAGGTGGAAATTTAGGATACAAGATTCAATACAAAGAAGGTTATTTTCCAGTATCTCCAAATGATACTGCGCAAGATATCAGATCTGAAATGCTACTTTTAATGGGTGAATTAGGCATTCCTACAGAAAAGCATCACCATGAAGTTGCTGGTGCCGGACAACATGAACTTGGAATGAAATTTGATTCATTAATAAATTCTGCCGATAACGTAATGACTTATAAATACGTTGTCAGGAATGTAGCTAAAAAATATGGGAAAACTGCAACTTTTATGCCCAAGCCTGTATTTAACGATAATGGAACAGGGATGCATGTTCACCAAAGTTTATGGAAGAGTGGTCAGCCACTTTTCTTTGGTGAAGGAGCATATGCAAACTTATCTCAAACAGCAAGGTGGTATATCGGAGGCATACTTAAACATGCTCCATCATTCTTAGCATTTACTAACCCAACTACAAATAGTTATAAACGATTGGTTCCGGGATTCGAAGCACCTGTAAATCTAGTTTATTCTGAAGGTAATAGATCAGCTGCAGTAAGAATACCTTTAACAGGTCCAAGCCCTAAAGCTAAAAGATTAGAATTCAGATCAGGTGACGCACTTGCAAATCCTTACTTAGCATTTTCTGTAATGATGCTTGCTGGTATTGATGGAATTAAAAATCAAATTGATCCTGGTGATGGAGTAGATGTAGATTTATTTGAACTTCCAGCTGATGAACTTGCAAAAATTGATACAGTACCTTCATCTCTAAATGATTCTCTTAATGCGTTAAAAGCAGATAAGGATTATTTATTAGCTGGTGGAGTATTTACTGAAGATTTTATTGATAACTTTATCGATATAAAATACGAAGAGGTACAGCAACTA
>AG-355-G23_2667767787
ATGTCTAAGTCTCCACAAGATGTTTTAAGTCAAATTAAAGATGAAGGAATTGAACTCATCGATTTAAAATTCACAGACATCCATGGTAAATGGCAACATTTAACTCTTACATCAGACATGATAGAAGAGGATTCATTTACAGAAGGTCTAGCATTTGATGGCTCATCAATAAGAGGTTGGAAAGCAATTAATGCCTCCGATATGTCAATGGTCCCCGATGCAAGTACAGCATGGATAGATCCTTTTTACAAACATAAAACACTAAGTATGATTTGTTCTATCCAAGAGCCTAGAAGTGGAGAGCCGTATGATAGATGCCCAAGATCTTTAGCACAAAAAGCTTTAAAGTACCTAGAATCAACTGGAATTGCTGATACAGCTTTTTTTGGACCGGAACCAGAATTCTTCTTATTTGATGACGTGAGATATGACTCAAAAGAAGGATCTTGTTTTTACAGTGTAGATACAATTGAAGCTCCATGGAACACAGGAAGAATTGAGGAAGGTGGAAATTTAGGATACAAGATCCAATACAAAGAAGGTTATTTCCCAGTTTCTCCAAATGATACTGCTCAAGACATCAGATCTGAAATGCTACTTTTAATGGGTGAATTAGGCATACCCACCGAAAAGCATCACCATGAAGTTGCTGGTGCCGGTCAGCACGAGCTTGGAATGAAATTCGATTCATTAATAAATTCTGCTGATAATGTAATGACTTATAAATACGTTGTCAGGAACGTTGCTAAAAAATATGGGAAAACTGCAACGTTTATGCCCAAGCCTGTATTTAACGATAATGGAACTGGAATGCATGTTCACCAAAGTTTGTGGAAGAGTGGTCAGCCACTATTTTTTGGTGAAGGAGCATATGCAAATTTATCTCAAACTGCAAGATGGTATATCGGAGGCATACTTAAGCATGCTCCATCATTCTTAGCATTTACTAACCCGACCACAAATAGTTATAAACGATTGGTTCCAGGATTCGAAGCACCTGTAAATCTAGTTTATTCTGAGGGTAATAGATCAGCTGCAGTAAGAATACCGTTAACAGGTCCAAGCCCTAAAGCTAAAAGATTAGAATTCAGATCAGGTGACGCACTTGCAAATCCTTACTTAGCATTTTCTGTAATGATGCTTGCTGGTATTGATGGAATTAAAAATCAAATTGATCCTGGTGATGGAGTAGATGTAGATTTATTTGAACTTCCAGCTGATGAACTTGCAAAAATTGATACAGTTCCTTCATCTCTAAATGACTCTCTTAATGCACTAAAAGCAGATAAGGATTATTTATTAGCTGGTGGAGTATTTACTGAAGATTTTATTGATAACTTTATCGATATAAAATACGAAGAGGTACAACAACTA
>AG-355-P18_2667871081
ATGTCTAAGTCTCCACAAGATGTTTTAAGTCAAATTAAAGATGAAGGAATTGAACTCATCGATTTAAAATTCACAGACATCCATGGTAAATGGCAACATTTAACTCTTACATCAGACATGATAGAAGAGGATTCATTTACAGAAGGTCTAGCATTTGATGGCTCATCAATAAGAGGTTGGAAAGCAATTAATGCCTCCGATATGTCAATGGTCCCTGATGCAAGTACAGCATGGATAGATCCCTTTTACAAGCATAAAACTCTAAGTATGATTTGCTCTATCCAAGAGCCTAGAAGTGGAGAGCCTTATGATAGATGCCCAAGATCTTTAGCTCAAAAGGCTTTAAAGTACCTAGAATCTACAGGGATTGCTGATACAGCTTTTTTTGGACCGGAACCAGAATTCTTCTTATTTGATGACGTGAGATACGACTCAAAAGAAGGTTCTTGCTTTTACAGTGTAGATACAATTGAAGCTCCATGGAACACAGGAAGAATTGAAGAAGGTGGAAATTTAGGATACAAGATCCAATACAAAGAGGGTTATTTCCCAGTTTCTCCGAATGATACTGCGCAAGACATCAGATCTGAAATGCTTCTTTTAATGGGTGAATTAGGCATACCCACTGAAAAGCATCACCATGAAGTTGCTGGTGCCGGTCAACACGAGCTAGGAATGAAATTCGATTCATTAATAAATTCTGCTGATAACGTAATGACTTATAAATACGTTGTCAGGAATGTTGCTAAAAAATATGGTAAAACAGCCACGTTTATGCCCAAGCCTGTATTTAACGATAATGGTACTGGTATGCATGTTCACCAAAGTTTATGGAAGAGTGGCCAGCCACTATTTTTTGGTGAAGGAGCGTATGCAAATTTATCTCAAACTGCAAGATGGTATATCGGAGGCATACTTAAGCATGCTCCATCATTCCTAGCATTTACTAATCCAACCACAAATAGTTATAAACGATTGGTTCCAGGATTCGAAGCACCTGTAAATCTAGTTTATTCTGAGGGTAATAGATCTGCTGCAGTAAGAATTCCTTTAACAGGTCCAAGCCCTAAAGCTAAAAGATTAGAATTCAGATCAGGTGACGCACTTGCAAATCCTTACTTAGCATTTTCTGTAATGATGCTTGCTGGTATTGATGGAATTAAAAATCAAATTGATCCTGGTGATGGAGTAGATGTAGATTTATTTGAACTTCCAGCTGATGAACTTGCAAAAATTGATACAGTACCTTCATCTTTAAATGACTCACTTAATGCACTGAAAGCAGATAAGGATTATTTATTAGCTGGTGGAGTATTTACTGAAGATTTTATTGATAACTTTATCGATATAAAATATGAAGAGGTACAACAACTA
>AG-355-L20_2667785995
ATGTCTAAGTCTCCACAAGATGTATTAAGTCAAATTAAAGATGAAGGAATTGAACTCATCGATTTAAAATTCACAGACATCCATGGTAAATGGCAACATTTAACTCTTACATCAGACATGATAGAAGAGGATTCATTTACAGAAGGTCTAGCATTTGATGGTTCATCAATAAGAGGTTGGAAAGCAATTAATGCCTCCGATATGTCAATGGTCCCAGATGCAAGTACAGCATGGATAGATCCTTTTTACAAACATAAAACTCTAAGTATGATTTGCTCTATCCAAGAGCCTAGAAGTGGAGAGCCTTATGATAGATGCCCAAGATCTTTGGCTCAAAAGGCTTTAAAGTACTTAGAATCTACTGAGATAGCTGATACAGCATTTTTTGGACCTGAACCAGAATTCTTCCTATTTGATGACGTGAGATACGACTCAAAGGAGGGTTCTTGCTTTTACAGTGTAGATACAATTGAAGCTCCATGGAACACAGGAAGAATTGAAGAAGGTGGAAATTTAGGATACAAGATCCAATACAAAGAAGGTTATTTTCCTGTTTCTCCAAATGATACTGCGCAAGACATCAGATCTGAAATGCTACTTTTAATGGGTGAATTAGGCATACCCACCGAAAAGCATCACCATGAAGTTGCTGGTGCCGGTCAACACGAGCTTGGAATGAAATTTGATTCATTAATAAATTCTGCTGATAACGTAATGACTTATAAATACGTTGTCAGGAATGTTGCTAAAAAATATGGGAAAACTGCAACATTTATGCCCAAGCCTGTATTCAACGATAATGGAACTGGAATGCATGTTCACCAAAGTTTATGGAAGAGTGGTCAGCCCCTATTTTTTGGTGAAGGAGCATATGCAAATTTATCTCAAACTGCAAGATGGTATATCGGAGGAATACTTAAGCATGCTCCATCATTCTTAGCCTTTACTAACCCAACCACAAATAGTTATAAACGATTGGTTCCAGGATTCGAAGCGCCTGTAAATCTAGTTTATTCTGAAGGTAATAGATCAGCTGCAGTAAGAATACCTTTAACAGGTCCAAGCCCTAAAGCTAAAAGATTAGAATTCAGATCAGGTGACGCACTTGCAAATCCTTACTTAGCATTTTCTGTAATGATGCTCGCTGGTATTGATGGAATTAAAAATCAAATTGATCCTGGTGATGGAGTAGATGTAGATTTATTTGAACTTCCAGCTGATGAACTTGCAAAAATTGATACAGTACCTTCATCTCTAAATGACTCACTTAATGCACTAAAAGCAGATAAGGATTATTTATTAGCTGGTGGAGTATTTACTGAAGATTTTATTGATAACTTTATCGATATAAAATACGAAGAGGTACAACAACTA
>AG-355-P11_2667867465
ATGTCTAAGTCTCCACAAGATGTATTAAGTCAAATTAAAGATGAAGGAATTGAACTCATCGATTTAAAATTCACAGACATCCATGGTAAATGGCAACATTTAACTCTTACATCAGACATGATAGAAGAGGATTCATTTACAGAAGGTCTAGCATTTGATGGTTCATCAATAAGAGGTTGGAAAGCAATTAATGCCTCCGATATGTCAATGGTCCCAGATGCAAGTACAGCATGGATAGATCCTTTTTACAAACATAAAACTCTAAGTATGATTTGCTCTATCCAAGAGCCTAGAAGTGGAGAGCCTTATGATAGATGCCCAAGATCTTTGGCTCAAAAGGCTTTAAAGTACTTAGAATCTACTGGGATAGCTGATACAGCATTTTTTGGACCTGAACCAGAATTCTTCCTATTTGATGACGTGAGATACGACTCAAAGGAGGGTTCTTGCTTTTACAGTGTAGATACAATAGAAGCTCCATGGAATACAGGAAGAATTGAAGAAGGTGGAAATTTAGGATACAAGATCCAATACAAAGAAGGTTATTTTCCTGTTTCTCCAAATGATACTGCGCAAGACATCAGATCTGAAATGCTACTTTTAATGGGTGAATTAGGCATACCCACCGAAAAGCATCACCATGAAGTTGCTGGTGCCGGTCAACACGAGCTTGGAATGAAATTTGATTCATTAATAAATTCTGCTGATAACGTAATGACTTATAAATACGTTGTCAGGAATGTTGCTAAAAAATATGGGAAAACTGCAACATTTATGCCCAAGCCTGTATTCAACGATAATGGAACTGGAATGCATGTTCACCAAAGTTTATGGAAGAGTGGTCAGCCCCTATTTTTTGGTGAAGGAGCATATGCAAATTTATCTCAAACTGCAAGATGGTATATCGGAGGAATACTTAAGCATGCTCCATCATTCTTAGCCTTTACTAACCCAACCACAAATAGTTATAAACGATTGGTTCCAGGTTTCGAAGCGCCTGTAAATCTAGTTTATTCTGAAGGTAATAGATCAGCTGCAGTAAGAATACCTTTAACAGGTCCAAGCCCTAAAGCTAAAAGATTAGAATTCAGATCAGGTGACGCACTTGCAAATCCTTACTTAGCATTTTCTGTAATGATGCTTGCTGGTATTGATGGAATTAAAAATCAAATTGATCCTGGTGATGGAGTAGATGTAGATTTATTTGAACTTCCAGCTGATGAACTTGCAAAAATTGATACAGTACCTTCATCTCTAAATGACTCACTTAATGCACTAAAAGCAGATAAGGATTATTTATTAGCTGGTGGAGTATTTACTGAAGATTTTATTGATAACTTTATCGATATAAAATACGAAGAGGTACAACAACTA
>AG-355-K20_2667781717
ATGTCTAAGTCTCCACAAGATGTTTTAAGTCAAATTAAAGATGAAGGAATTGAACTCATCGATTTAAAATTCACAGACATCCATGGTAAATGGCAACATTTAACTCTTACATCAGACATGATAGAAGAGGATTCATTTACAGAAGGTCTAGCATTTGATGGTTCATCAATAAGAGGTTGGAAAGCAATTAATGCTTCCGATATGTCAATGGTTCCCGATGCAAGTACAGCATGGATAGATCCTTTTTACAAACATAAAACTCTAAGTATGATTTGCTCTATCCAAGAGCCTAGAAGTGGAGAGCCTTATGATAGATGCCCAAGATCTTTGGCTCAAAAGGCTTTAAAGTACCTAGAATCTACTGGGATAGCTGATACAGCATTTTTTGGACCGGAACCAGAATTCTTCTTATTTGATGACGTTAGATACGACTCAAAGGAAGGTTCTTGCTTTTACAGTGTAGATACAATTGAAGCTCCATGGAACACAGGAAGAATTGAAGAAGGTGGAAATTTAGGATACAAGATCCAATACAAAGAAGGTTATTTTCCTGTTTCTCCAAATGATACTGCGCAAGACATCAGATCTGAAATGCTACTTTTAATGGGTGAATTAGGCATACCCACCGAAAAGCATCATCATGAAGTTGCTGGTGCCGGTCAACACGAGCTTGGAATGAAATTTGATTCATTAATAAATTCTGCTGATAACGTAATGACTTATAAATACGTTGTCAGGAATGTTGCTAAAAAATATGGGAAAACTGCAACATTTATGCCCAAGCCTGTATTCAACGATAATGGAACTGGAATGCATGTTCACCAAAGTTTATGGAAGAGTGGTCAGCCACTATTTTTTGGTGAAGGAGCATATGCAAATTTATCTCAAACTGCAAGATGGTATATCGGAGGAATACTTAAGCATGCTCCATCATTCTTAGCCTTTACTAACCCAACCACAAATAGTTATAAACGATTGGTTCCAGGATTCGAAGCACCTGTAAATCTAGTTTATTCTGAAGGTAATAGATCAGCTGCAGTAAGAATACCTTTAACAGGTCCAAGCCCTAAAGCTAAAAGATTAGAATTCAGATCAGGTGACGCGCTTGCAAATCCTTACTTAGCATTTTCTGTAATGATGCTTGCTGGTATTGATGGAATTAAAAATCAAATTGATCCTGGTGATGGAGTAGATGTAGATTTATTTGAACTTCCAGCTGATGAACTTGCAAAAATTGATACAGTACCTTCATCTCTAAATGACTCACTTAATGCACTAAAAGCAGATAAGGATTATTTATTAGCTGGTGGAGTATTTACTGAAGATTTTATTGATAACTTTATCGATATAAAATACGAAGAGGTACAACAACTA
>AG-347-I06_2667837400
ATGTCTAAGTCTCCACAAGATGTTTTAAGTCAAATTAAAGATGAAGGAATTGAACTCATCGATTTAAAATTCACAGACATCCATGGTAAATGGCAACATTTAACTCTTACATCAGACATGATAGAAGAGGATTCATTTACAGAAGGTCTAGCATTTGATGGTTCATCAATAAGAGGTTGGAAAGCAATTAATGCCTCGGATATGTCAATGGTTCCCGATGCAAGTACAGCATGGATAGATCCTTTTTACAAACATAAAACTCTAAGTATGATTTGCTCTATCCAAGAGCCTAGAAGTGGAGAGCCCTATGATAGATGTCCAAGATCTTTAGCTCAAAAGGCTTTAAAATACTTAGAATCTACTGGGATTGCTGATACAGCATTTTTTGGACCTGAACCAGAATTCTTCTTATTTGATGACGTGAGATACGACTCAAAAGAAGGTTCTTGCTTTTACAGTGTAGATACAATTGAAGCTCCATGGAATACAGGAAGAATTGAAGAAGGTGGAAATTTAGGATACAAGATCCAATACAAAGAAGGTTATTTTCCAGTTTCTCCAAATGATACTGCGCAAGACATCAGATCTGAAATGCTACTTTTAATGGGTGAATTAGGCATACCTACCGAAAAGCATCACCATGAAGTTGCTGGTGCCGGTCAACACGAGCTTGGAATGAAATTCGATTCATTAATAAATTCTGCTGATAACGTAATGACTTATAAATACGTTGTCAGGAATGTTGCTAAAAAATATGGGAAAACCGCAACGTTTATGCCCAAGCCTGTATTTAACGATAATGGAACTGGAATGCATGTTCACCAAAGTTTATGGAAGAGTGGTCAGCCACTATTTTTTGGAGAAGGAGCATATGCAAATTTATCTCAAACTGCAAGATGGTATATCGGAGGCATACTTAAGCATGCTCCATCATTCTTAGCATTTACTAACCCAACCACAAATAGTTATAAAAGATTGGTTCCAGGATTCGAAGCACCTGTCAATTTAGTTTACTCTGAGGGTAATAGATCAGCTGCAGTAAGAATACCTTTAACAGGTCCAAGCCCTAAAGCTAAAAGATTAGAATTCAGATCTGGTGACGCACTTGCAAATCCTTACTTAGCATTCTCTGTAATGATGCTTGCTGGTATTGATGGAATTAAAAATCAAATTGATCCAGGTGATGGAGTAGATGTAGATTTATTTGAACTTCCAGCGGATGAACTTGCAAAAATTGATACAGTACCTTCATCTCTAAATGACTCACTTAATGCACTAAAAGCAGATAAGGATTATTTATTAGCTGGCGGAGTATTTACTGAAGACTTTATTGATAACTTTATCGATATAAAATACGAAGAGGTACAACAACTA
>AG-347-M23_2667709224
ATGACTAAATCTCCACAAGATGTTTTAAGTCAAATTAAAGATGAAGGAATTGAACTCATCGATTTAAAATTTACAGACATCCATGGTAAATGGCAACATTTAACTCTTACATCAGACATGATAGAAGAGGATTCATTTACAGAAGGTCTAGCATTTGATGGTTCATCAATAAGAGGTTGGAAAGCAATTAATGCTTCCGATATGTCAATGGTTCCCGATGCAAGTACAGCATGGATAGATCCTTTTTACAAACATAAAACTCTAAGTATGATTTGCTCTATCCAAGAGCCTAGAAGTGGAGAGCCTTATGATAGATGTCCAAGATCTTTAGCTCAAAAGGCTTTAAAGTACTTAGAATCTACTGGTATTGCTGACACAGCGTTTTTTGGACCGGAACCAGAATTCTTCTTATTTGATGATGTGAGATACGATTCAAAAGAAGGTTCTTGCTTTTACAGTGTAGATACAATTGAAGCTCCCTGGAACACAGGAAGAATTGAAGAAGGTGGAAATTTAGGATACAAGATCCAATATAAAGAAGGTTATTTCCCAGTTGCTCCAAATGATACTGCGCAAGACATCAGATCTGAAATGCTACTTTTAATGGGTGAATTAGGCATACCCACCGAAAAGCATCACCATGAGGTTGCTGGTGCCGGCCAACACGAGCTTGGAATGAAATTCGATTCATTAATAAATTCTGCTGATAACGTAATGACTTATAAATACGTTGTAAGGAATGTTGCTAAAAAATATGGGAAAACCGCAACGTTTATGCCCAAGCCTGTATTTAACGATAATGGAACTGGAATGCATGTTCACCAAAGTTTATGGAAGAGCGGTCAGCCATTATTTTTTGGTGAAGGAGCATATGCAAATTTATCTCAAACTGCAAGATGGTATATCGGAGGCATACTTAAGCATGCTCCATCATTCTTAGCATTTACTAACCCAACCACAAATAGTTATAAAAGATTGGTTCCAGGATTCGAAGCCCCTGTAAATCTAGTTTATTCTGAGGGTAACAGATCAGCTGCAGTAAGAATACCTTTAACAGGTCCAAGCCCTAAAGCTAAAAGATTAGAATTCAGATCAGGTGACGCACTTGCAAATCCTTACTTAGCATTTTCTGTAATGATGCTTGCTGGTATTGATGGAATTAAAAATCAAATTGATCCTGGTGATGGAGTAGATGTAGATTTATTTGAACTTCCAGCTGATGAACTTGCAAAAATTGATACAGTACCTTCATCTCTAAATGACTCACTTAATGCACTAAAAGCAGATAAGGATTATTTATTAGCTGGTGGAGTATTTACTGAAGATTTTATTGATAACTTTATCGATATAAAATACGAAGAGGTACAACAACTA
>AG-347-K18_2667689924
ATGTCTAAGTCTCCACAAGATGTTTTAAGTCAAATTAAAGATGAAGGAATTGAACTCATCGATTTAAAATTCACAGACATCCATGGCAAATGGCAACATTTAACTCTTACATCAGACATGATAGAAGAGGATTCATTTACAGAAGGTCTAGCATTTGATGGTTCATCAATAAGAGGTTGGAAAGCAATCAATGCCTCCGATATGTCAATGGTTCCCGATGCAAGTACAGCATGGATAGATCCTTTTTACAAGCATAAAACACTAAGTATGATTTGCTCTATCCAAGAGCCTAGAAGTGGAGAGCCATATGATAGATGCCCAAGATCTTTAGCTCAAAAGGCTTTAAAGTACTTAGAATCTACTGGGATTGCTGATACAGCATTTTTTGGACCGGAACCAGAATTCTTCTTATTTGATGACGTGAGATACGACTCAAAAGAAGGTTCTTGCTTTTACAGTGTAGATACAATTGAAGCTCCATGGAACACAGGAAGAACTGAGGAAGGTGGAAATTTAGGTTATAAGATCCAATACAAAGAAGGTTATTTCCCAGTTTCTCCAAATGATACTGCGCAAGACATCAGATCTGAAATGCTTCTCTTAATGGGTGAATTAGGCATACCAACCGAAAAACATCACCATGAAGTTGCAGGTGCCGGTCAACACGAGCTTGGAATGAAATTTGATTCATTAATAAATTCCGCTGATAACGTAATGACTTATAAGTACGTTGTTAGGAATGTTGCTAAAAAATATGGAAAAACTGCAACGTTTATGCCCAAGCCTGTATTTAACGATAATGGAACTGGAATGCATGTTCACCAAAGTTTATGGAAGAGTGGTCAGCCACTATTTTTTGGTGAAGGAGCATATGCAAATTTATCTCAAACTGCAAGATGGTATATCGGAGGCATACTTAAGCATGCTCCATCATTCTTAGCATTTACTAACCCAACAACAAATAGTTATAAACGATTGGTTCCAGGTTTCGAAGCACCTGTAAATCTTGTTTATTCTGAGGGTAATAGATCAGCTGCAGTAAGAATACCTTTAACAGGTCCAAGCCCTAAAGCTAAAAGATTAGAATTTAGATCAGGTGATGCACTTGCTAACCCTTACTTAGCATTCTCTGTAATGATGCTTGCTGGTATTGATGGAATTAAAAATCAAATTGATCCTGGTGATGGAGTAGATGTAGATTTATTTGAACTTCCAGCTGATGAACTTGCAAAAATTGATACAGTACCTTCATCTCTAAATGACTCACTTAATGCACTAAAAGCAGATAAGGATTATTTATTAGCTGGTGGAGTATTTACTGAAGATTTTATTGATAACTTTATCGATATAAAATACGAAGAGGTACAACAACTA
>AG-347-J19_2667849441
ATGTCTAAGTCTCCACAAGATGTTTTAAGCCAAATTAAAGATGAAGGAATTGAACTCATCGATTTAAAATTTACTGACATCCATGGTAAATGGCAACATTTAACTCTCACATCAGACATGATAGAAGAGGATTCATTTACAGAAGGTCTAGCATTTGATGGTTCATCAATAAGGGGTTGGAAAGCAATTAATGCCTCAGATATGTCAATGGTTCCTGATGCAAGTACAGCATGGATAGATCCTTTTTATAAACATAAAACTCTAAGTATGATTTGCTCTATCCAAGAGCCTAGAAGTGGTGAGCCTTATGATAGATGCCCAAGATCATTAGCTCAAAAGGCTTTAAAGTATCTCGAATCTACTGGAATTGCTGATACAGCATTTTTTGGGCCGGAACCAGAATTCTTCTTATTTGATGACGTGAGATACGACTCAAAAGAAGGTTCCTGCTTTTACAGTGTAGATACAATTGAAGCTCCATGGAACACAGGAAGAATTGAAGAAGGTGGAAATCTAGGATACAAGATCCAATATAAAGAAGGTTATTTCCCAGTTTCTCCAAATGATACTGCGCAAGACATCAGATCTGAAATGCTACTTTTAATGGGTGAATTAGGCATACCTACAGAAAAGCATCACCATGAAGTAGCTGGTGCAGGTCAACACGAACTTGGAATGAAATTCGATTCGTTAATAAATTCTGCTGATAACGTAATGACTTATAAATACGTTGTCAGGAATGTTGCTAAAAAATATGGTAAAACTGCAACGTTTATGCCCAAACCTGTATTTAACGATAATGGAACTGGAATGCATGTTCACCAAAGTTTATGGAAGAGTGGGCAGCCATTATTTTTTGGTGAAGGAGCATATGCAAATTTATCTCAAACAGCAAGATGGTACATTGGAGGCATACTTAAACATGCTCCATCATTCTTAGCATTTACCAACCCAACTACAAATAGTTATAAACGATTAGTTCCAGGATTCGAAGCACCTGTAAATTTAGTTTATTCTGAGGGTAATAGATCTGCAGCAGTAAGAATACCATTAACAGGTCCAAGCCCTAAAGCTAAAAGATTAGAATTCAGATCAGGTGACGCACTGGCAAATCCTTACTTAGCATTTTCTGTAATGATGCTCGCTGGTATTGATGGAATTAAAAATCAAATTGATCCTGGTGATGGAGTAGATGTAGATTTATTCGAACTTCCAGCTGATGAACTTGCAAAAATTGATACAGTACCTTCCTCTCTAAATGACTCACTTAATGCGCTAAAAGCGGATAAGGAATATCTATTAGCTGGTGGAGTATTTACTGAAGATTTTATTGATAACTTTATCGATATAAAATACGAAGAGGTACAACAACTA
>AG-347-L17_2667698775
ATGTCTAAGTCTCCACAAGATGTTTTAAGTCAAATTAAAGATGAAGGAATTGAACTCATCGATTTAAAATTTACTGACATCCATGGTAAATGGCAACATTTAACTCTTACATCAGACATGATAGAAGAGGATTCATTTACAGAAGGTCTAGCATTTGATGGTTCATCAATAAGAGGTTGGAAAGCAATTAATGCCTCAGATATGTCAATGGTTCCTGATGCAAGTACAGCATGGATAGATCCTTTTTATAAACATAAGACGTTAAGTATGATTTGCTCTATCCAAGAGCCTAGAAGCGGTGAGCCTTATGATAGATGCCCAAGATCATTAGCTCAAAAAGCTTTAAAGTACTTAGAATCCACTGGGATTGCTGATACAGCATTTTTTGGACCAGAACCAGAATTCTTCTTATTTGATGATGTGAGATACGACTCAAAAGAAGGTTCCTGCTTTTACAGTGTAGATACAATTGAAGCTCCTTGGAACACAGGAAGAATTGAAGAAGGTGGAAATTTAGGGTACAAGATCCAATACAAAGAAGGTTATTTTCCAGTTTCTCCAAATGATACTGCGCAAGACATCAGATCTGAAATGCTACTTTTAATGGGTGAATTAGGCATACCCACAGAAAAGCATCACCATGAAGTTGCTGGAGCCGGCCAACACGAACTTGGAATGAAATTCGATTCGTTAATAAATTCTGCTGATAACGTAATGACTTATAAATACGTTGTCAGGAATGTTGCTAAAAAATATGGGAAAACTGCAACGTTTATGCCCAAGCCTGTATTTAACGATAATGGAACTGGAATGCATGTTCACCAAAGTTTATGGAAGAGTGGGCAGCCACTATTTTTTGGTGAAGGAGCATATGCAAATTTATCTCAAACAGCAAGATGGTACATCGGAGGCATACTTAAACATGCCCCATCATTCTTAGCATTTACTAACCCAACTACAAATAGTTATAAAAGATTGGTTCCAGGATTCGAAGCACCTGTAAATCTAGTTTATTCTGAGGGGAATAGATCAGCTGCAGTAAGAATACCTTTAACAGGTCCAAGCCCTAAAGCTAAAAGATTAGAATTTAGATCAGGTGACGCACTTGCAAATCCTTATTTAGCATTTTCTGTAATGATGCTTGCTGGTATTGATGGAATTAAAAATCAAATTGATCCTGGTGATGGAGTAGATGTAGATTTATTTGAACTTCCAGCTGATGAACTTGCAAAAATTGATACAGTACCTTCATCTCTAAATGACTCACTTAATGCGCTAAAAGCAGATAAGGATTATCTATTAGCTGGTGGAGTATTTACTGAAGATTTTATTGATAACTTTATCGATATAAAATACGAAGAGGTACAACAACTA
>AG-347-K19_2667691362
ATGTCTAAGTCTCCACAAGATGTTTTAAGTCAAATTAAAGATGAAGGAATTGAACTCATCGATTTAAAATTCACAGACATCCATGGTAAATGGCAACATTTAACTCTTACATCAGACATGATAGAAGAGGATTCATTTACAGAAGGTCTAGCATTTGATGGTTCATCAATAAGAGGTTGGAAAGCAATTAATGCTTCCGATATGTCAATGGTCCCTGATGCCAGTACAGCATGGATAGATCCTTTTTACAAACATAAAACTCTAAGCATGATTTGCTCTATCCAAGAGCCTAGAAGTGGTGAGCCTTATGATAGATGTCCAAGATCTTTAGCTCAAAAGGCTTTAAAGTATTTAGAATCTACTGGGATTGCTGATACAGCATTTTTTGGCCCGGAACCGGAATTCTTCTTATTTGATGACGTGAGATACGATTCAAAAGAAGGTTCCTGTTTCTACAGTGTAGATACAATTGAAGCTCCATGGAACACAGGAAGAATTGAAGAAGGTGGAAATTTAGGATACAAGATCCAATACAAAGAAGGTTATTTCCCAGTTTCTCCCAATGATACTGCGCAAGACATCAGATCTGAAATGCTACTTTTAATGGGTGAATTAGGCATACCCACAGAAAAACATCACCATGAAGTTGCAGGTGCCGGTCAACACGAACTCGGAATGAAATTCGATTCGTTAATAAATTCTGCTGATAACGTAATGACTTATAAATACGTCGTCAGAAATGTTGCTAAAAAATACGGCAAAACTGCAACGTTTATGCCCAAGCCTGTATTTAACGATAATGGAACTGGAATGCATGTTCACCAAAGTTTATGGAAGAGTGGGCAGCCATTATTTTTTGGTGAAGGAGCATATGCAAATTTATCTCAAACAGCAAGATGGTATATCGGAGGCATACTTAAACATGCTCCATCATTCCTAGCATTTACTAACCCAACTACAAATAGTTATAAACGATTGGTTCCAGGATTCGAAGCACCCGTAAACCTAGTTTATTCTGAGGGTAATAGATCAGCTGCTGTAAGAATACCTTTAACAGGTCCAAGTCCTAAAGCTAAAAGATTAGAATTCAGATCAGGTGACGCACTTGCAAATCCTTACTTAGCATTTTCCGTAATGATGCTTGCTGGTATTGACGGAATTAAAAATCAAATTGATCCTGGTGATGGAGTAGATGTAGATTTATTTGAACTTCCAGCTGACGAACTTGCAAAAATTGATACAGTACCTTCATCTCTAAATGACTCACTTAATGCGCTAAAAGCAGATAAGGATTATCTATTAGCTGGTGGAGTATTTACTGAAGATTTTATTGATAACTTTATCGATATAAAATACGAAGAGGTACAACAATTA
>AG-347-M08_2717248955
ATGTCTAAGTCTCCACAAGATGTTTTAAGTCAAATTAAAGATGAAGGAATTGAACTCATCGATTTAAAATTCACAGACATCCATGGTAAATGGCAACATTTAACTCTTACATCAGACATGATAGAAGAGGAATCATTTACGGAAGGTCTAGCATTTGATGGTTCATCAATAAGAGGTTGGAAAGCAATTAATGCCTCTGATATGTCAATGGTTCCTGATGCAAGTACGGCATGGATAGATCCTTTTTATAAACATAAAACTCTAAGTATGATTTGCTCTATCCAAGAGCCAAGAAGTGGTGAGCCTTATGATAGATGCCCAAGATCCTTAGCTCAAAAAGCCTTAAAGTACTTAGAATCTACTGGGATTGCTGATACAGCATTTTTTGGACCAGAACCAGAATTCTTCTTGTTTGATGACGTCAGATACGACTCAAAAGAAGGTTCCTGTTTTTACAGTGTAGATACAATTGAAGCTCCATGGAACACAGGAAGAATTGAAGAAGGTGGAAATTTAGGGTACAAGATCCAATACAAAGAAGGTTATTTCCCAGTTTCTCCAAATGATACTGCGCAAGATATAAGATCTGAAATGCTACTTTTAATGGGTGAATTAGGCATACCTACTGAAAAGCATCACCATGAAGTTGCTGGTGCTGGTCAACACGAACTCGGAATGAAATTCGATTCGTTAATAAATTCTGCTGATAACGTAATGACATATAAATACGTTGTCAGGAATGTTGCTAAAAAATATGGGAAAACTGCAACGTTTATGCCCAAGCCTGTATTTAACGATAATGGAACGGGTATGCATGTTCACCAAAGTTTATGGAAAAGTGGGCAGCCACTATTCTTTGGTGAAGGAGCATATGCAAATTTATCTCAAACAGCAAGATGGTACATCGGAGGAATACTTAAACATGCTCCATCATTCCTAGCATTTACTAACCCTACTACAAATAGTTATAAACGATTGGTTCCAGGATTCGAAGCACCTTTAAATCTAGTTTATTCTGAGGGTAATAGATCAGCTGCAGTAAGAATCCCTTTAACAGGTCCAAGCCCTAAAGCTAAAAGATTAGAATTCAGATCCGGTGACGCACTTGCAAATCCTTACTTAGCATTTTCCGTAATGATGCTTGCTGGTATCGATGGAATTAAAAATCAAATTGATCCTGGTGATGGAGTAGATGTAGATTTATTTGAACTTCCAGCTGAAGAACTTGCAAAAATTGATACAGTACCTTCATCTCTAAATGACTCACTTAATGCGCTAAAAGCGGATAAGGACTATCTATTAGCTGGTGGAGTATTTACTGAAGATTTTATTGATAACTTTATCGATATAAAATACGAAGAAGTACAACAACTA
>AG-347-B08_2717239249
ATGTCTAAGTCTCCACAAGATGTTTTAAGTCAAATTAAAGACGAAGGAATTGAACTCATCGATTTAAAATTCACAGACATTCATGGTAAATGGCAACATTTAACTCTTACATCAGACATGATAGAAGAAGAATCATTTACAGAAGGTCTAGCATTTGATGGTTCATCAATAAGAGGTTGGAAAGCAATTAATGCCTCTGATATGTCAATGGTTCCTGATGCAAGCACAGCATGGATAGATCCTTTTTATAAACATAAAACTCTAAGTATGATTTGTTCTATCCAAGAGCCTAGAAGTGGTGAGCCCTATGATAGATGCCCAAGATCTTTAGCTCAAAAGGCTTTGAAGTATTTAGAATCTACTGGGATTGCGGATACAGCATTTTTTGGACCAGAACCAGAATTCTTCTTATTTGATGACGTTAGATATGACTCAAAAGAAGGTTCATGCTTTTACAGTGTAGATACAATTGAAGCTCCATGGAACACAGGAAGAATTGAAGAAGGTGGGAATTTAGGATATAAGATCCAATACAAAGAAGGTTATTTCCCAGTTTCTCCAAATGATACTGCGCAAGACATCAGATCTGAAATGCTACTTTTGATGGGTGAATTAGGCATACCTACAGAAAAGCATCACCATGAAGTTGCTGGTGCCGGGCAACACGAACTCGGAATGAAATTTGATTCGTTAATAAATTCTGCTGATAACGTTATGACTTATAAATACGTTGTCAGGAATGTTGCTAAAAAATATGGGAAAACTGCAACGTTTATGCCCAAGCCTGTTTTTAACGATAATGGTACTGGAATGCATGTTCACCAAAGTTTATGGAAGAGTGGGCAGCCACTATTTTTTGGTGAAGGAGCTTATGCAAATTTATCTCAAACAGCAAGATGGTACATCGGAGGCATACTTAAACATGCTCCATCATTCCTAGCATTTACTAACCCAACTACAAATAGTTATAAACGATTGGTTCCAGGATTTGAAGCACCTGTAAATCTAGTTTATTCTGAGGGCAATAGATCAGCTGCTGTAAGAATACCTCTAACAGGTCCAAGCCCTAAAGCTAAAAGATTAGAATTCAGATCAGGTGACGCACTTGCAAATCCTTACTTAGCTTTTTCTGTAATGATGCTTGCTGGTATTGATGGAATTAAAAATCAAATTGATCCTGGTGATGGAGTAGATGTAGATTTATTTGAACTTCCAGCTGAGGAACTTGCAAAAATTGATACAGTACCTTCATCGCTAAATGACTCACTTAATGCGCTAAAAGCAGATAAGGATTATCTATTAGCAGGTGGAGTATTTACTGAAGATTTTATTGATAACTTTATCGATATAAAATACGAAGAGGTACAGCAACTA
>AG-347-K15_2667826617
ATGTCCAAATCTCCACAAGATGTTTTAAGTCAAATTAAAGACGAAGGAATTGAACTCATCGATTTAAAATTTACAGATATCCATGGTAAATGGCAACATTTAACTCTTACATCAGACATGATAGAAGAGGACTCATTTACAGAAGGTCTAGCATTTGATGGTTCATCAATTAGAGGTTGGAAAGCAATAAATGCCTCTGACATGTCTATGGTCCCTGATGCAAGTACAGCATGGATAGATCCTTTTTATAAACACAAAACACTAAGTATGATTTGCTCTATCCAAGAGCCTAGAAGTGGTGAGCCATATGATAGATGCCCAAGATCTCTAGCTCAAAAGGCATTAAAGTACTTAGAATCTACTGGGATTGCTGATACAGCATTTTTTGGACCGGAACCAGAATTTTTCTTATTTGATGACGTGAGATACGACTCAAAAGAAGGTTCCTGCTTTTATAGTGTAGATACAATTGAAGCTCCATGGAACACAGGAAGAATTGAAGAAGGTGGAAACTTAGGATACAAAATCCAATACAAAGAAGGTTATTTCCCAGTTTCTCCAAATGATACTGCGCAAGATATCAGATCTGAAATGCTTCTTTTAATGGGTGAATTAGGTATACCCACAGAAAAGCATCACCATGAAGTTGCTGGTGCAGGTCAACACGAACTTGGAATGAAATTCGATTCGTTAATAAATTCTGCTGATAACGTAATGACTTATAAATACGTTGTCAGGAATGTTGCTAAAAAATATGGGAAAACCGCAACGTTTATGCCTAAGCCTGTATTTAACGATAATGGAACTGGAATGCATGTTCACCAAAGTTTATGGAAGAGTGGGCAGCCACTATTTTTTGGTGAAGGAGCATATGCAAATTTATCTCAAACAGCAAGATGGTACATCGGAGGCATTCTTAAACATGCTCCATCATTCTTAGCATTTACTAACCCAACTACAAATAGTTATAAAAGATTGGTTCCAGGATTCGAAGCACCTGTAAATTTAGTTTATTCTGAGGGTAATAGATCAGCTGCAGTAAGAATACCTTTAACAGGTCCAAGCCCTAAAGCTAAAAGATTAGAATTCAGATCTGGTGATGCACTTGCTAATCCTTATTTAGCATTCTCTGTAATGATGCTTGCTGGTATTGATGGAATTAAAAATCAAATTGATCCTGGTGATGGAGTAGATGTAGATTTATTTGAACTTCCAGCTGATGAACTTGCAAAAATTGATACAGTACCTTCATCTCTAAATGATTCACTTAATGCACTAAAAGCAGATAAGGATTATCTATTAGCTGGTGGCGTATTTACTGAAGATTTTATTGATAACTTTATCGATATAAAATATGAAGAGGTACAACAACTA
>AG-347-K17_2667687639
ATGTCTAAGTCTCCACAAGATGTATTAAGTCAAATTAAAGACGAAGGAATTGAACTCATCGATTTAAAATTCACAGACATTCATGGTAAATGGCAACATTTAACTCTTACATCAGACATGATAGAAGAGGATTCATTTACAGAAGGTCTAGCATTTGATGGTTCATCAATAAGAGGTTGGAAAGCAATTAATGCCTCCGATATGTCAATGGTCCCTGATGCAAGTACAGCATGGATAGACCCTTTTTATAAACATAAAACTCTAAGTATGATTTGCTCTATCCAAGAACCTAGAAGTGGTGAGCCTTATGATAGATGCCCAAGATCTTTAGCTCAAAAGGCTTTAAAGTACTTAGAATCTACAGGAATTGCTGATACAGCATTTTTTGGACCGGAACCAGAATTTTTCTTATTTGATGACGTGAGATATGACTCAAAAGAAGGTTCCTGCTTTTACAGTGTAGATACAATTGAAGCTCCATGGAACACAGGAAGAATTGAAGAAGGTGGAAATTTAGGATACAAGATCCAATATAAAGAAGGTTATTTCCCAGTTTCTCCAAATGATACTGCACAAGACATTAGATCAGAAATGCTACTTTTAATGGGTGAATTAGGTATACCCACAGAAAAGCATCACCATGAAGTTGCTGGTGCCGGTCAACACGAACTTGGCATGAAATTCGATTCATTAATAAATTCTGCTGATAACGTAATGACTTATAAATACGTTGTGAGGAATGTTGCTAAAAAATATGGAAAAACTGCCACATTTATGCCAAAGCCTGTTTTTAACGATAATGGAACCGGAATGCATGTTCACCAGAGTTTATGGAAGAGTGGGCAGCCACTATTTTTCGGTGAAGGAGCATATGCAAATTTATCTCAAACAGCAAGATGGTATATCGGAGGTATCCTTAAACATGCTCCATCATTCCTAGCATTTACTAACCCAACTACAAATAGTTATAAACGATTGGTTCCAGGATTCGAAGCACCAGTAAATCTAGTTTATTCTGAGGGTAATAGATCAGCTGCAGTTAGAATACCTTTAACAGGACCAAGCCCTAAAGCTAAAAGATTAGAATTTAGATCAGGTGACGCACTTGCAAATCCTTATTTAGCATTTTCTGTAATGATGCTTGCTGGAATTGATGGAATTAAAAATCAAATTGATCCTGGTGATGGAGTAGATGTAGATTTATTTGAACTTCCAGCTGATGAACTAGCAAAAATTGATACAGTACCATCATCTCTAAATGACTCACTTAATGCGCTAAAAGCAGATAAGGATTATCTATTAGCTGGAGGAGTATTTACTGAAGATTTTATTGATAACTTTATCGATATAAAATACGAAGAGGTACAACAACTA
>AG-347-L21_2667704177
ATGTCTAAATCTCCACAAGATGTTTTAAGTCAAATTAAAGATGAAGGAATTGAACTCATCGATTTAAAATTTACTGACATCCATGGTAAGTGGCAACATTTAACTCTTACATCAGACATGATAGAGGAGGACTCATTTACAGAAGGTCTAGCATTTGATGGTTCATCAATACGAGGTTGGAAGGCAATTAATGCCTCCGATATGTCAATGGTTCCTGATGCAAGTACAGCATGGATAGATCCTTTTTATAAACATAAAACTCTAAGTATGATTTGTTCTATCCAAGAGCCTAGAAGCGGTGAGCCTTATGATAGATGCCCAAGATCTTTAGCTCAAAAGGCTCTTAAATACTTAGAATCTACTGGAATTGCTGATACAGCATTTTTTGGACCGGAACCAGAATTCTTCTTATTTGATGACGTGAGATATGACTCAAAAGAAGGCTCCTGCTTTTACAGTGTAGATACTATTGAAGCTCCATGGAACACGGGAAGAATTGAAGAAGGTGGAAATTTAGGATACAAGATCCAATACAAAGAAGGTTATTTTCCAGTTTCTCCAAACGATACTGCGCAAGACATTAGATCTGAAATGCTTCTTTTAATGGGTGAATTAGGCATACCTACAGAAAAGCATCACCATGAAGTTGCTGGTGCCGGTCAACACGAACTAGGAATGAAATTCGATTCGTTAATAAATTCTGCTGATAACGTAATGACTTATAAATACGTAGTCAGAAATGTTGCTAAAAAATATGGGAAAACTGCAACATTTATGCCCAAGCCTGTATTTAACGATAATGGAACTGGAATGCATGTTCACCAAAGTTTATGGAAGAGTGGGCAGCCACTATTTTTTGGTGAAGGAGCATATGCTAATTTATCCCAAACAGCAAGATGGTATATCGGGGGCATACTTAAACATGCTCCATCATTCTTAGCATTTACTAACCCAACTACAAATAGTTATAAACGTTTGGTTCCAGGATTCGAAGCACCTGTAAATCTAGTTTATTCTGAGGGTAATAGATCAGCTGCAGTAAGAATACCATTAACAGGTCCAAGTCCTAAGGCTAAAAGATTAGAATTCAGATCAGGTGACGCACTTGCAAACCCTTATTTAGCATTTTCTGTAATGATGCTTGCTGGTATAGATGGAATTAAAAATCAAATTGATCCTGGTGATGGAGTAGATGTAGATTTATTTGAACTTCCAGCAGATGAACTTTCAAAAATTGATACAGTACCTTCATCTCTAAATGACTCACTTAATGCTCTAAAAGCAGATAAGGATTATCTTTTAGCTGGTGGAGTATTTACTGAAGATTTTATTGATAACTTTATCGATATAAAATACGAAGAGGTACAACAACTA
>AG-347-J22_2667822453
ATGGCTAAGTCTCCCCAAGATGTTCTAAGTCAGATAAAAGATGAAGGAATTGAACTCATCGATCTAAAATTCACAGATATTCATGGTAAGTGGCAACATCTTACTTTGACATCTGACATGATAGAGGAAGAGTCATTCACAGAAGGACTAGCATTTGATGGATCCTCTATCAGAGGGTGGAAAGCTATAAATGCATCTGACATGTCTATGGTTCCAGATTCAACTACTGCGTGGATTGATCCTTTTTATAAACATAAGACTTTAAGCATGATTTGCTCCATTCAAGAGCCGAGAAGTGGAGAACCATATGATAGGTGTCCAAGATCATTAGCTCAAAAGGCATTAAAATATTTAGACTCTACTGGTATTGCTGATACTGCATTTTTTGGACCAGAACCAGAATTCTTTTTATTTGATGATGTTAGATATGATTCTAAAGAAGGTGGTTGTTTTTATAGCGTAGATACTATTGAAGCACCATGGAATACAGGAAGAATAGAAGAAGGAGGAAATTTAGGATATAAAATTCAATACAAAGAGGGGTATTTCCCAGTAGCCCCAAATGATACAGCCCAAGATATTAGATCTGAAATGCTCTTACTAATGGGTGAATTGGGTATTCCTACTGAAAAGCATCATCATGAAGTAGCGGGGGCTGGGCAGCATGAACTCGGCATGAAATTTGACTCGTTAATAAATGCCGCTGATAACGTTATGACTTACAAATATGTGGTAAGGAACGTAGCTAAAAAATATGGCAAAACCGCTACCTTTATGCCTAAACCTGTATTTAATGATAACGGAACAGGAATGCATGTCCATCAAAGCTTGTGGAAAAGTGGTCAACCATTATTTTTTGGTGAAGGTTCGTATGCCAATCTCTCTCAAACAGCAAGGTGGTATATCGGAGGTATATTAAAGCACGCACCTTCATTCCTTGCATTTACCAATCCAACTACTAATAGTTATAAAAGATTAGTTCCAGGTTTTGAAGCTCCAGTAAATTTAGTTTATTCAGAGGGTAATAGGTCCGCCGCTGTAAGAATACCCTTAACAGGGCCGAGTCCAAAAGCTAAAAGATTGGAATTTAGATCAGGCGATGCACTTGCTAATCCTTACTTAGCTTTTTCTGTAATGATGCTAGCTGGTATTGATGGAATAAAGAATCAAATTGATCCAGGTGATGGAGTAGATGTTGACTTATTTGAATTACCAGCCGAAGAGCTATCCAAAATAGATACAGTTCCTTCATCACTAAATGATTCACTTAATGCACTTAAAGCTGATAAAGATTATTTGTTAGCTGGAGGAGTATTTACTGAAGACTTCATAGATAATTTTATAGATATTAAATATGAAGAGGTTCAACAATTA
>AG-355-B18_2667765233
ATGTCTAAGTCTCCACAAGATGTTTTAAGTCAAATTAAAGACGAAGGAATTGAACTAATCGATTTAAAATTCACAGACATTCATGGAAAATGGCAACATTTAACTCTTACGTCAGACATGATAGAGGAGGAATCATTTACAGAGGGTCTAGCATTTGATGGTTCATCAATAAGGGGTTGGAAAGCAATTAATGCCTCTGATATGTCAATGGTTCCTGATTCAACCACAGCCTGGATTGATCCTTTTTATAAACATAAAACACTTAGTATGATTTGCTCTATTCAAGAGCCAAGAAGTGGTGAGCCTTATGATAGATGTCCAAGATCATTAGCTCAAAAAGCGTTAAAATACCTAGATTCTACTGGTATAGCTGATACAGCATTCTTTGGGCCAGAACCAGAATTCTTTTTATTTGATGATGTTAGATATGACTCTAAAGAAGGTGGTTGTTTTTACAGTGTAGATACAATAGAAGCTCCATGGAATACTGGAAGAATAGAAGAAGGCGGAAACTTGGGATATAAAATCCAATACAAAGAAGGTTATTTTCCAGTAGCTCCAAATGATACTGCACAAGATATCAGATCTGAAATGCTTCTTTTAATGGGTGAATTAGGTATTCCAACAGAAAAACATCACCATGAAGTTGCTGGTGCTGGCCAACACGAGCTTGGAATGAAATTTGATTCTTTGATAAATTCAGCAGATAACGTAATGACGTACAAATACGTTGTTAGAAACGTGGCTAAAAAGTACGGCAAAACAGCTACTTTTATGCCAAAGCCTGTATTTAACGACAATGGAACTGGAATGCATGTTCACCAAAGTTTATGGAAGGCTGGACAGCCACTATTCTTTGGCGAAGGTGCGTATGCTAATTTATCTCAAACAGCTCGATGGTATATTGGTGGAATTCTAAAACATGCTCCTTCGTTCCTAGCATTTACAAATCCAACTACAAATAGTTATAAAAGATTAGTTCCAGGATTTGAGGCACCTGTAAATCTAGTTTATTCTGAGGGCAACAGATCTGCAGCTGTTAGAATACCTTTAACTGGACCAAGCCCAAAAGCTAAAAGATTAGAATTCAGATCAGGTGATGCACTTGCAAATCCATACTTAGCCTTTTCTGTAATGATGCTTGCTGGCATAGATGGAATTAAAAATCAAATAGATCCTGGTGATGGTGTAGATGTTGATTTATTTGAGCTTCCAGCTGAGGAACTTGCAAAAATTGATACTGTACCTTCATCTCTTAATGACTCACTTAATGCACTTAAAGCAGACAAAGATTATTTGTTGGCGGGCGGAGTATTTACTGAAGACTTTATTGATAACTTTATCGATATAAAATACGAAGAGGTACAACAATTA
>AG-347-G22_2667835723
ATGTCTAAGTCTCCACAAGATGTTTTAAGTCAAATTAAAGACGAAGGAATTGAACTCATCGATTTAAAATTCACAGACATCCATGGTAAATGGCAACATTTAACTCTTACATCAGACATGATAGAAGAGGATTCATTTACAGAAGGTCTAGCATTTGATGGTTCATCAATAAGAGGTTGGAAAGCAATTAATGCCTCCGATATGTCAATGGTCCCAGACGCAAGTACGGCATGGATAGATCCTTTTTACAAACATAAAACTCTTAGTATGATTTGCTCTATCCAAGAGCCTAGAAGTGGAGAGCCTTATGATAGATGCCCAAGATCATTAGCTCAAAAGGCATTAAAATATTTAGATTCGACTGGTATAGCAGATACTGCATTTTTTGGACCAGAACCAGAATTCTTTTTATTTGATGATGTTAGATATGACTCTAAAGAAGGAGGTTGTTTTTATAGTGTAGATACTATTGAAGCTCCATGGAATACAGGGAGAATTGAAGAAGGGGGAAACCTAGGATACAAAATACAATATAAAGAAGGATATTTTCCAGTAGCCCCAAATGATACTGCGCAAGATATCAGATCTGAGATGCTTCTTCTTATGGGTGAATTAGGTATCCCCACCGAAAAGCATCACCATGAAGTTGCTGGTGCCGGCCAACATGAGCTTGGAATGAAATTCGATTCATTAATAAATTCTGCTGATAACGTAATGACTTATAAATACGTTGTCAGAAATGTTGCTAAAAAATATGGGAAAACTGCAACGTTTATGCCCAAGCCTGTATTTAACGATAATGGAACTGGAATGCATGTTCACCAAAGTTTATGGAAGAGTGGTCAGCCACTATTTTTTGGTGAAGGAGCATATGCAAATTTATCTCAAACAGCAAGATGGTATATCGGAGGCATACTAAAACATGCACCATCATTCTTAGCATTTACTAACCCAACCACAAATAGTTATAAACGATTGGTTCCAGGATTCGAAGCTCCTGTAAATCTAGTTTATTCTGAGGGTAATAGATCAGCTGCAGTAAGAATACCTTTAACAGGACCAAGCCCTAAAGCTAAAAGATTAGAATTTAGATCTGGAGACGCACTTGCAAATCCTTACTTAGCATTTTCTGTAATGATGCTTGCTGGTATTGATGGAATTAGAAATCAAATTGATCCTGGTGATGGAGTAGATGTAGATTTATTTGAACTTCCAGCTGATGAACTTGCAAAAATTGATACAGTACCTTCATCTCTAAATGACTCACTTAATGCGCTAAAAGCAGATAAGGATTATCTATTAGCTGGTGGAGTATTTACTGAAGATTTTATTGATAACTTTATCGATATAAAATACGAAGAGGTACAACAACTA
>AG-347-O22_2667713087
ATGTCTAAGTCTCCACAAGATGTTTTAAGTCAAATTAAAGACGAAGGGATTGAACTCATCGATTTAAAATTCACAGACATCCACGGTAAATGGCAACATTTAACTCTTACATCAGACATGATAGAAGAGGATTCATTTACAGAAGGTCTAGCATTTGATGGTTCATCAATTAGAGGTTGGAAAGCAATTAATGCCTCCGATATGTCAATGGTTCCTGATGCAAGTACTGCATGGATAGATCCTTTTTATAAACATAAAACTCTAAGTATGATTTGCTCTATCCAAGAGCCTAGAAGTGGTGAGCCTTATGATAGATGCCCAAGATCTTTAGCTCAAAAGGCTTTAAAATACTTAGAATCTACTGGGATTGCTGATACTGCATTTTTTGGGCCTGAACCTGAATTCTTCTTATTTGATGATGTTAGATACGACTCTAAAGAAGGTTCTTGCTTTTACAGTGTAGATACAATTGAAGCTCCATGGAACACAGGAAGAATTGAAGAAGGTGGGAATTTAGGATACAAGATCCAATACAAAGAAGGTTATTTCCCAGTTTCTCCAAATGATACTGCGCAAGACATCAGATCTGAAATGCTACTTTTAATGGGTGAATTAGGTATACCCACAGAAAAGCATCACCATGAAGTTGCAGGTGCCGGTCAACACGAACTTGGAATGAAATTCGATTCGTTAATAAATTCTGCTGATAACGTAATGACTTATAAATACGTTGTAAGGAATGTTGCTAAAAAATATGGGAAAACGGCAACATTTATGCCCAAGCCTGTTTTCAACGATAATGGAACTGGAATGCATGTTCACCAAAGTTTATGGAAGAGTGGGCAGCCACTATTCTTTGGTGAAGGAGCATATGCAAATTTATCTCAAACAGCAAGATGGTACATCGGAGGCATACTTAAACATGCACCATCATTTTTAGCATTTACTAACCCAACTACAAATAGTTATAAACGATTGGTTCCAGGATTCGAAGCACCTGTAAATCTAGTTTATTCTGAGGGTAATAGATCAGCTGCAGTAAGAATACCTTTAACAGGTCCAAGCCCTAAGGCTAAAAGATTAGAATTCAGATCAGGCGATGCACTTGCAAACCCTTACTTGGCGTTCTCTGTAATGATGCTAGCTGGTATTGATGGAATCAAAAATCAAATTGATCCTGGTGACGGAGTAGATGTAGATTTATTCGAACTTCCAGCTGATGAACTTGCAAAAATTGATACGGTACCTTCCTCTCTAAATGATTCCCTTAATGCGTTAAAAGCAGATAAGGATTATCTATTAGCTGGTGGCGTATTTACTGAAGATTTTATTGATAACTTTATCGATATAAAATACGAAGAGGTGCAACAACTA
>AG-347-I04_2717244881
ATGTCTAAGTCTCCACAAGATGTTTTAAGTCAAATTAAAGACGAAGGAATTGAACTCATCGATTTAAAATTCACAGACATCCATGGTAAATGGCAACATTTAACTCTTACATCAGACATGATAGAAGAGGATTCATTTACAGAAGGTCTAGCATTTGATGGTTCATCAATAAGAGGTTGGAAAGCAATTAATGCCTCCGATATGTCAATGGTTCCTGATGCAAGTACAGCATGGATAGATCCTTTTTATAAACATAAAACTTTAAGTATGATTTGCTCTATTCAAGAGCCTAGAAGTGGTGAACCTTATGATAGATGCCCAAGATCATTAGCTCAAAAGGCTTTAAAATATTTAGAATCTACTGGGATAGCCGACACAGCATTTTTTGGACCAGAACCAGAATTCTTCTTATTTGATGATGTTAGATATGACTCAAAAGAAGGATCTTGCTTTTATAGTGTAGATACCATCGAAGCTCCATGGAACACAGGAAGAATCGAAGAAGGTGGGAATTTAGGATACAAGATTCAATATAAAGAAGGTTATTTCCCAGTTTCCCCAAACGATACTGCACAAGATATCAGGTCTGAAATGCTACTTTTAATGGGTGAATTAGGTATACCTACAGAAAAACATCACCATGAAGTTGCCGGTGCCGGTCAACACGAACTTGGGATGAAATTCGATTCCTTAATAAATTCTGCTGATAACGTAATGACTTATAAATACGTTGTTAGGAACGTTGCAAAAAAATATGGGAAAACTGCAACGTTTATGCCTAAGCCTGTTTTTAATGATAATGGAACCGGAATGCATGTTCACCAAAGTTTATGGAAGAGTGGACAGCCACTATTTTTTGGTGAAGGAGCATATGCAAATTTATCTCAAACAGCAAGATGGTACATTGGAGGCATACTTAAGCATGCTCCTTCATTCCTAGCATTTACTAACCCAACTACAAATAGTTATAAACGATTAGTTCCTGGATTCGAAGCACCTGTAAATCTAGTTTATTCTGAGGGTAATAGATCAGCTGCAGTTAGAATACCTTTAACAGGTCCAAGCCCTAAAGCAAAAAGATTAGAATTCAGATCAGGTGACGCACTTGCAAACCCTTACTTAGCATTCTCTGTAATGATGCTTGCTGGTATTGATGGAATTAAAAATCAAATTGATCCTGGTGACGGAGTAGACGTAGATTTATTTGAACTACCAGCTGATGAACTTGCAAAAATTGATACTGTACCTTCTTCTCTAAATGACTCACTTAATGCCCTAAAAGCAGATAAGGATTATCTATTAGCTGGTGGTGTATTTACTGAAGATTTTATTGATAACTTTATCGATATAAAATACGAAGAGGTCCAACAACTA
