# Supplementary material for: Emergence of trait variability through the lens of nitrogen assimilation in Prochlorococcus
Source: eLife. 2019 Feb 1;8:e41043. doi: 10.7554/eLife.41043 (PMC6370341; doi:10.7554/eLife.41043)
Supplement: Table 2—source data 1. [file elife-41043-table2-data1.zip › glsF_groups.txt]

AG-347-B08_2717239346	HOT
AG-347-B23_2667820755	HOT
AG-347-C10_2717239953	HOT
AG-347-E03_2717241198	HOT
AG-347-E23_2717242975	HOT
AG-347-G18_2667832538	HOT
AG-347-G20_2667834135	HOT
AG-347-G22_2667835928	HOT
AG-347-I04_2717244563	HOT
AG-347-I06_2667837738	HOT
AG-347-I15_2667839105	HOT
AG-347-I19_2667841559	HOT
AG-347-I21_2667843015	HOT
AG-347-I22_2667844198	HOT
AG-347-I23_2667846167	HOT
AG-347-J05_2717648584	HOT
AG-347-J06_2717246492	HOT
AG-347-J14_2667848161	HOT
AG-347-J19_2667848382	HOT
AG-347-J20_2667850736	HOT
AG-347-J21_2667852024	HOT
AG-347-J22_2667821531	HOT
AG-347-J23_2667823806	HOT
AG-347-K02_2667826287	HOT
AG-347-K10_2717147784	HOT
AG-347-K15_2667827468	HOT
AG-347-K16_2667828342	HOT
AG-347-K17_2667687066	HOT
AG-347-K18_2667688932	HOT
AG-347-K20_2667693210	HOT
AG-347-K21_2667694191	HOT
AG-347-L02_2667697268	HOT
AG-347-L13_2717150367	HOT
AG-347-L17_2667698574	HOT
AG-347-L19_2667700523	HOT
AG-347-L20_2667700793	HOT
AG-347-L21_2667702811	HOT
AG-347-M08_2717249067	HOT
AG-347-M15_2667704349	HOT
AG-347-M18_2667706708	HOT
AG-347-M23_2667708693	HOT
AG-347-N19_2667709469	HOT
AG-347-N23_2667712370	HOT
AG-347-O22_2667713973	HOT
AG-355-A09_2667762291	BATS
AG-355-A18_2717250386	BATS
AG-355-B18_2667764578	BATS
AG-355-B23_2667766434	BATS
AG-355-G23_2667768266	BATS
AG-355-I04_2667770366	BATS
AG-355-I20_2667772055	BATS
AG-355-J04_2667773623	BATS
AG-355-J09_2667774707	BATS
AG-355-J23_2667777438	BATS
AG-355-K03_2717252238	BATS
AG-355-K10_2717253976	BATS
AG-355-K13_2667778784	BATS
AG-355-K15_2667779935	BATS
AG-355-K23_2667782636	BATS
AG-355-L02_2667784104	BATS
AG-355-L20_2667786621	BATS
AG-355-L21_2667788035	BATS
AG-355-M02_2667791338	BATS
AG-355-M18_2667792418	BATS
AG-355-N02_2667794304	BATS
AG-355-N16_2667796645	BATS
AG-355-N18_2667863345	BATS
AG-355-N22_2667799062	BATS
AG-355-N23_2667799841	BATS
AG-355-O17_2667800533	BATS
AG-355-O19_2717254863	BATS
AG-355-P07_2667864894	BATS
AG-355-P11_2667867257	BATS
AG-355-P15_2667868746	BATS
AG-355-P16_2667869331	BATS
AG-355-P18_2667871720	BATS
AG-355-P23_2667872801	BATS
