# Supplementary material for: Emergence of trait variability through the lens of nitrogen assimilation in Prochlorococcus
Source: eLife. 2019 Feb 1;8:e41043. doi: 10.7554/eLife.41043 (PMC6370341; doi:10.7554/eLife.41043)
Supplement: Table 2—source data 1. [file elife-41043-table2-data1.zip › glsF_hotbats_aligned.fasta]

>AG-347-B08_2717239346
---------------------------------------------------------------------------------------------------------------------------------------------------------------------------------------------------------------------------------------------------------------------------------------------------------------------------------------------------------------------------------------------------------------------------------------TACAACGATGATACTGAAAAGCTTCTATTCCAATTAAGGAAAAGAATTGAGAAAAAAATAAGAGAAAGCTTTAAAAACTGCGAATTTTATTTTGCTTCACTAAGTTCAAAAACAGTTGTTTATAAAGGTATGGTTCGTTCTGAAATATTATCTGAGTTTTATCAGGATTTAAAAGAAGAGAGTTTTAAAGTCTCATTTTCCGTTTATCATAGAAGATTTAGTACTAATACACTTCCAAAATGGCCACTAGCTCAGCCGATGCGATTCTTAGGCCACAATGGTGAAATTAATACTCTTTTAGGTAATATCAACTGGGCAAAAGCTTCAGAAACACACATAGATGATTTTTGGGGAGAGTTATCTAAAGAAATTAAGCCAATAGTTGATGTCAATAAAAGTGATTCATCCAATCTTGATGCAACTCTTGAAATCAATATTCGTTCAGGTCAGCCCATTACTGATTCGCTACTAAAACTTGTCCCTGAAGCTTTTAGAGATCAACCAGAACTAGAACAGAGGGAAGATATAAAAGCTTTTTACGAATATTCTGCAAGCCTTCAAGAAGCTTGGGATGGTCCCGCACTCCTTGTATTTGCTGATGGAAATTTTGTCGGGGCGACGCTTGATAGAAACGGCCTAAGACCAGCAAGATATTCAATCACAAATGATGGTTTTGTAATTATGGGATCTGAAACAGGAGTAGTAGATCTTGAAGAGGAAAGAGTTATTGAAAAAGGTCGATTAGGTCCTGGACAAATGTTAGCAGTTGATTTTCATAAAAATAAAATCCTAAGAAATTGGGATGTAAAATCTGAAGCAGCTCAAAGACATAATTATAAAAACCTCCTAATTAACAGAATTATAAAAATTGAGAATAGTGAATGGTTTAAAAATTGCAAACTAAAAGACCTTGATTTGTTACAACAACAAACTGCGTACGGTTTCTCAGCAGAAGATAATGATCTTATTTTGGATTCAATGGCTTCATTAGCTAAAGAACCCACCTATTGCATGGGCGACGATATCCCATTAGCAGTGCTTTCTTCCAAGCCACATATTTTATATGACTATTTCAAGCAAAGATTTGCACAAGTTACAAATCCTCCTATTGATCCTCTAAGAGAAAAACTGGTAATGAGTCTAGAGATGCATCTTGGAGAAAGATGTACACCATTTGAGATTAAAGATCCTAAACCTTTTGTTCATTTACAAAGTCCAATTCTCAATGAAGAAGAACTCATTTCCATTAAAAAATCAAAAATTAAATCTCAAACAATTTCAAGTTTGTTTGATATTAAGGAAGGTGTTCAAGGCTTAGAGAACCAATTAAAAGCAATTTGTAAACAGAGTGAGCTCTCTATAAAAGAAGGTTGCTCTCTAATTATAATTTCTGATAAGGGTATTAATCCTACAAAGACTTTTATTCCTCCTTTACTTGCTGTTGGTGCAATTCATCATTATCTACTAAAAAAGGCAATAAGGCTAAAAGCTTCTCTAATTATTGAAACAGGTCAATGTTGGAGCACACATCACCTGGCTTGCTTAATTGGTTATGGTGCAAGCGCGGTTTGCCCTTGGTTGACCTTCGAAGCAGGTAGACACTGGTTAAAACATCCAAAAACACAAAAACTCATTGATAGCAAAAAAATAAATCCATTATCAATAATTGATGTTCAAGAAAATATCAAAAAAGCTCTAGAAGACGGTCTAAGAAAAATTCTTTCGAAAATAGGCATCTCACTTTTATCTAGTTACCATGGTGCACAAATTTTTGAAGCAGTGGGTCTTGGTTCTGACTTAATAAAAATTGCATTTGATGGTACAACAAGCCGTATCGCTGGCATAACATTAAAAGAATTAACTAATGAAACACTTGCAATACATACAAAAGCCTATCCAGAGATCGATTTAAAGAAATTGGAATTTTTAGGATTTGTACAATTTAGAAACAATGGAGAATATCATTCCAATAATCCAGAGATGTCCAAAGTTTTACATTCAGCGGTAAAACAAGGGCCAGGATACGATCATTTTGAAACTTACAAAAAACTTATTAGTAATAGACCTACCACATCTCTAAGAGATTTACTAACAATTAATTCACAAAGAAAAAGTATCCCATTAGAGGAAGTTGAAAGTGTTGAATCAATTTGCAAAAGATTTTGTACTGGAGGAATGAGTTTAGGCGCTTTATCTAGAGAAGCACATGAAGTTTTAGCAGTTGCAATGAATAGAATAGGTGGGAAAAGTAATAGTGGAGAGGGGGGAGAAGATCCAGCTCGTTTTAATGTTTTAAATGATATCGATGAAAATACTAAATCAGCGACGTTGCCATTCATTAAAGGTCTAGAAAATGGAGACACCGCATGCTCAGCTATTAAACAAATAGCATCAGGAAGATTTGGAGTTACACCTGAATATCTAAGAAGTGGTAAACAACTCGAAATTAAAATGGCTCAAGGTGCAAAACCCGGAGAAGGGGGGCAATTGCCTGGTCCAAAAGTTGATTCTTACATCGCAAAACTAAGAAATAGTAAACCTGGAGTAGCTTTAATATCTCCTCCCCCGCATCATGATATCTATTCAATTGAAGATTTAGCTCAACTTATCCATGACCTACACCAAGTTCATCCAAAAGCGAAAGTAAGCGTTAAACTTGTTTCTGAAATTGGTATAGGTACTATAGCTGCTGGAGTAAGCAAAGCTAATGCAGATGTTATTCAAATTTCAGGCCATGACGGAGGTACAGGTGCTTCACCCCTGAGTTCTATTAAACATGCAGGTTTACCATGGGAACTAGGTGTTGCTGAAGTTCATAAATCTCTCCTAGAGAATAACTTACGTGAAAGAGTAATTTTGAGAACTGATGGAGGTCTCAAAACAGGCTGGGATGTAGTTATTGCCGCTTTACTCGGTGCTGAAGAATACGGTTTTGGTTCTGTAGCAATGATTGCTGAAGGATGCATAATGGCTCGGGTTTGTCATACAAACAAGTGTCCTGTGGGAGTTGCCACTCAAAAAGAAGAATTAAGAAAAAGATTTAAAGGTATTCCAGAAAATGTTGTCAATTTTTTCTTGTATATTGCTGAAGAAGTAAGACAGATAATGAGTAGTATCGGGGTTTCTAATATGGAAGAACTGATTGGTAATCAAGAATTTCTTTCTGCAAGAAATATCGATCTTCCAAAAACTTCTAATATTGATCTTACTTCTCTAGTTCATTCAACTACTGATAGATCATGGTTAAAACATTCAAAGATTGCCCATAGTAATGGTTATGTATTAGAAGACGAGCTTTTGTCTGATACTGAATTTATAGACTCTATTAAAAATCACGCAATATTAACCAAAGAAATTGAGATAAAAAATACAGATAGAAGTGTTTGCGCGAAAATATCAGGCGATATCGCAGAACTTTACGGCAACACTGGCTTTAATGGCAAACTCAACTTAAATTTCAAGGGATATGCAGGACAAAGCTTTGGTGCCTTTTTATTGAAGGGAATGAATGTTCAATTAATCGGAGAAGCTAATGATTATGTTTGTAAAGGAATGAATGGAGGAATACTCACAATAATTCCACCAAAAATAGATAAAACTTCCTCTGAACAGGTCATTTTAGGAAACACCTGTCTTTATGGAGCAACAGGTGGGAAATTATTTGCATTAGGAAAATCGGGCGAAAGATTTGCAGTAAGAAATAGTGGTGCTACAGCGGTAACAGAAGGTTCAGGTGATCATTGTTGTGAATATATGACTGGTGGGAAAGTAGTTATTCTAGGTCCCACAGGAAGGAATATTGGTGCTGGCATGACTGGTGGAATAGCTTTTATAATGGATGAGAATAATGATTTGAGTAATAAAGTTAATAAAGAAATAGTTAGCATTCATAAAATAACTACATCAATGCAGGAAAATATCTTATTAGAAATTATTAGAGAATATAGAGCAAAAACAAATAGCTTAAAGGCCTCCAAAATAATTGAAAATTGGTCTTATTATAAAAATACTTTCAAATTAATAGTTCCTCCAAGCGAAGAAGCAATGCTTGGC
>AG-347-B23_2667820755
TATCAAGATAGTTATTCCCCAAATGGAATAATTGGGGAGAAAGATGCGTGTGGAGTTGGTTTCATAGCAAATATTCAAGGGTTAGAAAGCAATTGGATCCTTAAACAATCACTTAAAGGTCTTAACTGCATGGAGCATAGAGGAGGTTGCGGAGGTGATAGTGACTCAGGAGATGGAGCAGGCATTTTATGTTCAATTCCATGGGGATATCTAGAAGAGAAAATTAATCTAAAAAATTTAGGCATGGTTTTTATGCCTAATAAAAACGAAAAAATTGAAATATGTAAATCAATATGTGATAAAGAAGCAGAAAAATTAAAAGTAAACAAAACTTCTTGGAGAACAGTACCTGTTAATAAAGAAATCTTAGGTCCTTTAGCTAAAGCAAATGCTCCATTCATCTGTCAGTGGATTTTATATGAACATCATCATGATGTTGAAAGGCTTCTATTCCAATTAAGGAAAAGAATTGAGAAAAAAATAAGAGAAACTTTCAAAAACTGTGAATTTTATTTTGCCTCACTAAGTTCTCACACAGTTGTTTATAAAGGTATGGTTCGCTCTGAAATATTATCCGAGTTTTATCAAGATCTAAAAGAAAAGAGTTTTAAAGTTTCATTTTCTGTTTATCATCGTAGATTTAGTACTAATACACTTCCAAAATGGCCACTAGCTCAGCCCATGAGATTTTTGGGTCATAATGGCGAAATAAATACTCTCTTAGGCAATATTAATTGGGCTAAAGCTTCAGAAACACATATAGATGATTTTTGGGGAGAGTTATCTAATGAAATTAAGCCGATTGTAGATGTAAACAAAAGTGATTCATCAAATCTTGATGCAACCCTTGAAATAAATATTCGTTCAGGTCAGCCCATTACTGACTCATTATTAAAACTTGTTCCAGAAGCATTTAGAGATCAATCAGAACTTGAGCAGAGAGATGATATTAAAGCTTTTTATGAATATTCCGCAAGCCTACAAGAAGCTTGGGACGGTCCAGCACTCCTTGTATTTGCTGATGGAAATTTTGTAGGAGCAACGCTTGATAGAAATGGCCTAAGACCAGCAAGATATTCAATCACAAATGATGGTTTTGTAATAATGGGTTCTGAAACAGGAGTAGTAGATCTTCATGAAGAAAGAATAATAGAAAAAGGTCGATTAGGGCCGGGACAAATGTTGGCAGTTGATTTTCATCAGAATAGAATCCTAAGAAATTGGGAAGTAAAATCTGAAGCCGCTCAAAGGCATGATTATAAAAATCTTCTCAGTAATAGAACTATAAAAATTAAAAATAATGAATGGGTTAAAGAATGCAAACTAAAAGACCTTGAATTATTGCAACAACAAACTGCATACGGTTTTTCAGCGGAAGATAATGACCTTATCTTAGATTCAATGGCTTCATTAGCTAAAGAGCCTACTTATTGCATGGGTGACGACATCCCATTAGCAGTTCTCTCATCTAAGCCACATATTTTATACGACTACTTTAAGCAAAGATTTGCGCAAGTTACTAATCCTCCTATTGACCCTTTGAGAGAAAAACTTGTAATGAGTTTAGAGATGCATCTAGGAGAAAGATGTACACCATTTGAAAATAAAGATGCTAAACCTTTTGTTCATTTGCAAAGTCCGATTCTTAATGAGGAAGAACTCATTTCCATCAAAAAATCAAAAATTAAATCTAAGACAATTTCAAGTTTGTTTGATTTAGAGGAAGGTATTCAAGGCTTAGAGAACCAATTAAAAGCAATCTGTAAACAGAGTGAGCTGTCTATAAAAGAAGGTTGCTCTTTAATTATCATTTCTGATAAGGGAATTAATCCTAAAAAGACTTTTATACCTCCTTTACTTGCTGTTGGAGCAATTCATCATTATCTTCTTAAAAAAGAAATAAGGCTAAAAGCTTCCTTAATAATTGAGACCGGTCAATGTTGGAGCACACATCACTTAGCTTGTTTAATTGGATATGGAGCGAGTGCAGTTTGCCCTTGGTTGACCTTCGAAGCAGGTAGACACTGGTTAAAACATCCAAAAACACAAAAACTCATTGATAGCAAAAAAATAAATACATTATCAATAGTTGATGTTCAAGAAAATATTAAAAAAGCTCTTGAAGACGGTCTAAGAAAAATTCTCTCAAAAATAGGGATCTCACTTTTATCTAGTTACCATGGTGCACAAATTTTTGAAGCTGTGGGCCTTGGATCTGACTTAATAAAAATTGCTTTTGATGGTACAACAAGTCGTATCGCTGGCATAACATTAAAAGAATTAACTAATGAAACACTTTCAATACATACGAAAGCTTACCCAGAGATTGATTTAAAGAAATTAGAATTTTTAGGATTTGTACAATTTAGGAATAATGGAGAATATCATTCCAACAACCCAGAGATGTCCAAAGTTTTACATTCAGCGGTAAAACAAGGGCCAGGATACGATCATTTTGAAACTTACAAAAAACTTATTAGTAATAGACCGACAACATCTCTTAGAGATTTACTAACAATTAATTCAAAAAGAAAAAGTATTCCATTAGAAGAAGTTGAAAGTGTTGAATCAATTTGCAAAAGGTTCTGTACTGGAGGAATGAGTTTAGGTGCTTTATCCAGAGAAGCGCATGAAGTTCTAGCAGTTGCAATGAATAGAATTGGTGGAAAAAGTAATAGTGGAGAAGGGGGAGAAGATCCAGCTCGTTTTAATGTTTTAAATGATATCGATGAAAATACTCAGTCAGCGACGTTGCCATTTATTAAAGGCTTAGAGAATGGAGACACCGCATGCTCAGCTATTAAACAAATAGCATCAGGAAGATTTGGAGTTACACCTGAATATCTAAGAAGTGGAAAACAACTTGAAATTAAAATGGCTCAAGGTGCAAAACCTGGAGAGGGGGGACAATTACCTGGTCCAAAAGTTGATTCTTACATAGCAAAACTAAGAAATAGTAAACCTGGAGTAGCTTTAATATCTCCTCCCCCGCATCATGATATTTATTCAATTGAAGATTTAGCTCAACTTATCCACGACTTACACCAAGTTCATCCAAAAGCGAAAGTAAGCGTTAAACTCGTTTCTGAAATTGGTATAGGTACTATTGCTGCTGGAGTAAGTAAAGCTAATGCAGATGTAATTCAAATATCAGGCCATGACGGAGGTACAGGTGCCTCACCCCTGAGTTCTATTAAACATGCAGGTTTACCATGGGAACTAGGTGTTGCTGAGGTTCATAAATCTCTATTAGATAATAACTTACGCGAAAGAGTGATTTTGAGAACTGATGGAGGTCTTAAAACAGGATGGGACGTAGTTATTGCAGCTTTACTAGGTGCTGAAGAATACGGTTTTGGTTCTGTAGCGATGATTGCTGAAGGATGCATAATGGCTCGGGTTTGTCATACAAACAAGTGTCCTGTTGGAGTTGCCACTCAAAAAGAAGAATTAAGAAAAAGATTTAAAGGTATTCCAGAAAATGTTGTCAATTTTTTCTTGTATATCGCTGAAGAAGTAAGACAGATAATGAGTAGTATCGGTGTTTCTAATATGGAAGAACTGATTGGTAATCAAGAATTTCTTTCTGCAAGAAATATCGATCTTCCAAAAACTTCTAATATTGATCTTTCTTCTTTAGTACACTCAACCCCTGAAAGATCATGGTTAAAACATTCAAAAACTGCCCATAGTAATGGTTCTGTATTAGAAGACAAGTTTTTGTCTGATACTAAATTTATAGATGCAATTAAAAATCACGAAATATTAACCAAAGAAATTGAGATAAAAAATACAGATAGAAGTGTTTGTGCGAAAATATCAGGCGAAATTGCAGAACTTCATGGCAACACTGGCTTCAATGGCAAACTCAACTTAAAATTCAAAGGATATGCAGGACAAAGCTTTGGTGCTTTTTTATTGAAGGGAATGAATGTTCAATTAATAGGAGAAGCTAATGATTATGTTTGTAAAGGCATGAATGGAGGAATACTCACAATAATTCCACCAAAAATAGCAAAAACTTCTTCCGAACAGGTTATCTTAGGAAACACCTGTCTTTATGGAGCAACAGGTGGAAAATTATTTGCACTTGGAAGATCAGGAGAACGATTTGCAGTAAGAAATAGTGGTGCTACAGCGGTTACAGAAGGAGCAGGCGATCATTGTTGTGAATACATGACTGGAGGAAAAGTCGTTATTCTAGGTTCCACAGGAAGGAATATTGGTGCGGGCATGACTGGTGGAATAGCTTTTATAATCGATGAGAATAATAATTTAAGTAAAAAAGTTAACAAGGAAATAGTTAGCATTCATAAAATATCTTCATCAAAACAGGAAGACATCTTATTGGAAATCATTAGAGAATATCGAGCAAAAACAAATAGCTTAAAGGCTATCAAAATAATTGAAAATTGGTCTTATTACAAGAGTACTTTCAAATTAATAGTTCCCCCAAGCGAAGAAGAAATGCTTGGC
>AG-347-C10_2717239953
TATCAAGATAGTTATTCCCCAAATGGAATAATTGGTGAGAAAGATGCCTGTGGAGTTGGTTTCATAGCAAATATTAATGGTGTAGAAAGCAACTGGATCCTAAAACAATCCCTAAAGGGACTTAACTGTATGGAGCATAGAGGAGGTTGTGGAGGGGATAGTGACTCAGGAGATGGAGCGGGTATCTTATGTTCAATCCCTTGGAATTACTTAGAAAAAGAAGTTAATCTTAAAAATTTAGGTATGATATTTATGCCTAATAAAAAAGAGAAAATTGAAGAATGTAAATATATATGCGAGGAGGAAGCAGAAAAATTAAGAATCAACAAAACATCTTGGAGAACAGTACCTGTTAATAATGAAATTTTAGGTCCTTTAGCTAAAGCAAATTCTCCATTTATAAGTCAGTGGATTTTATATAAAGATCTTCAGAATACTGAGAGGCTTTTATTTCAATTAAGGAAAAGAATTGAGAAAAAAATAAGAGAAAAGTTTAAAAACTGTGAATTTTATTTTGCCTCACTAAGTTCAAAAACAGTTGTTTATAAAGGTATGGTTCGTTCTGAAATATTATCTGAATTTTATAAAGACTTAAAAGAAGAAAATTTTAAAGTCTCATTTTCCGTTTACCATAGAAGATTTAGTACTAATACACTTCCAAAATGGCCACTAGCCCAGCCGATGCGATTTTTAGGTCATAACGGTGAAATCAATACTCTCTTGGGTAATATCAACTGGGCTAAGGCTTCAGAAACACACATAGATGATTTTTGGGGAGAGTTATCTAACGAAATTAAGCCAATCGTAGATATAAATAAAAGTGATTCATCAAATCTTGATGCAACTCTTGAAATCAATATTCGTTCAGGTCAACCCATTACTGACTCATTGTTGAAGCTTGTTCCTGAAGCATTTAGAGATCAACCAGAACTTGAACAGAGAGAAGATATAAAAGCTTTTTATGAATATTCTGCAAGCTTACAAGAAGCTTGGGATGGTCCTGCACTCATTGTATTTGCTGATGGAAATTTTGTCGGAGCAACACTTGATAGAAATGGATTAAGACCAGCAAGATATTCAATCACAAATGATGGTTTTGTTGTAATGGGTTCTGAAACAGGAGTAGTAGATCTTGAAGATGAGAGAGTCATTGAAAAAGGTCGATTAGGACCGGGACAAATGTTGGCAGTTGATTTTGATAAAAATGAAATCCTAAGAAATTGGGAGGTAAAATCTGAAGCAGCTCAGAGGCATAATTATAAAAACCTACTAAGCCAAAGAACTATAAAAATTGAGAATAGTGAATGGTTTAAAGACTGCAAACTAAAAGACCTTGAGTTATTACAACAACAAACTGCATACGGGTTTTCAGCAGAAGATAATGATATCATCTTGGATTCAATAGCTTCATTAGCTAAAGAGCCTACCTACTGCATGGGAGACGATATCCCATTAGCAGTGCTTTCTTCAAAGCCACATATTTTATATGACTATTTCAAGCAAAGATTTGCACAAGTTACAAATCCCCCTATTGACCCTCTTAGAGAAAAACTGGTAATGAGTTTAGAGATGCATCTTGGAGAAAGATGTACACCATTTGAAATTAAAGATCCTAAACCTTTTGTTCATTTAGAAAGTCCAATTCTCAACGAGGAAGAACTCTTATCGATTAAAGAATCAAAAATTAAATCTCAAACAATTTCAAGTTTATTTGATATTGAGGATGGTGTTCAAGGCTTGGAGAACCAATTAAAAGCAATTTGTAAAAAGAGTGAGCTCTCCATAAAAGAAGGTTGCTCTTTAATTATTATTTCTGATAAAGGAATTAATCCTAAAAAGACTTTCATTCCTCCTTTGCTTGCTGTTGGGGCAATTCATCATTATCTTCTAAAAAAAGAAATCAGGCTAAAAGCTTCTCTAATCATTGAAACAGGTCAATGTTGGAGCACACACCACTTGGCTTGTTTAATTGGTTATGGTGCAAGCGCAGTTTGCCCTTGGTTGACCTTCGAAGCTGGTAGGCACTGGTTAAAACATCCAAAAACACAAAAACTCATTGATAGCAAAAAAATAAATCCATTATCAATAATTAATGTTCAAGAAAATATTAAAAAAGCTCTTGAAGACGGACTAAGAAAAATTCTTTCGAAAATAGGCATCTCACTTTTATCTAGTTACCATGGAGCACAAATTTTTGAAGCTGTAGGCCTTGGATCTGACTTAATAAAAATTGCTTTTGATGGGACAACAAGCCGCATCGCTGGCATTACTTTAAAAGAATTAACTAATGAAACACTTTCAATACATACAAAAGCCTATCCAGAGATCGATTTAAAAAAATTAGAATTTTTAGGATTTGTACAATTTAGAAATAATGGCGAATATCATTCCAATAACCCGGAGATGTCCAAAGTTTTACATTCAGCTGTAAAACAAGGACCAGGATACGATCATTTTGAAACTTACAAAAAACTCATTAGTAATAGACCGACAACATCTCTAAGAGATTTACTAACGATTAATTCAAGAAGAAAAAGCATTCCATTAGAGGAAGTTGAAAGTGTTGAATCGATTTGCAAAAGGTTCTGTACTGGAGGAATGAGTTTGGGTGCTTTATCAAGAGAAGCACATGAAGTATTAGCAGTTGCAATGAATAGAATTGGTGGAAAAAGTAATAGTGGAGAAGGGGGAGAAGATCCAGCTCGTTTTAATGTTTTAAATGATATCGATGAAAATACTCAATCAGCGACGTTGCCATTTATTAAAGGCCTAGAAAATGGAGACACTGCATGCTCAGCGATTAAACAAATAGCATCAGGGAGGTTTGGAGTTACACCTGAATATCTAAGAAGTGGAAAACAACTCGAAATTAAAATGGCTCAAGGTGCAAAACCTGGAGAAGGGGGCCAATTGCCTGGTCCAAAAGTTGATTCTTACATCGCAAAACTAAGAAATAGTAAGCCTGGAGTAGCTCTAATATCTCCTCCTCCGCATCATGATATTTATTCAATTGAAGATTTAGCTCAACTTATCCATGACCTACACCAAGTACATCCAAAAGCGAAAGTGAGCGTTAAACTTGTTTCTGAAATTGGTATAGGCACTATTGCTGCCGGAGTGAGCAAAGCTAATGCAGATGTAATTCAAATTTCAGGCCATGATGGAGGTACAGGTGCTTCACCTTTGAGTTCTATTAAGCATGCAGGTTTACCATGGGAACTAGGTGTTGCTGAGGTTCATAAATCTCTCTTAGAGAATAACTTACGTGAAAGAGTTATTTTGAGAACTGATGGAGGTCTTAAAACAGGCTGGGATGTTGTTATTGCAGCTTTACTAGGTGCTGAAGAATACGGTTTCGGTTCTGTAGCGATGATTGCTGAAGGATGCATAATGGCGCGGGTTTGTCATACAAACAAGTGTCCTGTTGGAGTTGCCACTCAAAAAGAAGAATTAAGAAAAAGATTTAAAGGTATTCCAGAAAATGTTGTCAATTTTTTCTTGTATATTGCTCAAGAAGTAAGACAAATAATGAGTAGTATCGGCGTTTCTAATATGGAAGAACTGATTGGTAATAAAGAATTTCTTTCTGCAAGAGATATCCCTCTTCCAAAAACTTCTAATATTGATCTTTCTTCTTTAGTACACTCAACATCTGATAGATCATGGTTAAAACATACAAAAAATGCTCATACTAATGGTTCTGTATTAGAAGACGAGTTTTTGTCTGATACTGAATTTATAAACTCAATTAAAAATCAGGAAAAATTAACTAAAGAAATTGAGATAAAAAATACAGATAGAAGTGTTTGTGCGAAAATAGCAGGCGAAATCGCAGAACTTCACGGTAATACTGGCTTCAATGGTGTACTCAACTTAAATTTCAAAGGATATGCAGGACAAAGCTTTGGTGCCTTTTTATTGAAGGGAATGAATGTTCAATTAATCGGAGAAGCTAATGATTATGTTTGTAAAGGAATGAATGGAGGAATACTTACAATAATTCCACCAAAAATAGATAAAACTTCTTCTGAACAAGTCATTTTAGGAAATACCTGTCTTTATGGAGCGACAGGGGGGAAATTATTTGCATTAGGAAAATCCGGCGAAAGATTTGCAGTAAGAAATAGTGGAGCTACAGCGGTAACAGAAGGAGCAGGTGATCATTGTTGTGAATACATGACTGGTGGGAAAGTAGTTATTCTAGGTTCCACAGGAAGGAATATTGGTGCAGGTATGACTGGTGGAATAGCTTTTATAATTGATGAGAATAATGATTTGAGTAATAAAGTTAACAAAGAAATAGTTAGCATTCATAAAATAACTACATCAAATCAGGAAGATATCTTATTGGAAATTATTAGAGAATATCGAGCAAAAACAAATAGCTTAAAGGCCGCCAAAATAATTGAAAATTGGTCTCATTATAAAAATACTTTTAAATTAATAGTTCCCCCAAGCGAAGAAGAAATGCTTGGC
>AG-347-E03_2717241198
TACAAAGATAGTTATTCGCCAAATGGAATAATTGGTGAAAAAGATTCCTGTGGAGTAGGTTTTATAGCCAATATTAAAGGGTTAGAAAGCAACTGGATACTTAAACAATCCTTAAAGGGACTTAACTGTATGGAGCATAGAGGTGGTTGCGGAGGAGATAGTGATTCCGGAGATGGTGCGGGCATTTTATGTTCAATTCCATGGAGATATATTGATCAAGAAATGAATCTAGAAACTTTGGGCATGGTTTTTATGCCTAACAAAAAAGAGAAAATTGAAGAATGTAAATTAATATGTGAAAATGAAGCTGAAAAATTATTTATCAACAAAACATCTTGGAGAACAGTACCTGTTAATAATGAAATATTAGGTCCTTTAGCAAGAGCAAATGCTCCATTTATAAGTCAGTGGATTGTATACAAAGATAATCAGGATATTGAAAGGATTTTATTCCAATTAAGAAAAAGAATTGAAAAAAAAATAAGAGAAGCTTTTAAAAACTGTGAATTTTATTTTGCCTCACTTAGTTCTCAAACAGTTGTTTATAAAGGTATGGTTCGTTCTGAAATATTATCTGAGTTTTATCAAGATCTAAAAGATGAAAATTTTGAAGTCTCATTTTCCGTTTACCATAGAAGGTTTAGTACTAATACACTTCCAAAATGGCCATTAGCTCAGCCTATGAGATTTTTGGGTCATAATGGAGAAATAAATACTCTATTAGGTAATATCAACTGGGCTAAGGCATCGGAAACACATATCGATGATTTTTGGGGAGAGTTATCGAATGAAATTAAGCCCATCGTAGACGTAAATAAAAGTGATTCATCAAATCTAGATGCAACTCTTGAAATTAATATTCGCTCAGGTCAGCCCATTACAGACTCATTATTAAAACTTGTTCCTGAAGCATTTAGAGATCAACCAGAACTCGAACAGAGAGAAGATATAAAAGCTTTTTATGAATATTCTGCAAGCCTACAGGAAGCTTGGGATGGTCCTGCACTTCTTGTATTTGCTGATGGAAATTTTGTCGGAGCAACACTTGATAGGAATGGTCTAAGACCAGCAAGATATTCAATAACAAACGATGGGTTTGTAATAATGGGCTCTGAAACAGGAGTAGTAGATATTGAAGAGGAAAGAGTCATAGAAAAAGGTCGTTTAGGACCAGGACAAATGTTGGCAGTTGATTTTGATAAAAATGAAATCCTAAGAAATTGGGAAGTAAAATCTAAAGCAGCTCAAAGGCATGATTATAAAAACCTCCTAATTAATAGAACTATACAAATTGAGAATAGTGAATGGTTTAAAGACTGCAAACTAAAAGACCTTGACTTGTTACAACAACAAACTGCATACGGTTTTTCATCAGAAGATAATGATCTGATCTTGGATTCAATGGCTTCATTAGCTAAAGAGCCCACTTATTGCATGGGCGACGATATCCCATTAGCAGTGCTTTCCTCAAAGCCACATATTTTATATGACTATTTCAAGCAAAGATTTGCGCAAGTTACCAATCCTCCTATTGACCCTCTAAGAGAAAAACTGGTAATGAGTTTAGAGATGCATCTTGGGGAAAGATGTACACCATTTGAGGTTAAAGATACTAAACCTTTTATTCATTTAAAAAGTCCAATTCTCAATGAGGAAGAACTCATTTCCATTAAAAAATCAAAAATTAAATCTCAAACAATTTCAAGTTTATTTGATATTGAGGAAGGTGTTCAAGGCTTAGAGAACCATTTAAAAGCAATTTGCAAACAGAGTGAGCTCTCTATAAAAGAAGGTTGCTCTCTAATTATTATTTCTGATAAAGGAATTAATCCAAAAAAGACTTTTATTCCTCCTTTACTTGCAGTTGGGGCAGTTCATCATTATCTCTTAAAAAAGGAAATAAGGCTAAAAGCTTCTCTAATTATTGAAACTGGTCAATGTTGGAGCACACATCACTTGGCTTGTTTGATTGGCTATGGCGCAAGTGCAGTTTGCCCTTGGTTGACCTTCGAAGCAGGAAGACACTGGTTAAAACATCCAAAAACACAAAAACTCATTGATAGCAAAAAAATAAATCCTTTATCAATAATTGATGTTCAAGAAAATATTAAAAAGGCTCTAGAAGACGGTCTAAGAAAAATTCTTTCGAAAATTGGTATTTCACTTTTATCTAGTTACCATGGCGCACAAATTTTTGAAGCTGTTGGCCTTGGATCTGACTTAATAAAAATGGCTTTTGATGGTACAACAAGCCGCATCGCTGGCATTACATTAAAAGAATTAACTAATGAAACACTTTCAATACATACGAAAGCCTATCCAGAGATCGATTTAAAAAAATTAGAATTTTTAGGATTTGTACAATTTAGAAATAATGGAGAATATCACGCAAATAATCCTGAGATGTCAAAAGTTTTACATTCAGCTGTAAAACAAGGACCAGGATACAATCATTTTGAAACTTACAAAAAACTTATTAGTAATAGACCGACAACATCTCTAAGAGATTTACTAACAATTAATTCAAAAAGAAAAAGCATTCCGTTAGAGGAAGTTGAAAGTGTTGAATCAATTTGCAAAAGGTTTTGTACTGGAGGAATGAGTTTGGGTGCTTTATCAAGAGAAGCACATGAAGTGTTGGCAGTTGCAATGAATAGAATCGGTGGAAAAAGTAATAGTGGAGAGGGGGGAGAAGATCCAGCCCGTTTTAATGTTTTAAATGATATCGATGAAAATACTCAATCAGCGACGTTGCCATTTATAAAAGGTCTAGAAAATGGAGACACCGCATGCTCAGCTATTAAACAAATAGCATCAGGTAGATTTGGAGTTACCCCTGAATATCTCAGAAGTGGTAAACAACTCGAAATTAAAATGGCTCAAGGTGCAAAACCTGGAGAAGGGGGACAATTGCCTGGTCCAAAAGTTGATTCTTACATTGCAAAACTAAGAAATAGTAAACCTGGAGTAGCTCTAATATCTCCTCCTCCGCATCATGATATTTATTCAATTGAAGATTTAGCTCAACTTATCCATGACTTACACCAAGTTCATCCAAAAGCGAAAGTGAGCGTTAAACTTGTTTCTGAAATTGGTATAGGCACTATTGCTGCTGGAGTAAGCAAAGCTAATGCAGATGTAATTCAAATTTCAGGCCATGACGGAGGTACAGGTGCTTCACCCTTAAGTTCTATTAAACATGCAGGTTTACCATGGGAACTAGGTGTCGCTGAGGTTCATAAATCTCTATTAGAAAATAACTTACGAGAAAGAGTAATTTTGAGAACTGATGGAGGTCTTAAAACAGGCTGGGACGTAGTTATTGCCGCTTTACTAGGCGCTGAAGAATACGGTTTCGGTTCTGTAGCGATGATTGCTGAAGGATGCATAATGGCTCGTGTTTGTCATACAAACAAGTGTCCTGTTGGAGTTGCTACTCAAAAAGAAGAATTAAGAAAAAGATTTAAAGGTATTCCAGAAAATGTTGTTAATTTTTTCTTATATATTGCTGAAGAAGTGAGACAGATCATGAGTAGTATCGGTGTTTCCAATATGGAAGAACTAATTGGAAATCAAGAATTTCTTTCTGCAAGAAATATCAGTCTTCCAAAGACTTCTAATATCGATCTTTCTTCTTTAGTATATTCAACCACTGATAGATCATGGTTAAAACATTCACAAAATGCTCATAATAACGGTTCTGTATTAGAAGACGAGTTTTTGTCTGATATTGAATTTATAGATTCAATTAAAAATCACGAAAAATTAACCAAAGAAATTGAAATAAAAAATACAGATAGAAGTGTTTGTGCGAAAATATCAGGCGAAATTGCAGAACTTCATGGAAACACTGGATTCAATGGCGAACTCAATTTAAATTTCAAAGGGTACGCAGGACAAAGCTTTGGTGCCTTTCTATTGAAGGGGATGAATGTTCAATTAATCGGAGAAGCTAATGATTATGTTTGTAAAGGAATGAATGGAGGAATACTCACAATAATTCCACCAAAAATAGATAAAATCTCCTCCGAACAAGTCATACTGGGTAATACTTGCCTTTATGGAGCTACAGGTGGGAAATTATTTGCATTAGGAAAATCTGGAGAAAGATTTGCAGTAAGAAATAGTGGTGCAGTAGCAGTAACAGAGGGAGCAGGCGATCATTGTTGTGAATACATGACTGGCGGTAAAGTTGTGATTCTAGGCTCCACAGGAAGGAATATTGGTGCGGGCATGACTGGTGGAATAGCTTTTATAATCGATGAGAATAATGATTTAAGTAATAAAGTTAATAAAGAAATAGTTAGCATTCATAAAATAACTTCATCAAAGCAGGAAGATATTTTATTAGAAATTATTAGAGAATATCGAGCAAAAACAAATAGCTTAAAGGCTGCCAGAATAATTGAAAATTGGTCTGATTTCAAGAGTAATTTCAAATTAATTGTTCCCCCAAGCGAAGAAGACATGCTTGGC
>AG-347-E23_2717242975
TATCAAGATAGTTATTCCCCAAATGGAATAATTGGGGAGAAAGATGCCTGTGGAGTTGGTTTCATAGCAAATGTCAAAGGGATTGAAAGCAACTGGATCCTGAAACAATCACTAAGGGGTCTTAGCTGCATGGAGCACAGAGGAGGTTGTGGAGGAGATAGTGACTCAGGAGATGGAGCAGGTATTTTATGTTCGATTCCGTGGGAATACCTTGAAGAGGAAATGAATCTAAAAAATTTAGGCATGGTTTTTATGCCTAATAAAAAAGAGAAAATTGGAGAATGTAAATCAATATGCGATCAGGAAGCAGAAAAACTAAAAGTTAACAAAACATTTTGGAGAACAGTACCTGTTAATAATGAAATCTTAGGTCCTTTAGCTAAATCAAATGCTCCCTTCATATGTCAGTGGATTTTATGTAAAGATCAACAGGATATTGAGAGGCTTTTATTCCAATTAAGAAAAAGAATTGAAAAAAAAATCAGAGAAACTTTTAAAAACTGTGAATTTTATTTTGCATCATTAAGCACTCAAACAGTTGTATATAAAGGAATGGTGCGTTCTGAAATATTATCTGAGTTTTATCAAGATCTCAAGGAAGAGAGTTTTAAGGTCTCATTTTCTGTTTATCATCGTAGATTTAGTACAAATACACTTCCTAAATGGCCATTAGCTCAGCCCATGAGATTTTTGGGTCATAATGGCGAAATAAATACACTTTTGGGTAATATCAACTGGGCTAAAGCTTCAGAAACACATATAGATGATTTTTGGGGGGACTTATCTAATGAAATCAAACCAATTGTAGATGTTAACAAAAGTGATTCATCAAATCTTGATGCAACCCTTGAAATTAATATTCGCTCAGGCCAACCAATAACTGACTCATTATTAAAACTTGTCCCTGAAGCATTTAGAGATCAACCAGAACTTGCACAAAGGGAAGATATTAAATCATTTTATGAATATTCTGCGAGCCTACAAGAAGCTTGGGATGGTCCCGCTCTCCTTGTATTTGCAGATGGAAATTTTGTAGGTGCAACACTTGATAGAAATGGTCTAAGACCAGCAAGATATTCAATCACAAATGATGGTTTTGTAATAATGGGTTCCGAAACAGGAGTAGTAGATCTTGATGAGGGAACAGTAATTGAAAAAGGTCGATTAGGGCCAGGACAGATGTTGGCAGTTGATTTTCATAGTAATAGAATCCTAAGAAATTGGGAGGTAAAATCTGAAGCGGCTAAAAGATATGATTATAAAAAACTGCTCAGTAATAGAACTATAAAAATTGATAATAGTGAATGGGTTAAACACTGTAAATTAAAAGACCTTGAGCTTTTGCAACAACAAACTGCATACGGTTTTTCAGCGGAAGATAATGATCTTATCCTAGACTCAATGGCTTTACTAGCTAAAGAGCCTACTTATTGCATGGGTGATGATATCCCATTAGCAGTGCTTTCATCTAAGCCACACATTTTATATGACTATTTCAAGCAAAGATTTGCACAAGTTACAAATCCCCCTATTGATCCTTTAAGAGAAAAACTGGTAATGAGTCTAGAGATGCATCTTGGAGAAAGATGTACACCATTTGAGATTAAAGATCCTAAACCTTTCGTTCATTTACAAAGTCCAATTCTCAATGAGGAAGAACTCATTTCCATAAAAAAATCAAAAATTAAATCTCAAACAATTTCAAGTTTGTTTGATATTGAGGAAGGTGTTCAAGGCTTAGAGAACCAATTAAAAGAAATTTGTAAACAGAGTGAGCTCTCTATAAAAGAAGGTTGCTCTATAATTATTATTTCTGATAAGGGTATTAATCCTACAAAGACTTTAATTCCTCCTTTACTTGCTGTTGGAGCAATTCATCACTATCTTCTAAAAAAAGAAATCAGGCTAAAAGCTTCTCTAATTATTGAAACAGGTCAATGTTGGAGCACACATCACATTGCTTGCTTGATTGGTTATGGTGCAAGTGCCGTTTGCCCTTGGTTGACCTTCGAAGCAGGTAGACACTGGTTAAAACATCCAAAAACACAAAAACTCATTGATAGCAAAAAAATAAATCCATTATCAATAATTGATGTTCAAGAAAATATTAAAAAAGCTCTAGAAGACGGTCTAAGAAAAATTCTTTCGAAAATAGGCATCTCACTTTTATCTAGTTACCATGGTGCACAAATTTTTGAAGCTGTGGGCCTTGGATCCGACTTAATAAAAATTGCTTTTGATGGTACAACAAGCCGTATCGCAGGTATAACATTAAAAGAATTAACTAATGAAACACTTTCAATACATACGAAAGCCTATCCAGAGATCGATTTAAAGAAATTAGAATTTTTAGGATTTGTACAATTTAGAAATAATGGAGAATATCATTCTAATAACCCAGAGATGTCCAAAGTTTTACATTCAGCGGTAAAACAAGGACCAGGATACGATCATTTTGAAACTTACAAAAAACTTATTAGTAATAGACCGACAACATCCCTAAGAGATTTACTAACAATTAATTCACAAAGAAAAAGTATTCCATTAGAGGAAGTTGAAAGTGTTGAATCAATTTGCAAAAGGTTCTGTACTGGAGGAATGAGTTTAGGCGCTTTATCTAGAGAAGCACATGAAGTTTTAGCAGTTGCAATGAATAGAATTGGCGGAAAAAGTAATAGCGGAGAAGGGGGAGAAGATCCAGCTCGTTTTAATGTTTTAAATGATATCGATGAAAATACTCAATCAGCGACGTTGCCATTCATTAAAGGTCTAGAGAATGGAGACACCGCATGCTCCGCTATTAAACAAATAGCATCAGGAAGGTTTGGAGTTACACCTGAATATCTGAGAAGTGGTAAACAACTCGAAATCAAAATGGCTCAAGGTGCAAAACCCGGAGAAGGGGGGCAATTGCCTGGTCCAAAAGTTGATTCTTACATCGCAAAACTAAGAAATAGTAAACCTGGAGTAGCTTTAATATCTCCTCCCCCGCATCATGATATTTATTCAATTGAAGATTTAGCTCAACTTATCCATGACTTACACCAAGTTCATCCAAAAGCGAAAGTAAGCGTTAAACTTGTTTCTGAAATTGGTATAGGCACTATTGCTGCTGGAGTAAGCAAAGCTAATGCAGATGTAATTCAAATTTCAGGCCATGACGGAGGTACAGGTGCTTCACCCCTAAGTTCTATTAAACATGCAGGTTTACCATGGGAACTAGGTGTTGCTGAAGTTCATAAATCTCTCTTAGAGAATAACTTACGTGAAAGAGTAATTTTGAGAACTGACGGAGGTCTTAAAACAGGCTGGGATGTAATTATTGCAGCTTTACTAGGTGCTGAAGAATACGGTTTTGGTTCTGTAGCGATGATTGCTGAAGGATGCATAATGGCTCGTGTTTGTCATACAAACAAGTGTCCTGTTGGAGTTGCCACTCAAAAAGAAGAATTAAGAAAAAGATTTAAAGGTATTCCAGAAAATGTTGTCAACTTTTTCTTGTATATTGCTGAAGAAGTAAGACAGATAATGAGCAGTATCGGTGTTTCTCATATGGAAGAACTGATTGGGAATCAAGAATTTCTTTTAGCAAGAAATATCGATCTTCCAAAGACTACTAATATTGATCTTTCTTCTTTAGTACATTCAAACACTGATAGATCATGGTTAAAACATTCAAAGACTGCCCATAGTAATGGTTCTGTATTAGAAGACGAGTTTTTGTCTGATACTGAATTTATAAATTCAATTAAAAATCACGAAATATTAACTAAACAAATTGAGATAAAAAATACGGATAGAAGTGTTTGTGCGAAAATATCAGGAGAAATCGCAGAACTTCATGGCAACACTGGCTTTAATGGCGAACTCAACTTAAATTTCAAAGGATATGCAGGACAAAGCTTTGGTGCCTTTTTATTGAAGGGAATGAATGTTCAATTAATCGGAGAAGCTAATGATTATGTTTGTAAAGGAATGAATGGAGGAATACTTACAATAATTCCACCAAAAATAGATAAAACTTCCTCCGAACAGGTTATTTTAGGGAACACCTGTCTTTATGGAGCAACTGGTGGAAAATTATTTGCATTAGGAAAATCGGGCGAAAGATTTGCAGTAAGAAATAGTGGTGCTACGGCAGTAACAGAAGGAGCAGGTGATCATTGTTGTGAATACATGACTGGTGGGAAAGTAGTTATTCTAGGTTCCACAGGAAGGAATATTGGTGCAGGCATGACTGGTGGGATAGCTTTTATAATCGATGAGAATAATGATTTAAGTAATAAAGTTAATAAAGAAATAGTTAGCATTCATAAAATAACTACATCAAAGCAGGAAAATATCTTATTCGAAATTATTAGAGAATATCGGACAAAAACAAATAGCTTAAAGGCCGCCAAAATAATTAAAAATTGGTCTTATTATAAGAGTACTTTCAAATTAATAGTTCCCCCAAGCGAAGAAGAAATGCTTGGC
>AG-347-G18_2667832538
TATCAAGATAGTTATTCCCCAAATGGAATAATTGGGGAGAAAGATGCGTGTGGAGTTGGTTTCGTAGCAAATGTTGAAGGTTTAGAAAGCAACTGGATCCTTAAACAATCACTAAAGGGCCTCAACTGCATGGAGCATAGAGGAGGTTGTGGAGGAGATAGTGACTCAGGCGATGGAGCAGGCATTTTATGTTCAATTCCCTGGGGTTATTTAGATGAAGAATTGAATCTTATACATTTAGGTATGGTTTTTATGCCTAATAAAAAAGAGAAAATTGAAGAATGCAAATCAATATGTGAGGAGGAAGCAGAAAAATTAAGCATCAAAGAAACATCTTGGAGAAAAGTCCCTGTAAATAATGAAATCTTAGGTCCTTTAGCCAAAGCAAATGTCCCATATATTTGTCAGTGGATTTTATACAAAGATAATCAGAATATTGAAAGGCTTTTGTTCCAGTTAAGGAAAAGAATTGAAAAAAAAATAAGAGAAACTTTTAAAAACTGTGAATTTTATTTTGCCTCACTTAGTTCTCAAACAGTTGTTTATAAAGGTATGGTTAGGTCTGAAATATTATCTGAATTCTATCAAGATCTAAAAAAAGAGAATTTTAAGGTCTCATTTTCCGTTTATCATAGGAGATTTAGTACAAATACTCTTCCAAAATGGCCACTTGCCCAGCCCATGAGATTTTTAGGGCATAACGGGGAAATCAACACTCTTTTGGGCAATATTAATTGGGCTAAAGCTTCAGAAACACATATAGATGATTTTTGGGGAGAGCTATCTAATGAAATAAAGCCTATTGTAGATGTAAATAAAAGTGATTCATCAAATCTTGATGCAACCCTTGAAATTAATATTCGTTCAGGCCAACCTATAACTGATTCATTATTAAAACTTGTTCCTGAAGCATTTAGAAATCAACCAGACCTTGAACAGAGGAATGATATTAAGTCATTTTATGAGTATTCTGCGAGCATACAAGAAGCTTGGGATGGTCCTGCTCTACTTGTATTCGCAGATGGAAATTTTGTCGGAGCAACGCTTGATAGAAATGGTTTAAGACCAGCAAGATATTCAATAACAAATGATGGTTTTGTAATAATGGGTTCCGAAACAGGAGTAGTAGATCTTGAAGAGGAAAAAGTAATAGAAAAGGGTCGATTAGGACCGGGACAAATGTTAGCGGTTGATTTTCATCAAAATAGAATTCTCAGAAATTGGGATGTAAAATCCGAAGCGGCTCAAAGACACGATTATAAAAATCTCCTAAGTAATAGAACTATAAAAATTGAAAATAGTGATTGGTTTAAAGACTGCAAACTAAAAGACCTTGAGTTATTACAACAACAAACTGCCTACGGTTTTTCAGCAGAAGATAATGATCTTATCTTGGATTCAATGGCTTCATTAGCTAAAGAGCCAACCTATTGCATGGGAGACGATATCCCATTAGCAGTGCTTTCTTCAAAGCCACATATTTTATATGACTATTTCAAACAAAGATTTGCGCAAGTTACAAATCCTCCTATTGACCCTCTGAGAGAAAAACTGGTAATGAGTTTAGAGATGCATCTTGGAGCAAGATGTACTCCATTTGAGATTAAAGATCCTAAACCTTTTGTTCATTTACAAAGTCCAATTCTCAATGAGGAAGAACTCATTTCCATTAAAAAATCAAAAATTAAATCTCAAACAATTTCAAGTTTGTTTGATATTGAGGAAGGTGTTAAAGGCTTAGAGAACCAATTAAAAGCAATTTGTAAAAAGAGTGAGCTCTCTATAAAAGAAGGTTGCTCTTTAATTATTATTTCTGATAAGGGAATTAATCCTAAAAAGACTTTTATTCCTCCTTTACTTGCTGTTGGGGCAATTCATCATTATCTTCTAAAAAAAGAAATCAGACTAAAAGCTTCTCTAATTATTGAAACAGGTCAATGTTGGAGCACACATCACTTGGCTTGTTTGATCGGTTATGGTGCAAGCGCAGTCTGCCCTTGGTTGACCTTCGAAGCAGGTAGACACTGGTTAAAACATCCAAAAACTCAAAAACTCATTGATAGCAAAAAAATAAATCCATTATCAATAATTGATGTTCAAGAAAATATTAAAAAAGCTTTAGAAGACGGTCTTAGGAAAATTCTTTCGAAAATAGGCATCTCACTTTTATCTAGTTACCATGGCGCACAAATTTTTGAAGCTGTAGGCCTTGGATCTGACTTAATAAAAGTTGCTTTTGATGGAACAACAAGCCGCATCGCCGGCATAACATTAAAAGAATTAACTAATGAAACAATTTCAATACATACGAAAGCCTACCCAGAGATCGATTTAAAAAAATTAGAATTTTTGGGATTTGTACAATTTAGAAATAATGGAGAATATCATTCCAATAACCCTGAGATGTCCAAAGTTTTACATTCAGCTGTAAAACAAGGTCCAGGATACGATCATTTTGAAACTTACAAAAAACTTATTAGTAATAGACCTACAACATCCCTAAGAGATTTACTAACAATTAGTTCAAAAAGAAAAAGCATCCCATTAGAGGAAGTTGAAAGTGTTGAATCAATTTGCAAAAGGTTTTGTACTGGAGGAATGAGTTTGGGTGCTTTATCAAGGGAAGCGCATGAAGTGTTAGCAGTTGCTATGAACAGAATTGGTGGTAAGAGTAATAGTGGAGAAGGGGGGGAAGATCCAGCTCGTTTTAATGTTTTAAATGATATCGATGAAAATACTCAATCAGCTACTTTACCATTTATTAAAGGTCTAGAAAATGGAGACACCGCTTGTTCAGCTATTAAACAAATAGCATCAGGTCGATTTGGCGTTACACCTGAATATCTAAGAAGTGGTAAACAACTCGAAATTAAAATGGCTCAAGGTGCAAAACCTGGAGAAGGGGGACAATTGCCTGGTCCAAAAGTTGATTCCTACATCGCAAAACTTAGAAATAGTAAACCTGGAGTAGCTCTAATATCTCCTCCCCCGCATCATGATATTTATTCAATTGAAGATTTAGCTCAACTTATACATGACTTACACCAAGTCCATCCAAAAGCGAAAGTGAGCGTTAAACTTGTTTCTGAAATTGGTATAGGCACTATTGCTGCTGGAGTAAGCAAAGCTAATGCAGATGTAATTCAAATTTCAGGCCATGACGGAGGTACAGGTGCTTCGCCCCTAAGTTCTATTAAACATGCAGGTTTACCATGGGAATTAGGTGTTGCTGAGGTTCATAAATCTCTCTTAGAGAATAACTTACGTGAAAGAGTAATTTTGAGAACTGATGGAGGTCTTAAAACAGGCTGGGATGTAGTTATTGCAGCTTTACTAGGTGCTGAGGAATACGGTTTCGGTTCTGTAGCGATGATTGCTGAAGGATGCATAATGGCTCGGGTTTGTCATACAAACAAGTGTCCTGTTGGAGTTGCTACTCAAAAAGAAGAGTTAAGAAAAAGATTTAAAGGTATTCCAGAAAATGTTGTCAATTTTTTCTTATATATTGCTGAAGAAGTAAGACAGATAATGAGTAGTATTGGAGTTTCTAATATGAAAGAACTGATTGGGAATCAAGAATTTCTTTCTGCAAGAAATATCGGTCTTCCAAAAACTTCTAATATCGATCTCTCTTCTTTAGTAGACATAACCACTGATAGATCATGGTTAAAACATTCAAAAAATGCTCATAGTAATGGTTTTGTATTGGAGGACGAGTTTTTGTCTGATACTGAATTTATTAATTCAATTAAAAGTCACGAAAAATTGACTAAAGAAATTGAGATAAAAAATACAGATAGAAGTGTTTGTGCGAAAATATCAGGCGAAATCGCAGAACTTCATGGAAACACTGGCTTCAATGGCGAACTTAACTTAAATTTCAAAGGATATGCAGGACAAAGCTTTGGTGCCTTTTTATTAAAGGGAATGAATGTTCAATTAATCGGAGAAGCTAATGATTATGTTTGTAAAGGAATGAATGGAGGAATACTCACAATAATTCCACCAAATATAGATAAAACCTCCTCCGAACAAGTTATCCTGGGAAATACTTGCCTTTATGGAGCAACAGGTGGGAAATTATTTGCTTTAGGAAAATCGGGAGAAAGATTTGCAGTAAGAAATAGTGGTGCTACAGCAGTAACAGAGGGAGCAGGAGATCATTGTTGTGAATACATGACTGGAGGGAAAGTAGTTATTCTAGGTTCCACAGGAAGGAATATTGGTGCGGGGATGACTGGTGGAATAGCTTTCATAATCGATGAGAATAATGATTTAAATAATAAAGTTAATAAGGAAATAGTAAGCATTCATAAAATAACTTCATCAATGCAGGAAGATATTTTATTGGAAATTATTAGGGAATATAGAGCAAAAACAAATAGCTTAAAGGCCGCTAAAATAATTGAAAATTGGTCTCATTTTAAGAGTACTTTCAAATTAATTGTTCCCCCAAGTGAAGAAGAGATGCTTGGC
>AG-347-G20_2667834135
TATCAAGATAGTTATTCCCCAAATGGAATAATTGGGGAGAAAGATGCCTGTGGAGTTGGTTTCATAGCAAATATTAAAGGGTTAGAAAGCAATTGGATCCTAAAACAGTCCCTTAAAGGCCTAAACTGCATGGAACATAGAGGAGGTTGTGGTGGAGATAGTGATTCAGGAGATGGAGCGGGTATTTTATGTTCAATTCCATGGGGATATCTAGAAGAGGAAATTAATCTAAAAAATTTAGGTATGATTTTTATGCCTAATAAGAAAGAAAAAATTGAAGTATGTAAATCAATATGTGATCAAGAAGCAGAAAAATTAAAAGTCAACAAAACATCTTGGAGAATAGTCCCAGTTAATAATGAAATCTTAGGTCCTTTAGCTAAAGCAAATGCTCCATTTATATGTCAATGGATTTTATATAAAGATCATCAGGATGTTGAAAGGCTTTTATTCCAACTAAGGAAAAGAATTGAGAAAAAAATAAGAGAAACTTTCAAAAACTGTGAATTTTATTTTGCCTCACTAAGTTCTCAAACAGTTGTTTATAAAGGTATGGTTCGCTCTGAAATATTATCGGAGTTTTATCGAGATCTAAAAGAAGAGAGTTTTAAAGTTTCATTTTCTGTTTATCATCGTAGATTTAGTACTAATACACTTCCAAAATGGCCGCTAGCTCAACCCATGAGATTTTTGGGTCATAATGGCGAAATAAATACTCTCTTAGGTAATATCAACTGGGCTAAAGCTTCAGAAACACATATAGATGATTTTTGGGGAGAGTTATCTAATGAAATCAAGCCCATTGTAGATGTAAATAAAAGTGATTCATCAAATCTTGATGCAACCCTTGAAATCAATATTCGTTCAGGGCAGCCCATTACTGACTCATTATTAAAACTTGTTCCTGAAGCATTTAGAGATCAACCAGAACTTGAGCAGAGAGAAGATATAAAAGCTTTTTATGAATATTCTGCAAGCCTACAAGAAGCTTGGGATGGTCCAGCACTCCTTGTATTTGCTGATGGAAATTTTGTCGGAGCAACGCTTGATAGAAATGGCCTAAGACCAGCAAGATATTCAATCACAAATGATGGTTTTGTAATAATGGGTTCTGAAACAGGAGTAGTAGATCTTGAAGAAGAAAGAGTAATAGAAAAAGGTCGATTAGGACCGGGACAAATGCTGGCAGTTGATTTTCATCAGAATAGAATCCTAAGAAATTGGGAAGTAAAATCTGAAGCCGCTCAAAGGCATGATTATAAAAATCTCCTAAGTAAAAGAACTATAAAAATTGATAATAGTGAATGGGTTAAAGACTGCAAACTAAAAGATCTTGAGTTGATACAACAACAAACTGCATACGGGTTTTCAGCGGAAGATAATGATCTTATCTTAGATTCCATGGCTTCATTAGCTAAAGAGCCTACTTATTGCATGGGCGACGACATACCATTAGCAGTGCTTTCATCAAAACCCCATATTTTGTATGACTATTTCAAGCAAAGATTTGCTCAGGTAACTAATCCTCCAATAGACCCTCTTCGTGAAAAACTTGTGATGAGCCTTGAAATGCATCTTGGAGAGAGATGTTCACCATTTGAGATTAAAGATCTTAAACCTTTTATTCATTTACAGAGCCCAATTCTCAATGAAGAAGAACTGATTTCAATTAAAAAATCAAAAATTAAATCTCAAACAATTTCAACCTTGTATGAAATCAACGAAGGAATTAATGGATTTGAAGGTAAATTAAATGATATTTGCGAGCAAAGTGAAAATGCAGTTAATAATGGATGTGCTTTAATTATTATTTCTGACAAAGGAGTAAGCTCAACAAAAAGTTTTATTCCCCCTCTCTTAGCTGTAGGTGCAATTCATCATTATCTTCTTAAAAAAGAAACAAGATTAAAAGCCTCCCTAATTATCGAGACTGGTCAATGTTGGAGTACTCATCACTTAGCATGCCTGATTGGATATGGAGTTAGTGCTGTTTGCCCTTGGCTAATATTTGAATCAGGGAGACATTGGTTAAAGCATCCTAAGACTCAAAAACTAATAGATAGCAAAAAAATTGATTTATTATCAACAGATAAGGTTCAGACCAATATTAAAAAAGCTCTTGAGGATGGCTTACGGAAAATACTTTCTAAGATAGGTATCTCACTGCTTTCTAGTTACCACGGGGCTCAGATTTTTGAAGCGGTAGGTTTGGGCTCCGATTTAATCAAACTTGGTTTCGACGGGACAACAAGTCGAATTGCTGGAATTACTTTAAAGGAATTAGCTAATGAATCAATTTCAATTCACACAAAAGCTTATCCAGAAATTGACCTGAAAAAACTCGAGTTTCTAGGATTTGTGCAATTCAGAAATTATGGAGAATATCACTCAAATAATCCTGAAATGTCAAAGGCACTCCATTCTGCTGTTAAAGAAGGACCAATTTATGACCACTTCAAATTGTACAAAGAACTTATTAGTAACAGACCAACAACTGCTCTAAGAGACTTACTGACAATTGATTCTAATAGGGAAAGCATACCAATAAGTGAAGTTGAAAGTGTTGAATCAATTTGCAAACGGTTTTGTACAGGAGGAATGAGTTTAGGTGCTTTATCAAGAGAAGCGCATGAAGTTTTAGCAGTTGCAATGAATAGAATTGGTGGAAAAAGTAATAGTGGTGAAGGTGGAGAAGATCCAGCTCGTTTTAATGTTTTAAATGATATTGATGAAAATACTCAATCAGCGACTTTGCCCTTTATAAAAGGCCTTGAAAATGGAGATACCGCTTGCTCTGCTATAAAGCAAATCGCCTCAGGAAGATTTGGAGTTACCCCTGAATATCTTCGAAGTGGTAAACAACTTGAAATTAAAATGGCCCAAGGTGCAAAGCCTGGGGAAGGCGGGCAACTTCCTGGTCCAAAAGTCGATTCCTACATAGCAAAACTCAGGAATAGTAAACCTGGCGTGGCTTTAATTTCTCCACCTCCACATCATGATATTTACTCAATTGAAGATTTAGCACAACTAATTCATGATCTTCATCAGGTTCATCCTAAAGCAAAAGTAAGTGTCAAACTTGTTTCTGAAATTGGTATTGGAACTGTAGCTGCGGGTGTAAGTAAAGCAAACGCAGATGTTATACAAATCTCTGGCCACGATGGAGGAACCGGTGCTTCTCCCTTGAGCTCCATTAAGCACGCTGGATTGCCTTGGGAACTTGGTTTAGCAGAGGTACATAAATCACTTCTTGATAATAATCTGCGCGACAGAGTTCTTTTAAGAACAGACGGTGGGCTTAAAACAGGATGGGATGTTGTCATTGCTGCTCTTTTGGGCGCAGAAGAATATGGATTTGGATCCGTAGCAATGATTGCTGAAGGATGCGTTATGGCACGAGTTTGCCATAAAAATACTTGTCCTGTTGGGGTAGCAACACAAAAAGAAGAATTGAGAAAAAGGTTCAAAGGTTTACCCGATAACGTTGTTAACTTTTTTATGTATGTTGCTGAAGAAATAAGACAAATATTGAGTGCCATTGGTGTCAAAACAATGGAAGAATTAATTGGTAACAAAGAATTTCTGACCACAAAAAATATTAGTCTGCCTAAAACGGAAAATATCGATCTAACTTCTCTTGTTATTAGCTATAAAGATAGATCATGGATAAAACATTCAAACAATGCTCATAGCAATGGAACCGTATTGGAAGACTCGATTTTAACGGATGCTCAATTCATAAATGCGCTCACTACGCATGGAGAATTTAGTAAAAAAATTGAAATCAAAAATACCGATAGAAGTGTTTGTGCAAAAATTTCAGGAGAGCTTGCTCAGCATTATGGCAATAAGGGCTTTGAGGGCGCAATTAATCTAATTTTTAACGGTCATGCAGGTCAAAGCTTTGGAGCCTTTTTATTAGAAGGAATGATTATTAAATTAATTGGAGAAGCTAATGATTATGTATGCAAAGGGATGAATGGAGGTATGTTAACCATAATTCCGCCTAGGATAGATAAGAATTCATCGGATCAAGTCATTTTGGGCAATACTTGTCTGTATGGCGCTACGGGCGGAAAGTTATATGCGTTGGGTAAATCAGGTGAAAGGTTTGCTGTAAGAAATAGTGGGGCAGTAGCTGTAACTGAAGGTGCAGGAGATCATTGCTGTGAATATATGACAGGGGGAAAAATTGTAATTCTTGGCTCTATAGGAAGAAATATCGGAGCAGGAATGACTGGGGGGGTCGCATTTATACTTGATGAAAAAAATGATGTAGAGAAAAAGGTAAATAGAGAAATAGTAAGCATCTATGAAATTAAGACACCAAAACAAGAACAAATTTTATTAGAAATAATTAACGATTATCATCATAAAACTCAGAGTCCTAAAGCAGCTAATGTTCTTAAATATTGGAGTAATTTTAAAACTTTATTTAAAGTAATCGTACCGCCCAGTGAACAAGAAATGCTTGGA
>AG-347-G22_2667835928
TATCAAGATAGTTATTCCCCAAATGGAATAATTGGGGAGAAAGATGCGTGTGGGGTCGGTTTCGTAGCAAATGTTGAAGGTATAGAGAGCAACTGGATCCTTAAACAATCTCTAAAGGGCCTCAACTGCATGGAACATAGAGGAGGTTGTGGAGGAGATAGTGACTCAGGAGATGGAGCAGGCATCTTATGTTCAATTCCATGGGGATATCTAGAAGAGAAAATTAATCTAAAAAATTTAGGCATGGTTTTTATGCCAAATAAAAAAGAAAAAATTGAAATATGCAAATCAATATGTGATGAAGAAGCAGAAAAATTAAAAGTCAACAAAACATCTTGGAGAACAGTACCCGTTAATAATGAAATATTAGGTCCTTTAGCTAAAGCAAATGCTCCATTCATCTGTCAGTGGATTTTATATAAAGATCATAAGGATGTTGAAAGGCTTTTATTTCAATTAAGGAAAAGAATTGAGAAAAAAATAAGAGAAACTTTTAAAAACTGTGAATTTTATTTTGCCTCACTAAGTTCTCAAACAGTTGTTTATAAAGGTATGGTTCGCTCTGAAATATTATCCGAGTTTTATCAAGATCTAAAAGAAGAGAGTTTTAAAGTTTCATTTTCTGTTTATCATCGTAGATTTAGTACTAATACACTGCCAAAATGGCCACTAGCTCAGCCCATGAGATTTTTGGGTCATAATGGCGAAATAAATACTCTCTTAGGCAATATTAATTGGGCTAAAGCTTCAGAAACACATATAGATGATTTTTGGGGAGAGTTATCTAATGAAATTAAGCCCATTGTAGATGTAAACAAAAGTGATTCATCAAATCTTGATGCAACCCTTGAAATCAATATTCGTTCAGGTCAGCCCATTACTGACTCATTATTAAAACTTGTTCCTGAAGCATTTAGAGATCAACCAGAACTTGAGGAGAGAGAGTATATAAAAGCTTTTTATGAATATTCTGCAAGCCTACAAGAAGCTTGGGATGGTCCAGCACTCCTTGTATTTGCTGATGGAAATTTTGTCGGAGCAACGCTTGATAGAAATGGCCTAAGACCAGCAAGATATTCAATCACAAATGATGGTTTTGTAATAATGGGTTCTGAAACAGGAGTAGTGGATCTTGATGAGGAAAGAGTAATAGAAAAAGGTCGATTAGGACCGGGACAAATGTTGGCAGTTGATTTTCATCAGAATAGAATCCTAAGAAATTGGGAAGTAAAATCTGAAGCCGCTCAAAGGCATGATTATAAAAATCTTCTCAGTAATAGAACTATAAAAATTGAAAATAATGAATGGGTTAAAGACTGCAAACTAAAAGACCTTGAGTTGTTGCAACAACAAACTGCATACGGGTTTTCAGCTGAAGATAATGACCTTATCTTAGATTCAATGGCTTCATTAGCTAAAGAGCCTACTTATTGCATGGGCGACGACATCCCATTAGCAGTTCTTTCATCTAAGCCACATATTTTATACGACTACTTTAAGCAAAGATTTGCGCAAGTTACTAATCCTCCTATTGACCCTCTGAGAGAAAAACTTGTAATGAGTTTAGAGATGCATCTAGGAGAAAGATGTACACCATTTGAAATCAAAGATGCTAAATCTTTTATTCATTTACAAAGTCCGATTCTAAATGAGGAAGATCTCATTTCCATCAAAAAATCAAAAATTAAATCTCAGACAATTTCAAGTTTGTTTGATTTAGAGGAAGGTATTCAAGGCTTAGAGAACCAATTAAAACTAATCTGCAAACAGAGTGAGCTGTCTATAAAAGAGGGTTGCTCTTTAATTATTATTTCTGATAAGGGAATTAATCCTAAAAAGACTTTTATACCTCCTTTACTTGCTGTTGGAGCAATTCATCATTATCTTCTTAAAAAAGAAATCAGGCTAAAAGCTTCTCTAATAATTGAGACCGGTCAATGTTGGAGTACACATCACTTAGCATGTTTAATTGGATATGGAGCAAGTGCAGTTTGCCCTTGGTTGACCTTCGAAGCAGGTAGACACTGGTTAAAACATCCAAAAACACAAAAACTCATTGATAGCAAAAAAATAAATCCATTATCAATAGTTAATGTTCAAGAAAATATTAAAAAAGCTCTAGAAGACGGTCTGCGAAAAATTCTCTCAAAAATAGGCATCTCACTTTTATCTAGTTACCATGGTGCACAAATTTTTGAAGCTGTAGGCCTTGGATCTGACTTAATAAAAATTGCTTTTGATGGTACAACAAGTCGTATCGCAGGCATAACATTAAAAGAATTAACTAATGAAACACTTTCAATACATACGAAAGCCTATCCAGAGATCGATTTGAAGAAATTAGAATTTTTAGGATTTGTACAATTTAGAAATAATGGAGAATATCATTCCAATAACCCTGAGATGTCCAAAGTTTTACATTCGGCAGTAAAACAAGGACCAGGATACGACCATTTTGAAACTTACAAAAAACTTATCAGTAATAGACCAACAACATCTCTTAGAGATTTACTAACAATTAATTCAAAAAGAAAAAGTATTCCATTAGAGGAAGTTGAAAGTGTTGAATCAATTTGCAAAAGGTTCTGTACTGGAGGAATGAGTTTAGGTGCTTTATCCAGAGAAGCGCATGAAGTTTTAGCAGTTGCAATGAATAGAATTGGTGGAAAAAGTAATAGTGGAGAAGGGGGAGAAGATCCAGCTCGTTTTAATTTTTTAAATGATATCGATGAAAATACTCAGTCAGCGACATTGCCATTTATTAAAGGCTTAAAGAATGGAGACACCGCATGCTCTGCTATTAAACAAATAGCATCAGGAAGATTTGGAGTTACACCTGAATATCTAAGAAGTGGTAAACAACTCGAAATTAAAATGGCTCAAGGTGCAAAACCCGGAGAGGGGGGACAATTACCTGGTCCAAAAGTAGATTCTTACATTGCAAAACTAAGAAATAGTAAACCTGGAGTAGCTTTAATATCTCCTCCCCCGCATCATGATATTTATTCAATTGAAGATTTAGCTCAACTTATCCACGACTTACACCAAGTTCATCCAAAAGCGAAAGTAAGCGTTAAACTTGTTTCTGAAATTGGTATAGGCACTATTGCTGCTGGAGTAAGCAAAGCTAATGCAGATGTAATTCAAATATCAGGCCATGACGGAGGTACAGGTGCTTCACCCCTGAGTTCTATTAAACATGCAGGTTTACCATGGGAACTTGGTGTTGCTGAGGTTCATAAATCTCTCTTAGAGAATAACTTACGCGAAAGAGTAATTTTGAGAACTGATGGAGGTCTTAAAACAGGCTGGGACGTAGTTATTGCAGCATTACTAGGTGCTGAAGAATACGGTTTTGGTTCTGTAGCGATGATTGCTGAAGGATGCATAATGGCTCGGGTTTGTCATACAAACAAGTGTCCTGTTGGAGTTGCCACTCAAAAAGAAGAATTAAGAAAAAGATTTAAAGGTATTCCAGAAAATGTCGTCAATTTTTTCTTGTACATTGCTGAAGAAGTCAGACAGATAATGAGTAGTATCGGTGTCTCTAATATGGAAGAACTGATTGGTAATCAAGAATTTCTTTCTGCAAGAAATATCGATCTTCCAAAAACTTCTAATATTGATCTTTCTTCTTTAGTACACCCAACCCCTGATAGATCATGGTTAAAACACTTAAAAACTGCCCATAGTAATGGTTCTGTATTAGAAGACGAGTTTTTATCTGACACTAAATTTATAGATTCAATTAAAAATCACAAAATATTAACCAAAGAAATTGAGATAAAAAATACAGATAGAAGTGTTTGTGCGAAAATATCAGGCGAAATCGCAGAACTTCACGGCAATACAGGCTTCAATGGCAAACTCAACTTAAATTTCAAAGGATATGCAGGACAAAGCTTTGGTGCCTTTTTATTGAAAGGAATGAATGTTCAATTAATCGGAGAAGCTAATGATTATGTTTGTAAAGGAATGAATGGAGGAATACTCACAATAATTCCACCAAAAATAAATGCAATCTCCTCCGAACAAGTCATCCTAGGAAATACTTGTCTTTATGGAGCAACAGGTGGAAAATTATTTGCATTAGGAAAATCGGGAGAAAGATTTGCGGTTAGAAATAGTGGTGCTACAGCGGTAACAGAAGGAGCAGGTGATCATTGTTGTGAATACATGACTGGTGGGAAAGTTGTTATTCTAGGTTCCACAGGAAGGAATATTGGTGCAGGCATGACTGGTGGAATAGCTTTTATAATCGATGAAAATAATGATTTAAGTAATAAAGTAAATAAAGAAATAGTAAGCATTCATCAAATAACTTCATCAAAGCAGGAAAATATCTTATTGGAAATTATTAGAGAATATCAAGCAAAAACAAATAGCTTAAAGGCTGCCAAAATAATTGAAAATTGGTCTCATTTCAAGAGTACTTTCAAATTGATTGTTCCCCCAAGCGAAGAAGAGATGCTTGGT
>AG-347-I04_2717244563
TATCAAGATAGTTATTCCCCAAATGGAATAATTGGGGAGAAAGATGCGTGTGGAGTCGGTTTCATAGCAAATATTAAAGGGGTAGAAAGCAATTGGATCCTTAAACAGTCCCTAAAAGGCCTTAACTGCATGGAACATAGAGGAGGTTGTGGAGGAGATAGTGATTCTGGAGATGGAGCGGGCATTTTATGTTCAATTCCATGGGGATATCTAGAAAAGGAAATTAATTTAAAAAATTTAGGTATGGTTTTTATGCCTAATAAAAAAGAAAAAATTGAATTATGTAAATCAATATGTGATCAAGAAGCAGAAAAATTAAAAGTCAACAATACATCTTGGAGAAAAGTACCTGTTAATAATGAAATCTTAGGTCCTTTAGCTAAAGCCAATGCCCCTTTCATCTGTCAGTGGATTTTACATAAAGATCATCAGGATGTTGAAAAGCTTCTATTTCAATTAAGGAAAAGAATTGAGAAAAAAATAAGAGAAACTTTCAAAAACTGTGAATTTTATTTTGCCTCACTAAGTTCTCAAACAGTTGTTTATAAAGGTATGGTTCGCTCTGAAATATTATCCGAGTTTTATCAAGATCTAAAAGAAAAAAGTTTTAAAGTTTCATTTTCTGTTTATCATCGTAGATTTAGTACTAATACACTTCCAAAATGGCCGCTAGCTCAACCCATGAGATTTTTGGGACATAATGGCGAAATAAATACTCTCTTAGGTAATATCAACTGGGCTAAAGCTTCAGAAACACATATAGATGATTTTTGGGGAGATTTATCTAATGAAATCAAGCCCATTGTAGATGTAAACAAAAGTGATTCATCAAATCTTGATGCAACCCTTGAAATCAATATTCGTTCAGGGCAGCCCATTACTGACTCATTATTAAAACTAGTTCCTGAAGCATTTAGAGATCAACCAGAACTTGAGCAGAGAGAAGATATAAAAGCCTTTTATGAATATTCTGCAAGCCTACAAGAAGCTTGGGATGGTCCAGCACTCCTTGTATTTGCTGATGGAAATTTTGTCGGGGCAACGTTGGATAGAAATGGGCTAAGACCAGCAAGATATTCAATCACAAATGATGGTTTTGTAATAATGGGTTCTGAAACAGGCGTAGTAGATCTTGAAGAAGAAAGAGTAATAGAAAAGGGGCGATTAGGACCGGGACAAATGCTGGCAGTTGATTTTCATCAGAATAGAATCCTCAGAAATTGGGAAGTAAAATCTGAAGCCGCTAAAAGGCATGATTATACAAATCTTCTCAGTAATAGAACTATTAAAATTGAAAATAATGAATGGGTTAAAGATTGCAAACTAAAAGACCTTGAATTGTTGCAACAACAAACTGCATACGGTTTTTCAGCGGAAGATAATGACCTTATCTTAGATTCAATGGCTTCATTAGCTAAAGAGCCTACTTATTGCATGGGCGACGACATCCCATTAGCAGTTCTTTCATCTAAGCCACATATTTTATACGACTATTTTAAGCAAAGATTTGCGCAAGTAACTAATCCTCCTATTGACCCTTTGAGAGAAAAACTTGTAATGAGTTTAGAGATGCATCTAGGAGAAAGATGTACACCATTTGAAATTAAAGATGCTAAACCCTTTGTTCATTTACAAAGTCCTATTCTTAATGAAGAAGAACTCATTTCCATCAAAAAATCAAAAATTAAATCTCAGACAATTTCAAGTTTGTTTGATTTAGAGGAAGGTATTCAAGGCTTAGAGAACCAATTAAAAGCAATCTGTACACAAAGTGAGCTGGCTATAAAAGACGGTTGCTCTTTAATTATCATTTCAGATAAGGGAATTAATCCTAAAAAAACTTTTATTCCTCCTTTACTTGCTGTTGGAGCAATTCATCATTATCTTCTTAAAAAAGAAATCAGGCTAAAAGCTTCACTAATAATTGAGACTGGTCAATGCTGGAGCACACATCACTTGGCTTGTTTAATTGGATATGGAGCAAGTGCAGTTTGCCCATGGTTGACCTTCGAAGCAGGTAGACACTGGTTAAAACATCCAAAAACACAAAAACTCATTGATAGCAATAAAATAAATCCATTATCAATAGTTGATGTTCAAGAAAATATTAAAAAAGCTTTAGAAGACGGTCTAAGAAAAATTCTCTCAAAAATAGGTATTTCTCTTTTATCTAGTTACCATGGAGCACAAATTTTTGAAGCTGTAGGCCTTGGATCTGACTTAATAAAAATTGCTTTTAATGGTACAACAAGTCGAATCGCTGGCATAACTTTAAAAGAATTAACCAATGAAACACTTTCTATACATACTAAAGCCTATCCAGAGATCGATTTAAAGAAATTAGAATTTTTAGGATTTGTACAATTTAGAAATAATGGGGAATATCATTCAAATAACCCAGAGATGTCTAAAGTATTACATTCAGCGGTAAAACAAGGGCCAGGATATGATCATTTTGAAACTTATAAAAAACTCATTAGTAATAGACCGACAACATCTCTTAGAGATTTACTGACAATTAATTCAACAAGAAAAAGTATTCCATTAGAGGAAGTTGAAAGTGTTGAATCAATTTGCAAAAGGTTCTGTACTGGAGGAATGAGTTTAGGTGCTTTATCCAGAGAAGCTCATGAAGTTTTAGCAGTTGCAATGAATAGAATTGGTGGGAAAAGTAATAGTGGAGAAGGGGGAGAAGATCCAGCTCGTTTTAATGTTTTAAATGATATCGATGAAAATACTCAGTCAGCGACGTTGCCATTTATTAAAGGATTAGAGAATGGAGACACCGCATGCTCAGCTATTAAACAAATAGCATCAGGAAGATTTGGGGTTACACCTGAGTATCTAAGAAGTGGTAAACAACTCGAAATTAAAATGGCTCAAGGTGCAAAACCCGGAGAGGGGGGACAATTACCTGGTCCAAAAGTTGATTCTTACATCGCAAAACTAAGAAATAGTAAACCTGGAGTAGCTTTAATATCTCCTCCCCCGCATCATGATATTTATTCAATTGAAGATTTAGCTCAACTTATCCACGACTTACACCAAGTTCATCCAAAAGCGAAAGTAAGCGTTAAACTTGTTTCTGAAATTGGTATAGGCACTATTGCTGCTGGAGTAAGCAAAGCTAATGCAGATGTAATTCAAATATCAGGTCATGATGGAGGTACAGGTGCTTCACCCCTGAGTTCTATTAAGCATGCGGGGTTACCATGGGAACTAGGTGTTGCTGAGGTTCATAAATCTCTCTTAGAGAATAACTTACGCGAAAGAGTAATTTTGAGAACTGATGGAGGTCTTAAAACAGGCTGGGATGTAGTTATTGCAGCTTTACTAGGTGCTGAAGAATACGGTTTCGGTTCTGTAGCGATGATTGCTGAAGGATGCATAATGGCTCGGGTTTGTCATACAAACAAGTGTCCTGTTGGAGTTGCCACTCAAAAAGAAGAATTAAGAAAAAGATTTAAAGGTATTCCAGAAAATGTTGTCAATTTTTTCTTGTATATTGCTGAAGAAGTAAGACAGATAATGAGTACTATCGGTGTTTCTAATATGGAGGAACTGATTGGTAATCAAGAATTTCTTTCTGCAAGAAATATCGATCTTCCAAAAACTTCCAATATTGATCTTTCTTCTTTAGTACACTCAACCCCTGATAGATCATGGTTAAAACATTCCAAAACTGCCCATAGTAATGGCTCTGTATTAGAGGACGAGTTTTTGTCTAATTATGAATTTATAGATTCAATTAAAAATCACAAAATTTTAACCAAAGAAATTGAGATAAAAAATACAGATAGAAGTGTTTGTGCGAAAATATCAGGCGAAATCGCAGAACTACATGGCAACACAGGCTTCAAGGGCGAACTCAACTTAAATTTCAAAGGATATGCAGGTCAAAGCTTTGGTGCCTTTTTATTGAAGGGAATGAATGTTCAATTAATCGGAGAAGCAAATGATTATGTTTGCAAAGGAATGAATGGAGGAATACTCACAATAATTCCACCAAAAATAGAAAAAACTTCCTCCGAACAGGTTATTTTAGGAAACACCTGTCTTTATGGAGCAACAGGTGGGAAATTATTTGCATTAGGAAAATCGGGAGAAAGATTTGCAGTAAGAAATAGTGGTGCTACAGCGGTAACAGAAGGAGCAGGTGATCATTGTTGTGAATACATGACTGGTGGGAAAGTAGTTATTCTCGGTTCCACAGGAAGGAATATTGGTGCGGGCATGACTGGTGGAATAGCTTTTATAATCGATGAAAATAACGATTTAAGTAATAAAGTTAACAAGGAAATAGTTAGCATACATAAAATAACTTCATCAAAGCAGGAAGGTATCTTATTAGAAATTATTAGAGAATATCGAGCAAAAACAAATAGCTTAAAGGCTGCCAAAATAATTGAAAATTGGTCTTATTACAAGAGTACTTTCAAATTAATAGTTCCCCCAAGCGAAGAAGAAATGCTTGGC
>AG-347-I06_2667837738
TATCAAGATAGTTATTCCCCGACTGGAATAATTGGAGAAAGAGATGCATGTGGAGTAGGTTTCATAGCAAACGTCAAAGGAATAGAAAGCAACTGGATCCTTAAACAATCACTAAAGGGCCTTAACTGCATGGAGCATAGAGGAGGTTGTGGAGGTGATAGTGACTCAGGAGATGGAGCAGGCATTTTATGTTCAATTCCATGGGGATATATAGAAAAGAAAATTAATCAAAAAAATTTAGGCATGGTTTTTATGCCTAATAAAAAAGAAAAAATTGAAATATGTAAATCAATATGTGATGCAGAAGCAGAAAAATTAAAAGTCAACAAAACATTTTGGAGAACAGTGCCTGTTAATAATGAAATCTTAGGTCCTTTAGCTAAAGCAAATGCTCCATTCATCTGTCAGTGGATTTTACATAAAGATCATCAGGATGTTGAAAGGCTTCTATTCCAATTAAGGAAAAGAATTGAGAAAAAAATAAGAGAAACTTTCAAAAACTGTGAATTTTATTTTGCCTCACTAAGTTCTCAAACAGTTGTTTACAAAGGTATGGTTCGCTCTGAAATATTATCCAAGTTTTATCAAGATCTAAAAGAAGAGAGTTTTAAAGTTTCATTTTCTGTTTATCATCGTAGATTTAGTACTAATACACTGCCAAAATGGCCACTAGCTCAACCCATGAGATTTTTGGGTCATAATGGCGAAATAAATACTCTCTTAGGCAATATTAATTGGGCTAAAGCCTCAGAAACACATATAGATAATTTTTGGGGAGAGTTATCTAATGAAATTAAACCAATTGTAGATGTAAACAAAAGTGATTCATCAAATCTTGATGCAACTCTTGAAATCAATATTCGTTCAGGTCAACCCATTACTGACTCATTATTAAAACTTGTTCCTGAAGCATTTAGAGATCAACCAGAACTTGAGCAGAGAGAAAATATAAAAGCTTTTTATGAATATTCTGCAAGCCTACAAGAAGCTTGGGATGGTCCAGCACTCCTTGTATTTGCTGATGGAAATTTTGTCGGAGCAACGCTTGACAGAAATGGCCTAAGACCAGCAAGATACTCAATCACAAATGATGGTTTTGTAATAATGGGTTCTGAAACAGGAGTAGTAGATCTTGAAGAAGAAAGAGTTATAGAAAAAGGTCGATTAGGACCAGGACAAATGTTGGCAGTTGATTTTCATCAAAATAGAATCCTAAGAAATTGGGAAGTAAAATCTGAAGCCGCTCAAAGGCATGATTATAAAAATCTTCTTAGTAATAGAACTATAAAAATTGCAAATAATGAATGGGTTAAAGACTGCAAACTAAAAGACCTTGAGTTGTTGCAACAACAAACTGCATATGGGTTTTCAGCGGAAGATAATGACCTTATTTTAGATTCAATGGCTTCATTAGCTAAAGAGCCTACTTATTGCATGGGCGACGACATCCCATTAGCAGTTCTTTCCTCTAAGCCACATATTTTATACGACTACTTTAAGCAAAGATTTGCGCAAGTTACTAATCCTCCTATTGACCCTCTGAGAGAAAAACTTGTAATGAGTTTAGAGATGCATCTAGGAGAAAGATGTACACCATTTGAAATTACAGATGCTAAACCTTTTGTTCATTTACAAAGTCCGATTCTTAATGAGGAAGAACTAATTTCCATCAAAAAATCAAAAATTAAATCTCAGACAATTTCAAGTTTGTTTGATTTAGAGGAAGGTATTCAAGGTTTAGAGAATCAATTAAAAGCAATCTGTAAACAGAGTGAGCTTTCGATAAAAGAAGGTTGCTCTTTAATTATTATTTCTGATAAGGGAATTAATCCTAAAAAGACTTTTATACCTCCTTTACTTGCTGTTGGTGCAATTCATCATTATCTTCTTAAAAAAGAAATCAGGCTAAAAGCTTCTCTAATAATTGAGACCGGTCAATGTTGGAGCACACATCACTTAGCTTGTTTAATTGGATATGGAGCAAGTGCAGTTTGCCCTTGGTTGACCTTCGAAGCAGGTAGACACTGGTTAAAACATCCAAAAACACAAAAACTCATTGATAGCAAAAAAATAAATCTATTATCAACAATTGATGTTCAAGAAAATATTAAAAAAGCTTTAGAAGACGGTCTAAGAAAAATTCTCTCAAAAATAGGTATCTCACTTTTATCTAGTTACCATGGTGCGCAAATTTTTGAAGCTGTAGGCCTTGGATCTGACTTAATAAAAATTGCTTTTGATGGTACAACAAGTCGTATCGCTGGCATAACCTTAAAAGAATTAACTAATGAAACACTTTCAATACATACGAAAGCCTACCCAGAGATCGATTTGAAGAAGTTAGAATTTTTAGGATTTGTACAATTTAGAAATAATGGAGAATATCATTCCAATAATCCAGAGATGTCCAAAGTTTTACATTCTGCGGTAAAACAAGGTCCAGGATACAATCATTTTGAAACTTACAAAAAACTTATTAGTAATAGACCGACAACATCTCTTAGAGATTTACTAACAATTAATTCAAAAAGAAAAAGTATTCCATTAGAGGAAGTTGAAAGTGTTGAATCAATTTGCAAAAGGTTCTGCACTGGAGGAATGAGTTTAGGTGCTTTATCCAGAGAAGCGCATGAAGTTTTAGCAGTTGCAATGAATAGAATTGGTGGGAAAAGTAATAGTGGAGAAGGAGGAGAAGATCCAGCTCGTTTTAATGTTTTAAATGATATCGATGAAAATACCCAGTCAGCGACGTTGCCATTTATTAAAGGCTTAGAGAATGGAGACACCGCATGCTCAGCTATTAAACAAATAGCGTCAGGAAGATTTGGAGTTACACCTGAATATCTAAGAAGTGGTAAACAACTCGAAATTAAAATGGCTCAAGGTGCAAAACCCGGAGAGGGGGGACAATTACCTGGTCCAAAAGTTGATTCTTACATCGCAAAACTAAGAAATAGTAAACCTGGAGTAGCTTTAATATCTCCTCCCCCGCATCATGACATTTATTCAATTGAAGATTTAGCTCAACTTATCCACGACTTACACCAAGTTCATCCACAAGCAAAAGTAAGCGTTAAACTTGTTTCTGAAATTGGTATAGGCACTATTGCTGCTGGAGTAAGCAAAGCCAATGCAGATGTAATTCAAATATCAGGCCATGACGGAGGTACAGGTGCTTCACCTCTGAGTTCTATTAAACATGCAGGTTTGCCATGGGAACTAGGTGTTGCTGAGGTTCATAAATCTCTCTTAGAGAATAACTTACGCGGAAGAGTAATTTTAAGAACTGATGGAGGTCTTAAAACAGGCTGGGACGTAGTTATTGCAGCTTTACTAGGTGCTGAAGAATACGGTTTTGGTTCTGTAGCGATGATTGCTGAAGGATGCATAATGGCTCGGGTTTGTCATACAAACAAGTGTCCTGTTGGAGTTGCCACTCAAAAAGAAGAATTAAGAAAAAGATTTAAAGGTATTCCAGAAAATGTTGTCAATTTTTTCGTGTATATTGCTGAAGAAGTAAGACATATAATGAGTAGTATCGGTGTTTCTAAAATGGAAGAACTGATTGGTAATCAAGAATTTCTTTCTGCAAGAAATATCGATCTTCCAAAAACTTCTAATATTGATCTTTCTTCTTTAGTATACTCAACCCCTGATAGATCATGGCTAAAACATTCAAAAACTGCCCATAGTAATGGTTCTGTATTAGAAGACGAGTTTTTGTCTGATACTGAATTTATAGATTCAATTAAAAATCACGAAATATTAACCAAAGAAATTGAGATAAAAAATACAGATAGAAGTGTTTGTGCGAAAATATCAGGCGAAATCGCAGAACTTCATGGCAACACTGGCTTCAATGGCGAACTCAACTTAAATTTCAAAGGATACGCAGGACAAAGCTTTGGTGCCTTTTTATTGAAGGGAATGAATGTTCAATTAATCGGAGAAGCTAATGATTATGTTTGTAAAGGAATGAATGGAGGAATACTCACAATAATTCCGCCAAAAATAGAAGAAACTTCCTCCGAACAGGTTATTTTAGGAAACACCTGTCTTTATGGAGCAACAGGTGGGAAATTATTTGCATTAGGAAAATCGGGAGAAAGATTTGCCGTAAGAAATAGTGGTGCTACAGCAGTAACAGAGGGAGCAGGTGATCATTGTTGTGAATACATGACTGGTGGGAAAGTAGTTATTCTAGGTTCCACAGGAAGGAATATTGGTGCGGGCATGACTGGCGGAATAGCTTTTATAATCGATGAGAAGAACAATTTAAGTAATAAAGTTAACAAGGAAATAGTCAGCATTCATAAAATAACTTCATCAAAGCAGGAACATACCTTATTGGAAATTATTAGAGAATATCGAGCAAAAACAAATAGCTTAAAAGCTGCCAAAATAATTGAAAATTGGTCTTATTACAAGACTAATTTTAAATTAATAGTTCCACCAAGCGAAGAAGAAATGCTTGGT
>AG-347-I15_2667839105
TATCAAGATAGTTATTCCCCGAATGGAATAATTGGCGAGAAAGATGCGTGTGGAGTTGGTTTCATAGCAAATATTAAAGGGGTAGAAAGCAATTGGATCCTAAAACAGTCCCTTAAAGGCCTGAACTGCATGGAACATAGAGGAGGTTGTGGAGGAGATAGTGATTCAGGAGATGGAGCGGGCATTTTATGTTCAATTCCATGGGGATATCTAGAAGAGGAAATTAATCTAAAAAATTTAGGCATGGTCTTTATGCCTAATAAAAAAGAAAAAATTGAAGTATGTAAATCAATATGTGATCAAGAAGCAGAAAAATTAAAAGTCAACAAAACATCTTGGAGAAAAGTACCTGTTAATAATGAAATCTTAGGTCCTTTAGCTAAAGCAAATGCTCCATTCATCTGTCAGTGGATTTTACATAAAGATCATAAGGATGTTGAAAGGCTTTTATTTCAATTAAGGAAAAGAATTGAGAAAAAAATAAGAGAAACTTTCAAAAATTGTGAATTTTATTTTGCCTCACTAAGTTCTCAAACAGTTGTTTATAAAGGGATGGTTCGCTCTGAAATATTATCCGAGTTTTATCAAGATCTAAAAGAAGAGAGTTTTAAAGTTTCATTTTCTGTTTATCATCGTAGATTTAGTACTAATACACTTCCAAAATGGCCGCTAGCTCAACCCATGAGATTTTTGGGTCATAATGGCGAAATAAATACTCTCTTAGGTAATATCAACTGGGCTAAAGCTTCAGAAACACATATAGATGATTTTTGGGGAGAGTTATCCAATGAAATTAAGCCCATTGTAGATGTAAACAAAAGTGATTCATCAAATCTTGATGCAACCCTTGAAATTAATATTCGTTCAGGCCAAACGATAACTGATTCATTATTAAAACTTGTTCCTGAAGCATTTAGAGATCAACCAGAACTTGAGCATAGAGAAGATATAAAAGCTTTTTATGAATATTCTGCAAGCCTACAAGAAGCTTGGGATGGTCCTGCACTTCTTGTATTTGCTGATGGAAATTTTGTCGGAGCAACGCTTGATAGAAATGGCCTAAGGCCAGCAAGATATTCAATCACAAATGATGGTTTTGTAATAATGGGTTCTGAAACAGGAGTAGTAGATCTTGAAGAAAAAAGAGTAATAGAAAAAGGTCGATTAGGACCGGGACAAATGTTGGCAGTTGATTTTCATCAGAATAGAATCCTAAGAAATTGGGAAGTAAAATCTGAAACCGCTCAAAGGCATGATTATAAAAACCTTCTTATTAATAGAATCATAAAAATTGAAAATAATGAATGGGTTAAAGGTTGCAAACTAAAAGACCTTGAGTTGTTGCAACAACAAACTGCATACGGTTTTTCAGCGGAAGATAATGACCTTATCTTAGATTCAATGGCTTCATTAGCTAAAGAACCTACATATTGCATGGGCGACGACATCCCATTAGCAGTTCTTTCATCTAAGCCACATATTTTATACGACTACTTTAAGCAAAGATTTGCACAAGTTACAAATCCTCCTATTGACCCTCTCAGAGAAAAACTTGTAATGAGTTTAGAGATGCATCTAGGAGAAAGATGTACGCCATTTGAAATTAAAGATGCTAAACCCTTTGTTCATTTACAAAGTCCGATTCTTAATGAGGAAGAACTCATTTCCATCAAAAAATCAAAAATTAAATCCCAGACAATTTCAAGTTTGTTTGATTTAGAGGAAGGTATTCAAGGCTTAGAGACCCAATTAAAAGCAATCTGTAAACAGAGTGAGCTGTCTATAAAAGAAGGTTGCTCTTTAATTATCATTTCTGATAAGGGAATTAATCCTAAAAAGACTTTTATACCTCCTTTACTTGCTGTTGGAGCAATTCATCATTATCTTCTTAAAAAAGAAATCAGGCTAAAAGCTTCTCTAATAATTGAGACTGGTCAATGTTGGAGCACACATCACTTAGCTTGTTTAATTGGATATGGAGCAAGTGCAGTTTGCCCTTGGTTGACCTTCGAAGCAGGTAGACACTGGTTAAAACATCCAAAAACACAAAAACTCATTGATAGCAAAAAAATAAATCCATTATCAATTGTTGATGTTCAAGAAAATATTAAAAAAGCTTTAGAAGACGGTCTAAGAAAAATTCTCTCAAAAATAGGCATCTCACTTTTATCTAGTTACCATGGTGCACAAATTTTTGAAGCTGTAGGTCTTGGATCTGACTTAATAAAAATTGCTTTTGATGGTACAACAAGTCGTATCGCTGGCATAACATTAAAAGAATTAACTAATGAAACACTTTCAATACATACAAAAGCCTATCCAGAGATCGATTTAAAGAAATTAGAATTTCTAGGATTTGTACAATTTAGAAATAATGGAGAATATCATTCCAATAACCCAGAGATGTCCAAAGTTTTACATTCAGCGGTAAAACAAGGGCCAGGGTACGATCATTTTGAAACTTACAAAAAACTTATTAGTAATAGACCGACAACATCTCTTAGAGATTTACTAACAATTAATTCAACAAGAAAAAGTGTTCCATTAGAGGAAGTTGAAAGTGTTGAATCAATTTGCAAAAGGTTCTGTACTGGAGGAATGAGTTTAGGTGCTTTATCCAGAGAAGCGCATGAAGTTTTAGCAGTTGCAATGAATAGAATTGGTGGAAAAAGTAATAGTGGAGAAGGGGGAGAAGATCCAGCTCGTTTTAATGTTTTAAATGATATTGATGAAAATACTCAGTCAGCGACGCTGCCATTTATTAAAGGCTTAGAGAATGGAGACACCGCATGCTCAGCTATTAAACAAATAGCATCAGGAAGATTTGGAGTTACACCTGAATATCTCAGAAGTGGTAAACAACTCGAAATTAAAATGGCTCAAGGTGCAAAACCCGGAGAGGGGGGACAATTACCTGGTCCAAAAGTTGATTCTTACATCGCAAAACTGAGAAATAGTAAACCTGGAGTAGCTTTAATATCTCCTCCCCCGCATCATGATATTTATTCAATTGAAGATTTAGCTCAACTTATCCACGACTTACACCAAGTTCATCCAAAAGCGAAAGTAAGCGTTAAACTTGTTTCTGAAATTGGTATAGGCACTATTGCTGCTGGAGTAAGCAAAGCTAATGCAGATGTGATTCAAATATCAGGCCATGACGGAGGCACAGGTGCTTCACCCCTGAGTTCTATTAAACATGCAGGTTTACCATGGGAACTAGGTGTTGCTGAGGTTCATAAATCTCTCTTAGAGAATAACTTACGCGAAAGAGTAATTTTGAGAACTGATGGAGGTCTTAAAACAGGTTGGGACGTAGTTATTGCAGCTTTACTAGGTGCTGAAGAATACGGATTTGGTTCTGTAGCGATGATTGCTGAAGGATGCATAATGGCTCGGGTTTGTCATACAAACAAGTGTCCTGTTGGAGTTGCCACTCAAAAAGAAGAATTAAGAAAAAGATTTAAAGGCATTCCAGAAAATGTTGTCAATTTTTTCTTATATATTGCTGAAGAAGTAAGACAGATAATGAGTAGTATCGGTGTTTCTAATATGGAAGAACTGATTGGTAATCAAGAATTTCTTTCTGCAAGAAATATCGATCTTCCAAAAACTTCTAATATTGATCTTTCTTCTTTAGTACACTCAACCCCTGATAGATCATGGTTAAAACATTCAAAAACTGCCCATAGTAATGGTTCTGTATTAGAAGACGAGTTTTTGTCTGATACTGAATTTATAGATTCAATTAAAAATCACGAAATATTAACCAAAGAAATTGAGATAAAAAATACAGATAGAAGTGTTTGTGCGAAGATATCAGGCGAAATCGCAGAACTTCACGGCAACACCGGCTTCAATGGCGAACTCAACTTAAATTTCACAGGATATGCCGGACAAAGCTTTGGTGCCTTTTTATTGAAAGGAATGAATGTTCAATTAATTGGAGAAGCAAATGATTATGTTTGTAAAGGAATGAATGGAGGAATACTCACAATAATTCCACCAAAAATAGAAAAAACTTCCTCCGAACAGGTTATTTTAGGAAACACCTGTCTTTATGGAGCAACAGGTGGGAAATTATTTGCATTAGGAAAATCGGGAGAAAGATTTGCAGTAAGAAATAGTGGTGCTACAGCAGTAACAGAAGGAGCGGGGGATCATTGTTGTGAATACATGACTGGTGGGAAAGTAGTTATTCTAGGTTCCACAGGAAGGAATATTGGTGCGGGCATGACTGGTGGAATAGCTTTTATAATCGATGAAAATAACGATTTAAGTAATAAAGTTAACAAAGAAATAGTTAGTATTCATAAAATAACTTCATCAAAGCAGGAAGATATCTTATTTGAAATTATTAGAGAATATCGAGCAAAAACAAATAGCTTAAAGGCTGCCAAAATAATTGAAAATTGGTCTTATTACAAGAGTACTTTCAAATTAATAGTTCCCCCAAGCGAAGAAGAAATGCTTGGC
>AG-347-I19_2667841559
TATCAAGATAGTTATTCCCCAAATGGAATAATTGGGGAGAAAGATGCGTGTGGAGTTGGTTTTATAGCAAATATTAAAGGAGTAGAAAGCAATTGGATCCTAAAACAGTCCCTTAAAGGCCTTAACTGCATGGAACATAGAGGAGGTTGTGGAGGAGATAGTGATTCAGGAGATGGAGCGGGGATTTTATGTTCAATTCCATGGGGATATCTTGAAGAGGAAATTAATCTAAAAAATTTAGGCATGGTTTTTATGCCGAATAAAAAAGAAAAAATTGACGTATGTAAATCAATATGTGATCAAGAAGCAGAAAAATTAAAAGTCAACAAAACATCTTGGAGAAAAGTACCTGTAAATAATGAAATCTTAGGTCCTTTAGCTAAAGCAAATGCTCCATTCATCTGTCAGTGGATTTTATATAAAGATCATCAGGATGTTGAAAGGCTTTTATTTCAGTTAAGGAAGAGAATTGAAAAGAAAATAAGAGAAACTTTCAAAAATTGTGAATTTTATTTTGCTTCACTAAGTTCTCAAACAGTTGTTTATAAAGGTATGGTTCGCTCTGAAATATTATCCGAGTTTTATCAAGATCTAAAAGAAGAGAGTTTTAAAGTTTCATTTTCGGTTTATCATCGTAGATTTAGCACTAATACACTTCCAAAATGGCCACTAGCTCAACCCATGAGATTTTTGGGTCATAATGGCGAAATAAATACTCTCTTGGGTAATATCAACTGGGCTAAAGCTTCAGAAACACATATAGATGATTTTTGGGGAGAGTTATCTAGTGAAATCAAGCCCATTGTAGATGTAAACAAAAGTGATTCATCAAATCTTGATGCAACCCTTGAAATCAATATTCGTTCAGGTCAGCCCATTACTGACTCATTATTAAAACTTGTTCCTGAAGCATTTAGAGATCAACCAGAACTTGAGCAGAGAGAAGATATAAAAGCTTTTTATGAATATTCTGCAAGCCTACAAGAAGCTTGGGATGGTCCAGCACTCCTTGTATTTGCTGATGGAAATTTTGTCGGAGCAACGCTTGATAGAAATGGCCTAAGACCAGCAAGATATTCAATCACAAATGATGGTTTTGTAATAATGGGTTCTGAAACAGGAGTAGTAGAACTTGAAGAAGAAAGAGTAATAGAAAAAGGTCGATTAGGACCTGGACAAATGTTGGCAGTTGATTTTCATCAGAATAAAATCCTAAGAAATTGGGAAGTAAAATCTGAAGCCGCTCAAAGGCATGATTATAAAACACTTCTCAGTAATAGAACTATAAAAATTGAAAATAATGAATGGATTAAAGACTGCAAACTAAAAGACCTTGAGTTGTTGCAACAACAAACTGCATACGGTTTTTCAGCGGAAGATAATGACCTTATCTTAGATTCAATGGCTTCATTAGCTAAAGAGCCTACTTATTGCATGGGCGACGACATCCCATTAGCAGTTCTTTCATCAAAGCCACATATTTTATACGACTACTTTAAGCAGAGATTTGCGCAAGTTACTAATCCGCCTATTGACCCTCTGAGAGAAAAACTTGTTATGAGTTTAGAGATGCATCTAGGAGAAAGATGTACACCATTTGAAATTAAAGATGCTAGACCTTTTGTTCATTTGCAAAGTCCGATTCTTAATGAGGAAGAACTAATTTCCATCAAAAAATCAAAAATTAAATCTCAGACAATTTCAAGTTTGTTTGATTTAGAGGATGGTATTCAAGGCTTAGAAAACCAATTAAAAGCAATCTGTAAACAGAGTGAGCTGTTTATCAAAGAAGGTTGCTCTTTAATTATCATTTCTGATAAGGGAATTAATCCTAAAAAGACTTTTATACCTCCTTTACTTGCTGTTGGAGCAATACATCATTATCTTCTTAAAAAAGAAATCAGGCTAAAAGCTTCTCTAATAATTGAGACTGGTCAATGTTGGAGTACACATCACTTAGCTTGTTTAATTGGATACGGAGCAAGTGCAGTTTGCCCTTGGTTGACCTTCGAAGCAGGTAGACACTGGTTAAAACATCCAAAAACACAAAAACTCATTGATAGCAAAAAAATAAATCCATTATCAATAGTTGATGTTCAAGAAAATATTAAAAAAGCTCTAGAAGACGGTCTAAGAAAAATTCTTTCAAAAATAGGGATCTCACTTTTATCTAGTTACCATGGTGCACAAATTTTTGAAGCTGTAGGCCTTGGATCTGACTTAATAAAAATTGCTTTTGATGGTACCACGAGTCGTATCGCTGGCATAACATTAAAAGAATTATTTAATGAAACACTTTCAATACATACCAAAGCCTATCCAGAACTCGATTTAAAGAAATTAGAATTTTTAGGATTTGTACAATTTAGAAATAATGGAGAATATCATTCCAATAACCCAGAGATGTCCAAAGTTTTACATTCAGCGGTAAAACAAGGGCCAGGATACGATCATTTTGAAACTTACAAAAAACTTATTATTAATAGACCGACAACATCTCTTAGAGATTTACTAACGATTAATTCAAAAAGAAAAAGTATTCCATTAGAGCAAGTTGAAAGTGTTGAGTCTATTTGCAAAAGGTTCTGTACTGGAGGAATGAGTTTAGGTGCTTTATCCAGAGAAGCACATGAAGTTTTAGCAGTTGCAATGAATAGAATTGGCGGAAAAAGTAATAGTGGAGAGGGTGGAGAAGATCCAGCTCGTTTTAATGTTCTAAATGATATCGATGAAAATACTCAGTCAGCGACGTTGCCATTTATTAAAGGGTTAGAAAATGGAGACACCGCATGCTCAGCAATTAAACAAATAGCATCAGGAAGATTTGGAGTTACACCTGAATATCTAAGAAGTGGTAAACAACTCGAAATTAAAATGGCTCAAGGTGCAAAACCCGGAGAGGGGGGACAATTACCTGGTCCAAAAGTTGATTCTTACATCGCAAAACTAAGAAATAGTAAACCTGGAGTAGCTTTAATATCTCCTCCCCCACATCATGACATTTATTCAATTGAAGATTTAGCTCAACTTATCCACGACTTACACCAAGTTCATCCAAAAGCGAAAGTAAGCGTTAAACTTGTTTCTGAAATTGGTATAGGAACTATTGCTGCTGGAGTAAGCAAAGCCAATGCAGATGTAATTCAAATATCCGGCCATGACGGGGGTACAGGTGCTTCACCCCTGAGTTCTATTAAACATGCAGGTTTACCATGGGAACTAGGTGTTGCTGAGGTTCATAAATCTCTCTTAGAGAATAACTTACGCGAAAGAGTAATTTTGAGAACTGATGGAGGTCTTAAAACAGGCTGGGATGTAGTTATTGCAGCTTTACTAGGTGCAGAGGAATACGGTTTTGGTTCTGTAGCAATGATTGCTGAAGGATGTATAATGGCACGGGTTTGTCATACAAACAAGTGTCCTGTTGGAGTTGCCACTCAAAAAGAAGAATTAAGAAAAAGATTTAAAGGTATTCCAGAAAATGTTGTCAATTTTTTCTTATATATTGCTGAAGAAGTAAGACAAATAATGAGTAGTATCGGTGTTTCTAATATGGAAGAACTGATTGGTAATCAAGAATTTCTTTCTGCAAGAAATATCGATCTTCCAAAAACTTCTAATATTGATCTTTCTTCTTTAGTACACTCAACCCCTGATAGATCATGGTTAAAACATTCAAAAACTGCCCATAGTAATGGTTCTGTATTAGAAGACGAGTTTTTATCTGATACTGAATTTATAGATTCAATTAAAAATCACGAAATATTAACCAAAGAAATTGAGATAAAAAATACAGATAGAAGTGTTTGTGCGAAAATATCAGGCGAAATTGCAGAACTTCACGGCAACACTGGCTTCAATGGCGAACTCAACTTAAATTTCAAAGGATATGCGGGACAAAGCTTTGGTGCCTTTTTATTGAAGGGAATGAATGTTCAATTAATCGGAGAAGCTAATGATTATGTTTGTAAAGGAATGAATGGAGGAATACTCACAATAATTCCACCAAAAATAGAAAAAGCTTCCTCCGAGCAGGTTATATTAGGGAACACCTGTCTTTATGGAGCAACAGGTGGGAAATTATTTGCATTAGGAAAATCGGGAGAAAGATTTGCAGTAAGAAATAGTGGAGCTACAGCGGTAACAGAGGGAGCAGGTGATCATTGTTGTGAATACATGACTGGTGGGAAAGTAGTTATTCTAGGATCCACAGGAAGGAATATTGGTGCAGGCATGACTGGTGGAATAGCTTTTATAATCGATGAGAAGAACGATTTAAGTAATAAAGTTAACAAAGAAATAGTAAGCATTCATAAAATAACTTCATCAAGGCAGGAAGATATATTGTTGGCAATTATTAGAGAATATCGAGCAAAAACAAATAGCTTAAAGGCTGATAAAATAATTGAAAATTGGTCTTATTACAAGAGTATTTTCAAATTAATAGTTCCCCCAAGCGAAGAAGAAATGCTTGGC
>AG-347-I21_2667843015
TATCAAGATAGTTATTCCCCCAATGGAATCATTGGTGAGAAAGACGCGTGTGGAGTTGGTTTCATTGCAAATATCGAAGGGATAGAAAGCAACTGGATCCTTAAACAATCCCTAAAGGGCCTTAACTGCATGGAACATAGAGGAGGTTGCGGGGGAGATAGTGACTCAGGAGATGGAGCAGGCATTTTATGTTCAATTCCATGGCAATATTTAGAAAAGGAAACAAATCTAAAAAATTTAGGCATGGTTTTCATGCCTAATAAAAAAGAAAAAATTGAGGAATGTAAATCAATATGTGATCATGAAGCAGAAAAATTGAGAGTCAACAAATCATATTGGAGAACAGTCCCTGTCAATAATGAAATCTTAGGTCCTTTAGCTAAAGCAAATGCTCCATTCATATGCCAGTGGATTTTGTATAAAGATCATCCGAATATTGAGAGGCTTTTATTCCAATTAAGAAAAAGAATTGAGAAAAAAGTAAGAGAGAGTTTTAAAAACTGTGAATTTTATTTTGCCTCACTAAGTTCTAAAACAGTTGTATACAAAGGTATGGTACGTTCTGAAATATTATCTGAGTTTTATCAAGACTTAAAAGAAGAAAGTTTTAAAGTCTCATTTTCCGTTTACCACAGAAGGTTTAGTACTAATACTCTTCCAAAATGGCCACTAGCTCAACCCATGAGATTCTTAGGTCATAATGGAGAAATCAATACTCTCTTAGGTAATATCAACTGGGCTAAAGCTTCAGAAAAACACATAGATGATTTCTGGGGAGATTTATCTAACGAAATTAAGCCAATCGTAGATATAAATAAAAGTGATTCATCAAATCTTGATGCAACTCTTGAAATCAATATTCGTTCAGGTCATCGAATTACTGACTCATTATTAAAACTCGTTCCTGAAGCATTTAGAGATCAACCAGAACTTGAGAATAGAGAAGATATAAAAGCTTTTTATGAATATTCTGCAACACTACAAGAAGCTTGGGATGGTCCTGCACTTCTTGTTTTTGCTGATGGCAATTTTGTCGGAGCAACGCTTGATAGAAATGGCTTAAGACCAGCAAGATATTCGATCACAAATGATGGTTTTGTAGTAATGGGTTCTGAAACAGGAGTAGTAGATCTTGAAGAAGAAAGAGTCATAGAAAAAGGTCGATTAGGACCGGGACAAATGTTGGCTGTTGATTTTCATAGAAATAAACTCCTAAGAAATTGGGAAGTAAAATCTCAAGCAGCTCAAAAGCATGATTATAAAAATCTCCTTAGTGATAGAACTATAAAAATTGAAAATAATGAATGGTTTAAAGACTACAAACTAAAAGACCTTGAGTTGTTACAACAACAGACTGCTTACGGTTTTTCAGCGGAGGATAATGATCTTATCTTGGATTCAATGGCTTCATTAGCCAAAGAGCCTACTTATTGCATGGGAGACGACATCCCATTAGCAGTTCTTTCATCAAAGCCACATATTTTATACGACTATTTCAAGCAAAGATTTGCGCAAGTTACTAATCCTCCTATAGATCCCTTGAGAGAAAAACTGGTAATGAGTTTAGAGATGCATCTTGGAGAAAGATGTACACCATTTGAGATTAAAGATCCTAAACCTTTTGTTCATTTACAGAGTCCAATTCTTAATGAAGAAGAACTAACTTCCATTAAAAAATCAAAAATTAAATCTCGAACAATTTCAAGTTTGTTTGATATCGAGGAAGGTGTCGAAGGCTTAGAGAAGCAATTAAAGGAAATTTGTAAACAGAGTGAACTTGCTATAAATGAAGGTTGCTCTTTAATTTTTATTTCTGACAAGGGAATTAATCCTAACAAGACTTTTATTCCTCCTTTACTTGCTGTTGGGGCAATACATCATTATCTTTTAAAAAAAGAAATCAGGCTAAAAGCTTCTCTAATTATTGAGACAGGTCAATGTTGGAGCACCCATCACTTGGCTTGTTTGATAGGGTATGGTGCAAGCGCAGTTTGCCCTTGGTTGACCTTCGAAGCAGGAAGACATTGGTTAAAACATCCAAAAACTCAAAAACTTATAGATAGTAAAAAAATAAATTCATTATCAATAATTGATGTACAAGAAAATATTAAAAAAGCTTTAGAAGATGGTCTTAGAAAAATTCTTTCCAAAATAGGAATCTCACTTTTATCTAGTTACCATGGTGCACAAATTTTTGAAGCCGTAGGCCTTGGTTCTGACTTAATAAAAATTGCTTTTGATGGGACAACAAGCCGAATTGCTGGAATTACATTGAAAGAATTATCTAATGAAACGCTTTCAATACATACAAAAGCTTACCCAGAAATCGACTTAAAAAAATTAGAGTTTTTAGGATTTGTACAATTTAGAAATAATGGAGAATATCACTCTAATAATCCTGAAATGTCCAAAATTTTGCATTCTGCGGTAAAACATGGGCCAGGATATGATCATTTTGAAACTTACAAAAAACTTATCAGTAATAGGCCGACAACATCTTTAAGAGATTTACTAACAATAAGTTCAAAAAGAAAAAGCATTCCATTAGAGGAAGTTGAGAGTGTTGAATCAATTTGCAAAAGGTTTTGCACTGGAGGAATGAGTTTGGGTGCATTATCAAGAGAAGCACATGAGGTGTTAGCGGTTGCAATGAATAGGATTGGTGGTAAAAGTAATAGCGGCGAAGGGGGAGAAGATCCAGCTCGATTTAATGTTTTAAATGATATTGATGAAAATACTCAATCAGCGACACTTCCATTTATAAAAGGTTTAGAAAATGGAGACACCGCATGCTCAGCTATTAAACAAATCGCATCAGGTAGATTTGGAGTTACACCTGAATATCTAAGAAGTGGTAAACAGCTAGAAATTAAAATGGCTCAAGGTGCAAAACCTGGCGAAGGGGGACAATTGCCCGGTCCAAAAGTTGATTCTTATATTGCAAAACTAAGAAATAGTAAACCAGGAGTAGCCCTTATATCTCCTCCTCCTCATCATGATATTTATTCAATTGAAGATTTAGCTCAGCTAATCCACGACTTACACCAAGTCCATCCAAAAGCTAAGGTAAGCGTAAAACTTGTTTCTGAAATTGGTATAGGCACTATTGCTGCAGGAGTAAGTAAAGCTAATGCAGATGTTATTCAAATTTCAGGACATGATGGAGGCACAGGAGCTTCACCTCTGAGTTCTATTAAACATGCAGGCTTACCTTGGGAACTAGGTGTAGCCGAGGTTCACAAATCTCTATTAGAAAATAATTTGCGTAAAAGAGTAATCTTGAGAACTGATGGAGGTCTTAAAACAGGCTGGGATGTAGTTATTGCCGCTTTACTAGGTGCTGAAGAATACGGATTCGGTTCTGTGGCGATGATTGCGGAAGGATGCATCATGGCCAGAGTTTGTCATACAAACAAGTGTCCTGTTGGCGTTGCTACTCAAAAAGAAGAATTAAGAAAAAGATTTAAAGGTATTCCCGAAAATGTTGTCAATTTTTTCTTATATATTGCTGAAGAAGTAAGACAGATAATGAGTAGTATAGGTGTCTCTAATATGGAGGAACTGATTGGCAATCAAGAATTTCTTTCAACAAGAAATATCAACCTTCCAAAAACCTCTAATATTGATCTTTCTTCTTTAGTATCCTCGACCGAGGATAGATTATGGTTAAAACACTCAAAAAATGCTCATAGTAATGGTTATGTATTAGAAGACGAGTTTTTGTCAGATGCTAAGTTTATAAATTCAATAAAAAATCACGAAAAATTAATTAAAGAAATTGAGATAAAAAATACAGACAGAAGTGTTTGTGCAAAAATATCAGGAGAAATCGCAGAACTTCATGGAAACACAGGCTTTAATGGCGAACTCAAGTTAAATTTCAAAGGATATGCAGGACAGAGCTTTGGTGCTTTTTTATTAAAGGGAATGAATGTTCAATTAATCGGAGAAGCTAATGATTATGTTTGTAAAGGAATGAATGGAGGAATACTCACAATAATTCCACCAAAAATAGATAAAATCTCCTCCGAGCAAGTAATCCTAGGAAATACTTGCCTTTATGGAGCAACAGGTGGAAAATTATTTGCATTAGGCAAATCGGGAGAAAGATTTGCGGTAAGAAATAGTGGTGCTATAGCAGTAACTGAGGGAGCAGGTGATCATTGTTGTGAATACATGACTGGTGGGAAAGTAGTTATTCTAGGTCCCACAGGAAGAAATATTGGGGCCGGCATGACTGGTGGAATAGCTTTTATACTCGATGAGAATAATGATTTAAATAATAAAGTTAATAAGGAAATAGTTAGCATTCATAAAATAACTTCATCTAAGCAAGAAGATATCTTATTGGAAATTATTAGAGAATATCGAGCACAAACAAATAGCTTAAAGGCTTCCAAAATAATTGAAAATTGGGCTCATTTCAAAAGATCCTTCAAATTAATCGTTCCACCAAGTGAAGAAGAGATGCTTGGA
>AG-347-I22_2667844198
TATCAAGATAGTTATTCCCCAAATGGAATAATTGGGGAGAAAGATGCCTGCGGAGTTGGTTTCATAGCAAATATTAAAGGGGTAGAAAGCAATTGGATACTAAAACAGTCCCTTAAAGGTCTTAACTGCATGGAACATAGAGGAGGTTGTGGAGGAGATAGTGATTCAGGAGATGGAGCGGGCATTTTATGTTCAATTCCATGGGGATATCTAGAAGAGGAAATTAATCTAAAAAATTTAGGTATGGTTTTTATGCCTAATAAAAAAGAAAAAATTGAAGTATGTAAATCAATATGTGATCAAGAAGCAGAAAAATTAAAAGTCAACAAAACATCTTGGAGAAAAGTACCTGTTAATAATGAAATCTTAGGCCCTTTAGCTAAAGCAAATGCTCCATTCATCTGTCAGTGGATCTTATATAAAGATCAGCAGGATGTTGAAAGGCTTTTATTTCAATTAAGGAAAAGAATTGAGAAAAAAATAAGAGAAACTTTCAAAAACTGTGAATTTTATTTTGCCTCATTAAGTTCTCAAACAGTTGTTTATAAAGGTATGGTTCGTTCTGAAATATTATCCGAGTTTTATCAAGATCTCAAAGAAGAGAGTTTTAAAGTTTCATTTTCTGTTTATCATCGTAGATTTAGTACTAATACACTTCCAAAATGGCCGCTAGCTCAACCCATGAGATTTTTGGGTCATAATGGCGAAATAAATACTCTATTAGGTAATATCAACTGGGCTAAAGCTTCAGAAACACATATTGATGATTTTTGGGAAGAGTTATCTAATGAAATCAAGCCCATTGTAGATGTAAACAAAAGTGATTCATCAAATCTTGATGCAACTCTTGAAATCAATATTCGTTCAGGTCAGCCCATTACTGACTCATTATTAAAACTTGTTCCTGAAGCATTTAGAGATCAACCAGAACTTGAGCAGAGAGAAGATATAAAAGCTTTTTATGAATATTCTGCAAGCCTACAAGAAGCTTGGGATGGTCCGGCACTCCTTGTATTTGCTGATGGAAATTTTGTCGGAGCAACGCTTGATAGAAATGGCCTAAGACCAGCAAGATATTCAATCACAGATGATGGTTTTGTAATAATGGGTTCTGAAACAGGAGTAGTAGATCTTGAAGAAGAAAGAGTAATAGAAAAAGGTCGATTAGGACCGGGACAAATGCTGGCAGTTGATTTTCATCAGAATAGAATCCTAAGAAATTGGGAAGTAAAATCTGAAGCCGCTCAAAGGCATGATTATAAAAATCTTCTAAGTAATAGAACTATTAAAATTGAAAATAATGAATGGGTTAAAGACTGCAAACTTAAAGACCTTGAGTTGTTGCAGCAACAAACTGCATACGGTTTTTCAGCGGAAGATAATGACCTTATCTTAGATTCAATGGCTTCATTAGCTAAAGAGCCTACTTATTGCATGGGCGACGACATCCCATTAGCAGTTCTCTCATCTAAGCCACATATTTTATACGACTACTTTAAGCAAAGATTTGCGCAAGTTACTAATCCTCCTATTGACCCTCTAAGAGAAAAACTTGTAATGAGTTTAGAGATGCATCTAGGAGAAAGATGTACACCATTTGAATTTAAAGATGCTAAACCCTTTGTTCATTTACAAAGTCCGATTCTTAATGAGGAAGAACTCATTTCAATCAAAAAATCAAAAATTAAATCTCAGACAATTTCAAGTTTGTTTGATTTAGAGGAAGGTATCCAAGGCTTAGAGAACCAATTAAAAGCAATCTGTAAACAGAGTGAGCTTTTTATAAAAGAAGGTTGTTCTTTAATTATCATTTCAGATAAGGGAATTAATCCTAAAAAGACTTTTATACCTCCTTTACTTGCTGTTGGAGCAATTCATCATTATCTTCTTAAAAAAGAAATCAGGCTAAAAGCTTCTCTAATAATTGAGACTGGTCAATGTTGGAGCACACATCACTTAGCTTGTTTAATAGGCTATGGAGCAAGCGCAGTTTGCCCTTGGTTGACCTTCGAAGCAGGTAGACACTGGTTAAAACATCCAAAAACACAAAAACTCATTGATAGCAAAAAAATAAATCCATTATCAATAGTTGATGTTCAAGAAAATATTAAAAAAGCTCTAGAAGACGGTCTAAGAAAAATTCTCTCAAAAATTGGCATCTCACTTTTATCTAGTTACCATGGTGCACAAATTTTTGAGGCTGTAGGCCTTGGATCTGACTTAATAAAAATTGCTTTTGATGGTACAACAAGTCGCATCGCTGGCATAACATTAAAAGAATTAACTAATGAAACACTTTCGATACATACGAAAGCCTATCCAGAGATCGATTTAAAGAAATTAGAATTTTTAGGATTTGTACAATTTAGAAATAATGGAGAATATCATTCCAATAACCCAGAGATGTCCAAAGTTTTACATTCAGCTGTAAAGCAAGGACTAGGATACGATCATTTTGAAACTTACAAAAAACTTATTAGTAATAGACCGACAACATCTCTTAGAGATTTACTAACAATTAATTCAACAAGAAAAAGGATTCCATTAGAGGAAATTGAAAGTGTTGAATCAATTTGCAAAAGGTTCTGTACTGGAGGAATGAGTTTAGGTGCTTTGTCCAGAGAAGCGCATGAAGTTTTAGCTGTTGCAATGAATAGAATTGGTGGAAAAAGTAATAGTGGAGAAGGGGGAGAAGATCCAGCTCGTTTTAATGTTTTAAATGATATCGATGAAAATACTCAGTCAGCGACGTTACCGTTTATTAAAGGCTTAGAGAATGGAGACACCGCATGCTCAGCTATTAAACAAATAGCATCAGGAAGATTTGGAGTTACACCTGAATATCTAAGAAGTGGTAAACAACTCGAAATTAAAATGGCTCAAGGTGCAAAACCAGGAGAGGGGGGACAATTACCTGGTCCAAAAGTTGATTCTTACATCGCAAAACTAAGAAATAGTAAACCTGGAGTAGCTTTAATATCTCCTCCCCCGCATCATGATATTTATTCAATTGAAGATTTAGCTCAACTTATCCACGACTTACACCAAGTTCATCCAAAAGCAAAAGTAAGCGTTAAACTAGTTTCTGAAATTGGTATAGGCACTATCGCTGCTGGAGTAAGTAAAGCTAATGCAGATGTAATTCAAATATCAGGCCATGACGGAGGTACAGGTGCTTCACCCCTGAGTTCTATTAAACATGCAGGTTTACCATGGGAACTAGGTGTTGCTGAGGTTCATAAATCTCTCTTAGAGAATAACTTACGCGAAAGGGTAATTTTGAGAACTGACGGAGGTCTTAAAACAGGCTGGGACGTAGTTATTGCAGCTTTACTAGGTGCTGAAGAATACGGTTTTGGTTCTGTAGCGATGATTGCTGAAGGATGCATAATGGCTCGGGTTTGTCATACAAACAAATGTCCTGTTGGAGTTGCCACTCAAAAAGAAGAATTAAGAAAAAGATTTAAAGGTATTCCAGAAAATGTTGTCAATTTTTTCTTGTTTATTGCTGAAGAAGTAAGACAGATAATGAGTAGTATCGGTGTTGCTAATATGGAAGAACTGATTGGTAATAAAGAATTTCTTTCTGCAAGAAATATCGATCTTCCAAAAACTTCTAATATTGATCTCTCTTCTTTAGTAGACTCAACCCCTGATAGATCATGGTTAAAACATTCAAAAACTGCCCATAGTAATGGTTCTGTATTAGAAGACGAGTTTTTGTCTGATACTGAATTTATAGATTCAATTAAAAATCATTCAATATTAACCAAAGAAATTGAGATAAAAAATACAGATAGAAGTGTTTGCGCGAAAATATCAGGCGAAATCGCAGAACTTCACGGCAACACTGGCTTCAATGGCGAACTCAACTTAAATTTCAAAGGATATGCAGGTCAAAGCTTTGGTGCTTTTTTATTGAAGGGAATGAATGTTCAATTAATCGGAGAAGCAAATGATTATGTTTGTAAAGGAATGAATGGAGGAATACTCACAATAATTCCACCAAAAATAGAAAACACTTCCTCCGGACAGGTTATTTTAGGAAACACTTGTCTTTATGGAGCAACAGGTGGAAAATTGTTTGCATTAGGAAAATCGGGAGAAAGATTTGCAGTAAGAAATAGTGGTGCTACAGCGGTAACCGAAGGAGCAGGTGATCATTGTTGTGAATACATGACTGGGGGGAAAGTAGTTATTATAGGTTCCACAGGAAGGAATATTGGTGCGGGCATGACTGGTGGAATAGCTTTTATAATCGATGAGAAGAACGATTTAAGTAATAAAGTTAACAAGGAAATAGTTAGCATTCATAAAATAACTTCATCAAAGCAGGAAGATATCTTATTGGAAATTATTAGAGAATATCTATCAAAAACAAATAGCTTAAAGGCTGCCAAAATAATTGAAAATTGGTCCTATTACAGGAATACTTTCAAATTAATAGTTCCCCCAAGCGAAGAAGAAATGCTTGGC
>AG-347-I23_2667846167
---------------------------------------------------------------------------------------------------------------------------------ATGGAGCATAGAGGAGGTTGTGGAGGTGATAGTGATTCAGGAGATGGAGCGGGCATTTTATGTTCAATTCCATGGGGATATCTAGAAGAGGAAATTAATCTAAAAAATTTAGGCATGGTTTTCATGCCTAATAAAAAAGAGAAAATAGAAGTATGTAAATCAATATGTGATAAGGAAGCAGGAAAATTAAGTGTAAACAAAACTTTTTGGAGAACAGTACCTGTTAATAATGAAATCTTAGGTCCTTTAGCTAAAGCAAATGCTCCATTCATCTGTCAGTGGATTTTATATAAAGATCATCAGGATCTTGAAAGGCTCCTATTTCAATTAAGAAAAAGAATTGAGAAAAAAATAAGAGAAACTTTCAAAAACTGTGAATTTTATTTTGCTTCACTAAGTTCTAAAACAGTTGTTTATAAAGGTATGGTTCGCTCTGAAATATTATCCGAGTTTTATCAAGATCTAAAAGAAGAGAGTTTTAAAGTTTCATTTTCTGTTTACCATCGCAGATTTAGTACTAATACACTTCCAAAATGGCCACTAGCTCAACCCATGAGATTTTTGGGTCATAATGGCGAAATTAATACTCTCTTAGGTAATATCAACTGGGCTAAAGCTTCAGAAACACACATAGATGATTTTTGGGGAGAGTTATCTAATGAAATCAAGCCCATTGTAGATTTAAACAAAAGTGATTCATCAAATCTTGATGCGACCCTTGAAATCAATATTCGTTCAGGTCAGCCCATTACTGACTCATTATTAAAACTTGTTCCTGAAGCATTTAGAGATCAACCAGAACTTGAGCAAAGAGAAGATATAAAAGCTTTTTATGAATATTCTGCAAGCCTACAAGAAGCTTGGGATGGTCCTGCACTCCTTGTATTTGCTGATGGAAATTTTGTCGGAGCAACGCTTGATAGAAATGGCCTAAGACCAGCAAGATATTCAATCACAAATGATGGTTTTGTAATAATGGGTTCAGAAACAGGAGTAGTTGATCTTGAAGAAGAAAGAGTAATAGAAAAAGGTCGATTAGGACCGGGACAAATGTTGGCAGTTGATTTTCATCAGAATAGAATCCTAAGAAATTGGGAAGTAAAATCTGAAGCCGCTCAAAGGCATGATTATAAAAATCTTCTCAGTAATAGAACTATAAAAATTGAAAATAATGAATGGATTAAAGACTGCAAACTAAAAGACCTTGAGTTGTTGCAACAACAAACTGCATACGGTTTTTCAGCTGAAGATAATGACCTTATCTTAGATTCAATGGCTTCATTAGCTAAAGAGCCTACTTATTGCATGGGCGACGACATCCCATTAGCAATTCTTTCATCTAAGCCACATATTTTATACGACTACTTTAAGCAAAGATTTGCGCAAGTTACAAATCCTCCTATTGACCCTCTGAGAGAAAAACTTGTAATGAGTTTAGAAATGCATCTAGGAGAAAGATGTACTCCATTTGAAATTAAAGATGCTAAACCCTTTGTTCATTTACAAAGTCCGATTCTTAATGAGGAAGAACTCATTTCCATCAAAAAATCAAAAATTAAATCTCAGACAATTTCAAGTTTGTTTGATTTAGAGGAGGGTATTCAAGGCTTAGAGAACCAGTTAAAAGCAATCTGTAAACAGAGTGAGCTGTCTATAAAAGAAGGTTGCTCTTTAATTATCATTTCTGATAAGGGAATTAATCCTAAAAAGACTTTTATACCTCCTCTACTTGCTGTTGGAGCAATACATCATTATCTTCTTAAAAAAGAAATCAGGCTAAAAGCTTCTCTAATAATTGAGACTGGTCAATGTTGGAGCACACATCACTTAGCTTGTTTAATTGGATATGGAGCAAGTGCAGTTTGCCCTTGGTTGACCTTCGAAGCAGGTAGACACTGGTTAAAACATCCAAAAACACAAAAACTCATTGATAGCAAAAAAATCAATCCATTATCAATAATTGATGTTCAAGAAAATATTAAAAAAGCTTTAGAAGACGGTCTAAGAAAAATACTCTCCAAAATTGGCATCTCACTTTTATCTAGTTACCATGGTGCACAAATTTTTGAAGCTGTAGGCCTTGGATCTGACTTAATAAAAATTGCTTTTGATGGTACAACAAGTCGTATCGCTGGCATAACATTAAAAGAATTAACTAATGAAACACTTTCAATACATACGAAAGCCTATCCAGAGATCGATTTAAAGAAATTAGAATTTTTAGGATTTGTACAATTTAGAAATAATGGAGAATATCATTCCAATAACCCAGAGATGTCAAAAGTTTTACATGCAGCGGTAAAACAAGGGCCAGGATACGATCATTTTGAAACTTACAAAAAACTTATTAGTAATAGACCGACAACATCTCTTAGAGATTTACTAACAATTAATTCAACAAGAAAAAGTATTCCATTAGAGGAAGTTGAAAGTGTTGAATCAATTTGCAAAAGGTTCTGTACTGGAGGAATGAGTTTAGGTGCTTTATCAAGAGAAGCACATGAAGTTTTAGCAGTTGCAATGAATAGAATTGGTGGAAAAAGTAATAGTGGAGAAGGGGGAGAAGATCCAGCACGTTTTAATGTTTTAAATGATATCGATGAAAATACTCAGTCAGCGACGTTGCCATTTATTAAAGGCTTAGAGAATGGAGACACCGCATGTTCAGCTATTAAACAAATAGCATCAGGGAGATTTGGAGTTACACCTGAATATCTAAGGAGTGGTAAACAACTCGAAATTAAAATGGCTCAAGGTGCAAAACCCGGAGAGGGGGGACAATTACCTGGTCCAAAAGTTGATTCTTACATCGCAAAACTAAGAAATAGTAAACCTGGAGTAGCTTTAATATCTCCTCCCCCGCATCATGATATTTATTCAATTGAAGATTTAGCTCAACTTATCCACGATTTACACCAAGTTCACCCAAAAGCGAAAGTAAGCGTTAAACTTGTTTCTGAAATTGGTATAGGCACTATTGCTGCTGGAGTAAGCAAAGCTAATGCAGATGTAATTCAAATATCAGGCCATGATGGAGGTACAGGTGCTTCACCACTGAGTTCTATTAAACATGCAGGTTTACCATGGGAACTAGGTGTTGCTGAGGTTCATAAATCTCTATTAGAGAATAACTTACGCGAAAGAGTAATTTTGAGAACAGATGGAGGTCTTAAAACAGGCTGGGACGTAGTTATTGCAGCTTTATTAGGTGCTGAAGAATACGGTTTTGGTTCTGTAGCGATGATTGCTGAAGGATGCATAATGGCTAGGGTTTGTCATACAAACAAGTGTCCTGTTGGAGTTGCCACTCAAAAGGAAGAATTAAGAAAAAGATTTAAAGGTATTCCAGAAAATGTTGTCAATTTTTTCTTGTATATTGCTGAAGAAGTAAGACAGATAATGAGTAGTATCGGTGTTTCTAATATGGAAGAACTGATTGGTAATCAAGAATTTCTTTCTGCAAGAAATATCGATCTACCAAAAACTTCTAATATTGATCTTTCTTCTTTAGTACACTCAACCCCTGATAGATTATGGTTAAAACATTCAAAAACAGCCCATAGTAATGGTTCTGTATTAGAAGACGAGTTTTTGTCTGATACTGAATTTATAGATTCAATTAAAAATCACGAAATATTAACCAAAGAAATTGAGATCAAAAATACAGATAGAAGTGTTTGTGCGAAAATATCAGGCGAAATCGCAGAATTTCATGGCAACACTGGCTTCAATGGCGAACTCAACTTAAATTTCAAAGGATATGCAGGACAAAGCTTTGGTGCCTTTTTATTAAAGGGAATGAATGTTCAGTTAATCGGAGAAGCAAATGATTATGTTTGTAAGGGAATGAATGGAGGAATACTGACAATAATTCCACCAAAAATAGAAAAAAATTCCTCTGAACAAGTTATTTTAGGAAACACCTGTCTTTATGGAGCAACAGGTGGAAAATTATTTGCATTAGGAAAATCGGGAGAAAGATTTGCAGTAAGAAATAGTGGTGCTACAGCGGTAACAGAAGGAGCAGGTGATCATTGTTGTGAATACATGACTGGTGGGAAAGTAGTAATTCTAGGTTCCACAGGAAGGAATATTGGTGCGGGCATGACTGGTGGAATAGCTTTTATAATCGATGAGAAGAACGATTTAAGTAATAAGGTTAACAAGGAAATAGTTAGCATTTATAAAATAACTTCATCAAAGCAGGAAGATATCTTATTGGAAATTATTAGAGAATATCGAGCAAAAACAAATAGCTTAAAGGCTGCCAAAATAATTAAAAATTGGTCTTATTACAAGAGTACTTTCAAATTAATAGTTCCCCCAAGCGAAGAAGAAATGCTTGAT
>AG-347-J05_2717648584
TATCAAGATAGTTATTCCCCAAATGGAATAATTGGGGAGAAAGATGCGTGTGGAGTTGGTTTCATAGCAAATGTTGAAGGTATAGAAAGCAACTGGATCCTTAAACAATCTCTAAAGGGCCTCAACTGCATGGAGCATAGAGGAGGTTGTGGAGGAGATAGTGACTCAGGAGATGGAGCAGGCATTTTATGTTCAATTCCATGGGGATATCTAGAAGAGAAAATTAATCTAAAAAATTTAGGCATGGTTTTTATGCCTAATAAAAAAGAAAAAATTGAAATATGTAAATCAATATGTGATGAAGAAGCAGAAAAATTAAAAGTTAACAAAACATCTTGGAGAACAGTACCCGTTAATTATGAAATCTTAGGTCCTTTAGCTAAAGCAAATGCTCCATTCATCTGTCAGTGGATTTTATATAAAAATCATAAGGATGTTGAAAAGCTTTTATTTCAATTAAGGAAAAGAATTGAGAAAAAAATAAGAGAAACTTTCAAAAACTGTGAATTTTATTTTGCATCACTAAGTTCTCAAACAGTTGTTTATAAAGGTATGGTTCGCTCTGAAATATTATCCGAGTTTTATCAAGATCTAAAAGAAGAAAGTTTTAAAGTTTCATTTTCTGTTTATCATCGTAGATTTAGTACTAATACACTTCCAAAATGGCCACTAGCTCAGCCAATGAGATTTTTGGGTCATAATGGCGAAATAAATACTCTCTTAGGCAATATTAATTGGGCAAAAGCTTCAGAAACACATGTAGATGATTTTTGGGGAGAGTTATCGAATGAAATTAAGCCCATTGTAGATGTTAACAAAAGTGATTCATCAAATCTTGATGCAACGCTTGAAATCAATATTCGTTCAGGTCAGCCCATTACTGACTCATTATTAAAACTTGTTCCTGAAGCATTTAGAGATCAACCAGAACTTGAGGAGAGAGAGTATATAAAAGCTTTTTATGAATATTCTGCAAGCCTACAAGAAGCTTGGGATGGTCCAGCACTCCTTGTATTTGCTGATGGAAATTTTGTCGGAGCAACGCTTGATAGAAATGGCCTAAGACCAGCAAGATATTCAATCACAAATGATGGTTTTGTAATAATGGGTTCTGAAACAGGAGTAGTAGATCTTGAAGAAGAAAGAGTAATAGAAAAAGGTCGATTAGGACCGGGACAAATGTTGGCAGTTGATTTTCATAAGAATAGAATCCTAAGAAATTGGGAAGTAAAATCTGAAGCCGCTCAAAGGCATGATTATAAAAATCTTCTCAGTAATAGAACTATAAAAATTGAAAATAATGAATGGGTTAAAGACTGCAAACTAAAAGACCTTGAGTTGTTGCAACAACAAACTGCATACGGGTTTTCAGCGGAAGATAATGACCTTATCTTAGATTCAATGGCTTCATTAGCTAAAGAGCCTACTTATTGCATGGGTGACGACATCCCATTAGCAGTTCTTTCATCTAAGCCACATATTTTATACGACTACTTTAAGCAAAGATTTGCGCAAGTTACTAATCCTCCTATTGACCCTCTTAGAGAAAAACTTGTAATGAGTTTAGAGATGCATCTTGGAGAAAGATGTACACCATTTGAAATTAAAGATGCTAAACCTTTTATTCATTTACAAAGCCCGATTCTAAATGAGGAAGAACTAATTTCTATCAAAAAATCAAAAATTAAATCTCAGACAATTTCAAGTTTATTTGATTTAGAGGAAGGTATTCAAGGATTAGAAAACCAATTAAAACTAATCTGTAAACAGAGTGAAATGTCTATAAAAGAAGGTTGCTCTTTAATAATCATTTCTGATAAGGGAATTAATCCTAAAAAGACTTTCATACCTCCTTTACTTGCTGTTGGAGCAATTCATCATTATCTTCTTAAAAAAGAAATCAGGCTAAAAGCTTCTCTAATAATTGAGACCGGTCAATGTTGGAGCACACATCACTTAGCTTGTTTAATTGGATATGGAGCAAGTGCAGTTTGCCCTTGGTTGACCTTCGAAGCAGGTAGGCACTGGTTAAAACATCCAAAAACACAAAAACTCATTGATAGCAAAAAAATAAATCCATTATCAATAGTTGATGTTCAAGAAAATATTAAAAAAGCTCTAGAAGACGGTCTAAGAAAAATTCTCTCAAAAATAGGCATCTCACTTTTATCTAGTTACCATGGTGCACAAATTTTTGAAGCTGTAGGCCTTGGATCTGACTTAATAAAAATTGCTTTTGATGGTACAACAAGTCGTATCGCTGGCGTAACATTAAAAGAATTAACTAATGAAACACTTTCAATACATACGAAAGCCTATCCAGAAATCGATTTAAAGAAATTAGAATTTTTAGGATTTGTACAATTTAGAAATAATGGAGAATATCATTCCAATAACCCAGAGATGTCCAAAGTTTTACATTCGGCGGTAAAAGAAGGGCCAGGATACGATCATTATGAAACTTACAAAAAACTTATCAGTAATAGACCGAAAACATCTCTTAGAGATTTACTAACAATTAATTCAAAAAGAAAAAGTATTCCATTAGAGGAAGTTGAAAGTGTTGAATCAATTTGCAAAAGATTCTGTACTGGAGGAATGAGTTTAGGTGCTTTATCCAGAGAAGCGCATGAAGTTTTAGCAGTTGCAATGAATAGAATCGGTGGAAAAAGTAATAGTGGAGAAGGGGGAGAAGATCCAGCTCGTTTTAATGTTTTAAATGATATCGATGAAAGTACTCAGTCAGCGACTTTGCCATTTATTAAAGGCTTAAAGAATGGAGACACCGCATGCTCCGCTATTAAACAAATAGCATCAGGAAGATTTGGAGTTACACCTGAATATCTAAGAAGTGGTAAACAACTCGAAATTAAAATGGCTCAAGGTGCAAAACCGGGAGAGGGGGGACAATTACCAGGTCCAAAAGTTGATTCTTACATCGCAAAACTAAGAAATAGTAAACCTGGAGTAGCTTTAATATCTCCTCCCCCGCATCATGATATTTATTCAATTGAAGATTTAGCTCAACTAATCCACGACTTACACCAAGTCCATCCAAAAGCTAAGGTGAGCGTAAAACTTGTTTCTGAAATTGGTATAGGCACTATTGCTGCTGGAGTAAGCAAAGCTAATGCAGATGTAATTCAAATATCAGGCCATGACGGAGGTACAGGTGCTTCACCCCTGAGTTCTATTAAACATGCAGGTTTACCTTGGGAATTAGGTGTCGCCGAGGTCCACAAATCTCTTTTGGCAAACAACTTACGCGAAAGAGTGATTTTGAGAACTGATGGAGGTCTTAAAACAGGCTGGGACGTAGTTATTGCAGCTTTACTAGGTGCTGAAGAATACGGTTTTGGTTCTGTAGCGATGATTGCTGAAGGATGCATAATGGCTAGGGTTTGTCATACAAACAAGTGTCCTGTTGGAGTTGCCACTCAAAAAGAAGAATTAAGAAAAAGATTTAAAGGTGTTCCAGAAAATGTCGTCAATTTTTTCTTGTATATTGCTGAAGAAGTAAGACAAATAATGAGTAGTATCGGTGTTTCTAATATGGAAGAACTGATTGGTAATCAAGAATTTCTTTCTGTAGGAAATATCGATCTTCCAAAAACTTCTAATATTGATCTTTCTTCTTTAGTACACTCATCCCCTGATAGATCATGGTTAAAACATTTAAAAACTGCCCATAGCAATGGTTCCGTATTAGAAGACGAGTTTTTGTCTGATACTAAATTTATAGATTCAATTAAAAATCACGAAATATTAACCAAACAAATTGAGATAAAAAATACAGATAGAAGTGTTTGCGCGAAAATATCAGGCGAAATCGCGGAACTTCATGGCAACACTGGCTTCAATGGCGAACTCAACTTAAATTTCAAAGGATATGCAGGACAAAGCTTTGGTGCCTTTTTATTGAAGGGAATGAATGTTCAATTAATCGGAGAAGCTAATGATTATGTTTGTAAAGGAATGAATGGAGGAATACTCACAATAATTCCACCAAAAATAAATGAAATCTCCTCAGAACAGGTCATCCTAGGAAATACCTGTCTTTATGGAGCAACAGGTGGAAAATTATTTGCATTAGGTAAATCGGGAGAAAGATTTGCGGTTAGAAATAGTGGTGCGATAGCGGTAACAGAAGGAGCAGGTGATCATTGTTGTGAATACATGACTGGTGGGAAAGTAGTTATTCTAGGTTCCACAGGAAGGAATATTGGTGCGGGCATGACTGGTGGAATAGCTTTTATAATCGATGAAAATAATGATTTACGTAATAAAGTAAATAAAGAAATAGTAAGCATTCATCAAATAACTTCATCAAAGCAGGAAAATATCTTATTGGAAATTATTAGAGAATATCAAGCAAAAACAAATAGCTTAAAGGCCGAAAAAATAATTGAAAATTGGTCTCATTTTAAAACTACTTTCAAATTGATTGTTCCCCCAAGCGAAGAAGAGATGCTTGGT
>AG-347-J06_2717246492
TATCAAGATAGTTATTCCCCAAATGGAATAATTGGGGAAAAAGATGCCTGTGGAGTAGGTTTCATAGCAAACATTAAAGGGTTAGAAAGCAATTGGATCCTAAAACAATCCCTTAAAGGCCTTAACTGCATGGAACATAGAGGAGGTTGTGGAGGAGATAGTGATTCAGGAGATGGAGCAGGCATCTTATGTTCAATTCCATGGGGATATCTAGAAGAGGAAATTAATCTAGAAAATTTAGGCATGGTTTTTATGCCTGCTAAGAAAGAAAAAATTGGAGTTTGTAAATCAATATGTGATCAAGAGGCAGAAAAATTAAAAGTCAACAAAACATCTTGGAGAAAAGTACCTGTTAATAATGAAATCTTAGGTCCTTTAGCTAAAGCAAATGCTCCATTTATTTGTCAGTGGATTTTATATAAAGATCATCAGGATGTTGAAAGGCTTTTATTCCAGTTAAGGAAAAGAATTGAGAAAAAAATAAGAGCAACTTTCAAAAACTGTGAATTTTATTTTGCCTCACTAAGTTCTCAAACGGTTGTTTATAAAGGTATGGTTCGCTCTGAAATATTATCCGAGTTTTATCAAGATCTAAAAGAAGAGAGTTTTAAAGTTTCATTTTCTGTTTATCATCGTAGATTTAGTACCAATACACTTCCAAAATGGCCACTGGCCCAGCCCATGAGATTTTTGGGTCATAATGGCGAAATAAATACTCTCTTAGGCAATATCAATTGGGCTAAAGCTTCAGAAACACATTTAGATGATTTTTGGGGAGAGTTATCTAATGAAATCAAGCCTATTGTAGATGTCAACAAAAGTGATTCATCAAATCTTGATGCAACCCTTGAAATTAATATTCGCTCAGGCCAACCAATAACTGATTCATTATTAAAACTTGTTCCTGAAGCATTTAGAGATCAACCAGAACTTGAACAAAGAAAAGATATTAAATCTTTTTATGAGTATTCTGCGAGCCTACAAGAAGCTTGGGACGGACCTGCTCTTCTTGTATTTGCAGATGGGAATTTTATAGGAGCAACGCTTGATAGAAATGGTTTAAGACCAGCAAGATATTCAATCACAAATGATGGTTTCGTAATAATGGGTTCCGAAACAGGAGTAGTAGATCTTGAAGAGGAGAGAGTCATAGAAAAAGGTCGATTAGGACCGGGACAAATGTTGGCAGTTGATTTTCATGAGAATAGAATCCTAAGAAATTGGGAAGTAAAATCTGAAGCCGCTAAAAGGCATGATTATAAAAATTTGCTCAGTAGTAGAACTATAAAAATTGAAAATAATGAATGGGTTAAAGACTGCAAACTAAAAGACCTTGAGTTGTTGCAACAACAAACTGCATATGGTTTTTCAGCGGAAGATAATGACCTTATCTTAGATTCAATGGCTTCATTAGCTAAAGAGCCTACTTATTGCATGGGCGACGACATCCCATTAGCAGTTCTTTCATCTAAGCCACATATTTTATACGACTACTTTAAGCAAAGATTTGCGCAAGTTACTAATCCTCCTATTGACCCTCTTAGAGAAAAACTTGTAATGAGTTTAGAGATGCATCTAGGAGAAAGATGTACACCATTTGAAATTAAAGATGCTAAACCTTTTATTCATTTACAAAGTCCGATTCTTAATGAGGAAGAACTCATTTCCATCAAGAAATCAAAAATTAAATCTCAGACAATTTCAAGTTTGTTTGATTTAGAGGAAGGTATTCAAGGCTTAGAGAACCAATTACAAACAATCTGTAAACAGAGTGAGCTTTCTATAAAAGAAGGTTGCTCTTTAATTATCATTTCTGATAAGGGAATTAATCCTAAAAAGACTTTTATACCTCCTTTACTTGCTGTTGGAGCAATTCATCATTATCTCCTTAAGAAAGAAATCAGGCTAAAAGCTTCTCTAATAATTGAGACCGGTCAATGTTGGAGCACACATCACTTAGCTTGTTTAATTGGATATGGAGCAAGTGCAGTTTGCCCTTGGTTGACCTTCGAAGCAGGTAGACACTGGTTAAAACATCCAAAAATACAAAAACTCATTGATAGCAAAAAAATAAATCCATTATCAATAGTTGATGTTCAAGAAAATATTAAAAAAGCTCTAGAAGACGGTCTAAGAAAAATTCTCTCAAAAATAGGAATCTCACTTTTATCTAGTTACCATGGTGCACAAATTTTTGAAGCTGTAGGCCTTGGATCTGACTTAATAAAAATTGCTTTTGATGGTACAACAAGTCGTATCGCTGGCATAACACTAAAAGAATTAACTAATGAGACACTTTCAATACACACGAAAGCCTTTCCAGAGATCGATTTAAAGAAATTAGAATTTTTAGGATTTGTACAATTTAGAAATAATGGAGAATATCATTCCAATAACCCAGAGATGTCCAAAGTTTTACATTCAGCGGTGAAACAAGGGCCAGGATACGATCATTTTGAAACTTACAAAAAACTTATTAGTAATAGACCGACAACATCTCTTAGAGATTTACTAACAATTAATTCAAAAAGAAAAAGTATTCCATTAGAAAAAGTTGAGAGTATTGAATCAATTTGCAAAAGGTTCTGTACTGGAGGAATGAGTTTAGGTGCTTTATCCAGAGAAGCGCATGAAGTTTTAGCGGTTGCAATGAATAGAATTGGTGGGAAAAGTAATAGTGGAGAAGGGGGAGAAGATCCAGCTCGTTTTAATGTTTTAAACGATATCGATGAAAATACTCAGTCAGCGACGTTGCCATTTATTAAAGGCTTAGAGAATGGAGACACCGCATGCTCAGCTATTAAACAAATAGCATCAGGAAGATTTGGAGTTACACCTGAATATCTGAGAAGTGGTAAACAACTCGAAATTAAAATGGCTCAAGGTGCAAAACCCGGAGAGGGGGGGCAATTACCTGGTCCAAAAGTTGATTCTTACATCGCAAAACTAAGAAATAGTAAACCTGGAGTAGCTTTAATATCTCCTCCCCCGCATCATGATATTTATTCGATTGAAGATTTAGCTCAACTTATCCACGACTTACACCAAGTTCATCCAAAAGCGAAAGTAAGCGTTAAACTTGTTTCTGAAATTGGTATAGGTACTATTGCTGCTGGAGTAAGTAAAGCTAATGCAGATGTAATTCAAATATCAGGCCATGATGGAGGTACAGGTGCTTCACCCTTAAGTTCTATTAAACATGCAGGTTTACCATGGGAACTAGGTGTTGCTGAGGTTCATAAATCTCTCTTAGAAAATAACTTACGCGAAAGAGTAATTTTGAGAACTGATGGAGGCCTTAAAACAGGTTGGGACGTAGTTATTGCAGCTTTACTAGGTGCTGAAGAATACGGTTTTGGTTCTGTAGCGATGATTGCTGAAGGATGCATAATGGCTAGGGTTTGTCATACAAATAAGTGTCCTGTTGGAGTTGCCACTCAAAAAGAAGAATTAAGAAAAAGATTTAAAGGTATTCCAGAAAATGTTGTCAATTTTTTCTTGTATATTGCTGAAGAAGTAAGACAGATAATGAGTAGGATCGGTGTTTCAAATATGGAAGAACTGATTGGTAATCAAGAATTTCTTTCTGCAAGAAATACCGATCTTCCAAAAACTTCTAATATTGATCTTTCTTCTTTAGTACACTCAACCCCTGATAGATCATGGTTAAAACATTCAAAAACTGCCCATAGTAATGGTTCTGTATTAGAAGACGAGTTTTTGTCTGATACTGAATTTATAGATTCAATTAAAAATCACGAAATATTAACCAAAGAGATTGAGATAAAAAATACAGATAGAAGTGTTTGTGCGAAGATATCAGGCGAAATCGCAGAACTACACGGCAATACTGGCTTCAATGGCGAACTCAACTTAAAGTTTAAAGGATATGCAGGACAAAGCTTTGGTGCCTTTTTATTGAAGGGAATGAATGTTCAATTAATCGGAGAAGCAAATGATTATGTTTGTAAAGGAATGAATGGAGGAATACTCACAATAATTCCACCAAAAATAGAAAAAGCTTCCTCCGAACAGGTTATTTTAGGAAACACCTGTCTTTACGGAGCAACAGGTGGGAAATTATTTGCATTAGGAAAATCGGGAGAAAGATTTGCAGTAAGAAATAGTGGTGCTACAGCGGTAACAGAAGGAGCAGGTGATCATTGTTGTGAATATATGACTGGTGGGAAAGTAGTTATTCTAGGTTCCACAGGAAGGAATATTGGTGCGGGCATGACTGGTGGAATAGCTTTTATAATCGATGAGAAGAACGATTTAAGTAATAAAGTTAACAAGGAAATAGTTAGCATTCATAAAATAACTTCATCAAAGCAAGAAGACATCTTATTAGAAATTATTAGAGAATATCTAGCAAAAACAAATAGCTTAAAGGCTGCCAAAATAATTGAAAATTGGTCTTACTACAAGAGTACTTTCAAATTAATAGTCCCCCCAAGCGAAGAAGAAATGCTTGGC
>AG-347-J14_2667848161
---------------------------------------------------------------------------------------------------------------------------------------------------------------------------------------------------------TGGGAATACCTTGAAGAGGAAATGGATCTAAAAAATTTAGGCATGGTTTTTATGCCAAATAAAGAAGAGAAAATTGAAAAATGTAAATCAATATGTGATCAGGAAGCAGAAAAATTAAAAGTTAACAAAACATTTTGGAGAACAGTACCTGTTAATAATAAAATTTTAGGTCCTCTAGCTAAAGCAAATGCTCCATTCATTTGTCAGTGGTTCTTATATAAAAATCATGAGGATATTGAGAGGATTTTATTTCAATTAAGAAAAAGAATTGAAAAAAAAATAAGAGAAACTTTTAAAAACTGTGAATTTTATTTTGCCTCACTAAGTTCTCAAACAGTTGTTTATAAAGGCATGGTACGTTCTGAAATATTATCTGAGTTTTATCAAGATCTAAAACAAGAGAGTTTTAAAGTCTCATTTTCTGTTTATCATCGTAGATTTAGTACCAATACTCTTCCAAAATGGCCATTAGCTCAGCCCATGAGATTTTTAGGTCACAATGGAGAAATAAATACTCTCTTAGGCAATATCAATTGGGCTAAAGCTTCAGAAACACATATAGATGATTTTTGGGGAGATTTATCCAATGAAATAAAGCCCATTGTTGATGTAAATAAAAGTGATTCATCAAATCTTGATGCAACCCTTGAAATTAATATACGTTCAGGCCAACCAATAACTGATTCATTATTAAAACTTGTTCCTGAAGCTTTTAGAGATCAACCAGAACTTGAAAAAAGAGAAGACATTAAATCTTTTTATGAGTATTCTGCGAGTCTACAAGAAGCTTGGGATGGTCCTGCTCTTCTTGTATTTGCAGATGGAAATTTTGTAGGAGCAACGCTTGATAGAAATGGTCTAAGACCAGCAAGATATTCAATCACAAATGATGGTTTCGTAATAATGGGTTCCGAAACAGGGGTAGTAGATCTTGAAGAGGAGAGAGTAATAGAAAAAGGTCGATTAGGACCGGGGCAAATGTTGGCAGTTGATTTTCATCAAAATAGAATCCTAAGAAATTGGGAAGTAAAATCTGAAGCTGCTAAAAGGCATGATTATAAAAATCTGCTCAGTAATAGAACTATAAAAATTAAAAATAATGAATGGGGTAAAGACTGCAAACTTAAAGACCTTGAGTTGTTGCAACAACAAACTGCATACGGTTTTTCAGCGGAAGACAATGATCTTATCTTAGATTCAATGGCTTCATTAGCTAAAGAGCCTACTTATTGCATGGGCGACGACATCCCATTAGCAGTTCTTTCATCTAAGCCACACATTTTATACGACTATTTTAAGCAAAGATTTGCGCAAGTTACTAATCCTCCAATTGACCCTCTTAGAGAAAAACTTGTAATGAGTTTAGAGATGCATTTAGGAGAAAGATGTACACCATTTAAAATTAAAGATCCTAAACCTTTTATTCACTTACAAAGTCCGATTCTTAATGAGGAAGAACTCATTTCGATCAAAAAATCAAAAATTAAATCTCAGACAATTTCAAGTTTATTCGATATAGAGGGAGGTATTCAGGGCTTAGAGAACCAATTAAAAGCAATTTGTGAAGAGAGTGAGCTGTCTATAAAAGAAGGTTGCTCTTTAATTATCATTTCTGATAAAGGAATTAACCCTAAAAAGACTTTTATACCTCCTTTACTTGCTGTTGGGGCAATTCATCATTATCTTCTAAAAAAAGAAATCAGGCTAAAAGCTTCTCTAATAATTGAGACCGGTCAATGTTGGAGCACACATCACTTAGCTTGTTTAATTGGATATGGTGCAAGTGCAGTTTGCCCTTGGTTGACCTTCGAAGCAGGTAGACACTGGTTAAAACATCCAAAAACACAAAAACTCATTGACAGCAAAAAAATAAATCCATTATCAATAATCGATGTTCAAGAAAATATTAAAAAAGCTCTAGAAGACGGTCTAAGAAAAATTCTCTCAAAAATAGGAATCTCACTTTTATCTAGTTACCATGGTGCACAAATTTTTGAAGCTGTAGGCCTTGGATCTGACTTAATAAAAATTGCTTTTGATGGTACCACAAGTCGTATCGCTGGCATAACATTAAAAGAATTAACTAATGAAACACTTTCAATACATACTAAAGCCTATCCAGAGATCGATTTAAAGAAATTAGAATTTTTAGGATTTGTACAATTTAGAAATAATGGAGAATATCATTCCAATAACCCAGAGATGTCCAAGATTTTACATTCAGCGGTAAAACAAGGGCCAGGATACGATCATTTTGAAACTTACAAAAAACTTATTAGTAATAGACCGACAACATCTCTAAGAGATTTACTAACAATTAATTCAAAAAGAAAAAGTATTCCATTAGAGGAAGTTGAAAGTGTTGAATCAATTTGCAAAAGGTTCTGTACTGGAGGAATGAGTTTAGGTGCTTTATCCAGAGAAGCACATGAAGTTTTAGCAGTTGCAATGAATAGAATTGGTGGAAAAAGTAATAGTGGAGAAGGGGGAGAAGATCCAGCTCGTTTTAATGTTTTAAATGATATCGATGAAAATACTCAATCAGCGACGTTGCCTTTTATTAAAGGTTTAGAGAATGGAGACACCGCATGCTCAGCTATTAAACAAATAGCATCAGGAAGATTTGGAGTTACACCTGAATATCTAAGAAGTGGTAAACAACTCGAAATTAAAATGGCTCAAGGAGCAAAACCTGGAGAGGGGGGACAATTGCCTGGTCCAAAAGTTGATTCTTACATCGCAAAACTAAGAAATAGTAAACCTGGAGTAGCTTTAATATCTCCTCCCCCGCATCATGATATTTATTCAATTGAAGATTTAGCTCAACTTATCCACGACTTACACCAAGTTCATCCAAAAGCGAAAGTAAGCGTTAAACTTGTTTCTGAAATTGGCATAGGCACTATTGCCGCTGGAGTAAGCAAAGCTAATGCAGATGTAATTCAAATATCAGGCCATGACGGAGGTACAGGTGCTTCACCCCTTAGTTCTATTAAACATGCAGGTTTACCATGGGAACTAGGTGTTGCTGAGGTTCATAACTCTCTCTTAGAGAATAACTTACGTGAAAGAGTAATTTTGAGAACTGATGGAGGTCTTAAAACAGGCTGGGATGTAGTTATTGCAGCTTTACTAGGTGCTGAAGAATACGGTTTTGGTTCTGTAGCTATGATTGCTGAAGGATGCATAATGGCTCGGGTTTGTCATACAAACAAATGTCCTGTTGGAGTTGCCACTCAAAAAGAAGAATTAAGAAAAAGATTTAAAGGTATTCCAGAAAATGTTGTCAATTTTTTCTTGTATATTGCTGAAGAAGTAAGACAGATAATGAGTAGTATAGGTGTTTCTAATATGGAAGAACTGATTGGTAATCAAGAATTTCTCTCTGCAAGAAATATCGATCTTCCAAAAACTTCTAATATTGATCTTTCTTCTTTAATACACTCAACCACTGATAGATCATGGTTAAAACATCCAAAAACTGCCCATAGTAATGGTTCTGTATTAGAAGACGAGTTTTTGTCTGATACTGAATTAATAGATTCAATCAAAAATCACAAAATATTAACGAAAGAAATTGAGATAAAAAATACAGATAGAAGCGTTTGTGCAAAAATATCAGGTGAAATTGCAGGACTTCACGGCAACACTGGCTTCAATGGCGAACTCAACCTAAATTTCAAAGGATATGCAGGACAAAGCTTTGGTGCCTTTTTATTGAATGGAATGAATGTCCAATTAATCGGAGAAGCTAATGATTATGTTTGTAAAGGAATGAATGGAGGAATACTCACAATAATTCCACCAAAAATAGATAAAACTTCCTCCGAGCAGGTTATTTTAGGAAACACCTGTCTTTATGGAGCAACAGGTGGGAAATTATTTGCATTAGGGAAATCGGGCGAAAGATTTGCAGTTAGAAATAGTGGTGCTACAGCGGTAACAGAAGGAGCAGGTGATCATTGTTGTGAATACATGACTGGTGGGAAAGTAGTTATTCTAGGTTCCACAGGAAGAAATATTGGTGCGGGCATGACTGGTGGAATAGCCTTTATAATTGATGAGAAGAATGATTTAAGTAATAAAGTTAACAGGGAAATAGTTAGCATTCATAAAATAACTTCATCAAAGCAGGAAGATATCTTATTGAAAATTATTAGAGAATATCAAGCAAAAACAAATAGCTTAAAGGCTGCCAAAATAATTGAAAATTGGTCTTATTATAAGAGTACTTTCAAATTAATAGTTCCCCCAAGCGAAGAAGAAATGCTTAAT
>AG-347-J19_2667848382
TATCAAGATAGTTATTCCCCAAATGGAATAATTGGGGAAAAAGATGCATGTGGAGTTGGTTTCGTAGCACATATCAAAGGTATAGAAAGCAACTGGATCCTTAAACAATCACTAAAGGGTCTTAACTGCATGGAGCATAGAGGAGGTTGTGGGGGAGATAGTGACTCAGGCGATGGAGCAGGAATTTTATGTTCAATTCCGTGGGGATATCTAGAAGAAGAAATGAATCTAAAAAATTTAGGCATGGTTTTTATGCCTAATAAATTAGAAAAGATTGAAGAATGTAAATCAATATGTGAGGAGGAAGCAGAAAAATTAAGAGTCAAAGAAACATCTTGGAGAACAGTTCCTGTAAATAATGAAATCTTAGGTCCTTTAGCGAAAGCGAATGTCCCATACATTTGTCAGTGGATTTTATACAAAGATAATCAGAATATTGAAAGGCTTTTGTTCCAGTTAAGGAAAAGAATTGAAAAAAAAATAAGAGAAACCTTTAAAAACTGTGAGTTTTATTTTGCCTCACTTAGTTCTCAAACAGTTGTATACAAAGGTATGGTTAGGTCTGAAATATTATCTGAGTTTTATCAAGATCTAAAAAAAGATAATTTTAAGGTCTCATTTTCTGTTTACCATAGAAGGTTTAGTACTAATACACTTCCAAAATGGCCACTAGCTCAGCCAATGAGATTCTTAGGTCATAACGGGGAAATAAATACTCTCTTAGGTAATATAAATTGGGCTAAAGCCTCAGAAACACACATAGATGATTTTTGGGGAGAATTATCTAAAGAAATTAAACCAATCGTAGATATAAATAAAAGTGATTCATCAAATCTTGATGCGACTCTTGAAATCAATATTCGTTCAGGCCAGCCTATTACTGACTCATTATTAAAACTTGTTCCAGAAGCATTTAGAGATCAACCAGAACTAGAACAAAGAGAAGAAATTAAATCATTTTATGAGTATTCAGCGAGCCTACAAGAAGCTTGGGATGGTCCTGCTCTACTTGTATTTGCAGATGGAAATTTTGTAGGAGCAACGCTTGATAGAAATGGGCTAAGACCAGCGAGATATTCAATAACAAATGATGGTTTTGTAATAATGGGTTCTGAAACAGGAGTAGTAGATCTTGAAGAGGAAAGAGTGATAGAAAAAGGTCGATTAGGGCCAGGACAAATGTTGGCGGTTGATTTTCATCAAAATAGAATCCTCAGAAATTGGGAGGTAAAAGCTGAAGCAGCTCAAAGGCATGATTATAAAAAACTCCTAAGTAATAGAACTATAGAAATTGAGAAAAGTGAATGGTTTAAAGACTGCAAACTAAAAGACCTTGAGTTGTTACAACAACAAACTGCGTACGGTTTTTCAGCAGAAGATAATGATCTTATTTTAGATTCAATGGCTTCATTAGCTAAAGAGCCTACCTATTGCATGGGCGACGATATCCCATTAGCAGTACTTTCTTCAAAGCCACATATTTTATATGACTATTTCAAGCAAAGATTTGCGCAAGTTACAAATCCTCCTATTGACCCTCTGAGAGAAAAACTTGTAATGAGTTTAGAGATGCACCTTGGAGAAAGATGTACGCCATTTGAGATTAAAGATCCTAAACCTTTTATTCATTTACAAAGCCCAATTCTCAATGAAGAAGAACTCATTTCTATTAAAAAATCAAACATTAAATCGCAAACAATTTCAAGTCTGTTTGATATTGAGGAAGGTGTTCAAGGCTTAGAGAGCCAATTAAAAGCAATCTGTAAGCAGAGTGAGCTCTCTATAAAAGACGGTTGCTCTTTAATTATTATTTCAGATAAGGGGATTAATCCTAAAAAGACTTTTATTCCTCCTTTACTTGCTGTTGGGGCAATTCATCATTATCTTCTAAAAAAAGAAATCAGGCTAAAGGCTTCTCTAATTGTTGAAACAGGTCAATGTTGGAGCACACATCACTTGGCTTGTTTGATTGGTTATGGTGCAAGCGCGGTTTGCCCTTGGTTGACCTTCGAAGCAGGAAGACACTGGTTAAAACATCCAAAAACACAAAAACTTATTGATAGCAAAAAAATAAATCCATTATCAATAACTGATGTTCAAGAAAATATTAAAAAAGCTCTAGAAGACGGTTTAAGAAAAATTCTTTCAAAAATAGGCATCTCACTATTATCTAGTTACCATGGCGCACAAATTTTTGAAGCTGTAGGCCTTGGGTCTGACTTAATAAAAATTGCTTTTGATGGTACAACAAGCCGCATCGCTGGCATAACATTAAAAGAATTAACCAATGAAACACTTTCAATACATACGAAAGCCTATCCAGAGATCGATTTAAAGAAATTAGAATTTTTAGGTTTTGTACAATTTAGAAATAATGGAGAATATCATTCTAATAACCCGGAAATGTCCAAAGTTTTACATTCAGCAGTAAAACAAGGACCAGGATACGATCATTTTGAAACTTACAAAAAACTCATTAGTAATAGACCGACAACTTCTCTAAGAGATTTACTCACAATTAATTCAAAAAGAAAAAGCATTCCATTAGAGGAAGTTGAAAGTGTTGAATCAATTTGCAAAAGGTTCTGTACTGGCGGAATGAGTTTGGGTGCTTTATCAAGAGAAGCACATGAAGTATTAGCAGTTGCAATGAACAGAATTGGTGGGAAAAGTAATAGTGGAGAAGGGGGAGAAGATCCAGCTCGTTTTAATGTTTTAAATGATATCGATGAGAATACTCGATCAGCGACGTTGCCATTTATTAAAGGTCTAGAAAATGGAGACACCGCATGCTCAGCTATTAAACAAATAGCATCAGGTAGATTTGGAGTTACTCCTGAATATCTAAGAAGTGGTAAACAACTCGAAATTAAAATGGCTCAAGGTGCAAAACCTGGAGAAGGGGGACAATTGCCTGGCCCAAAAGTTGATTCTTACATCGCAAAACTAAGAAATAGTAAACCTGGAGTAGCTCTAATATCTCCTCCCCCGCATCATGATATTTATTCAATTGAAGATTTAGCTCAACTTATTCATGACTTACACCAAGTTCATCCAAAAGCGAAAGTGAGCGTTAAGCTTGTTTCTGAAATTGGTATAGGGACAATTGCGGCTGGAGTAAGCAAAGCCAATGCAGATGTAATTCAAATTTCAGGTCATGACGGAGGTACAGGTGCTTCACCTCTAAGTTCCATAAAACATGCAGGTTTACCATGGGAACTAGGTGTTGCTGAGGTACATAAATCTCTCTTAGAGAATAACTTACGTGAAAGAGTAATTTTGAGAACTGATGGAGGTCTTAAAACAGGCTGGGATGTAGTTATTGCAGCTTTACTAGGTGCTGAAGAATACGGTTTCGGTTCTGTAGCGATGATTGCTGAAGGATGCATAATGGCACGGGTTTGTCATACAAACAAATGTCCTGTTGGAGTTGCCACTCAAAAAGAAGAATTAAGAAAAAGATTTAAAGGTATTCCAGAAAATGTTGTCAATTTTTTCTTGTATATTGCTGAAGAAGTAAGACAAATAATGAGTAGTATCGGAGTTTCTAATATGGAAGAACTGATTGGTAATCAAGAATTTCTTTCTGCAAGAAATATCGGTCTTCCAAAAACTTCTAATATCGATCTTTCTTCTTTAGTATACTCAAGCAATGATAGATCATGGTTAAAACATTCAAAAAATGCTCATAGTAATGGTTCTGTATTAGAAGACGAGTTTTTGTCTGATACTGAATTTATAGATTCAATTAAAAATCACGGAAAATTAACCAAAACAATTGAGATAAAAAATACAGATAGAAGTGTTTGTGCGAAAATATCAGGCGAAATCGCAGAACTTCATGGCAATACTGGCTTCAATGGCGAACTCAACCTAAACTTCAAAGGATATGCAGGACAAAGCTTTGGTGCCTTTTTATTGAAGGGAATGCATGTACAATTAATCGGCGAAGCTAATGATTATGTTTGTAAAGGAATGAATGGAGGAATACTCACAATAATTCCACCAAAAATAGATAAAATATCCTCCGAACAAGTCATCTTAGGTAATACTTGCCTTTATGGAGCAACAGGTGGGAAATTATTTGCATTAGGAAAATCTGGAGAAAGATTTGCAGTAAGAAATAGTGGCGCTACAGCAGTAACAGAGGGAGCAGGTGATCATTGTTGTGAATACATGACTGGTGGAAAAGTAGTCATTCTAGGTTCCACAGGAAGGAATATTGGTGCGGGCATGACTGGTGGAATAGCTTTCATAATCGATGAGAATAATGATTTAAGTAATAAAGTTAATAAGGAAATAGTTAGCATTCATAAAATAACTTCATCAAAGCAGGAAGATATCTTATTGAAAATTATTAGAGAATATCGAGCAAAAACAAATAGCTTAAAGGCTGCCAAAATAATTGAAAACTGGTCACATTTCAAGAGTAATTTCAAATTAATTGTTCCCCCAAGCGAAGAAGAAATGCTTGGC
>AG-347-J20_2667850736
TATCAAGATAGTTATTCTCCAAATGGAATAATTGGTGAGAAAGATGCGTGTGGTGTTGGTTTTATAGCAAATATTAAAGGGGTAGAAAGCAACTGGATTCTTAAACAATCCCTGAAAGGACTTAACTGCATGGAGCATAGAGGAGGTTGTGGAGGGGATAGTGATTCAGGAGATGGCGCAGGCATTTTATGTTCAATTCCATGGGGGTACCTAGAGGAGAAGATGAATCTAGAGAATTTAGGCATGATTTTCATGCCTAACAAAAAAGATAAAATTAAAGAATGTAAATCAATATGCGAAAAGGAAGCTGAAAAGTTAAGAATCAACAAAACATGTTGGAGAACAGTACCTGTTAAAAATGAAATCTTAGGTCCTTTGGCTAAAGCAAATGCTCCATTTATAAGTCAGTGGATTTTATTCAAAGATAACAATGATACTGAGAAAATTTTATTTCAGTTAAGGAAAAGAATTGAGAAAAAAGTAAGAGAAAGTTTTAAAAACTGTGAATTTTATTTTGCCTCACTAAGTTCCAAAACAGTTGTATACAAAGGAATGGTACGTTCTGAAATATTATCTGAGTTTTATCAAGATCTTCAAGAAGAGAGTTTTAAAGTCTCATTTTCTGTTTATCATCGTAGATTTAGCACCAATACACTTCCAAAATGGCCACTAGCTCAGCCCATGAGATTTTTAGGTCATAATGGCGAGATAAATACTCTCTTAGGAAATATCAATTGGGCTAAAGCTTCAGAAACACATATAGATAATTTTTGGGGAGAGTTATCTAATGAAATCAAGCCCATTGTAGATGTGAACAAAAGTGATTCGTCAAATCTTGATGCAACTCTTGAAATTAATATTCGCTCAGGCCAACCAATAACTGATTCATTATTAAAACTTGTTCCTGAAGCATTTAGAGATCAACCAGAACTTAAACAAAGAGAAGATATCAAATCTTTTTATGAGTATTCTGCGAGCCTACAAGAAGCTTGGGATGGACCTGCTCTTCTTGTATTTGCGGATGGAAATTTTGTAGGAGCAACTCTTGATAGAAATGGTCTAAGACCAGCAAGATATTCAATCACTAATGATGGTTTCGTTATAATGGGTTCCGAAACAGGAGTAGTAGATCTTGAAGAGGAAAGAGTAATAGAAAAAGGTAGATTAGGACCTGGACAAATGTTGGCAGTTGATTTTCATCAGAATAGAATCCTAAGAAATTGGGAAGTAAAATCTGAAGCCGCACAAAGACATGATTATAAAAATCTGCTCAGTAATAGAACTATAATAATTGAAAATAATGAATGGGTTAAAGACTGCAAACTAAAAGACCTTGAGCTATTACAACAACAAACTGCGTACGGGTTTTCCTCAGAAGATAATGATCTAATTTTGGATTCAATGGCTTCTTTAGCTAAAGAGCCTACCTATTGCATGGGCGACGATATCCCATTAGCAGTTCTTTCTTCAAAGCCACACATTTTATATGACTATTTCAAGCAAAGATTTGCACAAGTTACAAATCCTCCTATTGATCCCTTAAGAGAAAAACTGGTAATGAGTTTAGAGATGCATCTTGGAGAAAGATGTACACCATTTGAGATTAAAGATCCTAAACCTTTTATTCATTTACAAAGTCCAATTCTCAATGAGGAAGAACTGGTTTCCATTAAAGAATCAAAAATTAAATCTCAAATAATTTCAAGCTTGTTTGATATTGAGGAAGGTGTTCAAGGCTTAGAGAACCAATTAAAAGCAATTTGTAAACAAAGTGAGCTGTCTATAAAAGAAGGTTGCTCTTTAATTATTATCTCTGATAAGGGTATTAATCCTACAAAGGCTTTTATTCCTCCTTTACTTGCTGTTGGAGCAATTCATCATTACCTCCTAAAAAAAGAAATCAGGCTAAAAGCTTCTCTAATTATTGAAACAGGTCAATGTTGGAGCACACATCACCTAGCTTGTTTGATTGGTTATGGTGCAAGCGCGGTTTGCCCTTGGTTGACTTTTGAAGCAGGTAGACACTGGTTAAAACATCCAAAAACACAAAAACTCATTGATAGCAAAAAAATAAATCCATTATCAATAATTGATGTTCAAGTAAATATTAAAAAAGCTCTAGAAGACGGTTTAAGAAAAATTCTTTCGAAAATAGGTATCTCACTTTTATCTAGTTACCATGGTGCACAAATTTTTGAAGCTGTGGGCCTTGGGTCTGACTTAATAAAAATTGCTTTTGATGGTACAACAAGCCGTATCGCTGGCATAACATTAAAAGAATTAACTAATGAAACACTTTCAATACATACGAAAGCCTATCCGGAGATTGATTTAAAGAAATTAGAATTTTTAGGATTTGTACAATTTAGAAATAATGGAGAATATCATTCTAATAACCCAGAGATGTCCAAAGTTTTACATTCAGCGGTAAAACAAGGACCAGGGTACGATCATTTTGAAACTTACAAAAAACTTATTAGTAATAGACCGACAACATCTCTAAGAGATTTATTAACAATTAATTCACAAAGAAAAAGTATTCCATTAGAGAAAGTTGAAAGTGTTGAATCAATTTGCAAAAGGTTCTGCACTGGAGGAATGAGTTTGGGTGCATTATCGAGAGAAGCTCATGAAGTTTTAGCAGTTGCAATGAATAGAATTGGTGGAAAAAGTAATAGTGGAGAAGGGGGAGAAGATCCAGCTCGTTTTAATGTTTTAAACGATATCGATGAAAATACTCAATCAGCGACATTGCCTTTCATTAAAGGTCTAGAGAATGGAGACACCGCATGTTCAGCTATTAAACAAATAGCATCAGGAAGATTTGGAGTTACACCTGAATATCTAAGAAGTGGTAAACAACTCGAAATTAAAATGGCTCAAGGTGCAAAACCCGGAGAGGGGGGGCAATTGCCTGGTCCAAAAGTTGATTCTTACATCGCAAAACTAAGAAATAGTAAACCTGGGGTAGCTTTAATATCTCCTCCCCCGCATCATGATATTTATTCTATTGAAGATTTAGCTCAACTTATCCATGACTTACACCAAGTTCATCCAAAAGCTAAAGTAAGCGTTAAGCTTGTTTCTGAAATTGGTATAGGCACTATTGCTGCTGGAGTAAGCAAAGCTAATGCAGATGTAATTCAAATTTCAGGTCATGACGGAGGTACAGGTGCTTCGCCTTTAAGTTCTATTAAACATGCAGGTTTACCATGGGAACTAGGTGTTGCTGAGGTTCATAAATCTCTCTTAGAAAACAACTTACGTGAAAGAGTAATCTTGAGAACTGATGGAGGTCTTAAAACAGGTTGGGATGTAGTTATTGCAGCTTTACTAGGTGCTGAAGAATACGGTTTTGGTTCTGTAGCGATGATTTCTGAAGGATGCATAATGGCTCGGGTTTGTCACACAAACAAGTGTCCTGTTGGAGTTGCCACTCAAAAAGAAGAATTAAGAAAAAGATTTAAAGGTATTCCAGAAAATGTTGTCAATTTTTTCTTATATATTGCTGAAGAAGTAAGACAAATAATGAGTAGTATCGGTGTTTCTAATATGGAAGAACTGATTGGTAATCAAGAATTTCTTTCTGCAAGAAATATCGATCTTCCAAAAACTTCTAATATAGATCTTTCTTCTTTAGTACATTCAACCACTGATAGATCATGGTTAAAACATTCAAAGACTGCACATAGTAATGGATCTGTATTAGAAGACGAGTTTTTATCTGATACTGAATTTATAGATTCAATTAAAAATCACAAAATAATAACCAAAGAACTTGAGATAAAAAATACAGATAGAAGTGTTTGTGCGAAAATATCAGGCGAAATTGCAGAACTTCACGGCAACACTGGCTTCAATGGTGAACTCAACTTAAATTTCAAAGGATATGCAGGACAAAGCTTTGGTGCCTTTTTATTGAAGGGAATGAATGTTCAATTAATCGGAGAAGCCAATGATTATGTTTGTAAAGGAATGAATGGAGGAATACTCACAATAATTCCCAAAAAAATAGATAAAACTTCTTCAGAACAAGTTATTTTAGGAAACACCTGTCTTTATGGAGCAACAGGTGGTAAATTATTTGCATTAGGAAAATCGGGCGAAAGATTTGCAGTAAGAAATAGTGGAGCTACAGCGGTAACAGAAGGAGCAGGTGATCATTGTTGTGAATACATGACTGGTGGGAAGGTAGTTATTCTGGGTTCCACAGGAAGGAATATTGGTGCGGGCATGACTGGTGGAATAGCTTTTATAATCGATGAAAATAATGATTTGATTAATAAAGTTAATAATGAAATAGTTAGCATTCATAAAATAACTACATCAAAACAGGAAGATATCTTATTGGAAATTATTAGAGAATATAAGGCAAAAACGAATAGCTTAAAGGCCGCCAAAATAATTGAAAATTGGTCTTATTATAAGGGTACTTTCAAATTAATAGTTCCCCCAAGCGAGGAAGAAATGCTTGGG
>AG-347-J21_2667852024
TATCAAGATAGTTATTCCCCAAATGGAATAATTGGAGAGAAAGATGCGTGTGGAGTTGGTTTCATAGCAAACATTCAAGGGATAAAAAGCAATTGGATACTTAAACAATCTCTAAAAGGCCTTGACTGCATGGAACATAGAGGTGGTTGTGGTGGAGATAGTGATTCTGGAGATGGAGCAGGCATTTTATGTTCAATTCCATGGGATTATATTGATAAAGAAATTAATCTAAAAAATTTAGGTATGGTTTTCATGCCTAACAAAAAAGAAAAAATTGAAAAATGTAAATTAATTTGTGATAAAGAAGCAGCAAAATTAAGTGTTAACAAAACTTCTTGGAGAACGGTTCCTGTCAACAATGAAATCTTAGGTCCTTTAGCTAAAGCAAATGCTCCATTCATTAGTCAATGGATTTTATACAAGAATAATAAGGATATTGAAAAGCTTTTATTTCAATTAAGGAAAAGAATTGAAAAAAAGATAAGAGAAGCTTTGAAAAACTGTGAATTTTATTTTGCATCCCTTAGTTCGAAAACAGTTGTATACAAAGGCATGGTTAGGTCTGAAATATTATCTGAGTTTTATCGCGATCTAAAAGAAGAAGATTTTAAGGTATCATTTTCTGTTTACCATAGGAGATTTAGTACAAATACCCTTCCAAAATGGCCTCTTGCTCAGCCCATGAGATTTTTAGGGCATAATGGTGAAATTAATACTCTCTTGGGAAATATTAACTGGGCTAAAGCTTCAGAAATACATATAGATGATTTTTGGGGAGATTTATCTAATGAAATAAAACCTATTGTAGATGTTAATAAAAGTGATTCATCAAATCTTGATGCAACTCTCGAAATAAATATTCGTTCAGGTCAGAACATAACTGACTCATTATTAAAACTTGTTCCTGAAGCATTTAGGGATCAACCAGAACTTGAACAAAGGGAAAATATTAAAGCATTTTATGAGTATTCTGCGAGCCTTCAAGAAGCTTGGGATGGACCTGCTCTTCTTGTCTTTGCTGATGGAAATTTTGTAGGGGCAACGCTTGATAGAAATGGTCTTAGACCGGCAAGGTATTCAATCACAAATGATGGCTTTGTAATAATGGGTTCCGAAACAGGTGTTGTAGATATTGAAGAGGACAGGGTGATAGAAAAAGGTAGATTAGGACCAGGACAAATGTTAGCCGTTGATTTTTATCAAAATAGAATCCTAAGAAATTGGGAGGTAAAAGCTGAAGCAGCACAAAGACATAACTATAAAAGTTTCCTCAAAAAGAGAACTATAAAAATTGAAAATAATGAATGGGTTAAAGACTGCAAACTAAAAGACCTTGAGTTATTGCAACAACAAACTGCATACGGTTTTTCAGCGGAAGATAATGACCTTATCTTAGATTCAATGGCTTCATTAGCTAAAGAGCCTACTTATTGCATGGGCGACGACATTCCATTAGCAGTTCTTTCATCTAAGCCACATATTTTATACGACTACTTTAAGCAAAGATTTGCGCAAGTTACTAATCCTCCTATTGACCCTCTCAGAGAAAAACTTGTAATGAGTTTAGAAATGCATCTAGGAGAAAGATGTACACCATTTGAAATTAAAGATCCTAAACCTTTTATTCATTTACAAAGTCCTATTCTTAATGAGGAAGAACTCATTTCCATCAAAAAATCAAAAATTAAATCTCAGACAATTTCAAGTTTGTTTGATATAGAGAAAGGTATTCAAGGCTTAGAGGACCAATTAAAATCAATATGTAAACAGAGTGAGCTGTTTATAAAAGAAGGTTGCTCTTTAATTATCATTTCTGATAAGGGAATTAATCCTAAAAAGACTTTTATACCACCTTTACTTGCTGTTGGAGCAATTCATCATTATCTTCTTAAAAAAGAAATTAGGCTAAAAGCTTCTCTAATAATAGAGACCGGTCAATGTTGGAGCACGCATCACTTAGCTTGTTTAATTGGATATGGTGCAAGTGCAGTTTGCCCTTGGTTGACCTTCGAAGCAGGTAGACACTGGTTAAAACATCCAAAAACACAAAAACTCATTGATAGCAAAAAAATAAATCCATTATCAATAATTGATGTTCAAGTTAATATTAAAAAAGCTCTAGAAGACGGTCTAAGAAAAATTCTCTCAAAAATAGGCATATCACTTTTATCTAGTTATCATGGTGCACAAATTTTTGAAGCTGTAGGCCTTGGATCTGACTTAATAAAAATTGCTTTCGATGGTACAACAAGTCGTATCGCTGGCATAACATTAAAAGAATTAACTAATGAAACACTTTCAATACATACGAAAGCCTATCCAGAGATCGATTTAAAGAAATTAGAATTTTTAGGATTTGTACAATTCAGAAATAACGGAGAATATCATTCCAATAACCCAGAGATGTCCAAAGTTTTACATTCAGCGGTAAAAGAAGGACCAGGATACGATCATTTTGAAACTTACAAAAAACTTATTAGTAATAGACCGACAACATCTCTAAGAGATTTACTAACAATTAACTCAAAAAGAAAAAGTATTCCACTAGAGGAAGTTGAAAGTGTTGAATCAATTTGCAAAAGGTTCTGCACTGGAGGAATGAGTTTAGGTGCTTTATCCAGAGAAGCGCATGAAGTTTTAGCAGTTGCAATGAATAGAATTGGTGGGAAAAGTAATAGTGGCGAAGGGGGAGAAGATCCAGCTCGTTTTAATGTTTTAAATGATATCGATGAAAATACTCAATCAGCGACGTTGCCATTTATTAAAGGTTTAGAGAATGGAGACACCGCATGCTCAGCTATTAAACAAATAGCATCAGGAAGATTTGGAGTTACACCTGAATATCTAAGAAGTGGTAAACAACTCGAAATTAAAATGGCTCAAGGTGCAAAACCCGGAGAAGGGGGACAATTACCTGGTCCAAAAGTTGATTCTTACATAGCAAAACTAAGAAATAGTAAACCTGGAGTAGCTTTAATATCTCCTCCCCCGCATCATGATATTTATTCAATTGAAGATTTAGCTCAACTTATCCACGACTTACACCAAGTTCATCCAAAAGCGAAAGTAAGCGTTAAACTTGTTTCAGAAATCGGTATAGGTACCATTGCTGCTGGAGTAAGCAAAGCTAATGCAGATGTAATTCAAATCTCAGGCCATGACGGAGGTACAGGTGCTTCACCCCTGAGTTCTATTAAACATGCAGGTTTACCATGGGAACTAGGTGTTGCTGAGGTTCATAAATCTCTATTAGAAAATAACTTACGTGAAAGAGTAATTTTGAGAACTGATGGAGGTCTTAAAACAGGTTGGGATGTAGTTATTGCAGCATTACTGGGTGCTGAAGAATACGGATTCGGTTCTGTCGCGATGATTGCGGAAGGATGCATAATGGCTAGGGTTTGTCATACAAATAAGTGTCCTGTGGGAGTTGCCACTCAAAAAGAAGAATTAAGAAAAAGATTTAAAGGTATTCCAGAAAATGTTGTCAATTTTTTCTTATATATTGCTGAAGAAGTAAGACAGATAATGAGTAGCATAGGTGTTTCTAATATGGAGGACCTTATTGGTAATCCGGAATTTCTTTCTACAAGAAATATTAATCTTCCAAAAACTTCTAATATTGATCTTTCTTCTTTAGTATCCTCAACCAATGATAGATCATGGTTAAAACATTCAAAGAATGCTCATAGCAATGGTTCTGTATTAGAAGACGAGTTTTTAACAGATCCTGAATTTATACATTCAATTAAAAACCACAAAAAATTAACCAAAGAAATTGAGATCAAAAATACAGATAGAAGTGTTTGTGCAAAAATATCAGGCGAAATCGCAGAACTTCATGGTAACACTGGTTTCAATGGCCAACTTAACTTAAATTTCAAAGGATATGCAGGACAGAGCTTTGGGGCCTTTTTGTTGAAGGGAATGAATGTACAGTTATTAGGAGAAGCTAATGATTATGTATGCAAAGGAATGAATGGAGGAATTTTAACTATAATTCCACCAAAAATAGAAAAAAACTCCTCCGAGCAGGTAATTTTAGGCAACACCTGCCTTTATGGAGCTACAGGAGGAACATTATTTGCATTAGGTAAATCGGGAGAAAGATTTGCAGTAAGAAATAGTGGTGCTACAGCAGTAACAGAGGGAGCAGGAGATCACTGTTGTGAATACATGACTGGGGGGAAAGTAGTTATTCTAGGTTCTGCAGGAAGGAATATTGGCGCTGGCATGACTGGTGGAATAGCTTTTATACTCGATGAGAATAATGATTTAAGCAATAAAGTTAATAAGGAAATAGTAAGGATTCATAAAATTACTTCATCAAAGCAGGAAGAGATATTATTAGACATTATTAGAGAATATCGAGCAAAAACAAATAGCTTAAAGGCTATAGAAATACTTGAAAATTGGTCTTATTTCAAGAGTGTTTTCAAATTAATAGTTCCCCCAAGCGAAGAAGAAATGCTTGGC
>AG-347-J22_2667821531
TATCAAGATAGTTACTCTCCAAATGGAATTATGGGAGAGAAAGACGCATGCGGAGTAGGCTTTGTAGCCAATATTGAATGTAAAGAAAGTAATTGGATACTAAAACAATCTCTTAAAGGTTTAAGCTGTATGGAACATAGAGGAGGATGCGGTGGAGATAGTGACTCGGGAGATGGGGCTGGTATTTTATGTTCAATACCTTGGACATTTATAGACAAAAAATTAAATTTAGTAACTTTGGGTATGATTTTTATGCCAAATAATGAATTAAAAGTTAAAGAATCAAAATTAATATGCGATGAAGAAGCTAAAAAACTAAATTTCAAAAAAATATATTGGAGAAAAGTACCAGTTCAAAACGAAACCTTAGGACCTTTAGCAAAAGCAAACGCACCATCCATATATCAATGGATCATCATTGATGATAGTCAAGATATTGAGATGCGCTTATTTCAACTAAGAAAAAGAATTGAAAAAAGAATCAGAGAAAATACAAAAAATTGTGAATTTTATTTCTCTTCGCTTAGTTCCAAAACGGTTGTTTATAAAGGGATGGTTAGATCTGAAGTTTTATCAGAATTCTACGAAGACCTTAAGAATGAGGATTTTAAAGTTTCCTTCTCTGTATACCATCGAAGATTTAGCACGAATACATTGCCAAAATGGCCTCTTGCTCAGCCAATGAGGTTTTTAGGCCATAATGGAGAAATCAACACTCTCTTAGGAAATATTAATTGGGCGAAAGCATCAGAAAAACATATCGATGAGTTCTGGGGTGAATTGTCCAAAGATATCAAACCGATAGTTGATATAAATAAAAGTGATTCATCAAATCTCGATGCAACTCTAGAAATTAATATTCGCTCAGGCAAACCAATAACTGATTCTTTATTGGGACTTGTTCCGGAAGCATTTAGAGATCAACCAGAACTTAAACATAGAGAGGACATCAAAGCATTTTATGAATATTCAGCAAGTCTCCAAGAAGCCTGGGATGGTCCTGCTCTATTAGTTTTCGCAGATGGCGATTTTGTTGGAGCCACGCTAGATAGGAATGGTTTAAGACCTGCAAGATACTCAATAACAAATGATGGATTTGTCATAATGGGTTCAGAAACAGGAGTAGTAGATATTGAAGAAAACAAAGTTATAGAAAAAGGGCGCTTAGGCCCTGGTCAAATGCTAGCAGTAGATTTTCTTCAGAATAAGATTCTGAGAAATTGGGATGTAAAATCAGAAGCTGCCAGAAGAGAGAACTATCAAAATCTGTTGCAACAAAGAATTGTAAAACTGAAAAAAAATGAATGGAAAAATACTTGCGTTTTACATGATCTTGAATTGCTTCAACAGCAAACTGCTTATGGTTTTTCTTCAGAAGATAATGATCTTATTCTTGATTCAATGGCTTCTCTTTCCAAAGAACCAACTTATTGCATGGGTGATGACATACCATTAGCTGTGCTTTCTTCAAAACCTCATATTTTATACGATTATTTCAAACAAAGATTTGCACAAGTTACTAATCCTCCAATAGATCCTTTAAGAGAAAAACTAGTAATGAGCTTAGAAATGCATCTTGGTGAAAGGTGTTCCCCTTTTGAAACAAAAAATATTAAACCTTTTATTCATCTAAAAAGCCCAATCATTAATGAAGAAGAATTAATTTCACTAAAAGAATCAGAAATTAAATCTAATACAATTTCAAGTTTATTTGATATTGAGGAAGGTATTAAGGGGTTTGAAAAAAAATTAGAAGAATTATGTAAATTAAGTGAGATCTCAATAAATGAAGGATGTTCTTTAATAATTATTTCTGACAAAGGAGTGAATTCAAAAAAAAGTTTTATTCCTCCTTTATTAGCAGTAGGTGCAATTCATCATTATTTGCTTAAAAAAGAAATTAGATTAAAAGCCTCACTCATAATTGAAACTGGTCAATGTTGGAGTACGCATCATTTAGCATGTTTAATTGGTTATGGAGTTAGCGCTGTTTGCCCATGGTTAACACTTGAATCTGGCAGACATTGGTTACAACATCCAAAAACCCAAAAACTGATAGCTAGCAAAAAAATCAATCCTTTATCTTTTGAAGAAGTTCAGTCAAATATTAAAAAAGCTCTAGAAGATGGGCTAAGAAAAATACTTTCTAAAATAGGAATTTCGCTTTTATCTAGTTATCATGGTGCACAAATTTTTGAGGCTGTAGGCATTGGTTCTGATTTAATTAAAATAGCTTTCGATGGAACAACAAGTCGAATTGCAGGTATTAGCCTTAAAGAACTGGCAAATGAATCTCTTACGATACATACAAAAGCATATCCAGAAATAGATTTAAAAAAATTAGAGTTTCTAGGATTTGTTCAATTTAGAAATAATGGAGAATATCACTCTAATAACCCTGAGATTTCTAAGGTACTTCATACCGCTCTAAAGCAAGGGCCAGGATATGATCATTTTGAGACTTATAAAACACTAATTCGTAATAGACCAATAACATCTTTAAGAGATTTACTAACAATTAACTCAAAAAGGAAAAGTATCCCATTGGATCAGGTCGAAAGTGTTGAATCGATATGTAAAAGGTTTTGTACGGGAGGTATGAGTTTAGGAGCATTATCAAGAGAGGCACATGAAGTATTAGCAGTTGCAATGAATAGAATTGGAGGGAAAAGTAATAGCGGTGAAGGAGGGGAAGATCCTGCTCGATTTAACGTATTAAATGATATTGACGAGAATACTCAATCAGCTACTTTACCCTTTATAAAGGGCCTTGAAAATGGAGATACTGCCTGCTCAGCAATTAAACAAATAGCCTCTGGAAGATTTGGAGTTACCCCGGAATATCTAAGAAGTGGTAAGCAGCTTGAAATCAAAATGGCTCAAGGAGCTAAACCAGGCGAAGGGGGGCAATTACCAGGTCCAAAAGTTGATTCATATATTGCAAAACTTAGAAACAGCAAACCTGGGGTGGCTTTAATATCTCCACCCCCACATCATGACATTTATTCAATTGAAGATTTAGCACAACTAATTCATGATTTGCACCAAGTACATCCAAAAGCGAAAGTTAGTGTAAAGCTTGTCTCTGAGATTGGTATTGGCACTATTGCTGCTGGTGTAAGCAAGGCTAATGCTGATGTTATACAAATTTCAGGACATGATGGAGGTACTGGTGCTTCACCTCTTAGTTCAATTAAACATGCTGGTTTACCTTGGGAATTAGGAGTTGTAGAGGTGCATAAATCTTTACTAGAAAATAATCTCAGAGATAGAGTACTTTTAAGAACTGACGGAGGTCTAAAAACAGGATGGGATGTAATAATTGCTGCATTATTAGGTGCTGAGGAATATGGTTTTGGTTCAGTCGCAATGATCGCTGAGGGCTGCATAATGGCTCGTGTTTGTCATACAAACAAATGTCCTGTTGGAGTCGCTACTCAGAAAGAAGAATTAAGAAAAAGATTTAAAGGTTTACCTGACAATGTAGTAAATTTTTTCATATATATAGCTGAAGAGATAAGACAAATAATGAGTAGTATTGGTGTTTCCAATATGAAAGAATTAATTGGTAATCATGAATTTTTAACAACAAGAAATATACGTCTCCCAAAAACGGAGAACATTGATCTAAGTTCTTTGATAAACTTAGATAATGAAAGGTCATGGTTAAACCATTCCCCAAATGCCCACACCAATGGATCTGTCTTAGAGGATAAATTTTTATCTGATAATCAATTTATGAAAACTATTAAAAATCATGGAAAATTAATTAAAGAAATTGAAATCAAAAATACAGATAGAAGTGTTTGTGCAAAAATATCAGGTGAAATTGCTGCAATTTTTGGAAACAATGGATTCAATGGTGAACTAAATCTCAATTTCAAAGGATGTGCGGGACAGAGTTTTGGTGCTTTCTTATTAAAGGGAATGAATATCCAATTGATTGGGGAAGCCAATGATTATGTTTGCAAAGGAATGAATGGAGGTGTACTTACTATTATTCCTCCGCAAGTAGATGAAAAGTCTTCAGAGCAAGTAATCTTAGGTAATACATGTCTTTATGGAGCAACAGGAGGTAAATTGTTTGCTTTAGGCAAATCAGGAGAAAGATTTGCCGTCAGAAATAGTGGGGCTACTGCGGTAACGGAAGGGGCTGGCGACCATTGTTGTGAATATATGACTGGCGGCAAAATAGTTATTTTGGGTTCAACAGGCAGAAATATTGGAGCGGGAATGACGGGTGGAGTAGCTTATGTGTTTGATGAAAATAATGATTTAGAAAAAAAAGTGAATAAGGAAATTGTCAGTATTTTTAAAATAACCAACCCCAAGCAAGAGGATATTTTATTAAGTATTCTTAATGAATATTATGAAAAAACAAAAAGTTTAAAAGCATTTAAAATAATTAATGACTGGAATCATTTTAAAGAAATTTTTAAAATAGTTGTGCCACCAAGTGAGGAAGAAATGCTTGGT
>AG-347-J23_2667823806
TATCGAGATAGTTATTCCCCAAATGGAATAATTGGTGAGAAAGATGCGTGTGGAGTAGGTTTCATAGCGAATGTTAAAGGGATAGAAAGCAACTGGATACTTAAACAATCTCTAAAGGGCCTAAACTGCATGGAGCATAGAGGAGGTTGTGGAGGAGATAGTGACTCAGGAGATGGAGCGGGTATTTTATGTTCAATTCCATGGGGATATCTAGAAGAGAAAATAAATCTAAAAAATTTAGGCATGGTTTTTATGCCTAATAAAAAAGAAAAAATTGAAATATGTAAATCAATATGTGATGAAGAAGCAGAAAAATTAAAAGTCAACAAAACATCTTGGAGAACAGTACCTGTTAATAATGAAATCTTAGGTCCTTTAGCTAAAGCAAATGCTCCATTCATCTGTCAGTGGATTTTATACAAAGATCATAAGGATGTTGAAAGGCTTTTATTTCAATTAAGGAAAAGAATTGAGAAAAAAATAAGAGAAACTTTCAAAAACTGTGAATTTTATTTTGCCTCACTAAGTTCTCAAACAGTTGTTTACAAAGGTATGGTTCGCTCTGAAATATTATCCGAGTTTTATCAAGATCTAAAAGAAGAGAGTTTTAAAGTTTCATTTTCTGTTTATCATCGTAGATTTAGTACTAATACACTTCCAAAATGGCCACTAGCTCAGCCCATGAGATTTTTGGGTCATAATGGCGAAATAAATACTCTCTTAGGCAATATTAATTGGGCTAAAGCTTCAGAAACACATATAGATGATTTTTGGGGAGATTTATCTAATGAAATTAAGCCCATTGTAGATGTAAATAAAAGTGATTCATCAAATCTTGATGCAACCCTTGAAATCAATATTCGTTCAGGTCAACCCATTACTGACTCATTATTAAAACTTGTTCCTGAAGCATTTAGAGATCAACCAGAACTTGAGGAGAGAGAGTATATAAAAGCTTTTTATGAATATTCTGCAAGCCTACAAGAAGCTTGGGATGGACCAGCACTACTAGTATTTGCTGATGGAAATTTTGTCGGAGCAACGCTTGATAGAAATGGCCTAAGACCAGCAAGATATTCAATCACAAATGATGGTTTTGTAATAATGGGTTCTGAAACAGGAGTAGTAGATCTTGAAGAAGAAAGAGTAGTAGAAAAAGGTCGATTAGGACCGGGACAAATGTTGGCAGTTGATTTTCATCAGCATAGAATCCTAAGAAATTGGGAAGTAAAATCTGAAGCCGCTCAAAGGCATAATTATAAGAATCTTCTCAATAATAGAACTATAAAAATTGAAAATAACGAATGGGTTAAAGACTGCAAACTAAAAGACCTTGAGTTATTGCAACAACAAACTGCATACGGGTTTTCAGCGGAAGATAATGACCTTATCTTAGATTCAATGGCTTCATTAGCTAAAGAGCCTACTTATTGCATGGGCGACGACATCCCATTAGCAGTTCTTTCATCTAAGCCACATACTTTATACGACTACTTTAAGCAAAGATTTGCGCAAGTTACCAATCCTCCTATTGACCCTCTGAGAGAAAAACTTGTAATGAGTTTAGAGATGCATCTAGGAGAAAGATGTACACCATTTGAAATTAAAGATGCTAAACCTTTTATTCATTTACAAAGTCCGATTCTAAATGAGGAAGAACTCATTTCCATCAAAAAATCAAAAATTAAATCTCACACAATTTCAAGTTTGTTTGATTTAGAGGAAGGTATTCAAGGCCTAGAGAACCAATTAAAACTAATCTGTAAACAGAGTGAGCTTTCTATAAAAGACGGTTGCTCTTTAATTATCATTTCTGATAAGGGAATTAATCCTAAAAAGACTTTCATACCTCCTTTACTAGCTGTTGGAGCAATTCATCATTATCTTCTTAAAAAAGAAATCAGGCTAAAAGCTTCTCTAATAATTGAGACCGGTCAATGTTGGAGCACACATCACTTGGCTTGTTTAATTGGATATGGAGCAAGTGCAGTTTGCCCTTGGTTGACTTTCGAAGCAGGTAGACACTGGTTAAAACATCCAAAAATACAAAAACTCATTGATAGCAAAAAAATAAATCCATTATCAATAGTTGATGTTCAAGAAAATATTAAAAAAGCTCTAGAAGACGGTCTAAGAAAAATTCTCTCAAAAATAGGCATCTCACTTTTATCTAGTTACCATGGTGCACAAATTTTTGAAGCTGTAGGCATTGGGTCTGACTTAATAAAAATTGCCTTTGATGGTACAACAAGTCGTATCGCTGGCATAACTTTAAAAGAATTAACTAATGAAACACTTTCAATACATACGAAAGCCTATCCAGAGATCGATTTAAAGAAATTAGAATTTTTAGGATTTGTACAATTTAGAAATAATGGAGAATATCATTCCAATAACCCTGAGATGTCCAAAGTTTTACATTCGGCGGTAAAACAAGGGCCAGGATACGATCATTTTGAAACTTACAAAAAACTTATTAGTAATAGACCGACAACATCTCTTAGAGATTTACTAACAATTAATTCAAAAAGAAAAAGTATTCCATTAGAGGAAGTTGAAAGTGTTGAATCAATTTGCAAAAGGTTCTGTACTGGAGGAATGAGTTTAGGGGCTTTATCTAGAGAAGCCCATGAGGTTTTAGCAGTTGCAATGAATAGAATTGGTGGAAAAAGTAATAGTGGAGAAGGGGGAGAAGATCCAGCTCGTTTTAATGTTTTAAATGATATCGATGAAAATACTCAGTCAGCGACGTTGCCATTTATTAAAGGCTTAAAGAATGGAGACACCGCATGCTCCGCTATTAAACAAATAGCATCAGGAAGATTTGGAGTTACACCTGAATATCTAAGAAGTGGTAAACAACTAGAAATTAAAATGGCTCAAGGTGCAAAACCCGGAGAGGGGGGACAATTACCTGGACCAAAAGTTGATTCTTACATCGCAAAACTAAGAAATAGTAAACCTGGAGTAGCTTTAATATCTCCTCCCCCGCATCATGATATTTATTCAATTGAAGATTTAGCTCAACTTATCCACGACTTACACCAAATTCATCCAAAAGCGAAAGTAAGCGTTAAACTTGTTTCTGAAATTGGTATAGGCACTATTGCTGCTGGAGTAAGCAAAGCTAATGCAGATGTAATTCAAATATCAGGCCATGATGGAGGTACAGGTGCTTCACCCCTAAGTTCTATTAAACATGCAGGTTTACCATGGGAACTTGGTGTTGCTGAGGTTCATAAATCTCTCTTAGAGAATAATTTACGCGAAAGAGTAATTTTGAGAACTGATGGAGGTCTTAAAACAGGCTGGGACGTAGTTATTGCAGCTTTACTAGGTGCTGAAGAATACGGTTTTGGTTCTGTAGCGATGATTGCTGAAGGATGCATAATGGCTCGGGTTTGTCATACAAACAAGTGTCCTGTTGGAGTTGCCACTCAAAAAGAAGAATTAAGAAAAAGATTTAAAGGTATTCCAGAAAATGTCGTCAATTTTTTCTTTTATATTGCTGAAGAAGTAAGACAGATAATGAGTAGTATCGGTGTTTCTAATATGGAAGAACTGATTGGTAATCAAGAATTTCTTTCTGCAAGAAATATCAATCTTCCAAAAACTTCTAATATTGATCTTTCTTCTTTAGTACACTCAACCCCTGACAGATCATGGTTAAAACATTTAAAAACTGCCCATAGTAATGGTTCTGTATTAGAAGACGAGTTTTTGTCTGATACTAAATTTATAGATTCAATTAAAAATCACGAAATATTAACCAAAGAAATTGAGATAAAAAATACAGATAGAAGTGTTTGTACGAAAATATCAGGCGAAATCGCAGAACTTCACGGCAATACTGGCTTCAATGGCGAACTCAACTTAAATTTCAAAGGATATGCAGGACAAAGCTTTGGTGCCTTTTTATTGAAGGGAATGAATGTTCAATTAATCGGAGAAGCTAATGATTATGTTTGTAAAGGAATGAATGGAGGAATACTCACAATAATTCCACCAAAAATAAATGAAATCTCCTCAGAACAAGTCATCCTAGGAAATACTTGTCTTTATGGAGCAACAGGTGGAAAATTATTTGCATTAGGAAAATCGGGAGAAAGATTTGCGGTTAGAAATAGTGGTGCTACAGCGGTAACAGAAGGAGCAGGTGATCATTGTTGTGAATACATGACTGGTGGGAAAGTAGTTATTCTAGGTTCCACAGGAAGAAATATTGGTGCGGGCATGACTGGTGGAATAGCTTTTATAATCGATGAAAATAATGATTTAAGTAATAAAGTAAATAAAGAAATAGTAAGCATTCATCAAATAACTTCATCAATCCAGGAAAATATCTTATTGGAAATTATTAGAGAATATCAAGCGAAAACAAATAGCTTAAAGGCTGCCAAAATAATTGAAAATTGGTCTCATTTTAAGAGTACTTTCAAATTGATTGTTCCCCCAAGCGAAGAAGAGATGCTTGGT
>AG-347-K02_2667826287
TACAAAGATAGTTATTCGCCAAATGGAATAATTGGTGAAAAAGATGCCTGTGGAGTAGGTTTTATAGCCAATATTAAAGGGTTAGAAAGCAACTGGATACTTAAACAATCCTTAAAAGGACTTAACTGTATGGAGCATAGAGGTGGTTGCGGAGGAGATAGTGATTCCGGAGATGGTGCGGGCATTTTATGTTCAATTCCATGGAGATATATTGATCAAGAAATGAATCTTGAAACTTTGGGCATGGTTTTTATGCCTAACAAAAAAGAGAAAATTGAAGAATGTAAATTTATATGTGAAAAGGAAGCTGAAAAATTATTTATCAACAAAACATCTTGGAGAACAGTACCTGTTAATAATGAAATATTAGGTCCTTTAGCTAGAGCAAATGCTCCATTTATAAGTCAGTGGATTGTGTACAAAGATAATCAGGATATTGAAAGGATTTTATTCCAATTAAGAAAAAGAATTGAAAAAAAAATAAGAGAAGCTTTTAAAAACTGTGAATTTTATTTTGCCTCACTTAGTTCTCAAACAGTTGTTTATAAAGGTATGGTTCGTTCTGAAATATTATCTGAGTTTTATCAAGATCTAAAAGATGAAAATTTTAAAGTCTCATTTTCCGTTTACCATAGAAGGTTCAGTACTAATACACTTCCAAAATGGCCATTAGCTCAGCCGATGAGATTTTTGGGTCATAATGGAGAAATAAACACTCTATTAGGTAATATCAACTGGGCTAAGGCATCGGAAACACATATCGATGATTTTTGGGGAGAGTTATCGAATGAAATTAAGCCAATCGTAGACGTAAATAAAAGTGATTCATCAAATCTAGATGCAACTCTTGAAATTAATATTCGTTCAGGTCAGCCCATTACAGACTCATTATTAAAACTTGTTCCTGAAGCATTTAGAGATCAACCAGAACTCGAACAGAGAGAAGATATAAAAGCTTTTTATGAATATTCTGCAAGCCTACAGGAAGCTTGGGATGGTCCTGCCCTTCTTGTATTTGCTGATGGAAATTTTGTCGGAGCAACACTTGATAGGAATGGTCTAAGACCAGCAAGATATTCAATAACAAACGATGGGTTTGTAATAATGGGCTCTGAAACAGGAGTAGTAGATATTGAAGAGGAAAGAGTCATAGAAAAAGGTCGTTTAGGACCAGGACAAATGTTGGCAGTTGATTTTGATAAAAATGAAATCCTAAGAAATTGGGAAGTAAAATCTAAAGCAGCTCAAAGGCATGATTATAAAAACCTCCTAACTAATAGAACTATACAAATTGAGAATAGTGAATGGTTTAAAGACTGCAAACTAAAAGACCTTGACTTGTTACAACAACAAACTGCATACGGTTTTTCATCAGAAGATAATGATCTGATCTTGGATTCAATGGCTTCATTAGCTAAAGAGCCCACCTATTGCATGGGCGACGATATCCCATTAGCAGTGCTTTCCTCAAAGCCACATATTTTATATGACTATTTCAAGCAAAGATTTGCGCAAGTTACCAATCCTCCTATTGACCCTCTAAGAGAAAAACTGGTAATGAGTTTAGAGATGCATCTTGGGGAAAGATGTACACCATTTGAGATTAAAGATACTAAACCTTTTGTTCATTTAAAAAGTCCAATTCTCAATGAGGAAGAACTCATTTCCATTAAAAAATCAAAAATTAAATCTCAAACAATTTCAAGTTTGTTTGATATTGAGGAAGGTGTTCAAGGCTTAGAGAACCATTTAAAAGCAATTTGCAAACAGAGTGAGCTCTCTATAAAAGAAGGTTGCTCTCTAATTATTATTTCTGATAAAGGAATTAATCCAAAAAAGACTTTTATTCCTCCTTTACTTGCAGTTGGGGCAGTTCATCATTATCTCTTAAAAAAGGAAATAAGGCTAAAAGCTTCTCTAATTATTGAAACTGGTCAATGTTGGAGCACACATCACTTGGCTTGTTTGATTGGTTATGGCGCAAGTGCAGTTTGCCCTTGGTTGACCTTCGAAGCAGGAAGACACTGGTTAAAACATCCAAAAACACAAAAACTCATTGATAGCAAAAAAATAAATCCTTTATCAATAATTGATGTTCAAGAAAATATTAAAAAGGCTCTAGAAGACGGTCTAAGAAAAATTCTTTCGAAAATTGGTATTTCACTTTTATCTAGTTACCATGGCGCACAAATTTTTGAAGCTGTTGGCCTTGGATCTGACTTAGTAAAAATGGCTTTTGATGGTACAACAAGCCGCATCGCTGGCATAACATTAAAAGAATTAACTAATGAAACACTTTCAATACATACGAAAGCCTATCCAGAGATCGATTTAAAAAAATTAGAATTTTTAGGATTTGTACAATTTAGAAATAATGGAGAATATCACGCAAATAATCCTGAGATGTCAAAAGTTTTACATTCAGCTGTAAAACAAGGGCCAGAATACAATCATTTTGAAACTTACAAAAAACTCATTAGTAATAGACCGACAACATCTCTAAGAGATTTACTAACAATTAATTCAAAAAGAAAAAGCATTCCGTTAGAGGAAGTTGAAAGTGTTGAATCAATTTGCAAAAGGTTCTGTACTGGAGGAATGAGTTTGGGTGCTTTATCAAGAGAAGCACATGAAGTGTTGGCAGTTGCAATGAATAGAATCGGTGGAAAAAGTAATAGTGGAGAGGGGGGAGAAGATCCAGCCCGTTTTAATGTTTTAAATGATATAGATGAAAATACACAATCAGCGACGTTGCCATTTATAAAAGGTCTAGAAAATGGAGACACCGCATGCTCAGCTATTAAACAAATAGCATCAGGCAGATTTGGAGTTACCCCTGAATATCTAAGAAGTGGTAAACAACTCGAAATTAAAATGGCTCAAGGTGCAAAACCTGGAGAAGGGGGACAATTGCCTGGTCCAAAAGTTGATTCTTACATTGCAAAACTAAGAAATAGTAAACCTGGAGTAGCTCTAATATCTCCTCCTCCGCATCATGATATTTATTCAATTGAAGATTTAGCTCAACTTATCCATGACTTACACCAAGTTCATCCAAAAGCGAAAGTGAGCGTTAAACTTGTTTCTGAAATTGGTATAGGCACTATTGCTGCTGGAGTAAGCAAAGCTAATGCAGATGTAATTCAAATTTCAGGCCATGACGGAGGTACAGGTGCTTCACCCTTAAGTTCCATTAAACATGCAGGTTTACCATGGGAACTAGGTGTCGCTGAGGTTCATAAATCTCTATTAGAAAATAACTTACGAGAAAGAGTAATTTTGAGAACTGATGGAGGTCTTAAAACAGGCTGGGATGTAGTTATTGCCGCTTTACTAGGCGCTGAAGAATACGGTTTCGGTTCTGTAGCGATGATTGCTGAAGGATGCATAATGGCTCGTGTTTGTCATACAAACAAGTGTCCTGTTGGAGTTGCTACTCAAAAAGAAGAATTAAGAAAAAGATTTAAAGGTATTCCAGAAAATGTTGTTAATTTTTTCTTATATATTGCTGAAGAAGTGAGACAGATCATGAGTAGTATCGGTGTTTCTAATATGGAAGAACTAATTGGAAATCAAGAATTTCTTTCTGCAAGAAATATCAGTCTTCCAAAGACTTCTAATATCGATCTTTCTTCTTTAGTATATTCAACCACTGATAGATCATGGTTAAAACATTCACAAAATGCTCATAATAACGGTTCTGTATTAGAGGACGAGTTTTTATCTGATATTGAATTTATAGATTCAATTAAAAATCACGAAAAATTAACCAAAGAAATTGAAATAAAAAATACAGATAGAAGTGTTTGTGCGAAAATATCAGGCGAAATTGCAGAACTTCATGGAAACACTGGATTCAATGGCGAACTCAATTTAAATTTCAAAGGGTATGCAGGACAAAGCTTTGGTGCCTTTCTATTGAAGGGGATGAATGTTCAATTAATCGGAGAAGCTAATGATTATGTTTGTAAAGGAATGAATGGAGGAATTCTCACAATAATTCCACCAAAAATAGATAAAATCTCCTCCGAACAAGTCATACTGGGTAATACTTGCCTTTATGGAGCTACAGGTGGGAAATTATTTGCATTAGGAAAATCTGGAGAAAGATTTGCAGTAAGAAATAGTGGTGCAATAGCAGTAACAGAGGGAGCAGGCGATCATTGTTGTGAATACATGACTGGCGGTAAAGTTGTGATTCTAGGCTCCACAGGAAGGAATATTGGTGCGGGCATGACTGGTGGAATAGCTTTTATAATTGATGAGAATAATGATTTAAGTAATAAAGTTAATAAAGAAATAGTTAGCATTCATAAAATAACTTCATCAAAGCAGGAAGATATTTTATTAGAAATTATTAGAGAATATCGAGCAAAAACAAATAGCTTAAAGGCTGCCAGAATAATTGAAAATTGGTCTGATTTCAAAAGTAATTTCAAATTAATTGTTCCCCCAAGCGAAGAAGAGATGCTTGGC
>AG-347-K10_2717147784
TATCAAGATAGTTATTCCCCAAATGGAATAATTGGGGAGAAAGATGCCTGTGGAGTGGGTTTTATAGCAAATGTCAATGGGATAGAAAGCAACTGGATCTTGAAACAATCATTAAAGGGCCTTAACTGCATGGAGCATAGAGGAGGTTGTGGAGGAGATAGTGATTCAGGAGATGGAGCAGGCATATTATGTTCAATTCCATGGGAATTCCTAGAAGAAAAAATGGATTTAAAAAATTTAGGCATGGTTTTTATGCCTAATAAAGAAGAGAAAATTGAAAAATGTAAATCAATATGCGATCTGGAAGCAGAAAAATTAAAATTTAACAAAACATTTTGGAGAACAGTACCTGTTAATAATGAAATCTTAGGTCCTTTAGCTAAAGCAAATGCTCCATTCATCTGTCAATGGTTTTTATACAAAGATCATCAGGATATTGAAAGGCTTTTATTTCAATTAAGAAAAAGAATTGAAAAAAAAATAAGAGAAACTTTTAAAAACTGTGAATTTTATTTTGCCTCACTAAGTTCTCAAACAGTTGTTTATAAAGGCATGGTACGTTCCGAAATATTATCTGAGTTTTATCAAGATCTAAAAGAAGAGAGTTTTAAAGTCTCATTTTCTGTTTATCATCGTAGATTTAGCACTAATACACTTCCAAAATGGCCACTAGCTCAGCCAATGAGGTTTTTAGGTCATAATGGCGAAATAAATACTCTCTTGGGCAATATCAATTGGGCTAAAGCTTCAGAAACACATATAGATGATTTTTGGGGAGGGTTATCTAATGAAATCAAGCCTATTGTAGATGTAAATAAAAGTGATTCATCAAATCTTGATGCAACCCTTGAAATTAATATTCGCTCAGGCCAACCAATAACTGATTCATTATTAAAACTTGTTCCTGAAGCATTTAGAGATCAACCAGAACTTGAACAAAGAGAAGACATTAAATCTTTTTATGAGTATTCTGCGAGCCTACAAGAAGCTTGGGATGGACCTGCTCTTCTTGTCTTTGCAGATGGAAATTTTGTAGGAGCAACGCTTGATAGAAATGGTCTAAGACCAGCAAGATATTCAATTACAAATGATGGTTTCGTAATAATGGGTTCCGAAACAGGCGTAGTAGATCTTGAAGAGAAGAGAGTAAGAGAAAAAGGTCGATTAGGACCGGGACAAATGTTGGCAGTTGATTTTCATCAGAATAAAATCCTAAGAAATTGGGAAGTAAAATCTGAAGCAGCTAAAAGGCATGATTATAAAAATCTGCTCAGTAATAGAACTATAAAAATTGAAAATAATGAATGGGTTAAAGACTGCAAATTAAAAGACCTTGAGTTGTTGCAACAACAAACTGCATACGGTTTTTCAGCGGAAGATAATGATCTTATCTTAGATTCAATGGCTTCATTAGCTAAAGAGCCAACTTATTGCATGGGCGACGACATCCCATTAGCAGTTCTTTCATCTAAGCCACACATTTTATACGACTATTTTAAGCAAAGATTTGCGCAAGTTACTAATCCTCCTATTGACCCTCTGAGGGAAAAACTTGTAATGAGTTTAGAGATGCATCTAGGAGAAAGATGTACACCATTTGCAATAAAAGATCCAAAACCTTTTATTCATTTACAAAGTCCGATTCTTAATGAGGAAGAACTTATTTCCATCAAAAGATCAAAAATTAAATCTCAGATAATTTCAAGTTTGTTTGACATAGAAGAAGGTATTCAAGGCTTAGAGAACCAATTAAAATCAATTTGTAAAAAGAGTGAGCTGTTAATAAAAGAAGGTTGTTCTTTAATTATCATTTCTGATAAGGGAATTAATCCTAAAAAGACTTTTATACCTCCTTTACTTGCTGTTGGAGCAATTCATCATTATCTTCTTAAAAAAGAAATCAGGCTAAAAGCTTCTCTAATCATTGAGACCGGTCAATGTTGGAGCACACATCACTTAGCTTGTTTAATTGGATATGGTGCAAGTGCAGTTTGCCCTTGGTTGACCTTCGAAGCAGGTAGACACTGGTTAAAACATCCAAAAACACAAAAACTCATTGATAGCAAAAAAATTAATCCATTATCAATAATTGATGTTCAAGAAAATATTAAAAAAGCGCTAGAAGACGGTCTAAGAAAAATTCTCTCAAAAATAGGCATCTCACTTTTATCTAGTTACCATGGTGCACAAATTTTTGAAGCTGTAGGCCTTGGATCTGACTTAATAAAAATTGCTTTTGATGGTACAACAAGCCGTATAGCTGGCATAACATTAAAAGAATTAACTAGTGAAACACTTTCAATACATACGAAAGCCTATCCAGAGATCGATTTGAAGAAATTAGAATTTTTAGGATTTGTACAATTTAGAAATAATGGAGAATATCATTCAAATAACCCAGAGATGTCCAAAGTTTTACATTCAGCGGTAAAACAAGGACCAGGATACGATCATTTTGAAACTTACAAAAAACTAATTAGTAATAGACCGACAACATCTCTAAGAGATTTACTAACAATTAATTCAAAAAGAAAAAGTATTCCACTAGAGGAAGTTGAAAGTGTTGAATCAATTTGCAAAAGGTTCTGTACTGGAGGAATGAGTTTAGGTGCTTTATCCAGGGAGGCGCATGAAGTTTTAGCAGTTGCAATGAATAGAATTGGTGGAAAAAGTAATAGTGGAGAAGGGGGGGAAGATCCAGCTCGTTTCAATATTTTAAATGATATCGATGAAAATACTCAATCAGCGACGTTGCCATTTATTAAAGGTTTAGAGAATGGAGACACCGCATGTTCAGCAATTAAACAAATAGCATCAGGAAGATTTGGCGTTACACCTGAATATCTAAGAAGTGGTAAACAACTCGAAATTAAAATGGCTCAAGGTGCAAAACCCGGAGAAGGGGGACAATTGCCTGGTCCAAAAGTTGATTCTTACATCGCAAAACTAAGAAATAGTAAACCTGGAGTAGCTTTAATATCTCCTCCCCCGCATCATGATATTTATTCAATTGAAGATTTAGCTCAACTTATCCACGACTTACACCAAGTTCATCCAAAAGCGAAAGTAAGCGTTAAACTTGTTTCTGAAATTGGTATAGGCACTATTGCTGCTGGAGTAAGCAAAGCCAATGCAGATGTAATTCAAATATCAGGCCATGACGGAGGTACAGGTGCTTCACCCCTGAGTTCTATTAAACATGCAGGTTTACCATGGGAACTAGGTGTTGCTGAGGTTCATAAATCTCTCTTAGAGAATAACTTACGTGAAAGAGTAATTTTGAGAACTGATGGAGGTCTTAAAACAGGCTGGGATGTAGTTATTGCAGCTTTACTAGGTGCTGAAGAATACGGTTTTGGTTCTGTAGCGATGATTGCTGAAGGATGCATAATGGCTCGGGTTTGTCATACAAACAAGTGTCCTGTTGGAGTTGCCACTCAAAAAGAAGAATTAAGAAAAAGATTTAAAGGTATTCCAGAAAATGTTGTCAATTTTTTCTTGTATATTGCTGAAGAAGTAAGGCAGATAATGAGTAGTATCGGTGTTTCTAATATGGAAGACCTGATTGGTAATCAAGAATTTCTTTCTGCAAGAAATATCGATCTTCCAAAAACTTCTAATATTGATCTTTCTTCTTTAGTACACTCAACCACTGATAGATCATGGTTAAAACATTCAAAAACTGCCCATAGTAATGGTTCTGTATTAGAAGACGAGTTTTTATCTGATACTGAATTTATAGATTCAATTAAAAATCACGAAATATTAACCAAAGAAATTGAGATAAAAAATACGGATAGAAGTGTTTGTGCGAAAATATCAGGCGAAATCGCAGAACTTCACGGCAACACTGGCTACAATGGCGAACTTAATTTAAATTTCAAAGGACATGCAGGACAAAGCTTTGGTGCCTTTTTATTGCAGGGAATGAATATTCAATTAATCGGTGAAGCTAATGATTATGTTTGTAAGGGAATGAATGGAGGAATACTCACAATAATCCCACCAAAAATAGATGAAACTTCCTCCGAACAAGTTATTTTAGGAAACACCTGTCTTTATGGAGCAACAGGTGGAAAATTATTTGCATTAGGAAAATCGGGCGAAAGATTTGCAGTAAGAAATAGTGGCGCTACAGCGGTTATAGAAGGAGCAGGTGATCATTGTTGTGAATACATGACTGGTGGGAAAGTAGTTGTTCTAGGTTCCACAGGAAGGAATATTGGTGCGGGCATGACTGGTGGAATAGCTTTTATAATTGATGAAAATAATGATTTAAGTAACAAAGTAAATAAAGAAATAGTAAGCATTCATCGAATAACTTCATCAAAACAGGAAAATATCTTGTTGGAAATTATTAGAGAATATCAAGCAAAAACAAATAGCTTAAAGGCTGCCAAAATAATTGAAAATTGGTCTCATTTTAAGAGTACTTTCAAATTAATTGTTCCCCCAAGCGAAGAAGAGATGCTTGGT
>AG-347-K15_2667827468
TATCAAGATAGTTATTCCCCAAATGGAATAATTGGGGAGAAAGATGCGTGTGGAGTTGGTTTCATAGCAAATGTCAAAGGGATAGAAAGCAACTGGGTCCTCAAACAATCACTAAAAGGCCTTAACTGCATGGAGCATAGAGGAGGTTGTGGAGGAGATAGTGACTCAGGAGATGGAGCAGGCATTTTGTGCTCAATTCCATGGGGTTATTTAGACGAAGAAATGAATCTAACAAATTTAGGTATGGTTTTTATGCCTAATAAAAAAGAGAAAATTGAAGAATGTAAATCAATATGTGAGGAGGAGGCAGAAAAATTAAAAGTCAAAGAAACATCTTGGAGAACAGTTCCAGTAAATAATGAAATCTTAGGTCCTCTAGCTAAAGCAAATGCTCCATTCATTTGTCAGTGGATTTTATACTCAGATAATCAGAATATTGAAAAGCTTTTGTTCCAGTTAAGGAAAAGAATAGAAAAAAAAATAAGAGAAACCTTTAAAAATTGTGAATTTTATTTTGCCTCACTTAGTTCTCAAACAGTTGTTTATAAAGGTATGGTTCGTTCTGAAATATTATCTGAGTTTTATCAAGATCTAAAAAAAGAGAATTTTAAGGTCTCGTTTTCTGTTTACCACAGGAGATTTAGTACCAATACTCTTCCAAAATGGCCACTTGCTCAGCCCATGAGATTTTTGGGGCATAACGGAGAAATCAATACTCTTTTGGGAAATATTAATTGGGCAAAAGCTTCAGAAACACACATTGATGATTTTTGGGGAGAGTTATCTAACGAAATTAAGCCAATCGTAGATATTAATAAAAGTGATTCTTCAAATCTTGATGCAACTCTTGAAATTAATATTCGTTCAGGTCAGCCTATTACTGACTCATTATTAAAACTTGTTCCTGAAGCATTTAGAGATCAACCAGAACTAGAACAGAGAGAAGATATAAAAGCTTTTTATGAATATTCTGCAAGCCTACAAGAAGCTTGGGATGGTCCCGCACTCCTTGTATTTGCTGATGGAAATTTTGTCGGGGCAACACTTGATAGAAATGGCCTAAGACCAGCAAGATATTCAATCACAAATGATGGTTTTGTAGTAATGGGTTCTGAAACAGGAGTTGTAGATCTTGAAGAGGAAAAAGTCATAGAAAAAGGTCGATTAGGACCAGGACAAATGTTGGCAGTTGATTTTGATAAAAATAAAATCCTAAGAAATTGGGAGGTAAAATCTGAAGCAGCTCAAAGGCATGATTATAAAAGCCTCTTAAGTAATAGAACTATCAAAATTGACAATAGTGAGTGGGTTCAAGACTGCAAACTAAAAGACCTTGAGTTGTTACAACAACAAACTGCATACGGTTTTTCAGCAGAAGATAATGATCTGATCTTAGATTCCATGGCTTCATTAGCTAAAGAACCTACTTATTGTATGGGCGACGATATCCCATTAGCAGTGCTTTCTTCAAAGCCACATATTTTATATGACTATTTCAAGCAAAGATTTGCGCAAGTGACCAATCCTCCTATTGACCCTCTGAGAGAAAAATTGGTAATGAGTTTAGAGATGCATCTTGGTGAAAGATGTACACCATTTAAGATTAAAGATCCTAAACCTTTTGTTCATTTACAAAGTCCAATTCTCAATGAGGAAGAACTCATTTCCATTAAAAAATCAAAAATTAAATATCAAACAATTTCAACTTTGTTTGATATTGAGGAAGGTGTTCAAGGCTTAGAGAACCAATTGCTAGCAATTTGCAAACAGAGTGAGCTCTCTATAAAAGAAGGTTGCTCTCTAATTATTATTTCTGATAAGGGAATAAATCCTAAAAGAACTTTTATTCCTCCTTTACTTGCTATTGGGGCAGTTCATCATTATCTTTTAAGAAAAGAAATAAGGCTAAAAGCTTCTCTAATTATTGAAACTGGTCAATGTTGGAGCACGCATCACTTGGCTTGTTTGATTGGTTATGGCGCAAGCGCAGTTTGCCCTTGGTTGACCTTCGAAGCAGGAAGACACTGGTTAAAACATCCAAAAACACAAAAACTCATTGATAGCAAAAAAATAAATCCATTATCAATAATTGATGTGCAAGAAAATATAAAAAAAGCTCTAGAAGACGGTCTTAGAAAAATTCTTTCGAAAATTGGTATCTCACTTTTATCTAGTTACCATGGCGCTCAAATTTTTGAAGCTGTGGGCCTTGGATCTGACTTAATAAAAATTGCTTTTGATGGTACAACAAGTCGCATCGCTGGCATAACGTTAAAAGAATTAACTAATGAAACACTTTCAATACATACGAAAGCCTATCCAGAGATAGATTTAAAAAAATTAGAATTTTTAGGATTTGTACAATTTAGAAATAATGGAGAATATCACTCAAATAATCCTGAGATGTCCAAAATTTTACATTCAGCTGTAAAACAAGGACCAGGATATGATCATTTTGAAACTTACAAAAAACTCATTAGTAATAGACCGACAACATCTCTAAGAGATTTACTAACAATTAATTCAAAAAGAAAAAGCATTCCATTAGAGAAAGTTGAAAGTATTGAATCAATTTGCAAAAGGTTTTGTACTGGAGGAATGAGTTTGGGTGCTTTATCAAGAGAAGCACATGAAGTGTTAGCAGTTGCAATGAATAGAATTGGTGGAAAAAGTAATAGTGGAGAAGGGGGAGAAGATCCAGCTCGTTTTAATGTTTTAAATGATATCGATGAAAATACTCAATCAGCGACATTGCCATTTATCAAAGGTCTAGAAAATGGAGACACCGCATGCTCAGCTATTAAACAAATAGCATCAGGTAGATTTGGAGTTACACCTGAATATCTAAGAAGTGGTAAACAACTCGAAATTAAAATGGCTCAAGGTGCAAAACCTGGAGAAGGGGGACAATTGCCTGGTCCAAAAGTTGATTCTTACATTGCAAAACTAAGAAATAGTAAACCTGGAGTAGCTCTAATATCTCCTCCTCCGCATCATGATATTTATTCAATTGAAGATTTAGCTCAACTTATCCATGACTTACACCAAGTTCATCCAAAAGCGAAAGTGAGCGTTAAACTTGTTTCTGAAATTGGTATAGGCACTATTGCTGCTGGAGTAAGCAAAGCTAATGCAGATGTAATTCAAATTTCTGGCCACGACGGAGGTACAGGTGCTTCACCCCTAAGTTCTATTAAACATGCAGGTTTACCATGGGAACTAGGTGTTGCTGAGGTTCATAAATCTCTATTAGCAAATAACTTACGAGAAAGAGTAATTTTAAGAACTGATGGAGGTCTTAAAACAGGCTGGGATGTAGTTATTGCAGCTTTACTAGGTGCTGAAGAATACGGTTTCGGTTCTGTAGCGATGATCGCTGAAGGATGCATAATGGCTAGGGTTTGTCATACAAACAAGTGTCCTGTTGGAGTTGCCACTCAAAAAGAAGAATTAAGAAAAAGATTTAAAGGTATTCCAGAAAATGTTGTCAATTTTTTCTTGTATATTGCTGAAGAAGTAAGACAGATAATGAGTAGTATTGGAGTTTCTAATATGGAAGAACTTATTGGTAATCAAGAATTTCTTTCTGCAAGAAATATCGGGCTTCCAAAAACTTCTAATATCGATCTTTCTTCTTTAGTACATTCAACCACTGATAGATCATGGTTAAATCATTCAAAAAATGCTCATAGTAATGGTTCTGTATTAGAAGATGAGTTTTTGTCTGATACTGAATTTATAGATTCAATAAAAAATCACAAAAAATTAACCAAAGAAATTGAGATAAAAAATACAGATAGAAGTGTTTGTGCGAAAATATCTGGCGAAATCGCAGAACTTCATGGAAATACAGGCTTTAATGGAGAACTCAATTTAAATTTCAAAGGGTATGCAGGACAGAGCTTCGGTGCCTTTTTATTGAAGGGAATGAATGTTCAATTAATCGGAGAAGCTAATGATTATGTTTGCAAAGGAATGAATGGAGGAATACTAACAATAATTCCACCAAAAATAGATGTAATCTCCTCCGAACAAGTTATCCTTGGAAATACCTGCCTTTATGGAGCAACAGGAGGGAAATTATTTGCATTAGGAAAATCGGGAGAAAGATTTGCAGTAAGAAATAGTGGAGCTACAGCAGTAACAGAGGGAGCAGGTGATCATTGTTGTGAATACATGACTGGCGGTAAAGTAGTTATTCTAGGTTCCACAGGAAGGAATATTGGTGCGGGCATGACTGGTGGAATAGCTTTTATACTCGATGAGAATAATGATTTAAGTAATAAAGTTAATAAAGAAATAGTCAGTATTCATAAAATAACTTCATCTAAGCAGGAAGATATTTTATTGGAAATTATTAAAGAATATCAAGCAAAAACAAATAGCTTAAAGGCCTACAAAATAATTGAAAATTGGTCTGATTTCAAGAGTAATTTCAAATTAATTGTTCCCCCAAGCGAAGAAGAGATGCTTGGC
>AG-347-K16_2667828342
TATCAAGATAGTTATTCACCAAATGGAATAATTGGTGAAAAGGATGCTTGTGGAGTTGGTTTTATAGCAAATGTTAAAGGTATAGAGAGCAACTGGGTCCTCAAACAATCCCTAAAAGGGCTTAACTGCATGGAGCATAGAGGAGGTTGTGGAGGAGATAGTGACTCAGGAGATGGAGCAGGCATTTTATGTTCAATTCCATGGGGTTATTTAGATAAAGAAATGAATCTAATAAATTTAGGTATGGTTTTTATGCCTAACAAAAAGGAGAAAATTGAAGAATGTAAATCAATATGTGAGGAAGAAGCAGAAAAATTAAAAATCAAAGAAACATCTTGGAGAAAAGTTCCAGTTAATAATGAAATCTTAGGTCCTTTAGCCAAAGCAAATGTCCCATATATTAGTCAGTGGATTTTATACAAGGATAATCAGAATATTGAAAAGCTTTTGTTCCAGTTAAGGAAAAGAATTGAAAAAAAAATAAGAGAAACCTTTAAAAATTGTGAATTTTATTTTGCCTCACTTAGCTCTCAAACAGTTGTGTACAAAGGTATGGTTAGGTCTGAAATATTATCTGAGTTTTATCAAGATCTAAAAAACGAGAATTTTAAGGTCTCGTTTTCTGTTTACCACAGGCGATTTAGTACCAATACTCTTCCAAAATGGCCTCTTGCTCAGCCGATGAGATTCTTAGGGCACAACGGGGAAATCAATACTCTTTTGGGAAATATTAATTGGGCAAAAGCATCCGAAACACATGTAGATGACTATTGGGGAGAATCAGCCTCTGAGATTAAACCTATCGTAGATGTGAATAAAAGTGATTCATCCAATCTTGATGCAACTCTTGAGATTAATATTCGTTCAGGCCAGCCGATAACCGATTCATTATTAAAACTTGTTCCTGAAGCTTTTAGAGATCAACCAGAACTAGATAATAGAGAAGACATCAAAGCATTTTATGAGTATTCAGCTAGTCTCCAAGAAGCATGGGATGGTCCAGCTCTACTAGTATTTGCAGATGGTAATTTTGTTGGAGCAACGCTTGATAGGAATGGTCTAAGACCTGCAAGATATTCAATTACAAATGATGGATTTGTAGTAATGGGTTCCGAAACAGGAGTAGTAGATCTTGAAGAGGAAAGAATTATTGAAAAAGGTAGATTAGGACCCGGACAAATGTTAGCAGTTGATTTTCATCAACATAGAATTCTAAGAAATTGGGAAGTAAAATCTGAAGCAGCTAAAAGGCATGATTATAAAAATCTGCTCAGTTATAGAACAATAAAAATTGAAAATAATGAATGGGTGAAAGACTGCAAACTAAAAGACCTTGAGTTGTTGCAACAACAAACTGCATACGGTTTTTCAGCTGAAGATAATGACCTTATCTTAGATTCAATGGCTTCATTAGCTAAAGAGCCTACTTATTGCATGGGCGACGACATCCCATTAGCAGTTCTTTCATCTAAGCCACACATTTTATACGACTACTTTAAGCAAAGATTTGCGCAAGTTACTAATCCTCCTATTGACCCTCTGAGAGAAAAACTTGTAATGAGTTTAGAGATGCATCTAGGAGAAAGATGTACACCATTTGAGATTAAAGATGCTAAACCTTTTATTCATTTAAAAAGTCCGATTCTGAATGAGCAAGAACTCATTTCCATCAAAAAGTCAAAAATTAAATCTCAGACAATTTCAAGTTTGTTTGATTTAGAGGAAGGTATTCAAGGCTTAGAGAACCAATTAAAAGCAATTTGTAAACAGAGTGAGCTCTCAATAAGTGAAGGTTGCTCTTTACTTATTATTTCTGATAAGGGAATTAATCCTAAAAAGACTTTTATACCTCCTTTACTTGCTGTTGGAGCTATTCATCATTATCTTCTAAAAAAAGAAATCAGACTAAAAGCTTCTCTAATAATTGAGACCGGTCAATGTTGGAGCACTCATCACTTAGCTTGTTTAATTGGATATGGAGCAAGTGCAGTTTGCCCTTGGTTGACCTTCGAAGCAGGTAGACACTGGTTAAAACATCCAAAAACACAAAAACTCATTGATAGCAAAAAAATAAATCCATTATCAATAATTGATGTTCAAGAAAATATTAAAAAAGCTCTAGAAGACGGTTTAAGAAAAATTCTCTCAAAAATAGGCATCTCACTTTTATCTAGTTACCATGGTTCACAAATTTTTGAAGCTGTAGGCCTTGGATCTGACTTAATAAAAATTGCTTTTGATGGTACAACAAGCCGTATCGCTGGCATAACATTAAAAGAATTAACTAATGAAACACTTTCAATACATACAAAAGCCTATCCAGAGATCGATTTAAAGAAATTAGAATTTTTAGGATTTGTACAATTTAGAAATAATGGAGAATATCATTCCAATAACCCAGAAATGTCCAAAGTTTTACATTCAGCGGTAAAACAAGGGCCAGGATACGATCATTTTGAAACTTACAAAAAACTTATTAGTAATAGACCGACAACATCCCTTAGAGATTTACTAACAATTAATTCAAAAAGAAAAAGTATTCCATTAGAGGAAGTTGAAAGTGTTGAATCAATTTGCAAAAGGTTCTGTACTGGAGGAATGAGTTTAGGTGCTTTATCCAGAGAAGCGCATGAAGTTTTAGCAGTTGCAATGAATAGAATCGGTGGGAAAAGTAATAGTGGAGAAGGGGGAGAAGATCCAGCTCGTTTTAATGTTTTAAATGATATCGATGAAAATACTCAATCAGCGACGTTGCCATTTATTAAAGGCTTAGAAAATGGAGATACCGCATGCTCAGCTATTAAACAAATAGCATCAGGAAGATTTGGAGTTACACCTGAATATCTAAGAAGTGGTAAACAACTTGAAATTAAAATGGCTCAAGGTGCAAAACCCGGAGAAGGGGGACAATTGCCTGGTCCAAAAGTTGATTCTTACATCGCAAAACTAAGAAATAGTAAACCTGGAGTAGCTTTAATATCTCCTCCACCGCATCATGATATTTATTCAATTGAAGATTTAGCTCAACTTATCCACGACTTACACCAAGTTCATCCAAAAGCGAAAGTAAGCGTTAAACTTGTTTCTGAAATTGGTATAGGCACTATTGCTGCGGGAGTAAGCAAAGCTAATGCAGATGTAATTCAAATATCAGGCCATGATGGAGGTACAGGTGCTTCACCTCTGAGTTCTATTAAACATGCAGGTTTACCATGGGAACTAGGTGTTGCAGAGGTTCATAAATCTCTTTTAGAGAATAACTTACGCGAAAGAGTAATTTTGAGAACGGATGGAGGTCTTAAAACAGGCTGGGATGTAGTTATTGCAGCTTTACTAGGTGCTGAAGAATACGGTTTTGGTTCTGTAGCGATGATTGCTGAAGGATGCATAATGGCTCGGGTTTGTCATACAAACAAGTGTCCTGTTGGAGTTGCCACTCAAAAAGAAGAATTAAGAAAAAGATTTAAAGGTATTCCAGAAAATGTTGTCAATTTTTTCTTGTATATTGCTGAAGAAGTAAGACAGATAATGAGTAGTATCGGTGTTTCTAATATAGAAGAACTGATTGGTAATCAAGAATTTCTTTCTGCAAGAAATATCAATCTTCCAAAAACTTCTAATATTGATCTTTCTTCATTAATACACTCAACCTCCGATAGATCATGGTTAAAACATTCAAAAAATGCCCATAGTAATGGTTCTGTATTAGAAGACGAGTTTTTGTCTGAAACTAAATTTATAGATTCAATTAAAAATCACGAAATATTAACCAAAGAAATTGAGATAAAAAATACAGATAGAAGTGTTTGCGCGAAAATATCAGGCGAAATCGCAGAACTACATGGCAACACTGGCTTCCATGGCGAACTCAACTTAAATTTCAAAGGATATGCAGGACAAAGCTTTGGTGCCTTTTTATTGAAGGGAATGAATGTTCAATTAATCGGAGAAGCAAATGATTATGTTTGTAAAGGAATGAATGGAGGAATACTCACAATAATTCCACCAAAAATAGAAAAAACTTCCTCTGAACAGGTTATTTTAGGAAACACCTGTCTTTATGGAGCAACAGGTGGGAAATTATTTGCATTAGGAAAATCGGGAGAAAGATTTGCAGTAAGAAATAGTGGAGCTACAGCGGTAACAGAAGGAGCAGGTGATCATTGTTGTGAATACATGACTGGTGGGAAAGTAGTTATTCTAGGTTCCATAGGAAGGAATATTGGTGCGGGCATGACTGGTGGTATAGCTTTTATAATCGATGAGAAGAACGATTTAAGTAGTAAAGTTAACAAGGAAATAGTTAGCATTCATAAAATAACTTCATCAAAGCAGGGAGATATCTTATTTGAAATTATTAGAGAATATCGAGCAAAAACAAATAGCTTAAAGGCTGCCAAAATCATTGAAAATTGGTCTTATTACAAGAGTACTTTCAAATTAATAGTTCCCCCAAGCGAAGAAGAAATGCTTGGC
>AG-347-K17_2667687066
TATCAAGATAGTTATTCCCCAAATGGAATAATTGGGGAGAAGGATGCATGTGGAGTTGGCTTCATAGCAAATATTGAAGGGGTAGAAAGCAACTGGATTCTTAAACAATCCCTTAAAGGCCTTAACTGCATGGAGCATAGAGGAGGTTGTGGAGGCGATAGTGACTCAGGAGATGGAGCAGGCATCTTATGTTCAATTCCATGGGGATATCTAGAAGAGAAAATTAATCTAAAAAATTTAGGCATGGTTTTTATGCCTAATAAAAAAGAAAAAATTGAAATATGTAAATCAATATGTGATGAAGAAGCAGAAAAATTAAAAGTCAACAAAACATCCTGGAGAACAGTACCTGTTAATAATGAAATCTTAGGTCCTTTAGCTAAAGCAAATGCTCCATTCATCTGTCAATGGATACTATGTAAGGAACATAAGGATGTTGAAAGGCTTTTATTTCAATTAAGGAAAAGAATTGAGAAAAAAATAAGGGAAAATTTCAAAAACTGTGAATTTTATTTTGCCTCACTAAGTTCTCAAACAGTTGTTTATAAAGGTATGGTTCGTTCTGAAATATTATCCGAATTTTATCAAGATCTAAAAGAAGAGAGTTTTAAAGTTTCATTTTCTGTTTATCATCGTAGATTTAGTACTAATACACTTCCAAAATGGCCACTAGCTCAGCCCATGAGATTTTTGGGTCATAATGGGGAAATAAATACTCTCTTAGGCAATATTAATTGGGCTAAAGCTTCAGAAACATATATAGATGATTTTTGGGGAGAGTTATCTAATGAAATTAAGCCCATTGTGGATGTAAACAAAAGTGATTCATCAAATCTTGATGCAACCCTTGAAATCAATATTCGTTCAGGTCAGCCCATCACTGACTCATTATTAAAACTTGTTCCTGAAGCATTTAGAGATCAGCCAGAACTTGAGGAGAGAGAATATATAAAAGCTTTTTATGAATATTCTGCAAGCCTTCAAGAAGCTTGGGATGGTCCAGCACTCCTTGTATTTGCTGATGGGAATTTTGTCGGAGCAACGCTTGATAGAAATGGCCTAAGACCAGCAAGATATTCAATCACAAATGATGGTTTTGTAATAATGGGTTCTGAAACAGGAGTAGTAGATCTTGAAGAAGAAAGAGTAATAGAAAAAGGTCGATTAGGACCGGGACAAATGTTGGCAGTTGATTTTCATCAGCATAGAATCCTAAGAAATTGGGAAGTAAAATCTGAAGCCGCTCAAAGGCATGATTATAAAAATCTTCTCAGTAATAGAACTATAAAAATTAAAAATAATGAATGGTTTAAAGACTGCAAACTAAAAGACCTTGAGTTGTTGCAACAACAAACCGCATACGGATTTTCTGCGGAAGATAATGACCTTATCTTAGATTCAATGGCTTCATTAGCTAAAGAGCCTACTTATTGCATGGGCGACGACATCCCTTTAGCAGTTCTTTCATCTAAGCCACATATTTTATATGACTACTTTAAGCAAAGATTTGCGCAAGTTACTAATCCTCCTATTGACCCTCTGAGAGAAAAACTTGTAATGAGTTTAGAGATGCATCTAGGAGAAAGATGCACACCATTTGAAATTAAAGACGCTAAACCTTTTATTCAACTACAAAGTCCGATTCTAAATGAGGAAGAACTCAATTCCATCAAAAAATCAAAAATTAAATCTCAGATAATTTCAAGTTTGTTTGATTTAGAGGACGGTATACAAGGCTTAGAGAACCAATTAAAACTAATCTGTAAACAGAGTGAGCTGTCTATAAAAGAAGGTTGCTCTTTAATTATCATTTCTGATAAGGGAATTAATCCTAAAAAGACTTTCATACCTCCTTTACTTGCTGTTGGAGCAATTCATCATTATCTTCTTAAAAAAGAAATCAGGCTAAAAGCTTCTCTAATAATTGAGACCGGTCAATGTTGGAGCACACATCACTTAGCCTGTTTAATTGGATATGGAGCAAGTGCAGTTTGCCCTTGGTTGACTTTCGAAGCAGGTAGACATTGGTTAAAACATCCAAAAACACAAAAACTGATTGATAGCAAAAAAATAAATCCATTATCAATAGTTGATGTTCAAGAAAATATTAAAAAAGCTTTAGAAGACGGTCTAAGAAAAATTCTCTCAAAAATAGGCATCTCACTTTTATCTAGTTACCATGGTGCACAAATTTTTGAAGCTGTAGGCCTTGGATCTGACTTAATAAAAATTGCTTTTGATGGTACTACAAGTCGTATCGCTGGAATAACATTAAAAGAATTAACAAATGAAACACTTTCAATACATACGAAAGCCTATCCAGAGATCGATTTAAAGAAATTAGAATTTTTAGGATTTGTACAATTTAGAAATAATGGAGAATATCATTCCAATAACCCCGAGATGTCCAAGATTTTACATTCGGCGGTAAAACAAGGGCCAGGATATGATCATTTTGAAACATACAAAAAACTTATCAGCAATAGACCGACAACATCTCTTAGAGATTTACTAACAATTAATTCAAAAAGAAAAAGTATTCCATTAGAGGAAGTTGAAAGTATTGAATCAATTTGCGAAAGGTTCTGTACTGGAGGAATGAGTTTAGGTGCTTTATCCAGAGAAGCGCATGAAGTTTTAGCAGTTGCGATGAATAGAATTGGTGGAAAAAGTAATAGTGGAGAAGGGGGAGAAGATCCAGCTCGTTTTAATGTTTTAAATGATATCGATGAAAATACTCAGTCAGCGACGTTGCCATTTATTAAAGGCTTAAAGAATGGAGACACGGCATGCTCCGCAATTAAACAAATAGCATCAGGAAGATTTGGAGTTACACCTGAATATCTAAGAAGTGGTAAACAACTTGAAATTAAAATGGCTCAAGGTGCAAAACCCGGAGAGGGGGGACAATTACCTGGTCCAAAAGTTGATTCTTACATCGCAAAACTAAGAAATAGTAAACCTGGAGTGGCTTTAATATCTCCTCCCCCGCATCATGATATTTATTCAATTGAAGATTTAGCTCAACTTATCCACGACTTACACCAAGTTCATCCAAAAGCGAAAGTAAGCGTTAAACTTGTTTCTGAAATTGGTATTGGCACTATTGCTGCTGGAGTAAGCAAAGCTAATGCAGATGTAATTCAAATTTCTGGACATGACGGAGGTACAGGTGCTTCGCCCCTGAGTTCTATTAAACATGCAGGTTTACCATGGGAACTTGGTGTTGCTGAGGTTCATAAATCTCTCCTAGAGAATAACCTACGCAAAAGAGTAATTTTGAGAACTGATGGAGGTCTTAAAACAGGCTGGGACGTAGTTATTGCAGCTTTATTAGGTGCTGAAGAATACGGTTTTGGTTCTGTAGCGATGATTGCTGAAGGATGCATAATGGCTAGGGTTTGTCATACAAACAAGTGTCCTGTTGGAGTTGCCACTCAAAAAGAAGAATTAAGAAAAAGATTTAAAGGCATTCCAGAAAATGTCGTCAATTTTTTCTTGTATATTGCTGAAGAAGTAAGACAGATAATGAGTAGTATCGGTGTTTCTAATATGGAAGAACTGATTGGTAATCAAGAATTTCTTTCTGCAAGAAATATCGATCTTCCAAAAACTTCCAATATTGATCTTTCGTCTTTAGTACACTCAACCCTAGATAGATCATGGTTAAAACATTTAAAAACTGCCCATAGTAATGGTTCTGTATTAGAAGACGAGTTTTTGTTGGATACTAAATTTATAGATTCAATTAAAAATCACGAAATATTAACCAAAGAAATTGAGATAAAAAATACAGATAGAAGTGTTTGTGCGAAAATATCAGGCGAAATCGCAGAACTTCATGGCAACACTGGCTTCAATGGCGAACTCAACTTAAATTTCAAAGGATATGCAGGGCAAAGCTTTGGTGCATTTTTATTGAAGGGAATGAATGTTCAATTAATCGGAGAAGCTAATGATTATGTTTGTAAAGGAATGAATGGAGGAATACTCACAATAATTCCACCAAAAATAAATGAAATCTCCTCCGAACAAGTTATCCTAGGAAATACTTGTCTTTATGGAGCAACAGGTGGAAAATTATTTGCATTAGGTAAATCGGGAGAAAGATTTGCCGTTAGAAATAGTGGTGCTACAGCAGTAACAGAAGGAGCAGGTGATCATTGTTGTGAATACATGACTGGTGGAAAAGTAGTTATTCTAGGTTCCACAGGAAGGAATATTGGTGCGGGCATGACTGGTGGAATAGCTTTTATAATCGATGAAAATAATGATTTAAGTAATAAAGTAAATAAAGAAATAGTAAGCATTCATCAAATAACTTCATCAAAGCAAGAAAATATTTTATTGGAAATTATTAGAGAATATCAAGCAAAAACAAATAGCTTAAAAGCTGCCAAAATAATTGAAAATTGGCCTCATTTTAAGAGTGTTTTCAAATTGATTGTTCCCCCAAGCGAAGAAGAGATGCTTGGT
>AG-347-K18_2667688932
TATCAAGATAGTTATTCCCCAAATGGAATAATCGGAGAGAAAGATGCGTGTGGAGTTGGTTTTATAGCAAATGTAAAAGGGATAGAAAGTAATTGGATCCTTAAACAATCACTGAAAGGCCTAAATTGCATGGAGCATAGAGGAGGATGTGGAGGAGATAGTGACTCTGGAGATGGAGCTGGCATTTTATGTTCAATTCCTTGGAAATTCTTAGATTATGAAATGAATCACGAAAATTTAGGCATGGTTTTTATGCCCAATAAAAAAGAAAAAATTGATGAATGTAAATCAATATGTGATGAAGAAGCTAAAAAATTGAACATCAATAAAACATTTTGGAGAACTGTACCTGTCAATAATGAAATCTTAGGTTCCTTAGCTAAGGCAAATGCTCCCTTCATATGTCAGTGGATTTTACATAAAGATAATCAGGATATTGAAAAGCTCTTATATCAATTAAGAAAAAGAATCGAAAAAAAAATAAGAGAATCCTATAAAAACTGTGAATTTTATTTTGCCTCACTAAGTTCTCAAACAGTTGTTTACAAAGGTATGGTTAGATCTGAAATACTTTCTGAGTTCTATCAGGATCTAAAAAGGGATAATTTTGAAGTATCATTTTCTGTTTATCATAGGAGGTTTAGTACTAATACACTCCCGAAATGGCCGTTAGCTCAGCCCATGAGGTTTTTAGGTCATAATGGTGAAATAAATACTCTTCTAGGCAATATCAACTGGGCTAAAGCTTCAGAAAAACACATAGATGATTTTTGGGGCGAGTTATCAAACGAAATTAAGCCAATTGTAGATATAAATAAAAGTGATTCATCAAATCTTGATGCAACTCTTGAAATTAATATTCGTTCAGGTCAGCCCATTACAGACTCATTATTAAAACTTGTTCCTGAAGCATTTAGAGACCAACCAGAACTTGAACAAAGAGAAGACATTAAGTTGTTTTATGAGTATTCTGCAAGCCTACAAGAAGCTTGGGATGGTCCTGCTCTAATTGTCTTTGCAGATGGAAATTTTGTAGGAGCAACACTTGATAGAAATGGTCTTAGACCAGCGAGATATTCAATAACAAATGATGGCTTTGTAATAATGGGTTCCGAAACAGGAGTAGTAGATCTTGAAGAAGAAAGAGTAATAGAAAAAGGTCGTTTAGGGCCAGGACAAATGTTGGCGGTTGATTTTCATCAAAATAGAATTCTCAGAAATTGGGAGGTAAAATCTGAAGCAGCTCAAAGGCATGATTATAAAAACCTCCTAAGTAATAGAACTATCAAAATTGAGAATAGTGAATGGTTTAAAGACTGCAAACTAAAAAACATTGAGTTATTACAACAACAAACTGCTTACGGTTTTTCAGCTGAAGATAATGATCTTATCTTGGATTCAATGGCTTCATTAGCAAAAGAGCCTACCTATTGCATGGGCGACGATATACCATTAGCAGTGCTTTCTTCAAAGCCTCATATCATATATGACTATTTCAAGCAAAGATTTGCGCAAGTTACGAATCCTCCTATTGATCCTTTGAGAGAAAAGCTGGTAATGAGTTTAGAGATGCATCTTGGAGAAAGATGTACACCATTTGAAATTAAAGATCCTAAACCTTTTGTTCATTTGCAGAGTCCAATTCTCAATGAAGAAGAACTGCTTTCCATTAAAAAATCAAAAATTAAATCCCAAACAATTTCAAGTTTATTTGATATTGAGGAGGGTGTTCAAGGCTTAGAGAACCAATTAAAAAGAATTTGTAAACAGAGTGAGCTCTTTATAAAAGAAGGTTGCTCTTTAATTATTATTTCTGATAAGGGAATTAATCCTAAAAAGACTTTTATTCCTCCTTTACTTGCTGTTGGAGCAATTCATCATTATCTTCTAAAAAAAGAAATTAGGCTAAAAGCCTCTTTAATTATTGAAACAGGTCAATGTTGGAGTACACATCACTTGGCGTGTTTGATTGGTTATGGTGCAAGCGCGGTTTGCCCTTGGTTGACCTTCGAAGCAGGTAGACACTGGTTAAAACATCCAAAAACACAAAAACTCATTGACAGCAAAAAAATAAATCCATTATCAATAATTGATGTTCAAGAAAATATTAAAAAAGCTCTAGAAGACGGTCTAAGAAAAATTCTTTCGAAAATAGGCATCTCACTTTTATCTAGTTACCATGGAGCTCAAATTTTTGAAGCTGTTGGCCTTGGATCTGACTTAATAAAAATTGCTTTTGATGGGACAACAAGCCGCATCGCTGGCATAACATTAAAAGAATTAACTAATGAAACACTTTCAATACATACAAAAGCCTATCCAGAGATCGATTTAAAAAAATTAGAATTTTTAGGATTTGTACAATTTAGAAATAATGGAGAATATCATTCCAATAACCCAGAGATGTCCAAGGTTTTACATGCAGCTGTAAAAGAAGGATCAGGATACGATCATTTTGAAACTTACAAAAAACTCATTAGTAATAGACCTACTACATCTCTAAGAGACTTACTAACAATTAACTCAAAAAGAAAAAAAATTCCATTAGATGAAGTTGAAAGTGTTGAATCAATTTGCAAAAGGTTCTGTACTGGAGGAATGAGTTTGGGTGCTTTATCAAGAGAAGCACATGAAGTTTTAGCAGTTGCAATGAATAGAATTGGTGGAAAAAGTAATAGTGGAGAAGGGGGAGAAGATCCAAATCGTTTTCATGTTTTAAATGATATCGATGAAAATACTCAATCAGCGACTTTGCCATTTATTAAAGGTTTAGAAAATGGAGACACCGCATGTTCAGCTATTAAACAAATAGCATCAGGTAGATTTGGAGTTACTCCTGAATATCTAAGAAGTGGTAAACAACTCGAAATTAAAATGGCTCAAGGTGCAAAACCTGGAGAAGGGGGGCAATTACCTGGTCCCAAAGTTGATTCTTACATCGCAAAACTAAGAAATAGTAAACCTGGAGTAGCTCTAATATCTCCCCCCCCGCATCATGATATTTACTCAATTGAAGATTTAGCTCAACTTATTCATGACTTACACCAAGTTCATCCAAAAGCGAAAGTAAGCGTTAAACTTGTTTCTGAAATTGGTATAGGCACTATTGCTGCTGGAGTAAGCAAAGCCAATGCTGATGTAATTCAAATTTCAGGCCATGACGGAGGTACAGGGGCTTCACCTTTAAGTTCTATTAAACATGCAGGTTTACCATGGGAACTAGGAGTTGCTGAGGTTCATAAATCTCTCTTAGACAATAACTTACGTGAGAGAGTACTTTTGAGAACTGATGGAGGTCTTAAAACAGGCTGGGATGTTGTTATTGCAGCTTTACTAGGTGCTGAAGAATACGGTTTTGGTTCTGTAGCGATGATTGCAGAAGGATGCATAATGGCTAGAGTTTGCCATACAAACAAGTGTCCTGTTGGAGTCGCCACTCAAAAAGAAGAATTAAGAAAAAGATTTAAAGGTATTCCAGAAAATGTTGTCAATTTTTTCTTATATATTGCTGAAGAAGTAAGACAAATAATGAGTAGTATCGGTGTTTCTAATATGGAAGAACTGATAGGTAATCAAGAATTTCTTTCTGCAAGAGATATCGATCTTCCAAAAACTTCTAATATCGATCTGTCTTCTTTAATACATTCAACCACTGATAGATCATGGTTAAAACATTCAAAAAAAGCTCATAGTAATGGTTCTGTATTAGAAGACGAGTTTTTATCTGATAATGAATTTATAGATTCAATTAAAAATCACGGAAAATTAACCAAAGAAATTGAGATAAAAAATACAGATAGAAGTGTTTGTGCGAAAATCTCAGGCGAAATAGCTGAAATTCATGGCAACACTGGCTTCAATGGCGAACTCAACTTAAATTTCAAAGGGTATGCTGGACAGAGCTTTGGTGCCTTTTTATTGAGGGGAATGAATGTTCAATTAATAGGAGAAGCTAATGATTATGTTTGTAAAGGAATGAATGGAGGAATACTCACAATAATTCCACCAAAAATAGATAAAATCTCCTCTGAACAAGTCATACTGGGAAATACTTGCCTTTATGGAGCAACAGGTGGAAAATTATTTGCATTAGGAAAATCGGGAGAAAGATTTGCAGTAAGAAATAGTGGTGCTATTGCAGTAACAGAGGGGGCAGGTGATCATTGTTGTGAATACATGACTGGTGGGAAAGTAGTGATTTTAGGCTCAACAGGAAGAAATATTGGTGCGGGGATGACTGGAGGAATTGCTTTTATAATCGATGAGAATAATGATTTAAGTAATAAAGTTAATAAAGAAATAGTTAGCATTCATAAAATAACTTCATCTAAGCAAGAAGATATTTTATTGGAAATTATTAGAGAATATCGATCAAAAACAAATAGCCTAAAGGCTACCAAGATAATTGAGAATTGGTCTTATTTCAAGAATAATTTCAAATTAATTGTTCCCCCAAGCGAAGAAGAGATGCTTGGC
>AG-347-K20_2667693210
TATCAAGATAGTTATTCCCCAAATGGAATAATTGGGGAGAAAGATGCGTGCGGAGTCGGTTTCATAGCAAACGTTGAAGGTATAGAAAGCAACTGGATCCTCAAACAATCTCTAAAGGGCCTCAACTGCATGGAGCATAGAGGAGGTTGTGGAGGAGATAGTGACTCAGGAGATGGAGCAGGCATTTTATGTTCAATTCCATGGGGATATCTAGAAGAGAAAATTAATCTAAAAAATTTAGGCATGGTTTTTATGCCTAATAAAAAAGAAAAAATTGAAATATGTAAATCAATATGTGATGAAGAAGCAGAAAAATTAAAAGTCAACAAAACATTTTGGAGAACAGTACCGGTTAATAATGAAATCTTAGGTCCTTTAGCTAAAGCAAATGCTCCATTCATCTGTCAGTGGATCTTAAATAAAGATCATAAGGATGTTGAAAGGCTTTTATTTCAATTAAGGAAAAGAATTGAGAAAAAAATAAGAGAAACTTTCAAAAACTGTGAATTTTATTTTGCCTCACTAAGTTCTCAAACAGTTGTTTATAAAGGTATGGTTCGCTCTGAAATATTATCCGAGTTTTATCAAGATCTAAAAGAAGAGAGTTTTAAAGTTTCATTTTCTGTTTATCATCGTAGATTTAGTACTAATACACTTCCAAAATGGCCACTAGCTCAGCCCATGAGATTTTTGGGTCATAATGGCGAAATAAATACTCTCTTAGGCAATATTAATTGGGCTAAAGCTTCAGAAACACATATAGATCATTTTTGGGGAGAATTATCTAATGAAATTAAGCCCATTGTAGATGTAAACAAAAGTGATTCATCAAATCTTGATGCAACCCTTGAAATCAATATTCGTTCAGGTCAGCCCATTACTGACTCATTATTAAAACTTGTTCCTGAAGCATTTAGAGATCAACCAGAACTTGAGGAGAGAGAGTATATAAAAGCTTTTTATGAATATTCTGCAAGCCTACAAGAAGCTTGGGATGGTCCAGCACTCCTTGTATTTGCTGATGGAAATTTTGTCGGAGCAACGCTTGATAGAAATGGCCTAAGGCCAGCAAGATATTCAATCACAAATGATGGTTTTGTAATAATGGGTTCTGAAACAGGAGTAGTAGATCTTGAAGAAGAAAGAGTAATAGAAAAAGGTCGATTAGGACCGGGACAAATGTTGGCAGTTGATTTTCATCAGAATAGAATCCTAAGAAATTGGGAAGTAAAATCTGAAGCCGCTCAAAGGCATGATTATAAAAATCTTCTCAGTAATAGAACTATAAAAATTGAAAATAATGAATGGGTTAAAGACTGCACACTAAAAGACCTTGAGTTGTTGCAACAACAAACTGCATACGGGTTTTCAGCGGAAGATAATGACCTTATCTTAGATTCAATGGCTTCATTAGCTAAAGAACCTACTTATTGCATGGGCGACGACATCCCATTAGCAGTTCTCTCATCTAAGCCACATATTTTGTACGACTACTTTAAGCAAAGATTTGCGCAAGTTACTAATCCTCCTATTGACCCTCTGAGAGAAAAACTTGTAATGAGTTTAGAGATGCATCTAGGAGAAAGATGTACACCATTTGAAATTAAAGATGCTAAACCTTTTATTCATTTGCAAAGTCCGATTCTAAATGAGGAAGAACTCATTTCCATCAAACAATCAAAAATTAAATCTCAGACAATTTCAAGTTTGTTTGATTTAGAGGAAGGTATTCAAGGCTTAGAGAACCAATTAACACTAATCTGTAAACAGAGTGAGCTTTCTATAAAAGAAGGATGCTCTTTAATTATCATTTCTGATAAGGGAATTAATCCTAAAAAGACTTTCATACCTCCTTTACTTGCTGTTGGAGCAATTCATCATTATCTTCTTAAAAAAGAAATCAGGCTAAAAGCTTCTCTAATAATTGAGACCGGTCAATGTTGGAGCACACATCACTTAGCTTGTTTAATTGGATATGGAGCAAGTGCAGTTTGCCCTTGGTTGACCTTCGAAGCAGGTAGACACTGGTTAAAACATCCAAAAACACAAAAACTCATTGATAGCAAAAAAATAAATCCATTATCAATAGTTGATGTTCAAGAAAATATTAAAAAAGCTCTAGAAGACGGTCTAAGAAAAATTCTCTCAAAAATAGGCATCTCACTTTTATCTAGTTACCATGGTGCACAAATTTTTGAAGCTGTAGGCCTTGGATCTGACTTAATAAAAATTGCTTTTGATGGTACAACAAGTCGTATCGCTGGCATAACATTAAAAGAATTAACTAATGAAACACTTTCAATACATACGAAAGCCTATCCAGAGATCGATTTAAAGAAATTAGAATTTTTAGGATTTGTACAATTTAGAAATAATGGTGAATACCATTCCAATAACCCAGAGATGTCCAAAATTTTACATTCGGCGGTAAAACAAGGGGCCGGATACGATCATTTTGAAACTTACAAAAAACTTATTAGTAATAGACCGATAACATCTCTTAGAGATTTACTAACAATTAATTCAAAAAGAAAAAGTATTCCATTAGAGGAAGTTGAAAGTGTTGAATCAATTTGCAAAAGGTTCTGCACTGGAGGAATGAGTTTAGGTGCTTTATCCAGAGAAGCGCATGAAGTTTTAGCAGTTGCAATGAATAGAATTGGTGGAAAAAGTAATAGTGGAGAAGGGGGAGAAGATCCAGCTCGTTTTAATGTTTTAAATGATATCGATGAAAATACTAAGTCAGCGACGTTGCCATTTATTAAAGGCTTAAAGAATGGAGACACCGCATGCTCAGCTATTAAACAAATAGCATCAGGAAGATTTGGAGTTACACCTGAATATCTAAGAAGTGGTAAACAACTCGAAATTAAAATGGCTCAAGGTGCAAAACCCGGAGAGGGGGGACAATTACCTGGTCCAAAAGTTGATTCTTACATTGCAAAACTAAGAAATAGTAAACCTGGAGTAGCTTTAATATCTCCTCCCCCGCATCATGATATTTATTCAATTGAAGATTTAGCTCAACTTATCCACGACTTACACCAAGTTCATCCAAAAGCGAAAGTAAGCGTTAAACTTGTTTCTGAAATTGGTATAGGCACTATTGCTGCTGGAGTAAGCAAAGCTAATGCAGACGTAATTCAAATATCAGGCCATGACGGAGGCACAGGTGCTTCACCCCTGAGTTCTATTAAACATGCAGGTTTACCATGGGAACTTGGTGTTGCTGAAGTTCATAAATCTCTCTTAGAGAATAACTTACGCGAAAGAGTAATTTTGAGAACTGATGGAGGTCTTAAAACAGGCTGGGACGTAGTTATTGCATCTTTACTAGGTGCTGAAGAATACGGTTTTGGTTCTGTAGCGATGATTGCTGAAGGATGCATAATGGCTCGGGTTTGTCATACAAACAAGTGTCCTGTTGGAGTTGCCACTCAAAAAGAAGAATTAAGAAAAAGATTTAAAGGTATTCCAGAAAATGTTGTCAATTTTTTCTTGTATATTGCTGAAGAAGTAAGACAGATAATGAGTAGTATCGGTGTTTCTAATATGGAAGAACTGATTGGTAATCAAGAATTTCTTTCTGCAAGAAATATCGATCTTCTAAAAACTTCTAATATTGATCTTTCTTCTTTAGTAAACTCAACCCCTGATAGATCATGGTTAAAACATTTAAAAACTGCCCATAGTAATGGGTCTGTATTAGAAGACGAGTTTTTGTCTGATACTAAATTTATAGATTCAATTAAAAATCACGAAATATTAACCAAAGAAATTGAGATAAAAAATACAGATAGAAGTGTTTGTGCGAAAATATCAGGTGAAATCGCAGAAATTCACGGCAACACTGGCTTCAGTGGCGAACTTAACTTAAATTTCAAAGGATATGCAGGACAAAGCTTTGGTGCCTTTTTATTGAAGGGTATGAATGTTCAATTAATCGGAGAAGCTAATGATTATGTTTGTAAAGGAATGAATGGAGGAATACTCACAATAATTCCACCAAAAATAAATGAAATCTCCTCCGAACAAGTCATCCTAGGAAATACTTGTCTTTATGGAGCAACAGGTGGGAAATTATTTGCATTAGGAAAATCGGGAGAAAGATTTGCGGTTAGAAATAGTGGTGCTACAGCGGTAACAGAGGGAGCAGGTGATCATTGTTGTGAATACATGACTGGTGGAAAAGTTGTTATTCTAGGTTCCACAGGAAGGAATATTGGTGCGGGCATGACTGGTGGAATAGCTTTTATAATCGATGAAAATAATGATTTAAGTAATAAAGTAAATAAAGAAATAGTAAGCATTCATCAAATAACTTCATCAAAGCAGGAAAATATCTTAATGGAAATTATTAGAGAATATCAAGCAAAAACAAATAGCTTAAAAGCTGCCAAAATAATTGAAAATTGGTCTCATTTTAAGAGTACTTTCAAATTGATTGTTCCCCCAAGCGAAGAAGAGATGCTTGGT
>AG-347-K21_2667694191
---------------------------------------------------------------------------------------------------------------------------------------------------------------------------------------------------------------------------------------------------------------------------------------------------------------------------------------------------------------------------------------------------------------------------------------------------------------------------------------------------------------------------------------------------------------------------------------------------------------------------------------------------------------------------------------------------------------------------------------------------------------------------------------------------------------------------------------------------------------------------------------------------------------------------------------------------------------------------------------------------------------------------------------------------------------------------------------------------------------------------------------------------------------------------------------------------------------------------------------------------------------------------------------------------------------------------------------------------------------------------------------------------------------------------------------------------------------------------------------------------------------------------------------------------------------------------------------------------------------------------------------------------------------------------------------------------------------------------------------------------------------------------------------------------------------------------------------------------------------------------------------------------------------------------------------------------------------------------------------------------------------------------------------------------------------------------------------------------------------------------------------------------------------------------------------------------------------------------ATACTTTCTAAAATAGGTATCTCACTGCTTTCTAGTTACCACGGGGCTCAGATTTTTGAAGCGGTAGGTTTAGGATCTGATTTAATCAAAATTGGTTTCGAAGGGACAACAAGTCGAATTGCTGGAATAACTTTAAAAGAATTAGCTAATGAATCAATTTCAATTCACACAAAAGCTTATCCAGAAATTGACCTGAAAAAACTCGAATTTTTAGGATTTGTGCAATTCAGAAATTATGGAGAATATCACTCAAATAATCCTGAAATGTCAAAGGCACTCCATTCTGCGGTCAAACAAGGACCAGGTTATGACCACTTTAAATTGTACAAAGAACTGATTAGTAAGAGACCAACAACTGCTCTAAGAGACTTACTGACAATAAATTCTAATAGGGAAAGCATCCCAATAAGTGAAGTTGAAAGTGTTGAATCAATTTGCAAACGGTTTTGTACAGGAGGAATGAGTTTAGGTGCTTTATCTAGAGAGGCGCATGAAGTTTTAGCAGTTGCAATGAATAGAATTGGTGGAAAAAGTAATAGTGGTGAAGGAGGAGAAGATCCAGCTCGTTTTAATGTTTTAAATGATATTGATGAAAATACTCAATCAGCAACTTTGCCATTTATAAAAGGTCTAGAAAATGGAGATACGGCTTGCTCTGCTATAAAGCAAATCGCCTCGGGAAGATTTGGAGTTACCCCTGAATATCTTAGAAGTGGCAAACAACTTGAAATTAAAATGGCCCAAGGTGCAAAGCCAGGGGAAGGCGGACAACTTCCTGGTCCAAAAGTCGATTCCTACATAGCAAAACTCAGGAATAGTAAGCCTGGCGTAGCTTTAATTTCTCCACCTCCGCATCATGATATTTACTCAATTGAAGATTTAGCACAACTTATTCATGATCTTCATCAAGTTCATCCTAAAGCAAAAGTAAGTGTAAAACTTGTTTCTGAAATTGGTATTGGAACTATAGCTGCGGGTGTAAGTAAAGCAAACGCAGATGTCATACAAATCTCTGGCCATGATGGAGGGACAGGTGCTTCTCCCTTGAGCTCCATTAAGCACGCTGGATTGCCTTGGGAACTTGGTTTAGCAGAGGTACATAAATCTCTTCTTGATAACAATCTGCGCGACAGAGTACTTTTAAGAACAGATGGTGGTCTTAAAACAGGATGGGATGTTGTCATTGCTGCTCTTTTGGGGGCAGAAGAATATGGATTTGGATCAGTCGCAATGATTGCTGAAGGATGCGTTATGGCAAGAGTTTGCCATAAAAATACTTGTCCTGTTGGCGTAGCAACACAAAAAGAAGAATTAAGAAAAAGGTTTAAAGGTTTACCAGATAACGTTGTTAACTTTTTTATCTATATTGCTGAAGAAATAAGACAAATATTAAGTACCATTGGTGTCAAAACAATGGAAGAATTAATTGGTAACAAAGAATTTCTGACCACAAGAAATATTAGTCTGCCTAAAACGGAAAATATCGATCTAACTTCTCTTGTTATTAGCTATAAAGATAGATCATGGATAAAACATTCAAACAATGCTCATGATAATGGAACTGTATTGGAAGACTCGATTTTAACGGATGCTCAATTCATAAATGCGCTCTCTACTCATGGAGAATTCAATAAAAAAATTGAAATCAAAAATACCGATAGAAGTGTTTGTGCAAAAATTTCAGGAGAGCTTGCTCAGAATTATGGAAATAAGGGCTTTGAGGGAGCAATTAATCTAATTTTTAAAGGTCATGCAGGTCAAAGCTTTGGAGCCTTTTTATTAAAAGGAATGATTATTAAATTAATTGGAGAAGCAAATGATTATGTATGCAAAGGGATGAATGGAGGAATGTTAACCATAATTCCGCCCAGAATAGATAATAATTCATCTGGGCAAGTCATTTTGGGTAATACTTGTCTTTATGGCGCTACGGGAGGAAAGTTATATGCGTTGGGTAAATCAGGTGAAAGGTTTGCCGTAAGAAATAGTGGAGCAGTAGCTGTAACTGAAGGTGCAGGAGATCATTGCTGTGAATATATGACAGGAGGCAAAATTGTAATTCTTGGCTCTATAGGAAGAAATATCGGAGCAGGAATGACTGGGGGGGTAGCATTTATACTTGATGAAAAAAATGATGTAGAGAAAAAGGTAAATAGAGAAATAGTAAGTATCTATGAAATTAGTACCCCCAAACAAGAACAAATTTTGTTAGAAATCATTAACGATTATCATCACAAAACGCAGAGTCCTAAAGCAGCTAATCTTCTTAAAGATTGGAGTAATTTTAAAACTTTATTCAAAGTAATAGTACCTCCCAGTGAACAAGAAATGCTTGGA
>AG-347-L02_2667697268
TATCAAGATAGTTATTCCCCAACTGGAATAATTGGAGAGAAAGATGCATGTGGAGTTGGTTTCATAGCAAATATTGAAGGGTTAGAAAGCAACTGGATTCTTAAACAATCCCTAAAAGGCCTTAACTGCATGGAGCATAGAGGAGGTTGTGGAGGGGATAGTGACTCAGGTGATGGAGCGGGCATCTTGTGTTCAATTCCATGGAATTATCTAGAAAAAGAAGTAAATCTTAAAAACTTAGGCATGATTTTCATGCCTAACAAAAAAGAGAAAATTGAAGAATGTAAATCAATATGTGAGGAGGAAGCAAAAAAGTTAAAGATCAATAAAACATCTTGGAGAACAGTGCCTGTTAATAATGAAATCTTAGGTCCTTTGGCCAAAGCAAATGCTCCATTTATAAGTCAGTGGTTTTTATTCAAATATAACAATGATATTGAAAGGCTTCTATTTCAATTAAGAAAAAGAATTGAGAAAAAAATAAGAGAAAATTTTAAAAACTGTGAATTTTATTTTGCCTCGCTGAGTTCTAAAACAGTTGTTTATAAAGGTATGGTTCGTTCTGAAATATTATCTGAGTTTTATCAAGACTTAAGAGAAGAGAGTTTTAAAGTGGCATTTTCTGTTTACCATAGGAGGTTTAGTACTAATACACTTCCAAAATGGCCACTAGCTCAGCCCATGAGATTCTTAGGTCATAACGGAGAAATAAATACTCTCTTAGGTAATATCAACTGGGCTAAAGCTTCAGAAACACACATAGATGATTTTTGGGGAGAGTTATCTAACGAAATTAAGCCAATCGTAGACATAAATAAAAGTGATTCATCAAATCTTGATGCAACTCTTGAAATCAATATTCGTTCAGGTCAGCCCATCACTGACTCATTATTAAAACTTGTTCCTGAAGCATTTAGAGATCAACCAGAACTTGAACGAAGAGAAGGAATAAAATCATTTTATGAGTATTCTGCGAGTATACAAGAAGCTTGGGATGGTCCTGCTCTTCTTGTATTTGCAGATGGAAATTTTGTAGGAGCAACACTTGATAGAAATGGTCTAAGACCAGCAAGATATTCAATAACAAATGATGGTTTTGTAATAATGGGTTCCGAAACAGGAGTAGTAGATCTTGAAGATGAAAGAGTAATTGAAAAAGGTAGATTAGGACCTGGACAAATGCTGGCGGTTGATTTTCATCAAAATAAAATCCTCAGAAATTGGGAGGTAAAATCTGAAGCCGCACAAAGACATGATTACAAAAACCTCATAAGTAATAGAACTATTAAAATTGATAATAGTGAGTGGTTTAAAGACTGCAAACTAAAAGACCTTGAGCTATTACAACAACAAACTGCGTACGGTTTTTCAGCAGAAGATAATGATCTTATTCTGGATTCAATGGCTTCATTAGCTAAAGAGCCTACCTATTGCATGGGCGACGATATCCCATTAGCAGTGCTTTCCTCAAAGCCACACATTTTATATGACTATTTCAAGCAAAGATTTGCACAAGTTACAAATCCCCCTATTGATCCTTTAAGAGAAAAACTTGTAATGAGTTTAGAGATGCATCTTGGAGAAAGATGTACACCATTTGAGATTAAAGATCCTAAACCTTTTGTTCATTTACAAAGTCCAATTCTTAATGAGGAAGAACTCATTTCCATTAAGAAATCAAAAATTAATTCTCAAACAATTTCAACTTTATTTGATATTGAGGAAGGTGTTCAAGGCTTAGAGAACAAATTAAAGGCAATCTGTATACAGAGTGAGCTCTCTATAAAAAAAGGTTGCTCTTTAATTATTATTTCTGATAAGGGTATTAATCCTAAAAAGACTTTTATTCCTCCTTTACTTGCTGTTGGAGCAATTCATCATTACCTATTAAAAAGAGAAATCAGGCTAAAAGCTTCTTTAATTGTTGAAACAGGCCAATGTTGGAGCACACATCACCTGGCTTGCTTGATTGGTTATGGTGCAAGTGCGGTTTGCCCTTGGTTGACCTTCGAAGCAGGTAGACACTGGTTAAAACATCCAAAAACCCAAAAACTCATTGATAGCAAAAAAATAAATCCATTATCAATAATTGATGTTCAAGAAAATATTAAGAAAGCTCTAGAAGACGGTCTAAGAAAAATTCTCTCAAAAATAGGCATCTCACTTTTATCTAGTTACCATGGTGCACAAATTTTTGAAGCTGTAGGCCTTGGATCAGACTTAATAAAAATTGCTTTTGATGGTACAACAAGCCGAATCGCTGGCGTAACATTAAAAGAATTAACTAATGAAACACTTTCAATACATACAAAAGCCTATCCAGAGATCGATTTAAAGAAATTAGAATTTTTAGGATTTGTACAATTTAGAAATAATGGAGAATATCATTCCAATAACCCAGAGATGTCTAAAGTTTTACATTCAGCGGTAAAACAAGGTCCAGGATACGATCATTTTGAAACTTACAAAAAACTTATTAGTAATAGACCGAAAACATCTCTAAGAGATTTACTAACCATTAATTCACAAAGAAAAAGTATTCCATTAGATGAAGTTGAAAGTGTTGAATCAATTTGCAAAAGGTTCTGTACTGGAGGAATGAGTTTGGGCGCTTTATCTAGAGAAGCACATGAAGTTTTAGCAGTTGCAATGAATAGAATTGGTGGAAAAAGTAATAGTGGCGAAGGGGGAGAAGATCCAGCTCGTTTTCATGTTTTAAATGATATCGATGAAAATACTCAATCAGCGACCTTGCCATTTATTAAAGGTCTAGAGAATGGAGACACCGCGTGCTCAGCTATTAAACAAATAGCATCAGGAAGATTTGGAGTTACACCTGAATATCTAAGAAGTGGCAAACAACTCGAAATTAAAATGGCTCAAGGTGCAAAACCCGGAGAAGGTGGGCAATTGCCTGGTCCAAAAGTTGATTCTTACATCGCGAAACTAAGAAATAGTAAACCTGGAGTAGCTTTAATATCTCCTCCCCCACATCATGATATTTATTCAATTGAAGATTTAGCTCAACTTATCCATGACTTACACCAAGTTCATCCAAAAGCGAAAGTAAGCGTTAAACTTGTTTCTGAAATTGGTATAGGCACAATTGCTGCTGGAGTAAGCAAAGCTAATGCAGATGTAATTCAAATATCTGGCCATGACGGAGGTACAGGCGCTTCACCCCTGAGTTCTATTAAACATGCTGGTTTACCATGGGAACTAGGTGTTGCTGAGGTTCATAAATCTCTCTTAGAGAATAACTTACGTGAAAGAGTA------------------------------------------------------------------------------------------------------------------------------------------------------------------------------------------------------------------------------------------------------------------------------------------------------------------------------------------------------------------------------------------------------------------------------------------------------------------------------------------------------------------------------------------------------------------------------------------------------------------------------------------------------------------------------------------------------------------------------------------------------------------------------------------------------------------------------------------------------------------------------------------------------------------------------------------------------------------------------------------------------------------------------------------------------------------------------------------------------------------------------------------------------------------------------------------------------------------------------------------------
>AG-347-L13_2717150367
TATCAAGATAGTTATTCCCCAAGTGGAATAATTGGGGAGAAAGATGCGTGTGGAGTTGGTTTCATAGCAAATATTAAAGGGGTAGAAAGCAATTGGATCCTAAAACAGTCCCTTAAAGGCCTTAACTGCATGGAACATAGAGGAGGTTGTGGAGGAGATAGTGATTCGGGAGATGGAGCGGGCATTCTATGTTCAATTCCATGGGGATATCTAGAAGATGAAATAAATCTAAAAAATTTAGGCATGGTTTTTATGCCTAATAAAAAAGAAAAAATTGAAGTATGTAAATCAATATGTGATCAAGAAGCAGAAAAATTAAAAGTCAATAAAACATCTTGGAGAAAAGTTCCTGTTAATAATGAAATCTTAGGTCCTTTAGCTAAAGCAAATGCTCCATTCATCTCTCAGTGGATTTTATATAAAGATCATCATGATGTTGAAAGGCTTTTATTTCAATTAAGGAAAAGAATTGAGAAAAAAATAAGAGAAACTTTCAAAAATTGTGAATTTTATTTTGCCTCACTAAGTTCTCAAACAGTTGTTTATAAAGGTATGGTTCGCTCTGAAATATTATCCGAGTTTTATCAAGATCTCAAAGAAGAGAGTTTTAAAGTTTCTTTTTCTGTTTATCATCGTAGATTTAGTACTAATACACTTCCAAAATGGCCGCTAGCTCAACCCATGAGATTTTTGGGTCATAATGGCGAAATTAATACTCTCTTAGGTAATATCAACTGGGCTAAAGCTTCAGAAACACATATAGATGATTTTTGGGCAGAGTTATCCAGTGAAATCAAGCCTATTGTAGATGTAAACAAAAGTGATTCATCAAATCTTGATGCAACCCTTGAAATCAATATTCGTTCAGGTCAACCCATTACTGACTCATTATTAAAACTTGTTCCTGAAGCATTTAGAGATCAACCAGAACTTGAGCAAAGAGAAGATATAAAAGCTTTTTATGAATATTCTGCAAGCCTACAAGAAGCTTGGGATGGTCCAGCACTCCTTGTATTTGCTGATGGAAATTTTGTCGGAGCAACGCTTGATAGAAATGGCCTAAGACCAGCAAGATATTCAATCACAAATGATGGTTTTGTAATAATGGGTTCTGAAACAGGAGTAGTAGATCTTGAAGAAGAAAGAGTAATAGAAAAAGGTCGATTAGGACCGGGGCAAATGTTGGCAGTTGATTTTCATAAGAATAGAATCCTAAGAAATTGGGAAGTAAAATCTGAAGCCGCTCAAAGGCATGATTATAAAAATCTTCTCAGTAATAGAACTATAAAGATTGAAAATATTGAATGGGTTAAAGACTGCAAACTAAAAGACCTTGAGTTGTTGCAACAACAAACTGCATACGGTTTTTCAGCGGAAGATAATGACCTTATCTTAGATTCAATGGCTTCATTAGCTAAAGAGCCTACTTATTGCATGGGCGATGACATCCCATTAGCAGTTCTCTCATCTAAGCCACATATTTTATACGACTACTTTAAGCAAAGATTTGCGCAAGTTACTAATCCTCCTATTGACCCTCTGAGAGAAAAACTTGTAATGAGTTTAGAGATGCACCTAGGAGAAAGATGTACACCATTTGAAATTAAAGATACTAAACCTTTTGTTCATTTACAAAGTCCGATTCTTAATGAGGAAGAACTCATTTCCATCAAAAAATCAAAAATTAAATCTAAGACAATTTCAAGTTTGTTTGATTTAGAGGAAGGTATTCAAGGCTTAGAGAATCAACTAAAAGCAATCTGTAAACAGAGTGAGCTCTCTATAAAAGAAGGTTGCTCTTTAATTATCATTTCTGATAAGGGAATTAATCCTAAAAAGACTTTTATACCTCCTTTACTTGCTGTTGGAGCAATTCATCATTATCTTCTTAAAAAAGAAATCAGGCTAAAAGCTTCTCTAATAATTGAGACAGGTCAATGTTGGAGCACACATCACTTAGCTTGTTTAATTGGATATGGAGCAAGTGCAATTTGCCCTTGGTTGACTTTTGAAGCAGGTAGACACTGGTTAAAACATCCAAAAACACAAAAACTCATTGATAGCAAAAAAATAAATCCATTATCAATAGTTGATGTTCAAGAAAATATTAAAAAAGCTCTAGAAGACGGTCTAAGAAAAATTCTCTCAAAAATAGGTATTTCACTATTATCTAGTTACCATGGTGCACAAATTTTTGAAGCTGTGGGCATTGGATCTGACTTAATAAAAATTGCTTTTGATGGTACAACAAGTCGTATCGCTGGCATAACATTAAAAGAATTAACTAATGAAACACTTTCAATACATACGAAAGCCTATCCAGAGATCGATTTAAAGAAATTAGAATTTTTAGGATTTGTACAATTTAGAAATAATGGAGAATATCATTCCAATAACCCAGAGATGTCCAAAGTTTTACATTCAGCAGTAAAACAAGGGCCAGGATACGATCATTTTGAAACTTACAAAAAACTTATTAGTAATAGACCGACAACATCTCTTAGAGATTTACTAACAATTAATTCAAAAAGAAAAAGTATTCCATTAGAGGAAGTTGAAAGTGTTGAATCAATTTGCAAAAGGTTCTGTACTGGAGGAATGAGTTTAGGTGCTTTATCCAGAGAAGCACATGAAGTTTTAGCAGTTGCGATGAATAGAATTGGTGGAAAAAGTAATAGTGGAGAAGGGGGAGAAGATCCAGCTCGTTTTAATGTTTTAAATGATATCGATGAAAATACTCAGTCAGCTACGTTGCCATTTATTAAAGGCTTAGAGAATGGAGACACAGCATGCTCAGCTATTAAACAAATAGCATCAGGAAGATTTGGAGTTACACCTGAATATCTAAGAAGTGGTAAACAACTCGAAATTAAAATGGCTCAAGGTGCAAAACCCGGAGAGGGGGGACAATTACCTGGTCCAAAAGTTGATTCTTACATCGCAAAACTAAGAAATAGTAAACCTGGAGTAGCTTTAATATCTCCTCCCCCGCATCATGATATTTATTCAATTGAAGATTTAGCTCAACTTATCCACGACTTACACCAAGTTCATCCAAAAGCGAAAGTAAGCGTTAAACTTGTTTCTGAAATTGGTATAGGCACTATTGCTGCTGGAGTAAGCAAAGCTAATGCAGATGTAATTCAAATATCAGGCCATGACGGAGGCACAGGTGCTTCACCCCTGAGTTCTATTAAACATGCAGGTTTACCATGGGAACTAGGTGTTGCTGAGGTTCATAAATCTCTCTTAGAGAATAACTTACGCGAAAGAGTAATTTTGAGAACTGATGGAGGTCTTAAAACAGGCTGGGACGTAGTTATTGCAGCTTTACTAGGTGCTGAAGAATACGGTTTTGGTTCTGTAGCGATGATTGCTGAAGGATGCATAATGGCTCGAGTTTGTCATACAAACAAGTGTCCTGTTGGAGTTGCCACTCAAAAAGAAGAATTAAGAAAAAGATTTAAAGGTATTCCAGAAAATGTTGTCAATTTTTTCTTGTTTATTGCTGAAGAAGTAAGACAGATAATGAGCAGTATCGGTGTTTCTAATATGGAAGAACTGATTGGTAATCAAGAATTTCTTTCTGCAAGAAATATCGATCTTCCAAAAACTTCTAATATTGATCTCTCTTCTTTAGTACACTCAACCCCTGATAGATCATGGTTAAAACATTCAAAAACTGCCCATAGTAATGGTTCTGTATTAGAAGACGAGTTTTTGGCTGATACTGAATTTATAGATTCAATTAAAAATCATGAAATATTAACCAAAGAAATTGAGATAAAAAATACAGATAGAAGTGTTTGTGCGAAAATATCAGGCGAAATAGCAGAACTTCACGGCAACACTGGCTTCAAAGGCGAACTCAACTTAAATTTCAAAGGATATGCAGGACAAAGCTTTGGTGCCTTTTTATTGAAGGGAATGAATGTTCAATTAATCGGAGAAGCTAATGATTATGTTTGTAAAGGAATGAATGGAGGAATACTTACAATAATTCCACCAAAAATAGAAAAAACTTCCTCCGAACAGGTTATTTTAGGAAACACCTGTCTTTATGGAGCAACAGGTGGGAAATTATTTGCATTAGGAAAATCGGGAGAAAGATTTGCAGTCAGAAATAGTGGTGCTATAGCGGTAACAGAAGGAGCAGGTGATCATTGTTGTGAATACATGACTGGTGGAAAAGTAGTTATTCTAGGTTCCACAGGAAGGAATATTGGTGCGGGCATGACTGGTGGAATAGCTTTTATAATCGATGAGAAGAACGATTTAAGTAATAAAGTTAACAAGGAAATAGTTAGCATTCATAAAATAACTTCATCGAAGCAGGAAGATATCTTATTGGAAATTATCAGAGAATATCGATCAAAAACAGATAGCTTAAAGGCTGCCAAAATAATTGAGAATTGGTCTTATTACAAGAGTAATTTCAAATTAATAGTTCCCCCAAGCGAAGAAGAAATGCTTGGC
>AG-347-L17_2667698574
TATCAAGATAGTTATTCCCCAAATGGAATAATTGGCGAGAAAGATGCGTGTGGAGTTGGTTTCATAGCAAATATTAAAGGGATAGAAAGCAATTGGATCCTAAAACAGTCCCTAAAAGGCCTTAACTGCATGGAACATAGAGGGGGTTGTGGAGGAGATAGTGATTCAGGAGATGGAGCGGGCATTTTATGTTCAATTCCATGGGGATATCTAGAAAAGGAAATTTATCTAAAAAATTTAGGCATGGTTTTTATGCCTAATAAAAAAGAAAAAATTGAAGTATGTAAATCAATATGTGATCAAGAAGCAGAAAAATTAAAAGTCAACAAAACATATTGGAGAAAAGTACCTGTTAATAATGAAATCTTAGGTCCTTTAGCTAAAGCAAATGCTCCATTCATCTGTCAGTGGATTTTATATAAAGATCATCAGGATGTTGAAAGGCTTTTATTTCAATTAAGGAAAAGAATTGAGAAAAAAATAAGAGAAACTTTCAAAAACTGTGAATTTTATTTTGCCTCACTAAGTTCTCAAACAGTTGTTTATAAAGGTATGGTTCGTTCTGAAATATTGTCCGAGTTTTATCAAGATCTAAAAGAAGAAAACTTTAAAGTTTCATTTTCTGTTTATCATCGAAGATTTAGTACTAATACACTTCCAAAATGGCCACTAGCTCAACCTATGAGATTTTTGGGTCATAATGGCGAAATAAATACTCTCTTAGGTAATATCAACTGGGCTAAAGCTTCAGAAACACATATAGATGATTTTTGGGGAGATTTATCTAATGAAATCAAGCCTATTGTAGATGTAAACAAAAGTGATTCATCAAATCTTGATGCAACCCTTGAAATCAATATTCGTTCAGGTCAGCCCATTACTGACTCATTATTAAAACTAGTTCCTGAAGCATTTAGAGATCAACCAGAACTTGAGCAGAGAGAAGATATAAAAGCCTTTTATGAATATTCTGCAAGCCTACAAGAAGCTTGGGATGGTCCAGCACTCCTTGTATTTGCTGATGGAAATTTTGTCGGAGCAACGCTTGATAGAAATGGCCTAAGACCAGCAAGATATTCAATCACAAATGATGGTTTTGTAATAATGGGTTCTGAAACAGGAGTAGTAGATCTTGAAGAAGAAAGAGTAATAGAAAAAGGTCGATTAGGACCGGGACAAATGTTGGCAGTTGATTTTCATCAGAATAGAATCTTAAGAAATTGGGAAGTAAAATCTGAAGCCGCTCAAAGGCATGATTATAAAAATCTTCTCAGTAATAGAACTATAAAAATTGAAAATAATGAATGGGTTAAAGACTGCAAACTAAAAGACCTTGAGTTGTTGCAACAACAAACTGCATACGGTTTTTCAGCGGAAGATAATGACCTTATCTTAGATTCAATGGCTTCATTAGCTAAAGAGCCTACTTATTGCATGGGCGACGACATCCCATTAGCAGTTCTTTCATCAAAGCCACATATTTTATACGACTACTTTAAGCAAAGATTTGCGCAAGTTACTAATCCTCCTATTGACCCTCTAAGAGAAAAACTTGTAATGAGTTTAGAGATGCACTTAGGAGAAAGATGTACACCATTTGAAATTAAAGATGCTAAACCTTTTGTTCATTTACAAAGTCCGATTCTTAATGAGGAAGAACTCATTTCCATCAAAAAATCAAAAATTAAATCTCAGACAATTTCAAGTTTGTTTGATTTAGAGGACGGTATTCAAGGCTTAGAGAACAAATTAAAAGCAATCTGTAAACAGAGTGAGCTGTCTATAAAAGAAGGTTGCTCTTTAATTATTATTTCTGATAAGGGAATTAATCCTAAAAAGACTTTTATACCTCCTTTACTTGCTGTTGGAGCAATTCATCATTATCTTCTTAAAAAAGAAATTAGGCTAAAAGCCTCTCTAATAATTGAGACCGGTCAATGTTGGAGCACACATCACTTAGCTTGTTTAATTGGATATGGAGCAAGTGCCGTTTGCCCTTGGTTGACTTTTGAAGCGGGTAGACACTGGTTAAAACATCCAAAAACACAAAAACTGATTGATAGCAAAAAAATAAATCCAATATCAATAGTTGATGTTCAAGAAAATATTAAAAAAGCTCTAGAAGACGGTCTAAGAAAAATTCTCTCAAAAATAGGCATCTCACTTTTATCTAGTTACCATGGCGCACAAATTTTTGAAGCTGTAGGCCTTGGATCTGACTTAATAAAAATTGCTTTTAATGGTACAACAAGTCGTATCGCTGGCATAACATTAAAAGAATTAACTAATGAAACACTTTCAATACATACGAAAGCCTATCCAGAGATCGATTTAAAGAAATTAGAATTTTTAGGATTTGTACAATTTAGAAATAATGGAGAATATCATTCAAATAATCCAGAGATGTCCAAAGTTTTACATTCAGCGGTAAAACAAGGGCCAGGATACGATCATTTTGAAACTTACAAAAAACTTATTAGTAATAGACCGACAACATCTCTTAGAGATTTACTAACAATTAATTCAAAAAGAAAAAGTATTCCATTAGAGGAAGTTGAAAGTGTTGAATCAATTTGCAAAAGATTCTGTACTGGAGGAATGAGTTTAGGTGCTTTATCAAGAGAAGCGCATGAAGTTTTAGCAGTTGCAATGAACAGAATTGGAGGAAAAAGTAATAGTGGAGAAGGGGGAGAAGATCCAGCTCGTTTTAATGTTTTAAATGATATTGATGAAAATACTCAGTCAGCGACGTTGCCATTTATTAAAGGCTTAGAGAATGGAGACACCGCATGCTCAGCTATTAAACAAATAGCATCAGGAAGATTTGGAGTTACACCTGAATATCTAAGAAGTGGTAAACAACTCGAAATTAAAATGGCTCAAGGAGCAAAACCCGGAGAGGGGGGACAATTACCTGGTCCAAAAGTTGATTCTTACATCGCAAAACTAAGAAATAGTAAACCTGGAGTAGCTTTAATATCTCCTCCCCCGCATCATGATATTTATTCAATTGAAGATTTAGCTCAACTTATCCACGACTTACACCAAGTTCATCCAAAAGCGAAAGTAAGCGTTAAACTGGTTTCTGAAATTGGTATTGGCACTATTGCTGCTGGAGTAAGCAAAGCTAATGCAGATGTAATTCAAATATCAGGTCATGATGGAGGTACAGGTGCTTCACCCTTGAGTTCTATTAAACATGCAGGTTTACCATGGGAACTAGGTGTAGCTGAGGTTCATAAATCTCTCTTAGAGAATAACTTACGCGAAAGAGTAATTTTGAGAACTGATGGAGGTCTCAAAACAGGCTGGGACGTAGTTATTGCAGCTTTACTAGGTGCTGAAGAATATGGTTTTGGTTCAGTAGCGATGATTGCTGAAGGATGCATAATGGCTAGGGTTTGTCATACAAACAAGTGTCCTGTTGGAGTTGCTACTCAAAAAGAAGAATTAAGAAAAAGATTTAAAGGTATTCCAGAAAATGTTGTCAATTTTTTCTTGTATATTGCTGAAGAAGTAAGACAGATAATGAGTAGTATCGGTGTTTCTAATATGGAAGAACTTATTGGTAATCAAGAATTTCTTTCTGCAAGAAATATCGATCTTCCAAAAACTTCCAATATTGATCTTTCTTCTTTAGTACACTCAACCCCTGATAGATCATGGTTAAAACATTCAAAAACTGCCCATAGTAATGGTTCTGTATTAGAAGACGAGTTTTTGTCTGATACTGAATTTATAGATTCAATTAAAAATCACGAAATATTAAGCAAAGAAATTGAGATAAAAAATACAGATAGAAGTGTTTGTGCGAAAATATCAGGCGAAATCGCAGAACTTCACGGCAACACTGGCTTCAATGGCAAACTCAACTTAAATTTCAAAGGATATGCAGGACAAAGCTTTGGTGCCTTTTTATTGAAGGGAATGAATGTTCAATTAATCGGAGAAGCTAATGATTATGTTTGTAAAGGAATGAATGGAGGCATACTCACAATTATTCCACCAAAAATAAATGAAATCTCCTCCGAACAAGTCATTTTAGGAAACACCTGTCTTTATGGGGCAACTGGTGGGAAATTATTTGCATTAGGAAAATCGGGAGAAAGATTTGCTGTAAGAAATAGTGGTGCTACAGCGGTAACAGAAGGAGCAGGTGATCATTGTTGTGAATACATGACTGGTGGGAAAGTAGTTATTTTAGGTTCCACAGGAAGGAATATTGGTGCGGGCATGACTGGTGGAATAGCTTTTATAATCGATGAGAAGAATGATTTAAGTAATAAAGTTAACAAGGAAATAGTTAGCATTCATAAAATAACTTCATCAAAGCAGGAAGACATCTTATTGGAAATTATTAGAGAATATCGAGAAAAAACAAATAGCTTAAAGGCTGCCAAAATTATTGAAAATTGGTCTTATTACAAAAGTACTTTCAAATTAATAGTTCCCCCAAGCGAAGAAGAGATGCTTGGT
>AG-347-L19_2667700523
------------------------------------------------------------------------------------------------------------------------------------------------------------------------------------------------------------------------------------------------------------------------------------------------------------------------------------------------------------------------------------------------------------------------------------------------------------------------------------------------------------------------------------------------------------------------------------------------------------------------------------------------------------------------------------------------------------------------------------------------------AATATTAATTGGGCTAAAGCTTCAGAAACACATATAGATGATTTTTGGGGAGCGTTATCTAATGAAATTAAGCCAATTGTAGATGTAAACAAAAGTGATTCATCAAATCTTGATGCAACCCTTGAAATCAATATTCGTTCAGGTCAGCCAATTACTGACTCATTATTAAAACTTGTTCCTGAAGCATTTAGAGATCAACCAGAACTTGAGGAGAGAGAGTATATAAAAGCTTTTTATGAATATTCTGCAAGCCTACAAGAAGCTTGGGATGGTCCAGCACTCCTTGTATTTGCTGATGGAAATTTTGTCGGAGCAACGCTTGATAGAAATGGCCTAAGACCAGCAAGATATTCAATCACAAATGATGGTTTTGTAATTATGGGTTCTGAAACAGGAGTAGTAGATCTTGAAGAAGAAAGAGTAATAGAAAAAGGTCGATTAGGACCGGGACAAATGTTGGCAGTTGATTTTCATCAGAATAGAATCCTAAGAAATTGGGAAGTAAAATCTGAAGCCGCTCAAAGGCATGATTATAAAAATCTTCTCAGTAATAGAACTATAAAAATTGAAAATAATGAATGGGTTAAAGACTGCAAACTAAAAGACCTTGAGTTGTTGCAACAACAAACTGCATACGGGTTTTCAGCAGAAGATAATGACCTTATCTTAGATTCAATGGCTTCATTAGCAAAAGAGCCTACTTATTGCATGGGCGACGACATCCCATTAGCAGTTCTCTCATCTAAGCCACATATTTTATACGACTACTTTAAGCAAAGATTTGCGCAAGTTACTAATCCTCCTATTGACCCTCTGAGAGAAAAACTTGTAATGAGTTTAGAGATGCATCTAGGAGAAAGATGTACACCATTTGAAATTAAAGATGCTAAACCTTTTATTCATTTACAAACTCCGATTCTAAATGAGGAGGAACTCATTTCCATCAAAAAATCAAAAATTAAATCTCAGACAATTTCAAGTTTGTTTGATTTAGAGGAAGGTATTCAAGGCTTAGAGAACCAATTAAAACTAATCTGTAAACAGAGTGAGCTGTCTATAAAAGAAGGTTGCTCTTTAATTATCATTTCTGATAAGGGAATTAATCCTAAAAAGACTTTCATACCCCCTTTACTTGCTATTGGAGCAATCCATCATTATCTTTTAAAAAAAGAAATCAGGCTAAAAGCTTCTCTAATAATTGAGACCGGTCAATGTTGGAGCACACATCACTTAGCTTGTTTAATTGGATATGGAGCAAGTGCAGTTTGCCCTTGGTTGACCTTCGAAGCAGGTAGACACTGGTTAAAACATCCTAAGACACAAAAACTCATTGATAGCAAAAAAATAAATCCATTATCAATAGTTGATGTTCAAGAAAATATTAAAAAAGCTCTAGAAGACGGTCTAAGAAAAATTCTCTCAAAAATAGGCATCTCACTTTTATCTAGTTACCATGGTGCACAAATTTTTGAAGCTGTAGGCCTTGGATCTGACTTAATAAAAATTGCTTTTGATGGTACAACAAGTCGTATCGCTGGCATAACATTAAAAGAATTAACTAATGAAACACTTTCAATACATACCAAAGCCTATCCAGAGATCGATTTAAAGAAATTAGAATTTTTAGGATTTGTACAATTTAGAAATAATGGAGAATATCATTCTAATAACCCAGAGATGTCCAAAGTTTTACATTCAGCGGTAAAACAAGGGCCAGGATACGATCATTTTGAAACTTACAAAAAACTTATCAGTAATAGACCGACAACATCTCTTAGAGATTTACTAACAATTAACTCAAAAAGAAAAAGTATTCCATTAGAGGAAGTTGAAAGTGTTGAATCAATTTGCAAAAGGTTCTGTACTGGAGGAATGAGTTTAGGTGCTTTATCCAGAGAAGCTCATGAAGTTTTAGCAGTTGCGATGAATAGAATTGGTGGAAAAAGTAATAGTGGAGAAGGGGGAGAAGATCCAGCTCGTTTTAATGTTTTAAATGATATCGATGAAAATACTCAGTCAGCGACGTTGCCATTTATTAAAGGCTTAAAGAATGGAGACACAGCATGCTCCGCTATTAAACAAATAGCATCAGGAAGATTTGGAGTTACACCTGAATATCTAAGAAGTGGTAAACAACTCGAAATTAAAATGGCTCAAGGAGCAAAACCCGGAGAGGGTGGACAATTACCTGGTCCAAAAGTTGATTCTTACATTGCAAAACTAAGAAATAGTAAACCTGGAGTAGCTTTAATATCTCCTCCCCCGCATCATGATATTTATTCAATTGAAGATTTAGCTCAACTTATCCACGACTTACACCAAGTTCATCCAAAAGCGAAAGTAAGCGTTAAACTTGTTTCTGAAATTGGTATAGGCACTATTGCTGCTGGAGTAAGCAAAGCTAATGCAGATGTAATTCAAATATCAGGACATGACGGAGGTACAGGTGCTTCACCCCTAAGTTCTATTAAACATGCAGGTTTACCATGGGAACTTGGTGTTGCTGAGGTGCATAAATCTCTCTTAGAGAATAACTTACGCGAAAGAGTAATTTTGAGAACTGATGGAGGTCTTAAAACAGGCTGGGACGTAGTTATTGCAGCTTTACTAGGTGCTGAAGAATACGGTTTTGGTTCTGTAGCGATGATTGCTGAAGGATGCATAATGGCTCGGGTTTGTCATACAAACAAGTGTCCTGTTGGAGTTGCCACTCAAAAAGAAGAATTAAGAAAAAGATTTAAAGGTATTCCAGAAAATGTCGTCAATTTTTTCTTTTATATTGCTGAAGAAGTAAGACAGATAATGAGTAGTATAGGTGTCTCTAATATGGAAGAACTGATTGGTAATCAAGAATTTCTTTCTGCAAGAAATATCGATCTGCCAAAAACTTCTAATATTGATCTTTCTTCTTTAGTACACTCAACCCCTGATAGATCATGGTTAAATCACTTAAAAACTGCCCATAGTAATGGTTCTGTATTAGAAGACGAGTTTTTGTCTGATACTAAATTTATAGATTCAATTAAAAATCATGAAATATTAACCAAAGAAATCGAGATAAAAAATACTGATAGAAGTGTTTGTGCGAAGATATCAGGCGAAATCGCAGAACTTCACGGAAACACTGGCTTCAATGGCGAACTCAACTTAAATTTCAAAGGATATGCAGGACAAAGCTTTGGTGCCTTTTTATTGAAGGGAATGAATGTTCAATTAATCGGAGAAGCTAATGATTATGTTTGTAAAGGAATGAATGGAGGAATACTCACAATAATTCCACCAAAAATAAATGAAATCTCCTCCGAACAAGTTATCCTAGGAAATACTTGTCTTTATGGAGCAACAGGTGGAAAATTATTTGCATTAGGAAAATCGGGAGAAAGATTTGCGGTTAGAAATAGTGGTGCTACAGCGGTAACAGAGGGAGCAGGTGATCATTGTTGTGAATACATGACTGGTGGGAAAGTTGTTATTCTAGGCTCCACGGGAAGGAATATTGGTGCGGGCATGACTGGTGGAATAGCTTTTATAATCGATGAAAAAAATGATTTAAATAATAAAGTAAATAAAGAAATAGTAAGCATTCATCAAATAACTTCATCAAAGCAGGAAAATATCTTATTAGAAATTATTAGAGAATATCAAGCAAAAACAAATAGCTTAAAGGCTGCCAAAATAATTGAAAATTGGTCTCATTTTAAGAGTACTTTCAAATTGATTGTTCCCCCAAGCGAAGAAGAGATGCTTGGT
>AG-347-L20_2667700793
TATCAAGATAGTTATTCCCCAAATGGAATAATTGGGGAGAAAGATGCGTGTGGAGTAGGTTTCGTAGCAAATGTTGAAGGTATAGAAAGCAACTGGATCCTTAAACAATCTCTAAAGGGCCTCAACTGCATGGAGCATAGAGGCGGTTGTGGAGGCGATAGTGACTCAGGAGATGGAGCAGGCATTTTATGTTCAATTCCATGGGGATATCTAGAAGAGAAAATTAATCTAGAAAATTTAGGCATGGTTTTTATGCCTAATAAAAAAGAAAAAATTGAAATATGTAAATCAATATGTGATGAAGAAGCAGAAAAATTAAAAATCAACAAAACATCTTGGAGAACAGTACCTGTCAATAATGAAATCTTAGGTCCTTTAGCTAAAGCAAATGCTCCATTCATCAGTCAGTGGATTTTATATAAAAATCTTAAGGATGTTGAAAGGCTTTTATTTCAATTAAGGAAAAGAATTGAGAAAAAAATAAGAGAAACTTTCAAAAACTGTGAGTTTTATTTTGCCTCACTAAGTTCTCAAACAGTTGTTTATAAAGGTATGGTTCGCTCTGAAATATTATCCGAGTTTTATCAAGATCTAAAAGAAGAGAGTTTTAAAGTTTCATTTTCTGTTTATCATCGTAGATTTAGTACTAATACACTTCCAAAATGGCCACTAGCTCAGCCCATGAGATTTTTGGGTCATAATGGCGAAATAAATACTCTCTTAGGCAATATTAATTGGGCTAAAGCTTCAGAAACACATATTGATGATTTTTGGGGAGAGTTATCTAATGAAATAAAGCCTATTGTAGATGTAAACAAAAGTGATTCATCGAATCTTGATGCAACCCTTGAAATCAATATTCGTTCAGGTCAGCCCATTACTGACTCATTATTAAAACTTGTTCCTGAAGCATTTAGGGATCAACCAGAACTTGAGGAGAGAGAGTATATAAAAGCTTTTTATGAATATTCTGCAAGCCTACAAGAAGCCTGGGATGGTCCAGCACTCCTTGTATTTGCTGATGGAAATTTTGTCGGAGCAACGCTTGATAGAAATGGCCTAAGACCAGCAAGATATTCAATCACAAATGATGGTTTTGTAATAATGGGTTCTGAAACAGGAGTAGTAGATCTTGAAGAAGAAAGAGTAATAGAAAAAGGTCGATTAGGACCGGGACAAATGTTGGCAGTTGATTTTCATCAGAATAGAATCCTAAGAAATTGGGAAGTAAAATCTGAAGCCGCTCAAAGGCATGATTATAAAAATCTTCTCAGTAATAGAACTATCAAAATTGAAAATAATGAATGGGTTAAAGACTGCAAACTAAAAGACCTTGAGTTGTTGCAACAACAAACTGCATACGGGTTTTCAGCGGAAGATAATGACCTTGTCTTAGATTCAATGGCTTCATTAGCTAAAGAGCCTACTTTTTGCATGGGCGACGACATCCCATTAGCAGTTCTTTCATCTAAGCCACATATATTATACGACTACTTTAAGCAAAGATTTGCGCAAGTTACTAATCCTCCTATTGACCCTCTGAGAGAAAAACTTGTAATGAGTTTAGAGATGCATCTAGGAGAAAGATGTACACCATTTAAAATTAAAGATGCAAAACCTTTTATTCATTTACAAAGTCCTATTTTAAATGAGGAAGAACTCATTTCCATCAAAAAATCAAAAATTAAATCTCAGACAATTTCAAGTTTGTTTGATTTAGAGGAAGGTATTAAAGGCTTAGAGAACCAATTAAAACTAATTTGTAAACAGAGTGAGCTGTCTATAAAAGAAGGTTGCTCTTTAATTATCATTTCTGATAAGGGAATTAATCCTAAAAAGACTTTCATACCTCCTTTACTTGCTGTTGGAGCAATTCATCATTATCTTCTTAAAAAAGAAATCAGGCTAAAAGCTTCTCTAATAGTTGAGACCGGTCAATGTTGGAGCACACATCACTTAGCTTGTTTAATTGGATATGGAGCAAGTGCAGTTTGCCCTTGGTTGACCTTCGAAGCAGGTAGACACTGGTTAAAACATCCAAAAACACAAAAACTCATTGAAAGCAAAAAAATAAATCCATTATCAATAGTTGATGTTCAAGAAAATATTAAAAAAGCTCTAGAAGACGGTCTAAGAAAAATTCTCTCAAAAATAGGTATCTCACTTTTATCTAGTTACCATGGTGCACAAATTTTTGAAGCTGTAGGCCTTGGATCTGACTTAATAAAAATTGCTTTTGATGGTACAACAAGTCGTATCGCTGGCATAACATTAAAAGAATTAACTAATGAGACACTTTCAATACATACGAAAGCCTATCCAGAGATTGATTTAAAGAAATTAGAGTTTTTAGGATTTGTACAATTTAGAAATAATGGGGAATATCATTCCAATAACCCAGAGATGTCCAAAGTTTTACATTCGGCTGTAAAACAAGGGCCAGGATACGATCATTTTGAAACTTACAAAAAACTTATTAGTAATAGACCGACAACATCTCTTAGAGATTTACTAACAATTAATTCAAAAAGAAAAAGTATTCCATTAGAGGAAGTTGAAAGTGTTGAATCAATTTGCAAAAGGTTCTGTACTGGAGGAATGAGTTTAGGTGCTTTATCTAGAGAAGCGCATGAAGTTTTAGCAGTTGCAATGAATAGAATTGGTGGAAAAAGTAATAGTGGAGAAGGGGGAGAAGATCCAGCTCGTTTTAATGTTTTAGATGATATCGATGAAAATACTGAGTCAGCGACGTTGCCATTTATTAAAGGCTTAAAGAATGGAGACACCGCATGCTCCGCTATTAAACAAATAGCTTCAGGAAGATTTGGAGTTACACCTGAATATCTAAGAAGTGGTAAACAACTCGAAATTAAAATGGCTCAAGGCGCAAAACCTGGGGAGGGGGGACAATTACCTGGTCCAAAAGTTGATTCTTACATCGCAAAACTAAGAAATAGTAAACCTGGAGTAGCTTTAATATCTCCTCCCCCGCATCATGATATTTATTCAATTGAAGATTTAGCTCAACTTATCCACGACTTACACCAAGTTCATCCAAAAGCGAAAGTAAGCGTTAAACTTGTTTCTGAAATTGGTATAGGCACTATTGCCGCTGGAGTAAGCAAAGCTAATGCAGATGTAATTCAAATATCAGGCCATGACGGAGGTACAGGTGCTTCACCCCTTAGTTCTATCAAACATGCAGGTTTACCATGGGAACTTGGTGTTGCTGAGGTTCATAAATCTCTCTTAGAGAATAACTTACGCGAAAGAGTAATTTTGAGAACTGATGGAGGTCTTAAAACAGGCTGGGACGTAGTTATTGCAGCTTTACTAGGTGCTGAAGAATACGGTTTTGGTTCTGTAGCGATGATTGCTGAAGGATGCATAATGGCTCGGGTTTGTCATACAAACAAGTGTCCTGTTGGAGTTGCCACTCAAAAAGAAGAATTAAGAAAAAGATTTAAAGGTATTCCAGAAAATGTCGTCAATTTTTTCTTGTATATTGCTGAAGAAGTAAGACAGATAATGAGTAGTATCGGTGTCTCTAATATGGAAGAACTGATTGGTAATCAAGAATTTCTTTATGCAAGAAATATCGATCTTCCAAAAACTTCTAATATTGATCTTTCTTCTTTAGTAGACTCAACCCCTGATAGATCATGGTTAAAACACTTAAAAACTGCCCATAGTAATGGTTCAGTATTAGAAGACGAGTTTTTGTCTGATAATAAATTTTTAGATTCAATTAAAAATCACGAAATATTAACCAAAGAAATTAAGATAAAAAACACAGATAGAAGTGTTTGTGCGAAAATATCAGGCGAAATCGCAGAACTTCACGGCAACACTGGCTTCAATGGTGAACTCAACTTAAATTTCAAAGGATATGCAGGACAAAGCTTTGGTGCCTTTTTATTGAAGGGAATGAATGTTCAATTAATCGGAGAAGCTAATGATTATGTTTGTAAAGGAATGAATGGAGGAATACTCACAATAATTCCACCAAAAATAAATGAAATCTCCTCCGAACAAGTAATCCTAGGAAATACTTGTCTTTATGGAGCAACAGGTGGAAAATTATTTGCATTAGGCAAATCGGGAGAAAGATTTGCGGTTAGAAATAGTGGTGCTACAGCTGTAACAGAAGGAGCAGGTGATCATTGTTGTGAATACATGACTGGTGGGAAAGTTGTAATTCTAGGTTCCACAGGAAGGAATATTGGTGCGGGCATGACTGGTGGAATAGCTTTTATAATCGATGAAAATAATGATTTAAGTAATAAAGTAAATAAAGAAATAGTAAGCATTCATCAAATAACCTCACCAAAGCAGGAAAATATCTTATTGGAAATTATTAGAGAATATCAAGCAAAAACAAATAGCTTAAGGGCTACCAAAATAATTAAAAATTGGTCTCATTTTAAGAGTACTTTCAAATTGATTGTTCCCCCAAGCGAAGAAGAGATGCTTGGT
>AG-347-L21_2667702811
TATCAGGATAGTTATTCCCCAAATGGAATAATTGGGGAGAAAGATGCGTGTGGAGTTGGTTTCATAGCAAATGTTGAAGGTATAGAAAGCAACTGGATCCTTAAACAATCTCTAAAGGGCCTCAACTGCATGGAGCATAGAGGAGGTTGTGGAGGAGATAGTGACTCAGGAGATGGAGCAGGCATTTTATGTTCAATTCCATGGGGATATCTAGAAGAGAAAATTAATCTAAAAAAGTTAGGCATGGTTTTTATGCCTAATAAAAAAGAAAAAATTGAAATATGTAAATCAATATGTGATGAAGAAGCAGAAAAATTAAAAGTCAACAAAACATCTTGGAGAACAGTACCCGTTAATAATGAAATCCTAGGTCCTTTAGCTAAAGCAAATGCTCCATTCATCTGTCAGTGGATTTTATATAAAGTTAATAAGGATGTTGAAAGGCTTTTATTTCAATTAAGGAAAAGAATTGAGAAAAAAATAAGAGAAACTTTCAAAAACTGTGAATTTTATTTTGCCTCACTAAGTTCTCAAACAGTTGTTTATAAAGGTATGGTTCGCTCAGAAATATTATCCGAGTTTTATCAAGATCTAAAAGAAGAGAGTTTCAAAGTTTCATTTTCTGTTTATCATCGTAGATTTAGTACTAATACACTTCCAAAATGGCCACTAGCTCAACCTATGAGATTTTTGGGCCATAATGGCGAAATAAATACCCTCCTAGGCAATATTAATTGGGCTAAAGCTTCAGAAACACATATAGATGATTTTTGGGGAGAGTTATCTAATGAAATTAAGCCCATTGTAGATGTAAACAAAAGTGATTCATCAAATCTTGATGCAACCCTTGAAATCAATATTCGTTCAGGTCAGCCCATTACTGACTCATTATTAAAACTTGTTCCTGAAGCATTTAGAGATCAACCAGAACTTGAGGAAAGAGATTATATAAAAGCTTTTTATGAATATTCTGCAAGCCTACAAGAAGCTTGGGATGGTCCAGCACTCCTTGTATTTGCTGATGGAAATTTTGTCGGAGCAACGCTTGATAGAAATGGGCTGAGACCAGCAAGATATTCAATCACAAATGATGGTTTTGTAATAATGGGTTCTGAAACAGGAGTAGTAGATCTTGAAGAAGAAAGAGTAATAGAAAAAGGTCGATTAGGACCGGGACAAATGTTGGCAGTTGATTTTCATCAGAATAAAATCCTAAGAAATTGGGAAGTAAAATCTGAAGCCGCTCAAAGGCATGATTATAAAAATCTTCTCAGTAATAGAACTATAAAAATTGAAAAAAATGAATGGGTTAAAGACTGCAAACTAAAAGACCTTGAGTTGTTGCAACAACAAACTGCATACGGGTTTTCAGCGGAAGATAATGACCTTATCTTAGATTCAATGGCTTCATTAGCTAAAGAGCCTACTTATTGCATGGGCGACGACATCCCATTAGCAGTTCTTTCATCTAAGCCACATATTTTATACGACTACTTTAAGCAAAGATTTGCGCAAGTTACTAATCCTCCAATTGACCCTCTGAGAGAAAAACTTGTAATGAGTTTAGAGATGCATCTAGGAGAAAGATGTACACCATTTGAAATTAAAGATGCTAAACCTTTTATTCATTTACAAAGTCCGATTCTAAATGAGGAAGAACTCATTTCCATCAAAAAATCAAAAATTAAATCTCAGACAATTTCAAGTTTGTTTGATTTAGAGGAAGGTATTCAAGGCTTAGAGAACCAATTAAAACTAATCTGTAAACAGAGTGAGCTGTCTATAAAAGAAGGTTGCTCTTTAATTATTATTTCTGATAAGGGAATTAATCCTAAAAAGACTTTCATACCTCCTTTACTTGCGGTTGGAGCAATTCATCATTATCTTCTTAAAAAAGAAATCAGACTAAAAGCTTCTCTAATAATTGAGACCGGTCAATGTTGGAGCACACATCACTTAGCTTGTTTAATTGGATATGGAGCAAGTGCAGTTTGCCCTTGGTTGACCTTCGAAGCGGGTAGACACTGGTTAAAACATCCAAAAACACAAAAACTCATTGATAGCAAAAAAATAAATCCATTATCAATATATGATGTTCAAGAAAATATTAAAAAAGCTCTAGAAGACGGTCTAAGAAAAATTCTCTCAAAAATAGGCATCTCACTTTTATCTAGTTACCATGGTGCACAAATTTTTGAAGCTGTAGGCCTTGGATCTGACTTAATAAAAATTGCTTTTGATGGTACAACAAGTCGTATCGCTGGCATAACATTAAAAGAACTAGCTAATGAAACACTTTCAATACATACTAAAGCCTATCCAGAGATCGATTTAAAGAAATTAGAATTTTTAGGATTTGTACAATTTAGAAATAATGGCGAATATCATTCCAATAACCCAGAGATGTCCAAAGTTTTACATTCGGCGGTAAAACAAGGGCCAGGATACGATCATTTTGAAACTTACAAAAAACTTATTAGTAATAGACCGACAACATCTCTTAGAGATTTACTAACAATTAATTCAAAAAGAAAAAGTATTCCACTAGAGGAAGTTGAAAGTGTTGAATCAATTTGCAAAAGGTTCTGTACTGGAGGAATGAGTTTAGGTGCTTTATCAAGAGAGGCGCATGAAGTTTTAGCAGTTGCAATGAATAGAATTGGTGGAAAAAGTAATAGTGGAGAAGGGGGAGAAGATCCAGCTCGTTTTAATGTTTTAAATGATATCGATGAAAATACTCAGTCAGCGACGTTGCCATTTATTAAAGGCTTAAAGAATGGAGACACCGCATGCTCTGCTATTAAACAAATAGCATCAGGAAGATTTGGAGTTACACCTGAATATCTAAGAAGTGGTAAACAACTCGAAATTAAAATGGCTCAAGGTGCAAAACCCGGAGAGGGGGGACAATTACCTGGTCCAAAAGTTGATTCTTACATTGCAAAACTAAGAAATAGTAAACCTGGAGTAGCTTTAATATCTCCTCCCCCGCATCATGATATTTATTCAATTGAAGATTTAGCTCAACTTATCCACGACTTACACCAAGTTCATCCAAAAGCGAAAGTAAGCGTTAAACTTGTTTCTGAAATTGGTATAGGCACTATTGCTGCGGGAGTAAGCAAAGCTAATGCAGATGTAATTCAAATATCAGGCCATGACGGAGGTACAGGTGCTTCGCCCCTGAGTTCTATTAAACATGCAGGTTTACCATGGGAGCTTGGTGTTGCTGAGGTTCATAAATCTCTCTTAGAGAATAACTTACGCGAAAGAGTAATTTTAAGAACTGATGGAGGTCTTAAAACAGGCTGGGACGTAGTTATTGCAGCTTTACTAGGTGCTGAAGAATACGGTTTTGGTTCTGTAGCGATGATTGCTGAAGGATGCATAATGGCTCGGGTTTGTCATACAAACAAGTGTCCTGTTGGAGTTGCCACTCAAAAAGAAGAATTAAGAAAAAGATTTAAAGGTATTCCAGAAAATGTCGTCAATTTTTTCTTATATATTGCTGAAGAAGTAAGACAGATAATGAGTAGTATCGGTGTTTCTAATATGGAAGAACTGATTGGTAATCAAGAATTTCTTTCTGCAAGAAATATCGATCTTCCAAAAACTTCTAATATTGATCTTTCTTCTTTAGTACACTCAACCTCTGATAGATCATGGTTAAAACATTTAAAAACTGCCCATAGTAATGGTTCTGTATTAGAAGACGAGTTTTTGTCTGATACTAAATTTATAGATTCAATTAAAAATCACGAAATATTAACCAAAGAAATTGAGATAAAAAATACAGATAGAAGTGTTTGTGCGAAAATATCAGGCGAAATCGCAGAACTTCACGGCAACACTGGCTTCAATGGCGAACTCAACTTAAATTTCATAGGATACGCAGGACAAAGCTTTGGTGCCTTTTTATTGAAGGGAATGAATGTTCAATTAACCGGAGAAGCTAATGATTATGTTTGTAAAGGAATGAATGGAGGAATACTCACAATAATTCCACCAAAAATAAATGAAATCTCCTCCGAACAAGTCATCCTCGGAAATACGTGTCTTTATGGAGCAACAGGTGGAAAATTATTTGCATTAGGAAAATCGGGAGAAAGATTTGCGGTTAGAAATAGTGGTGCTACAGCGGTAACAGAAGGCGCAGGTGATCATTGTTGTGAATACATGACTGGCGGGAAAGTTGTTATTCTAGGTTCCACAGGAAGGAATATTGGTGCAGGCATGACTGGTGGGATAGCTTTTATTATCGATGAAAATAATGATTTAAGTAATAAAGTAAATAAAGAAATAGTAAGTGTTCATCAAATAACTTCAGCAAAGCAGGAAAATATCTTATTGGAAATTATTAGAGAATATCAAGCAAAAACAAATAGCTTAAAGGCTGCAAAAATAATTGAAAATTGGTCTCATTTTAAGAGTACTTTCAAATTGATTGTTCCCCCAAGCGAAGAAGAGATGCTTGGT
>AG-347-M08_2717249067
TATCAAGATAGTTATTCCCCAAATGGAATAATTGGGGAGAAAGATGCGTGTGGAGTTGGTTTCATAGCAAATATTAAAGGGGTCGAAAGCAATTGGATCCTTAAACAGTCCCTTAAAGGGCTTAACTGCATGGAACATAGAGGAGGTTGTGGAGGAGATAGTGATTCAGGAGATGGAGCGGGCATTTTATGTTCAATTCCATGGGGATATCTAGAAGAAAAAATTAATCTAAAAAATTTAGGCATGATTTTTATGCCCAATAAAGAAGAAAAAATTGAATTATGCAAATCGATATGTGATCAAGAAGCAGAAAAATTAAAAGTCAACAAAACATCTTGGAGAAAAGTACCAGTTAATTATGAAATCTTAGGTCCTTTAGCTAAAGCAAATGCTCCATTCATCTGTCAGTGGATTTTACCTAAAGATCATCAGGATGTTGAAAGGCTTCTTTTTCAATTAAGGAAAAGAATTGAGAAAAAAATAAGAGAAACTTTTAAAAATTGTGAATTTTATTTTGCCTCACTAAGTTCTCAAACAGTTGTTTATAAAGGTATGGTTCGCTCTGAAATATTATCCGAGTTTTATCAAGATCTAAAAGAAGAGAGTTTTAAAGTTTCATTTTCTGTTTATCATCGTAGATTTAGTACTAATACACTTCCAAAATGGCCGCTAGCTCAACCCATGAGATTTTTGGGTCATAATGGCGAAATAAATACTCTCTTAGGTAATATCAACTGGGCTAAGGCTTCAGAAACACATATAGATGATTTTTGGGGAGAGTTATCTAATGAAATCAAGCCTATTGTAGATGTAAACAAAAGTGATTCATCAAATCTTGATGCAACCCTTGAAATCAATATTCGTTCAGGTCAGCCTATTACTGACTCATTATTAAAACTTGTTCCTGAAGCATTTAGAGATCAACCAGAACTTGAGCAGAGAGATGATATAAAAGCTTTTTATGAATATTCTGCAAGCCTGCAAGAGGCTTGGGATGGCCCAGCACTCCTTGTATTTGCTGATGGAAATTTTGTCGGAGCAACGCTTGATAGAAATGGCCTAAGACCTGCAAGATATTCAATCACAAATGATGGTTTTGTAATAATGGGTTCTGAAACAGGAGTAGTAGATCTTGAAGAAGAAAGAGTAATAGAAAAAGGGCGATTAGGACCGGGACAAATGTTGGCAGTTGATTTTCATCAGAATAGAATCCTAAGAAATTGGGAAGTAAAATCTGAAGCTGCTCAAAGGCATGATTATAAAAATCTTTTGAGTAATAGAACTATAAAAATTGAAAATAATGAATGGGTTAAAGACTGCAAACTAAAAGACCTTGAATTGTTGCAACAACAAACTGCATACGGGTTTTCAGCGGAAGATAATGACCTTATCTTAGACTCAATGGCTTCATTAGCTAAAGAGCCTACTTATTGCATGGGTGATGACATCCCATTAGCAGTTCTTTCATCTAAACCACACATTTTATACGACTACTTTAAGCAAAGATTTGCGCAAGTTACTAATCCTCCTATTGACCCTCTGAGAGAAAAACTTGTAATGAGTTTAGAGATGCATCTAGGAGAAAGATGTACACCATTTGAAATTAAAGATGCTAAACCCTTTGTTCATTTACAAAGTCCGATTCTTAATGAGGTAGAACTCATTTCCATCAAAAAATCAAAAATTAAATCACAGACAATTTCAAGTTTGTTTGATTTAGAGGAAGGTATTGAAGGCTTAGAGAACCAATTAAAAGCAATCTGTAAACAGAGTGAGCTTTCTATAAAAGAAGGTTGCTCTTTAATTATCATTTCTGATAAAGGAATTAATCCTAAAAAGACTTTTATACCTCCTTTACTTGCTGTTGGAGCAATTCATCATTATCTTCTTAAAAAAGAAATCAGGCTAAAAGCTTCACTAATAATTGAGACTGGTCAATGCTGGAGCACACATCACTTAGCTTGTTTAATTGGTTATGGAGCAAGTGCAGTTTGCCCTTGGTTGACCTTCGAAGCAGGTAGACACTGGTTAAAACATCCAAAAACACAAAAACTCATTGATAGCAAAAAAATAAATCCATTATCAACAGTTGATGTTCAAGAAAATATTAAAAAAGCTTTAGAAGACGGTCTAAGAAAAATTCTCTCAAAAATAGGCATCTCACTTTTATCTAGTTACCATGGTGCACAAATTTTTGAAGCTGTAGGCCTTGGATCTGACTTAATAAAAATTGCCTTTGATGGAACAACAAGCCGTATAGCAGGCATAACACTAAAAGAATTAACTAATGAAACACTTTCAATACATACGAAAGCCTATCCAGAGATCGATATAAAGAAATTAGAATTTTTAGGATTTGTACAATTTAGAAATAATGGAGAATATCATTCCAATAACCCAGAGATGTCCAAGGTTTTACATTCAGCGGTAAAACAAGGACCAGGATACGATCATTTTGAAACTTACAAAAAACTTATTAGTAATAGACCGACAACATCTCTTAGAGATTTACTAACAATTAATTCAACAAGAAAAAGTATTCCTTTAGAGGAAGTTGAAAGTGTTGAATCAATTTGCAAAAGGTTCTGTACTGGAGGAATGAGTTTAGGTGCTTTATCCAGAGAAGCGCATGAAGTTTTAGCAGTTGCAATGAATAGAATTGGAGGAAAAAGTAATAGTGGAGAAGGAGGAGAAGATCCAGCTCGTTTTAATGTTTTAAACGATATCGATGAAAATACTCAGTCAGCAACGTTGCCATTTATTAAAGGCTTAGAGAATGGAGACACCGCATGCTCAGCTATTAAACAAATAGCATCAGGAAGGTTTGGAGTTACACCTGAATATCTCAGAAGTGGTAAACAACTCGAAATTAAAATGGCTCAAGGTGCAAAACCTGGAGAGGGGGGACAATTACCTGGTCCAAAAGTTGATTCTTACATCGCAAAACTAAGAAATAGTAAACCTGGGGTAGCTTTAATATCTCCTCCCCCGCATCATGATATTTATTCAATTGAAGATTTAGCTCAACTTATCCACGACTTACATCAAGTTCATCCAAAAGCGAAAGTAAGCGTTAAACTTGTTTCTGAAATTGGTATAGGCACTATTGCTGCTGGAGTAAGCAAAGCTAATGCAGATGTAATTCAAATATCAGGCCATGACGGAGGTACAGGTGCTTCACCCCTAAGTTCTATTAAACATGCAGGTTTACCATGGGAACTTGGTGTTGCTGAGGTTCATAAATCTCTCTTAGAGAATAACTTACGCGAAAGAGTAATTTTGAGAACTGATGGAGGTCTTAAAACAGGCTGGGACGTAGTTATTGCAGCTTTACTAGGTGCTGAAGAATACGGTTTTGGTTCTGTAGCGATGATTGCTGAAGGATGCATAATGGCTCGGGTTTGTCATACAAACAAGTGTCCTGTTGGAGTTGCCACTCAAAAAGAAGAATTAAGAAAAAGATTTAAAGGTATTCCAGAAAATGTAGTCAATTTTTTCTTATATATTGCTGAAGAAGTAAGACAGATAATGAGTAGTATCGGTGTCTCTAATATGGAAGAACTGATTGGTAATCAAGAATTTCTTTCTGCAAGAAATATCGATCTTCCAAAAACTTCTAATATTGATCTTTCTTCTTTAGTACACTCAACCCCTGATAGATCATGGTTAAAACACTCAAAAACTGCCCATAGTAATGGTTCTGTATTAGAAGACGACTTTTTGTCTGATACTAAATTTATAGATTCAATTAAAAATCACGAAATATTAACCAAAGAAATTGAGATAAAAAATACAGATAGAAGTGTTTGTGCGAAAATATCAGGCGAAATCGCAGAACTTCATGGCAACACTGGCTTCAAAGGCAAACTCAACTTAAATTTCAAAGGATATGCAGGACAAAGCTTTGGTGCCTTTTTATTACAGGGAATGAATGTTCAATTAATCGGAGAAGCTAATGATTATGTTTGTAAAGGAATGAATGGAGGCATACTCACAATTATTCCACCAAAAATAAATGAAATCTCCTCCGAACAAGTCATTTTAGGAAACACCTGTCTTTATGGAGCAACAGGTGGAAAATTATTTGCATTAGGAAAATCGGGAGAAAGATTTGCGGTTAGAAATAGTGGTGCTACAGCGGTAACAGAAGGAGCAGGTGATCATTGTTGTGAATATATGACTGGTGGGAAAGTAGTTATACTAGGTTCCACAGGAAGAAATATTGGTGCAGGCATGACCGGTGGAATAGCTTTTATAATCGATGAAAATAATGATTTAAGTAACAAAGTAAATAAAGAAATAGTAAGCATTCATCAAATAACTTCATCAAAACAGGAAACTATCTTATTGGAAATTATTAGAGAATATCAAGCAAAAACAAATAGCTTAAAGGCTGCCAAAATAATTGAAAATTGGTCTCATTTTAAGAGTACTTTCAAATTAATTGTTCCCCCAAGCGAAGAAGAGATGCTTGGT
>AG-347-M15_2667704349
TATTTAGATAGTTATTCCCCAAACGGAATAATTGGTGAAAAAGATGCGTGTGGAGTTGGTTTCATAGCAAATGTTAAAGGTATAGAAAGCAACTGGATCCTTAAACAATCACTGAAAGGCCTTAATTGCATGGAGCATAGAGGTGGTTGTGGTGGAGATAGTGACTCAGGAGATGGAGCAGGCATTTTATGTTCAATTCCATGGAATTATATAGATGAAAATATGAATCTAAAAAATTTAGGCATGGTTTTTATGCCTAATAAAAAGGAGAAAATTGAAGAATGTAAATCAATATGTGATGAAGAAGCAGAAAAATTAAAATTTTACAAAACATCTTGGAGAACAGTACCTGTTAACTATGAGATCTTAGGTCCTTTAGCCAAGGCAAATGCGCCGTTCATCTGTCAGTGGATTTTATACAAAGATCATCAGGATATTGAAAGGCTTTTATTCCAATTAAGGAAGAGAATTGAAAAAAAAATAAGAGAAACTTTTAAAAACTGTGAATTTTATTTTGCCTCACTCAGTTCTCAAACAGTAGTTTATAAAGGTATGGTGCGTTCTGAAATATTATCTGAGTTTTATCAAGATCTTAAAGAAGAGAGTTTTAAGGTCTCATTTTCTGTTTATCATCGAAGATTTAGTACTAATACGCTTCCAAAATGGCCGCTAGCTCAACCCATGAGATTTTTAGGTCATAATGGCGAAATAAATACCCTCTTAGGTAATATCAATTGGGCTAAAGCTTCAGAAACACATATAGATGATTTTTGGGGAGATTTATCTAATGAAATCAAGCCTATTGTAGATGTAAATAAAAGCGATTCATCAAATCTTGATGCAACCCTTGAAATTAATATTCGTTCAGGACAACCAATTACTGATTCATTATTAAAACTTGTTCCTGAAGCATTTAGAGATCAACCAGAACTTGAAAATAGAGAAAATATTAAAGCATTTTATGAGTATTCTGCGAGCCTACAAGAAGCATGGGATGGACCTGCCCTCCTTGTATTTGCGGATGGAAATTTTGTAGGAGCAACTCTTGATAGAAATGGGCTAAGACCAGCAAGATACTCAATAACAAATGATGGTTTTGTAATAATGGGTTCCGAAACAGGAGTAGTAGAAATTGAAGAGGAAAGAGTAATAGAGAAAGGTCGATTAGGACCTGGACAAATGTTGGCAGTTGATTTTCATCAAAATAGAATACTGAGAAATTGGGAGGTAAAATCTGAAGCAGCTCAAAGATATGATTATAAACATCTCCTAAGTAATAGAACTATAAAAATTGAAAATAATGAATGGCTTAAAGACTGCCAACTAAAAGACCTTGATTTGTTACAACAACAAACTGCATACGGTTTTTCAGTGGAAGACAATGATCTTATCTTAGATTCAATGGCTTCATTAGCTAAAGAGCCTACTTATTGCATGGGCGACGACATTCCACTAGCAGTGCTTTCATCAAAGCCGCACATTTTGTTTGACTATTTTAAGCAAAGATTTGCGCAAGTTACTAATCCTCCTATTGACCCTCTCAGAGAAAAACTGGTAATGAGTTTAGAGATGCATCTTGGAGAAAGATGTACACCATTTGAGATTAAAGATTCTAAACCTTTTATTCATTTACAAAGTCCAATCCTAAATGAAGAAGAACTCATTTCCATTAAAAAATCAAAAATCAAATCTCAAACAATTTCAAGTTTGTTTCATATTGAAGAAGGTATTCAAGGCTTAGAGAACCATTTAAAAGCAATTTGTAAACAGAGTGAGCTCTCTATAAAAGAAGGTTGCTCTATAATTATTATTTCTGATAAGGGAATTAATCCTACAAAGACTTTTATTCCACCCTTACTCGCTGTTGGAGCAATTCATCATTATCTACTTAAAAAAGAAATCAGGCTAAAAGCTTCTTTAATAATTGAGACAGGTCAATGTTGGAGCACACATCACTTAGCTTGTTTGATTGGTTATGGTGCAAGCGCAGTTTGCCCTTGGTTAACATTTGAAGCAGGAAGACATTGGTTAAAACATCCAAAAACTCAAAAACTTATAGATAGCAAAAAGATAAATTCTTTATCTAAAACTGATGTTCAAGAAAATATTAAAAAAGCTCTAGAGGACGGACTAAGAAAAATTCTTTCTAAAATAGGTATTTCACTTTTATCTAGTTACCATGGAGCACAAATTTTTGAAGCTGTAGGCCTTGGTTCAGACTTAATAAAAATTGCTTTTGATGGGACAACAAGTCGAATTGCTGGCATAACACTAAAAGAATTAACTAATGAAACACTTTCAATACATGCGAAAGCTTACCCAGAGATCGATTTAAAAAAATTAGAATTTTTAGGATTTGTACAATTTAGAAATAATGGAGAATATCACTCTAATAATCCAGAAATGTCCAAGGTTTTACATACGGCTGTAAGACAAGGACCTGGATATGATCATTTTGAAACTTACAAAAAACTCATTAGTAATAGGCCTACTACATCTTTAAGAGATTTACTAACAATTAGTTCAAAAAGAAAAAGCATTCCACTAGAAGAAGTAGAGAGTGTTGAATCTATTTGCAAAAGGTTTTGCACTGGAGGTATGAGTTTGGGTGCATTATCAAGAGAAGCTCATGAAGTTTTAGCAGTTGCAATGAACAGAATTGGTGGAAAAAGTAATAGTGGCGAAGGAGGAGAAGATCCAGCTAGGTTTAATGTTTTAAATGATATTGATGAAAATACTCAATCAGCGACACTACCATTTATAAAAGGCTTAGAAAATGGTGACACCGCATGCTCAGCCATTAAACAAATAGCATCAGGTAGATTTGGAGTTACACCTGAGTATCTAAGAAGTGGTAAACAACTAGAAATTAAAATGGCTCAAGGTGCAAAACCTGGCGAAGGAGGACAATTGCCCGGTCCAAAAGTTGATTCTTACATTGCAAAACTAAGAAATAGTAAACCAGGAGTAGCCCTTATATCTCCTCCACCTCATCATGACATTTATTCAATTGAAGATTTAGCTCAACTAATTCACGACTTACACCAAGTCCATCCAAAAGCTAAGGTGAGCGTAAAACTTGTTTCTGAAATCGGAATAGGCACTATTGCTGCTGGAGTAAGCAAAGCTAATGCAGATGTAATTCAAATTTCAGGACATGACGGAGGTACAGGAGCTTCTCCTCTAAGTTCTATTAAGCATGCAGGTTTACCTTGGGAACTTGGTGTAGCCGAAGTTCATAAATCTCTTTTAGAAAATAACTTACGCGAAAGGGTTATCTTGAGAACTGATGGAGGTCTAAAAACAGGCTGGGATGTAGTTATTGCAGCTTTACTAGGTGCTGAAGAATACGGATTCGGTTCCGTAGCGATGATTGCCGAAGGATGCATAATGGCTAGGGTTTGTCATACAAACAAGTGTCCTGTTGGAGTTGCCACTCAAAAAGAAGAATTAAGAAAAAGATTTAAAGGTATTCCAGAAAATGTTGTCAATTTTTTCTTGTATATTGCTGAAGAAGTAAGGCAGATAATGAGTAGTATTGGAGTTTCTAATATGGAAGAACTTATTGGTAATCAAGAATTTCTTTCGGCAAGAAATATCGGTCTTCCAAAAACCTCTAATATTGATCTATCTTCCTTAGTATCCTCGACCGAGGATAGATCATGGTTAAAACATTCAAAAAATGCTCATAGTAATGGATCTGTATTAGAGGATGAGTTTTTGTCTGATACTGAATTCATATATTCAATTAAAAATCACGAAAAATTAACTAAAGAAATTGAGATAAAAAATACAGATAGAAGTGTTTGTGCAAAAATATCAGGCGAAATAGCAGAAATTCATGGAAATAAAGGCTTCAATGGAGAACTTACCTTAAATTTCAAAGGGTATGCAGGACAAAGCTTTGGTGCCTTTTTATTAAAGGGAATGAATGTTCAATTAATCGGAGAAGCTAATGATTATGTTTGTAAAGGAATGAATGGAGGAATACTCTCAATAATTCCACCAAAAATAGATGAAATCTCCTCTGAACAAGTTATCCTTGGAAATACTTGTCTTTATGGAGCAACAGGAGGGAAATTATTTGCATTAGGAAAATCAGGAGAAAGATTTGCGGTTAGAAATAGTGGCGCTACAGCAGTAACAGAGGGAGCAGGTGATCATTGTTGTGAATACATGACTGGCGGAACAGTAGTTATTCTAGGTTCCACAGGAAGGAATATTGGTGCGGGCATGACTGGTGGAATAGCTTTTATACTCGATGAAAATAATGATTTAAGTAATAAAGTAAATAAGGAAATAGTTAGCATTCATAAAATAACTTCATCCAAGCAGGAAGATATTTTGTTGGAAATTATTAGAGAATATTATGCAAAAACAAATAGCTTAAAGGCTGGCAAAATAATTGAAAATTGGTCTGATTTCAAGAGTAATTTCAAATTAATTGTTCCCCCAAGCGAAGAAGAGATGCTTGGC
>AG-347-M18_2667706708
TATCAAGATAGTTACTCCCCAAATGGAATAATTGGTGAGAAAGATGCTTGTGGAGTTGGTTTTATAGCAAATATTAAAGGGATAGAAAGCAACTGGATCCTAAAACAATCCCTTAAAGGTCTTAACTGCATGGAGCATAGAGGAGGTTGTGGAGGTGATAGCGATTCAGGAGATGGAGCGGGCATTTTATGTTCAATTCCATGGGGATATCTAGAAGAGAAAATTAATTTAAAAAATTTAGGCATGGTTTTCATGCCTAATAAAAAAGAGAAAATAGAAGTATGTAAATCAATATGTGATAAGGAAGCAGGAAAATTAAGTGTAAACAAAACTTCTTGGAGAACAGTACCTGTTAATAACGAAATCTTAGGTCCTTTAGCTAAAGGAAATGCTCCATTCATTTGTCAGTGGATTTTATATAAAGATCATCATGATCTTGAAAGGCTTCTATTTCAATTAAGAAAAAGAATTGAGAAAAAAATAAGAGAAACTTTCAAAAACTGTGAATTTTATTTTGCCTCACTAAGTTCTAAAACAGTTGTTTATAAAGGTATGGTTCGCTCTGAAATATTATCCGAGTTTTATCAAGATTTAAAAGAAGAGAGTTTTAAAGTTTTATTTTCTGTTTATCATCGTAGATTTAGTACTAATACACTTCCAAAATGGCCGCTAGCTCAACCTATGAGATTTTTGGGTCATAATGGCGAAATAAATACTCTCTTAGGTAATATCAACTGGGCTAAAGCTTCAGAAACACATATAGATGATTTTTGGGGAGAGTTATCTAATGAAATCAAGCCCATTGTAGATGTAAACAAAAGTGATTCATCAAATCTTGATGCGACCCTTGAAATCAATATTCGTTCAGGTCAGCCCATTACTGACTCATTATTAAAACTTGTTCCTGAAGCATTTAGAGATCAACCAGAACTTGAGCAGAGAGAAGATATAAAAGCTTTTTATGAATATTCTGCAAGCCTACAAGAAGCTTGGGATGGTCCTGCACTCCTTGTATTTGCTGATGGAAATTTTGTCGGAGCAACGCTTGATAGAAATGGCCTAAGACCAGCAAGATATTCAATCACAAATGATGGTTTTGTAATAATGGGTTCAGAAACAGGAGTAGTAGATCTTGAAGAAGAAAGAGTAATAGAAAAAGGTCGATTAGGACCAGGACAAATGTTGGCAGTTGATTTTCATCAGAATAGAATCCTAAGAAATTGGGAAGTAAAATCTGAAGCCGCTCAAAGGAATGATTATAAAAATCTTCTCAGTAATAGAACTATAAAAATTGAAAATAATGAATGGGTTAAAGACTGCAAACTAAAAGACCTTGAGTTATTGCAACAACAAACTGCATACGGTTTTTCAGCGGAAGATAATGACCTTATCTTAGATTCAATGGCTTCATTAGCTAAAGAGCCTACTTATTGCATGGGCGACGACATCCCATTAGCAGTTCTTTCATCTAAGCCACATATTTTATACGACTACTTTAAGCAAAGATTTGCGCAAGTTACAAATCCTCCTATTGACCCTCTGAGAGAAAAACTTGTAATGAGTTTAGAAATGCATCTAGGAGAAAGATGTACACCATTTGAAATTAAAGATGCTAAACCCTTTGTTCATTTACAAAGTCCGATTCTTAATGAGGAAGAACTCATTTCCATCAAAAAATCTGAAATTAAATCTCAGACAATTTCAAGTTTGTTTGATTTGGAGGAGGGTATTCAAGGCTTAGAGAACCAATTAAAAGCAATCTGTAAACAGAGTGAGCTGGCTATAAAAGAAGGTTGCTCTTTAATTATCATTTCTGATAAGGGAATTAATCCTAAAAAGACTTTTATACCTCCTCTACTTGCTGTTGGAGCAATACATCATTATCTTCTTAAAAAAGAAATCAGGCTCAAAGCTTCTCTAGTAATTGAGACTGGTCAATGTTGGAGCACACATCACTTAGCTTGTTTAATTGGATATGGAGCAAGTGCAGTTTGCCCTTGGTTGACCTTCGAAGCAGGTAGACACTGGTTAAAACATCCAAAAACACAAAAACTCATTGATAGCAAAAAAATAAATCCATTATCAATAGTTGATGTTCAAGAAAATATTAAAAAAGCTTTAGAAGACGGTCTAAGAAAAATTCTATCAAAAATTGGCATCTCACTTTTATCTAGTTACCATGGTGCACAAATTTTTGAAGCTGTAGGCCTTGGATCTGACTTAATAAAAATTGCTTTTGATGGTACAACAAGTCGTATCGCTGGCATAACATTAAAAGAATTAACTAATGAAACACTTTCAATACATACGAAAGCCTATCCAGAGATCGATTTAAAGAAATTAGAATTTTTAGGATTTGTACAATTTAGAAATAATGGAGAATATCATTCCAATAACCCAGAGATGTCCAAAGTTTTACATGCAGCGGTAAAACAAGGGCCAGGATACGATCATTTTGAAACTTACAAAAAACTTATTAGTAATAGACCGACAACATCTCTTAGAGATTTACTAACAATTAATTCAACAAGAAAAAGTATTCCATTAGAGGAAGTTGAAAGTGTTGAATCAATTTGCAAAAGGTTCTGTACTGGAGGAATGAGTTTAGGTGCTTTATCAAGAGAAGCGCATGAAGTTTTAGCAGTTGCAATGAATAGAATTGGTGGAAAAAGTAATAGTGGAGAAGGGGGAGAAGATCCAGCTCGTTTTAATGTTTTAAATGATATCGATGAAAATACTCACTCAGCGACGTTGCCATTTATTAAAGGCTTAGAGAATGGAGACACCGCATGCTCAGCTATTAAACAAATAGCATCAGGAAGATTTGGAGTTACACCTGAATATCTAAGGAGTGGTAAACAACTCGAAATTAAAATGGCTCAAGGTGCAAAACCCGGAGAGGGGGGACAATTACCTGGTCCAAAAGTTGATTCTTATATCGCAAAACTAAGAAATAGTAAACCTGGAGTAGCTTTAATATCTCCTCCCCCGCATCATGATATTTATTCAATTGAAGATTTAGCTCAACTTATCCATGATTTACACCAAGTTCATCCAAAAGCGAAAGTAAGCGTTAAACTTGTTTCTGAAATTGGTATAGGCACTATTGCTGCTGGAGTAAGCAAAGCTAATGCAGATGTAATTCAAATATCAGGCCATGACGGAGGTACAGGTGCTTCACCCCTGAGTTCTATTAAACATGCAGGTTTACCATGGGAACTAGGTGTTGCTGAGGTTCATAAATCTCTCCTAGAGAATAACTTACGCGAAAGAGTAATTTTGAGAACTGATGGAGGTCTTAAAACAGGCTGGGACGTAGTTATCGCAGCTTTACTAGGTGCTGAAGAATACGGTTTTGGTTCTGTAGCGATGATTGCTGAAGGATGCATAATGGCTCGGGTTTGTCATACAAACAAGTGTCCTGTTGGAGTTGCCACTCAAAAAGAAGAATTAAGAAAAAGATTTAAAGGTATTCCAGAAAATGTTGTCAATTTTTTCTTGTATATTGCTGAAGAAGTAAGACAGATTATGAGTAGTATCGGTGTTTCTAATATGGAAGAACTAATTGGTAATCAAGAATTTCTTTCTGGAAGAAATATCGATCTTCCAAAAACTTCTAATATTGATCTCTCTTCTTTAGTACACTCAACACCTGATAGATCATGGTTAAAACATTCAAAAACAGCCCATAGTAATGGTTCTGTACTAGAAGACGAGTTTTTGTCTGATACTAAATTTATAGATTCAATTAAAAATCACGAAATATTAACCAAAGAAATTGAGATCAAAAATACAGATAGAAGTGTTTGTGCGAAAATTGCAGGTGAAATCGCAGAATTTCACGGCAACACTGGCTTCAATGGCGAACTCAACTTAAATTTCAAAGGATATGCAGGACAAAGCTTTGGTGCCTTTTTATTAAAGGGAATGAATGTTCAATTAATAGGAGAAGCAAATGATTATGTTTGTAAGGGAATGAATGGAGGAATACTCACAATAATTCCACCAAAAATAGAAAAAACTTCCTCCGAACAAGTTATTTTAGGAAACACCTGTCTTTATGGAGCAACAGGTGGAAAATTATTTGCATTAGGAAAATCGGGAGAAAGATTTGCAGTAAGAAATAGTGGTGCTACAGCGGTAACAGAAGGAGCAGGTGATCATTGTTGTGAATACATGACTGGAGGGAAAGTAGTAATTCTAGGTTCCACAGGAAGGAATATTGGTGCGGGCATGACTGGCGGAATAGCTTTTATAATCGATGAGAAGAACAATTTAAGTAATAAAGTTAACAAGGAAATAGTTAGCATTCATAAAATAACTTCATCAAAGCAGGAAGATATCTTATTTGAAATTATTAGAGAATATCGAGCAAAAACAAATAGCTTAAAAGCTGCCAACATAATTGAAAATTGGTCTTATTACAAGAGTACTTTCAAATTAATAGTTCCCCCAAGCGAAGAAGAAATGCTTGGC
>AG-347-M23_2667708693
TATCAAGATAGTTATTCCCCAAATGGAATAATTGGGGAGAAAGATGCGTGTGGAGTTGGTTTCGTAGCAAATATTGAAGGTATAGAAAGCAACTGGATCCTTAAACAATCTCTAAAGGGCCTCAACTGCATGGAGCATAGAGGAGGTTGTGGAGGAGATAGTGACTCAGGAGATGGAGCAGGCATTTTGTGTTCAATTCCATGGGGATATCTAGAAGAGAAAATTAATCTAAAAAATTTAGGCATGGTTTTTATGCCTAATAAAAAAGAAAAAATTGAAATATGTAAATCAATATGTGATGAAGAGGCAGAAAAATTAAAAATCAACAAAACATCTTGGAGAACAGTACCCGTTAATAATGAAATCTTAGGTCCTTTAGCTAAAGCAAATGCTCCATTCATCTGTCAGTGGATTTTATATAAAGATCATAAGGATGTTGAAAGGCTTTTATTTCAATTAAGGAAAAGAATTGAGAAAAAAATAAGAGAAACTTTCAAAAACTGTGAATTTTATTTTGCCTCACTAAGTTCTCAAACAGTTGTTTATAAGGGTATGGTCCGCTCTGAAATATTATCCGAGTTTTATAAAGATCTTAAAGAAGAAAGTTTTAAAGTTTCATTTTCTGTTTATCATCGAAGATTTAGTACTAATACGCTTCCAAAATGGCCACTAGCTCAGCCCATGAGATTTTTGGGTCATAATGGCGAAATAAATACTCTCTTAGGAAATATTAATTGGGCTAAAGCTTCAGAAACACATATAGATGATTTTTGGGGAGAGTTATCTAATGAAATTAAACCTATTGTAGATGTAAACAAAAGTGATTCATCAAATCTTGATGCAACCCTTGAAATCAATATTCGTTCAGGTCAGCCCATTACTGACTCATTATTAAAACTTGTTCCTGAAGCATTTAGAGATCAACCAGAACTTGAGGAGAGAGAGTATATAAAAGCTTTTTATGAATATTCTGCAAGCCTACAAGAAGCTTGGGATGGTCCAGCACTCCTTGTATTTGCTGATGGAAATTTTGTCGGGGCAACGCTTGATAGAAATGGCCTAAGACCAGCAAGATATTCAATTACAAACGATGGTTTTGTAATAATGGGTTCTGAAACAGGAGTAGTAGATCTTGAAGAAGAAAGAGTAATAGAAAAAGGTCGATTAGGACCAGGACAAATGTTAGCAGTTGATTTTCATCAGAATAGAATCCTAAGAAATTGGGAAGTAAAATCTGAAGCTGCACAAAGGCATGATTATAAAAATCTTCTCAATAATAGAACTATAAAAATTGAAAATAATGAATGGGTCAAAGACTGCAAACTAAAAGACCTTGAGTTGTTGCAACAACAAACTGCATACGGGTTTTCAGCGGAAGATAATGACCTTATCTTAGATTCAATGGCTTCATTAGCTAAAGAGCCTACTTATTGCATGGGCGACGACATCCCCTTAGCAGTTCTTTCATCTAAGCCACATATTTTATACGACTACTTTAAGCAAAGATTTGCACAAGTTACTAATCCTCCTATTGACCCTCTGAGAGAAAAACTTGTAATGAGTTTAGAGATGCATCTAGGAGAAAGATGTACACCATTTGAAATTAAAGATGCTAAACCTTTTATTCATTTACAAAGTCCGATTCTAAATGAGGAAGAACTCATTTCCATCAAAAAGTCAAAAATTAAATCTAAGACAATTTCAAGTTTGTTTGATTTAGAGGAAGGTATTCAAGGCTTAGAGAACCAATTAAAACTAATCTGTAAACAGAGTGAGCTGTCTATAAATGAAGGTTGCTCTTTAATTATCATCTCTGATAAGGGAATTAATCCTAAAAAGACTTTCATACCTCCTTTACTTGCTGTTGGAGCAATTCATCATTATCTTCTTAAAAAAGAAATCAGGCTAAAAGCTTCTCTAATAATTGAGACCGGTCAATGTTGGAGCACACATCACTTAGCTTGTTTAATTGGATATGGAGTAAGTGCAGTTTGCCCTTGGTTGACCTTCGAAGCAGGTAGACACTGGTTAAAACATCCAAAAACACAAAAACTCATTGATAGCAAAAAAATAAATCCATTATCAATAGTTGATGTTCAAGAAAATATTAAAAAAGCTCTAGAAGACGGCCTAAGAAAAATTCTCTCAAAAATAGGCATCTCACTTTTATCTAGTTACCATGGTGCACAAATTTTTGAAGCTGTAGGCCTTGGATCTGACTTAATAAAAATTGCTTTTGATGGTACAACAAGTCGTATCGCTGGCATAACATTAAAAGAATTAACTAACGAAACACTTTCAATACATACGAAAGCCTATCCAGAGATCGATTTAAAGAAATTAGAATTTTTAGGATTTGTACAATTTAGAAATAATGGAGAATATCATTCCAATAACCCAGAGATGTCCAAAGTTTTACATTCGGCGGTAAAACAAGGGCCAGGATACGATCATTTTGAAACTTACAAAAAACTTATTAGTAATAGACCGACAACATCTCTTAGAGATTTACTAACAATTAATTCAAAAAGAAAAAGTATTCCATTAGAGGAAGTTGAAAGTGTTGAATCAATTTGCAAAAGGTTCTGTACTGGAGGCATGAGTTTAGGTGCTTTATCCAGAGAAGCGCATGAAGTTTTAGCAGTTGCAATGAATAGAATTGGTGGAAAAAGTAATAGTGGAGAAGGGGGAGAAGATCCAGCTCGTTTTAATGTTTTAAATGATATCGATGAAAATACTCAGTCAGCGACTTTGCCATTTATTAAAGGCTTAAAAAATGGAGACACCGCATGCTCCGCTATTAAACAAATAGCATCAGGTAGATTTGGAGTTACACCTGAATATCTAAGAAGTGGTAAACAACTTGAAATTAAAATGGCTCAAGGTGCAAAACCTGGAGAGGGGGGACAATTACCTGGTCCAAAAGTTGATTCTTACATTGCAAAACTAAGAAATAGTAAACCTGGAGTAGCTTTAATATCTCCTCCCCCGCATCATGATATTTATTCAATTGAAGATTTAGCTCAACTTATCCACGACTTACACCAAGTTCATCCAAAAGCGAAAGTAAGCGTTAAACTTGTCTCTGAAATTGGTATAGGCACTATTGCTGCTGGAGTAAGCAAAGCTAATGCAGATGTAATTCAAATATCAGGCCACGACGGAGGTACAGGTGCTTCACCCCTGAGTTCCATTAAACATGCAGGTTTACCATGGGAACTTGGTGTTGCTGAGGTTCATAAATCTCTCTTAGAGAATAACTTACGCGAAAGAGTAATTTTGAGAACTGATGGAGGTCTTAAAACAGGCTGGGACGTAGTTATTGCAGCTTTACTAGGTGCTGAAGAATACGGTTTTGGTTCTGTAGCGATGATTGCTGAAGGATGCATAATGGCTCGGGTTTGTCATACAAACAAGTGTCCTGTTGGTGTTGCCACTCAAAAAGAAGAATTAAGAAAAAGATTTAAAGGTATTCCAGAAAATGTCGTCAATTTTTTCTTGTATATTGCTGAAGAAGTAAGACAGATAATGAGTAGTATCGGTGTCTCTAATATGGAAGAACTGATTGGTAATCGAGAATTTCTTTCTGCAAGAAATATCGATCTCCCAAAAACTTCTAATATTGATCTTTCTTCTTTAATACACTCAACCCCCGATAGATCATGGTTAAAACACATAAAAACTGCCCATAGTAATGGTTCTGTATTAGAAGACAAGTTTTTGTCTGATACTAAATTTATAGATTCAATTAAAAATCACGAAATATTAACCAAAGAAATTGAGATAAAAAATACAGATAGAAGTGTTTGTGCAAAAATATCAGGCGAAATCGCAGAACTTCATGGCAACACTGGCTTCAATGGCGAACTCAACTTAAATTTCAAAGGATATGCAGGACAAAGCTTTGGTGCCTTTTTATTGAAGGGAATGAATGTTCAATTAATCGGAGAAGCTAATGATTATGTTTGTAAAGGAATGAATGGAGGAATACTCACAATAATTCCACCAAAAATAAATGAAATATCCTCCGAACAAGTCATCCTAGGAAATACTTGTCTTTATGGAGCAACAGGTGGAAAATTATTTGCATTAGGAAAATCGGGAGAAAGATTTGCGGTTAGAAATAGTGGTGCTACAGCGGTAACAGAAGGAGCAGGTGATCATTGTTGTGAATACATGACTGGTGGGAAAGTTGTTATTTTAGGTTCCACAGGAAGGAATATTGGTGCGGGCATGACTGGTGGAATAGCTTTTATAATCGATGAAAATAATGATTTAAGTAATAAAGTAAATAAAGAAATAGTAAGCATTCATCAAATAACTTCATCAAAGCAGGAAAATATCTTATTGGAAATTATTAGAGAATATCAAGCAAAAACAAATAGCATAAAGGCTGCCAAAATACTTGAAAATTGGTCTTATTTTAAGAGTACTTTCAAATTGATTGTTCCCCCAAGCGAAAAAGAGATGCTTGAT
>AG-347-N19_2667709469
TATCAAGATAGTTATTCCCCAAATGGAATAATTGGGGAGAAAGATGCGTGTGGAGTTGGTTTCATAGCAAATATTAAAGGGGTCGAAAGCAATTGGATCCTAAAACAGTCTCTTAAAGGCCTTAACTGCATGGAACATAGAGGAGGTTGTGGAGGAGATAGTGATTCAGGAGATGGAGCGGGCATTTTATGTTCAATTCCATGGGAATATTTAGAAGAAAAAATTAATCTAAAAAATTTAGGCATGATTTTTATGCCTAATAAAAAGGAAAAAATTGAAGTATGTAAATCAATATGTGATCAGGAAGCAGAAAAATTAAAAGTCAACAAAACATCTTGGAGAAAAGTACCTGTTAATTATGAAATCTTAGGTCCTTTAGCTAAAGCAAATGCTCCATTCATCTGTCAGTGGATTTTATATAAAGATCATCAGGATGTTGAAAGGCTTTTATTTCAATTAAGGAAAAGAATTGAGAAAAAAATAAGAGAAACTTTCAAAAATTGTGAATTTTATTTTGCCTCACTAAGTTCTCAAACAGTTGTTTATAAAGGTATGGTCCGCTCTGAAATATTATCCGAGTTTTATCAAGATCTAAAAGAAGAGAGTTTTAAAGTTTCATTTTCTGTTTATCATCGTAGATTCAGTACTAATACACTTCCAAAATGGCCGCTAGCTCAACCCATGAGATTTTTGGGTCATAATGGAGAAATAAATACTCTCTTAGGTAATATCAACTGGGCTAAGGCTTCAGAAACGCATATAGATGATTTTTGGGGGGAGTTATCTAATGAAATCAAGCCTATTGTAGATGTTAACAAAAGTGATTCATCAAATCTTGATGCAACCCTTGAAATCAATATTCGTTCAGGTCAGCCCATTACTGACTCATTATTAAAACTTGTTCCTGAAGCATTTAGAGATCAACCAGAACTTGAGCAGAGAGATGATATAAAAGCTTTTTATGAATATTCTGCAAGCCTGCAAGAGGCTTGGGATGGTCCAGCACTCCTTGTATTTGCTGATGGAAATTTTGTCGGAGCAACGCTTGATAGAAATGGCCTAAGACCAGCAAGATATTCAATCACAAATGATGATTTTGTAATAATGGGTTCTGAAACAGGAGTAGTAGATCTTGAAGAAGAAAGAGTAATAGAAAAAGGGCGATTAGGACCGGGACAAATGTTGGCAGTTGATTTTCATCAGAATAGAATCCTAAGAAATTGGGAAGTAAAATCTGAAGCCGCTCAAAGGCATGATTATAAAAATCTTTACAGTAATAGAACTATAAAAATTGAAAATAATGAATGGGTTAAAGATTGCAAACTAAAAGACCTTGAGTTGTTGCAACAACAAACTGCATACGGGTTTTCAGCGGAAGATAATGACCTTATCTTAGATTCAATGGCTTTATTAGCTAAAGAGCCTACTTATTGCATGGGGGATGACATTCCATTAGCAGTTCTTTCATCTAAGCCACATATTTTATACGACTACTTTAAGCAAAGATTTGCGCAAGTTACTAATCCTCCTATTGACCCTCTGAGAGAAAAACTTGTAATGAGTTTAGAGATGCATCTAGGAGAAAGATGTACACCATTTAAAATTAAAGATGCTAAACCCTTTGTTCATTTGCAAAGTCCGATTCTTAATGAGGAAGAACTCATTTCCATCAAAAAATCAAAAATTAAATCTCAGACAATTTCAAGTTTGTTTGATTTAGAGGAAGGTATTCAAGGCTTAGAGAACCAATTAAAAGCAATCTGTAAACAGAGTGAGCTGTCTATAAAAGAAGGTTGCTCTTTAATTATCATTTCTGATAAGGGAATTAATCCTAAAAAGACTTTTATACCTCCTTTACTTGCTGTTGGAGCAATTCATCATTATCTTCTTAAAAAAGAAATCAGGCTAAAAGCTTCTCTAATAATTGAGACTGGTCAATGCTGGAGCACACATCACTTAGCTTGTTTAATTGGATATGGAGCAAGTGCAGTTTGCCCTTGGTTGACCTTCGAAGCAGGTAGACACTGGTTAAAACATCCAAAAACACAAAAACTCATTGATAGCAAAAAAATAAATCCATTATCAACAGTTGAAGTTCAAGAAAATATTAAAAAAGCTTTAGAAGACGGTCTAAGAAAAATTCTCTCAAAAATAGGCATCTCACTTTTATCTAGTTACCATGGTGCACAAATTTTTGAAGCTGTAGGCCTTGGATCTGACTTAATAAAAATTGCCTTTGATGGTACAACAAGTCGTATAGCAGGCATAACACTAAAAGAATTAACTAATGAAACACTTTCAATACATACGAAAGCTTATCCAGAGATCAATTTAAAGAAATTAGAATTTTTAGGATTTGTACAATTTAGAAATAATGGAGAATATCATTCCAATAACCCAGAGATGTCCAAAGTTTTACATTCAGCGGTAAAACAAGGGCCAGGATACGATCATTTTGAAACTTACAAAAAACTTATTAGTAATAGACCGACAACATCTCTTAGAGATTTACTAACAATTAATTCAACAAGAAAAAGTATTCCATTAGAGGAAGTTGAAAGTGTTGAATCAATTTGCAAAAGGTTCTGTACTGGAGGAATGAGTTTAGGTGCTTTATCCAGAGAAGCGCATGAAGTTTTAGCAGTTGCAATGAATAGAATTGGTGGGAAAAGTAATAGTGGAGAAGGAGGAGAAGATCCAGCTCGTTTTAATGTTTTAAATGATATCGATGAAAATACTCAGTCAGCGACGTTGCCATTTATTAAAGGTTTAGAGAATGGAGACACTGCATGCTCAGCTATTAAACAAATAGCATCAGGAAGGTTTGGAGTTACACCTGAATATCTAAGAAGTGGTAAACAACTCGAAATTAAAATGGCTCAAGGTGCAAAACCCGGAGAGGGTGGACAATTACCTGGTCCAAAAGTTGATTCCTACATCGCAAAACTAAGAAATAGTAAACCTGGAGTAGCTTTAATATCTCCTCCCCCGCATCATGATATTTATTCAATTGAAGATTTAGCTCAACTTATCCACGACTTACACCAAGTTCATCCAAAAGCGAAAGTAAGCGTTAAACTTGTTTCTGAAATTGGTATAGGTACTATTGCTGCTGGAGTAAGCAAAGCTAATGCAGATGTAATTCAAATATCAGGCCATGACGGAGGTACAGGTGCTTCACCCCTGAGTTCTATTAAGCATGCAGGTTTACCATGGGAACTTGGTGTTGCTGAGGTTCATAAATCTCTCTTAGAGAATAACTTACGCGAAAGAGTAATTTTGAGAACTGATGGAGGTCTTAAAACAGGCTGGGACGTAGTTATTGCAGCTTTACTAGGTGCTGAAGAATACGGTTTTGGTTCTGTAGCGATGATTGCTGAAGGATGCATAATGGCTCGGGTTTGTCATACAAACAAGTGTCCTGTTGGAGTTGCCACTCAAAAAGAAGAATTAAGAAAAAGATTTAAAGGTATTCCAGAAAATGTCGTCAATTTTTTCTTGTATATTGCTGAAGAAGTACGACAGATAATGAGTAGTATCGGTGTCTCTAATATGGAAGAACTGATTGGTAATCAAGAATTTCTTTCTGCAAGAAATATCAATCTTCCAAAAACTTCTAATATTGATCTTTCTTCTTTAGTACACTCAACCCCTGATAGATCATGGTTAAAACACTTAAAAACTGCCCATAGTAATGGTTCTGTATTAGAAGACAAGTTTTTGTCTAATACTAAATTTATAGATTCAATTAAAAATCACGAAATATTAACCAAAGAAATTGAGATAAAAAATACAGATAGAAGTGTTTGTGCGAAAATATCAGGCGAAATCGCAGAACTTCACGGAAACACTGGCTTCAATGGCGAACTAAACTTAAATTTCAAAGGATATGCAGGACAAAGCTTTGGTGCCTTTTTATTGAAGGGAATGAATGTTCAATTAATCGGAGAAGCTAATGATTATGTTTGTAAAGGAATGAATGGAGGGATACTCACAATAATTCCACCAAAAATAAATGAAATCTCCTCCGAACAAGTGATTTTAGGAAACACCTGTCTTTATGGAGCAACAGGTGGAAAATTATTTGCATTAGGAAAATCAGGAGAAAGATTTGCGGTTAGAAATAGTGGTGCTACAGCGGTAACAGAAGGAGCAGGTGATCATTGTTGTGAATATATGACTGGTGGGAAAGTAGTTATATTAGGTTCCACAGGAAGGAATATTGGTGCGGGTATGACTGGTGGAATAGCTTTTATAATCGATGAAAATAATGATTTAAGTAATAAAGTAAATAAAGAAATAGTAAGCATTCATCAAATAACTTCATCAAAACAGGAAAATATCTTATTGGAAATTATCAGAGAATATCAAGCAAAAACAAATAGCTTAAAGGCTGCCAAAATAATTGAAAATTGGTCTCATTTTAAGAGTACTTTCAAATTAATTGTTCCCCCAAGCGAAGAAGAGATGCTTGGT
>AG-347-N23_2667712370
---------------------------------------------GCATGTGGAGTTGGTTTTATAGCCAATGTTAATAGGATAGAAAGCAACTGGATCCTAAAACAATCCTTAAAAGGCCTTAACTGCATGGAACATAGAGGAGGTTGTGGAGGTGATAGTGATTCAGGAGATGGAGCGGGCATTTTATGTTCAATTCCATGGGGATATCTAGAAGAGGAAATTAATCTAAAAAATCTAGGTATGGTTTTTATGCCTAATAAAAAAGAAAAAATTGAAGTATGTAAATCAATATGTGATAAAGAAGCAGAAAAATTACAAGTCAACAAAACATCTTGGAGAAAAGTACCTGTTAATAATGAAATCTTAGGTCCTTTAGCTAAAGCAAATGCTCCATACATCTGTCAGTGGATTTTATATAAAGATCATCAGGATGTTGAAAGGCTTTTATTTCAATTAAGGAAAAGAATTGAGAAAAAAATAAGAGAAACTTTCAAAAACTGTGAATTTTATTTTGCCTCACTAAGTTCTCAAACAGTTGTATATAAAGGTATGGTTCGCTCTGAAATATTATCCGAGTTTTATCAAGATCTAAAAGAAGAAAGTTTTAAAGTTTCATTTTCTGTTTATCATCGTAGATTTAGTACTAATACACTTCCAAAATGGCCGCTAGCTCAACCCATGAGATTTTTGGGTCATAATGGCGAAATAAATACTCTCTTAGGTAATATCAACTGGGCTAAAGCTTCAGAAACGCATATAGATAATTTTTGGGGAGAGTTATCTAATGAAATCAAGCCCATTGTAGATGTTAACAAAAGTGATTCATCAAATCTTGATGCAACCCTTGAAATCAATATTCGTTCAGGTCAGCCCATTACTGACTCATTATTAAAACTTGTTCCTGAAGCGTTTAGAGATCAACCAGAACTTGAGCAGAGAGAAGATATAAAAGCTTTTTATGAATATTCTGCAAGCCTACAAGAAGCTTGGGATGGTCCAGCACTCCTTGTTTTTGCTGATGGAAATTTTGTCGGAGCAACGCTTGATAGAAATGGCCTAAGACCGGCCAGATATTCAATCACAAATGATGGTTTTGTAATAATGGGTTCTGAAACAGGAGTAGTAGATCTTGAAGAAGAAAGAGTAATAGAAAAGGGCCGATTAGGACCGGGACAAATGCTGGCAGTTGATTTTCATCAGAATAGAATCCTAAGAAATTGGGAAGTAAAATCTGAAGCCGCACAAAGGCATGATTATAAAAATCTTCTTAGTAATAGAACTATAAAAATTGAAAATAATGAATGGGTTAAAGAATGCAAACTAAAAGACCTTGAGTTGTTACAACAACAGACTGCATACGGTTTTTCAGCGGAAGATAATGACCTTATCTTAGATTCAATGGCTTCATTAGCTAAAGAGCCTACTTATTGCATGGGCGACGACATCCCATTGGCAGTTCTTTCATCTAAGCCACATATTTTATACGACTACTTTAAGCAAAGATTTGCGCAAGTTACTAATCCTCCTATTGACCCTCTAAGAGAAAAACTTGTAATGAGTTTAGAGATGCATCTAGGAGAAAGATGTACACCATTTAAAATTAAAGATGCTAAACCCTTTGTTCATTTACAAAGTCCGATTCTTAATGAGGAAGAACTCATTTCCATCAAAAAATCAAAAATTAAATCTAAGACAATTTCAAGTTTGTTTAATTTAGAGGAAGGTATTCATGGCTTAGAGAACCAATTAAATGCAATCTGTAAACAGAGTGAGCTGTCTATAAAAGAAGGTTGCTCTTTAATTATCATTTCAGATAAGGGAATTAATCCTAAAAAGACTTTTATACCTCCTTTACTTGCTGTTGGAGCAATTCATCATTATCTTCTTAAAAAAGAAATCAGGCTAAAAGCTTCTCTAATAATTGAGACTGGTCAATGTTGGAGCACACATCACTTAGCTTGTTTAATTGGATATGGAGCAAGTGCAGTTTGCCCTTGGTTGACCTTCGAAGCAGGTAGACACTGGTTAAGACATCCAAAAACACAAAAACTCATTGATAGCAAAAAAATAAATCCATTATCAATGGTTGATGTTCAAGAAAATATTAAAAAAGCTTTAGAAGACGGTCTAAGAAAAATTCTCTCAAAAATAGGCATCTCACTTTTATCTAGTTACCATGGTGCACAAATTTTTGAAGCTGTAGGCCTTGGATCTGACTTAATAAAAATTGCTTTTGATGGTACAACAAGTCGTATCGCTGGCATAACATTAAAAGAATTAACCAATGAATCACTTTCAATACATACGAAAGCCTATCCAGAGATCGATTTAAAGAAATTAGAATTTTTAGGATTTGTACAATTTAGAAATAATGGAGAATATCATTCCAATAACCCAGAGATGTCCAAAGTTTTACATTCAGCAGTAAAACAAGGGCCAGGATTCGATCATTTTGAAACTTACAAAAAACTTATTAGTAATAGACCGACAACATCTCTTAGAGATTTACTAACAATTAACTCAACAAGGAAAAGTATTCCATTAGAGGAAGTTGAAAGTGTTGAATCAATTTGCAAAAGGTTCTGTACTGGAGGAATGAGTTTAGGTGCTTTATCCAGAGAAGCGCATGAAGTTTTAGCAGTTGCAATGAATAGAATTGGTGGGAAAAGTAATAGTGGAGAAGGGGGAGAAGATCCAGCTCGTTTTAATGTTTTAAATGATATCGATGAAAATACTCAGTCAGCGACGTTGCCATTTATT---------------------------------------------------------------------------------------------------------------------------------------------------------------------------------------------------------------------------------------------------------------------------------------------------------------------------------------------------------------------------------------------------------------------------------------------------------------------------------------------------------------------------------------------------------------------------------------------------------------------------------------------------------------------------------------------------------------------------------------------------------------------------------------------------------------------------------------------------------------------------------------------------------------------------------------------------------------------------------------------------------------------------------------------------------------------------------------------------------------------------------------------------------------------------------------------------------------------------------------------------------------------------------------------------------------------------------------------------------------------------------------------------------------------------------------------------------------------------------------------------------------------------------------------------------------------------------------------------------------------------------------------------------------------------------------------------------------------------------------------------------------------------------
>AG-347-O22_2667713973
---------------------------------------------------------------------------------------------------------CAATCACTAAAGGGTCTTAACTGCATGGAGCATAGAGGAGGTTGCGGAGGAGATAGTGACTCAGGAGATGGAGCAGGGATTTTATGTTCAATTCCATGGGAATATATAGAAGAGGAAATTAATCTAAAAAATTTAGGTATGATTTTTATGCCTAATAAAAAAGAAAAAATTGAAGTATGTAAATCAATATGTGATCAAGAAGCAGAAAAATTAAAAGTCAACAAAACATCTTGGAGAATAGTTCCTGTTAATAATGAAATCTTAGGTCCTTTAGCTAAAGCAAATGCTCCATTTATATGTCAATGGATTTTATATAAAGATCATCAGGATGTCGAAAGGCTTTTATTCCAACTAAGGAAAAGAATTGAGAAAAAAATAAGAGAAACTTTCAAAAACTGTGAATTTTATTTTGCCTCACTAAGTTCTCAAACAGTTGTTTATAAAGGTATGGTTCGCTCTGAAATATTATCCGAGTTTTATAAAGATCTAAAAGAAGAGAGTTTTAAAGTTTCATTTTCTGTTTATCATCGTAGATTTAGTACTAATACACTTCCAAAATGGCCGCTAGCTCAACCTATGAGATTTTTGGGTCATAATGGCGAAATAAATACTCTCTTAGGAAATATCAACTGGGCTAAAGCTTCAGAAACACATATAGATGATTTTTGGGGAGAGTTATCTAATGAAATCAAGCCCATTGTAGATTTAAACAAAAGTGATTCATCAAATCTTGATGCAACCCTTGAAATCAATATTCGTTCAGGTCAGCCCATTACTGACTCATTATTAAAACTTGTTCCTGAAGCATTTAGAGATCAACCAGAACTTGAGCAGAGAGAAGATATAAGAGCTTTTTATGAATATTCTGCAAGCCAACAAGAAGCTTGGGATGGTCCAGCACTCCTTGTATTTGCTGATGGAAATTTTGTCGGAGCAACGCTTGATAGAAATGGCCTAAGACCAGCAAGATATTCAATCACAAATGATGGTTTCGTAATAATGGGTTCTGAAACAGGAGTAGTAGATCTTGAAGAAGAAAGAGTAGTAGAAAAAGGTCGATTAGGACCAGGACAAATGCTGGCAGTTGATTTTCATCAGAATAGAATTCTCAGAAATTGGGATGTTAAATCTGAAGCAGCTCAAAGGCATGATTATAAAAATCTTCTCAGTAATAGAACTTTAAAAATTGAAAATAACGAATGGGTTAAAGACTGCAAACTAAAAGACCTTGAGTTGTTGCAACAACAAACTGCATATGGGTTTTCAGCGGAAGATAATGACCTTATCTTAGATTCAATGGCTTCATTAGCTAAAGAGCCTACTTATTGCATGGGCGACGACATCCCATTAGCAGTTCTTTCATCTAAGCCACATATTTTATACGACTACTTTAAGCAAAGATTTGCGCAAGTTACTAATCCTCCTATTGACCCTCTGAGAGAAAAACTTGTAATGAGTTTAGAGATGCATCTAGGAGAAAGATCTACACCATTTGAAATTAAAGATGCTAAACCCTTTGTTCATTTACAAAGTCCGATTCTTAATGAGAAAGATCTCATTTCTATCAAAAAATCAAAAATTAAATCTCAAACAATTTCAAGTTTGTTTGATTTAGAGGAAGGTATTCAAGGCTTAGAGAACCAATTAAAAGCAATCTGTAAACAGAGTGAGCTTTCTATAAAAGAAGGTTGCTCTTTAATTATCATTTCAGATAAAGGAATTAATCCTAAAAAGACTTTTATACCTCCTTTACTTGCTGTTGGAGCAATTCACCATTATCTTCTTAAAAAAGAAATCAGGCTAAAAGCTTCTCTAATAATTGAGACTGGTCAATGTTGGAGCACACATCACTTAGCTTGTTTAATTGGATATGGAGCAAGTGCTGTTTGCCCTTGGTTGACCTTCGAAGCAGGTAGACACTGGTTAAAACATCCAAAAACACAAAAACTTATTGATAGCAAAAAAATAAATCCATTATCAATAGTTGATGTTCAAGAAAATATTAAAAAAGCTTTAGAAGATGGTCTAAGAAAAATTCTCTCAAAAATTGGCATCTCACTGTTATCTAGTTACCATGGTGCACAAATTTTTGAAGCTGTAGGCCTTGGATCTGACTTAATAAAAATTGCTTTTGATGGTACAACAAGTCGTATCGCTGGCATAACGTTAAAAGAATTAACCAATGAAACACTTTCAATACATACGAAAGCCTATCCAGAGATCGATTTAAAGAAATTAGAATTTTTAGGATTTGTACAATTTAGAAATAATGGAGAATATCATTCCAATAACCCAGAGATGTCTAAAGTTTTACATTTAGCGGTAAAACAAGGGCCAGGATATGATCATTTTGAAACTTACAAAAAACTTATTAGTAATAGACCCACAACATCTCTTAGAGATTTACTAACAATTAATTCAACAAGAAAAAGTATTCCATTAGAGGAAGTTGAAAGTGTTGAATCAATTTGCAAAAGGTTCTGTACTGGAGGAATGAGTTTAGGTGCTTTATCCAGAGAAGCGCATGAAGTTTTAGCAGTTGCAATGAATAGAATTGGTGGGAAAAGTAATAGTGGAGAAGGGGGAGAAGATCCAGCTCGTTTTAATATTTTGAATGATATCGATGAAAATACTCAGTCAGCGACGTTGCCATTTATTAAAGGCTTAGAGAATGGAGACACCGCATGCTCAGCTATTAAACAAATAGCATCAGGAAGATTTGGAGTTACACCTGAATATCTAAGAAGTGGTAAACAACTTGAAATTAAAATGGCTCAAGGTGCAAAACCCGGAGAGGGGGGACAATTACCTGGTCCAAAAGTTGATTCTTACATCGCAAAACTAAGGAATAGTAAACCTGGAGTAGCTTTAATATCTCCTCCCCCGCATCATGATATTTATTCAATTGAAGATTTAGCTCAACTTATCCATGACTTACACCAAGTTCATCCAAAAGCGAAAGTAAGCGTTAAACTTGTATCTGAAATTGGTATAGGTACTATTGCTGCTGGAGTAAGCAAAGCTAATGCAGATGTAATTCAAATATCAGGCCATGACGGAGGGACAGGTGCTTCCCCCCTGAGTTCTATTAAACATGCAGGTTTACCATGGGAACTAGGTGTTGCTGAGGTTCACAAATCTCTCTTAGAGAATAACTTACGCGAAAGAGTTATTTTGAGAACTGATGGAGGTCTCAAAACAGGTTGGGATGTTGTTATTGCAGCTTTACTAGGTGCTGAAGAATACGGTTTTGGTTCTGTAGCGATGATAGCCGAAGGATGCATAATGGCTCGGGTTTGTCATACAAACAAGTGTCCTGTTGGAGTTGCCACTCAAAAAGAAGAATTAAGAAAAAGATTTAAAGGTATTCCAGAAAATGTTGTCAATTTTTTCTTGTATATTGCTGAAGAAGTAAGACAGATAATGAGTAGTATCGGTGTTTCTAATATGGAAGAACTGATTGGTAATCAAGAATTTCTTTCTGCAAGAAATATCGATCTTCCAAAAACTTCTAATATTGATCTTTCTTCTTTAGTACACTCAACCCCTGATAGATCTTGGTTAAAACATTCAAAAACTGCCCATAGTAATGGTTCTGTATTAGAAGACGAGTTTTTGTCTGATACTGAATTTATAGATTCAATTAAAAATCACGAAATATTAACCAAAGAAATTGAGATAAAAAATACAGATAGAAGTGTTTGTGCGAAAATATCAGGCGAAATCGCAGAACTTCACGGCAACACTGGCTTCAATGGCGAACTCAACTTAAATTTCAAAGGATATGCAGGACAAAGCTTTGGTGCCTTTTTATTGAAGGGAATGAATGTTCAATTAATCGGAGAAGCAAATGATTATGTTTGTAAAGGAATGAATGGAGGAATACTCACAATAATTCCACCAAAAACAGAAAAAACTTCATCCGAACAGGTTATTTTGGGAAACACCTGTCTTTATGGAGCAACAGGTGGGAAATTATTTGCATTAGGAAAATCAGGAGAAAGATTTGCAGTAAGAAATAGTGGTGCTACAGCGGTAACAGAAGGAGCAGGGGATCATTGTTGTGAATACATGACTGGTGGGAAAGTAGTTATTCTAGGTTCCACAGGAAGGAATATTGGTGCGGGTATGACGGGTGGGATAGCTTTTATAATCGATGAGAAGAACGATTTAAGTAATAAAGTTAACAAGGAAATAGTTAGCATTCATAAAATAACTTCATCAAAGCAGGAAAATATCTTATTGGAAATTATTAGAGAATATCGAGCAAAAACAAATAGCTTAAAGGCTGCCAAAATAATTGAAAATTGGTCTTATTACAAGAGTACTTTCAAATTAATAGTTCCCCCAAGCGAAGAAGAAATGCTTGGC
>AG-355-A09_2667762291
TATCGAGATAGTTATTCCCCAAATGGAATAATTGGTGAGAAAGATGCGTGTGGAGTAGGTTTCATTGCAAATGTTAAAGGGATAGAAAGCAACTGGATACTTAAACAATCTCTAAAGGGCCTCAACTGCATGGAGCATAGAGGAGGTTGTGGAGGAGATAGTGACTCAGGAGATGGAGCGGGTATTTTATGTTCAATTCCATGGGGCTATCTAGAAGAGAAAATAAATCTAAAAAATTTAGGCATGGTTTTTATGCCTAATAAAAAAGAAAAAATTGAAATATGTAAATCAATATGTGATGAAGAAGCAGAAAAATTAAAAGTCAACAAAACATTTTGGAGAACAGTACCTGTTAATAATGAAATCTTAGGTCCTTTAGCTAAAGCAAATGCTCCATTCATCTGTCAGTGGATTTTATATAAAGATCATCAAGATGTTGAAAGGCTTTTATTTCAATTAAGGAAAAGAATTGAGAAAAAAATAAGAGAAACTTTCAAAAACTGTGAATTTTATTTTGCTTCACTAAGTTCTCAAACAGTTGTTTATAAAGGTATGGTTCGCTCTGAAATATTATCCGCGTTTTATCAAGATCTAAAAGAAGAGAGTTTTAAAGTTTCATTTTCTGTTTATCATCGTAGATTTAGTACTAATACACTTCCAAAATGGCCACTAGCTCAGCCCATGAGATTTTTGGGTCATAATGGCGAAATAAATACTCTCTTAGGCAATATTAATTGGGCTAAAGCTTCAGAAACACATATAGATGATTTTTGGGGAGATTTATCTAATGAAATTAAGCCCATCGTAGATGTAAATAAAAGTGATTCATCAAATCTTGATGCAACCCTTGAAATCAATATTCGTTCAGGTCAACCCATTACTGACTCATTATTAAAACTTGTTCCTGAAGCATTTAGAGATCAACCAGAACTTGAGGAGAGAGAGTATATAAAAGCTTTTTATGAATATTCTGCAAGCCTACAAGAAGCTTGGGATGGACCAGCACTACTAGTATTTGCTGATGGAAATTTTGTCGGAGCAACGCTTGATAGAAATGGCCTAAGACCAGCAAGATATTCAATCACAAATGATGGTTTTGTGATAATGGGTTCTGAAACAGGAGTAGTAGATCTTGAAGAAGAAAGAGTAATAGAAAAAGGTCGATTAGGACCTGGACAAATGTTGGCAGTTGATTTTCATCAGCATAGAATCCTAAGAAATTGGGAAGTAAAATCTGAAGCCGCTCAAAGGCATAATTATAAAAATCTTCTCAATAATAGAACTATAAAAATTGAAAATAACGAATGGGTTAAAGACTGCAAACTAAAAGACCTTGAGTTATTGCAACAACAAACTGCATACGGGTTTTCAGCGGAAGATAATGACCTTATCTTAGATTCAATGGCTTCATTAGCTAAAGAGCCTACTTATTGCATGGGCGACGACATCCCATTAGCAGTTCTTTCATCTAAGCCACATATTTTATACGACTATTTTAAGCAAAGATTTGCGCAAGTTACCAACCCTCCTATTGACCCTCTGAGAGAAAAACTTGTAATGAGTTTAGAGATGCATCTAGGAGAAAGATGTACACCATTCCAAATTAAAGATGCTAAACCTTTTATTCATTTACAAAGTCCGATTCTAAATGAGGAAGAACTCATTTCCATCAAAAAATCAAAAATTAAATCTCACACAATTTCAAGTTTGTTTGATTTAGAGGAAGGTATTCAAGGCCTAGAGAACCAATTAAAACTAATCTGTAAACAGAGTGAGCTTTCCATAAAAGAAGGTTGCTCTTTAATTATCATTTCTGATAAGGGAATTAATCCTAAAAAGACTTTCATACCTCCTTTACTAGCTGTTGGAGCAATTCATCATTATCTTCTTAAAAAAGAAATCAGGCTAAAAGCTTCTCTAATAATTGAGACCGGTCAATGTTGGAGTACACATCACTTGGCTTGTTTAATTGGATATGGAGCAAGTGCAGTTTGCCCTTGGTTGACTTTCGAAGCAGGTAGACACTGGTTAAAACATCCAAAAACACAAAAACTCATTGATAGCAAAAAAATAAATCCATTATCAATAGTTGATGTTCAAGAAAATATTAAAAAAGCTCTAGAAGACGGTCTAAGAAAAATTCTCTCAAAAATAGGCATCTCACTTTTATCTAGTTACCATGGTGCACAAATTTTTGAAGCTGTAGGCATTGGGTCTGACTTAATAAAAATTGCTTTTGATGGTACAACAAGTCGTATCGCTGGCATAACTTTAAAAGAATTAACTAATGAAACACTTTCAATACATACGAAAGCCTATCCAGAGATCGATTTAAAGAAATTAGAATTTTTAGGATTTGTACAATTTAGAAATAATGGAGAATATCATTCCAATAACCCAGAGATGTCCAAAGTATTACATTCGGCGGTAAAACAAGGGCCAGGATACGATCATTTTGAAACTTACAAAAAACTTATTAGTAATAGACCGACAACATCTCTTAGAGATTTACTAACAATTAATTCAAAAAGAAAAAGTATTCCATTAGAGGAAGTTGAAAGTGTTGAATCAATTTGCAAAAGGTTCTGTACTGGAGGAATGAGTTTAGGTGCTTTATCTAGAGAAGCCCATGAGGTTTTAGCAGTTGCAATGAATAGAATTGGTGGAAAAAGTAATAGTGGAGAAGGGGGAGAAGATCCAGCTCGTTTTAATGTTTTAAATGATATCGATGAAAATACTCAGTCAGCGACGTTGCCATTTATTAAAGGCTTAAAGAATGGAGACACCGCATGCTCCGCTATTAAACAAATAGCATCAGGAAGATTTGGAGTTACACCTGAATATCTAAGAAGTGGTAAACAACTCGAAATTAAAATGGCTCAAGGTGCAAAACCCGGAGAGGGGGGACAATTACCTGGACCAAAAGTTGATTCTTACATCGCAAAACTAAGAAATAGTAAACCTGGAGTAGCTTTAATATCTCCTCCCCCGCATCATGATATATATTCAATTGAAGATTTAGCTCAACTTATCCACGACTTACACCAAATTCATCCAAAAGCGAAAGTAAGCGTTAAACTTGTTTCTGAAATTGGTATAGGCACTATTGCTGCTGGAGTAAGCAAAGCTAATGCAGATGTAATTCAAATATCAGGCCATGATGGAGGTACAGGTGCTTCACCCCTAAGTTCTATTAAACATGCAGGTTTACCATGGGAACTTGGTGTTGCTGAGGTTCATAAATCTCTCTTAGAGAATAACTTACGCGAAAGAGTAATTTTGAGAACTGATGGAGGTCTTAAAACAGGCTGGGACGTAGTTATTGCAGCTTTACTAGGTGCTGAAGAATACGGTTTTGGTTCTGTAGCGATGATTGCTGAAGGATGCATAATGGCTCGGGTTTGTCATACAAACAAGTGTCCTGTTGGAGTTGCCACTCAAAAAGAAGAATTAAGAAAAAGATTTAAAGGTATTCCAGAAAATGTCGTCAATTTTTTCTTGTATATTGCTGAAGAAGTAAGACAGATAATGAGTAGTATCGGTGTTTCAAATATGGAAGAACTGATTGGTAATCAAGAATTTCTTTCTGCAAGAAATATCAATCTTCCAAAAACTTCTAATATTGATCTTTCTTCTTTAGTACACTCAACCCCTGATAGATCATGGTTAAAACATTTAAAAACTGCCCATAGTAATGGTTCTGTATTAGAAGACGAGTTTTTTTCTGATACTAAATTTATAGATTCAATTAAAAATCACGAAATATTAACCAAAGAAATTGAGATAAAAAATACAGATAGAAGTGTTTGTGCGAAAATATCAGGCGAAATCGCAGAACTTCACGGCAATACTGGCTTCAATGGCGAACTCAACTTAAATTTCAAAGGATATGCAGGACAAAGCTTTGGTGCCTTTTTATTGAAGGGAATGAATGTTCAATTAATCGGAGAAGCTAATGATTATGTTTGTAAAGGAATGAATGGAGGAATACTCACAATAATTCCACCAAAAATAAATGAAATCTCCTCAGAACAAGTCATCCTAGGAAATACTTGTCTTTATGGAGCAACAGGTGGAAAATTATTTGCATTAGGAAAATCGGGAGAAAGATTTGCGGTTAGAAATAGTGGTGCTACAGCGGTAACAGAAGGAGCAGGTGATCATTGTTGTGAATACATGACTGGTGGGAAAGTAGTTATTCTAGGTTCCACAGGAAGAAATATTGGTGCGGGCATGACTGGTGGAATAGCTTTTATAATCGATGAAAATAATGATTTAAGTAATAAAGTAAATAAAGAAATAGTAAGCATTCATCAAATAACTTCATCAATGCAGGAAAATATCTTATTGGAAATTATTAGAGAATATCAAGCAAAAACAAATAGCTTAAAGGCTGACAAAATAATTGAAAATTGGTCTCATTTTAAGAGTACTTTCAAATTGATTGTTCCCCCAAGCGAAGAAGAGATGCTTGGT
>AG-355-A18_2717250386
TATCAAGATAGTTATTCCCCAAATGGAATAATTGGGGAGAAAGATGCGTGTGGAGTTGGTTTTGTAGCACATGTTGAAGGTATAGAAAGCAACTGGATCCTTAAACAATCCCTAAAGGGTCTAAACTGCATGGAGCATAGAGGAGGTTGTGGAGGAGATAGTGACTCAGGAGATGGAGCAGGAATTTTATGTTCAATTCCGTGGGGATATCTAGAAGAGAAAATTAATCTTAAAAATTTAGGCATGGTTTTTATGCCTAATAAAAAAGAAAAAATTGAAATATGTAAATCAATATGTGATGAAGAAGCAGAAAAATTAAAAGTCAACAAAACATCTTGGAGAACAGTACCCGTTAATAATGAAATCTTAGGTCCTTTAGCTAAAGCAAATGCTCCATTCATCTGTCAGTGGATTTTATATAAAGATCATAAGGATGTTGAAAAGCTTTTATTTCAATTAAGGAAAAGAATTGAGAAAAAAATAAGAGAAACTTTCAAAAACTGTGAGTTTTATTTTGCCTCACTAAGTTCTCAAACAGTTGTCTATAAAGGTATGGTTCGATCTGAAATATTGTCCGAGTTTTATCAAGATCTAAAAGAAGAGAGTTTTAAAGTTTCATTTTCTGTTTATCATCGTAGATTTAGTACTAATACACTTCCAAAATGGCCATTAGCTCAGCCCATGAGATTTTTGGGTCATAATGGGGAAATAAATACTCTTTTAGGCAATATTAATTGGGCTAAAGCTTCAGAAACACATATAGATGATTTTTGGGGAGAGTTATCTAATGAAATTAAACCCATTGTAGATGTAAACAAAAGTGATTCATCAAATCTTGATGCAACCCTTGAAATCAATATTCGTTCAGGTCAGCCCATTACTGACTCATTATTAAAACTTGTTCCTGAAGCATTTAGAGATCAACCAGAACTTGAGGAGAGAGAGTATATAAAAGCTTTTTATGAATATTCTGCAAGCCTGCAAGAAGCTTGGGATGGTCCAGCACTCCTTGTATTTGCTGATGGAAATTTTGTCGGAGCAACACTTGATAGAAATGGCCTAAGACCAGCAAGATATTCAATCACAAATGATGGTTTTGTGATAATGGGTTCTGAAACAGGAGTAGTAGATCTTGAAGAAGAAAGAGTAATAGAAAAAGGTCGATTAGGACCGGGACAAATGTTGGCAGTTGATTTTCATCAAAATAGAATCCTAAGAAATTGGGAAGTAAAATCTGAAGCCGCTCAAAGGCATGATTATAAAAATCTTCTCAGTAATAGAACTATAAAAATTCAAAAAAATGAATGGGTTAAAGACTGCAAACTAAAAGACCTTGAGTTGTTGCAACAACAAACTGCATATGGATTTTCAGCGGAAGATAATGACCTTATCTTAGATTCAATGGCTTCATTAGCTAAAGAGCCTACTTATTGCATGGGCGATGACATTCCATTAGCAGTTCTTTCATCCAAGCCACATATTTTATACGATTACTTTAAGCAAAGATTTGCGCAAGTTACTAATCCTCCTATTGACCCTCTTAGAGAAAAACTTGTAATGAGTTTAGAGATGCATCTAGGAGAAAGATGTACACCATTTGAAATTAAAGATGCTAAACCTTTTATTCATTTACAAAGTCCAATTCTAAATGAGGAAGAACTCATTTCCATCAAAAAATCAAAAATTAAATCTCAGACAATTTCAAGTTTGTTTAATTTAGAGGAAGGTATTCAAGGCTTAGAGAACCAATTAAAACTAATTTGCAAACAGAGTGAGCTTTCTATAAAAGAAGGGTGCTCTTTAATTATCATTTCTGATAAGGGAATTAATCCTAAAAAGACTTTCATACCTCCTTTACTTGCTGTTGGAGCAATTCATCATTATCTTCTTAAAAAAGAAATCAGGCTAAAAGCTTCTCTAATAATTGAGACCGGTCAATGTTGGAGCACACACCACTTAGCTTGTTTAATTGGATATGGAGCAAGTGCAGTTTGTCCTTGGTTGACTTTCGAAGCAGGTAGACACTGGTTAAAACATCCAAAAACACAAAAACTTATCGATAGTAAAAAAATAAATCCATTATCAATAATTGATGTTCAAGAAAACATTAAAAAAGCTCTAGAAGACGGTCTAAGAAAAATTCTCTCAAAAATAGGCATCTCACTTTTATCTAGTTACCATGGTGCACAAATTTTTGAAGCTGTAGGCCTTGGATCTGACTTAATAAAAATTGCTTTTGATGGTACAACAAGTCGTATCGCTGGCATAACATTAAAAGAATTAACTAATGAAACGCTTTCAATACATACGAAAGCCTATCCAGAGATCGATTTAAAGAAATTAGAATTTTTAGGATTTGTACAATTTAGAAATAATGGAGAATATCATTCCAATAACCCAGAGATGTCCAAAGTTTTACATTCGGCGGTAAAACAAGGGCCAGGATACGATCATTTTGAAACTTACAAAAAACTTATTAGCAATAGACCGACAACATCTCTTAGAGATTTACTAACAATTAATTCAAAAAGAAAAAGTATTCCATTAGAGGAAGTTGAAAGTGTTGAATCAATTTGCAAAAGGTTCTGTACAGGAGGAATGAGTTTAGGTGCTTTATCCAGAGAAGCGCATGAAGTTTTAGCAGTTGCAATGAATAGAATTGGTGGAAAAAGTAATAGTGGAGAAGGGGGAGAAGATCCAGCTCGTTTTAATGTTTTAAATAATATCGATGAAAATACTCAGTCAGCGACCTTGCCATTTATTAAAGGCTTAAAGAATGGAGACACCGCATGCTCCGCTATTAAACAAATAGCATCAGGAAGATTTGGAGTTACACCTGAATATCTAAGAAGTGGTAAACAACTCGAAATTAAAATGGCTCAAGGTGCAAAACCCGGAGAGGGAGGACAATTACCTGGTCCAAAAGTTGATTCTTACATTGCAAAACTTAGAAATAGTAAACCTGGAGTGGCTTTAATATCTCCTCCCCCGCATCATGATATTTATTCAATTGAAGATTTAGCTCAACTTATCCACGACTTACACCAAGTTCATCCAAAAGCGAAAGTAAGCGTTAAACTTGTTTCTGAAATTGGTATAGGCACTATTGCTGCTGGAGTAAGCAAAGCTAATGCAGATGTAATTCAAATATCAGGCCATGATGGAGGTACAGGTGCTTCACCACTGAGTTCTATTAAACATGCAGGTTTACCATGGGAACTTGGTGTTGCTGAGGTTCATAAATCTCTCTTAGAGAATAACTTACGCGAAAGAGTAATTTTGAGGACTGATGGAGGTCTTAAAACAGGCTGGGACGTAGTTATTGCAGCTTTACTAGGTGCTGAAGAATACGGTTTTGGTTCTGTAGCGATGATTGCTGAAGGATGCATAATGGCTAGGGTTTGTCATACAAACAAGTGTCCTGTTGGAGTTGCCACTCAAAAAGAAGAATTAAGAAAAAGATTTAAAGGTATTCCAGAAAATGTCGTCAATTTTTTCTTGTATATTGCTGAAGAAGTAAGACAGATAATGAGTAGTATCGGTGTTTCTAGTATGGAAGAACTGATTGGTAATCAAGAATTTCTTTCTGAAAGAAATATCGATCTTCCAAAAACTTCTAATATTGATCTTTCTTCTTTAGTACACTCAACCCCTGATAGATCATGGTTAAAACATTTAAAAACTGCCCATAGTAATGGTTCTGTATTAGAAGACGAGTTTTTGTCTGATACTAAATTTATAGATTCAATTAAAAATCACGAAATATTAACCAAAGAAATTGAGATAAAAAATACAGATAGAAGTGTTTGTGCAAAAATTTCAGGCGAAATCGCAGAACTTCACGGCAACACTGGCTTCAATGGCAAACTCAACTTAAATTTCAAAGGATATGCAGGACAAAGCTTTGGTGCCTTTTTATTGAAGGGAATGAATGTTCAATTAATTGGAGAAGCTAATGATTATGTGTGTAAAGGAATGAATGGAGGAATACTCACAATAATTCCACCAAAAATAAATGAAATCTCCTCCGAACAAGTCATCCTAGGAAATACTTGTCTTTATGGAGCAACAGGTGGGAAATTATTTGCATTAGGAAAATCGGGAGAAAGATTTGCGGTTAGAAATAGTGGTGCTACAGCGGTAACAGAAGGAGCAGGTGATCATTGTTGTGAATACATGACTGGTGGGAAAATTGTTATTCTAGGTTCCATAGGAAGGAATATTGGTGCGGGAATGACTGGAGGAATAGCTTTTATAATCGATGAAAATAATGATTTAAGTAATAAAGTAAATAAGGAAATAGTAAGCATTCATCAAATAACTTCATCAAAGCAAGAAAATATCTTATTGGAAATTATTAGAGAATATCAAGCAAAAACAAATAGCTTAAAGGCTGCCAAAATAATTGAAAATTGGTCTTATTTTAAGAGTACTTTCAAATTGATTGTTCCCCCAAGCGAAGAAGAAATGCTTGGT
>AG-355-B18_2667764578
TATCAAGATAGTTATTCCCAAAATGGAATAATCGGTGAAAAGGATGCGTGTGGAGTTGGATTTATAGCAAATATTAAAGGAATAGAAAGCAACTGGATCCTTAAACAATCCCTGAAAGGACTTAACTGTATGGAGCATAGAGGAGGTTGCGGAGGAGATAGTGATTCAGGGGATGGAGCAGGCATATTATGTTCAATTCCATGGAAATACTTAGATGAAAAAATGAATCTAAAATATTTAGGCATGATTTTTATGCCTAATAAAAAGGAGAAAATTGAAAAATGTAAATCAATATGTGATCAGGAAGCAGAAAAATTAAAAATCTACAGCACATCTTGGAGAACAGTACCTGTTAATAATGAGATATTAGGTCCTTTAGCTAAAGCAAATGCTCCATTCATAAGCCAGTGGATTCTAAATAAAGACAATCAGGATATTGAAAGGCTTTTATTCCAATTAAGAAAAAGAATTGAAAAAAAAATAAGGGAAACTTTAAAAAACTGTGAATTTTATTTTGCCTCACTAAGTTCTCAAACTGTTGTGTACAAAGGTATGGTTCGTTCAGAAATATTATCTGAGTTTTATCAAGACCTAAAAGAAGATAGTTTTAAAGTCTCATTTTCTGTTTACCATAGGAGGTTTAGTACTAATACACTTCCAAAATGGCCACTAGCTCAGCCCATGAGATTTTTAGGTCACAACGGCGAAATAAATACTCTCTTAGGTAATATCAACTGGGCTAAAGCTTCAGAAACTCACATAGATGACTTTTGGGGAGATTTATCTAATGAAATTAAGCCGATTGTAGATGTAAATAAAAGTGATTCATCAAATCTTGATGCAACTCTTGAAATTAATATTCGTTCAGGTCAGCCCATCACTGACTCATTATTAAAACTTGTTCCTGAAGCATTTAGAGATCAACCAGAACTCGAAAAAAGAGAAGATATAAAAGCATTTTATGAGTATTCTGCGAGCATACAAGAAGCTTGGGATGGACCTGCTCTCCTTGTATTTGCAGATGGTAATTTTGTTGGAGCAACACTTGATAGAAATGGTCTTAGACCAGCAAGATATTCAATAACAAATGATGGTTTCGTAATAATGGGTTCCGAAACAGGAGTAGTAGATCTTGAAGAGGAAAGAGTAATTGAAAAAGGTAGATTAGGACCTGGACAAATGTTGGCGGTTGATTTTCATCAAAATAGAATCCTCAGAAATTGGGAGGTAAAATCTGAAGCCGCGCAAAGGCATAATTACAAAAACCTCCTAAGTAATAGAACTATCAAAATTGATAATAGTGAATGGTTTAAAGACTGCAAGCTAAGAGACCTTGAGCTATTACAACAACAAACAGCGTACGGTTTTTCAGCGGAAGATAATGATCTTATTTTAGATTCAATGGCTTCATTAGCTAAAGAACCTACTTATTGCATGGGGGACGATATCCCATTAGCAGTGCTTTCTTCAAAGCCACATATTTTATATGACTATTTCAAGCAAAGATTTGCACAAGTTACAAATCCTCCTATTGATCCTTTAAGAGAAAAACTTGTAATGAGTTTAGAGATGCATCTTGGAGAAAGATGCACACCATTTGAGATTAAAGATCCTAAACCTTTTGTTCATTTACAAAGTCCAATTCTCAATGAGGAAGAACTCATTTCCATTAAACAATCAAAAATTAAATCTCAAACAATTTCAAGTTTGTTTGATATTGAGGAAGGCGTTCAGGGCTTAGAGAACAAATTAAAAGCAATTTGTAAACAGAGTGAGCTCTCCATAAAAGAAGGTTGCTCTTTAATTATTATTTCTGATAAGGGTATTAATCCTACAAAGACTTTTATTCCTCCTTTACTTGCTGTTGGAGCAATTCATCATTACCTTCTTAAAAAAGAAATCAGGCTAAAAGCTTCTCTAATTATTGAGACAGGTCAATGTTGGAGCACACATCACCTGGCTTGTTTGATTGGTTATGGTGCGAGCGCGGTTTCCCCTTGGCTGACCTTCGAAGCAGGTAGACACTGGTTAAAACATCCAAAAACACAAAAACTAATTGATAGCAAAAAAATAAATCCATTATCAATAATTGATGTTCAAGAAAATATTAAAAAAGCTCTAGAAGACGGTCTAAGAAAAATTCTCTCGAAAATAGGCATCTCACTTTTATCTAGTTACCATGGTGCACAAATTTTTGAAGCTGTAGGCCTTGGATCTGACTTAATAAAAATTGCTTTTGATGGTACAACAAGCCGTATCGCTGGCATAACATTAAATGAATTAACTAATGAAACACTTTCAATACATACGAAAGCCTATCCAGAGATAGATTTAAAGAAATTAGAATTTTTAGGATTTGTACAATTTAGAAATAATGGAGAATATCACTCTAATAATCCTGAAATGTCCAAAGTTTTACATTCAGCGGTAAAACAAGGACCAGGGTACGATCATTTTGAAACTTACAAAAAACTTATTAGTAATAGACCGACAACATCTCTAAGAGATTTACTAACAATAAATTCACAAAGAAAAAGTATCCCATTAGAGGAAGTTGAAAGTGTTGAATCAATTTGCAAAAGGTTCTGTACTGGAGGAATGAGTTTAGGCGCCTTATCCAGAGAAGCACATGAAGTTTTAGCAGTTGCCATGAATAGAATTGGTGGAAAAAGTAATAGTGGAGAAGGGGGAGAAGATCCAGCTCGTTTTAATGTTTTAAATGATATCGATGAAAATTCTCAATCAGCGACGTTACCATTTATTAAAGGTCTTGAGAATGGAGACACCGCATGCTCAGCAATTAAACAAATAGCATCAGGAAGATTTGGAGTTACACCTGAATATCTAAGAAGTGGTAAACAACTCGAAATTAAAATGGCTCAAGGTGCAAAACCCGGAGAAGGGGGGCAGTTGCCTGGTCCAAAAGTTGATTCTTACATCGCAAAACTAAGAAATAGTAAACCTGGAGTAGCATTAATATCTCCTCCACCGCATCATGATATTTATTCAATTGAAGATTTAGCTCAACTTATCCATGACTTACACCAAGTTCATCCAAAAGCGAAAGTAAGCGTTAAACTTGTTTCTGAAATTGGTATAGGTACTATTGCTGCTGGAGTAAGCAAAGCTAATGCAGATGTAATTCAAATATCAGGCCATGATGGAGGTACAGGTGCTTCACCCCTGAGTTCTATTAAACATGCAGGTTTACCATGGGAACTCGGTGTTGCTGAGGTTCATAAATCTCTCCTAGAGAATAACTTACGTGAAAGAGTAATTTTGAGAACTGATGGAGGTCTTAAAACAGGTTGGGATGTGGTTATTGCAGCTTTGCTAGGTGCTGAAGAATACGGTTTTGGTTCTGTAGCGATGATTGCTGAAGGATGCATAATGGCTCGGGTTTGTCATACAAACAAGTGTCCTGTTGGAGTTGCCACTCAAAAAGAAGAATTAAGAAAAAGATTTAAAGGTATTCCAGAAAATGTTGTCAATTTTTTCTTATATATTGCTGAAGAAGTAAGACAAATAATGAGTAGTATCGGAGTTTCTAATATGGAAGAACTGATTGGTAATCAAGAATTTCTTTCAGCAAGAAATATCGATCTTCCAAAAACGTCTAATATTGATCTCTCTTCTTTAGTACACTCAACCAAAGATAGATCATGGTTAAAACATTCAAAGAATGCTCACAGTAATGGTTCTGTATTAGAAGACGAGTTTTTGTCTGATACTGAATTTATAGATTCAATTAAAAATCACAAAATATTAACCAAAGAAATTGAGATAAAAAATACAGATAGAAGTGTTTGTGCGAAAATATCAGGCGAAATCGCAGAACTTCACGGAAACACTGGCTTCAATGGCGAACTCAACTTAAATTTCAAAGGATATGCAGGACAAAGCTTTGGTGCCTTTTTATTGAAGGGAATGAATGTTCAATTAATCGGAGAAGCTAATGATTATGTTTGTAAAGGAATGAATGGAGGAATACTTACAATAATTCCACCAAAAATAGATAAAACTTCCTCCGAACAAGTTATTTTAGGAAACACCTGTCTTTACGGAGCAACAGGTGGGAAATTATTTTCACTAGGAAAATCGGGCGAAAGATTTGCAGTAAGAAATAGTGGTGCTACAGCTGTAACAGAAGGAGCAGGTGATCATTGTTGTGAATACATGACTGGTGGGAAAGTAGTAATTCTAGGTTCTACAGGAAGGAATATTGGTGCAGGCATGACTGGTGGAATAGCTTTTATAATCGATGAGAATAATGATTTGAGTAAAAAAGTTAATAAAGAAATAGTTAGCATTCATAAAATAACAACATCAAAGCAGGAAGATATCTTATTGGAAATTATTAGAGAATATCGAGCAAAAACAAATAGCTTAAAGGCCGCCAAAATAATTGAAAATTGGTCTTATTACAAGAGTACTTTTAAATTAATAGTTCCCCCAAGCGAAGAAGAGATGCTTGGC
>AG-355-B23_2667766434
TATCAAGATAGCTATTCCCCAAATGGAATAATTGGGGAGAAAGATGCGTGTGGAGTTGGTTTCATAGCAAATATTAAAGGAGTAGAAAGCAATTGGATCCTAAAACAATCCCTTAAAGGCCTTAACTGCATGGAACATAGAGGAGGTTGTGGAGGGGATAGTGATTCAGGAGATGGAGCGGGCATTTTATGTTCAATTCCATGGGAATATCTAGGAGAGGAAATTAATCTAAAAAACTTAGGCATGGTTTTTATGCCTAATAAAAAAGAAAAAATTGAAGTATGTAAATCAATATGTGATCAAGAAGCAGAAAAATTAAAAGTCAACAAAACATTTTGGAGAAATGTCCCTGTAAATAATGATATCTTAGGTCCTTTAGCCAAAGCAAATGTCCCATATATCTGTCAGTGGATTTTATACAAAGATAATCAGAATATTGAAAGGCTTTTGTTCCAGTTAAGGAAAAGAATTGAAAAAAAAATAAGAGAAACCTTTAAAAACTGTGAATTTTATTTTGCCTCACTTAGTTCTCAAACAGTTGTTTATAAAGGTATGGTTAGGTCTGAAATATTATCTGAATTCTATGAAGATCTAAAAAAAGAGAATTTTAAGGTCTCATTTTCCGTTTATCATCGGAGATTTAGTACAAATACTCTTCCAAAATGGCCACTTGCCCAGCCCATGAGATTTTTAGGTCATAACGGTGAAATCAACACTCTTTTAGGAAATATTAATTGGGCTAAAGCTTCAGAAACACATATAGATGATTTTTGGGGAGAGCTATCTAACGAAATAAAGCCTATTGTAGATGTAAATAAAAGTGATTCATCAAATCTTGATGCAACCCTTGAAATTAATATTCGTTCAGGCCAACCAATAACTGATTCATTATTAAAGCTTGTTCCTGAAGCATTTAGAGATCAACCAGACCTTGAACAGAGGAATGATATTAAGTCATTTTATGAGTATTCTGCGAGCATACAAGAAGCTTGGGATGGTCCTGCTCTACTTGTATTCGCAGATGGAAATTTTGTAGGAGCAACGCTTGATAGAAATGGTCTAAGACCAGCAAGATATTCAATAACAAATGATGGTTTTGTAATAATGGGTTCTGAAACAGGAGTAGTAGATCTTGAAGAGGAAAAAGTAATAGAAAAAGGTCGATTAGGACCGGGACAAATGTTAGCGGTTGATTTTCATCAAAATAGAATTCTCAGAAATTGGGAGGTAAAATCTGAAGCAGCTCAAAGACATGATTATCAAAATCTCCTAAGCAAAAGAACTATAAAAATTGAAAATAATGAATGGGTTAAAGACTGCAAACTAAAAGACCTTGAGTTGTTGCAACAACAAACTGCATACGGGTTTTCAGCGGAAGATAATGACCTTATCTTAGATTCAATGGCTTCATTAGCTAAAGAGCCTACTTATTGCATGGGCGATGACATCCCATTAGCAGTTCTTTCATCTAAGCCACATATTTTATACGACTACTTTAAGCAAAGATTTGCGCAAGTTACTAATCCTCCTATTGACCCTCTGAGAGAAAAACTTGTAATGAGTTTAGAGATGCATCTAGGAGAAAGATGTACACCATTTGAAATTAAAGAGGCTAAACCCTTTGTTCATTTACAAAGTCCCATTCTTAATGAGGTAGAACTCATTTCTATCAAAAAATCAAAAATTAAATCACAGACAATTTCAAGTTTGTTTGATTTAGAGGAAGGTATTGAAGGCTTAGAGAACCAATTAAAAGCAATCTGTAAACAGAGTGAGCTGGCTATAAAAGAAGGTTGCTCTTTAATTATCATTTCTGATAAGGGAATTAATCCTAAAAAGACTTTTATACCTCCTTTACTTGCTGTTGGAGCAATTCATCATTATCTTCTTAAAAAAGAAATCAGGCTAAAAGCTTCTCTAATAATTGAGACTGGTCAATGCTGGAGTACACATCACTTAGCTTGTTTAATTGGATATGGAGCAAGTGCAGTTTGCCCTTGGTTGACCTTCGAAGCAGGTAGACACTGGTTAAAACATCCAAAAACACAAAAACTCATTGATAGCAAAAAAATAAATCCATTATCAACAGTTGAAGTTCAAGAAAATATTAAAAAAGCTTTAGAAGACGGTCTAAGAAAAATTCTCTCAAAAATAGGCATCTCACTTTTATCTAGTTACCATGGTGCACAAATTTTTGAAGCTGTAGGCCTTGGATCTGACTTAATAAAAATTGCCTTTGATGGCACAACAAGTCGTATAGCAGGCATAACACTAAAAGAATTAACTAATGAAACACTTTCAATACATACCAAAGCCTATCCAGAGATCGATTTAAAGAAATTAGAATTTTTAGGATTTGTGCAATTTAGAAATAATGGAGAATATCATTCCAATAACCCAGAGATGTCCAAGGTTTTACATTCAGCGGTTAAACAAGGACCAGGATACGATCATTTTGAAACTTACAAAAAACTGATTAGTAATAGACCGACAACATCTCTTAGAGATTTACTAACGATTAATTCAACAAGAAAAAGTATTCCATTAGAGGAAGTTGAAAGTGTTGAATCAATTTGCAAAAGGTTCTGTACTGGAGGAATGAGTTTAGGTGCTTTATCCAGAGAAGCGCATGAAGTTTTAGCAGTTGCAATGAATAGAATTGGTGGAAAAAGTAATAGTGGAGAAGGAGGAGAAGATCCAGCTCGTTTCAATGTTTTAAATGATATCGATGAAAATACTCAGTCAGCGACGTTGCCATTTATTAAAGGCTTAGAGAATGGAGACACCGCATGCTCAGCTATTAAACAAATAGCATCAGGAAGGTTTGGAGTTACACCTGAATATCTGAGAAGTGGTAAACAACTCGAAATTAAAATGGCTCAAGGTGCAAAACCCGGAGAGGGGGGACAATTACCTGGTCCAAAAGTTGATTCTTACATCGCAAAACTAAGAAATAGTAAACCTGGAGTAGCTTTAATATCTCCTCCCCCGCATCATGATATTTATTCAATTGAAGATTTAGCTCAACTTATCCACGACTTACATCAAGTTCATCCAAAAGCGAAAGTAAGCGTTAAACTTGTTTCTGAAATTGGTATAGGCACTATCGCTGCTGGAGTAAGCAAAGCTAATGCAGATGTAATTCAAATATCAGGCCATGACGGAGGTACAGGTGCTTCACCCCTGAGTTCTATTAAACATGCAGGTTTACCATGGGAACTTGGTGTTGCTGAGGTTCATAAATCTCTTTTAGAGAATAACTTACGCGAAAGAGTAATTTTGAGAACTGATGGAGGTCTTAAAACAGGCTGGGACGTAGTTATTGCAGCTTTACTAGGTGCTGAAGAATACGGTTTTGGTTCTGTAGCGATGATTGCTGAAGGATGCATAATGGCTCGGGTTTGTCATACAAACAAGTGTCCTGTTGGAGTTGCCACTCAAAAAGAAGAATTAAGAAAAAGATTTAAAGGTATTCCAGAAAATGTCGTCAATTTTTTCTTGTATATTGCTGAAGAAGTAAGACAAATAATGAGTAGTATCGGTGTCTCTAATATGGAAGAACTGATTGGTAATCAAGAATTTCTTTCTGCAAGAAATATCGATCTTCCAAAAACTTCTAATATTGATCTTTCTTCTTTAGTACACTCAACCCCTCATAGATCATGGTTAAAACACTTAAAAACTGCCCATAGTAATGGTTCTGTATTAGAAGACGAGTTTTTGTCTGATACTAAATTTATAGATTCAATTAAAAATCACGAAATATTAACCAAAGAAATTGAGATAAAAAATACAGATAGAAGTGTTTGTGCGAAAATATCAGGCGAAATCGCAGAACTTTACGGCAACACTGGCTTCAATGGCGAACTCAACTTAAATTTCAAAGGATATGCAGGACAAAGCTTTGGTGCCTTTTTATTGAAGGGAATGAATGTTCAATTAATCGGAGAAGCTAATGATTATGTTTGTAAAGGAATGAATGGAGGCATACTCACAATTATTCCACCAAAAATAAATGAAATCTCCTCCGAACAAGTTATTTTAGGAAACACCTGTCTTTATGGAGCAACAGGTGGAAAATTATTTGCATTAGGAAAATCGGGAGAAAGATTTGCGGTTAGAAATAGTGGTGCTACAGCGGTAACAGAAGGAGCAGGTGATCATTGTTGTGAATATATGACTGGTGGGAAAGTAGTTATACTAGGTTCCACAGGAAGGAATATAGGTGCGGGCATGACTGGTGGAATAGCTTTTATAATCGATGAAAATAATGATTTAAGTAACAAAGTAAATAAAGAAATAGTAAGCATTTATCAAATAACTTCATCAAAACAGGAAAATATCTTATTGGAAATTATTAGAGAATATAAAGCAAAAACAAATAGCTTAAAGGCTGCCAAAATAATTGAAAATTGGTCTCATTTTAAGAGTACTTTCAAATTAATTGTTCCCCCAAGCGAAGAAGAGATGCTTGGT
>AG-355-G23_2667768266
TATCAAGATAGTTATTCCCCAAATGGAATAATTGGTGAGAAAGATGCGTGTGGAGTTGGTTTCATAGCAAATATTAAAGGTTTAGAAAGCAATTGGATCCTAAAACAATCGTTAAAAGGGCTTAACTGTATGGAGCATAGAGGAGGTTGTGGAGGAGATAGTGACTCAGGAGATGGAGCAGGCATTTTATGTTCAATTCCATGGAAATACTTAGATGAAAAAATGAATCTAAAAAATTTAGGTATGGTTTTTATGCCTAATAAAAAAGAGAAAATTGAAGAATGTAAATCAATATGTGACAAGGAAGCAGAAAAATTAAGAATAAATAAAACATCTTGGAGAACAGTACCTGTAAATAAAAAAATCTTGGGCCCTTTAGCTAAAGCAAATGCCCCATTCATAAGCCAATGGATTCTACATCAAGATACTCAGGATATTGAAAGGCTTTTATTTCAATTAAGAAAAAGAATTGAGAAAAAAATAAGAGAAACTTTCAAAAATTGTGAATTTTATTTTGCCTCACTAAGTTCTCAAACAGTTGTTTATAAAGGTATGGTTCGCTCTGAAATATTATCCGAGTTTTACCAAGATTTAAAAGAAGAGAGTTTTAAAGTTTCATTTTCTGTTTATCATCGCAGATTTAGTACTAATACACTTCCAAAATGGCCCCTTGCTCAACCCATGAGATTTTTGGGTCATAATGGCGAAATAAATACTCTCTTGGGTAATATCAACTGGGCTAAAGCTGCAGAAAAACATATCGATGATTTTTGGGGAGAGTCATCTAATGAAATCAAGCCCATTGTAGATGTAAACAAAAGTGACTCATCAAATCTTGATGCAACCCTTGAAATCAATATTCGTTCAGGTCAGCCCATTACTGACTCATTATTAAAACTTGTTCCTGAAGCATTTAGAGATCAACCAGAACTTGAGCAGAGAGAAGATATAAAAGCTTTTTATGAATATTCTGCAAGCCTTCAAGAAGCTTGGGATGGTCCAGCACTTCTTGTATTTGCAGATGGAAATTTTGTCGGAGCAACGCTTGATAGAAATGGCCTAAGACCTGCAAGATATTCAATCACAAATGATGGTTTTGTAATAATGGGTTCTGAAACAGGAGTAGTAGATCTTGAAGAAGAAAGAGTAATAGAAAAAGGCCGATTAGGACCGGGACAAATGCTGGCAGTTGATTTTCATCAGAATAGAATCCTAAGAAATTGGGAAGTAAAATCTGAAGCCGCTCAAAGGCATAATTATAAAAATCTTCTCAGTAAGAGAACTATAAAAATTGAAAATAATGAATGGTTTAAAGACTGCAAACTAAAAGATCTTGAGTTATTGCAACAACAGACTGCATACGGTTTTTCAGCGGAAGATAATGACCTAATCTTAGATTCAATGGCTTCATTAGCTAAAGAGCCTACTTATTGCATGGGCGACGACATCCCATTAGCAGTTCTTTCATCTAAGCCACATATTTTATACGACTACTTTAAGCAAAGATTTGCGCAAGTTACTAATCCTCCTATTGACCCTCTGAGAGAAAAACTTGTAATGAGTCTAGAGATGCATCTAGGAGAAAGATGTACACCGTTTGAGATAAAAGATGCTAAACCCTTTGTTCATTTACAAAGTCCTATTCTTAATGAGGAAGAGCTCATTTCCATCAAAAAATCAAAAATTAAATCTCATACAATTTCAAGTTTGTTTGATTTAGAGGAAGGTATTCAAGGCTTAGAGAACCAATTAAAAGTAATCTGTAAACAGAGTGAGCTGTCTATAAAAGAAGGTTGCTCTTTAATTATCATTTCAGATAAGGGAATTAATCCTAAAAAGACTTTTATACCTCCTTTACTTGCTGTTGGAGCAATTCATCATTATCTTCTTAAAAAAGAAATAAGGCTAAAAGCTTCTCTAATAATTGAGACTGGTCAATGTTGGAGCACACATCACTTAGCTTGTTTAATTGGATATGGAGCAAGTGCAGTTTGCCCTTGGTTGACCTTCGAAGCAGGTAGACACTGGTTAAAACATCCAAAAACACAAAAACTAATAGATAGCAAAAAAATAAATCCATTATCAATAGTTGATGTTCAAGAAAATATTAAAAAAGCTCTAGAAGACGGTCTAAGAAAAATTCTCTCAAAAATAGGCATCTCACTTTTATCTAGTTACCATGGTGCACAAATTTTTGAAGCTGTAGGCCTTGGATCTGACTTAATAAAAATTGCTTTTGATGGTACAACAAGTCGTATCGCTGGCATAACATTAAAAGAATTAACTAATGAAACACTTTTAATACATACGAAAGCCTATCCAGAGATCGATTTAAAGAAATTAGAATTTTTAGGATTTGTACAATTTAGAAATAATGGAGAATATCATTCCAATAACCCAGAGATGTCCAAAGTTTTACATTCGGCGGTAAAACAAGGGCCAGGATACGATCATTTTGAAACTTACAAAAAACTTATTAGTAATAGACCGACAACATCTCTTAGAGATTTACTAACAATTAATTCAAAAAGAAAAAGTATTCCATTAGAGGAAGTTGAAAGTGTTGAATCAATTTGCAAAAGGTTCTGTACTGGAGGAATGAGTTTAGGTGCTTTATCCAGAGAAGCGCATGAAGTTTTAGCAGTTGCAATGAATAGAATTGGTGGAAAAAGTAATAGTGGAGAAGGGGGAGAAGATCCAGCTCGTTTTAATGTTTTAAATGATATCGATGAAAATACTAAGTCAGCGACGTTGCCATTTATTAAAGGCTTAAAGAATGGAGACACCGCATGCTCCGCTATTAAACAAATAGCATCAGGAAGATTTGGAGTTACACCTGAATATCTAAGAAGTGGTAAACAACTCGAAATTAAAATGGCTCAAGGTGCAAAACCCGGAGAGGGGGGACAATTACCTGGTCCAAAAGTTGATTCTTACATCGCAAAACTAAGAAATAGCAAACCTGGAGTAGCTTTAATATCTCCTCCCCCGCATCATGATATTTATTCAATTGAAGATTTAGCTCAACTTATCCACGACTTACACCAAGTTCATCCAAAAGCGAAAGTAAGCGTTAAACTTGTTTCTGAAATTGGTATAGGCACTATTGCTGCTGGAGTAAGCAAAGCTAATGCAGATGTAATTCAAATTTCTGGACATGACGGAGGTACAGGTGCTTCACCCCTGAGTTCTATTAAACATGCAGGTTTACCATGGGAACTTGGTGTTGCTGAGGTTCATAAATCTCTCTTAGAGAATAACTTACGCGAAAGAGTAATTTTGAGAACTGATGGAGGTCTCAAAACAGGCTGGGACGTAGTTATTGCAGCTTTACTAGGTGCTGAAGAATACGGTTTTGGTTCTGTAGCGATGATTGCTGAAGGATGCATAATGGCTCGTGTTTGTCATACAAACAAGTGTCCTGTCGGAGTTGCCACTCAAAAAGAAGAATTAAGAAAAAGATTTAAAGGTATTCCAGAAAGTGTCGTCAATTTTTTCTTGTATGTTGCTGAAGAAGTAAGACAGATAATGAGTAGTATTGGTGTTTCTAAAATGGAAGAACTGATTGGTAATCAAGAATTTCTCTCTGCAAGAAATATCGATCTTCCAAAAACTTCTAATATTGATCTTTCTTCTTTAGTACACTCAACCCCTGACAGATCATGGTTAAAACATTTAAAAACTGCCCATAGTAATGGCTCTGTATTAGAAGACGAGTTTTTATCTGATACTAAATTTATAGATTCAATTAAAAATCACGAAATATTAACCAAAGAAATTGAGATAAAAAATACAGATAGAAGTGTTTGTGCGAAAATATCAGGCGAAATCGCAGAACTTCATGGCAACACTGGCTTCAATGGCGAACTCAACTTAAATTTCAAAGGATATGCAGGACAAAGCTTTGGCGCCTTTTTATTGAAGGGAATGAATGTTCAATTAATCGGAGAAGCTAATGATTATGTTTGTAAAGGAATGAATGGAGGAATACTCACAATAATTCCCCAAAAAATAAATGAAATCTCCTCCGAACAAGTCATCCTAGGAAATACTTGTCTTTATGGAGCCACAGGTGGAAAATTATTTGCATTAGGAAAATCGGGAGAAAGATTTGCGGTTAGAAATAGTGGTGCTACAGCGGTAACAGAAGGAGCAGGTGATCATTGTTGTGAATACATGACTGGTGGGAAAGTAGTTATTCTAGGTTCCACAGGAAGGAATATTGGTGCGGGCATGACTGGTGGAATAGCTTTTATAATCGATGAGAACAATGATTTGATTAATAAAGTAAATAAAGAAATAGTAAGCATTCATCAAATAACTTCATCAAAGCAGGAAGATATCTTATTGGAAATTATTAGAGAATATCAAGCAAAAACGAATAGCTTAAAGGCTGCCAAAATAATTGAAAATTGGTCTTATTTTAAGAGTACTTTCAAATTGATTGTTCCCCCAAGTGAAGAAGAGATGCTTGGT
>AG-355-I04_2667770366
TATCAAGATAGTTATTCCCCAAATGGAATAATTGGGGAGAAGGATGCGTGTGGAGTTGGTTTCATAGCAAATATTAAAGGGGTAGAAAGCAATTGGATCCTTAAGCAATCACTTAAGGGTCTTAACTGCATGGAACATAGAGGAGGTTGTGGAGGAGATAGTGACTCAGGAGATGGAGCGGGCATTTTATGTTCAATTCCATGGGGATATCTAGAACAGGAAATTAATCTAAAAAATTTAGGTATGGTTTTTATGCCTAATAAAAAAGAAAAAATTGAAGTATGTAAATCAATATGTGATCAAGAAGCAGAAAAATTAAAAGTCAACAAAACATCTTGGAGAAAAGTACCTGTTAATAATGAAATCTTAGGTCCTTTAGCTAAAGCAAATGCTCCATTCATCTGTCAGTGGATTTTATTAAAAGATCATCAGGATGTTGAAAGGCTTTTATTTCAATTAAGGAAAAGAATTGAGAAAAAAATAAGAGAAACTTTCAAAAACTGTGAATTTTATTTTGCCTCACTAAGTTCTCAAACAGTTGTTTATAAAGGTATGGTTCGCTCTGAAATATTATCCGAGTTTTATCAAGATCTAAAAGAAGAGAGTTTTAAAGTTTCATTTTCTGTTTATCATCGTAGATTTAGTACTAATACACTTCCAAAATGGCCGCTAGCTCAACCCATGAGATTTTTAGGTCATAATGGCGAAATAAATACTCTCTTAGGCAATATCAATTGGGCTAAAGCTTCAGAAACACATTTAGATGATTTTTGGGGAGATTTATCTAATGAAATCAAGCCTATTGTAGATGTAAACAAAAGTGATTCATCAAATCTTGATGCAACCCTTGAAATTAATATTCGTTCAGGTCAGCCCATTACTGACTCATTATTAAAACTTGTTCCTGAAGCATTCAGAGATCAACCAGAACTTGAACAAAGAGAAGATATAAAAGCTTTTTATGAATATTCTGCAAGTCTTCAAGAAGCTTGGGATGGTCCAGCACTCCTTGTATTTGCAGATGGAAATTTTGTCGGAGCAACGCTTGATAGAAATGGTCTAAGACCAGCACGATATTCAATCACAAATGATGGTTTTGTAATAATGGGTTCTGAAACAGGAGTAGTAGATCTTGAAGAAGAAAGAGTAATAGAAAAAGGTAGATTAGGACCAGGACAAATGTTGGCAGTTGATTTTCATCAGAATAAAATCCTAAGAAATTGGGATGTAAAATCTGAAGCCGCTCAAAGGCATGATTATAAAAATCTTCTTGTTCATAGAACTATAAAAATTGAAAATAATGAATGGGTTAAAGACTGCAAACTAAAAGACCTTGAGTTGTTGCAACAACAAACTGCATATGGTTTTTCAGCGGAAGATAATGACCTTATTTTAGATTCAATGGCTTCATTAGCTAAAGAGCCTACTTATTGCATGGGCGACGACATCCCATTAGCAGTACTTTCTTCAAAGCCACATATTTTATATGACTACTTTAAGCAAAGATTTGCTCAAGTTACTAATCCTCCAATTGACCCTCTGAGAGAAAAACTTGTAATGAGTTTAGAGATGCATCTAGGAGAAAGATGCACACCATTTGAGATTAAAGATGCTAAACCTTTTGTTCATTTACAAAGTCCTATTCTTAATGAGGAAGAACTCATTTCCATCAAAAAATCAAAAATTAAATCTCAAATAATTTCATGTTTGTTTAATATTGAAGAAGGAGTGCAAGGCTTAGAGAACCAATTAAAAGCAATTTGTAAACAGAGTGAGCTGTCTATAAAAGAAGGATGCTCTTTAATTATCATTTCTGATAAGGGAATTAATCCTAAAAAGACTTTTATTCCTCCTTTACTTGCTGTTGGGGCAATTCATCATTATCTTCTTAAAAAAGAAATCAGGCTAAAAGCTTCTCTAATAATTGAGACCGGTCAATGTTGGAGCACACATCACTTAGCTTGTTTGATTGGATATGGTGCAAGTGCAGTTTGCCCTTGGTTGACCTTCGAAGCAGGTAGACACTGGTTAAAACATCCAAAAACACAAAAACTTATTGATAGCAAAAAAATAAATCCATTATCAATAATTGATGTTCAAGAAAATATTAAAAAAGCTCTAGAGGACGGTCTGAGAAAAATTCTCTCAAAAATAGGCATCTCACTTTTATCTAGTTACCATGGTGCACAAATTTTTGAAGCTGTAGGCCTTGGATCTGACTTAATAAAAATTGCTTTTGATGGCACAACAAGCCGTATCGCCGGCATAACATTAAAAGAATTAACTAATGAAACACTTTCAATACATACGAAAGCCTACCCAGAGATCGATTTAAAAAAATTAGAATTTTTAGGATTTGTACAATTTAGGAATAATGGAGAATATCATTCTAATAACCCAGAGATGTCCAAAGTTTTACACTCAGCAGTAAAACAGGGGCCAGGATACGATCATTTTGAAACTTACAAAAAACTTATTAGTAATAGACCAACAACATCTCTAAGAGATTTACTAACAATTAATTCAAAAAGGAAAAGTATTCCATTAGAGGAAGTTGAAAGTGTTGAGTCAATTTGCAAAAGGTTCTGTACTGGAGGAATGAGTTTAGGTGCTTTATCAAGAGAAGCACATGAAGTTCTTGCAGTAGCAATGAATAGAATTGGAGGAAAAAGTAATAGTGGAGAAGGTGGGGAAGATCCAGCTCGTTTTAATGTTTTAAATGATATTGATGAAAATACTCAATCAGCAACTTTGCCATTCATAAAAGGTCTAGAAAATGGAGACACAGCATGCTCAGCTATTAAACAAATAGCATCAGGCAGATTTGGAGTTACACCTGAATATCTAAGAAGTGGTAAACAACTCGAAATTAAAATGGCTCAAGGTGCAAAACCCGGAGAGGGGGGACAATTACCTGGTCCAAAAGTTGATTCTTACATTGCAAAATTAAGAAATAGTAAACCTGGAGTAGCTTTAATATCTCCTCCCCCGCATCATGATATTTATTCAATTGAAGATTTAGCTCAACTTATACATGACTTACACCAAGTTCATCCAAAAGCGAAAGTAAGCGTTAAACTGGTTTCCGAAATTGGTATAGGCACTATTGCTGCTGGAGTAAGCAAAGCTAATGCAGATGTAATTCAAATTTCAGGACATGACGGAGGTACAGGTGCTTCACCCCTAAGTTCTATTAAACACGCAGGTCTACCATGGGAACTAGGTGTTGCTGAGGTTCATAAATCTCTCTTAGAGAATAACTTACGTGAAAGAGTAATTTTAAGAACTGATGGAGGTCTTAAAACAGGCTGGGATGTAGTTATTGCTGCTTTACTAGGTGCTGAAGAATACGGTTTCGGTTCTGTAGCGATGATTGCTGAAGGATGCATAATGGCTCGGGTTTGTCATACAAACAAGTGTCCTGTTGGAGTTGCCACTCAAAAAGAAGAATTAAGAAAAAGATTTAAAGGTATTCCAGAAAATGTTGTCAATTTTTTCTTGTATATTGCTCAAGAAGTAAGGCAGATAATGAGTAGTATCGGTGTTTCTAATATGGAAGAACTAATTGGTAATCAAGAATTTCTTTCTGCAAGAAATATTGGTCTTCCAAAAACTTCTAATATCGATCTTTCTTCTTTAGTACACTCAACCACTGGTAGATCATGGTTAAAACATTCACAAAATGCTCATAGTAATGGTTCTGTATTAGAAGACGAGTTTTTATCAGATACTGAATTTATAGATTCAATTAAAAATCACAAAAAATTGACTAAAGAAATTTGGATAAAAAATACTGATAGAAGTGTTTGTGCGAAAATATCAGGCGAAATCGCAGAACTTCATGGCAACAACGGATTCAATGGCGAACTCAACTTAAATTTCAAAGGATATGCAGGACAAAGCTTTGGTGCCTTTTTATTGAAGGGAATGAATGTTCAATTAATCGGAGAAGCTAATGATTATGTTTGTAAAGGAATGAATGGAGGAATACTCACAATAATTCCACCAAAAATAAATGAAATCTCCTCCGAACAAGTCATCCTAGGAAATACATGTCTATATGGAGCAACAGGTGGAAAATTATTTGCACTAGGAAAATCGGGAGAAAGATTTGCGGTTAGGAATAGTGGTGCTACTGCGGTAACAGAAGGAGCAGGTGATCATTGTTGTGAATACATGACTGGTGGGAAAGTTGTTGTTCTAGGTTCCACAGGAAGGAATATTGGTGCAGGCATGACTGGTGGAATAGCTTTTATAATCGATGAAAATAATGATTTAAGTAATAAAGTAAATAAAGAAATAGTAAGCATTCATCAAATAACTTCATCAAAGCAGGAAAATATCTTATTGGAAATTATTAGAGAATATCAAGCAAAAACAAATAGCTTAAAGGCTGCCAAAATAATTGAAAATTGGTCTTTTTATAAGAGCACCTTTAAATTAATAGTTCCCCCAAGCGAAGAAGAGATGCTTGGT
>AG-355-I20_2667772055
TATCAAGATAGTTATTCCCCAAATGGAATAATTGGGGAGAAAGATGCTTGTGGAGTTGGTTTCATAGCAAATATTGAAGGTATAGAAAGCAACTGGATTCTTAAACAATCACTAAAGGGCCTCAACTGCATGGAGCATAGAGGAGGTTGTGGAGGAGATAGTGACTCAGGCGATGGAGCAGGCATTTTATGTTCAATTCCCTGGGGTTATTTAGATGAAGAATTGAATCTTGTAAGTTTAGGTATGGTTTTTATGCCTAATAAAAAAGAGAAAATTGAAGAATGCAAATCAATATGTGAGGAGGAAGCAGAAAAATTAAGCGTCAAAGAAACATCTTGGAGAAAAGTCCCTGTAAATAATGAAATCTTAGGTCCTTTAGCAAAAGCGAATGTCCCATATATTTGTCAGTGGATTTTATACAAAGATAATCAGAATATTGAAAGGCTTTTGTTCCAGTTAAGGAAAAGAATTGAAAAAAAAATAAGAGAAACCTTTAAAAACTGCGAATTTTATTTTGCCTCACTTAGTTCTCAAACAGTTGTATATAAAGGTATGGTTAGGTCTGAAATATTATCTGAATTCTATCAAGACCTAAAAAAAGAGAATTTTAAGGTCTCATTTTCCGTTTATCATAGGAGATTTAGTACAAATACTCTTCCAAAATGGCCACTTGCCCAGCCCATGAGATTTTTAGGGCATAACGGGGAAATTAACACTCTTTTGGGAAATATTAATTGGGCTAAAGCTTCAGAAACGCATATAGATGATTTTTGGGGAGATCTATCTAATGAAATAAAGCCTATTGTAGATGTAAATAAAAGTGATTCATCAAATCTTGATGCAACCCTTGAAATTAATATTCGTTCAGGCCAACCAATAACTGATTCATTATTAAAACTTGTTCCTGAAGCATTTAGAGATCAACCAGACCTCGAACAGAGAGATGATATCAAATCATTTTATGAATATTCTGCGAGCATACAAGAAGCTTGGGATGGTCCTGCTCTACTTGTATTCGCAGATGGAAATTTTGTCGGAGCAACGCTTGATAGAAACGGCCTAAGGCCAGCAAGATATTCAATAACAAATGATGGTTTTGTAATAATGGGTTCCGAAACAGGGGTAGTAGATCTTGAAGAGGAAAAAGTAATAGAAAAAGGTCGATTAGGACCAGGACAAATGTTAGCGGTTGATTTTCATAAAAATAAAATTCTCAGAAATTGGGAGGTAAAATCTGAAGCGGCTCAAAGACATGATTATAAAAATCTCCTAAGTAATAGAACTATAAAAATTGAAAATAGTGAATGGTTTAAAGACTGCAAACTAAAAGACCTTGAGTTATTACAACAACAAACTGCCTACGGTTTTTCAGCAGAGGATAATGATCTTATCTTGGATTCAATGGCTTCATTAGCTAAAGAGCCAACCTATTGCATGGGAGACGATATCCCATTAGCAGTGCTTTCTTCAAAGCCACATATTTTATATGACTATTTCAAGCAAAGATTTGCGCAAGTTACAAATCCTCCTATTGACCCACTGAGAGAAAAACTGGTAATGAGTTTAGAAATGCATCTTGGAGCAAGATGTACTCCATTTGAGATTAAAGATCCTAAACCTTTTGTTCATTTACAAAGTCCAATTCTCAATGAGGAAGAACTCATATCCATTAAAAAATCAAAAATTAAATCTCAAACAATTTCAAGTTTGTTTGATATTGAGGAAGGTGTTCTAGGCTTAGATAACCGATTAAAAGTAATTTGTAAACAGAGTGAGATCTCTATAAAAGAAGGTTGCTCTTTAATTATTATTTCTGATAAGGGGGTTAATCCTAAAAAGACTTTTATTCCTCCTTTACTTGCTGTAGGGGCAATTCATCATTATCTTCTAAAAAAAGAAATCAGACTAAAAGCATCTCTAATTATTGAAACAGGTCAATGTTGGAGCACGCATCACTTGGCTTGTTTGATTGGTTATGGTGCAAGCGCAGTTTGCCCTTGGTTGACCTTCGAAGCAGGTAGGCACTGGTTAAAACATCCAAAAACTCAAAAACTCATTGATAGCAAAAAAATAAATCCATTATCAATAATTGATGTTCAAGAAAATATTAAAAAAGCATTAGAAGACGGTCTTAGGAAAATTCTTTCTAAAATAGGCATATCACTTTTATCTAGTTACCATGGCGCACAAATTTTTGAAGCTGTAGGCCTTGGATCTGACTTAATAAAAGTTGCTTTTGATGGCACAACAAGCCGCATCGCCGGCATAACATTAAAAGAATTAACTAATGAAACAATTTCAATACATACAAAAGCCTACCCAGAGATCGATCTAAAAAAATTAGAATTTTTGGGATTTGTACAATTTAGAAATAATGGAGAATATCATTCCAATAACCCTGAGATGTCCAAAGTTTTACATTCAGCTGTAAAACAAGGTCCAGGATACGATCATTTTGAAACTTATAAAAAACTCATTAGTAATAGACCGACAACATCTCTAAGAGATTTACTAACAATTAGTTCAAAAAGAAAAAACATCCCTTTAGAGGAAGTTGAAAGTGTTGAATCAATTTGCAAAAGGTTTTGTACTGGAGGAATGAGTTTGGGTGCTTTATCAAGAGAAGCGCATGAAGTGTTAGCAGTTGCTATGAACAGAATTGGTGGCAAAAGTAATAGTGGAGAAGGGGGAGAAGATCCAGCTCGTTTTAATGTTTTAAATGATATCGATGAAAATACTCAATCAGCGACGTTACCATTTATTAAAGGTCTAGAAAATGGGGACACAGCGTGTTCAGCTATTAAACAAATAGCATCAGGTAGATTTGGAGTCACACCTGAATATCTAAGAAGTGGTAAACAACTCGAAATTAAAATGGCTCAAGGTGCAAAACCTGGAGAAGGGGGACAATTGCCTGGTCCAAAAGTTGATACTTACATCGCAAAACTAAGAAATAGTAAACCTGGAGTAGCTCTAATATCTCCCCCCCCGCATCATGATATTTATTCAATTGAAGATTTAGCTCAACTTATCCATGACTTACACCAAGTACATCCAAAAGCAAAAGTGAGCGTTAAACTTGTTTCTGAAATTGGTATAGGCACTATTGCTGCTGGAGTAAGCAAAGCTAATGCGGATGTAATTCAAATTTCAGGCCATGACGGGGGTACAGGTGCTTCGCCCCTAAGTTCTATAAAACATGCAGGTTTACCATGGGAATTAGGTGTTGCTGAGGTTCATAAATCTCTCTTAGAGAATAACTTACGTGAAAGAGTAATTTTGAGAACTGATGGAGGTCTTAAAACAGGCTGGGATGTAGTTATTGCAGCTTTACTAGGTGCTGAAGAATATGGTTTCGGTTCTGTAGCGATGATCGCTGAAGGATGCATAATGGCCCGGGTTTGTCATACAAACAAGTGTCCTGTTGGAGTGGCTACTCAAAAAGAAGAGTTAAGAAAAAGATTCAAAGGTATTCCGGAAAATGTTGTCAATTTTTTCTTATACATAGCAGAAGAAGTAAGACAGATTATGAGTAGTATTGGAGTTTCTAATATGGAAGAACTGATTGGTAATCAAGAATTTCTTTCTGCAAGAAATATCAGTCTTCCAAAAACTTCTAATATCGATCTCTCTTCTTTAGTACACATAACCACTGATAGATCATGGTTAAAACATTCAAAAAATGCTCATAGTAATGGTTCTGTATTAGAGGACGAGTTTTTGTCCGATACTGAATTTATAGATGTAATTAAAAGTCACGAAAAATTGACTAAAGAAATTGAGATAAAAAATACAGATAGAAGTGTTTGTGCGAAGATATCAGGCGAAATCGCAGAACTTCATGGAAACACTGGCTTCAAAGGAGAACTTAACTTAAATTTCAAAGGATACGCGGGACAAAGCTTTGGTGCCTTTTTACTAAAGGGAATGAATGTTCAATTAATCGGAGAAGCTAATGATTATGTTTGTAAAGGAATGAATGGAGGAATACTCACAATAATTCCACCCCAAATAGATAAAATCTCCTCCGAACAAGTTATCCTAGGAAATACCTGCCTTTATGGAGCAACAGGTGGGAAATTATTTGCTTTAGGAAAATCGGGAGAAAGATTTGCAGTAAGAAATAGTGGTGCCATAGCAGTAACAGAGGGAGCAGGAGATCATTGTTGTGAATACATGACGGGTGGGAAAGTGGTTATTCTAGGTTCCACAGGAAGGAATATTGGTGCAGGCATGACTGGTGGAATAGCTTTCATAATCGATGAGAATAATGATTTAAATAATAAAGTTAATAAGGAAATAGTAAGCATTCATAAAATAACTTCATCAATTCAGGAAGATATTTTATTGGAAATTATTAGGGAATATGGAGCAAAAACAAATAGCTTAAAGGCCGCCGAAATAATTGAAAATTGGTCTCATTTTAAGAGTACTTTTAAATTAATAGTTCCCCCAAGTGAAGAAGAAATGCTTGGC
>AG-355-J04_2667773623
------------------------------------------------------------------------------------------------------------------------------------------------------------------------------------------------------------------------------------------------------------------------------------------------------------------------------------------------------------------------------------------------------------------------------------------------------------------------------------------------------------------------------------------------------------------------------------------------------------------------------------------------------------------------------------------------------------------------CATAATGGCGAAATAAATACTCTCTTAGGCAATATTAATTGGGCTAAAGCTTCAGAAACGCATATAGATGATTTTTGGGGAGAGTTATCTAATGAAATTAAGCCCATTGTAGATGTAAACAAAAGTGATTCATCAAATCTTGATGCAACCCTTGAAATCAATATTCGTTCAGGTCAGCCCATTACTGACTCATTATTAAAACTTGTTCCTGAAGCATTTAGAGATCAACCAGGACTTGAGGATAGAGAGTCTATAAAAGCTTTTTATGAATATTCTGCAAGCCTACAAGAAGCTTGGGATGGTCCAGCACTCCTTGTATTTGCTGATGGAAATTTTGTAGGAGCAACGCTTGATAGAAATGGCCTAAGACCAGCGAGATATTCAATCACAAATGATGGTTTTGTAATAATGGGTTCTGAAACAGGAGTAGTAGATCTTGAAGAAGAAAGAGTAATAGAAAAAGGTCGATTAGGACCGGGACAAATGTTGGCAGTTGATTTTCATCAGCATAGAATCCTAAGAAATTGGGAAGTAAAATCTGAAGCCGCTCAAAGACATGATTATAAAAATCTTCTCAGTAATAGAACTATAAAAATTGAAAATAATAAATGGGTTAAAGACTGCAAACTAAAAGACCTTGAGTTGTTGCAACAACAAACTGCATACGGTTTTTCAGCGGAAGATAATGACCTTATCTTAGATTCAATGGCTTCATTAGCTAAAGAGCCTACTTATTGCATGGGCGACGACATCCCATTAGCAGTTCTTTCATCTAAGCCACATATTTTATACGACTACTTTAAGCAAAGATTTGCGCAAGTTACTAATCCTCCTATTGACCCTCTGAGAGAAAAACTTGTAATGAGTTTAGAGATGCATCTAGGAGAAAGATGTACACCATTTGAAATTAAAGATGCTAAACCTTTTATTCATTTACAAAGTCCGATTCTAAATGAGGAAGAACTCATTTCCATCAAAAAATCAAAAATTAAATCTCAGACAATTTCAAGTTTGTTTGATTTAGGGCAAGGTATTCAAGGCTTAGAGAACCAATTAAAACTAATCTGTAAACAGAGTGAGCTGTCTATAAAAGAAGGTTGCTCTTTAATTATCATTTCTGATAAGGGAATTAATCCTAAAAAGACTTTCATACCTCCTTTACTTGCCGTTGGAGCAATTCATCATTATCTTCTTAAAAAAGAAATCAGGCTAAAAGCTTCTCTAATAATCGAGACCGGTCAATGTTGGAGCACACATCACTTAGCTTGTTTAATTGGATATGGAGCAAGTGCAGTTTGCCCTTGGTTGACTTTCGAAGCAGGAAGACACTGGTTAAAACATCCAAAGACACAAAAACTCATTGATAGCAAAAAAATAAATCCATTATCAATAGTTGATGTTCAAGAAAATATTAAAAAAGCTCTAGAAGACGGTCTAAGAAAAATTCTCTCAAAAATAGGCATCTCACTTTTATCTAGTTACCATGGTGCACAAATTTTTGAAGCTGTAGGCCTTGGATCTGACTTAATAAAAATTGCTTTTGATGGTACAACAAGTCGTATCGCTGGCATAACATTAAAAGAATTAACTAATGAAACACTTTCAATACATACGAAAGCCTATCCAGAGATCGATTTAAAGAAATTAGAATTTTTAGGATTTGTTCAATTTAGAAATAATGGAGAATATCATTCCAACAACCCAGAAATGTCCAAAGTTTTACATTCGGCAGTAAAACAAGGGCCAGGATACGATCATTTTGAAACTTACAAAAAACTTATTAGTAATAGACCGACAACATCTCTTAGAGATTTACTAACAATTAATTCAAAAAGAAAAAGTATTCCATTAGAGGAAGTTGAAAGTGTTGAATCAATTTGCAAAAGGTTCTGTACTGGAGGAATGAGTTTAGGTGCTTTATCCAGAGAAGCGCATGAAGTTTTAGCAGTTGCAATGAATAGAATTGGTGGAAAAAGTAATAGTGGAGAAGGGGGAGAAGATCCAGCTCGTTTTAATGTTTTAAATGATATCGATGAAAATACTCAGTCAGCGACATTGCCATTTATTAAAGGCTTAAAGAATGGAGACACCGCATGCTCCGCCATTAAACAAATAGCATCAGGAAGATTTGGAGTTACACCTGAATATCTAAGAAGTGGTAAACAACTCGAAATTAAAATGGCTCAAGGTGCAAAACCAGGAGAGGGGGGACAATTACCTGGTCCAAAAGTTGATTCTTACATCGCAAAACTAAGAAATAGTAAACCTGGAGTAGCTTTAATATCTCCTCCCCCGCATCATGATATTTATTCAATTGAAGATTTAGCTCAACTTATCCACGACTTACACCAAGTTCATCCAAAAGCGAAAGTAAGCGTTAAACTTGTTTCTGAAATTGGTATAGGCACTATTGCTGCTGGAGTAAGCAAAGCTAATGCAGATGTAATTCAAATTTCAGGCCATGACGGAGGTACAGGTGCTTCACCCCTGAGTTCTATTAAACATGCAGGATTACCATGGGAACTTGGTGTTGCTGAGGTTCATAAATCTCTTTTAGAGAATAACTTACGTGAAAGAGTAATTTTGAGAACTGATGGAGGTCTTAAAACAGGCTGGGACGTAGTTATTGCAGCTTTACTAGGTGCTGAAGAATACGGTTTTGGTTCTGTAGCGATGATTGCTGAAGGATGCATAATGGCTCGGGTTTGTCATACAAACAAGTGTCCTGTTGGGGTTGCCACTCAAAAAGAAGAATTAAGAAAAAGATTTAAAGGTATTCCAGAAAATGTCGTCAATTTTTTCTTGTATATTGCTGAAGAAGTAAGACAGATAATGAGTAGTATCGGTGTTTCTAATATGGAAGAACTGATTGGTAATCAAGAATTTCTTTCTGCAAGAAATATTGATCTTCCAAAAACTTCTAATATTGATCTTTCTTCTTTAGTACACTCAACCCCTGACAGATCATGGTTAAAACATTTAAAATCCGCCCATAGTAATGGTTCTGTATTAGAAGACGAGTTCTTGTCTGATACTAAATTTATAGATTCAATTAAAAATCACGAAATATTAACCAAAGAAATTGAGATAAAAAATACAGATAGAAGTGTTTGTGCGAAAATATCAGGAGAAATCGCAGAACTTCACGGCAACACTGGCTTCAATGGCGAACTCAACTTAAATTTCAAAGGATATGCAGGTCAAAGCTTTGGTGCCTTTTTATTGAAGGGAATGAATGTTCATTTAATCGGAGAAGCTAATGATTATGTTTGTAAAGGAATGAATGGAGGGATACTCACAATAATTCCACCAAAAATAAATGAAATCTCTTCCGAACAAGTCATCCTAGGAAATACTTGTCTTTATGGAGCAACAGGTGGAAAATTATTTGCATTAGGAAAATCGGGAGAAAGATTTGCGGTTAGAAATAGTGGTGCTACAGCGGTAACAGAAGGAGCAGGTGATCATTGTTGTGAATACATGACTGGTGGGAAAGTAGTTATTCTAGGTTCCACAGGTAGGAATATTGGTGCGGGCATGACTGGTGGAATAGCTTTTATAATCGATGAAAATAATGATTTAAGTAATAAAGTAAATAAAGAAATAGTAAGCATTCATCAAATAACTTCATCAAAGCAGGAAAATATCTTATTGGAAATTATTAGAGAATATCAAGCAAAAACAAATAGCTTAAAGGCGGCCAAAATAATTGGAAATTGGTCTCATTTTAAGAGTACTTTCAAATTGATTGTTCCCCCTAGCGAAGAAGAGATGCTTGGT
>AG-355-J09_2667774707
TATCAAGATAGTTATTCCCCAAATGGAATAATTGGGGAGAAAGATGCTTGTGGAGTTGGTTTCATAGCAAATATTGAAGGTTTAGAAAGCAACTGGATTCTTAAACAATCATTAAAGGGCCTCAACTGCATGGAGCATAGAGGAGGTTGTGGAGGAGATAGTGACTCAGGCGATGGAGCAGGCATTTTATGTTCAATTCCCTGGGGTTATTTAGATGAAGAATTGAGTCTTGAAAATTTAGGTATGGTTTTTATGCCTAATAAAAAAGAGAAAATTGAAAAATGCAAATCAATATGTGAGGAGGAAGCAGAAAAATTAAGCGTCAAAGAAACATCTTGGAGAAAAGTCCCTGTAAATAATGAAATCTTAGGTCCTTTAGCAAAAGCGAATGTCCCATATATTTGTCAGTGGATTTTATACAAAGATAATCAGAATATTGAAAGGCTTTTGTTCCAGTTAAGGAAAAGAATTGAAAAAAAAATAAGAGAAACCTTTAAAAACTGCGAATTTTATTTTGCCTCACTTAGTTCTCAAACAGTTGTATATAAAGGTATGGTTAGGTCTGAAATATTATCTGAATTTTATCAAGACCTAAAAAAAGAGAATTTTAAGGTCTCATTTTCCGTTTATCATAGGAGATTTAGTACAAATACTCTTCCAAAATGGCCACTTGCTCAGCCCATGAGATTTTTAGGGCATAACGGGGAAATTAATACTCTTTTGGGAAATATTAATTGGGCTAAAGCTTCAGAAACGCATATAGATGATTTTTGGGGAGATCTATCTAATGAAATAAAGCCTATTGTAGATGTAAATAAAAGTGATTCATCAAATCTTGATGCAACCCTTGAAATTAATATTCGTTCAGGCCAACCAATAACTGATTCATTATTAAAACTTGTTCCTGAAGCATTTAGAGATCAACCAGACCTAGAACAGAGAGATGATATCAAATCATTTTATGAATATTCTGCGAGCATACAAGAAGCTTGGGATGGTCCTGCTCTACTTGTATTCGCAGATGGAAATTTTGTCGGAGCAACGCTTGATAGAAACGGCCTAAGGCCAGCAAGATATTCAATAACAAATGATGGTTTTGTAATAATGGGTTCCGAAACAGGGGTAGTAGATCTTGAAGAGGAAAAAGTAGTAGAAAAAGGTCGATTAGGACCAGGACAAATGTTAGCGGTTGATTTTCATAAAAATAAAATTCTCAGAAATTGGGAGGTAAAATCTGAAGCGGCTCAAAGACATGATTATAAAAATCTCCTAAGTAATAGAACTATAAAAATTGAAAATAGTGAATGGTTTAAAGACTGCAAACTAAAAGACCTTGAGTTATTACAACAACAAACTGCCTACGGTTTTTCAGCAGAGGATAATGATCTTATCTTGGATTCAATGGCTTCATTAGCTAAAGAGCCAACCTATTGCATGGGAGACGATATCCCATTAGCAGTGCTTTCTTCAAAGCCACACATTTTATATGACTATTTCAAGCAAAGATTTGCGCAAGTTACAAATCCTCCTATTGATCCACTGAGAGAAAAACTGGTAATGAGTTTAGAAATGCATCTTGGAGCAAGATGTACTCCATTTGAGATTAAAGATCCTAAACCTTTTGTTCATTTACAAAGTCCAATTCTCAATGAGGAAGAACTCATATCCATTAAAAAATCAAAAATTAAATCTCAAACCATTTCAAGTTTGTTTGATATTGAGGAAGGTGTTCTAGGCTTAGAGAACCGATTAAAAGTAATTTGTAAACAGAGTGAGATCTCTATAAAAGAAGGTTGCTCTTTAATTATTATTTCTGATAAGGGAATTAATCCTAAAAAGACTCTTATTCCTCCTTTACTTGCTGTTGGGGCAATTCATCATTATCTTCTAAAAAAAGAAATCAGACTAAAAGCATCTCTAATTATTGAAACAGGTCAATGTTGGAGCACGCATCACTTGGCTTGTTTAATTGGTTATGGTGCAAGCGCAGTTTGCCCTTGGTTGACCTTCGAAGCAGGTAGGCACTGGTTAAAACATCCAAAAACTCAAAAACTCATTGATAGCAAAAAAATAAATCCATTATCAATAATCGATGTTCAAGAAAATATTAAAAAAGCATTAGAAGACGGTCTTAGGAAAATTCTTTCGAAAATAGGCATATCACTTTTATCTAGTTACCATGGCGCACAAATTTTTGAAGCTGTAGGCCTTGGATCTGACTTAATAAAAGTTGCTTTTGATGGCACAACAAGCCGCATCGCCGGCATAACATTAAAAGAATTAACTAATGAAACAATTTCAATACATACGAAAGCCTACCCAGAGATCGATCTAAAAAAATTAGAATTTTTGGGATTTGTACAATTTAGAAATAATGGAGAATATCATTCCAATAACCCTGAGATGTCCAAAGTTTTACATTCAGCTGTAAAACAAGGTCCAGGATACGATCATTTTGAAACTTATAAAAAACTCATTAGTAATAGACCGACAACATCTCTAAGAGATTTACTAACAATTAGTTCAAAAAGAAAAAACATCCCATTAGAGGAAGTTGAAAGTGTTGAATCAATTTGCAAAAGGTTCTGTACTGGAGGAATGAGTTTGGGTGCTTTATCAAGAGAAGCGCATGAAGTTTTAGCAGTTGCTATGAACAGAATTGGTGGCAAAAGTAATAGTGGAGAAGGGGGAGAAGATCCAGCTCGTTTTAATGTTTTAAATGATATCGATGAAAATACTCAATCAGCGACGTTACCATTTATTAAAGGTCTAGAAAATGGAGACACAGCTTGTTCAGCTATTAAACAAATAGCATCAGGTAGATTTGGAGTCACACCTGAATATCTAAGAAGTGGTAAACAACTCGAAATTAAAATGGCTCAAGGTGCAAAACCTGGAGAAGGGGGACAATTGCCTGGTCCAAAAGTTGATACTTACATCGCAAAACTAAGAAATAGTAAACCTGGGGTCGCTCTAATATCTCCTCCCCCGCATCATGATATTTATTCAATTGAAGATTTAGCTCAACTTATCCATGACTTACACCAAGTACATCCAAAAGCGAAAGTGAGCGTTAAACTTGTTTCTGAAATTGGTATAGGCACTATTGCTGCTGGAGTAAGCAAAGCTAATGCGGATGTAATTCAAATTTCAGGCCATGACGGGGGTACAGGTGCTTCGCCCCTAAGTTCTATTAAACATGCAGGTTTACCATGGGAATTAGGTGTTGCTGAGGTTCATAAATCTCTCTTAGAGAATAACTTACGTGAAAGAGTAATTTTGAGAACTGATGGAGGTCTTAAAACAGGCTGGGATGTAGTTATTGCAGCTTTACTAGGTGCTGAAGAATATGGTTTCGGTTCTGTAGCTATGATCGCTGAAGGATGCATAATGGCTCGGGTTTGTCATACAAACAAGTGTCCTGTTGGAGTGGCTACTCAAAAAGAAGAGTTAAGAAAAAGATTCAAAGGTATTCCGGAAAATGTTGTCAATTTTTTCTTATACATAGCAGAAGAAGTAAGACAGATAATGAGTAGTATTGGAGTTTCTAATATGGAAGAACTGATTGGTAATCAAGAATTTCTTTCTGCAAGAAATATCAGTCTTCCAAAAACTTCTAATATCGATCTCTCTTCTTTAGTAGACATAACCACTGATAGATCATGGTTAAAACATTCAAAAAATGCTCATAGTAATGGTTCTGTATTAGAAGACGAGTTTTTGTCCGATACTGAATTTATAGATGTAATTAAAAGTCACGAAAAATTGACTAAAGAAATTGAGATAAAAAATACAGACAGAAGTGTTTGTGCGAAGATATCAGGCGAAATCGCAGAACTTCATGGAAACACTGGCTTCAAAGGAGAACTTAACTTAAATTTCAAAGGATATGCGGGACAAAGCTTTGGTGCCTTTTTACTAAAGGGAATGAATGTTCAATTAACCGGAGAAGCTAATGATTATGTTTGTAAAGGAATGAATGGAGGAATACTCACAATAATTCCACCCCAAATAGATAAAATCTCCTCCGAACAAGTTATCCTAGGAAATACCTGCCTTTATGGAGCAACAGGTGGGAAATTATTTGCTTTAGGAAAATCGGGAGAAAGATTTGCAGTAAGAAATAGTGGTGCTACAGCAGTAACAGAGGGAGCAGGAGATCATTGTTGTGAATACATGACTGGTGGGAAAGTGGTTATTCTAGGTTCTACAGGAAGGAATATTGGTGCAGGCATGACTGGTGGAATAGCTTTCATAATCGATGAGAATAATGATTTAAATAATAAAGTTAATAAGGAAATAGTAAGCATTCATAAAATAACTTCATCAATGCAGGAAGATATTTTATTGGAAATTATTAGGGAATATAAAGCAAAAACAAATAGCTTAAAGGCCGCCGAAATAATTGAAAATTGGTCTCATTTTAAGAGTACTTTCAAATTAATAGTTCCCCCAAGCGAAGAAGAAATGCTTGGC
>AG-355-J23_2667777438
---------------------------------------------------------------------------------------------------------------------------------------------------------------------------------------------------------------------------------------------------------------------------------------------------------------------------------------------------------------------------------------------------------------------------------------------------------------------------------------------------------------------------------------------------------------------------------------------------------------------------------------------------------------------------------------------------------------------------------------------------------------------------------------------------------------------------------------------------------------------------------------------------------------------------------------------------------------------------------------------------------------------------------------------------------------------------------------------------------------------------------------------------------------------------------------------------------------------------------------------------------------------------------------------------------------------------------------------------------------------------------------------------------------------------------------------------------------------------------------------------------------------------------------------------------------------------------------------------------------------------------------------------------------------------------------------------------------------------------------------------------------------------------------------------------------------------------------------------------------------------------------------------------------------------------------------------------------------------------------------------------------------------------------------------------------------------------------------------------------------------------------------------------------------------------------------------------------------------------------------------------------------------------------------------------------------------------------------------------------------------------------------------------------------------------AAACTGCACTTGCTC---------------------------------------------------------------------------------------------------------------------------------------------------------------------------------------------CCAATTGATGTGTGCTCCAGCATTGACCAG---------------------------------------------TCTCAATTATTAGTGAAGCTTTTAGCAGTTGCAATGAATAGAATTGGTGGGAAAAGTAATAGTGGAGAAGGGGGAGAAGATCCAGCTCGTTTTAATGTTTTAAATGATATCGATGAAAATACTCAGTCAGCGACGTTGCCATTTATTAAAGGATTAGAGAATGGAGACACCGCATGCTCAGCTATTAAACAAATAGCATCAGGAAGATTTGGAGTTACACCTGAGTATCTAAGAAGTGGTAAACAACTCGAAATTAAAATGGCTCAAGGTGCAAAACCCGGAGAGGGGGGACAATTACCTGGTCCAAAAGTTGATTCTTACATCGCAAAACTAAGAAATAGTAAACCTGGAGTAGCTTTAATATCTCCTCCCCCGCATCATGATATTTATTCAATTGAAGATTTAGCTCAACTTATCCACGACTTACACCAAGTTCATCCAAAAGCGAAAGTAAGCGTTAAACTTGTTTCTGAAATTGGTATAGGCACTATTGCTGCTGGAGTAAGCAAAGCTAATGCAGATGTAATTCAAATATCAGGTCATGACGGAGGTACAGGTGCTTCACCCCTGAGTTCTATTAAACATGCAGGTTTACCATGGGAACTAGGTGTTGCTGAGGTTCATAAATCTCTCTTAGAGAATAACTTACGCGAAAGAGTAATTTTGAGAACTGATGGAGGTCTTAAAACAGGCTGGGATGTAGTTATTGCAGCTTTACTAGGTGCTGAAGAATACGGTTTCGGTTCTGTAGCGATGATTGCTGAAGGTTGCATAATGGCTCGGGTTTGTCATACAAACAAGTGTCCTGTTGGAGTTGCCACTCAAAAAGAAGAATTAAGAAAAAGATTTAAAGGTATTCCAGAAAATGTTGTCAATTTTTTCTTGTATATTGCTGAAGAAGTAAGACAGATAATGAGTAGTATCGGTGTTTCTAATATGGAGGAACTGATTGGTAATCAAGAATTTCTTTCTGCAAGAAATATCGATCTTCCAAAAACTTCTAATATTGATCTTTCTTCTTTAGTACACTCAACCCCTGATAGATCATGGTTAAAACATTCAAAAACTGCCCATAGTAATGGCTCTGTATTAGAGGACGAGTTTTTGTCTGATACTGAATTTATAGATTCAATTAAAAATCACAAAATTTTAACCAAAGAAATTGAGATAAAAAATACAGATAGAAGCGTTTGTGCGAAAATATCAGGCGAAATCGCAGAACTACACGGCAACACTGGCTTCAATGGCGAACTCAACTTAAATTTCAAAGGATATGCAGGTCAAAGCTTTGGTGCCTTTTTATTGAAGGGAATGAATGTTCAATTAATCGGAGAAGCAAATGATTATGTTTGTAAAGGAATGAATGGAGGAATACTCACAATAATTCCACCAAAAATAGAAAAAACTTCCTCCGAACAGGTTATTTTAGGAAACACCTGTCTTTATGGAGCAACAGGTGGGAAATTATTTGCATTAGGAAAATCGGGAGAAAGATTTGCAGTAAGAAATAGTGGTGCTACAGCGGTAACAGAAGGAGCAGGTGATCATTGTTGTGAATACATGACCGGTGGAAAAGTAGTTATTCTCGGTTCCACAGGAAGGAATATTGGTGCGGGCATGACTGGTGGAATAGCTTTTATAATCGATGAGAAGAACGATTTAAGTAATAAAGTTAACAAGGAAATAGTTAGCATTCATAAAATAACTTCATCAAAGCAGGAAGATATCTTATTAGAAATTATGAGAGAATATCGAACAAAAACAAATAGCTTAAAGGCTGCCAAAATAATTGAAAACTGGTCTTATTACAAGAGTACTTTCAAATTAATAGTTCCCCCAAGCGAAGAAGAAATGCTTGGC
>AG-355-K03_2717252238
TATCAAGATAGTTATTCCCCAAATGGAATAATTGGTGAGAAAGATGCGTGTGGGGTTGGTTTTATAGCAAATATTAAAGGTATAGAAAGCAACTGGATCTTAAAACAATCCCTGAAAGGCCTTAACTGCATGGAGCATAGAGGAGGTTGTGGAGGTGATAGTGACTCAGGAGATGGAGCAGGGATTTTATGTTCAATCCCGTGGAATTACTTAGAAAAAGAAGTAAATCTTGAAAATTTAGGTATGATTTTTATGCCTAATAAAAAAGAGAAAATTGAAGAATGTAAATCAATATGCGAGGAGGAAGCTAAAAAATTAAAAATCAATAAAACATCTTGGAGAACAGTACCTGTTAATAATGAAATCTTAGGTCCTTTGGCCAAAGCAAATTCTCCATTTATAAGTCAGTGGATTTTATTTAAAGATAACGATGATATAGAGAAGATTTTATTCCAATTAAGGAAAAGAATTGAAAAAAAAATAAGAGAAAGTTTTAAAAACTGTGAATTTTATTTCGCCTCACTAAGTTCAAAAACAGTTGTTTACAAAGGTATGGTTCGTTCCGAAATATTATCTGAGTTTTATCAAGACTTAAAAGAAGAGAGTTTTAAAGTCTCATTTTCCGTTTACCATAGAAGATTTAGTACTAATACACTTCCAAAATGGCCACTAGCTCAGCCGATGCGATTCTTAGGTCATAACGGTGAAATTAATACTCTCTTAGGTAATATCAACTGGGCCAAAGCTTCAGAAACACACATAGATGATTTTTGGGGAGAGTTATCTAACGAAATAAAGCCAATCGTAGATATAAATAAAAGTGATTCATCAAATCTTGATGCAACTCTTGAAATCAATATTCGTTCAGGTCAGCCCATTACTGACTCATTATTAAAACTTGTTCCTGAAGCATTTAGAGATCAACCAGAACTCGAACAGAGAGAGGAAATAAAAGCTTTTTATGAATATTCTGCGAGCCTGCAAGAAGCTTGGGATGGACCCGCACTCCTTGTATTTGCTGATGGGAATTTTGTAGGGGCAACACTTGATAGAAATGGCCTAAGACCAGCAAGATATTCAATAACAAATGATGGTTTTGTAATAATGGGTTCTGAAACAGGGGTAGTTGATCTTGAAGATGAAAGAGTTATAGAGAAAGGTCGATTAGGGCCGGGACAAATGTTAGCAGTTGATTTGCACAAGAATGAAATCCTAAGGAATTGGGAAGTAAAATCTGAAGCGGCTCTAAGACATGATTATAAAAACCTCTTAAGTAATAGAAATATAAAAATTAAAAATTGTGAATGGTTTGAAGACTGCAAACTAAAAGACCTTGAGTTGTTACAACAACAAACTGCGTATGGCTTTTCATCCGAAGATAATGATTTGATCTTGGATTCAATGGCTTCATTAGCCAAAGAGCCTACCTATTGCATGGGTGACGATATCCCACTAGCAGTGCTTTCTTCAAAGCCACATATTTTATATGACTATTTCAAGCAAAGATTTGCGCAAGTTACAAATCCTCCTATTGACCCTCTGAGAGAAAAACTGGTAATGAGTTTAGAGATGCATCTTGGAGAAAGATGTACACCATTTGAAATTAAAGATCCTAAACCTTTTGTTCATTTACAAAGCCCTATTCTCAATGAGGAAGAACTCATTTCCATTAAAACATCAAAAATTAAATCTCAAACAATTTCAACTTTGTTTGATATAGAGGAAGGAGTTCAAGGCTTAGAGAACCAATTAAAAGCGATTTGTAAACAGAGTGAGCTCTCTATTAAAGAAGGTTGCTCTTTAATTATTATTTCTGATAAGGGAATTAATCCTAAAAAGACTTTTATTCCTCCTTTACTTGCTATTGGGGCAATACATCATTATCTTCTAAAACAAGAAATCAGGCTTAAAGCTTCTCTAATTATTGAAACAGGTCAATGTTGGAGCACTCATCATTTGGCATGTTTGATTGGTTATGGTGCAAGCGCAGTTTGCCCTTGGTTGACATTAGAAGCAGGAAGACATTGGTTAAAACATCCAAAGACACAAAAACTTATTGATAGCAAAAAAATAAATCCACTATCAATAATTGATGTTCAAGAAAATATTAAAAAAGCTCTAGAGGACGGTTTAAGAAAAATTCTTTCTAAAATAGGTATTTCACTTTTATCTAGTTACCATGGAGCACAAATTTTTGAAGCTGTAGGCCTTGGATCTGACTTAATAAAAATTGCTTTTGATGGTACAACAAGCCGTATCGCTGGCATAACATTAAAAGAATTAACTAATGAGACACTTTCAATACATACGAAAGCCTTTCCAGAGATCGATTTAAAGAAATTAGAATTTTTAGGATTTGTACAATTTAGAAATAATGGAGAATATCATTCCAATAATCCTGAGATGTCCAAGGTTTTACATTCAGCTGTAAAACAAGGACCAGGATACGATCATTTTGAAACTTACAAAAAACTCATTAGTAATAGACCGACTACATCTCTAAGAGATTTACTAACAATTAATTCACAAAGAAAAAGCATCCCTTTAGAAGAAGTTGAAAGTGTTGAATCAATTTGCAAAAGGTTCTGTACTGGAGGAATGAGTTTGGGTGCCTTGTCAAGAGAGGCTCATGAAGTGCTGGCAGTTGCAATGAATAGAATTGGTGGGAAAAGTAATAGTGGAGAAGGGGGAGAAGATCCGGCTCGTTTTAATGTTTTAAACGATATCGATGAAAATACTCAATCAGCGACATTGCCATTTATTAAAGGTCTAGAAAATGGAGACACCGCATGCTCAGCTATTAAACAAATAGCCTCAGGTAGATTTGGAGTCACACCTGAATATCTAAGAAGTGGTAAACAACTCGAAATTAAAATGGCTCAAGGTGCAAAGCCTGGAGAAGGGGGACAATTACCTGGTCCAAAAGTTGATTCTTACATCGCAAAACTAAGAAATAGTAAACCTGGAGTAGCTCTAATATCTCCTCCCCCACATCATGATATTTATTCAATTGAAGATTTAGCTCAACTTATCCATGACTTACACCAAGTGCATCCAAAAGCGAAAGTGAGCGTTAAACTTGTTTCTGAAATTGGTATAGGCACTATTGCTGCTGGAGTAAGCAAAGCTAATGCAGATGTAATTCAAATTTCAGGCCATGACGGAGGAACAGGTGCTTCACCCCTAAGTTCTATTAAACATGCAGGTTTACCATGGGAACTAGGTGTTGCTGAGGTTCATAAATCTCTCTTAGAGAATAACTTACGTGAAAGAGTAATTTTGAGAACTGATGGAGGTCTTAAAACAGGCTGGGATGTAGTTATTGCAGCTTTACTAGGTGCTGAAGAATATGGTTTCGGTTCCGTAGCGATGATTGCTGAAGGATGCATTATGGCTCGTGTTTGTCATACAAACAAGTGTCCTGTTGGTGTTGCCACTCAAAAAGAAGAATTAAGAAAAAGATTTAAAGGTATTCCAGAAAATGTTGTCAATTTTTTCTTATATATTGCTGAAGAAGTAAGACAGATAATGAGTAGTATAGGTGTTTCTAATATGGAAGAACTGATTGGTAATCAAGAATTTCTTTCTGCAAGAAATATCGTTCTTCCTAAAACTTCCAATATCGATCTTTCTTCTCTAGTACATTCAAACAATGATAGATCATGGTTAATACACTCAAAAAATGCTCATAGTAATGGTTCTGTATTAGAAGATGAGTTTTTGTCTGATACTGAATTTATAGATTCAATTAAAAATCACGAAAAATTAACCAAAGCAATTGAGATAAAAAATACAGATAGAAGTGTTTGTGCGAAAATATCAGGCGAAATTGCAGAACTTCATGGCAACACTGGCTTCAATGGCGAACTCAACTTAAATTTCAAAGGATATGCAGGACAAAGCTTTGGTGCCTTTTTATTGAATGGAATGAATGTTCGATTAATCGGAGAAGCTAATGATTATGTTTGTAAAGGAATGAATGGGGGAATACTCACAATAATTCCACCAAAAATAGATAGAATGTCTTCCGAACAAGTCATATTGGGAAATACTTGCCTTTATGGAGCAACAGGTGGAAAATTATTTGCATTAGGAAAATCAGGAGAAAGATTCGCCGTAAGAAATAGTGGTGCGATAGCAGTAACAGAGGGAGCAGGTGATCATTGTTGTGAATACATGACTGGCGGAAAAGTAGTGATTCTAGGTTCCACAGGAAGGAATATTGGTGCGGGCATGACTGGTGGAATAGCTTTTATAATCGATGAAAACAATGATCTAAGTAATAAAGTTAATAAAGAAATAGTTAGCATTCACAAAATCACTTCATCAAAGCAGGAAGATATTTTATTAGAAATTATTAGAGAATATCGAGCAAAAACAAATAGCTTAAAAGCTGCTGAAATAATTGAAAATTGGCCTCATTTCAAGAATAATTTCAAATTAATTGTTCCCCCAAGTGAAGAAGAGATGCTTGGC
>AG-355-K10_2717253976
TATCAAGATAGTTATTCCCCAAATGGAATAATTGGTGAGAAAGATGCGTGTGGGGTTGGTTTTATAGCAAATATTAAAGGTATAGAAAGCAACTGGATCTTAAAACAATCCCTGAAAGGCCTTAACTGCATGGAGCATAGAGGAGGTTGTGGAGGTGATAGTGACTCAGGAGATGGAGCAGGCATTTTATGTTCAATCCCGTGGAATTACTTAGAAAAAGAAGTAAATCTAGAAAATTTAGGTATGATTTTTATGCCTAATAAAAAAGAGAAAATTGAAGAATGTAAATCAATATGTGAGGAGGAAGCTAAAAAATTAAGAATCAATAAAACTTCTTGGAGAACAGTACCTGTTAATAATGAAATCTTAGGTCCGTTGGCCAAAGCAAATTCTCCATTTATAAGTCAGTGGATTTTATTCAAAGATAACAATGATATAGAGAAGATTTTATTCCAATTAAGGAAAAGAATTGAAAAAAAAATAAGAGAAAGTTTTAAAAACTGTGAATTTTATTTCGCCTCACTAAGTACAAAAACAGTTGTTTACAAAGGTATGGTTCGTTCCGAAATATTATCTGAGTTTTATCAAGACTTAAAAGAAGAGAGTTTTAAAGTCTCATTTTCCGTTTACCATAGAAGATTTAGTACTAATACACTTCCAAAATGGCCACTAGCTCAGCCGATGCGATTCTTAGGTCATAACGGTGAAATTAATACTCTCTTAGGTAATATCAACTGGGCCAAAGCTTCAGAAACACACATAGATGATTTTTGGGGAGAGTTATCTAACGAAATAAAGCCAATCGTAGATATAAATAAAAGTGATTCATCAAATCTTGATGCAACTCTTGAAATCAATATTCGTTCAGGTCAGCCCATTACTGACTCATTATTAAAACTTGTTCCTGAAGCATTTAGAGATCAACCAGAACTCGAACAGAGAGAGGATATAAAAGCTTTTTATGAATATTCTGCAAGCCTGCAAGAAGCTTGGGATGGACCCGCACTCCTTGTATTTGCTGATGGGAATTTTGTAGGGGCAACACTTGATAGAAATGGCCTAAGACCAGCAAGATATTCAATAACAAATGATGGTTTTGTAATAATGGGTTCTGAAACAGGGGTAGTTGATCTTGAAGAGGAAAGAGTTATAGAGAAAGGTCGATTAGGGCCGGGACAAATGTTAGCAGTTGATTTGCACAAGAATGAAATCCTAAGGAATTGGGAAGTAAAATCTGAAGCGGCTCTAAGACATGATTATAAAAACCTCTTAAGTAATAGAAATATAAAAATTAAAAATTGTGAATGGTTTGAAGACTGCAAACTTAAAGACCTTGAGTTGTTACAACAACAAACTGCGTATGGCTTTTCATCCGAAGATAATGATTTGATCTTGGATTCAATGGCTTCATTAGCCAAAGAGCCTACCTATTGCATGGGTGACGATATCCCACTAGCAGTGCTTTCTTCAAAGCCACATATTTTATATGACTATTTCAAGCAAAGATTTGCGCAAGTTACAAATCCTCCTATTGACCCTCTGAGAGAAAAACTGGTAATGAGTTTAGAGATGCATCTTGGAGAAAGATGCACACCATTTGAAATTAAAGATCCTAAACCTTTTGTTCATTTACAAAGCCCTATTCTCAATGAGGAAGAACTCATTTCCATTAAAACATCAAAAATTAAATCTCAAACAATTTCAACTTTGTTTGATATAGAGGAAGGAGTTCAAGGCTTAGAGAACCAATTAAAAGCGATTTGTAAACAGAGTGAGCTCTCTATTAAAGAAGGTTGCTCTTTAATTATTATTTCTGATAAGGGAATTAATCCTAAAAAGACTTTTATTCCTCCTTTACTTGCTATTGGGGCAATACATCATTATCTTCTAAAACAAGAAATTAGGCTTAAAGCTTCTCTAATTATTGAAACAGGTCAATGTTGGAGCACTCATCATTTGGCATGTTTGATTGGTTATGGTGCAAGCGCAGTTTGCCCTTGGTTGACATTAGAAGCAGGAAGACATTGGTTAAAACATCCAAAAACACAAAAACTTATTGATAGCAAAAAAATAAATCCACTATCAATAATTGATGTTCAAGAAAATATTAAAAAAGCTCTAGAGGACGGTTTAAGAAAAATTCTTTCTAAAATAGGTATTTCACTTTTATCTAGTTACCATGGAGCACAAATTTTTGAAGCTGTAGGCCTTGGATCTGACTTAATAAAAATTGCTTTTGATGGTACAACAAGCCGTATCGCTGGCATAACATTAAAAGAATTAACTAATGAGACACTTTCAATACATACGAAAGCCTTTCCAGAGATCGATTTAAAGAAATTAGAATTTTTAGGATTTGTACAATTTAGAAATAATGGAGAATATCATTCCAATAATCCTGAGATGTCCAAGGTTTTACATTCAGCTGTAAAACAAGGACCAGGATACGATCATTTTGAAACTTATAAAAAACTCATTAGTAATAGACCGACTACATCTCTAAGAGATTTACTAACAATTAATTCACAAAGAAAAAGCATCCCTTTAGAAGAAGTTGAAAGTGTTGAATCAATTTGCAAAAGGTTCTGTACTGGAGGAATGAGTTTAGGTGCCTTGTCAAGAGAAGCTCATGAAGTGCTGGCAGTTGCAATGAATAGAATTGGTGGGAAAAGTAATAGTGGAGAAGGGGGAGAAGACCCTGCTCGTTTTAATGTTTTAAACGATATCGATGAAAATACTCAATCAGCGACATTGCCATTTATTAAAGGTCTAGAAAATGGAGACACCGCATGCTCAGCTATTAAACAAATAGCCTCAGGTAGATTTGGAGTTACACCTGAATATCTAAGAAGTGGTAAACAACTCGAAATTAAAATGGCTCAAGGTGCAAAGCCTGGAGAAGGGGGACAATTACCTGGTCCGAAAGTTGATTCTTACATCGCAAAACTAAGAAATAGTAAACCTGGAGTAGCTCTAATATCTCCTCCCCCACATCATGATATTTATTCAATTGAAGATTTAGCTCAACTTATCCATGACTTACACCAAGTGCATCCAAAAGCGAAAGTGAGCGTTAAACTTGTTTCTGAAATTGGTATAGGCACTATTGCTGCTGGAGTAAGCAAAGCTAATGCAGATGTAATTCAAATTTCAGGCCATGACGGAGGAACAGGTGCTTCACCCCTAAGTTCCATTAAACATGCAGGTTTACCATGGGAACTAGGTGTTGCTGAGGTTCATAAATCTCTCTTAGAGAATAACTTACGTGAAAGAGTAATTTTGAGAACTGATGGAGGTCTTAAAACAGGCTGGGATGTAGTTATTGCAGCTTTACTAGGTGCTGAAGAATATGGTTTCGGTTCCGTAGCGATGATTGCTGAAGGATGCATTATGGCTCGTGTTTGTCATACAAACAAGTGTCCTGTTGGAGTTGCCACTCAAAAAGAAGAATTAAGAAAAAGATTTAAAGGTATTCCAGAAAATGTTGTCAATTTTTTCTTATATGTTGCTGAAGAAGTAAGACAAATAATGAGTAGTATAGGTGTTTCTAATATGGAAGAACTGATTGGTAATCAAGAATTTCTTTCTGCAAGAAATATCGTTCTTCCTAAAACTTCCAATATCGATCTTTCTTCTCTAGTATATTCAAACAACGATAGATCATGGTTAATACATTCAAAAAATGCTCATAGTAATGGTTCTGTATTAGAAGATGAGTTTTTGTCTGATACTGAATTTATAGATTCAATTAAAAATCACGAAAAATTAACCAAAGCAATTGAGATAAAAAATACAGATAGAAGTGTTTGTGCGAAAATATCAGGCGAAATTGCAGAACTTCATGGCAACACTGGCTTCAATGGCGAACTCAACTTAAATTTCAAAGGATATGCAGGACAAAGCTTTGGTGCTTTTTTATTGAATGGAATGAATGTTCGATTAATCGGAGAAGCTAATGATTATGTTTGTAAAGGAATGAATGGGGGAATACTCACAATAATTCCACCAAAAATAGATAGGATGTCCTCCGAACAAGTCATATTGGGAAATACTTGCCTTTATGGAGCAACAGGTGGAAAATTATTTGCATTAGGAAAATCAGGAGAAAGATTCGCCGTAAGAAATAGTGGTGCGATAGCAGTAACAGAGGGAGCAGGTGATCATTGTTGTGAATACATGACTGGCGGAAAAGTAGTGATTCTAGGTTCCACAGGAAGGAATATTGGTGCGGGCATGACTGGTGGAATAGCTTTTATAATCGATGAAAACAATGATCTAAGTAATAAAGTTAATAAAGAAATAGTTAGCATTCACAAAATCACTTCATCAAAGCAGGAAGATATTTTATTAGAAATTATTAGAGAATATCGAGCAAAAACAAATAGCTTAAAAGCTGCTGAAATAATTGAAAATTGGTCTCATTTCAAGAATAATTTCAAATTAATTGTTCCTCCAAGTGAAGAAGAGATGCTTGGC
>AG-355-K13_2667778784
---------------------------------------------------------------------------------------------------------------------------------------------------------------------------------------------------------------------------------------------------------------------------------------------------------------------------------------------------------------------------------------------------------------------------------------------------------------------------------------------------------------------------------------------------------------------------------------------------------------------------------------------------------------------------------------------------------------------------------------------------------------------------------------------------------------------------------------------------------------------------------------------------------------------------------------CCTGAAGCATTTAGAGATCAACCAGAACTTGAGCAGAGAGAAGATATAAAAGTTTTTTATGAATATTCTGCAAGCCTGCAAGAAGCTTGGGATGGTCCTGCACTCCTTGTATTTGCAGATGGAAATTTTGTCGGAGCAACTCTTGATAGAAATGGCCTAAGACCTGCAAGATATTCAATCACAAATGATGGTTTTGTAATAATGGGTTCTGAAACAGGAGTAGTAGATCTTGAAGAAGAAAGAGTAATAGAAAAAGGCCGATTAGGACCGGGACAAATGCTGGCAGTTGATTTTCATCAGAATAGAATCCTAAGAAATTGGGAAGTAAAATCTGAAGCCGCTCAAAGGCATGATTATAAAAATCTTCTCAGTAATAGAACTATAAAAATTGAAAATAATGAATGGGTTAAAGAGTGCAAACTAAAGGATCTTGAGTTGTTGCAACAACAAACTGCATACGGGTTTTCAGCGGAAGATAATGACCTTATCTTAGATTCAATGGCTTCATTAGCTAAAGAGCCTACTTATTGTATGGGCGACGACATCCCATTAGCAGTTCTTTCATCCAAGCCACATATTTTATACGACTACTTTAAGCAAAGATTTGCGCAAGTTACTAATCCTCCCATTGACCCTTTGAGAGAAAAACTTGTAATGAGTTTAGAGATGCATCTAGGAGAAAGATGTACACCATTTGAGATTAAAGATGCTAAACCTTTTGTTCATTTACAAAGTCCGATTCTTAATGAAGAAGAACTCATTTCCATCAAAAAATCAAAAATTAAATCTCAGACAATTTCAAGTTTGTTTGATTTAGAGGAAGGTATTCAAGGCTTAGAGAACCAATTAAAAGCAATCTGTAAACAGAGTGAGCTCTCTATAAAAGAAGGTTGCTCTTTAATTATCATTTCAGATAAGGGAATTAATCCTAAAAAGACTTTTATACCTCCTTTACTTGCTGTTGGAGCGATTCATCATTATCTGCTTAAAAAAGAAATCAGGCTAAAAGCTTCTCTAATAATTGAGACTGGTCAATGTTGGAGCACACATCACTTAGCTTGTTTAATTGGATATGGAGCAAGTGCAGTATGCCCTTGGTTGACCTTCGAAGCAGGTAGACACTGGTTAAAACATCCAAAAACACAAAAACTAATTGATAGCAAAAAAATAAATCCATTATCAATAGTTAATGTTCAAGAAAATATTAAAAAAGCTTTAGAAGACGGTCTAAGAAAAATTCTCTCAAAAATAGGCATCTCACTTTTATCTAGTTACCATGGTGCACAAATTTTTGAAGCTGTAGGCCTTGGATCTGACTTAATAAAAATTGCTTTCGATGGTACAACAAGCCGCATTGCTGGCATAACATTAAAAGAATTAACTAATGAAACACTTTCAATACATACGAAAGCCTATCCAGAGATCGATTTAAAAAAATTAGAATTTTTAGGATTTGTACAATTTAGAAATAATGGAGAATATCACTCAAATAATCCTGAGATGTCCAAAGTTTTACATTCAGCTGTAAAAAAAGGACAAGGATACGATCATTTTGAAACTTACAAAAAACTCATAAGTAATAGACCGACAACATCTCTAAGAGATTTACTAACAATTAATTCAAAAAGAAAAAGTATCCCATTAGCGGAAGTTGAAAGTGTTGAATCAATTTGCAAAAGGTTCTGTACTGGAGGAATGAGTTTGGGTGCTTTATCAAGAGAAGCACATGAAGTATTAGCAGTTGCAATGAATAGAATTGGTGGGAAAAGTAATAGTGGAGAGGGGGGAGAAGATCCAGCTCGTTTTAATGTTTTAAATGATATCGATGAAAATACTCAATCAGCGACGTTGCCATTTATTAAAGGTCTAGAAAATGGAGACACCGCATGCTCAGCTATTAAACAAATAGCATCAGGTAGATTTGGAGTTACACCTGAATATCTAAGAAGTGGTAAGCAACTCGAAATTAAAATGGCTCAGGGTGCGAAACCTGGAGAAGGGGGACAATTGCCTGGTCCAAAAGTTGATTCTTACATCGCAAAACTAAGAAATAGTAAACCTGGAGTAGCTCTAATATCTCCTCCTCCGCATCATGATATTTATTCAATTGAAGATTTAGCTCAACTTATCCATGACTTACACCAAGTTCATCCAAAAGCAAAAGTTAGCGTTAAACTTGTTTCTGAAATTGGTATAGGCACTATTGCTGCTGGAGTAAGCAAAGCTAATGCAGATGTAATTCAAATTTCAGGCCATGACGGAGGTACAGGTGCTTCTCCCCTAAGTTCAATTAAACATGCAGGTTTACCTTGGGAACTAGGTGTTGCTGAGGTTCATAAATCTCTTTTAGAAAATAACTTACGCGAAAGAGTAATTTTGAGAACTGATGGAGGTCTTAAAACAGGCTGGGATGTAGTAGTTGCAGCTTTACTAGGCGCAGAAGAATATGGTTTCGGTTCTGTAGCGATGATTGCTGAAGGATGCATAATGGCTCGGGTTTGTCATACAAACAAGTGTCCTGTTGGAGTTGCCACTCAAAAAGAAGAATTAAGAAAAAGATTTAAAGGTATTCCTGAAAATGTCGTCAATTTTTTCTTGTATATTGCTGAAGAAGTCAGACAGATAATGAGTAGTATCGGTGTTTCTAATATGGAAGAACTGATTGGTAATCAAGAATTTCTTTCTGCAAGAAATATCAGTCTTCCAAAAACTTCTAATATCGATCTTTCTTCTTTAGTACATTCAACAACTGATAGATCATGGTTAAAACATTCAAAAAATGCTCATAGTAATGGTTCTGTATTAGAAGACAAGTTTTTGTCTGATACTAAATTTATAGATTCAATTAAAAATCACGAAATATTAACCAAAGAAATTGAGATAAAAAATACAGATAGAAGTGTTTGTGCGAAAATATCAGGCGAAATCGCAGAACTTCACGGCAACACTGGCTTCAATGGCAAACTCAACTTAAATTTCAAAGGATATGCAGGACAAAGCTTTGGTGCCTTTTTATTGAAGGGAATGAATGTTCAATTAATTGGAGAAGCTAATGATTATGTTTGTAAAGGAATGAATGGAGGAATACTTACAATAATTCCACCAAAAATCAATGAAATCTCCTCCGCACAAGTCATCCTAGGAAATACTTGTCTTTATGGAGCAACAGGTGGAAAATTATTTGCATTAGGAAAATCGGGAGAAAGATTTGCGGTTAGAAATAGTGGTGCTACAGCAGTAACAGAAGGAGCAGGAGATCATTGTTGTGAATACATGACTGGTGGGAACGTTGTTATTCTAGGTTCCACAGGAAGGAATATTGGTGCGGGTATGACCGGTGGAATAGCTTTTATAATCGATGAAAATAATGATTTAAGTAATAAAGTAAATAAAGAAATAGTAAGCATTCATCAAATAACTTCATCAAAGCAGGAAAATATCTTATTGGAAATTATTAGAGAATATCAAGCAAAAACAAATAGCTTAAAGGCTGCCAAAATAATTGAAAATTGGTCTCATTTTAAGAGCACTTTC---------------------------------------
>AG-355-K15_2667779935
TATCAAGATAGTTATTCCCCAAATGGAATAATTGGGGAGAAAGATGCGTGTGGAGTTGGTTTCGTAGCAAATGTTGAAGGTATAGAAAGCAACTGGATTCTTAAACAATCTCTAAAGGGCCTCAACTGCATGGAGCATAGAGGAGGTTGTGGAGGAGATAGTGACTCAGGAGATGGCGCAGGCATTTTATGTTCAATTCCATGGGGATATCTAGAAGAGAAAATTAATCTAAAAAATTTAGGCATGGTCTTTATGCCTAATAAAAAAGAAAAAATTGAAATATGTAAATTGATATGTGATGAAGAAGCAGAAAAATTAAAAGTCAACAAAACATCTTGGAGAACAGTACCCGTTAATAATGAAATCTTAGGTCCTTTAGCTAAAGCAAATGCTCCATTCATCTGTCAGTGGATTTTGTATAAAGATCATAAGGATGTTGAAAGGCTTTTATTTCAATTAAGGAAAAGAATTGAGAAAAAAATAAGAGAAACTTTCAAAAACTGTGAATTTTATTTTGCCTCACTAAGTTCTCAAACAGTTGTTTATAAAGGTATGGTTCGCTCTGAAATATTATCCGAGTTTTATCAAGATCTAAAAGAAGAGAGTTTTAAAGTTTCATTTTCTGTTTATCATCGCAGATTTAGTACTAATACACTCCCAAAATGGCCACTAGCTCAGCCTATGAGATTTTTGGGTCATAATGGCGAAATAAATACTCTCTTAGGCAATATTAATTGGGCTAAAGCTTCAGAAACACATATAGATGATTTTTGGGGAGAGTTATCTAATGAAATTAAGCCCATTGTAGATGTAAACAAAAGTGATTCTTCCAATCTTGATGCAACCCTTGAAATCAATATTCGTTCAGGTCAGCCCATTACTGACTCATTATTAAAACTTGTTCCTGAAGCATTTAGAGATCAACCAGAACTTGAGGAGAGAGAGTATATAAAAGCTTTTTATGAATATTCTGCAAGCCTACAAGAAGCTTGGGATGGGCCAGCACTACTCGTATTTGCTGATGGAAATTTTGTCGGAGCAACGCTTGATAGAAATGGCCTAAGACCAGCAAGATATTCAATCACAAATGATGGTTTTGTAATAATGGGTTCTGAAACAGGAGTAGTAGATCTTGAAGAAGAAAGAGTAATAGAAAAAGGTCGATTAGGACCGGGACAAATGTTGGCAGTTGATTTTCATCAGAATAGAATCCTAAGAAATTGGGAAGTAAAATCTGAAGCCGCTCAAAGGCATGATTATAAAAAACTTCTCAGTAATAGAACTATAAAAATTGAAAATAATGAATGGGTTAAAGACTGTGAACTAAAAGACCTTGAGTTGTTGCAACAACAAACTGCATACGGGTTTTCTGCGGAAGATAATGACCTTATCTTAGATTCAATGGCTTCATTAGCTAAAGAGCCTACTTATTGCATGGGCGACGACATCCCGTTAGCAGTTCTTTCATCTAAACCACATATTTTATACGACTACTTTAAGCAAAGATTTGCACAAGTTACTAATCCTCCTATTGACCCTCTGAGAGAAAAACTTGTAATGAGTTTAGAGATGCATCTTGGAGAAAGATGTACACCATTTGAAATTAAAGATGCTAAACCTTTTATTCATTTACAAAGTCCGATTCTAAATGAGGAAGAACTCATTTCCATCAAAAAATCAAAAATTAAATCTCAGACAATTTCAAGTTTGTTTGATTTAGAGGAAGGCATTCAAGGCTTAGAGAACCAATTAAAACTAATCTGTAAACAGAGTGAGCTGTCTATAAAAGAAGGTTGCTCTTTAATTATCATTTCTGATAAGGGAATTAATCCTAAAAATACTTTCATACCTCCTTTACTTGCTGTTGGAGCAATTCATCATTATCTTCTTAAAAAAGAAATCAGGCTAAAAGCTTCTCTAATAATTGAGACCGGTCAATGTTGGAGTACACATCACTTAGCTTGTTTAATTGGATATGGAGCAAGTGCAGTTTGCCCTTGGTTGACCTTCGAAGCAGGTAGACACTGGTTAAAACATCCGAAAACACAAAAACTCATTGATAGCAAAAAAATAAATCCATTATCAATAGTTGATGTTCAAGAAAATATTAAAAAAGCCCTAGAAGACGGTCTAAGAAAAATTCTCTCAAAAATAGGCATCTCACTCTTATCTAGTTACCATGGTGCACAAATTTTTGAAGCTGTAGGACTTGGATCTGACTTAATAAAAATTGCTTTTGATGGTACAACAAGTCGTATCGCTGGCATAACATTAAAAGAATTAACTAATGAAACACTTTCAATACATACGAAAGCCTATCCAGAGATTGATTTAAAGAAATTAGAATTTTTAGGATTTGTACAATTTAGAAATAATGGAGAATATCATTCCAACAACCCAGAAATGTCCAAAGTTTTACATTCGGCGGTAAAACAAGGGCCAGGATACGATCATTTTGAAACTTACAAAAAACTTATTAGTAATAGACCGACAACATCTCTTAGAGATTTACTAACAATTAATTCAAAAAGAAAAAGTATTCCATTAGAGGAAATTGAAAGTGTTGAATCAATTTGCAAAAGGTTTTGTACCGGAGGAATGAGTTTAGGTGCTTTATCCAGAGAAGCGCATGAAGTTTTAGCAGTTGCAATGAATAGAATTGGTGGAAAAAGTAATAGTGGAGAAGGGGGAGAAGATCCAGCTCGTTTTAATGTTTTAAATGATATCGATGAAAATACTCAATCAGCTACTTTACCATTTATAAAAGGTCTAGAAAATGGAGACACCGCTTGTTCAGCTATTAAACAAATAGCATCAGGTCGATTTGGCGTTACACCTGAATATCTAAGAAGTGGTAAACAACTCGAAATTAAAATGGCTCAAGGTGCAAAACCTGGAGAAGGGGGACAATTGCCTGGTCCAAAAGTTGATTCCTACATCGCAAAACTTAGAAATAGTAAACCTGGAGTAGCTCTAATATCTCCTCCCCCGCATCATGATATTTATTCAATTGAAGATTTAGCTCAACTTATCCATGACTTACACCAAGTCCATCCAAAAGCAAAAGTGAGCGTTAAACTTGTTTCTGAAATTGGTATCGGCACTATTGCTGCTGGGGTAAGCAAAGCTAATGCAGATGTAATTCAAATTTCAGGCCATGACGGAGGTACAGGTGCTTCGCCCCTAAGTTCTATTAAACATGCAGGTTTACCATGGGAATTAGGTGTTGCTGAGGTTCATAAATCTCTCTTAGAGAATAACTTACGTGAAAGAGTAATTTTGAGAACTGATGGAGGTCTTAAAACAGGCTGGGATGTAGTTATTGCAGCTTTACTAGGTGCTGAGGAATACGGTTTCGGTTCTGTAGCGATGATTGCTGAAGGATGCATAATGGCTCGGGTTTGTCATACAAACAAGTGTCCTGTTGGAGTTGCTACTCAAAAAGAAGAGTTAAGAAAAAGATTTAAAGGTATTCCAGAAAATGTTGTCAATTTTTTCTTATATATTGCTGAAGAAGTAAGACAGATAATGAGTAGTATTGGAGTTTCTAATATGGAAGAACTGATTGGGAATCAAGAATTTCTTTCTGCAAGAAATATCGGTCTTCCAAAAACTTCTAATATCGATCTCTCTTCTTTAGTAGAAATAACCACTGATAGATCATGGTTAAAACATTCAAAAAATCCTCATAGTAATGGTTCTGTATTAGAGGACGAGTTTTTGTCTGATACTGAATTTATTAATTCAATTAAAAGTCACGAAAAATTGACTAAAAAAATTGAGATAAAAAATACAGATAGAAGTGTTTGTGCGAAAATATCAGGCGAAATCGCAGAACTTCATGGAAACACCGGCTTCAATGGCGAACTTAATTTAAATTTCAAAGGATATGCAGGACAAAGCTTTGGTGCCTTTTTATTAAAGGGAATGAATGTTCAATTAATCGGAGAAGCTAATGATTATGTTTGTAAAGGAATGAATGGAGGAATACTCACAATAATTCCACCAAATATAGATAAAACCTCCTCCGAACAAGTTATCCTAGGAAATACTTGCCTTTATGGAGCAACAGGTGGGAAATTATTTGCTTTAGGAAAATCGGGAGAAAGATTTGCAGTAAGAAATAGTGGTGCTACAGCAGTAACAGAGGGCGCAGGAGATCATTGTTGTGAATACATGACTGGAGGGAAAGTAGTTATTCTAGGTTCCACAGGAAGGAATATTGGTGCGGGCATGACTGGTGGAATAGCTTTCATAATCGATGAGAATAATGATTTAAATAATAAAGTTAATAAGGAAATAGTAAGCATTCATAAAATAACTTCATCAATGCAGGAAGACATTTTATTGGAAATTATTAGGGAATATAGAGCAAAAACAAATAGCTTAAAGGCCGCCAAAATAATTGAAAATTGGTCTCATTTTAAGAGTACTTTCAAATTAATTGTTCCCCCAAGTGAAGAAGAGATGCTTGGC
>AG-355-K23_2667782636
TATCAAGATAGTTATTCCCCAAATGGAATAATTGGGGAGAAAGATGCATGTGGAGTTGGTTTCGTAGCAAATGTTGAAGGTATAGAAAGCAACTGGATCCTTAAACAATCTCTAAAGGGGCTCAACTGCATGGAGCATAGAGGAGGATGTGGAGGAGATAGTGACTCAGGAGATGGAGCAGGCATTTTATGTTCAATTCCATGGGGATATTTAGAAGAGAAAATTAATCTAGAAAATTTAGGCATGGTTTTTATGCCTAATAAAAAAGAAAAAATTGAAATATGTAAATCAATATGTGATGAAGAAGCAGAAAAATTAAAAGTCAACAAAACATCTTGGAGAACAGTACCCGTTAATAATGAAATCTTAGGTCCTTTAGCTAAAGCAAATGCTCCATTCATCTGTCAGTGGATTTTATATAAGGATCATAAGGATGTTGAAAGGCTTTTATTTCAATTAAGGAAAAGAATTGAGAAAAAAATAAGAGAAACTTTCAAAAACTGTGAATTTTATTTTGCCTCACTAAGTTCTCAAACAGTTGTTTATAAAGGTATGGTTCGCTCTGAAATATTATCCGAATTTTATAAAGATCTAAAAGAAGAGAGTTTTAAAGTTTCATTTTCTGTTTATCATCGTAGATTTAGTACTAATACACTTCCAAAATGGCCACTAGCTCAGCCCATGAGATTTTTGGGTCATAATGGAGAAATAAATACTTTCTTAGGCAATATTAATTGGGCTAAAGCTTCAGAAACACATATAGATGATTTTTGGGGAGAGTTATCTAATGAAATCAAGCCCATTGTAGATGTAAACAAAAGTGATTCATCAAATCTTGATGCAACCCTTGAAATCAATATTCGTTCAGGTCAGCCCATTACTGACTCATTATTAAAACTTGTTCCTGAAGCATTTAGAGATCAACCAGAACTTGAGGAGAAAGAGTATATAAAAGCTTTTTATGAATATTCTGCAAGCCTACAAGAAGCTTGGGATGGTCCGGCACTCCTTGTATTTGCTGATGGAAATTTTGTCGGAGCAACGCTTGATAGAAATGGCCTAAGACCAGCAAGATATTCAATCACAAATGATGGTTTTGTAATAATGGGTTCTGAAACAGGAGTGGTAGATCTTGAAGAAGAAAGAGTAAGAGAAAAAGGTCGATTAGGACCGGGACAAATGTTGGCAGTTGATTTTCATCAAAATAGAATCCTAAGAAATTGGGAAGTTAAATCTGAAGCTGCTCAAAGGCATGATTATAAAAATCTTCTCAGTAATAGAACCTTAAAAATTGAAAATAATGAATGGGTTAAAGACTGCAAACTAAAAGACCTTGAGTTGTTGCAACAACAAACTGCATACGGGTTTTCAGCGGAAGATAATGACCTTATCTTAGATTCAATGGCTTCATTAGCTAAAGAGCCTACTTATTGCATGGGCGACGACATCCCATTAGCAGTTCTTTCATCTAAGCCACATATTTTATACGACTACTTTAAGCAAAGATTTGCGCAAGTTACTAATCCTCCTATTGACCCTCTGAGAGAAAAACTTGTAATGAGTTTAGAGATGCATCTAGGAGAAAGATGTACACCATTTGAAATTAAGGATGCTAAACCTTTTATTCATTTACAAAGTCCGATTCTAAATGAGGAAGAACTCATTTCCATCAAAAAATCAAAAATTAAATCTCAGACAATTTCAAGTTTGTTTGATTTAGAGGAAGGTATTCAAGGCTTAGAGAACCAATTAAAAGCAATTTGTAAACAGAGTGAGCTCTCTATAAAAGAAGGTTGCTCTTTAATTATCATTTCTGATAAAGGAATTAATCCTAAAAAGACTTTCATACCTCCTTTACTCGCTGTTGGAGCAATTCATCATTATCTTCTTAAAAAAGAAATCAGGCTAAAAGCTTCTCTAATAATTGAGACCGGTCAATGTTGGAGCACACATCACTTAGCTTGTTTAATTGGATATGGAGCAAGTGCAGTTTGCCCTTGGTTGACCTTCGAAGCAGGTAGACACTGGTTAAAACATCCAAAAACAAAAAAACTCATTGATAGCAAAAAAATAAATCCATTATCAATAGTTGATGTTCAAGAAAATATTAAAAAAGCTCTAGAAGACGGTCTAAGAAAAATTCTCTCAAAAATAGGCATCTCACTTTTATCTAGTTACCATGGTGCACAAATTTTTGAAGCTGTAGGCCTTGGGTCTGACTTAATAAAAATTGCTTTTGATGGAACAACAAGTCGTATCGCTGGCATAACATTAAAAGAATTAACTAATGAAACACTTTCAATACATACGAAAGCCTATCCAGAGATCGATTTAAAGAAATTAGAATTTTTAGGATTTGTACAATTTAGAAATAATGGAGAATATCATTCCAATAACCCAGAGATGTCCAAAGTTTTACATTCGGCGGTAAAACAAGGGCCAGGATACGATCATTTTGAAACTTACAAAAAACTTATTAGTAATAGACCGACAACATCTCTTAGAGATTTACTAACAATTAATTCAAAAAGAAAAAGTATTCCATTAGAGGAAGTTGAAAGTGTTGAATCAATTTGCAAAAGGTTCTGTACTGGAGGAATGAGTTTAGGTGCTTTATCCAGAGAGGCACATGAAGTTTTAGCAGTTGCAATGAATAGAATTGGTGGAAAAAGTAATAGTGGAGAAGGGGGAGAAGATCCAGCTCGTTTTAATATTTTAAATGATATCGATGAAAATACTCAATCAGCGACGTTGCCATTTATTAAAGGCTTAAAGAATGGAGATACCGCATGCTCCGCTATTAAACAAATAGCATCAGGAAGATTTGGAGTTACACCTGAATATCTAAGAAGTGGTAAACAACTCGAAATTAAAATGGCTCAAGGTGCAAAACCCGGAGAGGGGGGACAGCTACCTGGTCCAAAAGTTGATTCTTACATTGCAAAACTAAGAAATAGTAAACCTGGAGTAGCTTTAATATCTCCTCCCCCGCATCATGATATCTATTCAATTGAAGATTTAGCTCAACTTATCCACGACTTACACCAAGTTCATCCAAAAGCGAAAGTAAGCGTTAAACTTGTTTCTGAAATTGGTATAGGCACTATTGCTGCTGGAGTAAGCAAAGCTAATGCGGATGTAATTCAAATATCAGGCCATGACGGAGGCACAGGTGCTTCACCCCTTAGTTCTATTAAACATGCAGGTTTACCTTGGGAACTTGGTGTTGCTGAGGTTCATAAATCTCTCTTAGAGAATAACTTACGCGAAAGAGTAATTTTGAGAACTGATGGAGGTCTTAAAACAGGCTGGGACGTAGTTATTGCAGCTTTACTAGGTGCTGAAGAATACGGTTTTGGTTCTGTAGCGATGATTGCTGAAGGATGCATAATGGCTCGGGTTTGTCATACAAACAAGTGTCCTGTTGGAGTTGCCACTCAAAAAGAAGAATTAAGAAAAAGATTTAAAGGTATTCCAGAAAATGTCGTCAATTTTTTCTTGTATATTGCTGAAGAAGTAAGACAGATAATGAGTAGTATCGGTGTCTCTAATATGGAAGAACTGATTGGTAATCAAGAATTTCTTTCTGCAAGAAATATCGATCTTCCAAAAACTTCTAATATTGATCTTTCTTCTTTAGTACACTCAACCCCTGATAGATCATGGTTAAAACACTTAAAAACTGCCCATAGTAATGGCTCTGTATTAGAAGACGAGTTTTTATCTGATACTAAATTTATGGATTCAATTAAAAATCACGAAATATTAACCAAAGAAATTGAGATAAAAAATACAGATAGAAGTGTTTGTGCGAAAATATCAGGCGAAATCGCAGAACTTCACGGCAACACTGGCTTCAATGGCGAACTCAACTTAAATTTCAAAGGATATGCAGGACAAAGCTTTGGTGCCTTTTTATTGAAGGGAATGAATGTTCAATTAATCGGAGAAGCTAATGATTATGTTTGTAAAGGAATGAATGGAGGAACACTTACAATAATTCCACCAAAAATAAATGAAATCTCCTCCGAACAAGTCATCCTAGGAAATACTTGTCTTTATGGAGCAACAGGTGGAAAATTATTTGCATTAGGAAAATCGGGAGAAAGATTTGCGGTTAGAAATAGTGGTGCTACAGCTGTAACAGAAGGAGCAGGTGATCATTGTTGTGAATACATGACTGGTGGGAAAGTTGTTATTCTAGGTTCCACAGGAAGAAATATTGGTGCGGGCATGACTGGTGGGATAGCTTTTATGATCGATGAAAATAATGATTTAACTAATAAAGTCAATAAAGAAATAGTAAGCATTCATCAAATAACTTCATCAAAGCAGGAAAATATCTTATTGGAGATTATTAGAGAATATCAAGCAAAAACAAATAGCTTAAAGGCTGCCAAAATAATTAAAAATTGGTCTCATTTTAAGAGTACTTTCAAATTGATTGTTCCCCCAAGCGAAGAAGAGATGCTTGGT
>AG-355-L02_2667784104
TATCAAGATAGTTATTCCCCAAATGGAATAATTGGGGAGAAAGATGCATGTGGAGTTGGTTTCGTAGCAAATGTTGAAGGTATAGAAAGCAACTGGATCCTTAAACAATCTCTAAAGGGGCTCAACTGCATGGAGCATAGAGGAGGATGTGGAGGAGATAGTGACTCAGGAGATGGAGCAGGCATTTTATGTTCAATTCCATGGGGATATTTAGAAGAGAAAATTAATCTAGAAAATTTAGGCATGGTTTTTATGCCTAATAAAAAAGAAAAAATTGAAATATGTAAATCAATATGTGATGAAGAAGCAGAAAAATTAAAAGTCAACAAAACATCTTGGAGAACAGTACCCGTTAATAATGAAATCTTAGGTCCTTTAGCTAAAGCAAATGCTCCATTCATCTGTCAGTGGATTTTATATAAGGATCATAAGGATGTTGAAAGGCTTTTATTTCAATTAAGGAAAAGAATTGAGAAAAAAATAAGAGAAACTTTCAAAAACTGTGAATTTTATTTTGCCTCACTAAGTTCTCAAACAGTTGTGTATAAAGGTATGGTTCGCTCTGAAATATTATCCGAATTTTATAAAGATCTAAAAGAAGAGAGTTTTAAAGTTTCATTTTCTGTTTATCATCGTAGATTTAGTACTAATACACTTCCAAAATGGCCACTAGCTCAGCCCATGAGATTTTTGGGTCATAATGGAGAAATAAATACTCTCTTAGGCAATATTAATTGGGCTAAAGCTTCAGAAACACATATAGATGATTTTTGGGGAGAGTTATCTAATGAAATCAAGCCCATTGTAGATGTAAACAAAAGTGATTCATCAAATCTTGATGCAACCCTTGAAATCAATATTCGTTCAGGTCAGCCCATTACTGACTCATTATTAAAACTTGTTCCTGAAGCATTTAGAGATCAACCAGAACTTGAGGAGAAAGAGTATATAAAAGCTTTTTATGAATATTCTGCAAGCCTACAAGAAGCTTGGGATGGTCCGGCACTCCTTGTATTTGCTGATGGAAATTTTGTCGGAGCAACGCTTGATAGAAATGGCCTAAGACCAGCAAGATATTCAATCACAAATGATGGTTTTGTAATAATGGGTTCTGAAACAGGAGTGGTAGATCTTGAAGAAGAAAGAGTAAGAGAAAAAGGTCGATTAGGACCGGGACAAATGTTGGCAGTTGATTTTCATCAAAATAGAATCCTAAGAAATTGGGAAGTTAAATCTGAAGCTGCTCAAAGGCATGATTATAAAAATCTTCTCAGTAATAGAACCTTAAAAATTGAAAATAATGAATGGGTTAAAGACTGCAAACTAAAAGACCTTGAGTTGTTGCAACAACAAACTGCATACGGGTTTTCAGCGGAAGATAATGACCTTATCTTAGATTCAATGGCTTCATTAGCTAAAGAGCCTACTTATTGCATGGGCGACGACATCCCATTAGCAGTTCTTTCATCTAAGCCACATATTTTATACGACTACTTTAAGCAAAGATTTGCGCAAGTTACTAATCCTCCTATTGACCCTCTGAGAGAAAAACTTGTAATGAGTTTAGAGATGCATCTAGGAGAAAGATGTACACCATTTAAAATTAAGGATGCTAAACCTTTTATTCATTTACAAAGTCCGATTCTAAATGAGGAAGAACTCATTTCCATCAAAAAATCAAAAATTAAATCTCAGACAATTTCAAGTTTGTTTGATTTAGAGGAAGGTATTCAAGGCTTAGAGAACCAATTAAAAGCAATTTGTAAACAGAGTGAGCTCTCTATAAAAGAAGGTTGCTCTTTAATTATCATTTCTGATAAAGGAATTAATCCTAAAAAGACTTTCATACCTCCTTTACTCGCTGTTGGAGCAATTCATCATTATCTTCTTAAAAAAGAAATCAGGCTAAAAGCTTCTCTAATAATTGAGACCGGTCAATGTTGGAGCACACATCACTTAGCTTGTTTAATTGGATATGGAGCAAGTGCAGTTTGCCCTTGGTTGACCTTCGAAGCAGGTAGACACTGGTTAAAACATCCAAAAACAAAAAAACTCATTGATAGCAAAAAAATAAATCCATTATCAATAGTTGATGTTCAAGAAAATATTAAAAAAGCTCTAGAAGACGGTCTAAGAAAAATTCTCTCAAAAATAGGTATCTCACTTTTATCTAGTTACCATGGTGCACAAATTTTTGAAGCTGTAGGCCTTGGGTCTGACTTAATAAAAATTGCTTTTGATGGAACAACAAGTCGTATCGCTGGCATAACATTAAAAGAATTAACTAATGAAACACTTTCAATACATACGAAAGCCTATCCAGAGATCGATTTAAAGAAATTAGAATTTTTAGGATTTGTACAATTTAGAAATAATGGAGAATATCATTCCAATAACCCAGAGATGTCCAAAGTTTTACATTCGGCGGTAAAACAAGGGCCAGGATACGATCATTTTGAAACTTACAAAAAACTTATTAGTAATAGACCGACAACATCTCTTAGAGATTTACTAACAATTAATTCAAAAAGAAAAAGTATTCCATTAGAGGAAGTTGAAAGTGTTGAATCAATTTGCAAAAGGTTCTGTACTGGAGGAATGAGTTTAGGTGCTTTATCCAGAGAGGCGCATGAAGTTTTAGCAGTTGCAATGAATAGAATTGGTGGAAAAAGTAATAGTGGAGAAGGGGGAGAAGATCCAGCTCGTTTTAATATTTTAAATGATATCGATGAAAATACTCAATCAGCGACGTTGCCATTTATTAAAGGCTTAAAGAGTGGAGATACCGCATGCTCCGCTATTAAACAAATAGCATCAGGAAGATTTGGAGTTACACCTGAATATCTAAGAAGTGGTAAACAACTCGAAATTAAAATGGCTCAAGGTGCAAAACCCGGAGAGGGGGGACAGTTACCTGGTCCAAAAGTTGATTCTTACATTGCAAAACTAAGAAATAGTAAACCTGGAGTAGCTTTAATATCTCCTCCCCCGCATCATGATATCTATTCAATTGAAGATTTAGCTCAACTTATCCACGACTTACACCAAGTTCATCCAAAAGCGAAAGTAAGCGTTAAACTTGTTTCTGAAATTGGTATAGGCACTATTGCTGCTGGAGTAAGCAAAGCTAATGCGGATGTAATTCAAATATCAGGCCATGACGGAGGCACAGGTGCTTCACCCCTTAGTTCTATTAAACATGCAGGTTTACCTTGGGAACTTGGTGTTGCTGAGGTTCATAAATCTCTCTTAGAGAATAACTTACGCGAAAGAGTAATTTTGAGAACTGATGGAGGTCTTAAAACAGGCTGGGACGTAGTTATTGCAGCTTTACTAGGTGCTGAAGAATACGGTTTTGGTTCTGTAGCGATGATTGCTGAAGGATGCATAATGGCTCGGGTTTGTCATACAAACAAGTGTCCTGTTGGAGTTGCCACTCAAAAAGAAGAATTAAGAAAAAGATTTAAAGGTATTCCAGAAAATGTCGTCAATTTTTTCTTGTATATTGCTGAAGAAGTAAGACAGATAATGAGTAGTATCGGTGTCTCTAATATGGAAGAACTGATTGGTAATCAAGAATTTCTTTCTGCAAGAAATATAGATCTTCCAAAAACTTCTAATATTGATCTTTCTTCTTTAGTACACTCAACCCCTGATAGATCATGGTTAAAACACTTAAAAACTGCCCATAGTAATGGCTCTGTATTAGAAGACGAGTTTTTATCTGATACTAAATTTATGGATTCAATTAAAAATCACGAAATATTAACCAAAGAAATTGAGATAAAAAATACAGATAGAAGTGTTTGTGCGAAAATATCAGGCGAAATCGCAGAACTTCACGGCAACACTGGCTTCAATGGCGAACTCAACTTAAATTTCAAAGGATATGCAGGACAAAGCTTTGGTGCCTTTTTATTGAAGGGAATGAATGTTCAATTAATCGGAGAAGCTAATGATTATGTTTGTAAAGGAATGAATGGAGGAACACTTACAATAATTCCACCAAAAATAAATGAAATCTCTTCCGAACAAGTCATCCTAGGAAATACTTGTCTTTATGGAGCAACAGGTGGAAAATTATTTGCATTAGGAAAATCGGGAGAAAGATTTGCGGTTAGAAATAGTGGTGCTACAGCTGTAACAGAAGGAGCAGGTGATCATTGTTGTGAATACATGACTGGTGGGAAAGTTGTTATTCTAGGTTCCACAGGAAGAAATATTGGTGCGGGCATGACTGGTGGGATAGCTTTTATGATCGATGAAAATAATGATTTAACTAATAAAGTCAATAAAGAAATAGTAAGCATTCATCAAATAACTTCATCAAAGCAGGAAAATATCTTATTGGAGATTATTAGAGAATATCAAGCAAAAACAAATAGCTTAAAGGCTGCCAAAATAATTAAAAATTGGTCTCATTTTAAGAGTACTTTCAAATTGATTGTTCCCCCAAGCGAAGAAGAGATGCTTGGT
>AG-355-L20_2667786621
TATCAAGATAGTTATTCCCCAAATGGAATAATTGGGGAGAAAGATGCGTGTGGAGTTGGTTTCGTAGCAAATGTTGAAGGTATAGAAAGCAACTGGATCCTTAAACAATCTCTAAAGGGCCTAAACTGCATGGAGCACAGAGGAGGTTGTGGAGGAGATAGTGACTCAGGAGATGGAGCAGGCATTTTATGTTCAATTCCATGGGGATATCTAGAAGAGAAAATTAATCTAAAAAATTTAGGCATGGTCTTTATGCCTAATAAAATAAAAAAAATTGAAATATGTAAATCAATATGTGATGAAGAAGCAGAAAAATTAAAAGTCAACAAAACATATTGGAGAACAGTACCTGTTAATTATGAAATCTTAGGTCCTTTAGCTAAAGCAAATGCTCCATTTATCTGTCAGTGGATTTTATATAAAGATCATAAGGATGTTGAAAGGCTTTTATATCAATTAAGGAAAAGAATTGAGAAAAAAATAAGAGAAACTTTCAAAAACTGTGAATTTTATTTTGCCTCACTAAGTTCTCAAACAGTTGTATATAAAGGTATGGTTCGCTCTGAAATATTATCCGAATTTTATCAAGATCTAAAAGAAGAGAGTTTTAAAGTTTCATTTTCTGTTTATCATCGTAGATTTAGTACTAATACACTTCCAAAATGGCCACTAGCTCAGCCCATGAGATTTTTGGGTCATAATGGTGAAATAAATACTCTCTTAGGCAATATTAATTGGGCTAAAGCTTCAGAAACACATATAAATGATTTTTGGGGAGAGTTATCTAATGAAATTAAGCCCATTGTAGATGTAAACAAAAGTGATTCATCAAATCTTGATGCAACACTTGAAATCAATATTCGTTCAGGTCAGCCCATTACTGACTCATTATTAAAACTCGTTCCTGAAGCATTTCGAGATCAACCAGAACTTGAGGAGAGAGAGTATATAAAGGCTTTTTATGAATATTCTGCAAGCCTACAAGAAGCTTGGGATGGTCCAGCACTCCTTGTATTTGCTGATGGAAATTTTGTCGGAGCAACGCTTGATAGAAATGGCCTAAGACCAGCAAGATATTCAATCACAAGTGATGGTTTTGTAATCATGGGCTCTGAGACAGGAGTAGTAGATCTTGAAGAAGAAAGAGTAATAGAAAAAGGTCGATTAGGACCGGGACAAATGTTGGCAGTTGATTTTCATCAGCATAGAATCCTAAGAAATTGGGAAGTTAAATCTGAAGCCGCTCAAAGGCATGATTATAAAAATCTTCTCAGTAATAGAACTATACAAATTGAAAATAATGAATGGGTTAAAGACTGCAAACTAAAAGACCTTGAGTTGTTGCAACAACAAACTGCATACGGGTTTTCAGCGGAAGATAATGACCTTATCTTAGACTCAATGGCTTCATTAGCTAAAGAGCCTACTTATTGCATGGGCGACGACATCCCATTAGCAGTTCTTTCATCTAAGCCACATATTTTATACGACTACTTTAAGCAAAGATTTGCGCAAGTTACTAATCCTCCTATTGACCCTCTGAGAGAAAAACTTGTAATGAGTTTAGAGATGCATCTAGGAGAAAGATGTACACCGTTTGAAATTAAAGACGCTAAACCTTTTATACATTTACAAAGTCCGATTCTTAATGAGGAAGAACTAATTTCCATCAAAAAATCAAAAATTAAATCTCAGACAATTTCAAGTTTGTTTGATTTAGAGGAAGGTATTCAAGGCTTAGAGAACCAATTAAAACTAATCTGTAAACAGAGTGAGCTAGCTATAAAAGAAGGTTGCTCTTTAATTATCATTTCTGATAAGGGAATTAATCCTAAAAAGACTTTCATACCCCCTTTACTTGCTGTTGGAGCAATTCATCATTATCTTCTTAAAAAAGAAATCAGGCTAAAAGCTTCTCTAATAATTGAGACCGGTCAATGTTGGAGCACACATCATTTAGCTTGTTTAATTGGATATGGAGCAAGTGCAGTTTGCCCTTGGTTGACTTTCGAAGCAGGTAGACACTGGTTAAAACATCCAAAAACACAAAAGCTCATTGATAGCAAAAAAATAAATCCATTATCAATAGTTGATGTTCAAGAAAATATCAAAAAAGCTCTAGAAGACGGTCTAAGAAAAATTCTCTCAAAAATAGGTATCTCACTTTTATCTAGTTACCATGGTGCACAAATTTTTGAAGCTGTAGGCCTTGGATCTGACTTAATAAAAATTGCTTTTGATGGCACAACAAGTCGTATCGCTGGCATAACATTAAAAGAATTAACTAATGAAACACTTTCAATACATACGAAAGCCTATCCAGAGATCGATTTAAAAAAATTAGAATTTTTAGGATTTGTACAATTTAGAAATAATGGAGAATATCATTCCAATAACCCAGAAATGTCCAAAGTTTTACATTCGGCGGTAAAACAAGGGCCAGGATACGATCATTTTGAAACTTACAAAAAACTTATTAGTAATAGACCGACAACATCTCTTAGAGATTTACTAACAATTAATTCAAAAAGAAAAAGTATTCCATTAGAGGCAGTTGAAAGTGTTGAATCAATTTGCAAAAGGTTCTGTACTGGAGGAATGAGTTTAGGTGCTTTATCCAGAGAAGCGCATGAAGTTTTAGCAGTTGCAATGAATAGAATTGGTGGAAAAAGTAATAGTGGAGAAGGTGGAGAAGATCCAGCTCGTTTTAATGTTTTAAATGATATCGATGAAAATACTCAATCAGCGACTTTGCCATTTATTAAAGGCTTAAAGAATGGAGACACCGCATGCTCCGCTATTAAACAAATAGCATCAGGAAGATTTGGAGTTACACCTGAATATCTAAGAAGTGGTAAACAACTCGAAATTAAAATGGCTCAAGGTGCAAAACCCGGAGAGGGGGGACAATTACCTGGTCCAAAAGTTGATTCTTACATTGCAAAACTAAGAAATAGTAAACCTGGAGTAGCTTTAATATCTCCTCCCCCGCATCATGATATTTATTCAATTGAAGACTTAGCTCAACTTATCCACGACTTACACCAAGTTCATCCAAAAGCGAAAGTAAGCGTTAAACTAGTCTCTGAAATTGGTATAGGCACTATTGCTGCTGGAGTAAGCAAAGCTAATGCGGATGTAATTCAAATATCAGGCCATGACGGAGGTACAGGTGCTTCACCCCTGAGTTCTATTAAACATGCAGGTTTGCCATGGGAACTTGGTGTCGCTGAGGTTCATAAATCTCTCTTAGAGAATAACTTACGCGAAAGAGTAATTTTGAGAACTGATGGAGGTCTTAAAACAGGCTGGGACGTAGTTATTGCAGCTTTACTAGGTGCTGAAGAATATGGTTTTGGTTCTGTAGCGATGATTGCTGAAGGATGCATAATGGCTCGGGTTTGTCATACAAACAAGTGTCCTGTTGGAGTTGCCACTCAAAAAGAAGAATTAAGAAAAAGATTTAAAGGTATTCCAGAAAATGTAGTCAATTTTTTCTTGTATATTGCTGAAGAAGTAAGACAGATAATGAGTAGTATCGGTGTTTCTAATATGGAAGAACTGATTGGTAATCAAGAATTTCTTTCTGCAAGAAATATCGATCTTCCAAAAACTTCTAATATTGATCTTTCTTCTTTAGTACACTTAACCCCTGACAGATCATGGTTACAACATTTAAAAACTGCCCATAGTAATGGTTTTGTATTAGAAGACGAGTTTTTGTCTGATACTAAATTTATAGATTCAATTAAAAATCACGAAATATTAACCAAAGAAATTGAGATAAAAAATACAGATAGAAGTGTTTGTGCGAAAATATCAGGCGAAATCGCAGAACTTCACGGCAACACTGGCTTCAATGGCGAACTCAACTTAAATTTCAAAGGATATGCAGGACAAAGCTTTGGTGCCTTTTTATTGAAGGGAATGAATGTTCAATTAATCGGAGAAGCTAATGATTATGTTTGTAAAGGAATGAATGGAGGAATACTCACAATAATTCCACCAAAAATAAGTGAAATCTCCTCCGAACAAGTCATCCTAGGAAATACTTGTCTTTATGGAGCAACGGGTGGAAAATTATTTGCATTAGGAAAATCGGGAGAAAGATTTGCGGTTAGAAATAGTGGTGCTACAGCGGTAACAGAAGGAGCAGGTGATCATTGTTGTGAATACATGACTGGTGGGAAAGTAGTTATTCTAGGTTCCACAGGAAGGAATATTGGTGCGGGCATGACTGGTGGAATAGCTTTTATAATCGATGAAAATAAAGATTTAAGTAATAAAGTAAATAAAGAAATAGTAAGCATTCATCAAATAACTTCATCAAAGCAGGAAAATATCTTATTGGAAATTATTAGAGAATATCAAGCAAAAACAAATAGCTTAAAGGCTGCCAAAATAATTGAAAACTGGTCTCATTTTAAGAGTACTTTCAAATTGATTGTTCCCCCAAGCGAAGAAGAGATGCTTGGT
>AG-355-L21_2667788035
TATCAAGATAGTTATTCCCAAAATGGAATAATCGGTGAAAAGGATGCGTGTGGAGTTGGATTTATAGCAAATATTAAAGGAATAGAAAGCAACTGGATCCTTAAACAATCCCTGAAAGGACTTAACTGTATGGAGCATAGAGGAGGTTGCGGAGGAGATAGTGATTCAGGGGATGGAGCAGGCATATTATGTTCAATTCCATGGAAATACTTAGATGAAAAAATGAATCTAAAATATTTAGGCATGATTTTTATGCCTAATAAAAAGGAGAAAATTGAAAAATGTAAATCAATATGTGATCAGGAAGCAGAAAAATTAAAAATCTACAGCACATCTTGGAGAACAGTACCTGTTAATAATGAGATATTAGGTCCTTTAGCTAAAGCAAATGCCCCATTCATAAGCCAGTGGATTCTAAATAAAGACAATCAGGATATTGAAAGGCTTTTATTCCAATTAAGAAAAAGAATTGAAAAAAAAATAAGGGAAACTTTAAAAAACTGTGAATTTTATTTTGCCTCACTAAGTTCTCAAACTGTTGTGTACAAAGGTATGGTTCGTTCAGAAATATTATCTGAGTTTTATCAAGACCTAAAAGAAGATAGTTTTAAAGTCTCATTTTCTGTTTACCATAGGAGGTTTAGTACTAATACACTTCCAAAATGGCCACTAGCTCAGCCCATGAGATTTTTAGGTCACAACGGCGAAATAAATACTCTCTTAGGTAATATCAACTGGGCTAAAGCTTCAGAAACTCACATAGATGACTTTTGGGGAGATTTATCTAATGAAATTAAGCCGATTGTAGATATAAATAAAAGTGATTCATCAAATCTTGATGCAACTCTTGAAATTAATATTCGTTCAGGTCAGCCCATCACTGACTCATTATTAAAACTTGTTCCTGAAGCATTTAGAGATCAACCAGAACTCGAAAAAAGAGAAGATATAAAAGCATTTTATGAGTATTCTGCGAGCATACAAGAAGCTTGGGATGGACCTGCTCTCCTTGTATTTGCAGATGGTAATTTTGTTGGAGCAACACTTGATAGAAATGGTCTTAGACCAGCAAGATATTCAATAACAAATGATGGTTTCGTAATAATGGGTTCCGAAACAGGAGTAGTAGATCTTGAAGAGGAAAGAGTAATTGAAAAAGGTAGATTAGGACCTGGACAAATGTTGGCGGTTGATTTTCATCAAAATAGAATCCTCAGAAATTGGGAGGTAAAATCTGAAGCCGCGCAAAGGCATAATTACAAAAACCTCCTAAGTAATAGAACTATCAAAATTGATAATAGTGAATGGTTTAAAGACTGCAAGCTAAGAGACCTTGAGCTATTACAACAACAAACAGCGTACGGTTTTTCAGCGGAAGATAATGATCTTATTTTAGATTCAATGGCTTCATTAGCTAAAGAACCTACTTATTGCATGGGGGACGATATCCCATTAGCAGTGCTTTCTTCAAAGCCACATATTTTATATGACTATTTCAAGCAAAGATTTGCACAAGTTACAAATCCTCCTATTGATCCTTTAAGAGAAAAACTTGTAATGAGTTTAGAGATGCATCTTGGAGAAAGATGCACACCATTTGAGATTAAAGATCCTAAACCTTTTGTTCATTTACAAAGTCCAATTCTCAATGAGGAAGAACTCATTTCCATTAAACAATCAAAAATTAAATCTCAAACAATTTCAAGTTTGTTTGATATT---------------------------------------------------------------------------------------------------------------------------------------------------------------------------------------------------------------------------------------------------------------------------------------------------------------------------------------------------------------------------------------------------------------------------------------------------------------------------------------------------------------------------------------------------------------------------------------------------------------------------------------------------------------------------------------------------------------------------------------------------------------------------------------------------------------------------------------------------------------------------------------------------------------------------------------------------------------------------------------------------------------------------------------------------------------------------------------------------------------------------------------------------------------------------------------------------------------------------------------------------------------------------------------------------------------------------------------------------------------------------------------------------------------------------------------------------------------------------------------------------------------------------------------------------------------------------------------------------------------------------------------------------------------------------------------------------------------------------------------------------------------------------------------------------------------------------------------------------------------------------------------------------------------------------------------------------------------------------------------------------------------------------------------------------------------------------------------------------------------------------------------------------------------------------------------------------------------------------------------------------------------------------------------------------------------------------------------------------------------------------------------------------------------------------------------------------------------------------------------------------------------------------------------------------------------------------------------------------------------------------------------------------------------------------------------------------------------------------------------------------------------------------------------------------------------------------------------------------------------------
>AG-355-M02_2667791338
---------------------------------------------------------------------------------------------------------------------------------------------------------------------------------------------------------------------------------------------------------------------------------------------------------------------------------------------------------------------------------------------------------------------------------------------------------------------------------------------------AGAGAAACTTTTAAAAATTGTGAATTTTATTTTGCCTCACTAAGTTCTCAAACAGTTGTTTATAAAGGTATGGTTCGCTCTGAAATATTATCCGAGTTTTATCAAGATCTAAAAGAAGAGAGTTTTAAAGTTTCATTTTCTGTTTATCATCGTAGATTCAGTACTAATACACTTCCAAAATGGCCGCTAGCTCAACCCATGAGATTTTTGGGTCATAATGGCGAAATAAATACTCTCTTAGGTAATATCAACTGGGCTAAGGCTTCAGAAACACATATAGATGATTTTTGGGGAGAGTTATCTAATGAAATCAAGCCTATTGTAGATGTAAACAAAAGTGATTCATCAAATCTTGATGCAACCCTTGAAATCAATATTCGTTCAGGTCAGCCCATTACTGACTCATTATTAAAACTTGTTCCTGAAGCATTTAGAGATCAACCAGAACTTGAGCAGAGAGATGATATAAAAGCTTTTTATGAATATTCTGCAAGCCTGCAAGAGGCTTGGGATGGTCCAGCACTCCTTGTATTTGCTGATGGAAATTTTGTCGGAGCAACGCTTGATAGAAATGGCCTAAGACCAGCAAGATATTCAGTCACAAATGATGGTTTTGTAATAATGGGTTCTGAAACAGGAGTAGTAGATCTTGAAGAAGAAAGAGTAATAGAAAAAGGGCGATTAGGACCAGGACAAATGTTGGCAGTTGATTTTCATCAGAATAGAATCCTAAGAAATTGGGAAGTAAAATCTGAAGCCGCTCAAAGGCATGATTATAAAAATCTTTTCGGTAATAGAACTATCAAAATTGAAAATAATGAATGGGTTAAAGACTGCAAACTAAAAGACCTTGAGTTGTTGCAACAACAAACTGCATACGGGTTTTCAGCGGAAGATAATGACCTTATCTTAGATTCAATGGCTTCATTAGCTAAAGAGCCTACATATTGCATGGGCGATGACATCCCATTAGCAGTTCTTTCATCTAAGCCACATATTTTATACGACTACTTTAAGCAAAGATTTGCGCAAGTTACTAATCCTCCTATTGACCCTCTGAGAGAAAAACTTGTAATGAGTTTAGAGATGCATCTAGGAGAAAGATGTACACCATTTGAAATTAAAGATGCTAAACCCTTTGTTCATTTACAAAGTCCGATTCTTAATGAGGTAGAACTCATTTCCATCAAAAAATCAAAAATTAAATCACAGACAATTTCAAGTTTGTTTGATTTAGAAGAAGGTATTGAAGGCTTGGAGAACCAATTAAAAGCAATCTGTAAACAGAGTGAGCTGTCTATAAAAGAAGGTTGCTCTTTAATTATCATTTCTGATAAGGGAATTAATCCTAAAAAGACTTTTATACCTCCTTTACTTGCTGTTGGAGCAATTCATCATTATCTTCTTAAAAAAGAAATCAGGCTAAAAGCTTCTCTAATAATTGAGACTGGTCAATGCTGGAGCACACATCACTTAGCTTGTTTAATTGGATATGGAGCAAGTGCAGTTTGCCCTTGGTTGACCTTCGAAGCAGGTAGACACTGGTTAAAACATCCAAAAACACAAAAACTCATTGATAGCAAAAAAATAAATCCATTATCAACAGTTGATGTTCAAGAAAATATTAAAAAAGCTTTAGAAGACGGTCTAAGAAAAATTCTCTCAAAAATAGGCATCTCACTTTTATCTAGTTACCATGGTGCACAAATTTTTGAAGCTGTAGGCCTTGGATCTGACTTAATAAAAATTGCCTTTGATGGCACAACAAGTCGTATAGCAGGCATAACACTAAAAGAATTAACTAATGAAACACTTTCAATACATACGAAAGCCTATCCAGAGATCGATATAAAGAAATTAGAATTTTTAGGATTTGTACAATTTAGAAATAATGGAGAATATCATTCCAATAACCCAGAGATGTCCAAGGTTTTACATTCAGCGGTAAAACAAGGACCAGGATACGATCATTTTGAAACTTACAAAAAACTTATTAGTAATAGACCGACAACATCTCTTAGAGATTTACTAACAATTAATTCAACAAGAAAAAGTATTCCATTAGAGGAAGTTGAAAGTGTTGAATCAATTTGCAAAAGGTTCTGTACTGGGGGAATGAGTTTAGGTGCTTTATCCAGAGAAGCGCATGAAGTTTTAGCAGTTGCAATGAATAGAATTGGTGGAAAAAGTAATAGTGGAGAAGGAGGAGAAGATCCAGCTCGTTTTAATGTTTTAAATGATATCGATGAAAATACTCAGTCAGCGACGTTGCCATTTATTAAAGGCTTAGAGAATGGAGACACCGCATGCTCAGCTATTAAACAAATAGCATCAGGAAGGTTTGGAGTTACACCTGAATATCTAAGAAGTGGTAAACAACTCGAAATTAAAATGGCTCAAGGTGCAAAACCCGGAGAGGGGGGACAATTACCTGGTCCAAAAGTTGATTCTTACATCGCAAAACTAAGAAATAGTAAACCTGGGGTAGCTTTAATATCTCCTCCCCCGCATCATGATATTTATTCAATTGAAGATTTAGCTCAACTTATCCACGACTTACATCAAGTTCATCCAAAAGCGAAAGTAAGCGTTAAACTTGTTTCTGAAATTGGTATAGGCACTATTGCTGCTGGAGTAAGCAAAGCTAATGCAGATGTAATTCAAATATCAGGCCATGACGGAGGTACAGGTGCTTCACCCCTGAGTTCTATTAAACATGCAGGTTTACCATGGGAACTTGGTGTTGCTGAGGTTCATAAATCTCTCTTAGAGAATAACTTACGCGAAAGAGTAATTTTGAGAACTGATGGAGGTCTTAAAACAGGCTGGGACGTAGTTATTGCAGCTTTACTAGGTGCTGAAGAATACGGTTTTGGTTCTGTAGCGATGATTGCTGAAGGATGCATAATGGCTCGGGTTTGTCATACAAACAAGTGTCCTGTTGGAGTTGCCACTCAAAAAGAAGAATTAAGAAAAAGATTTAAAGGTATTCCAGAAAATGTCGTCAATTTTTTCTTGTATATTGCTGAAGAAGTAAGACAGATTATGAGTAGTATCGGTGTCTCTAATATGGAAGAACTGATTGGTAATCAAGAATTTCTTTCTGCAAGAAATATCGATCTTCCAAAAACTTCTAATATTGATCTTTCTTCTTTAGTACACTCAACCCCTGATAGATCATGGTTAAAACACTTAAAAACTGCCCATAGTAATGGTTCTGTATTAGAAGACGAGTTTTTGTCTGATACTAAATTTATAAATTCAATTAAAAATCACGAAATATTAACCAAAGAAATTGAGATAAAAAATACCGATAGAAGTGTTTGTGCGAAAATATCAGGCGAAATCGCAGAACTTCATGGCAACACTGGCTTCAAAGGCAAAATCAACTTAAATTTCAAAGGATATGCAGGACAAAGCTTTGGTGCCTTTTTATTGAAGGGAATGAATGTTCAATTAATCGGAGAAGCTAATGATTATGTTTGTAAAGGAATGAATGGAGGCATACTCACAATTATTCCACCAAAAATAAATGAAATCTCCTCCGAACAAGTTATTTTAGGAAACACCTGTCTTTATGGAGCAACAGGTGGAAAATTATTTGCATTAGGAAAATCGGGAGAAAGATTTGCGGTTAGAAATAGTGGTGCTACAGCGGTAACAGAAGGAGCAGGTGATCATTGTTGTGAATATATGACTGGTGGGAAAGTAGTTATACTAGGTTCCACAGGAAGGAATATTGGTGCAGGCATGACCGGTGGAATAGCTTTTATAATCGATGAAAATAATGATTTAAGTAACAAAGTAAATAAAGAAATAGTAAGCATTCATCAAATAACTTCATCCAAACAGGAAAATATCTTATTGGAAATTCTTAGAGAATATCAAGCAAAAACAAATAGCTTAAAGGCTGCCAAAATAATTGAAAATTGGTCTCATTTTAAGAGTACTTTCAAATTAATTGTTCCCCCAAGCGAAGAAGAGATGCTTGGT
>AG-355-M18_2667792418
TATCAAGATAGTTATTCCCAAAATGGAATAATTGGTGAAAAAGATGCTTGTGGAGTTGGTTTCATAGCAAATGTAAAGGGGATAGAGAGCAACTGGATACTTAAACAATCCCTTAAAGGTCTTAACTGTATGGAGCATAGAGGAGGTTGTGGAGGAGATAGCGACTCAGGTGATGGAGCAGGGATTTTGTGTTCAATACCGTGGCAATATATAGAAGAAGAAATTAATCTAAAAAACTTGGGCATGATTTTTATGCCTAATACAAAGGAGAAAATTGATGAATGTAAATCCATATGTGATCAAGAAGCAGAAAAATTAAAATTTCACAAAACATCTTGGAGAACAGTACCAGTTAATAATGAAATCTTAGGTCCTTTAGCCAAAGCAAATGCTCCGTTCATCTGTCAGTGGATTTTATACAAAGATCATCAGAATATTGAGAGGATTTTATTCCAATTAAGGAAAAGAATTGAAAAAAAAATAAGAGAAACTTTTAAAAATTGTGAATTTTATTTTGCTTCACTAAGTTCTCAAACAGTTGTCTATAAAGGTATGGTGCGTTCTGAAATATTATCTGAGTTTTATCAAGATCTAAAAGAAGAGGGTTTTAAGGTCTCATTTTCTGTTTATCATCGGAGATTCAGTACCAATACCCTTCCAAAATGGCCGCTCGCTCAACCAATGAGATTTTTAGGTCATAATGGCGAAATAAATACCCTCTTAGGTAATATTAATTGGGCTAAAGCTTCAGAAACACATATAGATGATTTTTGGGGAGATTTATCTAATGAAATTAAGCCGATTGTAGATGTAAATAAGAGTGATTCATCAAATCTTGATGCAACCCTTGAAATTAATATTCGCTCAGGCCAACCAATAACTGATTCATTATTAAAACTTGTTCCTGAAGCATTTAGAGATCAACCAGAACTAAAACTGAGAGAAGATATTAAAGCATTTTATGAGTATTCTGCTAGCCTACAAGAAGCCTGGGATGGGCCAGCTCTGCTCGTATTCGCAGATGGAAATTTTGTAGGAGCAACGCTTGATAGAAATGGTCTAAGACCAGCAAGATATTCAATCACAAATGATGGTTTTGTAATAATGGGTTCAGAAACAGGAGTAGTAGAAATTGAAGAGGAAAGAGTAATAGAGAAAGGTCGATTAGGACCTGGACAAATGTTGGCGGTTGATTTTCATCAGAATAGAATCCTCCGAAATTGGGAGGTAAAATCTGAGGCAGCTCAAAGGCATGATTATAAGAATCTCCTAAGTGAGAGAACTATAAAAATTAAAAATAGTGAATGGCTCAAAGACTGCAAACTAAAAGACCTTGAGTTAATACAACAACAAACTGCTTACGGGTTTTCAGCAGAAGATAATGATCTTATATTGGATTCAATGGCTTCATTAGCTAAAGAGCCAACCTATTGCATGGGAGACGATATCCCATTAGCAGTGCTTTCTTCAAAACCTCATGTTTTATATGACTATTTCAAGCAAAGATTTGCGCAAGTTACAAACCCTCCTATTGACCCTCTGAGAGAAAAACTTGTAATGAGTTTAGAGATGCATCTTGGAGAAAGATGTACACCATTTGAGATTAAAGATCCTAAACCTTTTGTTCATTTAAAAAGTCCAATTCTCAATGAAGAAGAACTCATTTCTATAAAAAACTCAACAATTCAATCTCAAACAATTTCAAGTTTGTTCAATATAGAGGAAGGTGCTCAAGGCTTAGAAAACCAACTAAAAGCAATTTGCGAACAGAGTGAGCTCTCTATTAAAGAAGGTTGCTCTTTAATTATCATTTCTGACAAGGGAATTAATCCTAAAAAGACTTTTATTCCTCCTTTACTTGCTGTTGGGGCAGTTCATCATTATCTCTTAAAAAAAGAAATTAGACTAAAAGCTTCTCTCATAGTTGAGACAGGCCAATGTTGGAGCACTCATCACTTGGCTTGTTTGATTGGTTATGGCGCGAGTGCAGTTTGCCCTTGGTTGACCTTCGAAGCTGGAAGAAACTGGTTAAAACACCCAAAAACACAAAAACTCATTGATAGCAAAAAAATAAACCTATTATCAATAATTGATGTTCAAGAAAATATTAAAAAAGCTCTAGAAGACGGTCTAAGAAAAATTCTTTCGAAAATTGGAATCTCACTTTTATCTAGTTACCATGGCGCACAAATTTTTGAAGCTGTAGGCCTTGGATCTGACTTAATAAAAATTGCTTTTGATGGTACAACAAGCCGTATTGCTGGCATAACTTTAAAAGAATTAACTAATGAAACACTTTCGATACATACTAAAGCCTATCCAGAGATCGATTTAAAAAAATTAGAATTTTTAGGATTTGTACAATTTAGAAATAATGGAGAATATCACTCAAATAATCCTGAGATGTCCAAAGTTTTACATTCAGCTGTAAAACAAGGACCAGGATACGATCATTTTGAAACTTACAAAAAACTTATTAGTAATAGACCCACAACATCTCTAAGAGATTTACTAACAATTAACTCAAAAAGAAAAAGCATTCCATTAGAGGAGGTTGAAAGTGTTGAATCAATTTGCAAAAGGTTCTGTACTGGAGGAATGAGTTTGGGTGCTTTATCAAGAGAAGCACATGAAGTATTAGCAGTTGCGATGAATAGAATTGGCGGAAAAAGTAATAGTGGAGAGGGGGGAGAAGATCCAGCTCGTTTTAATGTTTTAAATGATATCGATGAAAATACCCAATCTGCGACATTGCCATTTATTAAAGGTCTAGAAAATGGAGACACCGCATGCTCAGCTATTAAACAAATAGCATCAGGTAGATTTGGAGTTACACCTGAATATCTAAGAAGTGGCAAACAACTCGAAATTAAAATGGCTCAGGGTGCAAAACCTGGAGAAGGGGGACAATTGCCTGGTCCAAAAGTTGATTCTTACATTGCAAAACTAAGAAATAGTAAACCTGGAGTAGCTCTAATATCTCCTCCTCCGCATCATGATATTTATTCAATTGAAGATTTAGCTCAACTTATCCATGACTTACACCAAGTTCATCCACAAGCTAAAGTGAGCGTTAAACTTGTTTCTGAAATTGGTATAGGGACTATTGCTGCTGGAGTAAGCAAAGCTAATGCAGATGTAATTCAAATTTCAGGTCATGACGGAGGTACAGGTGCTTCACCCCTAAGTTCTATTAAACATGCAGGTTTACCATGGGAACTCGGTGTTGCTGAGGTTCATAAATCTCTATTAGAAAATAAATTACGAGAAAGAGTAATTTTAAGAACTGATGGAGGTCTCAAAACAGGCTGGGATGTAGTTATTGCAGCTTTACTTGGTGCTGAAGAATACGGTTTCGGTTCTGTAGCGATGATTGCTGAAGGATGCATAATGGCTCGGGTTTGTCATACAAACAAGTGTCCTGTTGGAGTTGCCACTCAAAAAGAAGAGTTAAGAAAAAGATTTAAAGGTATTCCAGAAAATGTTGTCAATTTTTTCTTGTATATTGCTGAAGAAGTGAGGCAGATCATGAGTAGTATTGGAGTTTCTAATATGGAAGAACTTATTGGTAATAAAGAATTTCTTTCTGCAAGAAATATCGGTCTTCCAAAAACTTCTAATATCGATCTTTCTTCTTTATTACATTCAACCACTGATAGATCATGGTTAAATCATTCAAAAAATGCTCATAGTAATGGATCTGTATTAGAAGATGAGTTTTTGTCTGATACTGAATTTATAGATTCAATTAAAAATCACGAAAAATTAACTAAAGAAATTGAGATAAAAAATACAGATAGAAGTGTTTGTGCGAAAATATCAGGCGAAATCGCAGAACTTCATGGAAATACTGGCTTCAATGGAGAACTCAACTTAAATTTCAAAGGGTTTGCAGGACAAAGCTTTGGTGCCTTTTTATTGAAGGGAATGAATGTTCAATTAATCGGAGAAGCTAATGATTATGTTTGTAAAGGAATGAATGGAGGAATACTCACAATAATTCCACCAAAAATAGATGAAATCTCCTCCGAACAAGTTATCCTTGGAAATACTTGCCTTTATGGAGCAACAGGAGGGAAATTATTTGCATTAGGAAAATCAGGAGAAAGATTTGCAGTGAGAAATAGTGGCGCTACAGCAGTAACAGAGGGAGCAGGTGATCATTGTTGTGAATACATGACTGGCGGTAAAGTAGTTATTCTAGGTTCCACAGGAAGGAATATTGGTGCGGGCATGACTGGTGGAATAGCTTTTATACTCGATGAGAATAATGATTTAATTAATAAAGTTAATAAAGAAATAGTTAACATTCATAAAATAACTTCATCCAAGCAAGAAGATATTTTGTTGGAAATTATTAGAGAATATCAGGCAAAAACAAATAGCTTAAAGGCTTACAAAATAATTGAAAATTGGTCTGATTTCAAGAGTAATTTCAAATTGATTGTTCCCCCAAGCGAAGAAGAGATGCTTGGT
>AG-355-N02_2667794304
------------------------------------------------------------------------------------------------------------------------------TGTATGGAACATAGAGGAGGTTGTGGAGGAGATAGTGATTCAGGAGATGGAGCGGGCATTTTATGTTCAATTCCATGGGAATATCTAGAAGAGGAAATTAATTTAAAAAATTTAGGTATGGTTTTTATGCCTAATAAAAAAGAAAAAATTGATGTATGTAAATCAATATGTGATCAAGAAGCAAAAAAATTAAAAGTCAACAAAACATGTTGGAGAAAAGTACCTGTTAATAATGAAATCTTAGGTCCTTTAGCTAAAGCAAATGCTCCATTCATCTGTCAGTGGATTTTATATAAAGATCACCAGGATGTTGAAAGGCTTTTATTTCAATTAAGGAAAAGAATTGAGAAAAAAATAAGAGAAACTTTAAAAAACTGTGAATTTTATTTTGCCTCACTAAGCTCTCAAACAGTTGTTTATAAAGGTATGGTTCGTTCTGAAATATTATCAGAGTTTTATCAAGATCTAAAAGAAGAGAGTTTTAAAGTTTCATTTTCTGTGTATCACCGTAGATTTAGTACTAATACACTTCCAAAATGGCCGCTAGCTCAACCCATGAGATTTTTGGGTCATAATGGCGAAATAAATACTCTCTTAGGTAATATCAACTGGGCTAAAGCTTCAGAAACACATATAGATGATTTTTGGGGAGAGTTATCTAACGAAATCAAGCCTATTGTAGATGTAAACAAAAGTGATTCATCAAATCTTGATGCAACCCTTGAAATTAATATTCGTTCAGGTCAGCCCATTACTGACTCATTATTAAAACTTGTTCCTGAAGCATTTAGAGATCAACCAGAACTTGAGCAAAGAGAAGATATAAAAGCTTTTTATGAATATTCTGCAAGCCTACAGGAGGCTTGGGATGGTCCAGCACTACTTGTATTTGCTGATGGAAATTTTGTTGGAGCAACGCTCGATAGAAATGGCCTAAGACCAGCAAGATATTCGATCACAAATGATGGTTTTGTAATAATGGGTTCTGAAACAGGAGTAGTAGATCTTGAAGAAGAAAGAGTAATAGAAAAAGGTCGATTAGGACCGGGACAAATGCTGGCAGTTGATTTTCATAAGAATAGAATTCTAAGAAATTGGGAAGTAAAATCTGAAGCTGCTAAAAGGCATGATTATAAAAATCTTCTCAGTAATAGAATCATAAAAATTGAAAATAATGAATGGGAAAAAGACTGCAAACTCAAAGATCTTGAGTTGTTGCAACAACAAACTGCATACGGTTTTTCAGCGGAAGATAATGACCTTATTTTAGATTCAATGGCTTCATTAGCTAAAGAGCCTACTTATTGCATGGGCGACGACATCCCATTAGCAGTTCTTTCATCTAAGTCACATATTTTATACGACTACTTTAAGCAAAGATTTGCGCAAGTTACTAATCCTCCTATTGACCCTTTGAGAGAAAAACTTGTAATGAGTTTAGAGATGCATCTAGGAGAAAGATGTACACCATTTGAAATTAAAGATGCTAAACCCTTTGTTCATCTACAAAGTCCGATTCTTAATGAAGAAGAACTCATTTCCATCAAAAAATCCAAAATTAAATCTCAGACAATTTCAAGTTTGTTTGATTTAGAGGAAGGTATTCAAGGCTTAGAGAACCAATTAAAAGCAATCTGTAAACAGAGTGAGCTGTCTATAAAAGAAGGTTGCTCTTTAATTATCATTTCAGATAAGGGAATTAATCCTAAAAAGACTTTTATTCCCCCTTTACTTGCTGTTGGAGCAATTCATCATTATCTTCTAAAAAAAGAAATCAGACTAAAAGCTTCTCTAATAATTGAGACTGGTCAATGTTGGAGCACTCACCACTTAGCTTGTTTAATTGGATTTGGAGCAAGTGCAGTTTGCCCTTGGTTGACCTTCGAAGCAGGTAGACACTGGTTAAAACATCCAAAAACACAAAAACTCATTGATAGCAAAAAAATAAATCCATTATCAATAGTTGATGTTCAAGAAAATATTAAAAAAGCTTTAGAAGACGGTTTAAGAAAAATTCTCTCAAAAATAGGCATCTCACTTTTATCTAGTTACCATGGTGCACAAATTTTTGAAGCTGTAGGCCTTGGATCTGACTTAATAAAAATTGCTTTTGATGGTACAACAAGTCGTATAGCTGGCATAACATTAAAAGAATTAACCAATGAAACACTTTCAATACATACGAAAGCCTATCCAGAGATCGATTTAAAGAAATTAGAATTTTTAGGATTTGTACAATTTAGAAATAATGGAGAATATCATTCCAATAACCCAGAGATGTCCAAAGTTTTACATTCAGCAGTAAAACAAGGGCCAGGATACGATCATTTTGAAACTTACAAAAAACTTATTAGTAATAGACCGACAACATCTCTTAGAGATTTACTAACAATTAATTCAACAAGAAAAAGTATTCCATTAGAGGAAGTTGAAAGTGTTGAATCAATTTGCAAAAGGTTCTGTACTGGAGGAATGAGTTTAGGTGCTTTATCCAGAGAAGCACATGAAGTTTTAGCAGTTGCAATGAATAGAATTGGTGGGAAAAGCAATAGTGGAGAAGGGGGAGAAGATCCAGCTCGTTTTAATGTTTTAAATGATATCGATGAAAATACTCAGTCAGCGACGTTGCCATTTATTAAAGGCTTAGAGAATGGAGACACCGCGTGCTCAGCTATTAAACAAATAGCATCAGGAAGATTTGGAGTTACACCTGAATATTTAAGAAGTGGTAAACAACTCGAAATTAAAATGGCTCAAGGTGCAAAACCCGGAGAGGGGGGACAATTACCTGGTCCAAAAGTTGATTCTTACATCGCAAAACTAAGAAATAGTAAACCTGGAGTAGCTTTAATATCTCCTCCCCCGCATCATGATATTTATTCAATTGAAGATTTAGCTCAACTTATCCACGACTTACACCAAGTTCATCCAAAAGCGAAAGTAAGCGTTAAACTTGTTTCTGAAATTGGTATAGGCACTATTGCTGCTGGAGTAAGCAAAGCTAATGCAGATGTAATTCAAATATCGGGCCATGACGGAGGTACAGGTGCTTCACCCCTTAGTTCTATTAAACATGCAGGTTTACCATGGGAACTAGGTGTTGCTGAGGTTCATAAATCTCTCCTAGAGAATAACTTACGCGAAAGAGTAATTTTGAGAACTGATGGAGGTCTTAAAACAGGTTGGGATGTTGTTATTGCAGCTTTATTAGGTGCTGAAGAATACGGTTTTGGTTCTGTAGCCATGATTGCTGAAGGATGCATAATGGCTCGGGTTTGTCATACAAACAAATGTCCTGTTGGAGTTGCCACTCAAAAAGAAGAATTAAGAAAAAGATTTAAAGGTATTCCAGAAAATGTTGTCAATTTTTTCTTATATATTGCTGAAGAAGTAAGACAGATAATGAGTAGTATCGGTGTTTCTAATATGGAAGAACTGATTGGAAATCAAGAATTTCTTTCTGCAAGAAATATCGATCTTCCAAAAACCTCTAATATTGATCTTTCTTCTTTAGTACACTCATCGCCTGATAGATCATGGTTAAAACATTCAAAAACTGCCCATAGTAATGGTTCTGTATTAGAAGACGAGTTTTTGTCTGATAGTGAATTTATAGATTCAATTAAAAATCACGAAATATTAACCAAAGAAATTGAGATAAAAAATACAGATAGAAGTGTTTGTGCAAAAATATCAGGTGAAATCGCAGAACTTCACGGCAACACTGGCTTTAATGGCGAACTCAACTTAAATTTCAAAGGATTTGCGGGACAAAGCTTTGGCGCCTTTTTATTGAAGGGAATGAATGTTCAATTAATCGGAGAAGCAAATGATTATGTTTGTAAAGGAATGAATGGAGGAATACTCACAATAATTCCACCAAAAATAAAAACAACTTCCTCAGAACAAGTTATTTTAGGAAACACGTGTCTTTATGGAGCAACAGGTGGGAAATTATTTGCATTAGGAAAATCGGGAGAAAGATTTGCAGTAAGAAATAGTGGTGCTACAGCGGTAACAGAAGGAGCAGGTGATCATTGTTGTGAATACATGACTGGTGGGAAAGTAGTTATTCTAGGTTCAACAGGAAGGAATATAGGTGCGGGCATGACTGGTGGAATAGCTTTTATAATTGATGAGAAGAACGATTTAAGTAATAAAGTTAACAAGGAAATAGTTAGCATTCATAAAATAACTTCATCAAAGCAAGAAGATATTTTATTGGAAATTATTAGAGAATATCGAGCAAAAACAAATAGCTTAAAAGCGGCCAAAATAATTGAAAATTGGTCTTATTACAAGAGTACTTTCAAATTGATTGTTCCCCCAAGCGAAGCAGAGATGCTTGGT
>AG-355-N16_2667796645
TATCAAGATAGTTATTCCCCAAATGGAATAATTGGGGAGAAAGATGCGTGTGGAGTTGGTTTCGTAGCAAATGTGGAAGGTATAGAAAGCAACTGGATCCTTAAACAATCTCTAAAGGGCCTCAACTGCATGGAGCATAGAGGAGGTTGTGGAGGAGATAGTGACTCAGGAGATGGAGCAGGCATTTTATGTTCAATTCCTTGGGGATATCTAGAAGAGAAAATTAATCTAAAAAATTTAGGCATGGTTTTTATGCCTAATAAAAAAGAAAAAATTGAAATATGTAAATTAATATGTGATGGAGAAGCAGAAAAATTAAAAGTCAACAAAACATCTTGGAGAACAGTACCTGTTAATAATGAAATCTTAGGTCCTTTAGCTAAAGCAAATGCTCCATTCATCTGTCAGTGGATTTTATATAAAGATCATAAGGATGTTGAAAGGCTTTTATTTCAATTAAGGAAAAGAATTGAGAAAAAAATAAGAGAAACTTTCAAAAACTGTGAATTTTATTTTGCCTCACTAAGTTCTCAAACAGTTGTTTATAAGGGTATGGTTCGCTCTGAAATATTATCCGAGTTTTATCAAGATCTAAAAGAAGAAAGTTTTAAAGTTTCATTTTCTGTTTATCATCGTAGATTTAGTACTAATACACTTCCAAAATGGCCACTAGCTCAGCCCATGAGATTTTTGGGTCATAATGGCGAAATAAATACTCTCCTAGGCAATATTAATTGGGCTAAAGCTTCAGAAACACATATAGATGATTTTTGGGGAGAGTTATCTAATGAAATTAAGCCCATTGTAGATGTAAACAAAAGTGATTCATCAAATCTTGATGCAACCCTTGAAATAAATATTCGTTCAGGTCAGCCCATTACTGACTCATTATTAAAACTTGTTCCTGAAGCATTTAGAGATCAACCAGAACTTGAGGAGAGAGATTATATAAAAGCTTTTTATGAATATTCTGCAAGCCTACAAGAAGCTTGGGATGGTCCAGCACTCCTTGTATTTGCTGATGGAAATTTTGTCGGAGCAACCCTTGATAGAAATGGCCTAAGACCAGCAAGATATTCAATCACAAATGATGGTTTTGTAATAATGGGTTCTGAAACAGGAGTAGTAGATCTTGAAGAAGAAAGAGTAATAGAAAAAGGTCGATTAGGACCGGGACAAATGTTGGCAGTAGATTTTCATCAGCATAGAATCCTAAGAAATTGGGAAGTAAAATCTGAGGCAGCTCAAAGGCATGATTATAAAAATCTTCTCAGTAATAGAACTATAAAAATTGAAAATAATGAATGGGTTAAAGACTGCAAACTCAAAGACCTTGAGTTGTTGCAACAACAAACTGCATACGGGTTTTCAGCGGAAGATAATGACCTTATCTTAGATTCAATGGCTTCATTAGCTAAAGAGCCTACTTATTGCATGGGCGATGACATCCCATTAGCAGTTCTTTCATCTAAGCCACATATTTTATACGACTACTTTAAGCAAAGATTTGCGCAAGTTACTAATCCTCCTATTGACCCTCTGAGAGAAAAACTTGTCATGAGTTTAGAGATGCATCTAGGAGAAAGATGTACACCATTTGAAATTAAAGATGCTAAACCTTATATTCATTTACAAAGTCCAATTCTAAATGAGGAAGAACTCATTTCCATCAAAAAATCGAAAATTAAATCTCAGACAATTTCAAGTTTGTATGATATAGAGGAAGGTGTTCAAGGCTTAGAGAACCAATTAAAACTAATCTGTAAACAGAGTGAGCTGTCTATAAAAGAAGGGTGCTCTTTAATTATCATTTCTGATAAAGGAATTAATCCTAAAAAGACTTTAATTCCTCCTTTACTTGCTGTTGGGTCAATTCATCATTATCTTCTAAAAAAAGAAATCAGGCTAAAAGCTTCTCTAATTATTGAAACAGGTCAATGTTGGAGCACACATCACTTGGCTTGTTTGATTGGTTATGGTGCAAGCGCAGTTTGCCCTTGGTTGACTTTCGAAGCAGGTAGACATTGGTTAAAACATCCAAAAACACAAAAACTCATTGATAGCAAAAAAATAAATCCATTATCAATAGTTGATGTTCAAGAAAATATTAAAAAAGCTCTAGAAGATGGTCTAAGAAAAATTCTCTCAAAAATTGGCATCTCACTTTTATCTAGTTACCATGGTGCACAAATTTTTGAAGCTGTAGGCCTTGGATCTGACTTAATAAAAATTGCTTTTGATGGTACAACAAGTCGTATCGCTGGCATAACATTAAAAGAATTAACTAATGAAACACTTTCAATACATACGAAAGCCTATCCAGAGATCGATTTAAAGAAGTTAGAATTTTTAGGATTTGTACAATTTAGAAATAATGGAGAGTATCATTCCAATAACCCGGAGATGTCCAAAGTTTTACATTCGGCGGTAAAACATGGGCCTGGATACGATCATTTTGAAACTTACAAAAAACTTATTAGTAATAGACCAACAACATCACTTAGAGATTTGCTAACAATTAATTCACAAAGAAAAAGCATTCCATTAGAGGAAGTTGAAAGTGTTGAATCAATTTGCAAAAGGTTCTGTACTGGAGGAATGAGTTTGGGTGCTTTATCGAGAGAAGCGCATGAAGTGTTAGCAGTTGCTATGAACAGAATTGGTGGCAAAAGTAATAGTGGAGAAGGGGGAGAAGATCCAGCTCGTTTTAATGTTTTAAATGATATCGATGAAAATACTCAATCAGCGACATTACCATTTATTAAAGGTCTAGAAAATGGAGACACCGCGTGTTCAGCTATTAAACAAATAGCATCAGGTAGATTTGGAGTCACACCTGAATATCTAAGAAGTGGTAAACAACTCGAAATTAAAATGGCTCAAGGTGCAAAACCTGGAGAAGGGGGACAATTGCCTGGTCCAAAAGTTGATTCTTACATCGCAAAACTAAGAAATAGCAAACCTGGAGTAGCTCTAATATCTCCTCCCCCGCATCATGATATTTATTCAATTGAAGATTTAGCTCAACTTATCCATGACTTACACCAAGTCCATCCAAAAGCGAAAGTGAGCGTTAAACTTGTTTCTGAAATTGGTATAGGAACTATTGCTGCTGGTGTAAGCAAAGCTAATGCAGATGTAATTCAAATTTCAGGCCATGACGGAGGTACAGGTGCTTCGCCCCTAAGTTCTATTAAACATGCAGGTTTACCATGGGAATTAGGTGTTGCTGAGGTTCATAAATCTCTATTAGAGAATAACTTACGCGAAAGAGTAATTTTGAGAACAGATGGAGGTCTTAAAACAGGCTGGGATGTAGTTATTGCAGCTTTACTAGGTGCTGAAGAATACGGTTTCGGTTCTGTAGCGATGATTGCTGAAGGATGCATAATGGCTCGAGTTTGTCATACAAACAAGTGTCCTGTTGGAGTTGCTACTCAAAAAGAAGAGTTAAGAAAAAGATTTAAAGGTATTCCAGAAAATGTTGTCAATTTTTTCTTATATATTGCTGAAGAAGTAAGACAGATAATGAGTAGTATTGGAGTTTCTAATATGGAAGAACTGATTGGCAATCAAGAATTTCTTTCTACAAGAAATATCGGTCTTCCAAAAACTTCTAATATCGATCTCTCTTCTTTAATACAGATAACCACTGATAGATCATGGTTAAAACATTCAAACAATGCTCATAGTAATGGTTCTGTATTAGAGGATAAGTTTTTGTCTGATACTGAATTTATAGATTCAATTAAAAGTCACGAAAAATTGACTAAAGAAATTGAGATAAAAAATACAGATAGAAGTGTTTGTGCGAAAATATCAGGCGAAATCGCAGAACTTCATGGAAACACCGGCTTCAATGGAGAACTTAACTTAAATTTCAAAGGATATGCGGGACAAAGCTTTGGTGCCTTTTTATTAAAGGGAATGAATATTCAATTAATTGGAGAAGCTAATGATTATGTTTGTAAAGGAATGAATGGAGGAATACTCACAATAATTCCACCAAAAATAGATAAAATCTCATCCGAACAAGTTATCCTAGGAAATACTTGCCTTTATGGAGCAACAGGTGGAAAATTATTTGCTTTAGGAAAATCGGGAGAAAGATTTGCAGTAAGAAATAGTGGTGCCATAGCAGTAACAGAGGGAGCAGGAGATCATTGTTGTGAATACATGACTGGTGGGAAAGTAGTTATATTAGGTTCCACAGGAAGGAATATTGGTGCGGGTATGACTGGTGGAATAGCTTTCATACTCGATGAGAATGATGATTTAAATAATAAAGTTAATAAGGAAATAGTAAGCATTCATAAAATAACTTCATCAAAGCAGGAAGATATTTTATTGGAAATTATTAGGGAATATAAAGCAAAAACAAATAGCTTAAAGGCAGCCAAAATAATTGAAAATTGGTTTCATTTTAAGAGTACTTTCAAATTAATAGTTCCCCCAAGCGAAGAAGAAATGCTTGGC
>AG-355-N18_2667863345
TATCAAGATAGTTATTCCCCAAATGGAATAATTGGGGAGAAAGATGCCTGTGGAGTTGGTTTTGTAGCACATGTCAAAGGTATAGAAAGCAATTGGATCCTTAAACAATCACTAAAAGGTCTTAACTGCATGGAGCATAGAGGAGGTTGTGGGGGAGATAGTGACTCAGGTGATGGAGCAGGGATTTTATGTTCGATTCCATGGGGATACCTAGATAAGGAAATGGATCTAAAAAATTTAGGCATGGTTTTTATGCCTAATAAAGAAGAGAAAATTGAAAAATGTAAATCAATATGCGATCAGGAAGCAGAAAAATTAAAAGTTAACAAAACATTTTGGAGAACAGTACCTGTTAATAACGACATATTAGGTCCTTTAGCTAAAGCAAATGCTCCATTCATCTGTCAGTGGGTTTTATACAAATATCATCAGGATATTGAGAGGCTTTTATTTCAATTAAGAAAAAGAATTGAAAAAAAAATAAGAGAAACTTTTAAAAACTGTGAATTTTATTTTGCCTCACTAAGTTCTCAAACAGTTGTTTATAAAGGTATGGTACGTTCTGAAATATTATCTGAGTTTTATCAAGATCTAAAAGAAGAGAGTTTTAAAGTCTCATTTTCTGTTTATCATCGTAGATTTAGCACCAATACACTTCCAAAATGGCCACTAGCTCAGCCCATGAGATTTTTAGGTCATAATGGGGAAATAAATACTCTCTTAGGCAATATCAATTGGGCTAAAGCTTCAGAAACACATATAGATGATTTTTGGGGAGAGGTATCTAATGAAATCAAGCCCATTGTAGATGTAAACAAAAGTGATTCATCAAATCTTGATGCAACCCTCGAAATTAATATTCGCTCAGGCCAACCAATTACTGATTCATTATTAAAACTTGTTCCTGAAGCATTTAGAGATCAACCAGAACTTGAACAAAGAGAAGACATTAAATCTTTTTATGAGTATTCTGCAAGCCTTCAAGAAGCTTGGGATGGTCCTGCTCTTCTTGTATTTGCAGATGGAAATTTTGTAGGAGCAACACTTGATAGAAATGGTCTAAGACCAGCAAGATATTCAATCACAAATGATGGTTTCGTAATAATGGGTTCCGAAACAGGAGTAGTAGATCTTGAAGAGGAGAGAGTAATAGAAAAAGGTCGATTAGGACCAGGACAAATGTTGGCAGTTGATTTCCATCAGAATAGAATCCTAAGAAATTGGGAAGTAAAATCTGAAGCAGCTAAAAGGCATGATTATAAAAATTTACTCAATAATAGAACTATAAAAATTGACAAAAATGAATGGGTTAAAGACTGCAACCTAAAAGACCTTGAGTTGTTGCAACAACAAACTGCATACGGTTTTTCAGCGGAAGATAATGATCTTATCTTAGATTCAATGGCTTCATTAGCAAAAGAGCCTACTTATTGCATGGGGGACGACATCCCATTAGCAGTTCTCTCATCTAAGCCACACATTTTATACGACTACTTTAAGCAAAGATTTGCGCAAGTTACTAATCCTCCTATTGACCCTCTGAGAGAAAAACTTGTAATGAGTTTAGAGATGCATCTAGGAGAAAGATGTACACCATTTGAAATTAATGATCCTAAACCTTTTATTCATTTGCAAAGTCCGATTCTTAATGAAGAAGAACTTATATCCATCAAAAAATCAAAAATTAAATCTCAGACAATTTCAAGTTTGTTTGATATAGAGGAAGGTATCCAAGGCTTAGAGAACCAATTAAAAGCAATTTGTAAACAGAGTGAATTGTCTATTAAAGAAGGTTGCTCTTTAATTATCATTTCTGATAAAGGAATTAATCCTAAAAAGACTTTTATACCTCCTTTACTTGCTGTTGGGGCAATTCATCATTATCTTCTTAAAAAAGAAATCAGGCTAAAAGCTTCTCTAATAATTGAGACTGGTCAATGTTGGAGCACACATCACTTAGCTTGTTTAATTGGATATGGCGCAAGTGCAGTTTGCCCTTGGTTGACCTTCGAAGCAGGTAGACACTGGTTAAAACATCCAAAAACACAGAAACTCATTGATAGCAAAAAGATAAATCCATTATCAATAATTGATGTTCAAGAAAATATTAAAAAAGCTCTAGAAGACGGTCTAAGAAAAATTCTCTCAAAAATAGGCATCTCACTTTTATCTAGTTACCATGGTGCACAAATTTTTGAAGCTGTAGGCCTAGGATCTGACTTAATAAAAATTGCTTTTGATGGTACAACAAGCCGTATTGCTGGCATAACTTTAAAAGAATTAACTAATGAGATACTTTCAATACATACGAAAGCCTATCCAGAGATCGATTTAAAGAAATTAGAATTTTTAGGATTTGTACAATTTAGAAATAATGGAGAATATCATTCCAATAACCCAGAGATGTCTAAGGTTTTACATTCAGCGGTAAAACAAGGACCAGGATACGATCATTTTGAAACTTACAAAAAACTTATTAGTAATAGACCGACAACATCTCTAAGAGATTTACTAACAATTAATTCAAAAAGAAAAAGTATTCCATTAGAGGAAGTTGAAAGTATTGAATCAATTTGCAAAAGGTTCTGTACTGGAGGAATGAGTTTAGGTGCTTTATCCAGAGAAGCGCATGAAGTTTTAGCAGTTGCAATGAATAGAATTGGTGGAAAAAGTAATAGTGGAGAAGGAGGAGAAGATCCAGCTCGTTTTAATGTTTTAAATGATATCGATGAAAATACTCAATCAGCGACGTTGCCATTTATTAAAGGTTTAGAGAATGGAGACACCGCATGCTCAGCTATTAAACAAATAGCATCAGGAAGATTTGGAGTTACACCTGAATATCTAAGAAGTGGTAAACAACTTGAAATTAAAATGGCTCAAGGTGCAAAACCTGGAGAAGGGGGACAATTGCCTGGTCCAAAAGTTGATTCATACATCGCAAAACTAAGAAATAGTAAACCTGGAGTAGCTTTAATATCTCCTCCCCCGCATCATGATATTTACTCAATTGAAGATTTAGCTCAACTTATCCACGACTTACACCAAGTTCATCCAAAAGCGAAAGTAAGCGTTAAACTTGTTTCTGAAATTGGTATAGGAACTATTGCTGCTGGAGTAAGCAAAGCTAATGCAGATGTAATTCAAATATCTGGCCATGATGGAGGTACAGGTGCTTCACCCCTGAGTTCTATTAAACATGCAGGTTTACCATGGGAACTAGGTGTTACTGAGGTCCATAAATCTCTCTTAGAGAATAACTTACGTGAAAGAGTGATTTTGAGAACTGATGGAGGTCTTAAAACTGGCTGGGATGTAGTTATTGCAGCTTTACTGGGCGCTGAAGAATACGGTTTTGGTTCTGTAGCGATGATTGCTGAAGGATGCATAATGGCTCGGGTTTGTCATACAAACAAGTGTCCTGTTGGAGTTGCCACTCAAAAAGAAGAATTAAGAAAAAGATTTAAAGGTATTCCAGAAAATGTTGTCAATTTTTTCTTATATATTGCTGAAGAAGTAAGACAGATAATGAGTAGCATCGGTGTTTCTAATATGGAAGAACTGATTGGTAATAAAGAATTTCTTTCTGCAAGAAATATCGATCTCCCAAAAACTTCTAATATTGATCTTTCTTCTTTAGTACACTCAGCCACAAATAGATCATGGTTAAAACATTCAAAAACTGCCCATGGCAATGGCTGTGTATTAGAAGACGAGTTTTTGTCTGATACTGAATTTATAGATGCAATTAAAAAGCACGAAATATTAACCAAAGAAATTGAGATAAAAAATACAGATAGAAGTGTTTGTGCGAAAATATCAGGCGAAATCGCAGAACTTCACGGCAACACAGGCTTCAATGGCGAACTCAACTTAAATTTCAAAGGATATGCAGGACAAAGCTTTGGTGCCTTTTTATTGAAGGGAATGAATGTTCAATTAATCGGAGAAGCTAATGATTATGTTTGTAAAGGAATGAATGGAGGAATACTCACAATAATTCCACCAAAAATAGATAAAAATTCCTCCGAACAGGTCATTTTAGGAAACACCTGTCTTTATGGAGCAACAGGTGGGAAATTATTTGCATTAGGAAAATCGGGCGAAAGATTTGCAGTAAGAAATAGTGGTGCTACTGCTGTAACAGAAGGAGCAGGTGATCATTGTTGTGAATACATGACTGGTGGGAAAGTAGTAATTTTAGGTTCCACAGGAAGGAATATTGGTGCGGGCATGACTGGTGGAATAGCTTTTATAATCGATGAAAAGAACGATTTAAGTAATAAAGTGAACAAGGAAATAATTAGCATTCATAAAATAACTTCAACAAAGCAGGAAGATATCTTATTGGAAATTATTAGAGAATATCGAGCAAAAACAAATAGCTTAAAGGCTGCCAAAATAATTGAAAATTGGTCTTATTACAAGAGTATTTTCAAATTAATAGTTCCCCCAAGCGAAGAAGAAATGCTTGGC
>AG-355-N22_2667799062
---------------------------------------------------------------------------------------------------------------------------------------------------------------------------------------------------------------------------------------------------------------------------------------------------------------------------------------------------------------------------------------------AAAGCAAATGCTCCATTCATCTGTCAGTGGATTTTATATAAAGATCATCAGGATGTTGAAAGGCTTTTATTTCAATTAAGGAAAAGAATTGAGAAAAAAATAAGAGAAACTTTTAAAAATTGTGAATTTTATTTTGCCTCACTAAGTTCTCAAACAGTTGTTTATAAAGGTATGGTTCGCTCTGAAATATTATCCGAGTTTTATCAAGATCTAAAAGAAGAGAGTTTTAAAGTTTCATTTTCTGTTTATCATCGTAGATTTAGTACTAATACACTTCCAAAATGGCCGCTAGCTCAACCCATGAGATTTTTGGGTCATAATGGCGAAATAAATACTCTCTTAGGTAATATCAACTGGGCTAAGGCTTCAGAAACACATATAGATGATTTTTGGGGAGAGTTATCTAATGAAATCAAGCCTATTGTAGATGTAAACAAAAGTGATTCATCAAATCTTGATGCAACCCTTGAAATCAATATTCGTTCAGGTCAGCCCATTACTGACTCATTATTAAAACTTGTTCCTGAAGCATTTAGAGATCAACCAGAACTTGAGCAGAGAGATGATATAAAAGCTTTTTATGAATATTCTGCAAGCCTGCAAGAGGCTTGGGATGGTCCAGCACTCCTTGTATTTGCTGATGGAAATTTTGTCGGAGCAACGCTTGATAGAAATGGCCTAAGACCAGCAAGATATTCAGTCACAAATGATGGTTTTGTAATAATGGGTTCTGAAACAGGAGTAGTAGATCTTGAAGAAGAAAGAGTAATAGAAAAAGGGCGATTAGGACCAGGACAAATGTTGGCAGTTGATTTTCATCAGAATAGAATCCTAAGAAATTGGGAAGTAAAATCTGAAGCCGCTCAAAGGCATGATTATAAAAATCTTTTCAGTAATAGAACTATCAAAATTGAAAATAATGAATGGGTTAAAGACTGCAAACTAAAAGACCTTGAGTTGTTGCAACAACAAACTGCATACGGGTTTTCAGCGGAAGATAATGACCTTATCTTAGATTCAATGGCTTCATTAGCTAAAGAGCCTACATATTGCATGGGCGATGACATCCCATTAGCAGTTCTTTCATCTAAGCCACATATTTTATACGACTACTTTAAGCAAAGATTTGCGCAAGTTACTAATCCTCCTATTGACCCTCTGAGAGAAAAACTTGTAATGAGTTTAGAGATGCATCTAGGAGAAAGATGTACACCATTTGAAATTAAAGATGCTAAACCCTTTGTTCATTTACAAAGTCCGATTCTTAATGAGGTAGAACTCATTTCCATCAAAAAATCAAAAATTAAATCACAGACAATTTCAAGTTTGTTTGATTTAGAAGAAGGTATTGAAGGCTTGGAGAACCAATTAAAAGCAATCTGTAAACAGAGTGAGCTGTCTATAAAAGAAGGTTGCTCTTTAATTATCATTTCTGATAAGGGAATTAATCCTAAAAAGACTTTTATACCTCCTTTACTTGCTGTTGGAGCAATTCATCATTATCTTCTTAAAAAAGAAATCAGGCTAAAAGCTTCTCTAATAATTGAGACTGGTCAATGCTGGAGCACACATCACTTAGCTTGTTTAATTGGATATGGAGCAAGTGCAGTTTGCCCTTGGTTGACCTTCGAAGCAGGTAGACACTGGTTAAAACATCCAAAAACACAAAAACTCATTGATAGCAAAAAAATAAATCCATTATCAACAGTTGATGTTCAAGAAAATATTAAAAAAGCTTTAGAAGACGGTCTAAGAAAAATTCTCTCAAAAATAGGCATCTCACTTTTATCTAGTTACCATGGTGCACAAATTTTTGAAGCTGTAGGCCTTGGATCTGACTTAATAAAAATTGCCTTTGATGGTACAACAAGTCGTATAGCAGGCATAACACTAAAAGAATTAACTAATGAAACACTTTCAATACATACGAAAGCCTATCCAGAGATCGATATAAAGAAATTAGAATTTTTAGGATTTGTACAATTTAGAAATAATGGAGAATATCATTCCAATAACCCAGAGATGTCCAAGGTTTTACATTCAGCGGTAAAACAAGGACCAGGATACGATCATTTTGAAACTTACAAAAAACTTATTAGTAATAGACCGACAACATCTCTTAGAGATTTACTAACAATTAATTCAACAAGAAAAAGTATTCCATTAGAGGAAGTTGAAAGTGTTGAATCAATTTGCAAAAGGTTCTGTACTGGGGGAATGAGTTTAGGAGCTTTATCCAGAGAAGCGCATGAAGTTTTAGCAGTTGCAATGAATAGAATTGGTGGAAAAAGTAATAGTGGAGAAGGAGGAGAAGATCCAGCTCGTTTTAATGTTTTAAATGATATCGATGAAAATACTCAGTCAGCGACGTTGCCATTTATTAAAGGCTTAGAGAATGGAGACACCGCATGCTCAGCTATTAAACAAATAGCATCAGGAAGGTTTGGAGTTACACCTGAATATCTAAGAAGTGGTAAACAACTCGAAATTAAAATGGCTCAAGGTGCAAAACCCGGAGAGGGGGGACAATTACCTGGTCCAAAAGTTGATTCTTACATCGCAAAACTAAGAAATAGTAAACCTGGGGTAGCTTTAATATCTCCTCCCCCGCATCATGATATTTATTCAATTGAAGATTTAGCTCAACTTATCCACGACTTACATCAAGTTCATCCAAAAGCGAAAGTAAGTGTTAAACTTGTTTCTGAAATTGGTATAGGCACTATTGCTGCTGGAGTAAGCAAAGCTAATGCAGATGTAATTCAAATATCAGGCCATGATGGAGGTACAGGTGCTTCACCCCTGAGTTCTATTAAACATGCAGGTTTACCATGGGAACTTGGTGTTGCTGAGGTTCATAAATCTCTCTTAGAGAATAACTTACGCGAAAGAGTAATTTTGAGAACTGATGGAGGTCTTAAAACAGGCTGGGACGTAGTTATTGCAGCTTTACTAGGTGCTGAAGAATACGGTTTTGGTTCTGTAGCGATGATTGCTGAAGGATGCATAATGGCTCGGGTTTGTCATACAAACAAGTGTCCTGTTGGAGTTGCCACTCAAAAAGAAGAATTAAGAAAAAGATTTAAAGGTATTCCAGAAAATGTCGTCAATTTTTTCTTGTATATTGCTGAAGAAGTAAGACAGATTATGAGTAGTATCGGTGTCTCTAATATGGAAGAACTGATTGGTAATCAAGAATTTCTTTCTGCAAGAAATATCGATCTTCCAAAAACTTCTAATATTGATCTTTCTTCTTTAGTACACTCAACCCCTGATAGATCATGGTTAAAACACTTAAAAACTGCCCATAGTAATGGTTCTGTATTAGAAGACGAGTTTTTGTCTGATACTAAATTTATAGATTCAATTAAAAATCACGAAATATTAACCAAAGAAATTGAGATAAAAAATACCGATAGAAGTGTTTGTGCGAAAATATCAGGCGAAATCGCAGAACTTCATGGCAACACTGGCTTCAAAGGCAAAATCAACTTAAATTTCAAAGGATATGCAGGACAAAGCTTTGGTGCCTTTTTATTGAAGGGAATGAATGTTCAATTAATCGGAGAAGCTAATGATTATGTTTGTAAAGGAATGAATGGAGGCATACTCACAATTATTCCACAAAAAATAAATGAAATCTCCTCCGAACAAGTTATTTTAGGAAACACCTGTCTTTATGGAGCAACAGGTGGAAAATTATTTGCATTAGGAAAATCGGGAGAAAGATTTGCGGTTAGAAATAGTGGTGCTACAGCGGTAACAGAAGGAGCAGGTGATCATTGTTGTGAATATATGACTGGTGGGAAAGTAGTTATACTAGGTTCCACAGGAAGGAATATTGGTGCAGGCATGACCGGTGGAATAGCTTTTATAATCGATGAAAATAATGATTTAAGTAACAAAGTAAATAAAGAAATAGTAAGCATTCATCAAATAACTTCATCCAAACAGGAAAATATCTTATTGGAAATTCTTAGAGAATATCAAGCAAAAACAAATAGCTTAAAGGCTGCCAAAATAATTGAAAATTGGTCTCATTTTAAGAGTACTTTCAAATTAATTGTTCCCCCAAGCGAAGAAGAGATGCTTGGT
>AG-355-N23_2667799841
TATCAAGATAGTTATTCCCCAAATGGATTAATTGGGGAGAAAGATGCGTGTGGAGTTGGTTTCGTAGCAAATGTTGAAGGTATAGAAAGCAACTGGATCCTTAAACAATCTCTAAAGGGCCTAAACTGCATGGAGCACAGAGGAGGTTGTGGAGGAGATAGTGACTCAGGAGATGGAGCAGGCATTTTATGTTCAATTCCATGGGGATATCTAGAAGAGAAAATTAATCTAAAAAATTTAGGCATGGTCTTTATGCCTAATAAAATAAAAAAAATTGAAATATGTAAATCAATATGTGATGAAGAAGCAGAAAAATTAAAAGTCAACAAAACATATTGGAGAACAGTACCTGTTAATTATGAAATCTTAGGTCCTTTAGCTAAAGCAAATGCTCCATTTATCTGTCAGTGGATTTTATATAAAGATCATAAGGATGTTGAAAGGCTTTTATTTCAATTAAGGAAAAGAATTGAGAAAAAAATAAGAGAAACTTTCAAAAACTGTGAATTTTATTTTGCCTCACTAAGTTCTCAAACAGTTGTATATAAAGGTATGGTTCGCTCTGAAATATTATCCGAATTTTATCAAGATCTAAAAGAAGAGAGTTTTAAAGTTTCATTTTCTGTTTATCATCGTAGATTTAGTACTAATACACTTCCAAAATGGCCACTAGCTCAGCCCATGAGATTTTTGGGTCATAATGGTGAAATAAATACTCTCTTAGGCAATATTAATTGGGCTAAAGCTTCAGAAACACATATAAATGATTTTTGGGGAGAGTTATCTAATGAAATTAAGCCCATTGTAGATGTAAACAAAAGTGATTCATCAAATCTTGATGCAACCCTTGAAATCAATATTCGTTCAGGTCAGCCCATTACTGACTCATTATTAAAACTCGTTCCTGAAGCATTTCGAGATCAACCAGAACTTGAGGAGAGAGAGTATATAAAGACTTTTTATGAATATTCTGCAAGCCTACAAGAAGCTTGGGATGGTCCAGCACTCCTTGTATTTGCTGATGGAAATTTTGTCGGAGCAACGCTTGATAGAAATGGCCTAAGACCAGCAAGATATTCAATCACAAGTGATGGTTTTGTAATCATGGGCTCTGAGACAGGAGTAGTAGATCTTGAAGAAGAAAGAGTAATAGAAAAAGGTCGATTAGGACCGGGACAAATGTTGGCAGTTGATTTTCATCAGCATAGAATCCTAAGAAATTGGGAAGTTAAATCTGAAGCCGCTCAAAGGCATGATTATAAAAATCTTCTCAGTAATAGAACTATAAAAATTGAAAATAATGAATGGGTTAAAGACTGCAAACTAAAAGACCTTGAGTTGTTGCAACAACAAACTGCATACGGGTTTTCAGCGGAAGATAATGACCTTATCTTAGACTCAATGGCTTCATTAGCTAAAGAGCCTACTTATTGCATGGGCGACGACATCCCATTAGCAGTTCTTTCATCTAAGCCACATATTTTGTACGACTACTTTAAGCAAAGATTTGCGCAAGTTACTAATCCTCCTATTGACCCTCTGAGAGAAAAACTTGTAATGAGTTTAGAGATGCATCTAGGAGAAAGATGTACACCGTTTGAAATTAAAGACGCTAAACCTTTTATACATTTACAAAGTCCGATTCTTAATGAGGAAGAACTAATTTCCATCAAAAAATCAAAAATTAAATCTCAGACAATTTCAAGTTTGTTTGATTTAGAGGAAGGTATTCAAGGCTTAGAGAACCAATTAAAACTAATCTGTAAACAGAGTGAGCTAGCTATAAAAGAAGGTTGCTCTTTAATTATCATTTCTGATAAGGGAATTAATCCTAAAAAGACTTTCATACCCCCTTTACTTGCTGTTGGAGCAATTCATCATTATCTTCTTAAAAAAGAAATCAGGCTAAAAGCTTCTGTAATAATTGAGACCGGTCAATGTTGGAGCACACATCATTTAGCTTGTTTAATTGGATATGGAGCAAGTGCAGTTTGCCCTTGGTTGACTTTCGAAGCAGGTAGACACTGGTTAAAACATCCAAAAACACAAAAGCTCATTGATAGCAAAAAAATAAATCCATTATCAATAGTTGATGTTCAAGAAAATATCAAAAAAGCTCTAGAAGACGGTCTAAGAAAAATTCTCTCAAAAATAGGTATCTCACTTTTATCTAGTTACCATGGTGCACAAATTTTTGAAGCTGTAGGCCTTGGATCTGACTTAATAAAAATTGCTTTTGATGGCACAACAAGTCGTATCGCTGGCATAACATTAAAAGAATTAACTAATGAAACACTTTCAATACATACGAAAGCCTATCCAGAGATCGATTTAAAAAAATTAGAATTTTTAGGATTTGTACAATTTAGAAATAATGGAGAATATCATTCCAATAACCCAGAAATGTCCAAAGTTTTACATTCGGCGGTAAAACAAGGGCCAGGATACGATCATTTTGAAACTTACAAAAAACTTATTAGTAATAGACCGACAACATCTCTTAGAGATTTACTAACAATTAATTCAAAAAGAAAAAGTATTCCATTAGAGGCAGTTGAAAGTGTTGAATCAATTTGCAAAAGGTTCTGTACTGGAGGAATGAGTTTAGGTGCTTTATCCAGAGAAGCGCATGAAGTTTTAGCAGTTGCAATGAATAGAATTGGTGGAAAAAGTAATAGTGGAGAAGGTGGAGAAGATCCAGCTCGTTTTAATGTTTTAAATGATATCGATGAAAATACTCAATCAGCGACTTTGCCATTTATTAAAGGCTTAAAGAATGGAGACACCGCATGCTCCGCTATTAAACAAATAGCATCAGGAAGATTTGGAGTTACACCTGAATATCTAAGAAGTGGTAAACAACTCGAAATTAAAATGGCTCAAGGTGCAAAACCCGGAGAGGGGGGACAATTACCTGGTCCAAAAGTTGATTCTTACATTGCAAAACTAAGAAATAGTAAACCTGGAGTAGCTTTAATATCTCCTCCCCCGCATCATGATATTTATTCAATTGAAGACTTAGCTCAACTTATCCACGACTTACACCAAGTTCATCCAAAAGCGAAAGTAAGCGTTAAACTAGTCTCTGAAATTGGTATAGGCACTATTGCTGCTGGAGTAAGCAAAGCTAATGCGGATGTAATTCAAATATCAGGCCATGACGGAGGTACAGGTGCTTCACCCCTGAGTTCTATTAAACATGCAGGTTTGCCATGGGAACTTGGTGTCGCTGAGGTTCATAAATCTCTCTTAGAAAATAACTTACGCGAAAGAGTAATTTTGAGAACTGATGGAGGTCTTAAAACAGGCTGGGACGTAGTTATTGCAGCTTTACTAGGTGCTGAAGAATATGGTTTTGGTTCTGTAGCGATGATTGCTGAAGGATGCATAATGGCTCGGGTTTGTCATACAAACAAGTGTCCTGTTGGAGTTGCCACTCAAAAAGAAGAATTAAGAAAAAGATTTAAAGGTATTCCAGAAAATGTAGTCAATTTTTTCTTGTATATTGCTGAAGAAGTAAGACAGATAATGAGTAGTATCGGTGTTTCTAATATGGAAGAACTGATTGGTAATCAAGAATTTCTTTCTGCAAGAAATATCGATCTTCCAAAAACTTCTAATATTGATCTTTCTTCTTTAGTACACTTAACCCCTGACAGATCATGGTTACAACATTTAAAAACTGCCCATAGTAATGGTTTTGTATTAGAAGACGAGTTTTTGTCTGATACTAAATTTATAGATTCAATTAAAAATCACGAAATATTAACCAAAGAAATTGAGATAAAAAATACAGATAGAAGTGTTTGTGCGAAAATATCAGGCGAAATCGCAGAACTTCACGGCAACACTGGCTTCAATGGCGAACTCAACTTAAATTTCAAAGGATATGCAGGACAAAGCTTTGGTGCCTTTTTATTGAAGGGAATGAATGTTCAATTAATCGGAGAAGCTAATGATTATGTTTGTAAAGGAATGAATGGAGGAATACTCACAATAATTCCACCAAAAATAAGTGAAATCTCCTCCGAACAAGTCATCCTAGGAAATACTTGTCTTTATGGAGCAACGGGTGGAAAATTATTTGCATTAGGAAAATCGGGAGAAAGATTTGCGGTTAGAAATAGTGGTGCTACAGCGGTAACAGAAGGAGCAGGTGATCATTGTTGTGAATACATGACTGGTGGGAAAGTAGTTATTCTAGGTTCCACAGGAAGGAATATTGGTGCGGGCATGACTGGTGGAATAGCTTTTATAATCGATGAAAATAAAGATTTAAGTAATAAAGTAAATAAAGAAATAGTAAGCATTCATCAAATAACTTCATCAAAGCAGGAAAATATCTTATTGGAAATTATTAGAGAATATCAAGCAAAAACAAATAGCTTAAAGGCTGCCAAAATAATTGAAAACTGGTCTCATTTTAAGAGTACTTTCAAATTGATTGTTCCCCCAAGCGAAGAAGAGATGCTTGGT
>AG-355-O17_2667800533
TATCAAGATAGTTATTCCCCAAATGGAATAATTGGGGAGAAAGATGCGTGTGGAGTTGGTTTCATAGCAAATATTAAAGGGGTAGAAAGCAATTGGATCCTAAAACAGTCCCTTAAAGGTCTTAACTGCATGGAACATAGAGGAGGTTGTGGAGGAGATAGTGATTCGGGAGATGGAGCGGGCATTTTATGTTCTATTCCATGGAGATATCTAGAAGATGAAATAAATCTAAAAAATTTAGGCATGGTTTTTATGCCTAATAAAAAAGAAAAAATTGAAGTATGTAAATCAATATGTGATCAAGAAGCAGAAAAATTAAAAGTCAATAAAACATTTTGGAGAAAAGTACCTGTTAATAATGAAATCTTAGGTCCTTTAGCTAAAGCAAATGCCCCATTCATCTCTCAGTGGATTTTATCTAAAGATCATCATGATGTTGAAAGGCTTTTATTTCAATTAAGGAAAAGAATTGAGAAAAAAATAAGAGAAACTTTCAAAAACTGTGAATTTTATTTTGCCTCACTAAGTTCTCAAACAGTTGTTTATAAAGGTATGGTTCGCTCTGAAATATTATCCGAGTTTTATCAAGATCTCAAAGAAGAGAGTTTTAAAGTTTCATTTTCTGTTTATCATCGTAGATTTAGTACTAATACACTTCCAAAATGGCCGCTAGCTCAACCCATGAGATTTTTGGGTCATAATGGCGAAATAAATACTCTCTTAGGGAATATCAACTGGGCTAAAGCTTCAGAAACACATATAGATGATTTTTGGGGAGAGTTATCCAGTGAAATCAAGCCTATTGTAGATGTAAACAAAAGTGATTCATCAAATCTTGATGCAACCCTTGAAATCAATATTCGTTCAGGTCAACCCATTACTGACTCATTATTAAAACTTGTTCCTGAAGCATTTAGAGATCAACCAGAACTTGAGCAAAGAGAAGATATAAAAGCTTTTTATGAATATTCTGCAAGCCTACAAGAAGCTTGGGATGGTCCAGCACTCCTTGTATTTGCTGATGGAAATTTTGTCGGAGCAACGCTTGATAGAAATGGCCTAAGACCAGCAAGATATTCAATCACAAATGATGGTTTTGTAATAATGGGTTCTGAAACAGGAGTAGTAGATCTCGAAGAAGAAAGGGTAATAGAAAAAGGTCGATTAGGACCGGGACAAATGTTGGCAGTTGATTTTCATCAGAATAGAATCCTAAGAAATTGGGAAGTAAAATCTGAAGCCGCTCAAAGGCATGATTATAAAAATCTTCTCAGTCATAGAACTATAAAGATTGAAAAGAATGAATGGGTTAAAGACTGCAAACTAAAAGACCTTGAGTTGTTGCAACAACAAACTGCATACGGTTTTTCAGCGGAAGATAATGACCTTATCTTAGATTCAATGGCTTCATTAGCTAAAGAGCCTACTTATTGCATGGGCGATGACATCCCATTAGCAGTTCTCTCATCTAAGCCACATATTTTATACGACTACTTTAAGCAAAGATTTGCTCAAGTTACTAATCCTCCTATTGACCCTCTGAGAGAAAAACTTGTAATGAGTTTAGAGATGCACCTAGGAGAAAGATGTACACCATTTGAAATTAAAGATACTAAACCTTTTGTTCATTTACAAAGTCCGATTCTTAATGAGGAAGAACTCATTTCCATCAAAAAATCAAAAATTAAATCTAAGACAATTTCAAGTTTGTTTGATTTAGAGGAAGGTATTCAAGGCTTAGAGAATCAACTAAAAGCAATCTGTAAACAGAGTGAGCTCTCTATAAAAGAAGGTTGCTCTTTAATTATCATTTCTGATAAGGGAATTAATCCTAAAAAGACTTTTATACCTCCTTTACTTGCTGTTGGAGCAATTCATCATTATCTTCTTAAAAAAGAAATCAGGCTAAAAGCTTCTCTAATAATTGAGACAGGTCAATGTTGGAGCACACATCACTTAGCTTGTTTAATTGGATATGGAGCAAGTGCAATTTGCCCTTGGTTGACTTTTGAAGCAGGTAGACACTGGTTAAAACATCCAAAAACACAAAAACTCATTGATAGCAAAAAAATAAATCCATTATCAATCGTTGATGTTCAAGAAAATATTAAAAAAGCTCTAGAGGACGGTCTAAGAAAAATTCTCTCAAAAATAGGCATTTCACTTTTATCTAGTTACCATGGTGCACAAATTTTTGAAGCTGTGGGCCTTGGATCTGACTTAATAAAAATTGCTTTTGATGGTACAACAAGTCGTATCGCTGGCATAACATTAAAAGAATTAACTAATGAAACACTTTCAATACATACGAAAGCCTATCCAGAGATCGATTTAAAGAAATTAGAATTTTTAGGATTTGTACAATTTAGAAATAATGGAGAATATCATTCCAATAACCCAGAGATGTCAAAAGTTTTACATTCAGCGGTAAAACAAGGGCCAGGATACGATCATTTTGAAACTTACAAAAAACTTATTAGTAATAGACCGACAACATCTCTTAGAGATTTACTAACAATTAATTCAAAAAGAAAAAGTATTCCATTAGAGGAAGTTGAAAGTGTTGAATCAATTTGCAAAAGGTTCTGTACTGGAGGGATGAGTTTAGGTGCTTTATCCAGAGAAGCACATGAAGTTTTAGCAGTTGCAATGAATAGAATTGGTGGAAAAAGTAATAGTGGAGAAGGGGGAGAAGATCCAGCTCGTTTTAATGTTTTAAATGATATCGATGAAAATACTCAGTCAGCGACGTTGCCATTTATTAAAGGCTTAGAGAATGGAGACACAGCATGCTCAGCTATTAAACAAATAGCATCAGGAAGATTTGGAGTTACACCTGAATATCTAAGAAGTGGTAAACAACTCGAAATTAAAATGGCTCAAGGCGCAAAACCCGGAGAGGGGGGACAATTACCCGGTCCAAAAGTTGATTCTTACATCGCAAAACTAAGAAATAGTAAACCTGGAGTAGCTTTAATATCTCCTCCCCCGCATCATGATATTTATTCAATTGAAGATTTAGCTCAACTTATCCACGACTTACACCAAGTTCATCCAAAAGCGAAAGTAAGCGTTAAACTTGTTTCTGAAATTGGTATAGGCACTATTGCTGCTGGAGTAAGCAAAGCTAATGCAGATGTAATTCAAATATCAGGCCATGACGGAGGTACAGGTGCTTCACCCCTGAGTTCTATTAAACATGCAGGTTTACCATGGGAACTAGGTGTTGCTGAGGTTCATAAATCTCTCCTAGAGAATAACTTACGCGAAAGAGTAATTTTGAGAACTGATGGAGGTCTTAAAACAGGCTGGGACGTAGTTATTGCAGCTTTACTAGGTGCTGAAGAATATGGTTTTGGTTCTGTAGCGATGATTGCTGAAGGATGCATAATGGCTCGAGTTTGTCATACAAACAAGTGTCCTGTTGGAGTTGCCACTCAAAAAGAAGAATTAAGAAAAAGATTTAAAGGTATTCCAGAAAATGTTGTCAATTTTTTCTTGTATATTGCTGAAGAAGTAAGACAGATAATGAGCAGTATCGGTGTTTCTAATATGGAAGAACTGATTGGTAATCAAGAATTTCTTTCTGCAAGAAATATCGATCTTCCAAAAACTTCTAATATTGATCTCTCTTCTTTAGTACACTCAACCCCTGATAGATCATGGTTAAAACATTCAAAAACTGCCCATAGTAATGGTTCTGTATTAGAAGACGAGTTTTTGTCTGATACTGAATTTATAGATTCAATTAAAAATCATGAAATATTAACCAAAGAAATTGAGATAAAAAATACAGATAGAAGTGTTTGTGCGAAAATATCAGGCGAAATAGCAGAACTTCACGGCAACACTGGCTTCAAAGGCGAACTCAACTTAAATTTCAAAGGATATGCAGGACAAAGCTTTGGTGCCTTTTTATTGAATGGAATGAATGTTCAATTAATCGGAGAAGCTAATGATTATGTTTGTAAAGGAATGAATGGAGGAATACTTACAATAATTCCACCAAAAATAGAAAAAACTTCCTCCGAACAGGTTATTTTAGGAAACACCTGTCTTTATGGAGCAACAGGTGGGAAATTATTTGCATTAGGAAAATCGGGAGAAAGATTTGCAGTAAGAAATAGTGGTGCTACAGCGGTAACAGAAGGAGCAGGTGATCATTGTTGTGAATACATGACTGGTGGAAAAGTAGTTATTCTAGGTTCCACAGGAAGGAATATTGGTGCGGGCATGACTGGTGGAATAGCTTTTATAATCGATGAGAAGAACGATTTAAGTAATAAAGTTAACAAAGAAATAGTTAGCATTCATAAAATAACTTCATCGAAGCAGGAAGATATCTTATTGGAAATTATCAGAGAATATCGAGCAAAAACAGATAGCTTAAAGGCTGCCAAAATAATTGAAAATTGGTCATATTACAAGAGTAATTTCAAATTAATAGTTCCCCCAAGCGAAGAAGAAATGCTTGGC
>AG-355-O19_2717254863
TATCAAGATAGTTATTCCCCAAATGCAATAATTGGGGAGAAAGATGCGTGTGGAGTTGGTTTCGTAGCAAATGTTGAAGGTATAGAAAGCAACTGGATCCTTAAACAATCACTAAAGGGCCTCAACTGCATGGAGCATAGAGGAGGTTGTGGAGGTGATAGTGACTCAGGCGATGGAGCAGGCATTTTATGTTCAATTCCCTGGGGTTATTTAGATGAAGAATTGAATCTTATAAATTTAGGTATGGTTTTTATGCCTAATAAAAAAGAGAAAATTGAAGAATGCAAATCAATATGTGATGAGGAAGCAGAAAAATTAAGCGTCAAAGAAACATCTTGGAGAAAAGTCCCTGTAAATAATGAAATCTTAGGTCCTTTAGCCAAAGCAAATGTCCCATATATTTGTCAGTGGATTTTATACAAAGATAATCAGAATATTGAAAGGCTTTTGTTCCAGTTAAGGAAAAGAATTGAAAAAAAAATAAGAGAAACCTTTAAAAACTGTGAATTTTATTTTGCCTCACTTAGTTCTCAAACAGTTGTATATAAAGGTATGGTTAGGTCTGAAATATTATCTGAATTCTATCAAGATCTTAAAAAAGAGAATTTTAAGGTATCATTTTCCGTTTATCATAGGAGATTTAGTACAAATACTCTTCCAAAATGGCCACTTGCCCAGCCCATGAGATATTTAGGTCATAACGGGGAAATCAATACACTTTTGGGAAATATTAATTGGGCTAAAGCTTCAGAAACACATATAAATGATTTTTGGGGAGAGCTATCTAATGAAATAAAGCCTATTGTAGATGTAAATAAAAGTGATTCATCAAATCTTGATGCAACCCTTGAAATAAATATTCGTTCAGGCCAACCAATAACTGATTCATTATTAAAACTTGTTCCTGAAGCATTTAGAGATCAACCAGAACTTGAACAGAGGGAAGATATTAAGTCATTTTATGAGTATTCTGCGAGCATACAAGAAGCTTGGGATGGTCCTGCTCTACTTGTATTCGCAGATGGAAATTTTGTCGGAGCAACGCTTGATAGAAATGGTCTAAGACCAGCAAGATATTCAATAACAAATGATGGTTTTGTAATAATGGGTTCCGAAACAGGAGTAGTAGATCTTGAAGAGGAAAAAGTAATAGAAAAAGGTCGATTAGGACCGGGACAAATGTTAGCGGTTGATTTTCATCAAAATAGAATCCTCAGAAATTGGGAGGTCAAATCTGAAGCGGCTCAAAGGCACGATTATAAAAATCTCCTAAGTAATAGAACTATAAAAATTGAAAATAGTGAATGGTTCAAAGACTGCAAACTAAAAGACCTTGAGTTATTACAACAACAAACTGCCTACGGTTTTTCAGCAGAAGATAATGATCTTATCTTGGATTCAATGGCTTCATTAGCTAAAGAGCCAACCTATTGCATGGGAGACGATATCCCATTAGCAGTGCTTTCTTCAAAGCCACATATTTTATATGACTATTTCAAACAAAGATTTGCGCAAGTTACAAATCCTCCTATTGACCCACTGAGAGAAAAACTGGTAATGAGTTTAGAAATGCATATTGGAGCAAGATGTACTCCATTTGAGATTAAAGATCCTAAACCTTTTGTTCATTTACAAAGTCCAATTCTCAATGAGGAAGAACTCATTTCCATTAAAAAATCAAAAATTAAATCTCAAACAATTTCAAGTTTGTTTGATATTGAGGAAGGTGTTCAAGGCTTAGAGAACCAATTAAAAGCAATTTGTAAACAGAGTGAGCTCTCTATAAAAGAAGGTTGCTCTTTAATTATTATTTCTGATAAGGGAATTAATCCTAAAAAGACTTTAATTCCTCCTTTACTTGCTGTTGGGGCAATTCATCATTATCTTCTAAAAAAAGAATTAAGGCTAAAAGCTTCTCTAATTATTGAAACAGGTCAATGTTGGAGCACACATCACTTGGCTTGTTTGATTGGTTATGGTGCAAGCGCAGTTTGCCCTTGGTTGACCTTAGAAGCAGGTAGACACTGGTTAAAACATCCAAAAACTCAAAAACTCATTGATAGCAAAAAAATAAATCCATTATCAATAATTGACGTTCAAGAAAATATTAAAAAAGCTTTAGAAGACGGTCTTAGGAAAATTCTTTCGAAAATAGGCATCTCACTTTTATCTAGTTACCATGGAGCACAAATTTTTGAAGCTGTAGGCCTTGGATCTGACTTAATAAAAGTTGCTTTTGATGGTACAACAAGCCGCATCGCCGGCATAACATTAAAAGAATTAACTAATGAAACAATATCAATACATACGAAAGCCTACCCAGAGATCGATTTAAAAAAATTAGAATTTTTGGGATTTGTACAATTTAGAAATAATGGAGAATATCATTCCAATAACCCTGAGATGTCCAAAGTTTTACATACAGCTGTAAAACAAGGTCCAGGATACGATCATTTTGAAACTTACAAAAAACTCATTAGTAATAGACCGACAACATCCCTAAGAGATTTACTAACAATAAGTTCAAAAAGAAAAAGCATCCCATTAGAGGAAGTTGAAAGTGTTGAATCAATTTGCAAAAGGTTCTGTACTGGAGGAATGAGTTTGGGTGCTTTATCAAGGGAAGCCCATGAAGTGTTAGCAGTGGCTATGAACAGAATTGGTGGCAAGAGTAATAGTGGAGAAGGGGGGGAAGATCCAGCTCGTTTTAATGTTTTAAATGATATCGATGAAAATACGCAATCAGCGACGTTACCATTTATTAAAGGTCTAGAAAATGGAGACACCGCATGTTCAGCCATTAAACAAATAGCCTCAGGTAGATTTGGAGTCACACCTGAATATCTAAGAAGTGGGAAACAACTCGAAATTAAAATGGCTCAAGGTGCAAAACCTGGTGAAGGGGGACAATTGCCTGGTCCAAAAGTTGATTCTTACATCGCAAAACTAAGAAATAGTAAACCTGGAGTAGCTCTAATATCTCCTCCCCCGCATCATGATATTTATTCAATTGAAGATTTAGCTCAACTTATCCATGACTTACACCAAGTCCATCCAAAAGCGAAAGTAAGCGTTAAACTTGTTTCTGAAATTGGTATAGGCACTATTGCTGCTGGAGTAAGCAAGGCTAATGCAGATGTAATTCAAATTTCAGGCCATGATGGAGGTACAGGTGCTTCGCCTTTAAGTTCTATTAAACATGCAGGTTTACCATGGGAATTAGGTGTTGCGGAGGTGCATAAATCACTCTTAGAGAATAACTTACGTGAAAGAGTAATTTTGAGAACTGATGGAGGTCTTAAAACAGGTTGGGATGTAGTTATTGCAGCTTTACTAGGTGCTGAAGAATACGGTTTCGGTTCTGTAGCGATGATTGCTGAAGGATGCATAATGGCTCGGGTTTGTCATACAAATAAGTGTCCTGTTGGTGTTGCTACTCAAAAAGAAGAGTTAAGAAAAAGATTTAAAGGTATTCCAGAAAATGTTGTCAATTTTTTCTTATATATTGCTCAAGAAGTAAGACAGATTATGAGTAGTATTGGAGTTTCTAATATGGAAGAACTGATTGGCAATCAAGAATTTCTTTCTGCAAGAAATATCGGTCTTCCAAAAACTTCTAATATAGATCTCTCTTCTTTAGTACACATAACCACTGATAGATCATGGTTAAAACATTCAGAAAATGCTCATAGTAATGGTTCTGTATTAGAGGACGAGTTTTTGTCTGATAGCGAATTTATAGATTCAATTAAAAGTCACGAAAAATTGACTAAAGAAATTGAGATAAAAAATACAGATAGAAGTGTTTGTGCGAAAATATCAGGCGAAATCGCAGCACTTCATGGAAACACCGGCTTCAATGGCGAACTTAACTTAAAATTCAAAGGATATGCAGGACAAAGCTTTGGTGCCTTTTTATTAAAAGGAATGAATGTTCAATTAATCGGAGAAGCTAATGATTATGTTTGTAAAGGAATGAATGGAGGAATACTCACAATAATTCCACCAAAAATAGATAAAATCTCCTCCGAACAAGTTATCTTAGGAAATACTTGCCTTTATGGAGCAACAGGTGGGAAATTATTTGCTTTAGGAAAATCGGGAGAAAGATTTGCCGTAAGAAATAGTGGTGCTACAGCAGTAACAGAGGGAGCAGGAGATCATTGTTGTGAATACATGACTGGTGGGAAAGTAGTTATTCTAGGTTCCACAGGAAGGAATATTGGTGCGGGCATGACTGGTGGAATAATTTTCATAATGGATGAGAATAATGATTTAAATAATAAAGTTAATAAGGAAATAGTAAGCATTCATAAAATAACTTCATCAATGCAGGAAGATATTTTATTGGAAATTATTAGGGAATATCGAACAAAAACAAATAGCTTAAAGGCCGCCAAAATAATTGAAAATTGGTCTCATTTTAAGAGTACTTTCAAATTAATTGTTCCCCCAAGTGAAGAAGAGATGCTTGGC
>AG-355-P07_2667864894
TATCAAGATAGTTTCTCCCCAAATGGAATAATTGGGGAGAGAGATGCGTGTGGAGTTGGTTTCATAGCAAATATTAAAGGGGTAGAGAGCAATTGGATCCTAAAACAGTCCCTTAAAGGCCTTAAATGCATGGAACATAGGGGAGGTTGTGGAGGAGATAGTGATTCAGGAGATGGAGCGGGAATTTTATGTTCAATTCCATGGGGATATCTAGAAGAGGAAATTAATCTAAAAAATTTAGGCATGGTTTTTATGCCTAATAAAAAAGAAAAAATTGAATTATGTAAATTAATATGTGATCAAGAAGCAGAAAAATTAAAAGTCAACAAAACATCTTGGAGAAAAGTACCTGTTAATAATGAAATCTTAGGTCCTTTAGCTAAAGCAAATGCTCCATTCATCTGTCAGTGGATTTTATACAAAAATTATCAGGATGTTGAAAGGCTTTTATTTCAATTAAGAAAAAGAATTGAGAAAAAAATAAGAGAGAACTTCAAAAACTGTGAATTTTATTTTGCATCACTAAGTTCTCAAACAGTTGTTTATAAAGGTATGGTTCGCTCTGAAATATTATCCGAATTTTATCAAGATCTAAAAGAAGAAAGTTTTAAAGTTTCGTTTTCTGTTTATCATCGTAGATTTAGTACTAATACACTTCCAAAATGGCCGCTAGCTCAACCCATGAGATTTTTGGGTCATAATGGCGAAATAAATACTCTCTTAGGTAATATCAACTGGGCTAAAGCTTCAGAAACACATATAGATGATTTTTGGGGAGAGTTATCTAACGAAATCAAGCCTATTGTAGATATAAACAAAAGTGATTCATCAAATCTTGATGCTACCCTTGAAATCAATATTCGTTCAGGTCAGCCCATTACTGACTCATTATTAAAACTTGTTCCTGAAGCATTTAGAGATCAACCAGAACTTGAGCAGAGACAAGATATAAAAGCCTTTTATGAATATTCTGCAAGCCTACAAGAAGCTTGGGATGGTCCAGCACTCCTTGTATTTGCTGATGGAAATTTTGTCGGAGCAACGCTTGATAGAAATGGCCTAAGACCAGCAAGATATTCAATCACAAATGATGGTTTTGTAATAATGGGTTCTGAAACAGGAGTAGTTGATCTTGAAGAAGAGAGAATAATAGAAAAAGGTCGATTAGGACCGGGACAAATGTTGGCAGTTGATTTTCATCAGAATAGAATCCTAAGAAATTGGGAAGTAAAATCTGAAGCCGCTCAAAGGCATGATTATAAAAATCTTCTCAGTAATAGAACTATAAAAATTGAAAATAATGAATGGATTAAAGACTGCAAACTAAAAGACCTTGATTTGTTGCAACAACAAACTGCATATGGTTTTTCAGCAGAAGATAATGACCTTATCTTAGATTCAATGGCTTCATTAGCTAAAGAGCCTACTTATTGCATGGGGGACGATATCCCATTAGCAGTTCTTTCATCTAAGCCGCATATTTTATACGACTACTTTAAGCAAAGATTTGCGCAAGTTACTAATCCTCCTATTGACCCTCTGAGAGAAAAACTTGTAATGAGTTTAGAGATGCATCTAGGAGAAAGATGTACACCATTTGAAATAAAAGATGACAAACCTTTTGTTCATTTACAAAGTCCGATTCTTAATGAAGAAGAACTCATTTCCATCAAAAAATCAAAAATTAAATCTCAGACAATTTCAAGTTTGTTTAATCTAGAGGAAGGTATTCAAGGCTTAGAGAACCAATTAAAAGCAATCTGTAAACAAAGTGAACTGTCAATAAAAGAAGGTTGCTCTTTAATTATCATTTCTGATAAGGGAATTAATCCTAAAAAGACTTTTATACCTCCTTTACTTGCTGTTGGAGCAATTCATCATTATCTTCTTAAAAAAGAAATCAGGCTAAAAGCTTCTCTAATAATTGAGACCGGTCAATGTTGGAGCACACATCACTTAGCTTGTTTAATTGGATATGGAGCAAGTGCAGTTTGCCCTTGGTTGACCTTCGAAGCAGGTAGACACTGGTTAAAACATCCAAAAACACAAAAACTCATTGATAGTAAAAAAATAAATCCATTATCAATAATTGATGTTCAAGAAAATATTAAAAAAGCTCTAGAAGATGGCCTAAGAAAAATTCTTTCGAAAATAGGTATCTCACTTTTATCTAGTTACCATGGCGCACAAATTTTTGAAGCTGTAGGACTAGGATCTGACTTAATAAAAATTGCTTTTGATGGTACAACAAGTCGCATTGCTGGCATCACATTAAAAGAATTAACTAATGAAACACTTTCAATACATATGAAAGCCTATCCAGAGATCGATTTAAAGAAATTAGAATTTTTAGGATTTGTACAATTTAGAAATAATGGAGAATATCATTCCAATAACCCGGAGATGTCAAAAGTTTTACATTCAGCTGTAAAACAAGGACCAGGATACGATCATTTTGAAACTTACAAAAAACTCATCAGTAATAGACCTACAACATCTTTAAGAGATTTATTAACAATTAACTCAAAAAGAAAAAGCATTCCATTAGAGGAAGTTGAAAGTGTTGAATCAATTTGCAAAAGGTTCTGTACAGGGGGAATGAGTTTGGGTGCTTTATCAAGAGAAGCTCATGAAGTATTGGCAGTTGCAATGAACAGAATTGGTGGAAAAAGTAATAGTGGAGAAGGAGGGGAAGATCCAGCTCGTTTTAATGTTTTAAATGATATCGATGAAAATACTCAATCAGCAACCTTGCCATTTATTAAAGGTCTAGAGAATGGAGACACCGCATGCTCAGCAATTAAACAAATAGCATCAGGTAGATTTGGAGTTACACCTGAATATCTAAGAAGTGGTAAACAACTAGAAATTAAAATGGCACAAGGTGCAAAACCTGGAGAAGGGGGACAATTACCTGGTCCAAAAGTTGATTCTTATATAGCAAAACTAAGAAATAGCAAACCTGGAGTAGCTCTAATATCTCCGCCCCCGCACCATGATATTTATTCAATTGAAGATTTGGCTCAACTTATCCATGACTTACACCAAGTTCATCCAAAAGCGAAGGTAAGCGTTAAACTTGTTTCTGAAATTGGTATAGGCACTATTGCTGCTGGAGTAAGCAAAGCTAATGCAGATGTAATTCAAATTTCTGGACATGACGGAGGAACAGGTGCTTCACCCCTGAGTTCTATTAAACATGCAGGTTTGCCATGGGAACTCGGTGTTGCTGAAGTTCATAAATCTCTTTTAGAAAATAACTTACGTGAAAGAGTAATTTTGAGAACTGATGGAGGTCTTAAAACAGGCTGGGATGTAGTTCTTGCTGCTTTACTAGGTGCTGAAGAATACGGTTTTGGTTCTGTAGCTATGATTGCTGAAGGATGCATAATGGCTCGAGTTTGTCATACAAATAAGTGTCCTGTTGGAGTTGCCACTCAAAAAGAAGAATTAAGAAAAAGATTTAAAGGTATTCCCGAAAATGTTGTAAATTTTTTCTTATATATTGCTGAAGAAGTAAGACAGATAATGAGTAGTATCGGTGTTTCTAATATGGAAGAACTTATCGGTAATCAAGAATTTCTCTCTGAAAGAAATCTTGATCTTCCAAAAACTTCTAATATTGATCTTTCTTCTTTAGTACAATCAACCACTGATAGATCATGGTTGAAACATTCAAAAACTGCCCATAGTAATGGTTCTGTATTAGAAGACGAGTTTTTGTCTGATACTGAATTTATTGATTCAATTAAAAATCACGAAATATTAACCAAAGAAATTGAGATAAAAAATACAGATAGAAGTGTTTGTGCGAAAATATCAGGCGAAATCGCTGAGCTTCACGGCAACATTGGCTTCAATGGCGAACTCAACTTAAATTTCAAAGGATATGCAGGACAAAGCTTTGGTGCCTTTTTATTGAAGGGAATGAATGTTCATTTAATCGGAGAAGCTAATGATTATGTTTGTAAAGGAATGAATGGAGGAATACTAACAATAATTCCACCAAAAATAAATCAATTCTCCTCCGAACAAGTCATCTTAGGAAATACTTGCCTTTATGGAGCCACTGGAGGAAAATTATTTGCATTAGGAAAATCCGGGGAAAGATTTGCAGTAAGAAATAGTGGTGCTACAGCAGTAACAGAGGGGGCAGGTGATCATTGTTGTGAATACATGACTGGTGGGAAAGTAGTTATTCTAGGTTCCACAGGAAGGAATATTGGTGCTGGCATGACTGGTGGAATAGCTTTTATAATCGATGAGAAGAACGATTTAAGTAATAAAGTTAACAAGGAAATAGTTAGCGTTCATAAAATAACTTCATCAAAGCAGGAAGATATCTTATTGGAAATTATTAGAGAATATCGAGCAAAAACAAATAGCTTAAAGGCTGCCAAAATAATTGAAAATTGGTCTTATTACAAAAGTACTTTCAAATTAATAGTTCCCCCAAGCGAAGAAGAAATGCTTGGC
>AG-355-P11_2667867257
TATCAAGATAGTTATTCCCCAAATGGAATAATTGGGGAGAAAGATGCGTGTGGAGTTGGTTTCGTAGCAAATGTTGAAGGTATAGAAAGCAACTGGATCCTTAAACAATCTCTAAAGGGCCTAAACTGCATGGAGCACAGAGGAGGTTGTGGAGGAGATAGTGACTCAGGAGATGGAGCAGGCATTTTATGTTCAATTCCATGGGGATATCTAGAAGAGAAAATTAATCTAAAAAATTTAGGCATGGTATTTATGCCTAATAAAATAAAAAAAATTGAAATATGTAAATCAATATGTGATGAAGAAGCAGAAAAATTAAAAGTCAACAAAACATATTGGAGAACAGTACCTGTTAATTATGAAATCTTAGGTTCTTTAGCTAAAGCAAATGCTCCATTTATCTGTCAGTGGATTTTATATAAAGATCATAAGGATGTTGAAATGCTTTTATTTCAATTAAGAAAAAGAATTGAGAAAAAAATAAGAGAAACTTTCAAAAACTGTGAATTTTATTTTGCCTCACTAAGTTCTCAAACAGTTGTATATAAAGGTATGGTTCGCTCTGAAATATTATCCGAATTTTATCAAGATCTAAAAGAAGATAGTTTTAAAGTTTCATTTTCTGTTTATCATCGTAGATTTAGTACTAATACACTTCCAAAATGGCCACTAGCTCAGCCCATGAGATTTTTGGGTCATAATGGTGAAATAAATACTCTCTTAGGCAATATTAATTGGGCTAAAGCTTCAGAAACACATATAGATGATTTTTGGGGAGAGTTATCTAATGAAATTAAGCCCATTGTAGATGTAAACAAAAGTGATTCATCAAATCTTGATGCAACCCTTGAAATCAATATTCGTTCAGGTCAGCCCATTACTGACTCATTATTAAAACTCGTTCCTGAAGCATTTCGAGATCAACCAGAACTTGAGGAGAGAGAGTATATAAAGGCTTTTTATGAATATTCTGCAAGCCTACAAGAAGCTTGGGATGGTCCAGCACTCCTTGTATTTGCTGATGGAAATTTTGTCGGAGCAACGCTTGATAGAAATGGCCTAAGACCAGCAAGATATTCAATCACAAGTGATGGTTTTGTAATCATGGGCTCTGAGACAGGAGTAGTAGATCTTGAAGAAGAAAGAGTAATAGAAAAAGGTCGATTAGGACCAGGACAAATGTTGGCAGTTGATTTTCATCAGCATAGAATCCTAAGAAATTGGGAAGTAAAATCTGAAGCCGCTCAAAGGCATGATTATAAAAATCTTCTCAGTAATAGAACTATAAAAATTGAAAATAATGAATGGGTTAAAGACTGCAAACTAAAAGACCTTGAGTTGTTGCAACAACAAACTGCATACGGGTTTTCAGCGGAAGATAATGACCTTATCTTAGACTCAATGGCTTCATTAGCTAAAGAGCCTACTTATTGCATGGGCGACGACATCCCATTAGCAGTTCTTTCATCTAAGCCACATATTTTATACGACTACTTTAAGCAAAGATTTGCACAAGTTACTAATCCTCCTATTGACCCTCTGAGAGAAAAACTTGTAATGAGTTTAGAGATGCATCTAGGAGAAAGATGTACACCGTTTGAAATTAAAGACGCTAAACCTTTTATACATTTACAAAGTCCGATTCTTAATGAGGAAGAACTAATTTCCATCAAAAAATCAAAAATTAAATCTCAGACAATTTCAAGTTTGTTTGATTTAGAGGAAGGTATTCAAGGCTTAGAGAACCAATTAAAACTAATCTGTAAACAGAGTGAGCTAGCTATAAAAGAAGGTTGCTCTTTAATTATCATTTCTGATAAGGGAATTAATCCTAAAAAGACTTTCATACCCCCTTTACTTGCTGTTGGAGCAATTCATCATTATCTTCTTAAAAAAGAAATCAGGCTAAAAGCTTCTCTAATAATTGAGACCGGTCAATGTTGGAGCACACATCATTTAGCTTGTTTAATTGGATATGGAGCAAGTGCAGTTTGCCCTTGGTTGACTTTCGAAGCAGGTAGACACTGGTTAAAACATCCAAAAACACAAAAGCTCATTGATAGCAAAAAAATAAATCCATTATCAATAGTTGATGTTCAAGAAAATATCAAAAAAGCTCTAGAAGACGGTCTAAGAAAAATTCTCTCAAAAATAGGTATCTCACTTTTATCTAGTTACCATGGTGCACAAATTTTTGAAGCTGTAGGCCTTGGATCTGACTTAATAAAAATTGCTTTTGATGGCACAACAAGTCGTATCGCTGGCATAACATTAAAAGAATTAACTAATGAAACACTTTCAATACATACGAAAGCCTATCCAGAGATCGATTTAAAAAAATTAGAATTTTTAGGATTTGTACAATTTAGAAATAATGGAGAATATCATTCCAATAACCCAGAAATGTCCAAAGTTTTACATTCGGCGGTAAAACAAGGGCCAGGATACGATCATTTTGAAACTTACAAAAAACTTATTAGTAATAGACCGACAACATCTCTTAGAGATTTACTAACAATTAATTCAAAAAGAAAAAGTATTCCATTAGAGGCAGTTGAAAGTGTTGAATCAATTTGCAAAAGGTTCTGTACTGGAGGAATGAGTTTAGGTGCTTTATCCAGAGAAGCGCATGAAGTTTTAGCAGTTGCAATGAATAGAATTGGTGGAAAAAGTAATAGTGGAGAAGGTGGAGAAGATCCAGCTCGTTTTAATGTTTTAAATGATATCGATGAAAATACTCAATCAGCGACTTTGCCATTTATTAAAGGCTTAAAGAATGGAGACACCGCATGCTCCGCTATTAAACAAATAGCATCAGGAAGATTTGGAGTTACACCTGAATATCTAAGAAGTGGTAAACAACTCGAAATTAAAATGGCTCAAGGTGCAAAACCCGGAGAGGGGGGACAATTACCTGGTCCAAAAGTTGATTCTTACATTGCAAAACTAAGAAATAGTAAACCTGGAGTAGCTTTAATATCTCCTCCCCCGCATCATGATATTTATTCAATTGAAGACTTAGCTCAACTTATCCACGACTTACACCAAGTTCATCCAAAAGCGAAAGTAAGCGTTAAACTAGTCTCTGAAATTGGTATAGGCACTATTGCTGCTGGAGTAAGCAAAGCTAATGCGGATGTAATTCAAATATCAGGCCATGACGGAGGTACAGGTGCTTCACCCCTGAGTTCTATTAAACATGCAGGTTTGCCATGGGAACTTGGTGTCGCTGAGGTTCATAAATCTCTCTTAGAGAATAACTTACGCGAAAGAGTAATTTTGAGAACTGATGGAGGTCTTAAAACAGGCTGGGACGTAGTTATTGCAGCTTTACTAGGTGCTGAAGAATATGGTTTTGGTTCTGTAGCGATGATTGCTGAAGGATGCATAATGGCTCGGGTTTGTCATACAAACAAGTGTCCTGTTGGAGTTGCCACTCAAAAAGAAGAATTAAGAAAAAGATTTAAAGGTATTCCAGAAAATGTAGTCAATTTTTTCTTGTATATTGCTGAAGAAGTAAGACAGATAATGAGTAGTATCGGTGTTTCTAATATGGAAGAACTGATTGGTAATCAAGAATTTCTTTCTGCAAGAAATATCGATCTTCCAAAAACTTCTAATATTGATCTTTCTTCTTTAGTACACTTAACCCCTGACAGATCATGGTTACAACATTTAAAAACTGCCCATAGTAATGGTTTTGTATTAGAAGACGAGTTTTTGTCTGATACTAAATTTATAGAATCAATTAAAAATCACGAAATATTAACCAAAGAAATTGAGATAAAAAATACAGATAGAAGTGTTTGTGCGAAAATATCAGGCGAAATCGCAGAACTTCACGGCAACACTGGCTTCAATGGCGAACTCAACTTAAATTTCAAAGGATATGCAGGACAAAGCTTTGGTGCCTTTTTATTGAAGGGAATGAATGTTCAATTAATCGGAGAAGCTAATGATTATGTTTGTAAAGGAATGAATGGAGGAATACTCACAATAATTCCACCAAAAATAAGTGAAATCTCCTCCGAACAAGTCATCCTAGGAAATACTTGTCTTTATGGAGCAACGGGTGGAAAATTATTTGCATTAGGAAAATCGGGAGAAAGATTTGCGGTTAGAAATAGTGGTGCTACAGCGGTAACAGAAGGAGCAGGTGATCATTGTTGTGAATACATGACTGGTGGGAAAGTAGTTATTCTAGGTTCCACAGGAAGGAATATTGGTGCGGGCATGACTGGTGGAATAGCTTTCATAATCGATGAAAATAAAGATTTAAGTAATAAAGTAAATAAAGAAATAGTAAGCATTCATCAAATAACTTCATCAAAGCAGGAAAATATCTTATTGGAAATTATTAGAGAATATCAAGCAAAAACAAATAGCTTAAAGGCTGCCAAAATAATTGAAAACTGGTCTCATTTTAAGAGTACTTTCAAATTGATTGTTCCCCCAAGCGAAGAAGAGATGCTTGGT
>AG-355-P15_2667868746
TATCAAGATAGTTATTCCCCAAATGGAATAATTGGGGAGAAAGATGCGTGTGGAGTTGGTTTCATAGCAAATATTAAAGGGGTAGAAAGCAATTGGATCCTTAAACAATCACTTAAGGGGCTTAACTGCATGGAGCATAGAGGAGGTTGTGGAGGTGATAGTGACTCAGGAGATGGAGCAGGCATTTTATGTTCAATTCCATGGGGATATCTAGAAGAGAAAATTAATCTTGAAAATTTAGGCATGGTTTTTATGCCTAATAAAAAAGAAAAAATTGAAATATGTAAATCAATATGTGATGAAGAAGCAGAAAAATTAAAAGTTAACAAAACATCTTGGAGAACAGTACCTGTTAATAATGAAATCTTAGGTCCTTTAGCTAAAGCAAATGCTCCATTCATCTGTCAGTGGATTTTATACAAAAATCATCAGGATGTTGAAAGGCTTTTATTTCAATTAAGGAAAAGAATTGAGAAAAAAATAAGAGAAACTTTTAAAAACTGTGAATTTTATTTTGCCTCACTAAGTTCTCAAACAGTTGTCTATAAAGGTATGGTTCGCTCTGAAATATTATCCGAGTTTTATCAAGATCTAAAAGAAGAGAGTTTTAAAGTTTCATTTTCTGTTTATCATCGTAGATTTAGTACTAATACACTTCCAAAATGGCCATTAGCTCAGCCCATGAGATTTTTGGGTCATAATGGCGAAATAAATACTCTCTTAGGCAATATTAATTGGGCTAAAGCTTCAGAAACACATATAGATGATTTTTGGGGAGATTTATCTAATGAAATTAAGCCCATTGTAGATGTAAACAAAAGTGACTCATCTAATCTTGATGCCACCCTTGAAATCAATATTCGTTCAGGTCAGCCCATTACTGACTCATTATTAAAACTTGTTCCCGAAGCATTTAGAGATCAACCAGAACTTGAGCAGAGAGAAGATATAAAAGCTTTTTATGAATATTCTGCAAGCCTACAAGAAGCTTGGGATGGTCCAGCACTCCTTGTATTTGCTGATGGAAATTTTGTCGGAGCAACGCTTGATAGAAATGGCCTAAGACCAGCAAGATATTCAATCACAAATGATGGTTTTGTAATAATGGGTTCTGAAACAGGAGTAGTAGATTTAGAAGAAGAAAGAGTAATAGAAAAAGGTCGATTAGGACCGGGACAAATGTTGGCAGTTGATTTTCATCAGAATAGAATCCTAAGAAATTGGGAAGTAAAATCTGAAGCCGCTCAAAGGCATGATTATAAAAATCTTCTCAGTAGTAGAACTATAAAAATTGAAAATAATAAATGGGTTAAAGACTGCAAACTTAAAGACCTTGAGTTGTTGCAACAACAAACTGCATACGGTTTTTCAGCGGAAGATAATGACCTTATCTTAGATTCAATGGCTTCATTAGCTAAAGAGCCTACTTATTGCATGGGTGACGATATCCCATTAGCAGTTCTTTCATCTAAGCCACATATTTTGTACGACTATTTTAAGCAAAGATTTGCGCAAGTTACTAATCCTCCTATTGACCCTCTGAGAGAAAAACTTGTAATGAGTTTAGAGATGCATCTAGGAGAAAGATGTACACCATTTGAAATTAAAGATGCTAAACCTTTTGTTCATTTACAAAGTCCGATTCTTAATGAGGAAGAACTCATTTCCATCAAAAAATCAACAATTAAATCTCAGACAATTTCAAGTTTGTTTGATTTAGAGGAAGGTACTCAAGGCCTAGAGAACCAACTAAAAGCAATCTGTAAACAGAGTGAGCTGTCTATAAAAGAAGGTTGCTCTTTAATTATCATTTCTGATAAGGGAATTAATCCTAAAAAGACTTTTATACCTCCTTTACTTGCTGTTGGAGCAATTCATCATTATCTTCTTAAGAAAGAAATCAGGCTAAAAGCTTCTCTAATAATTGAAACCGGTCAATGTTGGAGCACACATCACTTGGCTTGTTTAATTGGATATGGAGCAAGTGCAGTTTGCCCTTGGTTGACCTTCGAAGCAGGTAGACACTGGTTAAAACATCCAAAAACACAAAAACTCATTGATAGCAAAAAAATCAATCCATTATCAATAGTTGATGTTCAAGAAAATATTAAAAAAGCTCTAGAAGACGGTCTAAGAAAAATTCTCTCAAAAATAGGCATCTCACTTTTATCTAGTTACCATGGGGCACAAATTTTTGAAGCTGTAGGCCTTGGATCTGACTTAATAAAAATTGCTTTTGATGGTACAACAAGTCGTATCGCTGGCATAACATTAAAAGAATTAACTAATGAAACACTTTCAATACATACGAAAGCCTACCCAGAGATCGATTTAAAGAAATTAGAATTTTTAGGATTTGTACAATTTAGAAATAATGGAGAATATCATTCCAATAACCCAGAGATGTCTAAAGTTTTACATTCAGCGGTAAAACAAGGGCCAGGATACGATCATTTTGAAACTTACAAAAAACTTATTAGTAATAGACCGACAACATCTCTTAGAGATTTACTAACAATTAATTCAAAAAGAAAAAGTATTCCATTAGAGGAAGTTGAGAGTGTTGAATCAATTTGCAAAAGGTTCTGTACTGGAGGAATGAGTTTAGGTGCTTTATCCAGAGAAGCGCATGAAGTTTTAGCAGTTGCAATGAATAGAATTGGTGGAAAAAGTAATAGTGGAGAAGGGGGGGAAGACCCAGCTCGTTTTAATGTTTTAAATGATATCGATGAAAATACTCAGTCAGCGACGTTGCCATTTATTAAAGGATTAGAGAATGGAGATACCGCATGCTCAGCTATTAAACAAATAGCATCAGGAAGATTTGGAGTTACACCTGAATATCTAAGAAGTGGTAAACAACTCGAAATTAAAATGGCTCAAGGTGCAAAACCCGGAGAGGGGGGACAATTACCTGGTCCAAAAGTTGATTCATACATCGCAAAACTAAGAAATAGTAAACCTGGAGTAGCTTTAATATCTCCTCCCCCGCATCATGATATTTATTCAATTGAAGATTTAGCTCAACTTATCCACGACTTACACCAAGTTCATCCAAAAGCAAAAGTAAGCGTCAAACTGGTTTCTGAAATTGGTATAGGCACTATTGCTGCTGGAGTAAGCAAAGCTAATGCAGATGTAATTCAAATATCAGGCCATGACGGAGGTACAGGTGCTTCACCCCTGAGTTCAATTAAACATGCAGGTTTACCATGGGAACTAGGTGTTGCTGAGGTTCATAAATCTCTCTTAGAGAATAACTTACGCGAAAGAGTAATTTTGAGAACTGATGGAGGTCTTAAAACAGGCTGGGACGTAGTTATTGCAGCTTTACTAGGTGCTGAAGAATACGGTTTTGGTTCTGTAGCGATGATTGCTGAAGGATGCATAATGGCTCGAGTATGTCATACAAACAAGTGTCCTGTTGGAGTTGCCACTCAAAAAGAAGAATTAAGAAAAAGATTTAAAGGTATTCCAGAAAATGTTGTCAATTTTTTCTTGTATATTGCTGAAGAAGTAAGACAGGTAATGAGTAGTATCGGTGTTTCTAATATGAAAGAACTGATTGGTAATCAAGAATTTCTTTCTGCAAGAAATATCGATCTTCCAAAAACTTCCAATATTGATCTTTCTTCTTTAGTACACTCAACCCCTGATAGATCATGGTTAAAACATTCAAAAACTGCCCACAGTAATGGTTCTGTATTAGAAGACGAGTTTTTGTCGGATACTGAATTTATTGATTCAATTAAAAATCACGAAATATTAACCAAAGAAATTGAGATAAAAAATACAGATAGAAGTGTTTGTGCGAAAATATCAGGCGAAATCGCAGAACTTCATGGCAACACTGGCTTCAATGGCGAACTAAACTTAAATTTCAAAGGATATGCAGGACAAAGCTTTGGTGCCTTTTTATTGAAGGGAATGAATGTTCAATTAATCGGGGAAGCTAATGATTATGTTTGTAAAGGGATGAATGGAGGAATACTAACAATAATTCCACCAAAAATAAATGAAATCTCCTCCGAACAAGTCATCCTAGGAAATACTTGTCTTTATGGAGCAACAGGTGGGAAATTATTTGCATTAGGAAAATCGGGAGAAAGATTTGCGGTTAGAAATAGTGGTGCTACAGCGGTAACAGAAGGAGCAGGTGATCATTGTTGTGAATACATGACTGGTGGGAAAGTTATTATTCTAGGTTCCATAGGAAGGAATATTGGTGCGGGCATGACTGGCGGAATAGCTTTCATAATCGATGAAAATAATGATTTAAGTAATAAAGTAAATAAAGAAATAGTAAGCATTCATCAAATAACTTCATCAAAGCAGGAAAATATCTTATTGGAAATTATTAGAGAATATCAAGCAAAAACAAATAGCTTAAAGGCTGCCAAAATAATTGAAAATTGGTCTCATTTTAAGAGCACTTTCAAATTGATTGTTCCCCCAAGCGAAGAAGAGATGCTTGGT
>AG-355-P16_2667869331
TATCAAGATAGTTATTCCCCAAATGGAATAATTGGCGAGAAAGATGCGTGCGGAGTGGGTTTCATAGCAAATATTAAAGGGGTAGAGAGCAACTGGATCCTAAAACAATCCCTAAAAGGGCTTAACTGCATGGAACATAGAGGAGGTTGTGGAGGAGATAGTGACTCAGGAGATGGAGCAGGCATTTTATGTTCAATTCCATGGGAATTCCTAGAAAAGAAGATGAATCTAAAAAATTTAGGAATGATTTTTATGCCAAATAAAAAAGAGAAAATTGAAGAATGTAAATCAATATGTGAGCAAGAAGCAGAAAAATTGAAAGTCAACAAAACATCTTGGAGGAAAGTACCTGTTAATTATGAAATCTTAGGTCCTCTAGCAAAAGCAAATGCTCCATTCATAAGTCAGTGGATTTTGTATAAAGATCATCAGGATGTTGAAAGGCTTTTATTTCAATTAAGGAAAAGAATTGAGAAAAAAATAAGAGAAACTTTCAAAAACTGTGAATTTTATTTTGCCTCATTAAGTTCTCAAACAGTTGTTTATAAAGGTATGGTTCGCTCTGAAATATTATCCGATTTTTATCAAGATCTAAAAGAAGAGAGTTTTAAAGTTTCATTTTCTGTTTATCATCGTAGATTTAGTACCAATACACTCCCAAAATGGCCCCTAGCTCAACCCATGAGATTTTTGGGTCACAATGGCGAAATAAATACTCTCTTGGGTAATATCAACTGGGCTAAAGCTGCAGAAAAACATATAGATGATTTTTGGGGAGAGTTATCTAATGAAATCAAGCCCATTGTGGATGTAAACAAAAGTGATTCATCAAATCTTGATGCAACCCTTGAAATCAATATTCGTTCAGGTCAGCCCATTACTGACTCATTATTAAAACTTGTTCCTGAAGCATTTCGAGATCAACCACAACTTGAGCAGAGAGAAGATATAAAAGCTTTTTATGAATATTCTGCAAGCCTGCAAGAAGCTTGGGATGGTCCAGCTCTTCTAGTATTTGCAGATGGAAATTTTGTCGGTGCAACGCTTGATAGAAATGGCCTAAGACCTGCAAGATATTCAATCACAAATGATGGTTTTGTAATAATGGGTTCTGAAACAGGAGTAGTAGATCTTGAAGAAGAAAGAGTAATAGAAAAAGGTCGATTAGGACCCGGACAAATGCTGGCAGTTGATTTTCATCAGAATAGAATCCTAAGAAATTGGGAAGTAAAATCTGAAGCCGCTCAAAGGCATGATTATAAAAATCTTCTCAGTAATAGAACTATAAAAATTGAAGATAATGAATGGTTTAAAGACTGCAAACTAAAAGATCTTGATTTGTTGCAACAGCAAACTGCATACGGTTTTTCAGCGGAAGATAATGAACTTATCTTAGATTCAATGGCTTCATTAGCTAAAGAGCCTACTTATTGCATGGGCGATGACATCCCATTAGCAGTTCTTTCATCTAAGCCACATATTTTATACGACTACTTTAAGCAAAGATTTGCGCAAGTTACTAATCCTCCTATTGACCCTCTAAGAGAAAAACTTGTAATGAGTTTAGAGATGCATCTAGGAGAAAGATGTACACCATTTGAGATTAAAGATGCTAAACCCTTTATTCATTTACAAAGTCCGATTCTTAATGAGGAAGAACTCATTTCCATCAAAAAATCAAAAATTAAATCTCAGACAATTTCAAGTTTGTTTGACTTAGAGGAAGGTATTCAAGGGTTGGAGAACCAATTAAAAGCAATCTGTAAACAGAGTGAGTTGTCGATAAAAGAAGGTTGCTCTTTAATTATCATTTCAGATAAGGGAATTAATCCTAAAAAGACTTTTATACCTCCTTTACTTGCTGTTGGAGCAATTCATCATTATCTTCTTAAAAAAGAAATCAGGCTAAAAGCTTCTCTAATAATTGAGACTGGTCAATGTTGGAGCACACATCACTTAGCTTGTTTAATTGGATATGGAGCAAGTGCAGTTTGCCCTTGGTTGACCTTCGAAGCAGGTAGACACTGGTTAAAACATCCAAAAACGCAAAAACTAATTGATAGCAAAAAAATAAATCCATTATCAATAGTTGATGTTCAAGAAAATATTAAAAAAGCTTTAGAAGACGGTCTAAGAAAAATTCTTTCAAAAATAGGCATCTCACTTTTATCTAGTTACCATGGTGCACAAATTTTTGAAGCTGTAGGCCTTGGATCTGACTTAATAAAAATTGCTTTTGATGGTACAACAAGTCGTATTGCTGGCATTACGTTAAAAGAATTAACTAATGAAACACTTTCAATACATACAAAAGCCTATCCAGAGGTCGATATAAAGAAATTAGAATTTTTAGGATTTGTACAATTTAGAAATAATGGAGAATATCATTCCAATAACCCCGAGATGTCCAAAGTTTTACATTCAGCAGTAAAACAAGGGCCAGGATACGATCATTTTGAAACTTACAAAAAACTTATTAGTAATAGGCCGACAACATCTCTGAGAGATTTACTAACAATTAATTCAACAAGAAAAAGCATTCCATTAGAGGAAGTTGAAAGTGTTGAATCAATTTGCAAAAGGTTCTGTACTGGAGGAATGAGTTTAGGTGCTTTATCTAGAGAAGCGCATGAAGTTTTAGCAGTTGCAATGAATAGAATTGGTGGAAAAAGTAATAGTGGAGAAGGGGGAGAAGATCCAGCTCGTTTTAATGTTTTAAATGATATCGATGAAAATACTCAGTCAGCCACTTTGCCATTTATTAAAGGCTTAGAAAATGGAGACACCGCATGCTCAGCTATTAAACAAATAGCATCAGGAAGATTTGGAGTTACACCTGAATATCTAAGAAGTGGTAAACAACTCGAAATTAAAATGGCTCAAGGTGCAAAACCCGGAGAAGGGGGACAATTACCTGGACCAAAAGTTGATTCTTATATCGCAAAACTAAGAAATAGTAAACCTGGAGTAGCTTTAATATCTCCTCCCCCGCATCATGATATTTATTCAATTGAAGATTTAGCTCAACTTATCCACGACTTACACCAAGTTCATCCAAAAGCGAAAGTAAGCGTTAAACTCGTTTCTGAAATTGGTATAGGCACTATTGCTGCTGGAGTAAGCAAAGCTAATGCAGATGTAATTCAAATATCAGGCCATGACGGAGGTACTGGTGCTTCACCCCTGAGTTCTATTAAACATGCAGGTTTACCATGGGAACTAGGTGTTGCTGAGGTTCATAAATCTCTCTTAGAGAATAACTTACGCGAAAGAGTAATTTTGAGAACTGATGGAGGTCTTAAAACAGGCTGGGACGTAGTTATTGCAGCTTTACTAGGTGCAGAAGAATACGGTTTTGGTTCTGTAGCGATGATTGCTGAAGGATGCATAATGGCTCGGGTTTGTCATACAAACAAGTGTCCTGTTGGAGTTGCCACTCAAAAAGAAGAATTAAGAAGAAGATTTAAAGGTATTCCAGAAAATGTTGTCAATTTTTTCCTGTATATTGCTGAAGAAGTAAGACAGATAATGAGTAGTATCGGTGTTTCTAATATGGAAGAACTGATTGGTAATCAAGAATTTCTTTCTGAAAGAAATATCGATCTTCCAAAAACTTCTAATATTGATCTTTCTTCCCTAGTACACTCAACCCCTGAAAGATCATGGTTAAAACATTCAAAAAACGCCCATAGTAACGGTTTTGTATTAGAAGACGAGTTTTTGTCTGATGCTGAATTTATAGATTCAATTAAAAATCACCAATTATTAACCAAAGAAATTGAGATAAAAAATACAGATAGAAGTGTGTGTGCGAAAATGTCAGGGGAAATCGCAGAACTTCACGGCAACACTGGCTTCAACGGCAAACTCAACTTAAATTTCAAAGGATATGCAGGACAAAGCTTTGGTGCCTTTTTATTGAAGGGAATGAATGTCCAATTAATCGGAGAAGCAAATGATTATGTTTGTAAAGGAATGAATGGAGGAATACTCACAATAATTCCACCAAAAATAAATGAAATCTCCTCCGAACAAGTCATCCTAGGAAATACTTGTCTTTATGGAGCAACAGGTGGAAAATTATTTGCATTAGGAAAATCGGGAGAAAGATTTGCGGTTAGAAATAGTGGTGCTACAGCGGTAACAGAGGGAGCAGGTGATCATTGTTGTGAATACATGACTGGTGGGAAAGTTGTTATTCTAGGTTCCATAGGAAGGAATATTGGTGCGGGCATGACTGGTGGAATAGCTTTTATATTCGATGAAAATAATGATTTAAGTAATAAAGTAAATAAAGAAATAGTAAGCATTCATCAAATAACTTCATCAAAGCAGGAAAATATCTTATTGGAAATTATTAGAGAATATCAAGCAAAAACAAATAGCTTAAAGGCTGCCAAAATAATTGAAAATTGGTCTCATTTTAAGAGTACTTTCAAATTGATTGTTCCCCCAAGCGAAGAAGAGATGCTTGGT
>AG-355-P18_2667871720
TATCAAGATAGTTATTCCCCAAATGGAATAATTGGGGAGAAAGATGCGTGTGGAGTTGGTTTCGTAGCAAATGTTGAAGGTATAGAAAGCAACTGGATCCTTAAACAATCTCTAAAGGGACTCAACTGCATGGAGCATAGAGGAGGTTGTGGAGGAGATAGTGATTCAGGAGATGGAGCAGGCATTTTATGTTCAATTCCATGGGGATATCTAGAAGAGAAAATTAATCAAAAAAATTTAGGCATGGTTTTTATGCCTAATAAAAAAGAAAAAATTGATGTATGTAAATCAACATGTGATGAAGAAGCAGAAAAATTAAAAGTCAACAAAACATCTTGGAGAACAGTACCCGTTAATAATGAAATCTTAGGTCCTTTAGCTAAAGCAAATGCTCCATTCATCTGTCAGTGGATTTTATATAAAGATCATAAGGATGTTGAAAGACTTTTATTTCAGTTAAGGAAAAGAATTGAGAAAAAAATAAGAGAAACCTTCAAAAACTGTGAATTTTATTTTGCCTCACTAAGTTCTCAAACAGTTGTTTATAAAGGTATGGTTCGTTCTGAAATATTATCCGAGTTTTATCAAGATCTTAAAGAAGAGAGTTTTAAAGTTTCATTTTCTGTTTATCATCGTAGATTTAGTACTAATACACTTCCAAAATGGCCACTAGCTCAGCCCATGAGATTTTTGGGTCATAATGGCGAAATAAATACTCTCTTAGGCAATATTAATTGGGCTAAAGCTTCAGAAACACATATAGATGATTTTTGGGGAGATTTATCTAATGAAATTAAGCCCATTGTAGATGTAAACAAAAGTGATTCATCAAATCTCGATGCAACCCTTGAAATCAATATTCGTTCAGGTCAGCCCATTACTGACTCACTATTAAAACTTGTTCCTGAAGCATTTAGAGATCAACCAGAACTTGAGGAGAGAGAGTATATAAAAGCTTTTTATGAATATTCTGCAAGCCTACAAGAAGCTTGGGATGGTCCTGCACTCCTTGTATTTGCTGATGGAAATTTTGTCGGAGCAACGCTTGATAGAAATGGCCTAAGACCAGCAAGATATTCAATCACAAATGATGGTTTTGTAATAATGGGTTCTGAAACAGGAGTAGTAGATCTTGAAGAAGAAAGAGTAATAGAAAAAGGTCGATTAGGACCGGGACAAATGTTGGCAGTTGATTTTCATCAGAATAAAATACTAAGGAATTGGGAAGTAAAATCTGAAGCCGCTCAAAGGCATGATTATAAAAATCTTCTCAGTAATAGAACTATAAAAATTAAAAATAATGAATGGGTTAAAAACTGCAAACTAAAAGACCTTGAGTTGTTGCAACAACAAACAGCATACGGTTTTTCAGCGGAAGATAATGACCTTATCTTAGATTCAATGGCTTCATTAGCTAAAGAGCCTACTTATTGCATGGGAGACGACATTCCATTAGCAGTTCTTTCATCTAAGCCACATATTTTATACGACTACTTTAAGCAAAGATTTGCGCAAGTTACTAATCCTCCTATTGACCCTCTGAGAGAAAAACTTGTAATGAGTTTAGAGATGCATTTAGGAGAGAGATGTACACCATTTGAAATTAAAGATGCTAAACCTTTTATTCATTTACAAAGTCCGATTCTAAATGAGGAAGAACTCATTTCCCTCAAAAAATCAACAATTAAATCTCAGACAATTTCAAGTTTGTTTGATTTAGAGGAAGGTATTAAAGGCTTAGAGAACCAATTAAAACTAATCTGTAAACAGAGTGAGCTTTCTATAAAAGAAGGTTGCTCTTTAATTATCATTTCTGATAAGGGAATTAATCCTAAAAAGACTTTCATACCTCCTTTACTGGCTGTTGGAGCAATTCATCATTATCTTCTTAAAAAAGAAATCAGGCTCAAAGCTTCTCTAATAATTGAGACCGGTCAATGTTGGAGCACACATCACTTAGCTTGTTTAATTGGATATGGAGCAAGTGCAGTTTGCCCTTGGTTGACCTTCGAAGCAGGTAGACACTGGTTAAAACATCCAAAAACACAAAAACTCATTGATAGCAAAAAAATCAATCCATTATCAATAGTTGATGTTCAAGAAAATATTAAAAAAGCTCTAGAAGACGGTCTAAGAAAAATTCTCTCAAAAATAGGCATCTCACTTTTATCTAGTTACCATGGTGCACAAATTTTTGAAGCTGTAGGCCTTGGATCTGACTTAATAAAAATTGCTTTTGATGGTACAACAAGTCGTATCGCTGGCATAACATTAAAAGAATTAACTAATGAAACACTTTCAATACATACGAAAGCCTATCCAGAGATCGATCTAAAGAAATTAGAATTTTTAGGATTTGTACAATTTAGAAATAATGGAGAATATCATTCCAATAACCCAGAGATGTCCAAAGTTTTACATTCGGCGGTAAAACAAGGTCCAGGGTACGATCATTTTGAAACTTACAAAAAACTTATTAGTAATAGACCCACAACATCTCTTAGAGATTTACTAACAATTAATTCAAAAAGAAAAAGTATTCCATTAGAGGAAGTTGAAAGTGTTGAATCAATTTGCAAAAGGTTCTGTACTGGAGGAATGAGTTTAGGTGCTTTATCCAGAGAAGCGCATGAAGTTTTAGCAGTTGCAATGAATAGAATTGGTGGAAAAAGTAATAGTGGAGAAGGGGGAGAAGATCCAGCTCGTTTTAATGTTTTAAATGATATCGATGAAAATACTCAGTCAGGGACGTTGCCATTTATTAAAGGCTTAAAGAATGGAGACACAGCATGCTCCGCTATTAAACAAATAGCATCAGGAAGATTTGGAGTTACACCTGAATATCTAAGAAGTGGTAAACAACTCGAAATTAAAATGGCTCAAGGTGCAAAACCCGGTGAGGGGGGACAATTACCTGGTCCAAAAGTTGATTCTTACATCGCAAAACTAAGAAATAGTAAACCTGGAGTAGCTTTAATATCTCCTCCCCCGCATCATGATATTTACTCAATTGAAGATTTAGCTCAACTTATCCACGACTTACACCAAGTTCACCCAAAAGCTAAAGTAAGCGTTAAACTTGTTTCTGAAATTGGTATAGGCACTATTGCTGCTGGAGTAAGCAAAGCTAATGCAGATGTAATTCAAATATCAGGCCATGACGGAGGTACAGGTGCTTCACCCCTGAGTTCTATTAAACATGCAGGTTTACCATGGGAACTTGGTGTTGCTGAGGTTCATAAATCTCTCTTAGAGAATAACTTACGCGAAAGAGTAATTTTGAGAACTGATGGAGGTCTTAAAACAGGCTGGGACGTAGTTATTGCAGCTTTACTAGGTGCTGAAGAATACGGTTTTGGTTCTGTAGCAATGATTGCTGAAGGATGCATAATGGCTCGGGTTTGTCATACAAACAAGTGTCCTGTTGGAGTTGCCACTCAAAAAGAAGAGTTAAGAAAAAGATTTAAAGGTATTCCAGAAAATGTCGTAAATTTTTTCTTGTATATTGCTGAAGAAGTAAGACAGATAATGAGTACTATCGGTGTTTCTAATATGGAAGAACTGATTGGTAATCAAGAATTTCTTTCTGAAAGAAATATCGATCTTCCAAAAACTTCTAATATTGATCTTTCTTCTTTAGTACACTCAACCCCTGATAGATCATGGTTAAAACATTTAAAAACTGCCCATAGTAATGGTTCTGTATTAGAAGACGAGTTTTTGTCTGATACTAAATTTATAGATTCAATTAAAAATCACAAAATATTAACCAAAGAAATTGAGATAAAAAATACAGATAGAAGTGTTTGTGCGAAAATATCAGGCGAAATCGCAGAACTTCACGGCAACACGGGCTTCAATGGCGAACTCAACTTAAATTTCAAAGGATATGCAGGACAAAGCTTTGGTGCCTTTTTATTGAAGGGAATGAATGTTCAATTAATCGGAGAAGCTAATGATTATGTTTGTAAAGGAATGAATGGAGGAATACTAACAATAATTCCACCAAAAATTAATGAAATCTCCTCCGAACAAGTCATCCTAGGAAATACTTGTCTTTATGGAGCAACAGGTGGGAAATTATTTGCATTAGGAAAATCGGGAGAAAGATTTGCGGTTAGAAATAGTGGTGCTGTAGCGGTCACAGAAGGAGCAGGTGATCATTGTTGTGAATACATGACTGGTGGGAAAGTAGTTATTCTAGGTTCCACAGGAAGGAATATTGGTGCGGGCATGACTGGTGGAATAGCTTTTATAATCGATGAAAATAATGATTTAAGTAATAAAGTAAATAAAGAAATAGTAAGCATTCATCAAATAACTTCATCAAAGCAGGAAAATATCTTATTGGAAATTATTAGAGAATATCAAGCGAAAACAAATAGCTTAAAGGCTGCCAAAATAATTGAAAATTGGTCTCATTTTAAGAGTACTTTCAAATTGATTGTTCCTCCAAGCGAAGAAGAGATGCTTGAT
>AG-355-P23_2667872801
TATCAAGATAGTTATTCCCCAAATGGAATAATTGGTGAGAAAGATGCGTGTGGGGTTGGTTTTATAGCAAATATTAAAGGTATAGAAAGCAACTGGATCTTAAAACAATCCCTGAAAGGCCTTAACTGCATGGAGCATAGAGGAGGTTGTGGAGGTGATAGTGACTCAGGAGATGGAGCAGGGATTTTATGTTCAATCCCGTGGAATTACTTAGAAAAAGAAGTAAATCTTGAAAATTTAGGTATGATTTTTATGCCTAATAAAAAAGAGAAAATTGAAGAATGTAAATCAATATGCGAGGAGGAAGCTAAAAAATTAAAAATCAATAAAACATCTTGGAGAACAGTACCTGTTAATAATGAAATCTTAGGTCCTTTGGCCAAAGCAAATTCTCCATTTATAAGTCAGTGGATTTTATTTAAAGATAACGATGATATAGAGAAGATTTTATTCCAATTAAGGAAAAGAATTGAAAAAAAAATAAGAGAAAGTTTTAAAAACTGTGAATTTTATTTCGCCTCACTAAGTTCAAAAACAGTTGTTTACAAAGGTATGGTTCGTTCCGAAATATTATCTGAGTTTTATCAAGACTTAAAAGAAGAGAGTTTTAAAGTCTCATTTTCCGTTTACCATAGAAGATTTAGTACTAATACACTTCCAAAATGGCCACTAGCTCAGCCGATGCGATTCTTAGGTCATAACGGTGAAATTAATACTCTCTTAGGTAATATCAACTGGGCCAAAGCTTCAGAAACACACATAGATGATTTTTGGGGAGAGTTATCTAACGAAATAAAGCCAATCGTAGATATAAATAAAAGTGATTCATCAAATCTTGATGCAACTCTTGAAATCAATATTCGTTCAGGTCAGCCCATTACTGACTCATTATTAAAACTTGTTCCTGAAGCATTTAGAGATCAACCAGAACTCGAACAGAGAGAGGAAATAAAAGCTTTTTATGAATATTCTGCGAGCCTGCAAGAAGCTTGGGATGGACCCGCACTCCTTGTATTTGCTGATGGGAATTTTGTAGGGGCAACACTTGATAGAAATGGCCTAAGACCAGCAAGATATTCAATAACAAATGATGGTTTTGTAATAATGGGTTCTGAAACAGGGGTAGTTGATCTTGAAGATGAAAGAGTTATAGAGAAAGGTCGATTAGGGCCGGGACAAATGTTAGCAGTTGATTTGCACAAGAATGAAATCCTAAGGAATTGGGAAGTAAAATCTGAAGCGGCTCTAAGACATGATTATAAAAACCTCTTAAGTAATAGAAATATAAAAATTAAAAATTGTGAATGGTTTGAAGACTGCAAACTAAAAGACCTTGAGTTGTTACAACAACAAACTGCGTATGGCTTTTCATCCGAAGATAATGATTTGATCTTGGATTCAATGGCTTCATTAGCCAAAGAGCCTACCTATTGCATGGGTGACGATATCCCACTAGCAGTGCTTTCTTCAAAGCCACATATTTTATATGACTATTTCAAGCAAAGATTTGCGCAAGTTACAAATCCTCCTATTGACCCTCTGAGAGAAAAACTGGTAATGAGTTTAGAGATGCATCTTGGAGAAAGATGTACACCATTTGAAATTAAAGATCCTAAACCTTTTGTTCATTTACAAAGCCCTATTCTCAATGAGGAAGAACTCATTTCCATTAAAACATCAAAAATTAAATCTCAAACAATTTCAACTTTGTTTGATATAGAGGAAGGAGTTCAAGGCTTAGAGAACCAATTAAAAGCGATTTGTAAACAGAGTGAGCTCTCTATTAAAGAAGGTTGCTCTTTAATTATTATTTCTGATAAGGGAATTAATCCTAAAAAGACTTTTATTCCTCCTTTACTTGCTATTGGGGCAATACATCATTATCTTCTAAAACAAGAAATCAGGCTTAAAGCTTCTCTAATTATTGAAACAGGTCAATGTTGGAGCACTCATCATTTGGCATGTTTGATTGGTTATGGTGCAAGCGCAGTTTGCCCTTGGTTGACATTAGAAGCAGGAAGACATTGGTTAAAACATCCAAAGACACAAAAACTTATTGATAGCAAAAAAATAAATCCACTATCAATAATTGATGTTCAAGAAAATATTAAAAAAGCTCTAGAGGACGGTTTAAGAAAAATTCTTTCTAAAATAGGTATTTCACTTTTATCTAGTTACCATGGAGCACAAATTTTTGAAGCTGTAGGCCTTGGATCTGACTTAATAAAAATTGCTTTTGATGGTACAACAAGCCGTATCGCTGGCATAACATTAAAAGAATTAACTAATGAGACACTTTCAATACATACGAAAGCCTTTCCAGAGATCGATTTAAAGAAATTAGAATTTTTAGGATTTGTACAATTTAGAAATAATGGAGAATATCATTCCAATAATCCTGAGATGTCCAAGGTTTTACATTCAGCTGTAAAACAAGGACCAGGATACGATCATTTTGAAACTTACAAAAAACTCATTAGTAATAGACCGACTACATCTCTAAGAGATTTACTAACAATTAATTCACAAAGAAAAAGCATCCCTTTAGAAGAAGTTGAAAGTGTTGAATCAATTTGCAAAAGGTTCTGTACTGGAGGAATGAGTTTGGGTGCCTTGTCAAGAGAGGCTCATGAAGTGCTGGCAGTTGCAATGAATAGAATTGGTGGGAAAAGTAATAGTGGAGAAGGGGGAGAAGATCCGGCTCGTTTTAATGTTTTAAACGATATCGATGAAAATACTCAATCAGCGACATTGCCATTTATTAAAGGTCTAGAAAATGGAGACACCGCATGCTCAGCTATTAAACAAATAGCCTCAGGTAGATTTGGAGTCACACCTGAATATCTAAGAAGTGGTAAACAACTCGAAATTAAAATGGCTCAAGGTGCAAAGCCTGGAGAAGGGGGACAATTACCTGGTCCAAAAGTTGATTCTTACATCGCAAAACTAAGAAATAGTAAACCTGGAGTAGCTCTAATATCTCCTCCCCCACATCATGATATTTATTCAATTGAAGATTTAGCTCAACTTATCCATGACTTACACCAAGTGCATCCAAAAGCGAAAGTGAGCGTTAAACTTGTTTCTGAAATTGGTATAGGCACTATTGCTGCTGGAGTAAGCAAAGCTAATGCAGATGTAATTCAAATTTCAGGCCATGACGGAGGAACAGGTGCTTCACCCCTAAGTTCTATTAAACATGCAGGTTTACCATGGGAACTAGGTGTTGCTGAGGTTCATAAATCTCTCTTAGAGAATAACTTACGTGAAAGAGTAATTTTGAGAACTGATGGAGGTCTTAAAACAGGCTGGGATGTAGTTATTGCAGCTTTACTAGGTGCTGAAGAATATGGTTTCGGTTCCGTAGCGATGATTGCTGAAGGATGCATTATGGCTCGTGTTTGTCATACAAACAAGTGTCCTGTTGGTGTTGCCACTCAAAAAGAAGAATTAAGAAAAAGATTTAAAGGTATTCCAGAAAATGTTGTCAATTTTTTCTTATATATTGCTGAAGAAGTAAGACAGATAATGAGTAGTATAGGTGTTTCTAATATGGAAGAACTGATTGGTAATCAAGAATTTCTTTCTGCAAGAAATATCGTTCTTCCTAAAACTTCCAATATCGATCTTTCTTCTCTAGTACATTCAAACAATGATAGATCATGGTTAATACACTCAAAAAATGCTCATAGTAATGGTTCTGTATTAGAAGATGAGTTTTTGTCTGATACTGAATTTATAGATTCAATTAAAAATCACGAAAAATTAACCAAAGCAATTGAGATAAAAAATACAGATAGAAGTGTTTGTGCGAAAATATCAGGCGAAATTGCAGAACTTCATGGCAACACTGGCTTCAATGGCGAACTCAACTTAAATTTCAAAGGATATGCAGGACAAAGCTTTGGTGCCTTTTTATTGAATGGAATGAATGTTCGATTAATCGGAGAAGCTAATGATTATGTTTGTAAAGGAATGAATGGGGGAATACTCACAATAATTCCACCAAAAATAGATAGAATGTCTTCCGAACAAGTCATATTGGGAAATACTTGCCTTTATGGAGCAACAGGTGGAAAATTATTTGCATTAGGAAAATCAGGAGAAAGATTCGCCGTAAGAAATAGTGGTGCGATAGCAGTAACAGAGGGAGCAGGTGATCATTGTTGTGAATACATGACTGGCGGAAAAGTAGTGATTCTAGGTTCCACAGGAAGGAATATTGGTGCGGGCATGACTGGTGGAATAGCTTTTATAATCGATGAAAACAATGATCTAAGTAATAAAGTTAATAAAGAAATAGTTAGCATTCACAAAATCACTTCATCAAAGCAGGAAGATATTTTATTAGAAATTATTAGAGAATATCGAGCAAAAACAAATAGCTTAAAAGCTGCTGAAATAATTGAAAATTGGCCTCATTTCAAGAATAATTTCAAATTAATTGTTCCCCCAAGTGAAGAAGAGATGCTTGGC
