# Supplementary material for: Emergence of trait variability through the lens of nitrogen assimilation in Prochlorococcus
Source: eLife. 2019 Feb 1;8:e41043. doi: 10.7554/eLife.41043 (PMC6370341; doi:10.7554/eLife.41043)
Supplement: Table 2—source data 1. [file elife-41043-table2-data1.zip › gyrB_groups.txt]

AG-347-B23_2667821311	HOT
AG-347-C10_2717240839	HOT
AG-347-E03_2717241410	HOT
AG-347-E23_2717243517	HOT
AG-347-G18_2667833032	HOT
AG-347-G22_2667836382	HOT
AG-347-I04_2717244693	HOT
AG-347-I06_2667837866	HOT
AG-347-I15_2667839232	HOT
AG-347-I19_2667841723	HOT
AG-347-I21_2667842223	HOT
AG-347-I22_2667843992	HOT
AG-347-I23_2667845890	HOT
AG-347-J05_2717649026	HOT
AG-347-J06_2717246150	HOT
AG-347-J14_2667846877	HOT
AG-347-J19_2667848254	HOT
AG-347-J20_2667851347	HOT
AG-347-J21_2667852154	HOT
AG-347-J22_2667821657	HOT
AG-347-J23_2667824127	HOT
AG-347-K02_2667825008	HOT
AG-347-K10_2717148347	HOT
AG-347-K15_2667827058	HOT
AG-347-K16_2667828206	HOT
AG-347-K17_2667687211	HOT
AG-347-K18_2667688806	HOT
AG-347-K19_2667691427	HOT
AG-347-K20_2667692612	HOT
AG-347-K22_2717149061	HOT
AG-347-K23_2667695232	HOT
AG-347-L02_2667695844	HOT
AG-347-L13_2717150238	HOT
AG-347-L17_2667698629	HOT
AG-347-L19_2667699457	HOT
AG-347-L20_2667700665	HOT
AG-347-L21_2667704234	HOT
AG-347-M08_2717249439	HOT
AG-347-M15_2667704480	HOT
AG-347-M18_2667706827	HOT
AG-347-M23_2667708895	HOT
AG-347-N19_2667710604	HOT
AG-347-N23_2667712237	HOT
AG-347-O22_2667712812	HOT
AG-355-A09_2667763500	BATS
AG-355-B18_2667765720	BATS
AG-355-B23_2667766656	BATS
AG-355-G23_2667767963	BATS
AG-355-I04_2667769762	BATS
AG-355-J09_2667775155	BATS
AG-355-J23_2667776429	BATS
AG-355-K03_2717252109	BATS
AG-355-K10_2717253632	BATS
AG-355-K13_2667777970	BATS
AG-355-K15_2667779446	BATS
AG-355-K20_2667781207	BATS
AG-355-K23_2667782817	BATS
AG-355-L02_2667784233	BATS
AG-355-L20_2667787271	BATS
AG-355-L22_2667788171	BATS
AG-355-M02_2667790980	BATS
AG-355-M18_2667792115	BATS
AG-355-N02_2667793884	BATS
AG-355-N16_2667794952	BATS
AG-355-N18_2667863795	BATS
AG-355-N21_2667797274	BATS
AG-355-N22_2667798996	BATS
AG-355-N23_2667800266	BATS
AG-355-O17_2667800661	BATS
AG-355-P07_2667864510	BATS
AG-355-P11_2667866662	BATS
AG-355-P15_2667868189	BATS
AG-355-P16_2667869866	BATS
AG-355-P18_2667871850	BATS
AG-355-P23_2667872710	BATS
