# Supplementary material for: Emergence of trait variability through the lens of nitrogen assimilation in Prochlorococcus
Source: eLife. 2019 Feb 1;8:e41043. doi: 10.7554/eLife.41043 (PMC6370341; doi:10.7554/eLife.41043)
Supplement: Table 2—source data 1. [file elife-41043-table2-data1.zip › gyrB_hotbats_aligned.fasta]

>AG-347-B23_2667821311
ATTTCAAATGAATATGGCGCAGAACAGATTCAGGTTTTAGAAGGATTAGAGCCAGTTCGTAAACGCCCTGGTATGTATATAGGGTCTACAGGTCCTAGAGGTTTGCATCATTTAGTATATGAGGTCGTTGATAACTCAGTTGATGAGGCACTTGCAGGACATTGCGATCATATAGAAATAGTTCTTAGAGAGGATGGTTCAGCCTTAATCTCTGACAATGGACGAGGTATCCCAACAGATATTCATCCAAGAACGGGAAAAAGTGCCCTAGAAACTGTACTAACTGTGCTTCACGCAGGAGGCAAATTTGGAAGTGGTGGTTATAAAGTTTCAGGCGGCTTGCATGGAGTAGGAATATCGGTAGTTAATGCTTTAAGCGAATGGGTTAATGTGACTGTTTATAGGGATGGCAGTGAGTTTACTCAAAGATTTGAAAAGGGTTTATCAAAGAGTGAATTGCAAACTAAAAAGCAATCTTTAAAACCTTTTAAA---AAAGGAACAACTATTTGCTTTAAACCTGATAAAACAATTTTTTCTGGAGGAATCGAATTTGAATATTCTCTTCTTTCATCAAGGTTAAGAGAATTAGCATATCTTAATGGTGGAGTAAAAATTGTTTTTAGAGATGAGAGAAATTTATTATCAGATGGTTCTTTCAAA------GAAGAAATTTACTTTTATCAAGGAGGCATTAAAGAATATGTGAAATACATGAATGCAGAAAAGGAAGCTATTCACCCTGAGATAATTTATGTTGACTCACAGAAAGAAAACGTTTATTTAGAAGCAGCTTTGCAATGGTGTTCAGATGTATATTCAGATAATATTTTAGGCTTTGCAAATAATATTAGAACTATTGATGGAGGTACTCATATTGAAGGATTAAAAACAGTATTAACAAGAACTTTTAATAATCTTGCAAAAAAGAGAAGCAAAAGAAAAGATACTGATAAAAATTTAGCGGGAGAAAATATAAGAGAGGGGTTGACTGTAGTTTTATCTGTTAAAGTTCCAGATCCAGAATTTGAAGGACAAACAAAAACAAAACTAGGGAATACTGAAGTAAGAGGGATAGTTGATTCTCTTATTGGTGAGGCTCTTATAAAGTATATGGAATTCAATCCGGGAACTTTGGACTTGATTCTTGAAAAAGCAATTCAATCATTTAATGCAGCAGAAGCTGCGAGAAGAGCTAGAGAACTAGTCAGAAGAAAAAGTGTTCTTGAAAGTTCAACTTTGCCAGGTAAATTAGCCGATTGTAGTTCAAGAGACCCCTCGGAATCAGAAATTTATATTGTTGAGGGAGATTCTGCTGGAGGTTCAGCAAAACAAGGAAGAGATAGAAATTTTCAGGCTATTTTACCTCTGAGAGGTAAAATACTTAATATCGAAAAAACTGACGATACTAAAATATATAAAAATACAGAAATTCAGTCATTAATAACAGCCCTAGGATTAGGAATAAAAGGTGAAGAATTTGATGTCAGCTCTTTGAGATATCACAGAGTTGTGATTATGACGGATGCCGATGTTGATGGAGCTCATATTAGAACTTTGTTGCTTACATTTTTTTATAGGTATCAGAGAGAACTTGTTGAGAGAGGTTTTATTTACATAGCTTGCCCTCCTCTTTATAAAGTTGAAAGAGGTAAAAATCACAAATATTGTTATAACGAGAATCAATTAAAAGATACAATTAAAGGCTTCGCAGAAAACGCTAATTATAATATTCAAAGATTTAAAGGTTTAGGTGAGATGATGCCAAAACAACTATGGGATACAACAATGAATCCTCAAACTAGAATGATGAAAAAAGTTGAAATTGAAGATGCACTTGAGGCTGATAGAATTTTCAATATATTAATGGGGGATAAAGTTGCACCAAGAAGAGAATTTATTGAAACT
>AG-347-C10_2717240839
ATCTCTAATGATTATGGCGCAGAACAGATTCAGGTTTTAGAAGGTTTAGAACCAGTTCGTAAACGGCCGGGGATGTATATAGGTTCTACAGGGCCAAGAGGATTACATCATTTGGTATATGAGGTAGTTGATAACTCCGTTGATGAAGCACTTGCAGGTCATTGTGATCACATAGAAATAGTTCTTCGAGCAGATGGTTCTGCTTTAATTTCTGATAATGGACGAGGTATTCCTACAGATATTCATCCAAGAACAGGGAAAAGTGCCCTAGAAACTGTACTAACTGTTCTTCATGCAGGAGGTAAATTCGGAAGTGGTGGTTATAAAGTTTCAGGGGGTTTGCATGGAGTAGGAATATCTGTAGTCAATGCTCTAAGCGAATGGGTTAATGTGACTGTCTTTCGGGATGGTAGCGAATTTAATCAAAGATTTGAGAAAGGTGTATCAAAGGGTGAATTACAAACTAAGAAGCAGTCTGGTAAACCATCTAAG---AAGGGAACAACTATATGCTTTAAACCCGACAAAACGATTTTTTCTGGAGGAATTGAATTTGAATATACTCTTCTTTCATCTAGGTTAAGAGAACTAGCTTATCTTAATGGTGGAGTAAAAATTGTTTTTAGAGATGAAAGAAATCAATTATCGGATGGTTCTTTTAAA------GAAGAAATTTATCTATATCAAGGAGGTATTAAAGAATATGTTGAATACATGAATGCGGAAAAAGATTCTATTCATCCTGAAATTATTTATGTTGACTCACAGAAAGAAAATGTATATGTAGAAGCAGCTTTGCAATGGTGTTCAGATGTATACTCAGATAATATTTTAGGATTTGCAAATAATATTAGAACTATTGATGGAGGAACTCATATAGAAGGTTTAAAAACTGTTCTAACAAGAACCTTCAATAATCTTGCAAAAAAGAGAGGCAAAAGAAAAGATATTGAAAAAAATTTAGCTGGCGAAAATATTAGAGAGGGCTTAACTGTAGTTTTATCTGTAAAAGTTCCAGATCCTGAATTTGAAGGGCAAACGAAAACTAAATTAGGAAATACTGAAGTAAGAGGAATTGTGGATTCTCTCATTGGAGAGGCTCTCACAAAATATATGGAATTCAATCCTGGAATTTTGGACTTGATTCTTGAAAAAGCAATTCAATCATTTAATGCAGCAGAAGCTGCGAGAAGAGCTAGAGAATTGGTAAGAAGAAAAAGTGTTTTAGAAAGTTCTACCTTACCGGGTAAATTAGCAGATTGTAGTTCTAGAGATCCTTCAGAATCAGAAATTTATATAGTTGAAGGAGATTCAGCTGGAGGTTCTGCAAAACAAGGACGAAATAGAAATTTTCAAGCTATTTTGCCTCTCAGGGGTAAAATTCTTAATATTGAAAAAACTGATGATACTAAAATATATAAAAATACAGAAATACAGTCATTAATAACAGCTCTAGGATTAGGGATAAAAGGAGAAGAGTTTGACGTGAGCTCTTTGAGATATCATAGGGTTGTAATTATGACTGATGCTGATGTTGACGGTGCTCATATAAGAACTCTATTATTGACATTTTTTTATAGATATCAAAGAGAACTTGTTGAGAAAGGTTTTATATACATTGCTTGTCCCCCTCTATATAAAGTTGAAAGAGGTAAGAATCATAATTACTGTTATAACGAGAATCAATTAAAGGATACAATTGCAAGTTTCGGAGAAAATGCAAATTATAATATCCAAAGATTTAAGGGATTAGGTGAGATGATGCCAAAACAACTATGGGATACAACAATGAATCCTCAAACGAGGATGATGAAAAGGGTCGAAATCGAAGATGCACTTGAAGCTGACAGAATATTTAATATATTAATGGGAGATAAAGTGGCACCAAGAAGAGAATTTATTGAAACT
>AG-347-E03_2717241410
ATCTCAAATGAATATGGTGCGGAACAGATTCAGGTCTTAGAGGGATTAGAGCCAGTTCGTAAACGACCTGGCATGTATATAGGTTCCACGGGCCCTAGAGGTCTGCATCATTTAGTTTATGAGGTCGTTGATAATTCGGTTGATGAAGCACTTGCTGGCCATTGTGATCATATAGAAATAGTTCTTCAAGCAGATGGATCAGCTTTAATCTCTGATAATGGACGAGGCATTCCAACAGATATTCATCCAAGGACAGGAAAAAGTGCCTTAGAAACTGTGCTGACTGTTCTTCATGCTGGAGGTAAATTCGGAAGCGGTGGTTATAAAGTTTCAGGAGGCCTGCATGGAGTAGGAATATCTGTAGTTAATGCTTTAAGCGAATGGGTTAATGTAACTGTTTATAGAGATGGTAATGAGTTTAATCAAAGATTTGAAAAGGGTATATCACAGGGTGTATTAAAAAGTAAAAAACAGTCTCAAAAACCTTTAAAA---AAAGGAACCACTATTTGCTTTAAACCCGATAAAACAATTTTTTCTGGAGGAATCGGTTTCGAATATTCTCTTCTCTCATCTAGGTTAAGAGAACTAGCTTATCTTAATGGTGGTGTAAAAATTGTTTTTAGAGATGAGAGAAATAAATTGTCAGATGGTTCTTTCAAA------GAAGAGATTTACTTATATCAAGGAGGCATTAAAGAATACGTTCAATATATGAATGCAGAAAAGGAGTCAATTCATCCTGAGATAATTTATGTTGACTCACAAAAAGAAAACGTCTACGTAGAGGCAGCTTTGCAATGGTGTTCAGATGTATATTCAGACAATATTTTAGGTTTTGCAAATAATATTAGAACTATTGATGGTGGTACTCATATTGAAGGATTAAAAACAGTTTTGACGAGAACTTTTAATAATCTTGCAAAAAAGAGAGGCAAGAGAAAAGATATTGAAAAAAATTTAGCCGGTGAAAATATCAGAGAGGGCTTAACTGTTGTTTTATCAGTTAAAGTTCCAGATCCTGAATTTGAGGGACAAACAAAAACAAAACTAGGCAATACTGAAGTCAGAGGCATCGTTGACTCTCTTATTGGGGAGGCTCTTACGAAATATATGGAATTCAATCCTGGAATTTTTGACTTGATTCTTGAGAAAGCAATTCAATCATTTAATGCAGCAGAAGCTGCTAGAAGGGCTAGGGAATTAGTAAGAAGAAAAAGTGTTCTTGAAAGTTCAACTTTGCCAGGTAAATTAGCAGATTGTAGTTCTAGAGATCCAGCAGAATCAGAAATTTATATCGTTGAGGGAGATTCTGCTGGAGGTTCTGCAAAACAAGGAAGAGATAGAAATTTTCAGGCTATTTTGCCTCTCAGGGGAAAAATTCTTAATATCGAAAAAACTGACGATACCAAAATATACAAAAATACAGAAATTCAGTCATTAATAACAGCTCTTGGATTAGGAATAAAAGGAGAGGAATTTGATGTGAGCTCTTTGCGGTATCATAGAGTTGTAATAATGACGGATGCTGACGTTGACGGTGCTCATATAAGAACTTTGTTGCTGACATTTTTTTATAGATACCAAAGAGAACTAGTTGAGAAGGGTCATATTTATATTGCCTGTCCTCCTCTTTATAAGGTAGAAAGAGGTAAGAATCACAAATACTGTTATAACGAGAATCAATTAAAGGATACAATTGAAAGTTTTGGAGGAAATGCTAATTACAATATCCAGAGATTTAAGGGACTAGGTGAAATGATGCCAAAACAATTGTGGGATACAACTATGAATCCTCAAACTAGGATGATGAAAAGGGTTGAAATTGAAGACGCACTTGAAGCTGACAGAATATTTAATATATTAATGGGAGATAAAGTTGCACCCAGACGAGAATTTATTGAAACA
>AG-347-E23_2717243517
ATCTCAAGTGATTATGGCGCGGAACAGATACAGGTTTTAGAGGGGTTAGAACCAGTTCGTAAACGCCCTGGAATGTATATAGGTTCAACAGGGCCAAGGGGATTACACCATTTAGTATATGAGGTAGTTGATAACTCGGTTGATGAAGCACTTGCAGGACATTGTGATCACATAGAAATAGTCCTTCGAGGAGATGGTTCTGCTTTAATTTCTGATAATGGACGAGGTATTCCAACAGATATTCATCCAAGAACAGGCAAAAGTGCCTTAGAAACTGTCCTAACTGTTCTTCATGCAGGAGGAAAATTTGGAAGTGGTGGTTATAAAGTTTCAGGGGGTCTGCATGGAGTAGGAATATCTGTAGTTAATGCTCTAAGCGAATGGGTTAATGTTACTGTTTATAGGGATGGAAGAGAATTTAATCAAAGATTTGAAAAAGGTGTATCAAAGGGTGAATTGGAAACTAAAAAGCAGAATAGCAAACCATCTAAG---AAAGGAACAACTATTTGCTTTAAACCCGACAAAACGATTTTTTCTGGAGGAATTGAATTTGAATATGCTCTTCTTTCATCTAGATTAAGGGAGCTAGCTTATCTTAATGGCGGAGTAAAAATTGTTTTTAGAGATGAAAGAAATCAATTATTAGATGGTTCTTTTAAA------GAAGAAATTTACCTCTATCAAGGAGGTATTAAAGAATATGTTGAATACATGAATGCTGAAAAAGATTCTATTCATCCTGAAATAATTTATGTTGACTCACAGAAAGAAAATGTATATGTGGAAGCAGCTTTGCAATGGTGTTCAGATGTATATTCAGATAATATTTTAGGATTTGCAAATAATATTAGAACTATCGATGGAGGAACTCATATTGAAGGGCTAAAAACAGTACTGACAAGAACATTCAATAATCTTGCAAAAAAAAGAGGCAAAAGAAAAGATATTGAAAAAAATTTAGCTGGTGAAAATATTAGAGAAGGTTTGACTGTTGTTTTATCAGTAAAAGTTCCAGATCCCGAATTTGAAGGGCAAACAAAAACAAAACTAGGAAATACTGAAGTGCGGGGAATTGTAGATTCTCTTATTGGGGAGGCTCTCACAAAATATATGGAATTCAATCCTGGAATTTTGGACTTGATTCTTGAAAAAGCAATTCAATCATTTAATGCAGCAGAAGCTGCGAGAAGGGCTAGAGAGTTAGTAAGAAGAAAAAGTGTTTTAGAAAGTTCTACATTACCAGGCAAATTAGCAGATTGTAGTTCTAGAGATCCCTCAGAATCAGAAATTTATATAGTTGAAGGAGATTCAGCTGGGGGCTCTGCAAAACAAGGACGAGATAGAAATTTTCAGGCTATTTTGCCTCTCAGGGGTAAAATTCTTAATATTGAAAAGACTGACGATACTAAAATATACAAAAATACAGAAATACAGTCATTAATAACAGCTCTAGGATTAGGAATAAAAGGAGAGGAGTTCGACGAGAACTCTTTGAGATATCATAGAGTTGTAATTATGACAGATGCTGATGTTGACGGTGCTCATATAAGAACTTTATTGCTGACATTTTTTTATAGATACCAAAGAGAACTTGTTGAGAAAGGTTTTATATACATTGCTTGTCCCCCTCTTTATAAAGTTGAAAGAGGTAAGAATCATAATTACTGTTATAACGAGAATCAATTAAAGGATACAATTCAAGGTTTTGGAGAAAATGCAAATTATAATATCCAAAGATTTAAGGGATTAGGTGAGATGATGCCAAAACAACTATGGGATACAACTATGAATCCTCAAACGAGGATGATGAAAAGGGTTGAAATCGAAGATGCACTTGAAGCTGACAGAATATTCAATATATTAATGGGAGATAAAGTTGCACCAAGAAGAGAATTTATTGAAACT
>AG-347-G18_2667833032
ATCTCAAATGATTATGGCGCGGAACAGATACAGGTTTTAGAGGGGTTAGAACCAGTTCGTAAACGCCCTGGGATGTATATAGGTTCAACAGGACCTAGGGGATTACACCATTTAGTATATGAGGTAGTTGATAACTCGGTTGATGAAGCACTTGCAGGACATTGTGATCATATAGAAATTGTTCTTCGAGCAGATGGTTCTGCTTTAATTTCTGATAATGGACGAGGTATTCCAACAGATATTCATCCAAGAACAGGTAAAAGTGCCTTAGAAACGGTACTAACTGTTCTTCATGCAGGAGGTAAATTTGGAAGTGGTGGCTATAAAGTTTCAGGGGGTTTGCATGGAGTAGGAATATCTGTAGTTAATGCTCTAAGCGAATGGGTTAATGTTACTGTTTATAGGGATGGAAGCGAATTTAATCAAAGATTTGAAAAAGGTGTATCAAAGGGTGAATTGGAAACTAAAAAGCAGACTGGCAAAGCATCTAAA---AAAGGAACAACTATTTGCTTTAAACCCGACAAAACGATTTTTTCTGGAGGAATTGAATTTGAATATGCTCTTCTTTCATCTAGATTAAGGGAGCTAGCTTATCTTAATGGCGGAGTAAAAATTGTTTTCAGAGATGAAAGAAATCAATTATCAGATGGCTCGTTTAAA------GAAGAAATTTACTTGTATCAAGGAGGTATTAAAGAATATGTTGAATACATGAATGCTGAAAAAGATTCTATTCATCCTGAAATAATTTATGTTGACTCACAGAAAGAAAATGTATATGTAGAAGCCGCTTTGCAATGGTGTTCAGATGTATATTCAGATAATATTTTAGGATTTGCAAATAATATTAGAACTATTGATGGAGGAACTCATATTGAAGGGCTAAAAACAGTTCTGACGAGAACTTTTAATAATCTTGCAAAAAAGAGAGGCAAAAGAAAAGATATTGAAAAAAATTTAGCAGGCGAAAATATTAGAGAGGGTTTGACTGTTGTTTTATCAGTAAAAGTTCCAGATCCCGAATTTGAGGGGCAAACAAAAACAAAATTAGGAAATACTGAAGTACGGGGAATTGTGGATTCTCTTATTGGGGAAGCTCTCACAAAATATATGGAATTTAATCCTGGCATTTTGGATTTGATTCTTGAAAAAGCAATTCAATCATTTAATGCAGCAGAAGCTGCGAGAAGGGCTAGAGAATTAGTAAGAAGAAAAAGTGTTCTAGAAAGTTCTACATTACCGGGCAAATTAGCAGATTGTAGTTCTAGAGATCCCTCTGAATCAGAAATTTATATAGTTGAAGGAGATTCGGCTGGTGGGTCTGCAAAACAAGGACGAGATAGAAATTTTCAGGCTATTTTGCCTCTTAGGGGTAAAATTCTCAATATTGAAAAAACTGACGATACTAAAATATATAAAAACACAGAAATACAGTCATTAATAACAGCTCTAGGATTAGGAATAAAAGGAGAGGAGTTCGACGAAAGCTCTTTGAGATATCATAGAGTTGTAATTATGACGGATGCTGATGTTGACGGTGCTCATATAAGAACTTTATTGCTGACATTTTTTTACAGATACCAAAGAGAACTTGTTGAGAAAGGTTTTATATACATTGCTTGTCCCCCTCTTTATAAAGTTGAAAGAGGTAAGAACCATAATTATTGTTATAACGAGAATCAATTAAAGGATACAATTCAAGGCTTTGGAGAAAATGCAAATTATAATATCCAAAGATTTAAGGGATTAGGGGAGATGATGCCAAAACAATTATGGGATACAACGATGAATCCTCAAACGAGGATGATGAAAAGGGTTGAAATCGAAGATGCACTTGAAGCTGACAGAATATTCAATATATTAATGGGAGATAAAGTTGCACCAAGAAGAGAATTTATTGAAACT
>AG-347-G22_2667836382
ATCTCAAATGATTATGGTGCAGATCAGATTCAGGTTTTAGAAGGGTTAGAACCAGTTCGTAAACGCCCCGGAATGTATATAGGTTCTACCGGACCTAGGGGATTACACCATTTAATATATGAAGTAGTTGATAACTCTGTTGATGAAGCACTTGCGGGACATTGTGATCACATAGAAATAGTTCTTCGAGCAGATGGTTCTGCTTTAATTTCTGATAATGGACGAGGTATCCCAACAGATATTCATCCAAGAACAGGAAAAAGTGCATTAGAAACTGTGCTTACTGTTCTTCATGCAGGAGGTAAATTTGGAAGTGGTGGTTATAAAGTTTCAGGGGGTTTGCACGGAGTAGGAATATCTGTAGTTAATGCTTTAAGCGAATGGGTTAATGTGACTGTTTATAGGGAAGGAAGCGAATTTAATCAAAGATTTGAAAAAGGTGTAACAACGGGTGAATTGCAAACTAAAAAGCAGACTTGCAGACCATTTAAG---AAAGGAACAACTATTTGTTTTAAACCAGACAAAACGATTTTTTCTGGGGGGATTGAATTTGAATATGCCCTTCTTTCATCTAGGTTAAGAGAACTAGCTTATCTTAATGGTGGAGTTAAAATTGTCTTTAGAGATGAAAGAAATCAATTATCAGATGGTTCTTTTAAA------GAGGAAATTTACTTATATCAAGGAGGTATTAAAGAATATGTTGAATACATGAATTCTGAAAAAGATTCTATTCATCCAGAAATAATTTATGTTGACTCACAGAAAGAAGATGTATATGTAGAAGCAGCTTTGCAATGGTGTTCAGATGTATATTCAGATAATATTTTGGGGTTCGCAAATAATATTAGAACTATTGATGGAGGAACACATATAGAAGGTTTAAAAACAGTTCTGACAAGAACTTTCAATAACCTTGCAAAAAAGAGAGGCAAAAGAAAAGATATTGAAAAAAATTTAGCTGGAGAAAATATTAGAGAAGGCTTGACTGTTGTTTTATCGGTAAAAGTTCCGGATCCAGAATTTGAAGGACAAACAAAAACAAAATTAGGAAATACTGAAGTAAGAGGAATTGTGGATTCTCTTATTGGGGAAGCTCTCACAAAATATATGGAATTCAACCCTGGAATTTTAGATTTGATTCTTGAAAAAGCAATACAATCATTCAATGCAGCGGAAGCTGCGAGGAGGGCTAGAGAATTAGTAAGGAGAAAAAGTGTCCTAGAGAGTTCTACTTTACCTGGTAAATTAGCAGATTGTAGTTCTAGAGATCCCTCAGAATCAGAAATTTATATAGTTGAAGGAGATTCAGCTGGAGGTTCCGCAAAACAAGGAAGAGATAGAAATTTTCAGGCTATTTTGCCCCTAAGGGGTAAGATTCTTAATATTGAAAAAACTGATGATACTAAAATATATAAAAATACAGAAATACAGTCATTAATTACAGCTCTAGGATTAGGAATAAAAGGAGAGGAGTTCGACGTTAACTCTCTGAGATATCATAGAGTTGTAATAATGACAGATGCTGATGTTGATGGTGCTCATATAAGAACTTTATTATTGACATTTTTTTATAGATACCAAAGAGAACTTGTTGAGAAAGGTTTTATATATATTGCTTGTCCCCCACTATACAAAGTTGAGAGAGGTAAAAATCATAATTACTGTTATAACGAGAATCAATTAAAGAATACAATTGAAGGTTTTGGAGAAAATGCAAATTATAATATTCAAAGATTTAAGGGATTAGGTGAAATGATGCCAAAACAATTATGGGATACAACTATGAATCCTCAAACGAGGATGATGAAAAGGGTTGAAATCGAAGACGCACTTGAAGCTGACAGAATTTTTAATATATTAATGGGAGATAAAGTTGCGCCAAGAAGAGAATTTATTGAAACT
>AG-347-I04_2717244693
ATCTCAAATGATTATGGCGCGGAACAGATTCAGGTTTTAGAAGGGTTAGAACCAGTTCGTAAACGCCCAGGAATGTATATAGGTTCTACTGGGCCTAGAGGATTACATCATTTAGTTTACGAGGTAGTTGATAACTCCGTTGATGAAGCACTTGCAGGACATTGTGATCACATAGAAATAGTTCTTTTAGCAGATGGTTCTGCTTTAATTTCTGATAATGGACGAGGTATTCCAACAGATATTCATCCAAGAACAGGTAAAAGTGCCTTAGAAACTGTACTAACTGTTCTTCATGCAGGAGGTAAATTTGGAAGTGGTGGTTATAAAGTTTCAGGGGGATTGCATGGAGTTGGAATTTCTGTAGTTAATGCTTTAAGTGAGTGGGTTAATGTAACTGTCTATAGGGATGGTAACGAATTTAATCAAAGATTTGAAAAAGGTTTATCAAAAGGTGAATTGCGAACTAAAAAGCAGGCTGGTAAACCATCTAAG---AAAGGAACAACTATTTGTTTTAAACCCGACAAAACAATTTTTTCAGGAGGAATTGAATTTGAATATGCTCTCCTTTCATCTAGATTAAGAGAACTAGCTTATCTTAATGGCGGAGTAAAAATTGTTTTTAGAGATGAAAGAAATCAATTGTCAGATGGCTCTTATAAA------GAAGAAATTTACTTATATCAAGGAGGCATTAAAGAATATGTTCAATACATGAATGTTGAAAAAGAGCCTATTCACCCTGAAATAATTTATGTTGACTCAGAGAAAGAAAATGTATATGTGGAAGCAGCTTTGCAATGGTGTTCAGATGTATATTCTGATAATATTTTAGGATTTGCAAATAATATTAGAACTATTGATGGAGGAACTCATATAGAAGGGCTAAAAACAGTTCTGACAAGAACTTTCAATAATCTTGCAAAAAAGAGAGGCAAAAGAAAAGATATTGAAAAAAATTTAGCTGGCGAAAATATTAGAGAGGGTTTGACGGTTGTTTTATCTGTAAAAGTTCCAGATCCCGAATTTGAAGGGCAAACAAAAACAAAATTAGGAAATACTGAAGTGAGAGGAATTGTGGATTCTCTCATTGGCGAAGCTCTTACAAAATATATGGAATTCAATCCTGGCATTTTGGACTTGATTCTTGAAAAAGCAATTCAATCATTTAACGCAGCCGAAGCTGCGAGAAGGGCCAGAGAATTGGTAAGAAGAAAAAGTGTTCTAGAAAGTTCTACCTTGCCTGGTAAATTAGCAGATTGCAGTTCTAGAGATCCCTCTGAATCAGAAATTTATATAGTTGAAGGAGATTCAGCTGGAGGTTCTGCAAAACAAGGACGAGATAGAAATTTTCAGGCTATTTTGCCTCTCAGAGGTAAAATTCTAAACATTGAAAAAACAGATGATACTAAAATTTATAAAAATACAGAAATACAGTCTTTAATAACAGCTCTAGGATTAGGAATAAAAGGAGAGGAGTTCGACGAAAGCTCTTTGAGATATCATAGAGTTGTTATTATGACAGATGCTGATGTTGACGGTGCTCATATAAGAACTTTATTACTGACATTTTTTTATAGATATCAAAGAGAACTTGTTGAGAAAGGCTTCATATATATTGCTTGTCCCCCTCTATATAAAGTCGAAAGAGGAAAGAATCATAATTACTGTTATAACGAGAATCAATTAAAGGATACAATTGAGGGCTTTGGAGAAAATGCGAATTATAATATTCAAAGATTTAAGGGATTAGGTGAGATGATGCCAAAACAATTATGGGATACAACTATGAATCCTCAAACTAGGATGATGAAAAGGGTTGAAATCGAAGATGCACTTGAAGCTGACAGGATTTTCAACATATTAATGGGAGACAAAGTTGCACCAAGAAGAGAATTTATTGAGACT
>AG-347-I06_2667837866
ATCTCGAATGATTATGGGGCGGAACAGATTCAGGTTTTAGAGGGTTTAGAACCAGTTCGTAAACGCCCTGGAATGTATATAGGTTCAACAGGACCTAGGGGATTACACCATTTAGTATATGAGGTAGTTGATAACTCGGTTGATGAAGCACTTGCAGGACATTGTGATCATATAGAAATAGTTCTTCGAGCAGATGGTTCTGCTTTGATTTCTGATAATGGACGAGGTATTCCAACAGATATTCATCCAAGAACAGGGAAAAGTGCCCTAGAAACTGTTTTAACTGTTCTTCATGCTGGAGGTAAATTTGGAAGTGGTGGTTATAAAGTTTCAGGGGGTTTGCATGGAGTAGGAATATCTGTAGTAAATGCTCTAAGCGAATGGGTTAATGTGACTGTTTATAGGGATGGAAGCGAATTTAATCAAAGATTTGAAAAAGGTATTTCAAAGGGTGAATTAGAAACTAAAAAGCAGATTGGAAAATCATCTAAA---AAAGGAACAACTATTTGCTTTAAACCTGACAAAACGATTTTTACTGGAGGAATTGAATTTGAATATGCTCTTCTTTCGTCGAGATTAAGGGAACTAGCTTATCTTAATGGCGGAGTAAAAATTGTTTTTAGAGATGAAAGAAATCAATTATCAGATGGTTCTTTTAAA------GAAGAAATTTATTTGTATCAAGGAGGTATTAAAGAATATGTTGAATATATGAATGCTGAAAAAGAGTCTATTCACCCTGAAATAATTTATGTTGACTCACAGAAAGAAAATGTATATGTAGAAGCAGCTTTGCAATGGTGTTCAGATGTATATTCAGATAATATTTTAGGATTTGCAAATAATATCAGAACTATTGATGGAGGAACTCATATTGAAGGACTAAAAACAGTTCTGACAAGAACTTTCAATAATCTTGCAAAAAAGAGAGGTAAAAGAAAAGATATTGAAAAAAATTTAGCTGGCGAAAATATTAGAGAGGGTTTAACTGTTGTTTTATCAGTAAAAGTTCCAGATCCCGAATTTGAAGGACAAACAAAAACAAAATTAGGAAATACTGAAGTACGAGGAATTGTGGATTCTCTCATTGGGGAGGCTCTCACAAAATATATGGAATTCAATCCTGGAATTTTAGACTTGATTCTTGAAAAAGCAATTCAATCATTTAATGCAGCAGAAGCTGCAAGAAGGGCCAGAGAATTAGTAAGAAGAAAAAGTGTTCTCGAAAGTTCTACATTACCTGGAAAATTAGCAGATTGTAGTTCTAGAGATCCATCAGAGTCAGAAATTTATATAGTTGAAGGAGATTCAGCTGGTGGCTCTGCAAAACAAGGTCGAGATAGAAATTTTCAGGCTATTTTGCCTCTCAGGGGCAAAATTCTTAATATTGAAAAAACTGATGATACTAAGATATATAAAAACACAGAAATACAGTCATTAATAACAGCGCTAGGATTGGGAATAAAAGGAGAGGAGTTCGACGAAAGCTCTTTGAGATATCATAGAGTTGTAATTATGACGGATGCTGATGTTGACGGTGCTCATATAAGAACTTTATTGCTGACATTTTTTTACAGATACCAAAGAGAACTTGTTGAGAAAGGTTTTATATACATTGCTTGCCCCCCTCTCTATAAAGTTGAAAGAGGAAAGAATCATAATTACTGCTATAACGAGAATCAATTAAAGGATACAATTCAAGGTTTTGGAGAAAATGCAAATTATAATATCCAAAGATTTAAGGGATTAGGTGAGATGATGCCAAAACAATTATGGGATACAACTATGAATCCTCAAACGAGGATGATGAAAAGGGTAGAAATTGAAGATGCACTTGAAGCTGACAGAATATTTAATATATTAATGGGAGATAAAGTTGCACCAAGAAGAGAATTTATTGAAACT
>AG-347-I15_2667839232
ATCTCAAATGATTATGGTGCGGAACAGATCCAGGTTTTAGAAGGGCTAGAGCCAGTTCGTAAACGCCCTGGGATGTATATAGGCTCTACAGGTCCAAAAGGCTTGCATCATCTTGTCTATGAGGTCGTTGATAATTCAGTTGATGAAGCACTTGCAGGGCATTGTGATCACATAGAAATAGTTCTTCAAGCAGATGGATCAGCGTTAATCTCGGATAATGGAAGAGGTATTCCAACAGATATTCACCCAAGGACAGGTAAAAGTGCCTTAGAAACTGTGCTAACTGTTCTTCACGCAGGAGGTAAATTTGGAAGTGGTGGTTATAAAGTTTCAGGCGGTTTGCATGGTGTAGGAATATCAGTAGTTAATGCTTTAAGTGAATGGGTTAATGTAACTGTCTATAGGGATGGTAGTGAGTTTAATCAAAGATTTGAGCAAGGAATATCAAAGGGTACATTGCAATCTAAAAAGCAGACTGTCAAACCTTTTAAG---AAAGGAACTACTATTTGTTTCAAGCCTGATAAAACTATTTTTTCTGGAGGAATCGAATTTGAATATGCACTTCTTTCATCTAGGTTAAGAGAATTAGCTTATCTTAATGGTGGTGTAAAAATTATTTTTAGAGATGAGAGAAATCAATTGTCAGATGGATCTTATAAA------GAAGAAATTTATTTATATAGAGGAGGTATTAAAGAATATGTTCAATATATGAATGCAGAAAAGGAGTCTATTCATCCAGAGATAATTTATGTTGACTCACAAAAAGACAACGTTTATGTGGAAGCAGCTTTGCAATGGTGTTCAGATATATATTCAGATAATATCTTAGGTTTTGCAAATAATATAAGAACTATTGATGGAGGAACTCATATTGAAGGATTAAAAACAGTCTTAACAAGAACTTTTAATAACCTTGCAAAAAAGAGAGGCAAAAGAAAAGATACTGAAAAAAATTTAGCTGGTGAAAATATAAGAGAGGGCTTGACTGTGGTTTTATCTGTTAAAGTTCCAGATCCCGAATTTGAAGGGCAAACAAAAACAAAATTAGGGAATACTGAAGTAAGAGGAATTGTTGATTCTTTGATTGGGGAGGCTCTTTCAAAATATATGGAATTCAATCCTGGAATTTTGGACATGATTCTTGAAAAAGCAATTCAATCATTTAATGCAGCAGAAGCTGCCAGAAAGGCTAGGGAGTTAGTCAGAAGAAAAAGTGTGCTTGAAAGTTCAACTTTGCCAGGTAAATTAGCTGATTGCAGTTCTAGAGATCCCTCTGAATCAGAAATTTATATCGTTGAGGGAGATTCTGCTGGAGGCTCAGCAAAACAAGGAAGAGATAGAAATTTTCAGGCTATTTTGCCTCTAAGAGGTAAAATTCTTAATATTGAAAAAACTGATGATACTAAAATATACAAAAATACAGAAATTCAGTCATTAATAACTGCTCTAGGATTAGGAATAAAAGGCGAAGAATTTGATGTGAGTTCTTTGAGATACCATAGAGTTGTCATTATGACAGATGCTGATGTTGATGGGGCTCATATTAGAACTTTATTATTGACATTTTTTTATAGATATCAGAAAGAACTTGTTGAGAAAGGATATATATATATAGCTTGCCCCCCTCTCTATAAAGTAGAAAGAGGTAAGAATCATAAATACTGTTATAACGAGAGTCAGTTAAGAAATACAGTTGAAGGGTTCGGTGAAAATGCTAATTACAATATCCAACGATTCAAAGGTTTAGGCGAGATGATGCCAAAACAATTATGGGATACAACAATGAATCCCCAAACTAGGATGATGAAGAGGGTTGAAATTGAAGATGCACTTGAAGCTGACAGAATATTTAACATATTAATGGGAGATAAAGTTGCTCCCAGAAGAGAGTTTATTGAAACC
>AG-347-I19_2667841723
ATCTCAAATGAATATGGCGCGGAACAGATTCAGGTTTTAGAGGGGTTAGAACCAGTTCGTAAACGCCCTGGAATGTATATAGGTTCAACAGGACCTAGAGGATTACACCATTTAATATATGAGGTAGTTGATAACTCTGTTGATGAAGCACTTGCAGGGCATTGTGATCATATAGAAATAGTTCTTCGAGCAGATGGTTCTGCGTTAATTTCTGATAATGGAAGAGGTATTCCCACAGATATTCATCCAAGAACAGGGAAAAGTGCCTTAGAAACTGTACTAACAGTTCTTCATGCAGGAGGTAAATTTGGAAGTGGTGGTTATAAAGTTTCAGGGGGTTTGCATGGAGTAGGAATATCTGTAGTTAATGCTCTAAGCGAATGGGTTAATGTGACCGTTTATAGGGATGGAAGTGAATTTAATCAAAGATTTGAGAAAGGTGTATCAAAGGGTGAATTGGAAACTAAAAAGTTGACTGGTAAACTATCTAAG---AAAGGAACAACTATTTGCTTTAAACCCGACAAGACGATTTTTTCTGGAGGAATTGAATTTGAATATGCTCTTCTTTCATCTAGATTAAGGGAACTAGCTTATCTTAATGGCGGATTAAAAATTGTTTTTAGAGATGAAAGAAATCAATTATCAGATGGTTCTTTTAAA------GAAGAAATTTACTTGTATCAAGGAGGTATTAAAGAATATGTTGAATACATGAATGTTGAAAAAGAGTCTATTCATCCTGAAATAATTTATGTTGACTCACAGAAAGAAAATGTATATGTAGAAGCAGCGTTGCAATGGTGTTCAGATGTATATTCAGATAATATTTTAGGATTTGCAAATAATATTAGAACTATTGATGGAGGAACTCATATAGAAGGTCTAAAAACAGTTCTGACAAGAACTTTCAATAATCTTGCAAAAAAGAGAGGCAAGAGAAAAGACATAGAAAAAAATTTAGCTGGCGAAAATATTAGAGAAGGTTTGACTGTTGTTTTATCAGTAAAAGTTCCAGATCCCGAATTTGAAGGGCAAACAAAAACAAAATTAGGAAATACTGAAGTACGAGGAATTGTGGATTCTCTCATTGGGGAGGCTCTCACAAAGTATATGGAATTTAATCCAGGAATTTTGGACTTGATTCTTGAAAAAGCAATTCAATCATTTAATGCAGCAGAAGCTGCGAGAAGGGCTAGAGAATTAGTAAGAAGAAAAAGTGTTCTAGAAAGTTCTACCTTACCGGGCAAATTAGCAGATTGTAGTTCGAGAGATCCCTCAGAATCAGAAATTTATATTGTTGAAGGAGATTCAGCTGGTGGTTCCGCGAAACAAGGACGAGATAGAAATTTTCAGGCTATTTTACCTCTCAGGGGTAAAATTCTTAATATTGAAAAAACTGACGATACTAAAATATATAAAAACACAGAAATACAGTCATTAATAACGGCTCTAGGATTAGGAATAAAAGGTGAGGAGTTCGACGAGAGCTCTTTGAGATATCATAGAGTTGTAATTATGACGGACGCTGATGTTGACGGCGCTCACATAAGAACTTTATTGCTGACATTTTTTTACAGATACCAAAGAGAACTTGTTGAGAAAGGTTTTATATATATTGCTTGTCCCCCTCTTTATAAAGTTGAAAGAGGTAAGAATCATAATTACTGTTATAACGAGAATCAATTAAAGGACACAATCCAAGGTTTTGGTGAAAATGCAAATTATAATATCCAAAGATTTAAGGGATTAGGTGAGATGATGCCAAAACAATTATGGGATACAACTATGAATCCTCAAACTAGAATGATGAAAAGGGTTGAAATCGAAGATGCACTTGAAGCTGACAGAATATTCAATATATTAATGGGAGATAAAGTTGCACCAAGAAGAGAATTTATTGAAACT
>AG-347-I21_2667842223
ATCTCAAATGATTATGGCGCGGAACAAATACAGGTTTTAGAGGGGTTAGAACCAGTTCGTAAACGCCCTGGGATGTATATAGGTTCAACAGGACCTAGGGGATTACACCATTTAGTATATGAGGTAGTTGATAACTCGGTTGATGAAGCACTTGCAGGACATTGTGATCACATAGAAATAGTTCTTCGCGCAGATGGTTCTGCTTTAATTTCTGATAATGGACGAGGTATTCCAACAGATATTCATCCAAGAACAGGGAAAAGTGCCTTAGAAACTGTACTAACTGTTCTTCATGCAGGAGGTAAATTTGGAAGTGGTGGTTATAAAGTTTCAGGGGGCTTGCATGGAGTAGGAATATCTGTAGTTAATGCTCTAAGCGAATGGGTTAATGTGACTGTTTATAGGGATGGAAGCGAATTTAATCAAAGATTTGAAAAAGGTGTATCAAAGGGTGAATTGGAAACTAAAAAGCAGACTGGAAAACCATCCAAG---AAAGGAACAACTATTTGTTTTAAACCCGACAAAACTATTTTTTCTGGAGGAATTGAATTTGAATATGCCCTTCTTTCATCTAGATTAAGAGAGCTAGCTTATCTTAATGGCGGAGTAAAAATTGTTTTTAGAGATGAAAGAAATCAATTATCAGATGGATCTTTTAAA------GAAGAAATTTACTTGTATCAGGGAGGTATTAAAGAATATGTTGAATACATGAATGCTGAAAAAGATTCTATTCATCCTGAAATAATTTATGTTGACTCACAGAAAGAAAATGTATATGTAGAAGCAGCTTTGCAATGGTGTTCAGATGTATATTCAGATAATATTCTGGGATTTGCAAATAATATTAGAACTATTGATGGAGGAACTCATATTGAAGGGCTTAAAACAGTTTTGACGAGAACTTTCAATAATCTTGCAAAAAAGAGAGGTAAAAGAAAAGACATTGAAAAAAATTTAGCTGGCGAAAATATAAGAGAGGGTTTGACTGTTGTTTTATCAGTAAAAGTTCCAGATCCCGAATTTGAAGGGCAAACAAAAACAAAATTAGGAAATACTGAAGTACGGGGAATTGTTGATTCTCTCATTGGGGAGGCACTCACAAAATACATGGAATTCAATCCTGGAATTTTGGACTTGATTCTTGAAAAAGCAATTCAATCATTTAATGCAGCAGAAGCTGCAAGAAGGGCTAGAGAATTAGTAAGAAGAAAAAGTGTTCTAGAAAGTTCTACATTACCGGGTAAATTAGCAGATTGTAGTTCTAGAGATCCCTCAGAATCAGAAATTTATATAGTTGAAGGAGATTCAGCTGGTGGCTCCGCAAAACAAGGACGTGATAGAAATTTTCAGGCTATTTTGCCTCTCAGGGGTAAAATTCTTAACATTGAAAAAACTGACGATACTAAAATATATAAAAATACAGAAATACAGTCATTAATAACAGCTTTAGGATTAGGAATAAAAGGAGAGGAGTTCGATGAGAGCTCTTTGAGATACCATAGGGTTGTAATTATGACGGATGCTGATGTCGACGGCGCTCATATAAGAACTTTATTGCTGACATTTTTTTACAGATACCAAAGAGAACTTGTTGAGAAAGGCTTTATATACATCGCTTGTCCCCCTCTTTATAAAGTTGAAAGAGGTAAGAATCATAATTACTGTTATAACGAGAATCAATTAAAGGATACAATTCAAGGTTTTGGAGAAAACGCAAATTACAATATCCAAAGATTTAAGGGATTAGGTGAAATGATGCCAAAACAATTATGGGATACAACTATGAATCCTCAAACAAGGATGATGAAAAGGGTTGAAATCGAAGATGCACTTGAAGCTGACAGAATATTCAATATATTAATGGGAGATAAAGTTGCGCCAAGAAGAGAATTTATTGAAACT
>AG-347-I22_2667843992
ATCTCAAATGATTATGGCGCGGAACAGATACAGGTTTTAGAGGGTTTAGAACCAGTTCGTAAACGCCCTGGGATGTATATAGGTTCAACAGGACCTAGGGGATTACACCATTTAGTATATGAGGTAGTTGATAACTCGGTTGATGAAGCACTTGCAGGACATTGTGATCACATAGAAATAGTTCTTCGAGCAGATGGTTCCGCTTTAATTTCAGATAATGGACGAGGTATTCCAACAGATATTCATCCAAGAACAGGGAAAAGCGCCTTAGAAACTGTACTAACTGTTCTTCATGCAGGAGGTAAATTTGGAAGTGGTGGCTATAAAGTTTCAGGGGGTTTGCATGGAGTAGGAATATCTGTAGTTAATGCTCTAAGCGAATGGGTTAATGTTACTGTTTATAGGGATGGAAGCGAATTTAATCAAAGATTTGAAAAAGGTGTATCAAAGGGTGAATTGGAAACTAAAAAGCAGACTGGCAAACCATCTAAG---AAAGGAACAACTATTTGCTTTAAACCCGACAAAACGATTTTTTCTGGAGGAATTGAATTTGAATATACTCTTCTTTCATCTAGATTAAGGGAGCTAGCTTATCTTAATGGCGGAGTAAAAATTGTTTTTAGAGATGAAAGAAAACAATTATCAGATGGTTCGTTTAAA------GAAGAAATTTACTTGTATCAGGGAGGCATTAAAGAATATGTTGAATACATGAATGCTGAAAAAGATTCTATTCATCCTGAAATAATTTATGTTGACTCACAGAAAGAAAATGTATATGTAGAAGCCGCTTTGCAATGGTGTTCAGATGTATATTCAGATAATATTTTAGGATTTGCAAATAATATTAGAACTATTGATGGAGGAACTCATATTGAAGGGCTAAAAACAGTTCTGACAAGAACTTTTAATAATCTTGCGAAAAAAAGAGGCAAAAGAAAAGATATTGAAAAAAATTTAGCTGGCGAAAATATTAGAGAGGGTTTGACTGTTGTTTTATCAGTAAAAGTTCCAGATCCCGAATTTGAGGGGCAAACAAAAACAAAATTAGGAAATACTGAAGTACGGGGAATTGTGGATTCTCTCATTGGGGAGGCTCTCACAAAATATATGGAATTCAATCCCGGCATTTTGGATTTGATTCTTGAAAAAGCAATTCAATCATTTAATGCAGCAGAAGCTGCTAGAAGGGCTAGAGAATTAGTAAGAAGAAAAAGTGTTCTTGAAAGTTCTACATTACCTGGCAAATTAGCAGATTGTAGTTCTAGAGATCCCTCAGAATCAGAAATTTATATAGTTGAAGGAGATTCAGCTGGTGGCTCCGCAAAACAAGGACGAGATAGAAATTTTCAGGCTATTTTGCCTCTAAGGGGTAAAATTCTCAATATTGAAAAAACTGATGATACTAAAATATATAAAAACACAGAAATACAGTCATTAATAACAGCTCTAGGATTAGGAATAAAAGGAGAGGAGTTCGACGAGAGCTCTTTGAGATATCACAGAGTTGTAATTATGACTGATGCTGATGTTGACGGTGCTCATATAAGAACTTTATTGCTGACTTTTTTTTACAGATACCAAAGAGAACTTGTTGAGAAAGGTTTTATATACATTGCTTGTCCCCCTCTTTATAAAGTTGAAAGAGGTAAGAACCATAATTACTGTTATAACGAGAATCAATTAAAGGATACAATTCAAGGTTTTGGAGAAAATGCAAATTATAATATCCAAAGATTTAAGGGATTAGGGGAGATGATGCCAAAACAATTATGGGATACAACTATGAATCCTCAAACAAGGATGATGAAAAGGGTTGAAATTGAAGATGCACTTGAAGCTGACAGAATATTCAATATATTAATGGGAGATAAAGTTGCACCAAGAAGAGAATTTATTGAAACT
>AG-347-I23_2667845890
ATCTCAAATGAATATGGTGCGGAACAGATTCAGGTCTTAGAAGGATTAGAGCCAGTTCGTAAACGTCCTGGAATGTATATAGGTTCTACAGGTCCTAGAGGTTTGCATCATTTAGTATACGAGGTGGTTGATAATTCAGTAGATGAAGCACTTGCAGGACATTGTGATCATATAGAAATAGTTCTTCAAGCTGATGGATCAGCTTTAATTTCTGATAATGGGAGAGGTATTCCAACAGATATTCATCCAAGAACAGGTAAAAGTGCTTTAGAAACTGTACTAACTGTTCTTCATGCTGGAGGTAAATTCGGCAGCGGTGGCTATAAAGTTTCAGGTGGATTGCATGGAGTAGGAATATCCGTAGTTAATGCTCTAAGCGAATGGGTGAATGTGACAGTTTTTAGAGATGGCAGTGAGTTTAATCAAAGATTTGAGCAAGGTGTATCGCAGAGTGTATTGCAAAGTAAAAGGCAGTCATCAAAACCTTTTAAA---AAAGGAACCACTATTTGTTTTAAGCCTGATAAAACGATTTTTTCTGGAGGGATAGAATTCGAATATGCTCTTCTTTCATCTAGATTAAGAGAACTAGCCTATCTTAACGGCGGTGTAAAAATCGTTTTTAGAGATGAGAGAAATGAATTGTCAGACGGTTCTTTCAAA------GAAGAAATTTACTTATATGAAGGAGGTATTAAAGAATATGTGCAATACATGAATGCAGAAAAGGAATCTATTCATCCTGAAATAATTTATGTTGATTCACAAAAAGAAAACGTTACCGTAGAAGCAGCTTTGCAATGGTGTTCAGATGTATATTCAGATAATATTTTAGGTTTTGCAAATAATATCAGAACTATTGATGGAGGTACTCATATTGAGGGCTTAAAGACAGTTTTGACAAGAACTTTCAATAATCTTGCAAAAAAGAGAGGAAAAAGAAAAGATATAGAAAAAAATTTAGCTGGCGAAAATATCAGAGAGGGTTTAACTGTGGTTTTATCTGTTAAAGTTCCAGATCCCGAATTCGAGGGACAAACAAAAACAAAATTAGGTAATACCGAAGTAAGAGGAATTGTTGACTCTCTAATTGGTGATGCGCTTACAAAATTTATGGAATTCAATCCTGGGATTTTAGACTTAATTCTTGAGAAAGCAATTCAATCATTCAATGCAGCAGAAGCTGCAAGAAGGGCTAGAGAATTAGTTAGGAGAAAAAGTGTACTTGAAAGCTCAACTTTGCCAGGTAAATTAGCAGATTGTAGTTCTAGAGATCCCTCAGAATCTGAAATTTATATCGTTGAGGGAGATTCTGCGGGAGGCTCTGCAAAACAAGGCAGAGATAGAAACTTTCAAGCTATTTTGCCTCTTAGAGGTAAAATTCTTAATATTGAAAAAACTGACGATACAAAAATATACAAAAATACAGAAATTCAAGCATTAATAACAGCTCTTGGATTAGGAATAAAAGGAGAAGAGTTCGACGTGAGCTCTTTGAGATATCACAGAGTTGTAATTATGACGGATGCTGATGTTGATGGTGCACATATAAGAACTTTATTATTAACATTTTTTTATAGATACCAAAGAGAACTTGTTGAAAAAGGTCATATTTATATTGCGTGTCCTCCTCTCTACAAGGTTGAAAGGGGTAAGAATCATAAATACTGTTATAACGAGAATGAATTAAAGGATACAATTTCAGGTTTTGGAGAAAATGCAAATTACAATATTCAAAGATTTAAAGGTTTAGGTGAGATGATGCCAAAACAATTATGGGATACAACTATGAATCCTCAGACGAGAATGATGAAAAGGGTTGAAATTGAAGATGCACTTGAAGCTGACAGAATATTTAATATATTAATGGGGGATAAAGTTGCACCAAGAAGAGAATTTATTGAAACG
>AG-347-J05_2717649026
ATCTCAAATGATTATGGCGCAGAACAGATACAGGTTTTAGAGGGGTTAGAACCAGTTCGTAAACGCCCCGGGATGTATATCGGTTCAACAGGACCTAGGGGATTACATCATTTAGTATATGAGGTAGTTGATAACTCGGTTGATGAAGCACTTGCAGGACATTGTGATCATATAGAAATTGTTCTTCGAGCAGATGGTTCTGCTTTAATTTCTGATAATGGACGAGGTATTCCAACAGATATTCATCCAAGAACAGGGAAAAGTGCCTTAGAAACGGTACTAACTGTTCTTCATGCAGGAGGTAAATTTGGAAGTGGTGGCTATAAAGTTTCAGGGGGTTTGCATGGAGTAGGAATATCTGTAGTTAATGCTCTAAGCGAATGGGTTAATGTTACTGTTTATAGGGATGGAAGCGAATTTAATCAAAGATTTGAAAAAGGTGTATCAAAGGGTGAATTGGAAACTAAAAAGCAGACTGGCAAACCATCTAAG---AAAGGAACAACTATTTGCTTTAAACCAGACAAAACGATTTTTTCTGGAGGTATTGAATTTGAATATGCTCTTCTTTCATCCAGGTTAAGGGAGCTAGCTTATCTTAATGGCGGAGTAAAAATTGTTTTCAGAGATGAAAGAAATCAATTATCAGATGGTTCGTTTAAA------GAAGAAATTTACTTGTATCAAGGAGGTATTAAAGAATATGTTGAATACATGAATGCTGAAAAAGATTCTATTCATCCTGAAATAATTTATGTTGACTCACAGAAAGAAAATGTATATGTAGAAGCCGCTTTGCAATGGTGTTCAGATGTATACTCAGATAATATTTTAGGATTTGCAAATAATATTAGAACTATTGATGGAGGAACTCATATTGAAGGGCTAAAAACAGTTCTGACAAGAACTTTCAATAATCTTGCAAAAAAGAGAGGCAAAAGAAAAGATGTTGAAAAAAATTTAGCAGGCGAAAATATTAGAGAGGGTTTGACTGTTGTTTTATCAGTAAAAGTTCCAGATCCTGAATTTGAGGGGCAAACAAAAACAAAATTAGGCAATACTGAAGTGCGGGGAATTGTGGATTCTCTCATTGGGGAGGCTCTAACAAAATATATGGAATTCAATCCTGGCATTTTGGATTTGATTCTTGAAAAAGCAATTCAATCATTTAATGCAGCAGAAGCTGCGAGAAGGGCTAGAGAATTAGTTAGAAGAAAAAGTGTTCTAGAGAGTTCTACATTACCGGGGAAACTAGCAGATTGTAGTTCTAGAGATCCCTCAGAATCAGAAATTTATATAGTTGAAGGAGATTCAGCTGGTGGCTCCGCAAAACAAGGAAGAGATAGAAATTTTCAGGCTATTTTGCCTCTAAGGGGTAAAATTCTTAATATTGAAAAAACTGACGATACAAAAATATATAAAAACACAGAAATACAGTCATTAATAACAGCTTTAGGATTAGGAATAAAAGGAGAGGAGTTCGACGAGAGCTCTTTGAGATATCATAGAGTTGTTATTATGACGGATGCTGATGTTGACGGTGCTCATATAAGAACTTTATTGCTAACATTTTTTTACAGATACCAAAGAGAACTTGTTGAGAAAGGTTTTATATACATTGCCTGTCCCCCTCTTTATAAAGTTGAAAGAGGTAAAAATCATAATTATTGTTATAACGAGAACCAATTAAAAGATACAATTGCGGGTTTTGGAGAAAATGCAAATTACAATATCCAAAGATTTAAGGGATTAGGTGAGATGATGCCAAAACAATTATGGGATACGACTATGAATCCTCAAACAAGGATGATGAAAAGGGTTGAAATCGAAGATGCACTTGAAGCTGATAGAATATTTAATATTTTAATGGGAGATAAAGTTGCTCCAAGAAGAGAATTTATTGAAAGT
>AG-347-J06_2717246150
ATCTCAAATGATTATGGCGCGGAACAGATACAGGTTTTAGAGGGGTTAGAACCAGTTCGTAAACGCCCTGGGATGTATATAGGTTCAACAGGACCTAGAGGATTACACCATTTGGTATATGAGGTAGTTGATAACTCGGTTGATGAAGCGCTTGCAGGACATTGTGATCACATAGAAATAGTTCTTAGAGCAGATGGTTCTGCTTTAATTTCTGATAATGGACGAGGTATTCCAACAGATATTCATCCAAGAACAGGGAAAAGTGCTTTAGAAACTGTACTAACTGTTCTTCATGCAGGAGGTAAATTTGGAAGTGGTGGTTATAAAGTTTCAGGGGGTTTGCATGGAGTAGGAATATCTGTAGTTAATGCTCTAAGCGAATGGGTTAATGTGACTGTTTATAGGGATGGGAAAGAATTTAATCAAAGATTTGAAAAAGGTGTATCAAAGGGTGAATTGGAAACTAAAAAGCAGACTGGAAAACCATCTCAG---AAAGGAACAACTATTTGCTTTAAACCCGACAAAGCAATTTTTTCTGGAGGGATTGAATTCGAATATGCTCTTCTTTCATCTAGATTAAGGGAACTAGCTTATCTTAATGGCGGAGTAAAAATTGTTTTTAGAGATGAAAGAAATCAATTATCAGATGGTTCTTTTAAA------GAAGAAATTTACTTGTATCAAGGAGGTATTAAAGAATATGTTGAATACATGAATGCTGAAAAAGATTCTATTCATCCTGAAATAATTTATGTTGACTCACAGAAAGAAAATGTATATGTAGAAGCAGCGTTGCAATGGTGTTCTGATGTATATTCAGATAATATTTTAGGATTTGCAAATAATATAAGAACTATTGATGGAGGAACTCATATTGAAGGGTTAAAAACAGTTCTGACAAGAACTTTCAATAATCTCGCAAAAAAGAGAGGTAAAAGAAAAGATATTGAAAAAAATTTAGCTGGCGAAAATATTAGAGAGGGTTTGACTGTTGTTTTATCAGTAAAAGTTCCAGATCCCGAATTTGAAGGACAAACAAAAACAAAATTAGGAAATACTGAAGTACGTGGAATTGTGGATTCTCTCATTGGGGAGTCCCTCACAAAATATATGGAATTTAATCCTGGAATTTTGGACTTGATTCTTGAAAAAGCAATTCAATCATTTAATGCAGCAGAAGCTGCGAGAAGGGCTAGAGAATTAGTAAGAAGAAAAAGTGTTCTAGAAAGTTCTACATTACCGGGCAAATTAGCAGATTGTAGTTCTAGAGATCCCTCAGAATCAGAAATTTATATAGTTGAAGGAGATTCAGCTGGTGGCTCTGCAAAACAAGGAAGAGATAGAAATTTTCAGGCTATCTTGCCTCTTAGGGGTAAAATTCTTAATATTGAAAAAACTGATGATACCAAAATTTATAAAAATACAGAAATACAGTCATTAATAACAGCTCTAGGATTAGGAATAAAAGGAGAGGAGTTCAACGAGAGCTCTTTGAGATACCATAGAGTTGTAATTATGACGGACGCTGATGTTGACGGTGCTCATATAAGAACTTTATTGTTGACATTTTTTTACAGATACCAAAGAGAACTTGTTGAGAAAGGTTTTATATACATTGCTTGTCCCCCGCTTTATAAAGTTGAAAGAGGTAAGAATCATAATTACTGCTATAACGAGAATCAATTAAAGGATACAATTCAAGGTTTCGGAGAAAATGCAAATTATAATATCCAAAGATTTAAGGGATTAGGTGAGATGATGCCAAAACAATTATGGGATACAACTATGAATCCTCAAACGAGGATGATGAAAAGAGTTGAAATCGAAGATGCACTTGAAGCTGACAGAATATTCAATATATTAATGGGAGATAAAGTTGCACCAAGAAGAGAATTTATTGAAACT
>AG-347-J14_2667846877
ATCTCAAATGATTATGGCGCAGAACAGATTCAGGTTTTAGAAGGGTTAGAACCAGTTCGCAAACGCCCTGGAATGTATATAGGTTCTACAGGACCCAAGGGATTACATCACTTAGTATATGAGGTAGTTGATAACTCTGTTGATGAAGCACTTGCAGGACATTGTGATCTCATAGAAATAGTTCTTCGGGCAGATGGCTCTGCTTTAATATCTGATAATGGACGAGGTATCCCTACAGATATTCATCCAAGAACAGGGAAGAGTGCCTTGGAAACTGTACTAACTGTTCTTCATGCGGGAGGTAAATTTGGAAGTGGTGGTTATAAAGTTTCAGGGGGTTTGCATGGAGTCGGAATATCTGTAGTTAATGCTCTAAGCGAATGGGTTAATGTGACTGTTTTTAGGGATGGTAGCGAATTTAATCAAAGATTTGAAAAAGGTGTATCAAAGGGTGAATTGCAAACTAAAAAGCAGACTGACAAACCCTTTAAG---AAAGGAACAACTATTTGCTTTAAACCAGACAAAACGATTTTTTCTGGAGGAATTGAATTTGAATATGCTCTTCTTTCATCTAGGTTAAGAGAGCTAGCTTATCTTAATGGTGGAGTAAAAATTGTTTTTAGAGATGAAAGAAATCAATTAACAGATGGTTCTTTTAAA------GAAGAAATTTACTTATATCAAGGAGGTATTAAAGAATACGTTGAATACATGAATTCTGAAAAAGAGTCTATTCATCCAGAAATAATTTACGTTGACTCACAGAAAGAAAATGTATATGTAGAAGCAGCTTTGCAATGGTGTTCAGATGTATATTCCGATAATATTTTGGGATTTGCAAATAATATTAGAACTATTGATGGAGGTACTCATATAGAAGGGTTAAAAACAGTTCTTACAAGAACTTTTAATAATCTTGCAAAAAAGAGAGGCAAAAGAAAAGATATTGAAAAAAATTTAGCTGGCGAAAATATTAGAGAGGGCTTGACTGTTGTTTTGTCGGTAAAAGTTCCAGATCCTGAATTTGAAGGACAAACAAAAACAAAATTAGGAAATACTGAAGTAAGAGGAATTGTGGACTCACTCATAGGGGAGGCCCTCACAAAATATATGGAATTCAATCCTGGAATTTTGGACTTGATTCTTGAAAAAGCAATTCAATCATTTAATGCAGCAGAAGCTGCGAGGAGGGCTAGAGAATTAGTTAGAAGAAAAAGTGTTTTAGAAAGTTCCACCTTACCGGGCAAATTAGCGGATTGTAGTTCGAGAGATCCCTCAGAGTCAGAAATTTATATAGTTGAGGGAGATTCAGCTGGAGGTTCCGCTAAACAAGGACGAGATAGAAATTTTCAGGCTATTTTGCCTCTAAGGGGTAAAATTCTTAATATTGAAAAAACTGACGATACTAAGATATATAAAAACACAGAAATACAGTCATTAATTACAGCTCTAGGATTAGGAATAAAAGGAGAGGAGTTTGACGTTAGTTCTTTAAGATATCATAGAGTCGTAATAATGACGGATGCTGATGTTGACGGTGCTCACATAAGAACTTTATTATTAACGTTTTTTTATAGATACCAAAGAGAACTTGTTGAGAAAGGTTATATATATATTGCTTGTCCCCCTCTGTATAAAGTTGAAAGAGGTAAGAATCATAACTATTGTTATAACGAGAATCAATTGAAAGATACAATTAAAGGTTTTGGAGAAAATGCAAATTATAATATTCAAAGATTTAAGGGTTTAGGTGAGATGATGCCAAAACAATTATGGGATACAACTATGAATCCTCAGACAAGGATGATGAAAAGGGTCGAAATCGAAGATGCTCTTGAAGCTGACAGAATATTTAATATATTAATGGGAGATAAAGTTGCACCAAGAAGAGAATTTATTGAAACT
>AG-347-J19_2667848254
ATTTCAAATGACTATGGTGCTGAACAGATTCAGGTTTTAGAAGGGTTAGAACCAGTTCGTAAACGCCCTGGAATGTATATAGGTTCTACAGGACCAAGGGGTTTGCATCATTTAGTATATGAGGTAGTTGATAACTCTGTTGATGAGGCACTTGCAGGACATTGTGATCATATAGAAATAGTTTTACGAGCAGATGGTTCAGCTTTAATTTCAGATAATGGGCGAGGAATCCCAACAGATATTCATCCAAGGACCGGGAAAAGTGCCTTAGAAACTGTACTAACTGTTCTTCATGCTGGAGGTAAATTTGGAAGTGGTGGTTATAAAGTTTCAGGAGGCTTGCATGGAGTAGGAATATCTGTAGTTAATGCTTTAAGCGAATGGGTAAATGTCACTGTTTATAGAGATGGCTGTGAATTTAATCAAAGATTTGAAAAAGGTGTATCAAAGGGTGAATTGCAAAATAAAAAGCAAACTTTAAAACCTTTTAAA---AAAGGAACCACTATTTGTTTTAAACCAGATAAAACGATTTTTTCTGGTGGTATCGAATTTGAATATAGTCTTCTTTCATCTAGGTTAAGAGAATTAGCTTATCTCAATGGTGGTGTAAAAATTGTTTTTAGAGATGAAAGAAATGAATTATCAGATGGTTCTTTCAAA------GAAGAAATATATTTATACCAAGGAGGAATCAAAGAATATGTGCAATATATGAATGCAGAGAAGGAGTCTATTCATCCTGAGATAATATATGTCGATTCACAGAAAGAAAACGTTTACGTAGAAGCAGCTTTGCAATGGTGTTCAGATGTATATTCAGATAATATTTTAGGTTTCGCAAATAATATTAGAACTATCGATGGAGGAACGCATATTGAAGGATTGAAGACTGTTCTGACGAGAACTTTCAATAATCTCGCAAAAAGAAGAGGCAAAAGAAAAGATATTGAAAAGAATTTAGCTGGAGAAAATATCAGAGAGGGCTTGACTGTAGTTTTATCAGTTAAAGTTCCAGATCCTGAATTTGAAGGGCAAACAAAAACAAAATTAGGAAATACTGAAGTTAGAGGAATTGTTGATTCTCTTGTAGGGGAAGCTCTTACAAAATATATGGAATTTAATCCTGGTATCTTGGACTTGATTCTTGAAAAAGCAATTCAATCATTTAATGCAGCAGAAGCAGCAAGAAGAGCTCGAGAATTAGTCAGGAGAAAAAGTGTACTTGAGAGTTCAACTTTGCCGGGTAAATTAGCAGATTGTAGTTCACGAGATCCTTCAGAATCAGAAATCTATATCGTGGAGGGAGATTCTGCGGGAGGTTCTGCAAAACAAGGAAGAGATAGAAATTTTCAGGCTATTTTGCCTCTTAGGGGTAAAATTCTCAATATTGAAAAGACTGACGATACTAAAATATACAAAAATACAGAAATACAGTCATTAATAACAGCTTTAGGACTAGGAATAAAAGGGGAGGAGTTTGACGTAAACTCTTTGAGATATCATAGGGTCGTAATTATGACAGATGCCGATGTTGACGGTGCTCACATAAGAACTTTATTGTTGACATTTTTTTATAGATATCAACGAGAACTTGTTGAAAGAGGTTTTATATATATTGCCTGTCCTCCACTTTACAAAGTTGAAAGAGGTAAGAATCATAAATACTGTTATAACGAGAACCAATTAAAGGATACAATTTCAGGTTTTGGAGAAAATGCAAATTACAATATTCAAAGATTTAAAGGATTAGGTGAGATGATGCCAAAACAATTGTGGGATACAACTATGAATCCTCAAACCAGAATGATGAAAAGGGTTGAAATTGAAGATGCACTTGAAGCTGACAGAATATTCAATATATTAATGGGAGATAAAGTTGCACCAAGACGAGAATTTATTGAAACT
>AG-347-J20_2667851347
ATCTCAAATGACTACGGTGCAGAACAGATTCAGGTTTTAGAGGGTTTAGAGCCAGTTCGCAAACGTCCTGGCATGTACATAGGTTCTACAGGTCCAAGAGGTTTACATCATCTTGTTTATGAAGTTGTTGATAATTCCGTTGATGAAGCACTGGCAGGACATTGTGATCATATAGAAATAGTGCTTCGAGCAGATGGATCAGCTTTGATTTCTGATAATGGACGAGGAATACCAACAGATATTCATCCAAGGACAGGGAAAAGTGCCTTAGAGACTGTACTGACTGTTCTGCATGCAGGAGGAAAATTCGGGACTGGTGGTTATAAAGTTTCAGGTGGCTTACACGGAGTAGGAATATCTGTTGTAAATGCTTTAAGCGAATGGGTTAATGTTACTGTTTATAGAGATGGCAGAGAATTTCAGCAAAGATTTGAAAAAGGTGTATCGAAAGGTGATTTGCAAGCTCGAAAGCAATCTATAAAACCTCATAAA---AAAGGAACAACTATTTGTTTTAAACCTGATAAAACGATTTTTTCTGGAGGCATTGAATTTGAATATAATATTCTTTCATCCAGGTTAAGAGAATTAGCTTATCTTAATGGTGGTGTAAAAATTGTCTTTAGAGATGAAAGAAATGAGTTGTCAGATGGTTCTTTTAAA------GAAGAAATTTACTTATATCAAGGAGGTATTAAAGAATATGTTAAGTATATGAATGCGGAAAAGGAGTCTATCCATCCTGAGATAATTTATGTTGACTCAGAGAAAGAAAATGTTTATGTAGAAGCAGCTCTGCAATGGTGTTCAGATGTATATTCAGATAATATTCTAGGCTTTGCTAATAACATTAGAACTATTGATGGAGGTACTCATATTGAAGGATTAAAGACAGTCTTGACCAGAACATTCAATAATCTCGCAAAAAAGAGAGGTAAAAGAAAAGATATTGATAAAAATTTAGCTGGCGAAAATATCAGAGAGGGTCTAACTGTAGTTTTATCAGTTAAAGTTCCAGATCCCGAATTTGAAGGACAAACAAAAACAAAATTAGGAAATACTGAAGTAAGAGGAATTGTTGATTCTCTCATCGGTGAGGCTCTTACAAAATATATGGAATTTAATCCTGCAATTTTGGATTTGATTCTTGAAAAAGCAATTCAATCGTTTAATGCAGCAGAAGCTGCGAGGAGAGCCAGAGAACTCGTTAGAAGAAAAAGTGTTCTTGAAAGTTCTACTTTGCCTGGTAAGTTAGCTGATTGTAGCTCCAGAGATCCCTCAGAATCAGAAATTTATATCGTTGAGGGAGATTCAGCTGGAGGTTCTGCAAAACAAGGAAGAGATAGAAATTTTCAGGCTATTTTGCCTCTTAGAGGTAAAATCCTTAACATAGAAAAAACTGATGATACCAAAATATATAAAAATACAGAAATTCAGTCATTAATTACTGCTTTAGGATTAGGAATTAAAGGAGAGGAGTTTGAAGTCAGCTCTTTGAGATATCACAGGGTCGTAATTATGACTGATGCCGATGTTGATGGTGCTCATATAAGAACTTTATTATTGACATTTTTTTATAGATATCAGAGAGAACTTGTCGAAAGAGGTTATATATATATTGCTTGTCCTCCTTTATATAAAGTTGAAAGAGGTAAAAATCATAAATATTGTTATAACGAAAATCAATTAAAGGATACAATTAAGGGATTTGGAGAAAATGCAAATTATAATATCCAGAGATTTAAGGGATTGGGTGAGATGATGCCAAAACAATTGTGGGATACAACTATGAATCCTCAAACTAGAATGATGAAAAGGGTCGAAATTGAAGATGCTCTTGAAGCTGACAGAATATTTAATATATTAATGGGAGATAAAGTTGCACCAAGAAGAGAATTTATTGAAACA
>AG-347-J21_2667852154
ATAGCAAATGACTATGGTGCCGAACAGATTCAGGTTTTAGAAGGGTTAGAACCAGTTCGTAAACGCCCTGGGATGTATATAGGTTCTACAGGACCTAGAGGTTTGCATCATTTAGTATATGAGGTTGTTGACAACTCAGTTGATGAAGCATTAGCAGGACATTGCGATCATATAGAAATTGTTCTTCAATCAGATGGATCAGCTTTAATATCTGATAATGGACGAGGTATCCCAACAGATATCCACCCAAGGACAGGAAAAAGTGCCTTAGAAACTGTACTGACCGTTCTTCATGCAGGAGGTAAATTTGGAAGTGGAGGTTATAAAGTCTCTGGTGGATTACACGGAGTAGGAATATCGGTAGTTAATGCTTTGAGCGAATGGGTTAACGTAACAGTTTTTAGAGATGGTAGTGAGTTTAATCAAAGATTTGAAAAAGGCATATCTAAGGGTGAATTGCAAACTAAAAAGCAGTGTCTAAAACCCTTTAAA---AAAGGAACTACTATTTGTTTTAAACCTGATAAAACAATTTTTTCTGGAGGAATCGAATTTGAATATGCTCTCCTTTCATCAAGGTTAAGAGAATTAGCTTATCTTAATGGGGGTGTAAAAATTGTTTTTAGAGATGAGAGAAATCAACTCACAGATGGTTCCTTTAAA------GAAGAAATTTACTTATATGAAGGAGGTATTAAAGAGTATGTGCAATACATGAATTCAGAAAAAGAGTCTATTCATCCTGAGATAATATACGTAGACTCACAGAAAGAAAACGTTTATGTAGAAGCAGCTTTGCAATGGTGTTCAGATGTATATTCGGATAATATTTTAGGGTTTGCAAATAATATTAGAACTATTGACGGAGGTACTCATATTGAAGGTTTAAAAACTGTTTTAACTAGAACTTTTAATAACCTTGCAAAAAAGAGAGGTAAAAGAAAAGATATTGAAAAAAATTTGGCTGGCGAAAATATTAGAGAGGGTTTGACTGTAGTTTTATCGGTTAAAGTCCCAGATCCCGAATTTGAAGGACAAACAAAAACAAAATTAGGAAATACTGAAGTGAGAGGTATTGTTGACTCCCTGATAGGTGAGGCTCTTACAAAATATATGGAATTCAATCCTGGAATTTTGGACTTGATTCTAGAAAAAGCAATTCAATCATTTAATGCGGCCGAAGCTGCAAGAAGGGCTAGGGAATTAGTAAGAAGAAAAAGTGTTCTTGAAAGTTCAACTTTGCCAGGTAAACTAGCAGATTGCAGTTCTAGAGATCCATCAGAATCAGAAATTTACATTGTAGAGGGGGATTCTGCTGGAGGTTCAGCAAAACAAGGAAGAGACAGGAATTTTCAGGCTATTTTGCCTCTCAGGGGTAAAATCCTTAATATAGAAAAAACTGATGATACCAAGATATACAAAAATACAGAAATTCAGTCATTAATAACTGCTTTAGGTCTAGGCATAAAAGGAGAAGAGTTCGACCTAAATTCTTTGAGATATCATAGGGTTGTAATTATGACTGATGCTGATGTTGACGGTGCACATATAAGAACATTATTATTGACATTTTTTTATAGATATCAAAGAGAACTTGTTGAAAGAGGTTTTATATATATTGCATGTCCTCCCCTCTATAAAGTCGAAAGAGGTAAGAATCATAAATATTGTTATAACGAGAATCAATTAAAGGATACAATTTCAGGTTTTGGGGAAAATGCAAATTACAATATTCAAAGATTCAAGGGATTAGGTGAGATGATGCCTAAACAATTGTGGGATACAACTATGAATCCTCAAAGTAGGACGATGAAAAGGGTTGAAATTGAAGATGCACTTGAAGCTGACAGAATATTCAATATCTTGATGGGAGATAAAGTTGCGCCAAGAAGAGAATTTATTGAAACT
>AG-347-J22_2667821657
ATCTCCAATGATTATGGTGCTGAACAGATACAGGTTTTAGAGGGGTTAGAACCTGTCCGTAAACGGCCAGGTATGTATATTGGCTCTACTGGTCCAAGAGGTTTACATCATTTAGTTTATGAAGTTGTAGATAATTCTGTAGATGAAGCACTTGCTGGTCATTGTGATCATATTGAGATAGTTCTCAAAGAAGATGGATCAGCTTTGATTTCAGATAATGGAAGGGGTATTCCTACAGATATACATCCAAGAACAGGTAAAAGCGCTCTCGAAACTGTCCTTACTGTTCTTCATGCAGGTGGTAAATTTGGAAGTGGTGGATATAAAGTTTCTGGTGGTTTACATGGAGTTGGGATATCCGTTGTTAATGCATTAAGTGAATGGGTTAATGTTACTGTTTTGAGAGATGGAAGTGAGTTTGAACAAAGATTTGAGAAAGGAATTGCAAAAGGTGAATTAAAATCTCAAAAACAACAAAATAAACCAGTAAAG---AAAGGTACAACAATTTGTTTTAAGCCAGATAAAACAATATTTACCGATGGCATTGAATTTGATTATGCTATTTTGTCTTCAAGATTGAGAGAGCTAGCTTATCTTAATGGCGGTGTAAAAATTTTATTTAGAGATGAGAGGCAAGAATTATCAAATGGTTCTTTTAAA------GAAGAAATTTACTTATACAATGGCGGAATAAAAGAATACGTACAGTATATAAATAAAGAAAAGGAATCAATTCATTCAGAGATTATTTATGTTGATTCACAAAAGGATAATGTTTGTGTAGAGGCAGCCTTACAATGGTGTTCTGATGTTTATTCAGATAATATTTTAGGATTTGCAAATAATATTAGAACTATTGATGGAGGAACACATATTGAAGGTTTAAAAACAGTATTGACCCGAACTTTTAATGCCATTGCAAAAAAAAGAGGGAAGAGAAAGGAGCTTGACAAAAATTTGTCAGGAGAAAACATTAGAGAAGGATTAACGGTAGTTTTATCTGTAAAAGTTCCAGAACCAGAATTTGAAGGACAAACCAAGACAAAACTTGGGAATACTGAAGTAAGAGGAATTGTTGATTCCCTTATTGGTGAATCCTTAATAAAATATATGGAATTTAATCCCAATATTTTTGATTTAATTTTAGAAAAAGCAATCCAATCTTTTAATGCAGCAGAAGCAGCGAAAAGAGCAAGGGATTTAGTAAGAAGAAAAAGTGTCCTTGAGAGTTCAACATTGCCTGGCAAATTGGCTGATTGTAGTTCAAGAGATCCCTCAGATGCAGAGATTTATATAGTTGAGGGTGATTCTGCAGGAGGTTCAGCTAAACAAGGAAGAGATAGAAAATTTCAAGCAATTTTGCCTTTAAGAGGAAAAATATTAAATATTGAAAAAACAGATGATACCAAAATTTATAAAAATTCAGAAATTCAATCACTTATAACTGCTTTGGGATTAGGCATCAAGGGCGAAGAGTTTGATATTAAATCTTTAAGGTATCATCGAGTTGTAATTATGACAGATGCAGATGTAGATGGTGCTCACATAAGAACATTATTATTGACGTTTTTTTATAGATATCAAAGGGAACTTGTAGAAAAGGGTTTTATTTATATTGCATGTCCTCCCCTATATAAAGTAGAAAGAGGTAAAAATCATAAATATTGTTATAACGAAGGTCAATTGAAGAAAACCATAGAAGATTTTGGAGAAAAAGCAAACTACAATATTCAAAGGTTTAAAGGTTTAGGGGAGATGATGCCAAAGCAATTATGGGATACAACTATGAATCCTGAGACTAGGATGATGAAAAGAGTGGAAATTGAAGATGCTTTAGAAGCAGACAGAATATTTAATATTTTAATGGGAGATAAAGTTGCGCCAAGAAGAGAATTTATTGAAACT
>AG-347-J23_2667824127
ATCTCAAATGATTATGGCGCTGAACAGATACAGGTTTTAGAGGGGTTAGAACCAGTTCGTAAACGCCCTGGGATGTATATAGGTTCAACAGGACCTAGGGGATTACACCATTTAGTATATGAGGTAGTTGATAATTCGGTTGATGAAGCACTTGCAGGACATTGTGATCACATAGAAATAGTTCTTAGAGCAGATGGTTCTGCTTTAATTTCTGATAATGGACGAGGTATTCCAACAGATATTCATCCAAGAACAGGGAAAAGTGCCTTAGAAACTGTACTAACTGTTCTTCATGCAGGAGGTAAATTTGGAAGTGGTGGTTATAAAGTTTCAGGAGGTTTGCATGGAGTAGGAATATCTGTAGTTAATGCTCTAAGTGAATGGGTTAATGTGACTGTTTTTAGGGATGGAAGCGAATTTAATCAAAGATTTGAAAAAGGTGTATCAAAGGGTGAATTGGAAACTAAAAAGCAGACTGGTAAACCATATAAG---AAAGGAACAACTATTTGCTTTAAACCCGACAAAACAATTTTTTCTGGAGGAATTGAATTTGAATATGCTCTTCTTTCATCTAGATTAAGGGAGCTAGCTTATCTTAATGGCGGAGTAAAAATTGTTTTTAGAGATGAAAGAAATCAATTATCAGATGGTTCTTTTAAA------GAAGAAATTTATTTGTATCAAGGAGGCATTAAAGAATATGTTGAATACATGAATGCTGAGAAAGATTCTATTCATCCTGAAATAATTTATGTTGACTCACAGAAAGAAAATGTATATGTAGAAGCGGCTTTGCAATGGTGTTCAGATGTATATTCAGATAATATTTTGGGATTTGCAAATAATATTAGAACTATTGATGGAGGAACTCATATTGAAGGCCTAAAAACAGTTTTGACTAGAACTTTCAATAATCTTGCAAAAAAGAGAGGCAAAAGAAAAGATATAGAAAAAAATTTAGCTGGCGAAAATATTAGAGAGGGTTTGACTGTTGTCTTATCAGTAAAAGTTCCAGATCCCGAATTTGAAGGGCAAACAAAAACAAAATTGGGAAATACTGAAGTACGGGGAATTGTAGATTCTCTCATTGGGGAGGCTCTCACAAAATATATGGAATTTAATCCTGGAATTTTGGACTTGATTCTAGAAAAAGCAATTCAATCATTTAATGCAGCAGAAGCTGCGAGAAGGGCTAGAGAATTAGTAAGAAGAAAAAGTGTTCTGGAAAGTTCTACATTACCGGGTAAATTAGCAGATTGTAGTTCTAGAGATCCCTCAGAATCAGAAATTTATATAGTAGAAGGAGATTCAGCTGGTGGCTCAGCAAAACAAGGACGAGATAGAAATTTTCAGGCTATTTTGCCTCTTAGGGGTAAAATTCTTAATATTGAAAAAACTGATGATACTAAAATATATAAAAATACAGAAATACAGTCATTAATAACAGCTTTAGGATTAGGGATAAAAGGAGAGGAGTTCGATGAGAGCTCTTTGAGGTATCACAGAGTAGTAATTATGACGGATGCTGATGTTGACGGTGCTCATATAAGAACTTTATTGTTGACATTTTTTTACAGATACCAAAGAGAACTTGTTGAGAAAGGTTTTATATATATTGCTTGTCCCCCTCTTTATAAAGTTGAAAGAGGTAAGAATCATAATTACTGTTATAACGAGAATCAGTTAAAGGATACAATTCAAGGTTTTGGAGATAACGCAAACTACAATATTCAAAGATTTAAGGGATTAGGTGAGATGATGCCAAAACAATTATGGGATACAACTATGAATCCTCAAACGAGGATGATGAAAAGGGTTGAAATCGAAGATGCACTTGAAGCTGACAGAATATTTAATATATTGATGGGAGATAAAGTTGCACCAAGAAGAGAATTTATCGAAACG
>AG-347-K02_2667825008
ATCTCAAATGAATATGGTGCGGAACAGATTCAGGTCTTAGAGGGATTAGAGCCAGTTCGTAAACGACCTGGCATGTATATAGGTTCCACGGGTCCTAGAGGTCTGCATCATTTAGTTTATGAGGTCGTTGATAATTCGGTTGATGAAGCACTTGCTGGGCATTGTGATCATATAGAAATAGTTCTTCAAGCAGATGGATCAGCTTTAATCTCTGATAATGGACGAGGCATTCCAACAGATATTCATCCAAGGACAGGAAAAAGTGCCTTAGAAACTGTGCTGACTGTTCTTCATGCCGGAGGTAAATTCGGAAGCGGTGGTTATAAAGTTTCAGGAGGCCTGCATGGAGTAGGAATATCTGTAGTTAATGCTTTAAGTGAATGGGTTAATGTAACTGTTTATAGAGATGGTAATGAGTTTAATCAAAGATTTGAAAAGGGTATATCACAGGGTGTATTAAAAAGTAAAAAACAGTCTCAAAAACCTTTAAAA---AAAGGAACCACTATTTGCTTTAAACCCGATAAAACAATTTTTTCTGGAGGAATCGGTTTCGAATATTCTCTTCTCTCATCTAGGTTAAGAGAACTAGCTTATCTTAATGGTGGTGTAACAATTGTTTTTAGAGATGAGAGAAATAAATTGTCAGATGGTTCTTTCAAA------GAAGAGATTTACTTATATCAAGGAGGCATTAAAGAATACGTTCAATATATGAATGCAGAAAAGGAGTCAATTCATCCTGAGATAATTTATGTTGACTCACAAAAAGAAAACGTCTACGTAGAGGCAGCTTTGCAATGGTGTTCAGATGTATATTCAGACAATATTTTAGGTTTTGCAAATAATATTAGAACTATTGATGGTGGTACTCATATTGAAGGATTAAAAACAGTTTTGACGAGAACTTTTAATAATCTTGCAAAAAAGAGAGGCAAGAGAAAAGATATTGAAAAAAATTTAGCCGGTGAAAATATCAGAGAGGGCTTAACTGTTGTTTTATCAGTTAAAGTTCCAGATCCTGAATTTGAGGGACAAACAAAAACAAAACTAGGCAATACTGAAGTCAGAGGCATCGTTGACTCTCTTATTGGGGAGGCTCTTACAAAATATATGGAATTCAATCCTGGAATTTTTGACTTGATTCTTGAGAAAGCAATTCAATCATTTAATGCAGCAGAAGCTGCTAGAAGGGCTAGAGAATTAGTAAGAAGAAAAAGTGTTCTTGAAAGTTCAACTTTGCCAGGTAAATTAGCAGATTGTAGTTCTAGAGATCCAGCAGAATCAGAAATTTATATCGTTGAGGGAGATTCTGCTGGAGGTTCTGCAAAACAAGGAAGAGATAGAAATTTTCAGGCTATTTTGCCTCTCAGGGGAAAAATTCTTAATATCGAAAAAACTGACGATACCAAAATATACAAAAATACAGAAATTCAGTCATTAATAACAGCTCTTGGATTAGGAATAAAAGGAGAGGAATTTGATGCGAGTTCTTTGCGGTATCATAGAGTTGTAATAATGACTGATGCTGACGTTGACGGTGCTCATATAAGAACTTTGTTGCTGACATTTTTTTATAGATACCAAAGAGAACTAGTTGAGAAGGGTCATATTTATATTGCCTGTCCTCCTCTTTATAAGGTAGAAAGAGGAAAGAATCACAAATACTGTTATAACGAGAATCAATTAAAGGATACAATTGAAAGTTTTGGAGAAAATGCTAATTACAATATCCAGAGATTTAAGGGACTAGGTGAAATGATGCCAAAACAATTGTGGGATACAACTATGAATCCTCAAACTAGGATGATGAAAAGGGTTGAAATTGAAGACGCACTTGAAGCTGACAGAATATTTAATATACTAATGGGAGATAAAGTTGCACCCAGACGAGAATTTATTGAAACA
>AG-347-K10_2717148347
ATCTCAAATGATTATGGCGCGGAACAGATTCAGGTCTTAGAGGGGTTAGAACCAGTTCGTAAACGCCCTGGAATGTATATTGGTTCTACAGGACCTAGGGGATTACATCATTTAGTATATGAGGTAGTTGATAACTCTGTTGATGAAGCTCTTGCAGGACATTGTGACCACATTGAAATAGTTCTTCGAGCTGATGGTTCTGCATTAATTTCTGATAATGGACGAGGTATTCCAACCGATATTCATCCAAGAACAGGAAAAAGTGCCTTAGAAACTGTACTAACTGTTCTTCATGCAGGAGGTAAATTTGGAAGTGGTGGCTATAAAGTTTCAGGGGGTTTGCATGGAGTAGGAATATCTGTAGTTAATGCTCTAAGCGAATGGGTTAATGTCACTGTTTATAGGAATGGAAGCGAATTTAATCAAAGATTTGAAAAAGGTGTATCAAAGGGTGAATTGGAAACAAAAAAGCAGATTGGCAAACTATCTAAG---AAAGGAACAACTATTTGCTTCAAACCCGATAAAACGATTTTTTCTGGAGGAATTGAATTTGAATATGCTCTTCTCTCTTCTAGATTAAGGGAACTAGCTTATCTTAATGGCGGAGTAAAAATTGTTTTTAGAGATGAAAGAAATCAATTATCAGATGGTTCTTTTAAA------GAAGAAATTTACTTGTATCAAGGAGGTATTAAAGAATATGTTGAATACATGAATGCTGAAAAAGAGTCTATTCATCCTGAAATAATTTATGTTGACTCACAGAAAGAAAATGTATATGTAGAAGCAGCGTTGCAATGGTGTTCAGATGTTTATTCAGATAATATTTTAGGGTTTGCAAATAATATTAGAACTATTGATGGAGGAACTCATATCGAAGGCTTAAAAACAGTTCTGACAAGAACTTTCAATAATCTTGCAAAAAAGAGAGGCAAAAGAAAAGATATTGAAAAAAATTTAGCTGGTGAAAATATTAGAGAGGGTTTGACTGTCGTTTTATCAGTAAAAGTTCCAGATCCTGAATTTGAAGGGCAAACAAAAACGAAATTAGGAAATACTGAAGTAAGAGGAATTGTGGATTCTCTTATCGGGGAGGCTCTTACGAAATATATGGAATTCAATCCTGGAATTTTGGACTTGATTCTTGAAAAAGCAATTCAATCATTTAATGCAGCAGAAGCTGCTAGAAGGGCTAGAGAATTAGTTAGAAGAAAAAGTGTTCTAGAAAGTTCTACATTACCGGGCAAATTAGCTGATTGTAGTTCTAGAGATCCCTCAGAATCAGAAATTTACATAGTTGAAGGAGATTCAGCAGGTGGCTCCGCGAAACAAGGACGAGACAGAAATTTTCAGGCTATTTTGCCTCTCAGGGGTAAAATTCTTAATATTGAAAAAACTGACGATACTAAAATATATAAAAATACAGAAATACAGTCATTAATAACAGCTCTAGGATTAGGAATAAAAGGAGAGGAGTTCGACGAAAGCTCTTTGAGATATCATAGAGTTGTAATCATGACGGATGCTGATGTTGACGGTGCTCATATAAGAACTTTATTGCTGACATTTTTTTATAGATACCAAAGAGAACTTGTTGAGAAAGGTTTCATATACATTGCTTGTCCCCCTCTTTATAAAGTTGAAAGAGGTAAGAACCATAATTACTGTTATAACGAAAATCAATTAAAGGATACAATTCAAGGTTTTGGAGAAAATGCAAATTATAATATCCAAAGATTTAAGGGATTAGGTGAGATGATGCCAAAACAATTATGGGATACAACTATGAATCCTCAAACGAGGATGATGAAAAGGGTTGAAATTGAAGATGCACTTGAAGCTGACAGAATATTCAATATTTTGATGGGAGATAAAGTTGCACCAAGAAGAGAATTTATTGAAACT
>AG-347-K15_2667827058
ATCTCAAATGAATATGGTGCCGAACAGATCCAAGTTTTAGAAGGGTTAGAACCAGTTCGTAAACGTCCCGGCATGTATATAGGATCTACAGGTCCTAGAGGTTTGCATCATTTGGTATATGAGGTCGTTGATAATTCAGTTGATGAAGCACTTGCAGGACATTGTGATCATATTGAAATAGTCCTGAGAGCAGATGGATCAGCTTTAATCTCTGATAATGGAAGAGGCATTCCAACAGATATTCATCCAAGGACAGGGAAAAGTGCATTAGAGACTGTACTTACTGTTCTTCATGCTGGAGGGAAATTCGGAAGTGGTGGTTATAAAGTATCAGGTGGCCTGCATGGAGTCGGAATATCTGTAGTTAATGCTTTAAGCGAGTGGGTTAATGTGACTGTTTATAGGGATGGCAGTGAGTTTAATCAAAGATTTGAAAGAGGTTTATCAAAGGGTGAGTTGCAGACTAAAAAGCAATCTGATAAACCCTTTAAA---AAAGGAACTACTATTTGTTTCAAACCTGATAAAACGATTTTTTCTGGAGGCATCGAATTTGAATATGCTCTTCTTTCCTCAAGGTTGAGAGAACTTGCTTATCTTAATGGGGGTGTAAAAATTGTTTTCAGAGATGAGAGAAATGAATTATCAGATGGTTCTTTTAAA------GAAGAAATTTATTTATATCAAGGAGGTATTAAGGAATATGTTCAATACATGAATGCAGAAAAGGAATCTATTCATCCTGAGATAATTTATGTTGACTCTCAGAAAGAAAATGTTTATGTAGAGGCAGCAATGCAATGGTGCTCAGATATGTATTCAGATAATATTTTAGGTTTTGCAAATAACATTAGAACTATTGATGGAGGAACTCATATTGAAGGATTAAAAACAGTTTTGACAAGAACTTTCAATAATCTTGCAAAAAAGAGAGGCAAAAGAAAAGATATTGAAAAGAATTTGGCTGGTGAAAATATAAGGGAGGGCTTGACTGTAGTTTTATCGGTTAAAGTTCCAGATCCCGAATTTGAAGGGCAAACAAAAACTAAGTTAGGGAATACTGAAGTAAGAGGAATTGTTGATTCTCTAATTGGAGAGGCCCTTACAAAATTCATGGAATTTAATCCTGGAATTTTGGACCTTATTCTTGAAAAAGCAATTCAATCATTTAATGCTGCAGAAGCCGCAAGACGGGCTAGAGAATTAGTCAGAAGAAAAAGTGTCCTTGAAAGTTCTACACTGCCAGGTAAATTAGCCGATTGTAGTTCTCGAGATCCTTCAGAATCAGAAATTTATATCGTTGAGGGTGATTCTGCGGGTGGTTCTGCAAAACAAGGAAGAGATAGAAATTTTCAGGCTATTTTGCCTCTTAGGGGTAAAATTCTTAATATCGAAAAAACTGACGATACAAAAATATATAAAAATACAGAAATACAATCATTAATAACAGCTTTAGGACTAGGCATAAAAGGAGAAGAGTTTGATGTAAGTTCTTTGCGATACCACAGAGTTGTAATTATGACGGATGCTGATGTTGATGGAGCTCATATTAGAACTTTATTATTGACATTTTTTTATAGATATCAAAGAGAACTTGTTCAAAGAGGTTTTATATATATTGCATGTCCTCCCCTCTATAAAGTTGAAAGAGGCAAGAATCATAAATACTGTTATAACGAGAATCAATTAAAGGATACAATTTCAGGTTTTGGAGAAAATGCAAATTACAACATCCAAAGATTTAAGGGATTAGGTGAGATGATGCCAAAACAATTGTGGGACACTACTATGAATCCTCAAACTAGAATGATGAAAAGGGTAGAAATTGAAGATGCACTTGAAGCTGACAGAATATTCAATATATTAATGGGAGATAAAGTTGCACCAAGAAGGGAATTTATTGAAACT
>AG-347-K16_2667828206
ATCTCTAATGATTATGGGGCGGAACAGATTCAGGTTTTAGAGGGTTTAGAACCAGTTCGTAAACGCCCTGGAATGTACATAGGTTCAACAGGACCTAGGGGATTGCACCATCTAGTATATGAGGTAGTTGACAACTCGGTTGATGAGGCACTTGCAGGACATTGTGATCATATAGAAATAGTTCTTCGAGCAGATGGTTCTGCTTTGATTTCTGATAATGGACGAGGTATTCCAACAGATATTCATCCTAGAACAGGGAAAAGTGCCCTAGAAACTGTTCTAACCGTTCTTCATGCAGGAGGTAAATTTGGAAGTGGTGGTTATAAAGTTTCAGGGGGTTTGCATGGAGTAGGAATATCTGTAGTAAATGCTCTAAGCGAATGGGTTAATGTAACTGTTTATAGGGATGGAAGCGAATTTAATCAAAGATTTGAAAAAGGTATATCAAAGGGTGAACTGGAAACTAAAAAGCAGACTGGCAAACCATCTAAG---AAAGGAACAACTATTTGCTTTAAACCCGACAAAACAATTTTTTCTGGAGGAATTGAATTTGAATATGCTCTTCTTTCGTCGAGATTAAGGGAACTAGCTTACCTTAATGGCGGAGTAAAAATTGTTTTTAGAGATGAAAGAAATCAATTATCAGATGGTTCTTTTAAA------GAAGAAATTTACTTGTATCAAGGAGGTATTAAAGAATATGTTGAATACATGAATGCTGAAAAAGAATCTATTCATCCTGAAATAATTTATGTTGATTCACAGAAAGAAAATGTATATGTAGAAGCAGCTTTGCAATGGTGTTCAGATGTATATTCAGATAATATTTTAGGATTTGCAAATAATATCAGAACTATTGATGGAGGAACTCATATTGAAGGACTAAAAACAGTTCTGACAAGAACTTTCAATAATCTTGCAAAAAAGAGAGGTAAAAGAAAAGATATTGAAAAAAATTTAGCTGGCGAAAATATTAGAGAGGGTTTGACTGTTGTTTTATCAGTAAAAGTTCCAGATCCCGAATTTGAAGGACAAACAAAAACAAAATTAGGAAATACTGAAGTACGAGGAATTGTGGATTCTCTCATTGGGGAGACTCTCACAAAATACATGGAATTCAATCCTGGAATTTTGGACTTGATTCTTGAAAAAGCAATTCAATCATTTAACGCAGCAGAAGCTGCGAGAAGGGCTAGAGAATTAGTAAGAAGAAAAAGTGTTCTCGAAAGTTCTACATTACCTGGAAAATTAGCAGATTGTAGTTCTAGGGATCCATCAGAATCAGAAATTTATATAGTTGAAGGAGATTCAGCTGGTGGCTCTGCAAAACAAGGTCGAGATAGAAATTTTCAGGCTATTTTGCCTCTCAGGGGTAAAATACTTAATATTGAAAAAACTGATGATACTAAAATATATAAAAACACAGAAATACAGTCATTAATAACGGCTTTAGGATTAGGAATAAAAGGAGAGGAGTTCGACGAAAGCTCTTTGAGATATCATAGAGTTGTAATTATGACCGATGCTGATGTTGACGGTGCTCATATAAGAACTTTATTGCTGACATTTTTTTACAGATATCAAAGAGAACTTGTTGAGAAAGGTTTTATATATATTGCTTGTCCCCCTCTTTATAAAGTCGAAAGAGGAAAGAATCATAATTACTGTTATAACGAGAATCAATTAAAGGATACAATTCAAGGTTTTGGAGAAAATGCAAACTATAATATCCAAAGATTTAAGGGATTAGGTGAGATGATGCCAAAACAATTATGGGATACAACTATGAATCCTCAAACGAGGATGATGAAAAGGGTTGAAATCGAAGATGCACTTGAAGCTGACAGAATATTCAATATATTAATGGGAGATAAAGTTGCACCAAGAAGAGAATTTATTGAAACT
>AG-347-K17_2667687211
ATCTCAAATGATTATGGCGCGGAGCAGATTCAGGTTTTAGAAGGGTTAGAACCAGTTCGTAAACGGCCTGGGATGTATATAGGTTCTACAGGACCTAGGGGATTACATCATTTAGTTTATGAGGTAGTTGATAACTCCGTTGATGAAGCACTTGCGGGACATTGTGATCATATAGAAATAGTCCTTCGTGCAGATGGTTCTGCTTCAATTTCTGATAATGGACGAGGTATTCCAACAGATATTCATCCAAGGACAGGTAAAAGTGCCTTAGAAACTGTTCTAACTGTTCTTCATGCAGGAGGTAAATTTGGAAGTGGTGGTTATAAAGTTTCAGGGGGTTTGCATGGAGTAGGAATATCTGTAGTTAATGCTTTAAGCGAATGGGTTAATGTTACTGTCTATAGGGATGGTCATGAATTTAACCAAAGATTTGAAAAAGGTCTATCCAAGGGTGAATTGCAAAGTAAAAAGCAAACCGGCAAACCATCTAAA---AAAGGAACAACTATTTGCTTTAAACCCGATAAGACAATTTTTTCTGGAGGAATTGAATTTGAATATGCTCTTCTGTCATCTAGGTTAAGAGAATTAGCTTACCTTAACGGCGGAGTAAAAATTGTTTTTAGGGATGAAAGAAATCAATTATCAGATGGTTCTTTTAAA------GAAGAAATTTACTTATATCAAGGAGGTATTAAAGAATATGTTGCATACATGAATGCTGAAAAAGAATCTATTCATGATGAAATAATTTATGTTGACTCACAGAAAGAAAATGTTTATGTTGAAGCAGCTTTGCAATGGTGTTCAGATGTATATTCAGATAATATTTTAGGATTTGCAAATAATATTAGAACTATTGATGGAGGAACTCATATAGAAGGGCTTAAAACAGTTCTTACAAGAACCTTCAATAATCTTGCAAAAAAGAGAGGTAAAAGAAAAGATGTTGAAAAAAATTTAGCTGGCGAAAATATTAGAGAGGGCTTGACTGTTGTTTTGTCGGTAAAAGTTCCAGATCCCGAATTTGAAGGACAAACAAAAACAAAATTAGGAAATACAGAAGTAAGAGGAATTGTGGATTCTCTCATTGGGGATGCTCTCACAAAATATATGGAATTCAATCCTGGTATTTTGGACTTGATTCTTGAAAAAGCAATACAATCATTTAATGCGGCAGAGGCTGCGAGAAGGGCTAGAGAATTAGTAAGAAGAAAAAGTGTTTTAGAAAGTTCTACTTTACCGGGTAAATTAGCAGATTGTAGTTCTAGAGATCCCTCAGAATCAGAAATTTATATAGTTGAAGGAGATTCAGCTGGAGGTTCGGCAAAACAAGGAAGAGATAGAAGATTTCAGGCTATTTTGCCTCTTAGGGGTAAGATTCTTAATATTGAAAAGACTGACGATACTAAAATTTATAAAAATACAGAAATACAGTCATTAATAACAGCTCTGGGATTAGGAATAAAAGGAGAGGAATTTGACGAGAACTCTTTGAGATATCATAGAGTTGTAATTATGACAGATGCTGATGTTGACGGTGCTCATATAAGAACCTTATTATTGACATTTTTTTATAGGTATCAAAGAGAACTTGTTGAGAAAGGTTTTATATATATTGCTTGTCCCCCTCTATATAAAGTTGAAAGAGGTAAGAATCATAACTACTGTTATAACGAGAATCAATTAAAGGATACAATTGAAGGCTTTGGAGAAAAAGCAAATTATAATATCCAAAGATTTAAGGGATTAGGTGAGATGATGCCTAAACAATTATGGGATACAACTATGAATCCTCAAACGAGAATGATGAAAAGGGTTGAAATCGAAGATGCACTTGAGGCTGACAGAATATTTAATATATTAATGGGAGATAAAGTTGCACCAAGAAGAGAATTTATTGAAACT
>AG-347-K18_2667688806
ATTTCAAATGACTATGGCGCCGATCAAATTCAGGTTTTAGAGGGGTTAGAACCTGTTCGTAAACGTCCTGGAATGTATATAGGTTCTACAGGTCCGAGAGGTTTGCATCATCTAGTATATGAGGTTGTTGACAATTCAGTCGATGAGGCTCTTGCAGGACATTGTGATCATATAGAAATAGTTCTTCGAGCTGATGGATCAGCATTAATCTCTGATAATGGACGAGGCATACCAACTGATATTCATCCAAGGACTGGGAAAAGTGCCTTAGAAACTGTACTTACTGTTCTCCATGCAGGAGGTAAATTTGGAAGTGGAGGCTATAAAGTTTCTGGTGGCTTGCATGGAGTAGGAATATCTGTAGTCAATGCTTTAAGTGAATGGGTTAATGTGACTGTTTATAGGGACGGAAGTGAGTTTAATCAAAGATTTGAAAAAGGTGTATCAAAGGGTGAATTGTATGCAAAAAAACAGTCAGTGAAACCTTTTAAA---AAAGGAACAACTATTTGTTTTAAACCTGACGTAACAATTTTTTCTGGTGGAATTGAGTTTGAATATGCTTTGCTTTCATCTAGGTTAAGAGAACTCGCTTATCTGAATGGCGGTGTAAAAATAGTTTTTAGAGATGAGAGAAATCAATTATCAGATGGTTCTTTCAAA------GAAGAAATTTATTTATATCAAGGCGGTATTAAAGAGTATGTTCAATACATGAATGCAGAAAAGGATTCCATACATCCTGAAATAATATATGTTGACTCTCAGAAAGAAGACGTTTATGTAGAAGCAGCTTTACAGTGGTGTTCAGATGTATATTCAGATAATATTTTAGGTTTTGCAAATAATATTAGAACTATTGATGGAGGTACGCATATTGAAGGTTTAAAAACAGTTTTGACAAGAACTTTCAATAATCTTGCAAAAAAGAGAGGCAAAAGAAAAGACATTGATAAAAATTTAGCTGGTGAAAATATTAGAGAGGGTTTAACCGTAGTTTTATCAGTTAAAGTTCCTGATCCAGAATTTGAAGGACAAACAAAAACAAAATTAGGGAATACGGAAGTAAGAGGAATAGTTGATTCCCTAATTGGGGAAGCTCTAACAAAATTTATGGAATTCAACCCTGGAATTTTGGACTTGATTCTTGAAAAGGCAATTCAATCATTTAATGCGGCTGAAGCTGCAAGAAGGGCTAGGGAATTAGTCAGAAGAAAAAGTGTGCTTGAAAGCTCAACACTGCCTGGTAAATTAGCAGATTGTAGCTCGAGAGATCCATCAGAATCAGAAATTTATATCGTTGAGGGAGATTCTGCTGGAGGGTCTGCAAAACAAGGAAGAGATAGAAATTTTCAAGCTATTTTGCCTTTACGAGGTAAAATTCTTAATATCGAGAAAACTGACGATACAAAGATATATAAAAATACAGAAATTCAGTCACTAATAACTGCTTTAGGATTAGGAATAAAAGGTGAAGAGTTTGATGAAAGTTCTTTGAGATACCATAGAGTTGTAATTATGACTGATGCTGATGTTGATGGGGCGCATATCAGAACTTTATTACTCACATTTTTCTATAGATACCAAAGAGAACTTGTTGAAAAAGGTTTTATATACATTGCTTGTCCTCCTCTCTATAAAGTTGAAAGAGGTAAGAATCATAATTACTGTTATAACGAGAATCAACTAAAGGATGTAATTGAAAATTTTGGAGAAAAGGCAAATTACAATATTCAAAGATTTAAGGGATTAGGTGAGATGATGCCAAAACAATTGTGGGACACAACTATGAACCCTCAAACTAGGATGATGAAAAGGGTTGAAATTGAAGATGCACTGGAAGCCGATAGAATATTTAATATACTAATGGGAGATAAAGTTGCTCCGAGAAGGGAATTTATTGAAACT
>AG-347-K19_2667691427
ATCTCAAATGATTATGGCGCGGAACAGATACAGGTTTTAGAGGGTTTAGAACCAGTTCGTAAACGCCCTGGGATGTATATAGGTTCAACTGGGCCTAGGGGATTACATCATTTAGTATATGAAGTAGTTGATAACTCGGTTGATGAAGCACTTGCAGGACATTGTGATCATATAGAAATAGTTCTGAAGGTAGATGGTTCTGCTTTAATTTCTGATAATGGAAGGGGTATTCCAACAGATATTCATCCAAGAACGGGGAAAAGTGCCTTAGAAACTGTACTAACTGTTCTTCATGCAGGAGGTAAATTTGGAAGTGGTGGTTATAAAGTTTCAGGGGGTTTGCATGGAGTTGGAATATCTGTAGTTAATGCTCTAAGCGAATGGGTTAATGTGACTGTTTTTAGGGATGGAAGCGAATTTAATCAAAGATTTGAAAAAGGTGTATCAAAGGGTGAACTGGAAACTAAAAAGCAGACTGGCAAGCCATCTAAG---AAAGGAACAACAATTTGCTTTAAACCCGACAAAACGATTTTTTCTGGGGGAATTGAATTTGAATATGCTCTTCTTTCATCTAGATTAAGAGAGCTAGCCTATCTTAATGGCGGAGTAAAAATTGTTTTTAGAGATGAAAGAAATCAATTATCAGATGGATCTTTTAAA------GAAGAAATTTATTTATATCAAGGAGGTATTAAAGAATATGTTGAATATATGAATGCTGAAAAAGATTCTATTCATCCTGAAATAATTTATGTTGACTCACAGAAAGAAAATGTATATGTTGAAGCAGCTTTGCAATGGTGTTCAGATGTATATTCAGATAATATTTTAGGATTTGCAAATAACATTAGAACTATTGATGGAGGAACTCATATTGAGGGGCTTAAAACAGTTCTGACAAGAACTTTCAATAATCTTGCAAAAAAGAGAGGCAAAAGAAAAGATATTGAAAAAAATTTAGCTGGCGAAAATATTAGAGAAGGTTTGACTGTTGTTTTATCAGTAAAAGTTCCAGACCCCGAATTTGAAGGGCAAACAAAAACAAAATTAGGAAATACTGAAGTACGTGGAATTGTGGATTCTCTCATTGGTGAGGCCCTCACAAAATATATGGAATTCAATCCTGGAATCTTGGACTTGATTCTTGAAAAAGCAATTCAATCTTTTAATGCAGCAGAAGCTGCAAGAAGGGCTAGAGAATTAGTAAGAAGAAAAAGTGTTCTAGAAAGTTCTACATTACCGGGTAAATTAGCAGATTGTAGTTCTAGAGACCCCTCAGAATCAGAAATTTATATAGTAGAAGGAGATTCTGCTGGAGGCTCCGCAAAACAAGGACGAGATAGAAATTTTCAGGCTATTTTGCCTCTCAGGGGTAAAATTCTTAATATTGAAAAAACTGACGATACTAAAATTTATAAAAATACAGAAATACAGTCATTAATAACAGCACTAGGATTAGGAATAAAAGGAGAGGAGTTCGACGAGAGCTCTTTGAGATATCATAGAGTTGTAATTATGACTGATGCTGATGTTGACGGTGCTCATATAAGAACTTTATTGCTTACATTTTTTTATAGATACCAAAGAGAACTTGTTGAGAAAGGTTTTATATACATTGCTTGTCCTCCTCTTTATAAAGTTGAAAGAGGTAAGAATCACAAGTACTGTTATAACGAGAATCAATTAAAGGATACAATTCAAGGTTTTGGAGAAAATGCAAATTATAATATCCAAAGATTTAAGGGATTAGGTGAGATGATGCCAAAACAATTATGGGATACAACTATGAATCCTCAAACAAGGATGATGAAGAGGGTTGAAATCGAAGATGCACTTGAAGCTGACAGAATATTCAATATATTAATGGGAGATAAAGTTGCACCAAGAAGAGAATTTATTGAAACT
>AG-347-K20_2667692612
ATCTCAAATGATTATGGCGCGGAGCAGATTCAGGTTTTAGAAGGTTTAGAACCAGTTCGTAAACGTCCTGGTATGTATATTGGTTCTACAGGGCCTAGGGGATTACATCATCTAGTATATGAGGTAGTTGATAACTCCGTTGACGAAGCACTTGCAGGACATTGTGATCTCATAGAAATAGTTCTTCGACTAGATGGTTCTGCGTTAATTTCTGATAATGGACGAGGTATCCCAACAGATATTCATCCAAGAACAGGGAAAAGTGCCTTAGAAACTGTATTAACTGTTCTTCATGCAGGAGGTAAATTTGGAAGCGGTGGTTATAAAGTTTCAGGAGGTTTGCATGGAGTAGGAATATCTGTAGTTAACGCTTTAAGCGAATGGGTTAATGTGACTGTTTATAGGGATGGTAACGAATTTAATCAAAGATTTGAAAAAGGTGTATCAAAGGGTGATTTGCAAACTAAAAAGCAGACTGACAAACCATCTAAG---AAAGGCACAACTATTTGCTTTAAACCCGACAAAGAGATTTTTTCTGGAGGAATTGAATTTGAATATGCTCTTCTTTCATCTAGATTAAGAGAACTTGCTTATCTTAATGGTGGAGTAAAAATTGTTTTTAGAGATGAAAGAAATCAATTATCAGATGGTTCTTTTAAA------GAAGAAGTTTATCTATATCAGGGAGGTATTAAAGAATATGTTGAATACATGAATGCTGAAAAAGAGTCTATTCATCCTGAAATAATTTATGTTGACTCACAGAAAGAAAATGTATATGTAGAAGCAGCTTTGCAATGGTGTTCAGACGTATATTCAGATAATATCTTGGGATTTGCAAATAATATTAGAACTATTGATGGAGGAACTCATATAGAAGGGCTAAAAACAGTTTTGACAAGAACTTTCAATAATCTTGCAAAAAAGAGAGGTAAAAGAAAAGATATTGAAAAAAATTTAGCTGGAGAAAATATTAGAGAGGGCTTGACTGTTGTTTTATCGGTAAAAGTTCCAGATCCCGAATTTGAAGGGCAAACAAAAACAAAATTAGGAAATACAGAAGTAAGAGGAATTGTGGATTCTCTCATTGGTGAGGCTCTTACAAAATATATGGAATTCAATCCTGGAATTTTGGACCTGATTCTTGAAAAAGCAATTCAATCATTTAATGCTGCAGAAGCTGCGAGAAGGGCTAGAGATTTAGTAAGAAGAAAAAGTGTTCTTGAAAGTTCTACCTTACCGGGTAAATTAGCAGATTGTAGTTCTAGAGATCCTTCAGAATCAGAAATTTATATAGTTGAAGGTGATTCAGCTGGAGGTTCCGCAAAACAAGGGCGAGATAGAAATTTTCAGGCTATTTTGCCTCTCAGGGGTAAAATTCTTAATATTGAAAAAACAGACGATACTAAAATTTATAAAAATACAGAAATACAGTCCTTAATAACAGCTCTAGGATTAGGAATAAAAGGAGAGGAGTTTGACGAGAGCTCTTTGAGATATCATAGAGTTGTAATTATGACGGATGCTGATGTTGATGGTGCTCATATAAGAACTTTATTATTAACATTTTTTTATAGATATCAAAGAGAACTTGTTGAGAAAGGATTTATATACATTGCTTGTCCCCCTTTGTATAAAGTTGAAAGAGGTAAAAAACATAATTACTGTTATAACGAGAATCAATTAAAGGATACAATTAATGGTTTTGGAGAAAATGCAAATTATAATATCCAAAGATTTAAGGGATTAGGTGAGATGATGCCAAAACAATTATGGGATACAACTATGAATCCTCAAACCAGGATGATGAAAAGGGTTGAAATAGAAGATGCACTCGAAGCTGACAGAATTTTCAATATATTAATGGGAGATAAAGTTGCACCAAGAAGAGAATTTATTGAAATT
>AG-347-K22_2717149061
GTCTCAAATGATTATGGTGCGGAACAGATACAGGTTTTAGAGGGGTTAGAACCAGTTCGTAAACGCCCAGGGATGTATATAGGTTCAACAGGACCTAGAGGATTACACCATTTAGTTTATGAGGTAGTTGATAACTCGGTTGATGAAGCACTTGCAGGACATTGTGATCACATAGAAATAGTTCTTCGAGCAGATGGTTCTGCTTTAATTTCTGATAATGGACGAGGTATTCCAACAGATATTCATCCAAGAACAGGGAAAAGTGCCTTAGAAACTGTATTAACTGTTCTTCATGCAGGAGGTAAATTTGGAAGTGGTGGTTATAAAGTGTCAGGGGGTTTGCACGGAGTAGGAATATCTGTAGTTAATGCTCTAAGCGAATGGGTAAATGTGACTGTTTATAGGGATGGACGCGAATTTAATCAAAGATTTGAAAAAGGTGTATCAAAGGGTGAATTGGAAACTAAAAAGCAGACTGGCAAACCATTTAAG---AAAGGAACAACTATTTGCTTTAAACCCGACAAAACTATTTTTTCTGGAGGAATTGAATTTGAATATGCTCTTCTTTCATCAAGATTAAGGGAGCTAGCTTATCTTAATGGCGGAGTAAAAATTGTTTTTAGAGATGAAAGAAATCAATTATCAGATGGTTCTTTTAAA------GAAGAAGTTTACCTTTATCAAGGAGGTATTAAAGAATATGTTGAATACATGAATGCTGAGAAAGATTCTATTCATCCTGAAATAATTTATGTTGACTCACAGAAAGAAAATGTATACGTAGAAGCAGCTTTGCAATGGTGTTCAGATGTATATTCAGATAATATTTTAGGATTTGCAAACAATATTAGAACTATTGATGGAGGAACTCATATTGAAGGGCTAAAAACAGTTCTGACAAGAACTTTCAATAATCTTGCAAAAAAGAGAGGCAAAAGAAAAGATATTGAAAAAAATTTAGCTGGCGAAAATATTAGAGAGGGTTTGACTGTTGTTTTATCAGTAAAAGTTCCAGATCCCGAATTTGAAGGGCAAACTAAAACAAAATTAGGAAATACTGAAGTACGGGGAATTGTGGATTCTCTCATTGGGGAGGCTCTCACAAAATATATGGAATTCAATCCGGGAGTTTTGGACTTGATTCTTGAAAAAGCAATTCAATCTTTTAATGCAGCAGAAGCTGCGAGAAGGGCTAGAGAATTAGTAAGAAGAAAAAGTGTTCTAGAAAGTTCTACGTTACCGGGTAAGTTAGCAGATTGTAGTTCTAGAGATCCATCAGAATCAGAAATTTACATAGTTGAAGGAGATTCCGCTGGTGGTTCCGCAAAACAAGGACGAGATAGAAATTTTCAGGCTATTTTGCCTCTCAGGGGTAAAATTCTTAATATTGAAAAAACTGACGATACTAAAATATATAAAAACACAGAAATTCAGTCATTAATAACAGCTCTAGGATTAGGAATAAAAGGAGAGGATTTCGACGAGAGCTCTTTGAGATACCATAGAGTGGTAATTATGACGGATGCTGATGTTGACGGTGCTCATATAAGAACTTTATTGTTGACATTTTTTTACAGATACCAAAGAGAACTTGTTGAGAAAGGTTTTATATACATTGCTTGTCCCCCTCTTTATAAAGTTGAAAGAGGTAAGAATCATAATTACTGTTATAACGAGAATCAATTAAAGGATACAATTCAAGGTTTTGGAGAAAATGCAAATTACAATATCCAAAGATTTAAGGGATTAGGTGAGATGATGCCAAAACAATTATGGGATACAACTATGAATCCTCAAACTAGGATGATGAAAAGGGTTGAAATCGAAGATGCACTAGAAGCTGACAGAATATTCAATATATTAATGGGAGATAAAGTTGCACCAAGAAGAGAATTTATTGAAACT
>AG-347-K23_2667695232
ATCTCAAATGATTATGGCGCAGAACAGATTCAGGTTTTAGAGGGGTTAGAGCCAGTTCGAAAACGCCCTGGGATGTATATAGGTTCAACAGGGCCTAGGGGATTGCATCATTTAGTATATGAGGTAGTTGATAACTCAGTTGATGAAGCACTCGCAGGGCATTGTGATCATATAGAAATAGTTCTTCGAGCAGATGGTTCTGCTTTAATTTCTGATAATGGAAGAGGTATTCCAACAGATATTCATCCAAGAACAGGGAAAAGTGCCTTAGAAACTGTCCTAACTGTTTTGCATGCAGGAGGTAAATTTGGAAGTGGTGGTTATAAAGTCTCAGGAGGTTTGCATGGAGTTGGAATATCTGTAGTGAATGCTCTAAGCGAATGGGTTAATGTGACTGTTTATAGGGATGGAAGCGAATTTAATCAAAGGTTTGAAAGAGGTGTATCAAAGGGTGAATTGCAAACTAAAAAGCAGACTGGCAAACCATCTAAG---AAAGGAACAACTATTTGCTTTAAACCTGACAAAACGATTTTTTCTGGAGGAATTGAATTTGAATATGCTCTTCTTTCATCTAGATTAAGAGAATTAGCTTATCTTAATGGCGGAGTAAAAATTGTTTTTAGAGATGAAAGAAATCAATTATCTGATGGATCTTTTAAA------GAAGAAATTTACTTGTATCAAGGAGGTATTAAAGAATATGTTGAATACATGAATGCTGAAAAAGAGTCTATTCACCCTGAAATAATTTATGTTGATTCACAGAAAGAAAATGTATATGTAGAAGCCGCTTTACAATGGTGTTCAGATGTATATTCAGATAATATTTTAGGATTTGCAAATAATATTAGAACTATTGATGGAGGAACTCACATTGAAGGCCTAAAAACAGTTCTGACGAGAACTTTTAATAACCTTGCAAAAAAGAGGGGCAAAAGAAAAGATATTGAAAAAAATTTAGCTGGCGAAAATATTAGAGAGGGTTTGACTGTTGTCTTATCAGTAAAAGTTCCAGATCCCGAATTTGAAGGGCAAACAAAAACAAAGTTAGGCAATACTGAAGTACGAGGAATCGTGGATTCTCTTATTGGGGAGGCTCTCACAAAATATATGGAATTCAATCCTGGAATTTTGGACTTGATTCTTGAAAAAGCAATACAATCATTTAATGCAGCAGAAGCCGCGAGAAGAGCTCGAGAATTAGTAAGAAGAAAAAGTGTTCTAGAAAGTTCTACATTACCGGGCAAATTAGCAGATTGTAGTTCTAGAGATCCCTCTGAATCAGAAATTTATATAGTTGAAGGAGATTCAGCTGGAGGTTCTGCAAAACAAGGACGAGATAGAAATTTTCAGGCTATTTTGCCTCTTAGGGGAAAAATTCTTAATATTGAAAAAACTGATGATACAAAAATATATAAAAACACAGAAATACAGTCATTAATAACAGCTCTTGGCTTAGGAATAAAAGGAGAGGAGTTCGACGAAAGCTCTTTGAGATATCATAGAGTTGTAATTATGACGGATGCTGATGTTGACGGTGCTCATATAAGAACTTTATTACTGACATTTTTTTATAGATACCAAAGAGAACTTGTTGAGAAAGGTTTTATATACATTGCTTGTCCCCCTCTTTATAAAGTTGAAAGAGGTAAGAATCACAATTACTGTTATAACGAGAATCAATTAAAGGATACAATTCAAGGTTTTGGAGAAAATGCAAATTATAATATTCAGAGATTTAAGGGACTTGGTGAGATGATGCCAAAACAATTATGGGATACAACTATGAATCCTCAAACGCGGATGATGAAAAGGGTTGAAATCGAAGATGCACTTGAGGCTGACAGAATATTCAATATATTAATGGGAGATAAAGTTGCACCAAGAAGAGAATTTATTGAAACT
>AG-347-L02_2667695844
ATCTCAAATGATTATGGCGCGGAACAAATACAGGTTTTAGAGGGTTTAGAACCAGTTCGTAAACGCCCTGGGATGTATATAGGTTCAACAGGACCAAGGGGATTACACCATCTAGTATATGAGGTAGTTGATAACTCAGTTGATGAAGCACTTGCAGGACATTGTGATCATATAGAAATAGTTCTTCGAGCAGATGGTTCTGCTTTAATTTCTGATAATGGAAGAGGTATTCCAACAGATGTTCATCCAAGAACAGGGAAAAGTGCCTTAGAAACTGTACTAACAGTTCTTCATGCAGGAGGTAAATTTGGAAGTGGTGGTTATAAAGTTTCAGGGGGTTTGCACGGAGTAGGAATATCTGTAGTTAATGCTCTAAGCGAATGGGTTAATGTGACTGTTTATAGGAATGGAAGCGAATTTAATCAAAGATTTGAAAAAGGTGTATCAAAGGGTGAATTGGAAACTAAAAAGCAAACTGGCAAACCACTTAAG---AAAGGAACAACTATTTGCTTTAAACCTGACAAAACGATTTTTTCTGGAGGGATTGAATTTGAATATGCTCTTCTTTCATCTAGATTAAGGGAGCTAGCTTATCTTAATGGCGGAGTAAAAATTGTTTTTAGAGATGAAAGAAATCAATTGTCAGATGGTTCTTTTAAA------GAAGAAATTTACTTGTATCAAGGAGGTATTAAAGAATATGTTGAATACATGAATGCGGAAAAAGATTCTATTCATCCTGAAATAATTTATGTTGACTCAGAGAAAGAAAATGTATATGTAGAAGCAGCTTTGCAATGGTGTTCAGATGTTTATTCAGATAATATTTTAGGATTTGCAAATAATATTAGAACTATTGATGGAGGAACTCATATTGAAGGGTTAAAAACAGTTCTGACAAGAACTTTCAATAATCTTGCAAAAAGGAGAGGCAAAAGAAAAGATATTGAAAAAAATTTAGCTGGCGAAAATATTAGAGAGGGCTTGACTGTTGTTTTATCAGTAAAAGTTCCAGATCCAGAATTTGAAGGGCAAACAAAAACGAAATTAGGAAATACTGAAGTACGGGGAATTGTGGATTCTCTTATTGGGGAGGCTCTCACAAAATATATGGAATTCAATCCTGGAATTTTGGACTTGATTCTTGAAAAAGCAATTCAATCCTTTAATGCAGCAGAAGCTGCGAGAAGGGCTAGAGAATTAGTAAGAAGAAAAAGTGTTCTTGAAAGTTCTACATTACCGGGAAAATTAGCAGATTGTAGTTCTAGAGATCCCTCAGAATCAGAAATTTATATAGTTGAAGGAGATTCAGCTGGTGGCTCCGCAAAACAAGGACGAGATAGAAATTTTCAGGCTATTTTGCCTCTCAGAGGTAAAATTCTTAATATTGAAAAAACTGACGATACTAAAATTTATAAAAACACAGAAATACAGTCATTAATAACAGCTCTAGGATTAGGAATAAAAGGAGAGGATTTCGACGAGAGCTCTTTGAGATATCATAGAGTTGTAATAATGACAGATGCTGATGTTGACGGTGCTCATATTAGAACGTTATTGCTGACATTTTTTTATAGATACCAAAGAGAACTTGTTGAGAAAGGTTTTATATACATTGCTTGTCCTCCTCTTTATAAAGTTGAAAGAGGTAAGAATCATAATTACTGTTATAACGAGAATCAATTAAAGGATACAATTCAAGGTTTTGGAGAAAATGCAAATTATAGTATCCAAAGATTTAAGGGATTAGGTGAGATGATGCCAAAACAATTATGGGATACAACTATGAATCCTCAAACGAGGATGATGAAAAGGGTTGAAATCGAGGATGCACTTGAAGCTGACAGAATATTCAACATATTAATGGGAGATAAAGTTGCACCAAGAAGAGAATTTATTGAAACT
>AG-347-L13_2717150238
ATCTCAAATGATTATGGCGCAGAACAGATTCAGGTTTTAGAGGGTTTAGAACCTGTTCGTAAACGCCCTGGCATGTATATAGGCTCTACAGGACCTAGGGGATTACATCATTTAGTATATGAGGTAGTGGATAACTCAGTTGATGAGGCTCTTGCAGGACATTGTGATCAGATTGAAATAGTGCTTCGAGCAGATGGTTCTGCTTTAATTTCTGATAATGGAAGAGGTATTCCAACAGATATTCATCCAAGAACGGGGAAAAGTGCACTAGAAACTGTACTAACTGTCCTTCATGCAGGAGGTAAATTTGGAAGTGGTGGTTATAAAGTTTCAGGGGGTTTGCATGGAGTAGGCATATCTGTAGTTAATGCTCTAAGCGAATGGGTTAATGTTACTGTTTTTAGGGACGGTAGCGAATTTAATCAAAGATTTGAAAAAGGTGTATCAAAGGGTGAATTGCAAAATAAAAAACAGACTGGCAAACCTTTTAAG---AAAGGAACTACTATTTGCTTTAAACCCGACAAAACAATTTTTTCTGGAGGAATTGAATTTGAATATGCTCTTCTTTCATCCAGATTAAGAGAATTAGCTTATCTTAATGGCGGAGTAAAAATTGTTTTTAGAGATGAAAGAAATCAATTATCAGATGGTTCTTATAAA------GAAGAAATTTACTTATATCAAGGAGGAATTAAAGAATATGTTGAATACATGAATGCTGAAAAAGAGTCTATTCATCCTGAAATAATATATGTTGACTCACAGAAAGAAAATGTTTATGTAGAAGCAGCTTTACAATGGTGTTCAGATGTATATTCAGATAACATTTTAGGATTTGCAAATAATATAAGAACTATTGATGGAGGAACTCATATAGAAGGTCTAAAAACAGTTTTGACAAGAACCTTCAACAATCTTGCAAAAAAGAGAGGCAAAAGAAAAGATATTGAAAAAAATTTAGCTGGTGAAAATATTAGAGAGGGCTTGACCGTTGTTTTATCGGTAAAAGTTCCTGATCCCGAATTTGAAGGTCAAACAAAAACTAAATTAGGAAATACTGAAGTAAGAGGAATAGTGGATTCTCTCATTGGGGATGCCCTTGCAAAATATATGGAATTTAATCCTGGAATTTTGGACTTAATTCTTGAAAAAGCAATTCAATCATTTAATGCAGCAGAAGCTGCAAGAAGGGCGAGAGAATTAGTAAGAAGAAAAAGTGTTTTAGAAAGCTCTACTTTGCCGGGTAAATTAGCAGATTGTAGTTCAAGAGATCCCTCAGAATCAGAAATTTATATTGTTGAAGGAGATTCAGCGGGAGGTTCGGCAAAACAAGGGCGAGATAGAAATTTTCAGGCTATTTTGCCTCTAAGGGGAAAAATCCTTAATATTGAAAAAACTGACGATACTAAAATTTATAAAAATACTGAAATACAATCATTAATAACAGCTCTAGGATTAGGAATAAAAGGAGAGGAGTTTGACCAGAAGTCTTTAAGATATCATAGAGTTGTAATAATGACGGATGCTGATGTTGACGGTGCTCATATAAGAACTTTACTTTTAACATTTTTTTATAGATACCAAAGAGAACTTGTTGAGAAAGGATTTATTTACATTGCTTGCCCCCCTTTATATAAGGTTGAAAGGGGTAAGAATCATAATTACTGTTATAACGAGAATCAACTAAAGGATACAATTGAAGGTTTTGGAGAAAATGCAAACTATAATATCCAAAGATTTAAGGGATTAGGTGAGATGATGCCTAAACAATTATGGGATACAACTATGAATCCTCAAACGAGGATGATGAAAAGGGTTGAAATCGAAGATGCACTTGAAGCTGACAGAATATTCAATATTTTAATGGGAGATAAAGTTGCACCCAGAAGAGAATTTATTGAAACT
>AG-347-L17_2667698629
ATCTCAAATGATTATGGTGCGGAACAGATTCAGGTTTTAGAGGGCTTAGAACCAGTTCGTAAACGCCCTGGAATGTATATAGGTTCAACAGGACCCAGAGGATTACACCATTTAGTATATGAGGTAGTTGATAATTCAGTTGATGAAGCACTTGCAGGACATTGTGATCACATAGAAATAGTTCTTCGAGCAGATGGTTCTGCTTTAATTTCTGATAATGGACGAGGTATCCCAACAGATATTCATCCAAGAACAGGGAAAAGCGCCCTAGAAACTGTACTAACTGTTCTTCATGCAGGAGGTAAGTTTGGAAGTGGTGGTTATAAAGTTTCAGGGGGTTTGCATGGAGTAGGAATATCTGTAGTTAATGCTCTAAGCGAATGGGTTAATGTGACTGTCTATAGGGATGGAAGCGAATTTAATCAAAGATTTGAAAAAGGTGTATCAACGGGTGAATTGGAAACTAAGAAGCAGACTGGCAAATCCTCTAAG---AAAGGAACAACGATTTGCTTTAAACCCGACAAAACAATTTTTTCTGGAGGAATTGAATTTGAATATGCTCTTCTTTCATTGAGATTAAGGGAACTAGCTTATCTTAATGGCGGAGTAAAAATTGTTTTTAGAGATGAAAGAAATCAATTATCAGATGGTTCTTATAAA------GAAGAAATTTACTTATATCAAGGAGGTATTAAAGAATATGTTGAATACATGAATTCTGAAAAAGACTCTATTCATCCTGAAATAATTTATGTTGACTCACAGAAAGAAAATGTATTTGTAGAAGCCGCTTTGCAATGGTGTTCAGATGTATATTCAGATAATATTTTAGGATTTGCAAATAATATTAGAACTATTGATGGGGGAACTCATATTGAAGGGCTAAAAACAGTTCTGACAAGAACATTCAATAATCTTGCAAAAAAGAGAGGCAAAAGAAAAGATATTGAAAAAAATTTAGCTGGAGAAAATATCAGAGAGGGTTTGACTGTTGTTTTATCAGTAAAAGTTCCAGATCCCGAATTTGAAGGGCAAACAAAAACAAAATTAGGAAATACTGAAGTACGAGGAATTGTGGACTCTCTCATTGGTGAGGCTCTCACAAAATATATGGAATTCAATCCTGGAATTTTGGACTTGATTCTTGAAAAAGCAATTCAATCATTTAATGCAGCAGAAGCTGCGAGAAGGGCTAGAGAATTAGTTAGAAGAAAAAGTGTTCTAGAAAGTTCTACATTGCCAGGCAAATTAGCAGATTGTAGTTCTAGAGATCCCTCAGAATCAGAAATTTATATAGTTGAAGGAGATTCAGCTGGTGGCTCCGCAAAACAAGGGAGAGATAGAAATTTTCAGGCTATTTTGCCTCTCAGGGGTAAAATTCTTAATATTGAAAAAACTGACGATACTAAAATATATAAAAACACAGAAATACAGTCATTAATAACAGCTTTAGGATTAGGAATCAAAGGAGAGGAGTTTGATGAGAGCTCTTTGAGATATCATAGAGTTGTAATTATGACGGATGCTGATGTTGACGGTGCTCATATCAGAACTTTATTGCTGACATTTTTTTACAGATACCAAAGAGAACTTGTTGAGAAGGGTTTTATATATATTGCTTGTCCTCCTCTTTATAAAGTTGAAAGAGGTAAGAATCATAATTACTGTTATAACGAGAATCAATTAAAGGATACAATTCAAGGTTTTGGAGAAAATGCAAATTATAATATCCAAAGATTTAAGGGATTAGGTGAGATGATGCCAAAACAATTATGGGATACAACTATGAATCCTCAAACGAGGATGATGAAAAGGGTTGAAATCGAAGATGCACTTGAAGCTGACAGAATATTTAATATATTAATGGGAGATAAAGTTGCGCCAAGAAGAGAATTTATTGAAACC
>AG-347-L19_2667699457
ATCTCAAATGATTATGGCGCGGAACAGATTCAGGTTTTAGAAGGGTTAGAACCAGTTCGTAAACGTCCTGGAATGTATATAGGTTCTACAGGTCCTAGGGGGTTACATCATTTAGTATATGAGGTAGTCGATAACTCAGTTGATGAAGCACTCGCAGGACATTGTGATCACATAGAAATAGTTCTTCGAGCAGATGGTTCTGCTTTAATTTCTGATAATGGACGAGGGATTCCAACAGATATTCATCCAAGAACAGGGAAAAGTGCATTAGAAACTGTACTAACTGTTCTTCATGCAGGAGGTAAATTTGGAAGCGGAGGTTATAAAGTATCAGGGGGTTTGCACGGAGTAGGAATATCTGTAGTTAATGCTTTAAGCGAATGGGTCAATGTTACTGTCTATAGGGATGGTCAAGAATTTAATCAAAGATTTGAAAAAGGCGTATCGAAGGGTGAATTGCAAACTAAAAGGCAGAGTGGCAAACCATCTAAG---AAAGGAACAACTATTTGCTTTAAACCCGACAAAACGATTTTTTCAGGAGGTATTGAATTTGAATATGCTCTTCTTTCTTCTAGGTTAAGAGAACTAGCTTATCTTAACGGTGGAGTAAAAATTGTTTTTAGAGATGAAAGAAATCAATTATCAGATGGCTCTTTTAAA------GAGGAAATTTACTTATATCAAGGAGGTATTAAAGAATATGTTGAATACATGAATAGTGAAAAAGAGTCTATTCATCCTGAAATAATTTATGTTGATTCACAGAAAGAAAATGTATATGTTGAAGCAGCTTTGCAATGGTGTTCAGATGTATATTCAGATAATATTTTAGGCTTCGCAAATAATATTAGAACTATCGATGGAGGAACTCATATAGAAGGACTAAAGACAGTTCTGACAAGAACTTTCAACAACCTTGCAAAAAAGAGAGGTAAAAGAAAAGATATTGAAAAAAATTTAGCTGGCGAAAATATTAGAGAGGGCTTGACTGTCGTTTTGTCGGTAAAAGTGCCAGATCCCGAATTTGAAGGGCAAACAAAAACAAAATTAGGAAATACTGAAGTAAGAGGAATTGTGGATTCCCTGATTGGGGAGGCTCTCACAAAATATATGGAATTCAATCCTGGAATTTTGGACTTGATTCTTGAAAAAGCAATTCAATCATTTAATGCAGCAGAAGCTGCAAGAAGGGCTAGAGAATTAGTAAGAAGAAAAAGTGTTTTAGAAAGTTCGACCTTGCCTGGTAAATTAGCAGATTGTAGTTCTAGAGATCCCTCAGAATCAGAAATTTATATTGTTGAAGGAGATTCAGCTGGAGGTTCAGCAAAACAAGGAAGAGATAGAAATTTTCAAGCTATTTTGCCTCTCAGAGGAAAAATTCTTAATATTGAAAAGACTGACGATACTAAAATTTATAAAAATACAGAAATACAGTCATTAATAACAGCTTTAGGATTAGGAATTAAAGGAGAGGAGTTCGACGTAAGTAGTTTGAGATATCATAGAGTTGTAATTATGACTGATGCTGATGTTGACGGTGCTCATATAAGAACTTTATTATTAACATTTTTCTATAGATACCAGAGAGAACTTGTTGAGAAAGGCTTTATATATATTGCTTGTCCCCCTCTATATAAAGTAGAAAGAGGTAAGAGTCATAATTACTGTTATAACGAGAGCCAATTAAAGGATACAATTGAAAGTTTCGGAGAAAATGCAAATTATAATATCCAAAGATTTAAGGGATTAGGTGAGATGATGCCAAAACAATTATGGGAGACAACTATGAATCCTCAAACAAGGATGATGAAAAGGGTTGAAATCGAAGATGCACTTGAAGCTGACAGAATATTCAATATATTAATGGGCGATAAAGTTGCACCAAGAAGAGAATTTATTGAAACT
>AG-347-L20_2667700665
GTCTCAAATGATTATGGCGCTGAACAGATACAGGTTTTAGAGGGGTTAGAACCAGTTCGTAAACGCCCAGGTATGTATATAGGTTCAACAGGACCTAGAGGATTACACCATTTGGTATATGAGGTAGTTGATAACTCGGTTGATGAAGCACTTGCAGGACACTGTGATCAAATAGAAATAGTTCTTCGAGCAGATGGTTCTGCTTTAATTTCTGATAATGGAAGAGGTATACCAACAGATATTCACCCAAGAACAGGGAAAAGTGCCTTGGAAACTGTACTAACTGTTCTTCATGCAGGAGGGAAATTTGGAAGTGGTGGTTATAAAGTTTCAGGGGGTTTGCATGGAGTAGGAATATCTGTAGTTAATGCTCTAAGCGAATGGGTTAATGTGACTGTTTATAGGGATGGAAGCGAATTTAATCAAAGATTTGAAAAAGGGGTATCAAAGGGTGAATTGGAAACTAAAAAGCAGACTTGCAAACCATCTAAG---AAAGGAACAACTATTTGCTTTAAACCCGACAAAACGATTTTTTCTGGAGGAATCGAATTTGAATATGCTCTTCTTTCATCAAGATTAAGGGAGCTAGCTTATCTTAATGGCGGAGTAAAAATTGTTTTTAGAGATGAAAGAAATCAATTATCAGATGGTTCTTTTAAA------GAAGAAATTTACTTGTATCAAGGAGGTATTAAAGAATATGTTGAATACATGAATGCTGAAAAAGATTCTATTCATCCTGAAATAATTTATGTTGACTCACAGAAAGAAAATGTATATGTAGAAGCAGCTTTGCAATGGTGTTCAGATGTATATTCAGATAATATCTTGGGATTTGCAAATAATATTAGAACTATTGATGGTGGAACACATATTGAAGGGCTAAAAACAGTTCTTACAAGAACTTTCAATAATCTTGCAAAAAAGAGAGGCAAAAGAAAAGATATTGAAAAAAATTTAGCTGGTGAAAATATTAGAGAGGGTTTGACTGTTGTTTTATCTGTAAAAGTTCCAGATCCGGAATTTGAAGGGCAAACAAAAACAAAATTAGGAAATACTGAAGTACGGGGAATTGTGGATTCCCTCATTGGGGAGGCTCTCACAAAATATATGGAATTCAATCCTGGAATTTTGGACTTGATTCTTGAAAAAGCAATTCAATCATTTAATGCAGCAGAAGCTGCGAGAAGGGCTAGAGAATTAGTAAGAAGAAAAAGTGTTTTAGAAAGTTCTACATTACCGGGAAAATTAGCAGATTGTAGTTCTAGAGATCCCTCTGAATCAGAAATTTATATAGTTGAGGGAGATTCAGCTGGCGGCTCCGCAAAACAAGGACGAGATAGAAATTTTCAGGCTATTTTGCCTCTCAGGGGTAAAATTCTTAATATTGAAAAAACTGACGATACTAAAATATATAAAAACACCGAAATACAGTCATTAATAACAGCTCTCGGATTAGGAATAAAAGGAGAGGAGTTCGACGAGAGCTCTTTGAGATATCATAGAGTTGTAATTATGACCGATGCTGATGTTGACGGTGCTCATATAAGAACTTTATTGCTGACATTTTTTTACAGATACCAAAGACAACTTGTTGAGAAAGGTTTTATATACATTGCTTGTCCCCCTCTTTATAAAGTTGAAAGAGGTAAGAATCATAATTACTGTTATAACGAGAATCAATTAAAGGATACAATTCAAAGTTTTGGAGAAAATGCAAATTATAATATCCAAAGATTTAAGGGATTAGGTGAGATGATGCCAAAACAATTATGGGATACAACTATGAATCCTCAAACGAGGATGATGAAAAGGGTTGAAATCGAAGATGCACTTGAAGCTGATAGAATATTTAATATATTAATGGGAGATAAAGTAGCACCAAGAAGAGAATTTATTGAAACT
>AG-347-L21_2667704234
ATCTCAAATGATTACGGGGCGGATCAGATTCAGGTTTTAGAGGGGTTAGAACCGGTTCGTAAACGCCCTGGAATGTATATAGGTTCAACAGGACCTAGGGGATTACACCATTTAGTGTACGAGGTAGTTGATAACTCGGTTGATGAAGCACTTGCAGGACATTGTGATCATATAGAAATAGTTCTTCGAGCAGATGGTTCTGCTTTAATTTCTGATAATGGACGAGGTATTCCAACAGATATTCACCCAAGAACAGGTAAGAGTGCCTTGGAAACTGTTCTAACTGTTCTTCATGCAGGAGGTAAATTTGGAAGTGGTGGTTATAAAGTTTCAGGGGGTTTGCATGGAGTAGGAATATCTGTAGTAAATGCTCTAAGCGAATGGGTTAATGTGACTGTTTATAGGGATGGAAGCGAATTTAATCAAAGATTTGAAAAAGGTGTATCAAAGGGTGAATTGGAAACTAAAAAGCAGACTGGCAAACCATCTAAG---AAAGGAACAACTATTTGCTTTAAACCCGACAAAACGATTTTTTCTGGAGGAATTGAATTCGAATATTCTCTTCTTTCATCGAGATTAAGGGAACTAGCTTATCTTAATGGCGGAGTCAAAATTGTTTTTAGAGATGAAAGAAATCAATTATCAGATGATTCTTTTAAA------GAAGAAATTTACTTGTATCAAGGAGGTATTAAAGAATATGTTGAATACATGAATGCTGAAAAAGAGTCTATTCATCCTGAAATAATTTATGTTGAATCACAGAAAGAAAATGTATATGTTGAAGCAGCCTTGCAATGGTGTTCTGATGTATATTCAGATAATATTTTAGGATTTGCAAATAATATCAGAACTATTGATGGAGGAACTCATATTGAAGGGCTAAAAACAGTTTTGACAAGAACTTTCAATAACCTTGCAAAAAAGAGAGGCAAAAGAAAAGATATTGAAAAAAATTTAGCTGGCGAAAATATAAGAGAGGGATTGACCGTTGTTTTATCAGTAAAAGTTCCAGATCCCGAATTCGAAGGGCAAACTAAAACAAAATTAGGAAATACTGAAGTTAGAGGAATTGTGGATTCTCTCATTGGGGAGGCTCTCACAAAATACATGGAATTCAATCCTGGAATTTTGGACTTGATTCTTGAAAAAGCAATTCAATCATTTAATGCAGCAGAAGCTGCGAGAAGGGCTAGAGAATTAGTAAGAAGAAAAAGTGTTCTCGAAAGTTCTACATTACCTGGAAAATTAGCAGATTGTAGTTCTAGAGATCCATCAGAATCAGAAATTTATATAGTTGAAGGAGATTCAGCTGGTGGCTCTGCAAAACAAGGTAGAGATAGAAATTTTCAGGCTATTTTGCCTCTCAGGGGTAAAATTCTTAATATTGAAAAAACTGATGATACTAAAATATATAAAAACACTGAAATACAGTCATTAATAACAGCACTAGGATTAGGCATAAAGGGAGAGGAGTTCGACCAAAGCTCTTTGAGATATCACAGAGTTGTGATTATGACGGACGCTGATGTTGACGGTGCTCATATAAGAACTTTATTGCTGACATTTTTTTACAGATACCAAAGAGAACTTGTTGAGAAAGGTTTTATATACATTGCTTGTCCCCCTCTTTATAAAGTTGAAAGAGGGAAGAATCATAATTACTGTTATAACGAGAATCAGTTAAAGGATACAATTCAAGGTTTTGGAGAAAATGCAAATTATAATATTCAAAGATTTAAGGGATTAGGTGAGATGATGCCAAAACAATTATGGGATACAACTATGAATCCTCAAACGAGGATGATGAAAAGGGTTGAAATCGAAGATGCACTTGAAGCTGACAGAATATTCAATATATTAATGGGAGATAAAGTTGCACCAAGAAGAGAATTTATTGAAACT
>AG-347-M08_2717249439
ATCTCAAATGAATATGGCGCTGAACAGATACAGGTTTTAGAGGGGTTAGAACCAGTTCGTAAACGCCCTGGGATGTATATAGGTTCTACAGGACCTAGGGGATTACACCATTTAGTATATGAGGTAGTTGATAACTCGGTTGATGAAGCACTTGCAGGCCATTGCGATCACATAGAAATAGTTCTTCGCGCAGATGGTTCCGCTTCAATTTCTGATAATGGAAGAGGTATTCCAACAGATATTCATCCAAGAACAGGGAAAAGTGCCTTAGAAACTGTACTAACTGTTCTTCATGCAGGAGGTAAATTTGGAAGTGGTGGTTATAAAGTTTCAGGGGGTTTGCATGGAGTAGGAATATCTGTAGTTAATGCTTTAAGCGAATGGGTTAATGTGACTGTTTATAGGGATGGAAGCGAATTTAATCAAAGATTTGAAAAAGGCGTATCAAAGGGTGAATTGGAAACTAAAAAGCAGACTGGCAGACCTTCTAAG---AAAGGAACAACTATTTGCTTCAAACCCGACAAAACAATTTTTGCTGGAGGAATTGAATTTGAATATACTCTTCTTTCATCTAGATTAAGGGAGCTAGCTTATCTTAATGGCGGAGTAAAAATTGTTTTTAGAGATGAAAGAAATCAATTATCAGATGGTTCTTTTAAA------GAAGAAATTTACTTGTATCAAGGAGGTATTAAAGAATATGTTGAATATATGAATGCTGAAAAAGATTCTATTCATCCTGAAATAATTTATGTTGACTCACAGAAAGAAAATGTATATGTAGAAGCGGCTTTGCAATGGTGTTCAGATGTATATTCAGATAATATTTTAGGATTTGCAAATAATATTAGAACTATTGATGGAGGAACTCATATTGAAGGGCTAAAAACAGTTCTGACAAGAACTTTCAATAATCTTGCAAAAAAGAGAGGTAAAAGAAAAGATATTGAGAAAAATTTAGCTGGCGAAAATATTAGAGAGGGTTTGACCGTTGTTTTATCAGTAAAAGTTCCAGATCCAGAGTTTGAAGGGCAAACAAAAACAAAATTAGGAAATACTGAAGTACGGGGGATTGTGGATTCTCTCATTGGGGAGGCTCTCACAAAATATATGGAATTTAATCCTGGAATTTTGGACTTGATTCTTGAAAAAGCAATTCAATCATTTAATGCAGCAGAAGCTGCAAGAAGGGCTAGAGAATTAGTAAGAAGAAAAAGTGTTCTTGAAAGTTCTACCTTGCCGGGCAAATTAGCAGATTGTAGTTCTAGAGATCCCTCAGAATCAGAAATTTATATAGTTGAAGGAGATTCAGCTGGTGGCTCTGCAAAACAAGGACGAGATAGAAATTTTCAGGCTATTTTGCCTCTAAGGGGTAAGATTCTTAATATTGAAAAAACTGATGATACTAAAATATATAAAAATACAGAAATACAGTCGTTAATAACAGCTTTAGGATTAGGAATAAAAGGAGAGGAGTTCGACGAGAGCTCTTTGAGATATCATAGAGTTGTAATTATGACGGATGCTGATGTTGACGGTGCTCATATAAGAACTTTATTGCTTACATTTTTTTACAGGTACCAAAGAGAACTTGTGGAGAAAGGTTTTATATACATTGCTTGTCCCCCTCTTTATAAAGTTGAAAGAGGTAAGAATCATAATTACTGTTATAACGAGAATCAATTAAAGGATACAATTCAAGGTTTTGGAGAAAATGCAAATTATAATATCCAAAGATTTAAGGGATTAGGTGAGATGATGCCAAAACAATTATGGGATACAACTATGAATCCTCAAACGAGGATGATGAAAAGGGTTGAAATTGAAGATGCACTTGAAGCGGACAGAATATTCAATATATTAATGGGAGATAAAGTTGCACCAAGAAGAGAATTTATTGAAACT
>AG-347-M15_2667704480
ATCTCAAATGATTATGGTGCTGAACAGATTCAGGTTTTAGAAGGTTTAGAGCCTGTTCGTAAACGTCCAGGAATGTATATAGGTTCTACAGGTCCTAGAGGTTTGCATCATTTAGTATATGAGGTCGTTGACAACTCAGTTGATGAAGCGCTTGCAGGTCATTGTGATCATATAGAGATAATTCTTAAAGCAGATGGATCAGCTTTAATTTCTGATAATGGACGAGGTATTCCAACAGATATTCATCCAAGAACTGGGAAAAGTGCTTTAGAGACAGTGCTTACTGTTCTGCATGCAGGGGGTAAATTTGGAAGTGGTGGTTATAAAGTTTCGGGTGGATTGCACGGAGTAGGAATATCCGTAGTTAACGCTTTAAGCGAATGGGTTAATGTAACTGTTTACAGGGATGGTAGTGAATTTAATCAAAGATTTGAAAAAGGTTTATCAAAGGGTGAATTGCAAACTAAAAGACAGTATGCAAAACCTTTTAAA---AAAGGAACTACTATTTGTTTTAAACCTGATAAATCAATTTTTTCTGGAGGAATTGAATTTGAATATACTCTTCTCTCTTCTAGATTAAGAGAATTAGCTTATCTTAATGGTGGTGTAAAAATTGTTTTCAGAGATGAGAGAAAACAATTATCAGATGGTTCTTTCAAA------GAAGAAATTTACTTATATCAAGGAGGGATCAAGGAATATGTTCAATACATGAATGCTGAAAAGGATTCAATTCATCCTGAGATAATTTACGTTGATTCTCAGAAAGAAAACGTTTACGTAGAAGCAGCTATGCAATGGTGTTCAGATGTATACTCAGATAATATTTTAGGGTTTGCTAATAATATAAGAACTATTGATGGAGGTACACATATTGAAGGATTAAAAACAGTTTTGACGAGAACTTTCAATAATCTTGCGAAAAAGAGAGGCAAAAGAAAAGATATTGAAAAGAATTTAGCTGGTGAAAATATCAGGGAGGGGTTGACAGTAGTTTTATCTGTTAAGGTTCCAGATCCTGAATTTGAAGGACAAACAAAAACGAAATTAGGGAATACTGAAGTAAGAGGAATTGTTGATTCTCTTATTGGAGAGGCTCTTACAAAATTTATGGAATTCAATCCTGGAATTTTGGATCTAATTCTTGAAAAAGCAATTCAATCATTTAATGCTGCAGAAGCCGCAAGAAGAGCTAGAGAATTAGTCAGAAGAAAAAGTGTTCTTGAAAGTTCAACTCTCCCAGGAAAATTAGCAGATTGTAGTTCTAGAGATCCCTCAGAATCAGAAATTTATATTGTTGAAGGAGATTCTGCAGGGGGTTCAGCAAAACAAGGTAGAGATAGAAATTTTCAGGCTATTTTGCCTCTTAGAGGTAAAATTCTTAATATTGAAAAAACTGATGATACTAAAATATATAAAAATACAGAAATTCAGTCATTAATAACAGCTTTAGGGTTAGGAATCAAAGGTGAGGAATTTGATGTAAACTCTTTGAGATATCATAGAGTTGTAATTATGACTGATGCTGATGTTGATGGAGCTCATATTAGAACTTTATTATTAACATTTTTTTATAGATATCAAAGAGAACTTGTTGAGAGAGGTTTCATATATATTGCTTGTCCTCCTCTCTACAAAGTAGAAAGAGGTAAGAATCATAAATACTGTTATAACGAGAGTCAATTAAAGGATACGATTTCAGGTTTTGGAGAAAACGCAAATTACAATATCCAAAGATTTAAAGGATTAGGCGAGATGATGCCAAAACAATTATGGGATACAACTATGAATCCTCAAACTAGAATGATGAAAAGGGTTGAAATTGAAGATGCACTTGAAGCTGACAGAATCTTTAATATATTAATGGGAGATAAAGTTGCACCTAGAAGAGAATTTATTGAAACT
>AG-347-M18_2667706827
------------------------------------------------------------------------------------------------------------------------------------------------------------------------------------GTTCTTCAAGCTGATGGATCAGCTTTAATTTCTGATAATGGGAGAGGTATTCCAACAGATATTCATCCAAGAACAGGTAAAAGTGCTTTAGAAACTGTATTAACTGTTCTTCATGCTGGAGGTAAATTCGGTAGCGGTGGCTATAAAGTTTCAGGCGGATTGCATGGAGTAGGAATATCTGTAGTTAATGCTCTAAGCGAATGGGTGAATGTGACAGTTTTTAGAGATGGCAGTGAGTTTAATCAAAGATTTGAGAAAGGTGTATCGCAGAGTGTATTGCAAAGTAAAAGGCAGTCATTAAAACCTTTTAAA---AAAGGAACGACTATTTGTTTTAAGCCTGATAAAACGATTTTTTCTGGAGGTATAGAATTCGAATATGCTCTTCTCTCATCTAGATTAAGAGAACTAGCCTATCTTAACGGCGGTGTAAAAATCGTTTTTAGAGATGAGAGAAATGAATTGTCAGATGGTTCTTTCAAA------GAAGAAATTTACTTATATGAAGGAGGTATTAAAGAATATGTGCAATACATGAATGCAGAAAAGGAATCTATTCATCCTGAAATAATTTATGTTGATTCACAAAAAGAAAACGTTACCGTAGAAGCAGCTTTGCAATGGTGTTCAGATATATATTCAGATAATATTTTAGGTTTTGCAAATAATATCAGAACTATTGATGGAGGTACTCATATTGAGGGCTTAAAGACAGTTTTGACAAGAACTTTCAATAATCTTGCAAAAAAGAGAGGAAAAAGAAAAGATATAGAAAAAAATTTAGCTGGCGAAAATATCAGAGAGGGCTTAACTGTGGTTTTATCTGTAAAAGTTCCAGATCCCGAATTCGAGGGACAAACAAAAACAAAATTAGGTAATACCGAAGTAAGAGGAATTGTTGACTCTCTAATTGGTGATGCGCTTACAAAATTTATGGAATTTAATCCTGGAATTTTAGACTTGATTCTTGAGAAAGCAATTCAATCATTCAATGCAGCAGAAGCTGCAAGAAGGGCTAGAGAATTAGTGAGGAGAAAAAGTGTACTTGAAAGCTCAACTTTGCCAGGTAAATTAGCAGATTGTAGTTCTAGAGATCCCTCAGAATCTGAAATTTATATCGTTGAGGGAGATTCTGCGGGAGGCTCTGCAAAACAAGGCAGAGATAGAAATTTTCAAGCTATTTTGCCTCTTAGGGGTAAAATTCTTAATATTGAAAAAACTGACGATACAAAAATATACAAAAATACAGAAATTCAATCATTAATAACAGCTCTTGGATTAGGAATAAAAGGAGAAGAGTTCGACGTGAGCTCTTTGAGATATCACAGAGTTGTAATTATGACGGATGCTGATGTTGATGGTGCACATATAAGAACTTTATTATTAACATTTTTTTATAGATACCAAAGAGAACTTGTTGAAAGAGGTCATATTTATATTGCTTGTCCTCCTCTCTACAAGGTTGAAAGGGGTAAGAATCATAAATACTGTTATAACGAGAATGAATTAAAGGATACAATTTCAGGTTTTGGAGAAAATGCAAATTACAATATTCAAAGATTTAAGGGATTAGGTGAGATGATGCCAAAACAATTATGGGATACAACTATGAATCCTCAGACGAGAATGATGAAAAGGGTTGAAATTGAAGATGCTCTTGAAGCTGACAGAATATTTAATATATTAATGGGGGATAAAGTTGCACCAAGAAGAGAATTTATTGAAACG
>AG-347-M23_2667708895
ATCTCAAATGATTACGGCGCAGAACAGATACAGGTTTTAGAGGGGTTAGAACCAGTTCGTAAACGTCCTGGGATGTATATTGGTTCAACAGGACCTAGGGGATTACATCATTTAGTATATGAAGTAGTTGATAACTCGGTTGATGAAGCACTTGCAGGACATTGTGATCACATAGAAATAGTTCTTCGAGCAGATGGTTCTGCTTTAATTTCTGATAATGGACGAGGTATTCCAACAGATATTCACCCCAGAACAGGGAAAAGTGCCCTAGAAACTGTACTAACTGTTCTTCATGCAGGAGGTAAATTTGGAAGTGGTGGTTATAAAGTTTCAGGGGGTTTGCATGGAGTAGGAATATCTGTAGTAAATGCTCTAAGTGAATGGGTTAATGTGACTGTTTATAGGGATGGAAGCGAATTTAATCAAAGATTTGAAAAAGGTGTATCAAAGGGTGATTTGGAAACTAAAAAGCAGACTGGCAAAGCATCTAAT---AAAGGGACAACTATTTGCTTTAAACCCGACAAAACAATTTTTTCAGGAGGGATTGAATTTGAATATGCTCTTCTTTCATCTAGATTAAGGGAGCTAGCTTATCTTAATGGCGGAGTAAAAATTGTTTTTAGAGATGAAAGAAATCAATTATCTGATGGTTCTTTTAAA------GAAGAAATTTATCTTTATCAAGGAGGTATTAAAGAATATGTTGAATACATGAATGCTGAAAAAGATTCTATTCATCCTGAAATAATTTATGTTGACTCACAGAAAGAAAATGTATACGTAGAAGCAGCTTTGCAATGGTGTTCTGATGTATATTCAGATAATATTTTAGGATTTGCAAATAATATTAGAACTATTGATGGAGGAACTCATATTGAAGGGCTAAAAACAGTTCTGACAAGAACTTTCAATAATCTTGCAAAAAAGAGAGGCAAAAGAAAAGATATTGAAAAAAATTTAGCTGGCGAAAATATTAGAGAGGGTTTGACTGTTGTTTTATCAGTAAAAGTTCCAGATCCCGAATTTGAAGGTCAGACAAAAACAAAATTAGGAAATACTGAAGTTCGGGGAATTGTGGATTCTCTCATTGGGGAGGCTCTCACAAAATATATGGAATTTAATCCTGGAATTTTGGACTTGATTCTTGAAAAAGCAATTCAATCATTTAATGCCGCAGAAGCTGCGAGAAGGGCTAGAGAATTAGTAAGAAGAAAAAGTGTTCTAGAAAGTTCTACATTACCGGGCAAATTAGCAGATTGTAGTTCTAGAGATCCCTCAGAATCAGAAATTTATATAGTTGAAGGAGATTCAGCTGGTGGCTCTGCAAAACAAGGACGAGATAGAAATTTTCAGGCTATTTTGCCTCTTAGGGGTAAAATTCTTAATATTGAAAAAACTGATGATACGAAAATTTATAAAAATACAGAAATACAATCATTAATAACAGCTCTAGGGTTAGGAATAAAAGGTGAGGAGTTCAACGAGAGCTCTTTGAGATATCATAGAGTTGTAATTATGACGGATGCTGATGTTGACGGTGCTCATATAAGAACTTTATTGCTGACATTTTTTTACAGATACCAAAGAGAACTTGTTGAGAAAGGTTTTATATACATTGCTTGTCCCCCTCTTTATAAAGTTGAAAGAGGAAAGAATCATAATTATTGTTATAACGAGAATCAATTAAAGGATACAATTCAAGGCTTTGGAGAAAATGCAAATTACAATATTCAAAGATTTAAGGGATTAGGTGAGATGATGCCAAAACAATTATGGGATACAACTATGAATCCTCAAACGAGGATGATGAAAAGGGTTGAAATCGAAGACGCACTTGAAGCTGACAGAATATTCAATATATTAATGGGAGATAAAGTTGCACCAAGAAGAGAATTTATTGAAACT
>AG-347-N19_2667710604
ATCTCAAATGATTATGGCGCTGAACAGATACAGGTTTTAGAGGGGTTAGAACCAGTTCGTAAACGCCCTGGGATGTATATAGGTTCAACAGGACCTAGGGGATTACACCATTTAGTATATGAGGTAGTTGATAATTCGGTTGATGAAGCGCTTGCAGGCCATTGTGATCACATAGAAATAATTCTTCGCGCAGATGGTTCTGCTTTAATTTCTGATAATGGACGAGGTATTCCAACAGATATTCATCCAAGAACAGGGAAAAGTGCCTTAGAAACCGTACTAACTGTTCTTCATGCAGGAGGTAAATTTGGAAGTGGTGGTTATAAAGTTTCAGGGGGTTTGCATGGAGTAGGAATATCTGTAGTTAATGCTTTAAGCGAATGGGTTAATGTGACTGTTTATAGGGACGGAAGTGAATTTAATCAAAGATTTGAAAAAGGCGTATCAAAGGGTGAATTGCAAACTAAAAAGCAGACTGGCAGACCTTCTAAG---AAAGGAACAACTATTTGCTTCAAACCCGACAAAACGATTTTTTCTGGAGGAATTGAATTTGAATATACTCTTCTTTCATCTAGATTGAGGGAGTTAGCTTATCTTAATGGTGGAGTAAAAATTGTTTTTAGAGATGAAAGAAATAAATTATCAGATGGTTCTTTTAAA------GAAGAAATTTACTTGTATCAAGGAGGTATTAAAGAATATGTTGAATACATGAATGCTGAAAAAGATTCTATTCATCCTGAAATAATTTATGTTGATTCACAGAAAGAAAATGTATATGTAGAAGCAGCTTTACAATGGTGTTCAGATGTATATTCAGATAATATTTTAGGATTTGCAAATAATATTAGAACTATTGATGGAGGAACTCATATTGAAGGGCTAAAAACAGTTCTGACAAGAACTTTCAATAATCTTGCAAAAAAGAGAGGTAAAAGAAAAGATATTGAAAAAAATTTAGCTGGCGAAAATATTAGAGAGGGTTTGACTGTTGTTTTATCAGTAAAAGTTCCAGATCCAGAATTTGAAGGGCAAACAAAAACAAAATTAGGAAATACTGAAGTACGGGGTATTGTGGATTCTCTCATTGGGGAGGCTCTCACAAAATATATGGAATTCAATCCTGGAATTTTGGACTTGATTCTTGAAAAAGCAATTCAATCATTTAATGCAGCAGAAGCTGCAAGAAGGGCTAGAGAATTAGTAAGAAGAAAAAGTGTTCTTGAAAGTTCTACCTTGCCGGGCAAATTAGCAGATTGTAGTTCTAGAGATCCCTCAGAATCAGAAATTTACATAGTTGAAGGAGATTCAGCTGGTGGCTCCGCAAAACAAGGGCGAGATAGAAATTTTCAGGCTATTTTGCCTCTAAGGGGTAAAATTCTGAATATTGAAAAAACTGATGATACTAAAATATACAAAAATACGGAAATACAGTCGTTAATAACAGCTCTAGGATTAGGAATAAAAGGAGAGGAGTTCGACGAGAACTCTTTGAGATATCATAGAGTTGTAATTATGACGGATGCTGATGTTGACGGTGCTCATATAAGAACTTTATTGCTTACATTTTTTTACAGATACCAAAGAGAACTTGTGGAGAAAGGTTTTATATACATTGCTTGTCCCCCTCTTTATAAAGTTGAAAGAGGTAAGAATCATAATTACTGTTATAACGAGAATCAATTAAAGGATACAATTCAAGGTTTTGGAGAAAATGCAAATTATAATATCCAAAGATTTAAGGGATTAGGTGAGATGATGCCAAAACAATTATGGGATACAACTATGAATCCTCAAACGAGGATGATGAAAAGGGTTGAAATTGAAGATGCACTTGAAGCTGACAGAATATTCAATATATTAATGGGAGATAAAGTTGCACCAAGAAGAGAATTTATTGAAACT
>AG-347-N23_2667712237
ATCTCAAATGAATATGGCGCGGAACAGATTCAGGTTTTAGAGGGATTAGAACCTGTTCGCAAACGTCCTGGAATGTATATAGGCTCTACAGGTCCAAGAGGTTTGCATCATTTAGTATATGAGGTTGTTGATAATTCAGTTGATGAAGCACTTGCAGGTCATTGTGATCATATAGAAATAGTTCTTAAAGCAGACGGATCAGCTTTAATCTCTGATAATGGACGAGGTATCCCAACAGATATTCATCCTAGGACTGGGAAAAGTGCTTTAGAAACTGTTCTGACTGTTCTGCATGCGGGAGGTAAATTTGGAAGTGGTGGTTATAAAGTTTCAGGCGGCTTGCATGGAGTAGGGATATCAGTTGTTAATGCTTTAAGCGAATGGGTTAATGTGACAGTCTATAGAGATGGTAGTGAGTTTAATCAAAGATTTGAAAAAGGTGTATCACAGAGTGTATTGCAAAGTAAAAAGCAGTCTAAAAAACCTTTTAAA---AAAGGCACCACAATTTGTTTTAAACCCGATAGAACAATTTTTTCTGGTGGGATAGAGTTCGAATATGCTCTTCTCTCATCCAGATTAAGAGAACTTGCTTATCTGAATGGCGGAGTAAAGATTGTTTTTAGAGATGAGAGAAATGAATTGTCTGATGGTTCTTTCAAA------GAAGAAATTTATTTGTATCAAGGAGGAATTAAAGAATATGTGCAGTACATGAATGCAGAAAAGGATTCTATTCATCCTGAGATAATTTATGTTGACTCACAAAAGGAAAACGTTTACGTAGAGGCAGCTTTGCAATGGTGTTCAGATGTATATTCAGATAATATTTTAGGTTTTGCAAATAATATTAGAACTATTGATGGAGGTACTCATATTGAAGGATTAAAGACAGTTTTGACAAGAACATTCAATAATCTTGCAAAAAAGAGAGGTAAAAGAAAAGATATTGAAAAAAATTTAGCTGGCGAAAATATCAGAGAGGGCTTAACTGTTGTTTTATCAGTTAAAGTTCCAGACCCAGAATTCGAGGGGCAAACAAAAACAAAATTAGGTAATACTGAAGTAAGAGGTATTGTTGACTCTCTTATTGGGGAGGCTCTTACAAAATTTATGGAATTCAATCCTGGAATTCTGGATTTGATTCTTGAGAAAGCAATTCAATCATTCAATGCAGCAGAAGCTGCCAGAAGGGCTAGAGAATTAGTAAGAAGAAAAAGTGTTCTTGAAAGCTCAACTTTGCCAGGTAAATTAGCAGATTGTAGTTCTAGAGATCCTGCAGAATCTGAAATTTATATCGTGGAGGGAGATTCTGCTGGAGGTTCTGCAAAACAAGGAAGAGATAGAAATTTCCAGGCTATTTTGCCTCTCAGGGGTAAAATTCTTAATATTGAAAAAACTGATGATACAAAAATATATAAAAATACAGAAATTCAGTCATTAATAACAGCTCTAGGATTAGGAATAAAGGGAGAGGAGTTCGACGTTGGCTCTTTGAGATATCACAGAGTTGTGATAATGACCGATGCTGATGTTGATGGTGCTCATATAAGAACTTTATTATTAACATTTTTTTATAGATATCAAAGAGAACTAGTTGAAAAAGGGTATATATATATTGCTTGTCCTCCTCTCTATAAGGTTGAAAGAGGTAAGAATCATAAATACTGTTATAACGAAAATCAATTAAAGGAAACAATTAAAGCTTTTGGCGAAAATGCAAATTACAATATTCAAAGATTCAAGGGATTAGGTGAGATGATGCCAAAACAATTGTGGGATACAACTATGAATCCTCAAACAAGGATGATGAAAAGGGTTGAAATTGAAGATGCACTAGAAGCTGACAGAATATTTAATATATTAATGGGAGATAAAGTTGCACCAAGAAGAGAATTTATTGAAACT
>AG-347-O22_2667712812
ATCTCAAATGATTATGGTGCGGAACAGATACAGGTTTTAGAGGGGTTAGAACCAGTTCGTAAACGCCCTGGGATGTATATTGGTTCAACAGGGCCTAGGGGATTACACCATTTAGTATACGAGGTAGTTGATAACTCGGTTGATGAAGCACTTGCAGGACATTGTGATCACATAGAAATAGTTCTTCGAGCAGATGGCTCTGCTTTAATTTCTGATAATGGACGAGGTATTCCAACAGATATTCATCCAAGAACAGGGAAAAGTGCTTTAGAAACTGTATTAACTGTTCTTCATGCAGGAGGTAAATTTGGAAGTGGTGGTTATAAAGTTTCAGGGGGTTTGCACGGGGTAGGAATATCTGTAGTTAATGCTCTAAGCGAATGGGTTAATGTGACTGTTTTTAGGGATGGAAACGAGTTTAATCAAAGATTTGAAAAAGGTGTATCAAAGGGTGAATTGGAAACTAAAAAGCAGACTGGCAGACCATCTAAA---AAAGGAACAACTATTTGCTTTAAACCCGACAAAACGATTTTTTCTGGAGGAATTGAATTTGAATATGCTCTTCTTTCATCTAGATTAAGGGAGCTAGCTTATCTTAATGGCGGAGTAAAAATTGTTTTTAGAGATGAAAGAAATCAATTATCAGATGGATCTTTTAAG------GAAGAAGTTTACTTGTATCAAGGAGGTATTAAAGAATATGTTGAATATATGAATGCTGAAAAAGATCCTATTCATCCTGAAATAATTTATGTTGATTCACAGAAAGAAAATGTATATGTAGAAGCAGCTTTGCAATGGTGTTCAGATGTATATTCAGATAATATTTTAGGATTTGCAAATAATATTAGAACTATTGATGGAGGAACTCATATTGAAGGGTTAAAAACAGTTCTGACAAGAACGTTCAATAATCTTGCAAAAAAGAGAGGCAAAAGAAAAGATATTGAAAAAAATTTAGCTGGCGAAAATATTAGAGAGGGTTTGACTGTTGTTTTATCAGTAAAAGTTCCAGATCCCGAATTTGAAGGGCAAACAAAAACAAAATTAGGAAATACTGAAGTACGGGGAATTGTGGATTCTCTGATTGGGGAGGCTCTCACAAAATATATGGAATTTAATCCTGGAATTTTGGACTTGATTCTTGAAAAAGCAATTCAATCATTTAATGCAGCAGAAGCTGCGAGAAGGGCTAGAGAATTAGTAAGAAGAAAAAGTGTTCTAGAAAGTTCTACCTTACCTGGCAAATTAGCAGATTGTAGTTCTAGAGATCCCTCAGAATCAGAAATATATATAGTTGAAGGAGATTCAGCTGGTGGCTCCGCAAAACAAGGACGAGATAGAAATTTTCAGGCTATTTTGCCTCTCAGGGGTAAAATTCTTAATATTGAAAAAACTGATGATACTAAAATTTATAAAAACACAGAAATACAGTCATTAATAACAGCTTTAGGATTAGGAATAAAAGGAGAGGAGTTCAACGAAAGCTCTTTGAGATATCATAGAGTTGTAATTATGACGGATGCTGATGTTGACGGTGCTCACATTAGAACTTTATTGTTGACATTTTTTTACAGATACCAAAGAGAACTTGTTGAGAAAGGTTTTATATACATTGCTTGTCCCCCTCTTTATAAAGTTGAAAGAGGTAAGAATCATAATTACTGTTATAACGAGAATCAATTAAAGGATACAATTAAAGGCTTTGGAGAAAATGCAAACTTTAATATTCAAAGATTTAAGGGATTAGGAGAGATGATGCCAAAACAATTATGGGATACAACTATGAATCCTCAAACGAGGATGATGAAAAGGGTAGAAATAGAAGATGCACTTGAAGCTGACAGAATATTCAATATATTAATGGGAGATAAAGTTGCACCAAGAAGAGAATTTATTGAAACT
>AG-355-A09_2667763500
ATCTCAAATGATTATGGCGCTGAACAGATACAGGTTTTAGAGGGGTTAGAACCAGTTCGTAAACGCCCTGGGATGTACATAGGTTCTACAGGACCTAGGGGATTACACCATTTAGTATATGAGGTAGTTGATAATTCGGTTGATGAAGCACTTGCAGGACATTGTGATCACATAGAAATAGTTCTTAGAGCAGATGGTTCTGCTTTAATTTCTGATAATGGACGAGGTATTCCAACAGATATTCATCCAAGAACTGGGAAAAGTGCCTTAGAAACTGTACTAACTGTTCTTCATGCAGGAGGTAAATTTGGAAGTGGTGGTTATAAAGTTTCAGGAGGTTTGCATGGAGTAGGTATATCTGTAGTTAATGCTCTAAGCGAATGGGTTAATGTGACTGTTTTTAGGGATGGAAGCGAATTTAATCAAAGATTTGAAAAAGGTGTATCAAAGGGTGAATTGGAAACTAAAAAGCAGACTGGCAAACCATATAAG---AAAGGAACAACTATTTGCTTTAAACCCGACAAAACAATTTTTTCTGGAGGAATTGAATTTGAATATGCTCTTCTTTCATCTAGATTAAGGGAGCTAGCTTATCTGAATGGCGGAGTAAAAATTGTATTTAGAGATGAAAGAAATCAATTATCAGATGGTTCTTTTAAA------GAAGAAATTTATTTGTATCAAGGAGGCATTAAAGAATATGTTGAATACATGAATGCTGAGAAAGATTCTATTCATCCTGAAATAATTTATGTTGACTCACAGAAAGAAAATGTATATGTAGAAGCAGCTTTGCAATGGTGTTCAGATGTATATTCAGATAATATTTTGGGATTTGCAAATAATATTAGAACTATTGATGGTGGAACTCATATTGAAGGCCTAAAAACAGTTTTGACAAGAACTTTCAATAATCTTGCAAAAAAGAGAGGCAAAAGAAAAGATATGGAAAAAAATTTAGCTGGCGAAAATATTAGAGAGGGTTTGACTGTTGTCTTATCAGTAAAAGTTCCAGATCCCGAATTTGAAGGGCAAACAAAAACAAAATTGGGAAATACTGAAGTACGGGGAATTGTAGATTCTCTCATTGGGGAGGCTCTCACAAAATATATGGAATTCAATCCTGGAATTTTGGACTTGATTCTAGAAAAAGCAATTCAATCATTTAATGCAGCAGAAGCTGCGAGAAGGGCTAGAGAATTAGTAAGAAGAAAAAGTGTTCTGGAAAGTTCTACATTACCGGGTAAATTAGCAGATTGTAGTTCTAGAGATCCCTCAGAATCAGAAATTTATATAGTAGAAGGAGATTCAGCTGGTGGCTCAGCAAAACAAGGACGAGATAGAAATTTTCAGGCTATTTTGCCTCTCAGGGGTAAAATTCTTAATATTGAAAAAACTGATGATACTAAAATATATAAAAATACAGAAATACAGTCATTAATAACTGCTCTAGGATTAGGGATAAAAGGAGAGGAGTTCGATGAGAGCTCTTTGAGGTATCATAGAGTTGTAATTATGACGGATGCTGATGTTGACGGTGCACATATAAGAACTTTATTGTTGACATTTTTTTACAGATACCAAAGAGAACTTGTTGAGAAAGGTTTTATATACATTGCTTGTCCCCCTCTTTATAAAGTGGAAAGAGGTAAGAATCATAATTACTGTTATAACGAGAATCAGTTAAAGGATACAATCCAAGGTTTTGGAGAAAACGCAAACTACAATATCCAAAGATTTAAGGGATTAGGTGAGATGATGCCAAAACAATTATGGGATACAACTATGAATCCTCAAACTAGGATGATGAAAAGGGTTGAAATCGAAGATGCACTTGAAGCCGACAGAATATTCAATATATTGATGGGAGATAAAGTTGCACCAAGAAGAGAATTTATTGAAACT
>AG-355-B18_2667765720
ATCTCAAATGAATATGGTGCGGAACAGATTCAGGTTTTAGAAGGGTTAGAGCCAGTTCGTAAACGCCCTGGTATGTATATAGGCTCTACAGGTCCAAAAGGCTTGCACCACCTTGTATATGAGGTCGTTGATAACTCAGTTGATGAAGCTCTTGCAGGGCATTGTGATCATATTGAAATAGTTCTTAGAGCAGATGGATCAGCGTTAATCTCGGATAATGGAAGAGGTATTCCAACAGATATTCATCCAAGGACAGGAAAAAGTGCCTTGGAAACTGTATTAACTGTTCTTCACGCAGGAGGTAAATTTGGAAGTGGTGGTTATAAGGTTTCAGGCGGTTTACATGGTGTAGGTATATCAGTAGTTAATGCTTTAAGTGAATGGGTTAATGTAACTGTCTATAGGGATGGCAGTGAGTTTAATCAAAGATTTGAACAAGGGGTATCAAAGGGTACATTGCAATCTAAAAAGCAGTCTGTCAAACCTTTTAAG---AAAGGAACCACCATTTGTTTTAAGCCCGATAAAACTATTTTTTCTGAAGGAATCGAATTTGAATATACACTTCTTTCATCTAGGTTAAGAGAATTAGCTTATCTTAATGGCGGCGTAAAAATTATTTTTAGAGATGAGAGAAATAAATTGTCAGATGGATCTTATAAA------GAAGAAATTTACTTATATCAAGGAGGTATTAAAGAATATGTTCAATATATGAATGCAGAAAAGGAGTCTATTCATCCAGAGATAATTTATGTTGACTCACAAAAAGAAAATGTTTATGTGGAAGCAGCTTTGCAATGGTGTTCAGATGTATATTCAGATAATATTTTAGGTTTTGCAAATAATATAAGAACTATTGATGGAGGCACTCATATTGAAGGATTAAAAACAGTCTTGACTAGAACTTTCAATAACCTCGCAAAAAAGAGGGGAAAAAGAAAGGATATTGAAAAAAATTTAGCTGGTGAAAACATAAGAGAGGGTTTGACAGTGGTTTTGTCGGTTAAAGTTCCAGATCCTGAATTTGAAGGGCAAACAAAAACAAAATTAGGGAATACTGAAGTAAGAGGAATTGTTGATTCTCTTATTGGTGAGGCTCTTACAAAATATATGGAATTCAATCCTGGAATTTTGGATTTGATTCTTGAAAAAGCAATTCAATCATTTAATGCAGCAGAAGCTGCAAGAAGGGCTAGAGAGTTAGTCAGAAGAAAAAGTGTACTTGAAAGTTCAACTTTGCCAGGTAAATTAGCTGATTGTAGTTCTAGAGATCCCTCTGAATCAGAAATTTATATCGTTGAGGGAGATTCTGCTGGAGGTTCAGCAAAACAAGGAAGAGATAGAAATTTTCAGGCTATTTTGCCTCTCAGAGGTAAGATTCTTAATATCGAAAAAACTGACGATACTAAAATATACAAAAATACAGAAATTCAGTCATTAATAACTGCTCTAGGATTAGGAATAAAAGGTGAAGAATTTGATGTAAGCTCTTTGAGATATCATAGAGTTGTGATCATGACTGATGCTGATGTTGATGGGGCTCATATTAGAACCTTATTATTGACATTTTTTTATAGATATCAGAGAGAACTTGTTGAGAAAGGTTTTATATATATAGCTTGCCCTCCTCTATATAAAGTAGAAAGAGGTAAAAATCATAAATATTGTTATAACGAGAATCAATTAAAAAATACAATTGAAGGGTTCGGTGAAAATGCTAATTACAATATCCAAAGATTCAAAGGTTTAGGCGAGATGATGCCAAAACAATTATGGGATACAACAATGAATCCCCAAACTAGGATGATGAAGAGGGTTGAAATTGAAGATGCACTTGAAGCTGACAGAATATTTAATATATTAATGGGGGATAAAGTTGCTCCAAGAAGAGAGTTTATTGAAACG
>AG-355-B23_2667766656
ATCTCAAATGATTATGGCGCAGAACAGATACAGGTTTTAGAGGGGTTAGAACCAGTTCGAAAACGCCCTGGGATGTATATAGGCTCAACAGGACCTAGGGGATTACACCATTTAGTATATGAGGTAGTTGATAACTCGGTTGATGAAGCACTTGCGGGGCATTGTGATCACATAGAAATAGTTCTTCGAGCAGATGGTTCTGCTTTAATTTCTGATAATGGAAGAGGTATCCCAACAGATATTCATCCAAGAACAGGGAAAAGTGCCTTAGAAACTGTACTTACTGTTCTTCATGCAGGAGGTAAATTTGGAAGTGGTGGTTATAAAGTTTCAGGGGGTTTGCATGGAGTAGGAATATCTGTAGTTAATGCCCTTAGCGAATGGGTTAATGTGACTGTTTATAGAGATGGAAGCGAATTTAATCAAAGATTTGAAAAAGGTGTATCAAAGGGTGAATTGGAAACTAAAAAGCAGACTGACAAACCATTTAAG---AAAGGAACAACTATTTGCTTTAAACCCGACATAACGATTTTTTCTGGAGGAATTGAATTTGAATATACTCTCCTTTCATCTAGATTAAGGGAGCTAGCTTATCTTAATGGCGGAGTAAAAATTGTTTTTAGAGATGAAAGAAATCAATTATCAGATGGTTCTTTTAAA------GAAGAAATTTACTTGTATCAAGGAGGTATTAAAGAATATGTTGAATACATGAATGCTGAAAAAGACTCTATTCATCCTGAAATAATTTATGTTGATTCACAGAAAGAAAATGTATATGTAGAAGCAGCTTTGCAATGGTGTTCAGATGTATATTCAGATAATATTTTAGGATTTGCAAATAATATTAGAACTATTGATGGAGGAACTCATATTGAAGGTCTAAAAACAGTTTTGACAAGAACTTTCAATAATCTTGCAAAAAAGAGAGGCAAAAGAAAAGATATTGAAAAAAATTTAGCTGGTGAAAATATTAGAGAGGGTTTGACTGTTGTTTTATCAGTAAAAGTTCCAGATCCCGAATTTGAAGGGCAAACAAAAACAAAATTAGGAAATACTGAAGTGCGGGGGATTGTGGATTCTCTCATTGGGGAGGCTCTTACAAAATATATGGAATTCAATCCTGGAATTTTAGACTTGATTCTTGAAAAAGCAATTCAATCATTTAATGCAGCAGAAGCTGCGAGAAGGGCTAGAGAATTAGTAAGAAGAAAAAGTGTTCTAGAGAGTTCTACATTACCGGGCAAATTAGCAGATTGTAGTTCTAGAGATCCCTCAGAATCAGAAATTTATATAGTTGAAGGAGATTCAGCTGGTGGCTCCGCAAAACAAGGACGAGATAGAAATTTTCAGGCTATTTTGCCTCTAAGGGGTAAAATTCTTAATATTGAAAAAACTGATGATACTAAAATATATAAAAACACAGAAATACAGTCATTAATAACCGCTCTGGGATTAGGAATAAAAGGAGAAGAGTTCGACGAGAGCTCTTTGAGATATCATAGAGTTGTAATTATGACGGATGCTGATGTTGACGGTGCTCATATAAGAACTTTATTGCTGACATTTTTTTACAGATACCAAAGAGAACTTGTTGAGAAAGGTTTTATATACATTGCTTGTCCACCTCTTTATAAAGTTGAAAGAGGTAAGAACCATAATTACTGTTATAACGAGAATCAATTAAAGGATACAATTCAAGGTTTTGGAGAAAACGCAAATTATAATATCCAAAGATTTAAGGGATTAGGTGAGATGATGCCAAAACAATTATGGGATACAACTATGAATCCTCAAACGAGGATGATGAAAAGGGTTGAGATCGAAGATGCACTTGAGGCTGACAGAATATTCAATATTTTAATGGGAGATAAAGTTGCACCAAGAAGAGAATTTATTGAAACT
>AG-355-G23_2667767963
ATCTCAAATGATTATGGCGCCGAACAGATTCAGGTTTTAGAAGGGTTAGAACCAGTTCGTAAACGCCCTGGTATGTATATAGGCTCTACAGGGCCAAGGGGATTACATCATTTAGTATATGAAGTAGTTGATAACTCTGTTGATGAAGCGCTTGCAGGTCATTGTGATCACATAGAAATAGTTCTTCGAGCAGATGGTTCTGCATTAATTTCTGATAATGGACGAGGAATCCCTACAGATATTCATCCAAGAACAGGGAAAAGTGCCTTAGAAACTGTACTAACTGTTCTTCATGCAGGAGGTAAATTTGGAAGTGGTGGTTATAAAGTTTCAGGTGGTTTGCATGGTGTAGGAATATCTGTAGTTAACGCTTTAAGCGAATGGGTTAATGTAACTGTTTATAGGGATGGTAGCGAATTTAATCAAACATTTGAAAAAGGTCTATCAAAAGGTGAATTACAAACTAAAAAGCAGACTGGCAAACCTTCCAAG---AAAGGTACAACTATTTGCTTTAAACCTGACAAAGAAATTTTTTCTGGAGGAATTGAATTTGAATATTCCCTTCTTTCATCAAGATTAAGAGAACTAGCCTATCTTAACGGCGGAGTAAAAATTGTTTTTAGAGATGAAAGAAATCAATTATCAGATGGTTCTTTTAAA------GAAGAAATTTACTTATATGAGGGAGGTATTAAAGAATACGTTAAATATATGAATGCTGAAAAAGAGTCTATTCATCCTGAAATAATTTATATTGACTCACAGAAAGAAAATGTATATGTAGAAGCAGCTTTGCAATGGTGTTCAGATGTATATTCAGATAATATCTTGGGATTTGCGAATAATATTAGAACTATTGATGGGGGAACTCATATAGAAGGGCTAAAGACAGTTCTGACTAGAACCTTCAATAATCTTGCAAAAAAGAGAGGTAAAAGAAAAGATATTGAAAAAAATTTAGCTGGGGAGAATATTAGAGAAGGCTTGACTGTTGTTTTATCGGTAAAAGTTCCAGATCCCGAATTTGAAGGGCAAACAAAAACAAAATTAGGAAATACAGAGGTGAGAGGAATCGTAGATTCCCTTATTGGTGAGGCTCTTACAAAATATATGGAATTTAATCCTGGAATTTTGGATCTGATTCTTGAGAAAGCTATTCAATCATTTAATGCGGCAGAAGCAGCGAGAAGGGCTAGAGAATTAGTAAGGCGAAAAAGCGTTCTAGAAAGTTCTACTTTGCCTGGTAAATTAGCTGATTGCAGTTCTAGAGATCCATCAGAATCAGAAATTTATATAGTTGAAGGTGATTCAGCTGGAGGTTCCGCAAAACAAGGCCGAGATAGAAATTTTCAGGCTATTTTACCTCTAAGGGGTAAAATTCTTAATATTGAAAAAACAGATGATACTAAAATTTATAAAAATACAGAAATACAGGCATTAATAACAGCTCTAGGGTTAGGAATAAAAGGAGAGGAGTTCGACGAGAGCTCTTTGAGATATCATAGAGTTGTGATTATGACTGATGCTGATGTTGACGGTGCTCATATAAGAACTTTATTATTGACATTTTTTTATAGATACCAAAGAGAACTTGTTGAGAAAGGTTTTATATACATTGCTTGTCCCCCTCTATATAAAGTTGAAAGAGGTAAGAATCATAATTACTGTTATAACGAGAATCAATTAAAGGATACAATTCAAGGTTTTGGAGAAAATGCAAATTATAATATTCAAAGATTTAAAGGATTAGGTGAGATGATGCCAAAACAATTATGGGATACAACTATGAATCCTCAAACGAGGATGATGAAAAGGGTTGAAATAGAAGATGCACTTGAAGCTGACAGAATATTCAATATATTAATGGGAGATAAAGTTGCACCAAGAAGAGAATTTATTGAAACT
>AG-355-I04_2667769762
ATCTCAAATGAATATGGCGCGGAACAGATTCAGGTTTTAGAGGGGTTAGAACCAGTTCGTAAACGTCCTGGGATGTATATAGGTTCTACAGGACCTAAAGGATTACACCATTTAGTATATGAGGTAGTTGATAATTCAGTTGATGAAGCACTTGCTGGACATTGTGATCACATAGAAATAGTTCTTAGAGCAGATGGATCCGCTTTAATTTCTGATAATGGAAGGGGTATTCCTACAGATATTCATCCAAGAACAGGGAAAAGTGCCTTAGAAACTGTACTAACTGTTCTTCATGCAGGAGGTAAATTTGGAAGTGGTGGTTATAAAGTTTCAGGGGGTTTGCACGGAGTAGGAATATCTGTAGTTAATGCTCTAAGTGAATGGGTTAATGTGACCGTTTATAGAGATGGAAGCGAATTTAATCAAAGATTTGAAAAAGGTGTTTCAAAGGGTGAATTGCAAACTAAAAAGCTGACCGGCAAACCATTTAAG---AAAGGAACAACTATTTGCTTTAAACCAGATAAAACGATTTTTTCAGGAGGAATTGAATTTGAATTTTCTCTTCTTTCATCGAGGTTAAGAGAATTAGCTTATCTTAATGGCGGAGTAAAAATTGTTTTTAGAGATGAGAGAAATCAATTAGCAGATGGTTCTTTTAAA------GAAGAAATTTACTTATATCAAGGAGGTATTAAAGAATATGTAGAGTACATGAATTCTGAAAAAGAGTCTATTCATCCAGAAATAATTTATGTAGACTCACAGAAAGAAAATGTATATGTAGAAGCAGCTTTGCAATGGTGTTCAGATGTTTACTCAGATAATATTTTGGGGTTTGCAAATAATATTAGAACTATTGATGGTGGAACTCATATAGAAGGGTTAAAAACAGTTCTGACAAGAACTTTCAATAATCTTGCAAAAAAGAGAGGTAAAAGAAAAGATATTGAAAAAAATTTAGCTGGAGAAAATATTAGAGAGGGTTTGACAGTTGTTTTGTCGGTAAAAGTTCCAGATCCTGAATTTGAAGGGCAAACAAAAACAAAATTAGGAAATACTGAAGTAAGAGGAATTGTGGATTCTCTCATTGGGGAGGCTCTCACAAAATATATGGAATTCAATCCTGGAATTTTGGACCTGATTCTTGAAAAAGCAATTCAATCATTTAATGCAGCAGAAGCTGCGAGAAGGGCAAGAGAATTAGTAAGAAGAAAAAGTGTTTTGGAAAGTTCTACCTTACCGGGTAAATTAGCAGATTGTAGTACTAGAGATCCCTCAGAATCAGAAATTTACATAGTTGAAGGAGATTCAGCTGGAGGTTCCGCAAAACAAGGGAGAGATAGAAATTTTCAGGCAATTTTGCCTCTTAGGGGTAAAATTCTTAATATTGAAAAAACTGATGATACTAAAATTTATAAAAATACGGAAATACAATCATTAATAACGGCTTTAGGATTAGGAATAAAAGGAGAGGAGTTTAACGAAAACTCTTTGAGATATCATAGAGTTGTAATAATGACGGATGCTGATGTTGATGGTGCTCACATCAGAACTTTATTATTGACATTTTTTTATAGATATCAAAGAGAACTTGTTGAGAAAGGCTTTATATACATTGCTTGTCCTCCTCTATATAAAGTTGAAAGAGGAAAGAATCATAATTACTGTTATAACGAGAATCAATTAAAAGATACAATTGAAGGTTTTGGAGAAAATGCTAATTATAATATTCAAAGATTTAAGGGATTAGGTGAGATGATGCCAAAACAATTGTGGGATACAACTATGAATCCTCAAACTAGGATGATGAAAAGGGTTGAAATCGAAGATGCACTTGAAGCTGACAGAATTTTCAATATATTAATGGGGGATAAAGTTGCACCAAGAAGAGAATTTATTGAAACT
>AG-355-J09_2667775155
ATCTCAAATGATTACGGCGCGGAACAGATACAGGTTTTAGAGGGGTTAGAACCAGTTCGTAAGCGCCCTGGGATGTATATAGGTTCAACAGGACCTAGGGGATTACATCATTTAGTATACGAGGTAGTTGATAACTCGGTTGATGAAGCACTTGCAGGACATTGTGATCACATTGAAATAGTTCTTCGAGCAGATGGTTCTGCTTTGATTTCTGATAACGGACGAGGTATTCCAACAGATATTCACCCAAGAACAGGGAAAAGTGCCTTAGAAACTGTACTTACTGTTCTTCATGCAGGAGGTAAATTTGGAAGTGGTGGTTATAAAGTTTCAGGGGGTCTACATGGTGTAGGAATATCTGTAGTTAATGCTCTAAGCGAATGGGTTAATGTGACTGTTTATAGGGATGGAAGCGAATTTAATCAAAGATTTGAAAAAGGTGTATCAAAGGGTGAATTGCAAACTAAAAGGCAGACTGGCAAACCATCTAAG---AAAGGAACAACTATTTGCTTTAAACCCGACAAAACGATTTTTTCGGGAGGAATTGAATTTGAATATGCTCTTCTTTCATCTAGATTAAGGGAGTTAGCTTATCTTAATGGCGGAGTAAAAATTGTTTTTAGAGATGAAAGAAATCAATTTTCAGATGGTTCTTTTAAA------GAAGAAATTTACTTATATCAAGGGGGCATTAAAGAATATGTTGAATACATGAATGCTGAAAAGGATTCTATTCACCCTGAAATAATTTATGTTGACTCACAGAAAGAAAATGTATATGTAGAAGCAGCTTTGCAATGGTGTTCAGATGTATATTCAGATAATATTTTAGGATTTGCAAATAATATTAGAACCATAGATGGAGGAACTCATATTGAAGGGCTTAAAACAGTTCTGACCAGAACTTTCAATAATCTTGCAAAAAAGAGAGGCAAAAGAAAGGATATTGAAAAAAATTTAGCTGGCGAAAATATTAGAGAGGGTTTGACTGTTGTTTTATCAGTAAAAGTTCCAGATCCCGAATTTGAAGGGCAAACAAAAACAAAATTAGGAAATACTGAAGTACGGGGAATTGTGGATTCTCTTATTGGGGAGGCTCTTACGAAATATATGGAATTTAATCCTGGAATTTTGGACTTGATTCTTGAAAAAGCTATTCAATCATTTAATGCGGCAGAAGCTGCAAGAAGGGCTAGAGAATTAGTAAGAAGAAAAAGTGTTTTAGAAAGTTCTACATTACCGGGTAAATTAGCAGATTGTAGTTCTAGAGACCCCTCAGAATCAGAAATTTATATAGTTGAAGGAGATTCAGCTGGTGGCTCCGCAAAACAAGGACGAGATAGAAATTTTCAGGCTATTTTGCCTCTGAGGGGTAAAATTCTTAATATTGAAAAAACTGATGATACTAAAATTTATAAAAATACAGAAATACAGTCATTAATAACAGCTTTAGGATTAGGAATAAAAGGGGAGGAGTTCGACGAGAGCTCTTTGAGATATCATAGAGTTGTAATTATGACGGATGCTGATGTTGACGGTGCTCATATAAGGACTTTATTGCTGACATTTTTTTACAGATACCAAAGACAACTTGTTGAGAAAGGTTTTATATACATTGCTTGTCCTCCTCTTTATAAAGTTGAAAGAGGTAAGAATCATAATTACTGTTATAACGAGAATCAATTAAAGGATACAATTCAAGGTTTTGGAGAAAATGCAAATTATAATATTCAAAGATTTAAGGGATTAGGTGAGATGATGCCAAAACAATTATGGGATACAACTATGAATCCCCAAACGAGGATGATGAAAAGGGTTGAAATCGAAGATGCACTTGAAGCTGACAGAATATTCAATATATTAATGGGAGATAAAGTTGCACCAAGAAGAGAATTTATTGAAACC
>AG-355-J23_2667776429
ATCTCAAATGATTATGGCGCCGAACAGATACAGGTTTTAGAGGGATTAGAACCAGTTCGTAAACGCCCAGGGATGTATATAGGTTCAACAGGACCTAGGGGATTACATCATTTAGTATATGAGGTAGTTGATAACTCGGTTGATGAAGCACTCGCAGGACATTGTGATCACATAGAAATAGTTCTTCGAGCCGATGGTTCTGCTTTAATTTCTGATAATGGACGAGGTATCCCAACAGATATTCATCCAAGAACAGGGAAAAGTGCATTAGAAACTGTACTAACTGTTCTTCATGCAGGAGGTAAATTTGGAAGTGGTGGTTATAAAGTTTCAGGGGGTTTGCATGGAGTTGGAATATCTGTAGTTAATGCTCTAAGCGAATGGGTTAATGTGACTGTTTATAGAGATGGAAGCGAATTTAATCAAAGATTTGAAAAAGGTGTATCCAAAGGTGAATTGGAAACTAAAAAACAGACTGGCAAACCATCTAAG---AAAGGAACAACTATTTGCTTTAAACCCGACAAAACGATTTTTTCTGGAGGAATTGAATTTGAATATGCACTTCTTTCATCTAGATTAAGGGAGCTAGCTTATCTTAATGGCGGAGTAAAAATTGTTTTTAGGGATGAAAGAAATCAATTATCAGATGGTTCTTTTAAA------GAAGAAATTTACCTGTATCAAGGAGGTATTAAAGAATATGTTGAATACATGAATGCTGAAAAAGACTCTATTCATCCTGAAATAATTTATGTTGACTCACAGAAAGAAAATGTATATGTAGAAGCAGCTTTGCAATGGTGTTCAGATGTATATTCAGATAATATTTTAGGATTTGCAAATAATATTAGGACTATTGATGGAGGAACTCATATTGAAGGGCTAAAAACAGTTTTGACAAGAACTTTCAATAATCTTGCAAAAAAGAGAGGTAAAAGAAAAGATATTGAAAAAAATTTAGCTGGCGAAAATATTAGAGAGGGTTTGACTGTTGTCTTATCAGTAAAAGTTCCAGATCCCGAATTTGAAGGGCAAACAAAAACAAAATTAGGAAATACTGAAGTGCGGGGAATTGTGGATTCTCTCATTGGGGAGGCTCTCACAAAATATATGGAATTCAATCCTGGAATTTTGGACTTGATTCTTGAAAAAGCAATTCAATCATTTAATGCAGCAGAAGCTGCGAGAAGGGCTAGAGAATTAGTAAGGAGAAAAAGTGTTCTAGAAAGTTCTACATTACCGGGCAAATTAGCAGATTGTAGTTCTAGAGATCCCTCAGAATCAGAAATTTATATAGTTGAAGGAGATTCAGCTGGTGGCTCCGCAAAACAAGGCCGAGATAGAAATTTTCAGGCTATTTTGCCTCTTAGGGGTAAAATTCTAAATATTGAAAAAACTGACGATACTAAAATATATAAAAACACAGAAATACAGTCATTAATAACTGCCTTAGGATTAGGAATCAAAGGAGAGGAGTTCGACCAAAGCTCTTTGAGATATCATAGAGTTGTAATTATGACGGATGCTGATGTTGACGGTGCTCATATAAGAACTTTATTGCTGACATTTTTTTACAGATACCAAAGAGAACTTGTTGAAAAAGGTTTTATATACATTGCTTGTCCTCCTCTTTATAAAGTTGAAAGAGGTAAGAATCATAATTATTGTTATAACGAGAATCAATTAAAGGATACAATTCAAGGTTTTGGAGAAAACGCAAATTATAATATCCAAAGATTTAAAGGATTAGGTGAGATGATGCCAAAACAATTATGGGACACAACTATGAATCCTCAAACGAGGATGATGAAAAGGGTTGAGATCGAAGATGCACTTGAAGCTGACAGAATATTCAATATATTAATGGGAGATAAAGTTGCACCAAGAAGAGAATTTATTGAAACT
>AG-355-K03_2717252109
ATCTCAAATGATTATGGCGCGGAACAGATTCAGGTTTTAGAAGGGTTAGAACCAGTTCGTAAACGCCCTGGTATGTATATAGGTTCTACAGGGCCAAGAGGATTACACCATCTAGTATATGAGGTTGTTGATAACTCCGTTGATGAAGCACTTGCTGGACATTGTGATCTCATAGAAATAGTTCTTAGAGCAGATGGTTCTGCTTTAATTTCTGACAATGGACGAGGTATTCCAACAGATATTCATCCAAGAACAGGGAAAAGTGCCTTAGAAACTGTACTAACTGTTCTTCATGCAGGAGGTAAATTTGGCAGTGGTGGTTATAAAGTTTCAGGTGGTTTGCATGGAGTAGGAATATCTGTAGTTAACGCTTTAAGCGAATGGGTTAATGTGACTGTTTTTAGGGAGAGTAGCGAATTTAATCAAAGATTTGAAAAAGGTATATCAAAGGGTGAATTGCAAACTAAAAAGCAGACTGAAAAACCATATAAG---AAAGGTACAACTATTTGCTTTAAACCCGACAAAGAGATTTTTTCTGGAGGAATTGAATTTGAATATGCTCTTCTTTCATCTAGATTAAGAGAACTAGCGTACCTTAATGGCGGAGTAAAAATTGTTTTTAGAGATGAAAGAAATCAATTACCAGATGGTTCTTTTAAA------GAAGAAATTTATTTATATCAGGGAGGGATTAAAGAATATGTTGAATATATGAATTCTGAAAAAGAGTCTATTCATCCTGAAATAATTTATGTTGACTCACAGAAAGAAAATGTATACGTAGAGGCAGCTTTGCAATGGTGTTCAGATGTATATTCAGATAATATTTTGGGATTTGCAAATAATATTAGAACTATTGATGGAGGAACTCACTTAGAAGGGCTAAAAACAGTTCTGACAAGAACTTTCAATAATCTTGCAAAAAAGAGAGGTAAAAGAAAAGATGTTGAAAAAAATTTAGCTGGCGAAAATATTAGAGAGGGTTTGACTGTTGTTTTATCGGTAAAAGTTCCAGATCCCGAATTTGAAGGACAAACAAAAACAAAATTAGGAAATCCGGAAGTAAGAGGAATTGTAGATTCTCTCATAGGTGAGGCTCTCACAAAATATATGGAATTCAATCCTGGAATTTTCGACCTGATTCTTGAAAAAGCAATTCAATCATTTAATGCTGCAGAAGCTGCGAGAAGGGCTAGAGAATTAGTAAGAAGAAAAAGTGTTTTAGAAAGTTCTACTTTACCCGGTAAATTAGCAGATTGTAGTTCTAGAGATCCTTCAGAATCAGAAATTTATATAGTTGAAGGTGATTCAGCTGGAGGTTCCGCAAAACAAGGGAGAGATAGAAATTTTCAGGCTATTTTGCCTCTTAGGGGTAAAATTCTTAATATTGAAAAAACCGACGATACTAAAATTTATAAAAATACAGAAATACAGTCATTAATAACAGCTCTAGGATTAGGAATAAAAGGTGAGGAGTTCGACGAAAGCTCTTTGAGATATCATAGAGTTGTAATTATGACAGATGCTGATGTTGACGGTGCTCATATAAGAACTTTATTATTGACATTTTTTTACAGATACCAAAGAGAACTTGTTGAGAAAGGTTTTATATACATTGCTTGTCCCCCTCTATACAAAGTTGAAAGAGGTAAGAATTATAATTATTGTTATAACGAGAATCAATTAAAGGATACAATTCAAGGTTTTGGAGAAAATGCAAATTACAATATCCAAAGATTCAAGGGATTAGGTGAGATGATGCCAAAACAATTATGGGATACAACTATGAATCCTCAAACTAGGATGATGAAAAGGGTTGAAATAGAAGATGCACTTGAAGCTGACAGAATATTTAACATATTAATGGGAGATAAGGTTGCACCAAGAAGAGAATTCATTGAAACT
>AG-355-K10_2717253632
ATCTCAAATGATTATGGCGCGGAACAGATTCAGGTTTTAGAAGGGTTAGAACCAGTTCGTAAACGCCCTGGTATGTATATAGGTTCTACAGGGCCAAGAGGATTACACCATTTAGTATATGAGGTTGTTGATAACTCCGTTGATGAAGCACTTGCTGGACATTGTGATCTCATAGAAATAGTTCTTAAAGCAGATGGTTCTGCTTTAATTTCTGACAATGGACGAGGTATTCCAACAGATATTCATCCAAGAACAGGGAAAAGTGCCTTAGAAACTGTACTAACTGTTCTTCATGCAGGAGGTAAATTTGGCAGTGGTGGTTATAAAGTTTCAGGTGGTTTGCATGGAGTAGGAATATCTGTAGTTAACGCTTTAAGCGAATGGGTTAATGTGACCGTTTTTAGAGATAGTAGCGAATTTAATCAAAGATTTGAAAAAGGTATATCAAAGGGTGAATTGCAAACTAAAAAGCAGAAAGAAAAACCATATAAG---AAAGGTACAACTATTTGCTTTAAACCCGACAAAGAGATTTTTTCTGGAGGAATTGAATTTGAATATGCTCTTCTTTCATCTAGATTAAGAGAACTAGCGTACCTTAATGGCGGAGTAAAAATTGTTTTTAGAGATGAAAGAAATCAATTACCAGATGGTTCTTTTAAA------GAAGAAATTTATTTATATCAGGGAGGGATTAAAGAATATGTTGAATATATGAATTCTGAAAAAGAGTCTATTCATCCTGAAATAATTTATGTTGACTCACAGAAAGAAAATGTATACGTAGAGGCAGCTTTGCAATGGTGTTCAGATGTATATTCAGATAATATTTTGGGATTTGCAAATAATATTAGAACTATTGATGGAGGAACTCACATAGAAGGGCTAAAAACAGTTCTGACAAGAACTTTCAATAATCTTGCAAAAAAGAGAGGTAAAAGAAAAGATGTTGAAAAAAATTTAGCTGGTGAAAATATTAGAGAGGGTTTGACTGTTGTTTTATCGGTAAAAGTTCCAGATCCCGAATTTGAAGGACAAACAAAAACAAAATTAGGAAATCCGGAAGTAAGAGGAATTGTAGATTCTCTCATAGGTGAGGCTCTCACAAAATATATGGAATTCAATCCTGGAATTTTCGACCTGATTCTTGAAAAAGCAATTCAATCATTTAATGCTGCAGAAGCTGCGAGAAGGGCTAGAGAATTAGTAAGAAGAAAAAGTGTTTTAGAAAGTTCTACTTTACCCGGTAAATTAGCAGATTGTAGTTCTAGAGATCCTTCAGAATCAGAAATTTATATAGTTGAAGGTGATTCAGCTGGAGGTTCCGCAAAACAAGGGAGAGATAGAAATTTTCAGGCTATTTTGCCTCTTAGGGGTAAAATTCTTAATATTGAAAAAACCGACGATACTAAAATTTATAAAAATACAGAAATACAGTCATTAATAACAGCTCTAGGATTAGGAATAAAAGGTGAGGAGTTCGACGAAAGCTCTTTGAGATATCATAGAGTTGTAATTATGACAGATGCTGATGTTGACGGTGCTCATATAAGAACTTTATTATTGACATTTTTTTACAGATACCAAAGAGAACTTGTTGAGAAAGGTTTTATATACATTGCTTGTCCCCCTCTATATAAAGTTGAAAGAGGTAAGAATCATAATTATTGTTATAACGAGAATCAATTAAAGGATACAATTCAAGGTTTTGGAGAAAATGCAAATTACAATATCCAAAGATTCAAGGGATTAGGTGAGATGATGCCAAAACAATTATGGGATACAACTATGAATCCTCAAACTAGGATGATGAAAAGGGTTGAAATAGAAGATGCACTTGAAGCTGACAGAATATTTAATATATTAATGGGAGATAAGGTTGCACCAAGAAGAGAATTTATTGAAACT
>AG-355-K13_2667777970
ATCTCAAATGATTATGGGGCGGAACAGATTCAGGTTTTAGAGGGTTTAGAACCAGTTCGTAAACGCCCAGGAATGTATATAGGTTCAACAGGACCTAGGGGATTACACCATTTAGTATATGAGGTAGTTGATAACTCGGTTGATGAAGCACTTGCAGGACATTGTGATCATATAGAAATAGTTCTTCGAGCAGATGGTTCTGCTTTAATTTCTGATAATGGACGAGGTATTCCAACAGATATTCATCCAAGAACAGGGAAGAGTGCCCTAGAAACAGTTCTAACTGTTCTTCATGCAGGAGGTAAATTCGGAAGTGGTGGTTATAAAGTTTCAGGGGGTTTGCATGGTGTAGGGATATCTGTAGTTAATGCTCTAAGCGAATGGGTTAATGTGACTGTTTATAGGGATGGAAGCGAATTTAAGCAAAGATTTGAAAAAGGTGTATCAAAGGGTGAATTGGAAACTAAAAAGCAGACTGGCAAGCCATCTAAG---AAAGGAACAACTATTTGCTTTAAACCCGACATAACTATTTTTTCTGGAGGAATTGAATTTGAATATGCTCTTCTTTCATCGAGATTAAGGGAATTAGCTTATCTAAATGGCGGAGTAAAAATTGTTTTTAGAGATGAAAGAAATCAATTATCAGATGGTTCTTTTAAA------GAAGAAATTTACTTATATCAAGGAGGTATTAAAGAATATGTTGAATATATGAATTCTGAAAAAGAGTCTATTCATCCTGAAATAATTTATGTTGACTCACAAAAAGAAAATGTATACGTTGAAGCAGCTTTGCAATGGTGTTCAGATGTTTATTCAGATAATATTTTAGGATTTGCAAATAATATCAGAACTATTGATGGAGGAACACATATTGAAGGATTAAAAACCGTTCTGACAAGAACTTTCAATAATCTTGCAAAAAAGAGAGGCAAAAGAAAAGATATTGAAAAAAATTTAGCTGGCGAAAATATTAGAGAGGGTTTGACTGTTGTTTTATCAGTAAAAGTTCCAGATCCTGAATTTGAAGGACAAACAAAAACAAAATTAGGAAATACTGAAGTACGAGGAATTGTGGATTCTCTCATTGGTGAGGCTCTTACGAAATACATGGAATTCAATCCTGGAATTTTGGACTTGATTCTTGAAAAAGCAATTCAATCATTTAACGCAGCAGAAGCTGCGAGAAGAGCTAGAGAATTAGTAAGAAGAAAAAGTGTTCTAGAGAGTTCTACATTACCTGGAAAATTAGCAGATTGTAGTTCTAGAGATCCATCAGAATCAGAAATTTATATAGTTGAAGGAGATTCAGCTGGTGGCTCTGCAAAACAAGGTCGAGATAGAAATTTTCAGGCTATTTTGCCTCTCAGGGGTAAAATTCTTAATATTGAAAAAACTGATGATACAAAAATATATAAAAACACAGAAATACAGTCATTAATAACAGCTCTAGGATTAGGAATAAAAGGAGAGGAGTTCGACGAAAGCTCTTTGAGATATCATAGAGTTGTAATTATGACGGATGCTGATGTCGACGGTGCTCATATTAGAACTTTATTGCTGACATTTTTTTACAGATACCAAAGGGAACTTGTTGAGAAAGGTTTTATATACATCGCTTGTCCCCCTCTATATAAAGTTGAAAGGGGAAAGAACCATAATTACTGTTATAACGAGAATCAATTAAAGAATACAATTCAGGGTTTTGGGGAAAATGCAAATTATAATATCCAAAGATTTAAGGGATTAGGTGAGATGATGCCAAAACAATTATGGGATACAACTATGAATCCTCAAACGAGGATGATGAAAAGGGTTGAAATCGAAGATGCACTTGAAGCTGACAGAATATTCAATATATTAATGGGAGATAAAGTTGCACCAAGAAGAGAATTTATTGAAACT
>AG-355-K15_2667779446
ATCTCAAATGATTATGGCGCTGAACAGATACAGGTTTTAGAGGGGTTAGAACCAGTTCGCAAACGTCCTGGGATGTATATAGGTTCAACAGGACCTAGGGGATTACACCATTTAATATATGAGGTAGTTGATAATTCGGTAGATGAAGCACTTGCAGGACATTGTGATCACATAGAAATAGTTCTTAGAGCAGATGGTTCTGCTTTGATTTCTGATAATGGACGAGGTATTCCAACAGATATTCATCCAAGAACAGGGAAAAGTGCCTTAGAAACTGTACTTACTGTTCTTCATGCAGGAGGTAAATTTGGAAGTGGTGGTTATAAAGTTTCAGGAGGTTTGCATGGAGTAGGAATATCTGTAGTTAATGCTCTAAGCGAATGGGTTAATGTGACTGTTTTTAGGGAAGGAAGCGAATTTAATCAAAGGTTTGAAAAAGGTGTATCAAAGGGTGAATTGGAAACTAAAAAGCAGACTGGCAAACCATCTAAA---AAAGGAACAACTATTTGCTTTAAACCCGACAAAACAATTTTTTCTGGAGGAATTGAATTTGAATATCCTCTTCTTTCATCTAGATTAAGGGAGCTAGCTTATCTTAATGGCGGAGTAAAAATTGTTTTTAGAGATGAAAGAAATCAATTATCAGATGGTTCTTTTAAA------GAGGAAATTTATTTGTATCAAGGAGGTATTAAAGAATATGTTGAATACATGAATGCTGAGAAAGATTCTATTCATCCTGAAATAATTTATGTTGACTCACAGAAAGAAAATGTATATGTAGAAGCAGCTTTGCAATGGTGTTCAGATGTATATTCAGATAATATTTTGGGATTTGCAAATAATATTCGAACTATTGATGGAGGAACTCATATTGAAGGCCTAAAAACAGTTTTGACAAGAACTTTCAATAATCTTGCAAAAAAGAGAGGTAAAAGAAAAGATATGGAAAAAAATTTAGCTGGCGAAAATATTAGAGAGGGTTTGACTGTTGTTCTATCAGTAAAAGTTCCAGAGCCGGAATTTGAAGGGCAAACAAAAACAAAATTAGGAAATACTGAAGTACGGGGAATTGTAGATTCTCTCATTGGGGAGGCTCTCACAAAATATATGGAATTCAATCCTGGAATTTTGGACTTGATTCTAGAAAAAGCAATTCAATCATTTAATGCAGCAGAAGCTGCGAGAAGGGCTAGAGAATTAGTAAGAAGAAAAAGTGTTCTGGAAAGTTCTACATTACCGGGTAAATTAGCAGATTGTAGTTCTAGAGATCCTTCAGAATCAGAAATATATATAGTGGAAGGAGATTCAGCTGGTGGCTCAGCAAAACAAGGACGCGATAGAAATTTTCAGGCTATTTTGCCTCTCAGGGGAAAAATTCTTAATATTGAAAAAACTGATGATACTAAAATATATAAAAATACAGAAATACAGTCATTAATAACAGCTCTAGGATTAGGAATAAAAGGAGAGGAGTTCGATGAGAGCTCTTTGAGATATCATAGAGTTGTAATTATGACAGATGCTGATGTTGACGGTGCTCATATAAGAACTTTATTGTTGACATTTTTTTATAGATACCAAAGAGAACTTGTTGAGAAAGGGTTTATATATATTGCGTGTCCCCCTCTTTATAAAGTTGAAAGAGGTAAGAGTCATAATTACTGTTATAACGAGAATCAGTTAAAGGATACAATTCAAGGTTTTGGAGAAAACGCAAATTATAATATCCAAAGATTCAAGGGATTAGGTGAGATGATGCCAAAACAATTATGGGATACAACTATGAATCCTCAAACGAGGATGATGAAAAGGGTTGAAATCGAAGATGCACTTGAAGCTGACAGAATATTCAATATATTGATGGGAGATAAAGTTGCACCAAGAAGAGAATTTATTGAAACG
>AG-355-K20_2667781207
ATCTCAAATGATTATGGCGCGGAACAGATACAGGTTTTAGAGGGGTTAGAACCAGTTCGTAAACGTCCTGGAATGTATATAGGTTCAACAGGGCCAAGGGGATTACATCATTTAGTATATGAGGTGGTTGATAACTCGGTTGATGAAGCACTTGCAGGACATTGTGATCACATAGAAATAGTTCTTCGAGCAGATGGTTCTGCTTTAATTTCTGATAATGGACGAGGTATTCCAACAGATATTCATCCAAGAACAGGAAAAAGTGCTTTAGAAACTGTACTAACTGTTCTTCATGCAGGAGGTAAATTTGGTAGTGGTGGTTATAAGGTTTCAGGGGGTTTGCATGGCGTAGGAATATCTGTAGTTAATGCTCTAAGCGAATGGGTTAATGTGACTGTTTATAGGGATGGAAGCGAATTTAATCAAAGATTTGAAAAAGGTGTATCAAAGGGTGAATTGCAAACTAAAAAGCAGACTGGCAAACCATCTAAG---AAAGGAACTACTATTTGCTTTAAACCCGACAAAACGATTTTTTCTGGAGGAATTGAATTTGAATATGCTCTCCTTTCATCAAGACTAAGGGAGTTAGCTTATCTTAATGGCGGAGTAAAAATTGTTTTTAGAGATGAAAGAAATCAATTATCAGATGGTTCGTTTAAA------GAAGAAATTTACTTGTATCAAGGAGGCATTAAAGAATATGTTGAATATATGAATGCTGAAAAAGATTCTATTCATCCTGAAATAATTTATGTTGACTCACAGAAAGAAAATGTATATGTAGAAGCAGCTTTGCAATGGTGTTCAGATGTCTATTCAGATAATATTTTAGGATTTGCAAATAATATTAGAACTATTGATGGAGGAACTCATATTGAAGGGCTAAAAACAGTTCTGACAAGAACTTTCAATAATCTTGCAAAAAAAAGAGGCAAAAGAAAAGATATTGAAAAAAATTTAGCTGGCGAAAATATTAGAGAGGGTTTGACTGTTGTGTTATCAGTAAAAGTTCCAGATCCAGAATTTGAGGGGCAAACAAAAACAAAATTAGGAAATACTGAAGTACGGGGAATTGTGGATTCTCTCATTGGGGAGGCCCTCACAAAATATATGGAATTTAATCCTGGCATTTTGGATTTGATTCTTGAAAAAGCAATTCAATCATTTAATGCAGCAGAAGCTGCTAGAAGAGCTAGAGAGTTAGTAAGAAGAAAAAGTGTTCTAGAAAGTTCTACATTACCGGGCAAATTAGCAGATTGTAGTTCTAGAGATCCCTCAGAATCAGAAATTTATATAGTTGAAGGAGATTCAGCTGGTGGCTCCGCAAAACAAGGACGAGATAGAAATTTTCAGGCTATTTTGCCTCTTAGGGGTAAAATTCTCAATATTGAAAAAACTGACGATACTAAAATATATAAAAATACAGAAATACAGTCATTAATAACAGCTCTAGGATTAGGAATAAAAGGAGAGGAGTTCGACGAGAGCTCTTTAAGATATCATAGAGTAGTAATTATGACGGATGCTGATGTTGACGGTGCTCATATAAGAACTTTATTGCTGACATTTTTTTACAGATACCAAAGAGAACTTGTTGAGAAAGGTTTTATATACATTGCTTGTCCCCCTCTTTATAAAGTTGAAAGAGGTAAGAATCATAATTATTGTTATAACGAGAATCAATTAAAGGATACAATTCAAGGTTTTGGAGAAAATGCAAATTATAATATCCAAAGATTTAAGGGATTAGGGGAGATGATGCCAAAACAATTATGGGATACAACTATGAATCCTCAAACGAGGATGATGAAAAGGGTTGAAATCGAAGATGCGCTTGAAGCTGACAGAATATTCAATATATTAATGGGAGATAAAGTTGCACCAAGAAGAGAATTTATTGAAACT
>AG-355-K23_2667782817
ATCTCAAATGATTATGGCGCGGAACAGATACAGGTTTTAGAGGGGTTAGAACCAGTTCGTAAACGCCCTGGAATGTATATAGGTTCGACAGGGCCTAGGGGATTACACCATTTAGTATATGAGGTAGTTGATAACTCGGTTGATGAAGCACTTGCAGGACATTGTGATCACATAGAAATAGTTCTTCGAGCAGATGGATCTGCTTTAATTTCTGATAATGGACGAGGTATACCAACAGATATTCATCCAAGAACAGGCAAAAGTGCCTTAGAAACTGTACTAACTGTTCTTCATGCAGGAGGTAAATTCGGAAGTGGTGGTTATAAAGTTTCAGGGGGTTTGCATGGAGTAGGAATATCTGTAGTTAATGCTCTAAGCGAATGGGTTAATGTGACTGTTTATAGGGATGGAAGCGAATTTAATCAAAGATTTGAAAAAGGTATATCAAAGGGTGAATTGGAAACTAAAAAGCAGACTGGCAAACCATCTAAG---AAAGGAACAACTATTTGCTTTAAACCCGACAAAACTATTTTTTCTGGAGGAATTGAATTTGAATATGCTCTTCTTTCATCTAGATTAAGAGAGCTAGCTTATCTTAATGGCGGAGTAAAAATTGTTTTTAGAGATGAAAGAAATCAATTATCAGATGGTTCTTTTAAA------GAAGAAATTTATTTGTATCAAGGAGGTATTAAAGAATATGTTGAATACATGAATGCCGAAAAAGATTCTATTCATCCTGAAATAATTTATGTTGACTCTCAGAAAGAAAATGTATATGTTGAAGCGGCTTTGCAATGGTGTTCAGATGTATATTCAGATAATATTTTAGGATTTGCAAATAATATTAGAACTATTGATGGAGGAACTCATATTGAAGGTCTAAAAACAGTACTGACAAGAACTTTCAACAATCTTGCAAAAAAGAGAGGCAAAAGAAAAGATATTGAAAAAAATTTAGCAGGCGAAAATATCAGAGAGGGTTTGACTGTTGTTTTATCAGTAAAAGTTCCGGATCCAGAATTTGAAGGACAAACAAAAACAAAATTAGGAAATACTGAAGTACGGGGAATTGTGGATTCTCTCATAGGGGAGGCTCTCACAAAATATATGGAATTCAATCCTGGAATTTTCGACTTGATTCTTGAAAAAGCAATTCAATCATTTAATGCAGCAGAAGCTGCGAGAAGGGCTAGAGAATTAGTAAGAAGAAAAAGTGTTCTAGAAAGTTCTACATTACCGGGCAAATTAGCAGATTGTAGTTCTAGAGATCCCTCAGAATCAGAAATTTACATAGTAGAAGGAGATTCAGCTGGTGGTTCAGCAAAACAAGGAAGAGATAGAAATTTTCAGGCTATTTTGCCTCTAAGGGGTAAAATTCTTAATATTGAAAAAACTGACGATACAAAAATTTATAAAAACACAGAAATACAATCTTTAATAACAGCTTTAGGATTAGGAATAAAAGGAGAGGAGTTTGACGAGAGCTCTTTAAGATATCATAGAGTTGTAATTATGACGGATGCTGATGTTGACGGTGCTCATATAAGAACTTTATTGCTTACATTTTTTTATAGATACCAAAGAGAACTTGTTGAGAAAGGTTTCATATACATTGCTTGTCCCCCTCTTTATAAAGTTGAAAGAGGTAAGAATCATAATTACTGTTATAACGAGAATCAATTAAAGGATACGATTCAAGGCTTTGGAGAAAATGCTAACTATAATATCCAAAGATTTAAGGGATTAGGTGAGATGATGCCAAAACAATTATGGGACACAACTATGAATCCTCAGACGAGGATGATGAAAAGGGTTGAAATCGAAGATGCACTTGAAGCTGACAGAATATTTAATATTTTAATGGGAGATAAAGTTGCACCAAGAAGAGAATTTATTGAAACT
>AG-355-L02_2667784233
ATCTCAAATGATTATGGCGCGGAACAGATACAGGTTTTAGAGGGGTTAGAACCAGTTCGTAAACGCCCTGGAATGTATATAGGTTCGACAGGGCCTAGGGGATTACACCATTTAGTATATGAGGTAGTTGATAACTCGGTTGATGAAGCACTTGCAGGACATTGTGATCACATAGAAATAGTTCTTCGAGCAGATGGATCTGCTTTAATTTCTGATAATGGACGAGGTATACCAACAGATATTCATCCAAGAACAGGCAAAAGTGCCTTAGAAACTGTACTAACTGTTCTTCATGCAGGAGGTAAATTCGGAAGTGGTGGTTATAAAGTTTCAGGGGGTTTGCATGGAGTAGGAATATCTGTAGTTAATGCTCTAAGCGAATGGGTTAATGTGACTGTTTATAGGGATGGAAGCGAATTTAATCAAAGATTTGAAAAAGGTATATCAAAGGGTGAATTGGAAACTAAAAAGCAGACTGGCAAACCATCTAAG---AAAGGAACAACTATTTGCTTTAAACCCGACAAAACTATTTTTTCTGGAGGAATTGAATTTGAATATGCTCTTCTTTCATCTAGATTAAGAGAGCTAGCTTATCTTAATGGCGGAGTAAAAATTGTTTTTAGAGATGAAAGAAATCAATTATCAGATGGTTCTTTTAAA------GAAGAAATTTATTTGTATCAAGGAGGTATTAAAGAATATGTTGAATACATGAATGCCGAAAAAGATTCTATTCATCCTGAAATAATTTATGTTGACTCTCAGAAAGAAAATGTATATGTTGAAGCGGCTTTGCAATGGTGTTCAGATGTATATTCAGATAATATTTTAGGATTTGCAAATAATATTAGAACTATTGATGGAGGAACTCATATTGAAGGTCTAAAAACAGTACTGACAAGAACTTTCAACAATCTTGCAAAAAAGAGAGGCAAAAGAAAAGATATTGAAAAAAATTTAGCAGGCGAAAATATCAGAGAGGGTTTGACTGTTGTTTTATCAGTAAAAGTTCCGGATCCAGAATTTGAAGGACAAACAAAAACAAAATTAGGAAATACTGAAGTACGGGGAATTGTGGATTCTCTCATAGGGGAGGCTCTCACAAAATATATGGAATTCAATCCTGGAATTTTCGACTTGATTCTTGAAAAAGCAATTCAATCATTTAATGCAGCAGAAGCTGCGAGAAGGGCTAGAGAATTAGTAAGAAGAAAAAGTGTTCTAGAAAGTTCTACATTACCGGGCAAATTAGCAGATTGTAGTTCTAGAGATCCCTCAGAATCAGAAATTTACATAGTAGAAGGAGATTCAGCTGGTGGTTCAGCAAAACAAGGAAGAGATAGAAATTTTCAGGCTATTTTGCCTCTAAGGGGTAAAATTCTTAATATTGAAAAAACTGACGATACAAAAATTTATAAAAACACAGAAATACAATCTTTAATAACAGCTTTAGGATTAGGAATAAAAGGAGAGGAGTTTGACGAGAGCTCTTTGAGATATCATAGAGTTGTAATTATGACGGATGCTGATGTTGACGGTGCTCATATAAGAACTTTATTGCTTACATTTTTTTATAGATACCAAAGAGAACTTGTTGAGAAAGGTTTCATATACATTGCTTGTCCCCCTCTTTATAAAGTTGAAAGAGGTAAGAATCATAATTACTGTTATAACGAGAATCAATTAAAGGATACGATTCAAGGCTTTGGAGAAAATGCTAATTATAATATCCAAAGATTTAAGGGATTAGGTGAGATGATGCCAAAACAATTATGGGACACAACTATGAATCCTCAGACGAGGATGATGAAAAGGGTTGAAATCGAAGATGCACTTGAAGCTGACAGAATATTTAATATTTTAATGGGAGATAAAGTTGCACCAAGAAGAGAATTTATTGAAACT
>AG-355-L20_2667787271
ATCTCAAATGATTATGGCGCGGAACAGATACAGGTTTTAGAGGGGTTAGAACCAGTTCGTAAACGCCCTGGAATGTATATAGGCTCAACAGGGCCTAGGGGATTACATCATTTAGTGTATGAGGTGGTTGATAACTCGGTTGATGAAGCACTTGCAGGACATTGTGATCACATAGAAATAGTTCTTCGAGCAGATGGTTCTGCTTTAATTTCTGATAATGGACGAGGTATTCCAACAGATATTCATCCAAGAACAGGAAAAAGTGCTTTAGAAACTGTACTAACTGTTCTTCATGCAGGAGGTAAATTTGGTAGTGGTGGTTATAAGGTTTCAGGGGGTTTGCATGGCGTTGGAATATCTGTAGTTAATGCTCTAAGCGAATGGGTTAATGTGACTGTTTATAGGGATGGAAGCGAATTTAATCAAAGATTTGAAAAAGGTGTATCAAAGGGTGAATTGGAAACTAAAAAGCAGACTGGTAAACCATCTAAG---AAAGGAACTACTATTTGCTTTAAACCCGACAAAACGATTTTTTCTGGAGGAATTGAATTTGAATATGCTCTCCTTTCATCAAGACTAAGGGAGTTAGCTTATCTTAATGGCGGAGTAAAAATTGTTTTTAGAGATGAAAGAAATCAATTATCAGATGGTTCGTTTAAA------GAAGAAATTTACTTGTATCAAGGAGGTATTAAAGAATATGTTGAATATATGAATGCTGAAAAAGATTCTATTCATCCTGAAATAATTTATGTTGACTCACAGAAAGAAAATGTATATGTAGAAGCAGCTTTGCAATGGTGTTCAGATGTCTATTCAGATAATATTTTAGGATTTGCAAATAATATTAGAACTATTGATGGAGGAACTCATATTGAAGGGCTAAAAACAGTTCTGACAAGAACTTTCAATAATCTTGCAAAAAAAAGAGGCAAAAGAAAAGATATTGAAAAAAATTTAGCTGGCGAAAATATTAGAGAGGGTTTGACTGTTGTTTTATCAGTAAAAGTTCCAGATCCAGAATTTGAGGGACAAACAAAAACAAAATTAGGAAATACTGAAGTACGGGGAATTGTGGATTCTCTCATTGGGGAGGCCCTCACAAAATATATGGAATTTAATCCTGGCATTTTGGATTTGATTCTTGAAAAAGCAATTCAATCATTTAATGCAGCAGAAGCTGCTAGAAGAGCAAGAGAGTTAGTAAGAAGAAAAAGTGTTCTAGAAAGTTCTACATTACCGGGCAAATTAGCAGATTGTAGTTCCAGAGATCCCTCAGAATCAGAAATTTATATAGTTGAAGGAGATTCAGCTGGTGGCTCCGCAAAACAAGGACGAGATAGAAATTTTCAGGCTATTTTGCCTCTTAGGGGTAAAATTCTCAATATTGAAAAAACTGACGATACTAAAATATATAAAAATACAGAAATACAGTCATTAATAACAGCTCTAGGATTAGGAATAAAAGGAGAGGAGTTCGAAGAGAGCTCTTTGAGATATCATAGAGTAGTAATTATGACGGATGCTGATGTTGACGGTGCTCATATAAGAACTTTATTGCTGACATTTTTTTACAGATACCAAAGAGAACTTGTTGAGAAAGGTTTTATATACATTGCTTGTCCCCCTCTTTATAAAGTTGAAAGAGGTAAGAATCATAATTATTGTTATAACGAGAATCAATTAAAGGATACAATTCAAGGTTTTGGAGAAAATGCAAATTATAATATCCAAAGATTTAAGGGATTAGGGGAGATGATGCCAAAACAATTATGGGATACAACTATGAATCCTCAAACGAGGATGATGAAAAGGGTTGAAATTGAAGATGCACTTGAAGCTGACAGAATATTCAATATATTAATGGGAGATAAAGTTGCACCAAGAAGAGAATTTATTGAAACT
>AG-355-L22_2667788171
ATCTCAAATGAATATGGCGCTGAACAGATACAGGTTTTAGAGGGGTTAGAACCAGTTCGTAAACGCCCCGGGATGTATATAGGTTCTACAGGACCTAGGGGATTACACCATTTAGTATATGAGGTAGTTGATAACTCGGTTGATGAAGCACTTGCAGGCCATTGCGATCACATAGAAATAGTTCTTCGCGCAGATGGTTCTGCTTCAATTTCTGATAATGGACGAGGTATCCCAACAGATATTCATCCAAGAACAGGGAAAAGTGCCTTAGAAACTGTACTAACTGTTCTACATGCAGGAGGTAAATTTGGAAGTGGTGGTTATAAAGTTTCAGGGGGTTTGCATGGAGTAGGAATATCTGTAGTTAATGCTTTAAGCGAATGGGTTAATGTGACTGTTTATAGGGATGGAAGCGAATTTAATCAAAGATTTGAAAAAGGCGTATCAAAGGGTGAATTGGAAACTAAAAAGCAGACTGGCAGACCTTCTAAG---AAAGGAACAACTATTTGCTTTAAACCCGACAAAACAATTTTTTCTGGAGGAATTGAATTTGAATATTCTCTTCTTTCATCTAGATTAAGAGAGCTAGCTTATCTTAATGGCGGAGTAAAAATTGTTTTTAGAGATGAAAGAAATCAATTATCAGATGGTTCTTTTAAA------GAAGAAATTTACTTGTATCAAGGAGGTATTAAAGAATATGTTGAATACATGAATGCTGAAAAAGATTCTATTCATCCTGAAATAATTTATGTTGACTCACAGAAAGAAAATGTATATGTAGAAGCGGCTTTGCAATGGTGTTCAGATGTATATTCAGATAATATTCTAGGATTTGCAAATAATATTAGAACTATTGATGGAGGAACTCATATTGAAGGGCTAAAAACAGTTCTGACAAGAACTTTCAATAATCTTGCAAAAAAGAGAGGTAAAAGAAAAGATATTGAGAAAAATTTAGCTGGCGAAAATATTAGGGAGGGTTTGACTGTTGTTTTATCAGTAAAAGTTCCAGATCCAGAATTTGAAGGGCAAACAAAAACAAAATTAGGAAATACTGAAGTACGGGGGATTGTGGATTCTCTCATTGGGGAGGCTCTCACAAAATATATGGAATTCAATCCTGGAATTTTGGACTTGATTCTTGAAAAAGCAATTCAATCATTTAATGCAGCAGAAGCTGCAAGAAGGGCTAGAGAATTAGTAAGAAGAAAAAGTGTTCTTGAAAGTTCTACCTTGCCGGGCAAATTAGCAGATTGTAGTTCTAGAGATCCCTCAGAATCAGAAATTTATATAGTTGAAGGAGATTCAGCTGGTGGCTCCGCAAAACAAGGACGAGATAGAAATTTTCAGGCTATTTTGCCTCTAAGGGGTAAGATTCTTAATATTGAAAAAACTGATGATACTAAAATATATAAAAATACAGAAATACAGTCGTTAATAACAGCTCTAGGATTAGGAATAAAAGGAGAGGAGTTCGACGAGAGCTCTTTGAGATATCATAGAGTTGTAATTATGACGGATGCTGATGTTGACGGTGCTCATATAAGAACTTTATTGCTTACATTTTTTTACAGGTACCAAAGAGAACTTGTGGAGAAAGGGTTTATATACATTGCTTGTCCCCCTCTTTATAAAGTTGAAAGAGGTAAGAATCATAATTACTGTTATAACGAGAATCAATTAAAGGATACAATTCAAGGTTTTGGAGAAAATGCAAATTATAATATCCAAAGATTTAAGGGATTAGGTGAGATGATGCCAAAACAATTATGGGATACAACTATGAATCCTCAAACGAGGATGATGAAAAGGGTTGAAATTGAAGATGCACTTGAAGCGGACAGAATATTCAATATATTAATGGGAGATAAAGTTGCACCAAGAAGAGAATTTATTGAAACT
>AG-355-M02_2667790980
ATCTCAAATGAATATGGCGCTGAACAGATACAGGTTTTAGAGGGGTTAGAACCAGTTCGTAAACGCCCCGGGATGTATATAGGTTCTACAGGACCTAGGGGATTACACCATTTAGTATATGAGGTAGTTGATAACTCGGTTGATGAAGCACTTGCAGGCCATTGCGATCACATAGAAATAGTTCTTCGCGCAGATGGTTCTGCTTTAATTTCTGATAATGGACGAGGTATCCCAACAGATATTCATCCAAGAACAGGGAAAAGTGCCTTAGAAACTGTACTAACTGTTCTTCATGCAGGAGGTAAATTTGGAAGTGGTGGTTATAAAGTTTCAGGGGGTTTGCATGGAGTAGGAATATCTGTAGTTAATGCTTTAAGCGAATGGGTTAATGTGACTGTTTATAGGGATGGAAGCGAATTTAATCAAAGATTTGAAAAAGGCGTATCAAAGGGTGAATTGGAAACTAAAAAGCAGACTGGCAGACCTTCTAAG---AAAGGAACAACTATTTGCTTTAAACCCGACAAAACAATTTTTTCTGGAGGAATTGAATTTGAATATTCTCTTCTTTCATCTAGATTAAGAGAGCTAGCTTATCTTAATGGCGGAGTAAAAATTGTTTTTAGAGATGAAAGAAATCAATTATCAGATGGTTCTTTTAAA------GAAGAAATTTACTTGTATCAAGGAGGTATTAAAGAATATGTTGAATACATGAATGCTGAAAAAGATTCTATTCATCCTGAAATAATTTATGTTGACTCACAGAAAGAAAATGTATATGTAGAAGCGGCTTTGCAATGGTGTTCAGATGTATATTCAGATAATATTCTAGGATTTGCAAATAATATTAGAACTATTGATGGAGGAACTCATATTGAAGGGCTAAAAACAGTTCTGACAAGAACTTTCAATAATCTTGCAAAAAAGAGAGGTAAAAGAAAAGATATTGAGAAAAATTTAGCTGGCGAAAATATTAGGGAGGGTTTGACTGTTGTTTTATCAGTAAAAGTTCCAGATCCAGAATTTGAAGGGCAAACAAAAACAAAATTAGGAAATACTGAAGTACGGGGGATTGTGGATTCTCTCATTGGGGAGGCTCTCACAAAATATATGGAATTCAATCCTGGAATTTTGGACTTGATTCTTGAAAAAGCAATTCAATCATTTAATGCAGCAGAAGCTGCAAGAAGGGCTAGAGAATTAGTAAGAAGAAAAAGTGTTCTTGAAAGTTCTACCTTGCCGGGCAAATTAGCAGATTGTAGTTCTAGAGATCCCTCAGAATCAGAAATTTATATAGTTGAAGGAGATTCAGCTGGTGGCTCCGCAAAACAAGGACGAGATAGAAATTTTCAGGCTATTTTGCCTCTAAGGGGTAAGATTCTTAATATTGAAAAAACTGATGATACTAAAATATATAAAAACACAGAAATACAGTCGTTAATAACAGCTCTAGGATTAGGAATAAAAGGAGAGGAGTTCGACGAGAGCTCTTTGAGATATCATAGAGTTGTAATTATGACGGATGCTGATGTTGACGGTGCTCATATAAGAACTTTATTGCTTACATTTTTTTACAGGTACCAAAGAGAACTTGTGGAGAAAGGTTTTATATACATTGCTTGTCCCCCTCTTTATAAAGTTGAAAGAGGTAAGAATCATAATTACTGTTATAACGAGAATCAATTAAAGGATACAATTCAAGGTTTTGGAGAAAATGCAAATTATAATATCCAAAGATTTAAGGGATTAGGTGAGATGATGCCAAAACAATTATGGGATACAACTATGAATCCTCAAACGAGGATGATGAAAAGGGTTGAAATTGAAGATGCACTTGAAGCGGACAGAATATTCAATATATTAATGGGAGATAAAGTTGCACCAAGAAGAGAATTTATTGAAACT
>AG-355-M18_2667792115
ATCTCAAATGAATATGGTGCGGAACAGATTCAGGTTTTAGAAGGGTTAGAGCCAGTTCGTAAACGCCCTGGAATGTATATAGGTTCTACAGGTCCTAGGGGTTTGCATCATTTAGTATATGAGGTCGTTGATAATTCAGTTGATGAAGCACTTGCAGGACATTGTGATCATATTGAAATAGTACTTAGAGCAGATGGATCAGCTTCAATCTCAGATAATGGAAGAGGTATACCAACAGATATTCATCCTAGGACTGGGAAAAGTGCATTAGAAACTGTACTCACTGTTCTTCATGCGGGAGGTAAATTCGGAAATGGTGGTTATAAAGTTTCAGGCGGTTTACATGGAGTAGGAATATCTGTAGTTAATGCTTTAAGCGAATGGGTTAATGTGACTGTATATAGAGATGGTAATGAATTTAATCAAACCTTTGAAAAAGGTTTATCTAAGGGTGAATTACAAGCTAAAAAGCAGTCTGCAAAACCTTTTAAA---AAAGGAACTACTATTTGTTTTAAACCCGATAAAACCATTTTTACTGGTGGAATCGAATTTGAATATGCTCTTCTTTCCTCCAGATTAAGAGAACTAGCTTATCTAAACGGAGGAGTAAAAATTGTTTTTAGAGATGAAAGAAATCAATTGTCAAATGGTTCTTTCAAA------GAAGAAATTTATTTGTATCAAGGAGGTATTAAAGAATATGTTCAATACATGAATGCTGAAAAGGATTCTATTCATCCAGAGATAATATATGTTGACTCACAAAAAGAAAACGTATATGTAGAGGCGGCTTTACAATGGTGTTCCGATGTATATTCAGACAATATTTTAGGCTTCGCAAATAATATTAGAACTATTGATGGAGGAACTCATATAGAAGGATTAAAGACAGTTTTGACAAGAACATTCAATAATCTTGCAAAAAAGAGAGGCAAAAGAAAAGATATTGAGAAAAATTTAGCTGGCGAAAATATCAGAGAGGGTTTGACTGTTGTTTTATCAGTTAAAGTTCCAGATCCCGAATTTGAGGGACAAACAAAAACAAAGCTTGGTAATACTGAAGTAAGAGGAATTGTTGATTCTCTCATTGGGGATGCTCTTACAAAGTATATGGAATTCAATCCTGGAATTTTAGATTTGATTCTTGAAAAAGCAATTCAATCATTTAATGCAGCAGAAGCAGCAAGAAGGGCTAGAGAATTAGTAAGAAGAAAAAGTGTTCTTGAAAGTTCAACTTTGCCAGGCAAGTTAGCAGATTGTAGTTCTAGAGATCCATCAGAATCAGAAATTTACATCGTCGAGGGAGATTCAGCTGGAGGGTCTGCAAAACAAGGAAGAGATAGGAATTTTCAAGCTATTTTGCCTCTCAGGGGTAAAATTCTCAACATAGAGAAAACCGATGATACGAAAATATATAAAAATACAGAAATTCAGTCATTAATAACAGCTTTGGGATTAGGCATAAAAGGAGAGGAGTTCGACGTAAACTCTTTGAGATATCACAGGGTTGTAATTATGACGGATGCTGATGTTGACGGTGCTCATATAAGAACTTTATTATTGACATTTTTTTACAGATATCAAAGAGAACTTGTTGAAAAAGGGTTTATATACATTGCTTGTCCTCCTCTGTATAAAGTTGAAAGAGGTAAAAATCATAAATACTGTTATAACGAGAATCAATTAAAGGATACAATTGCAGGTTTTGGAGAAAATGCTAATTATAATATCCAGAGATTTAAGGGTTTAGGTGAGATGATGCCAAAACAATTATGGGATACAACTATGAATCCCCAAACTAGGATGATGAAAAGGGTGGAAATTGAAGATGCACTTGAAGCTGACAGAATATTTAATATATTAATGGGAGATAAAGTTGCACCAAGAAGAGAATTTATTGAAACT
>AG-355-N02_2667793884
ATCTCAAATGATTATGGTGCTGAACAGATACAGGTTTTAGAAGGGTTAGAACCAGTTCGTAAACGCCCTGGGATGTATATAGGTTCAACAGGACCTAGAGGATTACATCACTTAGTATATGAGGTAGTTGATAACTCGGTTGATGAAGCTCTTGCAGGACATTGTGATCAAATAGAAATAGTTCTGCGAGCAGATGGTTCTGCTTTAATTTCTGATAATGGACGAGGTATTCCAACAGATGTTCATCCAAGAACAGGGAAAAGTGCCTTAGAAACTGTACTAACTGTTCTTCATGCAGGAGGTAAATTTGGAAGTGGTGGTTATAAAGTTTCAGGAGGTTTGCATGGAGTAGGAATATCTGTAGTTAATGCTCTAAGCGAATGGGTTAATGTGACTGTTTATAGGGATGGAAGTGAATTTAATCAAAGATTTGAAAAAGGTGTATCAAAGGGTGAATTGGAAACTAAAAAGCAGACTGGCAAACCATCTAAG---AAAGGAACTACTATTTGCTTTAAACCCGACAAAACGATTTTTACTGGAGGAATTGAATTCGAATATGCTCTTCTTTCATCTAGATTAAGGGAGCTAGCTTATCTTAATGGTGGAGTAAAAATTGTTTTTAGAGATGAAAGAAATCAATTATCAGATGGTTCTTTTAAA------GAAGAAATTTATTTGTATCAAGGAGGTATTAAAGAATATGTTGAATATATGAATGCTGAAAAAGATTCTATTCATCCTGAAATAATTTACGTTGACTCTCAGAAAGAAAATGTATATGTTGAGGCAGCTTTGCAATGGTGTTCAGACGTATATTCCGATAATATTTTAGGATTTGCAAATAATATTAGAACTATTGATGGAGGGACTCATATTGAAGGGCTTAAAACTGTTCTGACAAGAACTTTAAATAATCTTGCAAAAAAGAGAGGTAAAAGAAAAGATATTGAAAAAAATTTAGCTGGCGAAAATATTAGAGAGGGTTTGACTGTTGTTTTATCAGTAAAAGTTCCAGATCCCGAATTTGAAGGGCAAACAAAAACAAAATTAGGAAATACTGAAGTACGGGGAATTGTGGATTCTCTCATTGGGGAGGCTCTCACAAAATATATGGAATTCAATCCTGGAATTTTGGACTTGATTCTTGAAAAAGCAATTCAATCATTTAATGCATCAGAAGCTGCTAGAAGGGCTAGAGAATTAGTAAGAAGAAAAAGTGTTCTAGAAAGTTCTACATTACCGGGTAAATTAGCAGATTGTAGTTCTAGAGATCCTTCAGAATCAGAAATTTATATAGTAGAAGGAGATTCAGCTGGTGGATCCGCAAAACAAGGACGAGATAGAAATTTTCAGGCTATTTTGCCTCTTAGGGGTAAAATTCTTAATATCGAAAAAACTGACGATACTAAAATTTATAAAAACACAGAAATACAGTCATTAATAACAGCTCTAGGATTAGGAATAAAAGGAGAGGAGTTTAACGAGAGCTCTTTGAGGTATCATAGAGTTGTTATTATGACGGACGCTGATGTTGACGGTGCTCATATAAGAACTTTACTGCTTACATTTTTTTACAGATACCAAAGAGAACTTGTTGAGAAAGGTTTTATATATATTGCTTGCCCCCCTCTTTATAAAGTTGAAAGAGGTAAGAATCATAATTACTGTTATAACGAGAATCAATTAAAGGATACAATTAAAGGTTTTGGAGAAAATGCAAATTATAATATTCAAAGATTTAAGGGATTAGGTGAGATGATGCCTAAACAATTATGGGATACAACTATGAATCCTCAAACTAGGATGATGAAAAGGGTTGAAATTGAAGATGCACTTGAAGCTGACAGAATATTCAATATATTAATGGGAGATAAAGTTGCACCAAGAAGAGAATTTATTGAAACT
>AG-355-N16_2667794952
ATCTCAAATGATTATGGCGCGGAACAGATACAGGTTTTAGAGGGGTTAGAACCAGTTCGTAAACGCCCTGGGATGTATATAGGTTCAACAGGACCTAGGGGATTACACCATTTAGTATATGAGGTAGTTGATAACTCGGTTGATGAAGCACTCGCAGGACATTGTGATCACATAGAAATAGTTCTTCGAGCAGATGGTTCTGCTTTAATTTCTGATAATGGACGAGGTATTCCAACAGATATTCATCCAAGAACAGGGAAAAGTGCCCTAGAAACTGTACTAACTGTTCTTCATGCAGGAGGTAAATTTGGTAGTGGTGGCTATAAAGTTTCAGGGGGTTTGCATGGAGTAGGAATATCTGTAGTTAATGCTCTAAGTGAATGGGTTAAAGTTACTGTTTATAGAGATGGAAGCGAATTTAATCAAAGATTTGAAAAAGGTGTATCAAAGGGTGAATTGGAAACTAAAAAGCAGACTGGCAAACCATCTAAG---AAAGGAACAACTATTTGCTTTAAACCTGACAAAACGATTTTTTCTGGAGGAATTGAATTTGAATATGCTCTTCTTTCATCGAGATTAAGGGAGCTAGCTTATCTTAATGGCGGAGTAAAAATTGTTTTTAGAGATGAAAGAAATCAATTGTCAGATGGTTCGTTTAAG------GAAGAAATTTACTTGTATCAAGGAGGTATTAAAGAATATGTTGAATACATGAATGCTGAAAAAGATTCTATTCATCCTGAAATAATTTATGTTGACTCACAGAAGGAAAATGTATATGTAGAAGCCGCTTTGCAATGGTGTTCCGATGTTTATTCAGATAACATTTTAGGATTTGCAAATAATATTAGAACGATTGATGGAGGAACTCATATTGAAGGGCTAAAAACAGTTCTGACAAGAACTTTCAATAATCTTGCAAAAAAGAGAGGCAAAAGAAAAGATATTGAAAAAAATTTAGCTGGCGAAAATATTAGAGAGGGTTTGACTGTTGTTTTATCAGTAAAAGTTCCAGATCCCGAATTTGAGGGGCAAACAAAAACAAAATTAGGAAATACTGAAGTACGGGGAATTGTGGATTCTCTCATTGGGGAGGCTCTTACAAAATATATGGAATTCAATCCTGGCATTTTGGATTTGATTCTTGAAAAAGCAATTCAATCATTTAATGCAGCAGAAGCTGCGAGAAGGGCTAGAGAATTAGTAAGAAGAAAAAGTGTTCTAGAAAGTTCTACATTACCGGGCAAATTAGCTGATTGTAGTTCTAGAGATCCCTCAGAATCTGAAATTTATATAGTTGAAGGAGATTCAGCTGGTGGCTCCGCAAAACAAGGCCGAGATAGAAATTTTCAGGCTATTTTGCCTCTCAGGGGTAAAATTCTCAATATTGAAAAAACTGACGATACTAAAATATATAAAAACACAGAAATACAATCATTAATAACAGCTCTAGGATTAGGAATAAAAGGAGAGGAGTTCGACGAGAGCTCTTTGAGATACCATAGAGTTGTAATTATGACGGATGCTGATGTTGACGGTGCTCATATAAGAACTTTATTGCTGACATTTTTTTACAGGTACCAAAGAGAACTTGTTGAGAAAGGTTTTATATACATTGCTTGTCCACCTCTTTATAAAGTTGAAAGAGGTAAGAACCATAATTACTGTTATAACGAGAATCAATTAAAGGATACAATTCAAGGTTTTGGAGAAAATGCAAATTATAATATCCAAAGATTTAAGGGATTAGGGGAAATGATGCCAAAACAATTATGGGATACAACTATGAATCCTCAAACGAGGATGATGAAAAGGGTTGAAATCGAAGATGCACTTGAAGCTGACAGAATATTCAATATATTAATGGGAGATAAAGTTGCACCAAGAAGAGAATTTATTGAAACT
>AG-355-N18_2667863795
ATCTCAAATGATTATGGCGCGGAGCAGATACAGGTTTTAGAGGGGTTAGAACCAGTTCGTAAGCGCCCTGGGATGTATATAGGTTCAACAGGACCAAGGGGATTACACCATTTAGTATATGAGGTAGTTGATAACTCGGTTGACGAAGCACTTGCGGGACATTGTGATCACATAGAAATAGTTCTTCGAGCAGATGGTTCTGCTTTAATTTCTGATAATGGACGAGGTATTCCAACAGATATTCATCCAAGAACAGGGAAAAGTGCCTTAGAAACTGTACTAACTGTTCTTCATGCAGGAGGTAAATTTGGAAGTGGTGGTTATAAAGTTTCAGGGGGTCTGCATGGAGTAGGAATCTCTGTTGTGAATGCTCTAAGCGAATGGGTTAATGTCACTGTTTATAGGGATGGAAGCGAATTTAATCAAAGATTTGAAAAAGGTGTGTCAAAGGGTGAATTGGAAACTAAAAAGCAGACTGGTAAACCATCTAAG---AAAGGAACAACTATTTGCTTTAAACCCGACGAAACGATTTTTACGGGAGGAATTGAATTTGAATACGCTCTTCTTTCATCTAGATTAAGGGAGCTAGCTTATCTTAATGGCGGAGTAAAAATTGTTTTTAGAGATGAAAGAAATCAATTTTCAGATGGTTCTTTTAAA------GAAGAAATTTACTTGTATCAGGGTGGCATTAAAGAATATGTTGAATACATGAATGCTGAAAAGGATTCTATTCATCCTGAAATAATTTATGTTGACTCACAGAAAGAAAATGTATATGTGGAAGCAGCTTTGCAATGGTGTTCAGATGTATATTCAGATAATATTTTAGGATTTGCAAATAATATCAGAACTATTGATGGAGGAACTCATATTGAAGGGCTTAAAACAGTTCTGACAAGAACTTTCAATAATCTTGCAAAAAAGAGAGGCAAAAGAAAGGATATTGAAAAAAATTTAGCTGGCGAAAATATTAGAGAGGGATTGACTGTTGTTTTATCAGTAAAAGTTCCAGATCCTGAATTTGAAGGGCAAACAAAAACAAAATTAGGAAATACTGAAGTACGAGGAATTGTAGATTCCCTCATTGGGGAGGCTCTCACAAAATATATGGAATTCAATCCTGGAATTTTGGACTTGATTCTTGAAAAAGCAATTCAATCTTTTAATGCAGCAGAAGCTGCGAGAAGGGCTAGAGAATTAGTAAGAAGAAAAAGTGTTCTAGAGAGTTCTACATTA------------------------------------------------------------------------------------------------------------------------------------------------------------------------------------------------------------------------------------------------------------------------------------------------------------------------------------------------------------------------------------------------------------------------------------------------------------------------------------------------------------------------------------------------------------------------------------------------------------------------------------------------------------------------------------------
>AG-355-N21_2667797274
ATCTCAAATGATTATGGCGCGGAACAGATTCAGGTTTTAGAAGGGTTAGAACCAGTACGTAAACGCCCTGGAATGTATATAGGCTCTACAGGGCCTAGAGGTTTACATCATTTAGTATATGAAGTAGTTGATAACTCCGTTGATGAAGCACTTGCAGGACATTGTGATCACATAGAAATAGTTCTTCGATCAGATGGTTCTGCTTTAATTTCTGATAATGGACGAGGTATTCCAACAGACATTCATCCAAGAACAGGGAAAAGCGCCTTAGAAACAGTACTAACTGTTCTTCATGCAGGAGGTAAATTTGGAAGTGGTGGTTATAAAGTTTCAGGGGGCTTGCATGGAGTTGGAATATCTGTAGTTAATGCTCTTAGCGAATGGGTTAATGTTACTGTTTTTAGGGATGGTAGTGAATTTAATCAAAGATTTGAAAAGGGTGTATCGAAGGGCGAATTGCAAACTCAAAAGCAGACTGGCAAACCAACTAAG---AAAGGAACCACTATTTGTTTTAAACCTGACAAAACTATTTTTTCTGGAGGAATTGAATTTGAATATGCTCTTCTTTCATCTAGGTTAAGAGAATTAGCTTATCTTAATGGAGGAGTAAAAATTGTTTTTAGAGATGAGAGAAATCAATTATCAGATGGTTCTTTTAAA------GAAGAAATTTATTTGTATGAAGGAGGGATTAAAGAATATGTTGGATACATGAATTCTGAAAAAGAGTCAATCCATCCTGAAATAATTTATGTTGACTCGCAGAAAGAAAATGTATATGTAGAAGCAGCTTTGCAATGGTGTTCAGATGTATATTCGGATAATATTTTAGGATTTGCAAATAATATTAGAACTATAGATGGGGGGACTCATATAGAAGGGCTAAAAACAGTTCTGACAAGAACCTTCAATAATCTTGCAAAAAAGAGAGGCAAAAGAAAAGATATTGAAAAAAATTTAGCTGGCGAAAATATTAGAGAGGGCTTGACTGTAGTTTTATCAGTAAAAGTTCCAGATCCTGAATTTGAAGGACAAACAAAAACAAAATTGGGAAATACCGAAGTAAGGGGAATTGTTGATTCTCTGGTTGGGGAGGCTCTAACAAAATATATGGAATTCAATCCTGGGATTTTGGATTTGATTCTTGAAAAAGCAATTCAATCATTTAATGCAGCAGAAGCTGCGAGAAGGGCTAGAGATTTAGTAAGAAGAAAAAGTGTTCTAGAAAGTTCTACCTTACCTGGTAAATTAGCGGACTGTAGTTCTAGAGATCCCTCAGAATCAGAAATTTATATAGTTGAAGGAGATTCAGCGGGAGGTTCCGCAAAACAAGGTCGAGACAGGAACTTTCAGGCTATTTTGCCTCTTAGGGGTAAAATTCTTAATATTGAAAAAACTGATGATACTAAAATATATAAAAATACAGAAATACAGTCATTAATAACAGCTCTCGGATTAGGAATAAAAGGAGAGGAGTTCGACGTCAGTTCATTAAGATATCATAGAGTTGTAATTATGACTGATGCTGATGTAGATGGTGCTCATATAAGAACTTTATTATTGACATTTTTTTACAGATATCAAAGAGAACTTGTTGAGAAAGGATTTATATATATTGCTTGCCCCCCTTTGTATAAAGTTGAAAGAGGTAAGAATCATAATTACTGTTATAACGAGAATCAATTAAAGGATACAATTGCAGGTTTTGGAGAAAATGCAAATTACAATATCCAAAGATTTAAGGGATTAGGTGAGATGATGCCCAAACAATTATGGGATACAACTATGAATCCTCAAACGAGGATGATGAAAAGAGTTGAGATTGAAGATGCACTTGAGGCTGATAGAATTTTCAATATATTAATGGGAGATAAAGTTGCACCAAGAAGAGAATTTATTGAAACT
>AG-355-N22_2667798996
ATCTCAAATGAATATGGCGCTGAACAGATACAGGTTTTAGAGGGGTTAGAACCAGTTCGTAAACGCCCCGGGATGTATATAGGTTCTACAGGACCTAGGGGATTACACCATTTAGTATATGAGGTAGTTGATAACTCGGTTGATGAAGCACTTGCAGGCCATTGCGATCACATAGAAATAGTTCTTCGCGCAGATGGTTCTGCTTCAATTTCTGATAATGGACGAGGTATCCCAACAGATATTCATCCAAGAACAGGGAAAAGTGCCTTAGAAACTGTACTAACTGTTCTTCATGCAGGAGGTAAATTTGGAAGTGGTGGTTATAAAGTTTCAGGGGGTTTGCATGGAGTAGGAATATCTGTAGTTAATGCTTTAAGCGAATGGGTTAATGTGACTGTTTATAGGGATGGAAGCGAATTTAATCAAAGATTTGAAAAAGGCGTATCAAAGGGTGAATTGGAAACTAAAAAGCAGACTGGCAGACCTTCTAAG---AAAGGAACAACTATTTGCTTTAAACCCGACAAAACAATTTTTTCTGGAGGAATTGAATTTGAATATTCTCTTCTTTCATCTAGATTAAGAGAGCTAGCTTATCTTAATGGCGGAGTAAAAATTGTTTTTAGAGATGAAAGAAATCAATTATCAGATGGTTCTTTTAAA------GAAGAAATTTACTTGTATCAAGGAGGTATTAAAGAATATGTTGAATACATGAATGCTGAAAAAGATTCTATTCATCCTGAAATAATTTATGTTGACTCACAGAAAGAAAATGTATATGTAGAAGCGGCTTTGCAATGGTGTTCAGATGTATATTCAGATAATATTCTAGGATTTGCAAATAATATTAGAACTATTGATGGAGGAACTCATATTGAAGGGCTAAAAACAGTTCTGACAAGAACTTTCAATAATCTTGCAAAAAAGAGAGGTAAAAGAAAAGATATTGAGAAAAATTTAGCTGGCGAAAATATTAGGGAGGGTTTGACTGTTGTTTTATCAGTAAAAGTTCCAGATCCAGAATTTGAAGGGCAAACAAAAACAAAATTAGGAAATACTGAAGTACGGGGGATTGTGGATTCTCTCATTGGGGACGCTCTCACAAAATATATGGAATTCAATCCTGGAATTTTGGACTTGATTCTTGAAAAAGCAATTCAATCATTTAATGCAGCAGAAGCTGCAAGAAGGGCTAGAGAATTAGTAAGAAGAAAAAGTGTTCTTGAAAGTTCTACCTTGCCGGGCAAATTAGCAGATTGTAGTTCTAGAGATCCCTCAGAATCAGAAATTTATATAGTTGAAGGAGATTCAGCTGGTGGCTCCGCAAAACAAGGACGAGATAGAAATTTTCAGGCTATTTTGCCTCTAAGGGGTAAGATTCTTAATATTGAAAAAACTGATGATACTAAAATATATAAAAACACAGAAATACAGTCGTTAATAACAGCTCTAGGATTAGGAATAAAAGGAGAGGAGTTCGACGAGAGCTCTTTGAGATATCATAGAGTTGTAATTATGACGGATGCTGATGTTGACGGTGCTCATATAAGAACTTTATTGCTTACATTTTTTTACAGATACCAAAGAGAACTTGTGGAGAAAGGTTTTATATACATTGCTTGTCCCCCTCTTTATAAAGTTGAAAGAGGTAAGAATCATAATTACTGTTATAACGAGAATCAATTAAAGGATACAATTCAAGGTTTTGGAGAAAATGCAAATTATAATATCCAAAGATTTAAGGGATTAGGTGAGATGATGCCAAAACAATTATGGGATACAACTATGAATCCTCAAACGAGGATGATGAAAAGGGTTGAAATTGAAGATGCACTTGAAGCGGATAGAATATTCAATATATTAATGGGAGATAAAGTTGCACCAAGAAGAGAATTTATTGAAACT
>AG-355-N23_2667800266
ATCTCAAATGATTATGGCGCGGAACAGATACAGGTTTTAGAGGGGTTAGAACCAGTTCGTAAACGCCCTGGAATGTATATAGGTTCAACAGGGCCTAGGGGATTACATCATTTAGTATATGAGGTGGTTGATAACTCGGTTGATGAAGCACTTGCAGGACATTGTGATCACATAGAAATAGTTCTTCGAGCAGATGGTTCTGCTTTAATTTCTGATAATGGACGAGGTATTCCAACAGATATTCATCCAAGAACAGGAAAAAGTGCTTTAGAAACTGTACTAACTGTTCTTCATGCAGGAGGTAAATTTGGTAGTGGTGGTTATAAGGTTTCAGGGGGTTTGCATGGCGTTGGAATATCTGTAGTTAATGCTCTAAGCGAATGGGTTAATGTGACTGTTTATAGGGATGGAAGCGAATTTAATCAAAGATTTGAAAAAGGTGTATCAAAGGGTGAATTGGAAACTAAAAAGCAGACTGGTAAACCATCTAAG---AAAGGAACTACTATTTGCTTTAAACCCGACAAAACGATTTTTTCTGGAGGAATTGAATTTGAATATGCTCTCCTTTCATCAAGACTAAGGGAGTTAGCTTATCTTAATGGCGGAGTAAAAATTGTTTTTAGAGATGAAAGAAATCAATTATCAGATGGTTCGTTTAAA------GAAGAAATTTACTTGTATCAAGGAGGTATTAAAGAATATGTTGAATATATGAATGCTGAAAAAGATTCTATTCATCCTGAAATAATTTATGTTGACTCACAGAAAGAAAATGTATATGTAGAAGCAGCTTTGCAATGGTGTTCAGATGTCTATTCAGATAATATTTTAGGATTTGCAAATAATATTAGAACTATTGATGGAGGAACTCATATTGAAGGGCTAAAAACAGTTCTGACAAGAACTTTCAATAATCTTGCAAAAAAAAGAGGCAAAAGAAAAGATATTGAAAAAAATTTAGCTGGCGAAAATATTAGAGAGGGTTTGACTGTTGTTTTATCAGTAAAAGTTCCAGATCCAGAATTTGAGGGACAAACAAAAACAAAATTAGGAAATACTGAAGTACGGGGAATTGTGGATTCTCTCATTGGGGAGGCCCTCACAAAATATATGGAATTTAATCCTGGCATTTTGGATTTGATTCTTGAAAAAGCAATTCAATCATTTAATGCAGCAGAAGCTGCTAGAAGAGCAAGAGAGTTAGTAAGAAGAAAAAGTGTTCTAGAAAGTTCTACATTACCGGGCAAATTAGCAGATTGTAGTTCCAGAGATCCCTCAGAATCAGAAATTTATATAGTTGAAGGAGATTCAGCTGGTGGCTCCGCAAAACAAGGACGAGATAGAAATTTTCAGGCTATTTTGCCTCTTAGGGGTAAAATTCTCAATATTGAAAAAACTGACGATACTAAAATATATAAAAATACAGAAATACAGTCATTAATAACAGCTCTAGGATTAGGAATAAAAGGAGAGGAGTTCGAAGAGAGCTCTTTGAGATATCATAGAGTAGTAATTATGACGGATGCTGATGTTGACGGTGCTCATATAAGAACTTTATTGCTGACATTTTTTTACAGATACCAAAGAGAACTTGTTGAGAAAGGTTTTATATACATTGCTTGTCCCCCTCTTTATAAAGTTGAAAGAGGTAAGAATCATAATTATTGTTATAACGAGAATCAATTAAAGGATACAATTCAAGGTTTTGGAGAAAATGCAAATTATAATATCCAAAGATTTAAGGGATTAGGGGAGATGATGCCAAAACAATTATGGGATACAACTATGAATCCTCAAACGAGGATGATGAAAAGGGTTGAAATTGAAGATGCACTTGAAGCTGACAGAATATTCAATATATTAATGGGAGATAAAGTTGCACCAAGAAGAGAATTTATTGAAACT
>AG-355-O17_2667800661
------------------------------------------------------------------------------------------------------------------------------------------------------------------------------------------------------------------------------------------------------------------------------------------------------------------------------------------------------------------------------------------------------------------------------------------------------------------------------------------------------------------------------------------------------------------------------------------------------------------------------------------------------------------------------------------------------------------------------------------------------------------------------------------------------------------------------------------------------------------------------------------------------------------------------------------------------------------------------------------------------------------------------------------------------------------------------------------------------------------------------------------------------------------------------------------------------------------------------------------------------------------------------------------------------------------------------------------------------------------------------------------------------------------------------------------------------------------------------------------------------ATAACAGCTCTAGGATTAGGAATAAAAGGAGAGGAGTTTGACCAGAATTCTTTAAGATATCATAGAGTTGTAATAATGACGGATGCTGATGTTGACGGTGCTCACATAAGAACTTTACTATTAACATTTTTTTATAGATACCAAAGAGAACTTGTTGAGAGAGGATTTATTTACATTGCTTGCCCCCCTTTATATAAGGTTGAAAGAGGTAAGAATCATAATTACTGTTATAACGAGAATCAACTAAAGGATACAATTGAAGGTTTTGGAGAAAATGCAAATTATAATATCCAAAGATTTAAGGGATTAGGTGAGATGATGCCTAAACAATTATGGGATACAACTATGAATCCTCAAACGAGGATGATGAAAAGGGTTGAAATCGAAGATGCACTTGAAGCTGACAGGATATTCAATATTTTAATGGGAGATAAAGTTGCACCCAGAAGAGAATTTATTGAAACT
>AG-355-P07_2667864510
ATCTCAAATGAATATGGCGCGGAACAGATCCAGGTTTTAGAAGGGTTAGAGCCTGTTCGTAAACGTCCTGGGATGTATATAGGTTCTACAGGTCCAAAAGGCCTGCATCATCTAGTGTATGAGGTCGTTGATAATTCAGTTGATGAAGCCCTTGCAGGCCATTGTGATCTCATAGAAATAGTACTTCAAGCAGATGGATCAGCGTTAATCTCGGATAATGGACGAGGCATTCCAACAGATATTCATCCAAGGACAGGTAAAAGTGCTCTAGAAACTGTATTAACTGTTCTTCACGCAGGAGGTAAATTTGGAAGTGGTGGTTATAAAGTTTCAGGCGGTTTGCATGGTGTAGGCATATCAGTAGTTAACGCTTTAAGCGAATGGGTTAATGTAACTGTTTTTAGAGACGGGAATGAGTTTAATCAAAGATTTGAAAAAGGGCTTTCAAAGGGTACATTGCAAGCTAAAAAGCAGTCTGTAAAACCTTTTAAG---AAAGGAACAACCATTTGTTTTAAGCCCGATAAAACAATTTTCTCTGGAGGAATCGAATTTGAATATACACTTCTTTCGTCTAGGTTAAGAGAATTAGCTTATCTTAATGGCGGTGTAAAAATTATTTTTAGAGACGAGAGAAATAAATTGTCAGATGGATCTTATAAA------GAAGAAATTTACTTATATCAAGGAGGTATTAAAGAATATGTGCAATATATGAATGCAGAAAAAGAGTCTATTCATCCAGAGATAATTTATGTTGACTCACAAAAAGAAAATGTATATGTGGAAGCTGCTTTGCAATGGTGTTCAGATGTATATTCAGATAATATTTTAGGTTTTGCAAACAATATAAGAACTATTGATGGAGGCACTCATATTGAAGGATTAAAAACAGTTTTGACAAGAACTTTCAATAACCTCGCAAAAAAGAGAGGTAAAAGAAAAGATGTTGAAAAAAATTTAGCTGGTGAAAATATAAGAGAAGGCTTGACCGTGGTTTTATCGGTAAAAGTTCCAGATCCTGAATTTGAAGGGCAAACAAAAACAAAATTAGGGAATACTGAAGTAAGAGGAATTGTTGATTCTCTTATTGGGGAGGCTCTTACAAAATATATGGAATTCAATCCTGGAATTTTGGACTTGATTCTTGAAAAAGCAATTCAATCATTTAATGCTGCAGAAGCTGCAAGAAGGGCAAGGGAGTTAGTTAGAAGAAAAAGTGTTCTTGAAAGTTCAACTTTGCCAGGTAAATTAGCTGATTGTAGTTCTAGAGATCCCTCTGAATCAGAAATTTATATCGTTGAAGGAGATTCTGCTGGAGGTTCAGCTAAACAAGGAAGAGATAGAAATTTTCAGGCCATACTGCCTTTAAGAGGTAAAATCCTTAATATCGAAAAAACTGACGATACTAAAATATATAAAAATACAGAAATTCAGTCATTAATAACTGCTCTAGGACTAGGAATAAAAGGTGAAGAATTTGAAGAGAGTTCTTTAAGATACCATAGAGTTGTAATTATGACGGATGCTGATGTTGATGGGGCCCATATTAGAACTTTGTTATTGACATTTTTTTATAGATATCAAAGAGAACTTGTTGAGAAGGGTTTTATATACATAGCTTGCCCTCCTCTCTATAAAGTAGAAAGAGGTAAAAATCATAAATATTGTTATAACGAGACTCAATTAAAAAATACAATTGAAGGGTTTGGTGAAAACGCTAATTACAATATCCAAAGATTTAAAGGTTTAGGCGAGATGATGCCAAAACAATTATGGGATACAACAATGAATCCTCAAACTAGGATGATGAAAAGGGTTGAAATTGAAGATGCACTTGAAGCTGACAGAATTTTTAATATATTAATGGGAGATAAAGTTGCTCCAAGAAGAGAGTTTATTGAAACC
>AG-355-P11_2667866662
ATCTCAAATGATTATGGCGCGGAACAGATACAGGTTTTAGAGGGGTTAGAACCAGTTCGTAAACGCCCTGGAATGTATATAGGTTCAACAGGGCCTAGGGGATTACATCATTTAGTATATGAGGTGGTTGATAACTCGGTTGATGAAGCACTTGCAGGACATTGTGATCATATAGAAATAGTTCTTCGAGCAGATGGTTCTGCTTTAATTTCTGATAATGGACGAGGTATTCCAACAGATATTCATCCAAGAACAGGAAAAAGTGCTTTAGAAACTGTACTAACTGTTCTTCATGCAGGAGGTAAATTTGGTAGTGGTGGTTATAAGGTTTCAGGGGGTTTGCATGGCGTTGGAATATCTGTAGTTAATGCTCTAAGCGAATGGGTTAATGTGACTGTTTATAGGGATGGACGCGAATTTAATCAAAGATTTGAAAAAGGTGTATCAAAGGGTGAATTGGAAACTAAAAAGCAGACTGGTAAACCATCTAAG---AAAGGAACTACTATTAGCTTTAAACCCGACAAAACGATTTTTTCTGGAGGAATTGAATTTGAATATGCTCTCCTTTCATCAAGACTAAGGGAGTTAGCTTATCTTAATGGCGGAGTAAAAATTGTTTTTAGAGATGAAAGAAATCAATTATCAGATGGTTCGTTTAAA------GAAGAAATTTACTTGTATCAAGGAGGTATTAAAGAATATGTTGAATATATGAATGCTGAAAAAGATTCTATTCATCCTGAAATAATTTATGTTGACTCACAGAAAGAAAATGTATATGTAGAAGCAGCTTTGCAATGGTGTTCAGATGTCTATTCAGATAATATTTTAGGATTTGCAAATAATATTAGAACTATTGATGGAGGAACTCATATTGAAGGGCTAAAAACAGTTCTGACAAGAACTTTCAATAATCTTGCAAAAAAAAGAGGCAAAAGAAAAGATATTGAAAAAAATTTAGCTGGCGAAAATATTAGAGAGGGTTTGACTGTTGTTTTATCAGTAAAAGTTCCAGATCCAGAATTTGAGGGACAAACAAAAACAAAATTAGGAAATACTGAAGTACGGGGAATTGTGGATTCTCTCATTGGGGAGGCCCTCACAAAATATATGGAATTTAATCCTGGCATTTTGGATTTGATTCTTGAAAAAGCAATTCAATCATTTAATGCAGCAGAAGCTGCTAGAAGAGCAAGAGAGTTAGTAAGAAGAAAAAGTGTTCTAGAAAGTTCTACATTACCGGGCAAATTAGCAGATTGTAGTTCCAGAGATCCCTCAGAATCAGAAATTTATATAGTTGAAGGAGATTCAGCTGGTGGCTCCGCTAAACAAGGACGAGATAGAAATTTTCAGGCTATTTTGCCTCTTAGGGGTAAAATTCTCAATATTGAAAAAACTGACGATACTAAAATATATAAAAATACAGAAATACAGTCATTAATAACAGCTCTAGGATTAGGAATAAAAGGAGAGGAGTTCGAAGAGAGCTCTTTGAGATATCATAGAGTAGTAATTATGACGGATGCTGATGTTGACGGTGCTCATATAAGAACTTTATTGCTGACATTTTTTTACAGATACCAAAGAGAACTTGTTGAGAAAGGTTTTATATACATTGCTTGTCCCCCTCTTTATAAAGTTGAAAGAGGTAAGAATCATAATTATTGTTATAACGAGAATCAATTAAAGGATACAATTCAAGGTTTTGGAGAAAATGCAAACTATAATATCCAAAGATTTAAGGGATTAGGGGAGATGATGCCAAAACAATTATGGGATACAACTATGAATCCTCAAACGAGGATGATGAAAAGGGTTGAAATTGAAGATGCACTTGAAGCTGACAGAATATTCAATATATTAATGGGAGATAAAGTTGCACCAAGAAGAGAATTTATTGAAACT
>AG-355-P15_2667868189
ATCTCTAATGATTATGGGGCGGAGCAAATTCAGGTTTTAGAGGGTTTAGAACCTGTTCGTAAACGCCCTGGAATGTATATAGGTTCAACGGGACCTAGGGGATTACACCATTTAATATATGAGGTAGTTGATAACTCGGTTGATGAAGCACTTGCAGGACATTGTGATCATATAGAAATAGTTCTTCGAGCAGATGGTTCTGCTTTAATTTCTGATAATGGACGAGGTATTCCAACAGATATTCATCCAAGAACAGGTAAAAGTGCCCTAGAAACTGTTCTAACTGTTCTTCATGCAGGAGGTAAATTTGGAAGTGGTGGTTATAAAGTTTCAGGGGGTTTGCATGGAGTAGGAATATCTGTAGTAAATGCCCTAAGCGAATGGGTTAAGGTGACTGTTTATAGGGATGGAAGCGAATTTAATCAAAGATTTGAAAAAGGTATATCAAAGGGTGAATTGGAAAGTAAAAAGCAGACTGGCAAATCATCTAAG---AAAGGAACAACTATTTGCTTTAAACCTGACAAAACGATTTTTTCTGGAGGAATTGAATTTGAATATGCTCTTCTTTCATCGAGATTAAGGGAACTGGCTTATCTGAATGGCGGAGTAAAAATTGTTTTTAGAGATGAGAGAAATCAATTATCAGATGGTTCTTTTAAA------GAAGAAATTTATTTGTATCAAGGAGGTATTAAAGAATATGTTGAATACATGAATGCTGAAAAAGAGTCTATTCATCCTGAAATAATTTATGTTGACTCACAGAAAGAAAATGTATATGTGGAAGCAGCTTTGCAATGGTGTTCAGATGTATATTCAGATAATATTTTGGGATTTGCAAATAATATCAGAACTATTGATGGAGGAACTCATATTGAAGGACTAAAAACTGTTCTGACAAGAACTTTTAATAATCTTGCAAAAAAGAGAGGTAAAAGAAAAGATATTGAAAAAAATTTAGCTGGTGAAAATATTAGGGAGGGTTTGACTGTTGTTTTATCAGTAAAAGTTCCAGATCCCGAATTTGAAGGACAAACAAAAACAAAATTAGGAAATACTGAAGTACGAGGAATTGTGGATTCTCTCATTGGTGAGGCTCTCACAAAATATATGGAATTCAATCCTGGAATTTTGGACTTGATTCTTGAAAAAGCAATTCAATCATTTAATGCAGCAGAAGCTGCGAGAAGGGCTAGAGAATTAGTAAGAAGAAAAAGTGTTCTCGAAAGTTCTACATTACCTGGAAAATTAGCAGATTGTAGTTCTAGAGATCCATCAGAATCAGAAATATACATAGTTGAAGGAGATTCAGCTGGTGGCTCTGCAAAACAAGGTCGAGATAGAAATTTTCAGGCTATTTTGCCTCTCAGGGGTAAAATTCTTAATATTGAAAAAACTGATGATACTAAAATATATAAAAATACAGAAATACAGTCATTAATAACAGCGCTAGGATTAGGAATAAAAGGAGAGGAGTTTGACGAAAGCTCTTTGAGATATCATAGAGTTGTAATTATGACGGATGCTGATGTTGACGGTGCTCATATAAGAACTTTATTGTTGACATTTTTTTATAGATATCAAAGAGAACTTGTTGAGAAAGGTTTTATATACATTGCTTGTCCTCCTCTTTATAAAGTTGAAAGAGGAAAGAATCATAATTACTGTTATAACGAGAATCAATTAAAGGATACAATTCAAGGTTTTGGAGAAAATGCAAATTATAATATCCAAAGATTTAAGGGATTAGGTGAGATGATGCCAAAACAATTATGGGATACAACTATGAATCCTCAAACGAGGATGATGAAAAGGGTTGAAATTGAAGATGCACTTGAAGCTGACAGAATATTTAATATTTTAATGGGAGATAAGGTTGCACCAAGAAGAGAATTTATTGAAACT
>AG-355-P16_2667869866
ATCTCAAATGATTATGGTGCGGAACAGATTCAGGTTTTAGAAGGGTTAGAGCCAGTTCGTAAACGACCAGGGATGTATATAGGTTCTACAGGGCCGAGAGGATTACATCATTTAGTGTATGAGGTAGTTGATAACTCAGTTGATGAAGCACTTGCAGGACATTGTGATCATATAGAAATAGTTCTTCGTGCAGACGGATCAGCTTTAATCTCTGATAATGGAAGAGGTATTCCTACAGATATTCATCCAAGGACGGGGAAAAGTGCTCTAGAAACTGTTCTTACTGTTCTTCATGCAGGAGGTAAATTTGGAAGTGGTGGTTATAAAGTTTCCGGCGGCTTGCATGGAGTAGGAATATCTGTAGTTAATGCTTTGAGCGAATGGGTTAATGTGACTGTTTACAGGGATGGACATGAGTTTAATCAAAGATTTGAAAAAGGTGTATCAAAGGGTGAATTGCATACTAAAAAGCAGACTGGCAAACCATCTAGG---AAAGGAACAATTATTTGCTTTAAACCTGATAAAACGATTTTTTCTGGAGGAATTGAATTTGAATATTCTCTTCTCTCATCTAGATTAAGAGAATTAGCTTACCTTAACGGCGGAGTAAAAATTGTTTTTAGAGATGAAAGAAATCAATTATCAGATGGTTCTTTTAAA------GAAGAAATTTATTTATATGAAGGAGGTATTAAAGAATATGTTGAATACATGAATGCTGAAAAAGAGTCTATTCATCCTGAAATCATTTATGTTGACTCGCAGAAAGAAAATGTATATGTAGAAGCAGCTTTGCAATGGTGTTCAGATGTATATTCAGACAATATTTTAGGATTTGCCAATAATATTAGAACTATTGATGGAGGAACTCATATTGAAGGACTAAAAACAGTTCTGACAAGAACTTTTAATAATCTTGCAAAAAAGAGAGGTAAAAGAAAAGATATTGAAAAAAATTTAGCTGGCGAAAATATTAGAGAGGGCTTGACTGTTGTTTTATCGGTAAAAGTTCCAGATCCTGAATTTGAAGGGCAAACAAAGACGAAACTAGGAAATACTGAAGTAAGAGGAATTGTGGATTCTCTCATTGGGGAGTCACTCACAAAATATATGGAATTTAATCCTGGAATTTTGGACTTGATTCTTGAAAAAGCAATTCAATCATTTAATGCAGCAGAAGCTGCGAGAAGGGCTAGAGAATTGGTAAGAAGAAAAAGTGTTCTAGAAAGTTCTACCTTACCTGGTAAATTAGCAGATTGTAGTTCTAGAGATCCCTCAGAATCAGAAATTTATATAGTAGAGGGTGATTCAGCTGGAGGTTCCGCAAAACAAGGACGAGATAGAAATTTTCAGGCTATTTTGCCTCTCAGAGGTAAAATTCTTAATATCGAAAAAACTGACGATACTAAAATTTATAAAAATACAGAAATACAGTCACTAATAACAGCTCTAGGATTAGGAATAAAAGGAGAGGAGTTCGATCAGAGCTCTTTGAGATATCACAGAGTTGTAATCATGACCGATGCTGATGTTGACGGTGCTCATATAAGAACCTTACTATTAACATTTTTTTATAGATATCAAAGAGAACTAGTCGAGAAAGGTTTTATATACATTGCTTGTCCCCCTCTATATAAAGTTGAAAGAGGTAAGAATCATAATTACTGCTATAACGAGAATCAGTTAAAGGATACAATTGAAGGCTTTGGAGAAAATGCAAATTATAATATTCAAAGATTTAAAGGATTAGGTGAGATGATGCCAAAACAATTATGGGATACAACTATGAATCCTCAAACAAGGATGATGAAAAGGGTTGAAATCGAAGATGCACTTGAAGCTGACAGAATATTCAATATATTAATGGGAGATAAAGTTGCACCAAGAAGAGAATTTATTGAAACT
>AG-355-P18_2667871850
ATCTCAAATGACTATGGCGCAGAACAGATTCAGGTCTTAGAAGGGTTAGAACCTGTTCGTAAGCGACCTGGCATGTATATTGGATCTACAGGACCTAGAGGATTACATCATCTAGTATATGAGGTAGTTGATAACTCTGTTGATGAAGCACTAGCAGGGCATTGTGATCACATAGAAATAGTCCTTCGAGCAGATGGTTCTGCTTTTATTTCTGATAATGGACGAGGTATTCCAACAGATATACATCCAAGAACAGGAAAAAGTGCCTTAGAAACTGTACTTACTGTTCTTCATGCAGGAGGCAAGTTTGGAAGTGGTGGTTATAAAGTTTCAGGTGGTTTGCATGGTGTAGGAATATCTGTAGTTAATGCTCTAAGCGAATGGGTTAATGTGACTGTTTATAGGGATGGTAGCGAATTTAATCAAAGATTTGAAAAAGGTGTCACAAAGGGTGAATTGCAAACCAAAAAGCAGACTGGCAAACCATACAAG---AAAGGAACAACTATCTGCTTTAAACCCGATAAAACGATTTTTTCTGGAGGAATTGAATTTGAATTTGCTCTTCTTTCATCTAGATTAAGAGAACTAGCTTACCTTAATGGTGGAGTAAAAATTGTTTTTAGAGATGAAAGAAATCAATTATCAGATGGTTCTTTTAAA------GAAGAAATTTACTTATATCAGGGAGGAATTAAAGAATATGTTGAATACATGAATGCTGAAAAAGAGGCTATTCATCCTGAAATAATTTATGTTGACTCACAAAAAGAAAATGTATATGTAGAAGCAGCTTTGCAATGGTGTTCAGATGTATATTCAGATAATATTCTAGGATTTGCAAATAATATTAGAACTATTGATGGAGGAACTCATATAGAAGGGCTAAAAACAGTTCTGACAAGAACTTTCAATAATCTTGCAAAAAAAAGAGGCAAAAGAAAAGATATTGAAAAGAATTTAGCTGGCGAAAATATCAGAGAGGGCTTGACTGTTGTCATATCAGTAAAGGTTCCAGATCCTGAATTTGAAGGGCAAACAAAAACAAAATTAGGAAATACTGAAGTAAGAGGAATTGTGGATTCTCTAATAGGCGAGGCTCTCACAAAATATATGGAATTCAATCCTGGAATTTTGGACTTGATTCTTGAAAAAGCAATTCAATCATTTAATGCGGCAGAAGCTGCAAGAAGGGCAAGAGAATTAGTAAGAAGAAAAAGTGTTCTGGAAAGTTCAACCTTACCCGGCAAATTAGCAGATTGTAGTTCTAGAGATCCCTCAGAATCAGAAATCTATATAGTTGAGGGTGATTCAGCTGGAGGGTCCGCAAAACAAGGCCGAGATAGAAATTTTCAGGCTATTTTGCCTCTAAGGGGTAAAATCCTTAATATTGAAAAAACTGACGATACTAAAATTTATAAAAATACAGAAATACAATCATTAATAACAGCTCTTGGATTAGGAATAAAAGGTGAGGAGTTTGATGAAAGCTCTTTAAGGTATCATAGAGTTGTAATCATGACAGATGCTGATGTTGACGGTGCTCATATAAGAACTTTATTATTGACTTTTTTCTATAGATATCAAAGAGAACTAGTTGAGAAAGGTTTTATATACATTGCTTGTCCCCCTCTGTATAAAGTTGAAAGAGGCAAGAATTATAATTACTGTTATAACGAGAAACAATTAAAGGATACAATTGAGGGCTTTGGAGAAAATGCAAATTATAATATTCAAAGATTTAAGGGATTGGGTGAGATGATGCCAAAACAGTTATGGGATACTACTATGAATCCTCAAACAAGGATGATGAAAAGGGTTGAAATCGAAGATGCACTTGAAGCTGACAGAATATTTAATATATTGATGGGAGATAAAGTTGCACCAAGAAGAGAATTTATTGAAACT
>AG-355-P23_2667872710
ATCTCAAATGATTATGGCGCGGAACAGATTCAGGTTTTAGAAGGGTTAGAACCAGTTCGTAAACGCCCTGGTATGTATATAGGTTCTACAGGGCCAAGAGGATTACACCATCTAGTATATGAGGTTGTTGATAACTCCGTTGATGAAGCACTTGCTGGACATTGTGATCTCATAGAAATAGTTCTTAGAGCAGATGGTTCTGCTTTAATTTCTGACAATGGACGAGGTATTCCAACAGATATTCATCCAAGAACAGGGAAAAGTGCCTTAGAAACTGTCCTAACTGTTCTTCATGCAGGAGGTAAATTTGGCAGTGGTGGTTATAAAGTTTCAGGTGGTTTGCATGGAGTAGGAATATCTGTAGTTAACGCTTTAAGCGAATGGGTTAATGTGACTGTTTTTAGGGAGAGTAGCGAATTTAATCAAAGATTTGAAAAAGGTATATCAAAGGGTGAATTGCAAACTAAAAAGCAGACTGAAAAACCATATAAG---AAAGGTACAACTATTTGCTTTAAACCCGACAAAGAGATTTTTTCTGGAGGAATTGAATTTGAATATGCTCTTCTTTCATCTAGATTAAGAGAACTAGCGTACCTTAATGGCGGAGTAAAAATTGTTTTTAGAGATGAAAGAAATCAATTACCAGATGGTTCTTTTAAA------GAAGAAATTTATTTATATCAGGGAGGGATTAAAGAATATGTTGAATATATGAATTCTGAAAAAGAGTCTATTCATCCTGAAATAATTTATGTTGACTCACAGAAAGAAAATGTATACGTAGAGGCAGCTTTGCAATGGTGTTCAGATGTATATTCAGATAATATTTTGGGATTTGCAAATAATATTAGAACTATTGATGGAGGAACTCACTTAGAAGGGCTAAAAACAGTTCTGACAAGAACTTTCAATAATCTTGCAAAAAAGAGAGGTAAAAGAAAAGATGTTGAAAAAAATTTAGCTGGCGAAAATATTAGAGAGGGTTTGACTGTTGTTTTATCGGTAAAAGTTCCAGATCCCGAATTTGAAGGACAAACAAAAACAAAATTAGGAAATCCGGAAGTAAGAGGAATTGTAGATTCTCTCATAGGTGAGGCTCTCACAAAATATATGGAATTCAATCCTGGAATTTTCGACCTGATTCTTGAAAAAGCAATTCAATCATTTAATGCTGCAGAAGCTGCGAGAAGGGCTAGAGAATTAGTAAGAAGAAAAAGTGTTTTAGAAAGTTCTACTTTACCCGGTAAATTAGCAGATTGTAGTTCTAGAGATCCTTCAGAATCAGAAATTTATATAGTTGAAGGTGATTCAGCTGGAGGTTCCGCAAAACAAGGGAGAGATAGAAATTTTCAGGCTATTTTGCCTCTTAGGGGTAAAATTCTTAATATTGAAAAAACCGACGATACTAAAATTTATAAAAATACAGAAATACAGTCATTAATAACAGCTCTAGGATTAGGAATAAAAGGTGAGGAGTTCGACGAAAGCTCTTTGAGATATCATAGAGTTGTAATTATGACAGATGCTGATGTTGACGGTGCTCATATAAGAACTTTATTATTGACATTTTTTTACAGATACCAAAGAGAACTTGTTGAGAAAGGTTTTATATACATTGCTTGTCCCCCTCTATACAAAGTTGAAAGAGGTAAGAATTATAATTATTGTTATAACGAGAATCAATTAAAGGATACAATTCAAGGTTTTGGAGAAAATGCAAATTACAATATCCAAAGATTCAAGGGATTAGGTGAGATGATGCCAAAACAATTATGGGATACAACTATGAATCCTCAAACTAGGATGATGAAAAGGGTTGAAATAGAAGATGCACTTGAAGCTGACAGAATATTTAACATATTAATGGGAGATAAGGTTGCACCAAGAAGAGAATTCATTGAAACT
