# Supplementary material for: Emergence of trait variability through the lens of nitrogen assimilation in Prochlorococcus
Source: eLife. 2019 Feb 1;8:e41043. doi: 10.7554/eLife.41043 (PMC6370341; doi:10.7554/eLife.41043)
Supplement: Table 2—source data 1. [file elife-41043-table2-data1.zip › moaA_groups.txt]

AG-347-G18_2667832705	HOT
AG-347-I04_2717245035	HOT
AG-347-I19_2667841210	HOT
AG-347-I21_2667843668	HOT
AG-347-I22_2667844572	HOT
AG-347-J06_2717247248	HOT
AG-347-K17_2667686648	HOT
AG-347-K22_2717149303	HOT
AG-347-L20_2667701986	HOT
AG-347-M23_2667709174	HOT
AG-347-O22_2667713788	HOT
AG-355-A18_2717250312	BATS
AG-355-B23_2667766209	BATS
AG-355-G23_2667767454	BATS
AG-355-I20_2667772064	BATS
AG-355-J09_2667774989	BATS
AG-355-J17_2717251162	BATS
AG-355-K10_2717254125	BATS
AG-355-N18_2667863281	BATS
AG-355-O19_2717255022	BATS
