# Supplementary material for: Emergence of trait variability through the lens of nitrogen assimilation in Prochlorococcus
Source: eLife. 2019 Feb 1;8:e41043. doi: 10.7554/eLife.41043 (PMC6370341; doi:10.7554/eLife.41043)
Supplement: Table 2—source data 1. [file elife-41043-table2-data1.zip › moaA_hotbats_aligned.fasta]

>AG-347-G18_2667832705
GATAGTAGAAAAAGAAAGTTAAAAGTCTTAAGGTTATCTCTTAAACAAAATTGCAATTTTTCGTGTATTTATTGTAAGCCTGAGAACTATAGT---TCGGATGTTTTAAATATTGAACAATTTAAAAAGTTAATTTTAGTCAGTTGTCGATTAGGGATAAATTCTTTAAGAATCACTGGAGGAGAACCTTTATTGAGTTCTCAATTAGATGAACTTCTTTATGAAATTAAATCGCAAAGATTAGAAGAATCAAATCCAGTATCTAATTTACAGGATATTTCTCTAACCACAAATGGATATTTGCTCTCTAAGAAAAAAGCTAATGAGCTTTTTAAAAATGGTTTAGACCGCATAACAGTAAGTTTAGATGCGATTGATCCTGATATTTTTTCAAACATGATTGGA---GAGGAAAATAAAATAATTGGCAAAGAAAAATTATTTACTGTCCTTGAAGGAATAGATCATGCAATTAATGCTGGATTTAATCCAAAGGCGGGAAAATTAAAAATAAATGCAGTTATAAAAAAAGAGATGAATGATAATCAAATTTTTGAATTAGTTGATTTTGCAAAAAAAAGGTCTATAGAAATTCGTTTCATTGAATATATGGACGTAGGGATATCTAATAATTGGCAGCCATCAGATGTTTTTTTCTCTGAAAGAATTATTAGGCTATTAAAGAAGAAACATCGATTAAAAGAATACGGAAGAAAGGAGGGACAAACTGCTAATAGATGGTACATGAGTGATTCAAATAGTTTTGTAAGTACAATCTCTTCAATAAGTAATCCTTTTTGTTCAGATTGTAATAGATTGAGGATAACTAGCGATGGTTATGCTTATACATGTCTTTTTTCTAATGAAGGTATAAATCTAAACCCATGGTTGTCTCTACCAATTAATCTCCATGAATTGGAAAATAAAATCAAGAGCATTTGGGAAGCTAGAGAAGATAACTATAGTGAAGATCGATTTAAAGTATTAGAGAAAACAACTGACAAAAATCAAAAAATTCATCCATCAATGTCATATCTTGGGGGA
>AG-347-I04_2717245035
GATAATAGAAAAAGAAAGTTAAAAGTTTTAAGGTTATCTCTTAAACAAAATTGCAATTTTTCGTGTATTTACTGTAAGCCTGAGAACTATAGT---TTGGATGTTCTAAATATTGAACAATTTAAAAAGTTAATTTTTGTCAGTTGTCGATTAGGGGTAAATTCTTTAAGAATCACTGGAGGAGAACCTTTATTGAGTTCTCAATTAGATGAACTTCTTTATGAAATTAAATCGCAAAGATTAGAAGAATCAAATCCAGTAGCTAATATACAGGATATTTCTCTAACCACAAATGGATATTTGCTCTCTAAGAAAAAAGCTAATGAGCTTTTTAAAAATGGTTTAGACCGCATAACAGTAAGTTTAGATGCGATTAATCCTGATATTTTTTCAAACATGATTGGA---GAGGACAATAAAATTATTGGCAAAGAAAAATTATTTACTGTCCTTGAAGGAATAGATCATGCAATTAATGCTGGATTTAATCCAAAGGCGGGGAAATTAAAAATAAATGCAGTTATAAAAAAAGAGATTAATGATAATCAAATTTTTGAATTAGTTGATTTTGCCAAAAAAAGGTCTATAGAAATTCGTTTCATTGAGTATATGGACGTAGGGATATCTAATAATTGGAAGCCATCAGATGTTTTTTTCTCTGAAAGAATTATTAGGCTATTAAAGAAGAAACATCGATTAACAGACTACGGAAGAAAGGAGGGGAAAACTGCTAATAGATGGTACATGAGTGATTCAAATAGTTTTGTTAGTACAATCTCTTCAATAAGTAATCCTTTTTGTTCAGACTGTAATAGATTGAGGATAACTAGCGATGGTTATGCTTATACATGTCTTTTTTCTAATGAAGGTATAAATCTAAACCCATGGTTGACTCTACCAATTAATCTCCATGAATTGGAAAATAAAATTAAGAGCATTTGGGAAGCTAGAGAAGATAACTATAGTGAAGATCGATTTAAAGTATTAGAGAAAACAACTAACAAAAATCAAAAAATTCATCCATCAATGTCATATCTTGGGGGA
>AG-347-I19_2667841210
GACAATAGAAAAAGAAAGTTAAAAGTTTTAAGGATATCTCTTAAACAAAATTGCAATTTTTCGTGTATTTACTGTAAGCCTGAGAACTATAGT---TTGGATGTTTTAAATATTGAACAATTTAAAAAGTTAATTTTAGTCAGTTGCCGATTAGGGGTAAATTCTTTAAGAATCACTGGAGGAGAACCTTTATTGAGTTCTCAATTAGATGAACTTCTTTATGAAATTAAATCGCAAAGATTAGAAGAATCAAATCCAGTAGCTAATTTACAGGATATTTCTCTAACCACAAATGGATATTTGCTCTCTAAGAAAAAAGCTAATGAGCTTTTTAAAAATGGTTTAGATCGCATAACAGTAAGTTTAGATGCGATTGATCCTGATATTTTTTCAAACATGATTGGA---GAGGAAAATAAAATTATTGGCAAAGAAAAATTATTTACTGTCCTTGAAGGAATAGATCATGCAATTAATGCTGGATTTAATCCAAAGGCGGGGAAATTAAAAATAAATGCAGTTATAAAAAAAGAGATTAATGATAATCAAATTTTTGAATTAGTTGATTTTGCAAAAAAAAGGTCTATAGAAATTCGTTTCATTGAGTATATGGACGTAGGGATATCTAATAATTGGCAGCCATCAGATGTTTTTTTCTCTGAAAGAATTATTAGGCTACTAAAGAAGAAACATCGATTAAAAGACTACGGAAGAAAGGAGGGGCAAACCGCTAATAGATGGTACATGAGTGATTCAAATAGTTTTGTAAGTACAATCTCTTCAATAAGTAATCCTTTTTGTTCAGACTGTAATAGATTGCGGATAACTAGCGATGGTTATGCTTATACATGTCTTTTTTCTAATGAAGGTATAAATCTAAACCCATGGTTGTCTCTACCAATTAATCTCCATGAATTGGAAAATAAAATCAAGAGCATTTGGGAAGCTAGAGAAGATAACTATAGTGAAGATCGATTTAAAGTATTAGAGAAAACAACTGAAAAAAATCAAAAAATTCATCCATCAATGTCATATCTTGGGGGA
>AG-347-I21_2667843668
GATAATAGAAAAAGAAAGTTAAAAGTTTTAAGGTTATCTCTTAAACAAAATTGCAATTTTTCGTGTATTTACTGTAAGCCTGAGAACTATAGT---TTGGATGTTTTAAATATTGAACAATTTAAAAAGTTAATTTTAGTCAGTTGCCGATTAGGGGTAAATTCTTTAAGAATCACTGGAGGAGAACCTTTATTGAGTTCTCAATTAGATGAACTTCTTTATGAAATTAAATCGCAAAGATTAGAAGAATCAAATCCAGTAGCTAATTTACAGGATATTTCTCTAACCACAAATGGATATTTGCTCTCTAAGAAAAAAGCTAATGAGCTTTTTAAAAATGGTTTAGACCGCATAACAGTAAGTTTAGATGCGATTGATCCTGATATTTTTTCAAACATGATTGGA---GAGGAAAATAAAATTATTGGCAAAGAAAAATTATTTACTGTCCTTGAAGGAATAGATCATGCAATTAATGCTGGATTTAATCCAAAGGCGGGGAAATTAAAAATAAATGCAGTTATAAAAAAAGAGATTAATGATAATCAAATTTTTGAATTAGTTGATTTTGCAAAAAAAAGGTCTATAGAAATTCGTTTCATTGAGTATATGGACGTAGGGATATCTAATAATTGGCAGCCATCAGATGTTTTTTTCTCTGAGAGAATTATTAGGCTACTAAAGAAGAAACATCGATTAAAAGACTACGGAAGAAAGGAGGGACAAACTGCTAATAGATGGTACATGAGTGATTCAAATAGTTTTGTAAGTACAATCTCTTCAATAAGTAATCCTTTTTGTTCAGACTGTAATAGATTGAGGATAACTAGCGATGGTTATGCTTATACATGTCTTTTTTCTAATGAAGGTATAAATCTAAACCCATGGTTGTCTCTACCAATTAATCTCCATGAATTGGAAAATAAAATCAAGAGCATTTGGGAAGCTAGAGAAGATAACTATAGTGAAGATCGATTTAAAGTATTAGAGAAAAAAACTGACAAAAATCAAAAAATTCATCCATCAATGTCATATCTTGGGGGA
>AG-347-I22_2667844572
GATAATAGAAAAAGAAAGTTAAAAGTTTTAAGGTTATCTCTTAAACAAAATTGCAATTTTTCGTGTACTTATTGTAAGCCTGAGAACTATAGT---TTGGATGTTTTAAATATTGAACAATTTAAAAAGTTAATTTTAGTCAGTTGTCGATTAGGGGTAAATTCTTTAAGAATAACTGGAGGAGAACCTTTATTGAGTTCTCATTTAGATGAACTTCTTTATGAAATTAAATCGCAAAGATTAGAAGAATCAAATCCAGTAGCTAATTTACAGGATATTTCTCTAACCACAAATGGATATTTGCTCTCTAAGAAAAAAGCTAATGAGCTTTTTAAAAATGGTTTAGACCGCATAACAGTAAGTTTAGATGCGATTGATCCTGATATTTTTTCAAACATGATTGGA---GAGGAAAATAAAATTATTGGTAAAGAAAAATTATTTACTGTCCTTGAAGGAATAGATCATGCAATTAATGCTGGATTTAATCCAAAGGCAGGGAAATTAAAAATAAATGCAGTTATAAAAAAAGAGATTAATGATAATCAAATTTTTGAATTAGTTGATTTTGCAAAAAAAAGGTCAATAGAAATTCGTTTCATTGAGTATATGGACGTAGGGATATCAAATAATTGGCAGCCATCAGATGTTTTTTTCTCTGAGAGAATTATTAGGCTATTAAAGAAGAAACATCGATTAAAAGACTACGGAAGAAAGGAGGGACAAACTGCTAATAGATGGTACATGAGTGATTCAAATAGTTTTGTAAGTACAATCTCTTCAATAAGTAATCCTTTTTGTTCAGACTGTAATAGATTGAGGATAACTAGCGATGGTTATGCTTATACATGTCTTTTTTCTAATGAAGGTATAAATCTAAACCCATGGTTGTCTCTACCAATTAATCTCCATGAATTGGAAAATAAAATCAAGAGCATTTGGGAAGCTAGAGAAGATAACTATAGTGAAGATCGATTTAAAGTATTAGAGAAAACAACTGACAAAAATCAAAATATTCATCCATCAATGTCATATCTTGGTGGA
>AG-347-J06_2717247248
GATAATAGAAAAAGAAAGTTAAAAGTTTTAAGGTTATCTCTTAAACAAAATTGCAATTTTTCGTGTATTTACTGTAAGCCTGAGAACTATAGT---TTGGATGTTTTAAATATTGAACAATTTAAAAAGTTAATTTTAGTCAGTTGCCGATTAGGGGTAAATTCTTTAAGAATCACTGGAGGAGAACCTTTATTGAGTTCTCAATTAGATGAACTTCTTTATGAAATTAAATCGCAAAGATTAGAAGAATCAAATCCAGTAGCTAATTTACAGGATATTTCTCTAACCACAAATGGATATTTGCTCTCCAAGAAAAAAGCTAATGAGCTTTTTAAAAATGGTTTAGACCGCATAACAGTAAGTTTAGATGCGATTGATCCTGATATTTTTTCAAACATGATTGGA---GAGGAAAATAAAATTATTGGCAAAGAAAAATTATTTACTGTCCTTGAAGGAATAGATCATGCAATTAATGCTGGATTTAATCCAAAGGCGGGGAAATTAAAAATAAATGCAGTTATAAAAAAAGAGATTAATGATAATCAAATTTTTGAATTAGTTGATTTTGCAAAAAAAAGGTCTATAGAAATTCGTTTCATTGAGTATATGGACGTAGGGATATCTAATAATTGGCAGCCATCAGATGTTTTTTTCTCTGAGAGAATTATTAGGCTACTAAAGAAGAAACATCGATTAAAAGACTACGGAAGAAAGGAGGGACAAACTGCTAATAGATGGTACATGAGTGATTCAAATAGTTTTGTAAGTACAATCTCTTCAATAAGTAATCCTTTTTGTTCAGACTGTAATAGATTGAGGATAACTAGCGATGGTTATGCTTATACATGTCTTTTTTCTAATGAAGGTATAAATCTAAACCCATGGTTGTCTCTACCAATTAATCTCCATGAATTGGAAAATAAAATCAAGAGCATTTGGGAAGCTAGAGAAGATAACTATAGTGAAGATCGATTTAAAGTATTAGAGAAAAAAACTGACAAAAATCAAAAAATTCATCCATCAATGTCATATCTTGGGGGA
>AG-347-K17_2667686648
GATAAAAGAAAAAGAAAGTTAAAAGTTTTAAGGTTATCTCTTAAACAAAATTGCAATTTTTCGTGTATTTACTGTAAGCCTGAGAACTATAGT---TTGGATGTTTTAAATATTGAACAATTTAAAAAGTTAATTTTAGTCAGTTGTCGATTAGGGGTAAATTCTTTAAGAATCACTGGAGGAGAACCTTTATTGAGTTCTCAATTAGATGAACTTCTTTATGAAATTAAATCGCAAAGATTAGAAGAATCAAATCCAGTAGCTAATTTACAGGATATTTCTCTAACCACAAATGGATATTTGCTCTCTAAGAAAAAAGCTAATGAGCTTTTTAAAAATGGTTTAGACCGCATAACAGTAAGTTTAGATGCGATTGATCCTTATATTTTTTCAAAAATGATTGGA---GAGGAAAATAAAATTATTGGCAAAGAAAAATTATTTACTGTCCTTGAAGGAATAGATCATGCAATTAATGCTGGATTTAATCCAAAGGCGGGGAAATTAAAAATAAATGCAGTTATAAAAAAAGAGATTAATGATAATCAAATTTTTGAATTAGTTGATTTTGCAAAAAAAAGGTCTATGGAAATTCGTTTCATTGAGTATATGGACGTAGGGATATCTAATAATTGGCAGCCATCAGATGTTTTTTTCTCTGAAAGAATTATTAGGCTATTAAAGAAGAAACATCGATTAAAAGACTACGGAAGAAAAGAGGGACAAACTGCTAATAGATGGTACATGAGTGATTCAAATAGTTTTGTAAGTACAATCTCTTCAATAAGTAATCCTTTTTGTTCAGACTGTAACAGATTGAGGATAACTAGCGATGGTTATGCTTATAAATGTCTTTTTTCTAATGAAGGTATAAATCTAAACCCATGGTTGTCTATACCAATTAATCTCCATGAATTGGAAAATAAAATCAAGAGCATTTGGGAAGCTAGAGAAGATAACTATAGTGAAGATCGATTTAAAGTATTAGAGAAAACAACTGACAAAAATCAAAAAATTCATCCATCAATGTCATATCTTGGGGGA
>AG-347-K22_2717149303
GATAATAGAAAAAGAAAGTTAAAAGTTTTAAGGTTATCTCTTAAACAAAATTGCAATTTTTCCTGCATTTACTGTAAGCCTGAGAATTATAGT---TTGGATGTTTTAAATATTGAACAATTTAAAAAGTTAATTTTAGTGAATTGTCGATTAGGGGTAAATTCTTTAAGAATCACTGGAGGTGAACCCTTATTGAGTTCACAATTAGATGAACTTCTTTATGAAATTAAATCGCAAAGATTAGAAGAATCAAATCCAATAGGTAATTTACAGGATATTTCTCTAACCACAAATGGATATTTGCTCTCTAAGAAAAAAGCTAATGAGCTTTTTAAAAATGGTTTAGACCGCATAACAGTAAGTTTAGATGCGATTGATCCTGATATTTTTTCAAACATGATTGGA---GAGGAAAATAAAATTATTGGCAAAGAAAAATTATTTACTGTCCTCGAAGGAATAGATCATGCAATTAATGCTGGATTTAATCCAAAAGCGGGAAAATTAAAAATAAATGCAGTCATAAAAAAAGAGATAAATGATAATCAAATTTTTGAATTAGTTAATTTTGCAAAAAAAAGGTCTATAGAAATTCGTTTCATTGAATATATGGACGTAGGCACATCTAATAATTGGCGGCCATCAGATGTTTTTTTCTCTGAAAGAATTATTAGGTTATTAAAGAAGAAACATCGATTAAAAGACTACGGAAGAAAGGAGGGACAAACTGCTAATAGGTGGTACATGAGTGATTCAAAAAGTTTTATAAGTACAATCTCTTCAATAAGTAATCCTTTTTGTTCAGATTGTAATAGATTGAGGATAACTAGCGATGGCTATGCTTATACATGTCTTTTTTCTAGTGAAGGTATAAATCTAAACCCATGGTTGTCTCTACCAATTAATCTTTATGAACTGGAAAATAAAATCAAAAGCATTTGGGAAGCTAGAGCAGATAACTATAGTGAAGATCGATTTAAAGTATTAAAGAAAACAACTGACAAAAATCAAAAAATGCATCCATCAATGTCATATCTTGGAGGA
>AG-347-L20_2667701986
GATAATAGAAAAAGAAAGTTAAAAGTTTTAAGGTTATCTCTTAAACAAAATTGCAATTTTTCGTGTATTTACTGTAAGCCTGAGAACTATAGT---TTGGAGGTTTTAAATATTGAACAATTTAAAAAGTTAATTTTAGTCAGTTGTCGATTAGGGGTAAATTCTTTAAGAATCACTGGAGGAGAACCTTTATTGAGTTCTCAATTAGATGAACTTCTTTATGAAATTAAATCGCAAAGATTAGAAGAATCAAATCCAGTATCTAATTTACAGGATATTTCTCTAACCACAAATGGATATTTGCTCTCTAAGAAAAAAGCTAATGAGCTTTTTCAAAATGGTTTAGACCGTATAACCGTAAGTTTAGATGCGATTGATCCTGATATTTTTTCAAACATGATCGGA---GAGGAAAATAAAATTATTGGCAAAGAAAAATTATTTACTGTCCTTGAAGGAATAGATCATGCAATTAATGCTGGATTTAATCCAAAGGCGGGGAAATTAAAAATAAATGCAGTTATAAAAAAAGAGATTAATGATAATCAAATTTTTGAATTAGTTGATTTTGCAAAAAAAAGGTCTATAGAAATTCGTTTCATTGAGTATATGGACGTAGGGATATCTAATAATTGGCAGCCATCAGATGTTTTTTTCTCTGAAAGAATTATTAGGCTATTAAAGAAGAAACATCGATTAAAAGACTACGGAAGAAAGGAGGGACAAACTGCTAATAGATGGTACATGAGTGATTCAAATAGTTTTGTAAGTACAATCTCTTCAATAAGTAATCCTTTTTGTTCAGACTGTAATAGATTGAGGATAACTAGCGATGGTTATGCTTATACATGTCTTTTTTCTAATGAAGGTATAAATCTAAACCCATGGTTGTCTCTACCAATTAATCTCCATGAATTGGAAAATAAAATCAAGAGCATTTGGGAAGCTAGAGAAGATAACTATAGTGAAGATCGATTTGAAGTATTAGAGGAAACAACTGACAAAAATCAAAAAATTCATCCATCAATGTCATATCTTGGGGGA
>AG-347-M23_2667709174
GATAATAGAAAAAGAAAGTTAAAAGTTTTAAGGTTATCTCTTAAACAAAATTGCAATTTTTCGTGTATTTACTGTAAGCCTGAGAACTATAGT---TTGGATGTTTTAAATATTGAACAATTTAAAAAGTTAATTTTAGTCAGTTGCCGATTAGGGGTAAATTCTTTAAGAATCACAGGAGGAGAACCTTTATTGAGTTCTCAATTAGATGAACTTCTTTATGAAATTAAATCGCAAAGATTAGAAGAATCAAATCCAGTAGCTAATTTACAGGATATTTCTCTAACCACAAATGGATATTTGCTCTCTAAGAAAAAAGCTAATGAGCTTTTTAAAAATGGTTTAGACCGCATAACAGTAAGTTTAGATGCGATTGATCCTGATATTTTTTCAAACATGATTGGA---GAGGAAAATAAAATTATTGGCAAAGAAAAATTATTTACTGTCCTTGAAGGAATAGATCATGCAATTAATGCTGGATTTAATCCAAAGGCGGGGAAATTAAAAATAAATGCAGTTATAAAAAAAGAGATTAATGACAATCAAATTTTTGAATTAGTTGATTTTGCAAAAAAAAGGTCTATAGAAATTCGTTTCATTGAGTATATGGACGTAGGGATATCTAATAATTGGCAGCCATCAGATGTTTTTTTCTCTGAAAGAATTATTAGGCTACTAAAGAAGAAACATCGATTAAAAGACTACGGAAGAAAGGAGGGACAAACTGCTAATAGATGGTACATGAGTGATTCAAATAGTTTTGTAAGTACAATCTCTTCAATAAGTAATCCTTTTTGTTCAGACTGTAATAGATTGAGGATAACTAGCGATGGTTATGCTTATACATGTCTTTTTTCTAATGAAGGTATAAATCTAAACCCATGGTTGTCTCTACCAATTAATCTCCATGAATTGGAAAATAAAATCAAGAGCATTTGGGAAGCTAGAGAAGATAACTATAGTGAAGATCGATTTAAAGTATTAGAGAAAAAAACTGACAAAAATCAAAAAATTCATCCATCAATGTCATATCTTGGGGGA
>AG-347-O22_2667713788
GATAATAGAAAAAGAAAGTTAAAAGTTTTAAGGTTATCTCTTAAACAAAATTGCAATTTTTCTTGTATTTACTGTAAGCCTGAGAACTATAGT---TTAGATGTTTTAAATATTGAACAATTTAAAAAATTAATTTTAGTCAGTTGTCGATTAGGGGTAAATTCTTTAAGAATCACTGGAGGAGAACCTTTATTGAGTTCTCAATTAGATGAACTTCTGTATGAAATTAAATCGCAAAGATTAGAAGAATCAAATCCAGTAGCTAATTTACAGGATATTTCTCTAACCACAAACGGATATTTGCTCTCTAAGAAAAAAGCTAATGAGCTTTTTAAAAATGGTTTAGACCGCATAACAGTAAGTTTAGATGCGATTGATCCTGATATTTTTTCAAACATGATTGGA---GAGGAAAATAAAATTATTGGCAAAGAAAAATTATTTACTGTCCTTGAAGGAATAGATCATGCAATTAATGCTGGATTTAATCCAGAGGCGGGAAAATTAAAAATAAATGCAGTTATAAAAAAAGAGTTTAATGATAATCAAATTTTTGCATTAGTTGATTTTGCAAAAAAAAGGTCTATAGAAATTCGTTTCATTGAATATATGGACGTAGGGATATCTAATAATTGGCAGCCATCAGATGTTTTTTTCTCTGAGAGAATTATTAGGCTTCTAAATAAGAAATATCGATTAAAAGACTACGGAAGAAAGGAGGGACAAACTGCTAATAGATGGTACATGAGTGATTCAAATAGTTTTGTAAGTACAATCTCTTCAATAAGTAATCCTTTTTGTTCAGATTGTAATAGATTGAGGATAACTAGCGATGGTTATGCTTATACATGTCTTTTTTCTAATGAAGGTATAAATCTAAACCCATGGTTGTCTCTACCAATTAATCTCCATGAATTGGAAAATAAAATCAAGAGCATTTGGGAAGCTAGAGAAGATAAATATAGTGAAGATCGATTTAAAGTATTAGAGAAATCAACTGACAAAAATCAAAAAATTCATCCATCAATGTCATATCTTGGGGGA
>AG-355-A18_2717250312
GATAATAAAAAAAGAAAGTTAAAAGTTTTAAGGTTATCTCTTAAACAAAATTGCAATTTTTCGTGTATTTACTGTAAGCCTGAGAACTATAGT---TTGGACGTTTTAAATATTGAACAATTTAAAAAGTTAATTTTAGTCAGTTGTCGATTAGGGGTAAATTCTTTAAGAATCACTGGAGGAGAACCTTTATTGAGTTCTCAATTAGATGAGCTTCTTTATGAAATTAAATCGCAAAGATTAGAAGAATCAAATCCAGTAGCTAATTTACAGGATATTTCTCTAACCACAAATGGATATTTGCTCTCTAAGAAGAAAGCTAATGAGCTTTTTAAAAATGGTTTAGACCGCATAACAGTAAGTTTAGATGCGATTGATCCTGATATTTTTTCAAACATGATTGGA---GAGGAAAATAAAATTATTGGCAAAGAAAAATTATTTAATGTCCTTGAAGGAATAGATCATGCAATTAATGCTGGATTTAATCCAAAGGCGGGGAAATTAAAAATAAATGCAGTTATAAAAAAAGAGATTAATGATAATCAAATTTTTGAATTAGTTGATTTTGCAAAAAAGAGGTCTATAGAAATTCGTTTCATTGAGTATATGGACGTAGGGATATCTAATAATTGGCAGCCATCAGATGTTTTTTTCTCTGAAAGAATTATTAGGCTATTAAAGAAGAAACATCGATTAAAAGACTACGGAAGAAAGGAGGGACAAACTGCTAATAGATGGTACATGAGTGATTCAAATAGTTTTGTAAGTACAATCTCTTCAATAAGTAATCCTTTTTGTTCAGACTGTAATAGATTAAGGATAACTAGCGATGGTTATGCTTATACATGTCTTTTTTCTAATGAAGGTATAAATCTAAACCCATGGTTGTCTCTACCAATTAATCTCCATGAATTGGAAAATAAAATCAAGAGCATTTGGGAAGCTAGAGAAGATAACTATAGTGAAGATCGATTTAAAATATTAGAGAAAACAACTGACAAAAATCAAAAAATTCATCCATCAATGTCATATCTTGGGGGA
>AG-355-B23_2667766209
GATAATAGAAAAAGAAAGTTAAAAGTTTTAAGGTTATCTCTTAAACAAAATTGCAATTTTTCATGTATTTACTGTAAGCCAGAGAACTATAGT---TTGGATGTTTTAAATATTGAACAATTTAAAAAGTTAATTTTAGTAAGTTGTCGATTAGGGGTAAATTCTTTAAGAATCACTGGAGGAGAACCTTTATTGAGTTCTCAATTAGATGAACTTCTTTATGAAATTAAATCGCAAAGATTAGAAGAATCAAATCCAGTAGCTAATTTACAGGATGTTTCTCTAACCACAAATGGATATTTGCTCTCTAAGAAAAAAGCTAATGAGCTTTTTAAAAATGGTTTAGACCGCATAACAGTAAGTTTAGATGCGATTGATCCTGATATTTTTTCAAACATGATTGGA---GAGGAAAATAAAATTATTGGCAAAGAAAAATTATTTACTGTCCTTGAAGGAATAGATCATGCAATTAATGCTGGATTTAATCCAAAAGCAGGGAAATTAAAAATAAATGCAGTTATAAAAAAAGAGATTAATGATAATCAAATTTTTGAATTAGTTGATTTTGCAAAACAAAGGTCTATAGAAATTCGTTTCATTGAGTATATGGACGTAGGGATATCTAATAATTGGCAGCCATCAGATGTTTTTTTCTCTGAAAGAATTATTAGGCTATTAAAGAAGAAACATCGATTAAAAGACTACGGAAGAAAGGAGGGACAAACAGCTAATAGATGGTATATGAGTGATTCAAAAAGTTTTGTAAGTACAATCTCTTCAATAAGTAATCCTTTTTGTTCAGACTGTAATAGATTGAGGATAACTAGCGATGGTTATGCTTATACATGTCTTTTTTCTAATGAAGGTATAAATCTAAACCCATGGTTGTCTCTACCAATTAATCTCCATGAATTGGAAAATAAAATCAAGAGCATTTGGGAAGCTAGAGAAGATAACTATAGTGAAGATAGATTTAAAGTATTAGAGAAAACAACTGACAAAAATCAAAAAATTCATCCATCAATGTCATATCTTGGGGGA
>AG-355-G23_2667767454
GATAATAGAAAAAGAAAGTTAAAAGTTTTAAGGTTATCTCTTAAACAAAATTGCAATTTTTCGTGTATTTACTGTAAGCCTGAGAACTATAGT---TTGGATGTTTTAAATATTGAACAATTTAAAAAGTTAATTTTAGTCAGTTGCCGATTAGGGGTAAATTCTTTAAGAATCACTGGAGGAGAACCTTTATTGAGTTCTCAATTAGATGAACTTCTTTATGAAATTAAATCGCAAAGATTAGAAGAATCAAATCCAGTAGCTAATTTACAGGATATTTCTCTAACCACAAATGGATATTTGCTCTCTAAGAAAAAAGCTAATGAGCTTTTTAAAAATGGTTTAGACCGCATAACTGTAAGTTTAGATGCGATTGATCCTGATATTTTTTCAAACATGATTGGA---GAGGAAAATAAAATTATTGGCAAAGAAAAATTATTTACTGTCCTTGAAGGAATAGATCATGCAATTAATGCTGGATTTAATCCAAAGGCGGGGAAATTAAAAATAAATGCAGTTATAAAAAAAGAGATTAATGACAATCAAATTTTTGAATTAGTTGATTTTGCAAAAAAAAGGTCTATAGAAATTCGTTTCATTGAGTATATGGACGTAGGGATATCTAATAATTGGCAGCCATCAGATGTTTTTTTCTCTGAAAGAATTATTAGGCTACTAAAGAAGAAACATCGATTAAAAGACTACGGAAGAAAGGAGGGACAAACTGCTAATAGATGGTACATGAGTGATTCAAATAGTTTTGTAAGTACAATATCTTCAATAAGTAATCCTTTTTGTTCAGACTGTAATAGATTGAGGATAACTAGCGATGGTTATGCTTATACATGTCTTTTTTCTAATGAAGGTATAAATCTAAACCCATGGTTGTCTCTACCAATTAATCTCCATGAATTGGAAAATAAAATCAAGACCATTTGGGAAGCTAGAGAAGATAACTATAGTGAAGATCGATTTAAAGTATTAGAGAAAAAAACTGACAAAAATCAAAAAATTCATCCATCAATGTCATATCTTGGGGGA
>AG-355-I20_2667772064
GATAATAGAAAAAGAAAGTTTAAAGTTTTAAGGTTATCTCTTAAACAGAATTGCAATTTTTCGTGTATTTACTGTAAGCCTGAGAACTATAGT---TTGGATGTTTTAAATATTGAACAATTTAAAAAGTTAATTTTAGTCAGTTGCCGATTAGGGGTAAATTCTTTAAGAATCACTGGAGGAGAACCTTTATTGAGTTCTCAATTAGATGAACTTCTTTATGAAATTAAATCGCAAAGATTAGAAGAATCAAATCCAGTAGCTAATTTACAGGATATTTCTCTAACCACAAATGGATATTTGCTCTCTAAGAAAAAAGCTAATGAGCTTTTTAAAAATGGTTTAGACCGTATAACAGTAAGTTTAGATGCGATTGATCCTGATATTTTTTCAAACATGATTGGA---GAGGAAAATAAAATTATTGGCAAAGAAAAATTATTTACTGTCCTTGAAGGAATAGATCATGCAATTAATGCTGGATTTAATCCAAAGGCGGGGAAATTAAAAATAAATGCAGTTATAAAAAAAGAGATTAATGATAATCAAATTTTTAAATTAGTTGATTTTGCAAAAAAAAGGTCTATAGAAATTCGTTTCATTGAGTATATGGACGTAGGGATATCTAATAATTGGCAGCCATCAGATGTTTTTTTCTCTGAAAGAATTATTAGGCTACTAAAGAAGAAACATCGATTAAAAGACTACGGAAGAAAGGAGGGACAAACTGCTAATAGATGGTATATGAGTGATTCAAATAGTTTTGTAAGTACAATCTCTTCAATAAGTAATCCTTTTTGTTCAGACTGTAATAGATTGAGGATAACTAGCGATGGTTATGCTTATACATGTCTTTTTTCTAATGAAGGTATAAATCTAAACCCATGGTTGTCTCTACCAATTAATCTCCATGAATTGGAAAATAAAATCAAGAGCATTTGGGAAGCTAGAGAAGATAACTATAGTGAAGATCGATTTAAAGTATTAGAGAAAAAAACTGACAAAAATCAAAAAATTCATCCATCAATGTCATATCTTGGGGGA
>AG-355-J09_2667774989
GATAATAGAAAAAGAAAGTTAAAAGTTTTAAGGTTATCTCTTAAACAAAATTGCAATTTTTCGTGTATTTACTGTAAGCCTGAGAACTATAGT---TTGGATGTTTTAAATATTGAACAATTTAAAAAGTTAATTCTAGTCAGTTGTCGATTAGGGGTAAATTCTTTAAGAATCACTGGAGGAGAACCTTTATTGAGTTCTCAATTAGATGAACTTCTTTATGAAATTAAATCGCAAAGATTAGAAGAATCAAATCCAGTAGCTAATTTACAGGATATTTCTCTAACCACAAATGGATATTTGCTCTCTAAGAAAAAAGCTAATGAGCTTTTTAAAAATGGTTTAGACCGCATAACAGTAAGTTTAGATGCGATTGATCCTGATATTTTTTCAAACATGATTGGA---GAGGAAAATAAAATTATTGGCAAAGAAAAATTATTTACTGTCCTTGAAGGAATAGATCATGCAATTAATGCTGGATTTAATCCAAAGGCGGGGAAATTAAAAATAAATGCAGTTATAAAAAAAGAGATTAATGATAATCAAATTTTTGAATTAGTTGATTTTGCAAAAAAAAGGTCTATAGAAATTCGTTTCATTGAGTATATGGACGTAGGGATATCTAATAATTGGCAGCCATCAGATGTTTTTTTCTCTGAAAGAATTATTAGGCTATTAAAGAAGAAACATCGATTAAAAGACTACGGAAGAAAGGAGGGACAAACTGCTAATAGATGGTACATGAGTGATTCAAATAGTTTTGTAAGTACAATCTCTTCAATAAGTAATCCTTTCTGTTCAGACTGTAATAGATTGAGGATAACTAGCGATGGTTATGCTTATACATGTCTTTTTTCTAATGAAGGTATAAATCTAAACCCATGGTTGTCTCTACCAATTAATCTCCATGAATTGGAAAATAAAATCAAGAGCATTTGGGAAGCTAGAGAAGATAACTATAGTGAAGATCGATTTAAAGTAATAGAGAAAATAACTGACAAAAATCAAAAAATTCATCCATCAATGTCATATCTTGGTGGA
>AG-355-J17_2717251162
GATAATAGAAAAAGAAAGTTAAAAGTTTTAAGGTTATCTCTTAAACAAAATTGCAATTTTTCGTGTATTTACTGTAAGCCTGAGAACTATAGT---TTGGATGTTTTAAATATTGAACAATTTAAAAAGTTAATTTTAGTCAGTTGTCGATTAGGGGTAAATTCTTTAAGAATCACTGGAGGAGAACCTTTATTGAGTTCTCAATTGGATGAACTTCTTTATGAAATTAAATCGCAAAGATTAGAAGAATCAAATCCAGTAGCTAATTTACAGGATATTTCTCTAACCACAAATGGATATTTGCTCTCTAAGAAAAAAGCTAATGAGCTTTTTAAAAATGGTTTAGACCGCCTAACAGTAAGTTTAGATGCGATTAATCCTGATATTTTTTCAAAAATGATTGGA---GAGGAAAATAAAATTATTGGCAAAGAAAAATTATTTACTGTCCTTGAAGGAATAGATCATGCAATTAATGCTGGATTTAATCCAAAGGCGGGGAAATTAAAAATAAATGCAGTCATTAAAAAAGAGATAAATGATAATCAAATTTTTGAATTAGTTGATTTTGCAAAAAAAAGGTCTATAGAAATTCGTTTTATTGAATATATGGACGTAGGCACATCTAATAATTGGAAGCCATCAGATGTTTTTTTCTCTGAAAAAATTATTAGTTTATTAAAGAAGAAATATCGATTAAAAGACTACGGAAGAAAGGAAGGGCAAACAGCCAATAGGTGGTACATCAGTGATTCAAAAAGTTTTATAAGTACAATCTCTTCAGTAAGTAATCCTTTTTGTTCAGATTGTAATAGGTTGAGGATAACTAGCGATGGTTATGCTTATACGTGTCTTTTCTCTAGTGAAGGTATCAATCTAAACCCATGGTTATCTCTACCAATTAATCTCCATGAACTGGAAAATAAAATCAAGAGCATTTGGGAAGCGAGAGAAGATAACTATAGTGAAGAAAGATTTAAAAAATTAGAAAAAACAACTGACAAAAATCAAAAAATTCATCCATCTATGTCATATCTTGGGGGA
>AG-355-K10_2717254125
GATAATAGAAAAAGAAAGTTAAAAGTTTTAAGGTTATCTCTTAAACAAAATTGCAATTTTTCGTGTATTTACTGTAAGCCTGAGAACTATAGT---TTGGATGTTTTAAATATTGAACAATTTAAAAAGTTAATTTTAGTCAGTTGTCGATTAGGGGTAAATTCTTTAAGAATCACTGGAGGAGAACCTTTATTGAGTTCTCAATTAGATGAACTTCTTTATGAAATTAAATCGCAAAGATTAGAAGAATCAAATCCAGTAGCTAATTTACAGGATATTTCTCTAACCACAAATGGATATTTGCTCTCTAAGAAAAAAGCTAATGAGCTTTTTAAAAATGGTTTAGACCGCATAACAGTAAGTTTAGATGCGATTGATCCTGATATTTTTTCAAACATGATTGGA---GAGGAAAATAAAATTATTGGTAAAGAAAAATTATTTACTGTCCTTGAAGGAATAGATCATGCAATTAATGCTGGATTTAATCCAAAGGCGGGGAAATTAAAAATAAATGCAGTTATAAAAAAAGAGATTAATGACAATCAAATTTTTGAATTAGTTGATTTTGCAAAAAAAAGGTCTATAGAAATTCGTTTCATTGAGTATATGGACGTAGGGATATCTAATAATTGGCAGCCATCAGATGTTTTTTTCTCTGAAAGAATTATTAGGCTATTAAAGAAGAAACATCGATTAAAAGACTACGGAAGAAAGGAGGGACAAACTGCTAATAGATGGTACATGAGTGATTCAAATAGTTTTGTAAGTACAATCTCTTCAATAAGTAATCCTTTTTGTTCAGACTGTAATAGATTGAGGATAACTAGCGATGGTTATGCTTATACATGTCTTTTTTCTAATGAAGGTATAAATCTAAACCCATGGTTGTCTCTACCAATTAATCTCCATGAATTGGAAAATAAAATCAAGAGCATTTGGGAAGCTAGAGAAGATAACTATAGTGAAGATCGATTTAAAGTAATAGAGAAAACAACTGACAAAAATCAAAAAATTCATCCATCAATGTCATATCTTGGGGGA
>AG-355-N18_2667863281
GATAATAGAAAAAGAAAGTTAAAAGTTTTAAGGTTATCTCTTAAACAAAATTGCAATTTTTCGTGTATTTACTGTAAGCCTGAGAACTATAGT---TTGGATGTTTTAAATATTGAACAATTTAAAAAGTTAATTTTAGTCAGTTGTCGATTAGGGGTAAATTCTTTAAGAATCACTGGAGGAGAACCTTTATTGAGTTCTCAATTGGATGAACTTCTTTATGAAATTAAATCGCAAAGATTAGAAGAATCAAATCCAGTAGCTAATTTACAGGATATTTCTCTAACCACAAATGGATATTTGCTCTCTAAGAAAAAAGCTAATGAGCTTTTTAAAAATGGTTTAGACCGCCTAACAGTAAGTTTAGATGCGATTAATCCTGATATTTTTTCAAAAATGATTGGA---GAGGAAAATAAAATTATTGGCAAAGAAAAATTATTTACTGTCCTTGAAGGAATAGATCATGCAATTAATGCTGGATTTAATCCAAAGGCGGGGAAATTAAAAATAAATGCAGTCATTAAAAAAGAGATAAATGATAATCAAATTTTTGAATTAGTTGATTTTGCAAAAAAAAGGTCTATAGAAATTCGTTTTATTGAATATATGGACGTAGGCACATCTAATAATTGGAAGCCATCAGATGTTTTTTTCTCTGAAAAAATTATTAGTTTATTAAAGAAGAAATATCGATTAAAAGACTACGGAAGAAAGGAAGGGCAAACAGCCAATAGATGGTACATCAGTGATTCAAAAAGTTTTATAAGTACAATCTCTTCAGTAAGTAATCCTTTTTGTTCAGATTGTAATAGGTTGAGGATAACTAGCGATGGTTATGCTTACACGTGTCTTTTCTCTAGTGAAGGTATCAATCTAAACCCATGGTTATCTCTACCAATTAATCTCCATGAACTGGAAAATAAAATCAAGAGCATTTGGGAAGCGAGAGAAGATAACTATAGTGAAGAAAGATTTAAAAAATTAGAAAAAACAACTGACAAAAATCAAAAAATTCATCCATCTATGTCATATCTTGGGGGA
>AG-355-O19_2717255022
GACAATAAAAAAAGAAAGTTAAAAGTTTTAAGGTTATCTCTTAAACAAAATTGCAATTTTTCGTGTATTTACTGTAAGCCTGAGAACTATAGT---TTGGATGTTTTAAATATTGAACAATTTAAAAAGTTAATTTTAGTCAGTTGCCGATTAGGGGTAAATTCTTTAAGAATCACTGGAGGAGAACCTTTATTGAGTTCTCAATTAGATGAACTTCTCTACGAAATTAAATCGCAAAGATTAGAAGAATCAAATCCAGTAGCTAATTTACAGGATATTTCTCTAACCACAAATGGATATTTGCTCTCTAAGAAAAAAGCTAATAAGCTTTTTAAAAATGGTTTAGACCGCATAACAGTAAGTTTAGATGCGATTGATCCTGATATTTTTTCAAACATGATTGGA---GAGGAAAATAAAATTATTGGCAAAGAAAAATTATTTACTGTCCTTGAAGGAATAGATCATGCAATTAATGCTGGATTTAATCCAAAGGAGGGTAAATTAAAAATAAATGCAGTTATAAAAAAAGAGATTAATGATAATCAAATTTTTGAATTAGTTGATTTTGCAAAAAAAAGGTCTATAGAAATTCGTTTCATTGAGTATATGGACGTAGGGATATCTAATAATTGGCAGCCATCAGATGTTTTTTTCTCTGAAAGAATTATTAGGCTACTAAAGAAGAAACATCGATTAAAAGATTACGGAAGAAAGGAGGGACAAACTGCTAATAGATGGTACATGAGTGATTCAAATAGTTTTGTAAGTACAATCTCTTCAATAAGTAATCCTTTTTGTTCAGACTGTAATAGATTGAGGATAACTAGCGATGGTTATGCTTATACCTGTCTTTTTTCTAATGAAGGTATAAATCTAAAACCATGGTTGTCTCTACCAATTAATCTCCATGAATTGGAAAATAAAATCAAGAGCATTTGGGAAGCTAGAGAAGATAATTATAGTGAAGATCGATTTAAAGTATTAGAGAAAAAAACTGACAAAAATCAAAAAATTCATCCATCAATGTCATATCTTGGGGGA
