# Supplementary material for: Emergence of trait variability through the lens of nitrogen assimilation in Prochlorococcus
Source: eLife. 2019 Feb 1;8:e41043. doi: 10.7554/eLife.41043 (PMC6370341; doi:10.7554/eLife.41043)
Supplement: Table 2—source data 1. [file elife-41043-table2-data1.zip › napA_groups.txt]

AG-347-G18_2667832707	HOT
AG-347-G20_2667835185	HOT
AG-347-I04_2717245033	HOT
AG-347-I19_2667841208	HOT
AG-347-I21_2667843670	HOT
AG-347-I22_2667844570	HOT
AG-347-J06_2717247250	HOT
AG-347-K17_2667686646	HOT
AG-347-K22_2717149301	HOT
AG-347-L13_2717150890	HOT
AG-347-L20_2667701984	HOT
AG-347-M23_2667709172	HOT
AG-347-O22_2667713786	HOT
AG-355-A02_2667762082	BATS
AG-355-A18_2717250314	BATS
AG-355-B23_2667766211	BATS
AG-355-G23_2667767456	BATS
AG-355-I20_2667772062	BATS
AG-355-J09_2667774991	BATS
AG-355-J17_2717251160	BATS
AG-355-K10_2717254123	BATS
AG-355-N18_2667863279	BATS
AG-355-O19_2717255024	BATS
