# Supplementary material for: Emergence of trait variability through the lens of nitrogen assimilation in Prochlorococcus
Source: eLife. 2019 Feb 1;8:e41043. doi: 10.7554/eLife.41043 (PMC6370341; doi:10.7554/eLife.41043)
Supplement: Table 2—source data 1. [file elife-41043-table2-data1.zip › napA_hotbats_aligned.fasta]

>AG-347-G18_2667832707
ATGTTAAGTGATGTTTGGTCTTTGAATGGCAGATATAGAACTCTTCACCTCACCTGGTTTGCCTTTTTCCTTACTTTTGTTGTTTGGTTTAACCTCGCACCTCTTGCAACTACTGTTAAAGCCGATTTAGGTTTATCTGTTGCTCAAATTAGAACAGTGGCAATATGTAATGTTGCTTTGACTATCCCTGCAAGAGTTTTGATTGGAATGTTATTGGATAAATTTGGCCCAAGAAAAACGTACTCAACAATCTTGATATTTTCTGTCGTCCCATGTTTATTATTTGCTAGTGCTCAAGACTTCAATCAACTTGTTATTGCGAGATTGCTTTTGTCAATAGTTGGAGCAGGTTTTGTTATCGGAATAAGAATGGTATCTGAGTGGTTCCCTCCCAAAGAAATTGGTTTGGCTGAGGGAATATATGGAGGTTGGGGAAATTTTGGATCTGCTTTTTCTGCCCTTTCTCTTGTTGCCGTAGCTGGATTCTTGTCTTTTTCAGGAGGGTTTGAGTTGCCAACTGGAGCTGTACTTAATTGGAGGGGAGCTATTGCTCTTACAGGAATTATTTCTTTCGTTTATGGAATTATTTATTTCTTTAATGTGACTGATACACCTCCAGGAAAACCTTATCAAAGGCCTGCAAAAACAGCTGGTTTAGAAGTAACGAGTATAAGAGATTTTTGGGGTTTAATTGGGATGAATGTCCCATTCGCAGCAATTCTTTCAGTCCTATGTTGGAGACTTCAAAAAGTAGGTTTCCTTACTTCATCAACTTATCCAATAGCCTTAGTCGCAGTTTTAGCGTGGTTTATTTTCCAAACTTGGGGAATTATAAGAACGAATATTGAATTATTAAATGGAACTAAAATTTACCCTAAAGAAGATAGATATGAATTCAAACAGGTAGCTATCTTGGAATTAACTTACATTGTAAATTTTGGATCAGAATTGGCAGTAGTTTCAATGCTTCCTAGTTTCTTTGAATTTACATTTGATTTACCTAAAGCAGTAGCCGGAATTCTTGCATCATGTTATGCATTTGTGAATTTAATAGCTAGACCTGCAGGAGGATTGATATCTGACAGAACAGGCAATAGAAAAAACACAATGGGATTTCTAACTATGGGCTTAGGGTTTGGATATCTATTGATGTCTTTAATAAAACCTGGAACTTTTACAGGATCAGCAGGAATTCTTATGGCTGTATTTTTAACTATGCTTTGTTCATTTTTTGTTCAATCAGGAGAAGGTTCAACTTTTGCTTTAGTTCCCTTAGTTAAAAAAAGAGTAACAGGACAAATAGCTGGATTGGTTGGGGCTTATGGAAATGTTGGTGCGGTAACTTATCTAAATATTTATAGCCTTTTACCTTTATGGATGGGTGGAGGTAAAGATCCTTCTCCAGAAATAATTGCTGCTTCAAATAGTGCCTTCTTCCAAGTTTTAGGTATAGCAGGATTAATAGTTGGATTCTTCTGTTATTTCTTTTTAAAGGAACCTCAAGGATCATTCGCGGATGCTTATGAAGGCGAAAAAGCT
>AG-347-G20_2667835185
---------------------------------------------------------------------------------------------------------------------------------------------------------------------------------------------------------------------------------------------------------------------------------------------------------------------------------------------------------------------------------------------------------------------------------------------------------------------------------------------------------------------------------------------------------------------------------------------------------------------------------------------------------------------------------------------------------------------------------------------------------------------------------------------------------------------------------------------------------------------------------------------------------------------------------------------------------------------------------------------------------------------------------------------GCTGTAGCCGGAATTCTTGCATCATGTTATGCATTTGTGAATTTAATAGCTAGACCTGCCGGAGGATTAATATCTGACAGAACAGGCAATAGAAAAAATACAATGGGATTCCTAACTATGGGATTAGGGTTTGGATATCTATTGATGTCTTTAATAAAACCTGGAACTTTTACAGGATCAGCAGGAATTCTTATGGCTGTATTTTTAACGATGCTTTGTTCATTTTTTGTTCAATCAGGAGAAGGTTCAACTTTTGCTTTAGTTCCCTTAGTTAAAAAAAGAGTTACAGGACAAATAGCTGGATTGGTTGGGGCTTATGGAAATGTTGGTGCGGTAACTTATCTAAATATTTATAGCCTTTTACCTTTATGGATGGGTGGAGGTAAAGATCCTTCTCCAGAAATAATTGCTGCTTCAAATAGTGCCTTCTTCCAAGTTTTAGGTATAGCAGGATTAATAGTTGGATTTTTCTGTTATTTCTTTTTAAAGGAACCTCAAGGATCATTCGCTGATGCTTATGAAGGGGAAAAAGCT
>AG-347-I04_2717245033
ATGTTAAGTGACGTTTGGTCTTTAAATGGCAGATATAGAACTCTTCACCTCACCTGGTTTGCCTTTTTCCTTACTTTTGTTGTTTGGTTTAACCTCGCACCTCTTGCAACTACTGTTAAAGCCGATTTAGGTTTATCTGTTGCTCAAATTAGAACAGTAGCAATATGTAATGTTGCTTTGACTATCCCTGCAAGAGTTTTGATTGGAATGTTATTGGATAAATTTGGTCCAAGAAAAACTTACTCAACAATTTTGATATTTTCTGTCGTGCCATGTTTATTATTTGCTAGTGCTCAAGACTTCAATCAACTTGTTATTGCGAGATTGCTTTTATCAATAGTAGGAGCAGGTTTTGTTATCGGAATAAGAATGGTCTCTGAGTGGTTCCCTCCCAAAGAAATTGGTTTGGCTGAGGGAATATATGGAGGATGGGGAAATTTTGGATCTGCTTTTTCTGCTCTTTCTCTTGTTGCCGTAGCTGGATTCTTGTCTTTTTCAGGAGGGTTTGAGTTGCCTACTGGAGCTGTACTTAATTGGAGGGGAGCTATTGCTCTTACAGGAATTATTTCTTTCGTCTATGGAATTATTTATTTCTTTAGTGTGACTGATACTCCTCCAGGAAAACCTTATCAAAGGCCTGCAAAAACAGCTGGTTTAGAAGTAACGAGTATAAGAGATTTCTGGGGTTTAATTGGAATGAATGTCCCATTCGCAGCAATTCTTTCAGTCCTATGTTGGAGACTTCAAAAAGTAGGTTTCCTTACTTCATCTACTTATCCAATAGCTTTAATCGCAGTTTTAGCTTGGTTTATTTTCCAAACTTGGGGAATTATAAGAACTAATATTGAATTATTAAATGGAACTAAAATTTACCCTAAAGAAGATAGATATGAATTCAAACAAGTAGCAATCTTGGAATTAACTTATATCGTAAATTTTGGATCAGAATTGGCAGTAGTTTCAATGCTTCCTAGTTTCTTTGAATTTACATTTGATTTACCTAAAGCTGTAGCCGGAATTCTTGCATCATGTTATGCATTTGTGAATTTAATAGCTAGACCTGCCGGAGGATTGATATCTGACAGAACAGGCAATAGAAAAAATACAATGGGATTCCTAACTATGGGATTAGGTTTTGGATATCTATTAATGTCTTTAATAAAACCTGGAACTTTTACAGGATCAGCAGGAATTCTTATGGCTGTATTTTTAACGATGCTTTGTTCATTTTTTGTACAATCTGGTGAAGGTTCAACTTTTGCTTTAGTACCCTTAGTTAAAAAAAGAGTAACAGGACAAATAGCTGGATTGGTTGGGGCTTATGGAAATGTTGGTGCGGTAACTTATTTAAATATTTATAGCCTTTTACCTTTATGGATGGGTGGAGGTAAAGATCCTTCTCCAGAAATAATTGCTGCTTCAAATAGTGCCTTCTTCCAAGTTTTAGGTATAGCAGGATTAATAGTTGGATTCTTCTGTTATTTCTTTTTAAAGGAACCTCAAGGATCATTCGCGGATGCTTATGAAGGCGAAAAAGCT
>AG-347-I19_2667841208
ATGTTAAGTGACGTTTGGTCTTTAAATGGCAGGTATAGAACTCTTCACCTTACCTGGTTTGCCTTTTTCCTTACTTTTGTTGTTTGGTTTAACCTTGCACCTCTTGCAACTACTGTTAAATCCGATTTAGGTTTATCTGTTGCTCAAATTAGAACAGTAGCAATATGTAATGTCGCTTTGACTATCCCTGCAAGAGTTTTGATTGGAATGTTATTGGATAAATTCGGCCCAAGAAAAACTTACTCAACAATTTTGATATTTTCTGTCGTGCCGTGTTTATTATTTGCTAGTGCTCAAGACTTCAATCAACTTGTTATTGCGAGATTGCTTTTATCAATAGTAGGAGCAGGTTTTGTTATCGGAATAAGAATGGTCTCTGAGTGGTTCCCACCGAAAGAAATTGGTTTGGCTGAGGGAATATATGGAGGATGGGGAAATTTTGGATCTGCTTTTTCTGCTCTTTCTCTTGTTGCCGTAGCTGGATTCTTGTCTTTTTCAGGAGGGTTTGAGTTGCCTACTGGAGCTGTACTTAATTGGAGGGGAGCTATTGCTCTTACAGGAATTATTTCTTTCGTTTATGGAATTATTTATTTCTTTAGTGTGACTGATACACCTCCAGGAAAACCTTATCAAAGGCCTGCAAAAACAGCTGGTTTAGAAGTAACGAGTATAAGAGATTTCTGGGGTTTAATTGGAATGAATGTCCCATTCGCAGCAATTCTTTCAGTCCTATGTTGGAGACTTCAAAAAGTAGGTTTCCTTACTTCATCTACTTATCCAATAGCCTTAATCGCAGTTTTAGCTTGGTTTATTTTCCAAACTTGGGGAATTATAAGAACTAATATTGAATTATTAAATGGTACTAAAATTTACCCTAAAGAAGATAGATATGAATTCAAACAAGTAGCGATCTTGGAATTAACTTATATCGTAAATTTTGGATCAGAATTGGCAGTAGTTTCAATGCTTCCTAGTTTCTTTGAATTTACATTTGATTTACCTAAAGCTGTAGCCGGAATTCTTGCATCATGTTATGCATTTGTGAATTTAATAGCTAGACCTGCAGGAGGATTGATATCTGACAGAACAGGCAATAGAAAAAATACAATGGGATTCCTAACTATGGGATTAGGGTTTGGATATCTATTGATGTCTTTAATAAAACCTGGAACTTTTACAGGATCAGCGGGAATTCTTATGGCTGTATTTTTAACGATGCTTTGTTCATTTTTTGTACAATCAGGAGAAGGTTCAACTTTTGCTTTAGTTCCCTTAGTTAAAAAAAGAGTAACAGGACAAATAGCTGGATTGGTTGGGGCTTATGGAAATGTTGGTGCGGTAACTTATCTAAATATTTATAGCCTTTTACCTTTATGGATGGGTGGTGGTAAAGATCCTTCTCCAGAAATAATTGCTGCTTCAAATAGTGCCTTCTTCCAAGTTTTAGGTATAGCAGGATTAATAGTTGGATTCTTCTGTTATTTCTTTTTAAAGGAACCTCAAGGATCATTCGCGGATGCTTATGAAGGCGAAAAAGCT
>AG-347-I21_2667843670
ATGTTAAGTGACGTTTGGTCTTTAAATGGCAGATATAGAACTCTTCACCTCACCTGGTTTGCCTTTTTCCTTACTTTTGTTGTTTGGTTTAACCTCGCACCTCTTGCAACTACTGTTAAAGCCGATTTAGGTTTATCCGTTGCTCAAATTAGAACAGTAGCGATATGTAATGTCGCTTTGACTATCCCTGCAAGAGTTTTGATTGGAATGTTATTGGATAAATTCGGCCCAAGAAAAACTTACTCAACAATTTTGATATTTTCTGTCGTGCCATGTTTATTATTTGCTAGTGCTCAAGACTTCAATCAACTTGTTATTGCGAGATTGCTTTTATCAATAGTAGGAGCAGGTTTTGTTATCGGAATAAGAATGGTCTCTGAGTGGTTCCCTCCGAAAGAAATTGGTTTGGCTGAGGGAATATATGGAGGATGGGGAAATTTTGGATCTGCTTTTTCTGCTCTTTCTCTTGTTGCCGTAGCTGGATTCTTGTCTTTTTCAGGAGGGTTTGAGTTGCCTACTGGAGCTGTACTTAATTGGAGGGGAGCTATTGCTCTTACAGGAATTATTTCTTTCGTTTATGGAATTATTTATTTCTTTAGTGTGACTGATACACCTCCAGGAAAACCTTATCAAAGGCCTGCAAAAACAGCTGGTTTAGAAGTAACGAGTATAAGAGATTTCTGGGGTTTAATTGGAATGAATGTCCCATTCGCAGCAATTCTTTCAGTACTATGTTGGAGACTTCAAAAAGTAGGTTTCCTTACTTCATCTACTTATCCAATAGCCTTAATCGCAGTTTTAGCTTGGTTTATTTTCCAAACTTGGGGAATTATAAGAACGAATATTGAATTATTAAATGGAACTAAAATTTACCCTAAAGAAGATAGATATGAATTCAAACAAGTAGCGATCTTGGAATTAACTTACATCGTAAATTTTGGATCAGAATTGGCAGTAGTTTCAATGCTTCCTAGTTTCTTTGAATTTACATTTGATTTACCTAAAGCTGTAGCCGGAATTCTTGCATCATGTTATGCATTTGTGAATTTAATAGCTAGACCTGCCGGAGGATTGATATCTGACAGAACAGGAAATAGAAAAAATACAATGGGATTCCTAACTATGGGATTAGGGTTTGGATATCTATTGATGTCTTTAATAAAACCTGGAACTTTTACAGGATCAGCAGGAATTCTTATGGCTGTATTTTTAACGATGCTTTGTTCATTTTTTGTACAATCTGGAGAAGGTTCAACTTTTGCTTTAGTACCCTTAGTTAAAAAAAGAGTAACAGGACAAATAGCTGGATTGGTTGGGGCTTATGGAAATGTTGGTGCGGTAACTTATTTAAATATTTATAGCCTTTTACCTTTATGGATGGGTGGAGGTAAAGACCCTTCTCCAGAAATAATTGCTGCTTCAAATAGTGCCTTCTTCCAAGTTTTAGGTATAGCAGGATTAATAGTTGGATTCTTCTGTTATTTCTTTTTAAAGGAACCTCAAGGATCATTCGCGGATGCTTATGAAGGCGAAAAAGCT
>AG-347-I22_2667844570
ATGTTAAGTGATGTTTGGTCTTTAAATGGCAGATATAGAACTCTTCACCTCACCTGGTTTGCCTTTTTCCTTACTTTTGTTGTTTGGTTTAACCTTGCACCTCTTGCAACTACTGTTAAAGCCGATTTAGGTTTATCTGTTGCTCAAATTAGAACAGTAGCAATATGTAATGTTGCTTTGACTATCCCTGCAAGAGTTTTGATTGGAATGTTATTGGATAAATTTGGCCCAAGAAAAACTTACTCAACAATTTTGATATTTTCTGTCGTGCCATGTTTATTATTTGCTAGCGCTCAAGATTTCAATCAACTTGTTATTGCGAGATTGCTTTTATCAATAGTAGGAGCGGGTTTTGTTATCGGAATAAGAATGGTATCTGAGTGGTTCCCTCCGAAAGAAATTGGTTTGGCTGAGGGAATATATGGAGGATGGGGAAATTTTGGATCTGCTTTTTCTGCTCTTTCTCTTGTTGCCGTAGCTGGATTCTTGTCTTTTTCAGGAGGATTTGAGTTGCCTACTGGAGCTGTACTTAATTGGAGGGGAGCTATTGCTATTACAGGAATTATTTCTTTCGTTTATGGAATTATTTATTTCTTTAGTGTAACAGATACACCTCCAGGAAAACCTTATCAAAGGCCTGCAAAAACAGCTGGTCTAGAAGTAACGAGTATAAGAGATTTCTGGGGTTTAATTGGAATGAATGTTCCATTCGCAGCAATTCTTTCAGTCCTTTGTTGGAGACTCCAAAAAGTAGGTTTCCTTACTTCATCTACTTATCCAATAGCCTTACTAGCAGTTTTAGCTTGGTTTATTTTCCAAACTTGGGGAATTATAAGAACGAATATTGAATTATTAAATGGAACTAAAATTTACCCTAAAGAAGATAGATATGAATTCAAGCAAGTAGCTATTTTGGAATTAACTTACATTGTAAATTTTGGATCAGAATTGGCAGTAGTTTCAATGCTTCCCAGTTTCTTTGAATTTACATTTGATTTACCTAAAGCTATAGCGGGAATTCTTGCATCATGTTATGCATTTGTGAATTTAATTGCTAGACCTGCCGGAGGATTGATATCAGACAGAACAGGTAATAGAAAAAATACAATGGGATTCCTAACTATGGGATTAGGATTTGGATATCTATTAATGTCTTTAATAAAACCTGGAACTTTTACTGGATCAGCAGGAATTCTTATAGCTGTATTTTTAACTATGCTTTGTTCATTTTTTGTTCAATCAGGAGAAGGTTCAACTTTTGCTTTAGTTCCCTTAGTTAAAAAAAGAGTAACAGGACAAATAGCTGGATTGGTTGGGGCTTATGGAAATGTTGGTGCGGTAACTTATCTAAATATTTATAGCCTTTTACCTTTATGGATGGGTGGAGGTAAAGATCCTTCTCCAGAAATAATTGCTGCTTCTAATAGTGCGTTCTTCCAAGTTTTAGGTATAGCAGGATTAATAGTTGGATTTTTCTGTTATTTCTTTTTAAAGGAACCTCAAGGATCATTCGCGGATGCTTATGAAGGGGAAAAAGCT
>AG-347-J06_2717247250
ATGTTAAGTGACGTTTGGTCTTTAAATGGCAGATATAGAACTCTTCACCTCACCTGGTTTGCCTTTTTCCTTACTTTTGTTGTTTGGTTTAACCTCGCACCTCTTGCAACTACTGTTAAAGCCGATTTAGGTTTATCCGTTGCTCAAATTAGAACAGTAGCGATATGTAATGTCGCTTTGACTATCCCTGCAAGAGTTTTGATTGGAATGTTATTGGATAAATTCGGCCCTAGAAAAACTTACTCAACAATTTTGATATTTTCTGTCGTGCCATGTTTATTATTTGCTAGTGCTCAAGACTTCAATCAACTTGTTATTGCGAGATTGCTTTTATCAATAGTAGGAGCAGGTTTTGTTATCGGAATAAGAATGGTCTCTGAATGGTTCCCTCCGAAAGAAATTGGTTTGGCTGAGGGAATATATGGAGGATGGGGAAATTTTGGATCTGCTTTTTCTGCTCTTTCTCTTGTTGCCGTAGCTGGATTCTTGTCTTTTTCAGGAGGGTTTGAGTTACCTACTGGAGCTGTACTTAATTGGAGGGGAGCTATTGCTCTTACAGGAATTATTTCTTTCGTTTATGGAATTATTTATTTCTTTAGTGTGACTGATACACCTCCAGGAAAACCTTATCAAAGGCCTGCAAAAACAGCTGGTTTAGAAGTAACGAGTATAAGAGATTTCTGGGGTTTAATTGGAATGAATGTCCCATTCGCAGCAATTCTTTCAGTCCTATGTTGGAGACTTCAAAAAGTAGGTTTCCTTACTTCATCTACTTATCCAATAGCCTTAATCGCAGTTTTAGCTTGGTTTATTTTCCAAACTTGGGGAATTATAAGAACGAATATTGAATTATTAAATGGAACTAAAATTTACCCTAAAGAAGATAGATATGAATTCAAACAAGTAGCGATCTTGGAATTAACTTATATCGTAAATTTTGGATCAGAATTGGCGGTAGTTTCAATGCTTCCTAGTTTCTTTGAATTTACATTTGATTTACCTAAAGCTGTAGCCGGAATTCTTGCATCATGTTATGCATTTGTGAATTTAATAGCTAGACCTGCCGGAGGATTGATATCTGACAGAACAGGCAATAGAAAAAATACAATGGGATTCCTAACTATGGGATTAGGGTTTGGATATCTATTGATGTCTTTAATAAAACCTGGAACTTTTACAGGATCAGCAGGAATTCTTATGGCTGTATTTTTAACGATGCTTTGTTCGTTTTTTGTTCAATCAGGAGAAGGTTCAACTTTTGCTTTAGTTCCCTTAGTTAAAAAAAGAGTGACAGGACAAATAGCTGGATTGGTTGGGGCTTATGGAAATGTTGGTGCGGTAACTTATCTAAATATTTATAGCCTTTTACCTTTATGGATGGGTGGAGGTAAAGATCCTTCTCCAGAAATAATTGCTGCTTCAAATAGTGCCTTCTTCCAAGTTTTAGGCATAGCAGGATTAATAGTTGGATTTTTCTGTTATTTCTTTTTAAAGGAACCTCAAGGATCATTCGCTGATGCTTATGAAGGCGAAAAAGCT
>AG-347-K17_2667686646
ATGTTAAGTGACGTTTGGTCTTTAAATGGCAGATATAGAACTCTTCACCTCACCTGGTTTGCCTTTTTCCTTACTTTTGTTGTTTGGTTTAACCTTGCACCTCTTGCAACTACTGTTAAAGCCGATTTAGGTTTATCTGTTGCTCAAATTAGAACAGTAGCAATATGTAATGTCGCTTTGACTATCCCTGCAAGAGTTTTGATTGGAATGTTACTGGATAAATTTGGCCCAAGAAAAACTTACTCAACAATTTTGATATTTTCTGTCGTGCCATGTTTATTATTTGCTAGTGCTCAAGACTTTAATCAACTTGTTATTGCGAGATTGCTTTTATCAATAGTAGGAGCAGGTTTTGTTATCGGAATAAGAATGGTATCTGAGTGGTTCCCTCCGAAAGAAATTGGTTTGGCTGAGGGAATATATGGAGGATGGGGAAATTTTGGATCTGCTTTTTCTGCTCTTTCTCTTGTTGCCGTAGCTGGATTCTTGTCTTTTTCAGGAGGGTTTGAATTACCTACTGGAGCTGTACTTAATTGGAGGGGAGCTATTGCTCTTACAGGAATTATTTCTTTCGTTTATGGAATTATTTATTTCTTTAGTGTGACTGATACACCTCCAGGAAAACCTTATCAAAGGCCTGCAAAAACAGCTGGTTTAGAAGTAACGAGCATAAGAGATTTCTGGGGTTTAATTGGAATGAATGTCCCATTCGCAGCAATTCTTTCAGTCCTATGTTGGAGACTCCAAAAAGTAGGTTTCCTTACTTCATCTACTTATCCAATAGCCTTAATCGCAGTTTTAGCTTGGTTTGTTTTCCAAACTTGGGGAATTATAAGAACGAATATTGAATTATTAAATGGAACTAAAATTTATCCTAAAGAAGATAAATATGAATTCAAACAAGTAGCGATCTTGGAATTAACTTACATCGTAAATTTTGGATCAGAATTGGCAGTAGTTTCAATGCTTCCTAGTTTCTTTGAATTTACATTTGATTTACCTAAAGCTGTAGCCGGAATTCTTGCATCATGTTATGCATTTGTGAATTTAATAGCTAGACCTGCCGGAGGATTGATATCTGACAGAACAGGCAATAGAAAAAATACAATGGGATTCCTAACCATGGGATTAGGGTTTGGATATCTATTGATGTCTTTAATAAAACCTGGAACTTTTACAGGATCAGCAGGAATTCTTATGGCTGTATTTTTAACGATGCTTTGTTCATTTTTTGTACAATCAGGAGAAGGTTCAACTTTTGCTTTAGTTCCCTTAGTTAAAAAAAGAGTAACAGGACAAATAGCTGGATTGGTTGGGGCTTATGGAAATGTTGGTGCGGTAACTTATTTAAATATTTATAGCCTTTTACCTTTATGGATGGGTGGAGGTAAAGATCCTTCTCCAGAAATAATTGCTGCTTCAAATAGTGCCTTCTTCCAAGTTTTAGGTATAGCAGGATTAATAGTTGGATTCTTCTGTTATTTCTTTTTAAAGGAACCTCAAGGATCATTCGCGGATGCTTATGAAGGCGAAAAAGCT
>AG-347-K22_2717149301
ATGTTAAGTGATGTTTGGTCCTTAAATGGCAGATATAGAACTCTTCACCTCACCTGGTTTGCCTTTTTCCTAACTTTTGTTGTTTGGTTTAACCTCGCACCTCTTGCAACTACTGTTAAAGCTGATTTAGGTTTATCTGTTGCTCAAATTAGGACAGTAGCAATATGTAATGTTGCTTTAACTATCCCTGCAAGAGTTTTGATTGGAATGTTATTGGATAAATTTGGCCCAAGAAAAACTTACTCAACAATCTTGATATTTTCTGTAGTCCCATGTTTATTATTCGCTAGTGCTCAAGACTTCAATCAACTTGTAATTGCGAGATTGCTTTTATCAATAGTAGGCGCAGGTTTTGTTATCGGAATAAGAATGGTATCTGAGTGGTTCCCTCCCAAAGAAATTGGTTTGGCTGAGGGAATATATGGAGGATGGGGAAATTTTGGATCTGCTTTTTCTGCGCTTTCTCTTGTTGCCGTAGCTGGATTCTTGTCTTTTTCAGGAGGGTTTGAGTTGCCAACTGGAGCTGTACTTAATTGGAGGGGAGCTATTGCTATTACAGGAATTATTTCTTTCGTTTACGGAATTATTTATTTCTTTAATGTAACTGATACACCTCCTGGAAAACCTTATCAAAGGCCTGCTAAAACAGCTGGTTTAGAAGTAACGAGTATAAGAGATTTCTGGGGTTTAATTGGAATGAATATTCCATTCGCAGCAATTCTTTCGGTCCTATGTTGGAGACTTCAGAAAGTTGGTTTCCTTACTTCATCTACTTATCCAATAGCCTTACTCGCAGTTTTAGCTTGGTTTATTTTTCAAACTTGGGGAATTATAAGAACGAATATTGAATTATTAAATGGAACTAAAATTTACCCTAAAGAAGATAGATATGAATTCAAACAAGTAGCTATTTTGGAATTAACTTATATTGTAAATTTTGGATCAGAATTGGCAGTAGTTTCTATGCTTCCTAGTTTCTTTGAATTTACATTTGATTTGCCTAAAGCTGTAGCAGGAATTCTTGCATCATGTTATGCATTTGTGAATTTAATAGCTAGACCTGCGGGAGGATTGATATCTGACAGAACAGGCAATAGAAAAAATACAATGGGATTCCTAACTATGGGATTAGGATTTGGATATCTATTGATGTCTTTAATAAAACCTGGAACTTTTACTGGATCAGCAGGAATTCTTATGGCTGTATTTTTAACTATGCTTTGTTCATTTTTTGTTCAATCAGGAGAAGGTTCAACTTTTGCTTTAGTTCCCTTAGTTAAAAAAAGAGTAACAGGACAAATAGCTGGATTGGTTGGTGCTTATGGAAATGTTGGTGCGGTAACTTATCTAAATATTTATAGCCTTTTACCTTTATGGATGGGTGGAGGTAAAGATCCTTCCCCAGAAATAATTGCTGCTTCAAATAGTGCGTTCTTCCAAGTTTTAGGTATAGCAGGATTAATAGTTGGATTTTTCTGTTATTTCTTTTTAAAGGAACCTCAAGGATCATTCGCTGATGCTTATGAAGGAGAAAAAGCT
>AG-347-L13_2717150890
---------------------------------------------------------------------------------------------------------------------------------------------------------------------------------------------------------------------------------------------------------------------------------------------------------------------------------------------------------------------------------------------------------------------------------------------------------------------------------------------------------------------------------------------------------------------------------------------------------------------------------------------------------------------------------------------------------------------------------------------------------------------------------------------------------------------------------------------------------------------------------------------------------------------------------------------------------------------------------------------------------------------------------------------------------ATTCTTGCATCATGTTATGCATTCGTGAATTTAATAGCTAGACCTGCAGGAGGATTGATATCTGACAAAACAGGCAATAGAAAAAATACAATGGGATTCCTAACTATGGGATTAGGGTTTGGATATCTATTGATGTCTTTAATAAAACCTGGAACTTTTACAGGATCAGCAGGAATTCTTATGGCTGTATTTTTAACGATGCTTTGTTCATTTTTTGTTCAATCAGGAGAAGGTTCAACTTTTGCTTTAGTTCCCTTAGTTAAAAAAAGAGTGACAGGACAAATAGCTGGATTGGTTGGGGCTTATGGAAATGTTGGTGCGGTAACTTATCTAAATATTTATAGCCTTTTACCTTTATGGATGGGTGGAGGTAAAGATCCTTCTCCAGAAATAATTGCTGCTTCAAATAGTGCCTTCTTCCAAGTTTTAGGTATAGCAGGATTAATAGTTGGATTTTTCTGTTATTTCTTTTTAAAGGAACCTCAAGGATCATTCGCTGATGCTTATGAAGGGGAAAAAGCT
>AG-347-L20_2667701984
ATGTTAAGTGACGTTTGGTCTTTAAATGGCAGATATAGAACTCTTCACCTCACCTGGTTTGCTTTTTTCCTTACTTTTGTTGTTTGGTTTAACCTCGCTCCTCTTGCAACTACTGTTAAAGCCGATTTAGGTTTATCTGTTGCTCAAATTAGAACAGTAGCAATATGTAATGTCGCTTTGACTATCCCTGCAAGAGTTTTGATTGGAATGTTATTGGATAAATTTGGCCCAAGAAAAACTTACTCAACAATTTTGATATTTTCTGTCGTGCCATGTTTATTATTTGCTAGTGCTCAAGACTTCAATCAACTTGTTATTGCTAGATTGCTTTTATCAATAGTAGGAGCAGGTTTTGTTATCGGAATAAGAATGGTCTCTGAGTGGTTCCCTCCGAAAGAAATTGGTTTGGCTGAGGGAATATATGGAGGATGGGGGAATTTTGGATCTGCCTTTTCTGCTCTTTCTCTTGTTGCCGTAGCTGGATTCTTGTCTTTTTCAGGAGGGTTTGAGTTACCTACTGGAGCTGTACTTAATTGGAGGGGAGCTATTGCTCTTACAGGAATTATTTCTTTCGTTTATGGAATTATTTATTTCTTTAGTGTGACTGATACACCTCCAGGAAAACCTTATCAAAGGCCTGCAAAAACAGCTGGTTTAGAAGTAACGAGCGTAAGAGATTTCTGGGGTTTAATTGGAATGAATGTCCCATTCGCAGCAATTCTTTCAGTCCTATGTTGGAGACTTCAAAAAGTAGGTTTCCTTACTTCATCTACTTATCCAATAGCCTTAATCGCAGTCCTTGCTTGGTTTATTTTCCAAACTTGGGGAATTATAAGAACGAATATTGAACTATTAAATGGAACTAAAATTTACCCTAAAGAAGATAGATATGAATTCAAACAAGTAGCGATCTTAGAATTAACATACATCGTAAATTTTGGATCAGAATTGGCAGTAGTTTCAATGCTTCCTAGTTTCTTTGAATTTACATTTGATTTACCTAAAGCTGTAGCCGGAATTCTTGCATCATGTTATGCATTTGTGAATTTAATAGCTAGACCTGCCGGAGGATTGATATCTGACAGAACAGGCAATAGAAAAAATACAATGGGATTCCTAACTATGGGATTAGGGTTTGGATATCTATTGATGTCTTTAATAAAACCTGGAACTTTTACAGGATCAGCAGGAATTCTTATGGCTGTATTTTTAACGATGCTTTGTTCATTTTTTGTACAATCTGGAGAAGGTTCAACTTTTGCTTTAGTACCCTTAGTTAAAAAAAGAGTAACAGGACAAATAGCTGGATTGGTTGGGGCTTATGGAAATGTTGGTGCGGTAACTTATTTAAATATTTATAGCCTTTTACCTTTATGGATGGGTGGAGGCAAAGATCCTTCTCCAGAAATAATTGCCGCTTCAAATAGTGCCTTCTTCCAAGTTTTAGGTATAGCAGGATTAATAGTTGGATTCTTCTGTTATTTCTTTTTAAAGGAACCTCAAGGATCATTCGCGGATGCTTATGAAGGAGAAAAAGCT
>AG-347-M23_2667709172
ATGTTAAGTGATGTTTGGTCTTTAAATGGCAGATATAGAACTCTTCACCTCACCTGGTTTGCCTTTTTCCTTACTTTTGTTGTTTGGTTTAACCTCGCACCTCTTGCAACTACTGTTAAAGCCGATTTAGGTTTATCTGTTGCTCAAATTAGAACAGTAGCAATATGTAATGTTGCTTTGACTATCCCTGCAAGAGTTTTGATTGGAATGTTATTGGATAAATTTGGCCCAAGAAAAACTTACTCAACAATTTTGATATTTTCTGTCGTGCCTTGTTTATTATTTGCAAGTGCTCAAGACTTCAATCAACTTGTTATTGCGAGATTGCTTTTATCAATAGTAGGAGCAGGTTTTGTTATCGGAATAAGAATGGTATCTGAGTGGTTCCCTCCGAAAGAAATTGGTTTGGCTGAGGGAATATATGGAGGATGGGGAAATTTTGGATCTGCTTTTTCTGCTCTTTCTCTTGTTGCAGTAGCTGGATTCTTGTCTTTTTCAGGAGGGTTTGAGTTGCCCACTGGAGCTGTACTTAATTGGAGGGGAGCTATTGCTCTTACAGGAATTATTTCTTTCGTTTATGGAATTATTTATTTCTTTAGTGTAACTGATACACCTCCAGGAAAACCTTATCAAAGGCCTGCAAAAACAGCTGGTTTAGAAGTAACGAGTATAAGAGATTTCTGGGGTTTAATTGGTATGAATGTCCCATTCGCAGCAATTCTTTCAGTCCTATGTTGGAGACTTCAAAAAGTAGGTTTCCTTACTTCATCTACTTATCCAATAGCCTTAATCGCAGTTTTAGCTTGGTTTATTTTCCAAACTTGGGGAATTATAAGAACGAATATTGAATTATTAAATGGAACTAAAATTTACCCTAAAGAAGATAGATATGAATTCAAACAAGTAGCGATCTTGGAATTAACTTACATTGTAAATTTTGGATCAGAATTGGCAGTAGTTTCAATGCTTCCTAGTTTCTTTGAATTTACATTTGATTTACCTAAAGCTGTAGCCGGAATTCTTGCATCATGTTATGCATTTGTTAATTTAATAGCTAGACCTGCCGGAGGATTGATATCTGACAGAACAGGCAATAGAAAAAATACAATGGGATTCCTAACTATGGGATTAGGGTTTGGATATCTATTGATGTCTTTAATAAAACCTGGAACTTTTACAGGATCAGCAGGAATTCTTATGGCTGTATTTTTAACTATGCTTTGTTCATTTTTTGTACAATCAGGAGAAGGTTCAACTTTTGCTCTAGTTCCCTTAGTTAAAAAAAGAGTAACAGGACAAATAGCTGGATTGGTTGGGGCTTATGGAAATGTTGGTGCGGTAACTTATCTAAATATTTATAGCCTTTTACCTTTATGGATGGGTGGTGGTAAAGATCCTTCTCCAGAAATAATTGCTGCTTCAAATAGTGCCTTCTTCCAAGTTTTAGGTATAGCAGGATTAATAGTTGGATTCTTCTGTTATTTCTTTTTAAAGGAACCTCAAGGATCATTCGCGGATGCTTATGAAGGAGAAAAAGCT
>AG-347-O22_2667713786
ATGTTAAGTGATGTTTGGTCTTTAAATGGCAGATATAGAACTCTTCACCTCACCTGGTTTGCCTTTTTCCTTACTTTTGTTGTTTGGTTTAACCTCGCACCTCTTGCAACTACTGTTAAAGCCGATTTAGGTTTATCTGTTGCTCAAATTAGAACAGTAGCAATATGTAATGTTGCTTTGACTATCCCTGCAAGAGTTTTGATTGGAATGTTATTGGATAAATTTGGCCCAAGAAAAACTTACTCAACAATTTTGATATTTTCTGTAGTGCCATGTTTACTATTTGCAAGTGCTCAAGACTTCAATCAACTTGTTATTGCGAGATTGCTTTTATCAATAGTAGGAGCAGGTTTTGTTATCGGAATAAGAATGGTATCTGAGTGGTTCCCTCCAAAAGAAATTGGTTTGGCTGAGGGAATATATGGAGGATGGGGAAATTTTGGATCTGCTTTTTCTGCTCTTTCTCTTGTTGCAGTAGCTGGATTCTTGTCTTTTTCAGGAGGGTTTGAGTTGCCTACTGGAGCTGTACTTAATTGGAGGGGAGCTATTGCTCTAACAGGAATTATTTCTTTCGTTTATGGAATTATTTATTTCTTTAGTGTGACTGATACACCTCCAGGAAAACCTTATCAAAGGCCTGCAAAAACAGCTGGTTTAGAAGTAACGAGTATAAGAGATTTCTGGGGTTTAATTGGAATGAATGTCCCATTCGCAGCAATTCTTTCAGTCCTATGTTGGAGACTTCAAAAAGTAGGTTTCCTTACTTCATCTACTTATCCAATAGCCTTAATAGCAGTTTTAGCTTGGTTTATTTTCCAAACTTGGGGAATTATAAGAACGAATATTGAATTATTAAATGGAACTAAAATTTACCCTAAAGAAGATAGATATGAATTCAAACAAGTAGCGATCTTAGAATTAACTTACATTGTAAATTTTGGATCAGAATTGGCAGTAGTTTCAATGCTTCCTAGTTTTTTTGAATTTACATTTGATTTACCTAAAGCTGTAGCCGGAATTCTTGCATCATGTTATGCATTTGTAAATTTAATAGCTAGGCCTGCCGGAGGATTGATATCTGACAGAACAGGCAATAGAAAAAATACAATGGGATTCCTAACTATGGGATTAGGGTTTGGATATCTATTGATGTCTTTAATAAAACCTGGAACTTTTACAGGATCAGCAGGAATTCTTATGGCTGTATTTTTAACTATGCTTTGTTCATTTTTTGTACAATCAGGAGAAGGTTCAACTTTTGCTTTAGTTCCCTTAGTTAAAAAAAGAGTAACAGGACAAATAGCTGGATTGGTTGGGGCATATGGAAATGTTGGTGCGGTAACTTATCTAAATATTTATAGCCTTTTACCTTTATGGATGGGTGGTGGTAAAGATCCTTCTCCAGAAATAATTGCTGCTTCAAATAGTGCCTTCTTCCAAGTTTTAGGTATAGCAGGATTAATAGTTGGATTCTTCTGTTATTTCTTTTTAAAGGAACCTCAAGGATCATTCGCGGATGCTTATGAAGGCGAAAAAGCT
>AG-355-A02_2667762082
------------------------------------------------------------------------------------------------------CTTGCAACTACTGTTAAAGCTGATTTAGGTTTATCTGTTGCTCAAATTAGAACAGTAGCAATATGTAATGTTGCTTTGACTATCCCTGCAAGAGTTTTGATTGGGATGTTATTGGATAAATTTGGCCCAAGAAAAACTTACTCAACAATTTTGATATTTTCTGTCGTTCCATGTTTATTATTTGCTAGTGCTCAAGACTTCAATCAACTTGTTATTGCAAGATTGCTCTTATCAATAGTAGGAGCAGGTTTTGTTATCGGAATAAGAATGGTATCTGAGTGGTTCCCTCCGAAAGAAATTGGTTTGGCTGAGGGAATATATGGAGGATGGGGAAATTTTGGATCTGCTTTTTCTGCTCTTTCTCTTGTTGCCGTAGCTGGATTCTTGTCTTTTTCAGGAGGGTTTGAATTGCCTACTGGAGCTGTACTTAATTGGAGGGGAGCTATTGCTCTTACAGGAATTATTTCTTTCGTTTATGGAATTATTTATTTCTTTAGTGTGACTGATACACCTCCAGGAAAACCTTATCAAAGACCTGCAAAAACAGCTGGTTTAGAAGTAACGAGTATAAGAGATTTCTGGGGTTTAATTGGAATGAATGTCCCATTCGTAGCAATTCTTTCAGTCCTATGTTGGAGACTTCAAAAAGTAGGTTTCCTTACTTCATCTACTTATCCAATAGCCTTAATCGCTGTTTTAGCTTGGTTTGTTTTCCAAACTTGGGGAATTATAAGAACGAATATTGAATTATTAAATGGAACTAAAATTTACCCTAAAGAAGATAGATATGAATTCAAACAAGTAGCGATCTTGGAATTAACTTACATTGTAAATTTTGGATCAGAATTGGCAGTAGTTTCAATGCTTCCTAGTTTCTTTGAATTTACATTTGATTTACCTAAAGCTGTAGCCGGAATTCTTGCATCATGTTATGCATTTGTGAATTTAATAGCTAGACCTGCCGGAGGATTGATATCTGACAGAACAGGCAATAGAAAAAATACAATGGGATTCCTCACTATGGGATTAGGGTTTGGATATCTATTGATGTCTTTAATAAAACCTGGAACTTTTACAGGATCAGCAGGAATTCTTATGGCTGTATTTTTAACGATGCTTTGTTCATTTTTTGTACAATCAGGAGAAGGTTCAACTTTTGCTTTAGTACCCTTAGTTAAAAAAAGAGTAACAGGACAAATAGCTGGATTGGTTGGGGCTTATGGAAATGTTGGTGCGGTAACTTATCTAAATATTTATAGCCTTTTACCTTTATGGATGGGTGGAGGTAAAGATCCTTCTCCAGAAATAATTGCTGCTTCAAATAGTGCCTTCTTCCAAGTTTTAGGTATAGCAGGGTTAATAGTTGGATTTTTCTGTTATTTCTTTTTAAAGGAACCTCAAGGATCATTCGCGGATGCTTATGAAGGCGAAAAAGCT
>AG-355-A18_2717250314
ATGTTAAGTGACGTTTGGTCTTTAAATGGTAGATATAGAACTCTTCACCTCACCTGGTTTGCCTTTTTCCTTACTTTTGTTGTTTGGTTTAACCTCGCACCTCTTGCAACTACTGTTAAAGCCGATTTAGGTTTATCTGTTGCTCAAATTAGAACAGTAGCAATATGTAATGTCGCTTTGACTATCCCTGCAAGAGTTTTGATTGGAATGTTATTGGATAAATTTGGCCCAAGAAAAACTTACTCAACAATTTTGATATTTTCTGTCGTGCCATGTTTATTATTTGCTAGTGCTCAAGACTTCAATCAACTTGTTATTGCGAGATTGCTTTTATCAATAGTAGGAGCAGGTTTTGTTATTGGAATAAGAATGGTCTCTGAGTGGTTCCCTCCGAAAGAAATTGGTTTGGCTGAGGGAATATATGGAGGATGGGGAAATTTTGGATCTGCTTTTTCTGCTCTTTCTCTTGTTGCCGTAGCTGGATTCTTGTCTTTTTCAGGAGGCTTTGAGTTGCCTACTGGAGCTGTACTTAATTGGAGGGGAGCTATTGCTCTTACAGGAATTATTTCTTTCGTTTATGGCATTATTTATTTCTTTAGTGTGACTGATACACCTCCAGGAAAACCTTATCAAAGGCCTGCAAAAACAGCTGGTTTAGAAGTAACGAGTATAAGAGATTTCTGGGGTTTAATTGGAATGAATGTCCCATTCGCAGCAATTCTTTCAGTCCTATGTTGGAGACTTCAAAAAGTAGGTTTCCTTACTTCATCTACTTATCCAATAGCCTTAATCGCAGTTTTAGCTTGGTTTATTTTCCAAACTTGGGGAATTATAAGAACGAATATTGAATTATTAAATGGAACTAAAATTTACCCTAAAGAAGATAGATATGAATTCAAACAAGTAGCGATCTTGGAATTAACTTACATCGTAAATTTTGGATCAGAATTGGCAGTAGTTTCAATGCTTCCTAGTTTCTTTGAATTTACATTTGATTTACCTAAAGCTATAGCCGGAATTCTTGCATCATGTTATGCATTTGTGAATTTAATAGCTAGACCTGCCGGAGGATTGATATCTGACAGAACAGGCAATAGAAAAAATACAATGGGATTCCTAACTATGGGATTAGGTTTTGGATATCTATTGATGTCTTTAATAAAACCTGGAACTTTTACAGGGTCAGCAGGAATTCTTATGGCTGTATTTTTAACGATGCTTTGTTCATTTTTTGTACAATCTGGAGAGGGTTCAACATTTGCTTTAGTACCCTTAGTTAAAAAAAGAGTAACAGGACAAATAGCTGGATTGGTTGGGGCTTATGGAAATGTTGGAGCGGTAACTTATTTAAATATTTATAGCCTTTTACCTTTATGGATGGGTGGAGGTAAAGATCCTTCTCCGGAAATAATTGCTGCTTCAAATAGTGCCTTTTTCCAAGTTTTAGGTATAGCAGGATTAATAGTTGGATTCTTCTGTTATTTCTTTTTAAAGGAACCTCAAGGATCATTCGCGGATGCTTATGAAGGCGAAAAAGCT
>AG-355-B23_2667766211
ATGTTAAGTGACGTTTGGTCTTTAAATGGCAGATATAGAACTCTTCACCTCACCTGGTTTGCCTTTTTCCTTACTTTTGTTGTTTGGTTTAACCTCGCACCTCTTGCAACTACTGTTAAAGCCGATTTAGGTTTATCTGTTGCTCAAATTAGAACAGTAGCAATATGTAATGTCGCTTTGACTATCCCTGCAAGAGTTTTGATTGGAATGTTATTGGATAAATTTGGCCCAAGAAAAACTTACTCAACAATTTTGATATTTTCTGTCGTGCCATGTTTATTATTTGCTAGTGCTCAAGACTTCAATCAACTTGTTATTGCGAGATTGCTTTTATCAATAGTAGGAGCAGGTTTTGTTATCGGAATAAGAATGGTCTCTGAGTGGTTCCCTCCGAAGGAAATTGGTTTAGCTGAGGGAATATATGGAGGATGGGGAAATTTTGGATCTGCTTTTTCTGCTCTTTCTCTTGTTGCCGTAGCTGGATTCTTGTCTTTTTCAGGAGGGTTTGAGTTACCTACTGGAGCTGTACTTAATTGGAGGGGAGCTATTGCTCTTACAGGAATTATTTCTTTCGTTTATGGAATTATTTATTTCTTTAGTGTGACTGATACACCCCCAGGAAAACCTTATCAAAGGCCTGCAAAAACTGCTGGTTTAGAAGTAACGAGTATAAGAGATTTCTGGGGTTTAATTGGAATGAATGTCCCATTCGCAGCAATTCTTTCAGTCCTATGTTGGAGGCTTCAAAAAGTTGGTTTCCTTACTTCATCTACTTATCCAATAGCCTTAATCGCAGTTTTAGCTTGGTTTATTTTCCAAACTTGGGGAATTATAAGAACGAATATTGAATTATTAAATGGAACTAAAATTTACCCTAAAGAAGATAGATATGAATTCAAACAAGTAGCGATCTTGGAATTAACTTACATAGTAAATTTTGGATCAGAATTGGCAGTAGTTTCAATGCTTCCTAGTTTCTTTGAATTTACATTTGATTTACCTAAAGCTGTAGCCGGAATTCTTGCATCATGTTATGCATTTGTGAATTTAATAGCTAGACCTGCTGGAGGATTGATATCTGACAGAACAGGCAATAGAAAAAATACAATGGGATTCCTAACTATGGGATTAGGGTTTGGATATCTATTGATGTCTTTAATAAAACCTGGAACTTTTACAGGATCAGCAGGAATTCTTATGGCTGTATTTTTAACGATGCTTTGTTCATTTTTTGTACAATCTGGAGAAGGTTCGACTTTTGCTTTAGTACCCTTAGTTAAAAAAAGAGTAACAGGACAAATAGCTGGATTGGTTGGGGCTTATGGAAATGTTGGTGCGGTAACTTATTTAAATATTTATAGCCTTTTACCTTTATGGATGGGTGGAGGTAAAGATCCTTCTCCAGAAATAATTGCTGCTTCAAATAGTGCCTTCTTCCAAGTTTTAGGTATAGCAGGATTAATAGTTGGATTCTTCTGTTATTTCTTTTTAAAGGAACCTCAAGGATCATTCGCGGATGCTTATGAAGGCGAAAAAGCT
>AG-355-G23_2667767456
ATGTTAAGTGATGTTTGGTCTTTAAATGGCAGATATAGAACGCTTCACCTCACCTGGTTTGCCTTTTTCCTTACTTTTGTTGTTTGGTTTAACCTCGCACCTCTTGCAACTACTGTTAAAGCCGATTTAGGTTTATCTGTTGCTCAAATTAGAACAGTAGCAATATGTAATGTTGCTTTGACTATCCCTGCTAGAGTTTTGATTGGAATGTTATTGGATAAATTTGGCCCAAGAAAAACTTACTCAACAATTTTGATATTTTCTGTTGTGCCTTGTTTATTATTTGCAAGTGCTCAAGACTTCAATCAACTTGTTATTGCGAGATTGCTTTTATCAATAGTAGGAGCAGGTTTTGTTATTGGCATAAGAATGGTATCTGAGTGGTTCCCTCCGAAAGAAATTGGTTTGGCTGAGGGAATATATGGAGGATGGGGAAATTTTGGATCTGCTTTTTCTGCTCTTTCTCTTGTTGCAGTAGCTGGATTCTTGTCTTTTTCAGGAGGGTTTGAGTTGCCCACTGGAGCTGTACTTAATTGGAGGGGAGCTATTGCTCTTACAGGAATTATTTCTTTCGTTTATGGAATTATTTATTTCTTTAGTGTAACTGATACACCCCCAGGAAAACCTTATCAAAGGCCTGCAAAAACAGCTGGTTTAGAAGTAACGAGTATAAGAGATTTCTGGGGTTTAATTGGTATGAATGTCCCATTCGCAGCAATTCTTTCAGTCCTATGTTGGAGACTTCAAAAAGTAGGTTTTCTTACTTCATCTACTTATCCAATAGCCTTAATCGCAGTTTTAGCTTGGTTTATTTTCCAAACTTGGGGAATTATAAGAACGAATATTGAATTATTAAATGGAACTAAAATTTATCCTAAAGAAGATAGATATGAATTCAAACAAGTAGCGATCTTGGAATTAACTTACATTGTAAATTTTGGATCAGAATTGGCAGTAGTTTCAATGCTTCCTAGTTTCTTTGAATTTACATTTGATTTACCTAAAGCTATAGCCGGAATTCTTGCATCATGTTATGCATTTGTGAATTTAATAGCTAGACCTGCCGGAGGATTGATATCTGACAGAACAGGCAATAGAAAAAATACAATGGGATTCCTAACTATGGGATTAGGGTTTGGATATCTATTGATGTCTTTAATAAAACCTGGAACTTTTACAGGATCAGCAGGAATTCTTATGGCTGTATTTTTAACTATGCTTTGTTCATTTTTTGTACAATCAGGAGAAGGTTCAACTTTTGCTCTAGTTCCCTTAGTTAAAAAAAGAGTAACAGGACAAATAGCTGGATTGGTTGGGGCTTATGGAAATGTTGGTGCGGTAACTTATCTAAATATTTATAGCCTTTTACCTTTATGGATGGGTGGTGGTAAAGATCCTTCTCCAGAAATAATTGCTGCTTCAAATAGTGCCTTCTTCCAAGTTTTAGGTATAGCAGGATTAATAGTTGGATTCTTCTGTTATTTCTTTTTAAAGGAACCTCAAGGATCATTCGCGGATGCTTATGAAGGAGAAAAAGCT
>AG-355-I20_2667772062
ATGTTAAGTGACGTTTGGTCTCTAAATGGCAGATATAGAACTCTTCACCTCACCTGGTTTGCCTTTTTCCTTACTTTTGTTGTTTGGTTTAACCTCGCACCTCTTGCAACTACTGTTAAAGCCGATTTAGGTTTATCCGTTGCTCAAATTAGAACAGTAGCGATATGTAATGTCGCTTTGACTATCCCTGCAAGAGTATTGATTGGAATGTTATTGGATAAATTCGGCCCAAGAAAAACTTACTCAACAATTTTGATATTTTCTGTCGTGCCATGTTTATTATTTGCTAGTGCTCAAGACTTCAATCAACTTGTTATTGCGAGATTACTTTTATCAATAGTTGGAGCAGGTTTTGTTATCGGAATAAGAATGGTATCTGAATGGTTCCCTCCGAAAGAAATTGGTTTGGCTGAGGGAATATATGGAGGATGGGGAAATTTTGGATCTGCTTTTTCTGCCCTTTCTCTTGTTGCCGTAGCTGGATTCTTGTCTTTTTCAGGAGGGTTTGAGTTACCTACTGGAGCTGTACTTAATTGGAGGGGAGCTATTGCTCTTACAGGAATTATTTCTTTCGTTTATGGAATTATTTATTTCTTTAGTGTGACTGATACACCTCCAGGAAAACCTTATCAAAGGCCTGCAAAAACAGCTGGTTTAGAAGTAACGAGTATAAGAGATTTCTGGGGTTTAATTGGAATGAATGTCCCATTCGCAGCAATTCTTTCAGTCCTATGTTGGAGACTTCAAAAAGTAGGTTTCCTTACTTCATCTACTTATCCAATAGCCTTAATCGCAGTTTTAGCTTGGTTTATTTTCCAAACTTGGGGAATTATAAGAACGAATATTGAATTATTAAATGGAACTAAAATTTACCCTAAAGAAGATAGATATGAATTCAAACAAGTAGCGATCTTGGAATTAACTTACATCGTAAATTTTGGATCAGAATTGGCGGTAGTTTCAATGCTTCCTAGTTTCTTTGAATTTACATTTGATTTACCTAAAGCTATAGCCGGAATTCTTGCATCATGTTATGCATTTGTGAATTTAATAGCTAGACCTGCCGGAGGATTGATATCTGACAGAACAGGCAATAGAAAAAATACAATGGGATTCCTAACTATGGGATTAGGGTTTGGATATCTATTAATGTCTTTAATAAAACCTGGAACTTTTACAGGATCAGCAGGAATTCTTATGGCTGTATTTTTAACTATGCTTTGTTCGTTTTTTGTTCAATCAGGAGAAGGTTCAACTTTTGCTTTAGTTCCCTTAGTTAAAAAAAGAGTGACAGGACAAATAGCTGGATTGGTTGGGGCTTATGGAAATGTTGGTGCGGTAACTTATCTAAATATTTATAGCCTTTTACCTTTATGGATGGGTGGAGGTAAAGATCCTTCTCCAGAAATAATTGCTGCTTCAAATAGTGCCTTCTTCCAAGTTTTAGGTATAGCAGGATTAATAGTTGGATTTTTCTGTTATTTCTTTTTAAAGGAACCTCAAGGATCATTCGCTGATGCTTATGAAGGCGAAAAAGCT
>AG-355-J09_2667774991
ATGTTAAGTGACGTTTGGTCTTTAAATGGCAGATATAGAACTCTTCACCTCACTTGGTTTGCCTTTTTCCTTACTTTTGTTGTTTGGTTTAACCTCGCACCTCTTGCAACTACTGTTAAAGCTGATTTAGGTTTATCTGTTGCTCAAATTAGAACAGTAGCAATATGTAATGTCGCTTTGACTATCCCTGCAAGAGTTTTGATTGGAATGTTATTGGATAAATTTGGCCCAAGAAAAACTTACTCAACAATTTTGATATTTTCTGTCGTACCATGTTTATTATTTGCTAGTGCTCAAGACTTCAATCAACTTGTTATTGCGAGATTGCTTTTATCAATAGTAGGAGCAGGTTTTGTTATCGGAATAAGAATGGTATCTGAGTGGTTCCCTCCGAAAGAAATTGGTTTGGCTGAGGGAATATATGGAGGATGGGGAAATTTTGGATCTGCTTTTTCTGCTCTTTCTCTTGTTGCCGTAGCTGGATTCTTGTCTTTTTCAGGAGGGTTTGAGTTACCTACTGGAGCTGTACTTAATTGGAGGGGAGCTATTGCTCTTACAGGAATTATTTCTTTCGTTTATGGAATTATTTATTTCTTTAGTGTGACTGATACACCTCCAGGAAAACCTTATCAAAGGCCTGCAAAAACAGCTGGTTTAGAAGTAACGAGTATAAAAGATTTCTGGGGTTTAATTGGAATGAATGTCCCATTCGCAGCAATTCTTTCAGTCCTATGTTGGAGACTTCAAAAAGTAGGCTTCCTTACTTCATCTACTTATCCAATAGCCTTAATCGCAGTTTTAGCTTGGTTTATTTTCCAAACTTGGGGAATTATAAGAACTAATATTGAATTATTAAATGGAACTAAAATTTACCCTAAAGAAGATAGATATGAATTCAAACAAGTGGCGATCTTGGAATTAACTTACATCGTAAATTTTGGATCAGAATTGGCAGTAGTTTCAATGCTTCCTAGTTTCTTTGAATTTACATTTGATTTACCTAAAGCTGTAGCCGGAATTCTTGCATCATGTTATGCATTTGTGAATTTAATAGCTAGACCTGCCGGAGGATTGATATCTGACAGAACGGGCAATAGAAAAAATACAATGGGATTCCTAACTATGGGATTAGGGTTTGGATATCTATTGATGTCTTTAATAAAACCTGGAACTTTTACAGGATCAGCAGGAATTCTTATGGCTGTATTTTTAACGATGCTTTGTTCATTTTTTGTACAATCTGGAGAAGGTTCAACTTTTGCTTTAGTACCCTTAGTTAAAAAAAGAGTAACAGGACAAATAGCTGGATTGGTTGGGGCTTATGGAAATGTTGGTGCGGTAACTTATTTAAATATTTATAGCCTTTTACCTTTATGGATGGGTGGAGGTAAAGATCCTTCTCCGGAAATAATTGCTGCTTCAAATAGTGCCTTCTTCCAAGTTTTAGGTATAGCAGGATTAATAGTTGGATTCTTCTGTTATTTCTTTTTAAAGGAACCTCAAGGATCATTCGCGGATGCTTATGAAGGCGAAAAAGCT
>AG-355-J17_2717251160
ATGTTAAGTGATGTTTGGTCTTTAAACGGCAGATATAGAACTCTTCACCTCACCTGGTTTGCCTTTTTCCTTACTTTTGTTGTTTGGTTTAACCTCGCACCTCTTGCAACTACTGTTAAAGCCGATTTAGGTTTGTCTGTTGCTCAAATTAGAACAGTAGCAATATGTAATGTCGCTTTGACTATCCCTGCAAGAGTTTTGATTGGAATGTTATTGGATAAATTTGGCCCAAGAAAAACTTACTCAACAATTTTGATATTTTCTGTCGTGCCATGTTTATTATTTGCTAGTGCTCAAGACTTCAATCAACTTGTTATTGCGAGATTGCTTTTATCAATAGTAGGAGCAGGTTTTGTTATTGGAATAAGAATGGTCTCTGAGTGGTTCCCTCCGAAAGAAATTGGTTTGGCTGAGGGGATATATGGAGGATGGGGAAATTTTGGATCTGCTTTTTCTGCTCTTTCTCTTGTTGCCGTAGCTGGATTCTTATCTTTTTCAGGAGGGTTTGAGTTACCTACTGGAGCTGTACTTAATTGGAGGGGAGCTATTGCTCTTACAGGAATTATTTCTTTCGTTTATGGAATTATTTATTTCTTTAGTGTGACTGATACACCTCCAGGAAAACCTTATCAAAGGCCTTCAAAAACAGCTGGTTTAGAAGTAACTAGTATAAGAGATTTCTGGGGTTTAATTGGAATGAATGTCCCATTCGCAGCAATTCTTTCAGTCCTATGTTGGAGACTTCAAAAAGTAGGTTTCCTTACTTCATCTACTTATCCAATAGCCTTAATCGCAGTTTTAGCTTGGTTTATTTTCCAAACTTGGGGAATTATAAGAACGAATATTGAATTATTAAATGGAACTAAAATTTACCCTAAAGAAGATAGATATGAATTCAAACAAGTAGCGATCTTGGAATTAACTTACATCGTAAATTTTGGATCAGAATTGGCAGTAGTTTCAATGCTTCCTAGTTTCTTTGAATTTACATTTGATTTACCTAAAGCTATAGCCGGAATTCTTGCATCATGTTATGCATTTGTGAATTTAATAGCTAGACCTGCCGGAGGATTGATATCTGACAGAACAGGCAATAGAAAAAATACAATGGGATTCCTAACTATGGGATTAGGGTTTGGATATCTATTGATGTCTTTAATAAAACCTGGAACTTTTACAGGATCAGCAGGAATTCTTATGGCTGTATTTTTAACAATGCTTTGTTCATTTTTTGTACAATCTGGAGAAGGTTCAACTTTTGCTTTAGTACCCTTAGTTAAAAAAAGAGTAACAGGACAAATAGCTGGATTGGTTGGGGCTTATGGAAATGTTGGTGCGGTAACTTATTTAAATATTTATAGCCTTTTACCTTTATGGATGGGTGGAGGTAAAGATCCTTCTCCAGAAATAATTGCTGCTTCAAATAGTGCCTTCTTCCAAGTTTTAGGTATAGCAGGATTAATAGTTGGATTCTTCTGTTATTTCTTTTTAAAGGAACCTCAAGGATCATTCGCGGATGCTTATGAAGGCGAAAAAGCT
>AG-355-K10_2717254123
ATGTTAAGTGACGTTTGGTCTTTAAATGGCAGATATAGAACTCTTCACCTCACCTGGTTTGCCTTTTTCCTTACTTTTGTTGTTTGGTTTAACCTCGCACCTCTTGCAACTACTGTTAAAGCTGATTTAGGTTTATCTGTTGCTCAAATTAGAACAGTAGCAATATGTAATGTCGCTTTGACTATTCCTGCAAGAGTTTTGATTGGAATGTTATTGGATAAATTTGGCCCAAGAAAAACTTACTCAACAATTTTGATATTTTCTGTCGTGCCATGTTTATTATTTGCTAGTGCTCAAGACTTCAATCAACTTGTTATTGCGAGATTGCTTTTGTCAATAGTAGGAGCAGGTTTTGTTATCGGAATAAGAATGGTCTCTGAGTGGTTCCCTCCGAAAGAAATTGGTTTGGCTGAGGGAATATATGGAGGATGGGGAAATTTTGGATCTGCTTTTTCTGCTCTTTCTCTTGTTGCCGTAGCTGGATTCTTGTCTTTTTCAGGAGGGTTTGAGTTACCTACTGGAGCTGTACTTAATTGGAGGGGAGCTATTGCTCTTACAGGAATTATTTCTTTCGTTTATGGAATTATTTATTTCTTTAGTGTGACTGATACACCTCCAGGAAAACCTTATCAAAGGCCTGCAAAAACAGCTGGTTTAGAAGTAACGAGTATAAGAGATTTCTGGGGTTTAATTGGAATGAATGTCCCATTCGCAGCAATTCTTTCAGTCCTATGTTGGAGACTTCAAAAAGTAGGTTTCCTTACTTCATCTACTTATCCAATAGCCTTAATCGCAGTTTTAGCTTGGTTTATTTTCCAAACTTGGGGAATTATAAGAACGAATATTGAATTATTAAATGGAACTAAAATTTATCCTAAAGAAGATAGATATGAATTCAAACAAGTAGCGATTTTGGAATTAACTTACATCGTAAATTTTGGATCAGAATTGGCAGTAGTTTCAATGCTTCCTAGTTTCTTTGAATTTACATTTGATTTACCTAAAGCTGTAGCCGGAATTCTTGCATCATGTTATGCATTTGTAAATTTAATAGCTAGACCTGCCGGGGGATTGATATCTGACAGAACAGGCAATAGAAAAAATACAATGGGATTCCTAACTATGGGATTAGGGTTTGGATATCTATTGATGTCTTTAATAAAACCTGGAACTTTTACAGGATCAGCAGGAATTCTTATGGCTGTATTTTTAACGATGCTTTGTTCATTTTTTGTACAATCTGGAGAGGGTTCAACTTTTGCTTTAGTACCCTTAGTTAAAAAAAGAGTAACAGGACAAATAGCTGGATTAGTTGGGGCTTATGGAAATGTTGGTGCGGTAACTTATTTAAATATTTATAGCCTTTTACCTTTATGGATGGGTGGAGGTAAAGATCCTTCTCCGGAAATAATTGCTGCTTCAAATAGTGCTTTCTTCCAAGTTTTAGGTATAGCAGGATTAATAGTTGGATTATTCTGTTATTTCTTTTTAAAGGAACCTCAAGGATCATTCGCGGATGCTTATGAAGGCGAAAAAGCT
>AG-355-N18_2667863279
ATGTTAAGTGATGTTTGGTCTTTAAACGGCAGATATAGAACTCTTCACCTCACCTGGTTTGCCTTTTTCCTTACTTTTGTTGTTTGGTTTAACCTCGCACCTCTTGCAACTACTGTTAAAGCCGATTTAGGTTTATCTGTTGCTCAAATTAGAACAGTAGCAATATGTAATGTCGCTTTGACTATCCCTGCAAGAGTTTTGATTGGAATGTTATTGGATAAATTTGGCCCAAGAAAAACTTACTCAACAATTTTGATATTTTCTGTCGTGCCATGTTTATTATTTGCTAGTGCTCAAGACTTCAATCAACTTGTTATTGCGAGATTGCTTTTATCAATAGTAGGAGCAGGTTTTGTTATTGGAATAAGAATGGTCTCTGAGTGGTTCCCTCCGAAAGAAATTGGTTTGGCTGAGGGGATATATGGAGGATGGGGAAATTTTGGATCTGCTTTTTCTGCTCTTTCTCTTGTTGCCGTAGCTGGATTCTTATCTTTTTCAGGAGGGTTTGAGTTACCTACTGGAGCTGTACTTAATTGGAGGGGAGCTATTGCTCTTACAGGAATTATTTCTTTCGTTTATGGAATTATTTATTTCTTTAGTGTGACTGATACACCTCCAGGAAAACCTTATCAAAGGCCTTCAAAAACAGCTGGTTTAGAAGTAACTAGTATAAGAGATTTCTGGGGTTTAATCGGAATGAATGTCCCATTCGCAGCAATTCTTTCAGTCCTATGTTGGAGACTTCAAAAAGTAGGTTTCCTTACTTCATCTACTTATCCAATAGCCTTAATCGCAGTTTTAGCTTGGTTTATTTTCCAAACTTGGGGAATTATAAGAACGAATATTGAATTATTAAATGGAACTAAAATTTACCCTAAAGAAGATAGATATGAATTCAAACAAGTAGCGATCTTGGAATTAACTTACATCGTAAATTTTGGATCAGAATTGGCAGTAGTTTCAATGCTTCCTAGTTTCTTTGAATTTACATTTGATTTACCTAAAGCTATAGCCGGAATTCTTGCATCATGTTATGCATTTGTGAATTTAATAGCTAGACCTGCCGGAGGATTGATATCTGACAGAACAGGCAATAGAAAAAATACAATGGGATTCCTAACTATGGGATTAGGGTTTGGATATCTATTGATGTCTTTAATAAAACCTGGAACTTTTACAGGATCAGCAGGAATTCTTATGGCTGTATTTTTAACAATGCTTTGTTCATTTTTTGTACAATCTGGAGAAGGTTCAACTTTTGCTTTAGTACCCTTAGTTAAAAAAAGAGTAACAGGACAAATAGCTGGATTGGTTGGAGCTTATGGAAATGTTGGTGCGGTAACTTATTTAAATATTTATAGCCTTTTACCTTTATGGATGGGTGGAGGTAAAGATCCTTCTCCAGAAATAATTGCTGCTTCAAATAGTGCCTTCTTCCAAGTTTTAGGTATAGCAGGATTAATAGTTGGATTCTTCTGTTATTTCTTTTTAAAGGAACCTCAAGGATCATTCGCGGATGCTTATGAAGGCGAAAAAGCT
>AG-355-O19_2717255024
ATGTTAAGTGACGTTTGGTCCTTAAATGGCAGATATAGAACTCTTCACCTCACCTGGTTTGCCTTTTTCCTTACTTTTGTTGTTTGGTTTAACCTCGCACCTCTTGCAACTACTGTTAAAGCCGATTTAGGTTTATCTGTTGCTCAAATTAGAACAGTAGCAATATGTAATGTTGCTTTAACTATCCCTGCAAGGGTGTTGATTGGAATGTTATTGGATAAATTTGGCCCAAGAAAAACTTACTCAACAATTTTGATATTTTCTGTCGTGCCATGTTTATTATTTGCTAGTGCTCAAGACTTCAATCAACTTGTTATTGCGAGATTGCTTTTATCAATAGTAGGAGCAGGTTTTGTTATCGGAATAAGAATGGTATCTGAGTGGTTCCCTCCGAAAGAAATTGGTTTAGCTGAGGGAATATATGGAGGATGGGGAAATTTTGGATCTGCTTTTTCTGCTCTTTCACTTGTTGCAGTAGCTGGATTCTTGTCTTTTTCAGGAGGGTTTGAGTTGCCTACTGGAGCTGTACTTAATTGGAGGGGAGCTATTGCTCTTACAGGAATTATTTCTTTCGTTTATGGAATTATATATTTCTTTAGTGTGACTGATACACCTCCAGGAAAACCTTATCAAAGGCCTGCAAAAACAGCTGGTTTAGAAGTAACGAGTATAAGAGATTTCTGGGGTTTAATTGGAATGAATGTCCCATTCGCAGCAATACTTTCAGTTCTATGTTGGAGACTTCAAAAAGTAGGTTTCCTTACTTCATCTACTTATCCAATAGCCTTAATCGCAGTTTTAGCTTGGTTTATTTTCCAAACTTGGGGAATTATAAGAACGAATATTGAATTATTAAATGGAACAAAAATTTACCCTAAAGAAGATAGATATGAATTCAAACAAGTAGCGATCTTGGAATTAACTTATATTGTAAATTTTGGATCAGAATTGGCAGTAGTTTCAATGCTTCCTAGTTTCTTTGAATTTACATTTGATTTACCTAAAGCTGTAGCCGGAATTCTTGCATCATGTTATGCATTTGTGAATTTAATAGCTAGACCTGCTGGAGGATTGATATCTGACAGAACAGGCAATAGAAAAAATACAATGGGATTCCTAACTATGGGATTAGGATTTGGATATCTATTGATGTCTTTAATAAAACCTGGAACTTTTACAGGATCAGCAGGAATTCTTATGGCTGTATTTTTAACAATGCTTTGTTCATTTTTTGTACAATCAGGAGAAGGTTCAACTTTTGCTTTAGTTCCCTTAGTTAAAAAAAGAGTAACAGGACAAATAGCTGGATTGGTTGGGGCTTATGGAAATGTTGGTGCGGTAACTTATCTAAATGTTTATAGCCTTTTACCTTTATGGATGGGTGGTGGAAAAGATCCTTCTCCAGAAATAATTGCTGCTTCAAATAGTGCCTTCTTCCAAGTTTTAGGTATAGCAGGATTAATAGTTGGATTCTTCTGTTATTTCTTTTTAAAGGAACCTCAAGGATCATTCGCGGATGCTTATGAAGGCGAAAAAGCT
