# Supplementary material for: Emergence of trait variability through the lens of nitrogen assimilation in Prochlorococcus
Source: eLife. 2019 Feb 1;8:e41043. doi: 10.7554/eLife.41043 (PMC6370341; doi:10.7554/eLife.41043)
Supplement: Table 2—source data 1. [file elife-41043-table2-data1.zip › narB_groups.txt]

AG-347-G18_2667832708	HOT
AG-347-G20_2667835186	HOT
AG-347-I04_2717245032	HOT
AG-347-I19_2667841207	HOT
AG-347-I21_2667843671	HOT
AG-347-I22_2667844569	HOT
AG-347-J06_2717247251	HOT
AG-347-K17_2667686645	HOT
AG-347-K22_2717149300	HOT
AG-347-L13_2717150889	HOT
AG-347-L20_2667701983	HOT
AG-347-M23_2667709171	HOT
AG-347-O22_2667713785	HOT
AG-355-A02_2667762081	BATS
AG-355-A18_2717250315	BATS
AG-355-B23_2667766212	BATS
AG-355-G23_2667767457	BATS
AG-355-I20_2667772061	BATS
AG-355-J09_2667774992	BATS
AG-355-J17_2717251159	BATS
AG-355-K10_2717254122	BATS
AG-355-N18_2667863278	BATS
AG-355-O19_2717255025	BATS
