# Supplementary material for: Emergence of trait variability through the lens of nitrogen assimilation in Prochlorococcus
Source: eLife. 2019 Feb 1;8:e41043. doi: 10.7554/eLife.41043 (PMC6370341; doi:10.7554/eLife.41043)
Supplement: Table 2—source data 1. [file elife-41043-table2-data1.zip › narB_hotbats_aligned.fasta]

>AG-347-G18_2667832708
AATTTTACTAAAAGTCAATGCCCATATTGCGGAGTTGGCTGTGGTTTAAAAATGAAGCCTAAA------------ACTTCGGTTTCTGATGATAAA---------------TGGTTAGTAAGTGGAGATAGGGATAGTCCTTCAACTCAAGGTAAATTGTGCGTAAAAGGAGCAACAGTATGTGAGACTCTAAAGGATGGGAGATTAAAAGAACCACTTTATAGGGAAAATTTAAATGAAGAATTTAAAGAAATTTCCTGGGACGAATCATACGAAATTCTGAAAGAGAATATTTTGAGTTCTATAAAAAATTATGGA---CCTGATTCAATAGCTATGTATGGCTCAGGTCAATTTCATACTGAAGATTATTACGTAGCTCAAAAGCTTATCAAGGGAGCAATAGGCACCAATAATTTTGATGCTAATTCAAGACTATGTATGAGCTCAGCAGTAGCTGGATATAACAGAAGTTTTGGCTCTGATGGCCCGCCTTGTTGTTATGAAGATATTGATCATTGCTCTTTAATTTTATTAATAGGGACAAATACTGCAGAATGTCATCCCGTTCTTTTTGATCGAATTAAAAAACGTAAAAGAAACGTAAATGATAATTTAAAAGTAATAGTAATCGATCCAAGAGAAACTGAAACTTCATCCATAGGAGATTTTTACTTACAAATTTCTTCTGGCACAGATCTTTTTTTATTTATTGGGATTGCGAATTATATTTATAAGAATCAATTAACTGATCAAAATTTCATTGATAAGTCGACCGAAAGCTATTTTCATTTTGTAAAACATATACAAAAATGGGATTTAAAAAAAATAAGTGAAATTTGCAATATATCCGAGAAAACAATTATTGATGTTGCAAAATTATGGGGAGAAAGCAAAAATGTTCTAAGTCTTTGGTCGATGGGTTTGAATCAAAGGCAAGAGGGTACATCAGCAGTAAATGGGCTAATAAATCTTCATCTAATGACCGGCCAAATAGGCAAAGAAGGTTCTGGTCCTTTTTCCTTAACTGGCCAACCAAACGCTATGGGTGGGAGAGAAGCTGGAGGACTATCGCACCTTCTTCCAGGATATAGGTTTGTAAAAAATAAAATAGATAGGAATGAAATTGAAAAAATATGGGGGTTTCATGAGGGAAAGATATCTGCAAAAGAGGGTCTATCTGCATTTGAACAAATAGAAGCTATAAAAAAAGGATCTGTGAAAATTTGGTGGATTGCAGCTACGAACCCTTTGGTTAGCATGCCTAATTTAAACTTTGTAAAAAAAGCACTTTCAAAATGTCCTTTAATTATCCTCAACGAATCTTATGAACAAAGTGAATCAATTAAATATGCTCATCTAGTATTGCCCGCGGCTCAATGGAGCGAAAAAGATGGTGTAATGACAAATTCAGAAAGAAGAGTAACCCTTTGCCCATCTTTCAGAGAATCGAATAAAAATTCAAAACCAGATTGGCAAATATTTGCTGAATTAGGACAGAAGATAGGCTATTTTAAACAATTTGAATATGAATCTTCATCGGAAGTTTATGATGAATTTTTAAAAACGACTACAAAAAGATTATGCGATATGAGCGGATTATCATATCAATTATTAAAAAATCATGGTCCTCAACAATGGCCTTATCCTAAAGGCAGCGTACCTAGTACATCTTCAAAAAGATTATATGAAGATGGTTATTTCCCAACTGAGACTGGTAAAGCAAATTTTTGTATTGATGATCCTATAGGGTTGGCTGAACCCCCTTCAGATGAGTACCCACTAATTTTGACAATTGGAAGATATCTAAGTCAATGGCATACAATGACAAGAACTTCTAAAGTTCAAAAACTGACAAAAAAGAATCCAGAACCGTTATTGGAAATTAATTCTAAAGATGCTTTGTCTTTAAAAATCAAAAATGATGAAATAGTAAAAATTAAATCCAAAAGAGGGGAAGTTCAAGCAAAAGTTCAGATTACTGACAAAATTAAGGCAGGTACAGTTTTTTTACCAATGCATTGGGGTTTTAGTCAAAAAAATATGTGTGAAGTAAACTCCTTGATGCATGAAAAGTCATGCCCGATATCAAAACAACCGGAATTAAAAGCATGCTCAGTAATAATTGTTCCA
>AG-347-G20_2667835186
AATTTTACTAAAAGTCAATGCCCATATTGCGGTGTTGGCTGTGGTTTAAAAATGAAGCCTAAA------------AGTTCGGTTTCTGATGATAAA---------------TGGTTAGTAAGTGGAGATAGGGATAGTCCTTCAACTCTAGGTAAATTATGCGTAAAAGGAGCAACAGTATGTGAGACTTTAAAAGACGGGAGATTAAAAGAACCACTTTATAGGGAAAATTTAAATGAAGAATTTAAAGAAATTTCCTGGGACGAATCATACGAAATTCTGAAAGAGAATATTTTGAGTTCTATAAAAAATTATGGA---CCTGATTCAATAGCTATGTATGGTTCAGGTCAATTTCATACTGAAGATTATTACGTAGCCCAAAAGCTTCTCAAGGGAGCAATAGGCACAAATAATTTTGATGCTAATTCAAGACTATGTATGAGCTCAGCAGTAGCTGGATATAACAGAAGTTTTGGCTCTGATGGGCCACCTTGTTGTTATGAAGATATTGATCATTGCTCTTTAATTTTATTAATAGGGACAAATACTGCAGAATGTCATCCCGTTCTTTTTGATCGAATTAAAAAACGTAAAAGAAACGTAAATGATAATTTAAAAGTAATAGTAATTGATCCAAGAGAAACTGAAACTTCATCCATAGCAGTTTTTTACTTACAAATTTCTTCTGGAACAGATCTATTTTTATTAATTGGGATTGCGAATTATCTTTATAAGAATCAATTAACTGATCAAAATTTCATTGATAAGTCGACCGAAAGCTATTTTGATTTTGTAAAACATATACAAAAATGGGATTTAAAAAAAATAAGTGAAATTTGCAATATATCCGAGAAAACAATTATTGATATTGCAAAATTATGGGGAGAAAGCAAAAATGTTCTAAGTCTTTGGTCGATGGGTTTGAATCAAAGGCAAGAGGGTACAGCAGCAGTAAATGGGCTAATAAATCTTCATTTAATGACCGGTCAAATAGGCAAAGAAGGTTCTGGTCCTTTTTCCTTAACTGGCCAACCAAACGCTATGGGTGGGAGAGAAGCAGGAGGACTATCGCACCTTCTTCCAGGATATAGGTTTGTAAAAAATAAAATAGATAGGAATGAAATTGAAAAAATATGGGGGTTCCCTGAGGGAAAGATATCTGCAAAACAGGGTCTATCTGCATTTGAACAAATAGAAGCTATAAAAAAAGGATCTGTGAAAATTTGGTGGATTGCAGCCACAAACCCTTTGGTGAGCATGCCTAATTTAAACTTTGTAAAAAAAGCACTTTTAAAATGTCCTTTAATTATCCTCAACGAATCTTATGAACAAAGTGAATCAATTAAATATGCTCATCTAGTATTGCCCGCAGCTCAATGGAGCGAAAAAGATGGTGTTATGACAAATTCAGAAAGAAGAGTAACCCTTTGCCCATCTTTCAGAGAATCGAATAAAAATTCAAAACCAGATTGGCAAATATTTGCTGAATTAGGACAGAAGATAGGCTATTTCAAACAATTTGAATATGAATCTTCATCGGAAGTTTATGATGAATTTTTAAAAACTACTACAAAAAGATTATGCGATATGAGCGGATTATCATATCAATTATTAAAAAATCATGGTCCTCAACAATGGCCTTATCCTAAAGACAGCGTACCTAGTACATCTTCAAAAAGATTATACGAAGATGGTTATTTCCCAACTGAGACTGGCAAAGCAAATTTTTGTATTGATGATCCTATTGGGTTGGCTGAACCCCCTTCAGATGAGTACCCACTAATTTTGACAATTGGAAGATATCTAAGTCAATGGCATACAATGACAAGAACTTCTAAAGTTCAAAAACTTACAAAAAAGAATCCAGAACCGTTATTGGAAATTAATTCTAAAGATGCTTTATCTTTAAAAATCAAAAATGATGAAATAGTAAAAATTAAATCCAAAAGAGGGGAAGTTCAAGCAAAAGTTCAGATTACTGACAAAATTAAAGTAGGTACAGTTTTTTTACCAATGCATTGGGGTTTTAGTCAAAAAAATATGTGTGAAGTAAACTCTTTGATGCATGAAAAGTCATGCCCGATATCAAAACAACCGGAATTAAAAGCATGCTCAGTAATAATTGTTCCA
>AG-347-I04_2717245032
AATTTTACTAAAAGTCAATGCCCATATTGCGGTGTTGGCTGTGGTTTAAAAATGAAGCCTAAA------------AGTTCGGTTTCTGATGATAAA---------------TGGTTAGTAAGTGGAGATAGGGATAGTCCTTCAACTCAAGGTAAATTGTGCGTAAAAGGAGCAACAGTATGTGAGACTTTAAAAGACGGGAGATTAAGAGAACCTCTTTATAGGGAAAATTTAAATGAAGAATTTAAAGAAATTTCCTGGGATGAATCCTACGAAATTCTGAAAGAGAACATTTTGAGATCTATAAAAAATTACGGA---CCTGATTCAATCGCTATGTATGGTTCAGGTCAATTTCATACTGAAGATTATTACGTAGCCCAAAAGCTTCTCAAGGGAGCAATAGGCACAAATAATTTTGATGCTAATTCAAGACTATGTATGAGCTCAGCAGTGGCTGGTTATAACAGAAGTTTTGGCTCTGATGGCCCACCATGTTGTTATGAAGATATTGATCATTGCTCTTTAATTTTATTAATAGGGACAAATACTGCAGAATGTCATCCCGTTCTTTTTGATCGAATTAAAAAACGTAAAAGAAATGTAAATGATAATTTAAAAGTAATAGTAATTGATCCAAGAGAAACTGAAACTTCATCCATAGCAGATTTTTACTTACAAATTTCTTCTGGAACAGATCTATTTTTATTTATTGGGATTGCGAATTATCTTTATAAGAATCAATTAACTGATCAAAATTTCATTGATAAGTCGACCGAAAGCTATTTTGATTTTGTAAAACATATACAAAAATGGGATTTAAAAAAAATAAGTGAAATTTGCAATATATCCGAGAAAACAATTATTAATATTGCAAAATTATGGGGAGAAAGCAAAAATGTTCTAAGTCTTTGGTCAATGGGTTTAAATCAAAGGCAAGAGGGTACAGCAGCAGTAAATGGGCTAATAAATCTTCATTTAATGACCGGCCAAATAGGCAAAGAAGGTTCTGGTCCTTTTTCCTTAACTGGCCAACCAAACGCTATGGGTGGGAGAGAAGCAGGAGGACTATCGCACCTTCTTCCAGGATATAGGTTTGTAAAAAATAAAATAGATAGGAATGAAATTGAAAAAATATGGGGGTTCTCTGAGGGAAAGATATCTGCAAAACAGGGTCTATCTGCATTTGAACAAATAGAAGCTATAAAAAAAGGATCTGTGAAAATTTGGTGGATTGCAGCTACGAACCCTTTGGTTAGCATGCCTAATTTAAACTTTGTAAAAAAAGCACTTTTAAAATGTCCTTTAATTATCCTCAACGAATCTTATGAACAAAGTGAATCAATTAAATATGCTCATCTAGTATTGCCCGCAGCTCAATGGAGCGAAAAAGATGGTGTTATGACAAATTCAGAAAGAAGAGTAACCCTTTGCCCATCTTTCAGAGAATCGAATAAAAATTCAAAACCAGATTGGCAAATATTTGCTGAATTAGGACAGAAGATAGGCTATTTCAAACAATTTGAATATGAATCTTCATCGGAAGTTTATGATGAATTTTTAAAAACTACTACAAAAAGATTATGCGATATGAGCGGATTATCATATCAATTATTAAAAAATCATGGTCCTCAACAATGGCCTTATCCTAAAGGCAGCTTACCTAGTACATCTTCAAAAAGATTATATGAAGATGGTTCTTTCCCAACTGAGACTGGCAAAGCAAATTTTTGTATTGATGATCCTATAGGGTTGGCTGAACCCCCTTCAGATGAGTACCCACTAATTTTGACAATTGGAAGATATCTAAGTCAATGGCATACAATGACAAGAACTTCTAAAGTTCAAAAACTTACAAAAAAGAATCCAGAACCATTATTGGAAATTAACTCTAAAGATGCTTTATCTTTAAAAATCAAAAATGATGAAATAGTAAAAATTAAATCCAAAAGAGGGGAAGTTCAAGCAAAAGTTCAGATTACTGACAAAATTAAAGTTGGTACAGTTTTTTTACCAATGCATTGGGGTTTTAGTCAAAAAAATATGTGTGAAGTAAATTCTTTGATGCATGAAAAGTCATGCCCGATATCAAAACAACCGGAATTAAAAGCATGTTCAGTAATAATTGTTCCT
>AG-347-I19_2667841207
AATTTTACTAAAAGTCAATGCCCATATTGCGGTGTTGGCTGTGGTTTAAAAATGAAGCCTAAT------------AGTTCGGTTTCTGATGATAAA---------------TGGTTAGTAAGTGGAGATAGGGATAGTCCTTCAACTCATGGTAAATTGTGCATAAAAGGAGCAACAGTATGTGAGACTTTAAAAGACGGGAGATTAAAAGAACCACTCTATAGGGAAAATTTAAATGAAGAATTTAAAGAAATTTCCTGGGATGAATCATACGAAATTTTGAAAGAGAATATTTTGAGTTCTATAAAAAATTATGGA---CCTGATTCAATAGCTATGTATGGCTCAGGTCAATTTCATACTGAAGATTATTACGTAGCCCAAAAGCTTCTCAAGGGAGCAATAGGCACAAATAATTTTGATGCTAATTCAAGACTATGTATGAGCTCAGCAGTAGCTGGATATAACAGAAGTTTTGGCTCTGATGGCCCACCTTGTTGTTACGAAGATATTGATCATTGCTCTTTAATTTTATTAATAGGGACAAATACAGCAGAATGTCATCCCGTTCTTTTTGATCGAATTAAAAAACGTAAAAGAAACGTAAATGATAATTTAAAAGTAATAGTAATTGATCCAAGAGAAACTGAAACCTCATCCATAGCAGATTTTTACTTACAAATTTCTTCTGGAACAGATCTATTTTTATTTATTGGGATTGCGAATTATCTTTATAAGAATCAATTAACTGATCAAAATTTCATTGATAAGTCGACCGAAAGCTATTTTGATTTTGTAAAACATATACAAAAATGGGATTTAAAAAAAATAAGTGAAATTTGCAATATATCCGAGAAAACAATTATTGATATTGCAAAATTATGGGGAGAAAGCAAAAATGTTTTAAGTCTTTGGTCGATGGGTTTGAATCAAAGGCAAGAGGGTACAGCAGCAGTAAATGGGCTAATAAATCTTCATCTAATGACCGGCCAAATAGGCAAAGAAGGTTCTGGTCCTTTTTCCTTAACTGGCCAACCAAACGCTATGGGTGGGAGAGAAGCAGGAGGACTATCGCACCTTCTTCCAGGATATAGGTTTGTAAAAAATAAAATAGATAGGAATGAAATTGAAAAAATATGGGGGTTCCCTGAGGGAAAGATATCTGCAAAACAGGGTCTATCTGCATTTGAACAAATAGAAGCTATAAAAAAAGGATCTGTGAAAATTTGGTGGATTGCAGCTACGAACCCTTTGGTTAGCATGCCTAATTTAAACTTTGTAAAAAAAGCACTTTTAAAATGTCCTTTAATTATCCTCAATGAATCTTATGAACAAAGTGAATCAATTAAATATGCTCATCTAGTATTGCCCGCAGCTCAATGGAGCGAAAAAGATGGTGTTATGACAAATTCAGAAAGAAGAGTAACTCTTTGCCCATCTTTCAGAGAATCGTATAAAAATTCAAAACCAGATTGGCAAATATTTGCTGAATTAGGACAGAAAATAGGTTATTTCAAACAATTTGAATATGAATCTTCATCGGAAGTTTATGACGAATTTTTAAAAACGACTACAAAAAGATTATGCGATATGAGCGGGTTATCATATCAATTATTAAAAAATCATGGTCCTCAACAATGGCCTTATCCTAACGGCAGCGTACCTAGTACATCTTCAAAAAGATTATATGAAGATGGTTATTTCCCAACTGAGACTGGCAAAGCAAATTTTTGTATCGATGATCCTATAGGGTTGGCTGAACCCCCTTCAGATGAGTACCCACTAATTTTGACAATTGGAAGATATCTAAGTCAATGGCATACAATGACAAGAACTTCTAAAGTTCAAAAACTTACAAAAAAGAATCCAGAACCGTTATTGGAAATTAATTCTAAAGATGCTTTATCTTTAAAAATCAAAAATGATGAAATAGTAAAAATTAAATCCAAAAGGGGGGAAGTCCAAGCAAAAGTTCAGATTACTGACAAAATTAAAGCAGGTACAGTTTTTTTACCAATGCATTGGGGTTTTAGTCAAAAAAATATGTGTGAAGTAAACTCTTTGATGCATGAAAAGTCATGCCCGATATCAAAACAACCGGAATTAAAAGCATGCTCAGTAATAATTGTTCCA
>AG-347-I21_2667843671
AATTTTACTAAAAGTCAATGCCCATATTGCGGTGTTGGCTGTGGTTTAAAAATGAAGCCTAAA------------AGTTCGGTTTCTGATGATAAA---------------TGGTTAGTAAGTGGAGATAGGGATAGTCCTTCAACTCAAGGTAAATTGTGCGTAAAAGGAGCAACAGTATGTGAGACTTTAAAAGACGGGAGATTAAAAGAACCACTTTATAGGGAAAATTTAAATGAAGAATTTAAAGAAATTTCCTGGGACGAATCATACGAAATTCTGAAACAGAATATTTTGAGTTCTATAAAAAATTATGGA---CCTGATTCAATAGCTATGTATGGCTCAGGTCAATTTCATACTGAAGATTATTACGTAGCCCAAAAGCTTCTCAAGGGAGCAATAGGAACAAATAATTTTGATGCTAATTCAAGACTATGTATGAGCTCAGCAGTAGCTGGATATAACAGAAGTTTTGGCTCTGATGGCCCACCTTGTTGTTATGAAGATATTGATCATTGCTCTTTAATTTTATTAATAGGGACAAATACTGCAGAATGTCATCCCGTTCTTTTTGATCGAATTAAAAAACGTAAAAGAAATGTAAATGATAATTTAAAAGTAATAGTAATTGATCCAAGAGAAACTGAAACTTCATCCATAGCAGATTTTTACTTACAAATTTCTTCTGGAACAGATCTATTTTTATTTATGGGGATTGCGAATTATCTTTATAAAAATCAATTAACTGATCAAAATTTCATTGATAAGTCGACCGAAAGCTATTTTGATTTTGTAAAACATATACAAAAATGGGATTTAAAAAAAATAAGTGAAATTTGCAATATATCCGAGAAAACAATTATTGATATTGCAAAATTATGGGGGAAAAGCAAAAATGTTCTAAGTCTTTGGTCGATGGGTTTGAATCAAAGGCAAGAGGGTACAGCAGCAGTAAATGGGCTAATAAATCTTCATTTAATGACCGGCCAAATAGGTAAAGAAGGTTCTGGTCCTTTTTCCTTAACTGGCCAACCAAACGCTATGGGTGGGAGAGAAGCAGGAGGACTATCGCACCTTCTTCCAGGATATAGGTTTGTAAAAAATAAAATAGATAGGAATGAAATTGAAAAAATATGGGGGTTCCCTGAGGGAAAGATATCTGCAAAACAGGGTCTATCTGCATTTGAACAAATAGAAGCAATAAAAAAAGGATCTGTGAAAATTTGGTGGATTGCAGCGACGAACCCTTTGGTTAGCATGCCTAATTTAAACTTTGTAAAAAAAGCACTTTTAAAATGTCCTTTAATTATCCTCAACGAATCTTATGAACAAAGTGAATCAATTAAATATGCTCATCTAGTATTGCCCGCAGCTCAATGGAGCGAAAAAGATGGAGTTATGACAAATTCAGAAAGAAGAGTAACCCTTTGCCCATCTTTCAGAGAATCGAATAAAAATTCAAAACCAGATTGGCAAATATTTGCTGAATTAGGGCAGAAGATAGGATATCTCAAACAATTTGAATATGAATCTTCATCGGAAGTTTATGATGAATTTTTAAAAACTACTACAAAAAGATTATGCGACATGAGCGGATTATCATATCAATTATTAAAAAATCATGGTCCTCAACAATGGCCTTATCCTAAAGGCAGCGTACCTAGTACAGCTTCAAAAAGATTATATGAAGATGGTTATTTCCCAACTGAGACTGGCAAAGCAAATTTTTGTATTGATGATCCTATAGGGTTGGCTGAACCCCCTTCAGATGAGTACCCACTAATTTTGACAATTGGAAGATATCTAAGTCAATGGCATACAATGACAAGAACTTCTAAAGTTCAAAAACTTACAAAAAAGAATCCAGAACCGTTATTGGAAATTAATTCTAAAGATGCTTTATCTTTAAAAATCAAAAATGATGAAATAGTAAAAATTAAATCCAAAAGAGGGGAAGTTCAAGCAAAAGTTCAGATTACTGACAAAATTAAAGTAGGTACAGTTTTTTTACCAATGCATTGGGGTTTTAGTCAAAAAAATATGTGTGAAGTAAACTCCTTGATGCATGAAAAGTCATGCCCGATATCAAAACAACCGGAATTAAAAGCATGCTCAGTAATAATTGTTCCA
>AG-347-I22_2667844569
AATTTTACTAAAAGTCAATGCCCATATTGCGGTGTTGGCTGTGGTTTAAAAATGAAGCCTAAA------------AGTCCGGTTTCTGATGATAAA---------------TGGTTAGTAAGCGGAGATATGGATAGTCCTTCAACTCAAGGTAAATTGTGCGTAAAAGGAGCAACAGTATGTGAGACTCTAAAAGATGGGAGATTAAAAGAACCACTTTATAGGGAAAATTTAAATGAGGAATTTAAAGAAATTTCCTGGGACGAATCATACGAAATTCTGAAAGAGAATATTTTGAGTTCTATAAAAAATTATGGA---CCTGATTCAATAGCAATGTATGGCTCAGGCCAATTTCATACTGAAGATTATTACGTAGCCCAAAAGCTTCTCAAGGGAGCAATAGGCACCAATAATTTTGATGCTAATTCAAGACTATGCATGAGCTCAGCAGTAGCCGGGTATAACAGAAGTTTTGGCTCTGATGGCCCACCTTGTTGTTATGAAGATATTGATCATTGCTCTTTGATTTTATTAATAGGGACAAATACTGCAGAATGTCATCCCGTTCTTTTTGATCGAATTAAAAAACGTAAAAGAAACGTAAAAGATAATTTAAAAGTAATAGTAATCGATCCAAGAGAAACAGAAACTTCATCCATAGCAGATTTTTACTTACAAATTTCTTCTGGAACAGATCTTTTTTTATTCATTGGGATTGCGAATTATCTTTATAAGAATCAATTAACTGATCAAAATTTCATTGATAAGTCGACCGAAAGCTTTTTTCATTTTGTAAAACATATACAAAAATGGGATTTAAAAAAAATAAGTGAAATTTGCAATATATCCGAGAAAACAATTATTGATATTGCAAAATTATGGGGAGAAAGCAAAAATGTTCTAAGTCTCTGGTCGATGGGTTTGAATCAAAGGCAAGAGGGTACAGCAGCAGTAAATGGGCTAATAAATCTTCATCTAATGACCGGTCAAATAGGCAAAGAAGGTTCTGGTCCTTTTTCCTTAACTGGCCAACCAAACGCTATGGGGGGGAGAGAAGCTGGAGGACTATCTCACCTTCTTCCAGGATATAGGTTTATAAAAAATAAAATAGATAGGAATGAAATTGAAAAAATATGGGGGTTCCCTGAGGGAAAGATATCTGCAAAACAGGGTCTATCTGCATTTGAACAAATAGAAGCTATAAAAAAAGGATCTGTGAAAATTTGGTGGATTGCAGCTACAAACCCTTTGGTTAGCATGCCTAATTTAAACTTTGTAAAAAAAGCACTTTCAAAATGTCCTTTAATTATCCTCAATGAATCTTATGAACAAAGTGAATCAATTAAATATGCTCATCTAGTATTGCCCGCGGCTCAATGGAGCGAAAAAGATGGTGTTATGACAAATTCAGAAAGAAGAGTAACCCTTTGCCCATCTTTCAGAGAATCGAATAAAAATTCAAAACCAGATTGGCAAATATTTGCTGAATTAGGACAGAAGATAGGCTATTTCAAACAATTTGAATATGAATCTTCATCGGATGTTTATGATGAATTTTTAAAAACGACTACAAAAAGATTATGCGATATGAGCGGATTATCATATCAATTATTAAAAAATCATGGTCCTCAACAATGGCCTTATCCTAAAGGCAGTGTACCAAGTACATCTTCAAAAAGATTGTATGAAGATGGTTATTTCCCAACTGAGACTGGCAAAGCAAATTTTTGTATTGATGATCCTATAGGGTTGGCTGAACCCCCTTCAGATGAGTACCCACTAATTTTGACAATTGGAAGATATCTAAGTCAATGGCATACAATGACAAGAACTTCTAAAGTTCAAAAACTTACAAAAAAGAATCCAGAACCGTTATTGGAAATTAATTCTAGAGATGCTTTATCTTTTAAAATCAATAATGATGAAATAGTAAAAATTAAATCCAAAAGAGGGGAAGTTCAAGCAAAAGTTAAGATTACTGACAAAATTAAAGCAGGTACAGTTTTTTTACCAATGCATTGGGGCTTTAGTCAAAAAAATATGTGTGAAGTAAACTCTCTGATGCATGAAAAGTCATGCCCGATATCAAAACAACCGGAATTAAAAGCATGCTCAGTAATAATTATTCCA
>AG-347-J06_2717247251
AATTTTACTAAAAGTCAATGCCCATATTGCGGAGTTGGCTGTGGTTTAAAAATGAAGCCTAAA------------AGTTCGGTTTCTGATGATAAA---------------TGGTTAGTAAGTGGAGATAGGGATAGTCCTTCAACTCAAGGTAAATTGTGCGTAAAAGGAGCAACAATATGTGAGACTTTAAAAGACGGGAGATTAAAAGAACCACTTTATAGGGAAAATTTAAATGAAGAATTTAAAGAAATTTCCTGGGACGAATCATACGAAATTCTGAAAGAGAATATTTTGAGTTCTATAAAAAATTATGGA---CCTGATTCAATAGCTATGTATGGCTCAGGTCAATTTCATACTGAAGATTATTACGTAGCCCAAAAGCTTCTCAAGGGAGCAATAGGCACAAATAATTTTGATGCTAATTCAAGACTATGTATGAGCTCAGCAGTAGCTGGTTATAATAGAAGTTTTGGCTCTGATGGTCCACCTTGTTGTTATGAAGATATAGATCATTGCTCTTTAATTTTATTAATAGGGACAAATACTGCAGAATGTCATCCCGTTCTTTTTGATCGAATTAAAAAACGTAAAAGGAATGTAAATGATAATTTAAAAGTAATAGTAATTGATCCAAGAGAAACTGAAACTTCATCCATAGCAGATTTTTACTTACAAATTTCTTCTGGAACAGATCTATTTTTATTTATAGGGATTGCGAATTATCTTTATAAGAATCAATTAACTGATCAAAATTTCATTGATAAGTCGACCGAAAGCTATTTTGATTTTGTAAAACATATACAAAAATGGGATTTAAAAAAAATAAGTGAAATTTGCAATATATCCGAGAAAACAATTATTGATATTGCAGAATTATGGGGAAAAAGCAAAAATGTTCTAAGTCTTTGGTCGATGGGTTTGAATCAAAGGCAAGAGGGTACAGCAGCAGTAAATGGGCTAATAAATCTTCATTTAATGACCGGCCAAATAGGCAAAGAAGGTTCTGGTCCTTTTTCCTTGACTGGCCAACCAAACGCTATGGGTGGTAGAGAAGCAGGAGGACTATCGCACCTTCTCCCAGGATATAGGTTTGTAAAAAATAAAATAGATAGGAATGAAATTGAAAAAATATGGGGGTTCCCTGAGGGAAAGATATCTGCAAAACAGGGTCTATCTGCATTTGAACAAATAGAAGCAATAAAAAAAGGATCTGTGAAAATTTGGTGGATTGCAGCTACGAACCCTTTGGTTAGCATGCCTAATTTAAACTTTGTAAAAAAAGCACTTTTAAAATGTCCTTTAATTATCCTCAACGAATCTTATGAACAAAGTGAATCAATTAAATATGCTCATCTAGTATTGCCCGCAGCTCAATGGAGCGAAAAAGATGGAGTTATGACAAATTCAGAAAGAAGAGTAACCCTTTGCCCATCTTTCAGAGAATCGAATAAAAATTCAAAACCAGATTGGCAAATATTTGCTGAATTAGGACAGAAGATAGGCTATTTCAAACAATTTGAATATGAATCTTCTTCGGAAGTTTATGATGAATTTTTAAAAACTACTACAAAAAGATTATGCGATATGAGCGGATTATCATATCAATTATTAAAAAATCATGGTCCTCAACAATGGCCTTATCCTAAAGGCAGCGTACCTAGTACATCTGCAAAAAGATTATATGAAGATGGTTATTTCCCAACTGAGACTGGCAAAGCAAATTTTTGTATTGATGATCCTATAGGGTTGGCTGAACCCCCTTCAGATGAGTACCCACTAATTTTGACAATTGGAAGATATCTAAGTCAATGGCATACAATGACAAGAACTTCTAAAGTTCAAAAACTTACAAAAAAGAATCCAGAACCGTTATTGGAAATTAATTCTAAAGATGCTTTATCTTTAAAAATCAAAAATGATGAAATAGTAAAAATTAAATCCAAAAGAGGGGAAGTTCAAGCAAAAGTTCAGATTACTGACAAAATTAAATTAGGTACAGTTTTTTTACCAATGCATTGGGGTTTTAGTCAAAAAAATATGTGTGAAGTAAACTCTTTGATGCATGAAAAGTCATGCCCGATATCAAAACAACCGGAATTAAAAGCATGCTCAGTAATAATTGTTCCA
>AG-347-K17_2667686645
AATTTTACTAAAAGTCAATGCCCATATTGCGGTGTTGGCTGTGGTTTAAAAATGAAGCCTAAA------------AGTTTGGTTTCTGATGATAAA---------------TGGTTAGTAAGTGGAGATAGGGATAGTCCTTCAACTCAAGGTAAATTGTGCGTAAAAGGAGCAACAGTATGTGAGACTTTAAAAGACGGGAGATTAAAAGAACCACTTTATAGGGAAAATTTAAATGAAGAATTTAAAGAAATTTCCTGGGACGAATCATACGAAATTCTGAAAGAGAATATTTTGAGTTCTATAAAAAATTATGGA---CCTGATTCAATAGCTATGTATGGCTCAGGTCAATTTCATACTGAAGATTATTACGTAGCACAAAAGCTTCTCAAGGGAGCAATCGGCACAAATAATTTTGATGCTAATTCAAGACTATGTATGAGCTCAGCAGTAGCTGGATATAACAGAAGTTTTGGCTCTGATGGACCACCTTGTTGTTATGAAGATATTGATCATTGCTCTTTAATTTTATTAATAGGGACAAATACTGCAGAATGTCATCCCGTTCTTTTTGATCGAATTAAAAAACGTAAAAGAAATGTAAATGATAATTTAAAAGTAATAGTAATTGATCCAAGAGAAACTGAAACTTCATCCATAGCAGATTTTTACTTACAAATTTCTTCTGGAACAGATCTATTTTTATTTATTGGGATTGCGAATTATCTTTATAAGAATCAATTAACTGATCAAAATTTCATTGATAAGTCGACAGAAAGCTATTTTGATTTTGTAAAACATATACAAAAATGGGATTTAAAAAAAATAAGTGAAATTTGCAATATATCCGAGAAAACAATTATTGATATTGCAAAATTATGGGGAGAAAGCAAAAATGTTCTAAGTCTTTGGTCGATGGGTTTGAATCAAAGGCAAGAGGGTACAGCAGCAGTAAATGGGCTAATAAATCTTCATCTAATGACCGGCCAAATAGGCAAAGAAGGTTCTGGTCCTTTTTCCTTAACTGGCCAACCAAACGCTATGGGTGGGAGAGAAGCAGGAGGACTATCGCACCTTCTTCCAGGATATAGGTTTGTAAAAAATAAAATAGATAGGAATGAAATCGAAAAAATTTGGGGGTTCCCTGAGGGAAAGATATCTGCAAAACAGGGTCTATCTGCATTTGAACAAATAGAAGCTATAAAAAAAGGATCTGTGAAAATTTGGTGGATTGCAGCTACTAACCCTTTGGTTAGCATGCCTAATTTAAACTTTGTAAAAAAAGCACTTTTAAAATGTCCTTTAATTATCCTCAACGAATCTTATGAACAAAGTGAATCAATTAAATATGCTCATCTAGTATTGCCCGCAGCTCAATGGAGCGAAAAAGATGGTGTTATGACAAATTCAGAAAGAAGAGTAACCCTTTGCCCCTCTTTCAGAGACTCGAATAAAAATTCAAAACCAGATTGGCAAATATTTGCTGAATTAGGACAGAAGATAGGCTATTTCAAACAATTTGAATATGAATCTTCATCAGAAGTTTATGATGAATTTTTAAAAACTACTACAAAAAGATTATGCGATATGAGCGGATTATCATATCAATTATTAAAAAATCATGGTCCTCAACAATGGCCTTATCCTAAAGGCAGCGTCCCTAGTACATCTTCAAAAAGATTATATGAAGATGGTTATTTCCCAACTGAGACTGGCAAAGCAAATTTTTGTATTGATGATCCTATTGGGTTGGCTGAACCCCCTTCAGATGAGTTCCCACTAATTTTGACAATTGGAAGATATCTAAGTCAATGGCATACAATGACAAGAACTTCTAAAGTTCAAAAACTTACAAAAAAGAATCCAGAACCGTTATTGGAAATTAATTCTAAAGATGCTTTATCTTTAAAAATCAAAAATGATGAAATAGTAAAAATTAAATCTAAAAGAGGGGAAGTTCAAGCAAAAGTTCAGATTACTGACAAAATTAAAGCAGGCACGGTTTTTTTACCAATGCATTGGGGTTTTAGTCAAAAAAATATGTGTGAAGTAAACTCTTTGATGCATGAAAAATCATGCCCGATATCAAAACAACCGGAATTAAAAGCATGCTCAGTAATAATTGTTCCA
>AG-347-K22_2717149300
AATTTTACTAAAAGTCAATGCCCATATTGCGGTGTTGGCTGTGGTTTAAAAATGAAGCCTAAA------------AGTTCTGTTTCTGATGATAAA---------------TGGTTAGTAAGTGGAGATAGGGATAGTCCTTCAACTCAAGGTAAATTGTGCGTAAAAGGAGCAACAGTATGTGAGACTCTAAAAGATGGGAGATTAAAAGAACCACTTTATAGGGAAAATTTAAATGATGATTTTAAAGAAATTTCCTGGGACGAATCATACGAAATTCTGAAAGAGAATATTTTGAGTTCTATAAAAAATTTTGGA---CCTGATTCAATAGCTATGTATGGCTCAGGTCAATTTCATACTGAAGATTATTACGTAGCCCAAAAGCTTCTCAAGGGAGCAATAGGCACTAATAATTTTGATGCTAACTCAAGACTATGCATGAGCTCAGCAGTAGCTGGATATAACAGAAGTTTTGGATCTGATGGCCCACCTTGTTGTTATGAAGATATTGATCATTGCTCTTTAATTTTATTAATAGGGACAAATACTGCAGAATGTCATCCCGTTCTTTTTGATCGAATTAAAAAACGTAAAAGAAACGTAAATGATAATTTAAAAGTAATAGTAATCGATCCAAGAGAAACAGAAACTTCATCCATAGCAGATTTTTACTTACAAATTTCTTCTGGAACAGATCTTTTTTTATTCATTGGGATTGCGAATTATCTTTACAAGAATCAATTAACTGATCAAAATTTCATTGATAAGTCGACCGAAAGCTATTTTCATTTTGTAAAACATATACAAAAATGGGATTTAAAAAAAATAAGTGAAATTTGCAATATATCCGAGAAAACAATTATTGATATTGCAAAATTATGGGGAGAAAGCAAAAATGTTCTAAGTCTCTGGTCGATGGGTTTGAATCAAAGGCAAGAGGGTACAGCAGCAGTAAATGGGCTAATAAATCTTCATCTAATGACAGGCCAAATAGGCAAAGAAGGTTCTGGTCCTTTTTCCTTAACTGGCCAACCAAACGCTATGGGGGGGAGAGAAGCTGGTGGACTATCCCACCTTCTTCCAGGATATAGGTTTGTAAAAAATAAAATAGATAGGAATGAAATTGAAAAAATATGGGGGTTCCCTGAGGGAAAGATATCTGCAAAACAGGGTCTATCAGCATTTGAACAAATAGAAGCCATAAAAAAAGGGTCTGTGAAAATTTGGTGGATTGCAGCTACGAACCCTTTGGTTAGCATGCCTAATTTAAACTTTGTAAAAAAAGCACTTTCAAAATGTCCTTTAATTATCCTCAACGAATCTTATGAACAAAGTGAATCAATTAAATATGCTCATCTAGTATTGCCCGCGGCACAATGGAGCGAAAAAGATGGTGTTATGACAAATTCAGAAAGAAGAGTAACCCTTTGCCCATCCTTCAGAGAATCGAATAAAAATTCAAAACCAGATTGGCAAATATTTGCTGAATTAGGACAGAAGATAGGCTATTTCAAACAATTTGAATATGAATCTTCATCAGAAGTTTATGATGAATTTTTAAAAACGACTACAAAAAGATTATGCGATATGAGCGGATTATCATATCAATTATTAAAAAATCATGGTCCTCAACAATGGCCTTATCCTAAAGGCAGCGTACCTAGTACATCTTCAAAAAGATTATATGAAGATGGTTATTTCCCAACTGAGACTGGCAAAGCAAATTTTTGTATTGATGATCCTATAGGGTTGGCTGAACCCCCTTCAGATGAGTACCCTTTAATTTTGACAATTGGAAGATATCTAAGTCAATGGCATACAATGACAAGAACTTCTAAAGTTCAAAAACTTACAAAAAAGAATCCAGAACCGTTATTGGAAATTAATTCTAAAGATGCTTTATCTTTAAAAATCAAAAATGATGAAATAGTAAAAATCAAATCTAAAAGAGGAGAAGTTCAAGCAAAAGTTCAAATTACTGACAAAATTAAAGCAGGTACAGTTTTTTTACCAATGCATTGGGGTTTTAGTCAAAAAAATATGTGTGAAGTAAACTCTTTGATGCATGAAAAGTCATGCCCGATATCAAAACAACCGGAATTAAAAGCATGCTCAGTAATAATTGTTCCA
>AG-347-L13_2717150889
AATTTTACTAAAAGTCAATGCCCATATTGCGGTGTTGGCTGTGGTTTAAAAATGAAGCCTAAA------------AGTTCGGTTTCTGATGATAAA---------------TGGTTAGTAAGCGGAGATAGGGATAGTCCTTCAACTCAAGGTAAATTGTGCGTAAAAGGAGCAACAGTATGTGAGACTTTAAAAGACGGGAGATTAAAAGAACCACTTTATAGGGAAAATTTAAATGAAGAATTTAAAGAAATTTCTTGGGACGAATCATACGAAATTCTGAAAGAGAATATTTTGAGTTCTATAAAAAATTATGGA---CCTGATTCAATAGCTATGTATGGCTCAGGTCAATTTCATACTGAAGATTATTACGTAGCCCAAAAGCTTCTCAAGGGAGCAATAGGCACAAATAATTTTGATGCTAATTCAAGACTATGTATGAGCTCAGCAGTAGCTGGATATAACAGAAGTTTTGGCTCTGATGGACCACCTTGTTGTTATGAAGATATTGATCATTGCTCATTAATTTTATTAATAGGGACAAATACTGCAGAATGTCATCCCGTTCTTTTTGATCGAATTAAAAAACGTAAAAGAAACGTAAATGATAATTTAAAAGTAATAGTAATTGATCCAAGAGAAACTGAAACTTCATCTATAGCAGATTTTTACTTACAAATTTCTTCTGGAACAGATCTATTTTTATTTATTGGGATTGCGAATTATCTTTATAAGAATCAATTTACTGATCAAAATTTCATTGATAAGTCGACGGAAAGCTATTTTGATTTTGTAAAACATATACAAAAATGGGATTTAAAAAAAATAAGTGAAATTTGCAATATATCCGAGAAAACAATTATTGATATTGCAAAATTATGGGGAGAAAGCAAAAATGTTCTAAGTCTTTGGTCGATGGGTTTGAATCAAAGGCAAGAGGGTACAGCAGCAGTAAATGGGCTAATAAATCTTCATTTAATGACTGGCCAAATAGGCAAAGAAGGTTCTGGTCCTTTTTCCTTAACTGGCCAACCAAACGCTATGGGTGGGAGAGAAGCAGGAGGACTATCGCATCTTCTTCCAGGATATAGGTTTGTAAAAAATAAAATAGATAGGAATGAAATTGAAAAAATATGGGGGTTCCCTGAGGGAAAGATATCTCCAAAACAGGGTCTATCTGCATTTGAACAAATAGAAGCTATAAAAAAAGGATCTGTGAAAATTTGGTGGATTGCAGCTACTAACCCTTTGGTTAGCATGCCTAATTTAAACTTTGTAAAAAAAGCACTTTTAAAATGTCCTTTAATTATCCTCAACGAATCTTATGAACAAAGTGAATCAATTAAATATGCTCATCTAGTATTGCCCGCAGCTCAATGGAGCGAAAAAGATGGTGTTATGACAAATTCAGAAAGAAGAGTAACCCTTTGCCCATCTTTCAGAGAATCGAATAAAAATTCAAAACCAGATTGGCAAATATTTGCTGAATTAGGACAGAAGATAGGCTATTTCAAACAATTTGAATATGAATCTTCATCGGAAGTTTATGATGAATTTTTAAAAACTACTACAAAAAGATTATGCGATATGAGCGGATTATCATATCAATTATTAAAAAATCATGGTCCTCAACAATGGCCTTATCCTAAAGGCAGCGTACCTAGTAAATCTTCAAAAAGATTATATGAAGATGGTTATTTCCCAACTGAGACTGGCAAAGCAAATTTTTGTATTGATGATCCTATTGGGTTGGCTGAACCCCCTTCAGATGAGTACCCACTAATTTTGACAATTGGAAGATATCTAAGTCAATGGCATACAATGACAAGAACTTCTAAAGTTCAAAAACTTACAAAAAAGAATCCAGAACCGTTATTGGAAATTAATTCTAAAGATGCTTTATCTTTAAAAATCAAAAATGATGAAATAGTAAAAATTAAATCTAAAAGAGGGGAAGTTCAAGCAAAAGTTCAGATTACTGACAAAATTAAAGCAGGTACAGTTTTTTTGCCAATGCATTGGGGTTTTAGTCAAAAAAATATGTGTGAAGTAAACTCTTTGATGCATGAAAAGTCATGCCCGATATCAAAACAACCGGAATTAAAAGCATGCTCAGTAATAATTGTTTCA
>AG-347-L20_2667701983
AATTTTGCTAAAAGTCAATGCCCATATTGCGGTGTTGGATGTGGTTTAAAAATGAAGCCTAAA------------AGTTCGGTTTCTGATGATAAA---------------TGGTTAGTAAGTGGAGATAGGGATAGTCCTTCAACTCAAGGTAAATTGTGCGTAAAAGGAGCAACAGTATGTGAGACTTTAAAAGACGGGAGATTAAAAGAACCACTTTATAGGGAAAATTTGAATGAAGAATTTAAAGAAATTTCCTGGGACAAATCATACGAAATTCTGAAAGAAAATATTTTGAGTTCTATAAAAAATTATGGA---CCTGATTCAATAGCTATGTATGGTTCAGGTCAATTTCATACTGAAGATTATTACGTAGCCCAAAAGCTTCTCAAGGGAGCAATAGGCACAAATAATTTTGATGCTAATTCAAGACTATGTATGAGCTCAGCAGTAGCTGGATATAACAGAAGTTTTGGCTCTGATGGCCCACCTTGTTGTTATGAAGATATTGATCATTGCTCTTTAATTTTATTAATAGGGACAAATACTGCAGAATGTCATCCCGTTCTTTTTGATCGAATTAAAAAACGTAAAAGAAATCTAAATGATAATTTAAAAGTAATAGTAATTGATCCAAGAGAAACTGAAACTTCATCCATAGCAGATTTTTATTTACAAATTTCTTCTGGAACAGATCTATTTTTATTTATTGGGATTGCGAATTATCTTTATAAGAATCAATTAACTGATCAAAATTTCATTGATAAGTCGACCGAAAGCTATCTTGATTTTGTAAAACACATACAAAAATGGGATTTAAAAAAAATAAGTGAAATTTGCAATATATCGGAGAAAACAATTATTGATATTGCAAAATTATGGGGAGAAAGCAAAAATGTTCTAAGTCTTTGGTCGATGGGTTTGAATCAAAGGCAAGAGGGTACAGCAGCAGTAAATGGGCTAATAAATCTTCATTTAATGACCGGCCAAATAGGCAAAGAAGGTTCTGGTCCTTTTTCCTTAACTGGCCAACCAAACGCTATGGGTGGGAGAGAAGCAGGAGGACTATCTCACCTTCTTCCAGGATATAGGTTTGTAAAAAATAAAATAGATAGGAATGAAATTGAAAAAATATGGGGGTTCCCTGAGGGAAAGATATCTGCAAAACAGGGTCTATCTGCATTTGAACAAATAGAAGCTATAAAAAAAGGATCTGTGAAAATTTGGTGGATTGCAGCTACGAACCCTTTGGTTAGCATGCCTAATTTAAACTTTGTAAAAAAAGCACTTTTAAAATGTCCTTTAATTATCCTCAACGAATCTTATGAACAAAGTGAATCAATTAAATATGCTCATCTAGTATTGCCCGCAGCTCAATGGAGCGAAAAAGATGGTGTTATGACAAATTCAGAAAGGAGAGTAACCCTTTGCCCATCTTTCAGAGAATCGAATAAAAATTCAAAACCAGATTGGCAAATATTTGCTGAATTAGGACAGAAGATAGGCTATTTCAAACAATTTGAATATGAATCTTCATCGGAAGTTTATGATGAATTTTTAAAAACTACTACAAAAAGATTATGCGATATGAGCGGATTATCATATCAATTATTAAAAAATCATGGTCCTCAACAATGGCCTTATCCTAAAGGCAGCGTACCTAGTACATCTTCAAAAAGATTGTATGAAGATGGTTATTTCCCAACTGAGACTGGCAAAGCAAATTTTTGTATTGATGATCCTATTGGGTTGGCTGAACCCCCTTCAGATGAGTTCCCACTAATTTTGACAATTGGAAGATATCTAAGTCAATGGCATACAATGACAAGAACTTCTAAAGTTCAAAAACTTACAAAAAAGAATCCAGAACCGTTATTGGAAATTAATTCTAAAGATGCTTTATCTTTAAAAATCAAAAATGAAGAAATAGTAAAAATTAAATCTAAAAGAGGGGAAGTTCAAGCAAAAGTTCAGATTACTGACAAAATTAAAGCAGGTACAGTTTTTTTACCAATGCATTGGGGTTTTAGTCAAAAAAATATGTGTGAAGTAAACTCTTTGATGCATGAAAAGTCATGCCCGATATCAAAACAACCGGAATTAAAAGCATGCTCAGTAATAATTATTCCA
>AG-347-M23_2667709171
AATTTTACTAAAAGTCAATGCCCATATTGCGGTGTTGGCTGTGGTTTAAAAATGAAGCCTAGA------------AGTTCGTTTTCTGATGATAAA---------------TGGTTAGTAAGTGGAGATAGGGATAGTCCTTCAACTCAAGGTAAATTGTGCGTTAAAGGAGCAACAGTTTGTGAGACTTTAAAAGACGGGAGATTAAAAGAACCACTTTATAGGGAAAATTTAAATGAAGAATTTAAAGAAATTTCCTGGGACGAATCTTACGAAATTTTGAAAGAGAATATTTTGAGTTCTATAAAAAATTATGGA---CCTGATTCAATAGCTATGTATGGCTCAGGTCAATTTCATACTGAAGATTATTACGTAGCCCAAAAGCTTCTTAAGGGAGCAATAGGCACAAATAATTTTGATGCTAATTCAAGACTATGTATGAGCTCAGCAGTAGCTGGATATAACAGAAGTTTTGGCTCTGATGGCCCACCTTGTTGTTACGAAGATATTGATCATTGCTCTTTAATTTTATTAATAGGGACAAATACAGCAGAATGTCATCCCGTTCTTTTTGATCGAATTAAAAAACGTAAAAGAAACGTAAATGATAATTTAAAAGTAATAGTAATTGATCCAAGAGAAACTGAAACCTCATCCATAGCAGATTTTTACTTACAAATTTCTTCTGGAACAGATCTATTTTTATTTATTGGGATTGCGAATTATCTTTATAAGAATCAATTAACTGATGAAAATTTCATTGATAAGTCGACCGAAAGCTATTTTGATTTTGTAAAACATATACAAAAATGGGATTTAAAAAAAATAAGTGAAATTTGCAATATATCCGAAAAAACAATTATTGATATTGCAAAATTATGGGGAGAAAGCAAAAATGTTCTAAGTCTTTGGTCGATGGGTTTGAATCAAAGGCAAGAGGGTACAGCAGCAGTAAATGGGCTAATAAATCTTCATCTAATGACTGGCCAAATAGGCAAAGAAGGTTCTGGTCCTTTTTCCTTAACTGGCCAACCAAACGCTATGGGTGGGAGAGAAGCAGGAGGACTATCGCACCTTCTTCCAGGATATAGGTTTGTAAAAAATAAAATAGATAGGAATGAAATTGAAAAAATATGGGGGTTCCCTGAGGGAAAGATATCTGCAAAACAGGGTCTATCTGCATTTGAACAAATAGAAGCTATAAAAAAAGGATCTGTAAAAATTTGGTGGATTGCAGCTACGAACCCTTTGGTTAGCATGCCTAATTTAAACTTTGTAAAAAAAGCACTTTTAAAATGTCCTTTAATTATCCTCAATGAATCTTATGAACAAAGTGAATCAATTAAATATGCTCATCTAGTATTGCCCGCAGCTCAATGGAGCGAAAAAGATGGTGTTATGACAAATTCAGAAAGAAGAGTAACCCTTTGCCCATCTTTCAGAGAATCGAATAAAAATACAAAACCAGATTGGCAAATATTTGCTGAATTAGGACAGAAAATAGGTTATTTCAAACAATTTGAATATGAATCTTCATCGGAAGTTTATGACGAATTTTTAAAAACGACTACAAATAGATTATGCGATATGAGCGGATTATCATATCAATTATTAAAAAATCATGGTCCTCAACAATGGCCTTATCCTAAAGGCAGCGTACCTAGTACATCTTCAAAAAGATTATATGAAGATGGTTATTTCCCAACTGAGACTGGCAAAGCAAATTTTTGTATTGATGATCCTATAGGGTTGGCTGAACCCCCTTCAGATGAGTACCCACTAATTTTGACAATTGGAAGATATCTAAGTCAATGGCATACAATGACAAGAACTTCTAAAGTTCAAAAACTTACAAAAAAGAATCCAGAACCGTTTTTGGAAATTAATTCTAAAGATGCTTTATCTTTAAAAATCAAAAATGATGAAATAGTAAAAATTAAATCCAAAAGAGGAGAAGTTCAAGCAAAAGTTCAGATTACTGACAAAATTAAAGCAGGTACAGTTTTTTTACCAATGCATTGGGGTTTTAGTCAAAAAAATATGTGTGAAGTAAACTCTTTGATGCATGAAAAGTCATGCCCGATATCAAAACAACCGGAATTAAAAGCATGCTCAGTAATAATTGTTCCA
>AG-347-O22_2667713785
AATTTTACTAAAAGTCAATGCCCATATTGCGGTGTTGGCTGTGGTTTAAAAATGAAGCCTAAA------------AGTTCGGTTTCTGATGATAAA---------------TGGTTAGTAAGTGGAGATAGGGATAGTCCTTCAACTCAAGGTAAATTGTGCGTAAAAGGAGCAACAGTATGTGAGACTTTAAAAGACGGGAGATTAAAAGAACCACTTTATCGGGAAAATTTAAATGAAGAATTTAAAGAAATTTCCTGGGACGAATCATACGAAATTTTGAAAGAGAATATTTTGAGTTCTATAAAAAATTATGGA---CCTGATTCAATAGCTATGTATGGCTCAGGTCAATTTCATACTGAAGATTATTACGTAGCCCAAAAGCTTCTCAAGGGAGCAATAGGCACAAATAATTTTGATGCTAATTCAAGACTATGTATGAGCTCAGCAGTAGCTGGATATAACAGAAGTTTTGGCTCTGATGGCCCACCTTGTTGTTACGAAGATATTGATCATTGCTCTTTAATTTTATTAATAGGGACAAATACAGCAGAATGTCATCCCGTTCTTTTTGATCGAATAAAAAAACGTAAAAGAAACGTAAATGATAATTTAAAAGTAATAGTAATTGATCCAAGAGAAACTGAAACCTCATCCATAGCAGATTTTTACTTACAAATTTCTTCTGGAACAGATCTATTTTTATTTATTGGGATTGCGAATTATCTTTATAAGAATCAATTAACTGATCAAAATTTCATTGATAATTCGACCGAAAGCTATTTTGATTTTGTAAAACATATACAAAAATGGGATTTAAAAAAAATAAGTGAAATTTGCAATATATCCGAGAAAACAATTACTGATATTGCAAAATTATTTGGAGAAAGCAAAAATGTCCTAAGTCTTTGGTCGATGGGTTTGAATCAAAGGCAAGAAGGTACAGCAGCAGTAAATGGGCTAATAAACCTTCATCTAATGACCGGCCAAATAGGCAAAAAAGGTTCTGGTCCTTTTTCCTTAACTGGCCAACCAAACGCTATGGGTGGGAGAGAAGCAGGAGGACTATCGCACCTTCTTCCAGGATATAGGTTTGTAAAAAATAAAATAGATAGGAATGAAATTGAAAAAATATGGGGGTTCCCTGAGGGAAAGATATCGGCAAAACAGGGTCTATCTGCATTTGAACAAATAGAAGCTATAAAAAAAGGATCTGTGAAAATTTGGTGGATTGCAGCTACGAACCCTTTGGTTAGCATGCCTAATTTAAACTTTGTAAAAAAAGCACTATTAAAATGTCCTTTAATTATCCTCAATGAATCTTATGAACAAAGTGAATCAATTAAATATGCTCATCTAGTATTGCCCGCAGCTCAATGGAGCGAAAAAGATGGTGTTATGACAAATTCAGAAAGAAGAGTAACCCTTTGCCCATCTTTCAGAGAATCAAATAAAAATTCAAAACCAGATTGGCAAATATTTGCTGAATTAGGACAGAAAATAGGTTATTTCAAACAATTTGAATATGAATCTTCATCGGAAGTTTATGACGAATTTTTAAAAACGACTACAAAAAGATTATGCGATATGAGCGGATTATCATATCAATTATTAAAAAATCATGGTCCTCAACAATGGCCTTATCCTAAAGGTAGCGTACCTAGTACATCTTCAAAAAGATTATATGAAGATGGTTATTTCCCAACTGAGACTGGCAAAGCAAATTTTTGTATTGATGATCCTATAGGGTTGGCTGAACCCCCTTCAGATGAGTACCCACTAATTTTGACAATTGGAAGATATCTAAGTCAATGGCATACAATGACAAGAACTTCTAAAGTTCAAAAACTTACAAAAAATAATCCAGAACCGTTATTGGAAATTAATTCTAAAGATGCTTTATCTTTAAAAATCAAAAATGATGAAATAGTAAAAATTAAATCTAAAAGAGGGGAAGTTCAAGCAAAAGTTCAGATTACTGACAAAATTAAAGCAGGTACAGTTTTTTTACCAATGCATTGGGGTTTTAGTCAAAAAAATATGTGTGAAGTAAACTCTTTGATGCATGAAAAGTCATGCCCGATATCAAAACAACCGGAATTAAAAGCATGCTCAGTAATAATTGTTCCA
>AG-355-A02_2667762081
AATTTTACTAAAAGTCAATGCCCATATTGCGGTGTTGGCTGTGGTTTAAAAATGAAGCCTAAA------------AGTTCGGTTTCTGATGATAAA---------------TGGTTAGTAAGTGGAGATAGGGATAGTCCTTCAACTCAAGGTAAATTGTGCGTAAAAGGAGCAACAGTATGTGAGACTTTAAAAGACGGGAGATTAAAAGAACCACTTTATAGAGAAAATTTAAATCAAGAATTTAAAGAAATTTCCTGGGACGAATCATACGAAATTCTGAAAGAGAATATTTTGAGTTCTATAAAAAATTATGGA---CCTGATTCAATAGCTATGTATGGCTCAGGTCAATTTCATACTGAAGATTATTACCTAGCCCAAAAGCTTCTCAAGGGAGCAATAGGCACAAATAATTTTGATGCTAATTCAAGACTATGTATGAGCTCAGCAGTAGCTGGATATAACAGAAGTTTTGGCTCTGATGGCCCACCTTGTTGTTATGAAGATATTGATCATTGCGCTTTAATTTTATTAATAGGGACAAATACTGCAGAATGTCATCCCGTTCTTTTTGATCGAATTAAAAAACGTAAAAGAAACGTAAAT------------------------------------------------------------------------------------------------------------------------------------------------------------------------------------------------------------------------------------------------------------------------------------------------------------------------------------------------------------------------------------------------------------------------------------------------------------------------------------------------------------------------------------------------------------------------------------------------------------------------------------------------------------------------------------------------------------------------------------------------------------------------------------------------------------------------------------------------------------------------------------------------------------------------------------------------------------------------------------------------------------------------------------------------------------------------------------------------------------------------------------------------------------------------------------------------------------------------------------------------------------------------------------------------------------------------------------------------------------------------------------------------------------------------------------------------------------------------------------------------------------------------------------------------------------------------------------
>AG-355-A18_2717250315
AATTTTACTAAAAGCCAATGCCCATATTGCGGTGTTGGCTGTGGTTTAAAAATGAAGCCTAAA------------AGTTCGGTTTCTGATGATAAA---------------TGGTTAGTAAGTGGAGATAGGGATAGTCCTTCAACTCAAGGTAAATTATGCGTAAAAGGAGCAACAGTATGTGAGACTTTAAAAGACGGGAGATTAAAAGAACCACTTTATAGGGAAAATTTAAATGAAGAATTTAAAGAAATTTCCTGGGACGAATCATACGAAATTCTGAAAGAGAATATTTTGAGTTCTATAAAAAATTATGGA---CCTGATTCAATAGCTATGTATGGCTCAGGTCAATTTCATACTGAAGATTATTACGTAGCCCAAAAGCTTCTCAAGGGAGCAATAGGCACAAATAATTTTGATGCTAATTCAAGACTATGTATGAGCTCAGCAGTAGCTGGATATAACAGAAGTTTTGGCTCTGATGGCCCACCTTGTTGTTATGAAGATATTGATCATTGCTCTTTAATTTTATTAATAGGGACAAATACTGCAGAATGTCATCCCGTTCTTTTTGATCGAATTAAAAAACGTAAAAGAAATGTAAATGATAATTTAAAAGTAATAGTAATTGATCCAAGAGAAACTGAAACTTCATCCATAGCAGATTTTTACTTACAAATTTCTTCTGGAACAGATCTATTTTTATTTATAGGGATTGCGAATTATCTTTATAAGAATCAATTAACTGATCAAAATTTCATTGATAAGTCGACAGAAAGCTATTTTGATTTTGTAAAACATATACAAAAATGGGATTTAAAAAAAATAAGCGAAATTTGCAATATATCCGAGAAAACAATTATTGATATTGCAAAATTATGGGGTGAAAGCAAAAATGTTCTAAGTCTTTGGTCGATGGGTTTGAATCAAAGGCAAGAGGGTACAGCAGCAGTAAATGGGCTAATAAATCTTCATTTAATGACCGGCCAAATAGGCAAAGAAGGTTCTGGTCCTTTTTCCTTAACTGGCCAACCAAACGCTATGGGCGGGAGAGAAGCAGGAGGACTATCGCACCTTCTTCCAGGATATAGGTTTGTAAAAAATAAAATAGATAGGAATGAAATTGAAAAAATATGGGGGTTCCCTGAGGGAAAGATATCTGCAAAACAGGGTCTATCTGCATTTGAACAAATAGAAGCAATAAAAAAAGGATCTGTGAAAATTTGGTGGATTGCAGCTACGAACCCTTTGGTTAGCATGCCTAATTTAAACTTTGTAAAAAAAGCACTTTTAAAATGTCCTTTAATTATCCTCAACGAATCTTATGAACAAAGTGAATCAATTAAATATGCTCATCTAGTATTGCCCGCAGCTCAATGGAGCGAAAAAGATGGAGTTATGACAAATTCAGAAAGAAGAGTAACCCTTTGCCCATCTTTCAGAGAATCGAATAAAAATTCAAAACCAGATTGGCAAATATTTGCTGAATTAGGGCAGAAGATAGGCTATCTCAAACAATTTGAATATGAATCTTCATCGGAAGTTTATGATGAATTTTTAAAAACTACTACAAAAAGATTATGCGATATGAGCGGATTATCATATCAATTATTAAAAAATCATGGTCCTCAACAATGGCCCTATCCTAAAGGCAGCGTACCTAGTACATCTTCAAAAAGATTATATGAAGATGGTTATTTCCCAACTGAGACTGGCAAAGCAAATTTTTGTATTGATGATCCTATAGGGTTGGCTGAACCCCCTTCAGATGAGTACCCACTAATTTTGACAATTGGAAGATATCTAAGTCAATGGCATACAATGACAAGAACTTCTAAAGTTCAAAAACTTACAAAAAAGAATCCAGAACCGTTATTGGAAATTAATTCTAAAGATGCTTTATCTTTAAAAATCAAAAATGATGAAATAGTAAAAATTAAATCCAAAAGAGGGGAAGTTAAAGCAAAAGTTCAGATTACTGACAAAATTAAAGTAGGTACAGTTTTTTTACCAATGCATTGGGGTTTTAGTCAAAAAAATATGTGTGAAGTAAACTCTTTGATGCATGAAAAGTCATGCCCGATATCAAAACAACCGGAATTAAAAGCATGCTCAGTAATAATTGTTCCA
>AG-355-B23_2667766212
AATTTTACTAAAAGTCAATGCCCATATTGCGGTGTTGGCTGTGGTTTAAAAATGAAGCCTAAA------------AGTTCGGCTTCTGATGATAAA---------------TGGTTAGTAAGTGGAGATAGGGATAGTCCTTCAACTAAAGGTAAATTGTGCGTAAAAGGAGCAACCGTATGTGAGACCTTAAAAAACGGGAGATTAAAAGAACCACTTTATAGGGAAAATTTAAATGAAGAATTTAAAGAAATTTCCTGGGACGAATCATACGAAATTCTGAAAGAGAATATTTTGAGTTCTATAAAAAATTATGGA---CCTGATTCAATTGCTATGTATGGCTCAGGTCAATTTCATACTGAAGATTATTACGTAGCCCAAAAGCTTCTCAAGGGAGCAATAGGCACAAATAATTTTGATGCTAATTCAAGACTATGTATGAGCTCAGCAGTAGCTGGATACAACAGAAGTTTTGGCTCTGATGGCCCACCTTGTTGTTATGAAGATATTGATCATTGCTCTTTAATTTTATTAATAGGGACAAATACTGCAGAATGTCATCCCGTTCTTTTTGATCGAATTAAAAAACGTAAAAGAAATGTAAATGATAATTTAAAAGTAATAGTAATTGATCCAAGAGAAACTGAAACTTCATCCATAGCAGATTTTTACTTACAAATTTCTTCTGGAACAGATCTATTTTTATTTATTGGGATTGCGAATTATCTTTATAAGAATCAATTAACTGATCAAAATTTCATTGATAAGTCGACCGAAAGCTATTTTGATTTTGTAAAACATATACAAAAATGGGATTTAAAAAAAATAAGTGAAATTTGTAATATATCCGAGAAAACAATTATTGATATTGCAAAATTATGGGGAGAAAGCACAAATGTTCTAAGTCTTTGGTCGATGGGTTTGAATCAAAGGCAAGAGGGTACAGCAGCAGTAAATGGGCTAATAAATCTTCATTTAATGACCGGCCAAATAGGCAAAGAAGGTTCTGGTCCTTTTTCCTTAACTGGCCAACCAAACGCTATGGGTGGGAGAGAAGCAGGAGGACTATCGCACCTTCTTCCAGGATATAGGTTTGTAAAAAATAAAATAGATAGGAATGAAATTGAAAAAATATGGGGGTTCCCTGAGGGAAAGATATCTGCAAAACAGGGTCTATCTGCATTTGAACAAATAGAAGCTATAAAAAAAGGATCTGTGAAAATTTGGTGGATTGCAGCTACGAACCCTTTAGTTAGCATGCCTAATTTAAACTTTGTAAAAAAAGCACTTTTAAAATGTCCTTTAATTATCCTCAATGAATCTTATGAACAAAGTGAATCAATTAAATATGCTCATCTAGTATTGCCCGCAGCTCAATGGAGTGAAAAAGATGGTGTTATGACAAATTCAGAAAGAAGAGTAACCCTTTGCCCATCTTTCAGAGAATCTAATAAAAATTCAAAACCAGATTGGCAAATATTTGCTGAATTAGGACAGAAAATAGGTTATTTCAAACAATTTGAATATGAATCTTCATCGGAAGTTTATGACGAATTTTTAAAAACGACTACAAAAAGATTATGCGATATGAGCGGATTATCATATCAATTATTAAAAAATCATGGTCCTCAACAATGGCCTTATCCTAAAGGCAGCGTACCAAGTACATCTTCAAAAAGATTATATGAAGATGGTTTTTTCCCAACTGAGACTGGCAAAGCAAATTTTTGTATTGATGATCCCATAGGGTTGGCTGAACCCCCTTCAGATGAGTTCCCACTAATTTTGACAATTGGAAGATATCTAAGTCAATGGCATACAATGACAAGAACTTCTAAAGTTCAAAAACTTACAAAAAAGAATCCAGAACCGTTATTGGAAATTAATTCTAAAGATGCTTTATCTTTAAAAATCAAAAATGATGAAATAGTAAAAATTAAATCTAAAAGAGGGGAAGTTCAAGCAAAAGTTCAGATTACTGACAAAATTAAAGCAGGTACAGTTTTTTTACCAATGCATTGGGGTTTTAGTCAAAAAAATATGTGTGAAGTAAACTCTTTGATGCATGAAAAGTCATGCCCGATATCAAAACAACCGGAATTAAAAGCATGCTCAGTAATAATTGTTCCA
>AG-355-G23_2667767457
AATTTTACTAAAAGTCAATGCCCATATTGCGGTGTTGGTTGTGGTTTAAAAATGAAGCCTAAA------------AGTTTGGTTTCTGATGATAAA---------------TGGTTAGTAAGTGGAGATAGGAATAGTCCTTCAACTCAAGGTAAATTGTGCGTTAAAGGAGCAACAGTATGTGAGACTTTAAAAGACGGGAGACTAAAAGAACCACTTTATAGGAAAAATTTAAATGAAGAATTTAAAGAAATTTCCTGGGACGAATCTTACGAAATTTTGAAAGAGAATATTTTGAGTTCTATAAAAAATTATGGA---CCTGATTCAATAGCTATGTATGGCTCAGGTCAATTTCATACTGAAGATTATTACGTAGCCCAAAAGCTTCTTAAGGGAGCAATAGGCACAAATAATTTTGATGCTAATTCAAGACTATGTATGAGCTCAGCAGTAGCTGGATATAACAGAAGTTTTGGCTCTGATGGCCCACCTTGTTGTTACGAAGATATTGATCATTGCTCTTTAATTTTATTAATAGGGACAAATACAGCAGAATGTCATCCCGTTCTTTTTGATCGAATTAAAAAACGTAAAAGAAACGTAAATGATAATTTAAAAGTAATAGTAATTGATCCAAGAGAAACTGAAACCTCATCCATAGCAGATTTTTACTTACAAATTTCTTCTGGAACAGATCTATTTTTATTTATTGGGATTGCGAATTATCTTTATAAGAATCAATTAACTGATGAAAATTTCATTGATAAGTCTACCGAAAGCTATTTTGATTTTGTAAAACATATACAAAAATGGGATTTAAAAAAAATAAGTGAAATTTGCAATATATCCGAAAAAATAATTATTGATATTGCAAAATTATGGGGAGAAAGCAAAAATGTTCTAAGTCTTTGGTCGATGGGTTTGAATCAAAGGCAAGAGGGTACAGCAGCAGTAAATGGGCTAATAAATCTTCATCTAATGACTGGCCAAATAGGCAAAGAAGGTTCTGGTCCTTTTTCTTTAACTGGCCAACCAAACGCTATGGGTGGGAGAGAAGCAGGAGGACTATCGCACCTTCTTCCAGGATATAGGTTTGTAAAAAATAAAATAGATAGGAATGAAATTGAAAAAATATGGGGGTTCCCTGAGGGAAAGATATCTGCAAAACAGGGTCTATCTGCATTTGAACAAATAGAAGCTATAAAAAAAGGATCTGTGAAAATTTGGTGGATTGCAGCTACGAACCCTTTGGTTAGCATGCCTAATTTAAACTTTGTAAAAAAAGCACTTTTAAAATGTCCTTTAATTATCCTCAATGAATCTTATGAACAAAGTGAATCAATTAAATATGCTCATCTAGTATTGCCCGCAGCTCAATGGAGCGAAAAAGATGGTGTTATGACAAATTCAGAAAGAAGAGTAACCCTTTGCCCATCTTTCAGAGAATCGAATAAAAATTCAAAACCAGATTGGCAAATATTTGCTGAATTAGGACAGAAAATAGGTTATTTCAAACAATTTGAATATGAATCTTCATCGGAAGTTTATGACGAATTTTTAAAAACGACTACAAATAGATTATGCGATATGAGCGGATTATCATATCAATTATTAAAAAATCATGGTCCTCAACAATGGCCTTATCCTAAAGGCAGCGTACCTAGTACATCTTCAAAAAGATTATATGAAGATGGTTATTTCCCAACTGAGACTGGCAAAGCAAATTTTTGTATTGATGATCCTATAGGGTTGGCTGAACCCCCTTCAGATGAGTACCCACTAATTTTGACAATTGGAAGATATCTAAGTCAATGGCATACAATGACAAGAACTTCTAAAGTTCAAAAACTTACAAAAAAGAATCCAGAACCGTTTTTGGAAATTAATTCTAAAGATGCTTTATCTTTAAAAATCAAAAATGATGAAATAGTAAAAATTAAATCCAAAAGAGGGGAAGTTCAAGCAAAAGTTCAGATTTCTGACAAAATTAAAGCAGGTACTGTTTTTTTACCAATGCATTGGGGTTTTAGTCAAAAAAATATGTGTGAAGTAAACTCTTTGATGCATGAAAAGTCCTGCCCGATATCAAAACAACCGGAATTAAAAGCATGCTCAGTAATAATTGTTCCA
>AG-355-I20_2667772061
AATTTTACTAAAAGTCAATGCCCATATTGCGGTGTTGGCTGTGGTTTAAAAATGAAGCCTAAA------------AGTTCGGTTTCTGATGATAAA---------------TGGTTAGTAAGTGGAGATAGGGATAGTCCTTCAACTCAAGGTAAATTGTGCGTAAAAGGAGCAACAGTATGTGAGACTTTAAAAGACGGGAGATTAAAAGAACCACTTTATAGGGAAAATTTAAATGAAGAATTTAAAGAAATTTCCTGGGACGAATCATACGAAATTCTGAAAGAGAATATTTTGAGTTCTATAAAAAATTATGGA---CCTGATTCAATAGCTATGTATGGCTCAGGTCAATTTCATACTGAAGATTATTACGTAGCCCAAAAGCTTCTCAAGGGAGCAATAGGCACAAATAATTTTGATGCTAATTCAAGACTATGTATGAGCTCAGCAGTAGCTGGTTATAACAGAAGTTTTGGCTCTGATGGTCCACCTTGTTGTTATGAAGATATTGATCATTGCTCTTTAATTTTATTAATAGGGACAAATACTGCAGAATGTCATCCCGTTCTTTTTGATCGAATTAAAAAACGTAAAAGAAATGTAAATGATAATTTAAAAGTAATAGTAATTGATCCAAGAGAAACTGAAACTTCATCCATAGCAGATTTTTACTTACAAATTTCTTCTGGAACAGAT------------------------------------------------------------------------------------------------------------------------------------------------------------------------------------------------------------------------------------------------------------------------------------------------------------------------------------------------------------------------------------------------------------------------------------------------------------------------------------------------------------------------------------------------------------------------------------------------------------------------------------------------------------------------------------------------------------------------------------------------------------------------------------------------------------------------------------------------------------------------------------------------------------------------------------------------------------------------------------------------------------------------------------------------------------------------------------------------------------------------------------------------------------------------------------------------------------------------------------------------------------------------------------------------------------------------------------------------------------------------------------------------------------------------------------------------------------------------------------------
>AG-355-J09_2667774992
AATTTTACTAAAAGTCAATGCCCATATTGCGGTGTTGGCTGTGGTTTAAAAATGAAGCCTAAA------------AGTTCGGTTTCTGATGATAAA---------------TGGTTAGTCAGTGGAGATAGGGATAGTCCTTCAACTCAAGGTAAATTGTGCGTAAAAGGAGCAACAGTATGTGAGACCCTAAAAGATGGGAGATTAAAAGAACCACTTTATAGGGAAAATTTAAATGAAGAATTTAAAGAAATTTCCTGGGACGAATCATACGAAATTCTGAAAGAGAATATTTTGAGTTCTATAAAAAATTATGGA---CCTGATTCAATAGCTATGTATGGCTCAGGTCAATTTCATACTGAAGATTATTACGTAGCCCAAAAGCTTCTAAAGGGAGCAATAGGCACAAATAATTTTGATGCTAATTCAAGACTATGTATGAGCTCAGCAGTAGCTGGATATAACAGAAGTTTTGGCTCTGATGGCCCACCTTGTTGTTATGAAGATATTGATCATTGCTCTTTAATTTTATTAATAGGGACAAATACTGCAGAATGTCATCCCGTTCTTTTTGATCGAATTAAAAAACGTAAAAGAAACATAAATGATAATTTAAAGGTAATAGTAATTGATCCAAGAGAAACTGAAACTTCATCCATAGCAGATTTTTACTTACAAATTTCTTCTGGAACAGATCTATTTTTATTTATTGGGATTGCGAATTATCTTTATAAGAATCAATTAACTGATCAAAATTTCATTGATAAGTCGACCGAAAGCTATTTTGATTTTGTAAAACATATACAAAAATGGGATTTAAAAAAAATAAGTGAAATTTGCAATATATCCGAGAAAACAATTATTGATATTGCAAAATTATGGGGAGGAAGCAAAAATGTTCTAAGTCTTTGGTCGATGGGTTTGAATCAAAGGCAAGAGGGTACAGCAGCAGTAAATGGGCTAATAAATCTTCATTTAATGACCGGCCAAATAGGCAAAGAAGGTTCTGGTCCTTTTTCATTAACTGGCCAACCAAACGCTATGGGTGGGAGAGAAGCAGGAGGACTATCGCACCTTCTTCCAGGATATAGGTTTGTAAAAAATAAAATAGATAGGAATGAAATTGAAAAAATATGGGGGTTCCCTCAGGGAAAGATATCTGCAAAACAAGGTCTATCTGCATTTGAACAAATAGAAGCTATAAAAAAAGGATCTGTGAAAATTTGGTGGATTGCAGCTACGAACCCTTTGGTTAGCATGCCTAATTTAAACGTTGTAAAAAAAGCACTTTTAAAATGTCCTTTAATTATCCTCAATGAATCTTATGAACAAAGTGAATCAATTAAATATGCTCATCTAGTATTGCCCGCAGCTCAATGGAGCGAAAAAGATGGTGTTATGACAAATTCAGAAAGAAGAGTAACCCTTTGCCCATCTTTCAGAGAGTCGAACAAAAATTCAAAACCAGATTGGCAAATATTTGCTGAATTAGGACAGAAAATAGGTTATTTCAAACAATTTGAATATGAATCTTCATCGGAAGTTTATGACGAATTTTTAAAAACGACTACAAAAAGATTATGCGATATGAGCGGATTATCATATCAATTATTAAAAAATCATGGTCCTCAACAATGGCCTTATCCTAAAGGCAGCGTACCTAGTACATCTTCAAAAAGATTATATGAAGATGGTTATTTCCCAACTGAGACTGGCAAAGCAAATTTTTGTATTGATGATCCTATAGGGTTGGCTGAACCCCCTTCAAATGAGTACCCACTTATTTTGACAATTGGAAGATATCTAAGTCAATGGCATACAATGACAAGAACTTCTAAAGTTCAAAAACTTACAAAAAAGAATCCAGAACCGTTATTGGAAATTAATTCTAAAGATGCTTTATCTTTAAAAATCAAAAATGATGAAATAGTAAAAATTAAATCCAAAAGAGGGGAAGTTCAAGCAAAAGTTCAGATCACTGACAAAATTAAAGCAGGTACAGTTTTTTTACCAATGCATTGGGGTTTTAGTCAAAAAAATAAGTGTGAAGTAAACTCTTTGATGCATGAAAAGTCATGCCCGATATCAAAACAACCGGAATTAAAAGCATGCTCAGTAATAATTGTTCCA
>AG-355-J17_2717251159
AATTTTACTAAAAGTCAATGCCCATATTGCGGTGTTGGCTGTGGTTTAAAAATGAAGCCTAAA------------AGTTCGGTTTCTGATGATAAA---------------TGGTTAGTAAGTGGAGATAGGGATAGTCCTTCAACTCAAGGTAAATTGTGCGTAAAAGGAGCAACAGTATGTGAGACTTTAAAAGACGGGAGATTAAAAGAACCACTTTATAGGGAAAATTTAAATGAAGAATTTAAAGAAATTTCCTGGGACGAATCATACGAAATTCTGAAAGAGAATATTTTGAGTTCTATAAAAAATTATGGA---CCTGATTCAATAGCTATGTATGGCTCAGGTCAATTTCATACTGAAGATTATTACGTAGCCCAAAAACTTCTCAAGGGAGCAATAGGCACAAATAATTTTGATGCTAATTCAAGACTATGTATGAGCTCAGCAGTAGCTGGATATAACAGAAGTTTTGGCTCTGATGGCCCACCTTGTTGTTATGAAGATATTGAGCATTGCTCTTTAATTTTATTAATAGGGACAAATACTGCAGAATGTCATCCCGTTCTTTTTGATCGAATTAAAAAACGTAAAAGAAATGTAAATGATAATTTAAAAGTAATAGTAATTGATCCAAGAGAAACTGAAACTTCATCCATAGCAGATTTTTACTTACAAATTTCTTCTGGAACAGATCTATTTTTATTTATAGGGATTGCGAATTATCTTTATAAGAATCAATTAACTGATCAAAATTTCATTGATAAGTCGACAGAAAGCTATTTTGATTTTGTAAAACATATACAAAAATGGGATTTAAAAAAAATAAGTGAAATTTGCAATATATCCGAGAAAACAATTATTGATATTGCAAAATTATGGGGGAAAAGCAAAAATGTTCTAAGTCTTTGGTCGATGGGTTTGAATCAAAGGCAAGAGGGTACAGCAGCAGTAAATGGGCTAATAAATCTTCATTTAATGACCGGCCAAATAGGCAAAGAAGGTTCTGGTCCTTTTTCCTTAACTGGCCAACCAAACGCTATGGGCGGGAGAGAAGCAGGAGGACTATCGCACCTTCTTCCAGGATATAGGTTTGTAAAAAATAAAATAGATAGGAATGAAATTGAAAAAATATGGGGGTTCCCTGAGGGAAAGATATCTGCAAAACAGGGTCTATCTGCATTTGAACAAATAGAAGCAATAAAAAAAGGATCTGTAAAAATTTGGTGGATTGCAGCTACCAACCCTTTGGTTAGCATGCCTAATTTAAACTTTGTAAAAAAAGCACTTTTAAAATGTCCTTTAATTATCCTCAACGAATCTTATGAACAAAGTGAATCAATTAAATATGCTCATCTAGTATTGCCCGCAGCTCAATGGAGCGAAAAAGATGGAGTTATGACAAATTCAGAAAGAAGAGTAACCCTTTGCCCATCTTTCAGAGAATCGAATAAAAATTCAAAACCAGATTGGCAAATATTTGCTGAATTAGGGCAGAAGATAGGCTATCTCAAACAATTTGAATATGAATCTTCATCGGAAGTTTATGATGAATTTTTAAAAACTACTACAAAAAGATTATGCGATATGAGCGGTTTATCATATCAATTATTAAAAAATCATGGTCCTCAACAATGGCCCTATCCTAAAGGCAGCGTACCTAGTACATCTTCAAAAAGATTATATGAAGATGGTTATTTCCCAACTGAGACTGGCAAAGCAAATTTTTGTATTGATGATCCTATAGGGTTGGCTGAACCCCCTTCAGATGAGTACCCACTAATTTTGACAATTGGAAGATATCTAAGTCAATGGCATACAATGACAAGAACTTCTAAAGTTCAAAAACTTACAAAAAAGAATCCAGAACCGTTATTGGAAATTAATTCTAAAGATGCTTTATCTTTGAAAATCAAAAATGATGAAATAGTAAAAATTAAATCCAAAAGAGGGGAAGTTCAAGCAAAAGTTCAGATTACTGACAAAATTAAAGTAGGTACAGTTTTTTTACCAATGCATTGGGGTTTTAGTCAAAAAAATATGTGTGAAGTAAACTCTTTGATGCATGAAAAGTCATGTCCGATATCAAAACAACCGGAATTAAAAGCATGCTCAGTAATAATTGTTCCA
>AG-355-K10_2717254122
AATTTTACTAAAAGCCAATGCCCATATTGCGGTGTTGGCTGTGGTTTAAAAATGAAGCCTAAA------------AGTTCGGCTTCTGAGGATAAA---------------TGGTTAGTAAGTGGAGATAGGGATAGTCCTTCAACTCAAGGTAAATTGTGCGTAAAAGGAGCAACAGTATGTGAGACTTTAAAAGACGGGAGATTAAAAGAACCACTTTATAGGGAAAATTTAAATGAAGAATTTAAAGAAATTTCCTGGGACGAATCATACGAAATTCTTAAAGAGAATATTTTGAGTTCTATAAAAAATTATGGA---CCTGATTCAATAGCTATGTATGGCTCAGGTCAATTTCATACTGAAGATTATTACGTAGCCCAAAAGCTTCTCAAGGGAGCAATAGGCACAAATAATTTTGATGCTAATTCAAGACTATGTATGAGCTCAGCAGTAGCTGGATATAACAGAAGTTTTGGCTCTGATGGCCCACCTTGTTGTTATGAAGATATTGATCATTGCTCTTTAATTTTATTAATAGGGACAAATACTGCAGAATGTCATCCCGTTCTTTTTGATCGAATTAAAAAACGTAAAAGATATGTAAATGATGATTTAAAAGTAATAGTAATTGATCCAAGAGAAACTGAAACTTCATCCATAGCAGATTTTTACTTACAAATTTCTTCTGGAACAGATCTATTTTTATTTATTGGGATTGCGAATTATCTTTATAAGAATCAATTAACTGATCAAAATTTCATTGATAAGTCGACCGAAAACTATTTTGATTTTGTAAAACATATACAAAAATGGGATTTAAAAAAAATAAGTGAAATTTGCAATATATCCGAGAAAACAATTATTGAAATTGCAAAATTATGGGGAGAAAGCAAAAATGTTCTAAGTCTTTGGTCGATGGGTTTGAATCAAAGGCAAGAGGGCACAGCAGCAGTAAATGGGCTAATAAATCTTCATTTAATGACCGGCCAAATAGGCAAAGAAGGTTCTGGTCCTTTTTCCTTAACTGGCCAACCAAACGCTATGGGTGGGAGAGAAGCAGGAGGACTATCGCACCTTCTTCCAGGATATAGGTTTGTAAAAAATAAAATAGATAGGAATGAAATTGAAAAAATATGGGGGTTCCCTGAGGGAAAGATATCTGCAAAACAGGGTCTATCTGCATTTGAACAAATAGAAGCTATAAAAAAAGGATCTGTGAAAATTTGGTGGATTGCAGCTACGAACCCTTTGGTTAGCATGCCTAATTTAAACTTTGTAAAAAAAGCACTTTTAAAATGTCCTTTAATTATCCTCAACGAATCTTATGAACAAAGTGAATCAATTAAATATGCTCATCTAGTATTGCCCGCAGCTCAATGGAGCGAAAAAGATGGAGTTATGACAAATTCAGAAAGAAGAGTAACCCTTTGCCCATCTTTCAGAGAATCGAATAAAAATTCAAAACCAGATTGGCAAATATTTGCTGAATTAGGACAGAAGATAGGCTATTTCAAACAATTTGAATATGAATCTTCATCGGAAGTTTATGATGAATTTTTAAAAACTACTACAAAAAGATTATGCGATATGAGCGGATTATCATATCAATTATTAAAAAATCATGGTCCTCAACAATGGCCTTATCCTAAAGGCAGCGTACCCAGTACATCTTCAAAAAGATTATATGAAGATGGTTATTTCCCAACTGAGACTGGCAAAGCAAATTTTTGTATTGATGATCCTATTGGGTTGGCTGAACCCCCTTCAGATGAGTTCCCACTAATTTTGACAATTGGAAGATATCTAAGTCAATGGCATACAATGACAAGAACTTCTAAAGTTCAAAAACTTACAAAAAAGAATCCTGAACCGTTATTGGAAATTAATTCTAAAGATGCTTTATCTTTAAAAATCAAAAATGATGAAATAGTAAAAATTAAATCTAAAAGAGGGGAAGTTCAAGCAAAAGTTCAGATTACTGACAAAATTAAAGCAGGTACAGTTTTTTTACCAATGCATTGGGGTTTTAGTCAAAAAAATATGTGTGAAGTAAACTCTTTGATGCATGAAAAGTCATGCCCGATATCAAAACAACCGGAATTAAAAGCATGCTCAGTAATAATTGTTCCA
>AG-355-N18_2667863278
AATTTTACTAAAAGTCAATGCCCATATTGCGGTGTTGGCTGTGGTTTAAAAATGAAGCCTAAA------------AGTTCGGTTTCTGATGATAAA---------------TGGTTAGTAAGTGGAGATAGGGATAGTCCTTCAACTCAAGGTAAATTGTGCGTAAAAGGAGCAACAGTATGTGAGACTTTAAAAGACGGGAGATTAAAAGAACCACTTTATAGGGAAAATTTAAATGAAGAATTTAAAGAAATTTCCTGGGACGAATCATACGAAATTCTGAAAGAGAATATTTTGAGTTCTATAAAAAATTATGGA---CCTGATTCAATAGCTATGTATGGCTCAGGTCAATTTCATACTGAAGATTATTACGTAGCCCAAAAACTTCTCAAGGGAGCAATAGGCACAAATAATTTTGATGCTAATTCAAGACTATGTATGAGCTCAGCAGTAGCTGGATATAACAGAAGTTTTGGCTCTGATGGCCCACCTTGTTGTTATGAAGATATTGAGCATTGCTCTTTAATTTTATTAATAGGGACAAATACTGCAGAATGTCATCCCGTTCTTTTTGATCGAATTAAAAAACGTAAAAGAAATGTAAATGATAATTTAAAAGTAATAGTAATTGATCCAAGAGAAACTGAAACTTCATCCATAGCAGATTTTTACTTACAAATTTCTTCTGGAACAGATCTATTTTTATTTATAGGGATTGCGAATTATCTTTATAAGAATCAATTAACTGATCAAAATTTCATTGATAAGTCGACAGAAAGCTATTTTGATTTTGTAAAACATATACAAAAATGGGATTTAAAAAAAATAAGTGAAATTTGCAATATATCCGAGAAAACAATTATTGATATTGCAAAATTATGGGGGAAAAGCAAAAATGTTCTAAGTCTTTGGTCGATGGGTTTGAATCAAAGGCAAGAGGGTACAGCAGCAGTAAATGGGCTAATAAATCTTCATTTAATGACCGGCCAAATAGGCAAAGAAGGTTCTGGTCCTTTTTCCTTAACTGGCCAACCAAACGCTATGGGCGGGAGAGAAGCAGGAGGACTATCGCACCTTCTTCCAGGATATAGGTTTGTAAAAAATAAAATAGATAGGAATGAAATTGAAAAAATATGGGGGTTCCCTGAGGGAAAGATATCTGCAAAACAGGGTCTATCTGCATTTGAACAAATAGAAGCAATAAAAAAAGGATCTGTAAAAATTTGGTGGATTGCAGCTACCAACCCTTTGGTTAGCATGCCTAATTTAAACTTTGTAAAAAAAGCACTTTTAAAATGTCCTTTAATTATCCTCAACGAATCTTATGAACAAAGTGAATCAATTAAATATGCTCATCTAGTATTGCCCGCAGCTCAATGGAGCGAAAAAGATGGAGTTATGACAAATTCAGAAAGAAGAGTAACCCTTTGCCCATCTTTCAGAGAATCGAATAAAAATTCAAAACCAGATTGGCAAATATTTGCTGAATTAGGGCAGAAGATAGGCTATCTCAAACAATTTGAATATGAATCTTCATCGGAAGTTTATGATGAATTTTTAAAAACTACTACAAAAAGATTATGCGATATGAGCGGTTTATCATATCAATTATTAAAAAATCATGGTCCTCAACAATGGCCCTATCCTAAAGGCAGCGTACCTAGTACATCTTCAAAAAGATTATATGAAGATGGTTATTTCCCAACTGAGACTGGCAAAGCAAATTTTTGTATTGATGATCCTATAGGGTTGGCTGAACCCCCTTCAGATGAGTACCCACTAATTTTGACAATTGGAAGATATCTAAGTCAATGGCATACAATGACAAGAACTTCTAAAGTTCAAAAACTTACAAAAAAGAATCCAGAACCGTTATTGGAAATTAATTCTAAAGATGCTTTATCTTTGAAAATCAAAAATGATGAAATAGTAAAAATTAAATCCAAAAGAGGGGAAGTTCAAGCAAAAGTTCAGATTACTGACAAAATTAAAGTAGGTACAGTTTTTTTACCAATGCATTGGGGTTTTAGTCAAAAAAATATGTGTGAAGTAAACTCTTTGATGCATGAAAAGTCATGTCCGATATCAAAACAACCGGAATTAAAAGCATGCTCAGTAATAATTGTTCCA
>AG-355-O19_2717255025
AATTTTACTAAAAGTCAATGCCCATATTGCGGGGTTGGCTGTGGTTTAAAAATGAAGCCTAAA------------AGTTCGGTTTCTGATGATAAA---------------TGGTTAGTAAGTGGAGATAGGGATAGTCCTTCAACTCAAGGTAAATTGTGCGTAAAAGGAGCAACAGTATGTGAGACTTTAAAAGACGGGAGATTAAAAAAACCACTTTACAGGGAAAATTGTAATGAAGAATTTAAAGAAATTTCCTGGGACGAATCATATGAAATTCTGAAAGAGAATATTTTGAGTTCTATAAAAAATTATGGA---CCTGATTCAATAGCTATGTATGGCTCAGGTCAATTTCATACTGAAGATTATTACGTAGCCCAAAAGCTTCTCAAGGGAGCAATAGGTACAAATAATTTTGATGCTAATTCAAGACTATGTATGAGCTCAGCAGTAGCTGGATATAACAGAAGTTTTGGCTCTGATGGCCCACCTTGTTGTTACGAAGATATTGATTATTGCTCTTTAATTTTGTTAATAGGGACAAATACAGCAGAATGTCATCCCGTTCTTTTTGATCGAATTAAAAAACGTAAAAGAAACATAAATGATAATTTAAAAGTAATAGTAATTGATCCAAGAGAAACTGAAACTTCATCCATAGCAGATTTTTACTTACAAATTTCTTCTGGAACAGATCTATTTTTATTTATAGGGATTGCGAATTATCTTTATAAGAATCAATTAACTGATCAAAATTTCATTGATAAGTCGACCGAAAGGTATTTTGATTTTGTAAAACATATACAAAAATGGGATTTAAAAAAAATAAGTGAAATTTGCAATATATCCGAGAAAACAATTATTGATATTGCAAAATTATGGGGGAAAAGCAAAAATGTTCTAAGTCTTTGGTCGATGGGTTTGAATCAAAGGCAAGAGGGTACAGCAGCAGTAAATGGGCTAATAAATCTTCATTTAATGACCGGCCAAATAGGCAAAGAAGGTTCTGGTCCTTTTTCCTTAACTGGTCAACCAAACGCTATGGGTGGGAGAGAAGCAGGAGGACTATCTCACCTTCTTCCAGGATATAGGTTTGTAAAAAATAAAATAGATAGGAATGAAATTGAAAAAATATGGGGGTTCCCTGAGGGAAAGATATCTGCAAAACAGGGTCTATCTGCATTTGAACAAATAGAAGCAATAAAAAAAGGATCTGTGAAAATTTGGTGGATTGCAGCTACGAACCCCTTGGTTAGCATGCCCAATTTAAACTTTGTAAAAAAAGCACTATTAAAATGTCCATTAATTATCCTAAATGAATCTTATGAACAAAGTGAATCAATTAAATATGCTCATCTAGTATTGCCCGCAGCTCAATGGAGCGAAAAAGATGGTGTTATGACAAATTCAGAAAGAAGAGTAACCCTTTGCCCATCTTTCAGAGAATCGAATAAAAATTCAAAACCAGATTGGCAAATATTTGCTGAATTAGGACAGAAAATAGGTTATTTCAAACAATTTGAATATGCATCTTCATCGGAAGTTTATGATGAATTTTTAAAAACTACTACAAAAAGATTATGCGATATGAGCGGATTATCATATCAATTATTAAAAAATCATGGTCCTCAACAATGGCCTTATCCTAAAGGCAGCGTACCTAGTACATCTTCAAAAAGATTATATGAAGATGGTTATTTCCCAACTGAGACTGGCAAAGCAAATTTTTGTATTGATGATCCTATAGGGTTGGCTGAACCCCCTTCAGATGAGTACCCACTAATTTTGACAATTGGAAGATATCTAAGTCAATGGCATACAATGACAAGAACTTCTAAAGTTCAAAAACTTACAAAAAAGAATCCAGAACCGTTATTGGAAATTAATTCTAAAGATGCTTTATCTTTAAAAATCAAAAATGATGAAATAGTAAAAATTAAATCCAAAAGAGGGGAAGTTCAAGCAAAAGTTCAGATTACTGACAAAATTAAAGTAGGTACAGTTTTTTTACCAATGCATTGGGGTTTTAGTCAAAAAAATATGTGTGAAGTAAACTCTTTGATGCATGAAAAGTCATGCCCGATATCAAAACAACCGGAATTAAAAGCATGCTCAGTAATAATTGTTCCA
