# Supplementary material for: Emergence of trait variability through the lens of nitrogen assimilation in Prochlorococcus
Source: eLife. 2019 Feb 1;8:e41043. doi: 10.7554/eLife.41043 (PMC6370341; doi:10.7554/eLife.41043)
Supplement: Table 2—source data 1. [file elife-41043-table2-data1.zip › nirA_groups.txt]

AG-347-G18_2667832716	HOT
AG-347-G20_2667835194	HOT
AG-347-I04_2717245024	HOT
AG-347-I19_2667841199	HOT
AG-347-I21_2667843840	HOT
AG-347-I22_2667844561	HOT
AG-347-J06_2717247259	HOT
AG-347-K17_2667686637	HOT
AG-347-K22_2717149292	HOT
AG-347-L13_2717150881	HOT
AG-347-L20_2667701975	HOT
AG-347-M23_2667709163	HOT
AG-347-O22_2667713777	HOT
AG-355-A18_2717250323	BATS
AG-355-B23_2667766220	BATS
AG-355-G23_2667767465	BATS
AG-355-I20_2667772229	BATS
AG-355-J09_2667775000	BATS
AG-355-J17_2717251151	BATS
AG-355-K10_2717254114	BATS
AG-355-N18_2667863270	BATS
AG-355-O19_2717255033	BATS
