# Supplementary material for: Emergence of trait variability through the lens of nitrogen assimilation in Prochlorococcus
Source: eLife. 2019 Feb 1;8:e41043. doi: 10.7554/eLife.41043 (PMC6370341; doi:10.7554/eLife.41043)
Supplement: Table 2—source data 1. [file elife-41043-table2-data1.zip › nirA_hotbats_aligned.fasta]

>AG-347-G18_2667832716
TATTTAAATGATAAAAAATTAAATAAGATTGAAAAGCAAAAGGCGGAGAAAGATGGTCTGAAAATTTTTGAAGAATTAGATGATTATGCTCTTAAAGGGTGGGAAGAGATGGATGAAGTGGATTTACAAATGCGCTTAAAGTGGTATGGCCTTTTTTGGAGACCAAAAACTCCTGGAAGATTTATGATGAGGCTTAGAGTTCCCAATGGAATTTTAAACTCTAATCAGTTGAGAGTAATCGCTTCAATAGTTGCTAGATACGGAGAAGACGGTTCTGCAGATATAACAACTAGGCAAAATATTCAATTAAGGGGGGTTTTGATAAATGATCTACCAGATATTATTAAAAGACTTAGAGAGGTTGATATTACATCCGTTCAGTCTGGAATGGATAATCCAAGAAATGTTACTGGCAATCCACTAGCGGGAATTGATCCTGAAGAAATTATTGATACAAGAAAATATACTTCTGAATTAGAAGATTACTTAACAAATTCTGGTAATGGAAACCCCGAATTCTCCAATTTACCGAGGAAATGGAATACTGCAGTTGCCGGAGCAAAAGATAATTTTCTTCTACATAATGATCTTATCTTTCATCCTGTTTTTAAAAATGGAATCTTAGGCTTTGGTGTCTGGGTGGGAGGAATATTGTCAGCAACTTTAAATGCTTATGCTTTACCTCTAGATGTCTGGGTAGAAGAAAAAGATATATGCAAAATAACTGGAATTATTACTTCCCTTTGGCGAGATAATGGAGATAGATTTCTAAGAAATAAAGGAAGATTTAGATATTATTTAAACTCTATAGGTATTGAAAAATTTAGAGAACTTGTAGAAGAAAAATTTGGAACTTTGTCAAACGATCCAGGCTCAATTTTCAACGAAAAACAAAGAAGTTTATTTGGGATTAATAAACAAAAACAAACCAATCTTTACTTTGCTGGATTACATATTCCTGTAGGAAGATTATGTGTAGAAGATATACAAGAAATTGCAAGATTAAGTGAAAAATATGGACAAAGTGAAGTAAGACTAACCGAAGATCAAAATCTAATTATTGTTGGCCTGAAAGATAATATTTTAGAAGAATTTGGTAATGAAGAAATCATTAATAAATTCAAATTAAATCCATCCCATTTTTCAGCGAGTACCGTTTCATGTACAGGGAGTAGTTATTGTAGCTTTGCTCTTGCAAATACCAAAGATATAGCAAGGAATATTTCTGAAAAATTAGATCGAGAACTTGAATTATCAGAGGAGGTTAAAATCCATTGGACAGGATGTCCAAATAATTGTGGGCAAGCTCATATGGGTGGCATTGGCATGACCGGCACAAAGGTAAAAAAAGAGGGGGGTGGA------ACTGAGGATGGATATAATGTCAGTATTGGAGGAAGACAAGATCACCTACAAACTTTAGGTGAAACCGAATTTAAAAAAGTTAGTAAACATGAAATTTATAATTTAATCAAAGAAATTTTAATCAACAAGTTTAATGCAAAGTTAAAA
>AG-347-G20_2667835194
TATTTAAATGATAAAAAATTAAATAAGATTGAAAAGCAAAAGGCGGAGAAAGATGGTCTGAAAATTTTTGAAGAGTTAGATTATTACGCTCTTAAAGGGTGGGAAGAGATGGATGAAGTAGATTTGCAAATGCGCTTAAAGTGGTATGGCCTTTTTTGGAGACCAAAAACTCCTGGAAGATTTATGATGAGGCTTAGAGTTCCGAATGGGATTCTGAACTCTAATCAGTTGAAAGTAATCGCGTCAATAGTCGCTAGATATGGAGAAGACGGTTCTGCAGATATAACAACTAGGCAAAATATTCAATTAAGGGGGGTTTTGATAAATGATCTACCAGATATTATTAAAAGACTTAAAGAGGTTGATATTACATCCGTTCAGTCTGGAATGGATAATCCAAGGAATGTTACTGGTAATCCACTAGCGGGAATTGATCCTGAAGAAATTATAGATACAAGAAAATATACTTCTGAATTAGAAAATTACTTAACAAATTCTGGTAATGGCAACCCCGAATTCTCGAATTTACCAAGGAAGTGGAATACTGCAGTTGCAGGAGCAAAAGATAATTTTCTTCTACATAATGATCTTATATTTCATCCTGTTTTTAAAAATGGAATATTAGGCTTTGGTGTCTGGGTAGGAGGAATTTTATCAGCAACTTTGAATGCTTATGCTATACCTCTAGATGTCTGGGTAGAAGAAAAAGATATATGCAAAATAACTGGAATTATTTGTTCCCTTTGGCGAGATAATGGAGATAGATTTCTAAGAAATAAAGGAAGATTTAGATATTATTTGAACTCTATAGGTATCGAAAAATTTAGAGAACTTGTAGAAGAAAAATTTGGAACTTTATCCAACGATCCAGGCTCAATTTTCAACGAAAGACAAAGAAGTTTATTTGGGATTAATAAACAAAAACAGAATAATCTTTACTTTGCTGGATTACACATTCCGGTAGGAAGATTATGTGTAGAAGACATACAAGAAATTGCAAGATTAAGTGAAAAATATGGACAGAGTGAAGTAAGACTAACCGAAGATCAAAATCTAATTATTGTTGGCCTGAAAGATAACATTTTAGAAGAATTTGGTAATGAAGAAATTATTAATAAATTCAAATTAAATCCATCCCATTTTTCTGCGAGTACTGTTTCATGTACAGGGAGTAGTTATTGTAGCTTTGCTCTTGCAAATACCAAAGATATAGCAAGGAATATTTCTGAAAAATTAGATCGAGAACTTGAATTATCAGAGGAGGTTAAAATCCACTGGACAGGATGTCCAAATAATTGTGGACAAGCTCATATGGGTGGTATTGGTATGACTGGTACAAAGGTAAAAAAAGAGGGGGGAGGA------ACTGAGGATGGATATAATGTCAGTATTGGAGGAAGACAAGATCACCTGCAAACTTTAGGTGAAACCGAATTTAAAAAAGTTAGTAAACATGAAATTTATAAATTAATCAAAGAAATTTTAATCAACAAGTTTAATGCAAAGTTAAAA
>AG-347-I04_2717245024
TATTTAAATGATAAAAAATTAAATAAGATTGAAAAGCAAAAGGCGGAGAAAGATGGTCTGAAAATTTTTGAAGAGTTAGATGATTACGCTCTTAAAGGGTGGGAAGAGATGGATGAAGTAGATTTGCAAATGCGCTTAAAGTGGTATGGCCTTTTTTGGAGACCAAAAACTCCTGGAAGATTTATGATGAGGCTTAGAGTTCCCAATGGAATTCTGAACTCTTATCAGTTGAGAGTAATCGCGTCAATAGTCGCTAGATATGGAGAAGACGGTTCTGCTGATATAACAACTAGGCAAAATATTCAATTAAGGGGGGTTTTGATAAATGATCTACCAGATATTATTAAAAGACTCAGAGAGGTTGATATTACCTCCGTTCAGTCTGGAATGGATAATCCAAGGAATGTTACTGGCAATCCACTAGCGGGAATTGATCCTGAAGAAATTATAGATACAAGAAAATATACTTCTGAATTAGAAAATTACTTAACAAATTCTGGTAATGGCAACCCCGAATTCTCGAATTTACCAAGAAAGTGGAATACTGCAGTTGCAGGAGCAAAAGATAATTTTCTTCTACATAATGATCTTATCTTTCATCCTGTTTTTAAAAATGGAATACTAGGCTTTGGTGTCTGGGTAGGAGGAATTTTATCCGCCACTTTGAACGCTTATGCTATACCTCTAGATGTCTGGGTAGAAGAAAAAGATATATGCAAAATAACTGGGATTATTTGTTCCCTTTGGCGAGATAATGGAGATAGATTTCTAAGAAATAAAGGAAGATTTAGATATTATTTGAACTCTATAGGTATCGAAAAATTTAGAAAAATTGTAGAAGAAAAATTTGGAACTTTATCGAACGATCCAGGCTCAATTTTCAACGAAAAACAAAGAAGTTTATTTGGAATTAATAAACAAAAACAGAATAATCTTTACTTTGCTGGATTACATATTCCGGTAGGAAGATTATGCGTAGAAGATATACAAGAAATTGCAAGATTAAGTGAAAAATATGGACAGAGTGAAGTAAGACTAACCGAAGATCAAAATCTAATTATTGTTGGCCTGAAAGGTAATATTTTAGAAGAATTTGGTAATGAAGAAATTATTAATAAATTCAAATTAAATCCATCCCATTTTTCAGCGAGTACTGTTTCATGTACAGGAAGTAGTTATTGTAGCTTTGCTCTTGCAAATACCAAAGATATAGCAAGGAATATTTCTGAAAAATTAGATCGAGAACTTGAATTATCAGAGGAGATTAAAATCCATTGGACAGGATGTCCAAATAATTGTGGACAAGCTCATATGGGTGGTATTGGAATGACTGGTACAAAGGTAAAAAAAGAGGGAGGTGGA------ACTGAGGATGGATATAATGTCAGTATTGGAGGAAGGCAAGATCACCTGCAAACTTTAGGTGAAACCGAATTTAAAAAAGTTAGTAAACATGAAATTTATAATTTAATCAAAGAAATTTTAATCAATAAGTTTAATGCAAAGTTAAAA
>AG-347-I19_2667841199
TATTTAAATGATAAAAAATTAAATAAGATTGAAAAGCAAAAGGCGGAGAAAGATGGTCTGAAAATTTTTGAAGAGTTAGATGATTACGCTCTTAAAGGGTGGGAAGAGATGGATGAAGTAGATTTGCAAATGCGCTTAAAGTGGTATGGCCTTTTTTGGAGACCAAAAACTCCTGGAAGATTTATGATGAGGCTTAGAGTTCCCAATGGAATTCTGAACTCTAATCAGTTGAGAGTAATCGCGTCAATAGTCGCTAGATATGGAGAAGACGGTTCTGCAGATATAACAACTAGGCAAAATATTCAATTAAGGGGGGTTTTGATAAATGATCTACCAGATATTATTAATAGACTTAGGGAGGTTCATATTACATCCGTTCAGTCTGGAATGGATAATCCAAGGAATGTTACTGGCAATCCAATAGCAGGAATTGATCCTGAAGAAATTATAGATACAAGAAAATATACTTCTGAATTAGAAAATTACTTAACAAATTCTGGTAATGGCAACCCCGAATTCTCGAATTTACCAAGGAAGTGGAATACTGCAGTTGCAGGAGCAAAAGATAATTTTCTTCTACATAATGATCTTATCTTTCATCCTGTTTTTAAAAATGGAATATTAGGCTTTGGTGTCTGGGTAGGAGGAATTTTATCAGCAACTTTGAATGCTTATGCTATACCTCTAGATGTCTGGGTAGAAGAAAAAGATATATGCAAAATAACTGGGATTATTTGTTCCCTTTGGCGAGATAATGGAGATAGATTTCTAAGAAATAAAGGAAGATTTAGATATTATTTGAACTCTATAGGTATCGAAAAATTTAGAGAACTTGTGGAAGAAAAATTTGGAACATTGTCGAACGATCCAGGCTCAATTTTCAACGAAAAACAAAGAAGTTTATTTGGGATTAATAAACAAAAACAAAACAATCTTTACTTTGCTGGATTACATATTCCTGTAGGAAGATTATGTGTAGAAGACATACAAGAAATTGCAAGACTAAGTGAAAAATATGGAACAAGTGAAGTAAGACTTACCGAAGATCAAAATCTAATTATTGTTGGCCTAAAAGATAATATTTTAGAAGAATTTGGTGATGAAGAAATTATTAATAAATTCAAATTAAATCCATCCCATTTTTCAGCAAGTACCGTTTCATGTACAGGGAGTAGTTATTGTAGCTTTGCTCTTGCAAATACCAAAGATATAGCAAGGAATATTTCTGAAAAATTAGATCGAGAACTTGAATTATCAGAGGAGGTTAAAATCCATTGGACAGGTTGTCCAAATAATTGTGGACAAGCTCATATGGGTGGTATTGGCATGACTGGTACAAAGGTAAAAAAAGAGGGAGGTGGA------ACTGAGGATGGATATAATGTCAGTATTGGAGGGAGACAAGATCACCTGCAAACCTTAGGCGAAACCGAATTTAAAAAAGTTAGTAAACATGAAATTTATAATTTACTCAAAGAAATTTTAATCAACAAGTTTAATGCAAAGTTAAAA
>AG-347-I21_2667843840
------------------------------------------------------------------------------------------------------------------------------------------------------------------------------------------------------------------------AACTCTAATCAGTTGAAAGTAATCGCGTCAATAGTCGCTAGATATGGAGAAGACGGTTCTGCAGATATAACAACTAGGCAAAATATTCAATTAAGGGGGGTTTTGATAAATGATCTACCAGATATTATTAAAAGACTTAGAGAGGTTGATATTACATCCGTTCAGTCTGGAATGGATAATCCAAGGAATGTTACTGGTAATCCACTAGCGGGAATTGATCCTGAAGAAATTATAGATACAAGAAAATATACTTCTGAATTAGAAAATTACTTAACAAATTCTGGTAATGGCAACCCCGAATTCTCGAATTTACCAAGGAAGTGGAATACTGCAGTTGCAGGAGCAAAAGATAATTTTCTTCTACATAATGATCTTATCTTTCATCCTGTTTTTAAAAATGGAATATTAGGCTTTGGTGTCTGGGTAGGAGGAATTTTATCAGCAACTTTGAATGCTTATGCTATACCTCTAGATGTCTGGGTAGAAGAAAAAGATATATGCAAAATAACTGGAATTATTTGTTCCCTTTGGCGAGATAATGGAGATAGATTTCTAAGAAATAAAGGAAGATTTAGATATTATTTGAACTCTATAGGTATCGAAAAATTTAGAGAACTTATAGAAGAAAAATTTGGAACTTTATCCAACGATCCAGGCTCAATTTTCAACGAAAGTCAAAGAAGTTTATTTGGGATTAATAAACAAAAACAGAATAATCTTTACTTTGCTGGATTACACATTCCGGTAGGAAGATTATGTGTAGAAGACATACAAGAAATTGCAAGATTAAGTGAAAAATATGGACAGAGTGAAGTAAGATTAACCGAAGATCAAAATCTAATTATTGTTGGCCTGAAAGATAATATTTTAGAAGAATTTGGTAATGAAGAAATTATTAATAAATTCAAATTAAATCCATCCCATTTTTCAGCGAGTACTGTTTCATGTACAGGGAGTAGTTATTGTAGCTTTGCTCTTGCAAATACCAAAGATATAGCAAGGAATATTTCTGAAAAATTAGATCGAGAACTTGAATTATCAGAGGAGGTTAAAATCCACTGGACAGGATGTCCAAATAATTGTGGACAAGCACATATGGGTGGTATTGGTATGACTGGTACAAAGGTAAAAAAAGAGGGGGGAGGA------ACTGAGGATGGATATAATGTCAGTATTGGAGGAAGACAAGATCACCTGCAAACTTTAGGTAAAACTGAATTTAAAAAAGTTAGTAAACATGAAATTTATAATTTAATCAAAGAAATTTTAATCAACAAGTTTAATGCAAAGTTAAAA
>AG-347-I22_2667844561
TATTTAAATGATAAAAAATTAAATAAGATTGAAAAGCAAAAGGCGGAGAAAGATGGTCTGAAAATTTTTGAAGAGTTAGATGATTACGCTCTCAAAGGGTGGGAAGAGATGGATGAAGTAGATTTACAAATGCGCTTAAAGTGGTATGGCCTTTTTTGGAGACCAAAAACTCCTGGAAGATTTATGATGAGGCTTAGAGTTCCCAATGGAATTTTAAACTCTAATCAGTTGAGAGTAATCGCGTCAATAGTAGCAAGATATGGAGAAGACGGTTCTGCAGATATAACAACTAGGCAAAATATTCAATTAAGAGGGGTTTTGATAAATGATCTACCAGATATTATTAAAAGACTTAGAGAGGTTGATATTACATCCGTTCAGTCTGGAATGGATAATCCAAGAAATGTTACTGGTAATCCTCTAGCGGGAATTGATCCTGAAGAAATTATAGATACTAGAAAATATACTTCTGAATTAGAAAATTACTTAACAAATTCTGGTAATGGCAACCCCGAATTCTCGAATTTACCGAGAAAGTGGAATACTGCAGTTGCAGGAGCAAAAGATAATTTTCTTCTACATAATGATCTTATCTTCCATCCTGTTTTTAAAAATGGAATATTAGGCTTTGGTATCTGGGTAGGAGGAATATTGTCAGCAACTTTGAATGCTTATGCTCTACCTCTTGATGTCTGGGTAGAAGAAAAAGATTTATGTAAAATAACTGGAATTATTTGTTCCCTTTGGCGAGATAATGGAGACAGATTTCTAAGAAATAAAGGAAGATTTAGATATTATTTGAACTCTATAGGTATCGAAAAATTTAGAGAACTTGTAGAAAAAAAATTTGGAACTTTATCGAACGATCCAGGCTCTATTTTCAACGCAAAACAAAGAAGTTTTTTTGGGATTAATAAACAAAAACAAAACAAACTTTATTTTGCTGGATTACATATTCCTGTAGGAAGATTATGTGTAGAAGACATACAAGAAATTGCAAGACTAAGTGAAAAATATGGACAAAGTGAAGTAAGACTAACCGAAGATCAAAATCTAATTATTGTTGGCCTCAAAGATAACATTTTAGAAGAATTTGGTAATGAAGAAATTATTAATAAATTCCAATTAAATCCATCTCATTTTTCAGCTAGTACCGTTTCATGTACAGGGAGTAGTTATTGTAGCTTTGCTCTTGCAAATACAAAAGATATAGCTATGAATATTTCTGAAAAATTAGATCGAGAACTTGAATTATCAGAGGAGGTAAAAATCCACTGGACAGGATGTCCAAATAATTGTGGACAAGCTCATATGGGTGGTATTGGCATGACCGGTACAAAGGTAAAAAAAGAAGGAGGGGGC------ACTGAGGATGGATATAATGTCAGTATTGGAGGGAGACAAGATCACATGCAAACCTTAGGTGAAACCGAATTTAAAAAGGTTAGTAAACATGAGATTTATAATTTAATCAAAGAAATTTTAATCAACAAGTTTAATGCAAAGTTAAAA
>AG-347-J06_2717247259
TATTTAAATGATAAAAAATTAAATAAGATTGAAAAGCAAAAGGCGGAGAAAGATGGTCTGAAAATTTTTGAAGAGTTAGATGATTACGCTCTTAAAGGGTGGGAAGAGATGGATGAAGTAGATTTGCAAATGCGCTTAAAGTGGTATGGCCTTTTTTGGAGACCAAAAACTCCTGGAAGATTTATGATGAGGCTTAGAGTTCCCAATGGAATTTTGAGCTCTAATCAGTTGAAAGTAATCGCGTCAATAGTCGCTAGATATGGAGAAGACGGTTCTGCAGATATAACAACTAGGCAAAATATTCAATTAAGGGGGGTTTTGATAAATGATCTACCAGATATTATTAAAAGACTTAGAGAGGTTAATATTACATCCGTTCAGTCTGGAATGGATAATCCAAGGAATGTTACTGGTAATCCACTAGCGGGAATTGATCCTGAAGAAATTATAGATACAAGAAAATATACTTCTGAATTAGAAAATTACTTAACAAATTCTGGTAATGGCAACCCCGAATTCTCGAATTTACCAAGGAAGTGGAATACTGCAGTTGCAGGAGCAAAAGATAATTTTCTCCTACACAATGATCTTATCTTTCATCCTGTTTTTAAAAATGGAATATTAGGCTTTGGTGTCTGGGTAGGAGGAATTTTATCAGCAACTTTGAATGCTTATGCTATACCTCTAGATGTCTGGGTGGAAGAAAAAGATATATGCAAAATAACTGGAATTATTTGTTCCCTTTGGCGAGACAATGGAGATAGATTTCTAAGAAATAAAGGAAGATTTAGATATTATTTGAACTCTATAGGTATCGAAAAATTTAGAGAACTTGTAGAAGAAAAATTTGGAACTTTATCCAACGATCCAGGCTCAATTTTCAACGAAAGACAAAGAAGTTTATTTGGGATTAATAAACAAAAACAGAATAATCTTTACTTTGCTGGATTACACATTCCGGTAGGAAGATTATGTGTAGAAGACATACAAGAAATTGCAAGATTAAGTGAAAAATATGGACAGAGTGAAGTAAGACTAACCGAAGATCAAAATCTAATTATTGTTGGCCTGAAAGATAATATTTTAGAAGAATTTGGTAATGAAGAAATTATTAATAAATTCAAATTAAATCCATCCCATTTTTCAGCGAGTACTGTTTCATGTACAGGGAGTAGTTATTGTAGCTTTGCTCTTGCAAATACCAAAGATATAGCAAGGAATATTTCTAAAAAATTAGATCGAGAACTTGAATTATCAGAGGAGGTTAAAATCCACTGGACAGGATGTCCAAATAATTGTGGACAAGCTCATATGGGTGGTATTGGTATGACTGGTACAAAGGTAAAAAAAGAGGGGGGAGGA------ACTGAGGATGGATATAATGTCAGTATTGGAGGAAGACAAGATCACCTGCAAACTTTAGGTGAAACCGAATTTAAAAAAGTTAGTAAACATGAAATTTATAATTTAATCAAAGAAATTTTAATCAACAAGTTTAATGCAAAGTTAAAA
>AG-347-K17_2667686637
TATTTAAATGATAAAAAATTAAATAAGATTGAAAAGCAAAAGGCGGAGAAAGATGGTCTGAAAATTTTTGAAGAATTAGATGATTATGCTCTTAAAGGGTGGGAAGAGATGGATGAAGTAGATTTGCAAATGCGCTTAAAGTGGTATGGCCTTTTTTGGAGACCAAAAACACCTGGAAGATTTATGATGAGGCTTAGAGTTCCCAATGGAATTTTAAACTCTAATCAGTTGAGAGTAATCGCTTCAATAGTTGCTAGATACGGAGAAGACGGTTCTGCAGATATAACAACTAGGCAAAATATTCAATTAAGGGGGGTTTTGATAAATGATCTACCAGATATTATTAAAAGACTTAGAGAAGTTGATATTACATCCGTTCAGTCTGGAATGGATAATCCAAGGAATGTTACTGGCAATCCACTGGCGGGAATTGATCCTGAAGAAATCATAGATACAAGAAAATATACTTCTGAATTAGAAAATTACTTAACAAATTCTGGTAATGGCAACCCCGAATTCTCGAATTTACCAAGGAAGTGGAACACTGCAGTTGCAGGAGCAAAAGATAATTTTCTTCTACATAATGATCTTATCTTTCATCCTGTTTTTAAAAATGGAATATTAGGCTTTGGTGTCTGGGTAGGCGGAATTTTATCAGCAACTTTGAATGCTTATGCTATACCTCTAGATGTCTGGGTAGAAGAAAAAAATATATGCAAAATAACTGGAATTATTTGTTCCCTTTGGCGAGATAATGGGGATAGATTTCTAAGAAATAAAGGAAGATTTAGATATTATTTGAACTCTATAGGTATCGAAAAATTTAGAGAACTTGTAGAAGAAAAATTTGGAACTTTATCGAACGATCCAGGCTCAATTTTCAACGAAAAACAAAGAAGTTTATTTGGGATTAATAAACAAAAACAGAATAATCTTTACTTTGCTGGATTACACGTTCCGGTAGGAAGATTATGTGTAGAAGACATACAAGAAATTGCAAGATTAAGTGAAAAATATGGAAAGAGTGAAGTAAGACTAACCGAAGATCAAAATCTAATTATTGTTGGTCTGAAAGATAATATTTTAGAAGAATTTGGTAATGAAGAAATTATTAATAAATTCAAATTAAATCCATCCCATTTTTCAGCGAGTACTGTTTCATGTACAGGGAGTAGCTATTGTAGCTTTGCTCTTGCAAATACCAAAGATATAGCAAGAAATATTTCTGAAAAATTAGATAGAGAACTTGAATTATCAGAGGAGGTTAAAATCCATTGGACAGGTTGTCCAAATAATTGTGGACAAGCTCATATGGGTGGTATTGGAATGACTGGTACAAAGGTAAAAAAAGAGGGAGGAGGA------ACTGAGGATGGATATAATGTCAGTATTGGAGGAAGACAAGATCACCTGCAAAAATTAGGTGAAACCGAATTTAAAAAAGTTAGTAAACATGAAATTTATAATTTAATCAAAGAAATTTTAATCAACAAGTTTAATGCAAAGTTAAAA
>AG-347-K22_2717149292
TATTTAAATGATAAAAAATTAAATAAAATTGAAAAGCAAAAGGCGGAAAAAGATGGTCTGAAAATTTTTGAAGAGTTAGATGATTACGCTCTTAAAGGGTGGGAAGAAATGGATGAAGTAGATTTGCAAATGCGCTTAAAGTGGTATGGCCTTTTTTGGAGACCAAAAACTCCTGGAAGATTTATGATGAGGCTTAGGGTTCCTAATGGTATTTTAAATTCTAATCAGTTAAAAGTAATAGCATCAATAGTTGCTAGATATGGAGAAGACGGTTCTGCAGATATAACAACTAGGCAAAATATTCAATTAAGGGGAGTTTTGATAAATGATCTACCAGATATTATCAAAAGACTCAGAGAGGTTGATATTACATCCGTTCAATCTGGAATGGATAATCCAAGAAATGTTACTGGCAATCCACTAGCGGGAATTGATCCTGAAGAAATTATAGATACAAGAAAATATACTTCTGAATTAGAAAATTACTTAACAAATTCTGGTAAGGGTAACCCCGAATTCTCGAATTTACCGAGGAAGTGGAATACTGCAGTTGCAGGAGCAAAAGATAATTTTCTTCTACATAATGATCTTATCTTTCATCCTGTTTTTAAAAATGGAATCTTAGGCTTTGGTGTCTGGGTGGGAGGAATATTGTCAGCAACTTTGAATGCTTATGCTCTACCTCTAGATGTCTGGGTAGAAGAAAAAGATATATGCAAAATAACTGGAATTATTTGTTCTCTTTGGCGAGATAATGGAGATAGGTTTCTAAGAAATAAAGGAAGATTTAGATATTATTTGAACTCTATAGGTATCGAAAAATTTAGAGAACTTGTAGAAGAAAAATTTGGAACTTTGTCGAACGATCCAGGCTCAATTTTCAACGCAAAACAAAGAAGTTTTTTTGGGATTAATAAACAAAAACAAAACAACCTTTACTTTGCTGGGTTACATATTCCTGTAGGAAGATTATGTGTAGAAGACATACAAGAAATTGCGAGACTAAGTGAAAAATATGGACAAAGTGAAGTAAGACTAACTGAAGATCAAAATCTAATTATTGTTGGCCTGAAAGATAATATTTTAGAAGAATTTGGTGATGAAGAAATTATTAATAAATTCAAATTAAATCCATCCCATTTTTCAGCGAGTACCGTTTCATGTACAGGGAGTAGTTATTGTAGCTTTGCTCTTGCAAATACCAAAGATATAGCAAGGAATATTTCTGAAAAATTAGATCGAGAACTTGAATTATCAGAGGAGGTTAAAATACATTGGACAGGTTGTCCAAATAATTGTGGACAAGCTCATATGGGTGGTATTGGCATGACTGGTACAAAGGTAAAAAAAGAGGGAGGTGGA------ACTGAGGATGGATATAATATCAGTATTGGAGGGAGGCAAGATCACCTGCAAACCCTAGGCGAAACTGAATTTAAAAAAGTTAGTAAACATGAAATTTATAATTTAATCAAAGAAATTTTAATCAACAAGTTTAATGCAAAGTTAAAA
>AG-347-L13_2717150881
TATTTAAATGATAAAAAATTAAATAAGATTGAAAAGCAAAAGGCGGAGAAAGATGGTCTGAAAATTTTTGAAGAATTAGATGATTATGCTCTTAAAGGGTGGGAAGAGATGGATGAAGTAGATTTGCAAATGCGCTTAAAGTGGTATGGCCTTTTTTGGAGACCAAAAACTCCTGGAAGATTTATGATGAGGCTTAGAGTTCCCAATGGAATTTTAAACTCTAATCAGTTGAGAGTAATCGCTTCAATAGTTGCTAGATATGGAGAAGACGGTTCTGCAGATATAACAACTAGGCAAAATATTCAATTAAGGGGGGTTTTGATAAATGATCTGCCAGATATTATTAAAAGACTTAGGGAGGTTGATATTACATCCGTTCAGTCTGGAATGGATAATCCAAGGAATGTTACTGGCAATCCACTAGCGGGAATTGATCCTGAAGAAATTATAGATACAAGAAAATATACTTCTGAATTAGAAAATTACTTAACAAATTCTGGTAATGGCAACCCCGAATTCTCTAATTTACCAAGGAAGTGGAATACTGCAGTTGCAGGAGCAAAAGATAATTTTCTTCTACATAATGATCTTATCTTTCATCCTGTTTTTAAAAATGGAATATTAGGCTTTGGTGTCTGGGTAGGAGGAATTTTATCAGCAACTTTGAATGCTTATGCTATACCTCTAGATGTCTGGGTAGAAGAAAAAGATATTTGCAAAATAACTGGAATTATTTGTTCCCTTTGGCGAGATAATGGGGATAGATTTCTAAGAAATAAAGGAAGATTTAGATATTATTTGAACTCTATAGGTATCGAAAAATTTAGAGAACTTGTAGAAGAAAACTTTGGAACTTTATCGAATGATCCAGGCTCAATATTCAACGAAAAACAAAGAAGTTTATTTGGGATTAATAAACAAAAACAGAATAATCTTTACTTTGCTGGATTACACATTCCGGTAGGAAGATTATGTGTAGAAGACATACAAGAAATTGCAAGATTAAGTGAAAAATATGGACAGAGTGAAGTAAGACTAACCGAAGATCAAAATCTAATTATTGTTGGCCTGAAAGATAATATTTTAGAAGAATTTGGTAATGAAGAAATTATTAATAAATTCAAATTAAATCCATCCCATTTTTCAGCGAGTACTGTTTCATGTACAGGGAGTAGCTATTGTAGCTTTGCTCTTGCAAATACCAAAGATATAGCAAGGAATATTTCTGAAAAATTAGATCGAGAACTTGAATTATCAGAGGAGGTTAAAATCCATTGGACAGGTTGTCCAAATAATTGTGGACAAGCTCATATGGGTGGTATTGGCATGACTGGTACAAAGGTAAAAAAAGAGGGAGGAGGA------ACTGAGGATGGATATAATGTCAGTATTGGAGGAAGACAAGATCACCTGCAAAAATTAGGTGAAACCGAATTTAAAAAAGTTAGTAAACATGAAATTTATAATTTAATCAAAGAAATTTTAATCAACAATTTTAATGCAAAGTTAAAA
>AG-347-L20_2667701975
TATTTAAATGATAAAAAATTAAATAAGATTGAAAAGCAAAAGGCGGAGAAAGATGGTCTGAAAATTTTTGAAGAATTAGACGATTATGCTCTTAAAGGGTGGGAAGAGATGGATGAAGTAGATTTGCAAATGCGCTTAAAGTGGTATGGCCTTTTTTGGAGACCAAAAACTCCTGGAAGATTTATGATGAGGCTTAGAGTTCCCAATGGAATTTTAAACTCTAATCAGTTGAGAGTAATCGCTTCAATAGTTGCTAGATACGGAGAAGACGGTTCTGCAGATATAACAACTAGGCAAAATATTCAATTAAGGGGGGTTTTGATAAATGATCTGCCAGATATTATTAAAAGACTTAGAGAGGTTGATATTACATCCGTTCAGTCTGGAATGGATAACCCAAGGAATGTTACTGGCAATCCACTAGCGGGAATTGATCCTGCAGAAATTATAGATACAAGAAAATATACTTCTGAATTAGAAAATTACTTAACAAATTCTGGTAATGGCAACCCCGAATTCTCGAATTTACCAAGGAAGTGGAATACTGCAGTTGCAGGAGCAAAAGATAATTTTCTTCTACACAATGATCTTATCTTTCATCCTGTTTTTAAAAATGGAATATTAGGCTTTGGTGTCTGGGTAGGAGGAATTTTATCAGCAACTTTGAATGCTTATGCTATACCTCTAGATGTCTGGGTAGAAGAAAAAGATATATGCAAAATAACTGGAATTATTTGTTCCCTTTGGCGAGATAATGGGGATAGATTTCTAAGAAATAAGGGAAGATTTAGATATTATTTGAACTCTATAGGTATCGAAAAATTTAGAGAACTTGTAGAAGAAAAATTTGGAACTTTATCGAACGATCCAGGCTCAATTTTCAACGAAAAACAAAGAAGTTTATTTGGTATTAATAAACAAAAACAGAATAATCTTTACTTTGCTGGATTACATGTTCCGGTAGGAAGATTATGTGTAGAAGACATACAAGAAATTGCAAGATTAAGTGAAAAATATGGACAGAGTGAAGTAAGACTAACCGAAGATCAAAATCTAATTATTGTTGGCCTGAAAGATAATATTTTAGAAGAATTTGGTAATGAAGAAATTATTAATAAATTCAAATTAAATCCATCCCATTTTTCAGCGAGTACTGTTTCATGTACAGGGAGTAGTTATTGTAGCTTTGCTCTTGCAAATACCAAAGATATAGCAAGGAATATTTCTGAAAAATTAGATCGAGAACTTGAATTATCAGAGGAGGTTAAAATCCATTGGACAGGTTGTCCAAATAATTGTGGACAAGCTCATATGGGTGGTATTGGCATGACTGGTACAAAGGTAAAAAAAGAGGGAGGAGGA------ACTGAGGATGGATATAATGTCAGTATTGGAGGAAGACAAGATCACCTGCAAACATTAGGTGAAACCGAATTTAAAAAAGTTAGTAAACATGAAATTTATAATTTAATCAAAGAAATTTTAATCAACAAGTTTAATGCAAAGTTAAAA
>AG-347-M23_2667709163
TATTTAAATGATAAAAAATTAAATAAGATTGAAAAGCAAAAGGCGGAGAAAGATGGTCTGAAAATTTTTGAAGAGTTAGATGATTACGCTCTTAAAGGGTGGGAAGAGATGGATGAAGTAGATTTGCAAATGCGCTTAAAGTGGTATGGCCTTTTTTGGAGACCAAAAACTCCTGGAAGATTTATGATGAGGCTTAGAGTTCCTAATGGAATTCTGAACTCTAATCAGTTGAAAGTAATCGCGTCAATAGTCGCTAGATATGGAGAAGACGGTTCTGCAGATATAACAACTAGGCAAAATATTCAATTAAGGGGGGTTTTGATAAATGATCTACCAGATATTATTAAAAGACTTAGAGAGGTTGATATTACATCCGTTCAGTCTGGAATGGATAATCCAAGGAATGTTACTGGTAATCCACTAGCGGGAATTGATCCTGAAGAAATTATAGATACAAGAAAATATACTTCTGAATTAGAAAATTACTTAACAAATTCTGGTAATGGCAACCCCGAATTCTCGAATTTACCAAGGAAGTGGAATACTGCAGTTGCAGGAGCAAAAGATAATTTTCTTCTACATAATGATCTTATCTTTCATCCTGTTTTTAAAAATGGAATATTAGGCTTTGGTGTCTGGGTTGGAGGAATTTTATCAGCAACTTTGAATGCTTATGCTATACCTCTAGATGTCTGGGTAGAAGAAAAAGATATATGCAAAATAACTGGGATTATTTGTTCCCTTTGGCGAGATAATGGAGATAGATTTCTAAGAAATAAAGGAAGATTTAGATATTATTTGAACTCTATAGGTATCGAAAAATTTAGAGAACTTGTAGAAGAAAAATTTGGAACTTTATCCAACGATCCAGGCTCAATTTTCAACGAAAGACAAAGAAGTTTATTTGGGATTAATAAACAAAAACAGAATAATCTTTACTTTGCTGGATTACACATTCCGGTAGGAAGATTATGTGTAGAAGACATACAAGAAATTGCAAGATTAAGTGAAAAATATGGACAGAGTGAAGTAAGACTAACCGAAGATCAAAATCTAATTATTGTTGGCCTGAAAGATAATATTTTAGAAGAATTTGGTAATGAAGAAATTATTAATAAATTCAAATTAAATCCATCCCATTTTTCAGCGAGTACTGTTTCATGTACAGGAAGTAGTTATTGTAGCTTTGCTCTTGCAAATACCAAAGATATAGCAAGGAATATTTCTGAAAAATTAGATCGAGAACTTGAATTATCAGAGGAGGTTAAAATCCACTGGACAGGATGTCCAAATAATTGTGGACAAGCTCATATGGGTGGTATTGGTATGACTGGTACAAAGGTAAAAAAAGAGGGGGGAGGA------ACTGAGGATGGATATAATGTCAGTATTGGAGGAAGACAAGATCACCTGCAAACTTTAGGTGAAACCGAATTTAAAAAAGTTAGTAAACAGGAAATTTATAATTTAATCAAAGAAATTTTAATCAACAAGTTTAATGCAAAGTTAAAA
>AG-347-O22_2667713777
---------------------------------------------------------------------------------------------------------AAACTACAAAAAGTAGATTTGCAAATGCGCTTAAAGTGGTATGGCCTTTTTTGGAGACCTAAAACTCCTGGAAGATTTATGATGAGGCTTAGAGTTCCCAATGGAATTTTGAACTCTAATCAGTTGAGAGTAATCGCGTCAATAGTCGCTAGATATGGAGAAGACGGTTCTGCAGATATAACAACTAGGCAAAATATTCAATTAAGGGGGGTTTTGATAAATGATCTTCCAGATATTATTAAAAGACTTAGAGATGTTGATATTACATCCGTTCAGTCTGGAATGGATAATCCAAGGAATGTTACTGGCAATCCAATAGCGGGAATTGATCCTGAAGAAATTATAGATACAAGAAAATATACTTCTGAATTAGAAAATTACTTAACAAATTCTGGTAATGGCAACCCCGAATTCTCGAATTTACCAAGGAAGTGGAATACTGCAGTTGCAGGAGCAAAAGATAATTTTCTTCTACATAATGATCTTATCTTTCATCCTGTTTTTAAAAATGGAATTTTAGGCTTTGGTGTCTGGGTAGGAGGAATTTTATCAGCAACTTTGAATGCTTATGCTATACCTCTAGATGTCTGGGTAGAAGAAAAAGATATATGCAAAATAACTGGAATCATTTGTTCCCTTTGGCGAGATAATGGAGATAGATTTCTAAGAAATAAAGGAAGATTTAGATATTATTTGAACTCTATAGGGATCGAAAAATTTAGAGAACTTGTAGAAGAAAAATTTGGAACTTTATCGAACGATCCTGGCTCAATTTTCAACGAAAAACAAAGAAGTTTATTTGGGATTAATAAACAAAAACAGAATAATCTTTACTTTGCTGGATTACACATTCCGGTAGGAAGATTATGTGTAGAAGACATACAAGAAATTGCAAGATTAAGTGAAAAATATGGACAGAGTGAAGTAAGACTAACCGAAGATCAAAATCTAATTATTGTTGGCCTGAAAGATAATATTTTAGAAGAATTTGGCAATGAAGAAATTATGAATAAATTCAAATTAAATCCACCCCATTTTTCAGCAAGTACTGTTTCATGTACAGGGAGTAGTTATTGTAGCTTTGCTCTTGCAAATACCAAAGATATAGCAAGGAATATTTCTGAAAAATTAGATCGAGAACTTGAATTATCAGAGGAAGTTAAAATCCATTGGACAGGATGTCCAAATAATTGTGGACAAGCTCATATGGGTGGTATTGGCATGACTGGTACAAAGGTAAAAAAAGAAGGAGGTGGA------ACTGAGGATGGATATAATGTAAGTATTGGAGGAAGACAAGATCACCTGCAAACTTTAGGTGAAACCGAATTTAAAAAAGTTAGCAAACATGAAATTTATAATTTAATCAAAGAAATTTTAATCAACAAGTTTAATGCAAAGTTAAAA
>AG-355-A18_2717250323
TATTTAAATGATAAAAAATTAAATAAGATTGAAAAGCAAAAGGCTGAGAAAGATGGTCTGAAAATTTTTGAAGAGTTAGATGATTACGCTCTTAAAGGGTGGGAAGAGATGGATGAAGTAGATTTGCAAATGCGCTTAAAGTGGTATGGCCTTTTTTGGAGACCAAAAACTCCTGGAAGATTTATGATGAGGCTTAGAGTTCCCAATGGAATTCTGAACTCTAATCAGTTGAAAGTAATCGCGTCAATAGTCGCTAGATATGGAGAAGACGGTTCTGCAGATATAACAACTAGGCAAAATATTCAATTAAGGGGGGTTTTGATAAATGATCTACCAGATATTATTAAGAGACTTAGAGAGGTTGATATTACATCCGTTCAGTCTGGAATGGATAATCCAAGGAATGTTACTGGTAATCCACTAGCGGGAATTGATCCCGAAGAAATTATAGATACAAGAAAATATACTTCTGAATTAGAAAATTACTTAACAAATTCTGGTAATGGCAACCCCGAATTCTCGAATTTACCAAGGAAGTGGAATACTGCAGTTGCAGGAGCAAAAGATAATTTTCTTCTACATAATGATCTTATCTTTCATCCTGTTTTTAAAAATGGAATATTAGGCTTTGGTGTCTGGGTAGGAGGAATTTTATCAGCAACTTTGAATGCTTATGCTATACCTCTAGATGTCTGGGTAGAAGAAAAAGATATATGCAAAATAACTGGAATTATTTGTTCCCTTTGGCGAGATAATGGAGATAGATTTCTAAGAAATAAAGGAAGATTTAGATATTATTTGAACTCTATAGGTATCGAAAAATTTAGAGAACTTGTAGAAGAAAAATTTGGAACTTTATCCAACGATCCAGGCTCAATTTTCAACGAAAGACAAAGAAGTTTATTTGGGATTAATAAACAAAAACAGAATAATCTTTACTTTGCTGGATTACACATTCCGGTAGGAAGATTATGTGTAGAAGACATACAAGAAATTGCAAGGTTAAGTGAAAAATATGGTCAGAGCGAAGTAAGACTAACCGAAGATCAAAATCTAATTATTGTTGGCCTGAAAGATAATATTTTAGAAGAATTTGGTAATGAAGAAATTATTAATAAATTCAAATTAAATCCATCCCATTTTTCATCGAGTACTGTTTCATGTACAGGGAGTAGTTATTGTAGCTTTGCTCTTGCAAATACCAAAGATATAGCAAGGAATATTTCTGAAAAATTAGATCGAGAACTTGAATTATCAGAGGAGGTTAAAATCCACTGGACAGGATGTCCAAATAATTGTGGACAAGCTCATATGGGTGGTATTGGTATGACTGGTACAAAGGTAAAAAAAGAGGGGGGAGGA------ACTGAGGATGGATATAATGTCAGTATTGGAGGAAGACAAGATCACCTGCAAACTTTAGGTGAAACCGAATTTAAAAAAGTTAGTAAACATGAAATTTATAATTTAATCAAAGAAATTTTAATCAACAAGTTTAATGCAAAGTTAAAA
>AG-355-B23_2667766220
TATTTAAATGATAAAAAATTAAATAAGATTGAAAAGCAAAAGGCGGAGAAAGATGGTCTGAAAATTTTTGAAGAATTAGATGATTATGCTCTTAAAGGGTGGGAAGAGATGGATGAAGTAGATTTGCAAATGCGCTTAAAGTGGTATGGTCTTTTTTGGAGACCAAAAACTCCTGGAAGATTTATGATGAGGCTTAGAGTTCCCAATGGAATTTTAAACTCTAATCAGTTGAGAGTAATCGCTTCAATAGTTGCTAGGTACGGAGAAGACGGTTCTGCAGATATAACAACTAGGCAAAATATTCAATTAAGGGGGGTTTTGATAAATGATCTGCCAGATATTATTAAAAGACTTAGAGAGGTTGATATTACATCCGTTCAGTCTGGAATGGATAATCCAAGGAATGTTACTGGCAATCCACTAGCGGGAATAGATCCTGAAGAAATTATAGATACAAGAAAATATACTTCTGAATTAGAAAATTACTTAACAAATTCTGGTAATGGCAACCCCGAATTCTCGAATTTACCAAGGAAGTGGAATACTGCAGTCGCAGGAGCAAAAGATAATTTTCTTCTACATAATGATCTTATCTTTCATCCTGTTTTTAAAAATGGAATATTAGGCTTTGGTGTCTGGGTAGGAGGAATTTTATCAGCAACTTTGAATGCTTATGCTATACCTCTAGATGTCTGGGTAGAAGAAAAAGATATATGCAAAATAACTGGAATTATTTGTTCCCTTTGGCGAGATAATGGGGATAGATTTCTAAGAAATAAAGGAAGATTTAGATATTATTTGAACTCTATAGGTATCGAAAAATTTAGAGAACTTGTAGAAGAAAAATTTGGAACTTTATCGAACGATCCAGGCTCAATTTTCAACGAAAAACAAAGAAGTTTATTTGGGATTAATAAACAAAAACAGAATAATCTTTACTTTGCTGGATTACACATTCCGGTAGGAAGATTATGCGTAGAAGACATACAAGAAATTGCAAGATTAAGTGAAGAATATGGACAGAGTGAAGTAAGACTAACCGAAGATCAAAATCTAATTATTGTTGGCCTGAAAGATAATATTTTAGAAGAATTTGGTAATGAAGAAATTATTAATAAATTCAAATTAAATCCATCCCATTTTTCAGCGAGTACTGTTTCATGTACAGGGAGTAGCTATTGTAGCTTTGCTCTTGCAAATACCAAAGATATAGCAAGGAATATTTCTGAAAAATTAGATCGAGAACTTGAATTATCAGAGGAGGTTAAAATCCATTGGACAGGTTGTCCAAATAATTGCGGACAAGCTCATATGGGTGGTATTGGAATGACTGGTACAAAGGTAAAAAAAGAGGGAGGAGGA------ACTGAAGATGGATATAATGTCAGTATTGGAGGAAGGCAAGATCACCTGCAAAAATTAGGTGAAACCGAATTTAAAAAAGTTAGTAAACATGAAATTTATAATTTAATCAAAGAAATTTTAATCAACAATTTTAATGCAAAGTTAAAA
>AG-355-G23_2667767465
TATTTAAATGATAAAAAATTAAATAAGATTGAAAAGCAAAAAGCGGAGAAAGATGGTCTGAAAATTTTTGAAGAGTTAGATGATTATGCTCTTAAAGGGTGGGAAGAGATGGATGAAGTAGATTTGCAAATGCGCTTAAAGTGGTATGGCCTTTTTTGGAGACCAAAAACTCCTGGAAGATTTATGATGAGGCTCAGAGTTCCCAATGGAATTTTAAACTCTAATCAGTTGAGAGTAATTGCGTCAGTAGTCGCTAGATATGGAGAAGACGGTTCTGCAGATATAACAACTAGGCAAAATATTCAATTAAGGGGGGTTTTAATAAATGATCTACCAGATATTATTAAGAGACTTAGAGAGGTTGATATTACATCCGTTCAGTCTGGAATGGATAATCCAAGGAATGTTACTGGCAATCCACTAGCGGGAATTGATCCTAAAGAAATCATAGATACAAGAAAATATACTTCTGAATTAGAAAATTACTTAACAAATTCTGGTAATGGCAACCCTGAATTCTCGAATTTACCAAGGAAGTGGAATACTGCAGTAGCAGGAGCAAAAGATAATTTTCTTCTACATAATGATCTTATCTTTCATCCTGTTTTTAAAAATGGAATTTTAGGCTTTGGTGTCTGGGTAGGAGGAATTTTATCAGCAACTTTAAATGCTTATGCTCTACCTCTAGATGTCTGGGTAGAAGAAAAAGATATATGCAAAATAACTGGAATTATTTGTTCCCTTTGGCGAGATAATGGAGATAGATTTTTAAGAAATAAAGGAAGATTTAGATATTATTTAAACTCTATAGGGATCGAAAAATTTAGAGAACTTGTAGAAGAAAAATTTGGAACTTTATCGAACGATCCAGGCTCAATCTTCAACGAAAAACAAAGAAGTTTATTTGGAATTAATAAACAAAAACAGAATAATCTTTACTTTGCTGGATTACACATTCCGGTAGGAAGATTATGTGTAGATGACATACAAGAAATTGCAAGATTAAGTGAAAAATATGGACAGAGTGAAGTAAGACTAACCGAAGATCAAAATCTAATTATTGTTGGCCTTAAAGATAATATTTTAGAAGAATTTGGTGATGAAGAAATTATTAATAAATTCAAATTAAATCCATCCCATTTTTCAGCGAGTACCGTTTCATGTACAGGGAGTAGTTTTTGTAGCTTTGCTCTTGCAAATACCAAAGATATAGCAAGGAATATTTCTGAAAAATTAGATCGAGAACTTGAATTATCAGAGGAGGTTAAAATCCATTGGACAGGTTGTCCAAATAATTGTGGACAAGCTCATATGGGTGGTATTGGCATGACCGGTACAAAGGTAAAAAAAGAGGGAGGTGGA------ACTGAGGATGGATATAATGTCAGTATTGGAGGTAGACAAGATCACCTGCAAACTTTAGGTGAAACCGAATTTAAAAAAGTTAGTAAATATGAAATTTATAATTTAATAAAAGAAATTTTAATCAACAAGTTTAATGCAAAGTTAAAA
>AG-355-I20_2667772229
TATTTAAAAGATAAAAAATTAAATAAGATTGAAAAGCAAAAGGCGGAGAAAGATGGTCTGAAAATTTTTGAAGAGTTAGATGATTACGCTCTTAAAGGGTGGGAAGAGATGGATGAAGTAGATTTGCAAATGCGCTTAAAGTGGTATGGCCTTTTTTGGAGACCAAAAACTCCTGGAAGATTTATGATGAGGCTTAGAGTTCCCAATGGAATTCTGAACTCTAATCAGTTGAAAGTAATCGCGTCAATAATCGCTAGATATGGAGAAGACGGTTCTGCAGATATAACAACTAGGCAAAATATTCAATTAAGGGGGGTTTTGATAAATGATCTACCAGATATTATTAAAAGACTTAGAGAGGTTGATATTACATCCGTTCAGTCTGGAATGGATAATCCAAGGAATGTTACTGGTAATCCACTAGCGGGAATTGATCCTGAAGAAATTATAGATACAAGAAAATATACTTCTGAATTAGAAAATTACTTAACAAATTCTGGTAATGGCAACCCAGAATTCTCGAATTTACCAAGGAAGTGGAATACTGCAGTTGCAGGAGCAAAAGATAATTTTCTTCTACATAATGATCTTATCTTTCATCCTGTTTTTAAAAATGGAATATTAGGCTTTGGTGTCTGGGTAGGAGGAATTTTATCAGCAACTTTGAATGCTTATGCTATACCTCTAGATGTCTGGGTGGAAGAAAAAGATATATGCAAAATAACTGGAATTGTTTGTTCCCTTTGGCGAGATAATGGAGATAGATTTCTAAGAAATAAAGGAAGATTTAGATATTATTTGAACTCTATAGGTATCGAAAAATTTAGAGAACTTGTAGAAGAAAAATTTGGAACTTTATCCAACGATCCAGGCTCAATTTTCAACGAAAGACAAAGAAGTTTATTTGGGATTAATAAACAAAAACAGAATAATCTTTACTTTGCTGGATTACACATTCCGGTAGGAAGATTATGTGTAGAAGATATACAAGAAATTGCAAGATTAAGTGAAAAATATGGACAGAGTGAAGTAAGACTAACCGAAGATCAAAATCTAATTATTGTTGGCCTGAAAGATAATATATTAGAAGAATTTGGTAATGAAGAAATTATTAATAAATTCAAGTTAAATCCATCCCATTTTTCAGCGAGTACTGTTTCATGTACAGGGAGTAGTTATTGTAGCTTTGCTCTTGCAAATACCAAAGATATAGCAAGGAATATTTCTGAAAAATTAGATCGAGAACTTGAATTATCAGAGGAGGTTAAAATCCACTGGACAGGATGTCCAAATAATTGTGGACAAGCTCATATGGGTGGTATTGGTATGACTGGTACAAAGGTAAAAAAAGAGGGGGGAGGA------ACTGAGGATGGATATAATGTCAGTATTGGAGGAAGACAAGATCACCTGCAAACTTTAGGTGAAACCGAATTTAAAAAAGTTAGCAAACATGAAATTTATAATTTAATCAAAGAAATTTTAATCAACAAGTTTAATGCAAAGTTAAAA
>AG-355-J09_2667775000
TATTTAAATGATAAAAAATTAAATAAGATTGAAAAGCAAAAGGCGGAGAAAGATGGTCTGAAAATTTTTGAAGAATTAGATGATTATGCTCTTAAAGGGTGGGAAGAGATGGATGAAGTAGATTTGCAAATGCGCTTAAAGTGGTATGGCCTTTTTTGGAGACCAAAAACTCCTGGAAGATTTATGATGAGGCTTAGAGTTCCCAATGGAATTTTAAACTCTAATCAGTTGAGAGTAATCGCTTCAATAGTTGCTAGATACGGAGAAGACGGTTCTGCAGATATAACAACTAGGCAAAATATTCAATTAAGGGGAGTTTTGATAAATGATCTACCAGATATTATTAAAAGACTTAGAGAGGTTGATATTACATCCGTTCAGTCTGGAATGGATAATCCAAGGAATGTTACTGGCAATCCACTAGCGGGAATTGATCCTGAAGAAATTATAGATACAAGAAAATATACTTCTGAATTAGAAAATTACTTAACAAATTCTGGTAATGGCAACCCCGAATTCTCGAATTTACCGAGGAAGTGGAATACTGCAGTTGCAGGAGCAAAAGATAATTTTCTTCTACATAATGATCTTATCTTTCATCCTGTTTTTAAAAATGGAATATTAGGCTTTGGTGTCTGGGTAGGAGGAATTTTATCAGCAACTTTGAATGCTTATGCTATACCTCTAGATGTCTGGGTAGAAGAAAAAGATATATGCAAAATAACTGGAATTATTTGTTCCCTTTGGCGAGATAATGGGGATAGATTTCTAAGAAATAAAGGAAGATTTAGATATTATTTGAACTCTATAGGTATCGAAAAATTTAGAGAACTTGTAGAAGAAAAATTTGGAACTTTATCGAACGATCCAGGTTCAATTTTTAACGAAAAACAAAGAAGTTTATTTGGGATTAATAAACAAAAACAGAATAATCTTTACTTTGCTGGATTACACATTCCTGTAGGAAGATTATGTGTAGAAGACATACAAGAAATTGCAAGATTAAGTGAAAAATATGGACAGAGTGAAGTAAGACTAACCGAAGATCAAAATCTAATTATTGTTGGCCTGAAAGATAATATTTTAGAAGAATTTGGTAATGAAGAAATTGTTAATAAATTCAAATTAAATCCATCCCATTTTTCAGCGAGTACTGTTTCATGTACAGGGAGTAGTTATTGTAGCTTTGCTCTTGCAAATACCAAAGATATAGCAAGGAATATTTCTGAAAAATTAGATCGAGAACTTGAATTATCAGAGGAGGTTAAAATCCATTGGACAGGTTGTCCAAATAATTGTGGACAAGCTCATATGGGTGGTATTGGCATGACTGGTACAAAGGTAAAAAAAGAGGGAGGAGGA------ACTGAGGATGGATATAATGTCAGTATTGGAGGAAGACAAGATCACCTGCAAACATTGGGTGAAACCGAATTTAAAAAAGTTAGTAAACATGAAATTTATAATTTAATCAAAGAAATTTTAATCAAAAAGTTTAATGCAAAGTTAAAA
>AG-355-J17_2717251151
TATTTAAATGATAAAAAATTAAATAAGATTGAAAAGCAAAAGGCGGAGAAAGATGGTCTGAAAATTTTTGAAGAGTTAGATGATTACGCTCTTAAAGGGTGGGAAGAGATGGATGAAGTAGATTTGCAAATGCGCTTAAAGTGGTATGGCCTTTTTTGGAGACCAAAAACTCCTGGAAGATTTATGATGAGGCTTAGAGTTCCCAATGGAATTATGAACTCTAATCAGTTGAAAGTAATCGCGTCAATAGTCGCTAGATATGGAGAAGACGGTTCTGCAGATATAACAACTAGGCAAAATATTCAATTAAGGGGGGTTTTGATAAATGATCTACCAGATATTATTAAGAGACTTAGAGAGGTTGATATTACATCCGTTCAGTCTGGAATGGATAATCCAAGGAATGTTACTGGTAATCCACTAGCGGGAATTGATCCTGAAGAAATTATAGATACAAGAAAATATACTTCTGAATTAGAAAATTACTTAACAAATTCTGGTAATGGCAACCCCGAATTCTCGAATTTACCAAGGAAGTGGAATACTGCAGTTGCAGGAGCAAAAGATAATTTTCTTCTACATAATGATCTTATCTTTCATCCTGTTTTTAAAAATGGAATATTAGGCTTTGGTGTCTGGGTAGGAGGAATTTTATCAGCAACTTTGAATGCTTATGCTATACCTCTAGATGTCTGGGTAGAAGAAAAAGATATATGCAAAATAACTGGAATTATTTGTTCCCTTTGGCGAGATAATGGAGATAGATTTCTAAGAAATAAAGGAAGATTTAGATATTATTTGAACTCTATAGGTATCGAAAAATTTAGAGAACTTGTAGAAGAAAAATTTGGAACTTTATCCAACGATCCAGGCTCAATTTTCAACGAAAGACAAAGAAGTTTATTTGGGATTAATAAACAAAAACAGAATAATCTTTACTTTGCTGGATTACACATTCCGGTAGGAAGATTATGTGTAGAAGACATACAAGAAATTGCAAGATTAAGTGAAAAATATGGACAGAGCGAAGTAAGACTAACCGAAGATCAAAATCTAGTTATTGTTGGCCTGAAAGATAATATTTTAGAAGAATTTGGTAATGAAGAAATTATTAATAAATTCAAATTAAATCCATCCCATTTTTCATCGAGTACTGTTTCATGTACAGGGAGTAGTTATTGTAGCTTTGCTCTTGCAAATACCAAAGATATAGCAAGGAATATTTCTGAAAAATTAGATCGAGAACTTGAATTATCAGAGGAGGTTAAAATCCATTGGACAGGATGTCCAAATAATTGTGGACAAGCTCATATGGGTGGTATTGGTATGACTGGTACAAAGGTAAAAAAAGAGGGGGGAGGA------ACTGAGGATGGATATAATGTCAGTATTGGAGGAAGACAAGATCACCTGCAAACTTTAGGTGAAACCGAATTTAAAAAAGTTAGTAAACATGAAATTTATAATTTAATCAAAGAAATTTTAATCAACAAGTTTAATGCAAAGTTAAAA
>AG-355-K10_2717254114
TATTTAAATGATAAAAAATTAAATAAGATTGAAAAGCAAAAGGCGGAGAAAGATGGTCTGAAAATTTTTGAAGAATTAGATGATTATGCTCTTAAAGGGTGGGAAGAGATGGATGAAGTAGATTTGCAAATGCGCTTAAAGTGGTATGGCCTTTTTTGGAGACCAAAAACTCCTGGAAGATTTATGATGAGGCTTAGAGTTCCCAATGGAATTTTAAACTCTAATCAGTTGAGAGTAATTGCTTCAATAGTTGCTAGATACGGAGAAGACGGTTCTGCAGATATAACAACTAGGCAAAATATTCAATTAAGGGGAGTTTTGATAAATGATCTACCAGATATTATTAAAAGACTTAGAGAGGTTAATATTACATCCGTTCAGTCTGGAATGGATAATCCAAGGAATGTTACTGGCAATCCACTAGCGGGAATTGATCCTCAAGAAATTATAGATACAAGAAAATATACTTCTGAATTAGAAAATTACTTAACAAATTCTGGTAATGGCAACCCCGAATTTTCGAATTTACCAAGGAAGTGGAATACTGCAGTTGCAGGAGCAAAAGATAATTTTCTTCTACATAATGATCTTATCTTTCATCCTGTTTTTAAAAATAAAATATTAGGCTTTGGTGTCTGGGTAGGAGGAATTTTATCAGCAACTTTGAATGCTTATGCTATACCTCTAGATGTCTGGGTAGAAGAAAAAGATATATGCAAAATAACTGGAATTATTTGTTCCCTTTGGCGAGATAATGGGGATAGATTTCTAAGAAATAAAGGAAGATTTAGATATTATTTGAACTCTATAGGTATCGAAAAATTTAGAGAACTTGTGGAAGAAAAATTTGGAACTTTATCGAACGATCCAGGCTCAATTTTCAACCAAAAACAAAGAAGTTTATTTGGGATTAATAAACAAAAACAGAATAATCTTTACTTTGCTGGATTACACATTCCGGTAGGAAGATTATGTGTTGAAGACATACAAGAAATTGCAAGATTAAGTGAAAAATATGGACAGAGTGAAGTAAGACTAACCGAAGATCAAAATCTAATTATTGTTGGCCTGAAAGATAATATTTTAGAAGAATTTGGTAATGAAGAAATTATTAATAAATTCAAATTAAATCCATCCCATTTTTCAGCGAGTACTGTTTCATGTACAGGGAGTAGTTATTGTAGCTTTGCTCTTGCAAATACCAAAGATATAGCAAGGAATATTTCTGAAAAATTAGATCGAGAACTTGAATTATCAGAGGAGGTTAAAATCCATTGGACAGGTTGTCCAAATAATTGTGGACAAGCTCATATGGGTGGTATTGGCATGACTGGTACAAAGGTAAAAAAAGAGGGAGGAGGA------ACTGAGGATGGATATAATGTCAGTATTGGAGGAAGACAAGATCACCTGCAAACATTAGGTGAAACCGAATTTAAAAAAGTTAGTAAACATGAAATTTATAATTTAATCAAAGAAATTTTAATCAACAAGTTTAATGCAAAGTTAAAA
>AG-355-N18_2667863270
TATTTAAATGATAAAAAATTAAATAAGATTGAAAAGCAAAAGGCGGAGAAAGATGGTCTGAAAATTTTTGAAGAGTTAGATGATTACGCTCTTAAAGGGTGGGAAGAGATGGATGAAGTAGATTTGCAAATGCGCTTAAAGTGGTATGGCCTTTTTTGGAGACCAAAAACTCCTGGAAGATTTATGATGAGGCTTAGAGTTCCCAATGGAATTCTGAACTCTAATCAGTTGAAAGTAATCGCGTCAATAGTCGCTAGATATGGAGAAGACGGTTCTGCAGATATAACAACTAGGCAAAATATTCAATTAAGGGGGGTTTTGATAAATGATCTACCAGATATTATTAAGAGACTTAGAGAGGTTGATATTACATCCGTTCAGTCTGGAATGGATAATCCAAGGAATGTTACTGGTAATCCACTAGCGGGAATTGATCCTGAAGAAATTATAGATACAAGAAAATATACTTCTGAATTAGAAAATTACTTAACAAATTCTGGTAATGGCAACCCCGAATTCTCGAATTTACCAAGGAAGTGGAATACTGCAGTTGCAGGAGCAAAAGATAATTTTCTTCTACATAATGATCTTATCTTTCATCCTGTTTTTAAAAATGGAATATTAGGCTTTGGTGTCTGGGTAGGAGGAATTTTATCAGCAACTTTGAATGCTTATGCTATACCTCTAGATGTCTGGGTAGAAGAAAAAGATATATGCAAAATAACTGGAATTATTTGTTCCCTTTGGCGAGATAATGGAGATAGATTTCTAAGAAATAAAGGAAGATTTAGATATTATTTGAACTCTATAGGTATCGAAAAATTTAGAGAACTTGTAGAAGAAAAATTTGGAACTTTATCCAACGATCCAGGCTCAATTTTCAACGAAAGACAAAGAAGTTTATTTGGGATTAATAAACAAAAACAGAATAATCTTTACTTTGCTGGATTACACATTCCGGTAGGAAGATTATGTGTAGAAGACATACAAGAAATTGCAAGATTAAGTGAAAAATATGGACAGAGCGAAGTAAGACTAACCGAAGATCAAAATCTAGTTATTGTTGGCCTGAAAGATAATATTTTAGAAGAATTTGGTAATGAAGAAATTATTAATAAATTCAAATTAAATCCATCCCATTTTTCATCGAGTACTGTTTCATGTACAGGGAGTAGTTATTGTAGCTTTGCTCTTGCAAATACCAAAGATATAGCAAGGAATATTTCTGAAAAATTAGATCGAGAACTTGAATTATCAGAGGAGGTTAAAATCCATTGGACAGGATGTCCAAATAATTGTGGACAAGCTCATATGGGTGGTATTGGTATGACTGGTACAAAGGTAAAAAAAGAGGGGGGAGGA------ACTGAGGATGGATATAATGTCAGTATTGGAGGAAGACAAGATCACCTGCAAACTTTAGGTGAAACCGAATTTAAAAAAGTTAGTAAACATGAAATTTATAATTTAATCAAAGAAATTTTAATCAACAAGTTTAATGCAAAGTTAAAA
>AG-355-O19_2717255033
TATTTAAACGATAAAAAATTAAATAAGATTGAAAAGCAAAAGGCGGAGAAAGATGGTCTGAAAATTTTTGATGAATTAGATGATTATGCTCTTAAAGGGTGGGAAGATATGGATGAAGTAGATTTGCAAATGCGCTTAAAGTGGTATGGCCTTTTTTGGAGACCAAAAACTCCTGGAAGATTTATGATGAGGCTTAGAGTTCCAAATGGAATTTTAAACTCTAATCAGTTGAGAGTAATCGCTTCAATCGTTGCTAGATACGGAGAAGACGGTTCTGCAGATATTACAACTAGGCAAAATATTCAATTAAGGGGGGTTTTGATAAATGATCTACCAGATATTATTAAAAGACTTAGAGAGGTTGATATTACATCCGTTCAGTCTGGAATGGATAATCCAAGGAATGTTACTGGCAATCCACTAGCGGGAATTGATCCTGAAGAAATTATAGATACAAGAAAATATACTTCTGAATTAGAAAATTACTTAACAAATTCTGGTAATGGCAACCCCGAATTCTCGAATTTACCAAGGAAGTGGAATACTGCAGTTGCAGGAGCAAAAGATAATTTTCTTCTACATAATGATCTTATCTTTCATCCTGTTTTTAAAAATGGAATATTAGGCTTTGGTGTCTGGGTAGGAGGAATTTTATCAGCAACTTTGAATGCTTATGCTATACCTCTAGATGTCTGGGTAGAAGAAAAAGATATATGCAAAATAACTGGAATTATTTGTTCCCTTTGGCGAGATAATGGGGATAGATTTCTAAGAAATAAAGGAAGATTTAGATATTATTTGAACTCTATAGGTATCGAAAAATTTAGAGAACTTGTAGAAGAAAAATTTGGAACTTTATCGGTCGATCCAGGCTCAATTTTCAACGAAAAACAAAGAAGTTTATTTGGGATTAATAAACAAAAACAGAATAATCTTTACTTTGCTGGATTACACATTCCGGTAGGAAGATTATGCGTAGAAGACATACAAGAAATTGCAAGATTAAGTGAAAAATATGGAAAGAGCGAAGTAAGACTAACCGAAGATCAAAATCTAATTATTGTTGGCCTGAAAGATAATATTTTAGAAGAATTTGGTAATGAAGAAATTATTAATAAATTCAAATTAAATCCATCCCATTTTTCAGCGAGTACTGTTTCATGTACAGGGAGTAGCTATTGTAGCTTTGCTCTTGCAAATACCAAAGATATAGCAAGGAATATTTCTGAAAAATTAGATCGAGAACTTGAATTATCAGAGGAGGTAAAAATCCATTGGACAGGTTGTCCAAATAATTGTGGACAAGCTCATATGGGTGGTATTGGCATGACTGGTACAAAGGTAAAAAAAGAGGGGGGAGGA------ACTGAAGATGGATATAATGTCAGTATTGGAGGAAGACAAGATCACCTGCAAAAATTAGGTGAAACCGAATTTAAAAAAGTTAGTAAACATGAAATTTATAATTTAATCAAAGAAATTTTAATCAACAATTTTAATGCAAAGTTAAAA
