# Supplementary material for: Emergence of trait variability through the lens of nitrogen assimilation in Prochlorococcus
Source: eLife. 2019 Feb 1;8:e41043. doi: 10.7554/eLife.41043 (PMC6370341; doi:10.7554/eLife.41043)
Supplement: Table 2—source data 1. [file elife-41043-table2-data1.zip › pstB_groups.txt]

AG-347-B23_2667821366	HOT
AG-347-E03_2717242350	HOT
AG-347-E23_2717243649	HOT
AG-347-G18_2667833115	HOT
AG-347-G20_2667835029	HOT
AG-347-G22_2667835405	HOT
AG-347-I04_2717245443	HOT
AG-347-I06_2667837235	HOT
AG-347-I15_2667839825	HOT
AG-347-I19_2667840530	HOT
AG-347-I21_2667842586	HOT
AG-347-I23_2667846309	HOT
AG-347-J06_2717246265	HOT
AG-347-J14_2667847515	HOT
AG-347-J19_2667848622	HOT
AG-347-J20_2667851007	HOT
AG-347-J21_2667853121	HOT
AG-347-J22_2667821814	HOT
AG-347-J23_2667824503	HOT
AG-347-K02_2667825214	HOT
AG-347-K10_2717148531	HOT
AG-347-K17_2667686932	HOT
AG-347-K18_2667690019	HOT
AG-347-K19_2667691890	HOT
AG-347-K20_2667692100	HOT
AG-347-K22_2717149802	HOT
AG-347-K23_2667695006	HOT
AG-347-L02_2667695728	HOT
AG-347-L17_2667697917	HOT
AG-347-L20_2667701161	HOT
AG-347-L21_2667703074	HOT
AG-347-M08_2717249167	HOT
AG-347-M15_2667705092	HOT
AG-347-M18_2667706310	HOT
AG-347-M23_2667708012	HOT
AG-347-N19_2667709742	HOT
AG-347-N23_2667712043	HOT
AG-355-A02_2667761862	BATS
AG-355-A18_2717249709	BATS
AG-355-B18_2667765339	BATS
AG-355-B23_2667765890	BATS
AG-355-G23_2667768984	BATS
AG-355-I04_2667770713	BATS
AG-355-I20_2667772207	BATS
AG-355-J04_2667773326	BATS
AG-355-J09_2667774809	BATS
AG-355-J23_2667776264	BATS
AG-355-K20_2667781018	BATS
AG-355-K23_2667782701	BATS
AG-355-L02_2667784366	BATS
AG-355-L20_2667786898	BATS
AG-355-L22_2667788615	BATS
AG-355-M02_2667790023	BATS
AG-355-M18_2667792729	BATS
AG-355-N02_2667793311	BATS
AG-355-N16_2667796730	BATS
AG-355-N18_2667861880	BATS
AG-355-N22_2667798610	BATS
AG-355-O17_2667801808	BATS
AG-355-P07_2667864222	BATS
AG-355-P11_2667867322	BATS
AG-355-P15_2667868992	BATS
AG-355-P16_2667869574	BATS
AG-355-P18_2667872415	BATS
