# Supplementary material for: Emergence of trait variability through the lens of nitrogen assimilation in Prochlorococcus
Source: eLife. 2019 Feb 1;8:e41043. doi: 10.7554/eLife.41043 (PMC6370341; doi:10.7554/eLife.41043)
Supplement: Table 2—source data 1. [file elife-41043-table2-data1.zip › pstB_hotbats_aligned.fasta]

>AG-347-B23_2667821366
TCTCTTGAGAATGTTTCTATTAGCTATGGAACTTTCGAAGCAGTAAGAAATGTTTTTTGTAATTTTAAAAAAGGAAATATAACTTCCCTTATTGGCCCCTCCGGTTGTGGTAAATCAACTGTTCTTAGATCATTAAATAGGATGAACGATTTAATTCCTAATTGCTCACTGAAGGGCTCTGTCCTGTTTGATGGAACAAATATTTATGATAAAAGAGTAGATCCAGTAGAAGTAAGAAGAAGAATTGGAATGGTTTTTCAACAACCAAATCCTTTCCCGAAATCTATCTACGAAAATATTGCATTTGGAGCAAGAATTAATGGCTTTACAGGAGATATGGATGAATTAGTCGAAAGTTCACTAAAAAAGGCTGCTTTATGGGATGAATGTAAGGATAAATTAAATGATAGTGGTTACTCTTTATCTGGTGGACAACAACAAAGATTATGTATTGCTCGAACCATCGCAATTGAGCCTGAAATAATTCTCATGGATGAGCCATGCTCAGCTTTAGATCCAATTTCTACTTTAAAAATAGAAGAGACGATGCACGAACTTAAGAAGAATTACACAATAATAATCGTTACTCATAATATGCAACAGGCATTAAGAGTCAGTGATATGACTGCATTTTTTAATGCAATCGAATATGAAGATGGTGATGGAGGAAAGGTTGGCTACCTTGCAGAATTTAATACGACAAAGAAAATTTTTAACTCTCCAAAAGAAAAAACTACTCAGGAATATATATCGGGCAAATTTGGT
>AG-347-E03_2717242350
TCTCTAGAGAATGTCTCTATTAGCTATGGAACTTTTGAAGCTGTAAGAAATGTTTTTTGTAATTTTAAAAAAGGAAATATAACCTCCCTTATTGGCCCTTCAGGTTGTGGTAAATCAACTGTTCTTAGATCATTAAATAGGATGAACGATTTGATTCCTAATTGTTCGTTAAAAGGAACTGTCCTCTTTGATGGAACTAATATTTACGATAAAAGAGTAGATCCAGTTGAAGTCAGAAGAAGAATTGGAATGGTTTTTCAACAACCTAATCCTTTTCCTAAATCTATCTATGAAAATATTGCATTTGGGGCAAGAATTAATGGCTTTACAGGAGATATGGATGAACTGGTCGAAAGTTCACTAAGAAAAGCTGCCTTGTGGGATGAATGTAAGGATAAATTAAATGACAGTGGTTACTCTTTATCAGGCGGACAACAACAAAGACTATGTATAGCAAGAACCATTGCGATTGAACCCGAAATAATTCTCATGGATGAGCCATGCTCAGCTTTAGATCCAATCTCTACTTTGAAAATAGAAGAGACTATGCATGAACTTAAGAAGAATTACACAATAATAATCGTTACTCATAATATGCAACAGGCTTTGAGAGTTAGTGATATGACTGCATTTTTCAATGCAATTGAGTATGAAGATGGTGATGGAGGAAAGGTTGGTTACCTTGCAGAATTTAATTCGACAAAGAAAATTTTTAACTCTCCAAAAGAAAAAATCACTCAAGAATACATATCAGGTAAATTTGGT
>AG-347-E23_2717243649
TCTCTTGAGAATGTCTCTATTAGCTATGGAACTTTCGAAGCAGTAAGAAATGTTTTTTGTAATTTTAAAAAAGGAAATATTACCTCCCTTATTGGCCCTTCAGGTTGTGGTAAATCAACTGTTCTTAGATCATTAAATAGGATGAACGATTTGATTCCCAATTGTTCGTTAAAAGGGACTGTCCTCTTTGATGGAACTAATATTTACGATAAAAGAGTAGATCCAGTTGAAGTGAGAAGAAGAATTGGGATGGTTTTTCAACAACCTAATCCTTTTCCTAAATCTATTTACGAAAATATTGCATTTGGGGCAAGAATTAATGGATTTACTGGAGATATGGATGAATTAGTCGAAAGTTCACTAAGAAAGGCTGCTTTATGGGATGAATGTAAGGATAAATTGAATGATAGTGGTTACTCTTTATCTGGAGGACAACAGCAAAGATTATGTATCGCTCGAACCATTGCAATTGAGCCTGAAATAATTCTCATGGATGAGCCATGTTCTGCATTAGATCCAATTTCCACTCTGAAAATTGAGGAGACGATGCATGAACTTAAGAAGAATTACACAATAATAATCGTTACTCATAATATGCAACAGGCATTAAGAGTTAGTGATATGACAGCATTTTTTAATGCGATCGAATATGAAGATGGTGATGGAGGAAAGGTTGGTTATCTTGCAGAATTTAATTCCACTAAGAAAATTTTCAACTCTCCCAAAGAAAAAACTACTCAGGAATACATATCAGGTAAGTTTGGT
>AG-347-G18_2667833115
TCTCTTGAGAATGTCTCAATTAGCTATGGAACCTTTGCAGCAGTAAGGAATGTTTTTTGTAATTTTAAAAAAGGAAATATAACTTCTCTTATTGGCCCTTCTGGTTGCGGAAAATCAACGGTTCTTAGATCTTTAAATAGAATGAACGATCTGATTCCGAATTTCTCACTAAAGGGGACTGTCCTCTTTGATGGAACTGATATTTACGATAAAAGAGTAGATCCAGTTGAAGTAAGAAGAAGAATTGGAATGGTTTTCCAACAACCTAATCCTTTTCCTAAATCTATCTACGAAAATATTGCATTTGGAGCAAGAATTAACGGCTTTACGGGAGATATGGATGAACTAGTAGAAAGTTCTCTTAGAAAAGCTGCTTTATGGGACGAATGTAAGGATAAATTAAACGATAGTGGTTACTCCTTATCTGGCGGACAACAACAAAGATTATGCATTGCTCGAACTATTGCAATTGAACCTGAAATAATTTTAATGGATGAGCCATGCTCAGCTTTAGATCCTATCTCTACATTAAAAATTGAGGAGACTATGCATGAACTTAAGAAGAATTACACAATAATTATCGTTACTCATAATATGCAACAGGCATTAAGAGTTAGTGATATGACTGCATTTTTTAATGCTATTGAATATGAAGATGGTGATGGAGGAAAGGTTGGTTATCTTGCAGAATTTAATTCGACAAAGAAAATTTTTAACTCTCCAAAAGAAAAAACTACTCAGGAATACATATCTGGTAAATTTGGT
>AG-347-G20_2667835029
TCTCTTGAGAATGTTTCTATTAGCTATGGAACTTTCGAAGCAGTAAGAAATGTTTTTTGTAATTTTAAAAAAGGAAATATAACTTCCCTTATTGGCCCCTCCGGTTGTGGTAAATCAACTGTTCTTAGATCATTAAATAGGATGAACGATTTAATTCCTAATTGCTCACTGAAGGGCACTGTCCTGTTTGATGGAACAAATATTTACGATAAAAGAGTAGATCCAGTAGAAGTAAGAAGAAGAATAGGAATGGTTTTTCAACAGCCTAATCCTTTTCCTAAATCTATCTACGAAAATATCGCATTTGGAGCAAGAATTAATGGCTTTACAGGAGATATGGATGAATTAGTCGAAAGTTCACTAAAAAAGGCTGCTTTATGGGATGAATGTAAGGATAAATTAAATGATAGTGGTTACTCTTTATCTGGTGGACAACAACAAAGATTATGTATTGCTCGAACCATCGCAATTGAGCCTGAAATAATTCTCATGGATGAGCCATGTTCAGCTTTAGATCCAATCTCTACTTTAAAAATTGAGGAGACGATGCATGAACTTAAGAAGAATTACACAATAATAATCGTTACTCATAATATGCAACAGGCATTAAGAGTAAGTGATATGACTGCATTTTTTAATGCAATTGAGTATGAAGATGGTGATGGAGGAAAGGTTGGTTACCTCGCAGAATTTAATTCGACAAAGAAAATTTTTAACTCTCCAAAAGAAAAAACCACTCAGGAATACATATCAGGTAAATTTGGC
>AG-347-G22_2667835405
TCTCTTGAGAATGTCTCTATTAGCTATGGAACTTTTGAAGCAGTAAGAAATGTTTTTTGTAATTTTAAAAAAGGAAATATAACCTCCCTTATTGGACCTTCAGGTTGCGGTAAATCAACTGTTCTTAGATCTTTAAATAGGATGAACGATCTAATTCCTAATTGCTCATTAAAAGGGACTGTCCTCTTTGATGGAACTAATATTTATGACAAAAGAGTAGACCCAGTTGAAGTAAGAAGAAGAATTGGCATGGTTTTTCAACAACCAAATCCTTTCCCGAAATCTATCTACGAAAATATTGCATTTGGGGCAAGAATTAATGGCTTTACTGGAGATATGGATGAATTAGTGGAAAGTTCACTTAGAAAAGCTGCTTTATGGGATGAATGTAAGGATAAATTAAATGATAGTGGTTACTCGTTATCTGGTGGGCAACAACAAAGATTATGTATCGCTAGAACTATCGCAATTGAGCCTGAAATAATTCTCATGGATGAGCCATGCTCAGCGTTAGATCCAATCTCTACTTTAAAAATAGAAGAGACTATGCATGAACTAAAGAAGAATTACACAATAATTATCGTTACCCATAATATGCAACAGGCATTAAGAGTTAGTGATATGACTGCATTTTTTAATGCTATTGAATATGAAGATGGCGATGGAGGAAAAGTTGGTTATCTTGCAGAATTCGACTCAACAAAGAAAATTTTTAACTCTCCAAAAGAAAAAACTACTCAGGAATACATATCTGGTAAATTTGGT
>AG-347-I04_2717245443
TCTCTTGAGAATGTTTCTATTAGCTATGGAACTTTTGAAGCAGTAAGAAATGTTTTTTGTAATTTTAAAAAAGGAAATATAACTTCCCTTATTGGCCCCTCCGGTTGTGGCAAATCAACTGTTCTTAGATCATTAAATAGGATGAACGATTTAATTCCTAATTGTTCTTTGAAAGGAACAGTCCTGTTTGATGGAACTAATATTTACGATAAAAGAGTAGATCCAGTAGAAGTAAGACGAAGAATCGGAATGGTTTTTCAACAGCCTAATCCTTTTCCTAAATCTATCTATGAAAATATTGCATTTGGGGCAAGAATTAATGGATTTACGGGAGATATGGAAGAATTGGTCGAAAGTTCATTAAGAAAGGCTGCATTATGGGACGAATGTAAGGATAAATTGAATGATAGTGGTTACTCATTATCTGGTGGACAACAACAAAGATTATGTATTGCAAGAACCATTGCTATTGAGCCTGAAATAATTCTAATGGATGAGCCATGCTCAGCTTTAGATCCAATCTCTACCTTGAAGATAGAAGAGACGATGCATGAACTTAAGAAGAATTACACAATAATTATCGTTACTCATAATATGCAACAGGCATTAAGAGTTAGTGATATGACTGCATTTTTTAATGCAATTGAGTATGAAGATGGTGATGGAGGAAAGGTTGGTTATCTTGCAGAATTTAATTCCACTAAGAAAATTTTTAATTCTCCAAAAGAAAAAACCACTCAGGAATACATATCAGGTAAATTTGGT
>AG-347-I06_2667837235
TCTCTTGAGAATGTCTCTATTAGTTATGGAACTTTTGAAGCAGTAAGAAATGTTTTTTGTGATTTTAAAAAAGGAAATATAACCTCTCTTATTGGACCTTCAGGATGTGGTAAATCTACTGTTCTTAGATCTTTAAATAGGATGAACGATTTAATTCCTAATTGTTCGTTAAAAGGTACCGTCTTGTTTGATGGAACTAATATTTATGACAAAAGAGTAGATCCAGTTGAAGTAAGAAGAAGAATTGGAATGGTTTTTCAACAACCAAATCCTTTCCCAAAATCTATCTACGAAAATATTGCATTTGGGGCAAGAATTAATGGCTTTACTGGAGATATGGATGAATTGGTCGAAAGTTCACTAAGAAAAGCTGCCTTGTGGGACGAATGTAAGGATAAATTAAATGACAGTGGTTACTCTTTATCTGGAGGACAACAACAAAGATTATGTATTGCTCGAACCATTGCAATCGAACCTGAAATAATTCTAATGGATGAGCCATGCTCAGCATTAGATCCAATCTCTACCTTAAAAATAGAAGAGACGATGCATGAACTTAAGAATAATTACACAATAATAATAGTTACTCATAATATGCAACAGGCATTAAGAGTTAGCGATATGACTGCATTTTTTAATGCTATTGAACATGAAGATGGTGATGGAGGAAAGGTTGGTTATCTTGCAGAATTTAATTCGACAAAGAAAATTTTTAACTCTCCAAAAGAAAAAACTACTCAGGAATACATATCTGGTAAATTTGGT
>AG-347-I15_2667839825
TCTCTTGAGGATGTCTCCATTAGCTATGGAACTTTTGAAGCAATAAGAAATGTTTTTTGTAATTTTAAAAAAGGAAATATAACCTCTCTTATTGGACCTTCAGGTTGCGGTAAATCTACTGTTCTAAGATCTTTAAATAGGATGAATGATTTAATTCCGAATTGTTCTTTGAAAGGAACAGTCTTGTTTGATGGAACTAATATTTACGATAAAAGAGTAGACCCAGTTGAAGTGAGAAGAAGAATCGGAATGGTCTTTCAACAACCTAATCCTTTTCCTAAATCTATTTATGAAAATATTGCATTTGGAGCAAGAATCAATGGCTTTACGGGAGATATGGATGAATTAGTCGAAAGTTCACTTAGAAAAGCTGCTTTATGGAATGAATGTAAGGATAAATTAAATGACAGTGGTTACTCTTTATCTGGCGGACAACAACAAAGACTTTGTATAGCAAGAACCATCGCAATTGAACCTGAAATAATCCTCATGGATGAGCCATGTTCAGCATTAGATCCAATTTCTACTTTGAAAATAGAGGAGACAATGCACGAACTTAAGAAGAATTTCACAATAATAATCGTTACTCATAATATGCAACAGGCATTAAGAGTAAGTGATATGACTGCATTTTTCAATGCGATTGAGTATGAAGATGGTGATGGAGGAAAGGTTGGTTATCTTGCCGAATTTAATTCGACAAAGAAAATTTTTAACTCTCCAAAAGAAAAAACTACTCAGGAATACATATCTGGTAAATTTGGT
>AG-347-I19_2667840530
TCTCTAGAGAATGTCTCTATTAGTTATGGAACTTTCGAAGCTGTAAGAAATGTTTTTTGTAACTTTAAAAAAGGCAATATAACATCTCTTATTGGTCCTTCTGGTTGTGGCAAATCAACTGTTCTTAGATCTTTAAATAGGATGAACGATCTTATTCCTAATTGCTCATTAAAAGGGACTGTACTCTTTGATGGGACTAATATTTACGATAAAAGAGTAGATCCAGTTGAAGTAAGAAGAAGAATTGGAATGGTTTTTCAACAACCAAATCCTTTCCCGAAATCTATCTACGAAAATATTGCATTTGGGGCAAGAATTAATGGCTTTACTGGAGATATGGATGAATTAGTAGAAAGTTCTCTAAGAAAGGCAGCATTATGGGATGAATGTAAGGATAAATTAAATGACAGTGGTTACTCTTTATCTGGTGGACAACAACAAAGATTATGTATCGCTAGAACTATTGCTATTGAGCCTGAAATAATTCTCATGGATGAGCCATGTTCTGCATTAGATCCAATCTCTACTTTAAAAATAGAAGAAACGATGCATGAACTTAAGAAGAATTACACAATAATAATCGTTACTCATAATATGCAACAGGCATTAAGAGTTAGTGATATGACTGCATTTTTTAATGCAATTGAGTATGAAGATGGTGATGGAGGAAAGGTTGGTTATCTTGCAGAATTTGACTCAACCAACAAAATTTTTAACTCTCCAAAAGAAAAAACCACTCAGGAATACATATCAGGTAAATTTGGT
>AG-347-I21_2667842586
TCTCTTGAGAATGTCTCTATTAGCTATGGCACTTTTCAAGCAGTAAGGAATGTTTTTTGTAACTTTAAAAAAGGAAATATAACCTCTCTTATTGGACCTTCAGGTTGTGGTAAATCTACTGTTCTTAGATCTTTAAATAGGATGAACGATCTAATTCCTAATTGCTCATTAAAAGGGACTGTCCTCTTTGATGGAACTAATATTTACGACAAAAGAGTAGATCCAGTTGAAGTAAGAAGAAGAATTGGGATGGTTTTTCAACAACCTAATCCTTTTCCTAAATCTATTTACGAAAATATTGCATTTGGGGCAAGAATTAATGGCTTCACAGGAGATATGGATGAATTAGTAGAAAGTTCACTAAGAAAAGCTGCTTTATGGGACGAATGTAAGGATAAATTAAATGACAGCGGTTACTCTTTATCAGGAGGACAACAACAAAGATTATGTATTGCTAGAACCATTGCAATTGAGCCTGAAATAATTCTCATGGATGAGCCATGCTCAGCTTTAGATCCAATCTCTACTTTAAAAATAGAAGAGACGATGCATGAACTAAAGAAGAATTACACAATAATAATCGTTACTCATAATATGCAACAGGCATTAAGAGTTAGTGATACGACTGCATTTTTTAATGCTATTGAATATGAAGATGGTGATGGAGGGAAAGTCGGCTATCTTGCCGAATTTGATTCTACTAAGAAAATTTTTAACTCTCCAAAAGAAAAAACTACTCAGGAATATATATCAGGTAAATTTGGT
>AG-347-I23_2667846309
TCTCTAGAGAATGTTTCTATTAGTTATGGAACTTTCGAAGCTGTAAGAAATGTTTTTTGTAACTTTAAAAAAGGCAATATAACATCTCTTATTGGTCCTTCTGGTTGCGGTAAATCAACTGTTCTTAGATCTTTAAACAGGATGAACGATCTAATTCCTAATTGCTCATTAAAAGGGACTGTCCTCTTTGATGGAACTAATATTTACGATAAAAGAGTAGATCCAGTTGAAGTAAGAAGAAGAATAGGAATGGTCTTTCAACAACCAAATCCTTTTCCTAAATCTATCTACGAAAATATTGCATTTGGAGCAAGAATTAATGGTTTTACGGGAGATATGGATGAATTAGTGGAGAGTTCACTTAGAAAAGCAGCTTTATGGGAAGAATGTAAGGATAAATTAAATGATAGTGGTTACTCTTTATCAGGTGGACAGCAACAAAGATTATGTATTGCTCGAACTATTGCAATTGAACCTGAAATAATTCTCATGGATGAGCCTTGTTCAGCATTAGATCCAATCTCGACTTTAAAAATAGAAGAGACGATGCACGAACTTAAGAAGAATTACACAATAATTATCGTTACTCATAATATGCAACAGGCATTGAGAGTTAGTGATATGACTGCATTTTTTAATGCAATTGAGTATGAAGATGGAGATGGAGGAAAAGTTGGTTATCTTGCGGAATTTAATTCAACCAAGAAAATTTTTAATTCTCCAAAAGAAAAAACCACTCAGGAATACATATCTGGTAAATTTGGT
>AG-347-J06_2717246265
TCTCTTGAGAATGTCTCAATTAGCTATGGAACCTTTGAAGCAGTAAGGAATGTTTTTTGTAATTTTAAAAATGGAAATATAACTTCTCTTATTGGCCCTTCTGGTTGCGGAAAATCAACGGTTCTTAGATCTTTAAATAGGATGAATGATCTGATTCCTAATTGTTGCTTGAAAGGAACTGTCCTGTTTGATGGAACTAATATTTACGACAAAAGAGTAGATCCAGTTGAAGTAAGAAGAAGAATTGGGATGGTTTTTCAACAACCTAATCCTTTTCCTAAATCTATTTACGAAAATATTGCATTTGGAGCAAGAATTAATGGCTTTACGGGAGATATGGATGAATTAGTGGAAAGTTCATTAAGAAAGGCTGCTTTATGGGACGAATGTAAGGATAAATTAAACGATAGTGGTTACTCCTTATCTGGCGGACAACAACAAAGACTATGTATCGCTAGAACTATTGCAATTGAACCTGAAATAATTTTAATGGATGAGCCATGCTCAGCTTTGGATCCAATCTCTACTTTGAAAATAGAAGAGACGATGCATGAACTAAAGAAGAATTACACAATAATTATCGTTACTCATAATATGCAACAGGCATTAAGAGTTAGTGATATGACTGCATTTTTTAATGCTATTGAATATGAAGATGGTGATGGAGGAAAGGTTGGTTATCTTGCAGAATTTAATTCGACAAAGAAAATTTTTAACTCTCCAAAAGAAAAAACTACTCAGGAATACATATCTGGTAAATTTGGT
>AG-347-J14_2667847515
TCCCTTGAGAATGTTTCTATTAGTTATGGAACTTTTGAAGCAGTAAGAAATGTTTTTTGCAACTTTAAAAAAGGCAATATAACATCTCTTATTGGTCCTTCAGGTTGTGGTAAATCAACTGTTCTTAGATCATTAAATAGGATGAACGATTTAATTCCTAATTGCTCACTGAAGGGCACTGTCCTGTTTGATGGAACTAATATTTACGATAAAAGAGTAGATCCAGTAGAAGTAAGAAGAAGAATCGGAATGGTTTTTCAACAGCCTAATCCTTTTCCTAAATCTATCTACGAAAATATAGCATTTGGAGCAAGAATTAATGGCTTTACAGGAGATATGGATGAATTAGTGGAAAGTTCACTAAAAAAGGCTGCTTTATGGGATGAATGTAAGGATAAATTAAATGATAGTGGTTACTCTTTATCTGGTGGACAACAACAAAGATTATGTATTGCTCGAACTATTGCTATTGAGCCTGAAATAATTCTCATGGATGAGCCATGTTCAGCTTTAGATCCAATCTCTACTTTGAAAATAGAAGAGACTATGCATGAACTTAAGAAGAATTACACAATAATTATCGTTACTCATAATATGCAACAGGCATTAAGAGTTAGTGATATGACTGCATTTTTTAATGCTATTGAATATGAAGATGGTGATGGAGGAAAGGTTGGTTATCTTGCTGAATTTAATTCGACAAATAAAATTTTTAACTCCCCAAAAGAAAAAACTACTCAAGAATACATATCTGGTAAATTTGGT
>AG-347-J19_2667848622
TCTCTTGAGAATGTATCTATTAGTTATGGAACATTTGAAGCTGTAAGAAATGTTTTTTGTAACTTTAAAAAAGGAAATATAACCTCCCTTATTGGCCCTTCAGGTTGTGGTAAATCAACTGTTCTTAGATCATTAAATAGGATGAATGATCTGATTCCGAACTGTTCCTTGAAAGGAACAGTTCTGTTTGATGGAACTAATATTTACGATAAAAGAGTAGATCCAGTTGAAGTGAGAAGAAGAATTGGGATGGTTTTTCAGCAACCAAATCCTTTCCCGAAATCTATTTACGAAAATATTGCATTTGGGGCAAGAATTAATGGCTTTACTGGAGATATGGATGTATTAGTGGAAAGTTCACTTAGAAAAGCTGCCTTGTGGGACGAATGTAAGGATAAATTAAATGATAGTGGTTACTCTTTATCTGGCGGACAACAACAAAGACTATGTATAGCAAGGACCATCGCAATTGAACCTGAAATAATTCTGATGGATGAACCATGCTCAGCGTTAGATCCAATTTCTACTTTAAAAATAGAAGAGACTATGCACGAACTTAAGAAGAATTACACAATAATAATCGTTACTCATAATATGCAGCAGGCATTAAGAGTTAGTGATATGACTGCATTTTTTAATGCTATTGAATATGAAGATGGTGATGGAGGGAAAGTTGGTTATCTTGCAGAATTTAATTCCACTAAGAAAATTTTTAATTCTCCAAAAGAAAAAACTACTCAGGAATACATATCAGGTAAATTTGGT
>AG-347-J20_2667851007
TCTCTTGAGAATGTCTCTATTAGCTATGGAACTTTTGAAGCAGTAAGAAATGTTTTTTGTAGTTTTAAAAAAGGAAATATAACCTCTCTTATTGGACCATCAGGTTGTGGTAAATCAACTGTTCTTAGATCATTAAATAGAATGAACGATTTGATTCCTAATTGTTCGTTAAAAGGAACTGTCCTCTTTGATGGAACTAATATTTACGATAAAAGAGTAGATCCAGTTGAAGTGAGAAGAAGAATTGGGATGGTCTTTCAACAACCTAATCCTTTTCCTAAATCTATCTATGAAAATATTGCATTTGGGGCAAGAATTAATGGCTTTACGGGAGATATGGATGAATTAGTCGAAAGTTCTCTAAGAAAGGCTGCATTATGGGACGAATGTAAGGATAAATTAAACGATAGTGGTTACTCTTTATCTGGTGGACAACAACAAAGATTATGTATTGCTCGTGCCATCGCAATTGAGCCTGAAATTATTTTAATGGATGAGCCATGCTCAGCTTTAGATCCAATTTCTACTCTGAAAATAGAAGAGACGATGCACGAACTTAAGAAAAATTATACGATAATAATCGTTACTCATAACATGCAGCAGGCATTAAGAGTTAGTGATATGACTGCATTTTTTAATGCTATTGAATATGAAGATGGTGATGGAGGAAAGGTTGGTTATCTTGCGGAATTTAATTCGACAAAGAAAATTTTTAACTCTCCAAAAGAAAAAACCACTCAGGAATACATATCTGGTAAATTTGGT
>AG-347-J21_2667853121
TCTCTTGAGAATGTCTCAATTAGCTATGGAACCTTTGAAGCAGTAAGGAATGTTTTTTGTAATTTTAAAAAAGGAAATATAACTTCTCTTATCGGCCCTTCTGGTTGCGGAAAATCAACGGTTCTTAGATCTTTAAATAGGATGAATGATCTGATTCCTAATTGTTCCTTGAAAGGAACAGTACTGTTTGATGGAATTAATATTTATGATAAAAGAGTAGATCCAGTTGAAGTAAGAAGAAGAATTGGAATGGTTTTTCAACAACCTAATCCTTTCCCTAAATCTATCTACGAAAATATTGCATTTGGAGCAAGAATTAATGGCTTTACGGGAGAAATGGATGAACTAGTAGAAAGTTCACTTCGAAAAGCTGCTTTATGGGACGAATGTAAGGATAAATTAAATGATAGTGGTTACTCTTTATCTGGTGGACAACAACAAAGATTATGCATTGCTCGAACCATTGCTATTAAACCTGAAATAATTCTCATGGATGAGCCATGTTCTGCATTAGATCCAATTTCCACTCTGAAAATTGAGGAGACCATGCATGAACTTAAGAAGAATTACACAATAATTATCGTTACTCATAATATGCAACAGGCATTAAGAGTTAGTGATATGACAGCATTTTTTAATGCTATTGAATATGAAGATGGTGATGGAGGAAAGGTTGGTTATCTTGCTGAATTTAATTCGACAAAGAAAATTTTTAATTCTCCAAAAGAAAAAACTACTCAGGAATACATATCTGGAAAATTTGGT
>AG-347-J22_2667821814
TCTCTTGAGGATGTTTCTATTAGTTATGGAAAATTTGAAGCTGTAAAAAATATTTTTTGTAATTTCAAGAAAGGAGATATAACTTCTCTGATTGGACCTTCTGGATGCGGAAAATCTACTGTTCTTAGATCTTTAAATAGGATGAACGATTTAATTCCTAATTGTTCATTGAGAGGGACGGTCCTCTTTGATGGAACTGATATTTATGACAAAAGAGTAGATCCAGTTGAAGTAAGAAGAAGAATTGGTATGGTTTTTCAACAACCTAATCCTTTCCCTAAATCTATCTATGAAAATATTGCATTTGGAGCAAGAATCAATGGTTTTACAGGAAATATGGATGAATTAGTTGAAAGTTCATTAAGAAAAGCTGCTTTATGGGATGAATGTAAGGATAAATTAAATGATAGTGGTTACTCATTATCTGGGGGACAACAACAAAGATTATGTATTGCTCGAACCATCGCAATTGAACCTGAAATAATACTTATGGACGAGCCTTGTTCGGCATTAGACCCTATTTCAACTTTAAAAATAGAGGAGACTATGCATGCACTTAAGAAGAATTATACAATAATAATTGTGACTCACAATATGCAGCAGGCTCTAAGAGTTAGTGATATGACAGCATTCTTTAATGCAGTAGAATACAAAGATGGTGATGGAGGTAAGGTGGGATATCTTGCGGAATTTGATTCTACAAAGAAAATTTTTAGTTCTCCTAAAGAAAAAACTACTCAAGAATACATTTCAGGAAAATTCGGA
>AG-347-J23_2667824503
TCTCTTGAGAATGTTTCTATCAGCTATGGAACTTTTGAAGCTGTAAGAAATGTTTTTTGTAACTTTAAAAAAGGAAATATAACATCACTTATTGGACCCTCTGGTTGTGGTAAATCAACTGTTCTTAGATCTATAAACAGAATGAATGATTTGATTGCGAATTGTTCATTAAAAGGAACTGTACTCTTTGATGGAACTAATATTTACGATAGAAGAGTAGATCCAGTTGAAGTGAGAAGAAGAATTGGAATGGTTTTTCAACAACCTAATCCTTTTCCTAAATCTATTTACGAAAATATTGCATTTGGAGCAAGAATTAATGGCTTTACTGGAGATATGGATGAACTAGTAGAAAGTTCACTTAGAAAAGCTGCTTTATGGGACGAATGTAAGGATAAATTAAATGATAGTGGTTACTCTTTATCTGGAGGACAACAACAAAGATTATGTATTGCTCGAACGATTGCAATTAAACCTGAAATAATTCTCATGGATGAGCCATGTTCAGCTTTGGATCCTATCTCTACTTTAAAAATAGAAGAGACGATGCATGAACTTAAGAAGAATTACACAATAATAATCGTTACTCATAATATGCAGCAGGCTTTAAGAGTTAGTGATATGACTGCATTTTTTAATGCAATTGAATATGAAGATGGTGATGGAGGAAAAGTTGGTTATCTTGCAGAATTTAATTCGACAAAGAAAATTTTTAATTCTCCCAAAGAAAAAACTACTCAGGAATACATATCTGGTAAATTTGGT
>AG-347-K02_2667825214
TCTCTTGAGAATGTCTCAATTAGCTACGGAACTTTTGAAGCCGTAAGAAATGTTTTTTGTAACTTTAAAAAAGGGAATATAACCTCCCTTATTGGACCTTCTGGTTGTGGTAAATCAACTGTTCTTAGATCTCTAAATAGAATGAACGATTTAATTCCTAATTGTTCATTAAAAGGTACCGTCCTCTTTGATGGAACTAATATTTATGACAAAAGAGTAGATCCCGTTGAAGTGAGAAGAAGAATCGGAATGGTTTTTCAACAACCTAATCCTTTCCCAAAATCTATCTATGAAAATATCTCATTTGGGGCAAAAATTAATGGATTTACTGGAGATATGGATGAATTAGTCGAAAGTTCACTAAGAAAAGCTGCCTTGTGGGATGAATGTAAGGATAAATTAAATGACAGTGGTTACTCTTTATCAGGCGGACAACAACAAAGACTATGTATAGCAAGAACCATTGCGATTGAACCCGAAATAATTCTCATGGATGAGCCATGCTCAGCTTTAGATCCAATCTCTACTTTGAAAATAGAAGAGACTATGCATGAACTTAAGAAGAATTACACAATAATAATCGTTACTCATAATATGCAACAGGCTTTGAGAGTTAGTGATATGACTGCATTTTTCAATGCAATTGAGTATGAAGATGGTGATGGAGGAAAGGTTGGTTACCTTGCAGAATTTAATTCGACAAAGAAAATTTTTAACTCTCCAAAAGAAAAAACCACTCAAGAATACATATCAGGTAAATTTGGC
>AG-347-K10_2717148531
TCTCTTGAGAATGTCTCTATTAGCTATGGAACTTTTGAAGCAGTAAGAAATGTTTTTTGTAATTTTAAAAAAGGAAATATAACCTCCCTTATTGGACCTTCAGGTTGTGGTAAATCAACTGTTCTTAGATCTCTAAACAGAATGAACGATTTAATTCCTAATTGTTCACTAAAAGGAACAGTGCTGTTTGATGGAACTAATATTTATGACAAAAGAGTAGATCCAGTTGAAGTAAGAAGGAGAATTGGGATGGTTTTTCAACAACCTAATCCTTTTCCTAAATCTATTTACGAAAATATTGCATTTGGGGCAAGAATTAATGGATTTACGGGAGATATGGATGAATTAGTCGAAAGTTCTCTAAGAAAGGCAGCATTATGGGATGAATGTAAGGATAAATTAAACGATAGTGGTTACTCTTTATCTGGTGGACAACAACAAAGATTATGTATCGCTAGAACTATTGCAATTGAACCTGAAATAATTCTAATGGATGAACCATGCTCAGCTTTGGATCCTATATCTACCTTGAAAATAGAAGAGACGATGCATGAACTTAAGAAGAATTACACAATAATTATCGTTACCCATAATATGCAACAGGCATTAAGAGTTAGTGATATGACTGCATTTTTTAATGCTATAGAATATGAAGATGGTGATGGAGGAAAGGTTGGTTATCTTGCAGAATTTAATTCGACAAAGAAAATTTTTAACTCTCCAAAAGAAAAAACTACTCAGGAATACATATCTGGTAAATTTGGC
>AG-347-K17_2667686932
TCTCTTGAGAATGTTTCAATTAGCTATGGAACTTTTGAAGCAGTAAGAAATGTTTTTTGTAATTTTAAAAAAGGAAATATAACCTCCCTTATTGGACCTTCAGGTTGTGGTAAATCAACTGTTCTTAGATCTTTAAATAGGATGAACGATTTAATTCCTAATTGTTCTTTAAAAGGAACAGTTCTGTTTGATGGAACTAATATTTACGACAAAAGAGTAGATCCAGTCGAAGTAAGAAGAAGAATTGGAATGGTTTTTCAACAACCAAATCCTTTCCCGAAATCTATCTATGAAAATATTGCATTTGGGGCAAGAATTAATGGCTTTACTGGAGATATGGATGAATTAGTGGAAAGTTCACTAAGAAAGGCAGCTTTATGGGACGAATGTAAGGATAAATTAAATGATAGTGGTTACTCTTTATCTGGAGGACAACAACAAAGATTATGTATTGCTCGAACTATTGCAATTGAGCCTGAAATAATTCTAATGGACGAGCCATGTTCAGCATTGGATCCTATTTCTACTTTGAAAATAGAAGAGACGATGCATGAACTTAAGAAGAATTACACAATAATTATCGTTACTCATAATATGCAACAGGCATTAAGAGTTAGTGATATGACTGCATTTTTTAATGCTATTGAATATGAAGATGGTGATGGAGGAAAGGTTGGTTATCTCGCCGAATTTAATTCGACAAAGAAAATTTTCAACTCACCCAAAGAAAAAACAACTCAGGAATACATATCAGGTAAATTTGGT
>AG-347-K18_2667690019
TCTCTCGAGAATGTCTCTATTAGCTATGGAACTTTTGAAGCAGTAAGAAATGTTTTTTGTAATTTTAAAAAAGGAAATATAACCTCCCTTATTGGACCTTCAGGTTGTGGTAAATCAACTGTTCTTAGATCATTAAATAGAATGAACGATTTGATTCCTAATTGTTCACTTAAAGGAACTGTGCTGTTTGATGGAACAAATATTTACGATAAAAGAGTAGATCCAGTTGAAGTAAGAAGAAGAATTGGTATGGTTTTTCAACAACCTAATCCTTTCCCAAAATCTATTTACGAAAATATTGCATTTGGGGCAAGAATTAATGGCTTTACTGGAGATATGGATGAATTAGTCGAAAGCTCACTAAGAAAAGCTGCTTTATGGGATGAATGTAAGGATAAATTAAATGATAGTGGATATTCTTTATCTGGCGGCCAACAACAAAGACTATGCATAGCAAGAACTATCGCAATTGAACCTGAAATAATTCTAATGGACGAGCCATGTTCAGCTTTAGATCCAATCTCTACTTTGAAAATAGAAGAAACGATGCATGAACTTAAGAAGAATTTCACGATAATAATCGTAACTCATAATATGCAACAAGCACTAAGAGTAAGTGATATGACTGCATTTTTTAATGCTATTGAATACGAAGATGGTGATGGAGGAAAAGTGGGTTATCTCGCCGAATTTAATTCTACAAAGAAAATTTTTAACTCTCCTAAAGAAAAAATAACTGAGGAATACATATCAGGTAAATTTGGC
>AG-347-K19_2667691890
TCTCTTGAGAATGTTTCTATTAGCTATGGAACTTTCGAAGCAGTAAGAAATGTTTTTTGTAATTTTAAAAAAGGAAATATAACTTCCCTTATTGGCCCCTCCGGTTGTGGTAAATCAACTGTTCTTAGATCCTTAAATAGGATGAACGATTTAATTCCTAATTGCTCACTGAAGGGCACTGTCCTGTTTGATGGAACAAATATTTACGATAAAAGAGTAGATCCAGTAGAAGTAAGAAGAAGAATAGGAATGGTTTTTCAACAGCCTAATCCTTTTCCTAAATCTATCTACGAAAATATCGCATTTGGAGCAAGAATTAATGGCTTTACAGGAGATATGGATGAATTAGTTGAAAGTTCACTAAAAAAGGCTGCTTTATGGGATGAATGTAAGGATAAATTAAATGATAGTGGTTACTCTTTATCTGGTGGACAACAACAAAGATTATGTATTGCTCGAACCATCGCAATTGAGCCTGAAATAATTCTCATGGATGAGCCATGTTCAGCTTTAGATCCAATCTCTACTTTAAAAATTGAGGAGACGATGCATGAACTTAAGAAGAATTACACAATAATAATCGTTACTCATAATATGCAACAGGCGTTAAGAGTTAGCGATATGACTGCATTTTTTAATGCAATTGAGTTTGAAGATGGTGATGGAGGAAAGGTTGGTTACCTCGCAGAATTTAATTCGACAAAGAAAATTTTTAACTCTCCAAAAGAAAAAACCACTCAGGAATACATATCAGGCAAATTTGGC
>AG-347-K20_2667692100
TCTCTTGAGAATGTTTCTATTAGCTATGGAACTTTCGAAGCAGTAAGAAATGTTTTTTGTAATTTTAAAAAAGGAAATATAACTTCCCTTATTGGCCCCTCCGGTTGTGGCAAATCAACTGTTCTTAGATCATTAAATAGGATGAACGATTTAATTCCTAATTGCTCACTGAAGGGTAATGTCCTTTTTGATGGAACTAATATTTACGATAAAAGAGTAGATCCAGTAGAAGTAAGAAGAAGAATTGGAATGGTTTTTCAACAGCCTAATCCTTTTCCTAAATCTATTTACGAAAATATCGCATTTGGAGCAAGAATTAATGGCTTTACGGGAGATATGGATGAATTAGTAGAAAGTTCACTAAAAAAGGCTGCTTTATGGGATGAATGTAAGGATAAATTAAATGATAGTGGTTACTCTTTATCTGGTGGACAACAACAAAGATTATGTATTGCTCGAACCATCGCAATTGAGCCTGAAATAATTCTAATGGATGAGCCATGCTCAGCATTAGATCCAATCTCTACCTTGAAAATAGAAGAGACGATGCATGAACTTAAGAAGAATTACACAATAATAATCGTTACCCATAATATGCAGCAGGCTTTAAGAGTTAGTGATATGACTGCATTTTTTAATGCTATTGAATATGAAGATGGTGATGGAGGAAAAGTTGGTTATCTTGCAGAATTTAATTCCACTAAGAAAATTTTTAATTCTCCCAAAGAAAAAACTACTCAGGAATACATATCAGGTAAATTTGGT
>AG-347-K22_2717149802
TCTCTTGAGAATGTTTCTATTTGCTATGGAACTTTTGAAGCTGTAAGAAATGTTTTTTGTGACTTCAAAAAAGGAAATATAACCTCTCTTATTGGACCTTCTGGTTGTGGCAAATCAACTGTTCTTAGATCATTAAATAGGATGAACGATTTAATTCCTAATTGTTCTTTGAAAGGGACAGTCCTGTTTGATGGAACAAATATTTACGATAAAAGAGTAGATCCAGTTGAAGTAAGAAGAAGAATAGGAATGGTTTTTCAACAACCTAATCCTTTTCCTAAATCTATCTACGAAAATATCGCTTTTGGAGCAAGAATTAATGGCTTTACGGGAGATATGGATGAATTAGTTGAGAGTTCACTAAGAAAAGCTGCTTTATGGGATGAATGTAAGGATAAATTAAATGATAGTGGTTACTCTTTATCTGGTGGACAACAACAAAGATTATGTATCGCTAGAACCATTGCTATTGAGCCTGAAATAATTCTCATGGATGAGCCATGTTCAGCATTAGATCCAATTTCTACTTTAAAAATAGAAGAGACGATGCACGAACTTAAGAAGAATTACACAATAATAATCGTTACTCATAATATGCAACAGGCATTAAGAGTTAGTGATATGACTGCATTTTTTAATGCTATTGAATATGAAGATGGTGATGGAGGTAAAGTCGGTTATCTTGCCGAATTTAATTCAACAAAGAAAATTTTTAACTCTCCAAAAGAAAAAACTACTCAGGAATACATATCAGGTAAATTTGGT
>AG-347-K23_2667695006
TCTCTTGAGAATGTTTCTATTAGCTATGGAACTTTTGAAGCCGTAAGAAATGTTTTTTGTAACTTTAAAAAAGGCAATATAACATCTCTTATTGGTCCTTCTGGTTGTGGCAAATCAACTGTTCTTAGATCTTTAAATAGGATGAACGATCTAATTCCTAATTGCTCATTAAAAGGGACTGTCCTATTTGACGGAACTAATATTTACGATAAAAGAGTAGATCCAGTTGAAGTAAGAAGAAGAATTGGAATGGTTTTTCAACAACCAAATCCTTTCCCGAAATCTATCTACGAAAATATCGCATTTGGAGCAAGAATTAATGGCTTTACGGGAGATATGGATGAACTAGTAGAAAGTTCACTTAGAAAAGCTGCTTTATGGGATGAATGTAAGGATAAATTAAATGATAGTGGTTACTCTTTATCTGGTGGACAACAACAAAGATTATGTATTGCTCGAACGATTGCAATTGAACCTGAAATAATTTTAATGGATGAGCCATGTTCAGCTTTGGATCCTATATCTACTTTGAAAATAGAAGAGACGATGCACGAACTTAAGAAGAATTACACAATAATAATCGTTACTCATAATATGCAACAGGCATTAAGAGTAAGTGATATGACTGCATTTTTTAATGCTATTGAATATGAAGATGGTGATGGAGGAAAAGTTGGTTATCTTGCAGAATTTAATTCCACTAAGAAAATTTTTAACTCTCCAAAAGAAAAAACTACTCAGGAATACATATCTGGTAAATTTGGT
>AG-347-L02_2667695728
TCTCTAGAGAATGTCTCTATTAGCTATGGAACTTTTGAAGCTGTAAGAAATGTTTTTTGTAACTTTAAAAAAGGCAATATAACATCTCTTATTGGTCCTTCTGGTTGTGGTAAATCAACAGTTCTTAGATCATTAAATAGGATGAACGATTTGATTCATAATTGTTCGTTAAAAGGAACTGTCCTTTTTGATGGAACTAATATTTACGATAAAAGAGTAGATCCAGTTGAAGTAAGAAGAAGAATTGGAATGGTTTTTCAACAACCCAATCCTTTTCCAAAATCCATCTACGAAAATATTGCATTTGGGGCAAGAATTAATGGCTTTTCTGGAGATATGGATGAATTAGTCGAAAGTTCACTAAGAAAGGCTGCTTTATGGGATGAATGTAAGGATAAATTAAATGATAGTGGTTACTCTTTATCTGGTGGACAACAACAGAGATTATGTATTGCTCGAACCATCGCAATTGAGCCTGAAATAATTCTCATGGATGAGCCATGCTCAGCTTTAGATCCAATCTCTACTTTGAAAATAGAAGAGACGATGCACGAACTTAAGAAGAATTACACAATAATAATCGTTACCCATAATATGCAGCAGGCATTAAGAGTTAGTGATATGACTGCTTTCTTTAATGCAGTTGAATACGAAGATGGTGATGGAGGGAAAGTCGGCTATCTCGCCGAATTTGATTCTACTAAGAAAATTTTTAATTCTCCAAAAGAAAAAACTACTCAGGAATATATATCAGGTAAATTTGGT
>AG-347-L17_2667697917
TCTCTAGAGAATGTCTCTATTAGTTATGGAACTTTTGAAGCAGTAAGAAATGTTTTTTGTAATTTTAAAAAAGGAAATATAACCTCTCTTATTGGACCATCAGGTTGTGGTAAATCAACTGTTCTTAGATCATTAAATAGGATGAACGATTTGATTCCCAATTGTTCATTAAAAGGAACTGTACTCTTTGATGGAACTAATATTTACGACAAAAGAGTAGATCCAGTTGAAGTAAGAAGAAGAATTGGGATGGTTTTTCAGCAGCCTAATCCTTTTCCGAAATCTATCTACGAAAATATTGCATTTGGGGCAAGAATTAATGGCTTTACTGGAGATATGGATGAATTAGTGGAAAGTTCACTTAGAAAAGCTGCCTTGTGGGACGAATGTAAGGATAAATTAAATGATAGTGGTTACTCTTTATCTGGAGGACAACAACAAAGATTATGTATTGCTCGAACCATTGCAATTGAACCTGAAATAATTCTCATGGATGAACCCTGTTCAGCTTTGGATCCTATCTCTACCTTGAAAATAGAAGAGACAATGCATGAACTTAAGAAGAATTACACAATAATAATCGTTACTCATAATATGCAACAGGCATTAAGAGTTAGTGATATGACTGCATTTTTTAATGCTATTGAATATGAAGATGGTGATGGAGGAAAGGTTGGTTATCTTGCAGAATTTAATTCTACTAAGAAAATTTTTAATTCTCCCAAAGAAAAAACTACTCAGGAATACATATCAGGTAAATTTGGT
>AG-347-L20_2667701161
TCTCTTGAGAATGTTTCTATTAGCTATGGAACTTTCGAAGCAGTAAGAAATGTTTTTTGTAATTTTAATAAAGGAAATATAACTTCCCTTATTGGCCCCTCCGGTTGTGGTAAATCAACTGTTCTTAGATCATTAAATAGGATGAACGATTTAATTCCTAATTGTTCACTGAAAGGAACTGTCCTGTTTGATGGAACTAATATTTACGATAAAAGAGTAGATCCAGTAGAAGTAAGAAGAAGAATCGGAATGGTTTTTCAACAGCCTAATCCTTTTCCTAAATCTATCTACGAAAATATCGCATTTGGAGCAAGAATTAATGGCTTTACAGGAGATATGGATGAATTAGTGGAGAGTTCACTTAGAAAAGCAGCTTTATGGGACGAATGTAAGGATAAATTAAATGATAGTGGTTACTCTTTATCAGGTGGACAGCAACAAAGATTATGTATTGCTCGAACCATCGCAATTGAGCCTGAAATAATTCTCATGGATGAGCCATGTTCAGCTTTAGATCCAATCTCTACTTTAAAAATTGAGGAGACGATGCATGAACTTAAGAAGAATTACACAATAATAATCGTTACCCATAATATGCAACAGGCATTGAGAGTCAGTGATATGACTGCATTTTTTAATGCAATTGAGTATGAAGATGGTGATGGAGGAAAAGTTGGTTACCTTGCAGAATTTAATTCGACAAAGAAAATTTTTAACTCTCCAAAAGAAAAAACCACTCAGGAATACATATCAGGTAAATTTGGC
>AG-347-L21_2667703074
TCTCTTGAGAATGTATCTATTAGCTATGGAACTTTTGAAGCAGTAAGAAATGTTTTTTGTAACTTTAAAAAAGGGAATATAACCTCTCTTATTGGTCCTTCAGGTTGCGGTAAATCAACTGTTCTTAGATCTTTAAACAGGATGAACGATTTAATTCCTAATTGTTCGTTAAAAGGAACTGTATTGTTTGATGGAACTAATATTTATGACAAAAGAGTAGATCCAGTTGAAGTAAGAAGAAGAATTGGAATGGTTTTTCAACAACCAAATCCTTTCCCGAAATCTATCTACGAAAATATTGCTTTTGGGGCAAGAATTAATGGCTTTACGGGAGATATGGATGAATTAGTGGAAAGTTCACTTAGAAAAGCTGCCTTGTGGGACGAATGTAAGGATAAATTAAATGACAGTGGTTACTCTTTATCTGGCGGACAACAACAAAGACTTTGTATAGCAAGAACCATTGCAATTGAGCCTGAAATAATTCTCATGGATGAGCCATGCTCAGCTTTAGATCCAATTTCTACTTTGAAAATAGAAGAGACTATGCATGAACTTAAGAAGAATTACACAATAATAATCGTTACCCATAATATGCAGCAGGCTTTAAGAGTTAGTGATATGACTGCATTTTTTAATGCAATTGAATATGAAGATGGTGATGGAGGTAAAGTTGGTTATCTTGCAGAATTTAATTCAACAAAGAAAATTTTTAACTCTCCAAAAGAAAAAACCACTCAGGAATACATATCTGGTAAATTTGGT
>AG-347-M08_2717249167
TCTCTAGAAAATGTCTCTATTAGTTATGGAACTTTTGAAGCTGTAAGAAATGTTTTTTGTAACTTTAAAAAAGGCAATATAACATCTCTTATTGGTCCTTCTGGTTGTGGCAAATCAACTGTTCTTAGATCTTTAAATAGGATGAACGATCTAATTCCTAATTGCACATTAAAAGGAACAGTCCTGTTTGATGGAACTAATATTTATGACAAAAGAGTAGATCCAGTTGAGGTAAGAAGAAGAATTGGGATGGTTTTTCAACAACCAAATCCTTTCCCGAAATCTATCTACGAAAATATCGCATTTGGGGCAAGAATTAATGGCTTTACTGGAGATATGGATGAATTAGTGGAAAGTTCACTTAGAAAAGCTGCTTTATGGGATGAATGTAAGGATAAATTAAATGATAGTGGTTACTCCTTATCTGGTGGGCAACAACAAAGATTATGTATCGCTAGAACTATCGCAATTGAGCCTGAAATAATTCTAATGGATGAGCCATGCTCAGCATTAGATCCAATCTCTACCTTGAAAATAGAAGAGACGATGCATGAACTAAAGAAGAATTACACAATAATTATCGTTACTCATAATATGCAACAGGCATTAAGAGTTAGTGATATGACTGCATTTTTTAATGCAATTGAGTATGAAGATGGAGATGGAGGAAAAGTTGGTTATCTCGCAGAATTTAACTCAACTAAGAAAATTTTTAATTCTCCAAAAGAAAAAACCACTCAGGAATACATATCTGGTAAATTTGGT
>AG-347-M15_2667705092
TCTCTTGAGAATGTCTCAATTAGCTATGGAACCTTTGAAGCAGTAAGGAATGTTTTTTGTAATTTTAAAAAAGAAAATATAACTTCTCTTATAGGCCCTTCTGGTTGTGGTAAATCAACTGTTCTTAGATCTTTAAATAGGATGAATGATCTGATTCCTAATTGTTCGTTAAAAGGGACTGTCCTCTTTGATGGAACTAATATTTACGACAAAAGAGTAGATCCAGTTGAAGTAAGAAGAAGAATTGGGATGGTTTTTCAACAACCTAATCCTTTTCCTAAATCTATTTACGAAAATATTGCATTTGGAGCAAGAATTAATGGATTTACAGGAGATATGGATGAATTAGTGGAAAGTTCACTAAGAAAGGCTGCTTTATGGGACGAATGTAAGGATAAATTAAACGATAGTGGTTACTCCTTATCTGGCGGACAACAACAAAGATTATGTATCGCTAGAACTATTGCTATTGAGCCTGAAATAATTCTCATGGATGAGCCATGCTCAGCATTAGATCCAATCTCTACTCTGAAAATAGAAGAGACGATGCACGAACTTAAGAAGAATTACACAATAATAATCGTTACTCATAATATGCAACAGGCTTTAAGAGTTAGCGATATGACAGCATTTTTCAATGCAATTGAATATGAAGATGGAGATGGAGGCAAAGTGGGTTATCTTGCAGAATTTAACTCAACCAAGAAAATTTTTAACTCTCCAAAAGAAAAAACTACTCAGGAATATATATCTGGAAAATTTGGC
>AG-347-M18_2667706310
TCTCTTGAGAATGTCTCAATTAGCTATGGAACCTTTGAAGCAGTAAGGAATGTTTTTTGTAATTTTAAAAAAGGAAATATAACTTCTCTGATTGGCCCTTCTGGTTGCGGAAAATCAACGGTTCTTAGATCTTTAAATAGGATGAACGATCTAATTCCTAATTGTTGCTTGAAAGGAACTGTCCTCTTTGATGGAACTAATATTTACGACAAAAGAGTTGATCCAGTTGAAGTAAGAAGAAGAATTGGGATGGTTTTTCAACAACCTAATCCTTTTCCTAAATCTATTTACGAAAATATTGCATTTGGTGCAAGAATTAATGGCTTTACGGGAGATATGGATGAATTAGTGGAAAGTTCACTAAGAAAGGCTGCTTTATGGGACGAATGTAAGGATAAATTAAATGATAGTGGTTACTCTTTATCCGGTGGACAACAACAAAGATTATGTATTGCTCGAACGATTGCAATTGAACCTGAAATAATTTTAATGGATGAACCTTGTTCAGCTTTGGATCCTATCTCTACATTAAAAATTGAGGAGACTATGCATGAACTTAAGAAGAATTACACAATAATAATCGTTACCCATAATATGCAACAGGCACTAAGAGTTAGTGATATGACTGCATTTTTTAATGCTATTGAATATGAAGATGGTGATGGAGGAAAGGTTGGTTATCTTGCCGAGTTTAATTCGACAAAGAAAATTTTTAACTCTCCAAAAGAAAAAACTACTCAGGAATACATATCTGGTAAATTTGGT
>AG-347-M23_2667708012
TCTCTTGAGAATGTCTCTATTAGCTATGGAACTTTTGAAGCAGTAAGAAATGTTTTTTGTAACTTTAAAAAAGGAAATATAACCTCTCTTATTGGACCTTCAGGTTGTGGTAAATCTACTGTTCTTAGATCTTTAAATAGGATGAACGATTTAATTCCTAATTGTTCGTTAAAGGGGACTGTCCTGTTTGATGGAACTAATATTTATGACAAAAGAGTAGATCCAGTTGAAGTAAGAAGAAGAATTGGAATGGTTTTTCAACAACCCAATCCTTTTCCTAAATCTATCTACGAAAATATCGCATTTGGAGCAAGAATTAATGGCTTTACGGGAGATATGGATGAATTAGTCGAAAGTTCACTAAAAAAGGCTGCTTTATGGGATGAATGTAAGGATAAATTAAATGATAGTGGTTACTCTTTATCTGGCGGACAACAACAAAGATTATGTATTGCTCGAACCATAGCAATTGAGCCTGAAATAATTCTCATGGATGAGCCATGCTCGGCATTAGATCCAATTTCTACTTTAAAAATAGAAGAGACGATGCATGAACTTAAGAAGAATTACACAATAATTATCGTTACTCATAATATGCAACAGGCGTTAAGAGTTAGTGATATGACTGCATTTTTCAATGCGATTGAATATGAAGATGGTGATGGAGGAAAGGTTGGTTATCTAGCCGAATTTAATTCGACAAAGAAAATCTTTAGCTCTCCAAAAGAAAAAACTACGCAGGAATACATATCTGGTAAATTTGGT
>AG-347-N19_2667709742
TCTCTTGAGAATGTCTCTATTAGCTATGGAAGTTTTGAAGCAGTAAGAAATGTTTTTTGTAATTTTAAAAAAGGAAATATAACCTCCCTTATTGGACCTTCAGGTTGTGGTAAATCAACTGTTCTTAGATCTTTAAATAGAATGAACGATTTGATTCCTAATTGTTCGTTAAAAGGAACTGTCCTTTTTGATGGAACTAATATTTACGATAAAAGAGTAGATCCAGTTGAAGTAAGAAGAAGAATTGGAATGGTTTTTCAACAACCTAATCCTTTTCCTAAATCTATCTATGAAAATATTGCATTTGGAGCAAGAATTAATGGCTTTACTGGAGATATGGATGAATTAGTCGAAAGTTCATTAAGAAAGGCTGCTTTATGGGATGAATGTAAGGATAAATTAAACGATAGTGGTTACTCCTTATCTGGCGGACAACAACAGAGATTATGTATCGCTAGAACTATTGCAATTGAACCTGAAATAATTCTAATGGATGAGCCTTGCTCAGCTTTGGATCCTATATCTACCTTGAAAATAGAAGAGACGATGCATGAACTAAAGAAGAATTACACAATAATTATCGTTACTCATAATATGCAACAGGCATTAAGAGTTAGTGATATGACTGCATTTTTTAATGCTATTGAATATGAAGATGGTGATGGAGGAAAGGTTGGTTATCTTGCCGAATTTAATTCGACAAAGAAAATTTTTAACTCTCCAAAAGAAAAAACTACTCAGGAATACATATCTGGTAAATTTGGT
>AG-347-N23_2667712043
TCTCTTGAGAATGTTTCTATTAGTTATGGAACTTTTGAAGCTGTAAGAAATGTTTTTTGTAACTTTAAAAAAGGAAATATAACCTCCCTTATTGGACCTTCGGGTTGCGGTAAATCAACTGTTTTAAGATCTTTAAATAGAATGAACGATTTAATTCCTAATTGTTCGTTAAAAGGGACTGTCCTCTTTGATGGAACTAATATTTACGATAAAAGAGTAGATCCAGTTGAAGTAAGAAGAAGAATTGGAATGGTTTTTCAACAACCTAATCCTTTTCCTAAATCTATCTACGAAAATATTGCATTTGGAGCAAGAATTAATGGCTTTACGGGAGATATGGATGAATTAGTAGAAAGTTCACTCAGAAAAGCTGCATTGTGGGATGAATGTAAGGATAAATTAAATGACAGTGGTTACTCTTTATCTGGTGGACAACAACAAAGATTATGTATCGCTAGAACTATTGCAATTGAACCTGAAATAATTCTAATGGATGAGCCATGCTCAGCTTTGGATCCTATTTCTACTTTGAAAATAGAAGAGACATTGCACGAACTTAAGAAAAATTACACAATAATAATCGTTACTCATAATATGCAACAGGCATTAAGAGTTAGTGATATGACTGCGTTTTTTAATGCTATTGAATACGAAGATGGTGATGGAGGAAAAGTTGGTTATCTTGCAGAATTTAATTCGACAAATAAAATTTTCAACTCTCCAAAAGAAAAAACTACTCAGGAATACATCTCTGGTAAATTTGGT
>AG-355-A02_2667761862
------------------------------------------------AATGTTTTTTTAAATTTTAAAGCAGGAGATATAACTTCACTCATTGGCCCTTCTGGTTGTGGTAAATCAACCGTTCTTAGAGCTTTGAATAGAATGAACGATTTAATCCCTAATTGTTCGTTAAAAGGGACAGTCCTCTTTGATGGAACTAATATCTATGACAAAAGAGTAGATCCAGTTGAAGTTAGAAGAAGAATCGGAATGGTTTTTCAACAACCTAATCCTTTTCCAAAATCTATCTACGAAAATATTGCATTCGGAGCAAGAATCAATGGCTTTACTGGTGACATGGATCAATTAGTGGAAAGTTCCTTGAGAAAAGCTGCTGTATGGAGTGAATGTAAGGATAAATTAAATGATAGTGGTTACTCTTTATCTGGTGGACAACAACAGAGATTATGTATTGCTCGAACCATCGCAATTGAGCCTGAAATAATTCTCATGGATGAGCCATGCTCAGCTTTAGATCCAATCTCTACATTAAAAATTGAGGAGACGATGCACGAACTTAAGAAGAATTACACAATAATTATCGTTACCCATAATATGCAGCAGGCTTTAAGAGTTAGTGATATGACTGCTTTCTTTAATGCAGTTGAATACGAAGATGGTGACGGAGGAAAAGTTGGTTATCTTGCAGAATTTGATTCCACTAAGAAAATTTTTAATTCTCCAAAAGAAAAAACTACTCAGGAATACATATCAGGTAAATTTGGT
>AG-355-A18_2717249709
TCTCTTGAGGATGTTTCTATTAGTTATGGCACTTTTGAAGCGGTAAAAAATGTTTTTTTAAATTTTAAAGCAGGAGATATAACTTCACTCATTGGCCCTTCGGGTTGTGGTAAATCAACCGTTCTTAGAGCTTTGAATAGAATGAACGATTTAATCCCTAATTGTTCGTTAAAAGGGACAGTCCTGTTTGATGGAACTAATATTTACGACAAAAGAGTAGATCCAGTTGAAGTTAGAAGAAGAATCGGAATGGTTTTTCAGCAGCCTAATCCTTTTCCAAAATCTATCTACGAAAATATTGCATTCGGAGCAAGAATCAATGGCTTTACTGGAGATATGGATGAATTAGTGGAAAGTTCCTTGAGAAAAGCTGCTGTATGGAGTGAATGTAAGGATAAATTAAATGATAGTGGTTACTCTTTATCTGGCGGACAACAACAGAGATTATGTATCGCTAGAACTATTGCAATTGAACCTGAAATAATTCTAATGGATGAGCCATGCTCAGCTTTGGATCCTATATCTACCTTGAAAATAGAAGAGACGATGCATGAACTAAAGAAGAATTACACAATAATTATCGTTACTCATAATATGCAACAGGCATTAAGAGTTAGTGATATGACTGCATTTTTTAATGCTATTGAATATGAAGATGGTGATGGAGGGAAAGTCGGCTATCTTGCCGAATTTGATTCGACAAAGAAAATTTTTAACTCTCCAAAAGAAAAAACTACTCAGGAATACATATCTGGTAAATTTGGT
>AG-355-B18_2667765339
TCTCTTGAGGATGTTTCTATTAGTTATGGAACTTTTGAAGCGGTAAAAAATGTTTTTTTAAATTTTAAAGCAGGAGATATAACTTCACTCATTGGCCCTTCTGGTTGTGGTAAATCAACCGTTCTTAGAGCTTTGAATAGAATGAACGATTTAATCCCTAATTGTTCGTTAAAAGGGACAGTCCTCTTTGATGGAACTAATATCTATGACAAAAGAGTAGATCCAGTTGAAGTTAGAAGAAGAATCGGAATGGTTTTTCAACAACCTAATCCTTTTCCAAAATCTATCTACGAAAATATTGCATTCGGAGCAAGAATCAATGGCTTTACTGGAGATATGGATGAATTAGTGGAAAGTTCCTTGAGAAAAGCTGCTGTATGGAGTGAATGTAAGGATAAATTAAATGATAGTGGTTACTCTTTATCTGGTGGACAACAACAAAGACTATGTATAGCAAGAACCATCGCAATTGAGCCTGAAATAATTCTCATGGATGAGCCATGCTCAGCTTTAGATCCAATCTCTACATTAAAAATTGAGGAGACGATGCACGAACTTAAGAAGAATTACACAATAATTATCGTTACCCATAATATGCAGCAGGCTTTAAGAGTTAGTGATATGACTGCTTTCTTTAATGCAGTTGAATACGAAGATGGTGACGGAGGAAAAGTTGGTTATCTTGCAGAATTTGATTCCACTAAGAAAATTTTTAATTCTCCAAAAGAAAAAACTACTCAGGAATACATATCAGGTAAATTTGGT
>AG-355-B23_2667765890
TCTCTTGAGGATGTTTCTATTAGTTATGGCACTTTTGAAGCGGTAAAAAATGTTTTTTTAAATTTTAAAGCAGGAGATATAACTTCACTCATTGGCCCTTCGGGTTGTGGTAAATCAACCGTTCTTAGAGCTTTGAATAGAATGAACGATTTAATCCCTAATTGTTCGTTAAAAGGGACAGTCCTGTTTGATGGAACTAATATTTACGACAAAAGAGTAGATCCAGTTGAAGTTAGAAGAAGAATCGGAATGGTTTTTCAGCAGCCTAATCCTTTTCCAAAATCTATCTACGAAAATATTGCATTCGGAGCAAGAATCAATGGCTTTACTGGAGATATGGATGAATTAGTGGAAAGTTCCTTGAGAAAAGCTGCTGTATGGAGTGAATGTAAGGATAAATTAAATGATAGTGGTTACTCTTTATCTGGCGGACAACAACAGAGATTATGTATCGCTAGAACTATTGCAATTGAACCTGAAATAATTCTAATGGATGAGCCATGCTCAGCTTTGGATCCTATATCTACCTTGAAAATAGAAGAGACGATGCATGAACTAAAGAAGAATTACACAATAATTATCGTTACTCATAATATGCAACAGGCATTAAGAGTTAGTGATATGACTGCATTTTTTAATGCTATTGAATATGAAGATGGTGATGGAGGGAAAGTCGGCTATCTTGCCGAATTTGATTCGACAAAGAAAATTTTTAACTCTCCAAAAGAAAAAACTACTCAGGAATACATATCTGGTAAATTTGGT
>AG-355-G23_2667768984
TCTCTTGAGAATGTTTCTATTAGCTATGGAACTTTCGAAGCAGTAAGAAATGTTTTTTGTAATTTTAAAAAAGGAAATATAACTTCCCTTATTGGACCCTCCGGTTGTGGTAAATCAACTGTTCTTAGATCATTAAATAGGATGAACGATTTAATTCCTAATTGCTCACTGAAGGGTACTGTCATTTTTGATGGAACTAATATTTACGATAAAAGAGTAGATCCAGTTGAAGTAAGAAGAAGAATAGGAATGGTTTTTCAACAGCCTAATCCTTTTCCTAAATCTATCTACGAAAATATCGCATTTGGAGCAAGAATTAATGGCTTTACGGGAGATATGGATGAATTAGTTGAGAGTTCACTAAGAAAAGCTGCTTTATGGGATGAATGTAAGGATAAATTAAATGATAGTGGTTACTCTTTATCTGGTGGACAACAACAAAGATTATGTATCGCTAGAACTATTGCTATTGAGCCTGAAATAATTCTCATGGATGAGCCATGTTCAGCATTAGATCCAATTTCTACTTTAAAAATAGAAGAAACGATGCATGAACTTAAGAAGAATTACACAATAATAATCGTTACTCATAATATGCAACAGGCATTAAGAGTCAGTGATATGACTGCATTTTTTAATGCAATTGAGTATGAAGATGGTGATGGAGGAAAGGTTGGTTACCTTGCAGAATTTAATTCTACAAAGAAAATTTTTAACTCTCCAAAAGAAAAAACA------------------------------
>AG-355-I04_2667770713
TCTCTTGAGGATGTTTCTATTAGTTATGGCACTTTTGAAGCGGTAAGAAATGTTTTTTTAAATTTTAAAGCAGGAGATATAACTTCACTCATTGGCCCTTCTGGTTGTGGTAAATCAACCGTTCTTAGAGCTTTGAATAGAATGAACGATTTAATCCCTAATTGTTCGTTAAAAGGGACAGTCCTCTTTGATGGAACTAATATCTATGACAAAAGAGTAGATCCAGTTGAAGTTAGAAGAAGAATCGGAATGGTTTTTCAGCAACCTAATCCTTTTCCAAAATCTATCTACGAAAATATTGCATTCGGAGCAAGAATCAATGGCTTTACGGGAGATATGGATGAATTAGTGGAAAGTTCCTTGAGAAAAGCTGCTGTATGGAGTGAATGTAAGGATAAATTAAATGATAGTGGTTACTCTTTATCTGGTGGACAACAACAGAGATTATGTATTGCTCGAACCATCGCAATTGAGCCTGAAATAATTCTCATGGATGAGCCATGCTCAGCTTTAGATCCAATCTCTACTTTGAAAATAGAAGAGACGATGCACGAACTTAAGAAGAATTACACAATAATAATCGTTACCCATAATATGCAGCAGGCTTTGAGAGTTAGTGATATGACTGCATTTTTTAATGCAGTTGAATACGAAGATGGTGATGGAGGGAAAGTCGGCTATCTTGCCGAATTTGATTCTACTAAGAAAATTTTTAACTCTCCAAAAGAAAAAACCACTCAGGAATATATATCAGGTAAATTTGGC
>AG-355-I20_2667772207
TCTCTTGAGGATGTTTCTATTAGTTATGGAACTTTTGAAGCGGTAAAAAATGTTTTTTTAAATTTTAAAGCAGGAGATATAACTTCACTCATTGGCCCTTCTGGTTGTGGTAAATCAACCGTTCTTAGAGCTTTGAATAGAATGAACGATTTAATCCCTAATTGTTCGTTAAAAGGGACAGTCCTGTTTGATGGAACTAATATCTATGACAAAAGAGTAGATCCAGTTGAAGTTAGAAGAAGAATCGGAATGGTTTTTCAACAACCTAATCCTTTTCCAAAATCTATCTACGAAAATATTGCATTCGGAGCAAGAATCAATGGCTTTACTGGTGACATGGATCAATTAGTGGAAAGTTCCTTGAGAAAAGCTGCTGTATGGAGTGAATGTAAGGATAAATTAAATGATAGTGGTTACTCTTTATCTGGTGGACAACAACAGAGATTATGTATTGCTCGAACCATCGCAATTGAGCCTGAAATAATTCTCATGGATGAGCCATGTTCAGCTTTAGATCCAATCTCTACATTAAAAATTGAGGAGACGATGCACGAACTTAAGAAGAATTACACAATAATTATCGTTACCCATAATATGCAGCAGGCTTTAAGAGTTAGTGATATGACTGCTTTCTTTAATGCAGTTGAATACGAAGATGGTGACGGAGGAAAAGTTGGTTATCTTGCAGAATTTGATTCCACTAAGAAAATTTTTAATTCTCCAAAAGAAAAAACTACTCAGGAATACATATCTGGTAAATTTGGT
>AG-355-J04_2667773326
TCTCTTGAGGATGTTTCTATTAGTTATGGCACTTTTGAAGCGGTAAAAAATGTTTTTTTAAATTTTAAAGCAGGAGATATAACTTCACTCATTGGCCCTTCTGGTTGTGGTAAATCAACCGTTCTTAGAGCTTTGAATAGAATGAACGATTTAATCCCTAATTGTTCGTTAAAAGGGACAGTCCTCTTTGATGGAACTAATATCTATGACAAAAGAGTAGATCCAGTTGAAGTTAGAAGAAGAATCGGAATGGTTTTTCAGCAACCTAATCCTTTTCCAAAATCTATCTACGAAAATATTGCATTCGGAGCAAGAATCAATGGCTTTACGGGAGATATGGATGAATTAGTGGAAAGTTCCTTGAGAAAAGCTGCTGTATGGAGTGAATGTAAGGATAAATTAAATGATAGTGGTTACTCTTTATCTGGTGGACAACAACAGAGATTATGTATTGCTCGAACCATCGCAATTGAGCCTGAAATAATTCTCATGGATGAGCCATGCTCAGCTTTAGATCCAATCTCTACTTTGAAAATAGAAGAGACGATGCACGAACTTAAGAAGAATTACACAATAATAATCGTTACCCATAATATGCAGCAGGCATTAAGAGTCAGTGATATGACTGCTTTCTTTAATGCAGTTGAATACGAAGATGGTGATGGAGGGAAAGTCGGCTATCTTGCCGAATTTGATTCTACTAAGAAAATTTTTAACTCTCCAAAAGAAAAAACCACTCAGGAATATATATCAGGTAAATTTGGT
>AG-355-J09_2667774809
TCTCTTGATAATGTTTCTATTAGCTATGGAACTTTCGAAGCAGTAAGAAATGTTTTTTTAAATTTTAAAGCAGGAGATATAACTTCACTCATTGGTCCTTCTGGTTGTGGTAAATCCACCGTTCTTAGAGCTTTGAATAGAATGAACGATTTAATCCCTAATTGTTCGTTAAAAGGGACAGTCCTCTTTGATGGAACTAATATCTATGACAAAAGAGTAGATCCAGTTGAAGTAAGAAGAAGAATTGGAATGGTTTTTCAACAACCTAATCCTTTTCCTAAATCTATCTACGAAAATATTGCATTTGGAGCAAGAATTAATGGCTTTACTGGAGATATGGATGAATTAGTCGAAAGTTCACTGAGAAAAGCCGCTTTATGGGACGAATGTAAGGATAAATTAAATGATAGTGGTTACTCTTTATCTGGTGGACAACAACAGAGATTATGTATTGCTAGAACCATTGCTATTGAGCCTGAAATAATTCTCATGGATGAGCCATGCTCAGCTTTGGATCCTATCTCTACCTTGAAAATAGAAGAGACGATGCATGAACTTAAGAAGAATTACACAATAATAATCGTTACCCATAATATGCAACAGGCATTAAGAGTTAGTGATATGACAGCATTTTTTAATGCTATTGAATATGAAGATGGTGATGGAGGAAAGGTTGGTTATCTTGCCGAATTTAATTCGACAAAGAAAATTTTTAACTCTCCAAAAGAAAAAACTACTCAGGAATACATATCTGGTAAATTTGGT
>AG-355-J23_2667776264
TCTCTTGAGGATGTTTCTATTAGTTATGGCACTTTTGAAGCGGTAAAAAATGTTTTTTTAAATTTTAAAGCAGGAGATATAACTTCACTCATTGGCCCTTCGGGTTGTGGTAAATCAACCGTTCTTAGAGCTTTGAATAGAATGAACGATTTAATCCCTAATTGTTCGTTAAAAGGGACAGTCCTGTTTGATGGAACTAATATTTACGACAAAAGAGTAGATCCAGTTGAAGTTAGAAGAAGAATCGGAATGGTTTTTCAGCAGCCTAATCCTTTTCCAAAATCTATCTACGAAAATATTGCATTCGGAGCAAGAATCAATGGCTTTACTGGAGATATGGATGAATTAGTGGAAAGTTCCTTGAGAAAAGCTGCTGTATGGAGTGAATGTAAGGATAAATTAAATGATAGTGGTTACTCTTTATCTGGAGGACAACAACAGAGATTATGTATCGCTAGAACTATTGCAATTGAACCTGAAATAATTCTAATGGATGAGCCATGCTCAGCTTTGGATCCTATATCTACCTTGAAAATAGAAGAGACGATGCATGAACTAAAGAAGAATTACACAATAATTATCGTTACTCATAATATGCAACAGGCATTAAGAGTTAGTGATATGACTGCATTTTTTAATGCTATTGAATATGAAGATGGTGATGGAGGGAAAGTCGGCTATCTTGCCGAATTTGATTCGACAAAGAAAATTTTTAACTCTCCAAAAGAAAAAACTACTCAGGAATACATATCTGGTAAATTTGGT
>AG-355-K20_2667781018
TCTCTTGAGGATGTTTCTATTAGTTATGGCACTTTTGAAGCGGTAAAAAATGTTTTTTTAAATTTTAAAGCAGGAGATATAACTTCACTCATTGGCCCTTCTGGTTGTGGTAAATCAACCGTTCTTAGAGCTTTGAATAGAATGAACGATTTAATCCCTAATTGTTCGTTAAAAGGGACAGTCCTCTTTGATGGAACTAATATCTATGACAAAAGAGTAGATCCAGTTGAAGTTAGAAGAAGAATCGGAATGGTTTTTCAGCAACCTAATCCTTTTCCAAAATCTATCTACGAAAATATTGCATTCGGAGCAAGAATCAATGGCTTTGCGGGAGATATGGATGAATTAGTGGAAAGTTCCTTGAGAAAAGCTGCTGTATGGAGTGAATGTAAGGATAAATTAAATGATAGTGGTTACTCTTTATCTGGTGGACAACAACAGAGATTATGTATTGCTCGAACCATCGCAATTGAGCCTGAAATAATTCTCATGGATGAGCCATGCTCAGCTTTAGATCCAATCTCTACTTTGAAAATAGAAGAGACGATGCACGAACTTAAGAAGAATTACACAATAATAATCGTTACCCATAATATGCAGCAGGCATTAAGAGTCAGCGATATGACTGCTTTCTTTAATGCAGTTGAATACGAAGATGGTGATGGAGGGAAAGTCGGCTATCTTGCCGAATTTGATTCTACTGAGAAAATTTTTAATTCTCCAAAAGAAAAAACCACTCAGGAATATATATCAGGTAAATTTGGT
>AG-355-K23_2667782701
TCTCTTGAGGATGTTTCTATTAGTTATGGCACTTTTGAAGCGGTAAAAAATGTTTTTTTAAATTTTAAAGCAGGAGATATAACTTCACTCATTGGCCCTTCTGGTTGTGGTAAATCAACCGTTCTTAGAGCTTTGAATAGAATGAACGATTTAATCCCTAATTGTTCGTTAAAAGGGACAGTCCTCTTTGATGGAACTAATATCTATGACAAAAGAGTAGATCCAGTTGAAGTTAGAAGAAGAATCGGAATGGTTTTTCAGCAACCTAATCCTTTTCCAAAATCTATCTACGAAAATATTGCATTCGGAGCAAGAATCAATGGCTTTACGGGAGATATGGATGAATTAGTGGAAAGTTCCTTGAGAAAAGCTGCTGTATGGAGTGAATGTAAGGATAAATTAAATGATAGTGGTTACTCTTTATCTGGTGGACAACAACAGAGATTATGTATTGCTCGAACCATCGCAATTGAGCCTGAAATAATTCTCATGGATGAGCCATGCTCAGCTTTAGATCCAATCTCTACTTTGAAAATAGAAGAGACGATGCACGAACTTAAGAAGAATTACACAATAATAATCGTTACCCATAATATGCAGCAGGCATTAAGAGTCAGTGATATGACTGCTTTCTTTAATGCAGTTGAATACGAAGATGGTGATGGAGGGAAAGTCGGCTATCTTGCCGAATTTGATTCTACTGAGAAAATTTTTAACTCTCCAAAAGAAAAAACCACTCAGGAATATATATCAGGTAAATTTGGT
>AG-355-L02_2667784366
TCTCTTGAGGATGTTTCTATTAGTTATGGCACTTTTGAAGCGGTAAAAAATGTTTTTTTAAATTTTAAAGCAGGAGATATAACTTCACTCATTGGCCCTTCTGGTTGTGGTAAATCAACCGTTCTTAGAGCTTTGAATAGAATGAACGATTTAATCCCTAATTGTTCGTTAAAAGGGACAGTCCTCTTTGATGGAACTAATATCTATGACAAAAGAGTAGATCCAGTTGAAGTTAGAAGAAGAATCGGAATGGTTTTTCAGCAACCTAATCCTTTTCCAAAATCTATCTACGAAAATATTGCATTCGGAGCAAGAATCAATGGCTTTACGGGAGATATGGATGAATTAGTGGAAAGTTCTTTGAGAAAAGCTGCTGTATGGAGTGAATGTAAGGATAAATTAAATGATAGTGGTTACTCTTTATCTGGTGGACAACAACAGAGATTATGTATTGCTCGAACCATCGCAATTGAGCCTGAAATAATTCTCATGGATGAGCCATGCTCAGCTTTAGATCCAATCTCTACTTTGAAAATAGAAGAGACGATGCACGAACTTAAGAAGAATTACACAATAATAATCGTTACTCATAATATGCAGCAGGCATTAAGAGTCAGTGATATGACTGCTTTCTTTAATGCAGTTGAATACGAAGATGGTGATGGAGGGAAAGTCGGCTATCTTGCCGAATTTGATTCTACTGAGAAAATTTTTAACTCTCCAAAAGAAAAAACCACTCAGGAATATATATCAGGTAAATTTGGT
>AG-355-L20_2667786898
TCTCTTGAGGATGTTTCTATTAGTTATGGCACTTTTGAAGCGGTAAAAAATGTTTTTTTAAATTTTAAAGCAGGAGATATAACTTCACTCATTGGCCCTTCTGGTTGTGGTAAATCAACCGTTCTTAGAGCTTTGAATAGAATGAACGATTTAATCCCTAACTGTTCGTTAAAAGGGACAGTCCTCTTTGATGGAACTAATATCTATGACAAAAGAGTAGATCCAGTTGAAGTTAGAAGAAGAATCGGAATGGTTTTTCAGCAGCCTAATCCTTTTCCAAAATCTATCTACGAAAATATTGCATTCGGAGCAAGAATCAATGGCTTTACGGGAGATATGGATGAATTAGTGGAAAGTTCCTTGAGAAAAGCTGCTGTATGGAGTGAATGTAAGGATAAATTAAATGATAGTGGTTACTCTTTATCTGGTGGACAACAACAGAGATTATGTATTGCTCGAACCATCGCAATTGAGCCTGAAATAATTCTCATGGATGAGCCATGCTCAGCTTTAGATCCAATCTCTACTTTGAAAATAGAAGAGACGATGCACGAACTTAAGAAGAATTACACAATAATAATCGTTACCCATAATATGCAGCAGGCATTAAGAGTCAGTGATATGACTGCTTTCTTTAATGCAGTTGAATACGAAGATGGTGATGGAGGGAAAGTCGGCTATCTTGCCGAATTTGATTCTACTAAGAAAATTTTTAACTCTCCAAAAGAAAAAACCACTCAGGAATATATATCAGGTAAATTTGGT
>AG-355-L22_2667788615
TCTCTTGAGGATGTTTCTATTAGTTATGGCACTTTTGAAGCGGTAAAAAATGTTTTTTTAAATTTTAAAGCAGGAGATATAACTTCACTCATTGGCCCTTCTGGTTGTGGTAAATCAACCGTTCTTAGAGCTTTGAATAGAATGAACGATTTAATCCCTAATTGTTCGTTAAAAGGGACAGTCCTCTTTGATGGAACTAATATCTATGACAAAAGAGTAGATCCAGTTGAAGTTAGAAGAAGAATCGGAATGGTTTTTCAGCAACCTAATCCTTTTCCAAAATCTATCTACGAAAATATTGCATTCGGAGCAAGAATCAATGGCTTTACGGGAGATATGGATGAATTAGTGGAAAGTTCCTTGAGAAAAGCTGCTGTATGGAGTGAATGTAAGGATAAATTAAATGATAGTGGTTACTCTTTATCTGGTGGACAACAACAGAGATTATGTATTGCTCGAACCATCGCAATTGAGCCTGAAATAATTCTCATGGATGAGCCATGCTCAGCTTTAGATCCAATCTCTACTTTGAAAATAGAAGAGACGATGCACGAACTTAAGAAGAATTACACAATAATAATCGTTACCCATAATATGCAGCAGGCATTAAGAGTCAGTGATATGACTGCTTTCTTTAATGCAGTTGAATACGAAGATGGTGATGGAGGGAAAGTCGGCTATCTTGCCGAATTTGATTCTACTAAGAAAATTTTTAACTCTCCAAAAGAAAAAACCACTCAGGAATATATATCAGGTAAATTTGGT
>AG-355-M02_2667790023
TCTCTTGAGGATGTTTCTATTAGTTATGGCACTTTTGAAGCGGTAAAAAATGTTTTTTTAAATTTTAAAGCAGGAGATATAACTTCACTCATTGGCCCTTCTGGTTGTGGTAAATCAACCGTTCTTAGAGCTTTGAATAGAATGAACGATTTAATCCCTAATTGTTCGTTAAAAGGGACAGTCCTCTTTGATGGAACTAATATCTATGACAAAAGAGTAGATCCAGTTGAAGTTAGAAGAAGAATCGGAATGGTTTTTCAGCAACCTAATCCTTTTCCAAAATCTATCTACGAAAATATTGCATTCGGAGCAAGAATCAATGGCTTTACGGGAGATATGGATGAATTAGTGGAAAGTTCCTTGAGAAAAGCTGCTGTATGGAGTGAATGTAAGGATAAATTAAATGATAGTGGTTACTCTTTATCTGGTGGACAACAACAGAGATTATGTATTGCTCGAACCATCGCAATTGAGCCTGAAATAATTCTCATGGATGAGCCATGCTCAGCTTTAGATCCAATCTCTACTTTGAAAATAGAAGAGACGATGCACGAACTTAAGAAGAATTACACAATAATAATCGTTACCCATAATATGCAGCAGGCATTAAGAGTCAGTGATATGACTGCTTTCTTTAATGCAGTTGAATACGAAGATGGTGATGGAGGGAAAGTCGGCTATCTTGCCGAATTTGATTCTACTAAGAAAATTTTTAACTCTCCAAAAGAAAAAACCACTCAGGAATATATATCAGGTAAATTTGGT
>AG-355-M18_2667792729
TCTCTTGAGGATGTTTCTATTAGTTATGGCACTTTTGAAGCGGTAAAAAATGTTTTTTTAAATTTTAAAGCAGGAGATATAACTTCACTCATTGGCCCTTCTGGTTGTGGTAAATCAACCGTTCTTAGAGCTTTGAATAGAATGAACGATTTAATCCCTAATTGTTCGTTAAAAGGGACAGTCCTCTTTGATGGAACTAATATCTATGACAAAAGAGTAGATCCAGTTGAAGTTAGAAGAAGAATCGGAATGGTTTTTCAACAACCTAATCCTTTTCCAAAATCTATCTACGAAAATATTGCATTCGGAGCAAGAATCAATGGCTTTACTGGTGACATGGATCAATTAGTGGAAAGTTCCTTGAGAAAAGCTGCTGTATGGAGTGAATGTAAGGATAAATTAAATGATAGTGGTTACTCTTTATCTGGTGGACAACAACAGAGATTATGTATTGCTCGAACCATCGCAATTGAGCCTGAAATAATTCTCATGGATGAGCCATGCTCAGCTTTAGATCCAATCTCTACTTTGAAAATAGAAGAGACGATGCACGAACTTAAGAAGAATTACACAATAATAATAGTTACCCATAATATGCAGCAGGCATTAAGAGTTAGTGATATGACTGCTTTCTTTAATGCAGTTGAATACGAAGATGGTGATGGAGGGAAAGTCGGCTATCTTGCCGAATTTAATTCTACAAAGAAAATTTTTAACTCTCCAAAAGAAAAAACTACTCAAGAATACATATCTGGAAAATTTGGT
>AG-355-N02_2667793311
TCTCTTGAGGATGTTTCTATTAGTTATGGCACTTTTGAAGCGGTAAAAAATGTTTTTTTAAATTTTAAAGCAGGAGATATAACTTCACTCATTGGCCCTTCTGGTTGTGGTAAATCAACCGTTCTTAGAGCTTTGAATAGAATGAACGATTTAATCCCTAATTGTTCGTTAAAAGGGACAGTCCTCTTTGATGGAACTAATATCTATGACAAAAGAGTAGATCCAGTTGAAGTTAGAAGAAGAATCGGAATGGTTTTTCAACAACCTAATCCTTTTCCAAAATCTATCTACGAAAATATTGCATTCGGAGCAAGAATCAATGGCTTTACGGGAGATATGGATGAATTAGTGGAAAGTTCCTTGAGAAAAGCTGCTGTATGGAGTGAATGTAAGGATAAATTAAATGATAGTGGTTACTCTTTATCTGGTGGACAACAACAGAGATTATGTATTGCTCGAACCATCGCAATTGAGCCTGAAATAATTCTCATGGATGAGCCATGTTCAGCATTAGATCCAATTTCCACTCTGAAAATTGAGGAGACAATGCATGAACTTAAGAAGAATTACACAATAATAATCGTTACACATAATATGCAACAGGCATTAAGAGTCAGTGATATGACTGCATTTTTTAATGCAATTGAGTATGAAGATGGTGATGGAGGAAAGGTTGGTTATCTTGCAGAATTTAATTCGACAAAGAAAATTTTTAACTCTCCAAAAGAAAAAACCACTCAGGAATACATATCAGGTAAATTTGGC
>AG-355-N16_2667796730
TCTCTTGAGGATGTTTCTATTAGTTATGGCACTTTTGAAGCGGTAAAAAATGTTTTTTTAAATTTTAAAGCAGGAGATATAACTTCACTCATTGGCCCTTCGGGTTGTGGTAAATCAACCGTTCTTAGAGCTTTGAATAGAATGAACGATTTAATCCCTAATTGTTCGTTAAAAGGGACAGTCCTGTTTGATGGAACTAATATTTACGACAAAAGAGTAGATCCAGTTGAAGTTAGAAGAAGAATCGGAATGGTTTTTCAGCAGCCTAATCCTTTTCCAAAATCTATCTACGAAAATATTGCATTCGGAGCAAGAATCAATGGCTTTACTGGAGATATGGATGAATTAGTGGAAAGTTCCTTGAGAAAAGCTGCTGTATGGAGTGAATGTAAGGATAAATTAAATGATAGTGGTTACTCTTTATCTGGCGGACAACAACAGAGATTATGTATCGCTAGAACTATTGCAATTGAACCTGAAATAATTCTAATGGATGAGCCATGCTCAGCTTTGGATCCTATATCTACCTTGAAAATAGAAGAGACGATGCATGAACTAAAGAAGAATTACACAATAATTATCGTTACTCATAATATGCAACAGGCATTAAGAGTTAGTGATATGACTGCATTTTTTAATGCTATTGAATATGAAGATGGTGATGGAGGGAAAGTCGGCTATCTTGCCGAATTTGATTCGACAAAGAAAATTTTTAACTCTCCAAAAGAAAAAACTACTCAGGAATACATATCTGGTAAATTTGGT
>AG-355-N18_2667861880
TCTCTTGAGGATGTTTCTATTAGTTATGGCACTTTTGAAGCGGTAAAAAATGTTTTTTTAAATTTTAAAGCAGGAGATATAACTTCACTCATTGGCCCTTCTGGTTGTGGTAAATCAACCGTTCTTAGAGCTTTGAATAGAATGAACGATTTAATCCCTAACTGTTCGTTAAAAGGGACAGTCCTCTTTGATGGAACTAATATCTATGACAAAAGAGTAGATCCAGTTGAAGTTAGAAGAAGAATCGGAATGGTTTTTCAGCAACCTAATCCTTTTCCAAAATCTATCTACGAAAATATTGCATTCGGAGCAAGAATCAATGGCTTTACGGGAGATATGGATGAATTAGTGGAAAGTTCCTTGAGAAAAGCTGCTGTATGGAGTGAATGTAAGGATAAATTAAATGATAGTGGTTACTCTTTATCTGGTGGACAACAACAGAGATTATGTATTGCTCGAACCATCGCAATTGAGCCTGAAATAATTCTCATGGATGAGCCATGCTCAGCTTTAGATCCAATCTCTACTTTGAAAATAGAAGAGACGATGCACGAACTTAAGAAGAATTACACAATAATAATCGTTACTCATAATATGCAGCAGGCATTAAGAGTCAGTGATATGACTGCTTTCTTTAATGCAGTTGAATACGAAGATGGTGATGGAGGGAAAGTCGGCTATCTTGCCGAATTTGATTCTACTAAGAAAATTTTTAACTCTCCAAAAGAAAAAACCACTCAGGAATATATATCAGGTAAATTTGGT
>AG-355-N22_2667798610
TCTCTTGAGGATGTTTCTATTAGTTATGGCACTTTTGAAGCGGTAAAAAATGTTTTTTTAAATTTTAAAGCAGGAGATATAACTTCACTCATTGGCCCTTCTGGTTGTGGTAAATCAACCGTTCTTAGAGCTTTGAATAGAATGAACGATTTAATCCCTAATTGTTCGTTAAAAGGGACAGTCCTCTTTGATGGAACTAATATCTATGACAAAAGAGTAGATCCAGTTGAAGTTAGAAGAAGAATCGGAATGGTTTTTCAGCAACCTAATCCTTTTCCAAAATCTATCTACGAAAATATTGCATTCGGAGCAAGAATCAATGGCTTTACGGGAGATATGGATGAATTAGTGGAAAGTTCCTTGAGAAAAGCTGCTGTATGGAGTGAATGTAAGGATAAATTAAATGATAGTGGTTACTCTTTATCTGGTGGACAACAACAGAGATTATGTATTGCTCGAACCATCGCAATTGAGCCTGAAATAATTCTCATGGATGAGCCATGCTCAGCTTTAGATCCAATCTCTACTTTGAAAATAGAAGAGACGATGCACGAACTTAAGAAGAATTACACAATAATAATCGTTACCCATAATATGCAACAGGCATTAAGAGTTAGCGATATGACTGCATTTTTTAATGCTATTGAATATGAAGATGGTGATGGAGGGAAAGTCGGCTATCTTGCCGAATTTAATTCCACAAAGAAAATTTTTAATTCTCCAAAAGAAAAAAGCACTCAGGAATACATATCAGGTAAATTTGGT
>AG-355-O17_2667801808
TCTCTTGAGGATGTTTCTATTAGTTATGGCACTTTTGAAGCGGTAAAAAATGTTTTTTTAAATTTTAAAGCAGGAGATATAACTTCACTCATTGGCCCTTCGGGTTGTGGTAAATCAACCGTTCTTAGAGCTTTGAATAGAATGAACGATTTAATCCCTAATTGTTCGTTAAAAGGGACAGTCCTGTTTGATGGAACTAATATTTACGACAAAAGAGTAGATCCAGTTGAAGTTAGAAGAAGAATCGGAATGGTTTTTCAGCAGCCTAATCCTTTTCCAAAATCTATCTACGAAAATATTGCATTCGGAGCAAGAATCAATGGCTTTACTGGAGATATGGATGAATTAGTGGAAAGTTCCTTGAGAAAAGCTGCTGTATGGAGTGAATGTAAGGATAAATTAAATGATAGTGGTTACTCTTTATCTGGCGGACAACAACAGAGATTATGTATCGCTAGAACTATTGCAATTGAACCTGAAATAATTCTAATGGATGAGCCATGCTCAGCTTTGGATCCTATATCTACCTTGAAAATAGAAGAGACGATGCATGAACTAAAGAAGAATTACACAATAATTATCGTTACTCATAATATGCAACAGGCATTAAGAGTTAGTGATATGACTGCATTTTTTAATGCTATTGAATATGAAGATGGTGATGGAGGGAAAGTCGGCTATCTTGCCGAATTTGATTCGACAAAGAAAATTTTTAACTCTCCAAAAGAAAAAACTACTCAGGAATACATATCTGGTAAATTTGGT
>AG-355-P07_2667864222
TCTCTTGAGGATGTTTCTATTAGTTATGGCACTTTTGAAGCAGTAAAAAATGTTTTTTGTAATTTTAAAAGGGGAGATATAACTTCACTCATTGGCCCTTCTGGTTGTGGAAAATCAACCGTTCTTAGGGCTTTGAATAGAATGAACGATTTAATCCCTAATTGTTCACTTAAAGGAACTGTTCTCTTTGATGGGACTAATATTTATGACAAAAGAGTAGATCCAGTTGAAGTTAGAAGAAGAATCGGGATGGTTTTTCAGCAACCAAATCCTTTCCCAAAATCCATCTACGAAAATATTGCATTTGGGGCAAGAATTAATGGCTTTACTGGGAATATGGACGAGCTAGTTGAAAGTTCGCTCAGAAAAGCTGCTGTATGGAGTGAATGTAAAGATAAATTAAATGATAGTGGCTATTCCTTATCCGGAGGACAACAACAAAGATTATGTATTGCTCGAACCATCGCAATTGAACCTGAAATAATTCTAATGGATGAGCCATGTTCAGCTTTAGATCCAATCTCTACTTTGAAAATAGAAGAAACGATGCATGAACTTAAGAAGAATTACACAATAATAATCGTCACTCATAATATGCAGCAGGCTTTAAGAGTCAGTGATATGACTGCTTTCTTTAATGCGGTTGAATACGAAGATGGCGATGGAGGTAAAGTTGGTTATCTTGCAGAATTCGACTCAACAAAGAAAATTTTTAACTCTCCAAAAGAAAAAACCACTCAGGAATATATTTCTGGCAAATTTGGT
>AG-355-P11_2667867322
TCTCTTGAGGATGTTTCTATTAGTTATGGCACTTTTGAAGCGGTAAAAAATGTTTTTCTAAATTTTAAAGCAGGAGATATAACTTCACTCATTGGCCCTTCTGGTTGTGGTAAATCAACCGTTCTTAGAGCTTTGAATAGAATGAACGATTTAATCCCTAATTGTTCGTTAAAAGGGACAGTCCTCTTTGATGGAACTAATATCTATGACAAAAGAGTAGATCCAGTTGAAGTTAGAAGAAGAATCGGAATGGTTTTTCAGCAACCTAATCCTTTTCCAAAATCTATCTACGAAAATATTGCATTCGGAGCAAGAATCAATGGCTTTACGGGAGATATGGATGAATTAGTGGAAAGTTCCTTGAGAAAAGCTGCTGTATGGAGTGAATGTAAGGATAAATTAAATGATAGTGGTTACTCTTTATCTGGTGGACAACAACAGAGATTATGTATTGCTCGAACCATCGCAATTGAGCCTGAAATAATTCTCATGGATGAGCCATGCTCAGCTTTAGATCCAATCTCTACTTTGAAAATAGAAGAGACGATGCACGAACTTAAGAAGAATTACACAATAATAATCGTTACCCATAATATGCAGCAGGCATTAAGAGTCAGTGATATGACTGCTTTCTTTAATGCAGTTGAATACGAAGATGGTGATGGAGGGAAAGTCGGCTATCTTGCCGAATTTGATTCTACTAAGAAAATTTTTAACTCTCCAAAAGAAAAAACCACTCAGGAATATATATCAGGTAAATTTGGT
>AG-355-P15_2667868992
TCTCTTGAGGATGTTTCTATTAGTTATGGCACTTTTGAAGCGGTAAAAAATGTTTTTTTAAATTTTAATTCAGGAGATATAACTTCACTCATTGGCCCTTCTGGTTGTGGTAAATCAACCGTTCTTAGAGCTTTGAATAGAATGAACGATTTAATCCCTAATTGTTCACTGAAAGGAACTGTCCTCTTTGATGGAACTAATATCTATGACAAAAGAGTAGATCCAGTTGAAGTAAGAAGAAGAATTGGAATGGTCTTTCAACAACCTAATCCTTTTCCTAAATCTATCTACGAAAATATTGCATTTGGGGCAAGAATTAATGGCTTTACGGGAGATATGAATGAATTAGTCGAGAGTTCCCTAAGAAAAGCTGCCTTGTGGGATGAATGTAAGGATAAATTAAATGACAGTGGTTACTCTTTATCTGGTGGACAACAACAGAGATTATGTATTGCTCGAACCATCGCAATTGAACCTGAAATAATTCTGATGGATGAGCCATGCTCGGCATTAGATCCAATCTCTACTTTGAAAATAGAAGAGACGATGCACGAACTTAAAAAGAATTACACAATAATAATCGTTACTCATAATATGCAACAGGCATTGAGAGTAAGTGATATGACTGCCTTTTTTAATGCTATTGAATATGAAGATGGTGATGGAGGGAAGGTTGGTTATCTTGCCGAATTTAATTCGACAAAGAAAATTTTTAACTCTCCAAAAGAAAAAACTACTCAGGAATACATATCTGGTAAATTTGGT
>AG-355-P16_2667869574
TCTCTTGAGGATGTTTCTATTAGTTATGGCACTTTTGAAGCAGTAAAAAATGTTTTTTGTAATTTTAAAAGGGGAGATATAACTTCACTCATTGGCCCTTCTGGTTGTGGAAAATCAACCGTTCTTAGGGCTTTGAATAGAATGAACGATTTAATCCCTAATTGTTCACTTAAAGGAACTGTTCTCTTTGATGGGACTAATATTTATGACAAAAGAGTAGATCCAGTTGAAGTTAGAAGAAGAATCGGGATGGTTTTTCAGCAACCAAATCCTTTCCCAAAATCCATCTACGAAAATATTGCATTTGGGGCAAGAATTAATGGCTTTACTGGGAATATGGACGAGCTGGTTGAAAGTTCGCTCAGAAAAGCTGCTGTATGGAGTGAATGTAAAGATAAATTAAATGATAGTGGCTATTCCTTATCCGGAGGACAACAACAAAGATTATGTATTGCTCGAACCATCGCAATTGAACCTGAAATAATTCTAATGGATGAGCCATGTTCAGCTTTAGATCCAATCTCTACTTTAAAAATTGAGGAGACGATGCATGAACTTAAGAAGAATTACACAATAATAATCGTCACTCATAATATGCAGCAGGCTTTAAGAGTCAGTGACATGACTGCATTCTTTAATGCGGTTGAATACGAAGATGGCGATGGAGGTAAAGTTGGTTATCTTGCAGAATTCGACTCAACAAAGAAAATTTTTAACTCTCCAAAAGAAAAAACCACTCAGGAATACATATCAGGTAAATTTGGC
>AG-355-P18_2667872415
TCTCTAGAGAATGTCTCTATTAGCTATGGAACTTTTGAAGCTGTAAGAAATGTTTTTTGTAACTTTAAAAAAGGCAATATAACATCTCTTATTGGTCCTTCTGGTTGTGGCAAATCAACTATTCTTAGATCTTTAAATAGGATGAACGATTTAATTCCTAATTGTTCGTTAAAAGGGACTGTGTTGTTTGATGGAACTAATATTTACGATAAAAGAGTAGATCCAGTTGAAGTGAGACGAAGAATCGGGATGGTTTTTCAACAACCTAATCCTTTTCCAAAATCTATTTATGAAAATATTGCATTTGGAGCAAGAATTAATGGCTTTACGGGAGATATGGATGAATTAGTCGAAAGTTCTCTAAGAAAAGCTGCTTTATGGGACGAATGTAAGGATAAATTAAATGACAGTGGTTACTCTTTATCTGGCGGACAACAACAAAGATTATGTATTGCTAGAACCATTGCAATTGAGCCTGAAATAATTCTCATGGATGAGCCATGCTCAGCTTTAGATCCAATCTCTACTTTAAAAATAGAAGAGACGATGCACGAACTTAAAAAGAATTACACAATAATAATTGTTACTCATAATATGCAACAGGCATTAAGAGTCAGTGATATGACTGCATTTTTTAATGCAATTGAGTATGAAGATGGAGATGGAGGAAAGGTTGGTTACCTTGCAGAATTTAATTCGACAAAGAAAATTTTTAACTCTCCAAAAGAAAAAACTACTCAGGAATATATATCAGGTAAATTTGGT
