# Supplementary material for: Emergence of trait variability through the lens of nitrogen assimilation in Prochlorococcus
Source: eLife. 2019 Feb 1;8:e41043. doi: 10.7554/eLife.41043 (PMC6370341; doi:10.7554/eLife.41043)
Supplement: Table 2—source data 1. [file elife-41043-table2-data1.zip › pstS_groups.txt]

AG-347-B23_2667821363	HOT
AG-347-C10_2717240157	HOT
AG-347-E03_2717242353	HOT
AG-347-E23_2717243646	HOT
AG-347-G18_2667833112	HOT
AG-347-G20_2667835032	HOT
AG-347-G22_2667835408	HOT
AG-347-I04_2717245446	HOT
AG-347-I06_2667837232	HOT
AG-347-I15_2667840165	HOT
AG-347-I21_2667842583	HOT
AG-347-J06_2717246268	HOT
AG-347-J14_2667847518	HOT
AG-347-J19_2667848614	HOT
AG-347-J20_2667850460	HOT
AG-347-J21_2667852315	HOT
AG-347-J22_2667822004	HOT
AG-347-J23_2667824257	HOT
AG-347-K02_2667825217	HOT
AG-347-K10_2717148528	HOT
AG-347-K15_2667827620	HOT
AG-347-K16_2667829374	HOT
AG-347-K17_2667686569	HOT
AG-347-K18_2667690027	HOT
AG-347-K19_2667690709	HOT
AG-347-K20_2667692097	HOT
AG-347-K22_2717149799	HOT
AG-347-K23_2667695009	HOT
AG-347-L02_2667697257	HOT
AG-347-L17_2667697914	HOT
AG-347-L20_2667701158	HOT
AG-347-L21_2667703082	HOT
AG-347-M08_2717249164	HOT
AG-347-M15_2667704733	HOT
AG-347-M18_2667706313	HOT
AG-347-M23_2667708006	HOT
AG-347-N19_2667709734	HOT
AG-347-N23_2667712040	HOT
AG-347-O22_2667713576	HOT
AG-355-A09_2667763389	BATS
AG-355-A18_2717249701	BATS
AG-355-B18_2667765331	BATS
AG-355-B23_2667765898	BATS
AG-355-G23_2667767541	BATS
AG-355-I20_2667772215	BATS
AG-355-J09_2667774801	BATS
AG-355-J23_2667776272	BATS
AG-355-K15_2667780324	BATS
AG-355-K20_2667781010	BATS
AG-355-K23_2667783475	BATS
AG-355-L02_2667784374	BATS
AG-355-L20_2667786906	BATS
AG-355-L22_2667788607	BATS
AG-355-M02_2667790015	BATS
AG-355-M18_2667792736	BATS
AG-355-N02_2667794023	BATS
AG-355-N16_2667796722	BATS
AG-355-N18_2667861872	BATS
AG-355-N22_2667798618	BATS
AG-355-O17_2667801800	BATS
AG-355-P07_2667863876	BATS
AG-355-P11_2667867330	BATS
AG-355-P15_2667868984	BATS
AG-355-P16_2667870766	BATS
AG-355-P18_2667872407	BATS
