# Supplementary material for: Emergence of trait variability through the lens of nitrogen assimilation in Prochlorococcus
Source: eLife. 2019 Feb 1;8:e41043. doi: 10.7554/eLife.41043 (PMC6370341; doi:10.7554/eLife.41043)
Supplement: Table 2—source data 1. [file elife-41043-table2-data1.zip › pstS_hotbats_aligned.fasta]

>AG-347-I04_2717245446
CTGAGCGGAGCAGGTGCTACATTTCCCTCAAAAATTTATACTAGGTGGTTTTTTGATTTAGCCAAATCAGGTGGACCAAGGGTTAATTACCAAGCAGTTGGTTCGGGCTCTGGAAGAAAAGCTTTCATAGACGAAACTGTAAATTTTGGTGCATCAGATGAACCTATGAAGGCTAAAGATATAGCAAAGGTATCAAGAGGTTTAGTACAGATTCCTATGGTTGGAGGAACTATTGCTTTTGGTTATAACTGCGATTTGAAACTTACTCAAGAGCAGGCAGTACGAATTGCAATGGGTATGGTTAAAAACTGGAAAGAATTAGGCTGTAAATCAGGAAAGTTAACTTGGACACATCGTTCTGATGGTTCAGGAACTACTAAGGCTTTCACAAACTCTATGGAATCATTTTCAGTTGGAGCAAAAGGTAATTCTGGTGTTGCAGGTGTAATTCAAAACACTCCAGGTGCAATTGGTTATGTAAATCAGTCATATATTAAAGGTAATGTTAAAGCTGCTGCACTCCAAAATCTTTCAGGGGAGTTTCTAAAACCATCTGCAGAAGCAGGAGCTAAGGCTCTTAATGGTATTACTTTAGATGAAAATCTTGCGGGTAAAAATCCTAATCCAACAGCAAAAGGAGCGTACCCTATCGCTTCATTGACATGGATACTTGCTTACGAAAAAGGTAATGGTAGAAACACTAAAGCAATCAAACAAGCCTTTAATAAATTGTTAAGTGATGAGTATCAAGATAAGGCCTCATCCCTTGGATTTATCCCCTTAAAAGGGAATATCCTTTTGAAATCAAGAGCTTCCGTTGAAAAA
>AG-347-E23_2717243646
TTGAGCGGAGCTGGTGCTACATTTCCCTCGAAAATTTATACTAGGTGGTTTTTTGATTTAGCTCAATCAGGTGGACCAAGGGTTAATTACCAAGCAGTTGGTTCGGGCTCTGGAAGAAAAGCTTTTATAGACCAAACCGTAAACTTTGGTGCTTCTGATGATCCTATGAAGGCTAAAGATATAGCAAAGGTATCAAGAGGTTTAGTACAGATTCCTATGGTTGGAGGAACTATTGCTTTTGGTTATAACTGCGATTTGAATCTTACTCAAGAGCAGGCAGTACGAGTTGCAATGGGTATGGTCAAAAACTGGAAAGAATTAGGCTGTAAATCAGGAAAGTTAACTTGGACACATCGTTCTGATGGTTCAGGAACTACTAAGGCTTTCACAAACTCTATGGAAGCATTTTCAGTAGGAGCAAAAGGTAATTCTGGTGTTGCAGGTGTAATTCAAAACTCTCCAGGCTCAATTGGTTATGTAAATCAGTCATATATTAAAGGTAATATTAAGGCTGCTGCACTCCAAAATCTTGCAGGGGAGTTTCTAAAACCATCTATAGAAGCAGGAGCTAAGGCTCTTAATGGTATTACTTTAGATGAAAATCTTGCGGGTAAAAATCCTAATCCAACAGCAAAAGGAGCGTACCCTATCGCTTCATTGACATGGATACTTGCTTACGAAAAAGGTAATGGGAGAAACACTAAAGCAATCAAACACGCCTTTAATACATTGTTAAGTGATGAGTATCAAGATAAGGCTTCATCCCTTGGATTTATCCCCTTAAAAGGGAATATCCTATTGAAATCAAGAGCTGCCGTTGAAAAA
>AG-355-N02_2667794023
TTAAGTGGTGCTGGAGCATCATTTCCTGCCAAAATTTACACTCGTTGGTTCAAAGATTTAGCCTCTTCAGGAGGGCCAAGAGTAAACTATCAAGCTGTTGGTTCAGGCTCTGGAAGAAAAGCTTTTATTGATCAGACAGTAAACTTTGGTGCTTCTGATGATCCTATGAAGGATAAAGATATAGCAAAGGTAACAAGAGGATTAGTACAGATTCCTATGGTTGGAGGAACTATTGCTTTTGGTTATAACTGTGATTTGAAACTTACTCAAGAGCAAGCAGTAAGAGTTGCTATGGGTATGGTTAAAAACTGGAAAGAATTAGGCTGTAAGGCTGGTAAGTTGACTTGGGCTCATCGTTCTGACGGATCAGGTACAACTAAAGCTTTTACAAACTCTATGGAGGCTTTCTCAGTTGGAGCAAAAGGTAATTCAGGTGTGGCAGGTGTTATACAAAATACTCCTGGTGCAATTGGTTATGTTAACCAGTCTTACATAAAAGGTAATGTCAAAGCTGCTGCACTTCAGAATCTTTCAGGTGAGTTTCTAAAACCATCTGTAGAAGCAGGAGCTAAGGCTCTTAATGGTATTACTCTAGATGAAAATCTTGCTGGTAAGAATCCTAACCCAACTGCAAAAGGAGCATACCCAATAGCTTCATTAACATGGATACTTGCTTATGAAGAGGGTAATGGTAGAAACACTAAAGCTATCAAACAAGCCTTTAATACATTGTTAAGTGATGAGTATCAAGATAAAGCTCCCTCACTTGGATTTGTCCCCTTAAAAGGAGATATTCTTGAGAAGTCAAGAGCTGCTGTAAAAAGA
>AG-347-J19_2667848614
TTAAGTGGTGCAGGAGCATCATTTCCTGCCAAAATCTATACTCGATGGTTTTTTGATCTAGCAAAATCTGGCGGCCCAAGAGTTAATTATCAAGCTGTTGGTTCGGGTTCTGGAAGAAAAGCATTTATTGATCAGACTGTAAATTTTGGTGCGTCTGATGATCCCATGAAAGATAAAGATATAGCAAAAGTTACTAGAGGATTAGTTCAGATACCTATGGTTGGAGGTACTATTGCATTTGGTTATAACTGTGATTTGAAACTTTCCCAAGAGAAAGCAGTACAAGTTGCTATGGGAATGATTAAGGATTGGAAAGAATTAGGTTGTAAACCAGGGAAATTGACTTGGACCCATCGTTCTGATGGATCAGGGACAACTAAAGCCTTTACAAACTCTATGGAAGCGTTTTCAGTTGGTGCTAAAGGTAATTCTGGAGTTGCAGGTGTTATTCAAAATACTCCTGGTGCAATTGGTTATGTTAATCAGTCTTATATAAAAGGAAATGTGAAAGCCGCTGCACTTCAGAATCTTTCTGGAGAATATGTAAAGCCTACTGTTGAGGCAGGAGCCAAAGCTCTCAATGGTATTACTTTAGATGAAAATCTTGCGGGTAAAAATCCTAATCCAACGGCAAAAGGAGCATATCCTATAGCTTCATTAACATGGATACTTGCTTATGAAGAAGGTAATGGTAGAAACACTAAAGCTATTAAACAAGCCTTTAATACATTGTTAAGTGATGAGTATCAAGATAAAGCTCCATCACTTGGATTTGTCCCCTTAAAAGGAGATATTCTTGAGAAGTCAAGAGCTGCGGTAAAAAGA
>AG-355-K20_2667781010
TTAAGTGGTGCTGGAGCATCATTTCCTGCCAAAATTTACACTCGGTGGTTCAAAGATTTAGCCTCTTCAGGTGGACCAAGAGTTAATTACCAAGCTGTTGGTTCTGGTTCTGGAAGAAAAGCATTTATTGATCAAACTGTTAACTTCGGTGCTTCTGACGATCCTATGAAGGCTGCAGATATAGCGAAGGTAACAAGAGGATTAGTTCAGATTCCTATGGTTGGAGGAACTATTGCTTTTGGTTATAACTGTGATCTGAAACTTACTCAAGAGCAAGCAGTACAAGTTGCTATGGGTATGATCAAGAACTGGAAGGAAGTTGGCTGTAAGGCTGGTAAATTAACTTGGGCTCATCGTTCTGATGGATCTGGCACAACTAAAGCCTTTACAAACTCCATGGAAGCTTTTTCAGTTGGAGCTAAAGGTAATTCAGGTGTTGCTGGTGTTATACAAAATACACCTGGTGCAATTGGTTATGTTAACCAGTCTTACATAAAAGGTAATGTCAAAGCTGCTGCACTTCAAAATCTTTCAGGTGAGTTTCTAAAACCATCTGTAGAAGCAGGAGCAAAGGCTCTTAATGGTATTACTCTAGATGAAAATCTTGCTGGTAAAAATCCTAATCCAACTGCAAAAGGAGCATACCCTATCGCTTCATTGACATGGATACTTGCTTATGAAGAGGGTAATGGTAGAAACACTAAAGCTATCAAACAAGCCTTTAATACATTGTTAAGTGATGAGTATCAAGATAAAGCTCCATCACTTGGATTTGTCCCCTTAAAAGGAGATATTCTTGAGAAGTCAAGAGCTGCTGTAAAAAGA
>AG-355-K15_2667780324
TTAAGTGGTGCTGGAGCATCATTTCCCGCCAAAATTTACACTCGTTGGTTCAAAGATCTGGCATCTTCAGGCGGACCAAGAGTAAATTACCAAGCCGTTGGTTCAGGCTCTGGAAGAAAAGCTTTTATAGATCAGACAGTTAACTTTGGTGCTTCTGATGATCCTATGAAGGCTAAAGATATAGCTAAGGTAACAAGAGGATTAGTTCAGATTCCTATGGTAGGAGGAACTATTGCTTTTGGTTACAACTGCGATTTGAAACTTACTCAAGAGCAAGCAGTAAGAGTTGCAATGGGTATGGTTAAAAACTGGAAAGAATTAGGCTGTAAACCAGGTAAGTTAACTTGGGCACATCGTTCTGACGGATCAGGCACAACTAAAGCTTTTACTAACTCTATGGAAGCTTTTTCAGTTGGGGCAAAAGGTAATTCAGGTGTAGCAGGTGTTATACAAAATACTCCTGGTGCAATTGGTTATGTTAACCAGTCTTACATAAAAGGTAATGTCAAAGCTGCTGCACTTCAGAATCTTTCAGGTGAGTTTCTAAAACCATCTGTAGAAGCAGGAGCCAAGGCTCTTAATGGTATTACTTTAGATGAAAATCTTGCTGGTAAAAATCCTAACCCAACTGCAAAAGGAGCATACCCTATAGCTTCATTAACATGGATACTTGCTTATGAAGAAGGTAATGGTAGAAACACTAAAGCTATCAAACAAGCCTTTAATACATTGTTAAGTGACGAGTATCAAGATAAAGCTCCATCACTTGGATTTGTCCCCTTAAAAGGAGATATTCTTGAGAAGTCAAGAGCTGCTGTAAAAAGA
>AG-355-L02_2667784374
TTAAGTGGTGCTGGGGCATCATTTCCTGCCAAAATCTATACTCGTTGGTTCAAAGATTTAGCCTCTTCTGGTGGGCCAAGAGTAAATTACCAAGCTGTTGGTTCAGGTTCTGGAAGAAAAGCATTTATTGATCAAACTGTTAACTTCGGTGCATCAGATGATCCAATGAAAGATGCAGATATAGCCAAGGTAACCAGAGGTTTAGTTCAGATTCCTATGGTTGGAGGAACTATTGCTTTTGGTTATAACTGTGATTTGAAACTTACTCAAGAGCAAGCAGTAAGGGTTGCTATGGGTATGATCAAGAACTGGAAGGAAGTTGGTTGTAAGCCTGGTAAGTTAACTTGGGCGCATCGTTCTGATGGTTCAGGAACTACTAAGGCTTTTACAAACTCTATGGAAGCATTTTCAGTTGGTGCTAAAGGTAATTCAGGTGTGGCAGGTGTTATCCAGAATACTCCTGGTGCAATTGGTTATGTTAACCAGTCTTACATAAAAGGTAATGTCAAAGCTGCTGCACTTCAGAATCTTTCAGGTGAGTTTCTAAAACCATCTGTAGAAGCAGGAGCTAAGGCTCTTAATGGTATTACTCTAGATGAAAATCTTGCTGGTAAAAATCCTAACCCAACTGCAAAAGGAGCATACCCTATAGCTTCATTAACATGGATACTTGCTTATGAAGAGGGTAATGGTAGAAACACTAAAGCTATCAAACAAGCCTTTAATACATTGTTAAGTGATGAGTATCAAGATAAAGCTCCATCACTTGGATTTGTCCCCTTAAAAGGAGATATTCTTGAGAAGTCAAGAGCTGCTGTAAAAAGA
>AG-355-B18_2667765331
TTAAGTGGTGCTGGTGCATCATTTCCTGCCAAAATTTATACTCGTTGGTTCAAAGATTTAGCATCTTCAGGCGGTCCAAGAGTTAATTACCAAGCCGTCGGTTCAGGCTCTGGAAGAAAAGCATTTATCGACCAGACTGTAAACTTTGGTGCTTCTGATGATCCTATGAAGGCTAAAGATATAGCAAAGGTAACAAGAGGATTAGTTCAGATCCCTATGGTTGGAGGAACTATTGCTTTTGGATATAACTGCGATTTGAAACTTACTCAAGAACAAGCAGTACAAGTTGCAATGGGTATGATCAAGAATTGGAAAGAAGTTGGTTGTAAACCTGGTAAATTAACTTGGGCACATCGTTCTGACGGATCAGGTACAACTAAAGCTTTTACAAACTCTATGGAAGCTTTTTCAGTTGGTGCAAAAGGTAATTCAGGCGTGGCAGGTGTCATCCAGAATACTCCAGGCGCAATTGGTTATGTTAACCAGTCCTACATTAAGGGAAATGTTAAGGCCGCTGCACTTCAAAATCTTTCAGGTGAGTTTCTAAAACCATCTGTAGAAGCAGGAGCAAAAGCTCTTAATGGTATTACTTTAGATGAAAATCTTGCGGGTAAAAATCCTAATCCAACTGCAAAAGGAGCATATCCTATAGCTTCATTAACATGGATACTTGCCTATGAAGAAGGTAATGGTAGAAACACTAAAGCTATCAAGCAAGCCTTTAATACATTGTTAAGTGATGAGTATCAAGATAAAGCTCCATCACTAGGCTTTGTTCCTTTAAAAGGCGATATTCTTGAGAAATCAAGAGCTGCTGTAAAAAGA
>AG-355-N16_2667796722
TTAAGTGGTGCTGGAGCATCATTTCCTGCCAAAATTTACACTCGTTGGTTCAAAGATTTAGCCTCTTCAGGCGGACCAAGAGTAAACTACCAGGCTGTTGGTTCAGGCTCTGGAAGAAAAGCTTTTATTGATCAAACTGTAAACTTCGGTGCTTCTGATGATCCTATGAAGGCTAAAGATATAGCGAAGGTAACAAGAGGATTAGTTCAGATTCCTATGGTTGGAGGAACTATTGCATTTGGTTATAACTGTGATTTGAAACTTACCCAAGAACAAGCTGTTCAAGTTGCTATGGGTATGATTAAGAATTGGAAAGAAGTTGGTTGTAAGCCTGGTAAATTAACTTGGGCCCATCGTTCTGACGGATCAGGTACAACTAAAGCTTTTACAAACTCCATGGAAGCTTTTTCAGTTGGTGCTAAAGGTAATTCAGGTGTGGCAGGTGTTATTCAAAATACTCCAGGCGCAATTGGTTATGTTAACCAGTCCTACATTAAGGGAAATGTTAAAGCTGCTGCACTTCAGAATCTTTCTGGTGAGTTTCTAAAACCATCTGTAGAAGCAGGAGCTAAGGCCCTTAATGGTATTACTTTAGATGAAAATCTCGCTGGTAAAAATCCTAATCCAACAGCAAAAGGAGCATATCCTATAGCTTCATTGACATGGATACTTGCCTATGAAGAAGGTAATGGTAGAAACACTAAAGCTATCAAACAAGCCTTTAATACATTATTAAGTGATGAGTATCAAGATAAAGCTCCATCACTTGGATTTGTTCCTTTGAAAGGCGATATTCTTGAGAAATCAAGAGCTGCTGTAAAAAGA
>AG-355-P18_2667872407
TTAAGTGGTGCTGGAGCATCATTTCCTGCCAAAATTTACACTCGTTGGTTCAAAGATTTAGCCTCTTCAGGTGGGCCAAGAGTTAATTATCAAGCTGTTGGTTCTGGTTCTGGAAGAAAGGCATTTATTGATCAAACTGTTAACTTCGGTGCATCAGACGATCCTATGAAAGATAAGGATATAGCTAAGGTAACAAGAGGATTAGTACAGATTCCTATGGTCGGAGGAACTATTGCTTTTGGTTACAACTGCGACTTGAAACTTACACAAGAACAAGCTGTTCAAGTTGCTATGGGTATGATCAAGAATTGGAAAGAAGTTGGCTGTAAACCTGGTAAATTAACTTGGGCTCATCGTTCTGATGGATCTGGTACAACTAAAGCTTTTACTAACTCTATGGAAGCTTTTTCAGTTGGAGCAAAAGGTAATTCAGGTGTAGCAGGTGTTATACAAAATACTCCTGGTGCAATTGGTTATGTTAACCAGTCTTACATAAAAGGTAATGTCAAAGCTGCCGCACTTCAGAATCTTTCAGGTGAGTTTCTAAAACCATCTGTAGAAGCAGGAGCTAAGGCTCTTAATGGTATTACTCTAGATGAAAATCTTGCTGGTAAAAATCCTAACCCAACTGCAAAAGGAGCATACCCTATAGCTTCATTAACATGGATACTTGCTTATGAAGAGGGTAATGGTAGAAACACTAAAGCTATCAAACAAGCCTTTAATACATTGTTAAGTGATGAGTATCAAGATAAAGCTCCATCACTTGGATTTGTCCCCTTAAAAGGAGATATTCTTGAGAAGTCAAGAGCTGCTGTAAAAAGA
>AG-347-L21_2667703082
TTAAGTGGCGCTGGAGCATCATTCCCTGCCAAAATTTATACTCGTTGGTTCAAAGATTTAGCCACTTCAGGTGGTCCAAGAGTAAACTACCAAGCTGTTGGTTCAGGTTCTGGAAGAAAAGCATTTATTGATCAGACTGTAAATTTTGGTGCTTCTGATGACCCTATGAAGGCTAAAGATATTGCAAAAGTAACAAGAGGTTTAGTTCAGATACCTATGGTTGGGGGCACAATTGCTTTTGGATATAACTGCGACTTAAAACTTTCACAAGAACAAGCTGTGCAAGTTGCTATGGGTATGATCAAGGATTGGAAAGAAGTTGGTTGCAAGCCAGGTAAATTAACTTGGGCTCATCGTTCTGACGGATCAGGCACAACTAAAGCTTTTACAAACTCTATGGAAGCTTTTTCAGTTGGAGCAAAAGGAAATTCAGGAGTCGCTGGAGTTATACAAAATACTCCTGGTGCAATTGGTTATGTTAACCAGTCTTATATAAAAGGTAATGTTAAAGCTGCTGCACTTCAGAATCTTTCTGGAGAATATGTAAAGCCTACTGTTAAGGCAGGAGCTAAAGCTCTTAATGGTATTACTTTAGATGAAAATCTTGCTGGTAAAAATCCTAATCCAATAGCAAAAGGAGCATATCCTATAGCTTCATTAACATGGATACTTGCTTATGAAGAAGGTAATGGTAGAAATACTAAAGCTATTAAACAAACCTTTAATACATTGTTAAGTGATGAGTATCAAGATAAAGCCCCAGCACTTGGATTTGTCCCCTTAAAAGGAGATATTCTTGAGAAGTCAAGAGCTGCGGTAAAAAGA
>AG-347-B23_2667821363
TTGAGCGGAGCAGGTGCTACATTTCCCTCGAAAATTTATACTAGGTGGTTTTTTGATCTAGCAAAATCTGGCGGCCCAAGAGTTAATTATCAAGCTGTTGGTTCTGGTTCTGGAAGAAAAGCATTTATTGATCAGACTGTAAACTTTGGTGCTTCTGATGATCCCATGAAAGATAATGATATAGCAAAAGTTACTAGAGGATTAGTACAGATACCTATGGTTGGTGGAACTATTGCATTTGGTTATAACTGCGATTTAAAACTGTCCCAAGAGAAAGCAGTACAAGTTGCTATGGGAATGATTAAAGATTGGAAAGAATTAGGTTGTAAACCAGGGAAATTGACTTGGACTCATCGTTCTGATGGATCAGGTACAACAAAAGCTTTCACAAACTCTATGGAAGCTTTTTCAGTTGGTGCTAAGGGTAATTCTGGAGTTGCAGGTGTTATTCAAAATACTCCTGGTGCAATTGGTTATGTTAATCAGTCTTATATAAAAGGAAATGTGAAAGCTGCCGCACTTCAAAATCTTTCAGGGGAGTTTCTAAAACCATCTGCAGAAGCAGGAGCTAAAGCTCTCAATGGTATTACTTTAGATGAAAATCTTGCGGGTAAAAATCCTAACCCCACTGCTAAAGGAGCTTACCCAATCGCTTCATTGACATGGATACTTGCTTATGAAAAAGGTAATGGTAGAAACACTAAAGCAATCAAACAAGCCTTTAATACATTGTTAAGTGATGAGTATCAAGATAAGGCCTCATCACTTGGATTTATCCCCTTAAAAGGGGATATCCTTTTGAAATCAAGAACTGCCGTTGAAAAA
>AG-347-N23_2667712040
TTGAGCGGAGCAGGTGCTACATTTCCCTCGAAAATTTATACCAGGTGGTTTTTTGACTTAGCTAAATCTGGCGGCCCAAGAGTTAATTATCAAGCAGTAGGTTCTGGTTCTGGAAGAAAAGCTTTTATTGATCAGACAGTAAACTTTGGTGCCTCTGATGATCCCATGAAAGATAAAGATATAGCAAAAGTTACTAGAGGATTAGTACAGATACCTATGGTTGGAGGTACTATTGCATTTGGTTATAACTGCGATTTAAAACTGTCCCAAGAGAAAGTAGTACAAGTAGCTATGGGAATGATTAAAGATTGGAAAGAATTAGGTTGTAAACCAGGGAAATTGACTTGGACTCATCGTTCTGATGGATCAGGTACAACTAAAGCTTTTACAAACTCTATGAAAGCGTTTTCAGTTGGAGCAAAAGGAAATTCAGGTGTTGCCGGTGTTATTCAAAATACTCCAGGTGCAATTGGTTATGTTAATCAGTCCTATATTAAAGGTAATGTTAAGGCTGCTGCACTTCAGAATCTTTCTGGGGAATATGTAAAGCCTACAGTTGAGGCAGGAGCAAAAGCTCTTAATGGCATTACTTTAGATGAAAATCTTGCGGGTAAAAATCCTAATCCAACAGCAAAAGGAGCGTACCCTATCGCTTCATTGACATGGATACTTGCTTACGAAAAAGGTAATGGTAGAAACACTAAAGCAATCAAACAAGCCTTTAATACATTGTTAAGTGATGAGTATCAAGATAAGGCTTCATCCCTTGGATTTATCCCCTTAAAAGGGAATATCCTTTTGATATCAAGAGCTGCCTTTGAAAAA
>AG-347-K10_2717148528
TTGAGCGGAGCAGGTGCTACATTTCCCTCGAAAATTTATACTAGGTGGTTTTTTGACTTAGCCAAATCAGGTGGACCAAGAGTTAACTATCAAGCAGTAGGCTCTGGTTCTGGCAGAAAAGCCTTTATAGATGAAACAGTAAATTTTGGTGCTTCTGATGATCCTATGAAGGCTAAGGATATAGAAAAGGTATCAAGAGGCTTAGTACAGATTCCTATGGTTGGAGGAACTATTGCTTTTGGTTATAACTGCGATTTAAAACTTACTCAAGAGCAAGCAGTACGAGTTGCAATGGGTATGGTTAAAAACTGGAAAGAATTAGGCTGTAAATCAGGAAAGTTAACTTGGACACATCGTTCTGATGGTTCTGGAACTACTAAGGCTTTCACAAACTCTATGGAAGCATTTTCAGTTGGAGCAAAAGGTAATTCTGGTGTTGCAGGTGTAATTCAAAACACTCCAGGCGCAATTGGTTATGTAAATCAGTCATATATTAAAGGTAATGTTAAGGCTGCTGCACTTCAAAATCTTTCAGGGGAGTTTCTAAAACCATCTGCAGAAGCAGGAGCTAAGGCTCTTAATGGTATTACGTTAGATGAAAATCTTGCGGGTAAAAATCCTAATCCAACAGCAAAAGGAGCGTACCCTATAGCTTCATTGACATGGATACTTGCTTACGAAAAAGGTAATGGTAGAAATACTAAAGCAATCAAACAAGCCTTTAATACATTGTTAAGTGATGAGTATCAAGATAAGGCTTCATCCCTTGGATTTATCCCTTTAAAAGGGAATATCCTTTTGAAATCAAGAGCTGCCGTTGAAAAA
>AG-347-G20_2667835032
TTGAGCGGAGCAGGTGCTACATTTCCCTCGAAAATTTATACTAGGTGGTTTTTTGACTTAGCCAAATCAGGTGGACCAAGAGTTAACTATCAAGCAGTAGGTTCTGGTTCTGGCAGAAAAGCCTTTATAGATGAAACAGTAAATTTTGGTGCTTCTGATGATCCTATGAAGGCTAAGGATATAGAAAAGGTATCAAGAGGCTTAGTACAGATTCCTATGGTTGGAGGAACTATTGCCTTTGGTTATAACTGCGATTTGAAACTTACTCAAGAGCAAGCAGTACGAGTTGCAATGGGTATGGTTAAAAACTGGAAAGAATTAGGCTGTAAATCAGGAAAGTTAACTTGGACACATCGTTCTGATGGTTCAGGAACTACTAAAGCTTTTACAAATTCTATGGAGGCTTTTTCTGTTGGTGCTAAGGGTAATTCTGGTGTTGCAGGTGTAATTCAAAACACTCCAGGAGCAATTGGGTATGTAAATCAGTCATATATTAAAGGTAATGTTAAGGCTGCTGCACTTCAAAATCTTTCAGGGGAGTTTCTAAAACCATCTGCAGAAGCAGGAGCTAAGGCTCTTAATGGTATTACGTTAGATGAAAATCTTGCAGGTAAAAATCCTAATCCAACAGCAAAAGGAGCGTACCCTATAGCTTCATTGACATGGATACTTGCTTACGAAAAAGGTAATGGTAGAAATACTAAAGAAATCAAACAAGCCTTTAATACATTGTTAAGTGATGAGTATCAAGATAAGGCTTCATCCCTTGGATTTATCCCCTTAAAAGGAAATATCCTTTTAAAATCAAGAGCTGCTGTTGAAAAA
>AG-347-J14_2667847518
TTGAGCGGAGCAGGTGCTACATTTCCCTCGAAAATTTATACTAGGTGGTTTTTTGACTTAGCCAAATCAGGTGGACCAAGAGTTAACTATCAAGCAGTAGGTTCTGGTTCTGGCAGAAAAGCCTTTATAGATGAAACAGTAAATTTTGGTGCTTCTGATGATCCTATGAAGGCTAAGGATATAGAAAAGGTATCAAGAGGCTTAGTACAGATTCCTATGGTTGGAGGAACTATTGCCTTTGGTTATAACTGCGATTTGAAACTTACTCAAGAGCAAGCAGTACGAGTTGCAATGGGTATGGTTAAAAACTGGAAAGAATTAGGCTGTAAATCAGGAAAGTTAACTTGGACACATCGTTCTGATGGTTCAGGAACTACTAAAGCTTTTACAAATTCTATGGAGGCTTTTTCTGTTGGTGCTAAGGGTAATTCTGGTGTTGCAGGTGTAATTCAAAACACTCCAGGAGCAATTGGGTATGTAAATCAGTCATATATTAAAGGTAATGTTAAGGCTGCTGCACTTCAAAATCTTTCAGGGGAGTTTCTAAAACCATCTGCAGAAGCAGGAGCTAAGGCTCTTAATGGTATTACGTTAGATGAAAATCTTGCAGGTAAAAATCCTAATCCAACAGCAAAAGGAGCGTACCCTATAGCTTCATTGACATGGATACTTGCTTACGAAAAAGGTAATGGTAGAAATACTAAAGCAATCAAACAAGCCTTTAATACATTGTTAAGTTATGAGTATCAAGATAAGGCTTCATCCCTTGGATTTATCCCCTTAAAAGGAAATATCCTTTTAAAATCAAGAGCTGCCGTTGAAAAA
>AG-347-K20_2667692097
TTGAGTGGAGCTGGTGCAACATTTCCTTCGAAAATTTATACCAGGTGGTTTTTTGACTTAGCTAAATCTGGAGGCCCTAGAGTTAATTATCAAGCAGTAGGTTCTGGATCTGGAAGAAAAGCTTTCATAGACGAAACTGTAAATTTTGGTGCATCAGATGATCCTATGAAAGATTCTGATATAGAGAAAGTTAAAAGAGGACTTGTTCAAATACCTATGGTTGGGGGAACTATTGCTTTCGGATATAACTGTGATTTGAAACTTACTCAAGAGCAAGCAGTACAAGTTGCTATGGGAATGATTAAAAATTGGAAAGAATTAGGTTGTAAATCAGGGAAATTGACTTGGACTCATCGTTCTGATGGTTCAGGAACTACTAAGGCTTTCACAAACTCTATGGAATCATTTTCAGTTGGAGCAAAAGGTAATTCTGGTGTTGCAGGTGTAATTCAAAACACTCCAGGCGCAATTGGTTATGTAAATCAGTCATATATTAAGGGTAATGTTAAGGCTGCTGCACTTCAAAATCTTTCAGGGGAGTTTCTAAAACCATCTGCAGAAGCAGGAGCTAAAGCTCTTAATGGTATTACTTTAGATGAAAATCTTGCGGGTAAAAATCCTAATCCAACAGCAAAAGGAGCGTACCCTATCGCTTCATTGACATGGATACTTGCTTACGAAAAAGGTAATGGCAGAAACACTAAAGCAATCAAACAAGCCTTTAATACATTGTTAAGTGATGAGTATCAAGATAAGGCTTCATCCCTTGGATTTATCCCCTTAAAAGGGAATATCCTTTTGAAATCAAGAGCTGCCGTTGAAAAA
>AG-347-K23_2667695009
------------------------------------------------------------------------------------------------------------------------------------------------------------------------------------------------------------------------------------------------------------------------------------------------------------------------------------------------------------------------------------------------------------ATGGAAGCATTTTCAGTTGGAGCAAAAGGTAATTCTGGTGTTGCAGGTGTAATTCAAAACACTCCAGGCGCAATTGGTTATGTAAATCAGTCATATATTAAAGGTAATATTAAGGCTGCTGCACTTCAAATTCTTTCAGGGGAGTTTCTAAAACCATCTGCAGAAGCAGGAGCTAAGGCTCTATATGGTATTACTTTAGATGAAAATCTTGCGGGTAAAAATCCTAATCCAACAGCAAAAGGAGCGTACCCTATCGCTTCATTGACATGGATACTTGCTTACGAAAAAGGTAATGGCGGAAACACTAAAGCAATCAAACAAGCCTTTAATACATTGTTAAGTGATGAGTATCAAGATAAGGCTTCATCCCTTGGATTTATCCCCTTAAAAGGGAATATCCTTTTTAAATCAAGAGCTGCCGTTGAAAAA
>AG-347-K02_2667825217
TTGAGCGGAGCAGGTGCCACATTTCCCTCGAAAATTTATACCAGGTGGTTTTTTGACTTAGCCAGATCAGTTGGACCAAGGGTTAATTACCAAGCGGTTGGTTCGGGCTCTGGAAGAAAAGCTTTTATAGACCAAACCGTAAACTTTGGTGCTTCTGATGATCCTATGAAAGCTAAAGATATAGCAAAGGTATCAAGAGGTTTAGTACAGATTCCTATGGTTGGAGGAACTATTGCTTTTGGTTATAACTGCGATTTGAAACTAACACAAGAACAAGCTGTTCAAGTAGCAATGGGTATGGTTAAAAACTGGAAAGAAATAGGCTGCAAATCAGGAAAGTTAACTTGGACTCATCGTTCTGATGGTTCAGGAACTACTAAGGCCTTTACAAACTCTATGGAAGCATTTTCATTTGGAGCAAAAGGAAATTCTGGTGTTGCAGGTGTTATTCAAAACACACCAGGTGCAATTGGTTATGTAAACCAGTCATACATTAAAGGTAATGTTAAGGCTGCTGCACTTCAAAATCTTTCAGGGGAGTTTCTAAAACCATCTGCAGAAGCAGGAGCTAGGGCTCTTAATGGTATTACTTTAGATGAAAATCTTGCGGGTAAAAATCCTAATCCAACAGCAAAAGGAGCGTACCCTATCGCTTCATTGACATGGATACTTGCTTACGAAAAAGGTAATGGTAGAAACACTAAAGCAATCAAACAAGCCTTTAATACATTGTTAAGTGATGAGTATCAAGATAAGGCTGCATCCCTTGGATTTATTCCCTTAAAAGGGGATATCCTTTTGAAATCAAGAGCTGCCGTTGAAAAA
>AG-347-G18_2667833112
TTGAGCGGAGCAGGTGCTACATTTCCCTCGAAAATTTATACTAGGTGGTTTTTTGACTTAGCCAAATCTGGTGGACCAAGGGTTAATTACCAAGCAGTTGGTTCTGGCTCTGGAAGAAAAGCTTTTATAGACCAAACAGTAAACTTTGGTGCATCAGATGATCCTATGAAAGATTCTGATATAGAGAAAGTTTCTAGGGGACTTGTTCAAATACCAATGGTAGGTGGCACAATTGCCTTTGGATATAACTGCGATTTGAAACTTACTCAAGTGCAAGCAGTACGAGTTGCAATGGGTATGGTTAAAAACTGGAAAGAATTAGGCTGTAAATCAGGCAAGTTAACTTGGACACATCGTTCTGATGGTTCAGGAACTACTAAGGCTTTCACAAACTCTATGGAAGCATTTTCAGTTGGAGCAAAAGGAAATTCTGGTGTTGCAGGTGTAATTCAAAACACTCCTGGTGCAATTGGTTATGTTAACCAGTCCTATATTAAAGGTAATGTAAAGGCTGCTGCACTTCAAAATCTTTCTGGTGAATTCGTTACCCCCAATACTGAATCAGGCGCAATAGCTTTAAATGGAATAAAGCTTGATAAGAACTTGGCCGGTAAAAATTCAAACCCTACTGCTAAAGGAGCTTATCCAATAGCAACCTTAACATGGATACTTGCTTACGAAAAAGGTAATGGTAGAAACACTAAAGCAATCAAACAAGCCTTTATTACATTGTTAAGTGATGAGTATCAAGATAAGGCTTCAACCCTTGGATTTATCCCCTTAAAAGGGAATATCCTTTTTAAATCAAGAGCTGCCGTTGAAAAA
>AG-355-J09_2667774801
TTAAGTGGTGCTGGAGCATCATTTCCTGCCAAAATTTACACTCGTTGGTTCAAAGATTTAGCCTCTTCAGGTGGGCCAAGAGTTAATTATCAAGCTGTTGGTTCTGGTTCTGGAAGAAAAGCATTTATTGATCAAACTGTTAACTTCGGTGCATCAGATGATCCTATGAAGGATAAGGATATAGCAAAGGTAACAAGAGGATTAGTACAGATTCCTATGGTTGGAGGAACTATTGCTTTTGGTTACAACTGCGACTTGAAACTTACCCAAGAACAAGCTGTTCAAGTTGCTATGGGCATGATCAAGAATTGGAAAGAAGTTGGTTGTAAACCTGGTAAATTAACTTGGGCACATCGTTCTGACGGATCAGGCACAACTAAAGCTTTTACAAATTCTATGGAAGCTTTTTCAGTTGGCGCTAAAGGTAATTCTGGTGTTGCAGGTGTTATTCAAAATACTCCTGGAGCAATTGGTTATGTGAACCAGTCATACATTAAAGGTAATGTTAAGGCTGCTGCACTCCAAAATCTTTCAGGTGAATTTCTAAAACCATCTGTAGAAGCAGGAGCAAAAGCTCTTAATGGCATTACTTTAGATGAAAATCTTGCTGGTAAAAATCCTAATCCGACAGCAAAAGGAGCATACCCAATAGCTTCATTAACATGGATACTTGCTTATGAAGAGGGTAATGGTAGAAACACTAAAGCTATCAAACAAGCCTTTAATACATTGTTAAGTGATGAGTATCAAGATAAAGCTCCATCACTTGGATTTGTCCCCTTAAAAGGAGATATTCTTGAGAAGTCAAGAGCTGCTGTAAAAAGA
>AG-355-L22_2667788607
TTAAGTGGTGCTGGGGCATCATTTCCTGCCAAAATCTACACTCGTTGGTTCAAAGATTTAGCCTCTTCTGGTGGGCCAAGAGTAAATTACCAAGCTGTTGGTTCAGGTTCTGGAAGAAAAGCATTTATTGATCAAACTGTTAACTTCGGTGCATCAGATGATCCAATGAAAGATGCAGATATAGCCAAGGTTACCAGAGGTTTAGTTCAGATACCTATGGTAGGCGGCACAATTGCTTTTGGTTATAACTGCGATTTGAAACTTACTCAAGAGCAAGCAGTAAGGGTTGCTATGGGTATGATCAAGAACTGGAAGGAAGTTGGCTGTAAGGCTGGTAAATTAACTTGGGCTCATCGTTCTGACGGATCAGGTACAACTAAAGCCTTTACAAACTCCATGGAAGCTTTTTCAGTTGGAGCAAAAGGTAATTCTGGTGTCGCAGGTGTTATTCAAAACACTCCTGGTGCAATTGGTTATGTAAACCAGTCTTACATAAAAGGTAATGTCAAAGCTGCTGCACTTCAGAATCTTTCAGGTGAGTTTCTAAAACCATCTGTAGAAGCAGGAGCTAAGGCTCTTAATGGTATTACTCTAGATGAGAATCTTGCTGGTAAAAATCCTAATCCAACTGCAAAAGGAGCATACCCTATAGCTTCATTAACATGGATACTCGCTTATGAAGAGGGTAATGGTAGAAACACTAAAGCTATCAAACAAGCCTTTAATACATTATTAAGTGATGAGTATCAAGATAAAGCTCCATCACTTGGATTTGTCCCCTTAAAAGGAGATATTCTTGAGAAGTCAAGAGCTGCTGTAAAAAGA
>AG-355-M02_2667790015
TTAAGTGGTGCTGGGGCATCATTTCCTGCCAAAATCTACACTCGTTGGTTCAAAGATTTAGCCTCTTCTGGTGGGCCAAGAGTAAATTACCAAGCTGTTGGTTCAGGTTCTGGAAGAAAAGCATTTATTGATCAAACTGTTAACTTCGGTGCATCAGATGATCCAATGAAAGATGCAGATATAGCCAAGGTTACCAGAGGTTTAGTTCAGATACCTATGGTAGGCGGCACAATTGCTTTTGGTTATAACTGCGATTTGAAACTTACTCAAGAGCAAGCAGTAAGGGTTGCTATGGGTATGATCAAGAACTGGAAGGAAGTTGGCTGTAAGGCTGGTAAATTAACTTGGGCTCATCGTTCTGACGGATCAGGTACAACTAAAGCCTTTACAAACTCCATGGAAGCTTTTTCCGTTGGAGCAAAAGGTAATTCTGGTGTTGCAGGTGTTATTCAAAACACTCCTGGTGCAATTGGTTATGTAAACCAGTCCTACATTAAAGGTAATGTCAAAGCTGCTGCACTTCAGAATCTTTCAGGTGAGTTTCTAAAACCATCTGTAGAAGCAGGAGCTAAGGCTCTTAATGGTATTACTCTAGATGAGAATCTTGCTGGTAAAAATCCTAATCCAACTGCAAAAGGAGCATACCCTATAGCTTCATTAACATGGATACTTGCTTATGAAGAGGGTAATGGTAGAAACACTAAAGCTATCAAACAAGCCTTTAATACATTATTAAGTGATGAGTATCAAGATAAAGCTCCATCACTTGGATTTGTCCCCTTAAAAGGAGATATTCTTGAGAAGTCAAGAGCTGCTGTAAAAAGA
>AG-347-K22_2717149799
TTGAGTGGAGCTGGTGCATCATTTCCTTCGAAAATTTATACCAGGTGGTTTTTTGACTTAGCTAAATCTGGAGGCCCTAGAGTTAATTATCAAGCAGTAGGTTCTGGATCTGGAAGAAAAGCTTTCATAGATGAAACTGTTAATTTTGGAGCCTCTGACGATCCAATGAAAGATTCTGATATAAAAAAAGTTACTAGAGGACTTGTTCAAATACCGATGGTAGGTGGAACAATTGCGTTTGGATATAACTGCGACTTGAAACTAACACAAGAAAAAGCTGTTCAAGTAGCAATGGGAATGATTAAAAATTGGAAGGAATTAGGGTGTAAGTCAGGTAAATTAACTTGGGCCCATCGCTCTGACGGTTCAGGCACAACTAAAGCTTTTACAAACTCTATGGAAGCTTTTTCAGTTGGAGCAAAAGGGAATTCAGGCGTCGCTGGAGTCATACAAAATACTCCTGGCTCAATTGGTTATGTTAACCAGTCTTATATAAAAGGTAATGTTAAAGCTGCTGCACTTCAGAATCTTTCTGGTGAATTCGTTACCCCTAATACTGAATCAGGCGCAATAGCTTTAAATGGAATAAATCTTGATGAAAACTTGGCTGGTAAAAATCCGAATCCTACTGCTAAAGGAGCTTATCCAATAGCAACTTTGACTTGGATACTTGCTTATGAAACAGGTAATGGAAGGAATACTAAGGCAATTCAAGATACATTCTATAAATTGCTGAGCGATGAATACCAAGATAAAGCCGCGCCTCTAGGATTTGTTCCACTTAAAGGTGATATCCTTGAGAAATCAAAAGCAGCAGTTAAAAAA
>AG-347-J22_2667822004
TTGAGCGGAGCTGGTGCATCATTTCCTTCGAAAATTTATACCAGGTGGTTTTTTGACTTAGCTAAATCTGGAGGCCCTAGAGTTAATTATCAGGCAGTAGGTTCTGGATCTGGAAGAAAAGCTTTCATAGACGAAACTGTAAATTTTGGTGCATCAGATGATCCTATGAAAGATTCTGATATAGAGAAAGTTAAAAGAGGACTTGTGCAAATACCGATGGTAGGTGGAACAATTGCGTTTGGATATAACTGCGACCTGAAACTAACACAAGAGCAGGCTGTTCAGGTAGCGATGGGAATGATAAAAAATTGGAAGGAATTAGGATGTAAGTCAGGTAAATTAACTTGGGCGCATCGTTCTGATGGATCAGGCACGACTAAAGCTTTTACAAATTCTATGGAGGCTTTCTCTGTTGGAGCAAAAGGTAATTCTGGTGTTGCAGGTGTTATTCAAAATACTCCGGGTGCAATTGGTTATGTAAACCAGTCATACATTAAAGGTAATGTTAAGGCTGCTGCACTTCAAAATCTTTCTGGTGAATTCGTTACTCCTAATACTGAATCAGGCGCGATAGCTTTGAATGGAATAAATCTTGATGAAAACTTGGCTGGTAAAAATCCGAATCCTACTGCTAAAGGAGCTTATCCAATAGCAACTTTGACTTGGATACTTGCTTATGAAAAAGGTAACGGAAGAAATACTAAGGCAATTCAAGATACATTCTATAAATTACTCAGTGATGAATATCAAGATAAAGCTCCTGCCTTAGGTTTCGTTCCCTTGAAAGGAGAAATTTTAAAAAAATCAATTGAGGCTGTGGGAAGA
>AG-347-L02_2667697257
TTGAGCGGAGCTGGTGCATCATTTCCTTCGAAAATTTATACCAGGTGGTTTTTTGACTTAGCTAAATCTGGAGGCCCTAGAGTTAATTATCAGGCAGTAGGTTCTGGATCTGGAAGAAAAGCTTTCATAGACGAAACTGTAAATTTTGGTGCATCAGATGATCCTATGAAAGATTCTGATATAGAGAAAGTTAAAAGAGGACTTGTGCAAATACCGATGGTAGGTGGAACAATTGCGTTTGGATATAACTGCGACCTGAAACTAACACAAGAGCAGGCTGTTCAGGTAGCGATGGGAATGATAAAAAATTGGAAGGAATTAGGATGTAAGTCAGGTAAATTAACTTGGGCGCATCGTTCTGATGGATCAGGCACGACTAAAGCTTTTACAAATTCTATGGAGGCTTTCTCTGTTGGAGCAAAAGGTAATTCTGGTGTTGCAGGTGTTATTCAAAATACTCCGGGTGCAATTGGTTATGTAAACCAGTCATACATTAAAGGTAATGTTAAGGCTGCTGCACTTCAAAATCTTTCTGGTGAATTCGTTACTCCTAATACTGAATCAGGCGCGATAGCTTTGAATGGAATAAATCTTGATGAAAACTTGGCTGGTAAAAATCCGAATCCTACAGCTAAAGGAGCTTATCCAATAGCAACTTTGACTTGGATACTTGCTTATGAAAAAGGTAACGGAAGAAATACTAAGGCAATTCAAGATACATTCTATAAATTACTCAGTGATGAATATCAAGATAAAGCTCCTGCCTTAGGTTTCGTTCCCTTGAAAGGAGAAATTTTAAAAAAATCAATTGAGGCTGTGGGAAGA
>AG-347-K16_2667829374
TTGAGTGGAGCTGGTGCATCATTTCCTTCGAAAATTTATACCAGGTGGTTTTTTGACTTAGCTAAATCTGGAGGCCCTAGAGTTAATTATCAAGCAGTAGGTTCTGGATCTGGAAGAAAAGCTTTCATAGACGAAACTGTAAATTTTGGTGCATCAGATGATCCTATGAAAGAAGCTGATATAAAAAAAGTTACTAGAGGACTTGTGCAAATACCGATGGTAGGTGGAACAATTGCGTTTGGATATAACTGCGACCTGAAACTAACACAAGAACAAGCTGTACAAGTAGCAATGGGAATGATAAAAAACTGGAAGGAATTAGGATGTAAGTCAGGTAAATTAACCTGGGCGCATCGTTCCGACGGTTCAGGCACGACTAAAGCTTTTACAAATTCTATGGAGGCTTTCTCTGTTGGCGCAAAAGGCAATTCTGGTGTTGCAGGTGTTATTCAAAACACTCCAGGCGCAATTGGTTATGTAAACCAGTCATACATTAAAGGTAATGTTAAGGCTGCTGCACTTCAAAATCTTTCTGGTGAATTCGTTACCCCTAATACTGAATCAGGCGCGATAGCTTTGAATGGAATAAATCTTGATGAAAACTTGGCTGGTAAAAATCCGAATCCTACTGCTAAAGGAGCTTATCCAATAGCAACTTTGACTTGGATACTTGCTTATGAAAAAGGTAACGGAAGAAATACTAAGGCAATTCAAGATACATTCTATAAATTGCTCAGCGATGAATATCAAGATAAAGCTCCTGCCTTAGGTTTCGTTCCCTTGAAAGGAGAAATTTTAAAAAAATCAATTGAGGCTGTTGGAAGA
>AG-347-I15_2667840165
---------------------------------------------------------------------------------------------------------------------------------------------------------------------------------------------------------------------------------------------------------------------------------------------------------------------------------------------------------------------------------------------------------------------------------------------------------------------------------------------------------------------------------------------------------------------------------------------------------------------------------------------AATCCTACTGCTAAAGGAGCTTATCCAATAGCAACCTTGACTTGGATACTTGCTTATGAAACAGGTAATGGAAGAAATACTAAGGCAATTCAAGATACATTCTATAAATTGCTCAGCGATGAATACCAATCAAAAGCTCCCACCTTAGGTTTCGTTCCCTTGAAAGGAGAAATTTTAAAAAAATCAATTGAGGCTGTTGGAAGA
>AG-347-J21_2667852315
TTGAGTGGTGCTGGTGCATCATTTCCTTCAAAAATTTATACTAGATGGTTTTTTGACTTAGCTAAATCTGGAGGCCCTAGAGTTAATTATCAAGCAGTAGGTTCTGGATCTGGAAGAAAAGCTTTTATAGACGAAACTGTAAATTTTGGTGCATCAGATGATCCTATGAAAGAGTCTGATATAGAGAAAGTTAAAAGAGGACTTGTTCAAATACCGATGGTAGGTGGAACAATTGCGTTTGGATATAACTGCGACTTGAAACTAACACAAGAACAAGCTGTTCAAGTAGCAATGGGAATGATTAAAAATTGGAAGGAATTAGGATGTAAGTCAGGTAAATTAACTTGGGCCCATCGTTCTGACGGTTCAGGCACGACTAAAGCTTTTACAAATTCTATGGAGGCTTTCTCTGTTGGAGCAAAAGGCAATTCTGGTGTTGCAGGTGTTATTCAAAACACTCCTGGCGCAATTGGTTATGTAAACCAGTCATACATTAAAGGTAATGTTAAGGCTGCTGCACTTCAAAACCTATCTGGTGAATTCGTTACCCCTAATACTAAATCAGGCGCGATAGCTTTAAATGGAATAAATCTTGATGAAAACTTGGCTGGTAAAAATCCAAACCCCACTGCTAAAGGAGCTTATCCAATAGCAACCTTAACTTGGATACTTGCTTATGAAACAGGTAATGGAAGGAATACTAAGGCAATTCAAGATACATTCTATAAATTGCTCAGCGATGAATACCAAGATAAATCTCCTGCCTTGGGTTTCGTTCCCTTGAAAGGTGAAATTTTAAAAAAATCAATTGAAGCTGTTGGAAGA
>AG-347-O22_2667713576
TTGAGTGGTGCTGGTGCATCATTTCCTTCGAAGATTTATACTAGGTGGTTTTTTGACTTAGCTAAATCTGGAGGCCCTAGAGTTAATTATCAAGCAGTAGGTTCTGGATCTGGAAGAAAAGCTTTCATAGATGAAACTGTTAATTTTGGAGCCTCTGACGATCCAATGAAAGATTCTGATATAAAAAAAGTTACTAGAGGACTTGTGCAAATACCGATGGTAGGTGGAACAATTGCGTTTGGATATAACTGCGACTTGAAACTAACACAAGAACAAGCTGTTCAAGTAGCAATGGGAATGATTAAAAATTGGAAGGAATTAGGATGTAAGTCAGGTAAATTAACTTGGGCCCATCGTTCTGATGGCTCAGGCACGACTAAAGCTTTTACAAATTCTATGGAGGCTTTCTCTGTTGGAGCAAAAGGCAATTCTGGTGTTGCAGGTGTTATTCAAAACACTCCTGGCGCAATCGGTTATGTAAACCAGTCATACATTAAAGGTAATGTTAAGGCTGCTGCACTTCAAAACCTATCTGGTGAATTCGTTACCCCTAATACTGAATCAGGCGCGATAGCTTTAAATGGAATAACTCTTGATAAGAACTTGGCTGGTAAAAATCCAAATCCTACTGCTAAAGGAGCTTATCCAATAGCAACTTTGACTTGGATACTTGCTTATGAAACAGGTAATGGAAGGAATACTAAGGCAATTCAAGATACATTCTATAAATTGCTCAGCGATGAATACCAAGATAAAGCTCCTGCCTTGGGTTTCGTTCCCTTGAAAGGTGAAATTTTAAAAAAATCAATTGAAGCTGTTGGAAGA
>AG-347-J23_2667824257
TTGAGTGGAGCTGGTGCATCATTTCCTTCGAAGATTTATACTAGGTGGTTTTTTGACTTAGCTAAATCTGGAGGCCCTAGAGTTAATTACCAAGCAGTAGGTTCTGGATCTGGAAGAAAAGCTTTCATAGATGAAACTGTTAATTTTGGAGCCTCTGACGATCCAATGAAAGAAGCTGATATAAAAAAAGTTACTAGAGGACTTGTTCAAATACCGATGGTAGGTGGAACAATTGCGTTTGGATATAACTGCGACCTGAAACTAACACAAGAACAAGCTGTTCAAGTAGCAATGGGAATGATAAAAAACTGGAAGGAATTAGGATGTAAGTCAGGTAAATTAACTTGGGCCCATCGTTCCGACGGTTCAGGCACGACTAAAGCTTTTACAAATTCTATGGAGGCTTTCTCTGTTGGAGCAAAAGGCAATTCTGGTGTTGCAGGTGTTATTCAAAACACTCCTGGCGCAATTGGTTATGTAAACCAGTCATACATTAAAGGTAATGTTAAGGCTGCTGCACTTCAAAACCTATCTGGTGAATTCGTTACCCCTAATACTGAATCAGGCGCGATAGCTTTAAATGGAATAACTCTTGATAAGAACTTGGCTGGTAAAAATCCAAACCCTACTGCTAAAGGAGCTTATCCAATAGCAACCTTAACTTGGATACTTGCTTATGAAACAGGTAATGGAAGGAATACTAAGGCAATTCAAGATACATTCTATAAATTGCTCAGCGATGAATACCAAGATAAAGCTCCTGCCTTGGGTTTCGTTCCCTTGAAAGGTGAAATTTTAAAAAAATCAATTGAAGCTGTTGGAAGA
>AG-347-M15_2667704733
TTGAGTGGAGCTGGTGCATCATTTCCTTCGAAAATTTATACCAGGTGGTTTTTTGACTTAGCTAAATCTGGAGGCCCTAGAGTTAATTATCAAGCAGTAGGTTCTGGATCTGGAAGAAAAGCTTTCATAGACGAAACTGTTAATTTTGGAGCCTCTGACGATCCAATGAAAGAAGCTGATATAAAAAAAGTTACTAGAGGACTTGTGCAAATACCGATGGTGGGTGGAACAATTGCGTTTGGATATAACTGCGACTTGAAACTAACACAAGAACAAGCTGTTCAAGTAGCAATGGGAATGATTAAAAATTGGAAGGAATTAGGATGTAAGTCAGGTAAATTAACTTGGGCCCATCGTTCTGATGGCTCAGGCACGACTAAAGCTTTTACAAATTCTATGGAGGCTTTCTCTGTTGGTGCAAAAGGCAATTCTGGTGTTGCAGGTGTTATTCAAAATACTCCAGGTGCAATTGGTTATGTAAACCAGTCATACATTAAAGGTAAGGTTAAGGCTGCTGCACTTCAAAATCTTTCTGGTGAATTTGTTACTCCAAATACTGAATCAGGCGCGATAGCTTTAAATGGAATAACTCTTGATAAGAACTTGGCTGGTAAAAATCCAAACCCCACTGCTAAAGGAGCTTATCCAATAGCAACCTTAACTTGGATACTTGCTTATGAAACAGGTAATGGAAGGAATACTAAGGCAATTCAAGATACATTTTATAAATTGCTCAGCGATGAATACCAAGATAAAGCTCCTGCCTTGGGTTTCGTTCCCTTGAAAGGTGAAATTTTAAAAAAATCAATTGAAGCTGTTGGAAGA
>AG-347-M18_2667706313
TTGAGTGGAGCAGGTGCATCATTTCCATCGAAAATTTATACCAGGTGGTTTTTTGACTTAGCTAAATCTGGAGGCCCTAGAGTTAATTATCAAGCAGTAGGTTCTGGATCTGGAAGAAAAGCCTTTATAGACGAAACCGTTAATTTTGGAGCCTCTGACGATCCAATGAAAGATTCTGATATAGAGAAAGTTACTAGAGGACTTGTTCAAATACCGATGGTAGGCGGAACAATTGCGTTTGGATATAACTGCGATTTAAAACTTACTCAAGAGCAGGCTGTTCAAGTAGCAATGGGAATGATAAAAGATTGGAAGGAATTAGGATGTAAATCAGGTAAGTTAACTTGGACGCATCGTTCTGATGGCTCAGGCACGACTAAAGCTTTTACTAGTTCTATGGAAGCTTTTTCTGTTGGAGCAAAAGGTAATTCTGGTGTTGCGGGTGTTATACAAAATACTCCCGGAGCAATTGGTTACGTCAACCAATCATATATAAAAGGGAAGGTAAGAGCTGCAGCTTTACAAAATCTTTCTGGCGAATTCGTTACTCCGAATACTGAAGCAGGAGCAATAGCTTTAAATGGAATAAATCTCGATAAGAACTTGGCTGGTAAAAATCCAAACCCTACTGCTAAAGGAGCTTATTCAATAGCAACCTTAACTTGGATACTTGCTTATGAAAAAGGTAATGGGAGGAATACCAATGCAATTCAAGATACGTTATATGAATTGCTCAGCGATGAATACCAATCAAAAGCTCCTGCCTTAGGTTTCGTTCCCTTGAAAGGAGAAATTTTAAAAAAATCAAGAGCCGCAGTTAAAAAA
>AG-347-J20_2667850460
TTGAGTGGAGCTGGTGCATCATTTCCTTCGAAAATTTATACCAGGTGGTTTTTTGACTTAGCTAAATCTGGAGGCCCTAGAGTTAATTATCAAGCAGTAGGTTCTGGATCTGGAAGAAAAGCTTTCATAGACGAAACTGTAAATTTTGGTGCGTCAGATGATCCTATGAAAGATTCTGATATAGAGAAAGTTACTAGAGGACTTGTTCAAATACCTATGGTTGGTGGAACAATTGCGTTTGGATATAACTGCGACCTGAAACTAACACAAGAACAAGCTGTTCAAGTAGCAATGGGAATGATTAAAGATTGGAAAGAATTAGGTTGTAAATCAGGGAAATTGACTTGGACTCATCGTTCTGATGGATCAGGTACAACTAAAGCTTTCACAAACTCTATGGAAGCTTTTTCAGTTGGTGCTAAAGGTAATTCTGGTGTTGCAGGTGTTATTCAAAACTCCCCTGGCGCAATTGGTTATGTAAACCAATCATACATTAAAAGTAATGTTAAGGCTGCTGCACTTCAAAATCTTTCTGGTGAATTCGTTACCCCCAATACTGAATCAGGCGCAATAGCTTTAAATGGAATAAATCTAGATGAAAATTTGGCAGGTAAAAATCCAAATCCTGCTGCTAAAGGAGCTTATCCAATAGCAACCTTAACTTGGATACTTGCTTATGAAAAAGGTAATGGCAGGAATACTAAGGTAATTCAAGATACATTCTATAAATTACTCAGCGATGAATACCAAGATAAAGCTCCTGCCTTGGGTTTCGTTCCCTTGAAAGGAGAAATTTTAAAAAAATCAATTGAGGCTATTGGAAGA
>AG-347-M23_2667708006
TTGAGCGGAGCTGGTGCTTCATTTCCCTCAAAAATTTATACCAGGTGGTTTTTTGACTTAGCTAAATCTGGAGGCCCAAGAGTTAATTATCAAGCAGTTGGTTCTGGGTCTGGCAGAAAGGCCTTTATAGATGAAACTGTAAATTTTGGTGCATCAGATGATCCTATGAAAGATTCTGATATAAAGAAAGTTACAAGAGGGCTTGTTCAAATACCTATGGTAGGAGGCACAATTGCATTCGGATATAACTGCGACTTGAAACTAACACAAGAACAAGCTGTTCAAGTTGCATTGGGAATGATAAAAAATTGGAAGGAATTAGGATGCAAGTCAGGTAAATTAACTTGGGCTCATCGTTCTGATGGTTCAGGTACTACTAAAGCTTTTACAAATTCTATGGAGGCTTTTTCTGTAGGAGCTAAAGGCAATTCTGGTGTGGCCGGTGTTATACAAAATACTCCAGGTGCAATTGGTTATGTAAACCAGTCATACATTAAAGGTAATGTTAAGGCTGCTGCACTTCAAAATCTTTCTGGTGAATTCGTTACTCCCAATACTGAGTCAGGAGCAATAGCTCTAAATGGAATAAATCTTGATGAAAACTTGGCTGGTAAAAATCCGAATCCTACTGCTAAAGGAGCTTATCCAATAGCAACCTTGACTTGGATACTCGCTTATGAAAAAGGTAACGGCAGGAATACTAAGGCAATTCAAGATACGTTCTATAAATTGCTAAGTGATGAATACCAATCAAAAGCTCCTGCTTTAGGCTTCGTTCCTTTAAAAGGGGAAATTCTAAAAAAATCAATCGATGCTGTTGGAAGA
>AG-347-I06_2667837232
TTGAGCGGAGCAGGTGCTACATTTCCCTCGAAAATTTATACCAGGTGGTTTTTTGACTTAGCTAAATCTGGAGGCCCTAGAGTTAATTATCAAGCAGTAGGCTCTGGATCTGGAAGAAAAGCTTTCATAGACGAAACTGTGAATTTTGGTGCATCAGATGATCCTATGAAAGATTCTGATATAGAGAAAGTTAAAAGAGGACTTGCTCAAATACCTATGGTAGGTGGCACAATTGCCTTTGGATATAACTGCGATTTAAAACTTACTCAAGAGCAAGCAGTACGAGTCGCTATGGGTATGGTTAAAAACTGGAAAGAATTAGGCTGTAAATCAGGTAAGTTAACTTGGACACATCGTTCTGATGGTTCAGGCACGACTAAAGCTTTTACAAATTCTATGGAGGCTTTCTCTGTTGGAGCAAAAGGAAATTCTGGTGTTGCAGGTGTTATTCAAAATACTCCAGGTGCAATTGGTTATTTAAACCAGTCATACGTAAAAGGTAATGTTAAGGCTGCTGCACTTCAAAATCTTTCTGGTGAATTCGTAACCCCCAATACTGAATCAGGCGCAATAGCTTTAAATGGAATAAAGCTTGATAATAACTTGGCCGGTAAAAATCCGAATCCTACTGCTAAGGGAGCTTATCCAATAGCAACCTTAACTTGGATACTTGCTTATGAAAAAGGTAATGGTAGAAACACTAAAGCAATCAAACAAGCCCTTAATGCAATGTTAAGTGATGATTATCAAGATAAGGCTTCATCCCTTGGATTTATCCCCTTAAAAGGGAATATCCTTTTGAAATCAAGAGCTGCCGTTGAAAAA
>AG-347-K18_2667690027
TTAAGTGGTGCTGGAGCATCATTTCCTGCCAAAATTTACACTCGATGGTTTTTTGATCTAGCAAAATCTGGCGGCCCAAGAGTTAATTATCAAGCTGTCGGCTCTGGTTCTGGAAGAAAAGCATTTATTGATCAGACTGTAAACTTTGGTGCTTCTGATGATCCCATGAAAGATAAAGATATAGCAAAAGTTACTAGAGGACTAGTACAGATACCTATGGTTGGAGGTACTATTGCATTTGGTTATAACTGTGATTTAAAACTTTCCCAAGAGAAAGCAGTACAAGTTGCTATGGGAATGATTAAAGATTGGAAAGAATTAGGTTGTAAACCAGGGAAATTGACTTGGACTCATCGCTCTGATGGATCAGGTACAACTAAAGCCTTTACAAACTCTATGGAAGCGTTTTCAGTTGGAGCGAAGGGTAATTCTGGCGTTGCAGGTGTTATTCAAAATACTCCTGGCGCAATTGGTTATGTTAACCAGTCTTATATAAAAGGTAATGTTAAAGCAGCTGCACTTCAGAATCTTTCTGGAGAATATGTAAAGCCCACAGTTGAGGCAGGAGCTAAAGCTCTCAATGGTATTACTTTAGATGAAAATCTTGCTGGTAAAAATCCTAATCCAACTGCAAAAGGAGCATACCCTATAGCTTCATTAACATGGATACTTGCTTATCAAGAGGGTAATGGTAGAAACACTAAAGCTATCAAACAAGCCTTTAATACATTGTTAAGTGATGAGTATCAAGATAAAGCTCCATCACTTGGATTTGTCCCCTTAAAAGGAGATATTCTTGAGAAGTCAAGAGCTGCTGTAAAAAGA
>AG-355-P11_2667867330
TTAAGTGGTGCTGGAGCATCATTTCCCGCCAAAATTTACACTCGTTGGTTCAAAGATCTCGCAACTTCAGGCGGACCAAGAGTAAATTACCAAGCCGTTGGTTCAGGCTCTGGAAGAAAAGCTTTTATAGATCAGACAGTTAACTTTGGTGCTTCTGATGATCCTATGAAGGCTAAAGATATAGCTAAGGTAACAAGAGGATTAGTTCAGATTCCTATGGTAGGAGGAACTATTGCTTTTGGTTACAACTGCGATTTGAAACTTACTCAAGAGCAAGCAGTAAGAGTTGCAATGGGTATGGTTAAAAACTGGAAAGAATTAGGCTGTAAATCAGGTAAGTTAACTTGGGCACATCGTTCTGACGGATCAGGCACAACTAAAGCTTTTACTAACTCTATGGAAGCTTTTTCAGTTGGGGCAAAAGGTAATTCAGGTGTAGCAGGTGTTATACAAAATACTCCTGGTGCAATTGGTTATGTTAACCAGTCTTACATAAAAGGTAATGTCAAAGCTGCTGCACTTCAGAATCTTTCAGGTGAGTTTCTAAAACCATCTGTTGAAGCAGGAGCTAAAGCTCTTAATGGTATTACTTTAGATGAAAATCTTGCTGGTAAAAATCCTAACCCAACTGCAAAAGGAGCATACCCTATAGCTTCATTAACATGGATACTTGCTTATGAAGAAGGTAATGGTAGAAACACTAAAGCTATCAAACAAGCCTTTAATACATTGTTAAGTGACGAGTATCAAGATAAAGCTCCATCACTTGGATTTGTCCCCTTAAAAGGAGATATTCTTGAGAAGTCAAGAGCTGCTGTAAAAAGA
>AG-355-A18_2717249701
TTAAGTGGTGCTGGCGCATCGTTTCCTGCCAAAATTTATACTCGTTGGTTCAAAGATTTAGCATCTTCAGGCGGTCCAAGAGTTAATTACCAAGCTGTTGGTTCAGGCTCTGGAAGAAAAGCATTTATTGACCAGACTGTAAACTTTGGTGCTTCTGATGATCCTATGAAGGCTAAAGATATAGCAAAGGTAACAAGAGGATTAGTTCAGATTCCTATGGTTGGAGGAACTATTGCTTTTGGATATAACTGCGATTTGAAACTTACTCAAGAGCAAGCTGTTCAAGTTGCTATGGGTATGATCAAGAACTGGAAGGAAGTTGGTTGTAAGCCTGGTAAGTTAACTTGGGCGCATCGTTCTGATGGTTCAGGAACTACTAAGGCTTTTACAAACTCTATGGAAGCATTCTCAGTTGGTGCTAAAGGTAATTCAGGTGTGGCAGGTGTCATTCAGAATACTCCAGGTGCAATTGGTTATGTTAACCAGTCCTACATTAAGGGAAATGTTAAAGCTGCTGCACTTCAAAATCTTTCAGGTGAGTTTCTAAAACCATCTGTAGAAGCAGGAGCAAAAGCTCTTAATGGTATTACTTTAGATGAAAATCTCGCTGGTAAGAATCCTAATCCAACGGCAAAAGGAGCGTACCCTATCGCTTCATTGACATGGATACTTGCCTATGAAGAAGGTAATGGTAGAAACACTAAAGCTATCAAAAAAGCCTTTAATACATTATTAAGTGATGAGTATCAAGATAAAGCTCCATCACTTGGATTTGTCCCCTTAAAAGGCGATATTCTTGAGAAATCAAGAGCTGCTGTAAAAAGA
>AG-355-B23_2667765898
TTAAGTGGTGCTGGAGCATCATTTCCTGCCAAAATTTACACTCGTTGGTTCAAAGATTTAGCCTCTTCAGGTGGACCAAGAGTAAATTACCAAGCTGTTGGTTCAGGCTCTGGAAGAAAAGCTTTTATTGATCAGACAGTAAACTTTGGTGCTTCTGATGATCCTATGAAGGATAAAGATATAGCAAAGGTAAAAAGAGGATTAGTTCAGATTCCTATGGTTGGAGGAACCATTGCTTTTGGTTATAACTGTGATTTGAAACTTACTCAAGAACAAGCAGTACAAGTTGCTATGGGTATGATCAAGAATTGGAAAGAAGTTGGTTGTAAACCTGGTAAATTAACTTGGGCACATCGTTCTGACGGATCAGGTACAACTAAAGCTTTTACAAACTCTATGGAAGCTTTTTCAGTTGGTGCAAAAGGTAATTCAGGTGTGGCAGGTGTCATCCAGAATACTCCAGGCGCAATTGGTTATGTTAACCAGTCCTACATCAAGGGAAATGTTAAAGCTGCTGCACTTCAAAATCTTTCAGGTGAGTTTCTAAAACCATCTGTAGAAGCAGGAGCAAAAGCTCTTAATGGCATAACTTTAGATGAAAATCTTGCTGGTAAAAATCCTAATCCAACAGCAAAAGGAGCATATCCTATAGCTTCATTAACATGGATACTTGCCTATGAAGAAGGTAATGGTAGAAACACTAAAGCTATCAAACAAGCCTTTAATACATTATTAAGTGATGAGTATCAAGATAAAGCTCCATCACTTGGATTTGTCCCTTTAAAAGGAGATATTCTTGAGAAGTCAAGAGCTGCTGTAAAAAGA
>AG-355-G23_2667767541
TTAAGTGGTGCTGGAGCATCATTCCCTGCCAAAATTTACACTCGTTGGTTCAAAGATTTAGCCTCTTCAGGAGGGCCAAGAGTAAACTATCAAGCTGTTGGTTCAGGCTCTGGAAGAAAAGCTTTTATTGATCAGACAGTAAACTTTGGTGCTTCTGATGATCCTATGAAGGATAAAGATATAGCCAAGGTAACAAGAGGATTAGTACAGATTCCTATGGTTGGAGGAACTATTGCTTTTGGTTATAACTGTGATTTGAAACTTACTCAAGAGCAAGCAGTAAGAGTTGCTATGGGTATGGTTAAAAACTGGAAAGAATTAGGCTGTAAACCTGGTAAATTAACTTGGGCACATCGTTCTGACGGATCAGGCACAACCAAAGCTTTTACTAACTCTATGGAAGCTTTTTCAGTTGGAGCAAAAGGTAATTCAGGTGTAGCAGGTGTTATACAAAATACACCTGGTGCAATTGGTTATGTTAACCAGTCTTACATAAAAGGTAATGTCAAAGCTGCTGCACTTCAGAATCTTTCAGGTGAGTTTCTAAAACCATCTGTAGAAGCAGGAGCTAAGGCTCTTAATGGTATTACTCTAGATGAAAATCTTGCTGGTAAAAATCCTAACCCAACTGCAAAAGGAGCATACCCTATAGCTTCATTAACATGGATACTTGCTTATGAAGAGGGTAATGGTAGAAACACTAAAGCTATCAAACAAGCCTTTAATACATTGTTAAGTGATGAGTATCAAGATAAAGCTCCATCACTTGGATTTGTCCCCTTAAAAGGAGATATTCTTGAGAAGTCAAGAGCTGCTGTAAAAAGA
>AG-355-P15_2667868984
TTAAGTGGTGCTGGGGCATCATTCCCTGCCAAAATTTACACTCGTTGGTTCAAAGATTTAGCCTCTTCAGGTGGACCAAGAGTAAACTATCAAGCTGTTGGTTCAGGCTCTGGAAGAAAAGCTTTCATTGATCAGACAGTAAACTTTGGTGCTTCTGATGATCCTATGAAGGATAAAGATATAGCAAAGGTAACAAGAGGATTAGTACAGATTCCTATGGTTGGAGGAACTATTGCTTTTGGTTATAACTGTGATTTGAAACTTTCCCAAGAGAAAGCAGTACAAGTTGCTATGGGTATGGTTAAAAACTGGAAAGAATTAGGCTGTAAACCTGGTAAATTAACTTGGGCACATCGTTCTGACGGATCAGGCACAACCAAAGCTTTTACTAACTCTATGGAAGCTTTTTCAGTTGGAGCAAAAGGGAATTCAGGCGTCGCTGGAGTTATACAAAATACTCCTGGTGCAATTGGTTATGTTAACCAGTCTTATATAAAAGGTAATGTGAAAGCTGCTGCACTTCAGAACCTTTCTGGTGAATATGTAAAGCCTACAGTTGAGGCAGGAGCTAAAGCTCTCAATGGTATTACTTTAGATGAAAATCTCGCTGGCAAAAATCCTAATCCAACAGCAAAAGGAGCATATCCTATAGCTTCATTGACATGGATACTTGCCTATGAAGAAGGTAATGGTAGAAACACTAAAGCTATCAAAGAAGCCTTTAATACATTATTAAGTGATGAGTATCAAGATAAAGCTCCATCACTTGGATTTGTTCCTTTAAAAGGCGATATTCTTGAGAAATCAAGAGCTGCTGTAAAAAGA
>AG-355-J23_2667776272
TTAAGTGGTGCTGGAGCATCATTCCCTGCCAAAATTTACACTCGTTGGTTCAAAGATTTAGCCTCTTCAGGTGGGCCAAGAGTAAATTACCAAGCTGTTGGTTCAGGCTCTGGAAGAAAAGCTTTTATTGATCAGACAGTGAACTTTGGTGCTTCTGATGATCCTATGAAGGATAAAGATATAGCAAAGGTAACAAGAGGATTAGTACAGATTCCTATGGTTGGAGGAACTATTGCTTTTGGTTATAACTGTGATTTGAAACTTACTCAAGAGCAAGCAGTAAGAGTTGCTATGGGTATGGTTAAAAACTGGAAAGAATTAGGCTGTAAATCAGGTAAGTTAACTTGGGCACATCGTTCTGACGGATCAGGCACAACCAAAGCTTTTACTAACTCTATGGAAGCTTTTTCAGTTGGAGCAAAAGGTAATTCAGGTGTAGCAGGTGTTATACAAAATACTCCTGGTGCAATTGGTTATGTTAACCAGTCTTACATAAAAGGTAATGTCAAAGCTGCTGCACTTCAGAATCTTTCAGGTGAGTTTCTAAAACCATCTGTAGAAGCAGGAGCTAAGGCTCTTAATGGTATTACTCTAGATGAAAATCTTGCTGGTAAAAATCCTAATCCAACTGCAAAAGGAGCATACCCTATAGCTTCATTAACATGGATACTTGCTTATGAAGAGGGTAATGGTAGAAACACTAAAGCTATCAAACAAGCCTTTAATACATTATTAAGTGATGAGTATCAAGATAAAGCTCCATCACTTGGATTTGTCCCCTTAAAAGGAGATATTCTTGAGAAGTCAAGAGCTGCTGTAAAAAGA
>AG-355-O17_2667801800
TTAAGTGGTGCTGGTGCATCATTTCCTGCCAAAATTTATACTCGTTGGTTCAAAGATTTAGCATCTTCAGGCGGTCCAAGAGTTAATTACCAAGCTGTTGGTTCAGGCTCTGGTAGAAAAGCATTTATTGACCAGACTGTAAACTTTGGTGCTTCTGATGATCCTATGAAGGCTAAAGATATAGCAAAGGTAACAAGAGGATTAGTTCAGATTCCTATGGTTGGAGGAACTATTGCTTTTGGATATAACTGCGATTTGAAACTTACTCAAGAACAAGCAGTACAAGTTGCTATGGGTATGATCAAGAATTGGAAAGAAGTTGGTTGTAAACCTGGGAAATTAACTTGGGCACATCGTTCTGACGGATCAGGTACAACTAAAGCTTTTACAAACTCTATGGAAGCTTTTTCAGTTGGTGCAAAAGGTAATTCGGGTGTGGCAGGTGTCATCCAGAATACTCCAGGCGCAATTGGTTATGTTAACCAGTCCTACATTAAGGGAAATGTTAAAGCTGCTGCACTCCAAAATCTTTCAGGTGAGTTTCTAAAACCATCTGTAGAAGCAGGAGCAAAAGCTCTTAATGGTATTACTTTAGATGAAAATCTTGCTGGTAAGAACCCTAATCCAACGGCAAAAGGAGCGTACCCTATCGCTTCATTGACATGGATACTTGCCTATGAAGAAGGTAATGGTAGAAACACTAAAGCAATCAAAAAAGCCTTTAATACATTGTTAAGTGATGAGTATCAAGACAAAGCTCCATCACTAGGATTTGTTCCTTTGAAAGGCGAAATTCTTGAGAAATCAAGAGCTGCGGTAAAAAGA
>AG-355-M18_2667792736
TTAAGTGGTGCTGGAGCATCATTTCCTGCCAAAATTTACACTCGTTGGTTCAAAGATTTAGCCTCTTCAGGAGGTCCAAGAGTAAACTATCAAGCTGTTGGTTCAGGCTCTGGAAGAAAAGCTTTTATTGATCAGACAGTAAACTTTGGTGCTTCTGATGATCCTATGAAGGATAAAGATATAGCAAAGGTAACAAGAGGATTAGTACAGATTCCTATGGTTGGAGGAACTATTGCTTTTGGTTATAACTGTGATTTGAAACTTACTCAAGAGCAAGCAGTAAGGGTTGCTATGGGTATGGTTAAAAATTGGAAAGAATTAGGTTGTAAATCAGGTAAGTTAACTTGGGCACATCGTTCTGATGGATCAGGTACAACTAAAGCCTTTACAAACTCTATGGAAGCATTTTCAGTTGGAGCAAAAGGTAATTCTGGTGTTGCAGGTGTTATTCAAAACACTCCAGGCGCAATTGGTTATGTTAACCAGTCTTATATAAAAGGTAATGTGAAAGCTGCTGCACTTCAGAATCTTTCTGGAGAATATGTAAAGCCTACAGTTGAAGCAGGAGCTAAAGCTCTTAATGGTATTACTCTAGATGAAAATCTTGCTGGTAAAAATCCTAACCCAACTGCAAAAGGTGCATACCCTATAGCTTCATTAACATGGATACTTGCTTATGAAGAGGGTAATGGTAGAAACACTAAAGCTATCAAACAAGCCTTTAATACATTGTTAAGTGATGAGTATCAAGATAAAGCTCCATCACTTGGATTTGTCCCCTTAAAAGGAGATATTCTTGAGAAGTCAAGAGCTGCTGTAAAAAGA
>AG-355-N18_2667861872
TTAAGTGGTGCTGGAGCATCATTTCCCGCCAAAATTTACACTCGTTGGTTCAAAGATTTAGCCTCTTCAGGCGGACCAAGAGTTAATTACCAGGCTGTTGGTTCAGGCTCTGGAAGAAAAGCTTTTATTGATCAAACTGTAAACTTCGGTGCTTCTGATGATCCTATGAAGGCTAAAGATATAGCGAAGGTAACAAGAGGATTAGTTCAGATTCCTATGGTTGGAGGAACTATTGCTTTTGGTTATAACTGTGATTTGAAACTTACTCAAGAGCAAGCAGTAAGGGTTGCTATGGGTATGGTTAAAAATTGGAAAGAATTAGGCTGTAAATCAGGTAAGTTAACTTGGGCACATCGTTCTGATGGATCAGGTACAACTAAAGCCTTTACAAACTCTATGGAAGCATTTTCAGTTGGAGCAAAAGGTAATTCTGGTGTTGCGGGTGTTATTCAAAACACTCCAGGCGCAATTGGTTATGTTAACCAGTCTTACATAAAAGGTAATGTTAAGGCTGCTGCACTTCAAAATCTTTCAGGTGAGTTTCTAAAACCATCTGTAGAAGCAGGAGCTAAGGCTCTTAATGGTATTACTCTAGATGAAAATCTTGCTGGTAAAAATCCTAATCCAACTGCAAAAGGAGCATACCCTATAGCTTCATTAACATGGATACTTGCTTATGAAGAGGGTAATGGTAGAAACACTAAAGCTATCAAACAAGCCTTTAATACATTATTAAGTGATGAGTATCAAGATAAAGCTCCATCACTTGGATTTGTCCCCTTAAAAGGAGATATTCTTGAGAAGTCAAGAGCTGCTGTAAAAAGA
>AG-355-P16_2667870766
TTAAGTGGTGCTGGGGCATCATTTCCTGCCAAAATCTATACTCGTTGGTTCAAAGATTTAGCCTCTTCTGGTGGGCCAAGAGTAAATTACCAAGCTGTTGGTTCAGGTTCTGGAAGAAAAGCATTTATTGATCAAACTGTTAACTTCGGTGCATCAGATGATCCAATGAAAGATGCAGATATAGCAAAGGTTACCAGAGGTTTAGTTCAAATCCCAATGGTTGGTGGAACTATTGCTTTCGGTTATAACTGTGATTTGAAACTTACTCAAGAGCAAGCAGTAAGGGTTGCTATGGGTATGGTTAAAAATTGGAAAGAATTAGGCTGTAAATCAGGTAAGTTAACTTGGGCACATCGTTCTGATGGATCAGGTACAACTAAAGCCTTTACAAACTCTATGGAAGCATTTTCAGTTGGAGCAAAAGGTAATTCTGGTGTTGCGGGTGTTATTCAAAACACTCCAGGCGCAATTGGTTATGTTAACCAGTCTTACATAAAAGGTAATGTCAAAGCTGCTGCACTTCAGAATCTTTCAGGTGAGTTTCTAAAACCATCTGTAGAAGCAGGAGCTAAGGCTCTTAATGGTATTACTCTAGATGAAAATCTTGCTGGTAAAAATCCTAATCCAACTGCAAAAGGAGCATACCCTATAGCTTCATTAACATGGATACTTGCTTATGAAGAGGGTAATGGTAGAAACACTAAAGCTATCAAACAAGCCTTTAATACATTGTTAAGTGATGAGTATCAAGATAAAGCTCCATCACTTGGATTTGTCCCCTTAAAAGGAGATATTCTTGAGAAGTCAAGAGCTGCTGTAAAAAGA
>AG-355-I20_2667772215
TTAAGTGGTGCTGGAGCATCATTTCCTGCCAAAATTTACACTCGTTGGTTCAAAGATTTAGCCACTTCAGGGGGGCCAAGAGTTAACTATCAAGCTGTTGGTTCAGGCTCTGGAAGAAAAGCTTTTATTGACCAAACCGTAAACTTTGGTGCTTCTGATGATCCCATGAAGGCTAAAGATATAGCAAAGGTAACAAGAGGTTTGGTACAAATTCCTATGGTTGGAGGAACTATTGCTTTTGGTTATAACTGTGATTTGAAACTTACCCAAGAACAAGCTGTTCAAGTTGCTATGGGTATGATTAAGAATTGGAAAGAAGTTGGTTGTAAGCCTGGTAAATTAACTTGGGCCCATCGTTCTGACGGATCAGGTACAACTAAAGCCTTTACAAACTCTATGGAAGCATTTTCAGTTGGAGCAAAAGGTAATTCTGGTGTTGCGGGTGTTATTCAAAACACTCCAGGCGCAATTGGTTATGTTAACCAGTCTTACATAAAAGGTAATGTTAAGGCTGCTGCACTTCAGAATCTTTCAGGTGAGTTTCTAAAACCATCTGTAGAAGCAGGAGCTAAGGCTCTTAATGGTATTACTCTAGATGAAAATCTTGCTGGTAAAAATCCTAATCCAACTGCAAAAGGAGCATACCCTATAGCTTCATTAACATGGATACTTGCTTATGAAGAGGGTAATGGTAGAAACACTAAAGCTATCAAACAAGCCTTTAATACATTATTAAGTGATGAGTATCAAGATAAAGCTCCATCACTTGGATTTGTCCCCTTAAAAGGAGATATTCTTGAGAAGTCAAGAGCTGCTGTAAAAAGA
>AG-355-N22_2667798618
TTAAGTGGTGCTGGGGCATCATTTCCTGCCAAAATCTATACTCGTTGGTTCAAAGATTTAGCCTCTTCTGGCGGGCCAAGAGTAAATTACCAAGCTGTTGGTTCAGGTTCTGGAAGAAAAGCATTTATTGATCAAACTGTTAACTTCGGTGCATCAGATGATCCAATGAAAGATGCAGATATAGCCAAGGTTACCAGAGGTTTAGTTCAGATACCTATGGTAGGCGGCACAATTGCTTTTGGTTATAACTGCGATTTGAAACTTACACAAGAACAAGCTGTTCGAGTTGCTATGGGTATGGTTAAAAACTGGAAAGAATTAGGCTGTAAATCAGGTAAGTTAACTTGGGCTCATCGTTCTGATGGATCAGGTACAACTAAAGCTTTTACAAACTCTATGGAAGCTTTTTCAGTTGGTGCTAAAGGTAATTCAGGTGTTGCAGGTGTTATACAAAATACACCTGGTGCAATTGGTTATGTTAACCAGTCTTACATAAAAGGTAATGTCAAAGCTGCTGCACTTCAAAATCTTTCAGGTGAGTTTCTAAAACCATCTGTAGAAGCAGGAGCAAAGGCTCTTAATGGTATTACTCTAGATGAAAATCTTGCAGGTAAAAATCCTAATCCAACTGCAAAAGGAGCATACCCTATCGCTTCATTGACATGGATACTTGCTTATGAAGAGGGTAATGGTAGAAACACTAAAGCTATCAAACAAGCCTTTAATACATTATTAAGTGATGAGTATCAAGATAAAGCTCCATCACTTGGATTTGTCCCCTTAAAAGGAGATATTCTTGAGAAGTCAAGAGCTGCTGTAAAAAGA
>AG-355-K23_2667783475
TTAAGTGGTGCTGGGGCATCATTTCCTGCCAAAATCTATACTCGTTGGTTCAAAGATTTAGCCTCTTCTGGTGGGCCAAGAGTAAATTACCAAGCTGTTGGTTCAGGTTCTGGAAGAAAAGCATTTATTGATCAAACTGTTAACTTCGGTGCATCAGATGATCCAATGAAAGATGCAGATATAGCCAAAGTAACCAGAGGTTTAGTTCAGATACCTATGGTAGGAGGCACAATTGCTTTTGGTTATAACTGCGATTTGAAACTTACACAAGAACAAGCTGTTCGAGTTGCTATGGGTATGGTTAAAAACTGGAAAGAATTAGGCTGTAAATCAGGTAAGTTAACTTGGGCTCATCGTTCTGATGGATCAGGTACAACTAAAGCTTTTACAAACTCTATGGAAGCTTTTTCAGTTGGTGCTAAAGGTAATTCAGGTGTTGCAGGTGTTATACAAAATACACCTGGTGCAATTGGTTATGTTAACCAGTCTTACATAAAAGGTAATGTCAAAGCTGCTGCACTTCAAAATCTTTCAGGTGAGTTTCTAAAACCATCTGTAGAAGCAGGAGCAAAGGCTCTTAATGGTATTACTCTAGATGAAAATCTTGCAGGTAAAAATCCTAATCCAACTGCAAAAGGAGCATACCCTATCGCTTCATTGACATGGATACTTGCTTATGAAGAGGGTAATGGTAGAAACACTAAAGCTATCAAACAAGCCTTTAATACATTGTTAAGTGATGAGTATCAAGATAAAGCTCCATCACTTGGATTTGTCCCCTTAAAAGGAGATATTCTTGAGAAGTCAAGA---------------
>AG-355-P07_2667863876
TTAAGTGGTGCTGGAGCATCATTTCCTGCCAAAATCTATACTCGTTGGTTTAAAGATTTAGCCTCCTCGGGCGGGCCAAGAGTTAATTACCAAGCTGTTGGTTCTGGTTCTGGAAGAAAAGCATTTATTGATCAAACTGTTAACTTCGGTGCATCAGATGATCCTATGAAAGATAAGGATATAGCAAAGGTAACAAGAGGATTAGTACAGATTCCTATGGTTGGAGGTACTATCGCTTTTGGTTACAACTGCGATTTGAAACTCACTCAAGAGCAAGCAGTAAGGGTTGCTATGGGTATGGTTAAAAACTGGAAAGAATTAGGCTGTAAATCAGGTAAATTAACTTGGGCGCATCGTTCTGATGGATCAGGTACAACTAAAGCTTTCACAAACTCTATGGAAGCTTTTTCAGTTGGAGCAAAAGGTAATTCTGGTGTTGCAGGTGTTATTCAAAATACTCCTGGTGCAATTGGTTATGTTAACCAGTCTTACATAAAAGGTAATGTCAAAGCTGCTGCTCTTCAAAATCTTTCAGGTGAATTTCTAAAACCATCTGTAGAAGCAGGAGCTAAGGCTCTTAATGGTATTACTCTAGATGAAAATCTTGCGGGTAAAAATCCTAATCCAACGGCAAAAGGAGCTTACCCTATAGCTTCATTAACATGGATACTTGCTTATGAAGAGGGTAATGGTAGAAACACTAAAGCTATCAAACAAGCCTTTAATACATTGTTAAGTGATGAGTATCAAGATAAAGCTCCATCACTTGGATTTGTCCCCTTAAAAGGAGATATTCTTGAGAAGTCAAGAGCTGCTGTAAAAAGA
>AG-355-L20_2667786906
TTAAGTGGTGCTGGAGCATCATTTCCCGCCAAAATTTACACTCGTTGGTTCAAAGATTTAGCATCTTCAGGCGGACCAAGAGTAAATTACCAAGCCGTTGGTTCAGGCTCTGGAAGAAAAGCTTTTATAGATCAGACAGTTAACTTTGGTGCTTCTGATGATCCTATGAAGGCTAAAGATATAGCTAAGGTAACAAGAGGATTAGTTCAGATTCCTATGGTAGGAGGAACTATTGCTTTTGGTTACAACTGCGATTTGAAACTTACTCAAGAGCAAGCAGTTAGAGTTGCAATGGGTATGGTTAAAAACTGGAAAGAATTAGGCTGTAAACCAGGTAAGTTAACTTGGGCACATCGTTCTGACGGATCAGGTACAACTAAAGCTTTTACTAACTCTATGGAAGCTTTTTCAGTTGGGGCAAAAGGTAATTCAGGTGTAGCAGGTGTTATACAAAATACTCCTGGTGCAATTGGCTATGTTAACCAGTCTTACATAAAAGGTAATGTTAAGGCTGCTGCACTTCAGAATCTTTCAGGTGAGTTTCTAAAACCATCTGTAGAAGCAGGAGCTAAGGCTCTTAATGGTATTACTTTAGATGAAAATCTTGCTGGTAAAAATCCTAACCCAACTGCAAAAGGAGCATACCCTATAGCTTCATTAACATGGATACTTGCTTATCAAGAAGGTAATGGTAGAAACACTAAAGCTATCAAACAAGCCTTTAATACATTGTTAAGTGACGAGTATCAAGATAAAGCTCCATCACTTGGATTTGTCCCCTTAAAAGGAGATATTCTTGAGAAGTCAAGAGCTGCTGTAAAAAGA
>AG-347-L20_2667701158
TTGAGCGGAGCAGGTGCTACATTTCCCTCGAAAATTTATACTAGGTGGTTTTTTGACTTAGCTAAATCTGGTGGACCAAGAGTTAATTATCAAGCAGTTGGTTCGGGCTCTGGAAGAAAAGCTTTCATAGACGAAACCGTAAACTTTGGTGCTTCTGATGATCCTATGAAAGATACAGATATTGCAAAAGTTAAGAGAGGATTAGTACAGATACCTATGGTTGGTGGAACTATTGCATTTGGTTATAACTGCGATTTAAAACTGTCCCAAGAGAAAGCAGTACAAGTTGCTATGGGAATGATTAAAGATTGGAAAGAATTAGGTTGTAAACCAGGGAAATTGACCTGGACTCATCGTTCTGATGGATCAGGTACAACAAAAGCTTTCACAAACTCTATGGAAGCGTTTTCAGTTGGTGCTAAGGGTAATTCTGGTGTTGCAGGTGTTATTCAAAATACTCCTGGTGCAATTGGTTATGTTAATCAGTCTTATATAAAAGGAAATGTGAAAGCCGCTACACTTCAAAATCTTTCAGGGGAGTTTCTAAAACCATCTGCAGAAGCAGGAGCTAAGGCTCTTAATGGTATTACTTTAGATGAAAATCTTGCGGGTAAAAATCCTAATCCAACAGCAAAAGGAGCGTACCCTATCGCTTCATTGACATGGATACTTGCTTACGAAAAAGGTAATGGTAGAAAGACTGAAGCAATAAAACAAGCCTTTAATACATTGTTAAGTGATGAGTATCAAGATAAGGCTTCATCCCTTGGATTTATCCCCTTAAAAGGGACTATCCTTTTGAAATCAAGAGCTGCCGTTGAAAAA
>AG-347-E03_2717242353
TTGAGCGGAGCAGGTGCTACATTTCCTTCAAAAATTTATACTAGGTGGTTTTTTGACTTAGCCAAATCAGGTGGACCAAGGGTTAATTACCAAGCAGTTGGTTCTGGGTCTGGCAGAAAAGCATTTATAGATGAAACTGTAAATTTTGGTGCTTCTGATGATCCTATGAAGACTAAAGATATAGCAAAGGTATCAAGAGGTTTAGTACAGATTCCTATGGTTGGAGGAACTATTGCTTTTGGTTATAACTGCGATTTGAAACTTACTCAAGAGCAAGCAGTACGAATTGCAATGGGTATGATTAAAAACTGGAAAGAATTAGGCTGTAAATCAGGAAAGTTGACTTGGACACATCGTTCTGATGGTTCAGGAACTACTAAGGCTTTCACAAACTCTATGGAAGCATTTTCAGTTGGAGCAAAAGGTAATTCTGGTGTTGCAGGTGTAATTCAAAACACTCCAGGTGCAATTGGTTATGTAAACCAGTCATATATTAAAGGTAATGTTAAGGCAGCTGCACTTCAAAATCTTTCAGGGGAGTTTCTAAAACCATCCGCAGAAGCAGGAGCTAAGGCTCTTAATGGTATTACTTTAGATGAAAATCTTGCGGGTAAAAATCCTAACCCAACAGCAAAAGGAGCGTACCCTATCGCTTCGTTGACATGGATACTTGCTTACGAAAAAGGTAATGGTAGAAATACTAAAGCAATCAAACAAGCCTTTAATACATTGTTAAGTGATGAGTATCAAGATAAGGCTTCATCCCTTGGATTTATCCCCTTAAAAGGGAATATCCTTTTGAAATCTAGAGCTGCCGTTGAAAAA
>AG-347-G22_2667835408
TTGAGCGGAGCAGGTGCTACATTTCCCTCGAAAATTTATACTAGGTGGTTTTTTGACTTAGCCAAATCAGGTGGACCAAGAGTTAACTATCAAGCAGTAGGTTCTGGTTCTGGCAGAAAAGCCTTTATAGATGAAACAGTAAATTTTGGTGCTTCTGATGATCCTATGAAGGCTAAGGATATAGAAAAGGTATCAAGAGGCTTAGTACAGATTCCTATGGTTGGAGGAACTATTGCCTTTGGTTATAACTGCGATTTGAAACTTACTCAAGAGCAAGCAGTACGAGTTGCAATGGGTATGGTTAAAAACTGGAAAGAATTAGGCTGTAAATCAGGAAAGTTAACTTGGACACATCGTTCTGATGGTTCAGGAACTACTAAAGCTTTTACAAATTCTATGGAGGCTTTTTCTATTGGTGCTAAGGGTAATTCTGGTGTTGCAGGTGTAATTCAAAACACTCCAGGAGCAATTGGGTATGTAAATCAGTCATATATTAAAGGTAATGTTAAGGCTGCTGCACTTCAAAATCTTTCAGGGGAGTTTCTAAAACCATCTGCAGAAGCAGGAGCTAAGGCTCTTAATGGTATTACGTTAGATGAAAATCTTGCAGGTAAAAATCCTAATCCAACAGCAAAAGGAGCGTACCCTATAGCTTCATTGACATGGATACTTGCTTACGAAAAAGGTAATGGTAGAAATACTAAAGCAATCAAACAAGCCTTTAATACATTGTTAAGTGATGAGTATCAAGATAAGGGTTCATCCCTTGGATTTATCCCCTTAAAAGGAAATATCCTTTTAAAATCAAGAGCTGCCGTTGAAAAA
>AG-347-K19_2667690709
TTGAGCGGAGTAGGTGCTACATTTCCCTCGAAAATTTATACTAGGTGGTTTTTTGACTTAGCCAAATCAGGTGGACCAAGAGTTAACTATCAAGCAGTAGGTTCTGGTTCTGGCAGAAAAGCCTTTATAGATGAAACAGTGAATTTTGGTGCTTCTGATGATCCTATGAAGGCTAAGGATATAGAAAAGGTATCAAGAGGCTTAGTACAGATTCCTATGGTTGGAGGAACTATCGCCTTTGGTTATAACTGCGATTTGAAACTTACTCAAGAGCAAGCAGTACGAGTTGCAATGGGTATGGTTAAAAACTGGAAAGAATTAGGCTGTAAATCAGGAAAGTTAACTTGGACACATCGTTCTGATGGTTCAGGAACTACTAAAGCTTTTACAAATTCTATGGAGACTTTTTCTGTTGGTGCTAAGGGTAATTCTGGTGTTGCAGGTGTAATTCAAAACACTCCAGGAGCAATTGGGTATGTAAATCAGTCATATATTAAAGGTAATGTTAAGGCTGCTGCACTTCAAAATCTTTCAGGGGAGTTTCTAAAACCATCTGCAGAAGCAGGAGCTAAGGCTCTTAATGGTATTACGTTAGATGAAAATCTTGCAGGTAAAAATCCTAATCCAACAGCAAAAGGAGCGTACCCTATAACTTCATTGACATGGATACTTGCTTACGAAAAAGGTAATGGTAGAAATACTAAAGCAATCAAACAAGCCTTTAATACATTGTTAAGTGATGAGTATCAAGATAAGGCTTCATCCCTTGGATTTATCCCCTTAAAAGGAAATATCCTTTTAAAATCAAGAGCTGCCGTTGAAAAA
>AG-347-M08_2717249164
TTGAGCGGAGCAGGTGCTACATTTCCCTCGAAAATTTATACTAGGTGGTTTTTTGACTTAGCCAAATCTGGTGGACCAAGGGTTAATTACCAAGCAGTTGGTTCGGGCTCTGGAAGAAAAGCTTTTATAGACCAAACCGTAAACTTTGGTGCATCAGATGATCCTATGAAAGATTCTGATATAGGGAAAGTTACTAGAGGACTTGTTCAAATACCTATGGTTGGTGGAACTATTGCTTTTGGTTATAACTGCGATTTAAAGCTTACTCAAGAGCAAGCAGTACGAGTCGCTATTGGTATGGTTAAAAACTGGAAAGAATTAGGCTGTAAACCTGGAAAGTTAACTTGGACGCATCGTTCTGATGGTTCAGGAACTACTAAGGCTTTCACAAACTCTATGGAAGCATTTTCAGTTGGAGCAAAAGGTAATTCTGGTGTGGCAGGTGTAATTCAAAACACTCCAGGCGCAATTGGTTATGTAAATCAGTCATATATTAAAGGTAATGTTAAGGCTGCTGCACTTCAAAATCTTTCAGGGGAGTTTTTAAAACCATCTGCAGAAGCAGGAGCTAAGGCTCTTAATGGTATTACTTTAGATGAAAATCTTGCGGGTAAAAATCTTAATCCAACAGCAAAAGGAGCGTACCCTATCACTTCATTGACATGGATACTTGCTTACGAAAAAGGTAATGGTAGAAACACTAAAGCAATCAAACATGCCTTTAATACATTGTTAAGTGATGAGTATCAAGATAAGGCTTCATCCCTTGGATTTATCCCCTTAAAAGGAGATATTCTTGAGAAGTCAAGAGCTGCTGTTGAAAAA
>AG-355-A09_2667763389
TTAAGTGGTGCTGGAGCATCATTTCCTGCCAAAATTTATACTCGTTGGTTTAAAGATTTAGCCTCTTCAGGTGGGCCAAGAGTTAATTACCAAGCTGTTGGTTCTGGTTCTGGAAGAAAAGCATTTATTGATCAAACTGTTAACTTCGGTGCATCAGATGATCCTATGAAAGATAAGGATATAGCAAAGGTAACAAGAGGATTAGTACAGATTCCTATGGTTGGAGGAACTATTGCTTTTGGTTATAACTGCGACTTGAAACTTACCCAAGAACAAGCTGTTCAAGTTGCTATGGGTATGATCAAGAATTGGAAAGAAGTTGGCTGTAAACCTGGTAAATTAACCTGGGCACATCGCTCTGACGGATCAGGAACAACCAAAGCTTTTACAAACTCTATGGAAGCTTTTTCAGTTGGTGCTAAAGGTAATTCTGGTGTTGCAGGTGTTATTCAAAACACTCCAGGCGCAATTGGTTATGTTAACCAGTCTTACATAAAAGGTAATGTCAAAGCTGCTGCACTTCAGAATCTTTCAGGTGAGTTTCTAAAACCATCTGTAGAAGCAGGAGCTAAGGCTCTTAATGGTATTACTCTAGATGAAAATCTTGCTGGTAAAAATCCTAATCCAACTGCAAAAGGAGCATACCCTATAGCTTCATTAACATGGATACTTGCTTATGAAGAAGGTAATGGTAGAAACACTAAAGCTATCAAACAAGCCTTTAATACATTATTAAGTGATGAGTATCAAGATAAAGCTCCATCACTTGGATTTGTCCCCTTAAAAGGAGATATTCTTGAGAAGTCAAGAGCTGCTGTAAAAAGA
>AG-347-K17_2667686569
TTGAGTGGAGCTGGTGCATCATTTCCTTCAAAAATTTATACCAGGTGGTTTTTTGACTTAGCTAAATCTGGAGGCTCTAGAGTTAATTATCAAGCAGTAGGTTCTGGATCTGGAAGAAAAGCTTTCATAGATGAAACTGTGAATTTTGGAGCGTCAGATGATCCTATGAAAGATTCTGATATACAGAAAGTTAAAAGAGGACTTGTTCAAATACCTATGATAGGTGGCACAATTGCCTTTGGATATAACTGCGATTTAAAACTAACACAAGAACAAGCTGTTCAAGTAGCAATGGGAATGATAAAAAATTGGAAGGAATTAGGATGTAAGTCAGGTAAATTAACTTGGACGCATCGTTCTGATGGCTCAGGCACTACTAAAGCTTTTACCAATTCTATGGAGGCATTTTCTGTTGGAGCAAAAGGTAATTCGGGTGTTGCAGGTGTTATTCAAAACACTCCAGGCGCAATTGGTTATGTAAACCAGTCATACATTAAAGGTAATGTTAAGGCTGCTGCACTTCAAAATGTTTCTGGTGAATTCGTTACCCCCAATACTGAATCAGGCGCAATAGCTTTAAACGGCATTAAACTTGATGAAAACTTAGCTGGTATAAATCCTAACCCTGAAGATAAAGGAGCTTATCCAATAGCAACCTTGACTTGGATACTTGCTTATGAAAAAGGTAATGGCAGGAATACTAATGCAATTCAAGATACATTCTATAAATTACTCAGTGATGAATACCAAGATAAAGCTCCTGCCTTAGGTTTCGTTCCCTTGAAAGGTGAAATTTTAAAAAAATCAATTGAAGCTGTTGGAAGA
>AG-347-C10_2717240157
TTGAGCGGAGCTGGTGCATCATTTCCTTCGAAAATTTATACCAGGTGGTTTTTTGACTTAGCTAAATCTGGAGGCCCTAGAGTTAATTATCAGGCAGTAGGTTCTGGATCTGGAAGAAAAGCTTTCATAGACGAAACTGTAAATTTTGGTGCATCAGATGATCCTATGAAAGATTCTGATATAGAGAAAGTTAAAAGAGGACTTGTGCAAATACCAATGGTAGGTGGAACAATTGCGTTTGGATATAACTGCGACCTGAAACTAACACAAGAGAGGGCTGTTCAGGTAGCGATGGGAATGATAAAAAATTGGAAGGAATTAGGATGTAAGTCAGGTAAATTAACTTGGGCGCATCGTTCTGATGGATCAGGCACGACTAAAGCTTTTACAAATTCTATGGAGGCTTTCTCTGTTGGAGCAAAAGGTAATTCTGGTGTTGCAGGTGTTATTCAAAATACTCCGGGTGCAATTGGTTATGTAAACCAGTCATACATTAAAGGTAATGTTAAGGCTGCTGCACTTCAAAATCTTTCTGGTGAATTCGTTACTCCTAATACTGAATCAGGCGCGATAGCTTTGAATGGAATAAATCTTGATGAAAACTTGGCTGGTAAAAATCCGAATCCTTCTGCTAAAGGAGCTTATCCAATAGCAACTTTGACTTGGATACTTGCTTATGAAAAAGGTAACGGAAGAAATACTAAGGCAATTCAAGATACATTCTATAAATTACTCAGTGATGAATATCAAGATAAAGCTCCTGCTTTAGGTTTCGTTCCCTTGAAAGGAGAAATTTTAAAAAAATCAATTGAGGCTGTGGGAAGA
>AG-347-K15_2667827620
TTGAGTGGAGCTGGTGCATCATTTCCTTCGAAGATTTATACTAGGTGGTTTTTTGACTTAGCTAAATCTGGAGGCCCTAGAGTTAATTACCAAGCAGTAGGTTCTGGATCTGGAAGAAAAGCTTTCATAGATGAAACTGTTAATTTTGGAGCCTCTGACGATCCAATGAAAGAAGCTGATATAAAAAAAGTTACTAGAGGACTTGTTCAAATACCGATGGTAGGTGGAACAATTGCGTTTGGATATAACTGCGACCTGAAACTAACACAAGAACAAGCTGTTCAAGTAGCAATGGGAATGATAAAAAACTGGAAGGAATTAGGATGTAAGTCAGGTAAATTAACTTGGGCCCATCGTTCCGACGGTTCAGGCACGACTAAAGCTTTTACAAATTCCATGGAGGCTTTCTCTGTTGGAGCAAAAGGCAATTCAGGTGTTGCAGGTGTTATTCAAAACACTCCTGGCGCAATTGGTTATGTAAACCAGTCATACATTAAAGGTAATGTTAAGGCTGCTGCACTTCAAAACCTATCTGGTGAATTCGTTACCCCTAATACTGAATCAGGCGCGATAGCTTTAAATGGAATAACTCTTGATAAGAACTTGGCTGGTAAAAATCCAAACCCTACTGCTAAAGGAGCTTATCCAATAGCAACCTTAACTTGGATACTTGCTTATGAAACAGGTAATGGAAGGAATACTAAGGCAATTCAAGATACATTCTATAAATTGCTCAGCGATGAATACCAAGATAAAGCTCCTGCCTTGGGTTTCGTTCCCTTGAAAGGTGAAATTTTAAAAAAATCAATTGAAGCTGTTGGAAGA
>AG-347-L17_2667697914
TTGAGTGGAGCTGGTGCATCATTTCCTTCGAAAATTTATACCAGGTGGTTTTTTGACTTAGCTAAAGGTGGAGGTCCTAGAGTTAATTATCAAGCAGTAGGTTCTGGGTCTGGCAGAAAAGCCTTTATAGATGAAACTGTAAATTTTGGTGCATCAGATGATCCTATGAAAGATTCTGATATAGAGAAAGTTAAAAGAGGACTTGTTCAAATACCGATGGTAGGCGGAACAATTGCGTTTGGATATAACTGCGATTTAAAACTAACTCAAGAGCAGGCTGTTCAAGTAGCAATGGGAATGATAAAAGATTGGAAGGAATTAGGATGTAAATCAGGAAAATTAACTTGGACGCATCGTTCCGACGGTTCAGGCACGACTAAAGCTTTTACTAATTCTATGGAAGCTTTTTCTGTTGGAGCAAAAGGAAATTCTGGTGTTGCAGGTTTTATACAAAATACTCCCGGAGCAATTGGTTATGTCAATCAATCATATATAAAAGGGAAGGTAAGAGCTGCAGCTTTACAAAATCTTTCTGGCGAATTCGTTACTCCGAATACTGAAGCAGGAGCAATAGCTTTAAACGGAATAAATCTTGATAAGAACTTGGCGGGTAAAAATCCAAACCCTACCGCTAAAGGAGCTTATCCAATAGCAACCTTAACTTGGATACTCGCTTATGAAAAAGGTAATGGTAGGGATACTGATGCAATTCAAGATACATTCTATAAATTGCTCAGTGATGAATACCAAGATAAAGCTTCTGCCTTAGGTTTTGTTCCCTTGAAAGGAGAAATTTTAAATAAATCAAGAGCCGCCGTTAAAAAA
>AG-347-I21_2667842583
TTGAGCGGAGCAGGTGCTACATTTCCTTCGAAGATTTATACTAGGTGGTTTTTTGACTTAGCTAAATCTGGAGGCCCTAGAGTTAATTATCAAGCAGTAGGTTCTGGATCTGGAAGAAAAGCTTTCATAGATGAAACTGTTAATTTTGGAGCCTCTGACGATCCAATGAAAGAAGCTGATATAAAAAAAGTTACTAGAGGACTTGTTCAAATACCGATGGTAGGTGGCACAATTGCCTTTGGATATAACTGCGATTTAAAACTTACTCAAGAGCAAGCTGTTCAAGTAGCAATGGGAATGATTAAAAATTGGAAGGAATTAGGATGTAAGTCAGGTAAATTAACTTGGGCCCATCGATCTGATGGCTCAGGCACGACTAAAGCTTTTACAAATTCTATGGAGGCTTTCTCTGTTGGAGCAAAAGGTAATTCAGGTGTTGCAGGTGTAATTCAAAACACACCAGGCGCAATTGGTTATGTAAATCAGTCATATATTAAAGGTAATGTTAAGGCCGCCGCACTTCAAAATCTTTCAGGGGAGTTTCTAAAACCATCTGCAGGAGCAGGAGCTAAGGCTCTTAATGGTATTACTTTAGATGAAAATCTTGCGGGTAAAAATCCTAATCCAACGGCGAAAGGAGCGTACCCTATTGCTTCATTGACATGGATACTTGCTTACGAAAAAGGTAATGGTAGAAATACTAAAGCAATCAAACAAGCCTTTAATACATTGTTAAGTGATGAGTATCAAGATAAGGCTTCATCCCTTGGATTTATCCCCTTAAAAGGGAATATCCTTTTGAAATCAAGAGCTGCCGTTGAAAAA
>AG-347-J06_2717246268
TTGAGTGGAGCTGGTGCATCATTTCCTTCGAAAATTTATACCAGGTGGTTTTTTGACTTAGCTAAATCTGGAGGTCCTAGAGTTAATTATCAGGCAGTAGGTTCTGGATCTGGAAGAAAAGCTTTCATAGATGAAACTGTAAATTTTGGAGCCTCTGACGATCCAATGAAAGAAGCTGATATAAAAAAAGTTACTAGAGGACTTGTTCAAATACCGATGGTAGGCGGAACAATTGCGTTTGGATATAACTGCGACTTGAAACTAACTCAAGAGCAGGCTGTTCAAGTAGCAATGGGAATGATAAAAGATTGGAAGGAATTAGGATGTAAATCAGGAAAATTAACTTGGACGCATCGTTCCGACGGTTCAGGTACAACTAAAGCTTTTACTAATTCTATGGAAGCCTTCTCTGTTGGAGCAAAAGGTAATTCTGGCGTTGCGGGTGTTATTCAAAATACTCCCGGAGCAATTGGTTATGTCAACCAATCATATATAAAAGGGAAGGTAAGAGCTGCAGCTTTACAAAATCTCTCTGGCGAATTCGTTACTCCGAATACTGAAGCAGGAGCAATAGCTTTAAATGGAATAAATCTTGATAAGAACTTGGCTGGTAAAAATCCAAACCCTACTGCCAAAGGAGCATATCCAATAGCAACCTTAACTTGGATACTCGCTTATGAAAAAGGTAATGGTAGGAATACTAATGCAATTCAAGACACATTCTATAAATTGCTCAGCGATGAATACCAATCAAAAGCTCCTGCCTTAGGTTTCGTTCCCTTGAAAGGAGAAATTTTAAAAAAATCAAGAGCCGCCGTAAAAAAA
>AG-347-N19_2667709734
TTAAGTGGTGCTGGTGCATCATTTCCTGCCAAAATTTACACTAGATGGTTTTTTGATCTAGCAAAATCTGGCGGACCAAGAGTTAATTATCAAGCTGTCGGCTCTGGTTCTGGAAGAAAAGCATTTATTGATCAAACTGTTAACTTTGGTGCATCAGATGATCCAATGAAAGATAAAGATATAGCAAAGGTTACCAGAGGTTTAGTACAGATACCTATGGTTGGTGGAACTATTGCTTTCGGTTACAACTGCGATTTGAAACTTTCCCAAGAGAAAGCAGTACAAGTTGCTATGGGAATGATTAAAGATTGGAAAGAATTAGGTTGTAAACCAGGGAAATTGACCTGGACTCATCGCTCTGATGGATCAGGTACAACTAAAGCCTTTACAAACTCTATGGAAGCGTTTTCGGTTGGAGCAAAAGGTAATTCTGGCGTAGCTGGAGTTATACAAAATACTCCTGGTGCAATTGGTTATGTTAACCAGTCTTATATAAAAGGCAATGTTAAGGCCGCTGCACTCCAAAATCTTTCTGGAGAATATGTAAAGCCTACAGTTGAAGCAGGAGCAAAAGCTCTTAATGGTATTACTTTAGATGAAAATCTTGCTGGTAAGAACCCTAATCCAACGGCAAAAGGAGCGTACCCTATCGCTTCATTGACATGGATACTCGCCTATGAAGAAGGTAATGGTAGAAACACTAAAGCAATCAAAGAAGCCTTTAATACATTATTAAGTGATGAGTATCAAGACAAAGCTCCATCACTAGGATTTGTTCCTTTGAAAGGCGAAATTCTTGAGAAATCAAGAGCTGCAGTAAAAAGA
