# Supplementary material for: Emergence of trait variability through the lens of nitrogen assimilation in Prochlorococcus
Source: eLife. 2019 Feb 1;8:e41043. doi: 10.7554/eLife.41043 (PMC6370341; doi:10.7554/eLife.41043)
Supplement: Figure 6—source data 1. [file elife-41043-fig6-data1.zip]

Archive with 46 entries (46 files):
- 75_amtB_CyCOG_60000113_HLII.dist
- 75_amtB_CyCOG_60000113_HLII.fasta
- 75_amtB_CyCOG_60000113_LLI.dist
- 75_amtB_CyCOG_60000113_LLI.fasta
- 75_focA_CyCOG_60001803_LLI.dist
- 75_focA_CyCOG_60001803_LLI.fasta
- 75_glnA_CyCOG_60000563_HLII.dist
- 75_glnA_CyCOG_60000563_HLII.fasta
- 75_glnA_CyCOG_60000563_LLI.dist
- 75_glnA_CyCOG_60000563_LLI.fasta
- 75_glsF_CyCOG_60000039_HLII.dist
- 75_glsF_CyCOG_60000039_HLII.fasta
- 75_glsF_CyCOG_60000039_LLI.dist
- 75_glsF_CyCOG_60000039_LLI.fasta
- 75_gyrB_CyCOG_60000176_HLII.dist
- 75_gyrB_CyCOG_60000176_HLII.fasta
- 75_gyrB_CyCOG_60000176_LLI.dist
- 75_gyrB_CyCOG_60000176_LLI.fasta
- 75_moaA_CyCOG_60001917_HLII.dist
- 75_moaA_CyCOG_60001917_HLII.fasta
- 75_moaA_CyCOG_60001917_LLI.dist
- 75_moaA_CyCOG_60001917_LLI.fasta
- 75_napA_CyCOG_60001886_HLII.dist
- 75_napA_CyCOG_60001886_HLII.fasta
- 75_napA_CyCOG_60001886_LLI.dist
- 75_napA_CyCOG_60001886_LLI.fasta
- 75_narB_CyCOG_60001877_HLII.dist
- 75_narB_CyCOG_60001877_HLII.fasta
- 75_narB_CyCOG_60001877_LLI.dist
- 75_narB_CyCOG_60001877_LLI.fasta
- 75_nirA_CyCOG_60001560_HLII.dist
- 75_nirA_CyCOG_60001560_HLII.fasta
- 75_nirA_CyCOG_60001560_LLI.dist
- 75_nirA_CyCOG_60001560_LLI.fasta
- 75_nirA_CyCOG_60001560_LLIt1.dist
- 75_nirA_CyCOG_60001560_LLIt1.fasta
- 75_nirA_CyCOG_60001560_LLIt2.dist
- 75_nirA_CyCOG_60001560_LLIt2.fasta
- 75_pstB_CyCOG_60001034_HLII.dist
- 75_pstB_CyCOG_60001034_HLII.fasta
- 75_pstB_CyCOG_60001034_LLI.dist
- 75_pstB_CyCOG_60001034_LLI.fasta
- 75_coregene_concatenated_phylosift_codon_alignment_HLII.dist
- 75_coregene_concatenated_phylosift_codon_alignment_HLII.fasta
- 75_coregene_concatenated_phylosift_codon_alignment_LLI.dist
- 75_coregene_concatenated_phylosift_codon_alignment_LLI.fasta
