# Supplementary material for: Emergence of trait variability through the lens of nitrogen assimilation in Prochlorococcus
Source: eLife. 2019 Feb 1;8:e41043. doi: 10.7554/eLife.41043 (PMC6370341; doi:10.7554/eLife.41043)
Supplement: Figure 6—source data 1. [file elife-41043-fig6-data1.zip › 75_amtB_CyCOG_60000113_HLII.dist]

AG-347-G18 AG-347-K18 0.05381
AG-402-I23 AG-347-K18 0.05521
AG-402-I23 AG-347-G18 0.03424
AG-347-E03 AG-347-K18 0.05381
AG-347-E03 AG-347-G18 0.03704
AG-347-E03 AG-402-I23 0.02516
AG-347-E23 AG-347-K18 0.05451
AG-347-E23 AG-347-G18 0.03424
AG-347-E23 AG-402-I23 0.01957
AG-347-E23 AG-347-E03 0.02586
AG-347-G20 AG-347-K18 0.05031
AG-347-G20 AG-347-G18 0.01398
AG-347-G20 AG-402-I23 0.03564
AG-347-G20 AG-347-E03 0.03774
AG-347-G20 AG-347-E23 0.03354
AG-347-G22 AG-347-K18 0.05241
AG-347-G22 AG-347-G18 0.02166
AG-347-G22 AG-402-I23 0.03215
AG-347-G22 AG-347-E03 0.03494
AG-347-G22 AG-347-E23 0.03424
AG-347-G22 AG-347-G20 0.02096
AG-347-I04 AG-347-K18 0.05381
AG-347-I04 AG-347-G18 0.02027
AG-347-I04 AG-402-I23 0.03354
AG-347-I04 AG-347-E03 0.03704
AG-347-I04 AG-347-E23 0.03145
AG-347-I04 AG-347-G20 0.01887
AG-347-I04 AG-347-G22 0.02027
AG-347-I06 AG-347-K18 0.04962
AG-347-I06 AG-347-G18 0.03634
AG-347-I06 AG-402-I23 0.03843
AG-347-I06 AG-347-E03 0.04193
AG-347-I06 AG-347-E23 0.04123
AG-347-I06 AG-347-G20 0.03564
AG-347-I06 AG-347-G22 0.03564
AG-347-I06 AG-347-I04 0.03704
AG-347-I15 AG-347-K18 0.05031
AG-347-I15 AG-347-G18 0.03913
AG-347-I15 AG-402-I23 0.03913
AG-347-I15 AG-347-E03 0.04053
AG-347-I15 AG-347-E23 0.04263
AG-347-I15 AG-347-G20 0.03843
AG-347-I15 AG-347-G22 0.03634
AG-347-I15 AG-347-I04 0.04053
AG-347-I15 AG-347-I06 0.03075
AG-347-I19 AG-347-K18 0.05451
AG-347-I19 AG-347-G18 0.03424
AG-347-I19 AG-402-I23 0.02306
AG-347-I19 AG-347-E03 0.02655
AG-347-I19 AG-347-E23 0.02166
AG-347-I19 AG-347-G20 0.03354
AG-347-I19 AG-347-G22 0.03774
AG-347-I19 AG-347-I04 0.03424
AG-347-I19 AG-347-I06 0.03704
AG-347-I19 AG-347-I15 0.04053
AG-347-I21 AG-347-K18 0.03983
AG-347-I21 AG-347-G18 0.03354
AG-347-I21 AG-402-I23 0.03843
AG-347-I21 AG-347-E03 0.03913
AG-347-I21 AG-347-E23 0.03983
AG-347-I21 AG-347-G20 0.03215
AG-347-I21 AG-347-G22 0.03424
AG-347-I21 AG-347-I04 0.03424
AG-347-I21 AG-347-I06 0.02376
AG-347-I21 AG-347-I15 0.02586
AG-347-I21 AG-347-I19 0.03634
AG-347-J06 AG-347-K18 0.0559
AG-347-J06 AG-347-G18 0.03424
AG-347-J06 AG-402-I23 0.01957
AG-347-J06 AG-347-E03 0.02935
AG-347-J06 AG-347-E23 0.01957
AG-347-J06 AG-347-G20 0.03284
AG-347-J06 AG-347-G22 0.03284
AG-347-J06 AG-347-I04 0.03005
AG-347-J06 AG-347-I06 0.03704
AG-347-J06 AG-347-I15 0.04123
AG-347-J06 AG-347-I19 0.01747
AG-347-J06 AG-347-I21 0.03634
AG-347-J14 AG-347-K18 0.05521
AG-347-J14 AG-347-G18 0.03284
AG-347-J14 AG-402-I23 0.01887
AG-347-J14 AG-347-E03 0.02096
AG-347-J14 AG-347-E23 0.02027
AG-347-J14 AG-347-G20 0.03354
AG-347-J14 AG-347-G22 0.03354
AG-347-J14 AG-347-I04 0.03284
AG-347-J14 AG-347-I06 0.03983
AG-347-J14 AG-347-I15 0.03843
AG-347-J14 AG-347-I19 0.01957
AG-347-J14 AG-347-I21 0.03704
AG-347-J14 AG-347-J06 0.02096
AG-347-J19 AG-347-K18 0.05171
AG-347-J19 AG-347-G18 0.01677
AG-347-J19 AG-402-I23 0.03424
AG-347-J19 AG-347-E03 0.03634
AG-347-J19 AG-347-E23 0.03215
AG-347-J19 AG-347-G20 0.01677
AG-347-J19 AG-347-G22 0.02096
AG-347-J19 AG-347-I04 0.01747
AG-347-J19 AG-347-I06 0.03494
AG-347-J19 AG-347-I15 0.03774
AG-347-J19 AG-347-I19 0.03354
AG-347-J19 AG-347-I21 0.03215
AG-347-J19 AG-347-J06 0.03075
AG-347-J19 AG-347-J14 0.03075
AG-347-J20 AG-347-K18 0.06219
AG-347-J20 AG-347-G18 0.0566
AG-347-J20 AG-402-I23 0.04403
AG-347-J20 AG-347-E03 0.04682
AG-347-J20 AG-347-E23 0.03913
AG-347-J20 AG-347-G20 0.05381
AG-347-J20 AG-347-G22 0.04962
AG-347-J20 AG-347-I04 0.05101
AG-347-J20 AG-347-I06 0.0601
AG-347-J20 AG-347-I15 0.0559
AG-347-J20 AG-347-I19 0.04333
AG-347-J20 AG-347-I21 0.05381
AG-347-J20 AG-347-J06 0.04403
AG-347-J20 AG-347-J14 0.04472
AG-347-J20 AG-347-J19 0.05451
AG-347-J21 AG-347-K18 0.0615
AG-347-J21 AG-347-G18 0.058
AG-347-J21 AG-402-I23 0.04822
AG-347-J21 AG-347-E03 0.04822
AG-347-J21 AG-347-E23 0.04682
AG-347-J21 AG-347-G20 0.0566
AG-347-J21 AG-347-G22 0.05311
AG-347-J21 AG-347-I04 0.0566
AG-347-J21 AG-347-I06 0.0615
AG-347-J21 AG-347-I15 0.0587
AG-347-J21 AG-347-I19 0.05171
AG-347-J21 AG-347-I21 0.0573
AG-347-J21 AG-347-J06 0.05031
AG-347-J21 AG-347-J14 0.04892
AG-347-J21 AG-347-J19 0.0573
AG-347-J21 AG-347-J20 0.03704
AG-347-J23 AG-347-K18 0.06219
AG-347-J23 AG-347-G18 0.04612
AG-347-J23 AG-402-I23 0.04612
AG-347-J23 AG-347-E03 0.04542
AG-347-J23 AG-347-E23 0.04403
AG-347-J23 AG-347-G20 0.04822
AG-347-J23 AG-347-G22 0.04263
AG-347-J23 AG-347-I04 0.04472
AG-347-J23 AG-347-I06 0.0566
AG-347-J23 AG-347-I15 0.05381
AG-347-J23 AG-347-I19 0.04822
AG-347-J23 AG-347-I21 0.05171
AG-347-J23 AG-347-J06 0.04822
AG-347-J23 AG-347-J14 0.04682
AG-347-J23 AG-347-J19 0.04333
AG-347-J23 AG-347-J20 0.05171
AG-347-J23 AG-347-J21 0.04892
AG-347-K02 AG-347-K18 0.05171
AG-347-K02 AG-347-G18 0.03634
AG-347-K02 AG-402-I23 0.02376
AG-347-K02 AG-347-E03 0.006988
AG-347-K02 AG-347-E23 0.02446
AG-347-K02 AG-347-G20 0.03634
AG-347-K02 AG-347-G22 0.03145
AG-347-K02 AG-347-I04 0.03564
AG-347-K02 AG-347-I06 0.04053
AG-347-K02 AG-347-I15 0.03843
AG-347-K02 AG-347-I19 0.02516
AG-347-K02 AG-347-I21 0.03704
AG-347-K02 AG-347-J06 0.02655
AG-347-K02 AG-347-J14 0.01957
AG-347-K02 AG-347-J19 0.03494
AG-347-K02 AG-347-J20 0.04612
AG-347-K02 AG-347-J21 0.04612
AG-347-K02 AG-347-J23 0.04263
AG-347-K10 AG-347-K18 0.07897
AG-347-K10 AG-347-G18 0.058
AG-347-K10 AG-402-I23 0.06219
AG-347-K10 AG-347-E03 0.06569
AG-347-K10 AG-347-E23 0.0608
AG-347-K10 AG-347-G20 0.05521
AG-347-K10 AG-347-G22 0.0608
AG-347-K10 AG-347-I04 0.0601
AG-347-K10 AG-347-I06 0.06359
AG-347-K10 AG-347-I15 0.06359
AG-347-K10 AG-347-I19 0.0594
AG-347-K10 AG-347-I21 0.0594
AG-347-K10 AG-347-J06 0.0587
AG-347-K10 AG-347-J14 0.0594
AG-347-K10 AG-347-J19 0.05451
AG-347-K10 AG-347-J20 0.07547
AG-347-K10 AG-347-J21 0.08316
AG-347-K10 AG-347-J23 0.07966
AG-347-K10 AG-347-K02 0.06499
AG-347-K16 AG-347-K18 0.0566
AG-347-K16 AG-347-G18 0.04053
AG-347-K16 AG-402-I23 0.02725
AG-347-K16 AG-347-E03 0.02935
AG-347-K16 AG-347-E23 0.02725
AG-347-K16 AG-347-G20 0.03774
AG-347-K16 AG-347-G22 0.03564
AG-347-K16 AG-347-I04 0.03494
AG-347-K16 AG-347-I06 0.04542
AG-347-K16 AG-347-I15 0.04333
AG-347-K16 AG-347-I19 0.03075
AG-347-K16 AG-347-I21 0.04053
AG-347-K16 AG-347-J06 0.02935
AG-347-K16 AG-347-J14 0.02516
AG-347-K16 AG-347-J19 0.03983
AG-347-K16 AG-347-J20 0.04682
AG-347-K16 AG-347-J21 0.04962
AG-347-K16 AG-347-J23 0.05031
AG-347-K16 AG-347-K02 0.02865
AG-347-K16 AG-347-K10 0.06639
AG-347-K17 AG-347-K18 0.0559
AG-347-K17 AG-347-G18 0.03284
AG-347-K17 AG-402-I23 0.01677
AG-347-K17 AG-347-E03 0.02516
AG-347-K17 AG-347-E23 0.01677
AG-347-K17 AG-347-G20 0.03215
AG-347-K17 AG-347-G22 0.03354
AG-347-K17 AG-347-I04 0.03005
AG-347-K17 AG-347-I06 0.03634
AG-347-K17 AG-347-I15 0.03843
AG-347-K17 AG-347-I19 0.009783
AG-347-K17 AG-347-I21 0.03634
AG-347-K17 AG-347-J06 0.01258
AG-347-K17 AG-347-J14 0.01607
AG-347-K17 AG-347-J19 0.03075
AG-347-K17 AG-347-J20 0.04053
AG-347-K17 AG-347-J21 0.04682
AG-347-K17 AG-347-J23 0.04263
AG-347-K17 AG-347-K02 0.02376
AG-347-K17 AG-347-K10 0.0587
AG-347-K17 AG-347-K16 0.02655
AG-347-K19 AG-347-K18 0.04892
AG-347-K19 AG-347-G18 0.01747
AG-347-K19 AG-402-I23 0.03145
AG-347-K19 AG-347-E03 0.03424
AG-347-K19 AG-347-E23 0.03005
AG-347-K19 AG-347-G20 0.01747
AG-347-K19 AG-347-G22 0.01677
AG-347-K19 AG-347-I04 0.01747
AG-347-K19 AG-347-I06 0.03424
AG-347-K19 AG-347-I15 0.03564
AG-347-K19 AG-347-I19 0.03354
AG-347-K19 AG-347-I21 0.03005
AG-347-K19 AG-347-J06 0.03075
AG-347-K19 AG-347-J14 0.03005
AG-347-K19 AG-347-J19 0.01747
AG-347-K19 AG-347-J20 0.05031
AG-347-K19 AG-347-J21 0.0559
AG-347-K19 AG-347-J23 0.04472
AG-347-K19 AG-347-K02 0.03215
AG-347-K19 AG-347-K10 0.0559
AG-347-K19 AG-347-K16 0.03494
AG-347-K19 AG-347-K17 0.02935
AG-347-K20 AG-347-K18 0.04333
AG-347-K20 AG-347-G18 0.03774
AG-347-K20 AG-402-I23 0.04263
AG-347-K20 AG-347-E03 0.04123
AG-347-K20 AG-347-E23 0.04403
AG-347-K20 AG-347-G20 0.03564
AG-347-K20 AG-347-G22 0.03983
AG-347-K20 AG-347-I04 0.03564
AG-347-K20 AG-347-I06 0.02586
AG-347-K20 AG-347-I15 0.02865
AG-347-K20 AG-347-I19 0.03774
AG-347-K20 AG-347-I21 0.01887
AG-347-K20 AG-347-J06 0.03913
AG-347-K20 AG-347-J14 0.04123
AG-347-K20 AG-347-J19 0.03424
AG-347-K20 AG-347-J20 0.058
AG-347-K20 AG-347-J21 0.058
AG-347-K20 AG-347-J23 0.05521
AG-347-K20 AG-347-K02 0.04053
AG-347-K20 AG-347-K10 0.0615
AG-347-K20 AG-347-K16 0.04403
AG-347-K20 AG-347-K17 0.03774
AG-347-K20 AG-347-K19 0.03564
AG-347-L02 AG-347-K18 0.0608
AG-347-L02 AG-347-G18 0.03913
AG-347-L02 AG-402-I23 0.02725
AG-347-L02 AG-347-E03 0.02935
AG-347-L02 AG-347-E23 0.02725
AG-347-L02 AG-347-G20 0.03843
AG-347-L02 AG-347-G22 0.03843
AG-347-L02 AG-347-I04 0.03913
AG-347-L02 AG-347-I06 0.04333
AG-347-L02 AG-347-I15 0.04403
AG-347-L02 AG-347-I19 0.02935
AG-347-L02 AG-347-I21 0.03983
AG-347-L02 AG-347-J06 0.02935
AG-347-L02 AG-347-J14 0.01817
AG-347-L02 AG-347-J19 0.03774
AG-347-L02 AG-347-J20 0.04962
AG-347-L02 AG-347-J21 0.05381
AG-347-L02 AG-347-J23 0.04892
AG-347-L02 AG-347-K02 0.02725
AG-347-L02 AG-347-K10 0.06499
AG-347-L02 AG-347-K16 0.03354
AG-347-L02 AG-347-K17 0.02236
AG-347-L02 AG-347-K19 0.03494
AG-347-L02 AG-347-K20 0.04263
AG-347-L17 AG-347-K18 0.0587
AG-347-L17 AG-347-G18 0.03774
AG-347-L17 AG-402-I23 0.02306
AG-347-L17 AG-347-E03 0.02516
AG-347-L17 AG-347-E23 0.02446
AG-347-L17 AG-347-G20 0.03843
AG-347-L17 AG-347-G22 0.03704
AG-347-L17 AG-347-I04 0.03704
AG-347-L17 AG-347-I06 0.04403
AG-347-L17 AG-347-I15 0.04263
AG-347-L17 AG-347-I19 0.02306
AG-347-L17 AG-347-I21 0.03843
AG-347-L17 AG-347-J06 0.02376
AG-347-L17 AG-347-J14 0.009783
AG-347-L17 AG-347-J19 0.03564
AG-347-L17 AG-347-J20 0.04752
AG-347-L17 AG-347-J21 0.05101
AG-347-L17 AG-347-J23 0.04542
AG-347-L17 AG-347-K02 0.02236
AG-347-L17 AG-347-K10 0.06569
AG-347-L17 AG-347-K16 0.03145
AG-347-L17 AG-347-K17 0.02027
AG-347-L17 AG-347-K19 0.03494
AG-347-L17 AG-347-K20 0.04403
AG-347-L17 AG-347-L02 0.02027
AG-347-L19 AG-347-K18 0.05171
AG-347-L19 AG-347-G18 0.04053
AG-347-L19 AG-402-I23 0.04053
AG-347-L19 AG-347-E03 0.04682
AG-347-L19 AG-347-E23 0.04263
AG-347-L19 AG-347-G20 0.03983
AG-347-L19 AG-347-G22 0.03983
AG-347-L19 AG-347-I04 0.04263
AG-347-L19 AG-347-I06 0.03634
AG-347-L19 AG-347-I15 0.04193
AG-347-L19 AG-347-I19 0.04193
AG-347-L19 AG-347-I21 0.03215
AG-347-L19 AG-347-J06 0.03843
AG-347-L19 AG-347-J14 0.04193
AG-347-L19 AG-347-J19 0.04123
AG-347-L19 AG-347-J20 0.0601
AG-347-L19 AG-347-J21 0.0608
AG-347-L19 AG-347-J23 0.0615
AG-347-L19 AG-347-K02 0.04333
AG-347-L19 AG-347-K10 0.0594
AG-347-L19 AG-347-K16 0.04822
AG-347-L19 AG-347-K17 0.03913
AG-347-L19 AG-347-K19 0.03983
AG-347-L19 AG-347-K20 0.03424
AG-347-L19 AG-347-L02 0.04263
AG-347-L19 AG-347-L17 0.04333
AG-347-L20 AG-347-K18 0.05381
AG-347-L20 AG-347-G18 0.02376
AG-347-L20 AG-402-I23 0.03145
AG-347-L20 AG-347-E03 0.03424
AG-347-L20 AG-347-E23 0.03145
AG-347-L20 AG-347-G20 0.02236
AG-347-L20 AG-347-G22 0.02096
AG-347-L20 AG-347-I04 0.02096
AG-347-L20 AG-347-I06 0.03215
AG-347-L20 AG-347-I15 0.03704
AG-347-L20 AG-347-I19 0.03005
AG-347-L20 AG-347-I21 0.02865
AG-347-L20 AG-347-J06 0.02795
AG-347-L20 AG-347-J14 0.02935
AG-347-L20 AG-347-J19 0.01887
AG-347-L20 AG-347-J20 0.05171
AG-347-L20 AG-347-J21 0.0559
AG-347-L20 AG-347-J23 0.04263
AG-347-L20 AG-347-K02 0.03145
AG-347-L20 AG-347-K10 0.0594
AG-347-L20 AG-347-K16 0.03634
AG-347-L20 AG-347-K17 0.02655
AG-347-L20 AG-347-K19 0.01957
AG-347-L20 AG-347-K20 0.03215
AG-347-L20 AG-347-L02 0.03704
AG-347-L20 AG-347-L17 0.03215
AG-347-L20 AG-347-L19 0.03913
AG-347-L21 AG-347-K18 0.0566
AG-347-L21 AG-347-G18 0.02376
AG-347-L21 AG-402-I23 0.03843
AG-347-L21 AG-347-E03 0.03704
AG-347-L21 AG-347-E23 0.03564
AG-347-L21 AG-347-G20 0.02236
AG-347-L21 AG-347-G22 0.02516
AG-347-L21 AG-347-I04 0.02306
AG-347-L21 AG-347-I06 0.03774
AG-347-L21 AG-347-I15 0.04123
AG-347-L21 AG-347-I19 0.03564
AG-347-L21 AG-347-I21 0.03494
AG-347-L21 AG-347-J06 0.03634
AG-347-L21 AG-347-J14 0.03564
AG-347-L21 AG-347-J19 0.02096
AG-347-L21 AG-347-J20 0.0566
AG-347-L21 AG-347-J21 0.06219
AG-347-L21 AG-347-J23 0.04892
AG-347-L21 AG-347-K02 0.03704
AG-347-L21 AG-347-K10 0.06289
AG-347-L21 AG-347-K16 0.04053
AG-347-L21 AG-347-K17 0.03494
AG-347-L21 AG-347-K19 0.02236
AG-347-L21 AG-347-K20 0.03913
AG-347-L21 AG-347-L02 0.04123
AG-347-L21 AG-347-L17 0.03843
AG-347-L21 AG-347-L19 0.04542
AG-347-L21 AG-347-L20 0.02376
AG-347-M08 AG-347-K18 0.04612
AG-347-M08 AG-347-G18 0.03354
AG-347-M08 AG-402-I23 0.03774
AG-347-M08 AG-347-E03 0.03913
AG-347-M08 AG-347-E23 0.03913
AG-347-M08 AG-347-G20 0.03284
AG-347-M08 AG-347-G22 0.03284
AG-347-M08 AG-347-I04 0.03284
AG-347-M08 AG-347-I06 0.01887
AG-347-M08 AG-347-I15 0.02586
AG-347-M08 AG-347-I19 0.03564
AG-347-M08 AG-347-I21 0.01607
AG-347-M08 AG-347-J06 0.03424
AG-347-M08 AG-347-J14 0.03634
AG-347-M08 AG-347-J19 0.03075
AG-347-M08 AG-347-J20 0.05521
AG-347-M08 AG-347-J21 0.0601
AG-347-M08 AG-347-J23 0.05381
AG-347-M08 AG-347-K02 0.03704
AG-347-M08 AG-347-K10 0.0587
AG-347-M08 AG-347-K16 0.04263
AG-347-M08 AG-347-K17 0.03424
AG-347-M08 AG-347-K19 0.03005
AG-347-M08 AG-347-K20 0.01677
AG-347-M08 AG-347-L02 0.03774
AG-347-M08 AG-347-L17 0.03913
AG-347-M08 AG-347-L19 0.03424
AG-347-M08 AG-347-L20 0.02655
AG-347-M08 AG-347-L21 0.03494
AG-347-M15 AG-347-K18 0.05311
AG-347-M15 AG-347-G18 0.05031
AG-347-M15 AG-402-I23 0.05171
AG-347-M15 AG-347-E03 0.05031
AG-347-M15 AG-347-E23 0.05031
AG-347-M15 AG-347-G20 0.04892
AG-347-M15 AG-347-G22 0.05031
AG-347-M15 AG-347-I04 0.05241
AG-347-M15 AG-347-I06 0.05521
AG-347-M15 AG-347-I15 0.05031
AG-347-M15 AG-347-I19 0.04822
AG-347-M15 AG-347-I21 0.05171
AG-347-M15 AG-347-J06 0.05101
AG-347-M15 AG-347-J14 0.04682
AG-347-M15 AG-347-J19 0.04962
AG-347-M15 AG-347-J20 0.058
AG-347-M15 AG-347-J21 0.05101
AG-347-M15 AG-347-J23 0.05521
AG-347-M15 AG-347-K02 0.04822
AG-347-M15 AG-347-K10 0.07338
AG-347-M15 AG-347-K16 0.05101
AG-347-M15 AG-347-K17 0.04892
AG-347-M15 AG-347-K19 0.04892
AG-347-M15 AG-347-K20 0.04822
AG-347-M15 AG-347-L02 0.05381
AG-347-M15 AG-347-L17 0.05101
AG-347-M15 AG-347-L19 0.05521
AG-347-M15 AG-347-L20 0.05171
AG-347-M15 AG-347-L21 0.05101
AG-347-M15 AG-347-M08 0.05101
AG-347-M18 AG-347-K18 0.04962
AG-347-M18 AG-347-G18 0.01887
AG-347-M18 AG-402-I23 0.03843
AG-347-M18 AG-347-E03 0.03913
AG-347-M18 AG-347-E23 0.03634
AG-347-M18 AG-347-G20 0.01887
AG-347-M18 AG-347-G22 0.02586
AG-347-M18 AG-347-I04 0.02236
AG-347-M18 AG-347-I06 0.03005
AG-347-M18 AG-347-I15 0.03284
AG-347-M18 AG-347-I19 0.03145
AG-347-M18 AG-347-I21 0.02586
AG-347-M18 AG-347-J06 0.03354
AG-347-M18 AG-347-J14 0.03634
AG-347-M18 AG-347-J19 0.01677
AG-347-M18 AG-347-J20 0.05521
AG-347-M18 AG-347-J21 0.0601
AG-347-M18 AG-347-J23 0.04892
AG-347-M18 AG-347-K02 0.03774
AG-347-M18 AG-347-K10 0.058
AG-347-M18 AG-347-K16 0.04263
AG-347-M18 AG-347-K17 0.03215
AG-347-M18 AG-347-K19 0.02166
AG-347-M18 AG-347-K20 0.02655
AG-347-M18 AG-347-L02 0.04263
AG-347-M18 AG-347-L17 0.04053
AG-347-M18 AG-347-L19 0.03913
AG-347-M18 AG-347-L20 0.02027
AG-347-M18 AG-347-L21 0.02586
AG-347-M18 AG-347-M08 0.02446
AG-347-M18 AG-347-M15 0.04682
AG-347-M23 AG-347-K18 0.04263
AG-347-M23 AG-347-G18 0.03075
AG-347-M23 AG-402-I23 0.03284
AG-347-M23 AG-347-E03 0.03634
AG-347-M23 AG-347-E23 0.03284
AG-347-M23 AG-347-G20 0.03005
AG-347-M23 AG-347-G22 0.03145
AG-347-M23 AG-347-I04 0.03354
AG-347-M23 AG-347-I06 0.02306
AG-347-M23 AG-347-I15 0.02516
AG-347-M23 AG-347-I19 0.03494
AG-347-M23 AG-347-I21 0.01887
AG-347-M23 AG-347-J06 0.03354
AG-347-M23 AG-347-J14 0.03354
AG-347-M23 AG-347-J19 0.03005
AG-347-M23 AG-347-J20 0.05241
AG-347-M23 AG-347-J21 0.05381
AG-347-M23 AG-347-J23 0.04822
AG-347-M23 AG-347-K02 0.03424
AG-347-M23 AG-347-K10 0.0559
AG-347-M23 AG-347-K16 0.03774
AG-347-M23 AG-347-K17 0.03215
AG-347-M23 AG-347-K19 0.02865
AG-347-M23 AG-347-K20 0.02166
AG-347-M23 AG-347-L02 0.03704
AG-347-M23 AG-347-L17 0.03564
AG-347-M23 AG-347-L19 0.03145
AG-347-M23 AG-347-L20 0.03145
AG-347-M23 AG-347-L21 0.03354
AG-347-M23 AG-347-M08 0.01677
AG-347-M23 AG-347-M15 0.04822
AG-347-M23 AG-347-M18 0.03005
AG-347-O22 AG-347-K18 0.05101
AG-347-O22 AG-347-G18 0.01537
AG-347-O22 AG-402-I23 0.03005
AG-347-O22 AG-347-E03 0.03215
AG-347-O22 AG-347-E23 0.02865
AG-347-O22 AG-347-G20 0.01537
AG-347-O22 AG-347-G22 0.01957
AG-347-O22 AG-347-I04 0.01747
AG-347-O22 AG-347-I06 0.03494
AG-347-O22 AG-347-I15 0.03843
AG-347-O22 AG-347-I19 0.03075
AG-347-O22 AG-347-I21 0.03284
AG-347-O22 AG-347-J06 0.02795
AG-347-O22 AG-347-J14 0.02795
AG-347-O22 AG-347-J19 0.01118
AG-347-O22 AG-347-J20 0.05101
AG-347-O22 AG-347-J21 0.05241
AG-347-O22 AG-347-J23 0.04263
AG-347-O22 AG-347-K02 0.03145
AG-347-O22 AG-347-K10 0.05241
AG-347-O22 AG-347-K16 0.03564
AG-347-O22 AG-347-K17 0.02655
AG-347-O22 AG-347-K19 0.01607
AG-347-O22 AG-347-K20 0.03564
AG-347-O22 AG-347-L02 0.03564
AG-347-O22 AG-347-L17 0.03284
AG-347-O22 AG-347-L19 0.04123
AG-347-O22 AG-347-L20 0.01957
AG-347-O22 AG-347-L21 0.02027
AG-347-O22 AG-347-M08 0.03284
AG-347-O22 AG-347-M15 0.04962
AG-347-O22 AG-347-M18 0.01887
AG-347-O22 AG-347-M23 0.03005
AG-355-A09 AG-347-K18 0.05381
AG-355-A09 AG-347-G18 0.01887
AG-355-A09 AG-402-I23 0.03145
AG-355-A09 AG-347-E03 0.03075
AG-355-A09 AG-347-E23 0.02865
AG-355-A09 AG-347-G20 0.02027
AG-355-A09 AG-347-G22 0.02306
AG-355-A09 AG-347-I04 0.02236
AG-355-A09 AG-347-I06 0.03913
AG-355-A09 AG-347-I15 0.04053
AG-355-A09 AG-347-I19 0.03145
AG-355-A09 AG-347-I21 0.03634
AG-355-A09 AG-347-J06 0.03284
AG-355-A09 AG-347-J14 0.02725
AG-355-A09 AG-347-J19 0.01468
AG-355-A09 AG-347-J20 0.05101
AG-355-A09 AG-347-J21 0.05381
AG-355-A09 AG-347-J23 0.04333
AG-355-A09 AG-347-K02 0.02935
AG-355-A09 AG-347-K10 0.0594
AG-355-A09 AG-347-K16 0.03634
AG-355-A09 AG-347-K17 0.02865
AG-355-A09 AG-347-K19 0.02096
AG-355-A09 AG-347-K20 0.04053
AG-355-A09 AG-347-L02 0.03494
AG-355-A09 AG-347-L17 0.03075
AG-355-A09 AG-347-L19 0.04472
AG-355-A09 AG-347-L20 0.02236
AG-355-A09 AG-347-L21 0.02516
AG-355-A09 AG-347-M08 0.03494
AG-355-A09 AG-347-M15 0.05171
AG-355-A09 AG-347-M18 0.02446
AG-355-A09 AG-347-M23 0.03075
AG-355-A09 AG-347-O22 0.01468
AG-355-B18 AG-347-K18 0.0573
AG-355-B18 AG-347-G18 0.05171
AG-355-B18 AG-402-I23 0.04333
AG-355-B18 AG-347-E03 0.04752
AG-355-B18 AG-347-E23 0.04403
AG-355-B18 AG-347-G20 0.04612
AG-355-B18 AG-347-G22 0.04682
AG-355-B18 AG-347-I04 0.04682
AG-355-B18 AG-347-I06 0.058
AG-355-B18 AG-347-I15 0.05451
AG-355-B18 AG-347-I19 0.04472
AG-355-B18 AG-347-I21 0.0559
AG-355-B18 AG-347-J06 0.04333
AG-355-B18 AG-347-J14 0.04612
AG-355-B18 AG-347-J19 0.04752
AG-355-B18 AG-347-J20 0.05171
AG-355-B18 AG-347-J21 0.05241
AG-355-B18 AG-347-J23 0.04752
AG-355-B18 AG-347-K02 0.04403
AG-355-B18 AG-347-K10 0.07897
AG-355-B18 AG-347-K16 0.04962
AG-355-B18 AG-347-K17 0.04053
AG-355-B18 AG-347-K19 0.04333
AG-355-B18 AG-347-K20 0.05241
AG-355-B18 AG-347-L02 0.04682
AG-355-B18 AG-347-L17 0.04752
AG-355-B18 AG-347-L19 0.05101
AG-355-B18 AG-347-L20 0.04682
AG-355-B18 AG-347-L21 0.05171
AG-355-B18 AG-347-M08 0.05381
AG-355-B18 AG-347-M15 0.04962
AG-355-B18 AG-347-M18 0.04962
AG-355-B18 AG-347-M23 0.04962
AG-355-B18 AG-347-O22 0.04472
AG-355-B18 AG-355-A09 0.04682
AG-355-G23 AG-347-K18 0.04123
AG-355-G23 AG-347-G18 0.03215
AG-355-G23 AG-402-I23 0.03634
AG-355-G23 AG-347-E03 0.03843
AG-355-G23 AG-347-E23 0.03774
AG-355-G23 AG-347-G20 0.03075
AG-355-G23 AG-347-G22 0.03284
AG-355-G23 AG-347-I04 0.03354
AG-355-G23 AG-347-I06 0.02096
AG-355-G23 AG-347-I15 0.02586
AG-355-G23 AG-347-I19 0.03424
AG-355-G23 AG-347-I21 0.01118
AG-355-G23 AG-347-J06 0.03284
AG-355-G23 AG-347-J14 0.03564
AG-355-G23 AG-347-J19 0.03075
AG-355-G23 AG-347-J20 0.05311
AG-355-G23 AG-347-J21 0.0566
AG-355-G23 AG-347-J23 0.05381
AG-355-G23 AG-347-K02 0.03634
AG-355-G23 AG-347-K10 0.05521
AG-355-G23 AG-347-K16 0.04123
AG-355-G23 AG-347-K17 0.03284
AG-355-G23 AG-347-K19 0.02865
AG-355-G23 AG-347-K20 0.01607
AG-355-G23 AG-347-L02 0.03913
AG-355-G23 AG-347-L17 0.03913
AG-355-G23 AG-347-L19 0.03215
AG-355-G23 AG-347-L20 0.02725
AG-355-G23 AG-347-L21 0.03634
AG-355-G23 AG-347-M08 0.01188
AG-355-G23 AG-347-M15 0.04962
AG-355-G23 AG-347-M18 0.02516
AG-355-G23 AG-347-M23 0.01537
AG-355-G23 AG-347-O22 0.03145
AG-355-G23 AG-355-A09 0.03424
AG-355-G23 AG-355-B18 0.05171
AG-355-I04 AG-347-K18 0.0566
AG-355-I04 AG-347-G18 0.04053
AG-355-I04 AG-402-I23 0.02027
AG-355-I04 AG-347-E03 0.03005
AG-355-I04 AG-347-E23 0.02166
AG-355-I04 AG-347-G20 0.03913
AG-355-I04 AG-347-G22 0.03704
AG-355-I04 AG-347-I04 0.03634
AG-355-I04 AG-347-I06 0.03983
AG-355-I04 AG-347-I15 0.04403
AG-355-I04 AG-347-I19 0.02655
AG-355-I04 AG-347-I21 0.03983
AG-355-I04 AG-347-J06 0.02376
AG-355-I04 AG-347-J14 0.02027
AG-355-I04 AG-347-J19 0.03634
AG-355-I04 AG-347-J20 0.04682
AG-355-I04 AG-347-J21 0.05311
AG-355-I04 AG-347-J23 0.04892
AG-355-I04 AG-347-K02 0.02865
AG-355-I04 AG-347-K10 0.06219
AG-355-I04 AG-347-K16 0.03005
AG-355-I04 AG-347-K17 0.02096
AG-355-I04 AG-347-K19 0.03494
AG-355-I04 AG-347-K20 0.04472
AG-355-I04 AG-347-L02 0.02446
AG-355-I04 AG-347-L17 0.02306
AG-355-I04 AG-347-L19 0.04542
AG-355-I04 AG-347-L20 0.03424
AG-355-I04 AG-347-L21 0.04123
AG-355-I04 AG-347-M08 0.03913
AG-355-I04 AG-347-M15 0.05381
AG-355-I04 AG-347-M18 0.04123
AG-355-I04 AG-347-M23 0.03494
AG-355-I04 AG-347-O22 0.03424
AG-355-I04 AG-355-A09 0.03494
AG-355-I04 AG-355-B18 0.04962
AG-355-I04 AG-355-G23 0.03843
AG-355-I20 AG-347-K18 0.0608
AG-355-I20 AG-347-G18 0.03983
AG-355-I20 AG-402-I23 0.02516
AG-355-I20 AG-347-E03 0.02516
AG-355-I20 AG-347-E23 0.02655
AG-355-I20 AG-347-G20 0.03983
AG-355-I20 AG-347-G22 0.04053
AG-355-I20 AG-347-I04 0.04053
AG-355-I20 AG-347-I06 0.04403
AG-355-I20 AG-347-I15 0.04542
AG-355-I20 AG-347-I19 0.02446
AG-355-I20 AG-347-I21 0.04333
AG-355-I20 AG-347-J06 0.02516
AG-355-I20 AG-347-J14 0.01677
AG-355-I20 AG-347-J19 0.03564
AG-355-I20 AG-347-J20 0.04822
AG-355-I20 AG-347-J21 0.04892
AG-355-I20 AG-347-J23 0.04962
AG-355-I20 AG-347-K02 0.02376
AG-355-I20 AG-347-K10 0.06709
AG-355-I20 AG-347-K16 0.03284
AG-355-I20 AG-347-K17 0.02027
AG-355-I20 AG-347-K19 0.03774
AG-355-I20 AG-347-K20 0.04542
AG-355-I20 AG-347-L02 0.02236
AG-355-I20 AG-347-L17 0.01887
AG-355-I20 AG-347-L19 0.04612
AG-355-I20 AG-347-L20 0.03634
AG-355-I20 AG-347-L21 0.04193
AG-355-I20 AG-347-M08 0.04193
AG-355-I20 AG-347-M15 0.05381
AG-355-I20 AG-347-M18 0.04263
AG-355-I20 AG-347-M23 0.03913
AG-355-I20 AG-347-O22 0.03424
AG-355-I20 AG-355-A09 0.03284
AG-355-I20 AG-355-B18 0.04962
AG-355-I20 AG-355-G23 0.04193
AG-355-I20 AG-355-I04 0.02516
AG-355-J09 AG-347-K18 0.08246
AG-355-J09 AG-347-G18 0.06429
AG-355-J09 AG-402-I23 0.06709
AG-355-J09 AG-347-E03 0.07058
AG-355-J09 AG-347-E23 0.06709
AG-355-J09 AG-347-G20 0.06289
AG-355-J09 AG-347-G22 0.06709
AG-355-J09 AG-347-I04 0.06709
AG-355-J09 AG-347-I06 0.06848
AG-355-J09 AG-347-I15 0.06709
AG-355-J09 AG-347-I19 0.06219
AG-355-J09 AG-347-I21 0.06569
AG-355-J09 AG-347-J06 0.0608
AG-355-J09 AG-347-J14 0.0601
AG-355-J09 AG-347-J19 0.06219
AG-355-J09 AG-347-J20 0.08036
AG-355-J09 AG-347-J21 0.08595
AG-355-J09 AG-347-J23 0.08456
AG-355-J09 AG-347-K02 0.06848
AG-355-J09 AG-347-K10 0.01607
AG-355-J09 AG-347-K16 0.06988
AG-355-J09 AG-347-K17 0.06219
AG-355-J09 AG-347-K19 0.06219
AG-355-J09 AG-347-K20 0.06709
AG-355-J09 AG-347-L02 0.06778
AG-355-J09 AG-347-L17 0.06709
AG-355-J09 AG-347-L19 0.06569
AG-355-J09 AG-347-L20 0.0615
AG-355-J09 AG-347-L21 0.06988
AG-355-J09 AG-347-M08 0.06569
AG-355-J09 AG-347-M15 0.07547
AG-355-J09 AG-347-M18 0.06429
AG-355-J09 AG-347-M23 0.06499
AG-355-J09 AG-347-O22 0.0615
AG-355-J09 AG-355-A09 0.06848
AG-355-J09 AG-355-B18 0.08176
AG-355-J09 AG-355-G23 0.06359
AG-355-J09 AG-355-I04 0.06639
AG-355-J09 AG-355-I20 0.06778
AG-355-K03 AG-347-K18 0.058
AG-355-K03 AG-347-G18 0.03983
AG-355-K03 AG-402-I23 0.02586
AG-355-K03 AG-347-E03 0.02725
AG-355-K03 AG-347-E23 0.02725
AG-355-K03 AG-347-G20 0.04053
AG-355-K03 AG-347-G22 0.03913
AG-355-K03 AG-347-I04 0.03843
AG-355-K03 AG-347-I06 0.04263
AG-355-K03 AG-347-I15 0.04333
AG-355-K03 AG-347-I19 0.02655
AG-355-K03 AG-347-I21 0.04193
AG-355-K03 AG-347-J06 0.02795
AG-355-K03 AG-347-J14 0.01677
AG-355-K03 AG-347-J19 0.03704
AG-355-K03 AG-347-J20 0.04892
AG-355-K03 AG-347-J21 0.05451
AG-355-K03 AG-347-J23 0.05101
AG-355-K03 AG-347-K02 0.02586
AG-355-K03 AG-347-K10 0.06429
AG-355-K03 AG-347-K16 0.03284
AG-355-K03 AG-347-K17 0.02306
AG-355-K03 AG-347-K19 0.03564
AG-355-K03 AG-347-K20 0.04472
AG-355-K03 AG-347-L02 0.02446
AG-355-K03 AG-347-L17 0.02096
AG-355-K03 AG-347-L19 0.04612
AG-355-K03 AG-347-L20 0.03704
AG-355-K03 AG-347-L21 0.04333
AG-355-K03 AG-347-M08 0.03843
AG-355-K03 AG-347-M15 0.05521
AG-355-K03 AG-347-M18 0.04053
AG-355-K03 AG-347-M23 0.03843
AG-355-K03 AG-347-O22 0.03354
AG-355-K03 AG-355-A09 0.03494
AG-355-K03 AG-355-B18 0.05101
AG-355-K03 AG-355-G23 0.04123
AG-355-K03 AG-355-I04 0.02446
AG-355-K03 AG-355-I20 0.02236
AG-355-K03 AG-355-J09 0.06569
AG-355-K15 AG-347-K18 0.05521
AG-355-K15 AG-347-G18 0.01817
AG-355-K15 AG-402-I23 0.03215
AG-355-K15 AG-347-E03 0.03075
AG-355-K15 AG-347-E23 0.02865
AG-355-K15 AG-347-G20 0.01957
AG-355-K15 AG-347-G22 0.02446
AG-355-K15 AG-347-I04 0.02236
AG-355-K15 AG-347-I06 0.03913
AG-355-K15 AG-347-I15 0.03983
AG-355-K15 AG-347-I19 0.03075
AG-355-K15 AG-347-I21 0.03564
AG-355-K15 AG-347-J06 0.03284
AG-355-K15 AG-347-J14 0.02725
AG-355-K15 AG-347-J19 0.01398
AG-355-K15 AG-347-J20 0.05101
AG-355-K15 AG-347-J21 0.05381
AG-355-K15 AG-347-J23 0.04263
AG-355-K15 AG-347-K02 0.02935
AG-355-K15 AG-347-K10 0.0594
AG-355-K15 AG-347-K16 0.03634
AG-355-K15 AG-347-K17 0.02865
AG-355-K15 AG-347-K19 0.02096
AG-355-K15 AG-347-K20 0.03983
AG-355-K15 AG-347-L02 0.03354
AG-355-K15 AG-347-L17 0.03075
AG-355-K15 AG-347-L19 0.04542
AG-355-K15 AG-347-L20 0.02166
AG-355-K15 AG-347-L21 0.02446
AG-355-K15 AG-347-M08 0.03424
AG-355-K15 AG-347-M15 0.05101
AG-355-K15 AG-347-M18 0.02376
AG-355-K15 AG-347-M23 0.03005
AG-355-K15 AG-347-O22 0.01468
AG-355-K15 AG-355-A09 0.004193
AG-355-K15 AG-355-B18 0.04542
AG-355-K15 AG-355-G23 0.03354
AG-355-K15 AG-355-I04 0.03494
AG-355-K15 AG-355-I20 0.03284
AG-355-K15 AG-355-J09 0.06709
AG-355-K15 AG-355-K03 0.03494
AG-355-K20 AG-347-K18 0.04962
AG-355-K20 AG-347-G18 0.01398
AG-355-K20 AG-402-I23 0.03564
AG-355-K20 AG-347-E03 0.03704
AG-355-K20 AG-347-E23 0.03215
AG-355-K20 AG-347-G20 0.00559
AG-355-K20 AG-347-G22 0.02236
AG-355-K20 AG-347-I04 0.01817
AG-355-K20 AG-347-I06 0.03494
AG-355-K20 AG-347-I15 0.03774
AG-355-K20 AG-347-I19 0.03354
AG-355-K20 AG-347-I21 0.03215
AG-355-K20 AG-347-J06 0.03354
AG-355-K20 AG-347-J14 0.03354
AG-355-K20 AG-347-J19 0.01677
AG-355-K20 AG-347-J20 0.05381
AG-355-K20 AG-347-J21 0.0566
AG-355-K20 AG-347-J23 0.04752
AG-355-K20 AG-347-K02 0.03564
AG-355-K20 AG-347-K10 0.05521
AG-355-K20 AG-347-K16 0.03704
AG-355-K20 AG-347-K17 0.03215
AG-355-K20 AG-347-K19 0.01747
AG-355-K20 AG-347-K20 0.03494
AG-355-K20 AG-347-L02 0.03774
AG-355-K20 AG-347-L17 0.03843
AG-355-K20 AG-347-L19 0.03983
AG-355-K20 AG-347-L20 0.02236
AG-355-K20 AG-347-L21 0.02306
AG-355-K20 AG-347-M08 0.03284
AG-355-K20 AG-347-M15 0.04962
AG-355-K20 AG-347-M18 0.01887
AG-355-K20 AG-347-M23 0.03005
AG-355-K20 AG-347-O22 0.01398
AG-355-K20 AG-355-A09 0.02027
AG-355-K20 AG-355-B18 0.04682
AG-355-K20 AG-355-G23 0.03075
AG-355-K20 AG-355-I04 0.03843
AG-355-K20 AG-355-I20 0.03843
AG-355-K20 AG-355-J09 0.06289
AG-355-K20 AG-355-K03 0.04053
AG-355-K20 AG-355-K15 0.01957
AG-355-L02 AG-347-K18 0.05031
AG-355-L02 AG-347-G18 0.01607
AG-355-L02 AG-402-I23 0.03564
AG-355-L02 AG-347-E03 0.03843
AG-355-L02 AG-347-E23 0.03424
AG-355-L02 AG-347-G20 0.007687
AG-355-L02 AG-347-G22 0.02446
AG-355-L02 AG-347-I04 0.01817
AG-355-L02 AG-347-I06 0.03704
AG-355-L02 AG-347-I15 0.04053
AG-355-L02 AG-347-I19 0.03424
AG-355-L02 AG-347-I21 0.03284
AG-355-L02 AG-347-J06 0.03424
AG-355-L02 AG-347-J14 0.03424
AG-355-L02 AG-347-J19 0.01887
AG-355-L02 AG-347-J20 0.05521
AG-355-L02 AG-347-J21 0.0573
AG-355-L02 AG-347-J23 0.04962
AG-355-L02 AG-347-K02 0.03704
AG-355-L02 AG-347-K10 0.0587
AG-355-L02 AG-347-K16 0.03843
AG-355-L02 AG-347-K17 0.03284
AG-355-L02 AG-347-K19 0.01887
AG-355-L02 AG-347-K20 0.03564
AG-355-L02 AG-347-L02 0.03774
AG-355-L02 AG-347-L17 0.03913
AG-355-L02 AG-347-L19 0.04053
AG-355-L02 AG-347-L20 0.02376
AG-355-L02 AG-347-L21 0.02586
AG-355-L02 AG-347-M08 0.03424
AG-355-L02 AG-347-M15 0.05101
AG-355-L02 AG-347-M18 0.02027
AG-355-L02 AG-347-M23 0.03215
AG-355-L02 AG-347-O22 0.01747
AG-355-L02 AG-355-A09 0.02236
AG-355-L02 AG-355-B18 0.04542
AG-355-L02 AG-355-G23 0.03284
AG-355-L02 AG-355-I04 0.04053
AG-355-L02 AG-355-I20 0.03983
AG-355-L02 AG-355-J09 0.06569
AG-355-L02 AG-355-K03 0.04123
AG-355-L02 AG-355-K15 0.02166
AG-355-L02 AG-355-K20 0.006988
AG-355-L20 AG-347-K18 0.04822
AG-355-L20 AG-347-G18 0.01328
AG-355-L20 AG-402-I23 0.03354
AG-355-L20 AG-347-E03 0.03564
AG-355-L20 AG-347-E23 0.03145
AG-355-L20 AG-347-G20 0.006988
AG-355-L20 AG-347-G22 0.02027
AG-355-L20 AG-347-I04 0.01677
AG-355-L20 AG-347-I06 0.03354
AG-355-L20 AG-347-I15 0.03704
AG-355-L20 AG-347-I19 0.03145
AG-355-L20 AG-347-I21 0.02935
AG-355-L20 AG-347-J06 0.03145
AG-355-L20 AG-347-J14 0.03284
AG-355-L20 AG-347-J19 0.01607
AG-355-L20 AG-347-J20 0.05241
AG-355-L20 AG-347-J21 0.05381
AG-355-L20 AG-347-J23 0.04682
AG-355-L20 AG-347-K02 0.03424
AG-355-L20 AG-347-K10 0.0559
AG-355-L20 AG-347-K16 0.03564
AG-355-L20 AG-347-K17 0.03005
AG-355-L20 AG-347-K19 0.01607
AG-355-L20 AG-347-K20 0.03354
AG-355-L20 AG-347-L02 0.03774
AG-355-L20 AG-347-L17 0.03774
AG-355-L20 AG-347-L19 0.03774
AG-355-L20 AG-347-L20 0.02166
AG-355-L20 AG-347-L21 0.02166
AG-355-L20 AG-347-M08 0.03075
AG-355-L20 AG-347-M15 0.04752
AG-355-L20 AG-347-M18 0.01677
AG-355-L20 AG-347-M23 0.02795
AG-355-L20 AG-347-O22 0.01468
AG-355-L20 AG-355-A09 0.01957
AG-355-L20 AG-355-B18 0.04472
AG-355-L20 AG-355-G23 0.02795
AG-355-L20 AG-355-I04 0.03774
AG-355-L20 AG-355-I20 0.03774
AG-355-L20 AG-355-J09 0.06289
AG-355-L20 AG-355-K03 0.03913
AG-355-L20 AG-355-K15 0.01887
AG-355-L20 AG-355-K20 0.006988
AG-355-L20 AG-355-L02 0.009085
AG-355-M02 AG-347-K18 0.04263
AG-355-M02 AG-347-G18 0.03145
AG-355-M02 AG-402-I23 0.03704
AG-355-M02 AG-347-E03 0.03704
AG-355-M02 AG-347-E23 0.03704
AG-355-M02 AG-347-G20 0.03145
AG-355-M02 AG-347-G22 0.03145
AG-355-M02 AG-347-I04 0.03145
AG-355-M02 AG-347-I06 0.02236
AG-355-M02 AG-347-I15 0.02236
AG-355-M02 AG-347-I19 0.03634
AG-355-M02 AG-347-I21 0.01747
AG-355-M02 AG-347-J06 0.03494
AG-355-M02 AG-347-J14 0.03424
AG-355-M02 AG-347-J19 0.02795
AG-355-M02 AG-347-J20 0.05381
AG-355-M02 AG-347-J21 0.0566
AG-355-M02 AG-347-J23 0.05031
AG-355-M02 AG-347-K02 0.03494
AG-355-M02 AG-347-K10 0.0566
AG-355-M02 AG-347-K16 0.04193
AG-355-M02 AG-347-K17 0.03494
AG-355-M02 AG-347-K19 0.02865
AG-355-M02 AG-347-K20 0.01607
AG-355-M02 AG-347-L02 0.03704
AG-355-M02 AG-347-L17 0.03843
AG-355-M02 AG-347-L19 0.03494
AG-355-M02 AG-347-L20 0.02725
AG-355-M02 AG-347-L21 0.03354
AG-355-M02 AG-347-M08 0.006289
AG-355-M02 AG-347-M15 0.04682
AG-355-M02 AG-347-M18 0.02236
AG-355-M02 AG-347-M23 0.01607
AG-355-M02 AG-347-O22 0.03005
AG-355-M02 AG-355-A09 0.03354
AG-355-M02 AG-355-B18 0.05171
AG-355-M02 AG-355-G23 0.01328
AG-355-M02 AG-355-I04 0.03913
AG-355-M02 AG-355-I20 0.04123
AG-355-M02 AG-355-J09 0.06289
AG-355-M02 AG-355-K03 0.03774
AG-355-M02 AG-355-K15 0.03284
AG-355-M02 AG-355-K20 0.03145
AG-355-M02 AG-355-L02 0.03284
AG-355-M02 AG-355-L20 0.02935
AG-355-N02 AG-347-K18 0.05521
AG-355-N02 AG-347-G18 0.03215
AG-355-N02 AG-402-I23 0.01607
AG-355-N02 AG-347-E03 0.02306
AG-355-N02 AG-347-E23 0.01607
AG-355-N02 AG-347-G20 0.03145
AG-355-N02 AG-347-G22 0.03284
AG-355-N02 AG-347-I04 0.02935
AG-355-N02 AG-347-I06 0.03424
AG-355-N02 AG-347-I15 0.03634
AG-355-N02 AG-347-I19 0.009085
AG-355-N02 AG-347-I21 0.03424
AG-355-N02 AG-347-J06 0.01188
AG-355-N02 AG-347-J14 0.01607
AG-355-N02 AG-347-J19 0.03005
AG-355-N02 AG-347-J20 0.03983
AG-355-N02 AG-347-J21 0.04542
AG-355-N02 AG-347-J23 0.04333
AG-355-N02 AG-347-K02 0.02166
AG-355-N02 AG-347-K10 0.058
AG-355-N02 AG-347-K16 0.02586
AG-355-N02 AG-347-K17 0.002795
AG-355-N02 AG-347-K19 0.02865
AG-355-N02 AG-347-K20 0.03564
AG-355-N02 AG-347-L02 0.02376
AG-355-N02 AG-347-L17 0.01887
AG-355-N02 AG-347-L19 0.03913
AG-355-N02 AG-347-L20 0.02516
AG-355-N02 AG-347-L21 0.03284
AG-355-N02 AG-347-M08 0.03215
AG-355-N02 AG-347-M15 0.04822
AG-355-N02 AG-347-M18 0.03005
AG-355-N02 AG-347-M23 0.03145
AG-355-N02 AG-347-O22 0.02586
AG-355-N02 AG-355-A09 0.02795
AG-355-N02 AG-355-B18 0.04053
AG-355-N02 AG-355-G23 0.03215
AG-355-N02 AG-355-I04 0.02027
AG-355-N02 AG-355-I20 0.02096
AG-355-N02 AG-355-J09 0.06219
AG-355-N02 AG-355-K03 0.02236
AG-355-N02 AG-355-K15 0.02795
AG-355-N02 AG-355-K20 0.03145
AG-355-N02 AG-355-L02 0.03215
AG-355-N02 AG-355-L20 0.02935
AG-355-N02 AG-355-M02 0.03284
AG-355-N16 AG-347-K18 0.0566
AG-355-N16 AG-347-G18 0.03843
AG-355-N16 AG-402-I23 0.02446
AG-355-N16 AG-347-E03 0.03005
AG-355-N16 AG-347-E23 0.02376
AG-355-N16 AG-347-G20 0.03913
AG-355-N16 AG-347-G22 0.03913
AG-355-N16 AG-347-I04 0.03704
AG-355-N16 AG-347-I06 0.03913
AG-355-N16 AG-347-I15 0.04403
AG-355-N16 AG-347-I19 0.02795
AG-355-N16 AG-347-I21 0.04053
AG-355-N16 AG-347-J06 0.02655
AG-355-N16 AG-347-J14 0.02236
AG-355-N16 AG-347-J19 0.03913
AG-355-N16 AG-347-J20 0.04822
AG-355-N16 AG-347-J21 0.05381
AG-355-N16 AG-347-J23 0.04682
AG-355-N16 AG-347-K02 0.02865
AG-355-N16 AG-347-K10 0.06499
AG-355-N16 AG-347-K16 0.03005
AG-355-N16 AG-347-K17 0.02306
AG-355-N16 AG-347-K19 0.03634
AG-355-N16 AG-347-K20 0.04193
AG-355-N16 AG-347-L02 0.02725
AG-355-N16 AG-347-L17 0.02586
AG-355-N16 AG-347-L19 0.04472
AG-355-N16 AG-347-L20 0.03354
AG-355-N16 AG-347-L21 0.04053
AG-355-N16 AG-347-M08 0.03704
AG-355-N16 AG-347-M15 0.05521
AG-355-N16 AG-347-M18 0.04333
AG-355-N16 AG-347-M23 0.03494
AG-355-N16 AG-347-O22 0.03634
AG-355-N16 AG-355-A09 0.03494
AG-355-N16 AG-355-B18 0.05101
AG-355-N16 AG-355-G23 0.03774
AG-355-N16 AG-355-I04 0.02516
AG-355-N16 AG-355-I20 0.02586
AG-355-N16 AG-355-J09 0.06988
AG-355-N16 AG-355-K03 0.02795
AG-355-N16 AG-355-K15 0.03494
AG-355-N16 AG-355-K20 0.03913
AG-355-N16 AG-355-L02 0.03983
AG-355-N16 AG-355-L20 0.03843
AG-355-N16 AG-355-M02 0.03564
AG-355-N16 AG-355-N02 0.02236
AG-355-N22 AG-347-K18 0.04333
AG-355-N22 AG-347-G18 0.03075
AG-355-N22 AG-402-I23 0.03634
AG-355-N22 AG-347-E03 0.03634
AG-355-N22 AG-347-E23 0.03634
AG-355-N22 AG-347-G20 0.03075
AG-355-N22 AG-347-G22 0.03075
AG-355-N22 AG-347-I04 0.03075
AG-355-N22 AG-347-I06 0.02166
AG-355-N22 AG-347-I15 0.02166
AG-355-N22 AG-347-I19 0.03564
AG-355-N22 AG-347-I21 0.01677
AG-355-N22 AG-347-J06 0.03424
AG-355-N22 AG-347-J14 0.03494
AG-355-N22 AG-347-J19 0.02725
AG-355-N22 AG-347-J20 0.05311
AG-355-N22 AG-347-J21 0.0573
AG-355-N22 AG-347-J23 0.04962
AG-355-N22 AG-347-K02 0.03424
AG-355-N22 AG-347-K10 0.05451
AG-355-N22 AG-347-K16 0.04123
AG-355-N22 AG-347-K17 0.03424
AG-355-N22 AG-347-K19 0.02795
AG-355-N22 AG-347-K20 0.01677
AG-355-N22 AG-347-L02 0.03564
AG-355-N22 AG-347-L17 0.03774
AG-355-N22 AG-347-L19 0.03424
AG-355-N22 AG-347-L20 0.02516
AG-355-N22 AG-347-L21 0.03284
AG-355-N22 AG-347-M08 0.00559
AG-355-N22 AG-347-M15 0.04752
AG-355-N22 AG-347-M18 0.02306
AG-355-N22 AG-347-M23 0.01537
AG-355-N22 AG-347-O22 0.03075
AG-355-N22 AG-355-A09 0.03284
AG-355-N22 AG-355-B18 0.05241
AG-355-N22 AG-355-G23 0.01258
AG-355-N22 AG-355-I04 0.03704
AG-355-N22 AG-355-I20 0.04053
AG-355-N22 AG-355-J09 0.06219
AG-355-N22 AG-355-K03 0.03983
AG-355-N22 AG-355-K15 0.03145
AG-355-N22 AG-355-K20 0.03075
AG-355-N22 AG-355-L02 0.03215
AG-355-N22 AG-355-L20 0.02865
AG-355-N22 AG-355-M02 0.002096
AG-355-N22 AG-355-N02 0.03215
AG-355-N22 AG-355-N16 0.03494
AG-355-O17 AG-347-K18 0.04193
AG-355-O17 AG-347-G18 0.03005
AG-355-O17 AG-402-I23 0.03284
AG-355-O17 AG-347-E03 0.03634
AG-355-O17 AG-347-E23 0.03215
AG-355-O17 AG-347-G20 0.02935
AG-355-O17 AG-347-G22 0.03075
AG-355-O17 AG-347-I04 0.03284
AG-355-O17 AG-347-I06 0.02166
AG-355-O17 AG-347-I15 0.02376
AG-355-O17 AG-347-I19 0.03494
AG-355-O17 AG-347-I21 0.01747
AG-355-O17 AG-347-J06 0.03494
AG-355-O17 AG-347-J14 0.03354
AG-355-O17 AG-347-J19 0.02865
AG-355-O17 AG-347-J20 0.05101
AG-355-O17 AG-347-J21 0.05241
AG-355-O17 AG-347-J23 0.04822
AG-355-O17 AG-347-K02 0.03424
AG-355-O17 AG-347-K10 0.05451
AG-355-O17 AG-347-K16 0.03774
AG-355-O17 AG-347-K17 0.03215
AG-355-O17 AG-347-K19 0.02795
AG-355-O17 AG-347-K20 0.02027
AG-355-O17 AG-347-L02 0.03704
AG-355-O17 AG-347-L17 0.03564
AG-355-O17 AG-347-L19 0.03145
AG-355-O17 AG-347-L20 0.03075
AG-355-O17 AG-347-L21 0.03284
AG-355-O17 AG-347-M08 0.01607
AG-355-O17 AG-347-M15 0.04682
AG-355-O17 AG-347-M18 0.02865
AG-355-O17 AG-347-M23 0.004193
AG-355-O17 AG-347-O22 0.02935
AG-355-O17 AG-355-A09 0.03005
AG-355-O17 AG-355-B18 0.05101
AG-355-O17 AG-355-G23 0.01398
AG-355-O17 AG-355-I04 0.03494
AG-355-O17 AG-355-I20 0.03913
AG-355-O17 AG-355-J09 0.06359
AG-355-O17 AG-355-K03 0.03913
AG-355-O17 AG-355-K15 0.02935
AG-355-O17 AG-355-K20 0.02935
AG-355-O17 AG-355-L02 0.03145
AG-355-O17 AG-355-L20 0.02725
AG-355-O17 AG-355-M02 0.01468
AG-355-O17 AG-355-N02 0.03145
AG-355-O17 AG-355-N16 0.03494
AG-355-O17 AG-355-N22 0.01398
AG-355-P16 AG-347-K18 0.05311
AG-355-P16 AG-347-G18 0.02306
AG-355-P16 AG-402-I23 0.03284
AG-355-P16 AG-347-E03 0.03634
AG-355-P16 AG-347-E23 0.03494
AG-355-P16 AG-347-G20 0.02446
AG-355-P16 AG-347-G22 0.02516
AG-355-P16 AG-347-I04 0.02446
AG-355-P16 AG-347-I06 0.03354
AG-355-P16 AG-347-I15 0.03354
AG-355-P16 AG-347-I19 0.03424
AG-355-P16 AG-347-I21 0.02935
AG-355-P16 AG-347-J06 0.02795
AG-355-P16 AG-347-J14 0.03145
AG-355-P16 AG-347-J19 0.02236
AG-355-P16 AG-347-J20 0.05381
AG-355-P16 AG-347-J21 0.0608
AG-355-P16 AG-347-J23 0.04752
AG-355-P16 AG-347-K02 0.03424
AG-355-P16 AG-347-K10 0.058
AG-355-P16 AG-347-K16 0.03704
AG-355-P16 AG-347-K17 0.03005
AG-355-P16 AG-347-K19 0.02027
AG-355-P16 AG-347-K20 0.03005
AG-355-P16 AG-347-L02 0.03634
AG-355-P16 AG-347-L17 0.03634
AG-355-P16 AG-347-L19 0.03774
AG-355-P16 AG-347-L20 0.02236
AG-355-P16 AG-347-L21 0.02865
AG-355-P16 AG-347-M08 0.02725
AG-355-P16 AG-347-M15 0.05171
AG-355-P16 AG-347-M18 0.02236
AG-355-P16 AG-347-M23 0.02865
AG-355-P16 AG-347-O22 0.02166
AG-355-P16 AG-355-A09 0.02655
AG-355-P16 AG-355-B18 0.04752
AG-355-P16 AG-355-G23 0.02725
AG-355-P16 AG-355-I04 0.03564
AG-355-P16 AG-355-I20 0.03843
AG-355-P16 AG-355-J09 0.06219
AG-355-P16 AG-355-K03 0.03564
AG-355-P16 AG-355-K15 0.02655
AG-355-P16 AG-355-K20 0.02446
AG-355-P16 AG-355-L02 0.02586
AG-355-P16 AG-355-L20 0.02306
AG-355-P16 AG-355-M02 0.02655
AG-355-P16 AG-355-N02 0.02935
AG-355-P16 AG-355-N16 0.03634
AG-355-P16 AG-355-N22 0.02586
AG-355-P16 AG-355-O17 0.02935
AG-355-P18 AG-347-K18 0.05101
AG-355-P18 AG-347-G18 0.03634
AG-355-P18 AG-402-I23 0.03634
AG-355-P18 AG-347-E03 0.04123
AG-355-P18 AG-347-E23 0.03774
AG-355-P18 AG-347-G20 0.03424
AG-355-P18 AG-347-G22 0.03564
AG-355-P18 AG-347-I04 0.03424
AG-355-P18 AG-347-I06 0.03354
AG-355-P18 AG-347-I15 0.03075
AG-355-P18 AG-347-I19 0.03704
AG-355-P18 AG-347-I21 0.02655
AG-355-P18 AG-347-J06 0.03354
AG-355-P18 AG-347-J14 0.03843
AG-355-P18 AG-347-J19 0.03494
AG-355-P18 AG-347-J20 0.05521
AG-355-P18 AG-347-J21 0.0601
AG-355-P18 AG-347-J23 0.0559
AG-355-P18 AG-347-K02 0.03774
AG-355-P18 AG-347-K10 0.06499
AG-355-P18 AG-347-K16 0.04403
AG-355-P18 AG-347-K17 0.03564
AG-355-P18 AG-347-K19 0.03424
AG-355-P18 AG-347-K20 0.02865
AG-355-P18 AG-347-L02 0.04333
AG-355-P18 AG-347-L17 0.04123
AG-355-P18 AG-347-L19 0.03704
AG-355-P18 AG-347-L20 0.03215
AG-355-P18 AG-347-L21 0.03983
AG-355-P18 AG-347-M08 0.02725
AG-355-P18 AG-347-M15 0.05451
AG-355-P18 AG-347-M18 0.03005
AG-355-P18 AG-347-M23 0.02725
AG-355-P18 AG-347-O22 0.03564
AG-355-P18 AG-355-A09 0.04053
AG-355-P18 AG-355-B18 0.05451
AG-355-P18 AG-355-G23 0.02516
AG-355-P18 AG-355-I04 0.04123
AG-355-P18 AG-355-I20 0.04542
AG-355-P18 AG-355-J09 0.06918
AG-355-P18 AG-355-K03 0.04403
AG-355-P18 AG-355-K15 0.03983
AG-355-P18 AG-355-K20 0.03424
AG-355-P18 AG-355-L02 0.03284
AG-355-P18 AG-355-L20 0.03215
AG-355-P18 AG-355-M02 0.02516
AG-355-P18 AG-355-N02 0.03494
AG-355-P18 AG-355-N16 0.04403
AG-355-P18 AG-355-N22 0.02446
AG-355-P18 AG-355-O17 0.02586
AG-355-P18 AG-355-P16 0.03215
AG-402-A04 AG-347-K18 0.05241
AG-402-A04 AG-347-G18 0.01328
AG-402-A04 AG-402-I23 0.03075
AG-402-A04 AG-347-E03 0.03564
AG-402-A04 AG-347-E23 0.02655
AG-402-A04 AG-347-G20 0.01328
AG-402-A04 AG-347-G22 0.01887
AG-402-A04 AG-347-I04 0.01677
AG-402-A04 AG-347-I06 0.03354
AG-402-A04 AG-347-I15 0.03704
AG-402-A04 AG-347-I19 0.03145
AG-402-A04 AG-347-I21 0.03284
AG-402-A04 AG-347-J06 0.03215
AG-402-A04 AG-347-J14 0.03005
AG-402-A04 AG-347-J19 0.01468
AG-402-A04 AG-347-J20 0.05241
AG-402-A04 AG-347-J21 0.05311
AG-402-A04 AG-347-J23 0.04542
AG-402-A04 AG-347-K02 0.03424
AG-402-A04 AG-347-K10 0.0573
AG-402-A04 AG-347-K16 0.03634
AG-402-A04 AG-347-K17 0.02795
AG-402-A04 AG-347-K19 0.01677
AG-402-A04 AG-347-K20 0.03774
AG-402-A04 AG-347-L02 0.03564
AG-402-A04 AG-347-L17 0.03354
AG-402-A04 AG-347-L19 0.04123
AG-402-A04 AG-347-L20 0.02166
AG-402-A04 AG-347-L21 0.02166
AG-402-A04 AG-347-M08 0.03354
AG-402-A04 AG-347-M15 0.04752
AG-402-A04 AG-347-M18 0.01817
AG-402-A04 AG-347-M23 0.02655
AG-402-A04 AG-347-O22 0.01328
AG-402-A04 AG-355-A09 0.01398
AG-402-A04 AG-355-B18 0.04752
AG-402-A04 AG-355-G23 0.03215
AG-402-A04 AG-355-I04 0.03494
AG-402-A04 AG-355-I20 0.03774
AG-402-A04 AG-355-J09 0.06499
AG-402-A04 AG-355-K03 0.03704
AG-402-A04 AG-355-K15 0.01468
AG-402-A04 AG-355-K20 0.01328
AG-402-A04 AG-355-L02 0.01537
AG-402-A04 AG-355-L20 0.01258
AG-402-A04 AG-355-M02 0.03215
AG-402-A04 AG-355-N02 0.02655
AG-402-A04 AG-355-N16 0.03704
AG-402-A04 AG-355-N22 0.03145
AG-402-A04 AG-355-O17 0.02586
AG-402-A04 AG-355-P16 0.02516
AG-402-A04 AG-355-P18 0.03424
AG-402-K16 AG-347-K18 0.05101
AG-402-K16 AG-347-G18 0.02027
AG-402-K16 AG-402-I23 0.03075
AG-402-K16 AG-347-E03 0.03284
AG-402-K16 AG-347-E23 0.03075
AG-402-K16 AG-347-G20 0.02166
AG-402-K16 AG-347-G22 0.02096
AG-402-K16 AG-347-I04 0.01957
AG-402-K16 AG-347-I06 0.03145
AG-402-K16 AG-347-I15 0.03634
AG-402-K16 AG-347-I19 0.03005
AG-402-K16 AG-347-I21 0.02865
AG-402-K16 AG-347-J06 0.02935
AG-402-K16 AG-347-J14 0.02935
AG-402-K16 AG-347-J19 0.01887
AG-402-K16 AG-347-J20 0.04962
AG-402-K16 AG-347-J21 0.05521
AG-402-K16 AG-347-J23 0.04123
AG-402-K16 AG-347-K02 0.03215
AG-402-K16 AG-347-K10 0.0587
AG-402-K16 AG-347-K16 0.03774
AG-402-K16 AG-347-K17 0.02655
AG-402-K16 AG-347-K19 0.01747
AG-402-K16 AG-347-K20 0.03215
AG-402-K16 AG-347-L02 0.03704
AG-402-K16 AG-347-L17 0.03494
AG-402-K16 AG-347-L19 0.03913
AG-402-K16 AG-347-L20 0.01118
AG-402-K16 AG-347-L21 0.02376
AG-402-K16 AG-347-M08 0.02795
AG-402-K16 AG-347-M15 0.04962
AG-402-K16 AG-347-M18 0.01817
AG-402-K16 AG-347-M23 0.03215
AG-402-K16 AG-347-O22 0.01887
AG-402-K16 AG-355-A09 0.02376
AG-402-K16 AG-355-B18 0.04403
AG-402-K16 AG-355-G23 0.02935
AG-402-K16 AG-355-I04 0.03424
AG-402-K16 AG-355-I20 0.03704
AG-402-K16 AG-355-J09 0.06429
AG-402-K16 AG-355-K03 0.03494
AG-402-K16 AG-355-K15 0.02306
AG-402-K16 AG-355-K20 0.02166
AG-402-K16 AG-355-L02 0.02236
AG-402-K16 AG-355-L20 0.01887
AG-402-K16 AG-355-M02 0.02795
AG-402-K16 AG-355-N02 0.02516
AG-402-K16 AG-355-N16 0.03634
AG-402-K16 AG-355-N22 0.02586
AG-402-K16 AG-355-O17 0.03145
AG-402-K16 AG-355-P16 0.02166
AG-402-K16 AG-355-P18 0.03284
AG-402-K16 AG-402-A04 0.02096
AG-402-K21 AG-347-K18 0.04682
AG-402-K21 AG-347-G18 0.03354
AG-402-K21 AG-402-I23 0.03634
AG-402-K21 AG-347-E03 0.03913
AG-402-K21 AG-347-E23 0.04053
AG-402-K21 AG-347-G20 0.03284
AG-402-K21 AG-347-G22 0.03564
AG-402-K21 AG-347-I04 0.03284
AG-402-K21 AG-347-I06 0.02166
AG-402-K21 AG-347-I15 0.02516
AG-402-K21 AG-347-I19 0.03424
AG-402-K21 AG-347-I21 0.01747
AG-402-K21 AG-347-J06 0.03564
AG-402-K21 AG-347-J14 0.03774
AG-402-K21 AG-347-J19 0.03075
AG-402-K21 AG-347-J20 0.0573
AG-402-K21 AG-347-J21 0.0587
AG-402-K21 AG-347-J23 0.05171
AG-402-K21 AG-347-K02 0.03704
AG-402-K21 AG-347-K10 0.0573
AG-402-K21 AG-347-K16 0.04263
AG-402-K21 AG-347-K17 0.03424
AG-402-K21 AG-347-K19 0.03145
AG-402-K21 AG-347-K20 0.01258
AG-402-K21 AG-347-L02 0.04193
AG-402-K21 AG-347-L17 0.04053
AG-402-K21 AG-347-L19 0.03424
AG-402-K21 AG-347-L20 0.02795
AG-402-K21 AG-347-L21 0.03354
AG-402-K21 AG-347-M08 0.01537
AG-402-K21 AG-347-M15 0.05031
AG-402-K21 AG-347-M18 0.02376
AG-402-K21 AG-347-M23 0.02027
AG-402-K21 AG-347-O22 0.03075
AG-402-K21 AG-355-A09 0.03634
AG-402-K21 AG-355-B18 0.05101
AG-402-K21 AG-355-G23 0.01468
AG-402-K21 AG-355-I04 0.04263
AG-402-K21 AG-355-I20 0.04263
AG-402-K21 AG-355-J09 0.06429
AG-402-K21 AG-355-K03 0.04123
AG-402-K21 AG-355-K15 0.03564
AG-402-K21 AG-355-K20 0.03145
AG-402-K21 AG-355-L02 0.03424
AG-402-K21 AG-355-L20 0.03075
AG-402-K21 AG-355-M02 0.01468
AG-402-K21 AG-355-N02 0.03215
AG-402-K21 AG-355-N16 0.03983
AG-402-K21 AG-355-N22 0.01537
AG-402-K21 AG-355-O17 0.01887
AG-402-K21 AG-355-P16 0.02725
AG-402-K21 AG-355-P18 0.02725
AG-402-K21 AG-402-A04 0.03354
AG-402-K21 AG-402-K16 0.02935
AG-402-K22 AG-347-K18 0.05451
AG-402-K22 AG-347-G18 0.05311
AG-402-K22 AG-402-I23 0.04752
AG-402-K22 AG-347-E03 0.04892
AG-402-K22 AG-347-E23 0.04682
AG-402-K22 AG-347-G20 0.05171
AG-402-K22 AG-347-G22 0.05171
AG-402-K22 AG-347-I04 0.05171
AG-402-K22 AG-347-I06 0.0608
AG-402-K22 AG-347-I15 0.0587
AG-402-K22 AG-347-I19 0.04962
AG-402-K22 AG-347-I21 0.0594
AG-402-K22 AG-347-J06 0.04822
AG-402-K22 AG-347-J14 0.04752
AG-402-K22 AG-347-J19 0.05241
AG-402-K22 AG-347-J20 0.0566
AG-402-K22 AG-347-J21 0.05171
AG-402-K22 AG-347-J23 0.05101
AG-402-K22 AG-347-K02 0.04682
AG-402-K22 AG-347-K10 0.08246
AG-402-K22 AG-347-K16 0.05381
AG-402-K22 AG-347-K17 0.04542
AG-402-K22 AG-347-K19 0.04682
AG-402-K22 AG-347-K20 0.05521
AG-402-K22 AG-347-L02 0.05101
AG-402-K22 AG-347-L17 0.05171
AG-402-K22 AG-347-L19 0.05521
AG-402-K22 AG-347-L20 0.05171
AG-402-K22 AG-347-L21 0.0566
AG-402-K22 AG-347-M08 0.058
AG-402-K22 AG-347-M15 0.04822
AG-402-K22 AG-347-M18 0.05521
AG-402-K22 AG-347-M23 0.05171
AG-402-K22 AG-347-O22 0.04822
AG-402-K22 AG-355-A09 0.04892
AG-402-K22 AG-355-B18 0.02166
AG-402-K22 AG-355-G23 0.05521
AG-402-K22 AG-355-I04 0.05311
AG-402-K22 AG-355-I20 0.05101
AG-402-K22 AG-355-J09 0.08456
AG-402-K22 AG-355-K03 0.05171
AG-402-K22 AG-355-K15 0.04752
AG-402-K22 AG-355-K20 0.05101
AG-402-K22 AG-355-L02 0.05171
AG-402-K22 AG-355-L20 0.05031
AG-402-K22 AG-355-M02 0.05451
AG-402-K22 AG-355-N02 0.04542
AG-402-K22 AG-355-N16 0.05241
AG-402-K22 AG-355-N22 0.0566
AG-402-K22 AG-355-O17 0.05311
AG-402-K22 AG-355-P16 0.05031
AG-402-K22 AG-355-P18 0.0594
AG-402-K22 AG-402-A04 0.05101
AG-402-K22 AG-402-K16 0.04962
AG-402-K22 AG-402-K21 0.05451
AG-402-L23 AG-347-K18 0.07477
AG-402-L23 AG-347-G18 0.0615
AG-402-L23 AG-402-I23 0.07268
AG-402-L23 AG-347-E03 0.07407
AG-402-L23 AG-347-E23 0.06918
AG-402-L23 AG-347-G20 0.0573
AG-402-L23 AG-347-G22 0.06429
AG-402-L23 AG-347-I04 0.06359
AG-402-L23 AG-347-I06 0.06918
AG-402-L23 AG-347-I15 0.07058
AG-402-L23 AG-347-I19 0.06918
AG-402-L23 AG-347-I21 0.06359
AG-402-L23 AG-347-J06 0.06848
AG-402-L23 AG-347-J14 0.07268
AG-402-L23 AG-347-J19 0.06219
AG-402-L23 AG-347-J20 0.07897
AG-402-L23 AG-347-J21 0.08246
AG-402-L23 AG-347-J23 0.07407
AG-402-L23 AG-347-K02 0.07198
AG-402-L23 AG-347-K10 0.05521
AG-402-L23 AG-347-K16 0.07477
AG-402-L23 AG-347-K17 0.06918
AG-402-L23 AG-347-K19 0.06289
AG-402-L23 AG-347-K20 0.06778
AG-402-L23 AG-347-L02 0.07687
AG-402-L23 AG-347-L17 0.07617
AG-402-L23 AG-347-L19 0.07058
AG-402-L23 AG-347-L20 0.06219
AG-402-L23 AG-347-L21 0.06848
AG-402-L23 AG-347-M08 0.06359
AG-402-L23 AG-347-M15 0.07547
AG-402-L23 AG-347-M18 0.0594
AG-402-L23 AG-347-M23 0.06289
AG-402-L23 AG-347-O22 0.06289
AG-402-L23 AG-355-A09 0.06359
AG-402-L23 AG-355-B18 0.07617
AG-402-L23 AG-355-G23 0.0615
AG-402-L23 AG-355-I04 0.07547
AG-402-L23 AG-355-I20 0.07687
AG-402-L23 AG-355-J09 0.0608
AG-402-L23 AG-355-K03 0.07547
AG-402-L23 AG-355-K15 0.06289
AG-402-L23 AG-355-K20 0.0601
AG-402-L23 AG-355-L02 0.0615
AG-402-L23 AG-355-L20 0.0594
AG-402-L23 AG-355-M02 0.0615
AG-402-L23 AG-355-N02 0.06848
AG-402-L23 AG-355-N16 0.07407
AG-402-L23 AG-355-N22 0.0608
AG-402-L23 AG-355-O17 0.06289
AG-402-L23 AG-355-P16 0.06429
AG-402-L23 AG-355-P18 0.06848
AG-402-L23 AG-402-A04 0.06219
AG-402-L23 AG-402-K16 0.06359
AG-402-L23 AG-402-K21 0.06429
AG-402-L23 AG-402-K22 0.08036
AG-402-M15 AG-347-K18 0.2589
AG-402-M15 AG-347-G18 0.2526
AG-402-M15 AG-402-I23 0.2512
AG-402-M15 AG-347-E03 0.2519
AG-402-M15 AG-347-E23 0.2477
AG-402-M15 AG-347-G20 0.254
AG-402-M15 AG-347-G22 0.2526
AG-402-M15 AG-347-I04 0.2568
AG-402-M15 AG-347-I06 0.2568
AG-402-M15 AG-347-I15 0.2463
AG-402-M15 AG-347-I19 0.2484
AG-402-M15 AG-347-I21 0.2484
AG-402-M15 AG-347-J06 0.2512
AG-402-M15 AG-347-J14 0.247
AG-402-M15 AG-347-J19 0.2498
AG-402-M15 AG-347-J20 0.2484
AG-402-M15 AG-347-J21 0.2533
AG-402-M15 AG-347-J23 0.2512
AG-402-M15 AG-347-K02 0.2526
AG-402-M15 AG-347-K10 0.2456
AG-402-M15 AG-347-K16 0.2505
AG-402-M15 AG-347-K17 0.2463
AG-402-M15 AG-347-K19 0.2519
AG-402-M15 AG-347-K20 0.2512
AG-402-M15 AG-347-L02 0.2435
AG-402-M15 AG-347-L17 0.2512
AG-402-M15 AG-347-L19 0.2512
AG-402-M15 AG-347-L20 0.2526
AG-402-M15 AG-347-L21 0.2505
AG-402-M15 AG-347-M08 0.2505
AG-402-M15 AG-347-M15 0.254
AG-402-M15 AG-347-M18 0.2512
AG-402-M15 AG-347-M23 0.2519
AG-402-M15 AG-347-O22 0.2533
AG-402-M15 AG-355-A09 0.2547
AG-402-M15 AG-355-B18 0.2512
AG-402-M15 AG-355-G23 0.2519
AG-402-M15 AG-355-I04 0.2498
AG-402-M15 AG-355-I20 0.2463
AG-402-M15 AG-355-J09 0.247
AG-402-M15 AG-355-K03 0.2456
AG-402-M15 AG-355-K15 0.2526
AG-402-M15 AG-355-K20 0.2519
AG-402-M15 AG-355-L02 0.2519
AG-402-M15 AG-355-L20 0.2533
AG-402-M15 AG-355-M02 0.2484
AG-402-M15 AG-355-N02 0.2456
AG-402-M15 AG-355-N16 0.2477
AG-402-M15 AG-355-N22 0.2484
AG-402-M15 AG-355-O17 0.2512
AG-402-M15 AG-355-P16 0.2547
AG-402-M15 AG-355-P18 0.254
AG-402-M15 AG-402-A04 0.2533
AG-402-M15 AG-402-K16 0.2505
AG-402-M15 AG-402-K21 0.2512
AG-402-M15 AG-402-K22 0.2575
AG-402-M15 AG-402-L23 0.2568
AG-402-N08 AG-347-K18 0.0573
AG-402-N08 AG-347-G18 0.0587
AG-402-N08 AG-402-I23 0.04752
AG-402-N08 AG-347-E03 0.05101
AG-402-N08 AG-347-E23 0.04962
AG-402-N08 AG-347-G20 0.0559
AG-402-N08 AG-347-G22 0.05241
AG-402-N08 AG-347-I04 0.0559
AG-402-N08 AG-347-I06 0.06219
AG-402-N08 AG-347-I15 0.0601
AG-402-N08 AG-347-I19 0.05031
AG-402-N08 AG-347-I21 0.0587
AG-402-N08 AG-347-J06 0.04612
AG-402-N08 AG-347-J14 0.04612
AG-402-N08 AG-347-J19 0.0559
AG-402-N08 AG-347-J20 0.03774
AG-402-N08 AG-347-J21 0.03424
AG-402-N08 AG-347-J23 0.05381
AG-402-N08 AG-347-K02 0.04752
AG-402-N08 AG-347-K10 0.07757
AG-402-N08 AG-347-K16 0.05241
AG-402-N08 AG-347-K17 0.04752
AG-402-N08 AG-347-K19 0.05171
AG-402-N08 AG-347-K20 0.0601
AG-402-N08 AG-347-L02 0.05451
AG-402-N08 AG-347-L17 0.05311
AG-402-N08 AG-347-L19 0.0615
AG-402-N08 AG-347-L20 0.0573
AG-402-N08 AG-347-L21 0.0615
AG-402-N08 AG-347-M08 0.0601
AG-402-N08 AG-347-M15 0.05381
AG-402-N08 AG-347-M18 0.0601
AG-402-N08 AG-347-M23 0.0573
AG-402-N08 AG-347-O22 0.05241
AG-402-N08 AG-355-A09 0.058
AG-402-N08 AG-355-B18 0.05451
AG-402-N08 AG-355-G23 0.0566
AG-402-N08 AG-355-I04 0.05241
AG-402-N08 AG-355-I20 0.05031
AG-402-N08 AG-355-J09 0.08106
AG-402-N08 AG-355-K03 0.05311
AG-402-N08 AG-355-K15 0.058
AG-402-N08 AG-355-K20 0.05521
AG-402-N08 AG-355-L02 0.0573
AG-402-N08 AG-355-L20 0.05521
AG-402-N08 AG-355-M02 0.0559
AG-402-N08 AG-355-N02 0.04682
AG-402-N08 AG-355-N16 0.05101
AG-402-N08 AG-355-N22 0.0566
AG-402-N08 AG-355-O17 0.0559
AG-402-N08 AG-355-P16 0.0594
AG-402-N08 AG-355-P18 0.0601
AG-402-N08 AG-402-A04 0.0594
AG-402-N08 AG-402-K16 0.05451
AG-402-N08 AG-402-K21 0.05521
AG-402-N08 AG-402-K22 0.0559
AG-402-N08 AG-402-L23 0.08386
AG-402-N08 AG-402-M15 0.2498
AG-402-N23 AG-347-K18 0.05521
AG-402-N23 AG-347-G18 0.03494
AG-402-N23 AG-402-I23 0.01957
AG-402-N23 AG-347-E03 0.02306
AG-402-N23 AG-347-E23 0.01887
AG-402-N23 AG-347-G20 0.03564
AG-402-N23 AG-347-G22 0.03215
AG-402-N23 AG-347-I04 0.03215
AG-402-N23 AG-347-I06 0.04053
AG-402-N23 AG-347-I15 0.03983
AG-402-N23 AG-347-I19 0.02306
AG-402-N23 AG-347-I21 0.03843
AG-402-N23 AG-347-J06 0.01887
AG-402-N23 AG-347-J14 0.01677
AG-402-N23 AG-347-J19 0.03424
AG-402-N23 AG-347-J20 0.04263
AG-402-N23 AG-347-J21 0.04612
AG-402-N23 AG-347-J23 0.04263
AG-402-N23 AG-347-K02 0.02027
AG-402-N23 AG-347-K10 0.06289
AG-402-N23 AG-347-K16 0.02516
AG-402-N23 AG-347-K17 0.01677
AG-402-N23 AG-347-K19 0.03215
AG-402-N23 AG-347-K20 0.04123
AG-402-N23 AG-347-L02 0.02166
AG-402-N23 AG-347-L17 0.01747
AG-402-N23 AG-347-L19 0.04053
AG-402-N23 AG-347-L20 0.03005
AG-402-N23 AG-347-L21 0.03774
AG-402-N23 AG-347-M08 0.03774
AG-402-N23 AG-347-M15 0.05171
AG-402-N23 AG-347-M18 0.03843
AG-402-N23 AG-347-M23 0.03424
AG-402-N23 AG-347-O22 0.03005
AG-402-N23 AG-355-A09 0.02935
AG-402-N23 AG-355-B18 0.04542
AG-402-N23 AG-355-G23 0.03634
AG-402-N23 AG-355-I04 0.02166
AG-402-N23 AG-355-I20 0.02166
AG-402-N23 AG-355-J09 0.06499
AG-402-N23 AG-355-K03 0.02236
AG-402-N23 AG-355-K15 0.02935
AG-402-N23 AG-355-K20 0.03564
AG-402-N23 AG-355-L02 0.03634
AG-402-N23 AG-355-L20 0.03354
AG-402-N23 AG-355-M02 0.03704
AG-402-N23 AG-355-N02 0.01677
AG-402-N23 AG-355-N16 0.01887
AG-402-N23 AG-355-N22 0.03634
AG-402-N23 AG-355-O17 0.03424
AG-402-N23 AG-355-P16 0.03145
AG-402-N23 AG-355-P18 0.03774
AG-402-N23 AG-402-A04 0.03005
AG-402-N23 AG-402-K16 0.03215
AG-402-N23 AG-402-K21 0.03774
AG-402-N23 AG-402-K22 0.04822
AG-402-N23 AG-402-L23 0.07268
AG-402-N23 AG-402-M15 0.2491
AG-402-N23 AG-402-N08 0.04682
AG-402-O16 AG-347-K18 0.058
AG-402-O16 AG-347-G18 0.05381
AG-402-O16 AG-402-I23 0.04682
AG-402-O16 AG-347-E03 0.05031
AG-402-O16 AG-347-E23 0.04612
AG-402-O16 AG-347-G20 0.05101
AG-402-O16 AG-347-G22 0.04682
AG-402-O16 AG-347-I04 0.05241
AG-402-O16 AG-347-I06 0.058
AG-402-O16 AG-347-I15 0.0587
AG-402-O16 AG-347-I19 0.04752
AG-402-O16 AG-347-I21 0.05311
AG-402-O16 AG-347-J06 0.04542
AG-402-O16 AG-347-J14 0.04612
AG-402-O16 AG-347-J19 0.05241
AG-402-O16 AG-347-J20 0.03284
AG-402-O16 AG-347-J21 0.02935
AG-402-O16 AG-347-J23 0.04962
AG-402-O16 AG-347-K02 0.04822
AG-402-O16 AG-347-K10 0.07477
AG-402-O16 AG-347-K16 0.04822
AG-402-O16 AG-347-K17 0.04472
AG-402-O16 AG-347-K19 0.04962
AG-402-O16 AG-347-K20 0.058
AG-402-O16 AG-347-L02 0.05311
AG-402-O16 AG-347-L17 0.05241
AG-402-O16 AG-347-L19 0.0573
AG-402-O16 AG-347-L20 0.05171
AG-402-O16 AG-347-L21 0.0559
AG-402-O16 AG-347-M08 0.0559
AG-402-O16 AG-347-M15 0.05031
AG-402-O16 AG-347-M18 0.05521
AG-402-O16 AG-347-M23 0.05381
AG-402-O16 AG-347-O22 0.04752
AG-402-O16 AG-355-A09 0.05311
AG-402-O16 AG-355-B18 0.04962
AG-402-O16 AG-355-G23 0.05241
AG-402-O16 AG-355-I04 0.05101
AG-402-O16 AG-355-I20 0.04962
AG-402-O16 AG-355-J09 0.07687
AG-402-O16 AG-355-K03 0.05101
AG-402-O16 AG-355-K15 0.05311
AG-402-O16 AG-355-K20 0.05311
AG-402-O16 AG-355-L02 0.05521
AG-402-O16 AG-355-L20 0.05031
AG-402-O16 AG-355-M02 0.05241
AG-402-O16 AG-355-N02 0.04403
AG-402-O16 AG-355-N16 0.05101
AG-402-O16 AG-355-N22 0.05311
AG-402-O16 AG-355-O17 0.05241
AG-402-O16 AG-355-P16 0.05451
AG-402-O16 AG-355-P18 0.0559
AG-402-O16 AG-402-A04 0.05451
AG-402-O16 AG-402-K16 0.04822
AG-402-O16 AG-402-K21 0.05451
AG-402-O16 AG-402-K22 0.05311
AG-402-O16 AG-402-L23 0.07617
AG-402-O16 AG-402-M15 0.254
AG-402-O16 AG-402-N08 0.02516
AG-402-O16 AG-402-N23 0.04542
AG-412-J13 AG-347-K18 0.1405
AG-412-J13 AG-347-G18 0.1391
AG-412-J13 AG-402-I23 0.1356
AG-412-J13 AG-347-E03 0.1412
AG-412-J13 AG-347-E23 0.1342
AG-412-J13 AG-347-G20 0.137
AG-412-J13 AG-347-G22 0.1391
AG-412-J13 AG-347-I04 0.1391
AG-412-J13 AG-347-I06 0.1426
AG-412-J13 AG-347-I15 0.137
AG-412-J13 AG-347-I19 0.1349
AG-412-J13 AG-347-I21 0.137
AG-412-J13 AG-347-J06 0.1356
AG-412-J13 AG-347-J14 0.1349
AG-412-J13 AG-347-J19 0.1363
AG-412-J13 AG-347-J20 0.1481
AG-412-J13 AG-347-J21 0.1461
AG-412-J13 AG-347-J23 0.1461
AG-412-J13 AG-347-K02 0.1391
AG-412-J13 AG-347-K10 0.1405
AG-412-J13 AG-347-K16 0.1391
AG-412-J13 AG-347-K17 0.1335
AG-412-J13 AG-347-K19 0.137
AG-412-J13 AG-347-K20 0.1356
AG-412-J13 AG-347-L02 0.1377
AG-412-J13 AG-347-L17 0.1391
AG-412-J13 AG-347-L19 0.1356
AG-412-J13 AG-347-L20 0.1405
AG-412-J13 AG-347-L21 0.1412
AG-412-J13 AG-347-M08 0.1391
AG-412-J13 AG-347-M15 0.1377
AG-412-J13 AG-347-M18 0.1356
AG-412-J13 AG-347-M23 0.1356
AG-412-J13 AG-347-O22 0.1363
AG-412-J13 AG-355-A09 0.137
AG-412-J13 AG-355-B18 0.137
AG-412-J13 AG-355-G23 0.1356
AG-412-J13 AG-355-I04 0.1426
AG-412-J13 AG-355-I20 0.1405
AG-412-J13 AG-355-J09 0.1433
AG-412-J13 AG-355-K03 0.1384
AG-412-J13 AG-355-K15 0.1384
AG-412-J13 AG-355-K20 0.1363
AG-412-J13 AG-355-L02 0.137
AG-412-J13 AG-355-L20 0.1349
AG-412-J13 AG-355-M02 0.1391
AG-412-J13 AG-355-N02 0.1342
AG-412-J13 AG-355-N16 0.1426
AG-412-J13 AG-355-N22 0.1398
AG-412-J13 AG-355-O17 0.1356
AG-412-J13 AG-355-P16 0.1391
AG-412-J13 AG-355-P18 0.1363
AG-412-J13 AG-402-A04 0.1377
AG-412-J13 AG-402-K16 0.1391
AG-412-J13 AG-402-K21 0.137
AG-412-J13 AG-402-K22 0.1405
AG-412-J13 AG-402-L23 0.1426
AG-412-J13 AG-402-M15 0.2512
AG-412-J13 AG-402-N08 0.1509
AG-412-J13 AG-402-N23 0.1363
AG-412-J13 AG-402-O16 0.1474
AG-418-D13 AG-347-K18 0.04403
AG-418-D13 AG-347-G18 0.03494
AG-418-D13 AG-402-I23 0.03704
AG-418-D13 AG-347-E03 0.04053
AG-418-D13 AG-347-E23 0.03913
AG-418-D13 AG-347-G20 0.03354
AG-418-D13 AG-347-G22 0.03564
AG-418-D13 AG-347-I04 0.03634
AG-418-D13 AG-347-I06 0.01957
AG-418-D13 AG-347-I15 0.02655
AG-418-D13 AG-347-I19 0.03494
AG-418-D13 AG-347-I21 0.01258
AG-418-D13 AG-347-J06 0.03494
AG-418-D13 AG-347-J14 0.03704
AG-418-D13 AG-347-J19 0.03354
AG-418-D13 AG-347-J20 0.0566
AG-418-D13 AG-347-J21 0.0601
AG-418-D13 AG-347-J23 0.0559
AG-418-D13 AG-347-K02 0.03843
AG-418-D13 AG-347-K10 0.0573
AG-418-D13 AG-347-K16 0.04472
AG-418-D13 AG-347-K17 0.03494
AG-418-D13 AG-347-K19 0.03284
AG-418-D13 AG-347-K20 0.01747
AG-418-D13 AG-347-L02 0.03913
AG-418-D13 AG-347-L17 0.03983
AG-418-D13 AG-347-L19 0.03354
AG-418-D13 AG-347-L20 0.03005
AG-418-D13 AG-347-L21 0.03704
AG-418-D13 AG-347-M08 0.01328
AG-418-D13 AG-347-M15 0.05171
AG-418-D13 AG-347-M18 0.02586
AG-418-D13 AG-347-M23 0.01607
AG-418-D13 AG-347-O22 0.03424
AG-418-D13 AG-355-A09 0.03774
AG-418-D13 AG-355-B18 0.05451
AG-418-D13 AG-355-G23 0.01048
AG-418-D13 AG-355-I04 0.04053
AG-418-D13 AG-355-I20 0.04263
AG-418-D13 AG-355-J09 0.06499
AG-418-D13 AG-355-K03 0.04193
AG-418-D13 AG-355-K15 0.03704
AG-418-D13 AG-355-K20 0.03354
AG-418-D13 AG-355-L02 0.03424
AG-418-D13 AG-355-L20 0.03075
AG-418-D13 AG-355-M02 0.01468
AG-418-D13 AG-355-N02 0.03284
AG-418-D13 AG-355-N16 0.04053
AG-418-D13 AG-355-N22 0.01398
AG-418-D13 AG-355-O17 0.01468
AG-418-D13 AG-355-P16 0.02935
AG-418-D13 AG-355-P18 0.02725
AG-418-D13 AG-402-A04 0.03354
AG-418-D13 AG-402-K16 0.03005
AG-418-D13 AG-402-K21 0.01607
AG-418-D13 AG-402-K22 0.0573
AG-418-D13 AG-402-L23 0.06219
AG-418-D13 AG-402-M15 0.2526
AG-418-D13 AG-402-N08 0.0601
AG-418-D13 AG-402-N23 0.03843
AG-418-D13 AG-402-O16 0.0559
AG-418-D13 AG-412-J13 0.1356
AG-418-F08 AG-347-K18 0.04962
AG-418-F08 AG-347-G18 0.05521
AG-418-F08 AG-402-I23 0.058
AG-418-F08 AG-347-E03 0.0573
AG-418-F08 AG-347-E23 0.0566
AG-418-F08 AG-347-G20 0.04962
AG-418-F08 AG-347-G22 0.05171
AG-418-F08 AG-347-I04 0.05381
AG-418-F08 AG-347-I06 0.05311
AG-418-F08 AG-347-I15 0.05241
AG-418-F08 AG-347-I19 0.05521
AG-418-F08 AG-347-I21 0.04962
AG-418-F08 AG-347-J06 0.0566
AG-418-F08 AG-347-J14 0.0594
AG-418-F08 AG-347-J19 0.05171
AG-418-F08 AG-347-J20 0.0608
AG-418-F08 AG-347-J21 0.0594
AG-418-F08 AG-347-J23 0.06289
AG-418-F08 AG-347-K02 0.05241
AG-418-F08 AG-347-K10 0.07897
AG-418-F08 AG-347-K16 0.0573
AG-418-F08 AG-347-K17 0.05521
AG-418-F08 AG-347-K19 0.05171
AG-418-F08 AG-347-K20 0.05031
AG-418-F08 AG-347-L02 0.06219
AG-418-F08 AG-347-L17 0.0615
AG-418-F08 AG-347-L19 0.05171
AG-418-F08 AG-347-L20 0.05381
AG-418-F08 AG-347-L21 0.0573
AG-418-F08 AG-347-M08 0.04962
AG-418-F08 AG-347-M15 0.05311
AG-418-F08 AG-347-M18 0.04892
AG-418-F08 AG-347-M23 0.04962
AG-418-F08 AG-347-O22 0.05241
AG-418-F08 AG-355-A09 0.0566
AG-418-F08 AG-355-B18 0.05031
AG-418-F08 AG-355-G23 0.04752
AG-418-F08 AG-355-I04 0.06429
AG-418-F08 AG-355-I20 0.0601
AG-418-F08 AG-355-J09 0.08316
AG-418-F08 AG-355-K03 0.0615
AG-418-F08 AG-355-K15 0.0559
AG-418-F08 AG-355-K20 0.05031
AG-418-F08 AG-355-L02 0.05031
AG-418-F08 AG-355-L20 0.04822
AG-418-F08 AG-355-M02 0.04682
AG-418-F08 AG-355-N02 0.0566
AG-418-F08 AG-355-N16 0.06359
AG-418-F08 AG-355-N22 0.04752
AG-418-F08 AG-355-O17 0.04822
AG-418-F08 AG-355-P16 0.0573
AG-418-F08 AG-355-P18 0.05171
AG-418-F08 AG-402-A04 0.05521
AG-418-F08 AG-402-K16 0.05311
AG-418-F08 AG-402-K21 0.04822
AG-418-F08 AG-402-K22 0.05381
AG-418-F08 AG-402-L23 0.07268
AG-418-F08 AG-402-M15 0.2547
AG-418-F08 AG-402-N08 0.0615
AG-418-F08 AG-402-N23 0.0608
AG-418-F08 AG-402-O16 0.0601
AG-418-F08 AG-412-J13 0.1391
AG-418-F08 AG-418-D13 0.05101
AG-418-I20 AG-347-K18 0.2523
AG-418-I20 AG-347-G18 0.2488
AG-418-I20 AG-402-I23 0.2474
AG-418-I20 AG-347-E03 0.2502
AG-418-I20 AG-347-E23 0.2488
AG-418-I20 AG-347-G20 0.2495
AG-418-I20 AG-347-G22 0.2481
AG-418-I20 AG-347-I04 0.2467
AG-418-I20 AG-347-I06 0.2579
AG-418-I20 AG-347-I15 0.2558
AG-418-I20 AG-347-I19 0.2502
AG-418-I20 AG-347-I21 0.2502
AG-418-I20 AG-347-J06 0.2481
AG-418-I20 AG-347-J14 0.2509
AG-418-I20 AG-347-J19 0.2438
AG-418-I20 AG-347-J20 0.2445
AG-418-I20 AG-347-J21 0.2488
AG-418-I20 AG-347-J23 0.2474
AG-418-I20 AG-347-K02 0.2509
AG-418-I20 AG-347-K10 0.253
AG-418-I20 AG-347-K16 0.2488
AG-418-I20 AG-347-K17 0.2467
AG-418-I20 AG-347-K19 0.2474
AG-418-I20 AG-347-K20 0.2558
AG-418-I20 AG-347-L02 0.2488
AG-418-I20 AG-347-L17 0.2502
AG-418-I20 AG-347-L19 0.2523
AG-418-I20 AG-347-L20 0.2495
AG-418-I20 AG-347-L21 0.2537
AG-418-I20 AG-347-M08 0.2544
AG-418-I20 AG-347-M15 0.2537
AG-418-I20 AG-347-M18 0.253
AG-418-I20 AG-347-M23 0.253
AG-418-I20 AG-347-O22 0.2474
AG-418-I20 AG-355-A09 0.2452
AG-418-I20 AG-355-B18 0.2516
AG-418-I20 AG-355-G23 0.2502
AG-418-I20 AG-355-I04 0.2467
AG-418-I20 AG-355-I20 0.2509
AG-418-I20 AG-355-J09 0.2502
AG-418-I20 AG-355-K03 0.2551
AG-418-I20 AG-355-K15 0.2452
AG-418-I20 AG-355-K20 0.2495
AG-418-I20 AG-355-L02 0.2488
AG-418-I20 AG-355-L20 0.2495
AG-418-I20 AG-355-M02 0.2523
AG-418-I20 AG-355-N02 0.2481
AG-418-I20 AG-355-N16 0.253
AG-418-I20 AG-355-N22 0.2516
AG-418-I20 AG-355-O17 0.253
AG-418-I20 AG-355-P16 0.2516
AG-418-I20 AG-355-P18 0.2551
AG-418-I20 AG-402-A04 0.2467
AG-418-I20 AG-402-K16 0.2495
AG-418-I20 AG-402-K21 0.253
AG-418-I20 AG-402-K22 0.2523
AG-418-I20 AG-402-L23 0.2467
AG-418-I20 AG-402-M15 0.2045
AG-418-I20 AG-402-N08 0.2481
AG-418-I20 AG-402-N23 0.2474
AG-418-I20 AG-402-O16 0.2481
AG-418-I20 AG-412-J13 0.2382
AG-418-I20 AG-418-D13 0.2537
AG-418-I20 AG-418-F08 0.2509
AG-418-J17 AG-347-K18 0.04333
AG-418-J17 AG-347-G18 0.03494
AG-418-J17 AG-402-I23 0.03983
AG-418-J17 AG-347-E03 0.04263
AG-418-J17 AG-347-E23 0.04403
AG-418-J17 AG-347-G20 0.03424
AG-418-J17 AG-347-G22 0.03704
AG-418-J17 AG-347-I04 0.03634
AG-418-J17 AG-347-I06 0.02516
AG-418-J17 AG-347-I15 0.03075
AG-418-J17 AG-347-I19 0.03843
AG-418-J17 AG-347-I21 0.01817
AG-418-J17 AG-347-J06 0.03704
AG-418-J17 AG-347-J14 0.03704
AG-418-J17 AG-347-J19 0.03284
AG-418-J17 AG-347-J20 0.0587
AG-418-J17 AG-347-J21 0.0608
AG-418-J17 AG-347-J23 0.0573
AG-418-J17 AG-347-K02 0.04053
AG-418-J17 AG-347-K10 0.058
AG-418-J17 AG-347-K16 0.04542
AG-418-J17 AG-347-K17 0.03843
AG-418-J17 AG-347-K19 0.03284
AG-418-J17 AG-347-K20 0.02027
AG-418-J17 AG-347-L02 0.04123
AG-418-J17 AG-347-L17 0.04123
AG-418-J17 AG-347-L19 0.03774
AG-418-J17 AG-347-L20 0.03284
AG-418-J17 AG-347-L21 0.03983
AG-418-J17 AG-347-M08 0.01747
AG-418-J17 AG-347-M15 0.05101
AG-418-J17 AG-347-M18 0.02795
AG-418-J17 AG-347-M23 0.02236
AG-418-J17 AG-347-O22 0.03354
AG-418-J17 AG-355-A09 0.03983
AG-418-J17 AG-355-B18 0.05311
AG-418-J17 AG-355-G23 0.01398
AG-418-J17 AG-355-I04 0.04333
AG-418-J17 AG-355-I20 0.04403
AG-418-J17 AG-355-J09 0.06499
AG-418-J17 AG-355-K03 0.04053
AG-418-J17 AG-355-K15 0.03913
AG-418-J17 AG-355-K20 0.03424
AG-418-J17 AG-355-L02 0.03564
AG-418-J17 AG-355-L20 0.03284
AG-418-J17 AG-355-M02 0.01537
AG-418-J17 AG-355-N02 0.03634
AG-418-J17 AG-355-N16 0.04193
AG-418-J17 AG-355-N22 0.01747
AG-418-J17 AG-355-O17 0.02096
AG-418-J17 AG-355-P16 0.02795
AG-418-J17 AG-355-P18 0.03075
AG-418-J17 AG-402-A04 0.03564
AG-418-J17 AG-402-K16 0.03424
AG-418-J17 AG-402-K21 0.01747
AG-418-J17 AG-402-K22 0.0559
AG-418-J17 AG-402-L23 0.06569
AG-418-J17 AG-402-M15 0.2505
AG-418-J17 AG-402-N08 0.0594
AG-418-J17 AG-402-N23 0.04123
AG-418-J17 AG-402-O16 0.0566
AG-418-J17 AG-412-J13 0.1384
AG-418-J17 AG-418-D13 0.01677
AG-418-J17 AG-418-F08 0.05101
AG-418-J17 AG-418-I20 0.2537
AG-418-O02 AG-347-K18 0.05031
AG-418-O02 AG-347-G18 0.01258
AG-418-O02 AG-402-I23 0.03424
AG-418-O02 AG-347-E03 0.03634
AG-418-O02 AG-347-E23 0.03215
AG-418-O02 AG-347-G20 0.007687
AG-418-O02 AG-347-G22 0.02096
AG-418-O02 AG-347-I04 0.01887
AG-418-O02 AG-347-I06 0.03424
AG-418-O02 AG-347-I15 0.03774
AG-418-O02 AG-347-I19 0.03075
AG-418-O02 AG-347-I21 0.03005
AG-418-O02 AG-347-J06 0.03215
AG-418-O02 AG-347-J14 0.03215
AG-418-O02 AG-347-J19 0.01537
AG-418-O02 AG-347-J20 0.05451
AG-418-O02 AG-347-J21 0.0573
AG-418-O02 AG-347-J23 0.04892
AG-418-O02 AG-347-K02 0.03494
AG-418-O02 AG-347-K10 0.05451
AG-418-O02 AG-347-K16 0.03704
AG-418-O02 AG-347-K17 0.02935
AG-418-O02 AG-347-K19 0.01607
AG-418-O02 AG-347-K20 0.03424
AG-418-O02 AG-347-L02 0.03704
AG-418-O02 AG-347-L17 0.03704
AG-418-O02 AG-347-L19 0.03983
AG-418-O02 AG-347-L20 0.02236
AG-418-O02 AG-347-L21 0.02236
AG-418-O02 AG-347-M08 0.03145
AG-418-O02 AG-347-M15 0.04822
AG-418-O02 AG-347-M18 0.01747
AG-418-O02 AG-347-M23 0.02865
AG-418-O02 AG-347-O22 0.01398
AG-418-O02 AG-355-A09 0.01887
AG-418-O02 AG-355-B18 0.04752
AG-418-O02 AG-355-G23 0.02865
AG-418-O02 AG-355-I04 0.03774
AG-418-O02 AG-355-I20 0.03843
AG-418-O02 AG-355-J09 0.06219
AG-418-O02 AG-355-K03 0.03913
AG-418-O02 AG-355-K15 0.01817
AG-418-O02 AG-355-K20 0.007687
AG-418-O02 AG-355-L02 0.009783
AG-418-O02 AG-355-L20 0.006289
AG-418-O02 AG-355-M02 0.03005
AG-418-O02 AG-355-N02 0.02865
AG-418-O02 AG-355-N16 0.03913
AG-418-O02 AG-355-N22 0.02935
AG-418-O02 AG-355-O17 0.02795
AG-418-O02 AG-355-P16 0.02306
AG-418-O02 AG-355-P18 0.03424
AG-418-O02 AG-402-A04 0.01188
AG-418-O02 AG-402-K16 0.02027
AG-418-O02 AG-402-K21 0.03145
AG-418-O02 AG-402-K22 0.05101
AG-418-O02 AG-402-L23 0.0608
AG-418-O02 AG-402-M15 0.2505
AG-418-O02 AG-402-N08 0.0573
AG-418-O02 AG-402-N23 0.03424
AG-418-O02 AG-402-O16 0.05381
AG-418-O02 AG-412-J13 0.1356
AG-418-O02 AG-418-D13 0.03145
AG-418-O02 AG-418-F08 0.04962
AG-418-O02 AG-418-I20 0.2495
AG-418-O02 AG-418-J17 0.03215
AG-418-P06 AG-347-K18 0.05171
AG-418-P06 AG-347-G18 0.01817
AG-418-P06 AG-402-I23 0.03284
AG-418-P06 AG-347-E03 0.03494
AG-418-P06 AG-347-E23 0.03145
AG-418-P06 AG-347-G20 0.01817
AG-418-P06 AG-347-G22 0.02236
AG-418-P06 AG-347-I04 0.02027
AG-418-P06 AG-347-I06 0.03774
AG-418-P06 AG-347-I15 0.04123
AG-418-P06 AG-347-I19 0.03215
AG-418-P06 AG-347-I21 0.03424
AG-418-P06 AG-347-J06 0.03075
AG-418-P06 AG-347-J14 0.02935
AG-418-P06 AG-347-J19 0.01398
AG-418-P06 AG-347-J20 0.05171
AG-418-P06 AG-347-J21 0.05311
AG-418-P06 AG-347-J23 0.04333
AG-418-P06 AG-347-K02 0.03354
AG-418-P06 AG-347-K10 0.0559
AG-418-P06 AG-347-K16 0.03774
AG-418-P06 AG-347-K17 0.02935
AG-418-P06 AG-347-K19 0.01887
AG-418-P06 AG-347-K20 0.03704
AG-418-P06 AG-347-L02 0.03843
AG-418-P06 AG-347-L17 0.03494
AG-418-P06 AG-347-L19 0.04263
AG-418-P06 AG-347-L20 0.02236
AG-418-P06 AG-347-L21 0.02236
AG-418-P06 AG-347-M08 0.03564
AG-418-P06 AG-347-M15 0.05031
AG-418-P06 AG-347-M18 0.02166
AG-418-P06 AG-347-M23 0.03284
AG-418-P06 AG-347-O22 0.00559
AG-418-P06 AG-355-A09 0.01677
AG-418-P06 AG-355-B18 0.04682
AG-418-P06 AG-355-G23 0.03424
AG-418-P06 AG-355-I04 0.03704
AG-418-P06 AG-355-I20 0.03704
AG-418-P06 AG-355-J09 0.06359
AG-418-P06 AG-355-K03 0.03494
AG-418-P06 AG-355-K15 0.01677
AG-418-P06 AG-355-K20 0.01677
AG-418-P06 AG-355-L02 0.02027
AG-418-P06 AG-355-L20 0.01747
AG-418-P06 AG-355-M02 0.03145
AG-418-P06 AG-355-N02 0.02865
AG-418-P06 AG-355-N16 0.03843
AG-418-P06 AG-355-N22 0.03354
AG-418-P06 AG-355-O17 0.03215
AG-418-P06 AG-355-P16 0.02446
AG-418-P06 AG-355-P18 0.03774
AG-418-P06 AG-402-A04 0.01607
AG-418-P06 AG-402-K16 0.02027
AG-418-P06 AG-402-K21 0.03354
AG-418-P06 AG-402-K22 0.04892
AG-418-P06 AG-402-L23 0.06499
AG-418-P06 AG-402-M15 0.2519
AG-418-P06 AG-402-N08 0.05381
AG-418-P06 AG-402-N23 0.03145
AG-418-P06 AG-402-O16 0.04752
AG-418-P06 AG-412-J13 0.137
AG-418-P06 AG-418-D13 0.03704
AG-418-P06 AG-418-F08 0.05451
AG-418-P06 AG-418-I20 0.2467
AG-418-P06 AG-418-J17 0.03494
AG-418-P06 AG-418-O02 0.01677
AG-418-P13 AG-347-K18 0.05101
AG-418-P13 AG-347-G18 0.03983
AG-418-P13 AG-402-I23 0.04123
AG-418-P13 AG-347-E03 0.04682
AG-418-P13 AG-347-E23 0.04333
AG-418-P13 AG-347-G20 0.03774
AG-418-P13 AG-347-G22 0.03983
AG-418-P13 AG-347-I04 0.03913
AG-418-P13 AG-347-I06 0.02306
AG-418-P13 AG-347-I15 0.03215
AG-418-P13 AG-347-I19 0.03913
AG-418-P13 AG-347-I21 0.02096
AG-418-P13 AG-347-J06 0.03843
AG-418-P13 AG-347-J14 0.04263
AG-418-P13 AG-347-J19 0.03704
AG-418-P13 AG-347-J20 0.06219
AG-418-P13 AG-347-J21 0.06289
AG-418-P13 AG-347-J23 0.0594
AG-418-P13 AG-347-K02 0.04542
AG-418-P13 AG-347-K10 0.06429
AG-418-P13 AG-347-K16 0.04822
AG-418-P13 AG-347-K17 0.03843
AG-418-P13 AG-347-K19 0.03774
AG-418-P13 AG-347-K20 0.02446
AG-418-P13 AG-347-L02 0.04542
AG-418-P13 AG-347-L17 0.04682
AG-418-P13 AG-347-L19 0.03843
AG-418-P13 AG-347-L20 0.03424
AG-418-P13 AG-347-L21 0.04053
AG-418-P13 AG-347-M08 0.02027
AG-418-P13 AG-347-M15 0.0559
AG-418-P13 AG-347-M18 0.03005
AG-418-P13 AG-347-M23 0.02516
AG-418-P13 AG-347-O22 0.03913
AG-418-P13 AG-355-A09 0.04193
AG-418-P13 AG-355-B18 0.0566
AG-418-P13 AG-355-G23 0.01817
AG-418-P13 AG-355-I04 0.04403
AG-418-P13 AG-355-I20 0.04822
AG-418-P13 AG-355-J09 0.07128
AG-418-P13 AG-355-K03 0.04892
AG-418-P13 AG-355-K15 0.04193
AG-418-P13 AG-355-K20 0.03913
AG-418-P13 AG-355-L02 0.03983
AG-418-P13 AG-355-L20 0.03704
AG-418-P13 AG-355-M02 0.02027
AG-418-P13 AG-355-N02 0.03704
AG-418-P13 AG-355-N16 0.04263
AG-418-P13 AG-355-N22 0.02096
AG-418-P13 AG-355-O17 0.02376
AG-418-P13 AG-355-P16 0.03564
AG-418-P13 AG-355-P18 0.03634
AG-418-P13 AG-402-A04 0.03913
AG-418-P13 AG-402-K16 0.03424
AG-418-P13 AG-402-K21 0.01957
AG-418-P13 AG-402-K22 0.0615
AG-418-P13 AG-402-L23 0.06709
AG-418-P13 AG-402-M15 0.2533
AG-418-P13 AG-402-N08 0.06499
AG-418-P13 AG-402-N23 0.04333
AG-418-P13 AG-402-O16 0.0608
AG-418-P13 AG-412-J13 0.1377
AG-418-P13 AG-418-D13 0.02096
AG-418-P13 AG-418-F08 0.05451
AG-418-P13 AG-418-I20 0.2544
AG-418-P13 AG-418-J17 0.01957
AG-418-P13 AG-418-O02 0.03774
AG-418-P13 AG-418-P06 0.04193
AG-442-N07 AG-347-K18 0.04962
AG-442-N07 AG-347-G18 0.01537
AG-442-N07 AG-402-I23 0.03704
AG-442-N07 AG-347-E03 0.03913
AG-442-N07 AG-347-E23 0.03494
AG-442-N07 AG-347-G20 0.006988
AG-442-N07 AG-347-G22 0.02376
AG-442-N07 AG-347-I04 0.02027
AG-442-N07 AG-347-I06 0.03494
AG-442-N07 AG-347-I15 0.03843
AG-442-N07 AG-347-I19 0.03354
AG-442-N07 AG-347-I21 0.03145
AG-442-N07 AG-347-J06 0.03215
AG-442-N07 AG-347-J14 0.03494
AG-442-N07 AG-347-J19 0.01607
AG-442-N07 AG-347-J20 0.0559
AG-442-N07 AG-347-J21 0.0587
AG-442-N07 AG-347-J23 0.05031
AG-442-N07 AG-347-K02 0.03774
AG-442-N07 AG-347-K10 0.0559
AG-442-N07 AG-347-K16 0.03913
AG-442-N07 AG-347-K17 0.03215
AG-442-N07 AG-347-K19 0.01887
AG-442-N07 AG-347-K20 0.03494
AG-442-N07 AG-347-L02 0.03843
AG-442-N07 AG-347-L17 0.03983
AG-442-N07 AG-347-L19 0.03913
AG-442-N07 AG-347-L20 0.02376
AG-442-N07 AG-347-L21 0.02516
AG-442-N07 AG-347-M08 0.03215
AG-442-N07 AG-347-M15 0.04682
AG-442-N07 AG-347-M18 0.01817
AG-442-N07 AG-347-M23 0.02935
AG-442-N07 AG-347-O22 0.01677
AG-442-N07 AG-355-A09 0.02166
AG-442-N07 AG-355-B18 0.04892
AG-442-N07 AG-355-G23 0.03005
AG-442-N07 AG-355-I04 0.04123
AG-442-N07 AG-355-I20 0.04123
AG-442-N07 AG-355-J09 0.06359
AG-442-N07 AG-355-K03 0.04193
AG-442-N07 AG-355-K15 0.02096
AG-442-N07 AG-355-K20 0.006988
AG-442-N07 AG-355-L02 0.009085
AG-442-N07 AG-355-L20 0.008386
AG-442-N07 AG-355-M02 0.03075
AG-442-N07 AG-355-N02 0.03145
AG-442-N07 AG-355-N16 0.04053
AG-442-N07 AG-355-N22 0.03005
AG-442-N07 AG-355-O17 0.02865
AG-442-N07 AG-355-P16 0.02446
AG-442-N07 AG-355-P18 0.03354
AG-442-N07 AG-402-A04 0.01468
AG-442-N07 AG-402-K16 0.02306
AG-442-N07 AG-402-K21 0.03215
AG-442-N07 AG-402-K22 0.05381
AG-442-N07 AG-402-L23 0.0587
AG-442-N07 AG-402-M15 0.2554
AG-442-N07 AG-402-N08 0.0587
AG-442-N07 AG-402-N23 0.03704
AG-442-N07 AG-402-O16 0.05451
AG-442-N07 AG-412-J13 0.1377
AG-442-N07 AG-418-D13 0.03284
AG-442-N07 AG-418-F08 0.05031
AG-442-N07 AG-418-I20 0.2495
AG-442-N07 AG-418-J17 0.03354
AG-442-N07 AG-418-O02 0.009085
AG-442-N07 AG-418-P06 0.01957
AG-442-N07 AG-418-P13 0.03704
AG-459-N19 AG-347-K18 0.0573
AG-459-N19 AG-347-G18 0.03843
AG-459-N19 AG-402-I23 0.02446
AG-459-N19 AG-347-E03 0.02586
AG-459-N19 AG-347-E23 0.02166
AG-459-N19 AG-347-G20 0.03774
AG-459-N19 AG-347-G22 0.03494
AG-459-N19 AG-347-I04 0.03634
AG-459-N19 AG-347-I06 0.04612
AG-459-N19 AG-347-I15 0.04472
AG-459-N19 AG-347-I19 0.02725
AG-459-N19 AG-347-I21 0.04263
AG-459-N19 AG-347-J06 0.02655
AG-459-N19 AG-347-J14 0.01957
AG-459-N19 AG-347-J19 0.03704
AG-459-N19 AG-347-J20 0.04752
AG-459-N19 AG-347-J21 0.05381
AG-459-N19 AG-347-J23 0.04962
AG-459-N19 AG-347-K02 0.02586
AG-459-N19 AG-347-K10 0.06639
AG-459-N19 AG-347-K16 0.03215
AG-459-N19 AG-347-K17 0.02236
AG-459-N19 AG-347-K19 0.03494
AG-459-N19 AG-347-K20 0.04612
AG-459-N19 AG-347-L02 0.02795
AG-459-N19 AG-347-L17 0.02236
AG-459-N19 AG-347-L19 0.04542
AG-459-N19 AG-347-L20 0.03424
AG-459-N19 AG-347-L21 0.03634
AG-459-N19 AG-347-M08 0.04263
AG-459-N19 AG-347-M15 0.05381
AG-459-N19 AG-347-M18 0.04123
AG-459-N19 AG-347-M23 0.03634
AG-459-N19 AG-347-O22 0.03284
AG-459-N19 AG-355-A09 0.03215
AG-459-N19 AG-355-B18 0.04822
AG-459-N19 AG-355-G23 0.03913
AG-459-N19 AG-355-I04 0.02376
AG-459-N19 AG-355-I20 0.02725
AG-459-N19 AG-355-J09 0.07198
AG-459-N19 AG-355-K03 0.02446
AG-459-N19 AG-355-K15 0.03215
AG-459-N19 AG-355-K20 0.03913
AG-459-N19 AG-355-L02 0.04053
AG-459-N19 AG-355-L20 0.03704
AG-459-N19 AG-355-M02 0.04123
AG-459-N19 AG-355-N02 0.02166
AG-459-N19 AG-355-N16 0.02516
AG-459-N19 AG-355-N22 0.04053
AG-459-N19 AG-355-O17 0.03634
AG-459-N19 AG-355-P16 0.03843
AG-459-N19 AG-355-P18 0.04333
AG-459-N19 AG-402-A04 0.03494
AG-459-N19 AG-402-K16 0.03494
AG-459-N19 AG-402-K21 0.04403
AG-459-N19 AG-402-K22 0.04752
AG-459-N19 AG-402-L23 0.07547
AG-459-N19 AG-402-M15 0.2519
AG-459-N19 AG-402-N08 0.05381
AG-459-N19 AG-402-N23 0.02027
AG-459-N19 AG-402-O16 0.04962
AG-459-N19 AG-412-J13 0.1377
AG-459-N19 AG-418-D13 0.04263
AG-459-N19 AG-418-F08 0.06289
AG-459-N19 AG-418-I20 0.2516
AG-459-N19 AG-418-J17 0.04612
AG-459-N19 AG-418-O02 0.03774
AG-459-N19 AG-418-P06 0.03564
AG-459-N19 AG-418-P13 0.04822
AG-459-N19 AG-442-N07 0.04053
AS9601 AG-347-K18 0.04612
AS9601 AG-347-G18 0.03494
AS9601 AG-402-I23 0.04123
AS9601 AG-347-E03 0.03913
AS9601 AG-347-E23 0.04123
AS9601 AG-347-G20 0.03424
AS9601 AG-347-G22 0.03843
AS9601 AG-347-I04 0.03634
AS9601 AG-347-I06 0.02516
AS9601 AG-347-I15 0.02865
AS9601 AG-347-I19 0.03284
AS9601 AG-347-I21 0.01957
AS9601 AG-347-J06 0.03564
AS9601 AG-347-J14 0.03774
AS9601 AG-347-J19 0.03215
AS9601 AG-347-J20 0.0566
AS9601 AG-347-J21 0.0594
AS9601 AG-347-J23 0.0559
AS9601 AG-347-K02 0.03704
AS9601 AG-347-K10 0.0587
AS9601 AG-347-K16 0.04752
AS9601 AG-347-K17 0.03564
AS9601 AG-347-K19 0.03354
AS9601 AG-347-K20 0.02027
AS9601 AG-347-L02 0.04333
AS9601 AG-347-L17 0.04053
AS9601 AG-347-L19 0.03704
AS9601 AG-347-L20 0.03145
AS9601 AG-347-L21 0.03634
AS9601 AG-347-M08 0.01607
AS9601 AG-347-M15 0.05031
AS9601 AG-347-M18 0.02655
AS9601 AG-347-M23 0.02306
AS9601 AG-347-O22 0.03354
AS9601 AG-355-A09 0.03494
AS9601 AG-355-B18 0.05101
AS9601 AG-355-G23 0.01607
AS9601 AG-355-I04 0.04472
AS9601 AG-355-I20 0.04123
AS9601 AG-355-J09 0.06569
AS9601 AG-355-K03 0.04333
AS9601 AG-355-K15 0.03424
AS9601 AG-355-K20 0.03354
AS9601 AG-355-L02 0.03494
AS9601 AG-355-L20 0.03215
AS9601 AG-355-M02 0.01747
AS9601 AG-355-N02 0.03354
AS9601 AG-355-N16 0.04333
AS9601 AG-355-N22 0.01677
AS9601 AG-355-O17 0.02166
AS9601 AG-355-P16 0.03005
AS9601 AG-355-P18 0.02795
AS9601 AG-402-A04 0.03494
AS9601 AG-402-K16 0.03145
AS9601 AG-402-K21 0.01607
AS9601 AG-402-K22 0.05521
AS9601 AG-402-L23 0.06219
AS9601 AG-402-M15 0.2533
AS9601 AG-402-N08 0.0601
AS9601 AG-402-N23 0.04123
AS9601 AG-402-O16 0.0559
AS9601 AG-412-J13 0.1398
AS9601 AG-418-D13 0.01607
AS9601 AG-418-F08 0.04752
AS9601 AG-418-I20 0.2523
AS9601 AG-418-J17 0.02027
AS9601 AG-418-O02 0.03284
AS9601 AG-418-P06 0.03564
AS9601 AG-418-P13 0.02516
AS9601 AG-442-N07 0.03354
AS9601 AG-459-N19 0.04472
GP2 AG-347-K18 0.0566
GP2 AG-347-G18 0.04962
GP2 AG-402-I23 0.04053
GP2 AG-347-E03 0.04053
GP2 AG-347-E23 0.04053
GP2 AG-347-G20 0.05101
GP2 AG-347-G22 0.04403
GP2 AG-347-I04 0.05031
GP2 AG-347-I06 0.05451
GP2 AG-347-I15 0.05101
GP2 AG-347-I19 0.04333
GP2 AG-347-I21 0.04892
GP2 AG-347-J06 0.04403
GP2 AG-347-J14 0.03983
GP2 AG-347-J19 0.04892
GP2 AG-347-J20 0.03564
GP2 AG-347-J21 0.03145
GP2 AG-347-J23 0.04542
GP2 AG-347-K02 0.04053
GP2 AG-347-K10 0.06918
GP2 AG-347-K16 0.04193
GP2 AG-347-K17 0.03913
GP2 AG-347-K19 0.04542
GP2 AG-347-K20 0.04962
GP2 AG-347-L02 0.04612
GP2 AG-347-L17 0.04472
GP2 AG-347-L19 0.0559
GP2 AG-347-L20 0.04822
GP2 AG-347-L21 0.05311
GP2 AG-347-M08 0.05171
GP2 AG-347-M15 0.04612
GP2 AG-347-M18 0.05241
GP2 AG-347-M23 0.04682
GP2 AG-347-O22 0.04472
GP2 AG-355-A09 0.04682
GP2 AG-355-B18 0.04822
GP2 AG-355-G23 0.04822
GP2 AG-355-I04 0.04403
GP2 AG-355-I20 0.04542
GP2 AG-355-J09 0.07617
GP2 AG-355-K03 0.04542
GP2 AG-355-K15 0.04682
GP2 AG-355-K20 0.05171
GP2 AG-355-L02 0.05241
GP2 AG-355-L20 0.05031
GP2 AG-355-M02 0.04822
GP2 AG-355-N02 0.03843
GP2 AG-355-N16 0.04263
GP2 AG-355-N22 0.04892
GP2 AG-355-O17 0.04542
GP2 AG-355-P16 0.04822
GP2 AG-355-P18 0.05451
GP2 AG-402-A04 0.04822
GP2 AG-402-K16 0.04472
GP2 AG-402-K21 0.05171
GP2 AG-402-K22 0.05101
GP2 AG-402-L23 0.07547
GP2 AG-402-M15 0.247
GP2 AG-402-N08 0.03704
GP2 AG-402-N23 0.03983
GP2 AG-402-O16 0.03215
GP2 AG-412-J13 0.1405
GP2 AG-418-D13 0.05311
GP2 AG-418-F08 0.05311
GP2 AG-418-I20 0.2502
GP2 AG-418-J17 0.05031
GP2 AG-418-O02 0.05031
GP2 AG-418-P06 0.04542
GP2 AG-418-P13 0.0566
GP2 AG-442-N07 0.05311
GP2 AG-459-N19 0.04403
GP2 AS9601 0.05451
MIT0604 AG-347-K18 0.05521
MIT0604 AG-347-G18 0.03634
MIT0604 AG-402-I23 0.02795
MIT0604 AG-347-E03 0.03075
MIT0604 AG-347-E23 0.02935
MIT0604 AG-347-G20 0.03564
MIT0604 AG-347-G22 0.03983
MIT0604 AG-347-I04 0.03913
MIT0604 AG-347-I06 0.04193
MIT0604 AG-347-I15 0.04472
MIT0604 AG-347-I19 0.02376
MIT0604 AG-347-I21 0.03983
MIT0604 AG-347-J06 0.02795
MIT0604 AG-347-J14 0.01957
MIT0604 AG-347-J19 0.03564
MIT0604 AG-347-J20 0.05241
MIT0604 AG-347-J21 0.0566
MIT0604 AG-347-J23 0.05451
MIT0604 AG-347-K02 0.02935
MIT0604 AG-347-K10 0.06219
MIT0604 AG-347-K16 0.03774
MIT0604 AG-347-K17 0.02725
MIT0604 AG-347-K19 0.03634
MIT0604 AG-347-K20 0.04053
MIT0604 AG-347-L02 0.02935
MIT0604 AG-347-L17 0.02236
MIT0604 AG-347-L19 0.04403
MIT0604 AG-347-L20 0.03634
MIT0604 AG-347-L21 0.03843
MIT0604 AG-347-M08 0.03913
MIT0604 AG-347-M15 0.05311
MIT0604 AG-347-M18 0.03634
MIT0604 AG-347-M23 0.04053
MIT0604 AG-347-O22 0.03284
MIT0604 AG-355-A09 0.03564
MIT0604 AG-355-B18 0.05381
MIT0604 AG-355-G23 0.03913
MIT0604 AG-355-I04 0.02865
MIT0604 AG-355-I20 0.02655
MIT0604 AG-355-J09 0.06639
MIT0604 AG-355-K03 0.02516
MIT0604 AG-355-K15 0.03494
MIT0604 AG-355-K20 0.03564
MIT0604 AG-355-L02 0.03634
MIT0604 AG-355-L20 0.03494
MIT0604 AG-355-M02 0.03843
MIT0604 AG-355-N02 0.02516
MIT0604 AG-355-N16 0.03005
MIT0604 AG-355-N22 0.03913
MIT0604 AG-355-O17 0.03983
MIT0604 AG-355-P16 0.03774
MIT0604 AG-355-P18 0.03983
MIT0604 AG-402-A04 0.03634
MIT0604 AG-402-K16 0.03634
MIT0604 AG-402-K21 0.03843
MIT0604 AG-402-K22 0.05521
MIT0604 AG-402-L23 0.07617
MIT0604 AG-402-M15 0.2491
MIT0604 AG-402-N08 0.05241
MIT0604 AG-402-N23 0.02516
MIT0604 AG-402-O16 0.05101
MIT0604 AG-412-J13 0.1405
MIT0604 AG-418-D13 0.03983
MIT0604 AG-418-F08 0.0608
MIT0604 AG-418-I20 0.2544
MIT0604 AG-418-J17 0.03913
MIT0604 AG-418-O02 0.03284
MIT0604 AG-418-P06 0.03494
MIT0604 AG-418-P13 0.04542
MIT0604 AG-442-N07 0.03704
MIT0604 AG-459-N19 0.02865
MIT0604 AS9601 0.03774
MIT0604 GP2 0.04752
MIT1314 AG-347-K18 0.04962
MIT1314 AG-347-G18 0.05311
MIT1314 AG-402-I23 0.05451
MIT1314 AG-347-E03 0.0566
MIT1314 AG-347-E23 0.05381
MIT1314 AG-347-G20 0.04892
MIT1314 AG-347-G22 0.05381
MIT1314 AG-347-I04 0.05521
MIT1314 AG-347-I06 0.04962
MIT1314 AG-347-I15 0.04962
MIT1314 AG-347-I19 0.05311
MIT1314 AG-347-I21 0.04752
MIT1314 AG-347-J06 0.05451
MIT1314 AG-347-J14 0.0559
MIT1314 AG-347-J19 0.05171
MIT1314 AG-347-J20 0.06499
MIT1314 AG-347-J21 0.0594
MIT1314 AG-347-J23 0.0601
MIT1314 AG-347-K02 0.0559
MIT1314 AG-347-K10 0.07338
MIT1314 AG-347-K16 0.0601
MIT1314 AG-347-K17 0.05241
MIT1314 AG-347-K19 0.05171
MIT1314 AG-347-K20 0.04892
MIT1314 AG-347-L02 0.0601
MIT1314 AG-347-L17 0.0601
MIT1314 AG-347-L19 0.04472
MIT1314 AG-347-L20 0.0573
MIT1314 AG-347-L21 0.05521
MIT1314 AG-347-M08 0.04892
MIT1314 AG-347-M15 0.05241
MIT1314 AG-347-M18 0.04962
MIT1314 AG-347-M23 0.04403
MIT1314 AG-347-O22 0.05311
MIT1314 AG-355-A09 0.0573
MIT1314 AG-355-B18 0.05311
MIT1314 AG-355-G23 0.04472
MIT1314 AG-355-I04 0.0594
MIT1314 AG-355-I20 0.0608
MIT1314 AG-355-J09 0.08246
MIT1314 AG-355-K03 0.0601
MIT1314 AG-355-K15 0.058
MIT1314 AG-355-K20 0.05101
MIT1314 AG-355-L02 0.05241
MIT1314 AG-355-L20 0.04822
MIT1314 AG-355-M02 0.04472
MIT1314 AG-355-N02 0.05241
MIT1314 AG-355-N16 0.05381
MIT1314 AG-355-N22 0.04542
MIT1314 AG-355-O17 0.04263
MIT1314 AG-355-P16 0.05311
MIT1314 AG-355-P18 0.04752
MIT1314 AG-402-A04 0.05241
MIT1314 AG-402-K16 0.05101
MIT1314 AG-402-K21 0.04612
MIT1314 AG-402-K22 0.05521
MIT1314 AG-402-L23 0.07268
MIT1314 AG-402-M15 0.2512
MIT1314 AG-402-N08 0.06219
MIT1314 AG-402-N23 0.05381
MIT1314 AG-402-O16 0.0615
MIT1314 AG-412-J13 0.1384
MIT1314 AG-418-D13 0.04612
MIT1314 AG-418-F08 0.04892
MIT1314 AG-418-I20 0.2579
MIT1314 AG-418-J17 0.04612
MIT1314 AG-418-O02 0.04892
MIT1314 AG-418-P06 0.05311
MIT1314 AG-418-P13 0.05171
MIT1314 AG-442-N07 0.04962
MIT1314 AG-459-N19 0.0559
MIT1314 AS9601 0.04892
MIT1314 GP2 0.05381
MIT1314 MIT0604 0.0566
MIT9107 AG-347-K18 0.2027
MIT9107 AG-347-G18 0.1894
MIT9107 AG-402-I23 0.1929
MIT9107 AG-347-E03 0.1957
MIT9107 AG-347-E23 0.1908
MIT9107 AG-347-G20 0.1894
MIT9107 AG-347-G22 0.1943
MIT9107 AG-347-I04 0.1908
MIT9107 AG-347-I06 0.202
MIT9107 AG-347-I15 0.2006
MIT9107 AG-347-I19 0.188
MIT9107 AG-347-I21 0.1957
MIT9107 AG-347-J06 0.1894
MIT9107 AG-347-J14 0.1915
MIT9107 AG-347-J19 0.1887
MIT9107 AG-347-J20 0.1922
MIT9107 AG-347-J21 0.1978
MIT9107 AG-347-J23 0.1922
MIT9107 AG-347-K02 0.1936
MIT9107 AG-347-K10 0.2013
MIT9107 AG-347-K16 0.1922
MIT9107 AG-347-K17 0.1873
MIT9107 AG-347-K19 0.1936
MIT9107 AG-347-K20 0.1978
MIT9107 AG-347-L02 0.1936
MIT9107 AG-347-L17 0.1943
MIT9107 AG-347-L19 0.1992
MIT9107 AG-347-L20 0.1915
MIT9107 AG-347-L21 0.1915
MIT9107 AG-347-M08 0.1992
MIT9107 AG-347-M15 0.1943
MIT9107 AG-347-M18 0.1908
MIT9107 AG-347-M23 0.1999
MIT9107 AG-347-O22 0.1908
MIT9107 AG-355-A09 0.1929
MIT9107 AG-355-B18 0.1908
MIT9107 AG-355-G23 0.1985
MIT9107 AG-355-I04 0.1957
MIT9107 AG-355-I20 0.188
MIT9107 AG-355-J09 0.1985
MIT9107 AG-355-K03 0.1957
MIT9107 AG-355-K15 0.1915
MIT9107 AG-355-K20 0.1887
MIT9107 AG-355-L02 0.1901
MIT9107 AG-355-L20 0.1894
MIT9107 AG-355-M02 0.1957
MIT9107 AG-355-N02 0.188
MIT9107 AG-355-N16 0.1908
MIT9107 AG-355-N22 0.195
MIT9107 AG-355-O17 0.1985
MIT9107 AG-355-P16 0.195
MIT9107 AG-355-P18 0.1964
MIT9107 AG-402-A04 0.1936
MIT9107 AG-402-K16 0.1929
MIT9107 AG-402-K21 0.195
MIT9107 AG-402-K22 0.1964
MIT9107 AG-402-L23 0.202
MIT9107 AG-402-M15 0.254
MIT9107 AG-402-N08 0.1929
MIT9107 AG-402-N23 0.1901
MIT9107 AG-402-O16 0.1943
MIT9107 AG-412-J13 0.2082
MIT9107 AG-418-D13 0.1999
MIT9107 AG-418-F08 0.1936
MIT9107 AG-418-I20 0.2572
MIT9107 AG-418-J17 0.1964
MIT9107 AG-418-O02 0.188
MIT9107 AG-418-P06 0.1915
MIT9107 AG-418-P13 0.1992
MIT9107 AG-442-N07 0.1887
MIT9107 AG-459-N19 0.1943
MIT9107 AS9601 0.1936
MIT9107 GP2 0.1957
MIT9107 MIT0604 0.1943
MIT9107 MIT1314 0.1978
MIT9201 AG-347-K18 0.0566
MIT9201 AG-347-G18 0.0587
MIT9201 AG-402-I23 0.04123
MIT9201 AG-347-E03 0.04682
MIT9201 AG-347-E23 0.04333
MIT9201 AG-347-G20 0.058
MIT9201 AG-347-G22 0.05241
MIT9201 AG-347-I04 0.05521
MIT9201 AG-347-I06 0.0601
MIT9201 AG-347-I15 0.0559
MIT9201 AG-347-I19 0.04682
MIT9201 AG-347-I21 0.05451
MIT9201 AG-347-J06 0.04542
MIT9201 AG-347-J14 0.04193
MIT9201 AG-347-J19 0.0566
MIT9201 AG-347-J20 0.03634
MIT9201 AG-347-J21 0.03704
MIT9201 AG-347-J23 0.04682
MIT9201 AG-347-K02 0.04472
MIT9201 AG-347-K10 0.07897
MIT9201 AG-347-K16 0.04333
MIT9201 AG-347-K17 0.04263
MIT9201 AG-347-K19 0.05241
MIT9201 AG-347-K20 0.0573
MIT9201 AG-347-L02 0.04822
MIT9201 AG-347-L17 0.04542
MIT9201 AG-347-L19 0.06219
MIT9201 AG-347-L20 0.05521
MIT9201 AG-347-L21 0.0601
MIT9201 AG-347-M08 0.0573
MIT9201 AG-347-M15 0.05311
MIT9201 AG-347-M18 0.0594
MIT9201 AG-347-M23 0.05241
MIT9201 AG-347-O22 0.05241
MIT9201 AG-355-A09 0.05311
MIT9201 AG-355-B18 0.04822
MIT9201 AG-355-G23 0.05521
MIT9201 AG-355-I04 0.04612
MIT9201 AG-355-I20 0.04612
MIT9201 AG-355-J09 0.08246
MIT9201 AG-355-K03 0.04752
MIT9201 AG-355-K15 0.05311
MIT9201 AG-355-K20 0.058
MIT9201 AG-355-L02 0.0566
MIT9201 AG-355-L20 0.0559
MIT9201 AG-355-M02 0.05381
MIT9201 AG-355-N02 0.04193
MIT9201 AG-355-N16 0.04682
MIT9201 AG-355-N22 0.05451
MIT9201 AG-355-O17 0.05101
MIT9201 AG-355-P16 0.05451
MIT9201 AG-355-P18 0.058
MIT9201 AG-402-A04 0.0559
MIT9201 AG-402-K16 0.05311
MIT9201 AG-402-K21 0.0566
MIT9201 AG-402-K22 0.05241
MIT9201 AG-402-L23 0.08036
MIT9201 AG-402-M15 0.2526
MIT9201 AG-402-N08 0.03774
MIT9201 AG-402-N23 0.04263
MIT9201 AG-402-O16 0.03354
MIT9201 AG-412-J13 0.1454
MIT9201 AG-418-D13 0.0573
MIT9201 AG-418-F08 0.0615
MIT9201 AG-418-I20 0.2438
MIT9201 AG-418-J17 0.05521
MIT9201 AG-418-O02 0.058
MIT9201 AG-418-P06 0.05311
MIT9201 AG-418-P13 0.0608
MIT9201 AG-442-N07 0.0594
MIT9201 AG-459-N19 0.04822
MIT9201 AS9601 0.0587
MIT9201 GP2 0.03354
MIT9201 MIT0604 0.04962
MIT9201 MIT1314 0.06569
MIT9201 MIT9107 0.1964
MIT9202 AG-347-K18 0.05101
MIT9202 AG-347-G18 0.05521
MIT9202 AG-402-I23 0.0566
MIT9202 AG-347-E03 0.0594
MIT9202 AG-347-E23 0.05451
MIT9202 AG-347-G20 0.05241
MIT9202 AG-347-G22 0.0566
MIT9202 AG-347-I04 0.0566
MIT9202 AG-347-I06 0.05521
MIT9202 AG-347-I15 0.05171
MIT9202 AG-347-I19 0.05311
MIT9202 AG-347-I21 0.05031
MIT9202 AG-347-J06 0.05311
MIT9202 AG-347-J14 0.0566
MIT9202 AG-347-J19 0.05311
MIT9202 AG-347-J20 0.0587
MIT9202 AG-347-J21 0.05451
MIT9202 AG-347-J23 0.0615
MIT9202 AG-347-K02 0.0566
MIT9202 AG-347-K10 0.07966
MIT9202 AG-347-K16 0.0608
MIT9202 AG-347-K17 0.0559
MIT9202 AG-347-K19 0.05521
MIT9202 AG-347-K20 0.05031
MIT9202 AG-347-L02 0.0608
MIT9202 AG-347-L17 0.0587
MIT9202 AG-347-L19 0.05451
MIT9202 AG-347-L20 0.0566
MIT9202 AG-347-L21 0.0608
MIT9202 AG-347-M08 0.05171
MIT9202 AG-347-M15 0.05031
MIT9202 AG-347-M18 0.05101
MIT9202 AG-347-M23 0.05031
MIT9202 AG-347-O22 0.0559
MIT9202 AG-355-A09 0.0566
MIT9202 AG-355-B18 0.0594
MIT9202 AG-355-G23 0.04612
MIT9202 AG-355-I04 0.0615
MIT9202 AG-355-I20 0.0594
MIT9202 AG-355-J09 0.08386
MIT9202 AG-355-K03 0.0615
MIT9202 AG-355-K15 0.0559
MIT9202 AG-355-K20 0.05381
MIT9202 AG-355-L02 0.05381
MIT9202 AG-355-L20 0.05241
MIT9202 AG-355-M02 0.04752
MIT9202 AG-355-N02 0.05521
MIT9202 AG-355-N16 0.0587
MIT9202 AG-355-N22 0.04822
MIT9202 AG-355-O17 0.04752
MIT9202 AG-355-P16 0.0573
MIT9202 AG-355-P18 0.05311
MIT9202 AG-402-A04 0.0566
MIT9202 AG-402-K16 0.0573
MIT9202 AG-402-K21 0.05171
MIT9202 AG-402-K22 0.0608
MIT9202 AG-402-L23 0.07966
MIT9202 AG-402-M15 0.2484
MIT9202 AG-402-N08 0.05451
MIT9202 AG-402-N23 0.0573
MIT9202 AG-402-O16 0.0559
MIT9202 AG-412-J13 0.1447
MIT9202 AG-418-D13 0.05171
MIT9202 AG-418-F08 0.04472
MIT9202 AG-418-I20 0.2558
MIT9202 AG-418-J17 0.04752
MIT9202 AG-418-O02 0.05171
MIT9202 AG-418-P06 0.0566
MIT9202 AG-418-P13 0.05381
MIT9202 AG-442-N07 0.05311
MIT9202 AG-459-N19 0.06289
MIT9202 AS9601 0.05031
MIT9202 GP2 0.05031
MIT9202 MIT0604 0.0559
MIT9202 MIT1314 0.04752
MIT9202 MIT9107 0.1936
MIT9202 MIT9201 0.0573
MIT9215 AG-347-K18 0.04682
MIT9215 AG-347-G18 0.05241
MIT9215 AG-402-I23 0.05101
MIT9215 AG-347-E03 0.05521
MIT9215 AG-347-E23 0.05241
MIT9215 AG-347-G20 0.04612
MIT9215 AG-347-G22 0.05241
MIT9215 AG-347-I04 0.05101
MIT9215 AG-347-I06 0.05031
MIT9215 AG-347-I15 0.04962
MIT9215 AG-347-I19 0.04822
MIT9215 AG-347-I21 0.04612
MIT9215 AG-347-J06 0.04962
MIT9215 AG-347-J14 0.05241
MIT9215 AG-347-J19 0.04892
MIT9215 AG-347-J20 0.05381
MIT9215 AG-347-J21 0.05311
MIT9215 AG-347-J23 0.0573
MIT9215 AG-347-K02 0.05241
MIT9215 AG-347-K10 0.07687
MIT9215 AG-347-K16 0.0559
MIT9215 AG-347-K17 0.05171
MIT9215 AG-347-K19 0.05241
MIT9215 AG-347-K20 0.04612
MIT9215 AG-347-L02 0.0566
MIT9215 AG-347-L17 0.05311
MIT9215 AG-347-L19 0.04892
MIT9215 AG-347-L20 0.05241
MIT9215 AG-347-L21 0.0566
MIT9215 AG-347-M08 0.04752
MIT9215 AG-347-M15 0.04962
MIT9215 AG-347-M18 0.04682
MIT9215 AG-347-M23 0.04612
MIT9215 AG-347-O22 0.05171
MIT9215 AG-355-A09 0.05241
MIT9215 AG-355-B18 0.05381
MIT9215 AG-355-G23 0.04263
MIT9215 AG-355-I04 0.058
MIT9215 AG-355-I20 0.0566
MIT9215 AG-355-J09 0.08246
MIT9215 AG-355-K03 0.0587
MIT9215 AG-355-K15 0.05171
MIT9215 AG-355-K20 0.04822
MIT9215 AG-355-L02 0.04822
MIT9215 AG-355-L20 0.04682
MIT9215 AG-355-M02 0.04403
MIT9215 AG-355-N02 0.05101
MIT9215 AG-355-N16 0.0559
MIT9215 AG-355-N22 0.04472
MIT9215 AG-355-O17 0.04472
MIT9215 AG-355-P16 0.05381
MIT9215 AG-355-P18 0.04822
MIT9215 AG-402-A04 0.05241
MIT9215 AG-402-K16 0.05311
MIT9215 AG-402-K21 0.04752
MIT9215 AG-402-K22 0.0566
MIT9215 AG-402-L23 0.07547
MIT9215 AG-402-M15 0.2484
MIT9215 AG-402-N08 0.05381
MIT9215 AG-402-N23 0.05311
MIT9215 AG-402-O16 0.05451
MIT9215 AG-412-J13 0.1419
MIT9215 AG-418-D13 0.04752
MIT9215 AG-418-F08 0.04053
MIT9215 AG-418-I20 0.253
MIT9215 AG-418-J17 0.04333
MIT9215 AG-418-O02 0.04752
MIT9215 AG-418-P06 0.05311
MIT9215 AG-418-P13 0.04962
MIT9215 AG-442-N07 0.04752
MIT9215 AG-459-N19 0.0587
MIT9215 AS9601 0.04612
MIT9215 GP2 0.05031
MIT9215 MIT0604 0.05101
MIT9215 MIT1314 0.04612
MIT9215 MIT9107 0.1936
MIT9215 MIT9201 0.0566
MIT9215 MIT9202 0.01048
MIT9301 AG-347-K18 0.0559
MIT9301 AG-347-G18 0.03774
MIT9301 AG-402-I23 0.02376
MIT9301 AG-347-E03 0.03145
MIT9301 AG-347-E23 0.02795
MIT9301 AG-347-G20 0.03704
MIT9301 AG-347-G22 0.03634
MIT9301 AG-347-I04 0.03564
MIT9301 AG-347-I06 0.04472
MIT9301 AG-347-I15 0.04123
MIT9301 AG-347-I19 0.02935
MIT9301 AG-347-I21 0.04123
MIT9301 AG-347-J06 0.02865
MIT9301 AG-347-J14 0.02166
MIT9301 AG-347-J19 0.03634
MIT9301 AG-347-J20 0.04612
MIT9301 AG-347-J21 0.04962
MIT9301 AG-347-J23 0.04682
MIT9301 AG-347-K02 0.02935
MIT9301 AG-347-K10 0.06569
MIT9301 AG-347-K16 0.03634
MIT9301 AG-347-K17 0.02446
MIT9301 AG-347-K19 0.03494
MIT9301 AG-347-K20 0.04333
MIT9301 AG-347-L02 0.02795
MIT9301 AG-347-L17 0.02516
MIT9301 AG-347-L19 0.04193
MIT9301 AG-347-L20 0.03564
MIT9301 AG-347-L21 0.04053
MIT9301 AG-347-M08 0.03913
MIT9301 AG-347-M15 0.04822
MIT9301 AG-347-M18 0.04053
MIT9301 AG-347-M23 0.03774
MIT9301 AG-347-O22 0.03284
MIT9301 AG-355-A09 0.03284
MIT9301 AG-355-B18 0.04193
MIT9301 AG-355-G23 0.03774
MIT9301 AG-355-I04 0.02725
MIT9301 AG-355-I20 0.02935
MIT9301 AG-355-J09 0.06988
MIT9301 AG-355-K03 0.02865
MIT9301 AG-355-K15 0.03284
MIT9301 AG-355-K20 0.03843
MIT9301 AG-355-L02 0.03983
MIT9301 AG-355-L20 0.03774
MIT9301 AG-355-M02 0.03913
MIT9301 AG-355-N02 0.02446
MIT9301 AG-355-N16 0.02586
MIT9301 AG-355-N22 0.03843
MIT9301 AG-355-O17 0.03774
MIT9301 AG-355-P16 0.03354
MIT9301 AG-355-P18 0.04193
MIT9301 AG-402-A04 0.03424
MIT9301 AG-402-K16 0.03634
MIT9301 AG-402-K21 0.03774
MIT9301 AG-402-K22 0.04053
MIT9301 AG-402-L23 0.07268
MIT9301 AG-402-M15 0.254
MIT9301 AG-402-N08 0.05031
MIT9301 AG-402-N23 0.02096
MIT9301 AG-402-O16 0.04612
MIT9301 AG-412-J13 0.1384
MIT9301 AG-418-D13 0.04123
MIT9301 AG-418-F08 0.0559
MIT9301 AG-418-I20 0.2481
MIT9301 AG-418-J17 0.03843
MIT9301 AG-418-O02 0.03704
MIT9301 AG-418-P06 0.03494
MIT9301 AG-418-P13 0.04542
MIT9301 AG-442-N07 0.03983
MIT9301 AG-459-N19 0.02655
MIT9301 AS9601 0.03913
MIT9301 GP2 0.03774
MIT9301 MIT0604 0.03075
MIT9301 MIT1314 0.05311
MIT9301 MIT9107 0.1873
MIT9301 MIT9201 0.04612
MIT9301 MIT9202 0.0559
MIT9301 MIT9215 0.05171
MIT9302 AG-347-K18 0.1083
MIT9302 AG-347-G18 0.1146
MIT9302 AG-402-I23 0.1146
MIT9302 AG-347-E03 0.1125
MIT9302 AG-347-E23 0.1139
MIT9302 AG-347-G20 0.1069
MIT9302 AG-347-G22 0.1097
MIT9302 AG-347-I04 0.109
MIT9302 AG-347-I06 0.1139
MIT9302 AG-347-I15 0.1111
MIT9302 AG-347-I19 0.1111
MIT9302 AG-347-I21 0.109
MIT9302 AG-347-J06 0.1097
MIT9302 AG-347-J14 0.1153
MIT9302 AG-347-J19 0.1076
MIT9302 AG-347-J20 0.1132
MIT9302 AG-347-J21 0.1111
MIT9302 AG-347-J23 0.1132
MIT9302 AG-347-K02 0.1104
MIT9302 AG-347-K10 0.123
MIT9302 AG-347-K16 0.1118
MIT9302 AG-347-K17 0.1118
MIT9302 AG-347-K19 0.1146
MIT9302 AG-347-K20 0.1048
MIT9302 AG-347-L02 0.1118
MIT9302 AG-347-L17 0.1167
MIT9302 AG-347-L19 0.1111
MIT9302 AG-347-L20 0.1132
MIT9302 AG-347-L21 0.1146
MIT9302 AG-347-M08 0.1083
MIT9302 AG-347-M15 0.1041
MIT9302 AG-347-M18 0.1062
MIT9302 AG-347-M23 0.1111
MIT9302 AG-347-O22 0.1125
MIT9302 AG-355-A09 0.1125
MIT9302 AG-355-B18 0.1111
MIT9302 AG-355-G23 0.1076
MIT9302 AG-355-I04 0.1153
MIT9302 AG-355-I20 0.1097
MIT9302 AG-355-J09 0.1223
MIT9302 AG-355-K03 0.1153
MIT9302 AG-355-K15 0.1111
MIT9302 AG-355-K20 0.1055
MIT9302 AG-355-L02 0.1097
MIT9302 AG-355-L20 0.1083
MIT9302 AG-355-M02 0.1083
MIT9302 AG-355-N02 0.1125
MIT9302 AG-355-N16 0.1125
MIT9302 AG-355-N22 0.1076
MIT9302 AG-355-O17 0.1097
MIT9302 AG-355-P16 0.1111
MIT9302 AG-355-P18 0.1111
MIT9302 AG-402-A04 0.1139
MIT9302 AG-402-K16 0.1125
MIT9302 AG-402-K21 0.1062
MIT9302 AG-402-K22 0.1139
MIT9302 AG-402-L23 0.1258
MIT9302 AG-402-M15 0.2505
MIT9302 AG-402-N08 0.1118
MIT9302 AG-402-N23 0.1118
MIT9302 AG-402-O16 0.1076
MIT9302 AG-412-J13 0.1565
MIT9302 AG-418-D13 0.1104
MIT9302 AG-418-F08 0.1034
MIT9302 AG-418-I20 0.2481
MIT9302 AG-418-J17 0.1111
MIT9302 AG-418-O02 0.109
MIT9302 AG-418-P06 0.1132
MIT9302 AG-418-P13 0.1132
MIT9302 AG-442-N07 0.1097
MIT9302 AG-459-N19 0.1167
MIT9302 AS9601 0.1069
MIT9302 GP2 0.1076
MIT9302 MIT0604 0.1118
MIT9302 MIT1314 0.1083
MIT9302 MIT9107 0.1803
MIT9302 MIT9201 0.1132
MIT9302 MIT9202 0.1041
MIT9302 MIT9215 0.09993
MIT9302 MIT9301 0.1097
MIT9311 AG-347-K18 0.1593
MIT9311 AG-347-G18 0.16
MIT9311 AG-402-I23 0.1628
MIT9311 AG-347-E03 0.1656
MIT9311 AG-347-E23 0.1614
MIT9311 AG-347-G20 0.1586
MIT9311 AG-347-G22 0.1614
MIT9311 AG-347-I04 0.1621
MIT9311 AG-347-I06 0.167
MIT9311 AG-347-I15 0.1656
MIT9311 AG-347-I19 0.16
MIT9311 AG-347-I21 0.1642
MIT9311 AG-347-J06 0.1572
MIT9311 AG-347-J14 0.1635
MIT9311 AG-347-J19 0.1579
MIT9311 AG-347-J20 0.1726
MIT9311 AG-347-J21 0.167
MIT9311 AG-347-J23 0.1628
MIT9311 AG-347-K02 0.1614
MIT9311 AG-347-K10 0.1698
MIT9311 AG-347-K16 0.1621
MIT9311 AG-347-K17 0.1593
MIT9311 AG-347-K19 0.16
MIT9311 AG-347-K20 0.1649
MIT9311 AG-347-L02 0.1635
MIT9311 AG-347-L17 0.1656
MIT9311 AG-347-L19 0.1628
MIT9311 AG-347-L20 0.1635
MIT9311 AG-347-L21 0.1656
MIT9311 AG-347-M08 0.1684
MIT9311 AG-347-M15 0.16
MIT9311 AG-347-M18 0.1607
MIT9311 AG-347-M23 0.1635
MIT9311 AG-347-O22 0.1579
MIT9311 AG-355-A09 0.1614
MIT9311 AG-355-B18 0.1579
MIT9311 AG-355-G23 0.1635
MIT9311 AG-355-I04 0.1677
MIT9311 AG-355-I20 0.1649
MIT9311 AG-355-J09 0.1677
MIT9311 AG-355-K03 0.1656
MIT9311 AG-355-K15 0.16
MIT9311 AG-355-K20 0.1586
MIT9311 AG-355-L02 0.1558
MIT9311 AG-355-L20 0.1586
MIT9311 AG-355-M02 0.1677
MIT9311 AG-355-N02 0.1614
MIT9311 AG-355-N16 0.1698
MIT9311 AG-355-N22 0.167
MIT9311 AG-355-O17 0.1649
MIT9311 AG-355-P16 0.1614
MIT9311 AG-355-P18 0.1635
MIT9311 AG-402-A04 0.1614
MIT9311 AG-402-K16 0.1635
MIT9311 AG-402-K21 0.1628
MIT9311 AG-402-K22 0.1614
MIT9311 AG-402-L23 0.1586
MIT9311 AG-402-M15 0.2625
MIT9311 AG-402-N08 0.1677
MIT9311 AG-402-N23 0.1614
MIT9311 AG-402-O16 0.1663
MIT9311 AG-412-J13 0.08386
MIT9311 AG-418-D13 0.1656
MIT9311 AG-418-F08 0.16
MIT9311 AG-418-I20 0.2389
MIT9311 AG-418-J17 0.1621
MIT9311 AG-418-O02 0.16
MIT9311 AG-418-P06 0.1593
MIT9311 AG-418-P13 0.1642
MIT9311 AG-442-N07 0.1579
MIT9311 AG-459-N19 0.167
MIT9311 AS9601 0.1649
MIT9311 GP2 0.1621
MIT9311 MIT0604 0.1663
MIT9311 MIT1314 0.1628
MIT9311 MIT9107 0.1936
MIT9311 MIT9201 0.1628
MIT9311 MIT9202 0.1607
MIT9311 MIT9215 0.1579
MIT9311 MIT9301 0.1621
MIT9311 MIT9302 0.1607
MIT9314 AG-347-K18 0.0573
MIT9314 AG-347-G18 0.03774
MIT9314 AG-402-I23 0.02236
MIT9314 AG-347-E03 0.02725
MIT9314 AG-347-E23 0.02236
MIT9314 AG-347-G20 0.03843
MIT9314 AG-347-G22 0.03564
MIT9314 AG-347-I04 0.03494
MIT9314 AG-347-I06 0.04333
MIT9314 AG-347-I15 0.04333
MIT9314 AG-347-I19 0.02516
MIT9314 AG-347-I21 0.03983
MIT9314 AG-347-J06 0.02166
MIT9314 AG-347-J14 0.01677
MIT9314 AG-347-J19 0.03704
MIT9314 AG-347-J20 0.04752
MIT9314 AG-347-J21 0.04822
MIT9314 AG-347-J23 0.04682
MIT9314 AG-347-K02 0.02446
MIT9314 AG-347-K10 0.06429
MIT9314 AG-347-K16 0.03075
MIT9314 AG-347-K17 0.01887
MIT9314 AG-347-K19 0.03284
MIT9314 AG-347-K20 0.04403
MIT9314 AG-347-L02 0.02446
MIT9314 AG-347-L17 0.01747
MIT9314 AG-347-L19 0.04193
MIT9314 AG-347-L20 0.03145
MIT9314 AG-347-L21 0.03983
MIT9314 AG-347-M08 0.03843
MIT9314 AG-347-M15 0.05381
MIT9314 AG-347-M18 0.04053
MIT9314 AG-347-M23 0.03564
MIT9314 AG-347-O22 0.03284
MIT9314 AG-355-A09 0.03215
MIT9314 AG-355-B18 0.04542
MIT9314 AG-355-G23 0.03774
MIT9314 AG-355-I04 0.02166
MIT9314 AG-355-I20 0.02376
MIT9314 AG-355-J09 0.06848
MIT9314 AG-355-K03 0.02376
MIT9314 AG-355-K15 0.03215
MIT9314 AG-355-K20 0.03843
MIT9314 AG-355-L02 0.03913
MIT9314 AG-355-L20 0.03494
MIT9314 AG-355-M02 0.03913
MIT9314 AG-355-N02 0.01747
MIT9314 AG-355-N16 0.02446
MIT9314 AG-355-N22 0.03843
MIT9314 AG-355-O17 0.03564
MIT9314 AG-355-P16 0.03564
MIT9314 AG-355-P18 0.04053
MIT9314 AG-402-A04 0.03354
MIT9314 AG-402-K16 0.03354
MIT9314 AG-402-K21 0.04053
MIT9314 AG-402-K22 0.04822
MIT9314 AG-402-L23 0.07477
MIT9314 AG-402-M15 0.2519
MIT9314 AG-402-N08 0.05101
MIT9314 AG-402-N23 0.01677
MIT9314 AG-402-O16 0.04542
MIT9314 AG-412-J13 0.137
MIT9314 AG-418-D13 0.03983
MIT9314 AG-418-F08 0.0608
MIT9314 AG-418-I20 0.2488
MIT9314 AG-418-J17 0.04263
MIT9314 AG-418-O02 0.03704
MIT9314 AG-418-P06 0.03564
MIT9314 AG-418-P13 0.04403
MIT9314 AG-442-N07 0.03843
MIT9314 AG-459-N19 0.02306
MIT9314 AS9601 0.04333
MIT9314 GP2 0.04333
MIT9314 MIT0604 0.02655
MIT9314 MIT1314 0.0594
MIT9314 MIT9107 0.1936
MIT9314 MIT9201 0.04263
MIT9314 MIT9202 0.058
MIT9314 MIT9215 0.05381
MIT9314 MIT9301 0.02516
MIT9314 MIT9302 0.1132
MIT9314 MIT9311 0.1621
MIT9321 AG-347-K18 0.04333
MIT9321 AG-347-G18 0.03424
MIT9321 AG-402-I23 0.03354
MIT9321 AG-347-E03 0.03774
MIT9321 AG-347-E23 0.03704
MIT9321 AG-347-G20 0.03354
MIT9321 AG-347-G22 0.03494
MIT9321 AG-347-I04 0.03494
MIT9321 AG-347-I06 0.03005
MIT9321 AG-347-I15 0.02725
MIT9321 AG-347-I19 0.03284
MIT9321 AG-347-I21 0.02236
MIT9321 AG-347-J06 0.03354
MIT9321 AG-347-J14 0.03494
MIT9321 AG-347-J19 0.03424
MIT9321 AG-347-J20 0.05521
MIT9321 AG-347-J21 0.0601
MIT9321 AG-347-J23 0.0566
MIT9321 AG-347-K02 0.03424
MIT9321 AG-347-K10 0.0587
MIT9321 AG-347-K16 0.04403
MIT9321 AG-347-K17 0.03145
MIT9321 AG-347-K19 0.03215
MIT9321 AG-347-K20 0.02795
MIT9321 AG-347-L02 0.03564
MIT9321 AG-347-L17 0.03774
MIT9321 AG-347-L19 0.03005
MIT9321 AG-347-L20 0.03354
MIT9321 AG-347-L21 0.03843
MIT9321 AG-347-M08 0.02376
MIT9321 AG-347-M15 0.05521
MIT9321 AG-347-M18 0.03005
MIT9321 AG-347-M23 0.02516
MIT9321 AG-347-O22 0.03494
MIT9321 AG-355-A09 0.03983
MIT9321 AG-355-B18 0.05241
MIT9321 AG-355-G23 0.02236
MIT9321 AG-355-I04 0.03913
MIT9321 AG-355-I20 0.04193
MIT9321 AG-355-J09 0.06359
MIT9321 AG-355-K03 0.03843
MIT9321 AG-355-K15 0.03913
MIT9321 AG-355-K20 0.03354
MIT9321 AG-355-L02 0.03494
MIT9321 AG-355-L20 0.03145
MIT9321 AG-355-M02 0.02306
MIT9321 AG-355-N02 0.03005
MIT9321 AG-355-N16 0.04053
MIT9321 AG-355-N22 0.02236
MIT9321 AG-355-O17 0.02376
MIT9321 AG-355-P16 0.03145
MIT9321 AG-355-P18 0.02865
MIT9321 AG-402-A04 0.03494
MIT9321 AG-402-K16 0.03284
MIT9321 AG-402-K21 0.02516
MIT9321 AG-402-K22 0.0566
MIT9321 AG-402-L23 0.06639
MIT9321 AG-402-M15 0.2498
MIT9321 AG-402-N08 0.0559
MIT9321 AG-402-N23 0.03424
MIT9321 AG-402-O16 0.05311
MIT9321 AG-412-J13 0.1335
MIT9321 AG-418-D13 0.02306
MIT9321 AG-418-F08 0.04892
MIT9321 AG-418-I20 0.2481
MIT9321 AG-418-J17 0.02725
MIT9321 AG-418-O02 0.03215
MIT9321 AG-418-P06 0.03774
MIT9321 AG-418-P13 0.03145
MIT9321 AG-442-N07 0.03284
MIT9321 AG-459-N19 0.03843
MIT9321 AS9601 0.02376
MIT9321 GP2 0.05031
MIT9321 MIT0604 0.03564
MIT9321 MIT1314 0.04682
MIT9321 MIT9107 0.1922
MIT9321 MIT9201 0.05521
MIT9321 MIT9202 0.05241
MIT9321 MIT9215 0.04892
MIT9321 MIT9301 0.03564
MIT9321 MIT9302 0.1104
MIT9321 MIT9311 0.1607
MIT9321 MIT9314 0.03564
SB AG-347-K18 0.07338
SB AG-347-G18 0.0587
SB AG-402-I23 0.0608
SB AG-347-E03 0.0615
SB AG-347-E23 0.0608
SB AG-347-G20 0.0587
SB AG-347-G22 0.0594
SB AG-347-I04 0.058
SB AG-347-I06 0.06219
SB AG-347-I15 0.0601
SB AG-347-I19 0.058
SB AG-347-I21 0.058
SB AG-347-J06 0.0566
SB AG-347-J14 0.0573
SB AG-347-J19 0.05381
SB AG-347-J20 0.07547
SB AG-347-J21 0.07617
SB AG-347-J23 0.06709
SB AG-347-K02 0.0594
SB AG-347-K10 0.04542
SB AG-347-K16 0.06988
SB AG-347-K17 0.0573
SB AG-347-K19 0.0594
SB AG-347-K20 0.0587
SB AG-347-L02 0.06569
SB AG-347-L17 0.0594
SB AG-347-L19 0.06289
SB AG-347-L20 0.05241
SB AG-347-L21 0.0615
SB AG-347-M08 0.0573
SB AG-347-M15 0.07338
SB AG-347-M18 0.05381
SB AG-347-M23 0.0559
SB AG-347-O22 0.0559
SB AG-355-A09 0.0608
SB AG-355-B18 0.07268
SB AG-355-G23 0.05451
SB AG-355-I04 0.0587
SB AG-355-I20 0.06359
SB AG-355-J09 0.05101
SB AG-355-K03 0.0608
SB AG-355-K15 0.0594
SB AG-355-K20 0.058
SB AG-355-L02 0.0594
SB AG-355-L20 0.058
SB AG-355-M02 0.05451
SB AG-355-N02 0.0566
SB AG-355-N16 0.06709
SB AG-355-N22 0.05381
SB AG-355-O17 0.0559
SB AG-355-P16 0.05521
SB AG-355-P18 0.0566
SB AG-402-A04 0.0594
SB AG-402-K16 0.0559
SB AG-402-K21 0.05451
SB AG-402-K22 0.07617
SB AG-402-L23 0.05241
SB AG-402-M15 0.2625
SB AG-402-N08 0.07757
SB AG-402-N23 0.0615
SB AG-402-O16 0.07268
SB AG-412-J13 0.1412
SB AG-418-D13 0.0573
SB AG-418-F08 0.07198
SB AG-418-I20 0.2537
SB AG-418-J17 0.0587
SB AG-418-O02 0.058
SB AG-418-P06 0.058
SB AG-418-P13 0.06429
SB AG-442-N07 0.0587
SB AG-459-N19 0.0594
SB AS9601 0.05521
SB GP2 0.06918
SB MIT0604 0.0601
SB MIT1314 0.07407
SB MIT9107 0.1999
SB MIT9201 0.07827
SB MIT9202 0.07827
SB MIT9215 0.07407
SB MIT9301 0.0615
SB MIT9302 0.1202
SB MIT9311 0.1621
SB MIT9314 0.06289
SB MIT9321 0.0587
