# Supplementary material for: Emergence of trait variability through the lens of nitrogen assimilation in Prochlorococcus
Source: eLife. 2019 Feb 1;8:e41043. doi: 10.7554/eLife.41043 (PMC6370341; doi:10.7554/eLife.41043)
Supplement: Figure 6—source data 1. [file elife-41043-fig6-data1.zip › 75_amtB_CyCOG_60000113_HLII.fasta]

>AG-347-K18
ATGACCACTGCTTTGCAAACGCCTCAAAGGCGCTCTAGGTCCAAGTTACAAGATGCGAGT
CTTGTTAACGGACCTATGCTCCTTTTGAGGAGTATTCGAGGATTTAGTTCAAACCGCTCA
ATGTTGTGGCTTGCAACTGTTCCTTTAGCTTTGTTTGGTTTAGGTATTTTTAATCTTTCA
GCTCATGCAGCTGATTTACCTGAGTTGAATGCAGCTTTTCTTGCTAACAATTTATGGCTT
TTGATCGCTACTATTCTAGTGATCTTTATGAACGCTGGTTTCGCTATGGTTGAGGCAGGT
ATGTGCCGTTCTAAGAACGCAGTAAACATTCTTGCTAAAAACCTTTTCGTATTTGCTTTA
GCTGTAACCTCTTACTGGTTTATTGGCTACTCATTAATGTACGGAGGTAGTGTTGCTGAC
GGATGGCTTTACTTTGGAGGCTTATTTTTTGATCCAACAGTTACTGCTGATATGGTAACT
GATGCTGGATTAGTCCCAACAGTTGATTTCTTGTTCCAGTCTGCATTTGCAGGAACTGCG
GCAACTATCGTATCCGGTCTTGTTGCTGAAAGAGTTAAATTTGGAGAATTTGTTGTTTTT
GCAATCGTATTAACTGCATTTATATATCCAATTGCTGGTAGCTGGAAATGGAATTTCGTT
GACTTTGCTGGGTCTTCAATTGTTCACTCAGTTGGAGCATGGGCAGGTCTTGTAGGAGCT
ATGCTTCTTGGCCCTAGAATCGGCAAATACTCTGATGGAAAACCTCAGGCTATGCCAGGA
CATAACATGGCTATAGCTACTCTAGGTGCGTTAGTTCTATGGATAGGTTGGTATGGATTT
AATCCAGGTTCTCAACTTGCTATGGATCAATGGGTTCCATATGTTGCTGTAACAACTACT
TTGGCAGCAGCAGCTGGTGCTATTGGAGCAACTATTGTTTCAACATTAACTTCTGGTAAG
CCTGATCTTACAATGATTATTAACGGAATCCTTGCTGGTTTGGTTAGTATCACTGCTGGT
TGTGGTGATATGACTCTTGCTGGAGCCTGGTTTGCAGGACTAGTAGGTGGAATTATTGTT
GTATTTTCTGTTGCAGCTCTTGATGCTGCTGAGATCGACGATCCTGTAGGGGCATTCTCT
GTTCACGGAGTTTGTGGTGTATGGGGTACCGTAGTCATCGGTCTTTGGGGTACAGCTGTA
CAAGGAGATGGAGCAGGTATGGGATTGTTCAATGGTGGAGGTATTACCCTTCTTCTAGTT
CAAGCTCTTGGTGCCGCAGCTTATGCTATCTGGACACTAGTTACTTGCTGGATCGCTTGG
TCTGTAATTGGAGGATTGTTCGGAGGAATCCGAGTATCTGAAGAGGAGGAGACTCAAGGA
TTAGATATTGGAGAGCATGGAATGGAAGCTTATCCAGACTTTGCATCTGCA
>AG-347-G18
ATGACCACTGCTTTGCAAACGCCTCAAAGGCGCTCTAGGTCCAAATTACAAGATGCAAGT
CTTGTTAATGGACCTATGCTCCTTTTGAGGAGTATTCGAGGATTTAGTTCAAACCGCTCT
ATGTTGTGGCTTGCAACTGTTCCTTTAGCTTTGTTTGGTTTAGGTATTTTTAATCTTTCA
GCTCATGCAGCTGATTTACCTGAGTTGAATGCAGCTTTTCTTGCTAACAATTTATGGCTT
TTGATCGCTACTATTTTGGTGATCTTCATGAACGCTGGTTTCGCTATGGTTGAGGCAGGT
ATGTGTCGTTCTAAGAACGCAGTAAACATCCTTGCTAAAAACCTCTTTGTATTTGCTCTA
GCTGTAACTTCTTATTGGTTTATCGGCTATTCATTAATGTACGGAGGAAGTGTTGCTGAC
GGATGGCTTTATTTTGGAGGCTTATTCTTTGATCCAACAGTCACCGCTGATATGGTGACT
GATGCTGGATTAGTCCCAACTGTTGATTTCTTGTTCCAGTCTGCATTCGCAGGAACTGCA
GCAACTATCGTTTCCGGTCTTGTTGCTGAAAGAGTTAAATTTGGAGAATTTGTTGTTTTT
GCTGTTGTATTAACTGCATTTATATATCCAATTGCTGGTAGCTGGAAATGGAATTTTGTT
GACTTCGCTGGTTCTTCAATTGTTCACTCAGTTGGAGCATGGGCGGGTCTTGTAGGAGCT
ATGCTTCTTGGACCAAGAATTGGCAAATACTCTGATGGGAAACCACAAGCAATGCCAGGA
CACAATATGGCCATAGCTACTCTGGGTGCATTAGTCCTATGGATAGGTTGGTATGGATTT
AACCCCGGTTCTCAACTTGCTATGGATCAATGGGTTCCATATGTTGCTGTAACAACTACT
TTAGCAGCAGCAGCTGGAGCTATTGGTGCAACTATTGTTTCAACATTAACTTCTGGTAAG
CCTGATCTTACAATGATAATTAACGGAATCCTTGCTGGTTTGGTTAGTATCACTGCTGGT
TGTGGTGATATGACTCTTGCTGGAGCCTGGTTCGCAGGACTAGTAGGGGGAATTATAGTT
GTATTTTCTGTTGCAGCACTGGATGCCGCTGAGATTGATGATCCTGTAGGTGCATTCTCT
GTTCACGGAGTTTGTGGTGTATGGGGGACTGTAGTTATCGGTCTTTGGGGTACTGCAGTA
CAAGGTGATGGAGCAGGTATGGGATTGTTCAATGGTGGAGGTATTACCCTTCTTCTAGTT
CAAGCTCTTGGTGCCGCAGCTTATGCTATTTGGACACTAGTTACTTGCTGGATTGCCTGG
TCTGTAATTGGAGGATTATTCGGTGGAATCCGAGTATCTGAAGAGGAAGAGACTCAAGGC
TTAGATATAGGAGAGCATGGAATGGAAGCATATCCAGACTTTGCATCTGCC
>AG-402-I23
ATGACCACTGCTTTGCAAACGCCTCAAAGGCGCTCTAGGTCCAAACTTCAAGATGCAAGT
CTTGTCAATGGACCTATGCTCCTTTTGAGGAGTATTCGAGGATTTAGTTCAAACCGCTCT
ATGTTGTGGCTTGCAACTGTTCCCCTAGCTTTGTTTGGTTTAGGTATTTTTAATCTTTCA
GCTCACGCGGCTGATTTACCTGAGTTGAATGCAGCTTTTCTTGCTAACAATTTATGGCTT
TTGATCGCTACTATTTTAGTGATCTTTATGAACGCCGGTTTCGCTATGGTTGAGGCAGGT
ATGTGCCGTTCTAAGAACGCTGTTAACATTCTTGCTAAAAACCTCTTTGTATTTGCTCTA
GCTGTAACTTCTTATTGGTTTATCGGCTATTCATTAATGTACGGAGGAAGTGTTGCTGAC
GGTTGGCTTTATTTTGGCGGCTTATTTTTTGATCCAACAGTTACTGCAGATATGGTAACT
GATGCTGGATTAGTCCCAACTGTTGATTTCTTGTTCCAGTCTGCTTTTGCAGGAACTGCG
GCAACTATCGTTTCCGGTCTTGTTGCTGAAAGAGTTAAATTTGGAGAATTTGTTGTTTTT
GCTGTTGTATTAACTGCATTTATATATCCAATTGCTGGTAGCTGGAAATGGAATTTTGTT
GATTTTGCTGGTTCTTCAATTGTTCACTCAGTTGGAGCATGGGCAGGTCTTGTAGGGGCT
ATGCTTCTAGGACCAAGAATTGGCAAATACTCTGATGGGAAACCACAGGCTATGCCAGGA
CACAATATGGCAATAGCTACTTTAGGTGCATTAGTCCTATGGATAGGTTGGTACGGATTT
AACCCCGGTTCTCAACTTGCTATGGATCAATGGGTTCCATATGTTGCTGTAACAACTACT
TTGGCAGCAGCAGCTGGAGCTATTGGTGCAACTATTGTTTCAACATTAACTTCTGGTAAG
CCTGATCTAACAATGATAATTAACGGAATCCTTGCTGGTTTGGTTAGTATCACTGCTGGT
TGTGGTGATATGACTCTTGCTGGAGCCTGGTTCGCAGGACTGGTAGGCGGAATTATCGTT
GTATTTTCTGTTGCAGCACTTGATGCCGCTGAGATCGATGATCCTGTAGGTGCATTCTCT
GTTCACGGAGTTTGTGGTGTATGGGGTACTGTAGTTATTGGTCTTTGGGGAACAGCTGTA
CAAGGTGATGGAGCAGGTATGGGATTGTTCAATGGTGGAGGTATTACCCTTCTTCTAGTT
CAAGCTCTTGGTGCCGCAGCTTATGCTATTTGGACACTAGTTACTTGCTGGATTGCCTGG
TCTGTAATTGGAGGATTATTCGGTGGAATCCGAGTATCTGAAGAGGAAGAGACTCAAGGC
TTAGATATTGGAGAGCATGGAATGGAAGCATATCCAGACTTTGCGTCTGCC
>AG-347-E03
ATGACCACTGCTTTGCAAACGCCTCAAAGGCGCTCTAGGTCCAAACTTCAAGATGCAAGT
CTTGTTAATGGACCTATGCTCCTTTTGAGGAGTATTCGAGGATTTAGTTCAAACCGCTCC
ATGTTGTGGCTTGCAACTGTTCCCCTAGCTTTGTTTGGTTTAGGTATTTTTAATCTTTCA
GCTCACGCAGCTGATTTACCTGAGTTGAATGCAGCTTTTCTTGCTAACAATTTATGGCTT
TTGATCGCTACTATCTTAGTGATCTTTATGAACGCCGGTTTCGCTATGGTTGAGGCAGGT
ATGTGCCGTTCTAAGAACGCTGTTAACATTCTTGCTAAAAACCTCTTTGTATTTGCTCTA
GCTGTAACTTCTTATTGGTTTATCGGCTATTCATTAATGTACGGAGGAAGTGTTGCTGAC
GGGTGGCTGTATTTTGGAGGCTTATTTTTTGATCCAACAGTTACTGCAGATATGGTAACT
GATGCTGGATTAGTCCCAACTGTTGATTTCTTGTTCCAGTCTGCTTTTGCAGGAACTGCG
GCAACTATCGTTTCCGGTCTTGTTGCTGAAAGAGTTAAATTTGGAGAATTTGTTGTTTTT
GCTGTTGTATTAACTGCATTTATATATCCAATTGCTGGTAGCTGGAAATGGAATTTTGTT
GATTTTGCTGGTTCTTCAATTGTTCACTCAGTTGGAGCATGGGCGGGTCTTGTAGGAGCT
ATGCTTCTTGGACCAAGAATTGGCAAATACTCTGATGGAAAACCACAGGCTATGCCAGGA
CACAATATGGCCATAGCTACTCTAGGCGCATTAGTGCTGTGGATAGGTTGGTACGGATTT
AACCCCGGCTCTCAACTTGCTATGGATCAATGGGTTCCATATGTTGCTGTAACAACTACC
TTAGCAGCAGCAGCTGGAGCTATTGGTGCAACTATTGTTTCAACATTAACGTCTGGTAAG
CCAGATCTTACAATGATAATTAACGGAATCCTTGCTGGTTTGGTTAGTATCACTGCTGGT
TGTGGTGATATGACTCTTGCTGGAGCCTGGTTCGCAGGACTAGTAGGTGGAATTATCGTT
GTATTTTCTGTTGCAGCACTTGATGCCGCTGAGATCGACGATCCTGTAGGTGCATTCTCT
GTTCACGGAGTTTGTGGTGTATGGGGTACTGTAGTTATCGGTCTTTGGGGTACAGCTGTA
CAAGGTGATGGAGCAGGTATGGGATTGTTCAATGGCGGAGGTATTACCCTTCTTCTAGTT
CAAGCTCTTGGTGCCGCAGCTTATGCTATTTGGACACTAGTTACTTGTTGGATTGCCTGG
TCTGTAATTGGAGGATTGTTCGGAGGAATTCGAGTATCTGAAGAGGAAGAGACTCAAGGT
TTAGATATAGGAGAGCATGGAATGGAAGCATATCCAGACTTTGCATCTGCT
>AG-347-E23
ATGACCACTGCTTTGCAAACGCCTCAAAGGCGCTCTAGGTCCAAACTTCAAGATGCAAGT
CTTGTCAATGGACCTATGCTCCTTTTGAGGAGTATTCGAGGATTTAGTTCAAACCGCTCT
ATGTTGTGGCTTGCAACTGTTCCCCTAGCTTTGTTTGGTTTAGGTATTTTTAATCTTTCA
GCTCACGCAGCTGATTTACCTGAGTTGAATGCAGCTTTTCTTGCTAACAATTTATGGCTT
TTGATCGCTACCATTCTAGTGATCTTCATGAACGCCGGTTTCGCTATGGTTGAGGCAGGT
ATGTGCCGTTCTAAGAACGCTGTTAACATTCTTGCTAAAAACCTCTTTGTATTTGCTTTA
GCTGTAACTTCTTATTGGTTTATCGGCTATTCATTAATGTACGGAGGAAGCGTTGCTGAC
GGTTGGCTTTATTTTGGCGGCTTATTTTTTGATCCCACAGTTACTGCAGATATGGTAACT
GATGCTGGATTAGTCCCAACTGTTGATTTCTTGTTCCAGTCTGCTTTTGCAGGAACTGCC
GCAACTATCGTTTCCGGTCTTGTTGCTGAAAGAGTTAAATTTGGAGAATTTGTTGTTTTT
GCTGTTGTATTAACTGCATTTATATATCCAATTGCTGGTAGCTGGAAATGGAATTTTGTT
GATTTTGCTGGTTCTTCAATTGTTCACTCAGTTGGAGCATGGGCGGGTCTTGTAGGAGCT
ATGCTTCTTGGACCAAGAATTGGCAAATACTCTGATGGAAAACCACAAGCTATGCCAGGA
CACAATATGGCTATAGCTACTTTAGGTGCATTAGTCCTATGGATAGGTTGGTACGGATTT
AACCCCGGTTCTCAACTTGCTATGGATCAATGGGTTCCATATGTTGCTGTAACAACTACT
TTGGCAGCAGCTGCTGGAGCTATTGGTGCAACTATTGTTTCAACATTAACTTCTGGTAAG
CCTGATCTTACAATGATAATTAACGGAATCCTCGCTGGTTTGGTTAGTATCACCGCTGGT
TGTGGAGATATGACTCTTGCTGGAGCCTGGTTCGCAGGACTAGTAGGTGGAATTATTGTT
GTATTTTCTGTTGCAGCACTTGATGCCGCTGAGATCGATGATCCCGTAGGTGCATTCTCT
GTTCACGGAGTTTGTGGTGTATGGGGTACTGTAGTTATCGGTCTTTGGGGTACAGCTGTA
CAAGGTGATGGAGCAGGTATGGGATTGTTCAATGGTGGAGGTATTACCCTTCTTCTAGTT
CAAGCTCTTGGTGCCGCAGCTTATGCTATTTGGACACTAGTTACTTGCTGGATTGCCTGG
TCTGTAATTGGAGGATTATTCGGTGGAATCCGAGTATCTGAAGAGGAAGAGACTCAAGGC
TTAGATATAGGAGAGCATGGAATGGAAGCATATCCAGACTTTGCATCTGCT
>AG-347-G20
ATGACCACTGCTTTGCAAACGCCTCAAAGGCGCTCTAGGTCCAAATTACAAGATGCAAGT
CTTGTTAATGGACCTATGCTCCTTTTGAGGAGTATTCGAGGATTTAGTTCAAACCGCTCT
ATGTTGTGGCTTGCAACTGTTCCTTTAGCTTTGTTTGGTTTAGGTATTTTTAATCTTTCA
GCTCATGCAGCTGATTTACCTGAGTTGAATGCAGCTTTTCTTGCTAACAATTTATGGCTT
TTGATCGCTACTATCTTAGTGATCTTCATGAACGCTGGTTTCGCTATGGTTGAGGCAGGT
ATGTGTCGTTCTAAGAACGCAGTAAACATCCTTGCTAAAAACCTCTTTGTATTTGCTCTA
GCTGTAACTTCTTATTGGTTTATAGGCTATTCATTAATGTACGGAGGAAGTGTTGCTGAC
GGATGGCTTTATTTTGGAGGCTTATTCTTTGATCCAACAGTCACCGCTGATATGGTTACT
GATGCTGGATTAGTCCCAACTGTTGATTTCTTATTCCAGTCTGCATTCGCAGGAACTGCA
GCAACTATCGTTTCCGGTCTTGTTGCTGAAAGAGTTAAATTTGGAGAATTTGTTGTTTTT
GCTGTTGTATTAACTGCATTTATATATCCAATTGCTGGTAGCTGGAAATGGAATTTTGTT
GACTTCGCTGGTTCTTCAATTGTTCACTCAGTTGGAGCATGGGCGGGTCTTGTAGGAGCT
ATGCTTCTTGGGCCAAGAATTGGCAAATACTCTGATGGGAAACCACAAGCTATGCCAGGA
CACAATATGGCTATAGCTACTCTAGGTGCATTAGTCCTATGGATAGGTTGGTATGGATTT
AACCCCGGTTCTCAACTTGCTATGGATCAATGGGTTCCATATGTTGCTGTAACAACTACT
TTGGCAGCGGCAGCTGGAGCTATTGGTGCAACTATTGTTTCAACATTAACTTCTGGTAAG
CCTGATCTTACAATGATAATTAACGGAATCCTTGCTGGTTTGGTTAGTATCACTGCTGGT
TGTGGTGATATGACTCTTGCTGGAGCCTGGTTCGCAGGACTAGTAGGGGGAATTATAGTT
GTATTTTCTGTTGCAGCACTTGATGCCGCTGAGATTGATGATCCTGTAGGTGCATTCTCT
GTTCACGGAGTTTGTGGTGTATGGGGTACTTTAGTTATCGGTCTTTGGGGTACAGCTGTA
CAAGGCGATGGAGCAGGTATGGGATTGTTCAATGGTGGAGGTATTACCCTTCTTCTAGTT
CAAGCTCTTGGTGCCGCGGCTTATGCTATCTGGACACTAGTTACTTGCTGGATTGCCTGG
TCTGTAATTGGAGGATTATTCGGTGGAATCCGAGTATCTGAAGAGGAAGAGACTCAAGGC
TTAGATATAGGAGAGCATGGAATGGAAGCATATCCAGACTTTGCATCTGCT
>AG-347-G22
ATGACCACTGCTTTGCAAACGCCTCAAAGGCGCTCTAGGTCCAAATTACAAGATGCAAGT
CTTGTTAATGGACCTATGCTCCTTTTGAGGAGTATTCGAGGATTTAGTTCAAACCGCTCT
ATGTTGTGGCTTGCAACTGTTCCCCTAGCTTTGTTTGGTTTAGGTATTTTTAATCTTTCA
GCTCATGCAGCTGATTTACCTGAGTTGAATGCAGCTTTTCTTGCTAACAATTTATGGCTT
TTGATCGCTACTATTTTGGTGATCTTTATGAACGCCGGTTTCGCTATGGTTGAGGCAGGT
ATGTGTCGTTCTAAGAACGCAGTAAACATCCTTGCTAAAAACCTCTTTGTATTTGCTCTA
GCTGTAACTTCTTATTGGTTTATCGGCTATTCATTAATGTACGGAGGAAGTGTTGCTGAC
GGATGGCTTTATTTTGGAGGCTTATTTTTTGATCCAACAGTTACCGCTGATATGGTTACT
GATGCTGGATTAGTCCCAACTGTTGATTTCTTGTTCCAGTCTGCATTCGCAGGAACTGCG
GCAACTATCGTTTCCGGTCTTGTTGCTGAAAGAGTTAAATTTGGAGAATTTGTTGTTTTT
GCTGTTGTATTAACTGCATTTATATATCCAATTGCTGGTAGCTGGAAATGGAATTTTGTT
GACTTCGCTGGTTCTTCAATTGTTCACTCAGTTGGAGCATGGGCGGGTCTTGTAGGAGCT
ATGCTTCTTGGACCAAGAATTGGTAAATACTCTGATGGGAAACCACAAGCTATGCCAGGA
CACAATATGGCAATAGCTACTCTAGGTGCATTAGTTCTATGGATAGGTTGGTATGGATTT
AACCCCGGTTCTCAACTTGCTATGGATCAATGGGTTCCATATGTAGCTGTAACAACAACT
TTGGCAGCAGCAGCTGGAGCTATTGGAGCAACTATTGTTTCAACATTAACTTCTGGTAAG
CCTGATCTTACAATGATAATTAACGGAATCCTTGCTGGTTTGGTTAGTATCACTGCTGGT
TGTGGTGATATGACTCTTGCTGGAGCCTGGTTCGCAGGACTAGTAGGGGGTATTATAGTT
GTATTTTCTGTTGCAGCACTTGATGCCGCTGAGATCGATGATCCTGTAGGTGCATTCTCC
GTTCACGGAGTTTGTGGTGTATGGGGTACTGTAGTTATCGGTCTTTGGGGTACAGCTGTA
CAAGGCGATGGAGCTGGTATGGGATTGTTCAATGGTGGAGGTATTACTCTTCTTCTAGTT
CAAGCCCTTGGTGCCGCAGCTTATGCTATTTGGACACTAGTTACTTGTTGGATTGCCTGG
TCTGTAATTGGAGGATTATTCGGTGGAATCCGAGTATCTGAAGAGGAAGAGACTCAAGGC
TTAGATATCGGAGAGCATGGAATGGAAGCATATCCAGACTTTGCATCTGCT
>AG-347-I04
ATGACCACTGCTTTGCAAACGCCTCAAAGGCGCTCTAGGTCCAAATTACAAGATGCAAGT
CTTGTTAATGGACCTATGCTCCTTTTGAGGAGTATTCGAGGATTTAGTTCAAACCGCTCT
ATGTTGTGGCTTGCAACTGTTCCCCTAGCTTTGTTTGGTTTAGGTATTTTTAATCTTTCA
GCTCATGCAGCTGATTTACCTGAGTTGAATGCAGCTTTTCTTGCTAACAATTTATGGCTT
TTGATCGCTACTATTTTGGTGATCTTCATGAACGCCGGTTTCGCTATGGTTGAGGCAGGT
ATGTGTCGTTCTAAGAACGCAGTAAACATACTTGCTAAAAACCTCTTTGTATTTGCTCTA
GCTGTAACTTCATATTGGTTTATCGGCTATTCACTAATGTACGGAGGAAGTGTTGCTGAC
GGATGGCTTTATTTTGGAGGCTTATTTTTTGATCCAACAGTTACCGCTGATATGGTTACT
GATGCTGGATTAGTCCCAACTGTTGATTTCTTGTTCCAGTCTGCATTCGCAGGAACTGCA
GCAACTATCGTTTCCGGTCTTGTTGCTGAAAGAGTTAAATTTGGAGAATTTGTTGTTTTT
GCTGTTGTATTAACTGCATTTATATATCCAATTGCTGGTAGCTGGAAATGGAATTTTGTT
GACTTCGCTGGTTCTTCAATTGTTCACTCAGTTGGAGCATGGGCGGGTCTCGTAGGAGCT
ATGCTTCTTGGACCAAGAATTGGCAAATACTCTGACGGGAAACCACAAGCTATGCCAGGA
CACAATATGGCTATTGCTACTCTAGGTGCATTAGTCCTATGGATAGGTTGGTATGGATTT
AACCCCGGTTCTCAACTTGCTATGGATCAATGGGTTCCATATGTTGCTGTAACAACTACT
TTGGCAGCAGCAGCAGGAGCTATTGGTGCAACAATTGTTTCAACATTAACTTCTGGTAAG
CCTGATCTTACAATGATAATTAACGGAATCCTTGCTGGTTTGGTTAGTATCACTGCTGGT
TGTGGTGATATGACCCTTGCTGGAGCCTGGTTCGCAGGACTAGTAGGAGGAATTATAGTT
GTATTTTCTGTCGCAGCACTTGATGCCGCTGAGATCGATGATCCTGTAGGCGCATTCTCT
GTTCACGGAGTTTGTGGTGTATGGGGTACTGTAGTTATCGGTCTTTGGGGTACAGCTGTA
CAAGGTGATGGAGCAGGTATGGGATTGTTCAATGGTGGAGGTATTACCCTTCTTCTAGTT
CAAGCTCTTGGTGCCGCAGCTTATGCTATCTGGACACTAGTTACTTGCTGGATTGCCTGG
TCTGTAATTGGAGGATTATTCGGTGGAATCCGAGTATCTGAAGAGGAAGAGACTCAAGGC
TTAGATATAGGAGAGCATGGAATGGAAGCATATCCAGACTTTGCATCTGCT
>AG-347-I06
ATGACCACTGCTTTGCAAACGCCTCAAAGGCGCTCTAGGTCTAGATTGCAAGATGCAAGT
CTTGTTAATGGACCTATGCTCCTTTTGAGGAGTATTCGAGGATTTAGTTCAAACCGCTCT
ATGTTGTGGCTTGCGACTGTTCCTTTAGCTTTGTTTGGTTTAGGTATTTTTAATCTTTCA
GCTCACGCAGCTGATTTACCTGAGTTGAATGCAGCTTTTCTTGCTAACAATTTATGGCTT
CTGATCGCTACTATTTTAGTGATCTTTATGAACGCTGGTTTCGCTATGGTTGAGGCAGGT
ATGTGTCGTTCTAAGAACGCAGTAAACATCCTTGCTAAAAACCTATTCGTATTTGCTCTA
GCTGTAACCTCTTATTGGTTTATCGGCTATTCATTAATGTACGGAGGAAGTGTTGCTGAC
GGATGGCTTTATTTTGGAGGCTTATTTTTTGATCCAACAGTTACTGCAGATATGGTAACT
GATGCTGGATTAGTCCCAACAGTTGATTTCTTGTTCCAGTCTGCATTCGCAGGAACTGCG
GCAACTATCGTATCCGGTCTTGTTGCTGAAAGAGTTAAATTTGGAGAATTTGTTGTTTTT
GCTGTCGTATTAACTGCATTTATATATCCAATTGCTGGTAGCTGGAAATGGAACTTTGTA
GACTTTGCTGGCTCTTCAATTGTTCACTCAGTTGGAGCATGGGCGGGTCTTGTAGGAGCT
ATGCTTCTTGGACCAAGAATTGGCAAATACTCTGATGGGAAACCACAAGCTATGCCAGGA
CACAACATGGCTATAGCTACTTTAGGTGCATTAGTACTATGGATAGGTTGGTATGGATTT
AACCCCGGTTCTCAACTTGCTATGGATCAATGGGTTCCATATGTTGCTGTAACAACAACT
TTGGCAGCAGCAGCTGGTGCTATTGGTGCAACTATTGTTTCAACATTAACTTCTGGTAAG
CCTGATCTTACAATGATAATTAACGGAATCCTTGCTGGTTTGGTTAGTATCACTGCTGGC
TGTGGTGATATGACTCTTGCTGGAGCCTGGTTCGCAGGACTAGTGGGCGGAATAATCGTT
GTATTTTCTGTCGCAGCACTTGATGCCGCTGAAATCGATGATCCTGTAGGTGCATTCTCT
GTTCATGGAGTTTGTGGTGTATGGGGTACTGTAGTAATCGGTCTTTGGGGTACAGCTGTA
CAAGGTGATGGAGCAGGTATGGGATTGTTCAATGGCGGAGGTATTACCCTTCTTCTAGTT
CAAGCTCTTGGTGCCGCAGCTTATGCTATTTGGACACTAGTTACTTGCTGGATTGCCTGG
TCTGTAATTGGAGGATTATTCGGTGGAATCCGAGTATCTGAAGAGGAAGAGACCCAAGGT
TTAGATATTGGAGAGCATGGAATGGAAGCATATCCAGACTTTGCATCTGCT
>AG-347-I15
ATGACCACTGCTTTGCAAACGCCTCAAAGGCGCTCTAGGTCCAAACTTCAAGATGCAAGT
CTTGTTAATGGACCTATGCTCCTTTTGAGGAGTATTCGAGGATTTAGTTCAAACCGCTCT
ATGTTGTGGCTTGCAACTGTTCCTGTAGCTTTGTTTGGTTTAGGTATTTTTAATCTTTCA
GCTCACGCAGCTGATTTACCTGAGTTGAATGCAGCTTTTCTTGCTAACAATTTATGGCTT
TTGATCGCTACTATTTTAGTGATCTTTATGAACGCTGGTTTCGCTATGGTTGAGGCAGGT
ATGTGTCGTTCTAAGAACGCAGTAAACATCCTTGCTAAAAACCTATTCGTATTTGCTCTA
GCCGTAACCTCTTATTGGTTTATCGGCTATTCATTAATGTACGGAGGTAGTGTTGCTGAC
GGATGGCTTTATTTTGGAGGCTTATTTTTTGATCCAACAGTTACTGCAGATATGGTAACT
GACGCTGGATTAGTCCCAACAGTTGATTTCTTGTTCCAGTCTGCATTCGCAGGAACTGCG
GCAACTATCGTATCCGGTCTTGTTGCTGAAAGAGTTAAATTTGGAGAATTTGTTGTTTTT
GCTGTTGTATTAACTGCATTTATATATCCAATTGCTGGTAGCTGGAAATGGAATTTTGTA
GACTTTGCTGGTTCTTCAATTGTTCACTCAGTTGGAGCATGGGCCGGTCTAGTAGGAGCT
ATGCTTCTTGGACCAAGAATTGGCAAATACTCTGATGGGAAACCACAGGCTATGCCAGGA
CATAATATGGCTATAGCTACTCTTGGTGCATTAGTTCTATGGATTGGTTGGTATGGTTTT
AATCCCGGTTCTCAACTTGCTATGGATCAATGGGTTCCATATGTTGCTGTAACAACAACT
TTGGCAGCAGCAGCTGGTGCTATTGGTGCAACTATTGTCTCAACATTAACTTCTGGTAAG
CCTGATCTTACAATGATAATTAACGGAATCCTTGCTGGTTTGGTTAGTATCACTGCTGGT
TGTGGTGATATGACTCTTGCTGGAGCCTGGTTCGCAGGACTAGTAGGTGGAATAATCGTT
GTATTTTCTGTTGCAGCACTTGATGCCGCTGAGATCGATGATCCTGTAGGTGCATTCTCT
GTTCACGGAGTTTGTGGTGTATGGGGTACTGTAGTTATTGGTCTTTGGGGTACAGCTGTA
CAAGGAGATGGCGCAGGTATGGGATTGTTCAATGGCGGAGGTATTACCCTTCTCCTAGTT
CAAGCTCTTGGTGCCGCAGCTTATGCTATTTGGACACTTGTTACATGTTGGATTGCCTGG
TCTGTAATTGGAGGGCTATTCGGTGGAATCCGAGTATCTGAAGAGGAAGAGACTCAAGGC
TTAGATATAGGAGAGCATGGAATGGAAGCATATCCAGACTTTGCATCTGCT
>AG-347-I19
ATGACCACTGCTTTGCAAACGCCTCAAAGGCGCTCTAGGTCCAAACTACAAGATGCAAGT
CTTGTTAATGGACCTATGCTCCTTTTGAGGAGTATTCGAGGATTTAGTTCAAACCGCTCT
ATGTTGTGGCTTGCAACTGTTCCTTTAGCTTTGTTTGGTTTAGGTATTTTTAATCTTTCA
GCTCACGCAGCTGATTTACCTGAGTTGAATGCAGCTTTTCTTGCTAACAATCTATGGCTT
TTGATCGCTACTATTCTAGTGATCTTCATGAACGCCGGTTTCGCTATGGTTGAGGCAGGT
ATGTGCCGTTCTAAGAACGCTGTTAACATTCTTGCTAAAAACCTCTTTGTATTTGCTCTA
GCTGTAACTTCTTATTGGTTTATCGGCTATTCATTAATGTACGGAGGAAGTGTTGCTGAC
GGCTGGCTTTATTTTGGCGGCTTATTTTTTGATCCAACAGTTACTGCAGATATGGTAACT
GATGCTGGATTAGTCCCAACTGTTGATTTCTTGTTCCAGTCTGCTTTTGCAGGAACTGCA
GCAACTATCGTTTCCGGTCTTGTTGCTGAAAGAGTTAAATTTGGAGAATTTGTTGTTTTT
GCTGTTGTATTAACTGCATTTATATATCCAATTGCTGGTAGCTGGAAATGGAATTTTGTT
GATTTTGCTGGTTCTTCAATTGTTCACTCAGTTGGAGCATGGGCTGGTCTTGTAGGAGCT
ATGCTTCTTGGACCAAGAATTGGCAAATACTCTGATGGAAAACCACAGGCTATGCCAGGA
CACAATATGGCTATAGCTACTTTAGGTGCATTAGTCCTATGGATAGGTTGGTACGGATTC
AACCCCGGTTCTCAACTTGCTATGGATCAATGGGTTCCATATGTTGCTGTAACAACTACT
TTGGCTGCAGCAGCTGGAGCTATTGGTGCAACTATTGTTTCAACATTAACTTCTGGTAAG
CCTGATCTTACAATGATAATTAACGGAATCCTTGCTGGTTTGGTTAGTATCACTGCTGGT
TGTGGTGATATGACTCTTGCTGGAGCCTGGTTCGCAGGACTAGTGGGCGGAATAATCGTT
GTATTTTCTGTTGCAGCACTTGACGCCGCTGAGATCGATGATCCTGTAGGTGCATTCTCT
GTTCACGGAGTTTGTGGTGTATGGGGTACTGTAGTTATCGGTCTTTGGGGTACAGCTGTA
CAAGGTGATGGAGCAGGTATGGGATTATTCAATGGCGGAGGTATTACCCTCCTTCTAGTT
CAAGCTCTTGGTGCCGCAGCTTATGCTATTTGGACACTAGTTACTTGCTGGATTGCCTGG
TCTGTAATCGGAGGATTATTCGGAGGAATCCGAGTATCTGAAGAGGAAGAGACTCAAGGC
TTGGATATAGGAGAGCATGGAATGGAAGCATATCCAGACTTTGCATCTGCT
>AG-347-I21
ATGACCACTGCTTTGCAAACGCCTCAAAGGCGCTCTAGGTCCAGATTACAAGATGCAAGT
CTTGTTAATGGACCTATGCTCCTTTTGAGGAGTATTCGAGGATTTAGTTCAAACCGCTCA
ATGTTGTGGCTTGCAACTGTTCCTTTAGCTTTGTTTGGTTTAGGTATTTTTAATCTTTCA
GCTCACGCAGCTGATTTACCTGAGTTGAATGCAGCTTTTCTTGCTAACAATTTATGGCTT
TTGATCGCTACTATTTTAGTGATCTTTATGAACGCTGGTTTCGCTATGGTTGAGGCAGGT
ATGTGTCGTTCTAAGAACGCAGTAAACATCCTTGCTAAAAACCTATTCGTATTTGCTCTA
GCTGTAACCTCTTATTGGTTTATTGGCTATTCATTAATGTACGGAGGTAGTGTTGCTGAC
GGATGGCTTTACTTTGGAGGCTTATTTTTTGATCCAACAGTTACTGCTGATATGGTAACT
GATGCTGGATTAGTCCCAACAGTTGATTTCTTGTTCCAGTCTGCATTTGCAGGAACTGCG
GCAACTATCGTATCCGGTCTTGTTGCTGAAAGAGTTAAATTTGGAGAATTTGTTGTTTTT
GCTGTCGTATTAACTGCATTTATATATCCAATTGCTGGTAGCTGGAAATGGAATTTTGTA
GACTTTGCTGGTTCTTCAATTGTTCACTCAGTTGGAGCATGGGCGGGTCTTGTAGGAGCT
ATGCTTCTTGGACCAAGAATTGGCAAATACTCTGATGGGAAACCACAGGCTATGCCAGGA
CACAACATGGCTATAGCTACTCTAGGTGCATTAGTTCTATGGATTGGTTGGTATGGTTTT
AACCCCGGTTCTCAACTTGCTATGGATCAATGGGTTCCATATGTTGCTGTAACAACTACT
TTGGCAGCAGCAGCTGGTGCTATTGGTGCAACTATTGTTTCAACATTAACTTCTGGTAAG
CCTGATCTTACAATGATAATTAACGGAATCCTAGCTGGTTTGGTTAGTATCACTGCTGGT
TGTGGTGATATGACACTTGCTGGAGCCTGGTTTGCAGGTCTAGTGGGAGGAATTATCGTT
GTATTTTCTGTTGCAGCACTTGATGCCGCTGAGATCGATGATCCTGTAGGTGCATTCTCT
GTTCACGGAGTTTGTGGTGTATGGGGTACTGTTGTTATCGGTCTTTGGGGTACAGCTGTA
CAAGGTGATGGAGCAGGTATGGGATTGTTCAATGGCGGAGGTATTACCCTTCTTCTAGTT
CAAGCTCTTGGTGCCGCAGCTTATGCTATTTGGACACTGGTTACTTGCTGGATTGCCTGG
TCTGTAATTGGAGGATTATTCGGTGGAATCCGAGTATCTGAAGAGGAAGAGACTCAAGGC
TTAGATATAGGAGAGCATGGAATGGAAGCATATCCAGACTTTGCATCTGCT
>AG-347-J06
ATGACCACTGCTTTGCAAACGCCTCAAAGGCGCTCTAGGTCCAGATTACAAGATGCAAGT
CTTGTCAATGGACCTATGCTCCTTTTGAGGAGTATTCGAGGATTTAGTTCAAACCGCTCT
ATGTTGTGGCTTGCAACTGTTCCCCTAGCTTTGTTTGGTTTAGGTATTTTTAATCTTTCA
GCTCACGCAGCTGATTTACCTGAGTTGAATGCAGCTTTTCTTGCTAACAATCTATGGCTT
TTGATCGCTACTATTCTAGTGATCTTCATGAACGCCGGTTTCGCTATGGTTGAGGCAGGT
ATGTGCCGTTCTAAGAACGCTGTTAACATTCTTGCTAAAAACCTCTTCGTATTTGCTCTA
GCTGTAACTTCTTATTGGTTTATCGGCTATTCACTAATGTACGGAGGAAGTGTTGCTGAC
GGTTGGCTTTATTTTGGCGGCTTATTTTTTGATCCAACAGTTACTGCAGATATGGTAACT
GATGCAGGATTAGTCCCAACTGTTGATTTCTTGTTCCAGTCTGCTTTTGCAGGAACTGCA
GCAACTATCGTTTCCGGTCTTGTTGCTGAAAGAGTTAAATTTGGAGAATTTGTTGTTTTT
GCTGTTGTATTAACTGCATTTATATATCCAATTGCTGGTAGCTGGAAATGGAATTTTGTT
GATTTTGCTGGTTCTTCAATTGTTCACTCAGTTGGAGCATGGGCTGGTCTTGTAGGAGCT
ATGCTTCTTGGACCAAGAATTGGCAAATACTCTGATGGGAAACCACAGGCTATGCCAGGA
CACAATATGGCTATAGCTACTTTAGGTGCATTAGTCCTATGGATAGGTTGGTACGGATTT
AACCCCGGTTCTCAACTTGCTATGGATCAATGGGTTCCATATGTCGCTGTAACAACTACT
TTGGCAGCAGCAGCTGGAGCTATTGGTGCAACTATTGTTTCAACATTAACTTCTGGTAAG
CCTGATCTTACAATGATAATTAACGGAATCCTTGCTGGTTTGGTTAGTATCACTGCTGGT
TGTGGTGATATGACTCTTGCTGGAGCCTGGTTCGCAGGACTAGTAGGCGGAATAATCGTT
GTATTTTCTGTTGCAGCACTTGATGCCGCTGAGATCGATGATCCTGTAGGTGCATTCTCT
GTTCACGGAGTTTGTGGTGTATGGGGTACTATAGTTATCGGTCTTTGGGGTACAGCTGTA
CAAGGTGATGGAGCAGGTATGGGATTGTTTAATGGTGGAGGTATTACTCTTCTTTTAGTT
CAAGCTCTTGGTGCCGCAGCTTATGCTATTTGGACACTAGTTACTTGCTGGATTGCCTGG
TCTGTAATTGGAGGATTATTCGGTGGAATCCGAGTATCTGAAGAGGAAGAGACTCAAGGC
TTAGATATAGGAGAGCATGGAATGGAAGCATATCCAGACTTTGCATCTGCT
>AG-347-J14
ATGACCACTGCTTTGCAAACGCCTCAAAGGCGCTCTAGGTCCAAACTTCAAGATGCAAGT
CTTGTTAATGGGCCTATGCTCCTTTTGAGGAGTATTCGAGGATTTAGTTCAAACCGCTCT
ATGTTGTGGCTTGCAACTGTTCCCCTAGCTTTGTTTGGTTTAGGTATTTTTAATCTTTCA
GCTCACGCAGCTGATTTACCTGAGTTGAATGCAGCTTTTCTTGCTAACAATTTATGGCTT
TTGATCGCTACTATTCTAGTGATCTTTATGAACGCCGGTTTCGCTATGGTTGAGGCAGGT
ATGTGCCGTTCTAAGAACGCTGTTAACATTCTTGCTAAAAACCTCTTTGTATTTGCTCTA
GCTGTAACTTCTTATTGGTTTATCGGCTATTCATTAATGTACGGAGGAAGTGTTGCCGAC
GGTTGGCTTTATTTTGGCGGCTTATTTTTTGATCCAACAGTTACTGCAGATATGGTAACT
GACGCTGGATTAGTCCCAACTGTTGATTTCTTGTTCCAGTCTGCTTTTGCAGGAACTGCG
GCAACTATCGTTTCCGGTCTTGTTGCTGAAAGAGTTAAATTTGGAGAATTTGTTGTTTTT
GCTGTTGTATTAACTGCATTTATATATCCAATTGCTGGTAGCTGGAAATGGAATTTTGTT
GATTTTGCTGGTTCTTCAATTGTTCACTCAGTTGGAGCATGGGCGGGTCTTGTAGGAGCT
ATGCTTCTTGGACCAAGAATTGGCAAATACTCTGATGGGAAGCCACAGGCTATGCCAGGA
CACAATATGGCTATAGCTACTCTAGGTGCATTAGTCCTATGGATAGGTTGGTACGGATTT
AACCCCGGTTCTCAACTTGCTATGGATCAATGGGTTCCATATGTTGCTGTAACAACTACA
TTAGCAGCAGCAGCTGGAGCTATTGGTGCAACTATTGTTTCAACATTAACTTCTGGTAAG
CCTGATCTTACAATGATAATTAACGGAATCCTTGCTGGTTTAGTTAGTATCACTGCTGGT
TGTGGTGATATGACTCTTGCTGGAGCTTGGTTCGCAGGACTAGTAGGCGGAATTATCGTT
GTATTTTCTGTTGCAGCACTTGATGCCGCTGAGATTGATGATCCTGTAGGTGCATTCTCT
GTTCACGGAGTTTGTGGTGTATGGGGTACTGTAGTTATCGGTCTTTGGGGTACAGCTGTA
CAAGGTGATGGAGCAGGTATGGGATTGTTCAATGGAGGAGGTATTACCCTTCTTCTAGTT
CAAGCTCTTGGTGCCGCAGCTTATGCTATTTGGACACTAGTTACTTGCTGGATTGCCTGG
TCTGTAATTGGAGGATTATTCGGAGGAATCCGAGTATCTGAAGAGGAAGAGACTCAAGGC
TTGGATATAGGAGAGCATGGAATGGAAGCATATCCAGACTTTGCATCTGCT
>AG-347-J19
ATGACCACTGCTTTGCAAACGCCTCAAAGGCGCTCTAGGTCCAAATTACAAGATGCAAGT
CTTGTTAATGGACCTATGCTCCTTTTGAGGAGTATTCGAGGATTTAGTTCAAACCGCTCT
ATGTTGTGGCTTGCAACTGTTCCCCTAGCTTTGTTTGGTTTAGGTATTTTTAATCTTTCA
GCTCATGCAGCTGATTTACCTGAGTTGAATGCAGCTTTTCTTGCTAACAATTTATGGCTT
TTGATCGCTACTATTTTGGTGATCTTCATGAACGCCGGTTTCGCTATGGTTGAGGCAGGT
ATGTGTCGTTCTAAGAACGCAGTAAACATCCTCGCTAAAAACCTATTCGTATTTGCTCTA
GCTGTAACTTCTTATTGGTTTATCGGCTATTCATTAATGTACGGAGGAAGTGTTGCTGAC
GGATGGCTTTATTTTGGAGGCTTATTCTTTGATCCAACAGTCACCGCTGATATGGTTACT
GATGCTGGATTAGTCCCAACTGTTGATTTCTTGTTCCAGTCTGCATTCGCAGGAACTGCA
GCAACTATCGTTTCCGGTCTTGTTGCTGAAAGAGTTAAATTTGGAGAATTTGTTGTTTTT
GCTGTTGTATTAACTGCATTTATATATCCAATTGCTGGTAGCTGGAAATGGAATTTTGTC
GACTTTGCTGGTTCTTCAATTGTTCACTCAGTTGGAGCATGGGCGGGTCTTGTAGGAGCT
ATGCTTCTTGGACCAAGAATTGGCAAATACGCTGATGGGAAACCACAAGCTATGCCTGGA
CACAATATGGCTATTGCTACTCTAGGTGCATTAGTCCTATGGATAGGTTGGTATGGATTT
AACCCCGGTTCTCAACTTGCTATGGATCAATGGGTTCCATATGTTGCTGTAACAACTACT
TTGGCAGCAGCAGCTGGAGCTATTGGTGCAACTATTGTTTCAACATTAACTTCTGGTAAG
CCTGATCTTACAATGATAATTAATGGAATCCTTGCTGGTTTGGTTAGTATCACTGCTGGT
TGTGGTGATATGACTCTTGCTGGAGCCTGGTTCGCAGGACTAGTAGGGGGAATTATAGTT
GTATTTTCTGTTGCAGCACTTGATGCCGCTGAGATTGATGATCCTGTAGGTGCATTCTCT
GTTCACGGAGTTTGTGGTGTATGGGGTACTGTAGTTATCGGTCTTTGGGGTACAGCTGTA
CAAGGTGATGGAGCAGGTATGGGATTGTTCAATGGTGGAGGTATTACCCTTCTTCTAGTT
CAAGCTCTTGGTGCCGCAGCTTATGCTATTTGGACACTAGTTACTTGCTGGATTGCTTGG
TCTGTAATTGGAGGATTATTCGGAGGAATCCGAGTATCTGAAGAGGAAGAGACTCAAGGC
TTAGATATAGGAGAGCATGGAATGGAAGCATATCCAGACTTTGCATCTGCT
>AG-347-J20
ATGACCACTGCTTTGCAAACGCCTCAAAGGCGCTCTAGGTCCAAACTTCAAGATGCAAGT
CTTGTTAATGGACCTATGCTCCTTTTGAGGAGTATTCGAGGATTTAGTTCAAACCGCTCT
ATGTTGTGGCTTGCAACTGTTCCCCTAGCTTTGTTTGGTTTAGGTATTTTTAATCTTTCA
GCTCACGCAGCTGATTTACCTGAGTTGAATGCAGCTTTTCTTGCTAACAATTTATGGCTT
TTGATCGCTACCATTCTAGTGATCTTCATGAACGCCGGTTTCGCTATGGTTGAGGCAGGT
ATGTGCCGTTCTAAGAACGCTGTTAACATTCTTGCTAAAAACCTCTTTGTATTTGCTCTA
GCTGTAACTTCTTATTGGTTTATCGGCTATTCATTAATGTACGGAGGTAGTGTTGCTGAC
GGGTGGCTTTATTTTGGCGGCTTATTTTTTGATCCAACAGTTACTGCAGATATGGTAACT
GATGCTGGATTAGTCCCAACTGTTGATTTCTTGTTCCAGTCTGCATTTGCAGGAACTGCG
GCAACTATCGTTTCCGGTCTTGTTGCTGAAAGAGTTAAATTTGGAGAATTTGTTGTTTTT
GCTATTGTATTAACTGCATTTATTTATCCAATTGCTGGTAGCTGGAAATGGAATTTTGTT
GATTTTGCTGGTTCTTCAATTGTTCACTCAGTTGGAGCATGGGCAGGTCTGGTAGGAGCA
ATGCTTCTTGGACCAAGAATTGGCAAATACTCTGATGGAAAACCACAAGCTATGCCAGGT
CACAATATGGCTATAGCTACTTTAGGTGCATTAGTTCTATGGATAGGTTGGTATGGATTT
AACCCCGGTTCACAACTTGCCATGGATCAATGGGTTCCATATGTTGCAGTAACAACTACT
TTGGCTGCAGCAGCTGGGGCTATTGGAGCAACTATTGTTTCAACATTAACTTCTGGTAAG
CCAGACCTTACTATGATTATTAACGGAATCCTTGCCGGATTGGTTAGTATCACTGCTGGT
TGTGGCGATATGACACTTGCTGGTGCCTGGTTTGCAGGATTAGTCGGTGGAATTATCGTT
GTATTCTCTGTTGCAGCACTTGATGCTGCTGAGATCGATGATCCTGTTGGTGCATTCTCC
GTTCACGGAGTTTGTGGTGTATGGGGTACTGTCGTTATCGGTCTATGGGGTACAGCTGTT
CAAGGAGATGGTGCTGGTATGGGATTGTTTAATGGTGGAGGTATTAGCCTTCTTCTAATT
CAAGCTCTTGGTGCCGCAGCTTATGCTATCTGGACACTAGTTACTTGCTGGATCGCCTGG
TCTGTAATTGGAGGTTTATTCGGTGGAATCCGAGTATCTGAAGAGGAAGAGACTCAAGGC
TTAGATATAGGAGAGCATGGTATGGAAGCATATCCAGACTTTGCATCTGCT
>AG-347-J21
ATGACCACTGCTTTGCAAACGCCTCAAAGGCGCTCTAGGTCCAAACTTCAAGATGCAAGT
CTTGTGAATGGACCTATGCTCCTTTTGAGGAGTATTCGAGGATTTAGTTCAAACCGCTCA
ATGTTGTGGCTTGCAACTGTTCCCCTAGCTTTGTTTGGTTTAGGTATTTTTAATCTTTCA
GCTCACGCAGCTGATTTACCTGAGTTGAATGCAGCTTTTCTTGCTAACAATTTATGGCTT
TTGATCGCTACTATCCTAGTGATCTTTATGAACGCCGGTTTCGCTATGGTTGAGGCAGGT
ATGTGCCGTTCTAAGAACGCTGTTAACATTCTTGCTAAAAACCTCTTTGTATTTGCTTTA
GCTGTAACTTCTTATTGGTTTATCGGCTATTCATTAATGTACGGAGGAAGTGTTGCTGAC
GGATGGCTTTATTTTGGAGGCTTATTTTTTGATCCAACAGTCACTGCAGATATGGTGACT
GATGCTGGTTTAGTCCCAACTGTTGATTTCTTGTTCCAGTCTGCATTTGCAGGAACTGCG
GCAACTATCGTTTCCGGTCTTGTTGCTGAAAGAGTTAAATTTGGAGAATTTGTTGTTTTT
GCGATTGTATTAACTGCATTTATATATCCAATTGCTGGTAGCTGGAAATGGAATTTTGTT
GATTTTGCCGGTTCTTCAATTGTTCACTCAGTTGGAGCATGGGCAGGTCTTGTAGGAGCT
ATGCTTCTTGGACCAAGAATTGGCAAATACTCTGATGGAAAACCACAGGCTATGCCAGGT
CACAATATGGCTATAGCTACTTTGGGTGCATTAGTTCTATGGATAGGTTGGTATGGATTT
AACCCCGGCTCTCAACTTGCTATGGACCAATGGGTTCCATATGTTGCTGTAACAACCACT
TTGGCAGCAGCAGCTGGTGCTATTGGAGCAACTATTGTCTCAACATTAACTTCTGGGAAG
CCTGACCTTACAATGATTATTAACGGAATCCTTGCTGGATTAGTTAGTATCACTGCTGGT
TGTGGCGATATGACACTTGCTGGAGCCTGGTTTGCAGGACTAGTTGGTGGAATTATCGTT
GTATTCTCTGTAGCGGCCTTAGATGCTGCTGAGATCGATGATCCTGTAGGTGCATTCTCC
GTACACGGAGTTTGTGGTGTATGGGGTACTGTAGTTATCGGTCTATGGGGGACAGCTGTT
CAAGGAGATGGTGCTGGTATGGGATTGTTTAATGGTGGAGGTATTAGCCTTCTTCTAATT
CAAGCTCTCGGTGCCGCAGCTTATGCTATCTGGACACTAGTTACTTGCTGGATTGCTTGG
TCTGTTATTGGAGGATTATTCGGTGGAATCCGAGTATCTGAAGAGGAAGAGACTCAAGGT
CTAGATATAGGAGAGCATGGAATGGAAGCATATCCAGACTTTGCATCTGCT
>AG-347-J23
ATGACCACTGCTTTGCAAACGCCTCAAAGGCGCTCTAGGTCCAAACTTCAAGATGCAAGT
CTTGTTAATGGACCTATGCTCCTTTTGAGGAGTATTCGAGGATTTAGTTCAAACCGCTCA
ATGTTGTGGCTTGCAACTGTTCCCCTAGCTTTGTTTGGTTTAGGTATTTTTAATCTTTCA
GCTCACGCAGCTGATTTACCTGAGTTGAATGCAGCTTTTCTTGCTAACAATTTATGGCTT
TTGATCGCTACTATTTTGGTGATCTTCATGAACGCCGGTTTCGCTATGGTTGAGGCAGGT
ATGTGCCGTTCTAAGAACGCTGTTAACATTCTTGCTAAAAACCTCTTTGTATTTGCTCTA
GCTGTAACTTCTTACTGGTTTATCGGCTATTCATTAATGTACGGAGGAAGCGTTGCTGAC
GGATGGCTTTATTTTGGAGGCTTATTTTTTGATCCAACAGTTACCGCTGATATGGTTACT
GATGCTGGATTAGTCCCAACTGTTGATTTCTTGTTCCAGTCTGCGTTCGCAGGAACTGCG
GCAACTATCGTTTCCGGTCTTGTTGCTGAAAGAGTTAAATTTGGAGAATTTGTTGTTTTT
GCGATTGTATTAACTGCATTTATTTATCCAATTGCTGGTAGCTGGAAATGGAATTTTGTT
GACTTTGCTGGTTCTTCAATTGTTCACTCAGTTGGAGCATGGGCAGGTCTTGTAGGAGCT
ATGCTTCTTGGACCAAGAATTGGTAAATACGCTGATGGCAAACCATCTGCTATGCCTGGA
CACAATATGGCTATAGCTACTTTGGGTGCATTAGTTCTATGGATAGGTTGGTATGGATTT
AACCCCGGCTCTCAACTTGCTATGGACCAATGGGTTCCATATGTTGCTGTAACAACTACT
TTAGCCGCCGCCGCTGGTGCTATAGGAGCAACTATTGTTTCAACATTAACTTCAGGTAAG
CCTGATCTTACAATGATTATTAACGGAATCCTTGCTGGTTTGGTTAGTATTACTGCTGGT
TGTGGTGATATGACACTCGCTGGAGCCTGGTTTGCAGGACTAGTTGGTGGAATTATCGTT
GTATTTTCTGTTGCAGCACTTGATGCCGCTGAAATCGATGATCCTGTAGGTGCATTCTCT
GTTCACGGAGTTTGTGGTGTATGGGGTACTGTAGTTATCGGTCTTTGGGGTACAGCAGTA
CAAGGTGATGGTGCAGGTATGGGATTGTTCAATGGTGGAGGTATTACACTTCTTCTAGTT
CAAGCTCTTGGTGCCGCAGCTTATGCTATCTGGACACTAGTTACATGTTGGATTACTTGG
TCTGTAATTGGAGGATTATTCGGTGGAATCCGAGTATCTGAAGAGGAAGAGACTCAAGGC
TTAGATATAGGAGAGCACGGAATGGAAGCATATCCTGACTTTGCATCTGCT
>AG-347-K02
ATGACCACTGCTTTGCAAACGCCTCAAAGGCGCTCTAGGTCCAAGCTTCAAGATGCAAGT
CTTGTTAATGGACCTATGCTCCTTTTGAGGAGTATTCGAGGATTTAGTTCAAACCGCTCC
ATGTTGTGGCTTGCAACTGTTCCCCTAGCTTTGTTTGGTTTAGGTATTTTTAATCTTTCA
GCTCACGCAGCTGATTTACCTGAGTTGAATGCAGCTTTTCTTGCTAACAATTTATGGCTT
TTGATCGCTACTATCTTAGTGATCTTTATGAACGCCGGTTTCGCTATGGTTGAGGCAGGT
ATGTGCCGTTCTAAGAACGCTGTTAACATTCTTGCTAAAAACCTCTTTGTATTTGCTCTA
GCTGTAACTTCTTATTGGTTTATCGGCTATTCATTAATGTACGGAGGAAGTGTTGCTGAC
GGGTGGCTGTATTTTGGAGGCTTATTTTTTGATCCAACAGTTACTGCAGATATGGTAACT
GATGCTGGATTAGTCCCAACTGTTGATTTCTTGTTCCAGTCTGCTTTTGCAGGAACTGCG
GCAACTATCGTTTCCGGTCTTGTTGCTGAAAGAGTTAAATTTGGAGAATTTGTTGTTTTT
GCTGTTGTATTAACTGCATTTATATATCCAATTGCTGGTAGCTGGAAATGGAATTTTGTT
GATTTTGCTGGTTCTTCAATTGTTCACTCAGTTGGAGCATGGGCGGGTCTTGTAGGAGCT
ATGCTTCTTGGACCAAGAATTGGCAAATACTCTGATGGAAAACCACAGGCTATGCCAGGA
CACAATATGGCGATAGCTACTCTAGGAGCATTAGTTCTATGGATAGGTTGGTACGGATTT
AACCCCGGCTCTCAACTTGCTATGGATCAATGGGTTCCATATGTTGCTGTAACAACTACC
TTAGCAGCAGCAGCTGGAGCTATTGGTGCAACTATTGTTTCAACATTAACATCTGGTAAG
CCTGATCTTACAATGATAATTAACGGAATCCTTGCTGGTTTGGTTAGTATCACTGCTGGT
TGTGGTGATATGACTCTTGCTGGAGCCTGGTTCGCAGGACTAGTAGGTGGAATTATCGTT
GTATTTTCTGTTGCAGCACTTGATGCCGCTGAGATCGATGATCCTGTAGGTGCATTCTCT
GTTCACGGAGTTTGTGGTGTATGGGGTACTGTAGTTATCGGTCTTTGGGGTACAGCTGTA
CAAGGTGATGGAGCAGGTATGGGATTGTTCAATGGCGGAGGTATTACTCTTCTTCTAGTT
CAAGCTCTTGGTGCCGCAGCTTATGCTATTTGGACACTAGTTACTTGTTGGATTGCCTGG
TCTGTAATTGGAGGATTGTTCGGAGGAATCCGAGTATCTGAAGAGGAAGAGACTCAAGGT
TTAGATATAGGAGAGCATGGAATGGAAGCATATCCAGACTTTGCATCTGCT
>AG-347-K10
ATGACCACTGCTTTGCAAACGCCTCAAAGGCGCTCTAGGTCCAAATTACAAGATGCAAGT
CTTGTTAACGGACCTATGCTCCTTTTGAGGAGTATTCGAGGATTTAGTTCAAACCGCTCT
ATGTTGTGGCTTGCGACTGTCCCTGTAGCTTTGTTTGGTTTAGGTATTTTTAATCTTTCT
GCTCATGCAGGCGATCTACCTGAGTTGAATGCAGCTTTTCTTGCCAATAATTTATGGCTA
TTGGTCGCTACTATTCTAGTGATCTTCATGAACGCCGGCTTCGCTATGGTAGAAGCAGGT
ATGTGCCGTTCTAAGAACGCAGTAAACATCCTTGCTAAAAACCTATTCGTATTCGCTCTA
GCTGTAACCTCTTATTGGTTTATCGGCTATTCTTTAATGTACGGAGACAGTGTTGCTGGA
GGATGGCTATATTTTATGGGCCTATTTTTTGATCCAACAGTTACAGCAGAAACAGTTGCT
GATGCTGGATTAGTCCCTACTGTTGATTTCTTATTCCAGTCTGCTTTTGCAGGAACTGCT
GCTACTATCGTATCCGGTCTTGTTGCTGAAAGAGTTAAATTCGGAGAATTTGTTGTTTTT
GCTGTTGTATTAACAGCATTTATCTATCCGATTGCTGGTAGCTGGAAATGGAACTTTGTT
GATTTTGCTGGTTCTTCAATTGTTCATTCAGTTGGAGCATGGGCGGGTCTAGTTGGAGCT
ATGCTTCTCGGGCCAAGAATTGGCAAATACTCTGATGGGAAACCACAGGCTATGCCTGGC
CACAATATGGCTATAGCAACATTGGGTGCATTAGTTCTATGGATAGGTTGGTATGGTTTC
AACCCCGGTTCTCAACTTGCTATGGATCAATGGGTTCCATATGTTGCTGTAACAACTACT
TTGGCAGCAGCAGCTGGAGCTATTGGTGCAACTATTGTTTCAACATTAACTTCTGGTAAG
CCAGACCTTACAATGATAATTAACGGAATCCTTGCTGGTTTAGTTAGTATCACTGCTGGT
TGTGGTGATATGACTCTTGCTGGAGCCTGGTTCGCAGGACTAGTAGGGGGAATTATAGTT
GTATTTTCTGTTGCAGCACTTGATGCCGCTGAGATTGATGATCCTGTTGGTGCATTCTCT
GTTCACGGAGTTTGTGGTGTATGGGGTACTGTTGTTATCGGTCTTTGGGGTACAGCTGTA
CAAGGTGATGGAGCAGGTATGGGATTGTTCAATGGTGGAGGTATTACCCTTCTTCTAGTT
CAAGCTCTTGGTGCCGCAGCTTATGCTATTTGGACACTAGTTACTTGCTGGATTGCCTGG
TCTGTAATTGGAGGATTATTCGGTGGAATCCGAGTATCTGAAGAGGAAGAGACTCAAGGC
TTAGATATAGGAGAGCATGGAATGGAAGCATATCCAGACTTTGCATCTGCT
>AG-347-K16
ATGACCACTGCTTTGCAAACGCCTCAAAGGCGCTCTAGGTCCAAACTTCAAGATGCAAGT
CTTGTTAATGGACCTATGCTCCTTTTGAGGAGTATTCGAGGATTTAGTTCAAACCGCTCT
ATGTTGTGGCTTGCAACTGTTCCCCTAGCTTTGTTTGGTTTAGGTATTTTTAATCTTTCA
GCTCACGCAGCTGATTTACCTGAGTTGAATGCAGCTTTTCTTGCTAACAATTTATGGCTC
TTGATCGCTACTATATTAGTGATCTTTATGAACGCCGGTTTCGCTATGGTTGAGGCAGGT
ATGTGCCGTTCTAAGAACGCTGTTAACATTCTTGCTAAAAACCTCTTTGTATTTGCTCTA
GCTGTAACTTCTTATTGGTTTATCGGCTATTCATTAATGTATGGAGGAAGTGTTGCTGAC
GGTTGGCTTTATTTTGGAGGCTTATTTTTTGATCCAACAGTTACTGCTGATATGGTAACT
GACGCTGGATTAGTCCCAACTGTTGATTTCTTGTTCCAGTCTGCTTTTGCAGGAACTGCC
GCAACTATCGTTTCCGGTCTTGTTGCTGAAAGAGTGAAATTTGGAGAATTTGTTGTTTTT
GCTGTTGTATTAACTGCATTTATATATCCAATTGCTGGTAGCTGGAAATGGAATTTTGTT
GATTTCGCTGGTTCTTCAATTGTTCACTCAGTTGGAGCATGGGCGGGTCTCGTAGGAGCT
ATGCTTCTTGGACCAAGAATTGGCAAATACTCTGATGGAAAACCACAGGCTATGCCAGGA
CATAACATGGCTATAGCTACTTTAGGTGCATTAGTTCTATGGATAGGTTGGTACGGATTT
AACCCCGGTTCTCAACTTGCTATGGATCAATGGGTTCCATATGTGGCTGTAACAACTACT
TTGGCAGCAGCAGCTGGAGCAATTGGTGCAACTATTGTTTCAACATTAACTTCTGGTAAG
CCTGATCTTACAATGATAATTAACGGAATACTTGCTGGTTTAGTTAGTATCACTGCTGGT
TGTGGTGATATGACTCTTGCTGGAGCCTGGTTCGCAGGACTAGTAGGCGGAATTATCGTT
GTATTTTCTGTTGCAGCACTTGATGCTGCTGAGATCGATGATCCTGTAGGTGCATTCTCT
GTTCACGGAGTTTGTGGTGTATGGGGTACTGTAGTTATCGGTCTTTGGGGTACAGCTGTT
CAAGGTGATGGAGCAGGTATGGGATTGTTCAATGGTGGAGGTATTACCCTTCTTCTAGTT
CAAGCCCTTGGTGCCGCAGCTTATGCTATCTGGACGCTGGTCACTTGCTGGATTGCCTGG
TCTGTAATTGGAGGATTATTCGGTGGAATTCGAGTATCTGAAGAGGAAGAGACTCAAGGC
TTAGATATAGGAGAGCATGGAATGGAAGCATATCCAGACTTTGCATCTGCT
>AG-347-K17
ATGACCACTGCTTTGCAAACGCCTCAAAGGCGCTCTAGGTCCAAACTTCAAGATGCAAGT
CTTGTAAATGGACCTATGCTCCTTTTGAGGAGTATTCGAGGATTTAGTTCAAACCGCTCT
ATGTTGTGGCTTGCAACTGTTCCCCTAGCTTTGTTTGGTTTAGGTATTTTTAATCTTTCA
GCTCACGCAGCTGATTTACCTGAGTTGAATGCAGCTTTTCTTGCTAACAATCTATGGCTT
TTGATCGCTACTATTCTAGTGATCTTCATGAACGCCGGTTTCGCTATGGTTGAGGCAGGT
ATGTGCCGTTCTAAGAACGCTGTTAACATTCTTGCTAAAAACCTCTTTGTATTTGCTCTA
GCTGTAACTTCTTATTGGTTTATCGGCTATTCATTAATGTACGGAGGAAGTGTTGCTGAC
GGCTGGCTTTATTTTGGCGGCTTATTTTTTGATCCAACAGTTACTGCAGATATGGTAACT
GATGCTGGATTAGTCCCAACTGTTGATTTCTTGTTCCAGTCTGCTTTTGCAGGAACTGCA
GCAACTATCGTTTCCGGTCTTGTTGCTGAAAGAGTTAAATTTGGAGAATTTGTTGTTTTT
GCTGTTGTATTAACTGCATTTATATATCCAATTGCTGGTAGCTGGAAATGGAATTTTGTT
GATTTTGCTGGTTCTTCAATTGTTCACTCAGTTGGAGCATGGGCTGGTCTTGTAGGAGCT
ATGCTTCTTGGACCAAGAATTGGCAAATATTCTGATGGGAAACCACAGGCTATGCCAGGA
CACAATATGGCTATAGCTACTTTAGGTGCATTAGTCCTATGGATAGGTTGGTACGGATTT
AACCCCGGTTCTCAACTTGCTATGGATCAATGGGTTCCATATGTTGCTGTAACAACTACT
TTGGCAGCAGCAGCTGGAGCTATTGGTGCAACTATTGTTTCAACATTAACTTCAGGTAAG
CCTGATCTTACAATGATAATTAACGGAATCCTTGCTGGTTTGGTTAGTATCACTGCTGGT
TGTGGTGATATGACTCTTGCTGGAGCCTGGTTCGCAGGACTAGTGGGCGGAATAATCGTT
GTATTTTCTGTTGCAGCACTTGATGCCGCTGAGATCGATGATCCTGTAGGTGCATTCTCT
GTTCACGGAGTTTGTGGTGTATGGGGTACTGTAGTTATCGGTCTTTGGGGTACAGCTGTA
CAAGGTGATGGAGCAGGTATGGGATTGTTCAATGGTGGAGGTATTACCCTTCTTCTAGTT
CAAGCTCTTGGTGCCGCAGCTTATGCTATTTGGACACTAGTTACTTGCTGGATTGCCTGG
TCTGTAATCGGAGGATTATTCGGTGGAATCCGAGTATCTGAAGAGGAAGAGACTCAAGGC
TTGGATATAGGAGAGCATGGAATGGAAGCATATCCAGACTTTGCATCTGCT
>AG-347-K19
ATGACCACTGCTTTGCAAACGCCTCAAAGGCGCTCTAGGTCCAAATTACAAGATGCAAGT
CTTGTTAATGGACCTTTGCTCCTTTTGAGGAGTATTCGAGGATTTAGTTCAAACCGCTCT
ATGTTGTGGCTTGCAACTGTTCCCCTAGCTTTGTTTGGTTTAGGTATTTTTAATCTTTCA
GCTCATGCAGCTGATTTACCTGAGTTGAATGCAGCTTTTCTTGCTAACAATTTATGGCTT
TTGATCGCTACTATTTTGGTGATCTTCATGAACGCTGGTTTCGCTATGGTTGAGGCAGGT
ATGTGTCGTTCTAAGAACGCAGTAAACATCCTTGCTAAAAACCTCTTTGTATTTGCTCTA
GCTGTAACTTCTTATTGGTTTATCGGCTATTCATTAATGTACGGAGGAAGTGTTGCTGAC
GGATGGCTTTATTTTGGAGGCTTATTTTTTGATCCAACAGTTACCGCTGATATGGTTACT
GATGCTGGATTAGTCCCAACTGTTGATTTCTTGTTCCAGTCTGCATTTGCAGGAACTGCG
GCAACTATCGTTTCTGGTCTTGTTGCTGAAAGAGTTAAATTTGGAGAATTTGTTGTTTTT
GCTGTTGTATTAACTGCATTTATATATCCAATTGCTGGTAGCTGGAAATGGAATTTTGTT
GACTTCGCTGGTTCTTCAATTGTTCACTCAGTTGGAGCATGGGCGGGTCTTGTAGGAGCT
ATGCTTCTTGGACCAAGAATTGGCAAATACTCTGATGGGAAACCCCAAGCTATGCCAGGA
CACAATATGGCTATAGCTACTCTAGGTGCATTAGTTCTATGGATAGGTTGGTATGGATTT
AACCCCGGTTCTCAACTTGCTATGGATCAATGGGTTCCATATGTTGCTGTAACAACTACT
TTGGCAGCAGCAGCTGGAGCTATTGGTGCTACTATTGTTTCAACATTAACTTCTGGTAAG
CCTGATCTTACAATGATAATTAACGGAATCCTTGCTGGTTTGGTTAGTATCACTGCTGGT
TGTGGTGATATGACTCTTGCTGGAGCCTGGTTCGCAGGACTAGTAGGGGGAATTATAGTT
GTATTTTCTGTTGCAGCACTTGATGCCGCTGAGATAGATGATCCTGTAGGTGCATTCTCT
GTTCACGGAGTTTGTGGTGTATGGGGTACTGTAGTCATCGGTCTTTGGGGTACAGCTGTA
CAAGGTGATGGAGCAGGTATGGGATTGTTCAATGGTGGAGGTATTACCCTTCTCCTAGTC
CAAGCTCTTGGTGCCGCAGCTTATGCTATTTGGACACTAGTTACTTGCTGGATTGCCTGG
TCTGTAATTGGAGGATTATTCGGTGGAATCCGAGTATCTGAAGAGGAAGAGACTCAAGGC
TTAGATATAGGAGAGCATGGAATGGAAGCATATCCAGACTTTGCATCTGCT
>AG-347-K20
ATGACCACTGCTTTGCAAACGCCTCAAAGGCGCTCTAGGTCCAAATTACAAGATGCAAGT
CTTGTTAATGGACCTATGCTCCTTTTGAGGAGTATTCGAGGATTTAGTTCAAACCGCTCA
ATGTTGTGGCTTGCGACTGTTCCTTTAGCTTTGTTTGGTTTAGGTATTTTTAATCTTTCA
GCTCACGCAGCTGATTTACCTGAGTTGAATGCAGCTTTTCTTGCTAACAATTTATGGCTT
TTGATCGCTACTATCTTAGTGATCTTCATGAACGCTGGTTTCGCTATGGTTGAGGCAGGT
ATGTGTCGTTCTAAGAACGCAGTAAACATACTGGCTAAAAACCTATTCGTATTTGCTCTA
GCTGTAACCTCTTATTGGTTTATCGGCTATTCATTAATGTACGGAGGTAGTGTCGCTGAC
GGATGGCTTTATTTTGGAGGCTTATTTTTTGATCCAACAGTTACTGCAGATATGGTAACT
GATGCTGGATTAGTCCCAACAGTTGATTTCTTGTTCCAGTCTGCATTCGCAGGAACTGCG
GCAACTATCGTATCCGGTCTTGTTGCTGAAAGAGTTAAATTTGGAGAATTTGTTGTTTTT
GCTGTCGTATTAACTGCATTTATATATCCAATTGCTGGTAGCTGGAAATGGAATTTTGTA
GACTTTGCTGGTTCTTCAATTGTTCACTCAGTTGGGGCATGGGCGGGTCTCGTAGGAGCT
ATGCTTCTTGGACCAAGAATTGGCAAATACTCTGATGGGAAACCACAGGCTATGCCAGGA
CATAACATGGCTATAGCTACTCTAGGTGCATTAGTTCTATGGATAGGTTGGTATGGTTTT
AACCCCGGTTCTCAACTTGCTATGGATCAATGGGTTCCATATGTTGCTGTAACAACTACT
TTGGCAGCAGCAGCTGGTGCTATTGGTGCAACTATTGTTTCAACATTAACTTCTGGTAAG
CCTGATCTTACAATGATAATTAACGGAATCCTTGCTGGTTTGGTTAGTATCACTGCTGGT
TGTGGTGATATGACTCTTGCTGGAGCCTGGTTTGCAGGACTAGTGGGCGGAATAATCGTT
GTATTTTCTGTTGCAGCCCTTGATGCCGCTGAGATCGACGATCCTGTAGGCGCATTCTCT
GTTCACGGAGTTTGTGGTGTATGGGGTACTGTTGTTATCGGTCTTTGGGGTACAGCTGTA
CAAGGTGATGGAGCAGGTATGGGATTGTTCAATGGCGGAGGTATTACCCTTCTTCTTGTT
CAAGCTCTTGGTGCCGCAGCTTATGCTATTTGGACACTAGTTACTTGCTGGATTGCTTGG
TCTGTAATTGGAGGATTATTCGGTGGAATCCGAGTATCTGAAGAGGAAGAGACTCAAGGC
CTAGATATAGGAGAGCATGGAATGGAAGCATATCCAGACTTTGCATCTGCT
>AG-347-L02
ATGACCACTGCTTTGCAAACGCCTCAAAGGCGCTCTAGGTCCAAACTTCAAGATGCAAGT
CTTGTAAATGGACCTATGCTCCTTTTGAGGAGTATTCGAGGATTTAGTTCAAACCGCTCT
ATGTTGTGGCTTGCAACTGTTCCCCTAGCTTTGTTTGGTTTAGGTATTTTTAATCTTTCA
GCTCACGCAGCTGATTTACCTGAGTTGAATGCAGCTTTTCTTGCTAACAATTTATGGCTT
TTGATCGCTACTATCCTAGTGATCTTTATGAACGCCGGTTTCGCTATGGTTGAGGCAGGT
ATGTGCCGTTCTAAGAACGCTGTTAACATTCTTGCTAAAAACCTCTTTGTATTTGCTCTA
GCTGTAACTTCTTATTGGTTTATCGGCTATTCATTAATGTACGGAGGAAGTGTTGCCGAC
GGTTGGCTTTATTTTGGCGGCTTATTTTTTGATCCAACAGTTACTGCAGATATGGTAACT
GATGCTGGATTAGTCCCAACTGTTGATTTCTTGTTCCAGTCTGCTTTTGCAGGAACTGCG
GCAACTATCGTTTCCGGTCTTGTTGCTGAAAGAGTTAAATTTGGAGAATTTGTTGTTTTT
GCTGTTGTATTAACTGCATTTATATATCCAATTGCTGGTAGCTGGAAATGGAATTTTGTT
GATTTTGCTGGTTCTTCAATTGTTCACTCAGTTGGAGCATGGGCGGGTCTTGTAGGAGCT
ATGCTTCTTGGACCAAGAATTGGCAAATACTCTGATGGGAAACCACAAGCTATGCCGGGA
CACAACATGGCTATAGCTACTCTAGGTGCATTAGTTCTATGGATAGGTTGGTATGGTTTT
AACCCTGGTTCTCAACTTGCTATGGATCAATGGGTTCCATACGTTGCTGTAACAACTACT
TTAGCAGCAGCAGCTGGAGCTATTGGTGCAACTATTGTTTCAACGTTAACTTCAGGTAAG
CCTGATCTTACAATGATAATTAACGGTATCCTTGCTGGTTTGGTAAGTATCACTGCCGGT
TGTGGTGATATGACTCTTGCTGGAGCTTGGTTCGCAGGACTAGTAGGCGGAATTATCGTT
GTATTTTCTGTTGCAGCACTTGATGCCGCTGAGATTGATGATCCTGTAGGTGCATTCTCT
GTTCACGGAGTCTGTGGTGTATGGGGTACTGTAGTTATCGGCCTTTGGGGTACAGCTGTA
CAAGGTGATGGAGCAGGTATGGGATTGTTCAATGGCGGAGGTATTACCCTTCTTCTAGTT
CAAGCTCTTGGTGCCGCAGCTTATGCTATTTGGACACTAGTTACTTGCTGGATTGCCTGG
TCTGTGATTGGAGGATTATTCGGTGGAATCCGAGTATCTGAAGAGGAAGAGACTCAAGGC
TTGGATATAGGAGAGCATGGAATGGAAGCATATCCTGACTTTGCATCTGCT
>AG-347-L17
ATGACCACTGCTTTGCAAACGCCTCAAAGGCGCTCTAGGTCCAAACTTCAAGATGCAAGT
CTTGTGAATGGACCTATGCTCCTTTTGAGGAGTATTCGAGGATTTAGTTCAAACCGCTCA
ATGTTGTGGCTTGCAACTGTTCCCCTAGCTTTGTTTGGTTTAGGTATTTTTAATCTTTCA
GCTCACGCAGCTGATTTACCTGAGTTGAATGCAGCTTTTCTTGCTAACAATTTATGGCTT
TTGATCGCTACTATTCTAGTGATCTTTATGAACGCCGGTTTCGCTATGGTTGAGGCAGGA
ATGTGCCGTTCTAAGAACGCTGTTAACATTCTTGCTAAAAACCTCTTTGTATTTGCTCTA
GCTGTAACTTCTTATTGGTTTATCGGCTATTCATTAATGTACGGAGGAAGTGTTGCCGAC
GGTTGGCTTTATTTTGGCGGCTTATTTTTTGATCCAACAGTTACTGCAGATATGGTAACT
GACGCTGGATTAGTCCCAACTGTTGATTTCTTGTTCCAGTCTGCTTTTGCAGGAACTGCG
GCAACTATCGTTTCCGGTCTTGTTGCTGAAAGAGTTAAATTTGGAGAATTTGTTGTTTTT
GCTGTTGTATTAACTGCATTTATATATCCAATTGCTGGTAGCTGGAAATGGAATTTTGTT
GATTTTGCTGGTTCTTCAATTGTTCACTCAGTAGGAGCATGGGCGGGTCTTGTAGGAGCT
ATGCTTCTTGGACCAAGAATTGGCAAATACTCTGATGGGAAGCCACAGGCTATGCCAGGA
CACAATATGGCTATAGCTACTCTAGGTGCATTAGTCCTATGGATAGGTTGGTACGGATTT
AACCCCGGTTCTCAACTTGCTATGGATCAATGGGTTCCTTATGTTGCTGTAACAACTACT
TTAGCCGCAGCAGCTGGAGCTATTGGTGCAACTATTGTTTCAACATTAACTTCTGGTAAG
CCTGATCTTACAATGATAATTAACGGTATCCTTGCTGGTTTGGTTAGTATCACTGCTGGT
TGTGGTGATATGACACTCGCTGGAGCTTGGTTCGCAGGACTAGTAGGCGGAATTATCGTT
GTATTTTCTGTTGCAGCACTTGATGCCGCTGAGATTGATGATCCTGTAGGTGCATTCTCT
GTTCACGGAGTTTGTGGTGTATGGGGTACTGTAGTTATCGGTCTTTGGGGTACAGCTGTA
CAAGGTGATGGAGCAGGTATGGGATTGTTCAATGGCGGAGGTATTACTCTTCTTCTAGTT
CAAGCTCTTGGTGCCGCAGCTTATGCTATTTGGACACTAGTTACTTGCTGGATTGCCTGG
TCTGTAATTGGAGGATTATTCGGAGGAATCCGAGTATCTGAAGAGGAAGAGACTCAAGGC
TTGGATATAGGAGAGCATGGAATGGAAGCATATCCAGACTTTGCATCTGCT
>AG-347-L19
ATGACCACTGCTTTGCAAACGCCTCAAAGGCGCTCTAGGTCCAAATTACAGGATGCAAGT
CTTGTAAACGGACCTATGCTCCTTTTGAGGAGTATTCGAGGATTTAGTTCAAACCGCTCT
ATGTTGTGGCTTGCGACTGTTCCTTTAGCTTTGTTTGGTTTAGGTATTTTTAATCTTTCA
GCTCATGCAGCTGATTTACCTGAGTTGAATGCAGCTTTTCTTGCTAACAATTTATGGCTT
TTGATCGCTACTATCCTAGTGATCTTTATGAACGCCGGTTTCGCTATGGTTGAAGCAGGA
ATGTGTCGTTCTAAGAACGCAGTAAACATCCTTGCTAAAAACCTATTCGTATTTGCTCTA
GCTGTAACCTCTTATTGGTTTATCGGCTATTCCTTAATGTACGGAGGTAGTGTTGCTGAC
GGATGGCTTTATTTTGGCGGCTTATTTTTTGATCCTACAGTTACTGCAGATATGGTAACT
GATGCTGGATTAGTCCCAACAGTTGATTTCTTGTTCCAGTCTGCATTTGCAGGAACTGCG
GCAACTATCGTATCCGGTCTTGTTGCTGAAAGAGTTAAATTTGGAGAATTTGTTGTTTTT
GCTGTTGTATTAACTGCATTTATATATCCAATTGCTGGTAGCTGGAAATGGAATTTTGTT
GACTTTGCTGGCTCTTCAATTGTTCACTCAGTTGGAGCATGGGCGGGTCTTGTAGGAGCT
ATGCTTCTTGGACCAAGAATTGGCAAATACTCCGATGGGAAACCACAGGCTATGCCAGGA
CACAATATGGCAATAGCTACTTTAGGTGCATTAGTTCTATGGATAGGTTGGTATGGTTTT
AACCCTGGTTCTCAACTTGCTATGGATCAATGGGTCCCATATGTTGCTGTAACAACTACT
TTAGCAGCAGCAGCTGGAGCTATTGGTGCAACTATTGTTTCAACATTAACTTCTGGCAAG
CCTGATCTTACAATGATAATTAACGGAATCCTTGCTGGTTTGGTTAGTATCACTGCTGGT
TGTGGTGATATGACTCTTGCTGGAGCCTGGTTTGCAGGACTAGTGGGCGGAATTATTGTT
GTATTTTCAGTTGCAGCACTCGATGCCGCTGAGATCGATGATCCTGTAGGTGCATTCTCT
GTTCATGGAGTTTGTGGTGTATGGGGTACTGTAGTTATCGGTCTTTGGGGAACAGCTGTA
CAAGGTGATGGAGCAGGTATGGGATTGTTCAATGGTGGAGGTATTACTCTTCTTTTAGTT
CAAGCTCTTGGTGCCGCAGCTTATGCTATCTGGACACTGGTTACTTGCTGGATTGCCTGG
TCTGTAATTGGAGGATTATTCGGTGGAATCCGAGTATCTGAAGAGGAAGAGACTCAAGGC
CTAGATATAGGAGAGCATGGAATGGAAGCATATCCAGACTTTGCATCTGCT
>AG-347-L20
ATGACCACTGCTTTGCAAACGCCTCAAAGGCGCTCTAGGTCCAAATTACAAGATGCAAGT
CTTGTTAATGGACCTATGCTCCTTTTGAGGAGTATTCGAGGATTTAGTTCAAACCGCTCA
ATGTTGTGGCTTGCAACTGTTCCCCTAGCTTTGTTTGGTTTAGGTATTTTTAATCTTTCA
GCTCATGCAGCTGATTTACCTGAGTTGAATGCAGCTTTTCTTGCTAACAATTTATGGCTT
TTGATCGCTACTATTTTGGTGATCTTCATGAACGCCGGTTTCGCTATGGTTGAAGCAGGT
ATGTGTCGTTCTAAGAACGCAGTAAACATCCTTGCTAAAAACCTCTTTGTATTTGCTCTA
GCTGTGACTTCTTATTGGTTTATCGGCTATTCATTAATGTACGGAGGAAGTGTTGCTGAC
GGATGGCTTTACTTTGGAGGCTTATTTTTTGATCCAACAGTTACCGCTGATATGGTTACT
GATGCTGGATTAGTCCCAACTGTTGATTTCTTGTTCCAGTCTGCATTCGCAGGAACTGCG
GCAACTATCGTTTCCGGTCTTGTTGCTGAAAGAGTTAAATTTGGAGAATTTGTTGTTTTT
GCTGTTGTATTAACTGCATTTATATATCCAATTGCTGGTAGCTGGAAATGGAATTTTGTA
GACTTTGCTGGTTCTTCAATTGTTCACTCAGTTGGAGCATGGGCGGGTCTTGTAGGAGCT
ATGCTTCTTGGACCAAGAATTGGCAAATACTCTGATGGGAAACCACAAGCTATGCCTGGA
CACAATATGGCTATAGCTACTCTAGGTGCATTAGTCCTATGGATAGGTTGGTACGGATTT
AACCCCGGTTCTCAACTTGCTATGGATCAATGGGTTCCATATGTTGCTGTAACAACTACT
TTGGCAGCAGCAGCTGGAGCTATTGGTGCAACTATTGTTTCAACATTAACTTCTGGTAAG
CCTGATCTTACAATGATAATTAACGGAATCCTTGCTGGTTTGGTTAGTATCACTGCTGGT
TGTGGTGATATGACTCTTGCTGGAGCCTGGTTCGCAGGACTAGTGGGCGGAATAATCGTT
GTATTTTCTGTTGCAGCACTTGATGCCGCTGAGATCGATGATCCTGTAGGTGCATTCTCT
GTTCACGGAGTTTGTGGTGTATGGGGTACTGTAGTTATCGGTCTTTGGGGTACAGCTGTT
CAAGGTGATGGAGCAGGTATGGGATTGTTCAACGGAGGAGGTATTACTCTTCTTCTAGTT
CAAGCTCTTGGTGCCGCGGCTTATGCTATTTGGACACTAGTTACTTGCTGGATTGCCTGG
TCTGTAATTGGAGGATTATTCGGTGGAATCCGAGTATCTGAAGAGGAAGAGACTCAAGGC
TTAGATATAGGAGAGCATGGAATGGAAGCATATCCAGACTTTGCATCTGCT
>AG-347-L21
ATGACCACTGCTTTGCAAACGCCTCAAAGGCGCTCTAGGTCCAAATTACAAGATGCAAGT
CTTGTTAATGGACCTATGCTCCTTTTGAGGAGTATCCGAGGATTTAGTTCAAACCGCTCT
ATGTTGTGGCTTGCAACTGTTCCTCTAGCTTTGTTTGGTTTGGGTATTTTTAATCTTTCA
GCTCATGCAGCTGATTTACCTGAGTTGAATGCAGCTTTTCTTGCTAACAATTTATGGCTT
TTGATCGCTACTATTTTGGTGATCTTCATGAACGCCGGTTTCGCTATGGTTGAGGCAGGT
ATGTGTCGTTCTAAGAACGCAGTAAACATCCTTGCTAAAAACCTCTTTGTATTTGCTCTA
GCTGTAACTTCTTATTGGTTTATCGGCTATTCATTAATGTATGGAGGAAGTGTTGCCGAC
GGATGGCTTTATTTTGGAGGCTTATTTTTTGATCCAACAGTTACCGCTGATATGGTTACT
GATGCTGGATTAGTCCCAACTGTTGATTTCTTGTTCCAGTCTGCATTCGCAGGAACTGCA
GCAACTATCGTTTCCGGTCTTGTTGCTGAAAGAGTTAAATTTGGAGAATTTGTTGTTTTT
GCTGTTGTATTAACTGCATTTATATATCCAATTGCTGGTAGCTGGAAATGGAATTTTGTC
GACTTTGCTGGTTCTTCAATTGTTCACTCAGTTGGAGCATGGGCGGGTCTTGTAGGAGCT
ATGCTTCTTGGACCAAGAATTGGCAAATACTCTGATGGTAAACCACAAGCTATGCCAGGA
CACAATATGGCTATAGCTACTCTAGGTGCATTAGTCCTATGGATAGGTTGGTATGGATTT
AACCCCGGTTCCCAACTAGCTATGGATCAATGGGTTCCATATGTTGCCGTAACAACTACT
TTGGCAGCGGCAGCTGGAGCTATTGGTGCAACTATTGTTTCAACATTAACTTCTGGTAAA
CCTGATCTTACAATGATAATTAACGGAATCCTTGCTGGTTTGGTTAGTATCACTGCTGGT
TGTGGTGATATGACTCTCGCTGGAGCCTGGTTCGCAGGACTAGTAGGGGGAATTATAGTT
GTATTTTCTGTTGCAGCACTTGATGCCGCTGAGATCGACGATCCTGTAGGTGCATTCTCT
GTTCACGGAGTTTGTGGTGTATGGGGTACTGTAGTTATCGGTCTTTGGGGTACAGCTGTA
CAAGGTGATGGAGCAGGTATGGGATTGTTCAATGGCGGAGGTATTACCCTTCTTCTAGTT
CAAGCTCTTGGTGCCGCAGCTTATGCTATTTGGACACTGGTTACTTGCTGGATTGCCTGG
TCTGTAATTGGAGGATTATTCGGTGGAATCCGCGTATCTGAAGAGGAAGAGACTCAAGGT
TTAGATATAGGCGAGCATGGAATGGAAGCATATCCAGACTTTGCATCTGCT
>AG-347-M08
ATGACCACTGCTTTGCAAACGCCTCAAAGGCGCTCTAGGTCCAGATTACAAGATGCAAGT
CTTGTTAATGGACCTATGCTCCTTTTGAGGAGTATTCGAGGATTTAGTTCAAACCGCTCA
ATGTTGTGGCTTGCGACTGTTCCTCTAGCTCTGTTTGGTTTAGGTATTTTTAATCTTTCA
GCTCACGCAGCTGATTTACCTGAGTTGAATGCAGCTTTTCTTGCTAACAATTTATGGCTT
TTGATCGCTACTATTTTAGTGATCTTTATGAACGCTGGTTTCGCTATGGTTGAGGCAGGT
ATGTGTCGTTCTAAGAACGCAGTAAACATCCTTGCTAAAAACCTATTCGTATTTGCTCTG
GCTGTAACCTCTTATTGGTTTATCGGCTATTCATTAATGTACGGAGGTAGTGTTGCTGAC
GGATGGCTTTATTTTGGAGGCTTATTTTTTGATCCAACAGTTACTGCAGATATGGTAACT
GATGCTGGATTAGTCCCAACAGTTGATTTCTTGTTCCAGTCTGCATTCGCAGGAACTGCG
GCAACTATCGTATCCGGTCTTGTTGCTGAAAGAGTTAAATTTGGAGAATTTGTTGTTTTT
GCTGTTGTATTAACTGCATTTATATATCCAATTGCTGGTAGCTGGAAATGGAATTTCGTA
GACTTTGCTGGTTCTTCAATTGTTCACTCAGTTGGAGCATGGGCGGGTCTTGTAGGAGCT
ATGCTTCTTGGACCAAGAATTGGCAAATACTCTGATGGGAAACCACAAGCTATGCCAGGA
CACAACATGGCTATAGCTACTCTAGGTGCATTAGTTCTATGGATAGGTTGGTATGGTTTT
AACCCCGGTTCTCAACTTGTTATGGATCAATGGGTTCCATATGTTGCTGTAACAACTACT
TTGGCAGCAGCAGCTGGTGCTATTGGTGCAACTATTGTTTCAACATTAACTTCTGGTAAG
CCTGATCTTACAATGATAATTAACGGAATCCTTGCTGGTTTGGTTAGTATCACTGCTGGT
TGTGGTGATATGACTCTTGCTGGAGCCTGGTTCGCAGGACTAGTGGGCGGAATAATCGTT
GTATTTTCTGTTGCAGCACTTGATGCCGCTGAGATCGATGATCCTGTAGGCGCATTCTCT
GTTCACGGAGTTTGTGGAGTATGGGGTACTGTTGTTATCGGTCTTTGGGGTACAGCTGTA
CAAGGTGATGGAGCAGGTATGGGATTGTTCAATGGCGGAGGTATTACCCTTCTTCTAGTT
CAAGCTCTTGGTGCCGCAGCTTATGCTATTTGGACACTAGTTACTTGCTGGATTGCCTGG
TCTGTAATTGGAGGATTATTCGGTGGAATCCGAGTATCTGAAGAGGAAGAGACCCAAGGC
TTAGATATAGGAGAGCATGGAATGGAAGCATATCCAGACTTTGCATCTGCT
>AG-347-M15
ATGACCACTGCTTTGCAAACGCCTCAAAGGCGCTCTAGGTCCAAACTTCAAGATGCAAGT
CTTGTTAATGGACCTATGCTCCTTTTGAGGAGTATTCGAGGATTTAGTTCAAACCGCTCT
ATGTTGTGGCTTGCAACTGTTCCTTTAGCTCTGTTTGGTTTAGGTATTTTTAATCTTTCA
GCTCATGCTGCTGATTTACCTGAGTTGAATGCAGCTTTTCTTGCTAACAATTTATGGCTT
TTGATCGCTACTATCCTAGTGATCTTTATGAACGCTGGCTTCGCTATGGTTGAAGCAGGT
ATGTGCCGTTCTAAGAACGCAGTCAACATCCTTGCTAAAAACCTATTCGTATTTGCTTTA
GCTGTAACTTCTTATTGGTTTATCGGCTATTCATTAATGTATGGAGGAAGTGTTGCCGAC
GGATGGCTCTATTTTGGAGGCTTATTTTTTGATCCAACAGTTACCGCAGATATGGTAACT
GACGCTGGATTAGTCCCAACTGTTGATTTCTTGTTCCAGTCTGCGTTCGCAGGAACTGCA
GCAACTATCGTTTCTGGTCTTGTTGCTGAAAGAGTTAAATTTGGAGAATTTGTTGTTTTT
GCGATTGTATTAACTGCATTTATTTATCCAATTGCTGGTAGCTGGAAATGGAATTTTGTT
GATTTCGCTGGTTCTTCAATTGTTCACTCAGTTGGAGCATGGGCAGGTCTTGTAGGAGCT
ATGCTTCTTGGACCTAGAATTGGCAAATACTCTGATGGAAAACCACAGGCTATGCCAGGT
CACAATATGGCTATAGCTACTTTGGGTGCATTAGTTCTATGGATAGGTTGGTATGGATTT
AACCCCGGTTCTCAACTTGCTATGGACCAATGGGTTCCATATGTTGCTGTAACTACTACT
TTGGCAGCAGCAGCTGGTGCTATTGGAGCAACTATTGTTTCTACATTAACTTCTGGTAAG
CCTGATCTTACAATGATTATTAACGGAATCCTTGCTGGTTTGGTTAGTATCACTGCTGGT
TGTGGTGATATGACTCTTGCTGGAGCCTGGTTTGCAGGACTAGTAGGTGGAATTATCGTT
GTATTTTCTGTTGCAGCCCTTGATGCTGCTGAGATCGACGATCCTGTAGGCGCATTCTCT
GTTCACGGAGTTTGTGGTGTATGGGGTACTGTGGTGATCGGCCTTTGGGGTACAGCTGTA
CAAGGAGATGGAGCAGGTATGGGATTGTTCAATGGAGGAGGTATTAATCTTCTTCTAGTT
CAAGCTCTGGGTGCCGCAGCTTATGCTATTTGGACACTTGTTACTTGCTGGATTGCTTGG
TCTGTAATTGGAGGATTATTCGGAGGAATCCGTGTATCTGAAGAGGAAGAGACTCAAGGC
CTCGATATAGGAGAGCATGGAATGGAAGCATATCCAGACTTTGCATCTGCT
>AG-347-M18
ATGACCACTGCTTTGCAAACGCCTCAAAGGCGCTCTAGGTCCAAATTACAAGATGCAAGT
CTTGTTAATGGACCTATGCTCCTTTTGAGGAGTATTCGAGGATTTAGTTCAAACCGCTCT
ATGTTGTGGCTTGCAACTGTTCCTTTAGCTTTGTTTGGTTTAGGTATTTTTAATCTTTCA
GCTCATGCAGCTGATTTACCTGAGTTGAATGCAGCTTTTCTTGCTAACAATTTATGGCTT
TTGATCGCTACTATTTTGGTGATCTTCATGAACGCTGGTTTCGCTATGGTTGAGGCAGGT
ATGTGTCGTTCTAAGAACGCAGTAAACATCCTTGCTAAAAACCTATTCGTATTTGCTCTA
GCTGTAACCTCTTATTGGTTTATCGGCTATTCATTAATGTACGGAGGTAGTGTAGCTGAC
GGATGGCTTTATTTTGGAGGCTTATTCTTTGATCCAACAGTCACCGCTGATATGGTTACT
GATGCTGGATTAGTCCCAACTGTTGATTTCTTGTTCCAGTCTGCATTCGCAGGAACTGCA
GCAACTATCGTTTCCGGTCTTGTTGCTGAAAGAGTTAAATTTGGAGAATTTGTTGTTTTT
GCTGTTGTATTAACTGCATTTATATATCCAATTGCTGGTAGCTGGAAATGGAATTTTGTT
GACTTCGCTGGTTCTTCAATTGTTCACTCAGTTGGAGCATGGGCGGGTCTTGTAGGAGCT
ATGCTTCTTGGACCAAGAATTGGCAAATACTCTGATGGGAAACCACAAGCTATGCCAGGA
CACAATATGGCTATAGCTACTCTAGGTGCATTAGTCCTATGGATAGGTTGGTATGGATTT
AACCCCGGTTCTCAACTTGCTATGGATCAATGGGTTCCATATGTTGCTGTAACAACTACT
TTGGCAGCAGCAGCCGGAGCTATTGGTGCAACTATTGTTTCAACATTAACTTCTGGTAAG
CCTGATCTTACAATGATAATTAACGGAATCCTTGCTGGTTTGGTTAGTATCACTGCTGGT
TGTGGTGATATGACTCTTGCTGGAGCCTGGTTCGCAGGACTAGTGGGTGGAATAATCGTT
GTATTTTCTGTTGCAGCACTTGATGCCGCTGAGATCGATGATCCTGTAGGTGCATTCTCT
GTTCACGGAGTTTGTGGTGTATGGGGTACTGTTGTTATCGGTCTTTGGGGTACAGCTGTA
CAAGGTGATGGAGCAGGTATGGGATTGTTCAACGGCGGAGGTATTACCCTTCTTCTAGTT
CAAGCTCTTGGTGCCGCAGCTTATGCTATTTGGACACTAGTTACTTGCTGGATTGCTTGG
TCTGTAATTGGAGGATTATTCGGCGGAATCCGAGTATCTGAAGAGGAAGAGACTCAGGGC
TTAGATATAGGAGAGCATGGAATGGAAGCATATCCAGACTTTGCATCTGCT
>AG-347-M23
ATGACCACTGCTTTGCAAACGCCTCAAAGGCGCTCTAGGTCCAAACTTCAAGATGCAAGT
CTTGTTAATGGACCTATGCTCCTTTTGAGGAGTATTCGAGGATTTAGTTCAAACCGCTCA
ATGTTGTGGCTTGCGACTGTTCCTTTAGCTTTGTTTGGTTTAGGTATTTTTAATCTTTCA
GCTCACGCAGCTGATTTACCTGAGTTGAATGCAGCTTTTCTTGCTAACAATTTATGGCTT
TTGATCGCTACTATTTTAGTGATCTTTATGAACGCTGGTTTCGCTATGGTTGAGGCAGGT
ATGTGTCGTTCTAAGAACGCGGTAAACATCCTTGCTAAAAACCTGTTCGTATTTGCTTTG
GCTGTAACCTCTTATTGGTTTATCGGCTATTCATTAATGTACGGAGGTAGTGTTGCTGAC
GGATGGCTTTATTTTGGAGGCTTATTTTTTGATCCAACAGTTACTGCAGATATGGTAACT
GATGCTGGATTAGTCCCAACAGTTGATTTCTTGTTCCAGTCTGCATTCGCAGGAACTGCG
GCAACTATCGTATCCGGTCTTGTTGCTGAAAGAGTTAAATTTGGAGAATTTGTTGTTTTT
GCTGTCGTATTAACTGCATTTATATATCCAATTGCTGGTAGCTGGAAATGGAATTTTGTA
GACTTTGCTGGTTCTTCAATTGTTCACTCAGTTGGAGCATGGGCGGGTCTTGTAGGAGCT
ATGCTTCTTGGACCAAGAATTGGCAAATACTCTGATGGGAAACCACAGGCTATGCCAGGA
CACAACATGGCTATAGCTACTTTAGGTGCATTAGTTCTATGGATAGGTTGGTATGGTTTT
AACCCCGGTTCTCAACTTGCTATGGATCAATGGGTTCCATATGTTGCTGTAACAACTACT
TTGGCAGCAGCAGCTGGTGCTATTGGTGCAACTATTGTTTCAACATTAACTTCTGGTAAG
CCTGATCTTACAATGATAATTAACGGAATCCTTGCTGGTTTGGTTAGTATCACTGCTGGT
TGTGGTGATATGACTCTCGCTGGAGCCTGGTTCGCAGGACTAGTAGGGGGAATTATAGTT
GTATTTTCTGTTGCAGCACTTGATGCCGCTGAGATCGATGATCCTGTAGGTGCATTCTCT
GTTCACGGAGTTTGTGGCGTATGGGGTACTGTAGTTATCGGTCTTTGGGGTACAGCTGTA
CAAGGTGATGGAGCAGGTATGGGATTGTTCAATGGTGGAGGTATTACCCTTCTTTTAGTT
CAAGCTCTTGGTGCCGCAGCTTATGCTATTTGGACACTAGTTACTTGCTGGATTGCCTGG
TCTGTAATTGGAGGATTATTCGGTGGAATCCGAGTATCTGAAGAGGAAGAGACTCAAGGC
TTAGATATAGGAGAGCATGGAATGGAAGCATATCCAGACTTTGCATCTGCT
>AG-347-O22
ATGACCACTGCTTTGCAAACGCCTCAAAGGCGCTCTAGGTCCAAATTACAAGATGCAAGT
CTTGTTAATGGACCTATGCTCCTTTTGAGGAGTATTCGAGGATTTAGTTCAAACCGCTCT
ATGTTGTGGCTTGCAACTGTTCCCCTAGCTTTGTTTGGTTTAGGTATTTTTAATCTTTCA
GCTCATGCAGCTGATTTACCTGAGTTGAATGCAGCTTTTCTTGCTAACAATTTATGGCTT
CTGATCGCTACTATTTTGGTGATCTTCATGAACGCCGGTTTCGCTATGGTTGAGGCAGGT
ATGTGTCGTTCTAAGAACGCAGTAAACATCCTTGCTAAAAACCTCTTTGTATTTGCTCTA
GCTGTAACTTCTTATTGGTTTATCGGCTATTCATTAATGTACGGAGGAAGTGTTGCTGAC
GGATGGCTTTATTTTGGAGGCTTATTCTTTGATCCAACAGTCACCGCTGATATGGTTACT
GATGCTGGATTAGTCCCAACTGTTGATTTCTTGTTCCAGTCTGCATTCGCAGGAACTGCA
GCAACTATCGTTTCCGGTCTTGTTGCTGAAAGAGTTAAATTTGGAGAATTTGTTGTTTTT
GCTGTTGTATTAACTGCATTTATATATCCAATTGCTGGTAGCTGGAAATGGAATTTTGTT
GATTTTGCTGGTTCTTCAATTGTTCACTCAGTTGGAGCATGGGCGGGTCTTGTTGGAGCT
ATGCTTCTTGGACCAAGAATTGGCAAATACTCTGATGGGAAACCACAGGCTATGCCAGGA
CACAATATGGCTATAGCTACTCTAGGTGCATTAGTCCTATGGATAGGTTGGTATGGATTT
AACCCCGGTTCTCAACTTGCTATGGATCAATGGGTTCCATATGTTGCTGTAACAACTACT
TTGGCAGCAGCCGCTGGAGCTATTGGTGCAACTATTGTTTCAACATTAACTTCTGGTAAG
CCCGATCTTACAATGATAATTAACGGAATCCTTGCTGGTTTGGTTAGTATCACTGCTGGT
TGTGGTGATATGACTCTTGCTGGAGCCTGGTTCGCAGGACTAGTAGGGGGAATTATAGTT
GTATTTTCTGTTGCAGCACTTGATGCCGCTGAGATTGATGATCCTGTAGGTGCATTCTCT
GTTCACGGAGTTTGTGGTGTATGGGGTACTGTAGTTATCGGTCTTTGGGGTACAGCTGTA
CAAGGTGATGGAGCAGGTATGGGATTGTTCAATGGTGGAGGTATTACCCTTCTTCTAGTT
CAAGCTCTTGGTGCCGCAGCTTATGCTATTTGGACACTAGTTACTTGCTGGATTGCTTGG
TCTGTAATTGGAGGATTATTCGGTGGAATCCGAGTATCTGAAGAGGAAGAGACTCAAGGA
TTAGATATAGGAGAGCATGGAATGGAAGCATATCCAGACTTTGCATCTGCT
>AG-355-A09
ATGACCACTGCTTTGCAAACGCCTCAAAGGCGCTCTAGGTCCAAACTTCAAGACGCAAGT
CTTGTTAACGGACCTATGCTCCTTTTGAGGAGTATTCGAGGATTTAGTTCAAACCGCTCA
ATGTTGTGGCTTGCAACTGTTCCCCTAGCTTTGTTTGGTTTAGGTATTTTTAATCTTTCA
GCTCACGCAGCTGATTTACCTGAGTTGAATGCAGCTTTTCTTGCTAACAATTTATGGCTT
TTGATCGCTACTATTTTGGTGATCTTCATGAACGCCGGTTTCGCTATGGTTGAGGCAGGT
ATGTGTCGTTCAAAGAACGCAGTAAACATCCTTGCTAAAAACCTCTTTGTATTTGCTCTA
GCTGTTACTTCTTATTGGTTTATCGGCTATTCATTAATGTACGGAGGAAGTGTTGCTGAC
GGATGGCTTTATTTTGGAGGCTTATTCTTTGATCCAACAGTCACCGCTGATATGGTTACT
GATGCTGGATTAGTCCCAACTGTTGATTTCTTGTTCCAGTCTGCATTCGCAGGAACTGCA
GCAACTATCGTTTCCGGTCTTGTTGCTGAAAGAGTTAAATTTGGAGAATTTGTTGTTTTT
GCTGTTGTATTAACTGCATTTATATATCCAATTGCTGGTAGCTGGAAATGGAATTTTGTT
GATTTTGCTGGTTCTTCAATTGTTCACTCAGTTGGAGCATGGGCGGGTCTTGTAGGAGCT
ATGCTTCTTGGACCAAGAATTGGCAAATACTCTGATGGAAAACCACAAGCTATGCCAGGA
CACAATATGGCTATAGCTACTCTAGGTGCATTAGTCCTATGGATAGGTTGGTATGGATTT
AACCCCGGTTCTCAACTTGCTATGGATCAATGGGTTCCATATGTTGCTGTAACAACTACT
TTAGCAGCAGCAGCTGGAGCTATTGGTGCAACTATTGTTTCAACATTAACTTCTGGTAAG
CCTGATCTTACAATGATAATTAATGGAATCCTTGCTGGTTTGGTTAGTATCACTGCTGGT
TGTGGTGATATGACTCTTGCTGGAGCCTGGTTCGCAGGACTAGTAGGGGGAATTATAGTT
GTATTTTCTGTTGCAGCACTTGATGCCGCTGAGATTGATGATCCTGTAGGTGCATTCTCT
GTTCACGGAGTTTGTGGTGTATGGGGTACTGTAGTTATCGGTCTTTGGGGTACAGCTGTA
CAAGGTGATGGAGCAGGTATGGGATTGTTCAATGGTGGAGGTATTACCCTTCTTCTAGTT
CAAGCTCTTGGTGCCGCAGCTTATGCTATTTGGACACTAGTTACTTGCTGGATTGCCTGG
TCTGTAATTGGAGGATTATTCGGAGGAATCCGAGTATCCGAAGAGGAAGAGACTCAAGGC
TTAGATATCGGAGAGCATGGAATGGAAGCATATCCAGACTTTGCATCTGCT
>AG-355-B18
ATGACCACTGCTTTGCAAACGCCTCAAAGGCGCTCTAGGTCCAAACTTCAAGATGCAAGT
CTTGTAAATGGACCTATGCTCCTTTTGAGGAGTATTCGAGGATTTAGTTCAAACCGCTCT
ATGTTGTGGCTTGCAACTGTTCCCCTAGCTTTGTTTGGTTTAGGTATTTTCAATCTTTCA
GCTCATGCAGCTGATTTACCTGAGTTGAATGCAGCTTTTCTTGCTAACAATTTATGGCTT
TTGATCGCTACTATCTTAGTGATCTTCATGAACGCTGGTTTCGCTATGGTTGAGGCAGGA
ATGTGCCGTTCTAAGAACGCTGTTAACATCCTTGCTAAAAACCTCTTTGTATTTGCTCTA
GCTGTAACTTCTTATTGGTTTATCGGCTATTCATTAATGTACGGAGGAAGTGTTGCTGAC
GGATGGCTTTATTTTGGCGGCTTATTTTTTGATCCAACAGTTACCGCAGATATGGTTACT
GATGCTGGATTAGTCCCAACTGTTGATTTCTTGTTCCAGTCTGCATTTGCAGGAACTGCG
GCAACTATCGTTTCCGGTCTTGTTGCTGAAAGAGTTAAATTTGGAGAATTTGTTGTTTTT
GCGATTGTATTAACTGCATTTATTTATCCAATTGCTGGTAGCTGGAAATGGAATTTTGTT
GATTTTGCAGGTTCTTCAATCGTTCACTCAGTTGGAGCATGGGCAGGTCTTGTAGGAGCT
ATGCTTCTTGGACCAAGAATTGGCAAATACTCTGATGGAAAACCTCAGGCTATGCCAGGA
CACAATATGGCTATAGCTACTTTAGGTGCATTAGTTCTATGGATAGGTTGGTATGGATTT
AACCCTGGTTCTCAACTTGCTATGGATCAATGGGTTCCATATGTTGCTGTAACAACTACT
TTGGCAGCCGCAGCTGGCGCTATAGGAGCAACTGTTGTTTCAACATTAACCTCTGGTAAA
CCTGATCTTACAATGATTATTAACGGAATCCTTGCTGGTTTGGTTAGTATCACTGCCGGT
TGTGGTGACATGACTCTTGCTGGAGCCTGGTTCGCAGGACTAGTTGGAGGAGTAATTGTT
GTATTTTCTGTTGCAGCACTTGATGCTGCTGAGATCGATGATCCTGTAGGCGCATTCTCT
GTTCACGGAGTTTGTGGTGTATGGGGTACTGTAGTTATTGGTCTTTGGGGTACAGCTGTA
CAAGGAGATGGAGCAGGTATGGGATTGTTCAATGGTGGAGGTATTACTCTTCTATTTGTT
CAAGCTCTTGGTGCCGCAGCTTATGCTATCTGGACACTAGTTACTTGCTGGATCGCTTGG
TCCGTAATTGGAGGATTATTTGGAGGAATCCGAGTATCTGAAGAGGAAGAGACTCAAGGC
CTAGATATAGGAGAGCATGGAATGGAAGCATATCCTGACTTTGCATCTGCT
>AG-355-G23
ATGACCACTGCTTTGCAAACGCCTCAAAGGCGCTCTAGGTCCAGATTACAAGATGCAAGT
CTTGTTAATGGACCTATGCTCCTTTTGAGGAGTATTCGAGGATTTAGTTCAAACCGCTCA
ATGTTGTGGCTTGCTACTGTTCCTTTAGCTTTGTTTGGTTTAGGTATTTTTAATCTTTCA
GCTCACGCAGCTGATTTACCTGAGTTGAATGCAGCTTTTCTTGCTAACAATTTATGGCTT
TTGATCGCTACTATTTTAGTGATCTTTATGAACGCTGGTTTCGCTATGGTTGAGGCAGGT
ATGTGTCGTTCTAAGAACGCAGTAAACATCCTTGCTAAAAACCTATTCGTATTTGCTCTA
GCTGTGACCTCTTATTGGTTTATTGGCTATTCATTAATGTACGGAGGTAGTGTTGCTGAC
GGATGGCTTTATTTTGGAGGCTTATTTTTTGATCCAACAGTTACTGCAGATATGGTAACT
GATGCTGGATTAGTCCCAACAGTTGATTTCTTGTTCCAGTCTGCATTTGCAGGAACTGCG
GCAACTATCGTATCCGGTCTTGTTGCTGAAAGAGTTAAATTTGGAGAATTTGTTGTTTTT
GCTGTCGTATTAACTGCATTTATATATCCAATTGCTGGTAGCTGGAAATGGAATTTTGTA
GACTTTGCTGGTTCTTCAATTGTTCACTCAGTTGGAGCATGGGCGGGTCTTGTAGGAGCT
ATGCTTCTTGGACCAAGAATTGGCAAATACTCTGATGGGAAACCACAGGCTATGCCAGGT
CACAACATGGCTATAGCTACTCTAGGTGCATTAGTTCTATGGATAGGTTGGTATGGTTTT
AACCCCGGTTCTCAACTTGCTATGGATCAATGGGTTCCATATGTTGCTGTAACAACTACT
TTGGCAGCAGCAGCTGGTGCTATTGGTGCAACTATTGTTTCAACATTAACTTCTGGTAAG
CCTGATCTTACAATGATAATTAACGGAATCCTTGCTGGTTTGGTTAGTATCACAGCTGGT
TGTGGTGATATGACTCTTGCTGGAGCCTGGTTCGCAGGACTAGTGGGGGGAATAATCGTT
GTATTTTCTGTTGCAGCACTTGATGCCGCTGAGATCGATGATCCTGTAGGCGCATTCTCT
GTTCACGGAGTTTGTGGTGTATGGGGTACTGTTGTTATCGGTCTTTGGGGTACAGCTGTA
CAAGGTGATGGAGCAGGTATGGGATTGTTCAATGGTGGAGGTATTACCCTTCTTCTAGTT
CAAGCTCTTGGTGCCGCAGCTTATGCTATTTGGACACTAGTTACTTGCTGGATTGCCTGG
TCTGTAATTGGAGGATTATTCGGTGGAATCCGAGTATCTGAAGAGGAAGAGACTCAAGGC
TTAGATATAGGAGAGCATGGAATGGAAGCATATCCAGACTTTGCATCTGCT
>AG-355-I04
ATGACCACTGCTTTGCAAACGCCTCAAAGGCGCTCTAGGTCCAAACTTCAAGATGCAAGT
CTTGTCAATGGACCTATGCTCCTTTTGAGGAGTATTCGAGGATTTAGTTCAAACCGCTCT
ATGTTGTGGCTTGCAACTGTTCCCCTAGCTTTGTTTGGTTTAGGTATTTTTAATCTTTCA
GCTCACGCAGCTGATTTACCTGAGTTGAATGCAGCTTTTCTTGCTAACAATTTATGGCTT
TTGATCGCTACTATTCTAGTGATCTTTATGAACGCCGGTTTCGCTATGGTTGAGGCAGGT
ATGTGCCGTTCTAAGAACGCTGTTAACATTCTTGCTAAAAACCTCTTTGTATTTGCTCTA
GCTGTAACTTCTTATTGGTTTATCGGCTATTCATTAATGTACGGAGGAAGCGTTGCCGAC
GGTTGGCTTTATTTTGGCGGCTTATTTTTTGATCCAACAGTTACTGCCGATATGGTAACT
GATGCTGGATTAGTCCCTACTGTTGATTTCTTGTTCCAGTCTGCTTTTGCAGGAACTGCG
GCAACTATCGTTTCCGGTCTTGTTGCTGAAAGAGTTAAATTTGGAGAATTTGTTGTTTTT
GCTGTTGTATTAACTGCATTTATATATCCAATCGCTGGTAGCTGGAAATGGAATTTTGTT
GATTTTGCTGGTTCTTCAATTGTTCACTCAGTTGGAGCATGGGCGGGTCTTGTAGGAGCT
ATGCTTCTTGGACCAAGGATTGGCAAATACTCTGACGGGAAACCACAGGCTATGCCTGGA
CACAACATGGCTATAGCTACTTTAGGTGCATTAGTCCTATGGATAGGTTGGTACGGTTTT
AACCCCGGTTCTCAACTTGCTATGGATCAATGGGTTCCATATGTTGCTGTAACAACTACT
TTGGCAGCAGCAGCTGGAGCTATTGGTGCAACTATTGTTTCAACATTAACTTCTGGTAAG
CCTGATCTTACAATGATAATTAACGGTATCCTTGCTGGTTTGGTTAGTATCACTGCTGGT
TGTGGTGATATGACTCTTGCTGGAGCCTGGTTCGCAGGACTAGTAGGCGGAATTATCGTT
GTATTTTCTGTTGCAGCACTTGATGCCGCTGAGATCGATGATCCTGTAGGTGCATTCTCT
GTTCACGGAGTTTGCGGTGTATGGGGTACTGTAGTAATCGGTCTTTGGGGTACAGCTGTA
CAAGGGGATGGAGCAGGTATGGGATTGTTCAATGGTGGAGGTATTACCCTTCTTCTAGTT
CAAGCTCTTGGTGCCGCAGCTTATGCTATTTGGACACTAGTTACTTGCTGGATTGCCTGG
TCTGTAATTGGAGGATTATTCGGCGGAATCCGAGTATCTGAAGAGGAAGAGACACAAGGC
TTAGATATTGGAGAGCATGGTATGGAAGCATATCCAGACTTTGCATCTGCT
>AG-355-I20
ATGACCACTGCTTTGCAAACGCCTCAAAGGCGCTCTAGGTCCAAACTTCAAGATGCAAGT
CTTGTTAATGGACCTATGCTCCTTTTGAGGAGTATTCGAGGATTTAGTTCAAACCGCTCC
ATGTTGTGGCTTGCAACTGTTCCCCTAGCTTTGTTTGGTTTAGGTATTTTTAATCTTTCA
GCTCACGCAGCTGATTTACCTGAGTTGAATGCAGCTTTTCTTGCTAACAATTTATGGCTT
TTGATCGCTACTATCCTAGTGATCTTTATGAACGCCGGTTTCGCTATGGTTGAGGCAGGT
ATGTGCCGTTCTAAGAACGCTGTTAACATTCTTGCTAAAAACCTCTTTGTATTTGCTCTA
GCTGTAACTTCTTATTGGTTTATCGGCTATTCATTAATGTACGGAGGAAGTGTTGCCGAC
GGTTGGCTTTATTTTGGCGGCTTATTTTTTGATCCAACAGTTACTGCAGATATGGTAACT
GATGCTGGATTAGTCCCAACTGTTGATTTCTTGTTCCAGTCTGCTTTTGCAGGAACTGCG
GCAACTATCGTTTCCGGTCTTGTTGCTGAAAGAGTTAAATTTGGAGAATTTGTTGTTTTT
GCTGTTGTATTAACTGCATTTATATATCCAATTGCTGGTAGCTGGAAATGGAATTTTGTT
GATTTTGCCGGTTCTTCAATTGTTCACTCAGTTGGAGCATGGGCGGGTCTTGTAGGAGCT
ATGCTTCTTGGACCAAGAATTGGCAAATACGCTGATGGGAAACCACAGGCTATGCCAGGA
CACAATATGGCTATAGCTACTTTAGGTGCATTAGTCCTATGGATAGGTTGGTACGGATTT
AACCCCGGTTCTCAACTTGCTATGGATCAATGGGTTCCATATGTTGCTGTAACAACTACT
CTAGCAGCAGCAGCTGGAGCTATTGGTGCAACTATTGTTTCAACATTAACTTCAGGTAAG
CCTGATCTTACAATGATAATTAATGGTATTCTTGCTGGTTTGGTTAGTATCACTGCTGGT
TGTGGTGATATGACTCTTGCTGGAGCCTGGTTCGCAGGACTAGTAGGCGGAATCATCGTT
GTATTTTCTGTTGCAGCACTAGATGCCGCTGAGATTGATGATCCTGTAGGTGCATTCTCT
GTTCACGGAGTTTGTGGTGTATGGGGTACTGTAGTTATCGGTCTTTGGGGTACAGCTGTA
CAAGGTGATGGAGCCGGTATGGGATTGTTTAATGGCGGAGGTATTACCCTTCTTCTAGTT
CAAGCTCTTGGTGCAGCAGCTTATGCTATTTGGACACTAGTTACTTGCTGGATTGCCTGG
TCTGTAATTGGAGGCTTATTCGGAGGAATCCGAGTATCTGAAGAGGAAGAGACTCAAGGA
TTGGATATAGGAGAGCATGGAATGGAAGCATATCCAGACTTTGCATCTGCT
>AG-355-J09
ATGACCACTGCTTTGCAAACGCCTCAAAGGCGCTCTAGGTCCAAATTACAAGATGCGAGT
CTTGTTAATGGGCCTATGCTCCTTTTGAGGAGTATTCGAGGATTTAGTTCAAACCGCTCT
ATGTTGTGGCTTGCAACTGTCCCTGTAGCTTTGTTTGGTTTAGGTATTTTTAATCTTTCT
GCTCATGCAGGCGATCTACCTGAGTTGAATGCAGCTTTTCTTGCCAATAATTTATGGCTA
TTGGTCGCTACTATTCTAGTGATCTTCATGAACGCCGGCTTCGCTATGGTAGAAGCAGGT
ATGTGCCGTTCTAAGAACGCAGTAAACATCCTTGCTAAAAACCTATTCGTATTCGCTCTA
GCTGTAACCTCTTATTGGTTTATCGGCTATTCTTTAATGTACGGAGACAGTGTTGCTGGA
GGATGGCTATATTTTATGGGCCTATTTTTTGATCCAACAGTTACAGCAGAAACAGTTGCT
GATGCTGGATTAGTCCCTACTGTTGATTTCTTATTCCAGTCTGCTTTTGCAGGAACTGCT
GCTACTATCGTATCCGGTCTTGTTGCTGAAAGAGTTAAATTCGGAGAATTTGTTGTTTTT
GCTGTTGTATTAACAGCATTTATCTATCCGATTGCTGGTAGCTGGAAATGGAACTTTGTT
GATTTTGCGGGTTCTTCAATTGTTCACTCAGTTGGAGCATGGGCGGGTCTAGTAGGAGCT
ATGCTTCTCGGGCCAAGAATTGGCAAATACTCTGATGGGAAACCACAGGCAATGCCTGGC
CATAATATGGCTATAGCAACATTGGGTGCATTAGTTCTATGGATAGGTTGGTATGGTTTC
AACCCCGGTTCTCAACTTGCTATGGATCAATGGGTACCATATGTTGCTGTAACAACTACT
TTGGCAGCAGCAGCTGGAGCTATTGGTGCAACTATTGTTTCAACATTAACTTCTGGTAAG
CCAGACCTTACTATGATAATTAACGGAATCCTTGCTGGTTTAGTTAGTATCACTGCTGGT
TGTGGTGACATGACTCTTGCTGGAGCCTGGTTCGCAGGACTAGTAGGCGGAATTATCGTT
GTATTTTCTGTTGCTGCACTTGATGCCGCTGAGATTGATGATCCTGTAGGTGCATTCTCT
GTTCACGGAGTTTGTGGTGTATGGGGTACTGTAGTCATCGGTCTTTGGGGTACAGCTGTA
CAAGGTGATGGAGCAGGTATTGGATTGTTTAATGGAGGAGGTATTACTCTTCTTCTAGTT
CAAGCTCTTGGTGCCGCAGCTTATGCTATTTGGACACTAGTTACTTGCTGGATTGCCTGG
TCTGTAATTGGAGGATTATTCGGTGGAATCCGAGTATCTGAAGAGGAAGAGACTCAAGGC
TTGGATATAGGAGAGCATGGAATGGAAGCATATCCAGACTTTGCATCTGCT
>AG-355-K03
ATGACCACTGCTTTGCAAACGCCTCAAAGGCGCTCTAGGTCCAAACTTCAAGATGCAAGT
CTTGTTAATGGGCCTATGCTCCTGTTGAGGAGTATTCGAGGATTTAGTTCAAACCGCTCT
ATGTTGTGGCTTGCAACTGTTCCCCTAGCTTTGTTTGGTTTAGGTATTTTTAATCTTTCA
GCTCACGCAGCTGATCTACCTGAGTTGAATGCAGCTTTTCTTGCTAACAATTTATGGCTT
TTGATCGCTACTATTCTAGTGATCTTTATGAACGCCGGTTTCGCTATGGTTGAGGCAGGT
ATGTGCCGTTCTAAGAACGCTGTTAACATTCTTGCTAAAAACCTCTTTGTATTTGCTCTA
GCTGTAACTTCTTATTGGTTTATCGGCTATTCATTGATGTACGGAGGAAGTGTTGCTGAC
GGTTGGCTTTATTTTGGCGGCTTATTTTTTGATCCAACAGTTACTGCAGATATGGTAACT
GATGCTGGATTAGTCCCAACTGTTGATTTCTTGTTCCAGTCTGCTTTTGCAGGAACTGCG
GCAACTATCGTTTCCGGTCTTGTTGCTGAAAGAGTTAAATTTGGAGAATTTGTTGTTTTT
GCTGTTGTATTAACTGCATTTATATATCCAATTGCTGGTAGCTGGAAATGGAATTTTGTT
GATTTTGCTGGCTCTTCAATTGTTCACTCAGTTGGAGCATGGGCGGGTCTTGTAGGAGCT
ATGCTTCTTGGACCAAGAATTGGCAAATACTCTGACGGGAAACCACAGGCTATGCCAGGA
CACAATATGGCTATAGCCACTCTAGGTGCATTAGTTCTTTGGATAGGTTGGTACGGATTT
AATCCCGGTTCTCAACTTGCCATGGATCAATGGGTTCCATATGTTGCTGTAACAACTACT
TTAGCAGCAGCAGCTGGAGCTATTGGTGCAACTATTGTTTCAACATTAACTTCTGGTAAG
CCTGATCTTACAATGATAATTAACGGTATTCTTGCTGGTTTGGTTAGTATCACTGCTGGT
TGTGGTGATATGACTCTTGCTGGAGCCTGGTTCGCAGGACTAGTAGGCGGAATTATCGTT
GTATTTTCTGTTGCAGCACTTGATGCCGCTGAGATTGATGATCCTGTAGGTGCATTCTCT
GTTCACGGAGTTTGTGGAGTATGGGGTACTGTAGTTATCGGTCTTTGGGGTACAGCTGTA
CAAGGTGATGGAGCAGGTATGGGATTGTTCAATGGCGGAGGAATTACCCTTCTTCTAGTT
CAAGCTCTTGGTGCCGCAGCTTATGCTATTTGGACACTAGTTACTTGCTGGATTGCTTGG
TCTGTAATTGGAGGATTATTCGGCGGAATCCGAGTATCTGAAGAGGAAGAGACCCAAGGC
TTGGATATAGGAGAGCATGGAATGGAAGCATATCCAGACTTTGCATCTGCT
>AG-355-K15
ATGACCACTGCTTTGCAAACGCCTCAAAGGCGCTCTAGGTCCAAACTTCAAGACGCAAGT
CTTGTTAATGGACCTATGCTCCTTTTGAGGAGTATTCGAGGATTTAGTTCAAACCGCTCA
ATGTTGTGGCTTGCAACTGTTCCGCTAGCTTTGTTTGGTTTAGGTATTTTCAATCTTTCA
GCTCACGCAGCTGATTTACCTGAGTTGAATGCAGCTTTTCTTGCTAACAATTTATGGCTT
TTGATCGCTACTATTTTGGTGATCTTCATGAACGCCGGTTTCGCTATGGTTGAGGCAGGT
ATGTGTCGTTCTAAGAACGCAGTAAACATCCTTGCTAAAAACCTCTTTGTATTTGCTCTA
GCTGTTACTTCTTATTGGTTTATCGGCTATTCATTAATGTACGGAGGAAGTGTTGCTGAC
GGATGGCTTTATTTTGGAGGCTTATTCTTTGATCCAACAGTCACCGCTGATATGGTTACT
GATGCTGGATTAGTCCCAACTGTTGATTTCTTGTTCCAGTCTGCATTCGCAGGAACTGCA
GCAACTATCGTTTCCGGTCTTGTTGCTGAAAGAGTTAAATTTGGAGAATTTGTTGTTTTT
GCTGTTGTATTAACTGCATTTATATATCCAATTGCTGGTAGCTGGAAATGGAATTTTGTT
GATTTTGCTGGTTCTTCAATTGTTCACTCAGTTGGAGCATGGGCGGGTCTTGTAGGAGCT
ATGCTTCTTGGACCAAGAATTGGCAAATACTCTGATGGAAAACCACAAGCTATGCCGGGA
CACAATATGGCTATAGCTACTCTAGGTGCATTAGTCCTATGGATAGGTTGGTATGGATTT
AACCCCGGTTCTCAACTTGCTATGGATCAATGGGTTCCATATGTTGCTGTAACAACTACT
TTAGCAGCAGCAGCTGGAGCTATTGGTGCAACTATTGTTTCAACATTAACTTCTGGTAAG
CCTGATCTTACAATGATAATTAATGGAATCCTTGCTGGTTTGGTTAGTATCACTGCTGGT
TGTGGTGATATGACTCTTGCTGGAGCCTGGTTCGCAGGACTAGTAGGGGGAATTATAGTT
GTATTTTCTGTTGCAGCACTTGATGCCGCTGAGATTGATGATCCTGTAGGTGCATTCTCT
GTTCACGGAGTTTGTGGTGTATGGGGTACTGTAGTTATCGGTCTTTGGGGTACAGCTGTA
CAAGGTGATGGAGCAGGTATGGGATTGTTCAATGGTGGAGGTATTACCCTTCTTCTAGTT
CAAGCTCTTGGTGCCGCAGCTTATGCTATTTGGACACTAGTTACTTGCTGGATTGCCTGG
TCTGTAATTGGAGGATTATTCGGAGGAATCCGAGTATCCGAAGAGGAAGAGACTCAAGGC
TTAGATATAGGAGAGCATGGAATGGAAGCATATCCAGACTTTGCATCTGCT
>AG-355-K20
ATGACCACTGCTTTGCAAACGCCTCAAAGGCGCTCTAGGTCCAAATTACAAGATGCAAGT
CTTGTTAATGGACCTATGCTCCTTTTGAGGAGTATTCGAGGATTTAGTTCAAACCGCTCT
ATGTTGTGGCTTGCAACTGTTCCTTTAGCTTTGTTTGGTTTAGGTATTTTTAATCTTTCA
GCTCATGCAGCTGATTTACCTGAGTTGAATGCAGCTTTTCTTGCTAACAATTTATGGCTT
TTGATCGCTACTATCTTAGTGATCTTCATGAACGCTGGTTTCGCTATGGTTGAGGCAGGT
ATGTGTCGTTCTAAGAACGCAGTAAACATCCTTGCTAAAAACCTCTTTGTATTTGCTCTA
GCTGTAACTTCTTATTGGTTTATAGGCTATTCATTAATGTACGGAGGAAGCGTTGCTGAC
GGATGGCTTTATTTTGGAGGCTTATTCTTTGATCCAACAGTCACCGCTGATATGGTTACT
GATGCTGGATTAGTCCCAACTGTTGATTTCTTGTTCCAGTCTGCATTCGCAGGAACTGCA
GCAACTATCGTTTCCGGTCTTGTTGCTGAAAGAGTTAAATTTGGAGAATTTGTTGTTTTT
GCTGTTGTATTAACTGCATTTATATATCCAATTGCTGGTAGCTGGAAATGGAATTTTGTT
GACTTCGCTGGTTCTTCAATTGTTCACTCAGTTGGAGCATGGGCGGGTCTAGTAGGAGCT
ATGCTTCTTGGGCCAAGAATTGGCAAATACTCTGATGGGAAACCACAAGCTATGCCAGGA
CACAATATGGCTATAGCTACTCTAGGTGCATTAGTCCTATGGATAGGTTGGTATGGATTT
AACCCCGGTTCTCAACTTGCTATGGATCAATGGGTTCCATATGTTGCTGTAACAACTACT
TTGGCAGCAGCAGCTGGAGCTATTGGTGCAACTATTGTTTCAACATTAACTTCTGGTAAG
CCTGATCTTACAATGATAATTAACGGAATCCTTGCTGGTTTGGTTAGTATCACTGCAGGT
TGTGGTGATATGACTCTTGCTGGAGCCTGGTTCGCAGGACTAGTAGGGGGAATTATAGTT
GTATTTTCTGTTGCAGCACTTGATGCCGCTGAGATTGATGATCCTGTAGGTGCATTCTCT
GTTCACGGAGTTTGTGGTGTATGGGGTACTGTAGTTATCGGTCTTTGGGGTACAGCTGTA
CAAGGTGATGGAGCAGGTATGGGATTGTTCAATGGTGGAGGTATTACCCTTCTTCTAGTT
CAAGCTCTTGGTGCCGCGGCTTATGCTATCTGGACACTAGTTACTTGCTGGATTGCCTGG
TCTGTAATTGGAGGATTATTCGGTGGAATCCGAGTATCTGAAGAGGAAGAGACTCAAGGA
TTAGATATAGGAGAGCATGGAATGGAAGCATATCCAGACTTTGCATCTGCT
>AG-355-L02
ATGACCACTGCTTTGCAAACGCCTCAAAGGCGCTCTAGGTCCAAATTACAAGATGCAAGT
CTTGTTAATGGACCTATGCTCCTTTTGAGGAGTATTCGAGGATTTAGTTCAAACCGCTCT
ATGTTGTGGCTTGCAACTGTTCCTTTAGCTTTGTTTGGTTTAGGTATTTTTAATCTTTCA
GCTCATGCAGCTGATTTACCTGAGTTGAATGCAGCTTTTCTTGCTAACAATTTATGGCTT
TTGATCGCTACTATCTTAGTGATCTTCATGAACGCTGGTTTCGCTATGGTTGAGGCAGGT
ATGTGTCGTTCTAAGAACGCAGTAAACATACTTGCTAAAAACCTCTTTGTATTTGCTCTA
GCTGTAACTTCTTATTGGTTTATAGGCTATTCATTAATGTACGGAGGAAGTGTTGCTGAC
GGATGGCTTTATTTTGGAGGCTTATTCTTTGATCCAACAGTCACCGCTGATATGGTTACT
GATGCTGGATTAGTCCCAACTGTTGATTTCTTGTTCCAGTCTGCATTCGCAGGAACTGCA
GCAACTATCGTTTCCGGTCTTGTTGCTGAAAGAGTTAAATTTGGAGAATTTGTTGTTTTT
GCTGTTGTATTAACTGCATTTATATATCCAATTGCTGGTAGCTGGAAATGGAATTTTGTT
GACTTCGCTGGTTCTTCAATTGTTCACTCAGTTGGAGCATGGGCGGGTCTTGTAGGAGCT
ATGCTTCTTGGGCCAAGAATTGGCAAATACTCTGATGGGAAACCTCAAGCTATGCCAGGA
CACAATATGGCTATAGCTACTCTAGGTGCACTAGTCCTATGGATAGGTTGGTATGGATTT
AACCCCGGTTCTCAACTTGCTATGGATCAATGGGTTCCATATGTTGCTGTAACAACTACT
TTGGCAGCAGCAGCTGGAGCTATTGGTGCAACTATTGTTTCAACATTAACTTCTGGTAAG
CCTGATCTTACAATGATAATTAACGGAATCCTTGCTGGTTTGGTTAGTATCACTGCCGGT
TGTGGTGATATGACTCTTGCTGGAGCCTGGTTCGCAGGACTAGTAGGAGGAATTATAGTT
GTATTTTCTGTTGCAGCACTTGATGCCGCTGAGATTGATGATCCTGTAGGTGCATTCTCT
GTTCACGGAGTTTGTGGTGTATGGGGTACTGTAGTTATCGGTCTTTGGGGCACAGCTGTA
CAAGGTGATGGAGCAGGTATGGGATTGTTCAATGGTGGAGGTATTACCCTTCTTCTAGTT
CAAGCTCTTGGTGCGGCGGCTTATGCTATCTGGACACTAGTTACTTGCTGGATTGCCTGG
TCTGTAATTGGAGGATTATTCGGTGGAATCCGAGTATCTGAAGAGGAAGAGACTCAAGGC
TTAGATATAGGAGAGCATGGAATGGAAGCATATCCAGACTTTGCATCTGCT
>AG-355-L20
ATGACCACTGCTTTGCAAACGCCTCAAAGGCGCTCTAGGTCCAAATTACAAGATGCAAGT
CTTGTTAATGGACCTATGCTCCTTTTGAGGAGTATTCGAGGATTTAGTTCAAACCGCTCT
ATGTTGTGGCTTGCAACTGTTCCTTTAGCTTTGTTTGGTTTAGGTATTTTTAATCTTTCA
GCTCATGCAGCTGATTTACCTGAGTTGAATGCAGCTTTTCTTGCTAACAATTTATGGCTT
TTGATCGCTACTATCTTAGTGATCTTCATGAACGCTGGTTTCGCTATGGTTGAGGCAGGT
ATGTGTCGTTCTAAGAACGCAGTAAACATCCTTGCTAAAAACCTCTTTGTATTTGCTCTA
GCTGTAACTTCTTATTGGTTTATTGGCTATTCATTAATGTACGGAGGAAGTGTTGCTGAC
GGATGGCTTTATTTTGGAGGCTTATTCTTTGATCCAACAGTCACCGCTGATATGGTTACT
GATGCTGGATTAGTCCCAACTGTTGATTTCTTGTTCCAGTCTGCATTCGCAGGAACTGCA
GCAACTATCGTTTCCGGTCTTGTTGCTGAAAGAGTTAAATTTGGAGAATTTGTTGTTTTT
GCTGTTGTATTAACTGCATTTATATATCCAATTGCTGGTAGCTGGAAATGGAATTTTGTT
GACTTCGCCGGTTCTTCAATTGTTCACTCAGTTGGAGCATGGGCGGGTCTTGTAGGAGCT
ATGCTTCTTGGGCCAAGAATTGGCAAATACTCTGATGGGAAACCACAAGCTATGCCAGGA
CACAATATGGCTATAGCTACTCTAGGTGCATTAGTCCTATGGATAGGTTGGTATGGATTT
AACCCCGGTTCTCAACTTGCTATGGATCAATGGGTTCCATATGTTGCTGTAACAACTACT
TTGGCAGCAGCAGCTGGAGCTATTGGTGCAACTATTGTTTCAACATTAACTTCTGGTAAG
CCTGATCTTACAATGATAATTAACGGAATCCTTGCTGGTTTGGTTAGTATCACTGCTGGT
TGTGGTGATATGACTCTTGCTGGAGCCTGGTTCGCAGGACTAGTAGGGGGAATTATAGTT
GTATTTTCTGTTGCAGCACTTGATGCCGCTGAGATCGATGATCCTGTAGGTGCATTCTCT
GTTCACGGAGTTTGTGGTGTATGGGGTACTGTAGTTATCGGTCTTTGGGGTACAGCTGTA
CAAGGTGATGGAGCAGGTATGGGATTGTTCAATGGTGGAGGCATTACCCTTCTTCTAGTT
CAAGCTCTTGGTGCCGCAGCTTATGCTATCTGGACACTAGTTACTTGCTGGATTGCCTGG
TCTGTAATTGGAGGATTATTCGGTGGAATCCGAGTATCTGAAGAGGAAGAAACTCAAGGC
TTAGATATAGGAGAGCATGGAATGGAAGCATATCCAGACTTTGCATCTGCT
>AG-355-M02
ATGACCACTGCTTTGCAAACGCCTCAAAGGCGCTCTAGGTCCAAATTACAAGATGCAAGT
CTTGTTAATGGGCCTATGCTCCTTTTGAGGAGTATTCGAGGATTTAGTTCAAACCGCTCA
ATGTTGTGGCTTGCGACTGTTCCTCTAGCTCTGTTTGGTTTAGGTATTTTTAATCTTTCA
GCTCACGCAGCTGATTTACCTGAGTTGAATGCAGCTTTTCTTGCTAACAATTTATGGCTT
TTGATCGCTACTATTTTAGTGATCTTTATGAACGCTGGTTTCGCTATGGTTGAGGCAGGT
ATGTGTCGTTCTAAGAACGCAGTAAACATCCTTGCTAAAAACCTATTCGTATTTGCTCTG
GCTGTAACCTCTTATTGGTTTATCGGCTATTCATTAATGTACGGAGGTAGTGTTGCTGAC
GGATGGCTTTATTTTGGAGGCTTATTTTTTGATCCAACAGTTACTGCAGATATGGTAACT
GATGCTGGATTAGTCCCAACAGTTGATTTCTTGTTCCAGTCTGCATTCGCAGGAACTGCG
GCAACTATCGTATCCGGTCTTGTTGCTGAAAGAGTTAAATTTGGAGAATTTGTTGTTTTT
GCTGTTGTATTAACTGCATTTATATATCCAATTGCTGGTAGCTGGAAATGGAATTTCGTA
GACTTTGCTGGTTCTTCAATTGTTCACTCAGTTGGAGCATGGGCGGGTCTTGTAGGAGCT
ATGCTTCTTGGACCAAGAATTGGCAAATACTCTGATGGGAAACCACAAGCTATGCCAGGA
CACAACATGGCTATAGCTACTCTTGGTGCATTAGTTCTATGGATAGGTTGGTATGGTTTT
AACCCCGGTTCTCAACTTGCTATGGATCAATGGGTTCCATATGTTGCTGTAACAACTACT
TTGGCAGCAGCAGCTGGTGCTATTGGTGCAACTATTGTTTCAACATTAACTTCTGGTAAG
CCTGATCTTACAATGATAATTAACGGAATCCTTGCTGGTTTGGTTAGTATCACTGCTGGT
TGTGGTGATATGACTCTTGCTGGAGCCTGGTTCGCAGGACTAGTAGGTGGAATAATCGTT
GTATTTTCTGTTGCAGCACTTGATGCCGCTGAGATCGATGATCCTGTAGGCGCATTCTCT
GTTCACGGAGTTTGTGGTGTATGGGGTACTGTTGTTATCGGTCTTTGGGGTACAGCTGTA
CAAGGTGATGGAGCAGGTATGGGATTGTTCAATGGCGGAGGTATTACCCTTCTTCTAGTT
CAAGCTCTTGGTGCCGCAGCTTATGCTATTTGGACACTAGTTACTTGCTGGATTGCTTGG
TCTGTAATTGGAGGATTATTCGGTGGAATCCGAGTATCTGAAGAGGAAGAGACTCAAGGC
TTAGATATAGGAGAGCATGGAATGGAAGCATATCCAGACTTTGCATCTGCT
>AG-355-N02
ATGACCACTGCTTTGCAAACGCCTCAAAGGCGCTCTAGGTCCAAACTTCAAGATGCAAGT
CTTGTGAATGGACCTATGCTCCTTTTGAGGAGTATTCGAGGATTTAGTTCAAACCGCTCT
ATGTTGTGGCTTGCAACTGTTCCCCTAGCTTTGTTTGGTTTAGGTATTTTTAATCTTTCA
GCTCACGCAGCTGATTTACCTGAGTTGAATGCAGCTTTTCTTGCTAACAATCTATGGCTT
TTGATCGCTACTATTCTAGTGATCTTCATGAACGCCGGTTTCGCTATGGTTGAGGCAGGT
ATGTGCCGTTCTAAGAACGCTGTTAACATTCTTGCTAAAAACCTCTTTGTATTTGCTCTA
GCTGTAACTTCTTATTGGTTTATCGGCTATTCATTAATGTACGGAGGAAGTGTTGCTGAC
GGCTGGCTTTATTTTGGCGGCTTATTTTTTGATCCAACAGTTACTGCAGATATGGTAACT
GATGCTGGATTAGTCCCAACTGTTGATTTCTTGTTCCAGTCTGCTTTTGCAGGAACTGCA
GCAACTATCGTTTCCGGTCTTGTTGCTGAAAGAGTTAAATTTGGAGAATTTGTTGTTTTT
GCTGTTGTATTAACTGCATTTATATATCCAATTGCTGGTAGCTGGAAATGGAATTTTGTT
GATTTTGCTGGTTCTTCAATTGTTCACTCAGTTGGAGCATGGGCTGGTCTTGTAGGAGCT
ATGCTTCTTGGACCAAGAATTGGCAAATATTCTGATGGGAAACCACAGGCTATGCCAGGA
CACAATATGGCTATAGCTACTTTAGGTGCATTAGTCCTATGGATAGGTTGGTACGGATTT
AACCCCGGTTCTCAACTTGCTATGGATCAATGGGTTCCATATGTTGCTGTAACAACTACT
TTGGCAGCAGCAGCTGGAGCTATTGGTGCAACTATTGTTTCAACATTAACTTCTGGTAAG
CCTGATCTTACAATGATAATTAACGGAATCCTTGCTGGTTTGGTTAGTATCACTGCTGGT
TGTGGTGATATGACTCTTGCTGGAGCCTGGTTCGCAGGACTAGTGGGCGGAATAATCGTT
GTATTTTCTGTTGCAGCACTTGATGCCGCTGAGATCGATGATCCTGTAGGTGCATTCTCT
GTTCACGGAGTTTGTGGTGTATGGGGTACTGTAGTTATCGGTCTTTGGGGTACAGCTGTA
CAAGGTGATGGAGCAGGTATGGGATTGTTCAATGGCGGAGGTATTACCCTTCTTCTAGTT
CAAGCTCTTGGTGCCGCAGCTTATGCTATTTGGACACTAGTTACTTGCTGGATTGCCTGG
TCTGTAATCGGAGGATTATTCGGTGGAATCCGAGTATCTGAAGAGGAAGAGACTCAAGGC
TTAGATATAGGAGAGCATGGAATGGAAGCATATCCAGACTTTGCATCTGCT
>AG-355-N16
ATGACCACTGCTTTGCAAACGCCTCAAAGGCGCTCTAGGTCCAAACTTCAAGATGCAAGT
CTTGTTAATGGACCTATGCTCCTTTTGAGAAGTATTCGAGGATTTAGTTCAAACCGCTCT
ATGTTGTGGCTTGCGACTGTTCCCCTAGCTTTGTTTGGTTTAGGTATTTTTAATCTTTCA
GCTCACGCAGCTGATTTACCTGAGTTGAATGCAGCTTTTCTTGCTAACAATTTATGGCTT
TTGATCGCTACTATTCTAGTGATCTTTATGAACGCCGGTTTCGCTATGGTTGAGGCAGGT
ATGTGCCGTTCTAAGAACGCTGTTAACATTCTTGCTAAAAACCTCTTTGTATTTGCTCTA
GCTGTAACTTCTTATTGGTTTATCGGCTATTCATTAATGTACGGAGGAAGTGTTGCTGAC
GGTTGGCTTTACTTTGGCGGCTTATTTTTTGATCCAACAGTTACTGCAGATATGGTAACT
GATGCTGGATTAGTCCCAACAGTTGATTTCTTGTTCCAGTCTGCTTTTGCAGGAACTGCG
GCAACGATCGTTTCCGGTCTTGTTGCTGAAAGAGTTAAATTTGGAGAATTTGTTGTTTTT
GCTGTTGTATTAACTGCATTTATATATCCAATTGCTGGAAGCTGGAAATGGAATTTTGTT
GATTTTGCTGGTTCTTCAATTGTTCACTCAGTTGGAGCATGGGCGGGTCTTGTAGGAGCT
ATGCTTCTTGGACCAAGAATTGGCAAATACTCTGATGGTAAACCACAAGCTATGCCAGGA
CATAACATGGCTATAGCTACTTTGGGTGCATTAGTCCTATGGATAGGTTGGTACGGATTT
AACCCCGGTTCTCAACTAGCTATGGATCAATGGGTTCCATATGTTGCTGTAACAACTACT
CTAGCAGCAGCAGCTGGAGCTATTGGTGCAACTATCGTTTCAACATTAACTTCTGGTAAG
CCTGATCTTACAATGATAATTAACGGTATCCTTGCTGGTTTGGTTAGTATTACTGCTGGC
TGTGGTGATATGACTCTTGCTGGAGCCTGGTTCGCAGGACTAGTAGGCGGAATTATCGTT
GTATTTTCTGTTGCAGCACTTGATGCCGCTGAGATCGATGATCCTGTAGGCGCATTCTCT
GTTCACGGAGTTTGTGGTGTATGGGGTACTGTAGTTATCGGTCTTTGGGGTACAGCTGTA
CAAGGTGATGGAGCAGGTATGGGATTGTTCAATGGTGGAGGTATTACCCTTCTTCTAGTT
CAAGCTCTTGGTGCCGCGGCTTATGCTATTTGGACACTAGTTACTTGCTGGATTGCCTGG
TCTGTAATTGGAGGATTATTCGGTGGAATCCGAGTATCTGAAGAGGAAGAGACTCAAGGC
TTAGATATAGGAGAGCACGGAATGGAAGCATATCCAGACTTTGCATCTGCT
>AG-355-N22
ATGACCACTGCTTTGCAAACGCCTCAAAGGCGCTCTAGGTCCAAATTACAAGATGCAAGT
CTTGTTAATGGACCTATGCTCCTTTTGAGGAGTATTCGAGGATTTAGTTCAAACCGCTCA
ATGTTGTGGCTTGCGACTGTTCCTCTAGCTCTGTTTGGTTTAGGTATTTTTAATCTTTCA
GCTCACGCAGCTGATTTACCTGAGTTGAATGCAGCTTTTCTTGCTAACAATTTATGGCTT
TTGATCGCTACTATTTTAGTGATCTTTATGAACGCTGGTTTCGCTATGGTTGAGGCAGGT
ATGTGTCGTTCTAAGAACGCAGTAAACATCCTTGCTAAAAACCTATTCGTATTTGCTCTG
GCTGTAACCTCTTATTGGTTTATCGGCTATTCATTAATGTACGGAGGTAGTGTTGCTGAC
GGATGGCTTTATTTTGGAGGCTTATTTTTTGATCCAACAGTTACTGCAGATATGGTAACT
GATGCTGGATTAGTCCCAACAGTTGATTTCTTGTTCCAGTCTGCATTCGCAGGAACTGCG
GCAACTATCGTATCCGGTCTTGTTGCTGAAAGAGTTAAATTTGGAGAATTTGTTGTTTTT
GCTGTTGTATTAACTGCATTTATATATCCAATTGCTGGTAGCTGGAAATGGAATTTCGTA
GACTTTGCTGGTTCTTCAATTGTTCACTCAGTTGGAGCATGGGCGGGTCTTGTAGGAGCT
ATGCTTCTTGGACCAAGAATTGGCAAATACTCTGATGGGAAACCACAAGCTATGCCTGGA
CACAACATGGCTATAGCTACTCTTGGTGCATTAGTTCTATGGATAGGTTGGTATGGTTTT
AACCCCGGTTCTCAACTTGCTATGGATCAATGGGTTCCATATGTTGCTGTAACAACTACT
TTGGCAGCAGCAGCTGGTGCTATTGGTGCAACTATTGTTTCAACATTAACTTCTGGTAAG
CCTGATCTTACAATGATAATTAACGGAATCCTTGCTGGTTTGGTTAGTATCACTGCTGGT
TGTGGTGATATGACTCTTGCTGGAGCCTGGTTCGCAGGACTAGTAGGTGGAATAATCGTT
GTATTTTCTGTTGCAGCACTTGATGCCGCTGAGATCGATGATCCTGTAGGCGCATTCTCT
GTTCACGGAGTTTGTGGTGTATGGGGTACTGTTGTTATCGGTCTTTGGGGTACAGCTGTA
CAAGGTGATGGAGCAGGTATGGGATTGTTCAATGGCGGAGGTATTACCCTTCTTCTAGTT
CAAGCTCTTGGTGCCGCAGCTTATGCTATTTGGACACTAGTTACTTGCTGGATTGCCTGG
TCTGTAATTGGAGGATTATTCGGTGGAATCCGAGTATCTGAAGAGGAAGAGACTCAAGGC
TTAGATATAGGAGAGCATGGAATGGAAGCATATCCAGACTTTGCATCTGCT
>AG-355-O17
ATGACCACTGCTTTGCAAACGCCTCAAAGGCGCTCTAGGTCCAAACTTCAAGATTCAAGT
CTTGTTAATGGACCTATGCTCCTTTTGAGGAGTATTCGAGGATTTAGTTCAAACCGCTCA
ATGTTGTGGCTTGCGACTGTTCCTTTAGCTTTGTTTGGTTTAGGTATTTTTAATCTTTCA
GCTCACGCAGCTGATTTACCTGAGTTGAATGCAGCTTTTCTTGCTAACAATTTATGGCTT
TTGATCGCTACTATTTTAGTGATCTTTATGAACGCTGGTTTCGCTATGGTTGAGGCAGGT
ATGTGTCGTTCTAAGAACGCAGTAAACATCCTTGCTAAAAACCTATTCGTATTTGCTTTG
GCTGTAACCTCTTATTGGTTTATCGGCTATTCATTAATGTACGGAGGTAGTGTTGCTGAC
GGATGGCTTTATTTTGGAGGCTTATTTTTTGATCCAACAGTTACTGCAGATATGGTAACT
GATGCTGGATTAGTCCCAACAGTTGATTTCTTGTTCCAGTCTGCATTCGCAGGAACTGCG
GCAACTATCGTATCCGGTCTTGTTGCTGAAAGAGTTAAATTTGGAGAATTTGTTGTTTTT
GCTGTCGTATTAACTGCATTTATATATCCAATTGCTGGTAGCTGGAAATGGAATTTTGTA
GACTTTGCTGGTTCTTCAATTGTTCACTCAGTTGGAGCATGGGCGGGTCTTGTAGGAGCT
ATGCTTCTTGGACCAAGAATTGGCAAATACTCTGATGGGAAACCACAGGCTATGCCAGGA
CACAACATGGCTATAGCTACTTTAGGTGCATTAGTTCTATGGATAGGTTGGTATGGTTTT
AACCCCGGTTCTCAACTTGCTATGGATCAATGGGTTCCATATGTTGCTGTAACAACTACT
TTGGCAGCAGCAGCTGGTGCTATTGGTGCAACTATTGTTTCAACATTAACTTCTGGTAAG
CCTGATCTTACAATGATAATTAACGGAATCCTTGCTGGTTTGGTTAGTATCACTGCTGGT
TGTGGCGATATGACTCTCGCTGGAGCCTGGTTCGCAGGACTAGTAGGGGGAATTATAGTT
GTATTTTCTGTTGCAGCACTTGATGCCGCTGAGATCGATGATCCTGTAGGTGCATTCTCT
GTTCACGGAGTTTGTGGTGTATGGGGTACTGTAGTTATCGGTCTTTGGGGTACAGCTGTA
CAAGGTGATGGAGCAGGTATGGGATTGTTCAATGGTGGAGGTATTACCCTTCTTCTAGTT
CAAGCTCTTGGTGCCGCAGCTTATGCTATTTGGACACTAGTTACTTGCTGGATTGCCTGG
TCTGTAATTGGAGGATTATTCGGTGGAATCCGAGTATCTGAAGAGGAAGAGACTCAAGGC
TTAGATATAGGAGAGCATGGAATGGAAGCATATCCAGACTTTGCATCTGCT
>AG-355-P16
ATGACCACTGCTTTGCAAACGCCTCAAAGGCGCTCTAGGTCCAAATTACAAGATGCAAGT
CTTGTTAATGGACCTATGCTCCTTTTGAGGAGTATTCGAGGATTTAGTTCAAACCGCTCT
ATGTTGTGGCTTGCAACTGTTCCCCTAGCTTTGTTTGGTTTAGGTATTTTTAATCTTTCA
GCTCATGCAGCTGATTTACCTGAGTTGAATGCAGCTTTTCTTGCTAACAATTTATGGCTT
TTGATCGCTACTATTTTAGTGATCTTCATGAACGCTGGTTTCGCTATGGTTGAGGCAGGT
ATGTGTCGTTCTAAGAACGCAGTAAACATCCTTGCTAAAAACCTCTTCGTATTTGCTCTA
GCTGTAACTTCTTATTGGTTTATCGGCTATTCATTAATGTACGGAGGAAGTGTTGCTGAC
GGTTGGCTTTATTTTGGAGGCTTATTTTTTGATCCAACAGTTACCGCTGATATGGTTACT
GATGCTGGATTAGTCCCAACTGTTGATTTCTTGTTCCAGTCTGCATTCGCAGGAACTGCA
GCAACTATCGTTTCCGGTCTTGTTGCTGAAAGAGTTAAATTTGGAGAATTTGTTGTTTTT
GCTGTTGTATTAACTGCATTTATATATCCAATTGCTGGTAGCTGGAAATGGAATTTTGTA
GACTTTGCTGGTTCTTCAATTGTTCACTCAGTTGGAGCATGGGCGGGTCTTGTAGGAGCT
ATGCTTCTTGGACCAAGAATTGGCAAATACTCTGATGGGAAACCACAGGCTATGCCAGGA
CATAATATGGCAATAGCTACTCTAGGTGCATTAGTTCTATGGATAGGTTGGTATGGTTTT
AACCCCGGTTCTCAACTTGCCATGGATCAATGGGTTCCATATGTTGCTGTAACAACTACT
TTAGCAGCAGCAGCCGGAGCTATTGGTGCAACTATTGTTTCAACATTAACTTCTGGTAAG
CCTGATCTTACAATGATAATTAACGGAATCCTTGCTGGTTTGGTTAGTATTACTGCTGGT
TGTGGTGATATGACTCTTGCTGGAGCCTGGTTCGCAGGACTAGTAGGCGGAATAATCGTT
GTATTTTCTGTTGCAGCACTTGATGCCGCTGAGATAGATGATCCTGTAGGTGCATTCTCT
GTTCACGGAGTTTGTGGTGTATGGGGAACTGTTGTAATCGGTCTTTGGGGTACAGCTGTA
CAAGGTGATGGAGCAGGTATGGGATTGTTCAATGGTGGAGGTATTACCCTTCTTTTAGTT
CAAGCTCTTGGTGCCGCAGCATATGCTATTTGGACACTAGTTACTTGCTGGATTGCCTGG
TCTGTAATTGGAGGATTATTCGGTGGAATCCGAGTATCTGAAGAGGAAGAGACTCAAGGC
TTAGATATAGGAGAGCATGGAATGGAAGCATATCCAGACTTTGCATCTGCT
>AG-355-P18
ATGACCACTGCTTTGCAAACGCCTCAAAGGCGCTCTAGGTCCAAATTACAAGATGCAAGT
CTTGTCAATGGACCTATGCTCCTTTTGAGGAGTATTCGAGGATTTAGTTCAAACCGCTCT
ATGTTGTGGCTTGCAACTGTTCCTTTAGCTTTGTTTGGTTTAGGTATTTTTAATCTTTCA
GCTCACGCAGCTGAATTACCTGAGTTGAATGCAGCTTTTCTTGCTAACAATTTATGGCTT
TTGATCGCTACTATTTTAGTGATCTTTATGAACGCTGGTTTCGCTATGGTTGAGGCTGGT
ATGTGTCGTTCTAAGAACGCAGTAAACATACTTGCTAAAAACTTATTCGTATTTGCTCTA
GCTGTAACCTCTTATTGGTTTATCGGCTATTCATTAATGTACGGAGGTAGTGTCGCTGAC
GGATGGCTTTATTTTGGAGGCTTATTTTTTGATCCAACAGTTACTGCAGATATGGTAACT
GATGCTGGATTAGTCCCAACAGTTGATTTCTTGTTCCAGTCTGCATTCGCAGGAACTGCG
GCAACTATCGTTTCCGGTCTTGTTGCTGAAAGAGTTAAATTTGGAGAATTTGTTGTTTTT
GCTGTTGTATTAACTGCATTTATATATCCAATTGCTGGTAGCTGGAAATGGAATTTTGTA
GACTTTGCTGGTTCTTCAATTGTTCACTCAGTTGGAGCATGGGCAGGTCTTGTAGGAGCT
ATGCTTCTTGGACCAAGAATTGGCAAGTACTCTGATGGGAAACCACAGGCTATGCCAGGA
CACAATATGGCTATAGCTACTCTAGGTGCACTAGTTCTATGGATAGGTTGGTACGGTTTT
AACCCCGGTTCTCAACTTGCTATGGATCAATGGGTTCCATATGTTGCAGTAACAACTACT
TTGGCAGCAGCAGCTGGAGCTATTGGTGCAACAATTGTTTCAACATTAACTTCTGGTAAG
CCTGATCTTACAATGATAATTAACGGAATCCTCGCAGGTTTGGTTAGTATCACTGCTGGT
TGTGGTGATATGACTCTTGCTGGAGCCTGGTTCGCAGGTCTAGTAGGTGGAATAATCGTT
GTATTTTCTGTTGCAGCACTTGATGCCGCTGAGATCGATGATCCTGTAGGTGCATTCTCT
GTTCACGGAGTTTGTGGTGTATGGGGTACTGTAGTTATCGGTCTTTGGGGTACAGCTGTA
CAAGGTGACGGAGCAGGTATGGGATTGTTCAATGGTGGAGGTATTACTCTGCTTCTAGTT
CAAGCTCTTGGTGCCGCAGCTTATGCTATCTGGACACTAGTTACTTGCTGGATTGCCTGG
TCTGTTATTGGAGGATTATTCGGTGGAATCCGAGTATCTGAAGAGGAAGAGACTCAAGGC
TTAGATATAGGAGAGCATGGAATGGAAGCATATCCAGACTTTGCATCTGCT
>AG-402-A04
ATGACCACTGCTTTGCAAACGCCTCAAAGGCGCTCTAGGTCCAAACTTCAAGATGCAAGT
CTTGTGAATGGACCTATGCTCCTTTTGAGGAGTATTCGAGGATTTAGTTCAAACCGCTCT
ATGTTGTGGCTTGCAACTGTTCCTTTAGCTTTGTTTGGTTTAGGTATTTTTAATCTTTCA
GCTCATGCAGCTGATTTACCTGAGTTGAATGCAGCTTTTCTTGCTAACAATTTATGGCTT
TTGATCGCTACTATTTTGGTGATCTTCATGAACGCCGGTTTCGCTATGGTTGAGGCAGGT
ATGTGTCGTTCTAAGAACGCAGTAAACATCCTTGCTAAAAACCTCTTTGTATTTGCTTTA
GCTGTAACTTCTTATTGGTTTATCGGCTATTCATTAATGTACGGAGGAAGTGTTGCTGAC
GGATGGCTTTATTTTGGAGGCTTATTCTTTGATCCAACAGTCACCGCTGATATGGTTACT
GATGCTGGATTAGTCCCAACTGTTGATTTCTTGTTCCAGTCTGCATTCGCAGGAACTGCA
GCAACTATCGTTTCCGGTCTTGTTGCTGAAAGAGTTAAATTTGGAGAATTTGTTGTTTTT
GCTGTTGTATTAACTGCATTTATATATCCAATTGCTGGTAGCTGGAAATGGAATTTTGTT
GACTTCGCTGGTTCTTCAATTGTTCACTCAGTTGGAGCATGGGCGGGTCTTGTAGGAGCT
ATGCTTCTTGGACCAAGAATTGGCAAATACTCTGATGGGAAACCACAAGCTATGCCAGGA
CACAATATGGCTATAGCTACTCTAGGTGCATTAGTCCTATGGATAGGTTGGTATGGATTT
AACCCCGGTTCTCAACTTGCTATGGATCAATGGGTTCCATATGTTGCTGTAACAACTACT
TTGGCAGCAGCAGCTGGAGCTATTGGTGCAACTATTGTTTCAACATTAACTTCTGGTAAG
CCTGATCTTACAATGATAATTAACGGAATCCTCGCTGGTTTGGTTAGTATCACTGCTGGT
TGTGGTGATATGACTCTTGCTGGAGCCTGGTTCGCAGGACTAGTAGGGGGAATTATAGTT
GTATTTTCTGTCGCAGCACTTGATGCCGCTGAGATTGATGATCCTGTAGGTGCATTCTCT
GTTCACGGAGTTTGTGGTGTATGGGGTACTGTAGTTATCGGTCTTTGGGGTACAGCTGTA
CAAGGTGATGGAGCAGGTATGGGATTGTTCAATGGTGGAGGTATTACCCTTCTTCTAGTT
CAAGCTCTTGGTGCCGCAGCTTATGCTATTTGGACACTAGTTACTTGCTGGATTGCCTGG
TCTGTAATTGGAGGATTATTCGGTGGAATCCGAGTATCTGAAGAAGAAGAGACTCAAGGC
TTAGATATCGGAGAGCATGGAATGGAAGCATATCCAGACTTTGCATCTGCT
>AG-402-K16
ATGACCACTGCTTTGCAAACGCCTCAAAGGCGCTCTAGGTCCAAATTACAAGATGCAAGT
CTTGTTAATGGACCTATGCTCCTTTTGAGGAGTATTCGAGGATTTAGTTCAAACCGCTCT
ATGTTGTGGCTTGCAACTGTTCCCCTAGCTTTGTTTGGTTTAGGTATTTTTAATCTTTCA
GCTCATGCAGCTGATTTACCTGAGTTGAATGCAGCTTTTCTTGCTAACAATTTATGGCTT
TTGATCGCTACTATTTTGGTGATCTTCATGAACGCTGGTTTCGCTATGGTTGAGGCAGGT
ATGTGTCGTTCTAAGAACGCAGTAAACATCCTTGCTAAAAACCTCTTTGTATTTGCTCTA
GCTGTAACTTCTTATTGGTTTATCGGCTATTCATTAATGTACGGAGGAAGTGTTGCTGAC
GGATGGCTTTATTTTGGAGGCTTATTTTTTGATCCAACAGTTACCGCTGATATGGTTACT
GATGCTGGATTAGTCCCAACTGTTGATTTCTTGTTCCAGTCTGCATTCGCAGGAACTGCG
GCAACTATCGTTTCCGGTCTTGTTGCTGAAAGAGTTAAATTTGGAGAATTTGTTGTTTTT
GCTGTTGTATTAACTGCATTTATATATCCAATTGCTGGTAGCTGGAAATGGAATTTTGTT
GACTTTGCTGGATCTTCAATTGTTCATTCAGTTGGAGCATGGGCGGGTCTTGTAGGAGCT
ATGCTTCTTGGACCAAGAATTGGCAAATACTCTGATGGGAAACCACAAGCTATGCCTGGA
CACAATATGGCCATAGCTACTCTAGGTGCATTAGTCCTATGGATAGGTTGGTACGGATTT
AACCCCGGTTCTCAACTTGCTATGGATCAATGGGTTCCATATGTTGCTGTAACAACTACT
TTGGCAGCAGCAGCTGGAGCTATTGGTGCAACTATTGTTTCAACATTAACTTCTGGTAAG
CCTGATCTTACAATGATTATTAACGGAATCCTTGCTGGTTTGGTTAGTATCACTGCTGGT
TGTGGTGATATGACTCTTGCTGGAGCCTGGTTTGCAGGACTAGTGGGAGGAATAATCGTT
GTATTTTCTGTTGCAGCACTTGATGCCGCTGAGATCGATGATCCTGTAGGTGCATTCTCT
GTTCACGGAGTTTGTGGTGTATGGGGTACTGTAGTTATCGGTCTTTGGGGTACAGCTGTA
CAAGGTGATGGAGCAGGTATGGGATTGTTCAACGGAGGAGGAATTACCCTTCTTCTAGTT
CAAGCTCTTGGTGCCGCAGCTTATGCTATTTGGACACTAGTTACTTGCTGGATTGCCTGG
TCTGTAATTGGAGGATTATTCGGTGGAATCCGAGTATCTGAAGAGGAAGAGACTCAAGGC
TTAGATATAGGAGAGCATGGAATGGAAGCATATCCAGACTTTGCATCTGCT
>AG-402-K21
ATGACCACTGCTTTGCAAACGCCTCAAAGGCGCTCTAGGTCCAAATTACAAGATGCAAGT
CTTGTTAATGGACCTATGCTCCTTTTGAGGAGTATTCGAGGATTTAGTTCAAACCGCTCA
ATGTTGTGGCTTGCGACTGTTCCTTTAGCTTTGTTTGGTTTAGGTATTTTTAATCTTTCA
GCTCACGCAGCTGATTTACCTGAGTTGAATGCAGCTTTTCTTGCTAACAATTTATGGCTT
TTGATCGCTACTATTTTAGTGATCTTCATGAACGCTGGTTTCGCTATGGTTGAGGCAGGT
ATGTGTCGTTCTAAGAACGCAGTAAACATCCTTGCTAAAAACCTATTCGTATTTGCTCTA
GCTGTAACCTCTTATTGGTTTATCGGCTATTCATTAATGTACGGAGGAAGTGTCGCTGAC
GGATGGCTTTATTTTGGAGGCTTATTTTTTGATCCAACAGTTACTGCAGATATGGTAACT
GATGCTGGATTAGTCCCAACAGTTGATTTCTTGTTCCAGTCTGCATTCGCAGGAACTGCG
GCAACTATCGTATCCGGTCTTGTTGCTGAAAGAGTTAAATTTGGAGAATTTGTTGTTTTT
GCTGTCGTATTAACTGCATTTATATATCCAATTGCTGGTAGCTGGAAATGGAATTTTGTA
GACTTTGCTGGTTCTTCAATTGTTCACTCAGTTGGAGCATGGGCGGGTCTCGTAGGAGCT
ATGCTTCTAGGACCAAGAATTGGCAAATACTCTGATGGGAAACCACAGGCTATGCCAGGA
CACAATATGGCTATAGCTACTCTAGGTGCATTAGTTCTATGGATAGGTTGGTATGGTTTT
AACCCCGGTTCTCAACTTGCTATGGATCAATGGGTTCCATATGTTGCTGTAACAACTACT
TTGGCAGCAGCAGCTGGTGCTATTGGTGCAACTATTGTTTCAACATTAACTTCTGGTAAG
CCTGATCTTACAATGATAATTAACGGAATCCTTGCTGGTTTGGTTAGTATCACTGCTGGT
TGTGGTGATATGACTCTTGCTGGAGCCTGGTTCGCAGGACTAGTGGGCGGAATAATCGTT
GTTTTTTCTGTTGCAGCACTTGATGCCGCTGAGATCGATGATCCTGTAGGCGCATTCTCT
GTTCACGGAGTTTGTGGTGTATGGGGTACTGTTGTTATTGGTCTTTGGGGTACAGCTGTA
CAAGGTGATGGAGCAGGTATGGGATTGTTCAATGGCGGAGGTATTACCCTTCTTCTAGTT
CAAGCTCTTGGTGCCGCAGCTTATGCTATTTGGACACTGGTTACTTGCTGGATTGCTTGG
TCTGTAATTGGAGGATTATTCGGTGGAATCCGAGTATCTGAAGAGGAAGAGACTCAAGGT
TTAGATATAGGAGAGCACGGAATGGAAGCATATCCAGACTTTGCATCTGCT
>AG-402-K22
ATGACCACTGCTTTGCAAACGCCTCAAAGGCGCTCTAGGTCCAAACTTCAAGATGCAAGT
CTTGTAAATGGGCCTATGCTCCTTTTGAGGAGTATTCGAGGATTTAGTTCAAACCGCTCT
ATGTTGTGGCTTGCAACTGTTCCCCTAGCTTTGTTTGGTTTAGGTATTTTCAATCTTTCA
GCTCATGCAGCTGATTTACCTGAGTTGAATGCAGCTTTTCTTGCTAACAATTTATGGCTT
TTGATCGCTACTATCTTAGTGATCTTCATGAACGCTGGTTTCGCTATGGTTGAGGCAGGT
ATGTGCCGTTCTAAGAACGCTGTTAACATCCTTGCTAAAAACCTCTTTGTATTTGCTTTA
GCTGTTACTTCTTACTGGTTTATCGGCTATTCATTAATGTACGGAGGAAGTGTTGCTGAC
GGATGGCTTTATTTTGGCGGCTTATTTTTTGATCCAACAGTTACCGCAGATATGGTGACT
GATGCTGGATTAGTACCAACTGTTGATTTCTTGTTCCAGTCTGCATTTGCAGGAACTGCG
GCAACTATCGTTTCCGGTCTTGTTGCTGAAAGAGTTAAATTTGGAGAATTTGTTGTTTTT
GCGATTGTATTAACTGCATTTATTTATCCAATTGCTGGAAGCTGGAAATGGAATTTTGTT
GATTTTGCTGGTTCTTCAATCGTTCACTCAGTTGGAGCATGGGCAGGTCTTGTAGGAGCT
ATGCTCCTTGGACCAAGAATTGGCAAATACTCTGATGGAAAACCTCAGGCTATGCCAGGA
CACAATATGGCTATAGCTACATTAGGTGCATTAGTTCTATGGATAGGTTGGTATGGATTT
AACCCTGGTTCTCAACTTGCAATGGATCAATGGGTTCCATATGTTGCTGTAACAACTACT
TTAGCAGCAGCAGCTGGTGCTATTGGAGCAACTGTTGTTTCAACATTAACTTCTGGTAAG
CCTGATCTTACAATGATTATTAACGGAATCCTTGCTGGTTTGGTTAGTATCACTGCTGGT
TGTGGTGATATGACTCTTGCTGGAGCCTGGTTCGCAGGACTAGTTGGAGGAATCATTGTT
GTATTTTCTGTTGCAGCCGTTGATGCTGCTGAGATCGACGATCCTGTAGGCGCATTCTCT
GTTCACGGAGTTTGTGGTGTATGGGGTACTGTAGTCATTGGTCTTTGGGGTACAGCCGTA
CAAGGAGATGGAGCAGGTATGGGATTGTTCAATGGTGGAGGTATTACTCTTCTATTAGTT
CAAGCTCTTGGTGCCGCAGCTTATGCTATCTGGTCACTAGTTACTTGCTGGATTGCTTGG
TCCGTAATTGGAGGATTATTTGGAGGAATCCGAGTATCTGAAGAGGAAGAGACTCAAGGA
CTAGATATAGGAGAGCATGGAATGGAAGCATATCCTGACTTTGCATCTGCT
>AG-402-L23
ATGACCACTGCTTTGCAAACGCCTCAAAGGCGCTCTAGGTCCAAATTACAAGATGCGAGT
CTTGTTAATGGACCTATGCTCCTTTTGAGGAGTATTCGAGGATTTAGTTCAAACCGCTCA
ATGTTGTGGCTTGCAACTGTTCCTTTAGCTTTGTTTGGTTTAGGTATTTTTAATCTTTCT
GCTCATGCAGGCGATCTACCTGAGTTGAATGCAGCTTTTCTTGCCAATAATTTATGGCTA
TTTGTCGCTACTATTTTAGTGATATTCATGAACGCCGGCTTCGCTATGGTAGAAGCAGGT
ATGTGTCGTTCTAAGAACGCCGTCAACATCCTTGCTAAAAACCTTTTCGTATTTGCTCTA
GCTGTTACCTCTTATTGGGTAATAGGCTACTCGCTAATGTACGGAGACAGTATTGCTGGT
GGATGGCTATATTTTATGGGCCTATTTTTTGATCCAACAGTCACTGCCGAAACAGTTGCT
GATGCTGGATTAGTTCCAACAGTTGATTTCTTATTCCAGTCTGCATTCGCAGGAACTGCT
GCTACTATCGTTTCCGGTCTCGTAGCAGAAAGAGTTAAATTTGGAGAATTTGTTGTTTTT
GCGATTGTATTAACTGCATTTATATATCCAATTGCTGGTAGCTGGAAATGGAATTTTGTT
GACTTTGCTGGTTCTTCGATTGTTCACTCAGTTGGAGCATGGGCGGGTCTTGTAGGAGCT
ATGCTTCTTGGACCAAGAATTGGCAAATACTCTGATGGAAAACCACAAGCTATGCCAGGA
CACAATATGGCTATAGCCACTTTGGGTGCATTAGTTCTATGGATAGGTTGGTATGGATTT
AACCCCGGTTCTCAACTTGCTATGGATCAATGGGTTCCATATGTTGCTGTAACAACTACT
TTGGCAGCAGCAGCTGGCGCTATCGGAGCAACTGTTGTTTCAACATTAACTTCTGGTAAG
CCTGATCTTACAATGATTATTAACGGAATCCTTGCTGGTTTGGTTAGTATCACTGCTGGT
TGTGGTGATATGACTCTTGCTGGAGCCTGGTTCGCAGGACTAGTCGGTGGAATTATCGTT
GTATTTTCTGTTGCAGCACTTGATGCCGCTGAGATAGATGATCCTGTAGGTGCATTCTCT
GTTCACGGAGTATGTGGTGTATGGGGTACTGTTGTTATCGGTCTTTGGGGTACTGCTGTA
CAGGGCGATGGAGCAGGTATGGGATTGTTCAATGGTGGAGGTATTACCCTTCTTCTAGTT
CAAGCTCTTGGTGCCGCAGCTTATGCTATCTGGACACTAGTTACTTGCTGGATTACCTGG
TCTATAATTGGAGGCTTATTCGGTGGAATCCGAGTATCTGAAGAGGAAGAGACTCAAGGC
TTAGACATAGGAGAGCATGGAATGGAAGCATATCCAGACTTTGCATCTGCT
>AG-402-M15
ATGACCACTGCTTTGCATTCGCCAGGACGTAGAAAGACT------CTTCAGGAAGCTAGT
CTTCTTGAAGGGCCCATGCTTCTCCTGCGCAGCATCCGTGGTTTTAGGACAAATCAATCT
TTGATTTGGCTTGCCACTGTTCCAGTAGCTCTTTTCGGCTTAAGTATATTCACTTTTGCG
GCTAAAGCTGGTCCTCTCGGAGACTTAACAGCGTCCTTCTTAGCTGACAACTTATGGCTG
TTCATAGCTACTATTCTTGTGATCTTCATGAACGCAGGTTTCGCCATGGTTGAAGCCGGC
ATGTGTAGATCTAAAAACGCTGTTAACATTCTCGCTAAAAACCTATTTGTTTTTGCACTT
GCTGTAACTGCTTATTGGTTTATTGGATACTCATTAATGTATGGGGATTCACAATTAGGA
GGATTTTTCTTCTTTAATCAACTATTTTTCGATCCTGATCCTTCTGGCGCTCTTGCAGGC
AATACCGGTTTAGTTCCTTCAGTTGATTTCCTTTTCCAAGCAGCTTTTGCTGGAACTGCA
GCAACTATTGTTTCTGGATTAGTTGCGGAAAGAGTTAAATTCGGTGAGTTTGTTATTTTT
GCAATTGTTCTTTCAGGTATCATCTACCCTATTTCTGGTAGCTGGCAATGGAATTTTATC
GACTTTGCTGGTTCATCTATTGTTCACTCAGTAGGTGGTTGGGCCGGATTAGTTGGAGCG
ATGATGCTCGGGCCAAGGATAGGTAAATATGTTGATGGTAAAGCGCAAGCAATGCCTGGC
CACAGCATGGCTATAGCCACTTTAGGTGCCCTAATTCTTTGGATTGGTTGGTATGGCTTT
AACCCTGGTTCCGAACTTGCTATGGATGAATATGTTGCATACGTGGCAGTAACAACAACA
CTTGCTGCCGCAGGTGGAGCTATTGCTGCAACTGTTTTATCTACCTTGACTTCAGGAAAA
CCAGATTTAACTATGATTATCAACGGTATTCTTGCTGGTTTAGTAAGTATAACTGCAGGT
TGTGGAAACATGACTTTTGTTGGATCTTGGGTTGCAGGTGCAGTAGGTGGAATCATTGTT
GTTTTTGCAGTAGCTGCATTAGATGCTGCAGAGATTGATGATCCAGTTGGTGCATTCTCA
GTTCACGGTGTTTGTGGAGTTTGGGGAACTGTTGTTATTGGTCTTTGGGGCGTAGAAGGA
ATGGATCCTGGCGCTGGTATAGGACTTTTTAACGGCGGTGGAATCAACCAATTACTTGTT
CAGGCGTTCGGTGCCGGATGTTATGCAATTTGGACAATAGTTACATGTTGGATAGCATGG
TCTATCATCGGAGGACTATTCGGTGGTATTCGAGTATCTGAAGAGGAAGAGACTCAAGGC
CTAGATATAGGAGAGCACGGAATGGAAGCATATCCAGACTTTGCATCTGCT
>AG-402-N08
ATGACCACTGCTTTGCAAACGCCTCAAAGGCGCTCTAGGTCCAAGTTACAAGATGCGAGT
CTTGTTAATGGACCTATGCTCCTTTTGAGGAGTATTCGAGGATTTAGTTCAAACCGCTCT
ATGTTGTGGCTTGCAACTGTTCCCCTAGCTTTGTTTGGTTTAGGTATTTTTAATCTTTCA
GCTCACGCAGCTGATTTACCTGAGTTGAATGCAGCTTTTCTTGCTAACAATTTATGGCTT
TTGATCGCTACTATTCTAGTGATCTTTATGAACGCCGGTTTCGCTATGGTTGAGGCAGGT
ATGTGCCGTTCTAAGAACGCTGTTAACATTCTTGCTAAAAACCTCTTTGTATTTGCTCTA
GCTGTAACTTCTTATTGGTTTATCGGCTATTCATTAATGTACGGAGGAAGTGTTGCTGAC
GGATGGCTTTATTTTGGCGGCTTATTTTTTGATCCAACAGTTACTGCAGATATGGTAACT
GATGCTGGGTTAGTCCCAACTGTTGATTTCTTGTTCCAGTCTGCATTTGCAGGAACTGCG
GCAACGATCGTTTCTGGTCTTGTTGCTGAAAGAGTTAAATTTGGAGAATTTGTTGTTTTT
GCGATTGTATTAACTGCATTTATTTATCCAATTGCTGGTAGCTGGAAATGGAATTTTGTT
GATTTTGCTGGTTCTTCAATTGTTCACTCAGTTGGAGCATGGGCAGGTCTAGTAGGAGCA
ATGCTTCTAGGGCCAAGAATTGGCAAATACTCTGATGGGAAACCCCAGGCTATGCCAGGT
CACAATATGGCTATAGCTACTTTGGGTGCATTAGTTCTATGGATAGGTTGGTATGGATTT
AACCCTGGTTCTCAACTTGCTATGGACGAATGGGTTCCATATGTTGCTGTAACAACTACC
TTGGCAGCAGCAGCTGGTGCTATTGGAGCAACTATTGTTTCAACATTAACTTCTGGTAAG
CCTGATCTTACAATGATTATTAACGGAATCCTTGCTGGATTAGTTAGTATCACTGCTGGT
TGTGGCGATATGTCTCTTGCTGGAGCCTGGTTTGCAGGACTAGTAGGTGGAATTATCGTA
GTATTCTCTGTTGCAGCCCTAGATGCTGCTGAGATCGATGATCCTGTGGGTGCATTCTCC
GTTCACGGAGTTTGTGGTGTATGGGGTACTATAGTTATCGGTCTATGGGGTACAGCTGTG
CAAGGAGATGGTGCTGGTATGGGATTGTTTAATGGTGGAGGTATAAGCCTTCTTCTAATT
CAAGCTCTTGGTGCCGCAGCTTATGCTATCTGGACACTAGTTACTTGCTGGATTGCTTGG
TCTGTAATTGGAGGATTATTCGGAGGAATCCGAGTATCTGAAGAGGAAGAGACTCAAGGT
TTAGATATAGGAGAGCACGGAATGGAAGCATATCCAGACTTCGCATCTGCT
>AG-402-N23
ATGACCACTGCTTTGCAAACGCCTCAAAGGCGCTCTAGGTCCAAACTTCAAGATGCAAGT
CTTGTAAATGGACCTATGCTCCTTTTGAGGAGTATTCGAGGATTTAGTTCAAACCGCTCC
ATGTTGTGGCTTGCAACTGTTCCCCTAGCTTTGTTTGGTTTAGGTATTTTTAATCTTTCA
GCTCACGCAGCTGATTTACCTGAGTTGAATGCAGCTTTTCTTGCTAACAATTTATGGCTT
TTGATCGCTACTATTCTAGTGATCTTTATGAACGCCGGTTTCGCTATGGTTGAGGCAGGT
ATGTGCCGTTCTAAGAACGCTGTTAACATTCTTGCTAAAAACCTCTTTGTATTTGCTCTA
GCTGTAACTTCTTATTGGTTTATCGGCTATTCATTAATGTACGGAGGAAGTGTTGCTGAC
GGTTGGCTTTATTTTGGCGGCTTATTTTTTGATCCAACAGTTACTGCAGATATGGTAACT
GATGCTGGATTAGTCCCAACTGTTGATTTCTTGTTCCAGTCTGCTTTTGCAGGAACTGCC
GCAACTATCGTTTCCGGTCTTGTTGCTGAAAGAGTTAAATTTGGAGAATTTGTTGTTTTT
GCTGTTGTATTAACTGCATTTATATATCCAATTGCTGGTAGCTGGAAATGGAATTTTGTT
GATTTTGCTGGTTCTTCAATTGTTCACTCAGTTGGAGCATGGGCGGGTCTTGTAGGAGCT
ATGCTTCTTGGACCAAGAATTGGCAAATACTCTGATGGCAAACCACAGGCTATGCCAGGA
CATAATATGGCTATAGCTACTCTAGGTGCATTAGTCCTATGGATAGGTTGGTACGGATTT
AACCCCGGTTCTCAACTTGCTATGGATCAATGGGTTCCATACGTAGCTGTAACAACTACT
TTAGCAGCAGCAGCTGGAGCTATTGGTGCAACTATTGTTTCAACATTAACTTCTGGTAAG
CCTGATCTTACAATGATAATTAACGGTATCCTTGCTGGTTTGGTTAGTATCACTGCTGGT
TGTGGTGATATGACTCTTGCTGGAGCCTGGTTCGCAGGACTAGTAGGCGGAATTATCGTT
GTATTTTCTGTCGCAGCACTTGATGCCGCTGAGATCGATGATCCTGTAGGTGCATTCTCT
GTTCACGGAGTTTGTGGTGTATGGGGTACTGTAGTTATCGGTCTTTGGGGTACAGCTGTA
CAAGGTGATGGTGCAGGTATGGGATTGTTCAATGGTGGAGGTATTACTCTTCTTCTAATT
CAAGCTCTTGGTGCCGCAGCTTATGCTATTTGGACACTAGTTACTTGCTGGATTGCCTGG
TCTGTAATTGGAGGATTATTCGGTGGAATCCGAGTATCTGAAGAGGAAGAGACTCAAGGC
TTAGATATAGGAGAGCACGGAATGGAAGCATATCCAGACTTTGCATCTGCT
>AG-402-O16
ATGACCACTGCTTTGCAAACGCCTCAAAGGCGCTCTAGGTCCAAATTACAAGATGCGAGT
CTTGTTAATGGACCTATGCTCCTTTTGAGGAGTATTCGAGGATTTAGTTCAAACCGCTCT
ATGTTGTGGCTTGCAACTGTTCCCCTAGCTTTGTTTGGTTTAGGTATTTTTAATCTTTCA
GCTCACGCAGCTGATTTACCTGAGTTGAATGCAGCTTTTCTTGCTAACAATTTATGGCTT
TTGATCGCTACTATTCTAGTGATCTTTATGAACGCCGGTTTCGCTATGGTTGAGGCAGGT
ATGTGCCGTTCTAAGAACGCTGTTAACATCCTTGCTAAAAACCTCTTTGTATTTGCTCTA
GCTGTAACTTCTTATTGGTTTATCGGCTATTCATTAATGTACGGAGGAAGTGTTGCTGAC
GGATGGCTTTATTTTGGCGGCTTATTTTTTGATCCAACAGTTACCGCAGATATGGTAACT
GATGCTGGGTTAGTCCCAACTGTTGATTTCTTATTCCAGTCTGCATTTGCAGGTACTGCG
GCAACTATCGTTTCCGGACTTGTTGCTGAAAGAGTTAAATTTGGAGAATTTGTTGTTTTT
GCGATTGTATTAACTGCATTTATTTATCCAATTGCTGGTAGCTGGAAATGGAATTTTGTT
GATTTTGCTGGTTCTTCAATTGTTCACTCAGTTGGAGCATGGGCAGGTCTTGTAGGAGCA
ATGCTTCTTGGACCAAGAATTGGCAAATACTCTGATGGAAAACCACAGGCTATGCCAGGT
CACAATATGGCTATAGCTACTTTGGGTGCATTAGTTCTATGGATAGGTTGGTATGGATTT
AACCCCGGTTCTCAACTTGCTATGGACCAATGGGTCCCATATGTTGCTGTAACTACTACT
TTGGCAGCAGCAGCTGGTGCAATTGGAGCAACTATTGTTTCAACTTTAACTTCTGGTAAG
CCTGACCTTACAATGATTATTAACGGAATCCTTGCTGGATTAGTTAGTATCACTGCTGGT
TGTGGCGATATGACTCTTGCTGGAGCCTGGTTTGCAGGTCTAGTTGGTGGAATTATCGTT
GTATTCTCTGTTGCAGCGCTAGATGCTGCTGAGATCGATGATCCTGTAGGTGCATTCTCC
GTTCACGGAGTTTGTGGTGTATGGGGTACTGTAGTTATCGGTCTATGGGGTACAGCTGTC
CAAGGCGATGGTGCTGGTATGGGATTGTTTAATGGTGGAGGCATTAGCCTTCTTCTAATT
CAAGCTCTTGGTGCCGCAGCTTATGCTATCTGGACACTAGTTACTTGCTGGATCGCTTGG
TCTGTAATTGGAGGATTATTCGGTGGAATCCGAGTATCTGAAGAGGAAGAGACTCAAGGT
TTAGATATAGGAGAGCATGGAATGGAAGCATATCCAGACTTTGCATCTGCT
>AG-412-J13
ATGACCACTGCTTTGCAAACGCCTCAAAGGCGCTCTAGGTCCAGACTACAAGATGCAAGT
CTTGTAAACGGACCTATGCTCCTTCTGAGGAGTATTCGAGGATTTAGTTCAAACCGCTCT
ATGGTGTGGCTTGCAACTGTTCCTTTAGCACTATTCGGATTAGGACTATTTAACGTTGCA
GCTCATGCGACTGAACTACCTGATCTTAATGCAGCATTTTTAGCAAATAACCTTTGGTTA
TTTGTTGCAACCATCTTAGTGATTTTCATGAATGCTGGTTTCGCTATGGTTGAAGCCGGT
ATGTGTAGATCCAAAAATGCTGTAAACATTCTCGCCAAAAACCTATTTGTATTCGCTTTA
GCAGTTACCTCTTATTGGTTTATTGGATTTGGAATTATGTATGGAAAGGAAATAATTCCT
GGAGTACTTTATTTTAATTCCTTATTTTTTGACCCAACAGTAACTGCAGAAATGATTGAG
GGAGCAGCATTAGTTCCTACAGTTGACTTTTTGTTCCAAGCAGCTTTTGCTGGAACAGCC
GCTACTATCGTTTCTGGACTTGTTGCTGAAAGGGTTAAATTTGGAGAATTTGTTGTTTTT
GCTATCGTCTTAACTGCTTTCATCTACCCAATAGCTGGTAGCTGGAAGTGGAATTTTATT
GATTTTGCAGGTTCTTCAATTGTTCACTCAGTTGGAGCATGGGCAGGTCTAGTTGGAGCT
ATGCTTCTTGGACCAAGAATTGGTAAATACTCAGATGGTAAGCCGCAGGCTATGCCAGGA
CATAATATGGCAATTGCTACTTTAGGTGCACTTGTTCTATGGATAGGTTGGTATGGATTT
AATCCAGGTTCTCAACTTGCTATGGATCAATGGGTACCTTACGTTGCTGTAACAACCACT
TTAGCTGCCGCAGCTGGAGCTATTGGAGCAACAATTGTTTCTACTTTAACTTCAGGAAAA
CCTGATCTTACAATGATCATTAATGGAATTCTTGCTGGCCTAGTCAGTATCACTGCTGGT
TGTGGTGATATGACTCTTGTTGGGGCTTGGTTCGCTGGCCTAGTTGGTGGAATTATTGTT
GTATTTTCTGTTGCAGCTCTTGATGCCGCTGAGATCGATGATCCTGTAGGTGCATTCTCT
GTTCACGGAGTTTGTGGAGTATGGGGTACCGTAGTTATTGGTCTTTGGGGTACGGCTGTA
CAAGGAGATGGAGCAGGTATTGGATTGTTCAATGGAGGAGGTATTAACCTTCTTCTAGTT
CAAGCTCTTGGTGCCGCAGCCTATGCTATTTGGACACTAGTTACTTGCTGGATTGCTTGG
TCTGTAATTGGAGGATTATTCGGTGGAATCCGAGTATCTGAAGAGGAAGAGACTCAAGGC
CTAGATATAGGAGAGCATGGAATGGAAGCATATCCAGACTTTGCATCTGCT
>AG-418-D13
ATGACCACTGCTTTGCAAACGCCTCAAAGGCGCTCTAGGTCCAGATTACAAGATGCAAGT
CTTGTTAATGGACCTATGCTCCTTTTGAGGAGTATTCGAGGATTTAGTTCAAACCGCTCA
ATGTTGTGGCTTGCGACTGTTCCTTTAGCTTTGTTTGGTTTAGGTATTTTTAATCTTTCA
GCTCACGCGGCTGATTTACCTGAGTTGAATGCAGCTTTTCTTGCTAACAATTTATGGCTT
TTGATCGCTACTATTTTAGTGATCTTTATGAACGCTGGTTTCGCTATGGTTGAGGCAGGT
ATGTGTCGTTCTAAGAACGCAGTAAACATCCTTGCTAAAAACCTATTCGTATTTGCTTTA
GCTGTAACCTCTTATTGGTTTATTGGCTATTCATTAATGTACGGAGGTAGTGTTGCTGAC
GGATGGCTTTATTTTGGCGGCTTATTTTTTGATCCAACAGTTACTGCAGATATGGTAACT
GATGCTGGATTAGTCCCAACAGTTGATTTCTTGTTCCAGTCTGCATTCGCAGGAACTGCG
GCAACTATCGTATCCGGTCTTGTTGCTGAAAGAGTTAAATTTGGAGAATTTGTTGTTTTT
GCTGTCGTATTAACTGCATTTATATATCCAATTGCTGGTAGCTGGAAATGGAACTTTGTA
GACTTTGCTGGTTCTTCAATTGTTCACTCAGTTGGAGCATGGGCGGGTCTTGTAGGAGCT
ATGCTTCTTGGACCAAGAATTGGCAAATACTCTGATGGGAAACCACAGGCTATGCCAGGA
CACAACATGGCTATAGCTACTCTAGGTGCATTAGTTCTATGGATAGGTTGGTATGGTTTT
AACCCCGGTTCTCAACTTGCTATGGATCAATGGGTTCCATATGTTGCTGTAACAACTACT
TTGGCAGCAGCAGCTGGTGCTATTGGTGCAACTATTGTTTCAACATTAACTTCTGGTAAG
CCTGATCTTACAATGATAATTAACGGAATCCTTGCTGGTTTGGTTAGTATCACTGCTGGT
TGTGGTGATATGACTCTTGCTGGAGCCTGGTTCGCAGGACTAGTGGGAGGAATAATCGTT
GTATTTTCTGTTGCAGCACTTGATGCCGCTGAGATCGATGATCCTGTAGGTGCATTCTCT
GTTCACGGGGTATGTGGTGTATGGGGTACTGTTGTTATCGGTCTTTGGGGTACAGCTGTA
CAAGGTGATGGAGCAGGTATGGGATTGTTCAATGGCGGAGGTATTACCCTTCTTCTAGTT
CAAGCTCTTGGTGCCGCAGCTTATGCTATTTGGACACTAGTTACTTGCTGGATTGCCTGG
TCTGTAATTGGAGGATTATTCGGTGGAATCCGAGTATCTGAAGAGGAAGAGACTCAAGGC
TTAGATATAGGGGAGCATGGAATGGAAGCATATCCAGACTTTGCATCTGCT
>AG-418-F08
ATGACCACTGCTTTGCAAACGCCTCAAAGGCGCTCTAGGTCCAAGTTACAAGATGCAAGT
CTTGTTAATGGACCTATGCTCCTTTTGAGGAGTATTCGAGGATTTAGTTCAAACCGCTCT
ATGTTGTGGCTTGCAACTGTTCCTTTAGCTTTGTTTGGTTTAGGTATTTTTAACCTTTCA
GCTCATGCAGCTGATTTACCTGAGTTGAATGCAGCTTTTCTTGCTAACAATTTATGGCTT
TTGATCGCTACTATCTTAGTGATCTTCATGAACGCTGGTTTCGCTATGGTTGAGGCAGGT
ATGTGCCGTTCTAAGAACGCAGTAAACATCCTTGCTAAAAACCTATTCGTATTTGCTCTA
GCTGTAACCTCATATTGGTTTATTGGCTATTCATTAATGTACGGAGGTAGTGTTGCTGAC
GGATGGCTTTATTTTGGAGGCTTATTTTTTGATCCAACAGTTACTGCAGATATGGTAACT
GATGCTGGATTAGTCCCAACAGTTGATTTCTTGTTCCAGTCTGCATTCGCAGGAACTGCG
GCAACTATCGTATCCGGTCTTGTTGCTGAAAGAGTTAAATTTGGAGAATTTGTTGTTTTT
GCTATTGTATTAACTGCATTTATATATCCAATTGCTGGTAGCTGGAAATGGAATTTCGTT
GATTTTGCTGGTTCTTCAATTGTCCACTCAGTTGGAGCATGGGCAGGTCTTGTAGGAGCT
ATGCTTTTAGGACCAAGAATTGGCAAATACTCTGATGGAAAACCTCAAGCTATGCCAGGT
CACAATATGGCTATAGCCACTTTAGGTGCATTAGTTCTATGGATAGGTTGGTATGGATTT
AACCCAGGTTCTCAACTTGCTATGGATCAATGGGTTCCATATGTTGCTGTAACAACTACT
TTGGCAGCAGCAGCTGGCGCTATTGGAGCAACTGTTGTCTCAACATTAACTTCAGGCAAG
CCTGATCTTACAATGATTATTAACGGAATTCTTGCTGGTTTGGTTAGTATCACTGCTGGT
TGTGGTGATATGACACTTGCTGGAGCCTGGTTCGCAGGACTAGTTGGTGGAATTATTGTT
GTATTTTCTGTTGCAGCTCTTGATGCTGCTGAGATCGATGATCCTGTAGGTGCATTCTCT
GTTCACGGAGTTTGTGGTGTATGGGGTACTGTAGTTATCGGTCTTTGGGGTACAGCTGTT
CAGGGCGATGGAGCAGGCATGGGATTGTTCAATGGTGGAGGTATTAATCTTTTACTAGTT
CAAGCTCTTGGTGCTGCAGCTTATGCTATCTGGACGTTAGTCACTTGTTGGATTGCTTGG
TCAGTAATTGGAGGATTATTCGGAGGAATCCGTGTATCTGAAGAGGAAGAGACTCAAGGT
CTTGATATAGGAGAGCATGGAATGGAAGCATATCCAGACTTTGCATCTGCT
>AG-418-I20
ATGACCACTGCTTTGAATTCGCGGCCAGGATCTAAGCGTTCGAGACTTCAAGAAGTCAGT
CTTCTAGAAGGACCGATGCTTCTCTTGCGCAGCATTCGTGGCTTTAGGACAAATCAAAAA
CTGATTTGGCTAGCCACTGTCCCAGTAGCTCTTTTTGGCTTAAGTGTATTTACTTTCGCT
GCTAAAGCTGGCCCTCTCGATGACTTAACAGCTAAGTTTTTAGCCGACAACCTTTGGTTG
TTTGTAGCTACTATTTTGGTGATCTTCATGAATGCAGGTTTTGCTATGGTTGAAGCCGGT
ATGTGTAGATCTAAAAACGCTGTTAACATTCTCGCAAAAAACCTTTTTGTATTTGCACTT
GCTGTCACTGCATATTGGGTTGTTGGTTACAACCTAATGTATGGTGGTGAAACTTCAACT
GGTTTTTTCTATTGGGGAGGATTCTTCCTTGACCCTGATCCTTCAGCTGAATTAATTGAC
GATTGTTCATTGGTTCCATCAGTTGATTTTCTTTTCCAAGCAGCTTTTGCTGGAACTGCA
GCAACAATCGTTTCTGGACTGGTTGCAGAAAGAGTTAAATTCGGAGAATTTGTTCTTTTT
GCTATAGTTTTATCCGGTATCATATACCCAATCTCAGGAAGCTGGGAATGGAATTTTATT
GATTTTGCTGGTTCATCTATCGTTCACTCAGTTGGAGGTTGGGCAGGTCTTGTAGGAGCT
ATGTTACTAGGTCCCAGGATTGGTAAATATGTGGATGGCAAGCCTGCAGCAATGCCTGGC
CATAGTATGGCCCTTGCTACTCTTGGCGCATTAATTTTGTGGATTGGTTGGTATGGTTTC
AACCCAGGATCAGAGCTTGCTATGGATGAGTATGTTGCTTACGTTGCTGTAACAACTACT
TTGGCTGCAGCAGGTGGAGCAATTACAGCTACTGTTCTTTCAACTCTTACTTCAGGAAAG
CCAGATTTAACCATGATCATCAATGGAATACTTGCAGGACTTGTTAGTATCACAGCTGGT
TGTGGAAACATGGGCTTTGTTGGAGCATGGGCTGCTGGAGCAGTCGGAGGTATTATTGTA
GTATTCTCCGTTGCAGCTCTAGATGCAGCAGAAATTGATGATCCTGTAGGAGCTTTCTCT
GTACACGGTGTATGCGGTGTATGGGGTACTGTAGTAATTGGTCTATGGGGTATA------
------GATGGAGCTGGTATTGGTATCTTTAATGGTGGAGCTATCAATCAGCTTGGAATT
CAAGCTTTAGGTGCTGGAGCTTATGCAATCTGGACTGTTGTTACTTGCTGGATAGCTTGG
TCTATCATTGGAGGATTATTCGGTGGAATCCGAGTATCTGAAGAAGAAGAGACTCAAGGT
TTAGATATTGGAGAGCATGGTATGGAAGCATATCCAGACTTTGCATCTGCT
>AG-418-J17
ATGACCACTGCTTTGCAAACGCCTCAAAGGCGCTCTAGGTCCAGATTACAAGATGCAAGT
CTTGTTAATGGGCCTATGCTCCTTTTGAGGAGTATTCGAGGATTTAGTTCAAACCGCTCA
ATGTTGTGGCTTGCGACTGTTCCTTTAGCTTTGTTTGGTTTAGGTATTTTTAATCTTTCA
GCTCATGCAGCTGATTTACCTGAGTTGAATGCAGCTTTTCTTGCTAACAATTTATGGCTT
TTGATCGCTACTATTTTAGTGATCTTTATGAACGCTGGTTTCGCTATGGTTGAGGCAGGT
ATGTGTCGTTCTAAGAACGCAGTAAACATCCTTGCTAAAAACCTATTCGTATTTGCTCTA
GCTGTAACCTCCTATTGGTTTATTGGCTATTCATTAATGTACGGAGGAAGTGTTGCTGAC
GGATGGCTTTATTTTGGAGGCTTATTTTTTGATCCAACAGTTACTGCAGATATGGTAACT
GATGCTGGATTAGTCCCAACAGTTGATTTCTTGTTCCAGTCTGCATTTGCAGGAACTGCG
GCAACTATCGTATCCGGTCTTGTTGCTGAAAGAGTTAAATTTGGAGAATTTGTTGTTTTT
GCTGTCGTATTAACTGCATTTATATATCCAATTGCTGGTAGCTGGAAATGGAATTTTGTA
GACTTTGCTGGTTCTTCAATTGTTCACTCAGTTGGAGCATGGGCAGGTCTTGTAGGAGCT
ATGCTTCTTGGACCAAGAATTGGCAAATACTCTGATGGGAAACCACAGGCTATGCCAGGA
CACAACATGGCTATAGCTACTCTAGGTGCATTAGTTCTATGGATAGGTTGGTATGGTTTT
AACCCCGGTTCTCAACTTGCTATGGATCAATGGGTTCCATATGTTGCTGTAACAACTACT
TTGGCAGCAGCAGCCGGTGCTATTGGTGCAACTATTGTTTCAACATTAACTTCTGGTAAG
CCTGATCTTACAATGATAATTAACGGAATCCTTGCTGGTTTGGTTAGTATCACTGCTGGT
TGTGGTGATATGACTCTTGCTGGAGCCTGGTTCGCAGGACTAGTAGGCGGGATAATCGTT
GTATTTTCTGTTGCAGCACTTGATGCGGCTGAGATTGATGATCCTGTTGGCGCATTCTCT
GTTCACGGAGTTTGTGGTGTATGGGGCACTGTTGTTATCGGTCTTTGGGGTACAGCTGTA
CAAGGTGATGGAGCAGGTATGGGATTGTTCAATGGCGGAGGTATTACCCTTCTTCTAGTT
CAAGCTCTTGGTGCCGCAGCTTATGCTATTTGGACACTAGTTACTTGCTGGATTGCTTGG
TCTGTAATTGGAGGATTATTCGGTGGAATCCGAGTATCTGAAGAGGAAGAGACTCAAGGC
TTAGACATAGGAGAGCATGGAATGGAAGCATATCCAGACTTTGCATCTGCT
>AG-418-O02
ATGACCACTGCTTTGCAAACGCCTCAAAGGCGCTCTAGGTCCAAATTACAAGATGCAAGT
CTTGTTAATGGACCTATGCTCCTTTTGAGGAGTATTCGAGGATTTAGTTCAAACCGCTCT
ATGTTGTGGCTTGCAACTGTTCCTTTAGCTTTGTTTGGTTTAGGTATTTTTAATCTTTCA
GCTCATGCAGCTGATTTACCTGAGTTGAATGCAGCTTTTCTTGCTAACAATTTATGGCTT
TTGATCGCTACTATCTTAGTGATCTTCATGAACGCTGGTTTCGCTATGGTTGAGGCAGGT
ATGTGTCGTTCTAAGAACGCAGTAAACATCCTTGCTAAAAACCTCTTTGTATTTGCTCTA
GCTGTAACTTCTTATTGGTTTATTGGCTATTCATTAATGTACGGAGGAAGTGTTGCTGAC
GGATGGCTTTATTTTGGAGGCTTATTCTTTGATCCAACAGTCACCGCTGATATGGTTACT
GATGCTGGATTAGTCCCCACTGTTGATTTCTTGTTCCAGTCTGCATTCGCAGGAACTGCA
GCAACTATCGTTTCCGGTCTTGTTGCTGAAAGAGTTAAATTTGGAGAATTTGTTGTTTTT
GCTGTTGTATTAACTGCATTTATATATCCAATTGCTGGTAGCTGGAAATGGAATTTTGTT
GACTTCGCTGGTTCTTCAATTGTTCACTCAGTTGGAGCATGGGCGGGTCTTGTAGGAGCT
ATGCTCCTTGGGCCAAGAATTGGCAAATACTCTGATGGGAAACCACAAGCTATGCCAGGA
CACAATATGGCTATAGCTACTCTAGGTGCATTAGTCCTATGGATAGGTTGGTATGGATTT
AACCCCGGTTCTCAACTTGCTATGGATCAATGGGTTCCATATGTTGCTGTAACAACTACT
TTGGCAGCAGCAGCTGGAGCTATTGGTGCAACTATTGTTTCAACATTAACTTCTGGTAAG
CCTGATCTTACAATGATAATTAACGGAATCCTTGCTGGTTTGGTTAGTATCACTGCTGGT
TGTGGTGATATGACTCTTGCTGGAGCCTGGTTCGCAGGACTAGTAGGGGGAATTATAGTT
GTATTTTCTGTTGCAGCACTTGATGCCGCTGAGATTGATGATCCTGTAGGTGCATTCTCT
GTTCACGGAGTTTGTGGTGTATGGGGTACTGTAGTTATCGGTCTTTGGGGTACAGCTGTA
CAAGGTGATGGAGCAGGTATGGGATTGTTCAATGGTGGAGGTATTACCCTTCTTCTAGTT
CAAGCTCTTGGTGCCGCAGCTTATGCTATTTGGACACTAGTGACTTGCTGGATTGCCTGG
TCTGTAATCGGAGGATTATTCGGTGGAATCCGAGTATCTGAAGAGGAAGAGACTCAAGGC
TTAGATATAGGAGAGCATGGAATGGAAGCATATCCAGACTTTGCATCTGCT
>AG-418-P06
ATGACCACTGCTTTGCAAACGCCTCAAAGGCGCTCTAGGTCCAAATTACAAGATGCAAGT
CTTGTTAATGGGCCTATGCTCCTTTTGAGGAGTATTCGAGGATTTAGTTCAAACCGCTCT
ATGTTGTGGCTTGCAACTGTTCCCCTAGCTTTGTTTGGTTTAGGTATTTTTAATCTTTCA
GCTCATGCAGCTGATTTACCTGAGTTGAATGCAGCTTTTCTTGCTAACAATTTATGGCTT
CTGATCGCTACTATTTTGGTGATCTTCATGAACGCCGGTTTCGCTATGGTTGAGGCGGGT
ATGTGTCGTTCTAAGAACGCAGTAAACATCCTTGCTAAAAACCTCTTTGTATTTGCTCTA
GCTGTAACTTCTTATTGGTTTATCGGCTATTCATTAATGTACGGAGGAAGTGTTGCTGAC
GGATGGCTTTATTTTGGAGGCTTATTCTTTGATCCAACAGTCACCGCTGATATGGTTACT
GATGCTGGATTAGTCCCAACTGTTGATTTCTTGTTCCAGTCTGCATTCGCAGGCACTGCA
GCAACTATCGTTTCCGGTCTTGTTGCTGAAAGAGTTAAATTTGGAGAATTTGTTGTTTTT
GCTGTTGTATTAACTGCATTTATATATCCAATTGCTGGTAGCTGGAAATGGAATTTTGTT
GATTTTGCTGGTTCTTCAATTGTTCACTCAGTTGGAGCATGGGCGGGTCTTGTTGGAGCT
ATGCTTCTTGGACCAAGAATTGGCAAATACTCTGATGGCAAACCACAGGCTATGCCAGGA
CACAATATGGCTATAGCTACTCTAGGTGCATTAGTCCTATGGATAGGTTGGTATGGATTT
AACCCCGGTTCTCAACTTGCTATGGATCAATGGGTTCCATATGTTGCTGTAACAACTACT
TTGGCGGCAGCAGCTGGAGCTATTGGTGCAACTATTGTTTCAACATTAACTTCTGGTAAG
CCTGATCTTACAATGATAATTAACGGAATCCTTGCTGGTTTGGTTAGTATCACTGCTGGT
TGTGGTGATATGACTCTTGCTGGAGCCTGGTTTGCAGGACTAGTAGGGGGAATTATAGTT
GTATTTTCTGTTGCAGCACTTGATGCCGCTGAGATTGATGATCCTGTAGGTGCATTCTCT
GTTCACGGAGTTTGTGGTGTATGGGGTACTGTAGTTATCGGTCTTTGGGGTACAGCTGTA
CAAGGTGATGGAGCAGGTATGGGATTGTTCAATGGTGGAGGTATTACCCTTCTTCTAGTT
CAAGCTCTTGGTGCCGCAGCTTATGCTATTTGGACACTAGTTACTTGCTGGATTGCTTGG
TCTGTAATTGGAGGATTATTCGGTGGAATCCGAGTATCTGAAGAGGAAGAGACTCAAGGA
TTAGATATAGGAGAGCATGGAATGGAAGCATATCCAGACTTTGCATCTGCT
>AG-418-P13
ATGACCACTGCTTTGCAAACGCCTCAAAGGCGCTCTAGGTCCAGATTACAAGATGCAAGT
CTTGTTAATGGACCTATGCTCCTTTTGAGGAGTATTCGAGGATTTAGTTCAAACCGCTCA
ATGTTGTGGCTTGCGACTGTTCCTTTAGCTTTGTTTGGTTTAGGTATTTTTAATCTTTCG
GCTCACGCAGCTGATTTACCTGAGTTGAATGCAGCTTTTCTTGCTAACAATCTATGGCTT
TTGATCGCTACAATTTTAGTGATCTTTATGAACGCTGGTTTCGCTATGGTTGAGGCAGGT
ATGTGTCGTTCTAAGAACGCAGTAAACATCCTTGCTAAAAACCTATTCGTATTTGCTCTA
GCTGTAACCTCTTATTGGTTTATCGGCTATTCATTAATGTACGGAGGAAGTGTTGCTGAC
GGATGGCTTTATTTTGGAGGCTTATTTTTTGATCCAACAGTTACTGCAGATATGGTAACT
GATGCTGGATTAGTCCCAACAGTTGATTTCTTGTTCCAGTCTGCATTTGCAGGAACTGCG
GCAACTATCGTATCCGGTCTTGTTGCTGAAAGAGTTAAATTTGGAGAATTTGTTGTTTTT
GCTGTCGTATTAACTGCATTTATATATCCAATTGCTGGTAGCTGGAAATGGAATTTTGTA
GACTTTGCTGGTTCTTCAATTGTTCACTCAGTTGGAGCATGGGCGGGTCTTGTAGGAGCT
ATGCTTCTTGGACCAAGAATTGGCAAATACTCCGATGGGAAACCACAAGCTATGCCAGGA
CACAACATGGCTATAGCTACTTTAGGTGCATTAGTCCTATGGATAGGTTGGTATGGTTTT
AACCCCGGTTCTCAACTTGCTATGGATCAATGGGTTCCATACGTTGCTGTAACAACAACT
TTGGCAGCGGCAGCCGGTGCTATTGGTGCAACTATTGTCTCAACATTAACTTCTGGTAAG
CCTGATCTTACAATGATAATTAACGGAATCCTTGCTGGTTTGGTTAGTATCACTGCTGGT
TGTGGTGATATGACTCTTGCTGGAGCCTGGTTCGCAGGACTAGTGGGAGGAATAATCGTT
GTATTTTCTGTTGCAGCACTTGATGCCGCTGAGATCGATGATCCTGTAGGCGCATTCTCT
GTTCACGGAGTTTGTGGTGTATGGGGTACTGTTGTTATAGGTCTTTGGGGTACAGCTGTA
CAGGGTGATGGAGCAGGTATGGGATTGTTCAATGGAGGAGGTATTACCCTTCTTCTAGTT
CAAGCTCTTGGTGCCGCAGCTTATGCTATTTGGACACTGGTTACTTGCTGGATTGCTTGG
TCTGTAATTGGAGGATTATTCGGTGGAATCCGAGTATCTGAAGAGGAAGAGACTCAAGGC
TTAGACATTGGAGAGCATGGAATGGAAGCATATCCAGACTTTGCATCTGCT
>AG-442-N07
ATGACCACTGCTTTGCAAACGCCTCAAAGGCGCTCTAGGGCCAAATTACAAGATGCAAGT
CTTGTTAATGGACCTATGCTCCTTTTGAGGAGTATTCGAGGATTTAGTTCAAACCGCTCT
ATGTTGTGGCTTGCAACTGTTCCTTTAGCTTTGTTTGGTTTAGGTATTTTTAATCTTTCA
GCTCATGCAGCTGATTTACCTGAGTTGAATGCAGCTTTTCTTGCTAACAATCTATGGCTT
TTGATCGCTACTATCTTAGTGATCTTCATGAACGCTGGTTTCGCTATGGTTGAGGCAGGT
ATGTGTCGTTCTAAGAACGCAGTAAACATCCTTGCTAAAAACCTTTTCGTATTTGCTCTA
GCTGTAACTTCTTATTGGTTTATAGGCTATTCATTAATGTACGGAGGAAGTGTTGCTGAC
GGATGGCTTTATTTTGGAGGCTTATTCTTTGATCCAACAGTCACCGCTGATATGGTTACT
GATGCTGGATTAGTCCCAACTGTTGATTTCTTGTTCCAGTCTGCATTCGCAGGAACTGCA
GCAACTATCGTTTCCGGTCTTGTTGCTGAAAGAGTTAAATTTGGAGAATTTGTTGTTTTT
GCTGTTGTATTAACTGCATTTATATATCCAATTGCTGGTAGCTGGAAATGGAATTTTGTT
GACTTCGCTGGTTCTTCAATTGTTCACTCAGTTGGAGCATGGGCGGGTCTTGTAGGAGCT
ATGCTTCTTGGGCCAAGAATTGGCAAATACTCTGATGGGAAACCACAAGCTATGCCAGGA
CACAATATGGCTATAGCTACTCTAGGTGCATTAGTCCTATGGATAGGTTGGTATGGATTT
AACCCCGGTTCTCAACTTGCTATGGATCAATGGGTTCCATATGTTGCTGTAACGACTACT
TTGGCAGCAGCAGCTGGAGCTATTGGTGCAACTATTGTTTCAACATTAACTTCTGGTAAG
CCTGATCTTACAATGATAATTAACGGAATCCTTGCTGGTTTGGTTAGTATCACTGCTGGT
TGTGGTGATATGACTCTTGCTGGAGCCTGGTTCGCAGGACTAGTAGGGGGAATTATAGTT
GTATTTTCTGTTGCAGCACTTGATGCCGCTGAGATTGATGATCCTGTAGGTGCATTCTCT
GTTCACGGAGTTTGTGGTGTATGGGGTACTGTAGTTATCGGCCTTTGGGGTACAGCTGTA
CAAGGTGATGGAGCAGGTATGGGATTGTTCAATGGTGGAGGTATTACCCTTCTTCTAGTT
CAAGCTCTTGGTGCCGCGGCTTATGCTATCTGGACACTAGTTACTTGCTGGATTGCCTGG
TCTGTAATTGGAGGATTATTCGGTGGAATCCGAGTATCTGAAGAGGAAGAGACTCAAGGC
TTAGATATAGGAGAGCATGGAATGGAAGCATATCCAGACTTTGCATCTGCT
>AG-459-N19
ATGACCACTGCTTTGCAAACGCCTCAAAGGCGCTCTAGGTCCAAACTTCAAGATGCAAGT
CTTGTAAATGGACCTATGCTCCTTTTGAGGAGTATTCGAGGATTTAGTTCAAACCGCTCT
ATGTTGTGGCTTGCAACTGTTCCCCTAGCTTTGTTTGGTTTAGGTATTTTTAATCTTTCA
GCTCACGCAGCTGATTTACCTGAGTTGAATGCAGCTTTTCTTGCTAACAATTTATGGCTT
TTGATCGCTACTATTCTAGTGATCTTTATGAACGCCGGTTTCGCTATGGTTGAGGCAGGT
ATGTGCCGTTCTAAGAACGCTGTTAACATTCTTGCTAAAAACCTCTTTGTATTTGCTCTA
GCTGTGACTTCTTATTGGTTTATCGGCTATTCATTAATGTACGGAGGAAGTGTTGCTGAC
GGTTGGCTTTATTTTGGCGGCTTATTTTTTGATCCAACAGTTACTGCAGATATGGTAACT
GATGCTGGATTAGTACCAACTGTTGATTTCTTGTTCCAGTCTGCTTTTGCAGGAACTGCG
GCAACTATCGTTTCCGGACTTGTTGCTGAAAGAGTTAAATTTGGAGAATTTGTTGTTTTT
GCTGTTGTATTAACTGCATTTATATATCCAATTGCTGGTAGCTGGAAATGGAATTTTGTT
GATTTTGCTGGTTCTTCAATTGTTCACTCAGTTGGAGCATGGGCGGGTCTTGTAGGAGCT
ATGCTTCTTGGACCAAGAATTGGCAAATACTCTGACGGTAAACCACAGGCTATGCCAGGA
CACAATATGGCTATAGCTACTCTAGGTGCATTAGTCCTATGGATAGGTTGGTACGGATTT
AACCCCGGTTCACAACTTGCTATGGATCAATGGGTTCCATATGTTGCTGTAACAACTACT
TTAGCAGCAGCTGCTGGAGCTATTGGTGCAACTATCGTTTCAACATTAACTTCTGGTAAG
CCTGATCTTACAATGATAATCAACGGCATCCTTGCTGGTTTGGTTAGTATCACTGCTGGT
TGTGGTGATATGACTCTCGCTGGAGCCTGGTTCGCAGGACTAGTAGGGGGAATTATTGTT
GTATTTTCTGTTGCAGCACTTGATGCCGCTGAGATCGACGATCCTGTAGGTGCATTCTCT
GTTCACGGAGTTTGTGGTGTATGGGGTACTGTAGTTATCGGTCTTTGGGGTACAGCTGTA
CAAGGCGATGGAGCAGGTATGGGATTGTTCAATGGAGGAGGTATTACCCTTCTTCTAGTT
CAAGCCCTTGGAGCCGCAGCTTATGCTATTTGGACACTAGTTACTTGCTGGATTGCCTGG
TCTGTAATTGGAGGATTATTCGGCGGAATCCGAGTATCTGAAGAGGAAGAGACTCAAGGC
TTAGATATAGGAGAGCATGGAATGGAAGCATATCCAGACTTTGCATCTGCT
>AS9601
ATGACCACTGCTTTGCAAACGCCTCAAAGGCGCTCTAGGTCCAGATTACAAGATGCAAGT
CTTGTTAATGGACCTATGCTCCTTTTGAGGAGTATTCGAGGATTTAGTTCAAACCGCTCA
ATGTTGTGGCTTGCGACAGTTCCTTTAGCTTTGTTTGGTTTAGGTATTTTTAATCTCTCA
GCTCACGCAGCTGATTTACCTGAGTTGAATGCAGCTTTTCTTGCTAACAATTTATGGCTT
TTGATCGCTACTATTTTAGTGATCTTCATGAACGCTGGTTTCGCTATGGTTGAGGCAGGT
ATGTGTCGTTCTAAGAACGCAGTAAACATCCTTGCTAAAAACCTATTCGTATTTGCTCTA
GCTGTAACCTCTTATTGGTTTATCGGCTACTCATTAATGTACGGAGGTAGTGTTGCTGAC
GGATGGCTTTATTTTGGTGGCTTATTTTTTGATCCAACAGTTACTGCAGATATGGTAACT
GATGCTGGATTAGTCCCAACAGTTGATTTCTTGTTCCAGTCTGCATTCGCAGGAACTGCG
GCAACTATCGTATCCGGTCTTGTTGCTGAAAGAGTTAAATTTGGAGAATTTGTTGTTTTT
GCTGTTGTATTAACTGCATTTATATATCCAATTGCTGGTAGCTGGAAATGGAATTTTGTA
GACTTTGCCGGTTCTTCAATTGTTCACTCAGTTGGAGCATGGGCTGGTCTTGTAGGAGCT
ATGCTTCTTGGACCAAGAATTGGCAAATACTCTGATGGAAAACCACAGGCTATGCCAGGA
CACAATATGGCTATAGCTACTCTAGGTGCATTAGTTCTATGGATAGGTTGGTATGGTTTT
AACCCCGGTTCTCAACTTGCTATGGATCAATGGGTTCCATATGTTGCTGTAACAACTACT
TTGGCAGCAGCAGCTGGTGCTATTGGTGCAACTATTGTTTCAACATTAACTTCTGGTAAG
CCTGATCTTACAATGATAATTAACGGAATCCTTGCTGGTTTGGTTAGTATCACTGCTGGT
TGTGGTGATATGACTCTTGCTGGAGCCTGGTTCGCAGGACTAGTGGGAGGAATAATCGTT
GTATTTTCTGTTGCAGCACTTGATGCCGCTGAGATTGATGATCCTGTAGGCGCATTCTCT
GTTCACGGAGTTTGTGGTGTATGGGGTACTGTTGTTATCGGTCTTTGGGGTACAGCTGTA
CAAGGTGACGGAGCAGGTATGGGATTGTTCAATGGCGGAGGTATTACCCTTCTTCTAGTT
CAAGCTCTTGGTGCCGCAGCTTATGCTATTTGGACACTAGTTACTTGCTGGATTGCCTGG
TCTGTAATTGGAGGATTATTCGGAGGAATCCGTGTATCTGAAGAGGAAGAGACTCAAGGT
TTAGATATAGGAGAGCATGGAATGGAAGCATATCCAGACTTTGCATCTGCT
>GP2
ATGACCACTGCTTTGCAAACGCCTCAAAGGCGCTCTAGGTCCAAACTTCAAGATGCAAGT
CTTGTTAATGGACCTATGCTCCTTTTGAGGAGTATTCGAGGATTTAGTTCAAACCGCTCT
ATGTTGTGGCTTGCAACTGTTCCCCTAGCTTTGTTTGGTTTAGGTATTTTTAATCTTTCA
GCTCACGCAGCTGATTTACCTGAGTTGAATGCAGCTTTTCTTGCTAACAATTTATGGCTT
TTGATCGCTACTATTCTAGTGATCTTTATGAACGCCGGTTTCGCTATGGTTGAGGCAGGT
ATGTGCCGTTCTAAGAACGCTGTTAACATCCTTGCTAAAAACCTCTTTGTATTCGCTCTA
GCTGTAACTTCTTATTGGTTTATCGGCTATTCATTAATGTACGGAGGAAGTGTTGCTGAC
GGATGGCTTTATTTTGGAGGCCTATTTTTTGATCCAACAGTTACTGCAGATATGGTAACT
GATGCTGGGTTAGTTCCAACTGTTGATTTCTTGTTCCAGTCTGCATTTGCAGGAACTGCG
GCAACTATCGTTTCCGGTCTTGTTGCTGAAAGAGTTAAATTTGGAGAATTTGTTGTTTTT
GCTATTGTATTAACTGCATTTATATATCCAATTGCTGGTAGCTGGAAATGGAATTTTGTT
GATTTTGCTGGTTCTTCAATTGTTCACTCAGTTGGAGCATGGGCAGGTCTTGTAGGAGCT
ATGCTTCTTGGACCAAGAATTGGCAAATACTCTGATGGAAAACCACAGGCTATGCCAGGT
CACAACATGGCCATAGCTACTTTGGGTGCATTAGTTCTATGGATAGGTTGGTATGGATTT
AACCCCGGTTCTCAACTTGCTATGGACCAATGGGTTCCATATGTTGCTGTAACAACTACT
TTGGCAGCAGCAGCTGGAGCTATTGGAGCAACTATTGTTTCAACATTAACTTCTGGTAAG
CCTGACCTTACAATGATTATTAACGGAATCCTTGCTGGTTTAGTTAGTATCACTGCTGGT
TGTGGCGATATGACACTTGCTGGAGCCTGGTTTGCAGGACTAGTTGGTGGAATTATCGTT
GTATTCTCTGTTGCAGCTCTTGATGCTGCTGAGATAGACGACCCTGTTGGTGCATTCTCT
GTTCACGGAGTTTGTGGTGTATGGGGTACTGTAGTTATCGGTCTATGGGGTACAGCTGTT
CAAGGAGATGGTGCTGGTATGGGATTGTTCAATGGTGGAGGTATTAACCTTCTTCTTGTT
CAAGCTCTTGGTGCAGCAGCATATGCTATTTGGACACTAGTTACTTGTTGGATTGCTTGG
TCTGTAATTGGAGGATTATTCGGTGGAATCCGAGTATCTGAAGAGGAAGAGACTCAAGGC
CTAGATATAGGAGAGCACGGAATGGAAGCATATCCAGACTTTGCATCTGCT
>MIT0604
ATGACCACTGCTTTGCAAACGCCCCAAAGGCGCTCTAGGTCCAAATTACAAGATGCAAGT
CTTGTTAATGGACCTATGCTCCTTTTGAGGAGTATTCGAGGATTTAGTTCAAACCGCTCT
ATGTTGTGGCTTGCAACAGTTCCTTTAGCTTTGTTTGGTTTAGGTATTTTTAATCTTTCA
GCTCACGCAGCTGATTTACCTGAGTTGAATGCAGCTTTTCTTGCTAACAATTTATGGCTT
TTGATCGCTACTATTCTAGTGATCTTTATGAACGCCGGTTTCGCTATGGTTGAGGCAGGT
ATGTGCCGTTCTAAGAACGCAGTTAACATTCTTGCTAAAAACCTCTTTGTATTTGCTCTA
GCTGTAACTTCTTATTGGTTTATCGGCTATTCATTAATGTACGGAGGAAGTGTAGCCGAC
GGTTGGCTTTATTTTGGCGGCTTATTTTTTGATCCTACAGTTACTGCAGATATGGTAACT
GATGCTGGATTAGTCCCAACTGTTGATTTCTTGTTCCAGTCTGCTTTTGCAGGAACTGCG
GCAACTATCGTTTCCGGTCTTGTTGCTGAAAGAGTTAAATTTGGAGAATTTGTTGTTTTT
GCTGTTGTATTAACTGCATTTATATATCCAATTGCTGGTAGCTGGAAATGGAATTTTGTT
GATTTTGCTGGTTCTTCAATTGTTCACTCAGTTGGGGCATGGGCCGGTCTTGTAGGAGCT
ATGCTCCTTGGGCCAAGAATTGGCAAATACTCTGATGGTAAGCCACAGGCTATGCCAGGA
CACAATATGGCTATAGCTACTCTAGGTGCATTAGTCCTATGGATAGGTTGGTACGGATTT
AACCCCGGTTCTCAACTTGCTATGGATCAATGGGTTCCATATGTTGCTGTAACAACTACT
TTAGCAGCAGCAGCTGGAGCTATTGGTGCAACTATTGTTTCAACATTAACTTCTGGTAAG
CCTGACCTTACAATGATAATTAACGGTATCCTTGCTGGTTTGGTTAGTATCACTGCTGGT
TGTGGTGATATGACTCTTGCTGGAGCCTGGTTCGCAGGACTAGTAGGCGGAATTATCGTT
GTATTTTCTGTTGCAGCACTTGATGCCGCTGAGATTGATGATCCTGTAGGTGCATTCTCT
GTTCACGGAGTTTGTGGTGTATGGGGTACTGTAGTTATCGGTCTTTGGGGTACAGCTGTA
CAAGGTGATGGAGCAGGTATGGGATTGTTCAATGGCGGAGGTATTACCCTCCTTCTAGTT
CAAGCTCTTGGTGCCGCAGCTTATGCTATTTGGACACTAGTTACTTGCTGGATTGCTTGG
TCTGTAATTGGAGGATTATTCGGAGGAATCCGAGTTTCTGAAGAGGAAGAGACCCAAGGC
TTAGATATAGGAGAGCATGGAATGGAAGCATATCCAGACTTTGCCTCTGCT
>MIT1314
ATGACCACTGCTTTGCAAACGCCTCAAAGGCGCTCTAGGCCCAAATTACAGGATGCAAGT
CTTGTAAATGGACCTATGCTCCTTTTGAGGAGTATTCGAGGATTTAGTTCAAACCGCTCT
ATGTTGTGGCTTGCGACTGTTCCTTTAGCTTTGTTTGGTTTAGGTATTTTTAATCTTTCA
GCTCATGCAGCTGATTTACCTGAGTTGAATGCAGCTTTTCTTGCTAACAATTTATGGCTT
TTGATCGCTACTATCCTAGTGATCTTTATGAACGCTGGTTTCGCTATGGTTGAGGCGGGT
ATGTGCCGTTCAAAGAACGCAGTAAACATCCTTGCTAAAAACCTATTCGTATTTGCTTTA
GCTGTAACCTCTTATTGGTTTATTGGCTATTCATTAATGTACGGAGGTAGTGTTGCTGAC
GGATGGCTTTATTTTGGAGGCTTATTTTTTGATCCAACAGTTACTGCAGATATGGTAACT
GATGCTGGATTAGTTCCAACAGTTGATTTCTTGTTCCAGTCTGCATTTGCAGGAACTGCG
GCAACTATCGTATCCGGTCTTGTTGCTGAAAGAGTTAAATTTGGAGAATTTGTTGTTTTT
GCTATTGTATTAACCGCATTTATATATCCAATTGCTGGTAGCTGGAAATGGAATTTTGTT
GACTTTGCTGGATCTTCAATTGTTCATTCAGTTGGAGCATGGGCAGGTCTTGTAGGAGCT
ATGCTTCTTGGACCAAGAATTGGCAAATACTCTGATGGCAAACCACAGGCTATGCCAGGA
CACAATATGGCTATAGCTACTTTGGGTGCATTAGTTCTATGGATAGGTTGGTATGGATTT
AACCCCGGTTCTCAACTAGCTATGGACCAATGGGTTCCATATGTTGCTGTAACAACTACT
TTGGCAGCGGCAGCTGGGGCTATCGGAGCAACTGTTGTTTCCACATTAACTTCTGGAAAG
CCTGATCTTACAATGATTATTAACGGAATCCTTGCTGGTTTGGTTAGTATTACTGCTGGT
TGTGGTGATATGACTCTTGCTGGAGCCTGGTTCGCAGGACTAGTAGGTGGAATTATTGTT
GTATTTTCTGTAGCAGCACTTGATGCCGCTGAGATCGACGATCCTGTAGGTGCATTCTCT
GTTCATGGAGTTTGTGGTGTATGGGGAACTGTAGTTATTGGTCTTTGGGGTACAGCTGTA
CAAGGAGATGGAGCAGGTATGGGATTGTTCAATGGTGGAGGTATTAACCTTCTTCTAGTT
CAAGCTCTTGGTGCCGCAGCTTATGCTATCTGGACGCTAGTTACCTGCTGGATTGCTTGG
TCAATTATCGGAGGATTATTTGGAGGAATCCGAGTATCTGAAGAGGAAGAGACTCAAGGC
TTAGATATAGGAGAGCACGGAATGGAAGCATATCCAGACTTTGCATCTGCT
>MIT9107
ATGACCACTGCTTTGCAAACGCCTAAAAGGCGCTCTAGGTCCAAATTACAAGATTCAAGT
CTTGCAAATGGACCTATGCTTCTTTTGAGGAGTATTCGAGGATTTAGTTCAAACCGCTCC
ATGTTGTGGCTTGCAACTGTTCCTCTGGCCTTGTTTGGTTTAGGTATTTTTAATCTTTCA
GCACATGCCGCTGATTTCCCTGACCTCAATGCCCAATTCTTAGCCAATAATCTATGGCTA
CTTATCGCAACGATTTTAGTTATCTTCATGAACGCTGGTTTCGCAATGGTTGAAGCTGGT
ATGTGCAGGTCTAAAAATGCTGTCAATATTCTTGCCAAAAACCTTTTTGTTTTTGCTCTT
GCAGTAACTGCATATTGGTTTGTTGGTTACAAAATTATGTATGGAGACAGCGTATTAGGG
GGATGGTTTTACTGGGGTGGATTCTTCTTTGATCCAGAAGTTACAGCCGAAATGGTTACT
GATGGTTCATTGGTTCCTACAGTAGACTTCCTTTTCCAATCTGCTTTTGCTGGAACAGCA
GCAACTATCGTTTCAGGTCTTGTAGCTGAAAGAGTAAAATTTGGTGAATTTGTAGTATTT
GCTTTAGTCCTCACTGCATTTATTTATCCTGTTGCTGGAAGCTGGGAGTGGAATTTTATT
GATTTTGCGGGTTCTTCAATTGTCCACTCAGTTGGAGCATGGGCCGGGTTAGTAGGAGCA
ATGCTTCTTGGGCCAAGAATCGGTAAATTTGTAGATGGACAACCAAAAGCAATGCCTGGA
CACAATATGGCAATAGCTACATTGGGAGCTCTAATCCTTTGGATAGGTTGGTATGGATTT
AATCCTGGTTCACAGCTCGCAATGGATCAATGGGTACCATATGTGGCGGTTACTACTACA
CTTGCAGCTGCAGGTGGAGGTATAGCTGCGACAATACTTTCGACATTAACTTCAGGTAAA
CCTGATTTAACAATGATCATAAATGGAATACTTGCAGGTTTAGTAAGTATCACTGCTGGT
TGTGGAAACCTAACAATGGTTGGTTCATGGGTAGCAGGATTTATCGGTGGTATTATTGTC
GTATTTTCTGTCGCCGCATTAGATGCTGCTGAAATTGATGATCCTGTAGGCGCATTCTCC
GTTCACGGTGTTTGCGGTGTATGGGGAACTATTGTTATTGGACTTTGGGGTTATGATATC
CAAGGTTCAGGTGCAGCTTTAGGTTTATTTAATGGCGGAGGCATCGGACAATTAGGTATT
CAAGCACTTGGAGCAGGGGCTTATGCGATTTGGAGTATTATCACTTGCTGGATTGCTTGG
TCTATTATCGGAGGATTATTCGGAGGTATCCGTGTATCTGAAGAGGAAGAGACTCAAGGC
CTTGATATAGGAGAGCACGGAATGGAAGCATATCCAGACTTTGCATCTGCT
>MIT9201
ATGACCACTGCTTTGCAAACGCCTCAAAGGCGCTCTAGGTCCAAACTTCAAGATGCAAGT
CTTGTTAATGGACCTATGCTCCTTTTGAGGAGTATTCGAGGATTTAGTTCAAACCGCTCA
ATGTTGTGGCTTGCAACTGTTCCCCTAGCTTTGTTTGGTTTAGGTATTTTTAATCTTTCA
GCTCACGCAGCTGATTTACCTGAGTTGAATGCAGCTTTTCTTGCTAACAATTTATGGCTT
TTGATCGCTACTATTTTAGTGATCTTTATGAACGCCGGTTTCGCTATGGTTGAGGCAGGT
ATGTGCCGTTCTAAGAACGCTGTTAACATTCTTGCTAAAAACCTCTTTGTATTTGCTCTA
GCTGTAACTTCTTATTGGTTTATCGGCTATTCATTAATGTACGGAGGAAGTGTTGCCGAC
GGTTGGCTTTATTTTGGCGGCTTATTTTTTGATCCAACAGTTACTGCAGATATGGTAACT
GATGCTGGATTAGTCCCAACTGTTGATTTCTTGTTCCAGTCTGCTTTTGCAGGAACTGCG
GCAACTATCGTTTCCGGTCTTGTTGCTGAAAGAGTTAAATTTGGAGAATTTGTTGTTTTT
GCGATTGTACTAACTGCATTTATTTATCCAATTGCTGGTAGCTGGAAATGGAATTTTGTT
GATTTTGCTGGTTCTTCAATTGTTCACTCTGTTGGAGCATGGGCAGGTCTTGTAGGGGCA
ATGCTTCTTGGACCAAGAATTGGCAAATACTCTGATGGAAAACCTCAGGCTATGCCAGGA
CATAATATGGCTATAGCTACTTTGGGTGCATTAGTTCTATGGATAGGTTGGTATGGATTT
AATCCTGGTTCTCAACTTGCTATGGACCAATGGGTTCCATATGTTGCTGTAACAACTACT
TTGGCAGCAGCAGCTGGTGCTATTGGAGCAACTATTGTTTCAACATTAACCTCTGGTAAG
CCTGACCTTACAATGATTATTAACGGAATCCTTGCAGGATTAGTTAGTATCACTGCTGGT
TGTGGCGATATGACACTTGCTGGAGCCTGGTTTGCAGGACTAGTTGGTGGAATTATCGTT
GTGTTCTCTGTTGCAGCTCTTGATGCTGCTGAGATCGATGATCCTGTTGGTGCATTCTCT
GTTCACGGAGTTTGTGGTGTATGGGGTACTGTAGTAATCGGTCTATGGGGTACAGCTGTA
CAAGGTGATGGCGCTGGTATGGGATTGTTTAATGGTGGAGGTATTAACCTTCTTCTAGTT
CAAGCCCTTGGTGCTGCAGCTTATGCTATCTGGACACTAGTTACTTGCTGGATAGCTTGG
TCTGTAATTGGAGGATTATTCGGTGGAATCCGAGTATCTGAAGAGGAAGAGACTCAAGGC
TTAGACATAGGAGAGCATGGAATGGAGGCATATCCAGACTTTGCATCTGCT
>MIT9202
ATGACCACTGCTTTGCAAACGCCTCAAAGGCGCTCTAGGTCCAAATTACAAGATGCAAGT
CTTGTTAATGGACCTATGCTCCTTTTGAGGAGTATTCGAGGATTTAGTTCAAACCGCTCA
ATGTTGTGGCTTGCAACTGTTCCTTTAGCTTTGTTTGGTTTAGGTATTTTTAATCTTTCA
GCTCACGCAGCTGATTTACCTGAGTTAAATGCAGCTTTTCTTGCTAACAATTTATGGCTT
TTGATCGCTACTATCCTAGTGATCTTTATGAACGCTGGTTTCGCTATGGTTGAGGCGGGT
ATGTGCCGTTCTAAGAACGCAGTAAACATTCTTGCTAAAAACCTATTCGTATTTGCTCTA
GCTGTAACCTCATACTGGTTTATTGGCTATTCATTAATGTACGGAGGTAGTGTTGCTGAC
GGATGGCTTTATTTTGGAGGCTTATTTTTCGATCCAACAGTTACTGCAGATATGGTAACT
GATGCTGGATTAGTCCCAACAGTTGATTTCTTGTTCCAGTCTGCATTTGCAGGAACTGCA
GCAACTATCGTATCCGGTCTTGTTGCTGAAAGAGTTAAATTTGGAGAATTTGTTGTTTTT
GCGATTGTATTAACTGCATTTATATATCCAATTGCTGGTAGCTGGAAATGGAATTTTGTT
GACTTTGCTGGTTCTTCAATTGTTCACTCAGTTGGAGCATGGGCAGGTCTTGTAGGAGCA
ATGCTTCTTGGACCAAGAATTGGCAAATACTCTGATGGAAAACCACAAGCTATGCCAGGT
CACAATATGGCTATAGCTACTTTGGGTGCATTAGTCCTATGGATAGGTTGGTATGGATTT
AACCCTGGTTCTCAACTTGCTATGGACCAATGGGTTCCATATGTTGCTGTAACAACTACT
TTGGCAGCAGCAGCAGGTGCTATTGGAGCAACTATTGTTTCAACCTTAACTTCTGGCAAG
CCTGATCTTACAATGATTATTAACGGAATTCTTGCTGGTTTGGTTAGTATTACCGCTGGT
TGTGGCGATATGACTCTTGCTGGAGCCTGGTTCGCAGGACTAGTAGGTGGAATTATCGTT
GTATTTTCTGTTGCAGCTCTTGATGCTGCTGAGATTGATGATCCTGTTGGTGCATTCTCC
GTTCACGGAGTTTGTGGTGTATGGGGTACTATAGTCATTGGTCTTTGGGGGACAGCTGTT
CAAGGAGATGGAGCAGGTATGGGATTGTTCAATGGTGGAGGTATTAATCTCCTTCTTGTT
CAAGCTCTTGGTGCCGCAGCTTATGCTATTTGGACCTTAGTTACATGCTGGATTGCTTGG
TCTGTAATTGGAGGACTATTCGGAGGAATCCGCGTATCTGAAGAGGAAGAGACTCAAGGC
CTAGATATAGGAGAGCATGGAATGGAAGCATACCCAGACTTTGCATCTGCT
>MIT9215
ATGACCACTGCTTTGCAAACGCCTCAAAGGCGCTCTAGGTCTAAATTACAAGATGCAAGT
CTTGTTAATGGACCTATGCTCCTTTTGAGGAGTATTCGAGGATTTAGTTCAAACCGCTCA
ATGTTGTGGCTTGCAACTGTTCCTTTAGCTTTGTTTGGTTTAGGTATTTTTAATCTTTCA
GCTCACGCAGCTGATTTACCTGAGTTAAATGCAGCTTTTCTTGCTAACAATTTATGGCTT
TTGATCGCTACTATCCTAGTGATCTTTATGAACGCTGGTTTCGCTATGGTTGAGGCAGGT
ATGTGCCGTTCTAAGAACGCAGTAAACATTCTTGCTAAAAACCTATTCGTATTTGCTCTA
GCTGTAACCTCATACTGGTTTATTGGCTATTCATTAATGTACGGAGGTAGTGTTGCTGAC
GGATGGCTTTATTTTGGAGGCTTATTTTTTGATCCAACAGTTACTGCAGATATGGTAACT
GATGCTGGATTAGTCCCAACAGTTGATTTCTTGTTCCAGTCTGCATTTGCAGGAACTGCA
GCAACTATCGTATCCGGTCTTGTTGCTGAAAGAGTTAAATTTGGAGAATTTGTTGTTTTT
GCGATTGTATTAACTGCATTTATATATCCAATTGCTGGTAGCTGGAAATGGAATTTTGTT
GACTTTGCTGGTTCTTCAATTGTTCACTCAGTTGGAGCATGGGCAGGTCTTGTAGGAGCA
ATGCTTCTTGGACCAAGAATTGGCAAATACTCTGATGGAAAACCACAAGCTATGCCAGGT
CACAATATGGCTATAGCTACTTTAGGTGCATTAGTCCTATGGATAGGTTGGTATGGATTT
AACCCTGGTTCTCAACTTGCTATGGATCAATGGGTTCCATATGTTGCTGTAACAACTACT
TTGGCCGCAGCAGCAGGTGCTATTGGAGCAACTATTGTTTCAACCTTAACTTCTGGCAAG
CCTGATCTTACAATGATTATTAACGGAATCCTTGCTGGTTTGGTTAGTATTACTGCTGGT
TGTGGTGATATGACTCTTGCTGGAGCCTGGTTCGCAGGACTAGTAGGTGGAATTATCGTT
GTATTTTCTGTTGCAGCTCTTGATGCTGCTGAGATTGATGATCCTGTTGGTGCATTCTCC
GTTCACGGAGTTTGTGGTGTATGGGGTACTTTAGTTATTGGTCTTTGGGGGACAGCTGTT
CAAGGAGATGGAGCAGGTATGGGATTGTTCAATGGTGGAGGTATTAATCTCCTTCTTGTT
CAAGCTCTTGGTGCCGCAGCTTATGCTATCTGGACCTTAGTTACATGCTGGATTGCTTGG
TCTGTAATTGGAGGATTATTCGGAGGAATCCGCGTATCTGAAGAGGAAGAGACTCAAGGC
CTAGATATAGGAGAGCATGGAATGGAAGCATATCCAGACTTTGCGTCTGCT
>MIT9301
ATGACCACTGCTTTGCAAACGCCTCAAAGGCGCTCTAGGTCCAAACTTCAAGATGCAAGT
CTTGTAAATGGACCTATGCTCCTTTTGAGGAGTATTCGAGGATTTAGTTCAAACCGCTCT
ATGTTGTGGCTTGCAACTGTTCCCCTAGCTTTGTTTGGTTTAGGTATTTTTAATCTTTCA
GCTCATGCAGCTGATTTACCTGAGTTGAATGCAGCTTTTCTTGCTAACAATTTATGGCTT
TTGATCGCTACTATTCTAGTGATCTTTATGAACGCCGGTTTCGCTATGGTTGAGGCAGGT
ATGTGCCGTTCTAAGAACGCTGTTAACATCCTTGCTAAAAACCTCTTTGTATTTGCTCTA
GCTGTAACTTCATATTGGTTTATCGGCTATTCATTAATGTACGGAGGAAGTGTTGCCGAC
GGTTGGCTTTATTTTGGCGGCTTATTTTTTGATCCAACAGTTACTGCAGATATGGTAACT
GATGCTGGATTAGTCCCAACAGTTGATTTCTTGTTCCAGTCTGCGTTTGCAGGAACTGCG
GCAACTATCGTTTCCGGTCTTGTTGCTGAAAGAGTTAAATTTGGAGAATTTGTTGTTTTT
GCTGTTGTATTAACTGCATTTATATATCCAATTGCTGGAAGCTGGAAATGGAATTTTGTT
GATTTTGCTGGTTCTTCAATTGTTCACTCAGTTGGAGCATGGGCAGGTCTTGTAGGAGCT
ATGCTTCTTGGACCAAGAATTGGCAAATACTCTGATGGAAAACCACAGGCTATGCCAGGA
CACAATATGGCTATAGCTACTCTAGGTGCATTAGTCCTATGGATAGGTTGGTATGGGTTT
AACCCCGGTTCTCAACTTGCAATGGATCAATGGGTTCCATATGTTGCTGTAACAACTACT
TTAGCAGCAGCAGCTGGAGCTATTGGTGCAACTATTGTTTCAACATTAACTTCTGGTAAG
CCTGATCTTACAATGATAATTAACGGAATCCTTGCTGGTTTGGTTAGTATCACTGCTGGT
TGTGGTGATATGACTCTTGCTGGAGCCTGGTTCGCAGGACTGGTTGGCGGAATTATCGTT
GTATTTTCTGTTGCAGCCCTTGATGCCGCTGAGATTGATGATCCTGTAGGCGCATTCTCT
GTTCACGGAGTTTGTGGTGTATGGGGTACTGTAGTTATTGGTCTTTGGGGTACAGCTGTA
CAAGGCGATGGTGCAGGTATGGGATTGTTCAATGGTGGAGGTATTACGCTTCTTCTAGTT
CAAGCTCTTGGTGCCGCAGCATATGCTATTTGGACACTAGTTACTTGCTGGATTGCCTGG
TCTGTAATTGGAGGATTATTCGGCGGAATCCGAGTATCTGAAGAGGAAGAGACTCAAGGC
TTAGATATAGGAGAGCACGGAATGGAAGCATATCCAGACTTTGCATCTGCT
>MIT9302
ATGACCACTGCTTTGCAAACGCCTCAAAGGCGCTCTAGGTCCAGATTACAAGATGCAAGT
CTTGTTAATGGACCTATGCTCCTTTTGAGGAGCATTCGAGGATTTAGTTCAAACCGCTCC
ATGTTGTGGCTTGCAACTGTTCCTTTAGCTTTGTTTGGTTTAGGTATTTTTAATCTTTCA
GCTCACGCAGCTGATTTACCTGAGTTGAATGCAGCTTTTCTTGCTAACAATTTATGGCTT
TTGATCGCTACTATCCTAGTGATCTTTATGAACGCTGGTTTCGCTATGGTTGAGGCAGGT
ATGTGCCGTTCTAAGAACGCAGTAAACATCCTTGCTAAAAACCTATTCGTATTTGCTTTA
GCTGTAACCGCATATTGGGTTATCGGTTATAAGCTTATGTATGGAGATAGCGTAGCTGGC
GGATGGCTATATTTTGGAGGCCTATTTTTTGATCCGACTGTAACTGCGGATATGGTTACT
GATGGGGCATTAGTTCCAACTGTAGACTTCTTATTCCAGTCTGCTTTCGCAGGAACTGCA
GCAACAATTGTTTCAGGACTTGTTGCTGAAAGAGTTAAATTTGGTGAATTTGTTGTTTTT
GCAATTGTTTTAACAGCATTCATTTATCCTATTGCTGGAAGTTGGCAATGGAATTTTATT
GATTTTGCTGGTTCTTCAATTGTTCACTCAGTTGGAGCTTGGGCAGGTTTAGTAGGAGCT
ATGCTTCTTGGGCCAAGAATCGGTAAATACTCTGACGGAAAACCACAAGCCATGCCTGGC
CATAATATGGCTATTGCTACATTAGGAGCTTTAGTTCTATGGATAGGTTGGTATGGATTT
AATCCTGGTTCTCAACTTGCTATGGATGAATGGGTTCCCTATGTTGCAGTAACAACTACT
CTTGCAGCTGCAGCTGGTGCTATTGGAGCAACTATTGTTTCCACTTTAACTTCAGGAAAG
CCTGATCTTACAATGATCATTAATGGTATTCTTGCTGGTTTGGTAAGTATTACTGCAGGT
TGTGGTGACATGACTCTTGTAGGCGCTTGGTTTGCTGGACTTGTTGGCGGTATTATCGTT
GTATTCTCTGTTGCAGCTCTTGATGCCGCTGAGATCGATGATCCTGTAGGCGCATTCTCT
GTTCACGGAGTTTGTGGTGTATGGGGTACCGTTGTTATTGGTTTATGGGGAACAAGTGTT
CAAGGCGATGGAGCAGGTATTGGTTTGTTTAATGGTGGTGGTATTGAGCCACTTCTTATT
CAAGCACTTGGTGCAGCAGCCTACGCTATCTGGACTCTTGTTACTTGTTGGATCGCTTGG
TCTGTTATCGGAGGATTATTCGGAGGAATTCGTGTATCTGAAGAGGAAGAGACTCAAGGT
CTAGATATAGGAGAGCATGGAATGGAAGCATATCCAGACTTTGCATCTGCT
>MIT9311
ATGACCACTGCTTTGCAAACGCCTCAAAGGCGCTCTAGGACCAGATTACAAGACGCAAGT
CTTGTAAATGGACCTATGCTCCTTTTGAGGAGTATTCGAGGATTTAGTTCAAACCGCTCC
ATGTTGTGGCTTGCAACTGTTCCTTTAGCACTTTTTGGATTAGGACTTTTTAATGTTGCT
GCTCATGCAACAGAACTTCCTGATCTTAATGCAGCATTTTTAGCAAATAACCTTTGGTTA
TTTGTTGCAACAATTTTAGTTATCTTCATGAATGCTGGTTTCGCTATGGTAGAAGCCGGT
ATGTGTAGATCTAAAAATGCTGTCAACATTCTCGCCAAAAACCTTTTTGTATTTGCTTTA
GCAGTTACTTCATATTGGTTTATTGGATTTGGAATTATGTATGGAAAGGAAATAATTCCT
GGAATACTTTATTTTAATTCCTTATTCTTTGATCCAACAGTTACTGCTGAAATGATTGAA
GGAGCAGAATTAGTACCAACAGTTGACTTCCTCTTCCAAGCAGCTTTTGCTGGAACTGCA
GCAACTATTGTTTCTGGTCTCGTCGCAGAAAGAGTTAAGTTTGGAGAATTTGTTGTATTT
GCCATCGTTTTAACTGCTTTCATTTACCCAATAGCTGGTAGTTGGAAGTGGAATTTTATT
GATTTTGCAGGCTCTTCAATTGTTCACTCAGTTGGAGCTTGGGCAGGTCTTGTTGGAGCT
ATGCTTCTTGGACCAAGAATTGGTAAATACTCAGATGGAAAGCCTCAGGCTATGCCTGGA
CATAATATGGCAATTGCTACTTTAGGAGCTCTTGTTCTATGGATAGGTTGGTATGGATTT
AATCCAGGTTCTCAACTTGCTATGGATCAATGGGTACCTTACGTTGCTGTAACTACCACT
TTGGCAGCAGCAGCCGGAGCTATTGGAGCAACTATTGTTTCTACTTTAACATCAGGAAAA
CCTGATCTTACAATGATCATTAATGGCATCCTTGCCGGTTTAGTAAGTATCACTGCCGGT
TGTGGTGATATGACTCTTGTAGGAGCATGGTTCGCTGGACTAGTTGGTGGAATTATTGTC
GTATTTTCTGTTGCCGCTCTTGATGCAGCTGAAATTGATGATCCAGTAGGTGCATTTTCT
GTTCACGGAGTTTGTGGCGTATGGGGAACCATAGTCATTGGTCTTTGGGGAACTGAAATG
CAAGGAAGTGGACTAGGTATTGGACTACTTAATGGTGGAGGTATTAAATTACTTCTTGTT
CAAGCACTTGGTGCAGCAGCTTATGCTATCTGGACTCTTGTTACCTGTTGGATTGCTTGG
TCTGTAATTGGAGGATTATTCGGTGGAATCCGAGTATCTGAAGAGGAAGAGACTCAAGGT
CTTGATATAGGAGAGCACGGAATGGAAGCATATCCAGACTTTGCATCTGCT
>MIT9314
ATGACCACTGCTTTGCAAACGCCTCAAAGGCGCTCTAGGTCCAAACTTCAAGATGCAAGT
CTTGTGAATGGACCTATGCTCCTTTTGAGGAGTATTCGAGGATTTAGTTCAAACCGCTCA
ATGTTGTGGCTTGCAACTGTTCCCCTAGCTTTGTTTGGTTTAGGTATTTTTAATCTTTCA
GCTCACGCAGCTGATTTACCTGAGTTGAATGCAGCTTTTCTTGCTAACAATCTATGGCTT
TTGATCGCTACTATTCTAGTGATCTTTATGAACGCCGGTTTCGCTATGGTTGAGGCAGGT
ATGTGCCGTTCTAAGAACGCTGTTAACATTCTTGCTAAAAACCTCTTTGTATTTGCTCTA
GCTGTAACTTCTTATTGGTTTATCGGCTATTCATTAATGTACGGAGGAAGTGTTGCCGAC
GGTTGGCTTTATTTTGGCGGCTTATTTTTTGATCCAACAGTTACTGCAGATATGGTAACT
GATGCTGGATTAGTCCCAACTGTTGATTTCTTGTTCCAGTCTGCTTTTGCAGGAACTGCG
GCAACAATCGTTTCCGGTCTTGTTGCTGAAAGAGTTAAATTTGGAGAATTTGTTGTTTTT
GCCGTTGTATTAACTGCATTTATATATCCAATTGCTGGTAGCTGGAAATGGAATTTTGTT
GATTTTGCTGGTTCTTCAATTGTTCACTCAGTTGGAGCATGGGCGGGTCTTGTAGGAGCT
ATGCTTCTTGGACCAAGAATTGGCAAATACTCTGATGGGAAACCACAGGCTATGCCAGGA
CACAATATGGCTATAGCTACTCTAGGTGCATTAGTCCTATGGATAGGTTGGTACGGATTT
AACCCCGGTTCTCAACTTGCTATGGATCAATGGGTTCCATATGTTGCTGTAACAACTACT
TTAGCAGCAGCAGCAGGAGCTATTGGTGCAACTATTGTTTCAACTTTAACTTCTGGTAAG
CCTGATCTTACAATGATAATTAACGGTATCCTTGCTGGTTTAGTTAGTATCACTGCTGGT
TGTGGTGATATGACTCTTGCTGGCGCCTGGTTCGCAGGACTAGTTGGCGGAATTATTGTT
GTATTTTCTGTTGCAGCACTTGATGCCGCTGAGATCGATGATCCTGTAGGTGCATTCTCT
GTTCACGGAGTTTGTGGTGTATGGGGTACTGTAGTTATCGGTCTTTGGGGTACAGCTGTA
CAAGGTGATGGAGCAGGTATGGGATTGTTCAATGGTGGAGGCATTACTCTTCTCCTAGTT
CAAGCTCTTGGTGCCGCAGCTTATGCTATTTGGACACTAGTTACTTGCTGGATTGCCTGG
TCTGTAATTGGAGGATTATTCGGTGGAATCCGAGTATCTGAAGAGGAAGAGACACAAGGC
TTAGATATAGGAGAGCATGGAATGGAAGCATATCCAGACTTTGCATCTGCT
>MIT9321
ATGACCACTGCTTTGCAAACGCCTCAAAGGCGCTCTAGGTCCAAGTTACAAGATGCAAGT
CTTGTAAATGGACCTATGCTCCTTTTGAGGAGTATTCGAGGATTTAGTTCAAACCGCTCT
ATGTTGTGGCTTGCAACTGTTCCTTTAGCTTTGTTTGGTTTAGGTATTTTTAATCTTTCA
GCTCACGCAGCTGATTTACCTGAGTTGAATGCAGCTTTTCTTGCTAACAATTTATGGCTT
TTGATCGCTACTATTTTAGTGATCTTTATGAACGCTGGTTTCGCTATGGTTGAGGCAGGT
ATGTGTCGTTCTAAGAACGCAGTTAACATCCTTGCTAAAAACCTATTCGTATTTGCTCTA
GCTGTAACCTCATATTGGTTTATCGGCTACTCATTAATGTACGGAGGTAGTGTTGCTGAC
GGATGGCTTTATTTTGGCGGCTTATTTTTTGATCCAACAGTTACTGCAGATATGGTAACT
GATGCTGGATTAGTCCCAACAGTTGATTTCTTGTTCCAGTCTGCATTTGCAGGAACTGCG
GCAACTATCGTATCCGGTCTTGTTGCTGAAAGAGTTAAATTTGGAGAATTTGTTGTTTTT
GCTGTTGTATTAACTGCATTTATATATCCAATTGCTGGTAGCTGGAAATGGAATTTTGTA
GACTTTGCTGGTTCTTCAATTGTTCACTCAGTTGGAGCATGGGCTGGTCTTGTAGGAGCT
ATGCTTCTTGGGCCAAGAATAGGCAAATACTCTGATGGGAAACCACAGGCTATGCCAGGA
CACAATATGGCAATAGCTACTCTTGGTGCATTAGTTCTATGGATAGGTTGGTATGGTTTT
AATCCCGGTTCTCAACTTGCTATGGATCAATGGGTTCCATACGTTGCTGTAACAACTACT
TTGGCAGCAGCAGCTGGAGCTATTGGTGCAACTATTGTTTCAACTTTAACTTCTGGTAAG
CCTGATCTTACAATGATAATTAACGGAATCCTTGCTGGTTTGGTTAGTATCACTGCTGGT
TGTGGTGATATGACCCTTGCTGGAGCCTGGTTCGCAGGACTAGTGGGCGGAATTATTGTT
GTATTTTCTGTTGCAGCACTTGATGCCGCTGAGATCGATGATCCTGTAGGTGCATTCTCT
GTTCACGGAGTTTGTGGTGTATGGGGTACTGTAGTTATCGGTCTTTGGGGTACAGCTGTA
CAAGGTGATGGAGCAGGTATGGGATTGTTCAATGGCGGAGGTATTACCCTTCTTCTAGTT
CAAGCTCTTGGTGCCGCAGCTTATGCTATTTGGACACTAGTTACTTGCTGGATTGCCTGG
TCTGTAATTGGAGGATTGTTCGGTGGAATCCGAGTATCTGAAGAGGAAGAGACTCAAGGC
TTAGATATAGGAGAGCATGGAATGGAAGCATATCCAGACTTTGCATCTGCT
>SB
ATGACCACTGCTTTGCAAACGCCTCAAAGGCGCTCTAGGTCCAAATTACAAGATGCAAGT
CTTGTTAATGGACCTATGCTCCTTTTGAGGAGTATTCGAGGATTTAGTTCAAACCGCTCT
ATGTTGTGGCTTGCAACTGTCCCTGTAGCTTTGTTTGGTTTAGGTATTTTTAATCTTTCT
GCTCATGCAGGCGATCTACCTGAGTTGAATGCAGCTTTTCTTGCCAATAATTTATGGCTA
TTGGTCGCTACTATTCTAGTGATCTTCATGAACGCCGGCTTCGCTATGGTAGAAGCAGGT
ATGTGCCGTTCTAAGAACGCCGTCAACATTCTTGCTAAAAACCTTTTCGTATTCGCTCTA
GCTGTGACCTCTTATTGGTTTATCGGCTATTCACTAATGTACGGAGACAGCGTTGCTGGA
GGATGGCTATATTTTATGGGCCTATTTTTTGATCCAACAGTCACAGCAGAAACAGTTGCT
GATGCTGGATTAGTCCCTACTGTTGATTTCTTGTTCCAGTCTGCATTCGCAGGTACTGCG
GCAACTATCGTATCCGGTCTTGTTGCTGAAAGAGTTAAATTTGGAGAATTTGTTGTTTTT
GCTGTTGTATTAACTGCATTTATATATCCAATTGCTGGTAGCTGGAAATGGAATTTTGTA
GACTTTGCTGGTTCTTCAATTGTTCACTCAGTTGGAGCATGGGCAGGTCTTGTAGGAGCT
ATGCTTCTTGGACCAAGAATTGGCAAATACTCTGACGGGAAGCCACAGGCTATGCCTGGA
CACAATATGGCTATAGCTACTCTAGGTGCATTAGTTCTATGGATAGGTTGGTACGGTTTT
AACCCCGGTTCTCAACTTGCTATGGATCAATGGGTTCCATATGTTGCTGTAACAACTACT
TTAGCAGCAGCAGCTGGCGCTATCGGTGCAACTATTGTTTCAACATTAACTTCTGGTAAG
CCTGATCTTACAATGATAATTAACGGAATCCTTGCAGGTTTGGTTAGTATCACTGCTGGT
TGTGGTGATATGACACTCGCTGGAGCCTGGTTCGCAGGACTAGTTGGTGGAATAATCGTT
GTATTTTCTGTTGCAGCACTTGATGCCGCTGAGATCGATGATCCTGTAGGTGCATTCTCC
GTTCACGGAGTTTGTGGTGTATGGGGTACTGTAGTTATCGGTCTTTGGGGAACAGCAGTA
CAAGGCGATGGAGCAGGTATGGGGTTGTTCAATGGTGGAGGTATTACCCTTCTTCTAGTT
CAAGCTCTTGGTGCAGCAGCCTATGCTATTTGGACACTAGTTACTTGCTGGATTGCTTGG
TCTGTAATTGGAGGATTATTCGGAGGAATCCGAGTATCTGAAGAGGAAGAGACTCAAGGT
TTAGATATAGGAGAGCATGGAATGGAAGCATATCCAGACTTTGCATCTGCT
