# Supplementary material for: Emergence of trait variability through the lens of nitrogen assimilation in Prochlorococcus
Source: eLife. 2019 Feb 1;8:e41043. doi: 10.7554/eLife.41043 (PMC6370341; doi:10.7554/eLife.41043)
Supplement: Figure 6—source data 1. [file elife-41043-fig6-data1.zip › 75_amtB_CyCOG_60000113_LLI.dist]

AG-402-B05 AG-402-B03 0.08246
AG-402-G08 AG-402-B03 0.07966
AG-402-G08 AG-402-B05 0.03774
AG-402-I05 AG-402-B03 0.04472
AG-402-I05 AG-402-B05 0.0587
AG-402-I05 AG-402-G08 0.06569
AG-402-I21 AG-402-B03 0.07897
AG-402-I21 AG-402-B05 0.08526
AG-402-I21 AG-402-G08 0.08176
AG-402-I21 AG-402-I05 0.07547
AG-402-I22 AG-402-B03 0.02376
AG-402-I22 AG-402-B05 0.08246
AG-402-I22 AG-402-G08 0.08246
AG-402-I22 AG-402-I05 0.03983
AG-402-I22 AG-402-I21 0.07966
AG-402-K14 AG-402-B03 0.07757
AG-402-K14 AG-402-B05 0.09154
AG-402-K14 AG-402-G08 0.08945
AG-402-K14 AG-402-I05 0.07477
AG-402-K14 AG-402-I21 0.05031
AG-402-K14 AG-402-I22 0.07687
AG-402-L20 AG-402-B03 0.02446
AG-402-L20 AG-402-B05 0.08456
AG-402-L20 AG-402-G08 0.08735
AG-402-L20 AG-402-I05 0.04542
AG-402-L20 AG-402-I21 0.08246
AG-402-L20 AG-402-I22 0.02306
AG-402-L20 AG-402-K14 0.07966
AG-402-M18 AG-402-B03 0.07757
AG-402-M18 AG-402-B05 0.09434
AG-402-M18 AG-402-G08 0.09154
AG-402-M18 AG-402-I05 0.07827
AG-402-M18 AG-402-I21 0.06569
AG-402-M18 AG-402-I22 0.08316
AG-402-M18 AG-402-K14 0.06289
AG-402-M18 AG-402-L20 0.08386
AG-402-N09 AG-402-B03 0.03215
AG-402-N09 AG-402-B05 0.08316
AG-402-N09 AG-402-G08 0.08526
AG-402-N09 AG-402-I05 0.04542
AG-402-N09 AG-402-I21 0.07268
AG-402-N09 AG-402-I22 0.02586
AG-402-N09 AG-402-K14 0.07198
AG-402-N09 AG-402-L20 0.03843
AG-402-N09 AG-402-M18 0.07687
AG-402-O21 AG-402-B03 0.02795
AG-402-O21 AG-402-B05 0.08386
AG-402-O21 AG-402-G08 0.08456
AG-402-O21 AG-402-I05 0.04822
AG-402-O21 AG-402-I21 0.08106
AG-402-O21 AG-402-I22 0.02586
AG-402-O21 AG-402-K14 0.07827
AG-402-O21 AG-402-L20 0.02236
AG-402-O21 AG-402-M18 0.08456
AG-402-O21 AG-402-N09 0.03494
AG-402-P16 AG-402-B03 0.1006
AG-402-P16 AG-402-B05 0.09853
AG-402-P16 AG-402-G08 0.09853
AG-402-P16 AG-402-I05 0.09993
AG-402-P16 AG-402-I21 0.09085
AG-402-P16 AG-402-I22 0.09993
AG-402-P16 AG-402-K14 0.09644
AG-402-P16 AG-402-L20 0.1013
AG-402-P16 AG-402-M18 0.1013
AG-402-P16 AG-402-N09 0.09713
AG-402-P16 AG-402-O21 0.1027
AG-402-P18 AG-402-B03 0.08526
AG-402-P18 AG-402-B05 0.09853
AG-402-P18 AG-402-G08 0.09923
AG-402-P18 AG-402-I05 0.09015
AG-402-P18 AG-402-I21 0.08386
AG-402-P18 AG-402-I22 0.09085
AG-402-P18 AG-402-K14 0.08665
AG-402-P18 AG-402-L20 0.08945
AG-402-P18 AG-402-M18 0.08106
AG-402-P18 AG-402-N09 0.08875
AG-402-P18 AG-402-O21 0.08945
AG-402-P18 AG-402-P16 0.1027
AG-409-A10 AG-402-B03 0.08246
AG-409-A10 AG-402-B05 0.08945
AG-409-A10 AG-402-G08 0.08945
AG-409-A10 AG-402-I05 0.08036
AG-409-A10 AG-402-I21 0.04333
AG-409-A10 AG-402-I22 0.08456
AG-409-A10 AG-402-K14 0.05381
AG-409-A10 AG-402-L20 0.08456
AG-409-A10 AG-402-M18 0.06569
AG-409-A10 AG-402-N09 0.07338
AG-409-A10 AG-402-O21 0.07966
AG-409-A10 AG-402-P16 0.09644
AG-409-A10 AG-402-P18 0.08735
MIT0801 AG-402-B03 0.08106
MIT0801 AG-402-B05 0.03354
MIT0801 AG-402-G08 0.03774
MIT0801 AG-402-I05 0.06289
MIT0801 AG-402-I21 0.08176
MIT0801 AG-402-I22 0.07617
MIT0801 AG-402-K14 0.08665
MIT0801 AG-402-L20 0.08456
MIT0801 AG-402-M18 0.08595
MIT0801 AG-402-N09 0.07617
MIT0801 AG-402-O21 0.07966
MIT0801 AG-402-P16 0.09923
MIT0801 AG-402-P18 0.09644
MIT0801 AG-409-A10 0.08805
MIT0912 AG-402-B03 0.08106
MIT0912 AG-402-B05 0.08735
MIT0912 AG-402-G08 0.08595
MIT0912 AG-402-I05 0.07547
MIT0912 AG-402-I21 0.0608
MIT0912 AG-402-I22 0.08246
MIT0912 AG-402-K14 0.0608
MIT0912 AG-402-L20 0.08595
MIT0912 AG-402-M18 0.06359
MIT0912 AG-402-N09 0.07827
MIT0912 AG-402-O21 0.08246
MIT0912 AG-402-P16 0.1076
MIT0912 AG-402-P18 0.09015
MIT0912 AG-409-A10 0.06639
MIT0912 MIT0801 0.08176
MIT0913 AG-402-B03 0.08036
MIT0913 AG-402-B05 0.08805
MIT0913 AG-402-G08 0.08665
MIT0913 AG-402-I05 0.07617
MIT0913 AG-402-I21 0.0601
MIT0913 AG-402-I22 0.08176
MIT0913 AG-402-K14 0.0615
MIT0913 AG-402-L20 0.08526
MIT0913 AG-402-M18 0.06499
MIT0913 AG-402-N09 0.07757
MIT0913 AG-402-O21 0.08176
MIT0913 AG-402-P16 0.1076
MIT0913 AG-402-P18 0.09015
MIT0913 AG-409-A10 0.06359
MIT0913 MIT0801 0.08316
MIT0913 MIT0912 0.003494
MIT0915 AG-402-B03 0.07966
MIT0915 AG-402-B05 0.03284
MIT0915 AG-402-G08 0.02166
MIT0915 AG-402-I05 0.06219
MIT0915 AG-402-I21 0.08456
MIT0915 AG-402-I22 0.07827
MIT0915 AG-402-K14 0.09015
MIT0915 AG-402-L20 0.08456
MIT0915 AG-402-M18 0.09015
MIT0915 AG-402-N09 0.08176
MIT0915 AG-402-O21 0.08106
MIT0915 AG-402-P16 0.09853
MIT0915 AG-402-P18 0.09853
MIT0915 AG-409-A10 0.09015
MIT0915 MIT0801 0.03284
MIT0915 MIT0912 0.08735
MIT0915 MIT0913 0.08805
MIT1013 AG-402-B03 0.07128
MIT1013 AG-402-B05 0.07966
MIT1013 AG-402-G08 0.07687
MIT1013 AG-402-I05 0.06848
MIT1013 AG-402-I21 0.05381
MIT1013 AG-402-I22 0.07128
MIT1013 AG-402-K14 0.05381
MIT1013 AG-402-L20 0.07617
MIT1013 AG-402-M18 0.0601
MIT1013 AG-402-N09 0.06359
MIT1013 AG-402-O21 0.06778
MIT1013 AG-402-P16 0.09224
MIT1013 AG-402-P18 0.08036
MIT1013 AG-409-A10 0.05171
MIT1013 MIT0801 0.07547
MIT1013 MIT0912 0.06639
MIT1013 MIT0913 0.06639
MIT1013 MIT0915 0.07757
NATL1A AG-402-B03 0.07966
NATL1A AG-402-B05 0.03075
NATL1A AG-402-G08 0.02166
NATL1A AG-402-I05 0.0601
NATL1A AG-402-I21 0.08456
NATL1A AG-402-I22 0.07827
NATL1A AG-402-K14 0.09015
NATL1A AG-402-L20 0.08316
NATL1A AG-402-M18 0.09085
NATL1A AG-402-N09 0.08176
NATL1A AG-402-O21 0.08106
NATL1A AG-402-P16 0.09783
NATL1A AG-402-P18 0.1006
NATL1A AG-409-A10 0.09015
NATL1A MIT0801 0.03354
NATL1A MIT0912 0.08665
NATL1A MIT0913 0.08735
NATL1A MIT0915 0.007687
NATL1A MIT1013 0.07757
NATL2A AG-402-B03 0.07897
NATL2A AG-402-B05 0.03494
NATL2A AG-402-G08 0.02236
NATL2A AG-402-I05 0.0608
NATL2A AG-402-I21 0.08106
NATL2A AG-402-I22 0.07897
NATL2A AG-402-K14 0.08595
NATL2A AG-402-L20 0.08316
NATL2A AG-402-M18 0.08805
NATL2A AG-402-N09 0.08106
NATL2A AG-402-O21 0.07966
NATL2A AG-402-P16 0.09923
NATL2A AG-402-P18 0.09644
NATL2A AG-409-A10 0.08735
NATL2A MIT0801 0.03564
NATL2A MIT0912 0.08386
NATL2A MIT0913 0.08456
NATL2A MIT0915 0.01747
NATL2A MIT1013 0.07547
NATL2A NATL1A 0.01747
PAC1 AG-402-B03 0.07966
PAC1 AG-402-B05 0.03284
PAC1 AG-402-G08 0.02027
PAC1 AG-402-I05 0.06429
PAC1 AG-402-I21 0.08386
PAC1 AG-402-I22 0.07966
PAC1 AG-402-K14 0.08665
PAC1 AG-402-L20 0.08526
PAC1 AG-402-M18 0.08665
PAC1 AG-402-N09 0.08176
PAC1 AG-402-O21 0.08036
PAC1 AG-402-P16 0.09923
PAC1 AG-402-P18 0.09993
PAC1 AG-409-A10 0.08875
PAC1 MIT0801 0.03564
PAC1 MIT0912 0.08386
PAC1 MIT0913 0.08456
PAC1 MIT0915 0.01537
PAC1 MIT1013 0.07547
PAC1 NATL1A 0.01537
PAC1 NATL2A 0.01468
AG-402-A21 AG-402-B03 0.07407
AG-402-A21 AG-402-B05 0.08106
AG-402-A21 AG-402-G08 0.08106
AG-402-A21 AG-402-I05 0.06918
AG-402-A21 AG-402-I21 0.06639
AG-402-A21 AG-402-I22 0.07338
AG-402-A21 AG-402-K14 0.06219
AG-402-A21 AG-402-L20 0.07687
AG-402-A21 AG-402-M18 0.07128
AG-402-A21 AG-402-N09 0.06569
AG-402-A21 AG-402-O21 0.07617
AG-402-A21 AG-402-P16 0.09434
AG-402-A21 AG-402-P18 0.08875
AG-402-A21 AG-409-A10 0.06709
AG-402-A21 MIT0801 0.07966
AG-402-A21 MIT0912 0.06918
AG-402-A21 MIT0913 0.06918
AG-402-A21 MIT0915 0.08036
AG-402-A21 MIT1013 0.04962
AG-402-A21 NATL1A 0.08036
AG-402-A21 NATL2A 0.07687
AG-402-A21 PAC1 0.08036
AG-402-B19 AG-402-B03 0.09853
AG-402-B19 AG-402-B05 0.09154
AG-402-B19 AG-402-G08 0.09713
AG-402-B19 AG-402-I05 0.09085
AG-402-B19 AG-402-I21 0.09993
AG-402-B19 AG-402-I22 0.09713
AG-402-B19 AG-402-K14 0.1041
AG-402-B19 AG-402-L20 0.09853
AG-402-B19 AG-402-M18 0.1069
AG-402-B19 AG-402-N09 0.09713
AG-402-B19 AG-402-O21 0.1013
AG-402-B19 AG-402-P16 0.1034
AG-402-B19 AG-402-P18 0.1111
AG-402-B19 AG-409-A10 0.09923
AG-402-B19 MIT0801 0.09713
AG-402-B19 MIT0912 0.09853
AG-402-B19 MIT0913 0.09923
AG-402-B19 MIT0915 0.09504
AG-402-B19 MIT1013 0.09364
AG-402-B19 NATL1A 0.09434
AG-402-B19 NATL2A 0.09574
AG-402-B19 PAC1 0.09574
AG-402-B19 AG-402-A21 0.09713
AG-402-C09 AG-402-B03 0.07058
AG-402-C09 AG-402-B05 0.08595
AG-402-C09 AG-402-G08 0.08246
AG-402-C09 AG-402-I05 0.07617
AG-402-C09 AG-402-I21 0.08945
AG-402-C09 AG-402-I22 0.08036
AG-402-C09 AG-402-K14 0.09504
AG-402-C09 AG-402-L20 0.08036
AG-402-C09 AG-402-M18 0.08805
AG-402-C09 AG-402-N09 0.07547
AG-402-C09 AG-402-O21 0.08036
AG-402-C09 AG-402-P16 0.1013
AG-402-C09 AG-402-P18 0.09434
AG-402-C09 AG-409-A10 0.09713
AG-402-C09 MIT0801 0.08106
AG-402-C09 MIT0912 0.09015
AG-402-C09 MIT0913 0.09085
AG-402-C09 MIT0915 0.08106
AG-402-C09 MIT1013 0.08595
AG-402-C09 NATL1A 0.08106
AG-402-C09 NATL2A 0.07897
AG-402-C09 PAC1 0.07966
AG-402-C09 AG-402-A21 0.08805
AG-402-C09 AG-402-B19 0.1027
AG-402-G06 AG-402-B03 0.07966
AG-402-G06 AG-402-B05 0.08945
AG-402-G06 AG-402-G08 0.08805
AG-402-G06 AG-402-I05 0.07687
AG-402-G06 AG-402-I21 0.06778
AG-402-G06 AG-402-I22 0.08106
AG-402-G06 AG-402-K14 0.06639
AG-402-G06 AG-402-L20 0.08526
AG-402-G06 AG-402-M18 0.07338
AG-402-G06 AG-402-N09 0.07827
AG-402-G06 AG-402-O21 0.07966
AG-402-G06 AG-402-P16 0.09853
AG-402-G06 AG-402-P18 0.08735
AG-402-G06 AG-409-A10 0.06988
AG-402-G06 MIT0801 0.08526
AG-402-G06 MIT0912 0.07617
AG-402-G06 MIT0913 0.07617
AG-402-G06 MIT0915 0.08595
AG-402-G06 MIT1013 0.05451
AG-402-G06 NATL1A 0.08665
AG-402-G06 NATL2A 0.08595
AG-402-G06 PAC1 0.08665
AG-402-G06 AG-402-A21 0.06359
AG-402-G06 AG-402-B19 0.09713
AG-402-G06 AG-402-C09 0.09574
AG-402-I20 AG-402-B03 0.07617
AG-402-I20 AG-402-B05 0.09015
AG-402-I20 AG-402-G08 0.09364
AG-402-I20 AG-402-I05 0.07687
AG-402-I20 AG-402-I21 0.06359
AG-402-I20 AG-402-I22 0.07617
AG-402-I20 AG-402-K14 0.06639
AG-402-I20 AG-402-L20 0.08386
AG-402-I20 AG-402-M18 0.07687
AG-402-I20 AG-402-N09 0.07338
AG-402-I20 AG-402-O21 0.08176
AG-402-I20 AG-402-P16 0.09923
AG-402-I20 AG-402-P18 0.09224
AG-402-I20 AG-409-A10 0.06709
AG-402-I20 MIT0801 0.08875
AG-402-I20 MIT0912 0.07687
AG-402-I20 MIT0913 0.07687
AG-402-I20 MIT0915 0.08875
AG-402-I20 MIT1013 0.05521
AG-402-I20 NATL1A 0.08735
AG-402-I20 NATL2A 0.08665
AG-402-I20 PAC1 0.08595
AG-402-I20 AG-402-A21 0.0559
AG-402-I20 AG-402-B19 0.09713
AG-402-I20 AG-402-C09 0.09015
AG-402-I20 AG-402-G06 0.06219
AG-402-L09 AG-402-B03 0.07617
AG-402-L09 AG-402-B05 0.08526
AG-402-L09 AG-402-G08 0.08386
AG-402-L09 AG-402-I05 0.06988
AG-402-L09 AG-402-I21 0.05521
AG-402-L09 AG-402-I22 0.07617
AG-402-L09 AG-402-K14 0.0573
AG-402-L09 AG-402-L20 0.07687
AG-402-L09 AG-402-M18 0.0608
AG-402-L09 AG-402-N09 0.06778
AG-402-L09 AG-402-O21 0.07338
AG-402-L09 AG-402-P16 0.09993
AG-402-L09 AG-402-P18 0.08246
AG-402-L09 AG-409-A10 0.0559
AG-402-L09 MIT0801 0.08246
AG-402-L09 MIT0912 0.0615
AG-402-L09 MIT0913 0.06219
AG-402-L09 MIT0915 0.08526
AG-402-L09 MIT1013 0.05451
AG-402-L09 NATL1A 0.08386
AG-402-L09 NATL2A 0.07966
AG-402-L09 PAC1 0.08176
AG-402-L09 AG-402-A21 0.0615
AG-402-L09 AG-402-B19 0.09783
AG-402-L09 AG-402-C09 0.08176
AG-402-L09 AG-402-G06 0.06918
AG-402-L09 AG-402-I20 0.06499
MIT0917 AG-402-B03 0.06988
MIT0917 AG-402-B05 0.08665
MIT0917 AG-402-G08 0.08805
MIT0917 AG-402-I05 0.07198
MIT0917 AG-402-I21 0.05451
MIT0917 AG-402-I22 0.07338
MIT0917 AG-402-K14 0.058
MIT0917 AG-402-L20 0.07757
MIT0917 AG-402-M18 0.06569
MIT0917 AG-402-N09 0.06778
MIT0917 AG-402-O21 0.07827
MIT0917 AG-402-P16 0.08665
MIT0917 AG-402-P18 0.08036
MIT0917 AG-409-A10 0.05451
MIT0917 MIT0801 0.08665
MIT0917 MIT0912 0.06709
MIT0917 MIT0913 0.06499
MIT0917 MIT0915 0.08735
MIT0917 MIT1013 0.04752
MIT0917 NATL1A 0.08735
MIT0917 NATL2A 0.08386
MIT0917 PAC1 0.08316
MIT0917 AG-402-A21 0.04962
MIT0917 AG-402-B19 0.09015
MIT0917 AG-402-C09 0.09085
MIT0917 AG-402-G06 0.05311
MIT0917 AG-402-I20 0.05241
MIT0917 AG-402-L09 0.0573
MIT1214 AG-402-B03 0.07687
MIT1214 AG-402-B05 0.09085
MIT1214 AG-402-G08 0.08735
MIT1214 AG-402-I05 0.07757
MIT1214 AG-402-I21 0.06359
MIT1214 AG-402-I22 0.08036
MIT1214 AG-402-K14 0.058
MIT1214 AG-402-L20 0.08246
MIT1214 AG-402-M18 0.06988
MIT1214 AG-402-N09 0.07058
MIT1214 AG-402-O21 0.08246
MIT1214 AG-402-P16 0.09364
MIT1214 AG-402-P18 0.08805
MIT1214 AG-409-A10 0.06499
MIT1214 MIT0801 0.08456
MIT1214 MIT0912 0.07477
MIT1214 MIT0913 0.07338
MIT1214 MIT0915 0.08945
MIT1214 MIT1013 0.05311
MIT1214 NATL1A 0.08945
MIT1214 NATL2A 0.08456
MIT1214 PAC1 0.08735
MIT1214 AG-402-A21 0.05521
MIT1214 AG-402-B19 0.09853
MIT1214 AG-402-C09 0.08735
MIT1214 AG-402-G06 0.0587
MIT1214 AG-402-I20 0.0587
MIT1214 AG-402-L09 0.06359
MIT1214 MIT0917 0.0573
