# Supplementary material for: Emergence of trait variability through the lens of nitrogen assimilation in Prochlorococcus
Source: eLife. 2019 Feb 1;8:e41043. doi: 10.7554/eLife.41043 (PMC6370341; doi:10.7554/eLife.41043)
Supplement: Figure 6—source data 1. [file elife-41043-fig6-data1.zip › 75_amtB_CyCOG_60000113_LLI.fasta]

>AG-402-B03
ATGACCACTGCTTTGCAATCGCCTCCAAGGCGAAATACTTCTCGTCTTCAAGACGCAAGT
CTTCTGAACGGGCCAATGCTTCTTCTAAGAAGTATTAAAGGTTTTAGAAGAAGTCAATCT
TGGGCATGGCTAGCGTCTATCCCATTAGCACTTTTAGGATTAGGTGTTTTCACTTTCTCT
GCAAGAGCTGAGGTTCTTTCAGATTTAACTGCTGCATTCTTGGCAGATAACCTTTGGTTA
TTTATTGCCACAATCCTCGTTATTTTCATGAACGCAGGATTTGCAATGGTTGAAGCTGGT
ATGTGTCGCCAAAAAAATGCGGTAAACATACTAGCTAAAAACTTATTTGTTTTCGCTCTT
GCTGTTACGGCCTATTGGGTAATTGGGTATTCCCTAATGTATGGCGGTTCAGTAATTGAT
GGATGGCTTTATTTTCAAGGCTTATTTGTCGATCCTGATCCTTCAGGTGCATTAGAGGGT
GATACAGGTCTTGTCCCAGCAGTTGACTTCCTTTTCCAGTCTGCTTTTGCTGGTACTGCT
GCAACCATCGTTTCAGGATTGGTTGCTGAGAGAGTCAAATTTGGTGAATTTGTCGTTTTC
TCTATCGTCCTAACTGCTTTCATTTACCCAATTGCAGGAAGTTGGCAGTGGAATTTTATT
GATTTCGCTGGTTCATCGATTGTCCACTCCGTTGGTGGATGGGCAGGTCTTGTTGGTGCA
ATGCTTCTTGGACCTCGTATTGGCAAGTTTGTAGATGGAAAAGCTCAAGCTATGCCCGGT
CACAATATGGCTATTGCGACTTTAGGAGCACTGATACTTTGGATTGGTTGGTATGGATTC
AACCCTGGCTCTGAGTTGGCTATGGATCAATACGTTGCTTACGTTGCTGTAACAACAACT
TTGGCAGCAGCTGGGGGTGCAATCGCGGCTACAGTTTTATCTACAATTACCTCTGGGAAA
CCTGATCTAACAATGATCATCAATGGTATCCTTGCTGGATTAGTAAGTATCACTGCTGGT
TGCGGCAATATGACTTTTGCTGGATCTTGGCTTGCTGGGGCAGTAGGGGGATTAATTGTT
GTAGTTGCAGTAGCTGCTTTGGATTCAGCAGGTATCGATGATCCAGTTGGTGCTTTCTCA
GTTCACGGTGTTTGTGGCGTTTGGGGAACTATTGTTATCGGTCTTTGGGGCGTTGATGGC
ATGGATCCAGGTGCTGGAATTGGTCTTCTCAATGGAGGAGGAATTAGCCAATTCTTAATT
CAAGCTCTAGGTGCAGCTGCTTATGGTATCTGGACTGTTGTTACATGCTGGATTGCTTGG
CAAATTATTGGTGGCTTCTTCGGAGGTATCAGAGTTAGCGAAGCAGAAGAGACACAGGGT
CTAGATATTGGCGAGCATGGAATGGAGGCTTATCCTGACTTTGCTTCTAGC
>AG-402-B05
ATGACCACTGCTTTGCAATCGCCTCCAAGGCGAACTACTTCTCGTCTTCAGGACGCAAGT
CTTTTGAACGGGCCAATGCTTCTTCTAAGAAGTATTAAAGGCTTTAGAAGAAGTCAGTCT
TGGGCATGGCTAGCCTCTATCCCATTGGCCCTTTTGGGATTAGGTGTTTTCACTTTCTCT
GCAAGAGCTGAGGTTCTTTCAGATTTAACAGCTGCTTTTTTGGCGGACAACCTTTGGTTG
TTCATAGCCACAATCCTCGTTATTTTTATGAACGCGGGATTCGCAATGGTTGAAGCTGGT
ATGTGCCGTCAAAAAAATGCGGTCAACATTTTAGCAAAAAATTTATTTGTATTTGCTCTT
GCTGTTACCGCTTACTGGGTAATTGGTTATTCCTTAATGTATGGCGGTTCAGTGATTGAT
GGATGGCTTTATTTCCAAGGCTTATTCGTTGATCCTGATCCTTCAGGTGCACTTGAGGGA
GATACAGGTCTTGTCCCAGCAGTAGATTTCCTTTTCCAATCTGCTTTTGCTGGTACTGCT
GCAACGATCGTTTCAGGATTGGTTGCTGAGAGAGTCAAATTCGGTGAATTTGTAGTTTTC
TCAATAGTTTTGACTGCTTTTATCTATCCAATTGCAGGAAGTTGGCAGTGGAATTTTATT
GATTTCGCTGGTTCATCCATTGTCCACTCTGTTGGAGGATGGGCAGGCCTAGTTGGAGCA
ATGCTTCTAGGACCACGTATTGGCAAATTTGTCGATGGCAAAGCTCAAGCGATGCCTGGA
CACAATATGGCCATTGCAACTTTAGGAGCACTAATCCTTTGGATTGGTTGGTATGGATTC
AACCCTGGCTCAGAATTAGCTATGGATCAATATGTTGCTTACGTTGCAGTTACAACAACT
TTGGCAGCAGCTGGTGGTGCAATCGCAGCTACAGTTCTATCTACCATTACTTCTGGTAAG
CCTGATCTAACTATGATCATTAATGGCATTCTTGCTGGATTAGTAAGTATCACTGCTGGT
TGTGGCAACATGACTTTTGCTGGTTCTTGGCTTGCTGGTGCTGTAGGTGGATTAATCGTC
GTTGTTGCAGTAGCTGCGTTGGATTCTGCAGGTATTGATGATCCAGTTGGTGCTTTCTCA
GTTCACGGTGTTTGTGGAGTTTGGGGAACTGTTGTTATCGGCCTTTGGGGCGTTGATGGC
ATGGATCCAGGAGCTGGAATTGGTCTTCTCAATGGAGGAGGAATCAACCAATTCTTCATT
CAAGCATTAGGAGCAGCTGCTTATGGCATATGGACTGTTGTGACATGCTGGATTGCTTGG
CAAGTTATTGGTGGCTTCTTCGGAGGTATCAGAGTTAGCGAAGCAGAAGAGACACAGGGA
CTTGATATTGGCGAGCATGGAATGGAGGCTTATCCTGACTTTGCTTCTAGC
>AG-402-G08
ATGACCACTGCTTTGCAATCGCCTCCAAGGCGAACTACTTCTCGTCTCCAAGATGCAAGT
CTTTTGAACGGGCCAATGCTTCTTCTAAGAAGTATTAAAGGCTTTAGAAGAAGTCAGTCT
TGGGCATGGCTAGCATCTATCCCATTAGCTCTTTTGGGATTAGGTGTTTTCACTTTCTCT
GCAAGAGCTGAGGTTCTTTCAGATTTAACTGCTTCTTTCTTGGCGGACAACCTTTGGTTA
TTTATAGCCACAATCCTCGTTATTTTTATGAACGCGGGATTCGCAATGGTTGAAGCTGGT
ATGTGCCGTCAAAAAAATGCGGTCAACATTTTAGCTAAAAATTTATTTGTTTTTGCTCTT
GCTGTTACTGCCTACTGGGTTATTGGTTATTCATTAATGTATGGCGGTTCAGTTATTGAT
GGATGGCTCTATTTCCAGGGCTTATTCGTTGATCCTGATCCTTCAGGTGCACTTGAGGGA
GATACAGGCCTTGTCCCAGCAGTTGATTTCCTTTTTCAATCTGCTTTTGCTGGTACTGCT
GCAACGATCGTTTCAGGATTGGTTGCTGAGAGAGTCAAATTCGGTGAATTTGTAGTTTTC
TCTATAGTTTTGACTGCTTTTATCTATCCAATTGCAGGAAGCTGGCAATGGAACTTTATT
GATTTCGCTGGTTCATCCATTGTTCACTCTGTTGGAGGATGGGCAGGTCTTGTTGGAGCA
ATGCTTCTTGGACCTCGTATTGGCAAATTTGTTGATGGCAAAGCTCAAGCGATGCCTGGA
CACAATATGGCCATTGCAACTTTAGGAGCATTAATCCTCTGGATTGGTTGGTATGGATTC
AACCCTGGCTCAGAATTAGCTATGGATCAATATGTTGCTTACGTTGCAGTTACAACAACT
TTGGCAGCAGCTGGTGGCGCAATCGCCGCTACAGTTCTATCTACCATTACTTCTGGTAAG
CCTGATCTAACCATGATCATCAATGGAATTCTTGCTGGATTAGTAAGTATCACTGCTGGT
TGTGGCAATATGACTTTTGCTGGATCTTGGCTTGCTGGTGCTGTAGGTGGATTAATCGTC
GTAGTTGCAGTAGCTGCTCTAGATTCTGCAGGCATTGATGATCCAGTTGGTGCTTTCTCA
GTTCACGGTGTTTGTGGAGTTTGGGGAACTGTTGTTATCGGTCTTTGGGGCGTTGATGGC
ATGGATCCTGGAGCTGGAATTGGTCTTCTCAATGGAGGAGGAATTAACCAATTCTTCATT
CAAGCATTAGGTGCAGCTGCTTATGGCATATGGACTGTTGTGACATGCTGGATTGCTTGG
CAAATTATTGGTGGCTTCTTCGGAGGTATCAGAGTTAGCGAAGCAGAGGAGACACAGGGA
CTAGATATTGGCGAGCATGGAATGGAGGCTTATCCTGACTTTGCTTCTAGC
>AG-402-I05
ATGACCACTGCTTTGCAATCGCCTCCGAGGCGAAATACTTCTCGTCTTCAAGACGCAAGT
CTTTTGAACGGGCCAATGCTTCTTCTAAGAAGTATTAAAGGTTTTAGAAGAAGTCAATCT
TGGGCATGGCTAGCGTCTATCCCATTGGCACTTTTAGGATTAGGTGTTTTCACTTTCTCT
GCAAGAGCTGAAGTTCTTTCAGATTTAACTGCTGCATTCTTGGCAGATAACCTTTGGTTA
TTTATTGCCACAATCCTCGTTATTTTCATGAACGCAGGATTTGCAATGGTTGAAGCTGGT
ATGTGTCGCCAAAAAAATGCAGTAAACATACTAGCTAAAAACTTATTTGTTTTTGCTCTT
GCTGTTACGGCCTATTGGGTAATTGGATATTCCCTAATGTATGGCGGTTCAGTGATTGAC
GGATGGCTTTATTTCCAAGGCTTATTTGTTGATCCTGATCCTTCAGGAGCATTAGAGGGT
GATACAGGTCTTGTACCTGCGGTTGATTTCCTTTTCCAGTCTGCTTTTGCTGGTACTGCT
GCAACCATCGTTTCTGGATTGGTTGCTGAGAGAGTCAAATTTGGTGAATTTGTCGTTTTC
TCTATAGTTTTGACTGCTTTTATCTACCCAATTGCAGGAAGTTGGCAGTGGAATTTTATT
GATTTCGCTGGTTCATCTATTGTCCACTCCGTTGGTGGATGGGCAGGTCTTGTTGGAGCA
ATGCTTCTTGGACCTCGTATTGGCAAGTTTGTAGATGGCAAAGCTCAAGCAATGCCTGGT
CACAATATGGCTATTGCGACTTTAGGAGCACTGATACTCTGGATTGGTTGGTATGGATTC
AACCCTGGCTCTGAGTTGGCTATGGATCAATACGTTGCTTACGTTGCTGTAACAACAACT
TTGGCAGCAGCTGGTGGTGCAATCGCGGCTACAGTTTTATCTACCATTACTTCTGGTAAG
CCTGATCTAACCATGATCATTAATGGCATTCTTGCGGGATTAGTAAGTATCACTGCTGGT
TGTGGCAACATGACTTTTGCTGGTTCTTGGCTTGCTGGTGCTGTAGGTGGATTAATCGTG
GTGGTTGCAGTAGCTGCTTTGGATTCTGCAGGTATAGATGATCCAGTTGGTGCTTTCTCA
GTTCACGGTGTTTGTGGAGTTTGGGGAACTGTTGTTATCGGCCTTTGGGGCGTTGATGGC
ATGGATCCAGGAGCTGGAATTGGTCTTCTCAATGGAGGAGGAATTAACCAATTCTTCATT
CAAGCATTAGGAGCAGCTGCTTATGGCATATGGACTGTTGTCACATGCTGGATTGCTTGG
CAAATTATTGGTGGCTTCTTCGGAGGTATCAGAGTTAGCGAAGCAGAAGAGACACAGGGA
CTTGATATTGGCGAGCATGGAATGGAGGCTTATCCTGACTTTGCTTCTAGC
>AG-402-I21
ATGACCACTGCTTTGCAATCGCCTCCAAGGCGAAGTACTTCTCGTCTTCAAGACGCAAGT
CTTTTGAACGGGCCAATGCTTCTTCTAAGAAGCATTAAAGGTTTTAGAAGAAGTCAATCT
TGGGCTTGGCTAGCGTCTGTCCCATTGGCTCTTTTAGGATTAGGTGTTTTCACTTTCTCT
GCTAGAGCTGAAGTTCTTTCAGATTTAACTGCTGCATTCTTGGCAGACAATCTTTGGTTA
TTTATAGCCACAATCCTCGTTATTTTTATGAACGCAGGATTTGCAATGGTTGAAGCTGGT
ATGTGTCGCCAAAAAAATGCGGTTAACATATTAGCTAAAAACTTATTTGTTTTTGCTCTT
GCTGTTACGGCCTATTGGGTTATTGGCTATTCTCTAATGTATGGCGGTTCAGTAATTGAT
GGTTGGCTGTATTTCCAAGGCTTATTTGTTGATCCTGATCCTTCAGCCGCATTAGAGGGT
GATACAGGTCTTGTCCCAGCAGTTGATTTCCTTTTCCAATCTGCTTTTGCTGGTACAGCT
GCAACGATCGTTTCTGGATTAGTAGCTGAGAGAGTCAAATTTGGTGAATTTGTCGTTTTC
TCAATAGTTTTAACTGCTTTTATCTACCCAATTGCTGGTAGCTGGCAGTGGAATTTTATT
GATTTTGCTGGTTCATCTATCGTTCACTCTGTTGGAGGATGGGCAGGTCTTGTTGGGGCA
ATGCTTCTAGGACCACGTATCGGCAAATTTGTTGATGGTAAAGCTCAAGCTATGCCTGGT
CACAATATGGCTATTGCAACTTTAGGAGCGCTAATCCTTTGGATTGGTTGGTATGGATTT
AATCCTGGTTCCGAATTAGCAATGGATCAATATGTTGCTTACGTTGCAGTAACAACAACA
TTGGCAGCAGCTGGTGGAGCAATTGCGGCTACAGTTCTATCTACAATTACATCTGGTAAG
CCTGATCTAACCATGATCATCAACGGTATTCTTGCTGGCTTAGTAAGTATCACTGCTGGT
TGCGGCAATATGACTTTTGCTGGATCTTGGCTTGCTGGCGCAGTTGGTGGATTAATCGTA
GTAGTAGCAGTAGCTGCCTTAGATTCTGCAGGTATTGACGATCCAGTTGGTGCTTTCTCA
GTTCACGGCGTTTGCGGTGTTTGGGGAACTGTAGTCATCGGCCTTTGGGGCGTTGATGGC
ATGGACCCAGGTGCAGGAATTGGCCTTCTCAACGGAGGAGGAATTAACCAATTCTTCATT
CAGGCATTAGGTGCAGCTGCTTATGGTATCTGGACTGTTGTTACATGCTGGATTGCTTGG
CAAATTATTGGTGGCTTCTTCGGTGGCATCAGAGTTAGCGAAGCAGAAGAGACCCAAGGT
CTTGATATTGGTGAGCATGGAATGGAGGCTTATCCTGACTTTGCTTCTAGC
>AG-402-I22
ATGACCACTGCTTTGCAATCGCCTCCAAGGCGAAATACTTCTCGTCTTCAAGACGCAAGT
CTTCTGAACGGGCCAATGCTTCTTCTTAGAAGTATTAAAGGTTTTAGAAGAAGTCAATCT
TGGGCGTGGCTAGCGTCTATCCCATTGGCACTTTTAGGATTAGGTGTTTTCACTTTCTCT
GCAAGAGCTGAAGTTCTTTCAGATTTAACTGCTGCATTCTTGGCAGATAACCTTTGGTTA
TTTATTGCCACAATCCTCGTTATTTTCATGAACGCAGGATTTGCAATGGTTGAAGCTGGT
ATGTGTCGCCAAAAAAATGCAGTAAACATACTAGCTAAAAACTTATTTGTTTTCGCTCTT
GCTGTTACGGCCTATTGGGTAATTGGGTATTCCCTAATGTATGGCGGTTCAGTAATTGAC
GGATGGCTTTATTTCCAAGGCTTATTCGTTGATCCTGATCCTTCAGGTGCATTAGAGGGT
GATACAGGTCTTGTCCCTGCAGTTGATTTTCTTTTCCAGTCTGCTTTTGCTGGTACTGCT
GCAACCATCGTTTCTGGATTGGTTGCTGAGAGAGTCAAATTTGGTGAATTTGTAGTTTTC
TCTATAGTTTTGACTGCTTTCATCTACCCAATTGCAGGAAGTTGGCAGTGGAATTTTATT
GATTTCGCTGGTTCATCTATTGTCCACTCCGTTGGTGGATGGGCAGGTCTTGTAGGTGCA
ATGCTTCTTGGACCTCGTATTGGCAAGTTTGTAGATGGCAAAGCTCAAGCTATGCCCGGT
CACAATATGGCTATTGCGACTTTAGGAGCACTGATACTTTGGATTGGTTGGTACGGATTC
AACCCTGGCTCTGAGTTGGCAATGGATCAATACGTTGCTTACGTTGCTGTAACAACAACT
TTGGCAGCAGCTGGTGGTGCAATCGCAGCTACAGTTTTATCCACAATTACCTCTGGAAAA
CCTGATCTAACCATGATCATCAATGGTATCCTTGCTGGATTAGTAAGTATCACTGCTGGT
TGCGGCAATATGACTTTTGCTGGATCTTGGCTTGCTGGGGCAGTAGGGGGATTAATTGTT
GTAGTTGCAGTAGCTGCTTTGGATTCAGCAGGTATCGATGATCCAGTTGGTGCTTTCTCA
GTTCACGGTGTTTGTGGCGTCTGGGGAACTATTGTTATCGGTCTTTGGGGCGTTGATGGC
ATGGATCCAGGTGCTGGAATTGGTCTTCTCAATGGAGGAGGAATTAGCCAATTCTTAATT
CAAGCTCTAGGTGCAGCTGCTTATGGTATCTGGACTGTTGTCACATGCTGGATTGCTTGG
CAAATTATTGGTGGCTTCTTCGGAGGTATTAGAGTTAGCGAAGCAGAAGAGACACAGGGT
CTTGATATTGGCGAGCATGGAATGGAGGCCTATCCTGACTTTGCTTCTAGC
>AG-402-K14
ATGACCACTGCTTTGCAATCGCCTACAAGGCGAAGTACTTCTCGTCTTCAAGACGCAAGT
CTTTTGAACGGGCCAATGCTTCTTCTAAGAAGCATTAAAGGTTTTAGAAGAAGTCAATCA
TGGGCTTGGCTCGCGTCTATCCCATTGGCACTTTTAGGATTAGGTGTTTTCACTTTCTCT
GCTAGAGCTGAGGTTCTTTCAGACTTAACTGCTTCATTCTTGGCAGATAACCTTTGGTTA
TTTATAGCCACAATCCTCGTTATTTTTATGAACGCAGGATTTGCAATGGTTGAAGCTGGT
ATGTGTCGCCAGAAAAATGCGGTCAACATATTAGCTAAAAACTTATTTGTTTTTGCTCTT
GCTGTTACGGCCTATTGGGTAATTGGATATTCCCTAATGTATGGCGGTTCAGTAATTGAT
GGATGGCTTTATTTCCAAGGCTTATTTGTTGATCCTGATCCTTCAGGTGCATTAGAAGGT
GATACAGGTCTTGTCCCAGCAGTTGATTTTCTTTTCCAGTCTGCTTTTGCTGGTACAGCT
GCAACGATCGTTTCTGGATTAGTCGCTGAGAGAGTCAAATTTGGTGAATTTGTTGTTTTT
TCAGTAGTTTTAACTGCTTTTATCTACCCAATTGCTGGTAGCTGGCAGTGGAATTTTATT
GATTTTGCTGGTTCATCTATCGTTCACTCTGTTGGAGGATGGGCAGGTCTCGTTGGGGCA
ATGCTTCTTGGTCCACGTATTGGCAAATTTGTAGATGGCAAAGCTCAAGCTATGCCTGGT
CACAATATGGCTATTGCAACTTTAGGAGCGCTAATTCTTTGGATTGGTTGGTACGGATTT
AATCCTGGCTCTGAGTTAGCAATGGATCAATATGTTGCTTATGTTGCCGTAACTACAACT
TTGGCAGCCGCTGGTGGCGCAATTGCGGCTACAGTTTTATCTACCATTACATCTGGTAAG
CCTGATCTTACAATGATCATCAATGGTATTCTTGCTGGCTTAGTAAGTATCACTGCTGGT
TGCGGCAATATGACTTTTGCTGGATCTTGGCTTGCTGGCGCAGCGGGTGGATTAATCGTT
GTAGTTGCAGTAGCTGCTTTAGATTCTGCCGGTATTGATGATCCAGTTGGTGCTTTCTCC
GTTCACGGCGTATGCGGTGTTTGGGGAACAGTAGTTATTGGCCTTTGGGGCGTTGATGGC
ATGGACCCAGGTGCTGGAATTGGTCTTCTTAATGGAGGAGGAATTAACCAATTCTTCATT
CAAGCATTAGGTGCAGCTGCTTATGGTATCTGGACTGTGGTTACATGCTGGATTGCTTGG
CAAATTATTGGTGGCTTCTTCGGTGGCATCAGAGTTAGCGAAGCAGAAGAGACTCAGGGC
CTTGACATTGGAGAGCATGGAATGGAGGCTTATCCTGACTTCGCTTCTAGC
>AG-402-L20
ATGACCACTGCTTTGCAATCGCCTCCAAGGCGAAATACTTCTCGTCTTCAAGACGCAAGT
CTTCTGAACGGGCCAATGCTTCTTCTAAGAAGTATTAAAGGTTTTAGAAGAAGTCAATCT
TGGGCATGGCTAGCATCTATCCCATTGGCACTTTTAGGATTAGGTGTTTTCACTTTCTCT
GCAAGAGCTGAAGTTCTTTCAGATTTAACTGCTGCATTCTTGGCAGATAACCTTTGGTTA
TTTATTGCCACAATCCTCGTTATTTTCATGAACGCAGGATTTGCAATGGTTGAAGCTGGT
ATGTGTCGCCAAAAAAATGCAGTAAACATACTAGCTAAAAACTTATTTGTTTTCGCTCTT
GCTGTTACGGCCTATTGGGTAATTGGGTATTCCCTAATGTATGGCGGTTCAGTAATTGAC
GGATGGCTTTATTTCCAAGGCTTATTCGTTGATCCTGATCCGTCAGGTGCATTAGAGGGT
GATACAGGTCTTGTCCCTGCAGTTGATTTCCTTTTCCAGTCTGCTTTTGCTGGTACTGCT
GCAACCATCGTTTCTGGATTGGTTGCTGAGAGAGTCAAATTCGGAGAATTTGTTGTTTTC
TCAATCGTCCTAACTGCTTTCATTTACCCAATTGCAGGAAGTTGGCAGTGGAATTTTATT
GATTTCGCTGGTTCATCTATTGTCCACTCCGTTGGTGGATGGGCAGGTCTTGTTGGTGCA
ATGCTTCTTGGACCTCGTATTGGCAAGTTTGTAGATGGCAAAGCTCAAGCTATGCCCGGT
CACAATATGGCTATTGCGACTTTAGGAGCTCTGATACTTTGGATTGGTTGGTATGGATTC
AACCCTGGCTCTGAGTTGGCAATGGATCAATACGTTGCTTACGTTGCTGTAACAACAACT
TTGGCAGCAGCTGGTGGTGCAATCGCGGCTACAGTTTTATCCACAATTACCTCTGGAAAA
CCTGATCTAACTATGATCATTAATGGTATCCTTGCTGGTTTGGTAAGTATCACTGCTGGT
TGCGGAAATATGACTTTCGCTGGATCTTGGCTTGCTGGGGCAGTAGGTGGATTAATTGTT
GTAGTTGCAGTAGCTGCTTTGGATTCAGCAGGTATCGATGATCCAGTTGGTGCTTTCTCA
GTTCACGGTGTTTGTGGAGTTTGGGGAACTATTGTTATCGGTCTTTGGGGCGTTGACGGC
ATGGATCCAGGTGCTGGAATTGGTCTTCTTAATGGAGGAGGAATTAGCCAATTCTTAATT
CAAGCTCTAGGTGCAGCTGCTTATGGTATCTGGACTGTTGTTACATGCTGGATTGCTTGG
CAAATTATTGGTGGCTTCTTCGGAGGTATCAGAGTTAGCGAAGCAGAAGAGACACAGGGT
CTTGATATTGGCGAGCATGGCATGGAGGCTTATCCTGACTTTGCTTCTAGC
>AG-402-M18
ATGACCACTGCTTTGCAATCGCCTCCAAGGCGAAGTACTTCTCGTCTTCAAGACGCAAGT
CTTTTGAACGGGCCAATGCTTCTTCTAAGAAGTATTAAAGGTTTTAGAAGAAGTCAATCT
TGGGCCTGGCTAGCGTCTATTCCATTGGCGCTTTTAGGATTAGGTGTTTTCACTTTCTCC
GCAAGAGCTGAGGTTCTTTCAGATTTAACTGCGGCATTCTTGGCGGATAACCTTTGGTTA
TTTATAGCCACTATCCTCGTTATTTTTATGAACGCAGGATTTGCAATGGTTGAAGCTGGT
ATGTGTCGCCAAAAAAATGCGGTCAACATATTAGCTAAAAACTTATTTGTTTTTGCTCTT
GCTGTTACTGCCTATTGGGTAATCGGATATTCCCTAATGTATGGCGGTTCAGTAATTGAT
GGTTGGCTTTATTTTCAAGGCTTATTTGTAGATCCTGATCCATCAGGTGCATTAGAGGGT
GATACAGGTCTTGTTCCAGCAGTTGATTTCCTTTTCCAATCTGCTTTTGCTGGCACTGCT
GCAACTATCGTCTCTGGATTGGTTGCTGAGAGAGTCAAGTTTGGTGAATTTGTCGTTTTC
TCTGTAGTTTTAACTGCCTTTATTTATCCAATTGCAGGTAGTTGGCAGTGGAATTTTATT
GATTTTGCTGGTTCATCTATCGTTCACTCTGTTGGCGGATGGGCAGGTCTTGTTGGAGCA
ATGCTTCTTGGACCACGTATTGGAAAATTTGTAGATGGCAAAGCACAAGCTATGCCTGGT
CACAATATGGCTATTGCAACTTTAGGAGCGCTAATTCTTTGGATTGGTTGGTATGGATTT
AATCCTGGCTCCGAATTAGCAATGGATCAATATGTTGCTTATGTTGCTGTAACAACAACA
TTGGCAGCAGCTGGTGGTGCAATTGCGGCTACAGTTTTATCTACCATCACCTCTGGGAAG
CCTGATCTAACCATGATCATCAACGGTATTCTTGCTGGCTTAGTAAGTATCACTGCTGGT
TGTGGCAATATGACTTTTGCTGGATCTTGGCTTGCTGGAGCAGTGGGTGGATTAATTGTT
GTAGTTGCAGTAGCTGCTTTAGATTCTGCAGGCATCGATGATCCGGTTGGTGCTTTCTCA
GTTCACGGAGTATGCGGTGTTTGGGGGACTGTAGTAATCGGCCTTTGGGGGGTTGATGGA
ATGGATCCAGGTTCTGGAATTGGCCTTCTTAATGGAGGAGGAATTAACCAATTCTTCATT
CAAGCATTGGGTGCAGCTGCTTATGGTATCTGGACAGTTGTTACATGCTGGATTGCTTGG
CAAATTATTGGTGGATTCTTCGGAGGCATCAGAGTTAGCGAAGCAGAAGAAACTCAGGGG
CTTGACATCGGAGAGCATGGAATGGAGGCTTATCCAGACTTTGCTTCAAGC
>AG-402-N09
ATGACCACTGCTTTGCAATCGCCTCCAAGGCGAAATACTTCTCGTCTTCAAGACGCAAGT
CTTCTGAACGGGCCAATGCTTCTTCTAAGAAGTATTAAAGGTTTTAGAAGAAGTCAATCT
TGGGCATGGCTAGCGTCTATCCCATTGGCACTTTTAGGATTAGGTGTTTTCACTTTCTCT
GCAAGAGCTGAAGTTCTTTCAGATTTAACTGCTGCATTCTTGGCAGATAACCTTTGGCTA
TTTATTGCCACAATCCTCGTTATTTTTATGAACGCAGGATTTGCAATGGTTGAAGCTGGT
ATGTGTCGCCAAAAAAATGCGGTAAACATATTAGCTAAAAACTTATTTGTTTTTGCTCTT
GCTGTTACTGCCTATTGGGTAATTGGATATTCCCTAATGTATGGCGGTTCAGTAATTGAT
GGATGGCTTTATTTCCAAGGCTTATTTGTTGATCCTGATCCTTCAGGTGCATTAGAGGGT
GATACGGGTCTTGTTCCTGCAGTTGATTTTCTTTTCCAGTCTGCTTTTGCTGGTACTGCT
GCAACCATCGTTTCTGGATTGGTTGCTGAGAGAGTCAAATTTGGTGAATTTGTCGTTTTC
TCCATTGTTTTAACTGCTTTTATCTACCCAATTGCTGGAAGTTGGCAGTGGAATTTTATT
GATTTCGCTGGTTCATCTATTGTCCACTCCGTTGGTGGATGGGCAGGTCTTGTAGGTGCA
ATGCTTCTAGGACCTCGTATTGGCAAGTTTGTAGATGGCAAAGCTCAAGCTATGCCCGGT
CACAATATGGCTATTGCGACTTTAGGAGCACTGATACTTTGGATTGGTTGGTACGGATTT
AACCCTGGCTCCGAGTTGGCAATGGATCAATACGTTGCTTACGTTGCTGTAACAACAACT
TTGGCAGCGGCTGGTGGTGCAATCGCAGCTACAGTTTTATCTACAATTACCTCTGGGAAA
CCTGATCTAACCATGATCATCAATGGTATCCTTGCTGGATTAGTAAGTATCACTGCTGGT
TGCGGCAATATGACTTTTGCTGGATCTTGGCTCGCTGGGGCAGTAGGGGGCTTAATTGTT
GTGGTTGCAGTAGCTGCTTTGGATTCAGCAGGTATCGATGATCCAGTTGGTGCTTTCTCA
GTTCACGGTGTTTGTGGCGTCTGGGGAACTGTTGTTATTGGTCTTTGGGGCGTTGATGGC
ATGGATCCAGGTGCTGGAATTGGTCTTCTCAATGGAGGAGGAATTAGCCAATTCTTGATA
CAAGCTTTAGGTGCAGCTGCTTATGGTATCTGGACTGTTGTTACATGCTGGATTGCTTGG
CAAATTATTGGTGGCTTCTTCGGAGGTATCAGAGTTAGCGAAGCAGAAGAGACACAAGGT
CTTGATATTGGCGAGCATGGAATGGAGGCTTATCCTGACTTTGCTTCTAGC
>AG-402-O21
ATGACCACTGCTTTGCAATCGCCTCCAAGGCGAAATACTTCTCGTCTTCAAGACGCAAGT
CTTCTTAACGGGCCAATGCTTCTTCTAAGAAGTATTAAAGGTTTTAGAAGAAGTCAATCT
TGGGCATGGCTAGCGTCTATCCCATTGGCACTTTTAGGATTAGGTGTTTTCACTTTCTCT
GCAAGAGCTGAAGTTCTTTCAGATTTAACTGCTGCATTCTTGGCAGATAACCTTTGGTTA
TTTATTGCCACAATCCTCGTTATTTTCATGAACGCAGGATTTGCAATGGTTGAAGCTGGT
ATGTGTCGCCAAAAAAATGCAGTAAACATACTAGCTAAAAACTTATTTGTTTTTGCTCTT
GCTGTTACTGCATATTGGGTAATTGGGTATTCCCTAATGTATGGCGGTTCAGTAATTGAC
GGATGGCTTTATTTCCAAGGTTTATTCGTTGATCCTGATCCTTCAGGTGCATTAGAGGGT
GATACAGGTCTTGTCCCTGCAGTTGATTTCCTTTTCCAGTCTGCTTTTGCTGGTACTGCT
GCAACCATCGTTTCTGGATTGGTTGCTGAGAGAGTCAAATTCGGAGAATTTGTTGTTTTC
TCAATCGTCCTAACTGCTTTCATTTACCCAATCGCAGGAAGTTGGCAGTGGAATTTTATT
GATTTCGCTGGCTCATCTATTGTCCACTCCGTTGGTGGATGGGCAGGTCTTGTTGGTGCA
ATGCTTCTTGGACCTCGTATTGGCAAGTTTGTGGATGGCAAAGCTCAAGCTATGCCCGGT
CACAATATGGCTATTGCAACTTTAGGAGCACTGATACTTTGGATCGGTTGGTACGGATTC
AACCCAGGCTCTGAGTTAGCAATGGATCAATACGTTGCTTACGTCGCCGTAACAACAACT
TTGGCAGCAGCTGGTGGTGCAATCGCGGCTACAGTTTTATCTACAATTACCTCTGGAAAA
CCTGATCTAACCATGATCATCAATGGTATCCTTGCTGGATTAGTAAGTATCACTGCTGGT
TGCGGCAATATGACTTTTGCTGGATCTTGGCTTGCTGGGGCAGTAGGGGGATTAATTGTT
GTAGTTGCAGTGGCTGCTTTGGATTCAGCAGGTATCGATGATCCAGTTGGTGCTTTCTCA
GTTCACGGTGTTTGTGGAGTTTGGGGAACTGTTGTTATAGGTCTTTGGGGCGTTGATGGC
ATGGATCCAGGTGCTGGAATTGGTCTTCTCAATGGAGGAGGAATTAGCCAATTCTTAATT
CAAGCTCTAGGTGCAGCTGCTTATGGTATCTGGACTGTTGTTACATGCTGGATTGCTTGG
CAAATTATTGGTGGCTTCTTCGGAGGTATCAGAGTTAGCGAAGCAGAAGAGACACAGGGT
CTTGATATTGGCGAGCATGGAATGGAGGCTTATCCTGACTTTGCTTCTAGC
>AG-402-P16
ATGACCACTGCTTTGCAATCGCCTCCAAGGCGAAGTTCTTCCCGTCTACAAGATGCAAGT
CTTTTGAACGGTCCAATGCTTCTTCTAAGAAGCATTAAAGGTTTTAGGAGAAGTCAGTCT
TGGGCCTGGCTTGCTTCTATCCCATTAGCGCTTTTGGGATTAGGTGTTTTTACTTTCTCT
GCACGCGCTGAGGTTCTTTCTGATTTAACTGCTACATTTTTGGCCGACAACCTTTGGTTA
TTCATAGCCACAATCCTCGTCATTTTTATGAATGCAGGATTTGCAATGGTTGAAGCTGGT
ATGTGCCGACAAAAAAATGCGGTAAACATCCTAGCTAAAAATTTATTTGTTTTTGCTCTA
GCTGTTACCGCTTATTGGGTTATTGGATATTCCCTTATGTATGGCGGTTCAGTAATCGAT
GGTTGGCTTTATTTCCAAGGCTTATTTGTTGATCCTGATCCCTCAGGGGCACTAGAGGGT
GACACAGGTTTAGTCCCGGCAGTTGATTTCCTTTTTCAATCAGCTTTTGCTGGTACTGCT
GCAACAATTGTTTCTGGATTGGTTGCTGAAAGAGTCAAATTCGGTGAATTCGTTGTTTTC
TCTATCGTTTTAACTGCTTTCATCTACCCAATTGCTGGTAGCTGGCAGTGGAATTTTATT
GATTTTGCTGGTTCATCTATCGTCCACTCTGTTGGGGGATGGGCAGGTCTTGTCGGGGCA
ATGCTTCTTGGACCACGTATTGGCAAATTTGTAGATGGCAAAGCTCAAGCAATGCCAGGA
CACAATATGGCAATTGCCACTTTAGGAGCGCTAATCCTTTGGATTGGTTGGTATGGATTT
AACCCTGGCTCCGAATTGGCGATGGATCAATATGTTGCTTACGTTGCCGTAACAACAACT
TTGGCAGCCGCTGGTGGAGCAATCGCAGCTACAGTTTTATCCACAATTACCTCTGGAAAG
CCTGATCTGACAATGATCATTAACGGCATCCTTGCTGGACTAGTCAGTATCACTGCTGGT
TGTGGCAATATGACCTTTGCTGGATCTTGGCTCGCTGGTGCAGTAGGTGGATTAATCGTT
GTTGTTGCAGTGGCTGCACTAGATTCTGCAGGGATTGACGATCCAGTTGGTGCTTTCTCA
GTTCACGGAGTGTGTGGTGTATGGGGAACTGTCGTTATTGGCCTTTGGGGCGTTGATGGC
ATGGATCCAGGTTCAGGAATTGGTCTTCTCAATGGAGGAGGAATTAACCAATTCTTAATT
CAAGCATTGGGTGCAGCTGCTTATGGTATCTGGACTGTTGTGACATGCTGGATTGCTTGG
CAAATCATTGGTGGCTTTTTCGGTGGCATCAGGGTTAGCGAGGCTGAAGAGACTCAGGGT
CTTGATATTGGTGAGCATGGAATGGAGGCTTATCCTGACTTTGCTTCTAGC
>AG-402-P18
ATGACCACTGCTTTGCAATCGCCTCCAAGGCGAAGTACTTCTCGTCTTCAAGACGCAAGT
CTTTTAAACGGGCCAATGCTTCTTCTAAGAAGCATTAAAGGTTTTAGAAGAAGTCAATCT
TGGGCATGGCTAGCATCTGTTCCATTAGCTCTTTTGGGATTAGGTGTTTTCACTTTCTCT
GCAAGAGCTGAGGTCCTCTCTGATTTAACTGCTGCATTCTTAGCCGACAACCTTTGGTTA
TTCATAGCCACAATTCTCGTTATCTTTATGAACGCGGGATTTGCAATGGTTGAAGCTGGT
ATGTGTCGCCAAAAAAATGCGGTTAACATACTAGCCAAAAATTTATTTGTTTTTGCTCTT
GCTGTTACTGCTTATTGGGTAATTGGATATTCCCTAATGTACGGCGGTTCAGTAATTGAT
GGCTGGCTTTATTTCCAAGGCTTATTTGTTGATCCTGATCCTTCAGGTGCATTAGAGGGT
GATACAGGTCTTGTTCCAGCAGTTGATTTCCTTTTCCAATCTGCTTTTGCTGGTACTGCT
GCAACTATCGTCTCTGGATTAGTTGCTGAGAGAGTCAAGTTTGGGGAATTTGTTGTTTTC
TCTATCGTTTTAACTGCTTTCATTTACCCAATTGCAGGAAGTTGGCAGTGGAATTTTATT
GATTTTGCTGGTTCATCTATCGTTCACTCTGTTGGAGGATGGGCAGGTCTTGTTGGAGCA
ATGCTTCTTGGACCTCGTATTGGCAAATTTGTAGATGGTAAAGCACAAGCTATGCCTGGT
CATAATATGGCTATCGCAACTTTAGGAGCACTAATCCTTTGGATTGGTTGGTATGGATTT
AACCCTGGCTCTGAATTGGCAATGGATCAATATGTTGCTTATGTTGCTGTAACAACAACT
TTGGCAGCAGCTGGTGGTGCCATTGCGGCGACAGTTTTATCTACCATTACCTCTGGCAAA
CCTGATCTTACTATGATCATCAATGGAATCCTTGCTGGATTAGTAAGTATCACTGCTGGT
TGTGGCAATATGACTTTTGCTGGATCTTGGCTCGCTGGTGCAGCAGGTGGATTAATTGTA
GTTCTTGCTGTAGCAGCCTTAGATTCTGCAGGTATTGATGACCCAGTTGGTGCCTTTTCA
GTCCACGGCGTTTGCGGTGTTTGGGGAACTGTTGTTATTGGCCTTTGGGGTGTTGATGGT
ATGGATCCAGGTGCAGGAATTGGCCTTCTAAATGGTGGAGGAATTAACCAATTCTTAATT
CAAGCACTAGGTGCAGCTGCTTATGGTATTTGGACTGTTGTTACTTGTTGGATAGCTTGG
CAAATTATTGGCGGTTTCTTTGGCGGCATTAGAGTTAGTGAAGCAGAAGAGACTCAGGGC
CTTGATATTGGCGAGCATGGAATGGAGGCTTATCCTGACTTTGCATCCAGC
>AG-409-A10
ATGACCACTGCTTTGCAATCGCCTCCAGGGCGAAGTACTTCTCGTCTTCAAGATGCAAGT
CTTTTGAACGGGCCAATGCTTCTTCTAAGAAGCATTAAAGGTTTTAGAAGAAGTCAATCT
TGGGCATGGCTAGCGTCCGTCCCATTGGCACTTTTAGGATTAGGTGTATTCACTTTCTCT
GCTAGAGCTGAGGTTCTTTCAGATTTAACTGCTGCATTTTTGGCAGACAATCTTTGGTTA
TTGATAGCCACAATCCTCGTTATTTTTATGAACGCAGGATTTGCAATGGTTGAAGCTGGT
ATGTGTCGCCAAAAAAATGCGGTAAACATATTAGCTAAAAACTTATTTGTTTTTGCTCTT
GCTGTAACTGCTTATTGGGTTATTGGATATTCCCTAATGTATGGCGGTTCAGTAATTGAT
GGATGGCTTTATTTCCAAGGATTATTTGTTGATCCTGATCCTTCAGGTGCATTAGAGGGT
GATACAGGTCTTGTTCCAGCAGTTGATTTCCTTTTCCAATCTGCTTTTGCTGGTACAGCA
GCAACGATTGTTTCTGGATTAGTTGCTGAGAGAGTCAAATTTGGTGAATTTGTCGTTTTC
TCAATAGTTTTAACTGCTTTTATCTACCCAATTGCTGGTAGTTGGCAGTGGAATTTTATT
GATTTTGCTGGCTCATCTATCGTTCACTCTGTTGGAGGATGGGCAGGCCTTGTTGGGGCA
ATGCTTCTTGGACCACGTATAGGCAAATTTGTTGATGGCAAAGCTCAAGCTATGCCTGGT
CACAATATGGCTATTGCAACTTTAGGAGCGCTAATTCTTTGGATTGGTTGGTATGGATTT
AATCCTGGTTCCGAATTAGCAATGGATCAATATGTTGCTTACGTTGCCGTAACAACAACA
TTGGCAGCAGCTGGTGGCGCAATTGCGGCTACAGTTATATCTACCATTACCTCTGGTAAG
CCTGATCTAACCATGATCATCAACGGTATTCTTGCTGGCTTAGTAAGTATCACTGCTGGT
TGCGGCAATATGACTTTTGCTGGATCTTGGCTTGCTGGCGCAGTGGGTGGATTTATCGTA
GTATTTGCAGTAGCTGCTTTAGATTCTGCAGGTATTGATGATCCAGTTGGTGCCTTCTCA
GTTCACGGTGTTTGCGGTGTTTGGGGAACAGTAGTAATTGGCCTTTGGGGCGTTGATGGA
ATGGACCCAGGTGCTGGGATTGGTCTTCTTAATGGAGGAGGGATTAACCAATTCTTTATT
CAAGCTTTAGGTGCAGCTGCTTATGGTATCTGGACTGTTGTTACATGCTGGCTTGCTTGG
CAAATTATCGGTGGCTTCTTCGGAGGCATCAGAGTTAGCGAAGCAGAAGAGACTCAAGGT
CTTGATATTGGTGAGCATGGGATGGAGGCTTATCCTGACTTTGCTTCTAGC
>MIT0801
ATGACCACTGCTTTGCAATCGCCTCCAAGGCGTACTACTTCCCGTCTTCAAGACGCAAGT
CTTTTGAACGGGCCAATGCTTCTTTTAAGAAGTATTAAAGGCTTTAGAAGAAGTCAGTCT
TGGGCATGGCTAGCCTCTATCCCCTTGGCCCTTTTGGGGTTAGGTGTTTTCACTTTCTCT
GCAAGAGCTGAGGTTCTTTCAGATTTAACAGCTGCTTTCTTGGCGGACAACCTTTGGTTA
TTTATAGCCACAATCCTCGTTATTTTTATGAACGCGGGATTCGCAATGGTTGAAGCTGGT
ATGTGCCGTCAAAAAAATGCGGTCAACATTTTAGCTAAAAATTTATTTGTTTTTGCTCTT
GCTGTTACTGCCTACTGGGTAGTTGGTTATTCCTTAATGTATGGCGGTTCAGTGATTGAT
GGATGGCTTTATTTCCAAGGCTTATTCGTTGATCCTGATCCTTCAGGTGCACTTGAGGGA
GATACAGGTCTTGTCCCAGCAGTTGATTTCCTTTTTCAATCTGCTTTTGCTGGTACTGCT
GCAACGATCGTTTCGGGATTGGTTGCTGAGAGAGTCAAATTTGGTGAATTTGTGGTTTTC
TCAATAGTTTTGACTGCTTTTATCTATCCAATTGCAGGAAGTTGGCAGTGGAATTTTATT
GATTTTGCTGGTTCATCTATTGTCCACTCTGTTGGAGGATGGGCAGGTCTTGTTGGAGCA
ATGCTTCTAGGACCACGTATTGGCAAATTTGTTGATGGCAAAGCTCAAGCGATGCCTGGA
CACAATATGGCCATTGCAACTTTAGGAGCATTAATCCTTTGGATTGGTTGGTACGGATTC
AACCCTGGCTCAGAATTAGCAATGGATCAATATGTTGCTTACGTCGCAGTAACAACAACT
TTGGCAGCAGCTGGTGGTGCAATCGCCGCTACAGTTTTATCTACCATTACTTCTGGCAAG
CCTGATCTAACCATGATAATCAATGGCATTCTTGCTGGATTAGTAAGTATCACTGCTGGT
TGTGGCAATATGACTTTTGCTGGATCTTGGCTCGCTGGTGCTGTAGGTGGATTAATCGTC
GTAGTTGCAGTAGCTGCTTTGGATTCTGCAGGTATTGATGATCCAGTTGGTGCTTTCTCA
GTTCACGGAGTTTGTGGGGTCTGGGGAACTATTGTTATCGGCCTTTGGGGCGTTGATGGA
ATGGATCCTGGAGCTGGAATTGGTCTTCTCAATGGAGGAGGAATTAACCAATTCTTCATT
CAAGCATTAGGAGCAGCTGCTTATGGCATATGGACTGTTGTGACATGCTGGATTGCTTGG
CAAATTATTGGTGGCTTCTTCGGAGGTATCAGAGTTAGCGAAGCAGAAGAGACACAGGGA
CTTGATATTGGCGAGCATGGAATGGAGGCTTATCCTGACTTTGCTTCTAGC
>MIT0912
ATGACCACTGCTTTGCAATCGCCACCAAGGCGAAGTACTTCTCGTCTTCAAGACGCAAGT
CTTTTGAACGGGCCAATGCTTCTTCTAAGAAGCATTAAAGGTTTTAGAAGAAGTCAATCT
TGGGCTTGGCTAGCTTCAATCCCATTGGCACTTTTAGGATTAGGTGTTTTCACTTTCTCT
GCTAGAGCTGAGGTTCTTTCAGATTTAACTGCTGCATTCTTGGCAGATAATCTTTGGCTT
TTCATAGCCACAATCCTCGTTATTTTTATGAACGCAGGATTTGCAATGGTTGAAGCTGGT
ATGTGCCGCCAAAAAAATGCGGTCAACATATTAGCTAAAAACTTATTTGTTTTTGCACTT
GCTGTTACTGCCTATTGGGTAATTGGATATTCCCTAATGTATGGCGGTTCAGTGATTGAT
GGTTGGCTTTATTTCCAAGGCTTATTCGTTGATCCTGATCCATCAGGTGCATTAGAAGGT
GATACAGGACTTGTTCCAGCAGTTGATTTCCTTTTCCAATCTGCTTTTGCTGGAACTGCT
GCAACGATCGTTTCTGGATTAGTTGCTGAGAGAGTCAAATTTGGTGAATTTGTCGTTTTC
TCTGTAGTTTTAACTGCTTTTATTTATCCAATCGCAGGTAGCTGGCAGTGGAATTTTATT
GATTTTGCTGGTTCATCTATTGTTCATTCCGTAGGAGGATGGGCAGGTCTTGTTGGAGCA
ATGCTTCTTGGGCCACGTATTGGCAAATTTGTAGATGGAAAAGCTCAAGCTATGCCTGGT
CATAATATGGCTATCGCAACTTTAGGAGCGCTAATTCTTTGGATTGGTTGGTATGGATTT
AATCCAGGTTCTGAATTAGCAATGGATCAATATGTTGCTTATGTTGCAGTAACAACAACT
TTGGCAGCAGCTGGTGGTGCAATTGCGGCTACAGTTTTATCTACCATTACCTCTGGTAAG
CCTGATCTAACCATGATCATCAACGGTATTCTTGCTGGCTTAGTAAGTATCACTGCTGGT
TGTGGCAATATGACTTTTGCTGGATCTTGGCTTGCTGGTGCAGTCGGTGGATTAATAGTT
GTAGTTGCAGTAGCTGCTTTAGATTCCGCAGGTATTGATGATCCTGTTGGTGCTTTCTCC
GTTCACGGAGTTTGCGGCGTTTGGGGAACTGTAGTTATCGGCCTTTGGGGTGTTGATGGC
ATGGACCCTGGAGCTGGAATTGGTCTTCTCAATGGAGGAGGAATTAGCCAGTTCTTCATT
CAAGCATTAGGCGCAGCTGCTTATGGTATCTGGACTGTCGTCACATGCTGGATTGCTTGG
CAAATTATTGGTGGCTTCTTCGGAGGAATCAGAGTTAGCGAATCAGAAGAGACCCAAGGC
CTTGATATTGGTGAGCATGGAATGGAAGCTTATCCTGACTTTGCTTCTAGC
>MIT0913
ATGACCACTGCTTTGCAATCGCCTCCAAGGCGAAGTACTTCTCGTCTTCAAGACGCAAGT
CTTTTGAACGGGCCAATGCTTCTTCTAAGAAGCATTAAAGGTTTTAGAAGAAGTCAATCT
TGGGCTTGGCTAGCTTCAATCCCATTGGCACTTTTAGGATTAGGTGTATTCACTTTCTCT
GCTAGAGCTGAGGTTCTTTCAGATTTAACTGCTGCATTCTTGGCAGATAATCTTTGGCTT
TTCATAGCCACAATCCTCGTTATTTTTATGAACGCAGGATTTGCAATGGTTGAAGCTGGT
ATGTGCCGCCAAAAAAATGCGGTCAACATATTAGCTAAAAACTTATTTGTTTTTGCACTT
GCTGTTACTGCCTATTGGGTAATTGGATATTCCCTAATGTATGGCGGTTCAGTGATTGAT
GGTTGGCTTTATTTCCAAGGCTTATTCGTTGATCCTGATCCATCAGGTGCATTAGAAGGT
GATACAGGACTTGTTCCAGCAGTTGATTTCCTTTTCCAATCTGCTTTTGCTGGAACTGCT
GCAACGATCGTTTCTGGATTAGTTGCTGAGAGAGTCAAATTTGGTGAATTTGTCGTTTTC
TCTGTAGTTTTAACTGCTTTTATTTATCCAATCGCAGGTAGCTGGCAGTGGAATTTTATT
GATTTTGCTGGTTCATCTATTGTTCATTCCGTAGGAGGATGGGCAGGTCTTGTTGGAGCA
ATGCTTCTTGGGCCACGTATTGGCAAATTTGTAGATGGAAAAGCTCAAGCTATGCCTGGT
CATAATATGGCTATCGCAACTTTAGGAGCGCTAATTCTTTGGATTGGTTGGTATGGATTT
AATCCAGGTTCTGAATTAGCAATGGATCAATATGTTGCTTATGTTGCAGTAACAACAACT
TTGGCAGCAGCTGGTGGTGCAATTGCGGCTACAGTTTTATCTACCATTACCTCTGGTAAG
CCTGATCTAACCATGATCATCAACGGTATTCTTGCTGGCTTAGTAAGTATCACTGCTGGT
TGTGGCAATATGACTTTTGCTGGATCTTGGCTTGCTGGTGCAGTCGGTGGATTAATAGTT
GTAGTTGCAGTAGCTGCTTTAGATTCCGCAGGTATTGATGATCCTGTTGGTGCTTTCTCC
GTTCACGGCGTTTGCGGCGTTTGGGGAACTGTAGTTATCGGCCTTTGGGGTGTTGATGGC
ATGGACCCTGGAGCTGGAATTGGTCTTCTCAATGGAGGAGGAATTAGCCAGTTCTTTATT
CAAGCATTAGGCGCAGCTGCTTATGGTATCTGGACTGTCGTCACATGCTGGATTGCTTGG
CAAATTATTGGTGGCTTCTTCGGAGGAATCAGAGTTAGCGAATCAGAAGAGACCCAAGGT
CTTGATATTGGTGAGCATGGAATGGAAGCTTATCCTGACTTTGCTTCTAGC
>MIT0915
ATGACCACTGCTTTGCAATCGCCTCCAAGGCGAACTACTTCTCGTCTCCAAGATGCAAGT
CTCTTGAACGGGCCAATGCTTCTTCTGAGAAGTATTAAAGGCTTTAGAAGAAGTCAGTCT
TGGGCATGGCTAGCCTCTATTCCATTGGCCCTTTTGGGGTTAGGTGTTTTCACTTTCTCT
GCAAGAGCTGAGGTTCTTTCAGATTTAACAGCTTCTTTCTTGGCTGACAACCTTTGGTTA
TTTATAGCCACAATCCTCGTTATTTTTATGAACGCGGGATTCGCAATGGTTGAAGCTGGT
ATGTGCCGTCAAAAAAATGCGGTCAACATTCTAGCTAAAAATTTATTTGTTTTTGCTCTC
GCTGTTACTGCCTACTGGGTAATTGGTTATTCATTAATGTATGGCGGTTCAGTTATTGAT
GGATGGCTTTATTTCCAAGGCTTATTCGTTGATCCTGACCCTTCAAGTGCACTTGAGGGA
GATACAGGTCTTGTCCCAGCAGTTGATTTCCTTTTCCAATCTGCTTTTGCTGGTACTGCT
GCAACGATCGTTTCGGGATTGGTTGCTGAGAGAGTCAAATTCGGTGAATTTGTAGTTTTC
TCTATAGTTTTGACTGCTTTTATCTATCCAATTGCTGGAAGTTGGCAATGGAACTTTATT
GATTTCGCTGGTTCATCCATTGTCCACTCTGTTGGAGGATGGGCAGGTCTTGTTGGAGCA
ATGCTTCTTGGACCTCGTATTGGCAAATTTGTTGATGGCAAAGCTCAAGCGATGCCTGGA
CACAATATGGCCATTGCAACTTTAGGAGCACTAATCCTTTGGATTGGTTGGTATGGATTC
AACCCTGGCTCAGAATTAGCTATGGATCAATATGTTGCTTACGTTGCAGTTACAACAACT
TTGGCAGCAGCTGGTGGTGCAATCGCCGCTACAGTTCTATCTACCATTACTTCTGGTAAG
CCTGATCTAACCATGATCATCAATGGCATTCTTGCTGGATTAGTAAGTATCACTGCTGGT
TGTGGCAATATGACTTTTGCTGGATCTTGGCTTGCTGGTGCTGTAGGTGGATTAATCGTC
GTAGTTGCAGTAGCTGCTCTGGATTCTGCAGGCATTGATGATCCAGTTGGTGCTTTCTCA
GTTCACGGTGTTTGTGGAGTTTGGGGAACTGTTGTTATCGGCCTTTGGGGCGTTGATGGC
ATGGATCCTGGAGCTGGAATTGGTCTTCTCAATGGAGGAGGAATTAACCAATTCTTCATT
CAAGCATTAGGTGCAGCTGCTTATGGCATTTGGACTGTTGTGACATGCTGGATTGCTTGG
CAAATTATTGGTGGCTTCTTCGGAGGTATCAGAGTTAGCGAAGCAGAAGAGACACAGGGA
CTTGATATTGGCGAGCATGGAATGGAGGCTTATCCTGACTTTGCTTCTAGC
>MIT1013
ATGACCACTGCTTTGCAATCGCCTCCAAGGCGAAGTACTTCTCGTCTTCAAGACGCAAGT
CTTTTGAACGGGCCAATGCTTCTTCTAAGAAGCATTAAAGGTTTTAGAAGAAGTCAATCT
TGGGCATGGCTAGCGTCTGTCCCATTGGCACTTTTAGGATTAGGTGTTTTCACTTTCTCT
GCAAGAGCTGAGGTTCTTTCAGATTTAACTGCTGCATTTTTGGCAGATAACCTTTGGTTA
TTTATAGCCACAATCCTCGTTATTTTTATGAACGCAGGATTCGCAATGGTTGAAGCTGGT
ATGTGTCGCCAAAAAAATGCGGTCAACATATTAGCCAAAAACTTATTTGTTTTTGCTCTT
GCTGTCACTGCCTATTGGGTAATTGGATATTCCCTAATGTATGGCGGTTCAGTAATTGAT
GGATGGCTTTATTTCCAAGGCTTGTTTGTTGATCCTGATCCTTCAGGTGCATTAGAGGGC
GATACAGGTCTTGTTCCAGCAGTTGATTTCCTTTTTCAGTCTGCTTTTGCTGGTACTGCT
GCAACTATCGTTTCTGGATTAGTTGCAGAGAGAGTCAAATTTGGTGAATTTGTCGTTTTC
TCTATAGTTTTAACTGCTTTTATCTACCCAATCGCTGGTAGTTGGCAGTGGAATTTTATT
GACTTTGCTGGCTCATCTATCGTTCATTCTGTTGGAGGATGGGCAGGTCTTGTTGGGGCA
ATGCTGCTTGGACCTCGTATTGGCAAATTTGTAGATGGCAAAGCTCAAGCTATGCCTGGA
CACAATATGGCTATTGCAACTTTAGGAGCGCTAATCCTTTGGATAGGTTGGTATGGATTT
AATCCTGGCTCCGAATTAGCAATGGATCAATATGTTGCTTATGTCGCCGTAACAACAACA
TTGGCAGCAGCTGGTGGCGCAATCGCAGCTACAGTTCTATCTACCATTACTTCTGGTAAA
CCTGATCTAACCATGATTATCAACGGTATACTTGCTGGATTAGTAAGTATCACTGCTGGT
TGTGGCAATATGACTTTTGCTGGATCTTGGCTTGCTGGAGCAGTTGGTGGATTAATTGTT
GTAGTTGCAGTAGCTGCTTTAGATTCTGCAGGTATTGATGATCCAGTTGGTGCTTTCTCA
GTTCACGGTGTTTGTGGTGTTTGGGGAACTGTTGTCATAGGCCTTTGGGGCGTTGATGGC
ATGGACCCAGGTGCTGGAATTGGTCTTCTTAATGGAGGAGGAATTAACCAATTCTTCATT
CAAGCATTAGGTGCAGCTGCTTATGGTATCTGGACTGTAGTTACATGCTGGATTGCTTGG
CAAATTATTGGTGGCTTCTTCGGTGGCATCAGAGTTAGCGAAGCAGAAGAGACTCAGGGT
CTTGACATTGGCGAGCATGGAATGGAGGCATATCCTGACTTTGCTTCTAGC
>NATL1A
ATGACCACTGCTTTGCAATCGCCTCCAAGGCGAACTACTTCTCGTCTCCAAGATGCAAGT
CTCTTGAACGGGCCAATGCTTCTTCTCAGAAGTATTAAAGGCTTTAGAAGGAGTCAGTCT
TGGGCATGGCTAGCCTCTATCCCATTGGCCCTTTTGGGATTAGGTGTTTTCACTTTCTCT
GCAAGAGCTGAGGTTCTTTCAGATTTAACAGCTTCTTTCTTGGCTGACAACCTTTGGTTA
TTTATAGCCACAATCCTCGTTATTTTTATGAACGCGGGATTCGCAATGGTTGAAGCTGGT
ATGTGCCGTCAAAAAAATGCGGTCAACATTCTAGCTAAAAATTTATTTGTTTTTGCTCTT
GCTGTTACTGCCTACTGGGTAATTGGTTATTCATTAATGTATGGCGGTTCAGTTATTGAT
GGATGGCTTTATTTCCAAGGCTTATTCGTTGATCCTGACCCTTCAGGTGCACTTGAGGGA
GATACAGGTCTTGTCCCAGCAGTTGATTTCCTTTTCCAATCTGCTTTTGCCGGCACTGCT
GCAACGATCGTTTCGGGATTGGTTGCTGAGAGAGTCAAATTCGGTGAATTTGTAGTTTTC
TCTATAGTTTTGACTGCTTTTATCTATCCAATTGCTGGAAGTTGGCAATGGAACTTTATT
GATTTCGCTGGTTCATCCATTGTCCACTCTGTTGGAGGATGGGCAGGTCTTGTTGGAGCA
ATGCTTCTTGGACCTCGTATTGGCAAATTTGTTGATGGCAAAGCTCAAGCGATGCCTGGA
CACAATATGGCCATTGCAACTTTAGGAGCACTAATCCTTTGGATTGGTTGGTATGGATTC
AACCCTGGCTCAGAATTAGCTATGGATCAATATGTTGCTTACGTTGCAGTTACAACAACT
TTGGCAGCAGCTGGTGGTGCAATCGCCGCTACAGTTCTATCTACCATTACTTCTGGTAAG
CCTGATCTAACCATGATCATTAATGGCATTCTTGCTGGATTAGTAAGTATCACTGCTGGT
TGTGGCAATATGACTTTTGCTGGATCTTGGCTTGCTGGTGCTGTAGGTGGATTAATCGTC
GTAGTTGCAGTAGCTGCTCTGGATTCTGCAGGAATTGATGATCCAGTTGGTGCTTTCTCA
GTTCACGGTGTTTGTGGAGTTTGGGGAACTGTTGTTATCGGCCTTTGGGGCGTTGATGGC
ATGGATCCTGGAGCTGGAATTGGTCTTCTCAATGGAGGAGGAATTAACCAATTCTTCATT
CAAGCATTAGGTGCAGCTGCTTATGGCATATGGACTGTTGTGACATGCTGGATTGCTTGG
CAAATTATTGGTGGCTTCTTCGGAGGTATCAGAGTTAGCGAAGCAGAAGAGACACAGGGA
CTTGATATTGGCGAGCATGGAATGGAGGCTTATCCTGACTTTGCTTCTAGC
>NATL2A
ATGACCACTGCTTTGCAATCGCCTCCAAGGCGAACTACTTCTCGTCTCCAAGACGCAAGT
CTTTTGAACGGGCCAATGCTTCTTCTAAGAAGTATTAAAGGTTTTAGAAGAAGTCAGTCT
TGGGCATGGCTAGCCTCTATCCCATTGGCTCTTCTGGGATTAGGTGTTTTCACTTTCTCT
GCTAGAGCTGAGGTTCTCTCAGATTTAACAGCTTCTTTCTTGGCTGACAACCTTTGGTTA
TTTATAGCCACAATCCTCGTTATTTTTATGAACGCGGGATTCGCAATGGTTGAAGCTGGT
ATGTGCCGTCAAAAAAATGCGGTCAACATTTTAGCTAAAAATTTATTTGTTTTTGCTCTT
GCTGTTACTGCCTACTGGGTAATTGGTTATTCATTAATGTATGGCGGTTCAGTTATTGAT
GGATGGCTTTATTTCCAAGGCTTATTCGTTGATCCTGACCCTTCAGGTGCACTTGAGGGA
GATACAGGTCTTGTCCCAGCAGTTGATTTCCTTTTCCAATCTGCTTTTGCTGGTACTGCT
GCAACGATCGTTTCAGGATTGGTTGCTGAGAGAGTCAAATTCGGTGAATTTGTTGTTTTC
TCTATAGTTTTGACTGCTTTTATCTATCCAATTGCAGGAAGTTGGCAATGGAACTTTATT
GATTTCGCAGGTTCATCTATTGTCCACTCTGTTGGAGGTTGGGCAGGTCTTGTTGGAGCA
ATGCTTCTTGGACCTCGTATTGGCAAATTTGTTGATGGCAAAGCTCAAGCGATGCCTGGA
CACAATATGGCTATTGCAACTTTAGGAGCACTAATCCTTTGGATTGGTTGGTATGGATTC
AACCCTGGCTCAGAATTAGCTATGGATCAATATGTTGCTTACGTTGCAGTTACAACAACT
TTGGCAGCAGCTGGTGGCGCAATCGCCGCTACAGTCCTATCTACCATTACTTCTGGTAAG
CCTGATCTAACCATGATCATCAATGGCATTCTTGCTGGATTAGTAAGTATCACTGCTGGT
TGTGGCAATATGACTTTTGCTGGATCTTGGCTTGCTGGTGCTGTAGGTGGATTAATCGTC
GTAGTTGCAGTAGCTGCTCTGGATTCTGCAGGCATTGATGATCCAGTTGGTGCATTCTCA
GTTCACGGTGTTTGTGGAGTTTGGGGAACTGTTGTTATCGGCCTTTGGGGCGTTGATGGC
ATGGATCCTGGAGCTGGAATTGGTCTTCTCAATGGAGGAGGAATTAACCAATTCTTCATT
CAAGCATTGGGTGCAGCTGCTTATGGCATATGGACTGTTGTGACATGCTGGATTGCTTGG
CAAATTATTGGTGGCTTCTTCGGAGGTATCAGAGTTAGCGAAGCAGAAGAGACACAGGGA
CTTGATATTGGCGAGCATGGAATGGAGGCTTATCCTGACTTTGCTTCTAGC
>PAC1
ATGACCACTGCTTTGCAATCGCCTCCAAGGCGAACTACTTCTCGTCTCCAAGACGCAAGT
CTTTTGAACGGGCCAATGCTTCTTCTAAGAAGTATTAAAGGCTTTAGAAGAAGTCAGTCT
TGGGCATGGCTAGCCTCTATCCCATTGGCCCTTTTGGGATTAGGTGTTTTTACTTTCTCT
GCAAGAGCTGAGGTTCTTTCAGATTTAACAGCTTCTTTCTTGGCTGACAACCTTTGGTTA
TTTATAGCCACAATCCTCGTTATTTTTATGAACGCGGGATTCGCAATGGTTGAAGCTGGT
ATGTGCCGTCAAAAAAATGCGGTCAACATTTTAGCTAAAAATTTATTTGTTTTTGCTCTT
GCTGTTACTGCCTACTGGGTAATTGGTTATTCATTAATGTATGGCGGTTCAGTTATTGAT
GGATGGCTTTATTTCCAAGGCTTATTCGTTGATCCTGACCCTTCAGGTGCACTTGAGGGA
GATACAGGTCTTGTCCCAGCAGTTGATTTCCTTTTCCAATCTGCTTTTGCTGGTACTGCT
GCAACGATCGTTTCAGGATTGGTTGCTGAGAGAGTCAAATTCGGTGAATTTGTAGTTTTC
TCTGTAGTTTTGACTGCTTTTATCTATCCAATTGCAGGAAGTTGGCAATGGAACTTTATT
GATTTCGCTGGTTCATCCATTGTCCACTCTGTTGGAGGATGGGCAGGTCTTGTTGGAGCA
ATGCTTCTTGGACCTCGTATTGGCAAATTTGTTGATGGCAAAGCTCAAGCGATGCCTGGA
CACAATATGGCCATTGCAACTTTAGGAGCACTAATCCTTTGGATTGGTTGGTATGGATTC
AATCCTGGCTCAGAACTAGCTATGGATCAATATGTTGCTTACGTTGCAGTTACAACAACT
CTGGCAGCAGCTGGTGGCGCAATCGCCGCTACAGTTCTATCTACCATTACCTCTGGTAAG
CCTGATCTAACCATGATCATCAATGGAATTCTTGCTGGATTAGTAAGTATTACTGCTGGT
TGTGGCAATATGACTTTTGCTGGATCTTGGCTTGCTGGTGCTGTAGGTGGATTAATCGTC
GTAGTTGCAGTAGCTGCTCTGGATTCTGCAGGCATTGATGATCCAGTTGGTGCTTTCTCA
GTTCACGGTGTTTGTGGAGTTTGGGGAACTGTTGTTATAGGCCTTTGGGGCGTTGATGGC
ATGGATCCTGGAGCTGGAATTGGTCTTCTCAATGGAGGAGGAATTAACCAATTCTTCATT
CAAGCATTGGGTGCAGCTGCTTATGGCATATGGACTGTTGTGACATGCTGGATTGCTTGG
CAAATTATTGGTGGCTTCTTCGGAGGTATCAGAGTTAGCGAAGCAGAAGAGACACAGGGA
CTTGATATTGGCGAGCATGGAATGGAGGCTTATCCTGACTTTGCTTCTAGC
>AG-402-A21
ATGACCACTGCTTTGCAATCGCCTCCAAGGCGAAGTACTTCTCGTCTCCAAGACGCAAGT
CTTTTGAACGGGCCAATGCTTCTTCTAAGAAGCATTAAAGGTTTTAGAAGAAGTCAATCT
TGGGCATGGCTAGCCTCTATCCCTTTGGCGCTTTTAGGATTAGGTGTTTTCACTTTCTCT
GCAAGAGCTGAGGTTCTTTCAGATTTAACTGCTGCATTCTTGGCAGATAACCTTTGGTTA
TTTATAGCCACAATCCTCGTTATTTTTATGAACGCAGGATTTGCAATGGTTGAAGCTGGT
ATGTGCCGCCAAAAAAATGCGGTAAACATATTAGCTAAAAACTTATTTGTTTTTGCTCTT
GCTGTTACTGCCTATTGGGTAATTGGATATTCCCTAATGTACGGCGGTTCAGTAATAGAC
GGATGGCTTTATTTCCAAGGCTTATTTGTTGATCCTGATCCTTCAGGTGCATTGGAAGGT
GACACAGGTCTCGTTCCAGCAGTTGATTTTCTTTTTCAGTCTGCTTTTGCTGGTACTGCT
GCAACGATCGTTTCTGGATTGGTTGCTGAGAGAGTCAAATTTGGTGAATTTGTCGTTTTC
TCTATAGTGTTAACTGCTTTCATCTACCCAATAGCTGGTAGCTGGCAGTGGAATTTTATT
GATTTTGCTGGTTCATCTATCGTTCACTCAGTTGGAGGATGGGCAGGTCTTGTTGGAGCA
ATGCTTCTAGGACCCCGTATTGGCAAATTTGTAGATGGCAAGGCACAAGCTATGCCTGGC
CATAATATGGCTATTGCAACTTTAGGAGCGCTAATTCTTTGGATTGGTTGGTATGGATTT
AATCCTGGCTCCGAATTGGCAATGGATCAATATGTTGCTTATGTTGCCGTAACAACAACA
TTGGCAGCAGCTGGTGGCGCAATCGCAGCTACAGTTCTATCTACCATTACTTCTGGTAAA
CCTGATCTGACTATGATCATCAACGGCATACTTGCTGGATTAGTAAGTATCACTGCTGGA
TGTGGCAATATGACTTTTGCTGGATCTTGGCTTGCTGGCGCGGTGGGTGGATTAATAGTT
GTAGTTGCAGTAGCTGCTTTGGATTCTGCAGGTATTGATGATCCAGTTGGTGCATTCTCA
GTTCACGGTGTTTGTGGAGTTTGGGGAACTGTTGTTATCGGCCTTTGGGGCGTTGATGGC
ATGGACCCAGGTGCTGGAATTGGTCTTCTCAATGGAGGAGGAATTAACCAATTCTTCATT
CAAGCGTTAGGTGCAGCTGCTTATGGTATCTGGACTGTGATTACATGCTGGATTGCTTGG
CAAGTTATTGGAGGCTTCTTCGGAGGTATCAGAGTTAGCGAAGCAGAAGAGACACAAGGT
CTTGACATTGGAGAGCATGGAATGGAGGCTTATCCTGACTTTGCTTCTAGT
>AG-402-B19
ATGACCACTGCTTTGCAAACGCCTCCAAGGCGAACTACTTCCCGTCTACAAGACGCAAGT
CTTTTAAATGGTCCTATGCTTCTTTTAAGAAGTATTAAAGGTTTTAGAAGAAGTCAGTCT
TGGGCATGGCTAGCATCTGTCCCATTGGCACTTTTGGGTTTAGGTGTTTTCACTTTCTCT
GCCCGTGCTGAGGTCCTTTCAGATTTAACTGCAACTTTTTTAGCAGATAACCTCTGGTTA
TTCATAGCCACAATCCTCGTTATTTTTATGAACGCAGGATTTGCAATGGTTGAAGCTGGT
ATGTGCCGTCAAAAAAATGCGGTAAACATATTGGCTAAAAACTTATTTGTTTTTGCTCTA
GCTGTTACAGCCTACTGGGTGATTGGATACTCACTAATGTATGGCGGTTCAGTAATTGAC
GGATGGCTTTATTTCCAAGGCTTATTTGTTGATCCTGATCCTTCTGCTGCACTTGAAGGC
GATACAGGTCTAGTACCAGCAGTTGATTTTCTTTTCCAATCTGCTTTTGCTGGAACTGCA
GCAACTATTGTTTCTGGATTGGTTGCAGAGAGAGTCAAATTCGGAGAATTTGTTGTCTTC
TCTATTGTTTTAACTGCTTTTATCTACCCAATCGCAGGTAGCTGGCAGTGGAATTTTATT
GATTTCGCTGGTTCATCCATTGTCCACTCTGTTGGAGGATGGGCAGGTCTTGTAGGAGCA
ATGCTTCTTGGACCACGTATTGGCAAATTTGTAGATGGAAAAGCTCAAGCTATGCCTGGT
CACAATATGGCCATTGCTACTTTAGGAGCGCTAATTCTTTGGATTGGTTGGTATGGATTT
AACCCTGGTTCTGAATTGGCTATGGATCAATACGTTGCTTACGTAGCGGTAACAACAACA
TTGGCAGCAGCTGGTGGTGCAATAGCAGCCACAGTTTTATCTACAATTACTTCTGGGAAG
CCTGATCTAACCATGATCATTAACGGTATTCTTGCTGGATTGGTAAGTATTACTGCTGGT
TGTGGCAACATGACCTTTGCTGGATCTTGGCTTGCTGGTGCAGTTGGTGGATTAATCGTG
GTTTTTGCAGTAGCCGCTTTGGATTCTGCAGGTATTGATGATCCAGTTGGTGCTTTTTCT
GTTCACGGTGTTTGTGGCGTTTGGGGAACTGTTGTTATCGGCCTTTGGGGCGTAGATGGC
ATGGATCCAGGATCTGGAATTGGTCTTCTTAATGGAGGAGGAATCAACCAATTATTAATT
CAAGCGCTAGGTGCCGCAGCTTATGGTATCTGGACTGTTGTGACATGTTGGATTGCTTGG
CAAATTATTGGTGGCTTCTTCGGAGGCATCAGAGTTAGCGAAGCGGAAGAGACCCAGGGC
CTTGATATTGGTGAGCATGGAATGGAGGCCTATCCTGACTTTGCTTCTAGT
>AG-402-C09
ATGACCACTGCTTTGCAATCGCCTCCCAGGCGAACTACTTCTCGTCTTCAAGACGCAAGT
CTTTTAAACGGGCCAATGCTTCTTCTAAGAAGTATTAAGGGTTTCAGAAGAAGTCAGTCT
TGGGCATGGCTAGCTTCTATCCCATTAGCTCTTTTGGGATTAGGTGTTTTCACTTTCTCT
GCTCGAGCTGAGGTTCTTTCAGACTTGACTGCAGCATTCTTGGCTGACAACCTTTGGTTA
TTTATAGCCACAATCCTTGTGATTTTTATGAACGCAGGATTTGCAATGGTTGAAGCTGGT
ATGTGCCGCCAAAAAAATGCGGTCAACATTTTAGCTAAAAATTTATTTGTTTTTGCTCTT
GCTGTTACTGCCTACTGGGTAATTGGATATTCCCTTATGTATGGCGGATCAGTAATTGAT
GGTTGGCTTTATTTCCAAGGATTATTTGTTGATCCTGACCCTTCAGGAGCACTAGAGGGT
GATACAGGTCTGGTTCCCGCAGTTGATTTCCTTTTTCAATCTGCTTTTGCTGGTACTGCT
GCAACTATCGTCTCTGGATTGGTTGCTGAAAGAGTCAAATTTGGCGAATTCGTCGTTTTC
TCTGTAGTCCTAACTGCCTTTATTTATCCAATTGCTGGAAGTTGGCAGTGGAATTTTATT
GATTTTGCTGGTTCATCTATTGTTCATTCTGTTGGAGGATGGGCAGGTCTTGTGGGAGCA
ATGCTTCTTGGACCACGTATCGGCAAGTTTGTAGATGGTAAAGCTCAAGCGATGCCTGGT
CACAATATGGCCATTGCGACTTTAGGAGCTCTTATCCTTTGGATTGGTTGGTATGGATTC
AACCCTGGCTCCGAGTTGGCTATGGATCAATACGTTGCTTACGTTGCTGTAACAACAACT
TTGGCAGCAGCTGGCGGAGCAATCGCGGCTACAGTTTTATCTACAATCACTTCTGGAAAA
CCTGATCTAACAATGATCATCAATGGTATTCTTGCTGGATTAGTAAGTATTACTGCTGGT
TGTGGCAATATGACTTTTGCTGGATCTTGGCTTGCTGGTGCAGTAGGGGGACTAATTGTA
GTAGTTGCAGTAGCTGCTTTGGACTCAGCAGGTATTGATGATCCAGTTGGTGCTTTCTCA
GTGCACGGTGTTTGTGGCGTTTGGGGAACTGTTGTTATCGGCCTTTGGGGAGTTGATGGC
ATGGATCCAGGTGCTGGAATTGGTCTTCTCAATGGAGGAGGAATTAGCCAATTCTTAATT
CAAGCATTAGGTGCAGCTGCTTATGGCATCTGGACTGTTATTACATGTTGGATTGCTTGG
CAAATTATTGGTGGCTTCTTCGGAGGTATCAGAGTTAGCGAAGCAGAAGAGACACAGGGC
CTTGATATTGGCGAGCATGGAATGGAGGCTTATCCTGACTTTGCCTCTAGT
>AG-402-G06
ATGACCACTGCTTTGCAATCGCCTCCAAGGCGAATTACTTCTCGTCTTCAAGACGCAAGT
CTTTTAAACGGGCCAATGCTTCTTCTAAGAAGCATTAAAGGTTTTAGAAGAAGTCAATCT
TGGGCTTGGCTAGCGTCTGTCCCATTGGCACTTTTAGGCCTAGGTGTTTTCACCTTCTCT
GCAAGAGCTGAGGTTCTTTCAGATTTGACTGCTGCATTCTTGGCAGATAACCTTTGGTTA
TTTATAGCCACAATCCTCGTTATTTTTATGAACGCAGGATTTGCAATGGTTGAAGCTGGT
ATGTGTCGCCAAAAAAATGCGGTGAACATATTAGCTAAAAACTTATTTGTTTTTGCTCTT
GCTGTTACGGCATATTGGGTAATTGGATATTCCCTAATGTATGGCGGTTCAGTAATTGAT
GGATGGCTTTATTTTCAAGGCCTATTTGTTGATCCTGATCCTTCAGGTGCACTAGAGGGA
GATACAGGTCTTGTCCCAGCAGTTGATTTCCTTTTCCAGTCTGCTTTCGCTGGTACTGCT
GCAACTATCGTTTCTGGATTAGTTGCTGAAAGAGTCAAGTTTGGTGAATTTGTAGTTTTC
TCTATTGTTTTAACTGCTTTCATCTACCCAATCGCTGGCAGCTGGCAGTGGAATTTTATT
GATTTTGCTGGTTCATCTATCGTCCACTCTGTTGGAGGATGGGCAGGTCTTGTTGGAGCA
ATGCTTCTTGGACCACGTATTGGCAAATTTGTGGATGGCAAAGCCCAAGCTATGCCTGGT
CACAATATGGCAATTGCAACTTTAGGAGCTCTAATTCTTTGGATTGGTTGGTATGGATTT
AATCCTGGTTCTGAATTAGCCATGGATCAATATGTTGCTTATGTTGCCGTAACAACAACG
TTAGCAGCAGCTGGTGGTGCAATCGCAGCTACAGTTTTATCTACCATTACTTCTGGTAAA
CCTGATCTAACCATGATAATCAACGGAATACTTGCTGGACTAGTAAGTATCACTGCTGGT
TGTGGCAATATGACTTTTGCTGGATCTTGGCTTGCTGGCGCAGTAGGTGGATTAATCGTT
GTAGTTGCAGTTGCTGCTCTAGATTCTGCAGGTATTGATGATCCAGTTGGAGCATTCTCA
GTTCACGGTGTTTGTGGGGTTTGGGGAACTGTTGTAATCGGCCTATGGGGTGTTGATGGC
ATGGACCCAGGAGCTGGCATTGGTCTTCTTAATGGAGGAGGAATTAACCAATTCTTCATT
CAAGCATTAGGTGCAGCTGCTTATGGTATCTGGACTATTGTTACTTGTTGGATTGCTTGG
CAAATTATTGGTGGCTTCTTCGGTGGCATCAGAGTTAGCGAAGCAGAAGAGACTCAAGGT
CTTGACATAGGAGAGCATGGAATGGAGGCTTATCCTGACTTTGCTTCTAGT
>AG-402-I20
ATGACCACTGCTTTGCAATCGCCTCCAAGGCGAAGTACTTCTCGTCTACAAGACGCAAGT
CTTTTGAACGGGCCAATGCTTCTTCTTAGAAGCATTAAAGGTTTTAGAAGAAGTCAATCT
TGGGCTTGGCTAGCGTCTGTCCCATTGGCCCTTTTAGGATTAGGTGTTTTCACTTTTTCT
GCAAGAGCTGAGGTTCTTTCAGATTTAACTGCAACATTCTTGGCAGATAACCTTTGGTTA
TTTATTGCCACAATCCTCGTTATTTTTATGAATGCAGGATTTGCAATGGTTGAAGCTGGT
ATGTGTCGCCAAAAAAATGCGGTAAACATTTTAGCTAAAAACTTATTTGTTTTCGCTCTT
GCTGTTACGGCTTATTGGGTAATTGGTTATTCCCTAATGTATGGCGGATCAGTAATTGAT
GGATGGCTTTATTTCCAAGGCTTATTTGTTGATCCTGACCCTTCAGGTGCATTAGAGGGT
GATACAGGTCTTGTTCCAGCTGTTGATTTCCTTTTCCAGTCTGCTTTCGCTGGCACTGCT
GCAACTATCGTTTCTGGATTAGTTGCTGAGAGAGTCAAGTTTGGTGAATTTGTCGTTTTC
TCTATAGTTTTAACTGCTTTCATCTACCCAATCGCTGGTAGTTGGCAGTGGAATTTTATT
GATTTTGCTGGTTCATCTATCGTTCACTCTGTTGGAGGTTGGGCAGGTCTTGTTGGGGCG
ATGCTTCTTGGACCACGTATTGGCAAATTTGTAGATGGCAAAGCTCAAGCTATGCCTGGT
CATAATATGGCCATTGCAACTTTAGGAGCGCTAATTCTTTGGATTGGTTGGTATGGATTT
AATCCTGGTTCCGAATTAGCAATGGATCAATATGTTGCTTATGTTGCCGTAACAACAACA
CTGGCAGCAGCTGGTGGCGCAATCGCAGCTACAGTTTTATCTACTATTACTTCTGGCAAA
CCTGATCTAACAATGATCATCAACGGTATACTTGCTGGATTAGTAAGTATTACTGCTGGT
TGCGGCAATATGACTTTTGCTGGATCTTGGCTAGCTGGCGCTGTGGGTGGATTAATCGTT
GTGATTTCAGTAGCTGCTTTGGATTCTGCAGGTATTGATGATCCAGTTGGTGCATTCTCA
GTTCACGGTGTTTGTGGCGTTTGGGGAACTGTTGTTATCGGCCTTTGGGGCGTTGATGGC
ATGGACCCAGGTGCTGGAATTGGTCTCCTCAATGGAGGAGGACTCAACCAATTCTTCATT
CAGGCATTAGGTGCAGCTGCTTATGGTATCTGGACTGTGATTACATGCTGGATAGCTTGG
CAAATTATTGGTGGCTTCTTCGGTGGTATCAGAGTTAGCGAAGCAGAAGAGACCCAGGGT
CTTGATATTGGTGAGCATGGAATGGAGGCTTATCCTGACTTTGCTTCTAGT
>AG-402-L09
ATGACCACTGCTTTGCAATCGCCTCCAAGGCGAAGTACTTCTCGTCTTCAAGACGCAAGT
CTTTTAAACGGGCCAATGCTTCTTCTAAGAAGTATTAAAGGTTTTAGAAGAAGTCAATCT
TGGGCATGGCTAGCTTCCGTCCCATTGGCTCTTGTAGGATTAGGTGTTTTCACTTTCTCT
GCCAGAGCTGAGGTTCTTTCAGATTTAACTGCTGCATTCTTGGCAGATAACCTTTGGTTA
TTCATAGCCACAATTCTTGTTATCTTTATGAACGCAGGATTTGCAATGGTTGAAGCTGGT
ATGTGTCGCCAAAAAAATGCGGTCAACATATTAGCTAAGAATTTATTTGTTTTTGCTCTT
GCTGTTACTGCCTATTGGGTAATTGGATATTCCCTAATGTATGGCGGTTCAGTAGTTGAT
GGTTGGCTTTATTTCCAAGGATTATTTGTTGATCCTGATCCTTCAGGTGCATTAGAGGGT
GATACAGGTCTTGTTCCTGCAGTTGATTTTCTTTTCCAGTCTGCTTTTGCTGGCACTGCT
GCAACTATCGTTTCTGGATTAGTTGCTGAGAGAGTCAAATTTGGTGAATTTGTCGTTTTC
TCCATAGTTTTAACTGCTTTTATATACCCAATTGCAGGTAGCTGGCAGTGGAATTTTATT
GATTTTGCTGGTTCATCTATCGTTCACTCTGTTGGAGGTTGGGCAGGTCTTGTTGGGGCA
ATGCTTCTTGGACCACGTATTGGTAAATTTGTAGATGGCAAAGCTCAAGCTATGCCTGGT
CACAATATGGCTATTGCAACTTTAGGAGCTCTAATTCTTTGGATTGGTTGGTATGGATTT
AATCCTGGCTCCGAATTAGCAATGGATCAATATGTTGCTTACGTTGCCGTAACAACAACA
TTGGCAGCAGCTGGTGGTGCAATTGCGGCTACAGTTTTATCTACCATTACCTCTGGTAAG
CCTGATCTGACCATGATCATCAACGGTATTCTTGCTGGTTTAGTAAGTATCACTGCTGGT
TGCGGCAATATGACTTTTGCTGGATCTTGGCTTGCTGGCGCAGTGGGTGGATTAATCGTT
GTAGTAGCTGTAGCTGCTTTAGACTCTGCAGGTATTGATGATCCTGTTGGGGCTTTCTCC
GTTCATGGTGTTTGTGGAGTTTGGGGAACTGTAGTCATAGGCCTTTGGGGCGTTGATGGC
ATGGACCCAGGTGCTGGAATTGGTCTTCTCAATGGAGGAGGAATTAACCAATTCTTCATT
CAAGCATTAGGTGCAGCTGCTTATGGTATCTGGACTGTTGTTACATGCTGGATTGCTTGG
CAAATTATTGGTGGCTTCTTCGGAGGTATCAGAGTTAGCGAAGCAGAAGAGACACAGGGA
CTTGATATTGGCGAGCATGGAATGGAGGCTTATCCGGACTTTGCTTCTAGT
>MIT0917
ATGACCACTGCTTTGCAATCGCCTCCAAGGCGAAGTACTTCTCGTCTTCAAGACGCAAGT
CTTTTGAACGGGCCAATGCTTCTTCTAAGAAGCATTAAAGGTTTTAGAAGAAGTCAATCT
TGGGCATGGCTAGCCTCTGTCCCATTGGCACTTTTAGGATTAGGTGTATTCACTTTCTCT
GCAAGAGCTGAGGTTCTTTCTGATTTAACTGCTGCATTCTTGGCAGATAACCTTTGGTTA
TTCATAGCAACAATCCTCGTTATTTTTATGAACGCTGGATTTGCAATGGTTGAAGCTGGT
ATGTGTCGCCAAAAAAATGCGGTAAACATATTAGCTAAAAACTTATTTGTTTTTGCTCTT
GCGGTTACGGCCTATTGGGTAATTGGATATTCTCTAATGTATGGCGGTTCAGTAATTGAT
GGATGGCTTTATTTTCAAGGCTTATTTGTTGATCCTGATCCTTCCGGTGCCTTAGAGGGT
GATACAGGTCTAGTTCCAGCAGTTGATTTCCTTTTCCAATCTGCTTTCGCTGGTACTGCT
GCAACTATCGTTTCTGGATTAGTTGCTGAGAGAGTCAAATTTGGTGAATTTGTCGTTTTC
TCTATAGTTTTAACTGCTTTCATCTACCCAATTGCTGGTAGCTGGCAGTGGAATTTTATT
GATTTTGCTGGTTCATCTATCGTCCACTCTGTTGGCGGATGGGCAGGTCTCGTTGGGGCA
ATGCTACTTGGACCACGTATTGGCAAATTTGTAGATGGAAAAGCTCAAGCTATGCCTGGT
CACAATATGGCTATTGCAACTTTAGGAGCGCTAATTCTTTGGATTGGTTGGTATGGATTT
AATCCTGGCTCCGAATTGGCAATGGATCAATATGTTGCTTATGTTGCCGTAACAACAACA
TTGGCAGCAGCTGGTGGCGCAATCGCAGCTACAGTTTTATCTACCATTACCTCTGGTAAA
CCTGATCTAACCATGATCATCAACGGAATACTTGCTGGATTAGTAAGTATTACTGCTGGT
TGTGGGAATATGACTTTTGCTGGATCTTGGCTTGCTGGCGCAGCGGGTGGATTAATCGTT
GTAGTTGCAGTAGCTGCTTTAGATTCTGCAGGTATTGATGATCCAGTTGGTGCATTCTCA
GTTCACGGTGTTTGTGGTGTTTGGGGAACTGTCGTTATCGGCCTTTGGGGCGTTGATGGC
ATGGACCCAGGTGCTGGAATTGGTCTTCTCAATGGAGGAGGCATTAACCAATTCTTAATT
CAAGCATTAGGTGCTGCTGCTTATGGTATCTGGACTGTTGTTACATGCTGGATTGCTTGG
CAAGTTATTGGTGGCTTCTTCGGTGGCATCAGAGTTAGCGAAGCAGAAGAGACCCAAGGT
CTTGATATCGGTGAGCATGGAATGGAGGCTTATCCTGACTTTGCTTCTAGT
>MIT1214
ATGACCACTGCTTTGCAATCGCCTCCAAGGCGAAGTACTTCTCGTCTTCAAGACGCAAGT
CTTTTGAACGGGCCAATGCTTCTTCTAAGAAGCATTAAAGGTTTTAGAAGAAGTCAATCT
TGGGCATGGCTAGCATCTGTCCCATTGGCACTTTTAGGATTAGGTGTTTTCACTTTCTCT
GCTAGAGCTGAGGTTCTTTCAGATTTAACTGCTGCATTCTTGGCAGATAACCTTTGGTTA
TTTATAGCCACAATCCTCGTGATTTTTATGAACGCAGGATTTGCAATGGTTGAAGCTGGT
ATGTGTCGCCAAAAAAATGCGGTGAACATATTAGCTAAAAACTTATTTGTTTTTGCTCTT
GCCGTTACGGCCTATTGGGTAATTGGTTATTCCCTAATGTATGGCGGTTCAGTAATTGAT
GGATGGCTTTATTTCCAAGGCTTATTTGTTGATCCTGATCCTTCAGGTGCACTAGAGGGT
GACACTGGTCTTGTTCCAGCAGTTGATTTCCTTTTTCAGTCTGCTTTTGCTGGTACTGCA
GCAACTATCGTTTCTGGACTCGTAGCTGAAAGAGTCAAGTTTGGTGAGTTTGTCGTTTTC
TCTGTTGTTTTAACTGCTTTCATCTACCCAATTGCTGGAAGCTGGCAGTGGAATTTTATT
GATTTTGCAGGTTCATCTATCGTTCACTCTGTTGGAGGATGGGCAGGTCTTGTTGGAGCT
ATGCTTCTTGGCCCACGTATTGGCAAATTTGTAGATGGCAAAGCTCAAGCTATGCCTGGT
CACAATATGGCTATTGCAACTTTAGGAGCCCTAATTCTTTGGATTGGTTGGTATGGATTT
AATCCTGGCTCCGAATTAGCAATGGATCAATATGTTGCTTATGTAGCGGTAACAACAACT
TTGGCAGCAGCTGGTGGAGCAATCGCAGCTACAGTTCTATCTACTATTACTTCTGGGAAG
CCTGATCTGACAATGATCATCAACGGTATTCTTGCTGGATTAGTAAGTATCACTGCTGGT
TGTGGCAATATGACTTTTGCTGGATCTTGGCTCGCTGGCGCAGTGGGTGGATTAATCGTT
GTAGTTGCAGTAGCTGCTTTAGATTCTGCAGGTATTGATGATCCAGTTGGTGCCTTCTCA
GTTCACGGTGTTTGTGGGGTTTGGGGCACTGTTGTTATTGGCCTTTGGGGCGTTGATGGC
ATGGACCCAGGTGCTGGAATCGGTCTCCTGAATGGAGGAGGAATTAATCAATTCTTTATT
CAAGCCTTAGGTGCAGCTGCTTATGGTATCTGGACTGTGGTTACATGCTGGATTGCTTGG
CAAATTATTGGTGGCTTCTTCGGTGGCATCAGAGTTAGCGAAGCAGAAGAGACACAGGGT
CTTGACATTGGAGAGCATGGAATGGAAGCTTATCCAGACTTTGCTTCTAGT
