# Supplementary material for: Emergence of trait variability through the lens of nitrogen assimilation in Prochlorococcus
Source: eLife. 2019 Feb 1;8:e41043. doi: 10.7554/eLife.41043 (PMC6370341; doi:10.7554/eLife.41043)
Supplement: Figure 6—source data 1. [file elife-41043-fig6-data1.zip › 75_focA_CyCOG_60001803_LLI.dist]

MIT1013 AG-402-I21 0.01921
AG-402-P16 AG-402-I21 0.0226
AG-402-P16 MIT1013 0.01356
AG-402-P18 AG-402-I21 0.03277
AG-402-P18 MIT1013 0.03277
AG-402-P18 AG-402-P16 0.03503
AG-402-K14 AG-402-I21 0.04633
AG-402-K14 MIT1013 0.04181
AG-402-K14 AG-402-P16 0.04181
AG-402-K14 AG-402-P18 0.05311
AG-409-A10 AG-402-I21 0.06441
AG-409-A10 MIT1013 0.06328
AG-409-A10 AG-402-P16 0.06328
AG-409-A10 AG-402-P18 0.06215
AG-409-A10 AG-402-K14 0.06893
MIT0913 AG-402-I21 0.06328
MIT0913 MIT1013 0.06215
MIT0913 AG-402-P16 0.05989
MIT0913 AG-402-P18 0.06328
MIT0913 AG-402-K14 0.0678
MIT0913 AG-409-A10 0.00339
AG-402-A08 AG-402-I21 0.06215
AG-402-A08 MIT1013 0.06102
AG-402-A08 AG-402-P16 0.06102
AG-402-A08 AG-402-P18 0.06215
AG-402-A08 AG-402-K14 0.06667
AG-402-A08 AG-409-A10 0.00226
AG-402-A08 MIT0913 0.00113
AG-402-B03 AG-402-I21 0.05763
AG-402-B03 MIT1013 0.0565
AG-402-B03 AG-402-P16 0.0565
AG-402-B03 AG-402-P18 0.06215
AG-402-B03 AG-402-K14 0.06215
AG-402-B03 AG-409-A10 0.00678
AG-402-B03 MIT0913 0.00565
AG-402-B03 AG-402-A08 0.00452
AG-402-B05 AG-402-I21 0.05876
AG-402-B05 MIT1013 0.05763
AG-402-B05 AG-402-P16 0.05537
AG-402-B05 AG-402-P18 0.06328
AG-402-B05 AG-402-K14 0.06328
AG-402-B05 AG-409-A10 0.00791
AG-402-B05 MIT0913 0.00452
AG-402-B05 AG-402-A08 0.00565
AG-402-B05 AG-402-B03 0.00113
MIT0912 AG-402-I21 0.06102
MIT0912 MIT1013 0.06102
MIT0912 AG-402-P16 0.05876
MIT0912 AG-402-P18 0.06667
MIT0912 AG-402-K14 0.06554
MIT0912 AG-409-A10 0.01017
MIT0912 MIT0913 0.00904
MIT0912 AG-402-A08 0.01017
MIT0912 AG-402-B03 0.00565
MIT0912 AG-402-B05 0.00452
PAC1 AG-402-I21 0.0565
PAC1 MIT1013 0.05537
PAC1 AG-402-P16 0.05537
PAC1 AG-402-P18 0.06102
PAC1 AG-402-K14 0.06102
PAC1 AG-409-A10 0.01017
PAC1 MIT0913 0.00904
PAC1 AG-402-A08 0.00791
PAC1 AG-402-B03 0.00339
PAC1 AG-402-B05 0.00452
PAC1 MIT0912 0.00904
MIT0915 AG-402-I21 0.05989
MIT0915 MIT1013 0.05876
MIT0915 AG-402-P16 0.05876
MIT0915 AG-402-P18 0.06441
MIT0915 AG-402-K14 0.06441
MIT0915 AG-409-A10 0.01356
MIT0915 MIT0913 0.01243
MIT0915 AG-402-A08 0.0113
MIT0915 AG-402-B03 0.00678
MIT0915 AG-402-B05 0.00791
MIT0915 MIT0912 0.01243
MIT0915 PAC1 0.00339
NATL2A AG-402-I21 0.03842
NATL2A MIT1013 0.03277
NATL2A AG-402-P16 0.03051
NATL2A AG-402-P18 0.04746
NATL2A AG-402-K14 0.0452
NATL2A AG-409-A10 0.03616
NATL2A MIT0913 0.03503
NATL2A AG-402-A08 0.0339
NATL2A AG-402-B03 0.02938
NATL2A AG-402-B05 0.03051
NATL2A MIT0912 0.03503
NATL2A PAC1 0.02825
NATL2A MIT0915 0.03164
MIT0801 AG-402-I21 0.04294
MIT0801 MIT1013 0.03729
MIT0801 AG-402-P16 0.03503
MIT0801 AG-402-P18 0.05085
MIT0801 AG-402-K14 0.04972
MIT0801 AG-409-A10 0.03729
MIT0801 MIT0913 0.03616
MIT0801 AG-402-A08 0.03503
MIT0801 AG-402-B03 0.03051
MIT0801 AG-402-B05 0.03164
MIT0801 MIT0912 0.03616
MIT0801 PAC1 0.02938
MIT0801 MIT0915 0.03277
MIT0801 NATL2A 0.00452
NATL1A AG-402-I21 0.04294
NATL1A MIT1013 0.03729
NATL1A AG-402-P16 0.03503
NATL1A AG-402-P18 0.05085
NATL1A AG-402-K14 0.04972
NATL1A AG-409-A10 0.03729
NATL1A MIT0913 0.03616
NATL1A AG-402-A08 0.03503
NATL1A AG-402-B03 0.03051
NATL1A AG-402-B05 0.03164
NATL1A MIT0912 0.03616
NATL1A PAC1 0.02938
NATL1A MIT0915 0.03277
NATL1A NATL2A 0.00452
NATL1A MIT0801 0.00226
AG-402-A21 AG-402-I21 0.03955
AG-402-A21 MIT1013 0.0339
AG-402-A21 AG-402-P16 0.03164
AG-402-A21 AG-402-P18 0.04859
AG-402-A21 AG-402-K14 0.04407
AG-402-A21 AG-409-A10 0.03842
AG-402-A21 MIT0913 0.03729
AG-402-A21 AG-402-A08 0.03616
AG-402-A21 AG-402-B03 0.03164
AG-402-A21 AG-402-B05 0.03277
AG-402-A21 MIT0912 0.03729
AG-402-A21 PAC1 0.03051
AG-402-A21 MIT0915 0.0339
AG-402-A21 NATL2A 0.00678
AG-402-A21 MIT0801 0.0113
AG-402-A21 NATL1A 0.0113
AG-402-M18 AG-402-I21 0.03503
AG-402-M18 MIT1013 0.03503
AG-402-M18 AG-402-P16 0.0339
AG-402-M18 AG-402-P18 0.04746
AG-402-M18 AG-402-K14 0.04294
AG-402-M18 AG-409-A10 0.04633
AG-402-M18 MIT0913 0.0452
AG-402-M18 AG-402-A08 0.04407
AG-402-M18 AG-402-B03 0.04068
AG-402-M18 AG-402-B05 0.04181
AG-402-M18 MIT0912 0.04407
AG-402-M18 PAC1 0.03955
AG-402-M18 MIT0915 0.04294
AG-402-M18 NATL2A 0.02373
AG-402-M18 MIT0801 0.02825
AG-402-M18 NATL1A 0.02825
AG-402-M18 AG-402-A21 0.02599
MIT1214 AG-402-I21 0.03503
MIT1214 MIT1013 0.03616
MIT1214 AG-402-P16 0.03277
MIT1214 AG-402-P18 0.04972
MIT1214 AG-402-K14 0.04181
MIT1214 AG-409-A10 0.04746
MIT1214 MIT0913 0.04633
MIT1214 AG-402-A08 0.0452
MIT1214 AG-402-B03 0.04068
MIT1214 AG-402-B05 0.04181
MIT1214 MIT0912 0.04407
MIT1214 PAC1 0.03955
MIT1214 MIT0915 0.04294
MIT1214 NATL2A 0.02486
MIT1214 MIT0801 0.02712
MIT1214 NATL1A 0.02712
MIT1214 AG-402-A21 0.02712
MIT1214 AG-402-M18 0.00791
