# Supplementary material for: Emergence of trait variability through the lens of nitrogen assimilation in Prochlorococcus
Source: eLife. 2019 Feb 1;8:e41043. doi: 10.7554/eLife.41043 (PMC6370341; doi:10.7554/eLife.41043)
Supplement: Figure 6—source data 1. [file elife-41043-fig6-data1.zip › 75_focA_CyCOG_60001803_LLI.fasta]

>AG-402-I21
ATGGACTACGTCCTACCAAATGAATTGGTAGATGGAATGATTGCTGCAGGTGGAAAGAAA
TCATCTGTAAGCGTAAAAAACTTGCTAATAAGAGGCTTCTATTCAGGAGCAATTTTAGGT
TTAGCTACATGTCTTGCAATTACTATAGGTATTCAATCTGGGATGCCTTGGTTAGGTTCT
TTTATATTTCCTTTTGGTTTTGCAAGTATCGTTCTTTTCGGTATGGAGCTTGTTACTGGT
AATTTTGCGTTACTACCAATGGCCGTATGGGCTGGAAAGAGTTCTTGGTCTGCAACTGTA
AGGAATTGGCTATGGGTTTGGATCGGTAATTTTCTAGGTACAGCATTTGTTGCAGTTCTA
CTATCCATAAGCTTGTCCAGTGCTGGAAATGTTGATCCATTAGCTGCTGCTGAAGGTGGA
AAAGGATGGGCAGTTGTTGCAGCAAAAATAATAGCTATACATAAAGCAAACACAGTTATT
AAATATGAAGCACTTGGCAGTACTGGTTTTTTCCTTGCATTTTTACGTGGAGTAATTGCA
AACTGGCTGGTTTGTTTAGGTGTAACAATGGCACTTGTAAGTAAAAGTGTTCCAGGAAAG
ATACTTGCTTGCTGGCTACCTATAACTGCATTCCAAACAATGGGAATGGAGCACATAGTA
GTTAATATGTTTTTGCATACAACTGGACCGCTACTGGGATCAGGTATTCCTTTTACAAAA
GTAATTTTTTGGAATTTCTTGCCAGTGACGGTTGGAAATATTGTTGGAGGAATGGTATTT
ATTGGAATGCTTTTCTATAGCACCCACAAAACCCCAATCTCTAACGTTTTACCTGACATC
AAAGATGAAAAACTAGAAAGAGAGGTAGCAGCACAACTTGGTGCA
>MIT1013
ATGGACTACGTTCTACCAAATGAATTGGTAGATGGAATGATTGCTGCAGGTGGAAAGAAA
TCATCTGTAAGCGTAAAAAACTTGCTAATAAGAGGCTTCTATTCAGGAGCAATTTTAGGT
TTAGCGACATGTCTTGCAATTACTATAGGTATTCAATCTGGGATGCCTTGGTTAGGTTCT
TTTATATTTCCTTTTGGTTTTGCAAGTATCGTCCTTTTCGGTATGGAGCTTGTTACTGGT
AATTTTGCGTTACTACCAATGGCCGTATGGGCTGGAAAGAGTTCTTGGTCTGCAACTGTA
AGGAATTGGCTATGGGTTTGGATCGGTAATTTTCTAGGTACAGCATTTGTTGCAGTTCTA
CTATCCATAAGCTTGTCCAGTGCTGGAAATGTTGATCCATTAACTGCTGCTGAAGGTGGA
AAGGGATGGGCAGTTGTTGCAGCAAAAATAATAGCTATACATAAAGCAAACACAGTTGTT
AAATATGAAGCACTTGGCAGTACTGGTTTTTTCCTTGCATTTTTACGTGGAGTAATTGCA
AACTGGCTGGTTTGTTTAGGTGTAACAATGGCACTTGTAAGTAAAAGTGTTCCAGGAAAG
ATACTTGCTTGCTGGCTACCTATAACTGCATTCCAAACAATGGGAATGGAGCACATAGTA
GTTAATATGTTTTTGCATACAACTGGTCCTCTACTTGGTTCTGGTATTCCTTTTACAAAA
GTAATTTTTTGGAATTTCTTACCAGTGACGATTGGAAATATTGTTGGAGGAATGGTATTT
ATTGGAATGCTTTTCTATAGCACTCACAAAACTCCAATCTCTAACGTTTTACCTGCCGTC
AAAGATGAAAAACTAGAAAGAGAGGTAGCAGCACAACTTGGTGCA
>AG-402-P16
ATGGACTACGTCCTACCAAATGAATTGGTAGATGGAATGATTGCTGCAGGTGGCAAGAAA
TCATCTGTAAGCGTAAAAAACTTGCTAATAAGAGGCTTCTATTCAGGAGCAATTTTAGGT
TTAGCGACATGTCTTGCAATTACTATAGGTATTCAATCTGGGATGCCTTGGTTAGGTTCT
TTTATATTTCCTTTTGGTTTTGCAAGTATCGTTCTTTTCGGTATGGAGCTTGTTACTGGT
AATTTTGCGTTATTACCAATGGCCGTATGGGCTGGAAAGAGTTCTTGGTCTGCAACTGTA
AGGAATTGGCTATGGGTTTGGATCGGTAATTTTCTAGGTACAGCATTTGTTGCAGTTCTA
CTATCCATAAGCTTGTCCAGTGCTGGAAATGTTGATCCATTAACTGCTGCTGAAGGTGGA
AAAGGATGGGCAGTTGTTGCAGCAAAAATAATAGCTATACATAAAGCAAACACAGTTGTT
AAATATGAAGCACTTGGAAGTACTGGTTTTTTCCTTGCATTTTTACGTGGAGTAATTGCA
AACTGGCTGGTTTGTTTAGGTGTAACAATGGCACTTGTAAGTAAGAGTGTTCCAGGAAAG
ATACTTGCTTGCTGGCTACCTATAACTGCATTCCAAACAATGGGAATGGAGCACATAGTA
GTTAATATGTTTTTGCATACAACTGGCCCTCTACTAGGTTCGGGTATTCCTTTTACAAAA
GTAATTTTTTGGAATTTCTTACCAGTGACAATTGGCAATATTGTTGGAGGAATGGTATTT
ATTGGAATGCTTTTCTATAGCACTCACAAAACTCCAATCTCTAACGTTTTACCTGCCGTC
AAAGATGAAAAACTAGAAAGAGAGGTAGCAGCACAACTTGGTGCA
>AG-402-P18
ATGGACTACGTCCTGCCAAATGAATTGGTAGATGGAATGATTGCTGCAGGTGGAAAGAAA
TCATCTGTAAGCGTAAAAAACTTGCTAATACGAGGCTTCTATTCAGGAGCAATTTTAGGT
TTAGCTACATGTCTTGCAATTACTATAGGTATTCAATCTGGGATGCCTTGGTTAGGTTCT
TTCATATTTCCTTTTGGTTTTGCAAGCATCGTTCTTTTTGGTATGGAGCTTGTTACTGGT
AATTTTGCGTTACTACCAATGGCCGTATGGGCTGGAAAGAGTTCTTGGTCTGCAACTGTA
AGGAATTGGCTATGGGTTTGGATCGGTAATTTTCTTGGTACAGCTTTTGTTGCAGTTCTA
CTATCCATAAGCTTATCCAGTGCTGGAAATGTTGATCCATTAACTGCTGCTGAAGGTGGC
AAAGGATGGGCAGTTGTTGCAGCAAAAATAATAGCTATACATAAAGCAAATACAGTTGTT
AAATATGAAGCACTTGGAAGTACTGGCTTTTTCCTTGCATTTTTACGTGGAGTAATTGCA
AACTGGCTTGTTTGTTTAGGTGTAACAATGGCACTTGTAAGTAAAAGTGTTCCAGGAAAA
ATACTTGCTTGCTGGCTACCTATAACTGCATTCCAAACAATGGGAATGGAACACATAGTA
GTTAATATGTTTTTGCATACAACTGGCCCTCTACTTGGATCTGGTATTCCTTTTACAAAA
GTAATCTTTTGGAATTTCTTTCCAGTGACGATTGGAAATATTGTTGGAGGAATGGTATTT
ATTGGAATGCTTTTCTATAGCACCCACAAAACACCAATATCTAACGTTTTACCTGAAGTC
AAAGATGAAAAACTAGAAAGAGAAGTAGCAGCACAACTTGGTGCA
>AG-402-K14
ATGGACTACGTCCTACCAAATGAATTAGTAGATGGAATGATCGCTGCAGGTGGAAAGAAA
TCATCTGTAAGCGTAAAAAACTTGCTAGTAAGAGGCTTCTATTCAGGAGCAATTTTAGGT
TTAGCGACGTGTCTTGCAATTACTATAGGTATTCAATCTGGGATGCCTTGGTTAGGTTCT
TTCATATTTCCTTTTGGTTTTGCAAGTATCGTACTTTTCGGTATGGAGCTTGTTACTGGT
AATTTTGCGTTACTACCAATGGCCGTATGGGCTGGAAAAAGTTCTTGGTCTGCAACTGTA
AGGAATTGGCTATGGGTTTGGATCGGTAATTTTCTTGGTACAGCATTTGTTGCAGTTCTA
CTATCCATAAGCTTATCCAGTGCTGGAAATGTTGATCCATTAAGTGCTGCTGAAGGTGGA
AAAGGATGGGCAGTTGTTGCAGCAAAAATAATAGCTATTCATAAAGCAAACACAGTTGTT
AAATATGAAGCACTTGGAAGTACTGGTTTCTTCCTGGCATTTTTACGTGGGGTAATTGCA
AACTGGCTGGTTTGTTTAGGTGTAACAATGGCACTTGTCAGTAAAAGTGTTCCAGGCAAG
ATACTTGCTTGCTGGCTACCAATAACTGCCTTCCAAACAATGGGAATGGAGCACATAGTA
GTTAATATGTTTTTGCATACAACTGGCCCTCTACTAGGATCAGGTATTCCTTTTACAAAA
GTAATTTTTTGGAATTTCTTACCAGTTACGATTGGAAATATTATTGGAGGTATGGTATTT
ATTGGAATGCTTTTCTATAGCACTCACAAAACTCCTATCTCTAATGTTTTACCAGACGTT
AAAGATGAAAAATTAGAACGAGAGGTGGCAGCTCAACTTGGTGCA
>AG-409-A10
ATGGATTACGTCTTACCAAATGAATTGGTAGATGGAATGATTGCTGCAGGTGGAAAGAAA
TCATCTGTAAGCGTAAAAAACTTACTAATACGAGGCTTCTATTCAGGAGCAATTTTAGGT
TTAGCTACATGTCTTGCCATTACGATAGGTATTCAATCTGGGATGCCTTGGTTAGGTTCT
TTCATATTTCCTTTTGGTTTTGCAAGTATTGTTCTTTTTGGAATGGAGCTTGTTACTGGT
AATTTTGCTTTACTGCCTATGGCTGTATGGGCAGGTAAAAGTTCTTGGACTGCAACTGTA
AGAAATTGGCTATGGGTTTGGATCGGTAATTTTCTAGGTACAGCATTTGTTGCCGTACTA
CTTTCAATTAGTTTATCTAGTGCAGGAAATGTAGATCCTTTAGCTGCTGCTGAAGGTGGA
AAAGGATGGGCAGTTGTAGCAGCAAAAATAATAGCTATACATAAAGCAAACACAGTTGTG
AAATATGAAGCACTTGGAAGTACTGGTTTTTTCCTTGCATTTTTACGTGGGGTAATTGCA
AACTGGCTTGTTTGTTTAGGTGTAACAATGGCACTTGTAAGTAAAAGTGTTCCAGGAAAG
ATACTTGCTTGCTGGCTACCTATAACTGCATTCCAAACAATGGGAATGGAACACATAGTA
GTTAATATGTTTTTGCATACAACTGGCCCTCTACTTGGTTCGGGTATTCCTTTTACAAAA
GTAATTTTTTGGAATTTCTTACCAGTGACGATTGGAAATATTGTTGGAGGAATGGTATTT
ATTGGAATGCTTTTCTATAGCACCCACAAAACTCCTATCTCTAATGTGTTACCAGAAGTA
AAAGATGAAAAATTAGAACGAGAGCTCGAAGCACAACTTGGTGCA
>MIT0913
ATGGATTACGTCTTACCAAATGAATTGGTAGATGGAATGATTGCTGCAGGTGGAAAGAAA
TCATCTGTAAGCGTAAAAAACTTGCTAATACGAGGCTTCTATTCAGGAGCAATTTTAGGT
TTAGCTACATGTCTTGCCATTACGATAGGTATTCAATCTGGGATGCCTTGGTTAGGTTCT
TTCATATTTCCTTTTGGTTTTGCAAGTATTGTTCTTTTTGGAATGGAGCTTGTTACTGGT
AATTTTGCTTTACTGCCTATGGCTGTATGGGCAGGTAAAAGTTCTTGGACTGCAACTGTA
AGAAATTGGCTATGGGTTTGGATCGGTAATTTTCTAGGTACAGCATTTGTTGCCGTACTA
CTTTCAATTAGTTTATCTAGTGCAGGAAATGTAGATCCTTTAGCTGCTGCTGAAGGTGGA
AAAGGATGGGCAGTTGTAGCAGCAAAAATAATAGCTATACATAAAGCAAACACAGTTGTG
AAATATGAAGCACTTGGAAGTACTGGTTTTTTCCTTGCATTTTTACGTGGGGTAATTGCA
AACTGGCTTGTTTGTTTAGGTGTAACAATGGCACTTGTAAGTAAAAGTGTTCCAGGAAAG
ATACTTGCTTGCTGGCTACCTATAACTGCATTCCAAACAATGGGAATGGAGCACATAGTA
GTTAATATGTTTTTGCATACAACTGGCCCTCTACTTGGTTCGGGTATTCCTTTTACAAAA
GTAATTTTTTGGAATTTCTTACCAGTGACGATTGGCAATATTGTTGGAGGAATGGTATTT
ATTGGAATGCTTTTCTATAGCACCCACAAAACTCCTATCTCTAATGTGTTACCAGAAGTA
AAAGATGAAAAATTAGAACGAGAGCTCGAAGCACAACTTGGTGCA
>AG-402-A08
ATGGATTACGTCTTACCAAATGAATTGGTAGATGGAATGATTGCTGCAGGTGGAAAGAAA
TCATCTGTAAGCGTAAAAAACTTGCTAATACGAGGCTTCTATTCAGGAGCAATTTTAGGT
TTAGCTACATGTCTTGCCATTACGATAGGTATTCAATCTGGGATGCCTTGGTTAGGTTCT
TTCATATTTCCTTTTGGTTTTGCAAGTATTGTTCTTTTTGGAATGGAGCTTGTTACTGGT
AATTTTGCTTTACTGCCTATGGCTGTATGGGCAGGTAAAAGTTCTTGGACTGCAACTGTA
AGAAATTGGCTATGGGTTTGGATCGGTAATTTTCTAGGTACAGCATTTGTTGCCGTACTA
CTTTCAATTAGTTTATCTAGTGCAGGAAATGTAGATCCTTTAGCTGCTGCTGAAGGTGGA
AAAGGATGGGCAGTTGTAGCAGCAAAAATAATAGCTATACATAAAGCAAACACAGTTGTG
AAATATGAAGCACTTGGAAGTACTGGTTTTTTCCTTGCATTTTTACGTGGGGTAATTGCA
AACTGGCTTGTTTGTTTAGGTGTAACAATGGCACTTGTAAGTAAAAGTGTTCCAGGAAAG
ATACTTGCTTGCTGGCTACCTATAACTGCATTCCAAACAATGGGAATGGAGCACATAGTA
GTTAATATGTTTTTGCATACAACTGGCCCTCTACTTGGTTCGGGTATTCCTTTTACAAAA
GTAATTTTTTGGAATTTCTTACCAGTGACGATTGGAAATATTGTTGGAGGAATGGTATTT
ATTGGAATGCTTTTCTATAGCACCCACAAAACTCCTATCTCTAATGTGTTACCAGAAGTA
AAAGATGAAAAATTAGAACGAGAGCTCGAAGCACAACTTGGTGCA
>AG-402-B03
ATGGATTACGTCTTACCAAATGAATTGGTAGATGGAATGATTGCTGCAGGTGGAAAGAAA
TCATCTGTAAGCGTAAAAAACTTGCTAATAAGAGGCTTCTATTCAGGAGCAATTTTAGGT
TTAGCTACATGTCTTGCCATTACGATAGGTATTCAATCTGGGATGCCTTGGTTAGGTTCT
TTCATATTTCCTTTTGGTTTTGCAAGTATTGTTCTTTTTGGAATGGAGCTTGTTACTGGT
AATTTTGCTTTACTGCCTATGGCTGTATGGGCAGGTAAAAGTTCTTGGACTGCAACTGTA
AGAAATTGGCTATGGGTTTGGATCGGTAATTTTCTAGGTACAGCATTTGTTGCCGTACTA
CTTTCAATTAGTTTATCTAGTGCTGGAAATGTAGATCCTTTAGCTGCTGCTGAAGGTGGA
AAAGGATGGGCAGTTGTAGCAGCAAAAATAATAGCTATACATAAAGCAAACACAGTTGTG
AAATATGAAGCACTTGGAAGTACTGGTTTTTTCCTTGCATTTTTACGTGGGGTAATTGCA
AACTGGCTTGTTTGTTTAGGTGTAACAATGGCACTTGTAAGTAAAAGTGTTCCAGGAAAG
ATACTTGCTTGCTGGCTACCTATAACTGCATTCCAAACAATGGGAATGGAGCACATAGTA
GTTAATATGTTTTTGCATACAACTGGCCCTCTACTTGGTTCGGGTATTCCTTTTACAAAA
GTAATTTTTTGGAATTTCTTACCAGTGACGATTGGAAATATTGTTGGAGGAATGGTATTT
ATTGGAATGCTTTTCTATAGCACCCACAAAACTCCTATCTCTAATGTTTTACCAGACGTA
AAAGATGAAAAATTAGAACGAGAGCTCGAAGCACAACTTGGTGCA
>AG-402-B05
ATGGATTACGTCTTACCAAATGAATTGGTAGATGGAATGATTGCTGCAGGTGGAAAGAAA
TCATCTGTAAGCGTAAAAAACTTGCTAATAAGAGGCTTCTATTCAGGAGCAATTTTAGGT
TTAGCTACATGTCTTGCCATTACGATAGGTATTCAATCTGGGATGCCTTGGTTAGGTTCT
TTCATATTTCCTTTTGGTTTTGCAAGTATTGTTCTTTTTGGAATGGAGCTTGTTACTGGT
AATTTTGCTTTACTGCCTATGGCTGTATGGGCAGGTAAAAGTTCTTGGACTGCAACTGTA
AGAAATTGGCTATGGGTTTGGATCGGTAATTTTCTAGGTACAGCATTTGTTGCCGTACTA
CTTTCAATTAGTTTATCTAGTGCTGGAAATGTAGATCCTTTAGCTGCTGCTGAAGGTGGA
AAAGGATGGGCAGTTGTAGCAGCAAAAATAATAGCTATACATAAAGCAAACACAGTTGTG
AAATATGAAGCACTTGGAAGTACTGGTTTTTTCCTTGCATTTTTACGTGGGGTAATTGCA
AACTGGCTTGTTTGTTTAGGTGTAACAATGGCACTTGTAAGTAAAAGTGTTCCAGGAAAG
ATACTTGCTTGCTGGCTACCTATAACTGCATTCCAAACAATGGGAATGGAGCACATAGTA
GTTAATATGTTTTTGCATACAACTGGCCCTCTACTTGGTTCGGGTATTCCTTTTACAAAA
GTAATTTTTTGGAATTTCTTACCAGTGACGATTGGCAATATTGTTGGAGGAATGGTATTT
ATTGGAATGCTTTTCTATAGCACCCACAAAACTCCTATCTCTAATGTTTTACCAGACGTA
AAAGATGAAAAATTAGAACGAGAGCTCGAAGCACAACTTGGTGCA
>MIT0912
ATGGATTACGTCTTACCAAATGAATTGGTAGATGGAATGATTGCTGCAGGTGGAAAGAAA
TCATCTGTAAGCGTAAAAAACTTATTAATAAGAGGCTTCTATTCAGGAGCAATTTTAGGT
TTAGCTACATGTCTTGCCATTACGATAGGTATTCAATCTGGGATGCCTTGGTTAGGTTCT
TTCATATTTCCTTTTGGTTTTGCAAGTATTGTTCTTTTTGGAATGGAGCTTGTTACTGGT
AATTTTGCTTTACTGCCTATGGCTGTATGGGCAGGTAAAAGTTCTTGGACTGCAACTGTA
AGAAATTGGCTATGGGTTTGGATCGGTAATTTTCTAGGTACAGCATTTGTTGCCGTACTA
CTTTCAATTAGTTTATCTAGTGCTGGAAATGTAGATCCTTTAGCTGCTGCTGAAGGTGGA
AAAGGATGGGCAGTTGTAGCAGCAAAAATAATAGCTATACATAAAGCAAACACAGTTGTG
AAATATGAAGCACTTGGAAGTACTGGTTTTTTCCTTGCATTTTTACGTGGGGTAATTGCA
AACTGGCTTGTTTGTTTAGGTGTAACAATGGCACTTGTAAGTAAAAGTGTTCCAGGAAAG
ATACTTGCTTGCTGGCTACCTATAACTGCATTCCAAACAATGGGAATGGAGCACATAGTA
GTTAATATGTTTTTGCATACAACTGGCCCTCTACTTGGTTCAGGTATTCCTTTTACAAAA
GTAATTTTTTGGAATTTCTTACCAGTGACTATTGGCAATATTGTTGGAGGAATGGTATTT
ATTGGAATGCTTTTCTATAGCACCCACAAAACTCCTATCTCTAATGTTTTACCAGACGTA
AAAGATGAAAAATTAGAACGAGAGCTCGAAGCACAACTTGGTGCA
>PAC1
ATGGATTACGTCTTACCAAATGAATTGGTAGATGGAATGATTGCTGCAGGTGGAAAGAAA
TCATCTGTAAGCGTAAAAAACTTGCTAATAAGAGGCTTCTATTCAGGAGCAATTTTAGGT
TTAGCTACATGTCTTGCAATTACTATAGGTATTCAATCTGGGATGCCTTGGTTAGGTTCT
TTCATATTTCCTTTTGGTTTTGCAAGTATTGTTCTTTTTGGAATGGAGCTTGTTACTGGT
AATTTTGCTTTACTGCCTATGGCTGTATGGGCAGGTAAAAGTTCTTGGACTGCAACTGTA
AGAAATTGGCTATGGGTTTGGATTGGTAATTTTCTAGGTACAGCATTTGTTGCCGTACTA
CTTTCAATTAGTTTATCTAGTGCTGGAAATGTAGATCCTTTAGCTGCTGCTGAAGGTGGA
AAAGGATGGGCAGTTGTAGCAGCAAAAATAATAGCTATACATAAAGCAAACACAGTTGTG
AAATATGAAGCACTTGGAAGTACTGGTTTTTTCCTTGCATTTTTACGTGGGGTAATTGCA
AACTGGCTTGTTTGTTTAGGTGTAACAATGGCACTTGTAAGTAAAAGTGTTCCAGGAAAG
ATACTTGCTTGCTGGCTACCTATAACTGCATTCCAAACAATGGGAATGGAGCACATAGTA
GTTAATATGTTTTTGCATACAACTGGCCCTCTACTTGGTTCGGGTATTCCTTTTACAAAA
GTAATTTTTTGGAATTTCTTACCAGTGACGATTGGAAATATTGTTGGAGGAATGGTATTT
ATTGGAATGCTTTTCTATAGCACCCACAAAACTCCTATCTCTAATGTTTTACCAGACGTA
AAAGATGAAAAATTAGAACGAGAGCTCGAAGCACAACTTGGTGCA
>MIT0915
ATGGATTACGTCTTACCAAATGAATTGGTAGATGGAATGATTGCTGCAGGTGGAAAGAAA
TCATCTGTAAGCGTAAAAAACTTGCTAATAAGAGGCTTCTATTCGGGAGCAATTTTAGGT
TTAGCTACATGTCTTGCAATTACTATAGGTATTCAATCTGGGATGCCTTGGTTAGGTTCT
TTCATATTTCCTTTTGGTTTTGCAAGTATTGTTCTTTTTGGAATGGAGCTTGTTACAGGT
AATTTTGCTTTACTGCCTATGGCTGTATGGGCAGGTAAAAGTTCTTGGACTGCAACTGTA
AGAAATTGGCTATGGGTTTGGATTGGTAATTTTCTAGGTACAGCATTTGTTGCCGTACTA
CTTTCAATTAGTTTATCTAGTGCTGGAAATGTAGATCCTTTAGCTGCTGCTGAAGGTGGA
AAAGGATGGGCAGTTGTAGCAGCCAAAATAATAGCTATACATAAAGCAAACACAGTTGTG
AAATATGAAGCACTTGGAAGTACTGGTTTTTTCCTTGCATTTTTACGTGGGGTAATTGCA
AACTGGCTTGTTTGTTTAGGTGTAACAATGGCACTTGTAAGTAAAAGTGTTCCAGGAAAG
ATACTTGCTTGCTGGCTACCTATAACTGCATTCCAAACAATGGGAATGGAGCACATAGTA
GTTAATATGTTTTTGCATACAACTGGCCCTCTACTTGGTTCGGGTATTCCTTTTACAAAA
GTAATTTTTTGGAATTTCTTACCAGTGACGATTGGAAATATTGTTGGAGGAATGGTATTT
ATTGGAATGCTTTTCTATAGCACCCACAAAACTCCTATCTCTAATGTTTTACCAGACGTA
AAAGATGAAAAATTAGAACGAGAGCTCGAAGCACAACTTGGTGCA
>NATL2A
ATGGACTACGTCCTACCAAATGAATTGGTAGATGGAATGATTGCTGCAGGTGGCAAGAAA
TCATCTGTAAGCGTAAAAAACTTGCTAATAAGAGGCTTCTATTCAGGAGCAATTTTAGGT
TTAGCGACATGTCTTGCAATTACTATTGGTATTCAATCTGGGATGCCTTGGTTAGGTTCT
TTTATATTTCCTTTTGGTTTTGCAAGTATCGTTCTTTTCGGTATGGAGCTTGTTACTGGT
AATTTTGCGTTACTACCAATGGCCGTATGGGCTGGAAAGAGTTCTTGGTCTGCAACTGTA
AGGAATTGGCTATGGGTTTGGATCGGTAATTTTCTAGGTACAGCATTTGTTGCCGTACTA
CTTTCAATTAGTTTATCAAGTGCTGGAAATGTAGATCCATTAACTGCTGCTGAAGGTGGA
AAAGGATGGGCAGTTGTAGCAGCAAAAATAATAGCTATACATAAAGCAAACACAGTTGTT
AAATATGAAGCACTTGGAAGTACTGGTTTTTTCCTTGCATTTTTACGTGGAGTAATTGCA
AACTGGCTGGTTTGTTTAGGTGTAACAATGGCACTTGTAAGTAAAAGTGTTCCAGGAAAG
ATACTTGCTTGCTGGCTACCTATAACTGCATTCCAAACAATGGGAATGGAGCACATAGTA
GTTAATATGTTTTTGCATACAACTGGCCCTCTACTTGGTTCGGGTATTCCTTTTACAAAA
GTAATTTTTTGGAATTTCTTACCAGTGACGATTGGAAATATTGTTGGAGGAATGGTATTT
ATTGGAATGCTTTTCTATAGCACCCACAAAACTCCTATCTCTAATGTTTTACCAGACGTA
AAAGATGAAAAATTAGAACGAGAGCTCGAAGCACAACTTGGTGCA
>MIT0801
ATGGACTATGTCCTACCAAATGAATTGGTAGATGGAATGATTGCTGCAGGTGGCAAGAAA
TCATCTGTAAGCGTAAAAAACTTGCTAATAAGAGGCTTCTATTCAGGAGCAATTTTAGGT
TTAGCGACATGTCTTGCAATTACTATTGGTATTCAATCAGGGATGCCTTGGTTAGGTTCT
TTTATATTTCCTTTTGGTTTTGCAAGTATCGTTCTTTTCGGTATGGAGCTTGTTACTGGT
AATTTTGCGTTACTACCAATGGCTGTATGGGCTGGAAAGAGTTCTTGGTCTGCAACTGTA
AGGAATTGGCTATGGGTTTGGATCGGTAATTTTCTAGGTACAGCATTTGTTGCCGTACTA
CTTTCAATTAGTTTATCAAGTGCTGGAAATGTAGATCCATTAACTGCTGCTGAAGGTGGA
AAAGGATGGGCAGTTGTAGCAGCAAAAATAATAGCTATACATAAAGCAAACACAGTTGTT
AAATATGAAGCACTTGGAAGTACTGGTTTTTTCCTTGCATTTTTACGTGGAGTAATTGCA
AACTGGCTAGTTTGTTTAGGTGTAACAATGGCACTTGTAAGTAAAAGTGTTCCAGGAAAG
ATACTTGCTTGCTGGCTACCTATAACTGCATTCCAAACAATGGGAATGGAGCACATAGTA
GTTAATATGTTTTTGCATACAACTGGCCCTCTACTTGGTTCGGGTATTCCTTTTACAAAA
GTAATTTTTTGGAATTTCTTACCAGTGACGATTGGAAATATTGTTGGAGGAATGGTATTT
ATTGGAATGCTTTTCTATAGCACCCACAAAACTCCTATCTCTAATGTTTTACCAGACGTA
AAAGATGAAAAATTAGAACGAGAGCTCGAAGCACAACTTGGTGCA
>NATL1A
ATGGACTATGTCCTACCAAATGAATTGGTAGATGGAATGATTGCTGCAGGTGGCAAGAAA
TCATCTGTAAGCGTAAAAAACTTGCTAATAAGAGGCTTCTATTCAGGAGCAATTTTAGGT
TTAGCGACATGTCTTGCAATTACTATTGGTATTCAATCAGGGATGCCTTGGTTAGGTTCT
TTTATATTTCCTTTTGGTTTTGCAAGTATCGTTCTTTTCGGTATGGAGCTTGTTACTGGT
AATTTTGCGTTACTACCAATGGCCGTATGGGCTGGAAAGAGTTCTTGGTCTGCAACTGTA
AGAAATTGGCTATGGGTTTGGATCGGTAATTTTCTAGGTACAGCATTTGTTGCCGTACTA
CTTTCAATTAGTTTATCAAGTGCTGGAAATGTAGATCCATTAACTGCTGCTGAAGGTGGA
AAAGGATGGGCAGTTGTAGCAGCAAAAATAATAGCTATACATAAAGCAAACACAGTTGTT
AAATATGAAGCACTTGGAAGTACTGGTTTTTTCCTTGCATTTTTACGTGGAGTAATTGCA
AACTGGCTAGTTTGTTTAGGTGTAACAATGGCACTTGTAAGTAAAAGTGTTCCAGGAAAG
ATACTTGCTTGCTGGCTACCTATAACTGCATTCCAAACAATGGGAATGGAGCACATAGTA
GTTAATATGTTTTTGCATACAACTGGCCCTCTACTTGGTTCGGGTATTCCTTTTACAAAA
GTAATTTTTTGGAATTTCTTACCAGTGACGATTGGAAATATTGTTGGAGGAATGGTATTT
ATTGGAATGCTTTTCTATAGCACCCACAAAACTCCTATCTCTAATGTTTTACCAGACGTA
AAAGATGAAAAATTAGAACGAGAGCTCGAAGCACAACTTGGTGCA
>AG-402-A21
ATGGACTACGTCCTACCAAATGAATTGGTAGATGGAATGATTGCTGCAGGTGGCAAGAAA
TCATCTGTAAGCGTAAAAAACTTGCTAATAAGAGGCTTCTATTCAGGAGCAATTTTAGGT
TTAGCGACATGTCTTGCAATTACTATAGGTATTCAATCTGGGATGCCTTGGTTAGGATCT
TTTATATTTCCTTTTGGTTTTGCAAGTATCGTTCTTTTCGGTATGGAGCTTGTTACTGGT
AATTTTGCGTTACTACCAATGGCCGTATGGGCTGGAAAGAGTTCTTGGTCTGCAACTGTA
AGGAATTGGCTATGGGTTTGGATCGGTAATTTTCTAGGTACAGCATTTGTTGCCGTACTA
CTTTCAATTAGTTTATCTAGTGCTGGAAATGTAGATCCATTAACTGCTGCTGAAGGTGGA
AAAGGATGGGCAGTTGTTGCAGCAAAAATAATAGCTATACACAAAGCAAACACAGTTGTT
AAATATGAAGCACTTGGAAGTACTGGTTTTTTCCTGGCATTTTTACGTGGAGTAATTGCA
AACTGGCTGGTTTGTTTAGGTGTAACAATGGCACTTGTAAGTAAAAGTGTTCCAGGAAAG
ATACTTGCTTGCTGGCTACCTATAACTGCATTCCAAACAATGGGAATGGAGCACATAGTA
GTTAATATGTTTTTGCATACAACTGGCCCTCTACTTGGTTCGGGTATTCCTTTTACAAAA
GTAATTTTTTGGAATTTCTTACCAGTGACGATTGGAAATATTGTTGGAGGAATGGTATTT
ATTGGAATGCTTTTCTATAGCACCCACAAAACTCCTATCTCTAATGTTTTACCAGACGTA
AAAGATGAAAAATTAGAACGAGAGCTCGAAGCACAACTTGGTGCA
>AG-402-M18
ATGGACTACGTCCTACCAAATGAATTGGTAGATGGAATGATTGCTGCAGGTGGCAAGAAA
TCATCTGTAAGCGTAAAAAACTTGCTAATAAGAGGCTTCTATTCAGGAGCAATTTTAGGT
TTAGCGACATGTCTTGCAATTACTATAGGTATTCAATCTGGGATGCCTTGGTTAGGTTCT
TTTATATTTCCTTTTGGTTTTGCAAGTATCGTTCTTTTCGGTATGGAGCTTGTTACTGGT
AATTTTGCGTTACTACCAATGGCCGTATGGGCTGGAAAGAGTTCTTGGTCTGCAACTGTA
AGGAATTGGCTATGGGTTTGGATCGGTAATTTTCTAGGTACAGCATTTGTTGCTGTTCTA
CTATCCATCAGCTTGTCCAGTGCTGGAAATGTTGATCCTTTAGCTGCTGCTGAAGGTGGA
AAAGGATGGGCAGTTGTAGCAGCAAAAATCATAGCTATACATAAAGCAAACACAATTGTG
AAATATGAAGCACTTGGAAGTACTGGTTTTTTCCTCGCATTTTTACGTGGGGTAATTGCA
AACTGGCTGGTTTGTTTAGGTGTAACAATGGCACTTGTAAGTAAAAGTGTTCCAGGAAAG
ATACTTGCTTGCTGGCTACCTATAACTGCATTCCAAACAATGGGAATGGAGCACATAGTA
GTTAATATGTTTTTGCATACAACTGGCCCTCTACTTGGATCAGGTATTCCTTTTACAAAA
GTAATTTTTTGGAATTTCTTACCAGTGACGATTGGAAATATTGTTGGAGGAATGGTATTT
ATTGGAATGCTTTTCTATAGCACCCACAAAACTCCTATCTCTAATGTATTACCAGACGTA
AAAGATGAAAAATTAGAACGAGAACTCGAAGCACAACTTGGTGCA
>MIT1214
ATGGACTACGTCCTACCAAATGAATTGGTAGATGGAATGATTGCTGCAGGTGGCAAGAAA
TCATCTGTAAGCGTAAAAAACTTGCTAATAAGAGGCTTCTATTCAGGAGCAATTTTAGGT
TTAGCGACATGTCTTGCAATTACTATAGGTATTCAATCTGGGATGCCTTGGTTAGGTTCT
TTTATATTTCCTTTTGGTTTTGCAAGTATCGTTCTTTTCGGTATGGAGCTTGTTACTGGT
AATTTTGCGTTACTACCAATGGCCGTATGGGCTGGAAAGAGTTCTTGGTCTGCAACTGTA
AGGAATTGGCTATGGGTTTGGATCGGTAATTTTCTAGGTACAGCATTTGTTGCTGTTCTA
CTATCCATCAGCTTGTCCAGTGCTGGAAATGTTGATCCTTTAGCTGCTGCTGAAGGTGGA
AAAGGATGGGCAGTTGTAGCAGCAAAAATCATAGCTATACATAAAGCAAACACAGTTGTG
AAATATGAGGCACTTGGAAGTACTGGTTTTTTCCTCGCATTTTTACGTGGGGTAATTGCA
AACTGGCTAGTTTGTTTAGGTGTAACAATGGCACTTGTAAGTAAAAGTGTTCCAGGAAAG
ATACTTGCTTGCTGGCTCCCTATAACTGCATTCCAAACAATGGGAATGGAGCACATAGTA
GTTAATATGTTTTTGCATACAACTGGCCCTCTACTAGGATCAGGTATTCCTTTTACAAAA
GTAATTTTTTGGAATTTCTTACCAGTGACGATTGGAAATATTGTTGGAGGAATGGTATTT
ATTGGAATGCTTTTCTATAGCACCCACAAAACTCCTATCTCTAATGTTTTACCAGACGTA
AAAGATGAAAAATTAGAACGAGAGCTCGAAGCACAACTTGGTGCA
