# Supplementary material for: Emergence of trait variability through the lens of nitrogen assimilation in Prochlorococcus
Source: eLife. 2019 Feb 1;8:e41043. doi: 10.7554/eLife.41043 (PMC6370341; doi:10.7554/eLife.41043)
Supplement: Figure 6—source data 1. [file elife-41043-fig6-data1.zip › 75_glnA_CyCOG_60000563_HLII.dist]

AG-442-N07 AG-402-K16 0.03785
MIT9301 AG-402-K16 0.03493
MIT9301 AG-442-N07 0.03493
AG-402-K22 AG-402-K16 0.03639
AG-402-K22 AG-442-N07 0.0444
AG-402-K22 MIT9301 0.03712
AG-347-J14 AG-402-K16 0.04367
AG-347-J14 AG-442-N07 0.0444
AG-347-J14 MIT9301 0.04658
AG-347-J14 AG-402-K22 0.03785
AG-355-J09 AG-402-K16 0.04876
AG-355-J09 AG-442-N07 0.05459
AG-355-J09 MIT9301 0.0524
AG-355-J09 AG-402-K22 0.03712
AG-355-J09 AG-347-J14 0.04731
AG-355-I20 AG-402-K16 0.04731
AG-355-I20 AG-442-N07 0.05604
AG-355-I20 MIT9301 0.05095
AG-355-I20 AG-402-K22 0.03712
AG-355-I20 AG-347-J14 0.04512
AG-355-I20 AG-355-J09 0.03275
AG-347-K10 AG-402-K16 0.05313
AG-347-K10 AG-442-N07 0.06259
AG-347-K10 MIT9301 0.05386
AG-347-K10 AG-402-K22 0.04585
AG-347-K10 AG-347-J14 0.05313
AG-347-K10 AG-355-J09 0.05604
AG-347-K10 AG-355-I20 0.05459
AG-347-M15 AG-402-K16 0.05313
AG-347-M15 AG-442-N07 0.06114
AG-347-M15 MIT9301 0.05895
AG-347-M15 AG-402-K22 0.05167
AG-347-M15 AG-347-J14 0.06041
AG-347-M15 AG-355-J09 0.05459
AG-347-M15 AG-355-I20 0.05531
AG-347-M15 AG-347-K10 0.05895
MIT9322 AG-402-K16 0.05459
MIT9322 AG-442-N07 0.06841
MIT9322 MIT9301 0.06259
MIT9322 AG-402-K22 0.05677
MIT9322 AG-347-J14 0.06186
MIT9322 AG-355-J09 0.06332
MIT9322 AG-355-I20 0.05531
MIT9322 AG-347-K10 0.06332
MIT9322 AG-347-M15 0.0444
AG-402-F05 AG-402-K16 0.05095
AG-402-F05 AG-442-N07 0.06041
AG-402-F05 MIT9301 0.06114
AG-402-F05 AG-402-K22 0.05167
AG-402-F05 AG-347-J14 0.05895
AG-402-F05 AG-355-J09 0.05822
AG-402-F05 AG-355-I20 0.05968
AG-402-F05 AG-347-K10 0.06623
AG-402-F05 AG-347-M15 0.0575
AG-402-F05 MIT9322 0.06623
SB AG-402-K16 0.04076
SB AG-442-N07 0.05167
SB MIT9301 0.05022
SB AG-402-K22 0.04585
SB AG-347-J14 0.04658
SB AG-355-J09 0.05895
SB AG-355-I20 0.05386
SB AG-347-K10 0.0655
SB AG-347-M15 0.0655
SB MIT9322 0.07132
SB AG-402-F05 0.07132
AG-418-P13 AG-402-K16 0.03348
AG-418-P13 AG-442-N07 0.04585
AG-418-P13 MIT9301 0.04294
AG-418-P13 AG-402-K22 0.0393
AG-418-P13 AG-347-J14 0.04367
AG-418-P13 AG-355-J09 0.05095
AG-418-P13 AG-355-I20 0.04731
AG-418-P13 AG-347-K10 0.06114
AG-418-P13 AG-347-M15 0.06041
AG-418-P13 MIT9322 0.06114
AG-418-P13 AG-402-F05 0.06405
AG-418-P13 SB 0.01528
AG-355-N16 AG-402-K16 0.03275
AG-355-N16 AG-442-N07 0.0444
AG-355-N16 MIT9301 0.04003
AG-355-N16 AG-402-K22 0.04003
AG-355-N16 AG-347-J14 0.04367
AG-355-N16 AG-355-J09 0.05167
AG-355-N16 AG-355-I20 0.04949
AG-355-N16 AG-347-K10 0.05604
AG-355-N16 AG-347-M15 0.05386
AG-355-N16 MIT9322 0.06405
AG-355-N16 AG-402-F05 0.05822
AG-355-N16 SB 0.03857
AG-355-N16 AG-418-P13 0.03202
AG-355-P07 AG-402-K16 0.03639
AG-355-P07 AG-442-N07 0.04294
AG-355-P07 MIT9301 0.04585
AG-355-P07 AG-402-K22 0.04512
AG-355-P07 AG-347-J14 0.04803
AG-355-P07 AG-355-J09 0.05531
AG-355-P07 AG-355-I20 0.05313
AG-355-P07 AG-347-K10 0.06114
AG-355-P07 AG-347-M15 0.0575
AG-355-P07 MIT9322 0.06114
AG-355-P07 AG-402-F05 0.05968
AG-355-P07 SB 0.04221
AG-355-P07 AG-418-P13 0.03421
AG-355-P07 AG-355-N16 0.03493
AG-355-M18 AG-402-K16 0.04512
AG-355-M18 AG-442-N07 0.05022
AG-355-M18 MIT9301 0.04949
AG-355-M18 AG-402-K22 0.04658
AG-355-M18 AG-347-J14 0.05386
AG-355-M18 AG-355-J09 0.05604
AG-355-M18 AG-355-I20 0.05604
AG-355-M18 AG-347-K10 0.06186
AG-355-M18 AG-347-M15 0.05968
AG-355-M18 MIT9322 0.06332
AG-355-M18 AG-402-F05 0.05822
AG-355-M18 SB 0.05386
AG-355-M18 AG-418-P13 0.04294
AG-355-M18 AG-355-N16 0.04148
AG-355-M18 AG-355-P07 0.04076
AG-347-L19 AG-402-K16 0.04367
AG-347-L19 AG-442-N07 0.04949
AG-347-L19 MIT9301 0.04876
AG-347-L19 AG-402-K22 0.05022
AG-347-L19 AG-347-J14 0.05313
AG-347-L19 AG-355-J09 0.05895
AG-347-L19 AG-355-I20 0.05459
AG-347-L19 AG-347-K10 0.06914
AG-347-L19 AG-347-M15 0.06623
AG-347-L19 MIT9322 0.06914
AG-347-L19 AG-402-F05 0.07132
AG-347-L19 SB 0.05313
AG-347-L19 AG-418-P13 0.04294
AG-347-L19 AG-355-N16 0.04585
AG-347-L19 AG-355-P07 0.04949
AG-347-L19 AG-355-M18 0.05313
MIT1314 AG-402-K16 0.07205
MIT1314 AG-442-N07 0.07933
MIT1314 MIT9301 0.0786
MIT1314 AG-402-K22 0.07351
MIT1314 AG-347-J14 0.07642
MIT1314 AG-355-J09 0.08515
MIT1314 AG-355-I20 0.0786
MIT1314 AG-347-K10 0.08297
MIT1314 AG-347-M15 0.08588
MIT1314 MIT9322 0.08734
MIT1314 AG-402-F05 0.07132
MIT1314 SB 0.08151
MIT1314 AG-418-P13 0.07715
MIT1314 AG-355-N16 0.08006
MIT1314 AG-355-P07 0.08151
MIT1314 AG-355-M18 0.08588
MIT1314 AG-347-L19 0.08297
MIT9312 AG-402-K16 0.06914
MIT9312 AG-442-N07 0.07569
MIT9312 MIT9301 0.07642
MIT9312 AG-402-K22 0.06987
MIT9312 AG-347-J14 0.07496
MIT9312 AG-355-J09 0.07933
MIT9312 AG-355-I20 0.07424
MIT9312 AG-347-K10 0.07933
MIT9312 AG-347-M15 0.07787
MIT9312 MIT9322 0.08588
MIT9312 AG-402-F05 0.06914
MIT9312 SB 0.07642
MIT9312 AG-418-P13 0.07496
MIT9312 AG-355-N16 0.07642
MIT9312 AG-355-P07 0.0786
MIT9312 AG-355-M18 0.08443
MIT9312 AG-347-L19 0.07933
MIT9312 MIT1314 0.0393
MIT9302 AG-402-K16 0.07351
MIT9302 AG-442-N07 0.0786
MIT9302 MIT9301 0.0706
MIT9302 AG-402-K22 0.07278
MIT9302 AG-347-J14 0.08151
MIT9302 AG-355-J09 0.0786
MIT9302 AG-355-I20 0.07933
MIT9302 AG-347-K10 0.08297
MIT9302 AG-347-M15 0.08151
MIT9302 MIT9322 0.08224
MIT9302 AG-402-F05 0.07351
MIT9302 SB 0.08952
MIT9302 AG-418-P13 0.0837
MIT9302 AG-355-N16 0.08079
MIT9302 AG-355-P07 0.0837
MIT9302 AG-355-M18 0.0837
MIT9302 AG-347-L19 0.08297
MIT9302 MIT1314 0.05313
MIT9302 MIT9312 0.05167
AG-347-L20 AG-402-K16 0.02838
AG-347-L20 AG-442-N07 0.0313
AG-347-L20 MIT9301 0.03057
AG-347-L20 AG-402-K22 0.03712
AG-347-L20 AG-347-J14 0.0444
AG-347-L20 AG-355-J09 0.04731
AG-347-L20 AG-355-I20 0.04731
AG-347-L20 AG-347-K10 0.05095
AG-347-L20 AG-347-M15 0.05386
AG-347-L20 MIT9322 0.05968
AG-347-L20 AG-402-F05 0.05459
AG-347-L20 SB 0.04731
AG-347-L20 AG-418-P13 0.04003
AG-347-L20 AG-355-N16 0.03202
AG-347-L20 AG-355-P07 0.04148
AG-347-L20 AG-355-M18 0.04148
AG-347-L20 AG-347-L19 0.04803
AG-347-L20 MIT1314 0.07787
AG-347-L20 MIT9312 0.07205
AG-347-L20 MIT9302 0.07351
AG-347-G20 AG-402-K16 0.02911
AG-347-G20 AG-442-N07 0.03202
AG-347-G20 MIT9301 0.02766
AG-347-G20 AG-402-K22 0.03566
AG-347-G20 AG-347-J14 0.0444
AG-347-G20 AG-355-J09 0.04876
AG-347-G20 AG-355-I20 0.04585
AG-347-G20 AG-347-K10 0.05167
AG-347-G20 AG-347-M15 0.0524
AG-347-G20 MIT9322 0.05531
AG-347-G20 AG-402-F05 0.0524
AG-347-G20 SB 0.04294
AG-347-G20 AG-418-P13 0.03566
AG-347-G20 AG-355-N16 0.03639
AG-347-G20 AG-355-P07 0.0393
AG-347-G20 AG-355-M18 0.04367
AG-347-G20 AG-347-L19 0.04803
AG-347-G20 MIT1314 0.07569
AG-347-G20 MIT9312 0.07132
AG-347-G20 MIT9302 0.07132
AG-347-G20 AG-347-L20 0.02183
AG-347-G18 AG-402-K16 0.03057
AG-347-G18 AG-442-N07 0.03275
AG-347-G18 MIT9301 0.02984
AG-347-G18 AG-402-K22 0.03348
AG-347-G18 AG-347-J14 0.04367
AG-347-G18 AG-355-J09 0.04512
AG-347-G18 AG-355-I20 0.04221
AG-347-G18 AG-347-K10 0.05313
AG-347-G18 AG-347-M15 0.05095
AG-347-G18 MIT9322 0.05895
AG-347-G18 AG-402-F05 0.05167
AG-347-G18 SB 0.0393
AG-347-G18 AG-418-P13 0.03639
AG-347-G18 AG-355-N16 0.03566
AG-347-G18 AG-355-P07 0.04003
AG-347-G18 AG-355-M18 0.04294
AG-347-G18 AG-347-L19 0.04949
AG-347-G18 MIT1314 0.07132
AG-347-G18 MIT9312 0.06841
AG-347-G18 MIT9302 0.0706
AG-347-G18 AG-347-L20 0.02475
AG-347-G18 AG-347-G20 0.02547
AS9601 AG-402-K16 0.0313
AS9601 AG-442-N07 0.03275
AS9601 MIT9301 0.02329
AS9601 AG-402-K22 0.03639
AS9601 AG-347-J14 0.0444
AS9601 AG-355-J09 0.05167
AS9601 AG-355-I20 0.04949
AS9601 AG-347-K10 0.05022
AS9601 AG-347-M15 0.05313
AS9601 MIT9322 0.05604
AS9601 AG-402-F05 0.05531
AS9601 SB 0.04512
AS9601 AG-418-P13 0.0393
AS9601 AG-355-N16 0.03566
AS9601 AG-355-P07 0.04221
AS9601 AG-355-M18 0.04367
AS9601 AG-347-L19 0.04512
AS9601 MIT1314 0.07205
AS9601 MIT9312 0.06623
AS9601 MIT9302 0.0706
AS9601 AG-347-L20 0.02475
AS9601 AG-347-G20 0.02402
AS9601 AG-347-G18 0.02693
AG-347-I21 AG-402-K16 0.03202
AG-347-I21 AG-442-N07 0.03348
AG-347-I21 MIT9301 0.02693
AG-347-I21 AG-402-K22 0.03785
AG-347-I21 AG-347-J14 0.04658
AG-347-I21 AG-355-J09 0.0524
AG-347-I21 AG-355-I20 0.05022
AG-347-I21 AG-347-K10 0.05822
AG-347-I21 AG-347-M15 0.05822
AG-347-I21 MIT9322 0.06477
AG-347-I21 AG-402-F05 0.06041
AG-347-I21 SB 0.04585
AG-347-I21 AG-418-P13 0.03857
AG-347-I21 AG-355-N16 0.03785
AG-347-I21 AG-355-P07 0.04076
AG-347-I21 AG-355-M18 0.04658
AG-347-I21 AG-347-L19 0.04585
AG-347-I21 MIT1314 0.07715
AG-347-I21 MIT9312 0.07424
AG-347-I21 MIT9302 0.07351
AG-347-I21 AG-347-L20 0.02838
AG-347-I21 AG-347-G20 0.02693
AG-347-I21 AG-347-G18 0.02693
AG-347-I21 AS9601 0.02256
AG-347-I19 AG-402-K16 0.02838
AG-347-I19 AG-442-N07 0.0313
AG-347-I19 MIT9301 0.02475
AG-347-I19 AG-402-K22 0.03712
AG-347-I19 AG-347-J14 0.04512
AG-347-I19 AG-355-J09 0.05095
AG-347-I19 AG-355-I20 0.04803
AG-347-I19 AG-347-K10 0.05459
AG-347-I19 AG-347-M15 0.0524
AG-347-I19 MIT9322 0.0575
AG-347-I19 AG-402-F05 0.05313
AG-347-I19 SB 0.04512
AG-347-I19 AG-418-P13 0.0393
AG-347-I19 AG-355-N16 0.03785
AG-347-I19 AG-355-P07 0.03857
AG-347-I19 AG-355-M18 0.0444
AG-347-I19 AG-347-L19 0.04585
AG-347-I19 MIT1314 0.07424
AG-347-I19 MIT9312 0.0706
AG-347-I19 MIT9302 0.06987
AG-347-I19 AG-347-L20 0.0262
AG-347-I19 AG-347-G20 0.02475
AG-347-I19 AG-347-G18 0.02475
AG-347-I19 AS9601 0.01892
AG-347-I19 AG-347-I21 0.01528
AG-355-N22 AG-402-K16 0.03348
AG-355-N22 AG-442-N07 0.03202
AG-355-N22 MIT9301 0.0262
AG-355-N22 AG-402-K22 0.04076
AG-355-N22 AG-347-J14 0.04731
AG-355-N22 AG-355-J09 0.05386
AG-355-N22 AG-355-I20 0.0524
AG-355-N22 AG-347-K10 0.05459
AG-355-N22 AG-347-M15 0.05968
AG-355-N22 MIT9322 0.06477
AG-355-N22 AG-402-F05 0.05968
AG-355-N22 SB 0.04949
AG-355-N22 AG-418-P13 0.04367
AG-355-N22 AG-355-N16 0.04076
AG-355-N22 AG-355-P07 0.04658
AG-355-N22 AG-355-M18 0.04803
AG-355-N22 AG-347-L19 0.04876
AG-355-N22 MIT1314 0.07933
AG-355-N22 MIT9312 0.07278
AG-355-N22 MIT9302 0.07496
AG-355-N22 AG-347-L20 0.02911
AG-355-N22 AG-347-G20 0.02984
AG-355-N22 AG-347-G18 0.02911
AG-355-N22 AS9601 0.02329
AG-355-N22 AG-347-I21 0.0182
AG-355-N22 AG-347-I19 0.01747
AG-355-M02 AG-402-K16 0.03348
AG-355-M02 AG-442-N07 0.03057
AG-355-M02 MIT9301 0.02475
AG-355-M02 AG-402-K22 0.03857
AG-355-M02 AG-347-J14 0.04585
AG-355-M02 AG-355-J09 0.0524
AG-355-M02 AG-355-I20 0.05095
AG-355-M02 AG-347-K10 0.05386
AG-355-M02 AG-347-M15 0.0575
AG-355-M02 MIT9322 0.06477
AG-355-M02 AG-402-F05 0.05968
AG-355-M02 SB 0.04803
AG-355-M02 AG-418-P13 0.04221
AG-355-M02 AG-355-N16 0.0393
AG-355-M02 AG-355-P07 0.04512
AG-355-M02 AG-355-M18 0.04803
AG-355-M02 AG-347-L19 0.04731
AG-355-M02 MIT1314 0.07933
AG-355-M02 MIT9312 0.07424
AG-355-M02 MIT9302 0.07496
AG-355-M02 AG-347-L20 0.02766
AG-355-M02 AG-347-G20 0.02911
AG-355-M02 AG-347-G18 0.02766
AG-355-M02 AS9601 0.02183
AG-355-M02 AG-347-I21 0.01674
AG-355-M02 AG-347-I19 0.01601
AG-355-M02 AG-355-N22 0.003639
AG-347-K16 AG-402-K16 0.03348
AG-347-K16 AG-442-N07 0.03202
AG-347-K16 MIT9301 0.0262
AG-347-K16 AG-402-K22 0.03785
AG-347-K16 AG-347-J14 0.04658
AG-347-K16 AG-355-J09 0.05167
AG-347-K16 AG-355-I20 0.05022
AG-347-K16 AG-347-K10 0.05677
AG-347-K16 AG-347-M15 0.05895
AG-347-K16 MIT9322 0.06477
AG-347-K16 AG-402-F05 0.05895
AG-347-K16 SB 0.04803
AG-347-K16 AG-418-P13 0.04148
AG-347-K16 AG-355-N16 0.04003
AG-347-K16 AG-355-P07 0.04294
AG-347-K16 AG-355-M18 0.04803
AG-347-K16 AG-347-L19 0.04731
AG-347-K16 MIT1314 0.07642
AG-347-K16 MIT9312 0.07278
AG-347-K16 MIT9302 0.07205
AG-347-K16 AG-347-L20 0.02838
AG-347-K16 AG-347-G20 0.02838
AG-347-K16 AG-347-G18 0.02547
AG-347-K16 AS9601 0.02256
AG-347-K16 AG-347-I21 0.02329
AG-347-K16 AG-347-I19 0.02256
AG-347-K16 AG-355-N22 0.02329
AG-347-K16 AG-355-M02 0.02256
AG-418-F08 AG-402-K16 0.03857
AG-418-F08 AG-442-N07 0.03785
AG-418-F08 MIT9301 0.03421
AG-418-F08 AG-402-K22 0.04367
AG-418-F08 AG-347-J14 0.04949
AG-418-F08 AG-355-J09 0.05604
AG-418-F08 AG-355-I20 0.05386
AG-418-F08 AG-347-K10 0.05968
AG-418-F08 AG-347-M15 0.06332
AG-418-F08 MIT9322 0.06841
AG-418-F08 AG-402-F05 0.06186
AG-418-F08 SB 0.05313
AG-418-F08 AG-418-P13 0.04731
AG-418-F08 AG-355-N16 0.04221
AG-418-F08 AG-355-P07 0.05022
AG-418-F08 AG-355-M18 0.05386
AG-418-F08 AG-347-L19 0.04876
AG-418-F08 MIT1314 0.08443
AG-418-F08 MIT9312 0.08079
AG-418-F08 MIT9302 0.08297
AG-418-F08 AG-347-L20 0.03348
AG-418-F08 AG-347-G20 0.03275
AG-418-F08 AG-347-G18 0.03421
AG-418-F08 AS9601 0.02402
AG-418-F08 AG-347-I21 0.01965
AG-418-F08 AG-347-I19 0.02111
AG-418-F08 AG-355-N22 0.02547
AG-418-F08 AG-355-M02 0.02402
AG-418-F08 AG-347-K16 0.02911
AG-355-K15 AG-402-K16 0.03421
AG-355-K15 AG-442-N07 0.04076
AG-355-K15 MIT9301 0.03275
AG-355-K15 AG-402-K22 0.04294
AG-355-K15 AG-347-J14 0.05022
AG-355-K15 AG-355-J09 0.0524
AG-355-K15 AG-355-I20 0.05386
AG-355-K15 AG-347-K10 0.05822
AG-355-K15 AG-347-M15 0.05604
AG-355-K15 MIT9322 0.06041
AG-355-K15 AG-402-F05 0.06041
AG-355-K15 SB 0.0524
AG-355-K15 AG-418-P13 0.04512
AG-355-K15 AG-355-N16 0.04221
AG-355-K15 AG-355-P07 0.04658
AG-355-K15 AG-355-M18 0.04876
AG-355-K15 AG-347-L19 0.05095
AG-355-K15 MIT1314 0.0837
AG-355-K15 MIT9312 0.07642
AG-355-K15 MIT9302 0.0786
AG-355-K15 AG-347-L20 0.03348
AG-355-K15 AG-347-G20 0.03421
AG-355-K15 AG-347-G18 0.03275
AG-355-K15 AS9601 0.02984
AG-355-K15 AG-347-I21 0.02838
AG-355-K15 AG-347-I19 0.02766
AG-355-K15 AG-355-N22 0.03057
AG-355-K15 AG-355-M02 0.02838
AG-355-K15 AG-347-K16 0.03057
AG-355-K15 AG-418-F08 0.03785
AG-418-J17 AG-402-K16 0.02475
AG-418-J17 AG-442-N07 0.03639
AG-418-J17 MIT9301 0.03493
AG-418-J17 AG-402-K22 0.03421
AG-418-J17 AG-347-J14 0.04003
AG-418-J17 AG-355-J09 0.04585
AG-418-J17 AG-355-I20 0.04367
AG-418-J17 AG-347-K10 0.05313
AG-418-J17 AG-347-M15 0.05386
AG-418-J17 MIT9322 0.05677
AG-418-J17 AG-402-F05 0.05677
AG-418-J17 SB 0.0313
AG-418-J17 AG-418-P13 0.02402
AG-418-J17 AG-355-N16 0.02547
AG-418-J17 AG-355-P07 0.03057
AG-418-J17 AG-355-M18 0.04076
AG-418-J17 AG-347-L19 0.0393
AG-418-J17 MIT1314 0.07787
AG-418-J17 MIT9312 0.07424
AG-418-J17 MIT9302 0.08006
AG-418-J17 AG-347-L20 0.03057
AG-418-J17 AG-347-G20 0.02838
AG-418-J17 AG-347-G18 0.0313
AG-418-J17 AS9601 0.03202
AG-418-J17 AG-347-I21 0.03275
AG-418-J17 AG-347-I19 0.03057
AG-418-J17 AG-355-N22 0.03493
AG-418-J17 AG-355-M02 0.03348
AG-418-J17 AG-347-K16 0.03275
AG-418-J17 AG-418-F08 0.03857
AG-418-J17 AG-355-K15 0.03639
AG-402-N23 AG-402-K16 0.02256
AG-402-N23 AG-442-N07 0.03493
AG-402-N23 MIT9301 0.03348
AG-402-N23 AG-402-K22 0.03275
AG-402-N23 AG-347-J14 0.03712
AG-402-N23 AG-355-J09 0.04803
AG-402-N23 AG-355-I20 0.04367
AG-402-N23 AG-347-K10 0.05167
AG-402-N23 AG-347-M15 0.05386
AG-402-N23 MIT9322 0.05604
AG-402-N23 AG-402-F05 0.05459
AG-402-N23 SB 0.03421
AG-402-N23 AG-418-P13 0.02547
AG-402-N23 AG-355-N16 0.02547
AG-402-N23 AG-355-P07 0.0313
AG-402-N23 AG-355-M18 0.03785
AG-402-N23 AG-347-L19 0.03348
AG-402-N23 MIT1314 0.07278
AG-402-N23 MIT9312 0.07351
AG-402-N23 MIT9302 0.07715
AG-402-N23 AG-347-L20 0.02984
AG-402-N23 AG-347-G20 0.02693
AG-402-N23 AG-347-G18 0.02984
AG-402-N23 AS9601 0.03057
AG-402-N23 AG-347-I21 0.0313
AG-402-N23 AG-347-I19 0.02911
AG-402-N23 AG-355-N22 0.03348
AG-402-N23 AG-355-M02 0.03202
AG-402-N23 AG-347-K16 0.0313
AG-402-N23 AG-418-F08 0.03566
AG-402-N23 AG-355-K15 0.03566
AG-402-N23 AG-418-J17 0.0182
AG-402-O16 AG-402-K16 0.03712
AG-402-O16 AG-442-N07 0.04803
AG-402-O16 MIT9301 0.04003
AG-402-O16 AG-402-K22 0.03275
AG-402-O16 AG-347-J14 0.04148
AG-402-O16 AG-355-J09 0.04585
AG-402-O16 AG-355-I20 0.0444
AG-402-O16 AG-347-K10 0.04512
AG-402-O16 AG-347-M15 0.04585
AG-402-O16 MIT9322 0.05095
AG-402-O16 AG-402-F05 0.04876
AG-402-O16 SB 0.05095
AG-402-O16 AG-418-P13 0.04658
AG-402-O16 AG-355-N16 0.0444
AG-402-O16 AG-355-P07 0.04803
AG-402-O16 AG-355-M18 0.05022
AG-402-O16 AG-347-L19 0.05167
AG-402-O16 MIT1314 0.07132
AG-402-O16 MIT9312 0.06477
AG-402-O16 MIT9302 0.06769
AG-402-O16 AG-347-L20 0.04003
AG-402-O16 AG-347-G20 0.03785
AG-402-O16 AG-347-G18 0.03712
AG-402-O16 AS9601 0.03348
AG-402-O16 AG-347-I21 0.04294
AG-402-O16 AG-347-I19 0.03639
AG-402-O16 AG-355-N22 0.0444
AG-402-O16 AG-355-M02 0.04221
AG-402-O16 AG-347-K16 0.04148
AG-402-O16 AG-418-F08 0.0444
AG-402-O16 AG-355-K15 0.04076
AG-402-O16 AG-418-J17 0.04003
AG-402-O16 AG-402-N23 0.03857
AG-402-K21 AG-402-K16 0.03785
AG-402-K21 AG-442-N07 0.04585
AG-402-K21 MIT9301 0.04003
AG-402-K21 AG-402-K22 0.03712
AG-402-K21 AG-347-J14 0.04003
AG-402-K21 AG-355-J09 0.04585
AG-402-K21 AG-355-I20 0.04658
AG-402-K21 AG-347-K10 0.05022
AG-402-K21 AG-347-M15 0.05167
AG-402-K21 MIT9322 0.0524
AG-402-K21 AG-402-F05 0.05022
AG-402-K21 SB 0.0524
AG-402-K21 AG-418-P13 0.04731
AG-402-K21 AG-355-N16 0.04876
AG-402-K21 AG-355-P07 0.05022
AG-402-K21 AG-355-M18 0.05313
AG-402-K21 AG-347-L19 0.05313
AG-402-K21 MIT1314 0.06769
AG-402-K21 MIT9312 0.06405
AG-402-K21 MIT9302 0.07205
AG-402-K21 AG-347-L20 0.04294
AG-402-K21 AG-347-G20 0.04003
AG-402-K21 AG-347-G18 0.0393
AG-402-K21 AS9601 0.03857
AG-402-K21 AG-347-I21 0.04003
AG-402-K21 AG-347-I19 0.03857
AG-402-K21 AG-355-N22 0.04294
AG-402-K21 AG-355-M02 0.04148
AG-402-K21 AG-347-K16 0.04076
AG-402-K21 AG-418-F08 0.04294
AG-402-K21 AG-355-K15 0.04148
AG-402-K21 AG-418-J17 0.04076
AG-402-K21 AG-402-N23 0.03785
AG-402-K21 AG-402-O16 0.03275
AG-347-C10 AG-402-K16 0.04076
AG-347-C10 AG-442-N07 0.05095
AG-347-C10 MIT9301 0.04731
AG-347-C10 AG-402-K22 0.04076
AG-347-C10 AG-347-J14 0.04731
AG-347-C10 AG-355-J09 0.05095
AG-347-C10 AG-355-I20 0.05022
AG-347-C10 AG-347-K10 0.05095
AG-347-C10 AG-347-M15 0.04876
AG-347-C10 MIT9322 0.05822
AG-347-C10 AG-402-F05 0.05022
AG-347-C10 SB 0.05895
AG-347-C10 AG-418-P13 0.05167
AG-347-C10 AG-355-N16 0.04803
AG-347-C10 AG-355-P07 0.05022
AG-347-C10 AG-355-M18 0.05167
AG-347-C10 AG-347-L19 0.05677
AG-347-C10 MIT1314 0.07496
AG-347-C10 MIT9312 0.06987
AG-347-C10 MIT9302 0.07424
AG-347-C10 AG-347-L20 0.04148
AG-347-C10 AG-347-G20 0.04221
AG-347-C10 AG-347-G18 0.04148
AG-347-C10 AS9601 0.04148
AG-347-C10 AG-347-I21 0.04585
AG-347-C10 AG-347-I19 0.04512
AG-347-C10 AG-355-N22 0.04731
AG-347-C10 AG-355-M02 0.04585
AG-347-C10 AG-347-K16 0.0444
AG-347-C10 AG-418-F08 0.05167
AG-347-C10 AG-355-K15 0.04803
AG-347-C10 AG-418-J17 0.04367
AG-347-C10 AG-402-N23 0.0444
AG-347-C10 AG-402-O16 0.03712
AG-347-C10 AG-402-K21 0.04003
AG-347-K02 AG-402-K16 0.05313
AG-347-K02 AG-442-N07 0.06259
AG-347-K02 MIT9301 0.05386
AG-347-K02 AG-402-K22 0.04221
AG-347-K02 AG-347-J14 0.05677
AG-347-K02 AG-355-J09 0.05968
AG-347-K02 AG-355-I20 0.05604
AG-347-K02 AG-347-K10 0.05167
AG-347-K02 AG-347-M15 0.05677
AG-347-K02 MIT9322 0.0575
AG-347-K02 AG-402-F05 0.06259
AG-347-K02 SB 0.06332
AG-347-K02 AG-418-P13 0.05822
AG-347-K02 AG-355-N16 0.05604
AG-347-K02 AG-355-P07 0.05968
AG-347-K02 AG-355-M18 0.06259
AG-347-K02 AG-347-L19 0.06623
AG-347-K02 MIT1314 0.07787
AG-347-K02 MIT9312 0.07278
AG-347-K02 MIT9302 0.07132
AG-347-K02 AG-347-L20 0.04949
AG-347-K02 AG-347-G20 0.04876
AG-347-K02 AG-347-G18 0.0524
AG-347-K02 AS9601 0.05313
AG-347-K02 AG-347-I21 0.05895
AG-347-K02 AG-347-I19 0.05167
AG-347-K02 AG-355-N22 0.05968
AG-347-K02 AG-355-M02 0.0575
AG-347-K02 AG-347-K16 0.05531
AG-347-K02 AG-418-F08 0.06405
AG-347-K02 AG-355-K15 0.05677
AG-347-K02 AG-418-J17 0.05313
AG-347-K02 AG-402-N23 0.05167
AG-347-K02 AG-402-O16 0.04076
AG-347-K02 AG-402-K21 0.04876
AG-347-K02 AG-347-C10 0.0524
AG-402-L23 AG-402-K16 0.04876
AG-402-L23 AG-442-N07 0.05604
AG-402-L23 MIT9301 0.0575
AG-402-L23 AG-402-K22 0.04949
AG-402-L23 AG-347-J14 0.05531
AG-402-L23 AG-355-J09 0.05604
AG-402-L23 AG-355-I20 0.05677
AG-402-L23 AG-347-K10 0.06259
AG-402-L23 AG-347-M15 0.05604
AG-402-L23 MIT9322 0.06623
AG-402-L23 AG-402-F05 0.008006
AG-402-L23 SB 0.06914
AG-402-L23 AG-418-P13 0.06186
AG-402-L23 AG-355-N16 0.0575
AG-402-L23 AG-355-P07 0.05895
AG-402-L23 AG-355-M18 0.05604
AG-402-L23 AG-347-L19 0.06841
AG-402-L23 MIT1314 0.06914
AG-402-L23 MIT9312 0.06696
AG-402-L23 MIT9302 0.07205
AG-402-L23 AG-347-L20 0.05313
AG-402-L23 AG-347-G20 0.05167
AG-402-L23 AG-347-G18 0.04949
AG-402-L23 AS9601 0.05386
AG-402-L23 AG-347-I21 0.05822
AG-402-L23 AG-347-I19 0.05095
AG-402-L23 AG-355-N22 0.0575
AG-402-L23 AG-355-M02 0.0575
AG-402-L23 AG-347-K16 0.05531
AG-402-L23 AG-418-F08 0.06114
AG-402-L23 AG-355-K15 0.05822
AG-402-L23 AG-418-J17 0.05459
AG-402-L23 AG-402-N23 0.05022
AG-402-L23 AG-402-O16 0.04658
AG-402-L23 AG-402-K21 0.04876
AG-402-L23 AG-347-C10 0.04803
AG-402-L23 AG-347-K02 0.05895
MIT9401 AG-402-K16 0.05459
MIT9401 AG-442-N07 0.06841
MIT9401 MIT9301 0.06259
MIT9401 AG-402-K22 0.05677
MIT9401 AG-347-J14 0.06186
MIT9401 AG-355-J09 0.06332
MIT9401 AG-355-I20 0.05531
MIT9401 AG-347-K10 0.06332
MIT9401 AG-347-M15 0.0444
MIT9401 MIT9322 0.001456
MIT9401 AG-402-F05 0.06623
MIT9401 SB 0.07132
MIT9401 AG-418-P13 0.06114
MIT9401 AG-355-N16 0.06405
MIT9401 AG-355-P07 0.06114
MIT9401 AG-355-M18 0.06332
MIT9401 AG-347-L19 0.06914
MIT9401 MIT1314 0.08734
MIT9401 MIT9312 0.08588
MIT9401 MIT9302 0.08224
MIT9401 AG-347-L20 0.05968
MIT9401 AG-347-G20 0.05531
MIT9401 AG-347-G18 0.05895
MIT9401 AS9601 0.05604
MIT9401 AG-347-I21 0.06477
MIT9401 AG-347-I19 0.0575
MIT9401 AG-355-N22 0.06477
MIT9401 AG-355-M02 0.06477
MIT9401 AG-347-K16 0.06477
MIT9401 AG-418-F08 0.06841
MIT9401 AG-355-K15 0.06041
MIT9401 AG-418-J17 0.05677
MIT9401 AG-402-N23 0.05604
MIT9401 AG-402-O16 0.05095
MIT9401 AG-402-K21 0.0524
MIT9401 AG-347-C10 0.05822
MIT9401 AG-347-K02 0.0575
MIT9401 AG-402-L23 0.06623
MIT9321 AG-402-K16 0.05459
MIT9321 AG-442-N07 0.06841
MIT9321 MIT9301 0.06259
MIT9321 AG-402-K22 0.05677
MIT9321 AG-347-J14 0.06186
MIT9321 AG-355-J09 0.06332
MIT9321 AG-355-I20 0.05531
MIT9321 AG-347-K10 0.06332
MIT9321 AG-347-M15 0.0444
MIT9321 MIT9322 0.002183
MIT9321 AG-402-F05 0.06623
MIT9321 SB 0.07132
MIT9321 AG-418-P13 0.06114
MIT9321 AG-355-N16 0.06405
MIT9321 AG-355-P07 0.06114
MIT9321 AG-355-M18 0.06332
MIT9321 AG-347-L19 0.06914
MIT9321 MIT1314 0.08806
MIT9321 MIT9312 0.08588
MIT9321 MIT9302 0.08297
MIT9321 AG-347-L20 0.05968
MIT9321 AG-347-G20 0.05531
MIT9321 AG-347-G18 0.05895
MIT9321 AS9601 0.05604
MIT9321 AG-347-I21 0.06477
MIT9321 AG-347-I19 0.0575
MIT9321 AG-355-N22 0.06477
MIT9321 AG-355-M02 0.06477
MIT9321 AG-347-K16 0.06477
MIT9321 AG-418-F08 0.06841
MIT9321 AG-355-K15 0.06041
MIT9321 AG-418-J17 0.05677
MIT9321 AG-402-N23 0.05677
MIT9321 AG-402-O16 0.05095
MIT9321 AG-402-K21 0.0524
MIT9321 AG-347-C10 0.05822
MIT9321 AG-347-K02 0.0575
MIT9321 AG-402-L23 0.06623
MIT9321 MIT9401 0.002183
AG-347-I15 AG-402-K16 0.04876
AG-347-I15 AG-442-N07 0.06114
AG-347-I15 MIT9301 0.05604
AG-347-I15 AG-402-K22 0.04658
AG-347-I15 AG-347-J14 0.05531
AG-347-I15 AG-355-J09 0.05095
AG-347-I15 AG-355-I20 0.04731
AG-347-I15 AG-347-K10 0.05604
AG-347-I15 AG-347-M15 0.02984
AG-347-I15 MIT9322 0.03421
AG-347-I15 AG-402-F05 0.05313
AG-347-I15 SB 0.06405
AG-347-I15 AG-418-P13 0.05459
AG-347-I15 AG-355-N16 0.05531
AG-347-I15 AG-355-P07 0.05604
AG-347-I15 AG-355-M18 0.05459
AG-347-I15 AG-347-L19 0.06259
AG-347-I15 MIT1314 0.08151
AG-347-I15 MIT9312 0.07715
AG-347-I15 MIT9302 0.08224
AG-347-I15 AG-347-L20 0.0524
AG-347-I15 AG-347-G20 0.05022
AG-347-I15 AG-347-G18 0.04949
AG-347-I15 AS9601 0.05022
AG-347-I15 AG-347-I21 0.05531
AG-347-I15 AG-347-I19 0.04949
AG-347-I15 AG-355-N22 0.05895
AG-347-I15 AG-355-M02 0.0575
AG-347-I15 AG-347-K16 0.05604
AG-347-I15 AG-418-F08 0.05895
AG-347-I15 AG-355-K15 0.05386
AG-347-I15 AG-418-J17 0.05095
AG-347-I15 AG-402-N23 0.04949
AG-347-I15 AG-402-O16 0.04367
AG-347-I15 AG-402-K21 0.04731
AG-347-I15 AG-347-C10 0.04585
AG-347-I15 AG-347-K02 0.0524
AG-347-I15 AG-402-L23 0.05167
AG-347-I15 MIT9401 0.03421
AG-347-I15 MIT9321 0.03421
AG-347-E23 AG-402-K16 0.05095
AG-347-E23 AG-442-N07 0.05677
AG-347-E23 MIT9301 0.05531
AG-347-E23 AG-402-K22 0.04585
AG-347-E23 AG-347-J14 0.05531
AG-347-E23 AG-355-J09 0.05386
AG-347-E23 AG-355-I20 0.04949
AG-347-E23 AG-347-K10 0.05386
AG-347-E23 AG-347-M15 0.03785
AG-347-E23 MIT9322 0.04003
AG-347-E23 AG-402-F05 0.05895
AG-347-E23 SB 0.06332
AG-347-E23 AG-418-P13 0.0575
AG-347-E23 AG-355-N16 0.05095
AG-347-E23 AG-355-P07 0.05822
AG-347-E23 AG-355-M18 0.05386
AG-347-E23 AG-347-L19 0.06332
AG-347-E23 MIT1314 0.08224
AG-347-E23 MIT9312 0.07715
AG-347-E23 MIT9302 0.07424
AG-347-E23 AG-347-L20 0.05022
AG-347-E23 AG-347-G20 0.04949
AG-347-E23 AG-347-G18 0.04658
AG-347-E23 AS9601 0.04876
AG-347-E23 AG-347-I21 0.0524
AG-347-E23 AG-347-I19 0.05095
AG-347-E23 AG-355-N22 0.0575
AG-347-E23 AG-355-M02 0.05604
AG-347-E23 AG-347-K16 0.05386
AG-347-E23 AG-418-F08 0.05677
AG-347-E23 AG-355-K15 0.05459
AG-347-E23 AG-418-J17 0.0524
AG-347-E23 AG-402-N23 0.04803
AG-347-E23 AG-402-O16 0.04294
AG-347-E23 AG-402-K21 0.04585
AG-347-E23 AG-347-C10 0.0444
AG-347-E23 AG-347-K02 0.05386
AG-347-E23 AG-402-L23 0.05604
AG-347-E23 MIT9401 0.04003
AG-347-E23 MIT9321 0.04003
AG-347-E23 AG-347-I15 0.03275
AG-347-M18 AG-402-K16 0.05459
AG-347-M18 AG-442-N07 0.06623
AG-347-M18 MIT9301 0.06114
AG-347-M18 AG-402-K22 0.05167
AG-347-M18 AG-347-J14 0.06405
AG-347-M18 AG-355-J09 0.06041
AG-347-M18 AG-355-I20 0.05459
AG-347-M18 AG-347-K10 0.06041
AG-347-M18 AG-347-M15 0.04148
AG-347-M18 MIT9322 0.04076
AG-347-M18 AG-402-F05 0.06259
AG-347-M18 SB 0.0655
AG-347-M18 AG-418-P13 0.05968
AG-347-M18 AG-355-N16 0.05968
AG-347-M18 AG-355-P07 0.06114
AG-347-M18 AG-355-M18 0.06332
AG-347-M18 AG-347-L19 0.0706
AG-347-M18 MIT1314 0.08734
AG-347-M18 MIT9312 0.08006
AG-347-M18 MIT9302 0.08734
AG-347-M18 AG-347-L20 0.05822
AG-347-M18 AG-347-G20 0.05459
AG-347-M18 AG-347-G18 0.05313
AG-347-M18 AS9601 0.05313
AG-347-M18 AG-347-I21 0.06041
AG-347-M18 AG-347-I19 0.05531
AG-347-M18 AG-355-N22 0.06477
AG-347-M18 AG-355-M02 0.06332
AG-347-M18 AG-347-K16 0.06114
AG-347-M18 AG-418-F08 0.06186
AG-347-M18 AG-355-K15 0.06186
AG-347-M18 AG-418-J17 0.05895
AG-347-M18 AG-402-N23 0.0575
AG-347-M18 AG-402-O16 0.05167
AG-347-M18 AG-402-K21 0.05459
AG-347-M18 AG-347-C10 0.0575
AG-347-M18 AG-347-K02 0.05531
AG-347-M18 AG-402-L23 0.06259
AG-347-M18 MIT9401 0.04076
AG-347-M18 MIT9321 0.04076
AG-347-M18 AG-347-I15 0.03348
AG-347-M18 AG-347-E23 0.03785
MIT9116 AG-402-K16 0.07496
MIT9116 AG-442-N07 0.08224
MIT9116 MIT9301 0.07715
MIT9116 AG-402-K22 0.07351
MIT9116 AG-347-J14 0.08224
MIT9116 AG-355-J09 0.08151
MIT9116 AG-355-I20 0.07933
MIT9116 AG-347-K10 0.0837
MIT9116 AG-347-M15 0.08079
MIT9116 MIT9322 0.07569
MIT9116 AG-402-F05 0.08443
MIT9116 SB 0.08661
MIT9116 AG-418-P13 0.07933
MIT9116 AG-355-N16 0.08079
MIT9116 AG-355-P07 0.07787
MIT9116 AG-355-M18 0.08151
MIT9116 AG-347-L19 0.08079
MIT9116 MIT1314 0.09753
MIT9116 MIT9312 0.09607
MIT9116 MIT9302 0.09098
MIT9116 AG-347-L20 0.08079
MIT9116 AG-347-G20 0.07787
MIT9116 AG-347-G18 0.07569
MIT9116 AS9601 0.07424
MIT9116 AG-347-I21 0.08006
MIT9116 AG-347-I19 0.07496
MIT9116 AG-355-N22 0.08151
MIT9116 AG-355-M02 0.07933
MIT9116 AG-347-K16 0.0786
MIT9116 AG-418-F08 0.07933
MIT9116 AG-355-K15 0.07787
MIT9116 AG-418-J17 0.07351
MIT9116 AG-402-N23 0.07205
MIT9116 AG-402-O16 0.07205
MIT9116 AG-402-K21 0.07569
MIT9116 AG-347-C10 0.07569
MIT9116 AG-347-K02 0.07933
MIT9116 AG-402-L23 0.08079
MIT9116 MIT9401 0.07569
MIT9116 MIT9321 0.07569
MIT9116 AG-347-I15 0.07278
MIT9116 AG-347-E23 0.07787
MIT9116 AG-347-M18 0.07424
AG-355-I04 AG-402-K16 0.03712
AG-355-I04 AG-442-N07 0.03785
AG-355-I04 MIT9301 0.03275
AG-355-I04 AG-402-K22 0.04221
AG-355-I04 AG-347-J14 0.05167
AG-355-I04 AG-355-J09 0.0575
AG-355-I04 AG-355-I20 0.05677
AG-355-I04 AG-347-K10 0.05677
AG-355-I04 AG-347-M15 0.06332
AG-355-I04 MIT9322 0.07132
AG-355-I04 AG-402-F05 0.0655
AG-355-I04 SB 0.05313
AG-355-I04 AG-418-P13 0.04731
AG-355-I04 AG-355-N16 0.04585
AG-355-I04 AG-355-P07 0.05095
AG-355-I04 AG-355-M18 0.05095
AG-355-I04 AG-347-L19 0.0524
AG-355-I04 MIT1314 0.08151
AG-355-I04 MIT9312 0.07715
AG-355-I04 MIT9302 0.07642
AG-355-I04 AG-347-L20 0.03275
AG-355-I04 AG-347-G20 0.03275
AG-355-I04 AG-347-G18 0.03421
AG-355-I04 AS9601 0.02911
AG-355-I04 AG-347-I21 0.02256
AG-355-I04 AG-347-I19 0.02183
AG-355-I04 AG-355-N22 0.02402
AG-355-I04 AG-355-M02 0.02256
AG-355-I04 AG-347-K16 0.02838
AG-355-I04 AG-418-F08 0.02911
AG-355-I04 AG-355-K15 0.03566
AG-355-I04 AG-418-J17 0.0393
AG-355-I04 AG-402-N23 0.03785
AG-355-I04 AG-402-O16 0.04803
AG-355-I04 AG-402-K21 0.04512
AG-355-I04 AG-347-C10 0.05095
AG-355-I04 AG-347-K02 0.06041
AG-355-I04 AG-402-L23 0.06332
AG-355-I04 MIT9401 0.07132
AG-355-I04 MIT9321 0.07132
AG-355-I04 AG-347-I15 0.06114
AG-355-I04 AG-347-E23 0.05895
AG-355-I04 AG-347-M18 0.06332
AG-355-I04 MIT9116 0.08079
AG-347-N19 AG-402-K16 0.02766
AG-347-N19 AG-442-N07 0.03202
AG-347-N19 MIT9301 0.02693
AG-347-N19 AG-402-K22 0.03639
AG-347-N19 AG-347-J14 0.04367
AG-347-N19 AG-355-J09 0.04949
AG-347-N19 AG-355-I20 0.04731
AG-347-N19 AG-347-K10 0.05095
AG-347-N19 AG-347-M15 0.05386
AG-347-N19 MIT9322 0.05386
AG-347-N19 AG-402-F05 0.05531
AG-347-N19 SB 0.04585
AG-347-N19 AG-418-P13 0.03857
AG-347-N19 AG-355-N16 0.03712
AG-347-N19 AG-355-P07 0.04003
AG-347-N19 AG-355-M18 0.04367
AG-347-N19 AG-347-L19 0.04658
AG-347-N19 MIT1314 0.07496
AG-347-N19 MIT9312 0.07424
AG-347-N19 MIT9302 0.06914
AG-347-N19 AG-347-L20 0.02547
AG-347-N19 AG-347-G20 0.02547
AG-347-N19 AG-347-G18 0.02402
AG-347-N19 AS9601 0.02256
AG-347-N19 AG-347-I21 0.02038
AG-347-N19 AG-347-I19 0.0182
AG-347-N19 AG-355-N22 0.02111
AG-347-N19 AG-355-M02 0.02111
AG-347-N19 AG-347-K16 0.02183
AG-347-N19 AG-418-F08 0.02547
AG-347-N19 AG-355-K15 0.0262
AG-347-N19 AG-418-J17 0.02984
AG-347-N19 AG-402-N23 0.02766
AG-347-N19 AG-402-O16 0.03566
AG-347-N19 AG-402-K21 0.03712
AG-347-N19 AG-347-C10 0.0444
AG-347-N19 AG-347-K02 0.05386
AG-347-N19 AG-402-L23 0.05459
AG-347-N19 MIT9401 0.05386
AG-347-N19 MIT9321 0.05386
AG-347-N19 AG-347-I15 0.04803
AG-347-N19 AG-347-E23 0.04876
AG-347-N19 AG-347-M18 0.05459
AG-347-N19 MIT9116 0.07205
AG-347-N19 AG-355-I04 0.02547
AG-418-O02 AG-402-K16 0.0313
AG-418-O02 AG-442-N07 0.03275
AG-418-O02 MIT9301 0.0262
AG-418-O02 AG-402-K22 0.03857
AG-418-O02 AG-347-J14 0.04512
AG-418-O02 AG-355-J09 0.0524
AG-418-O02 AG-355-I20 0.05095
AG-418-O02 AG-347-K10 0.05531
AG-418-O02 AG-347-M15 0.05677
AG-418-O02 MIT9322 0.06114
AG-418-O02 AG-402-F05 0.06041
AG-418-O02 SB 0.04585
AG-418-O02 AG-418-P13 0.0393
AG-418-O02 AG-355-N16 0.03566
AG-418-O02 AG-355-P07 0.04076
AG-418-O02 AG-355-M18 0.04294
AG-418-O02 AG-347-L19 0.04512
AG-418-O02 MIT1314 0.07715
AG-418-O02 MIT9312 0.07496
AG-418-O02 MIT9302 0.07496
AG-418-O02 AG-347-L20 0.02693
AG-418-O02 AG-347-G20 0.02766
AG-418-O02 AG-347-G18 0.02766
AG-418-O02 AS9601 0.02111
AG-418-O02 AG-347-I21 0.01528
AG-418-O02 AG-347-I19 0.01456
AG-418-O02 AG-355-N22 0.01601
AG-418-O02 AG-355-M02 0.01601
AG-418-O02 AG-347-K16 0.02256
AG-418-O02 AG-418-F08 0.02256
AG-418-O02 AG-355-K15 0.02838
AG-418-O02 AG-418-J17 0.03057
AG-418-O02 AG-402-N23 0.02838
AG-418-O02 AG-402-O16 0.03857
AG-418-O02 AG-402-K21 0.0393
AG-418-O02 AG-347-C10 0.0444
AG-418-O02 AG-347-K02 0.05386
AG-418-O02 AG-402-L23 0.05822
AG-418-O02 MIT9401 0.06114
AG-418-O02 MIT9321 0.06114
AG-418-O02 AG-347-I15 0.05313
AG-418-O02 AG-347-E23 0.05167
AG-418-O02 AG-347-M18 0.05895
AG-418-O02 MIT9116 0.07496
AG-418-O02 AG-355-I04 0.02183
AG-418-O02 AG-347-N19 0.01674
AG-418-O03 AG-402-K16 0.02256
AG-418-O03 AG-442-N07 0.02911
AG-418-O03 MIT9301 0.02766
AG-418-O03 AG-402-K22 0.02984
AG-418-O03 AG-347-J14 0.03857
AG-418-O03 AG-355-J09 0.04367
AG-418-O03 AG-355-I20 0.04221
AG-418-O03 AG-347-K10 0.04876
AG-418-O03 AG-347-M15 0.0524
AG-418-O03 MIT9322 0.05459
AG-418-O03 AG-402-F05 0.05095
AG-418-O03 SB 0.03857
AG-418-O03 AG-418-P13 0.03275
AG-418-O03 AG-355-N16 0.03348
AG-418-O03 AG-355-P07 0.03566
AG-418-O03 AG-355-M18 0.04003
AG-418-O03 AG-347-L19 0.04294
AG-418-O03 MIT1314 0.07132
AG-418-O03 MIT9312 0.06696
AG-418-O03 MIT9302 0.06769
AG-418-O03 AG-347-L20 0.02256
AG-418-O03 AG-347-G20 0.02329
AG-418-O03 AG-347-G18 0.02111
AG-418-O03 AS9601 0.02329
AG-418-O03 AG-347-I21 0.0262
AG-418-O03 AG-347-I19 0.02329
AG-418-O03 AG-355-N22 0.02838
AG-418-O03 AG-355-M02 0.02693
AG-418-O03 AG-347-K16 0.0262
AG-418-O03 AG-418-F08 0.03202
AG-418-O03 AG-355-K15 0.0313
AG-418-O03 AG-418-J17 0.02475
AG-418-O03 AG-402-N23 0.02329
AG-418-O03 AG-402-O16 0.03275
AG-418-O03 AG-402-K21 0.03421
AG-418-O03 AG-347-C10 0.03857
AG-418-O03 AG-347-K02 0.04949
AG-418-O03 AG-402-L23 0.04876
AG-418-O03 MIT9401 0.05459
AG-418-O03 MIT9321 0.05459
AG-418-O03 AG-347-I15 0.04658
AG-418-O03 AG-347-E23 0.04658
AG-418-O03 AG-347-M18 0.05459
AG-418-O03 MIT9116 0.06769
AG-418-O03 AG-355-I04 0.03275
AG-418-O03 AG-347-N19 0.02329
AG-418-O03 AG-418-O02 0.02402
AG-402-A04 AG-402-K16 0.02911
AG-402-A04 AG-442-N07 0.03857
AG-402-A04 MIT9301 0.03348
AG-402-A04 AG-402-K22 0.03421
AG-402-A04 AG-347-J14 0.04658
AG-402-A04 AG-355-J09 0.04803
AG-402-A04 AG-355-I20 0.04876
AG-402-A04 AG-347-K10 0.05313
AG-402-A04 AG-347-M15 0.05459
AG-402-A04 MIT9322 0.05531
AG-402-A04 AG-402-F05 0.05313
AG-402-A04 SB 0.04512
AG-402-A04 AG-418-P13 0.0393
AG-402-A04 AG-355-N16 0.03639
AG-402-A04 AG-355-P07 0.04076
AG-402-A04 AG-355-M18 0.04585
AG-402-A04 AG-347-L19 0.05167
AG-402-A04 MIT1314 0.07642
AG-402-A04 MIT9312 0.07351
AG-402-A04 MIT9302 0.0706
AG-402-A04 AG-347-L20 0.03057
AG-402-A04 AG-347-G20 0.02838
AG-402-A04 AG-347-G18 0.03202
AG-402-A04 AS9601 0.02984
AG-402-A04 AG-347-I21 0.03493
AG-402-A04 AG-347-I19 0.0313
AG-402-A04 AG-355-N22 0.03493
AG-402-A04 AG-355-M02 0.03421
AG-402-A04 AG-347-K16 0.03493
AG-402-A04 AG-418-F08 0.04076
AG-402-A04 AG-355-K15 0.03857
AG-402-A04 AG-418-J17 0.02984
AG-402-A04 AG-402-N23 0.03057
AG-402-A04 AG-402-O16 0.03785
AG-402-A04 AG-402-K21 0.04003
AG-402-A04 AG-347-C10 0.04585
AG-402-A04 AG-347-K02 0.04731
AG-402-A04 AG-402-L23 0.0524
AG-402-A04 MIT9401 0.05531
AG-402-A04 MIT9321 0.05531
AG-402-A04 AG-347-I15 0.05022
AG-402-A04 AG-347-E23 0.05167
AG-402-A04 AG-347-M18 0.05822
AG-402-A04 MIT9116 0.07205
AG-402-A04 AG-355-I04 0.0393
AG-402-A04 AG-347-N19 0.03057
AG-402-A04 AG-418-O02 0.03275
AG-402-A04 AG-418-O03 0.02256
AG-402-I23 AG-402-K16 0.02256
AG-402-I23 AG-442-N07 0.03493
AG-402-I23 MIT9301 0.02984
AG-402-I23 AG-402-K22 0.0313
AG-402-I23 AG-347-J14 0.03857
AG-402-I23 AG-355-J09 0.04658
AG-402-I23 AG-355-I20 0.04221
AG-402-I23 AG-347-K10 0.04876
AG-402-I23 AG-347-M15 0.05095
AG-402-I23 MIT9322 0.05459
AG-402-I23 AG-402-F05 0.0524
AG-402-I23 SB 0.03348
AG-402-I23 AG-418-P13 0.02475
AG-402-I23 AG-355-N16 0.02183
AG-402-I23 AG-355-P07 0.02547
AG-402-I23 AG-355-M18 0.03275
AG-402-I23 AG-347-L19 0.03785
AG-402-I23 MIT1314 0.07205
AG-402-I23 MIT9312 0.0706
AG-402-I23 MIT9302 0.07569
AG-402-I23 AG-347-L20 0.02838
AG-402-I23 AG-347-G20 0.02693
AG-402-I23 AG-347-G18 0.02838
AG-402-I23 AS9601 0.02911
AG-402-I23 AG-347-I21 0.02984
AG-402-I23 AG-347-I19 0.0262
AG-402-I23 AG-355-N22 0.03202
AG-402-I23 AG-355-M02 0.03057
AG-402-I23 AG-347-K16 0.02911
AG-402-I23 AG-418-F08 0.03566
AG-402-I23 AG-355-K15 0.03493
AG-402-I23 AG-418-J17 0.01674
AG-402-I23 AG-402-N23 0.01528
AG-402-I23 AG-402-O16 0.03639
AG-402-I23 AG-402-K21 0.03712
AG-402-I23 AG-347-C10 0.04367
AG-402-I23 AG-347-K02 0.04803
AG-402-I23 AG-402-L23 0.05022
AG-402-I23 MIT9401 0.05459
AG-402-I23 MIT9321 0.05459
AG-402-I23 AG-347-I15 0.04658
AG-402-I23 AG-347-E23 0.04658
AG-402-I23 AG-347-M18 0.05386
AG-402-I23 MIT9116 0.07205
AG-402-I23 AG-355-I04 0.03639
AG-402-I23 AG-347-N19 0.02693
AG-402-I23 AG-418-O02 0.02766
AG-402-I23 AG-418-O03 0.02111
AG-402-I23 AG-402-A04 0.02766
AG-347-J06 AG-402-K16 0.03421
AG-347-J06 AG-442-N07 0.03785
AG-347-J06 MIT9301 0.03712
AG-347-J06 AG-402-K22 0.03421
AG-347-J06 AG-347-J14 0.0393
AG-347-J06 AG-355-J09 0.04731
AG-347-J06 AG-355-I20 0.04803
AG-347-J06 AG-347-K10 0.05167
AG-347-J06 AG-347-M15 0.05459
AG-347-J06 MIT9322 0.05895
AG-347-J06 AG-402-F05 0.05604
AG-347-J06 SB 0.04076
AG-347-J06 AG-418-P13 0.03348
AG-347-J06 AG-355-N16 0.02838
AG-347-J06 AG-355-P07 0.03566
AG-347-J06 AG-355-M18 0.03275
AG-347-J06 AG-347-L19 0.04367
AG-347-J06 MIT1314 0.07715
AG-347-J06 MIT9312 0.07496
AG-347-J06 MIT9302 0.07496
AG-347-J06 AG-347-L20 0.03057
AG-347-J06 AG-347-G20 0.03057
AG-347-J06 AG-347-G18 0.0313
AG-347-J06 AS9601 0.0313
AG-347-J06 AG-347-I21 0.03493
AG-347-J06 AG-347-I19 0.03275
AG-347-J06 AG-355-N22 0.03712
AG-347-J06 AG-355-M02 0.03566
AG-347-J06 AG-347-K16 0.03493
AG-347-J06 AG-418-F08 0.03857
AG-347-J06 AG-355-K15 0.03857
AG-347-J06 AG-418-J17 0.02693
AG-347-J06 AG-402-N23 0.02475
AG-347-J06 AG-402-O16 0.0393
AG-347-J06 AG-402-K21 0.04221
AG-347-J06 AG-347-C10 0.04294
AG-347-J06 AG-347-K02 0.05022
AG-347-J06 AG-402-L23 0.0524
AG-347-J06 MIT9401 0.05895
AG-347-J06 MIT9321 0.05895
AG-347-J06 AG-347-I15 0.0524
AG-347-J06 AG-347-E23 0.04803
AG-347-J06 AG-347-M18 0.06041
AG-347-J06 MIT9116 0.07424
AG-347-J06 AG-355-I04 0.0393
AG-347-J06 AG-347-N19 0.03057
AG-347-J06 AG-418-O02 0.03057
AG-347-J06 AG-418-O03 0.02693
AG-347-J06 AG-402-A04 0.03348
AG-347-J06 AG-402-I23 0.02256
MIT9314 AG-402-K16 0.0313
MIT9314 AG-442-N07 0.03493
MIT9314 MIT9301 0.03785
MIT9314 AG-402-K22 0.03639
MIT9314 AG-347-J14 0.03857
MIT9314 AG-355-J09 0.05022
MIT9314 AG-355-I20 0.04949
MIT9314 AG-347-K10 0.05531
MIT9314 AG-347-M15 0.05677
MIT9314 MIT9322 0.06114
MIT9314 AG-402-F05 0.05677
MIT9314 SB 0.04512
MIT9314 AG-418-P13 0.03857
MIT9314 AG-355-N16 0.04076
MIT9314 AG-355-P07 0.04003
MIT9314 AG-355-M18 0.0444
MIT9314 AG-347-L19 0.04731
MIT9314 MIT1314 0.06987
MIT9314 MIT9312 0.06987
MIT9314 MIT9302 0.07424
MIT9314 AG-347-L20 0.03348
MIT9314 AG-347-G20 0.03275
MIT9314 AG-347-G18 0.02911
MIT9314 AS9601 0.0313
MIT9314 AG-347-I21 0.03566
MIT9314 AG-347-I19 0.03348
MIT9314 AG-355-N22 0.03712
MIT9314 AG-355-M02 0.03566
MIT9314 AG-347-K16 0.03275
MIT9314 AG-418-F08 0.04076
MIT9314 AG-355-K15 0.04148
MIT9314 AG-418-J17 0.03275
MIT9314 AG-402-N23 0.02984
MIT9314 AG-402-O16 0.0393
MIT9314 AG-402-K21 0.04003
MIT9314 AG-347-C10 0.04731
MIT9314 AG-347-K02 0.05386
MIT9314 AG-402-L23 0.05313
MIT9314 MIT9401 0.06114
MIT9314 MIT9321 0.06114
MIT9314 AG-347-I15 0.05386
MIT9314 AG-347-E23 0.05313
MIT9314 AG-347-M18 0.06041
MIT9314 MIT9116 0.07715
MIT9314 AG-355-I04 0.04003
MIT9314 AG-347-N19 0.03275
MIT9314 AG-418-O02 0.03202
MIT9314 AG-418-O03 0.02402
MIT9314 AG-402-A04 0.03202
MIT9314 AG-402-I23 0.02984
MIT9314 AG-347-J06 0.03421
AG-355-O17 AG-402-K16 0.0393
AG-355-O17 AG-442-N07 0.0444
AG-355-O17 MIT9301 0.04658
AG-355-O17 AG-402-K22 0.04731
AG-355-O17 AG-347-J14 0.05386
AG-355-O17 AG-355-J09 0.0575
AG-355-O17 AG-355-I20 0.05459
AG-355-O17 AG-347-K10 0.05895
AG-355-O17 AG-347-M15 0.05459
AG-355-O17 MIT9322 0.05822
AG-355-O17 AG-402-F05 0.06114
AG-355-O17 SB 0.05095
AG-355-O17 AG-418-P13 0.04367
AG-355-O17 AG-355-N16 0.04076
AG-355-O17 AG-355-P07 0.04076
AG-355-O17 AG-355-M18 0.03566
AG-355-O17 AG-347-L19 0.05167
AG-355-O17 MIT1314 0.08224
AG-355-O17 MIT9312 0.07933
AG-355-O17 MIT9302 0.0786
AG-355-O17 AG-347-L20 0.04003
AG-355-O17 AG-347-G20 0.04221
AG-355-O17 AG-347-G18 0.04221
AG-355-O17 AS9601 0.04003
AG-355-O17 AG-347-I21 0.0444
AG-355-O17 AG-347-I19 0.04221
AG-355-O17 AG-355-N22 0.04512
AG-355-O17 AG-355-M02 0.04367
AG-355-O17 AG-347-K16 0.0444
AG-355-O17 AG-418-F08 0.04949
AG-355-O17 AG-355-K15 0.04803
AG-355-O17 AG-418-J17 0.03712
AG-355-O17 AG-402-N23 0.03566
AG-355-O17 AG-402-O16 0.04876
AG-355-O17 AG-402-K21 0.05022
AG-355-O17 AG-347-C10 0.05313
AG-355-O17 AG-347-K02 0.06259
AG-355-O17 AG-402-L23 0.05822
AG-355-O17 MIT9401 0.05822
AG-355-O17 MIT9321 0.05822
AG-355-O17 AG-347-I15 0.05095
AG-355-O17 AG-347-E23 0.05386
AG-355-O17 AG-347-M18 0.06114
AG-355-O17 MIT9116 0.07569
AG-355-O17 AG-355-I04 0.05167
AG-355-O17 AG-347-N19 0.04221
AG-355-O17 AG-418-O02 0.04221
AG-355-O17 AG-418-O03 0.03566
AG-355-O17 AG-402-A04 0.04221
AG-355-O17 AG-402-I23 0.03202
AG-355-O17 AG-347-J06 0.03421
AG-355-O17 MIT9314 0.04221
AG-355-L02 AG-402-K16 0.04658
AG-355-L02 AG-442-N07 0.04803
AG-355-L02 MIT9301 0.04148
AG-355-L02 AG-402-K22 0.04949
AG-355-L02 AG-347-J14 0.05968
AG-355-L02 AG-355-J09 0.05822
AG-355-L02 AG-355-I20 0.05968
AG-355-L02 AG-347-K10 0.05677
AG-355-L02 AG-347-M15 0.05386
AG-355-L02 MIT9322 0.06041
AG-355-L02 AG-402-F05 0.06114
AG-355-L02 SB 0.05968
AG-355-L02 AG-418-P13 0.05459
AG-355-L02 AG-355-N16 0.04949
AG-355-L02 AG-355-P07 0.05167
AG-355-L02 AG-355-M18 0.05167
AG-355-L02 AG-347-L19 0.06041
AG-355-L02 MIT1314 0.0837
AG-355-L02 MIT9312 0.08588
AG-355-L02 MIT9302 0.07715
AG-355-L02 AG-347-L20 0.03857
AG-355-L02 AG-347-G20 0.04367
AG-355-L02 AG-347-G18 0.04076
AG-355-L02 AS9601 0.03785
AG-355-L02 AG-347-I21 0.04003
AG-355-L02 AG-347-I19 0.03857
AG-355-L02 AG-355-N22 0.04003
AG-355-L02 AG-355-M02 0.03785
AG-355-L02 AG-347-K16 0.03712
AG-355-L02 AG-418-F08 0.04658
AG-355-L02 AG-355-K15 0.03857
AG-355-L02 AG-418-J17 0.04585
AG-355-L02 AG-402-N23 0.04585
AG-355-L02 AG-402-O16 0.04949
AG-355-L02 AG-402-K21 0.05022
AG-355-L02 AG-347-C10 0.05313
AG-355-L02 AG-347-K02 0.05822
AG-355-L02 AG-402-L23 0.0575
AG-355-L02 MIT9401 0.06041
AG-355-L02 MIT9321 0.06041
AG-355-L02 AG-347-I15 0.05095
AG-355-L02 AG-347-E23 0.04876
AG-355-L02 AG-347-M18 0.05822
AG-355-L02 MIT9116 0.07715
AG-355-L02 AG-355-I04 0.04221
AG-355-L02 AG-347-N19 0.03348
AG-355-L02 AG-418-O02 0.03712
AG-355-L02 AG-418-O03 0.04076
AG-355-L02 AG-402-A04 0.04367
AG-355-L02 AG-402-I23 0.04294
AG-355-L02 AG-347-J06 0.0444
AG-355-L02 MIT9314 0.04658
AG-355-L02 AG-355-O17 0.04803
AG-355-B23 AG-402-K16 0.0444
AG-355-B23 AG-442-N07 0.04294
AG-355-B23 MIT9301 0.04076
AG-355-B23 AG-402-K22 0.04803
AG-355-B23 AG-347-J14 0.05313
AG-355-B23 AG-355-J09 0.05822
AG-355-B23 AG-355-I20 0.05313
AG-355-B23 AG-347-K10 0.05822
AG-355-B23 AG-347-M15 0.0524
AG-355-B23 MIT9322 0.05895
AG-355-B23 AG-402-F05 0.06041
AG-355-B23 SB 0.05531
AG-355-B23 AG-418-P13 0.05022
AG-355-B23 AG-355-N16 0.04949
AG-355-B23 AG-355-P07 0.04949
AG-355-B23 AG-355-M18 0.04876
AG-355-B23 AG-347-L19 0.05531
AG-355-B23 MIT1314 0.07642
AG-355-B23 MIT9312 0.08006
AG-355-B23 MIT9302 0.07132
AG-355-B23 AG-347-L20 0.03639
AG-355-B23 AG-347-G20 0.03857
AG-355-B23 AG-347-G18 0.03639
AG-355-B23 AS9601 0.03421
AG-355-B23 AG-347-I21 0.03566
AG-355-B23 AG-347-I19 0.03566
AG-355-B23 AG-355-N22 0.03785
AG-355-B23 AG-355-M02 0.03493
AG-355-B23 AG-347-K16 0.03493
AG-355-B23 AG-418-F08 0.04294
AG-355-B23 AG-355-K15 0.03712
AG-355-B23 AG-418-J17 0.04367
AG-355-B23 AG-402-N23 0.04076
AG-355-B23 AG-402-O16 0.04731
AG-355-B23 AG-402-K21 0.04512
AG-355-B23 AG-347-C10 0.05313
AG-355-B23 AG-347-K02 0.0575
AG-355-B23 AG-402-L23 0.0575
AG-355-B23 MIT9401 0.05895
AG-355-B23 MIT9321 0.05895
AG-355-B23 AG-347-I15 0.05167
AG-355-B23 AG-347-E23 0.04949
AG-355-B23 AG-347-M18 0.05459
AG-355-B23 MIT9116 0.07132
AG-355-B23 AG-355-I04 0.04076
AG-355-B23 AG-347-N19 0.02838
AG-355-B23 AG-418-O02 0.03421
AG-355-B23 AG-418-O03 0.03639
AG-355-B23 AG-402-A04 0.04148
AG-355-B23 AG-402-I23 0.04003
AG-355-B23 AG-347-J06 0.04076
AG-355-B23 MIT9314 0.04367
AG-355-B23 AG-355-O17 0.04585
AG-355-B23 AG-355-L02 0.02766
AG-355-K03 AG-402-K16 0.04731
AG-355-K03 AG-442-N07 0.04803
AG-355-K03 MIT9301 0.04731
AG-355-K03 AG-402-K22 0.04949
AG-355-K03 AG-347-J14 0.05895
AG-355-K03 AG-355-J09 0.05822
AG-355-K03 AG-355-I20 0.05895
AG-355-K03 AG-347-K10 0.06041
AG-355-K03 AG-347-M15 0.05022
AG-355-K03 MIT9322 0.05895
AG-355-K03 AG-402-F05 0.06114
AG-355-K03 SB 0.06041
AG-355-K03 AG-418-P13 0.05531
AG-355-K03 AG-355-N16 0.0524
AG-355-K03 AG-355-P07 0.04876
AG-355-K03 AG-355-M18 0.05531
AG-355-K03 AG-347-L19 0.06186
AG-355-K03 MIT1314 0.08224
AG-355-K03 MIT9312 0.08443
AG-355-K03 MIT9302 0.07496
AG-355-K03 AG-347-L20 0.04148
AG-355-K03 AG-347-G20 0.0444
AG-355-K03 AG-347-G18 0.04148
AG-355-K03 AS9601 0.04221
AG-355-K03 AG-347-I21 0.04731
AG-355-K03 AG-347-I19 0.04294
AG-355-K03 AG-355-N22 0.04876
AG-355-K03 AG-355-M02 0.04658
AG-355-K03 AG-347-K16 0.04221
AG-355-K03 AG-418-F08 0.0524
AG-355-K03 AG-355-K15 0.04876
AG-355-K03 AG-418-J17 0.04585
AG-355-K03 AG-402-N23 0.04585
AG-355-K03 AG-402-O16 0.05386
AG-355-K03 AG-402-K21 0.05531
AG-355-K03 AG-347-C10 0.05459
AG-355-K03 AG-347-K02 0.05968
AG-355-K03 AG-402-L23 0.05895
AG-355-K03 MIT9401 0.05895
AG-355-K03 MIT9321 0.05895
AG-355-K03 AG-347-I15 0.0524
AG-355-K03 AG-347-E23 0.05167
AG-355-K03 AG-347-M18 0.0575
AG-355-K03 MIT9116 0.06987
AG-355-K03 AG-355-I04 0.04949
AG-355-K03 AG-347-N19 0.04003
AG-355-K03 AG-418-O02 0.04512
AG-355-K03 AG-418-O03 0.04221
AG-355-K03 AG-402-A04 0.04512
AG-355-K03 AG-402-I23 0.04294
AG-355-K03 AG-347-J06 0.04585
AG-355-K03 MIT9314 0.04803
AG-355-K03 AG-355-O17 0.04803
AG-355-K03 AG-355-L02 0.03857
AG-355-K03 AG-355-B23 0.03566
GP2 AG-402-K16 0.08661
GP2 AG-442-N07 0.08588
GP2 MIT9301 0.08952
GP2 AG-402-K22 0.08297
GP2 AG-347-J14 0.08734
GP2 AG-355-J09 0.08443
GP2 AG-355-I20 0.08515
GP2 AG-347-K10 0.0917
GP2 AG-347-M15 0.08806
GP2 MIT9322 0.09243
GP2 AG-402-F05 0.09534
GP2 SB 0.09243
GP2 AG-418-P13 0.08879
GP2 AG-355-N16 0.08734
GP2 AG-355-P07 0.08806
GP2 AG-355-M18 0.08952
GP2 AG-347-L19 0.0837
GP2 MIT1314 0.1077
GP2 MIT9312 0.1048
GP2 MIT9302 0.1004
GP2 AG-347-L20 0.08224
GP2 AG-347-G20 0.0837
GP2 AG-347-G18 0.08006
GP2 AS9601 0.08006
GP2 AG-347-I21 0.08006
GP2 AG-347-I19 0.08079
GP2 AG-355-N22 0.08661
GP2 AG-355-M02 0.08515
GP2 AG-347-K16 0.08588
GP2 AG-418-F08 0.08297
GP2 AG-355-K15 0.08734
GP2 AG-418-J17 0.08151
GP2 AG-402-N23 0.08079
GP2 AG-402-O16 0.08297
GP2 AG-402-K21 0.08806
GP2 AG-347-C10 0.08006
GP2 AG-347-K02 0.09025
GP2 AG-402-L23 0.09461
GP2 MIT9401 0.09243
GP2 MIT9321 0.09243
GP2 AG-347-I15 0.08515
GP2 AG-347-E23 0.08079
GP2 AG-347-M18 0.08443
GP2 MIT9116 0.06041
GP2 AG-355-I04 0.0837
GP2 AG-347-N19 0.08224
GP2 AG-418-O02 0.07715
GP2 AG-418-O03 0.08006
GP2 AG-402-A04 0.08151
GP2 AG-402-I23 0.08151
GP2 AG-347-J06 0.07787
GP2 MIT9314 0.0837
GP2 AG-355-O17 0.08588
GP2 AG-355-L02 0.08661
GP2 AG-355-B23 0.08443
GP2 AG-355-K03 0.07278
AG-355-P16 AG-402-K16 0.08879
AG-355-P16 AG-442-N07 0.08806
AG-355-P16 MIT9301 0.08661
AG-355-P16 AG-402-K22 0.08734
AG-355-P16 AG-347-J14 0.09316
AG-355-P16 AG-355-J09 0.08952
AG-355-P16 AG-355-I20 0.09243
AG-355-P16 AG-347-K10 0.09898
AG-355-P16 AG-347-M15 0.0917
AG-355-P16 MIT9322 0.08661
AG-355-P16 AG-402-F05 0.09389
AG-355-P16 SB 0.0917
AG-355-P16 AG-418-P13 0.08588
AG-355-P16 AG-355-N16 0.09025
AG-355-P16 AG-355-P07 0.08661
AG-355-P16 AG-355-M18 0.09025
AG-355-P16 AG-347-L19 0.09025
AG-355-P16 MIT1314 0.1106
AG-355-P16 MIT9312 0.1077
AG-355-P16 MIT9302 0.1026
AG-355-P16 AG-347-L20 0.09098
AG-355-P16 AG-347-G20 0.08879
AG-355-P16 AG-347-G18 0.08515
AG-355-P16 AS9601 0.08952
AG-355-P16 AG-347-I21 0.09243
AG-355-P16 AG-347-I19 0.09098
AG-355-P16 AG-355-N22 0.09025
AG-355-P16 AG-355-M02 0.08879
AG-355-P16 AG-347-K16 0.08952
AG-355-P16 AG-418-F08 0.09607
AG-355-P16 AG-355-K15 0.09316
AG-355-P16 AG-418-J17 0.08443
AG-355-P16 AG-402-N23 0.08297
AG-355-P16 AG-402-O16 0.08734
AG-355-P16 AG-402-K21 0.08806
AG-355-P16 AG-347-C10 0.08224
AG-355-P16 AG-347-K02 0.09316
AG-355-P16 AG-402-L23 0.0917
AG-355-P16 MIT9401 0.08661
AG-355-P16 MIT9321 0.08588
AG-355-P16 AG-347-I15 0.08879
AG-355-P16 AG-347-E23 0.0837
AG-355-P16 AG-347-M18 0.08734
AG-355-P16 MIT9116 0.06186
AG-355-P16 AG-355-I04 0.09243
AG-355-P16 AG-347-N19 0.08661
AG-355-P16 AG-418-O02 0.08661
AG-355-P16 AG-418-O03 0.08151
AG-355-P16 AG-402-A04 0.0837
AG-355-P16 AG-402-I23 0.08079
AG-355-P16 AG-347-J06 0.08151
AG-355-P16 MIT9314 0.09098
AG-355-P16 AG-355-O17 0.08443
AG-355-P16 AG-355-L02 0.08588
AG-355-P16 AG-355-B23 0.08224
AG-355-P16 AG-355-K03 0.07787
AG-355-P16 GP2 0.06114
MIT9202 AG-402-K16 0.09316
MIT9202 AG-442-N07 0.09316
MIT9202 MIT9301 0.09243
MIT9202 AG-402-K22 0.09025
MIT9202 AG-347-J14 0.09753
MIT9202 AG-355-J09 0.09025
MIT9202 AG-355-I20 0.09753
MIT9202 AG-347-K10 0.09971
MIT9202 AG-347-M15 0.08879
MIT9202 MIT9322 0.08952
MIT9202 AG-402-F05 0.1004
MIT9202 SB 0.09898
MIT9202 AG-418-P13 0.09389
MIT9202 AG-355-N16 0.09825
MIT9202 AG-355-P07 0.09316
MIT9202 AG-355-M18 0.09243
MIT9202 AG-347-L19 0.09753
MIT9202 MIT1314 0.1172
MIT9202 MIT9312 0.1106
MIT9202 MIT9302 0.107
MIT9202 AG-347-L20 0.09098
MIT9202 AG-347-G20 0.09389
MIT9202 AG-347-G18 0.08588
MIT9202 AS9601 0.09098
MIT9202 AG-347-I21 0.0917
MIT9202 AG-347-I19 0.08879
MIT9202 AG-355-N22 0.09243
MIT9202 AG-355-M02 0.09098
MIT9202 AG-347-K16 0.09243
MIT9202 AG-418-F08 0.09607
MIT9202 AG-355-K15 0.0917
MIT9202 AG-418-J17 0.09025
MIT9202 AG-402-N23 0.09098
MIT9202 AG-402-O16 0.0917
MIT9202 AG-402-K21 0.08879
MIT9202 AG-347-C10 0.08515
MIT9202 AG-347-K02 0.0968
MIT9202 AG-402-L23 0.09825
MIT9202 MIT9401 0.08952
MIT9202 MIT9321 0.08952
MIT9202 AG-347-I15 0.0837
MIT9202 AG-347-E23 0.08588
MIT9202 AG-347-M18 0.09025
MIT9202 MIT9116 0.06623
MIT9202 AG-355-I04 0.09389
MIT9202 AG-347-N19 0.08734
MIT9202 AG-418-O02 0.08879
MIT9202 AG-418-O03 0.08661
MIT9202 AG-402-A04 0.08952
MIT9202 AG-402-I23 0.08879
MIT9202 AG-347-J06 0.08588
MIT9202 MIT9314 0.08952
MIT9202 AG-355-O17 0.09243
MIT9202 AG-355-L02 0.08588
MIT9202 AG-355-B23 0.08661
MIT9202 AG-355-K03 0.0837
MIT9202 GP2 0.06186
MIT9202 AG-355-P16 0.06041
MIT9215 AG-402-K16 0.08734
MIT9215 AG-442-N07 0.08879
MIT9215 MIT9301 0.08879
MIT9215 AG-402-K22 0.08588
MIT9215 AG-347-J14 0.09316
MIT9215 AG-355-J09 0.08806
MIT9215 AG-355-I20 0.09243
MIT9215 AG-347-K10 0.09825
MIT9215 AG-347-M15 0.08443
MIT9215 MIT9322 0.08443
MIT9215 AG-402-F05 0.0968
MIT9215 SB 0.09607
MIT9215 AG-418-P13 0.09098
MIT9215 AG-355-N16 0.09389
MIT9215 AG-355-P07 0.09025
MIT9215 AG-355-M18 0.08734
MIT9215 AG-347-L19 0.09243
MIT9215 MIT1314 0.1135
MIT9215 MIT9312 0.1099
MIT9215 MIT9302 0.1026
MIT9215 AG-347-L20 0.08734
MIT9215 AG-347-G20 0.08806
MIT9215 AG-347-G18 0.08006
MIT9215 AS9601 0.08515
MIT9215 AG-347-I21 0.08588
MIT9215 AG-347-I19 0.08297
MIT9215 AG-355-N22 0.08879
MIT9215 AG-355-M02 0.08806
MIT9215 AG-347-K16 0.08588
MIT9215 AG-418-F08 0.09025
MIT9215 AG-355-K15 0.08879
MIT9215 AG-418-J17 0.08588
MIT9215 AG-402-N23 0.08515
MIT9215 AG-402-O16 0.08661
MIT9215 AG-402-K21 0.08443
MIT9215 AG-347-C10 0.08443
MIT9215 AG-347-K02 0.09389
MIT9215 AG-402-L23 0.09461
MIT9215 MIT9401 0.08443
MIT9215 MIT9321 0.08443
MIT9215 AG-347-I15 0.07642
MIT9215 AG-347-E23 0.07933
MIT9215 AG-347-M18 0.08588
MIT9215 MIT9116 0.06186
MIT9215 AG-355-I04 0.08879
MIT9215 AG-347-N19 0.08151
MIT9215 AG-418-O02 0.08151
MIT9215 AG-418-O03 0.08079
MIT9215 AG-402-A04 0.08515
MIT9215 AG-402-I23 0.08443
MIT9215 AG-347-J06 0.08006
MIT9215 MIT9314 0.0837
MIT9215 AG-355-O17 0.08806
MIT9215 AG-355-L02 0.08224
MIT9215 AG-355-B23 0.08006
MIT9215 AG-355-K03 0.07933
MIT9215 GP2 0.0575
MIT9215 AG-355-P16 0.05968
MIT9215 MIT9202 0.0131
AG-355-J23 AG-402-K16 0.04076
AG-355-J23 AG-442-N07 0.04876
AG-355-J23 MIT9301 0.04512
AG-355-J23 AG-402-K22 0.0393
AG-355-J23 AG-347-J14 0.04585
AG-355-J23 AG-355-J09 0.05095
AG-355-J23 AG-355-I20 0.04876
AG-355-J23 AG-347-K10 0.05386
AG-355-J23 AG-347-M15 0.04512
AG-355-J23 MIT9322 0.06186
AG-355-J23 AG-402-F05 0.05822
AG-355-J23 SB 0.05022
AG-355-J23 AG-418-P13 0.04512
AG-355-J23 AG-355-N16 0.0444
AG-355-J23 AG-355-P07 0.05095
AG-355-J23 AG-355-M18 0.0524
AG-355-J23 AG-347-L19 0.05313
AG-355-J23 MIT1314 0.07569
AG-355-J23 MIT9312 0.07132
AG-355-J23 MIT9302 0.07496
AG-355-J23 AG-347-L20 0.04367
AG-355-J23 AG-347-G20 0.04367
AG-355-J23 AG-347-G18 0.04367
AG-355-J23 AS9601 0.04367
AG-355-J23 AG-347-I21 0.04585
AG-355-J23 AG-347-I19 0.04512
AG-355-J23 AG-355-N22 0.04731
AG-355-J23 AG-355-M02 0.04585
AG-355-J23 AG-347-K16 0.04367
AG-355-J23 AG-418-F08 0.05167
AG-355-J23 AG-355-K15 0.0524
AG-355-J23 AG-418-J17 0.03785
AG-355-J23 AG-402-N23 0.03857
AG-355-J23 AG-402-O16 0.04148
AG-355-J23 AG-402-K21 0.04076
AG-355-J23 AG-347-C10 0.0313
AG-355-J23 AG-347-K02 0.05167
AG-355-J23 AG-402-L23 0.05604
AG-355-J23 MIT9401 0.06186
AG-355-J23 MIT9321 0.06186
AG-355-J23 AG-347-I15 0.05022
AG-355-J23 AG-347-E23 0.04803
AG-355-J23 AG-347-M18 0.05895
AG-355-J23 MIT9116 0.07933
AG-355-J23 AG-355-I04 0.04731
AG-355-J23 AG-347-N19 0.0444
AG-355-J23 AG-418-O02 0.04658
AG-355-J23 AG-418-O03 0.04076
AG-355-J23 AG-402-A04 0.04585
AG-355-J23 AG-402-I23 0.03785
AG-355-J23 AG-347-J06 0.04367
AG-355-J23 MIT9314 0.04585
AG-355-J23 AG-355-O17 0.05386
AG-355-J23 AG-355-L02 0.05604
AG-355-J23 AG-355-B23 0.05386
AG-355-J23 AG-355-K03 0.0524
AG-355-J23 GP2 0.08588
AG-355-J23 AG-355-P16 0.0837
AG-355-J23 MIT9202 0.08806
AG-355-J23 MIT9215 0.08588
AG-418-D13 AG-402-K16 0.0393
AG-418-D13 AG-442-N07 0.04949
AG-418-D13 MIT9301 0.04658
AG-418-D13 AG-402-K22 0.03493
AG-418-D13 AG-347-J14 0.04148
AG-418-D13 AG-355-J09 0.04658
AG-418-D13 AG-355-I20 0.04585
AG-418-D13 AG-347-K10 0.04949
AG-418-D13 AG-347-M15 0.04658
AG-418-D13 MIT9322 0.05313
AG-418-D13 AG-402-F05 0.05095
AG-418-D13 SB 0.05022
AG-418-D13 AG-418-P13 0.04367
AG-418-D13 AG-355-N16 0.0444
AG-418-D13 AG-355-P07 0.04367
AG-418-D13 AG-355-M18 0.05167
AG-418-D13 AG-347-L19 0.05604
AG-418-D13 MIT1314 0.06987
AG-418-D13 MIT9312 0.06405
AG-418-D13 MIT9302 0.07496
AG-418-D13 AG-347-L20 0.04294
AG-418-D13 AG-347-G20 0.0393
AG-418-D13 AG-347-G18 0.03785
AG-418-D13 AS9601 0.04221
AG-418-D13 AG-347-I21 0.04294
AG-418-D13 AG-347-I19 0.04076
AG-418-D13 AG-355-N22 0.04512
AG-418-D13 AG-355-M02 0.04294
AG-418-D13 AG-347-K16 0.04512
AG-418-D13 AG-418-F08 0.04731
AG-418-D13 AG-355-K15 0.04367
AG-418-D13 AG-418-J17 0.0393
AG-418-D13 AG-402-N23 0.0393
AG-418-D13 AG-402-O16 0.03421
AG-418-D13 AG-402-K21 0.03566
AG-418-D13 AG-347-C10 0.03857
AG-418-D13 AG-347-K02 0.04585
AG-418-D13 AG-402-L23 0.04876
AG-418-D13 MIT9401 0.05313
AG-418-D13 MIT9321 0.05313
AG-418-D13 AG-347-I15 0.04585
AG-418-D13 AG-347-E23 0.04512
AG-418-D13 AG-347-M18 0.05022
AG-418-D13 MIT9116 0.07351
AG-418-D13 AG-355-I04 0.04876
AG-418-D13 AG-347-N19 0.04148
AG-418-D13 AG-418-O02 0.04367
AG-418-D13 AG-418-O03 0.03566
AG-418-D13 AG-402-A04 0.04294
AG-418-D13 AG-402-I23 0.03639
AG-418-D13 AG-347-J06 0.04221
AG-418-D13 MIT9314 0.0393
AG-418-D13 AG-355-O17 0.05167
AG-418-D13 AG-355-L02 0.0524
AG-418-D13 AG-355-B23 0.04949
AG-418-D13 AG-355-K03 0.05459
AG-418-D13 GP2 0.07933
AG-418-D13 AG-355-P16 0.08297
AG-418-D13 MIT9202 0.08734
AG-418-D13 MIT9215 0.08151
AG-418-D13 AG-355-J23 0.04076
AG-347-J21 AG-402-K16 0.04221
AG-347-J21 AG-442-N07 0.04949
AG-347-J21 MIT9301 0.04512
AG-347-J21 AG-402-K22 0.04148
AG-347-J21 AG-347-J14 0.04731
AG-347-J21 AG-355-J09 0.05313
AG-347-J21 AG-355-I20 0.05167
AG-347-J21 AG-347-K10 0.05022
AG-347-J21 AG-347-M15 0.04876
AG-347-J21 MIT9322 0.05459
AG-347-J21 AG-402-F05 0.0524
AG-347-J21 SB 0.05822
AG-347-J21 AG-418-P13 0.0524
AG-347-J21 AG-355-N16 0.04585
AG-347-J21 AG-355-P07 0.04949
AG-347-J21 AG-355-M18 0.05167
AG-347-J21 AG-347-L19 0.05459
AG-347-J21 MIT1314 0.07351
AG-347-J21 MIT9312 0.0655
AG-347-J21 MIT9302 0.0706
AG-347-J21 AG-347-L20 0.04294
AG-347-J21 AG-347-G20 0.04221
AG-347-J21 AG-347-G18 0.04221
AG-347-J21 AS9601 0.03857
AG-347-J21 AG-347-I21 0.04294
AG-347-J21 AG-347-I19 0.0393
AG-347-J21 AG-355-N22 0.04803
AG-347-J21 AG-355-M02 0.04658
AG-347-J21 AG-347-K16 0.04148
AG-347-J21 AG-418-F08 0.04803
AG-347-J21 AG-355-K15 0.04876
AG-347-J21 AG-418-J17 0.04221
AG-347-J21 AG-402-N23 0.04148
AG-347-J21 AG-402-O16 0.03566
AG-347-J21 AG-402-K21 0.04003
AG-347-J21 AG-347-C10 0.04076
AG-347-J21 AG-347-K02 0.04658
AG-347-J21 AG-402-L23 0.05095
AG-347-J21 MIT9401 0.05459
AG-347-J21 MIT9321 0.05459
AG-347-J21 AG-347-I15 0.04221
AG-347-J21 AG-347-E23 0.04876
AG-347-J21 AG-347-M18 0.05313
AG-347-J21 MIT9116 0.07132
AG-347-J21 AG-355-I04 0.04876
AG-347-J21 AG-347-N19 0.04221
AG-347-J21 AG-418-O02 0.0444
AG-347-J21 AG-418-O03 0.03639
AG-347-J21 AG-402-A04 0.04367
AG-347-J21 AG-402-I23 0.03857
AG-347-J21 AG-347-J06 0.04294
AG-347-J21 MIT9314 0.04294
AG-347-J21 AG-355-O17 0.05095
AG-347-J21 AG-355-L02 0.05531
AG-347-J21 AG-355-B23 0.0524
AG-347-J21 AG-355-K03 0.05313
AG-347-J21 GP2 0.07569
AG-347-J21 AG-355-P16 0.08588
AG-347-J21 MIT9202 0.08443
AG-347-J21 MIT9215 0.07933
AG-347-J21 AG-355-J23 0.04221
AG-347-J21 AG-418-D13 0.0393
MIT9201 AG-402-K16 0.09316
MIT9201 AG-442-N07 0.09243
MIT9201 MIT9301 0.09243
MIT9201 AG-402-K22 0.08806
MIT9201 AG-347-J14 0.09098
MIT9201 AG-355-J09 0.09025
MIT9201 AG-355-I20 0.09534
MIT9201 AG-347-K10 0.09825
MIT9201 AG-347-M15 0.09098
MIT9201 MIT9322 0.09243
MIT9201 AG-402-F05 0.09971
MIT9201 SB 0.09971
MIT9201 AG-418-P13 0.09389
MIT9201 AG-355-N16 0.09461
MIT9201 AG-355-P07 0.0917
MIT9201 AG-355-M18 0.09316
MIT9201 AG-347-L19 0.09461
MIT9201 MIT1314 0.1128
MIT9201 MIT9312 0.1121
MIT9201 MIT9302 0.1055
MIT9201 AG-347-L20 0.09025
MIT9201 AG-347-G20 0.09025
MIT9201 AG-347-G18 0.0917
MIT9201 AS9601 0.08661
MIT9201 AG-347-I21 0.08879
MIT9201 AG-347-I19 0.08879
MIT9201 AG-355-N22 0.09389
MIT9201 AG-355-M02 0.09243
MIT9201 AG-347-K16 0.09534
MIT9201 AG-418-F08 0.08806
MIT9201 AG-355-K15 0.09389
MIT9201 AG-418-J17 0.08806
MIT9201 AG-402-N23 0.08879
MIT9201 AG-402-O16 0.09098
MIT9201 AG-402-K21 0.08588
MIT9201 AG-347-C10 0.08806
MIT9201 AG-347-K02 0.09316
MIT9201 AG-402-L23 0.09825
MIT9201 MIT9401 0.09243
MIT9201 MIT9321 0.09243
MIT9201 AG-347-I15 0.08879
MIT9201 AG-347-E23 0.08806
MIT9201 AG-347-M18 0.0917
MIT9201 MIT9116 0.05895
MIT9201 AG-355-I04 0.09316
MIT9201 AG-347-N19 0.09098
MIT9201 AG-418-O02 0.08515
MIT9201 AG-418-O03 0.08515
MIT9201 AG-402-A04 0.08734
MIT9201 AG-402-I23 0.08879
MIT9201 AG-347-J06 0.08515
MIT9201 MIT9314 0.09098
MIT9201 AG-355-O17 0.08734
MIT9201 AG-355-L02 0.09098
MIT9201 AG-355-B23 0.08806
MIT9201 AG-355-K03 0.07933
MIT9201 GP2 0.05313
MIT9201 AG-355-P16 0.06405
MIT9201 MIT9202 0.06477
MIT9201 MIT9215 0.06041
MIT9201 AG-355-J23 0.08661
MIT9201 AG-418-D13 0.08806
MIT9201 AG-347-J21 0.08588
AG-347-L02 AG-402-K16 0.04803
AG-347-L02 AG-442-N07 0.05313
AG-347-L02 MIT9301 0.04803
AG-347-L02 AG-402-K22 0.04731
AG-347-L02 AG-347-J14 0.05677
AG-347-L02 AG-355-J09 0.05313
AG-347-L02 AG-355-I20 0.05968
AG-347-L02 AG-347-K10 0.05895
AG-347-L02 AG-347-M15 0.0575
AG-347-L02 MIT9322 0.06623
AG-347-L02 AG-402-F05 0.06041
AG-347-L02 SB 0.0524
AG-347-L02 AG-418-P13 0.04585
AG-347-L02 AG-355-N16 0.04512
AG-347-L02 AG-355-P07 0.04803
AG-347-L02 AG-355-M18 0.04585
AG-347-L02 AG-347-L19 0.0575
AG-347-L02 MIT1314 0.07569
AG-347-L02 MIT9312 0.07351
AG-347-L02 MIT9302 0.0706
AG-347-L02 AG-347-L20 0.04367
AG-347-L02 AG-347-G20 0.0444
AG-347-L02 AG-347-G18 0.04294
AG-347-L02 AS9601 0.0444
AG-347-L02 AG-347-I21 0.04658
AG-347-L02 AG-347-I19 0.04512
AG-347-L02 AG-355-N22 0.05022
AG-347-L02 AG-355-M02 0.04876
AG-347-L02 AG-347-K16 0.04512
AG-347-L02 AG-418-F08 0.05386
AG-347-L02 AG-355-K15 0.04803
AG-347-L02 AG-418-J17 0.04221
AG-347-L02 AG-402-N23 0.04148
AG-347-L02 AG-402-O16 0.04949
AG-347-L02 AG-402-K21 0.05022
AG-347-L02 AG-347-C10 0.04294
AG-347-L02 AG-347-K02 0.05822
AG-347-L02 AG-402-L23 0.05968
AG-347-L02 MIT9401 0.06623
AG-347-L02 MIT9321 0.06623
AG-347-L02 AG-347-I15 0.05531
AG-347-L02 AG-347-E23 0.0524
AG-347-L02 AG-347-M18 0.06259
AG-347-L02 MIT9116 0.07569
AG-347-L02 AG-355-I04 0.05313
AG-347-L02 AG-347-N19 0.04367
AG-347-L02 AG-418-O02 0.0444
AG-347-L02 AG-418-O03 0.03857
AG-347-L02 AG-402-A04 0.04512
AG-347-L02 AG-402-I23 0.03857
AG-347-L02 AG-347-J06 0.03566
AG-347-L02 MIT9314 0.04803
AG-347-L02 AG-355-O17 0.04731
AG-347-L02 AG-355-L02 0.05459
AG-347-L02 AG-355-B23 0.05095
AG-347-L02 AG-355-K03 0.05386
AG-347-L02 GP2 0.08006
AG-347-L02 AG-355-P16 0.0786
AG-347-L02 MIT9202 0.0837
AG-347-L02 MIT9215 0.08006
AG-347-L02 AG-355-J23 0.05095
AG-347-L02 AG-418-D13 0.05095
AG-347-L02 AG-347-J21 0.04949
AG-347-L02 MIT9201 0.08806
AG-355-N18 AG-402-K16 0.08079
AG-355-N18 AG-442-N07 0.08224
AG-355-N18 MIT9301 0.08224
AG-355-N18 AG-402-K22 0.08079
AG-355-N18 AG-347-J14 0.08515
AG-355-N18 AG-355-J09 0.08443
AG-355-N18 AG-355-I20 0.08806
AG-355-N18 AG-347-K10 0.09243
AG-355-N18 AG-347-M15 0.08006
AG-355-N18 MIT9322 0.08515
AG-355-N18 AG-402-F05 0.08734
AG-355-N18 SB 0.09025
AG-355-N18 AG-418-P13 0.08443
AG-355-N18 AG-355-N16 0.08515
AG-355-N18 AG-355-P07 0.08588
AG-355-N18 AG-355-M18 0.08806
AG-355-N18 AG-347-L19 0.08879
AG-355-N18 MIT1314 0.1041
AG-355-N18 MIT9312 0.1019
AG-355-N18 MIT9302 0.09098
AG-355-N18 AG-347-L20 0.08006
AG-355-N18 AG-347-G20 0.08151
AG-355-N18 AG-347-G18 0.08151
AG-355-N18 AS9601 0.08224
AG-355-N18 AG-347-I21 0.08079
AG-355-N18 AG-347-I19 0.07787
AG-355-N18 AG-355-N22 0.08079
AG-355-N18 AG-355-M02 0.07933
AG-355-N18 AG-347-K16 0.08151
AG-355-N18 AG-418-F08 0.0837
AG-355-N18 AG-355-K15 0.08806
AG-355-N18 AG-418-J17 0.08079
AG-355-N18 AG-402-N23 0.07933
AG-355-N18 AG-402-O16 0.08006
AG-355-N18 AG-402-K21 0.0837
AG-355-N18 AG-347-C10 0.08079
AG-355-N18 AG-347-K02 0.08734
AG-355-N18 AG-402-L23 0.08515
AG-355-N18 MIT9401 0.08515
AG-355-N18 MIT9321 0.08515
AG-355-N18 AG-347-I15 0.08224
AG-355-N18 AG-347-E23 0.07933
AG-355-N18 AG-347-M18 0.08151
AG-355-N18 MIT9116 0.05895
AG-355-N18 AG-355-I04 0.08297
AG-355-N18 AG-347-N19 0.0786
AG-355-N18 AG-418-O02 0.07642
AG-355-N18 AG-418-O03 0.07642
AG-355-N18 AG-402-A04 0.07787
AG-355-N18 AG-402-I23 0.0786
AG-355-N18 AG-347-J06 0.07642
AG-355-N18 MIT9314 0.08224
AG-355-N18 AG-355-O17 0.0786
AG-355-N18 AG-355-L02 0.08006
AG-355-N18 AG-355-B23 0.07569
AG-355-N18 AG-355-K03 0.07132
AG-355-N18 GP2 0.05822
AG-355-N18 AG-355-P16 0.0575
AG-355-N18 MIT9202 0.05968
AG-355-N18 MIT9215 0.05677
AG-355-N18 AG-355-J23 0.07787
AG-355-N18 AG-418-D13 0.0786
AG-355-N18 AG-347-J21 0.07787
AG-355-N18 MIT9201 0.05968
AG-355-N18 AG-347-L02 0.07715
AG-355-G23 AG-402-K16 0.08151
AG-355-G23 AG-442-N07 0.08879
AG-355-G23 MIT9301 0.08661
AG-355-G23 AG-402-K22 0.08224
AG-355-G23 AG-347-J14 0.08952
AG-355-G23 AG-355-J09 0.08588
AG-355-G23 AG-355-I20 0.08952
AG-355-G23 AG-347-K10 0.09098
AG-355-G23 AG-347-M15 0.08006
AG-355-G23 MIT9322 0.08515
AG-355-G23 AG-402-F05 0.08661
AG-355-G23 SB 0.09607
AG-355-G23 AG-418-P13 0.08952
AG-355-G23 AG-355-N16 0.08443
AG-355-G23 AG-355-P07 0.08515
AG-355-G23 AG-355-M18 0.08224
AG-355-G23 AG-347-L19 0.09025
AG-355-G23 MIT1314 0.107
AG-355-G23 MIT9312 0.1063
AG-355-G23 MIT9302 0.1012
AG-355-G23 AG-347-L20 0.08297
AG-355-G23 AG-347-G20 0.08734
AG-355-G23 AG-347-G18 0.0837
AG-355-G23 AS9601 0.08443
AG-355-G23 AG-347-I21 0.08297
AG-355-G23 AG-347-I19 0.08079
AG-355-G23 AG-355-N22 0.08443
AG-355-G23 AG-355-M02 0.08297
AG-355-G23 AG-347-K16 0.08661
AG-355-G23 AG-418-F08 0.08879
AG-355-G23 AG-355-K15 0.08806
AG-355-G23 AG-418-J17 0.08443
AG-355-G23 AG-402-N23 0.08224
AG-355-G23 AG-402-O16 0.08588
AG-355-G23 AG-402-K21 0.08297
AG-355-G23 AG-347-C10 0.07642
AG-355-G23 AG-347-K02 0.08952
AG-355-G23 AG-402-L23 0.08443
AG-355-G23 MIT9401 0.08515
AG-355-G23 MIT9321 0.08515
AG-355-G23 AG-347-I15 0.07715
AG-355-G23 AG-347-E23 0.0786
AG-355-G23 AG-347-M18 0.08079
AG-355-G23 MIT9116 0.05822
AG-355-G23 AG-355-I04 0.0837
AG-355-G23 AG-347-N19 0.08151
AG-355-G23 AG-418-O02 0.0786
AG-355-G23 AG-418-O03 0.08006
AG-355-G23 AG-402-A04 0.08443
AG-355-G23 AG-402-I23 0.08006
AG-355-G23 AG-347-J06 0.07787
AG-355-G23 MIT9314 0.08734
AG-355-G23 AG-355-O17 0.07569
AG-355-G23 AG-355-L02 0.0786
AG-355-G23 AG-355-B23 0.0786
AG-355-G23 AG-355-K03 0.07351
AG-355-G23 GP2 0.05677
AG-355-G23 AG-355-P16 0.05459
AG-355-G23 MIT9202 0.05313
AG-355-G23 MIT9215 0.05313
AG-355-G23 AG-355-J23 0.07933
AG-355-G23 AG-418-D13 0.08151
AG-355-G23 AG-347-J21 0.07715
AG-355-G23 MIT9201 0.05822
AG-355-G23 AG-347-L02 0.07933
AG-355-G23 AG-355-N18 0.04803
AG-355-P18 AG-402-K16 0.08515
AG-355-P18 AG-442-N07 0.08952
AG-355-P18 MIT9301 0.09316
AG-355-P18 AG-402-K22 0.08661
AG-355-P18 AG-347-J14 0.08879
AG-355-P18 AG-355-J09 0.09098
AG-355-P18 AG-355-I20 0.0917
AG-355-P18 AG-347-K10 0.09534
AG-355-P18 AG-347-M15 0.08734
AG-355-P18 MIT9322 0.08443
AG-355-P18 AG-402-F05 0.08879
AG-355-P18 SB 0.09461
AG-355-P18 AG-418-P13 0.08806
AG-355-P18 AG-355-N16 0.09025
AG-355-P18 AG-355-P07 0.08734
AG-355-P18 AG-355-M18 0.08661
AG-355-P18 AG-347-L19 0.0917
AG-355-P18 MIT1314 0.1055
AG-355-P18 MIT9312 0.1063
AG-355-P18 MIT9302 0.1026
AG-355-P18 AG-347-L20 0.08734
AG-355-P18 AG-347-G20 0.08879
AG-355-P18 AG-347-G18 0.08806
AG-355-P18 AS9601 0.08588
AG-355-P18 AG-347-I21 0.0837
AG-355-P18 AG-347-I19 0.0837
AG-355-P18 AG-355-N22 0.08515
AG-355-P18 AG-355-M02 0.0837
AG-355-P18 AG-347-K16 0.08734
AG-355-P18 AG-418-F08 0.08879
AG-355-P18 AG-355-K15 0.09316
AG-355-P18 AG-418-J17 0.08515
AG-355-P18 AG-402-N23 0.08224
AG-355-P18 AG-402-O16 0.0917
AG-355-P18 AG-402-K21 0.08661
AG-355-P18 AG-347-C10 0.08297
AG-355-P18 AG-347-K02 0.09243
AG-355-P18 AG-402-L23 0.08515
AG-355-P18 MIT9401 0.08443
AG-355-P18 MIT9321 0.08443
AG-355-P18 AG-347-I15 0.08079
AG-355-P18 AG-347-E23 0.08297
AG-355-P18 AG-347-M18 0.0837
AG-355-P18 MIT9116 0.05968
AG-355-P18 AG-355-I04 0.08661
AG-355-P18 AG-347-N19 0.0837
AG-355-P18 AG-418-O02 0.07933
AG-355-P18 AG-418-O03 0.08079
AG-355-P18 AG-402-A04 0.08588
AG-355-P18 AG-402-I23 0.08151
AG-355-P18 AG-347-J06 0.08151
AG-355-P18 MIT9314 0.08588
AG-355-P18 AG-355-O17 0.08079
AG-355-P18 AG-355-L02 0.08006
AG-355-P18 AG-355-B23 0.0786
AG-355-P18 AG-355-K03 0.07496
AG-355-P18 GP2 0.05386
AG-355-P18 AG-355-P16 0.05095
AG-355-P18 MIT9202 0.05313
AG-355-P18 MIT9215 0.05022
AG-355-P18 AG-355-J23 0.08734
AG-355-P18 AG-418-D13 0.08443
AG-355-P18 AG-347-J21 0.0837
AG-355-P18 MIT9201 0.05677
AG-355-P18 AG-347-L02 0.08151
AG-355-P18 AG-355-N18 0.05022
AG-355-P18 AG-355-G23 0.0313
AG-355-L20 AG-402-K16 0.08297
AG-355-L20 AG-442-N07 0.08661
AG-355-L20 MIT9301 0.08661
AG-355-L20 AG-402-K22 0.0837
AG-355-L20 AG-347-J14 0.08515
AG-355-L20 AG-355-J09 0.08734
AG-355-L20 AG-355-I20 0.08879
AG-355-L20 AG-347-K10 0.09025
AG-355-L20 AG-347-M15 0.08079
AG-355-L20 MIT9322 0.0837
AG-355-L20 AG-402-F05 0.09098
AG-355-L20 SB 0.0917
AG-355-L20 AG-418-P13 0.08515
AG-355-L20 AG-355-N16 0.08515
AG-355-L20 AG-355-P07 0.08224
AG-355-L20 AG-355-M18 0.08297
AG-355-L20 AG-347-L19 0.08515
AG-355-L20 MIT1314 0.107
AG-355-L20 MIT9312 0.1012
AG-355-L20 MIT9302 0.09753
AG-355-L20 AG-347-L20 0.08297
AG-355-L20 AG-347-G20 0.08661
AG-355-L20 AG-347-G18 0.08224
AG-355-L20 AS9601 0.08224
AG-355-L20 AG-347-I21 0.08006
AG-355-L20 AG-347-I19 0.08006
AG-355-L20 AG-355-N22 0.0786
AG-355-L20 AG-355-M02 0.07933
AG-355-L20 AG-347-K16 0.0837
AG-355-L20 AG-418-F08 0.0837
AG-355-L20 AG-355-K15 0.08661
AG-355-L20 AG-418-J17 0.08079
AG-355-L20 AG-402-N23 0.0786
AG-355-L20 AG-402-O16 0.08588
AG-355-L20 AG-402-K21 0.08443
AG-355-L20 AG-347-C10 0.07933
AG-355-L20 AG-347-K02 0.08952
AG-355-L20 AG-402-L23 0.08879
AG-355-L20 MIT9401 0.0837
AG-355-L20 MIT9321 0.0837
AG-355-L20 AG-347-I15 0.07787
AG-355-L20 AG-347-E23 0.07787
AG-355-L20 AG-347-M18 0.08151
AG-355-L20 MIT9116 0.05604
AG-355-L20 AG-355-I04 0.08443
AG-355-L20 AG-347-N19 0.08006
AG-355-L20 AG-418-O02 0.07569
AG-355-L20 AG-418-O03 0.07787
AG-355-L20 AG-402-A04 0.08224
AG-355-L20 AG-402-I23 0.08079
AG-355-L20 AG-347-J06 0.07496
AG-355-L20 MIT9314 0.08734
AG-355-L20 AG-355-O17 0.07787
AG-355-L20 AG-355-L02 0.07642
AG-355-L20 AG-355-B23 0.07424
AG-355-L20 AG-355-K03 0.0706
AG-355-L20 GP2 0.0524
AG-355-L20 AG-355-P16 0.05313
AG-355-L20 MIT9202 0.05459
AG-355-L20 MIT9215 0.05022
AG-355-L20 AG-355-J23 0.08151
AG-355-L20 AG-418-D13 0.07933
AG-355-L20 AG-347-J21 0.07351
AG-355-L20 MIT9201 0.0575
AG-355-L20 AG-347-L02 0.07424
AG-355-L20 AG-355-N18 0.04148
AG-355-L20 AG-355-G23 0.0313
AG-355-L20 AG-355-P18 0.03275
AG-355-P11 AG-402-K16 0.08079
AG-355-P11 AG-442-N07 0.08588
AG-355-P11 MIT9301 0.08588
AG-355-P11 AG-402-K22 0.08297
AG-355-P11 AG-347-J14 0.08443
AG-355-P11 AG-355-J09 0.08661
AG-355-P11 AG-355-I20 0.08806
AG-355-P11 AG-347-K10 0.08952
AG-355-P11 AG-347-M15 0.08006
AG-355-P11 MIT9322 0.08443
AG-355-P11 AG-402-F05 0.09025
AG-355-P11 SB 0.09098
AG-355-P11 AG-418-P13 0.08443
AG-355-P11 AG-355-N16 0.08443
AG-355-P11 AG-355-P07 0.08151
AG-355-P11 AG-355-M18 0.08224
AG-355-P11 AG-347-L19 0.08443
AG-355-P11 MIT1314 0.1063
AG-355-P11 MIT9312 0.1019
AG-355-P11 MIT9302 0.09753
AG-355-P11 AG-347-L20 0.08224
AG-355-P11 AG-347-G20 0.08661
AG-355-P11 AG-347-G18 0.08006
AG-355-P11 AS9601 0.08151
AG-355-P11 AG-347-I21 0.07933
AG-355-P11 AG-347-I19 0.07933
AG-355-P11 AG-355-N22 0.07933
AG-355-P11 AG-355-M02 0.0786
AG-355-P11 AG-347-K16 0.08224
AG-355-P11 AG-418-F08 0.08297
AG-355-P11 AG-355-K15 0.08588
AG-355-P11 AG-418-J17 0.08006
AG-355-P11 AG-402-N23 0.07787
AG-355-P11 AG-402-O16 0.08515
AG-355-P11 AG-402-K21 0.0837
AG-355-P11 AG-347-C10 0.0786
AG-355-P11 AG-347-K02 0.09025
AG-355-P11 AG-402-L23 0.08806
AG-355-P11 MIT9401 0.08443
AG-355-P11 MIT9321 0.08443
AG-355-P11 AG-347-I15 0.07715
AG-355-P11 AG-347-E23 0.07715
AG-355-P11 AG-347-M18 0.08079
AG-355-P11 MIT9116 0.05677
AG-355-P11 AG-355-I04 0.0837
AG-355-P11 AG-347-N19 0.07933
AG-355-P11 AG-418-O02 0.07496
AG-355-P11 AG-418-O03 0.07715
AG-355-P11 AG-402-A04 0.0837
AG-355-P11 AG-402-I23 0.08006
AG-355-P11 AG-347-J06 0.07424
AG-355-P11 MIT9314 0.08661
AG-355-P11 AG-355-O17 0.07715
AG-355-P11 AG-355-L02 0.07569
AG-355-P11 AG-355-B23 0.07351
AG-355-P11 AG-355-K03 0.06987
AG-355-P11 GP2 0.05167
AG-355-P11 AG-355-P16 0.05386
AG-355-P11 MIT9202 0.05531
AG-355-P11 MIT9215 0.05095
AG-355-P11 AG-355-J23 0.08079
AG-355-P11 AG-418-D13 0.0786
AG-355-P11 AG-347-J21 0.07278
AG-355-P11 MIT9201 0.05822
AG-355-P11 AG-347-L02 0.07351
AG-355-P11 AG-355-N18 0.04221
AG-355-P11 AG-355-G23 0.03202
AG-355-P11 AG-355-P18 0.03348
AG-355-P11 AG-355-L20 0.003639
AG-355-K20 AG-402-K16 0.07933
AG-355-K20 AG-442-N07 0.0837
AG-355-K20 MIT9301 0.08224
AG-355-K20 AG-402-K22 0.07933
AG-355-K20 AG-347-J14 0.08079
AG-355-K20 AG-355-J09 0.08006
AG-355-K20 AG-355-I20 0.08443
AG-355-K20 AG-347-K10 0.08443
AG-355-K20 AG-347-M15 0.07569
AG-355-K20 MIT9322 0.08006
AG-355-K20 AG-402-F05 0.08588
AG-355-K20 SB 0.09025
AG-355-K20 AG-418-P13 0.0837
AG-355-K20 AG-355-N16 0.08297
AG-355-K20 AG-355-P07 0.08006
AG-355-K20 AG-355-M18 0.0786
AG-355-K20 AG-347-L19 0.0837
AG-355-K20 MIT1314 0.1033
AG-355-K20 MIT9312 0.09971
AG-355-K20 MIT9302 0.09461
AG-355-K20 AG-347-L20 0.07787
AG-355-K20 AG-347-G20 0.08224
AG-355-K20 AG-347-G18 0.0786
AG-355-K20 AS9601 0.0786
AG-355-K20 AG-347-I21 0.07787
AG-355-K20 AG-347-I19 0.07787
AG-355-K20 AG-355-N22 0.07933
AG-355-K20 AG-355-M02 0.07787
AG-355-K20 AG-347-K16 0.08079
AG-355-K20 AG-418-F08 0.08224
AG-355-K20 AG-355-K15 0.08443
AG-355-K20 AG-418-J17 0.0786
AG-355-K20 AG-402-N23 0.07642
AG-355-K20 AG-402-O16 0.07933
AG-355-K20 AG-402-K21 0.08079
AG-355-K20 AG-347-C10 0.07351
AG-355-K20 AG-347-K02 0.08588
AG-355-K20 AG-402-L23 0.08297
AG-355-K20 MIT9401 0.08006
AG-355-K20 MIT9321 0.08006
AG-355-K20 AG-347-I15 0.07278
AG-355-K20 AG-347-E23 0.07351
AG-355-K20 AG-347-M18 0.07496
AG-355-K20 MIT9116 0.05459
AG-355-K20 AG-355-I04 0.08151
AG-355-K20 AG-347-N19 0.07642
AG-355-K20 AG-418-O02 0.07351
AG-355-K20 AG-418-O03 0.07424
AG-355-K20 AG-402-A04 0.07933
AG-355-K20 AG-402-I23 0.07715
AG-355-K20 AG-347-J06 0.07278
AG-355-K20 MIT9314 0.08297
AG-355-K20 AG-355-O17 0.07642
AG-355-K20 AG-355-L02 0.07351
AG-355-K20 AG-355-B23 0.07278
AG-355-K20 AG-355-K03 0.06696
AG-355-K20 GP2 0.04876
AG-355-K20 AG-355-P16 0.05167
AG-355-K20 MIT9202 0.05022
AG-355-K20 MIT9215 0.04731
AG-355-K20 AG-355-J23 0.07642
AG-355-K20 AG-418-D13 0.07715
AG-355-K20 AG-347-J21 0.0706
AG-355-K20 MIT9201 0.05459
AG-355-K20 AG-347-L02 0.0706
AG-355-K20 AG-355-N18 0.04003
AG-355-K20 AG-355-G23 0.02766
AG-355-K20 AG-355-P18 0.02984
AG-355-K20 AG-355-L20 0.01092
AG-355-K20 AG-355-P11 0.01164
AG-347-I06 AG-402-K16 0.08006
AG-347-I06 AG-442-N07 0.08079
AG-347-I06 MIT9301 0.08224
AG-347-I06 AG-402-K22 0.08079
AG-347-I06 AG-347-J14 0.08588
AG-347-I06 AG-355-J09 0.0837
AG-347-I06 AG-355-I20 0.08443
AG-347-I06 AG-347-K10 0.08734
AG-347-I06 AG-347-M15 0.07424
AG-347-I06 MIT9322 0.08224
AG-347-I06 AG-402-F05 0.08806
AG-347-I06 SB 0.08952
AG-347-I06 AG-418-P13 0.08297
AG-347-I06 AG-355-N16 0.08006
AG-347-I06 AG-355-P07 0.08006
AG-347-I06 AG-355-M18 0.08006
AG-347-I06 AG-347-L19 0.08515
AG-347-I06 MIT1314 0.1026
AG-347-I06 MIT9312 0.09971
AG-347-I06 MIT9302 0.09316
AG-347-I06 AG-347-L20 0.07933
AG-347-I06 AG-347-G20 0.0837
AG-347-I06 AG-347-G18 0.0786
AG-347-I06 AS9601 0.07715
AG-347-I06 AG-347-I21 0.07496
AG-347-I06 AG-347-I19 0.07642
AG-347-I06 AG-355-N22 0.07569
AG-347-I06 AG-355-M02 0.07424
AG-347-I06 AG-347-K16 0.08079
AG-347-I06 AG-418-F08 0.08006
AG-347-I06 AG-355-K15 0.08588
AG-347-I06 AG-418-J17 0.0786
AG-347-I06 AG-402-N23 0.07715
AG-347-I06 AG-402-O16 0.08297
AG-347-I06 AG-402-K21 0.0786
AG-347-I06 AG-347-C10 0.07424
AG-347-I06 AG-347-K02 0.08734
AG-347-I06 AG-402-L23 0.08515
AG-347-I06 MIT9401 0.08224
AG-347-I06 MIT9321 0.08224
AG-347-I06 AG-347-I15 0.07496
AG-347-I06 AG-347-E23 0.07496
AG-347-I06 AG-347-M18 0.0786
AG-347-I06 MIT9116 0.05459
AG-347-I06 AG-355-I04 0.08151
AG-347-I06 AG-347-N19 0.07642
AG-347-I06 AG-418-O02 0.07351
AG-347-I06 AG-418-O03 0.07569
AG-347-I06 AG-402-A04 0.08151
AG-347-I06 AG-402-I23 0.07569
AG-347-I06 AG-347-J06 0.07569
AG-347-I06 MIT9314 0.08224
AG-347-I06 AG-355-O17 0.07351
AG-347-I06 AG-355-L02 0.07496
AG-347-I06 AG-355-B23 0.07424
AG-347-I06 AG-355-K03 0.06914
AG-347-I06 GP2 0.04803
AG-347-I06 AG-355-P16 0.04949
AG-347-I06 MIT9202 0.0575
AG-347-I06 MIT9215 0.05459
AG-347-I06 AG-355-J23 0.07278
AG-347-I06 AG-418-D13 0.07642
AG-347-I06 AG-347-J21 0.07351
AG-347-I06 MIT9201 0.05313
AG-347-I06 AG-347-L02 0.07278
AG-347-I06 AG-355-N18 0.04367
AG-347-I06 AG-355-G23 0.0313
AG-347-I06 AG-355-P18 0.03348
AG-347-I06 AG-355-L20 0.02693
AG-347-I06 AG-355-P11 0.0262
AG-347-I06 AG-355-K20 0.02475
AG-347-M23 AG-402-K16 0.08079
AG-347-M23 AG-442-N07 0.08588
AG-347-M23 MIT9301 0.08297
AG-347-M23 AG-402-K22 0.07933
AG-347-M23 AG-347-J14 0.08515
AG-347-M23 AG-355-J09 0.08151
AG-347-M23 AG-355-I20 0.08588
AG-347-M23 AG-347-K10 0.09025
AG-347-M23 AG-347-M15 0.07642
AG-347-M23 MIT9322 0.08224
AG-347-M23 AG-402-F05 0.08515
AG-347-M23 SB 0.09025
AG-347-M23 AG-418-P13 0.08151
AG-347-M23 AG-355-N16 0.08224
AG-347-M23 AG-355-P07 0.08224
AG-347-M23 AG-355-M18 0.08006
AG-347-M23 AG-347-L19 0.08806
AG-347-M23 MIT1314 0.1048
AG-347-M23 MIT9312 0.1019
AG-347-M23 MIT9302 0.09461
AG-347-M23 AG-347-L20 0.08079
AG-347-M23 AG-347-G20 0.08443
AG-347-M23 AG-347-G18 0.0786
AG-347-M23 AS9601 0.07933
AG-347-M23 AG-347-I21 0.07715
AG-347-M23 AG-347-I19 0.0786
AG-347-M23 AG-355-N22 0.08006
AG-347-M23 AG-355-M02 0.0786
AG-347-M23 AG-347-K16 0.08006
AG-347-M23 AG-418-F08 0.0837
AG-347-M23 AG-355-K15 0.08515
AG-347-M23 AG-418-J17 0.08224
AG-347-M23 AG-402-N23 0.07933
AG-347-M23 AG-402-O16 0.08297
AG-347-M23 AG-402-K21 0.08224
AG-347-M23 AG-347-C10 0.07351
AG-347-M23 AG-347-K02 0.08879
AG-347-M23 AG-402-L23 0.08224
AG-347-M23 MIT9401 0.08224
AG-347-M23 MIT9321 0.08224
AG-347-M23 AG-347-I15 0.0706
AG-347-M23 AG-347-E23 0.07351
AG-347-M23 AG-347-M18 0.08079
AG-347-M23 MIT9116 0.05604
AG-347-M23 AG-355-I04 0.0837
AG-347-M23 AG-347-N19 0.0786
AG-347-M23 AG-418-O02 0.07424
AG-347-M23 AG-418-O03 0.07496
AG-347-M23 AG-402-A04 0.0786
AG-347-M23 AG-402-I23 0.07787
AG-347-M23 AG-347-J06 0.07496
AG-347-M23 MIT9314 0.08224
AG-347-M23 AG-355-O17 0.07715
AG-347-M23 AG-355-L02 0.07715
AG-347-M23 AG-355-B23 0.07424
AG-347-M23 AG-355-K03 0.07132
AG-347-M23 GP2 0.05386
AG-347-M23 AG-355-P16 0.05459
AG-347-M23 MIT9202 0.05531
AG-347-M23 MIT9215 0.05022
AG-347-M23 AG-355-J23 0.07715
AG-347-M23 AG-418-D13 0.07933
AG-347-M23 AG-347-J21 0.07132
AG-347-M23 MIT9201 0.05459
AG-347-M23 AG-347-L02 0.07351
AG-347-M23 AG-355-N18 0.04876
AG-347-M23 AG-355-G23 0.03202
AG-347-M23 AG-355-P18 0.03421
AG-347-M23 AG-355-L20 0.03057
AG-347-M23 AG-355-P11 0.0313
AG-347-M23 AG-355-K20 0.0262
AG-347-M23 AG-347-I06 0.0262
AG-347-K18 AG-402-K16 0.08079
AG-347-K18 AG-442-N07 0.08879
AG-347-K18 MIT9301 0.09025
AG-347-K18 AG-402-K22 0.08515
AG-347-K18 AG-347-J14 0.08879
AG-347-K18 AG-355-J09 0.08806
AG-347-K18 AG-355-I20 0.08806
AG-347-K18 AG-347-K10 0.08952
AG-347-K18 AG-347-M15 0.08151
AG-347-K18 MIT9322 0.08443
AG-347-K18 AG-402-F05 0.08734
AG-347-K18 SB 0.09753
AG-347-K18 AG-418-P13 0.09098
AG-347-K18 AG-355-N16 0.08661
AG-347-K18 AG-355-P07 0.08661
AG-347-K18 AG-355-M18 0.08879
AG-347-K18 AG-347-L19 0.09025
AG-347-K18 MIT1314 0.1063
AG-347-K18 MIT9312 0.1019
AG-347-K18 MIT9302 0.0968
AG-347-K18 AG-347-L20 0.08661
AG-347-K18 AG-347-G20 0.09025
AG-347-K18 AG-347-G18 0.08443
AG-347-K18 AS9601 0.08588
AG-347-K18 AG-347-I21 0.0837
AG-347-K18 AG-347-I19 0.0837
AG-347-K18 AG-355-N22 0.08297
AG-347-K18 AG-355-M02 0.08297
AG-347-K18 AG-347-K16 0.08515
AG-347-K18 AG-418-F08 0.08734
AG-347-K18 AG-355-K15 0.09025
AG-347-K18 AG-418-J17 0.08515
AG-347-K18 AG-402-N23 0.0837
AG-347-K18 AG-402-O16 0.08661
AG-347-K18 AG-402-K21 0.0837
AG-347-K18 AG-347-C10 0.07933
AG-347-K18 AG-347-K02 0.08515
AG-347-K18 AG-402-L23 0.08443
AG-347-K18 MIT9401 0.08443
AG-347-K18 MIT9321 0.08443
AG-347-K18 AG-347-I15 0.08079
AG-347-K18 AG-347-E23 0.08006
AG-347-K18 AG-347-M18 0.08151
AG-347-K18 MIT9116 0.05822
AG-347-K18 AG-355-I04 0.08588
AG-347-K18 AG-347-N19 0.08079
AG-347-K18 AG-418-O02 0.07933
AG-347-K18 AG-418-O03 0.0837
AG-347-K18 AG-402-A04 0.08443
AG-347-K18 AG-402-I23 0.08224
AG-347-K18 AG-347-J06 0.08297
AG-347-K18 MIT9314 0.09098
AG-347-K18 AG-355-O17 0.08151
AG-347-K18 AG-355-L02 0.07787
AG-347-K18 AG-355-B23 0.08079
AG-347-K18 AG-355-K03 0.07351
AG-347-K18 GP2 0.05459
AG-347-K18 AG-355-P16 0.06041
AG-347-K18 MIT9202 0.06332
AG-347-K18 MIT9215 0.06041
AG-347-K18 AG-355-J23 0.08151
AG-347-K18 AG-418-D13 0.08224
AG-347-K18 AG-347-J21 0.07787
AG-347-K18 MIT9201 0.05895
AG-347-K18 AG-347-L02 0.07933
AG-347-K18 AG-355-N18 0.05022
AG-347-K18 AG-355-G23 0.03348
AG-347-K18 AG-355-P18 0.03566
AG-347-K18 AG-355-L20 0.03348
AG-347-K18 AG-355-P11 0.03275
AG-347-K18 AG-355-K20 0.02984
AG-347-K18 AG-347-I06 0.0313
AG-347-K18 AG-347-M23 0.03493
AG-347-J19 AG-402-K16 0.08734
AG-347-J19 AG-442-N07 0.08952
AG-347-J19 MIT9301 0.08588
AG-347-J19 AG-402-K22 0.08515
AG-347-J19 AG-347-J14 0.08806
AG-347-J19 AG-355-J09 0.08151
AG-347-J19 AG-355-I20 0.09389
AG-347-J19 AG-347-K10 0.09607
AG-347-J19 AG-347-M15 0.08879
AG-347-J19 MIT9322 0.08806
AG-347-J19 AG-402-F05 0.09898
AG-347-J19 SB 0.09753
AG-347-J19 AG-418-P13 0.09243
AG-347-J19 AG-355-N16 0.0917
AG-347-J19 AG-355-P07 0.09025
AG-347-J19 AG-355-M18 0.08806
AG-347-J19 AG-347-L19 0.09389
AG-347-J19 MIT1314 0.1106
AG-347-J19 MIT9312 0.1106
AG-347-J19 MIT9302 0.09753
AG-347-J19 AG-347-L20 0.08661
AG-347-J19 AG-347-G20 0.08734
AG-347-J19 AG-347-G18 0.08588
AG-347-J19 AS9601 0.08661
AG-347-J19 AG-347-I21 0.08734
AG-347-J19 AG-347-I19 0.08588
AG-347-J19 AG-355-N22 0.08515
AG-347-J19 AG-355-M02 0.08515
AG-347-J19 AG-347-K16 0.08806
AG-347-J19 AG-418-F08 0.08806
AG-347-J19 AG-355-K15 0.08734
AG-347-J19 AG-418-J17 0.08879
AG-347-J19 AG-402-N23 0.08734
AG-347-J19 AG-402-O16 0.08734
AG-347-J19 AG-402-K21 0.08734
AG-347-J19 AG-347-C10 0.08443
AG-347-J19 AG-347-K02 0.09025
AG-347-J19 AG-402-L23 0.0968
AG-347-J19 MIT9401 0.08806
AG-347-J19 MIT9321 0.08806
AG-347-J19 AG-347-I15 0.08297
AG-347-J19 AG-347-E23 0.08515
AG-347-J19 AG-347-M18 0.08806
AG-347-J19 MIT9116 0.05386
AG-347-J19 AG-355-I04 0.0837
AG-347-J19 AG-347-N19 0.08224
AG-347-J19 AG-418-O02 0.07787
AG-347-J19 AG-418-O03 0.08151
AG-347-J19 AG-402-A04 0.08297
AG-347-J19 AG-402-I23 0.08661
AG-347-J19 AG-347-J06 0.08224
AG-347-J19 MIT9314 0.08661
AG-347-J19 AG-355-O17 0.08515
AG-347-J19 AG-355-L02 0.08006
AG-347-J19 AG-355-B23 0.08224
AG-347-J19 AG-355-K03 0.06987
AG-347-J19 GP2 0.04803
AG-347-J19 AG-355-P16 0.05386
AG-347-J19 MIT9202 0.05531
AG-347-J19 MIT9215 0.05167
AG-347-J19 AG-355-J23 0.08588
AG-347-J19 AG-418-D13 0.08515
AG-347-J19 AG-347-J21 0.0837
AG-347-J19 MIT9201 0.05022
AG-347-J19 AG-347-L02 0.07787
AG-347-J19 AG-355-N18 0.05095
AG-347-J19 AG-355-G23 0.04803
AG-347-J19 AG-355-P18 0.04658
AG-347-J19 AG-355-L20 0.04731
AG-347-J19 AG-355-P11 0.04949
AG-347-J19 AG-355-K20 0.0444
AG-347-J19 AG-347-I06 0.04512
AG-347-J19 AG-347-M23 0.04512
AG-347-J19 AG-347-K18 0.05167
AG-418-I20 AG-402-K16 0.08661
AG-418-I20 AG-442-N07 0.08588
AG-418-I20 MIT9301 0.08588
AG-418-I20 AG-402-K22 0.08079
AG-418-I20 AG-347-J14 0.09098
AG-418-I20 AG-355-J09 0.08079
AG-418-I20 AG-355-I20 0.08443
AG-418-I20 AG-347-K10 0.09389
AG-418-I20 AG-347-M15 0.08734
AG-418-I20 MIT9322 0.08661
AG-418-I20 AG-402-F05 0.09534
AG-418-I20 SB 0.09389
AG-418-I20 AG-418-P13 0.08588
AG-418-I20 AG-355-N16 0.08661
AG-418-I20 AG-355-P07 0.08515
AG-418-I20 AG-355-M18 0.08515
AG-418-I20 AG-347-L19 0.08952
AG-418-I20 MIT1314 0.1077
AG-418-I20 MIT9312 0.1055
AG-418-I20 MIT9302 0.1026
AG-418-I20 AG-347-L20 0.08515
AG-418-I20 AG-347-G20 0.08588
AG-418-I20 AG-347-G18 0.08224
AG-418-I20 AS9601 0.08661
AG-418-I20 AG-347-I21 0.08224
AG-418-I20 AG-347-I19 0.08079
AG-418-I20 AG-355-N22 0.08661
AG-418-I20 AG-355-M02 0.08515
AG-418-I20 AG-347-K16 0.08515
AG-418-I20 AG-418-F08 0.08661
AG-418-I20 AG-355-K15 0.08515
AG-418-I20 AG-418-J17 0.08224
AG-418-I20 AG-402-N23 0.08224
AG-418-I20 AG-402-O16 0.08661
AG-418-I20 AG-402-K21 0.08661
AG-418-I20 AG-347-C10 0.08079
AG-418-I20 AG-347-K02 0.08952
AG-418-I20 AG-402-L23 0.09243
AG-418-I20 MIT9401 0.08661
AG-418-I20 MIT9321 0.08661
AG-418-I20 AG-347-I15 0.08079
AG-418-I20 AG-347-E23 0.08079
AG-418-I20 AG-347-M18 0.08297
AG-418-I20 MIT9116 0.05386
AG-418-I20 AG-355-I04 0.08515
AG-418-I20 AG-347-N19 0.08224
AG-418-I20 AG-418-O02 0.07787
AG-418-I20 AG-418-O03 0.07787
AG-418-I20 AG-402-A04 0.08151
AG-418-I20 AG-402-I23 0.08151
AG-418-I20 AG-347-J06 0.08079
AG-418-I20 MIT9314 0.08443
AG-418-I20 AG-355-O17 0.08224
AG-418-I20 AG-355-L02 0.08079
AG-418-I20 AG-355-B23 0.08151
AG-418-I20 AG-355-K03 0.07496
AG-418-I20 GP2 0.04658
AG-418-I20 AG-355-P16 0.05531
AG-418-I20 MIT9202 0.05822
AG-418-I20 MIT9215 0.05386
AG-418-I20 AG-355-J23 0.08443
AG-418-I20 AG-418-D13 0.07933
AG-418-I20 AG-347-J21 0.08006
AG-418-I20 MIT9201 0.0524
AG-418-I20 AG-347-L02 0.0786
AG-418-I20 AG-355-N18 0.04803
AG-418-I20 AG-355-G23 0.05022
AG-418-I20 AG-355-P18 0.04731
AG-418-I20 AG-355-L20 0.04803
AG-418-I20 AG-355-P11 0.04876
AG-418-I20 AG-355-K20 0.04512
AG-418-I20 AG-347-I06 0.04367
AG-418-I20 AG-347-M23 0.04658
AG-418-I20 AG-347-K18 0.05095
AG-418-I20 AG-347-J19 0.04221
AG-347-L17 AG-402-K16 0.07715
AG-347-L17 AG-442-N07 0.08006
AG-347-L17 MIT9301 0.07715
AG-347-L17 AG-402-K22 0.07424
AG-347-L17 AG-347-J14 0.08297
AG-347-L17 AG-355-J09 0.0786
AG-347-L17 AG-355-I20 0.0837
AG-347-L17 AG-347-K10 0.08224
AG-347-L17 AG-347-M15 0.07496
AG-347-L17 MIT9322 0.07642
AG-347-L17 AG-402-F05 0.08806
AG-347-L17 SB 0.08952
AG-347-L17 AG-418-P13 0.08297
AG-347-L17 AG-355-N16 0.07787
AG-347-L17 AG-355-P07 0.08006
AG-347-L17 AG-355-M18 0.08079
AG-347-L17 AG-347-L19 0.08443
AG-347-L17 MIT1314 0.1004
AG-347-L17 MIT9312 0.0968
AG-347-L17 MIT9302 0.09098
AG-347-L17 AG-347-L20 0.07715
AG-347-L17 AG-347-G20 0.07933
AG-347-L17 AG-347-G18 0.07351
AG-347-L17 AS9601 0.07569
AG-347-L17 AG-347-I21 0.07496
AG-347-L17 AG-347-I19 0.07351
AG-347-L17 AG-355-N22 0.07787
AG-347-L17 AG-355-M02 0.07787
AG-347-L17 AG-347-K16 0.07787
AG-347-L17 AG-418-F08 0.07933
AG-347-L17 AG-355-K15 0.0786
AG-347-L17 AG-418-J17 0.07787
AG-347-L17 AG-402-N23 0.07642
AG-347-L17 AG-402-O16 0.0786
AG-347-L17 AG-402-K21 0.0786
AG-347-L17 AG-347-C10 0.07278
AG-347-L17 AG-347-K02 0.08443
AG-347-L17 AG-402-L23 0.08515
AG-347-L17 MIT9401 0.07642
AG-347-L17 MIT9321 0.07642
AG-347-L17 AG-347-I15 0.07132
AG-347-L17 AG-347-E23 0.06841
AG-347-L17 AG-347-M18 0.07642
AG-347-L17 MIT9116 0.04585
AG-347-L17 AG-355-I04 0.07715
AG-347-L17 AG-347-N19 0.07278
AG-347-L17 AG-418-O02 0.0706
AG-347-L17 AG-418-O03 0.06914
AG-347-L17 AG-402-A04 0.07351
AG-347-L17 AG-402-I23 0.07569
AG-347-L17 AG-347-J06 0.07351
AG-347-L17 MIT9314 0.07787
AG-347-L17 AG-355-O17 0.07569
AG-347-L17 AG-355-L02 0.07132
AG-347-L17 AG-355-B23 0.07278
AG-347-L17 AG-355-K03 0.06405
AG-347-L17 GP2 0.04221
AG-347-L17 AG-355-P16 0.04731
AG-347-L17 MIT9202 0.04803
AG-347-L17 MIT9215 0.04221
AG-347-L17 AG-355-J23 0.07642
AG-347-L17 AG-418-D13 0.07132
AG-347-L17 AG-347-J21 0.07351
AG-347-L17 MIT9201 0.04658
AG-347-L17 AG-347-L02 0.06841
AG-347-L17 AG-355-N18 0.04076
AG-347-L17 AG-355-G23 0.04076
AG-347-L17 AG-355-P18 0.04294
AG-347-L17 AG-355-L20 0.03857
AG-347-L17 AG-355-P11 0.0393
AG-347-L17 AG-355-K20 0.03639
AG-347-L17 AG-347-I06 0.03639
AG-347-L17 AG-347-M23 0.03566
AG-347-L17 AG-347-K18 0.04221
AG-347-L17 AG-347-J19 0.03421
AG-347-L17 AG-418-I20 0.0313
AG-412-J13 AG-402-K16 0.07787
AG-412-J13 AG-442-N07 0.07569
AG-412-J13 MIT9301 0.07642
AG-412-J13 AG-402-K22 0.07278
AG-412-J13 AG-347-J14 0.0786
AG-412-J13 AG-355-J09 0.07496
AG-412-J13 AG-355-I20 0.08006
AG-412-J13 AG-347-K10 0.08588
AG-412-J13 AG-347-M15 0.07351
AG-412-J13 MIT9322 0.0786
AG-412-J13 AG-402-F05 0.08297
AG-412-J13 SB 0.08515
AG-412-J13 AG-418-P13 0.0786
AG-412-J13 AG-355-N16 0.07715
AG-412-J13 AG-355-P07 0.07496
AG-412-J13 AG-355-M18 0.07278
AG-412-J13 AG-347-L19 0.08006
AG-412-J13 MIT1314 0.1012
AG-412-J13 MIT9312 0.09825
AG-412-J13 MIT9302 0.09098
AG-412-J13 AG-347-L20 0.07496
AG-412-J13 AG-347-G20 0.07496
AG-412-J13 AG-347-G18 0.06987
AG-412-J13 AS9601 0.07351
AG-412-J13 AG-347-I21 0.07205
AG-412-J13 AG-347-I19 0.07132
AG-412-J13 AG-355-N22 0.07569
AG-412-J13 AG-355-M02 0.07424
AG-412-J13 AG-347-K16 0.07496
AG-412-J13 AG-418-F08 0.07642
AG-412-J13 AG-355-K15 0.07569
AG-412-J13 AG-418-J17 0.07205
AG-412-J13 AG-402-N23 0.07205
AG-412-J13 AG-402-O16 0.07496
AG-412-J13 AG-402-K21 0.07569
AG-412-J13 AG-347-C10 0.0655
AG-412-J13 AG-347-K02 0.08079
AG-412-J13 AG-402-L23 0.08079
AG-412-J13 MIT9401 0.0786
AG-412-J13 MIT9321 0.0786
AG-412-J13 AG-347-I15 0.07205
AG-412-J13 AG-347-E23 0.0706
AG-412-J13 AG-347-M18 0.07715
AG-412-J13 MIT9116 0.0444
AG-412-J13 AG-355-I04 0.07569
AG-412-J13 AG-347-N19 0.07132
AG-412-J13 AG-418-O02 0.06696
AG-412-J13 AG-418-O03 0.06769
AG-412-J13 AG-402-A04 0.07205
AG-412-J13 AG-402-I23 0.06987
AG-412-J13 AG-347-J06 0.06623
AG-412-J13 MIT9314 0.07424
AG-412-J13 AG-355-O17 0.07132
AG-412-J13 AG-355-L02 0.06914
AG-412-J13 AG-355-B23 0.06623
AG-412-J13 AG-355-K03 0.06114
AG-412-J13 GP2 0.03857
AG-412-J13 AG-355-P16 0.04367
AG-412-J13 MIT9202 0.04076
AG-412-J13 MIT9215 0.03785
AG-412-J13 AG-355-J23 0.07205
AG-412-J13 AG-418-D13 0.06841
AG-412-J13 AG-347-J21 0.06623
AG-412-J13 MIT9201 0.04658
AG-412-J13 AG-347-L02 0.06405
AG-412-J13 AG-355-N18 0.03712
AG-412-J13 AG-355-G23 0.03421
AG-412-J13 AG-355-P18 0.03421
AG-412-J13 AG-355-L20 0.03275
AG-412-J13 AG-355-P11 0.03348
AG-412-J13 AG-355-K20 0.0313
AG-412-J13 AG-347-I06 0.03566
AG-412-J13 AG-347-M23 0.03712
AG-412-J13 AG-347-K18 0.04003
AG-412-J13 AG-347-J19 0.03639
AG-412-J13 AG-418-I20 0.03566
AG-412-J13 AG-347-L17 0.02838
AG-347-K19 AG-402-K16 0.08588
AG-347-K19 AG-442-N07 0.08806
AG-347-K19 MIT9301 0.08806
AG-347-K19 AG-402-K22 0.0837
AG-347-K19 AG-347-J14 0.08661
AG-347-K19 AG-355-J09 0.08006
AG-347-K19 AG-355-I20 0.08588
AG-347-K19 AG-347-K10 0.09025
AG-347-K19 AG-347-M15 0.08079
AG-347-K19 MIT9322 0.08443
AG-347-K19 AG-402-F05 0.08806
AG-347-K19 SB 0.09098
AG-347-K19 AG-418-P13 0.08224
AG-347-K19 AG-355-N16 0.08588
AG-347-K19 AG-355-P07 0.08515
AG-347-K19 AG-355-M18 0.08515
AG-347-K19 AG-347-L19 0.09098
AG-347-K19 MIT1314 0.1012
AG-347-K19 MIT9312 0.1026
AG-347-K19 MIT9302 0.09898
AG-347-K19 AG-347-L20 0.0837
AG-347-K19 AG-347-G20 0.08297
AG-347-K19 AG-347-G18 0.08079
AG-347-K19 AS9601 0.08515
AG-347-K19 AG-347-I21 0.08588
AG-347-K19 AG-347-I19 0.08151
AG-347-K19 AG-355-N22 0.08588
AG-347-K19 AG-355-M02 0.08443
AG-347-K19 AG-347-K16 0.08806
AG-347-K19 AG-418-F08 0.08734
AG-347-K19 AG-355-K15 0.09098
AG-347-K19 AG-418-J17 0.08224
AG-347-K19 AG-402-N23 0.08151
AG-347-K19 AG-402-O16 0.08588
AG-347-K19 AG-402-K21 0.08515
AG-347-K19 AG-347-C10 0.0786
AG-347-K19 AG-347-K02 0.08588
AG-347-K19 AG-402-L23 0.08734
AG-347-K19 MIT9401 0.08443
AG-347-K19 MIT9321 0.08443
AG-347-K19 AG-347-I15 0.07424
AG-347-K19 AG-347-E23 0.07715
AG-347-K19 AG-347-M18 0.08151
AG-347-K19 MIT9116 0.05459
AG-347-K19 AG-355-I04 0.08661
AG-347-K19 AG-347-N19 0.08079
AG-347-K19 AG-418-O02 0.07715
AG-347-K19 AG-418-O03 0.07933
AG-347-K19 AG-402-A04 0.07933
AG-347-K19 AG-402-I23 0.08079
AG-347-K19 AG-347-J06 0.07933
AG-347-K19 MIT9314 0.08515
AG-347-K19 AG-355-O17 0.08151
AG-347-K19 AG-355-L02 0.08006
AG-347-K19 AG-355-B23 0.07715
AG-347-K19 AG-355-K03 0.07205
AG-347-K19 GP2 0.05022
AG-347-K19 AG-355-P16 0.05386
AG-347-K19 MIT9202 0.05386
AG-347-K19 MIT9215 0.04949
AG-347-K19 AG-355-J23 0.07933
AG-347-K19 AG-418-D13 0.07642
AG-347-K19 AG-347-J21 0.0786
AG-347-K19 MIT9201 0.05459
AG-347-K19 AG-347-L02 0.07642
AG-347-K19 AG-355-N18 0.05095
AG-347-K19 AG-355-G23 0.0444
AG-347-K19 AG-355-P18 0.04148
AG-347-K19 AG-355-L20 0.04294
AG-347-K19 AG-355-P11 0.04367
AG-347-K19 AG-355-K20 0.04003
AG-347-K19 AG-347-I06 0.04294
AG-347-K19 AG-347-M23 0.04003
AG-347-K19 AG-347-K18 0.04512
AG-347-K19 AG-347-J19 0.04221
AG-347-K19 AG-418-I20 0.04076
AG-347-K19 AG-347-L17 0.03857
AG-347-K19 AG-412-J13 0.03202
AG-347-M08 AG-402-K16 0.09025
AG-347-M08 AG-442-N07 0.08952
AG-347-M08 MIT9301 0.08952
AG-347-M08 AG-402-K22 0.08515
AG-347-M08 AG-347-J14 0.08734
AG-347-M08 AG-355-J09 0.0837
AG-347-M08 AG-355-I20 0.08879
AG-347-M08 AG-347-K10 0.09243
AG-347-M08 AG-347-M15 0.08515
AG-347-M08 MIT9322 0.08661
AG-347-M08 AG-402-F05 0.09753
AG-347-M08 SB 0.0968
AG-347-M08 AG-418-P13 0.08879
AG-347-M08 AG-355-N16 0.08952
AG-347-M08 AG-355-P07 0.08734
AG-347-M08 AG-355-M18 0.09025
AG-347-M08 AG-347-L19 0.09389
AG-347-M08 MIT1314 0.1063
AG-347-M08 MIT9312 0.1055
AG-347-M08 MIT9302 0.1004
AG-347-M08 AG-347-L20 0.08734
AG-347-M08 AG-347-G20 0.08734
AG-347-M08 AG-347-G18 0.08734
AG-347-M08 AS9601 0.08806
AG-347-M08 AG-347-I21 0.08661
AG-347-M08 AG-347-I19 0.08515
AG-347-M08 AG-355-N22 0.08806
AG-347-M08 AG-355-M02 0.08661
AG-347-M08 AG-347-K16 0.08879
AG-347-M08 AG-418-F08 0.09025
AG-347-M08 AG-355-K15 0.08879
AG-347-M08 AG-418-J17 0.08224
AG-347-M08 AG-402-N23 0.08443
AG-347-M08 AG-402-O16 0.08879
AG-347-M08 AG-402-K21 0.08515
AG-347-M08 AG-347-C10 0.08443
AG-347-M08 AG-347-K02 0.09025
AG-347-M08 AG-402-L23 0.09461
AG-347-M08 MIT9401 0.08661
AG-347-M08 MIT9321 0.08661
AG-347-M08 AG-347-I15 0.08151
AG-347-M08 AG-347-E23 0.08297
AG-347-M08 AG-347-M18 0.08806
AG-347-M08 MIT9116 0.05531
AG-347-M08 AG-355-I04 0.08806
AG-347-M08 AG-347-N19 0.0837
AG-347-M08 AG-418-O02 0.08079
AG-347-M08 AG-418-O03 0.08079
AG-347-M08 AG-402-A04 0.08297
AG-347-M08 AG-402-I23 0.0837
AG-347-M08 AG-347-J06 0.08224
AG-347-M08 MIT9314 0.08443
AG-347-M08 AG-355-O17 0.07933
AG-347-M08 AG-355-L02 0.07933
AG-347-M08 AG-355-B23 0.08006
AG-347-M08 AG-355-K03 0.07351
AG-347-M08 GP2 0.05459
AG-347-M08 AG-355-P16 0.05313
AG-347-M08 MIT9202 0.06114
AG-347-M08 MIT9215 0.0575
AG-347-M08 AG-355-J23 0.08661
AG-347-M08 AG-418-D13 0.07642
AG-347-M08 AG-347-J21 0.08151
AG-347-M08 MIT9201 0.0575
AG-347-M08 AG-347-L02 0.07933
AG-347-M08 AG-355-N18 0.04658
AG-347-M08 AG-355-G23 0.04949
AG-347-M08 AG-355-P18 0.04731
AG-347-M08 AG-355-L20 0.04803
AG-347-M08 AG-355-P11 0.04876
AG-347-M08 AG-355-K20 0.04512
AG-347-M08 AG-347-I06 0.04658
AG-347-M08 AG-347-M23 0.05167
AG-347-M08 AG-347-K18 0.05313
AG-347-M08 AG-347-J19 0.0444
AG-347-M08 AG-418-I20 0.04367
AG-347-M08 AG-347-L17 0.03639
AG-347-M08 AG-412-J13 0.03785
AG-347-M08 AG-347-K19 0.04221
MIT0604 AG-402-K16 0.08588
MIT0604 AG-442-N07 0.08806
MIT0604 MIT9301 0.08588
MIT0604 AG-402-K22 0.0837
MIT0604 AG-347-J14 0.0917
MIT0604 AG-355-J09 0.08661
MIT0604 AG-355-I20 0.09243
MIT0604 AG-347-K10 0.09243
MIT0604 AG-347-M15 0.0837
MIT0604 MIT9322 0.09098
MIT0604 AG-402-F05 0.09534
MIT0604 SB 0.09316
MIT0604 AG-418-P13 0.08879
MIT0604 AG-355-N16 0.08806
MIT0604 AG-355-P07 0.08443
MIT0604 AG-355-M18 0.0837
MIT0604 AG-347-L19 0.0917
MIT0604 MIT1314 0.1055
MIT0604 MIT9312 0.1026
MIT0604 MIT9302 0.09389
MIT0604 AG-347-L20 0.08297
MIT0604 AG-347-G20 0.08515
MIT0604 AG-347-G18 0.07933
MIT0604 AS9601 0.08515
MIT0604 AG-347-I21 0.08151
MIT0604 AG-347-I19 0.08151
MIT0604 AG-355-N22 0.08443
MIT0604 AG-355-M02 0.08297
MIT0604 AG-347-K16 0.0837
MIT0604 AG-418-F08 0.08806
MIT0604 AG-355-K15 0.08661
MIT0604 AG-418-J17 0.08224
MIT0604 AG-402-N23 0.0837
MIT0604 AG-402-O16 0.0837
MIT0604 AG-402-K21 0.08734
MIT0604 AG-347-C10 0.07642
MIT0604 AG-347-K02 0.09025
MIT0604 AG-402-L23 0.09316
MIT0604 MIT9401 0.09098
MIT0604 MIT9321 0.09098
MIT0604 AG-347-I15 0.08224
MIT0604 AG-347-E23 0.08079
MIT0604 AG-347-M18 0.08515
MIT0604 MIT9116 0.05822
MIT0604 AG-355-I04 0.08297
MIT0604 AG-347-N19 0.08079
MIT0604 AG-418-O02 0.07715
MIT0604 AG-418-O03 0.07787
MIT0604 AG-402-A04 0.0837
MIT0604 AG-402-I23 0.0786
MIT0604 AG-347-J06 0.08079
MIT0604 MIT9314 0.08661
MIT0604 AG-355-O17 0.08297
MIT0604 AG-355-L02 0.07642
MIT0604 AG-355-B23 0.07569
MIT0604 AG-355-K03 0.07132
MIT0604 GP2 0.05167
MIT0604 AG-355-P16 0.05313
MIT0604 MIT9202 0.05968
MIT0604 MIT9215 0.05895
MIT0604 AG-355-J23 0.0786
MIT0604 AG-418-D13 0.0786
MIT0604 AG-347-J21 0.0786
MIT0604 MIT9201 0.05895
MIT0604 AG-347-L02 0.07278
MIT0604 AG-355-N18 0.04876
MIT0604 AG-355-G23 0.05095
MIT0604 AG-355-P18 0.04731
MIT0604 AG-355-L20 0.04731
MIT0604 AG-355-P11 0.04658
MIT0604 AG-355-K20 0.0444
MIT0604 AG-347-I06 0.04658
MIT0604 AG-347-M23 0.05022
MIT0604 AG-347-K18 0.05022
MIT0604 AG-347-J19 0.04585
MIT0604 AG-418-I20 0.04876
MIT0604 AG-347-L17 0.04148
MIT0604 AG-412-J13 0.03566
MIT0604 AG-347-K19 0.04731
MIT0604 AG-347-M08 0.04876
AG-347-K15 AG-402-K16 0.08006
AG-347-K15 AG-442-N07 0.0837
AG-347-K15 MIT9301 0.08515
AG-347-K15 AG-402-K22 0.08079
AG-347-K15 AG-347-J14 0.08661
AG-347-K15 AG-355-J09 0.08224
AG-347-K15 AG-355-I20 0.08806
AG-347-K15 AG-347-K10 0.09025
AG-347-K15 AG-347-M15 0.08079
AG-347-K15 MIT9322 0.08661
AG-347-K15 AG-402-F05 0.08588
AG-347-K15 SB 0.09243
AG-347-K15 AG-418-P13 0.08588
AG-347-K15 AG-355-N16 0.08443
AG-347-K15 AG-355-P07 0.08588
AG-347-K15 AG-355-M18 0.08588
AG-347-K15 AG-347-L19 0.09098
AG-347-K15 MIT1314 0.09971
AG-347-K15 MIT9312 0.09607
AG-347-K15 MIT9302 0.0917
AG-347-K15 AG-347-L20 0.08443
AG-347-K15 AG-347-G20 0.08443
AG-347-K15 AG-347-G18 0.08006
AG-347-K15 AS9601 0.08079
AG-347-K15 AG-347-I21 0.0786
AG-347-K15 AG-347-I19 0.0786
AG-347-K15 AG-355-N22 0.08297
AG-347-K15 AG-355-M02 0.08151
AG-347-K15 AG-347-K16 0.0837
AG-347-K15 AG-418-F08 0.08297
AG-347-K15 AG-355-K15 0.08297
AG-347-K15 AG-418-J17 0.08079
AG-347-K15 AG-402-N23 0.08006
AG-347-K15 AG-402-O16 0.0786
AG-347-K15 AG-402-K21 0.08079
AG-347-K15 AG-347-C10 0.07351
AG-347-K15 AG-347-K02 0.08224
AG-347-K15 AG-402-L23 0.08515
AG-347-K15 MIT9401 0.08661
AG-347-K15 MIT9321 0.08661
AG-347-K15 AG-347-I15 0.0786
AG-347-K15 AG-347-E23 0.07715
AG-347-K15 AG-347-M18 0.08443
AG-347-K15 MIT9116 0.05167
AG-347-K15 AG-355-I04 0.08151
AG-347-K15 AG-347-N19 0.07787
AG-347-K15 AG-418-O02 0.07715
AG-347-K15 AG-418-O03 0.07787
AG-347-K15 AG-402-A04 0.07787
AG-347-K15 AG-402-I23 0.07933
AG-347-K15 AG-347-J06 0.07715
AG-347-K15 MIT9314 0.08297
AG-347-K15 AG-355-O17 0.08079
AG-347-K15 AG-355-L02 0.08079
AG-347-K15 AG-355-B23 0.07569
AG-347-K15 AG-355-K03 0.07132
AG-347-K15 GP2 0.04803
AG-347-K15 AG-355-P16 0.05677
AG-347-K15 MIT9202 0.05968
AG-347-K15 MIT9215 0.05677
AG-347-K15 AG-355-J23 0.07787
AG-347-K15 AG-418-D13 0.07715
AG-347-K15 AG-347-J21 0.07205
AG-347-K15 MIT9201 0.0575
AG-347-K15 AG-347-L02 0.07278
AG-347-K15 AG-355-N18 0.04876
AG-347-K15 AG-355-G23 0.05095
AG-347-K15 AG-355-P18 0.04876
AG-347-K15 AG-355-L20 0.05022
AG-347-K15 AG-355-P11 0.05095
AG-347-K15 AG-355-K20 0.04876
AG-347-K15 AG-347-I06 0.04294
AG-347-K15 AG-347-M23 0.04731
AG-347-K15 AG-347-K18 0.04658
AG-347-K15 AG-347-J19 0.04731
AG-347-K15 AG-418-I20 0.04876
AG-347-K15 AG-347-L17 0.03857
AG-347-K15 AG-412-J13 0.03566
AG-347-K15 AG-347-K19 0.04949
AG-347-K15 AG-347-M08 0.04876
AG-347-K15 MIT0604 0.04803
AG-347-K17 AG-402-K16 0.08734
AG-347-K17 AG-442-N07 0.08661
AG-347-K17 MIT9301 0.08588
AG-347-K17 AG-402-K22 0.08224
AG-347-K17 AG-347-J14 0.08806
AG-347-K17 AG-355-J09 0.08588
AG-347-K17 AG-355-I20 0.09025
AG-347-K17 AG-347-K10 0.09243
AG-347-K17 AG-347-M15 0.08588
AG-347-K17 MIT9322 0.08588
AG-347-K17 AG-402-F05 0.08952
AG-347-K17 SB 0.0968
AG-347-K17 AG-418-P13 0.09025
AG-347-K17 AG-355-N16 0.08661
AG-347-K17 AG-355-P07 0.08443
AG-347-K17 AG-355-M18 0.08224
AG-347-K17 AG-347-L19 0.0917
AG-347-K17 MIT1314 0.1077
AG-347-K17 MIT9312 0.1055
AG-347-K17 MIT9302 0.09753
AG-347-K17 AG-347-L20 0.08515
AG-347-K17 AG-347-G20 0.08661
AG-347-K17 AG-347-G18 0.08079
AG-347-K17 AS9601 0.08588
AG-347-K17 AG-347-I21 0.08515
AG-347-K17 AG-347-I19 0.08443
AG-347-K17 AG-355-N22 0.08443
AG-347-K17 AG-355-M02 0.0837
AG-347-K17 AG-347-K16 0.08588
AG-347-K17 AG-418-F08 0.09025
AG-347-K17 AG-355-K15 0.08879
AG-347-K17 AG-418-J17 0.08443
AG-347-K17 AG-402-N23 0.08297
AG-347-K17 AG-402-O16 0.08443
AG-347-K17 AG-402-K21 0.08515
AG-347-K17 AG-347-C10 0.07933
AG-347-K17 AG-347-K02 0.08952
AG-347-K17 AG-402-L23 0.08734
AG-347-K17 MIT9401 0.08588
AG-347-K17 MIT9321 0.08588
AG-347-K17 AG-347-I15 0.0837
AG-347-K17 AG-347-E23 0.08079
AG-347-K17 AG-347-M18 0.08879
AG-347-K17 MIT9116 0.05459
AG-347-K17 AG-355-I04 0.08661
AG-347-K17 AG-347-N19 0.08006
AG-347-K17 AG-418-O02 0.0786
AG-347-K17 AG-418-O03 0.07715
AG-347-K17 AG-402-A04 0.0837
AG-347-K17 AG-402-I23 0.08006
AG-347-K17 AG-347-J06 0.07787
AG-347-K17 MIT9314 0.08515
AG-347-K17 AG-355-O17 0.08224
AG-347-K17 AG-355-L02 0.08224
AG-347-K17 AG-355-B23 0.07787
AG-347-K17 AG-355-K03 0.07351
AG-347-K17 GP2 0.05313
AG-347-K17 AG-355-P16 0.05604
AG-347-K17 MIT9202 0.05968
AG-347-K17 MIT9215 0.0575
AG-347-K17 AG-355-J23 0.08297
AG-347-K17 AG-418-D13 0.07715
AG-347-K17 AG-347-J21 0.07787
AG-347-K17 MIT9201 0.06186
AG-347-K17 AG-347-L02 0.07278
AG-347-K17 AG-355-N18 0.0524
AG-347-K17 AG-355-G23 0.04803
AG-347-K17 AG-355-P18 0.04585
AG-347-K17 AG-355-L20 0.04512
AG-347-K17 AG-355-P11 0.04585
AG-347-K17 AG-355-K20 0.04512
AG-347-K17 AG-347-I06 0.04949
AG-347-K17 AG-347-M23 0.04876
AG-347-K17 AG-347-K18 0.05095
AG-347-K17 AG-347-J19 0.04876
AG-347-K17 AG-418-I20 0.04585
AG-347-K17 AG-347-L17 0.04148
AG-347-K17 AG-412-J13 0.02838
AG-347-K17 AG-347-K19 0.04512
AG-347-K17 AG-347-M08 0.05095
AG-347-K17 MIT0604 0.04367
AG-347-K17 AG-347-K15 0.04803
AG-347-L21 AG-402-K16 0.08734
AG-347-L21 AG-442-N07 0.08661
AG-347-L21 MIT9301 0.08879
AG-347-L21 AG-402-K22 0.08079
AG-347-L21 AG-347-J14 0.09098
AG-347-L21 AG-355-J09 0.08443
AG-347-L21 AG-355-I20 0.08588
AG-347-L21 AG-347-K10 0.09389
AG-347-L21 AG-347-M15 0.08224
AG-347-L21 MIT9322 0.08879
AG-347-L21 AG-402-F05 0.09389
AG-347-L21 SB 0.09825
AG-347-L21 AG-418-P13 0.09025
AG-347-L21 AG-355-N16 0.08661
AG-347-L21 AG-355-P07 0.08952
AG-347-L21 AG-355-M18 0.08515
AG-347-L21 AG-347-L19 0.08806
AG-347-L21 MIT1314 0.1055
AG-347-L21 MIT9312 0.1004
AG-347-L21 MIT9302 0.09607
AG-347-L21 AG-347-L20 0.08297
AG-347-L21 AG-347-G20 0.08661
AG-347-L21 AG-347-G18 0.08151
AG-347-L21 AS9601 0.08515
AG-347-L21 AG-347-I21 0.08515
AG-347-L21 AG-347-I19 0.08443
AG-347-L21 AG-355-N22 0.08661
AG-347-L21 AG-355-M02 0.08515
AG-347-L21 AG-347-K16 0.08661
AG-347-L21 AG-418-F08 0.08879
AG-347-L21 AG-355-K15 0.08879
AG-347-L21 AG-418-J17 0.08515
AG-347-L21 AG-402-N23 0.0837
AG-347-L21 AG-402-O16 0.08515
AG-347-L21 AG-402-K21 0.08661
AG-347-L21 AG-347-C10 0.0837
AG-347-L21 AG-347-K02 0.08879
AG-347-L21 AG-402-L23 0.09025
AG-347-L21 MIT9401 0.08879
AG-347-L21 MIT9321 0.08879
AG-347-L21 AG-347-I15 0.08151
AG-347-L21 AG-347-E23 0.08079
AG-347-L21 AG-347-M18 0.08297
AG-347-L21 MIT9116 0.05968
AG-347-L21 AG-355-I04 0.08734
AG-347-L21 AG-347-N19 0.0837
AG-347-L21 AG-418-O02 0.0786
AG-347-L21 AG-418-O03 0.07715
AG-347-L21 AG-402-A04 0.08224
AG-347-L21 AG-402-I23 0.08224
AG-347-L21 AG-347-J06 0.0786
AG-347-L21 MIT9314 0.0837
AG-347-L21 AG-355-O17 0.07933
AG-347-L21 AG-355-L02 0.0837
AG-347-L21 AG-355-B23 0.08151
AG-347-L21 AG-355-K03 0.07351
AG-347-L21 GP2 0.05459
AG-347-L21 AG-355-P16 0.06405
AG-347-L21 MIT9202 0.05968
AG-347-L21 MIT9215 0.05604
AG-347-L21 AG-355-J23 0.0837
AG-347-L21 AG-418-D13 0.08151
AG-347-L21 AG-347-J21 0.08079
AG-347-L21 MIT9201 0.05386
AG-347-L21 AG-347-L02 0.07569
AG-347-L21 AG-355-N18 0.05313
AG-347-L21 AG-355-G23 0.05022
AG-347-L21 AG-355-P18 0.0524
AG-347-L21 AG-355-L20 0.05022
AG-347-L21 AG-355-P11 0.05095
AG-347-L21 AG-355-K20 0.04731
AG-347-L21 AG-347-I06 0.04803
AG-347-L21 AG-347-M23 0.05095
AG-347-L21 AG-347-K18 0.05386
AG-347-L21 AG-347-J19 0.04731
AG-347-L21 AG-418-I20 0.04876
AG-347-L21 AG-347-L17 0.0393
AG-347-L21 AG-412-J13 0.04003
AG-347-L21 AG-347-K19 0.04731
AG-347-L21 AG-347-M08 0.0524
AG-347-L21 MIT0604 0.05313
AG-347-L21 AG-347-K15 0.05095
AG-347-L21 AG-347-K17 0.05022
AG-402-N08 AG-402-K16 0.06987
AG-402-N08 AG-442-N07 0.0837
AG-402-N08 MIT9301 0.08224
AG-402-N08 AG-402-K22 0.07715
AG-402-N08 AG-347-J14 0.08443
AG-402-N08 AG-355-J09 0.08952
AG-402-N08 AG-355-I20 0.08588
AG-402-N08 AG-347-K10 0.08515
AG-402-N08 AG-347-M15 0.09098
AG-402-N08 MIT9322 0.08515
AG-402-N08 AG-402-F05 0.07424
AG-402-N08 SB 0.08443
AG-402-N08 AG-418-P13 0.0786
AG-402-N08 AG-355-N16 0.08079
AG-402-N08 AG-355-P07 0.08224
AG-402-N08 AG-355-M18 0.09025
AG-402-N08 AG-347-L19 0.08661
AG-402-N08 MIT1314 0.04512
AG-402-N08 MIT9312 0.05459
AG-402-N08 MIT9302 0.0655
AG-402-N08 AG-347-L20 0.07933
AG-402-N08 AG-347-G20 0.07933
AG-402-N08 AG-347-G18 0.0786
AG-402-N08 AS9601 0.07278
AG-402-N08 AG-347-I21 0.08224
AG-402-N08 AG-347-I19 0.0786
AG-402-N08 AG-355-N22 0.08515
AG-402-N08 AG-355-M02 0.08515
AG-402-N08 AG-347-K16 0.08079
AG-402-N08 AG-418-F08 0.08952
AG-402-N08 AG-355-K15 0.08661
AG-402-N08 AG-418-J17 0.07715
AG-402-N08 AG-402-N23 0.07642
AG-402-N08 AG-402-O16 0.07278
AG-402-N08 AG-402-K21 0.07496
AG-402-N08 AG-347-C10 0.07787
AG-402-N08 AG-347-K02 0.07642
AG-402-N08 AG-402-L23 0.07278
AG-402-N08 MIT9401 0.08515
AG-402-N08 MIT9321 0.08588
AG-402-N08 AG-347-I15 0.08661
AG-402-N08 AG-347-E23 0.08443
AG-402-N08 AG-347-M18 0.08952
AG-402-N08 MIT9116 0.09753
AG-402-N08 AG-355-I04 0.08661
AG-402-N08 AG-347-N19 0.07642
AG-402-N08 AG-418-O02 0.08006
AG-402-N08 AG-418-O03 0.07496
AG-402-N08 AG-402-A04 0.07933
AG-402-N08 AG-402-I23 0.07569
AG-402-N08 AG-347-J06 0.08079
AG-402-N08 MIT9314 0.07496
AG-402-N08 AG-355-O17 0.08297
AG-402-N08 AG-355-L02 0.08806
AG-402-N08 AG-355-B23 0.08224
AG-402-N08 AG-355-K03 0.08661
AG-402-N08 GP2 0.1135
AG-402-N08 AG-355-P16 0.1092
AG-402-N08 MIT9202 0.1201
AG-402-N08 MIT9215 0.1157
AG-402-N08 AG-355-J23 0.08224
AG-402-N08 AG-418-D13 0.07715
AG-402-N08 AG-347-J21 0.07569
AG-402-N08 MIT9201 0.115
AG-402-N08 AG-347-L02 0.08224
AG-402-N08 AG-355-N18 0.107
AG-402-N08 AG-355-G23 0.1121
AG-402-N08 AG-355-P18 0.1063
AG-402-N08 AG-355-L20 0.1121
AG-402-N08 AG-355-P11 0.1114
AG-402-N08 AG-355-K20 0.1084
AG-402-N08 AG-347-I06 0.1041
AG-402-N08 AG-347-M23 0.1063
AG-402-N08 AG-347-K18 0.107
AG-402-N08 AG-347-J19 0.1128
AG-402-N08 AG-418-I20 0.1128
AG-402-N08 AG-347-L17 0.1041
AG-402-N08 AG-412-J13 0.1063
AG-402-N08 AG-347-K19 0.1063
AG-402-N08 AG-347-M08 0.1143
AG-402-N08 MIT0604 0.1106
AG-402-N08 AG-347-K15 0.1041
AG-402-N08 AG-347-K17 0.1135
AG-402-N08 AG-347-L21 0.1077
AG-402-M15 AG-402-K16 0.07569
AG-402-M15 AG-442-N07 0.08006
AG-402-M15 MIT9301 0.07933
AG-402-M15 AG-402-K22 0.07787
AG-402-M15 AG-347-J14 0.08515
AG-402-M15 AG-355-J09 0.09025
AG-402-M15 AG-355-I20 0.08952
AG-402-M15 AG-347-K10 0.08879
AG-402-M15 AG-347-M15 0.09316
AG-402-M15 MIT9322 0.09243
AG-402-M15 AG-402-F05 0.07642
AG-402-M15 SB 0.08224
AG-402-M15 AG-418-P13 0.08006
AG-402-M15 AG-355-N16 0.08151
AG-402-M15 AG-355-P07 0.07933
AG-402-M15 AG-355-M18 0.08879
AG-402-M15 AG-347-L19 0.08806
AG-402-M15 MIT1314 0.0524
AG-402-M15 MIT9312 0.05895
AG-402-M15 MIT9302 0.07278
AG-402-M15 AG-347-L20 0.08079
AG-402-M15 AG-347-G20 0.07424
AG-402-M15 AG-347-G18 0.07642
AG-402-M15 AS9601 0.07351
AG-402-M15 AG-347-I21 0.07424
AG-402-M15 AG-347-I19 0.07278
AG-402-M15 AG-355-N22 0.0786
AG-402-M15 AG-355-M02 0.0786
AG-402-M15 AG-347-K16 0.07715
AG-402-M15 AG-418-F08 0.08515
AG-402-M15 AG-355-K15 0.08079
AG-402-M15 AG-418-J17 0.08006
AG-402-M15 AG-402-N23 0.07569
AG-402-M15 AG-402-O16 0.0786
AG-402-M15 AG-402-K21 0.07496
AG-402-M15 AG-347-C10 0.08151
AG-402-M15 AG-347-K02 0.08297
AG-402-M15 AG-402-L23 0.07496
AG-402-M15 MIT9401 0.09243
AG-402-M15 MIT9321 0.09316
AG-402-M15 AG-347-I15 0.08952
AG-402-M15 AG-347-E23 0.08588
AG-402-M15 AG-347-M18 0.08879
AG-402-M15 MIT9116 0.1041
AG-402-M15 AG-355-I04 0.08006
AG-402-M15 AG-347-N19 0.07642
AG-402-M15 AG-418-O02 0.07424
AG-402-M15 AG-418-O03 0.07496
AG-402-M15 AG-402-A04 0.0786
AG-402-M15 AG-402-I23 0.07715
AG-402-M15 AG-347-J06 0.07933
AG-402-M15 MIT9314 0.07424
AG-402-M15 AG-355-O17 0.09025
AG-402-M15 AG-355-L02 0.0837
AG-402-M15 AG-355-B23 0.08006
AG-402-M15 AG-355-K03 0.08879
AG-402-M15 GP2 0.1092
AG-402-M15 AG-355-P16 0.1121
AG-402-M15 MIT9202 0.1215
AG-402-M15 MIT9215 0.1194
AG-402-M15 AG-355-J23 0.08588
AG-402-M15 AG-418-D13 0.08006
AG-402-M15 AG-347-J21 0.07933
AG-402-M15 MIT9201 0.1201
AG-402-M15 AG-347-L02 0.07933
AG-402-M15 AG-355-N18 0.1099
AG-402-M15 AG-355-G23 0.1099
AG-402-M15 AG-355-P18 0.107
AG-402-M15 AG-355-L20 0.1084
AG-402-M15 AG-355-P11 0.1077
AG-402-M15 AG-355-K20 0.1063
AG-402-M15 AG-347-I06 0.1026
AG-402-M15 AG-347-M23 0.1077
AG-402-M15 AG-347-K18 0.1077
AG-402-M15 AG-347-J19 0.1135
AG-402-M15 AG-418-I20 0.1077
AG-402-M15 AG-347-L17 0.1026
AG-402-M15 AG-412-J13 0.1026
AG-402-M15 AG-347-K19 0.1084
AG-402-M15 AG-347-M08 0.1106
AG-402-M15 MIT0604 0.1063
AG-402-M15 AG-347-K15 0.1004
AG-402-M15 AG-347-K17 0.1106
AG-402-M15 AG-347-L21 0.1128
AG-402-M15 AG-402-N08 0.0575
AG-355-B18 AG-402-K16 0.1004
AG-355-B18 AG-442-N07 0.107
AG-355-B18 MIT9301 0.1099
AG-355-B18 AG-402-K22 0.1084
AG-355-B18 AG-347-J14 0.1084
AG-355-B18 AG-355-J09 0.1128
AG-355-B18 AG-355-I20 0.1084
AG-355-B18 AG-347-K10 0.1143
AG-355-B18 AG-347-M15 0.1157
AG-355-B18 MIT9322 0.1084
AG-355-B18 AG-402-F05 0.1026
AG-355-B18 SB 0.1099
AG-355-B18 AG-418-P13 0.107
AG-355-B18 AG-355-N16 0.1055
AG-355-B18 AG-355-P07 0.1026
AG-355-B18 AG-355-M18 0.1121
AG-355-B18 AG-347-L19 0.1121
AG-355-B18 MIT1314 0.09098
AG-355-B18 MIT9312 0.09753
AG-355-B18 MIT9302 0.09825
AG-355-B18 AG-347-L20 0.1004
AG-355-B18 AG-347-G20 0.1055
AG-355-B18 AG-347-G18 0.1092
AG-355-B18 AS9601 0.1026
AG-355-B18 AG-347-I21 0.1077
AG-355-B18 AG-347-I19 0.1092
AG-355-B18 AG-355-N22 0.1128
AG-355-B18 AG-355-M02 0.1114
AG-355-B18 AG-347-K16 0.1084
AG-355-B18 AG-418-F08 0.1099
AG-355-B18 AG-355-K15 0.1077
AG-355-B18 AG-418-J17 0.1048
AG-355-B18 AG-402-N23 0.1026
AG-355-B18 AG-402-O16 0.1055
AG-355-B18 AG-402-K21 0.1004
AG-355-B18 AG-347-C10 0.1019
AG-355-B18 AG-347-K02 0.1114
AG-355-B18 AG-402-L23 0.1004
AG-355-B18 MIT9401 0.1084
AG-355-B18 MIT9321 0.1084
AG-355-B18 AG-347-I15 0.1099
AG-355-B18 AG-347-E23 0.1099
AG-355-B18 AG-347-M18 0.1114
AG-355-B18 MIT9116 0.1019
AG-355-B18 AG-355-I04 0.1121
AG-355-B18 AG-347-N19 0.1048
AG-355-B18 AG-418-O02 0.1063
AG-355-B18 AG-418-O03 0.1012
AG-355-B18 AG-402-A04 0.1048
AG-355-B18 AG-402-I23 0.1063
AG-355-B18 AG-347-J06 0.1055
AG-355-B18 MIT9314 0.1012
AG-355-B18 AG-355-O17 0.1092
AG-355-B18 AG-355-L02 0.1004
AG-355-B18 AG-355-B23 0.1063
AG-355-B18 AG-355-K03 0.107
AG-355-B18 GP2 0.1121
AG-355-B18 AG-355-P16 0.1106
AG-355-B18 MIT9202 0.1106
AG-355-B18 MIT9215 0.1128
AG-355-B18 AG-355-J23 0.1012
AG-355-B18 AG-418-D13 0.1033
AG-355-B18 AG-347-J21 0.1041
AG-355-B18 MIT9201 0.1092
AG-355-B18 AG-347-L02 0.1063
AG-355-B18 AG-355-N18 0.107
AG-355-B18 AG-355-G23 0.1092
AG-355-B18 AG-355-P18 0.1063
AG-355-B18 AG-355-L20 0.1092
AG-355-B18 AG-355-P11 0.107
AG-355-B18 AG-355-K20 0.1041
AG-355-B18 AG-347-I06 0.1026
AG-355-B18 AG-347-M23 0.1063
AG-355-B18 AG-347-K18 0.107
AG-355-B18 AG-347-J19 0.1084
AG-355-B18 AG-418-I20 0.1055
AG-355-B18 AG-347-L17 0.1041
AG-355-B18 AG-412-J13 0.1012
AG-355-B18 AG-347-K19 0.107
AG-355-B18 AG-347-M08 0.1055
AG-355-B18 MIT0604 0.1055
AG-355-B18 AG-347-K15 0.1077
AG-355-B18 AG-347-K17 0.107
AG-355-B18 AG-347-L21 0.1121
AG-355-B18 AG-402-N08 0.0968
AG-355-B18 AG-402-M15 0.0968
AG-402-C22 AG-402-K16 0.1004
AG-402-C22 AG-442-N07 0.1055
AG-402-C22 MIT9301 0.1055
AG-402-C22 AG-402-K22 0.1012
AG-402-C22 AG-347-J14 0.107
AG-402-C22 AG-355-J09 0.1041
AG-402-C22 AG-355-I20 0.1012
AG-402-C22 AG-347-K10 0.1099
AG-402-C22 AG-347-M15 0.1106
AG-402-C22 MIT9322 0.1084
AG-402-C22 AG-402-F05 0.09825
AG-402-C22 SB 0.1033
AG-402-C22 AG-418-P13 0.09825
AG-402-C22 AG-355-N16 0.09971
AG-402-C22 AG-355-P07 0.0968
AG-402-C22 AG-355-M18 0.1048
AG-402-C22 AG-347-L19 0.1084
AG-402-C22 MIT1314 0.0837
AG-402-C22 MIT9312 0.09098
AG-402-C22 MIT9302 0.09098
AG-402-C22 AG-347-L20 0.09971
AG-402-C22 AG-347-G20 0.0968
AG-402-C22 AG-347-G18 0.09971
AG-402-C22 AS9601 0.09607
AG-402-C22 AG-347-I21 0.1026
AG-402-C22 AG-347-I19 0.1019
AG-402-C22 AG-355-N22 0.1055
AG-402-C22 AG-355-M02 0.1041
AG-402-C22 AG-347-K16 0.09825
AG-402-C22 AG-418-F08 0.1055
AG-402-C22 AG-355-K15 0.1055
AG-402-C22 AG-418-J17 0.1026
AG-402-C22 AG-402-N23 0.09753
AG-402-C22 AG-402-O16 0.1012
AG-402-C22 AG-402-K21 0.09898
AG-402-C22 AG-347-C10 0.09898
AG-402-C22 AG-347-K02 0.1063
AG-402-C22 AG-402-L23 0.0968
AG-402-C22 MIT9401 0.1084
AG-402-C22 MIT9321 0.1092
AG-402-C22 AG-347-I15 0.1055
AG-402-C22 AG-347-E23 0.1019
AG-402-C22 AG-347-M18 0.1077
AG-402-C22 MIT9116 0.1092
AG-402-C22 AG-355-I04 0.1092
AG-402-C22 AG-347-N19 0.1019
AG-402-C22 AG-418-O02 0.1019
AG-402-C22 AG-418-O03 0.09461
AG-402-C22 AG-402-A04 0.09753
AG-402-C22 AG-402-I23 0.09971
AG-402-C22 AG-347-J06 0.09898
AG-402-C22 MIT9314 0.09898
AG-402-C22 AG-355-O17 0.1048
AG-402-C22 AG-355-L02 0.1019
AG-402-C22 AG-355-B23 0.1019
AG-402-C22 AG-355-K03 0.1048
AG-402-C22 GP2 0.1208
AG-402-C22 AG-355-P16 0.1128
AG-402-C22 MIT9202 0.1208
AG-402-C22 MIT9215 0.1208
AG-402-C22 AG-355-J23 0.1026
AG-402-C22 AG-418-D13 0.1012
AG-402-C22 AG-347-J21 0.1012
AG-402-C22 MIT9201 0.1186
AG-402-C22 AG-347-L02 0.09753
AG-402-C22 AG-355-N18 0.1128
AG-402-C22 AG-355-G23 0.1164
AG-402-C22 AG-355-P18 0.1114
AG-402-C22 AG-355-L20 0.115
AG-402-C22 AG-355-P11 0.1143
AG-402-C22 AG-355-K20 0.1114
AG-402-C22 AG-347-I06 0.1106
AG-402-C22 AG-347-M23 0.1099
AG-402-C22 AG-347-K18 0.1157
AG-402-C22 AG-347-J19 0.115
AG-402-C22 AG-418-I20 0.1121
AG-402-C22 AG-347-L17 0.1106
AG-402-C22 AG-412-J13 0.1077
AG-402-C22 AG-347-K19 0.1099
AG-402-C22 AG-347-M08 0.115
AG-402-C22 MIT0604 0.1135
AG-402-C22 AG-347-K15 0.1128
AG-402-C22 AG-347-K17 0.1143
AG-402-C22 AG-347-L21 0.1143
AG-402-C22 AG-402-N08 0.08952
AG-402-C22 AG-402-M15 0.08879
AG-402-C22 AG-355-B18 0.05531
MIT9123 AG-402-K16 0.07496
MIT9123 AG-442-N07 0.08224
MIT9123 MIT9301 0.07715
MIT9123 AG-402-K22 0.07351
MIT9123 AG-347-J14 0.08224
MIT9123 AG-355-J09 0.08151
MIT9123 AG-355-I20 0.07933
MIT9123 AG-347-K10 0.0837
MIT9123 AG-347-M15 0.08079
MIT9123 MIT9322 0.07569
MIT9123 AG-402-F05 0.08443
MIT9123 SB 0.08661
MIT9123 AG-418-P13 0.07933
MIT9123 AG-355-N16 0.08079
MIT9123 AG-355-P07 0.07787
MIT9123 AG-355-M18 0.08151
MIT9123 AG-347-L19 0.08079
MIT9123 MIT1314 0.09753
MIT9123 MIT9312 0.09607
MIT9123 MIT9302 0.09098
MIT9123 AG-347-L20 0.08079
MIT9123 AG-347-G20 0.07787
MIT9123 AG-347-G18 0.07569
MIT9123 AS9601 0.07424
MIT9123 AG-347-I21 0.08006
MIT9123 AG-347-I19 0.07496
MIT9123 AG-355-N22 0.08151
MIT9123 AG-355-M02 0.07933
MIT9123 AG-347-K16 0.0786
MIT9123 AG-418-F08 0.07933
MIT9123 AG-355-K15 0.07787
MIT9123 AG-418-J17 0.07351
MIT9123 AG-402-N23 0.07205
MIT9123 AG-402-O16 0.07205
MIT9123 AG-402-K21 0.07569
MIT9123 AG-347-C10 0.07569
MIT9123 AG-347-K02 0.07933
MIT9123 AG-402-L23 0.08079
MIT9123 MIT9401 0.07569
MIT9123 MIT9321 0.07569
MIT9123 AG-347-I15 0.07278
MIT9123 AG-347-E23 0.07787
MIT9123 AG-347-M18 0.07424
MIT9123 MIT9116 0.001456
MIT9123 AG-355-I04 0.08079
MIT9123 AG-347-N19 0.07205
MIT9123 AG-418-O02 0.07496
MIT9123 AG-418-O03 0.06769
MIT9123 AG-402-A04 0.07205
MIT9123 AG-402-I23 0.07205
MIT9123 AG-347-J06 0.07424
MIT9123 MIT9314 0.07715
MIT9123 AG-355-O17 0.07569
MIT9123 AG-355-L02 0.07715
MIT9123 AG-355-B23 0.07132
MIT9123 AG-355-K03 0.06987
MIT9123 GP2 0.06041
MIT9123 AG-355-P16 0.06186
MIT9123 MIT9202 0.06623
MIT9123 MIT9215 0.06186
MIT9123 AG-355-J23 0.07933
MIT9123 AG-418-D13 0.07351
MIT9123 AG-347-J21 0.07132
MIT9123 MIT9201 0.05895
MIT9123 AG-347-L02 0.07569
MIT9123 AG-355-N18 0.05895
MIT9123 AG-355-G23 0.05822
MIT9123 AG-355-P18 0.05968
MIT9123 AG-355-L20 0.05604
MIT9123 AG-355-P11 0.05677
MIT9123 AG-355-K20 0.05459
MIT9123 AG-347-I06 0.05459
MIT9123 AG-347-M23 0.05604
MIT9123 AG-347-K18 0.05822
MIT9123 AG-347-J19 0.05386
MIT9123 AG-418-I20 0.05386
MIT9123 AG-347-L17 0.04585
MIT9123 AG-412-J13 0.0444
MIT9123 AG-347-K19 0.05459
MIT9123 AG-347-M08 0.05531
MIT9123 MIT0604 0.05822
MIT9123 AG-347-K15 0.05167
MIT9123 AG-347-K17 0.05459
MIT9123 AG-347-L21 0.05968
MIT9123 AG-402-N08 0.09753
MIT9123 AG-402-M15 0.1041
MIT9123 AG-355-B18 0.1019
MIT9123 AG-402-C22 0.1092
MIT9107 AG-402-K16 0.07496
MIT9107 AG-442-N07 0.08224
MIT9107 MIT9301 0.07715
MIT9107 AG-402-K22 0.07351
MIT9107 AG-347-J14 0.08224
MIT9107 AG-355-J09 0.08151
MIT9107 AG-355-I20 0.07933
MIT9107 AG-347-K10 0.0837
MIT9107 AG-347-M15 0.08079
MIT9107 MIT9322 0.07569
MIT9107 AG-402-F05 0.08443
MIT9107 SB 0.08661
MIT9107 AG-418-P13 0.07933
MIT9107 AG-355-N16 0.08079
MIT9107 AG-355-P07 0.07787
MIT9107 AG-355-M18 0.08151
MIT9107 AG-347-L19 0.08079
MIT9107 MIT1314 0.09753
MIT9107 MIT9312 0.09607
MIT9107 MIT9302 0.09098
MIT9107 AG-347-L20 0.08079
MIT9107 AG-347-G20 0.07787
MIT9107 AG-347-G18 0.07569
MIT9107 AS9601 0.07424
MIT9107 AG-347-I21 0.08006
MIT9107 AG-347-I19 0.07496
MIT9107 AG-355-N22 0.08151
MIT9107 AG-355-M02 0.07933
MIT9107 AG-347-K16 0.0786
MIT9107 AG-418-F08 0.07933
MIT9107 AG-355-K15 0.07787
MIT9107 AG-418-J17 0.07351
MIT9107 AG-402-N23 0.07205
MIT9107 AG-402-O16 0.07205
MIT9107 AG-402-K21 0.07569
MIT9107 AG-347-C10 0.07569
MIT9107 AG-347-K02 0.07933
MIT9107 AG-402-L23 0.08079
MIT9107 MIT9401 0.07569
MIT9107 MIT9321 0.07569
MIT9107 AG-347-I15 0.07278
MIT9107 AG-347-E23 0.07787
MIT9107 AG-347-M18 0.07424
MIT9107 MIT9116 0.001456
MIT9107 AG-355-I04 0.08079
MIT9107 AG-347-N19 0.07205
MIT9107 AG-418-O02 0.07496
MIT9107 AG-418-O03 0.06769
MIT9107 AG-402-A04 0.07205
MIT9107 AG-402-I23 0.07205
MIT9107 AG-347-J06 0.07424
MIT9107 MIT9314 0.07715
MIT9107 AG-355-O17 0.07569
MIT9107 AG-355-L02 0.07715
MIT9107 AG-355-B23 0.07132
MIT9107 AG-355-K03 0.06987
MIT9107 GP2 0.06041
MIT9107 AG-355-P16 0.06186
MIT9107 MIT9202 0.06623
MIT9107 MIT9215 0.06186
MIT9107 AG-355-J23 0.07933
MIT9107 AG-418-D13 0.07351
MIT9107 AG-347-J21 0.07132
MIT9107 MIT9201 0.05895
MIT9107 AG-347-L02 0.07569
MIT9107 AG-355-N18 0.05895
MIT9107 AG-355-G23 0.05822
MIT9107 AG-355-P18 0.05968
MIT9107 AG-355-L20 0.05604
MIT9107 AG-355-P11 0.05677
MIT9107 AG-355-K20 0.05459
MIT9107 AG-347-I06 0.05459
MIT9107 AG-347-M23 0.05604
MIT9107 AG-347-K18 0.05822
MIT9107 AG-347-J19 0.05386
MIT9107 AG-418-I20 0.05386
MIT9107 AG-347-L17 0.04585
MIT9107 AG-412-J13 0.0444
MIT9107 AG-347-K19 0.05459
MIT9107 AG-347-M08 0.05531
MIT9107 MIT0604 0.05822
MIT9107 AG-347-K15 0.05167
MIT9107 AG-347-K17 0.05459
MIT9107 AG-347-L21 0.05968
MIT9107 AG-402-N08 0.09753
MIT9107 AG-402-M15 0.1041
MIT9107 AG-355-B18 0.1019
MIT9107 AG-402-C22 0.1092
MIT9107 MIT9123 0.001456
AG-347-G22 AG-402-K16 0.05677
AG-347-G22 AG-442-N07 0.05822
AG-347-G22 MIT9301 0.05531
AG-347-G22 AG-402-K22 0.05531
AG-347-G22 AG-347-J14 0.06114
AG-347-G22 AG-355-J09 0.0575
AG-347-G22 AG-355-I20 0.0575
AG-347-G22 AG-347-K10 0.06332
AG-347-G22 AG-347-M15 0.05531
AG-347-G22 MIT9322 0.05822
AG-347-G22 AG-402-F05 0.06405
AG-347-G22 SB 0.06841
AG-347-G22 AG-418-P13 0.06186
AG-347-G22 AG-355-N16 0.05895
AG-347-G22 AG-355-P07 0.06186
AG-347-G22 AG-355-M18 0.05604
AG-347-G22 AG-347-L19 0.06477
AG-347-G22 MIT1314 0.08151
AG-347-G22 MIT9312 0.08006
AG-347-G22 MIT9302 0.07278
AG-347-G22 AG-347-L20 0.05459
AG-347-G22 AG-347-G20 0.05677
AG-347-G22 AG-347-G18 0.0524
AG-347-G22 AS9601 0.05386
AG-347-G22 AG-347-I21 0.05531
AG-347-G22 AG-347-I19 0.05459
AG-347-G22 AG-355-N22 0.05167
AG-347-G22 AG-355-M02 0.05095
AG-347-G22 AG-347-K16 0.05167
AG-347-G22 AG-418-F08 0.06186
AG-347-G22 AG-355-K15 0.05531
AG-347-G22 AG-418-J17 0.05386
AG-347-G22 AG-402-N23 0.05459
AG-347-G22 AG-402-O16 0.05313
AG-347-G22 AG-402-K21 0.05459
AG-347-G22 AG-347-C10 0.04731
AG-347-G22 AG-347-K02 0.06477
AG-347-G22 AG-402-L23 0.06114
AG-347-G22 MIT9401 0.05822
AG-347-G22 MIT9321 0.05822
AG-347-G22 AG-347-I15 0.05167
AG-347-G22 AG-347-E23 0.0524
AG-347-G22 AG-347-M18 0.06041
AG-347-G22 MIT9116 0.06405
AG-347-G22 AG-355-I04 0.05822
AG-347-G22 AG-347-N19 0.04658
AG-347-G22 AG-418-O02 0.05022
AG-347-G22 AG-418-O03 0.05022
AG-347-G22 AG-402-A04 0.05604
AG-347-G22 AG-402-I23 0.0524
AG-347-G22 AG-347-J06 0.05167
AG-347-G22 MIT9314 0.05531
AG-347-G22 AG-355-O17 0.05167
AG-347-G22 AG-355-L02 0.04658
AG-347-G22 AG-355-B23 0.04003
AG-347-G22 AG-355-K03 0.04658
AG-347-G22 GP2 0.07132
AG-347-G22 AG-355-P16 0.0706
AG-347-G22 MIT9202 0.06987
AG-347-G22 MIT9215 0.06769
AG-347-G22 AG-355-J23 0.05386
AG-347-G22 AG-418-D13 0.05459
AG-347-G22 AG-347-J21 0.05167
AG-347-G22 MIT9201 0.07787
AG-347-G22 AG-347-L02 0.05167
AG-347-G22 AG-355-N18 0.06041
AG-347-G22 AG-355-G23 0.05604
AG-347-G22 AG-355-P18 0.06186
AG-347-G22 AG-355-L20 0.05386
AG-347-G22 AG-355-P11 0.05313
AG-347-G22 AG-355-K20 0.05313
AG-347-G22 AG-347-I06 0.05386
AG-347-G22 AG-347-M23 0.05386
AG-347-G22 AG-347-K18 0.06259
AG-347-G22 AG-347-J19 0.06696
AG-347-G22 AG-418-I20 0.06696
AG-347-G22 AG-347-L17 0.05531
AG-347-G22 AG-412-J13 0.05095
AG-347-G22 AG-347-K19 0.06332
AG-347-G22 AG-347-M08 0.06623
AG-347-G22 MIT0604 0.0655
AG-347-G22 AG-347-K15 0.06332
AG-347-G22 AG-347-K17 0.06405
AG-347-G22 AG-347-L21 0.06841
AG-347-G22 AG-402-N08 0.09025
AG-347-G22 AG-402-M15 0.08588
AG-347-G22 AG-355-B18 0.09971
AG-347-G22 AG-402-C22 0.1026
AG-347-G22 MIT9123 0.06405
AG-347-G22 MIT9107 0.06405
AG-418-P06 AG-402-K16 0.08661
AG-418-P06 AG-442-N07 0.08879
AG-418-P06 MIT9301 0.08661
AG-418-P06 AG-402-K22 0.08515
AG-418-P06 AG-347-J14 0.08879
AG-418-P06 AG-355-J09 0.08806
AG-418-P06 AG-355-I20 0.09025
AG-418-P06 AG-347-K10 0.0968
AG-418-P06 AG-347-M15 0.08515
AG-418-P06 MIT9322 0.08588
AG-418-P06 AG-402-F05 0.08879
AG-418-P06 SB 0.09607
AG-418-P06 AG-418-P13 0.09025
AG-418-P06 AG-355-N16 0.09025
AG-418-P06 AG-355-P07 0.08879
AG-418-P06 AG-355-M18 0.08952
AG-418-P06 AG-347-L19 0.09098
AG-418-P06 MIT1314 0.1055
AG-418-P06 MIT9312 0.1004
AG-418-P06 MIT9302 0.09098
AG-418-P06 AG-347-L20 0.08806
AG-418-P06 AG-347-G20 0.08515
AG-418-P06 AG-347-G18 0.08297
AG-418-P06 AS9601 0.0837
AG-418-P06 AG-347-I21 0.08515
AG-418-P06 AG-347-I19 0.08224
AG-418-P06 AG-355-N22 0.08661
AG-418-P06 AG-355-M02 0.08588
AG-418-P06 AG-347-K16 0.08297
AG-418-P06 AG-418-F08 0.08734
AG-418-P06 AG-355-K15 0.08879
AG-418-P06 AG-418-J17 0.0837
AG-418-P06 AG-402-N23 0.0837
AG-418-P06 AG-402-O16 0.0837
AG-418-P06 AG-402-K21 0.08734
AG-418-P06 AG-347-C10 0.08515
AG-418-P06 AG-347-K02 0.08588
AG-418-P06 AG-402-L23 0.08734
AG-418-P06 MIT9401 0.08588
AG-418-P06 MIT9321 0.08588
AG-418-P06 AG-347-I15 0.08297
AG-418-P06 AG-347-E23 0.0837
AG-418-P06 AG-347-M18 0.08588
AG-418-P06 MIT9116 0.05459
AG-418-P06 AG-355-I04 0.08588
AG-418-P06 AG-347-N19 0.07933
AG-418-P06 AG-418-O02 0.08079
AG-418-P06 AG-418-O03 0.08079
AG-418-P06 AG-402-A04 0.07787
AG-418-P06 AG-402-I23 0.08079
AG-418-P06 AG-347-J06 0.08224
AG-418-P06 MIT9314 0.08443
AG-418-P06 AG-355-O17 0.08515
AG-418-P06 AG-355-L02 0.08006
AG-418-P06 AG-355-B23 0.07642
AG-418-P06 AG-355-K03 0.07351
AG-418-P06 GP2 0.05531
AG-418-P06 AG-355-P16 0.05968
AG-418-P06 MIT9202 0.05822
AG-418-P06 MIT9215 0.05604
AG-418-P06 AG-355-J23 0.08297
AG-418-P06 AG-418-D13 0.08151
AG-418-P06 AG-347-J21 0.08006
AG-418-P06 MIT9201 0.05895
AG-418-P06 AG-347-L02 0.07569
AG-418-P06 AG-355-N18 0.04949
AG-418-P06 AG-355-G23 0.05313
AG-418-P06 AG-355-P18 0.05313
AG-418-P06 AG-355-L20 0.04876
AG-418-P06 AG-355-P11 0.05022
AG-418-P06 AG-355-K20 0.04512
AG-418-P06 AG-347-I06 0.04949
AG-418-P06 AG-347-M23 0.05095
AG-418-P06 AG-347-K18 0.04731
AG-418-P06 AG-347-J19 0.04731
AG-418-P06 AG-418-I20 0.0524
AG-418-P06 AG-347-L17 0.04367
AG-418-P06 AG-412-J13 0.03639
AG-418-P06 AG-347-K19 0.04803
AG-418-P06 AG-347-M08 0.05167
AG-418-P06 MIT0604 0.0524
AG-418-P06 AG-347-K15 0.04585
AG-418-P06 AG-347-K17 0.05167
AG-418-P06 AG-347-L21 0.05459
AG-418-P06 AG-402-N08 0.1099
AG-418-P06 AG-402-M15 0.1128
AG-418-P06 AG-355-B18 0.1143
AG-418-P06 AG-402-C22 0.1186
AG-418-P06 MIT9123 0.05459
AG-418-P06 MIT9107 0.05459
AG-418-P06 AG-347-G22 0.06696
AG-347-O22 AG-402-K16 0.08443
AG-347-O22 AG-442-N07 0.08806
AG-347-O22 MIT9301 0.08515
AG-347-O22 AG-402-K22 0.0837
AG-347-O22 AG-347-J14 0.08879
AG-347-O22 AG-355-J09 0.08661
AG-347-O22 AG-355-I20 0.08734
AG-347-O22 AG-347-K10 0.09389
AG-347-O22 AG-347-M15 0.08297
AG-347-O22 MIT9322 0.08443
AG-347-O22 AG-402-F05 0.08879
AG-347-O22 SB 0.09389
AG-347-O22 AG-418-P13 0.08806
AG-347-O22 AG-355-N16 0.08734
AG-347-O22 AG-355-P07 0.08734
AG-347-O22 AG-355-M18 0.08734
AG-347-O22 AG-347-L19 0.08806
AG-347-O22 MIT1314 0.1033
AG-347-O22 MIT9312 0.09971
AG-347-O22 MIT9302 0.09098
AG-347-O22 AG-347-L20 0.08588
AG-347-O22 AG-347-G20 0.08297
AG-347-O22 AG-347-G18 0.08079
AG-347-O22 AS9601 0.08224
AG-347-O22 AG-347-I21 0.08515
AG-347-O22 AG-347-I19 0.08224
AG-347-O22 AG-355-N22 0.08661
AG-347-O22 AG-355-M02 0.08588
AG-347-O22 AG-347-K16 0.08151
AG-347-O22 AG-418-F08 0.08734
AG-347-O22 AG-355-K15 0.08734
AG-347-O22 AG-418-J17 0.08224
AG-347-O22 AG-402-N23 0.08151
AG-347-O22 AG-402-O16 0.08224
AG-347-O22 AG-402-K21 0.08661
AG-347-O22 AG-347-C10 0.08443
AG-347-O22 AG-347-K02 0.0837
AG-347-O22 AG-402-L23 0.08661
AG-347-O22 MIT9401 0.08443
AG-347-O22 MIT9321 0.08443
AG-347-O22 AG-347-I15 0.08006
AG-347-O22 AG-347-E23 0.08079
AG-347-O22 AG-347-M18 0.08443
AG-347-O22 MIT9116 0.05459
AG-347-O22 AG-355-I04 0.08588
AG-347-O22 AG-347-N19 0.0786
AG-347-O22 AG-418-O02 0.08079
AG-347-O22 AG-418-O03 0.0786
AG-347-O22 AG-402-A04 0.07569
AG-347-O22 AG-402-I23 0.0786
AG-347-O22 AG-347-J06 0.08006
AG-347-O22 MIT9314 0.08224
AG-347-O22 AG-355-O17 0.08297
AG-347-O22 AG-355-L02 0.0786
AG-347-O22 AG-355-B23 0.07424
AG-347-O22 AG-355-K03 0.0706
AG-347-O22 GP2 0.05531
AG-347-O22 AG-355-P16 0.05822
AG-347-O22 MIT9202 0.05822
AG-347-O22 MIT9215 0.05604
AG-347-O22 AG-355-J23 0.08151
AG-347-O22 AG-418-D13 0.08151
AG-347-O22 AG-347-J21 0.07933
AG-347-O22 MIT9201 0.06114
AG-347-O22 AG-347-L02 0.07496
AG-347-O22 AG-355-N18 0.0524
AG-347-O22 AG-355-G23 0.05677
AG-347-O22 AG-355-P18 0.05604
AG-347-O22 AG-355-L20 0.04949
AG-347-O22 AG-355-P11 0.05095
AG-347-O22 AG-355-K20 0.04731
AG-347-O22 AG-347-I06 0.04949
AG-347-O22 AG-347-M23 0.0524
AG-347-O22 AG-347-K18 0.0524
AG-347-O22 AG-347-J19 0.05022
AG-347-O22 AG-418-I20 0.05386
AG-347-O22 AG-347-L17 0.0444
AG-347-O22 AG-412-J13 0.0393
AG-347-O22 AG-347-K19 0.05095
AG-347-O22 AG-347-M08 0.05386
AG-347-O22 MIT0604 0.05531
AG-347-O22 AG-347-K15 0.04876
AG-347-O22 AG-347-K17 0.05313
AG-347-O22 AG-347-L21 0.05604
AG-347-O22 AG-402-N08 0.1084
AG-347-O22 AG-402-M15 0.1128
AG-347-O22 AG-355-B18 0.1128
AG-347-O22 AG-402-C22 0.1143
AG-347-O22 MIT9123 0.05459
AG-347-O22 MIT9107 0.05459
AG-347-O22 AG-347-G22 0.0655
AG-347-O22 AG-418-P06 0.01019
AG-347-I04 AG-402-K16 0.07933
AG-347-I04 AG-442-N07 0.08297
AG-347-I04 MIT9301 0.08151
AG-347-I04 AG-402-K22 0.08006
AG-347-I04 AG-347-J14 0.08151
AG-347-I04 AG-355-J09 0.07787
AG-347-I04 AG-355-I20 0.08151
AG-347-I04 AG-347-K10 0.08952
AG-347-I04 AG-347-M15 0.07933
AG-347-I04 MIT9322 0.07933
AG-347-I04 AG-402-F05 0.07933
AG-347-I04 SB 0.08443
AG-347-I04 AG-418-P13 0.08079
AG-347-I04 AG-355-N16 0.0837
AG-347-I04 AG-355-P07 0.07933
AG-347-I04 AG-355-M18 0.08151
AG-347-I04 AG-347-L19 0.08224
AG-347-I04 MIT1314 0.1012
AG-347-I04 MIT9312 0.0968
AG-347-I04 MIT9302 0.09098
AG-347-I04 AG-347-L20 0.08079
AG-347-I04 AG-347-G20 0.08079
AG-347-I04 AG-347-G18 0.07933
AG-347-I04 AS9601 0.08079
AG-347-I04 AG-347-I21 0.08443
AG-347-I04 AG-347-I19 0.08224
AG-347-I04 AG-355-N22 0.08588
AG-347-I04 AG-355-M02 0.08443
AG-347-I04 AG-347-K16 0.08079
AG-347-I04 AG-418-F08 0.08952
AG-347-I04 AG-355-K15 0.0837
AG-347-I04 AG-418-J17 0.0786
AG-347-I04 AG-402-N23 0.07642
AG-347-I04 AG-402-O16 0.07787
AG-347-I04 AG-402-K21 0.07569
AG-347-I04 AG-347-C10 0.07787
AG-347-I04 AG-347-K02 0.0786
AG-347-I04 AG-402-L23 0.07787
AG-347-I04 MIT9401 0.07933
AG-347-I04 MIT9321 0.07933
AG-347-I04 AG-347-I15 0.07715
AG-347-I04 AG-347-E23 0.07424
AG-347-I04 AG-347-M18 0.07496
AG-347-I04 MIT9116 0.05386
AG-347-I04 AG-355-I04 0.08734
AG-347-I04 AG-347-N19 0.08006
AG-347-I04 AG-418-O02 0.07933
AG-347-I04 AG-418-O03 0.07715
AG-347-I04 AG-402-A04 0.07933
AG-347-I04 AG-402-I23 0.07787
AG-347-I04 AG-347-J06 0.07569
AG-347-I04 MIT9314 0.07642
AG-347-I04 AG-355-O17 0.08079
AG-347-I04 AG-355-L02 0.0786
AG-347-I04 AG-355-B23 0.07496
AG-347-I04 AG-355-K03 0.07278
AG-347-I04 GP2 0.06477
AG-347-I04 AG-355-P16 0.06477
AG-347-I04 MIT9202 0.06769
AG-347-I04 MIT9215 0.06405
AG-347-I04 AG-355-J23 0.07933
AG-347-I04 AG-418-D13 0.07642
AG-347-I04 AG-347-J21 0.07278
AG-347-I04 MIT9201 0.0655
AG-347-I04 AG-347-L02 0.07569
AG-347-I04 AG-355-N18 0.06114
AG-347-I04 AG-355-G23 0.06114
AG-347-I04 AG-355-P18 0.06405
AG-347-I04 AG-355-L20 0.06114
AG-347-I04 AG-355-P11 0.06114
AG-347-I04 AG-355-K20 0.0575
AG-347-I04 AG-347-I06 0.05822
AG-347-I04 AG-347-M23 0.05968
AG-347-I04 AG-347-K18 0.06041
AG-347-I04 AG-347-J19 0.05822
AG-347-I04 AG-418-I20 0.05968
AG-347-I04 AG-347-L17 0.05386
AG-347-I04 AG-412-J13 0.05167
AG-347-I04 AG-347-K19 0.06114
AG-347-I04 AG-347-M08 0.06186
AG-347-I04 MIT0604 0.0655
AG-347-I04 AG-347-K15 0.06186
AG-347-I04 AG-347-K17 0.05604
AG-347-I04 AG-347-L21 0.06477
AG-347-I04 AG-402-N08 0.1019
AG-347-I04 AG-402-M15 0.1026
AG-347-I04 AG-355-B18 0.1063
AG-347-I04 AG-402-C22 0.1106
AG-347-I04 MIT9123 0.05386
AG-347-I04 MIT9107 0.05386
AG-347-I04 AG-347-G22 0.06623
AG-347-I04 AG-418-P06 0.05531
AG-347-I04 AG-347-O22 0.05386
