# Supplementary material for: Emergence of trait variability through the lens of nitrogen assimilation in Prochlorococcus
Source: eLife. 2019 Feb 1;8:e41043. doi: 10.7554/eLife.41043 (PMC6370341; doi:10.7554/eLife.41043)
Supplement: Figure 6—source data 1. [file elife-41043-fig6-data1.zip › 75_glnA_CyCOG_60000563_HLII.fasta]

>AG-402-K16
ATGTCTAAATCTCCTCAAGATGTTTTAAGTCAAATTAAAGACGAAGGAATTGAACTCATC
GATTTAAAATTCACTGATATTCATGGAAAATGGCAACATTTAACTCTTACATCAGACATG
ATAGAGGAAGATTCTTTTACAGAAGGTTTGGCATTTGATGGCTCATCAATAAGAGGTTGG
AAAGCAATTAATGCCTCGGATATGTCAATGGTGCCCGATGCAAGTACAGCTTGGATAGAT
CCTTTTTATAAACATAAAACACTAAGTATGATTTGCTCTATTCAAGAGCCTAGAAGCGGT
GAACCTTATGATAGGTGTCCAAGAGCTTTAGCTCAAAAGGCATTAAAATATCTAGACTCA
ACTGGTATAGCAGATACTGCATTTTTTGGACCAGAACCAGAATTCTTTTTATTTGATGAT
GTTAGATATGACTCTAAAGAGGGAGGTTGTTTTTATAGTGTAGACACTATAGAAGCCCCA
TGGAATACAGGGAGAATTGAAGAAGGGGGAAACTTAGGATACAAAATACAATATAAAGAA
GGATATTTTCCAGTAGCTCCAAATGATACTGCGCAAGATATCAGATCTGAGATGCTTCTT
CTTATGGGTGAATTAGGCATCCCCACAGAAAAACATCACCATGAAGTTGCTGGTGCCGGC
CAACACGAGCTTGGAATGAAATTTGATTCTTTAATAAATGCTGCTGATAACGTTATGACT
TATAAATACGTTGTCAGAAATGTTGCAAAAAAATATGGAAAAACAGCAACTTTTATGCCC
AAACCTGTTTTTAACGACAACGGAACAGGAATGCATGTTCACCAAAGTTTATGGAAGAGT
GGACAGCCACTATTCTTTGGTGAAGGATCATATGCAAATTTATCTCAAACAGCAAGATGG
TACATCGGAGGCATACTTAAACATGCACCTTCATTCCTAGCATTTACTAACCCAACTACA
AATAGTTATAAACGATTAGTTCCAGGATTCGAAGCACCTGTAAATCTTGTTTATTCTGAG
GGTAATAGATCAGCTGCGGTAAGAATACCTTTAACAGGTCCAAGCCCTAAAGCTAAAAGA
TTAGAATTTAGATCAGGTGATGCACTTGCAAATCCTTACTTAGCATTCTCTGTAATGATG
CTTGCTGGTATTGATGGAATTAAAAATCAAATTGATCCTGGTGATGGAGTAGATGTAGAT
TTGTTTGAACTTCCAGCTGATGAACTTGCAAAAATTGATACAGTACCTTCATCTCTAAAT
GATTCACTTAATGCACTAAAAGTAGATAAGGATTATTTATTAGCTGGTGGAGTATTTACT
GAAGATTTTATTGATAACTTTATCGATATAAAATACGAAGAGGTACAACAACTA
>AG-442-N07
ATGTCTAAATCTTCTCAAGATGTTTTAAGTCAAATTAAAGACGAAGGAATTGAACTCATC
GATTTAAAATTCACTGATATTCATGGAAAATGGCAACATTTAACTCTTACATCAGACATG
ATAGAGGAGGATTCGTTTACAGAAGGTTTGGCATTTGATGGCTCATCTATAAGAGGTTGG
AAAGCAATAAATGCCTCGGATATGTCAATGGTGCCTGATGCAAGTACAGCTTGGATAGAT
CCTTTTTATAAACATAAAACTTTAAGTATGATTTGCTCTATACAAGAGCCAAGAAGCGGG
GAACCTTATGATAGGTGTCCAAGATCTCTAGCTCAAAAGGCTTTAAAATATTTAGACTCG
ACTGGTATAGCAGATACCGCATTTTTTGGACCAGAACCAGAATTCTTTTTATTTGATGAT
GTTAGATATGACTCTAAAGAAGGAGGTTGTTTTTATAGTGTAGATACTATTGAAGCCCCA
TGGAATACAGGAAGAATTGAAGAAGGGGGAAACTTAGGATACAAAATACAATATAAAGAA
GGATATTTTCCAGTAGCTCCAAATGATACTGCGCAAGATATCAGATCAGAGATGCTTCTT
CTTATGGGTGAATTAGGTATCCCTACAGAAAAACATCACCATGAAGTTGCTGGTGCCGGC
CAGCACGAGCTTGGAATGAAATTTGATTCGTTAATAAATGCTGCTGATAACGTTATGACA
TATAAGTACGTTGTCAGAAATGTTGCAAAAAAATATGGAAAAACAGCAACATTTATGCCC
AAACCTGTTTTTAATGACAACGGTACAGGAATGCATGTTCACCAAAGTTTATGGAAGAGT
GGACAGCCACTATTCTTTGGTGAAGGATCATATGCAAATTTATCTCAAACAGCAAGATGG
TATATCGGAGGCATACTTAAACATGCACCATCATTCTTAGCATTTACTAACCCAACTACT
AATAGTTATAAACGATTGGTTCCAGGATTCGAAGCACCTGTAAATCTAGTTTATTCTGAA
GGTAATAGATCAGCAGCGGTAAGAATACCTTTAACAGGACCAAGCCCTAAAGCTAAAAGA
TTAGAATTCAGATCTGGTGACGCACTTGCAAATCCATACTTAGCATTCTCTGTAATGATG
CTTGCTGGTATTGATGGAATTAAAAATCAAATTGATCCAGGTGATGGAGTAGATGTAGAT
TTATTTGAACTTCCAGCTGATGAACTTGCAAAAATTGATACAGTACCTTCATCTCTAAAT
GACTCACTTAATGCGCTCAAAGCAGATAAAGATTATCTATTAGCTGGTGGAGTATTTACT
GAAGATTTTATTGATAACTTTATCGATATAAAATACGAAGAGGTACAACAACTA
>MIT9301
ATGTCTAAATCCCCTCAAGATGTTTTAAGTCAAATTAAAGACGAAGGAATTGAACTCATC
GATTTAAAATTCACTGATATTCATGGAAAATGGCAACATTTAACCCTTACCTCAGACATG
ATAGAGGAGGATTCTTTTACAGAAGGTTTGGCATTTGATGGCTCATCAATAAGAGGTTGG
AAAGCAATTAATGCCTCGGATATGTCAATGGTTCCCGATGCAAGTACAGCTTGGATAGAT
CCTTTTTATAAACATAAAACTTTAAGTATGATTTGCTCTATTCAAGAGCCAAGAAGCGGG
GAACCTTATGATAGGTGTCCAAGAGCATTAGCTCAAAAGGCTTTAAAATATTTAGACTCG
ACTGGTATAGCAGATACTGCATTTTTTGGACCAGAACCAGAATTCTTTTTATTTGATGAT
GTTAGATATGACTCTAAAGAAGGAGGTTGTTTTTATAGTGTAGATACTATTGAAGCTCCA
TGGAATACAGGGAGAATTGAAGAAGGGGGAAACCTTGGATACAAAATACAATATAAAGAA
GGATATTTTCCAGTAGCTCCAAATGATACTGCGCAAGATATCAGATCTGAGATGCTACTT
CTTATGGGTGAATTAGGTATCCCCACCGAAAAACATCACCATGAAGTTGCTGGTGCAGGC
CAACACGAGCTTGGAATGAAATTTGATTCGTTAATAAATGCTGCTGATAACGTTATGACT
TATAAATACGTTGTCAGAAATGTTGCAAAAAAATATGGAAAAACAGCAACATTTATGCCA
AAACCTGTTTTTAACGATAACGGAACAGGAATGCATGCTCACCAAAGTTTATGGAAGAGT
GGACAGCCACTATTCTTTGGTGAAGGATCATATGCAAATTTATCTCAAACAGCAAGATGG
TACATCGGAGGCATACTTAAACATGCGCCATCATTCTTAGCATTTACTAACCCAACTACT
AATAGTTATAAACGATTGGTTCCAGGATTCGAAGCACCAGTAAATCTAGTTTATTCTGAG
GGTAATAGATCAGCTGCGGTAAGAATACCCTTAACAGGACCAAGCCCCAAAGCTAAGAGA
TTAGAATTCAGATCAGGTGACGCACTTGCAAATCCTTACTTAGCATTCTCTGTAATGATG
CTTGCTGGTATTGATGGAATTAAAAATCAAATTGACCCTGGTGATGGAGTAGATGTAGAT
TTATTTGAACTTCCAGCTGATGAACTTGCAAAAATCGATACAGTCCCTTCATCTCTAAAT
GATTCACTTAATGCGCTAAAAGCAGATAAGGATTATCTATTAGCTGGTGGAGTATTTACT
GAAGATTTTATTGATAACTTTATCGATATAAAATACGAAGAGGTACAACAACTA
>AG-402-K22
ATGTCTAAATCTCCTCAAGATGTTTTAAGTCAAATTAAAGACGAAGGAATTGAACTCATT
GATCTAAAATTCACTGATATTCATGGAAAATGGCAACATTTAACTCTCACATCAGACATG
ATAGAGGAGGATTCTTTTACAGAAGGTTTGGCATTTGATGGCTCATCAATAAGAGGTTGG
AAAGCAATTAATGCCTCAGATATGTCAATGGTTCCCGATGCAAGTACAGCTTGGATAGAT
CCTTTTTATAAACATAAAACCCTAAGTATGATTTGCTCTATTCAAGAGCCAAGAAGCGGG
GAGCCTTATGATAGGTGTCCAAGAGCTTTAGCTCAAAAGGCATTAAAATACTTAGACTCG
ACTGGTATAGCAGATACTGCATTTTTTGGACCAGAACCAGAATTCTTTTTATTTGATGAT
GTTAGATATGACTCCAAAGAAGGAGGTTGTTTTTATAGCGTAGATACTATTGAAGCGCCA
TGGAATACAGGGAGAATTGAAGAAGGGGGAAACTTAGGATACAAAATACAATATAAAGAA
GGATATTTTCCAGTAGCTCCAAATGATACTGCGCAAGATATCAGATCTGAGATGCTTCTT
CTTATGGGTGAATTAGGTATCCCCACAGAGAAACATCACCATGAGGTTGCTGGTGCTGGC
CAACACGAGCTTGGAATGAAATTTGATTCGTTAATAAATGCTGCTGATAACGTTATGACT
TATAAATACGTTGTCAGAAATGTTGCAAAAAAATATGGAAAAACTGCGACATTTATGCCC
AAGCCTGTTTTTAACGATAACGGAACCGGAATGCATGTTCACCAAAGCTTATGGAAGAGT
GGACAGCCACTATTTTTTGGTGAAGGAGCCTATGCAAATTTATCTCAAACAGCAAGATGG
TACATCGGAGGCATACTTAAACATGCACCTTCATTCCTAGCATTTACTAACCCAACTACA
AATAGTTATAAACGATTGGTTCCAGGATTCGAAGCACCTGTAAATCTAGTTTATTCTGAG
GGTAATAGATCAGCTGCAGTAAGAATACCATTAACAGGTCCAAGTCCTAAAGCTAAAAGA
TTAGAATTCAGATCAGGTGACGCACTTGCAAATCCTTACTTAGCATTCTCTGTAATGATG
CTTGCTGGTATTGATGGAATTAAAAATCAAATTGATCCTGGTGATGGAGTAGATGTAGAT
TTATTTGAACTTCCGGCTGATGAACTTGCAAAAATTGATACAGTGCCCTCATCTCTAAAT
GACTCGCTTAATGCGCTAAAAGCAGATAAGGATTATCTATTAGCTGGTGGAGTATTTACT
GAAGATTTTATTGATAACTTTATCGATATAAAATACGAAGAGGTACAACAACTA
>AG-347-J14
ATGTCTAAATCCCCTCAAGATGTTTTAAGTCAAATTAAAGACGAAGGAATTGAACTCATC
GATTTAAAATTCACTGATATTCATGGAAAATGGCAACATTTAACTCTTACATCAGACATG
ATAGAGGAGGAATCTTTTACAGAAGGGTTGGCATTTGATGGCTCATCTATAAGAGGTTGG
AAAGCAATTAATGCTTCGGATATGTCAATGGTGCCTGATGCAAGCACAGCTTGGATAGAT
CCCTTTTATAAACATAAAACCCTAAGTATGATTTGCTCTATCCAAGAGCCAAGAAGTGGG
GAGCCTTATGATAGGTGTCCAAGAGCTTTAGCTCAAAAGGCATTAAAGTATTTAGACTCG
ACTGGTATAGCAGATACTGCATTTTTTGGCCCAGAACCAGAATTCTTTTTGTTCGATGAT
GTTAGATATGACTCTAAAGAAGGAGGTTGTTTTTATAGTGTAGATACTATTGAAGCGCCA
TGGAATACAGGTAGAACCGAAGAAGGTGGAAACCTAGGATACAAAATACAATATAAAGAA
GGATATTTTCCAGTAGCTCCAAATGATACTGCGCAAGATATCAGATCTGAGATGCTTCTT
CTTATGGGTGAATTAGGTATCCCTACAGAGAAACATCACCATGAAGTTGCTGGTGCCGGC
CAACACGAGCTTGGAATGAAATTTGATTCTTTAATAAATGCTGCTGATAACGTTATGACT
TATAAATACGTTGTCAGAAATGTTGCAAAAAAATATGGAAAAACTGCAACATTTATGCCC
AAGCCTGTTTTTAACGATAACGGAACCGGAATGCATGTTCACCAAAGTTTATGGAAGAGT
GGACAGCCACTATTTTTTGGTGAAGGATCATATGCAAATTTATCTCAAACTGCAAGATGG
TACATTGGAGGAATACTTAAACATGCACCTTCATTTCTAGCATTTACTAACCCAACTACA
AATAGCTATAAACGATTGGTTCCAGGATTCGAAGCACCTGTAAATCTAGTTTATTCTGAA
GGTAATAGATCAGCAGCAGTAAGAATACCTTTAACAGGTCCAAGCCCTAAAGCTAAAAGA
TTAGAATTCAGATCAGGTGACGCACTTGCAAATCCTTACTTAGCATTCTCTGTAATGATG
CTTGCTGGTATTGATGGAATTAAAAATCAAATTGATCCTGGTGATGGAGTAGATGTAGAT
TTATTTGAACTTCCAGCTGATGAACTTGCAAAAATTGATACTGTACCTTCATCTTTAAAT
GACTCACTTAATGCGCTAAAAGCAGATAAGGATTATCTATTAGCTGGTGGAGTATTTACT
GAAGATTTTATTGATAACTTTATCGATATAAAGTACGAAGAGGTACAACAACTT
>AG-355-J09
ATGTCTAAATCTCCTCAAGATGTTTTAAGTCAAATTAAAGACGAAGGAATTGAACTCATC
GATTTAAAATTTACTGATATTCATGGTAAATGGCAACATTTAACTCTTACATCAGACATG
ATAGAAGAGGATTCATTTACAGAAGGTTTGGCATTTGATGGATCATCAATAAGAGGTTGG
AAAGCAATTAATGCTTCGGATATGTCAATGGTTCCCGATGCAAGTACAGCTTGGATAGAT
CCTTTTTATAAACATAAAACCCTAAGTATGATTTGCTCTATTCAAGAGCCAAGAAGTGGG
GAGCCTTATGATAGGTGTCCAAGAGCTTTAGCTCAAAAGGCATTAAAATATCTTGACTCG
ACTGGTATAGCAGATACTGCATTTTTTGGACCAGAACCAGAATTCTTTTTATTTGATGAT
GTTAGATATGACTCTAAAGAAGGAGGTTGTTTTTATAGTGTAGATACCATTGAAGCGCCA
TGGAATACAGGGAGAATTGAAGAAGGGGGAAACTTAGGATACAAAATACAATATAAAGAA
GGATATTTCCCAGTTGCTCCAAATGATACTGCCCAAGATATCAGATCTGAGATGCTTCTT
CTTATGGGTGAACTAGGTATACCTACAGAGAAACATCACCATGAAGTTGCTGGTGCCGGC
CAACATGAACTTGGGATGAAATTTGATTCGTTAATAAACGCAGCTGATAACGTAATGACT
TATAAATACGTCGTCAGAAATGTTGCAAAAAAATATGGAAAAACTGCAACATTTATGCCC
AAACCTGTATTTAACGATAACGGAACCGGAATGCATGTTCACCAAAGCTTATGGAAGAGT
GGACAGCCACTATTTTTTGGTGAAGGAGCATATGCAAATTTATCTCAAACAGCAAGATGG
TACATCGGAGGCATATTAAAACATGCACCTTCATTCCTTGCATTTACAAACCCAACTACA
AATAGTTATAAACGATTGGTTCCAGGATTCGAAGCACCTGTAAATCTAGTTTATTCTGAA
GGTAATAGATCAGCTGCAGTAAGAATACCATTAACAGGTCCAAGTCCTAAAGCTAAAAGA
TTAGAATTCAGATCAGGAGACGCACTTGCAAATCCTTACTTAGCATTCTCAGTAATGATG
CTTGCTGGTATTGATGGAATTAAAAATCAAATTGATCCTGGTGATGGAGTTGATGTAGAT
TTATTTGAACTTCCAGCTGAAGAACTTGCAAAAATTGATACAGTACCTTCATCTCTAAAT
GACTCACTTAATGCGCTAAAAGCAGATAAGGATTATCTATTAGCTGGTGGAGTATTTACT
GAAGATTTTATTGATAACTTTATCGATATAAAATACGAGGAAGTACAACAACTA
>AG-355-I20
ATGTCTAAATCTCCACAAGATGTTTTAAGTCAAATTAAAGACGAAGGAATTGAACTCATC
GACTTAAAATTCACTGATATTCATGGAAAGTGGCAACATTTAACTCTTACATCAGACATG
ATAGAAGAGGATTCTTTTACAGAAGGTTTGGCATTTGATGGCTCATCAATAAGAGGTTGG
AAAGCAATTAATGCCTCGGATATGTCAATGGTTCCCGATGCAAGTACTGCTTGGATAGAT
CCTTTTTATAAACATAAAACCCTTAGTATGATTTGCTCTATTCAAGAGCCAAGAAGTGGA
GAGCCTTATGATAGGTGTCCAAGAGCTTTAGCTCAAAAGGCATTAAAATATTTAGACTCG
ACTGGTATAGCAGATACTGCATTTTTTGGTCCAGAACCAGAATTCTTTTTATTTGATGAT
GTTAGATATGACTCTAAAGAAGGAGGTTGTTTTTATAGTGTAGATACTATTGAAGCGCCA
TGGAATACAGGGAGAATTGAAGAAGGTGGAAACTTGGGATACAAAATACAATATAAAGAA
GGATATTTTCCAGTAGCTCCAAATGATACTGCGCAAGATATCAGATCTGAAATGCTTCTT
CTTATGGGTGAATTAGGTATCCCAACAGAGAAACATCACCATGAAGTTGCTGGTGCCGGC
CAACATGAGCTAGGGATGAAATTTGATTCGTTAATAAACGCAGCTGATAACGTTATGACT
TATAAATACGTTGTCAGAAATGTTGCAAAAAAATATGGAAAAACTGCAACATTTATGCCC
AAGCCTGTTTTTAACGATAACGGAACCGGAATGCACGTACACCAAAGTTTATGGAAGAGT
GGACAGCCACTATTTTTTGGTGAAGGAGCATATGCAAATTTATCTCAAACGGCGAGATGG
TACATCGGAGGCATATTAAAACATGCACCTTCATTCCTTGCATTTACTAACCCAACTACA
AATAGTTATAAACGATTGGTTCCTGGATTCGAAGCACCTGTAAATCTAGTTTATTCTGAG
GGTAATAGATCAGCTGCAGTAAGAATACCTTTAACAGGTCCAAGTCCTAAGGCTAAAAGA
TTAGAATTCAGATCAGGTGACGCACTTGCAAATCCTTACTTAGCATTCTCTGTAATGATG
CTTGCTGGTATTGATGGAATTAAAAATCAAATTGATCCTGGTGATGGAGTTGATGTAGAT
TTATTTGAACTTCCAGCTGAAGAACTTGCAAAAATTGATACAGTACCTTCATCTCTAAAT
GACTCACTTAATGCTCTAAAAGCAGATAAGGATTATCTATTAGCTGGTGGAGTATTTACA
GAAGATTTTATTGATAACTTTATCGATATAAAATACGAGGAAGTACAACAATTA
>AG-347-K10
ATGTCTAAGTCTCCACAAGATGTTTTAAGTCAAATTAAAGATGAAGGAATTGAGCTCATC
GATTTAAAATTCACTGATATTCATGGAAAATGGCAACATTTAACTCTTACATCAGACATG
ATAGAGGAGGATTCCTTTACAGAAGGCTTAGCATTTGATGGTTCATCAATAAGAGGTTGG
AAAGCAATTAATGCTTCGGATATGTCAATGGTTCCCGATGCAAGTACAGCTTGGATAGAT
CCTTTTTACAAACATAAAACCCTAAGTATGATTTGCTCTATTCAAGAGCCAAGAAGCGGG
GAACCTTATGACAGATGTCCAAGAGCTTTAGCTCAAAAAGCATTAAAATATTTAGACTCA
ACTGGTATAGCAGATACTGCATTTTTTGGACCAGAACCAGAATTCTTTTTATTTGATGAT
GTTAGATATGACTCTAAAGAAGGAGGTTGTTTTTATAGTGTAGATACTATTGAAGCGCCA
TGGAATACAGGGAGAATTGAAGAAGGGGGAAACTTGGGATACAAAATACAATATAAAGAA
GGATATTTTCCGGTAGCTCCAAATGATACTGCGCAAGATATCAGATCTGAGATGCTTCTT
CTTATGGGCGAACTTGGAATCCCCACAGAGAAACATCACCATGAAGTTGCTGGTGCAGGA
CAACACGAGCTTGGAATGAAATTTGATTCGTTAATAAATGCCGCTGATAATGTTATGACT
TATAAATACGTTGTCAGAAATGTTGCAAAAAAATATGGAAAAACTGCAACATTTATGCCC
AAGCCTGTTTTTAACGATAACGGAACCGGAATGCATGTTCACCAAAGTTTATGGAAGAGT
GGGCAGCCACTATTTTTTGGTGAAGGTGCATATGCAAATTTATCTCAAACAGCAAGATGG
TACATCGGAGGAATACTTAAACATGCGCCATCATTCCTGGCATTTACTAATCCAACTACA
AATAGTTATAAACGATTGGTTCCTGGATTTGAAGCACCTGTAAATCTAGTTTATTCTGAG
GGTAATAGATCAGCTGCAGTAAGAATACCTTTAACAGGTCCAAGCCCTAAAGCTAAAAGA
TTAGAATTTAGATCAGGAGACGCACTTGCTAATCCTTACTTAGCATTCTCTGTAATGATG
CTTGCTGGTATTGATGGAATTAAGAATCAAATTGATCCTGGAGATGGAGTAGATGTAGAT
TTATTTGAACTTCCAGCGGATGAACTTGCAAAAATAGATACAGTACCCTCATCTCTAAAT
GACTCACTAAATGCGCTAAAAGCAGATAAGGATTATCTATTGGCTGGTGGAGTATTTACT
GAAGATTTTATTGATAACTTTATCGATATAAAGTATGAAGAGGTGCAACAACTT
>AG-347-M15
ATGTCGAAATCTCCACAAGATGTTTTAAGTCAAATTAAAGATGAAGGAATTGAACTCATC
GATTTAAAATTCACAGACATCCATGGTAAATGGCAACATTTAACTCTTACATCAGACATG
ATAGAAGAGGATTCATTCACAGAAGGTCTAGCATTTGATGGTTCATCAATAAGAGGTTGG
AAAGCAATTAATGCTTCGGATATGTCAATGGTGCCCGATGCAAGTACAGCTTGGATAGAT
CCTTTTTATAAACATAAAACCCTAAGTATGATTTGCTCTATTCAAGAGCCTAGAAGCGGA
GAGCCTTATGATAGATGTCCAAGAGCTTTAGCCCAAAAGGCATTAAAATATTTAGATTCA
ACTGGCATAGCAGATACTGCATTTTTCGGACCAGAACCAGAATTCTTTTTATTTGATGAT
GTTAGATATGACTCTAAAGAAGGAGGTTGTTTTTATAGTGTAGATACTATTGAAGCACCA
TGGAATACAGGGAGAATTGAAGAAGGGGGGAACTTAGGATACAAAATACAATATAAAGAA
GGGTATTTTCCAGTAGCTCCAAATGATACTGCTCAAGATATTAGATCTGAGATGCTTCTT
CTTATGGGTGAATTAGGTATTCCTACAGAGAAACATCACCATGAAGTTGCTGGTGCCGGC
CAACACGAGCTAGGAATGAAATTTGATTCGCTAATAAATGCTGCTGATAACGTTATGACT
TATAAGTACGTCGTCAGAAATGTTGCAAAAAAATATGGAAAAACTGCAACATTTATGCCC
AAGCCTGTTTTTAACGATAACGGAACAGGAATGCATGTTCATCAAAGTTTATGGAAGAGT
GGTCAACCACTATTTTTTGGGGAAGGAGCATATGCAAATTTATCTCAAACAGCAAGATGG
TACATCGGAGGCATACTCAAACATGCCCCATCATTCTTAGCATTTACTAACCCAACTACA
AATAGTTATAAGAGATTGGTTCCAGGATTCGAAGCACCTGTAAATCTAGTTTATTCTGAG
GGTAATAGATCAGCTGCAGTAAGAATACCTCTAACAGGTCCAAGCCCTAAAGCTAAAAGA
TTAGAATTCAGATCAGGTGACGCACTTGCAAATCCTTACTTAGCATTCTCGGTAATGATG
CTTGCTGGTATTGATGGAATTAAAAATCAAATTGATCCTGGTGATGGAGTAGACGTAGAT
TTATTTGAACTTCCAGCTGATGAACTTGCGAAAATTGATACAGTACCCTCATCTCTAAAT
GATTCACTTAATGCGCTAAAAGCAGATAAGGATTATTTATTAGCTGGTGGAGTATTTACA
GAAGATTTTATTGATAACTTTATCGATATAAAATACGAAGAAGTTCAACAACTA
>MIT9322
ATGTCTAAGTCTCCACAAGATGTTTTAAGTCAAATTAAAGATGAAGGAATTGAACTCATC
GATTTAAAATTCACAGACATCCATGGTAAATGGCAACATTTAACTCTTACATCAGACATG
ATAGAGGAGGATTCATTTACAGAAGATCTAGCATTTGACGGTTCATCAATAAGAGGTTGG
AAAGCAATTAATGCCTCGGATATGTCAATGGTGCCCGATGCAAGTACAGCTTGGATAGAT
CCTTTTTATAAACATAAAACTCTAAGTATGATTTGCTCTATTCAAGAGCCTAGAAGTGGA
GAGCCTTATGATAGGTGTCCAAGAGCATTAGCCCAAAAGGCATTAAAATATTTAGATTCA
ACTGGTATAGCAGATACTGCATTTTTTGGGCCAGAACCAGAATTCTTTTTATTTGATGAT
GTTAGATATGACTCTAAAGAAGGAAGTTGTTTTTATAGTGTAGATACTATTGAAGCACCT
TGGAACACAGGGAGAATTGAAGAAGGGGGAAACTTAGGATACAAAATTCAATATAAAGAA
GGATATTTTCCAGTAGCTCCTAATGATACTGCGCAAGATATTAGATCTGAGATGCTTCTT
CTTATGGGTGAATTAGGTATTCCCACAGAAAAACATCACCATGAAGTTGCTGGCGCCGGC
CAACACGAGCTAGGAATGAAATTTGATTCGCTAATAAATGCTGCTGATAACGTTATGACT
TACAAATACGTTGTCAGAAATGTTGCCAAAAAATATGGAAAAACTGCAACATTTATGCCC
AAGCCTGTTTTTAACGATAACGGAACCGGAATGCATGTCCACCAAAGTTTATGGAAAAAT
GGACAGCCACTATTTTTTGGTGAAGGAGCATATGCAAATTTATCTCAAACGGCTAGATGG
TACATCGGAGGCATACTTAAGCATGCCCCTTCTTTCCTAGCATTTACTAACCCAACTACA
AATAGTTATAAACGATTGGTTCCAGGATTCGAAGCACCTGTAAATCTAGTTTATTCTGAG
GGTAATAGATCTGCGGCAGTCAGAATACCTTTAACAGGTCCAAGCCCTAAAGCTAAAAGA
TTAGAATTTAGATCAGGTGATGCACTTGCAAATCCTTACTTAGCATTCTCTGTAATGATG
CTTGCAGGTATTGATGGAATTAAGAATCAAATTGATCCTGGTGATGGAGTTGATGTAGAT
TTATTTGAACTTCCAGCTGATGAACTTGCGAAAATTGATACAGTACCTTCATCTTTAAAT
GATTCACTTAATGCGCTAAAAGCAGATAAGGATTATCTATTGGCTGGTGGAGTATTTACA
GAAGATTTTATTGATAACTTTATCGATATAAAATACGAAGAAGTTCAACAACTA
>AG-402-F05
ATGTCCAAATCTCCCCAAGATGTTTTAAGTCAAATTAAAGACGAAGGAATTGAACTCATT
GATTTAAAATTCACAGATATTCACGGGAAATGGCAACATTTAACTCTTACATCAGACATG
ATAGAAGAGGATTCATTTACAGAAGGCCTAGCATTTGATGGCTCGTCAATAAGAGGTTGG
AAAGCAATTAATGCTTCCGATATGTCAATGGTGCCCGATGCAAGTACAGCTTGGATAGAT
CCTTTTTATAAGCATAAAACCCTTAGTATGATTTGCTCTATTCAAGAGCCAAGAAGCGGA
GAGCCTTATGATAGGTGTCCAAGAGCTTTAGCACAAAAGGCATTAAAATATTTAGACTCA
ACTGGTATAGCAGATACAGCATTTTTTGGCCCAGAACCAGAATTCTTTTTATTTGATGAT
GTTAGATATGACTCTAAAGAAGGAGGTTGTTTTTATAGTGTAGATACCATTGAAGCACCA
TGGAATACAGGGAGAATAGAAGAAGGGGGGAACTTAGGATACAAAATTCAATATAAAGAA
GGATATTTTCCAGTAGCTCCAAATGATACTGCACAAGATATCAGATCTGAGATGCTTCTT
CTTATGGGTGAATTAGGTATACCCACAGAGAAACATCACCATGAAGTTGCTGGTGCCGGC
CAACACGAGCTTGGAATGAAATTTGATTCTTTAATAAATGCCGCTGATAACGTTATGACG
TATAAATACGTAGTTAGAAACGTAGCTAAGAAGTATGGCAAAACAGCTACTTTTATGCCC
AAACCCGTTTTTAACGATAACGGGACAGGAATGCATGTTCACCAAAGTTTATGGAAGAGT
GGACAGCCACTATTTTTTGGTGAAGGAGCATATGCAAATTTATCTCAAACAGCAAGATGG
TATATCGGAGGCATCCTTAAACATGCACCTTCATTCCTAGCATTTACTAACCCAACTACA
AATAGTTATAAACGATTGGTTCCAGGATTCGAAGCACCTGTAAATCTAGTTTATTCTGAG
GGTAATAGATCAGCTGCAGTAAGAATACCTTTAACAGGTCCAAGCCCTAAAGCGAAAAGA
TTAGAATTCAGATCAGGTGACGCACTTGCAAACCCATACTTAGCATTCTCTGTGATGATG
CTTGCTGGTATTGATGGAATTAAAAATCAAATTGATCCTGGTGATGGAGTAGATGTAGAT
TTATTTGAACTTCCAGCTGATGAACTTGCAAAAATTGATACAGTACCTTCATCTCTAAAT
GATTCACTTAATGCCCTAAAAGCAGATAAGGATTATCTATTAGCTGGTGGAGTATTTACT
GAAGATTTTATTGACAACTTTATCGATATAAAATATGAAGAGGTACAACAACTA
>SB
ATGTCTAAATCTCCTCAAGATGTTTTAAGTCAAATTAAAGACGAAGGAATTGAACTTATC
GATTTAAAATTCACTGATATTCATGGAAAATGGCAACATTTAACTCTTACATCAGACATG
ATAGAAGAGGAATCTTTTACAGAAGGTTTGGCATTTGATGGCTCATCAATAAGAGGTTGG
AAAGCAATTAATGCATCGGATATGTCAATGGTGCCAGATGCAAGTACAGCTTGGATAGAT
CCTTTTTATAAACATAAAACTCTAAGCATGATTTGCTCTATTCAGGAGCCAAGAAGTGGG
GAACCTTATGATAGGTGTCCAAGAGCATTAGCTCAAAAGGCATTAAAATATTTAGACTCG
ACGGGCATAGCAGATACTGCATTTTTTGGACCAGAACCTGAATTCTTTTTATTCGATGAT
GTTAGATATGACTCTAAAGAGGGAGGTTGTTTTTATAGTGTAGATACTATTGAAGCGCCA
TGGAATACAGGGAGAATTGAAGAAGGTGGAAACTTAGGATACAAAATACAATATAAAGAG
GGATATTTTCCAGTAGCTCCAAATGATACTGCGCAGGATATCAGATCTGAAATGCTTCTT
CTTATGGGTGAATTAGGTATCCCCACAGAAAAACATCACCATGAGGTTGCTGGTGCCGGT
CAACACGAGCTTGGAATGAAATTTGATTCGTTAATAAATGCTGCTGATAACGTTATGACT
TATAAATATGTTGTCAGAAATGTTGCAAAAAAATATGGAAAAACAGCAACATTTATGCCC
AAGCCTGTTTTTAATGACAACGGAACAGGAATGCATGTTCACCAAAGTTTATGGAAGAGT
GGACAGCCACTTTTCTTTGGTGAAGGATCATATGCAAATTTATCTCAAACAGCAAGATGG
TACATTGGAGGCATACTCAAGCATGCACCTTCATTCCTAGCATTTACTAACCCAACTACA
AATAGCTACAAAAGATTAGTTCCAGGATTTGAAGCACCTGTAAATCTAGTTTATTCTGAG
GGTAATAGATCAGCTGCTGTAAGAATACCTTTAACAGGTCCAAGTCCTAAAGCTAAAAGA
TTAGAATTCAGATCAGGTGACGCACTTGCAAATCCTTACTTAGCATTCTCTGTAATGATG
CTTGCTGGTATTGATGGGATTAAAAATCAAATTGATCCTGGTGATGGTGTAGATGTAGAT
TTGTTTGAACTTCCTGCTGATGAACTTGCAAAAATTGATACAGTACCTTCATCCCTAAAT
GACTCACTTAATGCGCTAAAAGCAGATAAGGATTATTTATTAGCAGGTGGAGTATTTACT
GAAGATTTTATTGATAACTTTATCGATATAAAATACGAAGAGGTACAACAACTT
>AG-418-P13
ATGTCTAAATCTCCTCAAGATGTTTTAAGTCAAATTAAAGACGAAGGAATTGAACTCATC
GATTTAAAATTCACTGATATTCATGGAAAATGGCAACATTTAACTCTTACATCAGACATG
ATAGAGGAGGAATCTTTTACAGAAGGTTTGGCATTTGATGGCTCATCAATAAGAGGTTGG
AAAGCAATTAATGCATCGGATATGTCAATGGTGCCAGACGCAAGTACAGCTTGGATAGAT
CCTTTTTATAAACATAAAACTCTAAGCATGATTTGCTCTATTCAAGAGCCAAGAAGTGGG
GAACCTTATGATAGGTGTCCAAGAGCATTAGCTCAAAAGGCATTAAAATATTTAGACTCG
ACGGGTATAGCAGATACTGCATTTTTTGGACCAGAACCCGAATTCTTTTTATTCGATGAT
GTTAGATATGATTCTAAAGAGGGAGGTTGTTTTTATAGTGTAGATACTATTGAAGCGCCA
TGGAATACAGGGAGAATTGAAGAAGGTGGAAACTTAGGATACAAAATACAATATAAAGAA
GGATATTTTCCAGTAGCTCCGAATGATACTGCGCAAGATATCAGATCTGAAATGCTTCTT
CTTATGGGTGAATTAGGTATACCCACAGAAAAACATCACCATGAGGTTGCTGGTGCCGGT
CAACACGAGCTTGGAATGAAATTTGATTCGTTAATAAATGCTGCTGATAACGTTATGACT
TATAAATATGTTGTCAGAAATGTTGCAAAAAAATATGGAAAAACAGCAACATTTATGCCC
AAGCCTGTTTTTAACGACAACGGAACAGGAATGCATGTTCACCAAAGTTTATGGAAGAGT
GGACAGCCACTTTTCTTTGGTGAAGGATCATATGCAAATTTATCTCAAACAGCAAGATGG
TACATCGGAGGCATACTTAAGCATGCACCTTCATTCCTAGCATTTACTAACCCAACTACA
AATAGTTACAAAAGATTAGTTCCAGGATTCGAAGCACCTGTAAATCTAGTTTATTCTGAG
GGTAATAGATCAGCTGCTGTAAGAATACCTTTAACAGGTCCAAGTCCTAAAGCTAAAAGA
TTAGAATTCAGATCAGGTGACGCACTTGCAAATCCTTACTTAGCATTCTCTGTAATGATG
CTTGCTGGTATTGATGGGATTAAAAATCAAATTGATCCTGGTGATGGTGTAGATGTAGAT
TTGTTTGAACTTCCAGCTGATGAACTTGCAAAAATTGATACAGTACCTTCATCTCTAAAT
GACTCACTTAATGCGCTAAAAGCAGATAAGGATTATTTATTAGCTGGTGGAGTATTTACT
GAAGATTTTATTGATAACTTTATCGATATAAAATACGAAGAAGTACAACAACTA
>AG-355-N16
ATGTCTAAATCTCCTCAAGATGTTTTAAGTCAAATTAAAGACGAAGGAATTGAACTCATC
GATTTAAAATTCACTGATATTCATGGGAAATGGCAACATTTAACTCTTACATCAGACATG
ATAGAGGAGGATTCTTTTACAGAAGGGTTGGCCTTTGATGGTTCATCAATAAGAGGTTGG
AAAGCAATTAATGCCTCGGATATGTCAATGGTGCCCGACGCAAGTACAGCTTGGATAGAT
CCTTTTTATAAACATAAAACCCTAAGTATGATTTGCTCTATTCAAGAGCCAAGAAGCGGA
GAACCTTATGATAGGTGTCCAAGAGCTTTAGCTCAAAAAGCATTAAAATATTTAGACTCG
ACGGGTATTGCAGATACTGCATTTTTTGGCCCAGAACCAGAGTTCTTTTTATTCGATGAT
GTTAGATATGACTCTAAAGAGGGAGGTTGTTTTTATAGTGTAGATACTATTGAAGCGCCA
TGGAATACAGGGAGAATTGAAGAAGGGGGAAACTTAGGGTACAAAATACAATATAAAGAA
GGTTATTTTCCAGTAGCTCCAAATGATACTGCTCAAGATATCAGATCTGAGATGCTTCTT
CTTATGGGTGAATTAGGTATCCCCACAGAAAAACATCACCATGAAGTTGCTGGTGCCGGT
CAACACGAGCTTGGAATGAAATTTGATTCATTAATAAATGCTGCTGATAACGTCATGACT
TATAAATACGTTGTCAGAAATGTTGCAAAAAAATATGGAAAAACAGCAACATTTATGCCC
AAGCCTGTTTTTAACGACAACGGAACAGGAATGCATGTTCACCAAAGTTTATGGAAGAGT
GGACAGCCACTATTCTTTGGTGAAGGATCATATGCTAATTTATCTCAAACAGCAAGATGG
TACATTGGAGGCATACTGAAACATGCGCCTTCATTCTTAGCATTTACTAACCCAACTACA
AATAGTTATAAAAGATTGGTTCCAGGATTCGAAGCACCAGTAAATCTAGTTTATTCTGAG
GGTAATAGATCAGCTGCGGTAAGAATACCTTTAACAGGTCCAAGTCCTAAAGCTAAAAGA
TTAGAATTCAGATCAGGTGACGCACTTGCAAATCCCTACTTAGCATTCTCTGTAATGATG
CTTGCTGGTATTGATGGAATTAAAAATCAAATTGATCCTGGTGATGGAGTAGATGTAGAT
TTGTTTGAACTTCCAGCTGATGAACTTGCAAAAATTGATACAGTACCTTCATCTCTAAAT
GACTCACTTAATGCGCTAAAAGCAGATAAGGATTATTTATTAGCTGGTGGAGTATTTACT
GAAGATTTTATTGATAACTTTATCGATATAAAATACGAAGAGGTACAACAACTA
>AG-355-P07
ATGTCTAAATCTCCTCAAGATGTTTTAAGTCAAATTAAAGACGAAGGAATTGAACTCATT
GATTTAAAATTCACTGACATTCATGGAAAATGGCAACATTTAACTCTTACATCAGACATG
ATAGAGGAGGATTCTTTTACAGAAGGTCTAGCATTTGATGGCTCATCAATAAGAGGTTGG
AAAGCAATTAATGCCTCGGATATGTCAATGGTGCCCGATGCAAGTACAGCATGGATAGAT
CCTTTCTATAAACATAAAACTCTAAGTATGATTTGCTCTATACAAGAGCCAAGAAGTGGA
GAACCTTATGATAGGTGTCCAAGGGCTTTAGCTCAAAAGGCATTAAAATATTTAGACTCG
ACGGGTATTGCAGATACCGCATTTTTTGGACCAGAACCAGAATTCTTTTTATTCGATGAT
GTTAGATATGACTCTAAAGAGGGAGGTTGTTTTTATAGTGTAGATACTATTGAAGCACCA
TGGAATACAGGGAGAATTGAAGAAGGGGGAAACTTAGGATATAAAATACAATATAAAGAA
GGATATTTTCCAGTAGCTCCAAATGATACTGCTCAAGATATCAGATCTGAGATGCTTCTT
CTTATGGGTGAATTAGGAATACCCACAGAAAAACATCACCATGAAGTTGCTGGAGCCGGT
CAACACGAGCTTGGGATGAAATTTGATTCGTTAATAAATGCTGCTGATAACGTTATGACC
TATAAATATGTTGTCAGAAATGTTGCAAAAAAATATGGAAAAACAGCAACATTTATGCCC
AAGCCTGTTTTTAACGACAACGGAACAGGAATGCATGTTCACCAAAGTTTATGGAAGAGT
GGACAGCCACTATTCTTTGGTGAAGGATCATATGCAAATTTATCTCAAACAGCAAGATGG
TACATAGGAGGAATACTTAAACATGCACCTTCATTCCTAGCATTTACTAACCCAACTACA
AATAGTTATAAAAGATTAGTTCCAGGATTCGAAGCACCTGTAAATCTAGTTTATTCTGAA
GGTAATAGATCAGCTGCGGTTAGAATACCTTTAACAGGTCCAAGCCCTAAAGCTAAAAGA
TTAGAATTCAGATCAGGTGACGCACTTGCAAATCCTTACTTAGCATTCTCTGTAATGATG
CTTGCTGGTATTGATGGAATTAAAAATCAAATTGATCCTGGTGATGGAGTAGATGTAGAT
TTATTTGAACTTCCAGCTGATGAACTTGCTAAAATCGATACAGTACCTTCATCTCTAAAT
GACTCACTTAATGCGCTAAAAGCAGATAAAGATTATTTATTAGCTGGTGGAGTATTTACT
GAAGATTTTATTGATAACTTTATCGATATAAAATACGAAGAGGTACAACAATTA
>AG-355-M18
ATGTCTAAATCTCCTCAAGATGTTTTAAGTCAAATTAAAGACGAAGGAATTGAACTCATC
GATTTAAAATTCACTGACATTCATGGTAAGTGGCAACATTTAACTCTTACATCAGACATG
ATAGAGGAGGATTCTTTTACAGAAGGTCTAGCATTTGATGGCTCATCAATAAGAGGTTGG
AAAGCAATTAATGCGTCCGATATGTCAATGGTGCCCGACGCAAGTACAGCATGGATAGAT
CCTTTTTATAAACATAAAACTCTAAGTATGATTTGCTCTATTCAAGAGCCAAGAAGCGGA
GAACCTTATGATAGGTGTCCAAGAGCTTTAGCTCAAAAGGCATTAAAATATCTAGACTCG
ACTGGTATTGCAGATACTGCATTTTTTGGACCAGAACCAGAATTCTTTTTATTCGATGAT
GTTAGATATGATTCTAAAGAGGGAGGTTGTTTTTATAGTGTAGATACTATTGAAGCGCCA
TGGAATACAGGGAGAATAGAAGAGGGGGGAAACTTAGGATACAAAATACAATATAAAGAA
GGATATTTTCCAGTAGCTCCAAATGATACTGCCCAAGATATCAGATCTGAGATGCTTCTT
CTTATGGGTGAATTAGGTATACCCACAGAAAAACATCACCACGAAGTTGCTGGTGCCGGT
CAACACGAGCTTGGAATGAAATTTGACTCGTTAATAAATGCTGCTGATAACGTTATGACT
TATAAATACGTTGTCAGAAATGTTGCAAAAAAATATGGAAAAACAGCAACATTCATGCCC
AAGCCTGTTTTTAACGACAACGGAACAGGAATGCATGTTCACCAGAGTTTATGGAAGAGT
GGACAGCCACTATTTTTTGGTGAAGGAGCATATGCAAATTTATCTCAAACAGCAAGATGG
TACATAGGAGGTATACTTAAGCATGCACCATCATTCTTAGCATTTACCAACCCAACTACA
AATAGTTATAAACGATTGGTTCCTGGATTCGAAGCACCTGTAAATCTAGTTTATTCTGAG
GGTAATAGATCAGCTGCAGTAAGAATACCTTTAACAGGTCCAAGCCCTAAAGCTAAAAGA
TTAGAATTCAGATCTGGTGACGCACTTGCAAATCCATACTTAGCATTTTCTGTAATGATG
CTTGCAGGTATTGATGGAATTAAAAATCAAATTGATCCTGGTGATGGAGTAGATGTAGAT
TTATTTGAACTTCCAGCTGATGAACTAGCAAAAATTGATACAGTCCCTTCATCTCTAAAT
GACTCACTTAATGCGCTAAAAGCAGATAAGGATTATCTATTAGCTGGCGGAGTATTTACT
GAAGATTTTATCGACAACTTTATCGATATCAAATACGAAGAGGTACAACAACTA
>AG-347-L19
ATGTCTAAATCTCCTCAAGACGTTTTAAGTCAAATTAAAGACGAAGGAATTGAACTCATC
GATTTAAAATTCACTGACATTCATGGAAAATGGCAGCATTTAACTCTTACATCAGACATG
ATAGAGGAGGATTCTTTTACAGAGGGTTTGGCATTTGATGGCTCATCAATAAGAGGTTGG
AAAGCAATTAATGCCTCGGATATGTCAATGGTGCCTGACGCAAGTACAGCTTGGATAGAC
CCTTTTTATAAACATAAAACTTTAAGTATGATTTGCTCTATTCAAGAGCCAAGAAGTGGG
GAACCTTACGATAGGTGTCCAAGAGCTTTAGCTCAAAAGGCTTTGAAATATTTAGACTCG
ACTGGTATAGCAGATACTGCATTTTTTGGACCAGAACCAGAATTCTTTTTATTCGATGAT
GTTAGATATGACTCTAAAGAGGGAGGTTGTTTTTATAGTGTAGACACTATTGAAGCTCCA
TGGAATACAGGCAGAATTGAAGAAGGTGGAAACTTAGGATACAAAATACAATATAAAGAA
GGATATTTTCCTGTAGCTCCAAATGATACTGCGCAAGATATCAGATCTGAGATGCTTCTT
CTTATGGGTGAATTAGGTATACCAACAGAAAAACATCACCATGAAGTTGCTGGTGCCGGT
CAACACGAGCTTGGAATGAAATTTGATTCGTTAATAAATGCTGCTGATAACGTAATGACT
TATAAATACGTTGTCAGAAATGTTGCAAAAAAATATGGTAAAACTGCAACATTTATGCCC
AAGCCTGTTTTTAACGATAACGGAACAGGAATGCATGTTCACCAAAGTTTATGGAAGAGT
GGACAGCCACTATTCTTTGGTGAAGGAGCATATGCAAATTTATCACAAACAGCAAGATGG
TACATCGGAGGCATACTTAAACATGCACCTTCATTCTTAGCATTTACTAACCCAACAACA
AACAGTTATAAACGATTGGTTCCAGGATTCGAAGCACCTGTAAATCTAGTTTATTCTGAG
GGTAATAGATCAGCTGCGGTAAGAATACCTCTAACAGGTCCAAGCCCTAAGGCTAAAAGA
TTAGAATTCAGGTCAGGTGACGCACTTGCAAATCCTTACTTAGCATTCTCTGTAATGATG
CTTGCAGGTATTGATGGAATTAAAAATCAAATTGATCCTGGTGATGGAGTTGATGTTGAT
TTGTTTGAACTCCCAGCTGATGAACTTGCAAAGATTGATACAGTACCTTCATCTCTTAAT
GACTCACTTAATGCCCTTAAAGCAGATAAGGATTATTTATTAGCTGGTGGAGTATTTACT
GAAGATTTTATTGATAATTTTATAGATATAAAATACGAAGAGGTACAACAGCTA
>MIT1314
ATGTCTAAGTCACCTCAAGATGTTTTAAGTCAAATTAAAGACGAAGGAATTGAACTCATC
GATTTAAAATTCACAGATATTCATGGAAAATGGCAACATTTAACACTTACATCAGACATG
ATAGAAGAGGACTCTTTTACAGAAGGCTTAGCTTTTGATGGGTCATCAATAAGAGGTTGG
AAAGCAATTAATGCATCTGATATGTCAATGGTGCCTGATGCAAGTACTGCATGGATCGAT
CCTTTTTATAAACATAAAACACTTAGTATGATTTGCTCTATTCAAGAGCCAAGAAGCGGG
GAGCCTTATGATAGATGTCCAAGAGCTTTAGCTCAAAAGGCATTAAAATATTTAGACTCT
ACTGGCATAGCAGATACTGCATTTTTTGGACCAGAGCCAGAATTCTTTTTATTTGATGAT
GTTAGATATGACTCTAAAGAAGGAGGTTGTTTTTACAGTGTAGATACTATTGAAGCTCCA
TGGAATACTGGGAGAATAGAAGAAGGTGGAAACTTAGGATACAAAATACAGTATAAAGAA
GGATATTTTCCTGTAGCTCCAAATGATACTGCGCAAGATATCAGATCTGAGATGCTTCTT
CTTATGGGTGAATTAGGTATCCCTACAGAAAAACATCACCATGAAGTTGCTGGTGCCGGC
CAACACGAGCTTGGAATGAAATTTGATTCTTTAATAAATGCTGCTGATAACGTTATGACG
TATAAATACGTGGTTAGAAACGTAGCTAAAAAGTATGGCAAAACAGCTACCTTTATGCCT
AAGCCTGTATTTAACGATAATGGTACTGGAATGCATGTTCACCAAAGTTTGTGGAAGAGT
GGAGAGCCATTATTCTTTGGTGAAGGTGCCTATGCAAATTTATCTCAAACAGCTAGATGG
TACATCGGAGGAATACTTAAACATGCACCTTCATTCCTAGCATTTACTAATCCAACTACA
AACAGTTATAAAAGATTGGTTCCAGGATTCGAAGCACCTGTTAATCTAGTTTATTCAGAG
GGTAATAGATCTGCCGCTGTCAGAATACCTTTAACTGGTCCAAGTCCAAAAGCTAAAAGA
TTAGAATTTAGATCAGGTGACGCACTTGCCAACCCATATTTAGCTTTCTCCGTAATGATG
CTTGCTGGTATTGATGGAATTAAAAATCAAATAGATCCTGGTGATGGTGTAGATGTTGAT
TTATTCGAACTTCCAGCAGATGAACTTGCAAAAATTGATACCGTTCCTTCATCTCTTAAT
GATTCACTTAATGCACTCAAAGCAGATAAGGATTATCTATTGGCTGGTGGAGTATTTACA
GAAGATTTTATTGATAACTTTATCGATATAAAATACGAAGAGGTACAACAATTA
>MIT9312
ATGTCTAAATCTCCTCAAGATGTTTTAAGTCAAATTAAAGACGAAGGAATTGAACTCATC
GATTTAAAATTCACAGATATTCATGGAAAATGGCAACATTTAACACTTACATCAGACATG
ATAGAAGAGGATTCTTTTACTGAAGGCTTAGCGTTTGATGGGTCATCAATAAGAGGTTGG
AAAGCAATTAATGCATCTGATATGTCAATGGTGCCTGATTCAAGTACAGCTTGGATCGAT
CCTTTTTATAAACATAAAACATTAAGTATGATTTGCTCTATTCAAGAGCCAAGAAGCGGT
GAGCCTTATGATAGATGTCCAAGGGCTTTAGCTCAAAAGGCATTAAAATATTTAGACTCT
ACTGGCATAGCAGATACTGCATTTTTTGGACCTGAGCCAGAATTCTTTTTATTTGATGAT
GTTAGATATGACTCTAAAGAAGGAGGTTGTTTTTATAGTGTAGATACTATTGAAGCACCA
TGGAATACAGGGAGAATAGAAGAAGGTGGGAACTTAGGATACAAAATACAATATAAAGAA
GGATATTTTCCAGTAGCTCCAAATGATACTGCGCAAGATATCAGATCTGAGATGCTTCTT
CTTATGGGTGAATTAGGTATCCCTACAGAAAAACATCACCATGAAGTTGCTGGTGCCGGC
CAACACGAGCTTGGAATGAAATTTGATTCTTTAATAAAAGCTGCTGATAACGTTATGACG
TATAAATACGTGGTTAGAAACGTAGCTAAAAAATATGGGAAAACTGCAACATTTATGCCT
AAGCCTGTATTTAACGATAATGGGACTGGAATGCATGTTCACCAAAGTTTATGGAAGAGT
GGACAGCCACTATTCTTTGGTGAAAGTGCCTATGCAAATTTATCCCAAACAGCTAGATGG
TATATCGGAGGAATACTTAAACATGCCCCTTCATTCCTAGCGTTTACTAATCCAACAACA
AATAGTTATAAAAGATTGGTTCCAGGATTTGAAGCACCTGTAAATCTAGTTTATTCTGAG
GGTAATAGATCGGCTGCAGTAAGAATACCTTTAACTGGTCCAAGTCCAAAAGCTAAAAGA
TTAGAATTTAGATCAGGTGACGCACTTGCTAACCCATATTTAGCTTTCTCTGTAATGATG
CTCGCTGGTATTGATGGGATCAAAAATCAAATAGATCCTGGTGATGGTGTAGATGTTGAT
TTATTCGAACTTCCTGCAGAAGAACTTGCAAAAATTGATACAGTACCTTCATCTCTTAAT
GATTCACTTAATGCACTCAAAGCAGACAAGGATTATCTATTAGCTGGTGGAGTATTTACA
GAAGATTTTATTGATAACTTTATCGATATAAAATACGAAGAGGTACAACAATTA
>MIT9302
TTGTCTAAGTCTCCACAAGATGTTTTAAGTCAAATTAAAGACGAAGGAATTGAACTCATT
GATTTAAAATTCACAGATATTCATGGTAAATGGCAACATTTAACTCTTACATCAGACATG
ATAGAAGAGGATTCTTTTACTGAAGGTCTAGCATTTGATGGTTCATCAATAAGAGGTTGG
AAAGCAATTAATGCATCTGATATGTCAATGGTTCCTGATGCAACTACAGCTTGGATCGAT
CCTTTTTATAAACATAAAACTCTAAGTATGATTTGCTCTATTCAAGAGCCAAGAAGCGGG
GAGCCTTATGATAGATGTCCAAGAGCTTTAGCTCAAAAGGCTTTAAAATATTTAGACTCT
ACTGGTATAGCAGATACTGCATTTTTTGGACCAGAGCCAGAATTCTTCTTATTTGATGAT
GTTAGATATGACTCTAAAGAAGGAGGTTGTTTTTATAGTGTAGATACGATTGAAGCTCCA
TGGAATACAGGGAGAATAGAAGAAGGTGGAAACTTAGGATACAAAATACAGTATAAAGAA
GGATATTTTCCAGTAGCTCCAAATGATACTGCGCAAGATATCAGATCTGAGATGCTTCTT
CTTATGGGTGAATTAGGTATCCCTACAGAAAAACATCACCATGAAGTTGCTGGTGCCGGC
CAACATGAGCTTGGAATGAAATTTGATTCTTTAATAAATGCTGCCGATAACGTTATGACG
TATAAATACGTGGTTAGAAACGTAGCTAAAAAGTATGGGAAAACTGCAACATTTATGCCT
AAACCTGTATTTAACGATAATGGAACTGGAATGCATGTTCACCAAAGTTTATGGAAGAGT
GGACAGCCACTATTCTTTGGTGAAGGTGCCTATGCAAATTTATCTCAAACAGCTAGATGG
TACATCGGAGGCATACTTAAACATGCTCCATCATTCTTAGCATTTACTAATCCAACTACA
AATAGTTATAAAAGATTGGTTCCAGGATTCGAAGCTCCAGTAAATCTAGTTTATTCTGAG
GGTAATAGATCTGCTGCAGTCAGAATACCATTAACTGGGCCAAGCCCAAAAGCTAAGAGA
TTAGAATTTAGATCAGGTGATGCACTAGCCAACCCATATCTAGCTTTCTCTGTAATGATG
CTAGCTGGTATTGATGGAATCAAAAATCAAATTGATCCTGGTGATGGAGTTGATGTTGAT
TTATTCGAACTCCCAGCCGATGAACTGGCAAAAATTGATACCGTACCTTCATCTCTAAAT
GATTCACTTAACGCACTAAAAGCTGACAAGGATTATCTTCTAGCTGGTGGAGTATTTACT
GAAGATTTTATTGATAACTTTATCGATATAAAATACGAAGAGGTACAACAATTA
>AG-347-L20
ATGTCTAAATCTCCTCAAGATGTTTTAAGTCAAATTAAAGACGAAGGAATTGAACTCATC
GATTTAAAATTCACTGATATTCATGGGAAATGGCAACATTTAACTCTTACATCAGACATG
ATAGAGGAGGATTCTTTTACAGAAGGTTTGGCATTTGATGGTTCATCAATAAGAGGTTGG
AAAGCAATTAATGCCTCGGATATGTCAATGGTGCCCGATGCAAGCACAGCTTGGATAGAT
CCTTTTTATAAACATAAAACTCTAAGTATGATTTGCTCTATTCAAGAGCCAAGAAGCGGG
GAACCTTATGATAGGTGTCCAAGAGCTTTAGCTCAAAAAGCATTAGAATATCTAGACTCG
ACTGGTATAGCAGATACTGCATTTTTTGGTCCAGAACCAGAATTCTTTTTATTTGATGAT
GTTAGATATGACTCTAAAGAAGGAGGTTGTTTTTATAGTGTAGATACTATTGAAGCCCCA
TGGAATACAGGGAGAATTGAAGAAGGGGGAAACTTAGGATACAAAATACAATATAAAGAA
GGATATTTTCCAGTAGCTCCAAACGATACTGCCCAAGATATCAGATCTGAGATGCTTCTT
CTTATGGGTGAATTAGGCATCCCCACAGAAAAACATCACCATGAAGTTGCTGGTGCCGGC
CAACACGAGCTTGGAATGAAATTTGATTCGTTAATAAATGCTGCTGATAACGTTATGACT
TATAAATACGTTGTCAGAAATGTCGCAAAAAAATATGGAAAAACAGCAACATTTATGCCC
AAACCTGTTTTTAACGACAACGGAACAGGAATGCATGTTCACCAAAGTTTATGGAAGAGT
GGACAGCCACTATTCTTTGGCGAAGGATCTTATGCAAATTTATCTCAAACAGCAAGATGG
TATATCGGAGGCATACTTAAACATGCTCCATCATTCTTAGCGTTTACTAACCCAACTACT
AATAGTTATAAACGATTGGTTCCTGGATTCGAAGCACCTGTAAATCTAGTTTATTCTGAG
GGTAATAGATCAGCTGCGGTAAGAATACCTTTAACAGGACCAAGCCCTAAAGCTAAAAGA
TTAGAATTCAGATCAGGTGACGCACTTGCAAATCCTTACTTAGCATTCTCTGTAATGATG
CTTGCTGGTATTGATGGAATTAAAAATCAAATTGATCCTGGTGATGGAGTAGATGTAGAT
TTATTTGAACTTCCAGCTGATGAACTTGCAAAAATTGATACAGTACCTTCATCTCTTAAT
GACTCACTTAATGCGCTAAAAGCAGATAAGGATTATCTATTAGCTGGTGGAGTATTTACT
GAAGATTTTATTGATAACTTTATCGATATAAAATACGAAGAGGTACAACAACTA
>AG-347-G20
ATGTCAAAATCTCCTCAAGATGTTTTAAGTCAAATTAAAGACGAAGGAATTGAACTCATC
GATTTAAAATTCACTGATATTCATGGAAAATGGCAACATTTAACTCTTACATCAGACATG
ATAGAGGAGGATTCTTTTACAGAGGGTTTGGCATTTGATGGCTCATCAATAAGAGGTTGG
AAAGCAATTAATGCCTCGGATATGTCAATGGTGCCCGATGCAAGTACAGCTTGGATAGAT
CCTTTTTATAAACATAAAACTCTAAGTATGATTTGCTCTATTCAAGAGCCAAGAAGCGGG
GAACCTTATGATAGGTGTCCAAGAGCATTAGCTCAAAAGGCATTAAAATATTTAGACTCG
ACTGGTATAGCAGATACTGCATTTTTTGGGCCAGAACCAGAATTCTTTTTATTTGATGAT
GTTAGATATGACTCTAAAGAAGGAGGTTGTTTTTATAGTGTAGATACTATTGAAGCACCA
TGGAATACAGGGAGAATTGAAGAAGGGGGAAATTTAGGATACAAAATACAATATAAAGAA
GGATATTTTCCAGTAGCTCCAAATGATACTGCGCAAGATATCAGATCTGAGATGCTTCTT
CTTATGGGTGAATTAGGTATCCCCACAGAAAAACATCATCATGAAGTTGCTGGTGCCGGC
CAACACGAGCTCGGAATGAAATTTGATTCGTTAATAAATGCTGCTGATAATGTTATGACT
TATAAATATGTCGTCAGAAATGTTGCAAAAAAATATGGAAAAACAGCAACATTTATGCCC
AAACCTGTTTTTAACGACAACGGAACAGGAATGCATGTTCACCAAAGTTTATGGAAGAGT
GGACAGCCACTATTCTTTGGTGAAGGATCTTATGCAAATTTATCTCAAACAGCAAGATGG
TACATCGGAGGCATACTTAAACATGCTCCATCATTCCTAGCATTTACTAACCCAACTACT
AATAGTTATAAACGATTGGTACCTGGATTCGAAGCACCTGTAAATCTAGTTTATTCTGAG
GGTAATAGATCAGCTGCGGTAAGAATACCTTTAACAGGACCAAGCCCTAAAGCTAAAAGA
TTAGAATTCAGATCAGGTGACGCACTTGCAAATCCATACTTAGCATTCTCTGTAATGATG
CTAGCTGGTATTGATGGAATTAAAAATCAAATTGATCCTGGTGATGGAGTAGATGTAGAT
TTATTTGAACTTCCAGCTGATGAACTTGCAAAAATTGATACAGTACCTTCATCTCTAAAT
GATTCACTTAATGCGCTAAAAGCAGATAAGGATTATCTATTAGCTGGTGGAGTATTTACT
GAAGATTTTATTGATAACTTTATCGATATAAAATACGAAGAGGTACAACAACTA
>AG-347-G18
ATGTCTAAATCTCCCCAAGATGTTTTAAGTCAAATTAAAGACGAAGGAATTGAACTTATC
GATTTAAAATTCACTGATATTCATGGGAAATGGCAACATTTAACTCTTACATCAGACATG
ATAGAAGATGATTCTTTTACAGAAGGTTTGGCATTTGATGGCTCATCAATAAGAGGTTGG
AAAGCAATTAATGCCTCGGATATGTCAATGGTGCCCGATGCAAGTACAGCTTGGATAGAT
CCTTTTTATAAACATAAAACTCTAAGTATGATTTGCTCTATTCAAGAGCCAAGAAGCGGG
GAACCTTATGATAGGTGTCCAAGAGCTTTAGCTCAAAAGGCATTAAAATATTTAGACTCG
ACTGGCATAGCAGATACTGCATTTTTTGGACCAGAACCAGAATTCTTTTTATTTGATGAT
GTTAGATATGACTCTAAAGAAGGAGGTTGTTTTTATAGTGTAGATACTAATGAAGCCCCA
TGGAATACAGGGAGAATTGAAGAAGGGGGAAACTTAGGATACAAAATACAATATAAAGAA
GGATATTTTCCAGTAGCTCCAAATGATACTGCGCAAGATATCAGATCTGAGATGCTACTT
CTTATGGGTGAATTAGGTATCCCCACAGAAAAACATCACCATGAAGTTGCTGGTGCCGGC
CAACACGAGCTTGGAATGAAATTTGATTCGTTAATAAATGCTGCTGATAACGTTATGACT
TATAAATATGTTGTAAGAAATGTTGCAAAAAAATATGGAAAAACAGCAACATTTATGCCC
AAACCTGTTTTTAACGACAACGGAACAGGAATGCATGTTCACCAAAGTTTATGGAAGAGT
GGACAGCCACTATTTTTTGGTGAAGGATCATATGCAAATTTATCTCAAACAGCAAGATGG
TACATCGGAGGCATACTTAAACATGCACCATCATTCTTAGCATTTACTAACCCAACTACT
AATAGTTATAAACGTTTGGTTCCAGGTTTCGAAGCACCTGTAAATCTAGTTTATTCTGAG
GGTAATAGATCAGCTGCAGTAAGAATACCTTTAACAGGACCAAGTCCTAAAGCTAAAAGA
TTAGAATTCAGATCAGGTGACGCACTTGCAAATCCTTATTTAGCATTCTCTGTAATGATG
CTTGCTGGTATTGATGGAATTAAAAATCAAATAGATCCTGGTGATGGAGTAGATGTAGAT
TTATTTGAACTTCCAGCTGATGAACTTGCAAAAATTGATACAGTACCTTCATCTCTAAAT
GACTCACTTAATGCGCTAAAAGCAGATAAGGATTATCTATTAGCTGGTGGAGTATTTACT
GAAGATTTTATTGATAACTTTATCGATATAAAATACGAAGAGGTACAACAATTA
>AS9601
ATGTCTAAATCTCCTCAAGATGTTTTAAGTCAAATTAAAGATGAAGGAATTGAACTCATC
GATTTAAAATTCACTGATATTCATGGAAAATGGCAACATTTAACTCTTACATCAGACATG
ATAGAGGAGGATTCTTTTACAGAAGGGTTAGCATTTGATGGCTCATCAATAAGAGGTTGG
AAAGCAATTAATGCCTCGGATATGTCAATGGTGCCCGATGCAAGTACAGCTTGGATAGAT
CCTTTTTATAAACATAAAACTTTAAGTATGATTTGCTCTATTCAAGAGCCAAGAAGCGGG
GAACCTTATGATAGGTGTCCAAGAGCTTTAGCTCAAAAGGCATTAAAATATTTAGACTCG
ACTGGTATAGCAGATACTGCATTTTTTGGGCCAGAACCAGAATTCTTTTTATTTGATGAT
GTTAGATATGACTCTAAAGAAGGAGGTTGCTTTTATAGTGTAGATACTATTGAAGCTCCA
TGGAATACAGGGAGAATTGAAGAAGGGGGAAACTTAGGATACAAAATACAATATAAAGAA
GGATATTTTCCAGTAGCTCCAAATGATACTGCGCAAGATATCAGATCTGAGATGCTTCTT
CTTATGGGTGAATTAGGTATCCCCACTGAAAAACATCACCATGAAGTTGCTGGTGCCGGC
CAACACGAGCTTGGAATGAAATTTGATTCGTTAATAAATGCTGCTGATAACGTTATGACT
TATAAATACGTTGTCAGAAATGTTGCAAAAAAATATGGAAAAACAGCAACATTTATGCCT
AAACCTGTTTTTAACGACAACGGAACAGGAATGCATGTTCACCAAAGTTTATGGAAGAGT
GGACAGCCACTATTCTTTGGTGAAGGATCATATGCAAATTTATCTCAAACAGCAAGATGG
TACATCGGAGGCATACTTAAACATGCGCCATCATTCTTAGCATTTACTAACCCAACCACT
AATAGTTATAAACGATTGGTTCCAGGATTTGAAGCACCTGTAAATCTAGTTTATTCTGAG
GGTAATAGATCAGCTGCTGTAAGAATACCTTTAACAGGACCAAGCCCCAAAGCTAAAAGA
TTAGAATTCAGATCAGGTGACGCACTTGCAAATCCTTACTTAGCATTCTCTGTAATGATG
CTTGCCGGTATTGATGGAATTAAAAATCAAATTGATCCTGGTGATGGAGTAGATGTAGAT
TTATTTGAACTTCCAGCTGATGAACTTGCAAAAATTGATACAGTGCCTTCATCTCTTAAT
GATTCACTTAATGCGCTAAAAGCAGACAAGGATTATCTATTAGCTGGTGGAGTATTTACT
GAAGACTTTATTGATAACTTTATCGATATAAAATACGAAGAGGTACAACAACTA
>AG-347-I21
ATGTCTAAATCTCCTCAAGATGTTTTAAGTCAAATTAAAGACGAAGGAATTGAACTCATC
GATTTAAAATTCACTGATATTCATGGAAAATGGCAACATTTAACTCTTACATCAGACATG
ATAGAGGAGGATTCTTTTACAGAAGGTTTGGCTTTTGATGGCTCATCAATAAGAGGTTGG
AAAGCAATTAATGCCTCGGATATGTCAATGGTGCCCGATGCAAGTACAGCTTGGATAGAT
CCTTTTTATAAACATAAAACTTTAAGTATGATTTGCTCGATTCAAGAGCCAAGAAGCGGG
GAACCTTATGATAGGTGTCCAAGAGCTTTAGCTCAAAAGGCATTAAAATACTTAGACTCG
ACTGGTATAGCAGATACTGCATTTTTTGGACCAGAACCAGAATTCTTCTTATTTGATGAC
GTGAGATACGACTCTAAAGAAGGAGGTTGTTTTTATAGTGTAGATACTATTGAAGCTCCA
TGGAATACAGGGAGAATTGAAGAGGGGGGAAACCTAGGATACAAAATACAATATAAAGAA
GGATATTTTCCAGTAGCTCCAAATGATACTGCGCAAGATATCAGATCTGAGATGCTTCTT
CTTATGGGTGAATTAGGTATCCCCACTGAAAAACATCACCATGAAGTTGCTGGTGCCGGC
CAACACGAGCTTGGTATGAAATTTGATTCGTTAATAAATGCTGCAGATAACGTTATGACT
TATAAATATGTTGTCAGAAATGTTGCAAAAAAATATGGAAAAACAGCAACATTTATGCCC
AAACCTGTTTTTAACGACAACGGAACAGGAATGCATGTTCACCAAAGTTTATGGAAGAGT
GGACAGCCACTATTCTTTGGTGAAGGATCATATGCAAATTTATCTCAAACAGCAAGATGG
TACATCGGAGGCATACTTAAACATGCACCATCATTCTTAGCATTTACTAACCCAACCACT
AATAGTTATAAAAGATTGGTTCCAGGATTCGAGGCACCTGTAAATCTAGTTTATTCTGAG
GGTAATAGATCAGCTGCGGTAAGAATACCTTTAACAGGACCAAGCCCCAAAGCTAAAAGA
TTAGAATTCAGATCAGGTGACGCACTTGCAAATCCTTACTTAGCATTCTCTGTAATGATG
CTTGCTGGTATTGATGGAATTAAAAATCAAATTGATCCTGGTGATGGAGTAGATGTAGAT
TTATTTGAACTTCCAGCTGATGAACTTGCAAAAATTGATACAGTACCTTCATCTCTAAAT
GACTCACTTAATGCACTAAAAGCAGATAAGGATTATCTATTAGCTGGTGGAGTATTTACT
GAAGATTTTATTGATAATTTTATCGATATAAAATACGAAGAGGTACAACAACTA
>AG-347-I19
ATGTCTAAATCTCCTCAAGATGTTTTAAGTCAAATTAAAGACGAAGGAATTGAACTCATC
GATTTAAAATTCACTGATATTCATGGAAAATGGCAACATTTAACTCTTACATCAGACATG
ATAGAGGAGGATTCTTTTACAGAAGGTTTGGCATTTGATGGCTCATCAATAAGAGGTTGG
AAAGCAATTAATGCCTCGGATATGTCAATGGTGCCCGATGCAAGTACAGCTTGGATAGAT
CCTTTCTATAAACATAAGACTTTAAGTATGATTTGCTCTATTCAGGAGCCAAGAAGCGGG
GAACCTTATGATAGGTGTCCAAGAGCTTTAGCACAAAAGGCATTAAAATATTTAGACTCA
ACTGGTATAGCAGATACTGCATTTTTTGGACCAGAACCAGAATTCTTCTTATTTGATGAC
GTGAGATACGACTCTAAAGAAGGAGGTTGTTTTTATAGTGTAGATACTATTGAAGCTCCA
TGGAATACAGGGAGAATAGAAGAAGGGGGAAACTTAGGATACAAAATACAATATAAAGAA
GGATATTTTCCAGTAGCTCCAAATGATACTGCGCAAGATATCAGATCTGAGATGCTTCTT
CTTATGGGTGAATTAGGTATCCCCACTGAAAAACATCACCATGAAGTTGCTGGTGCCGGC
CAACACGAGCTTGGAATGAAATTTGATTCGTTAATAAATGCTGCTGATAACGTTATGACT
TATAAATACGTTGTCAGAAATGTTGCAAAAAAATATGGAAAAACAGCAACATTTATGCCC
AAACCTGTTTTTAACGACAACGGAACAGGAATGCATGTTCACCAAAGTTTATGGAAGAGT
GGACAGCCACTATTCTTTGGTGAAGGATCATATGCAAATTTATCTCAAACAGCAAGATGG
TACATCGGAGGCATACTTAAACATGCACCATCATTCTTAGCATTTACTAACCCAACCACT
AATAGTTATAAACGATTGGTTCCAGGATTCGAAGCACCTGTAAATCTAGTTTATTCTGAG
GGTAATAGATCAGCTGCGGTAAGAATACCTTTAACAGGACCAAGCCCCAAAGCTAAAAGA
TTAGAATTCAGATCAGGTGACGCACTTGCAAATCCTTACTTAGCATTCTCTGTAATGATG
CTTGCTGGTATTGATGGAATTAAAAATCAAATTGATCCTGGTGATGGAGTAGATGTAGAT
TTATTTGAACTTCCAGCTGATGAACTTGCGAAAATTGATACAGTACCTTCATCTCTAAAT
GATTCACTTAATGCGCTAAAAGCAGATAAGGATTATCTATTAGCTGGTGGAGTATTTACT
GAAGATTTTATTGATAACTTTATCGATATAAAATACGAAGAGGTACAACAATTA
>AG-355-N22
ATGTCTAAATCTCCTCAAGATGTTTTAAGTCAAATTAAAGACGAAGGAATTGAACTCATC
GATTTAAAATTCACTGATATTCATGGAAAATGGCAACATTTAACTCTTACATCAGACATG
ATAGAGGAGGATTCTTTTACAGAAGGTTTGGCATTTGATGGCTCATCAATAAGAGGTTGG
AAAGCAATTAATGCCTCGGATATGTCAATGGTGCCCGATGCAAGTACAGCTTGGATAGAT
CCTTTTTATAAACATAAAACTTTAAGTATGATTTGCTCTATTCAAGAGCCAAGAAGCGGG
GAACCTTATGATAGGTGTCCAAGAGCTTTAGCTCAAAAGGCATTAAAATATTTAGACTCG
ACTGGCATAGCAGATACTGCATTTTTTGGACCAGAACCAGAATTCTTCTTATTTGATGAC
GTGAGATACGACTCTAAAGAAGGAGGTTGTTTTTATAGTGTAGATACTATTGAAGCTCCA
TGGAATACAGGGAGAATTGAAGAAGGGGGAAACCTTGGATACAAAATACAATATAAAGAA
GGATATTTTCCAGTAGCTCCAAATGATACTGCGCAAGATATCAGATCTGAGATGCTTCTT
CTTATGGGTGAATTAGGTATCCCGACTGAAAAACATCACCATGAAGTTGCTGGTGCAGGC
CAACACGAGCTTGGAATGAAATTTGATTCATTAATAAATGCTGCTGATAACGTTATGACT
TATAAATACGTTGTCAGAAATGTTGCAAAAAAATATGGAAAAACAGCAACATTTATGCCC
AAACCTGTTTTTAACGACAACGGAACAGGAATGCATGTTCACCAAAGTTTATGGAAGAGT
GGACAGCCACTATTCTTTGGTGAAGGATCATATGCAAATTTATCTCAAACAGCAAGATGG
TATATCGGAGGCATACTTAAACATGCACCATCATTCTTAGCATTTACTAACCCAACCACT
AATAGTTATAAACGATTGGTTCCAGGATTCGAAGCGCCTGTAAATCTAGTTTATTCTGAG
GGTAATAGATCAGCTGCGGTAAGAATACCTTTAACAGGACCAAGCCCCAAAGCTAAAAGA
TTAGAATTTAGATCAGGGGACGCACTTGCAAATCCTTACTTAGCATTCTCTGTAATGATG
CTCGCCGGTATTGATGGAATTAAAAATCAAATTGATCCAGGAGATGGAGTAGATGTAGAT
TTATTTGAACTTCCAGCTGATGAACTTGCAAAAATTGATACAGTACCTTCATCTCTAAAT
GACTCACTTAATGCGCTAAAAGCAGATAAGGATTATCTATTAGCTGGTGGAGTATTTACT
GAAGATTTTATTGACAACTTTATCGATATAAAATACGAAGAGGTACAACAACTA
>AG-355-M02
ATGTCTAAATCTCCTCAAGATGTTTTAAGTCAAATTAAAGACGAAGGAATTGAACTCATC
GATTTAAAATTCACTGATATTCATGGAAAATGGCAACATTTAACTCTTACATCAGACATG
ATAGAGGAGGATTCTTTTACAGAAGGTTTGGCATTTGATGGCTCATCAATAAGAGGTTGG
AAAGCAATTAATGCCTCGGATATGTCAATGGTGCCCGATGCAAGTACAGCTTGGATAGAT
CCTTTTTATAAACATAAAACTTTAAGTATGATTTGCTCTATTCAAGAGCCAAGAAGCGGG
GAACCTTATGATAGGTGTCCAAGAGCTTTAGCTCAAAAGGCATTAAAATATTTAGACTCG
ACTGGCATAGCAGATACTGCATTTTTTGGACCAGAACCAGAATTCTTCTTATTTGATGAC
GTGAGATACGACTCTAAAGAAGGAGGTTGTTTTTATAGTGTAGATACTATTGAAGCTCCA
TGGAATACAGGGAGAATTGAAGAAGGGGGAAACCTTGGATACAAAATACAATATAAAGAA
GGATATTTTCCAGTAGCTCCAAATGATACTGCGCAAGATATCAGATCTGAGATGCTTCTT
CTTATGGGTGAATTAGGTATCCCGACTGAAAAACATCACCATGAAGTTGCTGGTGCAGGC
CAACACGAGCTTGGAATGAAATTTGATTCATTAATAAATGCTGCTGATAACGTTATGACT
TATAAATACGTTGTCAGAAATGTTGCAAAAAAATATGGAAAAACAGCAACATTTATGCCC
AAACCTGTTTTTAACGACAACGGAACAGGAATGCATGTTCACCAAAGTTTATGGAAGAGT
GGACAGCCACTATTCTTTGGTGAAGGATCATATGCAAATTTATCTCAAACAGCAAGATGG
TATATCGGAGGCATACTTAAACATGCACCATCATTCTTAGCATTTACTAACCCAACCACT
AATAGTTATAAACGATTGGTTCCAGGATTCGAAGCTCCTGTAAATCTAGTTTATTCTGAG
GGTAATAGATCAGCTGCGGTAAGAATACCTTTAACAGGACCAAGCCCCAAAGCTAAAAGA
TTAGAATTCAGATCAGGGGACGCACTTGCAAATCCTTACTTAGCATTCTCTGTAATGATG
CTTGCCGGTATTGATGGAATTAAAAATCAAATTGATCCAGGAGATGGAGTAGATGTAGAT
TTATTTGAACTTCCAGCTGATGAACTTGCAAAAATTGATACAGTACCGTCATCTCTAAAT
GACTCACTTAATGCGCTAAAAGCAGATAAGGATTATCTATTAGCTGGTGGAGTATTTACT
GAAGATTTTATTGATAACTTTATCGATATAAAATACGAAGAGGTACAACAACTA
>AG-347-K16
ATGTCTAAATCTCCTCAAGAAGTTTTAAGTCAAATTAAAGACGAAGGAATTGAACTCATC
GATTTAAAATTCACTGATATTCATGGAAAATGGCAACATTTAACTCTTACATCAGACATG
ATTGAGGAGGATTCTTTTACAGAAGGTTTGGCATTTGATGGCTCATCAATAAGAGGTTGG
AAAGCAATTAATGCCTCGGATATGTCAATGGTTCCCGATGCAAGTACAGCTTGGATAGAT
CCTTTTTATAAGCATAAAACTTTAAGTATGATTTGCTCTATTCAAGAGCCAAGAAGCGGG
GAACCTTATGATAGGTGTCCAAGAGCTTTAGCTCAAAAGGCATTAAAATATTTAGACTCG
ACTGGAATAGCAGATACTGCATTTTTTGGACCAGAACCAGAATTCTTTTTATTTGATGAT
GTTAGATATGACTCTAAAGAAGGGGGTTGTTTTTATAGTGTAGATACTATTGAAGCTCCA
TGGAATACAGGGAGAATTGAAGAAGGGGGAAACCTAGGATACAAAATACAATATAAAGAA
GGATATTTTCCAGTAGCACCAAATGATACTGCGCAAGATATCAGATCTGAGATGCTTCTT
CTTATGGGTGAATTAGGTATCCCCACTGAAAAACATCACCATGAAGTTGCTGGTGCCGGC
CAACACGAGCTTGGAATGAAATTTGATTCGTTAATAAATGCTGCTGATAACGTTATGACT
TATAAATACGTTGTAAGAAATGTTGCAAAAAAATATGGAAAAACAGCAACATTTATGCCT
AAACCTGTTTTTAACGACAATGGAACAGGAATGCATGTTCACCAAAGTTTATGGAAGAGT
GGACAGCCACTATTCTTTGGTGAAGGATCATATGCAAATTTATCTCAAACAGCAAGATGG
TACATCGGAGGCATACTTAAACATGCACCATCATTCTTAGCATTTACTAACCCAACCACT
AATAGTTATAAACGATTGGTTCCAGGCTTCGAAGCGCCTGTAAATCTAGTTTATTCTGAG
GGTAATAGATCAGCTGCGGTAAGAATACCTTTAACAGGACCAAGCCCTAAAGCTAAAAGA
TTAGAATTCAGATCAGGTGACGCACTTGCAAATCCTTACTTAGCTTTCTCTGTAATGATG
CTTGCTGGTATTGATGGAATTAAAAATCAAATTGATCCTGGTGATGGAGTAGATGTAGAT
TTATTTGAACTTCCAGCTGATGAGCTTGCAAAAATTGATACAGTACCTTCATCTCTAAAT
GACTCACTTAATGCGTTAAAAGCAGATAAAGATTATCTATTAGCTGGTGGAGTATTTACT
GAAGATTTTATTGATAACTTTATCGATATAAAATACGAAGAGGTACAACAACTA
>AG-418-F08
ATGTCTAAATCTCCTCAAGACGTTTTAAGTCAAATTAAAGACGAAGGAATTGAACTCATC
GATTTAAAATTCACTGATATACATGGAAAATGGCAACATTTAACTCTTACATCAGACATG
ATAGAGGAGGATTCTTTTACAGAAGGGTTGGCATTTGATGGCTCATCAATAAGAGGTTGG
AAAGCAATTAATGCCTCGGATATGTCAATGGTGCCCGATGCAAGTACAGCTTGGATAGAT
CCTTTTTATAAACATAAAACCTTAAGTATGATTTGCTCAATTCAAGAGCCAAGAAGCGGG
GAACCTTATGATAGGTGTCCAAGAGCTTTAGCTCAAAAGGCATTGAAATATTTAGACTCG
ACTGGTATAGCAGATACTGCATTTTTTGGGCCAGAACCAGAATTCTTCCTATTTGATGAC
GTGAGATACGACTCTAAAGAAGGTGGTTGTTTTTATAGTGTAGATACTATTGAAGCTCCA
TGGAATACTGGAAGAATTGAAGAAGGGGGAAACTTAGGATACAAAATACAATATAAAGAA
GGATATTTTCCAGTAGCTCCAAATGATACTGCGCAAGATATCAGATCTGAGATGCTTCTT
CTTATGGGTGAATTAGGTATCCCCACTGAAAAACATCACCATGAAGTTGCTGGTGCCGGC
CAACACGAGCTTGGAATGAAATTTGATTCGTTAATAAATGCAGCTGATAACGTTATGACT
TATAAATACGTTGTCAGAAATGTTGCAAAGAAATATGGAAAAACAGCAACATTTATGCCC
AAACCTGTTTTTAACGACAACGGAACAGGAATGCATGTTCACCAAAGTTTATGGAAGAGT
GGACAGCCACTATTCTTTGGTGAAGGATCATATGCAAATTTATCTCAAACAGCAAGATGG
TACATCGGAGGCATACTTAAACATGCACCATCATTCTTAGCATTTACTAACCCAACCACT
AATAGTTATAAACGATTGGTTCCAGGATTTGAGGCACCTGTAAATTTAGTTTATTCTGAG
GGTAATAGATCAGCTGCGGTAAGAATACCTTTAACAGGACCTAGCCCCAAAGCTAAAAGA
TTAGAATTCAGATCAGGTGACGCCCTTGCAAATCCTTACTTAGCATTCTCTGTAATGATG
CTTGCTGGTATTGATGGAATTAAAAATCAAATTGATCCTGGTGATGGAGTAGATGTAGAT
TTATTTGAACTTCCAGCTGATGAACTTGCAAGAATTGATACAGTACCTTCATCTCTAAAT
GACTCACTTAATGCGCTAAAAGCAGATAAGGATTATCTATTAGCTGGTGGAGTATTTACT
GAAGATTTTATTGATAATTTTATCGATATAAAATACGAAGAGGTACAACAACTA
>AG-355-K15
ATGTCTAAATCTCCTCAAGATGTTTTAAGTCAAATTAAAGACGAAGGAATTGAACTCATC
GATTTAAAATTTACTGATATTCATGGGAAATGGCAACATTTAACTCTTACATCAGACATG
ATAGAGGAGGATTCTTTTACAGAAGGTTTGGCATTTGATGGCTCATCAATAAGAGGTTGG
AAAGCAATTAACGCCTCGGATATGTCAATGGTGCCCGATGCAAGTACAGCTTGGATAGAT
CCTTTTTATAAACATAAAACTTTAAGTATGATTTGCTCTATTCAAGAGCCAAGAAGCGGT
GAACCTTATGATAGGTGTCCAAGAGCATTAGCCCAAAAGGCATTAAAATATTTAGATTCA
ACTGGTATAGCAGATACTGCATTTTTTGGACCAGAACCAGAATTCTTTTTATTTGATGAT
GTTAGATATGACTCTAAAGAGGGAGGTTGTTTTTATAGTGTAGATACTATTGAAGCTCCA
TGGAATACAGGGAGAATTGAAGAAGGGGGAAACCTAGGATACAAAATACAATATAAAGAA
GGATATTTTCCAGTAGCTCCAAATGATACTGCTCAAGATATCAGATCTGAGATGCTTCTC
CTTATGGGTGAATTAGGTATCCCCACTGAAAAACATCACCATGAAGTCGCTGGTGCAGGC
CAACACGAACTTGGAATGAAGTTTGATTCGTTAATAAATGCTGCAGATAACGTTATGACT
TATAAATACGTTGTCAGAAATGTTGCAAAAAAATATGGAAAAACAGCAACATTTATGCCC
AAACCTGTTTTTAACGACAACGGAACTGGAATGCATGTTCACCAAAGTTTATGGAAGAGT
GGACAACCACTATTCTTTGGTGAAGGATCATATGCAAATTTATCTCAAACAGCAAGATGG
TACATCGGAGGAATACTTAAACATGCACCATCATTCTTAGCATTTACTAACCCAACCACT
AATAGTTATAAACGATTGGTTCCAGGATTCGAAGCACCTGTAAATCTAGTTTATTCTGAG
GGTAATAGATCAGCTGCAGTAAGAATACCTTTAACAGGACCAAGCCCTAAAGCTAAAAGA
TTAGAATTCAGATCAGGTGATGCACTTGCAAATCCTTACTTAGCATTCTCTGTAATGATG
CTTGCGGGTATTGATGGAATTAAAAATCAAATTGATCCTGGTGATGGAGTAGATGTGGAT
TTATTTGAACTTCCAGCTGAAGAACTTGCAAAAATTGATACAGTACCATCATCTCTAAAT
GACTCACTTAATGCCCTAAAAGCAGATAAGGATTATCTATTAGCTGGTGGAGTATTTACT
GAAGATTTTATTGATAACTTTATCGATATAAAATACGAAGAGGTACAACAACTA
>AG-418-J17
ATGTCTAAATCTCCTCAAGATGTTTTAAGTCAAATTAAAGACGAAGGAATTGAACTCATC
GATTTAAAATTCACTGATATTCATGGAAAATGGCAACATTTAACTCTTACATCAGACATG
ATAGAGGAGGATTCTTTTACAGAAGGTTTGGCATTTGATGGATCATCAATAAGAGGTTGG
AAAGCAATTAATGCCTCGGATATGTCAATGGTGCCCGACGCAAGTACAGCTTGGATAGAT
CCTTTTTATAAACATAAAACTCTAAGTATGATCTGCTCTATTCAAGAGCCAAGAAGTGGT
GAACCTTATGATAGGTGTCCAAGAGCCTTAGCTCAAAAGGCATTAAAATATTTAGACTCG
ACGGGTATAGCAGATAACGCATTTTTTGGACCAGAACCAGAATTCTTTTTGTTTGATGAT
GTTAGATATGACTCTAAAGAGGGAGGTTGTTTTTATAGTGTAGATACTATTGAAGCGCCA
TGGAATACAGGGAGAATTGAAGAAGGGGGAAACTTAGGATACAAAATACAATACAAAGAA
GGATATTTTCCAGTAGCTCCAAATGATACTGCGCAAGATATCAGATCTGAGATGCTTCTT
CTTATGGGTGAATTAGGTATCCCCACAGAAAAACATCACCATGAAGTTGCTGGTGCCGGT
CAACACGAGCTTGGAATGAAATTTGATTCGTTAATAAATGCTGCTGATAACGTTATGACT
TATAAATACGTTGTCAGAAATGTTGCAAAAAAATATGGAAAAACAGCAACATTTATGCCC
AAGCCTGTTTTTAACGACAACGGAACAGGAATGCATGTTCACCAAAGTTTATGGAAGAGT
GGACAGCCACTATTCTTTGGTGAAGGATCATATGCAAATTTATCTCAAACAGCAAGATGG
TACATCGGAGGCATACTCAAACATGCACCTTCATTCCTAGCATTTACTAACCCAACTACA
AATAGTTACAAACGATTGGTCCCAGGATTCGAAGCACCTGTAAATCTAGTTTATTCTGAG
GGTAATAGATCAGCTGCGGTAAGAATACCTTTAACAGGTCCAAGCCCTAAAGCTAAAAGA
TTAGAATTCAGATCAGGTGACGCACTTGCAAATCCTTACTTAGCATTCTCTGTAATGATG
CTTGCTGGTATTGATGGAATTAAAAATCAAATTGATCCTGGTGATGGAGTAGATGTAGAT
TTGTTTGAACTTCCAGCTGATGAACTTGCAAAAATTGATACAGTACCTTCATCTCTAAAT
GACTCACTTAATGCGCTAAAAGCAGATAAGGATTATTTATTAGCTGGTGGAGTATTTACT
GATGATTTTATTGATAACTTTATCGATATAAAATACGAAGAGGTACAACAACTA
>AG-402-N23
ATGTCTAAATCTCCTCAAGATGTTTTAAGTCAAATTAAAGACGAAGGAATTGAACTCATC
GATTTAAAATTCACTGATATTCATGGAAAATGGCAACATTTAACTCTTACTTCAGACATG
ATAGAGGAGGATTCTTTTACAGAGGGTTTGGCATTTGATGGCTCATCAATAAGAGGTTGG
AAAGCAATTAATGCCTCGGATATGTCAATGGTGCCCGACGCAAGTACAGCTTGGATAGAT
CCCTTTTATAAACATAAAACTCTAAGTATGATTTGCTCTATTCAAGAGCCAAGAAGCGGC
GAACCTTATGATAGGTGTCCAAGAGCTTTAGCTCAAAAGGCATTAAAATATTTAGAATCG
ACTGGTATAGCAGATACTGCATTTTTTGGACCAGAACCAGAATTCTTTTTATTCGATGAT
GTTAGATATGACTCTAAAGAGGGAGGTTGTTTTTATAGTGTAGATACTATTGAAGCGCCA
TGGAATACAGGAAGAATTGAAGAAGGAGGAAACTTAGGATACAAAATACAATATAAAGAA
GGATATTTTCCTGTAGCTCCAAATGATACTGCGCAAGATATCAGATCTGAGATGCTTCTT
CTTATGGGTGAATTAGGTATCCCCACAGAAAAACATCACCATGAAGTTGCTGGTGCCGGT
CAACACGAGCTTGGAATGAAATTTGATTCGTTAATAAATGCTGCTGATAACGTTATGACT
TATAAATACGTTGTCAGAAATGTTGCAAAAAAATATGGAAAAACAGCAACTTTTATGCCC
AAGCCTGTTTTTAACGACAACGGAACAGGAATGCATGTTCACCAAAGTTTATGGAAGAGT
GGACAGCCACTATTCTTTGGTGAAGGATCATATGCAAATTTATCTCAAACAGCAAGATGG
TACATCGGAGGCATACTTAAACATGCACCTTCATTCCTAGCATTTACTAACCCAACTACA
AATAGTTATAAACGATTGGTTCCAGGATTCGAAGCACCTGTAAATCTAGTTTATTCTGAG
GGTAATAGATCAGCTGCGGTCAGAATACCTTTAACAGGTCCAAGCCCTAAAGCTAAAAGA
TTAGAATTCAGATCAGGTGACGCACTTGCAAATCCTTACTTAGCATTCTCTGTAATGATG
CTTGCTGGTATTGATGGAATTAAAAATCAAATTGATCCTGGTGATGGAGTAGATGTAGAT
TTGTTTGAACTTCCAGCTGATGAACTTGCAAAAATTGATACAGTACCTTCATCTCTAAAT
GACTCACTTAATGCGCTAAAAACAGATAAGGATTATTTATTAGCTGGTGGAGTATTTACT
GAAGATTTTATTGATAACTTTATCGATATAAAATACGAAGAGGTACAACAACTA
>AG-402-O16
ATGTCTAAATCTCCTCAAGATGTTTTAAGTCAAATTAAAGACGAAGGAATTGAACTCATC
GATTTAAAATTCACAGATATTCATGGAAAATGGCAACATTTAACTCTTACATCAGACATG
ATAGAGGAGGATTCTTTTACAGAAGGCTTAGCATTTGATGGCTCATCAATAAGAGGTTGG
AAAGCAATTAATGCTTCGGATATGTCAATGGTGCCCGATGCAAGTACAGCTTGGATAGAT
CCTTTTTATAAACATAAAACCCTAAGTATGATTTGCTCTATTCAAGAGCCAAGAAGCGGG
GAGCCTTATGATAGGTGTCCAAGAGCATTAGCTCAAAAGGCATTAAAATATTTAGATTCA
ACTGGTATAGCAGATACTGCATTTTTTGGACCAGAACCAGAATTCTTTTTATTTGATGAT
GTTAGATATGACTCTAAAGAAGGAGGTTGTTTTTATAGTGTAGATACTATTGAAGCACCA
TGGAATACAGGGAGGATTGAAGAAGGGGGAAACTTAGGATACAAAATACAATATAAAGAA
GGATATTTTCCAGTAGCTCCAAATGATACTGCGCAAGATATTAGATCTGAGATGCTTCTT
CTTATGGGTGAATTAGGTATCCCCACAGAGAAGCATCACCATGAAGTTGCTGGTGCGGGA
CAACATGAGCTTGGAATGAAATTTGATTCGTTAATAAATGCTGCTGATAACGTTATGACT
TATAAATACGTTGTCAGAAATGTTGCAAAAAAATATGGAAAAACTGCAACATTTATGCCT
AAACCTGTTTTTAACGATAACGGAACCGGAATGCATGTTCACCAAAGTTTATGGAAGAGT
GGACAGCCACTATTTTTTGGTGAAGGGGCATATGCAAATTTATCTCAAACAGCAAGATGG
TACATTGGAGGCATACTTAAACATGCACCTTCATTCTTAGCATTTACTAACCCAACTACA
AATAGTTATAAACGATTGGTTCCAGGATTTGAAGCACCTGTAAATCTAGTTTATTCTGAG
GGTAATAGATCAGCTGCAGTAAGAATACCTTTAACAGGTCCAAGCCCTAAAGCTAAAAGA
TTAGAATTCAGATCAGGTGATGCGCTTGCAAACCCTTACTTAGCATTCTCTGTAATGATG
CTTGCTGGTATTGATGGAATTAAAAATCAAATTGATCCTGGTGATGGAGTAGATGTAGAT
TTATTTGAACTCCCAGCTGATGAACTTGCAAAAATTGATACAGTACCCTCATCTCTTAAT
GATTCACTTAATGCGCTAAAAGCAGATAAGGATTATCTATTAGCTGGTGGAGTATTTACT
GAAGATTTTATTGATAACTTTATCGACATAAAATACGAAGAGGTACAACAATTA
>AG-402-K21
ATGTCTAAATCTCCTCAAGATGTTTTAAGTCAAATTAAAGACGAAGGAATTGAACTGATC
GATTTAAAATTCACAGATATTCATGGAAAATGGCAACATTTAACTCTTACATCAGACATG
ATAGAGGAGGATTCATTTACAGAAGGCTTAGCATTTGATGGCTCATCAATAAGAGGTTGG
AAAGCAATTAATGCCTCGGATATGTCAATGGTGCCCGATGCAAGTACAGCTTGGATAGAT
CCTTTTTATAAACATAAAACACTAAGTATGATTTGCTCTATTCAAGAGCCAAGAAGCGGG
GAGCCCTATGATAGGTGTCCAAGAGCGTTAGCTCAAAAGGCATTAAAATATTTAGATTCA
ACTGGTATAGCAGATACTGCATTTTTTGGACCAGAGCCAGAATTCTTTTTATTTGATGAT
GTTAGATATGACTCTAAAGAAGGAGGTTGTTTTTATAGTGTAGATACTATTGAAGCACCA
TGGAATACAGGAAGAATCGAAGAAGGGGGAAACCTAGGATACAAAATACAATATAAAGAA
GGATATTTTCCAGTAGCTCCAAATGATACTGCGCAAGATATCAGATCTGAGATGCTTCTT
CTTATGGGTGAATTAGGTATCCCTACTGAAAAACATCACCATGAAGTTGCTGGCGCCGGC
CAACACGAGCTTGGAATGAAATTTGATTCGTTAATAAATGCAGCTGATAACGTTATGACT
TATAAATACGTTGTCAGAAATGTTGCAAAGAAATATGGAAAAACTGCAACATTTATGCCA
AAACCTGTTTTTAACGATAACGGAACCGGAATGCATGTTCACCAAAGTTTATGGAAGAGT
GGACAGCCACTATTTTTTGGTGAAGGAGCATATGCAAATTTATCTCAAACAGCAAGATGG
TACATCGGAGGCATACTTAAACATGCACCTTCCTTCCTAGCATTTACTAATCCAACTACA
AATAGTTATAAACGATTGGTTCCAGGATTCGAAGCACCTGTAAATCTAGTTTATTCTGAG
GGTAATAGATCAGCTGCAGTAAGAATACCTTTAACAGGTCCAAGCCCTAAAGCTAAAAGA
TTAGAATTCAGATCAGGTGACGCACTTGCAAATCCTTACTTAGCATTCTCCGTAATGATG
CTTGCTGGTATTGATGGAATTAAAAATCAAATTGACCCTGGTGATGGTGTAGATGTTGAT
TTATTTGAACTTCCAGCTGATGAACTTGCAAAAATTGATACAGTACCTTCTTCTCTAAAT
GACTCACTTAATGCACTAAAAGCAGATAAGGATTATCTATTAGCTGGTGGAGTATTTACT
GAAGATTTTATTGATAACTTTATCGATATAAAATACGAAGAGGTACAACAACTT
>AG-347-C10
ATGTCTAAATCTCCCCAAGATGTTTTAAGTCAAATTAAAGACGAAGGAATTGAACTCATC
GATTTAAAATTCACAGATATTCATGGAAAATGGCAACATTTAACTCTTACATCAGACATG
ATAGAGGAGGATTCATTTACAGAAGGCTTAGCATTTGATGGCTCATCAATAAGAGGTTGG
AAAGCAATTAATGCTTCGGATATGTCAATGGTGCCCGATGCAAGTACAGCTTGGATAGAT
CCTTTTTATAAACATAAAACACTTAGTATGATTTGCTCTATTCAAGAGCCTAGAAGTGGT
GAGCCCTATGATAGGTGTCCAAGAGCTTTAGCTCAAAAGGCATTAAAATATTTAGACTCG
ACTGGTATAGCAGATACAGCATTTTTTGGACCAGAGCCAGAATTCTTTTTATTTGATGAT
GTTAGATATGACTCTAAAGAAGGAGGTTGTTTTTATAGTGTAGATACTATTGAAGCACCA
TGGAATACAGGGAGAATTGAAGAAGGGGGAAACTTAGGATACAAAATACAATATAAAGAA
GGATATTTTCCAGTAGCTCCAAATGATACTGCTCAAGATATCAGATCTGAGATGCTTCTT
CTTATGGGTGAATTAGGGATCCCCACAGAGAAACATCATCATGAAGTTGCTGGTGCTGGC
CAACACGAGCTTGGAATGAAATTTGATTCTTTAATAAATGCTGCTGATAACGTTATGACT
TATAAATACGTTGTCAGAAATGTTGCAAAAAAATATGGAAAAACTGCAACGTTTATGCCC
AAGCCTGTTTTTAACGATAATGGAACTGGAATGCATGTTCACCAGAGTTTATGGAAGAGT
GGACAGCCTCTATTTTTTGGTGAAGGAGCATATGCAAATTTATCTCAAACAGCAAGATGG
TACATCGGAGGCATACTTAAACATGCTCCATCATTCTTAGCATTTACTAACCCAACTACA
AATAGTTATAAAAGATTGGTTCCAGGATTCGAAGCACCTGTAAATCTTGTTTATTCTGAG
GGTAATAGATCAGCTGCAGTAAGAATACCTTTAACAGGACCAAGCCCTAAAGCTAAAAGA
TTAGAATTCAGATCAGGAGACGCACTTGCAAATCCTTACTTAGCATTTTCTGTAATGATG
CTTGCTGGTATTGATGGAATTAAAAATCAAATTGATCCTGGTGATGGAGTAGATGTAGAT
TTATTTGAACTCCCAGCTGATGAGCTTGCAAAAATTGATACAGTACCTTCATCTCTTAAT
GACTCACTTAATGCGCTAAAAGCAGATAAGGATTACCTATTAGCTGGTGGAGTATTTACT
GAAGATTTTATTGATAACTTTATCGATATAAAATATGAAGAGGTTCAACAACTA
>AG-347-K02
ATGTCTAAATCTCCTCAAGATGTTTTAAGTCAAATTAAAGACGAAGGAATTGAACTCATC
GATCTAAAATTCACAGATATTCATGGAAAATGGCAACATTTAACTCTTACATCAGACATG
ATAGAAGAGGATTCTTTTACAGAAGGCTTAGCATTTGATGGTTCATCAATAAGAGGTTGG
AAAGCAATTAATGCCTCTGATATGTCAATGGTTCCTGATGCAAGTACAGCTTGGATAGAT
CCTTTTTACAAGCATAAAACTCTAAGCATGATTTGCTCTATTCAAGAGCCAAGAAGCGGG
GAGCCATATGATAGGTGTCCAAGAGCTTTAGCCCAAAAAGCATTAAAATATTTGGATTCA
ACTGGTATAGCAGATACTGCATTTTTTGGACCAGAACCAGAATTCTTTTTATTTGATGAT
GTTAGATATGACTCTAAAGAAGGAGGTTGTTTTTATAGTGTAGATACTATTGAAGCACCA
TGGAACACAGGGAGAATTGAAGAAGGGGGAAATTTAGGATACAAAATACAATATAAAGAA
GGATATTTTCCAGTAGCTCCAAATGATACTGCGCAAGATATCAGATCTGAGATGCTTCTT
CTTATGGGCGAATTAGGTATCCCCACAGAGAAACATCACCATGAAGTTGCTGGTGCAGGT
CAACACGAGCTTGGAATGAAATTTGATTCGTTAATAAATGCTGCTGATAACGTTATGACT
TATAAATACGTTGTCAGAAATGTTGCAAAAAAATATGGAAAAACTGCAACATTTATGCCC
AAGCCTGTTTTTAACGATAATGGAACCGGAATGCATGTTCACCAAAGTTTATGGAAGAGT
GGACAGCCACTATTTTTTGGCGAAGGAGCTTATGCAAATTTATCTCAAACAGCTAGATGG
TACATAGGAGGCATACTTAAACATGCTCCTTCATTCCTAGCATTTACTAACCCAACTACA
AATAGTTATAAACGATTGGTTCCTGGATTCGAAGCACCTGTAAATCTAGTTTATTCTGAG
GGTAATAGATCAGCCGCAGTAAGAATACCTTTAACAGGTCCAAGTCCAAAAGCTAAAAGA
TTAGAATTCAGATCAGGTGATGCACTAGCTAACCCTTACTTAGCATTCTCTGTAATGATG
CTTGCTGGTATTGATGGAATTAAAAATCAAATTGATCCTGGTGACGGAGTAGATGTAGAT
TTATTTGAACTTCCAGCTGATGAACTTGCGAAGATCGATACAGTACCCTCCTCTCTAAAT
GATTCACTTAACGCGCTAAAAGCAGATAAGGATTATCTTCTAGCTGGTGGAGTATTTACT
GAAGATTTTATTGATAACTTTATCGATATAAAATACGAAGAGGTTCAACAACTA
>AG-402-L23
ATGTCTAAATCTTCCCAAGATGTTTTAAGTCAAATTAAAGACGAAGGAATTGAACTCATC
GATTTAAAATTCACAGATATTCACGGGAAATGGCAACATTTAACTCTTACATCAGACATG
ATAGAAGAGGATTCATTTACAGAAGGCCTAGCATTTGATGGCTCGTCAATAAGAGGTTGG
AAAGCAATTAATGCTTCCGATATGTCAATGGTTCCCGATGCAAGTACAGCTTGGATAGAT
CCCTTTTATAAGCATAAAACCCTTAGTATGATTTGCTCTATTCAAGAGCCAAGAAGCGGA
GAGCCTTATGATAGGTGTCCAAGAGCTTTAGCACAAAAGGCATTAAAATATTTAGACTCA
ACTGGTATAGCAGATACAGCATTTTTTGGACCAGAACCAGAATTCTTTTTATTTGATGAT
GTTAGATATGACTCTAAAGAAGGAGGTTGTTTTTATAGTGTAGATACTATTGAAGCACCA
TGGAATACAGGTAGAATAGAAGAAGGGGGGAACTTAGGATACAAAATACAATATAAAGAA
GGATATTTTCCAGTAGCTCCAAATGATACTGCACAAGATATCAGATCTGAGATGCTTCTT
CTTATGGGTGAATTAGGTATACCCACAGAGAAACATCACCATGAAGTTGCTGGTGCCGGC
CAACACGAGCTTGGAATGAAATTTGATTCTTTAATAAATGCCGCTGATAACGTTATGACG
TATAAATACGTAGTTAGAAACGTAGCTAAAAAGTATGGCAAAACAGCTACTTTTATGCCC
AAACCTGTTTTTAACGATAACGGGACAGGAATGCATGTTCACCAAAGTTTATGGAAGAGT
GGACAGCCACTATTTTTTGGTGAAGGAGCATATGCAAATTTATCTCAAACAGCAAGATGG
TATATCGGAGGCATCCTTAAACATGCACCTTCATTCCTAGCATTTACTAACCCAACTACA
AATAGTTATAAACGATTGGTTCCAGGATTCGAAGCACCTGTAAATCTAGTTTATTCTGAG
GGTAATAGATCAGCTGCAGTAAGAATACCTTTAACAGGTCCAAGCCCTAAAGCGAAAAGA
TTAGAATTCAGATCAGGTGACGCACTTGCAAACCCATACTTAGCATTCTCTGTGATGATG
CTTGCTGGTATTGATGGAATTAAAAATCAAATTGATCCTGGTGATGGAGTAGATGTAGAT
TTATTTGAACTTCCAGCTGATGAACTTGCAAAAATTGATACAGTACCTTCATCTCTAAAT
GATTCACTTAATGCCCTAAAAGCAGATAAGGATTATCTATTAGCTGGTGGAGTATTTACT
GAAGATTTTATTGACAACTTTATCGATATAAAATATGAAGAGGTACAACAACTA
>MIT9401
ATGTCTAAGTCTCCACAAGATGTTTTAAGTCAAATTAAAGATGAAGGAATTGAACTCATC
GATTTAAAATTCACAGACATCCATGGTAAATGGCAACATTTAACTCTTACATCAGACATG
ATAGAGGAGGATTCATTTACAGAAGGTCTAGCATTTGACGGTTCATCAATAAGAGGTTGG
AAAGCAATTAATGCCTCGGATATGTCAATGGTGCCCGATGCAAGTACAGCTTGGATAGAT
CCTTTTTATAAACATAAAACTCTAAGTATGATTTGCTCTATTCAAGAGCCTAGAAGTGGA
GAGCCTTATGATAGGTGTCCAAGAGCATTAGCCCAAAAGGCATTAAAATATTTAGATTCA
ACTGGTAAAGCAGATACTGCATTTTTTGGGCCAGAACCAGAATTCTTTTTATTTGATGAT
GTTAGATATGACTCTAAAGAAGGAAGTTGTTTTTATAGTGTAGATACTATTGAAGCACCT
TGGAACACAGGGAGAATTGAAGAAGGGGGAAACTTAGGATACAAAATTCAATATAAAGAA
GGATATTTTCCAGTAGCTCCTAATGATACTGCGCAAGATATTAGATCTGAGATGCTTCTT
CTTATGGGTGAATTAGGTATTCCCACAGAAAAACATCACCATGAAGTTGCTGGCGCCGGC
CAACACGAGCTAGGAATGAAATTTGATTCGCTAATAAATGCTGCTGATAACGTTATGACT
TACAAATACGTTGTCAGAAATGTTGCCAAAAAATATGGAAAAACTGCAACATTTATGCCC
AAGCCTGTTTTTAACGATAACGGAACCGGAATGCATGTCCACCAAAGTTTATGGAAAAAT
GGACAGCCACTATTTTTTGGTGAAGGAGCATATGCAAATTTATCTCAAACGGCTAGATGG
TACATCGGAGGCATACTTAAGCATGCCCCTTCTTTCCTAGCATTTACTAACCCAACTACA
AATAGTTATAAACGATTGGTTCCAGGATTCGAAGCACCTGTAAATCTAGTTTATTCTGAG
GGTAATAGATCTGCGGCAGTCAGAATACCTTTAACAGGTCCAAGCCCTAAAGCTAAAAGA
TTAGAATTTAGATCAGGTGATGCACTTGCAAATCCTTACTTAGCATTCTCTGTAATGATG
CTTGCAGGTATTGATGGAATTAAGAATCAAATTGATCCTGGTGATGGAGTTGATGTAGAT
TTATTTGAACTTCCAGCTGATGAACTTGCGAAAATTGATACAGTACCTTCATCTTTAAAT
GATTCACTTAATGCGCTAAAAGCAGATAAGGATTATCTATTGGCTGGTGGAGTATTTACA
GAAGATTTTATTGATAACTTTATCGATATAAAATACGAAGAAGTTCAACAACTA
>MIT9321
ATGTCTAAGTCTCCACAAGATGTTTTAAGTCAAATTAAAGATGAAGGAATTGAACTCATC
GATTTAAAATTCACAGACATCCATGGTAAATGGCAACATTTAACTCTTACATCAGACATG
ATAGAGGAGGATTCATTTACAGAAGGTCTAGCATTTGACGGTTCATCAATAAGAGGTTGG
AAAGCAATTAATGCCTCGGATATGTCAATGGTGCCCGATGCAAGTACAGCTTGGATAGAT
CCTTTTTATAAACATAAAACTCTAAGTATGATTTGCTCTATTCAAGAGCCTAGAAGTGGA
GAGCCTTATGATAGGTGTCCAAGAGCATTAGCCCAAAAGGCATTAAAATATTTAGATTCA
ACTGGTATAGCAGATACTGCATTTTTTGGGCCAGAACCAGAATTCTTTTTATTTGATGAT
GTTAGATATGACTCTAAAGAAGGAAGTTGTTTTTATAGTGTAGATACTATTGAAGCACCT
TGGAACACAGGGAGAATTGAAGAAGGGGGAAACTTAGGATACAAAATTCAATATAAAGAA
GGATATTTTCCAGTAGCTCCTAATGATACTGCGCAAGATATTAGATCTGAGATGCTTCTT
CTTATGGGTGAATTAGGTATTCCCACAGCAAAACATCACCATGAAGTTGCTGGCGCCGGC
CAACACGAGCTAGGAATGAAATTTGATTCGCTAATAAATGCTGCTGATAACGTTATGACT
TACAAATACGTTGTCAGAAATGTTGCCAAAAAATATGGAAAAACTGCAACATTTATGCCC
AAGCCTGTTTTTAACGATAACGGAACCGGAATGCATGTCCACCAAAGTTTATGGAAAAAT
GGACAGCCACTATTTTTTGGTGAAGGAGCATATGCAAATTTATCTCAAACGGCTAGATGG
TACATCGGAGGCATACTTAAGCATGCCCCTTCTTTCCTAGCATTTACTAACCCAACTACA
AATAGTTATAAACGATTGGTTCCAGGATTCGAAGCACCTGTAAATCTAGTTTATTCTGAG
GGTAATAGATCTGCGGCAGTGAGAATACCTTTAACAGGTCCAAGCCCTAAAGCTAAAAGA
TTAGAATTTAGATCAGGTGATGCACTTGCAAATCCTTACTTAGCATTCTCTGTAATGATG
CTTGCAGGTATTGATGGAATTAAGAATCAAATTGATCCTGGTGATGGAGTTGATGTAGAT
TTATTTGAACTTCCAGCTGATGAACTTGCGAAAATTGATACAGTACCTTCATCTTTAAAT
GATTCACTTAATGCGCTAAAAGCAGATAAGGATTATCTATTGGCTGGTGGAGTATTTACA
GAAGATTTTATTGATAACTTTATCGATATAAAATACGAAGAAGTTCAACAACTA
>AG-347-I15
ATGACTAAATCTCCACAAGATGTTTTAAGTCAAATTAAAGATGAAGGAATTGAACTCATC
GATTTAAAATTCACAGACATCCATGGTAAATGGCAACATTTAACTCTTACATCAGACATG
ATAGAAGAGGATTCATTTACAGAAGGTCTAGCATTTGACGGTTCATCAATAAGAGGTTGG
AAAGCAATTAATGCTTCGGATATGTCAATGGTGCCCGATGCAAGTACAGCTTGGATAGAT
CCTTTTTATAAACATAAAACCCTTAGTATGATTTGCTCTATTCAAGAGCCTAGAAGCGGA
GAGCCTTATGATAGGTGTCCAAGAGCTTTAGCCCAAAAGGCATTAAAATATTTAGATTCA
ACTGGTATAGCGGATACTGCATTTTTTGGACCAGAACCAGAATTCTTTTTATTTGATGAT
GTTAGATATGACTCTAAAGAAGGAGGTTGTTTTTATAGTGTAGATACTATTGAAGCACCG
TGGAATACAGGGAGAATTGAAGAAGGGGGAAACTTAGGATACAAAATCCAATATAAAGAA
GGATATTTTCCAGTAGCGCCGAATGATACTGCGCAAGATATCAGATCTGAGATGCTTCTT
CTTATGGGTGAATTAGGTATTCCCACAGAGAAACATCACCATGAAGTTGCTGGTGCCGGC
CAACACGAGCTAGGAATGAAATTTGATTCGCTAATAAATGCTGCTGATAACGTTATGACT
TATAAATACGTTGTCAGAAATGTTGCAAAAAAATATGGAAAAACTGCAACATTTATGCCC
AAGCCTGTTTTTAACGATAACGGAACTGGAATGCATGTTCACCAAAGTTTGTGGAAGAGT
GGGCAGCCATTATTTTTTGGTGAAGGAGCATATGCAAATTTATCTCAAACAGCAAGATGG
TACATCGGAGGCATACTTAAGCATGCCCCTTCATTCCTAGCATTTACCAACCCAACTACA
AATAGTTATAAACGATTGGTTCCAGGATTCGAAGCACCTGTAAATCTAGTTTATTCTGAG
GGTAATAGATCAGCTGCAGTAAGAATACCTCTAACAGGTCCAAGCCCTAAAGCTAAAAGA
TTAGAATTCAGATCAGGTGACGCACTTGCAAATCCTTACTTAGCATTCTCTGTAATGATG
CTTGCTGGTATTGATGGAATTAAAAATCAAATTGATCCTGGTGATGGAGTAGATGTAGAT
TTATTTGAGCTTCCAGCTGAAGAACTTGCGAAAATTGATACAGTACCTTCATCTCTAAAT
GATTCACTTAATGCGCTAAAAGCAGATAAGGATTATCTATTAGCTGGTGGAGTATTTACA
GAAGATTTTATTGATAATTTTATCGATATAAAATACGAAGAAGTTCAACAACTA
>AG-347-E23
ATGTCTAAGTCTCCACAAGATGTTTTAAGTCAAATTAAAGATGAAGGAATTGAACTCATC
GATTTAAAATTCACAGATATCCATGGTAAATGGCAACATTTAACTCTTACATCAGACATG
ATAGAAGAGGATTCATTTACAGAGGGTCTAGCATTTGACGGTTCATCAATAAGAGGTTGG
AAAGCAATTAATGCCTCGGATATGTCAATGGTGCCCGATGCAAGTACAGCTTGGATAGAT
CCTTTTTATAAACATAAAACCCTAAGTATGATTTGCTCTATTCAAGAGCCTAGAAGCGGA
GAGCCTTATGATAGGTGTCCAAGAGCTTTAGCCCAAAAGGCATTAAAATATTTAGATTCA
ACTGGTATAGCAGACACTGCATTTTTTGGACCAGAACCAGAATTCTTTTTATTTGATGAT
GTTAGATATGACTCTAAAGAAGGAGGTTGTTTTTATAGTGTAGATACTATTGAAGCACCT
TGGAATACAGGAAGAATTGAAGAGGGGGGAAACTTAGGGTACAAAATACAATATAAAGAA
GGATATTTTCCAGTAGCTCCTAATGATACTGCGCAAGATATCAGATCTGAGATGCTTCTT
CTTATGGGTGAATTAGGTATTCCCACAGAGAAACATCACCATGAAGTTGCTGGTGCCGGC
CAACACGAGCTAGGAATGAAATTTGATTCGCTAATAAATGCTGCTGATAACGTTATGACT
TATAAATACGTTGTCAGAAATGTTGCAAAAAAATATGGAAAAACTGCAACATTTATGCCT
AAGCCTGTTTTTAATGATAACGGAACCGGAATGCATGTTCACCAAAGTTTATGGAAGAGT
GGACAGCCACTATTTTTTGGTGAAGGTGCATATGCAAATTTATCTCAAACAGCAAGATGG
TACATCGGAGGCATACTTAAACATGCTCCATCATTTTTAGCATTTACTAACCCAACTACA
AATAGTTATAAAAGATTGGTTCCAGGATTCGAAGCACCTGTAAATCTCGTTTATTCTGAG
GGTAATAGATCAGCTGCAGTAAGAATACCTTTAACAGGTCCAAGTCCTAAAGCCAAAAGA
TTAGAATTCAGATCAGGTGACGCTCTTGCGAATCCTTACTTAGCATTTTCTGTAATGATG
CTTGCTGGTATTGATGGAATTAAAAATCAAATTGATCCTGGTGATGGAGTTGATGTAGAT
TTATTTGAACTTCCAGCTGATGAACTAGCAAAAATTGATACAGTACCTTCATCTCTAAAT
GACTCACTTAATGCGCTAAAAGCAGATAAGGATTATCTATTAGCTGGTGGAGTATTTACA
GAAGATTTTATTGATAACTTTATCGATATAAAATACGAAGAGGTGCAACAACTA
>AG-347-M18
ATGTCTAAGTCTCCACAAGATGTTTTAAGTCAAATTAAAGATGAAGGAATTGAACTCATC
GATTTAAAATTCACAGACATCCATGGTAAATGGCAACATTTAACTCTGACATCAGACATG
ATAGAAGAGGATTCATTTACAGAAGGTCTAGCATTTGATGGTTCATCAATAAGAGGTTGG
AAAGCAATTAATGCCTCGGATATGTCCATGGTGCCCGATGCAAGTACAGCTTGGATAGAT
CCTTTTTATAAACATAAAACCTTAAGTATGATTTGCTCTATTCAAGAGCCTAGAAGCGGA
GAGCCTTATGATAGGTGTCCAAGAGCTTTAGCCCAAAAGGCATTAAAATATCTAGATTCA
ACTGGTATAGCAGATACTGCATTTTTTGGGCCAGAACCAGAATTCTTTTTATTTGATGAT
GTTAGATATGACTCTAAAGAAGGAGGTTGTTTTTATAGCGTAGATACTATTGAAGCTCCA
TGGAATACGGGGAGAATTGAAGAAGGGGGAAATTTAGGATATAAAATTCAATATAAAGAA
GGTTATTTTCCAGTAGCTCCTAATGATACTGCGCAAGATATCAGGTCTGAGATGCTTCTT
CTTATGGGTGAATTAGGTATTCCCACAGAGAAACATCACCATGAAGTTGCTGGTGCCGGC
CAACACGAGCTAGGAATGAAATTTGATTCGCTAATAAATGCTGCTGACAACGTTATGACT
TATAAATATGTTGTCAGAAATGTTGCAAAAAAATATGGAAAAACTGCAACATTTATGCCC
AAGCCTGTTTTTAATGATAATGGAACAGGAATGCATGTTCACCAAAGTTTATGGAAGAGT
GGACAGCCACTATTTTTTGGTGAAGGAGCATATGCAAATTTATCTCAAACCGCAAGATGG
TACATCGGAGGCATACTTAAGCATGCCCCTTCATTCCTAGCATTTACTAACCCAACTACA
AATAGTTATAAACGTTTGGTTCCAGGATTTGAAGCACCTGTAAATCTAGTTTATTCTGAG
GGTAATAGATCAGCTGCAGTAAGAATACCTTTAACAGGTCCAAGTCCTAAAGCTAAAAGA
TTAGAATTCAGATCAGGTGACGCGCTTGCTAATCCTTACTTAGCATTCTCTGTAATGATG
CTTGCTGGTATTGATGGAATTAAAAATCAAATTGATCCTGGTGATGGTGTAGATGTAGAT
TTATTTGAACTTCCAGCTGATGAACTTGCGAAAATAGATACAGTACCTTCATCTCTAAAT
GATGCACTAAATGCTCTAAAAGCAGATAAGGATTATCTATTAGCTGGTGGAGTATTTACA
GAAGATTTTATTGATAACTTTATCGATATAAAATACGAAGAAGTTCAACAACTA
>MIT9116
ATGTCTAAGTCTCCACAAGATGTTTTAAGTCAAATTAAAGACGAAGGAATTGAACTCATC
GATTTAAAATTCACAGACATCCATGGTAAATGGCAACATTTAACTCTTACATCAGACATG
ATAGAGGAGGATTCATTTACAGAAGGTCTAGCCTTTGATGGTTCATCAATAAGAGGTTGG
AAAGCAATTAATGCCTCAGATATGTCAATGGTTCCTGATGCAAGTACAGCATGGATAGAT
CCTTTTTATAAACATAAAACTCTAAGTATGATTTGCTCTATTCAAGAGCCTAGAAGTGGT
GAACCTTATGATAGGTGCCCAAGATCGTTAGCTCAAAAGGCTTTAAAGTATTTAGAATCT
ACTGGTATAGCTGATACAGCATTTTTTGGACCAGAACCAGAATTCTTTTTATTTGATGAC
GTGAGATATGACTCAAAAGAAGGTTCCTGCTTTTACAGTGTAGATACTATTGAAGCTCCA
TGGAACACAGGAAGAATTGAAGAAGGTGGAAATTTAGGATACAAGATCCAATATAAAGAA
GGTTATTTTCCAGTTTCTCCAAATGATACTGCGCAAGATATCAGATCTGAAATGCTCCTT
TTAATGGGTGAATTAGGTATACCCACAGAAAAGCATCACCATGAAGTTGCTGGTGCTGGT
CAACACGAACTTGGAATGAAATTCGATTCGTTAATAAATTCGGCTGATAACGTAATGACT
TATAAATACGTTGTTAGGAACGTTGCAAAAAAATATGGGAAAACCGCAACGTTTATGCCC
AAGCCTGTTTTTAACGATAATGGAACTGGAATGCATGTTCACCAAAGTTTATGGAAGAGT
GGGCAACCACTATTTTTTGGTGAAGGAGCATATGCAAATTTATCTCAAACGGCAAGATGG
TACATCGGAGGCATACTTAAACATGCACCTTCATTCCTAGCATTTACTAACCCAACTACA
AATAGTTATAAACGATTGGTTCCAGGATTTGAAGCTCCTGTAAATCTAGTTTATTCTGAG
GGCAATAGATCAGCTGCAGTAAGAATACCTTTAACAGGTCCTAGCCCTAAAGCTAAAAGA
TTAGAATTCAGATCAGGTGATGCACTTGCCAATCCTTACTTAGCATTCTCTGTAATGATG
CTTGCTGGTATTGATGGAATAAAAAATCAAATTGATCCTGGTGATGGAGTAGATTTCGAT
TTATTTGAACTTCCAGCTGATGAACTTGCAAAAATAGATACAGTTCCTTCATCTCTAAAT
GATTCACTTAATGCGCTAAAAGCAGACAAGGATTATCTATTAGCTGGTGTAGTATTTACC
GAAGATTTTATTGATAACTTTATTGATATAAAATACGAAGAGGTACAACAATTA
>AG-355-I04
ATGTCTAAATCTCCTCAAGATGTTTTAAGTCAAATTAAAGACGAAGGAATTGAACTCATC
GATTTAAAATTCACTGATATTCATGGAAAATGGCAACATCTAACTCTTACATCAGACATG
ATAGAGGAGGATTCTTTTACAGAAGGTTTGGCATTTGATGGCTCTTCAATAAGAGGTTGG
AAAGCAATTAATGCCTCAGATATGTCAATGGTGCCGGATGCAAGTACAGCTTGGATAGAT
CCTTTTTATAAACATAAAACATTAAGTATGATTTGCTCTATTCAAGAGCCAAGAAGCGGG
GAACCTTATGATAGATGTCCAAGAGCTTTAGCTCAAAAGGCATTAAAATATCTAGACTCG
ACTGGTATAGCAGATACTGCATTTTTTGGACCAGAACCAGAATTCTTCTTATTTGATGAC
GTGAGATACGACTCTAAAGAAGGAGGTTGTTTTTATAGTGTAGATACTATTGAAGCTCCA
TGGAATACAGGGAGAATTGAAGAAGGGGGAAACCTAGGATACAAAATACAATATAAAGAA
GGATATTTTCCAGTAGCTCCAAATGATACTGCGCAAGACATCAGATCTGAGATGCTTCTT
CTTATGGGTGAATTAGGTATCCCCACTGAAAAACATCACCATGAAGTTGCTGGTGCTGGC
CAACACGAGCTTGGAATGAAATTTGATTCGTTAATAAATGCTGCTGATAATGTTATGACT
TATAAATACGTTGTCAGAAATGTTGCAAAAAAATATGGAAAAACAGCAACATTTATGCCC
AAACCTGTTTTTAATGACAACGGAACAGGAATGCATGTTCACCAAAGTTTATGGAAGAGT
GGGCAGCCACTATTCTTTGGTGAAGGATCATATGCAAATTTATCTCAAACAGCAAGATGG
TACATCGGAGGCATACTTAAACATGCACCATCATTCTTAGCATTTACTAACCCAACCACT
AATAGTTATAAACGGTTGGTTCCGGGATTCGAAGCACCTGTAAATCTAGTTTATTCTGAG
GGTAATAGATCAGCTGCGGTAAGAATACCTTTAACAGGACCAAGCCCCAAAGCTAAAAGA
TTAGAATTCAGATCAGGTGACGCACTCGCTAATCCTTACTTAGCATTCTCTGTAATGATG
CTTGCTGGTATTGATGGAATTAAAAATCAAATTGATCCTGGTGATGGAGTAGATGTTGAT
TTATTTGAACTTCCAGCTGATGAACTTGCAAAAATTGATACAGTACCTTCATCTCTAAAT
GACTCACTTAATGCGTTAAAAGCTGATAAGGATTATCTATTAGCTGGAGGAGTATTTACT
GAAGATTTTATTGATAACTTTATCGATATAAAATACGAAGAGGTACAACAACTA
>AG-347-N19
ATGTCTAAGTCTCCTCAAGATGTTTTAAGTCAAATTAAAGACGAAGGAATTGAACTCATC
GATTTAAAATTCACTGATATACATGGAAAATGGCAACATTTAACTCTTACATCAGACATG
ATAGAGGAGGATTCTTTTACAGAAGGTTTGGCATTTGATGGCTCATCAATAAGAGGTTGG
AAAGCAATTAATGCCTCGGATATGTCCATGGTGCCCGATGCAAGTACAGCTTGGATAGAT
CCTTTTTATAAACATAAAACTCTAAGTATGATTTGCTCTATTCAAGAGCCAAGAAGCGGG
GAACCTTATGATAGGTGTCCAAGAGCTTTAGCTCAAAAGGCATTAAAATATTTAGATTCG
ACTGGTATAGCAGATACTGCATTTTTTGGACCAGAACCAGAATTCTTCTTATTTGATGAT
GTTAGATATGACTCTAAAGAAGGAGGTTGTTTTTATAGTGTAGATACTATTGAAGCTCCA
TGGAATACAGGGAGAATTGAAGAAGGGGGAAACCTAGGATACAAAATTCAATATAAAGAA
GGATATTTTCCAGTAGCTCCAAATGATACTGCGCAAGATATCAGATCTGAGATGCTTCTT
CTTATGGGTGAATTAGGTATCCCCACTGAAAAACATCACCATGAAGTTGCTGGTGCCGGC
CAACACGAGCTTGGAATGAAATTTGATTCGTTAATAAATGCTGCTGATAACGTTATGACT
TATAAATACGTTGTCAGAAATGTTGCAAAAAAATATGGAAAAACAGCAACATTTATGCCC
AAACCTGTTTTTAACGACAACGGAACAGGAATGCATGTTCACCAAAGTTTATGGAAGAGT
GGGCAGCCACTATTCTTTGGTGAAGGATCATATGCAAATTTATCTCAAACAGCAAGATGG
TACATCGGAGGCATCCTTAAACATGCACCATCATTCTTAGCATTTACCAACCCAACCACT
AATAGTTATAAACGATTGGTTCCAGGATTCGAAGCACCTGTAAATCTAGTTTATTCTGAG
GGTAATAGATCAGCTGCGGTAAGAATACCTTTAACAGGACCCAGCCCTAAAGCTAAAAGA
TTAGAATTTAGATCAGGTGATGCACTTGCAAATCCTTACTTAGCATTCTCTGTAATGATG
CTTGCTGGTATTGATGGAATTAAAAATCAAATTGATCCTGGTGATGGAGTAGATGTAGAT
TTATTTGAACTTCCAGCTGATGAACTTGCAAAAATTGATACAGTACCTTCATCTCTAAAT
GACTCACTTAATGCGCTAAAAGCAGATAAGGATTATCTATTAGCTGGTGGAGTATTTACT
GAAGATTTTATTGATAACTTTATCGATATAAAATACGAAGAGGTACAACAATTA
>AG-418-O02
ATGTCTAAATCTCCTCAAGATGTTTTAAGTCAAATTAAAGACGAAGGAATTGAACTCATC
GATTTAAAATTCACTGATATTCATGGAAAATGGCAACATTTAACTCTTACATCAGACATG
ATAGAGGAGGATTCTTTTACAGAAGGTTTGGCATTTGATGGCTCATCAATAAGAGGTTGG
AAAGCAATTAATGCCTCGGATATGTCAATGGTGCCCGATGCAAGTACAGCTTGGATAGAT
CCTTTTTATAAACATAAAACTTTAAGTATGATTTGCTCTATTCAAGAGCCAAGAAGCGGG
GAACCTTATGATAGGTGTCCAAGAGCTTTAGCTCAAAAGGCATTAAAATATTTAGATTCG
ACTGGTATAGCAGATACTGCATTTTTTGGACCAGAACCAGAATTCTTCTTATTTGATGAC
GTGAGATACGACTCTAAAGAAGGAGGTTGTTTTTATAGTGTAGATACTATTGAAGCTCCA
TGGAATACAGGGAGAATTGAAGAAGGGGGAAACCTAGGATACAAAATACAATATAAAGAA
GGTTATTTTCCAGTAGCTCCAAATGATACTGCGCAAGATATCAGATCTGAGATGCTTCTT
CTAATGGGTGAATTAGGTATCCCCACTGAAAAACATCACCATGAAGTTGCTGGTGCCGGT
CAACACGAGCTTGGAATGAAATTTGATTCGTTAATAAATGCTGCTGATAACGTTATGACT
TATAAATACGTTGTCAGAAATGTTGCAAAAAAATATGGAAAAACAGCAACATTTATGCCC
AAACCTGTTTTTAACGACAACGGAACAGGAATGCATGTTCACCAAAGTTTATGGAAGAGT
GGACAGCCATTATTCTTTGGTGAAGGATCATATGCAAATTTATCTCAAACAGCAAGATGG
TACATAGGGGGCATACTTAAACATGCACCATCATTCTTAGCATTTACTAACCCAACCACT
AATAGTTATAAACGATTGGTTCCAGGATTCGAAGCACCTGTAAATCTAGTTTATTCTGAG
GGTAATAGATCAGCTGCGGTAAGAATACCTTTAACAGGACCAAGCCCCAAAGCTAAAAGA
TTAGAATTTAGATCAGGTGACGCACTTGCAAATCCTTACTTAGCATTTTCTGTAATGATG
CTTGCTGGTATTGATGGAATTAAAAATCAAATTGATCCTGGTGATGGAGTAGATGTAGAT
TTATTTGAACTTCCAGCTGATGAACTTGCAAAAATTGATACAGTACCTTCATCTCTGAAT
GACTCACTTAATGCGCTAAAAGCAGATAAGGATTATCTATTAGCTGGTGGAGTATTTACT
GAAGATTTTATTGATAACTTTATCGATATAAAATACGAAGAGGTACAACAACTA
>AG-418-O03
ATGTCTAAATCTCCTCAAGATGTTTTAAGTCAAATTAAAGACGAAGGAATTGAACTCATC
GATTTAAAATTCACTGATATTCATGGAAAATGGCAACATTTAACTCTTACATCAGACATG
ATAGAGGAGGATTCTTTTTCAGAAGGTTTGGCATTTGATGGCTCATCAATCAGAGGTTGG
AAAGCAATTAATGCCTCGGATATGTCAATGGTGCCCGATGCAAGTACAGCTTGGATAGAT
CCTTTTTATAAACATAAAACTCTAAGTATGATTTGCTCTATTCAAGAGCCAAGAAGCGGG
GAACCTTATGATAGGTGTCCAAGAGCTTTAGCTCAAAAGGCTTTAAAATATTTAGACTCT
ACTGGTATAGCAGATACTGCATTTTTTGGACCAGAACCAGAATTCTTTTTATTTGATGAT
GTTAGATATGACTCTAAAGAAGGAGGTTGTTTTTATAGTGTAGATACTATTGAAGCCCCA
TGGAATACAGGGAGAATTGAAGAAGGGGGAAACTTAGGATACAAAATACAATATAAAGAA
GGATATTTTCCAGTAGCTCCAAATGATACTGCGCAGGATATCAGATCTGAGATGCTTCTT
CTTATGGGTGAATTAGGCATCCCCACAGAAAAGCATCACCATGAAGTTGCTGGTGCCGGC
CAACACGAGCTTGGAATGAAATTTGATTCGTTAATAAATGCTGCTGATAACGTTATGACT
TATAAATACGTTGTCAGAAATGTTGCAAAAAAATATGGAAAAACAGCAACATTTATGCCC
AAACCTGTTTTTAACGACAACGGAACAGGAATGCATGTTCACCAAAGTTTATGGAAGAGT
GGACAGCCACTATTCTTTGGTGAAGGATCATATGCAAATTTATCTCAAACAGCAAGATGG
TACATCGGAGGCATACTTAAACATGCACCTTCATTCCTAGCATTTACTAACCCAACTACA
AATAGTTATAAACGATTGGTTCCAGGATTCGAAGCACCTGTAAATCTAGTTTATTCTGAG
GGCAATAGATCAGCTGCAGTAAGAATACCTTTAACAGGACCAAGCCCTAAAGCTAAAAGA
TTAGAATTCAGATCAGGTGACGCACTTGCAAATCCTTATTTAGCATTTTCTGTAATGATG
CTTGCTGGTATTGATGGAATTAAAAATCAAATTGATCCTGGTGATGGAGTAGATGTAGAT
TTATTTGAACTTCCAGCTGATGAACTTGCAAAAATTGATACAGTACCTTCATCTCTAAAT
GACTCACTTAATGCGCTAAAAGCAGACAAGGATTATCTATTAGCTGGTGGAGTATTTACT
GAAGATTTTATTGATAACTTTATCGATATAAAATACGAAGAGGTACAACAACTA
>AG-402-A04
ATGTCTAAATCTCCTCAAGATGTTTTAAGTCAAATTAAAGACGAAGGAATTGAACTCATT
GATTTAAAATTCACTGATATTCATGGAAAATGGCAACATTTAACTCTTACATCAGACATG
ATAGAGGAGGATTCATTTACAGAAGGTTTGGCATTTGATGGTTCATCAATAAGAGGTTGG
AAAGCAATTAATGCCTCAGATATGTCAATGGTGCCCGATGCTAGTACAGCTTGGATAGAT
CCTTTTTATAAACATAAAACTCTAAGTATGATTTGCTCTATTCAAGAGCCAAGAAGCGGG
GAACCTTATGATAGGTGTCCAAGAGCTTTAGCTCAAAAGGCATTAAAATATTTAGACTCG
ACTGGTATTGCAGATACTGCATTTTTTGGACCAGAACCAGAATTCTTTTTATTTGATGAT
GTTAGATATGACTCTAAAGAAGGAGGTTGTTTTTACAGTGTAGATACTATTGAAGCCCCA
TGGAACACAGGGAGAATTGAAGAAGGGGGGAACTTAGGATACAAAATACAATACAAAGAA
GGATATTTTCCAGTAGCTCCAAATGATACTGCGCAGGATATCAGATCTGAGATGCTTCTT
CTTATGGGTGAATTAGGTATCCCCACAGAAAAACATCACCATGAAGTTGCTGGTGCAGGC
CAACATGAGCTTGGAATGAAATTTGATTCGTTAATAAATGCTGCTGATAACGTTATGACT
TATAAATACGTTGTCAGAAATGTTGCAAAAAAATATGGAAAAACAGCAACATTTATGCCC
AAACCTGTTTTTAACGACAACGGAACAGGAATGCATGTTCACCAAAGTTTATGGAAGAGC
GGACAGCCACTATTCTTTGGTGAGGGATCATATGCAAATTTATCTCAAACAGCAAGATGG
TACATCGGAGGCATACTTAAACATGCGCCTTCATTCCTAGCATTTACTAACCCAACTACA
AATAGTTATAAACGATTGGTTCCAGGATTCGAAGCACCTGTAAATCTAGTTTATTCTGAG
GGTAATAGATCAGCTGCTGTAAGAATACCTTTAACAGGTCCAAGCCCTAAAGCTAAAAGA
TTAGAATTCAGATCAGGTGATGCACTTGCAAATCCTTACTTAGCATTTTCTGTAATGATG
CTAGCTGGTATTGATGGAATTAAAAATCAAATTGATCCTGGTGATGGAGTAGATGTAGAT
TTATTTGAACTTCCAGCTGATGAACTTGCAAAAATTGATACAGTACCTTCTTCTCTAAAT
GATTCACTTAATGCGCTAAAAGCAGATAAGGATTATCTACTAGCTGGTGGAGTATTTACT
GAAGATTTTATTGATAACTTTATCGATATAAAATACGAAGAGGTACAACAACTA
>AG-402-I23
ATGTCTAAATCTCCTCAAGATGTTTTAAGTCAAATTAAAGACGAAGGAATTGAACTCATC
GATTTAAAATTCACTGATATTCATGGAAAATGGCAACATTTAACCCTTACATCAGACATG
ATAGAGGAGGATTCTTTTACAGAAGGTTTGGCATTTGATGGCTCATCAATAAGAGGTTGG
AAAGCAATTAATGCCTCGGATATGTCAATGGTGCCCGACGCAAGTACAGCATGGATAGAT
CCTTTTTATAAACATAAAACTCTAAGTATGATTTGCTCTATTCAAGAGCCAAGAAGCGGA
GAACCTTATGATAGGTGTCCAAGAGCTTTAGCTCAAAAGGCATTAAAATATTTAGACTCA
ACGGGTATTGCAGATACTGCATTTTTTGGACCAGAACCAGAATTCTTTTTATTCGATGAT
GTTAGATATGACTCTAAAGAAGGAGGTTGTTTTTATAGTGTAGATACTATTGAGGCGCCA
TGGAATACAGGGAGAATTGAAGAAGGGGGAAACTTAGGATACAAAATACAATATAAAGAA
GGATATTTTCCAGTAGCTCCAAATGATACTGCGCAAGATATCAGATCTGAGATGCTTCTT
CTTATGGGTGAATTAGGTATCCCCACAGAAAAACATCACCATGAAGTTGCTGGTGCCGGT
CAACACGAGCTTGGAATGAAATTTGATTCGTTAATAAATGCTGCTGATAACGTTATGACT
TATAAATACGTTGTCAGAAATGTTGCAAAAAAATATGGAAAAACAGCAACATTTATGCCC
AAGCCTGTTTTTAACGACAACGGAACAGGAATGCATGTTCACCAAAGTTTATGGAAGAGT
GGACAGCCACTATTCTTTGGTGAAGGATCATATGCAAATTTATCTCAAACAGCAAGATGG
TACATCGGAGGCATACTTAAACATGCACCTTCATTCCTAGCATTTACTAACCCAACTACA
AATAGTTATAAACGATTGGTTCCAGGATTCGAAGCACCTGTAAATCTAGTTTATTCTGAG
GGTAATAGATCAGCTGCGGTAAGAATACCTTTAACAGGTCCAAGCCCTAAAGCTAAAAGA
TTAGAATTCAGATCAGGTGACGCACTTGCAAATCCTTACTTAGCGTTCTCTGTAATGATG
CTTGCTGGTATTGATGGAATTAAAAATCAAATTGATCCTGGTGATGGAGTAGATGTAGAT
TTGTTTGAACTTCCAGCTGATGAACTAGCAAAAATCGATACAGTACCTTCATCTCTAAAT
GACTCACTTAATGCGCTAAAAGCAGATAAGGATTATTTATTAGCTGGTGGAGTATTTACT
GAAGATTTTATTGATAACTTTATCGATATAAAATACGAAGAGGTACAACAACTA
>AG-347-J06
ATGTCTAAATCTCCTCAAGATGTTTTAAGTCAAATTAAAGACGAAGGAATTGAACTCATC
GATTTAAAATTCACTGATATTCATGGTAAATGGCAACATTTAACTCTTACATCAGACATG
ATAGAGGAGGATTCTTTTACAGAAGGGTTGGCATTTGATGGCTCATCAATAAGAGGTTGG
AAAGCGATTAATGCCTCCGATATGTCAATGGTGCCCGACGCAAGTACAGCATGGATAGAT
CCTTTTTATAAACATAAAACTCTAAGTATGATTTGCTCTATTCAAGAGCCAAGAAGCGGG
GAACCTTATGATAGGTGTCCAAGAGCTTTAGCTCAAAAGGCATTAAAATATTTAGACTCG
ACGGGTATAGCAGATACTGCATTTTTTGGACCAGAACCAGAATTCTTTTTATTCGATGAT
GTTAGATATGACTCCAAAGAGGGAGGTTGTTTTTATAGTGTAGATACTATTGAAGCGCCA
TGGAATACAGGTAGAATTGAAGAAGGGGGAAACTTAGGATACAAAATACAATATAAAGAA
GGATATTTTCCAGTTGCTCCAAATGATACTGCGCAAGATATCAGATCTGAGATGCTTCTT
CTTATGGGTGAATTAGGTATCCCCACAGAAAAACATCACCATGAAGTTGCTGGTGCCGGT
CAACACGAGCTTGGAATGAAATTTGATTCGTTAATAAATGCTGCTGATAATGTTATGACT
TATAAATACGTTGTCAGAAATGTTGCAAAAAAATATGGAAAAACAGCAACATTTATGCCC
AAGCCTGTTTTTAACGACAACGGAACAGGAATGCATGTTCACCAAAGTTTATGGAAGAGT
GGACAGCCACTATTCTTTGGAGAAGGAGCATATGCAAATTTATCTCAAACAGCTAGATGG
TACATTGGAGGCATCCTTAAACATGCTCCATCATTCTTAGCATTTACTAACCCAACTACA
AATAGTTATAAACGATTGGTTCCAGGATTCGAAGCACCTGTAAATCTAGTTTATTCTGAA
GGTAACAGATCAGCTGCAGTAAGAATACCTTTAACAGGTCCAAGCCCTAAAGCTAAAAGA
TTAGAATTCAGATCAGGTGACGCACTTGCAAATCCTTACTTAGCATTTTCTGTAATGATG
CTTGCTGGTATTGATGGAATTAAAAATCAAATTGATCCTGGTGATGGAGTAGATGTAGAT
TTATTTGAACTTCCAGCTGATGAACTTGCAAAAATTGATACAGTACCTTCATCTCTAAAT
GACTCACTTAATGCGCTAAAAGCAGATAAGGATTATCTATTAGCTGGTGGAGTATTTACT
GAAGATTTTATTGATAACTTTATCGATATAAAATACGAAGAGGTACAACAACTA
>MIT9314
ATGTCTAAATCTCCTCAAGATGTTTTAAGTCAAATTAAAGACGAAGGAATTGAACTCATC
GATTTAAAATTCACTGATATTCATGGAAAATGGCAACATTTAACTCTTACATCAGACATG
ATAGAGGAGGAATCTTTTACAGAAGGTTTAGCATTTGATGGCTCATCAATAAGAGGTTGG
AAAGCAATTAATGCCTCGGATATGTCAATGGTGCCTGATGCAAGTACAGCTTGGATAGAT
CCCTTTTATAAACATAAAACTCTAAGTATGATTTGCTCTATTCAAGAGCCAAGAAGCGGG
GAACCTTATGATAGATGTCCAAGAGCTTTAGCTCAAAAGGCATTAAAATATTTAGACTCG
ACTGGTATAGCAGATACTGCATTTTTTGGACCAGAAGCAGAATTCTTTTTATTTGACGAT
GTTAGATATGACTCTAAAGAAGGAGGTTGTTTTTATAGTGTAGACACTATTGAAGCCCCA
TGGAATACAGGGAGAATTGAAGAAGGGGGAAACTTAGGATACAAAATACAATATAAAGAA
GGATATTTTCCAGTAGCTCCAAATGATACTGCGCAAGATATCAGATCTGAGATGCTTCTT
CTTATGGGTGAATTAGGTATCCCTACAGAAAAACATCACCATGAAGTTGCTGGTGCCGGC
CAACACGAGCTTGGAATGAAATTCGATTCGTTAATAAATGCTGCTGATAACGTTATGACT
TATAAATACGTTGTAAGAAATGTTGCGAAAAAATATGGAAAAACAGCAACATTTATGCCC
AAACCTGTTTTTAACGACAACGGAACAGGAATGCATGTTCACCAAAGTTTATGGAAGAGT
GGACAGCCACTATTCTTTGGTGAAGGATCATATGCAAATTTATCTCAAACAGCAAGATGG
TACATAGGAGGCATACTTAAACACGCACCTTCATTCCTAGCATTTACTAACCCAACTACA
AATAGTTATAAACGATTGGTTCCAGGATTCGAAGCACCTGTGAATCTAGTTTATTCTGAG
GGTAATAGATCAGCTGCAGTAAGAATACCTTTAACAGGTCCAAGCCCTAAAGCTAAAAGA
TTAGAATTCAGATCAGGTGACGCGCTTGCAAATCCTTACTTAGCATTTTCTGTAATGATG
CTTGCTGGTATTGATGGAATTAAAAATCAAATAGATCCTGGTGATGGAGTAGATGTAGAT
TTATTTGAACTTCCAGCTGATGAACTTGCAAAAATTGATACTGTGCCTTCATCTCTAAAT
GACTCACTTAATGCGCTTAAAGCAGATAAAGATTATCTATTAGCTGGTGGTGTATTTACT
GAAGATTTTATTGATAACTTTATCGATATAAAATACGAAGAGGTACAACAACTA
>AG-355-O17
ATGTCTAAATCTCCACAAGATGTTTTAAGTCAAATTAAAGACGAAGGAATTGAACTCATC
GATTTAAAATTCACTGACATCCATGGTAAATGGCAACATTTAACTCTTACATCAGACATG
ATAGAGGAGGATTCTTTTACAGAAGGTCTAGCATTTGATGGCTCATCAATAAGAGGTTGG
AAAGCAATTAATGCCTCGGATATGTCAATGGTACCCGACGCAAGTACAGCATGGATAGAT
CCTTTTTATAAACATAAAACTCTAAGTATGATTTGTTCTATTCAAGAGCCAAGAAGCGGA
GAACCTTATGATAGGTGTCCAAGAGCTTTAGCTCAAAAAGCATTAAAATATTTAGACTCG
ACAGGTATTGCAGATACTGCATTTTTTGGACCAGAACCAGAATTCTTTTTATTCGATGAT
GTAAGATATGACTCTAAAGAGGGAGGTTGTTTTTATAGTGTAGATACTATTGAAGCGCCA
TGGAATACAGGGAGAATTGAAGAAGGCGGAAACTTAGGATACAAAATACAATATAAAGAA
GGATATTTTCCAGTAGCTCCAAATGATACTGCGCAAGATATCAGATCTGAGATGCTTCTT
CTTATGGGTGAATTAGGCATCCCTACAGAAAAACATCACCATGAAGTTGCTGGTGCCGGT
CAGCACGAGCTTGGAATGAAATTTGATTCGTTAATAAATGCTGCTGATAACGTTATGACA
TACAAATACGTTGTCAGAAATGTTGCAAAAAAATATGGAAAAACAGCAACATTTATGCCT
AAACCTGTTTTTAACGACAACGGAACAGGAATGCATGTTCACCAAAGTTTATGGAAGAGT
GGTCAGCCACTATTCTTTGGTGAAGGAGCATATGCAAATTTATCTCAAACAGCAAGATGG
TATATCGGAGGGATACTCAAGCATGCACCATCATTCCTAGCATTTACTAACCCAACTACA
AATAGTTATAAACGATTGGTTCCAGGATTCGAAGCACCTGTAAATCTTGTTTATTCAGAG
GGTAATAGATCAGCTGCAGTAAGAATACCTTTAACAGGTCCAAGCCCTAAAGCTAAAAGA
TTAGAATTCAGATCTGGTGACGCACTTGCAAATCCTTACTTAGCATTTTCTGTAATGATG
CTTGCAGGTATTGATGGAATAAAAAATCAAATTGATCCTGGTGATGGAGTAGATGTAGAT
TTATTTGAACTTCCAGCTGATGAACTTGCAAAAATTGATACAGTACCTTCATCTCTAAAT
GATTCACTTAATGCGCTAAAAGCAGATAAGGATTATCTATTAGCTGGTGGAGTATTTACT
GAAGATTTTATTGATAATTTTATCGATATAAAATACGAAGAGGTACAACAACTA
>AG-355-L02
ATGTCTAAGTCTCCACAAGATGTTTTAAGTCAAATTAAAGATGAAGGAATTGAACTCATC
GATTTAAAATTCACAGACATCCATGGTAAATGGCAACATTTAACTCTTACATCAGACATG
ATAGAAGAGGATTCATTTACAGAAGGTCTAGCATTTGATGGTTCATCAATAAGAGGTTGG
AAAGCAATTAACGCCTCCGACATGTCAATGGTTCCAGATGCAAGTACAGCATGGATAGAT
CCTTTTTATAAGCATAAAACTCTTAGTATGATTTGCTCTATTCAAGAGCCAAGAAGCGGG
GAACCTTATGATAGGTGTCCAAGAGCTTTAGCTCAAAAAGCATTAAAATATTTAGATTCC
ACTGGTATAGCAGATACTGCATTTTTTGGACCAGAACCAGAATTCTTTTTATTTGATGAT
GTTAGATATGACTCTAAAGAAGGAGGTTGTTTTTATAGTGTAGATACTATTGAAGCTCCA
TGGAATACAGGGAGAATTGAAGAAGGGGGAAACCTGGGATACAAAATACAATACAAAGAA
GGATATTTTCCAGTAGCTCCAAATGATACTGCCCAAGACATCCGATCTGAGATGCTTCTA
CTTATGGGTGAATTAGGTATTCCCACTGAAAAACATCACCATGAAGTTGCTGGTGCAGGC
CAACACGAGCTTGGAATGAAATTTGATTCGTTAATAAATGCTGCTGATAACGTTATGACT
TATAAATACGTTGTCAGAAATGTTGCAAAAAAATATGGAAAAACAGCAACATTTATGCCC
AAACCTGTTTTTAACGACAACGGAACAGGAATGCATGTTCACCAAAGCTTATGGAAGAGT
GGACAGCCACTATTCTTTGGTGAAGGTTCATATGCAAATTTATCTCAAACAGCAAGATGG
TACATTGGAGGCATACTTAAACATGCACCATCATTCTTAGCATTTACTAACCCAACCACT
AATAGTTATAAACGATTGGTTCCAGGATTCGAAGCACCTGTAAATCTTGTTTATTCTGAG
GGTAATAGATCAGCTGCGGTAAGAATACCTTTAACAGGACCAAGCCCTAAAGCTAAAAGA
TTAGAATTCAGATCAGGTGACGCACTTGCAAATCCTTACTTAGCATTCTCTGTAATGATG
CTTGCTGGTATTGATGGAATTAAAAATCAAATTGATCCTGGTGATGGAGTAGATGTAGAT
TTATTTGAACTTCCAGCTGATGAACTTGCAAAAATTGATACAGTACCATCATCTCTAAAT
GACTCACTTAATGCGCTTAAAGCGGATAAGGATTATCTATTAGCTGGTGGAGTATTTACT
GAAGATTTTATTGATAACTTTATCGATATAAAATACGAAGAGGTACAACAACTA
>AG-355-B23
ATGTCTAAGTCTCCACAAGATGTTTTAAGTCAAATCAAAGACGAAGGAATTGAACTCATC
GATTTAAAATTCACAGACATCCATGGTAAATGGCAACATTTAACTCTTACATCAGACATG
ATAGAAGAGGATTCATTTACAGAAGGTCTAGCATTTGATGGTTCATCAATTAGAGGTTGG
AAAGCAATTAATGCCTCCGATATGTCCATGGTCCCTGATGCAAGTACCGCATGGATAGAT
CCTTTTTATAAACATAAAACTCTAAGTATGATTTGCTCTATCCAAGAGCCAAGAAGCGGG
GAACCTTATGATAGGTGTCCAAGAGCTTTAGCTCAAAAGGCATTAAAATATTTAGATTCG
ACTGGTATAGCAGATACTGCATTTTTTGGACCAGAACCAGAATTCTTTTTATTTGATGAT
GTTAGATATGACTCTAAAGAAGGAGGTTGTTTTTATAGTGTAGATACTATTGAAGCTCCA
TGGAATACAGGGAGAATTGAAGAAGGAGGAAACCTAGGATACAAAATACAATATAAAGAA
GGATATTTTCCAGTAGCTCCAAATGATACTGCGCAAGATATCAGATCTGAGATGCTTCTT
CTTATGGGTGAATTAGGTATCCCCACTGAAAAACATCACCATGAAGTTGCTGGTGCCGGC
CAACACGAGCTTGGAATGAAATTTGATTCGTTAATAAATGCTGCTGATAACGTTATGACT
TATAAATACGTTGTCAGAAATGTTGCAAAAAAATATGGAAAAACAGCAACATTTATGCCC
AAACCTGTTTTTAACGACAACGGCACAGGAATGCATGTTCACCAAAGTTTATGGAAGAGT
GGACAACCACTATTCTTTGGTGAAGGGTCATATGCAAATTTATCTCAAACAGCGAGATGG
TACATCGGAGGCATACTTAAACATGCACCATCATTCTTAGCATTTACTAACCCAACCACT
AACAGTTATAAACGATTGGTTCCTGGATTCGAAGCTCCTGTAAATCTAGTTTATTCTGAG
GGTAATAGATCAGCTGCTGTAAGAATACCTTTAACAGGACCAAGCCCTAAAGCTAAAAGA
TTAGAATTCAGATCAGGTGACGCACTTGCAAATCCTTACTTAGCATTCTCTGTAATGATG
CTTGCTGGTATTGATGGAATTAAAAATCAAATTGATCCTGGTGATGGAGTAGATGTAGAT
TTATTTGAACTTCCAGCTGATGAACTTGCAAAAATTGATACAGTACCATCATCTCTAAAT
GACTCACTTAATGCTCTAAAAGCAGATAAGGATTATCTATTAGCTGGTGGAGTATTTACT
GAAGATTTTATTGATAACTTTATCGATATAAAATACGAAGAGGTACAACAACTG
>AG-355-K03
ATGTCTAAGTCTCCACAAGATGTTTTGAGTCAAATTAAAGATGAAGGAATTGAACTCATC
GATTTAAAATTTACTGACATCCATGGTAAATGGCAACATTTAACTCTCACATCAGACATG
ATAGAAGAGGATTCATTTACAGAAGGTCTAGCATTTGATGGTTCATCAATAAGAGGTTGG
AAAGCAATTAATGCCTCAGATATGTCAATGGTTCCTGATGCAAGTACTGCATGGATAGAT
CCTTTCTATAAGCATAAAACTCTAAGTATGATTTGCTCTATCCAAGAGCCTAGAAGTGGC
GAGCCTTATGATAGATGCCCAAGAGCTTTAGCTCAAAAGGCATTAAAATATTTAGACTCC
ACTGGAATAGCTGATACTGCATTTTTTGGACCAGAACCAGAATTCTTTTTATTTGATGAT
GTTAGATATGACTCTAAAGAAGGAGGTTGTTTTTATAGTGTAGATACTATTGAAGCCCCA
TGGAATACAGGGAGAATTGAAGAAGGGGGAAACTTAGGATACAAAATTCAATATAAAGAA
GGATATTTTCCAGTAGCTCCAAATGATACTGCGCAAGATATCAGATCTGAGATGCTTCTT
CTTATGGGTGAATTAGGTATCCCCACAGAAAAACATCACCATGAAGTTGCTGGTGCCGGT
CAACACGAGCTTGGAATGAAATTTGATTCGTTAATAAATGCTGCTGATAACGTTATGACC
TATAAATACGTTGTCAGAAATGTTGCAAAAAAATATGGCAAAACAGCAACATTTATGCCG
AAACCTGTTTTTAACGACAACGGAACAGGAATGCATGTTCACCAAAGTTTATGGAAGAGT
GGTCAACCACTATTCTTTGGTGAAGGATCATATGCAAATTTATCTCAAACCGCAAGATGG
TACATCGGAGGCATACTTAAACATGCTCCATCATTCTTAGCATTTACTAACCCAACTACT
AATAGTTATAAACGATTGGTTCCAGGATTCGAAGCACCTGTAAATCTAGTTTATTCTGAG
GGTAATAGATCAGCTGCGGTAAGAATACCTTTAACAGGACCAAGCCCTAAAGCTAAAAGA
TTAGAATTCAGATCAGGTGACGCACTTGCAAATCCTTACTTAGCATTCTCAGTGATGATG
CTTGCTGGTATTGATGGAATTAAAAATCAAATTGATCCTGGTGATGGAGTAGATGTAGAT
TTATTTGAACTTCCAGCTGATGAACTTGCAAAAATTGATACAGTACCCTCATCTCTAAAT
GACTCACTTAATGCGCTAAAAGCAGATAAGGATTATCTACTAGCTGGTGGAGTATTTACT
GAAGATTTTATTGATAACTTTATCGATATAAAATACGAAGAGGTACAACAACTA
>GP2
ATGTCAAAGTCTCCACAAGATGTTTTAAGTCAAATTAAAGATGAAGGAATTGAACTCATC
GATTTAAAATTTACTGATATTCATGGTAAATGGCAACATCTAACTCTTACATCAGACATG
ATAGAAGAGGATTCGTTTACAGAAGGTTTAGCATTTGATGGTTCATCAATAAGAGGATGG
AAAGCAATTAATGCCTCTGATATGTCAATGGTTCCTGATGCAAGTACAGCATGGATAGAC
CCTTTTTATAAACATAAAACTTTAAGTATGATTTGCTCTATCCAAGAGCCTAGAAGTGGT
GAGCCTTATGATAGATGCCCAAGATCTTTAGCTCAAAAGGCATTAAAATACTTAGAATCT
ACTGGGATTGCTGATACAGCATTTTTTGGCCCGGAACCAGAATTCTTCTTATTTGATGAC
GTAAGATACGACTCAAAAGAAGGTTCCTGCTTTTACAGTGTAGATACAATTGAAGCCCCA
TGGAATACAGGAAGAACTGAAGAAGGTGGAAATTTAGGATACAAGATCCAATACAAAGAA
GGTTATTTCCCTGTTTCTCCAAATGATACCGCGCAAGACATCAGATCTGAAATGCTTCTT
TTAATGGGTGAATTAGGTATACCCACAGAAAAGCATCACCATGAAGTTGCTGGTGCCGGT
CAACACGAACTTGGAATGAAATTCGATTCGTTAATTAATTCTGCTGATAACGTAATGACT
TATAAATATGTTGTCAGGAATGTTGCTAAAAAATATGGTAAAACTGCAACGTTTATGCCC
AAGCCTGTTTTTAATGATAATGGAACTGGAATGCATGTTCACCAAAGTTTATGGAAGAGT
GGTCAGCCACTATTTTTTGGCGAGGGAGCATATGCAAATTTATCTCAAACAGCAAGATGG
TACATCGGAGGCATACTTAAACATGCTCCATCATTCTTAGCATTTACTAACCCAACTACA
AATAGTTATAAACGATTGGTTCCAGGATTTGAAGCACCTGTAAATTTAGTTTATTCTGAG
GGTAATAGATCAGCTGCAGTAAGAATACCTTTAACAGGTCCAAGCCCTAAAGCTAAAAGA
TTAGAATTCAGATCAGGTGACGCACTTGCAAATCCTTACCTAGCATTTTCTGTAATGATG
CTTGCTGGTATTGATGGAATTAAAAACCAAATTGATCCTGGTGATGGAGTTGATGTAGAT
TTATTTGAACTTCCAGATGATGAACTTGCAAAAATTGATACGGTACCTTCATCTCTTAAT
GACTCACTTAATGCTCTAAAAGCAGATAAGGATTATCTATTAGCTGGTGGAGTATTTACT
GATGATTTTATTGATAATTTTATCGATATAAAATACGAAGAGGTACAACAATTA
>AG-355-P16
ATGTCTAAGTCTCCACAAGATGTTTTAAGTCAAATTAAAGACGAAGGAATTGAACTCATC
GATTTAAAATTCACAGACATCCATGGTAAATGGCAACATTTAACCCTCACATCGGACATG
ATAGAAGAGGATTCATTTACAGAAGGTCTAGCATTTGATGGCTCATCAATAAGAGGTTGG
AAAGCAATTAATGCCTCAGATATGTCAATGGTCCCTGATGCAAGTACAGCATGGATAGAT
CCTTTTTATAAACATAAAACTCTAAGTATGATTTGTTCTATACAAGAGCCAAGAAGTGGT
GAGCCTTATGATAGGTGTCCAAGATCATTAGCTCAAAAGGCTTTAAAATATTTAGAATCT
ACTGGGATTGCTGATACAGCATTTTTTGGACCTGAACCAGAATTCTTTTTATTTGATGAT
GTTAGATACGACTCAAAAGAAGGTTCTTGCTTTTACAGTGTTGATACAATTGAAGCTCCA
TGGAACACAGGAAGAATTGAAGAAGGTGGAAATTTAGGATACAAGATCCAATACAAAGAA
GGTTACTTCCCAGTTTCTCCCAATGATACTGCGCAAGACATAAGATCTGAAATGCTACTT
TTAATGGGTGAATTAGGCATACCCACAGAAAAGCATCACCATGAAGTTGCTGGTGCAGGT
CAACACGAACTTGGAATGAAATTCGATTCATTAATAAATTCTGCTGATAACGTAATGACA
TATAAATATGTTGTCCGGAATGTTGCTAAAAAATATGGGAAAACTGCAACGTTTATGCCA
AAGCCTGTATTTAATGATAATGGGACAGGAATGCATGTTCACCAAAGTTTATGGAAAAGT
GGGCAGCCACTGTTTTTTGGTGAAGGAGCATATGCAAATTTATCTCAAACTGCGAGATGG
TACATCGGAGGCATTCTTAAACATGCTCCATCATTCTTAGCATTTACTAACCCAACTACA
AATAGTTATAAACGATTGGTTCCAGGATTCGAAGCACCTGTAAATCTAGTTTATTCTGAG
GGAAATAGATCAGCTGCAGTGAGAATACCTTTAACAGGTCCAAGCCCTAAAGCTAAAAGA
TTAGAATTCAGATCAGGGGACGCACTTGCAAATCCTTACTTAGCTTTTTCTGTAATGATG
CTTGCTGGTATTGATGGAATTAAAAATCAAATTGATCCCGGTGATGGTGTTGATGTAGAT
TTGTTTGAACTTCCAGCTGATGAACTTGCAAAAATTGATACAGTACCTTCATCTTTAAAT
GACTCACTTAATGCGCTAAAAGCAGATAAGGATTATTTACTAGCTGGGGGAGTATTTACT
GAAGATTTTATTGATAACTTTATCGATATAAAATATGAAGAGGTACAACAACTA
>MIT9202
ATGTCTAAATCTCCACAAGATGTTTTAAGTCAAATTAAAGATGAAGGAATTGAACTTATC
GATTTAAAATTCGCAGACATCCATGGTAAATGGCAACATTTAACTCTTACATCAGACATG
ATAGAAGAGGATTCATTTACAGAAGGTCTAGCATTTGATGGCTCATCAATAAGAGGTTGG
AAAGCAATTAATGCCTCCGATATGTCAATGGTCCCTGATGCAAGTACAGCATGGATAGAT
CCTTTTTATAAACATAAAACTCTAAGTATGATTTGCTCTATCCAAGAGCCTAGAAGTGGT
GAACCTTATGATAGATGCCCAAGATCTTTAGCTCAAAAGGCTATTAAATACCTAGAATCA
ACTGGGATAGCCGATACAGAATTTTTTGGACCGGAACCAGAATTCTTCTTATTTGATGAT
GTTAGATACGACTCAAAAGAAGGTTCGTGCTTTTACAGTGTAGATACAATTGAAGCTCCT
TGGAACACAGGAAGAATTGAAGAAGGTGGAAATTTAGGATACAAGATCCAATACAAAGAA
GGTTATTTCCCAGTTTCTCCGAATGATACAGCTCAAGACATCAGATCTGAAATGCTACTT
TTAATGGGCGAATTAGGTATTCCCACAGAAAAGCATCACCATGAAGTTGCTGGCGCAGGC
CAACACGAACTTGGAATGAAATTCGATTCGTTAATAAATTCTGCAGATAACGTAATGACT
TATAAATACGTTGTCAGGAATGTTGCTAAAAAATACGGGAAAACTGCAACATTTATGCCC
AAGCCTGTATTTAACGATAATGGAACTGGAATGCATGTTCACCAAAGTTTATGGAAGAGT
GGTCAGCCACTATTTTTTGGTGAAGGAGCATATGCAAATTTATCTCAAACAGCAAGATGG
TATATCGGAGGCATACTTAAACATGCTCCATCCTTCTTAGCATTTACCAACCCAACTACA
AATAGTTACAAACGATTGGTTCCAGGATTCGAAGCACCTGTAAATCTAGTTTATTCTGAG
GGTAATCGATCAGCTGCAGTAAGAATTCCGTTAACTGGTCCAAGCCCTAAAGCTAAAAGA
TTAGAATTCCGATCAGGAGACGCACTTGCAAATCCTTACTTAGCGTTTTCTGTAATGATG
CTTGCTGGTATTGATGGCATTAAAAATCAAATTGATCCTGGTGATGGTGTAGATGTAGAT
TTATTTGAACTTCCAGCTGATGAACTTGCCAAAATTGATACAGTACCTTCATCATTAAAT
GACTCACTTAATGCGCTAAAAGCAGATAATGAATATCTATTAGCTGGTGGTGTATTTACT
GAAGATTTTATTGATAACTTTATTGATATAAAATACGAAGAGGTACAACAATTA
>MIT9215
ATGTCTAAATCTCCACAAGATGTTTTAAGTCAAATTAAAGATGAAGGAATTGAACTTATC
GATTTAAAATTCGCAGACATCCATGGTAAATGGCAACACTTAACTCTTACATCAGACATG
ATAGAAGAGGATTCATTTACAGAAGGTCTAGCATTTGATGGCTCATCAATAAGAGGTTGG
AAAGCAATTAATGCCTCCGATATGTCAATGGTCCCTGATGCAAGTACAGCATGGATAGAT
CCTTTTTATAAACATAAAACTCTAAGTATGATTTGCTCTATCCAAGAGCCTAGAAGCGGT
GAACCTTATGATAGATGCCCAAGATATTTAGCTCAAAAGGCTATTAAATACCTAGAATCA
ACTGGGATAGCCGATACAGCATTTTTTGGACCGGAACCAGAATTCTTCTTATTTGATGAT
GTTAGATACGACTCAAAAGAAGGTTCGTGCTTTTACAGTGTAGATACAATTGAAGCTCCT
TGGAACACAGGAAGAATTGAAGAAGGTGGAAATTTAGGATACAAGATCCAATACAAAGAA
GGTTATTTCCCAGTTTCTCCGAATGATACTGCGCAAGACATCAGATCTGAAATGCTACTT
TTAATGGGTGAATTAGGTATTCCCACAGAAAAGCATCACCATGAAGTTGCTGGCGCCGGC
CAACACGAACTTGGAATGAAATTCGATTCGTTAATAAATTCTGCAGATAACGTAATGACT
TATAAATACGTTGTCAGGAATGTTGCTAAAAAATACGGGAAAACTGCAACATTTATGCCC
AAGCCTGTATTTAACGATAATGGAACTGGAATGCATGTTCACCAAAGTTTATGGAAGAGT
GGTCAGCCATTATTTTTTGGTGAAGGAGCATATGCAAATTTATCTCAAACAGCAAGATGG
TACATCGGAGGCATACTTAAACATGCTCCATCCTTCTTAGCATTTACCAACCCAACTACA
AATAGTTACAAACGATTGGTTCCAGGATTCGAAGCGCCTGTAAATCTAGTTTATTCTGAG
GGTAATAGATCAGCTGCAGTAAGAATTCCTTTAACAGGTCCAAGCCCTAAAGCTAAAAGA
TTAGAATTCCGATCAGGTGACGCACTTGCAAATCCTTACTTAGCATTTTCTGTAATGATG
CTTGCTGGTATTGATGGCATTAAAAATCAAATTGATCCTGGTGATGGAGTGGATGTAGAT
TTATTTGAACTTCCAGCTGATGAACTTGCCAAAATTGATACAGTACCTTCATCATTAAAT
GACTCACTTAATGCGCTAAAAGCAGATAATGAATATCTATTAGCTGGTGGTGTATTTACT
GAAGATTTTATTGATAACTTTATTGATATAAAATACGAAGAGGTACAACAATTA
>AG-355-J23
ATGTCTAAATCTCCTCAAGATGTTTTAAGTCAAATTAAAGACGAAGGAATTGAACTCATC
GATTTAAAATTCACAGATATTCATGGAAAATGGCAACATTTAACTCTTACTTCAGACATG
ATAGAGGAGGATTCATTTACAGAAGGCTTAGCATTTGATGGCTCATCAATAAGAGGTTGG
AAAGCAATTAATGCTTCGGATATGTCAATGGTGCCCGATGCGAGTACAGCTTGGATAGAT
CCTTTTTATAAACATAAAACACTTAGCATGATTTGCTCTATTCAAGAGCCTAGAAGTGGT
GAGCCCTATGATAGATGTCCAAGAGCTTTAGCTCAAAAGGCTTTAAAATATTTAGACTCG
ACTGGAATAGCAGATACTGCATTCTTTGGACCAGAACCAGAATTCTTTTTATTTGATGAT
GTTAGATATGACTCTAAAGAAGGAGGTTGTTTTTATAGTGTAGATACTATTGAAGCGCCA
TGGAATACAGGGAGAATTGAAGAAGGGGGAAACTTAGGATACAAAATACAATATAAGGAA
GGATATTTTCCAGTAGCTCCAAATGATACTGCGCAAGATATCAGATCTGAGATGCTTCTT
CTTATGGGTGAATTAGGTATCCCTACAGAGAAACATCACCATGAAGTTGCTGGTGCTGGC
CAACACGAGCTTGGAATGAAATTTGATTCGTTAATAAATGCTGCTGATAACGTTATGACT
TATAAATACGTTGTCAGAAATGTTGCAAAAAAATATGGAAAAACTGCAACATTTATGCCC
AAGCCTGTTTTTAACGATAATGGAACAGGAATGCATGTTCATCAAAGTTTATGGAAGAGT
GGACAGCCACTATTTTTTGGTGAAGGAGCATATGCAAATTTATCTCAAACAGCAAGATGG
TACATCGGAGGCATACTCAAACATGCTCCATCATTTTTAGCATTTACTAACCCAACTACA
AATAGTTATAAAAGATTGGTTCCGGGATTCGAAGCACCTGTAAATCTAGTTTATTCTGAG
GGTAATAGATCAGCTGCGGTAAGAATACCTTTAACAGGTCCAAGCCCTAAAGCTAAAAGA
TTAGAATTCAGATCAGGTGACGCACTTGCAAATCCTTACTTAGCCTTCTCTGTAATGATG
CTTGCTGGTATTGATGGAATTAAAAATCAAATTGATCCTGGTGATGGGGTAGATGTAGAT
TTGTTTGAACTTCCAGCTGATGAACTTGCAAAAATTGATACAGTACCTTCATCTCTAAAT
GACTCGCTTAACGCGCTAAAAGCAGATAAGGATTATTTATTAGCTGGCGGAGTATTTACT
GAAGATTTTATTGATAACTTTATCGATATAAAATACGAAGAGGTACAACAACTA
>AG-418-D13
ATGTCTAAGTCTCCTCAAGATGTTTTAAGTCAAATTAAAGACGAAGGAATTGAACTAATC
GATTTAAAATTCACAGATATTCATGGGAAATGGCAACATTTAACTCTTACATCAGACATG
ATAGAGGAGGAATCTTTTACTGAAGGCTTAGCATTTGATGGCTCATCAATAAGAGGTTGG
AAAGCAATTAATGCCTCGGATATGTCAATGGTGCCAGATGCAAGTACAGCTTGGATAGAT
CCTTTTTATAAACATAAAACACTAAGTATGATTTGCTCTATTCAAGAGCCAAGAAGCGGT
GAGCCTTATGATAGGTGTCCAAGGGCTTTAGCTCAAAAGGCATTAAAATATTTGGACTCA
ACTGGCATAGCAGATACAGCATTTTTTGGACCAGAACCAGAATTCTTTTTATTTGATGAT
GTTAGATACGACTCTAAAGAAGGAGGTTGTTTTTATAGTGTAGATACTATTGAAGCACCA
TGGAATACTGGGAGAATTGAAGAAGGGGGAAATTTAGGATATAAAATACAATATAAAGAA
GGATATTTTCCAGTAGCTCCAAATGATACTGCGCAAGATATAAGATCTGAGATGCTTCTT
CTTATGGGTGAATTAGGTATCCCCACAGAGAAACATCACCATGAAGTTGCTGGTGCCGGC
CAACACGAGCTTGGAATGAAATTCGATTCGTTAATAAATGCTGCTGATAACGTTATGACT
TATAAATACGTCGTCAGAAATGTTGCAAAAAAATATGGAAAAACTGCAACATTTATGCCC
AAGCCTGTTTTTAACGATAACGGAACCGGAATGCATGTTCACCAAAGTTTATGGAAGAGT
GGACAGCCACTATTTTTTGGTGAGGGAGCATATGCAAATTTATCTCAAACAGCAAGATGG
TACATCGGAGGAATACTTAAACATGCACCTTCATTCCTAGCATTTACTAACCCAACTACA
AATAGTTATAAAAGATTGGTTCCAGGATTCGAAGCACCCGTAAATCTAGTTTATTCTGAG
GGTAATAGATCAGCTGCAGTAAGAATACCTTTAACAGGTCCAAGCCCTAAAGCTAAAAGA
TTAGAATTCAGATCAGGTGACGCACTTGCAAATCCTTACTTAGCATTCTCTGTAATGATG
CTTGCTGGTATTGATGGAATTAAAAATCAAATTGATCCTGGTGATGGAGTAGATGTAGAT
TTATTTGAACTTCCAGCTGATGAACTTGCAAAAATTGATACAGTACCATCATCTCTAAAT
GACTCACTTAATGCGCTAAAAGCAGATAAGGATTATCTATTAGCTGGTGGAGTATTTACT
GAAGATTTTATTGATAACTTTATCGATATAAAATACGAAGAAGTACAACAACTA
>AG-347-J21
ATGTCTAAATCTCCTCAAGATGTTTTAAGTCAAATTAAAGACGAAGGAATTGAACTCATC
GATTTAAAATTCACAGATATTCATGGAAAATGGCAACATTTAACTCTTACATCAGACATG
ATAGAGGAGGATTCTTTTACAGAAGGCTTAGCATTTGATGGTTCATCAATAAGAGGTTGG
AAAGCAATTAATGCTTCGGATATGTCAATGGTGCCCGATGCAAGTACAGCTTGGATAGAT
CCTTTTTATAAACATAAAACTCTAAGTATGATTTGCTCTATTCAAGAGCCAAGAAGCGGA
GAGCCTTATGATAGATGTCCAAGAGCTTTAGCTCAAAAGGCATTAAAATATTTAGACTCA
ACTGGTATAGCAGATACAGCATTTTTTGGACCAGAACCAGAATTTTTTCTTTTTGATGAT
GTCAGATATGACTCTAAAGAAGGAGGTTGTTTTTATAGTGTAGATACTATTGAAGCACCA
TGGAATACAGGGAGAATTGAAGAAGGGGGAAACTTAGGATACAAGATCCAATATAAAGAA
GGATATTTCCCTGTAGCACCAAATGATACTGCGCAAGATATCAGATCTGAGATGCTTCTT
CTTATGGGTGAATTAGGTATCCCCACAGAAAAACATCACCATGAAGTTGCTGGTGCCGGC
CAACACGAGCTTGGAATGAAATTTGATTCGTTAATAAATGCTGCTGATAACGTTATGACT
TATAAATACGTTGTCAGAAATGTTGCAAAAAAATATGGGAAAACTGCAACATTTATGCCC
AAGCCTGTTTTTAACGATAATGGAACCGGAATGCATGTTCACCAAAGTTTATGGAAGAGT
GGTCAGCCACTATTTTTTGGTGAAGGAGCATATGCAAATTTATCTCAAACAGCAAGATGG
TACATTGGAGGCATACTTAAACATGCGCCTTCATTCTTAGCATTTACTAACCCAACTACA
AATAGTTATAAACGATTGGTTCCAGGATTCGAAGCACCTGTAAATCTAGTTTATTCTGAG
GGTAATAGATCAGCTGCAGTAAGAATACCTTTAACAGGACCAAGCCCTAAAGCAAAAAGA
TTAGAATTCAGATCAGGTGACGCACTTGCTAATCCTTACTTAGCCTTCTCTGTAATGATG
CTTGCTGGTATTGATGGAATTAAAAATCAAATTGATCCTGGTGATGGAGTAGATGTAGAT
TTATTTGAACTTCCAGCTGATGAACTTGCGAAAATTGATACAGTACCTTCATCTCTAAAT
GATTCACTTAATGCACTAAAAGCAGACAAAGATTATCTATTAGCTGGTGGAGTATTTACT
GAAGATTTTATCGATAATTTTATCGATATAAAATACGAAGAGGTACAACAACTA
>MIT9201
ATGTCTAAATCTCCACAAGATGTTTTAAGTCAAATTAAAGATGAAGGAATTGAACTCATC
GATTTAAAATTTACTGACATCCATGGTAAATGGCAACATTTAACTCTTACATCAGACATG
ATAGAGAAGGATTCATTTACAGAAGGTCTAGCATTTGATGGTTCATCAATAAGAGGTTGG
AAAGCAATTAATGCCTCTGATATGTCAATGGTTCCTGATGCAAGTACAGCATGGATAGAT
CCTTTTTATAAACATAAAACTCTAAGCATGATTTGCTCTATCCAAGAGCCTAGAAGTGGT
GAGCCATATGATAGATGCCCAAGATCATTAGCTCAAAAGGCTTTAAACTACTTAGAATCT
ACTGGTATTGCTGATACAGCATTTTTTGGCCCGGAACCAGAATTCTTCTTATTTGATGAC
GTGAGATACGACTCAAAAGAAGGTTCTTGCTTTTACAGTGTAGATACAATTGAAGCTCCA
TGGAACACTGGAAGACTCGAAGAAGGTGGAAATTTAGGATACAAGATCCAATACAAAGAA
GGTTACTTCCCAGTTTCTCCAAATGATACTGCGCAAGACATCAGATCTGAAATGCTACTT
CTAATGGGTGAATTAGGAATACCTACAGAGAAGCATCACCATGAAGTGGCTGGCGCCGGT
CAACACGAACTTGGAATGAAATTCGATTCGTTAATAAATTCTGCTGATAACGTAATGACC
TATAAATACGTTGTTAGGAATGTTGCAAAAAAATATGGGAAAACTGCAACTTTTATGCCC
AAGCCTGTATTTAATGATAACGGAACTGGAATGCATGTTCATCAAAGTTTATGGAAGAGT
GGACAGCCACTATTTTTTGGAGAAGGAGCTTATGCAAATTTATCTCAAACAGCAAGATGG
TACATCGGAGGCATACTTAAACATGCTCCATCCTTCTTAGCATTTACTAATCCAACTACA
AATAGTTATAAACGATTGGTCCCAGGATTTGAAGCACCTGTAAATCTAGTTTATTCAGAG
GGTAATAGATCAGCTGCTGTAAGAATACCTTTAACAGGTCCTAGCCCTAAAGCTAAAAGA
TTAGAATTCAGATCAGGTGACGCACTTGCAAATCCTTACTTAGTATTTTCTGTAATGATG
CTTGCTGGTATAGATGGAATTAAAAATCAAATTGATCCTGGTGATGGAGTAGATGTAGAT
TTATTTGAACTTCCAGCTGATGAACTTGCAAAAATTGATACAGTTCCTTCCTCTTTAAAT
GACTCACTTAATGCTCTAAAGGCAGACAAGGATTATCTATTAGCTGGTGGAGTTTTTACT
GAAGATTTTATTGATAATTTTATCGATATAAAATACGAAGAGGTACAACAACTA
>AG-347-L02
ATGTCTAAATCTCCTCAAGATGTTTTAAGTCAAATTAAAGACGAAGGAATTGAACTCATC
GATTTAAAATTCACTGATATTCATGGAAAATGGCAACATTTAACTCTTACATCAGACATG
ATTGAAGAGGATTCATTTACAGAAGGTCTAGCATTTGATGGTTCATCAATAAGAGGTTGG
AAAGCAATTAATGCCTCGGATATGTCAATGGTGCCCGACGCAAGTACAGCCTGGATTGAT
CCTTTTTATAAACATAAAACTCTAAGTATGATTTGCTCTATTCAAGAGCCAAGAAGCGGG
GAACCTTATGATAGGTGTCCAAGAGCTTTAGCTCAAAAGGCATTAAAATATTTAGACTCT
ACGGGTATAGCAGATACTGCATTTTTTGGACCAGAACCTGAATTCTTTTTATTCGATGAT
GTTAGATATGACTCTAAAGAGGGAGGTTGTTTTTATAGTGTAGATACCATTGAAGCTCCA
TGGAATACAGGGAGAATTGAAGAAGGGGGGAACTTAGGATACAAAATACAGTATAAAGAA
GGATATTTTCCAGTTGCTCCAAATGATACTGCGCAAGATATCAGATCTGAGATGCTTCTT
CTTATGGGTGAATTAGGGATCCCCACAGAAAAACATCATCATGAAGTTGCTGGTGCCGGT
CAACACGAACTTGGAATGAAATTTGATTCGTTAATAAATGCTGCTGATAACGTTATGACT
TATAAATACGTTGTCCGGAATGTTGCTAAAAAATATGGAAAAACAGCAACATTTATGCCC
AAGCCTGTATTTAACGATAATGGAACTGGAATGCATGTTCACCAGAGTTTATGGAAGAGT
GGGCAGCCACTATTTTTCGGTGAAGGAGCATATGCAAATCTATCTCAAACAGCAAGATGG
TACATCGGAGGTATACTTAAACATGCTCCATCATTCTTAGCATTTACTAACCCAACTACA
AATAGTTATAAAAGACTGGTTCCAGGATTCGAAGCACCTGTAAATCTAGTTTATTCTGAG
GGTAATAGATCAGCTGCAGTAAGAATACCATTAACAGGACCAAGCCCTAAAGCTAAAAGA
TTAGAATTCAGATCAGGTGACGCACTTGCAAACCCTTACTTAGCATTTTCTGTAATGATG
CTTGCTGGTATTGATGGAATTAAAAATCAAATTGATCCTGGTGATGGTGTAGATGTAGAT
TTATTTGAACTTCCAGCTGATGAACTTGCAAAAATTGATACAGTACCTTCATCTCTAAAT
GACTCACTTAATGCGCTAAAAGCAGATAAGGATTATCTATTAGCTGGTGGAGTATTTACT
GAAGATTTTATTGATAACTTTATCGATATAAAATACGAAGAGGTACAACAACTA
>AG-355-N18
ATGTCTAAGTCTCCACAAGATGTTTTAAGTCAAATTAAAGACGAAGGAATTGAACTCATC
GATTTAAAATTCACAGATATCCATGGTAAATGGCAACATTTAACTCTTACATCAGACATG
ATTGAAGAGGACTCATTTACGGAAGGTCTAGCATTTGATGGTTCATCAATAAGAGGTTGG
AAAGCAATTAATGCCTCCGATATGTCGATGGTTCCTGATGCAAGTACAGCATGGATAGAT
CCTTTTTATAAACATAAAACTCTAAGTATGATTTGCTCTATCCAAGAGCCTAGAAGTGGG
GAGCCTTATGATAGATGCCCAAGATCATTAGCTCAAAAGGCTTTAAAGTACTTAGAATCA
ACTGGGATTGCTGATACAGCATTTTTTGGACCTGAACCAGAATTCTTCTTATTTGATGAC
GTGAGATACGACTCAAAAGAAGGTTCCTGCTTTTATAGCGTAGATACAATTGAAGCTCCA
TGGAACACTGGAAGAATTGAAGAAGGTGGAAATTTAGGATACAAGATTCAATACAAAGAA
GGTTATTTTCCAGTATCTCCAAATGATACTGCGCAAGATATCAGATCTGAAATGCTACTT
TTAATGGGTGAATTAGGCATTCCTACAGAAAAGCATCACCATGAAGTTGCTGGTGCCGGA
CAACATGAACTTGGAATGAAATTTGATTCATTAATAAATTCTGCCGATAACGTAATGACT
TATAAATACGTTGTCAGGAATGTAGCTAAAAAATATGGGAAAACTGCAACTTTTATGCCC
AAGCCTGTATTTAACGATAATGGAACAGGGATGCATGTTCACCAAAGTTTATGGAAGAGT
GGTCAGCCACTTTTCTTTGGTGAAGGAGCATATGCAAACTTATCTCAAACAGCAAGGTGG
TATATCGGAGGCATACTTAAACATGCTCCATCATTCTTAGCATTTACTAACCCAACTACA
AATAGTTATAAACGATTGGTTCCGGGATTCGAAGCACCTGTAAATCTAGTTTATTCTGAA
GGTAATAGATCAGCTGCAGTAAGAATACCTTTAACAGGTCCAAGCCCTAAAGCTAAAAGA
TTAGAATTCAGATCAGGTGACGCACTTGCAAATCCTTACTTAGCATTTTCTGTAATGATG
CTTGCTGGTATTGATGGAATTAAAAATCAAATTGATCCTGGTGATGGAGTAGATGTAGAT
TTATTTGAACTTCCAGCTGATGAACTTGCAAAAATTGATACAGTACCTTCATCTCTAAAT
GATTCTCTTAATGCGTTAAAAGCAGATAAGGATTATTTATTAGCTGGTGGAGTATTTACT
GAAGATTTTATTGATAACTTTATCGATATAAAATACGAAGAGGTACAGCAACTA
>AG-355-G23
ATGTCTAAGTCTCCACAAGATGTTTTAAGTCAAATTAAAGATGAAGGAATTGAACTCATC
GATTTAAAATTCACAGACATCCATGGTAAATGGCAACATTTAACTCTTACATCAGACATG
ATAGAAGAGGATTCATTTACAGAAGGTCTAGCATTTGATGGCTCATCAATAAGAGGTTGG
AAAGCAATTAATGCCTCCGATATGTCAATGGTCCCCGATGCAAGTACAGCATGGATAGAT
CCTTTTTACAAACATAAAACACTAAGTATGATTTGTTCTATCCAAGAGCCTAGAAGTGGA
GAGCCGTATGATAGATGCCCAAGATCTTTAGCACAAAAAGCTTTAAAGTACCTAGAATCA
ACTGGAATTGCTGATACAGCTTTTTTTGGACCGGAACCAGAATTCTTCTTATTTGATGAC
GTGAGATATGACTCAAAAGAAGGATCTTGTTTTTACAGTGTAGATACAATTGAAGCTCCA
TGGAACACAGGAAGAATTGAGGAAGGTGGAAATTTAGGATACAAGATCCAATACAAAGAA
GGTTATTTCCCAGTTTCTCCAAATGATACTGCTCAAGACATCAGATCTGAAATGCTACTT
TTAATGGGTGAATTAGGCATACCCACCGAAAAGCATCACCATGAAGTTGCTGGTGCCGGT
CAGCACGAGCTTGGAATGAAATTCGATTCATTAATAAATTCTGCTGATAATGTAATGACT
TATAAATACGTTGTCAGGAACGTTGCTAAAAAATATGGGAAAACTGCAACGTTTATGCCC
AAGCCTGTATTTAACGATAATGGAACTGGAATGCATGTTCACCAAAGTTTGTGGAAGAGT
GGTCAGCCACTATTTTTTGGTGAAGGAGCATATGCAAATTTATCTCAAACTGCAAGATGG
TATATCGGAGGCATACTTAAGCATGCTCCATCATTCTTAGCATTTACTAACCCGACCACA
AATAGTTATAAACGATTGGTTCCAGGATTCGAAGCACCTGTAAATCTAGTTTATTCTGAG
GGTAATAGATCAGCTGCAGTAAGAATACCGTTAACAGGTCCAAGCCCTAAAGCTAAAAGA
TTAGAATTCAGATCAGGTGACGCACTTGCAAATCCTTACTTAGCATTTTCTGTAATGATG
CTTGCTGGTATTGATGGAATTAAAAATCAAATTGATCCTGGTGATGGAGTAGATGTAGAT
TTATTTGAACTTCCAGCTGATGAACTTGCAAAAATTGATACAGTTCCTTCATCTCTAAAT
GACTCTCTTAATGCACTAAAAGCAGATAAGGATTATTTATTAGCTGGTGGAGTATTTACT
GAAGATTTTATTGATAACTTTATCGATATAAAATACGAAGAGGTACAACAACTA
>AG-355-P18
ATGTCTAAGTCTCCACAAGATGTTTTAAGTCAAATTAAAGATGAAGGAATTGAACTCATC
GATTTAAAATTCACAGACATCCATGGTAAATGGCAACATTTAACTCTTACATCAGACATG
ATAGAAGAGGATTCATTTACAGAAGGTCTAGCATTTGATGGCTCATCAATAAGAGGTTGG
AAAGCAATTAATGCCTCCGATATGTCAATGGTCCCTGATGCAAGTACAGCATGGATAGAT
CCCTTTTACAAGCATAAAACTCTAAGTATGATTTGCTCTATCCAAGAGCCTAGAAGTGGA
GAGCCTTATGATAGATGCCCAAGATCTTTAGCTCAAAAGGCTTTAAAGTACCTAGAATCT
ACAGGGATTGCTGATACAGCTTTTTTTGGACCGGAACCAGAATTCTTCTTATTTGATGAC
GTGAGATACGACTCAAAAGAAGGTTCTTGCTTTTACAGTGTAGATACAATTGAAGCTCCA
TGGAACACAGGAAGAATTGAAGAAGGTGGAAATTTAGGATACAAGATCCAATACAAAGAG
GGTTATTTCCCAGTTTCTCCGAATGATACTGCGCAAGACATCAGATCTGAAATGCTTCTT
TTAATGGGTGAATTAGGCATACCCACTGAAAAGCATCACCATGAAGTTGCTGGTGCCGGT
CAACACGAGCTAGGAATGAAATTCGATTCATTAATAAATTCTGCTGATAACGTAATGACT
TATAAATACGTTGTCAGGAATGTTGCTAAAAAATATGGTAAAACAGCCACGTTTATGCCC
AAGCCTGTATTTAACGATAATGGTACTGGTATGCATGTTCACCAAAGTTTATGGAAGAGT
GGCCAGCCACTATTTTTTGGTGAAGGAGCGTATGCAAATTTATCTCAAACTGCAAGATGG
TATATCGGAGGCATACTTAAGCATGCTCCATCATTCCTAGCATTTACTAATCCAACCACA
AATAGTTATAAACGATTGGTTCCAGGATTCGAAGCACCTGTAAATCTAGTTTATTCTGAG
GGTAATAGATCTGCTGCAGTAAGAATTCCTTTAACAGGTCCAAGCCCTAAAGCTAAAAGA
TTAGAATTCAGATCAGGTGACGCACTTGCAAATCCTTACTTAGCATTTTCTGTAATGATG
CTTGCTGGTATTGATGGAATTAAAAATCAAATTGATCCTGGTGATGGAGTAGATGTAGAT
TTATTTGAACTTCCAGCTGATGAACTTGCAAAAATTGATACAGTACCTTCATCTTTAAAT
GACTCACTTAATGCACTGAAAGCAGATAAGGATTATTTATTAGCTGGTGGAGTATTTACT
GAAGATTTTATTGATAACTTTATCGATATAAAATATGAAGAGGTACAACAACTA
>AG-355-L20
ATGTCTAAGTCTCCACAAGATGTATTAAGTCAAATTAAAGATGAAGGAATTGAACTCATC
GATTTAAAATTCACAGACATCCATGGTAAATGGCAACATTTAACTCTTACATCAGACATG
ATAGAAGAGGATTCATTTACAGAAGGTCTAGCATTTGATGGTTCATCAATAAGAGGTTGG
AAAGCAATTAATGCCTCCGATATGTCAATGGTCCCAGATGCAAGTACAGCATGGATAGAT
CCTTTTTACAAACATAAAACTCTAAGTATGATTTGCTCTATCCAAGAGCCTAGAAGTGGA
GAGCCTTATGATAGATGCCCAAGATCTTTGGCTCAAAAGGCTTTAAAGTACTTAGAATCT
ACTGAGATAGCTGATACAGCATTTTTTGGACCTGAACCAGAATTCTTCCTATTTGATGAC
GTGAGATACGACTCAAAGGAGGGTTCTTGCTTTTACAGTGTAGATACAATTGAAGCTCCA
TGGAACACAGGAAGAATTGAAGAAGGTGGAAATTTAGGATACAAGATCCAATACAAAGAA
GGTTATTTTCCTGTTTCTCCAAATGATACTGCGCAAGACATCAGATCTGAAATGCTACTT
TTAATGGGTGAATTAGGCATACCCACCGAAAAGCATCACCATGAAGTTGCTGGTGCCGGT
CAACACGAGCTTGGAATGAAATTTGATTCATTAATAAATTCTGCTGATAACGTAATGACT
TATAAATACGTTGTCAGGAATGTTGCTAAAAAATATGGGAAAACTGCAACATTTATGCCC
AAGCCTGTATTCAACGATAATGGAACTGGAATGCATGTTCACCAAAGTTTATGGAAGAGT
GGTCAGCCCCTATTTTTTGGTGAAGGAGCATATGCAAATTTATCTCAAACTGCAAGATGG
TATATCGGAGGAATACTTAAGCATGCTCCATCATTCTTAGCCTTTACTAACCCAACCACA
AATAGTTATAAACGATTGGTTCCAGGATTCGAAGCGCCTGTAAATCTAGTTTATTCTGAA
GGTAATAGATCAGCTGCAGTAAGAATACCTTTAACAGGTCCAAGCCCTAAAGCTAAAAGA
TTAGAATTCAGATCAGGTGACGCACTTGCAAATCCTTACTTAGCATTTTCTGTAATGATG
CTCGCTGGTATTGATGGAATTAAAAATCAAATTGATCCTGGTGATGGAGTAGATGTAGAT
TTATTTGAACTTCCAGCTGATGAACTTGCAAAAATTGATACAGTACCTTCATCTCTAAAT
GACTCACTTAATGCACTAAAAGCAGATAAGGATTATTTATTAGCTGGTGGAGTATTTACT
GAAGATTTTATTGATAACTTTATCGATATAAAATACGAAGAGGTACAACAACTA
>AG-355-P11
ATGTCTAAGTCTCCACAAGATGTATTAAGTCAAATTAAAGATGAAGGAATTGAACTCATC
GATTTAAAATTCACAGACATCCATGGTAAATGGCAACATTTAACTCTTACATCAGACATG
ATAGAAGAGGATTCATTTACAGAAGGTCTAGCATTTGATGGTTCATCAATAAGAGGTTGG
AAAGCAATTAATGCCTCCGATATGTCAATGGTCCCAGATGCAAGTACAGCATGGATAGAT
CCTTTTTACAAACATAAAACTCTAAGTATGATTTGCTCTATCCAAGAGCCTAGAAGTGGA
GAGCCTTATGATAGATGCCCAAGATCTTTGGCTCAAAAGGCTTTAAAGTACTTAGAATCT
ACTGGGATAGCTGATACAGCATTTTTTGGACCTGAACCAGAATTCTTCCTATTTGATGAC
GTGAGATACGACTCAAAGGAGGGTTCTTGCTTTTACAGTGTAGATACAATAGAAGCTCCA
TGGAATACAGGAAGAATTGAAGAAGGTGGAAATTTAGGATACAAGATCCAATACAAAGAA
GGTTATTTTCCTGTTTCTCCAAATGATACTGCGCAAGACATCAGATCTGAAATGCTACTT
TTAATGGGTGAATTAGGCATACCCACCGAAAAGCATCACCATGAAGTTGCTGGTGCCGGT
CAACACGAGCTTGGAATGAAATTTGATTCATTAATAAATTCTGCTGATAACGTAATGACT
TATAAATACGTTGTCAGGAATGTTGCTAAAAAATATGGGAAAACTGCAACATTTATGCCC
AAGCCTGTATTCAACGATAATGGAACTGGAATGCATGTTCACCAAAGTTTATGGAAGAGT
GGTCAGCCCCTATTTTTTGGTGAAGGAGCATATGCAAATTTATCTCAAACTGCAAGATGG
TATATCGGAGGAATACTTAAGCATGCTCCATCATTCTTAGCCTTTACTAACCCAACCACA
AATAGTTATAAACGATTGGTTCCAGGTTTCGAAGCGCCTGTAAATCTAGTTTATTCTGAA
GGTAATAGATCAGCTGCAGTAAGAATACCTTTAACAGGTCCAAGCCCTAAAGCTAAAAGA
TTAGAATTCAGATCAGGTGACGCACTTGCAAATCCTTACTTAGCATTTTCTGTAATGATG
CTTGCTGGTATTGATGGAATTAAAAATCAAATTGATCCTGGTGATGGAGTAGATGTAGAT
TTATTTGAACTTCCAGCTGATGAACTTGCAAAAATTGATACAGTACCTTCATCTCTAAAT
GACTCACTTAATGCACTAAAAGCAGATAAGGATTATTTATTAGCTGGTGGAGTATTTACT
GAAGATTTTATTGATAACTTTATCGATATAAAATACGAAGAGGTACAACAACTA
>AG-355-K20
ATGTCTAAGTCTCCACAAGATGTTTTAAGTCAAATTAAAGATGAAGGAATTGAACTCATC
GATTTAAAATTCACAGACATCCATGGTAAATGGCAACATTTAACTCTTACATCAGACATG
ATAGAAGAGGATTCATTTACAGAAGGTCTAGCATTTGATGGTTCATCAATAAGAGGTTGG
AAAGCAATTAATGCTTCCGATATGTCAATGGTTCCCGATGCAAGTACAGCATGGATAGAT
CCTTTTTACAAACATAAAACTCTAAGTATGATTTGCTCTATCCAAGAGCCTAGAAGTGGA
GAGCCTTATGATAGATGCCCAAGATCTTTGGCTCAAAAGGCTTTAAAGTACCTAGAATCT
ACTGGGATAGCTGATACAGCATTTTTTGGACCGGAACCAGAATTCTTCTTATTTGATGAC
GTTAGATACGACTCAAAGGAAGGTTCTTGCTTTTACAGTGTAGATACAATTGAAGCTCCA
TGGAACACAGGAAGAATTGAAGAAGGTGGAAATTTAGGATACAAGATCCAATACAAAGAA
GGTTATTTTCCTGTTTCTCCAAATGATACTGCGCAAGACATCAGATCTGAAATGCTACTT
TTAATGGGTGAATTAGGCATACCCACCGAAAAGCATCATCATGAAGTTGCTGGTGCCGGT
CAACACGAGCTTGGAATGAAATTTGATTCATTAATAAATTCTGCTGATAACGTAATGACT
TATAAATACGTTGTCAGGAATGTTGCTAAAAAATATGGGAAAACTGCAACATTTATGCCC
AAGCCTGTATTCAACGATAATGGAACTGGAATGCATGTTCACCAAAGTTTATGGAAGAGT
GGTCAGCCACTATTTTTTGGTGAAGGAGCATATGCAAATTTATCTCAAACTGCAAGATGG
TATATCGGAGGAATACTTAAGCATGCTCCATCATTCTTAGCCTTTACTAACCCAACCACA
AATAGTTATAAACGATTGGTTCCAGGATTCGAAGCACCTGTAAATCTAGTTTATTCTGAA
GGTAATAGATCAGCTGCAGTAAGAATACCTTTAACAGGTCCAAGCCCTAAAGCTAAAAGA
TTAGAATTCAGATCAGGTGACGCGCTTGCAAATCCTTACTTAGCATTTTCTGTAATGATG
CTTGCTGGTATTGATGGAATTAAAAATCAAATTGATCCTGGTGATGGAGTAGATGTAGAT
TTATTTGAACTTCCAGCTGATGAACTTGCAAAAATTGATACAGTACCTTCATCTCTAAAT
GACTCACTTAATGCACTAAAAGCAGATAAGGATTATTTATTAGCTGGTGGAGTATTTACT
GAAGATTTTATTGATAACTTTATCGATATAAAATACGAAGAGGTACAACAACTA
>AG-347-I06
ATGTCTAAGTCTCCACAAGATGTTTTAAGTCAAATTAAAGATGAAGGAATTGAACTCATC
GATTTAAAATTCACAGACATCCATGGTAAATGGCAACATTTAACTCTTACATCAGACATG
ATAGAAGAGGATTCATTTACAGAAGGTCTAGCATTTGATGGTTCATCAATAAGAGGTTGG
AAAGCAATTAATGCCTCGGATATGTCAATGGTTCCCGATGCAAGTACAGCATGGATAGAT
CCTTTTTACAAACATAAAACTCTAAGTATGATTTGCTCTATCCAAGAGCCTAGAAGTGGA
GAGCCCTATGATAGATGTCCAAGATCTTTAGCTCAAAAGGCTTTAAAATACTTAGAATCT
ACTGGGATTGCTGATACAGCATTTTTTGGACCTGAACCAGAATTCTTCTTATTTGATGAC
GTGAGATACGACTCAAAAGAAGGTTCTTGCTTTTACAGTGTAGATACAATTGAAGCTCCA
TGGAATACAGGAAGAATTGAAGAAGGTGGAAATTTAGGATACAAGATCCAATACAAAGAA
GGTTATTTTCCAGTTTCTCCAAATGATACTGCGCAAGACATCAGATCTGAAATGCTACTT
TTAATGGGTGAATTAGGCATACCTACCGAAAAGCATCACCATGAAGTTGCTGGTGCCGGT
CAACACGAGCTTGGAATGAAATTCGATTCATTAATAAATTCTGCTGATAACGTAATGACT
TATAAATACGTTGTCAGGAATGTTGCTAAAAAATATGGGAAAACCGCAACGTTTATGCCC
AAGCCTGTATTTAACGATAATGGAACTGGAATGCATGTTCACCAAAGTTTATGGAAGAGT
GGTCAGCCACTATTTTTTGGAGAAGGAGCATATGCAAATTTATCTCAAACTGCAAGATGG
TATATCGGAGGCATACTTAAGCATGCTCCATCATTCTTAGCATTTACTAACCCAACCACA
AATAGTTATAAAAGATTGGTTCCAGGATTCGAAGCACCTGTCAATTTAGTTTACTCTGAG
GGTAATAGATCAGCTGCAGTAAGAATACCTTTAACAGGTCCAAGCCCTAAAGCTAAAAGA
TTAGAATTCAGATCTGGTGACGCACTTGCAAATCCTTACTTAGCATTCTCTGTAATGATG
CTTGCTGGTATTGATGGAATTAAAAATCAAATTGATCCAGGTGATGGAGTAGATGTAGAT
TTATTTGAACTTCCAGCGGATGAACTTGCAAAAATTGATACAGTACCTTCATCTCTAAAT
GACTCACTTAATGCACTAAAAGCAGATAAGGATTATTTATTAGCTGGCGGAGTATTTACT
GAAGACTTTATTGATAACTTTATCGATATAAAATACGAAGAGGTACAACAACTA
>AG-347-M23
ATGACTAAATCTCCACAAGATGTTTTAAGTCAAATTAAAGATGAAGGAATTGAACTCATC
GATTTAAAATTTACAGACATCCATGGTAAATGGCAACATTTAACTCTTACATCAGACATG
ATAGAAGAGGATTCATTTACAGAAGGTCTAGCATTTGATGGTTCATCAATAAGAGGTTGG
AAAGCAATTAATGCTTCCGATATGTCAATGGTTCCCGATGCAAGTACAGCATGGATAGAT
CCTTTTTACAAACATAAAACTCTAAGTATGATTTGCTCTATCCAAGAGCCTAGAAGTGGA
GAGCCTTATGATAGATGTCCAAGATCTTTAGCTCAAAAGGCTTTAAAGTACTTAGAATCT
ACTGGTATTGCTGACACAGCGTTTTTTGGACCGGAACCAGAATTCTTCTTATTTGATGAT
GTGAGATACGATTCAAAAGAAGGTTCTTGCTTTTACAGTGTAGATACAATTGAAGCTCCC
TGGAACACAGGAAGAATTGAAGAAGGTGGAAATTTAGGATACAAGATCCAATATAAAGAA
GGTTATTTCCCAGTTGCTCCAAATGATACTGCGCAAGACATCAGATCTGAAATGCTACTT
TTAATGGGTGAATTAGGCATACCCACCGAAAAGCATCACCATGAGGTTGCTGGTGCCGGC
CAACACGAGCTTGGAATGAAATTCGATTCATTAATAAATTCTGCTGATAACGTAATGACT
TATAAATACGTTGTAAGGAATGTTGCTAAAAAATATGGGAAAACCGCAACGTTTATGCCC
AAGCCTGTATTTAACGATAATGGAACTGGAATGCATGTTCACCAAAGTTTATGGAAGAGC
GGTCAGCCATTATTTTTTGGTGAAGGAGCATATGCAAATTTATCTCAAACTGCAAGATGG
TATATCGGAGGCATACTTAAGCATGCTCCATCATTCTTAGCATTTACTAACCCAACCACA
AATAGTTATAAAAGATTGGTTCCAGGATTCGAAGCCCCTGTAAATCTAGTTTATTCTGAG
GGTAACAGATCAGCTGCAGTAAGAATACCTTTAACAGGTCCAAGCCCTAAAGCTAAAAGA
TTAGAATTCAGATCAGGTGACGCACTTGCAAATCCTTACTTAGCATTTTCTGTAATGATG
CTTGCTGGTATTGATGGAATTAAAAATCAAATTGATCCTGGTGATGGAGTAGATGTAGAT
TTATTTGAACTTCCAGCTGATGAACTTGCAAAAATTGATACAGTACCTTCATCTCTAAAT
GACTCACTTAATGCACTAAAAGCAGATAAGGATTATTTATTAGCTGGTGGAGTATTTACT
GAAGATTTTATTGATAACTTTATCGATATAAAATACGAAGAGGTACAACAACTA
>AG-347-K18
ATGTCTAAGTCTCCACAAGATGTTTTAAGTCAAATTAAAGATGAAGGAATTGAACTCATC
GATTTAAAATTCACAGACATCCATGGCAAATGGCAACATTTAACTCTTACATCAGACATG
ATAGAAGAGGATTCATTTACAGAAGGTCTAGCATTTGATGGTTCATCAATAAGAGGTTGG
AAAGCAATCAATGCCTCCGATATGTCAATGGTTCCCGATGCAAGTACAGCATGGATAGAT
CCTTTTTACAAGCATAAAACACTAAGTATGATTTGCTCTATCCAAGAGCCTAGAAGTGGA
GAGCCATATGATAGATGCCCAAGATCTTTAGCTCAAAAGGCTTTAAAGTACTTAGAATCT
ACTGGGATTGCTGATACAGCATTTTTTGGACCGGAACCAGAATTCTTCTTATTTGATGAC
GTGAGATACGACTCAAAAGAAGGTTCTTGCTTTTACAGTGTAGATACAATTGAAGCTCCA
TGGAACACAGGAAGAACTGAGGAAGGTGGAAATTTAGGTTATAAGATCCAATACAAAGAA
GGTTATTTCCCAGTTTCTCCAAATGATACTGCGCAAGACATCAGATCTGAAATGCTTCTC
TTAATGGGTGAATTAGGCATACCAACCGAAAAACATCACCATGAAGTTGCAGGTGCCGGT
CAACACGAGCTTGGAATGAAATTTGATTCATTAATAAATTCCGCTGATAACGTAATGACT
TATAAGTACGTTGTTAGGAATGTTGCTAAAAAATATGGAAAAACTGCAACGTTTATGCCC
AAGCCTGTATTTAACGATAATGGAACTGGAATGCATGTTCACCAAAGTTTATGGAAGAGT
GGTCAGCCACTATTTTTTGGTGAAGGAGCATATGCAAATTTATCTCAAACTGCAAGATGG
TATATCGGAGGCATACTTAAGCATGCTCCATCATTCTTAGCATTTACTAACCCAACAACA
AATAGTTATAAACGATTGGTTCCAGGTTTCGAAGCACCTGTAAATCTTGTTTATTCTGAG
GGTAATAGATCAGCTGCAGTAAGAATACCTTTAACAGGTCCAAGCCCTAAAGCTAAAAGA
TTAGAATTTAGATCAGGTGATGCACTTGCTAACCCTTACTTAGCATTCTCTGTAATGATG
CTTGCTGGTATTGATGGAATTAAAAATCAAATTGATCCTGGTGATGGAGTAGATGTAGAT
TTATTTGAACTTCCAGCTGATGAACTTGCAAAAATTGATACAGTACCTTCATCTCTAAAT
GACTCACTTAATGCACTAAAAGCAGATAAGGATTATTTATTAGCTGGTGGAGTATTTACT
GAAGATTTTATTGATAACTTTATCGATATAAAATACGAAGAGGTACAACAACTA
>AG-347-J19
ATGTCTAAGTCTCCACAAGATGTTTTAAGCCAAATTAAAGATGAAGGAATTGAACTCATC
GATTTAAAATTTACTGACATCCATGGTAAATGGCAACATTTAACTCTCACATCAGACATG
ATAGAAGAGGATTCATTTACAGAAGGTCTAGCATTTGATGGTTCATCAATAAGGGGTTGG
AAAGCAATTAATGCCTCAGATATGTCAATGGTTCCTGATGCAAGTACAGCATGGATAGAT
CCTTTTTATAAACATAAAACTCTAAGTATGATTTGCTCTATCCAAGAGCCTAGAAGTGGT
GAGCCTTATGATAGATGCCCAAGATCATTAGCTCAAAAGGCTTTAAAGTATCTCGAATCT
ACTGGAATTGCTGATACAGCATTTTTTGGGCCGGAACCAGAATTCTTCTTATTTGATGAC
GTGAGATACGACTCAAAAGAAGGTTCCTGCTTTTACAGTGTAGATACAATTGAAGCTCCA
TGGAACACAGGAAGAATTGAAGAAGGTGGAAATCTAGGATACAAGATCCAATATAAAGAA
GGTTATTTCCCAGTTTCTCCAAATGATACTGCGCAAGACATCAGATCTGAAATGCTACTT
TTAATGGGTGAATTAGGCATACCTACAGAAAAGCATCACCATGAAGTAGCTGGTGCAGGT
CAACACGAACTTGGAATGAAATTCGATTCGTTAATAAATTCTGCTGATAACGTAATGACT
TATAAATACGTTGTCAGGAATGTTGCTAAAAAATATGGTAAAACTGCAACGTTTATGCCC
AAACCTGTATTTAACGATAATGGAACTGGAATGCATGTTCACCAAAGTTTATGGAAGAGT
GGGCAGCCATTATTTTTTGGTGAAGGAGCATATGCAAATTTATCTCAAACAGCAAGATGG
TACATTGGAGGCATACTTAAACATGCTCCATCATTCTTAGCATTTACCAACCCAACTACA
AATAGTTATAAACGATTAGTTCCAGGATTCGAAGCACCTGTAAATTTAGTTTATTCTGAG
GGTAATAGATCTGCAGCAGTAAGAATACCATTAACAGGTCCAAGCCCTAAAGCTAAAAGA
TTAGAATTCAGATCAGGTGACGCACTGGCAAATCCTTACTTAGCATTTTCTGTAATGATG
CTCGCTGGTATTGATGGAATTAAAAATCAAATTGATCCTGGTGATGGAGTAGATGTAGAT
TTATTCGAACTTCCAGCTGATGAACTTGCAAAAATTGATACAGTACCTTCCTCTCTAAAT
GACTCACTTAATGCGCTAAAAGCGGATAAGGAATATCTATTAGCTGGTGGAGTATTTACT
GAAGATTTTATTGATAACTTTATCGATATAAAATACGAAGAGGTACAACAACTA
>AG-418-I20
ATGTCTAAGTCTCCACAAGATGTTTTAAGTCAAATTAAAGACGAAGGAATTGAACTCATC
GATTTAAAATTTACTGACATCCATGGTAAATGGCAACATTTAACTCTTACATCAGACATG
ATAGAAGAGGATTCATTTACAGAAGGTCTTGCTTTTGATGGTTCATCAATAAGAGGTTGG
AAAGCAATTAATGCCTCCGATATGGCAATGGTTCCTGATGCAAGTACAGCATGGATAGAT
CCTTTTTATAAACATAAAACTTTAAGTATGATTTGCTCTATCCAAGAGCCTAGAAGTGGT
GAGCCCTATGATAGATGTCCAAGATCATTAGCTCAAAAAGCTTTAAAATACTTAGGATCT
ACTGGGATTGCTGATACAGCATTTTTTGGACCGGAACCAGAATTTTTCTTATTTGATGAC
GTGAGATACGATTCAAAAGAAGGTTCCTGCTTTTACAGTGTAGATACAATTGAAGCTCCA
TGGAACACGGGAAGAATTGAAGAAGGTGGAAATTTAGGGTACAAGATCCAATACAAAGAA
GGTTATTTTCCAGTATCTCCAAATGATACTGCGCAAGACATCAGATCTGAAATGCTACTT
TTAATGGGTGAATTAGGCATACCCACAGAAAAGCATCACCATGAAGTAGCTGGTGCCGGT
CAACACGAACTTGGAATGAAATTCGATTCGTTAATAAATTCTGCTGATAACGTAATGACT
TATAAATACGTTGTCAGGAATGTTGCTAAAAAATATGGAAAAACTGCTACGTTTATGCCC
AAGCCTGTATTTAATGATAATGGAACTGGAATGCATGTTCACCAAAGCTTATGGAAGAGT
GGCCAGCCACTATTTTTTGGTGAAGGAGCATATGCAAATTTATCTCAAACAGCAAGATGG
TACATCGGAGGCATACTTAAACATGCTCCATCATTCCTAGCATTTACTAACCCAACTACA
AATAGTTATAAACGATTGGTTCCAGGATTCGAAGCACCTGTAAATCTAGTTTATTCTGAG
GGTAATAGATCGGCTGCAGTAAGAATACCTTTAACAGGTCCAAGCCCTAAAGCTAAAAGA
TTAGAATTCAGATCAGGTGACGCACTTGCAAATCCTTACTTAGCATTTTCTGTAATGATG
CTTGCTGGAATTGATGGAATTAAAAATCAAATTGATCCTGGTGATGGAGTAGATGTAGAT
TTATTTGAACTTCCAGCTGAAGAACTTGCAAAAATTGATACAGTACCTTCATCTCTAAAT
GACTCACTTAATGCGCTAAAAGCAGATAAAGATTATCTATTAGCTGGTGGAGTATTTACT
GAAGATTTTATCGATAACTTTATAGATATAAAATACGAGGAAGTACAACAATTA
>AG-347-L17
ATGTCTAAGTCTCCACAAGATGTTTTAAGTCAAATTAAAGATGAAGGAATTGAACTCATC
GATTTAAAATTTACTGACATCCATGGTAAATGGCAACATTTAACTCTTACATCAGACATG
ATAGAAGAGGATTCATTTACAGAAGGTCTAGCATTTGATGGTTCATCAATAAGAGGTTGG
AAAGCAATTAATGCCTCAGATATGTCAATGGTTCCTGATGCAAGTACAGCATGGATAGAT
CCTTTTTATAAACATAAGACGTTAAGTATGATTTGCTCTATCCAAGAGCCTAGAAGCGGT
GAGCCTTATGATAGATGCCCAAGATCATTAGCTCAAAAAGCTTTAAAGTACTTAGAATCC
ACTGGGATTGCTGATACAGCATTTTTTGGACCAGAACCAGAATTCTTCTTATTTGATGAT
GTGAGATACGACTCAAAAGAAGGTTCCTGCTTTTACAGTGTAGATACAATTGAAGCTCCT
TGGAACACAGGAAGAATTGAAGAAGGTGGAAATTTAGGGTACAAGATCCAATACAAAGAA
GGTTATTTTCCAGTTTCTCCAAATGATACTGCGCAAGACATCAGATCTGAAATGCTACTT
TTAATGGGTGAATTAGGCATACCCACAGAAAAGCATCACCATGAAGTTGCTGGAGCCGGC
CAACACGAACTTGGAATGAAATTCGATTCGTTAATAAATTCTGCTGATAACGTAATGACT
TATAAATACGTTGTCAGGAATGTTGCTAAAAAATATGGGAAAACTGCAACGTTTATGCCC
AAGCCTGTATTTAACGATAATGGAACTGGAATGCATGTTCACCAAAGTTTATGGAAGAGT
GGGCAGCCACTATTTTTTGGTGAAGGAGCATATGCAAATTTATCTCAAACAGCAAGATGG
TACATCGGAGGCATACTTAAACATGCCCCATCATTCTTAGCATTTACTAACCCAACTACA
AATAGTTATAAAAGATTGGTTCCAGGATTCGAAGCACCTGTAAATCTAGTTTATTCTGAG
GGGAATAGATCAGCTGCAGTAAGAATACCTTTAACAGGTCCAAGCCCTAAAGCTAAAAGA
TTAGAATTTAGATCAGGTGACGCACTTGCAAATCCTTATTTAGCATTTTCTGTAATGATG
CTTGCTGGTATTGATGGAATTAAAAATCAAATTGATCCTGGTGATGGAGTAGATGTAGAT
TTATTTGAACTTCCAGCTGATGAACTTGCAAAAATTGATACAGTACCTTCATCTCTAAAT
GACTCACTTAATGCGCTAAAAGCAGATAAGGATTATCTATTAGCTGGTGGAGTATTTACT
GAAGATTTTATTGATAACTTTATCGATATAAAATACGAAGAGGTACAACAACTA
>AG-412-J13
ATGTCTAAGTCTCCACAAGATGTTTTAAGTCAAATTAAAGACGAAGGAATTGAACTCATC
GATTTAAAATTCACAGACATCCATGGTAAATGGCAACATTTAACTCTTACATCAGACATG
ATAGAAGAGGATTCATTTACAGAAGGTCTAGCATTTGATGGCTCATCAATAAGAGGTTGG
AAAGCAATTAATGCCTCCGATATGTCAATGGTCCCTGATGCAAGTACAGCATGGATAGAT
CCTTTTTATAAACATAAAACTCTAAGTATGATTTGCTCTATCCAAGAGCCTAGAAGTGGT
GAGCCTTATGATAGATGCCCAAGATCTTTAGCTCAAAAGGCGTTAAAGTACTTAGAATCT
ACAGGGATTGCTGATACAGCATTTTTTGGACCGGAACCAGAATTCTTTTTATTTGATGAC
GTGAGATACGACTCAAAAGAAGGTTCCTGCTTTTACAGTGTAGATACAATTGAAGCTCCA
TGGAACACAGGAAGAATTGAAGAAGGTGGAAATTTAGGATACAAGATCCAATACAAAGAA
GGTTATTTCCCAGTTTCTCCAAATGATACTGCTCAAGACATCAGATCAGAAATGCTACTT
TTAATGGGTGAATTGGGTATACCCACAGAAAAGCATCACCATGAAGTTGCTGGTGCCGGT
CAACACGAACTTGGAATGAAATTCGATTCGTTAATTAATTCTGCCGATAACGTAATGACT
TATAAATACGTTGTCAGAAATGTTGCTAAAAAATATGGGAAAACTGCAACATTTATGCCC
AAGCCTGTATTTAACGATAATGGAACTGGAATGCATGTTCACCAGAGTTTATGGAAGAGT
GGTCAGCCACTATTTTTTGGTGAAGGAGCATATGCAAATTTATCTCAAACAGCAAGATGG
TACATCGGAGGCATACTTAAACATGCTCCATCATTCTTAGCATTTACTAACCCAACTACA
AATAGTTATAAACGATTGGTTCCAGGATTCGAAGCACCTGTAAATCTAGTTTATTCTGAG
GGTAATAGATCAGCTGCAGTAAGAATACCTTTAACAGGACCAAGCCCTAAAGCTAAAAGA
TTAGAATTCAGATCAGGTGACGCACTTGCAAATCCTTACTTAGCATTTTCTGTAATGATG
CTTGCTGGTATTGATGGAATTAAAAATCAAATTGATCCTGGTGATGGAGTAGATGTAGAT
TTATTTGAACTTCCAGCTGATGAACTTGCAAAAATTGATACAGTACCTTCATCTCTAAAT
GACTCACTTAATGCGCTAAAAGCAGATAAGGATTATCTATTAGCTGGTGGAGTATTTACT
GAAGATTTTATTGATAACTTTATCGATATAAAATACGAAGAGGTACAACAACTA
>AG-347-K19
ATGTCTAAGTCTCCACAAGATGTTTTAAGTCAAATTAAAGATGAAGGAATTGAACTCATC
GATTTAAAATTCACAGACATCCATGGTAAATGGCAACATTTAACTCTTACATCAGACATG
ATAGAAGAGGATTCATTTACAGAAGGTCTAGCATTTGATGGTTCATCAATAAGAGGTTGG
AAAGCAATTAATGCTTCCGATATGTCAATGGTCCCTGATGCCAGTACAGCATGGATAGAT
CCTTTTTACAAACATAAAACTCTAAGCATGATTTGCTCTATCCAAGAGCCTAGAAGTGGT
GAGCCTTATGATAGATGTCCAAGATCTTTAGCTCAAAAGGCTTTAAAGTATTTAGAATCT
ACTGGGATTGCTGATACAGCATTTTTTGGCCCGGAACCGGAATTCTTCTTATTTGATGAC
GTGAGATACGATTCAAAAGAAGGTTCCTGTTTCTACAGTGTAGATACAATTGAAGCTCCA
TGGAACACAGGAAGAATTGAAGAAGGTGGAAATTTAGGATACAAGATCCAATACAAAGAA
GGTTATTTCCCAGTTTCTCCCAATGATACTGCGCAAGACATCAGATCTGAAATGCTACTT
TTAATGGGTGAATTAGGCATACCCACAGAAAAACATCACCATGAAGTTGCAGGTGCCGGT
CAACACGAACTCGGAATGAAATTCGATTCGTTAATAAATTCTGCTGATAACGTAATGACT
TATAAATACGTCGTCAGAAATGTTGCTAAAAAATACGGCAAAACTGCAACGTTTATGCCC
AAGCCTGTATTTAACGATAATGGAACTGGAATGCATGTTCACCAAAGTTTATGGAAGAGT
GGGCAGCCATTATTTTTTGGTGAAGGAGCATATGCAAATTTATCTCAAACAGCAAGATGG
TATATCGGAGGCATACTTAAACATGCTCCATCATTCCTAGCATTTACTAACCCAACTACA
AATAGTTATAAACGATTGGTTCCAGGATTCGAAGCACCCGTAAACCTAGTTTATTCTGAG
GGTAATAGATCAGCTGCTGTAAGAATACCTTTAACAGGTCCAAGTCCTAAAGCTAAAAGA
TTAGAATTCAGATCAGGTGACGCACTTGCAAATCCTTACTTAGCATTTTCCGTAATGATG
CTTGCTGGTATTGACGGAATTAAAAATCAAATTGATCCTGGTGATGGAGTAGATGTAGAT
TTATTTGAACTTCCAGCTGACGAACTTGCAAAAATTGATACAGTACCTTCATCTCTAAAT
GACTCACTTAATGCGCTAAAAGCAGATAAGGATTATCTATTAGCTGGTGGAGTATTTACT
GAAGATTTTATTGATAACTTTATCGATATAAAATACGAAGAGGTACAACAATTA
>AG-347-M08
ATGTCTAAGTCTCCACAAGATGTTTTAAGTCAAATTAAAGATGAAGGAATTGAACTCATC
GATTTAAAATTCACAGACATCCATGGTAAATGGCAACATTTAACTCTTACATCAGACATG
ATAGAAGAGGAATCATTTACGGAAGGTCTAGCATTTGATGGTTCATCAATAAGAGGTTGG
AAAGCAATTAATGCCTCTGATATGTCAATGGTTCCTGATGCAAGTACGGCATGGATAGAT
CCTTTTTATAAACATAAAACTCTAAGTATGATTTGCTCTATCCAAGAGCCAAGAAGTGGT
GAGCCTTATGATAGATGCCCAAGATCCTTAGCTCAAAAAGCCTTAAAGTACTTAGAATCT
ACTGGGATTGCTGATACAGCATTTTTTGGACCAGAACCAGAATTCTTCTTGTTTGATGAC
GTCAGATACGACTCAAAAGAAGGTTCCTGTTTTTACAGTGTAGATACAATTGAAGCTCCA
TGGAACACAGGAAGAATTGAAGAAGGTGGAAATTTAGGGTACAAGATCCAATACAAAGAA
GGTTATTTCCCAGTTTCTCCAAATGATACTGCGCAAGATATAAGATCTGAAATGCTACTT
TTAATGGGTGAATTAGGCATACCTACTGAAAAGCATCACCATGAAGTTGCTGGTGCTGGT
CAACACGAACTCGGAATGAAATTCGATTCGTTAATAAATTCTGCTGATAACGTAATGACA
TATAAATACGTTGTCAGGAATGTTGCTAAAAAATATGGGAAAACTGCAACGTTTATGCCC
AAGCCTGTATTTAACGATAATGGAACGGGTATGCATGTTCACCAAAGTTTATGGAAAAGT
GGGCAGCCACTATTCTTTGGTGAAGGAGCATATGCAAATTTATCTCAAACAGCAAGATGG
TACATCGGAGGAATACTTAAACATGCTCCATCATTCCTAGCATTTACTAACCCTACTACA
AATAGTTATAAACGATTGGTTCCAGGATTCGAAGCACCTTTAAATCTAGTTTATTCTGAG
GGTAATAGATCAGCTGCAGTAAGAATCCCTTTAACAGGTCCAAGCCCTAAAGCTAAAAGA
TTAGAATTCAGATCCGGTGACGCACTTGCAAATCCTTACTTAGCATTTTCCGTAATGATG
CTTGCTGGTATCGATGGAATTAAAAATCAAATTGATCCTGGTGATGGAGTAGATGTAGAT
TTATTTGAACTTCCAGCTGAAGAACTTGCAAAAATTGATACAGTACCTTCATCTCTAAAT
GACTCACTTAATGCGCTAAAAGCGGATAAGGACTATCTATTAGCTGGTGGAGTATTTACT
GAAGATTTTATTGATAACTTTATCGATATAAAATACGAAGAAGTACAACAACTA
>MIT0604
ATGTCTAAGTCTCCACAAGATGTTTTAAGTCAAATTAAAGACGAAGGAATTGAACTAATC
GATTTAAAATTCACAGACATCCATGGTAAATGGCAACATTTAACTCTTACATCAGACATG
ATAGAAGAGGATTCATTTACTGAAGGTCTAGCATTTGATGGTTCATCAATAAGAGGTTGG
AAAGCAATTAACGCCTCTGATATGTCAATGGTTCCTGATGCAAGTACAGCATGGATAGAT
CCTTTTTATAAACATAAAACTCTAAGTATGATTTGCTCTATCCAAGAACCTAGAAGTGGT
GAGCCTTATGATAGATGCCCAAGATCTTTAGCTCAAAAGGCTTTAAAGTACTTAGAGTCT
ACTGGAATTGCTGATACAGCATTTTTTGGACCGGAGCCAGAATTCTTCTTATTTGATGAC
GTGAGATACGACTCAAAAGAAGGTTCCTGCTTTTATAGTGTAGATACAATTGAAGCTCCA
TGGAATACAGGGAGGGTTGAAGAAGGCGGAAATTTAGGATACAAGATCCAATACAAAGAG
GGTTATTTCCCAGTTTCTCCAAATGATACTGCGCAAGACATCAGATCTGAAATGCTGCTT
TTAATGGGTGAATTAGGCATACCCACAGAAAAGCATCACCATGAAGTTGCTGGTGCAGGT
CAACACGAACTTGGAATGAAATTTGATTCGTTAATAAATTCTGCTGATAACGTAATGACT
TATAAATATGTTGTCAGGAATGTCGCTAAAAAATATGGAAAAACTGCAACGTTTATGCCC
AAGCCTGTATTTAACGATAATGGTACTGGAATGCATGTTCACCAAAGTTTATGGAAGAGT
GGGCAGCCACTATTTTTTGGTGAAGGGGCATATGCAAATTTATCTCAAACAGCAAGATGG
TACATCGGAGGTATACTTAAACACGCTCCATCATTCTTAGCATTTACTAACCCAACTACA
AATAGTTATAAACGTTTGGTTCCAGGATTCGAAGCACCTGTAAATCTAGTTTATTCTGAG
GGTAATAGATCAGCTGCCGTAAGAATACCTTTAACTGGACCAAGCCCTAAAGCTAAAAGA
TTAGAATTCAGATCAGGTGACGCACTTGCAAATCCTTACTTAGCTTTTTCTGTAATGATG
CTTGCTGGTATTGATGGAATTAAAAATCAAATTGATCCTGGTGATGGAGTAGACGTAGAT
TTATTTGAACTTCCAGCTGATGAACTAGCAAAAATTGATACAGTACCTTCATCTCTAAAT
GACTCACTTAATGCGCTAAAAGCAGATAAGGATTATTTATTAGCTGGGGGAGTATTTACT
GAAGATTTTATTGATAACTTTATCGATATTAAATACGAAGAGGTACAACAACTA
>AG-347-K15
ATGTCCAAATCTCCACAAGATGTTTTAAGTCAAATTAAAGACGAAGGAATTGAACTCATC
GATTTAAAATTTACAGATATCCATGGTAAATGGCAACATTTAACTCTTACATCAGACATG
ATAGAAGAGGACTCATTTACAGAAGGTCTAGCATTTGATGGTTCATCAATTAGAGGTTGG
AAAGCAATAAATGCCTCTGACATGTCTATGGTCCCTGATGCAAGTACAGCATGGATAGAT
CCTTTTTATAAACACAAAACACTAAGTATGATTTGCTCTATCCAAGAGCCTAGAAGTGGT
GAGCCATATGATAGATGCCCAAGATCTCTAGCTCAAAAGGCATTAAAGTACTTAGAATCT
ACTGGGATTGCTGATACAGCATTTTTTGGACCGGAACCAGAATTTTTCTTATTTGATGAC
GTGAGATACGACTCAAAAGAAGGTTCCTGCTTTTATAGTGTAGATACAATTGAAGCTCCA
TGGAACACAGGAAGAATTGAAGAAGGTGGAAACTTAGGATACAAAATCCAATACAAAGAA
GGTTATTTCCCAGTTTCTCCAAATGATACTGCGCAAGATATCAGATCTGAAATGCTTCTT
TTAATGGGTGAATTAGGTATACCCACAGAAAAGCATCACCATGAAGTTGCTGGTGCAGGT
CAACACGAACTTGGAATGAAATTCGATTCGTTAATAAATTCTGCTGATAACGTAATGACT
TATAAATACGTTGTCAGGAATGTTGCTAAAAAATATGGGAAAACCGCAACGTTTATGCCT
AAGCCTGTATTTAACGATAATGGAACTGGAATGCATGTTCACCAAAGTTTATGGAAGAGT
GGGCAGCCACTATTTTTTGGTGAAGGAGCATATGCAAATTTATCTCAAACAGCAAGATGG
TACATCGGAGGCATTCTTAAACATGCTCCATCATTCTTAGCATTTACTAACCCAACTACA
AATAGTTATAAAAGATTGGTTCCAGGATTCGAAGCACCTGTAAATTTAGTTTATTCTGAG
GGTAATAGATCAGCTGCAGTAAGAATACCTTTAACAGGTCCAAGCCCTAAAGCTAAAAGA
TTAGAATTCAGATCTGGTGATGCACTTGCTAATCCTTATTTAGCATTCTCTGTAATGATG
CTTGCTGGTATTGATGGAATTAAAAATCAAATTGATCCTGGTGATGGAGTAGATGTAGAT
TTATTTGAACTTCCAGCTGATGAACTTGCAAAAATTGATACAGTACCTTCATCTCTAAAT
GATTCACTTAATGCACTAAAAGCAGATAAGGATTATCTATTAGCTGGTGGCGTATTTACT
GAAGATTTTATTGATAACTTTATCGATATAAAATATGAAGAGGTACAACAACTA
>AG-347-K17
ATGTCTAAGTCTCCACAAGATGTATTAAGTCAAATTAAAGACGAAGGAATTGAACTCATC
GATTTAAAATTCACAGACATTCATGGTAAATGGCAACATTTAACTCTTACATCAGACATG
ATAGAAGAGGATTCATTTACAGAAGGTCTAGCATTTGATGGTTCATCAATAAGAGGTTGG
AAAGCAATTAATGCCTCCGATATGTCAATGGTCCCTGATGCAAGTACAGCATGGATAGAC
CCTTTTTATAAACATAAAACTCTAAGTATGATTTGCTCTATCCAAGAACCTAGAAGTGGT
GAGCCTTATGATAGATGCCCAAGATCTTTAGCTCAAAAGGCTTTAAAGTACTTAGAATCT
ACAGGAATTGCTGATACAGCATTTTTTGGACCGGAACCAGAATTTTTCTTATTTGATGAC
GTGAGATATGACTCAAAAGAAGGTTCCTGCTTTTACAGTGTAGATACAATTGAAGCTCCA
TGGAACACAGGAAGAATTGAAGAAGGTGGAAATTTAGGATACAAGATCCAATATAAAGAA
GGTTATTTCCCAGTTTCTCCAAATGATACTGCACAAGACATTAGATCAGAAATGCTACTT
TTAATGGGTGAATTAGGTATACCCACAGAAAAGCATCACCATGAAGTTGCTGGTGCCGGT
CAACACGAACTTGGCATGAAATTCGATTCATTAATAAATTCTGCTGATAACGTAATGACT
TATAAATACGTTGTGAGGAATGTTGCTAAAAAATATGGAAAAACTGCCACATTTATGCCA
AAGCCTGTTTTTAACGATAATGGAACCGGAATGCATGTTCACCAGAGTTTATGGAAGAGT
GGGCAGCCACTATTTTTCGGTGAAGGAGCATATGCAAATTTATCTCAAACAGCAAGATGG
TATATCGGAGGTATCCTTAAACATGCTCCATCATTCCTAGCATTTACTAACCCAACTACA
AATAGTTATAAACGATTGGTTCCAGGATTCGAAGCACCAGTAAATCTAGTTTATTCTGAG
GGTAATAGATCAGCTGCAGTTAGAATACCTTTAACAGGACCAAGCCCTAAAGCTAAAAGA
TTAGAATTTAGATCAGGTGACGCACTTGCAAATCCTTATTTAGCATTTTCTGTAATGATG
CTTGCTGGAATTGATGGAATTAAAAATCAAATTGATCCTGGTGATGGAGTAGATGTAGAT
TTATTTGAACTTCCAGCTGATGAACTAGCAAAAATTGATACAGTACCATCATCTCTAAAT
GACTCACTTAATGCGCTAAAAGCAGATAAGGATTATCTATTAGCTGGAGGAGTATTTACT
GAAGATTTTATTGATAACTTTATCGATATAAAATACGAAGAGGTACAACAACTA
>AG-347-L21
ATGTCTAAATCTCCACAAGATGTTTTAAGTCAAATTAAAGATGAAGGAATTGAACTCATC
GATTTAAAATTTACTGACATCCATGGTAAGTGGCAACATTTAACTCTTACATCAGACATG
ATAGAGGAGGACTCATTTACAGAAGGTCTAGCATTTGATGGTTCATCAATACGAGGTTGG
AAGGCAATTAATGCCTCCGATATGTCAATGGTTCCTGATGCAAGTACAGCATGGATAGAT
CCTTTTTATAAACATAAAACTCTAAGTATGATTTGTTCTATCCAAGAGCCTAGAAGCGGT
GAGCCTTATGATAGATGCCCAAGATCTTTAGCTCAAAAGGCTCTTAAATACTTAGAATCT
ACTGGAATTGCTGATACAGCATTTTTTGGACCGGAACCAGAATTCTTCTTATTTGATGAC
GTGAGATATGACTCAAAAGAAGGCTCCTGCTTTTACAGTGTAGATACTATTGAAGCTCCA
TGGAACACGGGAAGAATTGAAGAAGGTGGAAATTTAGGATACAAGATCCAATACAAAGAA
GGTTATTTTCCAGTTTCTCCAAACGATACTGCGCAAGACATTAGATCTGAAATGCTTCTT
TTAATGGGTGAATTAGGCATACCTACAGAAAAGCATCACCATGAAGTTGCTGGTGCCGGT
CAACACGAACTAGGAATGAAATTCGATTCGTTAATAAATTCTGCTGATAACGTAATGACT
TATAAATACGTAGTCAGAAATGTTGCTAAAAAATATGGGAAAACTGCAACATTTATGCCC
AAGCCTGTATTTAACGATAATGGAACTGGAATGCATGTTCACCAAAGTTTATGGAAGAGT
GGGCAGCCACTATTTTTTGGTGAAGGAGCATATGCTAATTTATCCCAAACAGCAAGATGG
TATATCGGGGGCATACTTAAACATGCTCCATCATTCTTAGCATTTACTAACCCAACTACA
AATAGTTATAAACGTTTGGTTCCAGGATTCGAAGCACCTGTAAATCTAGTTTATTCTGAG
GGTAATAGATCAGCTGCAGTAAGAATACCATTAACAGGTCCAAGTCCTAAGGCTAAAAGA
TTAGAATTCAGATCAGGTGACGCACTTGCAAACCCTTATTTAGCATTTTCTGTAATGATG
CTTGCTGGTATAGATGGAATTAAAAATCAAATTGATCCTGGTGATGGAGTAGATGTAGAT
TTATTTGAACTTCCAGCAGATGAACTTTCAAAAATTGATACAGTACCTTCATCTCTAAAT
GACTCACTTAATGCTCTAAAAGCAGATAAGGATTATCTTTTAGCTGGTGGAGTATTTACT
GAAGATTTTATTGATAACTTTATCGATATAAAATACGAAGAGGTACAACAACTA
>AG-402-N08
ATGTCTAAGTCTCCTCAAGATGTTTTAAGTCAAATTAAAGATGAAGGAATTGAACTCATC
GATTTAAAATTCACAGATATTCATGGAAAATGGCAACATTTAACACTTACATCAGACATG
ATAGAGGAAGATTCTTTTACAGAAGGCTTAGCGTTTGATGGATCATCAATAAGAGGTTGG
AAAGCAATTAATGCATCTGATATGTCAATGGTACCTGATGCAAGTACAGCTTGGATTGAT
CCTTTTTATAAGCATAAAACTCTAAGTATGATGTGTTCTATTCAAGAGCCAAGAAGCGGG
GAGCCTTATGATAGGTGTCCAAGAGCTTTAGCTCAAAAGGCATTAAAATATTTAGACTCT
ACTGGTATAGCAGATACCGCATTTTTTGGACCAGAACCAGAATTCTTTTTATTTGATGAT
GTTAGATATGACTCTAAAGAAGGAGGTTGCTTTTATAGTGTAGATACTATTGAAGCACCA
TGGAATACTGGGAGAATAGAAGAAGGTGGAAACTTAGGATACAAAATTCAATATAAAGAA
GGATATTTTCCAGTAGCTCCAAATGATACTGCGCAAGATATCAGATCTGAGATGCTTCTT
CTTATGGGTGAATTAGGCATCCCTACAGAAAAACATCACCATGAAGTTGCTGGTGCCGGC
CAACACGAGCTTGGAATGAAATTTGATTCTTTAATAAATGCTGCTGATAACGTCATGACG
TACAAATACGTAGTTAGAAACGTAGCTAAAAAGTACGGGAAAACAGCTACCTTTATGCCT
AAGCCTGTATTTAACGATAATGGTACTGGAATGCACGTCCACCAAAGTTTATGGAAGGGT
GGAGAACCATTATTCTTTGGTGAAGGTGCCTATGCAAATTTATCTCAAACAGCTAGATGG
TACATAGGAGGCATACTTAAACATGCCCCTTCATTCCTAGCATTCACTAATCCAACTACA
AACAGTTATAAAAGATTAGTTCCAGGATTCGAAGCACCTGTTAATCTAGTTTATTCTGAG
GGTAATAGATCCGCTGCTGTCAGAATACCTTTAACTGGTCCAAGTCCAAAAGCTAAAAGA
TTAGAATTTAGATCAGGTGATGCACTTGCTAACCCTTACTTAGCATTCTCTGTAATGATG
CTTGCTGGTATTGATGGAATCAAAAATCAAATAGATCCTGGTGATGGTGTAGATGTTGAT
TTGTTCGAACTTCCAGCCGATGAACTCGCAAAAATTGATACAGTTCCTTCATCTCTTAAT
GATTCACTTAATGCACTCAAAGCAGATAAGGATTATCTATTAGCCGGAGGAGTATTTACT
GAAGATTTTATTGATAACTTTATCGATATAAAATATGAAGAGGTGCAACAATTA
>AG-402-M15
ATGTCAAAGTCTCCTCAAGATGTTTTAAGTCAAATTAAAGACGAAGGAATTGAACTCATC
GATTTAAAATTCACAGATATTCATGGAAAATGGCAACATTTAACACTTACATCAGACATG
ATAGAAGAGGATTCATTTACTGAGGGACTTGCTTTTGACGGCTCCTCAATAAGAGGTTGG
AAAGCAATAAATGCCTCTGATATGTCAATGGTGCCCGATGCAAGTACAGCTTGGATTGAT
CCTTTTTATAAACATAAGACTTTAAGTATGATTTGCTCTATTCAGGAGCCAAGAAGCGGG
GAGCCTTATGATAGATGTCCAAGAGCTTTAGCTCAAAAGGCATTAAAATATTTAGACTCT
ACTGGTATAGCAGATACCGCATTTTTTGGACCTGAACCAGAATTCTTTTTATTTGATGAT
GTTAGATATGACTCAAAAGAAGGAGGTTGTTTTTATAGTGTAGATACTATTGAAGCTCCA
TGGAATACAGGGAGAATAGAAGAAGGTGGAAACCTAGGATACAAAATACAATATAAAGAA
GGATATTTTCCAGTAGCTCCAAATGATACTGCGCAAGATATCAGATCTGAGATGCTTCTT
CTTATGGGTGAATTAGGTATCCCCACTGAAAAACACCACCATGAAGTTGCTGGTGCAGGG
CAACACGAGCTTGGAATGAAATTTGATTCTTTAATTAATGCTGCTGATAACGTCATGACG
TATAAATATGTGGTTAGAAACGTCGCTAAAAAGTATGGCAAAACAGCTACCTTTATGCCC
AAGCCTGTATTTAACGACAATGGTACTGGAATGCATGTTCACCAAAGTTTATGGAAGAGT
GGACAGCCTCTATTCTTTGGTGAAGGTGCCTATGCAAATTTATCTCAAACAGCTAGATGG
TACATAGGTGGAATACTTAAACATGCCCCTTCATTCCTTGCATTTACTAATCCAACGACA
AATAGTTATAAAAGATTAGTTCCAGGATTCGAAGCACCTGTTAATTTAGTTTATTCTGAG
GGTAATAGATCCGCTGCTGTCAGAATACCTTTAACCGGTCCAAGTCCAAAAGCTAAAAGA
TTAGAATTTAGATCAGGTGACGCACTTGCTAACCCATATTTAGCATTCTCCGTAATGATG
CTTGCTGGAATTGATGGAATTAAAAATCAAATAGATCCTGGTGATGGTGTAGATGTTGAT
TTATTTGAACTTCCAGCCGATGAACTTGCAAAAATTGATACTGTTCCTTCATCTCTTAAT
GATTCACTTAATGCACTCAAAGCAGATAAAGATTATCTATTAGCAGGTGGAGTATTTACT
GAAGATTTTATTGATAACTTTATCGACATAAAATACGAAGAGGTACAACAACTA
>AG-355-B18
ATGTCTAAGTCTCCACAAGATGTTTTAAGTCAAATTAAAGACGAAGGAATTGAACTAATC
GATTTAAAATTCACAGACATTCATGGAAAATGGCAACATTTAACTCTTACGTCAGACATG
ATAGAGGAGGAATCATTTACAGAGGGTCTAGCATTTGATGGTTCATCAATAAGGGGTTGG
AAAGCAATTAATGCCTCTGATATGTCAATGGTTCCTGATTCAACCACAGCCTGGATTGAT
CCTTTTTATAAACATAAAACACTTAGTATGATTTGCTCTATTCAAGAGCCAAGAAGTGGT
GAGCCTTATGATAGATGTCCAAGATCATTAGCTCAAAAAGCGTTAAAATACCTAGATTCT
ACTGGTATAGCTGATACAGCATTCTTTGGGCCAGAACCAGAATTCTTTTTATTTGATGAT
GTTAGATATGACTCTAAAGAAGGTGGTTGTTTTTACAGTGTAGATACAATAGAAGCTCCA
TGGAATACTGGAAGAATAGAAGAAGGCGGAAACTTGGGATATAAAATCCAATACAAAGAA
GGTTATTTTCCAGTAGCTCCAAATGATACTGCACAAGATATCAGATCTGAAATGCTTCTT
TTAATGGGTGAATTAGGTATTCCAACAGAAAAACATCACCATGAAGTTGCTGGTGCTGGC
CAACACGAGCTTGGAATGAAATTTGATTCTTTGATAAATTCAGCAGATAACGTAATGACG
TACAAATACGTTGTTAGAAACGTGGCTAAAAAGTACGGCAAAACAGCTACTTTTATGCCA
AAGCCTGTATTTAACGACAATGGAACTGGAATGCATGTTCACCAAAGTTTATGGAAGGCT
GGACAGCCACTATTCTTTGGCGAAGGTGCGTATGCTAATTTATCTCAAACAGCTCGATGG
TATATTGGTGGAATTCTAAAACATGCTCCTTCGTTCCTAGCATTTACAAATCCAACTACA
AATAGTTATAAAAGATTAGTTCCAGGATTTGAGGCACCTGTAAATCTAGTTTATTCTGAG
GGCAACAGATCTGCAGCTGTTAGAATACCTTTAACTGGACCAAGCCCAAAAGCTAAAAGA
TTAGAATTCAGATCAGGTGATGCACTTGCAAATCCATACTTAGCCTTTTCTGTAATGATG
CTTGCTGGCATAGATGGAATTAAAAATCAAATAGATCCTGGTGATGGTGTAGATGTTGAT
TTATTTGAGCTTCCAGCTGAGGAACTTGCAAAAATTGATACTGTACCTTCATCTCTTAAT
GACTCACTTAATGCACTTAAAGCAGACAAAGATTATTTGTTGGCGGGCGGAGTATTTACT
GAAGACTTTATTGATAACTTTATCGATATAAAATACGAAGAGGTACAACAATTA
>AG-402-C22
ATGTCTAAATCTCCACAAGATGTTTTAAGTCAAATTAAAGACGAAGGAATTGAACTAATC
GATTTAAAATTCACAGACATTCATGGAAAATGGCAACATTTAACTCTTACATCAGACATG
ATAGAGGAGGATTCATTTACAGAGGGTCTAGCATTTGATGGTTCATCAATAAGGGGTTGG
AAAGCAATTAATGCCTCTGATATGTCAATGGTTCCTGATGCAACCACAGCCTGGATTGAT
CCTTTTTATAAACATAAAACTCTTAGTATGATTTGCTCTATTCAAGAGCCAAGGAGCGGG
GAGCCTTATGATAGGTGTCCAAGAGCATTAGCTCAAAAGGCATTAAAATATTTAGACTCT
ACTGGTATAGCTGATACTGCATTTTTTGGACCAGAACCAGAATTCTTTTTATTTGATGAT
GTTAGATATGATTCTAAAGAAGGGGGTTGTTTTTACAGTGTAGATACAATAGAAGCTCCA
TGGAACACTGGAAGAATAGAGGAAGGCGGGAATTTAGGTTATAAAATCCAATATAAAGAA
GGATATTTTCCAGTAGCTCCTAATGACACTGCTCAAGATATCAGATCTGAAATGCTTCTT
CTAATGGGTGAATTAGGTATACCAACAGAAAAACATCACCATGAAGTTGCTGGTGCTGGC
CAACACGAGCTAGGTATGAAATTTGATTCATTAATAAATGCAGCCGATAACGTAATGACG
TATAAATACGTGGTCAGAAACGTGGCTAAAAAGTACGGCAAAACAGCTACCTTTATGCCT
AAGCCCGTATTCAACGACAATGGAACTGGAATGCATGTTCACCAAAGTTTATGGAAGGCT
GGACAGCCACTATTCTTTGGTGAAGGTGCGTATGCTAATTTATCTCAAACAGCTAGATGG
TACATTGGTGGAATTCTAAAACATGCTCCTTCATTCCTTGCATTTACAAATCCAACTACA
AATAGCTATAAAAGATTAGTTCCAGGATTTGAAGCACCTGTAAATTTAGTTTATTCCGAG
GGTAACAGATCCGCTGCTGTCAGAATACCTTTAACTGGACCAAGTCCAAAAGCTAAAAGA
TTAGAATTCAGATCAGGTGACGCACTTGCAAATCCATATTTAGCTTTTTCTGTAATGATG
CTTGCTGGCATTGATGGAATCAAAAATCAAATAGATCCTGGAGATGGTGTAGATGTAGAT
TTATTCGAACTTCCAGCTGAGGAACTTGCAAAAATTGATACCGTACCTTCATCTCTTAAC
GACTCTCTTAATGCATTGAAAGCAGACAAAGATTATTTGTTGGCTGGCGGAGTATTTACT
GAAGACTTTATTGATAACTTTATCGATATAAAATATGAAGAGGTACAACAATTA
>MIT9123
ATGTCTAAGTCTCCACAAGATGTTTTAAGTCAAATTAAAGACGAAGGAATTGAACTCATC
GATTTAAAATTCACAGACATCCATGGTAAATGGCAACATTTAACTCTTACATCAGACATG
ATAGAGGAGGATTCATTTACAGAAAGTCTAGCCTTTGATGGTTCATCAATAAGAGGTTGG
AAAGCAATTAATGCCTCAGATATGTCAATGGTTCCTGATGCAAGTACAGCATGGATAGAT
CCTTTTTATAAACATAAAACTCTAAGTATGATTTGCTCTATTCAAGAGCCTAGAAGTGGT
GAACCTTATGATAGGTGCCCAAGATCGTTAGCTCAAAAGGCTTTAAAGTATTTAGAATCT
ACTGGTATAGCTGATACAGCATTTTTTGGACCAGAACCAGAATTCTTTTTATTTGATGAC
GTGAGATATGACTCAAAAGAAGGTTCCTGCTTTTACAGTGTAGATACTATTGAAGCTCCA
TGGAACACAGGAAGAATTGAAGAAGGTGGAAATTTAGGATACAAGATCCAATATAAAGAA
GGTTATTTTCCAGTTTCTCCAAATGATACTGCGCAAGATATCAGATCTGAAATGCTCCTT
TTAATGGGTGAATTAGGTATACCCACAGAAAAGCATCACCATGAAGTTGCTGGTGCTGGT
CAACACGAACTTGGAATGAAATTCGATTCGTTAATAAATTCGGCTGATAACGTAATGACT
TATAAATACGTTGTTAGGAACGTTGCAAAAAAATATGGGAAAACCGCAACGTTTATGCCC
AAGCCTGTTTTTAACGATAATGGAACTGGAATGCATGTTCACCAAAGTTTATGGAAGAGT
GGGCAACCACTATTTTTTGGTGAAGGAGCATATGCAAATTTATCTCAAACGGCAAGATGG
TACATCGGAGGCATACTTAAACATGCACCTTCATTCCTAGCATTTACTAACCCAACTACA
AATAGTTATAAACGATTGGTTCCAGGATTTGAAGCTCCTGTAAATCTAGTTTATTCTGAG
GGCAATAGATCAGCTGCAGTAAGAATACCTTTAACAGGTCCTAGCCCTAAAGCTAAAAGA
TTAGAATTCAGATCAGGTGATGCACTTGCCAATCCTTACTTAGCATTCTCTGTAATGATG
CTTGCTGGTATTGATGGAATAAAAAATCAAATTGATCCTGGTGATGGAGTAGATTTCGAT
TTATTTGAACTTCCAGCTGATGAACTTGCAAAAATAGATACAGTTCCTTCATCTCTAAAT
GATTCACTTAATGCGCTAAAAGCAGACAAGGATTATCTATTAGCTGGTGGAGTATTTACC
GAAGATTTTATTGATAACTTTATTGATATAAAATACGAAGAGGTACAACAATTA
>MIT9107
ATGTCTAAGTCTCCACAAGATGTTTTAAGTCAAATTAAAGACGAAGGAATTGAACTCATC
GATTTAAAATTCACAGACATCCATGGTAAATGGCAACATTTAACTCTTACATCAGACATG
ATAGAGGAGGATTCATTTACAGAAGGTCTAGCCTTTGATGGTTCATCAATAAGAGGTTGG
AAAGCAATTAATGCCTCAGATATGTCAATGGTTCCTGATGCAAGTACAGCATGGATAGAT
CCTTTTTATAAACATAAAACTCTAAGTATGATTTGCTCTATTCAAGAGCCTAGAAGTGGT
GAACCTTATGATAGGTGCCCAAGATCGTTAGCTCAAAAGGCTTTAAAGTATTTAGAATCT
ACTGGTATAGCTGATACAGCATTTTTTGGACCAGAACCAGAATTCTTTTTATTTGATGAC
GTGAGATATGACTCAAAAGAAGGTTCCTGCTTTTACAGTGTAGATACTATTGAAGCTCCA
TGGAACACAGGAAGAATTGAAGAAGGTGGAAATTTAGGATACAAGATCCAATATAAAGAA
GGTTATTTTCCAGTTTCTCCAAATGATACTGCGCAAGATATCAGATCTGAAATGCTCCTT
TTAATGGGTGAATTAGGTATACCCACAGAAAAGCATCACCATGAAGTTGCTGGTGCTGGT
CAACACGAACTTGGAATGAAATTCGATTCGTTAATAAATTCGGCTGATAACGTAATGACT
TATAAATACGTTGTTAGGAACGTTGCAAAAAAATATGGGAAAACCGCAACGTTTATGCCC
AAGCCTGTTTTTAACGATAATGGAACTGGAATGCATGTTCACCAAAGTTTATGGAAGAGT
GGGCAACCACTATTTTTTGGTGAAGGAGCATATGCAAATTTATCTCAAACGGCAAGATGG
TACATCGGAGGCATACTTAAACATGCACCTTCATTCCTAGCATTTACTAACCCAACTACA
AATAGTTATAAACGATTGGTTCCAGGATTTGAAGCTCCTGTAAATCTAGTTTATTCTGAG
GGCAATAGATCAGCTGCAGTAAGAATACCTTTAACAGGTCCTAGCCCTAAAGCTAAAAGA
TTAGAATTCAGATCAGGTGATGCACTTGCCAATCCTTACTTAGCATTCTCTGTAATGATG
CTTGCTGGTATTGATGGAATAAAAAATCAAATTGATCCTGTTGATGGAGTAGATTTCGAT
TTATTTGAACTTCCAGCTGATGAACTTGCAAAAATAGATACAGTTCCTTCATCTCTAAAT
GATTCACTTAATGCGCTAAAAGCAGACAAGGATTATCTATTAGCTGGTGGAGTATTTACC
GAAGATTTTATTGATAACTTTATTGATATAAAATACGAAGAGGTACAACAATTA
>AG-347-G22
ATGTCTAAGTCTCCACAAGATGTTTTAAGTCAAATTAAAGACGAAGGAATTGAACTCATC
GATTTAAAATTCACAGACATCCATGGTAAATGGCAACATTTAACTCTTACATCAGACATG
ATAGAAGAGGATTCATTTACAGAAGGTCTAGCATTTGATGGTTCATCAATAAGAGGTTGG
AAAGCAATTAATGCCTCCGATATGTCAATGGTCCCAGACGCAAGTACGGCATGGATAGAT
CCTTTTTACAAACATAAAACTCTTAGTATGATTTGCTCTATCCAAGAGCCTAGAAGTGGA
GAGCCTTATGATAGATGCCCAAGATCATTAGCTCAAAAGGCATTAAAATATTTAGATTCG
ACTGGTATAGCAGATACTGCATTTTTTGGACCAGAACCAGAATTCTTTTTATTTGATGAT
GTTAGATATGACTCTAAAGAAGGAGGTTGTTTTTATAGTGTAGATACTATTGAAGCTCCA
TGGAATACAGGGAGAATTGAAGAAGGGGGAAACCTAGGATACAAAATACAATATAAAGAA
GGATATTTTCCAGTAGCCCCAAATGATACTGCGCAAGATATCAGATCTGAGATGCTTCTT
CTTATGGGTGAATTAGGTATCCCCACCGAAAAGCATCACCATGAAGTTGCTGGTGCCGGC
CAACATGAGCTTGGAATGAAATTCGATTCATTAATAAATTCTGCTGATAACGTAATGACT
TATAAATACGTTGTCAGAAATGTTGCTAAAAAATATGGGAAAACTGCAACGTTTATGCCC
AAGCCTGTATTTAACGATAATGGAACTGGAATGCATGTTCACCAAAGTTTATGGAAGAGT
GGTCAGCCACTATTTTTTGGTGAAGGAGCATATGCAAATTTATCTCAAACAGCAAGATGG
TATATCGGAGGCATACTAAAACATGCACCATCATTCTTAGCATTTACTAACCCAACCACA
AATAGTTATAAACGATTGGTTCCAGGATTCGAAGCTCCTGTAAATCTAGTTTATTCTGAG
GGTAATAGATCAGCTGCAGTAAGAATACCTTTAACAGGACCAAGCCCTAAAGCTAAAAGA
TTAGAATTTAGATCTGGAGACGCACTTGCAAATCCTTACTTAGCATTTTCTGTAATGATG
CTTGCTGGTATTGATGGAATTAGAAATCAAATTGATCCTGGTGATGGAGTAGATGTAGAT
TTATTTGAACTTCCAGCTGATGAACTTGCAAAAATTGATACAGTACCTTCATCTCTAAAT
GACTCACTTAATGCGCTAAAAGCAGATAAGGATTATCTATTAGCTGGTGGAGTATTTACT
GAAGATTTTATTGATAACTTTATCGATATAAAATACGAAGAGGTACAACAACTA
>AG-418-P06
ATGTCTAAGTCTCCACAAGATGTTTTAAGTCAAATTAAAGACGAAGGGATTGAACTCATC
GATTTAAAATTCACAGACATCCACGGTAAATGGCAACATTTAACTCTTACATCAGACATG
ATAGAAGAGGATTCATTTACAGAAGGTCTAGCATTTGATGGTTCATCAATTAGAGGTTGG
AAAGCAATCAATGCCTCCGATATGTCAATGGTTCCTGATGCAAGTTCAGCATGGATAGAT
CCTTTTTATAAACATAAAACTCTAAGTATGATTTGCTCTATCCAAGAGCCTAGAAGTGGT
GAGCCTTATGATAGATGCCCAAGATCTTTAGCTCAAAAGGCTTTAAAGTACTTAGAATCT
ACTGGGATTGCTGATACAGCATTTTTTGGGCCGGAACCTGAATTCTTCTTATTTGATGAC
GTTAGATACGACTCTAAAGAAGGTTCTTGCTTTTACAGTGTAGATACAATTGAAGCTCCA
TGGAACACAGGAAGAATTGAAGAAGGTGGGAATTTAGGATACAAGATTCAATACAAAGAA
GGTTATTTCCCAGTTTCTCCAAATGATACTGCGCAAGACATCAGATCTGAAATGCTACTT
TTAATGGGTGAATTAGGTATACCCACGGAAAAGCATCACCATGAAGTTGCAGGTGCCGGT
CAACACGAACTTGGAATGAAATTCGATTCGTTAATAAATTCTGCTGATAACGTTATGACT
TATAAATACGTTGTAAGGAATGTTGCTAAAAAATATGGGAAAACTGCAACATTTATGCCC
AAGCCTGTATTTAACGATAATGGAACTGGAATGCATGTTCACCAAAGTTTATGGAAGAGT
GGGCAGCCACTATTCTTTGGTGAAGGAGCATATGCAAATTTATCTCAAACAGCAAGATGG
TACATCGGAGGCATACTTAAACATGCACCATCATTTTTAGCATTTACTAACCCAACTACA
AATAGTTATAAACGATTGGTTCCAGGATTCGAAGCACCTGTAAATCTAGTTTATTCTGAG
GGTAATAGATCAGCTGCAGTAAGAATACCTTTAACAGGTCCAAGCCCTAAGGCTAAAAGA
TTAGAATTCAGATCAGGCGATGCACTTGCAAACCCTTACTTGGCGTTCTCTGTAATGATG
CTAGCTGGTATTGATGGAATCAAAAATCAAATTGATCCTGGTGACGGAGTAGATGTAGAT
TTATTCGAACTTCCAGCTGATGAACTTGCAAAAATTGATACGGTACCTTCCTCTCTAAAT
GATTCCCTTAATGCGTTAAAAGCAGATAAGGATTATCTATTAGCTGGTGGCGTATTTACT
GAAGATTTTATTGATAACTTTATCGATATAAAATACGAAGAGGTACAACAACTA
>AG-347-O22
ATGTCTAAGTCTCCACAAGATGTTTTAAGTCAAATTAAAGACGAAGGGATTGAACTCATC
GATTTAAAATTCACAGACATCCACGGTAAATGGCAACATTTAACTCTTACATCAGACATG
ATAGAAGAGGATTCATTTACAGAAGGTCTAGCATTTGATGGTTCATCAATTAGAGGTTGG
AAAGCAATTAATGCCTCCGATATGTCAATGGTTCCTGATGCAAGTACTGCATGGATAGAT
CCTTTTTATAAACATAAAACTCTAAGTATGATTTGCTCTATCCAAGAGCCTAGAAGTGGT
GAGCCTTATGATAGATGCCCAAGATCTTTAGCTCAAAAGGCTTTAAAATACTTAGAATCT
ACTGGGATTGCTGATACTGCATTTTTTGGGCCTGAACCTGAATTCTTCTTATTTGATGAT
GTTAGATACGACTCTAAAGAAGGTTCTTGCTTTTACAGTGTAGATACAATTGAAGCTCCA
TGGAACACAGGAAGAATTGAAGAAGGTGGGAATTTAGGATACAAGATCCAATACAAAGAA
GGTTATTTCCCAGTTTCTCCAAATGATACTGCGCAAGACATCAGATCTGAAATGCTACTT
TTAATGGGTGAATTAGGTATACCCACAGAAAAGCATCACCATGAAGTTGCAGGTGCCGGT
CAACACGAACTTGGAATGAAATTCGATTCGTTAATAAATTCTGCTGATAACGTAATGACT
TATAAATACGTTGTAAGGAATGTTGCTAAAAAATATGGGAAAACGGCAACATTTATGCCC
AAGCCTGTTTTCAACGATAATGGAACTGGAATGCATGTTCACCAAAGTTTATGGAAGAGT
GGGCAGCCACTATTCTTTGGTGAAGGAGCATATGCAAATTTATCTCAAACAGCAAGATGG
TACATCGGAGGCATACTTAAACATGCACCATCATTTTTAGCATTTACTAACCCAACTACA
AATAGTTATAAACGATTGGTTCCAGGATTCGAAGCACCTGTAAATCTAGTTTATTCTGAG
GGTAATAGATCAGCTGCAGTAAGAATACCTTTAACAGGTCCAAGCCCTAAGGCTAAAAGA
TTAGAATTCAGATCAGGCGATGCACTTGCAAACCCTTACTTGGCGTTCTCTGTAATGATG
CTAGCTGGTATTGATGGAATCAAAAATCAAATTGATCCTGGTGACGGAGTAGATGTAGAT
TTATTCGAACTTCCAGCTGATGAACTTGCAAAAATTGATACGGTACCTTCCTCTCTAAAT
GATTCCCTTAATGCGTTAAAAGCAGATAAGGATTATCTATTAGCTGGTGGCGTATTTACT
GAAGATTTTATTGATAACTTTATCGATATAAAATACGAAGAGGTGCAACAACTA
>AG-347-I04
ATGTCTAAGTCTCCACAAGATGTTTTAAGTCAAATTAAAGACGAAGGAATTGAACTCATC
GATTTAAAATTCACAGACATCCATGGTAAATGGCAACATTTAACTCTTACATCAGACATG
ATAGAAGAGGATTCATTTACAGAAGGTCTAGCATTTGATGGTTCATCAATAAGAGGTTGG
AAAGCAATTAATGCCTCCGATATGTCAATGGTTCCTGATGCAAGTACAGCATGGATAGAT
CCTTTTTATAAACATAAAACTTTAAGTATGATTTGCTCTATTCAAGAGCCTAGAAGTGGT
GAACCTTATGATAGATGCCCAAGATCATTAGCTCAAAAGGCTTTAAAATATTTAGAATCT
ACTGGGATAGCCGACACAGCATTTTTTGGACCAGAACCAGAATTCTTCTTATTTGATGAT
GTTAGATATGACTCAAAAGAAGGATCTTGCTTTTATAGTGTAGATACCATCGAAGCTCCA
TGGAACACAGGAAGAATCGAAGAAGGTGGGAATTTAGGATACAAGATTCAATATAAAGAA
GGTTATTTCCCAGTTTCCCCAAACGATACTGCACAAGATATCAGGTCTGAAATGCTACTT
TTAATGGGTGAATTAGGTATACCTACAGAAAAACATCACCATGAAGTTGCCGGTGCCGGT
CAACACGAACTTGGGATGAAATTCGATTCCTTAATAAATTCTGCTGATAACGTAATGACT
TATAAATACGTTGTTAGGAACGTTGCAAAAAAATATGGGAAAACTGCAACGTTTATGCCT
AAGCCTGTTTTTAATGATAATGGAACCGGAATGCATGTTCACCAAAGTTTATGGAAGAGT
GGACAGCCACTATTTTTTGGTGAAGGAGCATATGCAAATTTATCTCAAACAGCAAGATGG
TACATTGGAGGCATACTTAAGCATGCTCCTTCATTCCTAGCATTTACTAACCCAACTACA
AATAGTTATAAACGATTAGTTCCTGGATTCGAAGCACCTGTAAATCTAGTTTATTCTGAG
GGTAATAGATCAGCTGCAGTTAGAATACCTTTAACAGGTCCAAGCCCTAAAGCAAAAAGA
TTAGAATTCAGATCAGGTGACGCACTTGCAAACCCTTACTTAGCATTCTCTGTAATGATG
CTTGCTGGTATTGATGGAATTAAAAATCAAATTGATCCTGGTGACGGAGTAGACGTAGAT
TTATTTGAACTACCAGCTGATGAACTTGCAAAAATTGATACTGTACCTTCTTCTCTAAAT
GACTCACTTAATGCCCTAAAAGCAGATAAGGATTATCTATTAGCTGGTGGTGTATTTACT
GAAGATTTTATTGATAACTTTATCGATATAAAATACGAAGAGGTCCAACAACTA
