# Supplementary material for: Emergence of trait variability through the lens of nitrogen assimilation in Prochlorococcus
Source: eLife. 2019 Feb 1;8:e41043. doi: 10.7554/eLife.41043 (PMC6370341; doi:10.7554/eLife.41043)
Supplement: Figure 6—source data 1. [file elife-41043-fig6-data1.zip › 75_glnA_CyCOG_60000563_LLI.dist]

PAC1 AG-402-M18 0.0968
NATL2A AG-402-M18 0.09461
NATL2A PAC1 0.0131
MIT0915 AG-402-M18 0.1004
MIT0915 PAC1 0.01674
MIT0915 NATL2A 0.01383
AG-402-K14 AG-402-M18 0.1208
AG-402-K14 PAC1 0.1325
AG-402-K14 NATL2A 0.1281
AG-402-K14 MIT0915 0.1332
AG-402-G08 AG-402-M18 0.0968
AG-402-G08 PAC1 0.01383
AG-402-G08 NATL2A 0.01092
AG-402-G08 MIT0915 0.01601
AG-402-G08 AG-402-K14 0.1295
NATL1A AG-402-M18 0.09753
NATL1A PAC1 0.01747
NATL1A NATL2A 0.01019
NATL1A MIT0915 0.01674
NATL1A AG-402-K14 0.1332
NATL1A AG-402-G08 0.01528
AG-402-I05 AG-402-M18 0.08443
AG-402-I05 PAC1 0.09025
AG-402-I05 NATL2A 0.08879
AG-402-I05 MIT0915 0.09316
AG-402-I05 AG-402-K14 0.1346
AG-402-I05 AG-402-G08 0.08806
AG-402-I05 NATL1A 0.09025
AG-402-B03 AG-402-M18 0.1128
AG-402-B03 PAC1 0.1128
AG-402-B03 NATL2A 0.1114
AG-402-B03 MIT0915 0.1157
AG-402-B03 AG-402-K14 0.1259
AG-402-B03 AG-402-G08 0.1143
AG-402-B03 NATL1A 0.1135
AG-402-B03 AG-402-I05 0.1114
AG-402-O21 AG-402-M18 0.1121
AG-402-O21 PAC1 0.1201
AG-402-O21 NATL2A 0.1179
AG-402-O21 MIT0915 0.1215
AG-402-O21 AG-402-K14 0.1237
AG-402-O21 AG-402-G08 0.1201
AG-402-O21 NATL1A 0.1201
AG-402-O21 AG-402-I05 0.1106
AG-402-O21 AG-402-B03 0.02984
AG-402-I22 AG-402-M18 0.1128
AG-402-I22 PAC1 0.1201
AG-402-I22 NATL2A 0.1186
AG-402-I22 MIT0915 0.1237
AG-402-I22 AG-402-K14 0.1281
AG-402-I22 AG-402-G08 0.1208
AG-402-I22 NATL1A 0.1208
AG-402-I22 AG-402-I05 0.1128
AG-402-I22 AG-402-B03 0.03275
AG-402-I22 AG-402-O21 0.007278
AG-402-N09 AG-402-M18 0.1114
AG-402-N09 PAC1 0.1164
AG-402-N09 NATL2A 0.1157
AG-402-N09 MIT0915 0.1194
AG-402-N09 AG-402-K14 0.1208
AG-402-N09 AG-402-G08 0.1186
AG-402-N09 NATL1A 0.1179
AG-402-N09 AG-402-I05 0.1114
AG-402-N09 AG-402-B03 0.0313
AG-402-N09 AG-402-O21 0.01019
AG-402-N09 AG-402-I22 0.01164
AG-402-C09 AG-402-M18 0.1041
AG-402-C09 PAC1 0.1135
AG-402-C09 NATL2A 0.1121
AG-402-C09 MIT0915 0.1172
AG-402-C09 AG-402-K14 0.1143
AG-402-C09 AG-402-G08 0.1157
AG-402-C09 NATL1A 0.115
AG-402-C09 AG-402-I05 0.1135
AG-402-C09 AG-402-B03 0.07787
AG-402-C09 AG-402-O21 0.07715
AG-402-C09 AG-402-I22 0.08079
AG-402-C09 AG-402-N09 0.07496
AG-402-I20 AG-402-M18 0.1114
AG-402-I20 PAC1 0.1128
AG-402-I20 NATL2A 0.1099
AG-402-I20 MIT0915 0.1114
AG-402-I20 AG-402-K14 0.1295
AG-402-I20 AG-402-G08 0.115
AG-402-I20 NATL1A 0.115
AG-402-I20 AG-402-I05 0.1077
AG-402-I20 AG-402-B03 0.1179
AG-402-I20 AG-402-O21 0.1157
AG-402-I20 AG-402-I22 0.1186
AG-402-I20 AG-402-N09 0.1164
AG-402-I20 AG-402-C09 0.1121
AG-402-A08 AG-402-M18 0.1055
AG-402-A08 PAC1 0.1063
AG-402-A08 NATL2A 0.1063
AG-402-A08 MIT0915 0.1114
AG-402-A08 AG-402-K14 0.1274
AG-402-A08 AG-402-G08 0.1092
AG-402-A08 NATL1A 0.1084
AG-402-A08 AG-402-I05 0.1106
AG-402-A08 AG-402-B03 0.1143
AG-402-A08 AG-402-O21 0.1157
AG-402-A08 AG-402-I22 0.1172
AG-402-A08 AG-402-N09 0.1164
AG-402-A08 AG-402-C09 0.1048
AG-402-A08 AG-402-I20 0.09898
MIT1214 AG-402-M18 0.1077
MIT1214 PAC1 0.1106
MIT1214 NATL2A 0.1099
MIT1214 MIT0915 0.1143
MIT1214 AG-402-K14 0.1274
MIT1214 AG-402-G08 0.1143
MIT1214 NATL1A 0.1114
MIT1214 AG-402-I05 0.1135
MIT1214 AG-402-B03 0.1194
MIT1214 AG-402-O21 0.1259
MIT1214 AG-402-I22 0.1259
MIT1214 AG-402-N09 0.1223
MIT1214 AG-402-C09 0.1143
MIT1214 AG-402-I20 0.1033
MIT1214 AG-402-A08 0.08515
MIT0917 AG-402-M18 0.1121
MIT0917 PAC1 0.1157
MIT0917 NATL2A 0.1128
MIT0917 MIT0915 0.1208
MIT0917 AG-402-K14 0.1383
MIT0917 AG-402-G08 0.1172
MIT0917 NATL1A 0.1157
MIT0917 AG-402-I05 0.1106
MIT0917 AG-402-B03 0.1208
MIT0917 AG-402-O21 0.1223
MIT0917 AG-402-I22 0.1245
MIT0917 AG-402-N09 0.1186
MIT0917 AG-402-C09 0.1295
MIT0917 AG-402-I20 0.1179
MIT0917 AG-402-A08 0.1004
MIT0917 MIT1214 0.1063
AG-402-M23 AG-402-M18 0.1332
AG-402-M23 PAC1 0.1346
AG-402-M23 NATL2A 0.131
AG-402-M23 MIT0915 0.1325
AG-402-M23 AG-402-K14 0.1092
AG-402-M23 AG-402-G08 0.1325
AG-402-M23 NATL1A 0.1332
AG-402-M23 AG-402-I05 0.1339
AG-402-M23 AG-402-B03 0.1208
AG-402-M23 AG-402-O21 0.115
AG-402-M23 AG-402-I22 0.1194
AG-402-M23 AG-402-N09 0.1179
AG-402-M23 AG-402-C09 0.1179
AG-402-M23 AG-402-I20 0.131
AG-402-M23 AG-402-A08 0.1237
AG-402-M23 MIT1214 0.1397
AG-402-M23 MIT0917 0.1397
AG-402-P18 AG-402-M18 0.1561
AG-402-P18 PAC1 0.1546
AG-402-P18 NATL2A 0.1539
AG-402-P18 MIT0915 0.1583
AG-402-P18 AG-402-K14 0.1466
AG-402-P18 AG-402-G08 0.1554
AG-402-P18 NATL1A 0.1575
AG-402-P18 AG-402-I05 0.1619
AG-402-P18 AG-402-B03 0.1554
AG-402-P18 AG-402-O21 0.1466
AG-402-P18 AG-402-I22 0.151
AG-402-P18 AG-402-N09 0.1481
AG-402-P18 AG-402-C09 0.1532
AG-402-P18 AG-402-I20 0.1605
AG-402-P18 AG-402-A08 0.1532
AG-402-P18 MIT1214 0.1656
AG-402-P18 MIT0917 0.1619
AG-402-P18 AG-402-M23 0.1444
AG-402-L09 AG-402-M18 0.1084
AG-402-L09 PAC1 0.1092
AG-402-L09 NATL2A 0.1063
AG-402-L09 MIT0915 0.1084
AG-402-L09 AG-402-K14 0.1354
AG-402-L09 AG-402-G08 0.1106
AG-402-L09 NATL1A 0.1092
AG-402-L09 AG-402-I05 0.1033
AG-402-L09 AG-402-B03 0.1092
AG-402-L09 AG-402-O21 0.1121
AG-402-L09 AG-402-I22 0.1143
AG-402-L09 AG-402-N09 0.1099
AG-402-L09 AG-402-C09 0.1033
AG-402-L09 AG-402-I20 0.09971
AG-402-L09 AG-402-A08 0.09098
AG-402-L09 MIT1214 0.0968
AG-402-L09 MIT0917 0.1121
AG-402-L09 AG-402-M23 0.1368
AG-402-L09 AG-402-P18 0.1612
AG-402-I21 AG-402-M18 0.1019
AG-402-I21 PAC1 0.1026
AG-402-I21 NATL2A 0.09825
AG-402-I21 MIT0915 0.1055
AG-402-I21 AG-402-K14 0.131
AG-402-I21 AG-402-G08 0.1055
AG-402-I21 NATL1A 0.1033
AG-402-I21 AG-402-I05 0.1026
AG-402-I21 AG-402-B03 0.115
AG-402-I21 AG-402-O21 0.1143
AG-402-I21 AG-402-I22 0.1157
AG-402-I21 AG-402-N09 0.1106
AG-402-I21 AG-402-C09 0.1099
AG-402-I21 AG-402-I20 0.09389
AG-402-I21 AG-402-A08 0.07933
AG-402-I21 MIT1214 0.08224
AG-402-I21 MIT0917 0.08952
AG-402-I21 AG-402-M23 0.1361
AG-402-I21 AG-402-P18 0.1583
AG-402-I21 AG-402-L09 0.07351
MIT0801 AG-402-M18 0.08151
MIT0801 PAC1 0.08879
MIT0801 NATL2A 0.09098
MIT0801 MIT0915 0.09461
MIT0801 AG-402-K14 0.1295
MIT0801 AG-402-G08 0.08952
MIT0801 NATL1A 0.09389
MIT0801 AG-402-I05 0.0524
MIT0801 AG-402-B03 0.1048
MIT0801 AG-402-O21 0.1063
MIT0801 AG-402-I22 0.1084
MIT0801 AG-402-N09 0.1048
MIT0801 AG-402-C09 0.1099
MIT0801 AG-402-I20 0.1099
MIT0801 AG-402-A08 0.1084
MIT0801 MIT1214 0.1164
MIT0801 MIT0917 0.1055
MIT0801 AG-402-M23 0.1281
MIT0801 AG-402-P18 0.1503
MIT0801 AG-402-L09 0.1084
MIT0801 AG-402-I21 0.1033
MIT1013 AG-402-M18 0.08443
MIT1013 PAC1 0.08588
MIT1013 NATL2A 0.0837
MIT1013 MIT0915 0.08515
MIT1013 AG-402-K14 0.1281
MIT1013 AG-402-G08 0.08806
MIT1013 NATL1A 0.08879
MIT1013 AG-402-I05 0.08734
MIT1013 AG-402-B03 0.1063
MIT1013 AG-402-O21 0.1092
MIT1013 AG-402-I22 0.1092
MIT1013 AG-402-N09 0.107
MIT1013 AG-402-C09 0.1063
MIT1013 AG-402-I20 0.1063
MIT1013 AG-402-A08 0.1084
MIT1013 MIT1214 0.115
MIT1013 MIT0917 0.1186
MIT1013 AG-402-M23 0.1405
MIT1013 AG-402-P18 0.159
MIT1013 AG-402-L09 0.1004
MIT1013 AG-402-I21 0.09825
MIT1013 MIT0801 0.08806
AG-402-A21 AG-402-M18 0.1004
AG-402-A21 PAC1 0.1033
AG-402-A21 NATL2A 0.1019
AG-402-A21 MIT0915 0.1099
AG-402-A21 AG-402-K14 0.1245
AG-402-A21 AG-402-G08 0.1026
AG-402-A21 NATL1A 0.107
AG-402-A21 AG-402-I05 0.1004
AG-402-A21 AG-402-B03 0.1128
AG-402-A21 AG-402-O21 0.1099
AG-402-A21 AG-402-I22 0.1114
AG-402-A21 AG-402-N09 0.1092
AG-402-A21 AG-402-C09 0.1063
AG-402-A21 AG-402-I20 0.09389
AG-402-A21 AG-402-A08 0.08443
AG-402-A21 MIT1214 0.09025
AG-402-A21 MIT0917 0.09825
AG-402-A21 AG-402-M23 0.1303
AG-402-A21 AG-402-P18 0.1539
AG-402-A21 AG-402-L09 0.08588
AG-402-A21 AG-402-I21 0.08224
AG-402-A21 MIT0801 0.1048
AG-402-A21 MIT1013 0.1041
AG-402-G06 AG-402-M18 0.1055
AG-402-G06 PAC1 0.1084
AG-402-G06 NATL2A 0.1055
AG-402-G06 MIT0915 0.1092
AG-402-G06 AG-402-K14 0.1295
AG-402-G06 AG-402-G08 0.1106
AG-402-G06 NATL1A 0.1092
AG-402-G06 AG-402-I05 0.1055
AG-402-G06 AG-402-B03 0.1099
AG-402-G06 AG-402-O21 0.1128
AG-402-G06 AG-402-I22 0.115
AG-402-G06 AG-402-N09 0.1084
AG-402-G06 AG-402-C09 0.1106
AG-402-G06 AG-402-I20 0.1012
AG-402-G06 AG-402-A08 0.09243
AG-402-G06 MIT1214 0.1128
AG-402-G06 MIT0917 0.07642
AG-402-G06 AG-402-M23 0.1295
AG-402-G06 AG-402-P18 0.1546
AG-402-G06 AG-402-L09 0.09971
AG-402-G06 AG-402-I21 0.09025
AG-402-G06 MIT0801 0.1033
AG-402-G06 MIT1013 0.1135
AG-402-G06 AG-402-A21 0.0968
MIT0913 AG-402-M18 0.1106
MIT0913 PAC1 0.1164
MIT0913 NATL2A 0.115
MIT0913 MIT0915 0.123
MIT0913 AG-402-K14 0.1325
MIT0913 AG-402-G08 0.1201
MIT0913 NATL1A 0.1186
MIT0913 AG-402-I05 0.1194
MIT0913 AG-402-B03 0.1172
MIT0913 AG-402-O21 0.1179
MIT0913 AG-402-I22 0.1201
MIT0913 AG-402-N09 0.1179
MIT0913 AG-402-C09 0.1186
MIT0913 AG-402-I20 0.1019
MIT0913 AG-402-A08 0.07933
MIT0913 MIT1214 0.09461
MIT0913 MIT0917 0.1048
MIT0913 AG-402-M23 0.1332
MIT0913 AG-402-P18 0.1597
MIT0913 AG-402-L09 0.09607
MIT0913 AG-402-I21 0.08588
MIT0913 MIT0801 0.1121
MIT0913 MIT1013 0.115
MIT0913 AG-402-A21 0.08879
MIT0913 AG-402-G06 0.0968
MIT0912 AG-402-M18 0.1084
MIT0912 PAC1 0.115
MIT0912 NATL2A 0.1128
MIT0912 MIT0915 0.1215
MIT0912 AG-402-K14 0.1332
MIT0912 AG-402-G08 0.1186
MIT0912 NATL1A 0.1164
MIT0912 AG-402-I05 0.1186
MIT0912 AG-402-B03 0.1157
MIT0912 AG-402-O21 0.1164
MIT0912 AG-402-I22 0.1186
MIT0912 AG-402-N09 0.1164
MIT0912 AG-402-C09 0.1186
MIT0912 AG-402-I20 0.1026
MIT0912 AG-402-A08 0.0786
MIT0912 MIT1214 0.09389
MIT0912 MIT0917 0.1048
MIT0912 AG-402-M23 0.1317
MIT0912 AG-402-P18 0.1597
MIT0912 AG-402-L09 0.09607
MIT0912 AG-402-I21 0.08297
MIT0912 MIT0801 0.1114
MIT0912 MIT1013 0.1135
MIT0912 AG-402-A21 0.08806
MIT0912 AG-402-G06 0.0968
MIT0912 MIT0913 0.005095
AG-402-B19 AG-402-M18 0.1325
AG-402-B19 PAC1 0.1376
AG-402-B19 NATL2A 0.139
AG-402-B19 MIT0915 0.1426
AG-402-B19 AG-402-K14 0.1259
AG-402-B19 AG-402-G08 0.1397
AG-402-B19 NATL1A 0.139
AG-402-B19 AG-402-I05 0.1361
AG-402-B19 AG-402-B03 0.1172
AG-402-B19 AG-402-O21 0.1135
AG-402-B19 AG-402-I22 0.1106
AG-402-B19 AG-402-N09 0.1143
AG-402-B19 AG-402-C09 0.1215
AG-402-B19 AG-402-I20 0.1346
AG-402-B19 AG-402-A08 0.1245
AG-402-B19 MIT1214 0.131
AG-402-B19 MIT0917 0.1259
AG-402-B19 AG-402-M23 0.1026
AG-402-B19 AG-402-P18 0.1473
AG-402-B19 AG-402-L09 0.1317
AG-402-B19 AG-402-I21 0.1346
AG-402-B19 MIT0801 0.1332
AG-402-B19 MIT1013 0.1405
AG-402-B19 AG-402-A21 0.1245
AG-402-B19 AG-402-G06 0.1317
AG-402-B19 MIT0913 0.1288
AG-402-B19 MIT0912 0.1281
AG-409-A10 AG-402-M18 0.1143
AG-409-A10 PAC1 0.1114
AG-409-A10 NATL2A 0.1084
AG-409-A10 MIT0915 0.1114
AG-409-A10 AG-402-K14 0.1412
AG-409-A10 AG-402-G08 0.1121
AG-409-A10 NATL1A 0.1099
AG-409-A10 AG-402-I05 0.1186
AG-409-A10 AG-402-B03 0.1157
AG-409-A10 AG-402-O21 0.1208
AG-409-A10 AG-402-I22 0.1237
AG-409-A10 AG-402-N09 0.1179
AG-409-A10 AG-402-C09 0.123
AG-409-A10 AG-402-I20 0.1099
AG-409-A10 AG-402-A08 0.09098
AG-409-A10 MIT1214 0.0968
AG-409-A10 MIT0917 0.0968
AG-409-A10 AG-402-M23 0.1405
AG-409-A10 AG-402-P18 0.159
AG-409-A10 AG-402-L09 0.09243
AG-409-A10 AG-402-I21 0.08588
AG-409-A10 MIT0801 0.1157
AG-409-A10 MIT1013 0.1143
AG-409-A10 AG-402-A21 0.09316
AG-409-A10 AG-402-G06 0.1012
AG-409-A10 MIT0913 0.09316
AG-409-A10 MIT0912 0.09243
AG-409-A10 AG-402-B19 0.1303
