# Supplementary material for: Emergence of trait variability through the lens of nitrogen assimilation in Prochlorococcus
Source: eLife. 2019 Feb 1;8:e41043. doi: 10.7554/eLife.41043 (PMC6370341; doi:10.7554/eLife.41043)
Supplement: Figure 6—source data 1. [file elife-41043-fig6-data1.zip › 75_glnA_CyCOG_60000563_LLI.fasta]

>AG-402-M18
ATGAGCAAGACCTCTCAAGATGTTCTTCGTCAAATTAAGGATGAGGGCATTGAGCTAATA
GATCTAAAATTCGCTGACTTGCATGGAAAGTGGCAACATTTAACTGTATCTTCGGATCTC
ATTGAAGAAAGCTCTTTCTCAGAAGGACTTGCTTTTGATGGATCTTCCATTCGCGGTTGG
AAAGCCATAAACGAATCAGACATGGCAATGGTTCCAGATCCATCAACAAGCTGGATAGAC
CCTTTTTACCATCACAAAACTCTTAGCTTGATTTGTTCAATTCAAGAACCAAGAAGCGGA
GAGCCATATGCCAGATGTCCAAGAGCACTTGCACAAAAAGCACTGGATTATTTAGGAAGC
ACAAGTGTTGCAGACGCAGCATTCTTCGGTCCTGAACCAGAATTCTTTATTTTTGATGAT
GTCCGATATAACTCAGGGGAAGGTGGAAGTTTTTATAGCGTTGACACCATAGAAGCCCCC
TGGAATACAGGGAGAGTAGAAGAAGGTGGAAACCTTGGATACAAAATCCAACTAAAAGAA
GGATATTTCCCAGTCTCACCAAATGACACAGCTCAAGACATGAGATCTGAGATGCTTCTT
TTAATGGGTGAATTGGGCATACCCATTGAGAAGCATCACCATGAAGTAGCTGGAGCTGGC
CAACATGAATTAGGTATGAAATTTGCTCCCCTAATTAACGCAGCCGATAATGTAATGATT
TACAAATACATCGTCAGAAATGTAGCAAAAAAATATGGTAAGACGGCCACTTTTATGCCC
AAGCCTGTCTTCAATGACAATGGAACTGGAATGCATGTTCATCAAAGTTTATGGAAAGGA
GGGCAACCTTTATTCTATGGAGAAGGAACTTATGCAAATTTATCGCAAACTGCTAAATGG
TATATAGGTGGAATACTAAAACATGCACCATCATTCCTTGCATTTACAAACCCAACTACC
AACAGTTACAAAAGATTGGTGCCAGGGTTCGAGGCTCCCGTTAATTTAGTTTATTCACAG
GGTAATAGATCAGCTGCCGTAAGAATTCCTTTAACTGGACCAAGTCCAAAAGCAAAGAGG
CTAGAATTTAGATCGGGTGATGCATTAGCCAACCCTTACATTGCTTTTTCAGCAATGATG
ATGGCAGGTATTGATGGAATCAAAAATCAGATTGATCCTGGAGATGGTGTAGACGTAGAT
CTTTTTGAACTCCCTGCAGAGGAATTATCTAAAATAGACACTGTTCCCTCATCATTGAAC
GATGCATTAGAGGCATTAAAAAGTGACAATAAATATTTAACTGAAGGGGGCGTATTTTCC
GAAGATTTCATCAATAACTGGGTAGAACTTAAATACGAAGAAGTTCAACAACTA
>PAC1
ATGAGCAAGACCTCTCAAGATGTTCTTCGACAAATTAAGGATGAGGGCATTGAGCTAATA
GATTTAAAATTCACTGACTTACATGGTAAGTGGCAGCATTTAACAGTAGCTTCAGATCTA
ATTGAAGAAAGCTCTTTTACAGAAGGGCTTGCTTTTGATGGTTCTTCTATTCGCGGTTGG
AAAGCCATAAACGAATCTGATATGGCAATGGTCCCAGATCCATCAACGAGCTGGATAGAC
CCTTTTTACCATCACAAAACTCTTAGTTTAATTTGCTCAATTCAGGAGCCAAGGAGTGGA
GAGCCATATGCCAGATGCCCAAGAGCTTTGGCGCAAAAGGCTTTGGATTACTTAGGAAGC
ACAAGTGTTGCAGATGCTGCATTTTTTGGTCCTGAACCAGAATTCTTTATTTTTGATGAT
GTCCGATACAACTCAGGAGAAGGTAGTAGCTTTTATAGCGTTGACACCATAGAAGCTCCC
TGGAATACAGGGAGAGTAGAAGAAGGAGGAAACCTTGGGTACAAAATTCAACTAAAAGAG
GGATATTTCCCAGTTTCACCTAATGACACAGCCCAAGACATGAGGTCAGAGATGCTTCTA
CTGATGGGTGAGTTGGGTATACCCATTGAGAAGCATCACCATGAAGTAGCAGGAGCTGGT
CAACATGAGTTAGGAATGAAATTTGCTCCCCTAATCAACGCAGCTGACAATGTAATGATT
TATAAATACATTGTCAGAAACGTAGCAAAGAAATATGGGAAAACTGCAACTTTCATGCCC
AAGCCAGTCTTCAATGACAATGGGACAGGAATGCATGTTCATCAAAGTCTTTGGAAAGGA
GGTCAACCTTTATTTTATGGAGAAGGTACTTACGCTAATTTATCTCAAACGGCTAAATGG
TATATCGGTGGAATACTTAAACATGCACCGTCTTTCCTTGCTTTTACCAATCCAACTACC
AACAGTTACAAAAGATTGGTTCCAGGATTCGAGGCACCAGTTAATTTAGTTTACTCTCAG
GGCAATCGATCAGCTGCTGTAAGAATACCTTTAACTGGACCAAGTCCAAAAGCAAAGAGA
CTTGAATTCAGATCAGGTGACGCATTAGCTAACCCTTACATTGCTTTTTCAGCAATGATG
ATGGCAGGTATCGATGGAATCAAAAATCAAATTGATCCTGGAGATGGAGTTGACGTTGAC
CTTTTTGAGCTTCCTTCAGAGGAATTATCAAAAATAGACACTGTCCCCTCTTCATTGAAC
GATGCATTAGAGGCATTAAAAAATGACAGCCAGTATTTAACTGAAGGGGGAGTATTTACA
GAAGATTTCATTAATAACTGGATAGAACTTAAATACGAAGAAGTTCAACAGCTA
>NATL2A
ATGAGCAAGACCTCTCAAGATGTTCTTCGTCAAATTAAGGATGAGGGCATTGAGCTAATA
GATTTAAAATTCACTGACTTACATGGTAAGTGGCAGCATTTAACAGTAGCTTCAGATCTA
ATTGAAGAAAGCTCTTTTACAGAAGGGCTTGCTTTTGATGGCTCTTCTATTCGCGGTTGG
AAAGCCATAAACGAATCTGATATGGCAATGGTTCCAGATCCATCAACGAGCTGGATAGAC
CCTTTTTACCATCACAAAACGCTTAGTTTAATTTGCTCAATTCAGGAGCCAAGGAGTGGA
GAGCCATATGCCAGATGCCCAAGAGCTTTGGCGCAAAAGGCTTTGGATTACTTAGGAAGC
ACAAGTGTTGCAGATGCTGCATTTTTTGGTCCTGAACCAGAATTCTTTATTTTTGATGAT
GTCCGATACAACTCAGGAGAAGGTAGTAGCTTTTATAGCGTTGACACCATAGAAGCTCCC
TGGAATTCAGGGAGAGTAGAAGAAGGAGGAAACCTTGGGTACAAAATTCAACTAAAAGAG
GGATATTTCCCAGTTTCACCTAATGACACAGCCCAAGATATGAGGTCAGAGATGCTTCTA
CTGATGGGTGAGTTGGGTATACCCATTGAGAAGCATCACCATGAAGTAGCAGGAGCTGGT
CAACATGAATTAGGAATGAAATTTGCTCCCCTAATCAACGCAGCTGACAATGTAATGATT
TACAAATACATCGTCAGAAACGTAGCAAAGAAATATGGGAAAACTGCAACTTTCATGCCC
AAGCCAGTCTTCAATGACAATGGGACAGGAATGCATGTTCATCAAAGTCTTTGGAAAGGA
GGTCAACCTTTATTTTATGGAGAAGGTACTTACGCTAATTTATCTCAAACGGCTAAATGG
TATATCGGTGGAATACTCAAACATGCACCTTCTTTCCTTGCTTTTACAAATCCAACTACC
AACAGTTACAAAAGATTGGTTCCAGGATTCGAAGCACCAGTTAATTTAGTTTACTCACAG
GGCAATCGATCAGCTGCTGTAAGAATACCTTTGACTGGACCAAGTCCAAAAGCAAAGAGA
CTTGAATTCAGATCAGGTGACGCATTAGCTAACCCTTACATTGCTTTTTCAGCAATGATG
ATGGCAGGTATCGATGGAATCAAAAATCAAATTGATCCTGGAGATGGAGTTGACGTTGAC
CTTTTTGAGCTTCCTTCAGAGGAATTATCAAAAATAGACACTGTCCCCTCTTCATTGAAC
GATGCATTAGAGGCATTAAAAAATGACAGCCAATATCTAACTGAAGGGGGCGTATTTACA
GAAGATTTCATTAATAACTGGATAGAACTTAAATACGAAGAAGTTCAACAGCTA
>MIT0915
ATGAGCAAGACCTCTCAAGATGTTCTTCGTCAAATTAAAGATGAGGGCATTGAGCTAATA
GATTTAAAATTCACTGACTTACATGGTAAGTGGCAGCATTTAACAGTAGCTTCTGATCTA
ATTGAAGAAAGCTCTTTTACAGAAGGGCTTGCTTTTGATGGTTCTTCTATTCGCGGTTGG
AAAGCCATAAACGAATCTGATATGGCAATGGTTCCAGATCCATCAACGAGCTGGATAGAC
CCTTTTTACCATCACAAAACTCTTAGTTTAATTTGCTCAATTCAGGAGCCAAGGAGTGGA
GAGCCATATGCCAGATGCCCAAGAGCTTTGGCGCAAAAGGCTTTGGATTACTTAGGAAGC
ACAAGTGTTGCAGATGCTGCATTTTTTGGTCCTGAACCAGAATTCTTTATTTTTGATGAT
GTCCGATACAACTCAGGAGAAGGTAGTAGCTTTTATAGCGTTGACACCATAGAAGCTCCC
TGGAATTCAGGGAGAGTAGAGGAAGGAGGAAACCTTGGGTACAAAATTCAACTAAAAGAG
GGATATTTCCCAGTTTCACCTAATGACACAGCCCAAGATATGAGGTCAGAGATGCTTCTA
CTGATGGGTGAGTTGGGTATACCCATCGAGAAGCATCACCATGAAGTAGCAGGAGCTGGT
CAACATGAATTAGGAATGAAATTTGCTCCCCTAATCAACGCAGCTGACAATGTAATGATC
TACAAATACATCGTCAGAAACGTAGCAAAGAAATATGGGAAAACTGCAACTTTCATGCCC
AAGCCAGTCTTCAATGACAATGGGACAGGAATGCATGTTCATCAAAGTCTTTGGAAAGGT
GGTCAACCTTTATTTTATGGAGAAGGTACTTACGCTAATTTATCTCAAACGGCTAAATGG
TATATCGGTGGAATACTCAAACATGCACCGTCTTTCCTTGCTTTTACCAATCCAACTACC
AACAGTTACAAAAGATTGGTTCCAGGATTCGAGGCACCAGTTAATTTAGTTTACTCACAG
GGCAATCGATCAGCTGCTGTAAGAATACCTTTAACTGGACCAAGTCCAAAAGCAAAGAGA
CTTGAATTCAGATCAGGTGACGCTTTAGCTAACCCTTACATTGCTTTTTCAGCAATGATG
ATGGCAGGTATCGATGGAATCAAAAATCAAATTGATCCTGGAGATGGAGTTGACGTTGAC
CTTTTTGAGCTTCCTTCAGAGGAATTATCAAAAATTGATACTGTCCCCTCTTCATTGAAC
GATGCATTAGAAGCATTAAAAAATGACAGTCAATATCTAACTGAAGGGGGAGTATTTACA
GAAGATTTCATTAATAACTGGATAGAACTTAAATACGAAGAAGTTCAACAGCTT
>AG-402-K14
ATGAGCAAGACCCCTCAGGATGTTCTTCGTCAAATTAAGGACGAGGGCATTGAGCTTATA
GATTTAAAATTCACTGACCTTCATGGGAAGTGGCAACATTTAACTGTAGCTTCGGAACTT
ATTGAAGAAAGCTCTTTCTCAGAAGGGCTTGCTTTTGATGGATCCTCTATTCGTGGTTGG
AAAGCCATAAACGAATCAGATATGGCAATGGTTCCTGATCCCTCAACAAGCTGGATTGAC
CCTTTTTATCACCACAAAACTCTTAGCTTAATTTGTTCAATTCAAGAGCCAAGAAGTGGA
GAACCCTATGCTAGGTGTCCACGAGCATTGGCACAAAAAGCATTAGATTATTTGAGCAGC
ACAAGTGTTGCCGATGCTGCATTCTTTGGTCCTGAGCCAGAGTTTTTTATTTTTGATGAT
GTTAGATACAACTCAGGAGAAGGTGGAAGTTTTTATAGCGTTGACACCATAGAAGCACCA
TGGAACACAGGAAGAGTTGAAGAGGGAGGAAACCTTGGATACAAAATCCAATTAAAAGAA
GGATATTTCCCAGTCCCTCCAAACGATACCGCGCAAGACATGAGATCTGAGATGCTTCTT
TTAATGGGTGAGCTAGGAATACCTATTGAAAAGCATCACCACGAAGTAGCAGGAGCTGGG
CAACATGAACTAGGTATGAAATTTGCACCTCTAATAAATGCAGCTGACAATGTGATGATT
TACAAATATATCGTCAGGAATGTAGCCAAAAAATACGGGAAAACTGCAACTTTCATGCCT
AAACCAGTCTTCAATGACAATGGAACAGGAATGCATGTTCACCAAAGTTTATGGAAAAGT
GGGCAACCTTTATTTTATGGAGAGGGTACTTATGCAAATTTATCTCAAACAGCTAAATGG
TATATAGGGGGGATTCTCAAGCATGCGCCTTCATTCCTTGCATTTACGAACCCAACTACT
AACAGTTATAAAAGGTTGGTTCCAGGATTCGAAGCACCAGTAAATTTAGTTTATTCACAG
GGGAATAGATCAGCTGCAGTAAGAATTCCATTAACTGGTCCAAGCCCAAAAGCAAAAAGA
TTAGAGTTCAGGTCAGGTGATGCTCTAGCAAACCCCTATATTGCTTTTTCTGCAATGATG
ATGGCAGGTATTGATGGTATCAAAAATCAAATTGATCCTGGAGACGGAGTTGACGTTGAT
CTTTTTGAACTTCCTTCAGAAGAATTATCAAAAATAGACACTGTTCCCTCTTCCTTGAAT
GATGCATTGGATGCATTAAAAAGCGATAACAAATATTTGACCGAGGGAGGCGTATTTACC
AATGATTTCATTGATAATTGGATCGAGCTTAAATACGAAGAAGTTCAACAACTA
>AG-402-G08
ATGAGCAAGACCTCTCAAGATGTTCTTCGTCAAATTAAGGATGAGGGCATTGAGCTAATA
GATTTAAAATTCACTGACTTACATGGAAAGTGGCAGCATTTAACAGTAGCTTCAGATCTA
ATTGAAGAAAGCTCTTTTACTGAAGGGCTTGCTTTTGATGGTTCTTCTATTCGCGGTTGG
AAAGCCATAAACGAATCTGATATGGCAATGGTTCCAGATCCATCAACGAGCTGGATAGAC
CCTTTTTATCATCACAAAACTCTTAGTTTAATTTGCTCAATTCAGGAGCCAAGGAGTGGA
GAGCCATATGCCAGATGCCCAAGAGCTTTGGCGCAAAAGGCTTTGGATTACTTAGGAAGC
ACAAGTGTTGCAGATGCTGCATTTTTTGGTCCTGAACCAGAATTCTTTATTTTTGATGAT
GTCCGATACAACTCAGGAGAAGGTAGTAGCTTTTATAGCGTTGACACCATAGAAGCTCCC
TGGAATTCAGGAAGAGTAGAAGAAGGAGGAAACCTTGGGTACAAAATTCAACTAAAAGAG
GGATATTTCCCAGTTTCACCTAATGACACAGCCCAAGATATGAGGTCAGAGATGCTTCTA
CTGATGGGTGAGTTGGGTATACCCATTGAGAAGCATCACCATGAAGTAGCGGGAGCTGGT
CAACATGAATTAGGAATGAAATTTGCTCCCCTAATCAACGCAGCTGACAATGTAATGATT
TACAAATACATCGTCAGAAACGTAGCAAAGAAATATGGGAAAACTGCAACTTTCATGCCC
AAGCCAGTCTTCAATGACAATGGGACAGGAATGCATGTTCATCAAAGTCTTTGGAAAGGA
GGGCAACCTTTATTTTATGGAGAAGGTACTTACGCTAATTTATCTCAAACGGCTAAATGG
TATATCGGTGGAATACTCAAACATGCTCCGTCTTTCCTTGCCTTTACCAATCCAACTACC
AACAGTTACAAAAGATTGGTTCCAGGATTCGAGGCACCAGTTAATTTAGTTTACTCACAG
GGCAATCGATCAGCTGCTGTAAGAATACCTTTGACTGGACCAAGTCCAAAAGCAAAGAGA
CTTGAATTCAGATCAGGTGACGCATTAGCTAACCCTTACATTGCTTTTTCAGCAATGATG
ATGGCAGGTATCGATGGAATCAAAAATCAAATTGATCCTGGAGATGGAGTTGACGTTGAC
CTTTTTGAGCTTCCTTCAGAGGAATTATCAAAAATAGACACTGTCCCCTCTTCATTGAAC
GATGCATTAGAGGCATTAAAAAATGACAGCCAGTATCTAACTGAAGGGGGAGTATTTACA
GAAGATTTCATTAATAACTGGATAGAACTTAAATACGAAGAAGTTCAACAGCTA
>NATL1A
ATGAGCAAGACCTCTCAAGATGTTCTTCGTCAAATTAAGGATGAGGGCATTGAGCTAATA
GATTTAAAATTCACTGACTTACATGGTAAGTGGCAGCATTTAACAGTAGCTTCAGATCTA
ATTGAAGAAAGCTCTTTTACAGAAGGGCTTGCTTTTGATGGCTCTTCAATTCGCGGTTGG
AAAGCCATAAACGAATCTGATATGGCAATGGTTCCAGATCCATCAACCAGCTGGATAGAC
CCTTTTTACCATCACAAAACTCTTAGTTTAATTTGCTCAATTCAGGAGCCAAGGAGTGGA
GAGCCATATGCCAGATGCCCAAGAGCTTTGGCGCAAAAGGCTTTGGATTACTTAGGAAGC
ACAAGTGTTGCAGATGCTGCATTTTTTGGTCCTGAACCAGAATTCTTTATTTTTGATGAT
GTCCGATACAACTCAGGAGAAGGTAGTAGCTTTTATAGCGTTGACACCATAGAAGCTCCC
TGGAATTCAGGGAGAGTAGAAGAAGGAGGAAACCTTGGGTACAAAATTCAACTAAAAGAG
GGATATTTCCCAGTTTCACCTAATGACACAGCCCAAGATATGAGGTCAGAGATGCTTCTA
CTGATGGGTGAGTTGGGTATACCCATTGAGAAGCATCACCATGAAGTAGCAGGAGCTGGT
CAACATGAATTAGGAATGAAATTTGCTCCCTTAATCAACGCAGCTGACAATGTAATGATT
TACAAATACATCGTCAGAAACGTAGCAAAGAAATATGGGAAAACTGCAACTTTCATGCCC
AAGCCAGTCTTCAATGACAATGGGACAGGAATGCATGTTCATCAAAGTCTTTGGAAAGGA
GGTCAACCTTTATTTTATGGAGAAGGTACTTACGCTAATTTATCTCAAACGGCTAAGTGG
TATATCGGTGGAATACTCAAACATGCACCGTCTTTCCTTGCTTTTACCAATCCAACTACC
AACAGTTACAAAAGATTGGTTCCAGGATTCGAAGCACCAGTTAATTTAGTTTACTCACAG
GGCAATCGATCAGCTGCTGTAAGAATACCTTTGACTGGACCAAGTCCAAAAGCAAAGAGA
CTTGAATTTAGATCAGGTGACGCATTAGCTAACCCTTACATTGCTTTTTCAGCAATGATG
ATGGCAGGTATCGATGGAATCAAAAATCAAATTGATCCTGGAGATGGGGTTGACGTTGAC
CTTTTTGAGCTTCCTTCAGAGGAATTATCAAAAATAGACACTGTCCCCTCTTCATTGAAC
GATGCACTAGAGGCATTAAAAAATGACAGCAAATATCTAACTGAAGGTGGAGTATTTACA
GAAGATTTCATTAATAACTGGATAGAACTTAAATACGAAGAAGTTCAACAGCTT
>AG-402-I05
ATGAGCAAGACCTCTCAAGATGTTCTTCGTCAAATTAAGGATGAGGGCATTGAGCTAATA
GATTTAAAATTCACTGACTTACATGGTAAGTGGCAACATTTAACGGTAGCTTCAGATCTC
ATTGAAGAAAGCTCTTTCTCCGAAGGACTTGCTTTTGATGGTTCTTCTATTCGCGGATGG
AAAGCCATAAATGAATCTGATATGGCAATGGTTCCAGATCCATCAACAAGCTGGATAGAC
CCTTTTTATCATCACAAAACTCTTAGCTTGATTTGTTCTATTCAGGAGCCAAGGAGTGGG
GAACCTTATGCTAGATGTCCAAGAGCTTTGGCACAAAAAGCATTGGATTATTTAGGAAGC
ACTAGCGTTGCAGATGCTGCTTTCTTCGGTCCTGAGCCAGAATTCTTTATCTTTGATGAT
GTCCGATATAACTCTGGGGAAGGCGGAAGTTTTTATAGCGTTGACACCATAGAAGCCCCT
TGGAACACCGGGAGAGTAGAAGAAGGAGGAAACCTAGGGTATAAAATTCAACTAAAAGAA
GGATATTTCCCAGTCTCACCCAATGACACAGCTCAAGATATGAGGTCTGAGATGCTTCTG
CTGATGGGTGAATTGGGTATACCCATTGAGAAACATCATCATGAAGTGGCGGGTGCTGGT
CAACACGAATTAGGAATGAAATTTGCTCCCCTAATCAACGCAGCTGACAATGTAATGATC
TACAAATACATAGTCAGAAATGTAGCAAAAAAATATGGGAAGACTGCCACTTTTATGCCT
AAACCAGTCTTCAATGACAATGGAACAGGGATGCATGTTCATCAAAGTTTATGGAAAGGG
GGTCAACCACTATTCTATGGAGAAGGAACATATGCAAATTTATCTCAAACAGCTAAATGG
TATATAGGTGGAATACTAAAACATGCACCATCTTTCCTTGCGTTTACAAATCCAACTACC
AACAGTTACAAAAGATTAGTACCAGGATTCGAGGCTCCAGTTAATTTAGTTTATTCACAA
GGTAATAGATCAGCTGCTGTAAGAATTCCTTTGACTGGACCAAGTCCAAAAGCAAAGAGG
CTAGAGTTTAGATCAGGTGATGCATTAGCCAACCCTTACATTGCTTTTTCAGCAATGATG
ATGGCAGGTATCGATGGAATCAAAAATCAAATTGATCCTGGAGATGGAGTTGACGTAGAC
CTTTTTGAACTCCCAGCAGAGGAATTATCAAAAATAGACACTGTTCCTTCCTCATTGAAC
GATGCATTATTGGCATTAAAAAATGACAACAATTATTTAACTGAAGGAGGAGTATTTACT
TCAGATTTCATTAATAATTGGATAGAACTTAAATACGAAGAAGTTCAACAGCTC
>AG-402-B03
ATGAGCAAGACCTCTCAAGATGTTCTTCGTCAAATTAAGGATGAAGGCATTGAGCTAATA
GATCTAAAATTCGCTGACTTACATGGCAAATGGCAGCATTTAACCGTAGCTTCAGATCTT
ATTGAAGAAGCCTCTTTCACAGAAGGGCTTGCCTTTGATGGTTCTTCTATTCGCGGATGG
AAAGCTATTAACGAATCAGATATGGCAATGGTTCCAGATCCATCAACAAGCTGGATAGAT
CCTTTTTACCATCACAAAACTCTTAGCTTGATTTGTTCAATTCAGGAACCTAGAAGTGGA
GAACCATATGCCAGATGTCCAAGAGCTTTGGCACAAAAAGCATTGGACTATTTAGGGAGC
ACTAGTGTTGCAGATGCTGCATTCTTCGGCCCTGAACCAGAATTCTTTATTTTTGATGAC
GTTCGATATAACTCAGGGGAAGGTGGGAGTTTTTATAGCGTAGACACTATAGAAGCCCCT
TGGAACACAGGAAGAGTTGAGGAGGGTGGCAATCTTGGATACAAGATTCAACTTAAAGAG
GGGTATTTCCCAGTCTCTCCTAATGACACAGCGCAAGACATGAGATCCGAAATGCTTCTT
TTGATGGGTGAGCTAGGAATACCTATTGAAAAACATCACCATGAAGTAGCAGGAGCTGGT
CAACATGAATTGGGGATGAAATTTGCACCTCTAATAAACGCCGCAGACAATGTAATGATT
TACAAATACATTGTTAGAAACGTAGCCAAAAAATACGGAAAGACTGCAACTTTTATGCCC
AAGCCAGTCTTTAATGACAATGGGACAGGAATGCATGTTCATCAAAGCTTATGGAAAAGT
GGTCAGCCTTTATTCTATGGCGAAGGTACTTACGCCAATTTATCTCAAACAGCTAAATGG
TACATAGGAGGAATTCTGAAACATGCACCCTCATTCCTTGCATTTACAAACCCAACTACC
AACAGTTACAAAAGATTAGTACCAGGATTTGAAGCACCAGTTAATTTAGTTTATTCACAA
GGTAATAGATCAGCTGCTGTAAGAATTCCTTTGACAGGACCAAGTCCAAAAGCAAAGAGG
CTTGAATTCAGATCAGGTGATGCATTAGCTAATCCTTATATTGCTTTTTCAGCGATGATG
ATGGCAGGTATTGATGGGATCAAGAATCAAATTGATCCTGGGGATGGGGTTGACGTTGAC
CTTTTTGAACTCCCTTCAGAAGAATTATCAAAAATAGATACTGTCCCTTCCTCGTTAAAT
GATGCATTGGAGGCATTGAAAAGTGACAACAAATATTTAACTGAAGGAGGAGTATTTACT
GACGATTTCATTGATAATTGGATAGAGCTTAAATACGAAGAAGTTCAACAGTTA
>AG-402-O21
ATGAGCAAGACCTCTCAAGATGTTCTTCGTCAAATTAAGGATGAAGGCATTGAGCTAATA
GATCTAAAATTCGCTGACTTACATGGAAAATGGCAGCATTTAACCGTAGCTTCAGATCTT
ATTGAAGAAGCCTCTTTCACAGAAGGACTGGCATTTGATGGTTCTTCTATTCGCGGATGG
AAAGCTATTAACGAATCAGATATGGCAATGGTTCCAGATCCATCAACAAGCTGGATAGAT
CCTTTTTACCATCACAAAACTCTTAGCTTGATTTGTTCAATTCAGGAACCTAGAAGTGGA
GAACCGTATGCCAGATGTCCAAGAGCTTTGGCACAAAAAGCATTGGACTATTTAGGTAGC
ACTAGTGTTGCAGATGCTGCATTCTTCGGTCCTGAACCAGAATTCTTTATTTTTGATGAC
GTTAGATATAACTCAGGGGAAGGTGGGAGTTTTTATAGCGTAGATACGATAGAAGCCCCT
TGGAACACAGGAAGAGTTGAGGAGGGTGGCAATCTTGGATACAAAATTCAACTTAAAGAA
GGATATTTCCCAGTCTCTCCCAATGACACAGCGCAAGACATGAGATCTGAAATGCTTCTT
TTAATGGGTGAGCTTGGAATACCTATTGAAAAACATCACCATGAAGTAGCAGGTGCTGGA
CAACATGAATTGGGGATGAAATTCGCACCCCTAATCAACGCTGCAGACAATGTGATGATT
TACAAATATATTGTCAGAAATGTAGCCAAAAAATACGGAAAGACTGCAACTTTCATGCCT
AAGCCAGTCTTTAATGACAATGGAACAGGAATGCATGTTCATCAAAGTTTATGGAAAAGT
GGTCAGCCTTTATTCTATGGCGAAGGTACTTACGCCAATTTATCTCAAACGGCTAAATGG
TACATAGGAGGAATTCTGAAACACGCCCCTTCATTCCTTGCATTTACAAACCCAACTACC
AACAGTTACAAAAGATTAGTACCAGGATTTGAAGCACCAGTTAATTTAGTTTATTCACAA
GGTAATAGATCAGCTGCTGTAAGAATTCCTTTGACAGGACCAAGTCCAAAAGCAAAGAGG
CTTGAATTTAGATCAGGTGATGCATTAGCTAATCCTTATATTGCTTTTTCAGCGATGATG
ATGGCAGGTATTGATGGGATCAAGAATCAAATTGATCCTGGGGATGGCGTTGACGTTGAC
CTTTTTGAACTACCTTCAGAAGAATTATCAAAAATAGATACTGTCCCTTCCTCGTTAAAT
GATGCATTGGAAGCATTGAAAAGTGACAACAAATATTTAACTGAAGGAGGAGTATTTACT
GACGATTTCATTGATAACTGGATAGATCTTAAATACGAAGAAGTTCAACAGTTA
>AG-402-I22
ATGAGCAAGACCTCTCAAGATGTTCTTCGTCAAATTAAGGATGAAGGCATTGAGCTAATA
GATCTAAAATTCGCTGACTTACATGGAAAATGGCAGCATTTAACCGTAGCTTCAGATCTT
ATTGAAGAAGCATCTTTCACAGAAGGACTGGCATTTGATGGTTCTTCTATTCGCGGATGG
AAAGCTATTAACGAATCAGATATGGCAATGGTTCCAGATCCATCAACAAGCTGGATAGAT
CCTTTTTACCATCACAAAACTCTTAGCTTGATCTGTTCAATTCAGGAACCTAGAAGTGGA
GAACCGTATGCCAGATGTCCAAGAGCTTTGGCACAAAAAGCATTGGACTATTTAGGGAGC
ACTAGTGTTGCAGATGCTGCATTCTTCGGTCCTGAACCAGAATTCTTTATTTTTGATGAC
GTTAGATATAACTCAGGGGAAGGTGGGAGTTTTTATAGCGTAGATACGATAGAAGCCCCT
TGGAACACAGGAAGAGTTGAGGAGGGTGGCAATCTTGGATACAAAATTCAACTTAAAGAA
GGATATTTCCCAGTCTCTCCCAATGACACAGCGCAAGACATGAGATCTGAAATGCTTCTT
TTAATGGGTGAGCTTGGAATACCTATTGAAAAACATCACCATGAAGTAGCAGGTGCTGGA
CAACATGAATTGGGGATGAAATTCGCACCCCTAATCAACGCTGCAGACAATGTGATGATT
TACAAATATGTTGTCAGGAATGTAGCCAAAAAATATGGAAAGACTGCAACTTTCATGCCC
AAGCCAGTCTTTAATGACAATGGAACAGGAATGCATGTTCATCAAAGTTTATGGAAAAGT
GGTCAGCCTTTATTCTATGGCGAAGGTACTTACGCCAATTTATCTCAAACGGCTAAATGG
TACATAGGAGGAATTCTGAAACACGCCCCTTCATTCCTTGCATTTACAAACCCAACTACC
AACAGTTACAAAAGATTAGTACCAGGATTTGAAGCACCAGTTAATTTAGTTTATTCGCAA
GGTAATAGATCAGCTGCTGTAAGAATTCCTTTGACAGGACCAAGTCCAAAAGCAAAGAGG
CTTGAATTTAGATCAGGTGATGCATTAGCTAATCCTTATATTGCTTTTTCAGCGATGATG
ATGGCAGGTATTGATGGGATCAAGAATCAAATTGATCCTGGGGATGGCGTTGACGTTGAC
CTTTTTGAACTACCTTCAGAAGAATTATCAAAAATAGATACTGTCCCTTCCTCGTTAAAT
GATGCATTGGAGGCATTGAAAAGTGACAACAAATATTTAACTGAAGGAGGAGTATTTACT
GACGATTTCATTAATAACTGGATAGATCTTAAATACGAAGAAGTTCAACAGTTA
>AG-402-N09
ATGAGCAAGACCTCTCAAGATGTTCTTCGTCAAATTAAGGATGAAGGCATTGAGCTAATA
GATCTAAAATTCGCTGACTTACATGGGAAATGGCAGCATTTAACCGTAGCTTCAGATCTT
ATTGAAGAAGCCTCTTTCACAGAAGGACTTGCATTTGATGGTTCTTCTATTCGCGGATGG
AAAGCTATTAACGAATCAGATATGGCAATGGTTCCAGATCCATCAACAAGCTGGATAGAT
CCTTTTTACCATCACAAAACTCTTAGCTTAATTTGTTCAATTCAGGAACCTAGAAGTGGA
GAACCCTATGCCAGATGTCCAAGAGCTTTAGCACAAAAAGCATTGGACTATTTAGGGAGC
ACTAGTGTTGCAGATGCTGCATTCTTCGGTCCTGAACCAGAATTCTTTATTTTTGATGAC
GTTAGATATAACTCAGGGGAAGGTGGGAGTTTTTATAGCGTAGATACGATAGAAGCCCCT
TGGAACACAGGAAGAGTTGAGGAGGGTGGCAATCTTGGATACAAAATTCAACTTAAAGAA
GGATATTTCCCAGTCTCTCCCAATGACACAGCGCAAGACATGAGATCTGAAATGCTTCTT
TTGATGGGTGAGCTTGGAATACCTATTGAAAAACATCACCATGAAGTAGCAGGTGCTGGA
CAACATGAATTGGGGATGAAATTCGCACCCCTAATCAACGCTGCAGACAATGTGATGATT
TACAAATATATTGTCAGGAATGTAGCCAAAAAATACGGAAAGACTGCAACTTTCATGCCC
AAGCCAGTCTTTAATGACAATGGAACAGGAATGCATGTTCATCAAAGTTTATGGAAAAGT
GGTCAGCCTTTATTCTATGGCGAAGGTACTTACGCCAATTTATCTCAAACGGCTAAATGG
TACATAGGAGGAATTCTGAAACACGCCCCTTCATTTCTTGCATTTACAAACCCAACTACC
AACAGTTACAAAAGATTAGTACCAGGATTCGAAGCACCAGTTAATTTAGTTTATTCACAA
GGTAATAGATCAGCTGCTGTAAGAATTCCTTTAACAGGACCAAGTCCAAAAGCAAAGAGG
CTTGAATTTAGATCAGGTGATGCATTAGCTAATCCTTATATTGCTTTTTCAGCAATGATG
ATGGCAGGTATTGATGGGATCAAGAATCAAATTGATCCTGGGGATGGCGTTGACGTTGAC
CTTTTTGAACTACCTTCAGAAGAATTATCAAAAATAGATACTGTCCCTTCCTCGTTAAAT
GATGCATTGGAGGCATTGAAAAGTGACAACAAATATTTAACTGAAGGAGGAGTATTTACT
GACGATTTCATTGATAACTGGATAGATCTTAAATACGAAGAAGTTCAACAGTTA
>AG-402-C09
ATGAGCAAGACCTCTCAAGATGTTCTTCGTCAAATTAAGGATGAGGGCATTGAGCTAATA
GATCTAAAATTTGCTGACTTACATGGTAAGTGGCAACATTTAACCGTAGCTTCAGATCTT
ATTGAAGAAGACTCTTTCTCAGAAGGACTTGCTTTTGATGGTTCTTCTATTCGTGGATGG
AAAGCCATAAACGAATCAGATATGGCAATGGTTCCAGATCCATCGACAAGCTGGATAGAC
CCTTTTTACCATCACAAAACTCTTAGCTTGATTTGTTCAATTCAGGAGCCAAGAAGCGGA
GAACCATATGCCAGATGTCCAAGAGCTCTAGCGCAAAAAGCATTAGATTATTTGGGAAGT
ACAAGTGTTGCAGATGCAGCATTCTTTGGCCCTGAACCAGAATTCTTTATTTTTGATGAC
GTTAGATACAATTCAGGGGAAGGTGGGAGTTTTTATAGCGTTGACACCATAGAAGCTCCT
TGGAACACAGGACGAGTTGAGGAAGGTGGCAACCTTGGATACAAGATTCAACTTAAAGAA
GGCTATTTTCCAGTGTCACCTAATGACACCGCACAAGACATGAGATCTGAAATGCTTCTT
TTGATGGGTGAGCTGGGGATACCTATTGAAAAACATCACCATGAAGTTGCAGGAGCTGGA
CAACATGAATTGGGGATGAAATTTGCACCCCTAATAAATGCGGCCGACAATGTAATGATT
TATAAATACATTGTCAGGAATGTAGCCAAAAAATACGGAAAGACTGCAACTTTCATGCCT
AAGCCAGTCTTCAATGACAATGGAACAGGAATGCATGTTCATCAAAGTTTATGGAAAAGT
GGTCAGCCTTTATTTTATGGAGAAGGAACTTATGCCAATTTATCTCAAACAGCTAAATGG
TACATAGGCGGAATACTCAAACATGCGCCTTCATTTCTTGCATTTACAAACCCAACCACA
AACAGTTACAAAAGATTAGTTCCAGGATTTGAAGCACCAGTTAATTTAGTTTATTCACAG
GGGAATAGATCAGCTGCTGTAAGAATTCCTTTGACTGGGCCAAGTCCAAAAGCAAAGAGG
CTTGAATTTAGATCGGGTGATGCATTAGCCAACCCTTATATTGCTTTCTCCGCAATGATG
ATGGCAGGTATTGATGGAATCAAGAATCAAATTGATCCTGGTGATGGAGTTGACGTTGAT
CTTTTTGAGCTTCCTTCAGAGGAATTATCAAAAATAGATACTGTTCCTTCCTCGTTGAAT
GATGCATTAGAGGCGTTAAAGAGTGACAACAAATATTTAACTGAGGGAGGAGTATTTACT
GACGATTTTATTGAGAACTGGATAGATCTTAAATATGAAGAAGTTCAACAACTA
>AG-402-I20
ATGAGCAAGACCTCTCAAGATGTTCTTCGTCAAATTAAGGATGAAGGCATTGAGCTAATA
GACTTAAAATTCGCTGACTTACATGGTAAGTGGCAACATTTAACTGTGGCTTCTGATCTC
ATTGAAGAAAGTTCCTTCTCTGAAGGACTTGCTTTTGATGGCTCTTCTATTCGCGGTTGG
AAGGCCATAAACGAGTCAGATATGGCAATGGTTCCTGATCCATCAACAAGCTGGATAGAC
CCTTTTTACCATCACAAAACCCTTAGCTTGATTTGTTCAATTCAGGAGCCAAGAAGTGGA
GAACCATATGCAAGATGTCCAAGAGCTTTGGCACAAAAAGCTTTGGATTATTTAGGAAGC
ACTAGTGTTGCAGATGCTGCATTCTTTGGCCCTGAACCAGAATTCTTTATTTTTGATGAT
GTCAGATATAACTCAGGGGAAGGGGGAAGTTTTTACAGCGTCGACACCATCGAAGCTCCT
TGGAATACAGGGAGAGTTGAAGAAGGTGGAAACCTTGGATACAAAATTCAACTTAAAGAA
GGATATTTCCCAGTCTCCCCAAATGATACGGCACAAGACATGAGGTCTGAGATGCTACTA
CTAATGGGTGAATTGGGTATACCCATTGAGAAGCATCACCATGAAGTAGCAGGAGCTGGC
CAACACGAGTTAGGGATGAAATTTGCTCCCCTAATCAACGCAGCTGACAACGTAATGATC
TACAAATACATAGTCAGGAATGTTGCCAAAAAATATGGAAAGACAGCTACTTTTATGCCT
AAACCAGTCTTCAATGATAATGGGACAGGAATGCATGTTCACCAAAGTTTATGGAAAAGT
GGCCAGCCTTTATTTTATGGAGAAGGAACATATGCAAATTTATCTCAAACAGCTAAATGG
TACATAGGTGGAATCCTCAAGCATGCACCTTCTTTCCTTGCCTTTACAAATCCAACTACC
AACAGTTACAAAAGATTAGTTCCGGGTTTCGAAGCACCCGTGAATTTAGTTTATTCACAA
GGGAATAGATCAGCTGCTGTCAGAATCCCTTTAACTGGTCCAAGTCCTAAAGCAAAAAGG
CTTGAATTCCGTTCAGGTGATGCTTTAGCTAACCCTTACATTGCTTTTTCAGCAATGATG
ATGGCAGGTATTGATGGAATAAAGAATCAAATTGACCCAGGAGATGGTGTTGATGTTGAC
CTATTTGAGCTTCCTTCTGATGAACTTTCAAAGATAGATACTGTACCTTCTTCATTGAAT
GATGCATTAGAAGCATTAAAAAGCGACAACAAATATTTAACTGAAGGGGGAGTATTTACC
AACGACTTCATTGACAACTGGATAGATCTTAAATACGAAGAGGTTCAACAGTTA
>AG-402-A08
ATGAGCAAGACCTCTCAAGATGTTCTTCGTCAAATTAAGGATGAGGGCATTGAGCTAATA
GATCTAAAATTCGCTGACTTACATGGTAAGTGGCAACATTTAACTGTAGCCTCAGATCTT
ATTGAAGAAAGCTCTTTCTCAGAAGGACTTGCTTTTGATGGGTCTTCCATTCGTGGTTGG
AAAGCCATAAACGAGTCAGATATGGCGATGGTTCCAGATCCATCAACAAGCTGGATAGAC
CCTTTTTATCATCACAAAACTCTTAGCTTGATTTGTTCAATACAGGAGCCAAGAAGCGGA
GAGCCATATGCCAGATGTCCAAGAGCATTGGCACAAAAAGCCTTGGATTATTTAGGAAGC
ACGAGTGTTGCAGATTCTGCATTCTTTGGACCTGAACCAGAATTCTTTATTTTTGATGAT
GTCCGATACAACTCAGGAGAAGGTGGAAGTTTTTATAGCGTAGATACGATAGAAGCGCCA
TGGAATACAGGGCGAATAGAGGAAGGAGGAAACCTTGGATACAAAATTCAACTAAAAGAA
GGGTATTTCCCGGTCTCTCCTAATGACACTGCTCAAGACATGAGGTCTGAGATGCTTCTA
CTGATGGGTGAGTTAGGAATACCAATTGAGAAACATCACCATGAAGTAGCAGGAGCTGGC
CAACATGAATTGGGAATGAAATTTGCGCCCCTAATTAATGCAGCTGACAATGTAATGATT
TACAAATACATTGTCAGAAATGTAGCCAAAAAATATGGAAAGACAGCAACTTTTATGCCT
AAACCAGTCTTTAATGATAATGGAACAGGAATGCATGTTCACCAAAGTTTGTGGAAAAGT
GGCGAGCCCTTATTTTATGGAGAAGGCACATATGCAAATTTATCTCAAACAGCTAAATGG
TACATAGGTGGAATACTCAGGCATGCGCCTTCTTTCCTAGCATTTACGAATCCAACTACA
AACAGTTACAAAAGGCTAGTTCCAGGCTTTGAAGCGCCAGTAAATCTAGTTTATTCTCAA
GGTAATAGATCTGCCGCTGTAAGAATTCCTTTAACTGGACCAAGTCCTAAAGCCAAGAGA
CTTGAATTCCGTTCTGGTGATGCATTGGCTAACCCTTACATTGCCTTTTCAGCAATGATG
ATGGCTGGGATTGATGGAATCAAGAATCAAATTGATCCTGGAGATGGTGTTGATGTTGAC
CTCTTTGAGCTTCCTTCCGAGGAATTATCAAAAATAGACACTGTTCCCTCTTCTTTGAAC
GATGCATTAGAGGCATTAAAAAGTGACAACAAATATTTAACGGAAGGAGGAGTATTTACT
GAAGATTTCATCAACAACTGGATAGAACTTAAATACGAAGAAGTTCAACAGCTA
>MIT1214
ATGAGCAAGACCTCTCAAGATGTTCTTCGTCAAATTAAGGATGAGGGCATTGAGCTAATA
GACCTAAAATTCGCTGATCTACATGGCAAGTGGCAGCATTTAACTGTAGCTTCAGATCTG
ATTGAAGAAAGCTCTTTCTCAGAAGGGCTTGCTTTTGATGGCTCTTCCATTCGCGGTTGG
AAAGCCATAAACGAATCCGATATGGCGATGGTTCCAGATCCATCAACAAGCTGGATAGAC
CCTTTTTACCATCACAAAACTCTTAGTTTGATTTGTTCAATTCAGGAGCCAAGAAGCGGA
GAGCCATACGCAAGATGTCCAAGAGCATTAGCACAAAAAGCCTTGGATTATTTAGGAAGC
ACGAGTGTTGCAGATTCAGCATTCTTTGGCCCTGAACCAGAATTCTTTATTTTCGATGAT
GTCCGATATAACTCAGGAGAGGGGGGAAGTTTTTACAGCGTCGACACCATAGAAGCCCCT
TGGAACACAGGAAGAGTAGAGGAAGGCGGAAACCTTGGTTACAAAATTCAATTAAAAGAA
GGTTATTTCCCAGTATCCCCTAACGACACTGCTCAAGACATGAGGTCTGAGATGCTTCTA
CTGATGGGTGAATTAGGAATACCAATAGAGAAACATCACCATGAAGTTGCAGGAGCTGGC
CAACATGAATTAGGGATGAAATTTGCGCCCCTAATAAATGCAGCTGACAATGTGATGATT
TACAAATACATAGTTAGGAATGTAGCCAAAAAATATGGGAAAACTGCAACTTTTATGCCT
AAACCAGTCTTCAATGACAATGGAACAGGAATGCATGTTCACCAAAGCTTATGGAAAGGT
GGCCAGCCATTATTTTATGGAGAAGGCACATATGCGAATCTGTCTCAAACAGCTAAATGG
TATATCGGGGGAATCCTTAAGCATGCACCTTCCTTCCTTGCGTTTACAAACCCAACCACC
AACAGTTACAAAAGGTTGGTTCCGGGATTCGAAGCACCGGTAAATTTAGTTTATTCTCAA
GGAAATAGATCAGCTGCAGTAAGAATTCCTTTAACTGGACCAAGTCCTAAAGCAAAGAGA
CTTGAATTTCGTTCTGGTGATGCATTGGCTAATCCTTATATTGCTTTTTCAGCAATGATG
ATGGCTGGTATTGATGGAATCAAAAATCAAATTGATCCTGGAGATGGCGTTGATGTCGAT
CTTTTTGAGCTTCCTTCTGAGGAACTATCAAAAATAGACACTGTTCCCTCCTCATTAAAC
GATGCATTAGAGGCATTAAAAAATGACAATAAATATTTAACGGAAGGAGGAGTATTTACC
GACGACTTCATTAATAACTGGGTTGAACTTAAATACGAAGAAGTGCAACAGCTA
>MIT0917
ATGAGCAAGACCTCTCAAGATGTTCTACGTCAAATCAAGGATGAGGGCATCGAGCTAATA
GATTTAAAATTCGCTGACTTACACGGTAAATGGCAACATTTAACCGTAGCTTCAGATCTC
ATTGAAGAAAGCTCTTTTACAGAAGGACTTGCATTTGATGGCTCTTCCATTCGCGGTTGG
AAAGCTATAAACGAATCTGATATGGCGATGGTTCCAGATCCTTCCACAAGCTGGATAGAC
CCTTTTTATCACCATAAAACTCTCAGCCTTATTTGCTCAATTCAAGAGCCAAGAAGTGGA
GAGCCCTATGCCAGATGTCCAAGAGCATTGGCACAAAAAGCATTGGATTATTTAGGAAGC
ACGAGTGTTGCAGATGCAGCCTTCTTCGGCCCTGAACCAGAATTCTTTATTTTCGATGAT
GTCAGATATAACTCAGGTGAAGGTGGAAGTTTTTACAGCGTAGATACCATAGAAGCCCCA
TGGAATACAGGGAGGGTAGAGGAAGGAGGAAATCTTGGATATAAAATTCAACTAAAAGAA
GGATATTTCCCAGTCTCCCCTAACGATACAGCTCAAGACATGAGGTCTGAGATGCTTCTG
CTGATGGGTGAATTGGGAATACCAATTGAGAAACATCACCATGAAGTAGCCGGAGCTGGC
CAACATGAATTGGGAATGAAATTTGCTCCTCTAATAAACGCAGCAGACAATGTAATGATT
TACAAATACATAGTAAGAAATGTAGCCAAAAAATATGGAAAGACTGCAACTTTTATGCCT
AAACCAGTCTTCAATGACAATGGAACAGGAATGCATGTTCACCAAAGCTTATGGAAAGGC
GGTCAACCTTTATTTTACGGAGAGGGCACCTACGCCAATTTATCTCAAACGGCTAAATGG
TATATAGGAGGAATACTTAAGCATGCTCCTTCTTTTCTAGCATTCACAAATCCAACCACC
AATAGCTACAAAAGATTAGTTCCAGGTTTCGAAGCTCCAGTAAATTTAGTTTATTCACAA
GGCAATAGATCAGCTGCAGTAAGAATTCCTTTAACCGGACCAAGTCCTAAAGCAAAGAGA
CTTGAATTCCGTTCTGGTGATGCCTTAGCTAACCCTTACATTGCTTTTTCAGCAATGATG
ATGGCAGGTATTGATGGAATCAAGAATCAAATTGACCCGGGAGATGGAGTCGATGTTGAC
CTCTTTGAACTCCCATCAGATGAATTAGCAAAAATAGACACTGTTCCCTCCTCATTAAAC
GATGCTCTAGAGGCATTAAAAAGTGACAACAGTTATTTGACTGAAGGTGGCGTATTTACA
GATGATTTCATTAATAACTGGATAGAACTTAAATACGAAGAAGTTCAGCAACTA
>AG-402-M23
ATGAGCAAGACCCCTCAGGATGTTCTTCGTCAAATTAAGGACGAGGGCATTGAGCTTATA
GATTTAAAATTCACCGACCTTCATGGTAAATGGCAACATTTAACGGTAGCCTCCGATCTT
ATTGAAGAAAGCTCTTTCTCAGAAGGACTGGCTTTTGATGGATCTTCTATTCGTGGCTGG
AAAGCTATAAACGAATCAGATATGGCAATGGTGCCTGATCCTTCAACAAGCTGGATTGAC
CCTTTTTACCATCACAAAACCCTCAGCTTAATTTGTTCAATTCAGGAACCAAGAAGTGGA
GAGCCTTATGCTAGATGTCCAAGAGCATTGGCTCAAAAAGCATTAGATTATTTAAGTAGC
ACAAGTGTTGCTGATGCTGCATTCTTCGGACCAGAGCCAGAGTTTTTCATATTTGATGAT
GTTAGATACAACTCAGGAGAAGGTGGAAGTTTTTATAGCGTTGACACAATAGAAGCTCCA
TGGAATACAGGAAGGATTGAAGAAGGCGGAAACCTTGGATACAAAATCCAACTAAAAGAA
GGTTATTTCCCAGTCTCGCCTAACGACACAGCGCAAGACATGAGATCTGAAATGCTTCTT
TTGATGGGTGAGTTAGGAATACCTATTGAGAAACATCATCATGAAGTAGCTGGGGCTGGA
CAACATGAATTAGGAATGAAATTTGCCCCCCTCATAAACGCTGCAGACAATGTGATGATC
TACAAATATATTGTCAGAAACGTAGCTAAGAAATATGGAAAGACTGCAACTTTCATGCCT
AAACCAGTCTTCAATGACAATGGAACAGGTATGCATGTGCACCAAAGTTTATGGAAAAGT
GGAGAGCCTTTATTCTATGGAGAAGGAACTTATGCAAATCTATCTCAAACAGCAAAATGG
TACATAGGAGGAATCCTCAAGCACGCTCCCTCATTCCTTGCATTTACGAATCCAACCACC
AACAGTTACAAGAGATTGGTGCCTGGATTTGAAGCTCCAGTAAATTTAGTTTATTCACAG
GGGAATAGATCAGCGGCTGTAAGGATCCCTTTGACTGGCCCAAGTCCAAAAGCGAAAAGA
CTTGAATTCCGATCAGGTGATGCTTTAGCTAACCCTTATATTGCTTTTTCAGCAATGATG
ATGGCCGGTATTGATGGAATCAAGAATCAAATTGATCCTGGCGATGGGGTTGACGTTGAC
CTTTTTGAACTTCCTTCAGAGGAATTATCAAAAATTGATACGGTTCCTTCTTCGTTAAAT
GATGCATTAGAGGCATTAAAAGACGATAACAAATACCTAACTGAAGGCGGAGTATTTACA
GACGATTTCATTGAAAACTGGATCGATCTTAAATACGAAGAAGTTCAACAACTA
>AG-402-P18
ATGAGCAAAACCCCTCAAGATGTTCTTCGTCAAATTAAGGACGAGGGCATTGAGCTAATA
GATTTAAAATTCTCTGATCTTCATGGGAAGTGGCAACATTTAACAGTAGCTTCAGATTTA
ATAGAAGAAAGTTCTTTTTCTGAGGGACTTGCTTTTGATGGCTCCTCTATACGTGGATGG
AAAGCTATAAACGAATCAGATATGGCAATGGTTCCTGATGCTTCAACAAGTTGGATTGAT
CCTTTTTATCGCCACAAAACTCTTAGCTTAATTTGCTCTATTCAAGAGCCAAGAAGCGGA
GAGCCATATGCCAGATGTCCAAGAGCATTGGCTCAAAAGGCCTTAGATTATCTTGGAAGC
ACAAGTGTTGCAGATGCTGCCTTTTTTGGACCCGAGCCAGAGTTCTTTATTTTTGATGAT
GTCAAATACAACTCAGGAGAAGGTCAAAGTTCTTACAGTGTTGATACGATCGAAGCTCCA
TGGAATACAGGAAGAGAAGAAGAAGGCGGAAATTTAGGATACAAAATCCAACTTAAAGAA
GGATATTTCCCTGTCTCTCCAAACGACACAGCTCAAGACATTAGATCTGAGATGCTGCTT
TTAATGGGCGAACTTGGAATACCTATTGAAAAACATCATCATGAAGTTGCAGGGGCTGGA
CAACATGAGCTAGGAATGAAATTTGCGCCCCTAATTAATGCGGCTGATAATGTAATGATC
TATAAGTACATTGTCAGAAATGTAGCCAAAAAATACGGAAAGACCGCAACATTCATGCCT
AAGCCTGTTTACAATGACAACGGAACAGGAATGCATGTTCATCAAAGTTTATGGAAAGGT
GGTCAACCTTTATTTTATGGGGAAGGTACTTATGCAAACCTTTCACAAACAGCTAAATGG
TACATAGGAGGAATATTAAAACACGCTCCTTCATTCTTGGCTTTTACTAATCCAACAACC
AATAGTTATAAAAGATTGGTGCCTGGATTTGAAGCACCAGTAAATTTAGTTTATTCACAA
GGCAATAGATCAGCTGCTGTGAGGATACCCTTAACTGGATCAAATCCAAAAGCTAAGAGG
CTTGAATTCCGCTCAGGAGACGCATTAGCTAATCCATATATAGCTTTCTCAGCAATGATG
ATGGCAGGCATTGATGGTATCAAAAATCAAATTGATCCTGGAGATGGAGTGGATATTGAC
CTTTTTGAA---TCTTCAGAAGAATTATCTAAAATCAACACAGTGCCTTCCTCTTTAAAT
GATGCATTGGAAGCATTAAAAGCTGACAACAAATATCTAACTGAAGGTGGTGTATTTACT
GATGATTTCATCAACAATTGGATCGAGCTAAAATACGAAGAGGTTCAACAGTTA
>AG-402-L09
ATGAGCAAGACCTCTCAAGATGTTCTTCGTCAAATCAAGGATGAGAACATTGAGCTAATA
GATCTAAAATTCGCTGACCTACATGGTAAGTGGCAACATCTAACTGTAGCTTCAGATCTC
ATTGAAGAAAGCTCTTTCACAGAAGGACTTGCTTTTGATGGCTCTTCTATTCGCGGTTGG
AAAGCCATAAACGAATCGGATATGGCTATGGTTCCGGATCCATCAACAAGCTGGATAGAT
CCTTTTTACCATCACAAAACTCTTAGCTTGATTTGTTCAATCCAGGAGCCTAGAAGCGGA
GAGCCATATGCAAGATGTCCAAGAGCTTTGGCACAAAAAGCATTGGATTATTTAGGAAGC
ACGAGTGTTGCAGATGCTGCATTCTTTGGCCCTGAACCAGAATTCTTTATTTTTGACGAT
GTCCGATATAACTCAGGGGAAGGCGGAAGTTTTTATAGCGTCGATACCATAGAAGCTCCC
TGGAATACTGGGAGAGTAGAGGAAGGAGGAAACCTTGGATACAAAATTCAACTAAAAGAA
GGGTATTTTCCTGTATCCCCTAATGACACAGCTCAAGATATGAGGTCTGAGATGCTTCTA
CTGATGAGCGAATTGGGGATACCAATTGAGAAACATCACCATGAAGTAGCAGGAGCTGGT
CAACATGAATTAGGGATGAAATTTGCGCCCCTAATCAACGCAGCCGACAATGTAATGATT
TACAAATACATTGTCAGGAATGTAGCCAGAAAATATGGAAAGACTGCGACTTTTATGCCC
AAACCAGTCTTCAATGACAATGGGACAGGAATGCATGTTCACCAAAGTTTGTGGAAAAGT
GGCCAGCCACTGTTTTATGGAGAAGGCACTTATGCGAACTTATCTCAAACAGCTAAATGG
TATATAGGTGGAATCCTCAAGCATGCCCCGTCTTTCCTCGCATTTACAAATCCAACCACA
AACAGTTACAAAAGATTAGTACCAGGTTTCGAAGCACCAGTTAATTTAGTTTATTCACAA
GGAAATAGATCAGCAGCTGTAAGAATTCCTTTAACTGGCCCAAGCCCAAAAGCAAAGAGA
CTTGAATTCCGATCTGGTGATGCATTAGCCAATCCATATATTGCTTTTTCAGCAATGATG
ATGGCAGGTATTGATGGAATCAAAAATCAAGTTGATCCTGGAGATGGAGTTGATGTTGAC
CTTTTTGAACTTCCTGCAGAGGAATTATCAAAAATCGAAACAGTTCCATCCTCTTTGAAT
GACGCATTAGAAGCTTTGAAAAGTGACAACAAATATTTAACTGAGGGAGGAGTATTTACC
GATGATTTCATTGATAACTGGATAGATCTTAAATACGAAGAAGTTCAACAGCTA
>AG-402-I21
ATGAGCAAGACCTCTCAAGATGTTCTTCGTCAAATTAAGGATGAGGGCATTGAGCTAATA
GATCTAAAATTCGCTGACTTACACGGTAAGTGGCAACATCTAACAGTAGCTTCAGATCTC
ATTGAAGAAAGCTCTTTCACAGAAGGACTTGCTTTTGATGGCTCTTCCATTCGCGGGTGG
AAAGCCATAAACGAATCGGATATGGCGATGGTTCCAGATCCATCAACAAGTTGGATAGAT
CCTTTTTACCATCACAAAACTCTTAGCTTAATTTGTTCAATTCAGGAGCCAAGAAGCGGA
GAGCCATATGCAAGATGTCCAAGAGCTTTGGCACAAAAAGCATTGGATTATTTAGGAAGC
ACTAGTGTCGCAGATGCTGCATTCTTTGGCCCTGAACCAGAATTCTTTATTTTTGATGAT
GTACGATATAACTCAGGAGAAGGCGGTAGTTTTTACAACGTTGATACCATAGAAGCCCCC
TGGAATACAGGGAGAGTAGAGGAAGGAGGAAACCTTGGATACAAAATTCAATTAAAAGAA
GGTTATTTTCCAGTATCCCCTAACGACACAGCTCAAGACATGAGGTCTGAGATGCTACTA
CTTATGGGTGAATTGGGCATACCAATTGAGAAACATCACCATGAAGTAGCAGGAGCTGGT
CAACATGAATTAGGGATGAAATTTGCACCTCTAATCAACGCAGCTGACAATGTAATGATT
TACAAATATATAGTCAGGAATGTGGCCAAGAAATATGGAAAGACTGCAACTTTTATGCCT
AAACCAGTCTTCAATGACAATGGAACAGGAATGCATGTTCACCAAAGTTTATGGAAAAGT
GGACAGCCATTATTTTATGGAGAAGGCACCTATGCGAACTTATCTCAAACAGCTAAATGG
TACATAGGTGGAATCCTAAAGCATGCCCCTTCTTTTTTAGCATTTACAAATCCAACGACA
AACAGTTACAAAAGATTAGTTCCAGGCTTCGAAGCACCAGTAAATTTAGTTTATTCACAA
GGTAATAGATCAGCTGCTGTAAGAATTCCTTTAACTGGACCAAGTCCTAAAGCAAAGAGA
CTTGAATTCCGCTCTGGAGATGCATTGGCTAACCCTTACATTGCTTTTTCAGCAATGATG
ATGGCAGGTATCGATGGAATCAAGAATCAAATTGATCCTGGAGATGGTGTCGATGTTGAC
CTGTTTGAACTTCCCTCTGAGGAATTATCAAAAATAGACACTGTTCCCTCCTCATTGAAC
GATGCATTAGATGCATTAAAAAGTGACAACAAATATTTAACGGAAGGGGGCGTGTTTACC
GAGGATTTCATTAATAACTGGGTAGAACTTAAATACGAAGAAGTTCAACAGCTA
>MIT0801
ATGAGCAAGACCTCTCAAGATGTTCTTCGTCAAATCAAGGATGAGGGCATTGAGCTAATA
GATTTAAAATTCACTGACTTACATGGGAAGTGGCAACATTTAACCGTAGCATCAGATCTC
ATTGAAGAAAGCTCTTTCTCCGAAGGACTTGCTTTTGACGGTTCTTCTATCCGCGGATGG
AAAGCTATAAACGAATCTGATATGGCAATGGTTCCAGATCCATCAACAAGCTGGATAGAC
CCTTTTTATCACCACAAGACTCTTAGCTTGATTTGTTCTATTCAGGAGCCAAGGAGTGGG
GAACCATATGCCAGATGTCCTAGAGCTTTGGCACAAAAAGCATTGGATTATCTAGGAAGC
ACTAGTGTTGCAGATTCTGCTTTCTTCGGTCCTGAACCAGAATTTTTTATTTTTGATGAT
GTTCGATATAACTCAGGGGAAGGCGGAAGTTTTTATAGCGTTGATACCATAGAAGCCCCA
TGGAATACTGGGAGAGTAGAAGAAGGGGGAAACCTTGGATATAAAATTCAACTAAAAGAA
GGGTATTTCCCAGTCTCACCAAATGACACAGCGCAAGACATGAGATCTGAGATGCTTCTG
CTGATGGGTGAATTGGGTATACCCATTGAGAAACATCACCATGAAGTAGCGGGAGCTGGC
CAACATGAATTAGGAATGAAATTTGCTCCCCTAATCAACGCAGCTGACAATGTAATGATC
TACAAATACATTGTCAGAAATGTAGCAAAAAAATATGGGAAGACTGCCACCTTTATGCCT
AAGCCAGTCTTCAATGACAATGGAACAGGGATGCATGTACATCAAAGCTTATGGAAAGGC
GGTCAACCTTTATTCTATGGAGAGGGTACATATGCCAATTTATCTCAAACAGCTAAATGG
TACATAGGTGGAATACTAAAACATGCACCATCATTCCTTGCGTTTACAAATCCAACTACC
AACAGTTACAAAAGATTGGTACCAGGATTCGAGGCTCCAGTTAATTTAGTTTATTCACAG
GGTAATAGATCAGCTGCTGTAAGAATCCCCTTAACTGGACCAAGTCCAAAAGCAAAGAGG
CTAGAATTTAGATCAGGAGATGCATTGGCCAACCCTTACATTGCTTTTTCAGCAATGATG
ATGGCAGGTATCGATGGAATCAAAAATCAGATTGATCCTGGAGATGGAGTTGACGTAGAC
CTTTTTGAACTTCCATCAGAGGAATTATCAAAAATAGACACTGTTCCTTCCTCATTGAAT
GATGCATTAGAGGCATTAAAAAATGACAACAATTATTTAACTGAAGGGGGAGTATTTACA
GAAGATTTCATTAATAACTGGATAGAGCTTAAATACGAAGAAGTTCAACAGCTA
>MIT1013
ATGAGCAAGACCTCTCAAGATGTTCTTCGTCAAATTAAAGATGAGGGCATTGAACTAATA
GATTTAAAGTTCGCGGACTTACATGGCAAGTGGCAACATTTAACTGTAGCTTCAGATCTC
ATTGAAGAAAGCTCTTTTTCAGAAGGGCTTGCTTTTGATGGTTCCTCTATTCGAGGTTGG
AAAGCCATAAACGAATCAGATATGGCAATGGTTCCAGATCCATCAACGAGCTGGATAGAC
CCTTTTTACCATCACAAAACTCTTAGCCTGATTTGTTCAATTCAGGAGCCCAGAAGTGGA
GAACCATATGCCAGATGTCCAAGAGCTTTAGCACAAAAAGCATTGGATTATTTAGGGAGC
ACTAGTGTTGCAGATGCTGCATTCTTTGGTCCTGAACCAGAATTCTTTATTTTTGATGAT
GTCCGATATAACTCAGGGGAAGGTGGAAGTTTTTATAGCGTTGATACAATAGAAGCTCCG
TGGAATACGGGGAGAGTGGAAGAGGGAGGAAACCTTGGATACAAAATTCAACTAAAAGAA
GGGTATTTCCCAGTTTCACCTAACGACACAGCTCAAGACATGAGGTCTGAGATGCTACTA
CTTATGGGTGAATTGGGTATCCCCATTGAAAAGCACCATCATGAAGTAGCAGGAGCTGGC
CAACACGAATTAGGGATGAAATTTGCTCCCCTAATCAACGCAGCCGACAATGTAATGATC
TACAAATACATCGTCAGGAACGTAGCAAAGAAATATGGAAAGACTGCCACTTTCATGCCC
AAGCCAGTTTTCAATGACAATGGAACAGGAATGCATGTTCATCAAAGTTTATGGAAAGGC
GGTCAACCTTTATTCTATGGCGAAGGTACCTATGCCAATTTATCTCAAACGGCTAAATGG
TATATAGGTGGAATACTAAAACATGCACCATCATTCCTTGCTTTTACTAATCCAACTACA
AACAGCTACAAAAGATTAGTACCAGGTTTCGAGGCACCAGTTAATTTAGTTTATTCACAG
GGTAATAGATCAGCTGCTGTAAGAATTCCTTTGACTGGACCTAGTCCAAAAGCAAAAAGG
CTTGAATTCAGATCGGGTGATGCATTAGCCAATCCATATATTGCTTTTTCCGCAATGATG
ATGGCAGGTATCGATGGAATCAAAAATCAAATTGATCCTGGAGATGGAGTTGACGTTGAC
CTTTTTGAGCTCCCTTCTGAGGAATTATCAAAAATAGACACTGTTCCCTCTTCATTGAAC
GATGCATTAGAAGCATTAAACAGTGACAATAAATATTTAACGGAAGGAGGCGTATTTACC
GAAGATTTCATCAATAACTGGATAGAACTTAAATACGAAGAAGTTCAACAGCTA
>AG-402-A21
ATGAGCAAGACCTCTCAAGATGTTCTTCGTCAAATCAAGGATGAGGGCATTGAACTAATA
GATCTAAAATTCGCTGACCTTCATGGTAAGTGGCAACATTTAACTGTAGCTTCAGATCTC
ATTGAAGAAAGCTCTTTCTCTGAAGGACTTGCTTTTGATGGCTCTTCCATTCGCGGTTGG
AAAGCAATAAACGAATCTGATATGGCGATGGTTCCAGATCCATCAACAAGTTGGATAGAC
CCTTTTTATCATCATAAAACTCTTAGTTTGATTTGTTCAATTCAAGAGCCAAGAAGTGGA
GAGCCATATGCCAGATGTCCAAGAGCATTGGCACAAAAGGCATTGGATTATTTAGGAAGC
ACGAGCGTCGCAGATGCAGCATTCTTTGGTCCTGAACCTGAATTCTTTATTTTTGATGAT
GTCAGATATAACTCAGGGGAAGGTGGGAGTTTTTACAGCGTAGACACCATAGAAGCCCCT
TGGAATACAGGAAGAGTAGAAGAAGGAGGAAACCTTGGTTACAAAATTCAACTAAAAGAA
GGATATTTTCCTGTCTCCCCTAATGACACAGCTCAAGACATGAGGTCTGAGATGCTTCTA
CTAATGGGTGAATTGGGAATTCCAATTGAGAAACATCATCATGAAGTAGCAGGAGCAGGC
CAACATGAATTGGGGATGAAATTTGCGCCCCTAATCAACGCAGCAGACAATGTAATGATT
TACAAATACATAGTCAGGAATGTAGCCAAAAAGTATGGTAAAACTGCAACGTTTATGCCT
AAACCAGTCTTCAATGACAATGGCACAGGGATGCATGTTCACCAAAGTTTGTGGAAAAGT
GGGCAGCCTTTATTTTATGGCGAAGGCACGTATGCAAATCTATCTCAAACAGCTAAATGG
TACATAGGTGGAATCCTGAAGCATGCGCCTTCTTTCCTAGCATTTACAAATCCAACTACC
AACAGTTACAAAAGATTAGTTCCAGGATTCGAGGCACCAGTTAATTTAGTTTATTCTCAG
GGTAATAGATCTGCTGCTGTAAGAATTCCTTTAACTGGACCAAGTCCAAAAGCGAAAAGA
CTTGAATTCCGATCAGGTGATGCATTAGCTAACCCATACATTGCTTTTTCAGCAATGATG
ATGGCAGGTATTGATGGCATCAAAAATCAAATTGATCCTGGGGATGGAGTTGATGTTGAC
CTGTTTGAGCTTCCTTCAGAGGAATTATCAAAAATAGACACTGTTCCTTCCTCATTGAAC
GATGCATTAGAGGCATTAAAAAGTGACAACAAATATTTAACTGAGGGAGGCGTTTTTACC
GACGACTTCATTGACAACTGGATAGATCTTAAATACGAAGAAGTTCAACAGCTA
>AG-402-G06
ATGAGCAAGACCTCTCAAGATGTTCTTCGTCAAATTAAGGATGAGGGCATTGAGCTAATA
GATTTAAAATTCACTGACTTACATGGGAAGTGGCAACATTTAACCGTAGCTTCAGATCTC
ATTGAAGAAAGCTCTTTTACAGAAGGACTCGCTTTTGATGGGTCTTCCATTCGCGGTTGG
AAAGCCATAAACGAATCAGATATGGCGATGGTTCCAGATCCTTCAACAAGCTGGATAGAC
CCTTTTTACCATCATAAAACTCTCAGCTTGATTTGCTCAATTCAAGAGCCAAGAAGCGGA
GAGCCCTATGCCAGATGTCCAAGAGCATTGGCACAAAAAGCATTGGATTATTTAGGAAGT
ACAAGTGTTGCAGATGCTGCATTCTTCGGCCCTGAACCAGAATTCTTTATTTTTGATGAT
GTCCGATATAACTCAGGGGAAGGTGGAAGTTTTTATAGCGTAGATACCATAGAAGCCCCA
TGGAATACAGGGAGGGTAGAGGAAGGTGGAAACCTTGGATACAAAATTCAACTAAAAGAA
GGATACTTCCCAGTCTCTCCTAATGACACTGCTCAAGACATGAGATCTGAGATGCTTCTA
CTGATGGGCGAATTGGGAATACCAATTGAGAAACATCACCATGAAGTAGCAGGAGCTGGG
CAACATGAATTGGGAATGAAATTTGCTCCTCTAATTAACGCCGCTGACAATGTAATGATT
TACAAATACATCGTCAGGAATGTTGCTAAAAAATATGGAAAGACTGCAACTTTTATGCCT
AAACCAGTCTTCAATGACAATGGGACAGGAATGCATGTTCACCAAAGTTTGTGGAAAGGC
GGTCAACCCTTATTTTATGGAGAGGGTACTTACGCCAATTTATCTCAAACAGCTAAATGG
TACATAGGTGGAATCCTAAAGCATGCGCCTTCTTTTCTAGCATTTACAAATCCAACCACG
AATAGCTACAAAAGATTAGTTCCTGGTTTCGAAGCACCCGTAAATTTAGTTTATTCACAA
GGTAATCGATCGGCTGCCGTGAGAATTCCTTTAACCGGACCAAGTCCAAAAGCCAAAAGA
CTTGAATTCCGCTCGGGTGATGCCTTAGCTAACCCTTACATTGCTTTTTCAGCAATGATG
ATGGCAGGTATCGATGGAATCAAGAATCAAATTGATCCGGGAGATGGAGTTGATGTTGAC
CTTTTTGAACTCCCATCAGATGAATTATCAAAAATAGATACTGTTCCTTCCTCATTGAAT
GATGCTTTGGAGGCATTAAAAAACGACAACAAATATTTAATTGAAGGGGGAGTATTTACT
ACCGATTTTATTGATAACTGGATAGATCTAAAATACGAAGAAGTTCAACAGCTC
>MIT0913
ATGAGCAAGACCTCTCAAGATGTTCTTCGTCAAATTAAGGATGAGGGCATTGAGCTAATA
GATCTAAAATTCACTGACCTACATGGTAAATGGCAACACTTAACTGTAGCTTCAGATCTC
ATTGAAGAAAGCTCTTTCACAGAAGGACTTGCGTTTGATGGCTCTTCCATCCGCGGTTGG
AAAGCAATAAACGAATCCGACATGGCGATGGTCCCAGATCCATCAACAAGTTGGATAGAC
CCCTTTTACCATCACAAGACTCTTAGCTTGATTTGTTCAATTCAGGAGCCAAGAAGCGGA
GAGCCATATGCCAGGTGTCCAAGAGCATTGGCACAAAAAGCATTGGATTATTTAGGCAGC
ACAAGTGTTGCAGATTCTGCATTCTTCGGCCCTGAACCTGAATTCTTTATTTTTGATGAT
GTCAGATATAACTCAGGCGAAGGTGGAAGTTTTTACAGCGTTGATACCATCGAGGCTCCT
TGGAATACAGGGAGAGTTGAAGAAGGAGGAAACCTTGGATACAAAATTCAACTAAAAGAA
GGATATTTTCCAGTCTCTCCTAATGACACCGCTCAAGACATGAGGTCTGAGATGCTTCTA
CTTATGGGTGAATTGGGAATACCAATTGAGAAACATCACCATGAGGTAGCTGGAGCTGGC
CAACATGAATTAGGGATGAAATTTGCCCCCCTAATTAACGCAGCTGATAATGTGATGATT
TACAAATACATTGTTAGAAATGTAGCCAAAAAATATGGAAAAACTGCGACTTTTATGCCT
AAGCCAGTCTTTAATGACAATGGGACAGGAATGCATGTTCACCAAAGTTTGTGGAAAAGT
GGTGAGCCCTTATTTTATGGAGAAGGCACATATGCAAATCTATCTCAAACAGCTAAATGG
TACATAGGTGGAATTCTCAAGCATGCTCCTTCTTTCCTAGCATTTACGAATCCAACGACT
AACAGCTACAAAAGATTAGTCCCAGGTTTCGAAGCACCCGTCAATTTAGTTTATTCACAA
GGTAATAGATCAGCGGCGGTAAGGATTCCATTAACAGGACCAAGTCCTAAAGCAAAGAGA
CTTGAATTCCGTTCTGGTGATGCATTGGCTAACCCTTATATTGCTTTTTCAGCAATGATG
ATGGCTGGTATTGATGGAATAAACAATCAAATTGATCCTGGAGATGGAGTTGATGTTGAC
CTCTTCGAGCTTCCTTCTGAGGAATTGTCAAAAATAGACACTGTTCCCTCCTCATTGAAT
GATGCATTGGAGGCATTAAAAAGTGACAACAAATATTTAACGGAAGGAGGTGTATTTACT
GAAGACTTTATTAATAACTGGATAGAGCTGAAATACGAAGAAGTTCAACAGCTA
>MIT0912
ATGAGCAAGACCTCTCAAGATGTTCTTCGTCAAATTAAGGATGAGGGCATTGAGCTAATA
GATCTAAAATTCACTGACCTACATGGTAAATGGCAACACTTAACTGTAGCTTCAGATCTC
ATTGAAGAAAGCTCTTTCACAGAAGGACTTGCCTTTGATGGCTCTTCCATCCGCGGTTGG
AAAGCAATAAACGAATCCGACATGGCGATGGTCCCAGATCCATCAACAAGTTGGATAGAC
CCCTTTTACCATCACAAGACTCTTAGCTTGATTTGTTCAATTCAGGAGCCAAGAAGCGGA
GAGCCATATGCCAGGTGTCCAAGAGCATTGGCACAAAAAGCATTGGATTATTTAGGCAGC
ACAAGTGTTGCAGATTCTGCATTCTTCGGGCCTGAACCTGAATTCTTTATTTTTGATGAT
GTCAGATATAACTCAGGCGAAGGTGGAAGTTTTTACAGCGTTGATACCATCGAGGCTCCT
TGGAATACAGGGAGAGTTGAAGAAGGAGGAAACCTTGGATACAAAATTCAACTAAAAGAA
GGATATTTTCCAGTCTCTCCTAATGACACCGCTCAAGACATGAGGTCTGAGATGCTTCTA
CTTATGGGTGAATTGGGAATACCAATTGAGAAACATCACCATGAGGTAGCTGGAGCTGGC
CAACATGAATTAGGGATGAAATTTGCCCCCCTAATTAACGCAGCTGATAATGTGATGATT
TACAAATACATTGTTAGAAATGTAGCCAAGAAATATGGAAAAACTGCGACTTTTATGCCT
AAGCCAGTCTTTAATGACAATGGGACAGGAATGCATGTTCACCAAAGTTTGTGGAAAAGT
GGTGAGCCCTTATTTTATGGAGAAGGCACATATGCAAATCTATCTCAAACAGCTAAATGG
TACATAGGTGGAATTCTCAAGCATGCTCCTTCTTTCCTAGCATTTACAAATCCAACGACT
AACAGCTACAAAAGATTAGTCCCAGGTTTCGAAGCACCCGTCAATTTAGTTTATTCACAA
GGTAATAGATCAGCGGCGGTAAGGATTCCATTAACAGGACCAAGTCCTAAAGCAAAGAGA
CTTGAATTCCGTTCTGGTGATGCATTGGCTAACCCTTATATTGCTTTTTCAGCAATGATG
ATGGCTGGTATTGATGGAATCAACAATCAAATTGATCCTGGAGATGGTGTTGATGTTGAC
CTCTTCGAGCTTCCTTCTGAGGAATTATCAAAAATAGACACTGTTCCCTCCTCATTGAAT
GATGCATTGGAGGCATTAAAAAGTGACAACAAATATTTAACGGAAGGAGGTGTATTTACT
GAAGACTTTATTAATAACTGGATAGAGCTGAAATACGAAGAAGTTCAACAGCTA
>AG-402-B19
ATGAGCAAGACCCCTCAAGATATTCTTCGTCAAATTAAGGACGAGGGCATTGAGCTTATA
GATTTAAAATTCGCTGACCTTCACGGAAAGTGGCAACACTTAACAGTAGCTTCAGAGCTT
ATTGAAGAAAGCTCTTTTACAGAAGGACTTGCTTTTGATGGTTCTTCCATCCGTGGCTGG
AAAGCTATAAACGAATCAGATATGGCAATGGTCCCTGATCCTTCAACATGCTGGATCGAC
CCTTTTTACCATCATAAAACTCTTAGCTTGATCTGTTCAATTCAAGAACCAAGAAGTGGA
GAGCCTTATGCTAGATGTCCAAGAGCTTTGGCTCAGAAAGCATTAGATTACTTAGGGAGC
ACAAGTGTTGCTGATGCTGCATTTTTCGGTCCTGAACCAGAATTCTTTATTTTTGATGAC
GTTAGATATAACTCTGGTGAAGGTGGAAGTTTTTATAGCGTTGACACAATAGAAGCGCCA
TGGAACACAGGAAGAGTTGAAGAAGGTGGCAATCTTGGTTACAAAATTCAACTTAAAGAA
GGATATTTCCCTGTCTCGCCAAACGACACAGCGCAAGACATGAGATCTGAGATGCTTCTT
TTGATGGGTGAATTGGGAATACCTATTGAAAAACATCATCACGAAGTAGCAGGAGCAGGA
CAACATGAATTGGGGATGAAGTTTGCGCCCCTAATAAATGCTGCAGACAATGTGATGATT
TACAAATACGTTGTAAGAAATGTAGCCAAAAAATATGGAAAGACAGCAACTTTCATGCCC
AAACCAGTCTTCAATGACAATGGAACAGGAATGCATGTTCACCAAAGCTTATGGAAAAGT
GGAGAGCCCTTATTTTATGGAGAAGGAACTTATGCCAATCTTTCTCAAACAGCGAAATGG
TATATAGGAGGGATATTGAAGCATGCTCCTTCATTCCTGGCATTTACAAATCCAACTACC
AACAGTTATAAAAGATTGGTACCAGGCTTTGAAGCTCCTGTAAATTTAGTTTATTCGCAA
GGTAATAGATCAGCAGCAGTAAGAATTCCTCTAACTGGTCCAAGTCCAAAAGCAAAGAGG
CTTGAATTCCGATCAGGTGATGCATTAGCTAACCCTTATATTGCTTTTTCAGCAATGATG
ATGGCTGGTATTGATGGAATTAAGAATCAAATTGATCCTGGCGATGGGGTTGATGTTGAC
CTTTTCGAGCTTCCAACAGAGGAATTATCAAAAATAGACACGGTTCCTTCTTCTTTAAAT
GATGCATTAGAAGCCTTAAAAGACGACAACAAATACTTGACTGAAGGTGGAGTATTTACA
GATGACTTCATTAATAACTGGATCGATCTTAAATACGAAGAAGTTCAGCAGCTT
>AG-409-A10
ATGAGCAAGACCTCTCAAGATGTCCTTCGTCAAATCAAGGATGAGGGCATTGAATTAATA
GATCTTAAATTCGCTGACCTACATGGTAAGTGGCAACATTTAACTGTAGCGTCAGATCTC
ATTGAAGAAAGCTCTTTCACAGAAGGGCTTGCTTTTGATGGCTCTTCCATTCGCGGTTGG
AAAGCTATAAACGAATCTGATATGGCGATGGTTCCAGATCCATCAACAAGCTGGATAGAC
CCTTTTTACCATCACAAAACTCTGAGCCTAATTTGTTCAATTCAGGAGCCAAGAAGCGGA
GAGCCCTATGCCAGATGTCCAAGAGCATTGGCACAAAAAGCTTTGGATTACTTAGGAAGC
ACAAGTGTTGCAGATGCCGCATTTTTCGGCCCTGAACCAGAATTCTTTATTTTTGATGAT
GTCCGATATAACTCAGGGGAAGGGAGCAGTTTTTACAGCGTGGATACAATAGAAGCCCCA
TGGAATACAGGGAGAGTAGAGGAAGGAGGAAACCTTGGATACAAAATTCAACTAAAAGAA
GGATATTTCCCCGTATCCCCTAACGACACAGCTCAAGATATGAGATCTGAGATGCTGCTG
CTGATGGGCGAATTGGGAATACCAATTGAGAAACATCACCATGAAGTAGCAGGAGCTGGT
CAGCATGAATTAGGGATGAAATTTGCGCCCCTAATCAACGCAGCTGACAATGTAATGATT
TACAAATACATAGTTAGAAACGTAGCCAAAAAATACGGAAAGACCGCAACTTTTATGCCT
AAGCCAGTCTTCAATGACAATGGAACAGGAATGCATGTTCACCAGAGTTTGTGGAAAAGT
GGCCAGCCCTTATTTTACGGTGAAGGTACGTATGCCAATCTATCCCAAACAGCTAAATGG
TATATAGGTGGGATTCTCAAGCATGCTCCTTCTTTCTTAGCATTTACAAATCCAACCACC
AACAGTTACAAAAGATTAGTACCAGGTTTCGAGGCACCTGTGAATTTAGTTTATTCCCAA
GGGAATAGATCTGCTGCGGTAAGAATTCCTTTAACTGGACCAAGTCCTAAAGCAAAGAGA
CTTGAATTCCGTTCTGGTGATGCATTGGCTAATCCTTACATTGCTTTCTCTGCAATGATG
ATGGCAGGTATTGATGGAATTAAGAATCAAATTGATCCAGGAGATGGTGTTGACGTTGAC
CTGTTTGAGCTTCCTTCAGAGGAATTATCAAAAATAGATACTGTTCCCTCCTCTCTAAAC
GATGCATTGGAGGCATTAAAAAGTGATAACAAATATTTAACTGAAGGTGGAGTATTCACC
GAAGATTTCATTAATAACTGGATAGAGCTTAAATACGAAGAAGTTCAACAGCTG
