# Supplementary material for: Emergence of trait variability through the lens of nitrogen assimilation in Prochlorococcus
Source: eLife. 2019 Feb 1;8:e41043. doi: 10.7554/eLife.41043 (PMC6370341; doi:10.7554/eLife.41043)
Supplement: Figure 6—source data 1. [file elife-41043-fig6-data1.zip › 75_glsF_CyCOG_60000039_HLII.dist]

AG-347-E03 AG-347-C10 0.07685
AG-347-E23 AG-347-C10 0.07842
AG-347-E23 AG-347-E03 0.0849
AG-347-G18 AG-347-C10 0.07641
AG-347-G18 AG-347-E03 0.07864
AG-347-G18 AG-347-E23 0.07797
AG-347-G20 AG-347-C10 0.1767
AG-347-G20 AG-347-E03 0.1769
AG-347-G20 AG-347-E23 0.1776
AG-347-G20 AG-347-G18 0.1807
AG-347-G22 AG-347-C10 0.07998
AG-347-G22 AG-347-E03 0.08177
AG-347-G22 AG-347-E23 0.07149
AG-347-G22 AG-347-G18 0.07775
AG-347-G22 AG-347-G20 0.1618
AG-347-I04 AG-347-C10 0.08222
AG-347-I04 AG-347-E03 0.08713
AG-347-I04 AG-347-E23 0.0744
AG-347-I04 AG-347-G18 0.08579
AG-347-I04 AG-347-G20 0.164
AG-347-I04 AG-347-G22 0.0487
AG-347-I06 AG-347-C10 0.08021
AG-347-I06 AG-347-E03 0.08289
AG-347-I06 AG-347-E23 0.07127
AG-347-I06 AG-347-G18 0.08222
AG-347-I06 AG-347-G20 0.1662
AG-347-I06 AG-347-G22 0.04133
AG-347-I06 AG-347-I04 0.04669
AG-347-I15 AG-347-C10 0.07663
AG-347-I15 AG-347-E03 0.08065
AG-347-I15 AG-347-E23 0.06658
AG-347-I15 AG-347-G18 0.07931
AG-347-I15 AG-347-G20 0.1631
AG-347-I15 AG-347-G22 0.04066
AG-347-I15 AG-347-I04 0.03619
AG-347-I15 AG-347-I06 0.03954
AG-347-I19 AG-347-C10 0.07842
AG-347-I19 AG-347-E03 0.08311
AG-347-I19 AG-347-E23 0.07082
AG-347-I19 AG-347-G18 0.08333
AG-347-I19 AG-347-G20 0.1633
AG-347-I19 AG-347-G22 0.04535
AG-347-I19 AG-347-I04 0.04424
AG-347-I19 AG-347-I06 0.04379
AG-347-I19 AG-347-I15 0.03508
AG-347-I21 AG-347-C10 0.09696
AG-347-I21 AG-347-E03 0.09741
AG-347-I21 AG-347-E23 0.103
AG-347-I21 AG-347-G18 0.09674
AG-347-I21 AG-347-G20 0.1745
AG-347-I21 AG-347-G22 0.09406
AG-347-I21 AG-347-I04 0.09808
AG-347-I21 AG-347-I06 0.09361
AG-347-I21 AG-347-I15 0.09383
AG-347-I21 AG-347-I19 0.09763
AG-347-J06 AG-347-C10 0.08356
AG-347-J06 AG-347-E03 0.08579
AG-347-J06 AG-347-E23 0.06814
AG-347-J06 AG-347-G18 0.08132
AG-347-J06 AG-347-G20 0.1698
AG-347-J06 AG-347-G22 0.04915
AG-347-J06 AG-347-I04 0.04826
AG-347-J06 AG-347-I06 0.04669
AG-347-J06 AG-347-I15 0.03776
AG-347-J06 AG-347-I19 0.04625
AG-347-J06 AG-347-I21 0.1023
AG-347-J19 AG-347-C10 0.07462
AG-347-J19 AG-347-E03 0.07417
AG-347-J19 AG-347-E23 0.07529
AG-347-J19 AG-347-G18 0.06144
AG-347-J19 AG-347-G20 0.1792
AG-347-J19 AG-347-G22 0.07529
AG-347-J19 AG-347-I04 0.07887
AG-347-J19 AG-347-I06 0.07328
AG-347-J19 AG-347-I15 0.07663
AG-347-J19 AG-347-I19 0.07797
AG-347-J19 AG-347-I21 0.09517
AG-347-J19 AG-347-J06 0.07887
AG-347-J20 AG-347-C10 0.07954
AG-347-J20 AG-347-E03 0.08601
AG-347-J20 AG-347-E23 0.06658
AG-347-J20 AG-347-G18 0.08311
AG-347-J20 AG-347-G20 0.1828
AG-347-J20 AG-347-G22 0.07596
AG-347-J20 AG-347-I04 0.07887
AG-347-J20 AG-347-I06 0.07663
AG-347-J20 AG-347-I15 0.06971
AG-347-J20 AG-347-I19 0.07596
AG-347-J20 AG-347-I21 0.1068
AG-347-J20 AG-347-J06 0.06903
AG-347-J20 AG-347-J19 0.07998
AG-347-J21 AG-347-C10 0.1023
AG-347-J21 AG-347-E03 0.09741
AG-347-J21 AG-347-E23 0.09182
AG-347-J21 AG-347-G18 0.09361
AG-347-J21 AG-347-G20 0.1828
AG-347-J21 AG-347-G22 0.07931
AG-347-J21 AG-347-I04 0.07998
AG-347-J21 AG-347-I06 0.07842
AG-347-J21 AG-347-I15 0.07462
AG-347-J21 AG-347-I19 0.07887
AG-347-J21 AG-347-I21 0.109
AG-347-J21 AG-347-J06 0.07641
AG-347-J21 AG-347-J19 0.09115
AG-347-J21 AG-347-J20 0.09383
AG-347-J23 AG-347-C10 0.07752
AG-347-J23 AG-347-E03 0.08043
AG-347-J23 AG-347-E23 0.0706
AG-347-J23 AG-347-G18 0.07819
AG-347-J23 AG-347-G20 0.1642
AG-347-J23 AG-347-G22 0.02525
AG-347-J23 AG-347-I04 0.04826
AG-347-J23 AG-347-I06 0.04178
AG-347-J23 AG-347-I15 0.04044
AG-347-J23 AG-347-I19 0.04692
AG-347-J23 AG-347-I21 0.09227
AG-347-J23 AG-347-J06 0.04803
AG-347-J23 AG-347-J19 0.07395
AG-347-J23 AG-347-J20 0.07328
AG-347-J23 AG-347-J21 0.07864
AG-347-K02 AG-347-C10 0.07551
AG-347-K02 AG-347-E03 0.00916
AG-347-K02 AG-347-E23 0.08601
AG-347-K02 AG-347-G18 0.07797
AG-347-K02 AG-347-G20 0.1778
AG-347-K02 AG-347-G22 0.08356
AG-347-K02 AG-347-I04 0.08691
AG-347-K02 AG-347-I06 0.08445
AG-347-K02 AG-347-I15 0.08199
AG-347-K02 AG-347-I19 0.08333
AG-347-K02 AG-347-I21 0.09808
AG-347-K02 AG-347-J06 0.0878
AG-347-K02 AG-347-J19 0.07417
AG-347-K02 AG-347-J20 0.08646
AG-347-K02 AG-347-J21 0.09763
AG-347-K02 AG-347-J23 0.08222
AG-347-K10 AG-347-C10 0.08043
AG-347-K10 AG-347-E03 0.08534
AG-347-K10 AG-347-E23 0.06189
AG-347-K10 AG-347-G18 0.07618
AG-347-K10 AG-347-G20 0.1749
AG-347-K10 AG-347-G22 0.05139
AG-347-K10 AG-347-I04 0.06189
AG-347-K10 AG-347-I06 0.05697
AG-347-K10 AG-347-I15 0.05362
AG-347-K10 AG-347-I19 0.05719
AG-347-K10 AG-347-I21 0.1025
AG-347-K10 AG-347-J06 0.05317
AG-347-K10 AG-347-J19 0.07551
AG-347-K10 AG-347-J20 0.06702
AG-347-K10 AG-347-J21 0.07797
AG-347-K10 AG-347-J23 0.05206
AG-347-K10 AG-347-K02 0.08579
AG-347-K15 AG-347-C10 0.07484
AG-347-K15 AG-347-E03 0.06479
AG-347-K15 AG-347-E23 0.07909
AG-347-K15 AG-347-G18 0.06524
AG-347-K15 AG-347-G20 0.1756
AG-347-K15 AG-347-G22 0.0744
AG-347-K15 AG-347-I04 0.08132
AG-347-K15 AG-347-I06 0.0773
AG-347-K15 AG-347-I15 0.07842
AG-347-K15 AG-347-I19 0.07887
AG-347-K15 AG-347-I21 0.09115
AG-347-K15 AG-347-J06 0.08266
AG-347-K15 AG-347-J19 0.06501
AG-347-K15 AG-347-J20 0.08557
AG-347-K15 AG-347-J21 0.09093
AG-347-K15 AG-347-J23 0.07663
AG-347-K15 AG-347-K02 0.06501
AG-347-K15 AG-347-K10 0.08132
AG-347-K16 AG-347-C10 0.08579
AG-347-K16 AG-347-E03 0.08914
AG-347-K16 AG-347-E23 0.08021
AG-347-K16 AG-347-G18 0.07618
AG-347-K16 AG-347-G20 0.1881
AG-347-K16 AG-347-G22 0.06814
AG-347-K16 AG-347-I04 0.06881
AG-347-K16 AG-347-I06 0.06367
AG-347-K16 AG-347-I15 0.06144
AG-347-K16 AG-347-I19 0.06769
AG-347-K16 AG-347-I21 0.1066
AG-347-K16 AG-347-J06 0.06166
AG-347-K16 AG-347-J19 0.0735
AG-347-K16 AG-347-J20 0.08333
AG-347-K16 AG-347-J21 0.08177
AG-347-K16 AG-347-J23 0.0668
AG-347-K16 AG-347-K02 0.08981
AG-347-K16 AG-347-K10 0.06859
AG-347-K16 AG-347-K15 0.0773
AG-347-K17 AG-347-C10 0.08691
AG-347-K17 AG-347-E03 0.08981
AG-347-K17 AG-347-E23 0.07864
AG-347-K17 AG-347-G18 0.08557
AG-347-K17 AG-347-G20 0.1658
AG-347-K17 AG-347-G22 0.03418
AG-347-K17 AG-347-I04 0.05496
AG-347-K17 AG-347-I06 0.04893
AG-347-K17 AG-347-I15 0.04669
AG-347-K17 AG-347-I19 0.05183
AG-347-K17 AG-347-I21 0.09696
AG-347-K17 AG-347-J06 0.05496
AG-347-K17 AG-347-J19 0.08266
AG-347-K17 AG-347-J20 0.08132
AG-347-K17 AG-347-J21 0.0849
AG-347-K17 AG-347-J23 0.03396
AG-347-K17 AG-347-K02 0.09115
AG-347-K17 AG-347-K10 0.05987
AG-347-K17 AG-347-K15 0.08244
AG-347-K17 AG-347-K16 0.07484
AG-347-K18 AG-347-C10 0.08624
AG-347-K18 AG-347-E03 0.08199
AG-347-K18 AG-347-E23 0.08624
AG-347-K18 AG-347-G18 0.08065
AG-347-K18 AG-347-G20 0.1834
AG-347-K18 AG-347-G22 0.08713
AG-347-K18 AG-347-I04 0.09182
AG-347-K18 AG-347-I06 0.0878
AG-347-K18 AG-347-I15 0.08601
AG-347-K18 AG-347-I19 0.08713
AG-347-K18 AG-347-I21 0.105
AG-347-K18 AG-347-J06 0.09227
AG-347-K18 AG-347-J19 0.07551
AG-347-K18 AG-347-J20 0.08981
AG-347-K18 AG-347-J21 0.09942
AG-347-K18 AG-347-J23 0.08624
AG-347-K18 AG-347-K02 0.08155
AG-347-K18 AG-347-K10 0.08601
AG-347-K18 AG-347-K15 0.08177
AG-347-K18 AG-347-K16 0.09584
AG-347-K18 AG-347-K17 0.09428
AG-347-K20 AG-347-C10 0.08021
AG-347-K20 AG-347-E03 0.08199
AG-347-K20 AG-347-E23 0.0706
AG-347-K20 AG-347-G18 0.07819
AG-347-K20 AG-347-G20 0.1649
AG-347-K20 AG-347-G22 0.02212
AG-347-K20 AG-347-I04 0.04714
AG-347-K20 AG-347-I06 0.03731
AG-347-K20 AG-347-I15 0.03776
AG-347-K20 AG-347-I19 0.04401
AG-347-K20 AG-347-I21 0.09361
AG-347-K20 AG-347-J06 0.04759
AG-347-K20 AG-347-J19 0.07507
AG-347-K20 AG-347-J20 0.07574
AG-347-K20 AG-347-J21 0.07864
AG-347-K20 AG-347-J23 0.02368
AG-347-K20 AG-347-K02 0.08378
AG-347-K20 AG-347-K10 0.05094
AG-347-K20 AG-347-K15 0.07507
AG-347-K20 AG-347-K16 0.06725
AG-347-K20 AG-347-K17 0.03195
AG-347-K20 AG-347-K18 0.08691
AG-347-L17 AG-347-C10 0.07462
AG-347-L17 AG-347-E03 0.07752
AG-347-L17 AG-347-E23 0.06814
AG-347-L17 AG-347-G18 0.08043
AG-347-L17 AG-347-G20 0.1588
AG-347-L17 AG-347-G22 0.03843
AG-347-L17 AG-347-I04 0.03753
AG-347-L17 AG-347-I06 0.03999
AG-347-L17 AG-347-I15 0.03307
AG-347-L17 AG-347-I19 0.03776
AG-347-L17 AG-347-I21 0.08981
AG-347-L17 AG-347-J06 0.04178
AG-347-L17 AG-347-J19 0.0735
AG-347-L17 AG-347-J20 0.07306
AG-347-L17 AG-347-J21 0.07551
AG-347-L17 AG-347-J23 0.0382
AG-347-L17 AG-347-K02 0.07775
AG-347-L17 AG-347-K10 0.05474
AG-347-L17 AG-347-K15 0.07596
AG-347-L17 AG-347-K16 0.06412
AG-347-L17 AG-347-K17 0.04401
AG-347-L17 AG-347-K18 0.08445
AG-347-L17 AG-347-K20 0.03686
AG-347-L20 AG-347-C10 0.08177
AG-347-L20 AG-347-E03 0.08333
AG-347-L20 AG-347-E23 0.0735
AG-347-L20 AG-347-G18 0.07909
AG-347-L20 AG-347-G20 0.166
AG-347-L20 AG-347-G22 0.02525
AG-347-L20 AG-347-I04 0.05071
AG-347-L20 AG-347-I06 0.04357
AG-347-L20 AG-347-I15 0.04401
AG-347-L20 AG-347-I19 0.04915
AG-347-L20 AG-347-I21 0.09607
AG-347-L20 AG-347-J06 0.05116
AG-347-L20 AG-347-J19 0.07752
AG-347-L20 AG-347-J20 0.0773
AG-347-L20 AG-347-J21 0.08043
AG-347-L20 AG-347-J23 0.02703
AG-347-L20 AG-347-K02 0.0849
AG-347-L20 AG-347-K10 0.05451
AG-347-L20 AG-347-K15 0.07775
AG-347-L20 AG-347-K16 0.07105
AG-347-L20 AG-347-K17 0.03597
AG-347-L20 AG-347-K18 0.08803
AG-347-L20 AG-347-K20 0.02413
AG-347-L20 AG-347-L17 0.04111
AG-347-L21 AG-347-C10 0.07931
AG-347-L21 AG-347-E03 0.08132
AG-347-L21 AG-347-E23 0.07105
AG-347-L21 AG-347-G18 0.07752
AG-347-L21 AG-347-G20 0.1635
AG-347-L21 AG-347-G22 0.02279
AG-347-L21 AG-347-I04 0.04893
AG-347-L21 AG-347-I06 0.04111
AG-347-L21 AG-347-I15 0.03977
AG-347-L21 AG-347-I19 0.04491
AG-347-L21 AG-347-I21 0.09495
AG-347-L21 AG-347-J06 0.05049
AG-347-L21 AG-347-J19 0.07574
AG-347-L21 AG-347-J20 0.07596
AG-347-L21 AG-347-J21 0.07864
AG-347-L21 AG-347-J23 0.02569
AG-347-L21 AG-347-K02 0.08378
AG-347-L21 AG-347-K10 0.05116
AG-347-L21 AG-347-K15 0.07574
AG-347-L21 AG-347-K16 0.0668
AG-347-L21 AG-347-K17 0.03441
AG-347-L21 AG-347-K18 0.08713
AG-347-L21 AG-347-K20 0.02189
AG-347-L21 AG-347-L17 0.03753
AG-347-L21 AG-347-L20 0.02592
AG-347-M08 AG-347-C10 0.0811
AG-347-M08 AG-347-E03 0.08512
AG-347-M08 AG-347-E23 0.07105
AG-347-M08 AG-347-G18 0.08199
AG-347-M08 AG-347-G20 0.162
AG-347-M08 AG-347-G22 0.03597
AG-347-M08 AG-347-I04 0.04424
AG-347-M08 AG-347-I06 0.04625
AG-347-M08 AG-347-I15 0.03731
AG-347-M08 AG-347-I19 0.04446
AG-347-M08 AG-347-I21 0.09741
AG-347-M08 AG-347-J06 0.05004
AG-347-M08 AG-347-J19 0.08088
AG-347-M08 AG-347-J20 0.07708
AG-347-M08 AG-347-J21 0.084
AG-347-M08 AG-347-J23 0.03776
AG-347-M08 AG-347-K02 0.08624
AG-347-M08 AG-347-K10 0.05407
AG-347-M08 AG-347-K15 0.08132
AG-347-M08 AG-347-K16 0.07149
AG-347-M08 AG-347-K17 0.04558
AG-347-M08 AG-347-K18 0.09026
AG-347-M08 AG-347-K20 0.03753
AG-347-M08 AG-347-L17 0.03753
AG-347-M08 AG-347-L20 0.04021
AG-347-M08 AG-347-L21 0.0382
AG-347-M15 AG-347-C10 0.101
AG-347-M15 AG-347-E03 0.09383
AG-347-M15 AG-347-E23 0.09584
AG-347-M15 AG-347-G18 0.08713
AG-347-M15 AG-347-G20 0.1756
AG-347-M15 AG-347-G22 0.08691
AG-347-M15 AG-347-I04 0.09294
AG-347-M15 AG-347-I06 0.08892
AG-347-M15 AG-347-I15 0.09026
AG-347-M15 AG-347-I19 0.09339
AG-347-M15 AG-347-I21 0.09316
AG-347-M15 AG-347-J06 0.09294
AG-347-M15 AG-347-J19 0.08735
AG-347-M15 AG-347-J20 0.09584
AG-347-M15 AG-347-J21 0.1032
AG-347-M15 AG-347-J23 0.08579
AG-347-M15 AG-347-K02 0.09406
AG-347-M15 AG-347-K10 0.08713
AG-347-M15 AG-347-K15 0.08579
AG-347-M15 AG-347-K16 0.09786
AG-347-M15 AG-347-K17 0.09182
AG-347-M15 AG-347-K18 0.09942
AG-347-M15 AG-347-K20 0.084
AG-347-M15 AG-347-L17 0.08579
AG-347-M15 AG-347-L20 0.0887
AG-347-M15 AG-347-L21 0.08624
AG-347-M15 AG-347-M08 0.09004
AG-347-M18 AG-347-C10 0.07574
AG-347-M18 AG-347-E03 0.08021
AG-347-M18 AG-347-E23 0.06792
AG-347-M18 AG-347-G18 0.08132
AG-347-M18 AG-347-G20 0.1651
AG-347-M18 AG-347-G22 0.04446
AG-347-M18 AG-347-I04 0.04178
AG-347-M18 AG-347-I06 0.04088
AG-347-M18 AG-347-I15 0.03307
AG-347-M18 AG-347-I19 0.03999
AG-347-M18 AG-347-I21 0.0954
AG-347-M18 AG-347-J06 0.04513
AG-347-M18 AG-347-J19 0.07708
AG-347-M18 AG-347-J20 0.07172
AG-347-M18 AG-347-J21 0.07663
AG-347-M18 AG-347-J23 0.04334
AG-347-M18 AG-347-K02 0.08132
AG-347-M18 AG-347-K10 0.05563
AG-347-M18 AG-347-K15 0.08021
AG-347-M18 AG-347-K16 0.06501
AG-347-M18 AG-347-K17 0.04915
AG-347-M18 AG-347-K18 0.08646
AG-347-M18 AG-347-K20 0.04133
AG-347-M18 AG-347-L17 0.03619
AG-347-M18 AG-347-L20 0.0458
AG-347-M18 AG-347-L21 0.0429
AG-347-M18 AG-347-M08 0.04267
AG-347-M18 AG-347-M15 0.09272
AG-347-M23 AG-347-C10 0.08021
AG-347-M23 AG-347-E03 0.08244
AG-347-M23 AG-347-E23 0.07216
AG-347-M23 AG-347-G18 0.07909
AG-347-M23 AG-347-G20 0.1642
AG-347-M23 AG-347-G22 0.02413
AG-347-M23 AG-347-I04 0.05027
AG-347-M23 AG-347-I06 0.04312
AG-347-M23 AG-347-I15 0.042
AG-347-M23 AG-347-I19 0.04759
AG-347-M23 AG-347-I21 0.09383
AG-347-M23 AG-347-J06 0.05139
AG-347-M23 AG-347-J19 0.07529
AG-347-M23 AG-347-J20 0.07685
AG-347-M23 AG-347-J21 0.07775
AG-347-M23 AG-347-J23 0.02703
AG-347-M23 AG-347-K02 0.08378
AG-347-M23 AG-347-K10 0.05451
AG-347-M23 AG-347-K15 0.07618
AG-347-M23 AG-347-K16 0.06524
AG-347-M23 AG-347-K17 0.03485
AG-347-M23 AG-347-K18 0.08758
AG-347-M23 AG-347-K20 0.02391
AG-347-M23 AG-347-L17 0.0391
AG-347-M23 AG-347-L20 0.02547
AG-347-M23 AG-347-L21 0.02525
AG-347-M23 AG-347-M08 0.03865
AG-347-M23 AG-347-M15 0.08601
AG-347-M23 AG-347-M18 0.04491
AG-347-N19 AG-347-C10 0.07842
AG-347-N19 AG-347-E03 0.08512
AG-347-N19 AG-347-E23 0.07015
AG-347-N19 AG-347-G18 0.08177
AG-347-N19 AG-347-G20 0.1622
AG-347-N19 AG-347-G22 0.03463
AG-347-N19 AG-347-I04 0.042
AG-347-N19 AG-347-I06 0.04446
AG-347-N19 AG-347-I15 0.03508
AG-347-N19 AG-347-I19 0.04111
AG-347-N19 AG-347-I21 0.09562
AG-347-N19 AG-347-J06 0.04714
AG-347-N19 AG-347-J19 0.08065
AG-347-N19 AG-347-J20 0.0773
AG-347-N19 AG-347-J21 0.07909
AG-347-N19 AG-347-J23 0.03508
AG-347-N19 AG-347-K02 0.08512
AG-347-N19 AG-347-K10 0.0525
AG-347-N19 AG-347-K15 0.07887
AG-347-N19 AG-347-K16 0.06971
AG-347-N19 AG-347-K17 0.04245
AG-347-N19 AG-347-K18 0.09026
AG-347-N19 AG-347-K20 0.03374
AG-347-N19 AG-347-L17 0.03508
AG-347-N19 AG-347-L20 0.03642
AG-347-N19 AG-347-L21 0.0353
AG-347-N19 AG-347-M08 0.02212
AG-347-N19 AG-347-M15 0.08803
AG-347-N19 AG-347-M18 0.03954
AG-347-N19 AG-347-M23 0.03485
AG-355-A09 AG-347-C10 0.07641
AG-355-A09 AG-347-E03 0.08065
AG-355-A09 AG-347-E23 0.06971
AG-355-A09 AG-347-G18 0.07864
AG-355-A09 AG-347-G20 0.1642
AG-355-A09 AG-347-G22 0.02569
AG-355-A09 AG-347-I04 0.04803
AG-355-A09 AG-347-I06 0.04155
AG-355-A09 AG-347-I15 0.04133
AG-355-A09 AG-347-I19 0.04535
AG-355-A09 AG-347-I21 0.09294
AG-355-A09 AG-347-J06 0.04826
AG-355-A09 AG-347-J19 0.07462
AG-355-A09 AG-347-J20 0.07328
AG-355-A09 AG-347-J21 0.07931
AG-355-A09 AG-347-J23 0.008937
AG-355-A09 AG-347-K02 0.08244
AG-355-A09 AG-347-K10 0.05161
AG-355-A09 AG-347-K15 0.07574
AG-355-A09 AG-347-K16 0.06702
AG-355-A09 AG-347-K17 0.03508
AG-355-A09 AG-347-K18 0.08557
AG-355-A09 AG-347-K20 0.02368
AG-355-A09 AG-347-L17 0.0382
AG-355-A09 AG-347-L20 0.02726
AG-355-A09 AG-347-L21 0.02636
AG-355-A09 AG-347-M08 0.03887
AG-355-A09 AG-347-M15 0.08557
AG-355-A09 AG-347-M18 0.04312
AG-355-A09 AG-347-M23 0.02748
AG-355-A09 AG-347-N19 0.03575
AG-355-B18 AG-347-C10 0.07149
AG-355-B18 AG-347-E03 0.07887
AG-355-B18 AG-347-E23 0.06501
AG-355-B18 AG-347-G18 0.07663
AG-355-B18 AG-347-G20 0.1761
AG-355-B18 AG-347-G22 0.07283
AG-355-B18 AG-347-I04 0.07507
AG-355-B18 AG-347-I06 0.07194
AG-355-B18 AG-347-I15 0.06725
AG-355-B18 AG-347-I19 0.07239
AG-355-B18 AG-347-I21 0.09718
AG-355-B18 AG-347-J06 0.07194
AG-355-B18 AG-347-J19 0.07038
AG-355-B18 AG-347-J20 0.06524
AG-355-B18 AG-347-J21 0.08847
AG-355-B18 AG-347-J23 0.07127
AG-355-B18 AG-347-K02 0.07887
AG-355-B18 AG-347-K10 0.06836
AG-355-B18 AG-347-K15 0.07752
AG-355-B18 AG-347-K16 0.07529
AG-355-B18 AG-347-K17 0.07641
AG-355-B18 AG-347-K18 0.08043
AG-355-B18 AG-347-K20 0.07239
AG-355-B18 AG-347-L17 0.06769
AG-355-B18 AG-347-L20 0.07529
AG-355-B18 AG-347-L21 0.07283
AG-355-B18 AG-347-M08 0.07484
AG-355-B18 AG-347-M15 0.09048
AG-355-B18 AG-347-M18 0.06859
AG-355-B18 AG-347-M23 0.07484
AG-355-B18 AG-347-N19 0.07194
AG-355-B18 AG-355-A09 0.07149
AG-355-B23 AG-347-C10 0.08289
AG-355-B23 AG-347-E03 0.09205
AG-355-B23 AG-347-E23 0.07462
AG-355-B23 AG-347-G18 0.06591
AG-355-B23 AG-347-G20 0.1736
AG-355-B23 AG-347-G22 0.0487
AG-355-B23 AG-347-I04 0.05943
AG-355-B23 AG-347-I06 0.05786
AG-355-B23 AG-347-I15 0.04937
AG-355-B23 AG-347-I19 0.05585
AG-355-B23 AG-347-I21 0.1041
AG-355-B23 AG-347-J06 0.0525
AG-355-B23 AG-347-J19 0.07462
AG-355-B23 AG-347-J20 0.08021
AG-355-B23 AG-347-J21 0.08043
AG-355-B23 AG-347-J23 0.04982
AG-355-B23 AG-347-K02 0.09272
AG-355-B23 AG-347-K10 0.05608
AG-355-B23 AG-347-K15 0.08065
AG-355-B23 AG-347-K16 0.06434
AG-355-B23 AG-347-K17 0.05652
AG-355-B23 AG-347-K18 0.0887
AG-355-B23 AG-347-K20 0.04982
AG-355-B23 AG-347-L17 0.05094
AG-355-B23 AG-347-L20 0.05161
AG-355-B23 AG-347-L21 0.05049
AG-355-B23 AG-347-M08 0.03954
AG-355-B23 AG-347-M15 0.09138
AG-355-B23 AG-347-M18 0.0563
AG-355-B23 AG-347-M23 0.05027
AG-355-B23 AG-347-N19 0.03954
AG-355-B23 AG-355-A09 0.05027
AG-355-B23 AG-355-B18 0.0773
AG-355-G23 AG-347-C10 0.07998
AG-355-G23 AG-347-E03 0.08177
AG-355-G23 AG-347-E23 0.07395
AG-355-G23 AG-347-G18 0.08021
AG-355-G23 AG-347-G20 0.1678
AG-355-G23 AG-347-G22 0.04044
AG-355-G23 AG-347-I04 0.05228
AG-355-G23 AG-347-I06 0.05183
AG-355-G23 AG-347-I15 0.04625
AG-355-G23 AG-347-I19 0.05004
AG-355-G23 AG-347-I21 0.09607
AG-355-G23 AG-347-J06 0.05697
AG-355-G23 AG-347-J19 0.07998
AG-355-G23 AG-347-J20 0.07641
AG-355-G23 AG-347-J21 0.08021
AG-355-G23 AG-347-J23 0.03932
AG-355-G23 AG-347-K02 0.08199
AG-355-G23 AG-347-K10 0.05764
AG-355-G23 AG-347-K15 0.07887
AG-355-G23 AG-347-K16 0.06926
AG-355-G23 AG-347-K17 0.04513
AG-355-G23 AG-347-K18 0.08825
AG-355-G23 AG-347-K20 0.03865
AG-355-G23 AG-347-L17 0.04379
AG-355-G23 AG-347-L20 0.04088
AG-355-G23 AG-347-L21 0.04021
AG-355-G23 AG-347-M08 0.04401
AG-355-G23 AG-347-M15 0.09093
AG-355-G23 AG-347-M18 0.04468
AG-355-G23 AG-347-M23 0.04066
AG-355-G23 AG-347-N19 0.03999
AG-355-G23 AG-355-A09 0.03977
AG-355-G23 AG-355-B18 0.07149
AG-355-G23 AG-355-B23 0.0563
AG-355-I04 AG-347-C10 0.08065
AG-355-I04 AG-347-E03 0.08088
AG-355-I04 AG-347-E23 0.07194
AG-355-I04 AG-347-G18 0.07641
AG-355-I04 AG-347-G20 0.1624
AG-355-I04 AG-347-G22 0.04848
AG-355-I04 AG-347-I04 0.05786
AG-355-I04 AG-347-I06 0.0563
AG-355-I04 AG-347-I15 0.05183
AG-355-I04 AG-347-I19 0.05496
AG-355-I04 AG-347-I21 0.09428
AG-355-I04 AG-347-J06 0.06099
AG-355-I04 AG-347-J19 0.07551
AG-355-I04 AG-347-J20 0.07663
AG-355-I04 AG-347-J21 0.0849
AG-355-I04 AG-347-J23 0.05094
AG-355-I04 AG-347-K02 0.08088
AG-355-I04 AG-347-K10 0.06055
AG-355-I04 AG-347-K15 0.07663
AG-355-I04 AG-347-K16 0.07842
AG-355-I04 AG-347-K17 0.05563
AG-355-I04 AG-347-K18 0.08735
AG-355-I04 AG-347-K20 0.04937
AG-355-I04 AG-347-L17 0.04848
AG-355-I04 AG-347-L20 0.0525
AG-355-I04 AG-347-L21 0.04803
AG-355-I04 AG-347-M08 0.05071
AG-355-I04 AG-347-M15 0.08668
AG-355-I04 AG-347-M18 0.0563
AG-355-I04 AG-347-M23 0.05027
AG-355-I04 AG-347-N19 0.05027
AG-355-I04 AG-355-A09 0.05094
AG-355-I04 AG-355-B18 0.07306
AG-355-I04 AG-355-B23 0.06457
AG-355-I04 AG-355-G23 0.05608
AG-355-I20 AG-347-C10 0.08021
AG-355-I20 AG-347-E03 0.08356
AG-355-I20 AG-347-E23 0.08512
AG-355-I20 AG-347-G18 0.03172
AG-355-I20 AG-347-G20 0.1836
AG-355-I20 AG-347-G22 0.08579
AG-355-I20 AG-347-I04 0.0916
AG-355-I20 AG-347-I06 0.08825
AG-355-I20 AG-347-I15 0.08534
AG-355-I20 AG-347-I19 0.08892
AG-355-I20 AG-347-I21 0.1012
AG-355-I20 AG-347-J06 0.08959
AG-355-I20 AG-347-J19 0.0668
AG-355-I20 AG-347-J20 0.08914
AG-355-I20 AG-347-J21 0.09786
AG-355-I20 AG-347-J23 0.08512
AG-355-I20 AG-347-K02 0.08333
AG-355-I20 AG-347-K10 0.08624
AG-355-I20 AG-347-K15 0.0706
AG-355-I20 AG-347-K16 0.08266
AG-355-I20 AG-347-K17 0.09249
AG-355-I20 AG-347-K18 0.0887
AG-355-I20 AG-347-K20 0.08579
AG-355-I20 AG-347-L17 0.08646
AG-355-I20 AG-347-L20 0.08803
AG-355-I20 AG-347-L21 0.08467
AG-355-I20 AG-347-M08 0.08892
AG-355-I20 AG-347-M15 0.09607
AG-355-I20 AG-347-M18 0.08713
AG-355-I20 AG-347-M23 0.08713
AG-355-I20 AG-347-N19 0.08892
AG-355-I20 AG-355-A09 0.08557
AG-355-I20 AG-355-B18 0.08266
AG-355-I20 AG-355-B23 0.07507
AG-355-I20 AG-355-G23 0.0887
AG-355-I20 AG-355-I04 0.08333
AG-355-J09 AG-347-C10 0.07976
AG-355-J09 AG-347-E03 0.08333
AG-355-J09 AG-347-E23 0.08244
AG-355-J09 AG-347-G18 0.03195
AG-355-J09 AG-347-G20 0.1845
AG-355-J09 AG-347-G22 0.08266
AG-355-J09 AG-347-I04 0.08959
AG-355-J09 AG-347-I06 0.08668
AG-355-J09 AG-347-I15 0.08333
AG-355-J09 AG-347-I19 0.08691
AG-355-J09 AG-347-I21 0.1012
AG-355-J09 AG-347-J06 0.08713
AG-355-J09 AG-347-J19 0.06591
AG-355-J09 AG-347-J20 0.08557
AG-355-J09 AG-347-J21 0.0945
AG-355-J09 AG-347-J23 0.08177
AG-355-J09 AG-347-K02 0.08311
AG-355-J09 AG-347-K10 0.08244
AG-355-J09 AG-347-K15 0.06903
AG-355-J09 AG-347-K16 0.08065
AG-355-J09 AG-347-K17 0.08892
AG-355-J09 AG-347-K18 0.0878
AG-355-J09 AG-347-K20 0.08244
AG-355-J09 AG-347-L17 0.08423
AG-355-J09 AG-347-L20 0.08467
AG-355-J09 AG-347-L21 0.08177
AG-355-J09 AG-347-M08 0.08557
AG-355-J09 AG-347-M15 0.09473
AG-355-J09 AG-347-M18 0.08534
AG-355-J09 AG-347-M23 0.084
AG-355-J09 AG-347-N19 0.08624
AG-355-J09 AG-355-A09 0.08244
AG-355-J09 AG-355-B18 0.08021
AG-355-J09 AG-355-B23 0.07373
AG-355-J09 AG-355-G23 0.08557
AG-355-J09 AG-355-I04 0.08132
AG-355-J09 AG-355-I20 0.01117
AG-355-K03 AG-347-C10 0.07216
AG-355-K03 AG-347-E03 0.07551
AG-355-K03 AG-347-E23 0.08601
AG-355-K03 AG-347-G18 0.07887
AG-355-K03 AG-347-G20 0.1767
AG-355-K03 AG-347-G22 0.08177
AG-355-K03 AG-347-I04 0.08758
AG-355-K03 AG-347-I06 0.084
AG-355-K03 AG-347-I15 0.08378
AG-355-K03 AG-347-I19 0.084
AG-355-K03 AG-347-I21 0.09741
AG-355-K03 AG-347-J06 0.0887
AG-355-K03 AG-347-J19 0.07306
AG-355-K03 AG-347-J20 0.08155
AG-355-K03 AG-347-J21 0.1017
AG-355-K03 AG-347-J23 0.08244
AG-355-K03 AG-347-K02 0.0744
AG-355-K03 AG-347-K10 0.08579
AG-355-K03 AG-347-K15 0.07373
AG-355-K03 AG-347-K16 0.09205
AG-355-K03 AG-347-K17 0.08557
AG-355-K03 AG-347-K18 0.084
AG-355-K03 AG-347-K20 0.08289
AG-355-K03 AG-347-L17 0.08043
AG-355-K03 AG-347-L20 0.08289
AG-355-K03 AG-347-L21 0.08266
AG-355-K03 AG-347-M08 0.08333
AG-355-K03 AG-347-M15 0.09495
AG-355-K03 AG-347-M18 0.08199
AG-355-K03 AG-347-M23 0.08266
AG-355-K03 AG-347-N19 0.08311
AG-355-K03 AG-355-A09 0.08266
AG-355-K03 AG-355-B18 0.07909
AG-355-K03 AG-355-B23 0.09026
AG-355-K03 AG-355-G23 0.08311
AG-355-K03 AG-355-I04 0.08423
AG-355-K03 AG-355-I20 0.08244
AG-355-K03 AG-355-J09 0.08311
AG-355-K15 AG-347-C10 0.08199
AG-355-K15 AG-347-E03 0.08021
AG-355-K15 AG-347-E23 0.07551
AG-355-K15 AG-347-G18 0.05831
AG-355-K15 AG-347-G20 0.1626
AG-355-K15 AG-347-G22 0.04155
AG-355-K15 AG-347-I04 0.05831
AG-355-K15 AG-347-I06 0.05206
AG-355-K15 AG-347-I15 0.04915
AG-355-K15 AG-347-I19 0.05384
AG-355-K15 AG-347-I21 0.09383
AG-355-K15 AG-347-J06 0.05987
AG-355-K15 AG-347-J19 0.07373
AG-355-K15 AG-347-J20 0.07931
AG-355-K15 AG-347-J21 0.08289
AG-355-K15 AG-347-J23 0.04245
AG-355-K15 AG-347-K02 0.08132
AG-355-K15 AG-347-K10 0.06211
AG-355-K15 AG-347-K15 0.0744
AG-355-K15 AG-347-K16 0.07551
AG-355-K15 AG-347-K17 0.04937
AG-355-K15 AG-347-K18 0.0887
AG-355-K15 AG-347-K20 0.03932
AG-355-K15 AG-347-L17 0.05027
AG-355-K15 AG-347-L20 0.0429
AG-355-K15 AG-347-L21 0.04066
AG-355-K15 AG-347-M08 0.0534
AG-355-K15 AG-347-M15 0.08668
AG-355-K15 AG-347-M18 0.05273
AG-355-K15 AG-347-M23 0.04111
AG-355-K15 AG-347-N19 0.05206
AG-355-K15 AG-355-A09 0.04267
AG-355-K15 AG-355-B18 0.07641
AG-355-K15 AG-355-B23 0.06769
AG-355-K15 AG-355-G23 0.0563
AG-355-K15 AG-355-I04 0.05809
AG-355-K15 AG-355-I20 0.07283
AG-355-K15 AG-355-J09 0.07105
AG-355-K15 AG-355-K03 0.084
AG-355-L02 AG-347-C10 0.07887
AG-355-L02 AG-347-E03 0.08199
AG-355-L02 AG-347-E23 0.07038
AG-355-L02 AG-347-G18 0.07775
AG-355-L02 AG-347-G20 0.164
AG-355-L02 AG-347-G22 0.02391
AG-355-L02 AG-347-I04 0.05071
AG-355-L02 AG-347-I06 0.04245
AG-355-L02 AG-347-I15 0.04178
AG-355-L02 AG-347-I19 0.04759
AG-355-L02 AG-347-I21 0.09361
AG-355-L02 AG-347-J06 0.05071
AG-355-L02 AG-347-J19 0.07618
AG-355-L02 AG-347-J20 0.07551
AG-355-L02 AG-347-J21 0.07976
AG-355-L02 AG-347-J23 0.02636
AG-355-L02 AG-347-K02 0.08333
AG-355-L02 AG-347-K10 0.05206
AG-355-L02 AG-347-K15 0.07618
AG-355-L02 AG-347-K16 0.0668
AG-355-L02 AG-347-K17 0.03508
AG-355-L02 AG-347-K18 0.08735
AG-355-L02 AG-347-K20 0.02324
AG-355-L02 AG-347-L17 0.04066
AG-355-L02 AG-347-L20 0.02368
AG-355-L02 AG-347-L21 0.02435
AG-355-L02 AG-347-M08 0.03731
AG-355-L02 AG-347-M15 0.08668
AG-355-L02 AG-347-M18 0.04446
AG-355-L02 AG-347-M23 0.0248
AG-355-L02 AG-347-N19 0.03485
AG-355-L02 AG-355-A09 0.02614
AG-355-L02 AG-355-B18 0.07328
AG-355-L02 AG-355-B23 0.05027
AG-355-L02 AG-355-G23 0.04021
AG-355-L02 AG-355-I04 0.05071
AG-355-L02 AG-355-I20 0.08579
AG-355-L02 AG-355-J09 0.08266
AG-355-L02 AG-355-K03 0.08244
AG-355-L02 AG-355-K15 0.0429
AG-355-L20 AG-347-C10 0.08177
AG-355-L20 AG-347-E03 0.084
AG-355-L20 AG-347-E23 0.07283
AG-355-L20 AG-347-G18 0.07887
AG-355-L20 AG-347-G20 0.1658
AG-355-L20 AG-347-G22 0.02592
AG-355-L20 AG-347-I04 0.05071
AG-355-L20 AG-347-I06 0.042
AG-355-L20 AG-347-I15 0.04245
AG-355-L20 AG-347-I19 0.04736
AG-355-L20 AG-347-I21 0.0945
AG-355-L20 AG-347-J06 0.05139
AG-355-L20 AG-347-J19 0.07708
AG-355-L20 AG-347-J20 0.07752
AG-355-L20 AG-347-J21 0.08222
AG-355-L20 AG-347-J23 0.02569
AG-355-L20 AG-347-K02 0.08579
AG-355-L20 AG-347-K10 0.05451
AG-355-L20 AG-347-K15 0.07909
AG-355-L20 AG-347-K16 0.06948
AG-355-L20 AG-347-K17 0.03441
AG-355-L20 AG-347-K18 0.08847
AG-355-L20 AG-347-K20 0.02391
AG-355-L20 AG-347-L17 0.03887
AG-355-L20 AG-347-L20 0.0277
AG-355-L20 AG-347-L21 0.02614
AG-355-L20 AG-347-M08 0.03954
AG-355-L20 AG-347-M15 0.08847
AG-355-L20 AG-347-M18 0.04491
AG-355-L20 AG-347-M23 0.02636
AG-355-L20 AG-347-N19 0.03664
AG-355-L20 AG-355-A09 0.02681
AG-355-L20 AG-355-B18 0.07641
AG-355-L20 AG-355-B23 0.05004
AG-355-L20 AG-355-G23 0.04133
AG-355-L20 AG-355-I04 0.05116
AG-355-L20 AG-355-I20 0.08735
AG-355-L20 AG-355-J09 0.08423
AG-355-L20 AG-355-K03 0.08467
AG-355-L20 AG-355-K15 0.04223
AG-355-L20 AG-355-L02 0.02435
AG-355-M18 AG-347-C10 0.08601
AG-355-M18 AG-347-E03 0.07685
AG-355-M18 AG-347-E23 0.08333
AG-355-M18 AG-347-G18 0.07618
AG-355-M18 AG-347-G20 0.1796
AG-355-M18 AG-347-G22 0.08043
AG-355-M18 AG-347-I04 0.08825
AG-355-M18 AG-347-I06 0.08333
AG-355-M18 AG-347-I15 0.08266
AG-355-M18 AG-347-I19 0.08333
AG-355-M18 AG-347-I21 0.1023
AG-355-M18 AG-347-J06 0.08512
AG-355-M18 AG-347-J19 0.0744
AG-355-M18 AG-347-J20 0.08668
AG-355-M18 AG-347-J21 0.1003
AG-355-M18 AG-347-J23 0.07819
AG-355-M18 AG-347-K02 0.07663
AG-355-M18 AG-347-K10 0.08021
AG-355-M18 AG-347-K15 0.06725
AG-355-M18 AG-347-K16 0.0887
AG-355-M18 AG-347-K17 0.08713
AG-355-M18 AG-347-K18 0.09093
AG-355-M18 AG-347-K20 0.08132
AG-355-M18 AG-347-L17 0.08021
AG-355-M18 AG-347-L20 0.08378
AG-355-M18 AG-347-L21 0.08043
AG-355-M18 AG-347-M08 0.08356
AG-355-M18 AG-347-M15 0.07954
AG-355-M18 AG-347-M18 0.08378
AG-355-M18 AG-347-M23 0.08177
AG-355-M18 AG-347-N19 0.08266
AG-355-M18 AG-355-A09 0.07775
AG-355-M18 AG-355-B18 0.08043
AG-355-M18 AG-355-B23 0.084
AG-355-M18 AG-355-G23 0.08378
AG-355-M18 AG-355-I04 0.07909
AG-355-M18 AG-355-I20 0.08356
AG-355-M18 AG-355-J09 0.08199
AG-355-M18 AG-355-K03 0.08601
AG-355-M18 AG-355-K15 0.08021
AG-355-M18 AG-355-L02 0.08266
AG-355-M18 AG-355-L20 0.0849
AG-355-N16 AG-347-C10 0.08021
AG-355-N16 AG-347-E03 0.07909
AG-355-N16 AG-347-E23 0.07529
AG-355-N16 AG-347-G18 0.06233
AG-355-N16 AG-347-G20 0.164
AG-355-N16 AG-347-G22 0.04669
AG-355-N16 AG-347-I04 0.06189
AG-355-N16 AG-347-I06 0.05675
AG-355-N16 AG-347-I15 0.05496
AG-355-N16 AG-347-I19 0.0592
AG-355-N16 AG-347-I21 0.09071
AG-355-N16 AG-347-J06 0.06501
AG-355-N16 AG-347-J19 0.07239
AG-355-N16 AG-347-J20 0.07931
AG-355-N16 AG-347-J21 0.0849
AG-355-N16 AG-347-J23 0.04736
AG-355-N16 AG-347-K02 0.08021
AG-355-N16 AG-347-K10 0.0668
AG-355-N16 AG-347-K15 0.07216
AG-355-N16 AG-347-K16 0.07998
AG-355-N16 AG-347-K17 0.05384
AG-355-N16 AG-347-K18 0.08534
AG-355-N16 AG-347-K20 0.04491
AG-355-N16 AG-347-L17 0.05474
AG-355-N16 AG-347-L20 0.04848
AG-355-N16 AG-347-L21 0.04625
AG-355-N16 AG-347-M08 0.05719
AG-355-N16 AG-347-M15 0.08601
AG-355-N16 AG-347-M18 0.05697
AG-355-N16 AG-347-M23 0.04535
AG-355-N16 AG-347-N19 0.05407
AG-355-N16 AG-355-A09 0.04826
AG-355-N16 AG-355-B18 0.07842
AG-355-N16 AG-355-B23 0.07105
AG-355-N16 AG-355-G23 0.06099
AG-355-N16 AG-355-I04 0.05987
AG-355-N16 AG-355-I20 0.06903
AG-355-N16 AG-355-J09 0.06814
AG-355-N16 AG-355-K03 0.07998
AG-355-N16 AG-355-K15 0.03329
AG-355-N16 AG-355-L02 0.04781
AG-355-N16 AG-355-L20 0.04759
AG-355-N16 AG-355-M18 0.07797
AG-355-N18 AG-347-C10 0.07954
AG-355-N18 AG-347-E03 0.08333
AG-355-N18 AG-347-E23 0.063
AG-355-N18 AG-347-G18 0.07976
AG-355-N18 AG-347-G20 0.1707
AG-355-N18 AG-347-G22 0.05563
AG-355-N18 AG-347-I04 0.05764
AG-355-N18 AG-347-I06 0.05496
AG-355-N18 AG-347-I15 0.05071
AG-355-N18 AG-347-I19 0.05429
AG-355-N18 AG-347-I21 0.0992
AG-355-N18 AG-347-J06 0.05004
AG-355-N18 AG-347-J19 0.07261
AG-355-N18 AG-347-J20 0.07015
AG-355-N18 AG-347-J21 0.07752
AG-355-N18 AG-347-J23 0.05608
AG-355-N18 AG-347-K02 0.0849
AG-355-N18 AG-347-K10 0.04446
AG-355-N18 AG-347-K15 0.08088
AG-355-N18 AG-347-K16 0.06546
AG-355-N18 AG-347-K17 0.06233
AG-355-N18 AG-347-K18 0.08467
AG-355-N18 AG-347-K20 0.05451
AG-355-N18 AG-347-L17 0.05273
AG-355-N18 AG-347-L20 0.05764
AG-355-N18 AG-347-L21 0.05608
AG-355-N18 AG-347-M08 0.05742
AG-355-N18 AG-347-M15 0.08937
AG-355-N18 AG-347-M18 0.05295
AG-355-N18 AG-347-M23 0.05608
AG-355-N18 AG-347-N19 0.05608
AG-355-N18 AG-355-A09 0.05652
AG-355-N18 AG-355-B18 0.06814
AG-355-N18 AG-355-B23 0.06189
AG-355-N18 AG-355-G23 0.06055
AG-355-N18 AG-355-I04 0.06367
AG-355-N18 AG-355-I20 0.08735
AG-355-N18 AG-355-J09 0.08423
AG-355-N18 AG-355-K03 0.08557
AG-355-N18 AG-355-K15 0.06412
AG-355-N18 AG-355-L02 0.05518
AG-355-N18 AG-355-L20 0.05742
AG-355-N18 AG-355-M18 0.08065
AG-355-N18 AG-355-N16 0.06613
AG-355-O17 AG-347-C10 0.07507
AG-355-O17 AG-347-E03 0.07976
AG-355-O17 AG-347-E23 0.06323
AG-355-O17 AG-347-G18 0.08065
AG-355-O17 AG-347-G20 0.162
AG-355-O17 AG-347-G22 0.04088
AG-355-O17 AG-347-I04 0.03709
AG-355-O17 AG-347-I06 0.03843
AG-355-O17 AG-347-I15 0.02815
AG-355-O17 AG-347-I19 0.03351
AG-355-O17 AG-347-I21 0.09517
AG-355-O17 AG-347-J06 0.03954
AG-355-O17 AG-347-J19 0.07395
AG-355-O17 AG-347-J20 0.07082
AG-355-O17 AG-347-J21 0.07685
AG-355-O17 AG-347-J23 0.03999
AG-355-O17 AG-347-K02 0.08065
AG-355-O17 AG-347-K10 0.05407
AG-355-O17 AG-347-K15 0.07752
AG-355-O17 AG-347-K16 0.06189
AG-355-O17 AG-347-K17 0.0458
AG-355-O17 AG-347-K18 0.084
AG-355-O17 AG-347-K20 0.03753
AG-355-O17 AG-347-L17 0.02949
AG-355-O17 AG-347-L20 0.0429
AG-355-O17 AG-347-L21 0.04044
AG-355-O17 AG-347-M08 0.03776
AG-355-O17 AG-347-M15 0.08713
AG-355-O17 AG-347-M18 0.03307
AG-355-O17 AG-347-M23 0.04088
AG-355-O17 AG-347-N19 0.03463
AG-355-O17 AG-355-A09 0.03954
AG-355-O17 AG-355-B18 0.06702
AG-355-O17 AG-355-B23 0.05161
AG-355-O17 AG-355-G23 0.04446
AG-355-O17 AG-355-I04 0.04937
AG-355-O17 AG-355-I20 0.08646
AG-355-O17 AG-355-J09 0.084
AG-355-O17 AG-355-K03 0.07931
AG-355-O17 AG-355-K15 0.05116
AG-355-O17 AG-355-L02 0.04133
AG-355-O17 AG-355-L20 0.04133
AG-355-O17 AG-355-M18 0.08199
AG-355-O17 AG-355-N16 0.05474
AG-355-O17 AG-355-N18 0.04982
AG-355-P07 AG-347-C10 0.08088
AG-355-P07 AG-347-E03 0.08378
AG-355-P07 AG-347-E23 0.07931
AG-355-P07 AG-347-G18 0.0849
AG-355-P07 AG-347-G20 0.1635
AG-355-P07 AG-347-G22 0.05451
AG-355-P07 AG-347-I04 0.05496
AG-355-P07 AG-347-I06 0.05742
AG-355-P07 AG-347-I15 0.05049
AG-355-P07 AG-347-I19 0.05161
AG-355-P07 AG-347-I21 0.0954
AG-355-P07 AG-347-J06 0.05965
AG-355-P07 AG-347-J19 0.07909
AG-355-P07 AG-347-J20 0.08445
AG-355-P07 AG-347-J21 0.08512
AG-355-P07 AG-347-J23 0.05652
AG-355-P07 AG-347-K02 0.08423
AG-355-P07 AG-347-K10 0.06792
AG-355-P07 AG-347-K15 0.08043
AG-355-P07 AG-347-K16 0.08021
AG-355-P07 AG-347-K17 0.06077
AG-355-P07 AG-347-K18 0.08892
AG-355-P07 AG-347-K20 0.05496
AG-355-P07 AG-347-L17 0.04625
AG-355-P07 AG-347-L20 0.05786
AG-355-P07 AG-347-L21 0.05541
AG-355-P07 AG-347-M08 0.05451
AG-355-P07 AG-347-M15 0.09227
AG-355-P07 AG-347-M18 0.05206
AG-355-P07 AG-347-M23 0.05652
AG-355-P07 AG-347-N19 0.05273
AG-355-P07 AG-355-A09 0.05764
AG-355-P07 AG-355-B18 0.08155
AG-355-P07 AG-355-B23 0.06814
AG-355-P07 AG-355-G23 0.05943
AG-355-P07 AG-355-I04 0.0592
AG-355-P07 AG-355-I20 0.09294
AG-355-P07 AG-355-J09 0.09004
AG-355-P07 AG-355-K03 0.08601
AG-355-P07 AG-355-K15 0.06055
AG-355-P07 AG-355-L02 0.05652
AG-355-P07 AG-355-L20 0.05675
AG-355-P07 AG-355-M18 0.08423
AG-355-P07 AG-355-N16 0.06233
AG-355-P07 AG-355-N18 0.06278
AG-355-P07 AG-355-O17 0.04803
AG-355-P11 AG-347-C10 0.08155
AG-355-P11 AG-347-E03 0.08423
AG-355-P11 AG-347-E23 0.07216
AG-355-P11 AG-347-G18 0.07909
AG-355-P11 AG-347-G20 0.1662
AG-355-P11 AG-347-G22 0.02659
AG-355-P11 AG-347-I04 0.05094
AG-355-P11 AG-347-I06 0.04245
AG-355-P11 AG-347-I15 0.0429
AG-355-P11 AG-347-I19 0.04781
AG-355-P11 AG-347-I21 0.09473
AG-355-P11 AG-347-J06 0.05206
AG-355-P11 AG-347-J19 0.07685
AG-355-P11 AG-347-J20 0.07752
AG-355-P11 AG-347-J21 0.08222
AG-355-P11 AG-347-J23 0.02636
AG-355-P11 AG-347-K02 0.08601
AG-355-P11 AG-347-K10 0.05474
AG-355-P11 AG-347-K15 0.07931
AG-355-P11 AG-347-K16 0.06993
AG-355-P11 AG-347-K17 0.03508
AG-355-P11 AG-347-K18 0.0878
AG-355-P11 AG-347-K20 0.02458
AG-355-P11 AG-347-L17 0.03932
AG-355-P11 AG-347-L20 0.02837
AG-355-P11 AG-347-L21 0.02681
AG-355-P11 AG-347-M08 0.04021
AG-355-P11 AG-347-M15 0.08892
AG-355-P11 AG-347-M18 0.04468
AG-355-P11 AG-347-M23 0.02592
AG-355-P11 AG-347-N19 0.03731
AG-355-P11 AG-355-A09 0.02726
AG-355-P11 AG-355-B18 0.07574
AG-355-P11 AG-355-B23 0.05071
AG-355-P11 AG-355-G23 0.04155
AG-355-P11 AG-355-I04 0.05116
AG-355-P11 AG-355-I20 0.08713
AG-355-P11 AG-355-J09 0.084
AG-355-P11 AG-355-K03 0.08534
AG-355-P11 AG-355-K15 0.04223
AG-355-P11 AG-355-L02 0.02547
AG-355-P11 AG-355-L20 0.003128
AG-355-P11 AG-355-M18 0.08534
AG-355-P11 AG-355-N16 0.04759
AG-355-P11 AG-355-N18 0.05719
AG-355-P11 AG-355-O17 0.04178
AG-355-P11 AG-355-P07 0.05675
AG-355-P16 AG-347-C10 0.08199
AG-355-P16 AG-347-E03 0.08445
AG-355-P16 AG-347-E23 0.07484
AG-355-P16 AG-347-G18 0.08311
AG-355-P16 AG-347-G20 0.1655
AG-355-P16 AG-347-G22 0.04111
AG-355-P16 AG-347-I04 0.05161
AG-355-P16 AG-347-I06 0.0525
AG-355-P16 AG-347-I15 0.04491
AG-355-P16 AG-347-I19 0.04982
AG-355-P16 AG-347-I21 0.09562
AG-355-P16 AG-347-J06 0.05608
AG-355-P16 AG-347-J19 0.08065
AG-355-P16 AG-347-J20 0.08021
AG-355-P16 AG-347-J21 0.08557
AG-355-P16 AG-347-J23 0.04223
AG-355-P16 AG-347-K02 0.08601
AG-355-P16 AG-347-K10 0.05809
AG-355-P16 AG-347-K15 0.08155
AG-355-P16 AG-347-K16 0.06993
AG-355-P16 AG-347-K17 0.04937
AG-355-P16 AG-347-K18 0.09071
AG-355-P16 AG-347-K20 0.04066
AG-355-P16 AG-347-L17 0.04379
AG-355-P16 AG-347-L20 0.04513
AG-355-P16 AG-347-L21 0.04334
AG-355-P16 AG-347-M08 0.04178
AG-355-P16 AG-347-M15 0.09138
AG-355-P16 AG-347-M18 0.04692
AG-355-P16 AG-347-M23 0.04424
AG-355-P16 AG-347-N19 0.04044
AG-355-P16 AG-355-A09 0.04245
AG-355-P16 AG-355-B18 0.07685
AG-355-P16 AG-355-B23 0.05742
AG-355-P16 AG-355-G23 0.04088
AG-355-P16 AG-355-I04 0.05496
AG-355-P16 AG-355-I20 0.09071
AG-355-P16 AG-355-J09 0.08825
AG-355-P16 AG-355-K03 0.08579
AG-355-P16 AG-355-K15 0.05719
AG-355-P16 AG-355-L02 0.04446
AG-355-P16 AG-355-L20 0.04334
AG-355-P16 AG-355-M18 0.0849
AG-355-P16 AG-355-N16 0.06189
AG-355-P16 AG-355-N18 0.06166
AG-355-P16 AG-355-O17 0.04625
AG-355-P16 AG-355-P07 0.05831
AG-355-P16 AG-355-P11 0.04379
AG-355-P18 AG-347-C10 0.08088
AG-355-P18 AG-347-E03 0.08311
AG-355-P18 AG-347-E23 0.07216
AG-355-P18 AG-347-G18 0.07819
AG-355-P18 AG-347-G20 0.1647
AG-355-P18 AG-347-G22 0.02458
AG-355-P18 AG-347-I04 0.04937
AG-355-P18 AG-347-I06 0.04267
AG-355-P18 AG-347-I15 0.04066
AG-355-P18 AG-347-I19 0.0458
AG-355-P18 AG-347-I21 0.09517
AG-355-P18 AG-347-J06 0.04982
AG-355-P18 AG-347-J19 0.07663
AG-355-P18 AG-347-J20 0.07551
AG-355-P18 AG-347-J21 0.0811
AG-355-P18 AG-347-J23 0.02569
AG-355-P18 AG-347-K02 0.08557
AG-355-P18 AG-347-K10 0.05295
AG-355-P18 AG-347-K15 0.07708
AG-355-P18 AG-347-K16 0.06903
AG-355-P18 AG-347-K17 0.03463
AG-355-P18 AG-347-K18 0.08803
AG-355-P18 AG-347-K20 0.02324
AG-355-P18 AG-347-L17 0.03843
AG-355-P18 AG-347-L20 0.02703
AG-355-P18 AG-347-L21 0.02525
AG-355-P18 AG-347-M08 0.03932
AG-355-P18 AG-347-M15 0.08691
AG-355-P18 AG-347-M18 0.04357
AG-355-P18 AG-347-M23 0.02592
AG-355-P18 AG-347-N19 0.03597
AG-355-P18 AG-355-A09 0.02659
AG-355-P18 AG-355-B18 0.07283
AG-355-P18 AG-355-B23 0.05049
AG-355-P18 AG-355-G23 0.04133
AG-355-P18 AG-355-I04 0.05116
AG-355-P18 AG-355-I20 0.08467
AG-355-P18 AG-355-J09 0.08244
AG-355-P18 AG-355-K03 0.08445
AG-355-P18 AG-355-K15 0.04245
AG-355-P18 AG-355-L02 0.02592
AG-355-P18 AG-355-L20 0.02703
AG-355-P18 AG-355-M18 0.08155
AG-355-P18 AG-355-N16 0.04803
AG-355-P18 AG-355-N18 0.05652
AG-355-P18 AG-355-O17 0.04021
AG-355-P18 AG-355-P07 0.0563
AG-355-P18 AG-355-P11 0.0277
AG-355-P18 AG-355-P16 0.04424
AG-402-C22 AG-347-C10 0.0945
AG-402-C22 AG-347-E03 0.09182
AG-402-C22 AG-347-E23 0.09696
AG-402-C22 AG-347-G18 0.08937
AG-402-C22 AG-347-G20 0.1767
AG-402-C22 AG-347-G22 0.09517
AG-402-C22 AG-347-I04 0.09674
AG-402-C22 AG-347-I06 0.09517
AG-402-C22 AG-347-I15 0.09339
AG-402-C22 AG-347-I19 0.09629
AG-402-C22 AG-347-I21 0.09875
AG-402-C22 AG-347-J06 0.09741
AG-402-C22 AG-347-J19 0.08646
AG-402-C22 AG-347-J20 0.09607
AG-402-C22 AG-347-J21 0.1023
AG-402-C22 AG-347-J23 0.09361
AG-402-C22 AG-347-K02 0.0916
AG-402-C22 AG-347-K10 0.09473
AG-402-C22 AG-347-K15 0.09182
AG-402-C22 AG-347-K16 0.1001
AG-402-C22 AG-347-K17 0.09942
AG-402-C22 AG-347-K18 0.09629
AG-402-C22 AG-347-K20 0.09517
AG-402-C22 AG-347-L17 0.09115
AG-402-C22 AG-347-L20 0.09763
AG-402-C22 AG-347-L21 0.09607
AG-402-C22 AG-347-M08 0.09607
AG-402-C22 AG-347-M15 0.08825
AG-402-C22 AG-347-M18 0.09294
AG-402-C22 AG-347-M23 0.09651
AG-402-C22 AG-347-N19 0.09584
AG-402-C22 AG-355-A09 0.09361
AG-402-C22 AG-355-B18 0.07842
AG-402-C22 AG-355-B23 0.09964
AG-402-C22 AG-355-G23 0.09249
AG-402-C22 AG-355-I04 0.09138
AG-402-C22 AG-355-I20 0.0945
AG-402-C22 AG-355-J09 0.09473
AG-402-C22 AG-355-K03 0.09138
AG-402-C22 AG-355-K15 0.09138
AG-402-C22 AG-355-L02 0.09562
AG-402-C22 AG-355-L20 0.09651
AG-402-C22 AG-355-M18 0.09383
AG-402-C22 AG-355-N16 0.08959
AG-402-C22 AG-355-N18 0.09383
AG-402-C22 AG-355-O17 0.0916
AG-402-C22 AG-355-P07 0.09696
AG-402-C22 AG-355-P11 0.09718
AG-402-C22 AG-355-P16 0.09473
AG-402-C22 AG-355-P18 0.09808
AG-402-F05 AG-347-C10 0.06591
AG-402-F05 AG-347-E03 0.07663
AG-402-F05 AG-347-E23 0.07596
AG-402-F05 AG-347-G18 0.06926
AG-402-F05 AG-347-G20 0.1769
AG-402-F05 AG-347-G22 0.0744
AG-402-F05 AG-347-I04 0.08043
AG-402-F05 AG-347-I06 0.07752
AG-402-F05 AG-347-I15 0.0735
AG-402-F05 AG-347-I19 0.07864
AG-402-F05 AG-347-I21 0.09361
AG-402-F05 AG-347-J06 0.07864
AG-402-F05 AG-347-J19 0.06211
AG-402-F05 AG-347-J20 0.07618
AG-402-F05 AG-347-J21 0.09071
AG-402-F05 AG-347-J23 0.07507
AG-402-F05 AG-347-K02 0.07529
AG-402-F05 AG-347-K10 0.07596
AG-402-F05 AG-347-K15 0.06903
AG-402-F05 AG-347-K16 0.08289
AG-402-F05 AG-347-K17 0.0811
AG-402-F05 AG-347-K18 0.07417
AG-402-F05 AG-347-K20 0.07484
AG-402-F05 AG-347-L17 0.07261
AG-402-F05 AG-347-L20 0.07708
AG-402-F05 AG-347-L21 0.0744
AG-402-F05 AG-347-M08 0.07685
AG-402-F05 AG-347-M15 0.09004
AG-402-F05 AG-347-M18 0.0744
AG-402-F05 AG-347-M23 0.07507
AG-402-F05 AG-347-N19 0.07596
AG-402-F05 AG-355-A09 0.07462
AG-402-F05 AG-355-B18 0.06903
AG-402-F05 AG-355-B23 0.07752
AG-402-F05 AG-355-G23 0.07596
AG-402-F05 AG-355-I04 0.07261
AG-402-F05 AG-355-I20 0.07641
AG-402-F05 AG-355-J09 0.07618
AG-402-F05 AG-355-K03 0.06546
AG-402-F05 AG-355-K15 0.0744
AG-402-F05 AG-355-L02 0.07596
AG-402-F05 AG-355-L20 0.07752
AG-402-F05 AG-355-M18 0.0773
AG-402-F05 AG-355-N16 0.07529
AG-402-F05 AG-355-N18 0.07752
AG-402-F05 AG-355-O17 0.07306
AG-402-F05 AG-355-P07 0.07819
AG-402-F05 AG-355-P11 0.07842
AG-402-F05 AG-355-P16 0.07663
AG-402-F05 AG-355-P18 0.07708
AG-402-F05 AG-402-C22 0.08445
AG-402-K16 AG-347-C10 0.07574
AG-402-K16 AG-347-E03 0.08065
AG-402-K16 AG-347-E23 0.06792
AG-402-K16 AG-347-G18 0.07954
AG-402-K16 AG-347-G20 0.1604
AG-402-K16 AG-347-G22 0.03999
AG-402-K16 AG-347-I04 0.03508
AG-402-K16 AG-347-I06 0.04066
AG-402-K16 AG-347-I15 0.0286
AG-402-K16 AG-347-I19 0.03441
AG-402-K16 AG-347-I21 0.09428
AG-402-K16 AG-347-J06 0.04111
AG-402-K16 AG-347-J19 0.07529
AG-402-K16 AG-347-J20 0.07105
AG-402-K16 AG-347-J21 0.0773
AG-402-K16 AG-347-J23 0.04178
AG-402-K16 AG-347-K02 0.08088
AG-402-K16 AG-347-K10 0.05585
AG-402-K16 AG-347-K15 0.07887
AG-402-K16 AG-347-K16 0.06345
AG-402-K16 AG-347-K17 0.04647
AG-402-K16 AG-347-K18 0.08691
AG-402-K16 AG-347-K20 0.03887
AG-402-K16 AG-347-L17 0.03083
AG-402-K16 AG-347-L20 0.0429
AG-402-K16 AG-347-L21 0.04088
AG-402-K16 AG-347-M08 0.03865
AG-402-K16 AG-347-M15 0.09004
AG-402-K16 AG-347-M18 0.03284
AG-402-K16 AG-347-M23 0.042
AG-402-K16 AG-347-N19 0.03485
AG-402-K16 AG-355-A09 0.04111
AG-402-K16 AG-355-B18 0.06769
AG-402-K16 AG-355-B23 0.05071
AG-402-K16 AG-355-G23 0.04491
AG-402-K16 AG-355-I04 0.05049
AG-402-K16 AG-355-I20 0.08735
AG-402-K16 AG-355-J09 0.08534
AG-402-K16 AG-355-K03 0.08356
AG-402-K16 AG-355-K15 0.04937
AG-402-K16 AG-355-L02 0.04133
AG-402-K16 AG-355-L20 0.04155
AG-402-K16 AG-355-M18 0.08289
AG-402-K16 AG-355-N16 0.05429
AG-402-K16 AG-355-N18 0.0525
AG-402-K16 AG-355-O17 0.02815
AG-402-K16 AG-355-P07 0.04669
AG-402-K16 AG-355-P11 0.042
AG-402-K16 AG-355-P16 0.04491
AG-402-K16 AG-355-P18 0.04066
AG-402-K16 AG-402-C22 0.09316
AG-402-K16 AG-402-F05 0.0744
AG-402-K21 AG-347-C10 0.07685
AG-402-K21 AG-347-E03 0.0811
AG-402-K21 AG-347-E23 0.07685
AG-402-K21 AG-347-G18 0.07909
AG-402-K21 AG-347-G20 0.1669
AG-402-K21 AG-347-G22 0.0458
AG-402-K21 AG-347-I04 0.063
AG-402-K21 AG-347-I06 0.05585
AG-402-K21 AG-347-I15 0.0563
AG-402-K21 AG-347-I19 0.0592
AG-402-K21 AG-347-I21 0.09763
AG-402-K21 AG-347-J06 0.06501
AG-402-K21 AG-347-J19 0.06993
AG-402-K21 AG-347-J20 0.08088
AG-402-K21 AG-347-J21 0.08624
AG-402-K21 AG-347-J23 0.0458
AG-402-K21 AG-347-K02 0.08155
AG-402-K21 AG-347-K10 0.06144
AG-402-K21 AG-347-K15 0.07663
AG-402-K21 AG-347-K16 0.07663
AG-402-K21 AG-347-K17 0.05362
AG-402-K21 AG-347-K18 0.08735
AG-402-K21 AG-347-K20 0.04401
AG-402-K21 AG-347-L17 0.05496
AG-402-K21 AG-347-L20 0.04848
AG-402-K21 AG-347-L21 0.04647
AG-402-K21 AG-347-M08 0.0534
AG-402-K21 AG-347-M15 0.08892
AG-402-K21 AG-347-M18 0.05809
AG-402-K21 AG-347-M23 0.04759
AG-402-K21 AG-347-N19 0.04937
AG-402-K21 AG-355-A09 0.04647
AG-402-K21 AG-355-B18 0.07819
AG-402-K21 AG-355-B23 0.06412
AG-402-K21 AG-355-G23 0.05474
AG-402-K21 AG-355-I04 0.05764
AG-402-K21 AG-355-I20 0.08534
AG-402-K21 AG-355-J09 0.08289
AG-402-K21 AG-355-K03 0.08177
AG-402-K21 AG-355-K15 0.0525
AG-402-K21 AG-355-L02 0.04826
AG-402-K21 AG-355-L20 0.04826
AG-402-K21 AG-355-M18 0.07864
AG-402-K21 AG-355-N16 0.05675
AG-402-K21 AG-355-N18 0.06479
AG-402-K21 AG-355-O17 0.05541
AG-402-K21 AG-355-P07 0.05987
AG-402-K21 AG-355-P11 0.04915
AG-402-K21 AG-355-P16 0.05474
AG-402-K21 AG-355-P18 0.04848
AG-402-K21 AG-402-C22 0.09182
AG-402-K21 AG-402-F05 0.07216
AG-402-K21 AG-402-K16 0.05652
AG-402-M15 AG-347-C10 0.08981
AG-402-M15 AG-347-E03 0.08177
AG-402-M15 AG-347-E23 0.0887
AG-402-M15 AG-347-G18 0.08155
AG-402-M15 AG-347-G20 0.1756
AG-402-M15 AG-347-G22 0.0849
AG-402-M15 AG-347-I04 0.08803
AG-402-M15 AG-347-I06 0.08467
AG-402-M15 AG-347-I15 0.08825
AG-402-M15 AG-347-I19 0.09071
AG-402-M15 AG-347-I21 0.08155
AG-402-M15 AG-347-J06 0.09071
AG-402-M15 AG-347-J19 0.07998
AG-402-M15 AG-347-J20 0.09473
AG-402-M15 AG-347-J21 0.09987
AG-402-M15 AG-347-J23 0.0849
AG-402-M15 AG-347-K02 0.08177
AG-402-M15 AG-347-K10 0.08914
AG-402-M15 AG-347-K15 0.07976
AG-402-M15 AG-347-K16 0.09205
AG-402-M15 AG-347-K17 0.08914
AG-402-M15 AG-347-K18 0.09093
AG-402-M15 AG-347-K20 0.08512
AG-402-M15 AG-347-L17 0.08244
AG-402-M15 AG-347-L20 0.08691
AG-402-M15 AG-347-L21 0.08512
AG-402-M15 AG-347-M08 0.08758
AG-402-M15 AG-347-M15 0.07708
AG-402-M15 AG-347-M18 0.08758
AG-402-M15 AG-347-M23 0.08557
AG-402-M15 AG-347-N19 0.08601
AG-402-M15 AG-355-A09 0.08534
AG-402-M15 AG-355-B18 0.08557
AG-402-M15 AG-355-B23 0.09093
AG-402-M15 AG-355-G23 0.0887
AG-402-M15 AG-355-I04 0.08266
AG-402-M15 AG-355-I20 0.08758
AG-402-M15 AG-355-J09 0.08713
AG-402-M15 AG-355-K03 0.08892
AG-402-M15 AG-355-K15 0.08423
AG-402-M15 AG-355-L02 0.08445
AG-402-M15 AG-355-L20 0.08758
AG-402-M15 AG-355-M18 0.08177
AG-402-M15 AG-355-N16 0.08177
AG-402-M15 AG-355-N18 0.08579
AG-402-M15 AG-355-O17 0.08557
AG-402-M15 AG-355-P07 0.0878
AG-402-M15 AG-355-P11 0.08735
AG-402-M15 AG-355-P16 0.08758
AG-402-M15 AG-355-P18 0.08467
AG-402-M15 AG-402-C22 0.08557
AG-402-M15 AG-402-F05 0.08289
AG-402-M15 AG-402-K16 0.08601
AG-402-M15 AG-402-K21 0.08289
AG-402-N08 AG-347-C10 0.0773
AG-402-N08 AG-347-E03 0.07909
AG-402-N08 AG-347-E23 0.07685
AG-402-N08 AG-347-G18 0.03239
AG-402-N08 AG-347-G20 0.1798
AG-402-N08 AG-347-G22 0.07752
AG-402-N08 AG-347-I04 0.08445
AG-402-N08 AG-347-I06 0.07976
AG-402-N08 AG-347-I15 0.07641
AG-402-N08 AG-347-I19 0.08155
AG-402-N08 AG-347-I21 0.09406
AG-402-N08 AG-347-J06 0.07864
AG-402-N08 AG-347-J19 0.06122
AG-402-N08 AG-347-J20 0.08222
AG-402-N08 AG-347-J21 0.0916
AG-402-N08 AG-347-J23 0.07819
AG-402-N08 AG-347-K02 0.07819
AG-402-N08 AG-347-K10 0.0744
AG-402-N08 AG-347-K15 0.06345
AG-402-N08 AG-347-K16 0.07685
AG-402-N08 AG-347-K17 0.08266
AG-402-N08 AG-347-K18 0.07976
AG-402-N08 AG-347-K20 0.07797
AG-402-N08 AG-347-L17 0.0773
AG-402-N08 AG-347-L20 0.08021
AG-402-N08 AG-347-L21 0.07887
AG-402-N08 AG-347-M08 0.08021
AG-402-N08 AG-347-M15 0.08512
AG-402-N08 AG-347-M18 0.07998
AG-402-N08 AG-347-M23 0.07909
AG-402-N08 AG-347-N19 0.07887
AG-402-N08 AG-355-A09 0.07842
AG-402-N08 AG-355-B18 0.07752
AG-402-N08 AG-355-B23 0.06613
AG-402-N08 AG-355-G23 0.07887
AG-402-N08 AG-355-I04 0.07618
AG-402-N08 AG-355-I20 0.03887
AG-402-N08 AG-355-J09 0.03954
AG-402-N08 AG-355-K03 0.07775
AG-402-N08 AG-355-K15 0.06903
AG-402-N08 AG-355-L02 0.07797
AG-402-N08 AG-355-L20 0.07998
AG-402-N08 AG-355-M18 0.07462
AG-402-N08 AG-355-N16 0.06479
AG-402-N08 AG-355-N18 0.07752
AG-402-N08 AG-355-O17 0.07864
AG-402-N08 AG-355-P07 0.08132
AG-402-N08 AG-355-P11 0.07954
AG-402-N08 AG-355-P16 0.08311
AG-402-N08 AG-355-P18 0.07842
AG-402-N08 AG-402-C22 0.08735
AG-402-N08 AG-402-F05 0.06814
AG-402-N08 AG-402-K16 0.07864
AG-402-N08 AG-402-K21 0.07819
AG-402-N08 AG-402-M15 0.07954
AG-402-N23 AG-347-C10 0.07395
AG-402-N23 AG-347-E03 0.07775
AG-402-N23 AG-347-E23 0.06457
AG-402-N23 AG-347-G18 0.07887
AG-402-N23 AG-347-G20 0.1586
AG-402-N23 AG-347-G22 0.03508
AG-402-N23 AG-347-I04 0.03284
AG-402-N23 AG-347-I06 0.03709
AG-402-N23 AG-347-I15 0.02413
AG-402-N23 AG-347-I19 0.0315
AG-402-N23 AG-347-I21 0.09361
AG-402-N23 AG-347-J06 0.03597
AG-402-N23 AG-347-J19 0.0735
AG-402-N23 AG-347-J20 0.06881
AG-402-N23 AG-347-J21 0.0744
AG-402-N23 AG-347-J23 0.03865
AG-402-N23 AG-347-K02 0.07887
AG-402-N23 AG-347-K10 0.05206
AG-402-N23 AG-347-K15 0.0744
AG-402-N23 AG-347-K16 0.05987
AG-402-N23 AG-347-K17 0.04446
AG-402-N23 AG-347-K18 0.08557
AG-402-N23 AG-347-K20 0.03597
AG-402-N23 AG-347-L17 0.02927
AG-402-N23 AG-347-L20 0.04088
AG-402-N23 AG-347-L21 0.03686
AG-402-N23 AG-347-M08 0.03284
AG-402-N23 AG-347-M15 0.08735
AG-402-N23 AG-347-M18 0.03083
AG-402-N23 AG-347-M23 0.03865
AG-402-N23 AG-347-N19 0.03038
AG-402-N23 AG-355-A09 0.03932
AG-402-N23 AG-355-B18 0.06613
AG-402-N23 AG-355-B23 0.04803
AG-402-N23 AG-355-G23 0.0429
AG-402-N23 AG-355-I04 0.04803
AG-402-N23 AG-355-I20 0.08534
AG-402-N23 AG-355-J09 0.08333
AG-402-N23 AG-355-K03 0.07931
AG-402-N23 AG-355-K15 0.0487
AG-402-N23 AG-355-L02 0.03954
AG-402-N23 AG-355-L20 0.03865
AG-402-N23 AG-355-M18 0.08155
AG-402-N23 AG-355-N16 0.0534
AG-402-N23 AG-355-N18 0.04803
AG-402-N23 AG-355-O17 0.02458
AG-402-N23 AG-355-P07 0.04647
AG-402-N23 AG-355-P11 0.03887
AG-402-N23 AG-355-P16 0.0429
AG-402-N23 AG-355-P18 0.03798
AG-402-N23 AG-402-C22 0.08959
AG-402-N23 AG-402-F05 0.0706
AG-402-N23 AG-402-K16 0.02502
AG-402-N23 AG-402-K21 0.05273
AG-402-N23 AG-402-M15 0.08378
AG-402-N23 AG-402-N08 0.07663
AG-402-O16 AG-347-C10 0.07641
AG-402-O16 AG-347-E03 0.07462
AG-402-O16 AG-347-E23 0.07172
AG-402-O16 AG-347-G18 0.06747
AG-402-O16 AG-347-G20 0.1774
AG-402-O16 AG-347-G22 0.07574
AG-402-O16 AG-347-I04 0.07842
AG-402-O16 AG-347-I06 0.0773
AG-402-O16 AG-347-I15 0.07239
AG-402-O16 AG-347-I19 0.07752
AG-402-O16 AG-347-I21 0.09406
AG-402-O16 AG-347-J06 0.07618
AG-402-O16 AG-347-J19 0.06479
AG-402-O16 AG-347-J20 0.07507
AG-402-O16 AG-347-J21 0.08758
AG-402-O16 AG-347-J23 0.0735
AG-402-O16 AG-347-K02 0.0744
AG-402-O16 AG-347-K10 0.07417
AG-402-O16 AG-347-K15 0.07216
AG-402-O16 AG-347-K16 0.07954
AG-402-O16 AG-347-K17 0.08177
AG-402-O16 AG-347-K18 0.07887
AG-402-O16 AG-347-K20 0.07574
AG-402-O16 AG-347-L17 0.07328
AG-402-O16 AG-347-L20 0.07842
AG-402-O16 AG-347-L21 0.07685
AG-402-O16 AG-347-M08 0.07752
AG-402-O16 AG-347-M15 0.08534
AG-402-O16 AG-347-M18 0.07529
AG-402-O16 AG-347-M23 0.07596
AG-402-O16 AG-347-N19 0.07618
AG-402-O16 AG-355-A09 0.07373
AG-402-O16 AG-355-B18 0.06948
AG-402-O16 AG-355-B23 0.07395
AG-402-O16 AG-355-G23 0.07373
AG-402-O16 AG-355-I04 0.07216
AG-402-O16 AG-355-I20 0.07462
AG-402-O16 AG-355-J09 0.07283
AG-402-O16 AG-355-K03 0.07529
AG-402-O16 AG-355-K15 0.07663
AG-402-O16 AG-355-L02 0.07596
AG-402-O16 AG-355-L20 0.07842
AG-402-O16 AG-355-M18 0.07663
AG-402-O16 AG-355-N16 0.07417
AG-402-O16 AG-355-N18 0.07373
AG-402-O16 AG-355-O17 0.07194
AG-402-O16 AG-355-P07 0.07864
AG-402-O16 AG-355-P11 0.07797
AG-402-O16 AG-355-P16 0.07708
AG-402-O16 AG-355-P18 0.07775
AG-402-O16 AG-402-C22 0.0849
AG-402-O16 AG-402-F05 0.06747
AG-402-O16 AG-402-K16 0.07373
AG-402-O16 AG-402-K21 0.07306
AG-402-O16 AG-402-M15 0.07819
AG-402-O16 AG-402-N08 0.06613
AG-402-O16 AG-402-N23 0.07239
AG-412-J13 AG-347-C10 0.09406
AG-412-J13 AG-347-E03 0.08981
AG-412-J13 AG-347-E23 0.08266
AG-412-J13 AG-347-G18 0.08222
AG-412-J13 AG-347-G20 0.1711
AG-412-J13 AG-347-G22 0.08021
AG-412-J13 AG-347-I04 0.08467
AG-412-J13 AG-347-I06 0.07998
AG-412-J13 AG-347-I15 0.07797
AG-412-J13 AG-347-I19 0.08557
AG-412-J13 AG-347-I21 0.0887
AG-412-J13 AG-347-J06 0.08088
AG-412-J13 AG-347-J19 0.08222
AG-412-J13 AG-347-J20 0.08914
AG-412-J13 AG-347-J21 0.09182
AG-412-J13 AG-347-J23 0.07909
AG-412-J13 AG-347-K02 0.09048
AG-412-J13 AG-347-K10 0.07596
AG-412-J13 AG-347-K15 0.08311
AG-412-J13 AG-347-K16 0.09115
AG-412-J13 AG-347-K17 0.08713
AG-412-J13 AG-347-K18 0.09674
AG-412-J13 AG-347-K20 0.07842
AG-412-J13 AG-347-L17 0.07998
AG-412-J13 AG-347-L20 0.08065
AG-412-J13 AG-347-L21 0.07931
AG-412-J13 AG-347-M08 0.08333
AG-412-J13 AG-347-M15 0.08311
AG-412-J13 AG-347-M18 0.08222
AG-412-J13 AG-347-M23 0.08199
AG-412-J13 AG-347-N19 0.08222
AG-412-J13 AG-355-A09 0.07909
AG-412-J13 AG-355-B18 0.08534
AG-412-J13 AG-355-B23 0.08512
AG-412-J13 AG-355-G23 0.08691
AG-412-J13 AG-355-I04 0.07797
AG-412-J13 AG-355-I20 0.08914
AG-412-J13 AG-355-J09 0.0878
AG-412-J13 AG-355-K03 0.09138
AG-412-J13 AG-355-K15 0.07752
AG-412-J13 AG-355-L02 0.08021
AG-412-J13 AG-355-L20 0.08021
AG-412-J13 AG-355-M18 0.08735
AG-412-J13 AG-355-N16 0.07752
AG-412-J13 AG-355-N18 0.07618
AG-412-J13 AG-355-O17 0.07954
AG-412-J13 AG-355-P07 0.08088
AG-412-J13 AG-355-P11 0.08065
AG-412-J13 AG-355-P16 0.08289
AG-412-J13 AG-355-P18 0.08088
AG-412-J13 AG-402-C22 0.08534
AG-412-J13 AG-402-F05 0.08445
AG-412-J13 AG-402-K16 0.08244
AG-412-J13 AG-402-K21 0.08043
AG-412-J13 AG-402-M15 0.07842
AG-412-J13 AG-402-N08 0.08177
AG-412-J13 AG-402-N23 0.07976
AG-412-J13 AG-402-O16 0.0773
AG-418-I20 AG-347-C10 0.06412
AG-418-I20 AG-347-E03 0.08088
AG-418-I20 AG-347-E23 0.06814
AG-418-I20 AG-347-G18 0.07909
AG-418-I20 AG-347-G20 0.1787
AG-418-I20 AG-347-G22 0.07306
AG-418-I20 AG-347-I04 0.07395
AG-418-I20 AG-347-I06 0.07082
AG-418-I20 AG-347-I15 0.06635
AG-418-I20 AG-347-I19 0.07194
AG-418-I20 AG-347-I21 0.0954
AG-418-I20 AG-347-J06 0.07663
AG-418-I20 AG-347-J19 0.07306
AG-418-I20 AG-347-J20 0.06993
AG-418-I20 AG-347-J21 0.09205
AG-418-I20 AG-347-J23 0.07283
AG-418-I20 AG-347-K02 0.07954
AG-418-I20 AG-347-K10 0.07328
AG-418-I20 AG-347-K15 0.07685
AG-418-I20 AG-347-K16 0.0773
AG-418-I20 AG-347-K17 0.07775
AG-418-I20 AG-347-K18 0.08378
AG-418-I20 AG-347-K20 0.07172
AG-418-I20 AG-347-L17 0.06836
AG-418-I20 AG-347-L20 0.07529
AG-418-I20 AG-347-L21 0.07239
AG-418-I20 AG-347-M08 0.07373
AG-418-I20 AG-347-M15 0.09853
AG-418-I20 AG-347-M18 0.06702
AG-418-I20 AG-347-M23 0.07306
AG-418-I20 AG-347-N19 0.07149
AG-418-I20 AG-355-A09 0.07216
AG-418-I20 AG-355-B18 0.06166
AG-418-I20 AG-355-B23 0.07797
AG-418-I20 AG-355-G23 0.0744
AG-418-I20 AG-355-I04 0.07373
AG-418-I20 AG-355-I20 0.08177
AG-418-I20 AG-355-J09 0.07909
AG-418-I20 AG-355-K03 0.07082
AG-418-I20 AG-355-K15 0.0773
AG-418-I20 AG-355-L02 0.07283
AG-418-I20 AG-355-L20 0.0735
AG-418-I20 AG-355-M18 0.08624
AG-418-I20 AG-355-N16 0.07618
AG-418-I20 AG-355-N18 0.07261
AG-418-I20 AG-355-O17 0.06658
AG-418-I20 AG-355-P07 0.0811
AG-418-I20 AG-355-P11 0.07306
AG-418-I20 AG-355-P16 0.07663
AG-418-I20 AG-355-P18 0.07417
AG-418-I20 AG-402-C22 0.0916
AG-418-I20 AG-402-F05 0.06457
AG-418-I20 AG-402-K16 0.06792
AG-418-I20 AG-402-K21 0.07775
AG-418-I20 AG-402-M15 0.09138
AG-418-I20 AG-402-N08 0.08021
AG-418-I20 AG-402-N23 0.06546
AG-418-I20 AG-402-O16 0.07395
AG-418-I20 AG-412-J13 0.09205
AG-418-J17 AG-347-C10 0.07797
AG-418-J17 AG-347-E03 0.08289
AG-418-J17 AG-347-E23 0.06948
AG-418-J17 AG-347-G18 0.07998
AG-418-J17 AG-347-G20 0.1588
AG-418-J17 AG-347-G22 0.03105
AG-418-J17 AG-347-I04 0.04066
AG-418-J17 AG-347-I06 0.04066
AG-418-J17 AG-347-I15 0.03307
AG-418-J17 AG-347-I19 0.03977
AG-418-J17 AG-347-I21 0.09249
AG-418-J17 AG-347-J06 0.04446
AG-418-J17 AG-347-J19 0.07752
AG-418-J17 AG-347-J20 0.0744
AG-418-J17 AG-347-J21 0.07842
AG-418-J17 AG-347-J23 0.03262
AG-418-J17 AG-347-K02 0.08423
AG-418-J17 AG-347-K10 0.05116
AG-418-J17 AG-347-K15 0.07887
AG-418-J17 AG-347-K16 0.06859
AG-418-J17 AG-347-K17 0.03954
AG-418-J17 AG-347-K18 0.08758
AG-418-J17 AG-347-K20 0.03239
AG-418-J17 AG-347-L17 0.0315
AG-418-J17 AG-347-L20 0.03485
AG-418-J17 AG-347-L21 0.03307
AG-418-J17 AG-347-M08 0.02055
AG-418-J17 AG-347-M15 0.08735
AG-418-J17 AG-347-M18 0.03709
AG-418-J17 AG-347-M23 0.03284
AG-418-J17 AG-347-N19 0.02189
AG-418-J17 AG-355-A09 0.03374
AG-418-J17 AG-355-B18 0.0706
AG-418-J17 AG-355-B23 0.03441
AG-418-J17 AG-355-G23 0.03865
AG-418-J17 AG-355-I04 0.04803
AG-418-J17 AG-355-I20 0.08847
AG-418-J17 AG-355-J09 0.08512
AG-418-J17 AG-355-K03 0.08222
AG-418-J17 AG-355-K15 0.05071
AG-418-J17 AG-355-L02 0.03374
AG-418-J17 AG-355-L20 0.03463
AG-418-J17 AG-355-M18 0.08132
AG-418-J17 AG-355-N16 0.05496
AG-418-J17 AG-355-N18 0.05474
AG-418-J17 AG-355-O17 0.03351
AG-418-J17 AG-355-P07 0.05094
AG-418-J17 AG-355-P11 0.0353
AG-418-J17 AG-355-P16 0.0391
AG-418-J17 AG-355-P18 0.03463
AG-418-J17 AG-402-C22 0.09584
AG-418-J17 AG-402-F05 0.07507
AG-418-J17 AG-402-K16 0.03307
AG-418-J17 AG-402-K21 0.0496
AG-418-J17 AG-402-M15 0.0878
AG-418-J17 AG-402-N08 0.07864
AG-418-J17 AG-402-N23 0.02927
AG-418-J17 AG-402-O16 0.07417
AG-418-J17 AG-412-J13 0.08199
AG-418-J17 AG-418-I20 0.07105
AG-418-O02 AG-347-C10 0.07954
AG-418-O02 AG-347-E03 0.08177
AG-418-O02 AG-347-E23 0.07149
AG-418-O02 AG-347-G18 0.07685
AG-418-O02 AG-347-G20 0.1647
AG-418-O02 AG-347-G22 0.02458
AG-418-O02 AG-347-I04 0.04826
AG-418-O02 AG-347-I06 0.04088
AG-418-O02 AG-347-I15 0.04111
AG-418-O02 AG-347-I19 0.04602
AG-418-O02 AG-347-I21 0.09249
AG-418-O02 AG-347-J06 0.04803
AG-418-O02 AG-347-J19 0.07395
AG-418-O02 AG-347-J20 0.07462
AG-418-O02 AG-347-J21 0.07887
AG-418-O02 AG-347-J23 0.02413
AG-418-O02 AG-347-K02 0.08356
AG-418-O02 AG-347-K10 0.0525
AG-418-O02 AG-347-K15 0.07484
AG-418-O02 AG-347-K16 0.06568
AG-418-O02 AG-347-K17 0.03418
AG-418-O02 AG-347-K18 0.08534
AG-418-O02 AG-347-K20 0.02368
AG-418-O02 AG-347-L17 0.03865
AG-418-O02 AG-347-L20 0.02636
AG-418-O02 AG-347-L21 0.02502
AG-418-O02 AG-347-M08 0.03932
AG-418-O02 AG-347-M15 0.08534
AG-418-O02 AG-347-M18 0.04357
AG-418-O02 AG-347-M23 0.02547
AG-418-O02 AG-347-N19 0.03485
AG-418-O02 AG-355-A09 0.02502
AG-418-O02 AG-355-B18 0.07328
AG-418-O02 AG-355-B23 0.04937
AG-418-O02 AG-355-G23 0.03999
AG-418-O02 AG-355-I04 0.05027
AG-418-O02 AG-355-I20 0.08579
AG-418-O02 AG-355-J09 0.08289
AG-418-O02 AG-355-K03 0.0811
AG-418-O02 AG-355-K15 0.04223
AG-418-O02 AG-355-L02 0.02413
AG-418-O02 AG-355-L20 0.0172
AG-418-O02 AG-355-M18 0.08021
AG-418-O02 AG-355-N16 0.04625
AG-418-O02 AG-355-N18 0.05541
AG-418-O02 AG-355-O17 0.04044
AG-418-O02 AG-355-P07 0.05608
AG-418-O02 AG-355-P11 0.01765
AG-418-O02 AG-355-P16 0.04312
AG-418-O02 AG-355-P18 0.02547
AG-418-O02 AG-402-C22 0.09339
AG-418-O02 AG-402-F05 0.07663
AG-418-O02 AG-402-K16 0.04066
AG-418-O02 AG-402-K21 0.04736
AG-418-O02 AG-402-M15 0.084
AG-418-O02 AG-402-N08 0.07775
AG-418-O02 AG-402-N23 0.03776
AG-418-O02 AG-402-O16 0.07507
AG-418-O02 AG-412-J13 0.07842
AG-418-O02 AG-418-I20 0.07306
AG-418-O02 AG-418-J17 0.03329
AG-418-O03 AG-347-C10 0.07663
AG-418-O03 AG-347-E03 0.08356
AG-418-O03 AG-347-E23 0.05943
AG-418-O03 AG-347-G18 0.07663
AG-418-O03 AG-347-G20 0.1734
AG-418-O03 AG-347-G22 0.05161
AG-418-O03 AG-347-I04 0.05675
AG-418-O03 AG-347-I06 0.05071
AG-418-O03 AG-347-I15 0.04803
AG-418-O03 AG-347-I19 0.0534
AG-418-O03 AG-347-I21 0.09674
AG-418-O03 AG-347-J06 0.04491
AG-418-O03 AG-347-J19 0.07038
AG-418-O03 AG-347-J20 0.06546
AG-418-O03 AG-347-J21 0.0744
AG-418-O03 AG-347-J23 0.0525
AG-418-O03 AG-347-K02 0.08624
AG-418-O03 AG-347-K10 0.04066
AG-418-O03 AG-347-K15 0.07842
AG-418-O03 AG-347-K16 0.06166
AG-418-O03 AG-347-K17 0.06099
AG-418-O03 AG-347-K18 0.08646
AG-418-O03 AG-347-K20 0.05183
AG-418-O03 AG-347-L17 0.05071
AG-418-O03 AG-347-L20 0.05407
AG-418-O03 AG-347-L21 0.05317
AG-418-O03 AG-347-M08 0.05652
AG-418-O03 AG-347-M15 0.08601
AG-418-O03 AG-347-M18 0.05161
AG-418-O03 AG-347-M23 0.05273
AG-418-O03 AG-347-N19 0.05496
AG-418-O03 AG-355-A09 0.05273
AG-418-O03 AG-355-B18 0.06658
AG-418-O03 AG-355-B23 0.06099
AG-418-O03 AG-355-G23 0.05831
AG-418-O03 AG-355-I04 0.0601
AG-418-O03 AG-355-I20 0.08467
AG-418-O03 AG-355-J09 0.08244
AG-418-O03 AG-355-K03 0.08512
AG-418-O03 AG-355-K15 0.0592
AG-418-O03 AG-355-L02 0.05206
AG-418-O03 AG-355-L20 0.05362
AG-418-O03 AG-355-M18 0.07596
AG-418-O03 AG-355-N16 0.06144
AG-418-O03 AG-355-N18 0.03642
AG-418-O03 AG-355-O17 0.04803
AG-418-O03 AG-355-P07 0.06189
AG-418-O03 AG-355-P11 0.05384
AG-418-O03 AG-355-P16 0.0592
AG-418-O03 AG-355-P18 0.0534
AG-418-O03 AG-402-C22 0.09026
AG-418-O03 AG-402-F05 0.07551
AG-418-O03 AG-402-K16 0.04893
AG-418-O03 AG-402-K21 0.06122
AG-418-O03 AG-402-M15 0.08378
AG-418-O03 AG-402-N08 0.07529
AG-418-O03 AG-402-N23 0.04558
AG-418-O03 AG-402-O16 0.07127
AG-418-O03 AG-412-J13 0.0744
AG-418-O03 AG-418-I20 0.07149
AG-418-O03 AG-418-J17 0.05384
AG-418-O03 AG-418-O02 0.05071
AG-418-P06 AG-347-C10 0.07641
AG-418-P06 AG-347-E03 0.08289
AG-418-P06 AG-347-E23 0.06814
AG-418-P06 AG-347-G18 0.07931
AG-418-P06 AG-347-G20 0.162
AG-418-P06 AG-347-G22 0.04334
AG-418-P06 AG-347-I04 0.04088
AG-418-P06 AG-347-I06 0.04021
AG-418-P06 AG-347-I15 0.03575
AG-418-P06 AG-347-I19 0.042
AG-418-P06 AG-347-I21 0.09651
AG-418-P06 AG-347-J06 0.04535
AG-418-P06 AG-347-J19 0.07462
AG-418-P06 AG-347-J20 0.07618
AG-418-P06 AG-347-J21 0.07887
AG-418-P06 AG-347-J23 0.0429
AG-418-P06 AG-347-K02 0.08423
AG-418-P06 AG-347-K10 0.05831
AG-418-P06 AG-347-K15 0.07931
AG-418-P06 AG-347-K16 0.06345
AG-418-P06 AG-347-K17 0.05071
AG-418-P06 AG-347-K18 0.08847
AG-418-P06 AG-347-K20 0.04133
AG-418-P06 AG-347-L17 0.03887
AG-418-P06 AG-347-L20 0.04625
AG-418-P06 AG-347-L21 0.04245
AG-418-P06 AG-347-M08 0.04446
AG-418-P06 AG-347-M15 0.0916
AG-418-P06 AG-347-M18 0.03664
AG-418-P06 AG-347-M23 0.04357
AG-418-P06 AG-347-N19 0.04066
AG-418-P06 AG-355-A09 0.04357
AG-418-P06 AG-355-B18 0.06948
AG-418-P06 AG-355-B23 0.05541
AG-418-P06 AG-355-G23 0.04803
AG-418-P06 AG-355-I04 0.05563
AG-418-P06 AG-355-I20 0.08691
AG-418-P06 AG-355-J09 0.08423
AG-418-P06 AG-355-K03 0.08333
AG-418-P06 AG-355-K15 0.05206
AG-418-P06 AG-355-L02 0.04178
AG-418-P06 AG-355-L20 0.04401
AG-418-P06 AG-355-M18 0.08155
AG-418-P06 AG-355-N16 0.05451
AG-418-P06 AG-355-N18 0.0534
AG-418-P06 AG-355-O17 0.03597
AG-418-P06 AG-355-P07 0.05541
AG-418-P06 AG-355-P11 0.04468
AG-418-P06 AG-355-P16 0.04803
AG-418-P06 AG-355-P18 0.04379
AG-418-P06 AG-402-C22 0.09406
AG-418-P06 AG-402-F05 0.07529
AG-418-P06 AG-402-K16 0.03396
AG-418-P06 AG-402-K21 0.05876
AG-418-P06 AG-402-M15 0.08735
AG-418-P06 AG-402-N08 0.07909
AG-418-P06 AG-402-N23 0.03262
AG-418-P06 AG-402-O16 0.07261
AG-418-P06 AG-412-J13 0.07864
AG-418-P06 AG-418-I20 0.06926
AG-418-P06 AG-418-J17 0.03887
AG-418-P06 AG-418-O02 0.0429
AG-418-P06 AG-418-O03 0.05004
AG-418-P13 AG-347-C10 0.0744
AG-418-P13 AG-347-E03 0.07909
AG-418-P13 AG-347-E23 0.06993
AG-418-P13 AG-347-G18 0.07819
AG-418-P13 AG-347-G20 0.16
AG-418-P13 AG-347-G22 0.03999
AG-418-P13 AG-347-I04 0.03597
AG-418-P13 AG-347-I06 0.03999
AG-418-P13 AG-347-I15 0.02949
AG-418-P13 AG-347-I19 0.03552
AG-418-P13 AG-347-I21 0.09428
AG-418-P13 AG-347-J06 0.04088
AG-418-P13 AG-347-J19 0.07551
AG-418-P13 AG-347-J20 0.07551
AG-418-P13 AG-347-J21 0.07708
AG-418-P13 AG-347-J23 0.04021
AG-418-P13 AG-347-K02 0.07998
AG-418-P13 AG-347-K10 0.05362
AG-418-P13 AG-347-K15 0.07618
AG-418-P13 AG-347-K16 0.06345
AG-418-P13 AG-347-K17 0.04535
AG-418-P13 AG-347-K18 0.08624
AG-418-P13 AG-347-K20 0.03664
AG-418-P13 AG-347-L17 0.03239
AG-418-P13 AG-347-L20 0.04178
AG-418-P13 AG-347-L21 0.04066
AG-418-P13 AG-347-M08 0.03709
AG-418-P13 AG-347-M15 0.0887
AG-418-P13 AG-347-M18 0.03374
AG-418-P13 AG-347-M23 0.04245
AG-418-P13 AG-347-N19 0.03351
AG-418-P13 AG-355-A09 0.04066
AG-418-P13 AG-355-B18 0.06948
AG-418-P13 AG-355-B23 0.05071
AG-418-P13 AG-355-G23 0.04223
AG-418-P13 AG-355-I04 0.05206
AG-418-P13 AG-355-I20 0.08646
AG-418-P13 AG-355-J09 0.08356
AG-418-P13 AG-355-K03 0.08065
AG-418-P13 AG-355-K15 0.04982
AG-418-P13 AG-355-L02 0.04155
AG-418-P13 AG-355-L20 0.04155
AG-418-P13 AG-355-M18 0.08222
AG-418-P13 AG-355-N16 0.05585
AG-418-P13 AG-355-N18 0.0534
AG-418-P13 AG-355-O17 0.02882
AG-418-P13 AG-355-P07 0.05071
AG-418-P13 AG-355-P11 0.04178
AG-418-P13 AG-355-P16 0.042
AG-418-P13 AG-355-P18 0.03977
AG-418-P13 AG-402-C22 0.09406
AG-418-P13 AG-402-F05 0.07283
AG-418-P13 AG-402-K16 0.0286
AG-418-P13 AG-402-K21 0.05362
AG-418-P13 AG-402-M15 0.08356
AG-418-P13 AG-402-N08 0.07752
AG-418-P13 AG-402-N23 0.02614
AG-418-P13 AG-402-O16 0.07373
AG-418-P13 AG-412-J13 0.08132
AG-418-P13 AG-418-I20 0.06881
AG-418-P13 AG-418-J17 0.03262
AG-418-P13 AG-418-O02 0.04088
AG-418-P13 AG-418-O03 0.05094
AG-418-P13 AG-418-P06 0.0353
AG-442-N07 AG-347-C10 0.08088
AG-442-N07 AG-347-E03 0.0811
AG-442-N07 AG-347-E23 0.07172
AG-442-N07 AG-347-G18 0.07797
AG-442-N07 AG-347-G20 0.1644
AG-442-N07 AG-347-G22 0.02368
AG-442-N07 AG-347-I04 0.04848
AG-442-N07 AG-347-I06 0.042
AG-442-N07 AG-347-I15 0.04021
AG-442-N07 AG-347-I19 0.04379
AG-442-N07 AG-347-I21 0.09562
AG-442-N07 AG-347-J06 0.04937
AG-442-N07 AG-347-J19 0.07507
AG-442-N07 AG-347-J20 0.07395
AG-442-N07 AG-347-J21 0.07954
AG-442-N07 AG-347-J23 0.02324
AG-442-N07 AG-347-K02 0.08289
AG-442-N07 AG-347-K10 0.05161
AG-442-N07 AG-347-K15 0.0744
AG-442-N07 AG-347-K16 0.0668
AG-442-N07 AG-347-K17 0.0315
AG-442-N07 AG-347-K18 0.08378
AG-442-N07 AG-347-K20 0.02167
AG-442-N07 AG-347-L17 0.03731
AG-442-N07 AG-347-L20 0.0248
AG-442-N07 AG-347-L21 0.02435
AG-442-N07 AG-347-M08 0.0382
AG-442-N07 AG-347-M15 0.08534
AG-442-N07 AG-347-M18 0.04133
AG-442-N07 AG-347-M23 0.02391
AG-442-N07 AG-347-N19 0.03396
AG-442-N07 AG-355-A09 0.02301
AG-442-N07 AG-355-B18 0.07149
AG-442-N07 AG-355-B23 0.05027
AG-442-N07 AG-355-G23 0.03731
AG-442-N07 AG-355-I04 0.0496
AG-442-N07 AG-355-I20 0.08646
AG-442-N07 AG-355-J09 0.08333
AG-442-N07 AG-355-K03 0.08043
AG-442-N07 AG-355-K15 0.04088
AG-442-N07 AG-355-L02 0.02525
AG-442-N07 AG-355-L20 0.02301
AG-442-N07 AG-355-M18 0.08155
AG-442-N07 AG-355-N16 0.04424
AG-442-N07 AG-355-N18 0.05429
AG-442-N07 AG-355-O17 0.03887
AG-442-N07 AG-355-P07 0.05719
AG-442-N07 AG-355-P11 0.02346
AG-442-N07 AG-355-P16 0.04178
AG-442-N07 AG-355-P18 0.0248
AG-442-N07 AG-402-C22 0.09272
AG-442-N07 AG-402-F05 0.07306
AG-442-N07 AG-402-K16 0.04088
AG-442-N07 AG-402-K21 0.04491
AG-442-N07 AG-402-M15 0.08713
AG-442-N07 AG-402-N08 0.07819
AG-442-N07 AG-402-N23 0.03776
AG-442-N07 AG-402-O16 0.07641
AG-442-N07 AG-412-J13 0.08043
AG-442-N07 AG-418-I20 0.0706
AG-442-N07 AG-418-J17 0.03307
AG-442-N07 AG-418-O02 0.02256
AG-442-N07 AG-418-O03 0.05273
AG-442-N07 AG-418-P06 0.04178
AG-442-N07 AG-418-P13 0.03977
AG-459-N19 AG-347-C10 0.0735
AG-459-N19 AG-347-E03 0.07663
AG-459-N19 AG-347-E23 0.07283
AG-459-N19 AG-347-G18 0.05898
AG-459-N19 AG-347-G20 0.1655
AG-459-N19 AG-347-G22 0.04468
AG-459-N19 AG-347-I04 0.06658
AG-459-N19 AG-347-I06 0.06099
AG-459-N19 AG-347-I15 0.05987
AG-459-N19 AG-347-I19 0.06524
AG-459-N19 AG-347-I21 0.08825
AG-459-N19 AG-347-J06 0.06859
AG-459-N19 AG-347-J19 0.06903
AG-459-N19 AG-347-J20 0.07596
AG-459-N19 AG-347-J21 0.09495
AG-459-N19 AG-347-J23 0.04714
AG-459-N19 AG-347-K02 0.0773
AG-459-N19 AG-347-K10 0.0668
AG-459-N19 AG-347-K15 0.07082
AG-459-N19 AG-347-K16 0.08199
AG-459-N19 AG-347-K17 0.05585
AG-459-N19 AG-347-K18 0.08155
AG-459-N19 AG-347-K20 0.04625
AG-459-N19 AG-347-L17 0.05697
AG-459-N19 AG-347-L20 0.04736
AG-459-N19 AG-347-L21 0.04647
AG-459-N19 AG-347-M08 0.05585
AG-459-N19 AG-347-M15 0.0849
AG-459-N19 AG-347-M18 0.06122
AG-459-N19 AG-347-M23 0.0458
AG-459-N19 AG-347-N19 0.05429
AG-459-N19 AG-355-A09 0.04781
AG-459-N19 AG-355-B18 0.07082
AG-459-N19 AG-355-B23 0.06859
AG-459-N19 AG-355-G23 0.05987
AG-459-N19 AG-355-I04 0.05742
AG-459-N19 AG-355-I20 0.06658
AG-459-N19 AG-355-J09 0.06568
AG-459-N19 AG-355-K03 0.07685
AG-459-N19 AG-355-K15 0.05764
AG-459-N19 AG-355-L02 0.04625
AG-459-N19 AG-355-L20 0.04759
AG-459-N19 AG-355-M18 0.0773
AG-459-N19 AG-355-N16 0.05273
AG-459-N19 AG-355-N18 0.06971
AG-459-N19 AG-355-O17 0.05987
AG-459-N19 AG-355-P07 0.06457
AG-459-N19 AG-355-P11 0.04803
AG-459-N19 AG-355-P16 0.0601
AG-459-N19 AG-355-P18 0.04692
AG-459-N19 AG-402-C22 0.08981
AG-459-N19 AG-402-F05 0.07127
AG-459-N19 AG-402-K16 0.05987
AG-459-N19 AG-402-K21 0.05853
AG-459-N19 AG-402-M15 0.08177
AG-459-N19 AG-402-N08 0.06323
AG-459-N19 AG-402-N23 0.05675
AG-459-N19 AG-402-O16 0.07484
AG-459-N19 AG-412-J13 0.08132
AG-459-N19 AG-418-I20 0.0735
AG-459-N19 AG-418-J17 0.05116
AG-459-N19 AG-418-O02 0.04491
AG-459-N19 AG-418-O03 0.0668
AG-459-N19 AG-418-P06 0.06122
AG-459-N19 AG-418-P13 0.05943
AG-459-N19 AG-442-N07 0.04692
AS9601 AG-347-C10 0.07507
AS9601 AG-347-E03 0.07685
AS9601 AG-347-E23 0.07216
AS9601 AG-347-G18 0.07127
AS9601 AG-347-G20 0.1754
AS9601 AG-347-G22 0.07663
AS9601 AG-347-I04 0.07507
AS9601 AG-347-I06 0.07082
AS9601 AG-347-I15 0.07038
AS9601 AG-347-I19 0.07663
AS9601 AG-347-I21 0.09964
AS9601 AG-347-J06 0.07216
AS9601 AG-347-J19 0.07015
AS9601 AG-347-J20 0.07887
AS9601 AG-347-J21 0.0954
AS9601 AG-347-J23 0.07797
AS9601 AG-347-K02 0.07618
AS9601 AG-347-K10 0.07283
AS9601 AG-347-K15 0.06948
AS9601 AG-347-K16 0.07909
AS9601 AG-347-K17 0.08735
AS9601 AG-347-K18 0.08423
AS9601 AG-347-K20 0.07842
AS9601 AG-347-L17 0.07194
AS9601 AG-347-L20 0.08088
AS9601 AG-347-L21 0.07819
AS9601 AG-347-M08 0.07819
AS9601 AG-347-M15 0.09182
AS9601 AG-347-M18 0.07328
AS9601 AG-347-M23 0.07976
AS9601 AG-347-N19 0.07663
AS9601 AG-355-A09 0.07685
AS9601 AG-355-B18 0.07261
AS9601 AG-355-B23 0.07708
AS9601 AG-355-G23 0.07909
AS9601 AG-355-I04 0.07663
AS9601 AG-355-I20 0.07976
AS9601 AG-355-J09 0.07819
AS9601 AG-355-K03 0.08244
AS9601 AG-355-K15 0.08177
AS9601 AG-355-L02 0.07797
AS9601 AG-355-L20 0.07998
AS9601 AG-355-M18 0.07395
AS9601 AG-355-N16 0.07954
AS9601 AG-355-N18 0.06971
AS9601 AG-355-O17 0.06948
AS9601 AG-355-P07 0.07685
AS9601 AG-355-P11 0.07976
AS9601 AG-355-P16 0.08132
AS9601 AG-355-P18 0.07954
AS9601 AG-402-C22 0.09138
AS9601 AG-402-F05 0.07172
AS9601 AG-402-K16 0.07172
AS9601 AG-402-K21 0.08021
AS9601 AG-402-M15 0.08378
AS9601 AG-402-N08 0.07127
AS9601 AG-402-N23 0.06814
AS9601 AG-402-O16 0.06971
AS9601 AG-412-J13 0.08177
AS9601 AG-418-I20 0.07775
AS9601 AG-418-J17 0.07574
AS9601 AG-418-O02 0.07641
AS9601 AG-418-O03 0.06635
AS9601 AG-418-P06 0.07149
AS9601 AG-418-P13 0.07306
AS9601 AG-442-N07 0.07954
AS9601 AG-459-N19 0.07306
GP2 AG-347-C10 0.07954
GP2 AG-347-E03 0.08467
GP2 AG-347-E23 0.07038
GP2 AG-347-G18 0.084
GP2 AG-347-G20 0.1611
GP2 AG-347-G22 0.04468
GP2 AG-347-I04 0.04446
GP2 AG-347-I06 0.04334
GP2 AG-347-I15 0.03441
GP2 AG-347-I19 0.03709
GP2 AG-347-I21 0.09651
GP2 AG-347-J06 0.04558
GP2 AG-347-J19 0.07976
GP2 AG-347-J20 0.0744
GP2 AG-347-J21 0.07887
GP2 AG-347-J23 0.04625
GP2 AG-347-K02 0.0849
GP2 AG-347-K10 0.05853
GP2 AG-347-K15 0.07976
GP2 AG-347-K16 0.06434
GP2 AG-347-K17 0.05094
GP2 AG-347-K18 0.0887
GP2 AG-347-K20 0.0429
GP2 AG-347-L17 0.03597
GP2 AG-347-L20 0.04826
GP2 AG-347-L21 0.04468
GP2 AG-347-M08 0.0429
GP2 AG-347-M15 0.09339
GP2 AG-347-M18 0.03865
GP2 AG-347-M23 0.04558
GP2 AG-347-N19 0.03954
GP2 AG-355-A09 0.04625
GP2 AG-355-B18 0.0735
GP2 AG-355-B23 0.05675
GP2 AG-355-G23 0.04937
GP2 AG-355-I04 0.05541
GP2 AG-355-I20 0.08803
GP2 AG-355-J09 0.08713
GP2 AG-355-K03 0.08445
GP2 AG-355-K15 0.05273
GP2 AG-355-L02 0.0458
GP2 AG-355-L20 0.04558
GP2 AG-355-M18 0.08378
GP2 AG-355-N16 0.05563
GP2 AG-355-N18 0.05496
GP2 AG-355-O17 0.03262
GP2 AG-355-P07 0.05183
GP2 AG-355-P11 0.04647
GP2 AG-355-P16 0.05071
GP2 AG-355-P18 0.04468
GP2 AG-402-C22 0.09294
GP2 AG-402-F05 0.07752
GP2 AG-402-K16 0.03307
GP2 AG-402-K21 0.05786
GP2 AG-402-M15 0.08914
GP2 AG-402-N08 0.08043
GP2 AG-402-N23 0.03172
GP2 AG-402-O16 0.07864
GP2 AG-412-J13 0.08378
GP2 AG-418-I20 0.07127
GP2 AG-418-J17 0.03843
GP2 AG-418-O02 0.04513
GP2 AG-418-O03 0.05139
GP2 AG-418-P06 0.04066
GP2 AG-418-P13 0.03575
GP2 AG-442-N07 0.04267
GP2 AG-459-N19 0.06323
GP2 AS9601 0.07596
MIT0604 AG-347-C10 0.07909
MIT0604 AG-347-E03 0.08378
MIT0604 AG-347-E23 0.07261
MIT0604 AG-347-G18 0.07909
MIT0604 AG-347-G20 0.1689
MIT0604 AG-347-G22 0.02949
MIT0604 AG-347-I04 0.0534
MIT0604 AG-347-I06 0.04669
MIT0604 AG-347-I15 0.04513
MIT0604 AG-347-I19 0.04982
MIT0604 AG-347-I21 0.0954
MIT0604 AG-347-J06 0.05474
MIT0604 AG-347-J19 0.07797
MIT0604 AG-347-J20 0.07663
MIT0604 AG-347-J21 0.08222
MIT0604 AG-347-J23 0.02927
MIT0604 AG-347-K02 0.0849
MIT0604 AG-347-K10 0.05563
MIT0604 AG-347-K15 0.07819
MIT0604 AG-347-K16 0.06948
MIT0604 AG-347-K17 0.03753
MIT0604 AG-347-K18 0.08735
MIT0604 AG-347-K20 0.02837
MIT0604 AG-347-L17 0.0429
MIT0604 AG-347-L20 0.03105
MIT0604 AG-347-L21 0.02971
MIT0604 AG-347-M08 0.04334
MIT0604 AG-347-M15 0.08735
MIT0604 AG-347-M18 0.04736
MIT0604 AG-347-M23 0.02994
MIT0604 AG-347-N19 0.03843
MIT0604 AG-355-A09 0.02882
MIT0604 AG-355-B18 0.07618
MIT0604 AG-355-B23 0.05474
MIT0604 AG-355-G23 0.03977
MIT0604 AG-355-I04 0.05541
MIT0604 AG-355-I20 0.08847
MIT0604 AG-355-J09 0.08579
MIT0604 AG-355-K03 0.07954
MIT0604 AG-355-K15 0.04692
MIT0604 AG-355-L02 0.03083
MIT0604 AG-355-L20 0.02949
MIT0604 AG-355-M18 0.08356
MIT0604 AG-355-N16 0.05116
MIT0604 AG-355-N18 0.05853
MIT0604 AG-355-O17 0.04401
MIT0604 AG-355-P07 0.05809
MIT0604 AG-355-P11 0.02994
MIT0604 AG-355-P16 0.04535
MIT0604 AG-355-P18 0.03038
MIT0604 AG-402-C22 0.09428
MIT0604 AG-402-F05 0.07373
MIT0604 AG-402-K16 0.04491
MIT0604 AG-402-K21 0.04937
MIT0604 AG-402-M15 0.08735
MIT0604 AG-402-N08 0.07864
MIT0604 AG-402-N23 0.04155
MIT0604 AG-402-O16 0.07752
MIT0604 AG-412-J13 0.08222
MIT0604 AG-418-I20 0.07127
MIT0604 AG-418-J17 0.03865
MIT0604 AG-418-O02 0.02815
MIT0604 AG-418-O03 0.05474
MIT0604 AG-418-P06 0.04736
MIT0604 AG-418-P13 0.04401
MIT0604 AG-442-N07 0.02748
MIT0604 AG-459-N19 0.05139
MIT0604 AS9601 0.07864
MIT0604 GP2 0.0487
MIT1314 AG-347-C10 0.07976
MIT1314 AG-347-E03 0.08289
MIT1314 AG-347-E23 0.06993
MIT1314 AG-347-G18 0.07819
MIT1314 AG-347-G20 0.1647
MIT1314 AG-347-G22 0.0248
MIT1314 AG-347-I04 0.05071
MIT1314 AG-347-I06 0.04334
MIT1314 AG-347-I15 0.04133
MIT1314 AG-347-I19 0.04535
MIT1314 AG-347-I21 0.09383
MIT1314 AG-347-J06 0.05027
MIT1314 AG-347-J19 0.07574
MIT1314 AG-347-J20 0.07417
MIT1314 AG-347-J21 0.08132
MIT1314 AG-347-J23 0.02502
MIT1314 AG-347-K02 0.08445
MIT1314 AG-347-K10 0.0525
MIT1314 AG-347-K15 0.0773
MIT1314 AG-347-K16 0.06881
MIT1314 AG-347-K17 0.03128
MIT1314 AG-347-K18 0.08713
MIT1314 AG-347-K20 0.02435
MIT1314 AG-347-L17 0.03887
MIT1314 AG-347-L20 0.02592
MIT1314 AG-347-L21 0.02525
MIT1314 AG-347-M08 0.03954
MIT1314 AG-347-M15 0.0878
MIT1314 AG-347-M18 0.04401
MIT1314 AG-347-M23 0.02726
MIT1314 AG-347-N19 0.03552
MIT1314 AG-355-A09 0.02502
MIT1314 AG-355-B18 0.07373
MIT1314 AG-355-B23 0.04915
MIT1314 AG-355-G23 0.03776
MIT1314 AG-355-I04 0.04982
MIT1314 AG-355-I20 0.08601
MIT1314 AG-355-J09 0.08266
MIT1314 AG-355-K03 0.0811
MIT1314 AG-355-K15 0.04133
MIT1314 AG-355-L02 0.02726
MIT1314 AG-355-L20 0.02569
MIT1314 AG-355-M18 0.08199
MIT1314 AG-355-N16 0.04692
MIT1314 AG-355-N18 0.0563
MIT1314 AG-355-O17 0.04088
MIT1314 AG-355-P07 0.05585
MIT1314 AG-355-P11 0.02636
MIT1314 AG-355-P16 0.0429
MIT1314 AG-355-P18 0.02614
MIT1314 AG-402-C22 0.0945
MIT1314 AG-402-F05 0.07507
MIT1314 AG-402-K16 0.04088
MIT1314 AG-402-K21 0.04692
MIT1314 AG-402-M15 0.08512
MIT1314 AG-402-N08 0.07819
MIT1314 AG-402-N23 0.03709
MIT1314 AG-402-O16 0.07685
MIT1314 AG-412-J13 0.08088
MIT1314 AG-418-I20 0.07328
MIT1314 AG-418-J17 0.03463
MIT1314 AG-418-O02 0.02547
MIT1314 AG-418-O03 0.05317
MIT1314 AG-418-P06 0.04468
MIT1314 AG-418-P13 0.04021
MIT1314 AG-442-N07 0.02391
MIT1314 AG-459-N19 0.04625
MIT1314 AS9601 0.07931
MIT1314 GP2 0.04513
MIT1314 MIT0604 0.02592
MIT9107 AG-347-C10 0.1948
MIT9107 AG-347-E03 0.1928
MIT9107 AG-347-E23 0.1962
MIT9107 AG-347-G18 0.1845
MIT9107 AG-347-G20 0.1175
MIT9107 AG-347-G22 0.1915
MIT9107 AG-347-I04 0.1957
MIT9107 AG-347-I06 0.1968
MIT9107 AG-347-I15 0.1959
MIT9107 AG-347-I19 0.1977
MIT9107 AG-347-I21 0.1946
MIT9107 AG-347-J06 0.1948
MIT9107 AG-347-J19 0.1866
MIT9107 AG-347-J20 0.1939
MIT9107 AG-347-J21 0.1928
MIT9107 AG-347-J23 0.1899
MIT9107 AG-347-K02 0.1939
MIT9107 AG-347-K10 0.1939
MIT9107 AG-347-K15 0.1859
MIT9107 AG-347-K16 0.1796
MIT9107 AG-347-K17 0.1928
MIT9107 AG-347-K18 0.2004
MIT9107 AG-347-K20 0.195
MIT9107 AG-347-L17 0.1924
MIT9107 AG-347-L20 0.1962
MIT9107 AG-347-L21 0.1948
MIT9107 AG-347-M08 0.1926
MIT9107 AG-347-M15 0.1941
MIT9107 AG-347-M18 0.1957
MIT9107 AG-347-M23 0.1921
MIT9107 AG-347-N19 0.1935
MIT9107 AG-355-A09 0.1903
MIT9107 AG-355-B18 0.1892
MIT9107 AG-355-B23 0.1886
MIT9107 AG-355-G23 0.1928
MIT9107 AG-355-I04 0.1906
MIT9107 AG-355-I20 0.1866
MIT9107 AG-355-J09 0.1866
MIT9107 AG-355-K03 0.1941
MIT9107 AG-355-K15 0.1912
MIT9107 AG-355-L02 0.1928
MIT9107 AG-355-L20 0.1955
MIT9107 AG-355-M18 0.1971
MIT9107 AG-355-N16 0.1941
MIT9107 AG-355-N18 0.1908
MIT9107 AG-355-O17 0.1959
MIT9107 AG-355-P07 0.1948
MIT9107 AG-355-P11 0.1957
MIT9107 AG-355-P16 0.1939
MIT9107 AG-355-P18 0.1944
MIT9107 AG-402-C22 0.1899
MIT9107 AG-402-F05 0.1892
MIT9107 AG-402-K16 0.1959
MIT9107 AG-402-K21 0.1928
MIT9107 AG-402-M15 0.1944
MIT9107 AG-402-N08 0.1845
MIT9107 AG-402-N23 0.1941
MIT9107 AG-402-O16 0.1939
MIT9107 AG-412-J13 0.1906
MIT9107 AG-418-I20 0.195
MIT9107 AG-418-J17 0.1939
MIT9107 AG-418-O02 0.193
MIT9107 AG-418-O03 0.1968
MIT9107 AG-418-P06 0.1968
MIT9107 AG-418-P13 0.1946
MIT9107 AG-442-N07 0.1941
MIT9107 AG-459-N19 0.1915
MIT9107 AS9601 0.1964
MIT9107 GP2 0.1968
MIT9107 MIT0604 0.1944
MIT9107 MIT1314 0.1924
MIT9201 AG-347-C10 0.1798
MIT9201 AG-347-E03 0.1796
MIT9201 AG-347-E23 0.1812
MIT9201 AG-347-G18 0.1716
MIT9201 AG-347-G20 0.06792
MIT9201 AG-347-G22 0.1736
MIT9201 AG-347-I04 0.1783
MIT9201 AG-347-I06 0.174
MIT9201 AG-347-I15 0.1749
MIT9201 AG-347-I19 0.1763
MIT9201 AG-347-I21 0.1769
MIT9201 AG-347-J06 0.1778
MIT9201 AG-347-J19 0.1629
MIT9201 AG-347-J20 0.1814
MIT9201 AG-347-J21 0.1803
MIT9201 AG-347-J23 0.1747
MIT9201 AG-347-K02 0.1787
MIT9201 AG-347-K10 0.1747
MIT9201 AG-347-K15 0.1725
MIT9201 AG-347-K16 0.1765
MIT9201 AG-347-K17 0.1767
MIT9201 AG-347-K18 0.1783
MIT9201 AG-347-K20 0.1765
MIT9201 AG-347-L17 0.1714
MIT9201 AG-347-L20 0.1774
MIT9201 AG-347-L21 0.1725
MIT9201 AG-347-M08 0.1785
MIT9201 AG-347-M15 0.1803
MIT9201 AG-347-M18 0.1745
MIT9201 AG-347-M23 0.1745
MIT9201 AG-347-N19 0.1769
MIT9201 AG-355-A09 0.1745
MIT9201 AG-355-B18 0.174
MIT9201 AG-355-B23 0.1693
MIT9201 AG-355-G23 0.1761
MIT9201 AG-355-I04 0.1727
MIT9201 AG-355-I20 0.1749
MIT9201 AG-355-J09 0.174
MIT9201 AG-355-K03 0.1745
MIT9201 AG-355-K15 0.1738
MIT9201 AG-355-L02 0.1745
MIT9201 AG-355-L20 0.1776
MIT9201 AG-355-M18 0.183
MIT9201 AG-355-N16 0.1765
MIT9201 AG-355-N18 0.1727
MIT9201 AG-355-O17 0.1749
MIT9201 AG-355-P07 0.1754
MIT9201 AG-355-P11 0.1783
MIT9201 AG-355-P16 0.1765
MIT9201 AG-355-P18 0.1747
MIT9201 AG-402-C22 0.1731
MIT9201 AG-402-F05 0.1714
MIT9201 AG-402-K16 0.174
MIT9201 AG-402-K21 0.1756
MIT9201 AG-402-M15 0.1798
MIT9201 AG-402-N08 0.1693
MIT9201 AG-402-N23 0.1718
MIT9201 AG-402-O16 0.1761
MIT9201 AG-412-J13 0.1749
MIT9201 AG-418-I20 0.1787
MIT9201 AG-418-J17 0.1731
MIT9201 AG-418-O02 0.1769
MIT9201 AG-418-O03 0.1787
MIT9201 AG-418-P06 0.1781
MIT9201 AG-418-P13 0.1756
MIT9201 AG-442-N07 0.1758
MIT9201 AG-459-N19 0.1767
MIT9201 AS9601 0.1763
MIT9201 GP2 0.174
MIT9201 MIT0604 0.1781
MIT9201 MIT1314 0.1745
MIT9201 MIT9107 0.1099
MIT9202 AG-347-C10 0.1828
MIT9202 AG-347-E03 0.183
MIT9202 AG-347-E23 0.1792
MIT9202 AG-347-G18 0.1785
MIT9202 AG-347-G20 0.07931
MIT9202 AG-347-G22 0.1767
MIT9202 AG-347-I04 0.1816
MIT9202 AG-347-I06 0.1783
MIT9202 AG-347-I15 0.1785
MIT9202 AG-347-I19 0.183
MIT9202 AG-347-I21 0.1834
MIT9202 AG-347-J06 0.1803
MIT9202 AG-347-J19 0.1828
MIT9202 AG-347-J20 0.1863
MIT9202 AG-347-J21 0.1868
MIT9202 AG-347-J23 0.1785
MIT9202 AG-347-K02 0.1836
MIT9202 AG-347-K10 0.1734
MIT9202 AG-347-K15 0.1814
MIT9202 AG-347-K16 0.1881
MIT9202 AG-347-K17 0.1785
MIT9202 AG-347-K18 0.1879
MIT9202 AG-347-K20 0.1792
MIT9202 AG-347-L17 0.1767
MIT9202 AG-347-L20 0.1801
MIT9202 AG-347-L21 0.1776
MIT9202 AG-347-M08 0.1828
MIT9202 AG-347-M15 0.1767
MIT9202 AG-347-M18 0.1785
MIT9202 AG-347-M23 0.1785
MIT9202 AG-347-N19 0.1794
MIT9202 AG-355-A09 0.1785
MIT9202 AG-355-B18 0.1807
MIT9202 AG-355-B23 0.1798
MIT9202 AG-355-G23 0.1801
MIT9202 AG-355-I04 0.1763
MIT9202 AG-355-I20 0.1828
MIT9202 AG-355-J09 0.1834
MIT9202 AG-355-K03 0.1841
MIT9202 AG-355-K15 0.1776
MIT9202 AG-355-L02 0.1767
MIT9202 AG-355-L20 0.1803
MIT9202 AG-355-M18 0.1839
MIT9202 AG-355-N16 0.1754
MIT9202 AG-355-N18 0.1729
MIT9202 AG-355-O17 0.1783
MIT9202 AG-355-P07 0.1814
MIT9202 AG-355-P11 0.1803
MIT9202 AG-355-P16 0.1803
MIT9202 AG-355-P18 0.1785
MIT9202 AG-402-C22 0.1823
MIT9202 AG-402-F05 0.1803
MIT9202 AG-402-K16 0.1785
MIT9202 AG-402-K21 0.1832
MIT9202 AG-402-M15 0.1798
MIT9202 AG-402-N08 0.179
MIT9202 AG-402-N23 0.1783
MIT9202 AG-402-O16 0.1794
MIT9202 AG-412-J13 0.1709
MIT9202 AG-418-I20 0.1823
MIT9202 AG-418-J17 0.1792
MIT9202 AG-418-O02 0.1778
MIT9202 AG-418-O03 0.1754
MIT9202 AG-418-P06 0.1783
MIT9202 AG-418-P13 0.1807
MIT9202 AG-442-N07 0.1787
MIT9202 AG-459-N19 0.1803
MIT9202 AS9601 0.1756
MIT9202 GP2 0.1772
MIT9202 MIT0604 0.1778
MIT9202 MIT1314 0.179
MIT9202 MIT9107 0.1242
MIT9202 MIT9201 0.08624
MIT9215 AG-347-C10 0.1812
MIT9215 AG-347-E03 0.1819
MIT9215 AG-347-E23 0.1787
MIT9215 AG-347-G18 0.1763
MIT9215 AG-347-G20 0.07998
MIT9215 AG-347-G22 0.1752
MIT9215 AG-347-I04 0.1792
MIT9215 AG-347-I06 0.1754
MIT9215 AG-347-I15 0.1763
MIT9215 AG-347-I19 0.1807
MIT9215 AG-347-I21 0.1816
MIT9215 AG-347-J06 0.179
MIT9215 AG-347-J19 0.1805
MIT9215 AG-347-J20 0.1861
MIT9215 AG-347-J21 0.1857
MIT9215 AG-347-J23 0.1761
MIT9215 AG-347-K02 0.1836
MIT9215 AG-347-K10 0.174
MIT9215 AG-347-K15 0.1803
MIT9215 AG-347-K16 0.183
MIT9215 AG-347-K17 0.1767
MIT9215 AG-347-K18 0.1874
MIT9215 AG-347-K20 0.1767
MIT9215 AG-347-L17 0.174
MIT9215 AG-347-L20 0.1787
MIT9215 AG-347-L21 0.1758
MIT9215 AG-347-M08 0.1798
MIT9215 AG-347-M15 0.1763
MIT9215 AG-347-M18 0.1761
MIT9215 AG-347-M23 0.1765
MIT9215 AG-347-N19 0.1772
MIT9215 AG-355-A09 0.1763
MIT9215 AG-355-B18 0.1805
MIT9215 AG-355-B23 0.1781
MIT9215 AG-355-G23 0.1787
MIT9215 AG-355-I04 0.1747
MIT9215 AG-355-I20 0.1796
MIT9215 AG-355-J09 0.1803
MIT9215 AG-355-K03 0.1825
MIT9215 AG-355-K15 0.1761
MIT9215 AG-355-L02 0.1752
MIT9215 AG-355-L20 0.1787
MIT9215 AG-355-M18 0.1816
MIT9215 AG-355-N16 0.1738
MIT9215 AG-355-N18 0.1714
MIT9215 AG-355-O17 0.1767
MIT9215 AG-355-P07 0.179
MIT9215 AG-355-P11 0.1787
MIT9215 AG-355-P16 0.1785
MIT9215 AG-355-P18 0.1769
MIT9215 AG-402-C22 0.181
MIT9215 AG-402-F05 0.1796
MIT9215 AG-402-K16 0.1772
MIT9215 AG-402-K21 0.1805
MIT9215 AG-402-M15 0.1776
MIT9215 AG-402-N08 0.1765
MIT9215 AG-402-N23 0.1765
MIT9215 AG-402-O16 0.1787
MIT9215 AG-412-J13 0.1696
MIT9215 AG-418-I20 0.1801
MIT9215 AG-418-J17 0.1772
MIT9215 AG-418-O02 0.1758
MIT9215 AG-418-O03 0.1731
MIT9215 AG-418-P06 0.1765
MIT9215 AG-418-P13 0.1781
MIT9215 AG-442-N07 0.1776
MIT9215 AG-459-N19 0.1778
MIT9215 AS9601 0.1743
MIT9215 GP2 0.1767
MIT9215 MIT0604 0.1745
MIT9215 MIT1314 0.1767
MIT9215 MIT9107 0.1227
MIT9215 MIT9201 0.08512
MIT9215 MIT9202 0.01765
MIT9301 AG-347-C10 0.07954
MIT9301 AG-347-E03 0.08021
MIT9301 AG-347-E23 0.06948
MIT9301 AG-347-G18 0.07596
MIT9301 AG-347-G20 0.164
MIT9301 AG-347-G22 0.03217
MIT9301 AG-347-I04 0.04535
MIT9301 AG-347-I06 0.04088
MIT9301 AG-347-I15 0.03999
MIT9301 AG-347-I19 0.04491
MIT9301 AG-347-I21 0.09361
MIT9301 AG-347-J06 0.04736
MIT9301 AG-347-J19 0.07373
MIT9301 AG-347-J20 0.07507
MIT9301 AG-347-J21 0.07864
MIT9301 AG-347-J23 0.03195
MIT9301 AG-347-K02 0.08088
MIT9301 AG-347-K10 0.05094
MIT9301 AG-347-K15 0.07618
MIT9301 AG-347-K16 0.06859
MIT9301 AG-347-K17 0.0382
MIT9301 AG-347-K18 0.08579
MIT9301 AG-347-K20 0.02882
MIT9301 AG-347-L17 0.03575
MIT9301 AG-347-L20 0.03351
MIT9301 AG-347-L21 0.03239
MIT9301 AG-347-M08 0.03798
MIT9301 AG-347-M15 0.08735
MIT9301 AG-347-M18 0.04223
MIT9301 AG-347-M23 0.03329
MIT9301 AG-347-N19 0.03552
MIT9301 AG-355-A09 0.03195
MIT9301 AG-355-B18 0.07194
MIT9301 AG-355-B23 0.05116
MIT9301 AG-355-G23 0.04155
MIT9301 AG-355-I04 0.04558
MIT9301 AG-355-I20 0.084
MIT9301 AG-355-J09 0.0811
MIT9301 AG-355-K03 0.08222
MIT9301 AG-355-K15 0.04602
MIT9301 AG-355-L02 0.0315
MIT9301 AG-355-L20 0.03307
MIT9301 AG-355-M18 0.07864
MIT9301 AG-355-N16 0.05094
MIT9301 AG-355-N18 0.05451
MIT9301 AG-355-O17 0.03709
MIT9301 AG-355-P07 0.05183
MIT9301 AG-355-P11 0.03329
MIT9301 AG-355-P16 0.04267
MIT9301 AG-355-P18 0.03105
MIT9301 AG-402-C22 0.0954
MIT9301 AG-402-F05 0.07328
MIT9301 AG-402-K16 0.03753
MIT9301 AG-402-K21 0.04915
MIT9301 AG-402-M15 0.08266
MIT9301 AG-402-N08 0.07596
MIT9301 AG-402-N23 0.03642
MIT9301 AG-402-O16 0.0744
MIT9301 AG-412-J13 0.07998
MIT9301 AG-418-I20 0.07015
MIT9301 AG-418-J17 0.03441
MIT9301 AG-418-O02 0.03217
MIT9301 AG-418-O03 0.05273
MIT9301 AG-418-P06 0.04357
MIT9301 AG-418-P13 0.03731
MIT9301 AG-442-N07 0.0315
MIT9301 AG-459-N19 0.05139
MIT9301 AS9601 0.07775
MIT9301 GP2 0.04446
MIT9301 MIT0604 0.03776
MIT9301 MIT1314 0.03418
MIT9301 MIT9107 0.1928
MIT9301 MIT9201 0.1754
MIT9301 MIT9202 0.1792
MIT9301 MIT9215 0.1769
MIT9302 AG-347-C10 0.08713
MIT9302 AG-347-E03 0.084
MIT9302 AG-347-E23 0.08825
MIT9302 AG-347-G18 0.08423
MIT9302 AG-347-G20 0.1823
MIT9302 AG-347-G22 0.08423
MIT9302 AG-347-I04 0.0887
MIT9302 AG-347-I06 0.084
MIT9302 AG-347-I15 0.08378
MIT9302 AG-347-I19 0.08691
MIT9302 AG-347-I21 0.1048
MIT9302 AG-347-J06 0.08847
MIT9302 AG-347-J19 0.08043
MIT9302 AG-347-J20 0.09093
MIT9302 AG-347-J21 0.09182
MIT9302 AG-347-J23 0.08423
MIT9302 AG-347-K02 0.08289
MIT9302 AG-347-K10 0.08155
MIT9302 AG-347-K15 0.08579
MIT9302 AG-347-K16 0.0916
MIT9302 AG-347-K17 0.09093
MIT9302 AG-347-K18 0.09517
MIT9302 AG-347-K20 0.0849
MIT9302 AG-347-L17 0.07931
MIT9302 AG-347-L20 0.08557
MIT9302 AG-347-L21 0.08467
MIT9302 AG-347-M08 0.08512
MIT9302 AG-347-M15 0.09517
MIT9302 AG-347-M18 0.08222
MIT9302 AG-347-M23 0.0849
MIT9302 AG-347-N19 0.08534
MIT9302 AG-355-A09 0.08311
MIT9302 AG-355-B18 0.08155
MIT9302 AG-355-B23 0.0878
MIT9302 AG-355-G23 0.08445
MIT9302 AG-355-I04 0.07574
MIT9302 AG-355-I20 0.0878
MIT9302 AG-355-J09 0.08691
MIT9302 AG-355-K03 0.09249
MIT9302 AG-355-K15 0.08557
MIT9302 AG-355-L02 0.08423
MIT9302 AG-355-L20 0.0878
MIT9302 AG-355-M18 0.08847
MIT9302 AG-355-N16 0.08534
MIT9302 AG-355-N18 0.0849
MIT9302 AG-355-O17 0.08155
MIT9302 AG-355-P07 0.08758
MIT9302 AG-355-P11 0.08735
MIT9302 AG-355-P16 0.08803
MIT9302 AG-355-P18 0.0849
MIT9302 AG-402-C22 0.09227
MIT9302 AG-402-F05 0.08266
MIT9302 AG-402-K16 0.08132
MIT9302 AG-402-K21 0.08758
MIT9302 AG-402-M15 0.09383
MIT9302 AG-402-N08 0.08356
MIT9302 AG-402-N23 0.08065
MIT9302 AG-402-O16 0.08043
MIT9302 AG-412-J13 0.09093
MIT9302 AG-418-I20 0.08534
MIT9302 AG-418-J17 0.08222
MIT9302 AG-418-O02 0.08624
MIT9302 AG-418-O03 0.08311
MIT9302 AG-418-P06 0.08512
MIT9302 AG-418-P13 0.08244
MIT9302 AG-442-N07 0.08333
MIT9302 AG-459-N19 0.08378
MIT9302 AS9601 0.08691
MIT9302 GP2 0.08646
MIT9302 MIT0604 0.08758
MIT9302 MIT1314 0.084
MIT9302 MIT9107 0.193
MIT9302 MIT9201 0.1796
MIT9302 MIT9202 0.1825
MIT9302 MIT9215 0.1812
MIT9302 MIT9301 0.08378
MIT9311 AG-347-C10 0.09584
MIT9311 AG-347-E03 0.0945
MIT9311 AG-347-E23 0.0916
MIT9311 AG-347-G18 0.09093
MIT9311 AG-347-G20 0.1749
MIT9311 AG-347-G22 0.09048
MIT9311 AG-347-I04 0.09428
MIT9311 AG-347-I06 0.0887
MIT9311 AG-347-I15 0.08847
MIT9311 AG-347-I19 0.08981
MIT9311 AG-347-I21 0.1017
MIT9311 AG-347-J06 0.09316
MIT9311 AG-347-J19 0.08668
MIT9311 AG-347-J20 0.09406
MIT9311 AG-347-J21 0.09562
MIT9311 AG-347-J23 0.09004
MIT9311 AG-347-K02 0.09651
MIT9311 AG-347-K10 0.09138
MIT9311 AG-347-K15 0.08847
MIT9311 AG-347-K16 0.0945
MIT9311 AG-347-K17 0.0954
MIT9311 AG-347-K18 0.09897
MIT9311 AG-347-K20 0.09048
MIT9311 AG-347-L17 0.08668
MIT9311 AG-347-L20 0.09182
MIT9311 AG-347-L21 0.08937
MIT9311 AG-347-M08 0.0916
MIT9311 AG-347-M15 0.09093
MIT9311 AG-347-M18 0.09048
MIT9311 AG-347-M23 0.09205
MIT9311 AG-347-N19 0.09182
MIT9311 AG-355-A09 0.08914
MIT9311 AG-355-B18 0.08959
MIT9311 AG-355-B23 0.09316
MIT9311 AG-355-G23 0.09115
MIT9311 AG-355-I04 0.09048
MIT9311 AG-355-I20 0.09629
MIT9311 AG-355-J09 0.09495
MIT9311 AG-355-K03 0.09562
MIT9311 AG-355-K15 0.09048
MIT9311 AG-355-L02 0.08825
MIT9311 AG-355-L20 0.09138
MIT9311 AG-355-M18 0.09339
MIT9311 AG-355-N16 0.08914
MIT9311 AG-355-N18 0.08803
MIT9311 AG-355-O17 0.08691
MIT9311 AG-355-P07 0.09071
MIT9311 AG-355-P11 0.0916
MIT9311 AG-355-P16 0.09316
MIT9311 AG-355-P18 0.09249
MIT9311 AG-402-C22 0.08423
MIT9311 AG-402-F05 0.08534
MIT9311 AG-402-K16 0.08735
MIT9311 AG-402-K21 0.0916
MIT9311 AG-402-M15 0.08847
MIT9311 AG-402-N08 0.08981
MIT9311 AG-402-N23 0.08646
MIT9311 AG-402-O16 0.08356
MIT9311 AG-412-J13 0.08155
MIT9311 AG-418-I20 0.09093
MIT9311 AG-418-J17 0.09026
MIT9311 AG-418-O02 0.08803
MIT9311 AG-418-O03 0.08624
MIT9311 AG-418-P06 0.08825
MIT9311 AG-418-P13 0.09004
MIT9311 AG-442-N07 0.09048
MIT9311 AG-459-N19 0.09048
MIT9311 AS9601 0.08713
MIT9311 GP2 0.08914
MIT9311 MIT0604 0.09071
MIT9311 MIT1314 0.08847
MIT9311 MIT9107 0.1892
MIT9311 MIT9201 0.174
MIT9311 MIT9202 0.179
MIT9311 MIT9215 0.1752
MIT9311 MIT9301 0.08959
MIT9311 MIT9302 0.08668
MIT9314 AG-347-C10 0.07752
MIT9314 AG-347-E03 0.07797
MIT9314 AG-347-E23 0.06881
MIT9314 AG-347-G18 0.07663
MIT9314 AG-347-G20 0.162
MIT9314 AG-347-G22 0.03239
MIT9314 AG-347-I04 0.04334
MIT9314 AG-347-I06 0.04133
MIT9314 AG-347-I15 0.03686
MIT9314 AG-347-I19 0.04245
MIT9314 AG-347-I21 0.09048
MIT9314 AG-347-J06 0.04803
MIT9314 AG-347-J19 0.07306
MIT9314 AG-347-J20 0.07462
MIT9314 AG-347-J21 0.08021
MIT9314 AG-347-J23 0.03262
MIT9314 AG-347-K02 0.07931
MIT9314 AG-347-K10 0.05362
MIT9314 AG-347-K15 0.07462
MIT9314 AG-347-K16 0.06725
MIT9314 AG-347-K17 0.04044
MIT9314 AG-347-K18 0.08467
MIT9314 AG-347-K20 0.02927
MIT9314 AG-347-L17 0.0353
MIT9314 AG-347-L20 0.03418
MIT9314 AG-347-L21 0.03262
MIT9314 AG-347-M08 0.03284
MIT9314 AG-347-M15 0.08423
MIT9314 AG-347-M18 0.04066
MIT9314 AG-347-M23 0.03307
MIT9314 AG-347-N19 0.03172
MIT9314 AG-355-A09 0.03284
MIT9314 AG-355-B18 0.07172
MIT9314 AG-355-B23 0.04915
MIT9314 AG-355-G23 0.0391
MIT9314 AG-355-I04 0.04401
MIT9314 AG-355-I20 0.0849
MIT9314 AG-355-J09 0.08199
MIT9314 AG-355-K03 0.07998
MIT9314 AG-355-K15 0.04736
MIT9314 AG-355-L02 0.03239
MIT9314 AG-355-L20 0.03396
MIT9314 AG-355-M18 0.07842
MIT9314 AG-355-N16 0.0525
MIT9314 AG-355-N18 0.05429
MIT9314 AG-355-O17 0.0353
MIT9314 AG-355-P07 0.05161
MIT9314 AG-355-P11 0.03441
MIT9314 AG-355-P16 0.0382
MIT9314 AG-355-P18 0.03172
MIT9314 AG-402-C22 0.09406
MIT9314 AG-402-F05 0.07283
MIT9314 AG-402-K16 0.03463
MIT9314 AG-402-K21 0.04826
MIT9314 AG-402-M15 0.08266
MIT9314 AG-402-N08 0.07663
MIT9314 AG-402-N23 0.03329
MIT9314 AG-402-O16 0.07105
MIT9314 AG-412-J13 0.07462
MIT9314 AG-418-I20 0.0706
MIT9314 AG-418-J17 0.03061
MIT9314 AG-418-O02 0.03195
MIT9314 AG-418-O03 0.05228
MIT9314 AG-418-P06 0.03999
MIT9314 AG-418-P13 0.03463
MIT9314 AG-442-N07 0.03239
MIT9314 AG-459-N19 0.05071
MIT9314 AS9601 0.07551
MIT9314 GP2 0.04267
MIT9314 MIT0604 0.03798
MIT9314 MIT1314 0.03374
MIT9314 MIT9107 0.1926
MIT9314 MIT9201 0.1763
MIT9314 MIT9202 0.1772
MIT9314 MIT9215 0.1763
MIT9314 MIT9301 0.02949
MIT9314 MIT9302 0.08177
MIT9314 MIT9311 0.08914
MIT9321 AG-347-C10 0.07082
MIT9321 AG-347-E03 0.08624
MIT9321 AG-347-E23 0.07105
MIT9321 AG-347-G18 0.08155
MIT9321 AG-347-G20 0.1812
MIT9321 AG-347-G22 0.08311
MIT9321 AG-347-I04 0.08356
MIT9321 AG-347-I06 0.08222
MIT9321 AG-347-I15 0.0773
MIT9321 AG-347-I19 0.08155
MIT9321 AG-347-I21 0.1025
MIT9321 AG-347-J06 0.08199
MIT9321 AG-347-J19 0.07685
MIT9321 AG-347-J20 0.06747
MIT9321 AG-347-J21 0.09674
MIT9321 AG-347-J23 0.08199
MIT9321 AG-347-K02 0.08356
MIT9321 AG-347-K10 0.07976
MIT9321 AG-347-K15 0.08155
MIT9321 AG-347-K16 0.08467
MIT9321 AG-347-K17 0.08803
MIT9321 AG-347-K18 0.084
MIT9321 AG-347-K20 0.08266
MIT9321 AG-347-L17 0.07842
MIT9321 AG-347-L20 0.08311
MIT9321 AG-347-L21 0.08333
MIT9321 AG-347-M08 0.08646
MIT9321 AG-347-M15 0.1032
MIT9321 AG-347-M18 0.07618
MIT9321 AG-347-M23 0.08356
MIT9321 AG-347-N19 0.08311
MIT9321 AG-355-A09 0.08199
MIT9321 AG-355-B18 0.06367
MIT9321 AG-355-B23 0.08557
MIT9321 AG-355-G23 0.07931
MIT9321 AG-355-I04 0.0811
MIT9321 AG-355-I20 0.08847
MIT9321 AG-355-J09 0.08624
MIT9321 AG-355-K03 0.07417
MIT9321 AG-355-K15 0.08668
MIT9321 AG-355-L02 0.08199
MIT9321 AG-355-L20 0.08378
MIT9321 AG-355-M18 0.08959
MIT9321 AG-355-N16 0.08624
MIT9321 AG-355-N18 0.07931
MIT9321 AG-355-O17 0.07551
MIT9321 AG-355-P07 0.08691
MIT9321 AG-355-P11 0.084
MIT9321 AG-355-P16 0.08512
MIT9321 AG-355-P18 0.08289
MIT9321 AG-402-C22 0.09763
MIT9321 AG-402-F05 0.06836
MIT9321 AG-402-K16 0.07797
MIT9321 AG-402-K21 0.09071
MIT9321 AG-402-M15 0.09763
MIT9321 AG-402-N08 0.08311
MIT9321 AG-402-N23 0.07507
MIT9321 AG-402-O16 0.07842
MIT9321 AG-412-J13 0.09517
MIT9321 AG-418-I20 0.06166
MIT9321 AG-418-J17 0.08244
MIT9321 AG-418-O02 0.08177
MIT9321 AG-418-O03 0.07864
MIT9321 AG-418-P06 0.07819
MIT9321 AG-418-P13 0.07954
MIT9321 AG-442-N07 0.08177
MIT9321 AG-459-N19 0.08132
MIT9321 AS9601 0.07931
MIT9321 GP2 0.0811
MIT9321 MIT0604 0.07998
MIT9321 MIT1314 0.08222
MIT9321 MIT9107 0.1944
MIT9321 MIT9201 0.1756
MIT9321 MIT9202 0.1819
MIT9321 MIT9215 0.1816
MIT9321 MIT9301 0.07931
MIT9321 MIT9302 0.09205
MIT9321 MIT9311 0.09629
MIT9321 MIT9314 0.08199
SB AG-347-C10 0.07551
SB AG-347-E03 0.07998
SB AG-347-E23 0.06836
SB AG-347-G18 0.07887
SB AG-347-G20 0.1613
SB AG-347-G22 0.0429
SB AG-347-I04 0.03686
SB AG-347-I06 0.04066
SB AG-347-I15 0.03083
SB AG-347-I19 0.03597
SB AG-347-I21 0.09674
SB AG-347-J06 0.04111
SB AG-347-J19 0.07551
SB AG-347-J20 0.07462
SB AG-347-J21 0.07931
SB AG-347-J23 0.04401
SB AG-347-K02 0.08155
SB AG-347-K10 0.0563
SB AG-347-K15 0.07775
SB AG-347-K16 0.06412
SB AG-347-K17 0.04803
SB AG-347-K18 0.08668
SB AG-347-K20 0.03977
SB AG-347-L17 0.03396
SB AG-347-L20 0.04468
SB AG-347-L21 0.04357
SB AG-347-M08 0.03977
SB AG-347-M15 0.08981
SB AG-347-M18 0.03396
SB AG-347-M23 0.04491
SB AG-347-N19 0.03753
SB AG-355-A09 0.04379
SB AG-355-B18 0.06926
SB AG-355-B23 0.05206
SB AG-355-G23 0.04491
SB AG-355-I04 0.05407
SB AG-355-I20 0.08624
SB AG-355-J09 0.08378
SB AG-355-K03 0.08199
SB AG-355-K15 0.05228
SB AG-355-L02 0.04357
SB AG-355-L20 0.04424
SB AG-355-M18 0.08199
SB AG-355-N16 0.05675
SB AG-355-N18 0.0525
SB AG-355-O17 0.02837
SB AG-355-P07 0.05027
SB AG-355-P11 0.04446
SB AG-355-P16 0.04446
SB AG-355-P18 0.042
SB AG-402-C22 0.0916
SB AG-402-F05 0.07395
SB AG-402-K16 0.02793
SB AG-402-K21 0.05742
SB AG-402-M15 0.0849
SB AG-402-N08 0.07887
SB AG-402-N23 0.02703
SB AG-402-O16 0.07417
SB AG-412-J13 0.08222
SB AG-418-I20 0.0706
SB AG-418-J17 0.03374
SB AG-418-O02 0.04312
SB AG-418-O03 0.05116
SB AG-418-P06 0.03396
SB AG-418-P13 0.01787
SB AG-442-N07 0.04267
SB AG-459-N19 0.06077
SB AS9601 0.07149
SB GP2 0.03619
SB MIT0604 0.04781
SB MIT1314 0.04379
SB MIT9107 0.1971
SB MIT9201 0.1776
SB MIT9202 0.1814
SB MIT9215 0.1805
SB MIT9301 0.04044
SB MIT9302 0.08289
SB MIT9311 0.0887
SB MIT9314 0.03686
SB MIT9321 0.07954
