# Supplementary material for: Emergence of trait variability through the lens of nitrogen assimilation in Prochlorococcus
Source: eLife. 2019 Feb 1;8:e41043. doi: 10.7554/eLife.41043 (PMC6370341; doi:10.7554/eLife.41043)
Supplement: Figure 6—source data 1. [file elife-41043-fig6-data1.zip › 75_glsF_CyCOG_60000039_HLII.fasta]

>AG-347-C10
TATCAAGATAGTTATTCCCCAAATGGAATAATTGGTGAGAAAGATGCCTGTGGAGTTGGT
TTCATAGCAAATATTAATGGTGTAGAAAGCAACTGGATCCTAAAACAATCCCTAAAGGGA
CTTAACTGTATGGAGCATAGAGGAGGTTGTGGAGGGGATAGTGACTCAGGAGATGGAGCG
GGTATCTTATGTTCAATCCCTTGGAATTACTTAGAAAAAGAAGTTAATCTTAAAAATTTA
GGTATGATATTTATGCCTAATAAAAAAGAGAAAATTGAAGAATGTAAATATATATGCGAG
GAGGAAGCAGAAAAATTAAGAATCAACAAAACATCTTGGAGAACAGTACCTGTTAATAAT
GAAATTTTAGGTCCTTTAGCTAAAGCAAATTCTCCATTTATAAGTCAGTGGATTTTATAT
AAAGATCTTCAGAATACTGAGAGGCTTTTATTTCAATTAAGGAAAAGAATTGAGAAAAAA
ATAAGAGAAAAGTTTAAAAACTGTGAATTTTATTTTGCCTCACTAAGTTCAAAAACAGTT
GTTTATAAAGGTATGGTTCGTTCTGAAATATTATCTGAATTTTATAAAGACTTAAAAGAA
GAAAATTTTAAAGTCTCATTTTCCGTTTACCATAGAAGATTTAGTACTAATACACTTCCA
AAATGGCCACTAGCCCAGCCGATGCGATTTTTAGGTCATAACGGTGAAATCAATACTCTC
TTGGGTAATATCAACTGGGCTAAGGCTTCAGAAACACACATAGATGATTTTTGGGGAGAG
TTATCTAACGAAATTAAGCCAATCGTAGATATAAATAAAAGTGATTCATCAAATCTTGAT
GCAACTCTTGAAATCAATATTCGTTCAGGTCAACCCATTACTGACTCATTGTTGAAGCTT
GTTCCTGAAGCATTTAGAGATCAACCAGAACTTGAACAGAGAGAAGATATAAAAGCTTTT
TATGAATATTCTGCAAGCTTACAAGAAGCTTGGGATGGTCCTGCACTCATTGTATTTGCT
GATGGAAATTTTGTCGGAGCAACACTTGATAGAAATGGATTAAGACCAGCAAGATATTCA
ATCACAAATGATGGTTTTGTTGTAATGGGTTCTGAAACAGGAGTAGTAGATCTTGAAGAT
GAGAGAGTCATTGAAAAAGGTCGATTAGGACCGGGACAAATGTTGGCAGTTGATTTTGAT
AAAAATGAAATCCTAAGAAATTGGGAGGTAAAATCTGAAGCAGCTCAGAGGCATAATTAT
AAAAACCTACTAAGCCAAAGAACTATAAAAATTGAGAATAGTGAATGGTTTAAAGACTGC
AAACTAAAAGACCTTGAGTTATTACAACAACAAACTGCATACGGGTTTTCAGCAGAAGAT
AATGATATCATCTTGGATTCAATAGCTTCATTAGCTAAAGAGCCTACCTACTGCATGGGA
GACGATATCCCATTAGCAGTGCTTTCTTCAAAGCCACATATTTTATATGACTATTTCAAG
CAAAGATTTGCACAAGTTACAAATCCCCCTATTGACCCTCTTAGAGAAAAACTGGTAATG
AGTTTAGAGATGCATCTTGGAGAAAGATGTACACCATTTGAAATTAAAGATCCTAAACCT
TTTGTTCATTTAGAAAGTCCAATTCTCAACGAGGAAGAACTCTTATCGATTAAAGAATCA
AAAATTAAATCTCAAACAATTTCAAGTTTATTTGATATTGAGGATGGTGTTCAAGGCTTG
GAGAACCAATTAAAAGCAATTTGTAAAAAGAGTGAGCTCTCCATAAAAGAAGGTTGCTCT
TTAATTATTATTTCTGATAAAGGAATTAATCCTAAAAAGACTTTCATTCCTCCTTTGCTT
GCTGTTGGGGCAATTCATCATTATCTTCTAAAAAAAGAAATCAGGCTAAAAGCTTCTCTA
ATCATTGAAACAGGTCAATGTTGGAGCACACACCACTTGGCTTGTTTAATTGGTTATGGT
GCAAGCGCAGTTTGCCCTTGGTTGACCTTCGAAGCTGGTAGGCACTGGTTAAAACATCCA
AAAACACAAAAACTCATTGATAGCAAAAAAATAAATCCATTATCAATAATTAATGTTCAA
GAAAATATTAAAAAAGCTCTTGAAGACGGACTAAGAAAAATTCTTTCGAAAATAGGCATC
TCACTTTTATCTAGTTACCATGGAGCACAAATTTTTGAAGCTGTAGGCCTTGGATCTGAC
TTAATAAAAATTGCTTTTGATGGGACAACAAGCCGCATCGCTGGCATTACTTTAAAAGAA
TTAACTAATGAAACACTTTCAATACATACAAAAGCCTATCCAGAGATCGATTTAAAAAAA
TTAGAATTTTTAGGATTTGTACAATTTAGAAATAATGGCGAATATCATTCCAATAACCCG
GAGATGTCCAAAGTTTTACATTCAGCTGTAAAACAAGGACCAGGATACGATCATTTTGAA
ACTTACAAAAAACTCATTAGTAATAGACCGACAACATCTCTAAGAGATTTACTAACGATT
AATTCAAGAAGAAAAAGCATTCCATTAGAGGAAGTTGAAAGTGTTGAATCGATTTGCAAA
AGGTTCTGTACTGGAGGAATGAGTTTGGGTGCTTTATCAAGAGAAGCACATGAAGTATTA
GCAGTTGCAATGAATAGAATTGGTGGAAAAAGTAATAGTGGAGAAGGGGGAGAAGATCCA
GCTCGTTTTAATGTTTTAAATGATATCGATGAAAATACTCAATCAGCGACGTTGCCATTT
ATTAAAGGCCTAGAAAATGGAGACACTGCATGCTCAGCGATTAAACAAATAGCATCAGGG
AGGTTTGGAGTTACACCTGAATATCTAAGAAGTGGAAAACAACTCGAAATTAAAATGGCT
CAAGGTGCAAAACCTGGAGAAGGGGGCCAATTGCCTGGTCCAAAAGTTGATTCTTACATC
GCAAAACTAAGAAATAGTAAGCCTGGAGTAGCTCTAATATCTCCTCCTCCGCATCATGAT
ATTTATTCAATTGAAGATTTAGCTCAACTTATCCATGACCTACACCAAGTACATCCAAAA
GCGAAAGTGAGCGTTAAACTTGTTTCTGAAATTGGTATAGGCACTATTGCTGCCGGAGTG
AGCAAAGCTAATGCAGATGTAATTCAAATTTCAGGCCATGATGGAGGTACAGGTGCTTCA
CCTTTGAGTTCTATTAAGCATGCAGGTTTACCATGGGAACTAGGTGTTGCTGAGGTTCAT
AAATCTCTCTTAGAGAATAACTTACGTGAAAGAGTTATTTTGAGAACTGATGGAGGTCTT
AAAACAGGCTGGGATGTTGTTATTGCAGCTTTACTAGGTGCTGAAGAATACGGTTTCGGT
TCTGTAGCGATGATTGCTGAAGGATGCATAATGGCGCGGGTTTGTCATACAAACAAGTGT
CCTGTTGGAGTTGCCACTCAAAAAGAAGAATTAAGAAAAAGATTTAAAGGTATTCCAGAA
AATGTTGTCAATTTTTTCTTGTATATTGCTCAAGAAGTAAGACAAATAATGAGTAGTATC
GGCGTTTCTAATATGGAAGAACTGATTGGTAATAAAGAATTTCTTTCTGCAAGAGATATC
CCTCTTCCAAAAACTTCTAATATTGATCTTTCTTCTTTAGTACACTCAACATCTGATAGA
TCATGGTTAAAACATACAAAAAATGCTCATACTAATGGTTCTGTATTAGAAGACGAGTTT
TTGTCTGATACTGAATTTATAAACTCAATTAAAAATCAGGAAAAATTAACTAAAGAAATT
GAGATAAAAAATACAGATAGAAGTGTTTGTGCGAAAATAGCAGGCGAAATCGCAGAACTT
CACGGTAATACTGGCTTCAATGGTGTACTCAACTTAAATTTCAAAGGATATGCAGGACAA
AGCTTTGGTGCCTTTTTATTGAAGGGAATGAATGTTCAATTAATCGGAGAAGCTAATGAT
TATGTTTGTAAAGGAATGAATGGAGGAATACTTACAATAATTCCACCAAAAATAGATAAA
ACTTCTTCTGAACAAGTCATTTTAGGAAATACCTGTCTTTATGGAGCGACAGGGGGGAAA
TTATTTGCATTAGGAAAATCCGGCGAAAGATTTGCAGTAAGAAATAGTGGAGCTACAGCG
GTAACAGAAGGAGCAGGTGATCATTGTTGTGAATACATGACTGGTGGGAAAGTAGTTATT
CTAGGTTCCACAGGAAGGAATATTGGTGCAGGTATGACTGGTGGAATAGCTTTTATAATT
GATGAGAATAATGATTTGAGTAATAAAGTTAACAAAGAAATAGTTAGCATTCATAAAATA
ACTACATCAAATCAGGAAGATATCTTATTGGAAATTATTAGAGAATATCGAGCAAAAACA
AATAGCTTAAAGGCCGCCAAAATAATTGAAAATTGGTCTCATTATAAAAATACTTTTAAA
TTAATAGTTCCCCCAAGCGAAGAAGAAATGCTTGGC
>AG-347-E03
TACAAAGATAGTTATTCGCCAAATGGAATAATTGGTGAAAAAGATTCCTGTGGAGTAGGT
TTTATAGCCAATATTAAAGGGTTAGAAAGCAACTGGATACTTAAACAATCCTTAAAGGGA
CTTAACTGTATGGAGCATAGAGGTGGTTGCGGAGGAGATAGTGATTCCGGAGATGGTGCG
GGCATTTTATGTTCAATTCCATGGAGATATATTGATCAAGAAATGAATCTAGAAACTTTG
GGCATGGTTTTTATGCCTAACAAAAAAGAGAAAATTGAAGAATGTAAATTAATATGTGAA
AATGAAGCTGAAAAATTATTTATCAACAAAACATCTTGGAGAACAGTACCTGTTAATAAT
GAAATATTAGGTCCTTTAGCAAGAGCAAATGCTCCATTTATAAGTCAGTGGATTGTATAC
AAAGATAATCAGGATATTGAAAGGATTTTATTCCAATTAAGAAAAAGAATTGAAAAAAAA
ATAAGAGAAGCTTTTAAAAACTGTGAATTTTATTTTGCCTCACTTAGTTCTCAAACAGTT
GTTTATAAAGGTATGGTTCGTTCTGAAATATTATCTGAGTTTTATCAAGATCTAAAAGAT
GAAAATTTTGAAGTCTCATTTTCCGTTTACCATAGAAGGTTTAGTACTAATACACTTCCA
AAATGGCCATTAGCTCAGCCTATGAGATTTTTGGGTCATAATGGAGAAATAAATACTCTA
TTAGGTAATATCAACTGGGCTAAGGCATCGGAAACACATATCGATGATTTTTGGGGAGAG
TTATCGAATGAAATTAAGCCCATCGTAGACGTAAATAAAAGTGATTCATCAAATCTAGAT
GCAACTCTTGAAATTAATATTCGCTCAGGTCAGCCCATTACAGACTCATTATTAAAACTT
GTTCCTGAAGCATTTAGAGATCAACCAGAACTCGAACAGAGAGAAGATATAAAAGCTTTT
TATGAATATTCTGCAAGCCTACAGGAAGCTTGGGATGGTCCTGCACTTCTTGTATTTGCT
GATGGAAATTTTGTCGGAGCAACACTTGATAGGAATGGTCTAAGACCAGCAAGATATTCA
ATAACAAACGATGGGTTTGTAATAATGGGCTCTGAAACAGGAGTAGTAGATATTGAAGAG
GAAAGAGTCATAGAAAAAGGTCGTTTAGGACCAGGACAAATGTTGGCAGTTGATTTTGAT
AAAAATGAAATCCTAAGAAATTGGGAAGTAAAATCTAAAGCAGCTCAAAGGCATGATTAT
AAAAACCTCCTAATTAATAGAACTATACAAATTGAGAATAGTGAATGGTTTAAAGACTGC
AAACTAAAAGACCTTGACTTGTTACAACAACAAACTGCATACGGTTTTTCATCAGAAGAT
AATGATCTGATCTTGGATTCAATGGCTTCATTAGCTAAAGAGCCCACTTATTGCATGGGC
GACGATATCCCATTAGCAGTGCTTTCCTCAAAGCCACATATTTTATATGACTATTTCAAG
CAAAGATTTGCGCAAGTTACCAATCCTCCTATTGACCCTCTAAGAGAAAAACTGGTAATG
AGTTTAGAGATGCATCTTGGGGAAAGATGTACACCATTTGAGGTTAAAGATACTAAACCT
TTTATTCATTTAAAAAGTCCAATTCTCAATGAGGAAGAACTCATTTCCATTAAAAAATCA
AAAATTAAATCTCAAACAATTTCAAGTTTATTTGATATTGAGGAAGGTGTTCAAGGCTTA
GAGAACCATTTAAAAGCAATTTGCAAACAGAGTGAGCTCTCTATAAAAGAAGGTTGCTCT
CTAATTATTATTTCTGATAAAGGAATTAATCCAAAAAAGACTTTTATTCCTCCTTTACTT
GCAGTTGGGGCAGTTCATCATTATCTCTTAAAAAAGGAAATAAGGCTAAAAGCTTCTCTA
ATTATTGAAACTGGTCAATGTTGGAGCACACATCACTTGGCTTGTTTGATTGGCTATGGC
GCAAGTGCAGTTTGCCCTTGGTTGACCTTCGAAGCAGGAAGACACTGGTTAAAACATCCA
AAAACACAAAAACTCATTGATAGCAAAAAAATAAATCCTTTATCAATAATTGATGTTCAA
GAAAATATTAAAAAGGCTCTAGAAGACGGTCTAAGAAAAATTCTTTCGAAAATTGGTATT
TCACTTTTATCTAGTTACCATGGCGCACAAATTTTTGAAGCTGTTGGCCTTGGATCTGAC
TTAATAAAAATGGCTTTTGATGGTACAACAAGCCGCATCGCTGGCATTACATTAAAAGAA
TTAACTAATGAAACACTTTCAATACATACGAAAGCCTATCCAGAGATCGATTTAAAAAAA
TTAGAATTTTTAGGATTTGTACAATTTAGAAATAATGGAGAATATCACGCAAATAATCCT
GAGATGTCAAAAGTTTTACATTCAGCTGTAAAACAAGGACCAGGATACAATCATTTTGAA
ACTTACAAAAAACTTATTAGTAATAGACCGACAACATCTCTAAGAGATTTACTAACAATT
AATTCAAAAAGAAAAAGCATTCCGTTAGAGGAAGTTGAAAGTGTTGAATCAATTTGCAAA
AGGTTTTGTACTGGAGGAATGAGTTTGGGTGCTTTATCAAGAGAAGCACATGAAGTGTTG
GCAGTTGCAATGAATAGAATCGGTGGAAAAAGTAATAGTGGAGAGGGGGGAGAAGATCCA
GCCCGTTTTAATGTTTTAAATGATATCGATGAAAATACTCAATCAGCGACGTTGCCATTT
ATAAAAGGTCTAGAAAATGGAGACACCGCATGCTCAGCTATTAAACAAATAGCATCAGGT
AGATTTGGAGTTACCCCTGAATATCTCAGAAGTGGTAAACAACTCGAAATTAAAATGGCT
CAAGGTGCAAAACCTGGAGAAGGGGGACAATTGCCTGGTCCAAAAGTTGATTCTTACATT
GCAAAACTAAGAAATAGTAAACCTGGAGTAGCTCTAATATCTCCTCCTCCGCATCATGAT
ATTTATTCAATTGAAGATTTAGCTCAACTTATCCATGACTTACACCAAGTTCATCCAAAA
GCGAAAGTGAGCGTTAAACTTGTTTCTGAAATTGGTATAGGCACTATTGCTGCTGGAGTA
AGCAAAGCTAATGCAGATGTAATTCAAATTTCAGGCCATGACGGAGGTACAGGTGCTTCA
CCCTTAAGTTCTATTAAACATGCAGGTTTACCATGGGAACTAGGTGTCGCTGAGGTTCAT
AAATCTCTATTAGAAAATAACTTACGAGAAAGAGTAATTTTGAGAACTGATGGAGGTCTT
AAAACAGGCTGGGACGTAGTTATTGCCGCTTTACTAGGCGCTGAAGAATACGGTTTCGGT
TCTGTAGCGATGATTGCTGAAGGATGCATAATGGCTCGTGTTTGTCATACAAACAAGTGT
CCTGTTGGAGTTGCTACTCAAAAAGAAGAATTAAGAAAAAGATTTAAAGGTATTCCAGAA
AATGTTGTTAATTTTTTCTTATATATTGCTGAAGAAGTGAGACAGATCATGAGTAGTATC
GGTGTTTCCAATATGGAAGAACTAATTGGAAATCAAGAATTTCTTTCTGCAAGAAATATC
AGTCTTCCAAAGACTTCTAATATCGATCTTTCTTCTTTAGTATATTCAACCACTGATAGA
TCATGGTTAAAACATTCACAAAATGCTCATAATAACGGTTCTGTATTAGAAGACGAGTTT
TTGTCTGATATTGAATTTATAGATTCAATTAAAAATCACGAAAAATTAACCAAAGAAATT
GAAATAAAAAATACAGATAGAAGTGTTTGTGCGAAAATATCAGGCGAAATTGCAGAACTT
CATGGAAACACTGGATTCAATGGCGAACTCAATTTAAATTTCAAAGGGTACGCAGGACAA
AGCTTTGGTGCCTTTCTATTGAAGGGGATGAATGTTCAATTAATCGGAGAAGCTAATGAT
TATGTTTGTAAAGGAATGAATGGAGGAATACTCACAATAATTCCACCAAAAATAGATAAA
ATCTCCTCCGAACAAGTCATACTGGGTAATACTTGCCTTTATGGAGCTACAGGTGGGAAA
TTATTTGCATTAGGAAAATCTGGAGAAAGATTTGCAGTAAGAAATAGTGGTGCAGTAGCA
GTAACAGAGGGAGCAGGCGATCATTGTTGTGAATACATGACTGGCGGTAAAGTTGTGATT
CTAGGCTCCACAGGAAGGAATATTGGTGCGGGCATGACTGGTGGAATAGCTTTTATAATC
GATGAGAATAATGATTTAAGTAATAAAGTTAATAAAGAAATAGTTAGCATTCATAAAATA
ACTTCATCAAAGCAGGAAGATATTTTATTAGAAATTATTAGAGAATATCGAGCAAAAACA
AATAGCTTAAAGGCTGCCAGAATAATTGAAAATTGGTCTGATTTCAAGAGTAATTTCAAA
TTAATTGTTCCCCCAAGCGAAGAAGACATGCTTGGC
>AG-347-E23
TATCAAGATAGTTATTCCCCAAATGGAATAATTGGGGAGAAAGATGCCTGTGGAGTTGGT
TTCATAGCAAATGTCAAAGGGATTGAAAGCAACTGGATCCTGAAACAATCACTAAGGGGT
CTTAGCTGCATGGAGCACAGAGGAGGTTGTGGAGGAGATAGTGACTCAGGAGATGGAGCA
GGTATTTTATGTTCGATTCCGTGGGAATACCTTGAAGAGGAAATGAATCTAAAAAATTTA
GGCATGGTTTTTATGCCTAATAAAAAAGAGAAAATTGGAGAATGTAAATCAATATGCGAT
CAGGAAGCAGAAAAACTAAAAGTTAACAAAACATTTTGGAGAACAGTACCTGTTAATAAT
GAAATCTTAGGTCCTTTAGCTAAATCAAATGCTCCCTTCATATGTCAGTGGATTTTATGT
AAAGATCAACAGGATATTGAGAGGCTTTTATTCCAATTAAGAAAAAGAATTGAAAAAAAA
ATCAGAGAAACTTTTAAAAACTGTGAATTTTATTTTGCATCATTAAGCACTCAAACAGTT
GTATATAAAGGAATGGTGCGTTCTGAAATATTATCTGAGTTTTATCAAGATCTCAAGGAA
GAGAGTTTTAAGGTCTCATTTTCTGTTTATCATCGTAGATTTAGTACAAATACACTTCCT
AAATGGCCATTAGCTCAGCCCATGAGATTTTTGGGTCATAATGGCGAAATAAATACACTT
TTGGGTAATATCAACTGGGCTAAAGCTTCAGAAACACATATAGATGATTTTTGGGGGGAC
TTATCTAATGAAATCAAACCAATTGTAGATGTTAACAAAAGTGATTCATCAAATCTTGAT
GCAACCCTTGAAATTAATATTCGCTCAGGCCAACCAATAACTGACTCATTATTAAAACTT
GTCCCTGAAGCATTTAGAGATCAACCAGAACTTGCACAAAGGGAAGATATTAAATCATTT
TATGAATATTCTGCGAGCCTACAAGAAGCTTGGGATGGTCCCGCTCTCCTTGTATTTGCA
GATGGAAATTTTGTAGGTGCAACACTTGATAGAAATGGTCTAAGACCAGCAAGATATTCA
ATCACAAATGATGGTTTTGTAATAATGGGTTCCGAAACAGGAGTAGTAGATCTTGATGAG
GGAACAGTAATTGAAAAAGGTCGATTAGGGCCAGGACAGATGTTGGCAGTTGATTTTCAT
AGTAATAGAATCCTAAGAAATTGGGAGGTAAAATCTGAAGCGGCTAAAAGATATGATTAT
AAAAAACTGCTCAGTAATAGAACTATAAAAATTGATAATAGTGAATGGGTTAAACACTGT
AAATTAAAAGACCTTGAGCTTTTGCAACAACAAACTGCATACGGTTTTTCAGCGGAAGAT
AATGATCTTATCCTAGACTCAATGGCTTTACTAGCTAAAGAGCCTACTTATTGCATGGGT
GATGATATCCCATTAGCAGTGCTTTCATCTAAGCCACACATTTTATATGACTATTTCAAG
CAAAGATTTGCACAAGTTACAAATCCCCCTATTGATCCTTTAAGAGAAAAACTGGTAATG
AGTCTAGAGATGCATCTTGGAGAAAGATGTACACCATTTGAGATTAAAGATCCTAAACCT
TTCGTTCATTTACAAAGTCCAATTCTCAATGAGGAAGAACTCATTTCCATAAAAAAATCA
AAAATTAAATCTCAAACAATTTCAAGTTTGTTTGATATTGAGGAAGGTGTTCAAGGCTTA
GAGAACCAATTAAAAGAAATTTGTAAACAGAGTGAGCTCTCTATAAAAGAAGGTTGCTCT
ATAATTATTATTTCTGATAAGGGTATTAATCCTACAAAGACTTTAATTCCTCCTTTACTT
GCTGTTGGAGCAATTCATCACTATCTTCTAAAAAAAGAAATCAGGCTAAAAGCTTCTCTA
ATTATTGAAACAGGTCAATGTTGGAGCACACATCACATTGCTTGCTTGATTGGTTATGGT
GCAAGTGCCGTTTGCCCTTGGTTGACCTTCGAAGCAGGTAGACACTGGTTAAAACATCCA
AAAACACAAAAACTCATTGATAGCAAAAAAATAAATCCATTATCAATAATTGATGTTCAA
GAAAATATTAAAAAAGCTCTAGAAGACGGTCTAAGAAAAATTCTTTCGAAAATAGGCATC
TCACTTTTATCTAGTTACCATGGTGCACAAATTTTTGAAGCTGTGGGCCTTGGATCCGAC
TTAATAAAAATTGCTTTTGATGGTACAACAAGCCGTATCGCAGGTATAACATTAAAAGAA
TTAACTAATGAAACACTTTCAATACATACGAAAGCCTATCCAGAGATCGATTTAAAGAAA
TTAGAATTTTTAGGATTTGTACAATTTAGAAATAATGGAGAATATCATTCTAATAACCCA
GAGATGTCCAAAGTTTTACATTCAGCGGTAAAACAAGGACCAGGATACGATCATTTTGAA
ACTTACAAAAAACTTATTAGTAATAGACCGACAACATCCCTAAGAGATTTACTAACAATT
AATTCACAAAGAAAAAGTATTCCATTAGAGGAAGTTGAAAGTGTTGAATCAATTTGCAAA
AGGTTCTGTACTGGAGGAATGAGTTTAGGCGCTTTATCTAGAGAAGCACATGAAGTTTTA
GCAGTTGCAATGAATAGAATTGGCGGAAAAAGTAATAGCGGAGAAGGGGGAGAAGATCCA
GCTCGTTTTAATGTTTTAAATGATATCGATGAAAATACTCAATCAGCGACGTTGCCATTC
ATTAAAGGTCTAGAGAATGGAGACACCGCATGCTCCGCTATTAAACAAATAGCATCAGGA
AGGTTTGGAGTTACACCTGAATATCTGAGAAGTGGTAAACAACTCGAAATCAAAATGGCT
CAAGGTGCAAAACCCGGAGAAGGGGGGCAATTGCCTGGTCCAAAAGTTGATTCTTACATC
GCAAAACTAAGAAATAGTAAACCTGGAGTAGCTTTAATATCTCCTCCCCCGCATCATGAT
ATTTATTCAATTGAAGATTTAGCTCAACTTATCCATGACTTACACCAAGTTCATCCAAAA
GCGAAAGTAAGCGTTAAACTTGTTTCTGAAATTGGTATAGGCACTATTGCTGCTGGAGTA
AGCAAAGCTAATGCAGATGTAATTCAAATTTCAGGCCATGACGGAGGTACAGGTGCTTCA
CCCCTAAGTTCTATTAAACATGCAGGTTTACCATGGGAACTAGGTGTTGCTGAAGTTCAT
AAATCTCTCTTAGAGAATAACTTACGTGAAAGAGTAATTTTGAGAACTGACGGAGGTCTT
AAAACAGGCTGGGATGTAATTATTGCAGCTTTACTAGGTGCTGAAGAATACGGTTTTGGT
TCTGTAGCGATGATTGCTGAAGGATGCATAATGGCTCGTGTTTGTCATACAAACAAGTGT
CCTGTTGGAGTTGCCACTCAAAAAGAAGAATTAAGAAAAAGATTTAAAGGTATTCCAGAA
AATGTTGTCAACTTTTTCTTGTATATTGCTGAAGAAGTAAGACAGATAATGAGCAGTATC
GGTGTTTCTCATATGGAAGAACTGATTGGGAATCAAGAATTTCTTTTAGCAAGAAATATC
GATCTTCCAAAGACTACTAATATTGATCTTTCTTCTTTAGTACATTCAAACACTGATAGA
TCATGGTTAAAACATTCAAAGACTGCCCATAGTAATGGTTCTGTATTAGAAGACGAGTTT
TTGTCTGATACTGAATTTATAAATTCAATTAAAAATCACGAAATATTAACTAAACAAATT
GAGATAAAAAATACGGATAGAAGTGTTTGTGCGAAAATATCAGGAGAAATCGCAGAACTT
CATGGCAACACTGGCTTTAATGGCGAACTCAACTTAAATTTCAAAGGATATGCAGGACAA
AGCTTTGGTGCCTTTTTATTGAAGGGAATGAATGTTCAATTAATCGGAGAAGCTAATGAT
TATGTTTGTAAAGGAATGAATGGAGGAATACTTACAATAATTCCACCAAAAATAGATAAA
ACTTCCTCCGAACAGGTTATTTTAGGGAACACCTGTCTTTATGGAGCAACTGGTGGAAAA
TTATTTGCATTAGGAAAATCGGGCGAAAGATTTGCAGTAAGAAATAGTGGTGCTACGGCA
GTAACAGAAGGAGCAGGTGATCATTGTTGTGAATACATGACTGGTGGGAAAGTAGTTATT
CTAGGTTCCACAGGAAGGAATATTGGTGCAGGCATGACTGGTGGGATAGCTTTTATAATC
GATGAGAATAATGATTTAAGTAATAAAGTTAATAAAGAAATAGTTAGCATTCATAAAATA
ACTACATCAAAGCAGGAAAATATCTTATTCGAAATTATTAGAGAATATCGGACAAAAACA
AATAGCTTAAAGGCCGCCAAAATAATTAAAAATTGGTCTTATTATAAGAGTACTTTCAAA
TTAATAGTTCCCCCAAGCGAAGAAGAAATGCTTGGC
>AG-347-G18
TATCAAGATAGTTATTCCCCAAATGGAATAATTGGGGAGAAAGATGCGTGTGGAGTTGGT
TTCGTAGCAAATGTTGAAGGTTTAGAAAGCAACTGGATCCTTAAACAATCACTAAAGGGC
CTCAACTGCATGGAGCATAGAGGAGGTTGTGGAGGAGATAGTGACTCAGGCGATGGAGCA
GGCATTTTATGTTCAATTCCCTGGGGTTATTTAGATGAAGAATTGAATCTTATACATTTA
GGTATGGTTTTTATGCCTAATAAAAAAGAGAAAATTGAAGAATGCAAATCAATATGTGAG
GAGGAAGCAGAAAAATTAAGCATCAAAGAAACATCTTGGAGAAAAGTCCCTGTAAATAAT
GAAATCTTAGGTCCTTTAGCCAAAGCAAATGTCCCATATATTTGTCAGTGGATTTTATAC
AAAGATAATCAGAATATTGAAAGGCTTTTGTTCCAGTTAAGGAAAAGAATTGAAAAAAAA
ATAAGAGAAACTTTTAAAAACTGTGAATTTTATTTTGCCTCACTTAGTTCTCAAACAGTT
GTTTATAAAGGTATGGTTAGGTCTGAAATATTATCTGAATTCTATCAAGATCTAAAAAAA
GAGAATTTTAAGGTCTCATTTTCCGTTTATCATAGGAGATTTAGTACAAATACTCTTCCA
AAATGGCCACTTGCCCAGCCCATGAGATTTTTAGGGCATAACGGGGAAATCAACACTCTT
TTGGGCAATATTAATTGGGCTAAAGCTTCAGAAACACATATAGATGATTTTTGGGGAGAG
CTATCTAATGAAATAAAGCCTATTGTAGATGTAAATAAAAGTGATTCATCAAATCTTGAT
GCAACCCTTGAAATTAATATTCGTTCAGGCCAACCTATAACTGATTCATTATTAAAACTT
GTTCCTGAAGCATTTAGAAATCAACCAGACCTTGAACAGAGGAATGATATTAAGTCATTT
TATGAGTATTCTGCGAGCATACAAGAAGCTTGGGATGGTCCTGCTCTACTTGTATTCGCA
GATGGAAATTTTGTCGGAGCAACGCTTGATAGAAATGGTTTAAGACCAGCAAGATATTCA
ATAACAAATGATGGTTTTGTAATAATGGGTTCCGAAACAGGAGTAGTAGATCTTGAAGAG
GAAAAAGTAATAGAAAAGGGTCGATTAGGACCGGGACAAATGTTAGCGGTTGATTTTCAT
CAAAATAGAATTCTCAGAAATTGGGATGTAAAATCCGAAGCGGCTCAAAGACACGATTAT
AAAAATCTCCTAAGTAATAGAACTATAAAAATTGAAAATAGTGATTGGTTTAAAGACTGC
AAACTAAAAGACCTTGAGTTATTACAACAACAAACTGCCTACGGTTTTTCAGCAGAAGAT
AATGATCTTATCTTGGATTCAATGGCTTCATTAGCTAAAGAGCCAACCTATTGCATGGGA
GACGATATCCCATTAGCAGTGCTTTCTTCAAAGCCACATATTTTATATGACTATTTCAAA
CAAAGATTTGCGCAAGTTACAAATCCTCCTATTGACCCTCTGAGAGAAAAACTGGTAATG
AGTTTAGAGATGCATCTTGGAGCAAGATGTACTCCATTTGAGATTAAAGATCCTAAACCT
TTTGTTCATTTACAAAGTCCAATTCTCAATGAGGAAGAACTCATTTCCATTAAAAAATCA
AAAATTAAATCTCAAACAATTTCAAGTTTGTTTGATATTGAGGAAGGTGTTAAAGGCTTA
GAGAACCAATTAAAAGCAATTTGTAAAAAGAGTGAGCTCTCTATAAAAGAAGGTTGCTCT
TTAATTATTATTTCTGATAAGGGAATTAATCCTAAAAAGACTTTTATTCCTCCTTTACTT
GCTGTTGGGGCAATTCATCATTATCTTCTAAAAAAAGAAATCAGACTAAAAGCTTCTCTA
ATTATTGAAACAGGTCAATGTTGGAGCACACATCACTTGGCTTGTTTGATCGGTTATGGT
GCAAGCGCAGTCTGCCCTTGGTTGACCTTCGAAGCAGGTAGACACTGGTTAAAACATCCA
AAAACTCAAAAACTCATTGATAGCAAAAAAATAAATCCATTATCAATAATTGATGTTCAA
GAAAATATTAAAAAAGCTTTAGAAGACGGTCTTAGGAAAATTCTTTCGAAAATAGGCATC
TCACTTTTATCTAGTTACCATGGCGCACAAATTTTTGAAGCTGTAGGCCTTGGATCTGAC
TTAATAAAAGTTGCTTTTGATGGAACAACAAGCCGCATCGCCGGCATAACATTAAAAGAA
TTAACTAATGAAACAATTTCAATACATACGAAAGCCTACCCAGAGATCGATTTAAAAAAA
TTAGAATTTTTGGGATTTGTACAATTTAGAAATAATGGAGAATATCATTCCAATAACCCT
GAGATGTCCAAAGTTTTACATTCAGCTGTAAAACAAGGTCCAGGATACGATCATTTTGAA
ACTTACAAAAAACTTATTAGTAATAGACCTACAACATCCCTAAGAGATTTACTAACAATT
AGTTCAAAAAGAAAAAGCATCCCATTAGAGGAAGTTGAAAGTGTTGAATCAATTTGCAAA
AGGTTTTGTACTGGAGGAATGAGTTTGGGTGCTTTATCAAGGGAAGCGCATGAAGTGTTA
GCAGTTGCTATGAACAGAATTGGTGGTAAGAGTAATAGTGGAGAAGGGGGGGAAGATCCA
GCTCGTTTTAATGTTTTAAATGATATCGATGAAAATACTCAATCAGCTACTTTACCATTT
ATTAAAGGTCTAGAAAATGGAGACACCGCTTGTTCAGCTATTAAACAAATAGCATCAGGT
CGATTTGGCGTTACACCTGAATATCTAAGAAGTGGTAAACAACTCGAAATTAAAATGGCT
CAAGGTGCAAAACCTGGAGAAGGGGGACAATTGCCTGGTCCAAAAGTTGATTCCTACATC
GCAAAACTTAGAAATAGTAAACCTGGAGTAGCTCTAATATCTCCTCCCCCGCATCATGAT
ATTTATTCAATTGAAGATTTAGCTCAACTTATACATGACTTACACCAAGTCCATCCAAAA
GCGAAAGTGAGCGTTAAACTTGTTTCTGAAATTGGTATAGGCACTATTGCTGCTGGAGTA
AGCAAAGCTAATGCAGATGTAATTCAAATTTCAGGCCATGACGGAGGTACAGGTGCTTCG
CCCCTAAGTTCTATTAAACATGCAGGTTTACCATGGGAATTAGGTGTTGCTGAGGTTCAT
AAATCTCTCTTAGAGAATAACTTACGTGAAAGAGTAATTTTGAGAACTGATGGAGGTCTT
AAAACAGGCTGGGATGTAGTTATTGCAGCTTTACTAGGTGCTGAGGAATACGGTTTCGGT
TCTGTAGCGATGATTGCTGAAGGATGCATAATGGCTCGGGTTTGTCATACAAACAAGTGT
CCTGTTGGAGTTGCTACTCAAAAAGAAGAGTTAAGAAAAAGATTTAAAGGTATTCCAGAA
AATGTTGTCAATTTTTTCTTATATATTGCTGAAGAAGTAAGACAGATAATGAGTAGTATT
GGAGTTTCTAATATGAAAGAACTGATTGGGAATCAAGAATTTCTTTCTGCAAGAAATATC
GGTCTTCCAAAAACTTCTAATATCGATCTCTCTTCTTTAGTAGACATAACCACTGATAGA
TCATGGTTAAAACATTCAAAAAATGCTCATAGTAATGGTTTTGTATTGGAGGACGAGTTT
TTGTCTGATACTGAATTTATTAATTCAATTAAAAGTCACGAAAAATTGACTAAAGAAATT
GAGATAAAAAATACAGATAGAAGTGTTTGTGCGAAAATATCAGGCGAAATCGCAGAACTT
CATGGAAACACTGGCTTCAATGGCGAACTTAACTTAAATTTCAAAGGATATGCAGGACAA
AGCTTTGGTGCCTTTTTATTAAAGGGAATGAATGTTCAATTAATCGGAGAAGCTAATGAT
TATGTTTGTAAAGGAATGAATGGAGGAATACTCACAATAATTCCACCAAATATAGATAAA
ACCTCCTCCGAACAAGTTATCCTGGGAAATACTTGCCTTTATGGAGCAACAGGTGGGAAA
TTATTTGCTTTAGGAAAATCGGGAGAAAGATTTGCAGTAAGAAATAGTGGTGCTACAGCA
GTAACAGAGGGAGCAGGAGATCATTGTTGTGAATACATGACTGGAGGGAAAGTAGTTATT
CTAGGTTCCACAGGAAGGAATATTGGTGCGGGGATGACTGGTGGAATAGCTTTCATAATC
GATGAGAATAATGATTTAAATAATAAAGTTAATAAGGAAATAGTAAGCATTCATAAAATA
ACTTCATCAATGCAGGAAGATATTTTATTGGAAATTATTAGGGAATATAGAGCAAAAACA
AATAGCTTAAAGGCCGCTAAAATAATTGAAAATTGGTCTCATTTTAAGAGTACTTTCAAA
TTAATTGTTCCCCCAAGTGAAGAAGAGATGCTTGGC
>AG-347-G20
TATCAAGATAGTTATTCCCCAAATGGAATAATTGGGGAGAAAGATGCCTGTGGAGTTGGT
TTCATAGCAAATATTAAAGGGTTAGAAAGCAATTGGATCCTAAAACAGTCCCTTAAAGGC
CTAAACTGCATGGAACATAGAGGAGGTTGTGGTGGAGATAGTGATTCAGGAGATGGAGCG
GGTATTTTATGTTCAATTCCATGGGGATATCTAGAAGAGGAAATTAATCTAAAAAATTTA
GGTATGATTTTTATGCCTAATAAGAAAGAAAAAATTGAAGTATGTAAATCAATATGTGAT
CAAGAAGCAGAAAAATTAAAAGTCAACAAAACATCTTGGAGAATAGTCCCAGTTAATAAT
GAAATCTTAGGTCCTTTAGCTAAAGCAAATGCTCCATTTATATGTCAATGGATTTTATAT
AAAGATCATCAGGATGTTGAAAGGCTTTTATTCCAACTAAGGAAAAGAATTGAGAAAAAA
ATAAGAGAAACTTTCAAAAACTGTGAATTTTATTTTGCCTCACTAAGTTCTCAAACAGTT
GTTTATAAAGGTATGGTTCGCTCTGAAATATTATCGGAGTTTTATCGAGATCTAAAAGAA
GAGAGTTTTAAAGTTTCATTTTCTGTTTATCATCGTAGATTTAGTACTAATACACTTCCA
AAATGGCCGCTAGCTCAACCCATGAGATTTTTGGGTCATAATGGCGAAATAAATACTCTC
TTAGGTAATATCAACTGGGCTAAAGCTTCAGAAACACATATAGATGATTTTTGGGGAGAG
TTATCTAATGAAATCAAGCCCATTGTAGATGTAAATAAAAGTGATTCATCAAATCTTGAT
GCAACCCTTGAAATCAATATTCGTTCAGGGCAGCCCATTACTGACTCATTATTAAAACTT
GTTCCTGAAGCATTTAGAGATCAACCAGAACTTGAGCAGAGAGAAGATATAAAAGCTTTT
TATGAATATTCTGCAAGCCTACAAGAAGCTTGGGATGGTCCAGCACTCCTTGTATTTGCT
GATGGAAATTTTGTCGGAGCAACGCTTGATAGAAATGGCCTAAGACCAGCAAGATATTCA
ATCACAAATGATGGTTTTGTAATAATGGGTTCTGAAACAGGAGTAGTAGATCTTGAAGAA
GAAAGAGTAATAGAAAAAGGTCGATTAGGACCGGGACAAATGCTGGCAGTTGATTTTCAT
CAGAATAGAATCCTAAGAAATTGGGAAGTAAAATCTGAAGCCGCTCAAAGGCATGATTAT
AAAAATCTCCTAAGTAAAAGAACTATAAAAATTGATAATAGTGAATGGGTTAAAGACTGC
AAACTAAAAGATCTTGAGTTGATACAACAACAAACTGCATACGGGTTTTCAGCGGAAGAT
AATGATCTTATCTTAGATTCCATGGCTTCATTAGCTAAAGAGCCTACTTATTGCATGGGC
GACGACATACCATTAGCAGTGCTTTCATCAAAACCCCATATTTTGTATGACTATTTCAAG
CAAAGATTTGCTCAGGTAACTAATCCTCCAATAGACCCTCTTCGTGAAAAACTTGTGATG
AGCCTTGAAATGCATCTTGGAGAGAGATGTTCACCATTTGAGATTAAAGATCTTAAACCT
TTTATTCATTTACAGAGCCCAATTCTCAATGAAGAAGAACTGATTTCAATTAAAAAATCA
AAAATTAAATCTCAAACAATTTCAACCTTGTATGAAATCAACGAAGGAATTAATGGATTT
GAAGGTAAATTAAATGATATTTGCGAGCAAAGTGAAAATGCAGTTAATAATGGATGTGCT
TTAATTATTATTTCTGACAAAGGAGTAAGCTCAACAAAAAGTTTTATTCCCCCTCTCTTA
GCTGTAGGTGCAATTCATCATTATCTTCTTAAAAAAGAAACAAGATTAAAAGCCTCCCTA
ATTATCGAGACTGGTCAATGTTGGAGTACTCATCACTTAGCATGCCTGATTGGATATGGA
GTTAGTGCTGTTTGCCCTTGGCTAATATTTGAATCAGGGAGACATTGGTTAAAGCATCCT
AAGACTCAAAAACTAATAGATAGCAAAAAAATTGATTTATTATCAACAGATAAGGTTCAG
ACCAATATTAAAAAAGCTCTTGAGGATGGCTTACGGAAAATACTTTCTAAGATAGGTATC
TCACTGCTTTCTAGTTACCACGGGGCTCAGATTTTTGAAGCGGTAGGTTTGGGCTCCGAT
TTAATCAAACTTGGTTTCGACGGGACAACAAGTCGAATTGCTGGAATTACTTTAAAGGAA
TTAGCTAATGAATCAATTTCAATTCACACAAAAGCTTATCCAGAAATTGACCTGAAAAAA
CTCGAGTTTCTAGGATTTGTGCAATTCAGAAATTATGGAGAATATCACTCAAATAATCCT
GAAATGTCAAAGGCACTCCATTCTGCTGTTAAAGAAGGACCAATTTATGACCACTTCAAA
TTGTACAAAGAACTTATTAGTAACAGACCAACAACTGCTCTAAGAGACTTACTGACAATT
GATTCTAATAGGGAAAGCATACCAATAAGTGAAGTTGAAAGTGTTGAATCAATTTGCAAA
CGGTTTTGTACAGGAGGAATGAGTTTAGGTGCTTTATCAAGAGAAGCGCATGAAGTTTTA
GCAGTTGCAATGAATAGAATTGGTGGAAAAAGTAATAGTGGTGAAGGTGGAGAAGATCCA
GCTCGTTTTAATGTTTTAAATGATATTGATGAAAATACTCAATCAGCGACTTTGCCCTTT
ATAAAAGGCCTTGAAAATGGAGATACCGCTTGCTCTGCTATAAAGCAAATCGCCTCAGGA
AGATTTGGAGTTACCCCTGAATATCTTCGAAGTGGTAAACAACTTGAAATTAAAATGGCC
CAAGGTGCAAAGCCTGGGGAAGGCGGGCAACTTCCTGGTCCAAAAGTCGATTCCTACATA
GCAAAACTCAGGAATAGTAAACCTGGCGTGGCTTTAATTTCTCCACCTCCACATCATGAT
ATTTACTCAATTGAAGATTTAGCACAACTAATTCATGATCTTCATCAGGTTCATCCTAAA
GCAAAAGTAAGTGTCAAACTTGTTTCTGAAATTGGTATTGGAACTGTAGCTGCGGGTGTA
AGTAAAGCAAACGCAGATGTTATACAAATCTCTGGCCACGATGGAGGAACCGGTGCTTCT
CCCTTGAGCTCCATTAAGCACGCTGGATTGCCTTGGGAACTTGGTTTAGCAGAGGTACAT
AAATCACTTCTTGATAATAATCTGCGCGACAGAGTTCTTTTAAGAACAGACGGTGGGCTT
AAAACAGGATGGGATGTTGTCATTGCTGCTCTTTTGGGCGCAGAAGAATATGGATTTGGA
TCCGTAGCAATGATTGCTGAAGGATGCGTTATGGCACGAGTTTGCCATAAAAATACTTGT
CCTGTTGGGGTAGCAACACAAAAAGAAGAATTGAGAAAAAGGTTCAAAGGTTTACCCGAT
AACGTTGTTAACTTTTTTATGTATGTTGCTGAAGAAATAAGACAAATATTGAGTGCCATT
GGTGTCAAAACAATGGAAGAATTAATTGGTAACAAAGAATTTCTGACCACAAAAAATATT
AGTCTGCCTAAAACGGAAAATATCGATCTAACTTCTCTTGTTATTAGCTATAAAGATAGA
TCATGGATAAAACATTCAAACAATGCTCATAGCAATGGAACCGTATTGGAAGACTCGATT
TTAACGGATGCTCAATTCATAAATGCGCTCACTACGCATGGAGAATTTAGTAAAAAAATT
GAAATCAAAAATACCGATAGAAGTGTTTGTGCAAAAATTTCAGGAGAGCTTGCTCAGCAT
TATGGCAATAAGGGCTTTGAGGGCGCAATTAATCTAATTTTTAACGGTCATGCAGGTCAA
AGCTTTGGAGCCTTTTTATTAGAAGGAATGATTATTAAATTAATTGGAGAAGCTAATGAT
TATGTATGCAAAGGGATGAATGGAGGTATGTTAACCATAATTCCGCCTAGGATAGATAAG
AATTCATCGGATCAAGTCATTTTGGGCAATACTTGTCTGTATGGCGCTACGGGCGGAAAG
TTATATGCGTTGGGTAAATCAGGTGAAAGGTTTGCTGTAAGAAATAGTGGGGCAGTAGCT
GTAACTGAAGGTGCAGGAGATCATTGCTGTGAATATATGACAGGGGGAAAAATTGTAATT
CTTGGCTCTATAGGAAGAAATATCGGAGCAGGAATGACTGGGGGGGTCGCATTTATACTT
GATGAAAAAAATGATGTAGAGAAAAAGGTAAATAGAGAAATAGTAAGCATCTATGAAATT
AAGACACCAAAACAAGAACAAATTTTATTAGAAATAATTAACGATTATCATCATAAAACT
CAGAGTCCTAAAGCAGCTAATGTTCTTAAATATTGGAGTAATTTTAAAACTTTATTTAAA
GTAATCGTACCGCCCAGTGAACAAGAAATGCTTGGA
>AG-347-G22
TATCAAGATAGTTATTCCCCAAATGGAATAATTGGGGAGAAAGATGCGTGTGGGGTCGGT
TTCGTAGCAAATGTTGAAGGTATAGAGAGCAACTGGATCCTTAAACAATCTCTAAAGGGC
CTCAACTGCATGGAACATAGAGGAGGTTGTGGAGGAGATAGTGACTCAGGAGATGGAGCA
GGCATCTTATGTTCAATTCCATGGGGATATCTAGAAGAGAAAATTAATCTAAAAAATTTA
GGCATGGTTTTTATGCCAAATAAAAAAGAAAAAATTGAAATATGCAAATCAATATGTGAT
GAAGAAGCAGAAAAATTAAAAGTCAACAAAACATCTTGGAGAACAGTACCCGTTAATAAT
GAAATATTAGGTCCTTTAGCTAAAGCAAATGCTCCATTCATCTGTCAGTGGATTTTATAT
AAAGATCATAAGGATGTTGAAAGGCTTTTATTTCAATTAAGGAAAAGAATTGAGAAAAAA
ATAAGAGAAACTTTTAAAAACTGTGAATTTTATTTTGCCTCACTAAGTTCTCAAACAGTT
GTTTATAAAGGTATGGTTCGCTCTGAAATATTATCCGAGTTTTATCAAGATCTAAAAGAA
GAGAGTTTTAAAGTTTCATTTTCTGTTTATCATCGTAGATTTAGTACTAATACACTGCCA
AAATGGCCACTAGCTCAGCCCATGAGATTTTTGGGTCATAATGGCGAAATAAATACTCTC
TTAGGCAATATTAATTGGGCTAAAGCTTCAGAAACACATATAGATGATTTTTGGGGAGAG
TTATCTAATGAAATTAAGCCCATTGTAGATGTAAACAAAAGTGATTCATCAAATCTTGAT
GCAACCCTTGAAATCAATATTCGTTCAGGTCAGCCCATTACTGACTCATTATTAAAACTT
GTTCCTGAAGCATTTAGAGATCAACCAGAACTTGAGGAGAGAGAGTATATAAAAGCTTTT
TATGAATATTCTGCAAGCCTACAAGAAGCTTGGGATGGTCCAGCACTCCTTGTATTTGCT
GATGGAAATTTTGTCGGAGCAACGCTTGATAGAAATGGCCTAAGACCAGCAAGATATTCA
ATCACAAATGATGGTTTTGTAATAATGGGTTCTGAAACAGGAGTAGTGGATCTTGATGAG
GAAAGAGTAATAGAAAAAGGTCGATTAGGACCGGGACAAATGTTGGCAGTTGATTTTCAT
CAGAATAGAATCCTAAGAAATTGGGAAGTAAAATCTGAAGCCGCTCAAAGGCATGATTAT
AAAAATCTTCTCAGTAATAGAACTATAAAAATTGAAAATAATGAATGGGTTAAAGACTGC
AAACTAAAAGACCTTGAGTTGTTGCAACAACAAACTGCATACGGGTTTTCAGCTGAAGAT
AATGACCTTATCTTAGATTCAATGGCTTCATTAGCTAAAGAGCCTACTTATTGCATGGGC
GACGACATCCCATTAGCAGTTCTTTCATCTAAGCCACATATTTTATACGACTACTTTAAG
CAAAGATTTGCGCAAGTTACTAATCCTCCTATTGACCCTCTGAGAGAAAAACTTGTAATG
AGTTTAGAGATGCATCTAGGAGAAAGATGTACACCATTTGAAATCAAAGATGCTAAATCT
TTTATTCATTTACAAAGTCCGATTCTAAATGAGGAAGATCTCATTTCCATCAAAAAATCA
AAAATTAAATCTCAGACAATTTCAAGTTTGTTTGATTTAGAGGAAGGTATTCAAGGCTTA
GAGAACCAATTAAAACTAATCTGCAAACAGAGTGAGCTGTCTATAAAAGAGGGTTGCTCT
TTAATTATTATTTCTGATAAGGGAATTAATCCTAAAAAGACTTTTATACCTCCTTTACTT
GCTGTTGGAGCAATTCATCATTATCTTCTTAAAAAAGAAATCAGGCTAAAAGCTTCTCTA
ATAATTGAGACCGGTCAATGTTGGAGTACACATCACTTAGCATGTTTAATTGGATATGGA
GCAAGTGCAGTTTGCCCTTGGTTGACCTTCGAAGCAGGTAGACACTGGTTAAAACATCCA
AAAACACAAAAACTCATTGATAGCAAAAAAATAAATCCATTATCAATAGTTAATGTTCAA
GAAAATATTAAAAAAGCTCTAGAAGACGGTCTGCGAAAAATTCTCTCAAAAATAGGCATC
TCACTTTTATCTAGTTACCATGGTGCACAAATTTTTGAAGCTGTAGGCCTTGGATCTGAC
TTAATAAAAATTGCTTTTGATGGTACAACAAGTCGTATCGCAGGCATAACATTAAAAGAA
TTAACTAATGAAACACTTTCAATACATACGAAAGCCTATCCAGAGATCGATTTGAAGAAA
TTAGAATTTTTAGGATTTGTACAATTTAGAAATAATGGAGAATATCATTCCAATAACCCT
GAGATGTCCAAAGTTTTACATTCGGCAGTAAAACAAGGACCAGGATACGACCATTTTGAA
ACTTACAAAAAACTTATCAGTAATAGACCAACAACATCTCTTAGAGATTTACTAACAATT
AATTCAAAAAGAAAAAGTATTCCATTAGAGGAAGTTGAAAGTGTTGAATCAATTTGCAAA
AGGTTCTGTACTGGAGGAATGAGTTTAGGTGCTTTATCCAGAGAAGCGCATGAAGTTTTA
GCAGTTGCAATGAATAGAATTGGTGGAAAAAGTAATAGTGGAGAAGGGGGAGAAGATCCA
GCTCGTTTTAATTTTTTAAATGATATCGATGAAAATACTCAGTCAGCGACATTGCCATTT
ATTAAAGGCTTAAAGAATGGAGACACCGCATGCTCTGCTATTAAACAAATAGCATCAGGA
AGATTTGGAGTTACACCTGAATATCTAAGAAGTGGTAAACAACTCGAAATTAAAATGGCT
CAAGGTGCAAAACCCGGAGAGGGGGGACAATTACCTGGTCCAAAAGTAGATTCTTACATT
GCAAAACTAAGAAATAGTAAACCTGGAGTAGCTTTAATATCTCCTCCCCCGCATCATGAT
ATTTATTCAATTGAAGATTTAGCTCAACTTATCCACGACTTACACCAAGTTCATCCAAAA
GCGAAAGTAAGCGTTAAACTTGTTTCTGAAATTGGTATAGGCACTATTGCTGCTGGAGTA
AGCAAAGCTAATGCAGATGTAATTCAAATATCAGGCCATGACGGAGGTACAGGTGCTTCA
CCCCTGAGTTCTATTAAACATGCAGGTTTACCATGGGAACTTGGTGTTGCTGAGGTTCAT
AAATCTCTCTTAGAGAATAACTTACGCGAAAGAGTAATTTTGAGAACTGATGGAGGTCTT
AAAACAGGCTGGGACGTAGTTATTGCAGCATTACTAGGTGCTGAAGAATACGGTTTTGGT
TCTGTAGCGATGATTGCTGAAGGATGCATAATGGCTCGGGTTTGTCATACAAACAAGTGT
CCTGTTGGAGTTGCCACTCAAAAAGAAGAATTAAGAAAAAGATTTAAAGGTATTCCAGAA
AATGTCGTCAATTTTTTCTTGTACATTGCTGAAGAAGTCAGACAGATAATGAGTAGTATC
GGTGTCTCTAATATGGAAGAACTGATTGGTAATCAAGAATTTCTTTCTGCAAGAAATATC
GATCTTCCAAAAACTTCTAATATTGATCTTTCTTCTTTAGTACACCCAACCCCTGATAGA
TCATGGTTAAAACACTTAAAAACTGCCCATAGTAATGGTTCTGTATTAGAAGACGAGTTT
TTATCTGACACTAAATTTATAGATTCAATTAAAAATCACAAAATATTAACCAAAGAAATT
GAGATAAAAAATACAGATAGAAGTGTTTGTGCGAAAATATCAGGCGAAATCGCAGAACTT
CACGGCAATACAGGCTTCAATGGCAAACTCAACTTAAATTTCAAAGGATATGCAGGACAA
AGCTTTGGTGCCTTTTTATTGAAAGGAATGAATGTTCAATTAATCGGAGAAGCTAATGAT
TATGTTTGTAAAGGAATGAATGGAGGAATACTCACAATAATTCCACCAAAAATAAATGCA
ATCTCCTCCGAACAAGTCATCCTAGGAAATACTTGTCTTTATGGAGCAACAGGTGGAAAA
TTATTTGCATTAGGAAAATCGGGAGAAAGATTTGCGGTTAGAAATAGTGGTGCTACAGCG
GTAACAGAAGGAGCAGGTGATCATTGTTGTGAATACATGACTGGTGGGAAAGTTGTTATT
CTAGGTTCCACAGGAAGGAATATTGGTGCAGGCATGACTGGTGGAATAGCTTTTATAATC
GATGAAAATAATGATTTAAGTAATAAAGTAAATAAAGAAATAGTAAGCATTCATCAAATA
ACTTCATCAAAGCAGGAAAATATCTTATTGGAAATTATTAGAGAATATCAAGCAAAAACA
AATAGCTTAAAGGCTGCCAAAATAATTGAAAATTGGTCTCATTTCAAGAGTACTTTCAAA
TTGATTGTTCCCCCAAGCGAAGAAGAGATGCTTGGT
>AG-347-I04
TATCAAGATAGTTATTCCCCAAATGGAATAATTGGGGAGAAAGATGCGTGTGGAGTCGGT
TTCATAGCAAATATTAAAGGGGTAGAAAGCAATTGGATCCTTAAACAGTCCCTAAAAGGC
CTTAACTGCATGGAACATAGAGGAGGTTGTGGAGGAGATAGTGATTCTGGAGATGGAGCG
GGCATTTTATGTTCAATTCCATGGGGATATCTAGAAAAGGAAATTAATTTAAAAAATTTA
GGTATGGTTTTTATGCCTAATAAAAAAGAAAAAATTGAATTATGTAAATCAATATGTGAT
CAAGAAGCAGAAAAATTAAAAGTCAACAATACATCTTGGAGAAAAGTACCTGTTAATAAT
GAAATCTTAGGTCCTTTAGCTAAAGCCAATGCCCCTTTCATCTGTCAGTGGATTTTACAT
AAAGATCATCAGGATGTTGAAAAGCTTCTATTTCAATTAAGGAAAAGAATTGAGAAAAAA
ATAAGAGAAACTTTCAAAAACTGTGAATTTTATTTTGCCTCACTAAGTTCTCAAACAGTT
GTTTATAAAGGTATGGTTCGCTCTGAAATATTATCCGAGTTTTATCAAGATCTAAAAGAA
AAAAGTTTTAAAGTTTCATTTTCTGTTTATCATCGTAGATTTAGTACTAATACACTTCCA
AAATGGCCGCTAGCTCAACCCATGAGATTTTTGGGACATAATGGCGAAATAAATACTCTC
TTAGGTAATATCAACTGGGCTAAAGCTTCAGAAACACATATAGATGATTTTTGGGGAGAT
TTATCTAATGAAATCAAGCCCATTGTAGATGTAAACAAAAGTGATTCATCAAATCTTGAT
GCAACCCTTGAAATCAATATTCGTTCAGGGCAGCCCATTACTGACTCATTATTAAAACTA
GTTCCTGAAGCATTTAGAGATCAACCAGAACTTGAGCAGAGAGAAGATATAAAAGCCTTT
TATGAATATTCTGCAAGCCTACAAGAAGCTTGGGATGGTCCAGCACTCCTTGTATTTGCT
GATGGAAATTTTGTCGGGGCAACGTTGGATAGAAATGGGCTAAGACCAGCAAGATATTCA
ATCACAAATGATGGTTTTGTAATAATGGGTTCTGAAACAGGCGTAGTAGATCTTGAAGAA
GAAAGAGTAATAGAAAAGGGGCGATTAGGACCGGGACAAATGCTGGCAGTTGATTTTCAT
CAGAATAGAATCCTCAGAAATTGGGAAGTAAAATCTGAAGCCGCTAAAAGGCATGATTAT
ACAAATCTTCTCAGTAATAGAACTATTAAAATTGAAAATAATGAATGGGTTAAAGATTGC
AAACTAAAAGACCTTGAATTGTTGCAACAACAAACTGCATACGGTTTTTCAGCGGAAGAT
AATGACCTTATCTTAGATTCAATGGCTTCATTAGCTAAAGAGCCTACTTATTGCATGGGC
GACGACATCCCATTAGCAGTTCTTTCATCTAAGCCACATATTTTATACGACTATTTTAAG
CAAAGATTTGCGCAAGTAACTAATCCTCCTATTGACCCTTTGAGAGAAAAACTTGTAATG
AGTTTAGAGATGCATCTAGGAGAAAGATGTACACCATTTGAAATTAAAGATGCTAAACCC
TTTGTTCATTTACAAAGTCCTATTCTTAATGAAGAAGAACTCATTTCCATCAAAAAATCA
AAAATTAAATCTCAGACAATTTCAAGTTTGTTTGATTTAGAGGAAGGTATTCAAGGCTTA
GAGAACCAATTAAAAGCAATCTGTACACAAAGTGAGCTGGCTATAAAAGACGGTTGCTCT
TTAATTATCATTTCAGATAAGGGAATTAATCCTAAAAAAACTTTTATTCCTCCTTTACTT
GCTGTTGGAGCAATTCATCATTATCTTCTTAAAAAAGAAATCAGGCTAAAAGCTTCACTA
ATAATTGAGACTGGTCAATGCTGGAGCACACATCACTTGGCTTGTTTAATTGGATATGGA
GCAAGTGCAGTTTGCCCATGGTTGACCTTCGAAGCAGGTAGACACTGGTTAAAACATCCA
AAAACACAAAAACTCATTGATAGCAATAAAATAAATCCATTATCAATAGTTGATGTTCAA
GAAAATATTAAAAAAGCTTTAGAAGACGGTCTAAGAAAAATTCTCTCAAAAATAGGTATT
TCTCTTTTATCTAGTTACCATGGAGCACAAATTTTTGAAGCTGTAGGCCTTGGATCTGAC
TTAATAAAAATTGCTTTTAATGGTACAACAAGTCGAATCGCTGGCATAACTTTAAAAGAA
TTAACCAATGAAACACTTTCTATACATACTAAAGCCTATCCAGAGATCGATTTAAAGAAA
TTAGAATTTTTAGGATTTGTACAATTTAGAAATAATGGGGAATATCATTCAAATAACCCA
GAGATGTCTAAAGTATTACATTCAGCGGTAAAACAAGGGCCAGGATATGATCATTTTGAA
ACTTATAAAAAACTCATTAGTAATAGACCGACAACATCTCTTAGAGATTTACTGACAATT
AATTCAACAAGAAAAAGTATTCCATTAGAGGAAGTTGAAAGTGTTGAATCAATTTGCAAA
AGGTTCTGTACTGGAGGAATGAGTTTAGGTGCTTTATCCAGAGAAGCTCATGAAGTTTTA
GCAGTTGCAATGAATAGAATTGGTGGGAAAAGTAATAGTGGAGAAGGGGGAGAAGATCCA
GCTCGTTTTAATGTTTTAAATGATATCGATGAAAATACTCAGTCAGCGACGTTGCCATTT
ATTAAAGGATTAGAGAATGGAGACACCGCATGCTCAGCTATTAAACAAATAGCATCAGGA
AGATTTGGGGTTACACCTGAGTATCTAAGAAGTGGTAAACAACTCGAAATTAAAATGGCT
CAAGGTGCAAAACCCGGAGAGGGGGGACAATTACCTGGTCCAAAAGTTGATTCTTACATC
GCAAAACTAAGAAATAGTAAACCTGGAGTAGCTTTAATATCTCCTCCCCCGCATCATGAT
ATTTATTCAATTGAAGATTTAGCTCAACTTATCCACGACTTACACCAAGTTCATCCAAAA
GCGAAAGTAAGCGTTAAACTTGTTTCTGAAATTGGTATAGGCACTATTGCTGCTGGAGTA
AGCAAAGCTAATGCAGATGTAATTCAAATATCAGGTCATGATGGAGGTACAGGTGCTTCA
CCCCTGAGTTCTATTAAGCATGCGGGGTTACCATGGGAACTAGGTGTTGCTGAGGTTCAT
AAATCTCTCTTAGAGAATAACTTACGCGAAAGAGTAATTTTGAGAACTGATGGAGGTCTT
AAAACAGGCTGGGATGTAGTTATTGCAGCTTTACTAGGTGCTGAAGAATACGGTTTCGGT
TCTGTAGCGATGATTGCTGAAGGATGCATAATGGCTCGGGTTTGTCATACAAACAAGTGT
CCTGTTGGAGTTGCCACTCAAAAAGAAGAATTAAGAAAAAGATTTAAAGGTATTCCAGAA
AATGTTGTCAATTTTTTCTTGTATATTGCTGAAGAAGTAAGACAGATAATGAGTACTATC
GGTGTTTCTAATATGGAGGAACTGATTGGTAATCAAGAATTTCTTTCTGCAAGAAATATC
GATCTTCCAAAAACTTCCAATATTGATCTTTCTTCTTTAGTACACTCAACCCCTGATAGA
TCATGGTTAAAACATTCCAAAACTGCCCATAGTAATGGCTCTGTATTAGAGGACGAGTTT
TTGTCTAATTATGAATTTATAGATTCAATTAAAAATCACAAAATTTTAACCAAAGAAATT
GAGATAAAAAATACAGATAGAAGTGTTTGTGCGAAAATATCAGGCGAAATCGCAGAACTA
CATGGCAACACAGGCTTCAAGGGCGAACTCAACTTAAATTTCAAAGGATATGCAGGTCAA
AGCTTTGGTGCCTTTTTATTGAAGGGAATGAATGTTCAATTAATCGGAGAAGCAAATGAT
TATGTTTGCAAAGGAATGAATGGAGGAATACTCACAATAATTCCACCAAAAATAGAAAAA
ACTTCCTCCGAACAGGTTATTTTAGGAAACACCTGTCTTTATGGAGCAACAGGTGGGAAA
TTATTTGCATTAGGAAAATCGGGAGAAAGATTTGCAGTAAGAAATAGTGGTGCTACAGCG
GTAACAGAAGGAGCAGGTGATCATTGTTGTGAATACATGACTGGTGGGAAAGTAGTTATT
CTCGGTTCCACAGGAAGGAATATTGGTGCGGGCATGACTGGTGGAATAGCTTTTATAATC
GATGAAAATAACGATTTAAGTAATAAAGTTAACAAGGAAATAGTTAGCATACATAAAATA
ACTTCATCAAAGCAGGAAGGTATCTTATTAGAAATTATTAGAGAATATCGAGCAAAAACA
AATAGCTTAAAGGCTGCCAAAATAATTGAAAATTGGTCTTATTACAAGAGTACTTTCAAA
TTAATAGTTCCCCCAAGCGAAGAAGAAATGCTTGGC
>AG-347-I06
TATCAAGATAGTTATTCCCCGACTGGAATAATTGGAGAAAGAGATGCATGTGGAGTAGGT
TTCATAGCAAACGTCAAAGGAATAGAAAGCAACTGGATCCTTAAACAATCACTAAAGGGC
CTTAACTGCATGGAGCATAGAGGAGGTTGTGGAGGTGATAGTGACTCAGGAGATGGAGCA
GGCATTTTATGTTCAATTCCATGGGGATATATAGAAAAGAAAATTAATCAAAAAAATTTA
GGCATGGTTTTTATGCCTAATAAAAAAGAAAAAATTGAAATATGTAAATCAATATGTGAT
GCAGAAGCAGAAAAATTAAAAGTCAACAAAACATTTTGGAGAACAGTGCCTGTTAATAAT
GAAATCTTAGGTCCTTTAGCTAAAGCAAATGCTCCATTCATCTGTCAGTGGATTTTACAT
AAAGATCATCAGGATGTTGAAAGGCTTCTATTCCAATTAAGGAAAAGAATTGAGAAAAAA
ATAAGAGAAACTTTCAAAAACTGTGAATTTTATTTTGCCTCACTAAGTTCTCAAACAGTT
GTTTACAAAGGTATGGTTCGCTCTGAAATATTATCCAAGTTTTATCAAGATCTAAAAGAA
GAGAGTTTTAAAGTTTCATTTTCTGTTTATCATCGTAGATTTAGTACTAATACACTGCCA
AAATGGCCACTAGCTCAACCCATGAGATTTTTGGGTCATAATGGCGAAATAAATACTCTC
TTAGGCAATATTAATTGGGCTAAAGCCTCAGAAACACATATAGATAATTTTTGGGGAGAG
TTATCTAATGAAATTAAACCAATTGTAGATGTAAACAAAAGTGATTCATCAAATCTTGAT
GCAACTCTTGAAATCAATATTCGTTCAGGTCAACCCATTACTGACTCATTATTAAAACTT
GTTCCTGAAGCATTTAGAGATCAACCAGAACTTGAGCAGAGAGAAAATATAAAAGCTTTT
TATGAATATTCTGCAAGCCTACAAGAAGCTTGGGATGGTCCAGCACTCCTTGTATTTGCT
GATGGAAATTTTGTCGGAGCAACGCTTGACAGAAATGGCCTAAGACCAGCAAGATACTCA
ATCACAAATGATGGTTTTGTAATAATGGGTTCTGAAACAGGAGTAGTAGATCTTGAAGAA
GAAAGAGTTATAGAAAAAGGTCGATTAGGACCAGGACAAATGTTGGCAGTTGATTTTCAT
CAAAATAGAATCCTAAGAAATTGGGAAGTAAAATCTGAAGCCGCTCAAAGGCATGATTAT
AAAAATCTTCTTAGTAATAGAACTATAAAAATTGCAAATAATGAATGGGTTAAAGACTGC
AAACTAAAAGACCTTGAGTTGTTGCAACAACAAACTGCATATGGGTTTTCAGCGGAAGAT
AATGACCTTATTTTAGATTCAATGGCTTCATTAGCTAAAGAGCCTACTTATTGCATGGGC
GACGACATCCCATTAGCAGTTCTTTCCTCTAAGCCACATATTTTATACGACTACTTTAAG
CAAAGATTTGCGCAAGTTACTAATCCTCCTATTGACCCTCTGAGAGAAAAACTTGTAATG
AGTTTAGAGATGCATCTAGGAGAAAGATGTACACCATTTGAAATTACAGATGCTAAACCT
TTTGTTCATTTACAAAGTCCGATTCTTAATGAGGAAGAACTAATTTCCATCAAAAAATCA
AAAATTAAATCTCAGACAATTTCAAGTTTGTTTGATTTAGAGGAAGGTATTCAAGGTTTA
GAGAATCAATTAAAAGCAATCTGTAAACAGAGTGAGCTTTCGATAAAAGAAGGTTGCTCT
TTAATTATTATTTCTGATAAGGGAATTAATCCTAAAAAGACTTTTATACCTCCTTTACTT
GCTGTTGGTGCAATTCATCATTATCTTCTTAAAAAAGAAATCAGGCTAAAAGCTTCTCTA
ATAATTGAGACCGGTCAATGTTGGAGCACACATCACTTAGCTTGTTTAATTGGATATGGA
GCAAGTGCAGTTTGCCCTTGGTTGACCTTCGAAGCAGGTAGACACTGGTTAAAACATCCA
AAAACACAAAAACTCATTGATAGCAAAAAAATAAATCTATTATCAACAATTGATGTTCAA
GAAAATATTAAAAAAGCTTTAGAAGACGGTCTAAGAAAAATTCTCTCAAAAATAGGTATC
TCACTTTTATCTAGTTACCATGGTGCGCAAATTTTTGAAGCTGTAGGCCTTGGATCTGAC
TTAATAAAAATTGCTTTTGATGGTACAACAAGTCGTATCGCTGGCATAACCTTAAAAGAA
TTAACTAATGAAACACTTTCAATACATACGAAAGCCTACCCAGAGATCGATTTGAAGAAG
TTAGAATTTTTAGGATTTGTACAATTTAGAAATAATGGAGAATATCATTCCAATAATCCA
GAGATGTCCAAAGTTTTACATTCTGCGGTAAAACAAGGTCCAGGATACAATCATTTTGAA
ACTTACAAAAAACTTATTAGTAATAGACCGACAACATCTCTTAGAGATTTACTAACAATT
AATTCAAAAAGAAAAAGTATTCCATTAGAGGAAGTTGAAAGTGTTGAATCAATTTGCAAA
AGGTTCTGCACTGGAGGAATGAGTTTAGGTGCTTTATCCAGAGAAGCGCATGAAGTTTTA
GCAGTTGCAATGAATAGAATTGGTGGGAAAAGTAATAGTGGAGAAGGAGGAGAAGATCCA
GCTCGTTTTAATGTTTTAAATGATATCGATGAAAATACCCAGTCAGCGACGTTGCCATTT
ATTAAAGGCTTAGAGAATGGAGACACCGCATGCTCAGCTATTAAACAAATAGCGTCAGGA
AGATTTGGAGTTACACCTGAATATCTAAGAAGTGGTAAACAACTCGAAATTAAAATGGCT
CAAGGTGCAAAACCCGGAGAGGGGGGACAATTACCTGGTCCAAAAGTTGATTCTTACATC
GCAAAACTAAGAAATAGTAAACCTGGAGTAGCTTTAATATCTCCTCCCCCGCATCATGAC
ATTTATTCAATTGAAGATTTAGCTCAACTTATCCACGACTTACACCAAGTTCATCCACAA
GCAAAAGTAAGCGTTAAACTTGTTTCTGAAATTGGTATAGGCACTATTGCTGCTGGAGTA
AGCAAAGCCAATGCAGATGTAATTCAAATATCAGGCCATGACGGAGGTACAGGTGCTTCA
CCTCTGAGTTCTATTAAACATGCAGGTTTGCCATGGGAACTAGGTGTTGCTGAGGTTCAT
AAATCTCTCTTAGAGAATAACTTACGCGGAAGAGTAATTTTAAGAACTGATGGAGGTCTT
AAAACAGGCTGGGACGTAGTTATTGCAGCTTTACTAGGTGCTGAAGAATACGGTTTTGGT
TCTGTAGCGATGATTGCTGAAGGATGCATAATGGCTCGGGTTTGTCATACAAACAAGTGT
CCTGTTGGAGTTGCCACTCAAAAAGAAGAATTAAGAAAAAGATTTAAAGGTATTCCAGAA
AATGTTGTCAATTTTTTCGTGTATATTGCTGAAGAAGTAAGACATATAATGAGTAGTATC
GGTGTTTCTAAAATGGAAGAACTGATTGGTAATCAAGAATTTCTTTCTGCAAGAAATATC
GATCTTCCAAAAACTTCTAATATTGATCTTTCTTCTTTAGTATACTCAACCCCTGATAGA
TCATGGCTAAAACATTCAAAAACTGCCCATAGTAATGGTTCTGTATTAGAAGACGAGTTT
TTGTCTGATACTGAATTTATAGATTCAATTAAAAATCACGAAATATTAACCAAAGAAATT
GAGATAAAAAATACAGATAGAAGTGTTTGTGCGAAAATATCAGGCGAAATCGCAGAACTT
CATGGCAACACTGGCTTCAATGGCGAACTCAACTTAAATTTCAAAGGATACGCAGGACAA
AGCTTTGGTGCCTTTTTATTGAAGGGAATGAATGTTCAATTAATCGGAGAAGCTAATGAT
TATGTTTGTAAAGGAATGAATGGAGGAATACTCACAATAATTCCGCCAAAAATAGAAGAA
ACTTCCTCCGAACAGGTTATTTTAGGAAACACCTGTCTTTATGGAGCAACAGGTGGGAAA
TTATTTGCATTAGGAAAATCGGGAGAAAGATTTGCCGTAAGAAATAGTGGTGCTACAGCA
GTAACAGAGGGAGCAGGTGATCATTGTTGTGAATACATGACTGGTGGGAAAGTAGTTATT
CTAGGTTCCACAGGAAGGAATATTGGTGCGGGCATGACTGGCGGAATAGCTTTTATAATC
GATGAGAAGAACAATTTAAGTAATAAAGTTAACAAGGAAATAGTCAGCATTCATAAAATA
ACTTCATCAAAGCAGGAACATACCTTATTGGAAATTATTAGAGAATATCGAGCAAAAACA
AATAGCTTAAAAGCTGCCAAAATAATTGAAAATTGGTCTTATTACAAGACTAATTTTAAA
TTAATAGTTCCACCAAGCGAAGAAGAAATGCTTGGT
>AG-347-I15
TATCAAGATAGTTATTCCCCGAATGGAATAATTGGCGAGAAAGATGCGTGTGGAGTTGGT
TTCATAGCAAATATTAAAGGGGTAGAAAGCAATTGGATCCTAAAACAGTCCCTTAAAGGC
CTGAACTGCATGGAACATAGAGGAGGTTGTGGAGGAGATAGTGATTCAGGAGATGGAGCG
GGCATTTTATGTTCAATTCCATGGGGATATCTAGAAGAGGAAATTAATCTAAAAAATTTA
GGCATGGTCTTTATGCCTAATAAAAAAGAAAAAATTGAAGTATGTAAATCAATATGTGAT
CAAGAAGCAGAAAAATTAAAAGTCAACAAAACATCTTGGAGAAAAGTACCTGTTAATAAT
GAAATCTTAGGTCCTTTAGCTAAAGCAAATGCTCCATTCATCTGTCAGTGGATTTTACAT
AAAGATCATAAGGATGTTGAAAGGCTTTTATTTCAATTAAGGAAAAGAATTGAGAAAAAA
ATAAGAGAAACTTTCAAAAATTGTGAATTTTATTTTGCCTCACTAAGTTCTCAAACAGTT
GTTTATAAAGGGATGGTTCGCTCTGAAATATTATCCGAGTTTTATCAAGATCTAAAAGAA
GAGAGTTTTAAAGTTTCATTTTCTGTTTATCATCGTAGATTTAGTACTAATACACTTCCA
AAATGGCCGCTAGCTCAACCCATGAGATTTTTGGGTCATAATGGCGAAATAAATACTCTC
TTAGGTAATATCAACTGGGCTAAAGCTTCAGAAACACATATAGATGATTTTTGGGGAGAG
TTATCCAATGAAATTAAGCCCATTGTAGATGTAAACAAAAGTGATTCATCAAATCTTGAT
GCAACCCTTGAAATTAATATTCGTTCAGGCCAAACGATAACTGATTCATTATTAAAACTT
GTTCCTGAAGCATTTAGAGATCAACCAGAACTTGAGCATAGAGAAGATATAAAAGCTTTT
TATGAATATTCTGCAAGCCTACAAGAAGCTTGGGATGGTCCTGCACTTCTTGTATTTGCT
GATGGAAATTTTGTCGGAGCAACGCTTGATAGAAATGGCCTAAGGCCAGCAAGATATTCA
ATCACAAATGATGGTTTTGTAATAATGGGTTCTGAAACAGGAGTAGTAGATCTTGAAGAA
AAAAGAGTAATAGAAAAAGGTCGATTAGGACCGGGACAAATGTTGGCAGTTGATTTTCAT
CAGAATAGAATCCTAAGAAATTGGGAAGTAAAATCTGAAACCGCTCAAAGGCATGATTAT
AAAAACCTTCTTATTAATAGAATCATAAAAATTGAAAATAATGAATGGGTTAAAGGTTGC
AAACTAAAAGACCTTGAGTTGTTGCAACAACAAACTGCATACGGTTTTTCAGCGGAAGAT
AATGACCTTATCTTAGATTCAATGGCTTCATTAGCTAAAGAACCTACATATTGCATGGGC
GACGACATCCCATTAGCAGTTCTTTCATCTAAGCCACATATTTTATACGACTACTTTAAG
CAAAGATTTGCACAAGTTACAAATCCTCCTATTGACCCTCTCAGAGAAAAACTTGTAATG
AGTTTAGAGATGCATCTAGGAGAAAGATGTACGCCATTTGAAATTAAAGATGCTAAACCC
TTTGTTCATTTACAAAGTCCGATTCTTAATGAGGAAGAACTCATTTCCATCAAAAAATCA
AAAATTAAATCCCAGACAATTTCAAGTTTGTTTGATTTAGAGGAAGGTATTCAAGGCTTA
GAGACCCAATTAAAAGCAATCTGTAAACAGAGTGAGCTGTCTATAAAAGAAGGTTGCTCT
TTAATTATCATTTCTGATAAGGGAATTAATCCTAAAAAGACTTTTATACCTCCTTTACTT
GCTGTTGGAGCAATTCATCATTATCTTCTTAAAAAAGAAATCAGGCTAAAAGCTTCTCTA
ATAATTGAGACTGGTCAATGTTGGAGCACACATCACTTAGCTTGTTTAATTGGATATGGA
GCAAGTGCAGTTTGCCCTTGGTTGACCTTCGAAGCAGGTAGACACTGGTTAAAACATCCA
AAAACACAAAAACTCATTGATAGCAAAAAAATAAATCCATTATCAATTGTTGATGTTCAA
GAAAATATTAAAAAAGCTTTAGAAGACGGTCTAAGAAAAATTCTCTCAAAAATAGGCATC
TCACTTTTATCTAGTTACCATGGTGCACAAATTTTTGAAGCTGTAGGTCTTGGATCTGAC
TTAATAAAAATTGCTTTTGATGGTACAACAAGTCGTATCGCTGGCATAACATTAAAAGAA
TTAACTAATGAAACACTTTCAATACATACAAAAGCCTATCCAGAGATCGATTTAAAGAAA
TTAGAATTTCTAGGATTTGTACAATTTAGAAATAATGGAGAATATCATTCCAATAACCCA
GAGATGTCCAAAGTTTTACATTCAGCGGTAAAACAAGGGCCAGGGTACGATCATTTTGAA
ACTTACAAAAAACTTATTAGTAATAGACCGACAACATCTCTTAGAGATTTACTAACAATT
AATTCAACAAGAAAAAGTGTTCCATTAGAGGAAGTTGAAAGTGTTGAATCAATTTGCAAA
AGGTTCTGTACTGGAGGAATGAGTTTAGGTGCTTTATCCAGAGAAGCGCATGAAGTTTTA
GCAGTTGCAATGAATAGAATTGGTGGAAAAAGTAATAGTGGAGAAGGGGGAGAAGATCCA
GCTCGTTTTAATGTTTTAAATGATATTGATGAAAATACTCAGTCAGCGACGCTGCCATTT
ATTAAAGGCTTAGAGAATGGAGACACCGCATGCTCAGCTATTAAACAAATAGCATCAGGA
AGATTTGGAGTTACACCTGAATATCTCAGAAGTGGTAAACAACTCGAAATTAAAATGGCT
CAAGGTGCAAAACCCGGAGAGGGGGGACAATTACCTGGTCCAAAAGTTGATTCTTACATC
GCAAAACTGAGAAATAGTAAACCTGGAGTAGCTTTAATATCTCCTCCCCCGCATCATGAT
ATTTATTCAATTGAAGATTTAGCTCAACTTATCCACGACTTACACCAAGTTCATCCAAAA
GCGAAAGTAAGCGTTAAACTTGTTTCTGAAATTGGTATAGGCACTATTGCTGCTGGAGTA
AGCAAAGCTAATGCAGATGTGATTCAAATATCAGGCCATGACGGAGGCACAGGTGCTTCA
CCCCTGAGTTCTATTAAACATGCAGGTTTACCATGGGAACTAGGTGTTGCTGAGGTTCAT
AAATCTCTCTTAGAGAATAACTTACGCGAAAGAGTAATTTTGAGAACTGATGGAGGTCTT
AAAACAGGTTGGGACGTAGTTATTGCAGCTTTACTAGGTGCTGAAGAATACGGATTTGGT
TCTGTAGCGATGATTGCTGAAGGATGCATAATGGCTCGGGTTTGTCATACAAACAAGTGT
CCTGTTGGAGTTGCCACTCAAAAAGAAGAATTAAGAAAAAGATTTAAAGGCATTCCAGAA
AATGTTGTCAATTTTTTCTTATATATTGCTGAAGAAGTAAGACAGATAATGAGTAGTATC
GGTGTTTCTAATATGGAAGAACTGATTGGTAATCAAGAATTTCTTTCTGCAAGAAATATC
GATCTTCCAAAAACTTCTAATATTGATCTTTCTTCTTTAGTACACTCAACCCCTGATAGA
TCATGGTTAAAACATTCAAAAACTGCCCATAGTAATGGTTCTGTATTAGAAGACGAGTTT
TTGTCTGATACTGAATTTATAGATTCAATTAAAAATCACGAAATATTAACCAAAGAAATT
GAGATAAAAAATACAGATAGAAGTGTTTGTGCGAAGATATCAGGCGAAATCGCAGAACTT
CACGGCAACACCGGCTTCAATGGCGAACTCAACTTAAATTTCACAGGATATGCCGGACAA
AGCTTTGGTGCCTTTTTATTGAAAGGAATGAATGTTCAATTAATTGGAGAAGCAAATGAT
TATGTTTGTAAAGGAATGAATGGAGGAATACTCACAATAATTCCACCAAAAATAGAAAAA
ACTTCCTCCGAACAGGTTATTTTAGGAAACACCTGTCTTTATGGAGCAACAGGTGGGAAA
TTATTTGCATTAGGAAAATCGGGAGAAAGATTTGCAGTAAGAAATAGTGGTGCTACAGCA
GTAACAGAAGGAGCGGGGGATCATTGTTGTGAATACATGACTGGTGGGAAAGTAGTTATT
CTAGGTTCCACAGGAAGGAATATTGGTGCGGGCATGACTGGTGGAATAGCTTTTATAATC
GATGAAAATAACGATTTAAGTAATAAAGTTAACAAAGAAATAGTTAGTATTCATAAAATA
ACTTCATCAAAGCAGGAAGATATCTTATTTGAAATTATTAGAGAATATCGAGCAAAAACA
AATAGCTTAAAGGCTGCCAAAATAATTGAAAATTGGTCTTATTACAAGAGTACTTTCAAA
TTAATAGTTCCCCCAAGCGAAGAAGAAATGCTTGGC
>AG-347-I19
TATCAAGATAGTTATTCCCCAAATGGAATAATTGGGGAGAAAGATGCGTGTGGAGTTGGT
TTTATAGCAAATATTAAAGGAGTAGAAAGCAATTGGATCCTAAAACAGTCCCTTAAAGGC
CTTAACTGCATGGAACATAGAGGAGGTTGTGGAGGAGATAGTGATTCAGGAGATGGAGCG
GGGATTTTATGTTCAATTCCATGGGGATATCTTGAAGAGGAAATTAATCTAAAAAATTTA
GGCATGGTTTTTATGCCGAATAAAAAAGAAAAAATTGACGTATGTAAATCAATATGTGAT
CAAGAAGCAGAAAAATTAAAAGTCAACAAAACATCTTGGAGAAAAGTACCTGTAAATAAT
GAAATCTTAGGTCCTTTAGCTAAAGCAAATGCTCCATTCATCTGTCAGTGGATTTTATAT
AAAGATCATCAGGATGTTGAAAGGCTTTTATTTCAGTTAAGGAAGAGAATTGAAAAGAAA
ATAAGAGAAACTTTCAAAAATTGTGAATTTTATTTTGCTTCACTAAGTTCTCAAACAGTT
GTTTATAAAGGTATGGTTCGCTCTGAAATATTATCCGAGTTTTATCAAGATCTAAAAGAA
GAGAGTTTTAAAGTTTCATTTTCGGTTTATCATCGTAGATTTAGCACTAATACACTTCCA
AAATGGCCACTAGCTCAACCCATGAGATTTTTGGGTCATAATGGCGAAATAAATACTCTC
TTGGGTAATATCAACTGGGCTAAAGCTTCAGAAACACATATAGATGATTTTTGGGGAGAG
TTATCTAGTGAAATCAAGCCCATTGTAGATGTAAACAAAAGTGATTCATCAAATCTTGAT
GCAACCCTTGAAATCAATATTCGTTCAGGTCAGCCCATTACTGACTCATTATTAAAACTT
GTTCCTGAAGCATTTAGAGATCAACCAGAACTTGAGCAGAGAGAAGATATAAAAGCTTTT
TATGAATATTCTGCAAGCCTACAAGAAGCTTGGGATGGTCCAGCACTCCTTGTATTTGCT
GATGGAAATTTTGTCGGAGCAACGCTTGATAGAAATGGCCTAAGACCAGCAAGATATTCA
ATCACAAATGATGGTTTTGTAATAATGGGTTCTGAAACAGGAGTAGTAGAACTTGAAGAA
GAAAGAGTAATAGAAAAAGGTCGATTAGGACCTGGACAAATGTTGGCAGTTGATTTTCAT
CAGAATAAAATCCTAAGAAATTGGGAAGTAAAATCTGAAGCCGCTCAAAGGCATGATTAT
AAAACACTTCTCAGTAATAGAACTATAAAAATTGAAAATAATGAATGGATTAAAGACTGC
AAACTAAAAGACCTTGAGTTGTTGCAACAACAAACTGCATACGGTTTTTCAGCGGAAGAT
AATGACCTTATCTTAGATTCAATGGCTTCATTAGCTAAAGAGCCTACTTATTGCATGGGC
GACGACATCCCATTAGCAGTTCTTTCATCAAAGCCACATATTTTATACGACTACTTTAAG
CAGAGATTTGCGCAAGTTACTAATCCGCCTATTGACCCTCTGAGAGAAAAACTTGTTATG
AGTTTAGAGATGCATCTAGGAGAAAGATGTACACCATTTGAAATTAAAGATGCTAGACCT
TTTGTTCATTTGCAAAGTCCGATTCTTAATGAGGAAGAACTAATTTCCATCAAAAAATCA
AAAATTAAATCTCAGACAATTTCAAGTTTGTTTGATTTAGAGGATGGTATTCAAGGCTTA
GAAAACCAATTAAAAGCAATCTGTAAACAGAGTGAGCTGTTTATCAAAGAAGGTTGCTCT
TTAATTATCATTTCTGATAAGGGAATTAATCCTAAAAAGACTTTTATACCTCCTTTACTT
GCTGTTGGAGCAATACATCATTATCTTCTTAAAAAAGAAATCAGGCTAAAAGCTTCTCTA
ATAATTGAGACTGGTCAATGTTGGAGTACACATCACTTAGCTTGTTTAATTGGATACGGA
GCAAGTGCAGTTTGCCCTTGGTTGACCTTCGAAGCAGGTAGACACTGGTTAAAACATCCA
AAAACACAAAAACTCATTGATAGCAAAAAAATAAATCCATTATCAATAGTTGATGTTCAA
GAAAATATTAAAAAAGCTCTAGAAGACGGTCTAAGAAAAATTCTTTCAAAAATAGGGATC
TCACTTTTATCTAGTTACCATGGTGCACAAATTTTTGAAGCTGTAGGCCTTGGATCTGAC
TTAATAAAAATTGCTTTTGATGGTACCACGAGTCGTATCGCTGGCATAACATTAAAAGAA
TTATTTAATGAAACACTTTCAATACATACCAAAGCCTATCCAGAACTCGATTTAAAGAAA
TTAGAATTTTTAGGATTTGTACAATTTAGAAATAATGGAGAATATCATTCCAATAACCCA
GAGATGTCCAAAGTTTTACATTCAGCGGTAAAACAAGGGCCAGGATACGATCATTTTGAA
ACTTACAAAAAACTTATTATTAATAGACCGACAACATCTCTTAGAGATTTACTAACGATT
AATTCAAAAAGAAAAAGTATTCCATTAGAGCAAGTTGAAAGTGTTGAGTCTATTTGCAAA
AGGTTCTGTACTGGAGGAATGAGTTTAGGTGCTTTATCCAGAGAAGCACATGAAGTTTTA
GCAGTTGCAATGAATAGAATTGGCGGAAAAAGTAATAGTGGAGAGGGTGGAGAAGATCCA
GCTCGTTTTAATGTTCTAAATGATATCGATGAAAATACTCAGTCAGCGACGTTGCCATTT
ATTAAAGGGTTAGAAAATGGAGACACCGCATGCTCAGCAATTAAACAAATAGCATCAGGA
AGATTTGGAGTTACACCTGAATATCTAAGAAGTGGTAAACAACTCGAAATTAAAATGGCT
CAAGGTGCAAAACCCGGAGAGGGGGGACAATTACCTGGTCCAAAAGTTGATTCTTACATC
GCAAAACTAAGAAATAGTAAACCTGGAGTAGCTTTAATATCTCCTCCCCCACATCATGAC
ATTTATTCAATTGAAGATTTAGCTCAACTTATCCACGACTTACACCAAGTTCATCCAAAA
GCGAAAGTAAGCGTTAAACTTGTTTCTGAAATTGGTATAGGAACTATTGCTGCTGGAGTA
AGCAAAGCCAATGCAGATGTAATTCAAATATCCGGCCATGACGGGGGTACAGGTGCTTCA
CCCCTGAGTTCTATTAAACATGCAGGTTTACCATGGGAACTAGGTGTTGCTGAGGTTCAT
AAATCTCTCTTAGAGAATAACTTACGCGAAAGAGTAATTTTGAGAACTGATGGAGGTCTT
AAAACAGGCTGGGATGTAGTTATTGCAGCTTTACTAGGTGCAGAGGAATACGGTTTTGGT
TCTGTAGCAATGATTGCTGAAGGATGTATAATGGCACGGGTTTGTCATACAAACAAGTGT
CCTGTTGGAGTTGCCACTCAAAAAGAAGAATTAAGAAAAAGATTTAAAGGTATTCCAGAA
AATGTTGTCAATTTTTTCTTATATATTGCTGAAGAAGTAAGACAAATAATGAGTAGTATC
GGTGTTTCTAATATGGAAGAACTGATTGGTAATCAAGAATTTCTTTCTGCAAGAAATATC
GATCTTCCAAAAACTTCTAATATTGATCTTTCTTCTTTAGTACACTCAACCCCTGATAGA
TCATGGTTAAAACATTCAAAAACTGCCCATAGTAATGGTTCTGTATTAGAAGACGAGTTT
TTATCTGATACTGAATTTATAGATTCAATTAAAAATCACGAAATATTAACCAAAGAAATT
GAGATAAAAAATACAGATAGAAGTGTTTGTGCGAAAATATCAGGCGAAATTGCAGAACTT
CACGGCAACACTGGCTTCAATGGCGAACTCAACTTAAATTTCAAAGGATATGCGGGACAA
AGCTTTGGTGCCTTTTTATTGAAGGGAATGAATGTTCAATTAATCGGAGAAGCTAATGAT
TATGTTTGTAAAGGAATGAATGGAGGAATACTCACAATAATTCCACCAAAAATAGAAAAA
GCTTCCTCCGAGCAGGTTATATTAGGGAACACCTGTCTTTATGGAGCAACAGGTGGGAAA
TTATTTGCATTAGGAAAATCGGGAGAAAGATTTGCAGTAAGAAATAGTGGAGCTACAGCG
GTAACAGAGGGAGCAGGTGATCATTGTTGTGAATACATGACTGGTGGGAAAGTAGTTATT
CTAGGATCCACAGGAAGGAATATTGGTGCAGGCATGACTGGTGGAATAGCTTTTATAATC
GATGAGAAGAACGATTTAAGTAATAAAGTTAACAAAGAAATAGTAAGCATTCATAAAATA
ACTTCATCAAGGCAGGAAGATATATTGTTGGCAATTATTAGAGAATATCGAGCAAAAACA
AATAGCTTAAAGGCTGATAAAATAATTGAAAATTGGTCTTATTACAAGAGTATTTTCAAA
TTAATAGTTCCCCCAAGCGAAGAAGAAATGCTTGGC
>AG-347-I21
TATCAAGATAGTTATTCCCCCAATGGAATCATTGGTGAGAAAGACGCGTGTGGAGTTGGT
TTCATTGCAAATATCGAAGGGATAGAAAGCAACTGGATCCTTAAACAATCCCTAAAGGGC
CTTAACTGCATGGAACATAGAGGAGGTTGCGGGGGAGATAGTGACTCAGGAGATGGAGCA
GGCATTTTATGTTCAATTCCATGGCAATATTTAGAAAAGGAAACAAATCTAAAAAATTTA
GGCATGGTTTTCATGCCTAATAAAAAAGAAAAAATTGAGGAATGTAAATCAATATGTGAT
CATGAAGCAGAAAAATTGAGAGTCAACAAATCATATTGGAGAACAGTCCCTGTCAATAAT
GAAATCTTAGGTCCTTTAGCTAAAGCAAATGCTCCATTCATATGCCAGTGGATTTTGTAT
AAAGATCATCCGAATATTGAGAGGCTTTTATTCCAATTAAGAAAAAGAATTGAGAAAAAA
GTAAGAGAGAGTTTTAAAAACTGTGAATTTTATTTTGCCTCACTAAGTTCTAAAACAGTT
GTATACAAAGGTATGGTACGTTCTGAAATATTATCTGAGTTTTATCAAGACTTAAAAGAA
GAAAGTTTTAAAGTCTCATTTTCCGTTTACCACAGAAGGTTTAGTACTAATACTCTTCCA
AAATGGCCACTAGCTCAACCCATGAGATTCTTAGGTCATAATGGAGAAATCAATACTCTC
TTAGGTAATATCAACTGGGCTAAAGCTTCAGAAAAACACATAGATGATTTCTGGGGAGAT
TTATCTAACGAAATTAAGCCAATCGTAGATATAAATAAAAGTGATTCATCAAATCTTGAT
GCAACTCTTGAAATCAATATTCGTTCAGGTCATCGAATTACTGACTCATTATTAAAACTC
GTTCCTGAAGCATTTAGAGATCAACCAGAACTTGAGAATAGAGAAGATATAAAAGCTTTT
TATGAATATTCTGCAACACTACAAGAAGCTTGGGATGGTCCTGCACTTCTTGTTTTTGCT
GATGGCAATTTTGTCGGAGCAACGCTTGATAGAAATGGCTTAAGACCAGCAAGATATTCG
ATCACAAATGATGGTTTTGTAGTAATGGGTTCTGAAACAGGAGTAGTAGATCTTGAAGAA
GAAAGAGTCATAGAAAAAGGTCGATTAGGACCGGGACAAATGTTGGCTGTTGATTTTCAT
AGAAATAAACTCCTAAGAAATTGGGAAGTAAAATCTCAAGCAGCTCAAAAGCATGATTAT
AAAAATCTCCTTAGTGATAGAACTATAAAAATTGAAAATAATGAATGGTTTAAAGACTAC
AAACTAAAAGACCTTGAGTTGTTACAACAACAGACTGCTTACGGTTTTTCAGCGGAGGAT
AATGATCTTATCTTGGATTCAATGGCTTCATTAGCCAAAGAGCCTACTTATTGCATGGGA
GACGACATCCCATTAGCAGTTCTTTCATCAAAGCCACATATTTTATACGACTATTTCAAG
CAAAGATTTGCGCAAGTTACTAATCCTCCTATAGATCCCTTGAGAGAAAAACTGGTAATG
AGTTTAGAGATGCATCTTGGAGAAAGATGTACACCATTTGAGATTAAAGATCCTAAACCT
TTTGTTCATTTACAGAGTCCAATTCTTAATGAAGAAGAACTAACTTCCATTAAAAAATCA
AAAATTAAATCTCGAACAATTTCAAGTTTGTTTGATATCGAGGAAGGTGTCGAAGGCTTA
GAGAAGCAATTAAAGGAAATTTGTAAACAGAGTGAACTTGCTATAAATGAAGGTTGCTCT
TTAATTTTTATTTCTGACAAGGGAATTAATCCTAACAAGACTTTTATTCCTCCTTTACTT
GCTGTTGGGGCAATACATCATTATCTTTTAAAAAAAGAAATCAGGCTAAAAGCTTCTCTA
ATTATTGAGACAGGTCAATGTTGGAGCACCCATCACTTGGCTTGTTTGATAGGGTATGGT
GCAAGCGCAGTTTGCCCTTGGTTGACCTTCGAAGCAGGAAGACATTGGTTAAAACATCCA
AAAACTCAAAAACTTATAGATAGTAAAAAAATAAATTCATTATCAATAATTGATGTACAA
GAAAATATTAAAAAAGCTTTAGAAGATGGTCTTAGAAAAATTCTTTCCAAAATAGGAATC
TCACTTTTATCTAGTTACCATGGTGCACAAATTTTTGAAGCCGTAGGCCTTGGTTCTGAC
TTAATAAAAATTGCTTTTGATGGGACAACAAGCCGAATTGCTGGAATTACATTGAAAGAA
TTATCTAATGAAACGCTTTCAATACATACAAAAGCTTACCCAGAAATCGACTTAAAAAAA
TTAGAGTTTTTAGGATTTGTACAATTTAGAAATAATGGAGAATATCACTCTAATAATCCT
GAAATGTCCAAAATTTTGCATTCTGCGGTAAAACATGGGCCAGGATATGATCATTTTGAA
ACTTACAAAAAACTTATCAGTAATAGGCCGACAACATCTTTAAGAGATTTACTAACAATA
AGTTCAAAAAGAAAAAGCATTCCATTAGAGGAAGTTGAGAGTGTTGAATCAATTTGCAAA
AGGTTTTGCACTGGAGGAATGAGTTTGGGTGCATTATCAAGAGAAGCACATGAGGTGTTA
GCGGTTGCAATGAATAGGATTGGTGGTAAAAGTAATAGCGGCGAAGGGGGAGAAGATCCA
GCTCGATTTAATGTTTTAAATGATATTGATGAAAATACTCAATCAGCGACACTTCCATTT
ATAAAAGGTTTAGAAAATGGAGACACCGCATGCTCAGCTATTAAACAAATCGCATCAGGT
AGATTTGGAGTTACACCTGAATATCTAAGAAGTGGTAAACAGCTAGAAATTAAAATGGCT
CAAGGTGCAAAACCTGGCGAAGGGGGACAATTGCCCGGTCCAAAAGTTGATTCTTATATT
GCAAAACTAAGAAATAGTAAACCAGGAGTAGCCCTTATATCTCCTCCTCCTCATCATGAT
ATTTATTCAATTGAAGATTTAGCTCAGCTAATCCACGACTTACACCAAGTCCATCCAAAA
GCTAAGGTAAGCGTAAAACTTGTTTCTGAAATTGGTATAGGCACTATTGCTGCAGGAGTA
AGTAAAGCTAATGCAGATGTTATTCAAATTTCAGGACATGATGGAGGCACAGGAGCTTCA
CCTCTGAGTTCTATTAAACATGCAGGCTTACCTTGGGAACTAGGTGTAGCCGAGGTTCAC
AAATCTCTATTAGAAAATAATTTGCGTAAAAGAGTAATCTTGAGAACTGATGGAGGTCTT
AAAACAGGCTGGGATGTAGTTATTGCCGCTTTACTAGGTGCTGAAGAATACGGATTCGGT
TCTGTGGCGATGATTGCGGAAGGATGCATCATGGCCAGAGTTTGTCATACAAACAAGTGT
CCTGTTGGCGTTGCTACTCAAAAAGAAGAATTAAGAAAAAGATTTAAAGGTATTCCCGAA
AATGTTGTCAATTTTTTCTTATATATTGCTGAAGAAGTAAGACAGATAATGAGTAGTATA
GGTGTCTCTAATATGGAGGAACTGATTGGCAATCAAGAATTTCTTTCAACAAGAAATATC
AACCTTCCAAAAACCTCTAATATTGATCTTTCTTCTTTAGTATCCTCGACCGAGGATAGA
TTATGGTTAAAACACTCAAAAAATGCTCATAGTAATGGTTATGTATTAGAAGACGAGTTT
TTGTCAGATGCTAAGTTTATAAATTCAATAAAAAATCACGAAAAATTAATTAAAGAAATT
GAGATAAAAAATACAGACAGAAGTGTTTGTGCAAAAATATCAGGAGAAATCGCAGAACTT
CATGGAAACACAGGCTTTAATGGCGAACTCAAGTTAAATTTCAAAGGATATGCAGGACAG
AGCTTTGGTGCTTTTTTATTAAAGGGAATGAATGTTCAATTAATCGGAGAAGCTAATGAT
TATGTTTGTAAAGGAATGAATGGAGGAATACTCACAATAATTCCACCAAAAATAGATAAA
ATCTCCTCCGAGCAAGTAATCCTAGGAAATACTTGCCTTTATGGAGCAACAGGTGGAAAA
TTATTTGCATTAGGCAAATCGGGAGAAAGATTTGCGGTAAGAAATAGTGGTGCTATAGCA
GTAACTGAGGGAGCAGGTGATCATTGTTGTGAATACATGACTGGTGGGAAAGTAGTTATT
CTAGGTCCCACAGGAAGAAATATTGGGGCCGGCATGACTGGTGGAATAGCTTTTATACTC
GATGAGAATAATGATTTAAATAATAAAGTTAATAAGGAAATAGTTAGCATTCATAAAATA
ACTTCATCTAAGCAAGAAGATATCTTATTGGAAATTATTAGAGAATATCGAGCACAAACA
AATAGCTTAAAGGCTTCCAAAATAATTGAAAATTGGGCTCATTTCAAAAGATCCTTCAAA
TTAATCGTTCCACCAAGTGAAGAAGAGATGCTTGGA
>AG-347-J06
TATCAAGATAGTTATTCCCCAAATGGAATAATTGGGGAAAAAGATGCCTGTGGAGTAGGT
TTCATAGCAAACATTAAAGGGTTAGAAAGCAATTGGATCCTAAAACAATCCCTTAAAGGC
CTTAACTGCATGGAACATAGAGGAGGTTGTGGAGGAGATAGTGATTCAGGAGATGGAGCA
GGCATCTTATGTTCAATTCCATGGGGATATCTAGAAGAGGAAATTAATCTAGAAAATTTA
GGCATGGTTTTTATGCCTGCTAAGAAAGAAAAAATTGGAGTTTGTAAATCAATATGTGAT
CAAGAGGCAGAAAAATTAAAAGTCAACAAAACATCTTGGAGAAAAGTACCTGTTAATAAT
GAAATCTTAGGTCCTTTAGCTAAAGCAAATGCTCCATTTATTTGTCAGTGGATTTTATAT
AAAGATCATCAGGATGTTGAAAGGCTTTTATTCCAGTTAAGGAAAAGAATTGAGAAAAAA
ATAAGAGCAACTTTCAAAAACTGTGAATTTTATTTTGCCTCACTAAGTTCTCAAACGGTT
GTTTATAAAGGTATGGTTCGCTCTGAAATATTATCCGAGTTTTATCAAGATCTAAAAGAA
GAGAGTTTTAAAGTTTCATTTTCTGTTTATCATCGTAGATTTAGTACCAATACACTTCCA
AAATGGCCACTGGCCCAGCCCATGAGATTTTTGGGTCATAATGGCGAAATAAATACTCTC
TTAGGCAATATCAATTGGGCTAAAGCTTCAGAAACACATTTAGATGATTTTTGGGGAGAG
TTATCTAATGAAATCAAGCCTATTGTAGATGTCAACAAAAGTGATTCATCAAATCTTGAT
GCAACCCTTGAAATTAATATTCGCTCAGGCCAACCAATAACTGATTCATTATTAAAACTT
GTTCCTGAAGCATTTAGAGATCAACCAGAACTTGAACAAAGAAAAGATATTAAATCTTTT
TATGAGTATTCTGCGAGCCTACAAGAAGCTTGGGACGGACCTGCTCTTCTTGTATTTGCA
GATGGGAATTTTATAGGAGCAACGCTTGATAGAAATGGTTTAAGACCAGCAAGATATTCA
ATCACAAATGATGGTTTCGTAATAATGGGTTCCGAAACAGGAGTAGTAGATCTTGAAGAG
GAGAGAGTCATAGAAAAAGGTCGATTAGGACCGGGACAAATGTTGGCAGTTGATTTTCAT
GAGAATAGAATCCTAAGAAATTGGGAAGTAAAATCTGAAGCCGCTAAAAGGCATGATTAT
AAAAATTTGCTCAGTAGTAGAACTATAAAAATTGAAAATAATGAATGGGTTAAAGACTGC
AAACTAAAAGACCTTGAGTTGTTGCAACAACAAACTGCATATGGTTTTTCAGCGGAAGAT
AATGACCTTATCTTAGATTCAATGGCTTCATTAGCTAAAGAGCCTACTTATTGCATGGGC
GACGACATCCCATTAGCAGTTCTTTCATCTAAGCCACATATTTTATACGACTACTTTAAG
CAAAGATTTGCGCAAGTTACTAATCCTCCTATTGACCCTCTTAGAGAAAAACTTGTAATG
AGTTTAGAGATGCATCTAGGAGAAAGATGTACACCATTTGAAATTAAAGATGCTAAACCT
TTTATTCATTTACAAAGTCCGATTCTTAATGAGGAAGAACTCATTTCCATCAAGAAATCA
AAAATTAAATCTCAGACAATTTCAAGTTTGTTTGATTTAGAGGAAGGTATTCAAGGCTTA
GAGAACCAATTACAAACAATCTGTAAACAGAGTGAGCTTTCTATAAAAGAAGGTTGCTCT
TTAATTATCATTTCTGATAAGGGAATTAATCCTAAAAAGACTTTTATACCTCCTTTACTT
GCTGTTGGAGCAATTCATCATTATCTCCTTAAGAAAGAAATCAGGCTAAAAGCTTCTCTA
ATAATTGAGACCGGTCAATGTTGGAGCACACATCACTTAGCTTGTTTAATTGGATATGGA
GCAAGTGCAGTTTGCCCTTGGTTGACCTTCGAAGCAGGTAGACACTGGTTAAAACATCCA
AAAATACAAAAACTCATTGATAGCAAAAAAATAAATCCATTATCAATAGTTGATGTTCAA
GAAAATATTAAAAAAGCTCTAGAAGACGGTCTAAGAAAAATTCTCTCAAAAATAGGAATC
TCACTTTTATCTAGTTACCATGGTGCACAAATTTTTGAAGCTGTAGGCCTTGGATCTGAC
TTAATAAAAATTGCTTTTGATGGTACAACAAGTCGTATCGCTGGCATAACACTAAAAGAA
TTAACTAATGAGACACTTTCAATACACACGAAAGCCTTTCCAGAGATCGATTTAAAGAAA
TTAGAATTTTTAGGATTTGTACAATTTAGAAATAATGGAGAATATCATTCCAATAACCCA
GAGATGTCCAAAGTTTTACATTCAGCGGTGAAACAAGGGCCAGGATACGATCATTTTGAA
ACTTACAAAAAACTTATTAGTAATAGACCGACAACATCTCTTAGAGATTTACTAACAATT
AATTCAAAAAGAAAAAGTATTCCATTAGAAAAAGTTGAGAGTATTGAATCAATTTGCAAA
AGGTTCTGTACTGGAGGAATGAGTTTAGGTGCTTTATCCAGAGAAGCGCATGAAGTTTTA
GCGGTTGCAATGAATAGAATTGGTGGGAAAAGTAATAGTGGAGAAGGGGGAGAAGATCCA
GCTCGTTTTAATGTTTTAAACGATATCGATGAAAATACTCAGTCAGCGACGTTGCCATTT
ATTAAAGGCTTAGAGAATGGAGACACCGCATGCTCAGCTATTAAACAAATAGCATCAGGA
AGATTTGGAGTTACACCTGAATATCTGAGAAGTGGTAAACAACTCGAAATTAAAATGGCT
CAAGGTGCAAAACCCGGAGAGGGGGGGCAATTACCTGGTCCAAAAGTTGATTCTTACATC
GCAAAACTAAGAAATAGTAAACCTGGAGTAGCTTTAATATCTCCTCCCCCGCATCATGAT
ATTTATTCGATTGAAGATTTAGCTCAACTTATCCACGACTTACACCAAGTTCATCCAAAA
GCGAAAGTAAGCGTTAAACTTGTTTCTGAAATTGGTATAGGTACTATTGCTGCTGGAGTA
AGTAAAGCTAATGCAGATGTAATTCAAATATCAGGCCATGATGGAGGTACAGGTGCTTCA
CCCTTAAGTTCTATTAAACATGCAGGTTTACCATGGGAACTAGGTGTTGCTGAGGTTCAT
AAATCTCTCTTAGAAAATAACTTACGCGAAAGAGTAATTTTGAGAACTGATGGAGGCCTT
AAAACAGGTTGGGACGTAGTTATTGCAGCTTTACTAGGTGCTGAAGAATACGGTTTTGGT
TCTGTAGCGATGATTGCTGAAGGATGCATAATGGCTAGGGTTTGTCATACAAATAAGTGT
CCTGTTGGAGTTGCCACTCAAAAAGAAGAATTAAGAAAAAGATTTAAAGGTATTCCAGAA
AATGTTGTCAATTTTTTCTTGTATATTGCTGAAGAAGTAAGACAGATAATGAGTAGGATC
GGTGTTTCAAATATGGAAGAACTGATTGGTAATCAAGAATTTCTTTCTGCAAGAAATACC
GATCTTCCAAAAACTTCTAATATTGATCTTTCTTCTTTAGTACACTCAACCCCTGATAGA
TCATGGTTAAAACATTCAAAAACTGCCCATAGTAATGGTTCTGTATTAGAAGACGAGTTT
TTGTCTGATACTGAATTTATAGATTCAATTAAAAATCACGAAATATTAACCAAAGAGATT
GAGATAAAAAATACAGATAGAAGTGTTTGTGCGAAGATATCAGGCGAAATCGCAGAACTA
CACGGCAATACTGGCTTCAATGGCGAACTCAACTTAAAGTTTAAAGGATATGCAGGACAA
AGCTTTGGTGCCTTTTTATTGAAGGGAATGAATGTTCAATTAATCGGAGAAGCAAATGAT
TATGTTTGTAAAGGAATGAATGGAGGAATACTCACAATAATTCCACCAAAAATAGAAAAA
GCTTCCTCCGAACAGGTTATTTTAGGAAACACCTGTCTTTACGGAGCAACAGGTGGGAAA
TTATTTGCATTAGGAAAATCGGGAGAAAGATTTGCAGTAAGAAATAGTGGTGCTACAGCG
GTAACAGAAGGAGCAGGTGATCATTGTTGTGAATATATGACTGGTGGGAAAGTAGTTATT
CTAGGTTCCACAGGAAGGAATATTGGTGCGGGCATGACTGGTGGAATAGCTTTTATAATC
GATGAGAAGAACGATTTAAGTAATAAAGTTAACAAGGAAATAGTTAGCATTCATAAAATA
ACTTCATCAAAGCAAGAAGACATCTTATTAGAAATTATTAGAGAATATCTAGCAAAAACA
AATAGCTTAAAGGCTGCCAAAATAATTGAAAATTGGTCTTACTACAAGAGTACTTTCAAA
TTAATAGTCCCCCCAAGCGAAGAAGAAATGCTTGGC
>AG-347-J19
TATCAAGATAGTTATTCCCCAAATGGAATAATTGGGGAAAAAGATGCATGTGGAGTTGGT
TTCGTAGCACATATCAAAGGTATAGAAAGCAACTGGATCCTTAAACAATCACTAAAGGGT
CTTAACTGCATGGAGCATAGAGGAGGTTGTGGGGGAGATAGTGACTCAGGCGATGGAGCA
GGAATTTTATGTTCAATTCCGTGGGGATATCTAGAAGAAGAAATGAATCTAAAAAATTTA
GGCATGGTTTTTATGCCTAATAAATTAGAAAAGATTGAAGAATGTAAATCAATATGTGAG
GAGGAAGCAGAAAAATTAAGAGTCAAAGAAACATCTTGGAGAACAGTTCCTGTAAATAAT
GAAATCTTAGGTCCTTTAGCGAAAGCGAATGTCCCATACATTTGTCAGTGGATTTTATAC
AAAGATAATCAGAATATTGAAAGGCTTTTGTTCCAGTTAAGGAAAAGAATTGAAAAAAAA
ATAAGAGAAACCTTTAAAAACTGTGAGTTTTATTTTGCCTCACTTAGTTCTCAAACAGTT
GTATACAAAGGTATGGTTAGGTCTGAAATATTATCTGAGTTTTATCAAGATCTAAAAAAA
GATAATTTTAAGGTCTCATTTTCTGTTTACCATAGAAGGTTTAGTACTAATACACTTCCA
AAATGGCCACTAGCTCAGCCAATGAGATTCTTAGGTCATAACGGGGAAATAAATACTCTC
TTAGGTAATATAAATTGGGCTAAAGCCTCAGAAACACACATAGATGATTTTTGGGGAGAA
TTATCTAAAGAAATTAAACCAATCGTAGATATAAATAAAAGTGATTCATCAAATCTTGAT
GCGACTCTTGAAATCAATATTCGTTCAGGCCAGCCTATTACTGACTCATTATTAAAACTT
GTTCCAGAAGCATTTAGAGATCAACCAGAACTAGAACAAAGAGAAGAAATTAAATCATTT
TATGAGTATTCAGCGAGCCTACAAGAAGCTTGGGATGGTCCTGCTCTACTTGTATTTGCA
GATGGAAATTTTGTAGGAGCAACGCTTGATAGAAATGGGCTAAGACCAGCGAGATATTCA
ATAACAAATGATGGTTTTGTAATAATGGGTTCTGAAACAGGAGTAGTAGATCTTGAAGAG
GAAAGAGTGATAGAAAAAGGTCGATTAGGGCCAGGACAAATGTTGGCGGTTGATTTTCAT
CAAAATAGAATCCTCAGAAATTGGGAGGTAAAAGCTGAAGCAGCTCAAAGGCATGATTAT
AAAAAACTCCTAAGTAATAGAACTATAGAAATTGAGAAAAGTGAATGGTTTAAAGACTGC
AAACTAAAAGACCTTGAGTTGTTACAACAACAAACTGCGTACGGTTTTTCAGCAGAAGAT
AATGATCTTATTTTAGATTCAATGGCTTCATTAGCTAAAGAGCCTACCTATTGCATGGGC
GACGATATCCCATTAGCAGTACTTTCTTCAAAGCCACATATTTTATATGACTATTTCAAG
CAAAGATTTGCGCAAGTTACAAATCCTCCTATTGACCCTCTGAGAGAAAAACTTGTAATG
AGTTTAGAGATGCACCTTGGAGAAAGATGTACGCCATTTGAGATTAAAGATCCTAAACCT
TTTATTCATTTACAAAGCCCAATTCTCAATGAAGAAGAACTCATTTCTATTAAAAAATCA
AACATTAAATCGCAAACAATTTCAAGTCTGTTTGATATTGAGGAAGGTGTTCAAGGCTTA
GAGAGCCAATTAAAAGCAATCTGTAAGCAGAGTGAGCTCTCTATAAAAGACGGTTGCTCT
TTAATTATTATTTCAGATAAGGGGATTAATCCTAAAAAGACTTTTATTCCTCCTTTACTT
GCTGTTGGGGCAATTCATCATTATCTTCTAAAAAAAGAAATCAGGCTAAAGGCTTCTCTA
ATTGTTGAAACAGGTCAATGTTGGAGCACACATCACTTGGCTTGTTTGATTGGTTATGGT
GCAAGCGCGGTTTGCCCTTGGTTGACCTTCGAAGCAGGAAGACACTGGTTAAAACATCCA
AAAACACAAAAACTTATTGATAGCAAAAAAATAAATCCATTATCAATAACTGATGTTCAA
GAAAATATTAAAAAAGCTCTAGAAGACGGTTTAAGAAAAATTCTTTCAAAAATAGGCATC
TCACTATTATCTAGTTACCATGGCGCACAAATTTTTGAAGCTGTAGGCCTTGGGTCTGAC
TTAATAAAAATTGCTTTTGATGGTACAACAAGCCGCATCGCTGGCATAACATTAAAAGAA
TTAACCAATGAAACACTTTCAATACATACGAAAGCCTATCCAGAGATCGATTTAAAGAAA
TTAGAATTTTTAGGTTTTGTACAATTTAGAAATAATGGAGAATATCATTCTAATAACCCG
GAAATGTCCAAAGTTTTACATTCAGCAGTAAAACAAGGACCAGGATACGATCATTTTGAA
ACTTACAAAAAACTCATTAGTAATAGACCGACAACTTCTCTAAGAGATTTACTCACAATT
AATTCAAAAAGAAAAAGCATTCCATTAGAGGAAGTTGAAAGTGTTGAATCAATTTGCAAA
AGGTTCTGTACTGGCGGAATGAGTTTGGGTGCTTTATCAAGAGAAGCACATGAAGTATTA
GCAGTTGCAATGAACAGAATTGGTGGGAAAAGTAATAGTGGAGAAGGGGGAGAAGATCCA
GCTCGTTTTAATGTTTTAAATGATATCGATGAGAATACTCGATCAGCGACGTTGCCATTT
ATTAAAGGTCTAGAAAATGGAGACACCGCATGCTCAGCTATTAAACAAATAGCATCAGGT
AGATTTGGAGTTACTCCTGAATATCTAAGAAGTGGTAAACAACTCGAAATTAAAATGGCT
CAAGGTGCAAAACCTGGAGAAGGGGGACAATTGCCTGGCCCAAAAGTTGATTCTTACATC
GCAAAACTAAGAAATAGTAAACCTGGAGTAGCTCTAATATCTCCTCCCCCGCATCATGAT
ATTTATTCAATTGAAGATTTAGCTCAACTTATTCATGACTTACACCAAGTTCATCCAAAA
GCGAAAGTGAGCGTTAAGCTTGTTTCTGAAATTGGTATAGGGACAATTGCGGCTGGAGTA
AGCAAAGCCAATGCAGATGTAATTCAAATTTCAGGTCATGACGGAGGTACAGGTGCTTCA
CCTCTAAGTTCCATAAAACATGCAGGTTTACCATGGGAACTAGGTGTTGCTGAGGTACAT
AAATCTCTCTTAGAGAATAACTTACGTGAAAGAGTAATTTTGAGAACTGATGGAGGTCTT
AAAACAGGCTGGGATGTAGTTATTGCAGCTTTACTAGGTGCTGAAGAATACGGTTTCGGT
TCTGTAGCGATGATTGCTGAAGGATGCATAATGGCACGGGTTTGTCATACAAACAAATGT
CCTGTTGGAGTTGCCACTCAAAAAGAAGAATTAAGAAAAAGATTTAAAGGTATTCCAGAA
AATGTTGTCAATTTTTTCTTGTATATTGCTGAAGAAGTAAGACAAATAATGAGTAGTATC
GGAGTTTCTAATATGGAAGAACTGATTGGTAATCAAGAATTTCTTTCTGCAAGAAATATC
GGTCTTCCAAAAACTTCTAATATCGATCTTTCTTCTTTAGTATACTCAAGCAATGATAGA
TCATGGTTAAAACATTCAAAAAATGCTCATAGTAATGGTTCTGTATTAGAAGACGAGTTT
TTGTCTGATACTGAATTTATAGATTCAATTAAAAATCACGGAAAATTAACCAAAACAATT
GAGATAAAAAATACAGATAGAAGTGTTTGTGCGAAAATATCAGGCGAAATCGCAGAACTT
CATGGCAATACTGGCTTCAATGGCGAACTCAACCTAAACTTCAAAGGATATGCAGGACAA
AGCTTTGGTGCCTTTTTATTGAAGGGAATGCATGTACAATTAATCGGCGAAGCTAATGAT
TATGTTTGTAAAGGAATGAATGGAGGAATACTCACAATAATTCCACCAAAAATAGATAAA
ATATCCTCCGAACAAGTCATCTTAGGTAATACTTGCCTTTATGGAGCAACAGGTGGGAAA
TTATTTGCATTAGGAAAATCTGGAGAAAGATTTGCAGTAAGAAATAGTGGCGCTACAGCA
GTAACAGAGGGAGCAGGTGATCATTGTTGTGAATACATGACTGGTGGAAAAGTAGTCATT
CTAGGTTCCACAGGAAGGAATATTGGTGCGGGCATGACTGGTGGAATAGCTTTCATAATC
GATGAGAATAATGATTTAAGTAATAAAGTTAATAAGGAAATAGTTAGCATTCATAAAATA
ACTTCATCAAAGCAGGAAGATATCTTATTGAAAATTATTAGAGAATATCGAGCAAAAACA
AATAGCTTAAAGGCTGCCAAAATAATTGAAAACTGGTCACATTTCAAGAGTAATTTCAAA
TTAATTGTTCCCCCAAGCGAAGAAGAAATGCTTGGC
>AG-347-J20
TATCAAGATAGTTATTCTCCAAATGGAATAATTGGTGAGAAAGATGCGTGTGGTGTTGGT
TTTATAGCAAATATTAAAGGGGTAGAAAGCAACTGGATTCTTAAACAATCCCTGAAAGGA
CTTAACTGCATGGAGCATAGAGGAGGTTGTGGAGGGGATAGTGATTCAGGAGATGGCGCA
GGCATTTTATGTTCAATTCCATGGGGGTACCTAGAGGAGAAGATGAATCTAGAGAATTTA
GGCATGATTTTCATGCCTAACAAAAAAGATAAAATTAAAGAATGTAAATCAATATGCGAA
AAGGAAGCTGAAAAGTTAAGAATCAACAAAACATGTTGGAGAACAGTACCTGTTAAAAAT
GAAATCTTAGGTCCTTTGGCTAAAGCAAATGCTCCATTTATAAGTCAGTGGATTTTATTC
AAAGATAACAATGATACTGAGAAAATTTTATTTCAGTTAAGGAAAAGAATTGAGAAAAAA
GTAAGAGAAAGTTTTAAAAACTGTGAATTTTATTTTGCCTCACTAAGTTCCAAAACAGTT
GTATACAAAGGAATGGTACGTTCTGAAATATTATCTGAGTTTTATCAAGATCTTCAAGAA
GAGAGTTTTAAAGTCTCATTTTCTGTTTATCATCGTAGATTTAGCACCAATACACTTCCA
AAATGGCCACTAGCTCAGCCCATGAGATTTTTAGGTCATAATGGCGAGATAAATACTCTC
TTAGGAAATATCAATTGGGCTAAAGCTTCAGAAACACATATAGATAATTTTTGGGGAGAG
TTATCTAATGAAATCAAGCCCATTGTAGATGTGAACAAAAGTGATTCGTCAAATCTTGAT
GCAACTCTTGAAATTAATATTCGCTCAGGCCAACCAATAACTGATTCATTATTAAAACTT
GTTCCTGAAGCATTTAGAGATCAACCAGAACTTAAACAAAGAGAAGATATCAAATCTTTT
TATGAGTATTCTGCGAGCCTACAAGAAGCTTGGGATGGACCTGCTCTTCTTGTATTTGCG
GATGGAAATTTTGTAGGAGCAACTCTTGATAGAAATGGTCTAAGACCAGCAAGATATTCA
ATCACTAATGATGGTTTCGTTATAATGGGTTCCGAAACAGGAGTAGTAGATCTTGAAGAG
GAAAGAGTAATAGAAAAAGGTAGATTAGGACCTGGACAAATGTTGGCAGTTGATTTTCAT
CAGAATAGAATCCTAAGAAATTGGGAAGTAAAATCTGAAGCCGCACAAAGACATGATTAT
AAAAATCTGCTCAGTAATAGAACTATAATAATTGAAAATAATGAATGGGTTAAAGACTGC
AAACTAAAAGACCTTGAGCTATTACAACAACAAACTGCGTACGGGTTTTCCTCAGAAGAT
AATGATCTAATTTTGGATTCAATGGCTTCTTTAGCTAAAGAGCCTACCTATTGCATGGGC
GACGATATCCCATTAGCAGTTCTTTCTTCAAAGCCACACATTTTATATGACTATTTCAAG
CAAAGATTTGCACAAGTTACAAATCCTCCTATTGATCCCTTAAGAGAAAAACTGGTAATG
AGTTTAGAGATGCATCTTGGAGAAAGATGTACACCATTTGAGATTAAAGATCCTAAACCT
TTTATTCATTTACAAAGTCCAATTCTCAATGAGGAAGAACTGGTTTCCATTAAAGAATCA
AAAATTAAATCTCAAATAATTTCAAGCTTGTTTGATATTGAGGAAGGTGTTCAAGGCTTA
GAGAACCAATTAAAAGCAATTTGTAAACAAAGTGAGCTGTCTATAAAAGAAGGTTGCTCT
TTAATTATTATCTCTGATAAGGGTATTAATCCTACAAAGGCTTTTATTCCTCCTTTACTT
GCTGTTGGAGCAATTCATCATTACCTCCTAAAAAAAGAAATCAGGCTAAAAGCTTCTCTA
ATTATTGAAACAGGTCAATGTTGGAGCACACATCACCTAGCTTGTTTGATTGGTTATGGT
GCAAGCGCGGTTTGCCCTTGGTTGACTTTTGAAGCAGGTAGACACTGGTTAAAACATCCA
AAAACACAAAAACTCATTGATAGCAAAAAAATAAATCCATTATCAATAATTGATGTTCAA
GTAAATATTAAAAAAGCTCTAGAAGACGGTTTAAGAAAAATTCTTTCGAAAATAGGTATC
TCACTTTTATCTAGTTACCATGGTGCACAAATTTTTGAAGCTGTGGGCCTTGGGTCTGAC
TTAATAAAAATTGCTTTTGATGGTACAACAAGCCGTATCGCTGGCATAACATTAAAAGAA
TTAACTAATGAAACACTTTCAATACATACGAAAGCCTATCCGGAGATTGATTTAAAGAAA
TTAGAATTTTTAGGATTTGTACAATTTAGAAATAATGGAGAATATCATTCTAATAACCCA
GAGATGTCCAAAGTTTTACATTCAGCGGTAAAACAAGGACCAGGGTACGATCATTTTGAA
ACTTACAAAAAACTTATTAGTAATAGACCGACAACATCTCTAAGAGATTTATTAACAATT
AATTCACAAAGAAAAAGTATTCCATTAGAGAAAGTTGAAAGTGTTGAATCAATTTGCAAA
AGGTTCTGCACTGGAGGAATGAGTTTGGGTGCATTATCGAGAGAAGCTCATGAAGTTTTA
GCAGTTGCAATGAATAGAATTGGTGGAAAAAGTAATAGTGGAGAAGGGGGAGAAGATCCA
GCTCGTTTTAATGTTTTAAACGATATCGATGAAAATACTCAATCAGCGACATTGCCTTTC
ATTAAAGGTCTAGAGAATGGAGACACCGCATGTTCAGCTATTAAACAAATAGCATCAGGA
AGATTTGGAGTTACACCTGAATATCTAAGAAGTGGTAAACAACTCGAAATTAAAATGGCT
CAAGGTGCAAAACCCGGAGAGGGGGGGCAATTGCCTGGTCCAAAAGTTGATTCTTACATC
GCAAAACTAAGAAATAGTAAACCTGGGGTAGCTTTAATATCTCCTCCCCCGCATCATGAT
ATTTATTCTATTGAAGATTTAGCTCAACTTATCCATGACTTACACCAAGTTCATCCAAAA
GCTAAAGTAAGCGTTAAGCTTGTTTCTGAAATTGGTATAGGCACTATTGCTGCTGGAGTA
AGCAAAGCTAATGCAGATGTAATTCAAATTTCAGGTCATGACGGAGGTACAGGTGCTTCG
CCTTTAAGTTCTATTAAACATGCAGGTTTACCATGGGAACTAGGTGTTGCTGAGGTTCAT
AAATCTCTCTTAGAAAACAACTTACGTGAAAGAGTAATCTTGAGAACTGATGGAGGTCTT
AAAACAGGTTGGGATGTAGTTATTGCAGCTTTACTAGGTGCTGAAGAATACGGTTTTGGT
TCTGTAGCGATGATTTCTGAAGGATGCATAATGGCTCGGGTTTGTCACACAAACAAGTGT
CCTGTTGGAGTTGCCACTCAAAAAGAAGAATTAAGAAAAAGATTTAAAGGTATTCCAGAA
AATGTTGTCAATTTTTTCTTATATATTGCTGAAGAAGTAAGACAAATAATGAGTAGTATC
GGTGTTTCTAATATGGAAGAACTGATTGGTAATCAAGAATTTCTTTCTGCAAGAAATATC
GATCTTCCAAAAACTTCTAATATAGATCTTTCTTCTTTAGTACATTCAACCACTGATAGA
TCATGGTTAAAACATTCAAAGACTGCACATAGTAATGGATCTGTATTAGAAGACGAGTTT
TTATCTGATACTGAATTTATAGATTCAATTAAAAATCACAAAATAATAACCAAAGAACTT
GAGATAAAAAATACAGATAGAAGTGTTTGTGCGAAAATATCAGGCGAAATTGCAGAACTT
CACGGCAACACTGGCTTCAATGGTGAACTCAACTTAAATTTCAAAGGATATGCAGGACAA
AGCTTTGGTGCCTTTTTATTGAAGGGAATGAATGTTCAATTAATCGGAGAAGCCAATGAT
TATGTTTGTAAAGGAATGAATGGAGGAATACTCACAATAATTCCCAAAAAAATAGATAAA
ACTTCTTCAGAACAAGTTATTTTAGGAAACACCTGTCTTTATGGAGCAACAGGTGGTAAA
TTATTTGCATTAGGAAAATCGGGCGAAAGATTTGCAGTAAGAAATAGTGGAGCTACAGCG
GTAACAGAAGGAGCAGGTGATCATTGTTGTGAATACATGACTGGTGGGAAGGTAGTTATT
CTGGGTTCCACAGGAAGGAATATTGGTGCGGGCATGACTGGTGGAATAGCTTTTATAATC
GATGAAAATAATGATTTGATTAATAAAGTTAATAATGAAATAGTTAGCATTCATAAAATA
ACTACATCAAAACAGGAAGATATCTTATTGGAAATTATTAGAGAATATAAGGCAAAAACG
AATAGCTTAAAGGCCGCCAAAATAATTGAAAATTGGTCTTATTATAAGGGTACTTTCAAA
TTAATAGTTCCCCCAAGCGAGGAAGAAATGCTTGGG
>AG-347-J21
TATCAAGATAGTTATTCCCCAAATGGAATAATTGGAGAGAAAGATGCGTGTGGAGTTGGT
TTCATAGCAAACATTCAAGGGATAAAAAGCAATTGGATACTTAAACAATCTCTAAAAGGC
CTTGACTGCATGGAACATAGAGGTGGTTGTGGTGGAGATAGTGATTCTGGAGATGGAGCA
GGCATTTTATGTTCAATTCCATGGGATTATATTGATAAAGAAATTAATCTAAAAAATTTA
GGTATGGTTTTCATGCCTAACAAAAAAGAAAAAATTGAAAAATGTAAATTAATTTGTGAT
AAAGAAGCAGCAAAATTAAGTGTTAACAAAACTTCTTGGAGAACGGTTCCTGTCAACAAT
GAAATCTTAGGTCCTTTAGCTAAAGCAAATGCTCCATTCATTAGTCAATGGATTTTATAC
AAGAATAATAAGGATATTGAAAAGCTTTTATTTCAATTAAGGAAAAGAATTGAAAAAAAG
ATAAGAGAAGCTTTGAAAAACTGTGAATTTTATTTTGCATCCCTTAGTTCGAAAACAGTT
GTATACAAAGGCATGGTTAGGTCTGAAATATTATCTGAGTTTTATCGCGATCTAAAAGAA
GAAGATTTTAAGGTATCATTTTCTGTTTACCATAGGAGATTTAGTACAAATACCCTTCCA
AAATGGCCTCTTGCTCAGCCCATGAGATTTTTAGGGCATAATGGTGAAATTAATACTCTC
TTGGGAAATATTAACTGGGCTAAAGCTTCAGAAATACATATAGATGATTTTTGGGGAGAT
TTATCTAATGAAATAAAACCTATTGTAGATGTTAATAAAAGTGATTCATCAAATCTTGAT
GCAACTCTCGAAATAAATATTCGTTCAGGTCAGAACATAACTGACTCATTATTAAAACTT
GTTCCTGAAGCATTTAGGGATCAACCAGAACTTGAACAAAGGGAAAATATTAAAGCATTT
TATGAGTATTCTGCGAGCCTTCAAGAAGCTTGGGATGGACCTGCTCTTCTTGTCTTTGCT
GATGGAAATTTTGTAGGGGCAACGCTTGATAGAAATGGTCTTAGACCGGCAAGGTATTCA
ATCACAAATGATGGCTTTGTAATAATGGGTTCCGAAACAGGTGTTGTAGATATTGAAGAG
GACAGGGTGATAGAAAAAGGTAGATTAGGACCAGGACAAATGTTAGCCGTTGATTTTTAT
CAAAATAGAATCCTAAGAAATTGGGAGGTAAAAGCTGAAGCAGCACAAAGACATAACTAT
AAAAGTTTCCTCAAAAAGAGAACTATAAAAATTGAAAATAATGAATGGGTTAAAGACTGC
AAACTAAAAGACCTTGAGTTATTGCAACAACAAACTGCATACGGTTTTTCAGCGGAAGAT
AATGACCTTATCTTAGATTCAATGGCTTCATTAGCTAAAGAGCCTACTTATTGCATGGGC
GACGACATTCCATTAGCAGTTCTTTCATCTAAGCCACATATTTTATACGACTACTTTAAG
CAAAGATTTGCGCAAGTTACTAATCCTCCTATTGACCCTCTCAGAGAAAAACTTGTAATG
AGTTTAGAAATGCATCTAGGAGAAAGATGTACACCATTTGAAATTAAAGATCCTAAACCT
TTTATTCATTTACAAAGTCCTATTCTTAATGAGGAAGAACTCATTTCCATCAAAAAATCA
AAAATTAAATCTCAGACAATTTCAAGTTTGTTTGATATAGAGAAAGGTATTCAAGGCTTA
GAGGACCAATTAAAATCAATATGTAAACAGAGTGAGCTGTTTATAAAAGAAGGTTGCTCT
TTAATTATCATTTCTGATAAGGGAATTAATCCTAAAAAGACTTTTATACCACCTTTACTT
GCTGTTGGAGCAATTCATCATTATCTTCTTAAAAAAGAAATTAGGCTAAAAGCTTCTCTA
ATAATAGAGACCGGTCAATGTTGGAGCACGCATCACTTAGCTTGTTTAATTGGATATGGT
GCAAGTGCAGTTTGCCCTTGGTTGACCTTCGAAGCAGGTAGACACTGGTTAAAACATCCA
AAAACACAAAAACTCATTGATAGCAAAAAAATAAATCCATTATCAATAATTGATGTTCAA
GTTAATATTAAAAAAGCTCTAGAAGACGGTCTAAGAAAAATTCTCTCAAAAATAGGCATA
TCACTTTTATCTAGTTATCATGGTGCACAAATTTTTGAAGCTGTAGGCCTTGGATCTGAC
TTAATAAAAATTGCTTTCGATGGTACAACAAGTCGTATCGCTGGCATAACATTAAAAGAA
TTAACTAATGAAACACTTTCAATACATACGAAAGCCTATCCAGAGATCGATTTAAAGAAA
TTAGAATTTTTAGGATTTGTACAATTCAGAAATAACGGAGAATATCATTCCAATAACCCA
GAGATGTCCAAAGTTTTACATTCAGCGGTAAAAGAAGGACCAGGATACGATCATTTTGAA
ACTTACAAAAAACTTATTAGTAATAGACCGACAACATCTCTAAGAGATTTACTAACAATT
AACTCAAAAAGAAAAAGTATTCCACTAGAGGAAGTTGAAAGTGTTGAATCAATTTGCAAA
AGGTTCTGCACTGGAGGAATGAGTTTAGGTGCTTTATCCAGAGAAGCGCATGAAGTTTTA
GCAGTTGCAATGAATAGAATTGGTGGGAAAAGTAATAGTGGCGAAGGGGGAGAAGATCCA
GCTCGTTTTAATGTTTTAAATGATATCGATGAAAATACTCAATCAGCGACGTTGCCATTT
ATTAAAGGTTTAGAGAATGGAGACACCGCATGCTCAGCTATTAAACAAATAGCATCAGGA
AGATTTGGAGTTACACCTGAATATCTAAGAAGTGGTAAACAACTCGAAATTAAAATGGCT
CAAGGTGCAAAACCCGGAGAAGGGGGACAATTACCTGGTCCAAAAGTTGATTCTTACATA
GCAAAACTAAGAAATAGTAAACCTGGAGTAGCTTTAATATCTCCTCCCCCGCATCATGAT
ATTTATTCAATTGAAGATTTAGCTCAACTTATCCACGACTTACACCAAGTTCATCCAAAA
GCGAAAGTAAGCGTTAAACTTGTTTCAGAAATCGGTATAGGTACCATTGCTGCTGGAGTA
AGCAAAGCTAATGCAGATGTAATTCAAATCTCAGGCCATGACGGAGGTACAGGTGCTTCA
CCCCTGAGTTCTATTAAACATGCAGGTTTACCATGGGAACTAGGTGTTGCTGAGGTTCAT
AAATCTCTATTAGAAAATAACTTACGTGAAAGAGTAATTTTGAGAACTGATGGAGGTCTT
AAAACAGGTTGGGATGTAGTTATTGCAGCATTACTGGGTGCTGAAGAATACGGATTCGGT
TCTGTCGCGATGATTGCGGAAGGATGCATAATGGCTAGGGTTTGTCATACAAATAAGTGT
CCTGTGGGAGTTGCCACTCAAAAAGAAGAATTAAGAAAAAGATTTAAAGGTATTCCAGAA
AATGTTGTCAATTTTTTCTTATATATTGCTGAAGAAGTAAGACAGATAATGAGTAGCATA
GGTGTTTCTAATATGGAGGACCTTATTGGTAATCCGGAATTTCTTTCTACAAGAAATATT
AATCTTCCAAAAACTTCTAATATTGATCTTTCTTCTTTAGTATCCTCAACCAATGATAGA
TCATGGTTAAAACATTCAAAGAATGCTCATAGCAATGGTTCTGTATTAGAAGACGAGTTT
TTAACAGATCCTGAATTTATACATTCAATTAAAAACCACAAAAAATTAACCAAAGAAATT
GAGATCAAAAATACAGATAGAAGTGTTTGTGCAAAAATATCAGGCGAAATCGCAGAACTT
CATGGTAACACTGGTTTCAATGGCCAACTTAACTTAAATTTCAAAGGATATGCAGGACAG
AGCTTTGGGGCCTTTTTGTTGAAGGGAATGAATGTACAGTTATTAGGAGAAGCTAATGAT
TATGTATGCAAAGGAATGAATGGAGGAATTTTAACTATAATTCCACCAAAAATAGAAAAA
AACTCCTCCGAGCAGGTAATTTTAGGCAACACCTGCCTTTATGGAGCTACAGGAGGAACA
TTATTTGCATTAGGTAAATCGGGAGAAAGATTTGCAGTAAGAAATAGTGGTGCTACAGCA
GTAACAGAGGGAGCAGGAGATCACTGTTGTGAATACATGACTGGGGGGAAAGTAGTTATT
CTAGGTTCTGCAGGAAGGAATATTGGCGCTGGCATGACTGGTGGAATAGCTTTTATACTC
GATGAGAATAATGATTTAAGCAATAAAGTTAATAAGGAAATAGTAAGGATTCATAAAATT
ACTTCATCAAAGCAGGAAGAGATATTATTAGACATTATTAGAGAATATCGAGCAAAAACA
AATAGCTTAAAGGCTATAGAAATACTTGAAAATTGGTCTTATTTCAAGAGTGTTTTCAAA
TTAATAGTTCCCCCAAGCGAAGAAGAAATGCTTGGC
>AG-347-J23
TATCGAGATAGTTATTCCCCAAATGGAATAATTGGTGAGAAAGATGCGTGTGGAGTAGGT
TTCATAGCGAATGTTAAAGGGATAGAAAGCAACTGGATACTTAAACAATCTCTAAAGGGC
CTAAACTGCATGGAGCATAGAGGAGGTTGTGGAGGAGATAGTGACTCAGGAGATGGAGCG
GGTATTTTATGTTCAATTCCATGGGGATATCTAGAAGAGAAAATAAATCTAAAAAATTTA
GGCATGGTTTTTATGCCTAATAAAAAAGAAAAAATTGAAATATGTAAATCAATATGTGAT
GAAGAAGCAGAAAAATTAAAAGTCAACAAAACATCTTGGAGAACAGTACCTGTTAATAAT
GAAATCTTAGGTCCTTTAGCTAAAGCAAATGCTCCATTCATCTGTCAGTGGATTTTATAC
AAAGATCATAAGGATGTTGAAAGGCTTTTATTTCAATTAAGGAAAAGAATTGAGAAAAAA
ATAAGAGAAACTTTCAAAAACTGTGAATTTTATTTTGCCTCACTAAGTTCTCAAACAGTT
GTTTACAAAGGTATGGTTCGCTCTGAAATATTATCCGAGTTTTATCAAGATCTAAAAGAA
GAGAGTTTTAAAGTTTCATTTTCTGTTTATCATCGTAGATTTAGTACTAATACACTTCCA
AAATGGCCACTAGCTCAGCCCATGAGATTTTTGGGTCATAATGGCGAAATAAATACTCTC
TTAGGCAATATTAATTGGGCTAAAGCTTCAGAAACACATATAGATGATTTTTGGGGAGAT
TTATCTAATGAAATTAAGCCCATTGTAGATGTAAATAAAAGTGATTCATCAAATCTTGAT
GCAACCCTTGAAATCAATATTCGTTCAGGTCAACCCATTACTGACTCATTATTAAAACTT
GTTCCTGAAGCATTTAGAGATCAACCAGAACTTGAGGAGAGAGAGTATATAAAAGCTTTT
TATGAATATTCTGCAAGCCTACAAGAAGCTTGGGATGGACCAGCACTACTAGTATTTGCT
GATGGAAATTTTGTCGGAGCAACGCTTGATAGAAATGGCCTAAGACCAGCAAGATATTCA
ATCACAAATGATGGTTTTGTAATAATGGGTTCTGAAACAGGAGTAGTAGATCTTGAAGAA
GAAAGAGTAGTAGAAAAAGGTCGATTAGGACCGGGACAAATGTTGGCAGTTGATTTTCAT
CAGCATAGAATCCTAAGAAATTGGGAAGTAAAATCTGAAGCCGCTCAAAGGCATAATTAT
AAGAATCTTCTCAATAATAGAACTATAAAAATTGAAAATAACGAATGGGTTAAAGACTGC
AAACTAAAAGACCTTGAGTTATTGCAACAACAAACTGCATACGGGTTTTCAGCGGAAGAT
AATGACCTTATCTTAGATTCAATGGCTTCATTAGCTAAAGAGCCTACTTATTGCATGGGC
GACGACATCCCATTAGCAGTTCTTTCATCTAAGCCACATACTTTATACGACTACTTTAAG
CAAAGATTTGCGCAAGTTACCAATCCTCCTATTGACCCTCTGAGAGAAAAACTTGTAATG
AGTTTAGAGATGCATCTAGGAGAAAGATGTACACCATTTGAAATTAAAGATGCTAAACCT
TTTATTCATTTACAAAGTCCGATTCTAAATGAGGAAGAACTCATTTCCATCAAAAAATCA
AAAATTAAATCTCACACAATTTCAAGTTTGTTTGATTTAGAGGAAGGTATTCAAGGCCTA
GAGAACCAATTAAAACTAATCTGTAAACAGAGTGAGCTTTCTATAAAAGACGGTTGCTCT
TTAATTATCATTTCTGATAAGGGAATTAATCCTAAAAAGACTTTCATACCTCCTTTACTA
GCTGTTGGAGCAATTCATCATTATCTTCTTAAAAAAGAAATCAGGCTAAAAGCTTCTCTA
ATAATTGAGACCGGTCAATGTTGGAGCACACATCACTTGGCTTGTTTAATTGGATATGGA
GCAAGTGCAGTTTGCCCTTGGTTGACTTTCGAAGCAGGTAGACACTGGTTAAAACATCCA
AAAATACAAAAACTCATTGATAGCAAAAAAATAAATCCATTATCAATAGTTGATGTTCAA
GAAAATATTAAAAAAGCTCTAGAAGACGGTCTAAGAAAAATTCTCTCAAAAATAGGCATC
TCACTTTTATCTAGTTACCATGGTGCACAAATTTTTGAAGCTGTAGGCATTGGGTCTGAC
TTAATAAAAATTGCCTTTGATGGTACAACAAGTCGTATCGCTGGCATAACTTTAAAAGAA
TTAACTAATGAAACACTTTCAATACATACGAAAGCCTATCCAGAGATCGATTTAAAGAAA
TTAGAATTTTTAGGATTTGTACAATTTAGAAATAATGGAGAATATCATTCCAATAACCCT
GAGATGTCCAAAGTTTTACATTCGGCGGTAAAACAAGGGCCAGGATACGATCATTTTGAA
ACTTACAAAAAACTTATTAGTAATAGACCGACAACATCTCTTAGAGATTTACTAACAATT
AATTCAAAAAGAAAAAGTATTCCATTAGAGGAAGTTGAAAGTGTTGAATCAATTTGCAAA
AGGTTCTGTACTGGAGGAATGAGTTTAGGGGCTTTATCTAGAGAAGCCCATGAGGTTTTA
GCAGTTGCAATGAATAGAATTGGTGGAAAAAGTAATAGTGGAGAAGGGGGAGAAGATCCA
GCTCGTTTTAATGTTTTAAATGATATCGATGAAAATACTCAGTCAGCGACGTTGCCATTT
ATTAAAGGCTTAAAGAATGGAGACACCGCATGCTCCGCTATTAAACAAATAGCATCAGGA
AGATTTGGAGTTACACCTGAATATCTAAGAAGTGGTAAACAACTAGAAATTAAAATGGCT
CAAGGTGCAAAACCCGGAGAGGGGGGACAATTACCTGGACCAAAAGTTGATTCTTACATC
GCAAAACTAAGAAATAGTAAACCTGGAGTAGCTTTAATATCTCCTCCCCCGCATCATGAT
ATTTATTCAATTGAAGATTTAGCTCAACTTATCCACGACTTACACCAAATTCATCCAAAA
GCGAAAGTAAGCGTTAAACTTGTTTCTGAAATTGGTATAGGCACTATTGCTGCTGGAGTA
AGCAAAGCTAATGCAGATGTAATTCAAATATCAGGCCATGATGGAGGTACAGGTGCTTCA
CCCCTAAGTTCTATTAAACATGCAGGTTTACCATGGGAACTTGGTGTTGCTGAGGTTCAT
AAATCTCTCTTAGAGAATAATTTACGCGAAAGAGTAATTTTGAGAACTGATGGAGGTCTT
AAAACAGGCTGGGACGTAGTTATTGCAGCTTTACTAGGTGCTGAAGAATACGGTTTTGGT
TCTGTAGCGATGATTGCTGAAGGATGCATAATGGCTCGGGTTTGTCATACAAACAAGTGT
CCTGTTGGAGTTGCCACTCAAAAAGAAGAATTAAGAAAAAGATTTAAAGGTATTCCAGAA
AATGTCGTCAATTTTTTCTTTTATATTGCTGAAGAAGTAAGACAGATAATGAGTAGTATC
GGTGTTTCTAATATGGAAGAACTGATTGGTAATCAAGAATTTCTTTCTGCAAGAAATATC
AATCTTCCAAAAACTTCTAATATTGATCTTTCTTCTTTAGTACACTCAACCCCTGACAGA
TCATGGTTAAAACATTTAAAAACTGCCCATAGTAATGGTTCTGTATTAGAAGACGAGTTT
TTGTCTGATACTAAATTTATAGATTCAATTAAAAATCACGAAATATTAACCAAAGAAATT
GAGATAAAAAATACAGATAGAAGTGTTTGTACGAAAATATCAGGCGAAATCGCAGAACTT
CACGGCAATACTGGCTTCAATGGCGAACTCAACTTAAATTTCAAAGGATATGCAGGACAA
AGCTTTGGTGCCTTTTTATTGAAGGGAATGAATGTTCAATTAATCGGAGAAGCTAATGAT
TATGTTTGTAAAGGAATGAATGGAGGAATACTCACAATAATTCCACCAAAAATAAATGAA
ATCTCCTCAGAACAAGTCATCCTAGGAAATACTTGTCTTTATGGAGCAACAGGTGGAAAA
TTATTTGCATTAGGAAAATCGGGAGAAAGATTTGCGGTTAGAAATAGTGGTGCTACAGCG
GTAACAGAAGGAGCAGGTGATCATTGTTGTGAATACATGACTGGTGGGAAAGTAGTTATT
CTAGGTTCCACAGGAAGAAATATTGGTGCGGGCATGACTGGTGGAATAGCTTTTATAATC
GATGAAAATAATGATTTAAGTAATAAAGTAAATAAAGAAATAGTAAGCATTCATCAAATA
ACTTCATCAATCCAGGAAAATATCTTATTGGAAATTATTAGAGAATATCAAGCGAAAACA
AATAGCTTAAAGGCTGCCAAAATAATTGAAAATTGGTCTCATTTTAAGAGTACTTTCAAA
TTGATTGTTCCCCCAAGCGAAGAAGAGATGCTTGGT
>AG-347-K02
TACAAAGATAGTTATTCGCCAAATGGAATAATTGGTGAAAAAGATGCCTGTGGAGTAGGT
TTTATAGCCAATATTAAAGGGTTAGAAAGCAACTGGATACTTAAACAATCCTTAAAAGGA
CTTAACTGTATGGAGCATAGAGGTGGTTGCGGAGGAGATAGTGATTCCGGAGATGGTGCG
GGCATTTTATGTTCAATTCCATGGAGATATATTGATCAAGAAATGAATCTTGAAACTTTG
GGCATGGTTTTTATGCCTAACAAAAAAGAGAAAATTGAAGAATGTAAATTTATATGTGAA
AAGGAAGCTGAAAAATTATTTATCAACAAAACATCTTGGAGAACAGTACCTGTTAATAAT
GAAATATTAGGTCCTTTAGCTAGAGCAAATGCTCCATTTATAAGTCAGTGGATTGTGTAC
AAAGATAATCAGGATATTGAAAGGATTTTATTCCAATTAAGAAAAAGAATTGAAAAAAAA
ATAAGAGAAGCTTTTAAAAACTGTGAATTTTATTTTGCCTCACTTAGTTCTCAAACAGTT
GTTTATAAAGGTATGGTTCGTTCTGAAATATTATCTGAGTTTTATCAAGATCTAAAAGAT
GAAAATTTTAAAGTCTCATTTTCCGTTTACCATAGAAGGTTCAGTACTAATACACTTCCA
AAATGGCCATTAGCTCAGCCGATGAGATTTTTGGGTCATAATGGAGAAATAAACACTCTA
TTAGGTAATATCAACTGGGCTAAGGCATCGGAAACACATATCGATGATTTTTGGGGAGAG
TTATCGAATGAAATTAAGCCAATCGTAGACGTAAATAAAAGTGATTCATCAAATCTAGAT
GCAACTCTTGAAATTAATATTCGTTCAGGTCAGCCCATTACAGACTCATTATTAAAACTT
GTTCCTGAAGCATTTAGAGATCAACCAGAACTCGAACAGAGAGAAGATATAAAAGCTTTT
TATGAATATTCTGCAAGCCTACAGGAAGCTTGGGATGGTCCTGCCCTTCTTGTATTTGCT
GATGGAAATTTTGTCGGAGCAACACTTGATAGGAATGGTCTAAGACCAGCAAGATATTCA
ATAACAAACGATGGGTTTGTAATAATGGGCTCTGAAACAGGAGTAGTAGATATTGAAGAG
GAAAGAGTCATAGAAAAAGGTCGTTTAGGACCAGGACAAATGTTGGCAGTTGATTTTGAT
AAAAATGAAATCCTAAGAAATTGGGAAGTAAAATCTAAAGCAGCTCAAAGGCATGATTAT
AAAAACCTCCTAACTAATAGAACTATACAAATTGAGAATAGTGAATGGTTTAAAGACTGC
AAACTAAAAGACCTTGACTTGTTACAACAACAAACTGCATACGGTTTTTCATCAGAAGAT
AATGATCTGATCTTGGATTCAATGGCTTCATTAGCTAAAGAGCCCACCTATTGCATGGGC
GACGATATCCCATTAGCAGTGCTTTCCTCAAAGCCACATATTTTATATGACTATTTCAAG
CAAAGATTTGCGCAAGTTACCAATCCTCCTATTGACCCTCTAAGAGAAAAACTGGTAATG
AGTTTAGAGATGCATCTTGGGGAAAGATGTACACCATTTGAGATTAAAGATACTAAACCT
TTTGTTCATTTAAAAAGTCCAATTCTCAATGAGGAAGAACTCATTTCCATTAAAAAATCA
AAAATTAAATCTCAAACAATTTCAAGTTTGTTTGATATTGAGGAAGGTGTTCAAGGCTTA
GAGAACCATTTAAAAGCAATTTGCAAACAGAGTGAGCTCTCTATAAAAGAAGGTTGCTCT
CTAATTATTATTTCTGATAAAGGAATTAATCCAAAAAAGACTTTTATTCCTCCTTTACTT
GCAGTTGGGGCAGTTCATCATTATCTCTTAAAAAAGGAAATAAGGCTAAAAGCTTCTCTA
ATTATTGAAACTGGTCAATGTTGGAGCACACATCACTTGGCTTGTTTGATTGGTTATGGC
GCAAGTGCAGTTTGCCCTTGGTTGACCTTCGAAGCAGGAAGACACTGGTTAAAACATCCA
AAAACACAAAAACTCATTGATAGCAAAAAAATAAATCCTTTATCAATAATTGATGTTCAA
GAAAATATTAAAAAGGCTCTAGAAGACGGTCTAAGAAAAATTCTTTCGAAAATTGGTATT
TCACTTTTATCTAGTTACCATGGCGCACAAATTTTTGAAGCTGTTGGCCTTGGATCTGAC
TTAGTAAAAATGGCTTTTGATGGTACAACAAGCCGCATCGCTGGCATAACATTAAAAGAA
TTAACTAATGAAACACTTTCAATACATACGAAAGCCTATCCAGAGATCGATTTAAAAAAA
TTAGAATTTTTAGGATTTGTACAATTTAGAAATAATGGAGAATATCACGCAAATAATCCT
GAGATGTCAAAAGTTTTACATTCAGCTGTAAAACAAGGGCCAGAATACAATCATTTTGAA
ACTTACAAAAAACTCATTAGTAATAGACCGACAACATCTCTAAGAGATTTACTAACAATT
AATTCAAAAAGAAAAAGCATTCCGTTAGAGGAAGTTGAAAGTGTTGAATCAATTTGCAAA
AGGTTCTGTACTGGAGGAATGAGTTTGGGTGCTTTATCAAGAGAAGCACATGAAGTGTTG
GCAGTTGCAATGAATAGAATCGGTGGAAAAAGTAATAGTGGAGAGGGGGGAGAAGATCCA
GCCCGTTTTAATGTTTTAAATGATATAGATGAAAATACACAATCAGCGACGTTGCCATTT
ATAAAAGGTCTAGAAAATGGAGACACCGCATGCTCAGCTATTAAACAAATAGCATCAGGC
AGATTTGGAGTTACCCCTGAATATCTAAGAAGTGGTAAACAACTCGAAATTAAAATGGCT
CAAGGTGCAAAACCTGGAGAAGGGGGACAATTGCCTGGTCCAAAAGTTGATTCTTACATT
GCAAAACTAAGAAATAGTAAACCTGGAGTAGCTCTAATATCTCCTCCTCCGCATCATGAT
ATTTATTCAATTGAAGATTTAGCTCAACTTATCCATGACTTACACCAAGTTCATCCAAAA
GCGAAAGTGAGCGTTAAACTTGTTTCTGAAATTGGTATAGGCACTATTGCTGCTGGAGTA
AGCAAAGCTAATGCAGATGTAATTCAAATTTCAGGCCATGACGGAGGTACAGGTGCTTCA
CCCTTAAGTTCCATTAAACATGCAGGTTTACCATGGGAACTAGGTGTCGCTGAGGTTCAT
AAATCTCTATTAGAAAATAACTTACGAGAAAGAGTAATTTTGAGAACTGATGGAGGTCTT
AAAACAGGCTGGGATGTAGTTATTGCCGCTTTACTAGGCGCTGAAGAATACGGTTTCGGT
TCTGTAGCGATGATTGCTGAAGGATGCATAATGGCTCGTGTTTGTCATACAAACAAGTGT
CCTGTTGGAGTTGCTACTCAAAAAGAAGAATTAAGAAAAAGATTTAAAGGTATTCCAGAA
AATGTTGTTAATTTTTTCTTATATATTGCTGAAGAAGTGAGACAGATCATGAGTAGTATC
GGTGTTTCTAATATGGAAGAACTAATTGGAAATCAAGAATTTCTTTCTGCAAGAAATATC
AGTCTTCCAAAGACTTCTAATATCGATCTTTCTTCTTTAGTATATTCAACCACTGATAGA
TCATGGTTAAAACATTCACAAAATGCTCATAATAACGGTTCTGTATTAGAGGACGAGTTT
TTATCTGATATTGAATTTATAGATTCAATTAAAAATCACGAAAAATTAACCAAAGAAATT
GAAATAAAAAATACAGATAGAAGTGTTTGTGCGAAAATATCAGGCGAAATTGCAGAACTT
CATGGAAACACTGGATTCAATGGCGAACTCAATTTAAATTTCAAAGGGTATGCAGGACAA
AGCTTTGGTGCCTTTCTATTGAAGGGGATGAATGTTCAATTAATCGGAGAAGCTAATGAT
TATGTTTGTAAAGGAATGAATGGAGGAATTCTCACAATAATTCCACCAAAAATAGATAAA
ATCTCCTCCGAACAAGTCATACTGGGTAATACTTGCCTTTATGGAGCTACAGGTGGGAAA
TTATTTGCATTAGGAAAATCTGGAGAAAGATTTGCAGTAAGAAATAGTGGTGCAATAGCA
GTAACAGAGGGAGCAGGCGATCATTGTTGTGAATACATGACTGGCGGTAAAGTTGTGATT
CTAGGCTCCACAGGAAGGAATATTGGTGCGGGCATGACTGGTGGAATAGCTTTTATAATT
GATGAGAATAATGATTTAAGTAATAAAGTTAATAAAGAAATAGTTAGCATTCATAAAATA
ACTTCATCAAAGCAGGAAGATATTTTATTAGAAATTATTAGAGAATATCGAGCAAAAACA
AATAGCTTAAAGGCTGCCAGAATAATTGAAAATTGGTCTGATTTCAAAAGTAATTTCAAA
TTAATTGTTCCCCCAAGCGAAGAAGAGATGCTTGGC
>AG-347-K10
TATCAAGATAGTTATTCCCCAAATGGAATAATTGGGGAGAAAGATGCCTGTGGAGTGGGT
TTTATAGCAAATGTCAATGGGATAGAAAGCAACTGGATCTTGAAACAATCATTAAAGGGC
CTTAACTGCATGGAGCATAGAGGAGGTTGTGGAGGAGATAGTGATTCAGGAGATGGAGCA
GGCATATTATGTTCAATTCCATGGGAATTCCTAGAAGAAAAAATGGATTTAAAAAATTTA
GGCATGGTTTTTATGCCTAATAAAGAAGAGAAAATTGAAAAATGTAAATCAATATGCGAT
CTGGAAGCAGAAAAATTAAAATTTAACAAAACATTTTGGAGAACAGTACCTGTTAATAAT
GAAATCTTAGGTCCTTTAGCTAAAGCAAATGCTCCATTCATCTGTCAATGGTTTTTATAC
AAAGATCATCAGGATATTGAAAGGCTTTTATTTCAATTAAGAAAAAGAATTGAAAAAAAA
ATAAGAGAAACTTTTAAAAACTGTGAATTTTATTTTGCCTCACTAAGTTCTCAAACAGTT
GTTTATAAAGGCATGGTACGTTCCGAAATATTATCTGAGTTTTATCAAGATCTAAAAGAA
GAGAGTTTTAAAGTCTCATTTTCTGTTTATCATCGTAGATTTAGCACTAATACACTTCCA
AAATGGCCACTAGCTCAGCCAATGAGGTTTTTAGGTCATAATGGCGAAATAAATACTCTC
TTGGGCAATATCAATTGGGCTAAAGCTTCAGAAACACATATAGATGATTTTTGGGGAGGG
TTATCTAATGAAATCAAGCCTATTGTAGATGTAAATAAAAGTGATTCATCAAATCTTGAT
GCAACCCTTGAAATTAATATTCGCTCAGGCCAACCAATAACTGATTCATTATTAAAACTT
GTTCCTGAAGCATTTAGAGATCAACCAGAACTTGAACAAAGAGAAGACATTAAATCTTTT
TATGAGTATTCTGCGAGCCTACAAGAAGCTTGGGATGGACCTGCTCTTCTTGTCTTTGCA
GATGGAAATTTTGTAGGAGCAACGCTTGATAGAAATGGTCTAAGACCAGCAAGATATTCA
ATTACAAATGATGGTTTCGTAATAATGGGTTCCGAAACAGGCGTAGTAGATCTTGAAGAG
AAGAGAGTAAGAGAAAAAGGTCGATTAGGACCGGGACAAATGTTGGCAGTTGATTTTCAT
CAGAATAAAATCCTAAGAAATTGGGAAGTAAAATCTGAAGCAGCTAAAAGGCATGATTAT
AAAAATCTGCTCAGTAATAGAACTATAAAAATTGAAAATAATGAATGGGTTAAAGACTGC
AAATTAAAAGACCTTGAGTTGTTGCAACAACAAACTGCATACGGTTTTTCAGCGGAAGAT
AATGATCTTATCTTAGATTCAATGGCTTCATTAGCTAAAGAGCCAACTTATTGCATGGGC
GACGACATCCCATTAGCAGTTCTTTCATCTAAGCCACACATTTTATACGACTATTTTAAG
CAAAGATTTGCGCAAGTTACTAATCCTCCTATTGACCCTCTGAGGGAAAAACTTGTAATG
AGTTTAGAGATGCATCTAGGAGAAAGATGTACACCATTTGCAATAAAAGATCCAAAACCT
TTTATTCATTTACAAAGTCCGATTCTTAATGAGGAAGAACTTATTTCCATCAAAAGATCA
AAAATTAAATCTCAGATAATTTCAAGTTTGTTTGACATAGAAGAAGGTATTCAAGGCTTA
GAGAACCAATTAAAATCAATTTGTAAAAAGAGTGAGCTGTTAATAAAAGAAGGTTGTTCT
TTAATTATCATTTCTGATAAGGGAATTAATCCTAAAAAGACTTTTATACCTCCTTTACTT
GCTGTTGGAGCAATTCATCATTATCTTCTTAAAAAAGAAATCAGGCTAAAAGCTTCTCTA
ATCATTGAGACCGGTCAATGTTGGAGCACACATCACTTAGCTTGTTTAATTGGATATGGT
GCAAGTGCAGTTTGCCCTTGGTTGACCTTCGAAGCAGGTAGACACTGGTTAAAACATCCA
AAAACACAAAAACTCATTGATAGCAAAAAAATTAATCCATTATCAATAATTGATGTTCAA
GAAAATATTAAAAAAGCGCTAGAAGACGGTCTAAGAAAAATTCTCTCAAAAATAGGCATC
TCACTTTTATCTAGTTACCATGGTGCACAAATTTTTGAAGCTGTAGGCCTTGGATCTGAC
TTAATAAAAATTGCTTTTGATGGTACAACAAGCCGTATAGCTGGCATAACATTAAAAGAA
TTAACTAGTGAAACACTTTCAATACATACGAAAGCCTATCCAGAGATCGATTTGAAGAAA
TTAGAATTTTTAGGATTTGTACAATTTAGAAATAATGGAGAATATCATTCAAATAACCCA
GAGATGTCCAAAGTTTTACATTCAGCGGTAAAACAAGGACCAGGATACGATCATTTTGAA
ACTTACAAAAAACTAATTAGTAATAGACCGACAACATCTCTAAGAGATTTACTAACAATT
AATTCAAAAAGAAAAAGTATTCCACTAGAGGAAGTTGAAAGTGTTGAATCAATTTGCAAA
AGGTTCTGTACTGGAGGAATGAGTTTAGGTGCTTTATCCAGGGAGGCGCATGAAGTTTTA
GCAGTTGCAATGAATAGAATTGGTGGAAAAAGTAATAGTGGAGAAGGGGGGGAAGATCCA
GCTCGTTTCAATATTTTAAATGATATCGATGAAAATACTCAATCAGCGACGTTGCCATTT
ATTAAAGGTTTAGAGAATGGAGACACCGCATGTTCAGCAATTAAACAAATAGCATCAGGA
AGATTTGGCGTTACACCTGAATATCTAAGAAGTGGTAAACAACTCGAAATTAAAATGGCT
CAAGGTGCAAAACCCGGAGAAGGGGGACAATTGCCTGGTCCAAAAGTTGATTCTTACATC
GCAAAACTAAGAAATAGTAAACCTGGAGTAGCTTTAATATCTCCTCCCCCGCATCATGAT
ATTTATTCAATTGAAGATTTAGCTCAACTTATCCACGACTTACACCAAGTTCATCCAAAA
GCGAAAGTAAGCGTTAAACTTGTTTCTGAAATTGGTATAGGCACTATTGCTGCTGGAGTA
AGCAAAGCCAATGCAGATGTAATTCAAATATCAGGCCATGACGGAGGTACAGGTGCTTCA
CCCCTGAGTTCTATTAAACATGCAGGTTTACCATGGGAACTAGGTGTTGCTGAGGTTCAT
AAATCTCTCTTAGAGAATAACTTACGTGAAAGAGTAATTTTGAGAACTGATGGAGGTCTT
AAAACAGGCTGGGATGTAGTTATTGCAGCTTTACTAGGTGCTGAAGAATACGGTTTTGGT
TCTGTAGCGATGATTGCTGAAGGATGCATAATGGCTCGGGTTTGTCATACAAACAAGTGT
CCTGTTGGAGTTGCCACTCAAAAAGAAGAATTAAGAAAAAGATTTAAAGGTATTCCAGAA
AATGTTGTCAATTTTTTCTTGTATATTGCTGAAGAAGTAAGGCAGATAATGAGTAGTATC
GGTGTTTCTAATATGGAAGACCTGATTGGTAATCAAGAATTTCTTTCTGCAAGAAATATC
GATCTTCCAAAAACTTCTAATATTGATCTTTCTTCTTTAGTACACTCAACCACTGATAGA
TCATGGTTAAAACATTCAAAAACTGCCCATAGTAATGGTTCTGTATTAGAAGACGAGTTT
TTATCTGATACTGAATTTATAGATTCAATTAAAAATCACGAAATATTAACCAAAGAAATT
GAGATAAAAAATACGGATAGAAGTGTTTGTGCGAAAATATCAGGCGAAATCGCAGAACTT
CACGGCAACACTGGCTACAATGGCGAACTTAATTTAAATTTCAAAGGACATGCAGGACAA
AGCTTTGGTGCCTTTTTATTGCAGGGAATGAATATTCAATTAATCGGTGAAGCTAATGAT
TATGTTTGTAAGGGAATGAATGGAGGAATACTCACAATAATCCCACCAAAAATAGATGAA
ACTTCCTCCGAACAAGTTATTTTAGGAAACACCTGTCTTTATGGAGCAACAGGTGGAAAA
TTATTTGCATTAGGAAAATCGGGCGAAAGATTTGCAGTAAGAAATAGTGGCGCTACAGCG
GTTATAGAAGGAGCAGGTGATCATTGTTGTGAATACATGACTGGTGGGAAAGTAGTTGTT
CTAGGTTCCACAGGAAGGAATATTGGTGCGGGCATGACTGGTGGAATAGCTTTTATAATT
GATGAAAATAATGATTTAAGTAACAAAGTAAATAAAGAAATAGTAAGCATTCATCGAATA
ACTTCATCAAAACAGGAAAATATCTTGTTGGAAATTATTAGAGAATATCAAGCAAAAACA
AATAGCTTAAAGGCTGCCAAAATAATTGAAAATTGGTCTCATTTTAAGAGTACTTTCAAA
TTAATTGTTCCCCCAAGCGAAGAAGAGATGCTTGGT
>AG-347-K15
TATCAAGATAGTTATTCCCCAAATGGAATAATTGGGGAGAAAGATGCGTGTGGAGTTGGT
TTCATAGCAAATGTCAAAGGGATAGAAAGCAACTGGGTCCTCAAACAATCACTAAAAGGC
CTTAACTGCATGGAGCATAGAGGAGGTTGTGGAGGAGATAGTGACTCAGGAGATGGAGCA
GGCATTTTGTGCTCAATTCCATGGGGTTATTTAGACGAAGAAATGAATCTAACAAATTTA
GGTATGGTTTTTATGCCTAATAAAAAAGAGAAAATTGAAGAATGTAAATCAATATGTGAG
GAGGAGGCAGAAAAATTAAAAGTCAAAGAAACATCTTGGAGAACAGTTCCAGTAAATAAT
GAAATCTTAGGTCCTCTAGCTAAAGCAAATGCTCCATTCATTTGTCAGTGGATTTTATAC
TCAGATAATCAGAATATTGAAAAGCTTTTGTTCCAGTTAAGGAAAAGAATAGAAAAAAAA
ATAAGAGAAACCTTTAAAAATTGTGAATTTTATTTTGCCTCACTTAGTTCTCAAACAGTT
GTTTATAAAGGTATGGTTCGTTCTGAAATATTATCTGAGTTTTATCAAGATCTAAAAAAA
GAGAATTTTAAGGTCTCGTTTTCTGTTTACCACAGGAGATTTAGTACCAATACTCTTCCA
AAATGGCCACTTGCTCAGCCCATGAGATTTTTGGGGCATAACGGAGAAATCAATACTCTT
TTGGGAAATATTAATTGGGCAAAAGCTTCAGAAACACACATTGATGATTTTTGGGGAGAG
TTATCTAACGAAATTAAGCCAATCGTAGATATTAATAAAAGTGATTCTTCAAATCTTGAT
GCAACTCTTGAAATTAATATTCGTTCAGGTCAGCCTATTACTGACTCATTATTAAAACTT
GTTCCTGAAGCATTTAGAGATCAACCAGAACTAGAACAGAGAGAAGATATAAAAGCTTTT
TATGAATATTCTGCAAGCCTACAAGAAGCTTGGGATGGTCCCGCACTCCTTGTATTTGCT
GATGGAAATTTTGTCGGGGCAACACTTGATAGAAATGGCCTAAGACCAGCAAGATATTCA
ATCACAAATGATGGTTTTGTAGTAATGGGTTCTGAAACAGGAGTTGTAGATCTTGAAGAG
GAAAAAGTCATAGAAAAAGGTCGATTAGGACCAGGACAAATGTTGGCAGTTGATTTTGAT
AAAAATAAAATCCTAAGAAATTGGGAGGTAAAATCTGAAGCAGCTCAAAGGCATGATTAT
AAAAGCCTCTTAAGTAATAGAACTATCAAAATTGACAATAGTGAGTGGGTTCAAGACTGC
AAACTAAAAGACCTTGAGTTGTTACAACAACAAACTGCATACGGTTTTTCAGCAGAAGAT
AATGATCTGATCTTAGATTCCATGGCTTCATTAGCTAAAGAACCTACTTATTGTATGGGC
GACGATATCCCATTAGCAGTGCTTTCTTCAAAGCCACATATTTTATATGACTATTTCAAG
CAAAGATTTGCGCAAGTGACCAATCCTCCTATTGACCCTCTGAGAGAAAAATTGGTAATG
AGTTTAGAGATGCATCTTGGTGAAAGATGTACACCATTTAAGATTAAAGATCCTAAACCT
TTTGTTCATTTACAAAGTCCAATTCTCAATGAGGAAGAACTCATTTCCATTAAAAAATCA
AAAATTAAATATCAAACAATTTCAACTTTGTTTGATATTGAGGAAGGTGTTCAAGGCTTA
GAGAACCAATTGCTAGCAATTTGCAAACAGAGTGAGCTCTCTATAAAAGAAGGTTGCTCT
CTAATTATTATTTCTGATAAGGGAATAAATCCTAAAAGAACTTTTATTCCTCCTTTACTT
GCTATTGGGGCAGTTCATCATTATCTTTTAAGAAAAGAAATAAGGCTAAAAGCTTCTCTA
ATTATTGAAACTGGTCAATGTTGGAGCACGCATCACTTGGCTTGTTTGATTGGTTATGGC
GCAAGCGCAGTTTGCCCTTGGTTGACCTTCGAAGCAGGAAGACACTGGTTAAAACATCCA
AAAACACAAAAACTCATTGATAGCAAAAAAATAAATCCATTATCAATAATTGATGTGCAA
GAAAATATAAAAAAAGCTCTAGAAGACGGTCTTAGAAAAATTCTTTCGAAAATTGGTATC
TCACTTTTATCTAGTTACCATGGCGCTCAAATTTTTGAAGCTGTGGGCCTTGGATCTGAC
TTAATAAAAATTGCTTTTGATGGTACAACAAGTCGCATCGCTGGCATAACGTTAAAAGAA
TTAACTAATGAAACACTTTCAATACATACGAAAGCCTATCCAGAGATAGATTTAAAAAAA
TTAGAATTTTTAGGATTTGTACAATTTAGAAATAATGGAGAATATCACTCAAATAATCCT
GAGATGTCCAAAATTTTACATTCAGCTGTAAAACAAGGACCAGGATATGATCATTTTGAA
ACTTACAAAAAACTCATTAGTAATAGACCGACAACATCTCTAAGAGATTTACTAACAATT
AATTCAAAAAGAAAAAGCATTCCATTAGAGAAAGTTGAAAGTATTGAATCAATTTGCAAA
AGGTTTTGTACTGGAGGAATGAGTTTGGGTGCTTTATCAAGAGAAGCACATGAAGTGTTA
GCAGTTGCAATGAATAGAATTGGTGGAAAAAGTAATAGTGGAGAAGGGGGAGAAGATCCA
GCTCGTTTTAATGTTTTAAATGATATCGATGAAAATACTCAATCAGCGACATTGCCATTT
ATCAAAGGTCTAGAAAATGGAGACACCGCATGCTCAGCTATTAAACAAATAGCATCAGGT
AGATTTGGAGTTACACCTGAATATCTAAGAAGTGGTAAACAACTCGAAATTAAAATGGCT
CAAGGTGCAAAACCTGGAGAAGGGGGACAATTGCCTGGTCCAAAAGTTGATTCTTACATT
GCAAAACTAAGAAATAGTAAACCTGGAGTAGCTCTAATATCTCCTCCTCCGCATCATGAT
ATTTATTCAATTGAAGATTTAGCTCAACTTATCCATGACTTACACCAAGTTCATCCAAAA
GCGAAAGTGAGCGTTAAACTTGTTTCTGAAATTGGTATAGGCACTATTGCTGCTGGAGTA
AGCAAAGCTAATGCAGATGTAATTCAAATTTCTGGCCACGACGGAGGTACAGGTGCTTCA
CCCCTAAGTTCTATTAAACATGCAGGTTTACCATGGGAACTAGGTGTTGCTGAGGTTCAT
AAATCTCTATTAGCAAATAACTTACGAGAAAGAGTAATTTTAAGAACTGATGGAGGTCTT
AAAACAGGCTGGGATGTAGTTATTGCAGCTTTACTAGGTGCTGAAGAATACGGTTTCGGT
TCTGTAGCGATGATCGCTGAAGGATGCATAATGGCTAGGGTTTGTCATACAAACAAGTGT
CCTGTTGGAGTTGCCACTCAAAAAGAAGAATTAAGAAAAAGATTTAAAGGTATTCCAGAA
AATGTTGTCAATTTTTTCTTGTATATTGCTGAAGAAGTAAGACAGATAATGAGTAGTATT
GGAGTTTCTAATATGGAAGAACTTATTGGTAATCAAGAATTTCTTTCTGCAAGAAATATC
GGGCTTCCAAAAACTTCTAATATCGATCTTTCTTCTTTAGTACATTCAACCACTGATAGA
TCATGGTTAAATCATTCAAAAAATGCTCATAGTAATGGTTCTGTATTAGAAGATGAGTTT
TTGTCTGATACTGAATTTATAGATTCAATAAAAAATCACAAAAAATTAACCAAAGAAATT
GAGATAAAAAATACAGATAGAAGTGTTTGTGCGAAAATATCTGGCGAAATCGCAGAACTT
CATGGAAATACAGGCTTTAATGGAGAACTCAATTTAAATTTCAAAGGGTATGCAGGACAG
AGCTTCGGTGCCTTTTTATTGAAGGGAATGAATGTTCAATTAATCGGAGAAGCTAATGAT
TATGTTTGCAAAGGAATGAATGGAGGAATACTAACAATAATTCCACCAAAAATAGATGTA
ATCTCCTCCGAACAAGTTATCCTTGGAAATACCTGCCTTTATGGAGCAACAGGAGGGAAA
TTATTTGCATTAGGAAAATCGGGAGAAAGATTTGCAGTAAGAAATAGTGGAGCTACAGCA
GTAACAGAGGGAGCAGGTGATCATTGTTGTGAATACATGACTGGCGGTAAAGTAGTTATT
CTAGGTTCCACAGGAAGGAATATTGGTGCGGGCATGACTGGTGGAATAGCTTTTATACTC
GATGAGAATAATGATTTAAGTAATAAAGTTAATAAAGAAATAGTCAGTATTCATAAAATA
ACTTCATCTAAGCAGGAAGATATTTTATTGGAAATTATTAAAGAATATCAAGCAAAAACA
AATAGCTTAAAGGCCTACAAAATAATTGAAAATTGGTCTGATTTCAAGAGTAATTTCAAA
TTAATTGTTCCCCCAAGCGAAGAAGAGATGCTTGGC
>AG-347-K16
TATCAAGATAGTTATTCACCAAATGGAATAATTGGTGAAAAGGATGCTTGTGGAGTTGGT
TTTATAGCAAATGTTAAAGGTATAGAGAGCAACTGGGTCCTCAAACAATCCCTAAAAGGG
CTTAACTGCATGGAGCATAGAGGAGGTTGTGGAGGAGATAGTGACTCAGGAGATGGAGCA
GGCATTTTATGTTCAATTCCATGGGGTTATTTAGATAAAGAAATGAATCTAATAAATTTA
GGTATGGTTTTTATGCCTAACAAAAAGGAGAAAATTGAAGAATGTAAATCAATATGTGAG
GAAGAAGCAGAAAAATTAAAAATCAAAGAAACATCTTGGAGAAAAGTTCCAGTTAATAAT
GAAATCTTAGGTCCTTTAGCCAAAGCAAATGTCCCATATATTAGTCAGTGGATTTTATAC
AAGGATAATCAGAATATTGAAAAGCTTTTGTTCCAGTTAAGGAAAAGAATTGAAAAAAAA
ATAAGAGAAACCTTTAAAAATTGTGAATTTTATTTTGCCTCACTTAGCTCTCAAACAGTT
GTGTACAAAGGTATGGTTAGGTCTGAAATATTATCTGAGTTTTATCAAGATCTAAAAAAC
GAGAATTTTAAGGTCTCGTTTTCTGTTTACCACAGGCGATTTAGTACCAATACTCTTCCA
AAATGGCCTCTTGCTCAGCCGATGAGATTCTTAGGGCACAACGGGGAAATCAATACTCTT
TTGGGAAATATTAATTGGGCAAAAGCATCCGAAACACATGTAGATGACTATTGGGGAGAA
TCAGCCTCTGAGATTAAACCTATCGTAGATGTGAATAAAAGTGATTCATCCAATCTTGAT
GCAACTCTTGAGATTAATATTCGTTCAGGCCAGCCGATAACCGATTCATTATTAAAACTT
GTTCCTGAAGCTTTTAGAGATCAACCAGAACTAGATAATAGAGAAGACATCAAAGCATTT
TATGAGTATTCAGCTAGTCTCCAAGAAGCATGGGATGGTCCAGCTCTACTAGTATTTGCA
GATGGTAATTTTGTTGGAGCAACGCTTGATAGGAATGGTCTAAGACCTGCAAGATATTCA
ATTACAAATGATGGATTTGTAGTAATGGGTTCCGAAACAGGAGTAGTAGATCTTGAAGAG
GAAAGAATTATTGAAAAAGGTAGATTAGGACCCGGACAAATGTTAGCAGTTGATTTTCAT
CAACATAGAATTCTAAGAAATTGGGAAGTAAAATCTGAAGCAGCTAAAAGGCATGATTAT
AAAAATCTGCTCAGTTATAGAACAATAAAAATTGAAAATAATGAATGGGTGAAAGACTGC
AAACTAAAAGACCTTGAGTTGTTGCAACAACAAACTGCATACGGTTTTTCAGCTGAAGAT
AATGACCTTATCTTAGATTCAATGGCTTCATTAGCTAAAGAGCCTACTTATTGCATGGGC
GACGACATCCCATTAGCAGTTCTTTCATCTAAGCCACACATTTTATACGACTACTTTAAG
CAAAGATTTGCGCAAGTTACTAATCCTCCTATTGACCCTCTGAGAGAAAAACTTGTAATG
AGTTTAGAGATGCATCTAGGAGAAAGATGTACACCATTTGAGATTAAAGATGCTAAACCT
TTTATTCATTTAAAAAGTCCGATTCTGAATGAGCAAGAACTCATTTCCATCAAAAAGTCA
AAAATTAAATCTCAGACAATTTCAAGTTTGTTTGATTTAGAGGAAGGTATTCAAGGCTTA
GAGAACCAATTAAAAGCAATTTGTAAACAGAGTGAGCTCTCAATAAGTGAAGGTTGCTCT
TTACTTATTATTTCTGATAAGGGAATTAATCCTAAAAAGACTTTTATACCTCCTTTACTT
GCTGTTGGAGCTATTCATCATTATCTTCTAAAAAAAGAAATCAGACTAAAAGCTTCTCTA
ATAATTGAGACCGGTCAATGTTGGAGCACTCATCACTTAGCTTGTTTAATTGGATATGGA
GCAAGTGCAGTTTGCCCTTGGTTGACCTTCGAAGCAGGTAGACACTGGTTAAAACATCCA
AAAACACAAAAACTCATTGATAGCAAAAAAATAAATCCATTATCAATAATTGATGTTCAA
GAAAATATTAAAAAAGCTCTAGAAGACGGTTTAAGAAAAATTCTCTCAAAAATAGGCATC
TCACTTTTATCTAGTTACCATGGTTCACAAATTTTTGAAGCTGTAGGCCTTGGATCTGAC
TTAATAAAAATTGCTTTTGATGGTACAACAAGCCGTATCGCTGGCATAACATTAAAAGAA
TTAACTAATGAAACACTTTCAATACATACAAAAGCCTATCCAGAGATCGATTTAAAGAAA
TTAGAATTTTTAGGATTTGTACAATTTAGAAATAATGGAGAATATCATTCCAATAACCCA
GAAATGTCCAAAGTTTTACATTCAGCGGTAAAACAAGGGCCAGGATACGATCATTTTGAA
ACTTACAAAAAACTTATTAGTAATAGACCGACAACATCCCTTAGAGATTTACTAACAATT
AATTCAAAAAGAAAAAGTATTCCATTAGAGGAAGTTGAAAGTGTTGAATCAATTTGCAAA
AGGTTCTGTACTGGAGGAATGAGTTTAGGTGCTTTATCCAGAGAAGCGCATGAAGTTTTA
GCAGTTGCAATGAATAGAATCGGTGGGAAAAGTAATAGTGGAGAAGGGGGAGAAGATCCA
GCTCGTTTTAATGTTTTAAATGATATCGATGAAAATACTCAATCAGCGACGTTGCCATTT
ATTAAAGGCTTAGAAAATGGAGATACCGCATGCTCAGCTATTAAACAAATAGCATCAGGA
AGATTTGGAGTTACACCTGAATATCTAAGAAGTGGTAAACAACTTGAAATTAAAATGGCT
CAAGGTGCAAAACCCGGAGAAGGGGGACAATTGCCTGGTCCAAAAGTTGATTCTTACATC
GCAAAACTAAGAAATAGTAAACCTGGAGTAGCTTTAATATCTCCTCCACCGCATCATGAT
ATTTATTCAATTGAAGATTTAGCTCAACTTATCCACGACTTACACCAAGTTCATCCAAAA
GCGAAAGTAAGCGTTAAACTTGTTTCTGAAATTGGTATAGGCACTATTGCTGCGGGAGTA
AGCAAAGCTAATGCAGATGTAATTCAAATATCAGGCCATGATGGAGGTACAGGTGCTTCA
CCTCTGAGTTCTATTAAACATGCAGGTTTACCATGGGAACTAGGTGTTGCAGAGGTTCAT
AAATCTCTTTTAGAGAATAACTTACGCGAAAGAGTAATTTTGAGAACGGATGGAGGTCTT
AAAACAGGCTGGGATGTAGTTATTGCAGCTTTACTAGGTGCTGAAGAATACGGTTTTGGT
TCTGTAGCGATGATTGCTGAAGGATGCATAATGGCTCGGGTTTGTCATACAAACAAGTGT
CCTGTTGGAGTTGCCACTCAAAAAGAAGAATTAAGAAAAAGATTTAAAGGTATTCCAGAA
AATGTTGTCAATTTTTTCTTGTATATTGCTGAAGAAGTAAGACAGATAATGAGTAGTATC
GGTGTTTCTAATATAGAAGAACTGATTGGTAATCAAGAATTTCTTTCTGCAAGAAATATC
AATCTTCCAAAAACTTCTAATATTGATCTTTCTTCATTAATACACTCAACCTCCGATAGA
TCATGGTTAAAACATTCAAAAAATGCCCATAGTAATGGTTCTGTATTAGAAGACGAGTTT
TTGTCTGAAACTAAATTTATAGATTCAATTAAAAATCACGAAATATTAACCAAAGAAATT
GAGATAAAAAATACAGATAGAAGTGTTTGCGCGAAAATATCAGGCGAAATCGCAGAACTA
CATGGCAACACTGGCTTCCATGGCGAACTCAACTTAAATTTCAAAGGATATGCAGGACAA
AGCTTTGGTGCCTTTTTATTGAAGGGAATGAATGTTCAATTAATCGGAGAAGCAAATGAT
TATGTTTGTAAAGGAATGAATGGAGGAATACTCACAATAATTCCACCAAAAATAGAAAAA
ACTTCCTCTGAACAGGTTATTTTAGGAAACACCTGTCTTTATGGAGCAACAGGTGGGAAA
TTATTTGCATTAGGAAAATCGGGAGAAAGATTTGCAGTAAGAAATAGTGGAGCTACAGCG
GTAACAGAAGGAGCAGGTGATCATTGTTGTGAATACATGACTGGTGGGAAAGTAGTTATT
CTAGGTTCCATAGGAAGGAATATTGGTGCGGGCATGACTGGTGGTATAGCTTTTATAATC
GATGAGAAGAACGATTTAAGTAGTAAAGTTAACAAGGAAATAGTTAGCATTCATAAAATA
ACTTCATCAAAGCAGGGAGATATCTTATTTGAAATTATTAGAGAATATCGAGCAAAAACA
AATAGCTTAAAGGCTGCCAAAATCATTGAAAATTGGTCTTATTACAAGAGTACTTTCAAA
TTAATAGTTCCCCCAAGCGAAGAAGAAATGCTTGGC
>AG-347-K17
TATCAAGATAGTTATTCCCCAAATGGAATAATTGGGGAGAAGGATGCATGTGGAGTTGGC
TTCATAGCAAATATTGAAGGGGTAGAAAGCAACTGGATTCTTAAACAATCCCTTAAAGGC
CTTAACTGCATGGAGCATAGAGGAGGTTGTGGAGGCGATAGTGACTCAGGAGATGGAGCA
GGCATCTTATGTTCAATTCCATGGGGATATCTAGAAGAGAAAATTAATCTAAAAAATTTA
GGCATGGTTTTTATGCCTAATAAAAAAGAAAAAATTGAAATATGTAAATCAATATGTGAT
GAAGAAGCAGAAAAATTAAAAGTCAACAAAACATCCTGGAGAACAGTACCTGTTAATAAT
GAAATCTTAGGTCCTTTAGCTAAAGCAAATGCTCCATTCATCTGTCAATGGATACTATGT
AAGGAACATAAGGATGTTGAAAGGCTTTTATTTCAATTAAGGAAAAGAATTGAGAAAAAA
ATAAGGGAAAATTTCAAAAACTGTGAATTTTATTTTGCCTCACTAAGTTCTCAAACAGTT
GTTTATAAAGGTATGGTTCGTTCTGAAATATTATCCGAATTTTATCAAGATCTAAAAGAA
GAGAGTTTTAAAGTTTCATTTTCTGTTTATCATCGTAGATTTAGTACTAATACACTTCCA
AAATGGCCACTAGCTCAGCCCATGAGATTTTTGGGTCATAATGGGGAAATAAATACTCTC
TTAGGCAATATTAATTGGGCTAAAGCTTCAGAAACATATATAGATGATTTTTGGGGAGAG
TTATCTAATGAAATTAAGCCCATTGTGGATGTAAACAAAAGTGATTCATCAAATCTTGAT
GCAACCCTTGAAATCAATATTCGTTCAGGTCAGCCCATCACTGACTCATTATTAAAACTT
GTTCCTGAAGCATTTAGAGATCAGCCAGAACTTGAGGAGAGAGAATATATAAAAGCTTTT
TATGAATATTCTGCAAGCCTTCAAGAAGCTTGGGATGGTCCAGCACTCCTTGTATTTGCT
GATGGGAATTTTGTCGGAGCAACGCTTGATAGAAATGGCCTAAGACCAGCAAGATATTCA
ATCACAAATGATGGTTTTGTAATAATGGGTTCTGAAACAGGAGTAGTAGATCTTGAAGAA
GAAAGAGTAATAGAAAAAGGTCGATTAGGACCGGGACAAATGTTGGCAGTTGATTTTCAT
CAGCATAGAATCCTAAGAAATTGGGAAGTAAAATCTGAAGCCGCTCAAAGGCATGATTAT
AAAAATCTTCTCAGTAATAGAACTATAAAAATTAAAAATAATGAATGGTTTAAAGACTGC
AAACTAAAAGACCTTGAGTTGTTGCAACAACAAACCGCATACGGATTTTCTGCGGAAGAT
AATGACCTTATCTTAGATTCAATGGCTTCATTAGCTAAAGAGCCTACTTATTGCATGGGC
GACGACATCCCTTTAGCAGTTCTTTCATCTAAGCCACATATTTTATATGACTACTTTAAG
CAAAGATTTGCGCAAGTTACTAATCCTCCTATTGACCCTCTGAGAGAAAAACTTGTAATG
AGTTTAGAGATGCATCTAGGAGAAAGATGCACACCATTTGAAATTAAAGACGCTAAACCT
TTTATTCAACTACAAAGTCCGATTCTAAATGAGGAAGAACTCAATTCCATCAAAAAATCA
AAAATTAAATCTCAGATAATTTCAAGTTTGTTTGATTTAGAGGACGGTATACAAGGCTTA
GAGAACCAATTAAAACTAATCTGTAAACAGAGTGAGCTGTCTATAAAAGAAGGTTGCTCT
TTAATTATCATTTCTGATAAGGGAATTAATCCTAAAAAGACTTTCATACCTCCTTTACTT
GCTGTTGGAGCAATTCATCATTATCTTCTTAAAAAAGAAATCAGGCTAAAAGCTTCTCTA
ATAATTGAGACCGGTCAATGTTGGAGCACACATCACTTAGCCTGTTTAATTGGATATGGA
GCAAGTGCAGTTTGCCCTTGGTTGACTTTCGAAGCAGGTAGACATTGGTTAAAACATCCA
AAAACACAAAAACTGATTGATAGCAAAAAAATAAATCCATTATCAATAGTTGATGTTCAA
GAAAATATTAAAAAAGCTTTAGAAGACGGTCTAAGAAAAATTCTCTCAAAAATAGGCATC
TCACTTTTATCTAGTTACCATGGTGCACAAATTTTTGAAGCTGTAGGCCTTGGATCTGAC
TTAATAAAAATTGCTTTTGATGGTACTACAAGTCGTATCGCTGGAATAACATTAAAAGAA
TTAACAAATGAAACACTTTCAATACATACGAAAGCCTATCCAGAGATCGATTTAAAGAAA
TTAGAATTTTTAGGATTTGTACAATTTAGAAATAATGGAGAATATCATTCCAATAACCCC
GAGATGTCCAAGATTTTACATTCGGCGGTAAAACAAGGGCCAGGATATGATCATTTTGAA
ACATACAAAAAACTTATCAGCAATAGACCGACAACATCTCTTAGAGATTTACTAACAATT
AATTCAAAAAGAAAAAGTATTCCATTAGAGGAAGTTGAAAGTATTGAATCAATTTGCGAA
AGGTTCTGTACTGGAGGAATGAGTTTAGGTGCTTTATCCAGAGAAGCGCATGAAGTTTTA
GCAGTTGCGATGAATAGAATTGGTGGAAAAAGTAATAGTGGAGAAGGGGGAGAAGATCCA
GCTCGTTTTAATGTTTTAAATGATATCGATGAAAATACTCAGTCAGCGACGTTGCCATTT
ATTAAAGGCTTAAAGAATGGAGACACGGCATGCTCCGCAATTAAACAAATAGCATCAGGA
AGATTTGGAGTTACACCTGAATATCTAAGAAGTGGTAAACAACTTGAAATTAAAATGGCT
CAAGGTGCAAAACCCGGAGAGGGGGGACAATTACCTGGTCCAAAAGTTGATTCTTACATC
GCAAAACTAAGAAATAGTAAACCTGGAGTGGCTTTAATATCTCCTCCCCCGCATCATGAT
ATTTATTCAATTGAAGATTTAGCTCAACTTATCCACGACTTACACCAAGTTCATCCAAAA
GCGAAAGTAAGCGTTAAACTTGTTTCTGAAATTGGTATTGGCACTATTGCTGCTGGAGTA
AGCAAAGCTAATGCAGATGTAATTCAAATTTCTGGACATGACGGAGGTACAGGTGCTTCG
CCCCTGAGTTCTATTAAACATGCAGGTTTACCATGGGAACTTGGTGTTGCTGAGGTTCAT
AAATCTCTCCTAGAGAATAACCTACGCAAAAGAGTAATTTTGAGAACTGATGGAGGTCTT
AAAACAGGCTGGGACGTAGTTATTGCAGCTTTATTAGGTGCTGAAGAATACGGTTTTGGT
TCTGTAGCGATGATTGCTGAAGGATGCATAATGGCTAGGGTTTGTCATACAAACAAGTGT
CCTGTTGGAGTTGCCACTCAAAAAGAAGAATTAAGAAAAAGATTTAAAGGCATTCCAGAA
AATGTCGTCAATTTTTTCTTGTATATTGCTGAAGAAGTAAGACAGATAATGAGTAGTATC
GGTGTTTCTAATATGGAAGAACTGATTGGTAATCAAGAATTTCTTTCTGCAAGAAATATC
GATCTTCCAAAAACTTCCAATATTGATCTTTCGTCTTTAGTACACTCAACCCTAGATAGA
TCATGGTTAAAACATTTAAAAACTGCCCATAGTAATGGTTCTGTATTAGAAGACGAGTTT
TTGTTGGATACTAAATTTATAGATTCAATTAAAAATCACGAAATATTAACCAAAGAAATT
GAGATAAAAAATACAGATAGAAGTGTTTGTGCGAAAATATCAGGCGAAATCGCAGAACTT
CATGGCAACACTGGCTTCAATGGCGAACTCAACTTAAATTTCAAAGGATATGCAGGGCAA
AGCTTTGGTGCATTTTTATTGAAGGGAATGAATGTTCAATTAATCGGAGAAGCTAATGAT
TATGTTTGTAAAGGAATGAATGGAGGAATACTCACAATAATTCCACCAAAAATAAATGAA
ATCTCCTCCGAACAAGTTATCCTAGGAAATACTTGTCTTTATGGAGCAACAGGTGGAAAA
TTATTTGCATTAGGTAAATCGGGAGAAAGATTTGCCGTTAGAAATAGTGGTGCTACAGCA
GTAACAGAAGGAGCAGGTGATCATTGTTGTGAATACATGACTGGTGGAAAAGTAGTTATT
CTAGGTTCCACAGGAAGGAATATTGGTGCGGGCATGACTGGTGGAATAGCTTTTATAATC
GATGAAAATAATGATTTAAGTAATAAAGTAAATAAAGAAATAGTAAGCATTCATCAAATA
ACTTCATCAAAGCAAGAAAATATTTTATTGGAAATTATTAGAGAATATCAAGCAAAAACA
AATAGCTTAAAAGCTGCCAAAATAATTGAAAATTGGCCTCATTTTAAGAGTGTTTTCAAA
TTGATTGTTCCCCCAAGCGAAGAAGAGATGCTTGGT
>AG-347-K18
TATCAAGATAGTTATTCCCCAAATGGAATAATCGGAGAGAAAGATGCGTGTGGAGTTGGT
TTTATAGCAAATGTAAAAGGGATAGAAAGTAATTGGATCCTTAAACAATCACTGAAAGGC
CTAAATTGCATGGAGCATAGAGGAGGATGTGGAGGAGATAGTGACTCTGGAGATGGAGCT
GGCATTTTATGTTCAATTCCTTGGAAATTCTTAGATTATGAAATGAATCACGAAAATTTA
GGCATGGTTTTTATGCCCAATAAAAAAGAAAAAATTGATGAATGTAAATCAATATGTGAT
GAAGAAGCTAAAAAATTGAACATCAATAAAACATTTTGGAGAACTGTACCTGTCAATAAT
GAAATCTTAGGTTCCTTAGCTAAGGCAAATGCTCCCTTCATATGTCAGTGGATTTTACAT
AAAGATAATCAGGATATTGAAAAGCTCTTATATCAATTAAGAAAAAGAATCGAAAAAAAA
ATAAGAGAATCCTATAAAAACTGTGAATTTTATTTTGCCTCACTAAGTTCTCAAACAGTT
GTTTACAAAGGTATGGTTAGATCTGAAATACTTTCTGAGTTCTATCAGGATCTAAAAAGG
GATAATTTTGAAGTATCATTTTCTGTTTATCATAGGAGGTTTAGTACTAATACACTCCCG
AAATGGCCGTTAGCTCAGCCCATGAGGTTTTTAGGTCATAATGGTGAAATAAATACTCTT
CTAGGCAATATCAACTGGGCTAAAGCTTCAGAAAAACACATAGATGATTTTTGGGGCGAG
TTATCAAACGAAATTAAGCCAATTGTAGATATAAATAAAAGTGATTCATCAAATCTTGAT
GCAACTCTTGAAATTAATATTCGTTCAGGTCAGCCCATTACAGACTCATTATTAAAACTT
GTTCCTGAAGCATTTAGAGACCAACCAGAACTTGAACAAAGAGAAGACATTAAGTTGTTT
TATGAGTATTCTGCAAGCCTACAAGAAGCTTGGGATGGTCCTGCTCTAATTGTCTTTGCA
GATGGAAATTTTGTAGGAGCAACACTTGATAGAAATGGTCTTAGACCAGCGAGATATTCA
ATAACAAATGATGGCTTTGTAATAATGGGTTCCGAAACAGGAGTAGTAGATCTTGAAGAA
GAAAGAGTAATAGAAAAAGGTCGTTTAGGGCCAGGACAAATGTTGGCGGTTGATTTTCAT
CAAAATAGAATTCTCAGAAATTGGGAGGTAAAATCTGAAGCAGCTCAAAGGCATGATTAT
AAAAACCTCCTAAGTAATAGAACTATCAAAATTGAGAATAGTGAATGGTTTAAAGACTGC
AAACTAAAAAACATTGAGTTATTACAACAACAAACTGCTTACGGTTTTTCAGCTGAAGAT
AATGATCTTATCTTGGATTCAATGGCTTCATTAGCAAAAGAGCCTACCTATTGCATGGGC
GACGATATACCATTAGCAGTGCTTTCTTCAAAGCCTCATATCATATATGACTATTTCAAG
CAAAGATTTGCGCAAGTTACGAATCCTCCTATTGATCCTTTGAGAGAAAAGCTGGTAATG
AGTTTAGAGATGCATCTTGGAGAAAGATGTACACCATTTGAAATTAAAGATCCTAAACCT
TTTGTTCATTTGCAGAGTCCAATTCTCAATGAAGAAGAACTGCTTTCCATTAAAAAATCA
AAAATTAAATCCCAAACAATTTCAAGTTTATTTGATATTGAGGAGGGTGTTCAAGGCTTA
GAGAACCAATTAAAAAGAATTTGTAAACAGAGTGAGCTCTTTATAAAAGAAGGTTGCTCT
TTAATTATTATTTCTGATAAGGGAATTAATCCTAAAAAGACTTTTATTCCTCCTTTACTT
GCTGTTGGAGCAATTCATCATTATCTTCTAAAAAAAGAAATTAGGCTAAAAGCCTCTTTA
ATTATTGAAACAGGTCAATGTTGGAGTACACATCACTTGGCGTGTTTGATTGGTTATGGT
GCAAGCGCGGTTTGCCCTTGGTTGACCTTCGAAGCAGGTAGACACTGGTTAAAACATCCA
AAAACACAAAAACTCATTGACAGCAAAAAAATAAATCCATTATCAATAATTGATGTTCAA
GAAAATATTAAAAAAGCTCTAGAAGACGGTCTAAGAAAAATTCTTTCGAAAATAGGCATC
TCACTTTTATCTAGTTACCATGGAGCTCAAATTTTTGAAGCTGTTGGCCTTGGATCTGAC
TTAATAAAAATTGCTTTTGATGGGACAACAAGCCGCATCGCTGGCATAACATTAAAAGAA
TTAACTAATGAAACACTTTCAATACATACAAAAGCCTATCCAGAGATCGATTTAAAAAAA
TTAGAATTTTTAGGATTTGTACAATTTAGAAATAATGGAGAATATCATTCCAATAACCCA
GAGATGTCCAAGGTTTTACATGCAGCTGTAAAAGAAGGATCAGGATACGATCATTTTGAA
ACTTACAAAAAACTCATTAGTAATAGACCTACTACATCTCTAAGAGACTTACTAACAATT
AACTCAAAAAGAAAAAAAATTCCATTAGATGAAGTTGAAAGTGTTGAATCAATTTGCAAA
AGGTTCTGTACTGGAGGAATGAGTTTGGGTGCTTTATCAAGAGAAGCACATGAAGTTTTA
GCAGTTGCAATGAATAGAATTGGTGGAAAAAGTAATAGTGGAGAAGGGGGAGAAGATCCA
AATCGTTTTCATGTTTTAAATGATATCGATGAAAATACTCAATCAGCGACTTTGCCATTT
ATTAAAGGTTTAGAAAATGGAGACACCGCATGTTCAGCTATTAAACAAATAGCATCAGGT
AGATTTGGAGTTACTCCTGAATATCTAAGAAGTGGTAAACAACTCGAAATTAAAATGGCT
CAAGGTGCAAAACCTGGAGAAGGGGGGCAATTACCTGGTCCCAAAGTTGATTCTTACATC
GCAAAACTAAGAAATAGTAAACCTGGAGTAGCTCTAATATCTCCCCCCCCGCATCATGAT
ATTTACTCAATTGAAGATTTAGCTCAACTTATTCATGACTTACACCAAGTTCATCCAAAA
GCGAAAGTAAGCGTTAAACTTGTTTCTGAAATTGGTATAGGCACTATTGCTGCTGGAGTA
AGCAAAGCCAATGCTGATGTAATTCAAATTTCAGGCCATGACGGAGGTACAGGGGCTTCA
CCTTTAAGTTCTATTAAACATGCAGGTTTACCATGGGAACTAGGAGTTGCTGAGGTTCAT
AAATCTCTCTTAGACAATAACTTACGTGAGAGAGTACTTTTGAGAACTGATGGAGGTCTT
AAAACAGGCTGGGATGTTGTTATTGCAGCTTTACTAGGTGCTGAAGAATACGGTTTTGGT
TCTGTAGCGATGATTGCAGAAGGATGCATAATGGCTAGAGTTTGCCATACAAACAAGTGT
CCTGTTGGAGTCGCCACTCAAAAAGAAGAATTAAGAAAAAGATTTAAAGGTATTCCAGAA
AATGTTGTCAATTTTTTCTTATATATTGCTGAAGAAGTAAGACAAATAATGAGTAGTATC
GGTGTTTCTAATATGGAAGAACTGATAGGTAATCAAGAATTTCTTTCTGCAAGAGATATC
GATCTTCCAAAAACTTCTAATATCGATCTGTCTTCTTTAATACATTCAACCACTGATAGA
TCATGGTTAAAACATTCAAAAAAAGCTCATAGTAATGGTTCTGTATTAGAAGACGAGTTT
TTATCTGATAATGAATTTATAGATTCAATTAAAAATCACGGAAAATTAACCAAAGAAATT
GAGATAAAAAATACAGATAGAAGTGTTTGTGCGAAAATCTCAGGCGAAATAGCTGAAATT
CATGGCAACACTGGCTTCAATGGCGAACTCAACTTAAATTTCAAAGGGTATGCTGGACAG
AGCTTTGGTGCCTTTTTATTGAGGGGAATGAATGTTCAATTAATAGGAGAAGCTAATGAT
TATGTTTGTAAAGGAATGAATGGAGGAATACTCACAATAATTCCACCAAAAATAGATAAA
ATCTCCTCTGAACAAGTCATACTGGGAAATACTTGCCTTTATGGAGCAACAGGTGGAAAA
TTATTTGCATTAGGAAAATCGGGAGAAAGATTTGCAGTAAGAAATAGTGGTGCTATTGCA
GTAACAGAGGGGGCAGGTGATCATTGTTGTGAATACATGACTGGTGGGAAAGTAGTGATT
TTAGGCTCAACAGGAAGAAATATTGGTGCGGGGATGACTGGAGGAATTGCTTTTATAATC
GATGAGAATAATGATTTAAGTAATAAAGTTAATAAAGAAATAGTTAGCATTCATAAAATA
ACTTCATCTAAGCAAGAAGATATTTTATTGGAAATTATTAGAGAATATCGATCAAAAACA
AATAGCCTAAAGGCTACCAAGATAATTGAGAATTGGTCTTATTTCAAGAATAATTTCAAA
TTAATTGTTCCCCCAAGCGAAGAAGAGATGCTTGGC
>AG-347-K20
TATCAAGATAGTTATTCCCCAAATGGAATAATTGGGGAGAAAGATGCGTGCGGAGTCGGT
TTCATAGCAAACGTTGAAGGTATAGAAAGCAACTGGATCCTCAAACAATCTCTAAAGGGC
CTCAACTGCATGGAGCATAGAGGAGGTTGTGGAGGAGATAGTGACTCAGGAGATGGAGCA
GGCATTTTATGTTCAATTCCATGGGGATATCTAGAAGAGAAAATTAATCTAAAAAATTTA
GGCATGGTTTTTATGCCTAATAAAAAAGAAAAAATTGAAATATGTAAATCAATATGTGAT
GAAGAAGCAGAAAAATTAAAAGTCAACAAAACATTTTGGAGAACAGTACCGGTTAATAAT
GAAATCTTAGGTCCTTTAGCTAAAGCAAATGCTCCATTCATCTGTCAGTGGATCTTAAAT
AAAGATCATAAGGATGTTGAAAGGCTTTTATTTCAATTAAGGAAAAGAATTGAGAAAAAA
ATAAGAGAAACTTTCAAAAACTGTGAATTTTATTTTGCCTCACTAAGTTCTCAAACAGTT
GTTTATAAAGGTATGGTTCGCTCTGAAATATTATCCGAGTTTTATCAAGATCTAAAAGAA
GAGAGTTTTAAAGTTTCATTTTCTGTTTATCATCGTAGATTTAGTACTAATACACTTCCA
AAATGGCCACTAGCTCAGCCCATGAGATTTTTGGGTCATAATGGCGAAATAAATACTCTC
TTAGGCAATATTAATTGGGCTAAAGCTTCAGAAACACATATAGATCATTTTTGGGGAGAA
TTATCTAATGAAATTAAGCCCATTGTAGATGTAAACAAAAGTGATTCATCAAATCTTGAT
GCAACCCTTGAAATCAATATTCGTTCAGGTCAGCCCATTACTGACTCATTATTAAAACTT
GTTCCTGAAGCATTTAGAGATCAACCAGAACTTGAGGAGAGAGAGTATATAAAAGCTTTT
TATGAATATTCTGCAAGCCTACAAGAAGCTTGGGATGGTCCAGCACTCCTTGTATTTGCT
GATGGAAATTTTGTCGGAGCAACGCTTGATAGAAATGGCCTAAGGCCAGCAAGATATTCA
ATCACAAATGATGGTTTTGTAATAATGGGTTCTGAAACAGGAGTAGTAGATCTTGAAGAA
GAAAGAGTAATAGAAAAAGGTCGATTAGGACCGGGACAAATGTTGGCAGTTGATTTTCAT
CAGAATAGAATCCTAAGAAATTGGGAAGTAAAATCTGAAGCCGCTCAAAGGCATGATTAT
AAAAATCTTCTCAGTAATAGAACTATAAAAATTGAAAATAATGAATGGGTTAAAGACTGC
ACACTAAAAGACCTTGAGTTGTTGCAACAACAAACTGCATACGGGTTTTCAGCGGAAGAT
AATGACCTTATCTTAGATTCAATGGCTTCATTAGCTAAAGAACCTACTTATTGCATGGGC
GACGACATCCCATTAGCAGTTCTCTCATCTAAGCCACATATTTTGTACGACTACTTTAAG
CAAAGATTTGCGCAAGTTACTAATCCTCCTATTGACCCTCTGAGAGAAAAACTTGTAATG
AGTTTAGAGATGCATCTAGGAGAAAGATGTACACCATTTGAAATTAAAGATGCTAAACCT
TTTATTCATTTGCAAAGTCCGATTCTAAATGAGGAAGAACTCATTTCCATCAAACAATCA
AAAATTAAATCTCAGACAATTTCAAGTTTGTTTGATTTAGAGGAAGGTATTCAAGGCTTA
GAGAACCAATTAACACTAATCTGTAAACAGAGTGAGCTTTCTATAAAAGAAGGATGCTCT
TTAATTATCATTTCTGATAAGGGAATTAATCCTAAAAAGACTTTCATACCTCCTTTACTT
GCTGTTGGAGCAATTCATCATTATCTTCTTAAAAAAGAAATCAGGCTAAAAGCTTCTCTA
ATAATTGAGACCGGTCAATGTTGGAGCACACATCACTTAGCTTGTTTAATTGGATATGGA
GCAAGTGCAGTTTGCCCTTGGTTGACCTTCGAAGCAGGTAGACACTGGTTAAAACATCCA
AAAACACAAAAACTCATTGATAGCAAAAAAATAAATCCATTATCAATAGTTGATGTTCAA
GAAAATATTAAAAAAGCTCTAGAAGACGGTCTAAGAAAAATTCTCTCAAAAATAGGCATC
TCACTTTTATCTAGTTACCATGGTGCACAAATTTTTGAAGCTGTAGGCCTTGGATCTGAC
TTAATAAAAATTGCTTTTGATGGTACAACAAGTCGTATCGCTGGCATAACATTAAAAGAA
TTAACTAATGAAACACTTTCAATACATACGAAAGCCTATCCAGAGATCGATTTAAAGAAA
TTAGAATTTTTAGGATTTGTACAATTTAGAAATAATGGTGAATACCATTCCAATAACCCA
GAGATGTCCAAAATTTTACATTCGGCGGTAAAACAAGGGGCCGGATACGATCATTTTGAA
ACTTACAAAAAACTTATTAGTAATAGACCGATAACATCTCTTAGAGATTTACTAACAATT
AATTCAAAAAGAAAAAGTATTCCATTAGAGGAAGTTGAAAGTGTTGAATCAATTTGCAAA
AGGTTCTGCACTGGAGGAATGAGTTTAGGTGCTTTATCCAGAGAAGCGCATGAAGTTTTA
GCAGTTGCAATGAATAGAATTGGTGGAAAAAGTAATAGTGGAGAAGGGGGAGAAGATCCA
GCTCGTTTTAATGTTTTAAATGATATCGATGAAAATACTAAGTCAGCGACGTTGCCATTT
ATTAAAGGCTTAAAGAATGGAGACACCGCATGCTCAGCTATTAAACAAATAGCATCAGGA
AGATTTGGAGTTACACCTGAATATCTAAGAAGTGGTAAACAACTCGAAATTAAAATGGCT
CAAGGTGCAAAACCCGGAGAGGGGGGACAATTACCTGGTCCAAAAGTTGATTCTTACATT
GCAAAACTAAGAAATAGTAAACCTGGAGTAGCTTTAATATCTCCTCCCCCGCATCATGAT
ATTTATTCAATTGAAGATTTAGCTCAACTTATCCACGACTTACACCAAGTTCATCCAAAA
GCGAAAGTAAGCGTTAAACTTGTTTCTGAAATTGGTATAGGCACTATTGCTGCTGGAGTA
AGCAAAGCTAATGCAGACGTAATTCAAATATCAGGCCATGACGGAGGCACAGGTGCTTCA
CCCCTGAGTTCTATTAAACATGCAGGTTTACCATGGGAACTTGGTGTTGCTGAAGTTCAT
AAATCTCTCTTAGAGAATAACTTACGCGAAAGAGTAATTTTGAGAACTGATGGAGGTCTT
AAAACAGGCTGGGACGTAGTTATTGCATCTTTACTAGGTGCTGAAGAATACGGTTTTGGT
TCTGTAGCGATGATTGCTGAAGGATGCATAATGGCTCGGGTTTGTCATACAAACAAGTGT
CCTGTTGGAGTTGCCACTCAAAAAGAAGAATTAAGAAAAAGATTTAAAGGTATTCCAGAA
AATGTTGTCAATTTTTTCTTGTATATTGCTGAAGAAGTAAGACAGATAATGAGTAGTATC
GGTGTTTCTAATATGGAAGAACTGATTGGTAATCAAGAATTTCTTTCTGCAAGAAATATC
GATCTTCTAAAAACTTCTAATATTGATCTTTCTTCTTTAGTAAACTCAACCCCTGATAGA
TCATGGTTAAAACATTTAAAAACTGCCCATAGTAATGGGTCTGTATTAGAAGACGAGTTT
TTGTCTGATACTAAATTTATAGATTCAATTAAAAATCACGAAATATTAACCAAAGAAATT
GAGATAAAAAATACAGATAGAAGTGTTTGTGCGAAAATATCAGGTGAAATCGCAGAAATT
CACGGCAACACTGGCTTCAGTGGCGAACTTAACTTAAATTTCAAAGGATATGCAGGACAA
AGCTTTGGTGCCTTTTTATTGAAGGGTATGAATGTTCAATTAATCGGAGAAGCTAATGAT
TATGTTTGTAAAGGAATGAATGGAGGAATACTCACAATAATTCCACCAAAAATAAATGAA
ATCTCCTCCGAACAAGTCATCCTAGGAAATACTTGTCTTTATGGAGCAACAGGTGGGAAA
TTATTTGCATTAGGAAAATCGGGAGAAAGATTTGCGGTTAGAAATAGTGGTGCTACAGCG
GTAACAGAGGGAGCAGGTGATCATTGTTGTGAATACATGACTGGTGGAAAAGTTGTTATT
CTAGGTTCCACAGGAAGGAATATTGGTGCGGGCATGACTGGTGGAATAGCTTTTATAATC
GATGAAAATAATGATTTAAGTAATAAAGTAAATAAAGAAATAGTAAGCATTCATCAAATA
ACTTCATCAAAGCAGGAAAATATCTTAATGGAAATTATTAGAGAATATCAAGCAAAAACA
AATAGCTTAAAAGCTGCCAAAATAATTGAAAATTGGTCTCATTTTAAGAGTACTTTCAAA
TTGATTGTTCCCCCAAGCGAAGAAGAGATGCTTGGT
>AG-347-L17
TATCAAGATAGTTATTCCCCAAATGGAATAATTGGCGAGAAAGATGCGTGTGGAGTTGGT
TTCATAGCAAATATTAAAGGGATAGAAAGCAATTGGATCCTAAAACAGTCCCTAAAAGGC
CTTAACTGCATGGAACATAGAGGGGGTTGTGGAGGAGATAGTGATTCAGGAGATGGAGCG
GGCATTTTATGTTCAATTCCATGGGGATATCTAGAAAAGGAAATTTATCTAAAAAATTTA
GGCATGGTTTTTATGCCTAATAAAAAAGAAAAAATTGAAGTATGTAAATCAATATGTGAT
CAAGAAGCAGAAAAATTAAAAGTCAACAAAACATATTGGAGAAAAGTACCTGTTAATAAT
GAAATCTTAGGTCCTTTAGCTAAAGCAAATGCTCCATTCATCTGTCAGTGGATTTTATAT
AAAGATCATCAGGATGTTGAAAGGCTTTTATTTCAATTAAGGAAAAGAATTGAGAAAAAA
ATAAGAGAAACTTTCAAAAACTGTGAATTTTATTTTGCCTCACTAAGTTCTCAAACAGTT
GTTTATAAAGGTATGGTTCGTTCTGAAATATTGTCCGAGTTTTATCAAGATCTAAAAGAA
GAAAACTTTAAAGTTTCATTTTCTGTTTATCATCGAAGATTTAGTACTAATACACTTCCA
AAATGGCCACTAGCTCAACCTATGAGATTTTTGGGTCATAATGGCGAAATAAATACTCTC
TTAGGTAATATCAACTGGGCTAAAGCTTCAGAAACACATATAGATGATTTTTGGGGAGAT
TTATCTAATGAAATCAAGCCTATTGTAGATGTAAACAAAAGTGATTCATCAAATCTTGAT
GCAACCCTTGAAATCAATATTCGTTCAGGTCAGCCCATTACTGACTCATTATTAAAACTA
GTTCCTGAAGCATTTAGAGATCAACCAGAACTTGAGCAGAGAGAAGATATAAAAGCCTTT
TATGAATATTCTGCAAGCCTACAAGAAGCTTGGGATGGTCCAGCACTCCTTGTATTTGCT
GATGGAAATTTTGTCGGAGCAACGCTTGATAGAAATGGCCTAAGACCAGCAAGATATTCA
ATCACAAATGATGGTTTTGTAATAATGGGTTCTGAAACAGGAGTAGTAGATCTTGAAGAA
GAAAGAGTAATAGAAAAAGGTCGATTAGGACCGGGACAAATGTTGGCAGTTGATTTTCAT
CAGAATAGAATCTTAAGAAATTGGGAAGTAAAATCTGAAGCCGCTCAAAGGCATGATTAT
AAAAATCTTCTCAGTAATAGAACTATAAAAATTGAAAATAATGAATGGGTTAAAGACTGC
AAACTAAAAGACCTTGAGTTGTTGCAACAACAAACTGCATACGGTTTTTCAGCGGAAGAT
AATGACCTTATCTTAGATTCAATGGCTTCATTAGCTAAAGAGCCTACTTATTGCATGGGC
GACGACATCCCATTAGCAGTTCTTTCATCAAAGCCACATATTTTATACGACTACTTTAAG
CAAAGATTTGCGCAAGTTACTAATCCTCCTATTGACCCTCTAAGAGAAAAACTTGTAATG
AGTTTAGAGATGCACTTAGGAGAAAGATGTACACCATTTGAAATTAAAGATGCTAAACCT
TTTGTTCATTTACAAAGTCCGATTCTTAATGAGGAAGAACTCATTTCCATCAAAAAATCA
AAAATTAAATCTCAGACAATTTCAAGTTTGTTTGATTTAGAGGACGGTATTCAAGGCTTA
GAGAACAAATTAAAAGCAATCTGTAAACAGAGTGAGCTGTCTATAAAAGAAGGTTGCTCT
TTAATTATTATTTCTGATAAGGGAATTAATCCTAAAAAGACTTTTATACCTCCTTTACTT
GCTGTTGGAGCAATTCATCATTATCTTCTTAAAAAAGAAATTAGGCTAAAAGCCTCTCTA
ATAATTGAGACCGGTCAATGTTGGAGCACACATCACTTAGCTTGTTTAATTGGATATGGA
GCAAGTGCCGTTTGCCCTTGGTTGACTTTTGAAGCGGGTAGACACTGGTTAAAACATCCA
AAAACACAAAAACTGATTGATAGCAAAAAAATAAATCCAATATCAATAGTTGATGTTCAA
GAAAATATTAAAAAAGCTCTAGAAGACGGTCTAAGAAAAATTCTCTCAAAAATAGGCATC
TCACTTTTATCTAGTTACCATGGCGCACAAATTTTTGAAGCTGTAGGCCTTGGATCTGAC
TTAATAAAAATTGCTTTTAATGGTACAACAAGTCGTATCGCTGGCATAACATTAAAAGAA
TTAACTAATGAAACACTTTCAATACATACGAAAGCCTATCCAGAGATCGATTTAAAGAAA
TTAGAATTTTTAGGATTTGTACAATTTAGAAATAATGGAGAATATCATTCAAATAATCCA
GAGATGTCCAAAGTTTTACATTCAGCGGTAAAACAAGGGCCAGGATACGATCATTTTGAA
ACTTACAAAAAACTTATTAGTAATAGACCGACAACATCTCTTAGAGATTTACTAACAATT
AATTCAAAAAGAAAAAGTATTCCATTAGAGGAAGTTGAAAGTGTTGAATCAATTTGCAAA
AGATTCTGTACTGGAGGAATGAGTTTAGGTGCTTTATCAAGAGAAGCGCATGAAGTTTTA
GCAGTTGCAATGAACAGAATTGGAGGAAAAAGTAATAGTGGAGAAGGGGGAGAAGATCCA
GCTCGTTTTAATGTTTTAAATGATATTGATGAAAATACTCAGTCAGCGACGTTGCCATTT
ATTAAAGGCTTAGAGAATGGAGACACCGCATGCTCAGCTATTAAACAAATAGCATCAGGA
AGATTTGGAGTTACACCTGAATATCTAAGAAGTGGTAAACAACTCGAAATTAAAATGGCT
CAAGGAGCAAAACCCGGAGAGGGGGGACAATTACCTGGTCCAAAAGTTGATTCTTACATC
GCAAAACTAAGAAATAGTAAACCTGGAGTAGCTTTAATATCTCCTCCCCCGCATCATGAT
ATTTATTCAATTGAAGATTTAGCTCAACTTATCCACGACTTACACCAAGTTCATCCAAAA
GCGAAAGTAAGCGTTAAACTGGTTTCTGAAATTGGTATTGGCACTATTGCTGCTGGAGTA
AGCAAAGCTAATGCAGATGTAATTCAAATATCAGGTCATGATGGAGGTACAGGTGCTTCA
CCCTTGAGTTCTATTAAACATGCAGGTTTACCATGGGAACTAGGTGTAGCTGAGGTTCAT
AAATCTCTCTTAGAGAATAACTTACGCGAAAGAGTAATTTTGAGAACTGATGGAGGTCTC
AAAACAGGCTGGGACGTAGTTATTGCAGCTTTACTAGGTGCTGAAGAATATGGTTTTGGT
TCAGTAGCGATGATTGCTGAAGGATGCATAATGGCTAGGGTTTGTCATACAAACAAGTGT
CCTGTTGGAGTTGCTACTCAAAAAGAAGAATTAAGAAAAAGATTTAAAGGTATTCCAGAA
AATGTTGTCAATTTTTTCTTGTATATTGCTGAAGAAGTAAGACAGATAATGAGTAGTATC
GGTGTTTCTAATATGGAAGAACTTATTGGTAATCAAGAATTTCTTTCTGCAAGAAATATC
GATCTTCCAAAAACTTCCAATATTGATCTTTCTTCTTTAGTACACTCAACCCCTGATAGA
TCATGGTTAAAACATTCAAAAACTGCCCATAGTAATGGTTCTGTATTAGAAGACGAGTTT
TTGTCTGATACTGAATTTATAGATTCAATTAAAAATCACGAAATATTAAGCAAAGAAATT
GAGATAAAAAATACAGATAGAAGTGTTTGTGCGAAAATATCAGGCGAAATCGCAGAACTT
CACGGCAACACTGGCTTCAATGGCAAACTCAACTTAAATTTCAAAGGATATGCAGGACAA
AGCTTTGGTGCCTTTTTATTGAAGGGAATGAATGTTCAATTAATCGGAGAAGCTAATGAT
TATGTTTGTAAAGGAATGAATGGAGGCATACTCACAATTATTCCACCAAAAATAAATGAA
ATCTCCTCCGAACAAGTCATTTTAGGAAACACCTGTCTTTATGGGGCAACTGGTGGGAAA
TTATTTGCATTAGGAAAATCGGGAGAAAGATTTGCTGTAAGAAATAGTGGTGCTACAGCG
GTAACAGAAGGAGCAGGTGATCATTGTTGTGAATACATGACTGGTGGGAAAGTAGTTATT
TTAGGTTCCACAGGAAGGAATATTGGTGCGGGCATGACTGGTGGAATAGCTTTTATAATC
GATGAGAAGAATGATTTAAGTAATAAAGTTAACAAGGAAATAGTTAGCATTCATAAAATA
ACTTCATCAAAGCAGGAAGACATCTTATTGGAAATTATTAGAGAATATCGAGAAAAAACA
AATAGCTTAAAGGCTGCCAAAATTATTGAAAATTGGTCTTATTACAAAAGTACTTTCAAA
TTAATAGTTCCCCCAAGCGAAGAAGAGATGCTTGGT
>AG-347-L20
TATCAAGATAGTTATTCCCCAAATGGAATAATTGGGGAGAAAGATGCGTGTGGAGTAGGT
TTCGTAGCAAATGTTGAAGGTATAGAAAGCAACTGGATCCTTAAACAATCTCTAAAGGGC
CTCAACTGCATGGAGCATAGAGGCGGTTGTGGAGGCGATAGTGACTCAGGAGATGGAGCA
GGCATTTTATGTTCAATTCCATGGGGATATCTAGAAGAGAAAATTAATCTAGAAAATTTA
GGCATGGTTTTTATGCCTAATAAAAAAGAAAAAATTGAAATATGTAAATCAATATGTGAT
GAAGAAGCAGAAAAATTAAAAATCAACAAAACATCTTGGAGAACAGTACCTGTCAATAAT
GAAATCTTAGGTCCTTTAGCTAAAGCAAATGCTCCATTCATCAGTCAGTGGATTTTATAT
AAAAATCTTAAGGATGTTGAAAGGCTTTTATTTCAATTAAGGAAAAGAATTGAGAAAAAA
ATAAGAGAAACTTTCAAAAACTGTGAGTTTTATTTTGCCTCACTAAGTTCTCAAACAGTT
GTTTATAAAGGTATGGTTCGCTCTGAAATATTATCCGAGTTTTATCAAGATCTAAAAGAA
GAGAGTTTTAAAGTTTCATTTTCTGTTTATCATCGTAGATTTAGTACTAATACACTTCCA
AAATGGCCACTAGCTCAGCCCATGAGATTTTTGGGTCATAATGGCGAAATAAATACTCTC
TTAGGCAATATTAATTGGGCTAAAGCTTCAGAAACACATATTGATGATTTTTGGGGAGAG
TTATCTAATGAAATAAAGCCTATTGTAGATGTAAACAAAAGTGATTCATCGAATCTTGAT
GCAACCCTTGAAATCAATATTCGTTCAGGTCAGCCCATTACTGACTCATTATTAAAACTT
GTTCCTGAAGCATTTAGGGATCAACCAGAACTTGAGGAGAGAGAGTATATAAAAGCTTTT
TATGAATATTCTGCAAGCCTACAAGAAGCCTGGGATGGTCCAGCACTCCTTGTATTTGCT
GATGGAAATTTTGTCGGAGCAACGCTTGATAGAAATGGCCTAAGACCAGCAAGATATTCA
ATCACAAATGATGGTTTTGTAATAATGGGTTCTGAAACAGGAGTAGTAGATCTTGAAGAA
GAAAGAGTAATAGAAAAAGGTCGATTAGGACCGGGACAAATGTTGGCAGTTGATTTTCAT
CAGAATAGAATCCTAAGAAATTGGGAAGTAAAATCTGAAGCCGCTCAAAGGCATGATTAT
AAAAATCTTCTCAGTAATAGAACTATCAAAATTGAAAATAATGAATGGGTTAAAGACTGC
AAACTAAAAGACCTTGAGTTGTTGCAACAACAAACTGCATACGGGTTTTCAGCGGAAGAT
AATGACCTTGTCTTAGATTCAATGGCTTCATTAGCTAAAGAGCCTACTTTTTGCATGGGC
GACGACATCCCATTAGCAGTTCTTTCATCTAAGCCACATATATTATACGACTACTTTAAG
CAAAGATTTGCGCAAGTTACTAATCCTCCTATTGACCCTCTGAGAGAAAAACTTGTAATG
AGTTTAGAGATGCATCTAGGAGAAAGATGTACACCATTTAAAATTAAAGATGCAAAACCT
TTTATTCATTTACAAAGTCCTATTTTAAATGAGGAAGAACTCATTTCCATCAAAAAATCA
AAAATTAAATCTCAGACAATTTCAAGTTTGTTTGATTTAGAGGAAGGTATTAAAGGCTTA
GAGAACCAATTAAAACTAATTTGTAAACAGAGTGAGCTGTCTATAAAAGAAGGTTGCTCT
TTAATTATCATTTCTGATAAGGGAATTAATCCTAAAAAGACTTTCATACCTCCTTTACTT
GCTGTTGGAGCAATTCATCATTATCTTCTTAAAAAAGAAATCAGGCTAAAAGCTTCTCTA
ATAGTTGAGACCGGTCAATGTTGGAGCACACATCACTTAGCTTGTTTAATTGGATATGGA
GCAAGTGCAGTTTGCCCTTGGTTGACCTTCGAAGCAGGTAGACACTGGTTAAAACATCCA
AAAACACAAAAACTCATTGAAAGCAAAAAAATAAATCCATTATCAATAGTTGATGTTCAA
GAAAATATTAAAAAAGCTCTAGAAGACGGTCTAAGAAAAATTCTCTCAAAAATAGGTATC
TCACTTTTATCTAGTTACCATGGTGCACAAATTTTTGAAGCTGTAGGCCTTGGATCTGAC
TTAATAAAAATTGCTTTTGATGGTACAACAAGTCGTATCGCTGGCATAACATTAAAAGAA
TTAACTAATGAGACACTTTCAATACATACGAAAGCCTATCCAGAGATTGATTTAAAGAAA
TTAGAGTTTTTAGGATTTGTACAATTTAGAAATAATGGGGAATATCATTCCAATAACCCA
GAGATGTCCAAAGTTTTACATTCGGCTGTAAAACAAGGGCCAGGATACGATCATTTTGAA
ACTTACAAAAAACTTATTAGTAATAGACCGACAACATCTCTTAGAGATTTACTAACAATT
AATTCAAAAAGAAAAAGTATTCCATTAGAGGAAGTTGAAAGTGTTGAATCAATTTGCAAA
AGGTTCTGTACTGGAGGAATGAGTTTAGGTGCTTTATCTAGAGAAGCGCATGAAGTTTTA
GCAGTTGCAATGAATAGAATTGGTGGAAAAAGTAATAGTGGAGAAGGGGGAGAAGATCCA
GCTCGTTTTAATGTTTTAGATGATATCGATGAAAATACTGAGTCAGCGACGTTGCCATTT
ATTAAAGGCTTAAAGAATGGAGACACCGCATGCTCCGCTATTAAACAAATAGCTTCAGGA
AGATTTGGAGTTACACCTGAATATCTAAGAAGTGGTAAACAACTCGAAATTAAAATGGCT
CAAGGCGCAAAACCTGGGGAGGGGGGACAATTACCTGGTCCAAAAGTTGATTCTTACATC
GCAAAACTAAGAAATAGTAAACCTGGAGTAGCTTTAATATCTCCTCCCCCGCATCATGAT
ATTTATTCAATTGAAGATTTAGCTCAACTTATCCACGACTTACACCAAGTTCATCCAAAA
GCGAAAGTAAGCGTTAAACTTGTTTCTGAAATTGGTATAGGCACTATTGCCGCTGGAGTA
AGCAAAGCTAATGCAGATGTAATTCAAATATCAGGCCATGACGGAGGTACAGGTGCTTCA
CCCCTTAGTTCTATCAAACATGCAGGTTTACCATGGGAACTTGGTGTTGCTGAGGTTCAT
AAATCTCTCTTAGAGAATAACTTACGCGAAAGAGTAATTTTGAGAACTGATGGAGGTCTT
AAAACAGGCTGGGACGTAGTTATTGCAGCTTTACTAGGTGCTGAAGAATACGGTTTTGGT
TCTGTAGCGATGATTGCTGAAGGATGCATAATGGCTCGGGTTTGTCATACAAACAAGTGT
CCTGTTGGAGTTGCCACTCAAAAAGAAGAATTAAGAAAAAGATTTAAAGGTATTCCAGAA
AATGTCGTCAATTTTTTCTTGTATATTGCTGAAGAAGTAAGACAGATAATGAGTAGTATC
GGTGTCTCTAATATGGAAGAACTGATTGGTAATCAAGAATTTCTTTATGCAAGAAATATC
GATCTTCCAAAAACTTCTAATATTGATCTTTCTTCTTTAGTAGACTCAACCCCTGATAGA
TCATGGTTAAAACACTTAAAAACTGCCCATAGTAATGGTTCAGTATTAGAAGACGAGTTT
TTGTCTGATAATAAATTTTTAGATTCAATTAAAAATCACGAAATATTAACCAAAGAAATT
AAGATAAAAAACACAGATAGAAGTGTTTGTGCGAAAATATCAGGCGAAATCGCAGAACTT
CACGGCAACACTGGCTTCAATGGTGAACTCAACTTAAATTTCAAAGGATATGCAGGACAA
AGCTTTGGTGCCTTTTTATTGAAGGGAATGAATGTTCAATTAATCGGAGAAGCTAATGAT
TATGTTTGTAAAGGAATGAATGGAGGAATACTCACAATAATTCCACCAAAAATAAATGAA
ATCTCCTCCGAACAAGTAATCCTAGGAAATACTTGTCTTTATGGAGCAACAGGTGGAAAA
TTATTTGCATTAGGCAAATCGGGAGAAAGATTTGCGGTTAGAAATAGTGGTGCTACAGCT
GTAACAGAAGGAGCAGGTGATCATTGTTGTGAATACATGACTGGTGGGAAAGTTGTAATT
CTAGGTTCCACAGGAAGGAATATTGGTGCGGGCATGACTGGTGGAATAGCTTTTATAATC
GATGAAAATAATGATTTAAGTAATAAAGTAAATAAAGAAATAGTAAGCATTCATCAAATA
ACCTCACCAAAGCAGGAAAATATCTTATTGGAAATTATTAGAGAATATCAAGCAAAAACA
AATAGCTTAAGGGCTACCAAAATAATTAAAAATTGGTCTCATTTTAAGAGTACTTTCAAA
TTGATTGTTCCCCCAAGCGAAGAAGAGATGCTTGGT
>AG-347-L21
TATCAGGATAGTTATTCCCCAAATGGAATAATTGGGGAGAAAGATGCGTGTGGAGTTGGT
TTCATAGCAAATGTTGAAGGTATAGAAAGCAACTGGATCCTTAAACAATCTCTAAAGGGC
CTCAACTGCATGGAGCATAGAGGAGGTTGTGGAGGAGATAGTGACTCAGGAGATGGAGCA
GGCATTTTATGTTCAATTCCATGGGGATATCTAGAAGAGAAAATTAATCTAAAAAAGTTA
GGCATGGTTTTTATGCCTAATAAAAAAGAAAAAATTGAAATATGTAAATCAATATGTGAT
GAAGAAGCAGAAAAATTAAAAGTCAACAAAACATCTTGGAGAACAGTACCCGTTAATAAT
GAAATCCTAGGTCCTTTAGCTAAAGCAAATGCTCCATTCATCTGTCAGTGGATTTTATAT
AAAGTTAATAAGGATGTTGAAAGGCTTTTATTTCAATTAAGGAAAAGAATTGAGAAAAAA
ATAAGAGAAACTTTCAAAAACTGTGAATTTTATTTTGCCTCACTAAGTTCTCAAACAGTT
GTTTATAAAGGTATGGTTCGCTCAGAAATATTATCCGAGTTTTATCAAGATCTAAAAGAA
GAGAGTTTCAAAGTTTCATTTTCTGTTTATCATCGTAGATTTAGTACTAATACACTTCCA
AAATGGCCACTAGCTCAACCTATGAGATTTTTGGGCCATAATGGCGAAATAAATACCCTC
CTAGGCAATATTAATTGGGCTAAAGCTTCAGAAACACATATAGATGATTTTTGGGGAGAG
TTATCTAATGAAATTAAGCCCATTGTAGATGTAAACAAAAGTGATTCATCAAATCTTGAT
GCAACCCTTGAAATCAATATTCGTTCAGGTCAGCCCATTACTGACTCATTATTAAAACTT
GTTCCTGAAGCATTTAGAGATCAACCAGAACTTGAGGAAAGAGATTATATAAAAGCTTTT
TATGAATATTCTGCAAGCCTACAAGAAGCTTGGGATGGTCCAGCACTCCTTGTATTTGCT
GATGGAAATTTTGTCGGAGCAACGCTTGATAGAAATGGGCTGAGACCAGCAAGATATTCA
ATCACAAATGATGGTTTTGTAATAATGGGTTCTGAAACAGGAGTAGTAGATCTTGAAGAA
GAAAGAGTAATAGAAAAAGGTCGATTAGGACCGGGACAAATGTTGGCAGTTGATTTTCAT
CAGAATAAAATCCTAAGAAATTGGGAAGTAAAATCTGAAGCCGCTCAAAGGCATGATTAT
AAAAATCTTCTCAGTAATAGAACTATAAAAATTGAAAAAAATGAATGGGTTAAAGACTGC
AAACTAAAAGACCTTGAGTTGTTGCAACAACAAACTGCATACGGGTTTTCAGCGGAAGAT
AATGACCTTATCTTAGATTCAATGGCTTCATTAGCTAAAGAGCCTACTTATTGCATGGGC
GACGACATCCCATTAGCAGTTCTTTCATCTAAGCCACATATTTTATACGACTACTTTAAG
CAAAGATTTGCGCAAGTTACTAATCCTCCAATTGACCCTCTGAGAGAAAAACTTGTAATG
AGTTTAGAGATGCATCTAGGAGAAAGATGTACACCATTTGAAATTAAAGATGCTAAACCT
TTTATTCATTTACAAAGTCCGATTCTAAATGAGGAAGAACTCATTTCCATCAAAAAATCA
AAAATTAAATCTCAGACAATTTCAAGTTTGTTTGATTTAGAGGAAGGTATTCAAGGCTTA
GAGAACCAATTAAAACTAATCTGTAAACAGAGTGAGCTGTCTATAAAAGAAGGTTGCTCT
TTAATTATTATTTCTGATAAGGGAATTAATCCTAAAAAGACTTTCATACCTCCTTTACTT
GCGGTTGGAGCAATTCATCATTATCTTCTTAAAAAAGAAATCAGACTAAAAGCTTCTCTA
ATAATTGAGACCGGTCAATGTTGGAGCACACATCACTTAGCTTGTTTAATTGGATATGGA
GCAAGTGCAGTTTGCCCTTGGTTGACCTTCGAAGCGGGTAGACACTGGTTAAAACATCCA
AAAACACAAAAACTCATTGATAGCAAAAAAATAAATCCATTATCAATATATGATGTTCAA
GAAAATATTAAAAAAGCTCTAGAAGACGGTCTAAGAAAAATTCTCTCAAAAATAGGCATC
TCACTTTTATCTAGTTACCATGGTGCACAAATTTTTGAAGCTGTAGGCCTTGGATCTGAC
TTAATAAAAATTGCTTTTGATGGTACAACAAGTCGTATCGCTGGCATAACATTAAAAGAA
CTAGCTAATGAAACACTTTCAATACATACTAAAGCCTATCCAGAGATCGATTTAAAGAAA
TTAGAATTTTTAGGATTTGTACAATTTAGAAATAATGGCGAATATCATTCCAATAACCCA
GAGATGTCCAAAGTTTTACATTCGGCGGTAAAACAAGGGCCAGGATACGATCATTTTGAA
ACTTACAAAAAACTTATTAGTAATAGACCGACAACATCTCTTAGAGATTTACTAACAATT
AATTCAAAAAGAAAAAGTATTCCACTAGAGGAAGTTGAAAGTGTTGAATCAATTTGCAAA
AGGTTCTGTACTGGAGGAATGAGTTTAGGTGCTTTATCAAGAGAGGCGCATGAAGTTTTA
GCAGTTGCAATGAATAGAATTGGTGGAAAAAGTAATAGTGGAGAAGGGGGAGAAGATCCA
GCTCGTTTTAATGTTTTAAATGATATCGATGAAAATACTCAGTCAGCGACGTTGCCATTT
ATTAAAGGCTTAAAGAATGGAGACACCGCATGCTCTGCTATTAAACAAATAGCATCAGGA
AGATTTGGAGTTACACCTGAATATCTAAGAAGTGGTAAACAACTCGAAATTAAAATGGCT
CAAGGTGCAAAACCCGGAGAGGGGGGACAATTACCTGGTCCAAAAGTTGATTCTTACATT
GCAAAACTAAGAAATAGTAAACCTGGAGTAGCTTTAATATCTCCTCCCCCGCATCATGAT
ATTTATTCAATTGAAGATTTAGCTCAACTTATCCACGACTTACACCAAGTTCATCCAAAA
GCGAAAGTAAGCGTTAAACTTGTTTCTGAAATTGGTATAGGCACTATTGCTGCGGGAGTA
AGCAAAGCTAATGCAGATGTAATTCAAATATCAGGCCATGACGGAGGTACAGGTGCTTCG
CCCCTGAGTTCTATTAAACATGCAGGTTTACCATGGGAGCTTGGTGTTGCTGAGGTTCAT
AAATCTCTCTTAGAGAATAACTTACGCGAAAGAGTAATTTTAAGAACTGATGGAGGTCTT
AAAACAGGCTGGGACGTAGTTATTGCAGCTTTACTAGGTGCTGAAGAATACGGTTTTGGT
TCTGTAGCGATGATTGCTGAAGGATGCATAATGGCTCGGGTTTGTCATACAAACAAGTGT
CCTGTTGGAGTTGCCACTCAAAAAGAAGAATTAAGAAAAAGATTTAAAGGTATTCCAGAA
AATGTCGTCAATTTTTTCTTATATATTGCTGAAGAAGTAAGACAGATAATGAGTAGTATC
GGTGTTTCTAATATGGAAGAACTGATTGGTAATCAAGAATTTCTTTCTGCAAGAAATATC
GATCTTCCAAAAACTTCTAATATTGATCTTTCTTCTTTAGTACACTCAACCTCTGATAGA
TCATGGTTAAAACATTTAAAAACTGCCCATAGTAATGGTTCTGTATTAGAAGACGAGTTT
TTGTCTGATACTAAATTTATAGATTCAATTAAAAATCACGAAATATTAACCAAAGAAATT
GAGATAAAAAATACAGATAGAAGTGTTTGTGCGAAAATATCAGGCGAAATCGCAGAACTT
CACGGCAACACTGGCTTCAATGGCGAACTCAACTTAAATTTCATAGGATACGCAGGACAA
AGCTTTGGTGCCTTTTTATTGAAGGGAATGAATGTTCAATTAACCGGAGAAGCTAATGAT
TATGTTTGTAAAGGAATGAATGGAGGAATACTCACAATAATTCCACCAAAAATAAATGAA
ATCTCCTCCGAACAAGTCATCCTCGGAAATACGTGTCTTTATGGAGCAACAGGTGGAAAA
TTATTTGCATTAGGAAAATCGGGAGAAAGATTTGCGGTTAGAAATAGTGGTGCTACAGCG
GTAACAGAAGGCGCAGGTGATCATTGTTGTGAATACATGACTGGCGGGAAAGTTGTTATT
CTAGGTTCCACAGGAAGGAATATTGGTGCAGGCATGACTGGTGGGATAGCTTTTATTATC
GATGAAAATAATGATTTAAGTAATAAAGTAAATAAAGAAATAGTAAGTGTTCATCAAATA
ACTTCAGCAAAGCAGGAAAATATCTTATTGGAAATTATTAGAGAATATCAAGCAAAAACA
AATAGCTTAAAGGCTGCAAAAATAATTGAAAATTGGTCTCATTTTAAGAGTACTTTCAAA
TTGATTGTTCCCCCAAGCGAAGAAGAGATGCTTGGT
>AG-347-M08
TATCAAGATAGTTATTCCCCAAATGGAATAATTGGGGAGAAAGATGCGTGTGGAGTTGGT
TTCATAGCAAATATTAAAGGGGTCGAAAGCAATTGGATCCTTAAACAGTCCCTTAAAGGG
CTTAACTGCATGGAACATAGAGGAGGTTGTGGAGGAGATAGTGATTCAGGAGATGGAGCG
GGCATTTTATGTTCAATTCCATGGGGATATCTAGAAGAAAAAATTAATCTAAAAAATTTA
GGCATGATTTTTATGCCCAATAAAGAAGAAAAAATTGAATTATGCAAATCGATATGTGAT
CAAGAAGCAGAAAAATTAAAAGTCAACAAAACATCTTGGAGAAAAGTACCAGTTAATTAT
GAAATCTTAGGTCCTTTAGCTAAAGCAAATGCTCCATTCATCTGTCAGTGGATTTTACCT
AAAGATCATCAGGATGTTGAAAGGCTTCTTTTTCAATTAAGGAAAAGAATTGAGAAAAAA
ATAAGAGAAACTTTTAAAAATTGTGAATTTTATTTTGCCTCACTAAGTTCTCAAACAGTT
GTTTATAAAGGTATGGTTCGCTCTGAAATATTATCCGAGTTTTATCAAGATCTAAAAGAA
GAGAGTTTTAAAGTTTCATTTTCTGTTTATCATCGTAGATTTAGTACTAATACACTTCCA
AAATGGCCGCTAGCTCAACCCATGAGATTTTTGGGTCATAATGGCGAAATAAATACTCTC
TTAGGTAATATCAACTGGGCTAAGGCTTCAGAAACACATATAGATGATTTTTGGGGAGAG
TTATCTAATGAAATCAAGCCTATTGTAGATGTAAACAAAAGTGATTCATCAAATCTTGAT
GCAACCCTTGAAATCAATATTCGTTCAGGTCAGCCTATTACTGACTCATTATTAAAACTT
GTTCCTGAAGCATTTAGAGATCAACCAGAACTTGAGCAGAGAGATGATATAAAAGCTTTT
TATGAATATTCTGCAAGCCTGCAAGAGGCTTGGGATGGCCCAGCACTCCTTGTATTTGCT
GATGGAAATTTTGTCGGAGCAACGCTTGATAGAAATGGCCTAAGACCTGCAAGATATTCA
ATCACAAATGATGGTTTTGTAATAATGGGTTCTGAAACAGGAGTAGTAGATCTTGAAGAA
GAAAGAGTAATAGAAAAAGGGCGATTAGGACCGGGACAAATGTTGGCAGTTGATTTTCAT
CAGAATAGAATCCTAAGAAATTGGGAAGTAAAATCTGAAGCTGCTCAAAGGCATGATTAT
AAAAATCTTTTGAGTAATAGAACTATAAAAATTGAAAATAATGAATGGGTTAAAGACTGC
AAACTAAAAGACCTTGAATTGTTGCAACAACAAACTGCATACGGGTTTTCAGCGGAAGAT
AATGACCTTATCTTAGACTCAATGGCTTCATTAGCTAAAGAGCCTACTTATTGCATGGGT
GATGACATCCCATTAGCAGTTCTTTCATCTAAACCACACATTTTATACGACTACTTTAAG
CAAAGATTTGCGCAAGTTACTAATCCTCCTATTGACCCTCTGAGAGAAAAACTTGTAATG
AGTTTAGAGATGCATCTAGGAGAAAGATGTACACCATTTGAAATTAAAGATGCTAAACCC
TTTGTTCATTTACAAAGTCCGATTCTTAATGAGGTAGAACTCATTTCCATCAAAAAATCA
AAAATTAAATCACAGACAATTTCAAGTTTGTTTGATTTAGAGGAAGGTATTGAAGGCTTA
GAGAACCAATTAAAAGCAATCTGTAAACAGAGTGAGCTTTCTATAAAAGAAGGTTGCTCT
TTAATTATCATTTCTGATAAAGGAATTAATCCTAAAAAGACTTTTATACCTCCTTTACTT
GCTGTTGGAGCAATTCATCATTATCTTCTTAAAAAAGAAATCAGGCTAAAAGCTTCACTA
ATAATTGAGACTGGTCAATGCTGGAGCACACATCACTTAGCTTGTTTAATTGGTTATGGA
GCAAGTGCAGTTTGCCCTTGGTTGACCTTCGAAGCAGGTAGACACTGGTTAAAACATCCA
AAAACACAAAAACTCATTGATAGCAAAAAAATAAATCCATTATCAACAGTTGATGTTCAA
GAAAATATTAAAAAAGCTTTAGAAGACGGTCTAAGAAAAATTCTCTCAAAAATAGGCATC
TCACTTTTATCTAGTTACCATGGTGCACAAATTTTTGAAGCTGTAGGCCTTGGATCTGAC
TTAATAAAAATTGCCTTTGATGGAACAACAAGCCGTATAGCAGGCATAACACTAAAAGAA
TTAACTAATGAAACACTTTCAATACATACGAAAGCCTATCCAGAGATCGATATAAAGAAA
TTAGAATTTTTAGGATTTGTACAATTTAGAAATAATGGAGAATATCATTCCAATAACCCA
GAGATGTCCAAGGTTTTACATTCAGCGGTAAAACAAGGACCAGGATACGATCATTTTGAA
ACTTACAAAAAACTTATTAGTAATAGACCGACAACATCTCTTAGAGATTTACTAACAATT
AATTCAACAAGAAAAAGTATTCCTTTAGAGGAAGTTGAAAGTGTTGAATCAATTTGCAAA
AGGTTCTGTACTGGAGGAATGAGTTTAGGTGCTTTATCCAGAGAAGCGCATGAAGTTTTA
GCAGTTGCAATGAATAGAATTGGAGGAAAAAGTAATAGTGGAGAAGGAGGAGAAGATCCA
GCTCGTTTTAATGTTTTAAACGATATCGATGAAAATACTCAGTCAGCAACGTTGCCATTT
ATTAAAGGCTTAGAGAATGGAGACACCGCATGCTCAGCTATTAAACAAATAGCATCAGGA
AGGTTTGGAGTTACACCTGAATATCTCAGAAGTGGTAAACAACTCGAAATTAAAATGGCT
CAAGGTGCAAAACCTGGAGAGGGGGGACAATTACCTGGTCCAAAAGTTGATTCTTACATC
GCAAAACTAAGAAATAGTAAACCTGGGGTAGCTTTAATATCTCCTCCCCCGCATCATGAT
ATTTATTCAATTGAAGATTTAGCTCAACTTATCCACGACTTACATCAAGTTCATCCAAAA
GCGAAAGTAAGCGTTAAACTTGTTTCTGAAATTGGTATAGGCACTATTGCTGCTGGAGTA
AGCAAAGCTAATGCAGATGTAATTCAAATATCAGGCCATGACGGAGGTACAGGTGCTTCA
CCCCTAAGTTCTATTAAACATGCAGGTTTACCATGGGAACTTGGTGTTGCTGAGGTTCAT
AAATCTCTCTTAGAGAATAACTTACGCGAAAGAGTAATTTTGAGAACTGATGGAGGTCTT
AAAACAGGCTGGGACGTAGTTATTGCAGCTTTACTAGGTGCTGAAGAATACGGTTTTGGT
TCTGTAGCGATGATTGCTGAAGGATGCATAATGGCTCGGGTTTGTCATACAAACAAGTGT
CCTGTTGGAGTTGCCACTCAAAAAGAAGAATTAAGAAAAAGATTTAAAGGTATTCCAGAA
AATGTAGTCAATTTTTTCTTATATATTGCTGAAGAAGTAAGACAGATAATGAGTAGTATC
GGTGTCTCTAATATGGAAGAACTGATTGGTAATCAAGAATTTCTTTCTGCAAGAAATATC
GATCTTCCAAAAACTTCTAATATTGATCTTTCTTCTTTAGTACACTCAACCCCTGATAGA
TCATGGTTAAAACACTCAAAAACTGCCCATAGTAATGGTTCTGTATTAGAAGACGACTTT
TTGTCTGATACTAAATTTATAGATTCAATTAAAAATCACGAAATATTAACCAAAGAAATT
GAGATAAAAAATACAGATAGAAGTGTTTGTGCGAAAATATCAGGCGAAATCGCAGAACTT
CATGGCAACACTGGCTTCAAAGGCAAACTCAACTTAAATTTCAAAGGATATGCAGGACAA
AGCTTTGGTGCCTTTTTATTACAGGGAATGAATGTTCAATTAATCGGAGAAGCTAATGAT
TATGTTTGTAAAGGAATGAATGGAGGCATACTCACAATTATTCCACCAAAAATAAATGAA
ATCTCCTCCGAACAAGTCATTTTAGGAAACACCTGTCTTTATGGAGCAACAGGTGGAAAA
TTATTTGCATTAGGAAAATCGGGAGAAAGATTTGCGGTTAGAAATAGTGGTGCTACAGCG
GTAACAGAAGGAGCAGGTGATCATTGTTGTGAATATATGACTGGTGGGAAAGTAGTTATA
CTAGGTTCCACAGGAAGAAATATTGGTGCAGGCATGACCGGTGGAATAGCTTTTATAATC
GATGAAAATAATGATTTAAGTAACAAAGTAAATAAAGAAATAGTAAGCATTCATCAAATA
ACTTCATCAAAACAGGAAACTATCTTATTGGAAATTATTAGAGAATATCAAGCAAAAACA
AATAGCTTAAAGGCTGCCAAAATAATTGAAAATTGGTCTCATTTTAAGAGTACTTTCAAA
TTAATTGTTCCCCCAAGCGAAGAAGAGATGCTTGGT
>AG-347-M15
TATTTAGATAGTTATTCCCCAAACGGAATAATTGGTGAAAAAGATGCGTGTGGAGTTGGT
TTCATAGCAAATGTTAAAGGTATAGAAAGCAACTGGATCCTTAAACAATCACTGAAAGGC
CTTAATTGCATGGAGCATAGAGGTGGTTGTGGTGGAGATAGTGACTCAGGAGATGGAGCA
GGCATTTTATGTTCAATTCCATGGAATTATATAGATGAAAATATGAATCTAAAAAATTTA
GGCATGGTTTTTATGCCTAATAAAAAGGAGAAAATTGAAGAATGTAAATCAATATGTGAT
GAAGAAGCAGAAAAATTAAAATTTTACAAAACATCTTGGAGAACAGTACCTGTTAACTAT
GAGATCTTAGGTCCTTTAGCCAAGGCAAATGCGCCGTTCATCTGTCAGTGGATTTTATAC
AAAGATCATCAGGATATTGAAAGGCTTTTATTCCAATTAAGGAAGAGAATTGAAAAAAAA
ATAAGAGAAACTTTTAAAAACTGTGAATTTTATTTTGCCTCACTCAGTTCTCAAACAGTA
GTTTATAAAGGTATGGTGCGTTCTGAAATATTATCTGAGTTTTATCAAGATCTTAAAGAA
GAGAGTTTTAAGGTCTCATTTTCTGTTTATCATCGAAGATTTAGTACTAATACGCTTCCA
AAATGGCCGCTAGCTCAACCCATGAGATTTTTAGGTCATAATGGCGAAATAAATACCCTC
TTAGGTAATATCAATTGGGCTAAAGCTTCAGAAACACATATAGATGATTTTTGGGGAGAT
TTATCTAATGAAATCAAGCCTATTGTAGATGTAAATAAAAGCGATTCATCAAATCTTGAT
GCAACCCTTGAAATTAATATTCGTTCAGGACAACCAATTACTGATTCATTATTAAAACTT
GTTCCTGAAGCATTTAGAGATCAACCAGAACTTGAAAATAGAGAAAATATTAAAGCATTT
TATGAGTATTCTGCGAGCCTACAAGAAGCATGGGATGGACCTGCCCTCCTTGTATTTGCG
GATGGAAATTTTGTAGGAGCAACTCTTGATAGAAATGGGCTAAGACCAGCAAGATACTCA
ATAACAAATGATGGTTTTGTAATAATGGGTTCCGAAACAGGAGTAGTAGAAATTGAAGAG
GAAAGAGTAATAGAGAAAGGTCGATTAGGACCTGGACAAATGTTGGCAGTTGATTTTCAT
CAAAATAGAATACTGAGAAATTGGGAGGTAAAATCTGAAGCAGCTCAAAGATATGATTAT
AAACATCTCCTAAGTAATAGAACTATAAAAATTGAAAATAATGAATGGCTTAAAGACTGC
CAACTAAAAGACCTTGATTTGTTACAACAACAAACTGCATACGGTTTTTCAGTGGAAGAC
AATGATCTTATCTTAGATTCAATGGCTTCATTAGCTAAAGAGCCTACTTATTGCATGGGC
GACGACATTCCACTAGCAGTGCTTTCATCAAAGCCGCACATTTTGTTTGACTATTTTAAG
CAAAGATTTGCGCAAGTTACTAATCCTCCTATTGACCCTCTCAGAGAAAAACTGGTAATG
AGTTTAGAGATGCATCTTGGAGAAAGATGTACACCATTTGAGATTAAAGATTCTAAACCT
TTTATTCATTTACAAAGTCCAATCCTAAATGAAGAAGAACTCATTTCCATTAAAAAATCA
AAAATCAAATCTCAAACAATTTCAAGTTTGTTTCATATTGAAGAAGGTATTCAAGGCTTA
GAGAACCATTTAAAAGCAATTTGTAAACAGAGTGAGCTCTCTATAAAAGAAGGTTGCTCT
ATAATTATTATTTCTGATAAGGGAATTAATCCTACAAAGACTTTTATTCCACCCTTACTC
GCTGTTGGAGCAATTCATCATTATCTACTTAAAAAAGAAATCAGGCTAAAAGCTTCTTTA
ATAATTGAGACAGGTCAATGTTGGAGCACACATCACTTAGCTTGTTTGATTGGTTATGGT
GCAAGCGCAGTTTGCCCTTGGTTAACATTTGAAGCAGGAAGACATTGGTTAAAACATCCA
AAAACTCAAAAACTTATAGATAGCAAAAAGATAAATTCTTTATCTAAAACTGATGTTCAA
GAAAATATTAAAAAAGCTCTAGAGGACGGACTAAGAAAAATTCTTTCTAAAATAGGTATT
TCACTTTTATCTAGTTACCATGGAGCACAAATTTTTGAAGCTGTAGGCCTTGGTTCAGAC
TTAATAAAAATTGCTTTTGATGGGACAACAAGTCGAATTGCTGGCATAACACTAAAAGAA
TTAACTAATGAAACACTTTCAATACATGCGAAAGCTTACCCAGAGATCGATTTAAAAAAA
TTAGAATTTTTAGGATTTGTACAATTTAGAAATAATGGAGAATATCACTCTAATAATCCA
GAAATGTCCAAGGTTTTACATACGGCTGTAAGACAAGGACCTGGATATGATCATTTTGAA
ACTTACAAAAAACTCATTAGTAATAGGCCTACTACATCTTTAAGAGATTTACTAACAATT
AGTTCAAAAAGAAAAAGCATTCCACTAGAAGAAGTAGAGAGTGTTGAATCTATTTGCAAA
AGGTTTTGCACTGGAGGTATGAGTTTGGGTGCATTATCAAGAGAAGCTCATGAAGTTTTA
GCAGTTGCAATGAACAGAATTGGTGGAAAAAGTAATAGTGGCGAAGGAGGAGAAGATCCA
GCTAGGTTTAATGTTTTAAATGATATTGATGAAAATACTCAATCAGCGACACTACCATTT
ATAAAAGGCTTAGAAAATGGTGACACCGCATGCTCAGCCATTAAACAAATAGCATCAGGT
AGATTTGGAGTTACACCTGAGTATCTAAGAAGTGGTAAACAACTAGAAATTAAAATGGCT
CAAGGTGCAAAACCTGGCGAAGGAGGACAATTGCCCGGTCCAAAAGTTGATTCTTACATT
GCAAAACTAAGAAATAGTAAACCAGGAGTAGCCCTTATATCTCCTCCACCTCATCATGAC
ATTTATTCAATTGAAGATTTAGCTCAACTAATTCACGACTTACACCAAGTCCATCCAAAA
GCTAAGGTGAGCGTAAAACTTGTTTCTGAAATCGGAATAGGCACTATTGCTGCTGGAGTA
AGCAAAGCTAATGCAGATGTAATTCAAATTTCAGGACATGACGGAGGTACAGGAGCTTCT
CCTCTAAGTTCTATTAAGCATGCAGGTTTACCTTGGGAACTTGGTGTAGCCGAAGTTCAT
AAATCTCTTTTAGAAAATAACTTACGCGAAAGGGTTATCTTGAGAACTGATGGAGGTCTA
AAAACAGGCTGGGATGTAGTTATTGCAGCTTTACTAGGTGCTGAAGAATACGGATTCGGT
TCCGTAGCGATGATTGCCGAAGGATGCATAATGGCTAGGGTTTGTCATACAAACAAGTGT
CCTGTTGGAGTTGCCACTCAAAAAGAAGAATTAAGAAAAAGATTTAAAGGTATTCCAGAA
AATGTTGTCAATTTTTTCTTGTATATTGCTGAAGAAGTAAGGCAGATAATGAGTAGTATT
GGAGTTTCTAATATGGAAGAACTTATTGGTAATCAAGAATTTCTTTCGGCAAGAAATATC
GGTCTTCCAAAAACCTCTAATATTGATCTATCTTCCTTAGTATCCTCGACCGAGGATAGA
TCATGGTTAAAACATTCAAAAAATGCTCATAGTAATGGATCTGTATTAGAGGATGAGTTT
TTGTCTGATACTGAATTCATATATTCAATTAAAAATCACGAAAAATTAACTAAAGAAATT
GAGATAAAAAATACAGATAGAAGTGTTTGTGCAAAAATATCAGGCGAAATAGCAGAAATT
CATGGAAATAAAGGCTTCAATGGAGAACTTACCTTAAATTTCAAAGGGTATGCAGGACAA
AGCTTTGGTGCCTTTTTATTAAAGGGAATGAATGTTCAATTAATCGGAGAAGCTAATGAT
TATGTTTGTAAAGGAATGAATGGAGGAATACTCTCAATAATTCCACCAAAAATAGATGAA
ATCTCCTCTGAACAAGTTATCCTTGGAAATACTTGTCTTTATGGAGCAACAGGAGGGAAA
TTATTTGCATTAGGAAAATCAGGAGAAAGATTTGCGGTTAGAAATAGTGGCGCTACAGCA
GTAACAGAGGGAGCAGGTGATCATTGTTGTGAATACATGACTGGCGGAACAGTAGTTATT
CTAGGTTCCACAGGAAGGAATATTGGTGCGGGCATGACTGGTGGAATAGCTTTTATACTC
GATGAAAATAATGATTTAAGTAATAAAGTAAATAAGGAAATAGTTAGCATTCATAAAATA
ACTTCATCCAAGCAGGAAGATATTTTGTTGGAAATTATTAGAGAATATTATGCAAAAACA
AATAGCTTAAAGGCTGGCAAAATAATTGAAAATTGGTCTGATTTCAAGAGTAATTTCAAA
TTAATTGTTCCCCCAAGCGAAGAAGAGATGCTTGGC
>AG-347-M18
TATCAAGATAGTTACTCCCCAAATGGAATAATTGGTGAGAAAGATGCTTGTGGAGTTGGT
TTTATAGCAAATATTAAAGGGATAGAAAGCAACTGGATCCTAAAACAATCCCTTAAAGGT
CTTAACTGCATGGAGCATAGAGGAGGTTGTGGAGGTGATAGCGATTCAGGAGATGGAGCG
GGCATTTTATGTTCAATTCCATGGGGATATCTAGAAGAGAAAATTAATTTAAAAAATTTA
GGCATGGTTTTCATGCCTAATAAAAAAGAGAAAATAGAAGTATGTAAATCAATATGTGAT
AAGGAAGCAGGAAAATTAAGTGTAAACAAAACTTCTTGGAGAACAGTACCTGTTAATAAC
GAAATCTTAGGTCCTTTAGCTAAAGGAAATGCTCCATTCATTTGTCAGTGGATTTTATAT
AAAGATCATCATGATCTTGAAAGGCTTCTATTTCAATTAAGAAAAAGAATTGAGAAAAAA
ATAAGAGAAACTTTCAAAAACTGTGAATTTTATTTTGCCTCACTAAGTTCTAAAACAGTT
GTTTATAAAGGTATGGTTCGCTCTGAAATATTATCCGAGTTTTATCAAGATTTAAAAGAA
GAGAGTTTTAAAGTTTTATTTTCTGTTTATCATCGTAGATTTAGTACTAATACACTTCCA
AAATGGCCGCTAGCTCAACCTATGAGATTTTTGGGTCATAATGGCGAAATAAATACTCTC
TTAGGTAATATCAACTGGGCTAAAGCTTCAGAAACACATATAGATGATTTTTGGGGAGAG
TTATCTAATGAAATCAAGCCCATTGTAGATGTAAACAAAAGTGATTCATCAAATCTTGAT
GCGACCCTTGAAATCAATATTCGTTCAGGTCAGCCCATTACTGACTCATTATTAAAACTT
GTTCCTGAAGCATTTAGAGATCAACCAGAACTTGAGCAGAGAGAAGATATAAAAGCTTTT
TATGAATATTCTGCAAGCCTACAAGAAGCTTGGGATGGTCCTGCACTCCTTGTATTTGCT
GATGGAAATTTTGTCGGAGCAACGCTTGATAGAAATGGCCTAAGACCAGCAAGATATTCA
ATCACAAATGATGGTTTTGTAATAATGGGTTCAGAAACAGGAGTAGTAGATCTTGAAGAA
GAAAGAGTAATAGAAAAAGGTCGATTAGGACCAGGACAAATGTTGGCAGTTGATTTTCAT
CAGAATAGAATCCTAAGAAATTGGGAAGTAAAATCTGAAGCCGCTCAAAGGAATGATTAT
AAAAATCTTCTCAGTAATAGAACTATAAAAATTGAAAATAATGAATGGGTTAAAGACTGC
AAACTAAAAGACCTTGAGTTATTGCAACAACAAACTGCATACGGTTTTTCAGCGGAAGAT
AATGACCTTATCTTAGATTCAATGGCTTCATTAGCTAAAGAGCCTACTTATTGCATGGGC
GACGACATCCCATTAGCAGTTCTTTCATCTAAGCCACATATTTTATACGACTACTTTAAG
CAAAGATTTGCGCAAGTTACAAATCCTCCTATTGACCCTCTGAGAGAAAAACTTGTAATG
AGTTTAGAAATGCATCTAGGAGAAAGATGTACACCATTTGAAATTAAAGATGCTAAACCC
TTTGTTCATTTACAAAGTCCGATTCTTAATGAGGAAGAACTCATTTCCATCAAAAAATCT
GAAATTAAATCTCAGACAATTTCAAGTTTGTTTGATTTGGAGGAGGGTATTCAAGGCTTA
GAGAACCAATTAAAAGCAATCTGTAAACAGAGTGAGCTGGCTATAAAAGAAGGTTGCTCT
TTAATTATCATTTCTGATAAGGGAATTAATCCTAAAAAGACTTTTATACCTCCTCTACTT
GCTGTTGGAGCAATACATCATTATCTTCTTAAAAAAGAAATCAGGCTCAAAGCTTCTCTA
GTAATTGAGACTGGTCAATGTTGGAGCACACATCACTTAGCTTGTTTAATTGGATATGGA
GCAAGTGCAGTTTGCCCTTGGTTGACCTTCGAAGCAGGTAGACACTGGTTAAAACATCCA
AAAACACAAAAACTCATTGATAGCAAAAAAATAAATCCATTATCAATAGTTGATGTTCAA
GAAAATATTAAAAAAGCTTTAGAAGACGGTCTAAGAAAAATTCTATCAAAAATTGGCATC
TCACTTTTATCTAGTTACCATGGTGCACAAATTTTTGAAGCTGTAGGCCTTGGATCTGAC
TTAATAAAAATTGCTTTTGATGGTACAACAAGTCGTATCGCTGGCATAACATTAAAAGAA
TTAACTAATGAAACACTTTCAATACATACGAAAGCCTATCCAGAGATCGATTTAAAGAAA
TTAGAATTTTTAGGATTTGTACAATTTAGAAATAATGGAGAATATCATTCCAATAACCCA
GAGATGTCCAAAGTTTTACATGCAGCGGTAAAACAAGGGCCAGGATACGATCATTTTGAA
ACTTACAAAAAACTTATTAGTAATAGACCGACAACATCTCTTAGAGATTTACTAACAATT
AATTCAACAAGAAAAAGTATTCCATTAGAGGAAGTTGAAAGTGTTGAATCAATTTGCAAA
AGGTTCTGTACTGGAGGAATGAGTTTAGGTGCTTTATCAAGAGAAGCGCATGAAGTTTTA
GCAGTTGCAATGAATAGAATTGGTGGAAAAAGTAATAGTGGAGAAGGGGGAGAAGATCCA
GCTCGTTTTAATGTTTTAAATGATATCGATGAAAATACTCACTCAGCGACGTTGCCATTT
ATTAAAGGCTTAGAGAATGGAGACACCGCATGCTCAGCTATTAAACAAATAGCATCAGGA
AGATTTGGAGTTACACCTGAATATCTAAGGAGTGGTAAACAACTCGAAATTAAAATGGCT
CAAGGTGCAAAACCCGGAGAGGGGGGACAATTACCTGGTCCAAAAGTTGATTCTTATATC
GCAAAACTAAGAAATAGTAAACCTGGAGTAGCTTTAATATCTCCTCCCCCGCATCATGAT
ATTTATTCAATTGAAGATTTAGCTCAACTTATCCATGATTTACACCAAGTTCATCCAAAA
GCGAAAGTAAGCGTTAAACTTGTTTCTGAAATTGGTATAGGCACTATTGCTGCTGGAGTA
AGCAAAGCTAATGCAGATGTAATTCAAATATCAGGCCATGACGGAGGTACAGGTGCTTCA
CCCCTGAGTTCTATTAAACATGCAGGTTTACCATGGGAACTAGGTGTTGCTGAGGTTCAT
AAATCTCTCCTAGAGAATAACTTACGCGAAAGAGTAATTTTGAGAACTGATGGAGGTCTT
AAAACAGGCTGGGACGTAGTTATCGCAGCTTTACTAGGTGCTGAAGAATACGGTTTTGGT
TCTGTAGCGATGATTGCTGAAGGATGCATAATGGCTCGGGTTTGTCATACAAACAAGTGT
CCTGTTGGAGTTGCCACTCAAAAAGAAGAATTAAGAAAAAGATTTAAAGGTATTCCAGAA
AATGTTGTCAATTTTTTCTTGTATATTGCTGAAGAAGTAAGACAGATTATGAGTAGTATC
GGTGTTTCTAATATGGAAGAACTAATTGGTAATCAAGAATTTCTTTCTGGAAGAAATATC
GATCTTCCAAAAACTTCTAATATTGATCTCTCTTCTTTAGTACACTCAACACCTGATAGA
TCATGGTTAAAACATTCAAAAACAGCCCATAGTAATGGTTCTGTACTAGAAGACGAGTTT
TTGTCTGATACTAAATTTATAGATTCAATTAAAAATCACGAAATATTAACCAAAGAAATT
GAGATCAAAAATACAGATAGAAGTGTTTGTGCGAAAATTGCAGGTGAAATCGCAGAATTT
CACGGCAACACTGGCTTCAATGGCGAACTCAACTTAAATTTCAAAGGATATGCAGGACAA
AGCTTTGGTGCCTTTTTATTAAAGGGAATGAATGTTCAATTAATAGGAGAAGCAAATGAT
TATGTTTGTAAGGGAATGAATGGAGGAATACTCACAATAATTCCACCAAAAATAGAAAAA
ACTTCCTCCGAACAAGTTATTTTAGGAAACACCTGTCTTTATGGAGCAACAGGTGGAAAA
TTATTTGCATTAGGAAAATCGGGAGAAAGATTTGCAGTAAGAAATAGTGGTGCTACAGCG
GTAACAGAAGGAGCAGGTGATCATTGTTGTGAATACATGACTGGAGGGAAAGTAGTAATT
CTAGGTTCCACAGGAAGGAATATTGGTGCGGGCATGACTGGCGGAATAGCTTTTATAATC
GATGAGAAGAACAATTTAAGTAATAAAGTTAACAAGGAAATAGTTAGCATTCATAAAATA
ACTTCATCAAAGCAGGAAGATATCTTATTTGAAATTATTAGAGAATATCGAGCAAAAACA
AATAGCTTAAAAGCTGCCAACATAATTGAAAATTGGTCTTATTACAAGAGTACTTTCAAA
TTAATAGTTCCCCCAAGCGAAGAAGAAATGCTTGGC
>AG-347-M23
TATCAAGATAGTTATTCCCCAAATGGAATAATTGGGGAGAAAGATGCGTGTGGAGTTGGT
TTCGTAGCAAATATTGAAGGTATAGAAAGCAACTGGATCCTTAAACAATCTCTAAAGGGC
CTCAACTGCATGGAGCATAGAGGAGGTTGTGGAGGAGATAGTGACTCAGGAGATGGAGCA
GGCATTTTGTGTTCAATTCCATGGGGATATCTAGAAGAGAAAATTAATCTAAAAAATTTA
GGCATGGTTTTTATGCCTAATAAAAAAGAAAAAATTGAAATATGTAAATCAATATGTGAT
GAAGAGGCAGAAAAATTAAAAATCAACAAAACATCTTGGAGAACAGTACCCGTTAATAAT
GAAATCTTAGGTCCTTTAGCTAAAGCAAATGCTCCATTCATCTGTCAGTGGATTTTATAT
AAAGATCATAAGGATGTTGAAAGGCTTTTATTTCAATTAAGGAAAAGAATTGAGAAAAAA
ATAAGAGAAACTTTCAAAAACTGTGAATTTTATTTTGCCTCACTAAGTTCTCAAACAGTT
GTTTATAAGGGTATGGTCCGCTCTGAAATATTATCCGAGTTTTATAAAGATCTTAAAGAA
GAAAGTTTTAAAGTTTCATTTTCTGTTTATCATCGAAGATTTAGTACTAATACGCTTCCA
AAATGGCCACTAGCTCAGCCCATGAGATTTTTGGGTCATAATGGCGAAATAAATACTCTC
TTAGGAAATATTAATTGGGCTAAAGCTTCAGAAACACATATAGATGATTTTTGGGGAGAG
TTATCTAATGAAATTAAACCTATTGTAGATGTAAACAAAAGTGATTCATCAAATCTTGAT
GCAACCCTTGAAATCAATATTCGTTCAGGTCAGCCCATTACTGACTCATTATTAAAACTT
GTTCCTGAAGCATTTAGAGATCAACCAGAACTTGAGGAGAGAGAGTATATAAAAGCTTTT
TATGAATATTCTGCAAGCCTACAAGAAGCTTGGGATGGTCCAGCACTCCTTGTATTTGCT
GATGGAAATTTTGTCGGGGCAACGCTTGATAGAAATGGCCTAAGACCAGCAAGATATTCA
ATTACAAACGATGGTTTTGTAATAATGGGTTCTGAAACAGGAGTAGTAGATCTTGAAGAA
GAAAGAGTAATAGAAAAAGGTCGATTAGGACCAGGACAAATGTTAGCAGTTGATTTTCAT
CAGAATAGAATCCTAAGAAATTGGGAAGTAAAATCTGAAGCTGCACAAAGGCATGATTAT
AAAAATCTTCTCAATAATAGAACTATAAAAATTGAAAATAATGAATGGGTCAAAGACTGC
AAACTAAAAGACCTTGAGTTGTTGCAACAACAAACTGCATACGGGTTTTCAGCGGAAGAT
AATGACCTTATCTTAGATTCAATGGCTTCATTAGCTAAAGAGCCTACTTATTGCATGGGC
GACGACATCCCCTTAGCAGTTCTTTCATCTAAGCCACATATTTTATACGACTACTTTAAG
CAAAGATTTGCACAAGTTACTAATCCTCCTATTGACCCTCTGAGAGAAAAACTTGTAATG
AGTTTAGAGATGCATCTAGGAGAAAGATGTACACCATTTGAAATTAAAGATGCTAAACCT
TTTATTCATTTACAAAGTCCGATTCTAAATGAGGAAGAACTCATTTCCATCAAAAAGTCA
AAAATTAAATCTAAGACAATTTCAAGTTTGTTTGATTTAGAGGAAGGTATTCAAGGCTTA
GAGAACCAATTAAAACTAATCTGTAAACAGAGTGAGCTGTCTATAAATGAAGGTTGCTCT
TTAATTATCATCTCTGATAAGGGAATTAATCCTAAAAAGACTTTCATACCTCCTTTACTT
GCTGTTGGAGCAATTCATCATTATCTTCTTAAAAAAGAAATCAGGCTAAAAGCTTCTCTA
ATAATTGAGACCGGTCAATGTTGGAGCACACATCACTTAGCTTGTTTAATTGGATATGGA
GTAAGTGCAGTTTGCCCTTGGTTGACCTTCGAAGCAGGTAGACACTGGTTAAAACATCCA
AAAACACAAAAACTCATTGATAGCAAAAAAATAAATCCATTATCAATAGTTGATGTTCAA
GAAAATATTAAAAAAGCTCTAGAAGACGGCCTAAGAAAAATTCTCTCAAAAATAGGCATC
TCACTTTTATCTAGTTACCATGGTGCACAAATTTTTGAAGCTGTAGGCCTTGGATCTGAC
TTAATAAAAATTGCTTTTGATGGTACAACAAGTCGTATCGCTGGCATAACATTAAAAGAA
TTAACTAACGAAACACTTTCAATACATACGAAAGCCTATCCAGAGATCGATTTAAAGAAA
TTAGAATTTTTAGGATTTGTACAATTTAGAAATAATGGAGAATATCATTCCAATAACCCA
GAGATGTCCAAAGTTTTACATTCGGCGGTAAAACAAGGGCCAGGATACGATCATTTTGAA
ACTTACAAAAAACTTATTAGTAATAGACCGACAACATCTCTTAGAGATTTACTAACAATT
AATTCAAAAAGAAAAAGTATTCCATTAGAGGAAGTTGAAAGTGTTGAATCAATTTGCAAA
AGGTTCTGTACTGGAGGCATGAGTTTAGGTGCTTTATCCAGAGAAGCGCATGAAGTTTTA
GCAGTTGCAATGAATAGAATTGGTGGAAAAAGTAATAGTGGAGAAGGGGGAGAAGATCCA
GCTCGTTTTAATGTTTTAAATGATATCGATGAAAATACTCAGTCAGCGACTTTGCCATTT
ATTAAAGGCTTAAAAAATGGAGACACCGCATGCTCCGCTATTAAACAAATAGCATCAGGT
AGATTTGGAGTTACACCTGAATATCTAAGAAGTGGTAAACAACTTGAAATTAAAATGGCT
CAAGGTGCAAAACCTGGAGAGGGGGGACAATTACCTGGTCCAAAAGTTGATTCTTACATT
GCAAAACTAAGAAATAGTAAACCTGGAGTAGCTTTAATATCTCCTCCCCCGCATCATGAT
ATTTATTCAATTGAAGATTTAGCTCAACTTATCCACGACTTACACCAAGTTCATCCAAAA
GCGAAAGTAAGCGTTAAACTTGTCTCTGAAATTGGTATAGGCACTATTGCTGCTGGAGTA
AGCAAAGCTAATGCAGATGTAATTCAAATATCAGGCCACGACGGAGGTACAGGTGCTTCA
CCCCTGAGTTCCATTAAACATGCAGGTTTACCATGGGAACTTGGTGTTGCTGAGGTTCAT
AAATCTCTCTTAGAGAATAACTTACGCGAAAGAGTAATTTTGAGAACTGATGGAGGTCTT
AAAACAGGCTGGGACGTAGTTATTGCAGCTTTACTAGGTGCTGAAGAATACGGTTTTGGT
TCTGTAGCGATGATTGCTGAAGGATGCATAATGGCTCGGGTTTGTCATACAAACAAGTGT
CCTGTTGGTGTTGCCACTCAAAAAGAAGAATTAAGAAAAAGATTTAAAGGTATTCCAGAA
AATGTCGTCAATTTTTTCTTGTATATTGCTGAAGAAGTAAGACAGATAATGAGTAGTATC
GGTGTCTCTAATATGGAAGAACTGATTGGTAATCGAGAATTTCTTTCTGCAAGAAATATC
GATCTCCCAAAAACTTCTAATATTGATCTTTCTTCTTTAATACACTCAACCCCCGATAGA
TCATGGTTAAAACACATAAAAACTGCCCATAGTAATGGTTCTGTATTAGAAGACAAGTTT
TTGTCTGATACTAAATTTATAGATTCAATTAAAAATCACGAAATATTAACCAAAGAAATT
GAGATAAAAAATACAGATAGAAGTGTTTGTGCAAAAATATCAGGCGAAATCGCAGAACTT
CATGGCAACACTGGCTTCAATGGCGAACTCAACTTAAATTTCAAAGGATATGCAGGACAA
AGCTTTGGTGCCTTTTTATTGAAGGGAATGAATGTTCAATTAATCGGAGAAGCTAATGAT
TATGTTTGTAAAGGAATGAATGGAGGAATACTCACAATAATTCCACCAAAAATAAATGAA
ATATCCTCCGAACAAGTCATCCTAGGAAATACTTGTCTTTATGGAGCAACAGGTGGAAAA
TTATTTGCATTAGGAAAATCGGGAGAAAGATTTGCGGTTAGAAATAGTGGTGCTACAGCG
GTAACAGAAGGAGCAGGTGATCATTGTTGTGAATACATGACTGGTGGGAAAGTTGTTATT
TTAGGTTCCACAGGAAGGAATATTGGTGCGGGCATGACTGGTGGAATAGCTTTTATAATC
GATGAAAATAATGATTTAAGTAATAAAGTAAATAAAGAAATAGTAAGCATTCATCAAATA
ACTTCATCAAAGCAGGAAAATATCTTATTGGAAATTATTAGAGAATATCAAGCAAAAACA
AATAGCATAAAGGCTGCCAAAATACTTGAAAATTGGTCTTATTTTAAGAGTACTTTCAAA
TTGATTGTTCCCCCAAGCGAAAAAGAGATGCTTGAT
>AG-347-N19
TATCAAGATAGTTATTCCCCAAATGGAATAATTGGGGAGAAAGATGCGTGTGGAGTTGGT
TTCATAGCAAATATTAAAGGGGTCGAAAGCAATTGGATCCTAAAACAGTCTCTTAAAGGC
CTTAACTGCATGGAACATAGAGGAGGTTGTGGAGGAGATAGTGATTCAGGAGATGGAGCG
GGCATTTTATGTTCAATTCCATGGGAATATTTAGAAGAAAAAATTAATCTAAAAAATTTA
GGCATGATTTTTATGCCTAATAAAAAGGAAAAAATTGAAGTATGTAAATCAATATGTGAT
CAGGAAGCAGAAAAATTAAAAGTCAACAAAACATCTTGGAGAAAAGTACCTGTTAATTAT
GAAATCTTAGGTCCTTTAGCTAAAGCAAATGCTCCATTCATCTGTCAGTGGATTTTATAT
AAAGATCATCAGGATGTTGAAAGGCTTTTATTTCAATTAAGGAAAAGAATTGAGAAAAAA
ATAAGAGAAACTTTCAAAAATTGTGAATTTTATTTTGCCTCACTAAGTTCTCAAACAGTT
GTTTATAAAGGTATGGTCCGCTCTGAAATATTATCCGAGTTTTATCAAGATCTAAAAGAA
GAGAGTTTTAAAGTTTCATTTTCTGTTTATCATCGTAGATTCAGTACTAATACACTTCCA
AAATGGCCGCTAGCTCAACCCATGAGATTTTTGGGTCATAATGGAGAAATAAATACTCTC
TTAGGTAATATCAACTGGGCTAAGGCTTCAGAAACGCATATAGATGATTTTTGGGGGGAG
TTATCTAATGAAATCAAGCCTATTGTAGATGTTAACAAAAGTGATTCATCAAATCTTGAT
GCAACCCTTGAAATCAATATTCGTTCAGGTCAGCCCATTACTGACTCATTATTAAAACTT
GTTCCTGAAGCATTTAGAGATCAACCAGAACTTGAGCAGAGAGATGATATAAAAGCTTTT
TATGAATATTCTGCAAGCCTGCAAGAGGCTTGGGATGGTCCAGCACTCCTTGTATTTGCT
GATGGAAATTTTGTCGGAGCAACGCTTGATAGAAATGGCCTAAGACCAGCAAGATATTCA
ATCACAAATGATGATTTTGTAATAATGGGTTCTGAAACAGGAGTAGTAGATCTTGAAGAA
GAAAGAGTAATAGAAAAAGGGCGATTAGGACCGGGACAAATGTTGGCAGTTGATTTTCAT
CAGAATAGAATCCTAAGAAATTGGGAAGTAAAATCTGAAGCCGCTCAAAGGCATGATTAT
AAAAATCTTTACAGTAATAGAACTATAAAAATTGAAAATAATGAATGGGTTAAAGATTGC
AAACTAAAAGACCTTGAGTTGTTGCAACAACAAACTGCATACGGGTTTTCAGCGGAAGAT
AATGACCTTATCTTAGATTCAATGGCTTTATTAGCTAAAGAGCCTACTTATTGCATGGGG
GATGACATTCCATTAGCAGTTCTTTCATCTAAGCCACATATTTTATACGACTACTTTAAG
CAAAGATTTGCGCAAGTTACTAATCCTCCTATTGACCCTCTGAGAGAAAAACTTGTAATG
AGTTTAGAGATGCATCTAGGAGAAAGATGTACACCATTTAAAATTAAAGATGCTAAACCC
TTTGTTCATTTGCAAAGTCCGATTCTTAATGAGGAAGAACTCATTTCCATCAAAAAATCA
AAAATTAAATCTCAGACAATTTCAAGTTTGTTTGATTTAGAGGAAGGTATTCAAGGCTTA
GAGAACCAATTAAAAGCAATCTGTAAACAGAGTGAGCTGTCTATAAAAGAAGGTTGCTCT
TTAATTATCATTTCTGATAAGGGAATTAATCCTAAAAAGACTTTTATACCTCCTTTACTT
GCTGTTGGAGCAATTCATCATTATCTTCTTAAAAAAGAAATCAGGCTAAAAGCTTCTCTA
ATAATTGAGACTGGTCAATGCTGGAGCACACATCACTTAGCTTGTTTAATTGGATATGGA
GCAAGTGCAGTTTGCCCTTGGTTGACCTTCGAAGCAGGTAGACACTGGTTAAAACATCCA
AAAACACAAAAACTCATTGATAGCAAAAAAATAAATCCATTATCAACAGTTGAAGTTCAA
GAAAATATTAAAAAAGCTTTAGAAGACGGTCTAAGAAAAATTCTCTCAAAAATAGGCATC
TCACTTTTATCTAGTTACCATGGTGCACAAATTTTTGAAGCTGTAGGCCTTGGATCTGAC
TTAATAAAAATTGCCTTTGATGGTACAACAAGTCGTATAGCAGGCATAACACTAAAAGAA
TTAACTAATGAAACACTTTCAATACATACGAAAGCTTATCCAGAGATCAATTTAAAGAAA
TTAGAATTTTTAGGATTTGTACAATTTAGAAATAATGGAGAATATCATTCCAATAACCCA
GAGATGTCCAAAGTTTTACATTCAGCGGTAAAACAAGGGCCAGGATACGATCATTTTGAA
ACTTACAAAAAACTTATTAGTAATAGACCGACAACATCTCTTAGAGATTTACTAACAATT
AATTCAACAAGAAAAAGTATTCCATTAGAGGAAGTTGAAAGTGTTGAATCAATTTGCAAA
AGGTTCTGTACTGGAGGAATGAGTTTAGGTGCTTTATCCAGAGAAGCGCATGAAGTTTTA
GCAGTTGCAATGAATAGAATTGGTGGGAAAAGTAATAGTGGAGAAGGAGGAGAAGATCCA
GCTCGTTTTAATGTTTTAAATGATATCGATGAAAATACTCAGTCAGCGACGTTGCCATTT
ATTAAAGGTTTAGAGAATGGAGACACTGCATGCTCAGCTATTAAACAAATAGCATCAGGA
AGGTTTGGAGTTACACCTGAATATCTAAGAAGTGGTAAACAACTCGAAATTAAAATGGCT
CAAGGTGCAAAACCCGGAGAGGGTGGACAATTACCTGGTCCAAAAGTTGATTCCTACATC
GCAAAACTAAGAAATAGTAAACCTGGAGTAGCTTTAATATCTCCTCCCCCGCATCATGAT
ATTTATTCAATTGAAGATTTAGCTCAACTTATCCACGACTTACACCAAGTTCATCCAAAA
GCGAAAGTAAGCGTTAAACTTGTTTCTGAAATTGGTATAGGTACTATTGCTGCTGGAGTA
AGCAAAGCTAATGCAGATGTAATTCAAATATCAGGCCATGACGGAGGTACAGGTGCTTCA
CCCCTGAGTTCTATTAAGCATGCAGGTTTACCATGGGAACTTGGTGTTGCTGAGGTTCAT
AAATCTCTCTTAGAGAATAACTTACGCGAAAGAGTAATTTTGAGAACTGATGGAGGTCTT
AAAACAGGCTGGGACGTAGTTATTGCAGCTTTACTAGGTGCTGAAGAATACGGTTTTGGT
TCTGTAGCGATGATTGCTGAAGGATGCATAATGGCTCGGGTTTGTCATACAAACAAGTGT
CCTGTTGGAGTTGCCACTCAAAAAGAAGAATTAAGAAAAAGATTTAAAGGTATTCCAGAA
AATGTCGTCAATTTTTTCTTGTATATTGCTGAAGAAGTACGACAGATAATGAGTAGTATC
GGTGTCTCTAATATGGAAGAACTGATTGGTAATCAAGAATTTCTTTCTGCAAGAAATATC
AATCTTCCAAAAACTTCTAATATTGATCTTTCTTCTTTAGTACACTCAACCCCTGATAGA
TCATGGTTAAAACACTTAAAAACTGCCCATAGTAATGGTTCTGTATTAGAAGACAAGTTT
TTGTCTAATACTAAATTTATAGATTCAATTAAAAATCACGAAATATTAACCAAAGAAATT
GAGATAAAAAATACAGATAGAAGTGTTTGTGCGAAAATATCAGGCGAAATCGCAGAACTT
CACGGAAACACTGGCTTCAATGGCGAACTAAACTTAAATTTCAAAGGATATGCAGGACAA
AGCTTTGGTGCCTTTTTATTGAAGGGAATGAATGTTCAATTAATCGGAGAAGCTAATGAT
TATGTTTGTAAAGGAATGAATGGAGGGATACTCACAATAATTCCACCAAAAATAAATGAA
ATCTCCTCCGAACAAGTGATTTTAGGAAACACCTGTCTTTATGGAGCAACAGGTGGAAAA
TTATTTGCATTAGGAAAATCAGGAGAAAGATTTGCGGTTAGAAATAGTGGTGCTACAGCG
GTAACAGAAGGAGCAGGTGATCATTGTTGTGAATATATGACTGGTGGGAAAGTAGTTATA
TTAGGTTCCACAGGAAGGAATATTGGTGCGGGTATGACTGGTGGAATAGCTTTTATAATC
GATGAAAATAATGATTTAAGTAATAAAGTAAATAAAGAAATAGTAAGCATTCATCAAATA
ACTTCATCAAAACAGGAAAATATCTTATTGGAAATTATCAGAGAATATCAAGCAAAAACA
AATAGCTTAAAGGCTGCCAAAATAATTGAAAATTGGTCTCATTTTAAGAGTACTTTCAAA
TTAATTGTTCCCCCAAGCGAAGAAGAGATGCTTGGT
>AG-355-A09
TATCGAGATAGTTATTCCCCAAATGGAATAATTGGTGAGAAAGATGCGTGTGGAGTAGGT
TTCATTGCAAATGTTAAAGGGATAGAAAGCAACTGGATACTTAAACAATCTCTAAAGGGC
CTCAACTGCATGGAGCATAGAGGAGGTTGTGGAGGAGATAGTGACTCAGGAGATGGAGCG
GGTATTTTATGTTCAATTCCATGGGGCTATCTAGAAGAGAAAATAAATCTAAAAAATTTA
GGCATGGTTTTTATGCCTAATAAAAAAGAAAAAATTGAAATATGTAAATCAATATGTGAT
GAAGAAGCAGAAAAATTAAAAGTCAACAAAACATTTTGGAGAACAGTACCTGTTAATAAT
GAAATCTTAGGTCCTTTAGCTAAAGCAAATGCTCCATTCATCTGTCAGTGGATTTTATAT
AAAGATCATCAAGATGTTGAAAGGCTTTTATTTCAATTAAGGAAAAGAATTGAGAAAAAA
ATAAGAGAAACTTTCAAAAACTGTGAATTTTATTTTGCTTCACTAAGTTCTCAAACAGTT
GTTTATAAAGGTATGGTTCGCTCTGAAATATTATCCGCGTTTTATCAAGATCTAAAAGAA
GAGAGTTTTAAAGTTTCATTTTCTGTTTATCATCGTAGATTTAGTACTAATACACTTCCA
AAATGGCCACTAGCTCAGCCCATGAGATTTTTGGGTCATAATGGCGAAATAAATACTCTC
TTAGGCAATATTAATTGGGCTAAAGCTTCAGAAACACATATAGATGATTTTTGGGGAGAT
TTATCTAATGAAATTAAGCCCATCGTAGATGTAAATAAAAGTGATTCATCAAATCTTGAT
GCAACCCTTGAAATCAATATTCGTTCAGGTCAACCCATTACTGACTCATTATTAAAACTT
GTTCCTGAAGCATTTAGAGATCAACCAGAACTTGAGGAGAGAGAGTATATAAAAGCTTTT
TATGAATATTCTGCAAGCCTACAAGAAGCTTGGGATGGACCAGCACTACTAGTATTTGCT
GATGGAAATTTTGTCGGAGCAACGCTTGATAGAAATGGCCTAAGACCAGCAAGATATTCA
ATCACAAATGATGGTTTTGTGATAATGGGTTCTGAAACAGGAGTAGTAGATCTTGAAGAA
GAAAGAGTAATAGAAAAAGGTCGATTAGGACCTGGACAAATGTTGGCAGTTGATTTTCAT
CAGCATAGAATCCTAAGAAATTGGGAAGTAAAATCTGAAGCCGCTCAAAGGCATAATTAT
AAAAATCTTCTCAATAATAGAACTATAAAAATTGAAAATAACGAATGGGTTAAAGACTGC
AAACTAAAAGACCTTGAGTTATTGCAACAACAAACTGCATACGGGTTTTCAGCGGAAGAT
AATGACCTTATCTTAGATTCAATGGCTTCATTAGCTAAAGAGCCTACTTATTGCATGGGC
GACGACATCCCATTAGCAGTTCTTTCATCTAAGCCACATATTTTATACGACTATTTTAAG
CAAAGATTTGCGCAAGTTACCAACCCTCCTATTGACCCTCTGAGAGAAAAACTTGTAATG
AGTTTAGAGATGCATCTAGGAGAAAGATGTACACCATTCCAAATTAAAGATGCTAAACCT
TTTATTCATTTACAAAGTCCGATTCTAAATGAGGAAGAACTCATTTCCATCAAAAAATCA
AAAATTAAATCTCACACAATTTCAAGTTTGTTTGATTTAGAGGAAGGTATTCAAGGCCTA
GAGAACCAATTAAAACTAATCTGTAAACAGAGTGAGCTTTCCATAAAAGAAGGTTGCTCT
TTAATTATCATTTCTGATAAGGGAATTAATCCTAAAAAGACTTTCATACCTCCTTTACTA
GCTGTTGGAGCAATTCATCATTATCTTCTTAAAAAAGAAATCAGGCTAAAAGCTTCTCTA
ATAATTGAGACCGGTCAATGTTGGAGTACACATCACTTGGCTTGTTTAATTGGATATGGA
GCAAGTGCAGTTTGCCCTTGGTTGACTTTCGAAGCAGGTAGACACTGGTTAAAACATCCA
AAAACACAAAAACTCATTGATAGCAAAAAAATAAATCCATTATCAATAGTTGATGTTCAA
GAAAATATTAAAAAAGCTCTAGAAGACGGTCTAAGAAAAATTCTCTCAAAAATAGGCATC
TCACTTTTATCTAGTTACCATGGTGCACAAATTTTTGAAGCTGTAGGCATTGGGTCTGAC
TTAATAAAAATTGCTTTTGATGGTACAACAAGTCGTATCGCTGGCATAACTTTAAAAGAA
TTAACTAATGAAACACTTTCAATACATACGAAAGCCTATCCAGAGATCGATTTAAAGAAA
TTAGAATTTTTAGGATTTGTACAATTTAGAAATAATGGAGAATATCATTCCAATAACCCA
GAGATGTCCAAAGTATTACATTCGGCGGTAAAACAAGGGCCAGGATACGATCATTTTGAA
ACTTACAAAAAACTTATTAGTAATAGACCGACAACATCTCTTAGAGATTTACTAACAATT
AATTCAAAAAGAAAAAGTATTCCATTAGAGGAAGTTGAAAGTGTTGAATCAATTTGCAAA
AGGTTCTGTACTGGAGGAATGAGTTTAGGTGCTTTATCTAGAGAAGCCCATGAGGTTTTA
GCAGTTGCAATGAATAGAATTGGTGGAAAAAGTAATAGTGGAGAAGGGGGAGAAGATCCA
GCTCGTTTTAATGTTTTAAATGATATCGATGAAAATACTCAGTCAGCGACGTTGCCATTT
ATTAAAGGCTTAAAGAATGGAGACACCGCATGCTCCGCTATTAAACAAATAGCATCAGGA
AGATTTGGAGTTACACCTGAATATCTAAGAAGTGGTAAACAACTCGAAATTAAAATGGCT
CAAGGTGCAAAACCCGGAGAGGGGGGACAATTACCTGGACCAAAAGTTGATTCTTACATC
GCAAAACTAAGAAATAGTAAACCTGGAGTAGCTTTAATATCTCCTCCCCCGCATCATGAT
ATATATTCAATTGAAGATTTAGCTCAACTTATCCACGACTTACACCAAATTCATCCAAAA
GCGAAAGTAAGCGTTAAACTTGTTTCTGAAATTGGTATAGGCACTATTGCTGCTGGAGTA
AGCAAAGCTAATGCAGATGTAATTCAAATATCAGGCCATGATGGAGGTACAGGTGCTTCA
CCCCTAAGTTCTATTAAACATGCAGGTTTACCATGGGAACTTGGTGTTGCTGAGGTTCAT
AAATCTCTCTTAGAGAATAACTTACGCGAAAGAGTAATTTTGAGAACTGATGGAGGTCTT
AAAACAGGCTGGGACGTAGTTATTGCAGCTTTACTAGGTGCTGAAGAATACGGTTTTGGT
TCTGTAGCGATGATTGCTGAAGGATGCATAATGGCTCGGGTTTGTCATACAAACAAGTGT
CCTGTTGGAGTTGCCACTCAAAAAGAAGAATTAAGAAAAAGATTTAAAGGTATTCCAGAA
AATGTCGTCAATTTTTTCTTGTATATTGCTGAAGAAGTAAGACAGATAATGAGTAGTATC
GGTGTTTCAAATATGGAAGAACTGATTGGTAATCAAGAATTTCTTTCTGCAAGAAATATC
AATCTTCCAAAAACTTCTAATATTGATCTTTCTTCTTTAGTACACTCAACCCCTGATAGA
TCATGGTTAAAACATTTAAAAACTGCCCATAGTAATGGTTCTGTATTAGAAGACGAGTTT
TTTTCTGATACTAAATTTATAGATTCAATTAAAAATCACGAAATATTAACCAAAGAAATT
GAGATAAAAAATACAGATAGAAGTGTTTGTGCGAAAATATCAGGCGAAATCGCAGAACTT
CACGGCAATACTGGCTTCAATGGCGAACTCAACTTAAATTTCAAAGGATATGCAGGACAA
AGCTTTGGTGCCTTTTTATTGAAGGGAATGAATGTTCAATTAATCGGAGAAGCTAATGAT
TATGTTTGTAAAGGAATGAATGGAGGAATACTCACAATAATTCCACCAAAAATAAATGAA
ATCTCCTCAGAACAAGTCATCCTAGGAAATACTTGTCTTTATGGAGCAACAGGTGGAAAA
TTATTTGCATTAGGAAAATCGGGAGAAAGATTTGCGGTTAGAAATAGTGGTGCTACAGCG
GTAACAGAAGGAGCAGGTGATCATTGTTGTGAATACATGACTGGTGGGAAAGTAGTTATT
CTAGGTTCCACAGGAAGAAATATTGGTGCGGGCATGACTGGTGGAATAGCTTTTATAATC
GATGAAAATAATGATTTAAGTAATAAAGTAAATAAAGAAATAGTAAGCATTCATCAAATA
ACTTCATCAATGCAGGAAAATATCTTATTGGAAATTATTAGAGAATATCAAGCAAAAACA
AATAGCTTAAAGGCTGACAAAATAATTGAAAATTGGTCTCATTTTAAGAGTACTTTCAAA
TTGATTGTTCCCCCAAGCGAAGAAGAGATGCTTGGT
>AG-355-B18
TATCAAGATAGTTATTCCCAAAATGGAATAATCGGTGAAAAGGATGCGTGTGGAGTTGGA
TTTATAGCAAATATTAAAGGAATAGAAAGCAACTGGATCCTTAAACAATCCCTGAAAGGA
CTTAACTGTATGGAGCATAGAGGAGGTTGCGGAGGAGATAGTGATTCAGGGGATGGAGCA
GGCATATTATGTTCAATTCCATGGAAATACTTAGATGAAAAAATGAATCTAAAATATTTA
GGCATGATTTTTATGCCTAATAAAAAGGAGAAAATTGAAAAATGTAAATCAATATGTGAT
CAGGAAGCAGAAAAATTAAAAATCTACAGCACATCTTGGAGAACAGTACCTGTTAATAAT
GAGATATTAGGTCCTTTAGCTAAAGCAAATGCTCCATTCATAAGCCAGTGGATTCTAAAT
AAAGACAATCAGGATATTGAAAGGCTTTTATTCCAATTAAGAAAAAGAATTGAAAAAAAA
ATAAGGGAAACTTTAAAAAACTGTGAATTTTATTTTGCCTCACTAAGTTCTCAAACTGTT
GTGTACAAAGGTATGGTTCGTTCAGAAATATTATCTGAGTTTTATCAAGACCTAAAAGAA
GATAGTTTTAAAGTCTCATTTTCTGTTTACCATAGGAGGTTTAGTACTAATACACTTCCA
AAATGGCCACTAGCTCAGCCCATGAGATTTTTAGGTCACAACGGCGAAATAAATACTCTC
TTAGGTAATATCAACTGGGCTAAAGCTTCAGAAACTCACATAGATGACTTTTGGGGAGAT
TTATCTAATGAAATTAAGCCGATTGTAGATGTAAATAAAAGTGATTCATCAAATCTTGAT
GCAACTCTTGAAATTAATATTCGTTCAGGTCAGCCCATCACTGACTCATTATTAAAACTT
GTTCCTGAAGCATTTAGAGATCAACCAGAACTCGAAAAAAGAGAAGATATAAAAGCATTT
TATGAGTATTCTGCGAGCATACAAGAAGCTTGGGATGGACCTGCTCTCCTTGTATTTGCA
GATGGTAATTTTGTTGGAGCAACACTTGATAGAAATGGTCTTAGACCAGCAAGATATTCA
ATAACAAATGATGGTTTCGTAATAATGGGTTCCGAAACAGGAGTAGTAGATCTTGAAGAG
GAAAGAGTAATTGAAAAAGGTAGATTAGGACCTGGACAAATGTTGGCGGTTGATTTTCAT
CAAAATAGAATCCTCAGAAATTGGGAGGTAAAATCTGAAGCCGCGCAAAGGCATAATTAC
AAAAACCTCCTAAGTAATAGAACTATCAAAATTGATAATAGTGAATGGTTTAAAGACTGC
AAGCTAAGAGACCTTGAGCTATTACAACAACAAACAGCGTACGGTTTTTCAGCGGAAGAT
AATGATCTTATTTTAGATTCAATGGCTTCATTAGCTAAAGAACCTACTTATTGCATGGGG
GACGATATCCCATTAGCAGTGCTTTCTTCAAAGCCACATATTTTATATGACTATTTCAAG
CAAAGATTTGCACAAGTTACAAATCCTCCTATTGATCCTTTAAGAGAAAAACTTGTAATG
AGTTTAGAGATGCATCTTGGAGAAAGATGCACACCATTTGAGATTAAAGATCCTAAACCT
TTTGTTCATTTACAAAGTCCAATTCTCAATGAGGAAGAACTCATTTCCATTAAACAATCA
AAAATTAAATCTCAAACAATTTCAAGTTTGTTTGATATTGAGGAAGGCGTTCAGGGCTTA
GAGAACAAATTAAAAGCAATTTGTAAACAGAGTGAGCTCTCCATAAAAGAAGGTTGCTCT
TTAATTATTATTTCTGATAAGGGTATTAATCCTACAAAGACTTTTATTCCTCCTTTACTT
GCTGTTGGAGCAATTCATCATTACCTTCTTAAAAAAGAAATCAGGCTAAAAGCTTCTCTA
ATTATTGAGACAGGTCAATGTTGGAGCACACATCACCTGGCTTGTTTGATTGGTTATGGT
GCGAGCGCGGTTTCCCCTTGGCTGACCTTCGAAGCAGGTAGACACTGGTTAAAACATCCA
AAAACACAAAAACTAATTGATAGCAAAAAAATAAATCCATTATCAATAATTGATGTTCAA
GAAAATATTAAAAAAGCTCTAGAAGACGGTCTAAGAAAAATTCTCTCGAAAATAGGCATC
TCACTTTTATCTAGTTACCATGGTGCACAAATTTTTGAAGCTGTAGGCCTTGGATCTGAC
TTAATAAAAATTGCTTTTGATGGTACAACAAGCCGTATCGCTGGCATAACATTAAATGAA
TTAACTAATGAAACACTTTCAATACATACGAAAGCCTATCCAGAGATAGATTTAAAGAAA
TTAGAATTTTTAGGATTTGTACAATTTAGAAATAATGGAGAATATCACTCTAATAATCCT
GAAATGTCCAAAGTTTTACATTCAGCGGTAAAACAAGGACCAGGGTACGATCATTTTGAA
ACTTACAAAAAACTTATTAGTAATAGACCGACAACATCTCTAAGAGATTTACTAACAATA
AATTCACAAAGAAAAAGTATCCCATTAGAGGAAGTTGAAAGTGTTGAATCAATTTGCAAA
AGGTTCTGTACTGGAGGAATGAGTTTAGGCGCCTTATCCAGAGAAGCACATGAAGTTTTA
GCAGTTGCCATGAATAGAATTGGTGGAAAAAGTAATAGTGGAGAAGGGGGAGAAGATCCA
GCTCGTTTTAATGTTTTAAATGATATCGATGAAAATTCTCAATCAGCGACGTTACCATTT
ATTAAAGGTCTTGAGAATGGAGACACCGCATGCTCAGCAATTAAACAAATAGCATCAGGA
AGATTTGGAGTTACACCTGAATATCTAAGAAGTGGTAAACAACTCGAAATTAAAATGGCT
CAAGGTGCAAAACCCGGAGAAGGGGGGCAGTTGCCTGGTCCAAAAGTTGATTCTTACATC
GCAAAACTAAGAAATAGTAAACCTGGAGTAGCATTAATATCTCCTCCACCGCATCATGAT
ATTTATTCAATTGAAGATTTAGCTCAACTTATCCATGACTTACACCAAGTTCATCCAAAA
GCGAAAGTAAGCGTTAAACTTGTTTCTGAAATTGGTATAGGTACTATTGCTGCTGGAGTA
AGCAAAGCTAATGCAGATGTAATTCAAATATCAGGCCATGATGGAGGTACAGGTGCTTCA
CCCCTGAGTTCTATTAAACATGCAGGTTTACCATGGGAACTCGGTGTTGCTGAGGTTCAT
AAATCTCTCCTAGAGAATAACTTACGTGAAAGAGTAATTTTGAGAACTGATGGAGGTCTT
AAAACAGGTTGGGATGTGGTTATTGCAGCTTTGCTAGGTGCTGAAGAATACGGTTTTGGT
TCTGTAGCGATGATTGCTGAAGGATGCATAATGGCTCGGGTTTGTCATACAAACAAGTGT
CCTGTTGGAGTTGCCACTCAAAAAGAAGAATTAAGAAAAAGATTTAAAGGTATTCCAGAA
AATGTTGTCAATTTTTTCTTATATATTGCTGAAGAAGTAAGACAAATAATGAGTAGTATC
GGAGTTTCTAATATGGAAGAACTGATTGGTAATCAAGAATTTCTTTCAGCAAGAAATATC
GATCTTCCAAAAACGTCTAATATTGATCTCTCTTCTTTAGTACACTCAACCAAAGATAGA
TCATGGTTAAAACATTCAAAGAATGCTCACAGTAATGGTTCTGTATTAGAAGACGAGTTT
TTGTCTGATACTGAATTTATAGATTCAATTAAAAATCACAAAATATTAACCAAAGAAATT
GAGATAAAAAATACAGATAGAAGTGTTTGTGCGAAAATATCAGGCGAAATCGCAGAACTT
CACGGAAACACTGGCTTCAATGGCGAACTCAACTTAAATTTCAAAGGATATGCAGGACAA
AGCTTTGGTGCCTTTTTATTGAAGGGAATGAATGTTCAATTAATCGGAGAAGCTAATGAT
TATGTTTGTAAAGGAATGAATGGAGGAATACTTACAATAATTCCACCAAAAATAGATAAA
ACTTCCTCCGAACAAGTTATTTTAGGAAACACCTGTCTTTACGGAGCAACAGGTGGGAAA
TTATTTTCACTAGGAAAATCGGGCGAAAGATTTGCAGTAAGAAATAGTGGTGCTACAGCT
GTAACAGAAGGAGCAGGTGATCATTGTTGTGAATACATGACTGGTGGGAAAGTAGTAATT
CTAGGTTCTACAGGAAGGAATATTGGTGCAGGCATGACTGGTGGAATAGCTTTTATAATC
GATGAGAATAATGATTTGAGTAAAAAAGTTAATAAAGAAATAGTTAGCATTCATAAAATA
ACAACATCAAAGCAGGAAGATATCTTATTGGAAATTATTAGAGAATATCGAGCAAAAACA
AATAGCTTAAAGGCCGCCAAAATAATTGAAAATTGGTCTTATTACAAGAGTACTTTTAAA
TTAATAGTTCCCCCAAGCGAAGAAGAGATGCTTGGC
>AG-355-B23
TATCAAGATAGCTATTCCCCAAATGGAATAATTGGGGAGAAAGATGCGTGTGGAGTTGGT
TTCATAGCAAATATTAAAGGAGTAGAAAGCAATTGGATCCTAAAACAATCCCTTAAAGGC
CTTAACTGCATGGAACATAGAGGAGGTTGTGGAGGGGATAGTGATTCAGGAGATGGAGCG
GGCATTTTATGTTCAATTCCATGGGAATATCTAGGAGAGGAAATTAATCTAAAAAACTTA
GGCATGGTTTTTATGCCTAATAAAAAAGAAAAAATTGAAGTATGTAAATCAATATGTGAT
CAAGAAGCAGAAAAATTAAAAGTCAACAAAACATTTTGGAGAAATGTCCCTGTAAATAAT
GATATCTTAGGTCCTTTAGCCAAAGCAAATGTCCCATATATCTGTCAGTGGATTTTATAC
AAAGATAATCAGAATATTGAAAGGCTTTTGTTCCAGTTAAGGAAAAGAATTGAAAAAAAA
ATAAGAGAAACCTTTAAAAACTGTGAATTTTATTTTGCCTCACTTAGTTCTCAAACAGTT
GTTTATAAAGGTATGGTTAGGTCTGAAATATTATCTGAATTCTATGAAGATCTAAAAAAA
GAGAATTTTAAGGTCTCATTTTCCGTTTATCATCGGAGATTTAGTACAAATACTCTTCCA
AAATGGCCACTTGCCCAGCCCATGAGATTTTTAGGTCATAACGGTGAAATCAACACTCTT
TTAGGAAATATTAATTGGGCTAAAGCTTCAGAAACACATATAGATGATTTTTGGGGAGAG
CTATCTAACGAAATAAAGCCTATTGTAGATGTAAATAAAAGTGATTCATCAAATCTTGAT
GCAACCCTTGAAATTAATATTCGTTCAGGCCAACCAATAACTGATTCATTATTAAAGCTT
GTTCCTGAAGCATTTAGAGATCAACCAGACCTTGAACAGAGGAATGATATTAAGTCATTT
TATGAGTATTCTGCGAGCATACAAGAAGCTTGGGATGGTCCTGCTCTACTTGTATTCGCA
GATGGAAATTTTGTAGGAGCAACGCTTGATAGAAATGGTCTAAGACCAGCAAGATATTCA
ATAACAAATGATGGTTTTGTAATAATGGGTTCTGAAACAGGAGTAGTAGATCTTGAAGAG
GAAAAAGTAATAGAAAAAGGTCGATTAGGACCGGGACAAATGTTAGCGGTTGATTTTCAT
CAAAATAGAATTCTCAGAAATTGGGAGGTAAAATCTGAAGCAGCTCAAAGACATGATTAT
CAAAATCTCCTAAGCAAAAGAACTATAAAAATTGAAAATAATGAATGGGTTAAAGACTGC
AAACTAAAAGACCTTGAGTTGTTGCAACAACAAACTGCATACGGGTTTTCAGCGGAAGAT
AATGACCTTATCTTAGATTCAATGGCTTCATTAGCTAAAGAGCCTACTTATTGCATGGGC
GATGACATCCCATTAGCAGTTCTTTCATCTAAGCCACATATTTTATACGACTACTTTAAG
CAAAGATTTGCGCAAGTTACTAATCCTCCTATTGACCCTCTGAGAGAAAAACTTGTAATG
AGTTTAGAGATGCATCTAGGAGAAAGATGTACACCATTTGAAATTAAAGAGGCTAAACCC
TTTGTTCATTTACAAAGTCCCATTCTTAATGAGGTAGAACTCATTTCTATCAAAAAATCA
AAAATTAAATCACAGACAATTTCAAGTTTGTTTGATTTAGAGGAAGGTATTGAAGGCTTA
GAGAACCAATTAAAAGCAATCTGTAAACAGAGTGAGCTGGCTATAAAAGAAGGTTGCTCT
TTAATTATCATTTCTGATAAGGGAATTAATCCTAAAAAGACTTTTATACCTCCTTTACTT
GCTGTTGGAGCAATTCATCATTATCTTCTTAAAAAAGAAATCAGGCTAAAAGCTTCTCTA
ATAATTGAGACTGGTCAATGCTGGAGTACACATCACTTAGCTTGTTTAATTGGATATGGA
GCAAGTGCAGTTTGCCCTTGGTTGACCTTCGAAGCAGGTAGACACTGGTTAAAACATCCA
AAAACACAAAAACTCATTGATAGCAAAAAAATAAATCCATTATCAACAGTTGAAGTTCAA
GAAAATATTAAAAAAGCTTTAGAAGACGGTCTAAGAAAAATTCTCTCAAAAATAGGCATC
TCACTTTTATCTAGTTACCATGGTGCACAAATTTTTGAAGCTGTAGGCCTTGGATCTGAC
TTAATAAAAATTGCCTTTGATGGCACAACAAGTCGTATAGCAGGCATAACACTAAAAGAA
TTAACTAATGAAACACTTTCAATACATACCAAAGCCTATCCAGAGATCGATTTAAAGAAA
TTAGAATTTTTAGGATTTGTGCAATTTAGAAATAATGGAGAATATCATTCCAATAACCCA
GAGATGTCCAAGGTTTTACATTCAGCGGTTAAACAAGGACCAGGATACGATCATTTTGAA
ACTTACAAAAAACTGATTAGTAATAGACCGACAACATCTCTTAGAGATTTACTAACGATT
AATTCAACAAGAAAAAGTATTCCATTAGAGGAAGTTGAAAGTGTTGAATCAATTTGCAAA
AGGTTCTGTACTGGAGGAATGAGTTTAGGTGCTTTATCCAGAGAAGCGCATGAAGTTTTA
GCAGTTGCAATGAATAGAATTGGTGGAAAAAGTAATAGTGGAGAAGGAGGAGAAGATCCA
GCTCGTTTCAATGTTTTAAATGATATCGATGAAAATACTCAGTCAGCGACGTTGCCATTT
ATTAAAGGCTTAGAGAATGGAGACACCGCATGCTCAGCTATTAAACAAATAGCATCAGGA
AGGTTTGGAGTTACACCTGAATATCTGAGAAGTGGTAAACAACTCGAAATTAAAATGGCT
CAAGGTGCAAAACCCGGAGAGGGGGGACAATTACCTGGTCCAAAAGTTGATTCTTACATC
GCAAAACTAAGAAATAGTAAACCTGGAGTAGCTTTAATATCTCCTCCCCCGCATCATGAT
ATTTATTCAATTGAAGATTTAGCTCAACTTATCCACGACTTACATCAAGTTCATCCAAAA
GCGAAAGTAAGCGTTAAACTTGTTTCTGAAATTGGTATAGGCACTATCGCTGCTGGAGTA
AGCAAAGCTAATGCAGATGTAATTCAAATATCAGGCCATGACGGAGGTACAGGTGCTTCA
CCCCTGAGTTCTATTAAACATGCAGGTTTACCATGGGAACTTGGTGTTGCTGAGGTTCAT
AAATCTCTTTTAGAGAATAACTTACGCGAAAGAGTAATTTTGAGAACTGATGGAGGTCTT
AAAACAGGCTGGGACGTAGTTATTGCAGCTTTACTAGGTGCTGAAGAATACGGTTTTGGT
TCTGTAGCGATGATTGCTGAAGGATGCATAATGGCTCGGGTTTGTCATACAAACAAGTGT
CCTGTTGGAGTTGCCACTCAAAAAGAAGAATTAAGAAAAAGATTTAAAGGTATTCCAGAA
AATGTCGTCAATTTTTTCTTGTATATTGCTGAAGAAGTAAGACAAATAATGAGTAGTATC
GGTGTCTCTAATATGGAAGAACTGATTGGTAATCAAGAATTTCTTTCTGCAAGAAATATC
GATCTTCCAAAAACTTCTAATATTGATCTTTCTTCTTTAGTACACTCAACCCCTCATAGA
TCATGGTTAAAACACTTAAAAACTGCCCATAGTAATGGTTCTGTATTAGAAGACGAGTTT
TTGTCTGATACTAAATTTATAGATTCAATTAAAAATCACGAAATATTAACCAAAGAAATT
GAGATAAAAAATACAGATAGAAGTGTTTGTGCGAAAATATCAGGCGAAATCGCAGAACTT
TACGGCAACACTGGCTTCAATGGCGAACTCAACTTAAATTTCAAAGGATATGCAGGACAA
AGCTTTGGTGCCTTTTTATTGAAGGGAATGAATGTTCAATTAATCGGAGAAGCTAATGAT
TATGTTTGTAAAGGAATGAATGGAGGCATACTCACAATTATTCCACCAAAAATAAATGAA
ATCTCCTCCGAACAAGTTATTTTAGGAAACACCTGTCTTTATGGAGCAACAGGTGGAAAA
TTATTTGCATTAGGAAAATCGGGAGAAAGATTTGCGGTTAGAAATAGTGGTGCTACAGCG
GTAACAGAAGGAGCAGGTGATCATTGTTGTGAATATATGACTGGTGGGAAAGTAGTTATA
CTAGGTTCCACAGGAAGGAATATAGGTGCGGGCATGACTGGTGGAATAGCTTTTATAATC
GATGAAAATAATGATTTAAGTAACAAAGTAAATAAAGAAATAGTAAGCATTTATCAAATA
ACTTCATCAAAACAGGAAAATATCTTATTGGAAATTATTAGAGAATATAAAGCAAAAACA
AATAGCTTAAAGGCTGCCAAAATAATTGAAAATTGGTCTCATTTTAAGAGTACTTTCAAA
TTAATTGTTCCCCCAAGCGAAGAAGAGATGCTTGGT
>AG-355-G23
TATCAAGATAGTTATTCCCCAAATGGAATAATTGGTGAGAAAGATGCGTGTGGAGTTGGT
TTCATAGCAAATATTAAAGGTTTAGAAAGCAATTGGATCCTAAAACAATCGTTAAAAGGG
CTTAACTGTATGGAGCATAGAGGAGGTTGTGGAGGAGATAGTGACTCAGGAGATGGAGCA
GGCATTTTATGTTCAATTCCATGGAAATACTTAGATGAAAAAATGAATCTAAAAAATTTA
GGTATGGTTTTTATGCCTAATAAAAAAGAGAAAATTGAAGAATGTAAATCAATATGTGAC
AAGGAAGCAGAAAAATTAAGAATAAATAAAACATCTTGGAGAACAGTACCTGTAAATAAA
AAAATCTTGGGCCCTTTAGCTAAAGCAAATGCCCCATTCATAAGCCAATGGATTCTACAT
CAAGATACTCAGGATATTGAAAGGCTTTTATTTCAATTAAGAAAAAGAATTGAGAAAAAA
ATAAGAGAAACTTTCAAAAATTGTGAATTTTATTTTGCCTCACTAAGTTCTCAAACAGTT
GTTTATAAAGGTATGGTTCGCTCTGAAATATTATCCGAGTTTTACCAAGATTTAAAAGAA
GAGAGTTTTAAAGTTTCATTTTCTGTTTATCATCGCAGATTTAGTACTAATACACTTCCA
AAATGGCCCCTTGCTCAACCCATGAGATTTTTGGGTCATAATGGCGAAATAAATACTCTC
TTGGGTAATATCAACTGGGCTAAAGCTGCAGAAAAACATATCGATGATTTTTGGGGAGAG
TCATCTAATGAAATCAAGCCCATTGTAGATGTAAACAAAAGTGACTCATCAAATCTTGAT
GCAACCCTTGAAATCAATATTCGTTCAGGTCAGCCCATTACTGACTCATTATTAAAACTT
GTTCCTGAAGCATTTAGAGATCAACCAGAACTTGAGCAGAGAGAAGATATAAAAGCTTTT
TATGAATATTCTGCAAGCCTTCAAGAAGCTTGGGATGGTCCAGCACTTCTTGTATTTGCA
GATGGAAATTTTGTCGGAGCAACGCTTGATAGAAATGGCCTAAGACCTGCAAGATATTCA
ATCACAAATGATGGTTTTGTAATAATGGGTTCTGAAACAGGAGTAGTAGATCTTGAAGAA
GAAAGAGTAATAGAAAAAGGCCGATTAGGACCGGGACAAATGCTGGCAGTTGATTTTCAT
CAGAATAGAATCCTAAGAAATTGGGAAGTAAAATCTGAAGCCGCTCAAAGGCATAATTAT
AAAAATCTTCTCAGTAAGAGAACTATAAAAATTGAAAATAATGAATGGTTTAAAGACTGC
AAACTAAAAGATCTTGAGTTATTGCAACAACAGACTGCATACGGTTTTTCAGCGGAAGAT
AATGACCTAATCTTAGATTCAATGGCTTCATTAGCTAAAGAGCCTACTTATTGCATGGGC
GACGACATCCCATTAGCAGTTCTTTCATCTAAGCCACATATTTTATACGACTACTTTAAG
CAAAGATTTGCGCAAGTTACTAATCCTCCTATTGACCCTCTGAGAGAAAAACTTGTAATG
AGTCTAGAGATGCATCTAGGAGAAAGATGTACACCGTTTGAGATAAAAGATGCTAAACCC
TTTGTTCATTTACAAAGTCCTATTCTTAATGAGGAAGAGCTCATTTCCATCAAAAAATCA
AAAATTAAATCTCATACAATTTCAAGTTTGTTTGATTTAGAGGAAGGTATTCAAGGCTTA
GAGAACCAATTAAAAGTAATCTGTAAACAGAGTGAGCTGTCTATAAAAGAAGGTTGCTCT
TTAATTATCATTTCAGATAAGGGAATTAATCCTAAAAAGACTTTTATACCTCCTTTACTT
GCTGTTGGAGCAATTCATCATTATCTTCTTAAAAAAGAAATAAGGCTAAAAGCTTCTCTA
ATAATTGAGACTGGTCAATGTTGGAGCACACATCACTTAGCTTGTTTAATTGGATATGGA
GCAAGTGCAGTTTGCCCTTGGTTGACCTTCGAAGCAGGTAGACACTGGTTAAAACATCCA
AAAACACAAAAACTAATAGATAGCAAAAAAATAAATCCATTATCAATAGTTGATGTTCAA
GAAAATATTAAAAAAGCTCTAGAAGACGGTCTAAGAAAAATTCTCTCAAAAATAGGCATC
TCACTTTTATCTAGTTACCATGGTGCACAAATTTTTGAAGCTGTAGGCCTTGGATCTGAC
TTAATAAAAATTGCTTTTGATGGTACAACAAGTCGTATCGCTGGCATAACATTAAAAGAA
TTAACTAATGAAACACTTTTAATACATACGAAAGCCTATCCAGAGATCGATTTAAAGAAA
TTAGAATTTTTAGGATTTGTACAATTTAGAAATAATGGAGAATATCATTCCAATAACCCA
GAGATGTCCAAAGTTTTACATTCGGCGGTAAAACAAGGGCCAGGATACGATCATTTTGAA
ACTTACAAAAAACTTATTAGTAATAGACCGACAACATCTCTTAGAGATTTACTAACAATT
AATTCAAAAAGAAAAAGTATTCCATTAGAGGAAGTTGAAAGTGTTGAATCAATTTGCAAA
AGGTTCTGTACTGGAGGAATGAGTTTAGGTGCTTTATCCAGAGAAGCGCATGAAGTTTTA
GCAGTTGCAATGAATAGAATTGGTGGAAAAAGTAATAGTGGAGAAGGGGGAGAAGATCCA
GCTCGTTTTAATGTTTTAAATGATATCGATGAAAATACTAAGTCAGCGACGTTGCCATTT
ATTAAAGGCTTAAAGAATGGAGACACCGCATGCTCCGCTATTAAACAAATAGCATCAGGA
AGATTTGGAGTTACACCTGAATATCTAAGAAGTGGTAAACAACTCGAAATTAAAATGGCT
CAAGGTGCAAAACCCGGAGAGGGGGGACAATTACCTGGTCCAAAAGTTGATTCTTACATC
GCAAAACTAAGAAATAGCAAACCTGGAGTAGCTTTAATATCTCCTCCCCCGCATCATGAT
ATTTATTCAATTGAAGATTTAGCTCAACTTATCCACGACTTACACCAAGTTCATCCAAAA
GCGAAAGTAAGCGTTAAACTTGTTTCTGAAATTGGTATAGGCACTATTGCTGCTGGAGTA
AGCAAAGCTAATGCAGATGTAATTCAAATTTCTGGACATGACGGAGGTACAGGTGCTTCA
CCCCTGAGTTCTATTAAACATGCAGGTTTACCATGGGAACTTGGTGTTGCTGAGGTTCAT
AAATCTCTCTTAGAGAATAACTTACGCGAAAGAGTAATTTTGAGAACTGATGGAGGTCTC
AAAACAGGCTGGGACGTAGTTATTGCAGCTTTACTAGGTGCTGAAGAATACGGTTTTGGT
TCTGTAGCGATGATTGCTGAAGGATGCATAATGGCTCGTGTTTGTCATACAAACAAGTGT
CCTGTCGGAGTTGCCACTCAAAAAGAAGAATTAAGAAAAAGATTTAAAGGTATTCCAGAA
AGTGTCGTCAATTTTTTCTTGTATGTTGCTGAAGAAGTAAGACAGATAATGAGTAGTATT
GGTGTTTCTAAAATGGAAGAACTGATTGGTAATCAAGAATTTCTCTCTGCAAGAAATATC
GATCTTCCAAAAACTTCTAATATTGATCTTTCTTCTTTAGTACACTCAACCCCTGACAGA
TCATGGTTAAAACATTTAAAAACTGCCCATAGTAATGGCTCTGTATTAGAAGACGAGTTT
TTATCTGATACTAAATTTATAGATTCAATTAAAAATCACGAAATATTAACCAAAGAAATT
GAGATAAAAAATACAGATAGAAGTGTTTGTGCGAAAATATCAGGCGAAATCGCAGAACTT
CATGGCAACACTGGCTTCAATGGCGAACTCAACTTAAATTTCAAAGGATATGCAGGACAA
AGCTTTGGCGCCTTTTTATTGAAGGGAATGAATGTTCAATTAATCGGAGAAGCTAATGAT
TATGTTTGTAAAGGAATGAATGGAGGAATACTCACAATAATTCCCCAAAAAATAAATGAA
ATCTCCTCCGAACAAGTCATCCTAGGAAATACTTGTCTTTATGGAGCCACAGGTGGAAAA
TTATTTGCATTAGGAAAATCGGGAGAAAGATTTGCGGTTAGAAATAGTGGTGCTACAGCG
GTAACAGAAGGAGCAGGTGATCATTGTTGTGAATACATGACTGGTGGGAAAGTAGTTATT
CTAGGTTCCACAGGAAGGAATATTGGTGCGGGCATGACTGGTGGAATAGCTTTTATAATC
GATGAGAACAATGATTTGATTAATAAAGTAAATAAAGAAATAGTAAGCATTCATCAAATA
ACTTCATCAAAGCAGGAAGATATCTTATTGGAAATTATTAGAGAATATCAAGCAAAAACG
AATAGCTTAAAGGCTGCCAAAATAATTGAAAATTGGTCTTATTTTAAGAGTACTTTCAAA
TTGATTGTTCCCCCAAGTGAAGAAGAGATGCTTGGT
>AG-355-I04
TATCAAGATAGTTATTCCCCAAATGGAATAATTGGGGAGAAGGATGCGTGTGGAGTTGGT
TTCATAGCAAATATTAAAGGGGTAGAAAGCAATTGGATCCTTAAGCAATCACTTAAGGGT
CTTAACTGCATGGAACATAGAGGAGGTTGTGGAGGAGATAGTGACTCAGGAGATGGAGCG
GGCATTTTATGTTCAATTCCATGGGGATATCTAGAACAGGAAATTAATCTAAAAAATTTA
GGTATGGTTTTTATGCCTAATAAAAAAGAAAAAATTGAAGTATGTAAATCAATATGTGAT
CAAGAAGCAGAAAAATTAAAAGTCAACAAAACATCTTGGAGAAAAGTACCTGTTAATAAT
GAAATCTTAGGTCCTTTAGCTAAAGCAAATGCTCCATTCATCTGTCAGTGGATTTTATTA
AAAGATCATCAGGATGTTGAAAGGCTTTTATTTCAATTAAGGAAAAGAATTGAGAAAAAA
ATAAGAGAAACTTTCAAAAACTGTGAATTTTATTTTGCCTCACTAAGTTCTCAAACAGTT
GTTTATAAAGGTATGGTTCGCTCTGAAATATTATCCGAGTTTTATCAAGATCTAAAAGAA
GAGAGTTTTAAAGTTTCATTTTCTGTTTATCATCGTAGATTTAGTACTAATACACTTCCA
AAATGGCCGCTAGCTCAACCCATGAGATTTTTAGGTCATAATGGCGAAATAAATACTCTC
TTAGGCAATATCAATTGGGCTAAAGCTTCAGAAACACATTTAGATGATTTTTGGGGAGAT
TTATCTAATGAAATCAAGCCTATTGTAGATGTAAACAAAAGTGATTCATCAAATCTTGAT
GCAACCCTTGAAATTAATATTCGTTCAGGTCAGCCCATTACTGACTCATTATTAAAACTT
GTTCCTGAAGCATTCAGAGATCAACCAGAACTTGAACAAAGAGAAGATATAAAAGCTTTT
TATGAATATTCTGCAAGTCTTCAAGAAGCTTGGGATGGTCCAGCACTCCTTGTATTTGCA
GATGGAAATTTTGTCGGAGCAACGCTTGATAGAAATGGTCTAAGACCAGCACGATATTCA
ATCACAAATGATGGTTTTGTAATAATGGGTTCTGAAACAGGAGTAGTAGATCTTGAAGAA
GAAAGAGTAATAGAAAAAGGTAGATTAGGACCAGGACAAATGTTGGCAGTTGATTTTCAT
CAGAATAAAATCCTAAGAAATTGGGATGTAAAATCTGAAGCCGCTCAAAGGCATGATTAT
AAAAATCTTCTTGTTCATAGAACTATAAAAATTGAAAATAATGAATGGGTTAAAGACTGC
AAACTAAAAGACCTTGAGTTGTTGCAACAACAAACTGCATATGGTTTTTCAGCGGAAGAT
AATGACCTTATTTTAGATTCAATGGCTTCATTAGCTAAAGAGCCTACTTATTGCATGGGC
GACGACATCCCATTAGCAGTACTTTCTTCAAAGCCACATATTTTATATGACTACTTTAAG
CAAAGATTTGCTCAAGTTACTAATCCTCCAATTGACCCTCTGAGAGAAAAACTTGTAATG
AGTTTAGAGATGCATCTAGGAGAAAGATGCACACCATTTGAGATTAAAGATGCTAAACCT
TTTGTTCATTTACAAAGTCCTATTCTTAATGAGGAAGAACTCATTTCCATCAAAAAATCA
AAAATTAAATCTCAAATAATTTCATGTTTGTTTAATATTGAAGAAGGAGTGCAAGGCTTA
GAGAACCAATTAAAAGCAATTTGTAAACAGAGTGAGCTGTCTATAAAAGAAGGATGCTCT
TTAATTATCATTTCTGATAAGGGAATTAATCCTAAAAAGACTTTTATTCCTCCTTTACTT
GCTGTTGGGGCAATTCATCATTATCTTCTTAAAAAAGAAATCAGGCTAAAAGCTTCTCTA
ATAATTGAGACCGGTCAATGTTGGAGCACACATCACTTAGCTTGTTTGATTGGATATGGT
GCAAGTGCAGTTTGCCCTTGGTTGACCTTCGAAGCAGGTAGACACTGGTTAAAACATCCA
AAAACACAAAAACTTATTGATAGCAAAAAAATAAATCCATTATCAATAATTGATGTTCAA
GAAAATATTAAAAAAGCTCTAGAGGACGGTCTGAGAAAAATTCTCTCAAAAATAGGCATC
TCACTTTTATCTAGTTACCATGGTGCACAAATTTTTGAAGCTGTAGGCCTTGGATCTGAC
TTAATAAAAATTGCTTTTGATGGCACAACAAGCCGTATCGCCGGCATAACATTAAAAGAA
TTAACTAATGAAACACTTTCAATACATACGAAAGCCTACCCAGAGATCGATTTAAAAAAA
TTAGAATTTTTAGGATTTGTACAATTTAGGAATAATGGAGAATATCATTCTAATAACCCA
GAGATGTCCAAAGTTTTACACTCAGCAGTAAAACAGGGGCCAGGATACGATCATTTTGAA
ACTTACAAAAAACTTATTAGTAATAGACCAACAACATCTCTAAGAGATTTACTAACAATT
AATTCAAAAAGGAAAAGTATTCCATTAGAGGAAGTTGAAAGTGTTGAGTCAATTTGCAAA
AGGTTCTGTACTGGAGGAATGAGTTTAGGTGCTTTATCAAGAGAAGCACATGAAGTTCTT
GCAGTAGCAATGAATAGAATTGGAGGAAAAAGTAATAGTGGAGAAGGTGGGGAAGATCCA
GCTCGTTTTAATGTTTTAAATGATATTGATGAAAATACTCAATCAGCAACTTTGCCATTC
ATAAAAGGTCTAGAAAATGGAGACACAGCATGCTCAGCTATTAAACAAATAGCATCAGGC
AGATTTGGAGTTACACCTGAATATCTAAGAAGTGGTAAACAACTCGAAATTAAAATGGCT
CAAGGTGCAAAACCCGGAGAGGGGGGACAATTACCTGGTCCAAAAGTTGATTCTTACATT
GCAAAATTAAGAAATAGTAAACCTGGAGTAGCTTTAATATCTCCTCCCCCGCATCATGAT
ATTTATTCAATTGAAGATTTAGCTCAACTTATACATGACTTACACCAAGTTCATCCAAAA
GCGAAAGTAAGCGTTAAACTGGTTTCCGAAATTGGTATAGGCACTATTGCTGCTGGAGTA
AGCAAAGCTAATGCAGATGTAATTCAAATTTCAGGACATGACGGAGGTACAGGTGCTTCA
CCCCTAAGTTCTATTAAACACGCAGGTCTACCATGGGAACTAGGTGTTGCTGAGGTTCAT
AAATCTCTCTTAGAGAATAACTTACGTGAAAGAGTAATTTTAAGAACTGATGGAGGTCTT
AAAACAGGCTGGGATGTAGTTATTGCTGCTTTACTAGGTGCTGAAGAATACGGTTTCGGT
TCTGTAGCGATGATTGCTGAAGGATGCATAATGGCTCGGGTTTGTCATACAAACAAGTGT
CCTGTTGGAGTTGCCACTCAAAAAGAAGAATTAAGAAAAAGATTTAAAGGTATTCCAGAA
AATGTTGTCAATTTTTTCTTGTATATTGCTCAAGAAGTAAGGCAGATAATGAGTAGTATC
GGTGTTTCTAATATGGAAGAACTAATTGGTAATCAAGAATTTCTTTCTGCAAGAAATATT
GGTCTTCCAAAAACTTCTAATATCGATCTTTCTTCTTTAGTACACTCAACCACTGGTAGA
TCATGGTTAAAACATTCACAAAATGCTCATAGTAATGGTTCTGTATTAGAAGACGAGTTT
TTATCAGATACTGAATTTATAGATTCAATTAAAAATCACAAAAAATTGACTAAAGAAATT
TGGATAAAAAATACTGATAGAAGTGTTTGTGCGAAAATATCAGGCGAAATCGCAGAACTT
CATGGCAACAACGGATTCAATGGCGAACTCAACTTAAATTTCAAAGGATATGCAGGACAA
AGCTTTGGTGCCTTTTTATTGAAGGGAATGAATGTTCAATTAATCGGAGAAGCTAATGAT
TATGTTTGTAAAGGAATGAATGGAGGAATACTCACAATAATTCCACCAAAAATAAATGAA
ATCTCCTCCGAACAAGTCATCCTAGGAAATACATGTCTATATGGAGCAACAGGTGGAAAA
TTATTTGCACTAGGAAAATCGGGAGAAAGATTTGCGGTTAGGAATAGTGGTGCTACTGCG
GTAACAGAAGGAGCAGGTGATCATTGTTGTGAATACATGACTGGTGGGAAAGTTGTTGTT
CTAGGTTCCACAGGAAGGAATATTGGTGCAGGCATGACTGGTGGAATAGCTTTTATAATC
GATGAAAATAATGATTTAAGTAATAAAGTAAATAAAGAAATAGTAAGCATTCATCAAATA
ACTTCATCAAAGCAGGAAAATATCTTATTGGAAATTATTAGAGAATATCAAGCAAAAACA
AATAGCTTAAAGGCTGCCAAAATAATTGAAAATTGGTCTTTTTATAAGAGCACCTTTAAA
TTAATAGTTCCCCCAAGCGAAGAAGAGATGCTTGGT
>AG-355-I20
TATCAAGATAGTTATTCCCCAAATGGAATAATTGGGGAGAAAGATGCTTGTGGAGTTGGT
TTCATAGCAAATATTGAAGGTATAGAAAGCAACTGGATTCTTAAACAATCACTAAAGGGC
CTCAACTGCATGGAGCATAGAGGAGGTTGTGGAGGAGATAGTGACTCAGGCGATGGAGCA
GGCATTTTATGTTCAATTCCCTGGGGTTATTTAGATGAAGAATTGAATCTTGTAAGTTTA
GGTATGGTTTTTATGCCTAATAAAAAAGAGAAAATTGAAGAATGCAAATCAATATGTGAG
GAGGAAGCAGAAAAATTAAGCGTCAAAGAAACATCTTGGAGAAAAGTCCCTGTAAATAAT
GAAATCTTAGGTCCTTTAGCAAAAGCGAATGTCCCATATATTTGTCAGTGGATTTTATAC
AAAGATAATCAGAATATTGAAAGGCTTTTGTTCCAGTTAAGGAAAAGAATTGAAAAAAAA
ATAAGAGAAACCTTTAAAAACTGCGAATTTTATTTTGCCTCACTTAGTTCTCAAACAGTT
GTATATAAAGGTATGGTTAGGTCTGAAATATTATCTGAATTCTATCAAGACCTAAAAAAA
GAGAATTTTAAGGTCTCATTTTCCGTTTATCATAGGAGATTTAGTACAAATACTCTTCCA
AAATGGCCACTTGCCCAGCCCATGAGATTTTTAGGGCATAACGGGGAAATTAACACTCTT
TTGGGAAATATTAATTGGGCTAAAGCTTCAGAAACGCATATAGATGATTTTTGGGGAGAT
CTATCTAATGAAATAAAGCCTATTGTAGATGTAAATAAAAGTGATTCATCAAATCTTGAT
GCAACCCTTGAAATTAATATTCGTTCAGGCCAACCAATAACTGATTCATTATTAAAACTT
GTTCCTGAAGCATTTAGAGATCAACCAGACCTCGAACAGAGAGATGATATCAAATCATTT
TATGAATATTCTGCGAGCATACAAGAAGCTTGGGATGGTCCTGCTCTACTTGTATTCGCA
GATGGAAATTTTGTCGGAGCAACGCTTGATAGAAACGGCCTAAGGCCAGCAAGATATTCA
ATAACAAATGATGGTTTTGTAATAATGGGTTCCGAAACAGGGGTAGTAGATCTTGAAGAG
GAAAAAGTAATAGAAAAAGGTCGATTAGGACCAGGACAAATGTTAGCGGTTGATTTTCAT
AAAAATAAAATTCTCAGAAATTGGGAGGTAAAATCTGAAGCGGCTCAAAGACATGATTAT
AAAAATCTCCTAAGTAATAGAACTATAAAAATTGAAAATAGTGAATGGTTTAAAGACTGC
AAACTAAAAGACCTTGAGTTATTACAACAACAAACTGCCTACGGTTTTTCAGCAGAGGAT
AATGATCTTATCTTGGATTCAATGGCTTCATTAGCTAAAGAGCCAACCTATTGCATGGGA
GACGATATCCCATTAGCAGTGCTTTCTTCAAAGCCACATATTTTATATGACTATTTCAAG
CAAAGATTTGCGCAAGTTACAAATCCTCCTATTGACCCACTGAGAGAAAAACTGGTAATG
AGTTTAGAAATGCATCTTGGAGCAAGATGTACTCCATTTGAGATTAAAGATCCTAAACCT
TTTGTTCATTTACAAAGTCCAATTCTCAATGAGGAAGAACTCATATCCATTAAAAAATCA
AAAATTAAATCTCAAACAATTTCAAGTTTGTTTGATATTGAGGAAGGTGTTCTAGGCTTA
GATAACCGATTAAAAGTAATTTGTAAACAGAGTGAGATCTCTATAAAAGAAGGTTGCTCT
TTAATTATTATTTCTGATAAGGGGGTTAATCCTAAAAAGACTTTTATTCCTCCTTTACTT
GCTGTAGGGGCAATTCATCATTATCTTCTAAAAAAAGAAATCAGACTAAAAGCATCTCTA
ATTATTGAAACAGGTCAATGTTGGAGCACGCATCACTTGGCTTGTTTGATTGGTTATGGT
GCAAGCGCAGTTTGCCCTTGGTTGACCTTCGAAGCAGGTAGGCACTGGTTAAAACATCCA
AAAACTCAAAAACTCATTGATAGCAAAAAAATAAATCCATTATCAATAATTGATGTTCAA
GAAAATATTAAAAAAGCATTAGAAGACGGTCTTAGGAAAATTCTTTCTAAAATAGGCATA
TCACTTTTATCTAGTTACCATGGCGCACAAATTTTTGAAGCTGTAGGCCTTGGATCTGAC
TTAATAAAAGTTGCTTTTGATGGCACAACAAGCCGCATCGCCGGCATAACATTAAAAGAA
TTAACTAATGAAACAATTTCAATACATACAAAAGCCTACCCAGAGATCGATCTAAAAAAA
TTAGAATTTTTGGGATTTGTACAATTTAGAAATAATGGAGAATATCATTCCAATAACCCT
GAGATGTCCAAAGTTTTACATTCAGCTGTAAAACAAGGTCCAGGATACGATCATTTTGAA
ACTTATAAAAAACTCATTAGTAATAGACCGACAACATCTCTAAGAGATTTACTAACAATT
AGTTCAAAAAGAAAAAACATCCCTTTAGAGGAAGTTGAAAGTGTTGAATCAATTTGCAAA
AGGTTTTGTACTGGAGGAATGAGTTTGGGTGCTTTATCAAGAGAAGCGCATGAAGTGTTA
GCAGTTGCTATGAACAGAATTGGTGGCAAAAGTAATAGTGGAGAAGGGGGAGAAGATCCA
GCTCGTTTTAATGTTTTAAATGATATCGATGAAAATACTCAATCAGCGACGTTACCATTT
ATTAAAGGTCTAGAAAATGGGGACACAGCGTGTTCAGCTATTAAACAAATAGCATCAGGT
AGATTTGGAGTCACACCTGAATATCTAAGAAGTGGTAAACAACTCGAAATTAAAATGGCT
CAAGGTGCAAAACCTGGAGAAGGGGGACAATTGCCTGGTCCAAAAGTTGATACTTACATC
GCAAAACTAAGAAATAGTAAACCTGGAGTAGCTCTAATATCTCCCCCCCCGCATCATGAT
ATTTATTCAATTGAAGATTTAGCTCAACTTATCCATGACTTACACCAAGTACATCCAAAA
GCAAAAGTGAGCGTTAAACTTGTTTCTGAAATTGGTATAGGCACTATTGCTGCTGGAGTA
AGCAAAGCTAATGCGGATGTAATTCAAATTTCAGGCCATGACGGGGGTACAGGTGCTTCG
CCCCTAAGTTCTATAAAACATGCAGGTTTACCATGGGAATTAGGTGTTGCTGAGGTTCAT
AAATCTCTCTTAGAGAATAACTTACGTGAAAGAGTAATTTTGAGAACTGATGGAGGTCTT
AAAACAGGCTGGGATGTAGTTATTGCAGCTTTACTAGGTGCTGAAGAATATGGTTTCGGT
TCTGTAGCGATGATCGCTGAAGGATGCATAATGGCCCGGGTTTGTCATACAAACAAGTGT
CCTGTTGGAGTGGCTACTCAAAAAGAAGAGTTAAGAAAAAGATTCAAAGGTATTCCGGAA
AATGTTGTCAATTTTTTCTTATACATAGCAGAAGAAGTAAGACAGATTATGAGTAGTATT
GGAGTTTCTAATATGGAAGAACTGATTGGTAATCAAGAATTTCTTTCTGCAAGAAATATC
AGTCTTCCAAAAACTTCTAATATCGATCTCTCTTCTTTAGTACACATAACCACTGATAGA
TCATGGTTAAAACATTCAAAAAATGCTCATAGTAATGGTTCTGTATTAGAGGACGAGTTT
TTGTCCGATACTGAATTTATAGATGTAATTAAAAGTCACGAAAAATTGACTAAAGAAATT
GAGATAAAAAATACAGATAGAAGTGTTTGTGCGAAGATATCAGGCGAAATCGCAGAACTT
CATGGAAACACTGGCTTCAAAGGAGAACTTAACTTAAATTTCAAAGGATACGCGGGACAA
AGCTTTGGTGCCTTTTTACTAAAGGGAATGAATGTTCAATTAATCGGAGAAGCTAATGAT
TATGTTTGTAAAGGAATGAATGGAGGAATACTCACAATAATTCCACCCCAAATAGATAAA
ATCTCCTCCGAACAAGTTATCCTAGGAAATACCTGCCTTTATGGAGCAACAGGTGGGAAA
TTATTTGCTTTAGGAAAATCGGGAGAAAGATTTGCAGTAAGAAATAGTGGTGCCATAGCA
GTAACAGAGGGAGCAGGAGATCATTGTTGTGAATACATGACGGGTGGGAAAGTGGTTATT
CTAGGTTCCACAGGAAGGAATATTGGTGCAGGCATGACTGGTGGAATAGCTTTCATAATC
GATGAGAATAATGATTTAAATAATAAAGTTAATAAGGAAATAGTAAGCATTCATAAAATA
ACTTCATCAATTCAGGAAGATATTTTATTGGAAATTATTAGGGAATATGGAGCAAAAACA
AATAGCTTAAAGGCCGCCGAAATAATTGAAAATTGGTCTCATTTTAAGAGTACTTTTAAA
TTAATAGTTCCCCCAAGTGAAGAAGAAATGCTTGGC
>AG-355-J09
TATCAAGATAGTTATTCCCCAAATGGAATAATTGGGGAGAAAGATGCTTGTGGAGTTGGT
TTCATAGCAAATATTGAAGGTTTAGAAAGCAACTGGATTCTTAAACAATCATTAAAGGGC
CTCAACTGCATGGAGCATAGAGGAGGTTGTGGAGGAGATAGTGACTCAGGCGATGGAGCA
GGCATTTTATGTTCAATTCCCTGGGGTTATTTAGATGAAGAATTGAGTCTTGAAAATTTA
GGTATGGTTTTTATGCCTAATAAAAAAGAGAAAATTGAAAAATGCAAATCAATATGTGAG
GAGGAAGCAGAAAAATTAAGCGTCAAAGAAACATCTTGGAGAAAAGTCCCTGTAAATAAT
GAAATCTTAGGTCCTTTAGCAAAAGCGAATGTCCCATATATTTGTCAGTGGATTTTATAC
AAAGATAATCAGAATATTGAAAGGCTTTTGTTCCAGTTAAGGAAAAGAATTGAAAAAAAA
ATAAGAGAAACCTTTAAAAACTGCGAATTTTATTTTGCCTCACTTAGTTCTCAAACAGTT
GTATATAAAGGTATGGTTAGGTCTGAAATATTATCTGAATTTTATCAAGACCTAAAAAAA
GAGAATTTTAAGGTCTCATTTTCCGTTTATCATAGGAGATTTAGTACAAATACTCTTCCA
AAATGGCCACTTGCTCAGCCCATGAGATTTTTAGGGCATAACGGGGAAATTAATACTCTT
TTGGGAAATATTAATTGGGCTAAAGCTTCAGAAACGCATATAGATGATTTTTGGGGAGAT
CTATCTAATGAAATAAAGCCTATTGTAGATGTAAATAAAAGTGATTCATCAAATCTTGAT
GCAACCCTTGAAATTAATATTCGTTCAGGCCAACCAATAACTGATTCATTATTAAAACTT
GTTCCTGAAGCATTTAGAGATCAACCAGACCTAGAACAGAGAGATGATATCAAATCATTT
TATGAATATTCTGCGAGCATACAAGAAGCTTGGGATGGTCCTGCTCTACTTGTATTCGCA
GATGGAAATTTTGTCGGAGCAACGCTTGATAGAAACGGCCTAAGGCCAGCAAGATATTCA
ATAACAAATGATGGTTTTGTAATAATGGGTTCCGAAACAGGGGTAGTAGATCTTGAAGAG
GAAAAAGTAGTAGAAAAAGGTCGATTAGGACCAGGACAAATGTTAGCGGTTGATTTTCAT
AAAAATAAAATTCTCAGAAATTGGGAGGTAAAATCTGAAGCGGCTCAAAGACATGATTAT
AAAAATCTCCTAAGTAATAGAACTATAAAAATTGAAAATAGTGAATGGTTTAAAGACTGC
AAACTAAAAGACCTTGAGTTATTACAACAACAAACTGCCTACGGTTTTTCAGCAGAGGAT
AATGATCTTATCTTGGATTCAATGGCTTCATTAGCTAAAGAGCCAACCTATTGCATGGGA
GACGATATCCCATTAGCAGTGCTTTCTTCAAAGCCACACATTTTATATGACTATTTCAAG
CAAAGATTTGCGCAAGTTACAAATCCTCCTATTGATCCACTGAGAGAAAAACTGGTAATG
AGTTTAGAAATGCATCTTGGAGCAAGATGTACTCCATTTGAGATTAAAGATCCTAAACCT
TTTGTTCATTTACAAAGTCCAATTCTCAATGAGGAAGAACTCATATCCATTAAAAAATCA
AAAATTAAATCTCAAACCATTTCAAGTTTGTTTGATATTGAGGAAGGTGTTCTAGGCTTA
GAGAACCGATTAAAAGTAATTTGTAAACAGAGTGAGATCTCTATAAAAGAAGGTTGCTCT
TTAATTATTATTTCTGATAAGGGAATTAATCCTAAAAAGACTCTTATTCCTCCTTTACTT
GCTGTTGGGGCAATTCATCATTATCTTCTAAAAAAAGAAATCAGACTAAAAGCATCTCTA
ATTATTGAAACAGGTCAATGTTGGAGCACGCATCACTTGGCTTGTTTAATTGGTTATGGT
GCAAGCGCAGTTTGCCCTTGGTTGACCTTCGAAGCAGGTAGGCACTGGTTAAAACATCCA
AAAACTCAAAAACTCATTGATAGCAAAAAAATAAATCCATTATCAATAATCGATGTTCAA
GAAAATATTAAAAAAGCATTAGAAGACGGTCTTAGGAAAATTCTTTCGAAAATAGGCATA
TCACTTTTATCTAGTTACCATGGCGCACAAATTTTTGAAGCTGTAGGCCTTGGATCTGAC
TTAATAAAAGTTGCTTTTGATGGCACAACAAGCCGCATCGCCGGCATAACATTAAAAGAA
TTAACTAATGAAACAATTTCAATACATACGAAAGCCTACCCAGAGATCGATCTAAAAAAA
TTAGAATTTTTGGGATTTGTACAATTTAGAAATAATGGAGAATATCATTCCAATAACCCT
GAGATGTCCAAAGTTTTACATTCAGCTGTAAAACAAGGTCCAGGATACGATCATTTTGAA
ACTTATAAAAAACTCATTAGTAATAGACCGACAACATCTCTAAGAGATTTACTAACAATT
AGTTCAAAAAGAAAAAACATCCCATTAGAGGAAGTTGAAAGTGTTGAATCAATTTGCAAA
AGGTTCTGTACTGGAGGAATGAGTTTGGGTGCTTTATCAAGAGAAGCGCATGAAGTTTTA
GCAGTTGCTATGAACAGAATTGGTGGCAAAAGTAATAGTGGAGAAGGGGGAGAAGATCCA
GCTCGTTTTAATGTTTTAAATGATATCGATGAAAATACTCAATCAGCGACGTTACCATTT
ATTAAAGGTCTAGAAAATGGAGACACAGCTTGTTCAGCTATTAAACAAATAGCATCAGGT
AGATTTGGAGTCACACCTGAATATCTAAGAAGTGGTAAACAACTCGAAATTAAAATGGCT
CAAGGTGCAAAACCTGGAGAAGGGGGACAATTGCCTGGTCCAAAAGTTGATACTTACATC
GCAAAACTAAGAAATAGTAAACCTGGGGTCGCTCTAATATCTCCTCCCCCGCATCATGAT
ATTTATTCAATTGAAGATTTAGCTCAACTTATCCATGACTTACACCAAGTACATCCAAAA
GCGAAAGTGAGCGTTAAACTTGTTTCTGAAATTGGTATAGGCACTATTGCTGCTGGAGTA
AGCAAAGCTAATGCGGATGTAATTCAAATTTCAGGCCATGACGGGGGTACAGGTGCTTCG
CCCCTAAGTTCTATTAAACATGCAGGTTTACCATGGGAATTAGGTGTTGCTGAGGTTCAT
AAATCTCTCTTAGAGAATAACTTACGTGAAAGAGTAATTTTGAGAACTGATGGAGGTCTT
AAAACAGGCTGGGATGTAGTTATTGCAGCTTTACTAGGTGCTGAAGAATATGGTTTCGGT
TCTGTAGCTATGATCGCTGAAGGATGCATAATGGCTCGGGTTTGTCATACAAACAAGTGT
CCTGTTGGAGTGGCTACTCAAAAAGAAGAGTTAAGAAAAAGATTCAAAGGTATTCCGGAA
AATGTTGTCAATTTTTTCTTATACATAGCAGAAGAAGTAAGACAGATAATGAGTAGTATT
GGAGTTTCTAATATGGAAGAACTGATTGGTAATCAAGAATTTCTTTCTGCAAGAAATATC
AGTCTTCCAAAAACTTCTAATATCGATCTCTCTTCTTTAGTAGACATAACCACTGATAGA
TCATGGTTAAAACATTCAAAAAATGCTCATAGTAATGGTTCTGTATTAGAAGACGAGTTT
TTGTCCGATACTGAATTTATAGATGTAATTAAAAGTCACGAAAAATTGACTAAAGAAATT
GAGATAAAAAATACAGACAGAAGTGTTTGTGCGAAGATATCAGGCGAAATCGCAGAACTT
CATGGAAACACTGGCTTCAAAGGAGAACTTAACTTAAATTTCAAAGGATATGCGGGACAA
AGCTTTGGTGCCTTTTTACTAAAGGGAATGAATGTTCAATTAACCGGAGAAGCTAATGAT
TATGTTTGTAAAGGAATGAATGGAGGAATACTCACAATAATTCCACCCCAAATAGATAAA
ATCTCCTCCGAACAAGTTATCCTAGGAAATACCTGCCTTTATGGAGCAACAGGTGGGAAA
TTATTTGCTTTAGGAAAATCGGGAGAAAGATTTGCAGTAAGAAATAGTGGTGCTACAGCA
GTAACAGAGGGAGCAGGAGATCATTGTTGTGAATACATGACTGGTGGGAAAGTGGTTATT
CTAGGTTCTACAGGAAGGAATATTGGTGCAGGCATGACTGGTGGAATAGCTTTCATAATC
GATGAGAATAATGATTTAAATAATAAAGTTAATAAGGAAATAGTAAGCATTCATAAAATA
ACTTCATCAATGCAGGAAGATATTTTATTGGAAATTATTAGGGAATATAAAGCAAAAACA
AATAGCTTAAAGGCCGCCGAAATAATTGAAAATTGGTCTCATTTTAAGAGTACTTTCAAA
TTAATAGTTCCCCCAAGCGAAGAAGAAATGCTTGGC
>AG-355-K03
TATCAAGATAGTTATTCCCCAAATGGAATAATTGGTGAGAAAGATGCGTGTGGGGTTGGT
TTTATAGCAAATATTAAAGGTATAGAAAGCAACTGGATCTTAAAACAATCCCTGAAAGGC
CTTAACTGCATGGAGCATAGAGGAGGTTGTGGAGGTGATAGTGACTCAGGAGATGGAGCA
GGGATTTTATGTTCAATCCCGTGGAATTACTTAGAAAAAGAAGTAAATCTTGAAAATTTA
GGTATGATTTTTATGCCTAATAAAAAAGAGAAAATTGAAGAATGTAAATCAATATGCGAG
GAGGAAGCTAAAAAATTAAAAATCAATAAAACATCTTGGAGAACAGTACCTGTTAATAAT
GAAATCTTAGGTCCTTTGGCCAAAGCAAATTCTCCATTTATAAGTCAGTGGATTTTATTT
AAAGATAACGATGATATAGAGAAGATTTTATTCCAATTAAGGAAAAGAATTGAAAAAAAA
ATAAGAGAAAGTTTTAAAAACTGTGAATTTTATTTCGCCTCACTAAGTTCAAAAACAGTT
GTTTACAAAGGTATGGTTCGTTCCGAAATATTATCTGAGTTTTATCAAGACTTAAAAGAA
GAGAGTTTTAAAGTCTCATTTTCCGTTTACCATAGAAGATTTAGTACTAATACACTTCCA
AAATGGCCACTAGCTCAGCCGATGCGATTCTTAGGTCATAACGGTGAAATTAATACTCTC
TTAGGTAATATCAACTGGGCCAAAGCTTCAGAAACACACATAGATGATTTTTGGGGAGAG
TTATCTAACGAAATAAAGCCAATCGTAGATATAAATAAAAGTGATTCATCAAATCTTGAT
GCAACTCTTGAAATCAATATTCGTTCAGGTCAGCCCATTACTGACTCATTATTAAAACTT
GTTCCTGAAGCATTTAGAGATCAACCAGAACTCGAACAGAGAGAGGAAATAAAAGCTTTT
TATGAATATTCTGCGAGCCTGCAAGAAGCTTGGGATGGACCCGCACTCCTTGTATTTGCT
GATGGGAATTTTGTAGGGGCAACACTTGATAGAAATGGCCTAAGACCAGCAAGATATTCA
ATAACAAATGATGGTTTTGTAATAATGGGTTCTGAAACAGGGGTAGTTGATCTTGAAGAT
GAAAGAGTTATAGAGAAAGGTCGATTAGGGCCGGGACAAATGTTAGCAGTTGATTTGCAC
AAGAATGAAATCCTAAGGAATTGGGAAGTAAAATCTGAAGCGGCTCTAAGACATGATTAT
AAAAACCTCTTAAGTAATAGAAATATAAAAATTAAAAATTGTGAATGGTTTGAAGACTGC
AAACTAAAAGACCTTGAGTTGTTACAACAACAAACTGCGTATGGCTTTTCATCCGAAGAT
AATGATTTGATCTTGGATTCAATGGCTTCATTAGCCAAAGAGCCTACCTATTGCATGGGT
GACGATATCCCACTAGCAGTGCTTTCTTCAAAGCCACATATTTTATATGACTATTTCAAG
CAAAGATTTGCGCAAGTTACAAATCCTCCTATTGACCCTCTGAGAGAAAAACTGGTAATG
AGTTTAGAGATGCATCTTGGAGAAAGATGTACACCATTTGAAATTAAAGATCCTAAACCT
TTTGTTCATTTACAAAGCCCTATTCTCAATGAGGAAGAACTCATTTCCATTAAAACATCA
AAAATTAAATCTCAAACAATTTCAACTTTGTTTGATATAGAGGAAGGAGTTCAAGGCTTA
GAGAACCAATTAAAAGCGATTTGTAAACAGAGTGAGCTCTCTATTAAAGAAGGTTGCTCT
TTAATTATTATTTCTGATAAGGGAATTAATCCTAAAAAGACTTTTATTCCTCCTTTACTT
GCTATTGGGGCAATACATCATTATCTTCTAAAACAAGAAATCAGGCTTAAAGCTTCTCTA
ATTATTGAAACAGGTCAATGTTGGAGCACTCATCATTTGGCATGTTTGATTGGTTATGGT
GCAAGCGCAGTTTGCCCTTGGTTGACATTAGAAGCAGGAAGACATTGGTTAAAACATCCA
AAGACACAAAAACTTATTGATAGCAAAAAAATAAATCCACTATCAATAATTGATGTTCAA
GAAAATATTAAAAAAGCTCTAGAGGACGGTTTAAGAAAAATTCTTTCTAAAATAGGTATT
TCACTTTTATCTAGTTACCATGGAGCACAAATTTTTGAAGCTGTAGGCCTTGGATCTGAC
TTAATAAAAATTGCTTTTGATGGTACAACAAGCCGTATCGCTGGCATAACATTAAAAGAA
TTAACTAATGAGACACTTTCAATACATACGAAAGCCTTTCCAGAGATCGATTTAAAGAAA
TTAGAATTTTTAGGATTTGTACAATTTAGAAATAATGGAGAATATCATTCCAATAATCCT
GAGATGTCCAAGGTTTTACATTCAGCTGTAAAACAAGGACCAGGATACGATCATTTTGAA
ACTTACAAAAAACTCATTAGTAATAGACCGACTACATCTCTAAGAGATTTACTAACAATT
AATTCACAAAGAAAAAGCATCCCTTTAGAAGAAGTTGAAAGTGTTGAATCAATTTGCAAA
AGGTTCTGTACTGGAGGAATGAGTTTGGGTGCCTTGTCAAGAGAGGCTCATGAAGTGCTG
GCAGTTGCAATGAATAGAATTGGTGGGAAAAGTAATAGTGGAGAAGGGGGAGAAGATCCG
GCTCGTTTTAATGTTTTAAACGATATCGATGAAAATACTCAATCAGCGACATTGCCATTT
ATTAAAGGTCTAGAAAATGGAGACACCGCATGCTCAGCTATTAAACAAATAGCCTCAGGT
AGATTTGGAGTCACACCTGAATATCTAAGAAGTGGTAAACAACTCGAAATTAAAATGGCT
CAAGGTGCAAAGCCTGGAGAAGGGGGACAATTACCTGGTCCAAAAGTTGATTCTTACATC
GCAAAACTAAGAAATAGTAAACCTGGAGTAGCTCTAATATCTCCTCCCCCACATCATGAT
ATTTATTCAATTGAAGATTTAGCTCAACTTATCCATGACTTACACCAAGTGCATCCAAAA
GCGAAAGTGAGCGTTAAACTTGTTTCTGAAATTGGTATAGGCACTATTGCTGCTGGAGTA
AGCAAAGCTAATGCAGATGTAATTCAAATTTCAGGCCATGACGGAGGAACAGGTGCTTCA
CCCCTAAGTTCTATTAAACATGCAGGTTTACCATGGGAACTAGGTGTTGCTGAGGTTCAT
AAATCTCTCTTAGAGAATAACTTACGTGAAAGAGTAATTTTGAGAACTGATGGAGGTCTT
AAAACAGGCTGGGATGTAGTTATTGCAGCTTTACTAGGTGCTGAAGAATATGGTTTCGGT
TCCGTAGCGATGATTGCTGAAGGATGCATTATGGCTCGTGTTTGTCATACAAACAAGTGT
CCTGTTGGTGTTGCCACTCAAAAAGAAGAATTAAGAAAAAGATTTAAAGGTATTCCAGAA
AATGTTGTCAATTTTTTCTTATATATTGCTGAAGAAGTAAGACAGATAATGAGTAGTATA
GGTGTTTCTAATATGGAAGAACTGATTGGTAATCAAGAATTTCTTTCTGCAAGAAATATC
GTTCTTCCTAAAACTTCCAATATCGATCTTTCTTCTCTAGTACATTCAAACAATGATAGA
TCATGGTTAATACACTCAAAAAATGCTCATAGTAATGGTTCTGTATTAGAAGATGAGTTT
TTGTCTGATACTGAATTTATAGATTCAATTAAAAATCACGAAAAATTAACCAAAGCAATT
GAGATAAAAAATACAGATAGAAGTGTTTGTGCGAAAATATCAGGCGAAATTGCAGAACTT
CATGGCAACACTGGCTTCAATGGCGAACTCAACTTAAATTTCAAAGGATATGCAGGACAA
AGCTTTGGTGCCTTTTTATTGAATGGAATGAATGTTCGATTAATCGGAGAAGCTAATGAT
TATGTTTGTAAAGGAATGAATGGGGGAATACTCACAATAATTCCACCAAAAATAGATAGA
ATGTCTTCCGAACAAGTCATATTGGGAAATACTTGCCTTTATGGAGCAACAGGTGGAAAA
TTATTTGCATTAGGAAAATCAGGAGAAAGATTCGCCGTAAGAAATAGTGGTGCGATAGCA
GTAACAGAGGGAGCAGGTGATCATTGTTGTGAATACATGACTGGCGGAAAAGTAGTGATT
CTAGGTTCCACAGGAAGGAATATTGGTGCGGGCATGACTGGTGGAATAGCTTTTATAATC
GATGAAAACAATGATCTAAGTAATAAAGTTAATAAAGAAATAGTTAGCATTCACAAAATC
ACTTCATCAAAGCAGGAAGATATTTTATTAGAAATTATTAGAGAATATCGAGCAAAAACA
AATAGCTTAAAAGCTGCTGAAATAATTGAAAATTGGCCTCATTTCAAGAATAATTTCAAA
TTAATTGTTCCCCCAAGTGAAGAAGAGATGCTTGGC
>AG-355-K15
TATCAAGATAGTTATTCCCCAAATGGAATAATTGGGGAGAAAGATGCGTGTGGAGTTGGT
TTCGTAGCAAATGTTGAAGGTATAGAAAGCAACTGGATTCTTAAACAATCTCTAAAGGGC
CTCAACTGCATGGAGCATAGAGGAGGTTGTGGAGGAGATAGTGACTCAGGAGATGGCGCA
GGCATTTTATGTTCAATTCCATGGGGATATCTAGAAGAGAAAATTAATCTAAAAAATTTA
GGCATGGTCTTTATGCCTAATAAAAAAGAAAAAATTGAAATATGTAAATTGATATGTGAT
GAAGAAGCAGAAAAATTAAAAGTCAACAAAACATCTTGGAGAACAGTACCCGTTAATAAT
GAAATCTTAGGTCCTTTAGCTAAAGCAAATGCTCCATTCATCTGTCAGTGGATTTTGTAT
AAAGATCATAAGGATGTTGAAAGGCTTTTATTTCAATTAAGGAAAAGAATTGAGAAAAAA
ATAAGAGAAACTTTCAAAAACTGTGAATTTTATTTTGCCTCACTAAGTTCTCAAACAGTT
GTTTATAAAGGTATGGTTCGCTCTGAAATATTATCCGAGTTTTATCAAGATCTAAAAGAA
GAGAGTTTTAAAGTTTCATTTTCTGTTTATCATCGCAGATTTAGTACTAATACACTCCCA
AAATGGCCACTAGCTCAGCCTATGAGATTTTTGGGTCATAATGGCGAAATAAATACTCTC
TTAGGCAATATTAATTGGGCTAAAGCTTCAGAAACACATATAGATGATTTTTGGGGAGAG
TTATCTAATGAAATTAAGCCCATTGTAGATGTAAACAAAAGTGATTCTTCCAATCTTGAT
GCAACCCTTGAAATCAATATTCGTTCAGGTCAGCCCATTACTGACTCATTATTAAAACTT
GTTCCTGAAGCATTTAGAGATCAACCAGAACTTGAGGAGAGAGAGTATATAAAAGCTTTT
TATGAATATTCTGCAAGCCTACAAGAAGCTTGGGATGGGCCAGCACTACTCGTATTTGCT
GATGGAAATTTTGTCGGAGCAACGCTTGATAGAAATGGCCTAAGACCAGCAAGATATTCA
ATCACAAATGATGGTTTTGTAATAATGGGTTCTGAAACAGGAGTAGTAGATCTTGAAGAA
GAAAGAGTAATAGAAAAAGGTCGATTAGGACCGGGACAAATGTTGGCAGTTGATTTTCAT
CAGAATAGAATCCTAAGAAATTGGGAAGTAAAATCTGAAGCCGCTCAAAGGCATGATTAT
AAAAAACTTCTCAGTAATAGAACTATAAAAATTGAAAATAATGAATGGGTTAAAGACTGT
GAACTAAAAGACCTTGAGTTGTTGCAACAACAAACTGCATACGGGTTTTCTGCGGAAGAT
AATGACCTTATCTTAGATTCAATGGCTTCATTAGCTAAAGAGCCTACTTATTGCATGGGC
GACGACATCCCGTTAGCAGTTCTTTCATCTAAACCACATATTTTATACGACTACTTTAAG
CAAAGATTTGCACAAGTTACTAATCCTCCTATTGACCCTCTGAGAGAAAAACTTGTAATG
AGTTTAGAGATGCATCTTGGAGAAAGATGTACACCATTTGAAATTAAAGATGCTAAACCT
TTTATTCATTTACAAAGTCCGATTCTAAATGAGGAAGAACTCATTTCCATCAAAAAATCA
AAAATTAAATCTCAGACAATTTCAAGTTTGTTTGATTTAGAGGAAGGCATTCAAGGCTTA
GAGAACCAATTAAAACTAATCTGTAAACAGAGTGAGCTGTCTATAAAAGAAGGTTGCTCT
TTAATTATCATTTCTGATAAGGGAATTAATCCTAAAAATACTTTCATACCTCCTTTACTT
GCTGTTGGAGCAATTCATCATTATCTTCTTAAAAAAGAAATCAGGCTAAAAGCTTCTCTA
ATAATTGAGACCGGTCAATGTTGGAGTACACATCACTTAGCTTGTTTAATTGGATATGGA
GCAAGTGCAGTTTGCCCTTGGTTGACCTTCGAAGCAGGTAGACACTGGTTAAAACATCCG
AAAACACAAAAACTCATTGATAGCAAAAAAATAAATCCATTATCAATAGTTGATGTTCAA
GAAAATATTAAAAAAGCCCTAGAAGACGGTCTAAGAAAAATTCTCTCAAAAATAGGCATC
TCACTCTTATCTAGTTACCATGGTGCACAAATTTTTGAAGCTGTAGGACTTGGATCTGAC
TTAATAAAAATTGCTTTTGATGGTACAACAAGTCGTATCGCTGGCATAACATTAAAAGAA
TTAACTAATGAAACACTTTCAATACATACGAAAGCCTATCCAGAGATTGATTTAAAGAAA
TTAGAATTTTTAGGATTTGTACAATTTAGAAATAATGGAGAATATCATTCCAACAACCCA
GAAATGTCCAAAGTTTTACATTCGGCGGTAAAACAAGGGCCAGGATACGATCATTTTGAA
ACTTACAAAAAACTTATTAGTAATAGACCGACAACATCTCTTAGAGATTTACTAACAATT
AATTCAAAAAGAAAAAGTATTCCATTAGAGGAAATTGAAAGTGTTGAATCAATTTGCAAA
AGGTTTTGTACCGGAGGAATGAGTTTAGGTGCTTTATCCAGAGAAGCGCATGAAGTTTTA
GCAGTTGCAATGAATAGAATTGGTGGAAAAAGTAATAGTGGAGAAGGGGGAGAAGATCCA
GCTCGTTTTAATGTTTTAAATGATATCGATGAAAATACTCAATCAGCTACTTTACCATTT
ATAAAAGGTCTAGAAAATGGAGACACCGCTTGTTCAGCTATTAAACAAATAGCATCAGGT
CGATTTGGCGTTACACCTGAATATCTAAGAAGTGGTAAACAACTCGAAATTAAAATGGCT
CAAGGTGCAAAACCTGGAGAAGGGGGACAATTGCCTGGTCCAAAAGTTGATTCCTACATC
GCAAAACTTAGAAATAGTAAACCTGGAGTAGCTCTAATATCTCCTCCCCCGCATCATGAT
ATTTATTCAATTGAAGATTTAGCTCAACTTATCCATGACTTACACCAAGTCCATCCAAAA
GCAAAAGTGAGCGTTAAACTTGTTTCTGAAATTGGTATCGGCACTATTGCTGCTGGGGTA
AGCAAAGCTAATGCAGATGTAATTCAAATTTCAGGCCATGACGGAGGTACAGGTGCTTCG
CCCCTAAGTTCTATTAAACATGCAGGTTTACCATGGGAATTAGGTGTTGCTGAGGTTCAT
AAATCTCTCTTAGAGAATAACTTACGTGAAAGAGTAATTTTGAGAACTGATGGAGGTCTT
AAAACAGGCTGGGATGTAGTTATTGCAGCTTTACTAGGTGCTGAGGAATACGGTTTCGGT
TCTGTAGCGATGATTGCTGAAGGATGCATAATGGCTCGGGTTTGTCATACAAACAAGTGT
CCTGTTGGAGTTGCTACTCAAAAAGAAGAGTTAAGAAAAAGATTTAAAGGTATTCCAGAA
AATGTTGTCAATTTTTTCTTATATATTGCTGAAGAAGTAAGACAGATAATGAGTAGTATT
GGAGTTTCTAATATGGAAGAACTGATTGGGAATCAAGAATTTCTTTCTGCAAGAAATATC
GGTCTTCCAAAAACTTCTAATATCGATCTCTCTTCTTTAGTAGAAATAACCACTGATAGA
TCATGGTTAAAACATTCAAAAAATCCTCATAGTAATGGTTCTGTATTAGAGGACGAGTTT
TTGTCTGATACTGAATTTATTAATTCAATTAAAAGTCACGAAAAATTGACTAAAAAAATT
GAGATAAAAAATACAGATAGAAGTGTTTGTGCGAAAATATCAGGCGAAATCGCAGAACTT
CATGGAAACACCGGCTTCAATGGCGAACTTAATTTAAATTTCAAAGGATATGCAGGACAA
AGCTTTGGTGCCTTTTTATTAAAGGGAATGAATGTTCAATTAATCGGAGAAGCTAATGAT
TATGTTTGTAAAGGAATGAATGGAGGAATACTCACAATAATTCCACCAAATATAGATAAA
ACCTCCTCCGAACAAGTTATCCTAGGAAATACTTGCCTTTATGGAGCAACAGGTGGGAAA
TTATTTGCTTTAGGAAAATCGGGAGAAAGATTTGCAGTAAGAAATAGTGGTGCTACAGCA
GTAACAGAGGGCGCAGGAGATCATTGTTGTGAATACATGACTGGAGGGAAAGTAGTTATT
CTAGGTTCCACAGGAAGGAATATTGGTGCGGGCATGACTGGTGGAATAGCTTTCATAATC
GATGAGAATAATGATTTAAATAATAAAGTTAATAAGGAAATAGTAAGCATTCATAAAATA
ACTTCATCAATGCAGGAAGACATTTTATTGGAAATTATTAGGGAATATAGAGCAAAAACA
AATAGCTTAAAGGCCGCCAAAATAATTGAAAATTGGTCTCATTTTAAGAGTACTTTCAAA
TTAATTGTTCCCCCAAGTGAAGAAGAGATGCTTGGC
>AG-355-L02
TATCAAGATAGTTATTCCCCAAATGGAATAATTGGGGAGAAAGATGCATGTGGAGTTGGT
TTCGTAGCAAATGTTGAAGGTATAGAAAGCAACTGGATCCTTAAACAATCTCTAAAGGGG
CTCAACTGCATGGAGCATAGAGGAGGATGTGGAGGAGATAGTGACTCAGGAGATGGAGCA
GGCATTTTATGTTCAATTCCATGGGGATATTTAGAAGAGAAAATTAATCTAGAAAATTTA
GGCATGGTTTTTATGCCTAATAAAAAAGAAAAAATTGAAATATGTAAATCAATATGTGAT
GAAGAAGCAGAAAAATTAAAAGTCAACAAAACATCTTGGAGAACAGTACCCGTTAATAAT
GAAATCTTAGGTCCTTTAGCTAAAGCAAATGCTCCATTCATCTGTCAGTGGATTTTATAT
AAGGATCATAAGGATGTTGAAAGGCTTTTATTTCAATTAAGGAAAAGAATTGAGAAAAAA
ATAAGAGAAACTTTCAAAAACTGTGAATTTTATTTTGCCTCACTAAGTTCTCAAACAGTT
GTGTATAAAGGTATGGTTCGCTCTGAAATATTATCCGAATTTTATAAAGATCTAAAAGAA
GAGAGTTTTAAAGTTTCATTTTCTGTTTATCATCGTAGATTTAGTACTAATACACTTCCA
AAATGGCCACTAGCTCAGCCCATGAGATTTTTGGGTCATAATGGAGAAATAAATACTCTC
TTAGGCAATATTAATTGGGCTAAAGCTTCAGAAACACATATAGATGATTTTTGGGGAGAG
TTATCTAATGAAATCAAGCCCATTGTAGATGTAAACAAAAGTGATTCATCAAATCTTGAT
GCAACCCTTGAAATCAATATTCGTTCAGGTCAGCCCATTACTGACTCATTATTAAAACTT
GTTCCTGAAGCATTTAGAGATCAACCAGAACTTGAGGAGAAAGAGTATATAAAAGCTTTT
TATGAATATTCTGCAAGCCTACAAGAAGCTTGGGATGGTCCGGCACTCCTTGTATTTGCT
GATGGAAATTTTGTCGGAGCAACGCTTGATAGAAATGGCCTAAGACCAGCAAGATATTCA
ATCACAAATGATGGTTTTGTAATAATGGGTTCTGAAACAGGAGTGGTAGATCTTGAAGAA
GAAAGAGTAAGAGAAAAAGGTCGATTAGGACCGGGACAAATGTTGGCAGTTGATTTTCAT
CAAAATAGAATCCTAAGAAATTGGGAAGTTAAATCTGAAGCTGCTCAAAGGCATGATTAT
AAAAATCTTCTCAGTAATAGAACCTTAAAAATTGAAAATAATGAATGGGTTAAAGACTGC
AAACTAAAAGACCTTGAGTTGTTGCAACAACAAACTGCATACGGGTTTTCAGCGGAAGAT
AATGACCTTATCTTAGATTCAATGGCTTCATTAGCTAAAGAGCCTACTTATTGCATGGGC
GACGACATCCCATTAGCAGTTCTTTCATCTAAGCCACATATTTTATACGACTACTTTAAG
CAAAGATTTGCGCAAGTTACTAATCCTCCTATTGACCCTCTGAGAGAAAAACTTGTAATG
AGTTTAGAGATGCATCTAGGAGAAAGATGTACACCATTTAAAATTAAGGATGCTAAACCT
TTTATTCATTTACAAAGTCCGATTCTAAATGAGGAAGAACTCATTTCCATCAAAAAATCA
AAAATTAAATCTCAGACAATTTCAAGTTTGTTTGATTTAGAGGAAGGTATTCAAGGCTTA
GAGAACCAATTAAAAGCAATTTGTAAACAGAGTGAGCTCTCTATAAAAGAAGGTTGCTCT
TTAATTATCATTTCTGATAAAGGAATTAATCCTAAAAAGACTTTCATACCTCCTTTACTC
GCTGTTGGAGCAATTCATCATTATCTTCTTAAAAAAGAAATCAGGCTAAAAGCTTCTCTA
ATAATTGAGACCGGTCAATGTTGGAGCACACATCACTTAGCTTGTTTAATTGGATATGGA
GCAAGTGCAGTTTGCCCTTGGTTGACCTTCGAAGCAGGTAGACACTGGTTAAAACATCCA
AAAACAAAAAAACTCATTGATAGCAAAAAAATAAATCCATTATCAATAGTTGATGTTCAA
GAAAATATTAAAAAAGCTCTAGAAGACGGTCTAAGAAAAATTCTCTCAAAAATAGGTATC
TCACTTTTATCTAGTTACCATGGTGCACAAATTTTTGAAGCTGTAGGCCTTGGGTCTGAC
TTAATAAAAATTGCTTTTGATGGAACAACAAGTCGTATCGCTGGCATAACATTAAAAGAA
TTAACTAATGAAACACTTTCAATACATACGAAAGCCTATCCAGAGATCGATTTAAAGAAA
TTAGAATTTTTAGGATTTGTACAATTTAGAAATAATGGAGAATATCATTCCAATAACCCA
GAGATGTCCAAAGTTTTACATTCGGCGGTAAAACAAGGGCCAGGATACGATCATTTTGAA
ACTTACAAAAAACTTATTAGTAATAGACCGACAACATCTCTTAGAGATTTACTAACAATT
AATTCAAAAAGAAAAAGTATTCCATTAGAGGAAGTTGAAAGTGTTGAATCAATTTGCAAA
AGGTTCTGTACTGGAGGAATGAGTTTAGGTGCTTTATCCAGAGAGGCGCATGAAGTTTTA
GCAGTTGCAATGAATAGAATTGGTGGAAAAAGTAATAGTGGAGAAGGGGGAGAAGATCCA
GCTCGTTTTAATATTTTAAATGATATCGATGAAAATACTCAATCAGCGACGTTGCCATTT
ATTAAAGGCTTAAAGAGTGGAGATACCGCATGCTCCGCTATTAAACAAATAGCATCAGGA
AGATTTGGAGTTACACCTGAATATCTAAGAAGTGGTAAACAACTCGAAATTAAAATGGCT
CAAGGTGCAAAACCCGGAGAGGGGGGACAGTTACCTGGTCCAAAAGTTGATTCTTACATT
GCAAAACTAAGAAATAGTAAACCTGGAGTAGCTTTAATATCTCCTCCCCCGCATCATGAT
ATCTATTCAATTGAAGATTTAGCTCAACTTATCCACGACTTACACCAAGTTCATCCAAAA
GCGAAAGTAAGCGTTAAACTTGTTTCTGAAATTGGTATAGGCACTATTGCTGCTGGAGTA
AGCAAAGCTAATGCGGATGTAATTCAAATATCAGGCCATGACGGAGGCACAGGTGCTTCA
CCCCTTAGTTCTATTAAACATGCAGGTTTACCTTGGGAACTTGGTGTTGCTGAGGTTCAT
AAATCTCTCTTAGAGAATAACTTACGCGAAAGAGTAATTTTGAGAACTGATGGAGGTCTT
AAAACAGGCTGGGACGTAGTTATTGCAGCTTTACTAGGTGCTGAAGAATACGGTTTTGGT
TCTGTAGCGATGATTGCTGAAGGATGCATAATGGCTCGGGTTTGTCATACAAACAAGTGT
CCTGTTGGAGTTGCCACTCAAAAAGAAGAATTAAGAAAAAGATTTAAAGGTATTCCAGAA
AATGTCGTCAATTTTTTCTTGTATATTGCTGAAGAAGTAAGACAGATAATGAGTAGTATC
GGTGTCTCTAATATGGAAGAACTGATTGGTAATCAAGAATTTCTTTCTGCAAGAAATATA
GATCTTCCAAAAACTTCTAATATTGATCTTTCTTCTTTAGTACACTCAACCCCTGATAGA
TCATGGTTAAAACACTTAAAAACTGCCCATAGTAATGGCTCTGTATTAGAAGACGAGTTT
TTATCTGATACTAAATTTATGGATTCAATTAAAAATCACGAAATATTAACCAAAGAAATT
GAGATAAAAAATACAGATAGAAGTGTTTGTGCGAAAATATCAGGCGAAATCGCAGAACTT
CACGGCAACACTGGCTTCAATGGCGAACTCAACTTAAATTTCAAAGGATATGCAGGACAA
AGCTTTGGTGCCTTTTTATTGAAGGGAATGAATGTTCAATTAATCGGAGAAGCTAATGAT
TATGTTTGTAAAGGAATGAATGGAGGAACACTTACAATAATTCCACCAAAAATAAATGAA
ATCTCTTCCGAACAAGTCATCCTAGGAAATACTTGTCTTTATGGAGCAACAGGTGGAAAA
TTATTTGCATTAGGAAAATCGGGAGAAAGATTTGCGGTTAGAAATAGTGGTGCTACAGCT
GTAACAGAAGGAGCAGGTGATCATTGTTGTGAATACATGACTGGTGGGAAAGTTGTTATT
CTAGGTTCCACAGGAAGAAATATTGGTGCGGGCATGACTGGTGGGATAGCTTTTATGATC
GATGAAAATAATGATTTAACTAATAAAGTCAATAAAGAAATAGTAAGCATTCATCAAATA
ACTTCATCAAAGCAGGAAAATATCTTATTGGAGATTATTAGAGAATATCAAGCAAAAACA
AATAGCTTAAAGGCTGCCAAAATAATTAAAAATTGGTCTCATTTTAAGAGTACTTTCAAA
TTGATTGTTCCCCCAAGCGAAGAAGAGATGCTTGGT
>AG-355-L20
TATCAAGATAGTTATTCCCCAAATGGAATAATTGGGGAGAAAGATGCGTGTGGAGTTGGT
TTCGTAGCAAATGTTGAAGGTATAGAAAGCAACTGGATCCTTAAACAATCTCTAAAGGGC
CTAAACTGCATGGAGCACAGAGGAGGTTGTGGAGGAGATAGTGACTCAGGAGATGGAGCA
GGCATTTTATGTTCAATTCCATGGGGATATCTAGAAGAGAAAATTAATCTAAAAAATTTA
GGCATGGTCTTTATGCCTAATAAAATAAAAAAAATTGAAATATGTAAATCAATATGTGAT
GAAGAAGCAGAAAAATTAAAAGTCAACAAAACATATTGGAGAACAGTACCTGTTAATTAT
GAAATCTTAGGTCCTTTAGCTAAAGCAAATGCTCCATTTATCTGTCAGTGGATTTTATAT
AAAGATCATAAGGATGTTGAAAGGCTTTTATATCAATTAAGGAAAAGAATTGAGAAAAAA
ATAAGAGAAACTTTCAAAAACTGTGAATTTTATTTTGCCTCACTAAGTTCTCAAACAGTT
GTATATAAAGGTATGGTTCGCTCTGAAATATTATCCGAATTTTATCAAGATCTAAAAGAA
GAGAGTTTTAAAGTTTCATTTTCTGTTTATCATCGTAGATTTAGTACTAATACACTTCCA
AAATGGCCACTAGCTCAGCCCATGAGATTTTTGGGTCATAATGGTGAAATAAATACTCTC
TTAGGCAATATTAATTGGGCTAAAGCTTCAGAAACACATATAAATGATTTTTGGGGAGAG
TTATCTAATGAAATTAAGCCCATTGTAGATGTAAACAAAAGTGATTCATCAAATCTTGAT
GCAACACTTGAAATCAATATTCGTTCAGGTCAGCCCATTACTGACTCATTATTAAAACTC
GTTCCTGAAGCATTTCGAGATCAACCAGAACTTGAGGAGAGAGAGTATATAAAGGCTTTT
TATGAATATTCTGCAAGCCTACAAGAAGCTTGGGATGGTCCAGCACTCCTTGTATTTGCT
GATGGAAATTTTGTCGGAGCAACGCTTGATAGAAATGGCCTAAGACCAGCAAGATATTCA
ATCACAAGTGATGGTTTTGTAATCATGGGCTCTGAGACAGGAGTAGTAGATCTTGAAGAA
GAAAGAGTAATAGAAAAAGGTCGATTAGGACCGGGACAAATGTTGGCAGTTGATTTTCAT
CAGCATAGAATCCTAAGAAATTGGGAAGTTAAATCTGAAGCCGCTCAAAGGCATGATTAT
AAAAATCTTCTCAGTAATAGAACTATACAAATTGAAAATAATGAATGGGTTAAAGACTGC
AAACTAAAAGACCTTGAGTTGTTGCAACAACAAACTGCATACGGGTTTTCAGCGGAAGAT
AATGACCTTATCTTAGACTCAATGGCTTCATTAGCTAAAGAGCCTACTTATTGCATGGGC
GACGACATCCCATTAGCAGTTCTTTCATCTAAGCCACATATTTTATACGACTACTTTAAG
CAAAGATTTGCGCAAGTTACTAATCCTCCTATTGACCCTCTGAGAGAAAAACTTGTAATG
AGTTTAGAGATGCATCTAGGAGAAAGATGTACACCGTTTGAAATTAAAGACGCTAAACCT
TTTATACATTTACAAAGTCCGATTCTTAATGAGGAAGAACTAATTTCCATCAAAAAATCA
AAAATTAAATCTCAGACAATTTCAAGTTTGTTTGATTTAGAGGAAGGTATTCAAGGCTTA
GAGAACCAATTAAAACTAATCTGTAAACAGAGTGAGCTAGCTATAAAAGAAGGTTGCTCT
TTAATTATCATTTCTGATAAGGGAATTAATCCTAAAAAGACTTTCATACCCCCTTTACTT
GCTGTTGGAGCAATTCATCATTATCTTCTTAAAAAAGAAATCAGGCTAAAAGCTTCTCTA
ATAATTGAGACCGGTCAATGTTGGAGCACACATCATTTAGCTTGTTTAATTGGATATGGA
GCAAGTGCAGTTTGCCCTTGGTTGACTTTCGAAGCAGGTAGACACTGGTTAAAACATCCA
AAAACACAAAAGCTCATTGATAGCAAAAAAATAAATCCATTATCAATAGTTGATGTTCAA
GAAAATATCAAAAAAGCTCTAGAAGACGGTCTAAGAAAAATTCTCTCAAAAATAGGTATC
TCACTTTTATCTAGTTACCATGGTGCACAAATTTTTGAAGCTGTAGGCCTTGGATCTGAC
TTAATAAAAATTGCTTTTGATGGCACAACAAGTCGTATCGCTGGCATAACATTAAAAGAA
TTAACTAATGAAACACTTTCAATACATACGAAAGCCTATCCAGAGATCGATTTAAAAAAA
TTAGAATTTTTAGGATTTGTACAATTTAGAAATAATGGAGAATATCATTCCAATAACCCA
GAAATGTCCAAAGTTTTACATTCGGCGGTAAAACAAGGGCCAGGATACGATCATTTTGAA
ACTTACAAAAAACTTATTAGTAATAGACCGACAACATCTCTTAGAGATTTACTAACAATT
AATTCAAAAAGAAAAAGTATTCCATTAGAGGCAGTTGAAAGTGTTGAATCAATTTGCAAA
AGGTTCTGTACTGGAGGAATGAGTTTAGGTGCTTTATCCAGAGAAGCGCATGAAGTTTTA
GCAGTTGCAATGAATAGAATTGGTGGAAAAAGTAATAGTGGAGAAGGTGGAGAAGATCCA
GCTCGTTTTAATGTTTTAAATGATATCGATGAAAATACTCAATCAGCGACTTTGCCATTT
ATTAAAGGCTTAAAGAATGGAGACACCGCATGCTCCGCTATTAAACAAATAGCATCAGGA
AGATTTGGAGTTACACCTGAATATCTAAGAAGTGGTAAACAACTCGAAATTAAAATGGCT
CAAGGTGCAAAACCCGGAGAGGGGGGACAATTACCTGGTCCAAAAGTTGATTCTTACATT
GCAAAACTAAGAAATAGTAAACCTGGAGTAGCTTTAATATCTCCTCCCCCGCATCATGAT
ATTTATTCAATTGAAGACTTAGCTCAACTTATCCACGACTTACACCAAGTTCATCCAAAA
GCGAAAGTAAGCGTTAAACTAGTCTCTGAAATTGGTATAGGCACTATTGCTGCTGGAGTA
AGCAAAGCTAATGCGGATGTAATTCAAATATCAGGCCATGACGGAGGTACAGGTGCTTCA
CCCCTGAGTTCTATTAAACATGCAGGTTTGCCATGGGAACTTGGTGTCGCTGAGGTTCAT
AAATCTCTCTTAGAGAATAACTTACGCGAAAGAGTAATTTTGAGAACTGATGGAGGTCTT
AAAACAGGCTGGGACGTAGTTATTGCAGCTTTACTAGGTGCTGAAGAATATGGTTTTGGT
TCTGTAGCGATGATTGCTGAAGGATGCATAATGGCTCGGGTTTGTCATACAAACAAGTGT
CCTGTTGGAGTTGCCACTCAAAAAGAAGAATTAAGAAAAAGATTTAAAGGTATTCCAGAA
AATGTAGTCAATTTTTTCTTGTATATTGCTGAAGAAGTAAGACAGATAATGAGTAGTATC
GGTGTTTCTAATATGGAAGAACTGATTGGTAATCAAGAATTTCTTTCTGCAAGAAATATC
GATCTTCCAAAAACTTCTAATATTGATCTTTCTTCTTTAGTACACTTAACCCCTGACAGA
TCATGGTTACAACATTTAAAAACTGCCCATAGTAATGGTTTTGTATTAGAAGACGAGTTT
TTGTCTGATACTAAATTTATAGATTCAATTAAAAATCACGAAATATTAACCAAAGAAATT
GAGATAAAAAATACAGATAGAAGTGTTTGTGCGAAAATATCAGGCGAAATCGCAGAACTT
CACGGCAACACTGGCTTCAATGGCGAACTCAACTTAAATTTCAAAGGATATGCAGGACAA
AGCTTTGGTGCCTTTTTATTGAAGGGAATGAATGTTCAATTAATCGGAGAAGCTAATGAT
TATGTTTGTAAAGGAATGAATGGAGGAATACTCACAATAATTCCACCAAAAATAAGTGAA
ATCTCCTCCGAACAAGTCATCCTAGGAAATACTTGTCTTTATGGAGCAACGGGTGGAAAA
TTATTTGCATTAGGAAAATCGGGAGAAAGATTTGCGGTTAGAAATAGTGGTGCTACAGCG
GTAACAGAAGGAGCAGGTGATCATTGTTGTGAATACATGACTGGTGGGAAAGTAGTTATT
CTAGGTTCCACAGGAAGGAATATTGGTGCGGGCATGACTGGTGGAATAGCTTTTATAATC
GATGAAAATAAAGATTTAAGTAATAAAGTAAATAAAGAAATAGTAAGCATTCATCAAATA
ACTTCATCAAAGCAGGAAAATATCTTATTGGAAATTATTAGAGAATATCAAGCAAAAACA
AATAGCTTAAAGGCTGCCAAAATAATTGAAAACTGGTCTCATTTTAAGAGTACTTTCAAA
TTGATTGTTCCCCCAAGCGAAGAAGAGATGCTTGGT
>AG-355-M18
TATCAAGATAGTTATTCCCAAAATGGAATAATTGGTGAAAAAGATGCTTGTGGAGTTGGT
TTCATAGCAAATGTAAAGGGGATAGAGAGCAACTGGATACTTAAACAATCCCTTAAAGGT
CTTAACTGTATGGAGCATAGAGGAGGTTGTGGAGGAGATAGCGACTCAGGTGATGGAGCA
GGGATTTTGTGTTCAATACCGTGGCAATATATAGAAGAAGAAATTAATCTAAAAAACTTG
GGCATGATTTTTATGCCTAATACAAAGGAGAAAATTGATGAATGTAAATCCATATGTGAT
CAAGAAGCAGAAAAATTAAAATTTCACAAAACATCTTGGAGAACAGTACCAGTTAATAAT
GAAATCTTAGGTCCTTTAGCCAAAGCAAATGCTCCGTTCATCTGTCAGTGGATTTTATAC
AAAGATCATCAGAATATTGAGAGGATTTTATTCCAATTAAGGAAAAGAATTGAAAAAAAA
ATAAGAGAAACTTTTAAAAATTGTGAATTTTATTTTGCTTCACTAAGTTCTCAAACAGTT
GTCTATAAAGGTATGGTGCGTTCTGAAATATTATCTGAGTTTTATCAAGATCTAAAAGAA
GAGGGTTTTAAGGTCTCATTTTCTGTTTATCATCGGAGATTCAGTACCAATACCCTTCCA
AAATGGCCGCTCGCTCAACCAATGAGATTTTTAGGTCATAATGGCGAAATAAATACCCTC
TTAGGTAATATTAATTGGGCTAAAGCTTCAGAAACACATATAGATGATTTTTGGGGAGAT
TTATCTAATGAAATTAAGCCGATTGTAGATGTAAATAAGAGTGATTCATCAAATCTTGAT
GCAACCCTTGAAATTAATATTCGCTCAGGCCAACCAATAACTGATTCATTATTAAAACTT
GTTCCTGAAGCATTTAGAGATCAACCAGAACTAAAACTGAGAGAAGATATTAAAGCATTT
TATGAGTATTCTGCTAGCCTACAAGAAGCCTGGGATGGGCCAGCTCTGCTCGTATTCGCA
GATGGAAATTTTGTAGGAGCAACGCTTGATAGAAATGGTCTAAGACCAGCAAGATATTCA
ATCACAAATGATGGTTTTGTAATAATGGGTTCAGAAACAGGAGTAGTAGAAATTGAAGAG
GAAAGAGTAATAGAGAAAGGTCGATTAGGACCTGGACAAATGTTGGCGGTTGATTTTCAT
CAGAATAGAATCCTCCGAAATTGGGAGGTAAAATCTGAGGCAGCTCAAAGGCATGATTAT
AAGAATCTCCTAAGTGAGAGAACTATAAAAATTAAAAATAGTGAATGGCTCAAAGACTGC
AAACTAAAAGACCTTGAGTTAATACAACAACAAACTGCTTACGGGTTTTCAGCAGAAGAT
AATGATCTTATATTGGATTCAATGGCTTCATTAGCTAAAGAGCCAACCTATTGCATGGGA
GACGATATCCCATTAGCAGTGCTTTCTTCAAAACCTCATGTTTTATATGACTATTTCAAG
CAAAGATTTGCGCAAGTTACAAACCCTCCTATTGACCCTCTGAGAGAAAAACTTGTAATG
AGTTTAGAGATGCATCTTGGAGAAAGATGTACACCATTTGAGATTAAAGATCCTAAACCT
TTTGTTCATTTAAAAAGTCCAATTCTCAATGAAGAAGAACTCATTTCTATAAAAAACTCA
ACAATTCAATCTCAAACAATTTCAAGTTTGTTCAATATAGAGGAAGGTGCTCAAGGCTTA
GAAAACCAACTAAAAGCAATTTGCGAACAGAGTGAGCTCTCTATTAAAGAAGGTTGCTCT
TTAATTATCATTTCTGACAAGGGAATTAATCCTAAAAAGACTTTTATTCCTCCTTTACTT
GCTGTTGGGGCAGTTCATCATTATCTCTTAAAAAAAGAAATTAGACTAAAAGCTTCTCTC
ATAGTTGAGACAGGCCAATGTTGGAGCACTCATCACTTGGCTTGTTTGATTGGTTATGGC
GCGAGTGCAGTTTGCCCTTGGTTGACCTTCGAAGCTGGAAGAAACTGGTTAAAACACCCA
AAAACACAAAAACTCATTGATAGCAAAAAAATAAACCTATTATCAATAATTGATGTTCAA
GAAAATATTAAAAAAGCTCTAGAAGACGGTCTAAGAAAAATTCTTTCGAAAATTGGAATC
TCACTTTTATCTAGTTACCATGGCGCACAAATTTTTGAAGCTGTAGGCCTTGGATCTGAC
TTAATAAAAATTGCTTTTGATGGTACAACAAGCCGTATTGCTGGCATAACTTTAAAAGAA
TTAACTAATGAAACACTTTCGATACATACTAAAGCCTATCCAGAGATCGATTTAAAAAAA
TTAGAATTTTTAGGATTTGTACAATTTAGAAATAATGGAGAATATCACTCAAATAATCCT
GAGATGTCCAAAGTTTTACATTCAGCTGTAAAACAAGGACCAGGATACGATCATTTTGAA
ACTTACAAAAAACTTATTAGTAATAGACCCACAACATCTCTAAGAGATTTACTAACAATT
AACTCAAAAAGAAAAAGCATTCCATTAGAGGAGGTTGAAAGTGTTGAATCAATTTGCAAA
AGGTTCTGTACTGGAGGAATGAGTTTGGGTGCTTTATCAAGAGAAGCACATGAAGTATTA
GCAGTTGCGATGAATAGAATTGGCGGAAAAAGTAATAGTGGAGAGGGGGGAGAAGATCCA
GCTCGTTTTAATGTTTTAAATGATATCGATGAAAATACCCAATCTGCGACATTGCCATTT
ATTAAAGGTCTAGAAAATGGAGACACCGCATGCTCAGCTATTAAACAAATAGCATCAGGT
AGATTTGGAGTTACACCTGAATATCTAAGAAGTGGCAAACAACTCGAAATTAAAATGGCT
CAGGGTGCAAAACCTGGAGAAGGGGGACAATTGCCTGGTCCAAAAGTTGATTCTTACATT
GCAAAACTAAGAAATAGTAAACCTGGAGTAGCTCTAATATCTCCTCCTCCGCATCATGAT
ATTTATTCAATTGAAGATTTAGCTCAACTTATCCATGACTTACACCAAGTTCATCCACAA
GCTAAAGTGAGCGTTAAACTTGTTTCTGAAATTGGTATAGGGACTATTGCTGCTGGAGTA
AGCAAAGCTAATGCAGATGTAATTCAAATTTCAGGTCATGACGGAGGTACAGGTGCTTCA
CCCCTAAGTTCTATTAAACATGCAGGTTTACCATGGGAACTCGGTGTTGCTGAGGTTCAT
AAATCTCTATTAGAAAATAAATTACGAGAAAGAGTAATTTTAAGAACTGATGGAGGTCTC
AAAACAGGCTGGGATGTAGTTATTGCAGCTTTACTTGGTGCTGAAGAATACGGTTTCGGT
TCTGTAGCGATGATTGCTGAAGGATGCATAATGGCTCGGGTTTGTCATACAAACAAGTGT
CCTGTTGGAGTTGCCACTCAAAAAGAAGAGTTAAGAAAAAGATTTAAAGGTATTCCAGAA
AATGTTGTCAATTTTTTCTTGTATATTGCTGAAGAAGTGAGGCAGATCATGAGTAGTATT
GGAGTTTCTAATATGGAAGAACTTATTGGTAATAAAGAATTTCTTTCTGCAAGAAATATC
GGTCTTCCAAAAACTTCTAATATCGATCTTTCTTCTTTATTACATTCAACCACTGATAGA
TCATGGTTAAATCATTCAAAAAATGCTCATAGTAATGGATCTGTATTAGAAGATGAGTTT
TTGTCTGATACTGAATTTATAGATTCAATTAAAAATCACGAAAAATTAACTAAAGAAATT
GAGATAAAAAATACAGATAGAAGTGTTTGTGCGAAAATATCAGGCGAAATCGCAGAACTT
CATGGAAATACTGGCTTCAATGGAGAACTCAACTTAAATTTCAAAGGGTTTGCAGGACAA
AGCTTTGGTGCCTTTTTATTGAAGGGAATGAATGTTCAATTAATCGGAGAAGCTAATGAT
TATGTTTGTAAAGGAATGAATGGAGGAATACTCACAATAATTCCACCAAAAATAGATGAA
ATCTCCTCCGAACAAGTTATCCTTGGAAATACTTGCCTTTATGGAGCAACAGGAGGGAAA
TTATTTGCATTAGGAAAATCAGGAGAAAGATTTGCAGTGAGAAATAGTGGCGCTACAGCA
GTAACAGAGGGAGCAGGTGATCATTGTTGTGAATACATGACTGGCGGTAAAGTAGTTATT
CTAGGTTCCACAGGAAGGAATATTGGTGCGGGCATGACTGGTGGAATAGCTTTTATACTC
GATGAGAATAATGATTTAATTAATAAAGTTAATAAAGAAATAGTTAACATTCATAAAATA
ACTTCATCCAAGCAAGAAGATATTTTGTTGGAAATTATTAGAGAATATCAGGCAAAAACA
AATAGCTTAAAGGCTTACAAAATAATTGAAAATTGGTCTGATTTCAAGAGTAATTTCAAA
TTGATTGTTCCCCCAAGCGAAGAAGAGATGCTTGGT
>AG-355-N16
TATCAAGATAGTTATTCCCCAAATGGAATAATTGGGGAGAAAGATGCGTGTGGAGTTGGT
TTCGTAGCAAATGTGGAAGGTATAGAAAGCAACTGGATCCTTAAACAATCTCTAAAGGGC
CTCAACTGCATGGAGCATAGAGGAGGTTGTGGAGGAGATAGTGACTCAGGAGATGGAGCA
GGCATTTTATGTTCAATTCCTTGGGGATATCTAGAAGAGAAAATTAATCTAAAAAATTTA
GGCATGGTTTTTATGCCTAATAAAAAAGAAAAAATTGAAATATGTAAATTAATATGTGAT
GGAGAAGCAGAAAAATTAAAAGTCAACAAAACATCTTGGAGAACAGTACCTGTTAATAAT
GAAATCTTAGGTCCTTTAGCTAAAGCAAATGCTCCATTCATCTGTCAGTGGATTTTATAT
AAAGATCATAAGGATGTTGAAAGGCTTTTATTTCAATTAAGGAAAAGAATTGAGAAAAAA
ATAAGAGAAACTTTCAAAAACTGTGAATTTTATTTTGCCTCACTAAGTTCTCAAACAGTT
GTTTATAAGGGTATGGTTCGCTCTGAAATATTATCCGAGTTTTATCAAGATCTAAAAGAA
GAAAGTTTTAAAGTTTCATTTTCTGTTTATCATCGTAGATTTAGTACTAATACACTTCCA
AAATGGCCACTAGCTCAGCCCATGAGATTTTTGGGTCATAATGGCGAAATAAATACTCTC
CTAGGCAATATTAATTGGGCTAAAGCTTCAGAAACACATATAGATGATTTTTGGGGAGAG
TTATCTAATGAAATTAAGCCCATTGTAGATGTAAACAAAAGTGATTCATCAAATCTTGAT
GCAACCCTTGAAATAAATATTCGTTCAGGTCAGCCCATTACTGACTCATTATTAAAACTT
GTTCCTGAAGCATTTAGAGATCAACCAGAACTTGAGGAGAGAGATTATATAAAAGCTTTT
TATGAATATTCTGCAAGCCTACAAGAAGCTTGGGATGGTCCAGCACTCCTTGTATTTGCT
GATGGAAATTTTGTCGGAGCAACCCTTGATAGAAATGGCCTAAGACCAGCAAGATATTCA
ATCACAAATGATGGTTTTGTAATAATGGGTTCTGAAACAGGAGTAGTAGATCTTGAAGAA
GAAAGAGTAATAGAAAAAGGTCGATTAGGACCGGGACAAATGTTGGCAGTAGATTTTCAT
CAGCATAGAATCCTAAGAAATTGGGAAGTAAAATCTGAGGCAGCTCAAAGGCATGATTAT
AAAAATCTTCTCAGTAATAGAACTATAAAAATTGAAAATAATGAATGGGTTAAAGACTGC
AAACTCAAAGACCTTGAGTTGTTGCAACAACAAACTGCATACGGGTTTTCAGCGGAAGAT
AATGACCTTATCTTAGATTCAATGGCTTCATTAGCTAAAGAGCCTACTTATTGCATGGGC
GATGACATCCCATTAGCAGTTCTTTCATCTAAGCCACATATTTTATACGACTACTTTAAG
CAAAGATTTGCGCAAGTTACTAATCCTCCTATTGACCCTCTGAGAGAAAAACTTGTCATG
AGTTTAGAGATGCATCTAGGAGAAAGATGTACACCATTTGAAATTAAAGATGCTAAACCT
TATATTCATTTACAAAGTCCAATTCTAAATGAGGAAGAACTCATTTCCATCAAAAAATCG
AAAATTAAATCTCAGACAATTTCAAGTTTGTATGATATAGAGGAAGGTGTTCAAGGCTTA
GAGAACCAATTAAAACTAATCTGTAAACAGAGTGAGCTGTCTATAAAAGAAGGGTGCTCT
TTAATTATCATTTCTGATAAAGGAATTAATCCTAAAAAGACTTTAATTCCTCCTTTACTT
GCTGTTGGGTCAATTCATCATTATCTTCTAAAAAAAGAAATCAGGCTAAAAGCTTCTCTA
ATTATTGAAACAGGTCAATGTTGGAGCACACATCACTTGGCTTGTTTGATTGGTTATGGT
GCAAGCGCAGTTTGCCCTTGGTTGACTTTCGAAGCAGGTAGACATTGGTTAAAACATCCA
AAAACACAAAAACTCATTGATAGCAAAAAAATAAATCCATTATCAATAGTTGATGTTCAA
GAAAATATTAAAAAAGCTCTAGAAGATGGTCTAAGAAAAATTCTCTCAAAAATTGGCATC
TCACTTTTATCTAGTTACCATGGTGCACAAATTTTTGAAGCTGTAGGCCTTGGATCTGAC
TTAATAAAAATTGCTTTTGATGGTACAACAAGTCGTATCGCTGGCATAACATTAAAAGAA
TTAACTAATGAAACACTTTCAATACATACGAAAGCCTATCCAGAGATCGATTTAAAGAAG
TTAGAATTTTTAGGATTTGTACAATTTAGAAATAATGGAGAGTATCATTCCAATAACCCG
GAGATGTCCAAAGTTTTACATTCGGCGGTAAAACATGGGCCTGGATACGATCATTTTGAA
ACTTACAAAAAACTTATTAGTAATAGACCAACAACATCACTTAGAGATTTGCTAACAATT
AATTCACAAAGAAAAAGCATTCCATTAGAGGAAGTTGAAAGTGTTGAATCAATTTGCAAA
AGGTTCTGTACTGGAGGAATGAGTTTGGGTGCTTTATCGAGAGAAGCGCATGAAGTGTTA
GCAGTTGCTATGAACAGAATTGGTGGCAAAAGTAATAGTGGAGAAGGGGGAGAAGATCCA
GCTCGTTTTAATGTTTTAAATGATATCGATGAAAATACTCAATCAGCGACATTACCATTT
ATTAAAGGTCTAGAAAATGGAGACACCGCGTGTTCAGCTATTAAACAAATAGCATCAGGT
AGATTTGGAGTCACACCTGAATATCTAAGAAGTGGTAAACAACTCGAAATTAAAATGGCT
CAAGGTGCAAAACCTGGAGAAGGGGGACAATTGCCTGGTCCAAAAGTTGATTCTTACATC
GCAAAACTAAGAAATAGCAAACCTGGAGTAGCTCTAATATCTCCTCCCCCGCATCATGAT
ATTTATTCAATTGAAGATTTAGCTCAACTTATCCATGACTTACACCAAGTCCATCCAAAA
GCGAAAGTGAGCGTTAAACTTGTTTCTGAAATTGGTATAGGAACTATTGCTGCTGGTGTA
AGCAAAGCTAATGCAGATGTAATTCAAATTTCAGGCCATGACGGAGGTACAGGTGCTTCG
CCCCTAAGTTCTATTAAACATGCAGGTTTACCATGGGAATTAGGTGTTGCTGAGGTTCAT
AAATCTCTATTAGAGAATAACTTACGCGAAAGAGTAATTTTGAGAACAGATGGAGGTCTT
AAAACAGGCTGGGATGTAGTTATTGCAGCTTTACTAGGTGCTGAAGAATACGGTTTCGGT
TCTGTAGCGATGATTGCTGAAGGATGCATAATGGCTCGAGTTTGTCATACAAACAAGTGT
CCTGTTGGAGTTGCTACTCAAAAAGAAGAGTTAAGAAAAAGATTTAAAGGTATTCCAGAA
AATGTTGTCAATTTTTTCTTATATATTGCTGAAGAAGTAAGACAGATAATGAGTAGTATT
GGAGTTTCTAATATGGAAGAACTGATTGGCAATCAAGAATTTCTTTCTACAAGAAATATC
GGTCTTCCAAAAACTTCTAATATCGATCTCTCTTCTTTAATACAGATAACCACTGATAGA
TCATGGTTAAAACATTCAAACAATGCTCATAGTAATGGTTCTGTATTAGAGGATAAGTTT
TTGTCTGATACTGAATTTATAGATTCAATTAAAAGTCACGAAAAATTGACTAAAGAAATT
GAGATAAAAAATACAGATAGAAGTGTTTGTGCGAAAATATCAGGCGAAATCGCAGAACTT
CATGGAAACACCGGCTTCAATGGAGAACTTAACTTAAATTTCAAAGGATATGCGGGACAA
AGCTTTGGTGCCTTTTTATTAAAGGGAATGAATATTCAATTAATTGGAGAAGCTAATGAT
TATGTTTGTAAAGGAATGAATGGAGGAATACTCACAATAATTCCACCAAAAATAGATAAA
ATCTCATCCGAACAAGTTATCCTAGGAAATACTTGCCTTTATGGAGCAACAGGTGGAAAA
TTATTTGCTTTAGGAAAATCGGGAGAAAGATTTGCAGTAAGAAATAGTGGTGCCATAGCA
GTAACAGAGGGAGCAGGAGATCATTGTTGTGAATACATGACTGGTGGGAAAGTAGTTATA
TTAGGTTCCACAGGAAGGAATATTGGTGCGGGTATGACTGGTGGAATAGCTTTCATACTC
GATGAGAATGATGATTTAAATAATAAAGTTAATAAGGAAATAGTAAGCATTCATAAAATA
ACTTCATCAAAGCAGGAAGATATTTTATTGGAAATTATTAGGGAATATAAAGCAAAAACA
AATAGCTTAAAGGCAGCCAAAATAATTGAAAATTGGTTTCATTTTAAGAGTACTTTCAAA
TTAATAGTTCCCCCAAGCGAAGAAGAAATGCTTGGC
>AG-355-N18
TATCAAGATAGTTATTCCCCAAATGGAATAATTGGGGAGAAAGATGCCTGTGGAGTTGGT
TTTGTAGCACATGTCAAAGGTATAGAAAGCAATTGGATCCTTAAACAATCACTAAAAGGT
CTTAACTGCATGGAGCATAGAGGAGGTTGTGGGGGAGATAGTGACTCAGGTGATGGAGCA
GGGATTTTATGTTCGATTCCATGGGGATACCTAGATAAGGAAATGGATCTAAAAAATTTA
GGCATGGTTTTTATGCCTAATAAAGAAGAGAAAATTGAAAAATGTAAATCAATATGCGAT
CAGGAAGCAGAAAAATTAAAAGTTAACAAAACATTTTGGAGAACAGTACCTGTTAATAAC
GACATATTAGGTCCTTTAGCTAAAGCAAATGCTCCATTCATCTGTCAGTGGGTTTTATAC
AAATATCATCAGGATATTGAGAGGCTTTTATTTCAATTAAGAAAAAGAATTGAAAAAAAA
ATAAGAGAAACTTTTAAAAACTGTGAATTTTATTTTGCCTCACTAAGTTCTCAAACAGTT
GTTTATAAAGGTATGGTACGTTCTGAAATATTATCTGAGTTTTATCAAGATCTAAAAGAA
GAGAGTTTTAAAGTCTCATTTTCTGTTTATCATCGTAGATTTAGCACCAATACACTTCCA
AAATGGCCACTAGCTCAGCCCATGAGATTTTTAGGTCATAATGGGGAAATAAATACTCTC
TTAGGCAATATCAATTGGGCTAAAGCTTCAGAAACACATATAGATGATTTTTGGGGAGAG
GTATCTAATGAAATCAAGCCCATTGTAGATGTAAACAAAAGTGATTCATCAAATCTTGAT
GCAACCCTCGAAATTAATATTCGCTCAGGCCAACCAATTACTGATTCATTATTAAAACTT
GTTCCTGAAGCATTTAGAGATCAACCAGAACTTGAACAAAGAGAAGACATTAAATCTTTT
TATGAGTATTCTGCAAGCCTTCAAGAAGCTTGGGATGGTCCTGCTCTTCTTGTATTTGCA
GATGGAAATTTTGTAGGAGCAACACTTGATAGAAATGGTCTAAGACCAGCAAGATATTCA
ATCACAAATGATGGTTTCGTAATAATGGGTTCCGAAACAGGAGTAGTAGATCTTGAAGAG
GAGAGAGTAATAGAAAAAGGTCGATTAGGACCAGGACAAATGTTGGCAGTTGATTTCCAT
CAGAATAGAATCCTAAGAAATTGGGAAGTAAAATCTGAAGCAGCTAAAAGGCATGATTAT
AAAAATTTACTCAATAATAGAACTATAAAAATTGACAAAAATGAATGGGTTAAAGACTGC
AACCTAAAAGACCTTGAGTTGTTGCAACAACAAACTGCATACGGTTTTTCAGCGGAAGAT
AATGATCTTATCTTAGATTCAATGGCTTCATTAGCAAAAGAGCCTACTTATTGCATGGGG
GACGACATCCCATTAGCAGTTCTCTCATCTAAGCCACACATTTTATACGACTACTTTAAG
CAAAGATTTGCGCAAGTTACTAATCCTCCTATTGACCCTCTGAGAGAAAAACTTGTAATG
AGTTTAGAGATGCATCTAGGAGAAAGATGTACACCATTTGAAATTAATGATCCTAAACCT
TTTATTCATTTGCAAAGTCCGATTCTTAATGAAGAAGAACTTATATCCATCAAAAAATCA
AAAATTAAATCTCAGACAATTTCAAGTTTGTTTGATATAGAGGAAGGTATCCAAGGCTTA
GAGAACCAATTAAAAGCAATTTGTAAACAGAGTGAATTGTCTATTAAAGAAGGTTGCTCT
TTAATTATCATTTCTGATAAAGGAATTAATCCTAAAAAGACTTTTATACCTCCTTTACTT
GCTGTTGGGGCAATTCATCATTATCTTCTTAAAAAAGAAATCAGGCTAAAAGCTTCTCTA
ATAATTGAGACTGGTCAATGTTGGAGCACACATCACTTAGCTTGTTTAATTGGATATGGC
GCAAGTGCAGTTTGCCCTTGGTTGACCTTCGAAGCAGGTAGACACTGGTTAAAACATCCA
AAAACACAGAAACTCATTGATAGCAAAAAGATAAATCCATTATCAATAATTGATGTTCAA
GAAAATATTAAAAAAGCTCTAGAAGACGGTCTAAGAAAAATTCTCTCAAAAATAGGCATC
TCACTTTTATCTAGTTACCATGGTGCACAAATTTTTGAAGCTGTAGGCCTAGGATCTGAC
TTAATAAAAATTGCTTTTGATGGTACAACAAGCCGTATTGCTGGCATAACTTTAAAAGAA
TTAACTAATGAGATACTTTCAATACATACGAAAGCCTATCCAGAGATCGATTTAAAGAAA
TTAGAATTTTTAGGATTTGTACAATTTAGAAATAATGGAGAATATCATTCCAATAACCCA
GAGATGTCTAAGGTTTTACATTCAGCGGTAAAACAAGGACCAGGATACGATCATTTTGAA
ACTTACAAAAAACTTATTAGTAATAGACCGACAACATCTCTAAGAGATTTACTAACAATT
AATTCAAAAAGAAAAAGTATTCCATTAGAGGAAGTTGAAAGTATTGAATCAATTTGCAAA
AGGTTCTGTACTGGAGGAATGAGTTTAGGTGCTTTATCCAGAGAAGCGCATGAAGTTTTA
GCAGTTGCAATGAATAGAATTGGTGGAAAAAGTAATAGTGGAGAAGGAGGAGAAGATCCA
GCTCGTTTTAATGTTTTAAATGATATCGATGAAAATACTCAATCAGCGACGTTGCCATTT
ATTAAAGGTTTAGAGAATGGAGACACCGCATGCTCAGCTATTAAACAAATAGCATCAGGA
AGATTTGGAGTTACACCTGAATATCTAAGAAGTGGTAAACAACTTGAAATTAAAATGGCT
CAAGGTGCAAAACCTGGAGAAGGGGGACAATTGCCTGGTCCAAAAGTTGATTCATACATC
GCAAAACTAAGAAATAGTAAACCTGGAGTAGCTTTAATATCTCCTCCCCCGCATCATGAT
ATTTACTCAATTGAAGATTTAGCTCAACTTATCCACGACTTACACCAAGTTCATCCAAAA
GCGAAAGTAAGCGTTAAACTTGTTTCTGAAATTGGTATAGGAACTATTGCTGCTGGAGTA
AGCAAAGCTAATGCAGATGTAATTCAAATATCTGGCCATGATGGAGGTACAGGTGCTTCA
CCCCTGAGTTCTATTAAACATGCAGGTTTACCATGGGAACTAGGTGTTACTGAGGTCCAT
AAATCTCTCTTAGAGAATAACTTACGTGAAAGAGTGATTTTGAGAACTGATGGAGGTCTT
AAAACTGGCTGGGATGTAGTTATTGCAGCTTTACTGGGCGCTGAAGAATACGGTTTTGGT
TCTGTAGCGATGATTGCTGAAGGATGCATAATGGCTCGGGTTTGTCATACAAACAAGTGT
CCTGTTGGAGTTGCCACTCAAAAAGAAGAATTAAGAAAAAGATTTAAAGGTATTCCAGAA
AATGTTGTCAATTTTTTCTTATATATTGCTGAAGAAGTAAGACAGATAATGAGTAGCATC
GGTGTTTCTAATATGGAAGAACTGATTGGTAATAAAGAATTTCTTTCTGCAAGAAATATC
GATCTCCCAAAAACTTCTAATATTGATCTTTCTTCTTTAGTACACTCAGCCACAAATAGA
TCATGGTTAAAACATTCAAAAACTGCCCATGGCAATGGCTGTGTATTAGAAGACGAGTTT
TTGTCTGATACTGAATTTATAGATGCAATTAAAAAGCACGAAATATTAACCAAAGAAATT
GAGATAAAAAATACAGATAGAAGTGTTTGTGCGAAAATATCAGGCGAAATCGCAGAACTT
CACGGCAACACAGGCTTCAATGGCGAACTCAACTTAAATTTCAAAGGATATGCAGGACAA
AGCTTTGGTGCCTTTTTATTGAAGGGAATGAATGTTCAATTAATCGGAGAAGCTAATGAT
TATGTTTGTAAAGGAATGAATGGAGGAATACTCACAATAATTCCACCAAAAATAGATAAA
AATTCCTCCGAACAGGTCATTTTAGGAAACACCTGTCTTTATGGAGCAACAGGTGGGAAA
TTATTTGCATTAGGAAAATCGGGCGAAAGATTTGCAGTAAGAAATAGTGGTGCTACTGCT
GTAACAGAAGGAGCAGGTGATCATTGTTGTGAATACATGACTGGTGGGAAAGTAGTAATT
TTAGGTTCCACAGGAAGGAATATTGGTGCGGGCATGACTGGTGGAATAGCTTTTATAATC
GATGAAAAGAACGATTTAAGTAATAAAGTGAACAAGGAAATAATTAGCATTCATAAAATA
ACTTCAACAAAGCAGGAAGATATCTTATTGGAAATTATTAGAGAATATCGAGCAAAAACA
AATAGCTTAAAGGCTGCCAAAATAATTGAAAATTGGTCTTATTACAAGAGTATTTTCAAA
TTAATAGTTCCCCCAAGCGAAGAAGAAATGCTTGGC
>AG-355-O17
TATCAAGATAGTTATTCCCCAAATGGAATAATTGGGGAGAAAGATGCGTGTGGAGTTGGT
TTCATAGCAAATATTAAAGGGGTAGAAAGCAATTGGATCCTAAAACAGTCCCTTAAAGGT
CTTAACTGCATGGAACATAGAGGAGGTTGTGGAGGAGATAGTGATTCGGGAGATGGAGCG
GGCATTTTATGTTCTATTCCATGGAGATATCTAGAAGATGAAATAAATCTAAAAAATTTA
GGCATGGTTTTTATGCCTAATAAAAAAGAAAAAATTGAAGTATGTAAATCAATATGTGAT
CAAGAAGCAGAAAAATTAAAAGTCAATAAAACATTTTGGAGAAAAGTACCTGTTAATAAT
GAAATCTTAGGTCCTTTAGCTAAAGCAAATGCCCCATTCATCTCTCAGTGGATTTTATCT
AAAGATCATCATGATGTTGAAAGGCTTTTATTTCAATTAAGGAAAAGAATTGAGAAAAAA
ATAAGAGAAACTTTCAAAAACTGTGAATTTTATTTTGCCTCACTAAGTTCTCAAACAGTT
GTTTATAAAGGTATGGTTCGCTCTGAAATATTATCCGAGTTTTATCAAGATCTCAAAGAA
GAGAGTTTTAAAGTTTCATTTTCTGTTTATCATCGTAGATTTAGTACTAATACACTTCCA
AAATGGCCGCTAGCTCAACCCATGAGATTTTTGGGTCATAATGGCGAAATAAATACTCTC
TTAGGGAATATCAACTGGGCTAAAGCTTCAGAAACACATATAGATGATTTTTGGGGAGAG
TTATCCAGTGAAATCAAGCCTATTGTAGATGTAAACAAAAGTGATTCATCAAATCTTGAT
GCAACCCTTGAAATCAATATTCGTTCAGGTCAACCCATTACTGACTCATTATTAAAACTT
GTTCCTGAAGCATTTAGAGATCAACCAGAACTTGAGCAAAGAGAAGATATAAAAGCTTTT
TATGAATATTCTGCAAGCCTACAAGAAGCTTGGGATGGTCCAGCACTCCTTGTATTTGCT
GATGGAAATTTTGTCGGAGCAACGCTTGATAGAAATGGCCTAAGACCAGCAAGATATTCA
ATCACAAATGATGGTTTTGTAATAATGGGTTCTGAAACAGGAGTAGTAGATCTCGAAGAA
GAAAGGGTAATAGAAAAAGGTCGATTAGGACCGGGACAAATGTTGGCAGTTGATTTTCAT
CAGAATAGAATCCTAAGAAATTGGGAAGTAAAATCTGAAGCCGCTCAAAGGCATGATTAT
AAAAATCTTCTCAGTCATAGAACTATAAAGATTGAAAAGAATGAATGGGTTAAAGACTGC
AAACTAAAAGACCTTGAGTTGTTGCAACAACAAACTGCATACGGTTTTTCAGCGGAAGAT
AATGACCTTATCTTAGATTCAATGGCTTCATTAGCTAAAGAGCCTACTTATTGCATGGGC
GATGACATCCCATTAGCAGTTCTCTCATCTAAGCCACATATTTTATACGACTACTTTAAG
CAAAGATTTGCTCAAGTTACTAATCCTCCTATTGACCCTCTGAGAGAAAAACTTGTAATG
AGTTTAGAGATGCACCTAGGAGAAAGATGTACACCATTTGAAATTAAAGATACTAAACCT
TTTGTTCATTTACAAAGTCCGATTCTTAATGAGGAAGAACTCATTTCCATCAAAAAATCA
AAAATTAAATCTAAGACAATTTCAAGTTTGTTTGATTTAGAGGAAGGTATTCAAGGCTTA
GAGAATCAACTAAAAGCAATCTGTAAACAGAGTGAGCTCTCTATAAAAGAAGGTTGCTCT
TTAATTATCATTTCTGATAAGGGAATTAATCCTAAAAAGACTTTTATACCTCCTTTACTT
GCTGTTGGAGCAATTCATCATTATCTTCTTAAAAAAGAAATCAGGCTAAAAGCTTCTCTA
ATAATTGAGACAGGTCAATGTTGGAGCACACATCACTTAGCTTGTTTAATTGGATATGGA
GCAAGTGCAATTTGCCCTTGGTTGACTTTTGAAGCAGGTAGACACTGGTTAAAACATCCA
AAAACACAAAAACTCATTGATAGCAAAAAAATAAATCCATTATCAATCGTTGATGTTCAA
GAAAATATTAAAAAAGCTCTAGAGGACGGTCTAAGAAAAATTCTCTCAAAAATAGGCATT
TCACTTTTATCTAGTTACCATGGTGCACAAATTTTTGAAGCTGTGGGCCTTGGATCTGAC
TTAATAAAAATTGCTTTTGATGGTACAACAAGTCGTATCGCTGGCATAACATTAAAAGAA
TTAACTAATGAAACACTTTCAATACATACGAAAGCCTATCCAGAGATCGATTTAAAGAAA
TTAGAATTTTTAGGATTTGTACAATTTAGAAATAATGGAGAATATCATTCCAATAACCCA
GAGATGTCAAAAGTTTTACATTCAGCGGTAAAACAAGGGCCAGGATACGATCATTTTGAA
ACTTACAAAAAACTTATTAGTAATAGACCGACAACATCTCTTAGAGATTTACTAACAATT
AATTCAAAAAGAAAAAGTATTCCATTAGAGGAAGTTGAAAGTGTTGAATCAATTTGCAAA
AGGTTCTGTACTGGAGGGATGAGTTTAGGTGCTTTATCCAGAGAAGCACATGAAGTTTTA
GCAGTTGCAATGAATAGAATTGGTGGAAAAAGTAATAGTGGAGAAGGGGGAGAAGATCCA
GCTCGTTTTAATGTTTTAAATGATATCGATGAAAATACTCAGTCAGCGACGTTGCCATTT
ATTAAAGGCTTAGAGAATGGAGACACAGCATGCTCAGCTATTAAACAAATAGCATCAGGA
AGATTTGGAGTTACACCTGAATATCTAAGAAGTGGTAAACAACTCGAAATTAAAATGGCT
CAAGGCGCAAAACCCGGAGAGGGGGGACAATTACCCGGTCCAAAAGTTGATTCTTACATC
GCAAAACTAAGAAATAGTAAACCTGGAGTAGCTTTAATATCTCCTCCCCCGCATCATGAT
ATTTATTCAATTGAAGATTTAGCTCAACTTATCCACGACTTACACCAAGTTCATCCAAAA
GCGAAAGTAAGCGTTAAACTTGTTTCTGAAATTGGTATAGGCACTATTGCTGCTGGAGTA
AGCAAAGCTAATGCAGATGTAATTCAAATATCAGGCCATGACGGAGGTACAGGTGCTTCA
CCCCTGAGTTCTATTAAACATGCAGGTTTACCATGGGAACTAGGTGTTGCTGAGGTTCAT
AAATCTCTCCTAGAGAATAACTTACGCGAAAGAGTAATTTTGAGAACTGATGGAGGTCTT
AAAACAGGCTGGGACGTAGTTATTGCAGCTTTACTAGGTGCTGAAGAATATGGTTTTGGT
TCTGTAGCGATGATTGCTGAAGGATGCATAATGGCTCGAGTTTGTCATACAAACAAGTGT
CCTGTTGGAGTTGCCACTCAAAAAGAAGAATTAAGAAAAAGATTTAAAGGTATTCCAGAA
AATGTTGTCAATTTTTTCTTGTATATTGCTGAAGAAGTAAGACAGATAATGAGCAGTATC
GGTGTTTCTAATATGGAAGAACTGATTGGTAATCAAGAATTTCTTTCTGCAAGAAATATC
GATCTTCCAAAAACTTCTAATATTGATCTCTCTTCTTTAGTACACTCAACCCCTGATAGA
TCATGGTTAAAACATTCAAAAACTGCCCATAGTAATGGTTCTGTATTAGAAGACGAGTTT
TTGTCTGATACTGAATTTATAGATTCAATTAAAAATCATGAAATATTAACCAAAGAAATT
GAGATAAAAAATACAGATAGAAGTGTTTGTGCGAAAATATCAGGCGAAATAGCAGAACTT
CACGGCAACACTGGCTTCAAAGGCGAACTCAACTTAAATTTCAAAGGATATGCAGGACAA
AGCTTTGGTGCCTTTTTATTGAATGGAATGAATGTTCAATTAATCGGAGAAGCTAATGAT
TATGTTTGTAAAGGAATGAATGGAGGAATACTTACAATAATTCCACCAAAAATAGAAAAA
ACTTCCTCCGAACAGGTTATTTTAGGAAACACCTGTCTTTATGGAGCAACAGGTGGGAAA
TTATTTGCATTAGGAAAATCGGGAGAAAGATTTGCAGTAAGAAATAGTGGTGCTACAGCG
GTAACAGAAGGAGCAGGTGATCATTGTTGTGAATACATGACTGGTGGAAAAGTAGTTATT
CTAGGTTCCACAGGAAGGAATATTGGTGCGGGCATGACTGGTGGAATAGCTTTTATAATC
GATGAGAAGAACGATTTAAGTAATAAAGTTAACAAAGAAATAGTTAGCATTCATAAAATA
ACTTCATCGAAGCAGGAAGATATCTTATTGGAAATTATCAGAGAATATCGAGCAAAAACA
GATAGCTTAAAGGCTGCCAAAATAATTGAAAATTGGTCATATTACAAGAGTAATTTCAAA
TTAATAGTTCCCCCAAGCGAAGAAGAAATGCTTGGC
>AG-355-P07
TATCAAGATAGTTTCTCCCCAAATGGAATAATTGGGGAGAGAGATGCGTGTGGAGTTGGT
TTCATAGCAAATATTAAAGGGGTAGAGAGCAATTGGATCCTAAAACAGTCCCTTAAAGGC
CTTAAATGCATGGAACATAGGGGAGGTTGTGGAGGAGATAGTGATTCAGGAGATGGAGCG
GGAATTTTATGTTCAATTCCATGGGGATATCTAGAAGAGGAAATTAATCTAAAAAATTTA
GGCATGGTTTTTATGCCTAATAAAAAAGAAAAAATTGAATTATGTAAATTAATATGTGAT
CAAGAAGCAGAAAAATTAAAAGTCAACAAAACATCTTGGAGAAAAGTACCTGTTAATAAT
GAAATCTTAGGTCCTTTAGCTAAAGCAAATGCTCCATTCATCTGTCAGTGGATTTTATAC
AAAAATTATCAGGATGTTGAAAGGCTTTTATTTCAATTAAGAAAAAGAATTGAGAAAAAA
ATAAGAGAGAACTTCAAAAACTGTGAATTTTATTTTGCATCACTAAGTTCTCAAACAGTT
GTTTATAAAGGTATGGTTCGCTCTGAAATATTATCCGAATTTTATCAAGATCTAAAAGAA
GAAAGTTTTAAAGTTTCGTTTTCTGTTTATCATCGTAGATTTAGTACTAATACACTTCCA
AAATGGCCGCTAGCTCAACCCATGAGATTTTTGGGTCATAATGGCGAAATAAATACTCTC
TTAGGTAATATCAACTGGGCTAAAGCTTCAGAAACACATATAGATGATTTTTGGGGAGAG
TTATCTAACGAAATCAAGCCTATTGTAGATATAAACAAAAGTGATTCATCAAATCTTGAT
GCTACCCTTGAAATCAATATTCGTTCAGGTCAGCCCATTACTGACTCATTATTAAAACTT
GTTCCTGAAGCATTTAGAGATCAACCAGAACTTGAGCAGAGACAAGATATAAAAGCCTTT
TATGAATATTCTGCAAGCCTACAAGAAGCTTGGGATGGTCCAGCACTCCTTGTATTTGCT
GATGGAAATTTTGTCGGAGCAACGCTTGATAGAAATGGCCTAAGACCAGCAAGATATTCA
ATCACAAATGATGGTTTTGTAATAATGGGTTCTGAAACAGGAGTAGTTGATCTTGAAGAA
GAGAGAATAATAGAAAAAGGTCGATTAGGACCGGGACAAATGTTGGCAGTTGATTTTCAT
CAGAATAGAATCCTAAGAAATTGGGAAGTAAAATCTGAAGCCGCTCAAAGGCATGATTAT
AAAAATCTTCTCAGTAATAGAACTATAAAAATTGAAAATAATGAATGGATTAAAGACTGC
AAACTAAAAGACCTTGATTTGTTGCAACAACAAACTGCATATGGTTTTTCAGCAGAAGAT
AATGACCTTATCTTAGATTCAATGGCTTCATTAGCTAAAGAGCCTACTTATTGCATGGGG
GACGATATCCCATTAGCAGTTCTTTCATCTAAGCCGCATATTTTATACGACTACTTTAAG
CAAAGATTTGCGCAAGTTACTAATCCTCCTATTGACCCTCTGAGAGAAAAACTTGTAATG
AGTTTAGAGATGCATCTAGGAGAAAGATGTACACCATTTGAAATAAAAGATGACAAACCT
TTTGTTCATTTACAAAGTCCGATTCTTAATGAAGAAGAACTCATTTCCATCAAAAAATCA
AAAATTAAATCTCAGACAATTTCAAGTTTGTTTAATCTAGAGGAAGGTATTCAAGGCTTA
GAGAACCAATTAAAAGCAATCTGTAAACAAAGTGAACTGTCAATAAAAGAAGGTTGCTCT
TTAATTATCATTTCTGATAAGGGAATTAATCCTAAAAAGACTTTTATACCTCCTTTACTT
GCTGTTGGAGCAATTCATCATTATCTTCTTAAAAAAGAAATCAGGCTAAAAGCTTCTCTA
ATAATTGAGACCGGTCAATGTTGGAGCACACATCACTTAGCTTGTTTAATTGGATATGGA
GCAAGTGCAGTTTGCCCTTGGTTGACCTTCGAAGCAGGTAGACACTGGTTAAAACATCCA
AAAACACAAAAACTCATTGATAGTAAAAAAATAAATCCATTATCAATAATTGATGTTCAA
GAAAATATTAAAAAAGCTCTAGAAGATGGCCTAAGAAAAATTCTTTCGAAAATAGGTATC
TCACTTTTATCTAGTTACCATGGCGCACAAATTTTTGAAGCTGTAGGACTAGGATCTGAC
TTAATAAAAATTGCTTTTGATGGTACAACAAGTCGCATTGCTGGCATCACATTAAAAGAA
TTAACTAATGAAACACTTTCAATACATATGAAAGCCTATCCAGAGATCGATTTAAAGAAA
TTAGAATTTTTAGGATTTGTACAATTTAGAAATAATGGAGAATATCATTCCAATAACCCG
GAGATGTCAAAAGTTTTACATTCAGCTGTAAAACAAGGACCAGGATACGATCATTTTGAA
ACTTACAAAAAACTCATCAGTAATAGACCTACAACATCTTTAAGAGATTTATTAACAATT
AACTCAAAAAGAAAAAGCATTCCATTAGAGGAAGTTGAAAGTGTTGAATCAATTTGCAAA
AGGTTCTGTACAGGGGGAATGAGTTTGGGTGCTTTATCAAGAGAAGCTCATGAAGTATTG
GCAGTTGCAATGAACAGAATTGGTGGAAAAAGTAATAGTGGAGAAGGAGGGGAAGATCCA
GCTCGTTTTAATGTTTTAAATGATATCGATGAAAATACTCAATCAGCAACCTTGCCATTT
ATTAAAGGTCTAGAGAATGGAGACACCGCATGCTCAGCAATTAAACAAATAGCATCAGGT
AGATTTGGAGTTACACCTGAATATCTAAGAAGTGGTAAACAACTAGAAATTAAAATGGCA
CAAGGTGCAAAACCTGGAGAAGGGGGACAATTACCTGGTCCAAAAGTTGATTCTTATATA
GCAAAACTAAGAAATAGCAAACCTGGAGTAGCTCTAATATCTCCGCCCCCGCACCATGAT
ATTTATTCAATTGAAGATTTGGCTCAACTTATCCATGACTTACACCAAGTTCATCCAAAA
GCGAAGGTAAGCGTTAAACTTGTTTCTGAAATTGGTATAGGCACTATTGCTGCTGGAGTA
AGCAAAGCTAATGCAGATGTAATTCAAATTTCTGGACATGACGGAGGAACAGGTGCTTCA
CCCCTGAGTTCTATTAAACATGCAGGTTTGCCATGGGAACTCGGTGTTGCTGAAGTTCAT
AAATCTCTTTTAGAAAATAACTTACGTGAAAGAGTAATTTTGAGAACTGATGGAGGTCTT
AAAACAGGCTGGGATGTAGTTCTTGCTGCTTTACTAGGTGCTGAAGAATACGGTTTTGGT
TCTGTAGCTATGATTGCTGAAGGATGCATAATGGCTCGAGTTTGTCATACAAATAAGTGT
CCTGTTGGAGTTGCCACTCAAAAAGAAGAATTAAGAAAAAGATTTAAAGGTATTCCCGAA
AATGTTGTAAATTTTTTCTTATATATTGCTGAAGAAGTAAGACAGATAATGAGTAGTATC
GGTGTTTCTAATATGGAAGAACTTATCGGTAATCAAGAATTTCTCTCTGAAAGAAATCTT
GATCTTCCAAAAACTTCTAATATTGATCTTTCTTCTTTAGTACAATCAACCACTGATAGA
TCATGGTTGAAACATTCAAAAACTGCCCATAGTAATGGTTCTGTATTAGAAGACGAGTTT
TTGTCTGATACTGAATTTATTGATTCAATTAAAAATCACGAAATATTAACCAAAGAAATT
GAGATAAAAAATACAGATAGAAGTGTTTGTGCGAAAATATCAGGCGAAATCGCTGAGCTT
CACGGCAACATTGGCTTCAATGGCGAACTCAACTTAAATTTCAAAGGATATGCAGGACAA
AGCTTTGGTGCCTTTTTATTGAAGGGAATGAATGTTCATTTAATCGGAGAAGCTAATGAT
TATGTTTGTAAAGGAATGAATGGAGGAATACTAACAATAATTCCACCAAAAATAAATCAA
TTCTCCTCCGAACAAGTCATCTTAGGAAATACTTGCCTTTATGGAGCCACTGGAGGAAAA
TTATTTGCATTAGGAAAATCCGGGGAAAGATTTGCAGTAAGAAATAGTGGTGCTACAGCA
GTAACAGAGGGGGCAGGTGATCATTGTTGTGAATACATGACTGGTGGGAAAGTAGTTATT
CTAGGTTCCACAGGAAGGAATATTGGTGCTGGCATGACTGGTGGAATAGCTTTTATAATC
GATGAGAAGAACGATTTAAGTAATAAAGTTAACAAGGAAATAGTTAGCGTTCATAAAATA
ACTTCATCAAAGCAGGAAGATATCTTATTGGAAATTATTAGAGAATATCGAGCAAAAACA
AATAGCTTAAAGGCTGCCAAAATAATTGAAAATTGGTCTTATTACAAAAGTACTTTCAAA
TTAATAGTTCCCCCAAGCGAAGAAGAAATGCTTGGC
>AG-355-P11
TATCAAGATAGTTATTCCCCAAATGGAATAATTGGGGAGAAAGATGCGTGTGGAGTTGGT
TTCGTAGCAAATGTTGAAGGTATAGAAAGCAACTGGATCCTTAAACAATCTCTAAAGGGC
CTAAACTGCATGGAGCACAGAGGAGGTTGTGGAGGAGATAGTGACTCAGGAGATGGAGCA
GGCATTTTATGTTCAATTCCATGGGGATATCTAGAAGAGAAAATTAATCTAAAAAATTTA
GGCATGGTATTTATGCCTAATAAAATAAAAAAAATTGAAATATGTAAATCAATATGTGAT
GAAGAAGCAGAAAAATTAAAAGTCAACAAAACATATTGGAGAACAGTACCTGTTAATTAT
GAAATCTTAGGTTCTTTAGCTAAAGCAAATGCTCCATTTATCTGTCAGTGGATTTTATAT
AAAGATCATAAGGATGTTGAAATGCTTTTATTTCAATTAAGAAAAAGAATTGAGAAAAAA
ATAAGAGAAACTTTCAAAAACTGTGAATTTTATTTTGCCTCACTAAGTTCTCAAACAGTT
GTATATAAAGGTATGGTTCGCTCTGAAATATTATCCGAATTTTATCAAGATCTAAAAGAA
GATAGTTTTAAAGTTTCATTTTCTGTTTATCATCGTAGATTTAGTACTAATACACTTCCA
AAATGGCCACTAGCTCAGCCCATGAGATTTTTGGGTCATAATGGTGAAATAAATACTCTC
TTAGGCAATATTAATTGGGCTAAAGCTTCAGAAACACATATAGATGATTTTTGGGGAGAG
TTATCTAATGAAATTAAGCCCATTGTAGATGTAAACAAAAGTGATTCATCAAATCTTGAT
GCAACCCTTGAAATCAATATTCGTTCAGGTCAGCCCATTACTGACTCATTATTAAAACTC
GTTCCTGAAGCATTTCGAGATCAACCAGAACTTGAGGAGAGAGAGTATATAAAGGCTTTT
TATGAATATTCTGCAAGCCTACAAGAAGCTTGGGATGGTCCAGCACTCCTTGTATTTGCT
GATGGAAATTTTGTCGGAGCAACGCTTGATAGAAATGGCCTAAGACCAGCAAGATATTCA
ATCACAAGTGATGGTTTTGTAATCATGGGCTCTGAGACAGGAGTAGTAGATCTTGAAGAA
GAAAGAGTAATAGAAAAAGGTCGATTAGGACCAGGACAAATGTTGGCAGTTGATTTTCAT
CAGCATAGAATCCTAAGAAATTGGGAAGTAAAATCTGAAGCCGCTCAAAGGCATGATTAT
AAAAATCTTCTCAGTAATAGAACTATAAAAATTGAAAATAATGAATGGGTTAAAGACTGC
AAACTAAAAGACCTTGAGTTGTTGCAACAACAAACTGCATACGGGTTTTCAGCGGAAGAT
AATGACCTTATCTTAGACTCAATGGCTTCATTAGCTAAAGAGCCTACTTATTGCATGGGC
GACGACATCCCATTAGCAGTTCTTTCATCTAAGCCACATATTTTATACGACTACTTTAAG
CAAAGATTTGCACAAGTTACTAATCCTCCTATTGACCCTCTGAGAGAAAAACTTGTAATG
AGTTTAGAGATGCATCTAGGAGAAAGATGTACACCGTTTGAAATTAAAGACGCTAAACCT
TTTATACATTTACAAAGTCCGATTCTTAATGAGGAAGAACTAATTTCCATCAAAAAATCA
AAAATTAAATCTCAGACAATTTCAAGTTTGTTTGATTTAGAGGAAGGTATTCAAGGCTTA
GAGAACCAATTAAAACTAATCTGTAAACAGAGTGAGCTAGCTATAAAAGAAGGTTGCTCT
TTAATTATCATTTCTGATAAGGGAATTAATCCTAAAAAGACTTTCATACCCCCTTTACTT
GCTGTTGGAGCAATTCATCATTATCTTCTTAAAAAAGAAATCAGGCTAAAAGCTTCTCTA
ATAATTGAGACCGGTCAATGTTGGAGCACACATCATTTAGCTTGTTTAATTGGATATGGA
GCAAGTGCAGTTTGCCCTTGGTTGACTTTCGAAGCAGGTAGACACTGGTTAAAACATCCA
AAAACACAAAAGCTCATTGATAGCAAAAAAATAAATCCATTATCAATAGTTGATGTTCAA
GAAAATATCAAAAAAGCTCTAGAAGACGGTCTAAGAAAAATTCTCTCAAAAATAGGTATC
TCACTTTTATCTAGTTACCATGGTGCACAAATTTTTGAAGCTGTAGGCCTTGGATCTGAC
TTAATAAAAATTGCTTTTGATGGCACAACAAGTCGTATCGCTGGCATAACATTAAAAGAA
TTAACTAATGAAACACTTTCAATACATACGAAAGCCTATCCAGAGATCGATTTAAAAAAA
TTAGAATTTTTAGGATTTGTACAATTTAGAAATAATGGAGAATATCATTCCAATAACCCA
GAAATGTCCAAAGTTTTACATTCGGCGGTAAAACAAGGGCCAGGATACGATCATTTTGAA
ACTTACAAAAAACTTATTAGTAATAGACCGACAACATCTCTTAGAGATTTACTAACAATT
AATTCAAAAAGAAAAAGTATTCCATTAGAGGCAGTTGAAAGTGTTGAATCAATTTGCAAA
AGGTTCTGTACTGGAGGAATGAGTTTAGGTGCTTTATCCAGAGAAGCGCATGAAGTTTTA
GCAGTTGCAATGAATAGAATTGGTGGAAAAAGTAATAGTGGAGAAGGTGGAGAAGATCCA
GCTCGTTTTAATGTTTTAAATGATATCGATGAAAATACTCAATCAGCGACTTTGCCATTT
ATTAAAGGCTTAAAGAATGGAGACACCGCATGCTCCGCTATTAAACAAATAGCATCAGGA
AGATTTGGAGTTACACCTGAATATCTAAGAAGTGGTAAACAACTCGAAATTAAAATGGCT
CAAGGTGCAAAACCCGGAGAGGGGGGACAATTACCTGGTCCAAAAGTTGATTCTTACATT
GCAAAACTAAGAAATAGTAAACCTGGAGTAGCTTTAATATCTCCTCCCCCGCATCATGAT
ATTTATTCAATTGAAGACTTAGCTCAACTTATCCACGACTTACACCAAGTTCATCCAAAA
GCGAAAGTAAGCGTTAAACTAGTCTCTGAAATTGGTATAGGCACTATTGCTGCTGGAGTA
AGCAAAGCTAATGCGGATGTAATTCAAATATCAGGCCATGACGGAGGTACAGGTGCTTCA
CCCCTGAGTTCTATTAAACATGCAGGTTTGCCATGGGAACTTGGTGTCGCTGAGGTTCAT
AAATCTCTCTTAGAGAATAACTTACGCGAAAGAGTAATTTTGAGAACTGATGGAGGTCTT
AAAACAGGCTGGGACGTAGTTATTGCAGCTTTACTAGGTGCTGAAGAATATGGTTTTGGT
TCTGTAGCGATGATTGCTGAAGGATGCATAATGGCTCGGGTTTGTCATACAAACAAGTGT
CCTGTTGGAGTTGCCACTCAAAAAGAAGAATTAAGAAAAAGATTTAAAGGTATTCCAGAA
AATGTAGTCAATTTTTTCTTGTATATTGCTGAAGAAGTAAGACAGATAATGAGTAGTATC
GGTGTTTCTAATATGGAAGAACTGATTGGTAATCAAGAATTTCTTTCTGCAAGAAATATC
GATCTTCCAAAAACTTCTAATATTGATCTTTCTTCTTTAGTACACTTAACCCCTGACAGA
TCATGGTTACAACATTTAAAAACTGCCCATAGTAATGGTTTTGTATTAGAAGACGAGTTT
TTGTCTGATACTAAATTTATAGAATCAATTAAAAATCACGAAATATTAACCAAAGAAATT
GAGATAAAAAATACAGATAGAAGTGTTTGTGCGAAAATATCAGGCGAAATCGCAGAACTT
CACGGCAACACTGGCTTCAATGGCGAACTCAACTTAAATTTCAAAGGATATGCAGGACAA
AGCTTTGGTGCCTTTTTATTGAAGGGAATGAATGTTCAATTAATCGGAGAAGCTAATGAT
TATGTTTGTAAAGGAATGAATGGAGGAATACTCACAATAATTCCACCAAAAATAAGTGAA
ATCTCCTCCGAACAAGTCATCCTAGGAAATACTTGTCTTTATGGAGCAACGGGTGGAAAA
TTATTTGCATTAGGAAAATCGGGAGAAAGATTTGCGGTTAGAAATAGTGGTGCTACAGCG
GTAACAGAAGGAGCAGGTGATCATTGTTGTGAATACATGACTGGTGGGAAAGTAGTTATT
CTAGGTTCCACAGGAAGGAATATTGGTGCGGGCATGACTGGTGGAATAGCTTTCATAATC
GATGAAAATAAAGATTTAAGTAATAAAGTAAATAAAGAAATAGTAAGCATTCATCAAATA
ACTTCATCAAAGCAGGAAAATATCTTATTGGAAATTATTAGAGAATATCAAGCAAAAACA
AATAGCTTAAAGGCTGCCAAAATAATTGAAAACTGGTCTCATTTTAAGAGTACTTTCAAA
TTGATTGTTCCCCCAAGCGAAGAAGAGATGCTTGGT
>AG-355-P16
TATCAAGATAGTTATTCCCCAAATGGAATAATTGGCGAGAAAGATGCGTGCGGAGTGGGT
TTCATAGCAAATATTAAAGGGGTAGAGAGCAACTGGATCCTAAAACAATCCCTAAAAGGG
CTTAACTGCATGGAACATAGAGGAGGTTGTGGAGGAGATAGTGACTCAGGAGATGGAGCA
GGCATTTTATGTTCAATTCCATGGGAATTCCTAGAAAAGAAGATGAATCTAAAAAATTTA
GGAATGATTTTTATGCCAAATAAAAAAGAGAAAATTGAAGAATGTAAATCAATATGTGAG
CAAGAAGCAGAAAAATTGAAAGTCAACAAAACATCTTGGAGGAAAGTACCTGTTAATTAT
GAAATCTTAGGTCCTCTAGCAAAAGCAAATGCTCCATTCATAAGTCAGTGGATTTTGTAT
AAAGATCATCAGGATGTTGAAAGGCTTTTATTTCAATTAAGGAAAAGAATTGAGAAAAAA
ATAAGAGAAACTTTCAAAAACTGTGAATTTTATTTTGCCTCATTAAGTTCTCAAACAGTT
GTTTATAAAGGTATGGTTCGCTCTGAAATATTATCCGATTTTTATCAAGATCTAAAAGAA
GAGAGTTTTAAAGTTTCATTTTCTGTTTATCATCGTAGATTTAGTACCAATACACTCCCA
AAATGGCCCCTAGCTCAACCCATGAGATTTTTGGGTCACAATGGCGAAATAAATACTCTC
TTGGGTAATATCAACTGGGCTAAAGCTGCAGAAAAACATATAGATGATTTTTGGGGAGAG
TTATCTAATGAAATCAAGCCCATTGTGGATGTAAACAAAAGTGATTCATCAAATCTTGAT
GCAACCCTTGAAATCAATATTCGTTCAGGTCAGCCCATTACTGACTCATTATTAAAACTT
GTTCCTGAAGCATTTCGAGATCAACCACAACTTGAGCAGAGAGAAGATATAAAAGCTTTT
TATGAATATTCTGCAAGCCTGCAAGAAGCTTGGGATGGTCCAGCTCTTCTAGTATTTGCA
GATGGAAATTTTGTCGGTGCAACGCTTGATAGAAATGGCCTAAGACCTGCAAGATATTCA
ATCACAAATGATGGTTTTGTAATAATGGGTTCTGAAACAGGAGTAGTAGATCTTGAAGAA
GAAAGAGTAATAGAAAAAGGTCGATTAGGACCCGGACAAATGCTGGCAGTTGATTTTCAT
CAGAATAGAATCCTAAGAAATTGGGAAGTAAAATCTGAAGCCGCTCAAAGGCATGATTAT
AAAAATCTTCTCAGTAATAGAACTATAAAAATTGAAGATAATGAATGGTTTAAAGACTGC
AAACTAAAAGATCTTGATTTGTTGCAACAGCAAACTGCATACGGTTTTTCAGCGGAAGAT
AATGAACTTATCTTAGATTCAATGGCTTCATTAGCTAAAGAGCCTACTTATTGCATGGGC
GATGACATCCCATTAGCAGTTCTTTCATCTAAGCCACATATTTTATACGACTACTTTAAG
CAAAGATTTGCGCAAGTTACTAATCCTCCTATTGACCCTCTAAGAGAAAAACTTGTAATG
AGTTTAGAGATGCATCTAGGAGAAAGATGTACACCATTTGAGATTAAAGATGCTAAACCC
TTTATTCATTTACAAAGTCCGATTCTTAATGAGGAAGAACTCATTTCCATCAAAAAATCA
AAAATTAAATCTCAGACAATTTCAAGTTTGTTTGACTTAGAGGAAGGTATTCAAGGGTTG
GAGAACCAATTAAAAGCAATCTGTAAACAGAGTGAGTTGTCGATAAAAGAAGGTTGCTCT
TTAATTATCATTTCAGATAAGGGAATTAATCCTAAAAAGACTTTTATACCTCCTTTACTT
GCTGTTGGAGCAATTCATCATTATCTTCTTAAAAAAGAAATCAGGCTAAAAGCTTCTCTA
ATAATTGAGACTGGTCAATGTTGGAGCACACATCACTTAGCTTGTTTAATTGGATATGGA
GCAAGTGCAGTTTGCCCTTGGTTGACCTTCGAAGCAGGTAGACACTGGTTAAAACATCCA
AAAACGCAAAAACTAATTGATAGCAAAAAAATAAATCCATTATCAATAGTTGATGTTCAA
GAAAATATTAAAAAAGCTTTAGAAGACGGTCTAAGAAAAATTCTTTCAAAAATAGGCATC
TCACTTTTATCTAGTTACCATGGTGCACAAATTTTTGAAGCTGTAGGCCTTGGATCTGAC
TTAATAAAAATTGCTTTTGATGGTACAACAAGTCGTATTGCTGGCATTACGTTAAAAGAA
TTAACTAATGAAACACTTTCAATACATACAAAAGCCTATCCAGAGGTCGATATAAAGAAA
TTAGAATTTTTAGGATTTGTACAATTTAGAAATAATGGAGAATATCATTCCAATAACCCC
GAGATGTCCAAAGTTTTACATTCAGCAGTAAAACAAGGGCCAGGATACGATCATTTTGAA
ACTTACAAAAAACTTATTAGTAATAGGCCGACAACATCTCTGAGAGATTTACTAACAATT
AATTCAACAAGAAAAAGCATTCCATTAGAGGAAGTTGAAAGTGTTGAATCAATTTGCAAA
AGGTTCTGTACTGGAGGAATGAGTTTAGGTGCTTTATCTAGAGAAGCGCATGAAGTTTTA
GCAGTTGCAATGAATAGAATTGGTGGAAAAAGTAATAGTGGAGAAGGGGGAGAAGATCCA
GCTCGTTTTAATGTTTTAAATGATATCGATGAAAATACTCAGTCAGCCACTTTGCCATTT
ATTAAAGGCTTAGAAAATGGAGACACCGCATGCTCAGCTATTAAACAAATAGCATCAGGA
AGATTTGGAGTTACACCTGAATATCTAAGAAGTGGTAAACAACTCGAAATTAAAATGGCT
CAAGGTGCAAAACCCGGAGAAGGGGGACAATTACCTGGACCAAAAGTTGATTCTTATATC
GCAAAACTAAGAAATAGTAAACCTGGAGTAGCTTTAATATCTCCTCCCCCGCATCATGAT
ATTTATTCAATTGAAGATTTAGCTCAACTTATCCACGACTTACACCAAGTTCATCCAAAA
GCGAAAGTAAGCGTTAAACTCGTTTCTGAAATTGGTATAGGCACTATTGCTGCTGGAGTA
AGCAAAGCTAATGCAGATGTAATTCAAATATCAGGCCATGACGGAGGTACTGGTGCTTCA
CCCCTGAGTTCTATTAAACATGCAGGTTTACCATGGGAACTAGGTGTTGCTGAGGTTCAT
AAATCTCTCTTAGAGAATAACTTACGCGAAAGAGTAATTTTGAGAACTGATGGAGGTCTT
AAAACAGGCTGGGACGTAGTTATTGCAGCTTTACTAGGTGCAGAAGAATACGGTTTTGGT
TCTGTAGCGATGATTGCTGAAGGATGCATAATGGCTCGGGTTTGTCATACAAACAAGTGT
CCTGTTGGAGTTGCCACTCAAAAAGAAGAATTAAGAAGAAGATTTAAAGGTATTCCAGAA
AATGTTGTCAATTTTTTCCTGTATATTGCTGAAGAAGTAAGACAGATAATGAGTAGTATC
GGTGTTTCTAATATGGAAGAACTGATTGGTAATCAAGAATTTCTTTCTGAAAGAAATATC
GATCTTCCAAAAACTTCTAATATTGATCTTTCTTCCCTAGTACACTCAACCCCTGAAAGA
TCATGGTTAAAACATTCAAAAAACGCCCATAGTAACGGTTTTGTATTAGAAGACGAGTTT
TTGTCTGATGCTGAATTTATAGATTCAATTAAAAATCACCAATTATTAACCAAAGAAATT
GAGATAAAAAATACAGATAGAAGTGTGTGTGCGAAAATGTCAGGGGAAATCGCAGAACTT
CACGGCAACACTGGCTTCAACGGCAAACTCAACTTAAATTTCAAAGGATATGCAGGACAA
AGCTTTGGTGCCTTTTTATTGAAGGGAATGAATGTCCAATTAATCGGAGAAGCAAATGAT
TATGTTTGTAAAGGAATGAATGGAGGAATACTCACAATAATTCCACCAAAAATAAATGAA
ATCTCCTCCGAACAAGTCATCCTAGGAAATACTTGTCTTTATGGAGCAACAGGTGGAAAA
TTATTTGCATTAGGAAAATCGGGAGAAAGATTTGCGGTTAGAAATAGTGGTGCTACAGCG
GTAACAGAGGGAGCAGGTGATCATTGTTGTGAATACATGACTGGTGGGAAAGTTGTTATT
CTAGGTTCCATAGGAAGGAATATTGGTGCGGGCATGACTGGTGGAATAGCTTTTATATTC
GATGAAAATAATGATTTAAGTAATAAAGTAAATAAAGAAATAGTAAGCATTCATCAAATA
ACTTCATCAAAGCAGGAAAATATCTTATTGGAAATTATTAGAGAATATCAAGCAAAAACA
AATAGCTTAAAGGCTGCCAAAATAATTGAAAATTGGTCTCATTTTAAGAGTACTTTCAAA
TTGATTGTTCCCCCAAGCGAAGAAGAGATGCTTGGT
>AG-355-P18
TATCAAGATAGTTATTCCCCAAATGGAATAATTGGGGAGAAAGATGCGTGTGGAGTTGGT
TTCGTAGCAAATGTTGAAGGTATAGAAAGCAACTGGATCCTTAAACAATCTCTAAAGGGA
CTCAACTGCATGGAGCATAGAGGAGGTTGTGGAGGAGATAGTGATTCAGGAGATGGAGCA
GGCATTTTATGTTCAATTCCATGGGGATATCTAGAAGAGAAAATTAATCAAAAAAATTTA
GGCATGGTTTTTATGCCTAATAAAAAAGAAAAAATTGATGTATGTAAATCAACATGTGAT
GAAGAAGCAGAAAAATTAAAAGTCAACAAAACATCTTGGAGAACAGTACCCGTTAATAAT
GAAATCTTAGGTCCTTTAGCTAAAGCAAATGCTCCATTCATCTGTCAGTGGATTTTATAT
AAAGATCATAAGGATGTTGAAAGACTTTTATTTCAGTTAAGGAAAAGAATTGAGAAAAAA
ATAAGAGAAACCTTCAAAAACTGTGAATTTTATTTTGCCTCACTAAGTTCTCAAACAGTT
GTTTATAAAGGTATGGTTCGTTCTGAAATATTATCCGAGTTTTATCAAGATCTTAAAGAA
GAGAGTTTTAAAGTTTCATTTTCTGTTTATCATCGTAGATTTAGTACTAATACACTTCCA
AAATGGCCACTAGCTCAGCCCATGAGATTTTTGGGTCATAATGGCGAAATAAATACTCTC
TTAGGCAATATTAATTGGGCTAAAGCTTCAGAAACACATATAGATGATTTTTGGGGAGAT
TTATCTAATGAAATTAAGCCCATTGTAGATGTAAACAAAAGTGATTCATCAAATCTCGAT
GCAACCCTTGAAATCAATATTCGTTCAGGTCAGCCCATTACTGACTCACTATTAAAACTT
GTTCCTGAAGCATTTAGAGATCAACCAGAACTTGAGGAGAGAGAGTATATAAAAGCTTTT
TATGAATATTCTGCAAGCCTACAAGAAGCTTGGGATGGTCCTGCACTCCTTGTATTTGCT
GATGGAAATTTTGTCGGAGCAACGCTTGATAGAAATGGCCTAAGACCAGCAAGATATTCA
ATCACAAATGATGGTTTTGTAATAATGGGTTCTGAAACAGGAGTAGTAGATCTTGAAGAA
GAAAGAGTAATAGAAAAAGGTCGATTAGGACCGGGACAAATGTTGGCAGTTGATTTTCAT
CAGAATAAAATACTAAGGAATTGGGAAGTAAAATCTGAAGCCGCTCAAAGGCATGATTAT
AAAAATCTTCTCAGTAATAGAACTATAAAAATTAAAAATAATGAATGGGTTAAAAACTGC
AAACTAAAAGACCTTGAGTTGTTGCAACAACAAACAGCATACGGTTTTTCAGCGGAAGAT
AATGACCTTATCTTAGATTCAATGGCTTCATTAGCTAAAGAGCCTACTTATTGCATGGGA
GACGACATTCCATTAGCAGTTCTTTCATCTAAGCCACATATTTTATACGACTACTTTAAG
CAAAGATTTGCGCAAGTTACTAATCCTCCTATTGACCCTCTGAGAGAAAAACTTGTAATG
AGTTTAGAGATGCATTTAGGAGAGAGATGTACACCATTTGAAATTAAAGATGCTAAACCT
TTTATTCATTTACAAAGTCCGATTCTAAATGAGGAAGAACTCATTTCCCTCAAAAAATCA
ACAATTAAATCTCAGACAATTTCAAGTTTGTTTGATTTAGAGGAAGGTATTAAAGGCTTA
GAGAACCAATTAAAACTAATCTGTAAACAGAGTGAGCTTTCTATAAAAGAAGGTTGCTCT
TTAATTATCATTTCTGATAAGGGAATTAATCCTAAAAAGACTTTCATACCTCCTTTACTG
GCTGTTGGAGCAATTCATCATTATCTTCTTAAAAAAGAAATCAGGCTCAAAGCTTCTCTA
ATAATTGAGACCGGTCAATGTTGGAGCACACATCACTTAGCTTGTTTAATTGGATATGGA
GCAAGTGCAGTTTGCCCTTGGTTGACCTTCGAAGCAGGTAGACACTGGTTAAAACATCCA
AAAACACAAAAACTCATTGATAGCAAAAAAATCAATCCATTATCAATAGTTGATGTTCAA
GAAAATATTAAAAAAGCTCTAGAAGACGGTCTAAGAAAAATTCTCTCAAAAATAGGCATC
TCACTTTTATCTAGTTACCATGGTGCACAAATTTTTGAAGCTGTAGGCCTTGGATCTGAC
TTAATAAAAATTGCTTTTGATGGTACAACAAGTCGTATCGCTGGCATAACATTAAAAGAA
TTAACTAATGAAACACTTTCAATACATACGAAAGCCTATCCAGAGATCGATCTAAAGAAA
TTAGAATTTTTAGGATTTGTACAATTTAGAAATAATGGAGAATATCATTCCAATAACCCA
GAGATGTCCAAAGTTTTACATTCGGCGGTAAAACAAGGTCCAGGGTACGATCATTTTGAA
ACTTACAAAAAACTTATTAGTAATAGACCCACAACATCTCTTAGAGATTTACTAACAATT
AATTCAAAAAGAAAAAGTATTCCATTAGAGGAAGTTGAAAGTGTTGAATCAATTTGCAAA
AGGTTCTGTACTGGAGGAATGAGTTTAGGTGCTTTATCCAGAGAAGCGCATGAAGTTTTA
GCAGTTGCAATGAATAGAATTGGTGGAAAAAGTAATAGTGGAGAAGGGGGAGAAGATCCA
GCTCGTTTTAATGTTTTAAATGATATCGATGAAAATACTCAGTCAGGGACGTTGCCATTT
ATTAAAGGCTTAAAGAATGGAGACACAGCATGCTCCGCTATTAAACAAATAGCATCAGGA
AGATTTGGAGTTACACCTGAATATCTAAGAAGTGGTAAACAACTCGAAATTAAAATGGCT
CAAGGTGCAAAACCCGGTGAGGGGGGACAATTACCTGGTCCAAAAGTTGATTCTTACATC
GCAAAACTAAGAAATAGTAAACCTGGAGTAGCTTTAATATCTCCTCCCCCGCATCATGAT
ATTTACTCAATTGAAGATTTAGCTCAACTTATCCACGACTTACACCAAGTTCACCCAAAA
GCTAAAGTAAGCGTTAAACTTGTTTCTGAAATTGGTATAGGCACTATTGCTGCTGGAGTA
AGCAAAGCTAATGCAGATGTAATTCAAATATCAGGCCATGACGGAGGTACAGGTGCTTCA
CCCCTGAGTTCTATTAAACATGCAGGTTTACCATGGGAACTTGGTGTTGCTGAGGTTCAT
AAATCTCTCTTAGAGAATAACTTACGCGAAAGAGTAATTTTGAGAACTGATGGAGGTCTT
AAAACAGGCTGGGACGTAGTTATTGCAGCTTTACTAGGTGCTGAAGAATACGGTTTTGGT
TCTGTAGCAATGATTGCTGAAGGATGCATAATGGCTCGGGTTTGTCATACAAACAAGTGT
CCTGTTGGAGTTGCCACTCAAAAAGAAGAGTTAAGAAAAAGATTTAAAGGTATTCCAGAA
AATGTCGTAAATTTTTTCTTGTATATTGCTGAAGAAGTAAGACAGATAATGAGTACTATC
GGTGTTTCTAATATGGAAGAACTGATTGGTAATCAAGAATTTCTTTCTGAAAGAAATATC
GATCTTCCAAAAACTTCTAATATTGATCTTTCTTCTTTAGTACACTCAACCCCTGATAGA
TCATGGTTAAAACATTTAAAAACTGCCCATAGTAATGGTTCTGTATTAGAAGACGAGTTT
TTGTCTGATACTAAATTTATAGATTCAATTAAAAATCACAAAATATTAACCAAAGAAATT
GAGATAAAAAATACAGATAGAAGTGTTTGTGCGAAAATATCAGGCGAAATCGCAGAACTT
CACGGCAACACGGGCTTCAATGGCGAACTCAACTTAAATTTCAAAGGATATGCAGGACAA
AGCTTTGGTGCCTTTTTATTGAAGGGAATGAATGTTCAATTAATCGGAGAAGCTAATGAT
TATGTTTGTAAAGGAATGAATGGAGGAATACTAACAATAATTCCACCAAAAATTAATGAA
ATCTCCTCCGAACAAGTCATCCTAGGAAATACTTGTCTTTATGGAGCAACAGGTGGGAAA
TTATTTGCATTAGGAAAATCGGGAGAAAGATTTGCGGTTAGAAATAGTGGTGCTGTAGCG
GTCACAGAAGGAGCAGGTGATCATTGTTGTGAATACATGACTGGTGGGAAAGTAGTTATT
CTAGGTTCCACAGGAAGGAATATTGGTGCGGGCATGACTGGTGGAATAGCTTTTATAATC
GATGAAAATAATGATTTAAGTAATAAAGTAAATAAAGAAATAGTAAGCATTCATCAAATA
ACTTCATCAAAGCAGGAAAATATCTTATTGGAAATTATTAGAGAATATCAAGCGAAAACA
AATAGCTTAAAGGCTGCCAAAATAATTGAAAATTGGTCTCATTTTAAGAGTACTTTCAAA
TTGATTGTTCCTCCAAGCGAAGAAGAGATGCTTGAT
>AG-402-C22
TATCAAGATAGTTATTCCCCAAATGGAATAATCGGTGAAAAGGATGCGTGTGGAGTTGGT
TTTATAGCAAATATTGAAGGGATAGAAAGCAACTGGATCCTAAAACAATCCCTGAAAGGC
CTTAATTGTATGGAGCATAGAGGAGGTTGTGGAGGAGATAGTGACTCAGGTGATGGAGCA
GGCATTTTATGTTCAATTCCATGGAAATACTTAGATGAAAAAATGAATCTAAAAGATTTA
GGCATGATTTTTATGCCTAATAAAAAAGAGAAAATTGAAGAATGTAAATCAATATGTGAT
CAGGAAGCAGAAAAATTAAGAATCTACAATACATCTTGGAGAACAGTACCTGTTAATAAT
GAAATCTTAGGTCCTTTAGCTAAAGCAAATGCCCCATTCATAAGCCAGTGGATTCTACAT
AAAGATAATCAGGATATTGAAAGGCTTTTATTTCAATTAAGGAAAAGAATTGAAAAAAAA
ATAAGGGAGACTTTAAAAAACTGTGATTTTTATTTTGCTTCACTAAGTTCTCAAACTGTT
GTATACAAAGGTATGGTTCGTTCAGAGATATTATCTGAGTTTTATCAAGATCTAAAAGAA
GAGAGTTTTAAAGTATCATTTTCTGTTTACCATAGGAGGTTTAGTACTAATACACTTCCA
AAATGGCCACTTGCTCAGCCCATGAGATTTTTAGGTCATAACGGCGAAATAAATACTCTC
TTAGGTAATATCAACTGGGCTAAAGCTTCAGAAAGTCACATAGATGACTTTTGGGGAGAT
TTATCTAATGAAATTAAGCCGATTGTAGATGTAAATAAAAGTGATTCATCAAATCTTGAT
GCAACTCTTGAAATTAATATTCGTTCAGGTCAGCCCATTACTGACTCATTGTTAAAACTT
GTTCCTGAAGCATTTAGAGATCAACCAGAACTCGAACAAAGAGAAGATATAAAGGCATTT
TATGAATATTCTGCGAGTCTACAAGAAGCTTGGGATGGACCTGCTTTACTTGTATTTGCA
GATGGTAAATTTGTAGGAGCAACGCTTGATAGAAATGGTCTAAGACCAGCAAGATATTCA
ATAACAAATGATGGTTTTGTAATAATGGGTTCCGAAACAGGAGTAGTAGAAATTGAAGAG
GAGAGAGTAATAGAAAAAGGTCGATTAGGACCGGGACAAATGTTAGCAGTTGATTTTCAT
CAAAATAGAATTCTAAGAAATTGGGAGGTAAAATCTGAAGCAGCTGAAAGGCATGATTAC
AAAAATCTCCTAAATAATAGAACTATAAAAATTGAAAATAATGAATGGGTTAAAGACTGT
AAACTAAAAGACCTTGAGTTAATACAACAACAAACTGCATACGGCTTTTCAGCAGAAGAT
AATGATCTTATCTTAGATTCAATGGCTTCATTAGCTAAAGAGCCTACTTATTGCATGGGC
GACGATATCCCACTAGCAGTGCTTTCATCAAAGCCACATATTTTATATGACTATTTTAAG
CAAAGGTTTGCTCAAGTTACTAATCCTCCTATTGACCCTCTTAGAGAAAAACTAGTAATG
AGTTTAGAGATGCATCTTGGAGAAAGATGTACACCATTTGAGATTAAAGATCCTAAACCT
TTTGTTCATTTACAAAGTCCAATTCTCAATGAGGAAGAACTCATTTCCATTCAAAAATCA
GAAATTAAATCTCATACAATTTCAAGTTTGTTCGATATTGAGGAAGGTGTTCAAGGCTTA
GAGAACCAATTAAAAGCAATTTGTAAACAGAGTGAGTTCTCTATAAGAGAAGGTTGCTCT
TTAATTGTTATTTCTGATAAAGGAATTAACCCTAAAAAAACTTTTATTCCTCCCTTACTT
GCTGTTGGAGCAATTCATCATTATCTTCTAAAAAAAGAAATCAGGCTAAAAGCTTCTCTA
ATAATTGAAACAGGTCAATGTTGGAGTACACATCATTTAGCTTGTTTGATTGGTTATGGT
GCAAGCGCAGTTTGTCCTTGGTTGACTTTCGAAGCAGGAAGACATTGGTTAAAACACCCA
AAAACTCAAAAACTTATAGATAGCAAAAAGATCAACTCATTATCAATAACTGATGTTCAA
GAAAATATTAAAAAAGCTCTAGAAGACGGTCTAAGAAAAATTCTTTCTAAAATAGGTATT
TCACTTTTGTCTAGTTACCATGGCGCACAAATTTTTGAAGCTGTAGGCCTTGGTTCTGAC
TTAATAAAAATTGCTTTTGATGGGACAACCAGCCGAATTGCTGGCATAACTCTAAAAGAA
TTATCTAATGAAACGCTTTCAATACATACTAAAGCCTACCCAGAGATCGATTTAAAAAAA
TTAGAATTCTTAGGATTTGTACAATTTAGAAATAATGGAGAATATCACTCTAATAATCCT
GAGATGTCCAAAGTTTTACATTCGGCTGTAAAACAAGGACCTGGATACGATCATTTTGAA
ACTTACAAAAAACTCATTAGTAATAGGCCGACAACATCTTTAAGAGATCTACTAACAATT
AGTTCAAAAAGAAAAAGCATTTCTTTAGAGGATGTTGAAAGTGTTGAATCAATTTGCAAA
AGGTTTTGCACTGGAGGAATGAGTTTGGGTGCATTATCAAGAGAAGCGCATGAAGTATTA
GCAGTTGCAATGAATAGAATTGGTGGGAAAAGTAATAGTGGAGAAGGGGGAGAAGATCCA
GCTCGTTTTAATGTTTTAAATGATATTGATGAAAGTACTCAATCAGCAACATTACCATTC
ATAAGAGGTCTAGAAAATGGAGACACCGCATGTTCAGCTATTAAACAAATAGCATCAGGT
AGATTTGGAGTTACACCTGAATATCTAAGGAGTGGTAAACAACTCGAAATTAAAATGGCT
CAAGGTGCTAAACCAGGCGAAGGAGGACAATTGCCTGGTCCAAAAGTTGATTCTTACATC
GCAAAACTAAGAAATAGTAAACCTGGAGTAGCCCTAATATCTCCTCCCCCGCATCATGAC
ATTTATTCAATTGAAGATTTAGCCCAACTTATCCATGACTTACACCAAGTCCATCCAAAA
GCCAAAGTGAGCGTTAAACTTGTTTCTGAAATTGGCATAGGCACTATTGCTGCTGGAGTA
AGCAAAGCTAATGCAGATGTAATTCAAATTTCAGGACATGACGGAGGTACAGGTGCCTCA
CCTCTAAGTTCTATTAAACATGCAGGTTTACCATGGGAATTAGGTGTCAGTGAGGTTCAC
AAATCTCTATTGGAGAATAACTTACGTGAAAGAGTAATTTTGAGAACTGATGGGGGTCTT
AAAACAGGCTGGGATGTTGTTATCGCAGCTTTACTAGGTGCTGAAGAATACGGGTTCGGT
TCTGTAGCGATGATTGCCGAAGGATGTATAATGGCTCGTGTTTGCCATACAAACAAATGT
CCCGTTGGGGTAGCTACTCAAAAAGAAGAATTAAGAAAAAGATTTAAAGGTATTCCAGAA
AATGTTGTCAATTTTTTCTTGTACATTGCTGAAGAAGTAAGACAAATAATGAGTAGCATC
GGTGTTTCTAATATGGAAGAACTGATTGGAAATCAAGAATTTCTTTCTGCAAGAAATATC
AGTCTTCCAAAAACTTCTAATATCGATCTCTCTTCTCTAGTATCCTCAATCAATGAAAGA
TCATGGTTAAAACATTCAAACAATGCTCATAGTAATGGATTTGTATTAGAAGACGAATTT
TTGTCAGATGCGGAATTCATAGATTCAATTAAAAATCATGAAAACTTAACCAAAGAAATT
CAAATAAAGAATACAGATAGAAGCGTTTGTGCCAAAATATCTGGCGAAATCGCAGCACTT
TATGGAAACACTGGGTTCAATGGCGAACTCAACTTAAATTTCAAAGGATATGCAGGACAG
AGCTTTGGTGCTTTTTTATTAAAAGGGATGAATGTCCAATTAATAGGCGAAGCTAATGAT
TATGTATGCAAAGGAATGAATGGCGGAATACTTACCATAATTCCACCAACAATAGATACA
AACTCCTCCGAGCAAGTCATTTTAGGAAACACTTGTCTTTATGGAGCAACAGGAGGAAAA
TTATTTGCATTAGGTAAATCGGGAGAAAGATTTGCAGTAAGAAATAGTGGCGCCACGGCA
GTAACAGAGGGGGCAGGGGATCATTGTTGTGAATACATGACTGGTGGAAAAATAGTTATT
CTTGGTTCCACAGGAAGAAATATTGGTGCTGGCATGACTGGTGGAATAGCATTTATACTC
GATGAAAATAATGATTTAAGTAATAAAGTTAATATGGAAATAGTTAGCATTCATAAAATA
ACCTCATCAAAGCAAGAGGAGATTTTATTGGAAATTATTAAAGAATACCTATCAAAAACA
AAGAGCTTGAAGGCTGCCAAAATAATTGAAAATTGGTCTTATTACAAAAAAACATTCAAA
TTAATTGTTCCCCCAAGCGAGGAAGAAATGCTTGGC
>AG-402-F05
TATCAAGATAGTTATTCCCCAAATGGAATAATTGGTGAGAAAGATGCGTGTGGAGTTGGT
TACATAGCAAATATTAAAGGGGTAGAGAGCAATTGGATCCTAAAACAATCCTTGAAAGGC
CTTAACTGCATGGAACATAGAGGAGGTTGTGGAGGGGATAGTGACTCAGGAGATGGAGCA
GGCATTTTGTGTTCAATACCTTGGGATTTCTTAGAAAAAGAAGTAAATCTTAAAAATTTA
GGCATGATTTTTATGCCTAATAAAAAAGAGAAAATTGAAGAATGCAAATCAATATGTGAA
GAGGAAGCAGAAAAATTAAAAATAAACAAAACATCTTGGAGAACAGTACCTGTTAATAAT
GAAATCTTGGGACCTTTGGCTAAAGCAAATGCTCCATTTATAAGTCAGTGGATTTTATTT
AAAGATAACAATGATATTGAGAGGCTTTTATTTCAATTAAGGAAAAGAATTGAGAAAAAA
ATAAGAGAAAGTTTTAAAAACTGTGAATTTTATTTTGCCTCACTAAGTTCTAAAACAGTT
GTATACAAAGGTATGGTTCGTTCTGAAATATTATCTGAGTTTTATCAAGACCTAAAAGAA
GATAGTTTTAAAGTCTTTTTTTCTGTTTATCATAGAAGGTTTAGTACTAATACACTTCCA
AAATGGCCACTAGCTCAGCCGATGAGATTCTTAGGCCATAACGGAGAAATTAATACTCTT
TTAGGAAATATCAACTGGGCTAAAGCTTCAGAAACACACATAGATGATTTTTGGGAAGAG
TTATCTAATGAAATTAAGCCAATCGTAGATATAAATAAAAGTGATTCATCAAATCTTGAT
GCAACTCTTGAAATCAATATTCGTTCAGGTCAGCCCATTACTGACTCATTATTAAAACTT
GTTCCTGAAGCATTTAGAGAACAACCAGAACTTGAAAAAAGAGATGATATTAAATCATTT
TATGAGTATTCTGCGAGCCTTCAAGAAGCTTGGGATGGTCCTGCTTTACTTGTATTTGCA
GATGGAAATTTTGTAGGAGCAACGCTTGATAGAAATGGTCTCAGACCAGCAAGATATTCA
ATAACAAATGATGGTTTCGTAATAATGGGTTCCGAAACAGGAGTAGTAGATCTTTCAGAG
GAAAGAGTAATAGAAAAAGGTCGATTAGGTCCGGGACAAATGTTGGCGGTTGATTTTCAT
CAAAAAAGAATTCTCAGGAATTGGGAGGTTAAATCTGAAGCAGCCCAAAGGCATGATTAT
AAAAACCTCCTTATTAATAGAATTATAAAAATTGAGAATAGTGAATGGTTTAAAGACTGC
AAACTGAAAGACCTCGAGTTGTTACAACAACAAACTGCGTATGGTTTTTCAGCAGAAGAT
AATGACCTTGTCTTAGATTCAATGGCTTCATTAGCTAAAGAGCCTACCTATTGCATGGGC
GACGATATCCCATTAGCAGTGCTTTCTTCAAAACCACATATTTTATATGACTATTTCAAG
CAAAGATTTGCGCAAGTTACAAATCCTCCTATTGACCCTCTGAGAGAAAAACTGGTAATG
AGTTTAGAGATGCATCTTGGAGAAAGATGTACACCATTTGAGATTAAAGATCCTAAACCT
TTTGTTCATTTACAAAGTCCAATACTCAATGAGGAAGAACTCATTTCTATTAAAAAATCA
AAAATTAAAAATAAAACAATTTCAAGTTTGTTTGATATTGAGGAGGGTGTTCAAGGCTTA
GAGAAGCAATTAAAAGCAATTTGTAAACAGAGTGAGCTCTCTATCAAAGAAGGTTGCTCT
TTAATTATTATTTCTGATAAGGGAATTAATCCTAAAAAGACTTTTATTCCTCCTTTACTT
GCTATTGGAGCAATTCATCATTATCTTCTAAAAAAAGAAATCAGGCTAAAAGCTTCTCTA
ATCATTGAAACAGGTCAATGTTGGAGCACACATCACTTAGCTTGTTTGATTGGTTATGGT
GCCAGCGCAGTTTGTCCTTGGTTGACCTTCGAAGCAGGCAGACACTGGTTAAAACATCCA
AAAACACAAAAACTCATTGATAGCAAAAAAATAAATCCATTATCAATAATTGATGTTCAA
GAAAATATTAAAAAAGCTCTAGAAGACGGTCTAAGAAAAATTCTTTCAAAAATAGGCATC
TCACTTTTATCTAGTTATCATGGAGCACAAATTTTTGAAGCTGTAGGCCTTGGATCTGAC
TTAATAAAAATTGCTTTTGATGGTACAACAAGCCGCATCGCTGGCATAACACTAAAAGAA
TTAACCAATGAAACACTTTCAATACATACGAAAGCCTATCCAGAGATCGATTTAAAGAAA
TTAGAATTTTTAGGATTTGTTCAATTTAGAAATAATGGAGAATATCATTCCAATAACCCA
GAGATGTCCAAAATTTTGCATTCAGCTGTACAACAAGGACCAGGATATGATCATTTTGAA
ACTTACAAAAAACTCATTAGTAATAGACCGACAACATCACTAAGAGATTTACTAACAATT
AATTCAAAAAGAAAAAGCATTCCATTAGAGGAAGTTGAAAGTGTTGAATCAATTTGCAAA
AGGTTTTGTACTGGAGGAATGAGTTTGGGTGCTTTATCAAGAGAAGCACATGAAGTATTA
GCAGTTGCAATGAATAGAATTGGTGGAAAAAGTAATAGTGGAGAAGGGGGAGAAGATCCA
GCTCGTTTTAATGTTTTAAATGATATTAATGAAAACACTCAATCCGCGACTTTGCCATTT
ATTAAAGGTCTAGAAAATGGAGACACCGCATGCTCAGCTATTAAACAAATAGCATCAGGG
AGATTTGGAGTTACACCTGAATATCTAAGAAGTGGAAAACAACTCGAAATTAAAATGGCT
CAAGGTGCAAAACCTGGAGAAGGGGGGCAATTGCCTGGTCCAAAAGTTGATTCTTACATC
GCAAAACTAAGAAATAGTAAACCTGGAGTAGCTCTAATATCTCCCCCCCCGCATCATGAT
ATTTATTCAATTGAAGATTTAGCTCAACTTATCCATGACCTACACCAAGTTCATCCAAAA
GCAAAAGTGAGCGTTAAACTTGTTTCTGAAATTGGTATAGGCACTATTGCTGCTGGAGTA
AGCAAAGCTAATGCAGATGTAATTCAAATATCAGGCCATGACGGAGGTACAGGTGCTTCA
CCCCTAAGTTCTATTAAACATGCAGGTTTACCATGGGAACTAGGTGTTGCTGAGGTTCAT
AAATCGCTCTTAGAGAATAACTTACGTGGAAGAGTAATTTTGAGAACTGATGGAGGTCTT
AAAACAGGCTGGGATGTTGTTATTGCAGCTTTACTAGGTGCTGAAGAATACGGTTTCGGT
TCTGTAGCGATGATTGCTGAAGGATGCATAATGGCGCGTGTTTGTCATACAAACAAGTGT
CCTGTTGGAGTTGCCACTCAAAAAGAAGAATTAAGAAAAAGATTTAAAGGTATTCCAGAA
AATGTTGTCAATTTTTTCTTGTATATTGCTCAAGAAGTAAGACAAATAATGAGTAGTATA
GGTGTTTCTAATATGGAAGAACTTATTGGTAATCAAGAATTTCTTTCTGCAAGAAATATC
GGGCTTCCTAAAACTTCTAATATCGATCTTTCTTCTTTAGTACTATCAAATACTGATAGA
TCATGGTTAAAACATTCAAAAAATGCTCATAGTAATGGTTCTGTATTAGAAGACGAGTTT
TTGTCTGATACTGCATTTATAGATTCAATTAAAAATCACGAAAAATTAACTAAAGAAATT
GAAATAAAAAATACAGATAGAAGTGTTTGTGCGAAAATATCAGGCGAAATCGCAGAACTT
CATGGCAATACTGGCTTCAATGGCGCACTTAACTTAAATTTCAAAGGATATGCAGGACAA
AGCTTTGGTGCCTTTTTATTGAAGGGAATGAATGTTCAATTAATCGGAGAAGCTAATGAT
TATGTTTGCAAAGGAATGAATGGAGGAATACTCACAATAATTCCACCAAAAATAGATAAA
ATCTCCTCCGAACAAGTCATCCTGGGTAATACTTGTCTTTATGGAGCAACAGGGGGGAAA
TTATTTGCATTAGGAAAATCGGGAGAAAGATTTGCAGTAAGAAATAGTGGTGCTACAGCA
GTAACAGAGGGTGCAGGTGATCATTGTTGTGAATACATGACTGGTGGGAAAGTAGTCATT
CTAGGTTCCACAGGAAGGAATATTGGTGCTGGCATGACTGGTGGAATAGCTTTTATAATC
GATGAGAATAATAATTTAAGTAATAAAGTTAATAAGGAAATAGTTAGTATTCATAAAATA
ACTTCATCAAAGCAGGAAAATATCTTATTGGAAATTATTAGAGAATATCGTGCAAAAACA
AATAGCTTAAAGGCTTTCAAAATAATTGAAAATTGGTCGCATTTCAAGAGTACTTTTAAA
TTAATTGTTCCCCCAAGCGAAGAAGAGATGCTTGGC
>AG-402-K16
TATCAAGATAGTTATTCCCCAAATGGAATAATTGGGGAGAAAGATGCGTGTGGAGTTGGT
TTCATAGCAAATATTAAAGGGGTAGAAAGCAATTGGATCCTAAAACAGTCCCTTAAAGGT
CTTAACTGTATGGAACATAGAGGAGGTTGTGGAGGAGATAGTGATTCAGGAGATGGAGCG
GGCATTTTATGTTCAATTCCATGGGGATATCTAGAAGAGGAAATTAATCTTAAAAATTTA
GGCATGGTTTTTATGCCTAATAAAAAAGAAAAAATTGAAGTATGTAAATCAATATGTGAT
CAAGAAGCAGAAAAATTAAAAGTCAACAAAACATCTTGGAGAAAAGTACCTGTTAATAAT
GAAGTCTTAGGTCCTTTAGCTAAAGCAAACGCTCCATTCATCTGCCAGTGGATTTTATTT
AAAGATCATCAGGATGTTGAAAGGCTTTTATTTCAATTAAGGAAAAGAATTGAGAAAAAA
ATAAGAGAAACTTTCAAAAACTGTGAATTTTATTTTGCCTCACTAAGTTCTCAAACAGTT
GTTTATAAAGGTATGGTTCGCTCTCAAATATTATCTGAGTTTTATCAAGATCTAAAAGAA
GAAAGTTTTAAAGTTTCATTTTCTGTTTATCATCGTAGATTTAGTACTAATACACTTCCA
AAATGGCCGCTAGCTCAACCCATGAGATTTTTGGGTCATAATGGCGAAATAAACACTCTC
TTAGGTAATATCAACTGGGCTAAAGCTTCAGAAACACATATAGATGATTTTTGGGGAGAG
TTATCTAATGAAATCAAGCCCATTGTAGATGTAAACAAAAGTGATTCATCAAATCTTGAT
GCAACCCTTGAAATCAATATTCGTTCAGGTCAGCCCATTACTGACTCATTACTAAAACTT
GTTCCTGAAGCATTTAGAGATCAACCAGAACTTGAGCAGAGAGAAGATATAAAAGCTTTT
TATGAATATTCTGCAAGCCTACAAGAAGCTTGGGATGGTCCAGCACTCCTTGTATTTGCT
GATGGAAATTTTGTCGGAGCAACCCTTGATAGAAATGGCCTAAGACCAGCAAGATATTCA
ATCACAAGTGATGGTTTTGTAATAATGGGTTCTGAAACAGGAGTAGTAGATCTTGAAGAA
GAAAGAGTAATAGAAAAAGGTCGATTAGGACCGGGACAAATGTTGGCAGTTGATTTTCAT
CAGAATAGAATCCTAAGAAATTGGGAAGTAAAATCTGAAGCCGCTCAAAGGCATGATTAT
AAAAATCTTCTCAGTAATAGAACCATAAAAATTGAAAATAATGAATGGGTTAAAGACTGC
AAACTAAAAGACCTTGAGTTGTTGCAACAACAAACTGCATACGGTTTTTCAGCGGAAGAT
AATGACCTTATCTTAGATTCAATGGCTTCATTAGCTAAAGAGCCTACTTATTGCATGGGC
GACGACATCCCATTAGCAGTTCTTTCATCTAAGCCACATATCTTATACGACTACTTTAAG
CAAAGATTTGCGCAAGTTACTAATCCTCCTATTGACCCTCTAAGAGAAAAACTTGTAATG
AGTTTAGAGATGCATCTAGGAGAAAGATGTACACCATTTGAAATTAAAGATGCTAAACCT
TGTGTTCATTTACAAAGTCCGATTCTTAATGAGGAAGAACTCATTTCTATCAAAAAATCA
AAAATTAAATCTCAAACAATTTCAAGTTTGTTTGATTTAGAGGAAGGTATTCAAGGCTTA
GAGAACCAATTAAAAGCAATCTGTAAACAAAGTGAGCTGGCCATAAAAGAAGGCTGCTCT
TTAATTATCATTTCTGATAAGGGAATTAATCCCAAAAAGACTTTTATACCTCCTTTACTT
GCTGTTGGAGCAATTCATCATTATCTTCTTAAAAAAGAAATCAGGCTAAAAGCTTCTCTA
ATAATTGAAACTGGTCAATGTTGGAGTACACATCACTTAGCTTGTTTAATTGGATATGGA
GCAAGTGCAGTTTGCCCTTGGTTGACCTTCGAAGCAGGTAGACACTGGTTAAAACATCCA
AAAACACAAAAACTCATTGATAGCAAAAAAATAAATCCATTATCAATAGTTGATGTTCAA
GAAAATATTAAAAAAGCTTTAGAAGACGGTCTAAGAAAAATTCTCTCAAAAATAGGCATC
TCACTTTTATCTAGTTACCATGGTGCACAAATTTTTGAAGCTGTAGGCCTTGGATCTGAC
TTAATAAAAATTGCTTTTGATGGTACAACAAGTCGTATCGCTGGCATAACATTAAGAGAA
TTAACTAATGAAACACTTTCAATACATACGAAAGCTTATCCAGAGATCGATTTAAAGAAA
TTAGAATTTTTAGGATTTGTACAATTTAGAAATAATGGAGAATATCATTCCAATAACCCA
GAAATATCCAAAGTTTTACATTCAGCGGTAAAACAAGGGCCAGGATACGATCATTTTGAA
ACTTACAAAAAACTTATTAGTAATAGACCTACAACATCTCTTAGAGATTTATTAACAATT
AATTCAACAAGAAAAAATATTCCATTAGAGGAAGTTGAAAGTGTTGATTCAATTTGCAAA
AGGTTCTGTACTGGAGGAATGAGTTTAGGTGCTTTATCCAGAGAAGCGCACGAAGTTTTA
GCAGTTGCAATGAATAGAATTGGTGGAAAAAGTAATAGTGGAGAAGGGGGAGAAGATCCA
GCTCGTTTTAATGTTTTAAATGATATCGATGAAAATACTCAGTCAGCGACGTTGCCTTTT
ATTAAAGGCTTAGAGAATGGAGACACCGCATGCTCAGCTATCAAACAAATAGCATCAGGA
AGATTTGGAGTTACACCTGAATATCTAAGAAGTGGTAAACAACTCGAAATTAAAATGGCT
CAAGGTGCAAAACCCGGGGAGGGGGGACAATTACCTGGTCCAAAAGTTGATTCTTACATC
GCAAAACTAAGAAATAGTAAACCTGGAGTAGCTTTAATATCTCCTCCCCCGCATCATGAT
ATTTATTCAATTGAAGATTTAGCTCAACTTATCCACGACTTACACCAAGTTCATCCAAAA
GCGAAAGTAAGCGTTAAACTTGTTTCTGAAATTGGCATAGGCACTATTGCTGCTGGAGTA
AGCAAAGCTAATGCAGATGTAATTCAAATATCAGGTCATGACGGAGGTACAGGTGCTTCC
CCCCTGAGTTCTATTAAACATGCAGGTTTACCATGGGAACTTGGTGTTGCAGAGGTTCAT
AAATCTCTCTTAGAGAATAACTTACGCGAAAGAGTAATTTTGAGAACTGATGGAGGTCTT
AAAACAGGCTGGGACGTAGTTATTGCAGCTTTACTAGGAGCTGAAGAATACGGTTTTGGT
TCTGTAGCGATGATTGCTGAAGGATGCATAATGGCTCGGGTTTGTCATACAAACAAATGT
CCTGTTGGAGTTGCCACTCAAAAAGAAGAATTAAGAAAAAGATTTAAAGGTATTCCAGAA
AATGTTGTCAATTTTTTCTTGTATATTGCTGAAGAAGTAAGACAGATAATGAGTAGTATC
GGTGTTTCTAATATGGAAGAACTGATTGGTAATCAAGAATTTCTTTGTGCAAGAAATTTT
GATCTTCCAAAAACTTCCAATATTGATCTTTCTTCTTTAGTACACTCAACCCCTGATAGA
TCATGGTTAAAACATTCAAAAACTGCTCATAGTAATGGTTCTGTATTAGAAGACGAGTTT
TTGTCTGATACTGAATTTATTGATTCAATTAAAAATCACAAAATATTAACCAAAGAAATT
GAGATAAAAAATACAGATAGAAGTGTTTGTGCGAAAATATCAGGCGAAATCGCAGAACTT
CACGGCAACACTGGCTTCAATGGCGAACTCAAATTAAATTTCAAAGGATTTGCAGGACAA
AGCTTTGGTGCCTTTTTATTGAAGGGAATGAATGTTCAATTAATCGGAGAAGCAAATGAT
TATGTTTGTAAAGGAATGAATGGAGGAATACTCACAATAATTCCACCAAAAATAGAAAAA
ACTTCCTCCGAGCAGGTTATTTTAGGAAACACCTGTCTTTATGGAGCAACAGGTGGGAAA
TTATTTGCTTTAGGAAAATCGGGAGAAAGATTTGCAGTAAGAAATAGTGGTGCTACAGCG
GTAACAGAAGGAGCAGGTGATCATTGTTGTGAATACATGACTGGTGGGAAAGTGGTTATT
CTAGGTTCCACAGGAAGGAATATTGGTGCGGGCATGACTGGTGGAATAGCTTTTATAATC
GATGAGAAGAACGATTTAAGTAATAAAGTTAACAAGGAAATAGTTAGCATTCATAGAATA
ACTTCATCAAAGCAGGAAGATCTCTTATTGGAAATTATTAGAGAATATCGAGCAAAAACA
AATAGCTTAAAGGCTGCCAAAATAATTGAAAATTGGTCTTATTACAAGAGTACTTTCAAA
TTAATTGTTCCCCCAAGCGAAGAGGAAATGCTTGGC
>AG-402-K21
TATCAAGATAGTTATTCCCCAAATGGAATAATTGGTGAAAAAGATGCTTGTGGAGTGGGT
TTCATAGCAAATGTTAAAGGGGTAGAGAGTAACTGGATCCTCAAACAATCCCTTAAAGGC
CTTAACTGCATGGAGCATAGAGGAGGTTGTGGAGGAGATAGTGACTCAGGAGATGGAGCA
GGAATTTTATGTTCGATTCCATGGCAATACTTAGAAGAGGGAACGAATCTAAAAAATTTA
GGCATGGTTTTTATGCCTAACAAAAAAGAAAAAATTGAAGAATGTAAATCAATTTGTAAT
CAGGAAGCAGAAAAATTAAGAATCAACACCACATCTTGGAGAACAGTGCCAGTTAATAAT
GAAGTTTTAGGTCCTTTAGCTAAATCAAATGCTCCATTCATCTGTCAATGGATTTTATAT
AAAGATCATAAGGATGTTGAAAGGCTTTTATTTCAATTAAGGAAAAGAATTGAAAAAAAA
ATAAGAGATACCTTTAAAAACTGTGAATTTTATTTTGCCTCACTAAGTTCTCAAACAGTT
GTTTATAAAGGTATGGTTCGCTCTGAAATATTATCCGAGTTTTATCAAGATCTAAAAGAA
GAGCGTTTTAAAGTTTCATTTTCTGTTTATCATCGTAGATTTAGTACTAATACACTTCCA
AAATGGCCACTAGCTCAACCCATGAGATTTTTGGGTCATAATGGCGAAATAAATACTCTC
TTAGGCAATATTAATTGGGCTAAAGCTGCAGAAACATATATAGATGATTTTTGGGGAGAG
TTATCTAATGAAATTAAGCCCATTGTAGATGTAAACAAAAGTGATTCATCAAATCTTGAT
GCAACTCTTGAAATCAATATTCGTTCAGGTCAGCCCATTACTGACTCATTATTAAAACTT
GTTCCTGAAGCATTTAGAGATCAACCAGAACTTGAGGAGAGAGAGTATATAAAAGCTTTT
TATGAATATTCTGCAAGCCTACAAGAAGCTTGGGATGGTCCAGCACTCCTTGTATTTGCT
GATGGAAATTTTGTCGGAGCAACGCTTGATAGAAATGGCCTAAGACCAGCAAGATATTCA
ATCACAAATGATGGTTTTGTAATAATGGGTTCTGAAACAGGAGTAGTAGATCTTGAAGAG
GAAAGAGTAATAGAAAAAGGTCGATTAGGACCGGGACAAATGTTGGCAGTTGATTTTCAA
CAAAATAGAATCCTAAGAAATTGGGAAGTAAAATCTGAAGCCGCACAAAGGCATGATTAT
AAAAATCTTCTCAGTAATAGAACTATAAAAATTGAAAATAATGAATGGGTTAAAGATTGC
AAACTAAAAGACCTTGAGTTGTTGCAACAACAAACTGCATACGGGTTTTCAGCGGAAGAT
AATGACCTTATCTTAGATTCAATGGCTTCATTAGCTAAAGAGCCTACCTACTGCATGGGC
GACGATATCCCATTAGCAGTTCTTTCATCTAAGCCACATATTTTATACGACTACTTTAAG
CAAAGATTTGCGCAAGTTACTAATCCTCCTATTGACCCTCTGAGAGAAAAACTTGTAATG
AGTTTAGAGATGCATCTTGGAGAAAGATGTACACCATTTGAAATTAAAGATGCTAAACCT
TTTATTCATTTACAAAGTCCGATTCTAAATGAAGAAGAACTCATTTCCATCAAAAAATCA
AAAATTAAATCTCAGACAATTTCAAGTTTGTTTGATTTAGAGGAAGGTATTCAAGGCTTA
GAGAACCAATTAAAACTAATCTGTAAACAGAGTGAGCTGTCTATAAAAGAAGGTTGCTCT
TTAATTATCATTTCTGATAAGGGAATTAATCCTAAAAAGACTTTCATACCTCCTTTACTT
GCTGTTGGAGCAATTCATCATTATCTTCTTAAAAAAGAAATCAGGCTAAAAGCTTCTCTA
ATAATTGAGACTGGTCAATGTTGGAGCACACATCATTTAGCTTGTTTAATTGGATATGGA
GCAAGTGCAGTTTGCCCTTGGTTGACCTTCGAAGCAGGTAGACACTGGTTAAAACATCCA
AAAACACAAAAACTCATTGATAGCAAAAAAATAAATCCATTATCAATTATTGATGTTCAA
GAAAATATTAAAAAAGCTCTAGAAGACGGTCTAAGAAAAATTCTCTCAAAAATAGGCATC
TCACTTTTATCTAGTTACCATGGTGCACAAATTTTTGAAGCTGTAGGCCTTGGATCTGAC
TTAATAAAAATTGCTTTTGATGGTACAACAAGCCGCATAGCCGGCATAACATTAAAAGAA
TTAACTAATGAAACACTTTCAATACACACGAAAGCCTATCCAGAGATCGATTTAAAGAAA
TTAGAATTTTTAGGATTTGTGCAATTTAGAAATAATGGAGAATATCATTCCAATAACCCA
GAGATGTCCAAAGTTTTACATTCAGCCGTAAAACAAGGACCAGGTTACGATCATTTTGAG
ACTTACAAAAAACTCATCAGTAATAGACCGACAACATCTCTAAGAGATTTACTCACAATT
AATTCAAATAGAAAAAGCATTCCATTAGAGGAAGTTGAAAGTGTTGAATCGATTTGCAAA
AGGTTCTGCACTGGAGGAATGAGTTTGGGTGCTTTATCAAGAGAAGCACATGAAGTATTA
GCAGTCGCAATGAATAGAATTGGTGGGAAAAGCAATAGTGGAGAAGGAGGCGAAGATCCA
GCTCGTTTTAATGTTTTAAATGATATCGATGAGAATACTCAATCAGCGACGTTGCCATTT
ATTAAAGGTCTAGAAAATGGAGACACCGCATGCTCAGCTATTAAACAAATAGCATCAGGT
AGATTTGGAGTTACACCTGAATATCTAAGAAGTGGTAAACAACTCGAAATAAAAATGGCT
CAAGGAGCAAAACCTGGAGAAGGGGGACAATTGCCTGGCCCAAAAGTTGATTCTTACATC
GCAAAACTAAGAAATAGTAAACCTGGAGTAGCTCTAATATCTCCTCCTCCGCATCATGAT
ATTTATTCAATTGAAGATTTGGCTCAACTTATTCATGACTTACACCAAATTCATCCAAAA
GCGAAAGTGAGCGTTAAACTTGTTTCTGAAATTGGTATAGGGACTATAGCTGCTGGAGTG
AGCAAAGCCAATGCAGATGTAATTCAAATTTCAGGCCATGACGGTGGTACAGGTGCTTCT
CCCCTAAGTTCTATTAAACATGCAGGTTTACCATGGGAGCTAGGTGTTGCTGAGGTTCAT
AAATCTCTCTTAGAGAATAACTTACGTGAAAGAGTAATTTTGAGAACTGATGGAGGTCTT
AAAACAGGCTGGGATGTAGTTATTGCAGCTTTACTAGGTGCTGAAGAATATGGTTTCGGT
TCTGTAGCGATGATTGCTGAAGGTTGCATAATGGCTCGGGTTTGTCATACAAACAAGTGT
CCTGTTGGAGTTGCCACTCAAAAAGAAGAATTAAGAAAAAGATTCAAAGGTATTCCAGAA
AATGTTGTCAATTTTTTCTTGTATATTGCTGAAGAAGTAAGACAAATAATGAGTAGTATC
GGTGTTTCTAACATGGAAGAACTGATTGGGAATAAAGAATTTCTCTCTGCAAGAAATATA
AGTCTTCCAAAGACTTCTAATATCGATCTTTCTTCTTTAGTATACTCAATAACTGATAGA
TCATGGTTAAAACATTCAAAAAATGCTCATAGCAATGGTTCTGTATTAGAAGACGAGTTT
TTGTCTGATACTGAATTTATAGATTCAATTAAAAATCACGAAAAATTAACCAAGGCAATT
GAGATAAAAAATACAGATAGAAGTGTTTGTGCGAAAATATCAGGCGAAATCGCGGAAATT
CATGGCAACACTGGCTTCAATGGAGAACTTAACTTAAATTTCAAAGGATATGCAGGACAA
AGCTTTGGTGCCTTTTTATTGAAGGGAATGAATGTGCAATTAATCGGCGAAGCTAATGAT
TATGTTTGTAAAGGAATGAATGGAGGGATACTCACAATAGTTCCACCAAAAATAAATGAA
ATCTCCTCCGAACAAGTCATCCTAGGAAATACTTGTCTTTATGGAGCAACAGGTGGAAAA
TTATTTGCATTAGGAAAATCGGGAGAAAGATTTGCGGTTAGAAATAGTGGTGCTACAGCG
GTAACAGAAGGAGCAGGTGATCATTGTTGTGAATACATGACTGGTGGGAAAGTAGTTATT
CTAGGTTCCACAGGAAGGAATATTGGTGCGGGCATGACTGGTGGAATAGCTTTTATAATC
GATGAAAAAAATGATTTAAGTAATAAAGTAAATAAAGAAATAGTAAGCATTCATCAAATA
ACTTCATCAAAGCAGGAAAATATCTTATTGGAAATTATTAGAGAATATCAAGCAAAAACA
AATAGCTTAAAGGCTGCCAAAATAATTGAAAATTGGTCTCATTTTAAGAGTACTTTTAAA
TTGATTGTTCCCCCAAGCGAAGAAGAGATGCTTGGT
>AG-402-M15
TATCAAGATAGTTATTCCCCAAATGGAATAATTGGAGAAAAAGATGCGTGTGGAGTTGGT
TTCATAGCAAATGTTAAAGGGATAGAGAGTAATTGGATCCTTAAACAATCCCTTAAGGGA
CTTAACTGTATGGAGCATAGAGGAGGTTGTGGGGGTGACAGTGACTCAGGAGATGGAGCA
GGCATTTTATGTTCAATTCCATGGAAATATTTAGACGAAGAAATGAATCTAAAAAGTTTA
GGCATGGTTTTTATGCCTAATAAAAAAGAGAAAATTGAAGAATGTAAGTCGATATGTGAT
CAGGAAGCAGAAAAACTAAAATTCAACAAAACATCTTGGAGAACAGTACCAGTAAATAAT
GAAATCCTAGGTCCTTTAGCCAAGGCAAATGCTCCATTCATCTGTCAGTGGATTTTGTAT
AAAAATCACCAGGATATTGAGAGGCTTTTATTCCAATTAAGAAAAAGAATTGAAAAAAAA
ATTAGAGAAACATTTAATAACTGTGAATTTTATTTTGCCTCCCTCAGTTCTCAAACAGTT
GTTTATAAAGGTATGGTCCGTTCTGAAATATTATCTGAATTTTATCAAGATCTAAAAGAA
GAAAGCTTTAAGGTCTCATTTTCTGTTTATCATCGTAGGTTCAGTACCAATACACTTCCA
AAATGGCCTTTAGCCCAGCCAATGAGATTTTTAGGTCATAATGGCGAAATAAATACTCTT
TTGGGTAATATTAATTGGGCTAAAGCATTAGAAACGCATATAGATGATTTTTGGGGAGAT
TTATCTAATGAAATAAAGCCTATTGTAGATTTAAATAAAAGTGATTCATCAAATCTTGAT
GCAACTCTTGAAATTAATATTCGTTCAGGTCAGCCTATTACTGACTCATTATTAAAACTT
GTTCCTGAAGCTTTTAGAGATCAACCAGAACTTGAACAGAGAGAAGATATAAAAGCATTT
TATGAATATTTTGCAAGCCTGCAAGAAGCTTGGGATGGTCCTGCACTCCTTGTATTTGCA
GATGGAAATTTTGTAGGAGCAACTCTTGATAGAAATGGTCTAAGACCAGCAAGATATTCA
ATCACAAATGATGGCTTTGTTATAATGGGTTCCGAAACAGGAGTGGTAGATCTTGAAGAG
GAAAGAGTCATAGAGAAAGGTCGATTAGGACCAGGGCAAATGTTAGCAGTTGATTTTCAT
CAAAATAGAATACTGAGAAATTGGGAGGTAAAATCTGAAGCAGCTCAAAGGCATGATTAT
AAAAATCTCCTAAGTAATAGAACTATAAAAATTAAAAATAATGAATGGGTTAGAGACTGC
AAACTAAAAGACCTTGATTTAATACAACAACAAACTGCTTACGGTTTTTCAGCGGAAGAT
AATGATCTTATCTTAGATTCAATGGCTTCATTAGCTAAAGAGCCTACTTATTGCATGGGC
GACGATATCCCATTAGCAGTGCTTTCCTCAAAGCCACATATTCTATATGACTATTTTAAG
CAAAGATTTGCGCAAGTTACTAATCCCCCTATTGACCCTTTGAGAGAAAAACTAGTAATG
AGTTTAGAGATGCATCTTGGAGAAAGATGTACACCATTTGAAATTAAAGATTCTAAACCT
TTTATTCATTTACAGAGTCCAATTCTCAATGAAGAAGAACTCATTTCCATTAAAAAATCA
AAAATTAAATCTCAAACAATTTCAAGTTTGTTTGATATTGAGGAAGGTCTTCAAGGCTTA
GAGAACCAATTAAATGAAATTTGTAAACTGAGTGAACTTTCTATAAAAGAAGGTTGCTCT
TTAATTATTATTTCTGATATAGGAATTAATCCTAAAAAGACTTTTATTCCTCCTTTACTT
GCTGTTGGGGCAATTCATCATTATCTTCTAAAAAAAGAAATTAGACTAAAAGCTTCACTA
ATTATTGAGACAGGTCAATGTTGGAGCACTCATCACTTGGCTTGTTTGATTGGTTATGGT
GCAAGCGCAGTTTGCCCTTGGTTGACCTTCGAAGCAGGAAGACATTGGTTAAAACATCCA
AAAACGCAAAAACTTATAGATAGCAAAAAAATAAATTCACTATCAATAACTGATGTTCAA
GAAAATATTAAAAAAGCTTTGGAAGACGGTCTAAGAAAAATTCTTTCTAAAATAGGTATT
TCACTTTTGTCTAGTTACCATGGTGCACAAATTTTTGAAGCCGTAGGCCTTGGTTCTGAC
TTAATAAAAATTGCTTTTGATGGAACAACAAGCCGAATTGCTGGAATAACATTAAAAGAA
TTAACTAATGAAACACTTTCAATACATACGAAAGCCTACCCAGAGATCGATTTAAAAAAG
TTAGAATTTTTAGGATTTGTACAATTTAGAAATAATGGAGAATATCACTCTAATAATCCT
GAGATGTCGAAAGTTTTACATTCGGCTGTAAAACAAGGGCCAGAATATGATCATTTTGAA
ACTTACAAAAAACTCATCAGTAATAGGCCAACAACATCTTTAAGAGATTTACTAACAATT
AGTTCAAAAAGAAAAAGCATTCCATTAGAGGAAGTCGAAAGTGTTGAATCAATTTGCAAA
AGGTTTTGCACTGGAGGAATGAGTTTGGGTGCATTGTCAAGAGAAGCACATGAAGTTTTA
GCAGTTGCAATGAATAGAATCGGTGGGAAAAGTAATAGTGGAGAAGGGGGAGAAGATCCA
GCTCGATTTAATGTTTTAAATGATATCGATGAAAATACTCAATCAGCGACATTGCCATTT
ATAAAAGGTCTAGAAAATGGAGACACAGCATGCTCAGCTATTAAACAAATAGCATCAGGT
AGATTTGGAGTTACGCCTGAGTATCTAAGGAGCGGTAAGCAACTCGAAATTAAAATGGCT
CAAGGTGCAAAACCTGGAGAAGGTGGCCAATTGCCCGGTCCAAAAGTTGATTCTTACATT
GCAAAACTAAGAAATAGTAAACCAGGAGTAGCCCTTATATCTCCTCCACCTCATCATGAT
ATTTATTCAATTGAAGATTTAGCTCAACTAATCCACGACTTACACCAAGTCCATCCAAAA
GCTAAGGTGAGCGTAAAACTTGTTTCTGAAATTGGTATTGGCACTATTGCTGCTGGAGTA
AGCAAAGCTAATGCAGATGTAATTCAAATTTCAGGACATGACGGAGGTACAGGAGCTTCA
CCTCTAAGTTCTATTAAACATGCAGGTTTACCTTGGGAACTAGGTGTCGCTGAGGTTCAC
AAATCCCTATTAGAAAATAACTTACGTGAAAGAGTAATTTTAAGAACTGATGGAGGTCTT
AAAACAGGCTGGGACGTAGTCATTGCAGCTTTACTAGGTGCTGAAGAATACGGATTCGGT
TCAGTTGCGATGATTGCGGAAGGATGCATAATGGCTCGGGTTTGTCATACAAACAAGTGT
CCTGTTGGAGTTGCTACTCAAAAAGAAGAATTAAGAAAAAGATTTAAAGGTATTCCTGAA
AATGTTGTCAACTTTTTCTTGTATATTGCTGAAGAAGTAAGACAAATAATGAGTAGTATC
GGTGTTTCTAATATAGAAGAACTAATTGGTAATAAAGAATTTCTTTCTACAAGAAATATC
AGCCTTCCAAAAACTTCTAATATTGATCTTTCTTCTTTAACGTCCTCAACCAACGATAGA
TCATGGTTAAAACATTCAAAAAATCCTCATAGTAATGGTTATGTATTAGAAGACGAGTTT
TTGTCGGATGATGAGTCCATAGATGCAATTAAAAATCACAAAAAATTAACTAAAGAAATT
GAGATAAAGAATACAGACAGAAGTGTTTGTGCGAAAATATCAGGCGAAATTGCAGAACTA
CATGGAAACACTGGCTTTAATGGCGAACTCAACTTAAATTTCAAAGGATATGCAGGACAG
AGCTTTGGTGCCTTTTTGTTGAAGGGAATGAATGTTCAATTAATCGGAGAAGCTAATGAT
TATGTTTGTAAAGGAATGAATGGAGGAATACTCACAATAATTCCACCAAAAATAGATAAA
ATCTCCTCCGAACAAGTCATCCTGGGAAATACTTGCCTTTATGGAGCAACAGGTGGGAAA
TTATTTGCCTTAGGAAAATCGGGAGAAAGATTTGCAGTAAGAAATAGTGGTGCTACAGCA
GTAACAGAGGGAGCAGGTGATCATTGTTGTGAATACATGACTGGTGGGAAAGTAGTCATT
CTAGGTTCCACAGGAAGGAATATAGGTGCGGGCATGACTGGTGGAATAGCTTTTATAATC
GATGAGAATAATGATTTAAGTAATAAAGTTAATAAGGAAATAGTTAGTATTCATAAAATA
ACTTCATCAAAACAAGAAGATATCTTATTGGAAATTATTAGAGAATATCGAGCGAAAACA
AATAGCTTAAAGGCTGCTAAAATAATTGAAAATTGGTTGCATTTCAAGAGTACTTTCAAA
TTAATTGTTCCCCCAAGCGAAGAAGAGATGCTTGGC
>AG-402-N08
TATCAAGATAGTTTTTCCCCAGATGGAATAATTGGGGAGAAAGATGCGTGTGGAGTTGGT
TTCATAGCAAATGTCGAAGGGATAGAAAGTAACTGGATCTTGAAACAATCGCTTAATGGC
CTTAACTGCATGGAGCATAGAGGAGGTTGTGGCGGAGATAGTGACTCAGGAGATGGAGCA
GGCATTTTATGTTCAATTCCGTGGGGTTATTTAGATGAAGAATTGAATCTTATAAATTTA
GGCATGGTTTTTATGCCTAATAAAAAAGAGAAAATTGAAGAATGCAAATCAATATGTGAG
GAGGAAGCAGAAAAATTAAGCGTTAAAGAAACATCTTGGAGAAAAGTCCCTGTAAATAAT
GAAATCTTAGGTACTTTAGCCAAAGCAAATGTCCCATATATTTGTCAGTGGATTTTACAT
AAAGATAATCAGAATATTGAAAGGCTTTTATTCCAGTTAAGGAAAAGAATTGAAAAAAAA
ATAAGAGAAACCTTTAAAAACTGTGAATTTTATTTTGCCTCACTTAGTTCTCAAACAGTT
GTATATAAAGGTATGGTTAGGTCTGAAATATTATCTGAATTCTATCAAGATCTAAAAAAA
GAGAATTTTAAGGTCTCATTTTCTATTTATCATAGGAGATTTAGTACAAATACTCTTCCA
AAATGGCCACTTGCCCAGCCCATGAGATTTTTAGGTCATAACGGGGAAATCAATACTCTT
TTGGGAAATATTAATTGGGCTAAAGCTTCAGAAACACATATAGATGATTTTTGGGGAGAG
CTATCTAATGAAATAAAGCCTATTGTAGATGTAAATAAAAGTGATTCATCAAATCTTGAT
GCAACCCTTGAAATTAATATTCGTTCAGGCCAACCAATAACTGATTCATTATTAAAACTT
GTTCCTGAAGCATTTAGAGATCAACCAGACCTTGAACAGAGAGACGATATTATCTCATTT
TATGAGTATTCTGCGAGCATACAAGAAGCTTGGGATGGTCCTGCTCTACTTGTATTTGCA
GATGGGAATTTTGTAGGAGCAACGCTTGATAGAAATGGTCTAAGACCAGCAAGATATTCA
ATAACAAATGATGGTTTTGTAATAATGGGTTCCGAAACAGGAGTAGTAGATCTTGAAGAG
GAAAAAGTAATAGAAAAAGGTCGATTAGGACCAGGACAAATGTTAGCGGTTGATTTTAAT
CAAAATAGAATTCTAAGAAATTGGGAGGTAAAATCTGAAGCTGCTCAAAGACATGATTAT
AAAAATCTCCTTAGTAATAGAACTATAAAAATTGAAAATAGTGAATGGTTTAAAGACTGC
AAAATTAAAGACCTTGAGTTGTTACAACAACAAACTGCCTACGGTTTTTCAGCAGAAGAT
AATGATCTTATCTTGGATTCAATGGCTTCATTAGCTAAAGAGCCAACTTATTGCATGGGA
GACGATATCCCATTAGCAGTGCTTTCTTCAAAGCCACATATTTTATATGACTATTTTAAG
CAAAGATTTGCGCAAGTTACAAATCCTCCTATCGACCCACTTAGAGAAAAACTGGTAATG
AGTTTAGAGATGCATCTTGGAGCAAGATGTACTCCATTTGAGATTAAAGATCCTAAACCT
TTTGTTCATTTACAAAGTCCAATTCTCAATGAGGAAGAACTTATTTCCATTAAAAAATCA
AAAATTAAATCTCAAACAATTTCAAGTTTGTTTGATATTGAGGAAGGTGTTCAAGGCTTA
GAGAACCAATTAAAAGCAATTTGTAAACAGAGTGAGCTCTCTATAAAAGAAGGTTGCTCT
CTAATTATTATTTCTGATAAGGGAATTAATCCTAAAAAGACTTTTATTCCTCCTTTGCTT
GCTGTTGGGGCAATTCATCATTATCTTCTAAAAAAAGAAATTAGGCTAAAAGCTTCTCTA
ATTATTGAAACTGGTCAATGTTGGAGCACACATCACTTGGCTTGTTTGATTGGTTATGGT
GCAAGCGCAGTTTGCCCTTGGTTGACCTTAGAAGCAGGTAGACACTGGTTGAAACATCCA
AAAACTCAAAAACTCATTGATAGCAAAAAAATAAATCCATTATCAATAATTGATGTTCAA
GAAAATATTAAAAAAGCTTTAGAAGACGGTCTTAGGAAAATTCTTTCGAAAATAGGCATC
TCACTTTTATCTAGTTACCATGGCGCACAAATTTTTGAAGCTGTAGGCCTTGGATCTGAC
TTAATAAAAGTTGCTTTTGATGGTACAACAAGCCGCATCGCCGGCATAACATTAAAAGAA
TTAACTAATGAAACAATTTCAATACATACGAAAGCCTACCCAGAGATCGATTTAAAAAAA
TTAGAATTTTTGGGATTTGTACAATTTAGAAATAATGGAGAATATCATTCCAATAACCCT
GAGATGTCAAAAGTTTTACATTCAGCTGTAAAACAAGGTCCAGGATATGATCATTTTGAA
ACTTACAAAAAACTCATTAGCAATAGACCGACAACATCTTTAAGAGATTTACTAACAATT
AGTTCAAAAAGGAAAAGCATCCCATTAGAGGAAGTTGAAAGTGTTGAATCAATTTGCAAA
AGGTTCTGTACTGGAGGAATGAGTTTGGGTGCTTTATCAAGAGAAGCGCATGAAGTATTA
GCAGTTGCTATGAACAGAATTGGTGGCAAAAGTAATAGTGGAGAAGGGGGAGAAGATCCA
GCTCGTTTTAATGTTTTAAATGATATCGATGAAAATACTCAATCAGCGACGTTACCATTT
ATTAAAGGTCTAGAAAATGGAGACACCGCATGTTCAGCTATTAAACAAATCGCATCAGGT
AGATTTGGAGTCACACCTGAATATCTAAGAAGTGGCAAACAACTCGAAATTAAAATGGCT
CAAGGTGCAAAACCTGGAGAAGGGGGACAATTGCCTGGTCCAAAAGTTGATTCTTACATC
GCAAAACTAAGAAATAGTAAACCTGGAGTAGCTCTAATATCTCCTCCCCCGCATCATGAT
ATTTATTCAATTGAAGATTTAGCTCAACTTATCCATGACTTACACCAAGTCCATCCAAAA
GCGAAAGTGAGCGTTAAACTTGTTTCTGAAATTGGTATAGGCACTATTGCTGCTGGCGTA
AGTAAAGCTAATGCAGATGTAATTCAAATTTCAGGACATGACGGAGGAACAGGTGCTTCG
CCCCTAAGTTCTATTAAACATGCAGGTTTACCATGGGAATTAGGTGTTGCTGAGGTTCAT
AAATCTCTCTTAGAGAATAACTTACGTGAAAGAGTAATTTTAAGAACTGATGGAGGTCTT
AAAACAGGCTGGGATGTAGTTATTGCAGCTTTACTAGGTGCTGAAGAATACGGTTTCGGT
TCTGTAGCGATGATTGCTGAAGGATGCATAATGGCTCGAGTTTGTCATACAAACAAGTGT
CCTGTAGGAGTTGCTACTCAAAAAGAAGAGTTAAGAAAAAGATTTAAAGGTATTCCAGAA
AATGTTGTAAATTTTTTCTTATATATTGCTGAAGAAGTAAGGCAGATAATGAGTAGTATT
GGAGTCTCTAATATGGAAGAACTGATTGGTAATCAAGAATTTCTTTCTGCAAGAAATATC
GGTCTTCCAAAAACTTCTAATATAGATCTTTCTTCTTTAGTACACTTAACCACTGATAGA
TCATGGTTAAAACATTTAAAAAATGCTCATAGTAATGGTTCTGTATTAGAGGACGAGTTT
TTGTCTGATACTGAATTTATAGATTCAATTAAAAATCACGAAAAATTGACTAAAGAAATT
GTGATAAAAAATACAGATAGAAGTGTTTGTGCGAAAATATCTGGCGAAATCGCAGAACTT
CATGGAAATACCGGCTTCAATGGTGAACTTAACTTAAATTTCAAAGGATATGCGGGACAA
AGCTTTGGTGCCTTTTTATTAAAGGGAATGAATGTTCAATTAATCGGAGAAGCTAATGAT
TATGTTTGTAAAGGAATGAATGGAGGTATACTCACAATAATTCCACCAAAAATAGATAAA
ATCTCCTCCGAACAAGTTATAATAGGAAATACTTGCCTTTATGGAGCAACAGGTGGGAAA
TTATTTGCTTTAGGAAAATCGGGAGAAAGATTTGCAGTAAGAAATAGTGGTGCTACAGCA
GTAACAGAGGGAGCAGGAGATCATTGTTGTGAATACATGACTGGTGGGAAAGTAGTTATT
CTAGGTTCCACAGGAAGGAATATTGGAGCGGGTATGACTGGTGGAATAGCTTTCATAATC
GATGAGAATAATGATTTAAATAATAAAGTTAATAAGGAAATAGTAAGCATTCATAAAATA
ACTTCATCAAGACAGGAAGATATTTTATTGGAAATTATTAGAGAATATCGAGCAAAAACA
AATAGCTTAAAGGCTGCCAAAATAATTGAAAATTGGTCTCATTTCAAGAATACTTTCAAA
TTAATTGTTCCCCCAAGTGAAGAAGAGATGCTTGGC
>AG-402-N23
TATCAAGATAGTTATTCCCCAAATGGAATAATTGGGGAGAAAGATGCGTGTGGAGTTGGT
TTCATAGCAAATATTAAAGGGGTAGAAAGCAATTGGATCCTAAAACAGTCCCTTAAAGGC
CTTAACTGCATGGAACACAGAGGAGGTTGTGGAGGAGATAGTGATTCAGGAGATGGAGCG
GGCATTTTATGTTCAATTCCATGGGGATATCTAGAAGAAGAAATTAATCTAAAAAATTTA
GGCATGGTTTTTATGCCTAATAAAAAAGAAAAAATTGAAGTATGTAAATCAATATGTGAT
CAAGAGGCAGAAAAATTAAAAGTCAACAAAACATCTTGGAGAAAAGTACCTGTTAATAAT
GAAATCTTAGGTCCTTTAGCTAAAGCAAATGCTCCATTCATCTGTCAGTGGATTTTATAT
AAAGATCATAAGGATGTTGAAATGCTTTTTTTTCAATTAAGGAAAAGAATTGAGAAAAAA
ATAAGAGAAACTTTTAAAAATTGTGAATTTTATTTTGCCTCACTAAGTTCTCATACAGTT
GTTTATAAAGGTATGGTTCGCTCTGAAATATTATCCGAGTTTTATCAAGATCTAAAAGAA
GAGAGTTTTAAAGTTTCATTTTCTGTTTATCATCGTAGATTTAGTACTAATACACTTCCA
AAATGGCCGCTAGCTCAACCCATGAGATTTTTGGGTCATAATGGCGAAATAAATACTCTC
TTAGGTAATATCAACTGGGCTAAAGCTTCAGAAACACATATAGATGATTTTTGGGGAAAG
TTATCTAATGAAATCAAGCCCATTGTAGATGTAAACAAAAGTGATTCATCAAATCTTGAT
GCAACCCTTGAAATCAATATCCGTTCAGGTCAGCCCATTACTGACTCATTATTAAAACTT
GTTCCTGAAGCATTTAGAGATCAACCAGAACTTGAGCAAAGAGAAGATATAAAAGCTTTT
TATGAATATTCTGCAAGCCTACAAGAAGCTTGGGATGGTCCAGCACTCCTTGTATTTGCT
GATGGAAATTTTGTCGGAGCAACGCTTGATAGAAATGGCCTAAGACCAGCAAGATATTCA
ATCACAAATGATGGTTTTGTAATAATGGGTTCTGAAACAGGAGTAGTAGATCTTGAAGAG
GAAAGAGTAATAGAAAAAGGTCGATTAGGACCGGGACAAATGTTGGCAGTTGATTTACAT
CAGAATAGAATCCTAAGAAATTGGGAAGTAAAATCTGAAGCCGCTCAAAGGCATGATTAT
AAAAATCTTCTCAGTAATAGAACTATAAAAATTGAAAATAATGAATGGGTTAAAGACTGC
AAACTAAAAGACCTTGAGTTGTTGCAACAACAAACTGCATACGGTTTTTCAGCGGAAGAT
AATGACCTCATCTTAGATTCAATGGCTTCATTAGCAAAAGAGCCTACTTATTGCATGGGC
GACGACATCCCATTAGCAGTTCTTTCATCTAAGCCACATATTTTATACGACTACTTTAAG
CAAAGATTTGCGCAAGTTACTAATCCTCCTATTGACCCTCTGAGAGAAAAACTTGTAATG
AGTTTAGAGATGCATCTAGGAGAAAGATGTACACCATTTGAAATTAAAGATGCTAAATCC
TTTGTTCATTTACAAAGTCCGATTCTTAATGAGGAAGAACTCATTTCCATCAAAAAATCA
AAAATTAAATCTCAGACAATATCAAGTTTGTTTGATTTAGAGGAAGGTATTCAAGGCTTA
GAGAACCAATTAAAAACAATCTGTAAACAGAGTGAGCTATCTATAAAAGAAGGTTGCTCT
TTAATTATTATTTCTGATAAGGGAATAAATCCTAAAAAGACTTTTATACCTCCTTTACTT
GCTGTTGGAGCAATTCATCATTATCTTCTTAAAAAAGAAATCAGGCTAAAAGCTTCTCTA
ATAATTGAGACTGGTCAATGCTGGAGCACACATCACTTAGCTTGTTTAATTGGATATGGA
GCAAGTGCAGTTTGCCCTTGGTTGACCTTCGAAGCAGGTAGACACTGGTTAAAACATCCA
AAAACACAAAAACTCATTGATAGCAAAAAAATAAATCCATTATCAATAGTTGATGTTCAA
GAAAATATTAAAAAAGCTTTAGAAGACGGTCTAAGAAAAATTCTCTCAAAAATAGGCATT
TCACTTTTATCTAGTTACCATGGTGCACAAATTTTTGAAGCTGTAGGCCTTGGATCTGAC
TTAATAAAAATTGCTTTTGATGGTACAACAAGTCGTATCGCTGGCATAACACTAAAAGAA
TTAACTAATGAAACACTTTCAATACATACGAAAGCCTATCCAGAGATCGATTTAAAGAAA
TTAGAATTTTTAGGATTTGTACAATTTAGAAATAATGGAGAATATCATTCTAATAACCCA
GAGATGTCCAAAGTTCTACATTCAGCGGTAAAACAAGGGCCAGGATACGATCATTTTGCA
ACTTACAAAAAACTTATTAGTAATAGACCGACAACATCTCTTAGAGATTTACTAACAATT
AATTCAACAAGGAAAAGTATTCCATTAGAGGAAGTTGAAAGTGTTGAATCAATTTGCAAA
AGGTTCTGTACTGGAGGAATGAGTTTAGGTGCTTTATCCAGAGAAGCGCATGAAGTTTTA
GCAGTTGCAATGAATAGAATTGGTGGAAAAAGTAATAGTGGAGAAGGGGGAGAAGATCCA
GCTCGTTTTAATGTTTTAAATGATATCGATGAAAATACTCAGTCAGCGACATTGCCATTT
ATTAAAGGCTTAGAGAATGGAGACACCGCATGCTCAGCTATTAAACAAATAGCATCAGGA
AGATTTGGAGTTACACCTGAATATCTAAGAAGTGGTAAACAACTCGAAATTAAAATGGCT
CAAGGTGCAAAACCCGGAGAGGGGGGACAATTACCTGGTCCAAAAGTTGATTCTTACATC
GCAAAACTAAGAAATAGTAAACCTGGAGTAGCTTTAATATCTCCTCCCCCACATCATGAT
ATTTATTCAATTGAAGATTTAGCTCAACTTATCCACGACTTACACCAAGTTCATCCAAAA
GCGAAAGTAAGCGTTAAACTTGTTTCTGAAATTGGTATAGGCACTATTGCTGCTGGAGTA
AGCAAAGCTAATGCAGATGTAATTCAAATATCAGGCCATGACGGAGGTACAGGTGCTTCA
CCCCTGAGTTCTATTAAACATGCAGGTTTACCATGGGAACTAGGTGTTGCTGAGGTTCAT
AAATCTCTCTTGGAGAACAACTTACGCGAAAGAGTAATTTTGAGAACTGATGGAGGTCTT
AAAACAGGCTGGGACGTAGTTATTGCAGCTTTACTAGGCGCTGAAGAATACGGTTTTGGT
TCTGTAGCGATGATTGCTGAAGGATGCATAATGGCTCGGGTTTGTCATACAAACAAGTGT
CCTGTTGGAGTTGCCACTCAAAAAGAAGAATTAAGAAAAAGATTTAAAGGTATTCCAGAA
AATGTTGTAAATTTTTTCTTGTATATTGCTGAAGAAGTAAGACAGATAATGAGTAGTATC
GGTGTTTCTAATATGGAAGAACTGATTGGTAATCAAGAATTTCTTTCTGCAAGAAATATC
GATCTGCCAAAAACTTCTAATATTGATCTTTCTTCTTTAGTACACTCAACCCCTGATAGG
TCATGGTTAAAACATTCACAAACTGCCCATAGTAATGGTTCTGTATTAGAAGACGTGTTA
TTGTCTGATACTGAATTTATAGATTCAATTAAAAATCACGAAATATTAACCAAAGAAATT
GAAATAAAAAATACAGATAGAAGTGTTTGTGCGAAAATATCAGGCGAAATCGCAGAACTT
CACGGCAACACTGGCTTCAATGGCGAACTCAACTTAAATTTTAAAGGATATGCAGGACAA
AGCTTTGGTGCCTTTTTATTGAAAGGAATGAATGTTCAATTAATCGGAGAAGCCAATGAT
TATGTTTGTAAAGGAATGAATGGAGGAATACTCACAATAATTCCACCAAAAATAGAAAAA
ACTTCCTCCGAACAGGTTATTTTAGGAAACACCTGTCTTTATGGAGCAACAGGTGGGAAA
TTATTTGCATTAGGAAAATCTGGAGAAAGATTTGCAGTAAGAAATAGTGGTGCTACAGCG
GTAACAGAAGGAGCAGGTGATCATTGTTGTGAATACATGACTGGTGGGAAAGTAGTTATT
CTAGGTTCCACAGGAAGGAATATTGGTGCAGGCATGACTGGTGGAATAGCTTTTATAATC
GATGAAAAAAACGATTTAAGTAATAAAGTTAACAAGGAAATAGTTAGCATTCATAAAATA
ACTTCATCAAAGCAGGAAGATATCTTATTGGAAATTATTAGAGAATATCGAGCAAAAACA
AATAGCTTAAAGGCTGCCAAAATAATTGAAGATTGGTCTTATTACAAGAGTACTTTTAAA
TTAATAGTTCCCCCAAGCGAAGAAGAAATGCTTGGC
>AG-402-O16
TATCAAGATAGTTATTCCCCAAATGGAATAATAGGTGAGAAAGATGCGTGTGGAGTTGGT
TTCATAGCAAATATACAAGGAATAGAAAGTAACTGGATCCTTAAACAATCCCTTAAAGGT
CTTAATTGCATGGAGCATAGAGGAGGTTGTGGAGGAGATAGTGACTCAGGAGATGGAGCA
GGCATTTTATGTTCAATTCCATGGCAATACTTAGATGAAGAAATAAATCTAAAAAATTTA
GGTATGGTTTTTATGCCGAATAAAAAAGAAAAAATTGAAGAATGTAAGTTAATTTGTGAA
GAGGAAGCAGAAAAATTAAGAGTCAACAAAACCATCTGGAGAACAGTTCCTGTTAATAAT
GAAATCTTAGGTCCTTTAGCTAGAGCAAATGCCCCATTTATAAGTCAATGGATTTTATAC
AAAAATAATCAGGATATTGAGAAGCTTTTATTCCAATTAAGAAAAAGAATTGAAAAAAAA
ATAAGAGAAACTTTTAAAAACTGTGAATTCTATTTTGCCTCACTAAGTTCTCAAACAGTT
GTATACAAGGGTATGGTTCGTTCGGAAATATTATCTGAGTTTTATCAAGATCTAAAAGAA
GAGAGTTTCAAGGTCTCATTTTCTGTTTATCATCGGAGGTTTAGTACAAATACACTTCCA
AAATGGCCTTTATCTCAGCCCATGAGATTTTTAGGTCATAACGGCGAAATAAATACACTT
TTAGGTAACATCAACTGGGCTAAAGCTTCAGAAACACATATAGATGATTTTTGGGGAGAG
TTATCCAATGAAATCAAGCCTATCGTAGATGTAAATAAAAGTGATTCATCAAATCTTGAT
GCAACCCTTGAAATTAATATTCGCTCAGGTCAACCAATAACTGATTCCTTATTAAAACTT
GTTCCTGAAGCATTTAGAGATCAACCAGAACTTGAACAGAGGGAAGATATTAAATCATTT
TATGAGTATTCTGCGAGCATACAAGAAGCTTGGGATGGACCTGCTCTCCTTGTATTCGCA
GATGGGAATTTTGTAGGGGCTACGCTTGATAGAAATGGTCTAAGGCCAGCAAGATATTCA
ATAACAAATGATGGCTTTGTAATAATGGGTTCTGAAACAGGAGTAGTAGATATTGAAGAG
GAAAGAGTAGTGGAAAAAGGTAGATTAGGACCCGGACAAATGTTGGCAGTTGATTTTCAT
CAAAATAGAATCCTAAGAAATTGGGAGGTAAAATCAGAAGCAGCTCTAAGGCATGATTAT
AAAAATCTCTTAAATAATAGAACTATAAAAATTCAAAATAGTGAGTGGTTTAAAGACTGC
AAACTAAAAGACCTTGAATTGTTACAACAACAAACTGCGTACGGTTTTTCAGCAGAAGAT
AATGATCTTATCTTAGATTCTATGGCCTTATTATCTAAAGAGCCTACTTATTGCATGGGC
GACGACATCCCATTAGCAGTACTTTCATCAAAGCCACATATTTTATATGACTATTTCAAG
CAAAGATTTGCCCAAGTTACAAATCCTCCTATTGACCCTCTTAGAGAAAAACTGGTAATG
AGTTTAGAGATGCATCTTGGAGAAAGATGTACACCATTTGAGATTAAAGATCCTAAACCT
TTTGTTCATTTACAAAGTCCAATTCTCAATGATGAAGAACTCATTTCTATTAAAAAATCA
AAAATTAAATCTCAAACAATTTCAAGTTTGTTTGATGTTGAGGAAGGTGTTCAAGGCTTA
AAGAACCAATTGAAAGCAATTTGTGAACAGAGCGAGCTCGCTATAAAAGAAGGTTGCTCT
TTAATTATTATTTCTGACAAGGGAATAAATCCTAAAAAGACTTTTATTCCTCCTTTACTT
GCTGTTGGGGCAATTCATCATTATCTTCTAAAAAAAGAAATCAGGCTAAAAGCTTCTCTA
ATTATTGAAACAGGTCAATGTTGGAGCACACACCACTTGGCTTGTTTGATTGGATATGGT
GCAAGCGCGGTTTGCCCTTGGTTGACCTTCGAAGCAGGTAGACACTGGTTAAAACATCCG
AAAACACAAAAACTCATTGATAGCAAAAAAATAAATCCATTATCAATAATTGATGTTCAA
GAAAATATTAAAAAAGCTCTTGAAGACGGTTTAAGAAAAATTCTTTCAAAAATAGGCATC
TCACTTTTGTCTAGTTACCATGGTGCACAAATTTTTGAAGCTGTAGGCCTCGGATCTGAC
TTAATAAAAATTGCTTTTGATGGTACAACAAGCCGCATCGCCGGCATAACATTAAAAGAA
TTAACTAATGAAACACTTTCAATACATACGAAAGCCTATCCAGAGATCGATTTAAAGAAA
TTAGAATTTTTAGGATTTGTACAATTTAGAAATAATGGAGAATATCATTCCAATAACCCT
GAGATGTCCAAAGTTTTACATTCAGCCGTAAAACAAGGTCCAGGATACGAACATTTTGAA
ACTTATAAAAAACTCATTAGTAATAGACCGACAACATCTCTAAGAGATTTACTAACAATT
AATTCAAATAGAAAAAGCATTCCATTAGAAGAAGTTGAAAGTGTTGAATCAATTTGCAAA
AGGTTCTGTACTGGAGGAATGAGTTTGGGTGCATTGTCGAGAGAAGCACATGAAGTGTTA
GCAGTTGCAATGAATAGAATTGGTGGAAAAAGTAATAGTGGAGAAGGTGGAGAAGATCCA
GCTCGTTTTAATGTTTTAAATGATATTGATAAAAATACTCAATCAGCGACGTTGCCATTT
ATTAAAGGTCTAGAAAATGGAGACACCGCATGCTCAGCTATTAAACAAATAGCATCAGGT
AGATTTGGAGTTACCCCTGAATACCTAAGAAGTGGTAAACAACTCGAAATTAAAATGGCT
CAAGGTGCAAAACCTGGAGAAGGGGGACAATTACCTGGACCAAAAGTTGATTCTTACATC
GCAAAACTAAGAAATAGTAAACCTGGAGTAGCCCTAATATCACCTCCCCCGCATCATGAC
ATTTATTCAATTGAAGATTTAGCCCAACTAATCCATGACTTACATCAAGTCCATCCAAAA
GCGAAAGTAAGCGTTAAGCTTGTTTCTGAAATTGGTATAGGCACTATTGCTGCTGGAGTA
AGCAAAGCTAATGCAGATGTAATTCAAATTTCAGGACATGACGGAGGTACAGGTGCTTCA
CCTCTAAGTTCTATTAAGCATGCAGGTTTACCTTGGGAATTAGGTGTTGCAGAGGTTCAT
AAATCTCTCTTAGAGAATAACTTACGTGAAAGAGTAATCTTGAGAACTGATGGAGGTCTT
AAAACAGGCTGGGATGTGATTATTGCAGCTTTACTAGGTGCTGAAGAATACGGATTCGGT
TCAGTAGCGATGATTGCTGAAGGATGCATAATGGCTCGGGTTTGTCATACAAACAAGTGT
CCTGTTGGAGTTGCCACTCAAAAAGAAGAATTAAGAAAAAGATTTAAAGGTATTCCAGAA
AATGTTGTCAATTTTTTCTTGTATATTGCTGAAGAAGTAAGACAGATAATGAGTAGTATC
GGTGTTTCTAATATGGAAGAACTGATTGGAAATCAAGAATTTCTCTCTGCAAGAAATATC
TGTCTTCCAAAAACTTCTAATATCGATCTTTCTTCTTTAGTACACTCAACCACTGATAGA
TCATGGTTAAAACATTCAAAAAATGCTCATAATAATGGTTCTGTATTAGAAGACGAGTTT
TTATCTGATACTGAATTTATAGATTCAATTAAAAATCACCAAAAATTAACCAAAGAAATT
GAGATAAAAAATACAGATAGAAGTGTTTGTGCGAAAATATCAGGCGAAATCGCAGAACTT
CATGGTAACACTGGCTTCAATGGAGAACTCAACTTAAATTTCAAAGGATATGCAGGACAA
AGCTTTGGTGCCTTTTTATTGAAGGGAATGAATGTTCAATTAGTCGGAGAAGCTAATGAT
TATGTTTGTAAAGGAATGAATGGAGGAATACTCACAATAATTCCACCAAAAATAGATAAA
ATCTCCTCCGAACAAGTCATCCTGGGAAATACTTGCCTTTATGGAGCAACAGGTGGGAAA
TTATTTGCATTAGGAAAATCGGGAGAAAGGTTTGCAGTAAGAAATAGTGGTGCTACAGCA
GTAACAGAGGGAGCAGGTGATCATTGTTGTGAATATATGACTGGTGGGAAAGTAGTTATT
CTAGGTTCCACAGGAAGGAATATTGGTGCGGGCATGACTGGTGGAATAGCTTTTATAATC
GATGAGAATAATGATTTGAGTAATAAAGTTAATAAAGAAATAGTTAGCATTCATAAAATA
GCTTCATCAAAGCAGGAAGATATCTTATTGGAAATTATTAGAGAATATCGAGCAAAAACA
AATAGCTTGAAGGCTGCCAAAATAATTGAAAATTGGTCTTATTTCAAGAGTACTTTCAAA
TTAATAGTTCCCCCAAGCGAAGAAGATATGCTTGGC
>AG-412-J13
TATCAAGATAGTTATTCCCAAAATGGAATAATTGGGGAGAAAGATGCTTGTGGTGTTGGT
TTTATAGCAAATGTAAAAGGGATAGAAAGCAACTGGATCCTTAAGCAATCACTAAAGGGC
CTTAACTGCATGGAGCACAGAGGGGGTTGTGGAGGAGATAGTGAATCAGGAGATGGAGCA
GGCATTTTATGTTCAATTCCATGGGAATACCTAGAAAAGGAAATGAATCTAAAAAATTTA
GGTATGGTTTTTATGCCTAATAAAAAAGAAAAAATTAAAGTTTGTAAATCAATATGTGAT
CAAGAAGCAGAAAAATTAAGAGTTAGCAAAACATTTTGGAGAACAGTGCCTGTTAATAAT
GAAATCTTAGGTCCTTTAGCTAAAGCAAATGCTCCATTAATATGCCAGTGGATTTTATAC
AAAGATCTTCAGGATATTGAGAGGCTTTTATTCCAATTAAGGAAAAGAATTGAAAAAAAA
ATAAGAGAAACTTTCAAAAACTGTGAATTTTATTTTGCCTCACTAAGTTCTCAAACAGTT
GTTTATAAAGGGATGGTTCGTTCAGAAATATTATCTGAGTTTTATCAAGATCTAAAAGAA
GAGAGTTTTAAAGTCTCATTTTCTGTTTATCATCGTAGATTTAGTACAAATACACTTCCA
AAATGGCCACTAGCTCAACCCATGAGATTTTTAGGGCATAATGGCGAAATAAATACTCTC
TTAGGGAATATCAACTGGGCTAAAGCTTCAGAAACACATATAGATGATTTTTGGGGAGAG
TTATCTAATGAAATAAAGCCTATTGTAGATGTAAATAAAAGTGATTCATCAAATCTTGAT
GCAACCCTTGAAATTAATATTCGTTCAGGCCAACCAATAACTGATTCATTATTAAAACTT
GTTCCTGAAGCATTTAGAGATCAACCCGAACTTGAACAGAGGGGCTACATTAAAGCATTT
TATGAGTATTCTGCGAGCCTACAAGAGGCTTGGGATGGACCTGCTCTCCTTGTATTTTCG
GATGGCAATTTTGTAGGAGCAACACTTGATAGAAATGGTCTAAGACCAGCAAGATATTCA
ATAACGAATGATGGTTTTGTAGTAATGGGTTCCGAAACAGGAGTAGTAGATCTTGATGAG
GAAACAGTAATTGAAAAAGGTCGATTAGGACCTGGACAAATGTTGGCAGTTGATTTTCAT
CAAAATAGAATCCTAAGAAATTGGGAGGTAAAATCTGAAGCAGCTAAAAGGCATGATTAT
ATAAACCTCCTCAGTCATAGAACTATAAAAATTGAAAATAGTGAATGGGTTAAAGATTGC
AAACTAAAAGACCTTGAGTTGTTACAACAACAAACTGCATATGGGTTTTCAGCGGAAGAT
AATGATCTTATCTTAGATTCAATGGCTTCATTAGCTAAAGAGCCTACTTATTGCATGGGC
GACGACATCCCATTAGCAGTTCTTTCATCTAAGCCACACATTTTATACGACTATTTCAAG
CAAAGATTTGCGCAAGTCACCAATCCTCCTATCGACCCTCTGAGAGAAAAACTTGTAATG
AGTTTAGAGATGCATCTTGGAGAAAGATGTACACCATTTGAGATCAAAGATCCTAAACCT
TTTATTCATTTACAAAGTCCGATTCTTAATGAGGAAGAACTCATTTCCATCAAAAAATCA
GAAATTAAATCTCAGACAATTTCAAGTTTGTTTGATATTGAGGAAGGTGTTCAAGGCTTA
GAGAACCAATTAAAAGCAATTTGTAAACAGAGTGAGCTTTCTATAAAAGAAGGTTGCTCT
TTAATTATCATTTCTGATAAGGGAATTAATCCTAAAAAGACTTTTATTCCTCCTTTACTG
GCTGTTGGGGCAATTCATCATTATCTTCTTAAAAAAGAAATCAGGCTAAAAGCTTCTCTA
ATAATTGAGACAGGTCAATGTTGGAGCACACATCATTTAGCTTGTTTGATTGGTTATGGT
GCAAGTGCAGTTTGCCCTTGGTTGACCTTCGAAGCAGGAAGACATTGGTTAAAACATCCA
AAAACTCAAAAACTTATAGATAGTAAAAAAATAAATTCATTTTCAATAAATGATGTACAA
GAAAATATTAAAAAAGCTCTAGAAGATGGTCTAAGAAAAATTCTTTCTAAAATAGGTATT
TCACTTTTGTCCAGTTACCATGGTGCACAAATTTTTGAAGCCGTAGGTCTTGGTTCTGAC
TTAATAGAAATTGCTTTTGATGGTACAACAAGCCGAATTGCTGGCATAACGTTAAAAGAA
TTAACTAATGAAACACTTTCAATTCATACGAAAGCCTACCCAGAGATGGATCTAAAAAAA
TTAGAATTTTTAGGATTTGTACAATTTAGAAATAATGGTGAATATCACTCTAATAACCCT
GAAATGTCCAAAGTTTTACATTCGGCTGTCAAACAACCACCAGGATACGATCATTTTGAA
ACTTACAAAAAACTCATAAGTAATAGGCCGACAACCTCTTTAAGAGATTTACTAACAATT
AGTTCAAAAAGAAAAAGCATTCCATTAGAGCAAGTTGAAAGTGTTGAATCAATTTGCAAA
AGGTTTTGCACTGGAGGAATGAGTTTAGGTGCTTTATCACGAGAAGCGCATGAAGTTTTA
GCAGTTGCAATGAATAGAATTGGTGGGAAAAGTAATAGTGGTGAAGGAGGGGAAGATCCA
GCTCGTTTTAATGTTTTAAATGATATTGACGAAAATACTCAATCAGCTACTTTGCCTTTT
ATAAAAGGTCTAGAAAATGGAGACACGGCATGCTCAGCTATTAAACAAATAGCATCGGGA
AGATTTGGAGTTACACCTGAATATCTAAGAAGTGGTAAACAACTCGAAATTAAAATGGCT
CAAGGGGCTAAACCTGGAGAAGGGGGACAATTGCCTGGTCCAAAAGTTGATTCTTACATA
GCAAAACTAAGAAATAGTAAACCTGGAGTAGCCCTCATATCCCCTCCCCCGCATCATGAT
ATTTATTCAATTGAAGATTTAGCTCAACTAATCCATGACTTACATCAAGTACATCCAAAA
GCGAAAGTAAGTGTAAAGCTTGTTTCTGAAATTGGTATAGGCACTATTGCTGCTGGAGTA
AGTAAAGCAAATGCAGATGTAATTCAAATTTCAGGACATGACGGAGGAACAGGCGCTTCA
CCTCTAAGTTCAATTAAACATGCAGGTTTACCATGGGAATTAGGAGTCGCTGAGGTTCAC
AAATCTCTATTAGAAAATAACTTACGTGAAAGAGTAATTTTGAGAACTGATGGAGGTCTT
AAAACTGGTTGGGATGTGGTTATTGCAGCTTTACTGGGTGCTGAAGAATACGGATTCGGT
TCTGTAGCGATGATCGCTGAAGGATGCATAATGGCTCGAGTTTGCCATACAAACAAGTGT
CCTGTTGGAGTAGCCACTCAAAAAGAAGAATTGAGAAAAAGATTTAAAGGGCTTCCAGAA
AATGTTGTCAATTTTTTCTTATATATCGCTGAAGAAGTAAGACAGATAATGAGTAGTATC
GGTGTTTCTAATATAGACGAACTAATTGGTAATCAAGAATTCCTTTCTAAAAGAAATATC
AGGCTTCCAAAAACTTCTAATATTGATCTTTCTTCTTTAATATCCTCAACCAATGATAGA
TCATGGTTAAAACATTCAAAAAATGCTCATAGTAATGGTTATGTATTAGAAGACGAGTTT
TTGTCTGATCCTGCGTTCATAAATTCAATTAAAAATCACGAAAAATTAACCAAAGAAATT
GAGATAAAAAATACAGACAGAAGTGTTTGTGCGAAAATATCAGGCGAAATCGCAGAACTT
CATGGAAACATTGGCTTCAATGGCGAACTTAACTTAAATTTCAAAGGATATGCAGGACAG
AGCTTTGGTGCTTTTTTATTGAAGGGAATGATTGTTCAATTAATCGGAGAAGCTAATGAT
TATGTTTGTAAAGGAATGAATGGAGGAATACTAACAATAATTCCACCAAAAATAGATAAA
ATCTCCTCCGAACAAGTGATCCTAGGAAATACTTGCCTTTATGGAGCAACAGGAGGAAAA
TTATTTGCTTTAGGAAAATCGGGAGAAAGATTTGCAGTAAGAAATAGTGGCGCCATAGCA
GTAACAGAGGGAGCAGGTGATCATTGTTGTGAATACATGACTGGAGGTAAAGTAGTTATT
CTAGGTTCCACAGGAAGGAATATTGGTGCTGGCATGACTGGTGGAATAGCTTTTATACTC
GATGAAAATAATGATTTAAGTAATAGAGTTAATAAGGAAATAGTTAGTATTCATAAAATA
ACTTCAACAAAGCAGGAAGAAATCTTATTGGAAATTATTGGAGAATATCGAGCAAAAACA
AATAGCTTAAAGGCTGCCAAAATAATTAAAAATTGGTCGCATTTCAAGAGTAATTTCAAA
TTAATAGTTCCCCCAAGCGAAGAAGAGATGCTTGGC
>AG-418-I20
TATCAAGATAGTTATTCCCCAAATGGAATAATTGGTGAAAAAGATGCGTGTGGAGTTGGT
TTTATAGCAAATATTAAAGGTTTAGAAAGCAACTGGATCCTTAAACAATCCCTAAAAGGC
CTTAACTGCATGGAGCATAGAGGAGGTTGTGGAGGTGATAGTGACTCAGGTGATGGAGCG
GGCATTTTATGTTCAATACCATGGAATTACTTAGAAAAAGAATTTAATCCCAAAAACTTA
GGCATGATTTTTATGCCTAATAAAAAAAAGAAAATTGAAGAATGTAAATCAATATGCGAG
GAGGAAGCAAAAAAATTAAGAATAAACAAAACATCTTGGAGAAGAGTTCCTGTTAATAAT
GAAATCTTAGGTCCTTTGGCTAAAGCAAATGCTCCATTTATATGTCAGTGGATTTTATTC
AAAGATCAGATTGATATTGAGAGGCTTTTATTTCAATTAAGAAAAAGAATTGAGAAAAAA
ATAAGAGAAAGTTTTAAAAACTGTGAATTTTATTTTGCCTCACTAAGTTCAAAAACAGTT
GTATATAAAGGTATGGTTCGTTCTGAAATATTATCTGAATTTTATCAGGACTTGAAAGAA
GAAAGTTTTAAAGTCTCATTTTCCGTTTACCATAGGAGGTTTAGTACTAATACACTTCCA
AAATGGCCGCTAGCTCAGCCAATGAGATTCTTAGGGCACAACGGTGAAATTAATACTCTT
TTAGGTAATATTAACTGGGCTAAAGCATCAGAAACTCATATAGATGATTTTTGGGGAGAT
TTATCTAACGAAATTAAGCCAATCGTAGATATAAATAAAAGTGATTCATCAAATCTTGAT
GCAACTCTTGAAATAAATATTCGTTCAGGTCAGCCCATTACTGACTCATTATTAAAACTT
GTTCCTGAAGCATTTAGAGATCAACCAGAGCTTGAACAGAGAGAAGATATAAAAGCTTTT
TATGAATATTCTGCAAGCCTACAAGAAGCTTGGGATGGTCCAGCGCTCCTTGTATTTGCT
GATGGGAATTTTGTGGGAGCAACGCTTGATAGAAATGGCCTGAGACCAGCAAGATATTCA
ATCACAAATGATGGTTTTGTAATAATGGGTTCTGAAACAGGAGTAGTAGATCTTGAAGAG
AAAAGAGTAATAGAAAAAGGTCGATTAGGTCCAGGACAAATGTTGGCAGTTGATTTTCAT
AAAAATAAAATCCTTAGAAATTGGGAGGTGAAATCTGAAGCAGCTAAAAGGCATGATTAT
AAAAACCTCCTTATTAATAGAACTATAAAAATTGAGAATAATGAATGGTTTAAAGACTGT
AAACTCAAAGACCTTGAGTTGTTACAACAACAAACTGCATACGGGTTTTCAGCAGAAGAT
AATGATCTTATCTTGGATTCAATGGCTTCGGTAGCAAAAGAGCCTACCTATTGCATGGGC
GATGATATCCCACTAGCAGTGCTTTCTTCAAAACCACATATTTTATACGACTATTTCAAG
CAAAGATTTGCACAAGTTACAAATCCTCCTATTGATCCTTTAAGAGAAAAATTGGTCATG
AGTTTAGAAATGCATCTTGGAGAAAGATGTACACCATTTGAGATTAAAGATCCTAAACCT
TTTGTTCATTTACAAAGTCCAATTCTCAATGAGGAAGAACTCATTTCCATTAAAAAATCA
AAAATTAAATCTCAAACAATTTCAAGTTTGTTTGATATTAAGGAAGGTGTTCAAGGCTTA
GAGAACCAATTAAAAGCAATTTGCAAACAGAGTGAGCTCTCTATAAAAGAAGGTTGCTCT
TTAATTATTATTTCTGATAAGGGTATTAATCCTACAAAGACCTTTATTCCTCCTTTACTT
GCTATTGGAGCAATTCATCATTACCTTCTAAAAAAAGAAATCAGGCTAAAAGCTTCTCTA
ATCATTGAAACAGGTCAATGTTGGAGCACACATCACCTGGCTTGCTTGATTGGTTATGGT
GCAAGCGCGGTTTGTCCTTGGTTGACCTTCGAAGCAGGTAGAAACTGGTTAAAACATCCA
AAAACACAAAAACTTATTGACAGCAAAAAAATAAATCCATTATCAATAATTAATGTTCAA
GAAAATATTAAAAAAGCTCTAGAAGACGGTCTAAGAAAAATTCTCTCGAAAATAGGCATC
TCACTTTTATCTAGTTACCATGGTGCACAAATTTTTGAAGCTGTAGGCCTTGGATCTGAC
TTAATAAAAATTGCTTTTGATGGTACAACAAGCCGTATCGCTGGCATAACATTAAAAGAA
TTAACAAATGAAACACTTTCAATACATACAAAAGCCTATCCAGAGATTGATTTAAAGAAA
TTAGAATTTTTAGGATTTGTACAATTTAGAAATAATGGAGAATATCATTCCAATAACCCA
GAGATGTCCAAAGTTTTACATTCAGCAGTAAAACAAGGGCCTGGATACGATCATTTTGAA
ATTTACAAAAAACTTATTAGTAATAGACCGACAACATCTCTAAGAGATTTACTAACAATT
AATTCACAAAGAAAAAGTATTCCATTAGAAGAAGTTGAGAGTGTTGAATCAATTTGCAAA
AGGTTCTGTACTGGAGGAATGAGTTTAGGTGCTTTATCCAGAGAAGCACATGAAGTTTTA
GCAGTTGCAATGAATAGAATTGGAGGAAAAAGTAATAGTGGAGAAGGAGGAGAAGATCCA
GCTCGTTTTAATGTTTTAAATGATATAGATGAAAATACTCAATCAGCGACGTTGCCATTT
ATTAAAGGTCTAGAGAATGGAGACACCGCATGCTCAGCTATCAAACAAATAGCATCAGGA
AGATTTGGAGTCACACCTGAATATCTAAGAAGTGGTAAACAACTCGAAATTAAAATGGCT
CAAGGTGCAAAACCCGGAGAAGGGGGACAATTGCCTGGTCCAAAAGTTGATTCTTACATC
GCAAAACTAAGAAACAGTAAGCCTGGAGTAGCTTTAATATCTCCTCCCCCGCATCATGAT
ATCTATTCAATTGAAGATTTAGCTCAACTGATCCATGACCTACACCAAGTTCATCCAAAA
GCGAAAGTAAGCGTTAAACTTGTTTCTGAAATTGGTATAGGCACTATTGCTGCTGGAGTA
AGCAAAGCCAATGCAGATGTAATTCAAATATCAGGCCATGACGGGGGTACAGGTGCTTCA
CCCCTGAGTTCTATTAAACATGCAGGTTTACCATGGGAACTAGGTGTTGCTGAGGTTCAT
AAATCTCTCTTAGAGAATAACTTACGTGAAAGAGTAATTTTGAGAACTGATGGAGGTCTT
AAAACAGGCTGGGATGTAGTTATTGCAGCTTTACTAGGTGCTGAAGAATACGGATTTGGT
TCTGTAGCTATGATTGCTGAAGGATGCATAATGGCTCGGGTTTGTCATACAAACAAGTGT
CCTGTTGGAGTCGCCACTCAAAAAGAAGAATTAAGAAAAAGATTTAAAGGTATTCCCGGA
AATGTTGTCAATTTTTTCTTGTATATTGCTGAAGAAGTAAGACAGATAATGAGTAGAATC
GGTGTTTCTAATATGGAAGAACTGATTGGTAATCAAGAATTTCTTTCTGCAAGAAATATC
GATCTTCCAAAAACTTCTAATATTGATCTTTCTTCTTTAGTACACTCAACCTCTGATAGA
TCATGGTTAAAACATTCAAAGAATGCTCATAGTAATGGTTCTGTATTAGAAGACGAATTT
TTGTATGATACTGAATTTATAGATTCAATTAAAAATCACGAAATATTAACCAAAGAAATT
GAGATAAAAAATACAGATAGAAGTGTTTGTGCGAAAATATCAGGCGAAATCGCAGAACTT
CATGGCAACACTGGCTTCAATGGCGAACTCAACTTAAATTTCAAAGGATATGCAGGACAA
AGCTTTGGTGCTTTTTTATTGAAGGGAATGAATGTTCAATTAATCGGGGAAGCTAATGAT
TATGTTTGTAAAGGAATGAATGGAGGAATACTCACAATAATTCCACCCAAAATAGATAAA
ACTTCCTCCGAACAGGTTATTTTAGGAAACACCTGTCTTTACGGAGCAACAGGTGGGAAA
TTATTTGCATTAGGGAAATCGGGCGAAAGATTTGCAGTAAGGAATAGTGGTGCTACAGCG
GTAACCGAAGGAGCAGGTGATCATTGTTGTGAATACATGACTGGAGGAAAAGTAGTTATT
CTAGGTTCCACAGGAAGGAATATTGGTGCGGGTATGACTGGTGGAATAGCTTTTATAATC
GATGAAAATAATGATTTGAGTAATAAAATTAATAAAGAAATAGTTAGCATTCATAAATTA
ACTACATCAAAGCAGGAAGATATCTTATTGGGAATTATTAGAGAATATCGAGCAAAAACA
AATAGCTTTAAAGCCGCCAAAATAATTGAAAATTGGTCTTATTATAAGAGTACTTTCAAA
TTAATAGTTCCCCCAAGCGAAGAAGAAATGCTTGGC
>AG-418-J17
TATCAAGATAGTTATTCCCCAAATGGAATAATTGGTGAGAAAGATGCGTGTGGAGTTGGT
TTCATCGCAAATATTAAGGGGTTAGAAAGCAATTGGATCCTTAAACAGTCCCTTAAAGGC
CTTAACTGCATGGAACATAGAGGAGGTTGTGGAGGAGATAGTGATTCAGGAGATGGAGCG
GGCATATTATGTTCAATTCCATGGGGATATCTAGAAGAGGAAACTAATCTAAAAAATTTA
GGCATGGTTTTTATGCCTAATAAAAAAGAAAAAATTGAACTATCTAAATCAATATGTGAT
AAAGAAGCAGAAAAATTAAAAGTCAACAAAACATCTTGGAGAAAAGTACCTGTTAATAAT
GAAATCTTAGGTCCTTTAGCTAAAGCAAATGCTCCATTCATCTGTCAGTGGATTTTATAT
AAAGATCATCAGGATGTTGAAAGGCTTTTATTCCAATTAAGGAAAAGAATTGAGAAAAAA
ATAAGAGAAACTTTCAAAAACTGTGAATTTTATTTTGCCTCACTAAGTTCTCAAACAGTT
GTTTACAAAGGTATGGTTCGCTCTGAAATACTATCCGAGTTTTATCAAGATCTAAAAGAA
GAGAGTTTTAAAGTTTCATTTTCTGTTTATCATCGAAGATTTAGTACTAATACACTTCCA
AAATGGCCGCTAGCGCAACCCATGAGATTTTTGGGTCATAATGGCGAAATAAATACTCTC
TTAGGTAATATCAACTGGGCTAAAGCTTCAGAAACACATATAGATGATTTTTGGGGAGAG
TTATCTAATGAAATCAAGCCCATTGTGGATGTAAACAAAAGTGATTCATCAAATCTTGAT
GCAACCCTTGAAATCAATATTCGTTCAGGGCAGCCCATTACTGACTCATTATTAAAACTT
GTTCCTGAAGCATTTAGAGATCAACCAGAACTTGAGCAGAGAGAAGATATAAAAGCTTTT
TATGAATATTCTGCAAGCCTACAAGAAGCTTGGGATGGTCCAGCACTCCTTGTATTTGCT
GATGGAAATTTTGTCGGGGCAACGCTTGATAGAAATGGCTTAAGACCAGCAAGATACTCA
ATCACAAATGATGGTTTTGTAATAATGGGTTCTGAAACAGGAGTAGTAGATCTTGAAGAA
GAAAGAGTAATAGAAAAAGGTCGATTAGGACCGGGACAAATGTTGGCAGTTGATTTTCAT
CAGAATAGAATCCTCAGAAATTGGGAAGTAAAATCTGAAGCCGCTCAAAGGCATGATTAT
AAAAATCTTTTCAGTAATAGAACTATAAAAATTGAAAATAATGAATGGGTCAAAGACTGC
AAACTAAAAGACCTTGAGTTGTTGCAACAACAAACTGCATACGGGTTTTCAGCGGAAGAT
AATGACCTTATCTTAGATTCAATGGCTTCATTAGCTAAAGAGCCTACTTATTGCATGGGC
GATGACATCCCATTAGCAGTTCTTTCATCTAAGCCACATATTTTATACGACTACTTTAAG
CAAAGATTTGCGCAAGTTACTAATCCTCCTATTGACCCTCTGAGGGAAAAACTTGTAATG
AGTTTAGAGATGCATCTAGGAGAAAGATGTACACCATTTGAAATTAAAGATGCTAAACCC
TTTGTTCATTTACAAAGTCCGATTCTTAATGAGGTAGAACTCATTTCCATCAAAAAATCA
AAAATTAAATCACAGACAATTTCAAGTTTGTTTGATTTAGAGGAAGGTATTGAAGGCTTA
GAGAACCAATTAAAAGCAATCTGTAAACAGAGTGAGCTGTCTATAAAAGAAGGTTGCTCT
TTAATTATCATTTCTGATAAGGGAATTAATCCTAAAAAGACTTTTATACCTCCTTTGCTT
GCTGTTGGAGCAATTCATCATTATCTTCTTAAAAAAGAAATCAGGCTAAAAGCTTCTCTA
ATAATTGAGACTGGTCAATGTTGGAGCACACATCACTTAGCTTGTTTAATTGGATATGGA
GCAAGTGCAGTTTGCCCTTGGTTGACCTTCGAAGCAGGTAGACACTGGTTAAAACATCCA
AAAACACAAAAACTCATTGATAGCAAAAAAATAAATCCATTATCAACAGTTGATGTTCAA
GAAAATATTAAAAAAGCTTTAGAAGACGGTCTAAGAAAAATTCTCTCAAAAATAGGCATC
TCACTTTTATCTAGTTACCATGGTGCACAAATTTTTGAAGCTGTAGGCCTTGGATCTGAC
TTAATAAAAATTGCCTTTGATGGCACAACAAGTCGTATAGCAGGCATAACACTAAAAGAA
TTAACTAATGAAACACTTTCAATACATACGAAAGCCTATCCAGAGATCGATTTAAAGAAA
TTAGAATTTTTAGGATTTGTACAATTTAGAAATAATGGAGAATATCATTCCAATAACCCA
GAGATGTCCAAGGTTTTACATTCAGCGGTAAAACAAGGACCAGGATACGATCATTTTGAA
ACTTACAAAAAACTTATTAGTAATAGACCGACAACATCTCTTAGAGATTTACTAACAATT
AATTCAACAAGAAAAAGTATTCCATTAGAGGAAGTTGAAAGTGTTGAATCAATTTGCAAA
AGGTTCTGTACTGGAGGAATGAGTTTAGGTGCTTTATCCAGAGAAGCGCATGAAGTTTTA
GCAGTTGCAATGAATAGAATTGGTGGAAAAAGTAATAGTGGAGAAGGAGGAGAAGATCCA
GCTCGTTTTAATGTTTTAAATGATATCGATGAAAATACTCAGTCAGCGACGTTGCCATTT
ATTAAAGGCTTAGAGAATGGAGACACCGCATGCTCAGCTATTAAACAAATAGCATCAGGA
AGGTTTGGAGTTACACCTGAATATCTAAGAAGTGGTAAACAACTCGAAATTAAAATGGCT
CAAGGTGCAAAACCCGGAGAGGGGGGACAATTACCTGGTCCAAAAGTTGATTCTTACATC
GCAAAACTAAGAAATAGTAAACCTGGAGTAGCTTTAATATCTCCTCCCCCGCATCATGAT
ATTTATTCAATTGAAGATTTAGCTCAACTTATCCACGACTTACATCAAGTTCATCCAAAA
GCGAAAGTAAGCGTTAAACTTGTTTCTGAAATTGGTATAGGCACTATTGCTGCTGGAGTA
AGCAAAGCTAATGCAGATGTAATTCAAATATCAGGCCATGACGGAGGTACAGGTGCTTCA
CCCCTGAGTTCTATTAAACATGCAGGTTTACCATGGGAACTTGGTGTTGCTGAGGTTCAT
AAATCTCTCTTAGAGAATAACTTACGCCAAAGAGTAATTTTGAGAACTGATGGAGGTCTT
AAAACAGGCTGGGACGTAGTTATTGCAGCTTTACTAGGTGCTGAAGAATACGGTTTTGGT
TCTGTAGCGATGATTGCTGAAGGATGCATAATGGCTCGGGTTTGTCATACAAACAAGTGT
CCTGTTGGAGTTGCCACTCAAAAAGAAGAATTAAGAAAAAGATTTAAGGGTATTCCAGAA
AATGTCGTCAATTTTTTCTTGTATATTGCTGAAGAAGTAAGACAGATAATGAGTAGTATG
GGTGTCTCTAATATGGAAGAACTGATTGGTAATCAAGAATTTCTTTCTGCAAGAAATATC
GATCTTCCAAAAACTTCTAATATTGATCTTTCTTCTTTAGTAGACTCAACCCCTGATAGA
TCATGGTTAAAACACTTAAAAACTGCCCATAGTAATGGTTGTGTATTAGAAGACGAGTTT
TTGTCTGATACTAAATTTATAGATTCAATTAAAAATCACGAAATATTAACCAAAGAAATT
GAGATAAAAAATACAGATAGAAGTGTTTGTGCGAAAATATCAGGCGAAATCGCAGAACTT
CACGGCAACACTGGCTTCAATGGCAAACTCAACTTAAATTTCAAAGGATATGCAGGACAA
AGCTTTGGTGCCTTTTTATTGAAGGGAATGAATGTTCAATTAATCGGAGAAGCTAATGAT
TATGTTTGTAAAGGAATGAATGGAGGCATACTCACAATTATTCCACCAAAAATAAATGAA
ATCTCCTCCGAACAAGTCATTTTAGGAAACACCTGTCTTTATGGAGCAACAGGTGGAAAA
TTATTTGCATTAGGAAAATCGGGAGAAAGATTTGCGGTTAGAAATAGTGGTGCTACAGCG
GTAACAGAAGGAGCAGGTGATCATTGCTGTGAATATATGACTGGTGGGAAAGTAGTTATA
CTAGGTTCCACAGGAAGGAATATTGGTGCAGGCATGACTGGTGGAATAGCTTTTATAATC
GATGAAAATAATGATTTAATTAACAAAGTAAATAAAGAAATAGTAAGCATTCATCAAATA
ACTTCATCAAAACAGGAAAATATCTTATTGGAAATTATTAGAGAATATCAAGCAAAAACA
AATAGCTTAAAGGCTGCCAAAATAATTGAAAATTGGTCCTATTTTAAGAGTACTTTCAAA
TTAATTGTTCCCCCAAGCGAAGAAGAGATGCTTGGT
>AG-418-O02
TATCAAGATAGTTATTCCCCAAATGGAATAATTGGGGAAAAAGATGCGTGTGGAGTTGGT
TTCGTAGCAAATGTTGAAGGGATAGAAAGCAACTGGATCCTTAAACAATCTCTAAAGGGC
CTCAACTGCATGGAGCATAGAGGAGGTTGTGGAGGAGATAGTGACTCAGGAGATGGAGCA
GGCATTTTATGTTCAATTCCATGGGGATATTTAGAAGAGAAAATTAATCTAAAAAATTTA
GGTATGGTTTTTATGCCTAATAAAATAGATAAAATTGAAATATGTAAATCAATATGTGAT
GAAGAAGCAGAAAAATTAAAAGTCAACAAAACATCTTGGAGAACAGTACCTGTTAATAAT
GAAATCTTAGGTCCTTTAGCTAAAGCAAATGCTCCATTCATCTGTCAGTGGATTTTATAT
AAAAATCATAAGGATGTTGAAAAGATTTTATTCCAATTAAGGAAAAGAATTGAGAAAAAA
ATAAGAGAAACTTTCAAAAACTGTGAATTTTATTTTGCCTCACTAAGTTCTCAAACAGTT
GTTTATAAAGGTATGGTTCGCTCTGAAATATTATCCGAGTTTTATCAAGATCTAAAAGAA
GAGAGTTTTAAAGTTTCATTTTCTGTTTATCATCGTAGATTTAGTACTAATACACTTCCA
AAATGGCCACTAGCTCAGCCCATGAGATTTTTGGGTCATAATGGTGAAATAAATACTCTC
TTAGGCAATATTAATTGGGCTAAAGCTTCAGAAACACATATAGATGATTTTTGGGGAGAG
TTATCTAATGAAATTAAGCCCATTGTAGATGTAAACAAAAGTGATTCATCAAATCTTGAT
GCAACCCTTGAAATCAATATTCGTTCAGGTCAGCCAATTACTGACTCATTATTAAAACTT
GTTCCTGAAGCATTTAGAGATCAACCAGAACTTGAGGAGAGAGAGTATATAAAGGCTTTT
TATGAATATTCTGCAAGCCTACAAGAAGCTTGGGATGGTCCAGCACTCCTTGTATTTGCT
GATGGAAATTTTGTCGGAGCAACGCTTGATAGAAATGGCCTAAGACCAGCAAGATATTCA
ATCACAAATGATGGTTTTGTAATAATGGGTTCTGAAACAGGAGTAGTAGATCTTGAAGAA
GAAAGAGTAATAGAAAAAGGTCGATTAGGACCGGGACAAATGTTGGCAGTTGATTTTCAT
GAGCATAGAATCCTAAGAAATTGGGAAGTAAAATCTGAAGCCGCTCAAAGGCATGATTAT
AAAAATCTCCTCAGTAATCGAACTATAAAAATTGAAAATAATGAATGGGATAAAGACTGC
AAACTAAAAGACCTTGAGTTGTTGCAACAACAAACTGCATACGGGTTTTCAGCTGAAGAT
AATGACCTTATCTTAGATTCAATGGCTTCATTAGCTAAAGAGCCTACTTATTGCATGGGC
GACGACATCCCATTAGCAGTTCTTTCATCTAAGCCACATATTTTATACGACTACTTTAAG
CAAAGATTTGCGCAAGTTACTAATCCTCCTATTGACCCTCTGAGAGAAAAACTTGTAATG
AGTTTAGAGATGCATCTAGGAGAAAGATGTACGCCATTTGAAATTAAAGATGCTAAACCT
TATATTCATTTACAAAGTCCGATTCTTAATGAGGAAGAACTAATTTCCATCAAAAAATCA
AAAATTAAATCTCAGACAATTTCAAGTTTGTTTGATTTAGAGGAAGGTATTCAAGGCTTA
GAAAACCAATTAAAACTAATCTGTAAACAGAGTGAGCTGGCTATAAAAGAAGGTTGCTCT
TTAGTTATCATTTCTGATAAGGGAATTAATCCTAAAAAGACTTTCATACCCCCTTTACTT
GCTGTTGGAGCAATTCATCATTATCTTCTTAAAAAAGAAATCAGGCTAAAAGCTTCTTTA
ATAATTGAGACCGGTCAATGTTGGAGCACACATCACTTAGCTTGTTTAATTGGATATGGA
GCAAGTGCAGTTTGCCCTTGGTTGACTTTCGAAGCTGGTAGACACTGGTTAAAACATCCA
AAAACACAAAAACTCATTGATAGCAAAAAAATAAATCCATTATCAATAGTTGATGTTCAA
GAAAATATCAAAAAAGCTCTAGAAGACGGTCTAAGAAAAATTCTCTCAAAAATAGGTATT
TCACTTTTATCTAGTTACCATGGTGCACAAATTTTTGAAGCTGTAGGCCTTGGATCTGAC
TTAATAAAAATTGCTTTTGATGGTACAACAAGTCGTATCGCTGGCATAACATTAAAAGAA
TTAACTAATGAAATACTTTCAATACATACGAAAGCCTATCCAGAGATCGATTTAAAAAAA
TTAGAATTTTTAGGATTTGTACAATTTAGAAATAATGGAGAATATCATTCCAATAACCCA
GAAATGTCCAAAGTTTTACATTCGGCGGTAAAACAAGGGCCAGGATACGATCATTTTGAA
ACTTACAAAAAACTTATTAGTAATAGACCGACAACGTCGCTTAGAGATTTACTAACAATT
AATTCAAAAAGAAAAAGTATTCCATTAGAGGAAGTTGAAAGTGTTGAATCAATTTGCAAA
AGGTTCTGTACTGGAGGAATGAGTTTAGGTGCTTTATCCAGAGAAGCCCATGAAGTTTTA
GCAGTTGCAATGAATAGAATTGGTGGAAAAAGTAATAGTGGAGAAGGGGGAGAAGATCCA
GCTCGTTTTAATGTTTTAAATGATATCGATGAAAATACTCAATCAGGGACTTTGCCATTT
ATTAAAGGCTTAAAGAATGGAGACACCGCATGCTCCGCTATTAAACAAATAGCATCAGGA
AGATTTGGAGTTACTCCTGAATATCTAAGAAGTGGTAAACAACTCGAAATTAAAATGGCT
CAAGGTGCAAAACCCGGAGAGGGGGGACAATTACCTGGTCCAAAAGTTGATTCTTACATT
GCAAAACTAAGAAATAGTAAACCTGGAGTAGCTTTAATATCTCCTCCCCCGCATCATGAT
ATTTATTCAATTGAAGATTTAGCTCAACTTATCCACGACTTACACCAAGTGCACCCAAAA
GCGAAAGTAAGCGTTAAACTGGTCTCTGAAATTGGTATAGGTACTATTGCTGCTGGAGTA
AGCAAAGCTAATGCGGATGTAATTCAAATATCAGGCCATGACGGAGGTACAGGTGCTTCA
CCTCTGAGTTCTATTAAACATGCAGGTTTACCATGGGAACTTGGTGTTGCTGAGGTTCAT
AAATCTCTCTTAGAGAATAACTTACGCGAAAGAGTAATTTTGAGAACTGATGGAGGTCTT
AAAACAGGCTGGGACGTAGTTATTGCAGCTTTACTAGGTGCTGAAGAATACGGTTTTGGT
TCTGTAGCGATGATTGCTGAAGGATGCATAATGGCTCGGGTTTGTCATACAAACAAGTGT
CCTGTTGGAGTTGCCACTCAAAAAGAAGAATTAAGAAAAAGATTTAAAGGTATTCCAGAA
AATGTCGTCAATTTTTTCTTGTATATTGCTGAAGAAGTAAGACAGATAATGAGTAGTATC
GGTGTTTCTAATATGGAAGAACTGATTGGTAATCAAGAATTTCTTTCTGCAAGAAATATC
GATCTTCCAAAAACTTCTAATATTGATCTTTCTTCTTTAGTACACTCAACCCCTGACAGA
TCATGGTTACAACATTTAAAAACTGCCCATAGTAATGGTTTTGTATTAGAAGACGAGTTT
TTGTCTGATACTAAATTTATAGATTCAATTAAAAATCACGAAATATTAACCAAAGAAATT
GAGATAAAAAATACAGATAGAAGTGTTTGTGCGAAAATATCTGGCGAAATCGCAGAACTT
CACGGCAACACTGGCTTCAATGGCGAACTCAACTTAAATTTCAAAGGATATGCAGGACAA
AGCTTTGGTGCCTTTTTATTGAAGGGAATGAATGTTCAATTAATCGGAGAAGCTAATGAT
TATGTTTGTAAAGGAATGAATGGAGGAATACTCACAATAATTCCACCAAAAATAAATGAA
ATCTCCTCCGAACAAGTCATCTTAGGAAATACTTGTCTTTATGGAGCAACAGGTGGAAAA
TTATTTGCATTAGGAAAATCGGGAGAAAGATTTGCGGTTAGAAATAGTGGTGCTACAGCG
GTAACAGAAGGAGCAGGTGATCATTGTTGTGAATACATGACTGGTGGGAAAGTAGTTATT
CTAGGTTCCACAGGAAGAAATATTGGTGCGGGCATGACTGGTGGAATAGCTTTTATAATC
GATGAAAATAATGATTTAAGTAATAAAGTAAATAAAGAAATAGTAAGCATTCATCAAATA
ACTTCATCAAAGCAGGAAAATATCTTATTGGAAATTATTAGAGAATATCAAGCAAAAACA
AATAGCTTAAAGGCTGCCAAAATAATTGAAAATTGGTCTCATTTTAAGAGTACTTTCAAA
TTGATTGTCCCCCCAAGCGAAGAAGAGATGCTTGGT
>AG-418-O03
TATCAAGATAGTTATTCCCCAAATGGAATAATTGGGGAAAAAGATTCCTGTGGAGTGGGT
TTCGTAGCACATGTCAAAGGTATAGAAAGCAACTGGATCCTTAAACAATCACTAAAGGGT
CTTAACTGTATGGAGCATAGAGGAGGTTGTGGAGGAGATAGTGACTCAGGTGATGGAGCA
GGGATTTTATGTTCGATTCCATGGGAATACCTAGAAGAGGAAATGGATCTAAAAAATTTA
GGCATGGTTTTTATGCCTAATAAAAAAGAGAAAATTGAAAAATGTAAATCAATATGTGAT
CAAGAGGCAGAAAAATTAAAAATTAACAAAACATCTTGGAGAACAGTACCTGTTAATCAT
GAAATCTTAGGTCCTTTAGCTAAATCAAATGCTCCTTTCATCTGTCAGTGGTTTTTATAT
AAAGATCATCAGGATATTGAGAGGCTTTTATTTCAATTAAGAAAAAGAATTGAAAAAAAA
ATAAGAGAAACTTTTAAAAACTGTGAATTTTATTTTGCCTCACTAAGTTCTCAAACAGTT
GTTTATAAAGGCATGGTACGTTCTGCAATATTATCTGAGTTTTATCAAGATCTAAAAGAA
GAGAGTTTTAAAGTATCATTTTCTGTTTATCATCGTAGATTTAGCACCAATACACTTCCA
AAATGGCCACTAGCTCAGCCCATGAGATTTTTAGGTCATAATGGCGAAATAAATACTCTC
TTAGGCAATATCAATTGGGCCAAAGCTTCAGAAACACATATAGATGATTTTTGGGGAGAG
TTATCTAATGAAATCAAGCCCATTGTAGATGTAAACAAAAGTGATTCATCAAATCTTGAT
GCAACCCTCGAAATTAATATTCGCTCAGGCCAACCAATAACTGATTCATTATTAAAACTT
GTTCCTGAAGCATTTAGAGATCAACCAGAACTTGAACAAAGAGAAGACATTAAATCTTTT
TATGAGTATTCTGCGAGCCTACAAGAAGCTTGGGATGGACCTGCTCTGCTTGTATTTGCA
GATGGAAATTTTGTAGGAGCAACGCTTGATAGAAATGGCCTAAGACCAGCAAGATATTCA
ATCACAAATGATGGTTTCGTAATAATGGGTTCCGAAACAGGAGTCGTAGATCTTGAAGAG
GAGAGAGTGATAGAAAAAGGTAGATTAGGACCGGGACAAATGTTGGCAGTTGATTTTCAT
CAGAATAGAATCCTAAGAAATTGGGAAGTAAAATCTGAAGCAGCTAAAAGGCATGATTAT
AAACATCTGCTCAGTCATAGAACTATAAAAATTGAAAATAACCAATGGGTTAAAGACTGC
AAACTAAAAGACCTTGAGTTGTTGCAACAACAAACTGCATACGGCTTTTCAGCGGAAGAT
AATGATCTTATCTTAGATTCAATAGCTTCATTAGCTAAAGAGCCTACTTATTGCATGGGC
GACGACATCCCATTAGCAGTTCTTTCATCTAAGCCACACATTTTATACGACTACTTTAAG
CAAAGATTTGCGCAAGTTACTAATCCTCCTATTGACCCTCTGAGAGAAAAACTTGTCATG
AGTTTAGAGATGCATCTAGGAGAAAGATGTACACCATTTGCAATTAAAGATCCTAAACCT
TTTATTCATTTACAAAGTCCGATTCTTAATGAGGAAGAACTCGTTTCCATCAAAAAATCA
AAAATTAAATCTCAGACAATTTCAAGTTTGTTTGATATAGAGGAAGGTATTCAAGGCTTA
GAGAACCAATTAAAAGCAATTTGTAAACAGAGTGAGCTGTCTATAAAGGAAGGTTGCTCT
TTAATTATCATTTCTGATAAGGGAATTAATCCTAAAAAGACTTTTATACCTCCTTTACTT
GCTGTTGGGGCAATTCATCATTATCTTCTTAAGAAAGAAATCAGGCTAAAAGCTTCTCTA
ATAATTGAGACCGGTCAATGTTGGAGCACACATCACTTAGCTTGTTTAATTGGATATGGT
GCAAGTGCAGTTTGCCCTTGGTTGACCTTCGAAGCAGGTAGACACTGGTTAAAACATCCA
AAAACACAAAAACTCATTGATAGCAAAAAAATAAATCCATTATCAATAATTGATGTTCAA
GTAAATATTAAAAAAGCTCTAGAAGACGGTCTAAGAAAAATTCTCTCAAAAATAGGCATC
TCACTTTTATCTAGTTACCATGGTTCACAAATTTTTGAAGCTGTAGGCCTTGGATCTGAC
TTAATAAAAATTGCTTTTGATGGTACAACAAGCCGTATCGCTGGCATAACATTAAAAGAA
TTAACTAATGAAACACTTTCAATACATACAAAAGCCTATCCAGAGATCGATTTAAAGAAA
TTAGAATTTTTAGGATTTGTACAATTTAGAAATAATGGAGAATATCATTCCAATAACCCA
GAGATGTCCAAAGTTTTACATTCAGCGGTAAAACAAGGACCAGGAAACGATCATTTTGAA
ACTTACAAAAAACTTATTAGTAATAGACCGACAACATCTCTAAGAGATTTACTAACAATT
AATTCAAAAAGAAAAAGTATTCCATTAGAGGAAGTTGAAAGTATTGAATCAATTTGCAAA
AGGTTCTGTACTGGAGGAATGAGTTTAGGTGCTTTATCCAGAGAAGCGCATGAAGTTTTA
GCAGTTGCAATGAATAGAATTGGTGGCAAAAGTAATAGTGGAGAAGGGGGAGAAGATCCA
GCTCGTTTTAATGTTTTAAATGATATCGATGAAAATACTCAATCAGCAACCTTGCCATTT
ATTAAAGGTTTAGAGAATGGAGACACCGCATGCTCAGCTATTAAACAAATAGCATCAGGA
AGATTTGGAGTTACTCCTGAATATCTAAGAAGTGGTAAACAACTCGAAATAAAAATGGCC
CAAGGTGCAAAACCTGGAGAAGGTGGACAATTGCCTGGTCCAAAAGTTGATTCTTACATA
GCAAAACTAAGAAATAGTAAACCTGGAGTAGCTTTAATATCTCCTCCCCCACATCATGAT
ATTTATTCAATTGAAGATTTAGCTCAACTTATCCACGACTTACACCAAGTTCATCCAAAA
GCGAAAGTAAGCGTTAAACTTGTTTCTGAAATTGGTATAGGTACTATTGCTGCTGGAGTA
AGCAAAGCTAATGCAGATGTAATTCAAATATCAGGACATGACGGAGGTACAGGTGCTTCA
CCGCTGAGTTCTATTAAACATGCAGGTTTACCATGGGAACTAGGTGTTGCTGAGGTTCAT
AAATCTCTCTTAGAGAATAACTTACGAGAAAGAGTAATTTTGAGAACTGATGGAGGTCTT
AAAACAGGCTGGGATGTAGTTATTGCAGCTTTACTAGGTGCTGAAGAATACGGTTTTGGT
TCTGTTGCGATGATTGCTGAAGGATGCATAATGGCTCGGGTTTGTCATACAAACAAGTGT
CCTGTTGGAGTTGCCACTCAAAAAGAAGAATTAAGAAAAAGATTTAAAGGTATTCCAGAA
AATGTTGTCAATTTTTTCTTGTATGTTGCTGAAGAAGTAAGACAGATAATGAGTAGTATC
GGTGTTTCTAATATGGAAGAACTAATTGGTAATCAAGAATTTCTTTCTGCAAGAAATATC
GATCTTCCAAAAACTTCTAATATTGATCTTTCTTCTTTAGTACACTCAACCACTGATAGA
TCATGGTTAAAACATTCAAATACTGCCCATAGTAATGGTTCTGTATTAGAAGACGAGTTT
TTGTCTGATACTGAATTTATAGATTCAATTAAAAATCACAAAATATTAATCAAAGAAATT
GAGATAAAAAATACAGATAGAAGTGTTTGTGCAAAAATATCAGGCGAAATCGCAGAGCTT
CACGGCAATACTGGCTTCAATGGTGAACTCAACTTAAATTTCAAAGGATATGCAGGACAA
AGCTTTGGTGCCTTTTTATTGAAGGGAATGAATGTTCAATTAATCGGAGAAGCTAATGAT
TATGTTTGTAAAGGAATGAATGGAGGAATACTCACAATAATTCCACCAAAAATAGATGAA
ACTTCCTCCGATCAGGTTATTTTAGGAAACACCTGTCTTTATGGAGCAACAGGTGGGAAA
TTATTTGCATTAGGAAAATCGGGGGAAAGATTTGCAGTAAGAAATAGTGGGGCTACAGCA
GTAACAGAAGGAGCAGGAGATCATTGTTGTGAATACATGACTGGTGGGAAAGTAGTTATT
CTTGGTTCCACGGGGAGAAATATTGGGGCGGGCATGACTGGTGGAATAGCTTTTATAATC
GATGAGAAGAACGATTTAAGTAATAAAGTTAACAAGGAAATAGTTAGCATTCATAAAATA
ACTTCATCAAAGCAGGAAGATATCTTATTGGAAATTATTAGACAATATCGAGCAAAAACA
AATAGCTTAAAGGCTGCCAAAATAATTGAAAACTGGTCTTATTATAAGAGTACTTTTAAA
TTAATAGTTCCCCCAAGCGAAGAAGAAATGCTTGGC
>AG-418-P06
TATCAAGATAGTTATTCCCCAAATGGAATAATTGGTGAGAAAGATGCGTGTGGAGTTGGT
TTCATAGCAAATGTTGAAGGAATAGAAAGCAACTGGATCCTTAAACAATCACTAAAGGGT
CTTAACTGCATGGAGCATAGAGGAGGTTGCGGAGGAGATAGTGACTCAGGAGATGGAGCA
GGGATTTTATGTTCAATTCCATGGGAATATCTAGAAGAGGAAATTAATCTAAAAAATTTA
GGTATGATTTTTATGCCTAATAAAAAAGAAAAAATTGAAGTATGTAAATCAATATGTGAT
CAAGAAGCAGAAAAATTAAAAGTCAACAAAACATCTTGGAGAATAGTCCCTGTTAACAAT
GAAATCTTAGGTCCTTTAGCTAAAGCAAATGCTCCATTTATATGTCAATGGATTTTATAT
AAAGATCATCAGGATGTCGAAAGGCTTTTATTCCAACTAAGGAAAAGAATTGAGAAAAAA
ATAAGAGAAACTTTCAAAAACTGTGAATTTTATTTTGCCTCACTAAGTTCTCAAACAGTT
GTTTATAAAGGTATGGTTCGCTCTGAAATATTATCCGAGTTTTATAAAGATCTAAAAGAA
GAGAGTTTTAAAGTTTCATTTTCTGTTTATCATCGTAGATTTAGTACTAATACACTTCCA
AAATGGCCGCTAGCTCAACCTATGAGATTTTTGGGTCATAATGGCGAAATAAATACTCTC
TTAGGAAATATCAACTGGGCTAAAGCTTCAGAAACACATATAGATGATTTTTGGGGAGAG
TTATCTAATGAAATCAAGCCCATTGTAGATTTAAACAAAAGTGATTCATCAAATCTTGAT
GCAACCCTTGAAATCAATATTCGTTCAGGTCAGCCCATTACTGACTCATTATTAAAACTT
GTTCCTGAAGCATTTAGAGATCAACCAGAACTTGAGCAGAGAGAAGATATAAGAGCTTTT
TATGAATATTCTGCAAGCCAACAAGAAGCTTGGGATGGTCCAGCACTCCTTGTATTTGCT
GATGGAAATTTTGTCGGAGCAACGCTTGATAGAAATGGCCTAAGACCAGCAAGATATTCA
ATCACAAATGATGGTTTTGTAATAATGGGTTCTGAAACAGGAGTAGTAGATATTGAAGAA
GAAAGAGTAGTAGAAAAAGGTCGATTAGGACCAGGACAAATGCTGGCAGTTGATTTTCAT
CAGAATAGAATTCTCAGAAATTGGGATGTTAAATCTGAAGCAGCTCAAAGGCATGATTAT
AAAAATCTTCTCAGTAATAGAACTATAAAAATTGAAAATAGCGAATGGGTTAAAGACTGC
AAACTAAAAGACCTTGAGTTGTTGCAACAACAAACTGCATACGGGTTTTCAGCGGAAGAT
AATGACCTTATCTTAGATTCAATGGCTTCATTAGCTAAAGAGCCTACTTATTGCATGGGC
GACGACATCCCATTAGCAGTTCTTTCATCTAAGCCTCATATTTTATACGACTACTTTAAG
CAAAGATTTGCGCAAGTTACTAATCCTCCTATTGACCCTCTGAGAGAAAAACTTGTAATG
AGTTTAGAGATGCATCTAGGAGAAAGATCTACACCATTTGAAATTAAAGATGCTAAACCC
TTTGTTCATTTACAAAGTCCGATTCTTAATGAGAAGGATCTCATTTCTATCAAAAAAACA
AAAATTAAATCTCAAACAATTTCAAGTTTGTTTGATTTAGAGGAAGGTATTCAAGGCTTA
GAGAACCAATTAAAAGCAATCTGTAAACAGAGTGAGCTTTCTATAAAAGAAGGTTGCTCT
TTAATTATCATTTCAGATAAAGGAATTAATCCTAAAAAGACTTTTATACCTCCTTTACTT
GCTGTTGGAGCAATTCATCATTATCTTCTTAAAAAAGAAATCAGGCTAAAAGCTTCTCTA
ATAATTGAGACTGGTCAATGTTGGAGCACACATCACTTAGCTTGTTTAATTGGATATGGA
GCAAGTGCTGTTTGCCCTTGGTTGACCTTCGAAGCAGGTAGACACTGGTTAAAACATCCA
AAAACACAAAAACTTATTGATAGCAAAAAAATAAATCCATTATCAATAGTTGATGTTCAA
GAAAATATTAAAAAAGCTTTAGAAGATGGTCTAAGAAAAATTCTCTCAAAAATTGGCATC
TCACTGTTATCTAGTTACCATGGTGCACAAATTTTTGAAGCTGTAGGCCTTGGATCTGAC
TTAATAAAAATTGCTTTTGATGGTACAACAAGTCGTATCGCTGGCATAACGTTAAAAGAA
TTAACCAATGAAACACTTTCAATTCATACGAAAGCCTATCCAGAGATCGATTTAAAGAAA
TTAGAATTTTTAGGATTTGTACAATTTAGAAATAATGGAGAATATCATTCCAATAACCCA
GAGATGTCTAAAGTTTTACATTTAGCGGTAAAACAAGGGCCAGGATACGATCATTTTGAA
ACTTACAAAAAACTTATTAGTAATAGACCCACAACATCTCTTAGAGATTTACTAACAATT
AATTCAACAAGAAAAAGTATTCCATTAGAGGAAGTTGAAAGTGTTGAATCAATTTGCAAA
AGGTTCTGTACTGGAGGAATGAGTTTAGGTGCTTTATCCAGAGAAGCGCATGAAGTTTTA
GCAGTTGCCATGAATAGAATTGGTGGGAAAAGTAATAGTGGAGAAGGGGGAGAAGATCCA
GCTCGTTTTAATATTTTGAATGATATCGATGAAAATACTCAGTCAGCGACGTTGCCATTT
ATTAAAGGCTTAGAGAATGGAGACACCGCATGCTCAGCTATTAAACAAATAGCATCAGGA
AGATTTGGAGTTACACCTGAATATCTAAGAAGTGGTAAACAACTTGAAATTAAAATGGCT
CAAGGTGCAAAACCCGGAGAGGGGGGACAATTACCTGGTCCAAAAGTTGATTCTTACATC
GCAAAACTAAGGAATAGTAAACCTGGAGTAGCTTTAATATCCCCTCCCCCGCATCATGAT
ATTTATTCAATTGAAGATTTAGCTCAACTTATCCATGACTTACACCAAGTTCATCCAAAA
GCGAAAGTAAGCGTTAAACTTGTATCTGAAATTGGTATAGGTACTATTGCTGCTGGAGTA
AGCAAAGCTAATGCAGATGTAATTCAAATATCAGGCCATGACGGAGGGACAGGTGCTTCC
CCCCTGAGTTCTATTAAACATGCAGGTTTACCATGGGAATTAGGTGTTGCTGAGGTTCAC
AAATCTCTCTTAGAGAATAACTTACGCGAAAGAGTAATTTTGAGAACTGATGGAGGTCTT
AAAACAGGTTGGGATGTTGTTATTGCAGCTTTACTAGGTGCTGAAGAATACGGTTTTGGT
TCTGTAGCGATGATAGCCGAAGGATGCATAATGGCTCGGGTTTGTCATACAAACAAGTGT
CCTGTTGGAGTTGCCACTCAAAAAGAAGAATTAAGAAAAAGATTTAAAGGTATTCCAGAA
AATGTTGTCAATTTTTTCTTGTATATTGCTGAAGAAGTAAGACAGATAATGAGTAGTATC
GGTGTTTCTAATATGGAAGAACTGATTGGTAATCAAGAATTTCTTTCTGCAAGAAATATC
GATCTTCCAAAAACTTCTAATATTGATCTTTCTTCTTTAGTACACTCAACCCCTGATAGA
TCTTGGTTAAAACATTCAAAAACTGCCCATAGTAATGGTTCTGTATTAGAAGACGAGTTT
TTGTCTGATACTGAATTTATAGATTCAATTAAAAATCACGAAATATTAACCAAAGAAATT
CAGATAAAAAATACAGATAGAAGTGTTTGTGCGAAAATATCAGGCGAAATCGCAGAACTT
CACGGCAACACTGGCTTCAATGGCGAACTCAACTTAAATTTCAAAGGATATGCAGGACAA
AGCTTTGGTGCCTTTTTATTGAAGGGAATGAATGTTCAATTAATCGGAGAAGCAAATGAT
TATGTTTGTAAAGGAATGAATGGAGGAATACTCACAATAATTCCACCAAAAACAGAAAAA
ACTTCATCCGAACAGGTTATTTTGGGAAACACCTGTCTTTATGGAGCAACAGGTGGGAAA
TTATTTGCATTAGGAAAATCAGGAGAAAGATTTGCAGTAAGAAATAGTGGTGCTACAGCG
GTAACAGAAGGAGCAGGGGATCATTGTTGTGAATACATGACTGGTGGGAAAGTAGTTATT
CTAGGTTCCACAGGAAGGAATATTGGTGCGGGCATGACGGGTGGGATAGCTTTTATAATC
GATGAGAAGAACGATTTAAGTAATAAAGTTAACAAGGAAATAGTTAGCATTCATAAAATA
ACTTCATCAAAGCAGGAAAATATCTTATTGGAAATTATTAGAGAATATCGAGCAAAAACA
AATAGCTTAAAGGCTGCCAAAATAATTGAAAATTGGTCTTATTACAAGAGTACTTTCAAA
TTAATAGTTCCCCCAAGCGAAGAAGAAATGCTTGGC
>AG-418-P13
TATCAAGATAGTTATTCCCCTAATGGAATAATTGGGGAGAAAGATGCCTGCGGAGTTGGT
TTCATAGCAAATATTAAAGGGGTAGAAAGCAATTGGATCCTAAAACAGTCCCTTAAAGGC
CTTAACTGCATGGAACATAGAGGAGGTTGTGGAGGAGATAGTGATTCAGGAGATGGAGCG
GGCATTTTATGTTCAATTCCATGGGGATATCTAGAAGAAGAAATTAATCTAAAAAATTTA
GGTATGGTTTTTATGCCCAATAAAAAAGAAAAAATTGAAGTATGTAAATCAATATGTGAT
CAAGAAGCAGAAAAATTAAAAGTCAACAAAACATCTTGGAGAAAAGTACCTGTTAATAAT
GAAATCTTAGGCCCTTTAGCTAAAGCAAATGCTCCATTCATCTGTCAGTGGATTTTATAT
AAAGATCATCAGGATGTTGAAAGGCTTTTATTTCAATTAAGAAAAAGAATTGAGAAAAAA
ATAAGAGAAACTTTCAAAAACTGTGAATTTTATTTTGCCTCACTAAGTTCTCAAACAGTT
GTTTATAAAGGTATGGTTCGTTCTGAAATATTATCCGAGTTTTATCAAGACTTAAAAGAA
GAGAGTTTTAAAGTTTCATTTTCTGTTTACCATCGTAGATTTAGTACTAATACACTTCCA
AAATGGCCGCTAGCTCAACCCATGAGATTTTTGGGTCATAATGGCGAAATAAATACTCTA
TTAGGTAATATCAACTGGGCTAAAGCTTCAGAAACACATATTGATGATTTTTGGGGAGAG
TTATCTAATGAAATCAAGCCCATTGTAGATGTAAACAAAAGTGATTCATCAAATCTTGAT
GCAACCCTTGAAATCAATATTCGTTCAGGTCAGCCCATTACTGACTCATTATTAAAACTT
GTTCCTGAAGCATTTAGAGATCAACCAGAACTTGAGCAGAGAGAAGATATAAAAGCTTTT
TATGAATATTCTGCAAGCCTACAAGAAGCTTGGGATGGTCCAGCACTCCTTGTATTTGCT
GATGGAAATTTTGTCGGAGCAACGCTTGATAGAAATGGCCTAAGACCAGCAAGATATTCA
ATCACAAATGATGATTTTGTAATAATGGGTTCTGAAACAGGAGTAGTAGATCTTGAAGAA
GAAAGAGTAATAGAAAAAGGTCGATTAGGACCGGGACAAATGCTGGCAGTTGATTTTGAT
CAGAATAGAATCCTAAGAAATTGGGAAGTAAAATCTGAAGCCGCTCAAAGGCATGATTAT
AAAAAGCTTCTAAGTAATAGAACTATTAAAATTGAAAATAATGAATGGGTTAAAGACTGC
AAACTTAAAGACCTTGAGTTGTTGCAGCAACAAACTGCATACGGTTTTTCAGCGGAAGAT
AATGACCTTATCTTAGATTCAATGGCTTCATTAGCTAAAGAGCCTACTTATTGCATGGGC
GACGACATCCCATTAGCAGTTCTCTCATCTAAGCCACATATTTTATACGACTACTTTAAG
CAAAGATTTGCGCAAGTTACTAATCCTCCTATTGACCCTCTTAGAGAAAAACTTGTAATG
AGTTTAGAGATGCATCTAGGAGAAAGATGTACACCATTTGAAATTAAAGATGCTAAACCC
TTTGTTCATTTACAAAGTCCGATTCTTAATGAGGAAGAACTCATTTCCATCAAAAAATCA
AAAATTAAATCTCAGACAATTTCAAGTTTGTTTGATTTAGAGGAAGGTATTCAAGGCTTA
GAGAACCAATTAAAAGCAATCTGTAAACAGAGTGAGCTTTTTATAAAAGAGGGTTGCTCT
TTAATTATCATTTCAGATAAGGGAATTAATCCTAAAAAGACTTTTATACCTCCTTTACTT
GCTGTTGGAGCAATTCATCATTATCTTCTTAAAAAAGAAATCAGGCTAAAAGCTTCTCTA
ATAATTGAGACTGGTCAATGTTGGAGCACTCAGCACTTAGCTTGTTTAATTGGATATGGA
GCAAGTGCAGTTTGCCCTTGGTTGACCTTCGAAGCAGGTAGACACTGGTTAAAACATCCA
AAAACACAAAAACTCATTGATAGCAAAAAAATAAATCCTTTATCAATAGTTGATGTTCAA
GAAAATATTAAAAAAGCTTTAGAGGACGGTCTAAGAAAAATTCTCTCAAAAATAGGCATC
TCACTTTTATCTAGTTACCATGGTGCACAAATTTTTGAAGCTGTAGGCCTTGGATCTGAC
TTAATAAAAATTGCTTTTGATGGTACAACAAGTCGTATCGCTGGCATAACATTAAAAGAA
TTAACTAATGAAACACTTTCGATACATACGAAAGCCTATCCAGAGATCGATTTAAAGAAA
TTAGAATTTTTAGGATTTGTACAATTTAGAAATAATGGAGAATATCATTCCAATAACCCA
GAGATGTCCAAAGTTTTACATTCAGCTGTAAAACAAGGTCCAGGATATGATCATTTTGAA
ACTTACAAAAAACTTATTAGTAATAGACCGACAACATCTCTTAGAGATTTACTAACAATT
AATTCAACAAGAAAAAGTATTCCATTAGAGGAAGTTGAAAGTGTTGAATCAATTTGCAAA
AGGTTCTGTACTGGAGGAATGAGTTTAGGTGCTTTGTCCAGAGAAGCGCATGAAGTTTTA
GCTGTTGCAATGAATAGAATTGGTGGGAAAAGTAATAGTGGAGAAGGGGGGGAAGATCCA
GCTCGTTTTAATGTTTTAAATGATATTGATGAAAATACTCAGTCAGCGAAGTTGCCATTT
ATTAAAGGCTTAGAGAATGGAGACACCGCATGCTCAGCTATTAAACAAATAGCATCAGGA
AGATTTGGAGTTACACCTGAATATCTAAGAAGTGGTAAACAACTCGAAATTAAAATGGCT
CAAGGTGCAAAACCCGGAGAGGGGGGACAATTACCTGGTCCAAAAGTTGATTCTTACATC
GCAAAACTAAGAAATAGTAAACCTGGAGTAGCTTTAATATCTCCTCCCCCGCATCATGAT
ATTTATTCAATTGAAGATTTAGCTCAACTTATCCACGACTTACACCAAGTTCATCCAAAA
GCGAAAGTAAGCGTTAAACTAGTTTCTGAAATTGGTATAGGCACTATCGCTGCTGGAGTA
AGCAAAGCTAACGCAGATGTAATTCAAATATCAGGCCATGACGGAGGTACGGGTGCTTCA
CCCCTGAGTTCTATTAAACATGCAGGTTTACCATGGGAACTAGGTGTTGCTGAGGTTCAT
AAATCTCTCTTAGAGAATAACTTACGCGAAAGGGTAATTTTGAGAACTGATGGAGGTCTT
AAAACAGGCTGGGACGTAGTTATTGCAGCTTTACTAGGTGCTGAAGAATACGGTTTTGGT
TCTGTAGCGATGATTGCTGAAGGATGCATAATGGCTCGGGTTTGTCATACAAACAAATGT
CCTGTTGGAGTTGCCACTCAAAAAGAAGAATTAAGAAAAAGATTTAAAGGTATTCCAGAA
AATGTTGTCAATTTTTTCTTGTATATTGCTGAAGAAGTAAGACAAATAATGAGTAGTATC
GGTGTTTCTAATATGGAAGAACTGATTGGTAATAAAGAATTTCTTTCTGCAAGAAATATC
GATCTTCCAAAAACTTCTAATATTGATCTCTCTTCTTTAGTAGACTCAACCCCTGATAGA
TCATGGTTAAAACATTCAAAAACTGCCCATAGTAATGGTTCTGTATTAGAAGACGAGTTT
TTGTCTGATACTGAATTTATAGATTCAATTAAAAATCACGCAATATTAACCAAAGATATT
GAGATAAAAAATACAGATAGAAGTGTTTGCGCGAAAATATCAGGCGAAATTGCAGAACTC
CACGGCAACACTGGCTTCAATGGCGAACTTAACTTAAATTTCAAAGGATATGCAGGACAA
AGCTTTGGGGCCTTTTTATTGAAGGGAATGAATGTTCAATTAATCGGAGAAGCAAATGAT
TATGTTTGTAAAGGAATGAATGGAGGAATACTCACAATAATTCCACCAAAAATAGAAAAA
ACTTCCTCAGAACAGGTTATTCTAGGAAACACCTGTCTTTATGGAGCAACAGGTGGGAAA
TTGTTTGCATTAGGAAAATCGGGAGAAAGATTTGCAGTAAGAAATAGTGGTGCTACAGCG
GTAACAGAAGGAGCAGGTGATCATTGTTGTGAATACATGACTGGTGGGAAAGTAGTTATT
CTAGGTTCCACAGGAAGGAATATTGGTGCGGGCATGACTGGTGGAATAGCTTTTATAATC
GATGAGAAGAACGATTTAAGTAATAAAGTTAACAAGGAAATAGTTAGCATTCATAAAATA
ACTTCATCAAAGCAGGAAGATATTTTATTGGAAATTATTAGAGAATATCGAGCAAAAACA
AATAGCTTAAAGGCTGCCAAAATAATTGAAAATTGGTCTCATTTTAAGAGTACTTTCAAA
TTGATTGTTCCCCCAAGCGAAGAAGAGATGCTTGGT
>AG-442-N07
TATCAAGATAGTTATTCCCCAAATGGAATAATTGGGGAGAAAGATGCGTGTGGAGTTGGT
TTTGTAGCAAATGTTGAAGGTATAGAAAGCAACTGGATCCTTAAACAATCTCTAAAGGGC
CTCAACTGCATGGAGCATAGAGGAGGTTGTGGAGGAGATAGTGACTCAGGAGATGGAGCA
GGCATTTTATGTTCAATTCCATGGGGATATCTAGATGAGAAAATGAATCTAAAAAATTTA
GGCATGATTTTTATGCCTAATAAAAAAGAAAAAATTGAAATATGTAAATCAATATGTGAT
GAAGAAGCAGAAAAATTAAAAATCAACAAAACATCTTGGAGAACAGTACCTGTTAATAAT
GGAATCTTAGGTCCTTTAGCTAAAGCAAATGCTCCATTCATCTGTCAGTGGATTCTATAT
AAAGATCATAATGATGTTGAAAGGCTTTTATTTCAATTAAGGAAAAGAATTGAGAAAAAA
ATAAGAGAAACTTTCAAAAACTGTGAATTTTATTTTGCCTCACTAAGTTCTCAAACAGTT
GTTTATAAAGGTATGGTTCGCTCTGAAATATTATCCGAGTTTTATCAAGATCTAAAAGAA
GAGAGTTTTAAAGTTTCATTTTCTGTTTATCATCGTAGGTTTAGTACTAATACACTTCCA
AAATGGCCACTAGCTCAGCCCATGAGATTTTTGGGTCATAATGGTGAAATAAATACTCTC
TTAGGCAATATTAATTGGGCTAAAGCTTCAGAAACACATTTAGATGATTTTTGGGGAGAG
TTATCTAATGAAATTAAGCCCATTGTAGATGTAAACAAAAGTGATTCATCAAATCTTGAT
GCAACCCTTGAAATCAATATTCGTTCAGGTCAGCCCATTACTGACTCATTATTAAAACTT
GTTCCTGAAGCATTTAGAGATCAACCAGAACTTGAGGAGAGAGAGTATATAAAAGCTTTT
TATGAATATTCTGCAAGCCTACAAGAAGCTTGGGATGGTCCAGCACTCCTTGTATTTGCT
GATGGAAATTTTGTCGGAGCAACGCTTGATAGAAATGGCCTAAGACCAGCAAGATATTCA
ATTACAAATGATGGTTTTGTAATAATGGGTTCTGAAACAGGAGTAGTAGATCTTGAAGAA
GAAAGAGTAATAGAAAAAGGTCGATTAGGACCTGGACAAATGTTGGCAGTTGATTTTCAT
CAGCATAGAATCCTAAGAAATTGGGAAGTAAAATCTGAAGCCGCTCAAAGGCATGATTAT
AAAAATCTTCTCAGTAATAGAACTATAAAAATTGAAAATAATGAATGGGTTAAAGACTGC
AAACTAAAAGACCTTGAGTTGTTGCAACAACAAACTGCATACGGGTTTTCAGCGGAAGAT
AATGACCTTATCTTAGATTCAATGGCTTCATTAGCTAAAGAGCCTACTTATTGCATGGGC
GACGACATCCCATTAGCAGTTCTTTCATCTAAGCCACATATTTTATACGACTACTTTAAG
CAAAGATTTGCGCAAGTTACTAATCCTCCTATTGACCCTCTGAGAGAAAAACTTGTAATG
AGCTTAGAGATGCATCTAGGAGAAAGATGTACACCATTTGAAATTAAAGATGCTAAACCT
TTTATTCATTTACAAAGTCCGATTCTAAATGAGGAAGAACTCATTAACATCAAAAAATCA
AAAATTAAATCTCAGACAATTTCAAGTTTGTTTGATTTAGAGGAAGGTATTCAAGGCTTA
GAGAACCAATTAAAACTAATCTGTAAACAGAGTGAGCTGTCTATAAAAGAAGGTTGCTCT
TTAATTATCATTTCTGATAAGGGAATTAATCCTAAAAAAACTTTTATACCTCCTTTACTT
GCTATTGGAGCAATTCATCATTATCTTCTTAAAAAAGAAATCAGGCTAAAAGCTTCTCTA
ATAATTGAGACTGGTCAATGTTGGAGCACACATCACTTAGCTTGTTTAATTGGATATGGA
GCAAGTGCAGTTTGCCCTTGGTTGACTTTCGAAGCAGGTAGACACTGGTTAAAACATCCA
AAAACACAAAAACTCATTGATAGCAAGAAAATAAATCCATTATCAATAGTTGATGTTCAA
GAAAATATTAAAAAAGCTCTAGAAGACGGTCTAAGAAAAATTCTCTCAAAAATAGGCATC
TCACTTTTATCTAGTTACCATGGTGCACAAATTTTTGAAGCTGTAGGCCTTGGATCTGAC
TTAATAAAAATTGCTTTTGATGGTACAACAAGTCGTATCGCTGGCATAACATTAAAAGAA
TTAACTAATGAAACACTTTCAATACATACGAAAGCCTATCCAGAGATCGATTTAAGGAAA
TTAGAATTTTTAGGATTTGTACAATTTAGAAATAATGGAGAATATCATTCCAATAACCCA
GAGATGTCCAAAGTTTTACATTTGGCGGTAAAACAAGGGCCAGGATACGATCATTTTGAA
ACTTACAAAAAACTTATTACTAATAGACCGACAACATCTCTTAGAGATTTACTAACAATT
AATTCAAAAAGAAAAAGTATTCCATTAGAGGAAGTTGAAAGTGTTGAATCAATTTGCAAA
AGGTTCTGTACTGGAGGAATGAGTTTAGGTGCTTTATCCAGAGAAGCGCATGAAGTTTTA
GCAGTTGCAATGAATAGAATTGGTGGAAAAAGTAATAGTGGAGAAGGGGGAGAAGATCCC
GCTCGTTTTAATGTTTTAAATGATATCGATGAAAATACTCAGTCAGCGACGTTGCCATTT
ATTAAAGGCTTAAAGAATGGAGACACCGCATGCTCCGCTATTAAACAAATAGCATCAGGA
AGATTTGGAGTTACACCTGAATATCTAAGAAGTGGTAAACAACTCGAAATTAAAATGGCT
CAAGGTGCAAAACCCGGAGAGGGGGGACAATTACCTGGTCCAAAAGTTGATTCTTACATC
GCAAAACTAAGAAATAGTAAACCTGGAGTAGCTTTAATATCTCCTCCCCCGCATCATGAT
ATTTATTCAATTGAAGATTTAGCTCAGCTTATCCATGACTTACACCAAGTTCATCCAAAA
GCGAAAGTAAGCGTTAAACTCGTTTCTGAAATTGGTATAGGCACTATTGCTGCTGGAGTA
AGCAAAGCTAATGCAGATGTAATTCAAATATCCGGCCATGACGGAGGTACAGGTGCTTCA
CCCCTAAGTTCTATTAAACATGCAGGTTTACCATGGGAACTTGGTGTTGCTGAGGTTCAT
AAATCTCTCTTAGAGAATAACTTACGCGAAAGAGTAATTTTGAGAACTGATGGAGGTCTT
AAAACAGGCTGGGACGTAGTTATTGCAGCTTTACTAGGTGCTGAAGAATTTGGTTTTGGT
TCTGTAGCGATGATTGCTGAAGGATGCATAATGGCTAGGGTTTGTCATACAAACAAGTGT
CCTGTTGGAGTTGCCACTCAAAAAGAAGAATTAAGAAAAAGATTTAAAGGTATTCCAGAA
AATGTCGTCAATTTTTTCTTGTATATTGCTGAAGAAGTAAGACAGATAATGAGTAGTATC
GGTGTTTCTAATATGGAAGAACTGATTGGTAATCAAGAATTTCTTTCTGCAAGAAATATC
GATCTTCCAAAAACTTCTAATATTGATCTTTCTTCTTTAGTACACTCAACTCCTGACAGA
TCATGGCTAAAACATTTAAAAACTGCCCATAGTAATGGTTCTGTATTAGAAGACGAGTTT
TTGTCTGATACTAAATTTATAGATTCAATTAAAAATCACGAAATATTAACCAAAGAAATT
GAGATAAAAAATACAGATAGAAGTGTTTGTGCGAAAATATCAGGCGAAATCGCAGAAATT
CACGGCAACACCGGCTTCAATGGCGAACTCAACTTAAATTTCAAAGGATATGCAGGACAA
AGCTTTGGTGCCTTTTTATTGAAGGGAATGAATGTTCAATTAATGGGAGAAGCTAATGAT
TATGTTTGCAAAGGAATGAATGGAGGAATACTCACAATAATTCCACCAAAAATAAATGAA
ATCTCCTCGGAACAAGTCATCCTAGGAAATACTTGTCTTTATGGAGCAACAGGTGGAAAA
TTATTTGCATTAGGAAAATCGGGAGAAAGATTTGCGGTTAGAAATAGTGGTGCTACAGCG
GTAACAGAAGGAGCAGGTGATCATTGTTGTGAATACATGACTGGTGGAAAAGTAGTTATT
TTAGGCTCCACAGGAAGGAATATTGGTGCGGGCATGACTGGTGGAATAGCTTTTATAATC
GATGAAAATAATGATTTAAGTAATAAAGTAAATAAAGAAATAGTAAGCATTCATCAAATA
ACTTCATCAAAGCAGGAAAATATCTTGCTGGAAATTATTAGAGAATATCAAGCAAAAACA
AATAGCTTAAAGGCTAACAAAATAATTGAAAATTGGACTCATTTTAAGAGCACTTTCAAA
TTGATTGTTCCCCCAAGCGAAGAAGAGATGCTTGGT
>AG-459-N19
TATCAAGATAGTTATTCCCCAAATGGAATAATTGGGGAGAAAGATGCGTGTGGAGTTGGT
TTCGTAGCAAATGTTAAAGGTATAGAAAGCAATTGGATCCTTAAACAATCTCTAAAGGGC
CTCAACTGCATGGAGCATAGAGGAGGTTGCGGAGGAGATAGTGACTCAGGAGATGGAGCA
GGCATTTTATGTTCAATTCCATGGGGATATCTAGAAGAGAAAATTAATCTAAAAAATTTA
GGCATGGTTTTTATGCCTAATAAAAAAGAAAAAATTGAAATATGTAAATTATTATGTGAT
AAAGAAGCAGAAAAATTAAATATAAACGAAACATCTTGGAGAATAGTACCCGTTAATAAT
GAAATCTTAGGTCCTTTAGCTAAAGCAAATGCTCCATTCATTTGTCAGTGGATTTTATAT
AAAGACCATAAGGATGTTGAAAGACTTTTATTCCAATTAAGGAAAAGAATTGAGAAAAAA
ATAAGAGAAACTTTCAAAAACTGTGAATTTTATTTTGCCTCACTAAGTTCTCAAACAGTC
GTTTATAAAGGTATGGTTCGCTCTGAAATATTATCCGAGTTTTATCAAGATCTAAAAGAA
GATAGTTTTAAAGTTTCATTTTCTGTCTATCATCGTAGATTTAGTACTAATACACTTCCA
AAATGGCCACTAGCTCAGCCCATGAGATTTTTGGGTCATAATGGCGAAATAAATACTCTC
TTAGGCAATATTAATTGGGCTAAAGCTTCAGAAACACATATAGATGATTTTTGGGGAGAT
TTATCTAATGAAATTAAGCCCATTGTAGATGTAAACAAAAGTGATTCATCAAATCTTGAT
GCAACCCTTGAAATCAATATTCGTTCAGGTCAGCCTATTACTGACTCATTATTAAAACTT
GTTCCTGAAGCATTTAGAGATCAACCAGAACTTGAGGAAAGAGAGTATATAAAAGCTTTT
TATGAATATTCTGCAAGTCTACAAGAAGCTTGGGATGGTCCAGCACTCCTTGTATTTGCT
GATGGAAATTTTGTCGGAGCAACACTTGATAGAAATGGCTTAAGACCAGCAAGATATTCA
ATCACAAATGATGGTTTTGTAATAATGGGTTCTGAAACAGGAGTAGTAGATCTTGAAGAA
GAAAGAGTAATAGAAAAAGGTCGATTAGGACCGGGACAAATGTTGGCAGTTGATTTTCAT
CAGAATAGAATCCTAAGAAATTGGGAAGTTAAATCTGAAGCCGCTCAAAGGCATGATTAT
AAAAATCTTCTAAGTAATAGAACTATAAAAATTGAAAATAGTGAATGGTTTAAAGACTGC
AAACTAAAAGACCTTGAGTTATTACAACAACAAACTGCCTATGGTTTTTCAGCAGAAGAT
AATGATCTTATCTTGGATTCAATGGCTTCATTAGCTAAAGAGCCAACCTATTGCATGGGA
GATGATATCCCATTAGCAGTGCTTTCTTCAAAGCCACATATTTTATATGACTATTTCAAA
CAAAGATTTGCTCAAGTAACAAATCCTCCTATTGACCCACTGAGAGAAAAACTGGTAATG
AGTTTAGAGATGCATCTTGGAGCAAGATGTACTCCATTTGAAATTAAAGATCCTAAACCT
TTTATTCATTTACAAAGTCCAATTCTCAATGAGGAAGAACTCATTTCCATTAAAAAATCA
AAAATTAAATCTCAAACAATTTCAAGTTTGTTTGATATTGAGGAAGGTGTTCTAGGCTTA
GAGAACCAATTAAAAGCAATTTGTAAACAGAGTGAGCTCTCTATAAAAGAAGGTTGCTCT
TTAATTATTATTTCTGATAAGGGAATTAATCCTAAAAAGACTTTTATTCCTCCTTTACTT
GCTGTTGGAGCAATTCATCATTATCTGCTAAAAAAAGAAATCAGGCTAAAAGCTTCTTTA
ATAATTGAAACAGGTCAATGTTGGAGCACACATCACTTAGCTTGTTTGATTGGTTATGGT
GCAAGCGCAGTTTGCCCTTGGTTGGCCTTCGAAGCAGGTAGACACTGGTTAAAACACCCA
AAAACTCAAAAACTCATTGATAGCAAAAAAATAAATCCATTATCAATAATTGATGTTCAA
GAAAATATTAAAAAAGCTTTAGAAGACGGTCTTAGGAAAATTCTTTCGAAAATAGGCATC
TCACTTTTATCTAGTTACCATGGCGCACAAATTTTTGAAGCTGTAGGCCTTGGATCTGAC
TTAATAAAAGTTGCTTTTGATGGCACAACAAGCCGCATCGCCGGCATAACATTAAAAGAA
TTAACTAATGAAACAATTTCAATACATACGAAAGCCTACCCAGAGATCGATTTAAAAAAA
TTAGAATTTTTGGGATTTGTACAATTTAGAAATAATGGAGAATATCATTCCAATAACCCT
GAGATGTCCAAAGTTTTACATTCAGCTGTAAAACAAGGTCCAGGATACGATCATTTTGAA
ACTTACAAAAAACTCATTAGTAATAGACCGACAACGTCCCTAAGAGATTTACTAACAATT
AGTTCAAAAAGAAAAAGCATCCCATTAGAGGAAGTTGAAAGTGTTGAATCAATTTGCAAA
AGGTTCTGTACTGGAGGAATGAGTTTGGGTGCTTTATCAAGGGAAGCGCATGAAGTGTTA
GCAGTTGCTATGAACAGAATTGGTGGCAAAAGTAATAGTGGAGAAGGGGGAGAAGATCCA
GCTCGTTTTAATGTTTTAAATGATATCGATGAAAATACTCAATCAGCGACTTTACCATTT
ATTAAAGGTCTAAAAAATGGAGACACCGCGTGTTCAGCTATCAAACAAATAGCATCAGGT
AGATTTGGAGTCACACCTGAATATCTAAGAAGTGGTAAACAACTTGAAATTAAAATGGCT
CAAGGTGCAAAACCTGGAGAAGGGGGACAATTGCCTGGCCCAAAAGTTGATTCTTACATT
GCAAAACTAAGAAATAGTAAACCTGGAGTAGCTCTAATATCTCCTCCCCCACATCATGAT
ATTTATTCAATTGAAGATTTAGCTCAACTTATTCATGACTTACACCAAGTCCATCCAAAA
GCGAAAGTGAGCGTTAAACTTGTTTCTGAAATTGGTATAGGCACTATTGCTGCTGGAGTA
AGCAAAGCTAATGCAGATGTAATTCAAATTTCAGGCCATGATGGAGGAACAGGTGCTTCA
CCTCTGAGTTCTATAAAACATGCAGGTTTACCATGGGAACTTGGTGTTGCTGAGGTTCAT
AAATCTCTATTAGAGAATAACTTACGCGAAAGAGTAATTTTGAGAACTGATGGAGGTCTT
AAAACAGGCTGGGACGTAGTTATTGCAGCTTTACTAGGTGCTGAAGAATACGGTTTTGGT
TCTGTAGCGATGATTGCTGAAGGATGCATAATGGCTCGGGTTTGTCATACAAACAAGTGT
CCTGTTGGAGTTGCCACTCAAAAAGAAGAATTAAGAAAAAGATTTAAAGGTATTCCAGAA
AATGTCGTCAATTTTTTCTTGTATATTGCTGAAGAAGTAAGACAGATAATGAGTAGTATC
GGTGTATCTAATATGGAAGAACTGATTGGTAATCAAGAATTTCTTTCAGCAAGAAACATC
GATCTTCCAAAAACTTCTAATATTGATCTTTCTTCTTTAGTACACTCAACCCCAGATAGA
TCATGGTTAAAACACTTAAAAACTGCCCATAGTAATGGTTCTGTATTAGAAGACGAGTTT
TTGTCTGATATTAAATTTATAGATGCAATGAAAAATCACGAAATATTAACCAAAGAAATT
GAGATAAAAAATACAGATAGAAGTGTTTGTGCGAAAATATCAGGCGAAATCGCAGAACTT
CACGGCAACACTGGCTTCAATGGCGAACTCAACTTAAATTTCAAAGGATATGCAGGACAA
AGCTTTGGTGCCTTTTTATTGAAGGGAATGAATGTTCAATTAATCGGAGAAGCTAATGAT
TATGTTTGTAAAGGAATGAATGGAGGAATACTCACAATAATTCCACCAAAAATAAATGAA
ATCTCCTCCGAACAAGTAATCCTAGGAAATACTTGTCTTTATGGAGCAACAGGTGGAAAA
TTATTTGCATTAGGAAAATCGGGAGAAAGATTTGCGGTTAGAAATAGTGGTGCCATAGCG
GTAACAGAAGGAGCAGGTGATCATTGTTGTGAATACATGACTGGTGGGAAAGTAGTTATT
CTAGGTTCCACAGGAAGGAATATTGGTGCAGGCATGACTGGTGGAATAGCTTTTATAGTC
GATGAAAATAATGATTTAAGTAATAAAGTAAATAAAGAAATAGTAAGCATTCATCCAATA
ACTTCATCAAAGCAGGAAAATATCTTATTGGAAATTATTAGAGAATATCAAGCAAAAACA
AATAGCTTAAAGGCCGCCAAAATAATTGAAAATTGGTCTCATTTTAAAAGTACTTTCAAA
TTGATTGTTCCCCCAAGCGAAGAAGAGATGCTTGGT
>AS9601
TATCAAGATAGTTATTCCCCAAATGGAATAATTGGGGAGAAAGATGCGTGTGGGGTTGGT
TTCATAGCAAATGTCAAAGGAATAGAAAGTAACTGGATCCTTAAACAATCCATAAAAGGT
CTGAACTGCATGGAACATAGAGGAGGTTGTGGAGGAGATAGTGACTCAGGAGATGGAGCA
GGCATTTTATGTTCAATTCCATGGAACTACTTAGAAAAAGAAGTCAATCTTAAAAATTTA
GGCATGGTTTTTATGCCTAACAAAAAAGAGAAAATTGAATTATGTAAATCAATATGTGAT
AAGGAAGCAGAAAAATTAAATGTCAACGAAACATTTTGGAGAACAGTACCTGTTAATAAT
GAAATCTTGGGTCCTTTAGCTAAGACAAATGCCCCCTTTATATGTCAGTGGATTTTATGT
AAAGATCATCAGAATATTGAGAAAATTCTATTCCAATTAAGAAAAAGAATTGAGAAAATC
ATAAGAGAAACTCTCAAAAATTGTGAATTTTATTTTGCCTCACTAAGTTCTCAAACAGTT
GTTTATAAAGGCATGGTTCGTTCTGAAATATTATCCGAGTTTTATCAAGATCTAAAACAA
GAAAGTTTTAAAGTCTCATTTTCTGTTTATCATCGTAGATTTAGTACCAATACACTTCCG
AAATGGCCGCTTGCTCAACCCATGAGATTTTTAGGGCATAATGGTGAAATAAATACTCTC
TTAGGTAATATTAACTGGGCCAAGGCTTCTGAAACACATATAGATGATTTTTGGGGAGAG
TTATCTAACGAAATAAAACCTATCGTAGATGTAAATAAAAGTGATTCATCAAATCTTGAT
GCCACCCTTGAAATTAATATTCGTTCAGGCCAACCAATAACTGATTCATTACTAAAACTT
GTTCCTGAAGCATTTAGAGATCAACCAGAACTTGAACAAAGAAAAGACATTAAATCATTT
TATGAGTATTCTGCGAGCATACAAGAAGCTTGGGATGGTCCTGCTCTACTTGTATTCGCA
GATGGAAATTTTGTAGGAGCAACGCTTGATAGAAATGGTCTAAGACCAGCAAGATATTCA
ATAACAAATGATGGTTTTGTAGTAATGGGTTCCGAAACAGGAGTAGTAGATCTAGAAGAG
GAAAGAGTAATAGAAAAAGGTCGATTAGGACCGGGACAAATGCTGGCGGTTGATCTTCAT
CAAAATAGAATCCTCAGAAATTGGGAGGTAAAATCTGAAGCAGCCCAAAGGCATGATTAT
AAAAAACTCCTAAGTAATAGAACTATAAAAATTGAGAATAGTCAGTGGGTTAAAGACTGC
GAACTAAAAGACCTTGAGTTGTTACAACAACAAACTGCGTACGGTTTTTCAGCAGAAGAT
AATGATTTAATTTTAGATTCAATGGCTTCGTTAGCTAAAGAACCTACCTATTGCATGGGG
GACGATATCCCATTAGCAGTACTTTCTTCAAAGCCACATATTTTATATGACTATTTCAAG
CAAAGATTTGCGCAAGTTACCAATCCTCCTATTGACCCTCTGAGAGAAAAACTAGTAATG
AGTTTGGAGATGCATCTTGGAGAAAGATGTACACCATTTGAGATTAAAGATCCTAAACCT
TTTGTTCATTTACAAAGTCCAATCCTCAATGAGGAAGAACTCATTTCCATTAAAAAATCA
AAAATTAAATCTCAAACAATTTCAAGTTTGTTTGATATTGAGGAAGGTGTTCAAGGTTTA
GAGAACCAATTACTAGCAATTTGCAAACAGAGTGAGCTCTCTATAAAAGAAGGTTGCTCT
TTAATTATTATTTCTGATAAAGGAATAAATCCTAAAAAGACTTTTATTCCTCCTTTGCTT
GCTGTTGGGGCAATTCATCATTATCTTCTAAAAAAAGAAATAAGGCTAAAAGCTTCTCTA
ATTATTGAAACTGGGCAATGTTGGAGCACGCATCACTTGGCATGTTTGATTGGTTATGGC
GCAAGTGCAGTTTGTCCTTGGTTGACCTTCGAAGCAGGAAGACACTGGTTAAAACATCCA
AAAACACAAAAACTCATTGATAGCAAAAAAATTGATCCATTATCAATAATTGGTGTTCAG
GAAAATATTAAAAAAGCTCTAGAAGACGGACTAAGAAAAATTCTTTCGAAAATTGGTATC
TCACTTTTATCTAGTTACCATGGCGCGCAAATTTTTGAAGCTGTAGGCCTTGGATCTGAC
TTAATAAAAATGGCTTTTGATGGTACAACAAGCCGCATTGCTGGCATAACTTTAAAAGAA
TTAACTAATGAAACACTTTCAATACATACGAAAGCCTATCCAGAAATCGATTTAAAAAAA
TTAGAATTTTTAGGATTTGTACAATTTAGAAATAATGGAGAATATCACTCAAATAATCCT
GAGATGTCCAAAGTTTTACATTCAGCTGTAAAACTAGGACCAGGATACGATCATTTTGAA
ACTTACAAAAAACTCATTAGTAATAGACCTACAACATCTTTAAGAGATTTACTAACAATT
AATTCTAAAAGAAAAAGCATTCCATTAGAGGAAGTTGAAAGTGTTGAATCAATTTGCAAA
AGGTTCTGTACTGGAGGAATGAGTTTGGGTGCTTTATCAAGAGAAGCACATGAAGTGTTA
GCAGTTGCAATGAATAGAATTGGTGGGAAAAGTAATAGTGGAGAGGGGGGAGAAGATCCA
GCTCGTTTTAATGTTTTAAATGATATCGATGAAAATACTCAATCAGCGACGTTGCCATTT
ATAAAAGGTCTAGAAAATGGAGACACAGCATGTTCAGCTATTAAACAAATAGCATCAGGT
AGATTTGGAGTTACGCCTGAATATCTAAGAAGTGGTAAACAACTCGAAATTAAAATGGCT
CAAGGTGCAAAACCTGGAGAAGGCGGACAATTGCCTGGTCCAAAAGTTGATTCTTACATC
GCAAAACTTAGAAATAGTAAACCTGGAGTAGCCCTAATATCTCCTCCTCCGCATCATGAT
ATTTATTCAATTGAAGATTTAGCTCAACTTATCCATGACTTACACCAAGTTCATCCAAAA
GCGAAAGTAAGCGTTAAACTTGTTTCTGAAATTGGTATAGGTACTATTGCTGCTGGAGTA
AGCAAAGCTAATGCAGATGTAATTCAAATTTCAGGCCATGACGGAGGTACAGGTGCTTCA
CCCCTAAGTTCTATTAAACATGCAGGTTTACCTTGGGAACTAGGTGTTGCAGAGGTTCAT
AAATCTCTATTAGAAAATAACTTACGAGAAAGAGTAATTTTAAGAACTGATGGAGGTCTG
AAAACAGGCTGGGATGTAGTTATTGCAGCTTTACTAGGTGCTGAAGAATACGGGTTTGGT
TCTGTAGCGATGATTGCTGAAGGATGCATAATGGCTCGGGTTTGTCATACAAACAAGTGT
CCTGTTGGAGTTGCCACTCAAAAAGAAGAATTAAGAAAAAGATTTAAAGGTATTCCAGAA
AATGTTGTCAATTTTTTCTTGTATATTGCTGAAGAAGTAAGGCAGATAATGAGTAGTATC
GGTGTTTCTAATATGGAAGAACTGATTGGTAATCAAGAATTTCTTTCTGCAAGAAATATC
GATCTTCCAAAAACTTCTAATATTGATCTTTCTTCTTTACTATACCTAAACACTGATAGA
TCATGGTTAAAACATTCAAAAGCTGCCCATAGTAATGGTTTTGTATTAGAAGACGAGTTT
TTGTCTGATACTGAATTTGTAAATTCAATTAAAAATCACGAAATATTAACCAAAGAAATT
GAGATAAAAAATACAGATAGAAGTGTTTGTGCGAAAATATCAGGCGAAATCGCAGAACTT
CACGGCAATACTGGCTTCAATGGCGAACTCAACTTAAATTTCAAAGGATGCGCAGGACAA
AGCTTTGGTGCCTTTTTATTGAAGGGAATGAATGTTCAATTAATCGGAGAAGCTAATGAT
TATGTTTGTAAAGGAATGAATGGAGGAATACTTACAATAATTCCACCAAAAATAGAGAAA
ACTTCCTCCGAACAGGTCATTTTAGGAAACACCTGTCTTTATGGAGCAACAGGTGGGAAA
TTATTTGCATTAGGAAAATCTGGAGAAAGATTTGCAGTAAGAAATAGTGGTGCTACAGCA
GTAACAGAAGGAGCAGGTGATCATTGTTGTGAATACATGACTGGTGGGAAAGTAGTTATT
CTAGGTTCCATAGGAAGGAATATTAGTGCAGGCATGACTGGTGGAATAGCTTTTATAATA
GATGAGAAGAACGATTTAAGTAATAAAGTTAACAAGGAAATAGTTAGCATTCATAAAATA
ACTTCATCAAAGCAGGAAGATATCTTATTGGAAATTATTAGAGAATATCTAGCAAAAACA
AATAGCTTAAAGGCTGCCAAAATAATTGAAAATTGGTCTTATTACAAGAGTACTTTTAGA
TTAATAGTTCCCCCAAGCGAAGAAGAAATGCTTGGT
>GP2
TATCAAGATAGTTATTCCCCAAATGGAATAATTGGGGAAAAAGATGCGTGTGGAGTTGGT
TTTATAGCAAATATTAAAGGGATTGAAAGCAATTGGATCCTAAAACAGTCTCTTAAAGGC
CTTAACTGCATGGAACATAGAGGAGGTTGTGGTGGAGATAGTGATTCAGGAGATGGAGCA
GGGATTTTATGTTCAATTCCTTGGGGATATCTAGAAGAGGAAAGTAATCTAAAAAATTTA
GGCATGGTTTTTATGCCTAACAAAAAAGAAAAAATTGAAGTATGTAAATCAATATGTGAT
CAAGAAGCAGAAAAATTAAAAGTCAAGAAAACATCCTGGAGAAAAGTACCAGTTAATAAT
GAAATCTTGGGTCCTTTAGCTAAAGCAAATGCTCCATTCATCTGTCAGTGGATTCTTTAT
AAAGATCATCATGATGTTGAAAGGCTTTTATTTCAATTAAGGAAAAGAATTGAGAAAAAA
ATAAGAGAAACCTTCAAAAACTGTGAATTTTATTTTGCCTCACTAAGTTCTCAAACAGTT
GTTTATAAAGGTATGGTTCGCTCTGAAATATTATCCGAGTTTTATCAAGATCTAAAAGAA
GAGAGTTTTAAAGTTTCATTTTCTGTTTATCATCGTAGATTTAGTACTAATACACTTCCA
AAATGGCCGCTAGCTCAACCCATGAGATTTCTGGGTCATAATGGCGAAATAAATACTCTC
TTAGGTAATATCAACTGGGCTAAAGCTTCAGAAACACATATAGATAATTTTTGGGGGGAG
TTATCTAATGAAATCAAGCCCATTGTAGATGTAAACAAAAGTGATTCATCAAATCTTGAT
GCAACTCTTGAAATCAATATTCGTTCAGGTCAGCCCATTACTGACTCATTATTAAAACTT
GTCCCTGAAGCATTTAGAGATCAACCAGAACTTGAGCAGAGAGAAGATATAAAAGCTTTT
TATGAATATTCTGCAAGCCTACAAGAAGCTTGGGATGGTCCAGCTCTCCTTGTATTTGCT
GATGGAAATTTTGTCGGAGCCACCCTTGATAGAAATGGCCTAAGACCAGCAAGATATTCA
ATCACAAATGATGGTTTTGTAATAATGGGTTCTGAAACAGGAGTAGTAGATCTTGAAGAA
GAAAGAATAATAGAAAAAGGTCGATTAGGACCGGGACAAATGTTGGCAGTTGATTTTCAC
CAGAATAGAATCCTAAGAAATTGGGAAGTAAAATCTGAAGCTGCTCAAAGGCATGATTAT
AAAAATCTTCTTAGTGATAGAACTATAAAAATTGAAAATAATGAATGGATTAAAGACTGC
AAACTAAAAGACCTTGAGTTGTTGCAACAACAAACTGCATACGGGTTTTCAGCGGAAGAT
AATGACCTAATCTTAGATTCAATGGCTTCATTAGCTAAGGAGCCTACTTATTGCATGGGC
GACGACATTCCATTAGCAGTTCTTTCATCTAAGCCACATATTTTATACGACTACTTTAAG
CAAAGATTTGCGCAAGTTACTAATCCTCCTATTGACCCTCTCAGAGAAAAACTTGTAATG
AGCTTAGAGATGCATCTAGGTGAAAGATGTACACCATTTGAAATTAAAGATGCTAAACCT
TTTGTTCATTTACAAAGTCCGATTCTTAATGAGGAAGAACTCATTTCCATCAAAAAATCA
AAAATTAAATCTCAGACAATTTCAAGTTTGTTTGATTTAGAGGAAGGTATTCAAGGCTTA
GAGAACCAATTAAAAGCAATCTGTAAACAAAGTGAGCTGTCTATAAAAGAAGGTTGCTCT
TTAATTATCATTTCTGATAAGGGAATTAATCCTAAAAAGACTTTTATACCGCCTTTACTT
GCTGTTGGAGCAATTCATCATTATCTTCTAAAAAAAGAAATCAGGCTAAAAGCATCTCTC
ATAATTGAGACCGGTCAATGTTGGAGCACGCATCACTTAGCTTGTTTAATTGGATATGGA
GCAAGTGCAGTTTGCCCTTGGTTGACCTTCGAAGCAGGTAGACACTGGTTAAAACACCCA
AAAACACAAAAACTCATTGATAGCAAAAAAATAAATCCATTATCAATAGTTGATGTTCAA
GAAAATATTAAAAAAGCTCTAGAAGACGGTCTAAGAAAAATTCTCTCAAAAATAGGCATC
TCACTTTTATCTAGTTACCATGGTGCACAAATTTTTGAAGCTGTAGGCCTTGGATCTGAC
TTAATAAAAATTGCTTTTGATGGTACAACAAGTCGTATAGCCGGCATAACATTAAAAGAA
TTAACTAATGAAACACTCTCAATACATACAAAAGCCTATCCAGAAATCGATTTAAAGAAA
TTAGAATTTTTAGGATTTGTACAATTTAGAAATAATGGAGAATATCATTCCAATAACCCA
GAGATGTCCAAAGTTTTACATTCAGCGGTAAAACGAGGGCCAGGATCCGATCATTTTGAA
ACTTACAAAAAACTTATTAGTAATAGACCGACAACATCTCTTAGAGATTTACTAACAATT
AATTCAAAAAGAAAAAGTATTCCATTAGAGGAAGTTGAAAGTGTTGATTCAATTTGCAAA
AGGTTCTGTACTGGAGGAATGAGTTTAGGTGCTTTATCCAGAGAAGCGCATGAAGTTTTA
GCAGTTGCAATGAATAGAATTGGTGGAAAAAGTAATAGTGGAGAAGGGGGAGAAGATCCA
GCTCGTTTTAATGTTTTAAATGATATCGATGAAAATACTCAGTCAGCGACATTGCCATTT
ATTAAAGGCTTAGAAAATGGAGACACCGCATGCTCAGCTATTAAACAAATAGCATCAGGA
AGATTTGGAGTTACACCTGAATATCTAAGAAGTGGTAAACAACTCGAAATTAAAATGGCT
CAAGGTGCAAAACCCGGAGAGGGGGGACAATTGCCTGGTCCAAAAGTTGATTCTTACATC
GCAAAACTAAGAAATAGTAAACCTGGAGTAGCTTTAATATCTCCTCCCCCGCATCATGAT
ATTTATTCAATCGAAGATTTAGCTCAACTTATCCACGACTTACACCAAGTTCATCCAAAA
GCGAAAGTAAGCGTTAAACTTGTTTCTGAAATTGGTATAGGCACTATTGCTGCTGGAGTA
AGCAAAGCTAATGCAGATGTAATTCAAATATCTGGCCATGACGGAGGTACAGGTGCCTCA
CCCCTGAGTTCTATTAAACATGCAGGTTTACCATGGGAATTAGGTGTTGCTGAGGTTCAT
AAATCTCTCCTAGAGAATAACTTACGCGAAAGAGTAATTTTGAGAACTGATGGAGGTCTT
AAAACTGGCTGGGACGTAGTTATTGCTGCTTTACTAGGTGCTGAAGAATATGGTTTTGGA
TCTGTAGCGATGATTGCTGAAGGATGCATAATGGCTCGGGTTTGCCATACAAACAAGTGT
CCTGTTGGAGTTGCCACTCAAAAAGAAGAATTAAGAAAAAGATTTAAAGGTATTCCAGAA
AATGTTGTCAATTTTTTCTTGTTTATTGCTGAAGAAGTAAGACAGATAATGAGTAGTATC
GGTGTTTCTAATATGGAAGAACTTATTGGTAATCAAGAATTTCTTTCTGCAAGAAATATC
GATCTTCCAAAAACTTCTAATATTGATCTTTCTTCTTTAGTACACTCATCCCCTGATAGA
TCATGGTTAAAACATTCAAAAACTGCCCATAGTAATGGTTCTGTATTAGAAGACGAATTT
TTATCTGATACTGAATTTATAGATTCAATTAAAAATCACGAAATAATAAATAAAGAAATT
GAGATAAAAAATACAGATAGAAGTGTTTGTGCGAAAATATCAGGCGAAATCGCAGAACTT
TACGGCAACACTGGCTTCAATGGCGAACTCAACTTAAATTTCAAAGGATATGCCGGACAA
AGCTTTGGTGCCTTTTTATTAAAGGGAATGAATGTTCAATTAATCGGAGAAGCTAATGAT
TATGTTTGTAAAGGAATGAATGGAGGAATACTCACAATAATTCCACCAAAAATAGAAAAA
ACTTCCTCCGAGCAGGTTATTTTAGGAAACACCTGTCTTTATGGAGCAACGGGTGGGAAA
TTATTTGCATTAGGAAAATCGGGAGAAAGATTTGCAGTAAGAAATAGTGGTGCGATAGCG
GTGACAGAAGGAGCAGGTGATCATTGTTGTGAATACATGACTGGTGGTAAAGTAGTTATT
CTAGGTTCCACAGGAAGGAATATTGGTGCGGGCATGACTGGTGGAATAGCTTTTATAATC
GATGAGAAGAACGATTTAAGTAATAAAGTTAACAAGGAAATAGTTAGTATTCATAAAATA
ACTTCATCAAAACAGGAAGATATATTATTGGAAATTATTAGAGAATATCGAGCAAAAACA
AATAGCTTAAAGGCTGCCAAAATAATTGAAAATTGGTCTTATTATAAGAAAACTTTCAAA
TTAATAGTTCCCCCAAGCGAAGAAGAAATGCTTGGC
>MIT0604
TATCAAGATAGTTATTCCCCAAATGGAATAATTGGGGAGAAAGATGCGTGTGGAGTTGGT
TTCGTAGCAAATGTTGAAGGTATAGAAAGCAACTGGATCCTTAAACAATCTCTAAAGGGC
CTCAACTGCATGGAGCATAGAGGAGGTTGTGGAGGAGATAGTGACTCAGGAGATGGAGCA
GGCATTTTATGTTCAATTCCTTGGGATTACTTAGAAAAAGAAGTTAATCTTAAAAATTTA
GGCATGATTTTTATGCCTAATAAAAAAGAGAAAATTGAGGAATGTAAATCAATATGTGAG
GAGGAAGCAAAAAAATTAAGAATTAACCAAACATTTTGGAGAATAGTACCTGTTAATAAT
GAAATCTTAGGTCCTTTAGCTAAAGCAAATGCTCCATTCATCTGTCAGTGGATTTTATAT
AAAGACCATAAAGATGTTGAAAGGCTTTTATTTCAATTAAGGAAAAGAATTGAGAAAAAA
ATAAGAGAAACTTTCAAAAACTGTGAATTTTATTTTGCCTCACTAAGCTCTCAAACAGTT
GTTTATAAAGGTATGGTTCGCTCAGAAATATTATCCGAGTTTTATCAAGATCTAAAAGAG
GAAAGTTTTAAAGTTTCATTTTCTGTTTATCATCGTAGATTTAGTACTAATACACTTCCA
AAATGGCCACTAGCTCAGCCCATGAGATTTTTGGGTCATAATGGCGAAATAAATACTCTC
TTAGGCAATATCAATTGGGCTAAAGCTTCAGAAACACATATAGATGATTTTTGGGGAGAG
TTATCTAATGAGATTAAACCCATTGTAGACGTAAACAAAAGTGATTCATCAAATCTTGAT
GCAACCCTTGAAATCAATATTCGTTCAGGTCAGCCCATTACTGACTCATTATTAAAACTT
GTTCCTGAAGCATTTAGAGATCAACCAGAACTTGAGGAGAGAGAGTATATAAAAGCTTTT
TATGAATATTCTGCAAGCCTACAAGAAGCTTGGGATGGTCCAGCACTACTTGTATTTGCT
GATGGAAATTTTGTCGGAGCAACGCTTGATAGAAATGGCCTAAGACCAGCAAGATATTCA
ATCACAAATGATGGTTTTGTAATAATGGGTTCTGAAACAGGAGTAGTAGATATTGAAGAA
GAAAGAGTAATAGAAAAAGGTCGATTAGGACCGGGACAAATGTTAGCAGTTGATTTTCAT
CAGCATAGAATCCTAAGAAATTGGGAAGTAAAATCTGAAGCCGCTCAAAGGCATGATTAT
AAAAATCTTCTCAGTAATAGAATTATTAAAATTAAAAATAATGAATGGGTTAAAGACTGC
AAACTAAAAGACCTTGAGTTGTTGCAACAACAAACTGCATACGGGTTTTCAGCGGAAGAT
AATGACCTTATCTTAGATTCAATGGCTTCATTAGCTAAAGAGCCTACTTATTGCATGGGC
GACGACATCCCATTAGCAGTTCTTTCATCTAAGCCACATATTTTATACGACTACTTTAAG
CAAAGATTTGCGCAAGTTACTAATCCTCCTATTGATCCTCTGAGAGAAAAACTTGTAATG
AGTTTAGAGATGCATCTAGGAGAAAGATGTACACCATTTGAAATTAAAGACGCTAAACCT
TTTATTCATTTACAAAGTCCGATTCTAAATGAGGAAGAACTCATTTCCATCAAAAAATCA
GAAATTAAATCTCAGACAATTTCAAGTTTGTTTGATTTAGAGGAAGGTATTCAAGGCTTA
GAGAAGCAATTAAAACTAATCTGTAAACAGAGTGAGCTGTCTATAAAAGAAGGTTGCTCT
CTAATTATCATTTCTGATAAGGGAATAAATCCTAAAAAGACTTACATACCTCCTTTACTT
GCTGTTGGAGCAATTCATCATTATCTTCTTAAAAAAGAAATCAGGCTAAAAGCTTCTCTA
ATAATTGAGACCGGTCAATGTTGGAGCACACATCACTTAGCTTGTTTAGTTGGATATGGA
GCAAGTGCAGTTTGCCCTTGGTTGACTTTCGAAGCAGGTAGACACTGGTTAAAACATCCA
AAAACACAAAAACTCATTGATAGCAAAAAAATAAATCCATTATCAATAGTTGATGTTCAA
GAAAATATTAAAAAAGCTCTAGAAGACGGTCTAAGAAAAATTCTCTCAAAAATAGGTATC
TCACTTTTATCTAGTTACCATGGTGCACAAATTTTTGAAGCTGTAGGCCTTGGATCTGAC
TTAATAAAAATTGCTTTTGATGGTACAACAAGTCGTATCGCTGGCATAACATTAAAAGAA
TTAACTAATGAAACACTTTCAATACATACGAAAGCCTATCCAGAGATCGATTTAAAGAAA
TTAGAATTTCTAGGATTTGTACAATTTAGAAATAATGGAGAATATCATTCCAATAACCCA
GAGATGTCCAAAGTTTTACATTCGGCAGTAAAACAAGGGCCAGGATACGATCATTTTGAA
ACTTACAAAAAACTTATTAGTAATAGACCGACAACATCTCTTAGAGATTTACTAACAATT
AATTCAAAAAGAAAAAGTATTCCATTAGAGGAAGTTGAAAGTGTTGAATCAATTTGCAAA
AGGTTCTGTACTGGAGGAATGAGTTTAGGTGCTTTATCCAGAGAAGCTCATGAAGTTTTA
GCAGTTGCAATGAATAGAATTGGTGGAAAAAGTAATAGTGGAGAAGGAGGAGAAGATCCA
GCTCGTTTTAATGTTTTAAATGATATCGATAAAAATACTCAGTCAGCGACATTGCCATTT
ATTAAAGGCTTAAAGAATGGAGACACCGCATGCTCCGCTATTAAACAAATAGCATCAGGA
AGATTTGGAGTTACACCTGAATATCTAAGAAGTGGTAAACAACTCGAAATTAAAATGGCA
CAAGGTGCAAAACCCGGAGAGGGGGGACAATTACCTGGTCCAAAAGTTGATTCTTACATC
GCAAAACTAAGAAATAGTAAACCTGGAGTAGCTTTAATATCTCCTCCCCCTCATCATGAT
ATTTATTCAATTGAAGATTTAGCTCAACTTATCCACGACTTACACCAAGTTCATCCAAAA
GCGAAAGTAAGCGTTAAACTTGTTTCTGAAATTGGCATAGGCACTATTGCTGCTGGAGTA
AGCAAAGCTAATGCAGATGTAATTCAAATTTCTGGACATGACGGAGGTACGGGTGCTTCA
CCCCTGAGTTCTATTAAACATGCAGGTTTACCATGGGAACTTGGTGTTGCTGAGGTTCAT
AAATCTCTCTTAGAAAATAACTTACGCGCAAGAGTGATTTTGAGAACTGATGGAGGTCTT
AAAACAGGCTGGGACGTAGTTATTGCAGCTTTACTAGGTGCTGAAGAATACGGTTTTGGT
TCTGTAGCGATGATTGCTGAAGGATGTATAATGGCTCGGGTTTGTCATACAAACAAGTGT
CCTGTTGGAGTTGCCACTCAAAAAGAAGAATTAAGAAAAAGATTTAAAGGTATTCCAGAA
AATGTCGTCAATTTTTTCTTCTATATTGCTGAAGAAGTAAGACAGATAATGAGCAGTATC
GGTGTTTCTAATATGGAAGAACTGATTGGTAATCAAGAATTTCTTTCTGCAAGAAATATC
GATCTTCCAAAAACTTCTAATATTGATCTTTCTTCTTTAGTACACTCAACCCCTGATAGA
TCATGGTTAAAACATTTAAAAACTGCCCATAGTAATGGTTCTGTATTAGAAGACGAATTT
TTGTCTGATACTAAATTTATAGATTCAATTAAAAATCACGAAATATTAACCAAAGAAATT
GAGATAAAAAATACAGATAGAAGTGTTTGTGCGAAAATATCAGGTGAAATTGCAGAACTT
CACGGCAATACTGGCTTCAATGGCGAACTCAACTTAAATTTCAAAGGATATGCAGGACAA
AGCTTTGGTGCCTTTTTATTGAAGGGAATGAATGTTCAATTAATCGGAGAAGCTAATGAT
TATGTTTGTAAAGGAATGAATGGAGGAATACTCACAATAATTCCACCAAAAATAAATGAA
ATCTCCTCCGAACAAGTCATCCTAGGAAATACTTGTCTTTATGGAGCAACAGGTGGAAAA
TTATTTGCATTAGGAAAATCTGGAGAAAGATTTGCGGTTAGAAATAGTGGTGCTACAGCG
GTAACAGAAGGGGCAGGTGATCATTGTTGTGAATACATGACTGGTGGGAAAGTAGTTATT
CTAGGTTCCACAGGAAGAAATATTGGTGCGGGCATGACTGGTGGAATAGCTTTTATAATC
GATGAAAATAATGATTTAAGTAATAAAGTAAATAAAGAAATAGTAAGGATTCTTCCAATA
ACTTCATCAAAGCAGGAAAATATCTTATTGGAAATTATTAGAGAATATCAAGCAAAAACA
AATAGCTTAAAGGCTGCCAAAATAATTGAAAATTGGTCTCATTTTAAGAGTACTTTCAAA
TTGATTGTTCCCCCAAGTGAAGAAGAGATGCTTGGT
>MIT1314
TATCAAGATAGCTATTCCCCAAATGGAATAATTGGGGAGAAAGATGCGTGTGGAGTTGGC
TTCGTAGCGAATGTTGAAGGTATAGAAAGCAACTGGATTCTTAAACAATCTTTAAAGGGC
CTCAACTGCATGGAGCATAGAGGAGGTTGTGGAGGAGATAGTGACTCAGGAGATGGGGCA
GGCATTTTATGTTCAATTCCATGGGGATATCTAGAAGAGAAAATTAATCTAAAAAATTTA
GGCATGGTTTTTATGCCTAATAAAAAAGAAAGAATTGAAGAATGTAAATCAATATGCGAT
CAGGAAGCAGAAAAATTAAAAGTCAACAAAACATTTTGGAGAAAAGTACCTGTTAATAAT
GAAATTTTAGGTCCTTTAGCTAAAGCAAATGCTCCATTCATCTGTCAGTGGATTTTATAT
AAAGATTATAAGGATGTTGAAAGGCTCTTATTTCAATTAAGGAAAAGAATTGAGAAAAAA
ATAAGAGAACCTTTCAAAAACTGTGAATTTTATTTTGCCTCACTAAGTTCTCAAACAGTT
GTTTATAAAGGTATGGTTCGCTCTGAAATATTATCCGAGTTTTATCAAGATTTAAAAGAA
GAGAGTTTTAAAGTTTCATTTTCTGTTTATCATCGTAGATTTAGTACTAATACACTTCCA
AAATGGCCACTAGCTCAGCCCATGAGATTTTTGGGTCATAATGGCGAAATAAATACTCTC
TTAGGCAATATTAATTGGGCTAAAGCTTCAGAAAAACATATAGATGATTTTTGGGGAGAG
TTATCTAATGAAATTAAGCCCATTGTAGATGTAAACAAAAGTGATTCATCAAATCTTGAT
GCAACCCTTGAAATCAATATTCGTTCAGGTCAGCCCATTACTGACTCATTATTAAAACTT
GTTCCAGAAGCATTTAGAGATCAACCAGAACTTGAGGAGAGAGAGTATATAAAAGCTTTT
TATGAATATTCTGCAAGCTTGCAAGAAGCTTGGGATGGTCCAGCACTACTTGTATTTGCT
GATGGAAATTTTGTTGGAGCAACGCTTGATAGAAATGGCCTAAGACCAGCAAGATATTCA
ATCACAAATGATGGTTTTGTAATAATGGGTTCTGAAACAGGAGTAGTAGATCTTGAAGAA
GAAAGAGTAATAGAAAAAGGTCGATTAGGACCGGGACAAATGTTGGCAGTTGATTTTCAT
CAGCATAGAATCCTAAGAAATTGGGAAGTAAAATCTGAAGCCGCTCAAAGGCATGATTAT
AAAAACCTTCTCAGGAATAGAACTATAAAAATTGAAAATAATGAATGGGTTAAAGACTGC
AAACTAAAAGACCTTGAGTTGTTGCAACAACAAACTGCATATGGGTTTTCAGCGGAAGAT
AATGACCTTATCTTAGATTCAATGGCTTCATTAGCTAAAGAGCCTACTTATTGCATGGGC
GACGACATCCCATTAGCAGTTCTTTCATCTAAGCCACATATTTTATATGACTACTTTAAG
CAAAGATTTGCGCAAGTTACTAATCCTCCTATTGACCCTCTGAGAGAAAAACTTGTAATG
AGTTTAGAGATGCATCTAGGAGAAAGATGTACACCATTTGAAATTAAAGACGCTAAACCT
TTTATTCATTTACAAAGTCCGATTTTAAATGAGGAAGAACTCATTTCCATCAAAAAATCA
AAAATTCAATCTCAGACAATTTCAAGTTTGTTTGATTTAGAGGAAGGTATTCAAGGCTTA
GAGAACCAATTAAAACTAATCTGTAAACAGAGTGAGCTGTCTATAAAAGAAGGTTGCTCT
TTAATTATCATTTCTGATAAGGGAATTAATCCTAAAAAGACTTTCATACCTCCTTTACTT
GCTGTTGGAGCAATTCATCATTATCTTCTTAAAAAAGAAATCAGGCTAAAAGCTTCCCTA
ATAATTGAGACCGGTCAATGTTGGAGTACTCATCACTTAGCTTGTTTAATTGGATATGGA
GCAAGTGCAGTTTGCCCTTGGTTGACTTTCGAAGCAGGTAGACACTGGTTAAAACATCCA
AAAACCCAAAAACTCATTGATAGCAAAAAAATAAATCCATTATCAATAGTTGATGTTCAA
GAAAATATTAAAAAAGCTCTAGAAGACGGTCTAAGAAAAATTCTCTCAAAAATAGGCATC
TCACTTTTATCTAGTTACCATGGTGCACAAATTTTTGAAGCTGTAGGCCTTGGATCTGAC
TTAATAAAAATTGCTTTTGATGGTACAACAAGTCGTATCGCTGGTATAACATTAAAAGAA
TTAACTAATGAAACACTTTCAATACATACGAAAGCCTATCCAGAGATCGATTTAAAGAAA
TTAGAATTTTTAGGATTTGTACAATTTAGAAATAATGGAGAATATCATTCCAATAACCCA
GAGATGTCCAAAGTTTTACATTCGGCGGTAAAACAAGGGCCAGGATACGATCATTTTGAA
ACTTACAAAAAACTTATTAGTAATAGACCGACAACATCTCTTAGAGATTTACTAACAATT
AATTCAAAAAGAAAAAGTATTCCATTAGAGGAAGTTGAAAGTGTTGAATCAATTTGCAAA
AGGTTCTGTACTGGAGGAATGAGTTTAGGTGCATTATCAAGAGAAGCGCATGAAGTTTTA
GCAGTTGCAATGAATAGAATTGGTGGAAAAAGTAATAGTGGAGAAGGGGGAGAAGATCCA
GCTCGTTTTAATGTTTTAAATGATATCGATGAAAATACTCAGTCAGCGACATTGCCATTT
ATTAAAGGCTTAAAGAATGGAGACACCGCATGCTCCGCTATCAAACAAATTGCGTCAGGA
AGATTTGGAGTTACACCTGAATATCTAAGAAGTGGTAAACAACTCGAAATTAAAATGGCT
CAAGGTGCAAAACCCGGAGAGGGGGGACAATTACCTGGTCCAAAAGTTGATTCTTACATC
GCAAAACTAAGAAATAGTAAACCTGGAGTAGCTTTAATATCTCCTCCCCCACATCATGAT
ATTTATTCAATTGAAGATTTAGCTCAACTTATCCACGACTTACACCAAGTTCATCCAAAA
GCGAAAGTAAGCGTTAAACTTGTTTCTGAAATTGGTATAGGCACTATTGCCGCTGGAGTA
AGCAAAGCTAATGCAGATGTAATTCAAATTTCTGGACATGACGGAGGTACAGGTGCTTCA
CCCCTTAGTTCTATTAAACATGCAGGTTTACCATGGGAACTTGGTGTTGCTGAGGTTCAT
AAATCTCTCTTAGAGAATAACTTACGCGAAAGAGTAATTTTGAGAACTGATGGAGGTCTT
AAAACAGGCTGGGACGTAGTTATTGCAGCTTTACTAGGTGCTGAAGAATACGGTTTTGGT
TCTGTAGCAATGATTGCTGAAGGATGCATAATGGCTCGGGTTTGTCATACAAACAAGTGT
CCTGTTGGAGTTGCCACTCAAAAAGAAGAATTAAGAAAAAGATTTAAAGGTATTCCAGAA
AATGTCGTCAATTTTTTCTTGTATATTGCTGAAGAAGTAAGACAGATAATGAGTAGTATC
GGTGTTTCTAATATGGAAGAACTGATTGGTAATCAAGAATTTCTTTCTGCAAGAAATATC
GATCTTCCAAAAACTTCTAATATTGATCTTTCTGCTTTAGTACACTCAACCCCTGATAGA
TCATGGTTAAAACATTTAAAAACTGCCCATAGTAATGGTTCTGTATTAGAAGACGAGTTT
TTGTCTGATACTAAATTTATAGATTCAATTAAAAATCACGAAATATTAACCAAAGAAATT
GAAATAAAAAATACAGATAGAAGTGTTTGTGCGAAAATATCAGGCGAAATCGCAGAACTT
CACGGCAACGCTGGCTTCAATGGCGAACTCAACTTAAATTTCAATGGATATGCAGGACAA
AGCTTTGGTGCCTTTTTATTGAAGGGAATGAATGTTCAATTAATCGGAGAAGCTAATGAT
TATGTTTGTAAAGGAATGAATGGAGGAATACTCACAATAATTCCACCAAAAATAAATGAA
ATCTCCTCCGAACAAGTTATCCTAGGAAATACTTGTCTGTATGGTGCAACAGGTGGAAAA
TTATTTGCATTAGGAAAATCGGGAGAAAGATTTGCGGTTAGAAATAGTGGTGCTACAGCG
GTAACAGAAGGAGCAGGTGATCATTGTTGTGAATACATGACTGGTGGGAAAGTAGTTATT
CTAGGTTCCACAGGAAGGAATATTGGTGCAGGCATGACTGGTGGAATAGCTTTTATAATC
GATGAAAATAATGATTTAAGTAATAAAGTAAATAAAGAAATAGTAAGCATTCATCAAATA
ACTTCATCAAAGCAGGAAAATATCTTATTGGAAATTATTAGAGAATATCAAGCAAAAACA
AATAGCTTAAAGGCTGCCAAAATAATTGAAAATTGGTCTCATTTTAAGAGTTCTTTCAAA
TTGATTGTTCCCCCAAGCGAAGAAGAGATGCTTGGT
>MIT9107
TATCAAGATAGTTATTCCCCAAATGGAATAATTGGTGAAAAAGATGCGTGTGGAGTTGGT
TTCATAGCAAATATTAAAGGGGTAGAAAGCAACTGGATACTTAAACAATCTCTGAAGGGG
CTTAACTGCATGGAGCATAGAGGAGGTTGTGGGGGAGATAGCGATTCAGGAGATGGGGCA
GGCATTCTATGTTCAATTCCATGGGGTTATTTAGATAAAGAAATGAATCTAATAAATCTA
GGTATGGTTTTTATGCCTAATAAAAAAGAGAAAATTGAAGAATGCAAATCAATATGTGAG
GAGGAAGCAGGAAAATTAAGATTCAAAGAAACATCTTGGAGAACAGTTCCTGTAAATAAT
GAAATATTAGGAACTTTAGCTAAAGCAAATGCCCCATTCATATGTCAGTGGATTTTATAC
AAAGATAATCAGAATATTGAAAGGCTTTTGTTCCAGTTAAGGAAAAGAATTGAAAAAAAA
ATAAGAGAAAACTTTAAAAACTGTGAATTTTATTTTGCCTCACTTAGTTCTAAAACAGTT
GTATACAAAGGTATGGTTAGGTCTGAAATATTATCTGAGTTTTATCAAGATCTAAAAAAA
GAGAATTTTAAGGTCTCATTTTCCGTTTACCACAGGAGATTTAGTACAAATACTCTCCCA
AAATGGCCACTTGCTCAGCCTATGAGATTTTTAGGGCATAACGGGGAAATCAATACTCTT
TTAGGAAATATTAATTGGGCTAAAGCGTCAGAAGCACACATAGATGAATATTGGGGAGAA
TCAGCTTCTGACCTTAAACCTATTGTAGATGTGAATAAAAGTGATTCATCCAATCTTGAT
GCAACTCTTGAGATAAATATTCGATCAGGCCAGCCAATAACTGATTCATTATTAAAACTT
GTTCCTGAAGCTTTTAGAGATCAACCAGAACTGGATAATAGAGAAGAGATCAAAGCATTT
TATGAATACTCCGCTAGTCTCCAGGAAGCATGGGATGGTCCCGCTCTACTAGTATTTGCA
GATGGTAATTTTGTTGGAGCAACACTTGATAGAAATGGTCTAAGACCCTCAAGATATTCA
ATTACAAATGATGGATTTGTAGTAATGGGCTCCGAAACAGGCGTGGTAGATCTTGAAGAA
GAAAGAGTTATTGAAAAAGGTAGATTAGGTCCTGGACAAATGTTAGCAGTTGATTTTCAT
CAAAATAGAATCCTAAGAAATTGGGAAGTAAAATCTGAAGCAGCCCAAAGACATAATTAT
AAAAATTTGCTCGAAAATAGAACTGTAAAAATCGAAAATAATAACTGGTTTAAAGAATGC
CAATTAAAAGACCTTGATTTATTACAACAACAAACTGCATATGGTTTTTCTGCTGAAGAT
AATGACATGATCTTAGACTCAATGGCTTCACTAGCCAAAGAGCCAACCTACTGTATGGGA
GATGATATCCCTCTCGCCGTTCTCTCATCAAAACCACATATCTTATATGACTATTTCAAG
CAAAGATTTGCCCAGGTAACTAATCCTCCCATAGATCCTCTTCGTGAAAAACTTGTGATG
AGTCTAGAAATGCATCTTGGAGAAAGATGTTCACCATTTATGTTAAAAGATGCTAAGCCC
TTTATTCATCTCCATAGTCCAATCCTCAACGAAGAAGAATTAATTTCTATAAAAGAATCA
AAAATTAAATCTCAAACAATTTCAACCTTATTTGAAATCAAAGAAGGAACCAAAGGATTT
GAAGGCAAGTTAAATGATATTTGCAAGCAAAGCGAAAAAGCAGTTAATGATGGATGTGCT
CTAATTATTATTTCCGATAAAGGAGTTAGCTCAAGAAAAAGTTTTATCCCCCCTCTATTA
GCTGTTGGTGCAATTCATCATTACCTTCTTAAAAAAGAAATAAGATTAAAAGCCTCGCTA
ATTATTGAGACTGGTCAATGTTGGAGTACTCATCATTTAGCATGCCTGATTGGATATGGA
GTGAGTGCTATTTGTCCTTGGCTAATTTTTGAATCAGGAAGACATTGGTTAAAACACCCT
AAGACTCAAAAACTGATAGAGAGTAAAAAAATAGATTCATTATCAACAGATCAGGTTCAG
AGCAATACTAAAAAAGCTTTAGAAGATGGCCTGAGGAAAATACTTTCTAAGATAGGCATC
TCACTGCTTTCTAGTTATCACGGGGCTCAGATTTTTGAAGCTGTAGGATTAGGCTCTGAT
TTAATTAAACTTGGTTTCAATGGAACAACAAGTCGAATTGCTGGAATCACGCTAAAAGAG
TTAGCTAATGAATCAATATCAATTCACACAAAAGCTTATCCAGAAATAGATCTGAAAAAA
CTCGAATTTCTAGGATTTGTTCAATTTAGAAATTATGGAGAATATCACTCAAATAATCCT
GAAATGTCAAAGGCACTTCATTCAGCTGTAAAACAAGGACCAGATTATGACCACTTCAAG
TTATATCAAGAACTTATTAGTAAAAGACCAATAACTGCTCTAAGAGACTTACTGACAATA
GACTCAAAGAGGAAAAGAATACCAATAAATGAAGTTGAGAGTGTTGAATCAATCTGTAAA
AGATTTTGTACTGGAGGGATGAGTTTAGGGGCTTTATCAAGAGAAGCTCATGAGGTATTG
GCTGTCGCGATGAATAGAATAGGTGGGAAAAGTAATAGTGGGGAGGGTGGTGAAGATCCA
GCACGTTTTAATGCATTAAACGATATTGATGAAAATACTCAATCAGAAACTTTACCTTTC
ATCAAAGGTCTTAAAAATGGAGATACGGCTTGCTCTGCTATAAAGCAAATAGCCTCTGGA
AGATTCGGAGTGACACCTGAATATCTTAGAAGTGGAAAACAACTTGAAATTAAAATGGCC
CAAGGTGCAAAGCCTGGAGAAGGAGGTCAACTTCCTGGACCGAAAGTCGATTCCTACATA
GCAAAACTAAGAAATAGTAAACCTGGCGTAGCTTTAATTTCACCACCGCCGCATCATGAT
ATTTACTCTATTGAAGATTTAGCACAACTGATTCATGACCTTCATCAGGTTCACCCTAAA
GCAAAAGTAAGTGTGAAACTTGTTTCTGAAATTGGTATTGGAACTATAGCAGCTGGTGTA
AGTAAAGCGAACGCAGATGTAATACAAATCTCTGGGCATGATGGAGGGACTGGTGCTTCT
CCATTAAGCTCCATTAAGCACGCTGGATTACCTTGGGAACTTGGTTTGGCAGAGGTACAT
AAATCACTTCTTGAAAATAATTTACGCGACAGAGTACTTCTGAGAACTGACGGTGGCCTT
AAAACAGGTTGGGATGTGGTTATTGCTGCTCTTTTAGGAGCAGAAGAATATGGATTTGGA
TCAGTAGCAATGATTGCTGAGGGATGCGTTATGGCACGTGTTTGTCATAAAAATACTTGT
CCTGTTGGCGTAGCCACTCAAAAAGAAGAATTAAGAAAGAGGTTTAAAGGTTTACCAGAT
AATGTTGTTAACTTTTTTATCTATATCGCTGAAGAAATAAGACAAATATTGAGTAACATT
GGTGTGAAAACAATTGAAGAAATAATTGGTAACAAAGAATTTTTGACTACAAGAAATATT
AGTCTACCTAAAACGGAAAATATAGATCTAACTTCTCTTGTAATCATCTATAAAGATAGA
TCATGGATAAAGCATTCGAAAAATGCACATACTAATGGAACTGTATTGGAAGACAATATT
TTAACTAATGCTCAATTCATAAATGCGCTCACTCATCATGGAGAATTCACTAAAAAGATT
GAAATCAAAAATACTGATAGAAGTGTTTGTGCAAAAATTTCAGGAGAGCTTGCTCAGCAT
TATGGTAATAAAGGCTTTGGAGGCGCAATTAATCTAATTTTTCATGGTCATGCAGGTCAA
AGCTTTGGAGCTTTCTTATTAAAAGGAATGATTATTAAATTAATTGGAGAGGCCAATGAT
TATGTATGCAAAGGGATGAATGGAGGAATACTTACCATTATCCCCCCTAGGATAGATAAT
AACTCTTCGGAGCAAGTAATTTTGGGAAATACTTGTCTTTATGGTGCTACAGGAGGAAAG
TTATATGCATTGGGTAAATCCGGTGAAAGATTTGCAGTAAGAAATAGTGGTGCAGTTGCT
GTAACTGAAGGTGCAGGAGATCATTGCTGCGAATATATGACTGGTGGCAAAATTGTAATT
CTTGGTTCTACAGGAAGAAATATTGGAGCAGGCATGACTGGGGGAGTAGCATTTATACTT
GATGAAAAAGATGATGTAGAAAAAAAGGTAAATAAAGAAATAGTAAGTATCTACGAGATA
AAGACGCCACAACAAGAAAAGATTTTATTAGAAATAATTAATGATTATCATCACAAAACC
CTGAGTCCTAAAGCAGCTAATATTCTTAAAGAATGGACTAATTTTAAATCTTTGTTCAAA
GTCATCGTTCCGCCCAGCGAAGAAACAATGCTTGGA
>MIT9201
TATCAAGATAGTTATTCCCCAAATGGAATAATCGGTGAGAAAGATGCGTGCGGAGTAGGT
TTTATAGCAAATATTAAAGGGATAGAAAGCAACTGGATCCTAAAACAATCCTTGAAAGGC
CTCAACTGCATGGAGCATAGAGGAGGTTGTGGAGGCGATAGTGACTCAGGAGATGGAGCA
GGCATTTTATGTTCAATTCCATGGGGATATTTAGAAGAAGAGATGAATAAAAAAAATTTA
GGCATGGTTTTTATGCCTAATAAAAAAGAAAAGATTGAGGAATGTAAATCAATATGTGAA
GAGGAAGCAGAAAAATTAAGAGTCAAAGAAACGTCTTGGAGAACAGTTCCTGTAAATAAT
GAAATCTTAGGTCCTTTAGCCAAAGCGAATGTCCCATACATTTGTCAGTGGATTTTATAC
AAAGATAATCAAAATATTGAAAGGCTTTTATTCCAATTAAGGAAAAGAATTGAAAAAAAA
ATAAGAGATACCTTTAAAAACTGTGAATTTTATTTCGCCTCACTTAGTTCTCAAACAGTT
GTATACAAAGGTATGGTTAGGTCTGAAATATTATCTGAGTTTTATCAAGATCTAAAAAAA
GAGAATTTCAAGGTTTCATTTTCTGTTTACCATAGAAGATTTAGTACAAATACACTTCCA
AAATGGCCACTAGCTCAACCGATGAGATTCTTAGGTCATAACGGGGAAATCAATACTCTC
TTAGGTAACATAAATTGGGCTAAAGCCTCAGAAACACACATAGATGAATTTTGGGGAGAG
TTATCTAAAGAAATAAAGCCAATCGTAGATATAAATAAAAGTGATTCATCAAATCTTGAT
GCAACTCTTGAAATTAATATTCGTTCCGGTCAGCCCATTACTGACTCATTATTAAAACTT
GTTCCAGAAGCATTTAGAGATCAACCAGAACTTGAACAAAGAGAAGAAATTAAATCATTT
TATGAGTATTCAGCGAGCCTACAAGAAGCTTGGGATGGTCCTGCTCTAATTGTATTTGCA
GATGGAAATTTTGTAGGAGCAACGCTCGATAGAAATGGTCTAAGACCAGCAAGATATTCA
ATAACAAATGATGGTTTTGTAATTATGGGTTCTGAAACAGGAGTAGTAGATCTTGAAGAG
GAAAAAGTTATAGAAAAAGGTCGATTAGGGCCGGGACAAATGTTGGCTGTTGATTTTCAT
CAAAGTAGAATCCTCAGAAATTGGGAGGTAAAAACTGAAGCAGCTCAAAGGCATGATTAT
AAAAATCTTCTTATCAATAGAACCATAAAAATAGAAAATAATGAATGGATTCAAGACTGC
AAACTAAAAGACCTAGAGTTGTTACAACAACAAACTGCATATGGTTTTTCAGCGGAAGAT
AATGATCTAATCTTAGATTCAATGGCTTCATTAGCTAAAGAGCCAACTTATTGCATGGGC
GACGACATTCCATTAGCAGTGCTCTCATCAAAACCACATATTTTATATGACTATTTCAAG
CAAAGATTTGCTCAGGTAACTAATCCTCCAATAGATCCTCTTCGTGAAAAACTTGTAATG
AGTCTTGAAATGCATCTTGGAGAAAGATGTTCACCATTTGAGATTAAAGATCTTAAACCT
TTTGTTCATTTACAGAGTCCAATTCTCAATGAAGAGGAACTGATTTCAATTAAAAAATCA
AAAATTAAATCTCAAACGATCTCAACCTTGTATGAAATCGACAAAGGAATCAAAGGATTT
GAAGGTAAATTAAATGATATTTGCGAGCAAAGTGAAAAAGCGGTTAATAATGGATGCGCT
TTAATCATTATCTCTGATAAAGGAGTAAGCTCAACAAAAAGTTTTATTCCCCCTCTCTTA
GCTGTAGGTGCAATTCATCATTATCTTCTTAAAAAAGAAACAAGATTAAAAGCCTCCCTA
ATAATTGAGACTGGTCAATGTTGGAGTACTCATCATTTAGCATGTCTCATTGGATATGGA
GTTAGTGCTGTTTGCCCTTGGCTAATATTTGAATCAGGGAGACATTGGTTAAAGCATCCT
AAGACTCAAAAACTAATAGAGAGCAAAAAAATTGATTCATTATCAACAGATAAGGTTCAG
AGCAACATTAAAAAAGCTTTAGAGGATGGCTTACGGAAAATACTTTCTAAGATAGGAATC
TCACTTCTTTCTAGTTACCATGGGGCACAGATTTTTGAAGCGGTAGGTTTAGGCTCTGAT
TTAATCAAACTTGGTTTCGACGGGACAACAAGTCGTATTGCTGGAATCACTTTAACAGAA
TTAGCTAATGAATCAATTTCAATTCACACAAAAGCTTATCCAGAAATTGATCTGAAAAAA
CTCGAATTTTTAGGATTTGTGCAATTCAGAAATTATGGAGAATATCACTCAAATAATCCT
GAAATGTCAAAGGCACTCCATTCTGCGGTAAAACAAGGACCAGGTTATGAGCACTTCAAA
TTGTACAAAGAACTGATTAGTAAGAGACCAATAACTGCTCTAAGAGACTTACTGACAATA
AATTCTAATAGGGAAAGCATACCAATAAGTGAAGTTGAAAGTGTTGAATCAATTTGCAAA
CGGTTCTGTACAGGAGGAATGAGTTTAGGTGCTTTATCAAGAGAGGCGCATGAAGTTTTA
GCAGTTGCAATGAATAGAATTGGTGGAAAAAGTAATAGTGGTGAAGGGGGAGAAGATCCA
GCTCGTTTTAATGTTTTAAATGATATTGATGAAAATACTCAATCAGCTACTTTGCCATTT
ATAAAAGGTCTAGAAAATGGAGATACGGCTTGTTCTGCCATAAAGCAGATCGCCTCAGGA
AGATTTGGAGTTACCCCTGAATATCTTCGAAGTGGTAAACAACTTGAAATTAAAATGGCC
CAAGGTGCAAAGCCAGGGGAAGGGGGGCAACTTCCTGGTCCAAAAGTCGATTCCTACATA
GCAAAACTCAGGAACAGTAAGCCTGGCGTGGCTTTAATTTCTCCACCTCCGCATCATGAT
ATTTACTCAATTGAAGATTTAGCACAACTTATTCATGATCTTCATCAGGTTCATCCTAAA
GCAAAAGTAAGTGTGAAACTTGTTTCTGAAATTGGTATTGGAACTATAGCCGCGGGAGTA
AGTAAAGCAAACGCAGATGTTATACAAATCTCTGGCCATGATGGAGGAACAGGTGCTTCT
CCCTTGAGCTCCATTAAACACGCTGGATTGCCTTGGGAGCTTGGTTTAGCAGAGGTACAT
CAATCACTTCTTGATAATAATCTTCGCGACAGAGTACTTTTAAGAACTGACGGTGGCCTT
AAAACAGGATGGGATGTCGTGATTGCTGCTCTTTTGGGCGCAGAAGAATATGGATTTGGA
TCAGTAGCAATGATTGCTGAAGGGTGTGTTATGGCACGAGTTTGCCATAAAAATACTTGT
CCTGTTGGTGTAGCAACACAAAAAGAAGAATTAAGAAAAAGGTTCAAAGGTTTACCAGAT
AACGTTGTTAACTTTTTTATCTATATTGCTGAAGAAATAAGACAAATATTGAGTACCATT
GGTGTCAAAACAATGGAAGAATTAATTGGTAACAAAGAATTTCTGACCACAAGAAATATT
AGTCTGCCTAAAACGGAAAATATCGATCTAACTTCTCTTGTTATTAGCTATAAAGATAGA
TCATGGATTAAACATTCAAACAATGCTCATAGTAATGGATCTGTATTGGAAGACTCGATT
TTAACTGATGCTCAATTCATAAATGCGCTCACTACTCATGGCGAATTCAGTAAAAAAATT
GAAATCAAAAATACTGATAGAAGTGTTTGTGCAAAAATTTCAGGAGAGCTTGCTCAGCAT
TATGGCAATAAGGGCTTTGAGGGCGCAGTGAATCTAATTTTTAAAGGTCATGCAGGTCAA
AGTTTTGGAGCCTTTTTATTGAAAGGAATGATTATTAAATTAATTGGAGAAGCAAATGAT
TATGTATGCAAAGGGATGAATGGAGGAATGCTAACCATAATTCCGCCAAGAATAGATAAG
AATTCATCGGAGCAAGTCATTTTAGGCAATACTTGTCTTTATGGCGCGACTGGAGGAAAG
TTATATGCTTTGGGTAAATCAGGTGAAAGGTTTGCTGTAAGAAATAGTGGAGCAGTTGCT
GTTACTGAAGGTGCAGGAGATCATTGCTGTGAATATATGACAGGAGGCAAAATTCTAATT
CTTGGCTCTATAGGAAGAAATATTGGAGCAGGAATGACTGGGGGAGTAGCATTTATACTT
GATGAAAAAAATGATTTAGAAAAAAAGGTAAATAAAGAAATAGTAAGTGTCTATGAAATT
AGTACTCCAAAACAAGAACAAATTTTATTAGAAATAATTAACGATTATCATGACAAAACG
CAGAGTCCTAAAGCAGCTAATCTTCTAAAAGATTGGAGCTATTTTAAAACTTTATTCAAA
GTAATCGTGCCTCCCAGTGAAAAAGAAATGCTTGGA
>MIT9202
TATCAAGATAGTTATTCTCCAAATGGAATAATTGGGGAGAAAGATGCATGTGGAGTTGGT
TTCATAGCAAATGTCAATGGAATAGAAAGCAACTGGATCCTTAAACAATCACTAAAGGGT
CTTAACTGTATGGAGCACAGAGGAGGTTGTGGAGGAGATAGTGACTCAGGAGATGGAGCA
GGCATTTTATGTTCAATCCCTTGGAATTACTTAGAACAAGATGTGCATTTTAAAAATTTA
GGAATGGTTTTTATGCCTCATGAAAAAGAGAAAATTGAAGAATGTAAATCAATATGTGAG
AAAGAAGCAGAAAAATTAAGTATCAATAAAACATTCTGGAGAAAAGTCCCTGTTAATAAT
GAAATTTTAGGTCCTCTAGCTAAAGCAAATGCTCCATTCATCTGTCAGTGGATTTTATAC
AAAGATCATCCTGATATAGAGAGGCTTTTATTCCAATTAAGAAAAAGAATTGAGAAAAAA
ATAATAGAAACTTTCAAAAACTGTGAATTTTATTTTGCCTCACTAAGTTCTCAAACAGTT
GTTTATAAAGGCATGGTACGTTCTGAAGTGTTATCTGAGTTTTATCAAGATCTAAAAGAA
GAGAGTTTTAAAGTCTCATTTTCTGTTTATCATCGTAGATTTAGTACTAATACACTTCCA
AAATGGCCATTAGCTCAGCCCATGAGGTTTTTAGGGCATAATGGCGAAATTAATACTCTT
TTAGGGAATATCAACTGGGCTAAAGCCTCAGAAACACACATAGATAATTTTTGGGGAGAG
TTATCTAATGAAATCAAGCCTATTGTCGATGTAAATAAAAGTGATTCATCAAATCTTGAT
GCGACCCTTGAAATTAATATTCGATCAGGCCAACCAATAACTGATTCATTATTAAAGCTT
GTCCCTGAAGCATTTAGAGAGCAACCTGAAATTGAACTAAGGGCAAATATTAAAGCATTT
TATGAGTACTCTGCTACCCTACAGGAGGCTTGGGATGGACCTGCTCTCCTTGTATTTACA
GATGGAAATTTTATAGGAGCAACGCTTGATAGAAATGGTCTAAGACCAGCAAGATATTCA
ATCACAAATGATGGTTTTGTAATAATGGGTTCCGAGACAGGAGTAGTAGATCTTGTTGAG
GAAAAAATAATCGAAAAAGGTCGATTAGGACCGGGACAAATGTTGGCAGTCGATTTTAAT
CAAAATAGAATTCTGAGAAATTGGGAGGTAAAGTCTGAAGCAGCTCAAAGGCATGATTAT
CAAAATCTCCTTACTAATAGAACCATAAAAATCGAAAATAATGAATGGATTACAGACTGC
GAACTAAAAGACCTTGAGTTATTACAACAACAAACCGCATACGGTTTTTCAGCTGAAGAT
AATGATCTGATCTTAGATTCAATGGCTTCATTAGCTAAAGAGCCTACTTATTGCATGGGC
GACGACATCCCATTAGCAGTGCTTTCATCGAAACCACATATTTTATATGACTATTTCAAG
CAAAGATTTGCTCAGGTAACTAATCCTCCAATAGACCCTCTTCGTGAAAAACTTGTGATG
AGTCTTGAAATGCATCTTGGAGAAAGATGTTCCCCATTTAAAGTTAAAGATGCTAAGCCT
TTTATTCATCTCAAAAGTCCAATCCTTAATGAAAAAGAATTATTTTCTATCAAAAAATCA
GAAATTAAATCTCAAACGATTTCAACTTTGTTTGAAATTAACGAAGGAATAAAAGGATTT
GAAGGTAAATTACATGATATTTGCGAGCAAAGTGGAAAGGCAGTTAATAATGGATGCTCT
TTAATTATTATTTCTGATAAAGGAATAAGTTCAACAAAGAGTTTTATTCCCCCTTTATTA
GCTGTAGGTGCAATTCATCATTATCTTCTTAAAAAAGAAATAAGATTAAAAGCCTCCCTA
ATCATTGAGACTGGTCAATGTTGGAGCACGCATCACTTAGCATGCCTGATTGGATATGGA
GTTAGCGCTGTATGTCCTTGGCTTATATTTGAATCCGGAAGACATTGGTTAAAACATCCT
AAGACTCAAAAACTTATAGAGAGCAAAAAAATTGATTCATTATCAACAGATCAGGTTCAG
ACCAATATTAAAAAAGCTTTAGAGGATGGCTTACGGAAAATACTCTCTAAGATTGGTATC
TCACTGCTTTCTAGTTACCATGGAGCTCAGATTTTTGAAGCGGTAGGTTTAGGCTCCGAT
TTAATCAACCTTGGTTTCGACGGGACAACAAGTCGAATTGCTGGAATTACTTTAAAAGAG
TTAGCTAATGAATCAATTTCTATTCACACAAAAGCTTATCCAGAAATTGACTTGAAAAAA
CTCGAATTTCTAGGATTTGTTCAATTCAGAAATTATGGAGAATATCACTCAAATAATCCT
GAAATGTCAAAGGCACTTCATTCTGCAGTAAAAAAAGGGCCCGGTTATGAACACTTCAAA
TTGTACAAAGAACTTATTACTAATAGACCAACAACTGCTTTAAGAGACTTACTTACAATA
GATTCCAATAGAGAAAGCATACCAATAAATGAAGTTGAAAGTGTTGAATCAATTTGCAAA
CGGTTTTGTACAGGAGGAATGAGTTTAGGAGCTTTATCAAGAGAGGCGCATGAAGTTTTA
GCAGTTGCAATGAATAGAATTGGTGGAAAAAGTAATAGTGGTGAAGGGGGAGAAGATCCA
GCTCGTTTTAATGTTTTAAATAATATTGATGAAAATACTCAATCAGCGACTTTGCCATTT
ATAAAAGGTCTAAAAAATGGAGATACGGCTTGCTCTGCTATAAAGCAAATTGCTTCAGGA
AGATTTGGAGTTACCCCTGAATATCTTCGAAGTGGTAAACAACTTGAAATTAAAATGGCC
CAAGGTGCTAAACCAGGGGAAGGCGGGCAACTTCCTGGTCCAAAAGTCGATTCCTACATA
GCAAAACTCAGGAATAGTAAGCCTGGCGTGGCTTTAATTTCTCCACCTCCGCATCATGAT
ATTTACTCTATCGAAGATTTAGCACAACTTATTCATGATCTTCATCAGGTTCATCCTAAA
GCAAAAGTAAGTGTGAAACTTGTTTCTGAAATTGGTATTGGAACTATCGCTGCGGGAGTA
AGTAAAGCAAATGCAGATGTTATACAAATCTCTGGCCATGATGGAGGAACTGGTGCTTCT
CCCTTGAGCTCCATTAAGCACGCTGGATTGCCTTGGGAACTTGGTTTAGCAGAAGTACAT
AAATCACTTCTTGATAATAATCTGCGCGACAGAGTACTTTTAAGGACAGACGGAGGACTT
AAAACAGGATGGGATGTCGTCATTGCAGCTCTTTTGGGCGCAGAAGAATATGGATTTGGA
TCCGTAGCAATGATTGCTGAAGGATGCGTTATGGCACGCGTTTGCCATAAAAATACTTGT
CCTGTTGGTGTGGCGACACAAAAAGAAGAATTAAGAAAAAGGTTCAAAGGTTTACCTGAT
AACGTTGTTAACTTTTTTATCTATATTGCTGAAGAAATAAGACAGATATTGAGTACCATT
GGAGTCAAAACAATGGAAGAAATAATCGGCAACAAAGAATTTCTGACTAAAAGAAATATT
AGTCTGCCTAAAACGGAAAATATCGATCTAACTTCTCTTGTTATTAGCTATGAAGATAGA
TCATGGATTAAACATTCAAACAATGCTCATAGTAATGGAACTGTATTGGAGGACTCGATT
TTAACAGATGCTCAATTCATAGATGCGGTGACTACTCATGGAGAATTTAGTAAAAAAATT
GAGATAAAAAATACCGATAGAAGTGTTTGTGCAAAAATTTCAGGAGAGCTTGCTCAGCAT
TATGGTAATAAGGGTTTTGAGGGCGCAATTAATCTAATTTTTAATGGTCATGCGGGTCAA
AGCTTTGGAGCCTTTTTATTAAAAGGAATGATTATTAAATTAATTGGAGAAGCTAATGAT
TATGTATGCAAAGGGATGAATGGAGGAATACTAACCATAATTCCGCCTAGAATAGATAAG
AATTCATCGGAGCAAGTCATTTTGGGCAATACTTGTCTGTATGGCGCTACGGGAGGAAAG
TTATATGCCTTGGGTAAATCAGGTGAAAGGTTTGCCGTAAGAAATAGTGGAGCAGTAGCT
GTCACTGAAGGAGCAGGAGATCATTGCTGTGAGTATATGACAGGGGGAATAATTGTAATT
CTTGGCTCTACAGGAAGGAATATCGGAGCAGGAATGACTGGAGGCGTAGCATTTATACTG
GATGAAAAAAATGATTTAGAGAAAAAGGTAAATAAAGAAATAGTAAGCATCTATGAAATT
AAAACACCAAAACAAGAACAAATTTTATTAGAAATAATTAACGAATATCATGACAACACT
CAGAGTCCTAAAGCAGCTACTATTCTTAAAGATTGGATTAATTTTAAAAATTTATTCAAA
GTAATCATACCTCCAAGTGAACTAGAAATGCTTGGA
>MIT9215
TATCAAGATAGTTATTCTCCAAATGGAATAATTGGGGAGAAAGATGCATGTGGAGTTGGT
TTCATAGCAAATGTCAATGGAATAGAAAGCAACTGGATCCTTAAACAATCACTAAAGGGT
CTTAACTGTATGGAGCATAGAGGAGGTTGTGGAGGAGATAGTGACTCAGGGGATGGAGCA
GGCATTTTATGTTCAATCCCTTGGAATTACTTAGAAAAAGATGTGCATTTTAAAAATTTA
GGAATGGTTTTTATGCCTCATGAAAAAGAGAAAATTGAAGAATGTAAATCAATATGTCAG
GAAGAAGCAGAAAAATTAAGTATCAATAAAACATTCTGGAGAAAAGTCCCTGTTAATAAT
GAAATTTTAGGTCCTCTAGCTAAAGCAAATGCTCCATTCATCTGTCAGTGGATTTTATAC
AAAGATCATCCTGATATAGAGAGGCTTTTATTCCAATTAAGAAAAAGAATTGAGAAAAAA
ATAATAGAAACTTTCAAAAATTGTGAATTTTATTTTGCCTCACTTAGTTCTCAAACAGTT
GTTTATAAAGGCATGGTTCGTTCTGAAGTGTTATCTGAGTTTTATCAAGATTTAAAAGAA
GAGAGTTTTAAAGTCTCATTTTCTGTTTATCATCGTAGATTTAGTACTAATACACTTCCA
AAATGGCCATTAGCTCAGCCCATGAGGTTTTTAGGGCATAATGGCGAAATAAATACTCTT
TTAGGGAATATCAATTGGGCTAAAGCCTCAGAAACACATATAGATAATTTTTGGGGAGAA
TTATCTAATGAAATCAAGCCTATTGTCGATGTAAATAAAAGTGATTCATCAAATCTTGAT
GCGACCCTTGAAATTAATATTCGATCAGGCCAACCAATAACTGATTCATTATTAAAGCTT
GTCCCTGAAGCATTTAGAGATCAACCTGAAATTGAACTAAGGGCAAATATCAAAGCATTT
TATGAGTATTCTGCTAGCCTACAGGAGGCTTGGGATGGACCTGCTCTCCTTGTATTTACA
GATGGAAATTTTATAGGAGCAACGCTTGATAGAAATGGTCTAAGACCAGCAAGATATTCA
ATCACAAATGATGGTTTTGTAATAATGGGTTCCGAGACAGGAGTTGTAGATCTTGTTGAG
GAAAAAATAATTGAAAAAGGTCGATTAGGACCGGGACAAATGTTGGCAGTTGATTTTAAT
CAAAATAGAATTCTGAGAAATTGGGAGGTAAAGTCTGAAGCAGCTCAAAGGCATGATTAT
CAAAATCTTCTTATTAATAGAACCATAAAAATCGAAAATAATGAATGGATCAAAGACTGC
GAACTAAAAGACCTTGAGTTATTACAACAACAAACCGCATACGGTTTTTCAGCTGAAGAT
AATGATCTTATCTTAGATTCAATGGCTTCATTAGCTAAAGAGCCTACTTATTGCATGGGC
GACGACATCCCATTAGCAGTGCTTTCATCGAAACCACATATTTTATATGACTATTTCAAG
CAAAGATTTGCTCAAGTAACTAATCCTCCAATAGACCCTCTTCGTGAAAAACTTGTGATG
AGTCTTGAAATGCATCTTGGAGAAAGATGTTCTCCATTTAAAGTTAAAGATGCTAAGTCT
TTTATTCATCTCAAAAGTCCAATCCTTAATGAAAAAGAATTATTTTCTATCAAAAAATCA
GAAATTAAATCTCAAACGATTTCAACTTTGTTTGAAATTAACGACGGAATAAAAGGATTT
GAAGGTAAATTACATGATATTTGCGAGCAAAGTGAAAAGGCAGTTAATAATGGATGCTCT
TTAATTATTATTTCTGATAAAGGAATAAGTTCAACAAAGAGTTTTATTCCCCCTTTATTA
GCTGTAGGTGCAATTCATCATTATCTTCTAAAAAAAGAAATAAGATTAAAAGCCTCCCTA
ATCATTGAGACTGGTCAATGTTGGAGCACTCATCACTTAGCATGCCTAATTGGATATGGA
GTTAGCGCTGTATGTCCTTGGCTTATATTTGAATCTGGAAGACATTGGTTAAAACATCCT
AAGACTCAAAAACTAATAGAGAGCAAAAAAATTGATTCATTATCAACAGATCAGGTTCAG
ACCAATATTAAAAAAGCTTTAGAGGATGGCTTACGGAAAATACTTTCTAAGATTGGTATC
TCACTGCTTTCAAGTTACCATGGAGCTCAGATTTTTGAAGCGGTAGGTTTAGGCTCCGAT
TTAATCAACCTTGGTTTCGACGGGACAACAAGTCGAATTGCTGGAATTACTTTAAAAGAG
TTAGCTAATGAATCAATTTCTATTCACACAAAAGCTTATCCAGAAATTGACCTAAAAAAA
CTCGAATTTCTAGGATTTGTTCAATTCAGAAATTATGGAGAATATCACTCAAATAATCCT
GAAATGTCAAAGGCACTTCATTCTGCAGTAAAACAAGGGCCCGGTTATGACCACTTCAAA
TTGTACAAAGAACTTATTAGTAAGAGACCAATAACTGCTTTAAGAGACTTACTTTCAATA
GATTCCAATAGGGAAAGCATACCAATAAATGAAGTTGAAAGTGTTGAATCAATTTGCAAA
CGGTTTTGTACAGGAGGAATGAGTTTAGGAGCTTTATCAAGAGAGGCGCATGAAGTTTTA
GCAGTTGCAATGAATAGAATTGGTGGGAAAAGTAATAGTGGTGAAGGAGGAGAAGATCCA
GCTCGTTTTAATGTTTTAAATAATATTGATGAAAATACTCAATCAGCGACTTTGCCATTT
ATAAAAGGTCTAAAAAATGGAGATACGGCTTGCTCTGCTATAAAGCAAATTGCTTCAGGA
AGATTTGGAGTTACCCCTGAATATCTTCGAAGTGGTAAACAACTTGAAATTAAAATGGCC
CAAGGTGCTAAGCCAGGGGAAGGCGGACAACTTCCTGGTCCAAAAGTCGATTCCTACATA
GCAAAACTCAGGAATAGTAAGCCTGGCGTGGCTTTAATTTCTCCACCTCCGCATCATGAT
ATTTACTCTATTGAAGATTTAGCACAACTTATTCATGATCTTCATCAGGTTCATCCTAAA
GCAAAAGTAAGTGTGAAACTTGTTTCTGAAATTGGTATTGGAACTATCGCTGCGGGAGTA
AGTAAAGCAAATGCAGATGTTATACAAATCTCTGGCCATGATGGAGGAACTGGTGCTTCT
CCCTTGAGCTCCATTAAGCACGCTGGATTGCCTTGGGAACTTGGTTTAGCAGAAGTACAT
AAATCACTTCTTGATAATAATCTGCGCGACAGAGTACTTTTAAGGACAGACGGAGGACTT
AAAACAGGATGGGATGTCGTCATTGCCGCTCTTTTGGGTGCAGAAGAATATGGATTTGGA
TCCGTAGCAATGATTGCTGAAGGATGCGTTATGGCACGAGTTTGCCATAAAAATACTTGT
CCTGTTGGTGTGGCGACACAAAAAGAAGAATTAAGAAAAAGGTTCAAAGGTTTACCTGAT
AACGTTGTTAACTTTTTCATCTATATTGCTGAAGAAATAAGACAGATATTGAGTACCATT
GGTGTCAAAACAATGGAAGAAATAATCGGCAACAAAGAATTTCTGACTACGAGAAATATT
AGTCTGCCTAAAACGGAAAATATCGATCTAACTTCTCTTGTTATTAGCTATGAAGATAGA
TCATGGATTAAACATTCAAACAATGCTCATAGTAATGGAACTGTATTGGAGGACTCGATT
TTGACAGATGCTCAATTCATAGATGCGGTGACTACTCATGGAGAATTTAGTAAAAAAATT
GAGATCAAAAATACCGATAGAAGTGTTTGTGCAAAAATTTCAGGAGAGCTTGCTCAGCAT
TATGGCAATAAGGGTTTTGAGGGCGCAATTAATCTAATTTTTAATGGTCATGCGGGTCAA
AGCTTTGGAGCCTTTTTATTAAAAGGAATGATTATTCAATTAATTGGAGAAGCTAATGAT
TATGTATGCAAAGGGATGAATGGAGGAATACTAACCATAATTCCGCCTAGAATAGATAAG
AATTCATCGGAGCAAGTCATTTTGGGCAATACTTGTCTGTATGGCGCTACGGGAGGAAAG
TTATATGCCTTGGGTAAATCAGGTGAAAGGTTTGCTGTAAGAAATAGTGGAGCAGTAGCT
GTAACTGAAGGAGCAGGAGATCATTGCTGTGAGTATATGACAGGGGGCAAAATTGTAATC
CTTGGCTCTACAGGAAGAAATATCGGAGCAGGAATGACTGGAGGCATAGCATTTATACTC
GATGAAAAAAATGATTTAGATAAAAAAGTAAATAAAGAAATAGTAAGCATCTTTGAAATT
AAAACACCAAAACAAGAACAAATTTTATTAGAAATAATTAACGAATATCGTGACAAAACT
CAGAGTCCTAAAGCAGCTTCTATTCTTGAAGATTGGATTAATTTTAAAACTTTATTCAAA
GTAATCGTACCTCCAAGTGAACTAGAAATGCTTGGA
>MIT9301
TATCAAGATAGTTATTCCCCAAATGGAATAATTGGGGAGAAAGATGCGTGTGGAGTTGGT
TTCATAGCAAATATTAAAGGGGTAGAAAGCAATTGGATCCTTAAACAATCACTTAAGGGG
CTTAACTGCATGGAGCATAGAGGAGGTTGTGGAGGTGATAGTGACTCAGGAGATGGAGCA
GGCATTTTATGTTCAATTCCATGGGGATATCTAGAAGAGAAAATTAATCTTGAAAATTTA
GGCATGGTTTTTATGCCTAATAAAAAAGAAAAAATTGAAATATGTAAATCAATATGTGAT
GAAGAAGCAGAAAAATTAAAAGTTAACAAAACATATTGGAGAACAGTACCTGTTAATAAT
GAAATCTTAGGTCCTTTAGCTAAAGCAAATGCTCCATTCATCTGTCAGTGGATTTTATAC
AAAAATCATCAGGATGTTGAAAGGCTTTTATTTCAATTAAGGAAAAGAATTGAGAAAAAA
ATAAGAGAAACTTTTAAAAACTGTGAATTTTATTTTGCCTCACTAAGTTCTCAAACAGTT
GTCTATAAAGGTATGGTTCGCTCTGAAATATTATCCGAGTTTTATCAAGATCTAAAAGAA
GAGAGTTTTAAAGTTTCATTTTCTGTTTATCATCGTAGATTTAGTACTAATACACTTCCA
AAATGGCCATTAGCTCAGCCCATGAGATTTTTGGGTCATAATGGCGAAATAAATACTCTC
TTAGGCAATATTAATTGGGCTAAAGCTTCAGAAACACATATAGATGATTTTTGGGGAGAT
TTATCTAATGAAATTAAGCCCATTGTAGATGTAAACAAAAGTGACTCATCTAATCTTGAT
GCCACCCTTGAAATCAATATTCGTTCAGGTCAGCCCATTACTGACTCATTATTAAAACTT
GTTCCCGAAGCATTTAGAGATCAACCAGAACTTGAGCAGAGAGAAGATATAAAAGCTTTT
TATGAATATTCTGCAAGCCTACAAGAAGCTTGGGATGGTCCAGCACTCCTTGTATTTGCT
GATGGAAATTTTGTCGGAGCAACGCTTGATAGAAATGGCCTAAGACCAGCAAGATATTCA
ATCACAAATGATGGTTTTGTAATAATGGGTTCTGAAACAGGAGTAGTAGATTTAGAAGAA
GAAAGAGTAATAGAAAAAGGTCGATTAGGACCGGGACAAATGTTGGCAGTTGATTTTCAT
CAGAATAGAATCCTAAGAAATTGGGAAGTAAAATCTGAAGCCGCTCAAAGGCATGATTAT
AAAAATCTTCTCAGTAGTAGAACTATAAAAATTGAAAATAATAAATGGGTTAAAGACTGC
AAACTTAAAGACCTTGAGTTGTTGCAACAACAAACTGCATACGGTTTTTCAGCGGAAGAT
AATGACCTTATCTTAGATTCAATGGCTTCATTAGCTAAAGAGCCTACTTATTGCATGGGT
GACGATATCCCATTAGCAGTTCTTTCATCTAAGCCACATATTTTGTACGACTATTTTAAG
CAAAGATTTGCGCAAGTTACTAATCCTCCTATTGACCCTCTGAGAGAAAAACTTGTAATG
AGTTTAGAGATGCATCTAGGAGAAAGATGCACACCATTTGAAATTAAAGATGCTAAACCT
TTTGTTCATTTACAAAGTCCGATTCTTAATGAGGAAGAACTCATTTCCATCAAAAAATCA
ACAATTAAATCTCAGACAATTTCAAGTTTGTTTGATTTAGAGGAAGGTACTCAAGGCTTA
GAGAACCAACTAAATGCAATCTGTAAACAGAGTGAGCTGTCTATAAAAGAAGGTTGCTCT
TTAATTATCATTTCTGATAAGGGAATTAATCCTAAAAAGACTTTTATACCTCCTTTACTT
GCTGTTGGAGCAATTCATCATTATCTTCTTAAGAAAGAAATCAGGCTAAAAGCTTCTCTA
ATAATTGAGACCGGTCAATGTTGGAGCACACATCACTTGGCTTGTTTAATTGGATATGGA
GCAAGTGCAGTTTGCCCTTGGTTGACCTTCGAAGCAGGTAGACACTGGTTAAAACATCCA
AAAACACAAAAACTCATTGATAGCAAAAAAATCAATCCATTATCAATAGTTGATGTTCAA
GAAAATATTAAAAAAGCTCTAGAAGACGGTCTAAGAAAAATTCTCTCAAAAATAGGCATC
TCACTTTTATCTAGTTACCATGGGGCACAAATTTTTGAAGCTGTAGGCCTTGGATCTGAC
TTAATAAAAATTGCTTTTGATGGTACAACAAGTCGTATCGCTGGCATAACATTAAAAGAA
TTAACTAATGAAACACTTTCAATACATACGAAAGCCTACCCAGAGATCGATTTAAAGAAA
TTAGAATTTTTAGGATTTGTACAATTTAGAAATAATGGAGAATATCATTCCAATAACCCA
GAGATGTCTAAAGTTTTACATTCAGCGGTAAAACAAGGGCCAGGATACGATCATTTTGAA
ACTTACAAAAAACTTATTAGTAATAGACCGACAACATCTCTTAGAGATTTACTAACAATT
AATTCAAAAAGAAAAAGTATTCCATTAGAGGAAGTTGAGAGTGTTGAATCAATTTGCAAA
AGGTTCTGTACTGGAGGAATGAGTTTAGGTGCTTTATCCAGAGAAGCGCATGAAGTTTTA
GCAGTTGCAATGAATAGAATTGGTGGAAAAAGTAATAGTGGAGAAGGGGGGGAAGACCCA
GCTCGTTTTAATGTTTTAAATGATATCGATGAAAATACTCAGTCAGCGACGTTGCCATTT
ATTAAAGGATTAGAGAATGGAGATACCGCATGCTCAGCTATTAAACAAATAGCATCAGGA
AGATTTGGAGTTACACCTGAATATCTAAGAAGTGGTAAACAACTCGAAATTAAAATGGCT
CAAGGTGCAAAACCCGGAGAGGGGGGACAATTACCTGGTCCAAAAGTTGACTCATACATC
GCAAAACTAAGAAATAGTAAACCTGGAGTAGCTTTAATATCTCCTCCCCCGCATCATGAT
ATTTATTCAATTGAAGATTTAGCTCAACTTATCCACGACTTACACCAAGTTCATCCAAAA
GCAAAAGTAAGCGTCAAACTGGTTTCTGAAATTGGTATAGGCACTATTGCTGCTGGAGTA
AGCAAAGCTAATGCAGATGTAATTCAAATATCAGGCCATGACGGAGGTACAGGTGCTTCA
CCCTTGAGTTCAATTAAACATGCAGGTTTACCATGGGAACTAGGTGTTGCTGAGGTTCAT
AAATCTCTCTTAGAGAATAACTTACGCGAAAGAGTAATTTTGAGAACTGATGGAGGTCTT
AAAACAGGCTGGGACGTAGTTATTGCAGCTTTACTAGGTGCTGAAGAATACGGTTTTGGT
TCTGTAGCGATGATTGCTGAAGGATGCATAATGGCTCGAGTATGTCATACAAACAAGTGT
CCTGTTGGAGTTGCCACTCAAAAAGAAGAATTAAGAAAAAGATTTAAAGGTATTCCAGAA
AATGTTGTCAATTTTTTCTTGTATATTGCTGAAGAAGTAAGACAGGTAATGAGTAGTATC
GGTGTTTCTAATATGAAAGAACTGATTGGTAATCAAGAATTTCTTTCTACAAGAAATATT
GATCTTCCAAAAACTTCCAATATTGATCTTTCTTCTTTAGTACACTCAACCCCTGATAGA
TCATGGTTAAAACATTCAAAAACTGCCCACAGTAATGGTTCTGTATTAGAAGACGAGTTT
TTGTCGGATACTGAATTTATTGATTCAATTAAAAATCACGAAATATTAACCAAAGAAATT
GAGATAAAAAATACAGATAGAAGTGTTTGTGCGAAAATATCAGGCGAAATCGCAGAACTT
CATGGCAACACTGGCTTCAATGGCGAACTAAACTTAAATTTCAAAGGATATGCAGGACAA
AGCTTTGGTGCCTTTTTATTGAAGGGAATGAATGTTCAATTAATCGGGGAAGCTAATGAT
TATGTTTGTAAAGGAATGAATGGAGGAATACTAACAATAATTCCACCAAAAATAAATGAA
ATCTCCTCCGAACAAGTCATCCTAGGAAATACTTGTCTTTATGGAGCAACAGGTGGGAAA
TTATTTGCATTAGGAAAATCGGGAGAAAGATTTGCGGTTAGAAATAGTGGTGCTACAGCG
GTAACAGAAGGAGCAGGTGATCATTGTTGTGAATACATGACTGGTGGGAAAGTTGTTATT
CTAGGTTCCACAGGAAGGAATATTGGTGCGGGCATGACTGGCGGAATAGCTTTCATAATC
GATGAAAATAATGATTTAAGTAGTAAAGTAAATAAAGAAATAGTAAGCATTCATCAAATA
ACTTCATCAAAGCAGGAAAATATCTTATTGGAAATTATTAGAGAATATCAAGCAAAAACA
AATAGCTTAAAGGCTGCCAAAATAATTGAAAATTGGTCTCATTTTAAGAGCACTTTCAAA
TTGATTGTTCCCCCAAGCGAAGAAGAGATGCTTGGT
>MIT9302
TATCAAGATAGTTTTTCCCCAAATGGAATAATTGGTGAAAAAGATGCTTGTGGAGTTGGT
TTTATAGCAAATATCAATGGGCTAGAAAGCAACTGGATTCTTAAACAATCGCTAAAGGGA
CTTAACTGCATGGAGCATAGAGGTGGTTGTGGAGGAGATAGTGATTCAGGAGATGGCGCA
GGCATTTTATGTTCAATTCCCTGGGGATATATCGATCCAAAAATGAATCTTGAAAATTTA
GGCATGGTTTTTATGCCTAATAAAAAAGAGAAAATTGAAGAATGTAAATCAATATGTGAA
AAAGAAGCAGAGAAATTAAGAGTCAAGAAAACATTTTGGAGAACAGTACCTGTTAACAAT
GAAATCTTAGGTCCTTTAGCTAAAGCAAATGCTCCGTTCATAAGTCAGTGGATTATCTAC
AAAGATAATCAGGATATTGAGAGGCTTTTATTCCAATTAAGAAAAAGAATTGAGAAAAAA
ATAAGAAAAGCTTTTAAAAACTGTGAATTTTATTTTGCTTCTCTGAGTTCTCAAACAGTT
GTATATAAAGGCATGGTTCGTTCTGAAATATTATCTGAGTTTTATCAAGATCTAAAAGAC
GAAAATTTTAGAGTCTCATTTTCCGTTTACCATAGGAGGTTTAGTACTAATACACTTCCA
AAATGGCCGCTAGCCCAGCCCATGAGATTTTTAGGTCATAATGGTGAAATAAACACTCTC
TTAGGTAATATCAACTGGGCTAAGGCATCAGAAACACATATTGATGATTTTTGGGGAGAC
TTATCTAATGAAATCAAGCCTATCGTAGATGTAAATAAAAGTGATTCATCAAATCTCGAT
GCAACTCTTGAAATCAATATTCGTTCAGGTCAACCCATTACCGACTCATTATTAAAACTT
GTTCCTGAAGCATTTAGAGATCAACCCGAACTTGAACAAAGAGGGGAGATTAAAGCATTT
TACGAATATTCTGCGAGCCTACAAGAAGCCTGGGATGGTCCTGCCCTCCTTGTATTTGCT
GATGGAAATTTTGTCGGAGCAACGCTTGATAGAAATGGTCTAAGACCAGCAAGATATTCA
ATAACAAACGATGGTTTTGTAATAATGGGTTCCGAAACAGGAGTGGTAGATCTCGAAGAG
GAAAGAGTAATAGAAAAAGGTCGATTAGGACCCGGGCAAATGTTAGCTGTTGATTTTCAT
CAAAATAAAGTTCTGAGAAATTGGGAAGTAAAGACTGAAGCTGCTCAAAGGCATAACTAT
AAAAATCTCTTAAAAAATAGAATTTTAAAAATTGAAAATAATGAATGGTTAAAAGACTGC
AAGCTAAAAGACCTTGAGTTATTACAACAGCAAACTGCATATGGTTTTTCAGCGGAAGAT
AATGATCTTATCTTAGATTCAATGGCCTCATTAGCTAAAGAACCTACTTATTGCATGGGA
GATGACATCCCATTAGCGGTACTCTCTTCAAAGCCACATATTTTATATGACTATTTCAAG
CAAAGATTTGCGCAAGTTACTAATCCTCCAATTGACCCTCTAAGAGAAAAACTTGTCATG
AGTTTAGAAATGCATCTTGGAGAAAGATGTACACCATTTGAGATTAAAGGAGCTAAACCT
TTTGTTCATTTACAAACTCCAATTCTCAACGAAGAAGAGCTCTTAACAATAAAAAAATCA
AAAATTAAATCTCAAACAATTTCAAGTTTGTTTAATATTGAAGAAGGTTTGCAAGGCTTA
GAGAACCAATTAAAAACAATTTGTGAACAGAGTGAGCTCTCTATAAAAGAGGGTTGTTCC
ATAATTATTATTTCTGATAAGGGGATTAATCCTAAAAAGACTTTTATTCCTCCATTACTT
GCTGTTGGAGCAATTCATCATTATCTTCTTAAAAAAGAAATCAGATTAAAAGCTTCTCTC
ATAGTTGAGACAGGGCAATGTTGGAGTACACATCACTTAGCTTGTTTAATTGGTTATGGT
GCAAGCGCAGTTTGTCCTTGGCTAACCTTCGAAGCTGGTAGACACTGGTTAAAGCATCCA
AAAACTCAAAAACTTATAGATAGCAAAAAAATTAATCCATTATCAATAATTGATGTTCAA
GAAAATATTAAAAAAGCTCTAGAAGATGGTCTTAGAAAAATTCTTTCAAAAATAGGCATC
TCACTTTTGTCTAGTTATCATGGTGCACAAATTTTTGAAGCTGTAGGCCTTGGATCTGAC
TTAATAAAAATTGCTTTTGATGGGACAACAAGCCGTATCGCTGGCATAACATTAAAAGAA
TTAACTAATGAAACACTTTCAATACATACGAAAGCCTATCCAGAGATCGATTTAAAGAAA
TTAGAATTTTTAGGATTTGTACAATTTAGAAATAATGGAGAATATCACTCTAATAATCCT
GAGATGTCCAAAGTTTTACATACAGCTGTAAAACAAGGACCAGGATACGATCATTTTGAA
ACTTACAAAAAACTCATTAGTAATAGACCGACAACATCTCTAAGAGATTTACTAACAATT
AATTCAAAAAGAAAAAGCATTCCATTAGATGAAGTTGAAAGTGTTGAATCAATTTGCAAC
AGATTCTGTACTGGAGGAATGAGTTTGGGTGCTTTATCAAGAGAAGCGCATGAAGTTCTA
GCAGTTGCAATGAATAGAATTGGTGGAAAAAGTAACAGTGGAGAAGGTGGGGAAGATCCA
GCTCGTTTTAATGTTTTAAATGATATTGATGAAAATACTCAATCAGCGACGTTGCCATTT
ATTAAAGGTCTAAAAAATGGAGACACCGCATGCTCAGCTATTAAACAAATAGCATCAGGT
AGATTTGGAGTTACACCTGAATATCTAAGAAGTGGTAAACAACTCGAAATTAAAATGGCC
CAAGGTGCAAAACCTGGAGAAGGGGGACAATTGCCTGGTCCAAAAGTTGATGCTTACATC
GCAAAACTAAGAAATAGTAAACCTGGAGTAGCTCTAATATCTCCTCCCCCGCACCATGAT
ATTTATTCAATTGAAGATTTAGCTCAACTTATACATGACTTACACCAAGTTCATCCACAA
GCGAAAGTGAGCGTTAAACTTGTTTCCGAAATTGGTATAGGCACTATTGCTGCTGGAGTA
AGCAAAGCTAATGCAGATGTAATTCAAATTTCAGGACATGACGGAGGAACAGGTGCTTCC
CCCCTCAGTTCTATCAAACATGCAGGTTTACCATGGGAACTAGGTGTTGCTGAGGTTCAT
AAATCTCTCTTAGAGAATAACTTACGTGAAAGAGTAATTTTAAGAACTGATGGAGGTCTT
AAAACAGGCTGGGATGTAGTTATTGCAGCCTTACTAGGTGCTGAAGAATACGGTTTCGGT
TCTGTAGCGATGATTGCTGAAGGATGCATAATGGCTCGGGTTTGTCATACAAACAAGTGT
CCTGTTGGAGTTGCCACTCAAAAAGAAGAATTAAGGAAAAGATTTAAAGGTATTCCAGAA
AATGTTGTCAATTTTTTCTTGTATATTGCTCAAGAAGTAAGGCAGATAATGAGTAGTATC
GGTGTTTCTAAAATGGAAGAACTGATTGGAAATCAAGAATTTCTTTCTGCAAGAAATATC
GGTCTTCCAAAAACTTCTAATATCGATCTTTCTTCTTTAGTACACTCAACCACTGATAGA
TCATGGTTAAAACATTCACAAAATCCTCATAGTAATGGTTCTGTATTAGAAGACGAGTTT
TTGTCAGATACTGAATTTATAGATTCAATTAAAAATCACAAAAAATTAACCAAAGAAATT
GAGATAAAAAATACTGATAGAAGTGTTTGTGCGAAAATATCAGGCGAAATCGCAGAACTT
CATGGCAACACAGGATTCAATGGCGAAATCAACTTAAATTTCAAAGGATTTGCAGGACAG
AGCTTTGGTGCCTTTTTATTGAAGGGAATGAATGTTCAATTAATAGGAGAAGCTAATGAT
TATGTATGCAAAGGAATGAATGGAGGAATACTGACTATTATTCCACCGAAAATAGATAAA
AGCTCCTCTGAGCAAGTTATTTTAGGAAACACCTGTCTTTATGGAGCAACAGGAGGAAAA
TTATTTGCATTAGGTAAATCGGGAGAAAGATTTGCAGTAAGGAATAGTGGCGCCACAGCA
GTAACAGAGGGAGCAGGTGACCATTGTTGTGAATATATGACTGGTGGGAAAGTAGTTATT
CTAGGTAGCACAGGAAGGAATATTGGTGCGGGCATGACTGGTGGAATAGCTTTCATACTC
GATGAGAATAATGATTTAAGCAATAAAGTTAATAAGGAAATAGTAAGCATTCATAAAATA
ACTTCATCAAAGCAGGAAGAAATCTTATTGGAAATTATTGGAGAATATCAAGCAAAAACA
GATAGCTTAAAGGCTGCCAAAATGATTGAAAATTGGTCTTATTTCAAGAGTTCTTTCAAA
TTAATAGTTCCCCCAAGCGAGGAAGAGATGCTTGGC
>MIT9311
TATCAAGATAGTTATTCCCCAAATGGAATAATTGGTGAGAAAGATTCGTGTGGAGTTGGT
TTCATAGCAAATGTCAAAGGTATTGAAAGCAACTGGATCCTTAAACAATCCCTGAAGGGT
CTTAACTGCATGGAACATAGAGGAGGTTGTGGTGGAGATAGTGACTCAGGAGATGGAGCA
GGAATTTTATGTTCAATTCCATGGAAATACTTAGAAGAAAAAATGAATCTACAAAATTTA
GGCATGGTTTTTATGCCTAACAAAAAAGAGAAAATTGAAGAATGTAAAACAATATGTGAG
GAAGAAGCAAAAAAATTAAAAGTAAAGAACACATTTTGGAGAACAGTCCCTGTTCATAAT
GAAATTTTAGGTCCTTTAGCTAAAGCAAATGCTCCATTCATAAGTCAGTGGATTTTATAC
AAAGATAACCAGGATATTGAGAGGCTTTTATTTCAGTTAAGGAAAAGAATTGAAAAAAAA
ATAAGAGTTACTTTTAAAAATTGTGAATTTTATTTTGCTTCACTAAGTTCTCAAACAGTT
GTGTATAAAGGTATGGTTCGTTCTGAAATATTATCTGAGTTTTATCAAGATCTAAAAGAA
GATAGTTTTAAGGTCTCATTTTCTGTTTATCATAGGAGGTTTAGTACAAATACACTTCCA
AAATGGCCGCTAGCTCAGCCTATGAGATTTTTAGGGCATAACGGTGAAATAAATACTCTC
TTAGGCAATATCAACTGGGCTAAAGCTTCAGAAAAACATATAGATGATTTTTGGGGAGAG
TTATCTAATGAAATCAAGCCCATTGTGGATGTAAATAAAAGCGATTCTTCCAATCTTGAT
GCAACCCTTGAAATTAATATTCGTTCAGGTCAGCCAATTACCGACTCATTATTAAAACTT
GTTCCTGAAGCATTTAGAGGTCAACCAGAACTTGAACAAAGAGAAGAAATTAAAGCATTT
TATGAGTATTCTGCGAGCCTACAAGAAGCTTGGGATGGTCCTGCTCTCCTTGTATTTGCT
GATGGGAATTTTGTGGGGGCCACACTTGATAGAAATGGTCTAAGACCAGCAAGATATTCA
ATTACAAATGATGGTTTTGTAATAATGGGTTCTGAAACAGGAGTAGTAGATCTTGAAGAG
GAAAAAGTAATAGAAAAAGGTCGATTAGGACCGGGACAAATGTTAGCAGTTGATTTTCAT
CAAAATAGAATCCTAAGAAATTGGGAGGTAAAATCCGAAGCGGCTCAAAGACATCATTAT
AAAAAGCTCCTAAATAAAAGAACAATAAAAATTGATAATCATGAATGGTTGAAAGACTGC
AAACTAAAAGACCTTGAGTTGTTACAACAACAAACTGCATACGGGTTTTCAGCAGAAGAT
AATGACCTTATCTTAGATTCAATGGCTTCATTAGCTAAAGAGCCTACTTATTGTATGGGT
GATGACATCCCATTAGCAGTGCTTTCATCAAAGCCACATATTCTATATGACTATTTCAAG
CAAAGATTTGCGCAAGTTACCAATCCTCCTATTGACCCTCTGAGAGAAAAACTTGTAATG
AGTTTAGAAATGCATCTTGGTGAAAGATGTACACCTTTTGAGATTAAAGATCCCAAACCT
TTTGTTCATTTAAAAAGTCCAATTCTCAATGAGGAAGAACTAATATCAATAAAAAATTCA
AAAATTAAATCTCAAACAATTTCAAGTTTGTTTGATATAGAGGAAGGTGTTCAAGGTTTA
GAAAACCAATTAAAAGCAATTTGTAAACAGAGTGAGCTCTCTATCGAAGAAGGCTGCTCT
TTAATAATTATTTCTGATAAAGGAATTAATCCTAAAAAGACTTTTATTCCCCCTTTACTT
GCTGTTGGATCAATTCATCATTATCTTCTTAAAAAAGAAATCAGACTAAAAGCTTCTCTT
ATAGTTGAGACAGGTCAATGTTGGAGTACACATCACTTAGCTTGTTTAATTGGTTATGGT
GCAAGCGCAGTTTGCCCTTGGTTAACTTTTGAAGCAGGAAGACACTGGTTAAAACACCCA
AAAACTCAAAAACTTATAGATAGCAAAAAAATAAATACATTATCAATAATTGATGTTCAA
GAAAATATTAAAAAAGCTTTAGAAGATGGTCTAAGAAAAATTCTTTCAAAAATAGGTATC
TCACTTTTGTCAAGTTACCATGGTGCACAAATTTTTGAAGCCGTAGGCCTTGGTTCTGAC
ATAATAAAAATTGCTTTTGATGGTACAACAAGCCGAATTGCTGGAATAACATTAAAAGAA
TTAACTAATGAAACACTTTCGATACATACGAAAGCCTACCCAGAGATCGATTTAAAAAAA
TTAGAATTTTTAGGATTTGTACAATTTAGAAATAATGGTGAATATCACTCCAATAACCCA
GAGATGTCCAAAGTTTTACATTCGGCTGTAAAACAAGGCCCAGGTTACGATCATTTTGAA
ACTTACAAACAACTCATAAGTAATAGGCCTACCACATCTTTAAGAGATTTATTAACAATT
AGTTCTAAAAGAAAAAGTATTCCATTAGAGAAAGTTGAAACTGTTGAATCAATTTGCAAA
AGGTTTTGCACTGGAGGAATGAGTTTGGGTGCATTATCAAGAGAAGCCCATGAAGTTTTA
GCAGTTGCAATGAATAGAATTGGTGGGAAAAGTAATAGTGGGGAAGGAGGAGAAGATCCA
GCTCGATTTAATGTTTTAAATGACATTAATGCAAATACTCAATCAGCGACATTGCCATTT
ATAAAAGGTCTAAGAAATGGTGATACCGCATGCTCAGCTATTAAACAAATAGCATCAGGT
AGATTCGGGGTTACGCCTGAATATCTAAGAAGTGGTAAACAACTCGAAATTAAAATGGCT
CAAGGAGCGAAACCTGGAGAAGGAGGACAATTACCAGGTCCAAAAGTTGATTCTTACATC
GCAAAGCTAAGAAATAGTAAACCTGGAGTAGCTCTAATATCTCCTCCACCGCATCATGAT
ATTTATTCAATTGAAGATTTAGCTCAACTAATCCATGACTTACACCAAGTCCATCCAAAA
GCAAAGGTAAGTGTTAAGCTTGTTTCTGAAATTGGAATAGGCACTATTGCTGCCGGAGTA
AGCAAAGCAAATGCGGATGTAATTCAAATTTCAGGACATGACGGAGGTACAGGTGCTTCA
CCTTTAAGTTCTATTAAACATGCAGGTTTACCATGGGAATTGGGTGTCGCTGAGGTTCAT
AAATCTTTATTAGATAATAACTTACGAGAAAGAGTAATATTGAGAACTGATGGAGGTCTT
AAAACAGGCTGGGATGTTGTTATTGCTGCTTTACTAGGTGCTGAAGAATACGGATTTGGT
TCAGTAGCAATGATTGCTGAAGGATGCATAATGGCACGTGTTTGTCATACAAACAAGTGT
CCTGTTGGAGTAGCTACTCAAAAAGAAGAATTAAGAAAAAGATTTAAAGGTATTCCAGAA
AATGTTGTTAATTTTTTCTTATATATTGCTGAAGAAGTAAGACAGATAATGAGTAGCATC
GGTGTTGCTAATATGGAAGAACTTATTGGTAATCAAGAATTTCTTTCTACAAGAAATATA
GGTCTTCCAAAAACTTCTAATATTGATCTTTCTTCTTTAGTATGCTCAAACAATGATAGA
TCATGGTTAAAACATTCAAAAAATGCTCATAATAATGGATCTGTGTTAGAAGACGAGTTT
TTGTCGGATGCTGAATTCATAGATTCAATTAAAAACCACGAAAAATTAACCAAAGAAATT
AAGATAAAAAATACAGATAGAAGTGTTTGTGCGAAAATATCAGGCGAAATCGCAGAACTT
CATGGCAATACTGGCTTCAATGGCGAACTCAGCTTAAATTTCAAAGGATACGCAGGACAG
AGCTTTGGGGCATTTTTATTGAAGGGAATGAATATCCAATTAATAGGAGAAGCTAATGAT
TATGTATGCAAAGGAATGAATGGAGGAATACTAACTATAATTCCACCGAAAATAGATAAA
AGCTCCTCCGAGCAGGTTATTTTAGGAAACACCTGTCTTTATGGCGCAACAGGAGGAAAA
TTATTTGCATTAGGTAAATCGGGAGAAAGATTTGCAGTAAGAAATAGTGGCGCTACAGCA
GTAACAGAGGGTGCAGGTGATCATTGTTGTGAATACATGACTGGTGGTAAAGTAATTATT
CTAGGTTCTGCAGGAAGAAATATTGGTGCTGGCATGACTGGTGGAATAGCTTTTATACTC
GATGAGAATAATGATTTAAGTAATAAAGTTAATAAGGAAATAGTTAGTATTCATAAAATA
ACTTCATCAAAGCAGGAAGAGATCTTATTGGAAATTATTAGAGAATATCTAGCAAAAACA
AATAGCTTAAAGGCTGCCAAAATAATAGAAAATTGGTCTTTTTTCAAGAGTGCATTCAAA
TTAATAGTTCCCCCAAGCGAGGAAGAAATGCTTGGC
>MIT9314
TATCAAGATAGTTATTCCCCAAACGGAATAATTGGGGAGAAAGATGCGTGTGGAGTTGGT
TTCATAGCAAATATAAAAGGGGTAGAAAGCAATTGGATCCTTAAGCAATCACTAAAGGGT
CTTAACTGCATGGAGCATAGAGGAGGTTGTGGAGGAGATAGTGACTCAGGAGATGGAGCG
GGCATTTTATGTTCAATTCCATGGGGATATCTAGAAAAGAAAATTAATCTAAAAAATTTA
GGCATGGTTTTTATGCCTAATAAAAAAGAAAAAGTTGAAGTATGTAAATCAATATGTGAT
CAAGAAGCAGAAAAATTAAAAGTCAGCAAAACATCATGGAGAAAAGTACCTGTTAATAAT
GAAATCTTAGGTCCTTTAGCTAAAGCAAATGCTCCATTCATCTGCCAGTGGATTTTATTT
AAAGATCATCAGGATGTTGAAAAGCTTTTATTCCAATTAAGGAAAAGAATTGAGAAAAAA
ATAAGAGAAACTTTTAAAAACTGTGAATTTTATTTTGCCTCACTAAGTTCTCAAACAGTT
GTTTATAAAGGTATGGTTCGCTCTGAAATATTATCCGAGTTTTATCAAGATCTAAAAGAA
GAGAGTTTTAAAGTTTCATTTTCTGTTTATCATCGTAGATTTAGTACTAATACACTTCCA
AAATGGCCACTAGCTCAACCCATGAGATTTTTGGGTCATAATGGCGAAATAAATACTCTC
TTAGGTAATATCAACTGGGCTAAAGCTTCAGAAACACATATAGATGATTATTGGGGAGAG
TTATCTAATGAAATCAAGCCCATTGTAGATGTAAACAAAAGTGATTCATCAAATCTTGAT
GCAACCCTAGAAATCAATATTCGTTCAGGTCAGCCCATTACTGACTCATTATTAAAACTT
GTTCCTGAAGCATTTAGAGATCAACCAGAACTTGAGCAGAGAGAACATATAAAAGCTTTT
TATGAATATTCTGCAAGCCTACAAGAAGCTTGGGATGGTCCAGCACTCCTTGTATTTGCT
GATGGAAATTTTGTCGGAGCAACTCTTGATAGAAATGGCCTAAGGCCAGCAAGATATTCA
ATCACAAATGATGGTTTTGTAATAATGGGTTCTGAAACAGGAGTAGTAGATCTCGAAGAA
GAACGAGTAATAGAAAAAGGTCGATTAGGACCGGGACAAATGTTGGCAGTTGATTTTCAT
CAAAATAGAATCCTAAGAAATTGGGAAGTAAAATCTGAAGCCGCTCAAAGGCATGATTAT
AAAAATCTTCTCAGTAATAGAACTATAAAAATTGAAAATAATGAATGGGTTAAAGACTGC
AAACTAAATGACCTTGAATTGTTGCAACAACAAACTGCATACGGTTTTTCATCGGAAGAT
AATGACCTTATCTTAGATTCAATGGCTTCATTAGCTAAAGAGCCTACTTATTGCATGGGA
GACGACATCCCACTAGCAGTTCTTTCATCTAAGCCACATATTTTATACGACTACTTCAAG
CAAAGATTTGCGCAAGTTACTAATCCTCCTATTGACCCTCTGAGAGAAAAACTTGTAATG
AGTTTAGAGATGCATCTAGGAGAAAGATGTACACCATTTGAAATTAAAGATGCTAAACCC
TTTGTTCATTTGCAAAGTCCGATTCTTAATGAGGAAGAACTCATTTCCATCAAAAAATCA
AAAATTAAATCTCAGACAATTTCAAGTTTGTTTGATTTAGAGGAAGGTATTCAAGGCTTA
GAGAACCAATTAAAAGCAATCTGTAAACAGAGTGAGCTTTCTATAAATGAAGGTTGCTCA
TTAATTATCATTTCTGATAAGGGAATTAATCCTAAAAAGACTTTTATACCTCCTTTACTT
GCTGTTGGAGCAATTCATCATTATCTTCTTAAAAAAGAAATCAGGCTAAAAGCTTCTCTA
ATAATTGAGACCGGTCAATGTTGGAGCACACATCACTTAGCTTGTTTAATTGGATATGGA
GCAAGTGCAGTTTGCCCTTGGTTGAGCTTCGAAGCAAGTAGACACTGGTTAAAACATCCA
AAAACACAAAATCTCATTGATAGCAAAAAAATAACTCCATTATCAATAGTTGATGTTCAA
GAAAATATTAAAAAAGCTCTAGAAGACGGTCTAAGAAAAATTCTCTCAAAAATAGGCATC
TCACTTTTATCTAGTTACCATGGTGCACAAATTTTTGAAGCTGTAGGCCTTGGATCTGAC
TTAATAAAAATTGCTTTTGATGGTACAACAAGTCGTATTGCTGGCATAACATTAAAAGAA
TTAACTAATGAAACACTTTCAATACATACGAAAGCCTACCCAGAGATCGATTTAAAGAAA
TTAGAATTTTTAGGATTTGTACAATTTAGAAATAATGGAGAATATCATTCCAATAACCCA
GAAATGTCAAAAGTTTTACATTCAGCTGTAAAACAAGGGCCAGGATACGATCATTTTGAA
ACTTACAAAAAACTTATTAGTAATAGACCCACAACATCTCTTAGAGATTTACTAACAATT
AATTCAACAAGAAAAAGTATTCCATTAGAGGAAGTTGAAAGTGTTGAATCAATTTGCAAA
AGGTTCTGTACTGGAGGAATGAGTTTAGGTGCTTTATCCAGAGAAGCGCATGAAGTTTTA
GCAGTTGCAATGAATAGAATTGGCGGAAAAAGTAATAGTGGAGAAGGGGGAGAAGATCCA
GCTCGTTTTAATGTTTTAAATGATATCGATGAAAATACTCAGTCAGCGACGTTGCCATTT
ATTAAAGGCTTAGAGAATGGAGACACCGCATGCTCAGCTATTAAACAAATAGCATCAGGA
AGATTTGGAGTTACACCTGAATATCTAAGAAGTGGTAAACAACTCGAAATTAAAATGGCT
CAAGGTGCAAAACCTGGAGAGGGTGGACAATTACCTGGTCCAAAAGTTGATTCTTACATC
GCAAAACTAAGAAATAGTAAACCTGGAGTAGCTTTAATATCTCCTCCCCCGCATCATGAT
ATTTATTCAATTGAAGATTTAGCTCAACTTATACACGACTTACACCAAGTTCATCCAAAA
GCGAAAGTAAGCGTTAAGCTTGTTTCTGAAATTGGTATAGGCACTATTGCTGCTGGAGTA
AGCAAAGCTAATGCAGATGTAATTCAAATATCAGGCCATGACGGAGGCACAGGTGCTTCA
CCCCTAAGTTCTATTAAACATGCAGGTTTACCATGGGAACTAGGTGTTGCTGAGGTTCAT
AAATCTCTCTTAGAGAATAACTTACGAGAAAGAGTAATTTTGAGAACTGATGGAGGTCTT
AAAACAGGCTGGGACGTAGTTATTGCAGCTTTACTAGGTGCTGAAGAATACGGTTTTGGT
TCTGTAGCGATGATTGCTGAAGGATGCATAATGGCTCGGGTTTGTCATACAAACAAGTGT
CCTGTTGGAGTTGCCACTCAAAAAGAAGAATTAAGAAAAAGATTTAAAGGTATTCCAGAA
AATGTCGTCAATTTTTTCTTGTATATTGCTGAAGAAGTAAGACAGATAATGAGTAGTATC
GGTGTTTCTAATATGGAAAAACTGATTGGTAATCAAGAATTTCTTTCTGAAAGAAATATC
GATCTTCCAAAAACTTCTAATATTGATCTTTCTTCTTTAGTCCACTCAACCCCTGATAGA
TCATGGTTAAAACATTCCAAAAATGCTCATAGTAATGGTTCTGTATTAGAAAACGAGTTT
TTGTCTGATACTAAATTTATAGATTCAATTAAAAATCATGAAATATTAACCAAAGAAATT
GAGATAAAAAATACAGATAGAAGTGTTTGTGCGAAAATATCCGGCGAAATCGCAGAACTT
CATGGCAACACTGGCTTCAATGGCGAACTCAACTTAAATTTCAAAGGATATGCAGGACAA
AGCTTTGGGGCCTTTTTATTGAAGGGAATGAATGTTCAATTAATCGGAGAAGCTAATGAT
TATGTTTGTAAAGGAATGAATGGAGGAATACTCACAATAATTCCCCCAAAAATAAATGAA
ATCTCCTCCGAACAAGTCATCCTAGGAAATACTTGTCTTTATGGAGCAACAGGTGGGAAA
TTATTTGCATTAGGAAAATCGGGAGAAAGATTTGCGGTTAGAAATAGTGGTGCTACAGCG
GTAACAGAAGGAGCAGGTGATCATTGTTGTGAATACATGACTGGTGGGAAAGTTGTTATT
CTAGGTTCCACAGGAAGGAATATTGGTGCGGGCATGACTGGTGGAATAGCTTTTATAATC
GATGAAAATAATGATTTAAGTAATAAAGTAAATAAAGAAATAGTAAGCATTCATCAAATA
ACTTCATCAAAGCAGGAAAATATCTTATTGGAAATTATTAGAGAATATCAAGCAAAAACA
AATAGCTTAAAGGCTGCCAAAATAATTGAAAATTGGTCTCATTTTAAGAGTACTTTCAAA
TTGATTGTACCCCCAAGCGAAGAAGAGATGCTTGGT
>MIT9321
TATCAAGATAGTTATTCCCCAAATGGAATAATTGGTGAGAAAGATGCATGTGGAGTTGGT
TTCATAGCAAATATTGAAGGAGTAGAAAGCAACTGGATCCTAAAACAATCTCTAAAAGGG
CTTAACTGCATGGAGCATAGAGGTGGTTGTGGGGGAGATAGTGACTCCGGAGATGGAGCG
GGGATTTTATGTTCAATCCCTTGGAATTTCTTAGAACAAGAAGTGAATTTTGAAAATTTA
GGTATGATTTTCATGCCTAATAAAAAAGAGAAAATTGAAGAATGTAAATCTATATGTGAC
GAGGAAGCAAAAAATTTAGGAATAAACAAAACATCTTGGAGAACAGTACCTGTCAATAAT
GAAATCTTAGGTCCTTTGGCGAAAGCAAATTCTCCATTTATAAGTCAGTGGATTTTATTC
AAATACAACGATGATACAGAGAGGCTTTTATTTCAATTAAGGAAAAGAATTGAGAAAAAA
ATAAGAGAAATTTTTAAAAACTGTGAATTTTATTTTGCCTCACTAAGTTCAAAAACAGTT
GTCTACAAAGGTATGGTTCGTTCTGAAATATTATCTGAGTTTTATCAAGACTTAAAAGAA
GAGAGTTTTAAAGTCTCATTTTCGGTTTACCATAGAAGATTTAGTACTAATACACTTCCA
AAATGGCCACTAGCTCAGCCTATGAGATTCTTAGGCCATAACGGTGAAATTAATACTCTC
TTAGGCAATATCAACTGGGCTAAAGCTTCAGAAACACATATAGATGATTTTTGGGGAGAG
TTATCTAACGAAATTAAGCCAATCGTAGATATAAATAAAAGTGATTCATCAAATCTTGAT
GCAACTCTTGAAATTAATATTCGTTCAGGTCAGCCCATTACTGACTCATTGTTAAAGCTT
GTTCCTGAAGCATTTAGAGATCAACCAGAACTTGAACAAAGAGAAGACATAAAATCATTT
TATGAGTATTCTGCGAGCCTACAAGAAGCCTGGGATGGTCCTGCTCTACTTGTATTTGCA
GATGGAAATTTTGTAGGAGCAACACTTGATAGAAATGGTCTAAGACCAGCAAGATATTCA
ATTACAAATGATGGTTTTGTAATAATGGGTTCTGAAACAGGAGTAGTAGATCTTGAAGAG
GAAAGAGTAATTGAAAAAGGTAGATTAGGACCTGGACAAATGTTGGCGGTTGATTTTCAT
CAAAATAGAATTCTCAGAAATTGGGAGGTAAAATCTGAAGCCGCTCAAAGGCATGATTAC
AAAACCCTCTTAAGTAATAGAATTATCAAAATCGATAATAGTGAATGGTTAAGAGACTGC
AAACTAAAAGATCTTGAGCTATTACAACAACAAACTGCGTATGGTTTTTCAGCAGAAGAT
AATGATCTAATTTTGGATTCAATGGCTTCATTAGCTAAAGAGCCTACCTATTGCATGGGC
GACGATATCCCATTAGCAGTGCTTTCTTCAAAGCCACATATTTTATATGACTATTTCAAG
CAAAGATTTGCACAAGTTACAAATCCTCCTATTGATCCCTTAAGAGAAAAATTGGTAATG
AGTCTAGAGATGCATCTTGGAGAAAGATGTACTCCATTTGAGATTAAAGATCCTAAACCT
TTTGTTCATTTACAAAGTCCAATTCTCAATGAGGAAGAACTCATTTCCATTAAAAAATCA
AAAATTAAATATCAAACAATTTCAAGTTTGTTTGATATTGAGGAAGGTGTTCAAGGCTTA
GAGAACCAACTAAAAACAATTTGTGAACAGAGTGAGCTATCTATTAAAGAAGGTTGCTCT
TTAATTATTATTTCTGATAAGGGTATTAATCCTACAAAGACTTTTATTCCTCCTTTACTT
GCTGTTGGAGCGATTCATCATTACCTTCTAAAAAAAGAAATCAGGCTAAAAGCTTCTCTA
ATTATTGAAACAGGTCAATGTTGGAGCACCCATCACCTGGCTTGCTTGATTGGTTATGGT
GCAAGCGCGGTTTGCCCTTGGCTGACCTTCGAAGCAGGTAGACACTGGTTAAAACATCCA
AAGACACAAAAACTCATTGATAGTAAAAAAATAAATCCATTATCAATAATTGATGTTCAA
GAAAATATTAAAAAAGCTCTAGAAGACGGTTTAAGAAAAATTCTTTCGAAAATAGGTATC
TCGCTTTTATCTAGTTACCATGGTGCACAAATTTTTGAAGCTGTGGGCCTTGGATCTGAC
TTAATAAAAATTGCTTTTGATGGTACAACTAGTCGTATCTCTGGCATAACATTAAAAGAA
TTAACTAATGAAACACTTTCAATACATACGAAAGCCTATCCAGAGATCGATTTAAAAAAA
TTAGAATTCTTAGGATTTGTACAATTTAGAAATAATGGAGAATATCATTCAAATAACCCA
GAGATGTCCAAAGTTTTACATTCAGCGGTAAAACAAGGGCCAGGATACGATCATTTTGAA
ACCTACAAAAAACTTATTAGTAATAGACCAACAACATCTCTAAGAGATTTACTAACAATT
GATTCACAAAGAAAAAGTATTCCATTAGAGGAAGTTGAGAGTGTTGAATCAATTTGCAAA
AGGTTCTGTACTGGAGGAATGAGTTTAGGCGCTTTATCCAGAGAAGCACATGAAGTTTTA
GCAGTTGCAATGAATAGAATTGGTGGAAAAAGTAATAGTGGAGAAGGGGGAGAGGATCCA
GCTCGTTTTAATGTTTTAAATGATATCGATGAAAATACTCAATCAGCAACTTTGCCATTC
ATTAAAGGTTTAGAGAATGGCGACACTGCATGCTCAGCTATTAAACAAATAGCTTCAGGA
AGATTTGGAGTGACACCTGAATATCTAAGAAGTGGCAAACAATTAGAAATTAAAATGGCT
CAAGGTGCAAAACCGGGAGAAGGGGGGCAATTGCCTGGTCCAAAAGTTGATTCTTACATC
GCAAAACTAAGAAATAGTAAACCTGGAGTAGCTTTAATATCTCCTCCGCCGCATCATGAT
ATTTATTCAATTGAAGATTTAGCTCAACTTATCCATGACTTACACCAAGTTCATCCAAAA
GCGAAAGTAAGCGTTAAGCTTGTTTCTGAAATTGGCATAGGCACTATTGCTGCTGGTGTA
AGCAAAGCTAATGCAGATGTTATTCAAATTTCAGGCCATGACGGAGGTACAGGTGCTTCA
CCCCTGAGTTCTATTAAACATGCAGGTTTACCATGGGAACTAGGTGTAGCTGAAGTTCAT
AAATCTCTCTTAGAGAATAACTTACGTGAAAGAGTAATTTTGAGAACTGATGGTGGTCTT
AAAACAGGCTGGGATGTAGTTATTGCAGCTTTACTAGGTGCTGAAGAATACGGTTTTGGT
TCTGTAGCAATGATTGCTGAAGGATGCATAATGGCTCGAGTTTGTCATACAAACAAGTGT
CCTGTTGGAGTTGCCACTCAAAAAGAAGAATTAAGAAAAAGATTTAAAGGTATTCCAGAA
AATGTTGTTAATTTTTTCTTGTTTATTGCTGAAGAAGTAAGACAGATAATGAGTAGTATC
GGCGTTTCTAATATGGAAGAACTAATTGGTAATCAAGAATTTCTTTTTGCAAGAAATATC
GATCTTCCAAAAACTTCTAATATTGATCTTTCTTCTTTAGTACATTCAACCATTGATAGA
TCATGGTTAAAACATTCAAAGACTGCCCATAGTAATGGTTATGTATTAGAAGACGAGTTT
TTATCTGATACTGAATTTATAAATTCAATTACAAATCACGAAATATTAACCAAAGAAATT
GAGATAAAAAATACAGATAGAAGTGTTTGTGCGAAAATATCAGGCGAAATCGCAGAACTT
CATGGCAACACAGGCTTCAATGGCGAACTCAACTTAAATTTCAAAGGATATGCAGGACAA
AGCTTTGGTGCCTTTTTATTGAAGGGAATGAATGTTCAATTAATCGGAGAAGCAAATGAT
TATGTTTGTAAAGGAATGAATGGAGGAACTCTAACGATAATTCCACCAAAAATAGATAAA
ACTTCCTCCGAACAAGTTATTTTAGGAAACACCTGCCTTTATGGAGCAACAGGCGGGAAA
TTATTTGCATTAGGAAAATCGGGCGAAAGATTTGCAGTAAGAAATAGTGGTGCTATTGCG
GTAACAGAAGGAGCAGGTGATCATTGTTGTGAATACATGACTGGTGGGAAAGTAGTTATT
CTAGGTTCCACAGGAAGGAATATTGGTGCGGGCATGACTGGTGGAATAGCTTTTATAATT
GATGAGGGTAATGATCTGAGTAATAAAGTTAATAAAGAAATTGTTAGCATTCATAAAATA
ACTACATCAAAGCAAGAAGATATCTTATTGGAAATTATTAGAGAATATTTAGCAAAAACA
AATAGTTTAAAAGCGGCCAAAATAATCCAAAATTGGTCTTATTACAAGAGTACTTTCAAA
TTAATAGTTCCCCCAAGCGAAGAAGAAATGCTTGGC
>SB
TATCAAGATAGTTATTCCCCAAATGGAATAATTGGGGAGAAAGATGCCTGCGGAGTTGGT
TTCATAGCAAATATTAAAGGGGTAGAAAGCAATTGGATCCTAAAACAGTCCCTTAAAGGT
CTTAACTGCATGGAACATAGAGGAGGTTGTGGAGGAGATAGTGATTCAGGAGATGGAGCG
GGCATTTTATGTTCAATTCCATGGGGATACCTAGAAGAGGAAATTAATCTAAAAAATTTA
GGTATGGTTTTTATGCCTAATAAAAAAGAAAAAATTGAAGTATGTAAATCAATATGTGAT
CAAGAAGCAGAAAAATTAAAAGTCAACAAAACATCTTGGAGAAAAGTACCTGTTAATAAT
GAAATCTTAGGCCCTTTAGCTAAAGCAAATGCTCCATTTATCTGTCAGTGGATTTTATAT
AAAGATCATCAGGATGTTGAAAGGCTTTTATTCCAATTAAGGAAAAGAATTGAGAAAAAA
ATAAGAGAAACTTTCAAAAACTGTGAATTTTATTTTGCTTCACTAAGTTCTCAAACAGTT
GTTTATAAAGGTATGGTTCGTTCTGAAATATTATCCGAGTTTTATCAAGATCTAAAAGAA
GATAGTTTTAAAGTTTCATTTTCAGTTTATCATCGTAGATTTAGTACTAATACACTTCCA
AAATGGCCGCTAGCTCAACCCATGAGATTTTTGGGTCATAATGGCGAAATAAATACTCTA
TTGGGTAATATCAACTGGGCTAAAGCTTCAGAAACACATATTGATGATTTTTGGGAAGAG
TTATCTAATGAAATCAAGCCCATTGTAGATGTAAACAAAAGTGATTCATCAAATCTTGAT
GCAACCCTTGAAATCAATATTCGTTCAGGTCAGCCCATTACTGACTCATTATTAAAACTT
GTTCCTGAAGCATTTAGAGATCAACCAGAACTTGAGCAGAGAGAAGATATAAAAGCTTTT
TATGAATATTCTGCAAGCCTACAAGAAGCTTGGGATGGTCCGGCACTCCTTGTATTTGCT
GATGGAAATTTTGTCGGAGCAACGCTTGATAGAAATGGCCTAAGACCAGCAAGATATTCA
ATCACAGATGATGGTTTTGTAATAATGGGTTCTGAAACAGGAGTAGTAGATCTTGAAGAA
GAAAGAGTAATAGAAAAAGGCCGATTAGGACCGGGACAAATGCTGGCAGTTGATTTTCAT
CAGAATAGAATCCTAAGAAATTGGGAAGTAAAATCTGAAGCCGCTCAAAGGCATGATTAT
AAAAATCTTCTAAGTAATAGAACTATTAAAATTGAAAATAATGAATGGGTTAAAGACTGC
AAACTTAAAGACCTTGAGTTGTTGCAGCAACAAACTGCATACGGTTTTTCAGCGGAAGAT
AATGACCTTATCTTAGATTCAATGGCTTCATTAGCTAAAGAGCCTACTTATTGCATGGGC
GACGACATCCCATTAGCAGTTCTCTCATCTAAGCCACATATTTTATATGACTACTTTAAG
CAAAGATTTGCGCAAGTTACTAATCCTCCTATTGACCCTCTGAGAGAAAAACTTGTAATG
AGTTTAGAGATGCATCTAGGAGAAAGATGTACACCATTTGAAATTAAAGATGCTAAACCC
TTTGTTCATTTACAAAGTCCGATTCTTAATGAGGAAGAACTCATTTCCATCAAAAAATCA
AAAATTAAATCTCAGACAATTTCAAGTTTGTTTGATTTAGAGGAAGGTATTCAAGGCTTA
GAGAACCAATTAAAAGCAATCTGTAAACAAAGTGAGCTTTTTATAAAAGAAGGTTGCTCT
TTAATTATCATTTCAGATAAGGGAATTAATCCTAAAAAGACTTTTATACCTCCCTTACTT
GCTGTTGGAGCAATTCATCATTATCTTCTTAAAAAAGAAATCAGACTAAAAGCTTCTCTA
ATAATTGAGACTGGTCAATGTTGGAGCACACATCACTTAGCTTGTTTAATAGGCTATGGA
GCAAGTGCAGTTTGCCCTTGGTTGACCTTCGAAGCAGGTAGACACTGGTTAAAACATCCA
AAAACACAAAAACTCATTGATAGCAAAAAAATAAATCCATTATCAATAGTTGATGTTCAA
GAAAATATTAAAAAAGCTTTAGAAGACGGTCTAAGAAAAATTCTCTCAAAAATTGGCATC
TCACTTTTATCTAGTTACCATGGTGCACAAATTTTTGAAGCTGTAGGCCTTGGATCTGAC
TTAATAAAAATTGCTTTTGATGGTACAACAAGTCGTATCGCTGGCATAACATTAAAAGAA
TTAACTAATGAAACACTTTCGATACATACGAAAGCCTATCCAGAGATCGATTTAAAGAAA
TTAGAATTTTTAGGATTTGTACAATTTAGAAATAATGGAGAATATCATTCCAATAACCCA
GAGATGTCCAAAGTTTTACATTCAGCTGTAAAGCAAGGACCAGAATACGATCATTTTGAA
ACTTACAAAAAACTTATTAGTAATAGACCGACAACATCTCTTAGAGATTTACTAACAATT
AATTCAACAAGAAAAAAGATTCCATTAGAGGAAGTTGAAAGTGTTGAATCAATTTGCAAA
AGGTTCTGTACTGGAGGAATGAGTTTAGGTGCCTTGTCCAGAGAAGCGCATGAAGTTTTA
GCTGTTGCAATGAATAGAATTGGTGGAAAAAGTAATAGTGGAGAAGGGGGAGAAGATCCA
GCTCGTTTTAATATTTTAAATGATATCGATGAAAATACTCAGTCAGCGACGTTACCATTT
ATTAAAGGCTTAGAGAATGGAGACACCGCATGCTCAGCTATTAAACAAATAGCATCAGGA
AGATTTGGAGTTACACCTGAATATCTAAGAAGTGGTAAACAACTCGAAATTAAAATGGCT
CAAGGTGCAAAACCCGGTGAGGGGGGACAATTACCTGGTCCAAAAGTTGATTCTTACATC
GCAAAACTAAGAAATAGTAAACCTGGAGTAGCTTTAATATCTCCTCCCCCGCATCATGAT
ATTTATTCAATTGAAGATTTAGCTCAACTTATCCACGACTTACACCAAGTTCATCCAAAA
GCAAAAGTAAGCGTTAAATTAGTTTCTGAAATTGGTATAGGCACTATCGCTGCTGGAGTA
AGCAAAGCTAATGCAGATGTAATTCAAATATCAGGCCATGACGGAGGTACAGGTGCTTCA
CCCCTGAGTTCTATTAAACATGCAGGTTTACCATGGGAACTAGGTGTTGCTGAGGTTCAT
AAATCTCTCTTAGAGAATAACTTACGCGAAAGGGTAATTTTGAGAACTGATGGAGGTCTT
AAAACAGGCTGGGACGTAGTTATTGCAGCTTTACTAGGTGCTGAAGAATACGGTTTTGGT
TCTGTAGCGATGATTGCTGAAGGATGCATAATGGCTCGGGTTTGTCATACAAACAAATGT
CCTGTTGGAGTTGCCACTCAAAAAGAAGAATTAAGAAAAAGATTTAAAGGTATTCCAGAA
AATGTTGTCAATTTTTTCTTGTATATTGCTGAAGAAGTAAGACAGATAATGAGTAGTATC
GGTGTTTCTAATATGGAAGAACTGATTGGTAATAAAGAATTTCTTTCTGCAAGAAATATC
GATCTTCCAAAAACTTCTAATATTGATCTCTCTTCTTTAGTAGACTCAACCCCTGATAGA
TCATGGTTAAAACATTCAAAAACTGCCCATAGTAATGGTTCTGTATTAGAAGACGAGTTT
TTGTCTGATACTGAATTTATAGATTCAATTAAAAATCATGCAATATTAACCAAAGAAATT
GAGATAAAAAATACAGATAGAAGTGTTTGCGCGAAAATATCAGGCGAAATCGCAGAACTT
CACGGCAACACTGGCTTCAATGGCGAACTCAACTTAAATTTCAAAGGATATGCAGGACAA
AGCTTTGGTGCCTTTTTATTGAAGGGAATGAATGTTCAATTAATCGGAGAAGCAAATGAT
TATGTTTGTAAAGGAATGAATGGAGGAATACTCACAATAATTCCACCAAAAATAGAAAAA
ACTTCCTCCGAACAGGTTATTTTAGGAAACACTTGTCTTTATGGAGCAACAGGTGGGAAA
TTGTTTGCATTAGGAAAATCGGGAGAAAGATTTGCAGTAAGAAATAGTGGTGCTACAGCG
GTAACAGAAGGAGCAGGTGATCATTGTTGTGAATACATGACTGGTGGAAAAGTAGTTATT
CTAGGTTCCACAGGAAGGAATATTGGTGCGGGCATGACTGGTGGAATAGCTTTTATAATC
GATGAGAAGAACGATTTAAGTAATAAAGTTAACAAGGAAATAGTTAGCATTCATAAAATA
ACTTCATTAAAGCAGGAAGATATCTTATTGGAAATTATTAGAGAATATGTATCAAAAACA
AATAGCTTAAAGGCTGCCAAAATAATTGAAAATTGGTCCTATTACAGGAATATTTTCAAA
TTAATAGTTCCCCCAAGCGAAGAAGACATGCTTGGC
