# Supplementary material for: Emergence of trait variability through the lens of nitrogen assimilation in Prochlorococcus
Source: eLife. 2019 Feb 1;8:e41043. doi: 10.7554/eLife.41043 (PMC6370341; doi:10.7554/eLife.41043)
Supplement: Figure 6—source data 1. [file elife-41043-fig6-data1.zip › 75_glsF_CyCOG_60000039_LLI.dist]

AG-402-A21 AG-402-A08 0.08668
AG-402-B03 AG-402-A08 0.1021
AG-402-B03 AG-402-A21 0.1017
AG-402-B19 AG-402-A08 0.1059
AG-402-B19 AG-402-A21 0.1139
AG-402-B19 AG-402-B03 0.12
AG-402-C09 AG-402-A08 0.1008
AG-402-C09 AG-402-A21 0.1005
AG-402-C09 AG-402-B03 0.02815
AG-402-C09 AG-402-B19 0.12
AG-402-G06 AG-402-A08 0.0945
AG-402-G06 AG-402-A21 0.06993
AG-402-G06 AG-402-B03 0.107
AG-402-G06 AG-402-B19 0.1184
AG-402-G06 AG-402-C09 0.1066
AG-402-G08 AG-402-A08 0.1014
AG-402-G08 AG-402-A21 0.1001
AG-402-G08 AG-402-B03 0.07038
AG-402-G08 AG-402-B19 0.1253
AG-402-G08 AG-402-C09 0.07283
AG-402-G08 AG-402-G06 0.1023
AG-402-I05 AG-402-A08 0.09182
AG-402-I05 AG-402-A21 0.09674
AG-402-I05 AG-402-B03 0.09808
AG-402-I05 AG-402-B19 0.1175
AG-402-I05 AG-402-C09 0.09875
AG-402-I05 AG-402-G06 0.1008
AG-402-I05 AG-402-G08 0.08266
AG-402-I21 AG-402-A08 0.08847
AG-402-I21 AG-402-A21 0.07261
AG-402-I21 AG-402-B03 0.1046
AG-402-I21 AG-402-B19 0.1144
AG-402-I21 AG-402-C09 0.1055
AG-402-I21 AG-402-G06 0.07551
AG-402-I21 AG-402-G08 0.1034
AG-402-I21 AG-402-I05 0.09607
AG-402-I22 AG-402-A08 0.09964
AG-402-I22 AG-402-A21 0.09875
AG-402-I22 AG-402-B03 0.02949
AG-402-I22 AG-402-B19 0.1171
AG-402-I22 AG-402-C09 0.02971
AG-402-I22 AG-402-G06 0.1052
AG-402-I22 AG-402-G08 0.07216
AG-402-I22 AG-402-I05 0.09517
AG-402-I22 AG-402-I21 0.1052
AG-402-K14 AG-402-A08 0.1023
AG-402-K14 AG-402-A21 0.1095
AG-402-K14 AG-402-B03 0.111
AG-402-K14 AG-402-B19 0.1043
AG-402-K14 AG-402-C09 0.1104
AG-402-K14 AG-402-G06 0.1133
AG-402-K14 AG-402-G08 0.1157
AG-402-K14 AG-402-I05 0.111
AG-402-K14 AG-402-I21 0.1088
AG-402-K14 AG-402-I22 0.1084
AG-402-L09 AG-402-A08 0.09495
AG-402-L09 AG-402-A21 0.09428
AG-402-L09 AG-402-B03 0.05943
AG-402-L09 AG-402-B19 0.1191
AG-402-L09 AG-402-C09 0.05853
AG-402-L09 AG-402-G06 0.101
AG-402-L09 AG-402-G08 0.06591
AG-402-L09 AG-402-I05 0.08981
AG-402-L09 AG-402-I21 0.09786
AG-402-L09 AG-402-I22 0.05809
AG-402-L09 AG-402-K14 0.1068
AG-402-L20 AG-402-A08 0.0992
AG-402-L20 AG-402-A21 0.09584
AG-402-L20 AG-402-B03 0.02502
AG-402-L20 AG-402-B19 0.1157
AG-402-L20 AG-402-C09 0.02055
AG-402-L20 AG-402-G06 0.1023
AG-402-L20 AG-402-G08 0.06747
AG-402-L20 AG-402-I05 0.09428
AG-402-L20 AG-402-I21 0.1012
AG-402-L20 AG-402-I22 0.02435
AG-402-L20 AG-402-K14 0.1063
AG-402-L20 AG-402-L09 0.05563
AG-402-M23 AG-402-A08 0.09004
AG-402-M23 AG-402-A21 0.0878
AG-402-M23 AG-402-B03 0.1003
AG-402-M23 AG-402-B19 0.1084
AG-402-M23 AG-402-C09 0.1012
AG-402-M23 AG-402-G06 0.09383
AG-402-M23 AG-402-G08 0.1037
AG-402-M23 AG-402-I05 0.09562
AG-402-M23 AG-402-I21 0.09071
AG-402-M23 AG-402-I22 0.09808
AG-402-M23 AG-402-K14 0.1023
AG-402-M23 AG-402-L09 0.09674
AG-402-M23 AG-402-L20 0.09651
AG-402-N09 AG-402-A08 0.1008
AG-402-N09 AG-402-A21 0.09786
AG-402-N09 AG-402-B03 0.02703
AG-402-N09 AG-402-B19 0.1182
AG-402-N09 AG-402-C09 0.02256
AG-402-N09 AG-402-G06 0.1048
AG-402-N09 AG-402-G08 0.06926
AG-402-N09 AG-402-I05 0.09718
AG-402-N09 AG-402-I21 0.1028
AG-402-N09 AG-402-I22 0.02502
AG-402-N09 AG-402-K14 0.1086
AG-402-N09 AG-402-L09 0.05697
AG-402-N09 AG-402-L20 0.006479
AG-402-N09 AG-402-M23 0.09875
AG-402-O21 AG-402-A08 0.1034
AG-402-O21 AG-402-A21 0.1028
AG-402-O21 AG-402-B03 0.03105
AG-402-O21 AG-402-B19 0.1242
AG-402-O21 AG-402-C09 0.02435
AG-402-O21 AG-402-G06 0.1092
AG-402-O21 AG-402-G08 0.07194
AG-402-O21 AG-402-I05 0.09942
AG-402-O21 AG-402-I21 0.1079
AG-402-O21 AG-402-I22 0.02837
AG-402-O21 AG-402-K14 0.1119
AG-402-O21 AG-402-L09 0.05898
AG-402-O21 AG-402-L20 0.02212
AG-402-O21 AG-402-M23 0.1041
AG-402-O21 AG-402-N09 0.02368
AG-402-P16 AG-402-A08 0.1119
AG-402-P16 AG-402-A21 0.1137
AG-402-P16 AG-402-B03 0.09808
AG-402-P16 AG-402-B19 0.1177
AG-402-P16 AG-402-C09 0.09808
AG-402-P16 AG-402-G06 0.1144
AG-402-P16 AG-402-G08 0.0992
AG-402-P16 AG-402-I05 0.1079
AG-402-P16 AG-402-I21 0.1122
AG-402-P16 AG-402-I22 0.09763
AG-402-P16 AG-402-K14 0.1055
AG-402-P16 AG-402-L09 0.09517
AG-402-P16 AG-402-L20 0.0954
AG-402-P16 AG-402-M23 0.1017
AG-402-P16 AG-402-N09 0.09763
AG-402-P16 AG-402-O21 0.09853
AG-402-P18 AG-402-A08 0.09696
AG-402-P18 AG-402-A21 0.09987
AG-402-P18 AG-402-B03 0.04736
AG-402-P18 AG-402-B19 0.116
AG-402-P18 AG-402-C09 0.04692
AG-402-P18 AG-402-G06 0.1034
AG-402-P18 AG-402-G08 0.063
AG-402-P18 AG-402-I05 0.08423
AG-402-P18 AG-402-I21 0.1012
AG-402-P18 AG-402-I22 0.04468
AG-402-P18 AG-402-K14 0.1055
AG-402-P18 AG-402-L09 0.05831
AG-402-P18 AG-402-L20 0.04155
AG-402-P18 AG-402-M23 0.09718
AG-402-P18 AG-402-N09 0.04446
AG-402-P18 AG-402-O21 0.04803
AG-402-P18 AG-402-P16 0.09182
AG-409-A10 AG-402-A08 0.0954
AG-409-A10 AG-402-A21 0.09741
AG-409-A10 AG-402-B03 0.07551
AG-409-A10 AG-402-B19 0.1206
AG-409-A10 AG-402-C09 0.07685
AG-409-A10 AG-402-G06 0.1041
AG-409-A10 AG-402-G08 0.07484
AG-409-A10 AG-402-I05 0.09651
AG-409-A10 AG-402-I21 0.09853
AG-409-A10 AG-402-I22 0.07618
AG-409-A10 AG-402-K14 0.1106
AG-409-A10 AG-402-L09 0.07149
AG-409-A10 AG-402-L20 0.07462
AG-409-A10 AG-402-M23 0.09428
AG-409-A10 AG-402-N09 0.07574
AG-409-A10 AG-402-O21 0.07775
AG-409-A10 AG-402-P16 0.09942
AG-409-A10 AG-402-P18 0.0735
MIT0801 AG-402-A08 0.0992
MIT0801 AG-402-A21 0.09853
MIT0801 AG-402-B03 0.06747
MIT0801 AG-402-B19 0.1206
MIT0801 AG-402-C09 0.06836
MIT0801 AG-402-G06 0.09987
MIT0801 AG-402-G08 0.02435
MIT0801 AG-402-I05 0.0887
MIT0801 AG-402-I21 0.1008
MIT0801 AG-402-I22 0.06814
MIT0801 AG-402-K14 0.1128
MIT0801 AG-402-L09 0.06278
MIT0801 AG-402-L20 0.06367
MIT0801 AG-402-M23 0.101
MIT0801 AG-402-N09 0.06501
MIT0801 AG-402-O21 0.06769
MIT0801 AG-402-P16 0.09607
MIT0801 AG-402-P18 0.06769
MIT0801 AG-409-A10 0.07283
MIT0912 AG-402-A08 0.09093
MIT0912 AG-402-A21 0.08289
MIT0912 AG-402-B03 0.1048
MIT0912 AG-402-B19 0.113
MIT0912 AG-402-C09 0.1052
MIT0912 AG-402-G06 0.08646
MIT0912 AG-402-G08 0.1066
MIT0912 AG-402-I05 0.09629
MIT0912 AG-402-I21 0.08266
MIT0912 AG-402-I22 0.1037
MIT0912 AG-402-K14 0.1084
MIT0912 AG-402-L09 0.09897
MIT0912 AG-402-L20 0.1005
MIT0912 AG-402-M23 0.08155
MIT0912 AG-402-N09 0.1025
MIT0912 AG-402-O21 0.107
MIT0912 AG-402-P16 0.1146
MIT0912 AG-402-P18 0.09875
MIT0912 AG-409-A10 0.1041
MIT0912 MIT0801 0.1025
MIT0913 AG-402-A08 0.09048
MIT0913 AG-402-A21 0.08311
MIT0913 AG-402-B03 0.1048
MIT0913 AG-402-B19 0.113
MIT0913 AG-402-C09 0.105
MIT0913 AG-402-G06 0.08691
MIT0913 AG-402-G08 0.1059
MIT0913 AG-402-I05 0.09562
MIT0913 AG-402-I21 0.08333
MIT0913 AG-402-I22 0.1034
MIT0913 AG-402-K14 0.1079
MIT0913 AG-402-L09 0.09964
MIT0913 AG-402-L20 0.1003
MIT0913 AG-402-M23 0.08177
MIT0913 AG-402-N09 0.1023
MIT0913 AG-402-O21 0.1068
MIT0913 AG-402-P16 0.1153
MIT0913 AG-402-P18 0.09875
MIT0913 AG-409-A10 0.1039
MIT0913 MIT0801 0.1019
MIT0913 MIT0912 0.003351
MIT0915 AG-402-A08 0.08959
MIT0915 AG-402-A21 0.09562
MIT0915 AG-402-B03 0.09763
MIT0915 AG-402-B19 0.1177
MIT0915 AG-402-C09 0.09718
MIT0915 AG-402-G06 0.1005
MIT0915 AG-402-G08 0.08467
MIT0915 AG-402-I05 0.02145
MIT0915 AG-402-I21 0.09718
MIT0915 AG-402-I22 0.09473
MIT0915 AG-402-K14 0.1101
MIT0915 AG-402-L09 0.08914
MIT0915 AG-402-L20 0.09249
MIT0915 AG-402-M23 0.09584
MIT0915 AG-402-N09 0.0954
MIT0915 AG-402-O21 0.09897
MIT0915 AG-402-P16 0.1077
MIT0915 AG-402-P18 0.08311
MIT0915 AG-409-A10 0.09428
MIT0915 MIT0801 0.08959
MIT0915 MIT0912 0.09473
MIT0915 MIT0913 0.09406
MIT0917 AG-402-A08 0.1008
MIT0917 AG-402-A21 0.0983
MIT0917 AG-402-B03 0.03932
MIT0917 AG-402-B19 0.118
MIT0917 AG-402-C09 0.03954
MIT0917 AG-402-G06 0.1068
MIT0917 AG-402-G08 0.07127
MIT0917 AG-402-I05 0.0954
MIT0917 AG-402-I21 0.103
MIT0917 AG-402-I22 0.03686
MIT0917 AG-402-K14 0.1084
MIT0917 AG-402-L09 0.05496
MIT0917 AG-402-L20 0.03351
MIT0917 AG-402-M23 0.09853
MIT0917 AG-402-N09 0.03485
MIT0917 AG-402-O21 0.03865
MIT0917 AG-402-P16 0.09875
MIT0917 AG-402-P18 0.04826
MIT0917 AG-409-A10 0.07574
MIT0917 MIT0801 0.0668
MIT0917 MIT0912 0.1019
MIT0917 MIT0913 0.1019
MIT0917 MIT0915 0.09406
MIT1013 AG-402-A08 0.1079
MIT1013 AG-402-A21 0.1086
MIT1013 AG-402-B03 0.09249
MIT1013 AG-402-B19 0.1135
MIT1013 AG-402-C09 0.09182
MIT1013 AG-402-G06 0.111
MIT1013 AG-402-G08 0.0916
MIT1013 AG-402-I05 0.1012
MIT1013 AG-402-I21 0.1079
MIT1013 AG-402-I22 0.08914
MIT1013 AG-402-K14 0.107
MIT1013 AG-402-L09 0.08624
MIT1013 AG-402-L20 0.08803
MIT1013 AG-402-M23 0.0992
MIT1013 AG-402-N09 0.08981
MIT1013 AG-402-O21 0.09205
MIT1013 AG-402-P16 0.07194
MIT1013 AG-402-P18 0.0849
MIT1013 AG-409-A10 0.09205
MIT1013 MIT0801 0.08803
MIT1013 MIT0912 0.1086
MIT1013 MIT0913 0.1084
MIT1013 MIT0915 0.1017
MIT1013 MIT0917 0.09138
MIT1214 AG-402-A08 0.08937
MIT1214 AG-402-A21 0.08333
MIT1214 AG-402-B03 0.09629
MIT1214 AG-402-B19 0.1052
MIT1214 AG-402-C09 0.09741
MIT1214 AG-402-G06 0.08803
MIT1214 AG-402-G08 0.09674
MIT1214 AG-402-I05 0.09428
MIT1214 AG-402-I21 0.08646
MIT1214 AG-402-I22 0.09495
MIT1214 AG-402-K14 0.1012
MIT1214 AG-402-L09 0.09383
MIT1214 AG-402-L20 0.09316
MIT1214 AG-402-M23 0.09071
MIT1214 AG-402-N09 0.09607
MIT1214 AG-402-O21 0.0992
MIT1214 AG-402-P16 0.09875
MIT1214 AG-402-P18 0.09026
MIT1214 AG-409-A10 0.09517
MIT1214 MIT0801 0.0945
MIT1214 MIT0912 0.0887
MIT1214 MIT0913 0.08847
MIT1214 MIT0915 0.0945
MIT1214 MIT0917 0.09607
MIT1214 MIT1013 0.09629
NATL1A AG-402-A08 0.09786
NATL1A AG-402-A21 0.09942
NATL1A AG-402-B03 0.07261
NATL1A AG-402-B19 0.122
NATL1A AG-402-C09 0.07462
NATL1A AG-402-G06 0.1025
NATL1A AG-402-G08 0.03508
NATL1A AG-402-I05 0.07484
NATL1A AG-402-I21 0.1012
NATL1A AG-402-I22 0.0735
NATL1A AG-402-K14 0.1146
NATL1A AG-402-L09 0.06747
NATL1A AG-402-L20 0.06948
NATL1A AG-402-M23 0.1028
NATL1A AG-402-N09 0.07082
NATL1A AG-402-O21 0.07484
NATL1A AG-402-P16 0.09517
NATL1A AG-402-P18 0.06702
NATL1A AG-409-A10 0.07641
NATL1A MIT0801 0.03575
NATL1A MIT0912 0.1025
NATL1A MIT0913 0.1023
NATL1A MIT0915 0.07529
NATL1A MIT0917 0.07417
NATL1A MIT1013 0.0878
NATL1A MIT1214 0.09517
NATL2A AG-402-A08 0.09897
NATL2A AG-402-A21 0.0992
NATL2A AG-402-B03 0.06926
NATL2A AG-402-B19 0.1202
NATL2A AG-402-C09 0.06993
NATL2A AG-402-G06 0.1003
NATL2A AG-402-G08 0.01966
NATL2A AG-402-I05 0.07931
NATL2A AG-402-I21 0.1012
NATL2A AG-402-I22 0.06993
NATL2A AG-402-K14 0.1113
NATL2A AG-402-L09 0.06166
NATL2A AG-402-L20 0.06524
NATL2A AG-402-M23 0.09942
NATL2A AG-402-N09 0.0668
NATL2A AG-402-O21 0.06971
NATL2A AG-402-P16 0.09696
NATL2A AG-402-P18 0.06323
NATL2A AG-409-A10 0.07216
NATL2A MIT0801 0.01921
NATL2A MIT0912 0.1021
NATL2A MIT0913 0.1014
NATL2A MIT0915 0.08132
NATL2A MIT0917 0.06859
NATL2A MIT1013 0.0878
NATL2A MIT1214 0.0954
NATL2A NATL1A 0.02971
PAC1 AG-402-A08 0.09071
PAC1 AG-402-A21 0.09629
PAC1 AG-402-B03 0.09853
PAC1 AG-402-B19 0.118
PAC1 AG-402-C09 0.09853
PAC1 AG-402-G06 0.1008
PAC1 AG-402-G08 0.08557
PAC1 AG-402-I05 0.02189
PAC1 AG-402-I21 0.09741
PAC1 AG-402-I22 0.09562
PAC1 AG-402-K14 0.1104
PAC1 AG-402-L09 0.08959
PAC1 AG-402-L20 0.09383
PAC1 AG-402-M23 0.09651
PAC1 AG-402-N09 0.09674
PAC1 AG-402-O21 0.1003
PAC1 AG-402-P16 0.1077
PAC1 AG-402-P18 0.084
PAC1 AG-409-A10 0.09473
PAC1 MIT0801 0.09048
PAC1 MIT0912 0.09473
PAC1 MIT0913 0.0945
PAC1 MIT0915 0.002681
PAC1 MIT0917 0.09495
PAC1 MIT1013 0.1012
PAC1 MIT1214 0.09517
PAC1 NATL1A 0.07574
PAC1 NATL2A 0.08222
