# Supplementary material for: Emergence of trait variability through the lens of nitrogen assimilation in Prochlorococcus
Source: eLife. 2019 Feb 1;8:e41043. doi: 10.7554/eLife.41043 (PMC6370341; doi:10.7554/eLife.41043)
Supplement: Figure 6—source data 1. [file elife-41043-fig6-data1.zip › 75_glsF_CyCOG_60000039_LLI.fasta]

>AG-402-A08
TACTGCGATAGCACCTATCCAGATGCCTTTTCGGGGGAGAAAGATTCTTGTGGAGTAGGC
TTCATAGCTCACGTTGAAGGTAACCAAAATCATTGGGTTTTATCACAGGCATTACGTGGC
CTCAGCTGTATGGAGCACAGAGGTGGTTGCGGAGGAGATAGCGACTCAGGTGATGGTGCC
GGTATTTTATGTGAAATTCCATGGTCATATTTAAGGCAAGTTTGGGATATAGCTAAAATA
GGTATGATTTTTATGCCTAAAGATTTAGAGAATAGAGAAATAGCTCGGAAGATATGTGAA
CAGGAAGCTTCATCTTTAGGGTTGATCTCTAAAGGATGGAGAGATGTTCCTGTTAACGAA
GAAGTATTAGGTAAACTTGCAAGAGAAAATGAACCTTTTATTACACAGTGGATAGTTAAT
GATAAAGAAATTAATCTTGAAGCTCTACTTTTTAGATTAAGGCAAAGGATTTCAAATCGA
GCTAATATAGAATTAAAAGAATTAGGGCTCTATATATGCTCTTTAAGTAATAAAACAATT
GTATATAAAGGGATGGTTAGATCGGAAATATTGGCTCCTTTTTATATAGATCTAAATGAC
GATAGATTCGAAGTTTCATATGCGGTTTACCATAGAAGGTTTAGTACAAATACTTTGCCA
AAATGGCCATTAGCTCAACCTATGAGACTTTTAGGTCATAACGGAGAAATAAACACATTA
CTAGGCAATATCAATTGGGCAAAAGCAACAGAAACAGATATTAGTTCCATATGGAAAGAC
AATGCGAATGATCTAAAACCAATTGTAAATAATGTTTTCAGTGATTCAGCTAATCTTGAT
TTAACACTTGAACTATTAGTTCGAAGTGGACGACCAATAACTGATAGCTTATTAACACTT
ATACCTGAAGCTTTTAGAGACCAACCTGAATTAAGAAATAAGCCTGAAATAACTGCTTTC
TATGAATATGCTGCAGGGACACAGGAGCCATGGGATGGACCAGCATTAATAGTATTTACT
GATGGAAAGAATGTAGGCGCAACACTAGACAGGAATGGACTGAGGCCAGCTCGATATTGC
ATCACTAAAAATGGATATGTTGTCATGGGATCTGAAACAGGTGTTGTGGAATTAGATGAA
CACCAAATACAAGAAAAAGGTCGGCTTGGGCCAGGACAAATGCTCGCAGTAGATTTGGAA
AAAAAGAGGATTTTACGAAACTGGGATGTCAAAGAAGAGTCGGCAAACAGATATCCATAC
TTAGACTGGTTAAAAGCAAATCGTATAAACCTTAATAACCAGAATTGGGAAGTAAATAAT
AAATTTGATAAGCAAGAGTTACTACAGAAACAAATTGCATTTGGATTTACTGCAGAAGAT
TTTGATTACATAATTAATAGCATGGCAGCAAATGCAAAAGAACCAACTTATTGCATGGGA
GATGATATTCCACTAGCCATACTTTCTAATAAATCACATATTCTTTATGACTATTTCAAA
CAAAGATTTGCACAAGTCACTAATCCTCCAATTGACCCTCTTAGAGAAAAACTTGTTACT
AGCTTAGAAATGCATCTTGGTGTTAGAAAAGCACCATTATCTCCAAAAGATGCAGCAAAA
CTAATTCATATTAAATCACCAATTATTAATGAAAAAGAATTAACTTCAATAATAAATTCT
GAACTTAATTGCAAAGAATTATCCATATTAATTCCTATTATTAATAATGAAGGAAACTTA
GATAAAGGTCTTAAAAATCTATGTCAAGAAGCAGAAGATAGTGTAATTAATGGTAAAGAA
ATACTAATTCTCTCAGATAGAAATATTAATCGAGAAAAATCCTACATCCCCCCACTTCTT
GCTGTAGGCGCAGTACATCATCACTTACTTAGAAAAGGACTAAGACTAAAAACCTCGATA
ATTATAGATACTGCTCAATGCTGGAGTACCCATCACATAGCCTGTCTAATTGGATTTGGA
GCAAGTGCAATTTGTCCTTGGTTGACATGGGAAACAACTCGCCATTGGTGGCAATTGCCT
AAAACTCAAAAACTTATTTCCGATGGGAAGTTATCTAATTTATCTATAGAGAATGCTCAA
GATAATGTAAAGAAAGCAATGGAAGATGGATTAAGAAAAATACTGTCGAAGATAGGCATA
TCAGTACTTGCAAGTTATCACGGAGCACAAATCTTTGAAGCTATTGGTATCGGTGCTGAT
TTAATTGATTTAGCTTTCAAGGGAACAACAAGTCGAATAGCAGGACTAACTCTGAGCGAA
TTATCAATCGAGACGATTTCATTTCATAAAAAAGCTTTCCCAGAACTAGAGCAAAAGAAA
CTTGATTTTAATGGATTTGTTCAATATCGAAATAGTGGGGAATTTCATTTAAATAATCCA
GAAATGTCAAAAATTCTTCATTCTGCCGTGAGAGCTGGGCCTGGATATGACCACTTCAAA
ACTTATCAACAACTTCTAGAAAATCGTCCAGCTACTACTCTCAGAGATCTCCTTACATTT
AAAACAGCTATTCAACCTTTACCTCTTGATCAAGTAGAGAGTGTTGAGAGTATTTGTCAA
AGATTTTGCACTGGTGGAATGAGTCTAGGTGCTCTATCCAGGGAAGCACATGAAGTTCTT
GCAATAGCAATGAATAGAATTGGAGGCAAAAGTAATAGTGGTGAAGGAGGAGAAGATCCT
GCGAGATTCAATGTCCTCAATGATGTTGATGAAAATAATCAATCAAAAACATTACCTAAT
CTAAAAGGACTTTTAAATGGAGATACTGCATGTTCTGCTATTAAACAAATTGCGTCTGGC
CGATTTGGCGTAACCCCTGAATATTTAACTAGCGGAAAGCAATTAGAAATCAAAGTAGCG
CAAGGTGCTAAGCCTGGAGAAGGAGGCCAATTACCTGGGCCAAAGGTTGATGAATATATA
GCAAAGCTTCGTAATAGCAAGCCAGGAGTAGCCCTTATTTCTCCTCCTCCTCATCATGAT
ATCTACTCTATTGAAGATCTTGCCCAACTTATTCACGACCTACATCAAATTAATCCAACT
GCAAAAGTCAGTGTGAAATTAGTTGCTGAAATAGGGATTGGCACAATTGCAGGAGGAGTA
GCCAAAGCAAATGCTGATGTCATCCAAATTTCAGGACATGATGGAGGGACAGGCGCATCT
CCACTTAGTTCAATTAAACATGCTGGTTTGCCATGGGAACTTGGATTAACGGAAGTTCAT
CGCGCTTTATTAGAAAATGGTCTTCGCAAAAGGGTTTTATTAAGAGCAGATGGAGGTCTA
AAAACAGGATGGGATGTTCTAATTGCAGCTTTACTTGGAGCAGAAGAATATGGTTTTGGA
ACAGTCGCAATGATTGCCGAAGGTTGCATAATGGCTAGGATTTGCCATACAAATAAATGT
CCGGTCGGTGTAGCAACTCAAAAAGAAGGATTAAGAAAAAGATTCCCTGGATTACCAGAA
CATGTGGTTAACTTTTTTATCTTCGTGGCTGAGGAGGTCAGACAATTGATGAGTCAAGTT
GGAGTAGCAAAAGTTGAGGATCTTATTGGAAGAACAGATCTTTTAATTCCAAGAAATCTA
GAATTAACAAAAACAAAGGAAGTTGATCTATCTAGCCTGCTTGATAACTCGAGAGATCGT
TCATGGTTGAGCCACGAAATTCAAGCTCATAGTAATGGAGAAGTTCTTGAAAATGCCCTC
CTCAAAGATGGAGAAGTTTCTAATGCAATTCAAACTCATGGAAGCATAACTAAAGAAATT
CCAATTGTTAATACAGATAGAAGTGTTTGTGCACGAATCTCTGGAGAAATAGCTAAAAAA
TATGGAAATAAAGGTTTCAATGGAAATTTAAATTTTATTTTTAAAGGTTCAGCTGGGCAA
AGTTTTGGTGCATTTATTTTAAAAGGAATAAATATTTCTTTGATAGGTGAAGCTAATGAT
TATGTAGGGAAAGGTATTAACGGAGGTTCTATTACGATTGTTCCAGAAATTATTAATGAC
ACATCGAACACTCAGGTAATACTTGGCAACACATGTCTATATGGAGCAACTGGTGGGAAA
TTGTTCGCCCTTGGAATAGCAGGAGAACGTTTTGGTGTTCGCAATAGTGGAGCTCATGCT
GTTATTGAAGGAGCGGGAGACCATTGTTGCGAATATATGACTGGAGGAGTAATTGTTGTG
CTTGGAAAAACTGGAAGAAACATAGGTGCAGGAATGACTGGAGGAATAGCTTTTATTCTT
GACCAAAAAAATGAACTTGATTTAAGAATAAATAAAGAAATTGTTGAGGTTTATCTTCTA
ACTGAAACTAACCAAGAAAAATTCTTAAATAACTTAATTGTTGAATATCATCAGAAAACC
AACAGTCCTTTAGCTCAAAAGATTCTCTCAGACTGGTCTTCTTGGAGAAAATTATTTAAA
ATAGTAGTTCCTCCAAGCGAAAAAAATAAATTAGGT
>AG-402-A21
TACTGCGATAGCACCTATCCAGATGCCTTTTCTGGGGAGAAAGATGCATGTGGCGTGGGC
TTCATAGCTAGCGTTGAAGGCAAACAAAATCATTGGGTATTGTCTCAGGCATTACGTGGT
CTGAGTTGCATGGAACACAGAGGAGGATGCGGAGGAGATAGCGACTCAGGTGATGGTGCC
GGTATTTTATGTGAAATTCCATGGTCATATCTCAGGCAAGTTTGGGACATAGCTAAAATA
GGGATGATGTTTATGCCTAAAGAGTTAAAGACTAGAGAAATAGCGAGAAAGATATGTGAG
CAAGAAGCTGAGTCTTTAGGCTTAACCTCCAAAGGATGGAGAGATGTTCCTGTTCATGAA
GAAGTGTTAGGCAAACTTGCAAGAGAAAATGAACCCTTCATTACACAATGGATAGTCAAT
GATCAAGAAATTAATCTTGAGGCTTTACTTTTTAGATTAAGGCAAAGAATTTCAAATCGT
GCAAATTTAGAATTAAAGGGATTAGGTCTCTATATATGTTCTTTGAGTAGCAAAACAATT
GTATATAAAGGAATGGTCAGATCAGAAATCTTGGCTCCTTTTTATGAAGATCTAAAGGAC
GATAGATTCGAAGTTTCATACGCGGTTTACCACAGAAGATTTAGTACAAATACTTTACCG
AAATGGCCATTGGCTCAACCTATGAGACTTTTAGGTCATAACGGAGAAATAAATACATTA
TTAGGGAATATAAATTGGGCAAAAGCAACAGAAACAGATATAAGTTCAGTATGGAAGGAT
AATGCAAATGATCTAAAGCCAATTGTCAATAATTTATTTAGTGATTCAGCTAATCTTGAT
CTAACTCTTGAATTATTAGTTCGAAGTGGAAGACCTATAACTGATAGCTTATTAACTCTT
ATACCTGAAGCTTTTAGAGATCAACCTGAATTAACAAATAAACCTGAAATAACTGCTTTT
TATGAATACGCAGCTGGAACTCAGGAGCCATGGGATGGGCCAGCATTAATAGTTTTTACT
GATGGAAGGAATGTAGGCGCAACACTTGACAGAAATGGACTTAGACCAGCTCGTTATTGC
ATAACTAAAAATGGATATGTTGTCATGGGATCTGAAACAGGTGTTGTTGAATTAGATGAG
CAGCAAATCCAAGAGAAAGGTCGACTTGGACCTGGACAAATGCTGGCAGTAGACTTAGAA
AAAAAGAGGATTTTACGAAACTGGGATGTCAAAGAAGAGTCAGCGAGCAGATATCCATAC
TTAGATTGGTTAAAAGCAAATCGAATCAATCTTAACAACCAAAATTGGGAATTAGAGAAT
AAATTCGATAAGCAAGAGTTACTTAAGCAACAAATTGCATTTGGATTTAGTGCGGAAGAT
TTTGATTACATAATTAATAGCATGGCAGCAAATGCAAAAGAACCAACTTATTGCATGGGA
GATGATATTCCACTAGCCATACTTTCTAATAAACCACACATTCTTTATGACTATTTCAAA
CAAAGATTTGCACAAGTCACTAATCCACCAATTGATCCTCTTAGAGAAAAACTGGTTACT
AGCTTAGAAATGCATCTTGGTGTTAGAAAAGCACCATTATCTCCAAAAGACTCAGCAAGA
CTAATTCATATTAAATCACCAATAATTAATGAAAAAGAATTAACTTCAATAAAAAAACTA
GGGCTTAATTACAAGGAAATATCGATATTAATTCCTATTAATAATGGTGAATTAAACTTA
GATAAAGGTCTGAAAAATCTATGCCTTGAAGCAGAAGATAGTGTAATTAATGGTAGCGAA
ATACTAATTCTCTCAGATAGAAATATTAATCGAGAAAGGTCCTATATTCCTCCTCTTCTT
GCTGTTGGAGCAGTTCATCATCACTTACTTAGGAAAGGACTAAGGCTAAAAACTTCTATA
ATTATAGATACAGCTCAGTGTTGGAGCACTCATCATATAGCCTGTCTGATTGGATTTGGA
GCAAGTGCAATTTGTCCTTGGTTGACATTGGAAACTACTCGCCATTGGTGGCAATTACCT
AAAACACAAAAACTTATTTCCGATGGGAAGTTGTCTAAATTATCTATAGACATGGCTCAA
GAAAATGTTAAGAAAGCAATGGAAGATGGACTAAGAAAAATACTTTCAAAAATAGGAATC
TCAGTCCTAGCAAGCTATCACGGAGCACAAATTTTTGAAGCTATAGGTATCGGAGCAGAT
TTAATTGATTTAGCTTTCAAGGGAACAACAAGTCGTATAGCAGGACTAACTCTGAGCGAA
TTATCAATCGAGACAATTTCATTTCATAAAAAAGCTTTCCCAGAGCTTTCGCAAAAAAAA
CTTGATTTTAATGGATTTGTTCAATATCGAAATAGTGGGGAATTTCATTTAAATAATCCA
GAAATGTCAAAAATACTTCATGCTGCAGTGAAAGCCGGGCCTGAATATGACCACTTCAAA
ACTTATCAACAACTTCTAGAAAATCGTCCTGCTACTACCCTCAGAGATCTCCTTACATTT
AAGACTGCTACCCAACCTTTACCTCTTGATCAAATAGAGAGTGTTGAGAGTATTTGTCAA
AGATTTTGCACCGGTGGAATGAGTCTAGGTGCCCTATCTAGAGAAGCGCATGAAGTTCTT
GCCATAGCAATGAATAGAATTGGAGGTAAAAGTAATAGTGGTGAAGGAGGAGAAGATCCT
GCGAGATTCAATGTCCTCGAGGATGTTGATGAAAATAATCAATCAAAAACATTACCCAAT
CTCAAAGGACTAGTAAATGGAGATACCGCATCTTCTGCAATTAAACAAATTGCATCTGGC
CGATTTGGTGTAACCCCTGAATATTTAACTAGTGGAAAACAATTAGAAATCAAAGTCGCT
CAAGGTGCAAAGCCTGGAGAAGGAGGCCAATTACCTGGACCAAAGGTTGATGAATATATA
GCCAAGCTTCGTAATAGCAAGCCAGGAGTAGCTCTTATCTCTCCCCCTCCTCATCATGAT
ATCTATTCCATAGAAGATCTTGCCCAACTTATCCATGACTTACATCAAATAAATCCAGCT
GCAAAAGTCAGTGTGAAATTAGTTGCTGAGATAGGAATTGGCACAATTGCAGGCGGCGTA
GCAAAAGCAAATGCTGATGTCATCCAAATTTCAGGACACGATGGAGGAACAGGTGCATCC
CCACTTAGTTCAATTAAACATGCTGGCTTGCCATGGGAACTTGGATTAACGGAAGTTCAT
CGCTCTTTATTAGAAAATGGCCTTCGCGAAAGGGTTTTATTAAGAGCTGATGGAGGTCTA
AAGACAGGATGGGATGTTCTGATTGCAGCTTTACTTGGAGCAGAAGAATATGGTTTTGGA
ACAGTCGCAATGATTGCCGAAGGTTGCATAATGGCGAGGATTTGCCATACAAATAAATGT
CCAGTCGGTATAGCAACTCAACAAGAAGGCTTAAGAAAAAGATTCCCTGGATTACCAGAA
CATGTGGTTAACTTTTTTATTTTCGTAGCTGAAGAAGTCAGACAATTGATGAGTCAAGTT
GGAGTAGCAAAAATTGAGGATCTTATTGGAAGAACAGATTTATTAATCCCAAGAAATCTA
GACCTAACAAAAACAAAAGAAGTTGACCTATCTAGCTTGCTCGACAACTCAAAAGATCGT
TCATGGTTGACCCACGCAATACAAGCCCATAGCAATGGAGAAGTTATTGAAAATGCCCTA
CTAAAAGACGAAGAAGTTTCAAATGCAATTCAAACTCAAGGAAGCATCACTAAAGAAATG
CCAATTGTTAATACTGATAGAAGTGTTTGCGCTCGAATCTCTGGGACAATAGCTAAAATT
TATGGAAATAAAGGTTTTAAGGGGAATTTAAATTTAATTTTTAAAGGTTCAGCTGGACAA
AGTTTTGGTGCATTTATTTTAAAAGGAATGAATATTTCTTTAATAGGAGAGGCTAATGAT
TATGTAGGGAAAGGCATTAATGGAGGTTCCATTACGATTGTTCCCGAAATAATTAATGAC
ACATCTAACACTCAGGTAATACTTGGCAATACATGTCTATATGGAGCAACTGGTGGAAAA
TTATTCGCCCTTGGTATAGCGGGGGAACGTTTTGGTGTTCGCAATAGTGGAGCTCATGCT
GTTATTGAAGGAGCGGGAGATCATTGTTGCGAATATATGACTGGTGGAGTGGTTGTTGTG
CTTGGAAAAACTGGAAGAAACATAGGAGCAGGAATGACAGGAGGCTTAGCCTTTATTCTT
GACAAAAAAAATGAACTTGACTTAAGAATGAATAAAGAAATTGTTGAGGTACATCATCTA
ACTTCAACCAACCAAGAACAATTCTTAAATGACTTAATTATTGAATATCATCAAAAGACT
AAAAGTCCTTTAGCTCAAAAGATTCTTTTAGACTGGTCTTCGTGGAAAAATTTATTTAAG
GTTGTAGTTCCTCCAAGCGAAAAGAATAAATTAGGT
>AG-402-B03
TACTGTGATAGCACCAATCCAGATGCCTTTTCCGGGGAAAAAGATTCTTGTGGTGTTGGC
TTCATAGCGAGCGTTGAAGGCAACCGAAATCATTGGGTCTTGTCTCAGGCATTACGTGGT
CTCAGTTGCATGGAGCACAGGGGCGGATGCGGCGGAGATGGTGACTCAGGTGATGGTGCT
GGGATTTTATGTGAAATTCCATGGTCATATTTAAGGCAAGTTTGGGGCACGGCTAAAATA
GGCATGATTTTCATGCCTAAAGACGCTAAGAACAGAGAAAAAGCGAAGAAGATATGTGAG
CAGGAAGCTGAGTTCTTAGGGATAACCTCCAAAGGGTGGAGAGATGTTCCTGTTAATGAA
GAAGTTTTAGGCAAACTTGCAAGGGAAAATGAACCCTTTATTACACAATGGCTAGTTGAT
GATAAAGAAATCAATCTTGAAGCTTTACTTTTCAGATTGAGGCAAAAAATTTCTAATCGA
GCAAATATAGAATTAATGGAGTTAGGTCTCTATATTTGCTCTTTAAGTAGCAAAACTATT
GTTTACAAAGGAATGGTTAGATCTAAAATATTAGCTCCTTTTTATAATGATTTACAAGAC
GATAGATTCGAAGTTTCATATGCAGTTTACCATAGAAGATTTAGTACAAATACATTACCT
AAATGGCCTTTGGCGCAACCAATGAGACTGTTAGGACATAATGGAGAAATAAATACATTA
CTTGGAAACATAAATTGGGCTAAAGCAACAGAAACAGATATAAGTTCAGTTTGGAAAGAA
AATGCAAATGATCTAAAACCTATAGTCAATAATTTATATAGTGATTCAGCAAATCTTGAT
TTAAATCTTGAACTATTAGTTCGCAGTGGAAGACCAATAACTGATAGTTTATTAACACTT
ATTCCCGAAGCTTTTAGAGACCAACCAGAATTAATAAATAAACCTGAAATAACTGCTTTT
TACGAATATGCTGCAGGAACCCAAGAACCTTGGGATGGTCCAGCTTTAATAGTCTTTACT
GACGGAATAAACATAGGCGCAACTCTTGATAGAAATGGTTTAAGACCAGCTCGCTATTGC
ATCACTAAAAATGGATATGTTGTTATGGGATCTGAAACAGGTGTTGTTGAATTAGAAGAA
GATCTAATCCAAGAGAAAGGTCGCTTAGGTCCTGGCCAAATGCTTGCGGTAGATTTAGAA
AGCAAGAGAATTTTACGTAATTGGGATGTTAAAGAAGAGTCGGCAAATAGATACCCATAC
TTAGATTGGTTAAAAGCAAATCGCATAAACCTTAATAACCAAAGTTGGGAAACAAATAAT
AAATTTGATAAGCAAAAATTGCTTCAACAACAAATTGCATTTGGCTTTAGTGCAGAAGAC
TTTGATTACATAATTAATAGCATGGCAGCAAATGCAAAAGAACCAACTTATTGCATGGGA
GACGATATACCACTAGCAATACTTTCTAACAAATCACATATTCTTTACGACTATTTCAAA
CAAAGATTTGCACAAGTTACCAATCCACCTATTGATCCTCTTAGAGAAAAGCTAGTCACT
AGCTTAGAGATGAACCTTGGGGTTAGGAAAGCACCCTTAAGGCCTAAAGAGTCTGCAAGA
CTAATTCATATTAAATCACCAATACTTAATGAAAAAGAATTAATTTCAATAACGAAATCA
GAGCTTTCATGCAAGCAGATATCGACTTTAATTCCTATTAATGATGATAAAATAAACCTC
GAAAAAGGTCTCAAAAATCTATGCCAAAAAGCAGAAGATACTGTAATTAATGGTGGAGAA
ATACTAATCCTTTCTGATAGAGATATTAATCAAGAGAACTCTTACATTCCACCTCTTCTC
GCTGTTGGTGCTGTTCATCATCACTTACTTAGAAAAGGGCTAAGACTAAAAACCTCGATA
ATTATAGATACAGCTCAATGCTGGAGTACTCATCACATAGCCTGTCTGATTGGATTTGGA
GCAAGTGCAATTTGTCCTTGGTTGACATGGGAAACCACTCGCCATTGGTGGGAATCACCT
AAAACTCAAAAACTTATTTCAGATGGGAAGTTGTCTAATTTATCTATAGAGATTGCTCAA
GATAATGTTAAAAAAGCAATGGAAGATGGATTAAGAAAAATACTTTCGAAGATAGGTATC
TCAGTATTAGCAAGTTATCACGGAGCACAAATCTTTGAGGCTATAGGTATAGGTGCAGAT
TTAATTGATTTAGCTTTCAAGGGAACAACAAGTCGTATAGCAGGACTAACTTTGAGCGAA
TTATCACTTGAGACAGTTTCATTTCATAAAAAAGCTTTCCCAGAACTAGAGCAAAAAAAA
CTTGATTTTAATGGATTTGTTCAATATCGAAATAGTGGAGAATTTCATTTAAATAATCCT
GAAATGTCAAAAACTCTTCATGCTGCAGTCAAAGCTGGGCCTGGATATGACCACTTCAAA
ACTTATCAGAAACTTTTAGAAAGTCGTCCCGCTACTACCCTCAGAGATCTTCTTACATTT
AAAACAGCCTACCAGCCTTTACCTCTTGATCAAATAGAAAGTGTAGAGAGTATTTGTCAA
AGATTTTGCACTGGCGGAATGAGTCTAGGTGCCCTATCTAGAGAAGCGCATGAAGTTCTT
GCAATAGCAATGAATAGGATTGGAGGCAAAAGTAATAGTGGTGAAGGAGGAGAGGATCCC
GCGAGATTCAATGTTCTCGAGGATGTTGACGAAAATAATCAATCAAAGACATTACCTAAT
CTCAAAGGACTTTTAAATGGAGATACAGCATGTTCTGCAATTAAACAAATTGCGTCTGGC
CGATTTGGTGTAACCCCTGAATATTTGACTAGCGGCAAGCAATTAGAAATCAAAGTGGCT
CAAGGTGCAAAGCCTGGAGAAGGAGGACAATTGCCTGGGCCAAAGGTTGATGAATACATA
GCAAAGCTTCGTAATAGCAAGCCAGGAGTAGCTCTTATTTCTCCTCCTCCTCATCATGAT
ATTTACTCAATAGAAGACCTTGCCCAACTTATTCATGACCTACATCAAATAAATCCAACT
GCAAAAGTCAGTGTGAAATTAGTTGCTGAGATAGGTATTGGCACAATTGCAGGGGGAGTA
GCCAAAGCCAATGCTGATGTCATCCAAATTTCAGGACATGATGGAGGGACGGGTGCATCA
CCACTTAGTTCAATTAAACATGCTGGTTTACCATGGGAACTTGGATTAACGGAAGTTCAT
CGCTCTTTATTAGAAAATGGTCTTCGCAAAAGGGTTTTATTAAGAGCAGATGGAGGTTTA
AAGACAGGATGGGATGTTCTAATTGCGGCTTTACTTGGGGCAGAAGAATATGGTTTTGGA
ACAATCGCAATGATTGCCGAAGGTTGCATTATGGCAAGGATTTGCCATACAAATAAATGT
CCAGTAGGTATAGCAACTCAACAAGAAGGCTTAAGAAAAAGATTCCCAGGGTTACCAGAA
CATGTAGTTAACTTTTTTATCTTCGTAGCTGAGGAACTCAGACAATTGATGAGTCAAGTT
GGAGTGGCAAAAGTCGAGGATCTTATTGGAAGAACAGATCTATTAATCCAACGAAATCTA
GACTTAACAAAAACAAAAGAAGTTGACCTATCTAGCCTTCTCGATAACTCAAAAGATCGT
TCATGGTTAAGACACGAAATTAAAGCTCATAGCAATGGAGAAGTTATTGAAAATGCCCTA
CTGAAAGATGAAGAAGTTTCTAATGCAATTAAAACTCAAGGAAGCATCTCTAAAGAAATT
CAAATTATTAACACAGATAGAAGTGTTTGTGCACGAATCTCTGGAGAAATAGCTAAAAAA
TATGGAAATAAAGGTTTTAATGGGAATTTAAATTTAATATTTAAAGGTTCCGCTGGACAA
AGCTTTGGTGCATTTATTTTAAAAGGAATGAATATATCTTTGATAGGAGAAGCTAATGAT
TATGTAGGAAAAGGTATTAACGGAGGTTCTATTACGATTGTTCCCGAAATTATTAATGAC
ATGTCTAACACTCAGGTAATACTTGGTAACACATGTCTATATGGAGCAACTGGTGGGAAA
TTATTCGCTCTTGGAATAGCAGGTGAGCGTTTTGGAGTTCGCAATAGTGGGGCTCATGCT
GTTATTGAAGGAGCAGGTGACCATTGTTGCGAATATATGACTGGAGGAGTAGTTGTTGTG
CTTGGGAAAACCGGAAGAAACATAGGAGCAGGGATGACTGGAGGTATAGCTTTTATTCTT
GACAAAAAAAATGAACTTGACTTGAGAATGAATAAAGAAATTGTTGAGACATATCATCTA
ACTGCAACTAACCAAGAACAATTCTTAAATGACTTAATTATTGAATATCATCAGAAAACC
AAAAGTCCTTTAGCGCAAAAGATTCTCTCAGACTGGTCTTCGTGGAAAAATTTATTTAAG
ATTGTAGTTCCTCCAAGCGAAAAGAATAAATTAGGT
>AG-402-B19
TATTGCGATAGCACTTATCTTGATGCCTTCTCTGGGGAAAGAGATTCTTGTGGAGTTGGC
TTTATAGCTAATGTTGAAGGAAAAAAAACTAATTGGGTCTTAGCTCAGGCTTTACGCGGT
CTCAGCTGTATGGAGCACAGAGGAGGCTGCGGCGGAGATAGCGACTCAGGAGATGGAGCT
GGTATTTTATGCGAAATTCCATGGCCATACTTCAAGAAAGTTTGGGATATTGCTGCAATC
GGTATGATTTTCATGCCTAAAGATTTAAAGAATAGAGATTTAGCAAAAAAAATATGTGAA
CAGGAAGCTGAATCTTTGGGATTAAACTCCAAAGGTTGGAGAAATGTCCCTGTTAATGAA
GAAGTTTTAGGCAGACTTGCAAGAGAAAATGAACCCTTTATTACACAGTGGATAGTTGAA
GATAAAAAAATTAATCTTGAGGCTTTACTTTTCAGATTAAGACAAAGAATTTCAAATCGA
GCAAACATAGAGTTAAAGGAATTAGGTCTCTACATTTGCTCTTTGAGTAGTAAAACAATT
GTTTATAAAGGGATGGTCAGATCAGAAATATTAGCTCCTTTTTATAAAGATCTAAAGGAC
CATAGATTTGAAGTTTCATATGCTGTTTACCACAGAAGATTTAGTACTAATACCTTACCT
AAATGGCCATTAGCGCAACCTATGAGACTCTTAGGTCATAACGGAGAAATAAATACATTA
CTTGGCAATATAAATTGGGCTAAAGCGACAGAAACAGATATCAGTTCCGTTTGGAAAGAA
AATGCAATTGATCTCAAGCCAATAGTAAATAATGTTTTTAGTGATTCAGCTAATCTTGAT
TTAACTCTTGAACTATTAGTTCGCAGTGGTCGCCCAATAACAGATAGCTTACTGACACTT
ATACCTGAAGCTTTTAGAGATCAACCAGAATTGATCAATAAACCAGAAATAACTGCTTTT
TATGAATATGCGGCTGGCACGCAAGAGCCATGGGATGGGCCAGCACTAATAGTCTTTACT
GATGGAAGAAATGTAGGCGCAACACTAGACAGAAATGGGCTTAGGCCAGCTCGTTATTGC
ATCACTAAAAATGGATATGTTGTTATGGGATCGGAAACAGGTGTTGTTGAATTAGAGGAA
AATCAAATCCAAGAGAAGGGTCGTCTTGGGCCAGGACAAATGCTTGCAGTAGATTTAGAG
AAAAAGAGAATTTTACGCAACTGGGATGTCAAAGAAGAATCTGCAAACAGATATCCATAC
TTAGATTGGTTAAAAGCAAATCGTATAAACCTTAATAATCAAAATTGGGAAATAAATAAT
AAATTTAATAAAGAAGAGCTTCTTCAGCAACAAGTTGCTTTTGGCTTTAGTTCCGAAGAT
TTTGACTACATAATTAATAGCATGGCAGCAAGTGGCAAAGAACCAACTTATTGCATGGGA
GATGATATTCCACTAGCAATACTTTCTAATAAGTCACATATTCTTTATGACTATTTCAAA
CAAAGATTTGCACAGGTAACTAATCCACCAATTGATCCTCTTCGAGAAAAGTTAGTTACT
AGCTTAGAAATGCATCTTGGAGTTAGAAAAGCTCCATTATCTCCAAAAGAATCAGCAAGA
CTAATTCATATTAAATCACCAATTATCAATGAAAAAGAATTAACTTCAATAACAAAATCT
GGGATTAATTTCAAAGAAATATCCACATTACTTTCTATTAACAATGATGAAGGAAACTTA
GACAAAGGTCTTAAAAACCTATGCCAAGAAGCAGAAGATAGTGTAATTAATGGTGAAGAA
ATACTAATCCTCTCTGATAGAAATATTAGTCAAGAAAAGTCATACATTCCTCCTCTTCTT
GCGGTTGGTGCAGTTCATCATCACTTGCTTAGAAAGGGCCTTAGACTAAAAACATCGATA
ATCATAGATACTGCTCAATGCTGGAGTACTCATCACATAGCATGTCTAATTGGTTTTGGT
GCAAGTGCGATTTGTCCCTGGTTGGCATGGGAAACTACTCGCCATTGGTGGCAACTACCT
AAAACTCAAAAGCTCATTTCAGATGGGAAGTTGCCAAATCTATCTATAGAGATTGCTCAA
GAAAATGTTAAAAAAGCAATGGAAGATGGATTAAGAAAAATACTTTCAAAAATAGGAATT
TCTGTCCTCGCAAGTTATCACGGAGCACAAATTTTTGAAGCAATTGGTATAGGTGCAGAT
TTAATTGATTTAGCGTTTAAGGGGACTACAAGTCGAATAGCAGGACTAACACTAAAAGAA
TTGTCAATCGAGACAATGTCGTTTCACACAAAAGCTTTCCCTGAACTAGAGCAAAGGAAG
CTTGATTTTAATGGATTTGTGCAATATCGAAATAGTGGGGAATTTCATTTAAATAACCCA
GAAATGTCAAAAATTCTTCATGCTGCAGTGAAAGCTGGGCCTGGATATGACCACTTCAAA
ACTTATCAACAACTTCTAGAAAGTCGTCCCGCTACGACGCTCAGAGATCTTCTGACATTT
AAAAAAGCTTCTAACCCTTTACCTCTTGATCAAGTAGAGAGTGTTGAGTGTATTTGTCAA
AGATTTTGTACCGGTGGAATGAGTCTAGGCGCCCTATCAAGGGAAGCGCATGAAGTTCTT
GCAATAGCAATGAATAGAATAGGAGGGAAAAGTAATAGTGGTGAAGGTGGAGAAGATCCT
GCGAGATTTAATGTCCTCCAAGATGTTGATGAAAATAATCAATCAAAAACATTACCCAAT
CTCAAAGGACTTCGAAATGGAGATACCGCCTGTTCTGCAATTAAACAAATTGCGTCTGGC
CGATTCGGTGTAACCCCTGAATATTTAACTAGCGGAAAGCAATTAGAAATCAAAGTTGCA
CAAGGAGCCAAGCCTGGAGAAGGAGGCCAATTGCCTGGACCAAAGGTTGATGAATATATA
GCCAAGCTTCGTAATAGCAAGCCAGGGGTAGCTCTTATTTCGCCTCCTCCTCATCATGAT
ATCTACTCCATAGAAGACCTTGCCCAACTTATTCACGACCTACATCAAATAAATCCAACT
GCAAAAGTAAGTGTGAAATTAGTTGCTGAAATAGGCATTGGAACAATTGCAGGCGGTGTA
GCAAAAGCCAATGCTGATGTTATCCAAATATCAGGTCATGATGGAGGGACGGGTGCTTCT
CCACTTAGTTCAATTAAACATGCAGGTCTGCCATGGGAACTTGGATTAACTGAAGTTCAT
CGATCTTTATTAGAAAATGGTCTGCGCAAAAGGGTTTTATTAAGAGCAGATGGAGGTTTA
AAGACAGGTTGGGATGTTCTAATTGCAGCTTTACTAGGAGCTGAAGAATATGGTTTTGGA
ACAGTCGCAATGATTGCCGAAGGTTGCATCATGGCAAGAATTTGCCATACAAATAAATGT
CCAGTCGGTGTAGCAACTCAACAAGAAGGCTTAAGAAAAAGATTCCCAGGCTTACCTGAA
CATGTAGTTAACTTTTTTATCTTTGTAGCTGAAGAACTCAGGCAATTGATGAGTCAACTT
GGAGTAGCAAAAGTCGAGGATCTTATTGGGAGAACAGATCTATTAATTCCAAGGAATATA
GATTTAACAAAAACAAGAGAAGTGGACCTATCTAGCCTTCTAGAAAACCCAAAAGATCGT
TCGTGGTTGAACCACGAAATTCACGCTCATAGTAATGGAGAAGTTCTTGAGAATTCTCTA
CTCAAAAATGAAGAAATCTCCAATGCAATTCAAACTCAGGGACACATCACGAAAGAAATT
CCAATTCTTAATACTGATAGAAGTGTTTGTGCAAGGATCGCTGGAGAAATAGCCAAAAAA
TTTGGGAATAAAGGTTTTAATGGCAATTTAAATTTAATTTTCAAAGGTTCAGCTGGGCAA
AGTTTTGGTGCATTTATTTTAAAAGGAATGAATATTTCTTTAATAGGAGAAGCTAATGAT
TATGTAGGCAAAGGGATTAACGGAGGTTCCATTACAATTGTTCCCGAAATTATTAGTGAC
AGATCTAAGACTCAGGTAATACTTGGCAACACATGCCTTTATGGAGCAACTGGTGGAAAA
TTATTCGCCCTTGGAATCGCAGGAGAACGTTTTGGTGTTCGCAATAGTGGAGCTCAAGCT
GTTATTGAAGGAGCGGGCGACCATTGCTGCGAATATATGACTGGAGGAGTAGTTGTTGTT
CTTGGCAAAACTGGAAGAAATATTGGAGCAGGAATGACTGGCGGTATAGCATTTATTCTT
GACGAAAAAAACGAACTTGATTTAAAAATGAATAAAGAAATTGTTGAGTTACATAATCTA
ACTTCAACTAACCAAGAACAATTCTTAAAGAATCTACTTGTTGAATATCAACAGAAAACT
AAAAGTCCCGAAGCTAAAAAGATACTCTCAGATTGGTCTTCTTGGAAAAAATTATTTAAA
ATAGTAGTTCCTCCAAGCGAAAAAAATAAATTAGGT
>AG-402-C09
TACTGTGATAGCACTTATCCAGATGCCTTTTCTGGGGAAAAAGATTCTTGTGGTGTTGGC
TTTATAGCGAGCCTTGAAGGCAACAGAAATAATTGGGTCTTGTCTCAGGCATTACGAGGT
CTCAGTTGCATGGAGCACAGGGGCGGATGCGGCGGAGATGGTGACTCAGGTGATGGTGCT
GGGATTTTATGTGAAATTCCATGGTCATATTTAAGGCAAGTTTGGGACACGGCTAAAATA
GGTATGATTTTCATGCCAAAAGACTCTAAGAATAGAGAAATAGCGAGGGAGATATGTGAA
CAGGAAGCTGAGCTGTTAGGGATAACCTCCAAAGGGTGGCGAGATGTTCCTGTTCATGAA
GAAGTTTTAGGCAAACTTGCAAGGGAAAATGAACCCTTTATTACACAATGGCTAGTTGAT
GATAAAGAAATCAATCTTGAGGCTTTACTTTTCAGATTGAGGCAAAAGATTTCTAATCGA
GCAAATATAGAATTAAAGGAGTTAGGTCTCTATATTTGCTCTTTAAGTAGCAAAACCATT
GTTTATAAAGGAATGGTTAGATCTAAAATATTAGCTCCTTTTTATAGTGATTTACAGGAC
GATAGATTTGAAGTTTCATATGCGGTTTACCATAGAAGATTCAGTACAAACACATTGCCT
AAATGGCCTTTAGCTCAACCAATGAGACTTTTAGGTCATAATGGAGAAATAAATACATTA
CTCGGAAATATTAATTGGGCTAAAGCAACAGAAACAGATATAAGTTCCGTTTGGAAAGAA
AATGCAAAAGATCTAAAACCTATAGTCAATAATTTATATAGTGATTCAGCAAATCTTGAT
TTAAATCTTGAACTATTAGTTCGAAGTGGAAGACCAATAACTGATAGTTTATTAACACTT
ATTCCCGAAGCTTTTAGAGACCAACCAGAATTAATAAATAAACCTGAAATAACTGCTTTT
TACGAATATGCTGCAGGAACCCAAGAGCCTTGGGATGGCCCAGCTTTAATAGTCTTTACT
GACGGAATAAACATAGGCGCAACTCTTGATAGAAATGGTTTAAGACCAGCTCGCTATTGC
ATCACTAAAAATGGATATGTTGTTATGGGATCTGAAACAGGTGTTGTTCAATTAGAAGAA
GATCTAATCCAAGAGAAAGGTCGCTTAGGTCCTGGCCAAATGCTTGCGGTAGATTTAGAA
AGCAAGAGAATTTTACGTAATTGGGATGTTAAAGAAGAGTCAGCAAATAGATACCCATAC
CTAGATTGGTTAAAAGCAAATCGCATAAACCTTAATAACCAAAGTTGGGAAACAAACAAT
AAATTTGATAAGCAAAAATTGCTTCAGCAACAAATTGCATTTGGCTTTAGTGCAGAAGAT
TTTGATTATATAATTAACAGCATGGCAGCAAATGCAAAAGAACCAACTTATTGCATGGGA
GATGATATACCACTAGCAATACTTTCTAATAAATCACATATTCTTTACGACTATTTCAAA
CAGAGATTTGCACAAGTTACTAATCCACCAATTGATCCTCTTAGAGAAAAGCTAGTCACT
AGCTTAGAGATGAATCTTGGGGTTAGAAAAGCACCCTTAAGGCCTAAAGAGTCTGCAAGA
CTAATTCATATTAAATCACCAATACTTAATGAAAAAGAATTAATTTCAATAACGAAGTCA
GAAATTTCATGCAAGCAGATATCGACTTTAATTCCTATTCATGATGATAAAATAAACCTT
GAAAAAGGTCTCAAAAATCTATGCCAAGAGGCAGAAGATAGTGTAATTAATGGTGGAGAA
ATACTAATCCTTTCTGATAGAGATATTAATCAAGAGAACTCCTATATTCCACCTCTTCTC
GCTGTTGGTGCTGTTCATCATCACTTACTTAGAAAAGGGCTAAGACTAAAAACCTCGATA
ATTATAGATACAGCTCAATGCTGGAGTACTCATCACATAGCCTGTCTGATTGGATTTGGA
GCAAGTGCAATTTGTCCTTGGTTGACATGGGAAACAACTCGCCATTGGTGGGAATTACCT
AAAACTCAAAAACTTATTTCAGATGGGAAGTTGTCTAATTTATCTATAGAGATTGCTCAA
GATAATGTTAAAAAAGCAATGGAAGATGGATTAAGAAAAATACTTTCGAAGATAGGTATC
TCAGTATTAGCAAGTTATCACGGAGCTCAAATCTTTGAGGCTATAGGTATAGGTGCAGAT
TTAATTGATTTAGCTTTCAAGGGAACAACAAGTCGTATAGCAGGACTAACTTTGAGCGAA
TTATCACTTGAGACAGTTTCATTTCATAAAAAAGCTTTCCCAGAACTAGAGCAAAAAAAA
CTTGATTTTAATGGATTTGTTCAATATCGAAATAGTGGAGAATTTCATTTAAATAATCCT
GAAATGTCAAAAACTCTTCATGCTGCAGTCAAAGCTGGGCCTGGATATGACCACTTCAAA
ACTTATCAAAGACTTCTAGAAAGTCGTCCCGCTACTACCCTCAGAGATCTTCTTACATTT
AAAACAGCAACCCAGCCTTTACCACTTGATCAAATAGAAAGTGTTGAGAGTATTTGTCAA
AGATTTTGCACTGGCGGAATGAGTCTAGGTGCCCTATCCAGGGAAGCGCATGAAGTTCTT
GCAATAGCAATGAATAGGATTGGAGGCAAAAGTAATAGTGGTGAAGGAGGAGAGGATCCC
GCGAGATTCAATGTTCTCGAGGATGTTGACGAAAATAATCAATCAAAGACATTACCTAAT
CTCAAAGGTCTTTTAAATGGAGATACCGCATGTTCTGCAATTAAACAAATTGCGTCTGGC
CGATTTGGTGTAACCCCTGAATATTTAACTAGTGGCAAGCAATTAGAAATCAAAGTAGCT
CAAGGTGCAAAGCCTGGAGAAGGAGGACAATTGCCTGGGCCAAAGGTTGATGAATACATA
GCAAAGCTTCGTAATAGCAAGCCAGGAGTAGCTCTTATTTCTCCTCCTCCTCATCATGAT
ATTTATTCAATAGAAGACCTCGCCCAACTTATTCATGACCTACATCAAATAAATCCAACT
GCAAAAGTCAGTGTGAAATTAGTTGCTGAGATAGGGATTGGCACAATTGCAGGGGGAGTA
GCCAAAGCCAATGCTGATGTCATCCAAATTTCAGGACATGATGGAGGGACGGGTGCATCG
CCACTTAGTTCAATTAAACATGCTGGTCTACCATGGGAACTTGGATTAACGGAAGTGCAT
CGCTCTTTATTAGAAAATGGTCTTCGCAAACGGGTTTTATTAAGAGCAGATGGAGGTTTA
AAGACAGGATGGGATGTCCTGATTGCGGCTTTACTTGGAGCAGAGGAATATGGTTTTGGA
ACAATCGCAATGATTGCCGAAGGTTGCATTATGGCAAGGATTTGCCATACAAATAAATGT
CCAGTAGGTATAGCAACTCAACAAGAAGGCTTAAGAAAAAGATTCCCAGGCTTACCAGAA
CATGTAGTTAACTTTTTTATCTTCGTAGCTGAGGAAGTCAGACAATTGATGAGTCAAGTT
GGTGTAGCAAAAGTCGAGGATCTTATTGGAAGAACAGATCTATTAATCCAACGAAATCTA
GACTTAACAAAAACAACAGAACTTGACCTATCTAGCCTTCTCGATAACTCAAAAGATCGT
TCATGGTTAAAACACGAAATTAAAGCTCATAGCAATGGAGAAGTTATTGAAAATGCCATA
CTGAAAGATGAAGAAGTTTCTAATGCAATTAAAACTCAAGGAAGCATCTCCAAAGAAATT
CCAATTGTTAATACAGATAGAAGTGTTTGTGCACGAATCTCTGGAGAAATAGCTAAAAAA
TATGGAAATAAAGGTTTTAATGGGAATTTGAATTTGATATTTAAAGGTTCCGCTGGACAA
AGCTTTGGTGCATTTATTTTAAAAGGAATGAATATATCTTTGATAGGAGAAGCTAATGAT
TATGTAGGAAAAGGTATTAACGGAGGTTCTATTACGATTGTTCCCGAAATTATTAATGAC
ACATCTAACACTCAGGTAATACTTGGTAACACATGTCTATATGGAGCAACTGGCGGGAAA
TTATTCGCCCTTGGAATAGCAGGTGAGCGTTTTGGAGTTCGCAATAGTGGAGCTCATGCT
GTAATTGAAGGAGCGGGTGACCATTGTTGCGAATATATGACTGGAGGAGTTGTTGTTGTG
CTTGGAAAAACCGGAAGAAACATAGGAGCAGGAATGACTGGAGGCATAGCTTTTATTCTT
GACAAAAAAAATGAACTTGACTTGAGAATGAATAAAGAAATTGTTGAGACATATCCTCTA
ACTGCAACTAACCAAGAACAATTCTTAAATGACTTAATTATTGAATATCATCAGAAAACC
AAAAGTCCTTTAGCGCAAAAGATTCTCTCAGACTGGTCTTCGTGGAAAAATTTATTTAAG
GTTGTAGTTCCTCCAAGCGAAAAGAATAAATTAGGT
>AG-402-G06
TACTGCGATAGCACCTATCCAGATGCCTTTTCTGGGGAGAAAGATTCTTGTGGAGTGGGC
TTCATAGCTAGCGTTGAAGGCAAACAAAATCATTGGGTGTTAACTCAGGCACTACGTGGC
CTGAGTTGTATGGAGCACAGAGGAGGATGCGGAGGAGATAGCGACTCTGGAGATGGAGCA
GGTATTTTATGTGAAATCCCATGGTCATATTTCAGGCTAGTTTGGGACAAGGCTAAAATA
GGCATGATGTTTATGCCTAAAGACCTAAAGAATAGAGAAATAGCGAGAAATATATGTGAG
CAGGAAGCTGAGTCTTTAGGCTTAAGCTCCCAAGGATGGAGAGATGTTCCTGTTAATGAA
GAAGTTTTAGGCAAACTTGCAAGAGAGAATGAACCCTTTATTACACAATGGATAGTAAAT
GATCAAGAAATTAATCTTGAGACTTTACTTTTTAGATTAAGGCAAAGAATTTCAAACCGG
GCCAATTTAGAATTAAAGAGCTTAGGACTCTATATATGCTCTTTGAGTAGCAAGACAATT
GTATACAAAGGAATGGTCAGATCAGAAATATTAGCTCCTTTTTATACAGATCTACAGGAC
GATAGATTTGAAGTTTCATACGCGGTTTACCACAGAAGATTTAGTACAAATACTTTGCCA
AAATGGCCATTGGCTCAACCCATGAGACTTTTAGGTCACAACGGAGAAATAAATACATTA
TTAGGAAATATAAATTGGGCAAAAGCAACAGAAACAGATATAAGTTCAGTCTGGAAAGAG
AATGCAAATGATCTAAAACCAATTGTCAATAATTTATTTAGTGATTCAGCAAATCTTGAT
TTAACTCTTGAATTATTAGTTCGAAGTGGAAGACCCATAACTGATAGCTTATTAACTCTC
ATACCAGAAGCTTTTAGAGATCAACCTGAATTAATAAATAAACCTGAAATAACTGCTTTT
TATGAATATGCAGCTGGAACTCAGGAGCCATGGGATGGGCCAGCATTAATAGTCTTTACT
GATGGAAGAAATGTAGGAGCAACTCTTGATAGAAATGGACTTAGACCAGCTCGTTATTGC
ATCACTAAAAATGGTTATGTTGTAATGGGATCTGAAACAGGTGTTGTTGAATTAGATGAG
CAGCTAATCCAAGAAAAAGGTCGTCTTGGACCAGGGCAAATGCTGTCAGTAAATTTAGAA
AAAAAGAAGATTTTACGAAACTGGGATGTCAAAGAAGAGTCAGCGAGCAGATATCCATAC
TTAGATTGGTTAAAAGCAAATCGGATCAATCTTAATAACCAAAATTGGGAAGTAAATAAT
AAATTTGATAAGCAGGAGTTACTGCAGCAACAAATTGCATTTGGTTTTAGTGCAGAAGAT
TTTGATTACATAATCAATAGCATGGCAGCAAATGCAAAAGAACCAACTTATTGCATGGGA
GATGATATTCCGCTAGCCATACTTTCTAGTAAATCACATATTCTTTATGACTATTTCAAG
CAAAGATTTGCACAAGTCACTAATCCACCAATTGATCCTCTTAGAGAAAAACTTGTTACT
AGCTTAGAAATGCATCTTGGCGTTAGAAAAGCACCATTATCTCCAAAAGACTCAGCAAGA
CTAATTCATATTAAATCACCAATAATTAATGAAAAAGAATTAACTTCAATAAAAAAATTA
GGGCTTAATTACAAGGAACTTTCGACATTAATTCCTGTTAATAATAATGAATTAAACTTA
GATAAAGGCCTTGAAAATCTATGCCAAGAAGCAGAAGATAGTGTAATTAATGGTAGCGAA
ATTCTAATCCTCTCAGATAGAAATATTAATCGAGAAAGATCCTACATTCCTCCTCTACTT
GCCGTTGGAGCAGTTCATCATCATTTACTCAGAAAGGGACTAAGGCTAAAAACCTCGTTA
ATTATAGACACAGCTCAATGCTGGAGTACGCATCACATAGCCTGTCTGATTGGATTTGGA
GCAAGTGCAATTTGTCCTTGGTTGACTTTAGAAACTACTCGCCATTGGTGGCAATTACCA
AAAACACAAAAACTTATTACCAATGGGAAGTTGTCAAATTTATCTATAGATATTGCGCAA
GAAAATGTTAAGAAAGCAATGGAAGATGGATTAAGAAAAATACTTTCAAAAATTGGAATA
TCTGTTCTAGCCAGTTATCATGGAGCACAAATCTTTGAAGCTATAGGTATTGGTGCAGAT
TTAATTGATTTAGCTTTCAAGGGAACAACAAGTCGTATAGCAGGGCTAACTCTTAGAGAA
TTATCAATCGAGACAATTTCATTTCATAAAAAAGCTTTCCCAGACCTAGCGCAAAAAAAA
CTTGATTTCAATGGATTTGTTCAATATCGAAATAATGGAGAATTTCACTTAAATAATCCT
GAAATGTCGAAAATTCTTCATGCTGCAGTGAAAACTGGGCCTGGATATGACCACTTCAAA
ACTTATCAACAACTTCTAGAAAATCGCCCTCCTACTACCCTCAGAGATCTCCTTACATTT
AAGACAGCTACTCAGCCTTTACCTCTGGATCAAATAGAGAGTGTTGAGAGTATTTGTCAA
AGATTTTGCACCGGTGGAATGAGTCTAGGGGCTTTATCTAGGGAAGCGCATGAAGTCCTT
GCAATAGCAATGAATAGAATTGGAGGCAAAAGTAATAGTGGTGAAGGAGGAGAAGATCCT
GCGAGATTCAATGCTCTCGAGGATGTTGATGAAAATAATCAATCAAAAACATTACCCAAT
CTCAACGGGCTGGTAAATGGAGATACTGCATGTTCTGCAATTAAACAAATTGCGTCTGGC
CGATTTGGTGTCACTCCTGAATATTTAACAAGCGGAAAGCAATTAGAAATCAAAGTAGCT
CAAGGTGCAAAGCCTGGAGAGGGAGGCCAATTACCTGGACCAAAGGTTGATGAATACATA
GCCAAGCTCCGTAATAGCAAGCCAGGAGTAGCTCTTATTTCTCCTCCTCCTCATCATGAT
ATCTATTCCATAGAGGATCTTGCCCAACTTATTCATGACCTACATCAAATAAATCCAACT
GCAAAAGTCAGTGTAAAATTAGTTGCTGAGATAGGGATTGGCACAATTGCAGGCGGAGTA
GCAAAAGCCAATGCTGATGTCATCCAAATTTCAGGGCATGATGGAGGTACAGGTGCATCT
CCACTTAGTTCAATTAAACATGCTGGTTTGCCATGGGAACTTGGATTAACCGAAGTTCAT
CGCTCTTTATTAGAGAATGGTCTTCGGGAAAGGGTTTTATTAAGAGCTGATGGGGGTCTA
AAGACAGGATGGGATGTACTTATTGCAGCCTTACTTGGAGCAGAAGAATATGGCTTTGGA
ACAGTTGCAATGATTGCCGAAGGTTGCATAATGGCGAGAATTTGCCATACAAATAAATGC
CCAGTCGGCATAGCAACTCAACAAGAAGGGTTAAGAAAAAGATTCCCTGGATTACCAGAA
CATGTGGTTAACTTTTTTGTCTTCGTAGCTGAAGAAGTTAGACAATTGATGAGTCAAGTT
GGAGTAGCAAAAGTTGAGGACCTTATTGGAAGAACAGATCTATTAATCAACAGAAATCTA
GACTTAACAAAAACAAAAGAAATTGACCTATCTAGCCTGCTCGGCACCCCAACAGATCGC
TCATGGTTGAGTCACGAAATAGAAGCTCATAGCAATGGAGAGGTTATTGAGAATGCCTTA
CTAAAAGATGAAGAAGTTTCTAATGCAATTCAAACTCAAGGAAGCATCACTAAAAAAATT
CCAATTTTTAATACAGATAGAAGTGTTTGCGCACGAATCTCTGGAGTAATAGCTAAAAAA
TATGGGAATAAAGGTTTTAATGGAGATTTAAATTTAATATTTAAAGGTTCAGCTGGGCAA
AGTTTTGGTGCATTTATTTTAAAAGGAATGAATATTTCTTTAATAGGAGAAGCTAATGAT
TATGTAGGAAAAGGCATAAACGGAGGTTCCATTACGATTGTTCCCGAAATTATTAATGAA
ACATCTAATACTCAGGTAATACTAGGTAATACATGTCTATACGGAGCAACTGGTGGAAAA
TTATTCGCCCTTGGAATAGCAGGAGAGCGTTTTGGTGTTCGCAACAGTGGAGCTCATGCT
GTTATTGAAGGAGCGGGAGACCATTGTTGTGAATATATGACTGGGGGAGTAGTTGTTGTG
CTTGGAAAAACTGGAAGAAACATAGGAGCAGGAATGACAGGAGGCATAGCTTTTATTCTT
GACAAAAAAAATGAACTTGACTTAAAAATGAATAAAGAAATTGTTGAAGTCCATCATCTA
ACTTCAACTAACCAAGAACAAGTTTTAAATGACTTAATTATTGAATATCAGCAGAAAACT
AAAAGTCCTTTTGCGAAAGAAATTCTTTCAGACTGGTCTTCATGGAAAAAATTATTTAAA
GTAATTGTTCCTCCAAGCGAAAAAAATAAATTAGGT
>AG-402-G08
TACTGCGATAGCACCTATCCAGATGCATTTTCAGGGGAGAAAGACTCTTGTGGAGTTGGC
TTCATAGCTAGCGTTGAAGGCAAACAAAATCATTGGGTTTTAACTCAGGCATTACGTGGG
CTGAGTTGCATGGAACATAGAGGAGGATGTGGGGGAGATAGCGACTCAGGTGATGGTGCT
GGGATTTTATGTGAAATCCCATGGTCATATTTCAAGCAAGTTTGGGACAAGGCTAAGATA
GGCATGATGTTTATGCCTAAAGACTTAAAAAATAGAGAAACAGCGAAAAAAATATGTGAG
CAGGAAGCTGAGTCTTTAGGATTAACCTCCAAAGGATGGAGAGATGTTCCTGTTCATGAA
GAAGTTTTAGGCAAACTTGCAAGGGAAAATGAACCTTTTATTGCACAATGGATAGTTGAT
GATACAGAAATCAATCTTGAGGCTTTACTTTTCAGATTGAGGCAAAGGATTTCTAATCGA
GCAAATATAGAATTAAAGGAATTAGGTCTCTATATTTGCTCTTTAAGTAGCAAAACTATT
GTTTATAAAGGAATGGTTAGATCTGAAATATTAGCTCCTTTCTATAATGATTTAAAAGAC
GATAGATTTGAAGTCTCATATGCTGTTTACCATAGAAGATTTAGTACAAATACATTACCT
AAATGGCCTTTGGCTCAACCAATGAGACTTTTAGGTCATAATGGAGAAATAAATACATTA
CTCGGAAATATAAATTGGGCTAAAGCAACAGAAACAGATATAAGTTCTGTTTGGAAAGAA
AATGCAAATGATCTCAAACCTATAGTCAATAATTTATATAGTGATTCAGCAAATCTTGAT
TTAAACCTTGAACTATTAGTTCGAAGTGGAAGGCCAATAACTGATAGTTTGTTAACACTT
ATTCCCGAAGCTTTTAGAGACCAGCCGGAATTAATCAATAAACCTGAAATAACTGCTTTT
TATGAATATGCTGCAGGAACCCAAGAACCTTGGGATGGTCCAGCTTTAATAGTCTTTACT
GACGGAACAAATATTGGAGCAACTCTTGATAGAAATGGTTTAAGACCAGCTCGCTATTGC
ATTACTAAAAATGGATATGTTGTTATGGGATCTGAAACAGGTGTTGTTGAATTAGAAGAA
GATGTAATCCAAGAAAAAGGTCGTCTAGGTCCTGGTCAAATGCTTGCGGTAGATTTAGAA
AGCAAGAGAATTTTACGAAACTGGGATGTTAAAGAAGAGTCAGCAAATAGGTACCCATAT
TTAGATTGGTTAAAAGCAAATCGTATAAACCTTAACAACCAAAGTTGGGAAATAAATAAT
AAATTTGATAAGCAAAAATTGCTTCAATATCAAATTGCATTTGGCTTTAGTGCAGAAGAT
TTTGATTACATAATTAATAGCATGGCAGCAAATGCAAAAGAACCAACTTATTGCATGGGA
GATGATATACCACTAGCAATACTTTCTAACAAATCACATATTCTTTACGACTATTTCAAA
CAGAGATTTGCACAAGTTACCAACCCACCAATTGATCCTCTTAGAGAAAAGCTAGTCACT
AGCTTAGAGATGAATCTAGGGGTCAGGGAAGCGCCCTTAAGACCGAAAAAGTCTGCAAGG
CTAATTCATCTTAAATCTCCAATACTTAATGAAAAAGAATTAACTTCAATAACAAAATCA
GAACTTTCATGCAAGCAGATATCGATTTTAATTCCTATTAATGATGATAAAATTAATCTC
GAAGAAGGTCTCAAAAATCTATGTAAAGAAGCAGAAGATAGTGTAATTAATGGTAGAGAG
ATACTAATACTTTCGGATAGAGATATTAATCGAGAAAACTCTTACATTCCACCTCTTCTT
GCGGTTGGTGCAGTTCATCATCATTTACTTAGAAAAGGGCTAAGACTAAAAACCTCGATA
ATTATAGATACAGCTCAATGCTGGAGTACTCATCACATTGCCTGTCTGATTGGATTTGGC
GCAAGTGCAATTTGTCCTTGGCTGACATGGGAAACTACTCGCCATTGGTGGCAATTACCT
AAAACTCAAAAACTTATTTCTGATGGGAAGTTATCTAATTTATCTATAGAGATTGCTCAA
GATAATGTTAAGAAAGCAATGGAAGATGGATTAAGAAAAATACTTTCGAAGATAGGAATC
TCAGTATTAGCAAGTTATCACGGAGCACAAATCTTTGAAGCTATAGGTATCGGTGCAGAT
TTAATTGATTTAGCTTTCAAGGGAACAACAAGTCGTATAGCAGGTCTAACTCTGAGCGAA
TTATCAATCGAAACAATTTCATTTCATAAAAAAGCTTTCCCCGAACTGGAGCAAAAAAAA
CTTGATTTTAATGGATTTGTTCAATATCGAAATAGCGGAGAATTTCATTTAAATAATCCA
GAAATGTCAAAAATTCTTCATGCTGCAGTGAAAGCTGGGCCTGAATATGACCACTTCAAA
ACTTATCAACAACTTCTAGAAAATCGTCCCGCTACTACCCTCAGAGATCTCCTCACATTC
AAAACAGCTACCCAGCCTTTGCCCCTTGATCAAATAGAGAGTGTTGAGAGTATTTGTCAA
AGATTTTGCACCGGTGGAATGAGCCTAGGTGCCCTATCTAGGGAAGCGCATGAAGTTCTT
GCAATAGCAATGAATAGGATTGGAGGCAAAAGTAATAGTGGTGAAGGAGGTGAGGATCCT
GCAAGATTCAATGTCCTCGAGGATGTTGATGAAAATAATCAATCAAAAACATTACCTAAT
CTCAAAGGACTTTTAAATGGAGATACAGCATGTTCTGCAATTAAACAAATTGCCTCTGGC
CGATTTGGTGTAACCCCTGAATATTTAACTAGCGGCAAACAATTAGAAATTAAAGTAGCT
CAAGGTGCAAAGCCTGGAGAAGGAGGACAATTACCTGGGCCAAAGGTTGATGAATACATA
GCAAGGCTTCGTAATAGCAAGCCAGGAGTAGCTCTTATTTCTCCTCCTCCTCATCATGAT
ATCTATTCCATAGAGGATCTTGCCCAACTTATTCATGACCTACATCAAATAAATCCAACT
GCAAAAGTTAGTGTGAAATTAGTTGCTGAGATAGGGATTGGCACAATTGCAGGAGGAGTA
GCTAAAGCCAATGCTGATGTCATCCAAATTTCAGGACATGATGGCGGTACGGGCGCATCT
CCACTTAGTTCAATCAAACATGCTGGTTTGCCATGGGAACTTGGCTTAACGGAAGTTCAT
CGCTCTTTATTAGAAAATGGTCTTCGCCAAAGGGTTTTATTAAGAGCAGATGGAGGTCTA
AAGACAGGCTGGGATGTGGTCATAGCAGCTTTACTTGGAGCAGAAGAATATGGCTTTGGA
ACAGTCGCAATGATTGCCGAAGGTTGCATAATGGCGAGGATTTGCCACACAAACAAATGT
CCAGTCGGTGTAGCAACTCAGCAAGAAGGCTTAAGAAAAAGATTCCCTGGATTACCAGAA
CATGTCGTTAACTTTTTCATCTTCGTTGCTGAGGAAGTCAGACAATTAATGAGTCAAGTT
GGAGTAGCAAAATTCGAGGATCTTATTGGAAGAACAGATCTATTAATTCAAAGAAATCTA
GACTTAACTAAAACAAAAGATGTTGACCTATCTAGCCTGCTCGATAATTCCAAAGATCGT
TCATGGTTAAGCCATGAAATTGAAGCTCATAGCAATGGAAATGTTCTTGAAAATGCCCTA
CTCAAAGATGAAGAAGTTTCTAATGCACTCCAAACTCAGGGAAGCATTATTAAAGAAATA
CCAATTGTTAATACAGACAGAAGTGTATGCGCACGAATCTCCGGAGAAATAGCTAAAAAA
TATGGAAATAAAGGTTTTAATGGGAATTTAAATTTGATATTTAAAGGCTCAGCGGGGCAA
AGCTTTGGTGCATTTATTTTAAAAGGAATGAATATTTCTTTGATTGGAGAAGCTAATGAT
TATGTAGGAAAAGGCATTAACGGAGGTTCCATTACGATTGTTCCTGAAATTATTAATGAC
ACATCTAACACTCAGGTGATACTTGGCAACACATGTCTATATGGAGCAACTGGTGGAAAA
TTATTCGCTCTTGGAATAGCTGGTGAACGTTTTGGTGTTCGCAATAGTGGAGCTCATGCT
GTTATTGAAGGAGCTGGAGACCATTGTTGCGAATATATGACTGGAGGAGTAGTTGTTGTG
CTTGGAAAAACTGGAAGAAATATAGGAGCAGGAATGACTGGAGGCATAGCTTTTATTCTT
GATAAAAAAAATGAACTTGACTTAAGAATGAATAAAGAAATTGTTGAGGTCCATTCTCTA
ACTACAACTAACCAAGAACAATTCTTAAATGATTTAATTTATGAATATCATCAGAAAACG
AAAAGTCCTTTAGCAGAAAAAATTCTCGCAGACTGGTCTTCATGGAAGGAATTATTTAAA
GCAGTAGTTCCTCCAAGCGAAAAAAGTAAACTAGGT
>AG-402-I05
TACTGCGATAGCACCTATCCAGATGCCTTCTCTGGGGAAAAAGATTCTTGTGGAGTTGGC
TTTATAGCTAGCGTTGAAGGCAAGCAAAATCATTGGGTTTTATCTCAGGCATTACGTGGC
CTCAGCTGTATGGAGCATAGAGGTGGATGTGGTGGAGATGGCGACTCAGGCGATGGTGCT
GGGATTTTATGTGAAATCCCATGGTCATATTTAAGAAAAGTTTGGGAAACGGCTAAAATA
GGTATGATTTTTATGCCTAAAGACTTAAAAAATAGAGAAATAGCTAGAAAAATATGTGAG
CAGGAAGCCGCGTCTGCAGGATTAACCTCCAAAGGATGGAGAAATGTTCCTGTTCAAGAA
GAAGTTTTAGGAAAACTTGCAAGAGAGAATGAACCCTTTATTACACAATGGATAGTTAAT
GATAAAGATATTAATCTTGAGGCTTTACTTTTTAGACTAAGACAAAGGATTTCTAATCGA
GCTAATATAGAGTTAAAGGAATTAGGGCTCTACATATGCTCATTAAGTAGTAAAACAATT
GTATATAAAGGAATGGTCAGATCAGAAATATTGGCTCCTTATTATGCAGACCTTAACGAC
GATAGATTCGAAGTTTCATATGCGGTTTACCATAGAAGATTTAGTACAAATACTTTACCA
AAATGGCCATTGGCTCAACCAATGAGACTTTTAGGTCATAACGGAGAAATAAATACGTTA
CTAGGAAATATAAATTGGGCTAAAGCAACAGAAACAGATATAAGTTCAGTCTGGGAAGAC
AATGCCAATGATCTAAAACCAATAGTCAATAATTTATTTAGTGATTCAGCTAATCTTGAT
TTAAACCTTGAACTATTAGTTCGAAGTGGAAGACCAATAACTGATAGTTTATTAACACTT
ATACCTGAGGCTTTTAGAGACCAACCAGAATTAATAAATAAACCTGAAATAACTGCTTTT
TATGAATATGCAGCAGGGACCCAAGAGCCTTGGGATGGTCCAGCCTTAATAGTTTTTACT
GACGGAAGAAACATAGGCGCAACTCTTGATAGAAACGGTTTAAGACCAGCTCGCTATTGC
ATCACCAAAAATGGATATGTTGTTATGGGATCTGAAACAGGTGTTGTTGAATTAGAAGAA
AATCAAATCCAAGAGAAAGGTCGCCTAGGGCCCGGACAAATGCTTGCAGTAGATTTAGAT
AAAAAGAGAATTTTACGAAACTGGGATGTTAAAGAAGAGTCGGCAAATAGATATCCATAC
TTAGATTGGTTAAAAGCAAATCGTATAAATCTTAGTATTCAAAATTGGGAAACAAATAAT
AAATTTGAAAAGCAAGAATTACTTCAGCAACAAATTGCATTTGGATTTAGTGCAGAAGAT
TTTGATTACATAATTAATGACATGGCAGCTAATGCAAAAGAACCAACTTATTGCATGGGA
GACGATATTCCACTAGCCATACTTTCTAATAAATCACATATTCTTTATGACTATTTCAAA
CAAAGATTTGCACAAGTCACTAATCCTCCAATTGATCCACTTAGAGAAAAACTTGTTACC
AGCTTAGAAATGCATCTTGGTGTTAGAAAAGCACCATTATCTCCAAAAGAATCAGCAAGA
CTAATACATATCAAATCACCAATTATTAATGAAAAAGAATTAATTTCAATAAAAAATTCT
GAACTTTCTTGTAAGCAAATATCGACTTTAATTCCTATTAACGGTGATAATTTTAACCTA
GATGAAGGTCTGAAAAACTTATGCCAACAAGCAGAAGATAGTGTAATGAATGGTGGAGCA
ATACTAATTCTTTCAGATAGAAATATTAGTCGAGAAAAGTCTTACATTCCTCCTCTTCTT
GCTGTAGGTGCAGTTCATCATCACTTACTTAAAAAGGGACTAAGGCTAAAAGCATCGATA
ATTATAGATACAGCTCAATGCTGGAGTACACATCATATAGCCTGTCTAATTGGATTCGGA
GCAAGTGCAATTTGTCCTTGGTTGACATGGGAAACTACTCGCCATTGGTGGCAATTGCCT
AAAACTCAAAAACTTATTTCCGATGGGAAGTTATCTAATTTATCCATAGAAGTTGCTCAA
TATAATGTTAAGAAAGCAATGGAAGATGGATTAAGAAAAATACTTTCGAAGATAGGAATT
TCAGTACTTGCAAGTTATCACGGAGCACAAATATTTGAAGCTATTGGTATCGGTGCAGAT
TTAATTAATTTAGCTTTCAAGGGAACAACAAGTCGTATAGCAGGACTAACTCTAAGCGAA
TTATCAATCGAGACAATTTCATTTCACAAGAAAGCTTTTCCTGAACTAGAGCAGAAAAAA
CTTGATTTTAATGGATTTGTTCAATATCGAAGTAGTGGCGAATTTCATTTAAATAATCCA
GAAATGTCAAAAATTCTTCATGCTGCAGTGAAAGCTGGTCCTAAATATGACCACTTTAAA
ACCTATCAACAACTTTTAGAAAGTCGCCCCGCTACTACCCTCAGAGATCTCCTTACATTT
AAAACAGCTGCTCGGCCTTTACCTCTTGATCAAATAGAGAGTGTTGAGAGTATTTGTCAA
AGATTTTGCACAGGTGGGATGAGCCTAGGTGCCCTGTCTAGGGAAGCGCATGAAGTTCTT
GCAATAGCAATGAATAGAATTGGAGGCAAAAGTAATAGTGGTGAAGGAGGAGAAGATCCT
GCGAGATTCAATGTCCTCGATGATGTTGATGAAAATAATCAATCAAAAATATTACCCAAT
CTCAAAGGACTGGTAAATGGAGATACAGCATGTTCTGCAATTAAACAAATTGCGTCTGGC
AGATTTGGTGTAACGCCTGAATATTTAACTAGCGGAAAGCAATTAGAAATCAAAGTAGCT
CAAGGTGCAAAGCCTGGAGAAGGAGGCCAATTACCAGGACCAAAGGTTGATGAATATATA
GCTAAGCTTCGTAATAGCAAACCCGGAGTAGCACTTATTTCTCCTCCTCCTCATCATGAT
ATCTATTCCATAGAGGATCTAGCCCAACTTATTCATGACTTACATCAAATAAATCCAACT
GCAAAAGTCAGTGTGAAATTAGTTGCTGAAATAGGTATTGGCACAATTGCAGGGGGAGTA
GCGAAAGCCAATGCTGACGTAATCCAAATTTCAGGACATGATGGAGGTACGGGTGCCTCT
CCTCTTAGTTCAATAAAACATGCTGGTTTGCCATGGGAACTTGGATTAACGGAAGTTCAT
CGCTCTTTATTAGAAAATGGTCTGCGTGAAAGGGTTTTACTAAGAGCAGATGGAGGTCTA
AAGACAGGATGGGATGTGCTGATTGCAGCTTTACTTGGAGCAGAAGAATATGGTTTTGGA
ACAGTGGCAATGATAGCCGAAGGTTGCATAATGGCGAGGATTTGCCACACAAACAAGTGT
CCAGTCGGCATAGCAACTCAACAAGAAGGTTTAAGAAAAAGATTCCCTGGATTACCAGAA
CATGTAGTTAACTTTTTTATCTTCGTTGCTGAGGAAGTCAGACAATTAATGAGTCAAGTT
GGAGTAGCAAAATTTGAGGATCTTATTGGCAGAACAGATCTATTAATTCCAAGAAATATA
GACTTGATTAAAACAAAAGAAGTTGACTTATCTAGCCTGCTCGATAATTCAACAGATCGT
TCATGGTTAAGCCACGAAATTGAAGCACATAGCAATGGAGAGGTTCTTGAAAATTCCCTA
CTCAAAGATGAAGAGGTTGTTAATACTCTCCAAACTCAGGGAAGCATTACGAAAGAAATT
CCAATTGTTAATACAGACAGAAGTGTTTGTGCACGAATATCTGGAGAAATAGCTAAAAAA
TATGGAAATAAAGGTTTTAATGGGAATTTAAATTTGATATTTAAAGGTTCAGCGGGGCAA
AGCTTTGGTGCATTTATTTTAAAAGGAATGAATATTTCTTTGATAGGAGAAGCTAATGAT
TATGTAGGGAAAGGCATTAACGGAGGTTCCATTACGATTGTTCCTGAAATTATTAATGAC
ACATCTAACACTCAGGTGATACTTGGCAACACATGTCTATATGGAGCAACTGGTGGAAAA
TTATTCGCCCTTGGAATAGCTGGGGAACGTTTTGGTGTACGCAATAGTGGAGCTCATGCT
GTTATTGAAGGAGCTGGAGACCATTGTTGCGAATACATGACTGGAGGAGTAGTTGTTGTG
CTTGGGAAAACTGGAAGAAATATAGGAGCAGGAATGACTGGAGGCATAGCTTTTATTCTT
GATAAAGAAAATGAACTTGACTTAAGAATGAATAAAGAAATTGTTGAGGTCCATCACCTA
ACTGCAACTAACCAAGAACAATTCTTAATTGATCTAATTTTTGAATATCATCAGAAAACG
AAAAGTCCTTTAGCGCAAAAGATTCTCGCAGACTGGTCTTCATGGAAGGAATTATTTAAA
GCAGTAGTTCCTCCAAGCGAAAAAGGTAAACTAGGT
>AG-402-I21
TACTGCGATAGCACCTATCCAGATGCCTTTTCTGGGGAGAAAGATTCTTGTGGAGTTGGC
TTCATAGCTAGCGTTGAAGGCAAACAAAATCATTGGGTATTGTCTCAGGCATTACGTGGT
CTGAGTTGTATGGAGCACAGAGGAGGATGTGGAGGAGATAGCGACTCAGGTGATGGTGCT
GGGATTTTATGTGAAATCCCATGGTCATATTTCAGGCAAGTTTGGGACACAGCTAAAATA
GGCATGATGTTTATGCCTCAAGACTTAAACAATAGAGAAATAGCTAGGCAGATATGTGAG
CAGGAAGCTGAGTCTTTAGGCTTAAACTCCAAAGGATGGAGAGATGTTCCTGTTCATGAA
GAAGTTTTAGGCAAACTTGCCAGAGAGAATGAACCCTTTATTACACAATGGATAGTAAAT
AATCAAGAAATTAATCTTGAACCTTTACTTTTTAGATTAAGACAAAGAATTTCAAACCGA
GCAAATGTAGAATTAAAAGAATTAGGACTCTATATATGCTCTTTGAGTAGCAAAACAATT
GTATATAAAGGAATGGTCAGATCGGAAATTTTGGCTCCTTTTTATACAGATCTAAAAGAC
AATAGATTCGAAGTTTCATATGCGGTTTACCACAGAAGATTTAGTACAAATACTTTGCCA
AAATGGCCATTGGCTCAACCTATGAGACTTTTAGGTCATAACGGAGAAATAAATACATTA
CTAGGAAACATAAATTGGGCAAAAGCAACAGAAACAGATATAAGTTCAGTATGGAAAAAC
AATGCAAATGATCTAAAACCAATTGTAAATAATTTATTTAGTGATTCAGCGAATCTTGAT
TTAACTCTTGAATTATTAGTTCGAAGTGGAAGGCCTATAACTGATAGCTTATTAACTCTT
ATACCTGAAGCTTTTAGAGATCAACCTGAATTAGTAAATAAGCCTGAAATAACTGCTTTT
TATGAATATGCAGCTGGAACTCAGGAGCCATGGGATGGACCAGCACTAATAGTATTTACC
GATGGAAGAAATATAGGTGCAACACTTGACAGAAATGGACTTAGACCAGCTCGTTATTGC
ATCACTAAAAATGGATATGTTGTAATGGGATCTGAAACAGGTGTTGTTGAATTAGATGAG
CAGCAAATCCAAGAAAAAGGTCGACTTGGTCCTGGACAAATGCTGGCAGTAGATTTAGAA
AAAAATAGGATTTTACGAAACTGGGATGTTAAAGAAGAATCGGCTAACAGATATCCATAC
TTAGATTGGTTAAAAGCAAATCGAATCAACCTTAATAACCAAAATTGGGAAATAAATAAT
AAATTTGATAAGCAAGAATTACTGCAGCAACAAATTGCATTTGGATTCAGTGCAGAGGAT
TTTGATTACATAATTAATAGCATGGCAGCAAATGCAAAAGAACCAACTTATTGCATGGGA
GATGATATTCCACTAGCCATTCTCTCTAATAAATCACATATTCTTTATAACTATTTCAAG
CAAAGGTTTGCACAAGTCACAAATCCACCAATTGATCCTCTTAGAGAAAAACTTGTTACT
AGCTTAGAAATGCATCTTGGTGTTAGGAAAGCACCATTATCTCCTAATGCTTCAGCAAGA
CTAATTCATATTAAATCACCAATAATTAATGAAAAAGAATTAACTTCAATCAAAAAATTA
GGGCTCAACTTCAAGGAAATATCAACATTAATTCCTATTAATAATGATGAATTAAACTTA
GATAAAGGTCTTAAAAATCTATGCCAAGAAGCTGAAGATTGTGTAATAAATGGCGCAGAA
ATACTAATCCTCTCAGATAAAAATATTAATCCAGAACGATCCTACATTCCTCCTCTTCTT
GCTATTGGAGCCGTTCATCATCACTTGCTTACGAGAGGACTAAGGCTTAAAACCTCCATA
ATTATAGATACAGCTCAATGCTGGAGTACCCATCACATAGCTTGTCTGATTGGATTTGGA
GCAAGTGCAATTTGTCCTTGGTTGACTTGGGAAACAACTCGTCATTGGTGGCAATTACCT
AAAACACAAAAACTTATTTCCGATGGGAAGTTGTCTAATTTATCTATAGAAATTGCTCAA
GACAATGTTAAGAAAGCAATGGAAGATGGATTAAGAAAAATACTTTCAAAAATAGGAATT
TCGGTTCTAGCAAGTTATCACGGAGCACAAATCTTTGAAGCTATAGGTATCGGTGCAGAT
TTAATTGATTTAGCTTTCAAGGGAACAACAAGTCGTATAGCTGGACTAACTCTAAGCGAA
TTATCAACCGAGACAATTTCATTTCATAAAAAAGCTTTCCCAGAACTAGCGCAAAAAAAA
CTTGATTTTAATGGATTCGTTCAATATCGAAATAGTGGAGAATTTCATTTAAATAATCCA
GAAATGTCAAAAATTCTTCATGCTGCAGTAAAAGCTGGGCCTGGATATGACCACTTCAAA
ACTTATCAACAACTTCTAGAAAATCGTCCCGCGACTACGCTCAGAGATCTCCTTACATTT
AAAACAGCTACAAAGCCTTTACCTCTTGATCAAGTAGAGGGTGTTGAGAGTATTTGTCAA
AGATTTTGTACCGGTGGAATGAGTCTAGGCGCCCTATCTAGGGAAGCGCATGAAGTCCTT
GCAATAGCAATGAATAGAATTGGAGGTAAAAGTAATAGTGGTGAAGGAGGAGAAGATCCT
GCGAGATTCAATGTCCTCCAGGATGTTGATGAACATAATCAATCAAAAACCTTACCCAAT
CTAAAAGGGCTGGTAAACGGGGATACCGCTTGTTCAGCCATTAAACAAATTGCGTCTGGC
AGATTTGGTGTAACCCCTGAATATTTAACTAGCGGAAAGCAATTAGAAATCAAAGTAGCT
CAAGGAGCAAAGCCTGGAGAAGGAGGTCAGTTACCTGGACCAAAGGTTGATGAATATATA
GCCAAGCTTCGTCATAGCAAGCCAGGAGTAGCTCTCATTTCTCCTCCTCCTCATCATGAT
ATCTATTCCATAGAGGATCTTGCGCAACTTATTCATGACTTACATCAAATAAATCCAACT
GCAAAAGTCAGTGTGAAATTAGTTGCTGAAATAGGCATTGGCACAATTGCAGGTGGTGTA
GCAAAAGCCAATGCTGATGTCATCCAAATTTCAGGACATGATGGAGGGACAGGTGCATCT
CCGCTTAGCTCAATCAAACATGCTGGTTTGCCATGGGAACTTGGATTATCCGAGGTTCAT
CGCTCTTTATTAGAAAATGGTCTTCGCGATAGGGTTTTATTAAGAGCTGACGGTGGTCTA
AAGACAGGATGGGATGTCCTTATTGCCGCTTTACTTGGTGCAGAAGAATATGGTTTTGGA
ACAGTCGCAATGATTGCCGAAGGCTGCATCATGGCAAGGATTTGCCATACAAATAAATGT
CCCGTTGGCGTAGCAACTCAACAAGAAGGCTTAAGAAAAAGATTCCCTGGATTACCAGAA
CATGTAGTTAACTTTTTTATATTCGTAGCTGAAGAAATTAGACAATTAATGAGTCAAATT
GGAGTAGCAAAATTTGAGGATCTTATTGGAAGAATAGATCTATTAATCCCCAGAAATCTA
GAATTAACAAAAACAAAAGAAGTTGACCTATCTAGCCTGCTCGAAAACTCATCAGATCGT
TCATGGTTAAGCCACGAAATACAAGCTCATAGCAATGGAGAAGTTATTGAAAATGCCCTA
CTAAAAGATCAAGAAGTTTCTAATGCAATCCAAAATCAGGGAAGTATCACCAAAGAAATT
TCAATTGTTAATACAGATAGAAGTGTTTGCGCACGAATCTCTGGAGAAATTTCTAAAAAA
TATGGAAATAAAGGTTTTAATGGGAATTTAAATTTGATATTTAAAGGTTCTGCTGGGCAA
AGTTTTGGTGCATTTATTTTAAAAGGAATGAATATTTCTTTAATAGGAGAAGCTAATGAT
TATGTGGGTAAAGGCATTAACGGAGGTTCCATTACGATTGTTCCCGAAATTATTAATGAC
GCATCTAACACCCAAGTAATACTTGGCAATACATGTCTATATGGAGCAACTGGTGGAACA
TTATTCGCCCTTGGAATAGCAGGGGAACGTTTTGGTGTTCGAAATAGTGGAGCTCATGCT
GTTATTGAAGGAGCGGGAGACCATTGTTGCGAGTATATGACTGGAGGAGTAGTTGTTGTG
CTTGGAAAAACTGGAAGGAACATAGGAGCAGGAATGACAGGAGGCATAGCTTTTATGCTT
GACCCACAAAATGAACTTGACTTAAGAGTCAATAAAGAAATTGTTGAGGTCCATCATCTA
ACTTCAACGAACCAAGAACAATTCTTAAATGACTTAATTATTGAATATCATCAGAAAACT
AAAAGTCCTTTAGCTCAAAAGATTCTCTCAGATTGGTCTTCGTGGAAAAAGTTATTTAAA
ATAGTAGTTCCTCCAAGCGAAAAAAATAAATTAGGT
>AG-402-I22
TACTGCGATAGCACCAATCCTGATGACTTTTCTGGGGAAAAAGATTCTTGTGGTGTTGGC
TTTATAGCGAGCGTTGAAGGCAACCGAAATCATTGGGTCTTATCTCAGGCATTACGTGGT
CTCAGTTGCATGGAGCACAGGGGCGGATGCGGCGGAGATGGTGACTCAGGTGATGGTGCT
GGGATTTTATGTGAAATTCCATGGTCATATTTAAGGCAAGTTTGGAGCACGGCTAAAATA
GGTATGATTTTCATGCCTCAAGAATCTAAGACTAGAGAAATAGCGAAGAAGATATGTGAG
CAGGAAGCTGAAATGTTAGGGATAACCTCCAAAGGGTGGAGAGATGTTCCTGTTCATGAA
GAAGTTTTAGGCAAACTTGCAAGGGAGAATGAACCCTTTATTACACAATGGCTAGTTGAT
GATAAAGAAATCAATCTTGAGGCTTTACTTTTCAGGTTGAAGCAAAAGATTTCTAATCGA
GCAAATATAGAATTAAAGGAGTTAGGTCTCTATATTTGCTCTTTAAGTAGCAAAACTATT
GTTTATAAAGGAATGGTTAGATCTAAAATATTAGCTCCTTTTTATAATGATTTACAGGAC
GATAGATTTGAAGTTTCATATGCGGTTTACCATAGAAGATTTAGTACAAATACATTACCT
AAATGGCCTTTAGCTCAACCCATGAGACTTTTAGGTCATAATGGAGAAATAAATACATTA
CTCGGCAATATAAATTGGGCTAAAGCAACAGAAACAGATATAAGTTCAGTTTGGGAAGAA
AATGCAAATGATCTAAAACCCATAGTCAATAATTTATATAGTGATTCAGCAAATCTTGAT
TTAAATCTTGAACTATTAGTTCGAAGTGGAAGACCAATAACTGATAGTTTATTAACACTT
ATTCCTGAAGCTTTTAGAGACCAACCAGAATTAATAAATAAACCTGAAATAACTGCTTTT
TACGAATATGCTGCAGGAACCCAAGAGCCTTGGGATGGTCCAGCTTTAATAGTCTTTACT
GACGGAATAAACATAGGCGCAACTCTTGATAGAAATGGTTTAAGACCAGCGCGCTATTGC
ATCACTAAAAATGGATATGTTGTTATGGGATCTGAAACAGGTGTTGTTGAATTAGAAGAA
GGTCTAATCCAAGAGAAAGGTCGCTTAGGCCCTGGCCAAATGCTTGCAGTAGATTTAGAC
AGCAAGAGAATTTTACGCAATTGGGATGTTAAAGAAGAGTCAGCAAATAGATACCCATAC
TTAGATTGGTTAAAAGCAAATCGCATAAACCTTAATAACCACAGTTGGGAAACAAATAAT
AAATTTGATAAGCAAAAATTGCTTCAACAACAAATTGCATTTGGCTTTAGTGCAGAAGAT
TTTGATTACATAATTAATAGCATGGCAGCAAATGCAAAAGAACCAACTTATTGCATGGGA
GACGATATACCACTAGCAATACTTTCTAATAAATCACATATTCTTTACGACTATTTCAAA
CAGAGATTTGCACAAGTTACTAATCCACCAATTGATCCTCTTAGAGAAAAGCTAGTCACT
AGCTTAGAGATGAATCTGGGGGCTAGGAAAGCACCCTTAAGGCCTAAAGAGTCTGCAAGA
CTAATTCATATTAAATCACCAATACTTAATGAAAAAGAATTAATTTCAATAACGAAATCA
GAACTTTCATGCAAGCAGATATCTACTTTAATTCCTATTAATGATGATAAAATAAACCTC
GAAAAAGGTCTCAAAAATCTATGCCAAGAAGCAGAAGATACTGTAATTAATGGTGGAGAA
ATACTAATCCTTTCCGATAGAGATATTAATCAAGAGAACTCCTACATTCCTCCTCTTCTC
GCTGTTGGTGCTGTTCATCATCACTTACTTAGAAAAGGACTAAGACTAAAAACCTCGATA
ATTATAGATACAGCTCAATGCTGGAGTACTCATCACATAGCCTGTCTGATTGGATTTGGA
GCAAGTGCAATTTGTCCTTGGTTGACATGGGAAACTACTCGCCATTGGTGGCAATTACCT
AAAACTCAAAAACTTATTTCAGATGGGAAGTTGTCTAATTTATCTATAGAGATTGCTCAA
GATAATGTTAAAAAAGCAATGGAAGATGGATTAAGAAAAATACTTTCGAAGATAGGAATC
TCAGTATTAGCAAGTTATCACGGAGCACAAATATTTGAGGCTATTGGTATAGGTGCAGAT
TTAATTGATTTAGCTTTCAAGGGAACAACAAGTCGTATAGCAGGACTAACTTTGAGCGAA
TTATCACTCGAGACAGTTTCATTTCATAAAAAAGCTTTCCCAGAACTAGAGCAAAAAAAA
CTTGATTTTAATGGATTTGTTCAATATAGAAATAGTGGAGAATTTCATTTAAATAATCCA
GAAATGTCAAAAATCCTTCATGCTGCAGTGAAAGCTGGGCCTGGATACGACCACTTCAAA
ACTTATCAAAAACTTCTAGAAAGTCGTCCCGCTACTACCCTCAGAGATCTTCTCACATTT
AAAACAGCCACCCAGCCTTTACCCCTTGATCAAATAGAAAGTGTTGAGAGTATTTGTCAA
AGATTTTGCACTGGCGGAATGAGTCTAGGTGCCCTATCTAGGGAAGCGCATGAAGTTCTT
GCAATAGCAATGAATAGGATTGGGGGCAAAAGTAATAGTGGTGAAGGAGGAGAGGATCCC
GCGAGATTCAAAGTTCTCAACGATGTTGACGAAAATAATCAATCAAAGACATTACCTAAT
CTCAAAGGACTTTCAAATGGAGATACAGCATGTTCTGCAATTAAACAAATTGCGTCTGGC
CGATTTGGTGTAACCCCTGAATATTTAACTAGCGGCAAGCAATTAGAAATCAAAGTAGCT
CAAGGTGCAAAGCCTGGAGAAGGAGGACAATTGCCTGGGCCAAAGGTTGATGAATACATA
GCAAAGCTTCGTAATAGCAAGCCAGGAGTGGCTCTTATTTCTCCTCCTCCTCATCATGAT
ATTTACTCAATAGAAGACCTTGCCCAACTTATTCATGACCTACATCAAATAAATCCAACT
GCAAAAGTCAGTGTGAAATTAGTTGCTGAGATAGGGATTGGCACAATTGCAGGGGGGGTA
GCCAAAGCCAATGCTGATGTCATCCAAATTTCAGGACATGATGGAGGAACGGGTGCATCG
CCACTTAGTTCAATTAAACATGCTGGTTTGCCATGGGAACTTGGATTAACGGAAGTTCAT
CGCTCTTTATTAGAGAATGGTCTTCGCAAAAGGGTTTTATTAAGAGCAGATGGAGGTTTA
AAAACAGGATGGGATGTCCTAATTGCGGCTTTACTTGGAGCAGAAGAATATGGTTTTGGA
ACAATCGCAATGATTGCCGAAGGTTGCATCATGGCAAGGATTTGCCATACAAATAAATGT
CCAGTAGGTATAGCAACTCAACAAGAAGGCTTAAGAAAAAGATTCCCAGGGTTACCAGAA
CATGTAGTTAACTTCTTTATCTTTGTAGCTGAGGAAGTCAGGCAATTGATGAGTCAAGTT
GGAGTAGCAAAAGTCGAGGATCTTATTGGAAGAACAGATCTATTAATCCAACGAAATCTA
GACTTAACAAAAACAAAAGAAGTTGACTTATCTAGCCTTCTCGAAAACTCAAAAGATCGT
TCATGGTTAAGACACGAAATTGAAGCGCATAGCAATGGAGAAGTTATTGAAAATGCCCTA
ATGAAAGATGAAGAAGTTTCTAATGCAATTAAAACTCAAGGAAGCATCTCTAAAGAAATT
CCAATTGTTAATACAGATAGAAGTGTTTGTGCACGAATCTCTGGAGAAATAGCTAAAAAA
TATGGAAATAAAGGTTTTAATGGGAATTTAAATTTAATATTTAAAGGTTCCGCTGGACAA
AGCTTTGGTGCATTTATTTTAAAAGGGATGAATATATCTTTAATAGGAGAAGCTAATGAT
TATGTAGGAAAAGGTATTAACGGAGGTTCTATTACTATTGTTCCCGAAATTATTAATGAC
ACATCGAACACTCAGGTAATACTTGGTAACACATGTCTATATGGAGCAACTGGTGGGAAA
TTATTCGCCCTTGGAATAGCAGGTGAGCGTTTTGGAGTTCGCAATAGTGGAGCTCATGCT
GTAATTGAAGGAGCGGGTGACCATTGTTGCGAATATATGACTGGAGGAGTTGTTGTTGTG
CTTGGGAAAACCGGAAGAAACATAGGAGCAGGAATGACTGGAGGCATAGCTTTTATTCTT
GACAAAAAAAATGAACTTGACTTGAGAATGAATAAGGAAATTGTTGAGACATATCATCTA
ACTGCAACTAACCAAGAACAATTCTTAAATGACTTAATTATTGAATATCATCAGAAAACC
AAAAGTCCTTTAGCGCAAAAGATTCTTTCAGACTGGTCTTCGTGGAAAAATTTATTTAAG
GTTGTAGTTCCTCCAAGCGAAAAGAATAAATTAGGT
>AG-402-K14
TACTGCGACAGCACCTATCCAGATGCCTTCTCTGGGGAAAAAGATTCTTGTGGAGTTGGT
TTCATAGCTAACGTTGAGGGGAAGCCAAGCAATTGGGTCTTATCTCAGGCATTGCGTGGT
CTCAGCTGTATGGAGCATCGTGGAGGCTGCGGTGGAGATAGCGATTCAGGAGATGGTGCT
GGAATTTTATGTGAAATTCCATGGTCATACCTAAAGAAAGTTTGGAATATTGCAGCAATC
GGTATGATTTTTATGCCACAAGATACAAAAAATAGAGCGCTAGCAAGACAGATATGCGAG
CAAGAAGCTGAATCTTTGGGGTTAGCCTCTAAAGGGTGGAGAGATGTTCCTGTCAATGAA
GAAGTCTTAGGAAAACTTGCGAGAGAAAATGAACCCTTTATTACACAATGGATAATTAAT
GATAAAGAAATTAATCTTGAGCCTTTACTTTTTAGACTGAGACAAAGGATTTCAAATCGC
GCAAATATAGAATTAAAGGAATTAGGACTCTACATATGCTCACTTAGTAGCAAAACAATC
GTTTATAAAGGTATGGTTAGATCAGAAATATTAGCTCCTTTTTATAATGATTTAAAGGAC
GATAGATTTGAGGTTTCTTATGCAGTTTATCATAGAAGATTTAGTACCAATACTTTACCA
AAATGGCCATTAGCTCAACCGATGAGACTTTTAGGTCATAACGGGGAAATAAACACATTG
CTAGGAAATATAAATTGGGCCAAAGCAACAGAAACAGATTTAAGTTCGGTATGGAAAGAT
AATGCAAATGATCTAAAACCAATAGTAAATAATGTTTTTAGTGATTCAGCAAATCTTGAT
TTAAATCTTGAACTATTAGTTAGAAGTGGGCGACCAATAACTGATAGCTTATTAACACTT
ATACCCGAAGCTTTTAGAGACCAACCAGAATTAATAAATAAACCTGAAATAACTGCTTTT
TATGAATATGCAGCAGGGACTCAGGAGCCATGGGATGGACCTGCATTAATAGTCTTTACT
GATGGAAGAAACATAGGCGCAACGCTTGATAGAAACGGACTTAGACCCGCTCGTTATTGC
ATTACTAAAAACGGATATGTTGTGATGGGATCCGAAACAGGTGTTGTTGAATTAGAAGAA
CACGAAATAAAAGAGAAAGGTCGACTTGGTCCTGGTCAAATGCTGGCTGTAGATTTAGAA
AAAAAGAGAATTTTACGAAACTGGGATGTCAAAGAAGAATCAGCTAACAGATATCCATAC
TTAGACTGGTTAAAAGCGAATCGTATAAACCTAAATAATCAAAATTGGGAAATAAATAAT
AAATATGATAAGCAAGATTTACTTCAGCAACAAATAGCATTTGGGTTTAGTGCAGAAGAT
TTTGATTACATAATTAATAGCATGGCAGCAAATGCAAAAGAACCAACTTATTGCATGGGA
GACGATATACCTCTAGCAATACTTTCTGATAAGTCTCATATTCTTTATGACTATTTCAAA
CAAAGGTTTGCGCAGGTGACTAACCCACCTATTGACCCTCTTCGAGAAAAACTAGTGACT
AGTCTCGAAATGCATCTTGGGGTTAGAAAAGCACCATTATCACCTCAAGCATCAGCAAGG
CTAATTCATATTAAATCACCAATTATTAATGAACAAGAATTAACTTCAATAACAAAATCT
GGACTTAATTGCAAGGAAATATCCACATTAATTCCTAATAATGATGATGAAGGCAACTTA
GAGAACGGTCTTAAAAATCTATGCCAAGAAGCAGAAGAAAGTGTAATTGATGGTGGCGAA
ATACTAATCCTCTCAGATAAAAATATCAATCAAGAAAACTCCTACATACCACCTCTTCTT
GCTGTTGGTGCAGTTCATCATCACTTGCTTCGCAAGGGACTAAGGCTAAAAACCTCGATA
ATTATAGATACAGCTCAATGCTGGAGTACCCATCACATAGCATGTCTGATTGGATTTGGA
GCAAGTGCAATTTGTCCTTGGTTGACATGGGAAACCACTCGCCATTGGTGGCAACTACCT
AAAACTCAAAAACTTATTTCTGATGGAAAGTTGTTTAATTTATCTATAGAGACTGCTCAA
GATAATGTTAAGAAAGCAATGGAAGATGGATTAAGAAAAATACTTTCAAAAATAGGAATC
TCAGTATTAGCAAGTTATCACGGAGCACAAATTTTTGAAGCTATAGGAATTGGTGCAGAT
TTAATTGATTTAGCTTTTAAGGGAACCACAAGTCGTATTGCAGGACTAACTCTAAGAGAG
TTATCAATCGAGACAATTTCATTTCACAAAAAAGCCTTCCCAGAACTAGAGAAAAAAAAG
CTCGATTTCAATGGATTTGTTCAATATAGAAATAGTGGAGAATTTCATTTAAATAATCCA
GAAATGTCAAAAATCCTTCATGCTGCAGTGAAAGCTGGGCCTGGATATGACCACTTCAAA
ACTTATCAGCAACTTCTAGAAAGTCGTCCCGCTACTACCCTTAGAGATCTCCTTACATTT
AAAACAGCTCCTCAACCTTTACCTATTGATCAAATAGAAAGTGTTGAGAGTATTTGTCAA
AGATTTTGTACCGGTGGAATGAGTCTAGGTGCCCTATCAAGGGAAGCGCATGAAGTTCTT
GCAATAGCAATGAATAGAATTGGAGGCAAAAGTAATAGTGGTGAAGGAGGAGAAGATCCC
GCTAGATTCAATATCCTCGAAGATGTTGATGAAAATAATCAATCAAAAACATTACCCAAT
CTCAAAGGACTTTTAAATGGAGACACTGCCTGTTCTGCAATTAAACAAATTGCGTCTGGC
AGATTTGGCGTAACCCCTGAATATCTAACCAGTGGAAAGCAATTAGAAATTAAAGTCGCT
CAAGGTGCAAAGCCTGGAGAAGGGGGACAATTACCTGGAGCAAAGGTTGATGAATATATA
GCCAAGCTTCGTAATAGCAAGCCAGGAGTAGCTCTTATTTCGCCTCCTCCTCATCACGAT
ATCTACTCCATTGAAGACCTTGCCCAACTTATTCACGATCTACATCAAATAAATCCAACT
GCAAAAGTAAGTGTGAAATTAGTTGCTGAAATTGGTATTGGCACAATTGCAGGGGGAGTA
GCCAAAGCCAATGCTGATGTAATCCAAATTTCAGGCCATGATGGAGGGACTGGCGCCTCT
CCACTTAGTTCAATTAAACATGCTGGGCTGCCATGGGAACTGGGACTAACGGAAGTTCAT
CGATCTTTATTAGAGAATGGTCTTCGCGAAAGAGTTTTATTAAGAGCAGATGGAGGTTTA
AAGACAGGATGGGATGTACTAATTGCAGCTTTACTTGGAGCAGAAGAATATGGTTTTGGA
ACAATCGCAATGATTGCCGAAGGTTGCATCATGGCGAGGATTTGCCATACAAATAAATGT
CCAGTCGGTGTAGCAACTCAACAAGAAGGTTTAAGAAAAAGATTCCCAGGATTACCAGAA
CATGTGGTTAACTTTTTTATCTTCATAGCTGAGGAAGTCAGGCAATTAATGAGTCAAGTT
GGAGTAGCAAAAGTTGAGGATCTTATTGGAAGAACAGATCTATTAATCCCAAGGAATCTA
GACTTAACAAAAACAAAAGAAGTAGACCTATCTAGCCTTCTAGCAAACTCAAAAGATCGT
TCATGGTTGAACCATGAAATTCAAGCTCATAGTAATGGAGATGTTCTTGAGAATTCTCTA
CTAAAAGATAAAGAAATTTCCAATGCAATTCAAACTCATGAAAACATCACTAAAGAAATT
CCAATTGTTAATACAGATAGAAGTGTTTGTGCACGAATCTCTGGAGAAATAGCAAAAAAA
TATGGAAATAAAGGTTTTAATGGGAATCTAAATTTGATATTTAAAGGTTCAGCTGGGCAA
AGTTTTGGTGCATTTATTTTAAAAGGAATGAATATTTCTTTAATAGGAGAAGCTAATGAT
TATGTAGGCAAAGGCATTAACGGTGGTTCTATTACGATTGTTCCAGAAATTATTAATGAT
ACATCTAACAATCAGGTAATACTTGGGAACACATGCCTATATGGAGCAACTGGTGGGAAA
TTATTCGCCCTTGGAATAGCAGGGGAACGTTTCGGTGTCCGAAATAGTGGGGCTCATGCT
GTAATTGAAGGAGCGGGAGACCATTGTTGTGAATATATGACTGGAGGAGTAGTTGTTGTA
CTCGGAAAAACAGGAAGAAATATTGGAGCAGGAATGACTGGAGGAATAGCATTTTTTCTT
GACCAAAATGATGAACTTGACTTAAAAATGAATAAAGAAATTGTTGAGGTACATCATTTA
AATTCAACTAACCAAGAACAATTCCTCAAGGAACTAATTATTGAATATCATCAGAAAACT
AAAAGTCCAGAAGCGAAAAAGATTCTCTCAGATTGGTCCTCTTGGAAAAATTTATTTAAA
ATAGTAGTTCCTCCAAGCGAAAAAGATAAATTAGGC
>AG-402-L09
TACTGCGATAGCACCAATCCAGATGCCTTTTCTGGGGAAAAAGATTCTTGTGGAGTTGGC
TTTATAGCTAGCGTTGAAGGCAACCGAAATCATTGGGTCTTATCTCAGGCATTACGTGGT
CTTAGCTGCATGGAGCACAGAGGTGGATGCGGCGGAGATGGCGACTCAGGTGATGGTGCT
GGGATTTTATGTGAAATTCCATGGTCATATTTAAGGCAAGTTTGGGGCACGGCTAAAATA
GGTATGATCTTCATGCCTAAAGACTCGAAGAATAGAGAAATAGCGAAGAAGATATGTGAG
CAGGAAGCTGAGTTGGTAGGGTTAACCTCAGAAGGGTGGAGAGATGTTCCTGTTAATGAA
GAAGTTTTAGGCAAACTTGCACGGGAAAATGAACCCTTTATTACACAATGGATAGTTAAT
GATAAAGAAATCAACCTTGAGGCTTTACTTTTCAGATTGAGGCAAAGGATATCTAATCGA
GCAAATATAGAATTAAAAGAATTAGGTCTCTATATTTGCTCTTTGAGTTGCAAAACTATT
GTTTATAAAGGAATGGTTAGATCTGAAATATTGGCTCCTTTTTATAATGATTTAAAGGAC
GATAGATTTGAAGTTTCATATGCGGTTTACCATAGAAGATTTAGTACAAATACATTACCT
AAATGGCCTTTAGCTCAACCAATGAGACTTTTAGGTCATAATGGAGAAATAAATACATTA
CTAGGAAATATAAACTGGGCTAAAGCAACAGAAACCGATATAAGTTCAGTATGGAAAGAC
AATGCAAATGATCTAAAACCAATAGTCAATAATTTGTATAGTGATTCAGCAAATCTTGAT
TTAAACCTTGAACTATTAGTTCGAAGTGGAAGGCCTATAACTGATAGTTTATTAACACTT
ATTCCCGAAGCTTTTAGAGACCAACCAGAATTAATAAATAAACCTGAAATAACTGCTTTT
TATGAATATGCTGCAGGAACCCAAGAGCCTTGGGATGGGCCAGCTTTAATAGTCTTTACT
GACGGAAGAAACATAGGCGCAACTCTTGATAGAAATGGTTTAAGACCAGCTCGCTATTGC
ATCACTAAAAATGGATATGTTGTTATGGGATCTGAAACAGGTGTTGTTGAATTAGAAGAA
GATCTAATCCAAGAAAAAGGTCGTCTAGGTCCTGGTCAAATGCTTGCGGTAGATTTAGAA
AGTAAGAGAATTTTACGAAACTGGGATGTTAAAGAAGAGTCAGCAAATAGATACCCATAC
TTAGATTGGTTAAAAGCAAATCGTATAAACCTTAATAACCAAAGTTGGGAAATCAATAAT
AAATTTGATAAGCAAAAATTGCTTCAGCAACAAATTGCATTTGGCTTTAGTGCAGAAGAT
TTTGATTACATAATTAATAGCATGGCAGCAAATGCAAAAGAACCAACTTATTGCATGGGA
GACGATATACCACTAGCAATACTTTCTAATAAATCACATATTCTTTACGACTATTTCAAA
CAGAGATTTGCACAAGTTACCAATCCACCAATTGATCCTCTTAGAGAAAAGCTAGTCACT
AGCTTAGAGATGAATCTTGGGGTTAGAAAAGCACCGTTAAGACCTAACGAGTCTGCAAGA
CTAATTCATATTAAATCACCAATACTTAATGAAAAAGAATTAAATTCAATAACAAAATCA
GAACTTTCATGCAGTCAGATATCGACTTTAATTCCTATTAATGATGATAAAATTAACCTA
GAAAAAGGTCTCAAAAATCTATGCCAGGAAGCAGAAAATAGTGTAATTAAAGGTGGAGAA
ATACTAATCATTACTGATAGAGGTATTAATCGAGAAAATTCCTATATTCCACCTCTTCTT
GCTGTTGGTGCAGTTCATCATCACTTACTTAGAAAAGGACTAAGACTAAAAACTTCGATA
ATTGTAGATACTGCTCAATGCTGGAGTACTCATCACATAGCTTGTCTGATTGGATTTGGA
GCAAGTGCAATTTGTCCTTGGTTGACATGGGAAACTACTCGCCATTGGTGGCAATTACCT
AAAACTCAAAAACTCATTTCCGGTGGGAAGTTATCTAATTTATCTATAGAGATTGCTCAA
GATAATGTTAAGAAAGCAATGGAAGATGGATTAAGAAAAATACTTTCGAAAATAGGAATC
TCTGTATTAGCCAGTTATCACGGAGCACAAATATTTGAAGCTGTAGGTATCGGTGCAGAT
TTAATTGATTTAGCTTTCAAGGGAACAACAAGTCGTATAGCAGGACTAACTTTAAGCGAA
TTATCAATCGAGACAGTTTCATTTCATAAAAAAGCTTTCCCAGAACTCGAGCAAAAAAAA
CTTGATTTTAATGGATTTGTTCAATATCGAAATAATGGAGAATTTCATTTAAATAATCCA
GAAATGTCAAAAATTCTTCATGCTGCCGTGAAAGCTGGGCCTGGATATGACCACTTCAAA
ACTTATCAAAAACTTCTAGAAAGTCGCCCTGCGACTACCCTCAGAGATCTCCTTACATTT
AAAACAGCTCCCCAGCCTTTACCCATTGAGCAAATAGAGGGTGTTGAGAGTATTTGTCAA
AGATTTTGCACCGGCGGAATGAGTCTAGGTGCCCTATCTAGGGAAGCACATGAAGTTCTT
GCAATAGCAATGAATAGGATTGGAGGCAAAAGTAATAGTGGTGAAGGAGGAGAGGATCCT
GCGAGATTCAATGTCCTAGAGGATGTTGATGAAAATAATCAATCAAAAACATTACCTAAT
CTCAAAGGACTTTTAAATGGAGATACAGCATGTTCCGCAATTAAACAAATTGCCTCTGGC
CGATTTGGTGTAACCCCTGAATATTTAACTAGCGGCAAGCAATTAGAAATTAAAGTAGCT
CAAGGTGCAAAGCCTGGAGAAGGAGGACAACTGCCTGGGCCAAAAGTTGATGAATATATT
GCAAAGCTTCGTAATAGCAAGCCTGGAGTAGCTCTGATTTCTCCTCCTCCTCATCATGAT
ATCTATTCTATAGAAGATCTTGCCCAACTTATTCATGACCTACATCAAATAAATCCAACT
GCAAAAGTTAGTGTGAAATTAGTTGCTGAGATAGGGATTGGAACAATTGCAGGGGGAGTA
GCCAAAGCCAATGCTGATGTCATCCAAATTTCAGGGCATGATGGAGGGACAGGTGCATCT
CCACTTAGTTCAATTAAACATGCTGGTTTGCCATGGGAACTAGGATTAACGGAAGTTCAT
CGCTCTTTATTAGAAAATGGTCTTCGCGAAAGGGTTTTATTAAGAGCAGATGGAGGTCTC
AAGACAGGGTGGGATGTACTGATTGCAGCTTTACTTGGAGCAGAAGAATATGGTTTTGGA
ACAGTCGCAATGATTGCCGAAGGTTGCATAATGGCGAGGATTTGCCATACAAACAAATGT
CCGGTCGGTGTGGCAACTCAGCAAGAAGGCTTAAGAAAAAGATTCCCAGGATTACCTGAA
CATGTCGTTAACTTTTTTATCTTCGTAGCTGAGGAAGTCAGACAATTGATGAGTCAAGTT
GGAGTAGCAAAATTCGAGGATCTTATTGGAAGAATAGATCTATTAATCCCACGAAATCTA
GACTTAGCAAAAACAAAAGAAGTTGACCTATCTAGCCTTCTCGGCAACTCAACAGATCGT
TCATGGTTAAACCACGAAATCAAAGCTCATAGCAATGGAGAAGTTCTTGAAAATGCCCTG
CTGAAGGATGAAGAATTTTCTAATGCAATTCAAGCTCAAGGAAGCATAACTAAAGAAATT
CCAATTGTTAATACAGATAGAAGTGTTTGTGCACGAATCTCTGGAGAAATAGCTAAAAAA
TATGGCAATAAAGGTTTTAATGGGAATTTAAATTTGATCTTTAAAGGTTCAGCTGGCCAA
AGTTTTGGTGCATTTATTTTAAAAGGAATGAATATATCTTTGATTGGAGAAGCTAATGAT
TATGTAGGGAAAGGTATTAACGGAGGATGCATTACGATTGTTCCTGGAGTTATTAATGAC
ACATCTAACACTCAGGTAATACTTGGGAACACATGTCTATATGGAGCAACTGGTGGAAAA
TTATTTGCCCTTGGAATAGCCGGTGAACGTTTTGGTGTTCGAAATAGTGGAGCTCATGCT
GTTATTGAAGGAGCAGGAGACCATTGTTGCGAATATATGACTGGAGGAGTAGTTGTTGTG
CTTGGAAAAACTGGAAGAAACATCGGCGCAGGAATGACTGGAGGCATGGCTTTTATTCTT
GACAAAAAAAATGAACTTGACTTAAGAATGAATAAAGAAATTGTTGAGGTACATCACCTA
ACTGCAACTAACCAAGAACAATTCTTAAATGACTTAATTATTGAATATCATCAGAAAACG
AAAAGTCCTTTAGCGCAAAAGATTCTTTCAGACTGGTCTTCGTGGAAAAAGGTATTTAAG
ATTGTAGTTCCTCCAAGCGAAAAGAATAAATTAGGT
>AG-402-L20
TACTGCGATAGCACCAATCCAGATGCTTTTTCTGGGGAAAAAGATTCTTGTGGTGTTGGC
TTTATAGCGAGCGTTGAAGGCAACCGAAATCATTGGGTCTTGTCTCAGGCATTACGTGGT
CTCAGTTGCATGGAGCACAGGGGCGGATGCGGCGGAGATGGTGACTCAGGTGATGGTGCT
GGGATTTTATGTGAAATTCCATGGTCATATTTAAGGCAAGTTTGGGGCACAGCTAACATA
GGTATGATTTTCATGCCTAAAGACTCTAAGAATAGAGAAATAGCGAAAAAGATATGTGAG
CAGGAAGCTGAGTTGTTAGGGATAACCTCCAAAGGATGGAGAAATGTTCCTGTTCATGAA
GAAGTTTTAGGCAAACTTGCAAGGGAAAATGAACCCTTTATTACACAATGGCTAGTTGAT
GATAAAGAAATCAATCTTGAGGCTTTACTTTTCAGATTGAGGCAAAAGATTTCTAATCGA
GCAAATATAGAATTAAAGGAGTTAGGTCTCTATATTTGCTCTTTAAGTAACAAAACTATT
GTTTATAAAGGAATGGTTAGATCTAAAGTATTAGCTCCTTTTTATAATGATTTACAAGAC
GATAGATTTGAAGTTTCATATGCGGTTTACCATAGAAGATTTAGTACAAATACATTACCT
AAATGGCCTTTAGCCCAACCAATGAGACTTTTAGGTCATAATGGAGAAATAAATACATTA
CTTGGAAATATAAATTGGGCTAAAGCAACAGAAACAGATATAAGTTCAGTTTGGAAAGAA
AATGCAAATGATCTAAAACCTATAGTCAATAATTTATATAGTGATTCAGCAAATCTTGAT
TTAAATCTTGAACTATTAGTTCGAAGTGGAAGACCAATAACTGATAGTTTATTAACACTT
ATTCCCGAAGCTTTTAGAGATCAACCAGAATTAATAAATAAACCTGAAATAACTGCTTTT
TACGAATATGCTGCAGGCACCCAAGAACCTTGGGATGGTCCAGCTTTAATAGTCTTTACT
GACGGAATAAACATAGGGGCAACTCTTGATAGAAATGGTTTAAGACCAGCTCGCTATTGC
ATCACTAAAAATGGATATGTTGTTATGGGATCTGAAACAGGTGTTGTTGAATTAGAAGAA
GATCTAATCCAAGAGAAAGGTCGCTTAGGTCCTGGCCAAATGCTTGCGGTAGATTTAGAA
AGCAAGAGAATTTTACGTAATTGGGATGTTAAAGAAGAGTCAGCAAATAGATACCCATAC
TTAGATTGGTTAAAAGCAAATCGCATAAACCTTAATAACCAAAGTTGGGAAACAAATAAT
AAATTTGATAATCAAAAATTGCTTCAGCAACAAATTGCATTTGGCTTTAGTGCAGAAGAT
TTTGATTACATAATTAATAGCATGGCAGCAAATGCAAAAGAACCAACTTATTGCATGGGA
GACGATATACCACTAGCAATACTTTCTAATAAATCACATATTCTTTACGACTATTTCAAA
CAGAGATTTGCACAAGTTACTAATCCACCAATTGATCCTCTTAGAGAAAAGCTAGTCACT
AGCTTAGAGATGAATCTTGGAGTTAGAAAAGCACCCTTAAAGCCTAAAGAGTCTGCAAGA
CTAATTCATATTAAATCACCAATACTTAATGAAAAAGAATTAATTTCAATAACTAAATCA
GAACTTTCATGCAAGCAGATATCGACTTTAATTCCTATTAATGATGATAAAATAAACCTC
GAAAAAGGTCTCAAAAATCTATGCCAAGAAGCAGAAGATACTGTAATTAATGGTGGAGAA
ATACTAATCCTTTCTGATAGAGATATTAATCGAGAGAGCTCCTACATTCCACCTCTTCTC
GCTGTTGGTGCTGTTCATCATCACTTACTTAGAAAAGGGCTAAGACTAAAAACCTCGATA
ATCATAGATACAGCTCAATGCTGGAGTACTCATCACATAGCCTGTCTGATTGGGTTTGGA
GCAAGTGCAATTTGTCCTTGGTTGACATGGGAAACAACTCGCCATTGGTGGCAATTACCT
AAAACACAAAAACTTATTTCAGATGGGAAGTTGTCTAATTTATCTATAGAGATTGCTCAA
GATAATGTTAAAAAAGCAATGGAAGATGGATTAAGAAAAATACTTTCTAAGATAGGAATC
TCAGTATTAGCAAGTTATCACGGAGCACAAATCTTTGAGGCTATAGGTATAGGTGCAGAT
TTAATTGATTTAGCTTTCAAGGGAACAACAAGTCGTATAGCAGGACTAACTTTGAGCGAA
TTATCACTAGAGACAGTTTCATTTCATAAAAAAGCTTTCCCAGAACTAGAGCAAAAAAAA
CTTGATTTTAATGGATTTGTTCAATATCGAAATAGCGGAGAATTTCATTTAAATAATCCA
GAAATGTCAAAAATTCTTCATGCTGCAGTGAAAGCTGGGCCTGGATATGACCACTTCAAA
ACTTATCAAAAACTTCTAGAAAGTCGTCCCGCTACTACCCTCAGAGATCTTCTTACATTT
AAAACAGCCACCCAGCCTTTACCCCTTGATCAAATAGAAAGTGTTGAGAGTATTTGTCAA
AGATTTTGTACTGGCGGAATGAGTCTAGGTGCCCTATCTAGGGAAGCGCATGAAGTTCTT
GCAATAGCAATGAATAGGATTGGAGGCAAAAGTAATAGTGGTGAAGGAGGAGAGGATCCC
GCGAGATTCAATGTTCTCGAGGATGTTGACGAAAATAATCAATCAAAGACATTACCAAAT
CTCAAAGGACTTTTAAATGGAGATACAGCATGTTCTGCAATTAAACAAATTGCGTCTGGC
CGATTTGGTGTAACCCCTGAATATTTAACTAGTGGCAAGCAATTAGAAATCAAAGTAGCT
CAAGGTGCAAAGCCTGGAGAAGGAGGACAATTGCCTGGGCCAAAGGTTGATGAATACATA
GCAAAGCTTCGTAATAGCAAGCCAGGAGTAGCTCTTATTTCTCCTCCTCCTCATCATGAT
ATTTACTCAATAGAAGACCTCGCCCAACTTATTCATGACCTACATCAAATAAATCCAACT
GCAAAAGTCAGTGTGAAATTAGTTGCTGAGATAGGGATTGGCACAATTGCAGGGGGAGTA
GCCAAAGCCAATGCTGATGTCATCCAAATTTCAGGACATGATGGAGGGACGGGTGCATCG
CCACTTAGTTCAATTAAACATGCTGGACTACCATGGGAACTTGGATTAACGGAAGTTCAT
CGCTCTTTATTAGAAAATGGTCTTCGCAAACGGGTTTTATTAAGAGCAGATGGAGGTTTA
AAGACAGGATGGGATGTCCTAATTGCGGCTTTACTTGGAGCAGAAGAATATGGTTTTGGA
ACAATCGCAATGATTGCCGAAGGTTGCATCATGGCAAGGATTTGCCATACAAATAAATGT
CCAGTAGGTATAGCAACTCAACAAGAAGGCTTAAGAAAAAGATTCCCAGGCTTACCAGAA
CATGTAGTTAACTTCTTTATCTTCGTAGCTGAGGAAGTCAGACAATTGATGAGTCAAGTT
GGTGTAGCAAAAGTCGAGGATCTTATTGGAAGAACAGATCTATTAATCCAACGAAATCTA
GACTTAACAAAAACAAAAGAACTTGACCTATCTAGCCTTCTCGATAACTCAAAAGATCGT
TCATGGTTAAGACACGAAATTAAAGCTCATAGCAATGGAGAAGTTATTGAAAATTCCATA
CTGAAAGATGAAGAAGTTTCTAATGCAATTAAAACTCAAGGAAGCATCTCTAAAGAAATT
CCAATTGTTAATACAGATAGAAGTGTTTGTGCACGAATCTCTGGAGAAATAGCTAAAAAA
TATGGAAATAAAGGTTTTAATGGGAATTTGAATTTGATATTTAAAGGTTCCGCTGGACAA
AGCTTTGGTGCATTTATTTTAAAAGGAATGAATATATCTTTGATAGGAGAAGCTAATGAT
TATGTAGGAAAAGGTATTAACGGTGGTTCTATTACGATTGTTCCCGAAATTATTAATGAC
ACATCTAACACTCAGGTAATACTTGGTAACACATGTCTATATGGAGCAACTGGCGGGAAA
TTATTCGCCCTTGGAATAGCAGGTGAGCGTTTTGGAGTTCGCAATAGTGGAGCTCATGCT
GTAATTGAAGGAGCGGGTGACCATTGTTGCGAATATATGACTGGCGGAGTTGTTGTTGTG
CTTGGAAAAACCGGAAGAAACATAGGAGCAGGAATGACTGGAGGCATAGCTTTTATTCTT
GACAAAAAAAATGAACTTGACTTGAGAATGAATAAAGAAATTGTTGAGACATATCATCTA
ACTTCAACTAACCAAGAACAATTCTTAAATGACTTAATTATTGAATATCATCAGAAAACC
AAAAGTCCTTTAGCGCAAAAGATTCTCTCAGACTGGTCTTCGTGGAAAAATTTATTTAAG
GTTGTAGTTCCTCCAAGCGAAAAGAATAAATTAGGT
>AG-402-M23
TATTGCGATAGCAACTATCCAGATGCCTTTTCTGAGGAAAAAGATTCTTGTGGAGTTGGC
TTCATAGCTAGCGTCGAAGGCAAACAAAACCATTGGGTCTTGTCTCAGGCTTTACGTGGT
CTTAGCTGTATGGAGCACAGAGGAGGATGCGGAGGAGATAGTGATTCAGGAGATGGTGCT
GGGATTTTATGCGAAATTCCATGGTCATATTTAAAGCAAGTTTGGGAAACATCGAAGATA
GGTATGATTTTCATGCCTAAAGATCTGAAAAATAGAGAAATCGCGAGAAAAATATGTGAA
CAGGAAGCTGAGTATTTAGGGTTAACCTCCCAAGGATGGAGAGATGTTCCTGTTGATGAT
GAAGTTTTAGGCAAACTTGCAAGAGAGAACGAACCCTTTATTTCACAATGGATAGTTGAT
GATAAAGAAATTAATCTTGAAGCTTTACTTTTTAGATTAAGGCAAAGGATTTCAAATAGG
GCAAATATAGAATTGAAGGAATTAGGGCTATATATATGCTCCTTAAGTAGCAAAACAATT
GTATATAAAGGTATGGTCAGATCTGAAATATTGGCTCCTTTTTATACAGATCTAAAGGAC
GATAGATTCGAAGTTTCATATGCGGTTTACCATAGAAGATTTAGTACGAATACTTTGCCA
AAATGGCCATTAGCTCAACCCATGAGACTCTTAGGACATAACGGAGAAATAAATACATTA
CTAGGAAATATAAATTGGGCTAAAGCAACAGAAACAGATATAAGTTCAGTATGGGAAGAC
AATGCAAGTGATCTAAAACCAATCGTCAATAATTTATTTAGTGATTCAGCCAATCTTGAT
TTAACTCTTGAACTATTAGTTCGAAGTGGTCGGCCAATAACTGATAGCTTATTAACACTT
ATACCTGAGGCTTTTAGAGATCAACCTGAATTAATAAATAAACCTGAAATAACTGCTTTT
TATGAATATGCTGCAGGGACTCAGGAGCCATGGGATGGTCCAGCATTAATAGTTTTTACT
GATGGAAGAAATATAGGAGCAACATTAGATAGAAATGGACTTAGACCAGCTCGATATTGC
ATCACCAAAAATGGATATGTTGTGATGGGATCTGAAACAGGAGTTGTGGAATTAGATGAG
AATCAAATTAAAGAAAAAGGTCGACTTGGTCCTGGACAAATGCTGGCAGTAGATCTAGAA
AAAAAGAGGATTTTACGAAACTGGGATGTCAAAGAAGAGTCAGCGAGCAGATATCCATAC
TTAGATTGGTTAAAAGCAAATCGTATAAATCTTAACAACCAAAATTGGGAACTAAATAAT
ACATTTAATAAGCAAGATTTACTTCAGCAACAAATTGCATTTGGATTTAGTGCAGAAGAT
TTTGATTACATAATTAATAACATGGCAGCAAATGCAAAAGAACCAACTTATTGCATGGGA
GATGATATTCCACTAGCCATCCTTTCCAATAAATCACATATTATTTACGACTATTTCAAA
CAAAGGTTTGCCCAAGTCACTAATCCTCCAATTGACCCTCTTAGAGAAAAGCTTGTTACC
AGCTTAGAGATGCATCTTGGTGTAAGGAAAGCACCATTATCACCAAAAGAATCTGCCAGA
CTAATTCATATTAAATCACCAATCATTAATGAAAAAGAATTAACTTCAATAACAAAATCT
GGGCTTAATTGTAAGACAATATCCACATTAATTCCTATTAATCATAATGAATTAAACCTA
GATAAAGGTCTTAAAAATCTTTGCCGAGAAGCAGAAAATATTGTAATTAATGGTGGAGAA
ATACTAATTCTCTCAGATAGAAATATTAATCGAGAAAAATCCTATATTCCTCCTCTTCTC
GCTGTTGGTGCAGTTCATCATCACTTACTTAGCAAGGGACTAAGGCTAAAAACTTCGATA
ATTATAGATACAGCTCAATGCTGGAGTACTCATCATATAGCCTGTCTGATTGGGTTTGGA
GCAAGTGCAATTTGTCCATGGTTAACGTGGGAAACAACTCGCCATTGGTGGCAACTATCT
AAAACTCAAAAACTTATTTCCAATGGGAAGTTATCTAATTTATCCATAGAGATTGCTCAA
GCTAATGTTAAGAAAGCAATGGAAGATGGATTAAGAAAAATACTTTCAAAAATAGGAATC
TCCGTTTTAGCAAGTTATCACGGAGCACAAATTTTTGAAGCTATAGGTATCGGTGCAGAT
TTAATTGATTTAGCTTTCAAGGGAACTACAAGTCGTATAGCAGGTCTAACTCTGAGAGAA
TTATCAATCGAGACAATTTCATTTCATAAAAAAGCTTTCCCAGAACTAGAGCAAAAAAAA
CTTGATTTTAATGGATTTGTTCAATATCGAAATAGTGGGGAATTTCATTTAAATAATCCA
GAAATGTCAAAAGTTCTTCATGCTGCAGTCAAAGCTGGGCCTGGATATGACCACTTCAAA
ACTTATCAACAACTTCTAGAAAGTCGTCCAGCTACAACCCTCAGGGATCTACTTACTTTT
AAAAAAGCTTCTAAGCCTTTACCTCTTGATCAAATAGAGAGTGTTGAGAGTATTTGTCAA
AGATTTTGCACCGGTGGAATGAGTCTAGGTGCTCTGTCAAGAGAAGCACATGAAGTTCTT
GCAATAGCAATGAATAGAATTGGAGGCAAAAGTAATAGTGGTGAAGGAGGAGAAGATCCT
GCGAGATTCAATGTCCTTGAAGATGTTGATGAAAATAATCAATCAAAAACCTTACCTAAT
CTCAAAGGACTTTTAAATGGAGATACCGCATGTTCTGCAATTAAACAAATCGCATCTGGG
CGATTTGGTGTAACCCCTGAATATTTAACTAGCGGAAAGCAATTAGAAATCAAAGTAGCT
CAAGGCGCAAAGCCTGGAGAAGGAGGACAATTACCTGGACCAAAGGTTGATGAATACATA
GCTAAACTTCGTAATAGCAAGCCAGGAGTGGCTCTTATTTCTCCTCCTCCTCATCATGAT
ATTTACTCCATAGAAGATCTTGCCCAACTTATTCACGACCTACATCAAATAAATCCAACT
GCAAAAGTCAGTGTGAAATTAGTTGCTGAAATAGGCATTGGCACAATTGCAGGAGGAGTA
GCCAAAGCCAATGCTGATGTCATCCAAATTTCAGGACATGATGGTGGAACGGGTGCATCG
CCACTAAGTTCAATTAAACATGCTGGTTTGCCATGGGAACTTGGATTAACTGAAGTTCAT
AGATCCTTATTAGAGAATGGTCTTCGCAAAAGGGTTTTATTAAGAGCAGATGGAGGTTTA
AAGACAGGATGGGATGTACTGATTGCGGCTTTACTTGGAGCAGAAGAATATGGTTTTGGA
ACAATCGCAATGATTGCCGAAGGTTGCATAATGGCGAGGATTTGCCATACAAATAAATGT
CCAGTCGGTGTAGCAACTCAACAAGAAGGCTTAAGGAAAAGATTCCCAGGCTTACCAGAA
CATGTAGTTAACTTCTTTATCTTCGTAGCTGAGGAAGTCAGACAACTTATGAGTCAAGTT
GGAGTAGCAAAAGTCGAAGATCTTATTGGAAGGACAGATTTGTTAATTCCAAGGAAGCTA
GACCTAACAAAAACTAAAGGAGTTGACCTATCTAGCCTTCTCGGAAACTCAACAGATCGA
TCATGGTTGAGCCACGAATTACAAGCGCATAGTAATGGAGAAGTTCTTGAGAATTCTCTT
CTACAAGATGAAGAAATTAGCAATGTAATTAAGACTCAGAAAAGCATTACTAAAGAAATT
TCAATTGTTAATACAGATAGAAGTGTTTGTGCAAGAATCTCTGGAGTAATAGCCAAAAAA
TATGGAAATCAAGGTTTTCATGGAAATTTAAATTTGATATTTAAAGGTTCAGCTGGGCAA
AGTTTTGGTGCATTTATTTTAAAAGGAATGAATATTTCTTTAATAGGAGAAGCTAATGAT
TATGTAGGGAAAGGCATTAACGGAGGTTCCATTACGATTGTTCCCGAAATTATTAATGAC
ACATCTAACAGTCAGGTAATACTTGGCAATACATGTCTATATGGCGCAACTGGTGGAAAA
TTATTCGCTCTTGGAATAGCAGGGGAACGTTTTGGTGTTCGCAATAGTGGAGCTCATGCT
GTTATTGAAGGAGCGGGAGACCATTGTTGCGAATATATGACTGGAGGAGTAGTTGTTGTG
CTTGGGAAAACTGGAAGGAACATAGGAGCAGGAATGACAGGAGGGATAGCTTTTATTCTT
GACAAAAAAAATGAACTTAACTTAAGAATGAATAAAGAAATTGTTGAGGTACATAATCTA
ACTTCAACAAACCAAGAACAATTCTTAAATGATTTAATTATTGAATATCATCAGAAAACT
AAAAGTCCTTTAGCGCAAAAGATTCTCTCAGACTGGTCTTCGTGGAAAAAGTTATTTAAA
ATAGTAGTTCCTCCAAGCGAAAAAAATAAAGTAGGT
>AG-402-N09
TACTGCGATAGCACCAATCCAGATGCTTTTTCTGGGGAAAAAGATTCTTGTGGTGTTGGC
TTTATAGCGAGCGTTGAAGGCAACCGAAATCATTGGGTCTTGTCTCAGGCTTTACGTGGT
CTCAGTTGCATGGAGCACAGGGGCGGATGCGGCGGAGATGGTGACTCAGGTGATGGTGCT
GGGATTTTATGTGAAATTCCATGGTCATATTTAAGGCAAGTTTGGGGCACAGCTAAAATA
GGTATGATTTTCATGCCTAAAGACTCTAAGAATAGAGAAATAGCGAAAAAGATATGTGAG
CAGGAAGCTGAGTTGTTAGGGATAACCTCCAAAGGATGGAGAGATGTTCCTGTTCATGAA
GAAGTTTTAGGCAAACTTGCAAGGGAAAATGAACCCTTTATTACACAATGGCTAGTTGAT
GATAAAGAAATCAATCTTGAGGCTTTACTTTTCAGATTGAGGCAAAAGATTTCTAATCGA
GCAACTATAGAATTAAAGGAGTTAGGTCTCTATATTTGCTCTTTAAGTAACAAAACTATT
GTTTATAAAGGAATGGTTAGATCTAAAATATTAGCTCCTTTTTATAATGATTTACAAGAC
GATAGATTTGAAGTTTCATATGCGGTTTACCATAGAAGATTTAGTACAAATACATTACCT
AAATGGCCTTTAGCCCAACCAATGAGACTTTTAGGTCATAATGGAGAAATAAATACATTA
CTTGGAAATATAAATTGGGCTAAAGCAACAGAAACAGCTATAAGTTCAGTTTGGAAAGAA
AATGCAAATGATCTAAAACCTATAGTCAATAATTTATATAGTGATTCAGCAAATCTTGAT
TTAAATCTTGAACTATTAGTTCGAAGTGGAAGACCAATAACTGATAGTTTATTAACACTT
ATTCCCGAAGCTTTTAGAGACCAACCAGAATTAATAAATAAACCTGAAATAACTGCTTTT
TACGAATATGCTGCAGGCACCCAAGAACCTTGGGATGGTCCAGCTTTAATAGTCTTTACT
GACGGAATAAACATAGGCGCAACTCTTGATAGAAATGGTTTAAGACCAGCTCGCTATTGC
ATCACTAAAAATGGATATGTTGTTATGGGATCTGAAACAGGTGTTGTTGAATTAGAAGAA
GATCTAATCCAAGAGAAAGGTCGCTTAGGTCCTGGCCAAATGCTTGCGGTAGATTTAGAA
AGCAAGAGAATTTTACGCAATTGGGATGTTAAAGAAGAGTCAGCAAATAGATACCCATAC
TTAGATTGGTTAAAAGCAAATCGCATAAACCTTAATAACCAAAGTTGGGAAACAAATAAT
AAATTTGATAATCAAAAATTGCTTCAGCAACAAATTGCATTTGGCTTTAGTGCAGAAGAT
TTTGATTACATAATTAATAGCATGGCAGCAAATGCAAAAGAACCAACTTATTGCATGGGA
GACGATATACCACTAGCAATACTTTCTAATAAATCACATATTCTCTACGACTATTTCAAA
CAGAGATTTGCACAAGTTACTAATCCACCAATTGATCCTCTTAGAGAAAAGCTAGTCACT
AGCTTAGAGATGAATCTTGGAGTTAGAAAAGCACCCTTAAGGCCTAAAGAGTCTGCAAGA
CTAATTCATATTCAATCACCAATACTTAATGAAAAAGAATTAATTTCAATAACTAAATCA
GAACTTTCATGCAAGCAGATATCGACTTTAATTCCTATTAATGATGATAAAATAAATCTC
GAAAAAGGTCTCAAAAATCTATGCCAAGAAGCAGAAGATACTGTAATTAATGGAGGAGAA
ATACTAATCCTTTCTGATAGAGATATTAATCGAGAGAGCTCCTACATTCCACCTCTTCTC
GCTGTTGGTGCTGTTCATCATCACTTACTTAGAAAAGGGCTAAGACTAAAAACCTCTATA
ATTATAGATACAGCTCAATGCTGGAGTACTCATCACATAGCCTGTCTGATTGGGTTTGGA
GCAAGTGCAATTTGTCCTTGGTTGACATGGGAAACAACTCGCCATTGGTGGCAATTACCT
AAAACACAAAAACTTATTTCAGATGGGAAGTTGTCTAATTTATCTATAGAGATTGCTCAA
GATAATGTTAAAAAAGCAATGGAAGATGGATTAAGAAAAATACTTTCTAAGATAGGAATC
TCAGTATTAGCAAGTTATCACGGAGCACAAATCTTTGAGGCTATAGGTATAGGTGCAGAT
TTAATTGATTTAGCTTTCAAGGGAACAACAAGTCGTATAGCAGGACTAACTTTGAGCGAA
TTATCACTAGAGACAGTTTCATTTCATAAAAAAGCTTTCCCAGAACTAGAGCAAAAAAAA
CTTGATTTTAATGGATTTGTTCAATATCGAAATAGCGGAGAATTTCATTTAAATAATCCA
GAAATGTCAAAAATTCTTCATTCTGCAGTGAAAGCTGGGCCTGGATATGACCACTTCAAA
ACTTATCAAAAACTTCTAGAAAGTCGTCCCGCTACTACCCTCAGAGATCTTCTTACATTT
AAAACAGCCACCCAGCCTTTACCCCTTGATCAAATAGAAAGTGTTGAGAGTATTTGTCAA
AGATTTTGTACTGGCGGAATGAGTCTAGGTGCCCTATCTAGGGAAGCGCATGAAGTTCTT
GCAATAGCAATGAATAGGATTGGAGGCAAAAGTAATAGTGGTGAAGGAGGAGAGGATCCC
GCGAGATTCAATGTTCTAGAGGATGTTGACGAAAATAATCAATCAAAGACATTACCAAAT
CTCAAAGGACTTTTAAATGGAGATACAGCATGTTCTGCAATTAAACAAATTGCGTCTGGC
CGATTTGGTGTAACCCCTGAATATTTAACTAGTGGCAAGCAATTAGAAATCAAAGTAGCT
CAAGGTGCAAAGCCTGGAGAAGGAGGACAATTGCCTGGGCCAAAGGTTGATGAATACATA
GCAAAGCTTCGTAATAGCAAGCCAGGAGTAGCTCTTATTTCTCCTCCTCCTCATCATGAT
ATTTACTCAATAGAAGACCTCGCCCAACTTATTCATGACCTACATCAAATAAATCCAACT
GCAAAAGTCAGTGTGAAATTAGTTGCTGAGATAGGGATTGGCACAATTGCAGGGGGAGTA
GCCAAAGCCAATGCTGATGTCATCCAAATTTCAGGACATGATGGAGGGACGGGTGCATCG
CCACTTAGTTCAATTAAACATGCTGGTCTACCATGGGAACTTGGATTAACGGAAGTTCAT
CGCTCTTTATTAGAAAATGGTCTTCGCAAACGGGTTTTATTAAGAGCAGATGGAGGTTTA
AAGACAGGATGGGATGTCCTAATTGCGGCTTTACTTGGAGCAGAAGAATATGGTTTTGGA
ACAATCGCAATGATTGCCGAAGGTTGCATCATGGCAAGGATTTGCCATACAAATAAATGT
CCAGTAGGTATAGCAACTCAACAAGAAGGCTTAAGAAAAAGATTCCCAGGCTTACCAGAA
CATGTAGTTAACTTCTTTATCTTCGTAGCTGAGGAAGTCAGACAATTGATGAGTCAAGTT
GGTGTAGCAAAAGTCGAGGATCTTATTGGAAGAACAGATCTATTAATCCAACGAAATCTA
GACTTAACAAAAACAAAAGAACTTGACCTATCTAGCCTTCTCGATAACTCAAAAGATCGT
TCATGGTTAAGACACGAAATTAAAGCTCATAGCAATGGAGAAGTTATTGAAAATGCCATA
ATGAAAGATGAAGAAGTTTCTAATGCAATTAAAACCCAAGGAAGCATCTCTAAAGAAATT
CCAATTGTTAATACAGATAGAAGTGTTTGTGCACGAATCTCTGGAGAAATAGCTAAAAAA
TATGGAAATAAAGGTTTTAATGGGAATTTGAATTTGATATTTAAAGGTTCCGCTGGACAA
AGCTTTGGTGCATTTATTTTAAAAGGAATGAATATATCTTTAATAGGAGAAGCTAATGAT
TATGTAGGAAAAGGTATTAACGGTGGTTCTATTACGATTGTTCCCGAAATTATTAATGAC
ACATCTAACACGCAGGTAATACTTGGTAACACATGTCTATATGGAGCAACTGGCGGGAAA
TTATTCGCCCTTGGAATAGCAGGTGAGCGTTTTGGAGTTCGCAATAGTGGAGCTCACGCT
GTAATTGAAGGAGCGGGTGACCATTGTTGCGAATATATGACTGGAGGAGTTGTTGTTGTG
CTTGGAAAAACCGGGAGAAACATAGGAGCAGGAATGACTGGAGGCATAGCTTTTATTCTT
GACAAAAAAAATGAACTTGACTTGAGAATGAATAAAGAAATTGTTGAGACATATCATCTA
ACTTCAACTAACAAAGAACAATTCTTAAATGACTTAATTATTGAATATCATCAGAAAACC
AAAAGTCCTTTAGCGCAAAAGATTCTCTCAGACTGGTGTTCGTGGAAAAATTTATTTAAG
GTTGTAGTTCCTCCAAGCGAAAAGAATAAATTAGGT
>AG-402-O21
TACTGCGATAGCACCAATCCAGATGCATTTTCTGGGGAAAAAGATTCTTGTGGTGTTGGC
TTTATAGCGAGCGTTGAAGGCAACCGAAATCATTGGGTCTTGTCTCAGGCATTAAGAGGT
CTCAGTTGCATGGAGCACAGGGGCGGATGCGGCGGAGATGGTGACTCAGGTGATGGTGCT
GGGATTTTATGTGAAATTCCATGGTCATATTTAAGGCAAGTTTGGGACACGGCTAAAATA
GGTATGATTTTCATGCCTAAAGACTCCAAGAATAAAGCAATAGCGAAGGAGATATGTGAG
CAGGAAGCTGAGCTGTTAGGGATAACCTCCAAAGGGTGGAGAGATGTTCCTGTTCAGGAA
GAAGTTTTAGGCAAACTTGCAAGGGAAAATGAACCTTTTATTACACAATGGCTAGTTGAT
GATAAAGAAATCAATCTTGAGGCTTTACTTTTCAGATTGAGGCAAAAGATTTCTAATCGA
GCAAATATAGAATTAAAGGAGTTAGGTCTCTATATTTGCTCTTTAAGTAGCAAAACTATT
GTTTATAAAGGAATGGTTAGATCTAAAATATTAGCTCCTTTTTATAGTGATTTACAGGAC
GATAGATTTGAAGTTTCATATGCGGTTTACCATAGAAGATTCAGTACAAATACATTACCT
AAATGGCCTTTAGCTCAACCAATGAGACTTTTAGGTCATAATGGAGAAATAAATACATTA
CTCGGAAATATAAATTGGGCTAAAGCAACAGAAACAGATATAAGTTCAGTTTGGAAAGAA
AATGCAAAAGATCTAAAACCTATAGTCAATAATTTATATAGTGATTCAGCAAATCTTGAT
TTAAATCTTGAACTATTAGTTCGAAGCGGAAGACCAATAACTGATAGTCTATTAACACTT
ATTCCCGAAGCTTTTAGAGACCAACCAGAATTAATAAATAAACCTGAAATAACTGCTTTT
TACGAATATGCTGCAGGAACCCAAGAGCCTTGGGATGGTCCAGCTTTAATAGTCTTTACT
GACGGAAAAAACATAGGCGCAACTCTTGATAGAAATGGTTTAAGACCAGCTCGCTATTGC
ATCACTAAAAATGGATATGTTGTTATGGGATCTGAAACAGGTGTTGTTGAATTAGAAGAA
GATGTAATACAAGAGAAAGGTCGCTTAGGTCCCGGACAAATGCTTGCGGTAGATTTAGAA
AGCAAGCGAATTTTACGTAATTGGGATGTTAAAGAAGAGTCAGCAAATAGATACCCATAC
TTAGATTGGTTAAAAGCAAATCGCATAAACCTTAATAACCAAAGTTGGGAAACAAATAAT
AAATTTGATAAGCAAAAATTGCTTCAGCAACAAATTGCATTTGGCTTTAGTGCAGAAGAT
TTTGATTACATAATTAATAGCATGGCAGCAAATGCAAAAGAACCAACTTATTGCATGGGA
GACGATATACCACTAGCAATACTTTCTAATAAATCTCATATTCTTTACGACTATTTCAAA
CAGAGATTTGCACAAGTTACAAATCCACCAATTGATCCTCTTAGAGAAAAGCTAGTCACT
AGCTTAGAGATGAATCTTGGGGTTAGAAAAGCACCCTTAAGCCCTAAAGAGTCTGCAAGA
CTTATTCATATCAAATCACCAATACTTAATGAAAAAGAATTGATTTCAATAACGAAATCA
GAACTTTCATGCAAGCAGATATCAACTTTAATTCCTATTAATGATGATAAAATAAACCTC
GAAAAAGGTCTCAAAAATCTATGCCAAGAAGCAGAAGATACTGTAATTAATGGTGGAGAA
ATACTAATCCTTTCTGATAGAGATATTAATCAAGAGAACTCCTATATTCCACCTCTTCTC
GCTGTTGGTGCTGTTCATCATCACTTACTTAGGAAAGGGATAAGACTAAAAACCTCTATA
ATTATAGATACTGCTCAATGCTGGAGTACTCATCACATTGCCTGTCTGATTGGATTTGGA
GCAAGTGCAATTTGTCCTTGGTTGACATGGGAAACTACTCGCCATTGGTGGCAATTACCT
AAAACTCAAAAACTTATTTTAGATGGGAAGTTGTCTAATTTATCTATAGAGATTGCTCAA
GATAATGTTAAAAGAGCAATGGAAGATGGATTAAGAAAAATACTTTCGAAGATAGGAATC
TCAGTATTAGCAAGTTATCACGGAGCACAAATCTTTGAGGCTATAGGTATAGGTGCAGAT
TTAATTGATTTAGCTTTCAAGGGAACAACAAGTCGTATAGCAGGACTAACTTTGAGCGAA
TTATCACTCGAGACAGTTTCATTTCATAAAAAAGCTTTCCCAGAACTAGAGCAAAAAAAA
CTTGATTTTAATGGATTTGTTCAATATCGAAATAGTGGAGAATTTCATTTAAATAATCCA
GAAATGTCAAAAATTCTTCATGCTGCTGTGAAAGCTGGGCCTGGGTATGACCACTTCAAA
ACTTATCAAAAACTTCTAGAAAGTCGTCCCGCTACTACCCTCAGAGATCTTCTTACATTC
AAAACAGCCACCCGGCCTTTACCCCTTGATCAAATAGAAAGTGTTGAGAGTATTTGTCAA
AGATTTTGCACTGGCGGAATGAGTCTAGGTGCCCTATCTAGGGAAGCGCATGAAGTTCTT
GCAATAGCAATGAATAGGATTGGAGGCAAAAGTAATAGTGGTGAAGGAGGAGAGGATCCC
GCGAGATTCAATGTTATCGAGGATGTTGACGAAAATAATCAATCAAAGACATTACCTAAT
CTCAAAGGACTTCTAAATGGAGATACAGCATGTTCTGCAATTAAACAAATTGCGTCTGGC
CGATTTGGTGTAACTCCTGAATATTTAACTAGCGGCAAGCAATTAGAAATCAAAGTAGCT
CAAGGTGCAAAGCCTGGAGAAGGAGGACAATTGCCTGGGCCAAAGGTTGATGAATACATA
GCAAAGCTTCGTAATAGCAAGCCAGGAGTAGCTCTTATTTCTCCTCCTCCTCATCATGAT
ATTTACTCAATAGAAGACCTTGCACAACTTATTCATGACCTACATCAAATAAATCCAACT
GCAAAAGTCAGTGTGAAATTAGTTGCTGAGATAGGGATTGGCACAATTGCAGGGGGAGTA
GCCAAAGCCAATGCTGATGTCATCCAAATTTCAGGACATGATGGAGGAACCGGTGCATCG
CCACTTAGTTCAATTAAACATGCTGGTTTACCATGGGAACTTGGATTAACGGAAGTTCAT
CGCTCTTTATTAGAAAATGGTCTTCGCAAACGGGTTTTATTAAGAGCAGATGGAGGTTTA
AAGACAGGTTGGGATGTCCTAATTGCGGCTTTACTTGGAGCAGAAGAATATGGTTTTGGA
ACAATCGCAATGATTGCCGAAGGTTGCATCATGGCAAGGATTTGCCATACAAATAAATGT
CCAGTAGGTATAGCAACTCAACAAGAAGGCTTAAGAAAAAGATTCCCAGGGTTACCAGAA
CATGTAGTTAACTTCTTTATCTTCGTAGCTGAGGAAGTCAGACAATTGATGAGTCAAGTT
GGTGTAGCAAAAGTCGAGGATCTTATTGGAAGAACAGATCTATTAATCCAACGAAATCTA
TACTTAACAAAAACAAAAGAACTTGACCTATCTAGCCTTCTCGATAACTCAAAAGATCGT
TCATGGTTAAGACACGAAATTAAAGCTCATACCAATGGAGAAGTTATTGAAAATGCCATA
CTGAAAGATGAAGAAGTTTCTCATGCAATTAGAACTCAAGGAAGCATCTCTAAAGAAATT
CCGATTGTTAATACAGATAGAAGTGTTTGTGCACGAATCTCTGGAGAAATAGCTAAAAAA
TATGGAAATAAAGGTTTTAACGGGAATTTGAATTTGTTATTTAAAGGTTCCGCTGGACAA
AGCTTTGGTGCATTTATTTTAAAAGGAATGAATATATCTTTGATAGGAGAAGCTAATGAT
TATGTAGGAAAAGGTATTAACGGAGGTTCTATTACGATTGTTCCCAAAATTATTAATGAG
ATATCTAACACTCAGGTAATACTTGGTAACACATGTCTATATGGAGCAACTGGCGGGAAA
TTATTCGCGCTTGGAATAGCAGGTGAGCGTTTTGGAGTTCGCAATAGTGGAGCTCATGCT
GTAATTGAAGGAGCGGGTGACCATTGTTGCGAATATATGACTGGAGGAGTTGTTGTTGTG
CTTGGAAAAACCGGAAGAAACATAGGAGCAGGAATGACTGGAGGCATAGCTTTTATTCTT
GACAAAAAAAATGAACTTGACTTGAGAATGAATAAAGAAATTGTTGAGACATATCATCTA
ACTGCAACTAACCAAGAACAATTCTTAAATGACTTAATTATTGAATATCATCAGAAAACC
AAAAGTCCTTTAGCGCAAAAGATTCTCTCAGACTGGTCTTCGTGGAAAAATTTATTTAAG
GTTGTAGTTCCTCCAAGCGAAATGAATAAATTAGGC
>AG-402-P16
TACTGTGACAGCACTTATCCAGATGCCTTTTCCGGGGAAAGAGATTCTTGTGGAGTTGGC
TTCATAGCGCATGTACAAGGAGAACAAAATAATTGGGTCCTATCTCAAGCGTTGAGAGGC
CTGAGCTGCATGGAGCATAGAGGAGGCTGCGGAGGAGATAGTGACTCAGGGGATGGTGCT
GGCATTTTATGCGAAATTCCATGGTCATACTTAAAGAAAGTTTGGAATACAGCTGAAATC
GGTATGATTTTCATGCCACAAAATGTAAAAAATAGAGCAATAGCAAAAAAAATATGTGAG
GAAGAAGCCGAATTTTTGGGATTTAGCTCTAAAGGATGGAGAGATGTTCCTGTTAATGAA
GACGTCTTAGGGAAACTTGCAAGAGAAAATGAACCCTTTATTACACAATGGCTTGTTAGT
AATAAAGAATTGGATCTTGAGGCTTTACTTTTCAGATTAAAGCAAAGAATTTCAAATCGA
TCGAATATAGAATTAAAGGAATTAGGCCTTTATATATGCTCTTTAAGTAGCAAAACTATA
GTTTATAAAGGGATGGTTAGATCTGAAATACTGGCTCCTTTTTATAGCGATCTTCAAGAC
GATAGATTCAAAGTTTCTTATGCGGTTTATCATAGAAGATTTAGTACAAATACTTTACCA
AAATGGCCATTGGCTCAACCGATGAGACTTTTAGGTCATAATGGAGAAATTAATACTTTA
CTTGGAAATATAAATTGGGCCAAAGCAACAGAAACAGATATAAGTTCAATATGGAAAGAT
AACGCAAATGATCTAAAACCTATAGTCAATAATTTTTATAGTGATTCAGCAAATCTTGAT
TTAAATCTTGAACTATTAGTACGAAGTGGGCGGCCAATAACTGATAGTTTATTAACACTT
ATACCCGAAGCTTTTAGAGACCAACCAGAATTAATAAATAAACCTGAAATAACTGCTTTT
TATGAATATGCTGCAGGAACCCAAGAGCCATGGGATGGCCCAGCTTTAATAGTCTTTACT
GATGGAAGAAACATAGGTGCAACTCTTGATAGAAATGGTTTAAGACCTGCTCGCTATTGC
ATCACTAAAAATGGATATGTTGTTATGGGATCTGAAACTGGAGTTGTTGAATTAGAAGAA
GATCAAATCCAAGAAAAAGGTCGCCTAGGTCCTGGTCAAATGCTTGCGGTAGATTTAGAA
AGCAAGAGAATTTTACGAAACTGGGATGTTAAAGAAGAGTCAGCAAATAGATACCCATAC
TTAGATTGGTTAAAAGCAAATCGTATAAACCTTAACAACCAAAGTTGGGAAATAAATAAT
AAATTTGATAAGCAAGAATTGCTTCAGCAACAAATTGCATTTGGCTTTAGTGCAGAAGAT
TTTGATTACATAATTAATAGCATGGCAGCAAATGCAAAAGAACCAACTTATTGCATGGGA
GATGATATCCCACTGGCAATACTTTCTAATAAATCTCATATTCTTTACGACTATTTCAAA
CAAAGATTTGCACAAGTTACCAATCCACCAATTGATCCTCTTAGAGAAAAGCTTGTAACT
AGCTTAGAGATGCATCTTGGGACTAGAAAAGCACCCTTAAGTCCTAAAGAGTCTGCAAGA
CTAATTCATATTAAATCACCAATACTTAATGAAAAAGAATTAACTTCAATAACAAAATCA
GAACTTTCATGCAAGCAAATTTCAACTTTAATTCCTATTAATGATGCTAAATTCGACCTC
GAAAAAGGTTTAAAAAATCTATGCCAAGAAGCTGAAAAAAGTGTAATTAATGGTGGAGAA
ATACTTATACTCTCAGATAGAAATATTAATCGAGAAAATTCCTACATTCCTCCTCTTCTT
GCAATTGGTGCAGTTCATCATCATCTACTCAGAAAGGGGCTAAGGCTAAAAACCTCCATA
ATCATAGAAACAGCTCAATGCTGGAGTACGCATCATATAGCCTGTCTGATTGGATTCGGA
GCAAGTGCAATTTGTCCTTGGCTGGCATGGGAAACTACTCGCCATTGGTGGCAACTACCT
AAAACTCAAAAACTTATTTCCGATGGGAAGTTGTCTAATTTATCCATAGAAATTGCTCAA
GAAAATGTTAAGAAAGCAATGGAAGATGGATTAAGAAAAATACTTTCAAAAATAGGAATA
TCAGTTCTAGCAAGTTATCACGGAGCACAAATTTTTGAGGCTATTGGTATTGGTGCAGAT
TTAATTGATTTAGCTTTCAAGGGAACGACAAGTCGTATAGCGGGACTAACTTTAAAAGAA
TTATCACTCGAGACAATTTCATTTCATAAAAAAGCTTTCCCAGAACTAGAGCAAAAAAAA
CTTGATTTCAATGGATTTGTTCAATATCGAAATAATGGGGAATTTCATTTAAACAATCCA
GAAATGTCAAAAATTCTTCATGCTGCAGTTAAAGCTGGGCCTGGATATGACCACTTCAAA
ACCTATCAACAACTTCTAGAAAGTCGACCTACTACTACCCTCAGAGATCTCCTTACATTT
AAAACAGCTACTCAGCCTTTGCCTCTTGATCAAATAGAGAGTGTTGAGAGTATTTGTCAA
AGATTTTGCACCGGTGGAATGAGTCTAGGTGCCCTATCAAGGGAAGCGCATGAAGTTCTT
GCAATAGCAATGAATAGAATTGGAGGCAAAAGTAATAGTGGTGAAGGAGGCGAAGATCCA
GCGAGATTCAATATTCTCGAAGATGTCGATGAAAATAATCAATCAAAAACGTTACCCAAT
CTAAAAGGACTTTTAAATGGAGATACCGCTTGTTCCGCAATAAAACAAATTGCCTCTGGC
CGATTTGGTGTAACCCCCGAATATCTAACTAGCGGCAAGCAATTAGAAATCAAAGTAGCT
CAAGGTGCAAAGCCTGGCGAAGGCGGCCAATTACCGGGACCAAAGGTTGATGAATATATA
GCCAAGCTTCGTAATAGCAAACCGGGTGTAGCTCTTATTTCTCCCCCTCCTCATCATGAT
ATCTACTCCATAGAAGATCTTGCTCAACTTATTCACGACCTTCATCAAATAAATCCAACT
GCAAAAGTCAGCGTGAAATTAGTTGCTGAAATAGGCATTGGCACAATTGCAGGGGGAGTG
GCAAAAGCTAATGCTGATGTCATCCAAATTTCAGGACATGATGGAGGAACGGGAGCATCG
CCACTTAGTTCAATTAAACATGCTGGTTTGCCATGGGAACTCGGATTAACTGAAGTTCAT
CGCTCTTTATTAGAAAATGGTCTTCGCAAAAGGGTTTTATTAAGAGCAGATGGAGGTTTA
AAGACAGGGTGGGATGTAATTATTGCAGCTTTACTTGGAGCAGAAGAATATGGTTTCGGA
ACAATCGCAATGATTGCCGAAGGTTGCATCATGGCGAGGATTTGCCATACAAATAAGTGT
CCAGTCGGTGTGGCAACTCAACAAGAAGGCTTAAGAAAAAGATTCCCAGGTCTGCCTGAG
CATGTGGTTAACTTTTTTATCTTCGTAGCAGAGGAAGTCAGACAATTGATGAGTCAAGTT
GGAGTAGCAAAAGTCGAAGATCTTATTGGAAGAACAGATCTATTAATTCCAAGGAATCTA
AACTTAAGCAAAACAAAAGAAGTTGACCTATCTAGCCTGCTCGAAAGCTCAACAGATCGT
TCATGGTTGAACCACGAAATACAAGCTCATACAAATGGAGAAGTCCTTGAGAATTCTCTA
CTCAAAGATGAAGAAATTTCCAATGCAATTAAGAATCAGGGAAGCATCACTAAAGAAATT
TCAATTGTTAATACAGATAGAAGTGTTTGTGCACGAATCTCTGGAGTAATAGCAAAAAAA
TATGGAAATAAAGGTTTTAGTGGAAATTTAAATTTGATATTTAAAGGTCCAGCCGGGCAA
AGTTTTGGTGCATTTATTTTAAGAGGAATGAATATTTCTTTGATAGGAGAAGCTAATGAC
TATGTAGGAAAAGGCATTAACGGAGGTTCCATTACGATTGTCCCCGAAATTATTAATGAC
ACATCTAATACCCAGGTAATACTTGGCAATACATGTCTATATGGAGCAACTGGTGGAAAA
TTATTCGCCCTTGGAATAGCAGGAGAACGTTTTGGTGTTCGCAATAGCGGAGCTCATGCT
GTTATTGAAGGAGCAGGAGACCATTGCTGCGAATATATGACTGGAGGAGTGGTTGTTGTG
CTCGGAAAAACTGGAAGAAATATTGGAGCAGGAATGACTGGGGGAATAGCATTTATTCTT
GATCAAAAAAATGAACTTAACTTAAGAATGAATCAAGAAATTGTTGAGGTACATGATCTG
ACCGCAACAAACCAAGAACAATTCTTAAAGGAGCTAATAATTGAATATCATCAGAAAACC
AAAAGTCCTAAAGCAAACAAGATTCTCTCGGATTGGTCTTCATGGAAAAATTTATTTAAA
ATAGTAGTTCCCCCAAGCGAAAAAAATAAATTAGAC
>AG-402-P18
TATTGCGATAGCACCTATCCTGATGCCTTTTCTGGGGAAAAAGATTCTTGTGGAGTTGGC
TTTATAGCAAATGTTGAAGGGAAACAAAATAATTGGGTCTTATCTCAAGCATTACGCGGA
CTCAGCTGTATGGAGCACAGGGGCGGATGCGGCGGAGATGGTGACTCAGGTGATGGTGCT
GGGATTTTGTGTGAAATTCCATGGTCATTTTTAAGGCAAGTTTGGGGCACGGCTAAAATA
GGTATGATTTTCATGCCTAAAGACTCTAAAAATAGAGAAATAGCGAAGAAGATATGTGAG
CAAGAAGCTGAGTTGTTAGGGATAACCTCCAAAGGGTGGAGAGATGTTCCTGTGCATGAA
GAAGTTTTAGGCAAACTTGCAAGGGAAAATGAACCCTTTATTACACAATGGCTAGTTGAT
GATAAAGAAATCAATCTTGAGGCTTTACTTTTCAGATTGAGGCAAAAGATTTCTAATCGA
GCAAATATAGAATTAAAGGAGTTAGGTCTCTATATTTGCTCTTTAAGTAGCAAAACTATT
GTTTATAAAGGAATGGTTAGATCTGAAATATTAGCTCCTTTTTATAATGATTTAAAGGAC
GATAGATTTGAAGTTTCATATGCGGTTTACCATAGAAGATTTAGTACAAATACATTACCT
AAATGGCCTTTAGCTCAACCAATGAGACTTTTAGGTCATAATGGAGAAATAAATACATTA
CTCGGCAATATAAATTGGGCTAAAGCAACAGAAACAGATATAAGTTCAGTTTGGAAAGAA
AATGCTAATGATCTAAAACCTATAGTCAATAATTTATATAGTGATTCAGCAAATCTTGAT
TTAAATCTAGAACTATTAGTTCGAAGTGGAAGACCAATAACTGATAGTTTATTAACACTT
ATCCCCGAAGCTTTTAGAGACCAACCAGAATTAATAAACAAACCTGAAATAACTGCTTTT
TATGAATATGCTGCAGGGACCCAAGAACCTTGGGATGGACCAGCTTTAATAGTCTTTACT
GATGGAAGAAACATAGGCGCAACTCTTGATAGAAATGGTTTAAGACCAGCTCGCTATTGC
ATCACTAAAAATGGATATGTTGTTATGGGATCTGAAACAGGTGTTGTTGAATTAGAAGAA
AATCTAATACAAGAGAAAGGTCGCTTAGGTCCTGGCCAAATGCTTGCGGTAGATTTAGAA
AGCAAGAGAATTTTACGTAATTGGGATGTTAAAGAAGAGTCAGCGAATAGATACCCATAC
TTAGATTGGTTAAAAGCAAATCGCATAAACCTTAATAACCAAAGTTGGGAAACAAATAAT
AAATTTGATAAGCAAAAATTGCTTCAGCAACAAATTGCATTTGGCTTTACTGCAGAAGAT
TTTGATTACATAATTAATAGCATGGCAGCAAATGCAAAAGAACCAACTTATTGCATGGGA
GACGATATACCACTAGCAATACTTTCTAATAAGTCACATATTCTTTATAACTATTTCAAA
CAGAGATTTGCACAAGTTACTAATCCACCTATTGATCCTCTTAGAGAAAAGCTAGTCACT
AGCTTAGAGATGAATCTTGGGATTAGAAAAGCACCCTTAAGGCCTAAAGAGTCTGCAAGA
CTAATTCATATTAAATCACCAATACTTAATGAAAAAGAATTAATTTCAATAACTAAATCA
GAACTTTCATGCAAGCTGATATCGACTTTAATTCCTATTAATGATGATAAAATAAACCTC
GAAAAAGGTCTCAAAAATCTATGTCAAGAAGCTGAAGATACTGTAATTAATGGTGGAGAA
ATATTAATCCTTTCTGATAGAGATATTAATCAAGACAACTCCTACATTCCACCTCTTCTC
GCTGTTGGTGCTGTTCATCATCACTTACTTAGAAAAGGACTCAGACTAAAAACCTCGATA
ATTATAGATACAGCTCAATGCTGGAGTACGCATCACATAGCCTGTCTGATTGGATTTGGA
GCAAGTGCAATTTGTCCTTGGTTGACATGGGAAACTACTCGCCATTGGTGGCAATTACCT
AAAACTCAAAAACTTATTTCAGATGGGAAGTTATCTAATTTATCGATAGAGATTGCTCAA
GATAATGTTAAAAAAGCAATGGAAGATGGATTAAGAAAAATACTCTCAAAAATAGGAATC
TCGGTTCTAGCAAGTTACCACGGAGCACAAATCTTTGAGGCTATAGGTATCGGTGCAGAT
TTAATTGATTTAGCTTTCAAGGGAACAACAAGTCGTATAGCAGGACTAACTTTGAGCGAA
TTATCACTCGAGACATTTTCATTTCATAAAAAAGCTTTCCCAGAACTAGAGCAAAAAAAA
CTTGATTTTAATGGATTTGTTCAATATCGAAATAGTGGAGAATTTCATTTAAATAATCCA
GAAATGTCAAAAATTCTTCATGCTGCAGTGAAAGCTGGGCCTGGATATGACCACTTCAAA
ACTTATCAAAAACTTCTAGAAAGTCGTCCCGCCACTACCCTCAGAGATCTTCTTACATTT
AAAACAGCCACCCAGCCTTTACCCCTTGATCAAATAGAAAGTGTTGAGAGTATTTGTCAA
AGATTTTGCACTGGCGGGATGAGTCTGGGTGCCCTATCTAGGGAAGCGCATGAAGTTCTT
GCAATAGCAATGAATAGGATTGGAGGCAAAAGTAATAGTGGTGAAGGAGGAGAGGATCCC
GCGAGATTCAATGTTCTCAAGGATGTTGACGAAAATAATCAATCAAAGACATTACCTAAT
CTCAAAGGACTTTTAAATGGAGATACAGCATGTTCTGCAATTAAACAAATTGCTTCTGGC
CGATTTGGTGTAACCCCTGAATATTTAACTAGCGGCAAGCAATTAGAAATCAAAGTAGCT
CAAGGTGCAAAGCCTGGAGAAGGAGGACAATTGCCTGGGCCAAAGGTTGATGAATACATA
GCAAAGCTTCGTAATAGCAAGCCAGGAGTAGCTCTTATTTCTCCTCCTCCTCATCATGAC
ATCTATTCCATAGAGGATCTTGCCCAACTTATTCATGACCTACATCAAATAAATCCAACA
GCAAAAGTCAGTGTGAAATTAGTTGCTGAGATAGGGATTGGCACAATTGCAGGGGGAGTA
GCCAAAGCCAATGCTGATGTCATCCAAATTTCAGGACATGATGGAGGGACGGGTGCATCG
CCACTTAGTTCAATTAAACATGCTGGATTGCCATGGGAACTTGGATTAACGGAAGTTCAT
CGCTCTTTATTAGAGAATGGTCTTCGCAAAAGGGTTTTATTAAGAGCAGATGGAGGTTTA
AAGACAGGATGGGATGTCCTAATTGCGGCTTTACTTGGAGCAGAAGAATATGGTTTTGGA
ACAATCGCAATGATTGCCGAAGGTTGCATAATGGCGAGGATTTGCCATACAAACAAATGT
CCAGTAGGCATAGCAACTCAACAAGAAGGTTTAAGAAAAAGATTCCCTGGATTACCAGAA
CATGTCGTTAACTTTTTCATCTTCGTAGCTGAGGAAGTCAGACAATTAATGAGTCAAGTT
GGAGTGGCAAAATTCGAGGATCTTATTGGCAGAACAGATCTATTAATTCCAAGAAATATA
GACTTAACTAAAACAAAAGAAGTTGACCTATCTAGCCTGCTCGATAATTCAACTGATCGT
TCATGGTTAAGCCACGAAATCGAAGCTCATAGCAATGGAGAGGTTCTTGAAAATTCACTC
CTCAAAGATGAAGAAGTTTCTAATGCAATTCAAACTCAGGGAAGCATTATTAAAGAAATT
CCAATTGTTAATACAGACAGAAGTGTTTGTGCACGAATATCTGGAGAAATAGCTAAAAAG
TATGGAAATAAAGGTTTTCATGGGAATTTAAATTTGATATTTAAAGGTTCAGCGGGGCAA
AGCTTTGGTGCATTTATTTTAAAAGGAATGAATATTTCTTTGATAGGAGAAGCTAATGAT
TATGTAGGGAAAGGCATTAACGGAGGTTCCATTACGATTGTTCCCGAAATTATTAATGAC
ACATCTAACACTCAGGTAATACTTGGCAACACATGTCTATATGGAGCAACTGGTGGGAAA
TTATTCGCCCTTGGAATAGCTGGAGAACGTTTTGGTGTTCGCAATAGTGGAGCTCATGCT
GTTATTGAGGGCGCTGGAGACCATTGTTGCGAATATATGACTGGAGGAGTAGTTGTTGTG
CTTGGAAAAACTGGAAGAAATATAGGAGCAGGAATGACTGGAGGCATAGCTTTTATTCTT
GATAAAAAAAATGAACTTGACTTAAGAATGAATAAAGAAATTGTTGAGGTCCATCATCTA
ACTGCAACTAACCAAGAACAATTCTTAAATGACCTAATTATTGAATATCATCAGAAAACC
AAAAGTCCTTTAGCAAAAAAAATCCTCTCAGACTGGTCTTCGTGGAAAAATTTATTTAAG
ATTGTAGTTCCTCCAAGCGAAAAGAATAAATTAGGT
>AG-409-A10
TACTGCGATAGCACCTATCCAGATGCCTTTTCGGGAGAAAAAGATTCTTGCGGAGTTGGC
TTCATAGCTAGCGTCGAAGGGAAACAAAACCATTGGGTCTTGTCTCAGGCATTACGTGGT
CTGAGCTGTATGGAGCACAGAGGAGGATGCGGAGGAGATAGCGATTCAGGTGATGGTGCA
GGGATTTTATGTGAAATTCCATGGTCATATCTAAAGCAAGTTTGGGAAACCGCTAAAATA
GGTATGATATTCATGCCTAAAGACTTAAAGAAAAGAGAAATAGCGAAGAAGATATGTGAG
CAGGAAGCTGAGTTGTTAGGGTTAACCTCCAAAGGGTGGAGAGATGTTCCTGTTAATGAT
GAAGTTTTAGGAAAACTTGCAAAAGAAAATGAACCCTTTATTACACAATGGATAGTTAAT
GATAAAAAAATTAATCTTGAGGCTTTACTTTTTAGATTAAGGCAAAGGATTTCAAATCGA
GCATATATAGAATTAAAGGAATTAGGGCTCTATATCTGCTCATTAAGTAACAAAACTATT
GTTTATAAAGGAATGGTTAGATCTGAAATATTGGCTCCTTTTTATAATGATTTAAAGGAC
GATAGATTTGAAGTTTCATATGCAGTTTACCATAGAAGATTTAGTACAAATACATTGCCT
AAATGGCCTTTAGCTCAACCAATGAGACTTTTAGGGCATAATGGAGAAATAAATACATTA
CTCGGAAATATAAATTGGGCGAAAGCAACAGAAACAGATATAAGTTCAGTTTGGAAAGAG
AATTCAAATGATCTAAAACCTATAGTTAATAATTTATATAGTGATTCAGCAAATCTAGAT
TTAAACCTTGAACTATTAGTTCGAAGTGGAAGGCCAATCACTGATAGTTTATTAACACTT
ATTCCTGAAGCTTTTAGAGACCAACCAGAATTAATAAACAAGCCTGAAATAACTGCTTTT
TATGAATATACTGCAGGAACGCAAGAGCCATGGGATGGTCCAGCTTTAATAGTCTTTACT
GACGGAAGAAATATAGGCGCAACTCTTGATAGAAATGGTTTAAGACCAGCTCGCTATTGC
ATCACTAGAAATGGATATGTTGTTATGGGCTCTGAAACAGGTGTTGTTGAATTAGAAGAA
GATCTAATTCAAGAAAAAGGTCGCCTAGGTCCTGGTCAAATGCTTGCAGTAGATTTAGAG
AATAAGAGGATTTTACGAAACTGGGAAGTTAAAGAAGAGTCAGCAAATAGATACCCATAC
TTAGATTGGTTAAAAGCAAATCGTATAAACCTTAATAACCAAAGTTGGGAAATAAATAAT
AAATTTGATAAGCAAAAATTGCTTCAGCAACAAATTGCATTTGGCTTTAGCGCAGAAGAT
TTTGATTACATAATTAATAGCATGGCAGCAAGTGCAAAAGAACCAACTTATTGCATGGGA
GATGATATACCACTAGCAATCCTTTCTAATAAATCACATATTCTTTACGACTATTTCAAA
CAGAGATTTGCACAAGTTACCAATCCGCCAATTGATCCTCTCAGAGAAAAGCTAGTAACT
AGCTTAGAAATGAATCTTGGGGTTAGGCAAGCACCTTTAAGGCCTAAAGATTCTGCAAGA
CTAATTCATATTAAATCACCAATACTTAATGAAAAAGAATTAACTTCAATCATAAATTCA
GAGCTTTCATGCAAGCAGATATCGACTTTAATTTCTATTAATGATGATAAAATTAATCTC
GAAAAAGGTCTCAAAAATCTATGTCAAGAAGCAGAAGATAGTGTAATTAATGGTAAAGAG
ATATTAATCCTCTCGGATAGAGATATTAATCGAGAGAACTCCTATATTCCCCCTCTTCTT
GCTGTTGGTGCAGTTCATCATCACTTACTTAGAAAAGGACTAAGACTAAAAACCTCAATA
ATTATAGATACAGCTCAATGCTGGAGTACTCATCATATAGCCTGTCTGATCGGATTTGGA
GCAAGTGCAATTTGTCCTTGGTTGACATGGGAAACTACTCGTCATTGGTGGCAATCACCT
AAAACTCAAAAACTTATTACCGATGGAAAGTTATCCAATTTATCGATAGAGATTGCTCAA
GAAAATGTTAAAAAAGCAATGGAAGATGGCTTAAGAAAAATACTTTCGAAGATAGGAATC
TCAGTATTAGCAAGTTATCATGGAGCACAAATTTTTGAAGCCATAGGTATTGGTGCAGAT
CTAATTGATTTAGCTTTCAAGGGAACGACGAGTCGTATAGCTGGACTAACTCTTAGCGAA
TTATCAATCGAGACAATTTCATTTCATAAAAAAGCATTTCCAGAGCTTGAGCAAAAAAAA
CTTGATTTTAATGGATTTGTTCAATATCGAAATAGTGGCGAATTTCATTTAAATAATCCA
GAAATGTCAAAGATTCTTCATGCTGCAGTCAAAGCTGGGCCTGGGTATGACCATTTCAAA
ACTTATCAACAACTTCTAGAAAGTCGTCCAGCTACAACCCTCAGAGATCTACTTACGTTT
AAAAAAGCTCCACAGCCTTTACCTCTTGATCAAATAGAGAGTGTTGAGAGTATTTGTCAA
AGATTTTGTACCGGTGGAATGAGCCTCGGTGCCCTATCAAGGGAAGCGCATGAAGTTCTT
GCGATAGCAATGAATAGAATTGGAGGCAAAAGTAATAGTGGTGAAGGAGGAGAGGATCCT
GCGAGATTCAATGTCCTCGAGGATGTTGATGAAAATAATCAATCAAAAACATTGCCTAAT
CTCAAAGGACTTTTAAATGGAGATACAGCATGTTCTGCAATTAAACAAATAGCATCTGGC
CGATTTGGTGTAACCCCTGAATATTTAACTAGCGGCAAGCAATTAGAAATCAAAGTAGCT
CAAGGTGCAAAACCTGGAGAAGGAGGACAATTGCCTGGGCCAAAGGTTGATGAATATATA
GCAAAACTTCGTAATAGCAAGCCAGGAGTATCCCTTATTTCTCCTCCTCCTCATCATGAT
ATCTATTCCATAGAGGATCTTGCCCAACTTATTCATGACCTACATCAAATCAATCCAACA
GCAAAAGTCAGTGTGAAATTAGTTGCTGAGATAGGAATTGGCACAATTGCAGGAGGAGTA
GCAAAAGCCAATGCTGATGTCATCCAAATTTCCGGGCATGATGGTGGGACGGGTGCATCT
CCACTTAGTTCAATTAAACATGCTGGTTTGCCATGGGAACTTGGATTAACGGAAGTTCAT
CGCTCTTTATTAGAAAATGGTCTTCGCAAAAGGGTTTTATTAAGAGCAGATGGAGGCCTA
AAGACAGGCTGGGATGTGCTTATTGCAGCTTTACTTGGAGCAGAAGAATATGGCTTTGGA
ACAATCGCAATGATTGCCGAAGGTTGCATCATGGCGAGGATTTGCCATACAAATAAATGT
CCAGTCGGCATAGCAACTCAACAGGAAGGCTTAAGAAAAAGATTCCCTGGATTACCAGAG
CATGTGGTTAACTTTTTTATCTTCGTTGCTGAGGAAGTCAGGCAATTGATGAGTCAAATT
GGAATATCAAAAGTTGAGGATCTTATTGGAAGAACAGATCTATTAATCCCAAGAAATCTA
GACTTAACAAAAACAAAAGAAGTTGACCTATCTAGCCTGCTCGAAAACTCAACAGACCGT
TCATGGTTGAGCCACGAAATACAAGCTCATAGTAATGGAGAAGTACTTGAAAATGCCCTA
CTCAAAGATCAAGAAATTTCTAATGCAATTCAAACTCAGCGAAGCATCACTAAAGAAATT
CCAATTGTTAATACCGATAGAAGTGTTTGCGCACGAATCTCTGGACAAATAGCTAAAAAA
TATGGAAATAAAGGTTTTAATGGGAATTTAAATTTGATATTTAAAGGTTCAGCTGGACAA
AGTTTTGGTGCATTTATTTTAAAAGGAATGAATATTTCTTTGATAGGAGAGGCTAATGAT
TATGTAGGGAAAGGCATTAACGGAGGTTCTATTACAATTGTTCCCAAAATTATTAATGAC
TCATCTAACACTCAGGTAATACTTGGCAACACATGTTTATATGGAGCAACTGGTGGAAAA
TTATTCGCATTAGGCATAGCAGGGGAACGTTTTGGTGTTCGAAATAGTGGGGCTCATGCT
GTTATCGAAGGAGCAGGCGACCATTGTTGCGAATATATGACTGGAGGAGTAGTTGTTGTG
CTTGGAAAAACTGGAAGAAACATAGGAGCAGGAATGACTGGAGGCATAGCTTTTATTCTT
GATCAAAACAATGAACTTGACTTAAGAATGAATAAAGAAATTGTTGAGGTATATCAACTA
ACTGCAACTAACCAAGAAAAATTCTTAAATGACTTAATTATTGAATATCATCAGAAAACT
AACAGTCCTTTGGCACAAAAGATTCTCTCAGACTGGTCTTCGTGGAAAAAATTATTTAAA
GTAGTAGTCCCTCCAAGCGAAAAAAATAAATTAGCA
>MIT0801
TACTGCGATAGCACCTATCCAGATGCCTTTTCTGGGGAAAAAGACTCTTGTGGAGTTGGC
TTCATAGCTAGCGTTGAAGGCAAACAAAATCATTGGGTTTTAACTCAGGCATTACGTGGG
CTGAGTTGCATGGAACATAGAGGAGGATGTGGGGGAGATAGCGACTCAGGTGATGGTGCT
GGGATTTTATGTGAAATCCCATGGTCATATTTCAAGCAAGTTTGGGACAAGGCTAAGATA
GGCATGATGTTTATGCCTAAAGACTTAAAAAATAGAGAAATAGCGAAAAAAATATGTGAG
CAGGAAGCTGATTCTTTAGGATTCACCTCCAAAGGATGGAGAGATGTTCCTGTTCATGAA
GAAGTTTTAGGCAAACTTGCAAGGGAAAATGAACCTTTTATTACACAATGGATAGTTGAT
GATAAAGAAATCAATCTTGAGGCTTTACTTTTCAGATTGAGGCAAAGGATTTCTAATCGA
GCAAATATAGAATTAAAGGAATTAGGTCTCTATATTTGCTCTTTAAGTAGCAAAACTATT
GTTTATAAAGGAATGGTTAGATCTGAAATATTGGCTCCTTTCTATAATGACTTAAAAGAC
GATAGATTTGAAGTCTCATATGCTGTTTACCATAGAAGATTTAGTACAAATACATTACCT
AAATGGCCTTTAGCTCAACCTATGAGACTTTTAGGTCATAATGGAGAAATAAATACATTA
CTCGGAAATATAAATTGGGCTAAAGCAACAGAAACAGATATAAGTTCTGTTTGGAAAGAA
AATGCAAATGATCTCAAACCTATAGTCAATAATTTATATAGTGATTCAGCAAATCTTGAT
TTAAACCTTGAACTATTAGTTCGAAGTGGAAGGCCAATAACTGATAGTTTGTTAACACTT
ATTCCCGAAGCTTTTAGAGACCAGCCGGAATTAATCAATAAACCTGAAATAACTGCTTTT
TATGAATATGCTGCAGGAACCCAAGAACCTTGGGATGGTCCAGCTTTAATAGTCTTTACT
GACGGAACAAATATTGGAGCAACTCTTGATAGAAATGGTTTAAGACCAGCTCGCTATTGC
ATTACTAAAAATGGATATGTTGTTATGGGATCTGAAACAGGTGTTGTTGAATTAGAAGAA
GATGTAATCCAAGAAAAAGGTCGTCTAGGTCCTGGTCAAATGCTTGCGGTAGATTTAGAA
AGCAAGAGAATTTTACGAAACTGGGATGTTAAAGAAGAGTCAGCAAATAGATACCCATAT
TTAGATTGGTTAAAAGCAAATCGTATAAACCTTAACAACCAAAGTTGGGAAATAAATAAT
AAATTTGATAAGCAAAAATTGCTTCAATATCAAATTGCATTTGGCTTTAGTGCAGAAGAT
TTTGATTACATAATTAATAGCATGGCAGCAAATGCAAAAGAACCAACTTATTGCATGGGA
GATGATATACCACTAGCAATACTTTCTAACAAATCACATATTCTTTACGACTATTTCAAA
CAGAGATTTGCACAAGTTACCAACCCACCAATTGATCCTCTTAGAGAAAAGCTAGTCACT
AGCTTAGAGATGAATCTAGGGGTCAGGAAAGCGCCCTTAAGACCTAAAGAGTCTGCAAGG
CTAATTCATCTTAAATCTCCAATACTTAATGAAAAAGAATTAACTTCAATAACAAAATCA
GAACTTTCATGCAAGCAGATATCGATTTTAATTCCTATTAATGATGATAAAATTAATCTC
GAAGAAGGTCTCAAAAATCTATGTAAAGAAGCAGAAGATAGTGTAATTAATGGTAGAGAG
ATACTAATACTTTCGGATAGAGATATTAATCGAGAAAACTCTTACATTCCACCTCTTCTT
GCGGTTGGTGCAGTTCATCATCATTTACTTAGAAAAGGGCTAAGACTAAAAACCTCGATA
ATTATAGATACAGCTCAATGCTGGAGTACTCATCACATTGCCTGTCTGATTGGATTTGGA
GCAAGTGCAATTTGTCCTTGGCTGACATGGGAAACTACTCGCCATTGGTGGCAATTACCT
AAAACTCAAAAACTTATTTCCGATGGGAAGTTATCTAATTTATCTATAGAGATTGCTCAA
GATAATGTTAAGAAAGCAATGGAAGATGGATTAAGAAAAATACTTTCGAAGATAGGAATC
TCAGTATTAGCAAGTTATCACGGAGCACAAATCTTTGAAGCTATAGGTATCGGTGCAGAT
TTAATTGATTTAGCTTTCAAGGGAACAACAAGTCGTATAGCAGGTCTAACTCTGAGCGAA
TTATCAATCGAAACAATTTCATTTCATAAAAAAGCTTTCCCCGAACTGGAGCAAAAAAAA
CTTGATTTTAATGGATTCGTTCAATATCGAAATAGCGGAGAATTTCATTTAAATAATCCA
GAAATGTCAAAAATTCTTCATGCTGCAGTGAAAGCTGGGCCTGAATATGACCACTTCAAA
ACTTATCAACAACTTCTAGAAAATCGTCCCGCTACTACCCTCAGAGATCTCCTTACATTC
AAAACAGCTACCCAGCCTTTACCTCTTGATCAAATAGAGAGTGTTGAGAGTATTTGTCAA
AGATTTTGCACCGGTGGAATGAGCCTAGGTGCCCTATCTAGGGAAGCGCATGAAGTTCTT
GCAATAGCAATGAATAGGATTGGAGGCAAAAGTAATAGTGGTGAAGGAGGTGAGGATCCT
GCAAGATACAATATCCTCGAGGATGTTGATGAAAATAATCAATCAAAAACATTGCCTAAT
CTCAAAGGACTTTTAAATGGAGATACAGCATGTTCTGCAATTAAACAAATTGCCTCTGGC
CGATTTGGTGTAACCCCTGAATATTTAACTAGCGGCAAGCAATTAGAAATCAAAGTAGCT
CAAGGTGCAAAGCCTGGAGAAGGAGGACAATTACCTGGGCCAAAGGTTGATGAATACATA
GCAAGGCTTCGTAATAGCAAGCCAGGAGTAGCTCTTATTTCTCCTCCTCCTCATCATGAT
ATCTATTCCATAGAGGATCTTGCCCAACTTATTCATGACCTACATCAAATAAATCCAACT
GCAAAAGTTAGTGTGAAATTAGTTGCTGAGATAGGGATTGGCACAATTGCAGGAGGAGTA
GCTAAAGCCAATGCTGATGTCATCCAAATCTCAGGACATGATGGCGGTACGGGCGCATCT
CCACTTAGTTCAATCAAACATGCTGGTTTGCCATGGGAACTTGGATTAACGGAAGTTCAT
CGCTCTTTATTAGAAAATGGTCTTCGCGAAAGGGTTTTATTAAGAGCAGATGGAGGTCTA
AAGACAGGCTGGGATGTGGTCATAGCAGCTTTACTTGGAGCAGAAGAATATGGCTTTGGA
ACAGTCGCAATGATTGCAGAAGGTTGCATAATGGCGAGGATTTGCCACACAAACAAATGT
CCAGTCGGTGTAGCAACTCAGCAAGAAGGCTTAAGAAAAAGATTCCCTGGATTACCAGAA
CATGTCGTTAACTTTTTCATCTTCGTAGCTGAGGAAGTCAGACAATTGATGAGTCAAGTT
GGAGTAGCAAAAGTCGAGGATCTAATTGGAAGAACAGATCTATTAATTCCACGGAATATA
GACTTAACAAAAACAAAAGAAGTTGACCTATCTAGCCTTCTCGATAACCCAGCAGATCGT
TCATGGTTAAGCCACGAAATTAGAGCTCATAGCAATGGAGAAGTTCTTGAAAATGCCTTA
CTGAAAGTTGAAGAAATTTCTAATGCAATTCAAACTCAGGGAAGTATCACTAAAGAAATT
CCTATTGTTAATACAGATAGAAGTGTTTGTGCACGAATCTCTGGAGAGATAGCTAAAAAA
TATGGAAATAAAGGTTTTAATGGGAATTTAAATTTGATATTTAAAGGTTCAGCCGGCCAA
AGTTTTGGTGCATTTATATTAAAAGGAATGAATATATCTTTAATAGGAGAAGCTAATGAT
TATGTAGGAAAAGGAATTAACGGAGGTTCCATTACGATTGTTCCCAAAATTATTAATGAC
ACATCTAACACTCAGGTAATACTTGGTAACACATGTCTATATGGAGCAACTGGTGGTAAA
TTATTTGCCCTTGGAATAGCAGGTGAGCGTTTTGGTGTTCGCAATAGTGGAGCTCATGCT
GTTATTGAAGGAGCGGGTGACCATTGTTGCGAATATATGACTGGAGGGGTAGTTGTTGTT
CTCGGAAAAACTGGAAGAAACATAGGAGCAGGAATGACAGGGGGCATAGCTTTTATTCTT
GACAAAAAAAATGAACTTGACTTAAGAATAAATAAAGAAATTGTTGAGGTCCATCCTCTA
ACTGCAACTAACCAAGAACAATTCTTAAAAGACTTAATTTTTGAATATCATCAAAAAACA
AAAAGTCCCATAGCACAAAAGATTCTCTCAGACTGGTCTTCATGGAAGGAATTATTTAAA
GCAATAGTTCCTCCAAGCGAAAAAAGTAAACTAGGT
>MIT0912
TATTGCGATAGCACCTATCCAGATGCCTTCTCTGGGGAAAAAGATTCTTGTGGAGTTGGA
TTCATAGCTAGCGTCGAAGGGAAACAAAACCATTGGGTCTTATCTCAGGCATTGCGTGGC
CTCAGCTGCATGGAGCACAGAGGTGGATGCGGAGGAGATAGCGATTCAGGTGATGGTGCT
GGGATTTTATGTGAAATTCCATGGTCATATTTAAAGCAAGTCTGGGAAACAGCTAAAATA
GGTATGATTTTCATGCCGAAAGATTCAAAGAATAGAGGTATTGCTAGAAAAATATGTGAG
CAGGAAGCAGAGTATTTAGGGTTAATCTCTCAAGGATGGAGAGATGTTCCTGTTGATGAT
GAAGTTTTAGGCAAACTTGCAAGAGAGAATGAACCTTTTATTACACAATGGTTAGTTGAA
GATAAAGAAATTAATCTTGAGGCTTTACTTTTTAGATTAAGGCAAAGAATTTCAAATCGA
GCAAATATAGAATTAAAGGAATTAGGTCTCTATATATGCTCTTTAAGTAGCAAAACAATT
GTATATAAAGGGATGGTCAGATCTGAAATATTGGCTCCTTTTTATACAGATTTAAAGGAC
GATAGATTCGAAGTTTCATACGCGGTTTACCATAGAAGGTTCAGTACAAATACTTTACCA
AAATGGCCACTAGCTCAACCCATGCGACTCTTAGGACATAACGGAGAAATAAATACATTA
CTAGGAAATATAAATTGGGCAAAAGCAACTGAAACAGATATAAGTTCAGTATGGGAAAAC
AAAGCAAATGATCTAAAACCGATTGTTAATAATTTATTTAGTGATTCAGCTAATCTTGAC
CTCACTCTTGAACTATTAGTTCGAAGTGGTCGTCCTATAACTGATAGCTTATTAACACTT
ATACCAGAGGCTTTTAGAGATCAACCTGAATTAATAAATAAACCTGATATAACTGCTTTT
TATGAATATGCAGCAGGAACTCAGGAACCATGGGATGGACCTGCATTAATAGTTTTTACT
GATGGAAGAAATATAGGAGCAACATTAGACAGAAATGGACTTAGACCAGCTCGTTATTGC
ATCACTAAAAATGGCTATGTTGTGATGGGTTCTGAAACAGGTGTTGTTGAATTAGATGAG
AATCAAATCCAAGAAAAGGGTCGACTGGGTCCAGGACAAATGCTAGCAGTAGATTTAGAA
AAAAAGAGAATTTTACGAAACTGGGATGTCAAAGAAGAGTCAGCGAGCAGATATCCATAC
TTAGATTGGTTAAAAGCAAATCGAATCAACCTTAACAACCAAAATTGGGAAATAAATAAT
AAATTTAACAAGCAAGAGTTATTGCAGCAACAAGTCGCATTTGGATTTAGTGCAGAAGAT
TTTGATTACATAATTAATAGCATGGCAGCAAATGCAAAAGAACCAACTTATTGCATGGGA
GATGATATCCCGCTAGCCATACTTTCTAACAAGTCACATATTCTTTATGACTATTTTAAG
CAAAGATTTGCACAAGTCACTAATCCACCAATTGATCCTCTTAGAGAAAAACTTGTTACC
AGCCTAGAGATGCATCTTGGTGTTAGACAAGCACCATTATCTCCAAAAGACTCAGCAAGA
CTAATACATATTAAATCACCAATCATCAATGAAAAAGAATTAACTTCAATAAAAAAATTA
GGCCTTAATTACAAGGAAATATCCACATTAATTCCTATTACTAATGATGAATTAAACTTA
AACAAAGGTCTTAGAAATCTATGCCAAGAAGCAGAAGACAGTGTAATTAATGGTGAAGAA
ATACTAATCCTTTCAGATAGAAATATTAATCGAGAAAAATCCTACATACCTCCTCTTCTC
GCTGTTGGTGCAGTTCATCATCACTTACTTAAAAAAGGACTAAGGCTAAAAACATCGATA
ATTATAGATACAGCTCAATGCTGGAGTACTCATCACATAGCTTGTCTGATTGGATATGGA
GCAAGTGCAATTTGTCCTTGGTTGACTTGGGAAACGACTCGCCATTGGTGGCAATTACCT
AAAACACAAAAACTTTTTTCCGATGGGAAGTTATCTAATTCATCTATAGAAATTGCTCAA
TCAAATGTTAAGAAATCAATGGAAGATGGATTAAGAAAAATACTTTCAAAAATAGGAATC
TCTGTTCTAGCAAGTTATCACGGAGCACAAATCTTTGAAGCTATTGGTATCGGCGCAGAT
TTAATTGATTTAGCTTTCAAGGGAACAACAAGTCGGATAGCAGGACTAACTCTGAAAGAA
TTATCAATCGAGACAATTTCATTTCATAAAAAAGCTTTCCCAGAACTTGCACAAAAAAAA
CTTGATTTTAATGGATTTGTTCAATATCGAAATAGTGGAGAATTTCATTTAAATAATCCA
GAAATGTCAAAAATCCTGCATGCTGCAGTGAAAGCTGGTCCTGGATATGACCACTTCAAA
ACTTATCAACAACTTCTAGAAACTCGTCCCGCTACTACCCTAAGAGATCTTCTTACATTT
AAGACAACTACCCAGCCTTTACCTCTAGATCAAATAGAGAGTGTTGAGAGTATTTGTCAA
AGATTTTGCACTGGTGGAATGAGTCTAGGTGCCCTATCGAGGGAAGCGCATGAAGTTCTT
GCAATAGCAATGAATAGAATTGGAGGAAAAAGTAATAGTGGTGAAGGAGGAGAAGATCCT
GATAGATTCAAGGTCCTCGAGGATGTTGATGAAAATAATCAATCAAAAACTTTACCCAAT
CTCAAAGGACTGGTAAATGGAGATACCGCATGTTCTGCAATTAAACAAATTGCGTCTGGC
CGATTTGGGGTAACCCCTGAATATTTAACTAGCGGTAAGCAATTAGAAATTAAAGTGGCC
CAAGGTGCAAAGCCTGGAGAGGGAGGTCAATTACCTGGACCGAAGGTTGATGAATACATA
GCAAAGCTTCGTAATAGCAAGCCTGGAGTAGCTCTTATTTCTCCTCCTCCACATCATGAT
ATCTACTCCATAGAAGATCTTGCCCAACTTATTCATGACTTACATCAAATAAATCCAACC
GCAAAAGTCAGTGTGAAATTAGTTGCTGAAATAGGCATTGGCACAATCGCAGGCGGAGTA
GCAAAAGCCAATGCTGATGTCATCCAAATTTCAGGACATGATGGAGGGACAGGTGCATCT
CCTCTTAGTTCAATTAAACATGCTGGTTTGCCATGGGAACTTGGATTAACGGAAGTTCAT
CGATCTTTATTAGAAAATGGTCTTCGCGAAAGGGTTTTATTAAGAGCTGATGGAGGTCTC
AAGACAGGATGGGATGTCCTTATTGCCGCTTTACTCGGAGCGGAAGAATATGGTTTTGGA
ACAGTCGCAATGATTGCTGAAGGTTGCATAATGGCGAGGATTTGCCATACAAATAAATGT
CCAGTCGGTATTGCAACACAACAAGAAGGTCTAAGGAAAAGATTCCCTGGATTACCAGAA
CATGTAGTTAACTTTTTTATCTTCGTAGCTGAGGAAGTAAGACAATTAATGAGCCAAGTT
GGAGTAGCAAAAGTTGAGGATCTTATTGGAAGAACAGATCTATTAATCCCAAGAAAGCTA
GACTTAACAAAAACAAAAGAAGTTGACCTATCTAGCCTTCTCGATAACTCAACAGATCGT
TCATGGTTGAGACACGAAATACAAGCTCATAGCAATGGAGAAGTTATTGAAAATGCCCTA
CTCAAAGATGTAGAGATTTCTAATGCAATTCAAACGCAGGGAAGGATTACGAAAGAAATT
CCCATTATTAATACAGATAGAAGTGTTTGTGCACGAATCTCTGGAGAAATAGCTAAAAAA
TATGGAAATAAAGGTTTTAATGGGAATTTAAATTTGATATTTAAAGGTTCAGCTGGGCAA
AGTTTTGGAGCATTTATTTTAAAAGGAATGAATATTTCTTTAATAGGAGAAGCTAATGAT
TATGTTGGGAAAGGCATGAATGGAGGTTCCATTACGATTATTCCAGAAATTGTTAATGAC
ACATCTAGCACTCAGGTAATACTTGGCAATACATGTCTATATGGAGCAACTGGTGGAAAA
TTATTCGCCCTTGGAATAGCAGGAGAACGATTTGGTGTTCGAAATAGTGGAGCTCATGCT
GTTATCGAAGGAGCGGGGGACCATTGTTGCGAATATATGACTGGAGGTGTAGTTGTTGTG
CTTGGAAAAACTGGAAGAAACCTAGGAGCGGGAATGACAGGAGGCATAGCTTTTATTATT
GACAAAAAAAATCAACTTGACTTAAGAATGAATAAAGAAATTGTTGAGGTCCATGATCTA
ACTTCTACTAATCAAGAACAATTCTTAAACGACTTAATTATTGAGTATCATCAGAAAACT
AAAAGTCCTTTAGCTCAAAAGATTCTCTCAGACTGGTCTTCATGGAAAAAGTTATTTAAG
ATAATTGTTCCTCCAAGCGAAAAAAATAAATTAGGT
>MIT0913
TATTGCGATAGCACCTATCCAGATGCCTTCTCTGGGGAAAAAGATTCTTGTGGAGTTGGA
TTCATAGCTAGCGTCGAAGGGAAACAAAACCATTGGGTCTTATCTCAGGCATTGCGTGGC
CTCAGCTGCATGGAGCACAGAGGTGGATGCGGAGGAGATAGCGATTCAGGTGATGGTGCT
GGGATTTTATGTGAAATTCCATGGTCATATTTAAAGCAAGTCTGGGAAACAGCTAAAATA
GGTATGATTTTCATGCCGAAAGATTCAAAGAATAGAGGTATTGCTAGAAAAATATGTGAG
CAGGAAGCAGAGTATTTAGGGTTAATCTCTCAAGGATGGAGAGATGTTCCTGTTGATGAT
GAAGTTTTAGGCAAACTTGCAAGAGAGAATGAACCTTTTATTACACAATGGTTAGTTGAA
GATAAAGAAATTAATCTTGAGGCTTTACTTTTTAGATTAAGGCAAAGGATTTCAAATCGA
GCAAATATAGAATTAAAGGAATTAGGTCTCTATATATGCTCTTTAAGTAGCAAAACAATT
GTATATAAAGGGATGGTCAGATCTGAAATATTGGCTCCTTTTTATACAGATTTAAAGGAC
GATAGATTCGAAGTTTCATACGCGGTTTACCATAGAAGGTTCAGTACAAATACTTTACCA
AAATGGCCACTAGCTCAACCCATGCGACTCTTAGGACATAACGGAGAAATAAATACATTA
CTAGGAAATATAAATTGGGCAAAAGCAACTGAAACAGATATAAGTTCAGTATGGGGAAAC
AAAGCAAATGATCTAAAACCGATTGTTAATAATTTATTTAGTGATTCAGCTAATCTTGAC
CTCACTCTTGAACTATTAGTTCGAAGTGGTCGTCCAATAACTGATAGCTTATTAACACTT
ATACCAGAGGCTTTTAGAGATCAACCTGAATTAATAAATAAACCTGATATAACTGCTTTT
TATGAATATGCAGCAGGAACTCAGGAACCATGGGATGGACCTGCATTAATAGTTTTTACT
GATGGAAGAAATATAGGAGCAACATTAGACAGAAATGGACTTAGACCAGCTCGTTATTGC
ATCACTAAAAATGGCTATGTTGTGATGGGTTCTGAAACAGGTGTTGTTGAATTAGATGAG
AATCAAATCCAAGAAAAGGGTCGACTTGGTCCAGGACAAATGCTAGCAGTAGATTTAGAA
AAAAAGAGAATTTTACGAAACTGGGATGTCAAAGAAGAGTCAGCGAGCAGATATCCATAC
TTAGATTGGTTAAAAGCAAATCGAATCAACCTTAACAACCAAAATTGGGAAATAAATAAT
AAATTTAACAAGCAAGAGTTATTGCAGCAACAAGTCGCATTTGGATTTAGTGCAGAAGAT
TTTGATTACATAATTAATAGCATGGCAGCAAATGCAAAAGAACCAACTTATTGCATGGGA
GATGATATCCCGCTAGCCATACTTTCTAACAAGTCACATATTCTTTATGACTATTTTAAG
CAAAGATTTGCACAAGTCACTAATCCACCAATTGATCCTCTTAGAGAAAAACTTGTTACC
AGCCTAGAGATGCATCTTGGTGTTAGACAAGCACCATTATCTCCAAAAGACTCAGCAAGA
CTAATACATATTAAATCACCAATCATCAATGAAAAAGAATTAACTTCAATAAAAAAATTA
GGCCTTAATTACAAGGAAATATCCACATTAATTCCTATTACTAATGATGAATTAAACTTA
CACAAAGGTCTTAGAAATCTATGCCAAGAAGCAGAAGACAGTGTAATTAATGGTGAAGAA
ATACTAATCCTTTCAGATAGAAATATTAATCGAGAAAAATCGTACATACCTCCTCTTCTC
GCTGTTGGTGCAGTTCATCATCACTTACTTAAAAAAGGACTAAGGCTAAAAACATCGATA
ATTATAGATACAGCTCAATGCTGGAGTACTCATCACATAGCTTGTCTGATTGGATATGGA
GCAAGTGCAATTTGTCCTTGGTTGACTTGGGAAACGACTCGCCATTGGTGGCAATTACCT
AAAACACAAAAACTTTTTTCCGATGGGAAGTTATCTAATTCATCTATAGAAATTGCTCAA
TCAAATGTTAAGAAATCAATGGAAGATGGATTAAGAAAAATACTTTCAAAAATAGGAATC
TCTGTTCTAGCAAGTTATCACGGAGCACAAATCTTTGAAGCTATTGGTATCGGCGCAGAT
TTAATTGATTTAGCTTTCAAGGGAACAACAAGTCGGATAGCAGGACTAACTCTGAAAGAA
TTATCAATCGAGACAATTTCATTTCATAAAAAAGCTTTCCCAGAACTTGCACAAAAAAAA
CTTGATTTTAATGGATTTGTTCAATATCGAAATAGTGGAGAATTTCATTTAAATAATCCA
GAAATGTCAAAAATCCTGCATGCTGCAGTGAAAGCTGGTCCTGAATATGACCACTTCAAA
ACTTATCAACAACTTCTAGAAACTCGTCCCGCTACTACCCTAAGAGATCTTCTTACATTT
AAGACAACTACCCAGCCTTTACCTCTAGATCAAATAGAGAGTGTTCAGAGTATTTGTCAA
AGATTTTGCACTGGTGGAATGAGTCTAGGTGCCCTATCGAGGGAAGCGCATGAAGTTCTT
GCAATAGCAATGAATAGAATTGGAGGAAAAAGTAATAGTGGTGAAGGAGGAGAAGATCCT
GATAGATTCAAGGTCCTCGAGGATGTTGATGAAAATAATCAATCAAAAACTTTACCCAAT
CTCAAAGGACTGGTAAATGGAGATACCGCATGTTCTGCAATTAAACAAATTGCGTCTGGC
CGATTTGGGGTAACCCCTGAATATTTAACTAGCGGTAAGCAATTAGAAATTAAAGTGGCC
CAAGGTGCAAAGCCTGGAGAGGGAGGTCAATTACCTGGACCGAAGGTTGATGAATACATA
GCAAAGCTTCGTAATAGCAAGCCTGGAGTAGCTCTTATTTCTCCTCCTCCACATCATGAT
ATCTACTCCATAGAAGATCTTGCCCAACTTATTCATGACTTACATCAAATAAATCCAACC
GCAAAAGTCAGTGTGAAATTAGTTGCTGAAATAGGCATTGGCACAATCGCAGGCGGAGTA
GCAAAAGCCAATGCTGATGTCATCCAAATTTCAGGACATGATGGAGGGACAGGTGCATCT
CCTCTTAGTTCAATTAAACATGCTGGTTTGCCATGGGAACTTGGATTAACGGAAGTTCAT
CGATCTTTATTAGAAAATGGTCTTCGCGAAAGGGTTTTATTAAGAGCTGATGGAGGTCTC
AAGACAGGATGGGATGTCCTTATTGCCGCTTTACTTGGAGCTGAAGAATATGGTTTTGGA
ACAGTCGCAATGATTGCTGAAGGTTGCATAATGGCGAGGATTTGCCATACAAATAAATGT
CCAGTCGGTATAGCAACACAACAAGAAGGTCTAAGGAAAAGATTCCCTGGATTACCAGAA
CATGTAGTTAACTTTTTTATCTTCGTAGCTGAGGAAGTAAGACAATTAATGAGCCAAGTT
GGAGTAGCAAAAGTTGAGGATCTTATTGGAAGAACAGATCTATTAATCCCAAGAAATCTA
GACTTAACAAAAACAAAAGAAGTTGACCTATCTAGCCTTCTCGATAACTCAACAGATCGT
TCATGGTTGAGACACGAAATACAAGCTCATAGCAATGGAGAAGTTATTGAAAATGCCCTA
CTCAAAGATGTAGAGATTTCTAATGCAATTCAAACGCAGGGAAGAATTACGAAAGAAATT
CCCATTATTAATACAGATAGAAGTGTTTGTGCACGAATCTCTGGAGAAATAGCTAAAAAA
TATGGAAATAAAGGTTTTAATGGGAATTTAAATTTGATATTTAAAGGTTCAGCTGGGCAA
AGTTTTGGAGCATTTATTTTAAAAGGAATGAATATTTCTTTAATAGGAGAAGCTAATGAT
TATGTTGGGAAAGGCATGAATGGAGGTTCAATTACGATTATTCCAGAAATTGTTAATGAC
ACATCTAGCACTCAGGTAATACTTGGCAATACATGTCTATATGGAGCAACTGGTGGAAAA
TTATTCGCCCTTGGAATAGCAGGAGAACGATTTGGTGTTCGAAATAGTGGAGCTCATGCT
GTTATCGAAGGAGCGGGGGACCATTGTTGCGAATATATGACTGGAGGTGTAGTTGTTGTG
CTTGGAAAAACTGGAAGAAACCTAGGAGCGGGAATGACAGGAGGCATAGCTTTTATTATT
GACAAAAAAAATCAACTTGACTTAAGAATGAATAAAGAAATTGTTGAGGTCCATGATCTA
ACTTCCACTAATCAAGAACAATTCTTAAACGACTTAATTATTGAGTATCATCAGAAAACT
AAAAGTCCTTTAGCTCAAAAGATTCTCTCAGACTGGTCTTCATGGAAAAAGTTATTTAAG
ATAATTGTTCCTCCAAGCGAAAAAAATAAATTAGGT
>MIT0915
TACTGCGATAGCACCTATCCAGATGCCTTCTCTGGGGAAAAAGATTCTTGTGGAGTTGGC
TTTATAGCTAGCGTTGAAGGCAAGCAAAATCATTGGGTCTTGTCTCAGGCATTACTTGGC
CTCAGCTGTATGGAGCATAGAGGTGGATGTGGTGGAGATGGCGACTCAGGCGATGGTGCT
GGGATTTTATGTGAAATTCCATGGTCATATTTAAGACAAGTTTGGGACACCGCTAAAATA
GGTATGATTTTTATGCCTAAAGACTCAGAAAATAGAGAAATAGCCAGAAAGATATGCGAG
GAAGAAGCCGAATCTGTAGGATTAACCTCTAAAGGATGGAGAAATGTTCCTGTTCATGAA
GAAGTTTTAGGAAAACTTGCAAGAGAGAATGAACCCTTTATTACACAATGGATAGTTAAT
GATAAAAATGTTAATCTTGAGGCTTTACTTTTTAGACTAAGACAAAGGATTTCAAATCGA
GCTAATATAGAGTTAAAGGAATTAGGGCTCTACATATGCTCATTAAGTAGTAAAACAATT
GTATATAAAGGAATGGTCAGATCAGAAATATTGGCTCCTTATTATGCAGACCTGATGGAC
GATAGATTCGAAGTTTCATATGCGGTTTACCATAGAAGGTTTAGTACAAATACTTTACCA
AAATGGCCATTAGCCCAACCAATGAGACTTCTAGGTCATAACGGAGAAATAAATACATTA
CTAGGAAATATAAATTGGGCTAAAGCAACAGAAACAGATATAAGTTCAGTCTGGAAAGAA
AATGCGAATGATCTAAAACCAATAGTCAATAATTTATTTAGCGATTCAGCTAATCTTGAT
TTAAACCTTGAACTATTAGTTCGAAGTGGAAGACCCATAACTGATAGTTTATTAACACTT
ATACCTGAGGCTTTTAGAGACCAGCCAGAATTAATAAATAAACCTGAAATAACTGCTTTT
TATGAATATGCAGCAGGGACCCAAGAGCCATGGGATGGTCCAGCCTTAATAGTTTTTACT
GACGGAAGAAACATAGGCGCAACACTTGATAGAAACGGTTTAAGACCAGCTCGCTATTGC
ATCACTAAGAATGGATATGTTGTTATGGGATCTGAAACAGGGGTAGTTGAATTAGAAGAA
AATCAAATCCAAGAAAAAGGTCGCCTAGGGCCCGGACAAATGCTTGCAGTAGATTTAGAT
AAAAAGAGAATTTTACGAAACTGGGATGTCAAAGAAGAGTCAGCGAATAGATATCCATAC
TTAGATTGGTTAAAAGCAAATCGTATAAATCTTAGCATCCAAAATTGGGAAATAAATAAT
AAATTTGACAAGCAAGAATTACTTCAGCAACAAATTGCATTTGGATTTAGTGCAGAAGAT
TTTGATTACATAATTAATGACATGGCAGCTAATGCAAAAGAACCAACTTATTGCATGGGA
GACGATATTCCACTAGCCATACTTTCTAATAAATCACATATTCTTTATGACTATTTCAAA
CAAAGATTTGCACAAGTCACTAATCCTCCAATTGATCCACTTAGAGAAAAACTTGTTACC
AGCTTAGAAATGTATCTTGGTGTTAGAAAAGCACCATTATCTCCAAAAGAATCAGCAAGA
CTAATACATATCAAATCACCAATTATTAATGAAAAAGAATTAACTTCAATAAAAAATTCT
GAACTTTCTTGTAAGCAAATATCGACTTTAATTCCTATTAACGGTGATCATTTTAACCTA
GATGAAGGTCTCAAAAACTTATGCCAACAAGCAGAAGATAGTGTAATTAATGGTGGAGAA
ATACTAATTCTTTCAGATAGAAATATTAGTCGAGAAAAGTCTTACATTCCTCCTCTTCTT
GCTGTAGGTGCAGTTCATCATCACTTACTTAAAAAGGGACTAAGGCTAAAAGCATCGATA
ATTATAGACACAGCTCAATGCTGGAGTACTCATCATATAGCCTGTCTAATTGGATTCGGA
GCAAGTGCAATTTGTCCTTGGTTGACATGGGAAACTACTCGCCATTGGTGGCAATTGCCT
AAAACTCAAAAACTTATTTCCGATGGGAAGTTATCTAATTTATCCATAGAAGTTGCTCAA
TATAATGTTAAAAAAGCAATGGAAGATGGATTAAGAAAAATACTTTCGAAGATAGGAATT
TCAGTACTTGCAAGTTATCACGGAGCACAAATATTTGAAGCTATTGGTATCGGTGCAGAT
TTAATTGATTTAGCTTTCAAGGGAACAACAAGTCGTATAGCAGGACTAACTTTAAGCGAA
TTATCAATCGAGACAATTTCATTTCACAAGAAAGCTTTTCCCGAACTAGAGCAGAAAAAA
CTTGATTTTAATGGATTTGTTCAATATCGAAGTAGTGGAGAATTTCATTTAAATAATCCA
GAAATGTCAAAAATTCTTCATGCTGCAGTGAAAGCTGGTCCTAATTATGACCACTTTAAA
ACCTATCAAGAACTTTTAGAAAGTCGCCCAGCTACTACCCTCAGAGATCTCCTTACATTT
AAAACAGCTGCTCAGCCTTTACCTCTTGATCAAATAGAGAGTGTTGAGAGTATTTGTCAA
AGATTTTGCACAGGTGGGATGAGCCTAGGTGCCCTGTCTAGGGAAGCGCATGAAGTTCTT
GCAATAGCAATGAATAGGATTGGAGGCAAAAGTAATAGTGGTGAAGGAGGAGAAGATCCT
GCGAGATTCAATGTCCTCGATGATGTTGATGAAAATAATCAATCAAAAATATTACCCAAT
CTCAAAGGGCTGGTAAATGGAGATACAGCATGTTCTGCAATTAAACAAATTGCGTCTGGC
AGATTTGGCGTGACCCCTGAATATTTAACTAGCGGAAAGCAATTAGAAATCAAAGTAGCT
CAAGGTGCAAAGCCTGGAGAAGGAGGCCAATTACCAGGACCAAAGGTTGATGAATATATA
GCTAAGCTTCGTAATAGCAAACCAGGAGTAGCACTTATTTCTCCTCCTCCTCATCATGAT
ATCTATTCCATAGAGGATCTAGCCCAACTTATTCATGACTTACATCAAATAAATCCAACT
GCAAAAGTCAGTGTAAAATTAGTTGCTGAAATAGGTATTGGCACAATTGCAGGGGGAGTA
GCGAAAGCCAATGCTGATGTCATCCAAATTTCAGGACATGATGGAGGGACGGGTGCATCT
CCTCTTAGTTCAATAAAACATGCTGGTTTGCCATGGGAACTTGGATTAACGGAAGTTCAT
CGCTCTTTATTAGAAAATGGTCTGCGTGAAAGGGTTTTACTAAGAGCAGATGGAGGTCTA
AAGACAGGATGGGATGTGCTGATTGCAGCTTTACTTGGAGCAGAAGAATATGGTTTTGGA
ACAGTGGCAATGATTGCCGAAGGTTGCATAATGGCGAGGATTTGCCATACAAACAAGTGT
CCTGTCGGCATAGCAACTCAACAAGAAGGTTTAAGAAAAAGATTCCCTGGATTACCAGAA
CATGTAGTTAACTTTTTTATCTTCGTTGCTGAGGAAGTCAGACAATTAATGAGTCAAGTT
GGAGTAGCAAAATTTGAGGATCTTATTGGCAGAACAGATGTATTAATTCCAAGAAATATA
GACTTGATTAAAACAAAAGAAGTTGACTTATCTAGCCTGCTCGATAATTCAACAGATCGT
TCATGGTTAAGCCACGAAATTGAAGCTCATAGCAATGGAGAGGTTCTTGAAAATTCCCTA
CTCAAAGATGAAGAGGTTGCTAATGCACTCCAAACTCAGGGAACCATTACGAAAGAAATT
CCAATTGTTAATACAGACAGAAGTGTTTGTGCACGAATATCTGGAGAAATAGCTAAAAAA
TATGGAAATAAAGGTTTTAATGGGAATTTAAATTTGATATTTAAAGGTTCAGCGGGGCAA
AGCTTTGGTGCATTTATTTTAAAAGGAATGAATATTTCTTTGATAGGAGAAGCTAATGAT
TATGTAGGGAAAGGTATTAACGGAGGTTCTATTACGATTGTTCCTGAAATTATTAATGAC
ACATCTAACACTCAGGTGATACTTGGCAACACATGTCTATATGGAGCAACTGGTGGGAAA
TTATTCGCCCTTGGAATAGCTGGGGAACGTTTTGGTGTTCGCAATAGTGGAGCTCATGCT
GTTATTGAAGGAGCTGGAGACCATTGTTGCGAATACATGACTGGAGGAGTAGTTGTTGTG
CTTGGGAAAACTGGAAGAAATATAGGAGCAGGAATGACTGGAGGCATAGCTTTTATTCTT
GATAAAAAAAATGAACTTGACTTAAGAATGAATAAAGAAATTGTTGAGGTCCATCAACTA
ACTGCAACTAACCAAGAACAATTCTTAAATGATCTAATTTTTGAATATCATCAGAAAACG
AAAAGTCCTTTAGCACAAAAGATTCTCGCAGACTGGTCTTCATGGAAGGAATTATTTAAA
GCAGTAGTTCCTCCAAGCGAAAAAAGTAAACTAGGT
>MIT0917
TACTGCGATAGCACCAATCCAGATGCCTTTTCTGGGGAAAAAGATTCTTGTGGTGTTGGC
TTTATAGCGAGCGTTGAAGGAAACCGAAATCATTGGGTCTTGTCTCAGGCATTACGTGGT
CTCAGTTGCATGGAGCACAGGGGCGGATGCGGCGGAGATGGTGACTCAGGTGATGGTGCT
GGGATATTATGTGAAATTCCATGGTCTTATTTCAAGCAAGTTTGGGGCACGGCTAAAATA
GGTATGATTTTCATGCCTAAAGACTCTAAGAATAGGGAAATAGCGAAGAAGATATGTGAG
CAAGAAGCTGAGTTGTTAGGGATAACCTCCAAAGGGTGGAGAGATGTTCCTGTTCATGAA
GAAGTTTTAGGCAAACTTGCAAGGGAAAATGAACCCTTTATTAGACAATGGCTAGTTGAT
GATGATGAAATCAATCTTGAGGCTTTACTTTTCAGATTGAGGCAAAGGATTTCTAATCGA
GCAAATATAGAATTAAAGGAGTTAGGTCTCTATATTTGCTCTTTAAGTAGCAAAACTATT
GTTTATAAAGGGATGGTTAGATCTGAAATATTAGCTCCTTTCTATAATGATTTAAAGGAC
GATAGATTTGAAGTTTCATATGCGGTTTACCATAGAAGATTTAGTACAAATACATTACCT
AAATGGCCTTTAGCTCAACCAATGAGACTTTTAGGTCATAATGGAGAAATAAATACATTA
CTCGGAAATATAAATTGGGCTAAAGCAACAGAAACAGATATAAGTTCAGTTTGGAAAGAA
CATGCAAATGATCTAAAACCGATAGTCAATAATTTATATAGTGATTCAGCAAATCTTGAT
TTAAATCTTGAACTATTAGTTCGAAGTGGAAGACCAATAACTGATAGTTTATTAACACTT
ATTCCGGAAGCTTTTAGAGACCAACCAGAATTAATTAACAAACCTGAAATAACTGCTTTT
TACGAATATGCTGCAGGGACCCAAGAGCCTTGGGACGGTCCAGCTTTAATAGTCTTTACT
GACGGAAGAAACATAGGCGCAACTCTTGATAGAAATGGTTTAAGACCAGCTCGCTATTGC
ATCACTAAAAATGGATATGTTGTCATGGGATCTGAAACAGGTGTTGTTGAATTAGAAGAA
GATCTAATCCAAGAGAAAGGTCGCCTAGGTCCTGGCCAAATGCTTGCGGTAGATTTAGAA
AGCAAGAGAATTTTACGTAATTGGGATGTTAAAGAAGAGTCATCCAATAGATACCCATAC
TTAGATTGGTTAAAGGCAAATCGAATAAACCTTAACAATCAAAGTTGGGAAACAAATAAT
AAATTTGATAAGCAAGAATTGCTTAAGCAACAAATTGCATTTGGCTTTAGTGCAGAAGAT
TTTGATTACATAATTAATAGCATGGCAGCAAATGCAAAAGAACCAACTTATTGCATGGGA
GACGATATACCACTAGCAATACTTTCTAATAAATCACATATTCTTTACGACTATTTCAAA
CAGAGATTTGCACAAGTTACTAATCCACCAATTGATCCTCTTAGAGAAAAGCTAGTCACC
AGCTTAGAGATGAATCTTGGGGTTAGAAAAGCACCCTTAAGGCCTAAAGAGTCTGCAAGA
CTAATTCATATTAAATCACCAATACTTAATGAAAAAGAATTACTTTCAATAACAAAATCA
GGACTTTCATGCAAGCAGATATCGACTTTAATTCCTATTAATGATAATAAAATAAACCTC
GAAAAAGGTCTCAAAAATCTATGCCAAGAAGCAGAAGAGACTGTAATTAAAGGTGGAGAA
ATACTAATCCTTTCTGATAGAACTATTAATCAAGAGAACTCCTACATTCCACCTCTTCTC
GCTGTTGGTGCTGTTCATCATCACTTACTTAGAAAAGGGCTAAGACTAAAAACCTCGATA
ATTTTAGATACAGCTCAATGCTGGAGTACTCATCATATAGCGTGTCTGATTGGATTTGGA
GCAAGTGCAATTTGTCCTTGGTTAACATGGGAAACTACTCGTCATTGGTGGCAATTACCT
AAAACTCAAAAACTCATTTCCGATGGGAAGTTATCTAATTTATCTATAGAGATTGCTCAA
GATAATGTTAAAAAAGCAATGGAAGATGGATTAAGAAAAATACTTTCGAAGATAGGAATA
TCAGTATTAGCAAGTTATCACGGAGCACAAATCTTTGAGGCTATAGGTATCGGTGCAGAT
TTAATTGATTTAGCTTTCAAGGGAACCACAAGTCGTATAGCAGGACTAACTTTGAGCGAA
TTATCAGTCGAGACGGTTTCCTTTCATACAAAAGCTTTCCCAGAACTAGCGCAAAAAAAA
CTTGATTTTAATGGATTTGTTCAATATCGAAATAGTGGAGAATTTCATTTAAATAATCCA
GAAATGTCAAAAATTCTTCATGCTGCAGTGAAAGCTGGGCCTGGATATGACCACTTCAAA
ACTTATCAACAACTTCTAGAAAGTCGACCCGCCACTACCCTCAGAGATCTTCTTACATTT
AAAACAGCCGCCCAGCCTTTACCCCTTGATCAAATAGAGAGTGTTGAGAGTATTTGTCAA
AGATTTTGCACTGGCGGAATGAGTCTAGGTGCCCTATCTAGGGAAGCGCATGAAGTTCTT
GCAATAGCAATGAATAGGATTGGAGGCAAAAGTAATAGTGGTGAAGGAGGAGAGGATCCT
GCAAGATTCAATGTTCTAGAGGATGTTGACGAAAATAATCAATCAAAAACATTACCTAAT
CTCAAAGGACTTTTAAATGGAGATACAGCATGTTCTGCAATTAAACAAATTGCGTCTGGC
CGATTTGGTGTAACCCCTGAATATTTAACTAGCGGCAAGCAATTAGAAATCAAAGTTGCT
CAAGGTGCAAAGCCTGGAGAAGGAGGACAATTGCCTGGGCCAAAGGTTGATGCATATATA
GCAAAGCTTCGTAATAGCAAGCCAGGAGTAGCTCTTATTTCACCTCCTCCTCATCATGAT
ATTTACTCAATAGAAGACCTTGCCCAACTTATTCATGACCTACATCAAATAAATCCAACT
GCAAAAGTAAGTGTGAAATTAGTTGCTGAGATAGGGATTGGCACAATTGCAGGGGGAGTA
GCCAAAGCCAATGCTGATGTCATCCAAATTTCAGGACATGATGGAGGGACGGGCGCATCG
CCACTTAGCTCAATTAAACATGCTGGTTTGCCATGGGAACTTGGATTAACGGAAGTTCAT
CGCTCTTTATTAGAAAATGGTCTTCGCAAAAGGGTTTTATTAAGAGCAGATGGAGGTTTA
AAGACAGGATGGGATGTCCTAATTGCAGCTTTACTTGGAGCAGAAGAATATGGTTTTGGA
ACAATCGCAATGATTGCCGAAGGTTGTATCATGGCAAGGATTTGCCATACAAATAAATGT
CCAGTAGGTATAGCGACTCAACAAGAAGGCTTAAGAAAAAGATTCCCAGGGTTACCAGAA
CATGTAGTCAACTTCTTTATCTTCGTAGCTGAGGAAGTCAGACAATTAATGAGTCAAATT
GGAGTAGCAAAAGTCGAGGATCTTATTGGAAGAACAGATCTATTAATCCAACGAAATCTA
GACTTAACAAAAACAAAAGAAGTTGACCTTTCTAGCCTTCTCGACAAATCAAAAGATCGT
TCATGGTTAAGACACGAAATTAAAGCTCATAGCAATGGAGAAGTTATTGAAAATGCCCTA
CTGAAAGATGAAGAAGTTTCTAATGCAATTCAAACTCAAGGAAGCATCACTAAAGAAATT
CCAATTGTTAATACAGATAGAAGTGTTTGTGCACGAATCTCTGGAGAAATAGCTAAAAAA
TATGGCAATAAAGGTTTTAATGGGAATTTAAATTTGAGATTTAAAGGTTCAGCCGGCCAA
AGTTTTGGTGCATTTATTTTAAAAGGAATGAATATATCTTTGATAGGAGAAGCTAATGAT
TATGTAGGGAAAGGTATTAACGGAGGTTCCATTACGATTGTTCCAGAAATTATTAATGAC
ACATCTAACACCCAGGTAATACTTGGTAACACATGTCTATATGGAGCAACTGGTGGGAAG
TTATTCGCCCTTGGAATAGCAGGGGAGCGTTTTGGAGTTCGCAATAGTGGAGCTCATGCT
GTTATTGAAGGAGCGGGTGACCATTGTTGCGAATATATGACTGGAGGAGTAGTTGTTGTG
CTTGGCAAAACCGGAAGGAACATAGGAGCAGGAATGACTGGAGGCATAGCTTTTATTCTT
GACAAAACAAATGAACTTGACTTGAGAATGAATAAAGAAATTGTTAAGACATATCATCTA
ACTGCAACTAACCAAGAACAATTCTTAAATGACTTAATTATTGAATATCATCAGAAAACA
AAAAGTCCTTTAGCGCAAAAGATTCTCTCAGACTGGTCTTCGTGGAAAAATTTATTTAAG
GTTGTAGTGCCTCCAAGTGAAAAGAATAAATTAGGT
>MIT1013
TACTGCGATAGCACTTATCCAGATGCCTTTTCTGGGGAAAGAGATTCTTGTGGAGTTGGT
TTTATAGCTAGCGTTGAAGGCAAACAAAATCATTGGGTCTTATCTCAGGCATTACGTGGC
CTCGGCTGTATGGAACATAGAGGAGGCTGTGGAGCAGATAGTGACTCAGGTGATGGTGCT
GGAATTTTGTGTGAAATACCATGGTCATATTTAAAGAAAGTTTGGGAAACCGCTAAAATA
GGCATGATTTTCATGCCTAAAGATCCAAAGAATAGAGAAATAGCAAAGAACATATGCGAG
CAGGAAGCCGAGTCTTTAGGGTTAACTTCTAATGGATGGAGAGATGTTCCTGTAAATCAA
AATGTATTAGGCAAACTTGCTAGAGACAATGCCCCTTTTATTACTCAATGGATAGTTAAT
GATAAAGAAATTAATCTTGAGGCTTTACTTTACAGATTAAGACAAAGGATTTCTAATCGA
GCAAATATAGAATTAAAGGAATTAGGTCTCTATATTTGCTCTTTAAGTAGCAAAACCATT
GTTTATAAAGGAATGGTTAGATCTGAAATATTGGCTCCTTTTTATAATGATTTAAAGGAC
TATAGATTTGAAGTTTCATATGCGGTTTACCATAGAAGATTTAGTACAAATACATTACCT
AAATGGCCTTTAGCTCAACCAATGAGACTTTTAGGTCACAATGGAGAAATAAATACATTA
CTTGGAAATATAAATTGGGCTAAAGCAACAGAAACAGATATAAGTTCAGTTTGGCAAGAA
AATGCAAATGATCTAAAACCTATCGTCAATAATTTATATAGTGATTCAGCAAATCTCGAT
TTAAATCTTGAACTATTAGTCCGAAGTGGAAGGCCAATAACTGATAGTTTATTAACACTT
ATACCTGAAGCTTTTAGAGACCAACCAGAATTAATAAATAAACCTGAAATAACTGCTTTT
TATGAATATGCTGCAGGAACCCAAGAACCTTGGGATGGACCAGCTTTAATAGTCTTTACT
GATGGAAGAAATATAGGCGCAACTCTTGATAGAAATGGTTTAAGACCAGCTCGCTATTGC
ATCACTAAAAATGGATATGTTGTTATGGGATCTGAAACAGGTGTTGTTGAATTAGAGGAA
AATCAAATCCAAGAGAAGGGTCGCCTAGGGCCTGGTCAAATGCTTGCAGTAGATTTAGAA
AGCAAAAGAATTTTACGAAACTGGGATGTTAAAGAACAGTCAGCAAATAGATATCCATAC
TTAGATTGGTTAAAAGCAAATCGTATAAACCTTAACAACCAAAGTTGGGAAATAAATAAT
AAATTTGATAAGGAAGGATTGCTTCAGCAACAAATTGCATTTGGTTTTAGTGCAGAAGAT
TTTGATTACATAATTAATAGCATGGCATCAAATGCAAAAGAACCAACTTATTGCATGGGA
GACGATATACCACTAGCAATACTTTCTAAGAAATCACATATTCTTTACGACTATTTCAAA
CAGAGATTTGCACAAGTTACCAATCCACCAATTGATCCTCTTAGAGAAAAGCTAGTTACT
AGCCTAGAGATGCATCTTGGTGTTAGAAAAGCACCGTTAAGACCTCATGAATCTGCAAGA
CTAATTCATATTAAATCACCAATACTTAATGAAAAAGAATTAACTTCAATAACAAAATCA
GAACTTTCATGCAAGAAAATATCGACTTTAATTCCTATTAATGATGATAAATTGAACCTC
GAAAAAGGTCTCAAAAATCTATGTCAAGAAGCTGAAAATAGTGTAATTAACGGTGGAGAA
ATACTTATACTCACAGATAGAAATATTAATCGAGAAAATTCCTATATTCCTCCTCTTCTT
GCAATTGGCGCAGTTCATCATCATCTACTCAAAAAGGGACTAAGGCTAAAAACCTCGATA
ATTATAGAAACAGCTCAATGCTGGAGTACGCATCACATAGCCTGTCTGATTGGATTCGGA
GCAAGTGCAATTTGTCCTTGGTTGACATGGGAAACCACTCGCCATTGGTGGCAACTACCT
AAAACTCAAAAACTTATTTCCGATGGGAAGTTGTCTGGTTTATCCATAGAAATTGCTCAA
GAAAATGTTAAGAAAGCAATGGAAGATGGATTAAGAAAAATACTTTCAAAAATAGGAATC
TCAGTTCTGGCAAGTTATCACGGAGCGCAAATTTTTGAGGCTATTGGTATTGGTGCAGAT
TTAATTGATTTAGCTTTCAAAGGAACTACAAGTCGCATAGCGGGACTAACTTTAAAAGAA
TTATCGCTCGAGACAATTTCATTTCATAAAAAAGCTTTCCCAGAGCTAGATCAAAAAAAA
CTTGACTTTAATGGATTTGTTCAATATCGCAATAGTGGTGAATTTCATTTAAATAATCCA
GAAATGTCAAAAATTCTTCATTCTGCAGTGAAAGCTGGGCCTGGATATGACCACTTCAAA
ACTTATCAACAACTTCTAGAAAGTCGACCCGCTACTACCCTCAGAGATCTTCTTACATTT
AAAACAGCTCCTCAGCCTTTGCCTCTTGAGCAAATAGAGAGTGTTGAGAGTATTTGTCAA
AGATTTTGCACCGGTGGAATGAGTCTAGGTGCCCTATCAAGGGAAGCGCATGAGGTTCTT
GCAATAGCAATGAATAGAATTGGAGGCAAAAGTAACAGTGGTGAAGGAGGTGAAGATCCT
GCAAGATTCAATGTTCTCCAAGATGTTGATGCAAATAATCAATCAAAAACATTACCCAAC
CTCAAAGGACTTTTAAATGGAGATACAGCCTGTTCTGCAATTAAACAAATTGCTTCTGGC
CGATTTGGTGTAACCCCTGAATATATAACCAGCGGAAAGCAATTAGAAATAAAAGTAGCT
CAAGGTGCAAAGCCAGGAGAGGGAGGCCAATTACCAGGTCCAAAGGTTGATGAATATATA
GCCAAGCTTCGTAATAGCAAGCCAGGTGTAGCTCTTATTTCTCCTCCCCCTCATCATGAT
ATCTACTCCATCGAAGACCTTGCTCAGCTTATTCACGACCTTCATCAAATAAATCCAACG
GCAAAAGTCAGTGTGAAATTAGTTGCTGAAATAGGTATTGGCACAATTGCAGGGGGCGTG
GCAAAAGCAAATGCTGATGTCATTCAAATTTCAGGACATGATGGAGGAACGGGAGCATCT
CCACTTAGTTCAATTAAACATGCTGGTTTGCCATGGGAACTTGGATTAACCGAAGTTCAT
CGCTCTTTATTAGAAAATGGCCTTCGCAAAAGGGTTTTATTAAGAGCAGATGGAGGTTTA
AAGACAGGTTGGGATGTGCTGATTGCAGCTTTACTTGGAGCTGAAGAATATGGTTTTGGA
ACAATCGCAATGATTGCCGAGGGTTGTATCATGGCGAGGATTTGCCATACAAATAAGTGT
CCAGTCGGTGTAGCAACTCAACAAGAAGGCTTAAGAAAAAGATTCCCAGGTCTTCCTGAA
CATGTTGTTAACTTTTTTATCTTCGTAGCTGAGGAAGTCAGACAATTGCTGAGTCAGGTA
GGAGTAACAAAAGTCGAAGATCTTATTGGAAGAACAGATCTATTAATTCCAAGGAATCTA
GATTTGACAAAAACAAAAGAAGTGGACTTATCTAGCCTGCTCGAAAACTCAACAGATCGT
TCATGGTTGAACCACGAAATACAAGCTCATACAAATGGAGAAGTTCTTGAGAATTCTCTA
CTAAAAGATGAAGAAATTTCTAATGCAATTAAGAATCAGAGAAGCATAACTAAAGAAATT
TCAATTGTTAATACAGATAGAAGTGTTTGTGCACGAATCTCCGGGGTGATAGCCAAAAAA
TATGGAAATAAAGGTTTTAGTGGAAATTTAAATTTGATATTTAAAGGTCCAGCTGGGCAA
AGTTTTGGTGCATTTATTTTGGAAGGAATGAATATTTCTTTGATAGGAGAAGCTAATGAC
TATGTAGGCAAAGGAATTAACGGAGGTTCCATTTCGATTGTCCCCGAAATTATTAATGAA
ACATCTAGCACTCAGGTAATTCTTGGCAATACATGTCTATATGGAGCAACTGGTGGAAAA
TTATTCGCCCTTGGAATAGCAGGGGAACGTTTTGGTGTTCGCAATAGTGGAGCTCATGCT
GTTATTGAAGGAGCGGGAGACCATTGCTGCGAATATATGACTGGAGGAGTTGTTGTTGTA
CTCGGAAAAACTGGAAGAAATATTGGAGCAGGAATGACTGGAGGCATAGCATTTATTCTT
GACCAAAAAAATGAACTTGACTTAAGAATGAATAAAGAAATTGTTGAAGTGCATGATTTG
ACTGCAACTAACCAAGAACAATTCTTAAAGGACTTAATTATTGAATATCATCAGAAAACC
AAAAGTCCTACAGCAAACAAGATTCTCTCAGATTGGTCTTCGTGGAAAAAATTATTTAAA
ATAGTAGTTCCCCCAAGCGAAAAAAATAAATTAGGC
>MIT1214
TATTGCGATAGCACCTATCCTGATGCCTTTTCTGGGGAAAAAGATTCTTGTGGTGTTGGC
TTCATAGCTAGCGTTGAAGGCAAACAAAATCATTGGGTCTTATCTCAGGCAGTCCGTGGT
CTCAGCTGTATGGAGCACAGAGGTGGTTGCGGCGGAGATGGCGACTCGGGTGATGGTGCA
GGGATTTTATGTGAAATTCCATGGTCATATTTAAAGCAAGTTTGGGCCACGGCTAAAATA
GGTATGATTTTCATGCCTAAAGATCCAAATAATAGAGAAATAGCGAAGAAGATATGTGAG
AGGGAAGCTGAGTCTTTAGGGTTAACTTCCAAAGGGTGGAGAGATGTTCCTGTTCATGAA
GAAGTTTTAGGCAAACTTGCAAGAGAAAATGAACCATTTATTACACAATGGATAGTTGAT
GATAAAGAAATTAATCTTGAGGCTTTACTTTTTAGATTAAAACAAAGGATTTCAAATAGA
GCTAATATAGAATTAAAGGGATTAGGACTCTATATATGCTCTTTAAGTAGCAAAACAATT
GTATATAAAGGGATGGTCAGATCAGAAATATTGGCGCCTTTTTATAAAGATTTAAAGGAT
GATAGATTCGAAGTTTCATATGCTGTATACCATAGAAGATTTAGTACAAACACTTTACCA
AAATGGCCATTGGCGCAACCCATGAGACTTTTAGGTCATAATGGAGAAATAAATACCTTG
CTTGGAAATATAAATTGGGCAAAAGCATCAGAAACAGATATAAGTTCAGTATGGAAAGAA
AATGCAAATGATCTAAAACCAATTGTAAATAATGTATTTAGTGATTCAGCTAATCTAGAT
TTAAATCTTGAATTATTAGTTCGAAGTGGACGACCAATAACTGATAGTTTATTAACACTT
ATCCCTGAAGCTTTCAGAGACCAACCTGAATTAATAGATAAACCTGAAATAACTGCTTTT
TATGAATACGCAGCAGGAACTCAGGAGCCATGGGATGGGCCAGCATTAATAGTCTTTACT
GATGGAAGAAATGTAGGGGCCACACTTGATAGAAATGGTTTAAGACCAGCTCGCTATTGC
ATCACCAAAAATGGATATGTTGTAATGGGATCTGAAACAGGTGTTGTTGAATTAGATGAA
CATCAAATCCAAGAAAAAGGTCGGCTTGGTCCAGGACAAATGCTAGCAGTAGACTTAGAA
AAAAAGAGGATTTTACGTAACTGGGATGTCAAAGAAGAGTCAGCAAACAGATATCCATAC
TTAGACTGGTTAAAAGCAAATCGAATCAATCTTAACAACCAAAATTGGGAAGTAAATCAT
AAATTCGATAAACAAGAGTTACTGCAGCAACAAATTGCATTTGGATTTAGTGCAGAAGAT
TTTGATTACATAATTAATAGCATGGCAGCAAATGCAAAAGAACCAACTTATTGCATGGGA
GATGATATTCCACTAGCCATACTTTCTAATAAATCACATATTCTTTATGACTATTTCAAG
CAAAGATTTGCACAAGTTACTAATCCACCCATTGATCCTCTTAGAGAAAAACTTGTTACT
AGCTTAGAAATGCATCTTGGAGTTAGGAAAGCACCACTAAGTCCTAAAGAATCCGCAAGA
CTAATTCATATTAAATCACCAATAATTAATGAAAAAGAATTAAATTCAATAAAAAAATTA
GGGCTTAATTACAAGGAAATATCCATATTAATTCCTATTAATAATGATAAACTAAACTTA
GAAAAAGGTCTGAAAAATCTATGCCAAGAAGCAGAAGATAGTGTCATTAATGGTGGAGAA
ATACTCATCCTCTCAGATAGAAATGTTAATAGAGAGAATTCCTACATTCCCCCTCTTCTT
GCTGTCGGAGCAGTACATCATCACTTGCTTAGAAAGGGGCTGAGGCTAAAAACCTCGATA
ATCATAGATACAGCTCAATGCTGGAGTACTCATCACATAGCCTGTCTGATTGGATTTGGG
GCAAGTGCAATTTGTCCTTGGCTGACTTGGGAAACTACACGCCATTGGTGGCAATTACCT
AAAACTCAAAAACTTATTTCCGATGGGAAGTTGTCTAATTTATCTATAGAAATTGCTCAA
GAAAATGTTAAGAAAGCAATGGAAGATGGATTAAGAAAAATACTTTCAAAAATAGGAATC
TCTGTCCTAGCAAGTTATCACGGAGCACAAATCTTTGAAGCCATCGGTATCGGTGCAGAC
TTAATTGATTTAGCTTTCAAGGGAACTACCAGTCGTATAGCAGGACTAACGCTGAGTGAA
TTATCAATCGAGACAATTTCATTTCATAAAAAAGCTTTCCCAGAACTAGAGCAAAAAAAA
CTTGATTTTAATGGATTTGTTCAATATCGAAATAGTGGAGAATTTCATTTAAATAATCCA
GAAATGTCAAAAATTCTTCATGCTGCAGTGAAAGCTGGACCTGGATATGACCACTTCAAA
ACTTATCAACAACTTCTAGAAAATCGTCCCGCTACTACCCTCAGAGATCTCATTACATTT
AAGACAGCTAGTCAGCCTTTACCTCTTGATCAAATAGAGAGTGTTGAGAGTATTTGTCAA
AGATTTTGCACCGGTGGAATGAGTTTAGGTGCCCTATCTAGGGAAGCGCATGAAGTTCTT
GCAATAGCAATGAATAGAATTGGAGGAAAAAGTAATAGTGGTGAAGGAGGGGAAGATCCT
GCGAGATTCAATGTCCTCCAGGATGTTGATGAAAATAATCAATCAAAAACATTACCCAAT
CTAAAAGGACTGAAAAATGGAGATACCGCATGTTCTGCAATTAAACAAATTGCGTCTGGC
CGATTTGGTGTAACTCCTGAATATCTAACTAGCGGAAAACAATTAGAAATCAAAGTAGCT
CAAGGTGCAAAGCCTGGAGAAGGTGGCCAATTACCTGGACCAAAGGTTGATGAATATATA
GCCAAGCTGCGTAATAGCAAACCAGGAGTATCTCTTATTTCTCCTCCTCCTCATCATGAT
ATCTATTCCATAGAAGATCTTGCCCAACTTATTCATGACTTACATCAAATAAATCCAACT
GCAAAAGTCAGTGTGAAATTAGTTGCTGAAATAGGGATTGGCACAATTGCAGGCGGAGTA
GCAAAAGCCAATGCTGATGTCATCCAAATTTCAGGACATGATGGTGGTACAGGTGCATCT
CCACTTAGTTCAATTAAACATGCTGGTTTGCCATGGGAACTTGGATTAACGGAAGTTCAT
CGCTCTTTATTAGAAAATGGTCTTCGCGAAAGGGTTTTATTAAGAGCAGATGGAGGTTTA
AAGACAGGATGGGATGTCCTGATTGCAGCTTTACTTGGAGCAGAAGAATATGGTTTTGGA
ACAATCGCAATGATTGCCGAAGGTTGCATAATGGCGAGGATTTGCCATACAAATAAATGT
CCAGTGGGTGTAGCAACTCAACAAGAAGGCTTAAGAAAAAGATTCCCTGGATTACCAGAA
CATGTTGTTAACTTTTTTATCTTCGTAGCTGAGGAAGTCAGACAATTGATGAGTCAAGTT
GGAGTAGCAAAAGTCGAGGATCTTATTGGAAGAACAGAGCTATTAATTCCTAGGAATCTA
GACTTAACAAAAACAAAACGAGTGGACCTATCTAGCCTGCTCGAAAACTCAACCGATCGT
TCATGGTTAAACCATGAAATTCAAGCTCACAGCAATGGAGAAGTTCTTGAGAATTCTCTA
CTCAAAGATGAAAAAATTTGCAATACAATTCAAACTCAGGGAAACATCACTAAAGAAATT
TCAATTGTCAATACAGACAGAAGTGTTTGTGCGCGAATCTCTGGAGAAATAGCCAAAAAA
TACGGAAATAAAGGTTTTAATGGGAATTTAAATTTGATATTTAAAGGTTCAGCTGGGCAA
AGTTTTGGTGCGTTTATTTTAAGAGGAATGAATATTTCTTTAATAGGAGAGGCTAATGAT
TATGTAGGCAAAGGTATTAACGGAGGTTCCATTACCATTGTTCCAGAAATCATCAATAAC
ACATCTAACACTCAAGTTATAATTGGCAACACGTGTCTATATGGAGCAACTGGTGGAAAA
TTATTCGCACTTGGAATAGCAGGTGAGCGTTTTGGAGTTCGCAATAGCGGTGCTCATGCT
GTTATTGAAGGAGCAGGAGACCATTGTTGCGAATATATGACTGGAGGAGTAGTTGTTGTG
CTCGGAAAAACTGGAAGAAATATTGGAGCAGGAATGACTGGAGGCATAGCATTTATTCTT
GATCAAAAAAATGAACTTGACTTAAGAATGAATAAAGAAATTGTTGAAGTTCATCATCTA
ACTTCAACTAATCAAGAAAAATTCTTAAAAGAACTCATTATTGAATATCATCAGAAAACT
AAAAGTCCTAAGGCAAACAAGATTCTCTCAGGTTGGTCTTCTTGGAAAAATTTATTTAAA
ATAATAGTTCCTCCAAGCGAAAAAAATAAATTAGGT
>NATL1A
TACTGCGATAGCACCTATCCAGATGCATTTTCAGGGGAGAAAGACTCTTGTGGAGTTGGC
TTCATAGCTAGCGTTGAAGGCAAACAAAATCATTGGGTTTTAACTCAGGCGTTACGTGGG
CTGAGTTGCATGGAACATAGAGGAGGATGTGGGGGAGATAGCGACTCAGGTGATGGTGCT
GGGATTTTATGTGAAATTCCATGGTCATATTTAAGACAAGTTTGGGACACAGCTAAAATA
GGCATGATGTTTATGCCTAAAGACTTAAAAAATAGAGAAATAGCGAAAAAAATATGTGAG
CAGGAAGCTGAGTCTTTAGGATTAACCTCCAAAGGATGGAGAGATGTTCCTGTTCATGAA
GAAGTTTTAGGCAAACTTGCAAGGGAAAATGAACCTTTTATTACACAATGGATAGTTGAT
GATAAAGAAATCAATCTTGAGGCTTTACTTTTCAGATTAAGGCAAAGGATTTCTAATCGA
GCAAATATAGAATTAAAGGAATTAGGTCTCTATATTTGCTCTTTAAGTAGCAAAACTATT
GTTTATAAAGGAATGGTTAGATCTGAAATATTGGCTCCTTTCTATAATGATTTAAAAGAC
GATAGATTTGAAGTCTCATATGCTGTTTACCATAGAAGATTTAGTACAAATACATTACCT
AAATGGCCTTTAGCTCAACCAATGAGACTTTTAGGTCATAATGGAGAAATAAATACATTA
CTCGGAAATATAAATTGGGCTAAAGCAACAGAAACAGATATAAGTTCTGTTTGGAAAGAA
AATGCAAATGATCTAAAACCTATAGTCAATAATTTATATAGTGATTCAGCAAATCTTGAT
CTAAACCTTGAACTATTAGTTCGAAGTGGAAGGCCAATAACTGATAGTTTGTTAACACTT
ATTCCCGAAGCTTTTAGAGACCAGCCGGAATTAATCAATAAACCTGAAATAACTGCTTTT
TATGAATATGCTGCAGGAACCCAAGAACCTTGGGATGGTCCAGCTTTAATCGTCTTTACT
GACGGAACAAATATTGGAGCAACTCTTGATAGAAATGGTTTAAGACCAGCTCGCTATTGC
ATTACTAAAAATGGATATGTTGTTATGGGATCTGAAACAGGTGTTGTTGAATTAGAAGAA
GATGTAATCCAAGAAAAAGGTCGTCTAGGTCCTGGTCAAATGCTTGCAGTAGATTTAGAA
AGCAAGAGAATTTTACGAAACTGGGATGTTAAAGAAGAGTCAGCAAATAGATACCCATAT
TTAGATTGGTTAAAAGCAAATCGTATAAACCTTAACAACCAAAGTTGGGAAATAAATAAT
AAATTTGATAAGCAAAAATTGCTTCAATATCAAATTGCATTTGGCTTTAGTGCAGAAGAT
TTTGATTACATAATTAATAGCATGGCAGCAAATGCAAAAGAACCAACTTATTGCATGGGA
GATGATATACCACTAGCAATACTTTCTAACAAATCACATATTCTTTACGACTATTTCAAA
CAGAGATTTGCACAAGTTACCAACCCACCAATTGATCCTCTTAGAGAAAAGCTAGTCACT
AGCTTAGAGATGAATCTAGGCGTCAGGAAAGCCCCCTTAAGACCTAAAGAGTCTGCAAGG
CTAATTCATCTTAAATCTCCAATACTTAATGAAAAAGAATTAACTTCAATAATAAAATCA
GAACTTTCATGCAAGCAGATATCGATTTTAATTCCTATTAATAATGATAAAATTAATCTC
GAAGAAGGTCTCAAAAATCTATGTAAAGAAGCAGAAGATAGTGTAATTAATGGTAGAGAT
ATACTAATACTTTCGGATCGAGATATTAATCGAGAAAACTCTTACATTCCACCTCTTCTT
GCAGTTGGTGCAGTTCATCATCATTTACTTAGAAAAGGGCTAAGACTAAAAACCTCGATA
ATTATAGATACAGCTCAATGCTGGAGTACTCATCACATTGCCTGTCTGATTGGATTTGGA
GCAAGTGCAATTTGTCCTTGGCTGACATGGGAAACTACCCGCCATTGGTGGCAATTACCT
AAAACTCAAAAACTTATTTCCGATGGGAAGTTATCTAATTTATCTATAGAGATTGCTCAA
GATAATGTTAAGAAAGCCATGGAAGATGGATTAAGAAAAATACTTTCGAAGATAGGAATC
TCAGTATTAGCAAGTTATCACGGAGCACAAATCTTTGAAGCTATTGGTATCGGTGCAGAT
TTAATTGATTTAGCTTTCAAGGGAACAACAAGTCGTATAGCAGGACTAACATTGAGCGAA
TTATCAATCGAGACATGTTCATTTCATAAAAAAGCTTTTCCAGAACTAGAGCAAAAAAAA
CTTGATTTTAATGGATTTGTTCAATATCGAAGTAGTGGGGAATTTCATTTAAATAATCCA
GAAATGTCAAAAATTCTTCATGCTGCAGTGAAAGCTGGGCCTAGATATGACCACTTTAAA
ACCTATCAACAACTTCTAGAAAGTCGCCCAGCTACTACTCTCAGAGATCTCCTTACATTT
AAAACAGCCACTCAGCCTTTACCTCTTGATCAAATAGAGAGTGTTGAGAGTATTTGTCAA
AGATTTTGCACAGGTGGGATGAGTCTTGGTGCCCTGTCTAGGGAAGCGCACGAAGTTCTT
GCAATAGCAATGAATAGAATTGGAGGCAAAAGTAATAGTGGGGAAGGAGGAGAAGATCCT
GCGAGATTCAATGTCCTCGATGATGTTGATGAAAATAATCAATCAAAAATATTGCCCAAT
CTCAAAGGACTGGTAAATGGAGATACAGCATGTTCTGCAATTAAACAAATTGCGTCTGGC
AGATTTGGTGTAACCCCTGAATATTTAACTAGCGGCAAGCAATTAGAAATTAAAGTTGCT
CAAGGTGCAAAGCCTGGAGAGGGGGGCCAATTACCTGGACCAAAGGTTGATGAATATATC
GCCAAGCTTCGTAATAGCAAACCAGGAGTAGCTCTTATTTCTCCTCCTCCTCATCATGAT
ATCTATTCCATAGAGGATCTAGCCCAACTTATTCATGACCTACATCAAATAAATCCAACT
GCGAAAGTCAGTGTGAAATTAGTTGCTGAAATAGGTATTGGCACAATTGCAGGGGGAGTA
GCGAAAGCCAATGCTGATGTCATCCAAATTTCAGGACATGATGGAGGGACGGGAGCATCT
CCTCTTAGTTCAATAAAACATGCTGGTTTGCCATGGGAACTTGGATTAACGGAAGTTCAT
CGCTCTTTATTAGAAAATGGTCTGCGCCAAAGGGTGTTATTAAGAGCAGATGGAGGTCTA
AAAACAGGATGGGATGTGCTGATTGCAGCTTTACTTGGAGCAGAAGAATATGGTTTTGGA
ACAGTGGCGATGATTGCCGAAGGTTGCATAATGGCGAGGATTTGCCACACAAACAAATGT
CCAGTCGGTGTAGCAACTCAGCAAGAAGGCTTAAGAAAAAGATTCCCTGGATTACCAGAA
CATGTCGTTAACTTTTTCATCTTCGTAGCTGAGGAAGTCAGACAATTGATGAGTCAAGTT
GGAGTAGCAAAAGTCGAGGATCTAATTGGAAGAACAGATCTATTAATTCCACGGAATATA
GACTTAACAAAAACAAAAGAAGTTGACCTATCTAGCCTTCTCGATAACCCAACAGATCGT
TCATGGTTAAGCCACGAAATTGAAGCTCATAGCAATGGAGAGGTTCTTGAAAATGCCCTA
CTCAAAGATAAAGAAGTTTCTAATGCAATTCAAACTCAGGGAAGTATTACTAAAGAAATT
CCTATTGTTAATACAGATAGAAGTGTTTGTGCACGAATCTCTGGAGAGATAGCTAAGAAA
TATGGAAACAAAGGTTTTAATGGGAATTTAAATTTGATATTTAAAGGTTCAGCGGGGCAA
AGCTTTGGTGCATTTATTTTAAAAGGAATGAATATTTCTTTGATTGGAGAAGCTAATGAT
TATGTAGGAAAAGGCATTAACGGAGGTTCCATTACGATTGTTCCTGAAATTATCAATGAC
ACATCTAACACTCAGGTGATACTTGGCAACACATGTCTATATGGAGCAACTGGTGGAAAA
TTATTCGCCCTTGGAATAGCTGGGGAACGTTTTGGTGTTCGCAATAGTGGAGCTCATGCT
GTTATTGAAGGAGCTGGAGACCATTGTTGCGAATATATGACTGGAGGAGTAGTTGTTGTG
CTTGGAAAAACTGGAAGAAATATAGGAGCAGGAATGACTGGAGGCATAGCTTTTATTCTT
GATAAAAAAAATGAACTTGACTTAAGAATGAATAAAGAAATTGTTGAGGTCCATCCTCTA
ACTGCAACTAACCATGAACAATTCTTAAATGACTTAATTTATGAATATCATCAGAAAACG
AAAAGTCCATTAGCACAAAAGATTCTCGCAGACTGGTCTTCATGGAAGGAATTATTTAAA
GCAGTAGTTCCGCCAAGCGAAAAAAGTAAACTAGGT
>NATL2A
TACTGCGATAGCACCTATCCAGATGCCTTCTCTGGGGAAAAAGACTCTTGTGGAGTTGGA
TTTATAGCTAGCGTTGAAGGCAAACAAAATCATTGGGTTTTAACTCAGGCATTACGTGGG
CTGAGTTGCATGGAACATAGAGGAGGATGTGGGGGAGATAGCGACTCAGGAGATGGTGCT
GGGATTTTATGTGAAATCCCATGGTCATATTTCAAGCAAGTTTGGGACAAGGCTAAGATA
GGCATGATATTTATGCCTAAAGACTTAAAAAATAGAGAACTAGCGAAAAAAATATGTGAG
CAGGAAGCTGAGTCCTTAGGATTAACCTCCAAAGGATGGAGAGATGTTCCTGTTCATGAA
GAAGTTTTAGGCAAACTTGCAAGGGAAAATGAACCTTTTATTACACAATGGATAGTTGAT
GATAAAGAAATCAATCTTGAGGCTTTACTTTTCAGATTGAGGCAAAGGATTTCTAATCGA
GCAAATATAGAATTAAAGGAATTAGGTCTCTATATTTGCTCTTTAAGTAGCAAAACTATT
GTTTATAAAGGAATGGTTAGATCTGAAATATTGGCTCCTTTCTATAATGATTTAAAAGAC
GATAGATTTGAAGTCTCATATGCTGTTTACCATAGAAGATTTAGTACAAATACATTACCT
AAATGGCCTTTAGCTCAACCAATGAGACTTTTAGGTCATAATGGAGAAATAAATACATTA
CTCGGAAATATAAATTGGGCTAAAGCAACAGAAACAGATATAAGTTCTGTTTGGAAAGAA
AATGCAAATGATCTAAAACCTATAGTCGATAATTTATATAGTGATTCAGCAAATCTTGAT
TTAAACCTTGAACTATTAGTTCGAAGTGGAAGGCCAATAACTGATAGTTTGTTAACACTT
ATTCCCGAAGCTTTTAGAGACCAGCCTGAATTAATCAATAAACCTGAAATAACTGCTTTT
TATGAATATGCTGCAGGAACCCAAGAACCTTGGGATGGTCCAGCTTTAATAGTCTTTACT
GACGGAACAAATATTGGAGCAACTCTTGATAGAAATGGTTTAAGACCAGCTCGCTATTGC
ATTACTAAAAATGGATATGTTGTTATGGGATCTGAAACAGGTGTTGTTGAATTAGAAGAA
GATGTAATCCAAGAAAAAGGTCGTCTAGGTCCTGGTCAAATGCTTGCGGTAGATTTAGAA
AGCAAGAGAATTTTACGAAACTGGGATGTTAAAGAAGAGTCAGCAAATAGATACCCATAT
TTAGATTGGTTAAAAGCAAATCGTATAAACCTTAACAACCAAAGTTGGGAAATAAATAAT
AAATTTGATAAGCAAAAATTGCTTCAATATCAAATTGCATTTGGCTTTAGTGCAGAAGAT
TTTGATTACATAATTAATAGCATGGCAGCAAATGCAAAAGAACCAACTTATTGCATGGGA
GATGATATACCACTAGCAATACTTTCTAACAAATCACATATTCTTTACGACTATTTCAAA
CAGAGATTTGCACAAGTTACCAACCCACCAATTGATCCTCTTAGAGAAAAGCTAGTCACT
AGCTTAGAGATGAATCTAGGGGTCAGGAAAGCGCCCTTGAGACCCAAAGAGTCTGCAAGG
CTAATTCATCTTGAATCTCCAATACTTAATGAAAAAGAATTAAATTCAATAAAAAATTCT
GAACTTTCGTGTAAGCAAATATCGACTTTAATTCCTATTAACGATGATAAAATTATTCTC
GAAGAAGGTCTCAAAAATCTATGTAAAGAAGCAGAAGATAGTGTAATCAATGGTAGAGAG
ATACTAATACTTTCGGATAGAGATATTAATCGAGAAAACTCTTACATTCCACCTCTTCTT
GCGGTTGGTGCAGTTCATCATCATTTACTTAGAAAAGGGCTAAGACTAAAAACCTCGATA
ATTATAGATACAGCTCAATGCTGGAGTACTCATCACATTGCCTGTCTGATTGGATTTGGA
GCAAGTGCAATTTGTCCTTGGCTGACATGGGAAACTACTCGCCATTGGTGGCAACTACCT
AAAACTCAAAAACTTATTTCCGATGGGAAGTTATCTAATTTATCTATAGAGATTGCTCAA
GATAATGTTAAGAAAGCAATGGAAGATGGATTAAGAAAAATACTTTCGAAGATAGGAATC
TCAGTATTAGCAAGTTATCACGGAGCACAAATCTTTGAAGCTATAGGTATCGGTGCAGAT
TTAATTGATTTAGCTTTCAAGGGAACAACAAGTCGTATAGCAGGTCTAACTCTGAGCGAA
TTATCAATCGAAACAATTTCATTTCATAAAAAAGCTTTCCCCGAACTGGAGCAAAAAAAA
CTTGATTTTAATGGATTTGTTCAATATCGAAATAGCGGAGAATTTCATTTAAATAATCCA
GAAATGTCAAAAATTCTTCATGCTGCAGTGAAAGCTGGGCCTGAATATGACCACTTCAAA
ACTTATCAACAACTTCTAGAAAATCGTCCCGCTACTACCCTCAGAGATCTCCTTACATTC
AAAACAGCTACCCAGCCTTTACCCCTTGATCAAATAGAGAGTGTTGAGAATATTTGTCAA
AGATTTTGCACCGGTGGAATGAGCCTAGGTGCCCTATCTAGGGAAGCGCATGAAGTTCTT
GCAATAGCAATGAATAGGATTGGAGGCAAAAGTAATAGTGGTGAAGGAGGTGAGGATCCT
GCAAGATTCAATGTCCTCGAGGATGTTGATGAAAATAATCAATCAAAAACATTACCTAAT
CTCAAAGGACTTTTAAATGGAGATACAGCATGTTCTGCAATTAAACAAATTGCCTCTGGC
CGATTTGGTGTAACCCCTGAATATTTAACTAGCGGCAAGCAATTAGAAATCAAAGTAGCT
CAAGGTGCAAAGCCTGGAGAAGGAGGACAATTACCTGGGCCAAAGGTTGATGAATACATA
GCAAGGCTTCGTAATAGCAAGCCAGGAGTAGCTCTTATTTCTCCTCCTCCTCATCATGAT
ATCTATTCCATAGAGGATCTTGCCCAACTTATTCATGACCTACATCAAATAAATCCAACT
GCAAAAGTTAGTGTGAAATTAGTTGCTGAGATAGGGATTGGCACAATTGCAGGAGGAGTA
GCTAAAGCCAATGCTGATGTCATCCAAATTTCAGGACATGATGGCGGTACGGGCGCATCT
CCACTTAGTTCAATCAAACATGCTGGTTTGCCATGGGAACTTGGATTAACGGAAGTTCAT
CGCTCTTTATTAGAAAATGGTCTTCGCGAAAGGGTTTTATTAAGAGCAGATGGAGGTCTA
AAGACAGGCTGGGATGTGGTCATAGCAGCTTTACTTGGAGCAGAAGAATATGGCTTTGGA
ACAGTCGCAATGATTGCCGAAGGTTGCATAATGGCGAGGATTTGCCACACAAACAAATGT
CCAGTCGGTGTAGCAACTCAGCAAGAAGGCTTAAGAAAAAGATTCCCTGGATTACCTGAA
CATGTCGTTAACTTTTTCATCTTCGTAGCTGAGGAAGTCAGACAATTGATGAGTCAAGTT
GGAGTAGCAAAAGTCGAGGATCTAATTGGAAGAACAGATCTATTAATCCCACGGAATATA
GACTTAACAAAAACAAAAAAAGTTGACCTATCTAGCCTTCTCGATAACCCAACAGATCGT
TCATGGTTAAGCCACGAAATTGAAGCTCATAGCAATGGAGAGGTTCTTGAAAATGCCCTA
CTCAAAGATAAAGAAGTTTCTAATGCAATTCAAACTCAGGGAAGTATTACTAAAGAAATT
CCTATTGTTAATACAGATAGAAGTGTTTGTGCACGAATCTCTGGAGAGATAGCTAAAAAA
TATGGAAATAAAGGTTTTAATGGGAATTTAAATTTGATATTTAAAGGTTCAGCGGGGCAA
AGCTTTGGTGCATTTATTTTAAAAGGAATGAATATTTCTTTGATTGGAGAAGCTAATGAT
TATGTAGGAAAAGGCATTAACGGAGGTTCCATTACGATTGTTCCTGAAATTATTAATGAC
ACATCTAACACTCAGGTGATACTTGGCAACACATGTCTATATGGAGCAACTGGTGGAAAA
TTATTCGCCCTTGGAATAGCTGGGGAACGTTTTGGTGTTCGCAATAGTGGAGCTCATGCT
GTTATTGAAGGAGCTGGAGACCATTGTTGCGAATATATGACTGGAGGAGTAGTTGTTGTG
CTTGGAAAAACTGGAAGAAATATAGGAGCAGGAATGACTGGAGGCATAGCTTTTATTCTT
GATAAAAAAAATGAACTTGACTTAAGAATGAATAAAGAAATTGTTGAGGTCCATCCTCTA
ACTGCAACTAACCATGAACAATTCTTAAATGACTTAATTTATGAATATCATCAGAAAACG
AAAAGTCCATTAGCACAAAAGATTCTCGCAGACTGGTCTTCATGGAAGGAATTATTTAAA
GCAGTAGTTCCTCCAAGCGAAAAAAGTAAACTAGGT
>PAC1
TACTGCGATAGCACCTATCCAGATGCCTTCTCTGGGGAAAAAGATTCTTGTGGAGTTGGC
TTTATAGCTAGCGTTGAAGGCAAGCAAAATCATTGGGTCTTGTCTCAGGCATTACTTGGC
CTCAGCTGTATGGAGCATAGAGGTGGATGTGGTGGAGATGGCGACTCAGGCGATGGTGCT
GGGATTTTATGTGAAATTCCATGGTCATATTTAAGACAAGTTTGGGACACCGCTAAAATA
GGTATGATTTTTATGCCTAAAGACTCAGAAAATAGAGAAATAGCCAGAAAGATATGCGAG
GAAGAAGCCGAATCTGTAGGATTAACCTCTAAAGGATGGAGAAATGTTCCTGTTAATGAA
GAAGTTTTAGGAAAACTTGCAAGAGAGAATGAACCCTTTATTACACAATGGATAGTTAAT
GATAAAAATGTTAATCTTGAGGCTTTACTTTTTAGACTAAGACAAAGGATTTCAAATCGA
GCTAATATAGAGTTAAAGGAATTAGGGCTCTACATATGCTCATTAAGTAGTAAAACAATT
GTATATAAAGGAATGGTCAGATCAGAAATATTGGCTCCTTATTATGCAGACCTGATGGAC
GATAGATTCGAAGTTTCATATGCGGTTTACCATAGAAGGTTTAGTACAAATACTTTACCA
AAATGGCCATTAGCCCAACCAATGAGACTTCTAGGTCATAACGGAGAAATAAATACATTA
CTAGGAAATATAAATTGGGCTAAAGCAACAGAAACAGATATAAGTTCAGTCTGGAAAGAA
AATGCGAATGATCTAAAACCAATAGTCAATAATTTATTTAGCGATTCAGCTAATCTTGAT
TTAAACCTTGAACTATTAGTTCGAAGTGGAAGACCCATAACTGATAGTTTATTAACACTT
ATACCTGAGGCTTTTAGAGACCAGCCAGAATTAATAAATAAACCTGAAATAACTGCTTTT
TATGAATATGCAGCAGGGACCCAAGAGCCATGGGATGGTCCAGCCTTAATAGTTTTTACT
GACGGAAGAAACATAGGCGCAACACTTGATAGAAACGGTTTAAGACCAGCTCGCTATTGC
ATCACTAAGAATGGATATGTTGTTATGGGATCTGAAACAGGGGTAGTTGAATTAGAAGAA
AATCAAATCCAAGAAAAAGGTCGCCTGGGGCCCGGACAAATGCTTGCAGTAGATTTAGAT
AAAAAGAGAATTTTACGAAACTGGGATGTTAAAGAAGAGTCAGCGAATAGATATCCATAC
TTAGATTGGTTAAAAGCAAATCGTATAAATCTTAGCATCCAAAATTGGGAAATAAATAAT
AAATTTGACAAGCAAGAATTACTTCAGCAACAAATTGCATTTGGATTTAGTGCAGAAGAT
TTTGATTACATAATTAATGACATGGCAGCTAATGCAAAAGAACCAACTTATTGCATGGGA
GACGATATTCCACTAGCCATACTTTCTAATAAATCACATATTCTTTATGACTATTTCAAA
CAAAGATTTGCACAAGTCACTAATCCTCCAATTGATCCACTTAGAGAAAAACTTGTTACC
AGCTTAGAAATGTATCTTGGTGTTAGAAAAGCACCATTATCTCCAAAAGAATCAGCAAGA
CTAATACATATCAAATCACCAATTATTAATGAAAAAGAATTAACTTCAATAAAAAATTCT
GAACTTTCTTGTAAGCAAATATCGACTTTAATTCCTATTAACGGTGATCATTTTAACCTA
GATGAAGGTCTCAAAAACTTATGCCAACAAGCAGAAGATAGTGTAATTAATGGTGGAGAA
ATACTAATTCTTTCAGATAGAAATATTAGTCGAGAAAAGTCTTACATTCCTCCTCTTCTT
GCTGTAGGTGCAGTTCATCATCACTTACTTAAAAAGGGACTAAGGCTAAAAGCATCGATA
ATTATAGACACAGCTCAATGCTGGAGTACTCATCATATAGCCTGTCTAATTGGATTCGGA
GCAAGTGCAATTTGTCCTTGGTTGACATGGGAAACTACTCGCCATTGGTGGCAATTGCCT
AAAACTCAAAAACTTATTTCCGATGGGAAGTTATCTAATTTATCCATAGAAGTTGCTCAA
TATAATGTTAAAAAAGCAATGGAAGATGGATTAAGAAAAATACTTTCGAAGATAGGAATT
TCAGTACTTGCAAGTTATCACGGAGCACAAATATTTGAAGCTATTGGTATCGGTGCAGAT
TTAATTGATTTAGCTTTCAAGGGAACAACAAGTCGTATAGCAGGACTAACTTTAAGCGAA
TTATCAATCGAGACAATTTCATTTCACAAGAAAGCTTTTCCCGAACTAGAGCAGAAAAAA
CTTGATTTTAATGGATTTGTTCAATATCGAAGTAGTGGAGAATTTCATTTAAATAATCCA
GAAATGTCAAAAATCCTTCATGCTGCAGTGAAAGCTGGTCCTAATTATGACCACTTTAAA
ACCTATCAAGAACTTTTAGAAAGTCGCCCAGCTACTACCCTCAGAGATCTCCTTACATTT
AAAACAGCTGCTCAGCCTTTACCTCTTGATCAAATAGAGAGTGTTGAGAGTATTTGTCAA
AGATTTTGCACAGGTGGGATGAGCCTAGGTGCCCTGTCTAGGGAAGCGCATGAAGTTCTT
GCAATAGCAATGAATAGAATTGGAGGCAAAAGTAATAGTGGTGAAGGAGGAGAAGATCCT
GCGAGATTCAATGTCCTCGATGATGTTGATGAAAATAATCAATCAAAAATATTACCCAAT
CTCAAAGGGCTGGTAAATGGAGATACAGCATGTTCTGCAATTAAACAAATTGCGTCTGGC
AGATTTGGTGTGACCCCTGAATATTTAACTAGCGGAAAGCAATTAGAAATCAAAGTAGCT
CAAGGTGCAAAGCCTGGAGAAGGAGGCCAATTACCAGGACCAAAGGTTGATGAATATATA
GCTAAGCTTCGTAATAGCAAACCAGGAGTAGCACTTATTTCTCCTCCTCCTCATCATGAT
ATCTATTCCATAGAGGATCTAGCCCAACTTATTCATGACTTACATCAAATAAATCCAACT
GCAAAAGTCAGTGTAAAATTAGTTGCTGAAATAGGTATTGGCACAATTGCAGGGGGAGTA
GCGAAAGCCAATGCTGATGTCATCCAAATTTCAGGACATGATGGAGGGACGGGTGCATCT
CCTCTTAGTTCAATAAAACATGCTGGTTTGCCATGGGAACTTGGATTAACGGAAGTTCAT
CGCTCTTTATTAGAAAATGGTCTGCGTGAAAGGGTTTTACTAAGAGCAGATGGAGGTCTA
AAGACAGGATGGGATGTGCTGATTGCAGCTTTACTTGGAGCAGAAGAATATGGTTTTGGG
ACAGTGGCAATGATTGCCGAAGGTTGCATAATGGCGAGGATTTGCCATACAAACAAGTGT
CCTGTCGGCATAGCAACTCAACAAGAAGGTTTACGAAAAAGATTCCCTGGATTACCAGAA
CATGTAGTTAACTTTTTTATCTTCGTTGCTGAGGAAGTCAGACAATTAATGAGTCAAGTT
GGAGTAGCAAAATTTGAGGATCTTATTGGCAGAACAGATCTATTAATTCCAAGAAATATA
GACTTGATTAAAACAAAAGAAGTTGACTTATCTAGCCTGCTCGATAATTCAACAGATCGT
TCATGGTTAAGCCACGAAATTGAAGCTCATAGCAATGGAGAGGTTCTTGAAAATTCCCTA
CTCAAAGATGAAGAGGTTGCTAATGCACTCCAAACTCAGGGAACCATTACGAAAGAAATT
CCAATTGTTAATACAGACAGAAGTGTTTGTGCACGAATATCTGGAGAAATAGCTAAAAAA
CATGGAAATAAAGGTTTTAATGGGAATTTAAATTTGATATTTAAAGGTTCAGCGGGGCAA
AGCTTTGGTGCATTTATTTTAAAAGGAATGAATATTTCTTTGATAGGAGAAGCTAATGAT
TATGTAGGGAAAGGTATTAACGGAGGTTCCATTACGATTGTTCCTGAAATTATTAATGAC
ACATCTAACACTCAGGTGATACTTGGCAACACATGTCTATATGGAGCAACTGGTGGGAAA
TTATTCGCCCTTGGAATAGCTGGGGAACGTTTTGGTGTTCGCAATAGTGGAGCTCATGCT
GTTATTGAAGGAGCTGGAGACCATTGTTGCGAATACATGACTGGAGGAGTAGTTGTTGTG
CTTGGGAAAACTGGAAGAAATATAGGAGCAGGAATGACTGGAGGCATAGCTTTTATTCTT
GATAAAAAAAATGAACTTGACTTAAGAATGAATAAAGAAATTGTTGAGGTCCATCAATTA
ACTGCAACTAACCAAGAACAATTCTTAAATGATCTAATTTTTGAATATCATCAGAAAACG
AAAAGTCCTTTAGCACAAAAGATTCTCGCAGACTGGTCTTCATGGAAGGAATTATTTAAA
GCAGTAGTTCCTCCAAGCGAAAAAAGTAAACTAGGT
