# Supplementary material for: Emergence of trait variability through the lens of nitrogen assimilation in Prochlorococcus
Source: eLife. 2019 Feb 1;8:e41043. doi: 10.7554/eLife.41043 (PMC6370341; doi:10.7554/eLife.41043)
Supplement: Figure 6—source data 1. [file elife-41043-fig6-data1.zip › 75_gyrB_CyCOG_60000176_HLII.dist]

AG-347-E03 AG-347-C10 0.1115
AG-347-E23 AG-347-C10 0.05941
AG-347-E23 AG-347-E03 0.1052
AG-347-G18 AG-347-C10 0.06414
AG-347-G18 AG-347-E03 0.1067
AG-347-G18 AG-347-E23 0.0347
AG-347-G22 AG-347-C10 0.07308
AG-347-G22 AG-347-E03 0.1167
AG-347-G22 AG-347-E23 0.06677
AG-347-G22 AG-347-G18 0.06887
AG-347-I04 AG-347-C10 0.06887
AG-347-I04 AG-347-E03 0.1151
AG-347-I04 AG-347-E23 0.06467
AG-347-I04 AG-347-G18 0.06204
AG-347-I04 AG-347-G22 0.07781
AG-347-I06 AG-347-C10 0.06309
AG-347-I06 AG-347-E03 0.1052
AG-347-I06 AG-347-E23 0.04732
AG-347-I06 AG-347-G18 0.04259
AG-347-I06 AG-347-G22 0.07361
AG-347-I06 AG-347-I04 0.06993
AG-347-I15 AG-347-C10 0.1099
AG-347-I15 AG-347-E03 0.1078
AG-347-I15 AG-347-E23 0.1109
AG-347-I15 AG-347-G18 0.1146
AG-347-I15 AG-347-G22 0.1167
AG-347-I15 AG-347-I04 0.1088
AG-347-I15 AG-347-I06 0.1167
AG-347-I19 AG-347-C10 0.06414
AG-347-I19 AG-347-E03 0.1109
AG-347-I19 AG-347-E23 0.04574
AG-347-I19 AG-347-G18 0.04206
AG-347-I19 AG-347-G22 0.07203
AG-347-I19 AG-347-I04 0.06782
AG-347-I19 AG-347-I06 0.04995
AG-347-I19 AG-347-I15 0.1157
AG-347-I21 AG-347-C10 0.06519
AG-347-I21 AG-347-E03 0.1062
AG-347-I21 AG-347-E23 0.04048
AG-347-I21 AG-347-G18 0.0368
AG-347-I21 AG-347-G22 0.0694
AG-347-I21 AG-347-I04 0.06677
AG-347-I21 AG-347-I06 0.04732
AG-347-I21 AG-347-I15 0.1099
AG-347-I21 AG-347-I19 0.04522
AG-347-J06 AG-347-C10 0.05994
AG-347-J06 AG-347-E03 0.1073
AG-347-J06 AG-347-E23 0.03996
AG-347-J06 AG-347-G18 0.03628
AG-347-J06 AG-347-G22 0.06835
AG-347-J06 AG-347-I04 0.06625
AG-347-J06 AG-347-I06 0.04364
AG-347-J06 AG-347-I15 0.113
AG-347-J06 AG-347-I19 0.04259
AG-347-J06 AG-347-I21 0.03785
AG-347-J14 AG-347-C10 0.06625
AG-347-J14 AG-347-E03 0.1136
AG-347-J14 AG-347-E23 0.06835
AG-347-J14 AG-347-G18 0.06572
AG-347-J14 AG-347-G22 0.06677
AG-347-J14 AG-347-I04 0.08149
AG-347-J14 AG-347-I06 0.07098
AG-347-J14 AG-347-I15 0.1141
AG-347-J14 AG-347-I19 0.06625
AG-347-J14 AG-347-I21 0.06887
AG-347-J14 AG-347-J06 0.06835
AG-347-J19 AG-347-C10 0.1025
AG-347-J19 AG-347-E03 0.1052
AG-347-J19 AG-347-E23 0.09832
AG-347-J19 AG-347-G18 0.09884
AG-347-J19 AG-347-G22 0.09989
AG-347-J19 AG-347-I04 0.112
AG-347-J19 AG-347-I06 0.1046
AG-347-J19 AG-347-I15 0.1193
AG-347-J19 AG-347-I19 0.1036
AG-347-J19 AG-347-I21 0.1009
AG-347-J19 AG-347-J06 0.103
AG-347-J19 AG-347-J14 0.1046
AG-347-J20 AG-347-C10 0.1067
AG-347-J20 AG-347-E03 0.1172
AG-347-J20 AG-347-E23 0.1141
AG-347-J20 AG-347-G18 0.1141
AG-347-J20 AG-347-G22 0.1157
AG-347-J20 AG-347-I04 0.1151
AG-347-J20 AG-347-I06 0.1099
AG-347-J20 AG-347-I15 0.1251
AG-347-J20 AG-347-I19 0.1178
AG-347-J20 AG-347-I21 0.1125
AG-347-J20 AG-347-J06 0.1104
AG-347-J20 AG-347-J14 0.1125
AG-347-J20 AG-347-J19 0.1062
AG-347-J21 AG-347-C10 0.113
AG-347-J21 AG-347-E03 0.1125
AG-347-J21 AG-347-E23 0.1157
AG-347-J21 AG-347-G18 0.1136
AG-347-J21 AG-347-G22 0.1151
AG-347-J21 AG-347-I04 0.113
AG-347-J21 AG-347-I06 0.1136
AG-347-J21 AG-347-I15 0.113
AG-347-J21 AG-347-I19 0.1172
AG-347-J21 AG-347-I21 0.112
AG-347-J21 AG-347-J06 0.1136
AG-347-J21 AG-347-J14 0.1094
AG-347-J21 AG-347-J19 0.1041
AG-347-J21 AG-347-J20 0.1167
AG-347-J23 AG-347-C10 0.06309
AG-347-J23 AG-347-E03 0.1078
AG-347-J23 AG-347-E23 0.04364
AG-347-J23 AG-347-G18 0.03891
AG-347-J23 AG-347-G22 0.0715
AG-347-J23 AG-347-I04 0.0694
AG-347-J23 AG-347-I06 0.04942
AG-347-J23 AG-347-I15 0.1115
AG-347-J23 AG-347-I19 0.04784
AG-347-J23 AG-347-I21 0.03575
AG-347-J23 AG-347-J06 0.03891
AG-347-J23 AG-347-J14 0.06887
AG-347-J23 AG-347-J19 0.1004
AG-347-J23 AG-347-J20 0.113
AG-347-J23 AG-347-J21 0.1109
AG-347-K02 AG-347-C10 0.1125
AG-347-K02 AG-347-E03 0.006835
AG-347-K02 AG-347-E23 0.1062
AG-347-K02 AG-347-G18 0.1083
AG-347-K02 AG-347-G22 0.1183
AG-347-K02 AG-347-I04 0.1141
AG-347-K02 AG-347-I06 0.1062
AG-347-K02 AG-347-I15 0.1073
AG-347-K02 AG-347-I19 0.112
AG-347-K02 AG-347-I21 0.1078
AG-347-K02 AG-347-J06 0.1088
AG-347-K02 AG-347-J14 0.1146
AG-347-K02 AG-347-J19 0.1073
AG-347-K02 AG-347-J20 0.1178
AG-347-K02 AG-347-J21 0.1136
AG-347-K02 AG-347-J23 0.1083
AG-347-K10 AG-347-C10 0.06677
AG-347-K10 AG-347-E03 0.1062
AG-347-K10 AG-347-E23 0.04522
AG-347-K10 AG-347-G18 0.04311
AG-347-K10 AG-347-G22 0.07098
AG-347-K10 AG-347-I04 0.06993
AG-347-K10 AG-347-I06 0.051
AG-347-K10 AG-347-I15 0.1146
AG-347-K10 AG-347-I19 0.04732
AG-347-K10 AG-347-I21 0.05047
AG-347-K10 AG-347-J06 0.04784
AG-347-K10 AG-347-J14 0.0673
AG-347-K10 AG-347-J19 0.1009
AG-347-K10 AG-347-J20 0.1167
AG-347-K10 AG-347-J21 0.113
AG-347-K10 AG-347-J23 0.0531
AG-347-K10 AG-347-K02 0.1088
AG-347-K15 AG-347-C10 0.1057
AG-347-K15 AG-347-E03 0.1094
AG-347-K15 AG-347-E23 0.1104
AG-347-K15 AG-347-G18 0.1088
AG-347-K15 AG-347-G22 0.1167
AG-347-K15 AG-347-I04 0.1167
AG-347-K15 AG-347-I06 0.1088
AG-347-K15 AG-347-I15 0.1094
AG-347-K15 AG-347-I19 0.1099
AG-347-K15 AG-347-I21 0.1046
AG-347-K15 AG-347-J06 0.1041
AG-347-K15 AG-347-J14 0.1146
AG-347-K15 AG-347-J19 0.09779
AG-347-K15 AG-347-J20 0.1104
AG-347-K15 AG-347-J21 0.1067
AG-347-K15 AG-347-J23 0.1057
AG-347-K15 AG-347-K02 0.1099
AG-347-K15 AG-347-K10 0.1073
AG-347-K16 AG-347-C10 0.06467
AG-347-K16 AG-347-E03 0.1088
AG-347-K16 AG-347-E23 0.04469
AG-347-K16 AG-347-G18 0.04154
AG-347-K16 AG-347-G22 0.07308
AG-347-K16 AG-347-I04 0.06467
AG-347-K16 AG-347-I06 0.02839
AG-347-K16 AG-347-I15 0.1157
AG-347-K16 AG-347-I19 0.04627
AG-347-K16 AG-347-I21 0.04469
AG-347-K16 AG-347-J06 0.04206
AG-347-K16 AG-347-J14 0.07361
AG-347-K16 AG-347-J19 0.1036
AG-347-K16 AG-347-J20 0.1104
AG-347-K16 AG-347-J21 0.1088
AG-347-K16 AG-347-J23 0.04574
AG-347-K16 AG-347-K02 0.1088
AG-347-K16 AG-347-K10 0.05152
AG-347-K16 AG-347-K15 0.1099
AG-347-K17 AG-347-C10 0.0673
AG-347-K17 AG-347-E03 0.1109
AG-347-K17 AG-347-E23 0.06204
AG-347-K17 AG-347-G18 0.06257
AG-347-K17 AG-347-G22 0.07256
AG-347-K17 AG-347-I04 0.06993
AG-347-K17 AG-347-I06 0.0715
AG-347-K17 AG-347-I15 0.1136
AG-347-K17 AG-347-I19 0.06887
AG-347-K17 AG-347-I21 0.06782
AG-347-K17 AG-347-J06 0.06309
AG-347-K17 AG-347-J14 0.07361
AG-347-K17 AG-347-J19 0.102
AG-347-K17 AG-347-J20 0.113
AG-347-K17 AG-347-J21 0.1136
AG-347-K17 AG-347-J23 0.07045
AG-347-K17 AG-347-K02 0.112
AG-347-K17 AG-347-K10 0.07203
AG-347-K17 AG-347-K15 0.113
AG-347-K17 AG-347-K16 0.06625
AG-347-K18 AG-347-C10 0.1167
AG-347-K18 AG-347-E03 0.1183
AG-347-K18 AG-347-E23 0.1167
AG-347-K18 AG-347-G18 0.1141
AG-347-K18 AG-347-G22 0.1178
AG-347-K18 AG-347-I04 0.123
AG-347-K18 AG-347-I06 0.113
AG-347-K18 AG-347-I15 0.1215
AG-347-K18 AG-347-I19 0.1162
AG-347-K18 AG-347-I21 0.1088
AG-347-K18 AG-347-J06 0.1151
AG-347-K18 AG-347-J14 0.122
AG-347-K18 AG-347-J19 0.1172
AG-347-K18 AG-347-J20 0.1241
AG-347-K18 AG-347-J21 0.1146
AG-347-K18 AG-347-J23 0.113
AG-347-K18 AG-347-K02 0.1162
AG-347-K18 AG-347-K10 0.1125
AG-347-K18 AG-347-K15 0.1067
AG-347-K18 AG-347-K16 0.1136
AG-347-K18 AG-347-K17 0.1241
AG-347-K19 AG-347-C10 0.06362
AG-347-K19 AG-347-E03 0.1104
AG-347-K19 AG-347-E23 0.04259
AG-347-K19 AG-347-G18 0.04364
AG-347-K19 AG-347-G22 0.07413
AG-347-K19 AG-347-I04 0.0673
AG-347-K19 AG-347-I06 0.05152
AG-347-K19 AG-347-I15 0.1151
AG-347-K19 AG-347-I19 0.05152
AG-347-K19 AG-347-I21 0.04101
AG-347-K19 AG-347-J06 0.04522
AG-347-K19 AG-347-J14 0.06887
AG-347-K19 AG-347-J19 0.103
AG-347-K19 AG-347-J20 0.1172
AG-347-K19 AG-347-J21 0.1167
AG-347-K19 AG-347-J23 0.04732
AG-347-K19 AG-347-K02 0.1109
AG-347-K19 AG-347-K10 0.05521
AG-347-K19 AG-347-K15 0.1088
AG-347-K19 AG-347-K16 0.05152
AG-347-K19 AG-347-K17 0.06835
AG-347-K19 AG-347-K18 0.1172
AG-347-K20 AG-347-C10 0.06151
AG-347-K20 AG-347-E03 0.1136
AG-347-K20 AG-347-E23 0.06046
AG-347-K20 AG-347-G18 0.06309
AG-347-K20 AG-347-G22 0.07203
AG-347-K20 AG-347-I04 0.06625
AG-347-K20 AG-347-I06 0.06467
AG-347-K20 AG-347-I15 0.112
AG-347-K20 AG-347-I19 0.06414
AG-347-K20 AG-347-I21 0.05941
AG-347-K20 AG-347-J06 0.06046
AG-347-K20 AG-347-J14 0.06677
AG-347-K20 AG-347-J19 0.1057
AG-347-K20 AG-347-J20 0.1115
AG-347-K20 AG-347-J21 0.1172
AG-347-K20 AG-347-J23 0.06414
AG-347-K20 AG-347-K02 0.1151
AG-347-K20 AG-347-K10 0.06257
AG-347-K20 AG-347-K15 0.1057
AG-347-K20 AG-347-K16 0.06414
AG-347-K20 AG-347-K17 0.06572
AG-347-K20 AG-347-K18 0.1188
AG-347-K20 AG-347-K19 0.05994
AG-347-L02 AG-347-C10 0.06151
AG-347-L02 AG-347-E03 0.1078
AG-347-L02 AG-347-E23 0.03838
AG-347-L02 AG-347-G18 0.0368
AG-347-L02 AG-347-G22 0.06625
AG-347-L02 AG-347-I04 0.06782
AG-347-L02 AG-347-I06 0.04679
AG-347-L02 AG-347-I15 0.1088
AG-347-L02 AG-347-I19 0.04522
AG-347-L02 AG-347-I21 0.04101
AG-347-L02 AG-347-J06 0.04048
AG-347-L02 AG-347-J14 0.06625
AG-347-L02 AG-347-J19 0.09989
AG-347-L02 AG-347-J20 0.1088
AG-347-L02 AG-347-J21 0.1151
AG-347-L02 AG-347-J23 0.04522
AG-347-L02 AG-347-K02 0.1088
AG-347-L02 AG-347-K10 0.04469
AG-347-L02 AG-347-K15 0.1062
AG-347-L02 AG-347-K16 0.04364
AG-347-L02 AG-347-K17 0.06677
AG-347-L02 AG-347-K18 0.1115
AG-347-L02 AG-347-K19 0.04206
AG-347-L02 AG-347-K20 0.06099
AG-347-L17 AG-347-C10 0.06257
AG-347-L17 AG-347-E03 0.1025
AG-347-L17 AG-347-E23 0.04311
AG-347-L17 AG-347-G18 0.04259
AG-347-L17 AG-347-G22 0.06782
AG-347-L17 AG-347-I04 0.06782
AG-347-L17 AG-347-I06 0.04574
AG-347-L17 AG-347-I15 0.1088
AG-347-L17 AG-347-I19 0.04679
AG-347-L17 AG-347-I21 0.04364
AG-347-L17 AG-347-J06 0.04416
AG-347-L17 AG-347-J14 0.06414
AG-347-L17 AG-347-J19 0.1025
AG-347-L17 AG-347-J20 0.1088
AG-347-L17 AG-347-J21 0.1115
AG-347-L17 AG-347-J23 0.04469
AG-347-L17 AG-347-K02 0.1041
AG-347-L17 AG-347-K10 0.051
AG-347-L17 AG-347-K15 0.1057
AG-347-L17 AG-347-K16 0.04259
AG-347-L17 AG-347-K17 0.06835
AG-347-L17 AG-347-K18 0.1109
AG-347-L17 AG-347-K19 0.05047
AG-347-L17 AG-347-K20 0.06204
AG-347-L17 AG-347-L02 0.04469
AG-347-L19 AG-347-C10 0.06887
AG-347-L19 AG-347-E03 0.1167
AG-347-L19 AG-347-E23 0.06519
AG-347-L19 AG-347-G18 0.06993
AG-347-L19 AG-347-G22 0.07361
AG-347-L19 AG-347-I04 0.06993
AG-347-L19 AG-347-I06 0.07361
AG-347-L19 AG-347-I15 0.1115
AG-347-L19 AG-347-I19 0.0715
AG-347-L19 AG-347-I21 0.0694
AG-347-L19 AG-347-J06 0.0673
AG-347-L19 AG-347-J14 0.07413
AG-347-L19 AG-347-J19 0.103
AG-347-L19 AG-347-J20 0.1141
AG-347-L19 AG-347-J21 0.1099
AG-347-L19 AG-347-J23 0.07571
AG-347-L19 AG-347-K02 0.1162
AG-347-L19 AG-347-K10 0.07045
AG-347-L19 AG-347-K15 0.1125
AG-347-L19 AG-347-K16 0.06993
AG-347-L19 AG-347-K17 0.06677
AG-347-L19 AG-347-K18 0.1188
AG-347-L19 AG-347-K19 0.07098
AG-347-L19 AG-347-K20 0.06782
AG-347-L19 AG-347-L02 0.07045
AG-347-L19 AG-347-L17 0.07045
AG-347-L20 AG-347-C10 0.05889
AG-347-L20 AG-347-E03 0.1088
AG-347-L20 AG-347-E23 0.0368
AG-347-L20 AG-347-G18 0.03628
AG-347-L20 AG-347-G22 0.06782
AG-347-L20 AG-347-I04 0.06887
AG-347-L20 AG-347-I06 0.04679
AG-347-L20 AG-347-I15 0.112
AG-347-L20 AG-347-I19 0.04469
AG-347-L20 AG-347-I21 0.03996
AG-347-L20 AG-347-J06 0.04048
AG-347-L20 AG-347-J14 0.06257
AG-347-L20 AG-347-J19 0.1057
AG-347-L20 AG-347-J20 0.1183
AG-347-L20 AG-347-J21 0.1157
AG-347-L20 AG-347-J23 0.04206
AG-347-L20 AG-347-K02 0.1099
AG-347-L20 AG-347-K10 0.04942
AG-347-L20 AG-347-K15 0.1094
AG-347-L20 AG-347-K16 0.04469
AG-347-L20 AG-347-K17 0.06782
AG-347-L20 AG-347-K18 0.1136
AG-347-L20 AG-347-K19 0.04574
AG-347-L20 AG-347-K20 0.06151
AG-347-L20 AG-347-L02 0.03838
AG-347-L20 AG-347-L17 0.04259
AG-347-L20 AG-347-L19 0.0715
AG-347-L21 AG-347-C10 0.0694
AG-347-L21 AG-347-E03 0.1115
AG-347-L21 AG-347-E23 0.04679
AG-347-L21 AG-347-G18 0.04364
AG-347-L21 AG-347-G22 0.07203
AG-347-L21 AG-347-I04 0.06782
AG-347-L21 AG-347-I06 0.03943
AG-347-L21 AG-347-I15 0.1167
AG-347-L21 AG-347-I19 0.04995
AG-347-L21 AG-347-I21 0.04784
AG-347-L21 AG-347-J06 0.04364
AG-347-L21 AG-347-J14 0.07308
AG-347-L21 AG-347-J19 0.1078
AG-347-L21 AG-347-J20 0.1183
AG-347-L21 AG-347-J21 0.1162
AG-347-L21 AG-347-J23 0.04837
AG-347-L21 AG-347-K02 0.1125
AG-347-L21 AG-347-K10 0.0531
AG-347-L21 AG-347-K15 0.112
AG-347-L21 AG-347-K16 0.0368
AG-347-L21 AG-347-K17 0.0715
AG-347-L21 AG-347-K18 0.1183
AG-347-L21 AG-347-K19 0.05468
AG-347-L21 AG-347-K20 0.0673
AG-347-L21 AG-347-L02 0.0489
AG-347-L21 AG-347-L17 0.04837
AG-347-L21 AG-347-L19 0.07413
AG-347-L21 AG-347-L20 0.04574
AG-347-M08 AG-347-C10 0.06309
AG-347-M08 AG-347-E03 0.1062
AG-347-M08 AG-347-E23 0.04101
AG-347-M08 AG-347-G18 0.03628
AG-347-M08 AG-347-G22 0.0694
AG-347-M08 AG-347-I04 0.0673
AG-347-M08 AG-347-I06 0.04469
AG-347-M08 AG-347-I15 0.1109
AG-347-M08 AG-347-I19 0.04469
AG-347-M08 AG-347-I21 0.03733
AG-347-M08 AG-347-J06 0.03733
AG-347-M08 AG-347-J14 0.06835
AG-347-M08 AG-347-J19 0.09884
AG-347-M08 AG-347-J20 0.1109
AG-347-M08 AG-347-J21 0.1115
AG-347-M08 AG-347-J23 0.03838
AG-347-M08 AG-347-K02 0.1083
AG-347-M08 AG-347-K10 0.04784
AG-347-M08 AG-347-K15 0.1067
AG-347-M08 AG-347-K16 0.04416
AG-347-M08 AG-347-K17 0.06519
AG-347-M08 AG-347-K18 0.1099
AG-347-M08 AG-347-K19 0.04469
AG-347-M08 AG-347-K20 0.06099
AG-347-M08 AG-347-L02 0.04048
AG-347-M08 AG-347-L17 0.04469
AG-347-M08 AG-347-L19 0.06887
AG-347-M08 AG-347-L20 0.03943
AG-347-M08 AG-347-L21 0.04837
AG-347-M15 AG-347-C10 0.1041
AG-347-M15 AG-347-E03 0.1062
AG-347-M15 AG-347-E23 0.1083
AG-347-M15 AG-347-G18 0.1067
AG-347-M15 AG-347-G22 0.1078
AG-347-M15 AG-347-I04 0.1094
AG-347-M15 AG-347-I06 0.1062
AG-347-M15 AG-347-I15 0.1067
AG-347-M15 AG-347-I19 0.1115
AG-347-M15 AG-347-I21 0.1062
AG-347-M15 AG-347-J06 0.1046
AG-347-M15 AG-347-J14 0.1151
AG-347-M15 AG-347-J19 0.09937
AG-347-M15 AG-347-J20 0.1125
AG-347-M15 AG-347-J21 0.1073
AG-347-M15 AG-347-J23 0.1057
AG-347-M15 AG-347-K02 0.1067
AG-347-M15 AG-347-K10 0.1036
AG-347-M15 AG-347-K15 0.09096
AG-347-M15 AG-347-K16 0.1025
AG-347-M15 AG-347-K17 0.1088
AG-347-M15 AG-347-K18 0.1099
AG-347-M15 AG-347-K19 0.1109
AG-347-M15 AG-347-K20 0.1062
AG-347-M15 AG-347-L02 0.1046
AG-347-M15 AG-347-L17 0.1036
AG-347-M15 AG-347-L19 0.1057
AG-347-M15 AG-347-L20 0.1104
AG-347-M15 AG-347-L21 0.1125
AG-347-M15 AG-347-M08 0.1057
AG-347-M23 AG-347-C10 0.06204
AG-347-M23 AG-347-E03 0.1125
AG-347-M23 AG-347-E23 0.04048
AG-347-M23 AG-347-G18 0.03417
AG-347-M23 AG-347-G22 0.0715
AG-347-M23 AG-347-I04 0.06572
AG-347-M23 AG-347-I06 0.04574
AG-347-M23 AG-347-I15 0.1183
AG-347-M23 AG-347-I19 0.0489
AG-347-M23 AG-347-I21 0.04206
AG-347-M23 AG-347-J06 0.03417
AG-347-M23 AG-347-J14 0.06993
AG-347-M23 AG-347-J19 0.1046
AG-347-M23 AG-347-J20 0.1141
AG-347-M23 AG-347-J21 0.1172
AG-347-M23 AG-347-J23 0.03838
AG-347-M23 AG-347-K02 0.112
AG-347-M23 AG-347-K10 0.05152
AG-347-M23 AG-347-K15 0.1104
AG-347-M23 AG-347-K16 0.04416
AG-347-M23 AG-347-K17 0.06782
AG-347-M23 AG-347-K18 0.1146
AG-347-M23 AG-347-K19 0.04627
AG-347-M23 AG-347-K20 0.06046
AG-347-M23 AG-347-L02 0.04311
AG-347-M23 AG-347-L17 0.04732
AG-347-M23 AG-347-L19 0.07413
AG-347-M23 AG-347-L20 0.04259
AG-347-M23 AG-347-L21 0.04522
AG-347-M23 AG-347-M08 0.03943
AG-347-M23 AG-347-M15 0.1109
AG-347-N19 AG-347-C10 0.06309
AG-347-N19 AG-347-E03 0.1057
AG-347-N19 AG-347-E23 0.03943
AG-347-N19 AG-347-G18 0.03785
AG-347-N19 AG-347-G22 0.06782
AG-347-N19 AG-347-I04 0.0694
AG-347-N19 AG-347-I06 0.04679
AG-347-N19 AG-347-I15 0.1094
AG-347-N19 AG-347-I19 0.04679
AG-347-N19 AG-347-I21 0.03891
AG-347-N19 AG-347-J06 0.03891
AG-347-N19 AG-347-J14 0.0673
AG-347-N19 AG-347-J19 0.09674
AG-347-N19 AG-347-J20 0.1125
AG-347-N19 AG-347-J21 0.1099
AG-347-N19 AG-347-J23 0.04206
AG-347-N19 AG-347-K02 0.1078
AG-347-N19 AG-347-K10 0.04732
AG-347-N19 AG-347-K15 0.1083
AG-347-N19 AG-347-K16 0.04574
AG-347-N19 AG-347-K17 0.06677
AG-347-N19 AG-347-K18 0.112
AG-347-N19 AG-347-K19 0.04679
AG-347-N19 AG-347-K20 0.05889
AG-347-N19 AG-347-L02 0.04154
AG-347-N19 AG-347-L17 0.04522
AG-347-N19 AG-347-L19 0.06782
AG-347-N19 AG-347-L20 0.03996
AG-347-N19 AG-347-L21 0.0489
AG-347-N19 AG-347-M08 0.0205
AG-347-N19 AG-347-M15 0.1009
AG-347-N19 AG-347-M23 0.04259
AG-347-O22 AG-347-C10 0.06362
AG-347-O22 AG-347-E03 0.112
AG-347-O22 AG-347-E23 0.04101
AG-347-O22 AG-347-G18 0.03417
AG-347-O22 AG-347-G22 0.06835
AG-347-O22 AG-347-I04 0.06467
AG-347-O22 AG-347-I06 0.04416
AG-347-O22 AG-347-I15 0.1136
AG-347-O22 AG-347-I19 0.04679
AG-347-O22 AG-347-I21 0.04154
AG-347-O22 AG-347-J06 0.03628
AG-347-O22 AG-347-J14 0.06519
AG-347-O22 AG-347-J19 0.1025
AG-347-O22 AG-347-J20 0.1141
AG-347-O22 AG-347-J21 0.1141
AG-347-O22 AG-347-J23 0.04048
AG-347-O22 AG-347-K02 0.1136
AG-347-O22 AG-347-K10 0.04942
AG-347-O22 AG-347-K15 0.1088
AG-347-O22 AG-347-K16 0.04364
AG-347-O22 AG-347-K17 0.0694
AG-347-O22 AG-347-K18 0.1178
AG-347-O22 AG-347-K19 0.04574
AG-347-O22 AG-347-K20 0.05889
AG-347-O22 AG-347-L02 0.03943
AG-347-O22 AG-347-L17 0.04574
AG-347-O22 AG-347-L19 0.0673
AG-347-O22 AG-347-L20 0.04311
AG-347-O22 AG-347-L21 0.04679
AG-347-O22 AG-347-M08 0.03785
AG-347-O22 AG-347-M15 0.1078
AG-347-O22 AG-347-M23 0.03838
AG-347-O22 AG-347-N19 0.03996
AG-355-A09 AG-347-C10 0.06309
AG-355-A09 AG-347-E03 0.1073
AG-355-A09 AG-347-E23 0.04259
AG-355-A09 AG-347-G18 0.04101
AG-355-A09 AG-347-G22 0.07256
AG-355-A09 AG-347-I04 0.06993
AG-355-A09 AG-347-I06 0.04995
AG-355-A09 AG-347-I15 0.1109
AG-355-A09 AG-347-I19 0.04784
AG-355-A09 AG-347-I21 0.03628
AG-355-A09 AG-347-J06 0.04048
AG-355-A09 AG-347-J14 0.07045
AG-355-A09 AG-347-J19 0.1036
AG-355-A09 AG-347-J20 0.1157
AG-355-A09 AG-347-J21 0.1099
AG-355-A09 AG-347-J23 0.01525
AG-355-A09 AG-347-K02 0.1088
AG-355-A09 AG-347-K10 0.051
AG-355-A09 AG-347-K15 0.1088
AG-355-A09 AG-347-K16 0.04469
AG-355-A09 AG-347-K17 0.0715
AG-355-A09 AG-347-K18 0.1104
AG-355-A09 AG-347-K19 0.04522
AG-355-A09 AG-347-K20 0.06151
AG-355-A09 AG-347-L02 0.04416
AG-355-A09 AG-347-L17 0.04732
AG-355-A09 AG-347-L19 0.07466
AG-355-A09 AG-347-L20 0.04101
AG-355-A09 AG-347-L21 0.04942
AG-355-A09 AG-347-M08 0.03943
AG-355-A09 AG-347-M15 0.1062
AG-355-A09 AG-347-M23 0.04154
AG-355-A09 AG-347-N19 0.04154
AG-355-A09 AG-347-O22 0.04259
AG-355-B18 AG-347-C10 0.1099
AG-355-B18 AG-347-E03 0.1067
AG-355-B18 AG-347-E23 0.1088
AG-355-B18 AG-347-G18 0.1088
AG-355-B18 AG-347-G22 0.112
AG-355-B18 AG-347-I04 0.1094
AG-355-B18 AG-347-I06 0.1146
AG-355-B18 AG-347-I15 0.051
AG-355-B18 AG-347-I19 0.1099
AG-355-B18 AG-347-I21 0.1078
AG-355-B18 AG-347-J06 0.1104
AG-355-B18 AG-347-J14 0.1115
AG-355-B18 AG-347-J19 0.112
AG-355-B18 AG-347-J20 0.113
AG-355-B18 AG-347-J21 0.1125
AG-355-B18 AG-347-J23 0.1115
AG-355-B18 AG-347-K02 0.1057
AG-355-B18 AG-347-K10 0.1073
AG-355-B18 AG-347-K15 0.1083
AG-355-B18 AG-347-K16 0.1125
AG-355-B18 AG-347-K17 0.1104
AG-355-B18 AG-347-K18 0.1193
AG-355-B18 AG-347-K19 0.1104
AG-355-B18 AG-347-K20 0.1104
AG-355-B18 AG-347-L02 0.1062
AG-355-B18 AG-347-L17 0.1046
AG-355-B18 AG-347-L19 0.1088
AG-355-B18 AG-347-L20 0.1094
AG-355-B18 AG-347-L21 0.1141
AG-355-B18 AG-347-M08 0.1067
AG-355-B18 AG-347-M15 0.1025
AG-355-B18 AG-347-M23 0.1193
AG-355-B18 AG-347-N19 0.1083
AG-355-B18 AG-347-O22 0.1109
AG-355-B18 AG-355-A09 0.1109
AG-355-B23 AG-347-C10 0.06257
AG-355-B23 AG-347-E03 0.1067
AG-355-B23 AG-347-E23 0.03838
AG-355-B23 AG-347-G18 0.03523
AG-355-B23 AG-347-G22 0.06519
AG-355-B23 AG-347-I04 0.0694
AG-355-B23 AG-347-I06 0.04627
AG-355-B23 AG-347-I15 0.112
AG-355-B23 AG-347-I19 0.04259
AG-355-B23 AG-347-I21 0.03838
AG-355-B23 AG-347-J06 0.03996
AG-355-B23 AG-347-J14 0.06519
AG-355-B23 AG-347-J19 0.102
AG-355-B23 AG-347-J20 0.1151
AG-355-B23 AG-347-J21 0.1109
AG-355-B23 AG-347-J23 0.03943
AG-355-B23 AG-347-K02 0.1078
AG-355-B23 AG-347-K10 0.04522
AG-355-B23 AG-347-K15 0.1083
AG-355-B23 AG-347-K16 0.04364
AG-355-B23 AG-347-K17 0.06835
AG-355-B23 AG-347-K18 0.1125
AG-355-B23 AG-347-K19 0.04627
AG-355-B23 AG-347-K20 0.06046
AG-355-B23 AG-347-L02 0.03838
AG-355-B23 AG-347-L17 0.04311
AG-355-B23 AG-347-L19 0.07466
AG-355-B23 AG-347-L20 0.03628
AG-355-B23 AG-347-L21 0.04574
AG-355-B23 AG-347-M08 0.03523
AG-355-B23 AG-347-M15 0.1078
AG-355-B23 AG-347-M23 0.03996
AG-355-B23 AG-347-N19 0.03575
AG-355-B23 AG-347-O22 0.03996
AG-355-B23 AG-355-A09 0.03838
AG-355-B23 AG-355-B18 0.1104
AG-355-G23 AG-347-C10 0.07413
AG-355-G23 AG-347-E03 0.1183
AG-355-G23 AG-347-E23 0.06782
AG-355-G23 AG-347-G18 0.0715
AG-355-G23 AG-347-G22 0.07676
AG-355-G23 AG-347-I04 0.07361
AG-355-G23 AG-347-I06 0.07413
AG-355-G23 AG-347-I15 0.1167
AG-355-G23 AG-347-I19 0.07361
AG-355-G23 AG-347-I21 0.07045
AG-355-G23 AG-347-J06 0.0694
AG-355-G23 AG-347-J14 0.07939
AG-355-G23 AG-347-J19 0.1083
AG-355-G23 AG-347-J20 0.1167
AG-355-G23 AG-347-J21 0.1151
AG-355-G23 AG-347-J23 0.07256
AG-355-G23 AG-347-K02 0.1188
AG-355-G23 AG-347-K10 0.07256
AG-355-G23 AG-347-K15 0.1193
AG-355-G23 AG-347-K16 0.07413
AG-355-G23 AG-347-K17 0.07676
AG-355-G23 AG-347-K18 0.1262
AG-355-G23 AG-347-K19 0.0715
AG-355-G23 AG-347-K20 0.05783
AG-355-G23 AG-347-L02 0.07308
AG-355-G23 AG-347-L17 0.0715
AG-355-G23 AG-347-L19 0.07939
AG-355-G23 AG-347-L20 0.07045
AG-355-G23 AG-347-L21 0.07518
AG-355-G23 AG-347-M08 0.0673
AG-355-G23 AG-347-M15 0.1115
AG-355-G23 AG-347-M23 0.07045
AG-355-G23 AG-347-N19 0.06887
AG-355-G23 AG-347-O22 0.07045
AG-355-G23 AG-355-A09 0.07361
AG-355-G23 AG-355-B18 0.1141
AG-355-G23 AG-355-B23 0.06993
AG-355-I04 AG-347-C10 0.07045
AG-355-I04 AG-347-E03 0.1136
AG-355-I04 AG-347-E23 0.0694
AG-355-I04 AG-347-G18 0.06887
AG-355-I04 AG-347-G22 0.06993
AG-355-I04 AG-347-I04 0.07308
AG-355-I04 AG-347-I06 0.07045
AG-355-I04 AG-347-I15 0.113
AG-355-I04 AG-347-I19 0.06467
AG-355-I04 AG-347-I21 0.0673
AG-355-I04 AG-347-J06 0.06309
AG-355-I04 AG-347-J14 0.0673
AG-355-I04 AG-347-J19 0.1057
AG-355-I04 AG-347-J20 0.113
AG-355-I04 AG-347-J21 0.1094
AG-355-I04 AG-347-J23 0.06625
AG-355-I04 AG-347-K02 0.113
AG-355-I04 AG-347-K10 0.0673
AG-355-I04 AG-347-K15 0.1067
AG-355-I04 AG-347-K16 0.06835
AG-355-I04 AG-347-K17 0.0715
AG-355-I04 AG-347-K18 0.1178
AG-355-I04 AG-347-K19 0.06993
AG-355-I04 AG-347-K20 0.06625
AG-355-I04 AG-347-L02 0.06257
AG-355-I04 AG-347-L17 0.06309
AG-355-I04 AG-347-L19 0.07361
AG-355-I04 AG-347-L20 0.06572
AG-355-I04 AG-347-L21 0.06993
AG-355-I04 AG-347-M08 0.06414
AG-355-I04 AG-347-M15 0.1057
AG-355-I04 AG-347-M23 0.06572
AG-355-I04 AG-347-N19 0.06257
AG-355-I04 AG-347-O22 0.06362
AG-355-I04 AG-355-A09 0.06572
AG-355-I04 AG-355-B18 0.1025
AG-355-I04 AG-355-B23 0.06572
AG-355-I04 AG-355-G23 0.08097
AG-355-J09 AG-347-C10 0.0673
AG-355-J09 AG-347-E03 0.1104
AG-355-J09 AG-347-E23 0.04154
AG-355-J09 AG-347-G18 0.03996
AG-355-J09 AG-347-G22 0.07361
AG-355-J09 AG-347-I04 0.06677
AG-355-J09 AG-347-I06 0.051
AG-355-J09 AG-347-I15 0.1146
AG-355-J09 AG-347-I19 0.05152
AG-355-J09 AG-347-I21 0.04101
AG-355-J09 AG-347-J06 0.04311
AG-355-J09 AG-347-J14 0.07203
AG-355-J09 AG-347-J19 0.1015
AG-355-J09 AG-347-J20 0.1141
AG-355-J09 AG-347-J21 0.1146
AG-355-J09 AG-347-J23 0.04206
AG-355-J09 AG-347-K02 0.113
AG-355-J09 AG-347-K10 0.04995
AG-355-J09 AG-347-K15 0.1099
AG-355-J09 AG-347-K16 0.04995
AG-355-J09 AG-347-K17 0.06835
AG-355-J09 AG-347-K18 0.1167
AG-355-J09 AG-347-K19 0.04469
AG-355-J09 AG-347-K20 0.06467
AG-355-J09 AG-347-L02 0.04311
AG-355-J09 AG-347-L17 0.04837
AG-355-J09 AG-347-L19 0.07098
AG-355-J09 AG-347-L20 0.04259
AG-355-J09 AG-347-L21 0.05047
AG-355-J09 AG-347-M08 0.04206
AG-355-J09 AG-347-M15 0.1088
AG-355-J09 AG-347-M23 0.03838
AG-355-J09 AG-347-N19 0.04206
AG-355-J09 AG-347-O22 0.04101
AG-355-J09 AG-355-A09 0.04574
AG-355-J09 AG-355-B18 0.1109
AG-355-J09 AG-355-B23 0.04101
AG-355-J09 AG-355-G23 0.0694
AG-355-J09 AG-355-I04 0.0673
AG-355-J23 AG-347-C10 0.06572
AG-355-J23 AG-347-E03 0.1125
AG-355-J23 AG-347-E23 0.03943
AG-355-J23 AG-347-G18 0.03417
AG-355-J23 AG-347-G22 0.0715
AG-355-J23 AG-347-I04 0.0673
AG-355-J23 AG-347-I06 0.04627
AG-355-J23 AG-347-I15 0.1193
AG-355-J23 AG-347-I19 0.04679
AG-355-J23 AG-347-I21 0.0368
AG-355-J23 AG-347-J06 0.03996
AG-355-J23 AG-347-J14 0.06677
AG-355-J23 AG-347-J19 0.102
AG-355-J23 AG-347-J20 0.112
AG-355-J23 AG-347-J21 0.1109
AG-355-J23 AG-347-J23 0.03996
AG-355-J23 AG-347-K02 0.1141
AG-355-J23 AG-347-K10 0.04837
AG-355-J23 AG-347-K15 0.1088
AG-355-J23 AG-347-K16 0.04311
AG-355-J23 AG-347-K17 0.06782
AG-355-J23 AG-347-K18 0.1136
AG-355-J23 AG-347-K19 0.04469
AG-355-J23 AG-347-K20 0.06046
AG-355-J23 AG-347-L02 0.04048
AG-355-J23 AG-347-L17 0.04101
AG-355-J23 AG-347-L19 0.0694
AG-355-J23 AG-347-L20 0.03891
AG-355-J23 AG-347-L21 0.04574
AG-355-J23 AG-347-M08 0.03943
AG-355-J23 AG-347-M15 0.1078
AG-355-J23 AG-347-M23 0.03891
AG-355-J23 AG-347-N19 0.03943
AG-355-J23 AG-347-O22 0.04048
AG-355-J23 AG-355-A09 0.03996
AG-355-J23 AG-355-B18 0.1151
AG-355-J23 AG-355-B23 0.03049
AG-355-J23 AG-355-G23 0.06887
AG-355-J23 AG-355-I04 0.06677
AG-355-J23 AG-355-J09 0.04259
AG-355-K03 AG-347-C10 0.06677
AG-355-K03 AG-347-E03 0.113
AG-355-K03 AG-347-E23 0.06151
AG-355-K03 AG-347-G18 0.06257
AG-355-K03 AG-347-G22 0.07256
AG-355-K03 AG-347-I04 0.06993
AG-355-K03 AG-347-I06 0.06204
AG-355-K03 AG-347-I15 0.1146
AG-355-K03 AG-347-I19 0.06467
AG-355-K03 AG-347-I21 0.06046
AG-355-K03 AG-347-J06 0.05731
AG-355-K03 AG-347-J14 0.06835
AG-355-K03 AG-347-J19 0.1057
AG-355-K03 AG-347-J20 0.1136
AG-355-K03 AG-347-J21 0.1104
AG-355-K03 AG-347-J23 0.05994
AG-355-K03 AG-347-K02 0.1141
AG-355-K03 AG-347-K10 0.06887
AG-355-K03 AG-347-K15 0.1099
AG-355-K03 AG-347-K16 0.06362
AG-355-K03 AG-347-K17 0.06625
AG-355-K03 AG-347-K18 0.1188
AG-355-K03 AG-347-K19 0.06257
AG-355-K03 AG-347-K20 0.0489
AG-355-K03 AG-347-L02 0.06362
AG-355-K03 AG-347-L17 0.06257
AG-355-K03 AG-347-L19 0.07466
AG-355-K03 AG-347-L20 0.06204
AG-355-K03 AG-347-L21 0.0694
AG-355-K03 AG-347-M08 0.06414
AG-355-K03 AG-347-M15 0.1046
AG-355-K03 AG-347-M23 0.06204
AG-355-K03 AG-347-N19 0.06362
AG-355-K03 AG-347-O22 0.06309
AG-355-K03 AG-355-A09 0.05941
AG-355-K03 AG-355-B18 0.1088
AG-355-K03 AG-355-B23 0.06467
AG-355-K03 AG-355-G23 0.06046
AG-355-K03 AG-355-I04 0.0673
AG-355-K03 AG-355-J09 0.06625
AG-355-K03 AG-355-J23 0.06414
AG-355-K15 AG-347-C10 0.06467
AG-355-K15 AG-347-E03 0.1099
AG-355-K15 AG-347-E23 0.04416
AG-355-K15 AG-347-G18 0.04364
AG-355-K15 AG-347-G22 0.07045
AG-355-K15 AG-347-I04 0.07361
AG-355-K15 AG-347-I06 0.04942
AG-355-K15 AG-347-I15 0.1146
AG-355-K15 AG-347-I19 0.05205
AG-355-K15 AG-347-I21 0.03943
AG-355-K15 AG-347-J06 0.04311
AG-355-K15 AG-347-J14 0.07256
AG-355-K15 AG-347-J19 0.1041
AG-355-K15 AG-347-J20 0.1157
AG-355-K15 AG-347-J21 0.1136
AG-355-K15 AG-347-J23 0.02576
AG-355-K15 AG-347-K02 0.1109
AG-355-K15 AG-347-K10 0.05415
AG-355-K15 AG-347-K15 0.1099
AG-355-K15 AG-347-K16 0.04732
AG-355-K15 AG-347-K17 0.07045
AG-355-K15 AG-347-K18 0.1157
AG-355-K15 AG-347-K19 0.04837
AG-355-K15 AG-347-K20 0.06204
AG-355-K15 AG-347-L02 0.04574
AG-355-K15 AG-347-L17 0.04995
AG-355-K15 AG-347-L19 0.07203
AG-355-K15 AG-347-L20 0.04416
AG-355-K15 AG-347-L21 0.05258
AG-355-K15 AG-347-M08 0.04259
AG-355-K15 AG-347-M15 0.1088
AG-355-K15 AG-347-M23 0.04469
AG-355-K15 AG-347-N19 0.04259
AG-355-K15 AG-347-O22 0.04522
AG-355-K15 AG-355-A09 0.02629
AG-355-K15 AG-355-B18 0.1146
AG-355-K15 AG-355-B23 0.04101
AG-355-K15 AG-355-G23 0.07518
AG-355-K15 AG-355-I04 0.06887
AG-355-K15 AG-355-J09 0.04784
AG-355-K15 AG-355-J23 0.04469
AG-355-K15 AG-355-K03 0.06309
AG-355-K20 AG-347-C10 0.06257
AG-355-K20 AG-347-E03 0.1094
AG-355-K20 AG-347-E23 0.03523
AG-355-K20 AG-347-G18 0.02839
AG-355-K20 AG-347-G22 0.07045
AG-355-K20 AG-347-I04 0.06625
AG-355-K20 AG-347-I06 0.04784
AG-355-K20 AG-347-I15 0.1141
AG-355-K20 AG-347-I19 0.04627
AG-355-K20 AG-347-I21 0.03996
AG-355-K20 AG-347-J06 0.03785
AG-355-K20 AG-347-J14 0.06414
AG-355-K20 AG-347-J19 0.09937
AG-355-K20 AG-347-J20 0.112
AG-355-K20 AG-347-J21 0.1167
AG-355-K20 AG-347-J23 0.04048
AG-355-K20 AG-347-K02 0.1109
AG-355-K20 AG-347-K10 0.04574
AG-355-K20 AG-347-K15 0.1088
AG-355-K20 AG-347-K16 0.04732
AG-355-K20 AG-347-K17 0.06782
AG-355-K20 AG-347-K18 0.1178
AG-355-K20 AG-347-K19 0.04364
AG-355-K20 AG-347-K20 0.06151
AG-355-K20 AG-347-L02 0.03996
AG-355-K20 AG-347-L17 0.04574
AG-355-K20 AG-347-L19 0.0715
AG-355-K20 AG-347-L20 0.03943
AG-355-K20 AG-347-L21 0.04942
AG-355-K20 AG-347-M08 0.03785
AG-355-K20 AG-347-M15 0.1073
AG-355-K20 AG-347-M23 0.03838
AG-355-K20 AG-347-N19 0.03733
AG-355-K20 AG-347-O22 0.03838
AG-355-K20 AG-355-A09 0.04259
AG-355-K20 AG-355-B18 0.1094
AG-355-K20 AG-355-B23 0.03891
AG-355-K20 AG-355-G23 0.0694
AG-355-K20 AG-355-I04 0.06835
AG-355-K20 AG-355-J09 0.03891
AG-355-K20 AG-355-J23 0.0368
AG-355-K20 AG-355-K03 0.06046
AG-355-K20 AG-355-K15 0.04627
AG-355-L02 AG-347-C10 0.06204
AG-355-L02 AG-347-E03 0.1052
AG-355-L02 AG-347-E23 0.03943
AG-355-L02 AG-347-G18 0.03733
AG-355-L02 AG-347-G22 0.06782
AG-355-L02 AG-347-I04 0.06625
AG-355-L02 AG-347-I06 0.04784
AG-355-L02 AG-347-I15 0.1125
AG-355-L02 AG-347-I19 0.0489
AG-355-L02 AG-347-I21 0.04206
AG-355-L02 AG-347-J06 0.04154
AG-355-L02 AG-347-J14 0.06362
AG-355-L02 AG-347-J19 0.1041
AG-355-L02 AG-347-J20 0.1136
AG-355-L02 AG-347-J21 0.1141
AG-355-L02 AG-347-J23 0.04206
AG-355-L02 AG-347-K02 0.1067
AG-355-L02 AG-347-K10 0.04784
AG-355-L02 AG-347-K15 0.1067
AG-355-L02 AG-347-K16 0.04679
AG-355-L02 AG-347-K17 0.06467
AG-355-L02 AG-347-K18 0.1083
AG-355-L02 AG-347-K19 0.04469
AG-355-L02 AG-347-K20 0.06151
AG-355-L02 AG-347-L02 0.04259
AG-355-L02 AG-347-L17 0.04364
AG-355-L02 AG-347-L19 0.06887
AG-355-L02 AG-347-L20 0.04206
AG-355-L02 AG-347-L21 0.05047
AG-355-L02 AG-347-M08 0.03943
AG-355-L02 AG-347-M15 0.1057
AG-355-L02 AG-347-M23 0.04154
AG-355-L02 AG-347-N19 0.04206
AG-355-L02 AG-347-O22 0.04259
AG-355-L02 AG-355-A09 0.04416
AG-355-L02 AG-355-B18 0.1115
AG-355-L02 AG-355-B23 0.03996
AG-355-L02 AG-355-G23 0.07518
AG-355-L02 AG-355-I04 0.06572
AG-355-L02 AG-355-J09 0.04784
AG-355-L02 AG-355-J23 0.04206
AG-355-L02 AG-355-K03 0.06046
AG-355-L02 AG-355-K15 0.04732
AG-355-L02 AG-355-K20 0.04154
AG-355-L20 AG-347-C10 0.06519
AG-355-L20 AG-347-E03 0.1088
AG-355-L20 AG-347-E23 0.03733
AG-355-L20 AG-347-G18 0.02944
AG-355-L20 AG-347-G22 0.0715
AG-355-L20 AG-347-I04 0.06625
AG-355-L20 AG-347-I06 0.04574
AG-355-L20 AG-347-I15 0.1141
AG-355-L20 AG-347-I19 0.04574
AG-355-L20 AG-347-I21 0.03996
AG-355-L20 AG-347-J06 0.03733
AG-355-L20 AG-347-J14 0.06625
AG-355-L20 AG-347-J19 0.1009
AG-355-L20 AG-347-J20 0.1109
AG-355-L20 AG-347-J21 0.1162
AG-355-L20 AG-347-J23 0.04154
AG-355-L20 AG-347-K02 0.1104
AG-355-L20 AG-347-K10 0.04574
AG-355-L20 AG-347-K15 0.1083
AG-355-L20 AG-347-K16 0.04732
AG-355-L20 AG-347-K17 0.06887
AG-355-L20 AG-347-K18 0.1172
AG-355-L20 AG-347-K19 0.04364
AG-355-L20 AG-347-K20 0.06414
AG-355-L20 AG-347-L02 0.04206
AG-355-L20 AG-347-L17 0.04679
AG-355-L20 AG-347-L19 0.07466
AG-355-L20 AG-347-L20 0.04048
AG-355-L20 AG-347-L21 0.04942
AG-355-L20 AG-347-M08 0.03785
AG-355-L20 AG-347-M15 0.1078
AG-355-L20 AG-347-M23 0.03996
AG-355-L20 AG-347-N19 0.03838
AG-355-L20 AG-347-O22 0.03891
AG-355-L20 AG-355-A09 0.04469
AG-355-L20 AG-355-B18 0.1099
AG-355-L20 AG-355-B23 0.03891
AG-355-L20 AG-355-G23 0.07098
AG-355-L20 AG-355-I04 0.07045
AG-355-L20 AG-355-J09 0.04206
AG-355-L20 AG-355-J23 0.03733
AG-355-L20 AG-355-K03 0.06204
AG-355-L20 AG-355-K15 0.04784
AG-355-L20 AG-355-K20 0.008412
AG-355-L20 AG-355-L02 0.04154
AG-355-M02 AG-347-C10 0.06046
AG-355-M02 AG-347-E03 0.1046
AG-355-M02 AG-347-E23 0.03943
AG-355-M02 AG-347-G18 0.0347
AG-355-M02 AG-347-G22 0.06362
AG-355-M02 AG-347-I04 0.06467
AG-355-M02 AG-347-I06 0.04364
AG-355-M02 AG-347-I15 0.1115
AG-355-M02 AG-347-I19 0.04311
AG-355-M02 AG-347-I21 0.03365
AG-355-M02 AG-347-J06 0.0368
AG-355-M02 AG-347-J14 0.06257
AG-355-M02 AG-347-J19 0.09937
AG-355-M02 AG-347-J20 0.1109
AG-355-M02 AG-347-J21 0.1088
AG-355-M02 AG-347-J23 0.03838
AG-355-M02 AG-347-K02 0.1067
AG-355-M02 AG-347-K10 0.04627
AG-355-M02 AG-347-K15 0.1067
AG-355-M02 AG-347-K16 0.04259
AG-355-M02 AG-347-K17 0.06309
AG-355-M02 AG-347-K18 0.1094
AG-355-M02 AG-347-K19 0.04311
AG-355-M02 AG-347-K20 0.05626
AG-355-M02 AG-347-L02 0.03785
AG-355-M02 AG-347-L17 0.04101
AG-355-M02 AG-347-L19 0.06677
AG-355-M02 AG-347-L20 0.03575
AG-355-M02 AG-347-L21 0.04627
AG-355-M02 AG-347-M08 0.009464
AG-355-M02 AG-347-M15 0.1036
AG-355-M02 AG-347-M23 0.03891
AG-355-M02 AG-347-N19 0.01945
AG-355-M02 AG-347-O22 0.03733
AG-355-M02 AG-355-A09 0.03733
AG-355-M02 AG-355-B18 0.1073
AG-355-M02 AG-355-B23 0.03207
AG-355-M02 AG-355-G23 0.06414
AG-355-M02 AG-355-I04 0.06362
AG-355-M02 AG-355-J09 0.04154
AG-355-M02 AG-355-J23 0.03523
AG-355-M02 AG-355-K03 0.06151
AG-355-M02 AG-355-K15 0.04048
AG-355-M02 AG-355-K20 0.03733
AG-355-M02 AG-355-L02 0.03575
AG-355-M02 AG-355-L20 0.03733
AG-355-M18 AG-347-C10 0.09779
AG-355-M18 AG-347-E03 0.09832
AG-355-M18 AG-347-E23 0.09727
AG-355-M18 AG-347-G18 0.09411
AG-355-M18 AG-347-G22 0.102
AG-355-M18 AG-347-I04 0.1009
AG-355-M18 AG-347-I06 0.09043
AG-355-M18 AG-347-I15 0.1115
AG-355-M18 AG-347-I19 0.09884
AG-355-M18 AG-347-I21 0.09464
AG-355-M18 AG-347-J06 0.09306
AG-355-M18 AG-347-J14 0.1052
AG-355-M18 AG-347-J19 0.09937
AG-355-M18 AG-347-J20 0.1036
AG-355-M18 AG-347-J21 0.1057
AG-355-M18 AG-347-J23 0.09411
AG-355-M18 AG-347-K02 0.09989
AG-355-M18 AG-347-K10 0.09832
AG-355-M18 AG-347-K15 0.09884
AG-355-M18 AG-347-K16 0.09464
AG-355-M18 AG-347-K17 0.09937
AG-355-M18 AG-347-K18 0.1136
AG-355-M18 AG-347-K19 0.1004
AG-355-M18 AG-347-K20 0.09989
AG-355-M18 AG-347-L02 0.09937
AG-355-M18 AG-347-L17 0.09411
AG-355-M18 AG-347-L19 0.09989
AG-355-M18 AG-347-L20 0.09884
AG-355-M18 AG-347-L21 0.09884
AG-355-M18 AG-347-M08 0.08938
AG-355-M18 AG-347-M15 0.1041
AG-355-M18 AG-347-M23 0.1009
AG-355-M18 AG-347-N19 0.09201
AG-355-M18 AG-347-O22 0.09569
AG-355-M18 AG-355-A09 0.09411
AG-355-M18 AG-355-B18 0.1041
AG-355-M18 AG-355-B23 0.09464
AG-355-M18 AG-355-G23 0.1078
AG-355-M18 AG-355-I04 0.1004
AG-355-M18 AG-355-J09 0.09832
AG-355-M18 AG-355-J23 0.09674
AG-355-M18 AG-355-K03 0.09989
AG-355-M18 AG-355-K15 0.09937
AG-355-M18 AG-355-K20 0.09621
AG-355-M18 AG-355-L02 0.09096
AG-355-M18 AG-355-L20 0.09569
AG-355-M18 AG-355-M02 0.09043
AG-355-N02 AG-347-C10 0.06519
AG-355-N02 AG-347-E03 0.1052
AG-355-N02 AG-347-E23 0.04732
AG-355-N02 AG-347-G18 0.04206
AG-355-N02 AG-347-G22 0.07571
AG-355-N02 AG-347-I04 0.07045
AG-355-N02 AG-347-I06 0.04837
AG-355-N02 AG-347-I15 0.113
AG-355-N02 AG-347-I19 0.04837
AG-355-N02 AG-347-I21 0.04416
AG-355-N02 AG-347-J06 0.04101
AG-355-N02 AG-347-J14 0.06519
AG-355-N02 AG-347-J19 0.09884
AG-355-N02 AG-347-J20 0.1172
AG-355-N02 AG-347-J21 0.1109
AG-355-N02 AG-347-J23 0.04311
AG-355-N02 AG-347-K02 0.1067
AG-355-N02 AG-347-K10 0.05415
AG-355-N02 AG-347-K15 0.1052
AG-355-N02 AG-347-K16 0.051
AG-355-N02 AG-347-K17 0.06677
AG-355-N02 AG-347-K18 0.1151
AG-355-N02 AG-347-K19 0.04364
AG-355-N02 AG-347-K20 0.05941
AG-355-N02 AG-347-L02 0.04574
AG-355-N02 AG-347-L17 0.04995
AG-355-N02 AG-347-L19 0.07308
AG-355-N02 AG-347-L20 0.04416
AG-355-N02 AG-347-L21 0.051
AG-355-N02 AG-347-M08 0.04259
AG-355-N02 AG-347-M15 0.1078
AG-355-N02 AG-347-M23 0.04416
AG-355-N02 AG-347-N19 0.04154
AG-355-N02 AG-347-O22 0.04311
AG-355-N02 AG-355-A09 0.04416
AG-355-N02 AG-355-B18 0.1104
AG-355-N02 AG-355-B23 0.04574
AG-355-N02 AG-355-G23 0.07518
AG-355-N02 AG-355-I04 0.07098
AG-355-N02 AG-355-J09 0.04679
AG-355-N02 AG-355-J23 0.04416
AG-355-N02 AG-355-K03 0.06309
AG-355-N02 AG-355-K15 0.04732
AG-355-N02 AG-355-K20 0.04311
AG-355-N02 AG-355-L02 0.04364
AG-355-N02 AG-355-L20 0.04311
AG-355-N02 AG-355-M02 0.04048
AG-355-N02 AG-355-M18 0.09832
AG-355-N16 AG-347-C10 0.06572
AG-355-N16 AG-347-E03 0.1109
AG-355-N16 AG-347-E23 0.03785
AG-355-N16 AG-347-G18 0.02471
AG-355-N16 AG-347-G22 0.07203
AG-355-N16 AG-347-I04 0.0673
AG-355-N16 AG-347-I06 0.04416
AG-355-N16 AG-347-I15 0.1157
AG-355-N16 AG-347-I19 0.04522
AG-355-N16 AG-347-I21 0.0368
AG-355-N16 AG-347-J06 0.03838
AG-355-N16 AG-347-J14 0.06887
AG-355-N16 AG-347-J19 0.1067
AG-355-N16 AG-347-J20 0.1157
AG-355-N16 AG-347-J21 0.1178
AG-355-N16 AG-347-J23 0.04154
AG-355-N16 AG-347-K02 0.1115
AG-355-N16 AG-347-K10 0.04311
AG-355-N16 AG-347-K15 0.112
AG-355-N16 AG-347-K16 0.04259
AG-355-N16 AG-347-K17 0.06887
AG-355-N16 AG-347-K18 0.1183
AG-355-N16 AG-347-K19 0.04574
AG-355-N16 AG-347-K20 0.06257
AG-355-N16 AG-347-L02 0.03575
AG-355-N16 AG-347-L17 0.04048
AG-355-N16 AG-347-L19 0.07308
AG-355-N16 AG-347-L20 0.03785
AG-355-N16 AG-347-L21 0.04627
AG-355-N16 AG-347-M08 0.03838
AG-355-N16 AG-347-M15 0.1136
AG-355-N16 AG-347-M23 0.03785
AG-355-N16 AG-347-N19 0.03891
AG-355-N16 AG-347-O22 0.03891
AG-355-N16 AG-355-A09 0.04206
AG-355-N16 AG-355-B18 0.1141
AG-355-N16 AG-355-B23 0.03312
AG-355-N16 AG-355-G23 0.07098
AG-355-N16 AG-355-I04 0.06519
AG-355-N16 AG-355-J09 0.04101
AG-355-N16 AG-355-J23 0.03417
AG-355-N16 AG-355-K03 0.06572
AG-355-N16 AG-355-K15 0.04574
AG-355-N16 AG-355-K20 0.03049
AG-355-N16 AG-355-L02 0.04101
AG-355-N16 AG-355-L20 0.03155
AG-355-N16 AG-355-M02 0.0347
AG-355-N16 AG-355-M18 0.09516
AG-355-N16 AG-355-N02 0.04522
AG-355-N22 AG-347-C10 0.06151
AG-355-N22 AG-347-E03 0.1057
AG-355-N22 AG-347-E23 0.04048
AG-355-N22 AG-347-G18 0.03523
AG-355-N22 AG-347-G22 0.06414
AG-355-N22 AG-347-I04 0.06519
AG-355-N22 AG-347-I06 0.04469
AG-355-N22 AG-347-I15 0.1125
AG-355-N22 AG-347-I19 0.04416
AG-355-N22 AG-347-I21 0.0347
AG-355-N22 AG-347-J06 0.03785
AG-355-N22 AG-347-J14 0.06362
AG-355-N22 AG-347-J19 0.09989
AG-355-N22 AG-347-J20 0.112
AG-355-N22 AG-347-J21 0.1099
AG-355-N22 AG-347-J23 0.03943
AG-355-N22 AG-347-K02 0.1078
AG-355-N22 AG-347-K10 0.04732
AG-355-N22 AG-347-K15 0.1078
AG-355-N22 AG-347-K16 0.04364
AG-355-N22 AG-347-K17 0.06362
AG-355-N22 AG-347-K18 0.1088
AG-355-N22 AG-347-K19 0.04416
AG-355-N22 AG-347-K20 0.05731
AG-355-N22 AG-347-L02 0.03891
AG-355-N22 AG-347-L17 0.04206
AG-355-N22 AG-347-L19 0.06782
AG-355-N22 AG-347-L20 0.03575
AG-355-N22 AG-347-L21 0.04732
AG-355-N22 AG-347-M08 0.01052
AG-355-N22 AG-347-M15 0.1046
AG-355-N22 AG-347-M23 0.03996
AG-355-N22 AG-347-N19 0.0205
AG-355-N22 AG-347-O22 0.03838
AG-355-N22 AG-355-A09 0.03838
AG-355-N22 AG-355-B18 0.1083
AG-355-N22 AG-355-B23 0.03312
AG-355-N22 AG-355-G23 0.06519
AG-355-N22 AG-355-I04 0.06467
AG-355-N22 AG-355-J09 0.04259
AG-355-N22 AG-355-J23 0.03628
AG-355-N22 AG-355-K03 0.06257
AG-355-N22 AG-355-K15 0.04154
AG-355-N22 AG-355-K20 0.03838
AG-355-N22 AG-355-L02 0.0368
AG-355-N22 AG-355-L20 0.03838
AG-355-N22 AG-355-M02 0.002103
AG-355-N22 AG-355-M18 0.08991
AG-355-N22 AG-355-N02 0.04154
AG-355-N22 AG-355-N16 0.0368
AG-355-P07 AG-347-C10 0.113
AG-355-P07 AG-347-E03 0.1062
AG-355-P07 AG-347-E23 0.112
AG-355-P07 AG-347-G18 0.113
AG-355-P07 AG-347-G22 0.1183
AG-355-P07 AG-347-I04 0.1125
AG-355-P07 AG-347-I06 0.1141
AG-355-P07 AG-347-I15 0.06625
AG-355-P07 AG-347-I19 0.1146
AG-355-P07 AG-347-I21 0.1078
AG-355-P07 AG-347-J06 0.1083
AG-355-P07 AG-347-J14 0.113
AG-355-P07 AG-347-J19 0.122
AG-355-P07 AG-347-J20 0.1225
AG-355-P07 AG-347-J21 0.1172
AG-355-P07 AG-347-J23 0.1136
AG-355-P07 AG-347-K02 0.1078
AG-355-P07 AG-347-K10 0.112
AG-355-P07 AG-347-K15 0.1136
AG-355-P07 AG-347-K16 0.1157
AG-355-P07 AG-347-K17 0.1115
AG-355-P07 AG-347-K18 0.1167
AG-355-P07 AG-347-K19 0.1146
AG-355-P07 AG-347-K20 0.1062
AG-355-P07 AG-347-L02 0.1109
AG-355-P07 AG-347-L17 0.1073
AG-355-P07 AG-347-L19 0.1136
AG-355-P07 AG-347-L20 0.1172
AG-355-P07 AG-347-L21 0.1188
AG-355-P07 AG-347-M08 0.1073
AG-355-P07 AG-347-M15 0.1062
AG-355-P07 AG-347-M23 0.1178
AG-355-P07 AG-347-N19 0.1073
AG-355-P07 AG-347-O22 0.112
AG-355-P07 AG-355-A09 0.1109
AG-355-P07 AG-355-B18 0.05731
AG-355-P07 AG-355-B23 0.112
AG-355-P07 AG-355-G23 0.1162
AG-355-P07 AG-355-I04 0.1046
AG-355-P07 AG-355-J09 0.1162
AG-355-P07 AG-355-J23 0.1136
AG-355-P07 AG-355-K03 0.1094
AG-355-P07 AG-355-K15 0.1157
AG-355-P07 AG-355-K20 0.1104
AG-355-P07 AG-355-L02 0.113
AG-355-P07 AG-355-L20 0.1109
AG-355-P07 AG-355-M02 0.1073
AG-355-P07 AG-355-M18 0.113
AG-355-P07 AG-355-N02 0.1157
AG-355-P07 AG-355-N16 0.1146
AG-355-P07 AG-355-N22 0.1083
AG-355-P11 AG-347-C10 0.06677
AG-355-P11 AG-347-E03 0.1099
AG-355-P11 AG-347-E23 0.03891
AG-355-P11 AG-347-G18 0.02997
AG-355-P11 AG-347-G22 0.07308
AG-355-P11 AG-347-I04 0.06835
AG-355-P11 AG-347-I06 0.04627
AG-355-P11 AG-347-I15 0.1172
AG-355-P11 AG-347-I19 0.04574
AG-355-P11 AG-347-I21 0.04154
AG-355-P11 AG-347-J06 0.03891
AG-355-P11 AG-347-J14 0.06677
AG-355-P11 AG-347-J19 0.1009
AG-355-P11 AG-347-J20 0.112
AG-355-P11 AG-347-J21 0.1167
AG-355-P11 AG-347-J23 0.04206
AG-355-P11 AG-347-K02 0.1115
AG-355-P11 AG-347-K10 0.04679
AG-355-P11 AG-347-K15 0.1094
AG-355-P11 AG-347-K16 0.04679
AG-355-P11 AG-347-K17 0.06887
AG-355-P11 AG-347-K18 0.1178
AG-355-P11 AG-347-K19 0.04416
AG-355-P11 AG-347-K20 0.06572
AG-355-P11 AG-347-L02 0.04259
AG-355-P11 AG-347-L17 0.04837
AG-355-P11 AG-347-L19 0.07518
AG-355-P11 AG-347-L20 0.04154
AG-355-P11 AG-347-L21 0.051
AG-355-P11 AG-347-M08 0.03943
AG-355-P11 AG-347-M15 0.1083
AG-355-P11 AG-347-M23 0.04154
AG-355-P11 AG-347-N19 0.03996
AG-355-P11 AG-347-O22 0.03943
AG-355-P11 AG-355-A09 0.04522
AG-355-P11 AG-355-B18 0.1115
AG-355-P11 AG-355-B23 0.04154
AG-355-P11 AG-355-G23 0.07361
AG-355-P11 AG-355-I04 0.07203
AG-355-P11 AG-355-J09 0.04364
AG-355-P11 AG-355-J23 0.03891
AG-355-P11 AG-355-K03 0.06362
AG-355-P11 AG-355-K15 0.04942
AG-355-P11 AG-355-K20 0.009989
AG-355-P11 AG-355-L02 0.04311
AG-355-P11 AG-355-L20 0.00368
AG-355-P11 AG-355-M02 0.03891
AG-355-P11 AG-355-M18 0.09621
AG-355-P11 AG-355-N02 0.04416
AG-355-P11 AG-355-N16 0.03312
AG-355-P11 AG-355-N22 0.03996
AG-355-P11 AG-355-P07 0.1125
AG-355-P16 AG-347-C10 0.06993
AG-355-P16 AG-347-E03 0.1073
AG-355-P16 AG-347-E23 0.06993
AG-355-P16 AG-347-G18 0.0694
AG-355-P16 AG-347-G22 0.08202
AG-355-P16 AG-347-I04 0.07466
AG-355-P16 AG-347-I06 0.0715
AG-355-P16 AG-347-I15 0.1099
AG-355-P16 AG-347-I19 0.07045
AG-355-P16 AG-347-I21 0.06887
AG-355-P16 AG-347-J06 0.06572
AG-355-P16 AG-347-J14 0.07729
AG-355-P16 AG-347-J19 0.1078
AG-355-P16 AG-347-J20 0.1136
AG-355-P16 AG-347-J21 0.1125
AG-355-P16 AG-347-J23 0.07045
AG-355-P16 AG-347-K02 0.1083
AG-355-P16 AG-347-K10 0.07203
AG-355-P16 AG-347-K15 0.1052
AG-355-P16 AG-347-K16 0.06993
AG-355-P16 AG-347-K17 0.06677
AG-355-P16 AG-347-K18 0.1162
AG-355-P16 AG-347-K19 0.06677
AG-355-P16 AG-347-K20 0.06887
AG-355-P16 AG-347-L02 0.06572
AG-355-P16 AG-347-L17 0.07256
AG-355-P16 AG-347-L19 0.07466
AG-355-P16 AG-347-L20 0.0694
AG-355-P16 AG-347-L21 0.07098
AG-355-P16 AG-347-M08 0.06835
AG-355-P16 AG-347-M15 0.1052
AG-355-P16 AG-347-M23 0.07098
AG-355-P16 AG-347-N19 0.06887
AG-355-P16 AG-347-O22 0.06572
AG-355-P16 AG-355-A09 0.07045
AG-355-P16 AG-355-B18 0.1067
AG-355-P16 AG-355-B23 0.07203
AG-355-P16 AG-355-G23 0.07624
AG-355-P16 AG-355-I04 0.07361
AG-355-P16 AG-355-J09 0.07203
AG-355-P16 AG-355-J23 0.07098
AG-355-P16 AG-355-K03 0.07466
AG-355-P16 AG-355-K15 0.0715
AG-355-P16 AG-355-K20 0.06835
AG-355-P16 AG-355-L02 0.0694
AG-355-P16 AG-355-L20 0.06993
AG-355-P16 AG-355-M02 0.06625
AG-355-P16 AG-355-M18 0.09937
AG-355-P16 AG-355-N02 0.06625
AG-355-P16 AG-355-N16 0.07256
AG-355-P16 AG-355-N22 0.0673
AG-355-P16 AG-355-P07 0.1099
AG-355-P16 AG-355-P11 0.07045
AG-355-P18 AG-347-C10 0.07413
AG-355-P18 AG-347-E03 0.1146
AG-355-P18 AG-347-E23 0.06993
AG-355-P18 AG-347-G18 0.07045
AG-355-P18 AG-347-G22 0.08097
AG-355-P18 AG-347-I04 0.07729
AG-355-P18 AG-347-I06 0.07571
AG-355-P18 AG-347-I15 0.1199
AG-355-P18 AG-347-I19 0.07256
AG-355-P18 AG-347-I21 0.06993
AG-355-P18 AG-347-J06 0.07308
AG-355-P18 AG-347-J14 0.07308
AG-355-P18 AG-347-J19 0.1078
AG-355-P18 AG-347-J20 0.1183
AG-355-P18 AG-347-J21 0.1209
AG-355-P18 AG-347-J23 0.07045
AG-355-P18 AG-347-K02 0.1146
AG-355-P18 AG-347-K10 0.06677
AG-355-P18 AG-347-K15 0.113
AG-355-P18 AG-347-K16 0.07361
AG-355-P18 AG-347-K17 0.07624
AG-355-P18 AG-347-K18 0.122
AG-355-P18 AG-347-K19 0.07518
AG-355-P18 AG-347-K20 0.06782
AG-355-P18 AG-347-L02 0.07098
AG-355-P18 AG-347-L17 0.07098
AG-355-P18 AG-347-L19 0.08097
AG-355-P18 AG-347-L20 0.0715
AG-355-P18 AG-347-L21 0.07624
AG-355-P18 AG-347-M08 0.07203
AG-355-P18 AG-347-M15 0.1125
AG-355-P18 AG-347-M23 0.0694
AG-355-P18 AG-347-N19 0.07098
AG-355-P18 AG-347-O22 0.06993
AG-355-P18 AG-355-A09 0.07045
AG-355-P18 AG-355-B18 0.1157
AG-355-P18 AG-355-B23 0.07098
AG-355-P18 AG-355-G23 0.07992
AG-355-P18 AG-355-I04 0.07518
AG-355-P18 AG-355-J09 0.0694
AG-355-P18 AG-355-J23 0.07203
AG-355-P18 AG-355-K03 0.06835
AG-355-P18 AG-355-K15 0.07361
AG-355-P18 AG-355-K20 0.06835
AG-355-P18 AG-355-L02 0.0694
AG-355-P18 AG-355-L20 0.07098
AG-355-P18 AG-355-M02 0.0673
AG-355-P18 AG-355-M18 0.1088
AG-355-P18 AG-355-N02 0.07308
AG-355-P18 AG-355-N16 0.07308
AG-355-P18 AG-355-N22 0.06835
AG-355-P18 AG-355-P07 0.1157
AG-355-P18 AG-355-P11 0.07308
AG-355-P18 AG-355-P16 0.07466
AG-402-A04 AG-347-C10 0.06414
AG-402-A04 AG-347-E03 0.1073
AG-402-A04 AG-347-E23 0.04206
AG-402-A04 AG-347-G18 0.03996
AG-402-A04 AG-347-G22 0.07308
AG-402-A04 AG-347-I04 0.07045
AG-402-A04 AG-347-I06 0.04364
AG-402-A04 AG-347-I15 0.1172
AG-402-A04 AG-347-I19 0.05047
AG-402-A04 AG-347-I21 0.04101
AG-402-A04 AG-347-J06 0.04469
AG-402-A04 AG-347-J14 0.06625
AG-402-A04 AG-347-J19 0.1057
AG-402-A04 AG-347-J20 0.1136
AG-402-A04 AG-347-J21 0.1146
AG-402-A04 AG-347-J23 0.04311
AG-402-A04 AG-347-K02 0.1083
AG-402-A04 AG-347-K10 0.0489
AG-402-A04 AG-347-K15 0.1073
AG-402-A04 AG-347-K16 0.04522
AG-402-A04 AG-347-K17 0.06887
AG-402-A04 AG-347-K18 0.1141
AG-402-A04 AG-347-K19 0.04784
AG-402-A04 AG-347-K20 0.06572
AG-402-A04 AG-347-L02 0.03943
AG-402-A04 AG-347-L17 0.04627
AG-402-A04 AG-347-L19 0.07466
AG-402-A04 AG-347-L20 0.04154
AG-402-A04 AG-347-L21 0.051
AG-402-A04 AG-347-M08 0.04522
AG-402-A04 AG-347-M15 0.1088
AG-402-A04 AG-347-M23 0.04364
AG-402-A04 AG-347-N19 0.04522
AG-402-A04 AG-347-O22 0.04311
AG-402-A04 AG-355-A09 0.04311
AG-402-A04 AG-355-B18 0.1104
AG-402-A04 AG-355-B23 0.03943
AG-402-A04 AG-355-G23 0.07466
AG-402-A04 AG-355-I04 0.06887
AG-402-A04 AG-355-J09 0.04259
AG-402-A04 AG-355-J23 0.04206
AG-402-A04 AG-355-K03 0.06362
AG-402-A04 AG-355-K15 0.04522
AG-402-A04 AG-355-K20 0.04311
AG-402-A04 AG-355-L02 0.04784
AG-402-A04 AG-355-L20 0.04311
AG-402-A04 AG-355-M02 0.04154
AG-402-A04 AG-355-M18 0.09727
AG-402-A04 AG-355-N02 0.04679
AG-402-A04 AG-355-N16 0.03943
AG-402-A04 AG-355-N22 0.04259
AG-402-A04 AG-355-P07 0.1141
AG-402-A04 AG-355-P11 0.04469
AG-402-A04 AG-355-P16 0.07361
AG-402-A04 AG-355-P18 0.07203
AG-402-C22 AG-347-C10 0.1057
AG-402-C22 AG-347-E03 0.1083
AG-402-C22 AG-347-E23 0.1057
AG-402-C22 AG-347-G18 0.1067
AG-402-C22 AG-347-G22 0.1073
AG-402-C22 AG-347-I04 0.1078
AG-402-C22 AG-347-I06 0.1083
AG-402-C22 AG-347-I15 0.05678
AG-402-C22 AG-347-I19 0.1057
AG-402-C22 AG-347-I21 0.103
AG-402-C22 AG-347-J06 0.1057
AG-402-C22 AG-347-J14 0.1052
AG-402-C22 AG-347-J19 0.1088
AG-402-C22 AG-347-J20 0.1094
AG-402-C22 AG-347-J21 0.1094
AG-402-C22 AG-347-J23 0.1099
AG-402-C22 AG-347-K02 0.1109
AG-402-C22 AG-347-K10 0.1052
AG-402-C22 AG-347-K15 0.1062
AG-402-C22 AG-347-K16 0.1046
AG-402-C22 AG-347-K17 0.1088
AG-402-C22 AG-347-K18 0.1136
AG-402-C22 AG-347-K19 0.1078
AG-402-C22 AG-347-K20 0.1041
AG-402-C22 AG-347-L02 0.102
AG-402-C22 AG-347-L17 0.1025
AG-402-C22 AG-347-L19 0.1073
AG-402-C22 AG-347-L20 0.1073
AG-402-C22 AG-347-L21 0.1073
AG-402-C22 AG-347-M08 0.103
AG-402-C22 AG-347-M15 0.1009
AG-402-C22 AG-347-M23 0.113
AG-402-C22 AG-347-N19 0.1041
AG-402-C22 AG-347-O22 0.1057
AG-402-C22 AG-355-A09 0.1067
AG-402-C22 AG-355-B18 0.03628
AG-402-C22 AG-355-B23 0.1067
AG-402-C22 AG-355-G23 0.1104
AG-402-C22 AG-355-I04 0.1004
AG-402-C22 AG-355-J09 0.1088
AG-402-C22 AG-355-J23 0.1078
AG-402-C22 AG-355-K03 0.1073
AG-402-C22 AG-355-K15 0.1104
AG-402-C22 AG-355-K20 0.1046
AG-402-C22 AG-355-L02 0.1083
AG-402-C22 AG-355-L20 0.1062
AG-402-C22 AG-355-M02 0.1025
AG-402-C22 AG-355-M18 0.1052
AG-402-C22 AG-355-N02 0.1046
AG-402-C22 AG-355-N16 0.1099
AG-402-C22 AG-355-N22 0.1036
AG-402-C22 AG-355-P07 0.05783
AG-402-C22 AG-355-P11 0.1067
AG-402-C22 AG-355-P16 0.09937
AG-402-C22 AG-355-P18 0.1099
AG-402-C22 AG-402-A04 0.1083
AG-402-I23 AG-347-C10 0.06257
AG-402-I23 AG-347-E03 0.103
AG-402-I23 AG-347-E23 0.03785
AG-402-I23 AG-347-G18 0.03207
AG-402-I23 AG-347-G22 0.06887
AG-402-I23 AG-347-I04 0.0673
AG-402-I23 AG-347-I06 0.04364
AG-402-I23 AG-347-I15 0.1125
AG-402-I23 AG-347-I19 0.04101
AG-402-I23 AG-347-I21 0.0368
AG-402-I23 AG-347-J06 0.03575
AG-402-I23 AG-347-J14 0.06362
AG-402-I23 AG-347-J19 0.09937
AG-402-I23 AG-347-J20 0.1125
AG-402-I23 AG-347-J21 0.1125
AG-402-I23 AG-347-J23 0.04048
AG-402-I23 AG-347-K02 0.1052
AG-402-I23 AG-347-K10 0.04522
AG-402-I23 AG-347-K15 0.1083
AG-402-I23 AG-347-K16 0.04048
AG-402-I23 AG-347-K17 0.06362
AG-402-I23 AG-347-K18 0.1099
AG-402-I23 AG-347-K19 0.04416
AG-402-I23 AG-347-K20 0.05941
AG-402-I23 AG-347-L02 0.03628
AG-402-I23 AG-347-L17 0.04101
AG-402-I23 AG-347-L19 0.06835
AG-402-I23 AG-347-L20 0.03523
AG-402-I23 AG-347-L21 0.04469
AG-402-I23 AG-347-M08 0.03733
AG-402-I23 AG-347-M15 0.1036
AG-402-I23 AG-347-M23 0.03838
AG-402-I23 AG-347-N19 0.03523
AG-402-I23 AG-347-O22 0.03733
AG-402-I23 AG-355-A09 0.03996
AG-402-I23 AG-355-B18 0.1099
AG-402-I23 AG-355-B23 0.0347
AG-402-I23 AG-355-G23 0.07045
AG-402-I23 AG-355-I04 0.06677
AG-402-I23 AG-355-J09 0.04154
AG-402-I23 AG-355-J23 0.03523
AG-402-I23 AG-355-K03 0.06046
AG-402-I23 AG-355-K15 0.04154
AG-402-I23 AG-355-K20 0.03733
AG-402-I23 AG-355-L02 0.03943
AG-402-I23 AG-355-L20 0.03838
AG-402-I23 AG-355-M02 0.03365
AG-402-I23 AG-355-M18 0.09569
AG-402-I23 AG-355-N02 0.03996
AG-402-I23 AG-355-N16 0.03365
AG-402-I23 AG-355-N22 0.0347
AG-402-I23 AG-355-P07 0.1146
AG-402-I23 AG-355-P11 0.03891
AG-402-I23 AG-355-P16 0.0694
AG-402-I23 AG-355-P18 0.06835
AG-402-I23 AG-402-A04 0.03575
AG-402-I23 AG-402-C22 0.1046
AG-402-K16 AG-347-C10 0.06467
AG-402-K16 AG-347-E03 0.1067
AG-402-K16 AG-347-E23 0.03943
AG-402-K16 AG-347-G18 0.03575
AG-402-K16 AG-347-G22 0.07098
AG-402-K16 AG-347-I04 0.0694
AG-402-K16 AG-347-I06 0.04469
AG-402-K16 AG-347-I15 0.1136
AG-402-K16 AG-347-I19 0.04784
AG-402-K16 AG-347-I21 0.04048
AG-402-K16 AG-347-J06 0.03996
AG-402-K16 AG-347-J14 0.0673
AG-402-K16 AG-347-J19 0.1057
AG-402-K16 AG-347-J20 0.1141
AG-402-K16 AG-347-J21 0.1188
AG-402-K16 AG-347-J23 0.04101
AG-402-K16 AG-347-K02 0.1083
AG-402-K16 AG-347-K10 0.04995
AG-402-K16 AG-347-K15 0.112
AG-402-K16 AG-347-K16 0.04784
AG-402-K16 AG-347-K17 0.06414
AG-402-K16 AG-347-K18 0.1136
AG-402-K16 AG-347-K19 0.04784
AG-402-K16 AG-347-K20 0.06046
AG-402-K16 AG-347-L02 0.04048
AG-402-K16 AG-347-L17 0.04311
AG-402-K16 AG-347-L19 0.07624
AG-402-K16 AG-347-L20 0.03838
AG-402-K16 AG-347-L21 0.04732
AG-402-K16 AG-347-M08 0.03943
AG-402-K16 AG-347-M15 0.1083
AG-402-K16 AG-347-M23 0.03838
AG-402-K16 AG-347-N19 0.04101
AG-402-K16 AG-347-O22 0.03996
AG-402-K16 AG-355-A09 0.04154
AG-402-K16 AG-355-B18 0.1115
AG-402-K16 AG-355-B23 0.03628
AG-402-K16 AG-355-G23 0.0715
AG-402-K16 AG-355-I04 0.06835
AG-402-K16 AG-355-J09 0.04574
AG-402-K16 AG-355-J23 0.03891
AG-402-K16 AG-355-K03 0.06257
AG-402-K16 AG-355-K15 0.04679
AG-402-K16 AG-355-K20 0.03943
AG-402-K16 AG-355-L02 0.03943
AG-402-K16 AG-355-L20 0.04101
AG-402-K16 AG-355-M02 0.03733
AG-402-K16 AG-355-M18 0.09516
AG-402-K16 AG-355-N02 0.04311
AG-402-K16 AG-355-N16 0.03891
AG-402-K16 AG-355-N22 0.03838
AG-402-K16 AG-355-P07 0.112
AG-402-K16 AG-355-P11 0.04259
AG-402-K16 AG-355-P16 0.07203
AG-402-K16 AG-355-P18 0.07045
AG-402-K16 AG-402-A04 0.04154
AG-402-K16 AG-402-C22 0.1067
AG-402-K16 AG-402-I23 0.03785
AG-402-K21 AG-347-C10 0.09989
AG-402-K21 AG-347-E03 0.09464
AG-402-K21 AG-347-E23 0.1067
AG-402-K21 AG-347-G18 0.1067
AG-402-K21 AG-347-G22 0.1125
AG-402-K21 AG-347-I04 0.1115
AG-402-K21 AG-347-I06 0.1062
AG-402-K21 AG-347-I15 0.1088
AG-402-K21 AG-347-I19 0.1109
AG-402-K21 AG-347-I21 0.1078
AG-402-K21 AG-347-J06 0.1057
AG-402-K21 AG-347-J14 0.1067
AG-402-K21 AG-347-J19 0.09989
AG-402-K21 AG-347-J20 0.1041
AG-402-K21 AG-347-J21 0.1025
AG-402-K21 AG-347-J23 0.1067
AG-402-K21 AG-347-K02 0.09727
AG-402-K21 AG-347-K10 0.1052
AG-402-K21 AG-347-K15 0.09937
AG-402-K21 AG-347-K16 0.1088
AG-402-K21 AG-347-K17 0.1088
AG-402-K21 AG-347-K18 0.1094
AG-402-K21 AG-347-K19 0.1057
AG-402-K21 AG-347-K20 0.1036
AG-402-K21 AG-347-L02 0.102
AG-402-K21 AG-347-L17 0.1057
AG-402-K21 AG-347-L19 0.1073
AG-402-K21 AG-347-L20 0.1067
AG-402-K21 AG-347-L21 0.1125
AG-402-K21 AG-347-M08 0.1046
AG-402-K21 AG-347-M15 0.09674
AG-402-K21 AG-347-M23 0.113
AG-402-K21 AG-347-N19 0.1041
AG-402-K21 AG-347-O22 0.1036
AG-402-K21 AG-355-A09 0.1036
AG-402-K21 AG-355-B18 0.102
AG-402-K21 AG-355-B23 0.1057
AG-402-K21 AG-355-G23 0.1125
AG-402-K21 AG-355-I04 0.1083
AG-402-K21 AG-355-J09 0.1099
AG-402-K21 AG-355-J23 0.1078
AG-402-K21 AG-355-K03 0.1046
AG-402-K21 AG-355-K15 0.1109
AG-402-K21 AG-355-K20 0.1036
AG-402-K21 AG-355-L02 0.1062
AG-402-K21 AG-355-L20 0.1052
AG-402-K21 AG-355-M02 0.1036
AG-402-K21 AG-355-M18 0.09359
AG-402-K21 AG-355-N02 0.103
AG-402-K21 AG-355-N16 0.1099
AG-402-K21 AG-355-N22 0.1046
AG-402-K21 AG-355-P07 0.1036
AG-402-K21 AG-355-P11 0.1062
AG-402-K21 AG-355-P16 0.103
AG-402-K21 AG-355-P18 0.1078
AG-402-K21 AG-402-A04 0.1083
AG-402-K21 AG-402-C22 0.102
AG-402-K21 AG-402-I23 0.1041
AG-402-K21 AG-402-K16 0.1046
AG-402-K22 AG-347-C10 0.1099
AG-402-K22 AG-347-E03 0.1083
AG-402-K22 AG-347-E23 0.1109
AG-402-K22 AG-347-G18 0.1104
AG-402-K22 AG-347-G22 0.113
AG-402-K22 AG-347-I04 0.112
AG-402-K22 AG-347-I06 0.113
AG-402-K22 AG-347-I15 0.05205
AG-402-K22 AG-347-I19 0.1115
AG-402-K22 AG-347-I21 0.1083
AG-402-K22 AG-347-J06 0.1115
AG-402-K22 AG-347-J14 0.1109
AG-402-K22 AG-347-J19 0.113
AG-402-K22 AG-347-J20 0.1146
AG-402-K22 AG-347-J21 0.1104
AG-402-K22 AG-347-J23 0.113
AG-402-K22 AG-347-K02 0.1104
AG-402-K22 AG-347-K10 0.1073
AG-402-K22 AG-347-K15 0.1062
AG-402-K22 AG-347-K16 0.113
AG-402-K22 AG-347-K17 0.112
AG-402-K22 AG-347-K18 0.1167
AG-402-K22 AG-347-K19 0.1125
AG-402-K22 AG-347-K20 0.1104
AG-402-K22 AG-347-L02 0.1067
AG-402-K22 AG-347-L17 0.1062
AG-402-K22 AG-347-L19 0.1083
AG-402-K22 AG-347-L20 0.1115
AG-402-K22 AG-347-L21 0.1136
AG-402-K22 AG-347-M08 0.1083
AG-402-K22 AG-347-M15 0.1057
AG-402-K22 AG-347-M23 0.1188
AG-402-K22 AG-347-N19 0.1094
AG-402-K22 AG-347-O22 0.1125
AG-402-K22 AG-355-A09 0.1115
AG-402-K22 AG-355-B18 0.02839
AG-402-K22 AG-355-B23 0.112
AG-402-K22 AG-355-G23 0.1157
AG-402-K22 AG-355-I04 0.1046
AG-402-K22 AG-355-J09 0.112
AG-402-K22 AG-355-J23 0.1136
AG-402-K22 AG-355-K03 0.1125
AG-402-K22 AG-355-K15 0.1146
AG-402-K22 AG-355-K20 0.1115
AG-402-K22 AG-355-L02 0.112
AG-402-K22 AG-355-L20 0.113
AG-402-K22 AG-355-M02 0.1083
AG-402-K22 AG-355-M18 0.1094
AG-402-K22 AG-355-N02 0.1099
AG-402-K22 AG-355-N16 0.113
AG-402-K22 AG-355-N22 0.1094
AG-402-K22 AG-355-P07 0.05731
AG-402-K22 AG-355-P11 0.1146
AG-402-K22 AG-355-P16 0.1078
AG-402-K22 AG-355-P18 0.1172
AG-402-K22 AG-402-A04 0.112
AG-402-K22 AG-402-C22 0.03628
AG-402-K22 AG-402-I23 0.1104
AG-402-K22 AG-402-K16 0.1094
AG-402-K22 AG-402-K21 0.1015
AG-402-L23 AG-347-C10 0.06257
AG-402-L23 AG-347-E03 0.1067
AG-402-L23 AG-347-E23 0.05521
AG-402-L23 AG-347-G18 0.05678
AG-402-L23 AG-347-G22 0.06835
AG-402-L23 AG-347-I04 0.06309
AG-402-L23 AG-347-I06 0.05889
AG-402-L23 AG-347-I15 0.1094
AG-402-L23 AG-347-I19 0.05731
AG-402-L23 AG-347-I21 0.05258
AG-402-L23 AG-347-J06 0.05521
AG-402-L23 AG-347-J14 0.0694
AG-402-L23 AG-347-J19 0.1009
AG-402-L23 AG-347-J20 0.112
AG-402-L23 AG-347-J21 0.1083
AG-402-L23 AG-347-J23 0.05626
AG-402-L23 AG-347-K02 0.1073
AG-402-L23 AG-347-K10 0.05994
AG-402-L23 AG-347-K15 0.1067
AG-402-L23 AG-347-K16 0.06046
AG-402-L23 AG-347-K17 0.0489
AG-402-L23 AG-347-K18 0.1167
AG-402-L23 AG-347-K19 0.05521
AG-402-L23 AG-347-K20 0.05047
AG-402-L23 AG-347-L02 0.05783
AG-402-L23 AG-347-L17 0.06046
AG-402-L23 AG-347-L19 0.06099
AG-402-L23 AG-347-L20 0.05731
AG-402-L23 AG-347-L21 0.06362
AG-402-L23 AG-347-M08 0.05626
AG-402-L23 AG-347-M15 0.1073
AG-402-L23 AG-347-M23 0.05731
AG-402-L23 AG-347-N19 0.05521
AG-402-L23 AG-347-O22 0.05783
AG-402-L23 AG-355-A09 0.05573
AG-402-L23 AG-355-B18 0.1057
AG-402-L23 AG-355-B23 0.05994
AG-402-L23 AG-355-G23 0.06257
AG-402-L23 AG-355-I04 0.06151
AG-402-L23 AG-355-J09 0.05889
AG-402-L23 AG-355-J23 0.05836
AG-402-L23 AG-355-K03 0.05573
AG-402-L23 AG-355-K15 0.05941
AG-402-L23 AG-355-K20 0.05363
AG-402-L23 AG-355-L02 0.05889
AG-402-L23 AG-355-L20 0.05521
AG-402-L23 AG-355-M02 0.05363
AG-402-L23 AG-355-M18 0.09306
AG-402-L23 AG-355-N02 0.05941
AG-402-L23 AG-355-N16 0.05889
AG-402-L23 AG-355-N22 0.05468
AG-402-L23 AG-355-P07 0.103
AG-402-L23 AG-355-P11 0.05521
AG-402-L23 AG-355-P16 0.06257
AG-402-L23 AG-355-P18 0.06519
AG-402-L23 AG-402-A04 0.06099
AG-402-L23 AG-402-C22 0.1009
AG-402-L23 AG-402-I23 0.05468
AG-402-L23 AG-402-K16 0.05626
AG-402-L23 AG-402-K21 0.1052
AG-402-L23 AG-402-K22 0.1062
AG-402-M15 AG-347-C10 0.1057
AG-402-M15 AG-347-E03 0.09779
AG-402-M15 AG-347-E23 0.1062
AG-402-M15 AG-347-G18 0.1057
AG-402-M15 AG-347-G22 0.1083
AG-402-M15 AG-347-I04 0.1094
AG-402-M15 AG-347-I06 0.1057
AG-402-M15 AG-347-I15 0.1078
AG-402-M15 AG-347-I19 0.1073
AG-402-M15 AG-347-I21 0.1073
AG-402-M15 AG-347-J06 0.1036
AG-402-M15 AG-347-J14 0.1067
AG-402-M15 AG-347-J19 0.09621
AG-402-M15 AG-347-J20 0.1057
AG-402-M15 AG-347-J21 0.1036
AG-402-M15 AG-347-J23 0.1036
AG-402-M15 AG-347-K02 0.09779
AG-402-M15 AG-347-K10 0.1057
AG-402-M15 AG-347-K15 0.09306
AG-402-M15 AG-347-K16 0.1067
AG-402-M15 AG-347-K17 0.1067
AG-402-M15 AG-347-K18 0.1083
AG-402-M15 AG-347-K19 0.1062
AG-402-M15 AG-347-K20 0.102
AG-402-M15 AG-347-L02 0.1057
AG-402-M15 AG-347-L17 0.09832
AG-402-M15 AG-347-L19 0.1046
AG-402-M15 AG-347-L20 0.1073
AG-402-M15 AG-347-L21 0.1083
AG-402-M15 AG-347-M08 0.1036
AG-402-M15 AG-347-M15 0.09779
AG-402-M15 AG-347-M23 0.1109
AG-402-M15 AG-347-N19 0.1025
AG-402-M15 AG-347-O22 0.1073
AG-402-M15 AG-355-A09 0.1078
AG-402-M15 AG-355-B18 0.102
AG-402-M15 AG-355-B23 0.1073
AG-402-M15 AG-355-G23 0.1157
AG-402-M15 AG-355-I04 0.1046
AG-402-M15 AG-355-J09 0.1067
AG-402-M15 AG-355-J23 0.1104
AG-402-M15 AG-355-K03 0.1067
AG-402-M15 AG-355-K15 0.1057
AG-402-M15 AG-355-K20 0.1052
AG-402-M15 AG-355-L02 0.1036
AG-402-M15 AG-355-L20 0.1052
AG-402-M15 AG-355-M02 0.103
AG-402-M15 AG-355-M18 0.1046
AG-402-M15 AG-355-N02 0.1046
AG-402-M15 AG-355-N16 0.1104
AG-402-M15 AG-355-N22 0.1041
AG-402-M15 AG-355-P07 0.1073
AG-402-M15 AG-355-P11 0.1062
AG-402-M15 AG-355-P16 0.09832
AG-402-M15 AG-355-P18 0.1109
AG-402-M15 AG-402-A04 0.1088
AG-402-M15 AG-402-C22 0.1004
AG-402-M15 AG-402-I23 0.1036
AG-402-M15 AG-402-K16 0.1052
AG-402-M15 AG-402-K21 0.1015
AG-402-M15 AG-402-K22 0.1062
AG-402-M15 AG-402-L23 0.102
AG-402-N08 AG-347-C10 0.0715
AG-402-N08 AG-347-E03 0.09937
AG-402-N08 AG-347-E23 0.0715
AG-402-N08 AG-347-G18 0.06887
AG-402-N08 AG-347-G22 0.07886
AG-402-N08 AG-347-I04 0.07992
AG-402-N08 AG-347-I06 0.07308
AG-402-N08 AG-347-I15 0.1073
AG-402-N08 AG-347-I19 0.07413
AG-402-N08 AG-347-I21 0.06993
AG-402-N08 AG-347-J06 0.06782
AG-402-N08 AG-347-J14 0.07992
AG-402-N08 AG-347-J19 0.1009
AG-402-N08 AG-347-J20 0.1036
AG-402-N08 AG-347-J21 0.1146
AG-402-N08 AG-347-J23 0.07308
AG-402-N08 AG-347-K02 0.1004
AG-402-N08 AG-347-K10 0.07413
AG-402-N08 AG-347-K15 0.09989
AG-402-N08 AG-347-K16 0.07466
AG-402-N08 AG-347-K17 0.07676
AG-402-N08 AG-347-K18 0.1088
AG-402-N08 AG-347-K19 0.06993
AG-402-N08 AG-347-K20 0.06887
AG-402-N08 AG-347-L02 0.06519
AG-402-N08 AG-347-L17 0.07361
AG-402-N08 AG-347-L19 0.07413
AG-402-N08 AG-347-L20 0.07308
AG-402-N08 AG-347-L21 0.07781
AG-402-N08 AG-347-M08 0.06993
AG-402-N08 AG-347-M15 0.09937
AG-402-N08 AG-347-M23 0.06993
AG-402-N08 AG-347-N19 0.0694
AG-402-N08 AG-347-O22 0.06887
AG-402-N08 AG-355-A09 0.0715
AG-402-N08 AG-355-B18 0.1062
AG-402-N08 AG-355-B23 0.07098
AG-402-N08 AG-355-G23 0.08307
AG-402-N08 AG-355-I04 0.07624
AG-402-N08 AG-355-J09 0.07413
AG-402-N08 AG-355-J23 0.07361
AG-402-N08 AG-355-K03 0.07624
AG-402-N08 AG-355-K15 0.07361
AG-402-N08 AG-355-K20 0.06835
AG-402-N08 AG-355-L02 0.06835
AG-402-N08 AG-355-L20 0.0715
AG-402-N08 AG-355-M02 0.06887
AG-402-N08 AG-355-M18 0.09411
AG-402-N08 AG-355-N02 0.0694
AG-402-N08 AG-355-N16 0.07466
AG-402-N08 AG-355-N22 0.06993
AG-402-N08 AG-355-P07 0.1073
AG-402-N08 AG-355-P11 0.07203
AG-402-N08 AG-355-P16 0.06625
AG-402-N08 AG-355-P18 0.08202
AG-402-N08 AG-402-A04 0.07676
AG-402-N08 AG-402-C22 0.1015
AG-402-N08 AG-402-I23 0.06677
AG-402-N08 AG-402-K16 0.07571
AG-402-N08 AG-402-K21 0.09253
AG-402-N08 AG-402-K22 0.1083
AG-402-N08 AG-402-L23 0.0673
AG-402-N08 AG-402-M15 0.09989
AG-402-N23 AG-347-C10 0.06309
AG-402-N23 AG-347-E03 0.1088
AG-402-N23 AG-347-E23 0.03575
AG-402-N23 AG-347-G18 0.02997
AG-402-N23 AG-347-G22 0.06835
AG-402-N23 AG-347-I04 0.06467
AG-402-N23 AG-347-I06 0.04101
AG-402-N23 AG-347-I15 0.113
AG-402-N23 AG-347-I19 0.03943
AG-402-N23 AG-347-I21 0.0368
AG-402-N23 AG-347-J06 0.03575
AG-402-N23 AG-347-J14 0.06467
AG-402-N23 AG-347-J19 0.1004
AG-402-N23 AG-347-J20 0.1141
AG-402-N23 AG-347-J21 0.1099
AG-402-N23 AG-347-J23 0.0368
AG-402-N23 AG-347-K02 0.1104
AG-402-N23 AG-347-K10 0.04522
AG-402-N23 AG-347-K15 0.1067
AG-402-N23 AG-347-K16 0.04154
AG-402-N23 AG-347-K17 0.06362
AG-402-N23 AG-347-K18 0.1109
AG-402-N23 AG-347-K19 0.0368
AG-402-N23 AG-347-K20 0.05836
AG-402-N23 AG-347-L02 0.03575
AG-402-N23 AG-347-L17 0.04048
AG-402-N23 AG-347-L19 0.06887
AG-402-N23 AG-347-L20 0.0347
AG-402-N23 AG-347-L21 0.04311
AG-402-N23 AG-347-M08 0.0368
AG-402-N23 AG-347-M15 0.1052
AG-402-N23 AG-347-M23 0.03628
AG-402-N23 AG-347-N19 0.0368
AG-402-N23 AG-347-O22 0.03628
AG-402-N23 AG-355-A09 0.03628
AG-402-N23 AG-355-B18 0.1099
AG-402-N23 AG-355-B23 0.03523
AG-402-N23 AG-355-G23 0.0694
AG-402-N23 AG-355-I04 0.06572
AG-402-N23 AG-355-J09 0.03943
AG-402-N23 AG-355-J23 0.03733
AG-402-N23 AG-355-K03 0.05889
AG-402-N23 AG-355-K15 0.04101
AG-402-N23 AG-355-K20 0.0347
AG-402-N23 AG-355-L02 0.03523
AG-402-N23 AG-355-L20 0.03575
AG-402-N23 AG-355-M02 0.03312
AG-402-N23 AG-355-M18 0.09148
AG-402-N23 AG-355-N02 0.03207
AG-402-N23 AG-355-N16 0.0326
AG-402-N23 AG-355-N22 0.03417
AG-402-N23 AG-355-P07 0.1141
AG-402-N23 AG-355-P11 0.03628
AG-402-N23 AG-355-P16 0.06257
AG-402-N23 AG-355-P18 0.06887
AG-402-N23 AG-402-A04 0.03943
AG-402-N23 AG-402-C22 0.1062
AG-402-N23 AG-402-I23 0.02944
AG-402-N23 AG-402-K16 0.0368
AG-402-N23 AG-402-K21 0.1073
AG-402-N23 AG-402-K22 0.1104
AG-402-N23 AG-402-L23 0.0531
AG-402-N23 AG-402-M15 0.1052
AG-402-N23 AG-402-N08 0.06782
AG-402-O16 AG-347-C10 0.09359
AG-402-O16 AG-347-E03 0.09148
AG-402-O16 AG-347-E23 0.09727
AG-402-O16 AG-347-G18 0.09674
AG-402-O16 AG-347-G22 0.1041
AG-402-O16 AG-347-I04 0.1036
AG-402-O16 AG-347-I06 0.09937
AG-402-O16 AG-347-I15 0.1104
AG-402-O16 AG-347-I19 0.1036
AG-402-O16 AG-347-I21 0.09884
AG-402-O16 AG-347-J06 0.09937
AG-402-O16 AG-347-J14 0.1015
AG-402-O16 AG-347-J19 0.09359
AG-402-O16 AG-347-J20 0.1041
AG-402-O16 AG-347-J21 0.1036
AG-402-O16 AG-347-J23 0.09832
AG-402-O16 AG-347-K02 0.09411
AG-402-O16 AG-347-K10 0.1009
AG-402-O16 AG-347-K15 0.09884
AG-402-O16 AG-347-K16 0.1046
AG-402-O16 AG-347-K17 0.1046
AG-402-O16 AG-347-K18 0.1099
AG-402-O16 AG-347-K19 0.1004
AG-402-O16 AG-347-K20 0.1004
AG-402-O16 AG-347-L02 0.09832
AG-402-O16 AG-347-L17 0.09516
AG-402-O16 AG-347-L19 0.1046
AG-402-O16 AG-347-L20 0.102
AG-402-O16 AG-347-L21 0.1046
AG-402-O16 AG-347-M08 0.09989
AG-402-O16 AG-347-M15 0.09569
AG-402-O16 AG-347-M23 0.1052
AG-402-O16 AG-347-N19 0.09832
AG-402-O16 AG-347-O22 0.1004
AG-402-O16 AG-355-A09 0.09989
AG-402-O16 AG-355-B18 0.102
AG-402-O16 AG-355-B23 0.1009
AG-402-O16 AG-355-G23 0.1078
AG-402-O16 AG-355-I04 0.1041
AG-402-O16 AG-355-J09 0.1046
AG-402-O16 AG-355-J23 0.1046
AG-402-O16 AG-355-K03 0.09989
AG-402-O16 AG-355-K15 0.1015
AG-402-O16 AG-355-K20 0.09832
AG-402-O16 AG-355-L02 0.1004
AG-402-O16 AG-355-L20 0.1009
AG-402-O16 AG-355-M02 0.09884
AG-402-O16 AG-355-M18 0.09306
AG-402-O16 AG-355-N02 0.1004
AG-402-O16 AG-355-N16 0.103
AG-402-O16 AG-355-N22 0.09937
AG-402-O16 AG-355-P07 0.103
AG-402-O16 AG-355-P11 0.1004
AG-402-O16 AG-355-P16 0.1052
AG-402-O16 AG-355-P18 0.1062
AG-402-O16 AG-402-A04 0.103
AG-402-O16 AG-402-C22 0.09937
AG-402-O16 AG-402-I23 0.09674
AG-402-O16 AG-402-K16 0.09937
AG-402-O16 AG-402-K21 0.07834
AG-402-O16 AG-402-K22 0.102
AG-402-O16 AG-402-L23 0.09464
AG-402-O16 AG-402-M15 0.09516
AG-402-O16 AG-402-N08 0.09516
AG-402-O16 AG-402-N23 0.09937
AG-412-J13 AG-347-C10 0.0531
AG-412-J13 AG-347-E03 0.1004
AG-412-J13 AG-347-E23 0.05415
AG-412-J13 AG-347-G18 0.05521
AG-412-J13 AG-347-G22 0.06572
AG-412-J13 AG-347-I04 0.0673
AG-412-J13 AG-347-I06 0.05941
AG-412-J13 AG-347-I15 0.1046
AG-412-J13 AG-347-I19 0.05626
AG-412-J13 AG-347-I21 0.05626
AG-412-J13 AG-347-J06 0.05415
AG-412-J13 AG-347-J14 0.06257
AG-412-J13 AG-347-J19 0.09411
AG-412-J13 AG-347-J20 0.1025
AG-412-J13 AG-347-J21 0.1046
AG-412-J13 AG-347-J23 0.05731
AG-412-J13 AG-347-K02 0.1009
AG-412-J13 AG-347-K10 0.05626
AG-412-J13 AG-347-K15 0.09727
AG-412-J13 AG-347-K16 0.06046
AG-412-J13 AG-347-K17 0.05994
AG-412-J13 AG-347-K18 0.1125
AG-412-J13 AG-347-K19 0.05836
AG-412-J13 AG-347-K20 0.0531
AG-412-J13 AG-347-L02 0.05836
AG-412-J13 AG-347-L17 0.05731
AG-412-J13 AG-347-L19 0.06309
AG-412-J13 AG-347-L20 0.05889
AG-412-J13 AG-347-L21 0.06309
AG-412-J13 AG-347-M08 0.05678
AG-412-J13 AG-347-M15 0.09779
AG-412-J13 AG-347-M23 0.05941
AG-412-J13 AG-347-N19 0.05626
AG-412-J13 AG-347-O22 0.05836
AG-412-J13 AG-355-A09 0.05889
AG-412-J13 AG-355-B18 0.103
AG-412-J13 AG-355-B23 0.05678
AG-412-J13 AG-355-G23 0.06782
AG-412-J13 AG-355-I04 0.0673
AG-412-J13 AG-355-J09 0.05678
AG-412-J13 AG-355-J23 0.05731
AG-412-J13 AG-355-K03 0.05941
AG-412-J13 AG-355-K15 0.05941
AG-412-J13 AG-355-K20 0.05626
AG-412-J13 AG-355-L02 0.05468
AG-412-J13 AG-355-L20 0.05626
AG-412-J13 AG-355-M02 0.05363
AG-412-J13 AG-355-M18 0.09043
AG-412-J13 AG-355-N02 0.05731
AG-412-J13 AG-355-N16 0.05678
AG-412-J13 AG-355-N22 0.05468
AG-412-J13 AG-355-P07 0.1046
AG-412-J13 AG-355-P11 0.05731
AG-412-J13 AG-355-P16 0.06572
AG-412-J13 AG-355-P18 0.0694
AG-412-J13 AG-402-A04 0.06046
AG-412-J13 AG-402-C22 0.09937
AG-412-J13 AG-402-I23 0.05415
AG-412-J13 AG-402-K16 0.05731
AG-412-J13 AG-402-K21 0.09306
AG-412-J13 AG-402-K22 0.1036
AG-412-J13 AG-402-L23 0.05415
AG-412-J13 AG-402-M15 0.09359
AG-412-J13 AG-402-N08 0.06519
AG-412-J13 AG-402-N23 0.05626
AG-412-J13 AG-402-O16 0.09253
AG-418-D13 AG-347-C10 0.06309
AG-418-D13 AG-347-E03 0.1088
AG-418-D13 AG-347-E23 0.05678
AG-418-D13 AG-347-G18 0.05731
AG-418-D13 AG-347-G22 0.0694
AG-418-D13 AG-347-I04 0.06414
AG-418-D13 AG-347-I06 0.06046
AG-418-D13 AG-347-I15 0.1157
AG-418-D13 AG-347-I19 0.05573
AG-418-D13 AG-347-I21 0.05626
AG-418-D13 AG-347-J06 0.05468
AG-418-D13 AG-347-J14 0.0694
AG-418-D13 AG-347-J19 0.1046
AG-418-D13 AG-347-J20 0.1157
AG-418-D13 AG-347-J21 0.1136
AG-418-D13 AG-347-J23 0.06204
AG-418-D13 AG-347-K02 0.1104
AG-418-D13 AG-347-K10 0.05941
AG-418-D13 AG-347-K15 0.1078
AG-418-D13 AG-347-K16 0.06257
AG-418-D13 AG-347-K17 0.05363
AG-418-D13 AG-347-K18 0.1193
AG-418-D13 AG-347-K19 0.05994
AG-418-D13 AG-347-K20 0.05047
AG-418-D13 AG-347-L02 0.05836
AG-418-D13 AG-347-L17 0.05941
AG-418-D13 AG-347-L19 0.06204
AG-418-D13 AG-347-L20 0.05521
AG-418-D13 AG-347-L21 0.06362
AG-418-D13 AG-347-M08 0.05678
AG-418-D13 AG-347-M15 0.1115
AG-418-D13 AG-347-M23 0.06204
AG-418-D13 AG-347-N19 0.05783
AG-418-D13 AG-347-O22 0.06099
AG-418-D13 AG-355-A09 0.05889
AG-418-D13 AG-355-B18 0.1083
AG-418-D13 AG-355-B23 0.05836
AG-418-D13 AG-355-G23 0.06467
AG-418-D13 AG-355-I04 0.06414
AG-418-D13 AG-355-J09 0.06362
AG-418-D13 AG-355-J23 0.05994
AG-418-D13 AG-355-K03 0.05468
AG-418-D13 AG-355-K15 0.06151
AG-418-D13 AG-355-K20 0.05836
AG-418-D13 AG-355-L02 0.05941
AG-418-D13 AG-355-L20 0.05994
AG-418-D13 AG-355-M02 0.05415
AG-418-D13 AG-355-M18 0.09779
AG-418-D13 AG-355-N02 0.06204
AG-418-D13 AG-355-N16 0.06099
AG-418-D13 AG-355-N22 0.05521
AG-418-D13 AG-355-P07 0.1083
AG-418-D13 AG-355-P11 0.06046
AG-418-D13 AG-355-P16 0.05994
AG-418-D13 AG-355-P18 0.06677
AG-418-D13 AG-402-A04 0.06362
AG-418-D13 AG-402-C22 0.1067
AG-418-D13 AG-402-I23 0.05573
AG-418-D13 AG-402-K16 0.05941
AG-418-D13 AG-402-K21 0.1088
AG-418-D13 AG-402-K22 0.1104
AG-418-D13 AG-402-L23 0.03523
AG-418-D13 AG-402-M15 0.103
AG-418-D13 AG-402-N08 0.07098
AG-418-D13 AG-402-N23 0.05521
AG-418-D13 AG-402-O16 0.1004
AG-418-D13 AG-412-J13 0.05783
AG-418-F08 AG-347-C10 0.1057
AG-418-F08 AG-347-E03 0.1109
AG-418-F08 AG-347-E23 0.1094
AG-418-F08 AG-347-G18 0.1057
AG-418-F08 AG-347-G22 0.103
AG-418-F08 AG-347-I04 0.1088
AG-418-F08 AG-347-I06 0.1073
AG-418-F08 AG-347-I15 0.1104
AG-418-F08 AG-347-I19 0.1115
AG-418-F08 AG-347-I21 0.1062
AG-418-F08 AG-347-J06 0.1083
AG-418-F08 AG-347-J14 0.1094
AG-418-F08 AG-347-J19 0.1052
AG-418-F08 AG-347-J20 0.1125
AG-418-F08 AG-347-J21 0.113
AG-418-F08 AG-347-J23 0.1083
AG-418-F08 AG-347-K02 0.1109
AG-418-F08 AG-347-K10 0.1073
AG-418-F08 AG-347-K15 0.09569
AG-418-F08 AG-347-K16 0.1041
AG-418-F08 AG-347-K17 0.1104
AG-418-F08 AG-347-K18 0.1157
AG-418-F08 AG-347-K19 0.1088
AG-418-F08 AG-347-K20 0.1078
AG-418-F08 AG-347-L02 0.1041
AG-418-F08 AG-347-L17 0.1052
AG-418-F08 AG-347-L19 0.1078
AG-418-F08 AG-347-L20 0.1088
AG-418-F08 AG-347-L21 0.1088
AG-418-F08 AG-347-M08 0.1057
AG-418-F08 AG-347-M15 0.09148
AG-418-F08 AG-347-M23 0.1146
AG-418-F08 AG-347-N19 0.1099
AG-418-F08 AG-347-O22 0.1052
AG-418-F08 AG-355-A09 0.1067
AG-418-F08 AG-355-B18 0.1073
AG-418-F08 AG-355-B23 0.1078
AG-418-F08 AG-355-G23 0.1172
AG-418-F08 AG-355-I04 0.1094
AG-418-F08 AG-355-J09 0.1094
AG-418-F08 AG-355-J23 0.1057
AG-418-F08 AG-355-K03 0.1125
AG-418-F08 AG-355-K15 0.1088
AG-418-F08 AG-355-K20 0.1109
AG-418-F08 AG-355-L02 0.1078
AG-418-F08 AG-355-L20 0.1104
AG-418-F08 AG-355-M02 0.103
AG-418-F08 AG-355-M18 0.1062
AG-418-F08 AG-355-N02 0.1057
AG-418-F08 AG-355-N16 0.1099
AG-418-F08 AG-355-N22 0.1041
AG-418-F08 AG-355-P07 0.1104
AG-418-F08 AG-355-P11 0.1099
AG-418-F08 AG-355-P16 0.1062
AG-418-F08 AG-355-P18 0.1136
AG-418-F08 AG-402-A04 0.1104
AG-418-F08 AG-402-C22 0.1036
AG-418-F08 AG-402-I23 0.1046
AG-418-F08 AG-402-K16 0.1078
AG-418-F08 AG-402-K21 0.1004
AG-418-F08 AG-402-K22 0.1109
AG-418-F08 AG-402-L23 0.1078
AG-418-F08 AG-402-M15 0.09884
AG-418-F08 AG-402-N08 0.1036
AG-418-F08 AG-402-N23 0.103
AG-418-F08 AG-402-O16 0.1025
AG-418-F08 AG-412-J13 0.09727
AG-418-F08 AG-418-D13 0.1104
AG-418-I20 AG-347-C10 0.1057
AG-418-I20 AG-347-E03 0.1204
AG-418-I20 AG-347-E23 0.1078
AG-418-I20 AG-347-G18 0.1062
AG-418-I20 AG-347-G22 0.1115
AG-418-I20 AG-347-I04 0.1115
AG-418-I20 AG-347-I06 0.1109
AG-418-I20 AG-347-I15 0.1193
AG-418-I20 AG-347-I19 0.112
AG-418-I20 AG-347-I21 0.1088
AG-418-I20 AG-347-J06 0.1094
AG-418-I20 AG-347-J14 0.1109
AG-418-I20 AG-347-J19 0.112
AG-418-I20 AG-347-J20 0.1151
AG-418-I20 AG-347-J21 0.1162
AG-418-I20 AG-347-J23 0.1125
AG-418-I20 AG-347-K02 0.1215
AG-418-I20 AG-347-K10 0.1115
AG-418-I20 AG-347-K15 0.1046
AG-418-I20 AG-347-K16 0.1109
AG-418-I20 AG-347-K17 0.1104
AG-418-I20 AG-347-K18 0.1199
AG-418-I20 AG-347-K19 0.1088
AG-418-I20 AG-347-K20 0.112
AG-418-I20 AG-347-L02 0.1094
AG-418-I20 AG-347-L17 0.1094
AG-418-I20 AG-347-L19 0.1162
AG-418-I20 AG-347-L20 0.1099
AG-418-I20 AG-347-L21 0.113
AG-418-I20 AG-347-M08 0.112
AG-418-I20 AG-347-M15 0.1088
AG-418-I20 AG-347-M23 0.1094
AG-418-I20 AG-347-N19 0.113
AG-418-I20 AG-347-O22 0.1083
AG-418-I20 AG-355-A09 0.1125
AG-418-I20 AG-355-B18 0.1094
AG-418-I20 AG-355-B23 0.1046
AG-418-I20 AG-355-G23 0.1141
AG-418-I20 AG-355-I04 0.113
AG-418-I20 AG-355-J09 0.1125
AG-418-I20 AG-355-J23 0.1104
AG-418-I20 AG-355-K03 0.1088
AG-418-I20 AG-355-K15 0.1146
AG-418-I20 AG-355-K20 0.1099
AG-418-I20 AG-355-L02 0.1073
AG-418-I20 AG-355-L20 0.1083
AG-418-I20 AG-355-M02 0.1104
AG-418-I20 AG-355-M18 0.1193
AG-418-I20 AG-355-N02 0.1088
AG-418-I20 AG-355-N16 0.113
AG-418-I20 AG-355-N22 0.1115
AG-418-I20 AG-355-P07 0.1151
AG-418-I20 AG-355-P11 0.1099
AG-418-I20 AG-355-P16 0.1094
AG-418-I20 AG-355-P18 0.1146
AG-418-I20 AG-402-A04 0.1088
AG-418-I20 AG-402-C22 0.1109
AG-418-I20 AG-402-I23 0.1078
AG-418-I20 AG-402-K16 0.1078
AG-418-I20 AG-402-K21 0.1078
AG-418-I20 AG-402-K22 0.1104
AG-418-I20 AG-402-L23 0.1109
AG-418-I20 AG-402-M15 0.1078
AG-418-I20 AG-402-N08 0.1067
AG-418-I20 AG-402-N23 0.1104
AG-418-I20 AG-402-O16 0.1062
AG-418-I20 AG-412-J13 0.102
AG-418-I20 AG-418-D13 0.1094
AG-418-I20 AG-418-F08 0.1151
AG-418-J17 AG-347-C10 0.06362
AG-418-J17 AG-347-E03 0.1099
AG-418-J17 AG-347-E23 0.03838
AG-418-J17 AG-347-G18 0.03733
AG-418-J17 AG-347-G22 0.07308
AG-418-J17 AG-347-I04 0.06519
AG-418-J17 AG-347-I06 0.04732
AG-418-J17 AG-347-I15 0.112
AG-418-J17 AG-347-I19 0.04627
AG-418-J17 AG-347-I21 0.04101
AG-418-J17 AG-347-J06 0.03785
AG-418-J17 AG-347-J14 0.06835
AG-418-J17 AG-347-J19 0.1009
AG-418-J17 AG-347-J20 0.1162
AG-418-J17 AG-347-J21 0.113
AG-418-J17 AG-347-J23 0.04101
AG-418-J17 AG-347-K02 0.1099
AG-418-J17 AG-347-K10 0.04995
AG-418-J17 AG-347-K15 0.1088
AG-418-J17 AG-347-K16 0.04627
AG-418-J17 AG-347-K17 0.06572
AG-418-J17 AG-347-K18 0.1125
AG-418-J17 AG-347-K19 0.04048
AG-418-J17 AG-347-K20 0.05941
AG-418-J17 AG-347-L02 0.03943
AG-418-J17 AG-347-L17 0.04784
AG-418-J17 AG-347-L19 0.07045
AG-418-J17 AG-347-L20 0.04101
AG-418-J17 AG-347-L21 0.04784
AG-418-J17 AG-347-M08 0.04101
AG-418-J17 AG-347-M15 0.1057
AG-418-J17 AG-347-M23 0.04048
AG-418-J17 AG-347-N19 0.04101
AG-418-J17 AG-347-O22 0.03996
AG-418-J17 AG-355-A09 0.04048
AG-418-J17 AG-355-B18 0.1115
AG-418-J17 AG-355-B23 0.04101
AG-418-J17 AG-355-G23 0.07361
AG-418-J17 AG-355-I04 0.06887
AG-418-J17 AG-355-J09 0.04416
AG-418-J17 AG-355-J23 0.04048
AG-418-J17 AG-355-K03 0.06099
AG-418-J17 AG-355-K15 0.04364
AG-418-J17 AG-355-K20 0.03891
AG-418-J17 AG-355-L02 0.04101
AG-418-J17 AG-355-L20 0.03943
AG-418-J17 AG-355-M02 0.03891
AG-418-J17 AG-355-M18 0.09674
AG-418-J17 AG-355-N02 0.03417
AG-418-J17 AG-355-N16 0.03996
AG-418-J17 AG-355-N22 0.03996
AG-418-J17 AG-355-P07 0.112
AG-418-J17 AG-355-P11 0.04048
AG-418-J17 AG-355-P16 0.06151
AG-418-J17 AG-355-P18 0.06887
AG-418-J17 AG-402-A04 0.04364
AG-418-J17 AG-402-C22 0.1078
AG-418-J17 AG-402-I23 0.0368
AG-418-J17 AG-402-K16 0.04048
AG-418-J17 AG-402-K21 0.1078
AG-418-J17 AG-402-K22 0.113
AG-418-J17 AG-402-L23 0.05731
AG-418-J17 AG-402-M15 0.1062
AG-418-J17 AG-402-N08 0.07045
AG-418-J17 AG-402-N23 0.02839
AG-418-J17 AG-402-O16 0.09884
AG-418-J17 AG-412-J13 0.05678
AG-418-J17 AG-418-D13 0.05626
AG-418-J17 AG-418-F08 0.1088
AG-418-J17 AG-418-I20 0.1115
AG-418-O02 AG-347-C10 0.06572
AG-418-O02 AG-347-E03 0.1115
AG-418-O02 AG-347-E23 0.03838
AG-418-O02 AG-347-G18 0.02944
AG-418-O02 AG-347-G22 0.07256
AG-418-O02 AG-347-I04 0.0694
AG-418-O02 AG-347-I06 0.0489
AG-418-O02 AG-347-I15 0.1125
AG-418-O02 AG-347-I19 0.04784
AG-418-O02 AG-347-I21 0.03996
AG-418-O02 AG-347-J06 0.03733
AG-418-O02 AG-347-J14 0.06782
AG-418-O02 AG-347-J19 0.09989
AG-418-O02 AG-347-J20 0.1136
AG-418-O02 AG-347-J21 0.1162
AG-418-O02 AG-347-J23 0.04259
AG-418-O02 AG-347-K02 0.113
AG-418-O02 AG-347-K10 0.04837
AG-418-O02 AG-347-K15 0.1067
AG-418-O02 AG-347-K16 0.04679
AG-418-O02 AG-347-K17 0.06782
AG-418-O02 AG-347-K18 0.1178
AG-418-O02 AG-347-K19 0.04364
AG-418-O02 AG-347-K20 0.06099
AG-418-O02 AG-347-L02 0.03943
AG-418-O02 AG-347-L17 0.04784
AG-418-O02 AG-347-L19 0.07413
AG-418-O02 AG-347-L20 0.04048
AG-418-O02 AG-347-L21 0.051
AG-418-O02 AG-347-M08 0.03838
AG-418-O02 AG-347-M15 0.1088
AG-418-O02 AG-347-M23 0.03891
AG-418-O02 AG-347-N19 0.03785
AG-418-O02 AG-347-O22 0.03891
AG-418-O02 AG-355-A09 0.04469
AG-418-O02 AG-355-B18 0.1088
AG-418-O02 AG-355-B23 0.03943
AG-418-O02 AG-355-G23 0.07045
AG-418-O02 AG-355-I04 0.06993
AG-418-O02 AG-355-J09 0.03996
AG-418-O02 AG-355-J23 0.03575
AG-418-O02 AG-355-K03 0.06099
AG-418-O02 AG-355-K15 0.04784
AG-418-O02 AG-355-K20 0.009989
AG-418-O02 AG-355-L02 0.04364
AG-418-O02 AG-355-L20 0.01209
AG-418-O02 AG-355-M02 0.03785
AG-418-O02 AG-355-M18 0.09621
AG-418-O02 AG-355-N02 0.04364
AG-418-O02 AG-355-N16 0.03102
AG-418-O02 AG-355-N22 0.03891
AG-418-O02 AG-355-P07 0.1104
AG-418-O02 AG-355-P11 0.01367
AG-418-O02 AG-355-P16 0.06993
AG-418-O02 AG-355-P18 0.0715
AG-418-O02 AG-402-A04 0.04416
AG-418-O02 AG-402-C22 0.1052
AG-418-O02 AG-402-I23 0.0368
AG-418-O02 AG-402-K16 0.04154
AG-418-O02 AG-402-K21 0.1057
AG-418-O02 AG-402-K22 0.1099
AG-418-O02 AG-402-L23 0.05573
AG-418-O02 AG-402-M15 0.1057
AG-418-O02 AG-402-N08 0.07098
AG-418-O02 AG-402-N23 0.03523
AG-418-O02 AG-402-O16 0.09989
AG-418-O02 AG-412-J13 0.05468
AG-418-O02 AG-418-D13 0.06151
AG-418-O02 AG-418-F08 0.1109
AG-418-O02 AG-418-I20 0.1115
AG-418-O02 AG-418-J17 0.03996
AG-418-O03 AG-347-C10 0.06151
AG-418-O03 AG-347-E03 0.1052
AG-418-O03 AG-347-E23 0.03838
AG-418-O03 AG-347-G18 0.03523
AG-418-O03 AG-347-G22 0.06572
AG-418-O03 AG-347-I04 0.06782
AG-418-O03 AG-347-I06 0.04416
AG-418-O03 AG-347-I15 0.113
AG-418-O03 AG-347-I19 0.04101
AG-418-O03 AG-347-I21 0.03891
AG-418-O03 AG-347-J06 0.03733
AG-418-O03 AG-347-J14 0.06572
AG-418-O03 AG-347-J19 0.1025
AG-418-O03 AG-347-J20 0.113
AG-418-O03 AG-347-J21 0.1073
AG-418-O03 AG-347-J23 0.04154
AG-418-O03 AG-347-K02 0.1067
AG-418-O03 AG-347-K10 0.04837
AG-418-O03 AG-347-K15 0.103
AG-418-O03 AG-347-K16 0.04416
AG-418-O03 AG-347-K17 0.06625
AG-418-O03 AG-347-K18 0.1104
AG-418-O03 AG-347-K19 0.04732
AG-418-O03 AG-347-K20 0.06099
AG-418-O03 AG-347-L02 0.03891
AG-418-O03 AG-347-L17 0.04311
AG-418-O03 AG-347-L19 0.07045
AG-418-O03 AG-347-L20 0.03417
AG-418-O03 AG-347-L21 0.04732
AG-418-O03 AG-347-M08 0.03785
AG-418-O03 AG-347-M15 0.102
AG-418-O03 AG-347-M23 0.03785
AG-418-O03 AG-347-N19 0.03838
AG-418-O03 AG-347-O22 0.03628
AG-418-O03 AG-355-A09 0.03943
AG-418-O03 AG-355-B18 0.1109
AG-418-O03 AG-355-B23 0.0347
AG-418-O03 AG-355-G23 0.0694
AG-418-O03 AG-355-I04 0.06257
AG-418-O03 AG-355-J09 0.04364
AG-418-O03 AG-355-J23 0.03943
AG-418-O03 AG-355-K03 0.05836
AG-418-O03 AG-355-K15 0.04469
AG-418-O03 AG-355-K20 0.03943
AG-418-O03 AG-355-L02 0.04364
AG-418-O03 AG-355-L20 0.03891
AG-418-O03 AG-355-M02 0.03365
AG-418-O03 AG-355-M18 0.09464
AG-418-O03 AG-355-N02 0.04311
AG-418-O03 AG-355-N16 0.0368
AG-418-O03 AG-355-N22 0.0347
AG-418-O03 AG-355-P07 0.1115
AG-418-O03 AG-355-P11 0.04048
AG-418-O03 AG-355-P16 0.07045
AG-418-O03 AG-355-P18 0.0694
AG-418-O03 AG-402-A04 0.04048
AG-418-O03 AG-402-C22 0.103
AG-418-O03 AG-402-I23 0.03575
AG-418-O03 AG-402-K16 0.03891
AG-418-O03 AG-402-K21 0.102
AG-418-O03 AG-402-K22 0.1104
AG-418-O03 AG-402-L23 0.05521
AG-418-O03 AG-402-M15 0.1073
AG-418-O03 AG-402-N08 0.07098
AG-418-O03 AG-402-N23 0.0326
AG-418-O03 AG-402-O16 0.09727
AG-418-O03 AG-412-J13 0.05521
AG-418-O03 AG-418-D13 0.05889
AG-418-O03 AG-418-F08 0.1057
AG-418-O03 AG-418-I20 0.1094
AG-418-O03 AG-418-J17 0.03838
AG-418-O03 AG-418-O02 0.03943
AG-418-P06 AG-347-C10 0.06572
AG-418-P06 AG-347-E03 0.1146
AG-418-P06 AG-347-E23 0.04364
AG-418-P06 AG-347-G18 0.03838
AG-418-P06 AG-347-G22 0.06993
AG-418-P06 AG-347-I04 0.06625
AG-418-P06 AG-347-I06 0.04627
AG-418-P06 AG-347-I15 0.1141
AG-418-P06 AG-347-I19 0.04942
AG-418-P06 AG-347-I21 0.04416
AG-418-P06 AG-347-J06 0.03996
AG-418-P06 AG-347-J14 0.06677
AG-418-P06 AG-347-J19 0.1041
AG-418-P06 AG-347-J20 0.1167
AG-418-P06 AG-347-J21 0.113
AG-418-P06 AG-347-J23 0.04416
AG-418-P06 AG-347-K02 0.1151
AG-418-P06 AG-347-K10 0.05152
AG-418-P06 AG-347-K15 0.1099
AG-418-P06 AG-347-K16 0.04627
AG-418-P06 AG-347-K17 0.0715
AG-418-P06 AG-347-K18 0.1183
AG-418-P06 AG-347-K19 0.04837
AG-418-P06 AG-347-K20 0.06204
AG-418-P06 AG-347-L02 0.04048
AG-418-P06 AG-347-L17 0.04732
AG-418-P06 AG-347-L19 0.0694
AG-418-P06 AG-347-L20 0.04574
AG-418-P06 AG-347-L21 0.0489
AG-418-P06 AG-347-M08 0.04154
AG-418-P06 AG-347-M15 0.1067
AG-418-P06 AG-347-M23 0.03996
AG-418-P06 AG-347-N19 0.04259
AG-418-P06 AG-347-O22 0.008938
AG-418-P06 AG-355-A09 0.04522
AG-418-P06 AG-355-B18 0.113
AG-418-P06 AG-355-B23 0.04154
AG-418-P06 AG-355-G23 0.07203
AG-418-P06 AG-355-I04 0.06362
AG-418-P06 AG-355-J09 0.04469
AG-418-P06 AG-355-J23 0.04311
AG-418-P06 AG-355-K03 0.06414
AG-418-P06 AG-355-K15 0.04732
AG-418-P06 AG-355-K20 0.04206
AG-418-P06 AG-355-L02 0.04522
AG-418-P06 AG-355-L20 0.04154
AG-418-P06 AG-355-M02 0.03996
AG-418-P06 AG-355-M18 0.09727
AG-418-P06 AG-355-N02 0.04574
AG-418-P06 AG-355-N16 0.04101
AG-418-P06 AG-355-N22 0.04101
AG-418-P06 AG-355-P07 0.1151
AG-418-P06 AG-355-P11 0.04416
AG-418-P06 AG-355-P16 0.06835
AG-418-P06 AG-355-P18 0.07098
AG-418-P06 AG-402-A04 0.04627
AG-418-P06 AG-402-C22 0.1083
AG-418-P06 AG-402-I23 0.03943
AG-418-P06 AG-402-K16 0.04259
AG-418-P06 AG-402-K21 0.1067
AG-418-P06 AG-402-K22 0.113
AG-418-P06 AG-402-L23 0.05941
AG-418-P06 AG-402-M15 0.1094
AG-418-P06 AG-402-N08 0.07045
AG-418-P06 AG-402-N23 0.03838
AG-418-P06 AG-402-O16 0.102
AG-418-P06 AG-412-J13 0.06046
AG-418-P06 AG-418-D13 0.06309
AG-418-P06 AG-418-F08 0.1078
AG-418-P06 AG-418-I20 0.1078
AG-418-P06 AG-418-J17 0.04154
AG-418-P06 AG-418-O02 0.04259
AG-418-P06 AG-418-O03 0.03785
AG-418-P13 AG-347-C10 0.06204
AG-418-P13 AG-347-E03 0.1083
AG-418-P13 AG-347-E23 0.03417
AG-418-P13 AG-347-G18 0.02313
AG-418-P13 AG-347-G22 0.06677
AG-418-P13 AG-347-I04 0.06151
AG-418-P13 AG-347-I06 0.04206
AG-418-P13 AG-347-I15 0.1151
AG-418-P13 AG-347-I19 0.04416
AG-418-P13 AG-347-I21 0.03785
AG-418-P13 AG-347-J06 0.03575
AG-418-P13 AG-347-J14 0.06572
AG-418-P13 AG-347-J19 0.1015
AG-418-P13 AG-347-J20 0.1109
AG-418-P13 AG-347-J21 0.1141
AG-418-P13 AG-347-J23 0.03523
AG-418-P13 AG-347-K02 0.1088
AG-418-P13 AG-347-K10 0.04469
AG-418-P13 AG-347-K15 0.1078
AG-418-P13 AG-347-K16 0.03996
AG-418-P13 AG-347-K17 0.06519
AG-418-P13 AG-347-K18 0.113
AG-418-P13 AG-347-K19 0.04154
AG-418-P13 AG-347-K20 0.06046
AG-418-P13 AG-347-L02 0.03733
AG-418-P13 AG-347-L17 0.03838
AG-418-P13 AG-347-L19 0.06887
AG-418-P13 AG-347-L20 0.03628
AG-418-P13 AG-347-L21 0.04259
AG-418-P13 AG-347-M08 0.03575
AG-418-P13 AG-347-M15 0.1041
AG-418-P13 AG-347-M23 0.0368
AG-418-P13 AG-347-N19 0.03575
AG-418-P13 AG-347-O22 0.03523
AG-418-P13 AG-355-A09 0.03628
AG-418-P13 AG-355-B18 0.1104
AG-418-P13 AG-355-B23 0.03312
AG-418-P13 AG-355-G23 0.0673
AG-418-P13 AG-355-I04 0.06362
AG-418-P13 AG-355-J09 0.03838
AG-418-P13 AG-355-J23 0.0347
AG-418-P13 AG-355-K03 0.06046
AG-418-P13 AG-355-K15 0.04048
AG-418-P13 AG-355-K20 0.02944
AG-418-P13 AG-355-L02 0.03891
AG-418-P13 AG-355-L20 0.03155
AG-418-P13 AG-355-M02 0.03207
AG-418-P13 AG-355-M18 0.09201
AG-418-P13 AG-355-N02 0.04206
AG-418-P13 AG-355-N16 0.02524
AG-418-P13 AG-355-N22 0.03312
AG-418-P13 AG-355-P07 0.1146
AG-418-P13 AG-355-P11 0.03312
AG-418-P13 AG-355-P16 0.06993
AG-418-P13 AG-355-P18 0.0673
AG-418-P13 AG-402-A04 0.03943
AG-418-P13 AG-402-C22 0.1052
AG-418-P13 AG-402-I23 0.03312
AG-418-P13 AG-402-K16 0.0347
AG-418-P13 AG-402-K21 0.1062
AG-418-P13 AG-402-K22 0.1125
AG-418-P13 AG-402-L23 0.05731
AG-418-P13 AG-402-M15 0.1036
AG-418-P13 AG-402-N08 0.06782
AG-418-P13 AG-402-N23 0.02944
AG-418-P13 AG-402-O16 0.09621
AG-418-P13 AG-412-J13 0.05415
AG-418-P13 AG-418-D13 0.05626
AG-418-P13 AG-418-F08 0.1057
AG-418-P13 AG-418-I20 0.1083
AG-418-P13 AG-418-J17 0.03733
AG-418-P13 AG-418-O02 0.03102
AG-418-P13 AG-418-O03 0.03523
AG-418-P13 AG-418-P06 0.03785
AG-442-N07 AG-347-C10 0.06782
AG-442-N07 AG-347-E03 0.1099
AG-442-N07 AG-347-E23 0.04364
AG-442-N07 AG-347-G18 0.04101
AG-442-N07 AG-347-G22 0.07361
AG-442-N07 AG-347-I04 0.06572
AG-442-N07 AG-347-I06 0.04995
AG-442-N07 AG-347-I15 0.1151
AG-442-N07 AG-347-I19 0.04732
AG-442-N07 AG-347-I21 0.04048
AG-442-N07 AG-347-J06 0.04206
AG-442-N07 AG-347-J14 0.06835
AG-442-N07 AG-347-J19 0.1036
AG-442-N07 AG-347-J20 0.1188
AG-442-N07 AG-347-J21 0.1151
AG-442-N07 AG-347-J23 0.04259
AG-442-N07 AG-347-K02 0.1115
AG-442-N07 AG-347-K10 0.04732
AG-442-N07 AG-347-K15 0.1062
AG-442-N07 AG-347-K16 0.04469
AG-442-N07 AG-347-K17 0.0715
AG-442-N07 AG-347-K18 0.1125
AG-442-N07 AG-347-K19 0.0489
AG-442-N07 AG-347-K20 0.06046
AG-442-N07 AG-347-L02 0.04101
AG-442-N07 AG-347-L17 0.04101
AG-442-N07 AG-347-L19 0.07045
AG-442-N07 AG-347-L20 0.04154
AG-442-N07 AG-347-L21 0.051
AG-442-N07 AG-347-M08 0.03943
AG-442-N07 AG-347-M15 0.1104
AG-442-N07 AG-347-M23 0.04101
AG-442-N07 AG-347-N19 0.04206
AG-442-N07 AG-347-O22 0.03996
AG-442-N07 AG-355-A09 0.04364
AG-442-N07 AG-355-B18 0.1099
AG-442-N07 AG-355-B23 0.04154
AG-442-N07 AG-355-G23 0.0694
AG-442-N07 AG-355-I04 0.06835
AG-442-N07 AG-355-J09 0.04101
AG-442-N07 AG-355-J23 0.04206
AG-442-N07 AG-355-K03 0.06519
AG-442-N07 AG-355-K15 0.04679
AG-442-N07 AG-355-K20 0.04101
AG-442-N07 AG-355-L02 0.04364
AG-442-N07 AG-355-L20 0.04364
AG-442-N07 AG-355-M02 0.03891
AG-442-N07 AG-355-M18 0.09727
AG-442-N07 AG-355-N02 0.04311
AG-442-N07 AG-355-N16 0.03996
AG-442-N07 AG-355-N22 0.03996
AG-442-N07 AG-355-P07 0.1109
AG-442-N07 AG-355-P11 0.04522
AG-442-N07 AG-355-P16 0.07413
AG-442-N07 AG-355-P18 0.07203
AG-442-N07 AG-402-A04 0.04469
AG-442-N07 AG-402-C22 0.1052
AG-442-N07 AG-402-I23 0.03838
AG-442-N07 AG-402-K16 0.04206
AG-442-N07 AG-402-K21 0.1067
AG-442-N07 AG-402-K22 0.112
AG-442-N07 AG-402-L23 0.05836
AG-442-N07 AG-402-M15 0.1046
AG-442-N07 AG-402-N08 0.07203
AG-442-N07 AG-402-N23 0.0368
AG-442-N07 AG-402-O16 0.1009
AG-442-N07 AG-412-J13 0.06046
AG-442-N07 AG-418-D13 0.06099
AG-442-N07 AG-418-F08 0.1078
AG-442-N07 AG-418-I20 0.1104
AG-442-N07 AG-418-J17 0.04206
AG-442-N07 AG-418-O02 0.04311
AG-442-N07 AG-418-O03 0.04206
AG-442-N07 AG-418-P06 0.04154
AG-442-N07 AG-418-P13 0.03943
AG-459-N19 AG-347-C10 0.06309
AG-459-N19 AG-347-E03 0.1141
AG-459-N19 AG-347-E23 0.05994
AG-459-N19 AG-347-G18 0.05889
AG-459-N19 AG-347-G22 0.0715
AG-459-N19 AG-347-I04 0.06362
AG-459-N19 AG-347-I06 0.06993
AG-459-N19 AG-347-I15 0.1141
AG-459-N19 AG-347-I19 0.06467
AG-459-N19 AG-347-I21 0.06151
AG-459-N19 AG-347-J06 0.05889
AG-459-N19 AG-347-J14 0.0694
AG-459-N19 AG-347-J19 0.102
AG-459-N19 AG-347-J20 0.1104
AG-459-N19 AG-347-J21 0.112
AG-459-N19 AG-347-J23 0.06414
AG-459-N19 AG-347-K02 0.112
AG-459-N19 AG-347-K10 0.06204
AG-459-N19 AG-347-K15 0.1067
AG-459-N19 AG-347-K16 0.06677
AG-459-N19 AG-347-K17 0.06151
AG-459-N19 AG-347-K18 0.1172
AG-459-N19 AG-347-K19 0.06204
AG-459-N19 AG-347-K20 0.05994
AG-459-N19 AG-347-L02 0.05994
AG-459-N19 AG-347-L17 0.0673
AG-459-N19 AG-347-L19 0.06204
AG-459-N19 AG-347-L20 0.05889
AG-459-N19 AG-347-L21 0.06993
AG-459-N19 AG-347-M08 0.06362
AG-459-N19 AG-347-M15 0.1046
AG-459-N19 AG-347-M23 0.06414
AG-459-N19 AG-347-N19 0.05889
AG-459-N19 AG-347-O22 0.06204
AG-459-N19 AG-355-A09 0.06204
AG-459-N19 AG-355-B18 0.1062
AG-459-N19 AG-355-B23 0.06362
AG-459-N19 AG-355-G23 0.07413
AG-459-N19 AG-355-I04 0.06257
AG-459-N19 AG-355-J09 0.06362
AG-459-N19 AG-355-J23 0.06046
AG-459-N19 AG-355-K03 0.06677
AG-459-N19 AG-355-K15 0.06519
AG-459-N19 AG-355-K20 0.05941
AG-459-N19 AG-355-L02 0.06572
AG-459-N19 AG-355-L20 0.06099
AG-459-N19 AG-355-M02 0.05994
AG-459-N19 AG-355-M18 0.09884
AG-459-N19 AG-355-N02 0.06625
AG-459-N19 AG-355-N16 0.06257
AG-459-N19 AG-355-N22 0.06046
AG-459-N19 AG-355-P07 0.1109
AG-459-N19 AG-355-P11 0.06046
AG-459-N19 AG-355-P16 0.06625
AG-459-N19 AG-355-P18 0.0715
AG-459-N19 AG-402-A04 0.06204
AG-459-N19 AG-402-C22 0.1041
AG-459-N19 AG-402-I23 0.05836
AG-459-N19 AG-402-K16 0.06572
AG-459-N19 AG-402-K21 0.1073
AG-459-N19 AG-402-K22 0.1099
AG-459-N19 AG-402-L23 0.0531
AG-459-N19 AG-402-M15 0.1062
AG-459-N19 AG-402-N08 0.07045
AG-459-N19 AG-402-N23 0.05889
AG-459-N19 AG-402-O16 0.103
AG-459-N19 AG-412-J13 0.05521
AG-459-N19 AG-418-D13 0.05678
AG-459-N19 AG-418-F08 0.103
AG-459-N19 AG-418-I20 0.1099
AG-459-N19 AG-418-J17 0.06099
AG-459-N19 AG-418-O02 0.06099
AG-459-N19 AG-418-O03 0.06099
AG-459-N19 AG-418-P06 0.06414
AG-459-N19 AG-418-P13 0.05994
AG-459-N19 AG-442-N07 0.06572
AS9601 AG-347-C10 0.06414
AS9601 AG-347-E03 0.1099
AS9601 AG-347-E23 0.05047
AS9601 AG-347-G18 0.04837
AS9601 AG-347-G22 0.06887
AS9601 AG-347-I04 0.0673
AS9601 AG-347-I06 0.0531
AS9601 AG-347-I15 0.1146
AS9601 AG-347-I19 0.05363
AS9601 AG-347-I21 0.05258
AS9601 AG-347-J06 0.05152
AS9601 AG-347-J14 0.06887
AS9601 AG-347-J19 0.1046
AS9601 AG-347-J20 0.1099
AS9601 AG-347-J21 0.1136
AS9601 AG-347-J23 0.05205
AS9601 AG-347-K02 0.1115
AS9601 AG-347-K10 0.05258
AS9601 AG-347-K15 0.1088
AS9601 AG-347-K16 0.05258
AS9601 AG-347-K17 0.0715
AS9601 AG-347-K18 0.1125
AS9601 AG-347-K19 0.0531
AS9601 AG-347-K20 0.06362
AS9601 AG-347-L02 0.05152
AS9601 AG-347-L17 0.05205
AS9601 AG-347-L19 0.07098
AS9601 AG-347-L20 0.05152
AS9601 AG-347-L21 0.05626
AS9601 AG-347-M08 0.0531
AS9601 AG-347-M15 0.1067
AS9601 AG-347-M23 0.05047
AS9601 AG-347-N19 0.05258
AS9601 AG-347-O22 0.05205
AS9601 AG-355-A09 0.05521
AS9601 AG-355-B18 0.1062
AS9601 AG-355-B23 0.05047
AS9601 AG-355-G23 0.07361
AS9601 AG-355-I04 0.07045
AS9601 AG-355-J09 0.051
AS9601 AG-355-J23 0.05258
AS9601 AG-355-K03 0.06572
AS9601 AG-355-K15 0.05468
AS9601 AG-355-K20 0.04837
AS9601 AG-355-L02 0.05258
AS9601 AG-355-L20 0.0489
AS9601 AG-355-M02 0.05258
AS9601 AG-355-M18 0.08885
AS9601 AG-355-N02 0.05573
AS9601 AG-355-N16 0.04942
AS9601 AG-355-N22 0.05363
AS9601 AG-355-P07 0.1136
AS9601 AG-355-P11 0.05047
AS9601 AG-355-P16 0.07045
AS9601 AG-355-P18 0.07518
AS9601 AG-402-A04 0.051
AS9601 AG-402-C22 0.1057
AS9601 AG-402-I23 0.04784
AS9601 AG-402-K16 0.05415
AS9601 AG-402-K21 0.1099
AS9601 AG-402-K22 0.1073
AS9601 AG-402-L23 0.06046
AS9601 AG-402-M15 0.1046
AS9601 AG-402-N08 0.07361
AS9601 AG-402-N23 0.04574
AS9601 AG-402-O16 0.1015
AS9601 AG-412-J13 0.06046
AS9601 AG-418-D13 0.06362
AS9601 AG-418-F08 0.1115
AS9601 AG-418-I20 0.1046
AS9601 AG-418-J17 0.0489
AS9601 AG-418-O02 0.04995
AS9601 AG-418-O03 0.051
AS9601 AG-418-P06 0.05363
AS9601 AG-418-P13 0.04837
AS9601 AG-442-N07 0.0531
AS9601 AG-459-N19 0.06519
GP2 AG-347-C10 0.103
GP2 AG-347-E03 0.1104
GP2 AG-347-E23 0.1094
GP2 AG-347-G18 0.1025
GP2 AG-347-G22 0.1136
GP2 AG-347-I04 0.1088
GP2 AG-347-I06 0.1052
GP2 AG-347-I15 0.1078
GP2 AG-347-I19 0.1067
GP2 AG-347-I21 0.1052
GP2 AG-347-J06 0.103
GP2 AG-347-J14 0.1104
GP2 AG-347-J19 0.113
GP2 AG-347-J20 0.1099
GP2 AG-347-J21 0.1115
GP2 AG-347-J23 0.103
GP2 AG-347-K02 0.1099
GP2 AG-347-K10 0.1094
GP2 AG-347-K15 0.1004
GP2 AG-347-K16 0.1041
GP2 AG-347-K17 0.1057
GP2 AG-347-K18 0.1162
GP2 AG-347-K19 0.1073
GP2 AG-347-K20 0.1073
GP2 AG-347-L02 0.103
GP2 AG-347-L17 0.1009
GP2 AG-347-L19 0.1088
GP2 AG-347-L20 0.1088
GP2 AG-347-L21 0.1088
GP2 AG-347-M08 0.1041
GP2 AG-347-M15 0.1025
GP2 AG-347-M23 0.1041
GP2 AG-347-N19 0.1062
GP2 AG-347-O22 0.1062
GP2 AG-355-A09 0.1062
GP2 AG-355-B18 0.09674
GP2 AG-355-B23 0.1041
GP2 AG-355-G23 0.1146
GP2 AG-355-I04 0.102
GP2 AG-355-J09 0.1073
GP2 AG-355-J23 0.1067
GP2 AG-355-K03 0.1078
GP2 AG-355-K15 0.1083
GP2 AG-355-K20 0.1052
GP2 AG-355-L02 0.1036
GP2 AG-355-L20 0.1052
GP2 AG-355-M02 0.1015
GP2 AG-355-M18 0.1041
GP2 AG-355-N02 0.1057
GP2 AG-355-N16 0.1088
GP2 AG-355-N22 0.1025
GP2 AG-355-P07 0.1057
GP2 AG-355-P11 0.1046
GP2 AG-355-P16 0.102
GP2 AG-355-P18 0.1094
GP2 AG-402-A04 0.1041
GP2 AG-402-C22 0.1009
GP2 AG-402-I23 0.1052
GP2 AG-402-K16 0.1041
GP2 AG-402-K21 0.103
GP2 AG-402-K22 0.1009
GP2 AG-402-L23 0.1036
GP2 AG-402-M15 0.09411
GP2 AG-402-N08 0.1015
GP2 AG-402-N23 0.103
GP2 AG-402-O16 0.103
GP2 AG-412-J13 0.09674
GP2 AG-418-D13 0.1046
GP2 AG-418-F08 0.1036
GP2 AG-418-I20 0.1062
GP2 AG-418-J17 0.1046
GP2 AG-418-O02 0.1062
GP2 AG-418-O03 0.103
GP2 AG-418-P06 0.1073
GP2 AG-418-P13 0.1015
GP2 AG-442-N07 0.1025
GP2 AG-459-N19 0.1057
GP2 AS9601 0.1046
MIT0604 AG-347-C10 0.05994
MIT0604 AG-347-E03 0.1036
MIT0604 AG-347-E23 0.05731
MIT0604 AG-347-G18 0.05731
MIT0604 AG-347-G22 0.05731
MIT0604 AG-347-I04 0.06887
MIT0604 AG-347-I06 0.05994
MIT0604 AG-347-I15 0.1062
MIT0604 AG-347-I19 0.05994
MIT0604 AG-347-I21 0.05573
MIT0604 AG-347-J06 0.05152
MIT0604 AG-347-J14 0.05468
MIT0604 AG-347-J19 0.09937
MIT0604 AG-347-J20 0.1041
MIT0604 AG-347-J21 0.1067
MIT0604 AG-347-J23 0.05678
MIT0604 AG-347-K02 0.1057
MIT0604 AG-347-K10 0.05994
MIT0604 AG-347-K15 0.1067
MIT0604 AG-347-K16 0.05731
MIT0604 AG-347-K17 0.06362
MIT0604 AG-347-K18 0.1125
MIT0604 AG-347-K19 0.06046
MIT0604 AG-347-K20 0.05573
MIT0604 AG-347-L02 0.05415
MIT0604 AG-347-L17 0.05521
MIT0604 AG-347-L19 0.06309
MIT0604 AG-347-L20 0.05836
MIT0604 AG-347-L21 0.06204
MIT0604 AG-347-M08 0.05573
MIT0604 AG-347-M15 0.1009
MIT0604 AG-347-M23 0.05783
MIT0604 AG-347-N19 0.05521
MIT0604 AG-347-O22 0.0531
MIT0604 AG-355-A09 0.05941
MIT0604 AG-355-B18 0.1083
MIT0604 AG-355-B23 0.06099
MIT0604 AG-355-G23 0.0694
MIT0604 AG-355-I04 0.05836
MIT0604 AG-355-J09 0.05783
MIT0604 AG-355-J23 0.05941
MIT0604 AG-355-K03 0.06362
MIT0604 AG-355-K15 0.06099
MIT0604 AG-355-K20 0.05836
MIT0604 AG-355-L02 0.05783
MIT0604 AG-355-L20 0.06046
MIT0604 AG-355-M02 0.05415
MIT0604 AG-355-M18 0.09464
MIT0604 AG-355-N02 0.05836
MIT0604 AG-355-N16 0.05941
MIT0604 AG-355-N22 0.05521
MIT0604 AG-355-P07 0.1088
MIT0604 AG-355-P11 0.06099
MIT0604 AG-355-P16 0.06993
MIT0604 AG-355-P18 0.0694
MIT0604 AG-402-A04 0.06099
MIT0604 AG-402-C22 0.09779
MIT0604 AG-402-I23 0.05415
MIT0604 AG-402-K16 0.06257
MIT0604 AG-402-K21 0.09989
MIT0604 AG-402-K22 0.1052
MIT0604 AG-402-L23 0.05521
MIT0604 AG-402-M15 0.09937
MIT0604 AG-402-N08 0.06835
MIT0604 AG-402-N23 0.05521
MIT0604 AG-402-O16 0.09569
MIT0604 AG-412-J13 0.0531
MIT0604 AG-418-D13 0.05836
MIT0604 AG-418-F08 0.1009
MIT0604 AG-418-I20 0.1052
MIT0604 AG-418-J17 0.06046
MIT0604 AG-418-O02 0.06099
MIT0604 AG-418-O03 0.05678
MIT0604 AG-418-P06 0.05521
MIT0604 AG-418-P13 0.05468
MIT0604 AG-442-N07 0.05783
MIT0604 AG-459-N19 0.06046
MIT0604 AS9601 0.05783
MIT0604 GP2 0.1009
MIT1314 AG-347-C10 0.09043
MIT1314 AG-347-E03 0.09411
MIT1314 AG-347-E23 0.09096
MIT1314 AG-347-G18 0.09096
MIT1314 AG-347-G22 0.09569
MIT1314 AG-347-I04 0.09674
MIT1314 AG-347-I06 0.09096
MIT1314 AG-347-I15 0.09779
MIT1314 AG-347-I19 0.09674
MIT1314 AG-347-I21 0.0857
MIT1314 AG-347-J06 0.08938
MIT1314 AG-347-J14 0.09359
MIT1314 AG-347-J19 0.09148
MIT1314 AG-347-J20 0.09832
MIT1314 AG-347-J21 0.09621
MIT1314 AG-347-J23 0.08991
MIT1314 AG-347-K02 0.09516
MIT1314 AG-347-K10 0.09411
MIT1314 AG-347-K15 0.09411
MIT1314 AG-347-K16 0.09411
MIT1314 AG-347-K17 0.09148
MIT1314 AG-347-K18 0.1004
MIT1314 AG-347-K19 0.09096
MIT1314 AG-347-K20 0.09359
MIT1314 AG-347-L02 0.08991
MIT1314 AG-347-L17 0.08991
MIT1314 AG-347-L19 0.09779
MIT1314 AG-347-L20 0.09359
MIT1314 AG-347-L21 0.09359
MIT1314 AG-347-M08 0.08885
MIT1314 AG-347-M15 0.09516
MIT1314 AG-347-M23 0.09148
MIT1314 AG-347-N19 0.08938
MIT1314 AG-347-O22 0.08938
MIT1314 AG-355-A09 0.09096
MIT1314 AG-355-B18 0.09674
MIT1314 AG-355-B23 0.08885
MIT1314 AG-355-G23 0.09884
MIT1314 AG-355-I04 0.09832
MIT1314 AG-355-J09 0.08885
MIT1314 AG-355-J23 0.09464
MIT1314 AG-355-K03 0.09253
MIT1314 AG-355-K15 0.09359
MIT1314 AG-355-K20 0.09096
MIT1314 AG-355-L02 0.09253
MIT1314 AG-355-L20 0.09043
MIT1314 AG-355-M02 0.0857
MIT1314 AG-355-M18 0.08675
MIT1314 AG-355-N02 0.09148
MIT1314 AG-355-N16 0.09464
MIT1314 AG-355-N22 0.08675
MIT1314 AG-355-P07 0.09779
MIT1314 AG-355-P11 0.08991
MIT1314 AG-355-P16 0.08833
MIT1314 AG-355-P18 0.09884
MIT1314 AG-402-A04 0.09359
MIT1314 AG-402-C22 0.08938
MIT1314 AG-402-I23 0.08885
MIT1314 AG-402-K16 0.08991
MIT1314 AG-402-K21 0.08307
MIT1314 AG-402-K22 0.09569
MIT1314 AG-402-L23 0.08991
MIT1314 AG-402-M15 0.08202
MIT1314 AG-402-N08 0.08623
MIT1314 AG-402-N23 0.08833
MIT1314 AG-402-O16 0.07886
MIT1314 AG-412-J13 0.08202
MIT1314 AG-418-D13 0.09359
MIT1314 AG-418-F08 0.09464
MIT1314 AG-418-I20 0.1004
MIT1314 AG-418-J17 0.08991
MIT1314 AG-418-O02 0.09096
MIT1314 AG-418-O03 0.08728
MIT1314 AG-418-P06 0.09253
MIT1314 AG-418-P13 0.0878
MIT1314 AG-442-N07 0.09043
MIT1314 AG-459-N19 0.09621
MIT1314 AS9601 0.09516
MIT1314 GP2 0.09201
MIT1314 MIT0604 0.0878
MIT9107 AG-347-C10 0.09937
MIT9107 AG-347-E03 0.1099
MIT9107 AG-347-E23 0.1057
MIT9107 AG-347-G18 0.1041
MIT9107 AG-347-G22 0.102
MIT9107 AG-347-I04 0.1115
MIT9107 AG-347-I06 0.1052
MIT9107 AG-347-I15 0.1004
MIT9107 AG-347-I19 0.1083
MIT9107 AG-347-I21 0.1036
MIT9107 AG-347-J06 0.1036
MIT9107 AG-347-J14 0.1046
MIT9107 AG-347-J19 0.09727
MIT9107 AG-347-J20 0.1073
MIT9107 AG-347-J21 0.1057
MIT9107 AG-347-J23 0.1052
MIT9107 AG-347-K02 0.1109
MIT9107 AG-347-K10 0.1052
MIT9107 AG-347-K15 0.09464
MIT9107 AG-347-K16 0.103
MIT9107 AG-347-K17 0.1109
MIT9107 AG-347-K18 0.1067
MIT9107 AG-347-K19 0.1041
MIT9107 AG-347-K20 0.1015
MIT9107 AG-347-L02 0.09884
MIT9107 AG-347-L17 0.1046
MIT9107 AG-347-L19 0.1057
MIT9107 AG-347-L20 0.1052
MIT9107 AG-347-L21 0.1062
MIT9107 AG-347-M08 0.1015
MIT9107 AG-347-M15 0.09884
MIT9107 AG-347-M23 0.1073
MIT9107 AG-347-N19 0.1015
MIT9107 AG-347-O22 0.1015
MIT9107 AG-355-A09 0.1025
MIT9107 AG-355-B18 0.09569
MIT9107 AG-355-B23 0.1025
MIT9107 AG-355-G23 0.1099
MIT9107 AG-355-I04 0.1015
MIT9107 AG-355-J09 0.1083
MIT9107 AG-355-J23 0.1057
MIT9107 AG-355-K03 0.1041
MIT9107 AG-355-K15 0.1057
MIT9107 AG-355-K20 0.1046
MIT9107 AG-355-L02 0.1041
MIT9107 AG-355-L20 0.1052
MIT9107 AG-355-M02 0.1015
MIT9107 AG-355-M18 0.09779
MIT9107 AG-355-N02 0.102
MIT9107 AG-355-N16 0.1041
MIT9107 AG-355-N22 0.1025
MIT9107 AG-355-P07 0.09621
MIT9107 AG-355-P11 0.1073
MIT9107 AG-355-P16 0.1009
MIT9107 AG-355-P18 0.1099
MIT9107 AG-402-A04 0.1083
MIT9107 AG-402-C22 0.09306
MIT9107 AG-402-I23 0.103
MIT9107 AG-402-K16 0.1078
MIT9107 AG-402-K21 0.09306
MIT9107 AG-402-K22 0.09359
MIT9107 AG-402-L23 0.103
MIT9107 AG-402-M15 0.0857
MIT9107 AG-402-N08 0.1015
MIT9107 AG-402-N23 0.1025
MIT9107 AG-402-O16 0.09306
MIT9107 AG-412-J13 0.09253
MIT9107 AG-418-D13 0.1062
MIT9107 AG-418-F08 0.09306
MIT9107 AG-418-I20 0.09989
MIT9107 AG-418-J17 0.1015
MIT9107 AG-418-O02 0.1046
MIT9107 AG-418-O03 0.102
MIT9107 AG-418-P06 0.103
MIT9107 AG-418-P13 0.1025
MIT9107 AG-442-N07 0.1041
MIT9107 AG-459-N19 0.1046
MIT9107 AS9601 0.1025
MIT9107 GP2 0.0878
MIT9107 MIT0604 0.09621
MIT9107 MIT1314 0.08412
MIT9201 AG-347-C10 0.09832
MIT9201 AG-347-E03 0.1009
MIT9201 AG-347-E23 0.102
MIT9201 AG-347-G18 0.1004
MIT9201 AG-347-G22 0.1062
MIT9201 AG-347-I04 0.1004
MIT9201 AG-347-I06 0.102
MIT9201 AG-347-I15 0.1057
MIT9201 AG-347-I19 0.1025
MIT9201 AG-347-I21 0.1004
MIT9201 AG-347-J06 0.09989
MIT9201 AG-347-J14 0.1067
MIT9201 AG-347-J19 0.1009
MIT9201 AG-347-J20 0.09674
MIT9201 AG-347-J21 0.1015
MIT9201 AG-347-J23 0.1041
MIT9201 AG-347-K02 0.1025
MIT9201 AG-347-K10 0.102
MIT9201 AG-347-K15 0.102
MIT9201 AG-347-K16 0.09884
MIT9201 AG-347-K17 0.09937
MIT9201 AG-347-K18 0.1104
MIT9201 AG-347-K19 0.1046
MIT9201 AG-347-K20 0.1004
MIT9201 AG-347-L02 0.09989
MIT9201 AG-347-L17 0.09884
MIT9201 AG-347-L19 0.1062
MIT9201 AG-347-L20 0.1052
MIT9201 AG-347-L21 0.1057
MIT9201 AG-347-M08 0.09727
MIT9201 AG-347-M15 0.09516
MIT9201 AG-347-M23 0.1083
MIT9201 AG-347-N19 0.09937
MIT9201 AG-347-O22 0.1062
MIT9201 AG-355-A09 0.1046
MIT9201 AG-355-B18 0.09779
MIT9201 AG-355-B23 0.09989
MIT9201 AG-355-G23 0.1099
MIT9201 AG-355-I04 0.1052
MIT9201 AG-355-J09 0.1041
MIT9201 AG-355-J23 0.1062
MIT9201 AG-355-K03 0.1052
MIT9201 AG-355-K15 0.1073
MIT9201 AG-355-K20 0.1052
MIT9201 AG-355-L02 0.1015
MIT9201 AG-355-L20 0.1062
MIT9201 AG-355-M02 0.09832
MIT9201 AG-355-M18 0.09201
MIT9201 AG-355-N02 0.1041
MIT9201 AG-355-N16 0.1041
MIT9201 AG-355-N22 0.09779
MIT9201 AG-355-P07 0.1052
MIT9201 AG-355-P11 0.1067
MIT9201 AG-355-P16 0.1025
MIT9201 AG-355-P18 0.1083
MIT9201 AG-402-A04 0.102
MIT9201 AG-402-C22 0.09989
MIT9201 AG-402-I23 0.09621
MIT9201 AG-402-K16 0.102
MIT9201 AG-402-K21 0.09359
MIT9201 AG-402-K22 0.1009
MIT9201 AG-402-L23 0.1009
MIT9201 AG-402-M15 0.09359
MIT9201 AG-402-N08 0.09779
MIT9201 AG-402-N23 0.09884
MIT9201 AG-402-O16 0.08991
MIT9201 AG-412-J13 0.08991
MIT9201 AG-418-D13 0.09884
MIT9201 AG-418-F08 0.1052
MIT9201 AG-418-I20 0.112
MIT9201 AG-418-J17 0.102
MIT9201 AG-418-O02 0.1036
MIT9201 AG-418-O03 0.1036
MIT9201 AG-418-P06 0.1088
MIT9201 AG-418-P13 0.09779
MIT9201 AG-442-N07 0.09989
MIT9201 AG-459-N19 0.09884
MIT9201 AS9601 0.1041
MIT9201 GP2 0.09779
MIT9201 MIT0604 0.09674
MIT9201 MIT1314 0.08254
MIT9201 MIT9107 0.09096
MIT9202 AG-347-C10 0.06835
MIT9202 AG-347-E03 0.1073
MIT9202 AG-347-E23 0.06677
MIT9202 AG-347-G18 0.06257
MIT9202 AG-347-G22 0.06467
MIT9202 AG-347-I04 0.07624
MIT9202 AG-347-I06 0.06782
MIT9202 AG-347-I15 0.1099
MIT9202 AG-347-I19 0.06887
MIT9202 AG-347-I21 0.06572
MIT9202 AG-347-J06 0.06625
MIT9202 AG-347-J14 0.06572
MIT9202 AG-347-J19 0.1046
MIT9202 AG-347-J20 0.1099
MIT9202 AG-347-J21 0.1104
MIT9202 AG-347-J23 0.06835
MIT9202 AG-347-K02 0.1094
MIT9202 AG-347-K10 0.06625
MIT9202 AG-347-K15 0.1094
MIT9202 AG-347-K16 0.0673
MIT9202 AG-347-K17 0.07098
MIT9202 AG-347-K18 0.122
MIT9202 AG-347-K19 0.0694
MIT9202 AG-347-K20 0.0715
MIT9202 AG-347-L02 0.06519
MIT9202 AG-347-L17 0.0673
MIT9202 AG-347-L19 0.07203
MIT9202 AG-347-L20 0.06467
MIT9202 AG-347-L21 0.0715
MIT9202 AG-347-M08 0.06677
MIT9202 AG-347-M15 0.1067
MIT9202 AG-347-M23 0.07203
MIT9202 AG-347-N19 0.06467
MIT9202 AG-347-O22 0.06519
MIT9202 AG-355-A09 0.06677
MIT9202 AG-355-B18 0.1036
MIT9202 AG-355-B23 0.06625
MIT9202 AG-355-G23 0.08044
MIT9202 AG-355-I04 0.07045
MIT9202 AG-355-J09 0.07361
MIT9202 AG-355-J23 0.06887
MIT9202 AG-355-K03 0.0715
MIT9202 AG-355-K15 0.0694
MIT9202 AG-355-K20 0.06362
MIT9202 AG-355-L02 0.06362
MIT9202 AG-355-L20 0.06625
MIT9202 AG-355-M02 0.06414
MIT9202 AG-355-M18 0.1004
MIT9202 AG-355-N02 0.06835
MIT9202 AG-355-N16 0.06519
MIT9202 AG-355-N22 0.06467
MIT9202 AG-355-P07 0.1183
MIT9202 AG-355-P11 0.06677
MIT9202 AG-355-P16 0.07992
MIT9202 AG-355-P18 0.08097
MIT9202 AG-402-A04 0.0673
MIT9202 AG-402-C22 0.103
MIT9202 AG-402-I23 0.06309
MIT9202 AG-402-K16 0.0673
MIT9202 AG-402-K21 0.1062
MIT9202 AG-402-K22 0.1088
MIT9202 AG-402-L23 0.06572
MIT9202 AG-402-M15 0.1094
MIT9202 AG-402-N08 0.08254
MIT9202 AG-402-N23 0.06572
MIT9202 AG-402-O16 0.1015
MIT9202 AG-412-J13 0.06362
MIT9202 AG-418-D13 0.06677
MIT9202 AG-418-F08 0.1078
MIT9202 AG-418-I20 0.113
MIT9202 AG-418-J17 0.0715
MIT9202 AG-418-O02 0.06677
MIT9202 AG-418-O03 0.06625
MIT9202 AG-418-P06 0.06414
MIT9202 AG-418-P13 0.06046
MIT9202 AG-442-N07 0.0694
MIT9202 AG-459-N19 0.06782
MIT9202 AS9601 0.06993
MIT9202 GP2 0.1099
MIT9202 MIT0604 0.05994
MIT9202 MIT1314 0.09464
MIT9202 MIT9107 0.1025
MIT9202 MIT9201 0.1062
MIT9215 AG-347-C10 0.06414
MIT9215 AG-347-E03 0.1073
MIT9215 AG-347-E23 0.06414
MIT9215 AG-347-G18 0.05994
MIT9215 AG-347-G22 0.05941
MIT9215 AG-347-I04 0.07676
MIT9215 AG-347-I06 0.06414
MIT9215 AG-347-I15 0.112
MIT9215 AG-347-I19 0.06677
MIT9215 AG-347-I21 0.06309
MIT9215 AG-347-J06 0.06257
MIT9215 AG-347-J14 0.06099
MIT9215 AG-347-J19 0.1036
MIT9215 AG-347-J20 0.1078
MIT9215 AG-347-J21 0.1104
MIT9215 AG-347-J23 0.06519
MIT9215 AG-347-K02 0.1094
MIT9215 AG-347-K10 0.06257
MIT9215 AG-347-K15 0.1083
MIT9215 AG-347-K16 0.06572
MIT9215 AG-347-K17 0.06887
MIT9215 AG-347-K18 0.1188
MIT9215 AG-347-K19 0.06677
MIT9215 AG-347-K20 0.0673
MIT9215 AG-347-L02 0.06151
MIT9215 AG-347-L17 0.06625
MIT9215 AG-347-L19 0.07256
MIT9215 AG-347-L20 0.06204
MIT9215 AG-347-L21 0.06887
MIT9215 AG-347-M08 0.06362
MIT9215 AG-347-M15 0.1057
MIT9215 AG-347-M23 0.06835
MIT9215 AG-347-N19 0.06151
MIT9215 AG-347-O22 0.06046
MIT9215 AG-355-A09 0.06414
MIT9215 AG-355-B18 0.1057
MIT9215 AG-355-B23 0.06362
MIT9215 AG-355-G23 0.07781
MIT9215 AG-355-I04 0.0673
MIT9215 AG-355-J09 0.06993
MIT9215 AG-355-J23 0.06677
MIT9215 AG-355-K03 0.06677
MIT9215 AG-355-K15 0.06467
MIT9215 AG-355-K20 0.05994
MIT9215 AG-355-L02 0.06151
MIT9215 AG-355-L20 0.06204
MIT9215 AG-355-M02 0.05994
MIT9215 AG-355-M18 0.09832
MIT9215 AG-355-N02 0.06467
MIT9215 AG-355-N16 0.06257
MIT9215 AG-355-N22 0.06046
MIT9215 AG-355-P07 0.1162
MIT9215 AG-355-P11 0.06257
MIT9215 AG-355-P16 0.07781
MIT9215 AG-355-P18 0.07834
MIT9215 AG-402-A04 0.06519
MIT9215 AG-402-C22 0.1025
MIT9215 AG-402-I23 0.05889
MIT9215 AG-402-K16 0.06414
MIT9215 AG-402-K21 0.1073
MIT9215 AG-402-K22 0.1104
MIT9215 AG-402-L23 0.06204
MIT9215 AG-402-M15 0.1057
MIT9215 AG-402-N08 0.08044
MIT9215 AG-402-N23 0.06204
MIT9215 AG-402-O16 0.09832
MIT9215 AG-412-J13 0.05994
MIT9215 AG-418-D13 0.06309
MIT9215 AG-418-F08 0.1046
MIT9215 AG-418-I20 0.112
MIT9215 AG-418-J17 0.06677
MIT9215 AG-418-O02 0.06309
MIT9215 AG-418-O03 0.06151
MIT9215 AG-418-P06 0.05941
MIT9215 AG-418-P13 0.05783
MIT9215 AG-442-N07 0.0673
MIT9215 AG-459-N19 0.06572
MIT9215 AS9601 0.06677
MIT9215 GP2 0.1088
MIT9215 MIT0604 0.05415
MIT9215 MIT1314 0.09306
MIT9215 MIT9107 0.1004
MIT9215 MIT9201 0.1052
MIT9215 MIT9202 0.01209
MIT9301 AG-347-C10 0.06204
MIT9301 AG-347-E03 0.1052
MIT9301 AG-347-E23 0.04627
MIT9301 AG-347-G18 0.04522
MIT9301 AG-347-G22 0.06887
MIT9301 AG-347-I04 0.07045
MIT9301 AG-347-I06 0.02839
MIT9301 AG-347-I15 0.1136
MIT9301 AG-347-I19 0.05205
MIT9301 AG-347-I21 0.04784
MIT9301 AG-347-J06 0.04627
MIT9301 AG-347-J14 0.07098
MIT9301 AG-347-J19 0.102
MIT9301 AG-347-J20 0.112
MIT9301 AG-347-J21 0.1094
MIT9301 AG-347-J23 0.04942
MIT9301 AG-347-K02 0.1057
MIT9301 AG-347-K10 0.05047
MIT9301 AG-347-K15 0.1083
MIT9301 AG-347-K16 0.03155
MIT9301 AG-347-K17 0.06782
MIT9301 AG-347-K18 0.1104
MIT9301 AG-347-K19 0.051
MIT9301 AG-347-K20 0.05836
MIT9301 AG-347-L02 0.04627
MIT9301 AG-347-L17 0.04364
MIT9301 AG-347-L19 0.07571
MIT9301 AG-347-L20 0.04679
MIT9301 AG-347-L21 0.04048
MIT9301 AG-347-M08 0.0489
MIT9301 AG-347-M15 0.1041
MIT9301 AG-347-M23 0.04784
MIT9301 AG-347-N19 0.04837
MIT9301 AG-347-O22 0.0489
MIT9301 AG-355-A09 0.04837
MIT9301 AG-355-B18 0.1115
MIT9301 AG-355-B23 0.04522
MIT9301 AG-355-G23 0.07256
MIT9301 AG-355-I04 0.06519
MIT9301 AG-355-J09 0.05468
MIT9301 AG-355-J23 0.04679
MIT9301 AG-355-K03 0.06257
MIT9301 AG-355-K15 0.04837
MIT9301 AG-355-K20 0.051
MIT9301 AG-355-L02 0.04574
MIT9301 AG-355-L20 0.04995
MIT9301 AG-355-M02 0.04627
MIT9301 AG-355-M18 0.09516
MIT9301 AG-355-N02 0.05152
MIT9301 AG-355-N16 0.04469
MIT9301 AG-355-N22 0.04732
MIT9301 AG-355-P07 0.1151
MIT9301 AG-355-P11 0.05047
MIT9301 AG-355-P16 0.07045
MIT9301 AG-355-P18 0.07413
MIT9301 AG-402-A04 0.04995
MIT9301 AG-402-C22 0.1057
MIT9301 AG-402-I23 0.04732
MIT9301 AG-402-K16 0.04732
MIT9301 AG-402-K21 0.1052
MIT9301 AG-402-K22 0.1104
MIT9301 AG-402-L23 0.06046
MIT9301 AG-402-M15 0.1025
MIT9301 AG-402-N08 0.07256
MIT9301 AG-402-N23 0.04574
MIT9301 AG-402-O16 0.1015
MIT9301 AG-412-J13 0.05783
MIT9301 AG-418-D13 0.05731
MIT9301 AG-418-F08 0.1073
MIT9301 AG-418-I20 0.1046
MIT9301 AG-418-J17 0.04732
MIT9301 AG-418-O02 0.05205
MIT9301 AG-418-O03 0.04574
MIT9301 AG-418-P06 0.04995
MIT9301 AG-418-P13 0.04364
MIT9301 AG-442-N07 0.05152
MIT9301 AG-459-N19 0.0673
MIT9301 AS9601 0.05468
MIT9301 GP2 0.1052
MIT9301 MIT0604 0.05783
MIT9301 MIT1314 0.09043
MIT9301 MIT9107 0.09989
MIT9301 MIT9201 0.1015
MIT9301 MIT9202 0.06519
MIT9301 MIT9215 0.06151
MIT9302 AG-347-C10 0.09306
MIT9302 AG-347-E03 0.06572
MIT9302 AG-347-E23 0.09411
MIT9302 AG-347-G18 0.09621
MIT9302 AG-347-G22 0.09989
MIT9302 AG-347-I04 0.1004
MIT9302 AG-347-I06 0.09359
MIT9302 AG-347-I15 0.09411
MIT9302 AG-347-I19 0.09727
MIT9302 AG-347-I21 0.09148
MIT9302 AG-347-J06 0.09306
MIT9302 AG-347-J14 0.09569
MIT9302 AG-347-J19 0.0878
MIT9302 AG-347-J20 0.09253
MIT9302 AG-347-J21 0.09096
MIT9302 AG-347-J23 0.09359
MIT9302 AG-347-K02 0.06677
MIT9302 AG-347-K10 0.09464
MIT9302 AG-347-K15 0.08465
MIT9302 AG-347-K16 0.09884
MIT9302 AG-347-K17 0.09621
MIT9302 AG-347-K18 0.1015
MIT9302 AG-347-K19 0.09727
MIT9302 AG-347-K20 0.09727
MIT9302 AG-347-L02 0.09306
MIT9302 AG-347-L17 0.08885
MIT9302 AG-347-L19 0.09884
MIT9302 AG-347-L20 0.09674
MIT9302 AG-347-L21 0.1009
MIT9302 AG-347-M08 0.09621
MIT9302 AG-347-M15 0.08412
MIT9302 AG-347-M23 0.103
MIT9302 AG-347-N19 0.09411
MIT9302 AG-347-O22 0.09621
MIT9302 AG-355-A09 0.09516
MIT9302 AG-355-B18 0.09096
MIT9302 AG-355-B23 0.09674
MIT9302 AG-355-G23 0.1041
MIT9302 AG-355-I04 0.1004
MIT9302 AG-355-J09 0.09727
MIT9302 AG-355-J23 0.09674
MIT9302 AG-355-K03 0.09779
MIT9302 AG-355-K15 0.09779
MIT9302 AG-355-K20 0.09832
MIT9302 AG-355-L02 0.09516
MIT9302 AG-355-L20 0.09779
MIT9302 AG-355-M02 0.09306
MIT9302 AG-355-M18 0.07676
MIT9302 AG-355-N02 0.09674
MIT9302 AG-355-N16 0.09727
MIT9302 AG-355-N22 0.09359
MIT9302 AG-355-P07 0.09674
MIT9302 AG-355-P11 0.09937
MIT9302 AG-355-P16 0.08728
MIT9302 AG-355-P18 0.1041
MIT9302 AG-402-A04 0.09569
MIT9302 AG-402-C22 0.09096
MIT9302 AG-402-I23 0.09359
MIT9302 AG-402-K16 0.09569
MIT9302 AG-402-K21 0.07413
MIT9302 AG-402-K22 0.09359
MIT9302 AG-402-L23 0.09306
MIT9302 AG-402-M15 0.08254
MIT9302 AG-402-N08 0.08517
MIT9302 AG-402-N23 0.09621
MIT9302 AG-402-O16 0.07571
MIT9302 AG-412-J13 0.08254
MIT9302 AG-418-D13 0.09359
MIT9302 AG-418-F08 0.09043
MIT9302 AG-418-I20 0.1025
MIT9302 AG-418-J17 0.09464
MIT9302 AG-418-O02 0.09832
MIT9302 AG-418-O03 0.09096
MIT9302 AG-418-P06 0.09727
MIT9302 AG-418-P13 0.09621
MIT9302 AG-442-N07 0.09779
MIT9302 AG-459-N19 0.09674
MIT9302 AS9601 0.09727
MIT9302 GP2 0.09464
MIT9302 MIT0604 0.09569
MIT9302 MIT1314 0.07256
MIT9302 MIT9107 0.09148
MIT9302 MIT9201 0.08202
MIT9302 MIT9202 0.09727
MIT9302 MIT9215 0.09674
MIT9302 MIT9301 0.09516
MIT9311 AG-347-C10 0.09674
MIT9311 AG-347-E03 0.07256
MIT9311 AG-347-E23 0.09569
MIT9311 AG-347-G18 0.09148
MIT9311 AG-347-G22 0.09937
MIT9311 AG-347-I04 0.09832
MIT9311 AG-347-I06 0.09253
MIT9311 AG-347-I15 0.1025
MIT9311 AG-347-I19 0.09674
MIT9311 AG-347-I21 0.09253
MIT9311 AG-347-J06 0.09201
MIT9311 AG-347-J14 0.102
MIT9311 AG-347-J19 0.09096
MIT9311 AG-347-J20 0.09674
MIT9311 AG-347-J21 0.09674
MIT9311 AG-347-J23 0.09359
MIT9311 AG-347-K02 0.07413
MIT9311 AG-347-K10 0.09464
MIT9311 AG-347-K15 0.08991
MIT9311 AG-347-K16 0.09674
MIT9311 AG-347-K17 0.09253
MIT9311 AG-347-K18 0.1052
MIT9311 AG-347-K19 0.09621
MIT9311 AG-347-K20 0.09201
MIT9311 AG-347-L02 0.09253
MIT9311 AG-347-L17 0.08938
MIT9311 AG-347-L19 0.09832
MIT9311 AG-347-L20 0.09569
MIT9311 AG-347-L21 0.09937
MIT9311 AG-347-M08 0.09201
MIT9311 AG-347-M15 0.09359
MIT9311 AG-347-M23 0.09727
MIT9311 AG-347-N19 0.09148
MIT9311 AG-347-O22 0.09411
MIT9311 AG-355-A09 0.09727
MIT9311 AG-355-B18 0.1009
MIT9311 AG-355-B23 0.09411
MIT9311 AG-355-G23 0.1009
MIT9311 AG-355-I04 0.09674
MIT9311 AG-355-J09 0.09674
MIT9311 AG-355-J23 0.09201
MIT9311 AG-355-K03 0.09464
MIT9311 AG-355-K15 0.09937
MIT9311 AG-355-K20 0.09201
MIT9311 AG-355-L02 0.09148
MIT9311 AG-355-L20 0.09359
MIT9311 AG-355-M02 0.08991
MIT9311 AG-355-M18 0.08254
MIT9311 AG-355-N02 0.09727
MIT9311 AG-355-N16 0.09306
MIT9311 AG-355-N22 0.09096
MIT9311 AG-355-P07 0.1025
MIT9311 AG-355-P11 0.09411
MIT9311 AG-355-P16 0.09096
MIT9311 AG-355-P18 0.09937
MIT9311 AG-402-A04 0.09464
MIT9311 AG-402-C22 0.09937
MIT9311 AG-402-I23 0.09043
MIT9311 AG-402-K16 0.09516
MIT9311 AG-402-K21 0.07992
MIT9311 AG-402-K22 0.1009
MIT9311 AG-402-L23 0.08885
MIT9311 AG-402-M15 0.08412
MIT9311 AG-402-N08 0.08254
MIT9311 AG-402-N23 0.09359
MIT9311 AG-402-O16 0.07886
MIT9311 AG-412-J13 0.0857
MIT9311 AG-418-D13 0.09096
MIT9311 AG-418-F08 0.09516
MIT9311 AG-418-I20 0.1052
MIT9311 AG-418-J17 0.09621
MIT9311 AG-418-O02 0.09411
MIT9311 AG-418-O03 0.09148
MIT9311 AG-418-P06 0.09621
MIT9311 AG-418-P13 0.09201
MIT9311 AG-442-N07 0.09516
MIT9311 AG-459-N19 0.1004
MIT9311 AS9601 0.09937
MIT9311 GP2 0.09621
MIT9311 MIT0604 0.08938
MIT9311 MIT1314 0.07834
MIT9311 MIT9107 0.09727
MIT9311 MIT9201 0.08833
MIT9311 MIT9202 0.09832
MIT9311 MIT9215 0.09621
MIT9311 MIT9301 0.09306
MIT9311 MIT9302 0.04416
MIT9314 AG-347-C10 0.05836
MIT9314 AG-347-E03 0.1052
MIT9314 AG-347-E23 0.03785
MIT9314 AG-347-G18 0.03417
MIT9314 AG-347-G22 0.06887
MIT9314 AG-347-I04 0.06572
MIT9314 AG-347-I06 0.04416
MIT9314 AG-347-I15 0.1094
MIT9314 AG-347-I19 0.04627
MIT9314 AG-347-I21 0.0368
MIT9314 AG-347-J06 0.0368
MIT9314 AG-347-J14 0.06572
MIT9314 AG-347-J19 0.1004
MIT9314 AG-347-J20 0.1115
MIT9314 AG-347-J21 0.1104
MIT9314 AG-347-J23 0.0368
MIT9314 AG-347-K02 0.1062
MIT9314 AG-347-K10 0.0489
MIT9314 AG-347-K15 0.1067
MIT9314 AG-347-K16 0.04154
MIT9314 AG-347-K17 0.06467
MIT9314 AG-347-K18 0.1099
MIT9314 AG-347-K19 0.04364
MIT9314 AG-347-K20 0.05836
MIT9314 AG-347-L02 0.03628
MIT9314 AG-347-L17 0.04364
MIT9314 AG-347-L19 0.06993
MIT9314 AG-347-L20 0.03733
MIT9314 AG-347-L21 0.04574
MIT9314 AG-347-M08 0.03996
MIT9314 AG-347-M15 0.1083
MIT9314 AG-347-M23 0.03785
MIT9314 AG-347-N19 0.04101
MIT9314 AG-347-O22 0.0347
MIT9314 AG-355-A09 0.0368
MIT9314 AG-355-B18 0.1073
MIT9314 AG-355-B23 0.03733
MIT9314 AG-355-G23 0.0715
MIT9314 AG-355-I04 0.06625
MIT9314 AG-355-J09 0.03996
MIT9314 AG-355-J23 0.03575
MIT9314 AG-355-K03 0.06204
MIT9314 AG-355-K15 0.03838
MIT9314 AG-355-K20 0.03838
MIT9314 AG-355-L02 0.0368
MIT9314 AG-355-L20 0.03943
MIT9314 AG-355-M02 0.03575
MIT9314 AG-355-M18 0.09148
MIT9314 AG-355-N02 0.04154
MIT9314 AG-355-N16 0.03575
MIT9314 AG-355-N22 0.0368
MIT9314 AG-355-P07 0.1099
MIT9314 AG-355-P11 0.04101
MIT9314 AG-355-P16 0.06625
MIT9314 AG-355-P18 0.07045
MIT9314 AG-402-A04 0.03838
MIT9314 AG-402-C22 0.1057
MIT9314 AG-402-I23 0.03207
MIT9314 AG-402-K16 0.03365
MIT9314 AG-402-K21 0.1041
MIT9314 AG-402-K22 0.1104
MIT9314 AG-402-L23 0.05521
MIT9314 AG-402-M15 0.1036
MIT9314 AG-402-N08 0.0694
MIT9314 AG-402-N23 0.03102
MIT9314 AG-402-O16 0.09727
MIT9314 AG-412-J13 0.05363
MIT9314 AG-418-D13 0.05889
MIT9314 AG-418-F08 0.1046
MIT9314 AG-418-I20 0.1067
MIT9314 AG-418-J17 0.0347
MIT9314 AG-418-O02 0.03891
MIT9314 AG-418-O03 0.03891
MIT9314 AG-418-P06 0.03838
MIT9314 AG-418-P13 0.03155
MIT9314 AG-442-N07 0.03891
MIT9314 AG-459-N19 0.06257
MIT9314 AS9601 0.04679
MIT9314 GP2 0.1041
MIT9314 MIT0604 0.05521
MIT9314 MIT1314 0.0878
MIT9314 MIT9107 0.1004
MIT9314 MIT9201 0.09937
MIT9314 MIT9202 0.06572
MIT9314 MIT9215 0.06151
MIT9314 MIT9301 0.04732
MIT9314 MIT9302 0.09148
MIT9314 MIT9311 0.09359
MIT9321 AG-347-C10 0.123
MIT9321 AG-347-E03 0.123
MIT9321 AG-347-E23 0.1215
MIT9321 AG-347-G18 0.1188
MIT9321 AG-347-G22 0.1246
MIT9321 AG-347-I04 0.1241
MIT9321 AG-347-I06 0.1172
MIT9321 AG-347-I15 0.1136
MIT9321 AG-347-I19 0.1236
MIT9321 AG-347-I21 0.1146
MIT9321 AG-347-J06 0.1199
MIT9321 AG-347-J14 0.1272
MIT9321 AG-347-J19 0.1241
MIT9321 AG-347-J20 0.1225
MIT9321 AG-347-J21 0.1251
MIT9321 AG-347-J23 0.1188
MIT9321 AG-347-K02 0.1215
MIT9321 AG-347-K10 0.1157
MIT9321 AG-347-K15 0.1162
MIT9321 AG-347-K16 0.1188
MIT9321 AG-347-K17 0.1246
MIT9321 AG-347-K18 0.1241
MIT9321 AG-347-K19 0.1209
MIT9321 AG-347-K20 0.122
MIT9321 AG-347-L02 0.1162
MIT9321 AG-347-L17 0.1183
MIT9321 AG-347-L19 0.1215
MIT9321 AG-347-L20 0.1246
MIT9321 AG-347-L21 0.1225
MIT9321 AG-347-M08 0.1172
MIT9321 AG-347-M15 0.1109
MIT9321 AG-347-M23 0.123
MIT9321 AG-347-N19 0.1199
MIT9321 AG-347-O22 0.1178
MIT9321 AG-355-A09 0.1193
MIT9321 AG-355-B18 0.1099
MIT9321 AG-355-B23 0.1172
MIT9321 AG-355-G23 0.1288
MIT9321 AG-355-I04 0.123
MIT9321 AG-355-J09 0.1236
MIT9321 AG-355-J23 0.1199
MIT9321 AG-355-K03 0.1225
MIT9321 AG-355-K15 0.1215
MIT9321 AG-355-K20 0.1199
MIT9321 AG-355-L02 0.1204
MIT9321 AG-355-L20 0.1209
MIT9321 AG-355-M02 0.1178
MIT9321 AG-355-M18 0.1167
MIT9321 AG-355-N02 0.1246
MIT9321 AG-355-N16 0.1225
MIT9321 AG-355-N22 0.1188
MIT9321 AG-355-P07 0.1178
MIT9321 AG-355-P11 0.1204
MIT9321 AG-355-P16 0.1215
MIT9321 AG-355-P18 0.1262
MIT9321 AG-402-A04 0.1188
MIT9321 AG-402-C22 0.1099
MIT9321 AG-402-I23 0.1199
MIT9321 AG-402-K16 0.1204
MIT9321 AG-402-K21 0.1141
MIT9321 AG-402-K22 0.1136
MIT9321 AG-402-L23 0.1209
MIT9321 AG-402-M15 0.1109
MIT9321 AG-402-N08 0.1146
MIT9321 AG-402-N23 0.1215
MIT9321 AG-402-O16 0.1178
MIT9321 AG-412-J13 0.1151
MIT9321 AG-418-D13 0.1241
MIT9321 AG-418-F08 0.1136
MIT9321 AG-418-I20 0.1209
MIT9321 AG-418-J17 0.122
MIT9321 AG-418-O02 0.123
MIT9321 AG-418-O03 0.1167
MIT9321 AG-418-P06 0.1193
MIT9321 AG-418-P13 0.1188
MIT9321 AG-442-N07 0.1209
MIT9321 AG-459-N19 0.1199
MIT9321 AS9601 0.123
MIT9321 GP2 0.1094
MIT9321 MIT0604 0.1167
MIT9321 MIT1314 0.1015
MIT9321 MIT9107 0.1025
MIT9321 MIT9201 0.1136
MIT9321 MIT9202 0.1241
MIT9321 MIT9215 0.1272
MIT9321 MIT9301 0.1172
MIT9321 MIT9302 0.1004
MIT9321 MIT9311 0.1062
MIT9321 MIT9314 0.1178
MIT9322 AG-347-C10 0.1225
MIT9322 AG-347-E03 0.1225
MIT9322 AG-347-E23 0.1209
MIT9322 AG-347-G18 0.1183
MIT9322 AG-347-G22 0.1241
MIT9322 AG-347-I04 0.1236
MIT9322 AG-347-I06 0.1167
MIT9322 AG-347-I15 0.113
MIT9322 AG-347-I19 0.123
MIT9322 AG-347-I21 0.1141
MIT9322 AG-347-J06 0.1193
MIT9322 AG-347-J14 0.1267
MIT9322 AG-347-J19 0.1236
MIT9322 AG-347-J20 0.122
MIT9322 AG-347-J21 0.1246
MIT9322 AG-347-J23 0.1183
MIT9322 AG-347-K02 0.1209
MIT9322 AG-347-K10 0.1151
MIT9322 AG-347-K15 0.1157
MIT9322 AG-347-K16 0.1183
MIT9322 AG-347-K17 0.1241
MIT9322 AG-347-K18 0.1236
MIT9322 AG-347-K19 0.1204
MIT9322 AG-347-K20 0.1215
MIT9322 AG-347-L02 0.1157
MIT9322 AG-347-L17 0.1178
MIT9322 AG-347-L19 0.1209
MIT9322 AG-347-L20 0.1241
MIT9322 AG-347-L21 0.122
MIT9322 AG-347-M08 0.1167
MIT9322 AG-347-M15 0.1104
MIT9322 AG-347-M23 0.1225
MIT9322 AG-347-N19 0.1193
MIT9322 AG-347-O22 0.1172
MIT9322 AG-355-A09 0.1188
MIT9322 AG-355-B18 0.1094
MIT9322 AG-355-B23 0.1167
MIT9322 AG-355-G23 0.1283
MIT9322 AG-355-I04 0.1225
MIT9322 AG-355-J09 0.123
MIT9322 AG-355-J23 0.1193
MIT9322 AG-355-K03 0.122
MIT9322 AG-355-K15 0.1209
MIT9322 AG-355-K20 0.1193
MIT9322 AG-355-L02 0.1199
MIT9322 AG-355-L20 0.1204
MIT9322 AG-355-M02 0.1172
MIT9322 AG-355-M18 0.1162
MIT9322 AG-355-N02 0.1241
MIT9322 AG-355-N16 0.122
MIT9322 AG-355-N22 0.1183
MIT9322 AG-355-P07 0.1172
MIT9322 AG-355-P11 0.1199
MIT9322 AG-355-P16 0.1209
MIT9322 AG-355-P18 0.1257
MIT9322 AG-402-A04 0.1183
MIT9322 AG-402-C22 0.1094
MIT9322 AG-402-I23 0.1193
MIT9322 AG-402-K16 0.1199
MIT9322 AG-402-K21 0.1136
MIT9322 AG-402-K22 0.113
MIT9322 AG-402-L23 0.1204
MIT9322 AG-402-M15 0.1104
MIT9322 AG-402-N08 0.1141
MIT9322 AG-402-N23 0.1209
MIT9322 AG-402-O16 0.1172
MIT9322 AG-412-J13 0.1146
MIT9322 AG-418-D13 0.1236
MIT9322 AG-418-F08 0.113
MIT9322 AG-418-I20 0.1204
MIT9322 AG-418-J17 0.1215
MIT9322 AG-418-O02 0.1225
MIT9322 AG-418-O03 0.1162
MIT9322 AG-418-P06 0.1188
MIT9322 AG-418-P13 0.1183
MIT9322 AG-442-N07 0.1204
MIT9322 AG-459-N19 0.1193
MIT9322 AS9601 0.1225
MIT9322 GP2 0.1088
MIT9322 MIT0604 0.1162
MIT9322 MIT1314 0.1009
MIT9322 MIT9107 0.102
MIT9322 MIT9201 0.113
MIT9322 MIT9202 0.1236
MIT9322 MIT9215 0.1267
MIT9322 MIT9301 0.1167
MIT9322 MIT9302 0.09989
MIT9322 MIT9311 0.1057
MIT9322 MIT9314 0.1172
MIT9322 MIT9321 0.0005258
SB AG-347-C10 0.06572
SB AG-347-E03 0.1115
SB AG-347-E23 0.04154
SB AG-347-G18 0.03838
SB AG-347-G22 0.07361
SB AG-347-I04 0.07413
SB AG-347-I06 0.04995
SB AG-347-I15 0.1172
SB AG-347-I19 0.05205
SB AG-347-I21 0.04364
SB AG-347-J06 0.04522
SB AG-347-J14 0.0715
SB AG-347-J19 0.1052
SB AG-347-J20 0.1188
SB AG-347-J21 0.1188
SB AG-347-J23 0.04259
SB AG-347-K02 0.113
SB AG-347-K10 0.05468
SB AG-347-K15 0.1109
SB AG-347-K16 0.05047
SB AG-347-K17 0.07203
SB AG-347-K18 0.1215
SB AG-347-K19 0.051
SB AG-347-K20 0.06467
SB AG-347-L02 0.04574
SB AG-347-L17 0.04837
SB AG-347-L19 0.07571
SB AG-347-L20 0.04469
SB AG-347-L21 0.04995
SB AG-347-M08 0.04364
SB AG-347-M15 0.112
SB AG-347-M23 0.04522
SB AG-347-N19 0.04154
SB AG-347-O22 0.04311
SB AG-355-A09 0.04364
SB AG-355-B18 0.1167
SB AG-355-B23 0.04206
SB AG-355-G23 0.07939
SB AG-355-I04 0.07308
SB AG-355-J09 0.04784
SB AG-355-J23 0.04364
SB AG-355-K03 0.06993
SB AG-355-K15 0.04784
SB AG-355-K20 0.04311
SB AG-355-L02 0.04627
SB AG-355-L20 0.04364
SB AG-355-M02 0.04206
SB AG-355-M18 0.1015
SB AG-355-N02 0.04311
SB AG-355-N16 0.04364
SB AG-355-N22 0.04311
SB AG-355-P07 0.122
SB AG-355-P11 0.04522
SB AG-355-P16 0.07361
SB AG-355-P18 0.07624
SB AG-402-A04 0.04627
SB AG-402-C22 0.1109
SB AG-402-I23 0.03785
SB AG-402-K16 0.04048
SB AG-402-K21 0.1109
SB AG-402-K22 0.1157
SB AG-402-L23 0.06257
SB AG-402-M15 0.1099
SB AG-402-N08 0.07256
SB AG-402-N23 0.03891
SB AG-402-O16 0.1057
SB AG-412-J13 0.06204
SB AG-418-D13 0.06309
SB AG-418-F08 0.1073
SB AG-418-I20 0.1146
SB AG-418-J17 0.04574
SB AG-418-O02 0.04469
SB AG-418-O03 0.04469
SB AG-418-P06 0.04574
SB AG-418-P13 0.03365
SB AG-442-N07 0.04732
SB AG-459-N19 0.06519
SB AS9601 0.05731
SB GP2 0.1094
SB MIT0604 0.05994
SB MIT1314 0.09359
SB MIT9107 0.1083
SB MIT9201 0.1041
SB MIT9202 0.0694
SB MIT9215 0.06572
SB MIT9301 0.05152
SB MIT9302 0.09937
SB MIT9311 0.09989
SB MIT9314 0.03996
SB MIT9321 0.1225
SB MIT9322 0.122
