# Supplementary material for: Emergence of trait variability through the lens of nitrogen assimilation in Prochlorococcus
Source: eLife. 2019 Feb 1;8:e41043. doi: 10.7554/eLife.41043 (PMC6370341; doi:10.7554/eLife.41043)
Supplement: Figure 6—source data 1. [file elife-41043-fig6-data1.zip › 75_gyrB_CyCOG_60000176_HLII.fasta]

>AG-347-C10
ATCTCTAATGATTATGGCGCAGAACAGATTCAGGTTTTAGAAGGTTTAGAACCAGTTCGT
AAACGGCCGGGGATGTATATAGGTTCTACAGGGCCAAGAGGATTACATCATTTGGTATAT
GAGGTAGTTGATAACTCCGTTGATGAAGCACTTGCAGGTCATTGTGATCACATAGAAATA
GTTCTTCGAGCAGATGGTTCTGCTTTAATTTCTGATAATGGACGAGGTATTCCTACAGAT
ATTCATCCAAGAACAGGGAAAAGTGCCCTAGAAACTGTACTAACTGTTCTTCATGCAGGA
GGTAAATTCGGAAGTGGTGGTTATAAAGTTTCAGGGGGTTTGCATGGAGTAGGAATATCT
GTAGTCAATGCTCTAAGCGAATGGGTTAATGTGACTGTCTTTCGGGATGGTAGCGAATTT
AATCAAAGATTTGAGAAAGGTGTATCAAAGGGTGAATTACAAACTAAGAAGCAGTCTGGT
AAACCATCTAAG---AAGGGAACAACTATATGCTTTAAACCCGACAAAACGATTTTTTCT
GGAGGAATTGAATTTGAATATACTCTTCTTTCATCTAGGTTAAGAGAACTAGCTTATCTT
AATGGTGGAGTAAAAATTGTTTTTAGAGATGAAAGAAATCAATTATCGGATGGTTCTTTT
AAA------GAAGAAATTTATCTATATCAAGGAGGTATTAAAGAATATGTTGAATACATG
AATGCGGAAAAAGATTCTATTCATCCTGAAATTATTTATGTTGACTCACAGAAAGAAAAT
GTATATGTAGAAGCAGCTTTGCAATGGTGTTCAGATGTATACTCAGATAATATTTTAGGA
TTTGCAAATAATATTAGAACTATTGATGGAGGAACTCATATAGAAGGTTTAAAAACTGTT
CTAACAAGAACCTTCAATAATCTTGCAAAAAAGAGAGGCAAAAGAAAAGATATTGAAAAA
AATTTAGCTGGCGAAAATATTAGAGAGGGCTTAACTGTAGTTTTATCTGTAAAAGTTCCA
GATCCTGAATTTGAAGGGCAAACGAAAACTAAATTAGGAAATACTGAAGTAAGAGGAATT
GTGGATTCTCTCATTGGAGAGGCTCTCACAAAATATATGGAATTCAATCCTGGAATTTTG
GACTTGATTCTTGAAAAAGCAATTCAATCATTTAATGCAGCAGAAGCTGCGAGAAGAGCT
AGAGAATTGGTAAGAAGAAAAAGTGTTTTAGAAAGTTCTACCTTACCGGGTAAATTAGCA
GATTGTAGTTCTAGAGATCCTTCAGAATCAGAAATTTATATAGTTGAAGGAGATTCAGCT
GGAGGTTCTGCAAAACAAGGACGAAATAGAAATTTTCAAGCTATTTTGCCTCTCAGGGGT
AAAATTCTTAATATTGAAAAAACTGATGATACTAAAATATATAAAAATACAGAAATACAG
TCATTAATAACAGCTCTAGGATTAGGGATAAAAGGAGAAGAGTTTGACGTGAGCTCTTTG
AGATATCATAGGGTTGTAATTATGACTGATGCTGATGTTGACGGTGCTCATATAAGAACT
CTATTATTGACATTTTTTTATAGATATCAAAGAGAACTTGTTGAGAAAGGTTTTATATAC
ATTGCTTGTCCCCCTCTATATAAAGTTGAAAGAGGTAAGAATCATAATTACTGTTATAAC
GAGAATCAATTAAAGGATACAATTGCAAGTTTCGGAGAAAATGCAAATTATAATATCCAA
AGATTTAAGGGATTAGGTGAGATGATGCCAAAACAACTATGGGATACAACAATGAATCCT
CAAACGAGGATGATGAAAAGGGTCGAAATCGAAGATGCACTTGAAGCTGACAGAATATTT
AATATATTAATGGGAGATAAAGTGGCACCAAGAAGAGAATTTATTGAAACT
>AG-347-E03
ATCTCAAATGAATATGGTGCGGAACAGATTCAGGTCTTAGAGGGATTAGAGCCAGTTCGT
AAACGACCTGGCATGTATATAGGTTCCACGGGCCCTAGAGGTCTGCATCATTTAGTTTAT
GAGGTCGTTGATAATTCGGTTGATGAAGCACTTGCTGGCCATTGTGATCATATAGAAATA
GTTCTTCAAGCAGATGGATCAGCTTTAATCTCTGATAATGGACGAGGCATTCCAACAGAT
ATTCATCCAAGGACAGGAAAAAGTGCCTTAGAAACTGTGCTGACTGTTCTTCATGCTGGA
GGTAAATTCGGAAGCGGTGGTTATAAAGTTTCAGGAGGCCTGCATGGAGTAGGAATATCT
GTAGTTAATGCTTTAAGCGAATGGGTTAATGTAACTGTTTATAGAGATGGTAATGAGTTT
AATCAAAGATTTGAAAAGGGTATATCACAGGGTGTATTAAAAAGTAAAAAACAGTCTCAA
AAACCTTTAAAA---AAAGGAACCACTATTTGCTTTAAACCCGATAAAACAATTTTTTCT
GGAGGAATCGGTTTCGAATATTCTCTTCTCTCATCTAGGTTAAGAGAACTAGCTTATCTT
AATGGTGGTGTAAAAATTGTTTTTAGAGATGAGAGAAATAAATTGTCAGATGGTTCTTTC
AAA------GAAGAGATTTACTTATATCAAGGAGGCATTAAAGAATACGTTCAATATATG
AATGCAGAAAAGGAGTCAATTCATCCTGAGATAATTTATGTTGACTCACAAAAAGAAAAC
GTCTACGTAGAGGCAGCTTTGCAATGGTGTTCAGATGTATATTCAGACAATATTTTAGGT
TTTGCAAATAATATTAGAACTATTGATGGTGGTACTCATATTGAAGGATTAAAAACAGTT
TTGACGAGAACTTTTAATAATCTTGCAAAAAAGAGAGGCAAGAGAAAAGATATTGAAAAA
AATTTAGCCGGTGAAAATATCAGAGAGGGCTTAACTGTTGTTTTATCAGTTAAAGTTCCA
GATCCTGAATTTGAGGGACAAACAAAAACAAAACTAGGCAATACTGAAGTCAGAGGCATC
GTTGACTCTCTTATTGGGGAGGCTCTTACGAAATATATGGAATTCAATCCTGGAATTTTT
GACTTGATTCTTGAGAAAGCAATTCAATCATTTAATGCAGCAGAAGCTGCTAGAAGGGCT
AGGGAATTAGTAAGAAGAAAAAGTGTTCTTGAAAGTTCAACTTTGCCAGGTAAATTAGCA
GATTGTAGTTCTAGAGATCCAGCAGAATCAGAAATTTATATCGTTGAGGGAGATTCTGCT
GGAGGTTCTGCAAAACAAGGAAGAGATAGAAATTTTCAGGCTATTTTGCCTCTCAGGGGA
AAAATTCTTAATATCGAAAAAACTGACGATACCAAAATATACAAAAATACAGAAATTCAG
TCATTAATAACAGCTCTTGGATTAGGAATAAAAGGAGAGGAATTTGATGTGAGCTCTTTG
CGGTATCATAGAGTTGTAATAATGACGGATGCTGACGTTGACGGTGCTCATATAAGAACT
TTGTTGCTGACATTTTTTTATAGATACCAAAGAGAACTAGTTGAGAAGGGTCATATTTAT
ATTGCCTGTCCTCCTCTTTATAAGGTAGAAAGAGGTAAGAATCACAAATACTGTTATAAC
GAGAATCAATTAAAGGATACAATTGAAAGTTTTGGAGGAAATGCTAATTACAATATCCAG
AGATTTAAGGGACTAGGTGAAATGATGCCAAAACAATTGTGGGATACAACTATGAATCCT
CAAACTAGGATGATGAAAAGGGTTGAAATTGAAGACGCACTTGAAGCTGACAGAATATTT
AATATATTAATGGGAGATAAAGTTGCACCCAGACGAGAATTTATTGAAACA
>AG-347-E23
ATCTCAAGTGATTATGGCGCGGAACAGATACAGGTTTTAGAGGGGTTAGAACCAGTTCGT
AAACGCCCTGGAATGTATATAGGTTCAACAGGGCCAAGGGGATTACACCATTTAGTATAT
GAGGTAGTTGATAACTCGGTTGATGAAGCACTTGCAGGACATTGTGATCACATAGAAATA
GTCCTTCGAGGAGATGGTTCTGCTTTAATTTCTGATAATGGACGAGGTATTCCAACAGAT
ATTCATCCAAGAACAGGCAAAAGTGCCTTAGAAACTGTCCTAACTGTTCTTCATGCAGGA
GGAAAATTTGGAAGTGGTGGTTATAAAGTTTCAGGGGGTCTGCATGGAGTAGGAATATCT
GTAGTTAATGCTCTAAGCGAATGGGTTAATGTTACTGTTTATAGGGATGGAAGAGAATTT
AATCAAAGATTTGAAAAAGGTGTATCAAAGGGTGAATTGGAAACTAAAAAGCAGAATAGC
AAACCATCTAAG---AAAGGAACAACTATTTGCTTTAAACCCGACAAAACGATTTTTTCT
GGAGGAATTGAATTTGAATATGCTCTTCTTTCATCTAGATTAAGGGAGCTAGCTTATCTT
AATGGCGGAGTAAAAATTGTTTTTAGAGATGAAAGAAATCAATTATTAGATGGTTCTTTT
AAA------GAAGAAATTTACCTCTATCAAGGAGGTATTAAAGAATATGTTGAATACATG
AATGCTGAAAAAGATTCTATTCATCCTGAAATAATTTATGTTGACTCACAGAAAGAAAAT
GTATATGTGGAAGCAGCTTTGCAATGGTGTTCAGATGTATATTCAGATAATATTTTAGGA
TTTGCAAATAATATTAGAACTATCGATGGAGGAACTCATATTGAAGGGCTAAAAACAGTA
CTGACAAGAACATTCAATAATCTTGCAAAAAAAAGAGGCAAAAGAAAAGATATTGAAAAA
AATTTAGCTGGTGAAAATATTAGAGAAGGTTTGACTGTTGTTTTATCAGTAAAAGTTCCA
GATCCCGAATTTGAAGGGCAAACAAAAACAAAACTAGGAAATACTGAAGTGCGGGGAATT
GTAGATTCTCTTATTGGGGAGGCTCTCACAAAATATATGGAATTCAATCCTGGAATTTTG
GACTTGATTCTTGAAAAAGCAATTCAATCATTTAATGCAGCAGAAGCTGCGAGAAGGGCT
AGAGAGTTAGTAAGAAGAAAAAGTGTTTTAGAAAGTTCTACATTACCAGGCAAATTAGCA
GATTGTAGTTCTAGAGATCCCTCAGAATCAGAAATTTATATAGTTGAAGGAGATTCAGCT
GGGGGCTCTGCAAAACAAGGACGAGATAGAAATTTTCAGGCTATTTTGCCTCTCAGGGGT
AAAATTCTTAATATTGAAAAGACTGACGATACTAAAATATACAAAAATACAGAAATACAG
TCATTAATAACAGCTCTAGGATTAGGAATAAAAGGAGAGGAGTTCGACGAGAACTCTTTG
AGATATCATAGAGTTGTAATTATGACAGATGCTGATGTTGACGGTGCTCATATAAGAACT
TTATTGCTGACATTTTTTTATAGATACCAAAGAGAACTTGTTGAGAAAGGTTTTATATAC
ATTGCTTGTCCCCCTCTTTATAAAGTTGAAAGAGGTAAGAATCATAATTACTGTTATAAC
GAGAATCAATTAAAGGATACAATTCAAGGTTTTGGAGAAAATGCAAATTATAATATCCAA
AGATTTAAGGGATTAGGTGAGATGATGCCAAAACAACTATGGGATACAACTATGAATCCT
CAAACGAGGATGATGAAAAGGGTTGAAATCGAAGATGCACTTGAAGCTGACAGAATATTC
AATATATTAATGGGAGATAAAGTTGCACCAAGAAGAGAATTTATTGAAACT
>AG-347-G18
ATCTCAAATGATTATGGCGCGGAACAGATACAGGTTTTAGAGGGGTTAGAACCAGTTCGT
AAACGCCCTGGGATGTATATAGGTTCAACAGGACCTAGGGGATTACACCATTTAGTATAT
GAGGTAGTTGATAACTCGGTTGATGAAGCACTTGCAGGACATTGTGATCATATAGAAATT
GTTCTTCGAGCAGATGGTTCTGCTTTAATTTCTGATAATGGACGAGGTATTCCAACAGAT
ATTCATCCAAGAACAGGTAAAAGTGCCTTAGAAACGGTACTAACTGTTCTTCATGCAGGA
GGTAAATTTGGAAGTGGTGGCTATAAAGTTTCAGGGGGTTTGCATGGAGTAGGAATATCT
GTAGTTAATGCTCTAAGCGAATGGGTTAATGTTACTGTTTATAGGGATGGAAGCGAATTT
AATCAAAGATTTGAAAAAGGTGTATCAAAGGGTGAATTGGAAACTAAAAAGCAGACTGGC
AAAGCATCTAAA---AAAGGAACAACTATTTGCTTTAAACCCGACAAAACGATTTTTTCT
GGAGGAATTGAATTTGAATATGCTCTTCTTTCATCTAGATTAAGGGAGCTAGCTTATCTT
AATGGCGGAGTAAAAATTGTTTTCAGAGATGAAAGAAATCAATTATCAGATGGCTCGTTT
AAA------GAAGAAATTTACTTGTATCAAGGAGGTATTAAAGAATATGTTGAATACATG
AATGCTGAAAAAGATTCTATTCATCCTGAAATAATTTATGTTGACTCACAGAAAGAAAAT
GTATATGTAGAAGCCGCTTTGCAATGGTGTTCAGATGTATATTCAGATAATATTTTAGGA
TTTGCAAATAATATTAGAACTATTGATGGAGGAACTCATATTGAAGGGCTAAAAACAGTT
CTGACGAGAACTTTTAATAATCTTGCAAAAAAGAGAGGCAAAAGAAAAGATATTGAAAAA
AATTTAGCAGGCGAAAATATTAGAGAGGGTTTGACTGTTGTTTTATCAGTAAAAGTTCCA
GATCCCGAATTTGAGGGGCAAACAAAAACAAAATTAGGAAATACTGAAGTACGGGGAATT
GTGGATTCTCTTATTGGGGAAGCTCTCACAAAATATATGGAATTTAATCCTGGCATTTTG
GATTTGATTCTTGAAAAAGCAATTCAATCATTTAATGCAGCAGAAGCTGCGAGAAGGGCT
AGAGAATTAGTAAGAAGAAAAAGTGTTCTAGAAAGTTCTACATTACCGGGCAAATTAGCA
GATTGTAGTTCTAGAGATCCCTCTGAATCAGAAATTTATATAGTTGAAGGAGATTCGGCT
GGTGGGTCTGCAAAACAAGGACGAGATAGAAATTTTCAGGCTATTTTGCCTCTTAGGGGT
AAAATTCTCAATATTGAAAAAACTGACGATACTAAAATATATAAAAACACAGAAATACAG
TCATTAATAACAGCTCTAGGATTAGGAATAAAAGGAGAGGAGTTCGACGAAAGCTCTTTG
AGATATCATAGAGTTGTAATTATGACGGATGCTGATGTTGACGGTGCTCATATAAGAACT
TTATTGCTGACATTTTTTTACAGATACCAAAGAGAACTTGTTGAGAAAGGTTTTATATAC
ATTGCTTGTCCCCCTCTTTATAAAGTTGAAAGAGGTAAGAACCATAATTATTGTTATAAC
GAGAATCAATTAAAGGATACAATTCAAGGCTTTGGAGAAAATGCAAATTATAATATCCAA
AGATTTAAGGGATTAGGGGAGATGATGCCAAAACAATTATGGGATACAACGATGAATCCT
CAAACGAGGATGATGAAAAGGGTTGAAATCGAAGATGCACTTGAAGCTGACAGAATATTC
AATATATTAATGGGAGATAAAGTTGCACCAAGAAGAGAATTTATTGAAACT
>AG-347-G22
ATCTCAAATGATTATGGTGCAGATCAGATTCAGGTTTTAGAAGGGTTAGAACCAGTTCGT
AAACGCCCCGGAATGTATATAGGTTCTACCGGACCTAGGGGATTACACCATTTAATATAT
GAAGTAGTTGATAACTCTGTTGATGAAGCACTTGCGGGACATTGTGATCACATAGAAATA
GTTCTTCGAGCAGATGGTTCTGCTTTAATTTCTGATAATGGACGAGGTATCCCAACAGAT
ATTCATCCAAGAACAGGAAAAAGTGCATTAGAAACTGTGCTTACTGTTCTTCATGCAGGA
GGTAAATTTGGAAGTGGTGGTTATAAAGTTTCAGGGGGTTTGCACGGAGTAGGAATATCT
GTAGTTAATGCTTTAAGCGAATGGGTTAATGTGACTGTTTATAGGGAAGGAAGCGAATTT
AATCAAAGATTTGAAAAAGGTGTAACAACGGGTGAATTGCAAACTAAAAAGCAGACTTGC
AGACCATTTAAG---AAAGGAACAACTATTTGTTTTAAACCAGACAAAACGATTTTTTCT
GGGGGGATTGAATTTGAATATGCCCTTCTTTCATCTAGGTTAAGAGAACTAGCTTATCTT
AATGGTGGAGTTAAAATTGTCTTTAGAGATGAAAGAAATCAATTATCAGATGGTTCTTTT
AAA------GAGGAAATTTACTTATATCAAGGAGGTATTAAAGAATATGTTGAATACATG
AATTCTGAAAAAGATTCTATTCATCCAGAAATAATTTATGTTGACTCACAGAAAGAAGAT
GTATATGTAGAAGCAGCTTTGCAATGGTGTTCAGATGTATATTCAGATAATATTTTGGGG
TTCGCAAATAATATTAGAACTATTGATGGAGGAACACATATAGAAGGTTTAAAAACAGTT
CTGACAAGAACTTTCAATAACCTTGCAAAAAAGAGAGGCAAAAGAAAAGATATTGAAAAA
AATTTAGCTGGAGAAAATATTAGAGAAGGCTTGACTGTTGTTTTATCGGTAAAAGTTCCG
GATCCAGAATTTGAAGGACAAACAAAAACAAAATTAGGAAATACTGAAGTAAGAGGAATT
GTGGATTCTCTTATTGGGGAAGCTCTCACAAAATATATGGAATTCAACCCTGGAATTTTA
GATTTGATTCTTGAAAAAGCAATACAATCATTCAATGCAGCGGAAGCTGCGAGGAGGGCT
AGAGAATTAGTAAGGAGAAAAAGTGTCCTAGAGAGTTCTACTTTACCTGGTAAATTAGCA
GATTGTAGTTCTAGAGATCCCTCAGAATCAGAAATTTATATAGTTGAAGGAGATTCAGCT
GGAGGTTCCGCAAAACAAGGAAGAGATAGAAATTTTCAGGCTATTTTGCCCCTAAGGGGT
AAGATTCTTAATATTGAAAAAACTGATGATACTAAAATATATAAAAATACAGAAATACAG
TCATTAATTACAGCTCTAGGATTAGGAATAAAAGGAGAGGAGTTCGACGTTAACTCTCTG
AGATATCATAGAGTTGTAATAATGACAGATGCTGATGTTGATGGTGCTCATATAAGAACT
TTATTATTGACATTTTTTTATAGATACCAAAGAGAACTTGTTGAGAAAGGTTTTATATAT
ATTGCTTGTCCCCCACTATACAAAGTTGAGAGAGGTAAAAATCATAATTACTGTTATAAC
GAGAATCAATTAAAGAATACAATTGAAGGTTTTGGAGAAAATGCAAATTATAATATTCAA
AGATTTAAGGGATTAGGTGAAATGATGCCAAAACAATTATGGGATACAACTATGAATCCT
CAAACGAGGATGATGAAAAGGGTTGAAATCGAAGACGCACTTGAAGCTGACAGAATTTTT
AATATATTAATGGGAGATAAAGTTGCGCCAAGAAGAGAATTTATTGAAACT
>AG-347-I04
ATCTCAAATGATTATGGCGCGGAACAGATTCAGGTTTTAGAAGGGTTAGAACCAGTTCGT
AAACGCCCAGGAATGTATATAGGTTCTACTGGGCCTAGAGGATTACATCATTTAGTTTAC
GAGGTAGTTGATAACTCCGTTGATGAAGCACTTGCAGGACATTGTGATCACATAGAAATA
GTTCTTTTAGCAGATGGTTCTGCTTTAATTTCTGATAATGGACGAGGTATTCCAACAGAT
ATTCATCCAAGAACAGGTAAAAGTGCCTTAGAAACTGTACTAACTGTTCTTCATGCAGGA
GGTAAATTTGGAAGTGGTGGTTATAAAGTTTCAGGGGGATTGCATGGAGTTGGAATTTCT
GTAGTTAATGCTTTAAGTGAGTGGGTTAATGTAACTGTCTATAGGGATGGTAACGAATTT
AATCAAAGATTTGAAAAAGGTTTATCAAAAGGTGAATTGCGAACTAAAAAGCAGGCTGGT
AAACCATCTAAG---AAAGGAACAACTATTTGTTTTAAACCCGACAAAACAATTTTTTCA
GGAGGAATTGAATTTGAATATGCTCTCCTTTCATCTAGATTAAGAGAACTAGCTTATCTT
AATGGCGGAGTAAAAATTGTTTTTAGAGATGAAAGAAATCAATTGTCAGATGGCTCTTAT
AAA------GAAGAAATTTACTTATATCAAGGAGGCATTAAAGAATATGTTCAATACATG
AATGTTGAAAAAGAGCCTATTCACCCTGAAATAATTTATGTTGACTCAGAGAAAGAAAAT
GTATATGTGGAAGCAGCTTTGCAATGGTGTTCAGATGTATATTCTGATAATATTTTAGGA
TTTGCAAATAATATTAGAACTATTGATGGAGGAACTCATATAGAAGGGCTAAAAACAGTT
CTGACAAGAACTTTCAATAATCTTGCAAAAAAGAGAGGCAAAAGAAAAGATATTGAAAAA
AATTTAGCTGGCGAAAATATTAGAGAGGGTTTGACGGTTGTTTTATCTGTAAAAGTTCCA
GATCCCGAATTTGAAGGGCAAACAAAAACAAAATTAGGAAATACTGAAGTGAGAGGAATT
GTGGATTCTCTCATTGGCGAAGCTCTTACAAAATATATGGAATTCAATCCTGGCATTTTG
GACTTGATTCTTGAAAAAGCAATTCAATCATTTAACGCAGCCGAAGCTGCGAGAAGGGCC
AGAGAATTGGTAAGAAGAAAAAGTGTTCTAGAAAGTTCTACCTTGCCTGGTAAATTAGCA
GATTGCAGTTCTAGAGATCCCTCTGAATCAGAAATTTATATAGTTGAAGGAGATTCAGCT
GGAGGTTCTGCAAAACAAGGACGAGATAGAAATTTTCAGGCTATTTTGCCTCTCAGAGGT
AAAATTCTAAACATTGAAAAAACAGATGATACTAAAATTTATAAAAATACAGAAATACAG
TCTTTAATAACAGCTCTAGGATTAGGAATAAAAGGAGAGGAGTTCGACGAAAGCTCTTTG
AGATATCATAGAGTTGTTATTATGACAGATGCTGATGTTGACGGTGCTCATATAAGAACT
TTATTACTGACATTTTTTTATAGATATCAAAGAGAACTTGTTGAGAAAGGCTTCATATAT
ATTGCTTGTCCCCCTCTATATAAAGTCGAAAGAGGAAAGAATCATAATTACTGTTATAAC
GAGAATCAATTAAAGGATACAATTGAGGGCTTTGGAGAAAATGCGAATTATAATATTCAA
AGATTTAAGGGATTAGGTGAGATGATGCCAAAACAATTATGGGATACAACTATGAATCCT
CAAACTAGGATGATGAAAAGGGTTGAAATCGAAGATGCACTTGAAGCTGACAGGATTTTC
AACATATTAATGGGAGACAAAGTTGCACCAAGAAGAGAATTTATTGAGACT
>AG-347-I06
ATCTCGAATGATTATGGGGCGGAACAGATTCAGGTTTTAGAGGGTTTAGAACCAGTTCGT
AAACGCCCTGGAATGTATATAGGTTCAACAGGACCTAGGGGATTACACCATTTAGTATAT
GAGGTAGTTGATAACTCGGTTGATGAAGCACTTGCAGGACATTGTGATCATATAGAAATA
GTTCTTCGAGCAGATGGTTCTGCTTTGATTTCTGATAATGGACGAGGTATTCCAACAGAT
ATTCATCCAAGAACAGGGAAAAGTGCCCTAGAAACTGTTTTAACTGTTCTTCATGCTGGA
GGTAAATTTGGAAGTGGTGGTTATAAAGTTTCAGGGGGTTTGCATGGAGTAGGAATATCT
GTAGTAAATGCTCTAAGCGAATGGGTTAATGTGACTGTTTATAGGGATGGAAGCGAATTT
AATCAAAGATTTGAAAAAGGTATTTCAAAGGGTGAATTAGAAACTAAAAAGCAGATTGGA
AAATCATCTAAA---AAAGGAACAACTATTTGCTTTAAACCTGACAAAACGATTTTTACT
GGAGGAATTGAATTTGAATATGCTCTTCTTTCGTCGAGATTAAGGGAACTAGCTTATCTT
AATGGCGGAGTAAAAATTGTTTTTAGAGATGAAAGAAATCAATTATCAGATGGTTCTTTT
AAA------GAAGAAATTTATTTGTATCAAGGAGGTATTAAAGAATATGTTGAATATATG
AATGCTGAAAAAGAGTCTATTCACCCTGAAATAATTTATGTTGACTCACAGAAAGAAAAT
GTATATGTAGAAGCAGCTTTGCAATGGTGTTCAGATGTATATTCAGATAATATTTTAGGA
TTTGCAAATAATATCAGAACTATTGATGGAGGAACTCATATTGAAGGACTAAAAACAGTT
CTGACAAGAACTTTCAATAATCTTGCAAAAAAGAGAGGTAAAAGAAAAGATATTGAAAAA
AATTTAGCTGGCGAAAATATTAGAGAGGGTTTAACTGTTGTTTTATCAGTAAAAGTTCCA
GATCCCGAATTTGAAGGACAAACAAAAACAAAATTAGGAAATACTGAAGTACGAGGAATT
GTGGATTCTCTCATTGGGGAGGCTCTCACAAAATATATGGAATTCAATCCTGGAATTTTA
GACTTGATTCTTGAAAAAGCAATTCAATCATTTAATGCAGCAGAAGCTGCAAGAAGGGCC
AGAGAATTAGTAAGAAGAAAAAGTGTTCTCGAAAGTTCTACATTACCTGGAAAATTAGCA
GATTGTAGTTCTAGAGATCCATCAGAGTCAGAAATTTATATAGTTGAAGGAGATTCAGCT
GGTGGCTCTGCAAAACAAGGTCGAGATAGAAATTTTCAGGCTATTTTGCCTCTCAGGGGC
AAAATTCTTAATATTGAAAAAACTGATGATACTAAGATATATAAAAACACAGAAATACAG
TCATTAATAACAGCGCTAGGATTGGGAATAAAAGGAGAGGAGTTCGACGAAAGCTCTTTG
AGATATCATAGAGTTGTAATTATGACGGATGCTGATGTTGACGGTGCTCATATAAGAACT
TTATTGCTGACATTTTTTTACAGATACCAAAGAGAACTTGTTGAGAAAGGTTTTATATAC
ATTGCTTGCCCCCCTCTCTATAAAGTTGAAAGAGGAAAGAATCATAATTACTGCTATAAC
GAGAATCAATTAAAGGATACAATTCAAGGTTTTGGAGAAAATGCAAATTATAATATCCAA
AGATTTAAGGGATTAGGTGAGATGATGCCAAAACAATTATGGGATACAACTATGAATCCT
CAAACGAGGATGATGAAAAGGGTAGAAATTGAAGATGCACTTGAAGCTGACAGAATATTT
AATATATTAATGGGAGATAAAGTTGCACCAAGAAGAGAATTTATTGAAACT
>AG-347-I15
ATCTCAAATGATTATGGTGCGGAACAGATCCAGGTTTTAGAAGGGCTAGAGCCAGTTCGT
AAACGCCCTGGGATGTATATAGGCTCTACAGGTCCAAAAGGCTTGCATCATCTTGTCTAT
GAGGTCGTTGATAATTCAGTTGATGAAGCACTTGCAGGGCATTGTGATCACATAGAAATA
GTTCTTCAAGCAGATGGATCAGCGTTAATCTCGGATAATGGAAGAGGTATTCCAACAGAT
ATTCACCCAAGGACAGGTAAAAGTGCCTTAGAAACTGTGCTAACTGTTCTTCACGCAGGA
GGTAAATTTGGAAGTGGTGGTTATAAAGTTTCAGGCGGTTTGCATGGTGTAGGAATATCA
GTAGTTAATGCTTTAAGTGAATGGGTTAATGTAACTGTCTATAGGGATGGTAGTGAGTTT
AATCAAAGATTTGAGCAAGGAATATCAAAGGGTACATTGCAATCTAAAAAGCAGACTGTC
AAACCTTTTAAG---AAAGGAACTACTATTTGTTTCAAGCCTGATAAAACTATTTTTTCT
GGAGGAATCGAATTTGAATATGCACTTCTTTCATCTAGGTTAAGAGAATTAGCTTATCTT
AATGGTGGTGTAAAAATTATTTTTAGAGATGAGAGAAATCAATTGTCAGATGGATCTTAT
AAA------GAAGAAATTTATTTATATAGAGGAGGTATTAAAGAATATGTTCAATATATG
AATGCAGAAAAGGAGTCTATTCATCCAGAGATAATTTATGTTGACTCACAAAAAGACAAC
GTTTATGTGGAAGCAGCTTTGCAATGGTGTTCAGATATATATTCAGATAATATCTTAGGT
TTTGCAAATAATATAAGAACTATTGATGGAGGAACTCATATTGAAGGATTAAAAACAGTC
TTAACAAGAACTTTTAATAACCTTGCAAAAAAGAGAGGCAAAAGAAAAGATACTGAAAAA
AATTTAGCTGGTGAAAATATAAGAGAGGGCTTGACTGTGGTTTTATCTGTTAAAGTTCCA
GATCCCGAATTTGAAGGGCAAACAAAAACAAAATTAGGGAATACTGAAGTAAGAGGAATT
GTTGATTCTTTGATTGGGGAGGCTCTTTCAAAATATATGGAATTCAATCCTGGAATTTTG
GACATGATTCTTGAAAAAGCAATTCAATCATTTAATGCAGCAGAAGCTGCCAGAAAGGCT
AGGGAGTTAGTCAGAAGAAAAAGTGTGCTTGAAAGTTCAACTTTGCCAGGTAAATTAGCT
GATTGCAGTTCTAGAGATCCCTCTGAATCAGAAATTTATATCGTTGAGGGAGATTCTGCT
GGAGGCTCAGCAAAACAAGGAAGAGATAGAAATTTTCAGGCTATTTTGCCTCTAAGAGGT
AAAATTCTTAATATTGAAAAAACTGATGATACTAAAATATACAAAAATACAGAAATTCAG
TCATTAATAACTGCTCTAGGATTAGGAATAAAAGGCGAAGAATTTGATGTGAGTTCTTTG
AGATACCATAGAGTTGTCATTATGACAGATGCTGATGTTGATGGGGCTCATATTAGAACT
TTATTATTGACATTTTTTTATAGATATCAGAAAGAACTTGTTGAGAAAGGATATATATAT
ATAGCTTGCCCCCCTCTCTATAAAGTAGAAAGAGGTAAGAATCATAAATACTGTTATAAC
GAGAGTCAGTTAAGAAATACAGTTGAAGGGTTCGGTGAAAATGCTAATTACAATATCCAA
CGATTCAAAGGTTTAGGCGAGATGATGCCAAAACAATTATGGGATACAACAATGAATCCC
CAAACTAGGATGATGAAGAGGGTTGAAATTGAAGATGCACTTGAAGCTGACAGAATATTT
AACATATTAATGGGAGATAAAGTTGCTCCCAGAAGAGAGTTTATTGAAACC
>AG-347-I19
ATCTCAAATGAATATGGCGCGGAACAGATTCAGGTTTTAGAGGGGTTAGAACCAGTTCGT
AAACGCCCTGGAATGTATATAGGTTCAACAGGACCTAGAGGATTACACCATTTAATATAT
GAGGTAGTTGATAACTCTGTTGATGAAGCACTTGCAGGGCATTGTGATCATATAGAAATA
GTTCTTCGAGCAGATGGTTCTGCGTTAATTTCTGATAATGGAAGAGGTATTCCCACAGAT
ATTCATCCAAGAACAGGGAAAAGTGCCTTAGAAACTGTACTAACAGTTCTTCATGCAGGA
GGTAAATTTGGAAGTGGTGGTTATAAAGTTTCAGGGGGTTTGCATGGAGTAGGAATATCT
GTAGTTAATGCTCTAAGCGAATGGGTTAATGTGACCGTTTATAGGGATGGAAGTGAATTT
AATCAAAGATTTGAGAAAGGTGTATCAAAGGGTGAATTGGAAACTAAAAAGTTGACTGGT
AAACTATCTAAG---AAAGGAACAACTATTTGCTTTAAACCCGACAAGACGATTTTTTCT
GGAGGAATTGAATTTGAATATGCTCTTCTTTCATCTAGATTAAGGGAACTAGCTTATCTT
AATGGCGGATTAAAAATTGTTTTTAGAGATGAAAGAAATCAATTATCAGATGGTTCTTTT
AAA------GAAGAAATTTACTTGTATCAAGGAGGTATTAAAGAATATGTTGAATACATG
AATGTTGAAAAAGAGTCTATTCATCCTGAAATAATTTATGTTGACTCACAGAAAGAAAAT
GTATATGTAGAAGCAGCGTTGCAATGGTGTTCAGATGTATATTCAGATAATATTTTAGGA
TTTGCAAATAATATTAGAACTATTGATGGAGGAACTCATATAGAAGGTCTAAAAACAGTT
CTGACAAGAACTTTCAATAATCTTGCAAAAAAGAGAGGCAAGAGAAAAGACATAGAAAAA
AATTTAGCTGGCGAAAATATTAGAGAAGGTTTGACTGTTGTTTTATCAGTAAAAGTTCCA
GATCCCGAATTTGAAGGGCAAACAAAAACAAAATTAGGAAATACTGAAGTACGAGGAATT
GTGGATTCTCTCATTGGGGAGGCTCTCACAAAGTATATGGAATTTAATCCAGGAATTTTG
GACTTGATTCTTGAAAAAGCAATTCAATCATTTAATGCAGCAGAAGCTGCGAGAAGGGCT
AGAGAATTAGTAAGAAGAAAAAGTGTTCTAGAAAGTTCTACCTTACCGGGCAAATTAGCA
GATTGTAGTTCGAGAGATCCCTCAGAATCAGAAATTTATATTGTTGAAGGAGATTCAGCT
GGTGGTTCCGCGAAACAAGGACGAGATAGAAATTTTCAGGCTATTTTACCTCTCAGGGGT
AAAATTCTTAATATTGAAAAAACTGACGATACTAAAATATATAAAAACACAGAAATACAG
TCATTAATAACGGCTCTAGGATTAGGAATAAAAGGTGAGGAGTTCGACGAGAGCTCTTTG
AGATATCATAGAGTTGTAATTATGACGGACGCTGATGTTGACGGCGCTCACATAAGAACT
TTATTGCTGACATTTTTTTACAGATACCAAAGAGAACTTGTTGAGAAAGGTTTTATATAT
ATTGCTTGTCCCCCTCTTTATAAAGTTGAAAGAGGTAAGAATCATAATTACTGTTATAAC
GAGAATCAATTAAAGGACACAATCCAAGGTTTTGGTGAAAATGCAAATTATAATATCCAA
AGATTTAAGGGATTAGGTGAGATGATGCCAAAACAATTATGGGATACAACTATGAATCCT
CAAACTAGAATGATGAAAAGGGTTGAAATCGAAGATGCACTTGAAGCTGACAGAATATTC
AATATATTAATGGGAGATAAAGTTGCACCAAGAAGAGAATTTATTGAAACT
>AG-347-I21
ATCTCAAATGATTATGGCGCGGAACAAATACAGGTTTTAGAGGGGTTAGAACCAGTTCGT
AAACGCCCTGGGATGTATATAGGTTCAACAGGACCTAGGGGATTACACCATTTAGTATAT
GAGGTAGTTGATAACTCGGTTGATGAAGCACTTGCAGGACATTGTGATCACATAGAAATA
GTTCTTCGCGCAGATGGTTCTGCTTTAATTTCTGATAATGGACGAGGTATTCCAACAGAT
ATTCATCCAAGAACAGGGAAAAGTGCCTTAGAAACTGTACTAACTGTTCTTCATGCAGGA
GGTAAATTTGGAAGTGGTGGTTATAAAGTTTCAGGGGGCTTGCATGGAGTAGGAATATCT
GTAGTTAATGCTCTAAGCGAATGGGTTAATGTGACTGTTTATAGGGATGGAAGCGAATTT
AATCAAAGATTTGAAAAAGGTGTATCAAAGGGTGAATTGGAAACTAAAAAGCAGACTGGA
AAACCATCCAAG---AAAGGAACAACTATTTGTTTTAAACCCGACAAAACTATTTTTTCT
GGAGGAATTGAATTTGAATATGCCCTTCTTTCATCTAGATTAAGAGAGCTAGCTTATCTT
AATGGCGGAGTAAAAATTGTTTTTAGAGATGAAAGAAATCAATTATCAGATGGATCTTTT
AAA------GAAGAAATTTACTTGTATCAGGGAGGTATTAAAGAATATGTTGAATACATG
AATGCTGAAAAAGATTCTATTCATCCTGAAATAATTTATGTTGACTCACAGAAAGAAAAT
GTATATGTAGAAGCAGCTTTGCAATGGTGTTCAGATGTATATTCAGATAATATTCTGGGA
TTTGCAAATAATATTAGAACTATTGATGGAGGAACTCATATTGAAGGGCTTAAAACAGTT
TTGACGAGAACTTTCAATAATCTTGCAAAAAAGAGAGGTAAAAGAAAAGACATTGAAAAA
AATTTAGCTGGCGAAAATATAAGAGAGGGTTTGACTGTTGTTTTATCAGTAAAAGTTCCA
GATCCCGAATTTGAAGGGCAAACAAAAACAAAATTAGGAAATACTGAAGTACGGGGAATT
GTTGATTCTCTCATTGGGGAGGCACTCACAAAATACATGGAATTCAATCCTGGAATTTTG
GACTTGATTCTTGAAAAAGCAATTCAATCATTTAATGCAGCAGAAGCTGCAAGAAGGGCT
AGAGAATTAGTAAGAAGAAAAAGTGTTCTAGAAAGTTCTACATTACCGGGTAAATTAGCA
GATTGTAGTTCTAGAGATCCCTCAGAATCAGAAATTTATATAGTTGAAGGAGATTCAGCT
GGTGGCTCCGCAAAACAAGGACGTGATAGAAATTTTCAGGCTATTTTGCCTCTCAGGGGT
AAAATTCTTAACATTGAAAAAACTGACGATACTAAAATATATAAAAATACAGAAATACAG
TCATTAATAACAGCTTTAGGATTAGGAATAAAAGGAGAGGAGTTCGATGAGAGCTCTTTG
AGATACCATAGGGTTGTAATTATGACGGATGCTGATGTCGACGGCGCTCATATAAGAACT
TTATTGCTGACATTTTTTTACAGATACCAAAGAGAACTTGTTGAGAAAGGCTTTATATAC
ATCGCTTGTCCCCCTCTTTATAAAGTTGAAAGAGGTAAGAATCATAATTACTGTTATAAC
GAGAATCAATTAAAGGATACAATTCAAGGTTTTGGAGAAAACGCAAATTACAATATCCAA
AGATTTAAGGGATTAGGTGAAATGATGCCAAAACAATTATGGGATACAACTATGAATCCT
CAAACAAGGATGATGAAAAGGGTTGAAATCGAAGATGCACTTGAAGCTGACAGAATATTC
AATATATTAATGGGAGATAAAGTTGCGCCAAGAAGAGAATTTATTGAAACT
>AG-347-J06
ATCTCAAATGATTATGGCGCGGAACAGATACAGGTTTTAGAGGGGTTAGAACCAGTTCGT
AAACGCCCTGGGATGTATATAGGTTCAACAGGACCTAGAGGATTACACCATTTGGTATAT
GAGGTAGTTGATAACTCGGTTGATGAAGCGCTTGCAGGACATTGTGATCACATAGAAATA
GTTCTTAGAGCAGATGGTTCTGCTTTAATTTCTGATAATGGACGAGGTATTCCAACAGAT
ATTCATCCAAGAACAGGGAAAAGTGCTTTAGAAACTGTACTAACTGTTCTTCATGCAGGA
GGTAAATTTGGAAGTGGTGGTTATAAAGTTTCAGGGGGTTTGCATGGAGTAGGAATATCT
GTAGTTAATGCTCTAAGCGAATGGGTTAATGTGACTGTTTATAGGGATGGGAAAGAATTT
AATCAAAGATTTGAAAAAGGTGTATCAAAGGGTGAATTGGAAACTAAAAAGCAGACTGGA
AAACCATCTCAG---AAAGGAACAACTATTTGCTTTAAACCCGACAAAGCAATTTTTTCT
GGAGGGATTGAATTCGAATATGCTCTTCTTTCATCTAGATTAAGGGAACTAGCTTATCTT
AATGGCGGAGTAAAAATTGTTTTTAGAGATGAAAGAAATCAATTATCAGATGGTTCTTTT
AAA------GAAGAAATTTACTTGTATCAAGGAGGTATTAAAGAATATGTTGAATACATG
AATGCTGAAAAAGATTCTATTCATCCTGAAATAATTTATGTTGACTCACAGAAAGAAAAT
GTATATGTAGAAGCAGCGTTGCAATGGTGTTCTGATGTATATTCAGATAATATTTTAGGA
TTTGCAAATAATATAAGAACTATTGATGGAGGAACTCATATTGAAGGGTTAAAAACAGTT
CTGACAAGAACTTTCAATAATCTCGCAAAAAAGAGAGGTAAAAGAAAAGATATTGAAAAA
AATTTAGCTGGCGAAAATATTAGAGAGGGTTTGACTGTTGTTTTATCAGTAAAAGTTCCA
GATCCCGAATTTGAAGGACAAACAAAAACAAAATTAGGAAATACTGAAGTACGTGGAATT
GTGGATTCTCTCATTGGGGAGTCCCTCACAAAATATATGGAATTTAATCCTGGAATTTTG
GACTTGATTCTTGAAAAAGCAATTCAATCATTTAATGCAGCAGAAGCTGCGAGAAGGGCT
AGAGAATTAGTAAGAAGAAAAAGTGTTCTAGAAAGTTCTACATTACCGGGCAAATTAGCA
GATTGTAGTTCTAGAGATCCCTCAGAATCAGAAATTTATATAGTTGAAGGAGATTCAGCT
GGTGGCTCTGCAAAACAAGGAAGAGATAGAAATTTTCAGGCTATCTTGCCTCTTAGGGGT
AAAATTCTTAATATTGAAAAAACTGATGATACCAAAATTTATAAAAATACAGAAATACAG
TCATTAATAACAGCTCTAGGATTAGGAATAAAAGGAGAGGAGTTCAACGAGAGCTCTTTG
AGATACCATAGAGTTGTAATTATGACGGACGCTGATGTTGACGGTGCTCATATAAGAACT
TTATTGTTGACATTTTTTTACAGATACCAAAGAGAACTTGTTGAGAAAGGTTTTATATAC
ATTGCTTGTCCCCCGCTTTATAAAGTTGAAAGAGGTAAGAATCATAATTACTGCTATAAC
GAGAATCAATTAAAGGATACAATTCAAGGTTTCGGAGAAAATGCAAATTATAATATCCAA
AGATTTAAGGGATTAGGTGAGATGATGCCAAAACAATTATGGGATACAACTATGAATCCT
CAAACGAGGATGATGAAAAGAGTTGAAATCGAAGATGCACTTGAAGCTGACAGAATATTC
AATATATTAATGGGAGATAAAGTTGCACCAAGAAGAGAATTTATTGAAACT
>AG-347-J14
ATCTCAAATGATTATGGCGCAGAACAGATTCAGGTTTTAGAAGGGTTAGAACCAGTTCGC
AAACGCCCTGGAATGTATATAGGTTCTACAGGACCCAAGGGATTACATCACTTAGTATAT
GAGGTAGTTGATAACTCTGTTGATGAAGCACTTGCAGGACATTGTGATCTCATAGAAATA
GTTCTTCGGGCAGATGGCTCTGCTTTAATATCTGATAATGGACGAGGTATCCCTACAGAT
ATTCATCCAAGAACAGGGAAGAGTGCCTTGGAAACTGTACTAACTGTTCTTCATGCGGGA
GGTAAATTTGGAAGTGGTGGTTATAAAGTTTCAGGGGGTTTGCATGGAGTCGGAATATCT
GTAGTTAATGCTCTAAGCGAATGGGTTAATGTGACTGTTTTTAGGGATGGTAGCGAATTT
AATCAAAGATTTGAAAAAGGTGTATCAAAGGGTGAATTGCAAACTAAAAAGCAGACTGAC
AAACCCTTTAAG---AAAGGAACAACTATTTGCTTTAAACCAGACAAAACGATTTTTTCT
GGAGGAATTGAATTTGAATATGCTCTTCTTTCATCTAGGTTAAGAGAGCTAGCTTATCTT
AATGGTGGAGTAAAAATTGTTTTTAGAGATGAAAGAAATCAATTAACAGATGGTTCTTTT
AAA------GAAGAAATTTACTTATATCAAGGAGGTATTAAAGAATACGTTGAATACATG
AATTCTGAAAAAGAGTCTATTCATCCAGAAATAATTTACGTTGACTCACAGAAAGAAAAT
GTATATGTAGAAGCAGCTTTGCAATGGTGTTCAGATGTATATTCCGATAATATTTTGGGA
TTTGCAAATAATATTAGAACTATTGATGGAGGTACTCATATAGAAGGGTTAAAAACAGTT
CTTACAAGAACTTTTAATAATCTTGCAAAAAAGAGAGGCAAAAGAAAAGATATTGAAAAA
AATTTAGCTGGCGAAAATATTAGAGAGGGCTTGACTGTTGTTTTGTCGGTAAAAGTTCCA
GATCCTGAATTTGAAGGACAAACAAAAACAAAATTAGGAAATACTGAAGTAAGAGGAATT
GTGGACTCACTCATAGGGGAGGCCCTCACAAAATATATGGAATTCAATCCTGGAATTTTG
GACTTGATTCTTGAAAAAGCAATTCAATCATTTAATGCAGCAGAAGCTGCGAGGAGGGCT
AGAGAATTAGTTAGAAGAAAAAGTGTTTTAGAAAGTTCCACCTTACCGGGCAAATTAGCG
GATTGTAGTTCGAGAGATCCCTCAGAGTCAGAAATTTATATAGTTGAGGGAGATTCAGCT
GGAGGTTCCGCTAAACAAGGACGAGATAGAAATTTTCAGGCTATTTTGCCTCTAAGGGGT
AAAATTCTTAATATTGAAAAAACTGACGATACTAAGATATATAAAAACACAGAAATACAG
TCATTAATTACAGCTCTAGGATTAGGAATAAAAGGAGAGGAGTTTGACGTTAGTTCTTTA
AGATATCATAGAGTCGTAATAATGACGGATGCTGATGTTGACGGTGCTCACATAAGAACT
TTATTATTAACGTTTTTTTATAGATACCAAAGAGAACTTGTTGAGAAAGGTTATATATAT
ATTGCTTGTCCCCCTCTGTATAAAGTTGAAAGAGGTAAGAATCATAACTATTGTTATAAC
GAGAATCAATTGAAAGATACAATTAAAGGTTTTGGAGAAAATGCAAATTATAATATTCAA
AGATTTAAGGGTTTAGGTGAGATGATGCCAAAACAATTATGGGATACAACTATGAATCCT
CAGACAAGGATGATGAAAAGGGTCGAAATCGAAGATGCTCTTGAAGCTGACAGAATATTT
AATATATTAATGGGAGATAAAGTTGCACCAAGAAGAGAATTTATTGAAACT
>AG-347-J19
ATTTCAAATGACTATGGTGCTGAACAGATTCAGGTTTTAGAAGGGTTAGAACCAGTTCGT
AAACGCCCTGGAATGTATATAGGTTCTACAGGACCAAGGGGTTTGCATCATTTAGTATAT
GAGGTAGTTGATAACTCTGTTGATGAGGCACTTGCAGGACATTGTGATCATATAGAAATA
GTTTTACGAGCAGATGGTTCAGCTTTAATTTCAGATAATGGGCGAGGAATCCCAACAGAT
ATTCATCCAAGGACCGGGAAAAGTGCCTTAGAAACTGTACTAACTGTTCTTCATGCTGGA
GGTAAATTTGGAAGTGGTGGTTATAAAGTTTCAGGAGGCTTGCATGGAGTAGGAATATCT
GTAGTTAATGCTTTAAGCGAATGGGTAAATGTCACTGTTTATAGAGATGGCTGTGAATTT
AATCAAAGATTTGAAAAAGGTGTATCAAAGGGTGAATTGCAAAATAAAAAGCAAACTTTA
AAACCTTTTAAA---AAAGGAACCACTATTTGTTTTAAACCAGATAAAACGATTTTTTCT
GGTGGTATCGAATTTGAATATAGTCTTCTTTCATCTAGGTTAAGAGAATTAGCTTATCTC
AATGGTGGTGTAAAAATTGTTTTTAGAGATGAAAGAAATGAATTATCAGATGGTTCTTTC
AAA------GAAGAAATATATTTATACCAAGGAGGAATCAAAGAATATGTGCAATATATG
AATGCAGAGAAGGAGTCTATTCATCCTGAGATAATATATGTCGATTCACAGAAAGAAAAC
GTTTACGTAGAAGCAGCTTTGCAATGGTGTTCAGATGTATATTCAGATAATATTTTAGGT
TTCGCAAATAATATTAGAACTATCGATGGAGGAACGCATATTGAAGGATTGAAGACTGTT
CTGACGAGAACTTTCAATAATCTCGCAAAAAGAAGAGGCAAAAGAAAAGATATTGAAAAG
AATTTAGCTGGAGAAAATATCAGAGAGGGCTTGACTGTAGTTTTATCAGTTAAAGTTCCA
GATCCTGAATTTGAAGGGCAAACAAAAACAAAATTAGGAAATACTGAAGTTAGAGGAATT
GTTGATTCTCTTGTAGGGGAAGCTCTTACAAAATATATGGAATTTAATCCTGGTATCTTG
GACTTGATTCTTGAAAAAGCAATTCAATCATTTAATGCAGCAGAAGCAGCAAGAAGAGCT
CGAGAATTAGTCAGGAGAAAAAGTGTACTTGAGAGTTCAACTTTGCCGGGTAAATTAGCA
GATTGTAGTTCACGAGATCCTTCAGAATCAGAAATCTATATCGTGGAGGGAGATTCTGCG
GGAGGTTCTGCAAAACAAGGAAGAGATAGAAATTTTCAGGCTATTTTGCCTCTTAGGGGT
AAAATTCTCAATATTGAAAAGACTGACGATACTAAAATATACAAAAATACAGAAATACAG
TCATTAATAACAGCTTTAGGACTAGGAATAAAAGGGGAGGAGTTTGACGTAAACTCTTTG
AGATATCATAGGGTCGTAATTATGACAGATGCCGATGTTGACGGTGCTCACATAAGAACT
TTATTGTTGACATTTTTTTATAGATATCAACGAGAACTTGTTGAAAGAGGTTTTATATAT
ATTGCCTGTCCTCCACTTTACAAAGTTGAAAGAGGTAAGAATCATAAATACTGTTATAAC
GAGAACCAATTAAAGGATACAATTTCAGGTTTTGGAGAAAATGCAAATTACAATATTCAA
AGATTTAAAGGATTAGGTGAGATGATGCCAAAACAATTGTGGGATACAACTATGAATCCT
CAAACCAGAATGATGAAAAGGGTTGAAATTGAAGATGCACTTGAAGCTGACAGAATATTC
AATATATTAATGGGAGATAAAGTTGCACCAAGACGAGAATTTATTGAAACT
>AG-347-J20
ATCTCAAATGACTACGGTGCAGAACAGATTCAGGTTTTAGAGGGTTTAGAGCCAGTTCGC
AAACGTCCTGGCATGTACATAGGTTCTACAGGTCCAAGAGGTTTACATCATCTTGTTTAT
GAAGTTGTTGATAATTCCGTTGATGAAGCACTGGCAGGACATTGTGATCATATAGAAATA
GTGCTTCGAGCAGATGGATCAGCTTTGATTTCTGATAATGGACGAGGAATACCAACAGAT
ATTCATCCAAGGACAGGGAAAAGTGCCTTAGAGACTGTACTGACTGTTCTGCATGCAGGA
GGAAAATTCGGGACTGGTGGTTATAAAGTTTCAGGTGGCTTACACGGAGTAGGAATATCT
GTTGTAAATGCTTTAAGCGAATGGGTTAATGTTACTGTTTATAGAGATGGCAGAGAATTT
CAGCAAAGATTTGAAAAAGGTGTATCGAAAGGTGATTTGCAAGCTCGAAAGCAATCTATA
AAACCTCATAAA---AAAGGAACAACTATTTGTTTTAAACCTGATAAAACGATTTTTTCT
GGAGGCATTGAATTTGAATATAATATTCTTTCATCCAGGTTAAGAGAATTAGCTTATCTT
AATGGTGGTGTAAAAATTGTCTTTAGAGATGAAAGAAATGAGTTGTCAGATGGTTCTTTT
AAA------GAAGAAATTTACTTATATCAAGGAGGTATTAAAGAATATGTTAAGTATATG
AATGCGGAAAAGGAGTCTATCCATCCTGAGATAATTTATGTTGACTCAGAGAAAGAAAAT
GTTTATGTAGAAGCAGCTCTGCAATGGTGTTCAGATGTATATTCAGATAATATTCTAGGC
TTTGCTAATAACATTAGAACTATTGATGGAGGTACTCATATTGAAGGATTAAAGACAGTC
TTGACCAGAACATTCAATAATCTCGCAAAAAAGAGAGGTAAAAGAAAAGATATTGATAAA
AATTTAGCTGGCGAAAATATCAGAGAGGGTCTAACTGTAGTTTTATCAGTTAAAGTTCCA
GATCCCGAATTTGAAGGACAAACAAAAACAAAATTAGGAAATACTGAAGTAAGAGGAATT
GTTGATTCTCTCATCGGTGAGGCTCTTACAAAATATATGGAATTTAATCCTGCAATTTTG
GATTTGATTCTTGAAAAAGCAATTCAATCGTTTAATGCAGCAGAAGCTGCGAGGAGAGCC
AGAGAACTCGTTAGAAGAAAAAGTGTTCTTGAAAGTTCTACTTTGCCTGGTAAGTTAGCT
GATTGTAGCTCCAGAGATCCCTCAGAATCAGAAATTTATATCGTTGAGGGAGATTCAGCT
GGAGGTTCTGCAAAACAAGGAAGAGATAGAAATTTTCAGGCTATTTTGCCTCTTAGAGGT
AAAATCCTTAACATAGAAAAAACTGATGATACCAAAATATATAAAAATACAGAAATTCAG
TCATTAATTACTGCTTTAGGATTAGGAATTAAAGGAGAGGAGTTTGAAGTCAGCTCTTTG
AGATATCACAGGGTCGTAATTATGACTGATGCCGATGTTGATGGTGCTCATATAAGAACT
TTATTATTGACATTTTTTTATAGATATCAGAGAGAACTTGTCGAAAGAGGTTATATATAT
ATTGCTTGTCCTCCTTTATATAAAGTTGAAAGAGGTAAAAATCATAAATATTGTTATAAC
GAAAATCAATTAAAGGATACAATTAAGGGATTTGGAGAAAATGCAAATTATAATATCCAG
AGATTTAAGGGATTGGGTGAGATGATGCCAAAACAATTGTGGGATACAACTATGAATCCT
CAAACTAGAATGATGAAAAGGGTCGAAATTGAAGATGCTCTTGAAGCTGACAGAATATTT
AATATATTAATGGGAGATAAAGTTGCACCAAGAAGAGAATTTATTGAAACA
>AG-347-J21
ATAGCAAATGACTATGGTGCCGAACAGATTCAGGTTTTAGAAGGGTTAGAACCAGTTCGT
AAACGCCCTGGGATGTATATAGGTTCTACAGGACCTAGAGGTTTGCATCATTTAGTATAT
GAGGTTGTTGACAACTCAGTTGATGAAGCATTAGCAGGACATTGCGATCATATAGAAATT
GTTCTTCAATCAGATGGATCAGCTTTAATATCTGATAATGGACGAGGTATCCCAACAGAT
ATCCACCCAAGGACAGGAAAAAGTGCCTTAGAAACTGTACTGACCGTTCTTCATGCAGGA
GGTAAATTTGGAAGTGGAGGTTATAAAGTCTCTGGTGGATTACACGGAGTAGGAATATCG
GTAGTTAATGCTTTGAGCGAATGGGTTAACGTAACAGTTTTTAGAGATGGTAGTGAGTTT
AATCAAAGATTTGAAAAAGGCATATCTAAGGGTGAATTGCAAACTAAAAAGCAGTGTCTA
AAACCCTTTAAA---AAAGGAACTACTATTTGTTTTAAACCTGATAAAACAATTTTTTCT
GGAGGAATCGAATTTGAATATGCTCTCCTTTCATCAAGGTTAAGAGAATTAGCTTATCTT
AATGGGGGTGTAAAAATTGTTTTTAGAGATGAGAGAAATCAACTCACAGATGGTTCCTTT
AAA------GAAGAAATTTACTTATATGAAGGAGGTATTAAAGAGTATGTGCAATACATG
AATTCAGAAAAAGAGTCTATTCATCCTGAGATAATATACGTAGACTCACAGAAAGAAAAC
GTTTATGTAGAAGCAGCTTTGCAATGGTGTTCAGATGTATATTCGGATAATATTTTAGGG
TTTGCAAATAATATTAGAACTATTGACGGAGGTACTCATATTGAAGGTTTAAAAACTGTT
TTAACTAGAACTTTTAATAACCTTGCAAAAAAGAGAGGTAAAAGAAAAGATATTGAAAAA
AATTTGGCTGGCGAAAATATTAGAGAGGGTTTGACTGTAGTTTTATCGGTTAAAGTCCCA
GATCCCGAATTTGAAGGACAAACAAAAACAAAATTAGGAAATACTGAAGTGAGAGGTATT
GTTGACTCCCTGATAGGTGAGGCTCTTACAAAATATATGGAATTCAATCCTGGAATTTTG
GACTTGATTCTAGAAAAAGCAATTCAATCATTTAATGCGGCCGAAGCTGCAAGAAGGGCT
AGGGAATTAGTAAGAAGAAAAAGTGTTCTTGAAAGTTCAACTTTGCCAGGTAAACTAGCA
GATTGCAGTTCTAGAGATCCATCAGAATCAGAAATTTACATTGTAGAGGGGGATTCTGCT
GGAGGTTCAGCAAAACAAGGAAGAGACAGGAATTTTCAGGCTATTTTGCCTCTCAGGGGT
AAAATCCTTAATATAGAAAAAACTGATGATACCAAGATATACAAAAATACAGAAATTCAG
TCATTAATAACTGCTTTAGGTCTAGGCATAAAAGGAGAAGAGTTCGACCTAAATTCTTTG
AGATATCATAGGGTTGTAATTATGACTGATGCTGATGTTGACGGTGCACATATAAGAACA
TTATTATTGACATTTTTTTATAGATATCAAAGAGAACTTGTTGAAAGAGGTTTTATATAT
ATTGCATGTCCTCCCCTCTATAAAGTCGAAAGAGGTAAGAATCATAAATATTGTTATAAC
GAGAATCAATTAAAGGATACAATTTCAGGTTTTGGGGAAAATGCAAATTACAATATTCAA
AGATTCAAGGGATTAGGTGAGATGATGCCTAAACAATTGTGGGATACAACTATGAATCCT
CAAAGTAGGACGATGAAAAGGGTTGAAATTGAAGATGCACTTGAAGCTGACAGAATATTC
AATATCTTGATGGGAGATAAAGTTGCGCCAAGAAGAGAATTTATTGAAACT
>AG-347-J23
ATCTCAAATGATTATGGCGCTGAACAGATACAGGTTTTAGAGGGGTTAGAACCAGTTCGT
AAACGCCCTGGGATGTATATAGGTTCAACAGGACCTAGGGGATTACACCATTTAGTATAT
GAGGTAGTTGATAATTCGGTTGATGAAGCACTTGCAGGACATTGTGATCACATAGAAATA
GTTCTTAGAGCAGATGGTTCTGCTTTAATTTCTGATAATGGACGAGGTATTCCAACAGAT
ATTCATCCAAGAACAGGGAAAAGTGCCTTAGAAACTGTACTAACTGTTCTTCATGCAGGA
GGTAAATTTGGAAGTGGTGGTTATAAAGTTTCAGGAGGTTTGCATGGAGTAGGAATATCT
GTAGTTAATGCTCTAAGTGAATGGGTTAATGTGACTGTTTTTAGGGATGGAAGCGAATTT
AATCAAAGATTTGAAAAAGGTGTATCAAAGGGTGAATTGGAAACTAAAAAGCAGACTGGT
AAACCATATAAG---AAAGGAACAACTATTTGCTTTAAACCCGACAAAACAATTTTTTCT
GGAGGAATTGAATTTGAATATGCTCTTCTTTCATCTAGATTAAGGGAGCTAGCTTATCTT
AATGGCGGAGTAAAAATTGTTTTTAGAGATGAAAGAAATCAATTATCAGATGGTTCTTTT
AAA------GAAGAAATTTATTTGTATCAAGGAGGCATTAAAGAATATGTTGAATACATG
AATGCTGAGAAAGATTCTATTCATCCTGAAATAATTTATGTTGACTCACAGAAAGAAAAT
GTATATGTAGAAGCGGCTTTGCAATGGTGTTCAGATGTATATTCAGATAATATTTTGGGA
TTTGCAAATAATATTAGAACTATTGATGGAGGAACTCATATTGAAGGCCTAAAAACAGTT
TTGACTAGAACTTTCAATAATCTTGCAAAAAAGAGAGGCAAAAGAAAAGATATAGAAAAA
AATTTAGCTGGCGAAAATATTAGAGAGGGTTTGACTGTTGTCTTATCAGTAAAAGTTCCA
GATCCCGAATTTGAAGGGCAAACAAAAACAAAATTGGGAAATACTGAAGTACGGGGAATT
GTAGATTCTCTCATTGGGGAGGCTCTCACAAAATATATGGAATTTAATCCTGGAATTTTG
GACTTGATTCTAGAAAAAGCAATTCAATCATTTAATGCAGCAGAAGCTGCGAGAAGGGCT
AGAGAATTAGTAAGAAGAAAAAGTGTTCTGGAAAGTTCTACATTACCGGGTAAATTAGCA
GATTGTAGTTCTAGAGATCCCTCAGAATCAGAAATTTATATAGTAGAAGGAGATTCAGCT
GGTGGCTCAGCAAAACAAGGACGAGATAGAAATTTTCAGGCTATTTTGCCTCTTAGGGGT
AAAATTCTTAATATTGAAAAAACTGATGATACTAAAATATATAAAAATACAGAAATACAG
TCATTAATAACAGCTTTAGGATTAGGGATAAAAGGAGAGGAGTTCGATGAGAGCTCTTTG
AGGTATCACAGAGTAGTAATTATGACGGATGCTGATGTTGACGGTGCTCATATAAGAACT
TTATTGTTGACATTTTTTTACAGATACCAAAGAGAACTTGTTGAGAAAGGTTTTATATAT
ATTGCTTGTCCCCCTCTTTATAAAGTTGAAAGAGGTAAGAATCATAATTACTGTTATAAC
GAGAATCAGTTAAAGGATACAATTCAAGGTTTTGGAGATAACGCAAACTACAATATTCAA
AGATTTAAGGGATTAGGTGAGATGATGCCAAAACAATTATGGGATACAACTATGAATCCT
CAAACGAGGATGATGAAAAGGGTTGAAATCGAAGATGCACTTGAAGCTGACAGAATATTT
AATATATTGATGGGAGATAAAGTTGCACCAAGAAGAGAATTTATCGAAACG
>AG-347-K02
ATCTCAAATGAATATGGTGCGGAACAGATTCAGGTCTTAGAGGGATTAGAGCCAGTTCGT
AAACGACCTGGCATGTATATAGGTTCCACGGGTCCTAGAGGTCTGCATCATTTAGTTTAT
GAGGTCGTTGATAATTCGGTTGATGAAGCACTTGCTGGGCATTGTGATCATATAGAAATA
GTTCTTCAAGCAGATGGATCAGCTTTAATCTCTGATAATGGACGAGGCATTCCAACAGAT
ATTCATCCAAGGACAGGAAAAAGTGCCTTAGAAACTGTGCTGACTGTTCTTCATGCCGGA
GGTAAATTCGGAAGCGGTGGTTATAAAGTTTCAGGAGGCCTGCATGGAGTAGGAATATCT
GTAGTTAATGCTTTAAGTGAATGGGTTAATGTAACTGTTTATAGAGATGGTAATGAGTTT
AATCAAAGATTTGAAAAGGGTATATCACAGGGTGTATTAAAAAGTAAAAAACAGTCTCAA
AAACCTTTAAAA---AAAGGAACCACTATTTGCTTTAAACCCGATAAAACAATTTTTTCT
GGAGGAATCGGTTTCGAATATTCTCTTCTCTCATCTAGGTTAAGAGAACTAGCTTATCTT
AATGGTGGTGTAACAATTGTTTTTAGAGATGAGAGAAATAAATTGTCAGATGGTTCTTTC
AAA------GAAGAGATTTACTTATATCAAGGAGGCATTAAAGAATACGTTCAATATATG
AATGCAGAAAAGGAGTCAATTCATCCTGAGATAATTTATGTTGACTCACAAAAAGAAAAC
GTCTACGTAGAGGCAGCTTTGCAATGGTGTTCAGATGTATATTCAGACAATATTTTAGGT
TTTGCAAATAATATTAGAACTATTGATGGTGGTACTCATATTGAAGGATTAAAAACAGTT
TTGACGAGAACTTTTAATAATCTTGCAAAAAAGAGAGGCAAGAGAAAAGATATTGAAAAA
AATTTAGCCGGTGAAAATATCAGAGAGGGCTTAACTGTTGTTTTATCAGTTAAAGTTCCA
GATCCTGAATTTGAGGGACAAACAAAAACAAAACTAGGCAATACTGAAGTCAGAGGCATC
GTTGACTCTCTTATTGGGGAGGCTCTTACAAAATATATGGAATTCAATCCTGGAATTTTT
GACTTGATTCTTGAGAAAGCAATTCAATCATTTAATGCAGCAGAAGCTGCTAGAAGGGCT
AGAGAATTAGTAAGAAGAAAAAGTGTTCTTGAAAGTTCAACTTTGCCAGGTAAATTAGCA
GATTGTAGTTCTAGAGATCCAGCAGAATCAGAAATTTATATCGTTGAGGGAGATTCTGCT
GGAGGTTCTGCAAAACAAGGAAGAGATAGAAATTTTCAGGCTATTTTGCCTCTCAGGGGA
AAAATTCTTAATATCGAAAAAACTGACGATACCAAAATATACAAAAATACAGAAATTCAG
TCATTAATAACAGCTCTTGGATTAGGAATAAAAGGAGAGGAATTTGATGCGAGTTCTTTG
CGGTATCATAGAGTTGTAATAATGACTGATGCTGACGTTGACGGTGCTCATATAAGAACT
TTGTTGCTGACATTTTTTTATAGATACCAAAGAGAACTAGTTGAGAAGGGTCATATTTAT
ATTGCCTGTCCTCCTCTTTATAAGGTAGAAAGAGGAAAGAATCACAAATACTGTTATAAC
GAGAATCAATTAAAGGATACAATTGAAAGTTTTGGAGAAAATGCTAATTACAATATCCAG
AGATTTAAGGGACTAGGTGAAATGATGCCAAAACAATTGTGGGATACAACTATGAATCCT
CAAACTAGGATGATGAAAAGGGTTGAAATTGAAGACGCACTTGAAGCTGACAGAATATTT
AATATACTAATGGGAGATAAAGTTGCACCCAGACGAGAATTTATTGAAACA
>AG-347-K10
ATCTCAAATGATTATGGCGCGGAACAGATTCAGGTCTTAGAGGGGTTAGAACCAGTTCGT
AAACGCCCTGGAATGTATATTGGTTCTACAGGACCTAGGGGATTACATCATTTAGTATAT
GAGGTAGTTGATAACTCTGTTGATGAAGCTCTTGCAGGACATTGTGACCACATTGAAATA
GTTCTTCGAGCTGATGGTTCTGCATTAATTTCTGATAATGGACGAGGTATTCCAACCGAT
ATTCATCCAAGAACAGGAAAAAGTGCCTTAGAAACTGTACTAACTGTTCTTCATGCAGGA
GGTAAATTTGGAAGTGGTGGCTATAAAGTTTCAGGGGGTTTGCATGGAGTAGGAATATCT
GTAGTTAATGCTCTAAGCGAATGGGTTAATGTCACTGTTTATAGGAATGGAAGCGAATTT
AATCAAAGATTTGAAAAAGGTGTATCAAAGGGTGAATTGGAAACAAAAAAGCAGATTGGC
AAACTATCTAAG---AAAGGAACAACTATTTGCTTCAAACCCGATAAAACGATTTTTTCT
GGAGGAATTGAATTTGAATATGCTCTTCTCTCTTCTAGATTAAGGGAACTAGCTTATCTT
AATGGCGGAGTAAAAATTGTTTTTAGAGATGAAAGAAATCAATTATCAGATGGTTCTTTT
AAA------GAAGAAATTTACTTGTATCAAGGAGGTATTAAAGAATATGTTGAATACATG
AATGCTGAAAAAGAGTCTATTCATCCTGAAATAATTTATGTTGACTCACAGAAAGAAAAT
GTATATGTAGAAGCAGCGTTGCAATGGTGTTCAGATGTTTATTCAGATAATATTTTAGGG
TTTGCAAATAATATTAGAACTATTGATGGAGGAACTCATATCGAAGGCTTAAAAACAGTT
CTGACAAGAACTTTCAATAATCTTGCAAAAAAGAGAGGCAAAAGAAAAGATATTGAAAAA
AATTTAGCTGGTGAAAATATTAGAGAGGGTTTGACTGTCGTTTTATCAGTAAAAGTTCCA
GATCCTGAATTTGAAGGGCAAACAAAAACGAAATTAGGAAATACTGAAGTAAGAGGAATT
GTGGATTCTCTTATCGGGGAGGCTCTTACGAAATATATGGAATTCAATCCTGGAATTTTG
GACTTGATTCTTGAAAAAGCAATTCAATCATTTAATGCAGCAGAAGCTGCTAGAAGGGCT
AGAGAATTAGTTAGAAGAAAAAGTGTTCTAGAAAGTTCTACATTACCGGGCAAATTAGCT
GATTGTAGTTCTAGAGATCCCTCAGAATCAGAAATTTACATAGTTGAAGGAGATTCAGCA
GGTGGCTCCGCGAAACAAGGACGAGACAGAAATTTTCAGGCTATTTTGCCTCTCAGGGGT
AAAATTCTTAATATTGAAAAAACTGACGATACTAAAATATATAAAAATACAGAAATACAG
TCATTAATAACAGCTCTAGGATTAGGAATAAAAGGAGAGGAGTTCGACGAAAGCTCTTTG
AGATATCATAGAGTTGTAATCATGACGGATGCTGATGTTGACGGTGCTCATATAAGAACT
TTATTGCTGACATTTTTTTATAGATACCAAAGAGAACTTGTTGAGAAAGGTTTCATATAC
ATTGCTTGTCCCCCTCTTTATAAAGTTGAAAGAGGTAAGAACCATAATTACTGTTATAAC
GAAAATCAATTAAAGGATACAATTCAAGGTTTTGGAGAAAATGCAAATTATAATATCCAA
AGATTTAAGGGATTAGGTGAGATGATGCCAAAACAATTATGGGATACAACTATGAATCCT
CAAACGAGGATGATGAAAAGGGTTGAAATTGAAGATGCACTTGAAGCTGACAGAATATTC
AATATTTTGATGGGAGATAAAGTTGCACCAAGAAGAGAATTTATTGAAACT
>AG-347-K15
ATCTCAAATGAATATGGTGCCGAACAGATCCAAGTTTTAGAAGGGTTAGAACCAGTTCGT
AAACGTCCCGGCATGTATATAGGATCTACAGGTCCTAGAGGTTTGCATCATTTGGTATAT
GAGGTCGTTGATAATTCAGTTGATGAAGCACTTGCAGGACATTGTGATCATATTGAAATA
GTCCTGAGAGCAGATGGATCAGCTTTAATCTCTGATAATGGAAGAGGCATTCCAACAGAT
ATTCATCCAAGGACAGGGAAAAGTGCATTAGAGACTGTACTTACTGTTCTTCATGCTGGA
GGGAAATTCGGAAGTGGTGGTTATAAAGTATCAGGTGGCCTGCATGGAGTCGGAATATCT
GTAGTTAATGCTTTAAGCGAGTGGGTTAATGTGACTGTTTATAGGGATGGCAGTGAGTTT
AATCAAAGATTTGAAAGAGGTTTATCAAAGGGTGAGTTGCAGACTAAAAAGCAATCTGAT
AAACCCTTTAAA---AAAGGAACTACTATTTGTTTCAAACCTGATAAAACGATTTTTTCT
GGAGGCATCGAATTTGAATATGCTCTTCTTTCCTCAAGGTTGAGAGAACTTGCTTATCTT
AATGGGGGTGTAAAAATTGTTTTCAGAGATGAGAGAAATGAATTATCAGATGGTTCTTTT
AAA------GAAGAAATTTATTTATATCAAGGAGGTATTAAGGAATATGTTCAATACATG
AATGCAGAAAAGGAATCTATTCATCCTGAGATAATTTATGTTGACTCTCAGAAAGAAAAT
GTTTATGTAGAGGCAGCAATGCAATGGTGCTCAGATATGTATTCAGATAATATTTTAGGT
TTTGCAAATAACATTAGAACTATTGATGGAGGAACTCATATTGAAGGATTAAAAACAGTT
TTGACAAGAACTTTCAATAATCTTGCAAAAAAGAGAGGCAAAAGAAAAGATATTGAAAAG
AATTTGGCTGGTGAAAATATAAGGGAGGGCTTGACTGTAGTTTTATCGGTTAAAGTTCCA
GATCCCGAATTTGAAGGGCAAACAAAAACTAAGTTAGGGAATACTGAAGTAAGAGGAATT
GTTGATTCTCTAATTGGAGAGGCCCTTACAAAATTCATGGAATTTAATCCTGGAATTTTG
GACCTTATTCTTGAAAAAGCAATTCAATCATTTAATGCTGCAGAAGCCGCAAGACGGGCT
AGAGAATTAGTCAGAAGAAAAAGTGTCCTTGAAAGTTCTACACTGCCAGGTAAATTAGCC
GATTGTAGTTCTCGAGATCCTTCAGAATCAGAAATTTATATCGTTGAGGGTGATTCTGCG
GGTGGTTCTGCAAAACAAGGAAGAGATAGAAATTTTCAGGCTATTTTGCCTCTTAGGGGT
AAAATTCTTAATATCGAAAAAACTGACGATACAAAAATATATAAAAATACAGAAATACAA
TCATTAATAACAGCTTTAGGACTAGGCATAAAAGGAGAAGAGTTTGATGTAAGTTCTTTG
CGATACCACAGAGTTGTAATTATGACGGATGCTGATGTTGATGGAGCTCATATTAGAACT
TTATTATTGACATTTTTTTATAGATATCAAAGAGAACTTGTTCAAAGAGGTTTTATATAT
ATTGCATGTCCTCCCCTCTATAAAGTTGAAAGAGGCAAGAATCATAAATACTGTTATAAC
GAGAATCAATTAAAGGATACAATTTCAGGTTTTGGAGAAAATGCAAATTACAACATCCAA
AGATTTAAGGGATTAGGTGAGATGATGCCAAAACAATTGTGGGACACTACTATGAATCCT
CAAACTAGAATGATGAAAAGGGTAGAAATTGAAGATGCACTTGAAGCTGACAGAATATTC
AATATATTAATGGGAGATAAAGTTGCACCAAGAAGGGAATTTATTGAAACT
>AG-347-K16
ATCTCTAATGATTATGGGGCGGAACAGATTCAGGTTTTAGAGGGTTTAGAACCAGTTCGT
AAACGCCCTGGAATGTACATAGGTTCAACAGGACCTAGGGGATTGCACCATCTAGTATAT
GAGGTAGTTGACAACTCGGTTGATGAGGCACTTGCAGGACATTGTGATCATATAGAAATA
GTTCTTCGAGCAGATGGTTCTGCTTTGATTTCTGATAATGGACGAGGTATTCCAACAGAT
ATTCATCCTAGAACAGGGAAAAGTGCCCTAGAAACTGTTCTAACCGTTCTTCATGCAGGA
GGTAAATTTGGAAGTGGTGGTTATAAAGTTTCAGGGGGTTTGCATGGAGTAGGAATATCT
GTAGTAAATGCTCTAAGCGAATGGGTTAATGTAACTGTTTATAGGGATGGAAGCGAATTT
AATCAAAGATTTGAAAAAGGTATATCAAAGGGTGAACTGGAAACTAAAAAGCAGACTGGC
AAACCATCTAAG---AAAGGAACAACTATTTGCTTTAAACCCGACAAAACAATTTTTTCT
GGAGGAATTGAATTTGAATATGCTCTTCTTTCGTCGAGATTAAGGGAACTAGCTTACCTT
AATGGCGGAGTAAAAATTGTTTTTAGAGATGAAAGAAATCAATTATCAGATGGTTCTTTT
AAA------GAAGAAATTTACTTGTATCAAGGAGGTATTAAAGAATATGTTGAATACATG
AATGCTGAAAAAGAATCTATTCATCCTGAAATAATTTATGTTGATTCACAGAAAGAAAAT
GTATATGTAGAAGCAGCTTTGCAATGGTGTTCAGATGTATATTCAGATAATATTTTAGGA
TTTGCAAATAATATCAGAACTATTGATGGAGGAACTCATATTGAAGGACTAAAAACAGTT
CTGACAAGAACTTTCAATAATCTTGCAAAAAAGAGAGGTAAAAGAAAAGATATTGAAAAA
AATTTAGCTGGCGAAAATATTAGAGAGGGTTTGACTGTTGTTTTATCAGTAAAAGTTCCA
GATCCCGAATTTGAAGGACAAACAAAAACAAAATTAGGAAATACTGAAGTACGAGGAATT
GTGGATTCTCTCATTGGGGAGACTCTCACAAAATACATGGAATTCAATCCTGGAATTTTG
GACTTGATTCTTGAAAAAGCAATTCAATCATTTAACGCAGCAGAAGCTGCGAGAAGGGCT
AGAGAATTAGTAAGAAGAAAAAGTGTTCTCGAAAGTTCTACATTACCTGGAAAATTAGCA
GATTGTAGTTCTAGGGATCCATCAGAATCAGAAATTTATATAGTTGAAGGAGATTCAGCT
GGTGGCTCTGCAAAACAAGGTCGAGATAGAAATTTTCAGGCTATTTTGCCTCTCAGGGGT
AAAATACTTAATATTGAAAAAACTGATGATACTAAAATATATAAAAACACAGAAATACAG
TCATTAATAACGGCTTTAGGATTAGGAATAAAAGGAGAGGAGTTCGACGAAAGCTCTTTG
AGATATCATAGAGTTGTAATTATGACCGATGCTGATGTTGACGGTGCTCATATAAGAACT
TTATTGCTGACATTTTTTTACAGATATCAAAGAGAACTTGTTGAGAAAGGTTTTATATAT
ATTGCTTGTCCCCCTCTTTATAAAGTCGAAAGAGGAAAGAATCATAATTACTGTTATAAC
GAGAATCAATTAAAGGATACAATTCAAGGTTTTGGAGAAAATGCAAACTATAATATCCAA
AGATTTAAGGGATTAGGTGAGATGATGCCAAAACAATTATGGGATACAACTATGAATCCT
CAAACGAGGATGATGAAAAGGGTTGAAATCGAAGATGCACTTGAAGCTGACAGAATATTC
AATATATTAATGGGAGATAAAGTTGCACCAAGAAGAGAATTTATTGAAACT
>AG-347-K17
ATCTCAAATGATTATGGCGCGGAGCAGATTCAGGTTTTAGAAGGGTTAGAACCAGTTCGT
AAACGGCCTGGGATGTATATAGGTTCTACAGGACCTAGGGGATTACATCATTTAGTTTAT
GAGGTAGTTGATAACTCCGTTGATGAAGCACTTGCGGGACATTGTGATCATATAGAAATA
GTCCTTCGTGCAGATGGTTCTGCTTCAATTTCTGATAATGGACGAGGTATTCCAACAGAT
ATTCATCCAAGGACAGGTAAAAGTGCCTTAGAAACTGTTCTAACTGTTCTTCATGCAGGA
GGTAAATTTGGAAGTGGTGGTTATAAAGTTTCAGGGGGTTTGCATGGAGTAGGAATATCT
GTAGTTAATGCTTTAAGCGAATGGGTTAATGTTACTGTCTATAGGGATGGTCATGAATTT
AACCAAAGATTTGAAAAAGGTCTATCCAAGGGTGAATTGCAAAGTAAAAAGCAAACCGGC
AAACCATCTAAA---AAAGGAACAACTATTTGCTTTAAACCCGATAAGACAATTTTTTCT
GGAGGAATTGAATTTGAATATGCTCTTCTGTCATCTAGGTTAAGAGAATTAGCTTACCTT
AACGGCGGAGTAAAAATTGTTTTTAGGGATGAAAGAAATCAATTATCAGATGGTTCTTTT
AAA------GAAGAAATTTACTTATATCAAGGAGGTATTAAAGAATATGTTGCATACATG
AATGCTGAAAAAGAATCTATTCATGATGAAATAATTTATGTTGACTCACAGAAAGAAAAT
GTTTATGTTGAAGCAGCTTTGCAATGGTGTTCAGATGTATATTCAGATAATATTTTAGGA
TTTGCAAATAATATTAGAACTATTGATGGAGGAACTCATATAGAAGGGCTTAAAACAGTT
CTTACAAGAACCTTCAATAATCTTGCAAAAAAGAGAGGTAAAAGAAAAGATGTTGAAAAA
AATTTAGCTGGCGAAAATATTAGAGAGGGCTTGACTGTTGTTTTGTCGGTAAAAGTTCCA
GATCCCGAATTTGAAGGACAAACAAAAACAAAATTAGGAAATACAGAAGTAAGAGGAATT
GTGGATTCTCTCATTGGGGATGCTCTCACAAAATATATGGAATTCAATCCTGGTATTTTG
GACTTGATTCTTGAAAAAGCAATACAATCATTTAATGCGGCAGAGGCTGCGAGAAGGGCT
AGAGAATTAGTAAGAAGAAAAAGTGTTTTAGAAAGTTCTACTTTACCGGGTAAATTAGCA
GATTGTAGTTCTAGAGATCCCTCAGAATCAGAAATTTATATAGTTGAAGGAGATTCAGCT
GGAGGTTCGGCAAAACAAGGAAGAGATAGAAGATTTCAGGCTATTTTGCCTCTTAGGGGT
AAGATTCTTAATATTGAAAAGACTGACGATACTAAAATTTATAAAAATACAGAAATACAG
TCATTAATAACAGCTCTGGGATTAGGAATAAAAGGAGAGGAATTTGACGAGAACTCTTTG
AGATATCATAGAGTTGTAATTATGACAGATGCTGATGTTGACGGTGCTCATATAAGAACC
TTATTATTGACATTTTTTTATAGGTATCAAAGAGAACTTGTTGAGAAAGGTTTTATATAT
ATTGCTTGTCCCCCTCTATATAAAGTTGAAAGAGGTAAGAATCATAACTACTGTTATAAC
GAGAATCAATTAAAGGATACAATTGAAGGCTTTGGAGAAAAAGCAAATTATAATATCCAA
AGATTTAAGGGATTAGGTGAGATGATGCCTAAACAATTATGGGATACAACTATGAATCCT
CAAACGAGAATGATGAAAAGGGTTGAAATCGAAGATGCACTTGAGGCTGACAGAATATTT
AATATATTAATGGGAGATAAAGTTGCACCAAGAAGAGAATTTATTGAAACT
>AG-347-K18
ATTTCAAATGACTATGGCGCCGATCAAATTCAGGTTTTAGAGGGGTTAGAACCTGTTCGT
AAACGTCCTGGAATGTATATAGGTTCTACAGGTCCGAGAGGTTTGCATCATCTAGTATAT
GAGGTTGTTGACAATTCAGTCGATGAGGCTCTTGCAGGACATTGTGATCATATAGAAATA
GTTCTTCGAGCTGATGGATCAGCATTAATCTCTGATAATGGACGAGGCATACCAACTGAT
ATTCATCCAAGGACTGGGAAAAGTGCCTTAGAAACTGTACTTACTGTTCTCCATGCAGGA
GGTAAATTTGGAAGTGGAGGCTATAAAGTTTCTGGTGGCTTGCATGGAGTAGGAATATCT
GTAGTCAATGCTTTAAGTGAATGGGTTAATGTGACTGTTTATAGGGACGGAAGTGAGTTT
AATCAAAGATTTGAAAAAGGTGTATCAAAGGGTGAATTGTATGCAAAAAAACAGTCAGTG
AAACCTTTTAAA---AAAGGAACAACTATTTGTTTTAAACCTGACGTAACAATTTTTTCT
GGTGGAATTGAGTTTGAATATGCTTTGCTTTCATCTAGGTTAAGAGAACTCGCTTATCTG
AATGGCGGTGTAAAAATAGTTTTTAGAGATGAGAGAAATCAATTATCAGATGGTTCTTTC
AAA------GAAGAAATTTATTTATATCAAGGCGGTATTAAAGAGTATGTTCAATACATG
AATGCAGAAAAGGATTCCATACATCCTGAAATAATATATGTTGACTCTCAGAAAGAAGAC
GTTTATGTAGAAGCAGCTTTACAGTGGTGTTCAGATGTATATTCAGATAATATTTTAGGT
TTTGCAAATAATATTAGAACTATTGATGGAGGTACGCATATTGAAGGTTTAAAAACAGTT
TTGACAAGAACTTTCAATAATCTTGCAAAAAAGAGAGGCAAAAGAAAAGACATTGATAAA
AATTTAGCTGGTGAAAATATTAGAGAGGGTTTAACCGTAGTTTTATCAGTTAAAGTTCCT
GATCCAGAATTTGAAGGACAAACAAAAACAAAATTAGGGAATACGGAAGTAAGAGGAATA
GTTGATTCCCTAATTGGGGAAGCTCTAACAAAATTTATGGAATTCAACCCTGGAATTTTG
GACTTGATTCTTGAAAAGGCAATTCAATCATTTAATGCGGCTGAAGCTGCAAGAAGGGCT
AGGGAATTAGTCAGAAGAAAAAGTGTGCTTGAAAGCTCAACACTGCCTGGTAAATTAGCA
GATTGTAGCTCGAGAGATCCATCAGAATCAGAAATTTATATCGTTGAGGGAGATTCTGCT
GGAGGGTCTGCAAAACAAGGAAGAGATAGAAATTTTCAAGCTATTTTGCCTTTACGAGGT
AAAATTCTTAATATCGAGAAAACTGACGATACAAAGATATATAAAAATACAGAAATTCAG
TCACTAATAACTGCTTTAGGATTAGGAATAAAAGGTGAAGAGTTTGATGAAAGTTCTTTG
AGATACCATAGAGTTGTAATTATGACTGATGCTGATGTTGATGGGGCGCATATCAGAACT
TTATTACTCACATTTTTCTATAGATACCAAAGAGAACTTGTTGAAAAAGGTTTTATATAC
ATTGCTTGTCCTCCTCTCTATAAAGTTGAAAGAGGTAAGAATCATAATTACTGTTATAAC
GAGAATCAACTAAAGGATGTAATTGAAAATTTTGGAGAAAAGGCAAATTACAATATTCAA
AGATTTAAGGGATTAGGTGAGATGATGCCAAAACAATTGTGGGACACAACTATGAACCCT
CAAACTAGGATGATGAAAAGGGTTGAAATTGAAGATGCACTGGAAGCCGATAGAATATTT
AATATACTAATGGGAGATAAAGTTGCTCCGAGAAGGGAATTTATTGAAACT
>AG-347-K19
ATCTCAAATGATTATGGCGCGGAACAGATACAGGTTTTAGAGGGTTTAGAACCAGTTCGT
AAACGCCCTGGGATGTATATAGGTTCAACTGGGCCTAGGGGATTACATCATTTAGTATAT
GAAGTAGTTGATAACTCGGTTGATGAAGCACTTGCAGGACATTGTGATCATATAGAAATA
GTTCTGAAGGTAGATGGTTCTGCTTTAATTTCTGATAATGGAAGGGGTATTCCAACAGAT
ATTCATCCAAGAACGGGGAAAAGTGCCTTAGAAACTGTACTAACTGTTCTTCATGCAGGA
GGTAAATTTGGAAGTGGTGGTTATAAAGTTTCAGGGGGTTTGCATGGAGTTGGAATATCT
GTAGTTAATGCTCTAAGCGAATGGGTTAATGTGACTGTTTTTAGGGATGGAAGCGAATTT
AATCAAAGATTTGAAAAAGGTGTATCAAAGGGTGAACTGGAAACTAAAAAGCAGACTGGC
AAGCCATCTAAG---AAAGGAACAACAATTTGCTTTAAACCCGACAAAACGATTTTTTCT
GGGGGAATTGAATTTGAATATGCTCTTCTTTCATCTAGATTAAGAGAGCTAGCCTATCTT
AATGGCGGAGTAAAAATTGTTTTTAGAGATGAAAGAAATCAATTATCAGATGGATCTTTT
AAA------GAAGAAATTTATTTATATCAAGGAGGTATTAAAGAATATGTTGAATATATG
AATGCTGAAAAAGATTCTATTCATCCTGAAATAATTTATGTTGACTCACAGAAAGAAAAT
GTATATGTTGAAGCAGCTTTGCAATGGTGTTCAGATGTATATTCAGATAATATTTTAGGA
TTTGCAAATAACATTAGAACTATTGATGGAGGAACTCATATTGAGGGGCTTAAAACAGTT
CTGACAAGAACTTTCAATAATCTTGCAAAAAAGAGAGGCAAAAGAAAAGATATTGAAAAA
AATTTAGCTGGCGAAAATATTAGAGAAGGTTTGACTGTTGTTTTATCAGTAAAAGTTCCA
GACCCCGAATTTGAAGGGCAAACAAAAACAAAATTAGGAAATACTGAAGTACGTGGAATT
GTGGATTCTCTCATTGGTGAGGCCCTCACAAAATATATGGAATTCAATCCTGGAATCTTG
GACTTGATTCTTGAAAAAGCAATTCAATCTTTTAATGCAGCAGAAGCTGCAAGAAGGGCT
AGAGAATTAGTAAGAAGAAAAAGTGTTCTAGAAAGTTCTACATTACCGGGTAAATTAGCA
GATTGTAGTTCTAGAGACCCCTCAGAATCAGAAATTTATATAGTAGAAGGAGATTCTGCT
GGAGGCTCCGCAAAACAAGGACGAGATAGAAATTTTCAGGCTATTTTGCCTCTCAGGGGT
AAAATTCTTAATATTGAAAAAACTGACGATACTAAAATTTATAAAAATACAGAAATACAG
TCATTAATAACAGCACTAGGATTAGGAATAAAAGGAGAGGAGTTCGACGAGAGCTCTTTG
AGATATCATAGAGTTGTAATTATGACTGATGCTGATGTTGACGGTGCTCATATAAGAACT
TTATTGCTTACATTTTTTTATAGATACCAAAGAGAACTTGTTGAGAAAGGTTTTATATAC
ATTGCTTGTCCTCCTCTTTATAAAGTTGAAAGAGGTAAGAATCACAAGTACTGTTATAAC
GAGAATCAATTAAAGGATACAATTCAAGGTTTTGGAGAAAATGCAAATTATAATATCCAA
AGATTTAAGGGATTAGGTGAGATGATGCCAAAACAATTATGGGATACAACTATGAATCCT
CAAACAAGGATGATGAAGAGGGTTGAAATCGAAGATGCACTTGAAGCTGACAGAATATTC
AATATATTAATGGGAGATAAAGTTGCACCAAGAAGAGAATTTATTGAAACT
>AG-347-K20
ATCTCAAATGATTATGGCGCGGAGCAGATTCAGGTTTTAGAAGGTTTAGAACCAGTTCGT
AAACGTCCTGGTATGTATATTGGTTCTACAGGGCCTAGGGGATTACATCATCTAGTATAT
GAGGTAGTTGATAACTCCGTTGACGAAGCACTTGCAGGACATTGTGATCTCATAGAAATA
GTTCTTCGACTAGATGGTTCTGCGTTAATTTCTGATAATGGACGAGGTATCCCAACAGAT
ATTCATCCAAGAACAGGGAAAAGTGCCTTAGAAACTGTATTAACTGTTCTTCATGCAGGA
GGTAAATTTGGAAGCGGTGGTTATAAAGTTTCAGGAGGTTTGCATGGAGTAGGAATATCT
GTAGTTAACGCTTTAAGCGAATGGGTTAATGTGACTGTTTATAGGGATGGTAACGAATTT
AATCAAAGATTTGAAAAAGGTGTATCAAAGGGTGATTTGCAAACTAAAAAGCAGACTGAC
AAACCATCTAAG---AAAGGCACAACTATTTGCTTTAAACCCGACAAAGAGATTTTTTCT
GGAGGAATTGAATTTGAATATGCTCTTCTTTCATCTAGATTAAGAGAACTTGCTTATCTT
AATGGTGGAGTAAAAATTGTTTTTAGAGATGAAAGAAATCAATTATCAGATGGTTCTTTT
AAA------GAAGAAGTTTATCTATATCAGGGAGGTATTAAAGAATATGTTGAATACATG
AATGCTGAAAAAGAGTCTATTCATCCTGAAATAATTTATGTTGACTCACAGAAAGAAAAT
GTATATGTAGAAGCAGCTTTGCAATGGTGTTCAGACGTATATTCAGATAATATCTTGGGA
TTTGCAAATAATATTAGAACTATTGATGGAGGAACTCATATAGAAGGGCTAAAAACAGTT
TTGACAAGAACTTTCAATAATCTTGCAAAAAAGAGAGGTAAAAGAAAAGATATTGAAAAA
AATTTAGCTGGAGAAAATATTAGAGAGGGCTTGACTGTTGTTTTATCGGTAAAAGTTCCA
GATCCCGAATTTGAAGGGCAAACAAAAACAAAATTAGGAAATACAGAAGTAAGAGGAATT
GTGGATTCTCTCATTGGTGAGGCTCTTACAAAATATATGGAATTCAATCCTGGAATTTTG
GACCTGATTCTTGAAAAAGCAATTCAATCATTTAATGCTGCAGAAGCTGCGAGAAGGGCT
AGAGATTTAGTAAGAAGAAAAAGTGTTCTTGAAAGTTCTACCTTACCGGGTAAATTAGCA
GATTGTAGTTCTAGAGATCCTTCAGAATCAGAAATTTATATAGTTGAAGGTGATTCAGCT
GGAGGTTCCGCAAAACAAGGGCGAGATAGAAATTTTCAGGCTATTTTGCCTCTCAGGGGT
AAAATTCTTAATATTGAAAAAACAGACGATACTAAAATTTATAAAAATACAGAAATACAG
TCCTTAATAACAGCTCTAGGATTAGGAATAAAAGGAGAGGAGTTTGACGAGAGCTCTTTG
AGATATCATAGAGTTGTAATTATGACGGATGCTGATGTTGATGGTGCTCATATAAGAACT
TTATTATTAACATTTTTTTATAGATATCAAAGAGAACTTGTTGAGAAAGGATTTATATAC
ATTGCTTGTCCCCCTTTGTATAAAGTTGAAAGAGGTAAAAAACATAATTACTGTTATAAC
GAGAATCAATTAAAGGATACAATTAATGGTTTTGGAGAAAATGCAAATTATAATATCCAA
AGATTTAAGGGATTAGGTGAGATGATGCCAAAACAATTATGGGATACAACTATGAATCCT
CAAACCAGGATGATGAAAAGGGTTGAAATAGAAGATGCACTCGAAGCTGACAGAATTTTC
AATATATTAATGGGAGATAAAGTTGCACCAAGAAGAGAATTTATTGAAATT
>AG-347-L02
ATCTCAAATGATTATGGCGCGGAACAAATACAGGTTTTAGAGGGTTTAGAACCAGTTCGT
AAACGCCCTGGGATGTATATAGGTTCAACAGGACCAAGGGGATTACACCATCTAGTATAT
GAGGTAGTTGATAACTCAGTTGATGAAGCACTTGCAGGACATTGTGATCATATAGAAATA
GTTCTTCGAGCAGATGGTTCTGCTTTAATTTCTGATAATGGAAGAGGTATTCCAACAGAT
GTTCATCCAAGAACAGGGAAAAGTGCCTTAGAAACTGTACTAACAGTTCTTCATGCAGGA
GGTAAATTTGGAAGTGGTGGTTATAAAGTTTCAGGGGGTTTGCACGGAGTAGGAATATCT
GTAGTTAATGCTCTAAGCGAATGGGTTAATGTGACTGTTTATAGGAATGGAAGCGAATTT
AATCAAAGATTTGAAAAAGGTGTATCAAAGGGTGAATTGGAAACTAAAAAGCAAACTGGC
AAACCACTTAAG---AAAGGAACAACTATTTGCTTTAAACCTGACAAAACGATTTTTTCT
GGAGGGATTGAATTTGAATATGCTCTTCTTTCATCTAGATTAAGGGAGCTAGCTTATCTT
AATGGCGGAGTAAAAATTGTTTTTAGAGATGAAAGAAATCAATTGTCAGATGGTTCTTTT
AAA------GAAGAAATTTACTTGTATCAAGGAGGTATTAAAGAATATGTTGAATACATG
AATGCGGAAAAAGATTCTATTCATCCTGAAATAATTTATGTTGACTCAGAGAAAGAAAAT
GTATATGTAGAAGCAGCTTTGCAATGGTGTTCAGATGTTTATTCAGATAATATTTTAGGA
TTTGCAAATAATATTAGAACTATTGATGGAGGAACTCATATTGAAGGGTTAAAAACAGTT
CTGACAAGAACTTTCAATAATCTTGCAAAAAGGAGAGGCAAAAGAAAAGATATTGAAAAA
AATTTAGCTGGCGAAAATATTAGAGAGGGCTTGACTGTTGTTTTATCAGTAAAAGTTCCA
GATCCAGAATTTGAAGGGCAAACAAAAACGAAATTAGGAAATACTGAAGTACGGGGAATT
GTGGATTCTCTTATTGGGGAGGCTCTCACAAAATATATGGAATTCAATCCTGGAATTTTG
GACTTGATTCTTGAAAAAGCAATTCAATCCTTTAATGCAGCAGAAGCTGCGAGAAGGGCT
AGAGAATTAGTAAGAAGAAAAAGTGTTCTTGAAAGTTCTACATTACCGGGAAAATTAGCA
GATTGTAGTTCTAGAGATCCCTCAGAATCAGAAATTTATATAGTTGAAGGAGATTCAGCT
GGTGGCTCCGCAAAACAAGGACGAGATAGAAATTTTCAGGCTATTTTGCCTCTCAGAGGT
AAAATTCTTAATATTGAAAAAACTGACGATACTAAAATTTATAAAAACACAGAAATACAG
TCATTAATAACAGCTCTAGGATTAGGAATAAAAGGAGAGGATTTCGACGAGAGCTCTTTG
AGATATCATAGAGTTGTAATAATGACAGATGCTGATGTTGACGGTGCTCATATTAGAACG
TTATTGCTGACATTTTTTTATAGATACCAAAGAGAACTTGTTGAGAAAGGTTTTATATAC
ATTGCTTGTCCTCCTCTTTATAAAGTTGAAAGAGGTAAGAATCATAATTACTGTTATAAC
GAGAATCAATTAAAGGATACAATTCAAGGTTTTGGAGAAAATGCAAATTATAGTATCCAA
AGATTTAAGGGATTAGGTGAGATGATGCCAAAACAATTATGGGATACAACTATGAATCCT
CAAACGAGGATGATGAAAAGGGTTGAAATCGAGGATGCACTTGAAGCTGACAGAATATTC
AACATATTAATGGGAGATAAAGTTGCACCAAGAAGAGAATTTATTGAAACT
>AG-347-L17
ATCTCAAATGATTATGGTGCGGAACAGATTCAGGTTTTAGAGGGCTTAGAACCAGTTCGT
AAACGCCCTGGAATGTATATAGGTTCAACAGGACCCAGAGGATTACACCATTTAGTATAT
GAGGTAGTTGATAATTCAGTTGATGAAGCACTTGCAGGACATTGTGATCACATAGAAATA
GTTCTTCGAGCAGATGGTTCTGCTTTAATTTCTGATAATGGACGAGGTATCCCAACAGAT
ATTCATCCAAGAACAGGGAAAAGCGCCCTAGAAACTGTACTAACTGTTCTTCATGCAGGA
GGTAAGTTTGGAAGTGGTGGTTATAAAGTTTCAGGGGGTTTGCATGGAGTAGGAATATCT
GTAGTTAATGCTCTAAGCGAATGGGTTAATGTGACTGTCTATAGGGATGGAAGCGAATTT
AATCAAAGATTTGAAAAAGGTGTATCAACGGGTGAATTGGAAACTAAGAAGCAGACTGGC
AAATCCTCTAAG---AAAGGAACAACGATTTGCTTTAAACCCGACAAAACAATTTTTTCT
GGAGGAATTGAATTTGAATATGCTCTTCTTTCATTGAGATTAAGGGAACTAGCTTATCTT
AATGGCGGAGTAAAAATTGTTTTTAGAGATGAAAGAAATCAATTATCAGATGGTTCTTAT
AAA------GAAGAAATTTACTTATATCAAGGAGGTATTAAAGAATATGTTGAATACATG
AATTCTGAAAAAGACTCTATTCATCCTGAAATAATTTATGTTGACTCACAGAAAGAAAAT
GTATTTGTAGAAGCCGCTTTGCAATGGTGTTCAGATGTATATTCAGATAATATTTTAGGA
TTTGCAAATAATATTAGAACTATTGATGGGGGAACTCATATTGAAGGGCTAAAAACAGTT
CTGACAAGAACATTCAATAATCTTGCAAAAAAGAGAGGCAAAAGAAAAGATATTGAAAAA
AATTTAGCTGGAGAAAATATCAGAGAGGGTTTGACTGTTGTTTTATCAGTAAAAGTTCCA
GATCCCGAATTTGAAGGGCAAACAAAAACAAAATTAGGAAATACTGAAGTACGAGGAATT
GTGGACTCTCTCATTGGTGAGGCTCTCACAAAATATATGGAATTCAATCCTGGAATTTTG
GACTTGATTCTTGAAAAAGCAATTCAATCATTTAATGCAGCAGAAGCTGCGAGAAGGGCT
AGAGAATTAGTTAGAAGAAAAAGTGTTCTAGAAAGTTCTACATTGCCAGGCAAATTAGCA
GATTGTAGTTCTAGAGATCCCTCAGAATCAGAAATTTATATAGTTGAAGGAGATTCAGCT
GGTGGCTCCGCAAAACAAGGGAGAGATAGAAATTTTCAGGCTATTTTGCCTCTCAGGGGT
AAAATTCTTAATATTGAAAAAACTGACGATACTAAAATATATAAAAACACAGAAATACAG
TCATTAATAACAGCTTTAGGATTAGGAATCAAAGGAGAGGAGTTTGATGAGAGCTCTTTG
AGATATCATAGAGTTGTAATTATGACGGATGCTGATGTTGACGGTGCTCATATCAGAACT
TTATTGCTGACATTTTTTTACAGATACCAAAGAGAACTTGTTGAGAAGGGTTTTATATAT
ATTGCTTGTCCTCCTCTTTATAAAGTTGAAAGAGGTAAGAATCATAATTACTGTTATAAC
GAGAATCAATTAAAGGATACAATTCAAGGTTTTGGAGAAAATGCAAATTATAATATCCAA
AGATTTAAGGGATTAGGTGAGATGATGCCAAAACAATTATGGGATACAACTATGAATCCT
CAAACGAGGATGATGAAAAGGGTTGAAATCGAAGATGCACTTGAAGCTGACAGAATATTT
AATATATTAATGGGAGATAAAGTTGCGCCAAGAAGAGAATTTATTGAAACC
>AG-347-L19
ATCTCAAATGATTATGGCGCGGAACAGATTCAGGTTTTAGAAGGGTTAGAACCAGTTCGT
AAACGTCCTGGAATGTATATAGGTTCTACAGGTCCTAGGGGGTTACATCATTTAGTATAT
GAGGTAGTCGATAACTCAGTTGATGAAGCACTCGCAGGACATTGTGATCACATAGAAATA
GTTCTTCGAGCAGATGGTTCTGCTTTAATTTCTGATAATGGACGAGGGATTCCAACAGAT
ATTCATCCAAGAACAGGGAAAAGTGCATTAGAAACTGTACTAACTGTTCTTCATGCAGGA
GGTAAATTTGGAAGCGGAGGTTATAAAGTATCAGGGGGTTTGCACGGAGTAGGAATATCT
GTAGTTAATGCTTTAAGCGAATGGGTCAATGTTACTGTCTATAGGGATGGTCAAGAATTT
AATCAAAGATTTGAAAAAGGCGTATCGAAGGGTGAATTGCAAACTAAAAGGCAGAGTGGC
AAACCATCTAAG---AAAGGAACAACTATTTGCTTTAAACCCGACAAAACGATTTTTTCA
GGAGGTATTGAATTTGAATATGCTCTTCTTTCTTCTAGGTTAAGAGAACTAGCTTATCTT
AACGGTGGAGTAAAAATTGTTTTTAGAGATGAAAGAAATCAATTATCAGATGGCTCTTTT
AAA------GAGGAAATTTACTTATATCAAGGAGGTATTAAAGAATATGTTGAATACATG
AATAGTGAAAAAGAGTCTATTCATCCTGAAATAATTTATGTTGATTCACAGAAAGAAAAT
GTATATGTTGAAGCAGCTTTGCAATGGTGTTCAGATGTATATTCAGATAATATTTTAGGC
TTCGCAAATAATATTAGAACTATCGATGGAGGAACTCATATAGAAGGACTAAAGACAGTT
CTGACAAGAACTTTCAACAACCTTGCAAAAAAGAGAGGTAAAAGAAAAGATATTGAAAAA
AATTTAGCTGGCGAAAATATTAGAGAGGGCTTGACTGTCGTTTTGTCGGTAAAAGTGCCA
GATCCCGAATTTGAAGGGCAAACAAAAACAAAATTAGGAAATACTGAAGTAAGAGGAATT
GTGGATTCCCTGATTGGGGAGGCTCTCACAAAATATATGGAATTCAATCCTGGAATTTTG
GACTTGATTCTTGAAAAAGCAATTCAATCATTTAATGCAGCAGAAGCTGCAAGAAGGGCT
AGAGAATTAGTAAGAAGAAAAAGTGTTTTAGAAAGTTCGACCTTGCCTGGTAAATTAGCA
GATTGTAGTTCTAGAGATCCCTCAGAATCAGAAATTTATATTGTTGAAGGAGATTCAGCT
GGAGGTTCAGCAAAACAAGGAAGAGATAGAAATTTTCAAGCTATTTTGCCTCTCAGAGGA
AAAATTCTTAATATTGAAAAGACTGACGATACTAAAATTTATAAAAATACAGAAATACAG
TCATTAATAACAGCTTTAGGATTAGGAATTAAAGGAGAGGAGTTCGACGTAAGTAGTTTG
AGATATCATAGAGTTGTAATTATGACTGATGCTGATGTTGACGGTGCTCATATAAGAACT
TTATTATTAACATTTTTCTATAGATACCAGAGAGAACTTGTTGAGAAAGGCTTTATATAT
ATTGCTTGTCCCCCTCTATATAAAGTAGAAAGAGGTAAGAGTCATAATTACTGTTATAAC
GAGAGCCAATTAAAGGATACAATTGAAAGTTTCGGAGAAAATGCAAATTATAATATCCAA
AGATTTAAGGGATTAGGTGAGATGATGCCAAAACAATTATGGGAGACAACTATGAATCCT
CAAACAAGGATGATGAAAAGGGTTGAAATCGAAGATGCACTTGAAGCTGACAGAATATTC
AATATATTAATGGGCGATAAAGTTGCACCAAGAAGAGAATTTATTGAAACT
>AG-347-L20
GTCTCAAATGATTATGGCGCTGAACAGATACAGGTTTTAGAGGGGTTAGAACCAGTTCGT
AAACGCCCAGGTATGTATATAGGTTCAACAGGACCTAGAGGATTACACCATTTGGTATAT
GAGGTAGTTGATAACTCGGTTGATGAAGCACTTGCAGGACACTGTGATCAAATAGAAATA
GTTCTTCGAGCAGATGGTTCTGCTTTAATTTCTGATAATGGAAGAGGTATACCAACAGAT
ATTCACCCAAGAACAGGGAAAAGTGCCTTGGAAACTGTACTAACTGTTCTTCATGCAGGA
GGGAAATTTGGAAGTGGTGGTTATAAAGTTTCAGGGGGTTTGCATGGAGTAGGAATATCT
GTAGTTAATGCTCTAAGCGAATGGGTTAATGTGACTGTTTATAGGGATGGAAGCGAATTT
AATCAAAGATTTGAAAAAGGGGTATCAAAGGGTGAATTGGAAACTAAAAAGCAGACTTGC
AAACCATCTAAG---AAAGGAACAACTATTTGCTTTAAACCCGACAAAACGATTTTTTCT
GGAGGAATCGAATTTGAATATGCTCTTCTTTCATCAAGATTAAGGGAGCTAGCTTATCTT
AATGGCGGAGTAAAAATTGTTTTTAGAGATGAAAGAAATCAATTATCAGATGGTTCTTTT
AAA------GAAGAAATTTACTTGTATCAAGGAGGTATTAAAGAATATGTTGAATACATG
AATGCTGAAAAAGATTCTATTCATCCTGAAATAATTTATGTTGACTCACAGAAAGAAAAT
GTATATGTAGAAGCAGCTTTGCAATGGTGTTCAGATGTATATTCAGATAATATCTTGGGA
TTTGCAAATAATATTAGAACTATTGATGGTGGAACACATATTGAAGGGCTAAAAACAGTT
CTTACAAGAACTTTCAATAATCTTGCAAAAAAGAGAGGCAAAAGAAAAGATATTGAAAAA
AATTTAGCTGGTGAAAATATTAGAGAGGGTTTGACTGTTGTTTTATCTGTAAAAGTTCCA
GATCCGGAATTTGAAGGGCAAACAAAAACAAAATTAGGAAATACTGAAGTACGGGGAATT
GTGGATTCCCTCATTGGGGAGGCTCTCACAAAATATATGGAATTCAATCCTGGAATTTTG
GACTTGATTCTTGAAAAAGCAATTCAATCATTTAATGCAGCAGAAGCTGCGAGAAGGGCT
AGAGAATTAGTAAGAAGAAAAAGTGTTTTAGAAAGTTCTACATTACCGGGAAAATTAGCA
GATTGTAGTTCTAGAGATCCCTCTGAATCAGAAATTTATATAGTTGAGGGAGATTCAGCT
GGCGGCTCCGCAAAACAAGGACGAGATAGAAATTTTCAGGCTATTTTGCCTCTCAGGGGT
AAAATTCTTAATATTGAAAAAACTGACGATACTAAAATATATAAAAACACCGAAATACAG
TCATTAATAACAGCTCTCGGATTAGGAATAAAAGGAGAGGAGTTCGACGAGAGCTCTTTG
AGATATCATAGAGTTGTAATTATGACCGATGCTGATGTTGACGGTGCTCATATAAGAACT
TTATTGCTGACATTTTTTTACAGATACCAAAGACAACTTGTTGAGAAAGGTTTTATATAC
ATTGCTTGTCCCCCTCTTTATAAAGTTGAAAGAGGTAAGAATCATAATTACTGTTATAAC
GAGAATCAATTAAAGGATACAATTCAAAGTTTTGGAGAAAATGCAAATTATAATATCCAA
AGATTTAAGGGATTAGGTGAGATGATGCCAAAACAATTATGGGATACAACTATGAATCCT
CAAACGAGGATGATGAAAAGGGTTGAAATCGAAGATGCACTTGAAGCTGATAGAATATTT
AATATATTAATGGGAGATAAAGTAGCACCAAGAAGAGAATTTATTGAAACT
>AG-347-L21
ATCTCAAATGATTACGGGGCGGATCAGATTCAGGTTTTAGAGGGGTTAGAACCGGTTCGT
AAACGCCCTGGAATGTATATAGGTTCAACAGGACCTAGGGGATTACACCATTTAGTGTAC
GAGGTAGTTGATAACTCGGTTGATGAAGCACTTGCAGGACATTGTGATCATATAGAAATA
GTTCTTCGAGCAGATGGTTCTGCTTTAATTTCTGATAATGGACGAGGTATTCCAACAGAT
ATTCACCCAAGAACAGGTAAGAGTGCCTTGGAAACTGTTCTAACTGTTCTTCATGCAGGA
GGTAAATTTGGAAGTGGTGGTTATAAAGTTTCAGGGGGTTTGCATGGAGTAGGAATATCT
GTAGTAAATGCTCTAAGCGAATGGGTTAATGTGACTGTTTATAGGGATGGAAGCGAATTT
AATCAAAGATTTGAAAAAGGTGTATCAAAGGGTGAATTGGAAACTAAAAAGCAGACTGGC
AAACCATCTAAG---AAAGGAACAACTATTTGCTTTAAACCCGACAAAACGATTTTTTCT
GGAGGAATTGAATTCGAATATTCTCTTCTTTCATCGAGATTAAGGGAACTAGCTTATCTT
AATGGCGGAGTCAAAATTGTTTTTAGAGATGAAAGAAATCAATTATCAGATGATTCTTTT
AAA------GAAGAAATTTACTTGTATCAAGGAGGTATTAAAGAATATGTTGAATACATG
AATGCTGAAAAAGAGTCTATTCATCCTGAAATAATTTATGTTGAATCACAGAAAGAAAAT
GTATATGTTGAAGCAGCCTTGCAATGGTGTTCTGATGTATATTCAGATAATATTTTAGGA
TTTGCAAATAATATCAGAACTATTGATGGAGGAACTCATATTGAAGGGCTAAAAACAGTT
TTGACAAGAACTTTCAATAACCTTGCAAAAAAGAGAGGCAAAAGAAAAGATATTGAAAAA
AATTTAGCTGGCGAAAATATAAGAGAGGGATTGACCGTTGTTTTATCAGTAAAAGTTCCA
GATCCCGAATTCGAAGGGCAAACTAAAACAAAATTAGGAAATACTGAAGTTAGAGGAATT
GTGGATTCTCTCATTGGGGAGGCTCTCACAAAATACATGGAATTCAATCCTGGAATTTTG
GACTTGATTCTTGAAAAAGCAATTCAATCATTTAATGCAGCAGAAGCTGCGAGAAGGGCT
AGAGAATTAGTAAGAAGAAAAAGTGTTCTCGAAAGTTCTACATTACCTGGAAAATTAGCA
GATTGTAGTTCTAGAGATCCATCAGAATCAGAAATTTATATAGTTGAAGGAGATTCAGCT
GGTGGCTCTGCAAAACAAGGTAGAGATAGAAATTTTCAGGCTATTTTGCCTCTCAGGGGT
AAAATTCTTAATATTGAAAAAACTGATGATACTAAAATATATAAAAACACTGAAATACAG
TCATTAATAACAGCACTAGGATTAGGCATAAAGGGAGAGGAGTTCGACCAAAGCTCTTTG
AGATATCACAGAGTTGTGATTATGACGGACGCTGATGTTGACGGTGCTCATATAAGAACT
TTATTGCTGACATTTTTTTACAGATACCAAAGAGAACTTGTTGAGAAAGGTTTTATATAC
ATTGCTTGTCCCCCTCTTTATAAAGTTGAAAGAGGGAAGAATCATAATTACTGTTATAAC
GAGAATCAGTTAAAGGATACAATTCAAGGTTTTGGAGAAAATGCAAATTATAATATTCAA
AGATTTAAGGGATTAGGTGAGATGATGCCAAAACAATTATGGGATACAACTATGAATCCT
CAAACGAGGATGATGAAAAGGGTTGAAATCGAAGATGCACTTGAAGCTGACAGAATATTC
AATATATTAATGGGAGATAAAGTTGCACCAAGAAGAGAATTTATTGAAACT
>AG-347-M08
ATCTCAAATGAATATGGCGCTGAACAGATACAGGTTTTAGAGGGGTTAGAACCAGTTCGT
AAACGCCCTGGGATGTATATAGGTTCTACAGGACCTAGGGGATTACACCATTTAGTATAT
GAGGTAGTTGATAACTCGGTTGATGAAGCACTTGCAGGCCATTGCGATCACATAGAAATA
GTTCTTCGCGCAGATGGTTCCGCTTCAATTTCTGATAATGGAAGAGGTATTCCAACAGAT
ATTCATCCAAGAACAGGGAAAAGTGCCTTAGAAACTGTACTAACTGTTCTTCATGCAGGA
GGTAAATTTGGAAGTGGTGGTTATAAAGTTTCAGGGGGTTTGCATGGAGTAGGAATATCT
GTAGTTAATGCTTTAAGCGAATGGGTTAATGTGACTGTTTATAGGGATGGAAGCGAATTT
AATCAAAGATTTGAAAAAGGCGTATCAAAGGGTGAATTGGAAACTAAAAAGCAGACTGGC
AGACCTTCTAAG---AAAGGAACAACTATTTGCTTCAAACCCGACAAAACAATTTTTGCT
GGAGGAATTGAATTTGAATATACTCTTCTTTCATCTAGATTAAGGGAGCTAGCTTATCTT
AATGGCGGAGTAAAAATTGTTTTTAGAGATGAAAGAAATCAATTATCAGATGGTTCTTTT
AAA------GAAGAAATTTACTTGTATCAAGGAGGTATTAAAGAATATGTTGAATATATG
AATGCTGAAAAAGATTCTATTCATCCTGAAATAATTTATGTTGACTCACAGAAAGAAAAT
GTATATGTAGAAGCGGCTTTGCAATGGTGTTCAGATGTATATTCAGATAATATTTTAGGA
TTTGCAAATAATATTAGAACTATTGATGGAGGAACTCATATTGAAGGGCTAAAAACAGTT
CTGACAAGAACTTTCAATAATCTTGCAAAAAAGAGAGGTAAAAGAAAAGATATTGAGAAA
AATTTAGCTGGCGAAAATATTAGAGAGGGTTTGACCGTTGTTTTATCAGTAAAAGTTCCA
GATCCAGAGTTTGAAGGGCAAACAAAAACAAAATTAGGAAATACTGAAGTACGGGGGATT
GTGGATTCTCTCATTGGGGAGGCTCTCACAAAATATATGGAATTTAATCCTGGAATTTTG
GACTTGATTCTTGAAAAAGCAATTCAATCATTTAATGCAGCAGAAGCTGCAAGAAGGGCT
AGAGAATTAGTAAGAAGAAAAAGTGTTCTTGAAAGTTCTACCTTGCCGGGCAAATTAGCA
GATTGTAGTTCTAGAGATCCCTCAGAATCAGAAATTTATATAGTTGAAGGAGATTCAGCT
GGTGGCTCTGCAAAACAAGGACGAGATAGAAATTTTCAGGCTATTTTGCCTCTAAGGGGT
AAGATTCTTAATATTGAAAAAACTGATGATACTAAAATATATAAAAATACAGAAATACAG
TCGTTAATAACAGCTTTAGGATTAGGAATAAAAGGAGAGGAGTTCGACGAGAGCTCTTTG
AGATATCATAGAGTTGTAATTATGACGGATGCTGATGTTGACGGTGCTCATATAAGAACT
TTATTGCTTACATTTTTTTACAGGTACCAAAGAGAACTTGTGGAGAAAGGTTTTATATAC
ATTGCTTGTCCCCCTCTTTATAAAGTTGAAAGAGGTAAGAATCATAATTACTGTTATAAC
GAGAATCAATTAAAGGATACAATTCAAGGTTTTGGAGAAAATGCAAATTATAATATCCAA
AGATTTAAGGGATTAGGTGAGATGATGCCAAAACAATTATGGGATACAACTATGAATCCT
CAAACGAGGATGATGAAAAGGGTTGAAATTGAAGATGCACTTGAAGCGGACAGAATATTC
AATATATTAATGGGAGATAAAGTTGCACCAAGAAGAGAATTTATTGAAACT
>AG-347-M15
ATCTCAAATGATTATGGTGCTGAACAGATTCAGGTTTTAGAAGGTTTAGAGCCTGTTCGT
AAACGTCCAGGAATGTATATAGGTTCTACAGGTCCTAGAGGTTTGCATCATTTAGTATAT
GAGGTCGTTGACAACTCAGTTGATGAAGCGCTTGCAGGTCATTGTGATCATATAGAGATA
ATTCTTAAAGCAGATGGATCAGCTTTAATTTCTGATAATGGACGAGGTATTCCAACAGAT
ATTCATCCAAGAACTGGGAAAAGTGCTTTAGAGACAGTGCTTACTGTTCTGCATGCAGGG
GGTAAATTTGGAAGTGGTGGTTATAAAGTTTCGGGTGGATTGCACGGAGTAGGAATATCC
GTAGTTAACGCTTTAAGCGAATGGGTTAATGTAACTGTTTACAGGGATGGTAGTGAATTT
AATCAAAGATTTGAAAAAGGTTTATCAAAGGGTGAATTGCAAACTAAAAGACAGTATGCA
AAACCTTTTAAA---AAAGGAACTACTATTTGTTTTAAACCTGATAAATCAATTTTTTCT
GGAGGAATTGAATTTGAATATACTCTTCTCTCTTCTAGATTAAGAGAATTAGCTTATCTT
AATGGTGGTGTAAAAATTGTTTTCAGAGATGAGAGAAAACAATTATCAGATGGTTCTTTC
AAA------GAAGAAATTTACTTATATCAAGGAGGGATCAAGGAATATGTTCAATACATG
AATGCTGAAAAGGATTCAATTCATCCTGAGATAATTTACGTTGATTCTCAGAAAGAAAAC
GTTTACGTAGAAGCAGCTATGCAATGGTGTTCAGATGTATACTCAGATAATATTTTAGGG
TTTGCTAATAATATAAGAACTATTGATGGAGGTACACATATTGAAGGATTAAAAACAGTT
TTGACGAGAACTTTCAATAATCTTGCGAAAAAGAGAGGCAAAAGAAAAGATATTGAAAAG
AATTTAGCTGGTGAAAATATCAGGGAGGGGTTGACAGTAGTTTTATCTGTTAAGGTTCCA
GATCCTGAATTTGAAGGACAAACAAAAACGAAATTAGGGAATACTGAAGTAAGAGGAATT
GTTGATTCTCTTATTGGAGAGGCTCTTACAAAATTTATGGAATTCAATCCTGGAATTTTG
GATCTAATTCTTGAAAAAGCAATTCAATCATTTAATGCTGCAGAAGCCGCAAGAAGAGCT
AGAGAATTAGTCAGAAGAAAAAGTGTTCTTGAAAGTTCAACTCTCCCAGGAAAATTAGCA
GATTGTAGTTCTAGAGATCCCTCAGAATCAGAAATTTATATTGTTGAAGGAGATTCTGCA
GGGGGTTCAGCAAAACAAGGTAGAGATAGAAATTTTCAGGCTATTTTGCCTCTTAGAGGT
AAAATTCTTAATATTGAAAAAACTGATGATACTAAAATATATAAAAATACAGAAATTCAG
TCATTAATAACAGCTTTAGGGTTAGGAATCAAAGGTGAGGAATTTGATGTAAACTCTTTG
AGATATCATAGAGTTGTAATTATGACTGATGCTGATGTTGATGGAGCTCATATTAGAACT
TTATTATTAACATTTTTTTATAGATATCAAAGAGAACTTGTTGAGAGAGGTTTCATATAT
ATTGCTTGTCCTCCTCTCTACAAAGTAGAAAGAGGTAAGAATCATAAATACTGTTATAAC
GAGAGTCAATTAAAGGATACGATTTCAGGTTTTGGAGAAAACGCAAATTACAATATCCAA
AGATTTAAAGGATTAGGCGAGATGATGCCAAAACAATTATGGGATACAACTATGAATCCT
CAAACTAGAATGATGAAAAGGGTTGAAATTGAAGATGCACTTGAAGCTGACAGAATCTTT
AATATATTAATGGGAGATAAAGTTGCACCTAGAAGAGAATTTATTGAAACT
>AG-347-M23
ATCTCAAATGATTACGGCGCAGAACAGATACAGGTTTTAGAGGGGTTAGAACCAGTTCGT
AAACGTCCTGGGATGTATATTGGTTCAACAGGACCTAGGGGATTACATCATTTAGTATAT
GAAGTAGTTGATAACTCGGTTGATGAAGCACTTGCAGGACATTGTGATCACATAGAAATA
GTTCTTCGAGCAGATGGTTCTGCTTTAATTTCTGATAATGGACGAGGTATTCCAACAGAT
ATTCACCCCAGAACAGGGAAAAGTGCCCTAGAAACTGTACTAACTGTTCTTCATGCAGGA
GGTAAATTTGGAAGTGGTGGTTATAAAGTTTCAGGGGGTTTGCATGGAGTAGGAATATCT
GTAGTAAATGCTCTAAGTGAATGGGTTAATGTGACTGTTTATAGGGATGGAAGCGAATTT
AATCAAAGATTTGAAAAAGGTGTATCAAAGGGTGATTTGGAAACTAAAAAGCAGACTGGC
AAAGCATCTAAT---AAAGGGACAACTATTTGCTTTAAACCCGACAAAACAATTTTTTCA
GGAGGGATTGAATTTGAATATGCTCTTCTTTCATCTAGATTAAGGGAGCTAGCTTATCTT
AATGGCGGAGTAAAAATTGTTTTTAGAGATGAAAGAAATCAATTATCTGATGGTTCTTTT
AAA------GAAGAAATTTATCTTTATCAAGGAGGTATTAAAGAATATGTTGAATACATG
AATGCTGAAAAAGATTCTATTCATCCTGAAATAATTTATGTTGACTCACAGAAAGAAAAT
GTATACGTAGAAGCAGCTTTGCAATGGTGTTCTGATGTATATTCAGATAATATTTTAGGA
TTTGCAAATAATATTAGAACTATTGATGGAGGAACTCATATTGAAGGGCTAAAAACAGTT
CTGACAAGAACTTTCAATAATCTTGCAAAAAAGAGAGGCAAAAGAAAAGATATTGAAAAA
AATTTAGCTGGCGAAAATATTAGAGAGGGTTTGACTGTTGTTTTATCAGTAAAAGTTCCA
GATCCCGAATTTGAAGGTCAGACAAAAACAAAATTAGGAAATACTGAAGTTCGGGGAATT
GTGGATTCTCTCATTGGGGAGGCTCTCACAAAATATATGGAATTTAATCCTGGAATTTTG
GACTTGATTCTTGAAAAAGCAATTCAATCATTTAATGCCGCAGAAGCTGCGAGAAGGGCT
AGAGAATTAGTAAGAAGAAAAAGTGTTCTAGAAAGTTCTACATTACCGGGCAAATTAGCA
GATTGTAGTTCTAGAGATCCCTCAGAATCAGAAATTTATATAGTTGAAGGAGATTCAGCT
GGTGGCTCTGCAAAACAAGGACGAGATAGAAATTTTCAGGCTATTTTGCCTCTTAGGGGT
AAAATTCTTAATATTGAAAAAACTGATGATACGAAAATTTATAAAAATACAGAAATACAA
TCATTAATAACAGCTCTAGGGTTAGGAATAAAAGGTGAGGAGTTCAACGAGAGCTCTTTG
AGATATCATAGAGTTGTAATTATGACGGATGCTGATGTTGACGGTGCTCATATAAGAACT
TTATTGCTGACATTTTTTTACAGATACCAAAGAGAACTTGTTGAGAAAGGTTTTATATAC
ATTGCTTGTCCCCCTCTTTATAAAGTTGAAAGAGGAAAGAATCATAATTATTGTTATAAC
GAGAATCAATTAAAGGATACAATTCAAGGCTTTGGAGAAAATGCAAATTACAATATTCAA
AGATTTAAGGGATTAGGTGAGATGATGCCAAAACAATTATGGGATACAACTATGAATCCT
CAAACGAGGATGATGAAAAGGGTTGAAATCGAAGACGCACTTGAAGCTGACAGAATATTC
AATATATTAATGGGAGATAAAGTTGCACCAAGAAGAGAATTTATTGAAACT
>AG-347-N19
ATCTCAAATGATTATGGCGCTGAACAGATACAGGTTTTAGAGGGGTTAGAACCAGTTCGT
AAACGCCCTGGGATGTATATAGGTTCAACAGGACCTAGGGGATTACACCATTTAGTATAT
GAGGTAGTTGATAATTCGGTTGATGAAGCGCTTGCAGGCCATTGTGATCACATAGAAATA
ATTCTTCGCGCAGATGGTTCTGCTTTAATTTCTGATAATGGACGAGGTATTCCAACAGAT
ATTCATCCAAGAACAGGGAAAAGTGCCTTAGAAACCGTACTAACTGTTCTTCATGCAGGA
GGTAAATTTGGAAGTGGTGGTTATAAAGTTTCAGGGGGTTTGCATGGAGTAGGAATATCT
GTAGTTAATGCTTTAAGCGAATGGGTTAATGTGACTGTTTATAGGGACGGAAGTGAATTT
AATCAAAGATTTGAAAAAGGCGTATCAAAGGGTGAATTGCAAACTAAAAAGCAGACTGGC
AGACCTTCTAAG---AAAGGAACAACTATTTGCTTCAAACCCGACAAAACGATTTTTTCT
GGAGGAATTGAATTTGAATATACTCTTCTTTCATCTAGATTGAGGGAGTTAGCTTATCTT
AATGGTGGAGTAAAAATTGTTTTTAGAGATGAAAGAAATAAATTATCAGATGGTTCTTTT
AAA------GAAGAAATTTACTTGTATCAAGGAGGTATTAAAGAATATGTTGAATACATG
AATGCTGAAAAAGATTCTATTCATCCTGAAATAATTTATGTTGATTCACAGAAAGAAAAT
GTATATGTAGAAGCAGCTTTACAATGGTGTTCAGATGTATATTCAGATAATATTTTAGGA
TTTGCAAATAATATTAGAACTATTGATGGAGGAACTCATATTGAAGGGCTAAAAACAGTT
CTGACAAGAACTTTCAATAATCTTGCAAAAAAGAGAGGTAAAAGAAAAGATATTGAAAAA
AATTTAGCTGGCGAAAATATTAGAGAGGGTTTGACTGTTGTTTTATCAGTAAAAGTTCCA
GATCCAGAATTTGAAGGGCAAACAAAAACAAAATTAGGAAATACTGAAGTACGGGGTATT
GTGGATTCTCTCATTGGGGAGGCTCTCACAAAATATATGGAATTCAATCCTGGAATTTTG
GACTTGATTCTTGAAAAAGCAATTCAATCATTTAATGCAGCAGAAGCTGCAAGAAGGGCT
AGAGAATTAGTAAGAAGAAAAAGTGTTCTTGAAAGTTCTACCTTGCCGGGCAAATTAGCA
GATTGTAGTTCTAGAGATCCCTCAGAATCAGAAATTTACATAGTTGAAGGAGATTCAGCT
GGTGGCTCCGCAAAACAAGGGCGAGATAGAAATTTTCAGGCTATTTTGCCTCTAAGGGGT
AAAATTCTGAATATTGAAAAAACTGATGATACTAAAATATACAAAAATACGGAAATACAG
TCGTTAATAACAGCTCTAGGATTAGGAATAAAAGGAGAGGAGTTCGACGAGAACTCTTTG
AGATATCATAGAGTTGTAATTATGACGGATGCTGATGTTGACGGTGCTCATATAAGAACT
TTATTGCTTACATTTTTTTACAGATACCAAAGAGAACTTGTGGAGAAAGGTTTTATATAC
ATTGCTTGTCCCCCTCTTTATAAAGTTGAAAGAGGTAAGAATCATAATTACTGTTATAAC
GAGAATCAATTAAAGGATACAATTCAAGGTTTTGGAGAAAATGCAAATTATAATATCCAA
AGATTTAAGGGATTAGGTGAGATGATGCCAAAACAATTATGGGATACAACTATGAATCCT
CAAACGAGGATGATGAAAAGGGTTGAAATTGAAGATGCACTTGAAGCTGACAGAATATTC
AATATATTAATGGGAGATAAAGTTGCACCAAGAAGAGAATTTATTGAAACT
>AG-347-O22
ATCTCAAATGATTATGGTGCGGAACAGATACAGGTTTTAGAGGGGTTAGAACCAGTTCGT
AAACGCCCTGGGATGTATATTGGTTCAACAGGGCCTAGGGGATTACACCATTTAGTATAC
GAGGTAGTTGATAACTCGGTTGATGAAGCACTTGCAGGACATTGTGATCACATAGAAATA
GTTCTTCGAGCAGATGGCTCTGCTTTAATTTCTGATAATGGACGAGGTATTCCAACAGAT
ATTCATCCAAGAACAGGGAAAAGTGCTTTAGAAACTGTATTAACTGTTCTTCATGCAGGA
GGTAAATTTGGAAGTGGTGGTTATAAAGTTTCAGGGGGTTTGCACGGGGTAGGAATATCT
GTAGTTAATGCTCTAAGCGAATGGGTTAATGTGACTGTTTTTAGGGATGGAAACGAGTTT
AATCAAAGATTTGAAAAAGGTGTATCAAAGGGTGAATTGGAAACTAAAAAGCAGACTGGC
AGACCATCTAAA---AAAGGAACAACTATTTGCTTTAAACCCGACAAAACGATTTTTTCT
GGAGGAATTGAATTTGAATATGCTCTTCTTTCATCTAGATTAAGGGAGCTAGCTTATCTT
AATGGCGGAGTAAAAATTGTTTTTAGAGATGAAAGAAATCAATTATCAGATGGATCTTTT
AAG------GAAGAAGTTTACTTGTATCAAGGAGGTATTAAAGAATATGTTGAATATATG
AATGCTGAAAAAGATCCTATTCATCCTGAAATAATTTATGTTGATTCACAGAAAGAAAAT
GTATATGTAGAAGCAGCTTTGCAATGGTGTTCAGATGTATATTCAGATAATATTTTAGGA
TTTGCAAATAATATTAGAACTATTGATGGAGGAACTCATATTGAAGGGTTAAAAACAGTT
CTGACAAGAACGTTCAATAATCTTGCAAAAAAGAGAGGCAAAAGAAAAGATATTGAAAAA
AATTTAGCTGGCGAAAATATTAGAGAGGGTTTGACTGTTGTTTTATCAGTAAAAGTTCCA
GATCCCGAATTTGAAGGGCAAACAAAAACAAAATTAGGAAATACTGAAGTACGGGGAATT
GTGGATTCTCTGATTGGGGAGGCTCTCACAAAATATATGGAATTTAATCCTGGAATTTTG
GACTTGATTCTTGAAAAAGCAATTCAATCATTTAATGCAGCAGAAGCTGCGAGAAGGGCT
AGAGAATTAGTAAGAAGAAAAAGTGTTCTAGAAAGTTCTACCTTACCTGGCAAATTAGCA
GATTGTAGTTCTAGAGATCCCTCAGAATCAGAAATATATATAGTTGAAGGAGATTCAGCT
GGTGGCTCCGCAAAACAAGGACGAGATAGAAATTTTCAGGCTATTTTGCCTCTCAGGGGT
AAAATTCTTAATATTGAAAAAACTGATGATACTAAAATTTATAAAAACACAGAAATACAG
TCATTAATAACAGCTTTAGGATTAGGAATAAAAGGAGAGGAGTTCAACGAAAGCTCTTTG
AGATATCATAGAGTTGTAATTATGACGGATGCTGATGTTGACGGTGCTCACATTAGAACT
TTATTGTTGACATTTTTTTACAGATACCAAAGAGAACTTGTTGAGAAAGGTTTTATATAC
ATTGCTTGTCCCCCTCTTTATAAAGTTGAAAGAGGTAAGAATCATAATTACTGTTATAAC
GAGAATCAATTAAAGGATACAATTAAAGGCTTTGGAGAAAATGCAAACTTTAATATTCAA
AGATTTAAGGGATTAGGAGAGATGATGCCAAAACAATTATGGGATACAACTATGAATCCT
CAAACGAGGATGATGAAAAGGGTAGAAATAGAAGATGCACTTGAAGCTGACAGAATATTC
AATATATTAATGGGAGATAAAGTTGCACCAAGAAGAGAATTTATTGAAACT
>AG-355-A09
ATCTCAAATGATTATGGCGCTGAACAGATACAGGTTTTAGAGGGGTTAGAACCAGTTCGT
AAACGCCCTGGGATGTACATAGGTTCTACAGGACCTAGGGGATTACACCATTTAGTATAT
GAGGTAGTTGATAATTCGGTTGATGAAGCACTTGCAGGACATTGTGATCACATAGAAATA
GTTCTTAGAGCAGATGGTTCTGCTTTAATTTCTGATAATGGACGAGGTATTCCAACAGAT
ATTCATCCAAGAACTGGGAAAAGTGCCTTAGAAACTGTACTAACTGTTCTTCATGCAGGA
GGTAAATTTGGAAGTGGTGGTTATAAAGTTTCAGGAGGTTTGCATGGAGTAGGTATATCT
GTAGTTAATGCTCTAAGCGAATGGGTTAATGTGACTGTTTTTAGGGATGGAAGCGAATTT
AATCAAAGATTTGAAAAAGGTGTATCAAAGGGTGAATTGGAAACTAAAAAGCAGACTGGC
AAACCATATAAG---AAAGGAACAACTATTTGCTTTAAACCCGACAAAACAATTTTTTCT
GGAGGAATTGAATTTGAATATGCTCTTCTTTCATCTAGATTAAGGGAGCTAGCTTATCTG
AATGGCGGAGTAAAAATTGTATTTAGAGATGAAAGAAATCAATTATCAGATGGTTCTTTT
AAA------GAAGAAATTTATTTGTATCAAGGAGGCATTAAAGAATATGTTGAATACATG
AATGCTGAGAAAGATTCTATTCATCCTGAAATAATTTATGTTGACTCACAGAAAGAAAAT
GTATATGTAGAAGCAGCTTTGCAATGGTGTTCAGATGTATATTCAGATAATATTTTGGGA
TTTGCAAATAATATTAGAACTATTGATGGTGGAACTCATATTGAAGGCCTAAAAACAGTT
TTGACAAGAACTTTCAATAATCTTGCAAAAAAGAGAGGCAAAAGAAAAGATATGGAAAAA
AATTTAGCTGGCGAAAATATTAGAGAGGGTTTGACTGTTGTCTTATCAGTAAAAGTTCCA
GATCCCGAATTTGAAGGGCAAACAAAAACAAAATTGGGAAATACTGAAGTACGGGGAATT
GTAGATTCTCTCATTGGGGAGGCTCTCACAAAATATATGGAATTCAATCCTGGAATTTTG
GACTTGATTCTAGAAAAAGCAATTCAATCATTTAATGCAGCAGAAGCTGCGAGAAGGGCT
AGAGAATTAGTAAGAAGAAAAAGTGTTCTGGAAAGTTCTACATTACCGGGTAAATTAGCA
GATTGTAGTTCTAGAGATCCCTCAGAATCAGAAATTTATATAGTAGAAGGAGATTCAGCT
GGTGGCTCAGCAAAACAAGGACGAGATAGAAATTTTCAGGCTATTTTGCCTCTCAGGGGT
AAAATTCTTAATATTGAAAAAACTGATGATACTAAAATATATAAAAATACAGAAATACAG
TCATTAATAACTGCTCTAGGATTAGGGATAAAAGGAGAGGAGTTCGATGAGAGCTCTTTG
AGGTATCATAGAGTTGTAATTATGACGGATGCTGATGTTGACGGTGCACATATAAGAACT
TTATTGTTGACATTTTTTTACAGATACCAAAGAGAACTTGTTGAGAAAGGTTTTATATAC
ATTGCTTGTCCCCCTCTTTATAAAGTGGAAAGAGGTAAGAATCATAATTACTGTTATAAC
GAGAATCAGTTAAAGGATACAATCCAAGGTTTTGGAGAAAACGCAAACTACAATATCCAA
AGATTTAAGGGATTAGGTGAGATGATGCCAAAACAATTATGGGATACAACTATGAATCCT
CAAACTAGGATGATGAAAAGGGTTGAAATCGAAGATGCACTTGAAGCCGACAGAATATTC
AATATATTGATGGGAGATAAAGTTGCACCAAGAAGAGAATTTATTGAAACT
>AG-355-B18
ATCTCAAATGAATATGGTGCGGAACAGATTCAGGTTTTAGAAGGGTTAGAGCCAGTTCGT
AAACGCCCTGGTATGTATATAGGCTCTACAGGTCCAAAAGGCTTGCACCACCTTGTATAT
GAGGTCGTTGATAACTCAGTTGATGAAGCTCTTGCAGGGCATTGTGATCATATTGAAATA
GTTCTTAGAGCAGATGGATCAGCGTTAATCTCGGATAATGGAAGAGGTATTCCAACAGAT
ATTCATCCAAGGACAGGAAAAAGTGCCTTGGAAACTGTATTAACTGTTCTTCACGCAGGA
GGTAAATTTGGAAGTGGTGGTTATAAGGTTTCAGGCGGTTTACATGGTGTAGGTATATCA
GTAGTTAATGCTTTAAGTGAATGGGTTAATGTAACTGTCTATAGGGATGGCAGTGAGTTT
AATCAAAGATTTGAACAAGGGGTATCAAAGGGTACATTGCAATCTAAAAAGCAGTCTGTC
AAACCTTTTAAG---AAAGGAACCACCATTTGTTTTAAGCCCGATAAAACTATTTTTTCT
GAAGGAATCGAATTTGAATATACACTTCTTTCATCTAGGTTAAGAGAATTAGCTTATCTT
AATGGCGGCGTAAAAATTATTTTTAGAGATGAGAGAAATAAATTGTCAGATGGATCTTAT
AAA------GAAGAAATTTACTTATATCAAGGAGGTATTAAAGAATATGTTCAATATATG
AATGCAGAAAAGGAGTCTATTCATCCAGAGATAATTTATGTTGACTCACAAAAAGAAAAT
GTTTATGTGGAAGCAGCTTTGCAATGGTGTTCAGATGTATATTCAGATAATATTTTAGGT
TTTGCAAATAATATAAGAACTATTGATGGAGGCACTCATATTGAAGGATTAAAAACAGTC
TTGACTAGAACTTTCAATAACCTCGCAAAAAAGAGGGGAAAAAGAAAGGATATTGAAAAA
AATTTAGCTGGTGAAAACATAAGAGAGGGTTTGACAGTGGTTTTGTCGGTTAAAGTTCCA
GATCCTGAATTTGAAGGGCAAACAAAAACAAAATTAGGGAATACTGAAGTAAGAGGAATT
GTTGATTCTCTTATTGGTGAGGCTCTTACAAAATATATGGAATTCAATCCTGGAATTTTG
GATTTGATTCTTGAAAAAGCAATTCAATCATTTAATGCAGCAGAAGCTGCAAGAAGGGCT
AGAGAGTTAGTCAGAAGAAAAAGTGTACTTGAAAGTTCAACTTTGCCAGGTAAATTAGCT
GATTGTAGTTCTAGAGATCCCTCTGAATCAGAAATTTATATCGTTGAGGGAGATTCTGCT
GGAGGTTCAGCAAAACAAGGAAGAGATAGAAATTTTCAGGCTATTTTGCCTCTCAGAGGT
AAGATTCTTAATATCGAAAAAACTGACGATACTAAAATATACAAAAATACAGAAATTCAG
TCATTAATAACTGCTCTAGGATTAGGAATAAAAGGTGAAGAATTTGATGTAAGCTCTTTG
AGATATCATAGAGTTGTGATCATGACTGATGCTGATGTTGATGGGGCTCATATTAGAACC
TTATTATTGACATTTTTTTATAGATATCAGAGAGAACTTGTTGAGAAAGGTTTTATATAT
ATAGCTTGCCCTCCTCTATATAAAGTAGAAAGAGGTAAAAATCATAAATATTGTTATAAC
GAGAATCAATTAAAAAATACAATTGAAGGGTTCGGTGAAAATGCTAATTACAATATCCAA
AGATTCAAAGGTTTAGGCGAGATGATGCCAAAACAATTATGGGATACAACAATGAATCCC
CAAACTAGGATGATGAAGAGGGTTGAAATTGAAGATGCACTTGAAGCTGACAGAATATTT
AATATATTAATGGGGGATAAAGTTGCTCCAAGAAGAGAGTTTATTGAAACG
>AG-355-B23
ATCTCAAATGATTATGGCGCAGAACAGATACAGGTTTTAGAGGGGTTAGAACCAGTTCGA
AAACGCCCTGGGATGTATATAGGCTCAACAGGACCTAGGGGATTACACCATTTAGTATAT
GAGGTAGTTGATAACTCGGTTGATGAAGCACTTGCGGGGCATTGTGATCACATAGAAATA
GTTCTTCGAGCAGATGGTTCTGCTTTAATTTCTGATAATGGAAGAGGTATCCCAACAGAT
ATTCATCCAAGAACAGGGAAAAGTGCCTTAGAAACTGTACTTACTGTTCTTCATGCAGGA
GGTAAATTTGGAAGTGGTGGTTATAAAGTTTCAGGGGGTTTGCATGGAGTAGGAATATCT
GTAGTTAATGCCCTTAGCGAATGGGTTAATGTGACTGTTTATAGAGATGGAAGCGAATTT
AATCAAAGATTTGAAAAAGGTGTATCAAAGGGTGAATTGGAAACTAAAAAGCAGACTGAC
AAACCATTTAAG---AAAGGAACAACTATTTGCTTTAAACCCGACATAACGATTTTTTCT
GGAGGAATTGAATTTGAATATACTCTCCTTTCATCTAGATTAAGGGAGCTAGCTTATCTT
AATGGCGGAGTAAAAATTGTTTTTAGAGATGAAAGAAATCAATTATCAGATGGTTCTTTT
AAA------GAAGAAATTTACTTGTATCAAGGAGGTATTAAAGAATATGTTGAATACATG
AATGCTGAAAAAGACTCTATTCATCCTGAAATAATTTATGTTGATTCACAGAAAGAAAAT
GTATATGTAGAAGCAGCTTTGCAATGGTGTTCAGATGTATATTCAGATAATATTTTAGGA
TTTGCAAATAATATTAGAACTATTGATGGAGGAACTCATATTGAAGGTCTAAAAACAGTT
TTGACAAGAACTTTCAATAATCTTGCAAAAAAGAGAGGCAAAAGAAAAGATATTGAAAAA
AATTTAGCTGGTGAAAATATTAGAGAGGGTTTGACTGTTGTTTTATCAGTAAAAGTTCCA
GATCCCGAATTTGAAGGGCAAACAAAAACAAAATTAGGAAATACTGAAGTGCGGGGGATT
GTGGATTCTCTCATTGGGGAGGCTCTTACAAAATATATGGAATTCAATCCTGGAATTTTA
GACTTGATTCTTGAAAAAGCAATTCAATCATTTAATGCAGCAGAAGCTGCGAGAAGGGCT
AGAGAATTAGTAAGAAGAAAAAGTGTTCTAGAGAGTTCTACATTACCGGGCAAATTAGCA
GATTGTAGTTCTAGAGATCCCTCAGAATCAGAAATTTATATAGTTGAAGGAGATTCAGCT
GGTGGCTCCGCAAAACAAGGACGAGATAGAAATTTTCAGGCTATTTTGCCTCTAAGGGGT
AAAATTCTTAATATTGAAAAAACTGATGATACTAAAATATATAAAAACACAGAAATACAG
TCATTAATAACCGCTCTGGGATTAGGAATAAAAGGAGAAGAGTTCGACGAGAGCTCTTTG
AGATATCATAGAGTTGTAATTATGACGGATGCTGATGTTGACGGTGCTCATATAAGAACT
TTATTGCTGACATTTTTTTACAGATACCAAAGAGAACTTGTTGAGAAAGGTTTTATATAC
ATTGCTTGTCCACCTCTTTATAAAGTTGAAAGAGGTAAGAACCATAATTACTGTTATAAC
GAGAATCAATTAAAGGATACAATTCAAGGTTTTGGAGAAAACGCAAATTATAATATCCAA
AGATTTAAGGGATTAGGTGAGATGATGCCAAAACAATTATGGGATACAACTATGAATCCT
CAAACGAGGATGATGAAAAGGGTTGAGATCGAAGATGCACTTGAGGCTGACAGAATATTC
AATATTTTAATGGGAGATAAAGTTGCACCAAGAAGAGAATTTATTGAAACT
>AG-355-G23
ATCTCAAATGATTATGGCGCCGAACAGATTCAGGTTTTAGAAGGGTTAGAACCAGTTCGT
AAACGCCCTGGTATGTATATAGGCTCTACAGGGCCAAGGGGATTACATCATTTAGTATAT
GAAGTAGTTGATAACTCTGTTGATGAAGCGCTTGCAGGTCATTGTGATCACATAGAAATA
GTTCTTCGAGCAGATGGTTCTGCATTAATTTCTGATAATGGACGAGGAATCCCTACAGAT
ATTCATCCAAGAACAGGGAAAAGTGCCTTAGAAACTGTACTAACTGTTCTTCATGCAGGA
GGTAAATTTGGAAGTGGTGGTTATAAAGTTTCAGGTGGTTTGCATGGTGTAGGAATATCT
GTAGTTAACGCTTTAAGCGAATGGGTTAATGTAACTGTTTATAGGGATGGTAGCGAATTT
AATCAAACATTTGAAAAAGGTCTATCAAAAGGTGAATTACAAACTAAAAAGCAGACTGGC
AAACCTTCCAAG---AAAGGTACAACTATTTGCTTTAAACCTGACAAAGAAATTTTTTCT
GGAGGAATTGAATTTGAATATTCCCTTCTTTCATCAAGATTAAGAGAACTAGCCTATCTT
AACGGCGGAGTAAAAATTGTTTTTAGAGATGAAAGAAATCAATTATCAGATGGTTCTTTT
AAA------GAAGAAATTTACTTATATGAGGGAGGTATTAAAGAATACGTTAAATATATG
AATGCTGAAAAAGAGTCTATTCATCCTGAAATAATTTATATTGACTCACAGAAAGAAAAT
GTATATGTAGAAGCAGCTTTGCAATGGTGTTCAGATGTATATTCAGATAATATCTTGGGA
TTTGCGAATAATATTAGAACTATTGATGGGGGAACTCATATAGAAGGGCTAAAGACAGTT
CTGACTAGAACCTTCAATAATCTTGCAAAAAAGAGAGGTAAAAGAAAAGATATTGAAAAA
AATTTAGCTGGGGAGAATATTAGAGAAGGCTTGACTGTTGTTTTATCGGTAAAAGTTCCA
GATCCCGAATTTGAAGGGCAAACAAAAACAAAATTAGGAAATACAGAGGTGAGAGGAATC
GTAGATTCCCTTATTGGTGAGGCTCTTACAAAATATATGGAATTTAATCCTGGAATTTTG
GATCTGATTCTTGAGAAAGCTATTCAATCATTTAATGCGGCAGAAGCAGCGAGAAGGGCT
AGAGAATTAGTAAGGCGAAAAAGCGTTCTAGAAAGTTCTACTTTGCCTGGTAAATTAGCT
GATTGCAGTTCTAGAGATCCATCAGAATCAGAAATTTATATAGTTGAAGGTGATTCAGCT
GGAGGTTCCGCAAAACAAGGCCGAGATAGAAATTTTCAGGCTATTTTACCTCTAAGGGGT
AAAATTCTTAATATTGAAAAAACAGATGATACTAAAATTTATAAAAATACAGAAATACAG
GCATTAATAACAGCTCTAGGGTTAGGAATAAAAGGAGAGGAGTTCGACGAGAGCTCTTTG
AGATATCATAGAGTTGTGATTATGACTGATGCTGATGTTGACGGTGCTCATATAAGAACT
TTATTATTGACATTTTTTTATAGATACCAAAGAGAACTTGTTGAGAAAGGTTTTATATAC
ATTGCTTGTCCCCCTCTATATAAAGTTGAAAGAGGTAAGAATCATAATTACTGTTATAAC
GAGAATCAATTAAAGGATACAATTCAAGGTTTTGGAGAAAATGCAAATTATAATATTCAA
AGATTTAAAGGATTAGGTGAGATGATGCCAAAACAATTATGGGATACAACTATGAATCCT
CAAACGAGGATGATGAAAAGGGTTGAAATAGAAGATGCACTTGAAGCTGACAGAATATTC
AATATATTAATGGGAGATAAAGTTGCACCAAGAAGAGAATTTATTGAAACT
>AG-355-I04
ATCTCAAATGAATATGGCGCGGAACAGATTCAGGTTTTAGAGGGGTTAGAACCAGTTCGT
AAACGTCCTGGGATGTATATAGGTTCTACAGGACCTAAAGGATTACACCATTTAGTATAT
GAGGTAGTTGATAATTCAGTTGATGAAGCACTTGCTGGACATTGTGATCACATAGAAATA
GTTCTTAGAGCAGATGGATCCGCTTTAATTTCTGATAATGGAAGGGGTATTCCTACAGAT
ATTCATCCAAGAACAGGGAAAAGTGCCTTAGAAACTGTACTAACTGTTCTTCATGCAGGA
GGTAAATTTGGAAGTGGTGGTTATAAAGTTTCAGGGGGTTTGCACGGAGTAGGAATATCT
GTAGTTAATGCTCTAAGTGAATGGGTTAATGTGACCGTTTATAGAGATGGAAGCGAATTT
AATCAAAGATTTGAAAAAGGTGTTTCAAAGGGTGAATTGCAAACTAAAAAGCTGACCGGC
AAACCATTTAAG---AAAGGAACAACTATTTGCTTTAAACCAGATAAAACGATTTTTTCA
GGAGGAATTGAATTTGAATTTTCTCTTCTTTCATCGAGGTTAAGAGAATTAGCTTATCTT
AATGGCGGAGTAAAAATTGTTTTTAGAGATGAGAGAAATCAATTAGCAGATGGTTCTTTT
AAA------GAAGAAATTTACTTATATCAAGGAGGTATTAAAGAATATGTAGAGTACATG
AATTCTGAAAAAGAGTCTATTCATCCAGAAATAATTTATGTAGACTCACAGAAAGAAAAT
GTATATGTAGAAGCAGCTTTGCAATGGTGTTCAGATGTTTACTCAGATAATATTTTGGGG
TTTGCAAATAATATTAGAACTATTGATGGTGGAACTCATATAGAAGGGTTAAAAACAGTT
CTGACAAGAACTTTCAATAATCTTGCAAAAAAGAGAGGTAAAAGAAAAGATATTGAAAAA
AATTTAGCTGGAGAAAATATTAGAGAGGGTTTGACAGTTGTTTTGTCGGTAAAAGTTCCA
GATCCTGAATTTGAAGGGCAAACAAAAACAAAATTAGGAAATACTGAAGTAAGAGGAATT
GTGGATTCTCTCATTGGGGAGGCTCTCACAAAATATATGGAATTCAATCCTGGAATTTTG
GACCTGATTCTTGAAAAAGCAATTCAATCATTTAATGCAGCAGAAGCTGCGAGAAGGGCA
AGAGAATTAGTAAGAAGAAAAAGTGTTTTGGAAAGTTCTACCTTACCGGGTAAATTAGCA
GATTGTAGTACTAGAGATCCCTCAGAATCAGAAATTTACATAGTTGAAGGAGATTCAGCT
GGAGGTTCCGCAAAACAAGGGAGAGATAGAAATTTTCAGGCAATTTTGCCTCTTAGGGGT
AAAATTCTTAATATTGAAAAAACTGATGATACTAAAATTTATAAAAATACGGAAATACAA
TCATTAATAACGGCTTTAGGATTAGGAATAAAAGGAGAGGAGTTTAACGAAAACTCTTTG
AGATATCATAGAGTTGTAATAATGACGGATGCTGATGTTGATGGTGCTCACATCAGAACT
TTATTATTGACATTTTTTTATAGATATCAAAGAGAACTTGTTGAGAAAGGCTTTATATAC
ATTGCTTGTCCTCCTCTATATAAAGTTGAAAGAGGAAAGAATCATAATTACTGTTATAAC
GAGAATCAATTAAAAGATACAATTGAAGGTTTTGGAGAAAATGCTAATTATAATATTCAA
AGATTTAAGGGATTAGGTGAGATGATGCCAAAACAATTGTGGGATACAACTATGAATCCT
CAAACTAGGATGATGAAAAGGGTTGAAATCGAAGATGCACTTGAAGCTGACAGAATTTTC
AATATATTAATGGGGGATAAAGTTGCACCAAGAAGAGAATTTATTGAAACT
>AG-355-J09
ATCTCAAATGATTACGGCGCGGAACAGATACAGGTTTTAGAGGGGTTAGAACCAGTTCGT
AAGCGCCCTGGGATGTATATAGGTTCAACAGGACCTAGGGGATTACATCATTTAGTATAC
GAGGTAGTTGATAACTCGGTTGATGAAGCACTTGCAGGACATTGTGATCACATTGAAATA
GTTCTTCGAGCAGATGGTTCTGCTTTGATTTCTGATAACGGACGAGGTATTCCAACAGAT
ATTCACCCAAGAACAGGGAAAAGTGCCTTAGAAACTGTACTTACTGTTCTTCATGCAGGA
GGTAAATTTGGAAGTGGTGGTTATAAAGTTTCAGGGGGTCTACATGGTGTAGGAATATCT
GTAGTTAATGCTCTAAGCGAATGGGTTAATGTGACTGTTTATAGGGATGGAAGCGAATTT
AATCAAAGATTTGAAAAAGGTGTATCAAAGGGTGAATTGCAAACTAAAAGGCAGACTGGC
AAACCATCTAAG---AAAGGAACAACTATTTGCTTTAAACCCGACAAAACGATTTTTTCG
GGAGGAATTGAATTTGAATATGCTCTTCTTTCATCTAGATTAAGGGAGTTAGCTTATCTT
AATGGCGGAGTAAAAATTGTTTTTAGAGATGAAAGAAATCAATTTTCAGATGGTTCTTTT
AAA------GAAGAAATTTACTTATATCAAGGGGGCATTAAAGAATATGTTGAATACATG
AATGCTGAAAAGGATTCTATTCACCCTGAAATAATTTATGTTGACTCACAGAAAGAAAAT
GTATATGTAGAAGCAGCTTTGCAATGGTGTTCAGATGTATATTCAGATAATATTTTAGGA
TTTGCAAATAATATTAGAACCATAGATGGAGGAACTCATATTGAAGGGCTTAAAACAGTT
CTGACCAGAACTTTCAATAATCTTGCAAAAAAGAGAGGCAAAAGAAAGGATATTGAAAAA
AATTTAGCTGGCGAAAATATTAGAGAGGGTTTGACTGTTGTTTTATCAGTAAAAGTTCCA
GATCCCGAATTTGAAGGGCAAACAAAAACAAAATTAGGAAATACTGAAGTACGGGGAATT
GTGGATTCTCTTATTGGGGAGGCTCTTACGAAATATATGGAATTTAATCCTGGAATTTTG
GACTTGATTCTTGAAAAAGCTATTCAATCATTTAATGCGGCAGAAGCTGCAAGAAGGGCT
AGAGAATTAGTAAGAAGAAAAAGTGTTTTAGAAAGTTCTACATTACCGGGTAAATTAGCA
GATTGTAGTTCTAGAGACCCCTCAGAATCAGAAATTTATATAGTTGAAGGAGATTCAGCT
GGTGGCTCCGCAAAACAAGGACGAGATAGAAATTTTCAGGCTATTTTGCCTCTGAGGGGT
AAAATTCTTAATATTGAAAAAACTGATGATACTAAAATTTATAAAAATACAGAAATACAG
TCATTAATAACAGCTTTAGGATTAGGAATAAAAGGGGAGGAGTTCGACGAGAGCTCTTTG
AGATATCATAGAGTTGTAATTATGACGGATGCTGATGTTGACGGTGCTCATATAAGGACT
TTATTGCTGACATTTTTTTACAGATACCAAAGACAACTTGTTGAGAAAGGTTTTATATAC
ATTGCTTGTCCTCCTCTTTATAAAGTTGAAAGAGGTAAGAATCATAATTACTGTTATAAC
GAGAATCAATTAAAGGATACAATTCAAGGTTTTGGAGAAAATGCAAATTATAATATTCAA
AGATTTAAGGGATTAGGTGAGATGATGCCAAAACAATTATGGGATACAACTATGAATCCC
CAAACGAGGATGATGAAAAGGGTTGAAATCGAAGATGCACTTGAAGCTGACAGAATATTC
AATATATTAATGGGAGATAAAGTTGCACCAAGAAGAGAATTTATTGAAACC
>AG-355-J23
ATCTCAAATGATTATGGCGCCGAACAGATACAGGTTTTAGAGGGATTAGAACCAGTTCGT
AAACGCCCAGGGATGTATATAGGTTCAACAGGACCTAGGGGATTACATCATTTAGTATAT
GAGGTAGTTGATAACTCGGTTGATGAAGCACTCGCAGGACATTGTGATCACATAGAAATA
GTTCTTCGAGCCGATGGTTCTGCTTTAATTTCTGATAATGGACGAGGTATCCCAACAGAT
ATTCATCCAAGAACAGGGAAAAGTGCATTAGAAACTGTACTAACTGTTCTTCATGCAGGA
GGTAAATTTGGAAGTGGTGGTTATAAAGTTTCAGGGGGTTTGCATGGAGTTGGAATATCT
GTAGTTAATGCTCTAAGCGAATGGGTTAATGTGACTGTTTATAGAGATGGAAGCGAATTT
AATCAAAGATTTGAAAAAGGTGTATCCAAAGGTGAATTGGAAACTAAAAAACAGACTGGC
AAACCATCTAAG---AAAGGAACAACTATTTGCTTTAAACCCGACAAAACGATTTTTTCT
GGAGGAATTGAATTTGAATATGCACTTCTTTCATCTAGATTAAGGGAGCTAGCTTATCTT
AATGGCGGAGTAAAAATTGTTTTTAGGGATGAAAGAAATCAATTATCAGATGGTTCTTTT
AAA------GAAGAAATTTACCTGTATCAAGGAGGTATTAAAGAATATGTTGAATACATG
AATGCTGAAAAAGACTCTATTCATCCTGAAATAATTTATGTTGACTCACAGAAAGAAAAT
GTATATGTAGAAGCAGCTTTGCAATGGTGTTCAGATGTATATTCAGATAATATTTTAGGA
TTTGCAAATAATATTAGGACTATTGATGGAGGAACTCATATTGAAGGGCTAAAAACAGTT
TTGACAAGAACTTTCAATAATCTTGCAAAAAAGAGAGGTAAAAGAAAAGATATTGAAAAA
AATTTAGCTGGCGAAAATATTAGAGAGGGTTTGACTGTTGTCTTATCAGTAAAAGTTCCA
GATCCCGAATTTGAAGGGCAAACAAAAACAAAATTAGGAAATACTGAAGTGCGGGGAATT
GTGGATTCTCTCATTGGGGAGGCTCTCACAAAATATATGGAATTCAATCCTGGAATTTTG
GACTTGATTCTTGAAAAAGCAATTCAATCATTTAATGCAGCAGAAGCTGCGAGAAGGGCT
AGAGAATTAGTAAGGAGAAAAAGTGTTCTAGAAAGTTCTACATTACCGGGCAAATTAGCA
GATTGTAGTTCTAGAGATCCCTCAGAATCAGAAATTTATATAGTTGAAGGAGATTCAGCT
GGTGGCTCCGCAAAACAAGGCCGAGATAGAAATTTTCAGGCTATTTTGCCTCTTAGGGGT
AAAATTCTAAATATTGAAAAAACTGACGATACTAAAATATATAAAAACACAGAAATACAG
TCATTAATAACTGCCTTAGGATTAGGAATCAAAGGAGAGGAGTTCGACCAAAGCTCTTTG
AGATATCATAGAGTTGTAATTATGACGGATGCTGATGTTGACGGTGCTCATATAAGAACT
TTATTGCTGACATTTTTTTACAGATACCAAAGAGAACTTGTTGAAAAAGGTTTTATATAC
ATTGCTTGTCCTCCTCTTTATAAAGTTGAAAGAGGTAAGAATCATAATTATTGTTATAAC
GAGAATCAATTAAAGGATACAATTCAAGGTTTTGGAGAAAACGCAAATTATAATATCCAA
AGATTTAAAGGATTAGGTGAGATGATGCCAAAACAATTATGGGACACAACTATGAATCCT
CAAACGAGGATGATGAAAAGGGTTGAGATCGAAGATGCACTTGAAGCTGACAGAATATTC
AATATATTAATGGGAGATAAAGTTGCACCAAGAAGAGAATTTATTGAAACT
>AG-355-K03
ATCTCAAATGATTATGGCGCGGAACAGATTCAGGTTTTAGAAGGGTTAGAACCAGTTCGT
AAACGCCCTGGTATGTATATAGGTTCTACAGGGCCAAGAGGATTACACCATCTAGTATAT
GAGGTTGTTGATAACTCCGTTGATGAAGCACTTGCTGGACATTGTGATCTCATAGAAATA
GTTCTTAGAGCAGATGGTTCTGCTTTAATTTCTGACAATGGACGAGGTATTCCAACAGAT
ATTCATCCAAGAACAGGGAAAAGTGCCTTAGAAACTGTACTAACTGTTCTTCATGCAGGA
GGTAAATTTGGCAGTGGTGGTTATAAAGTTTCAGGTGGTTTGCATGGAGTAGGAATATCT
GTAGTTAACGCTTTAAGCGAATGGGTTAATGTGACTGTTTTTAGGGAGAGTAGCGAATTT
AATCAAAGATTTGAAAAAGGTATATCAAAGGGTGAATTGCAAACTAAAAAGCAGACTGAA
AAACCATATAAG---AAAGGTACAACTATTTGCTTTAAACCCGACAAAGAGATTTTTTCT
GGAGGAATTGAATTTGAATATGCTCTTCTTTCATCTAGATTAAGAGAACTAGCGTACCTT
AATGGCGGAGTAAAAATTGTTTTTAGAGATGAAAGAAATCAATTACCAGATGGTTCTTTT
AAA------GAAGAAATTTATTTATATCAGGGAGGGATTAAAGAATATGTTGAATATATG
AATTCTGAAAAAGAGTCTATTCATCCTGAAATAATTTATGTTGACTCACAGAAAGAAAAT
GTATACGTAGAGGCAGCTTTGCAATGGTGTTCAGATGTATATTCAGATAATATTTTGGGA
TTTGCAAATAATATTAGAACTATTGATGGAGGAACTCACTTAGAAGGGCTAAAAACAGTT
CTGACAAGAACTTTCAATAATCTTGCAAAAAAGAGAGGTAAAAGAAAAGATGTTGAAAAA
AATTTAGCTGGCGAAAATATTAGAGAGGGTTTGACTGTTGTTTTATCGGTAAAAGTTCCA
GATCCCGAATTTGAAGGACAAACAAAAACAAAATTAGGAAATCCGGAAGTAAGAGGAATT
GTAGATTCTCTCATAGGTGAGGCTCTCACAAAATATATGGAATTCAATCCTGGAATTTTC
GACCTGATTCTTGAAAAAGCAATTCAATCATTTAATGCTGCAGAAGCTGCGAGAAGGGCT
AGAGAATTAGTAAGAAGAAAAAGTGTTTTAGAAAGTTCTACTTTACCCGGTAAATTAGCA
GATTGTAGTTCTAGAGATCCTTCAGAATCAGAAATTTATATAGTTGAAGGTGATTCAGCT
GGAGGTTCCGCAAAACAAGGGAGAGATAGAAATTTTCAGGCTATTTTGCCTCTTAGGGGT
AAAATTCTTAATATTGAAAAAACCGACGATACTAAAATTTATAAAAATACAGAAATACAG
TCATTAATAACAGCTCTAGGATTAGGAATAAAAGGTGAGGAGTTCGACGAAAGCTCTTTG
AGATATCATAGAGTTGTAATTATGACAGATGCTGATGTTGACGGTGCTCATATAAGAACT
TTATTATTGACATTTTTTTACAGATACCAAAGAGAACTTGTTGAGAAAGGTTTTATATAC
ATTGCTTGTCCCCCTCTATACAAAGTTGAAAGAGGTAAGAATTATAATTATTGTTATAAC
GAGAATCAATTAAAGGATACAATTCAAGGTTTTGGAGAAAATGCAAATTACAATATCCAA
AGATTCAAGGGATTAGGTGAGATGATGCCAAAACAATTATGGGATACAACTATGAATCCT
CAAACTAGGATGATGAAAAGGGTTGAAATAGAAGATGCACTTGAAGCTGACAGAATATTT
AACATATTAATGGGAGATAAGGTTGCACCAAGAAGAGAATTCATTGAAACT
>AG-355-K15
ATCTCAAATGATTATGGCGCTGAACAGATACAGGTTTTAGAGGGGTTAGAACCAGTTCGC
AAACGTCCTGGGATGTATATAGGTTCAACAGGACCTAGGGGATTACACCATTTAATATAT
GAGGTAGTTGATAATTCGGTAGATGAAGCACTTGCAGGACATTGTGATCACATAGAAATA
GTTCTTAGAGCAGATGGTTCTGCTTTGATTTCTGATAATGGACGAGGTATTCCAACAGAT
ATTCATCCAAGAACAGGGAAAAGTGCCTTAGAAACTGTACTTACTGTTCTTCATGCAGGA
GGTAAATTTGGAAGTGGTGGTTATAAAGTTTCAGGAGGTTTGCATGGAGTAGGAATATCT
GTAGTTAATGCTCTAAGCGAATGGGTTAATGTGACTGTTTTTAGGGAAGGAAGCGAATTT
AATCAAAGGTTTGAAAAAGGTGTATCAAAGGGTGAATTGGAAACTAAAAAGCAGACTGGC
AAACCATCTAAA---AAAGGAACAACTATTTGCTTTAAACCCGACAAAACAATTTTTTCT
GGAGGAATTGAATTTGAATATCCTCTTCTTTCATCTAGATTAAGGGAGCTAGCTTATCTT
AATGGCGGAGTAAAAATTGTTTTTAGAGATGAAAGAAATCAATTATCAGATGGTTCTTTT
AAA------GAGGAAATTTATTTGTATCAAGGAGGTATTAAAGAATATGTTGAATACATG
AATGCTGAGAAAGATTCTATTCATCCTGAAATAATTTATGTTGACTCACAGAAAGAAAAT
GTATATGTAGAAGCAGCTTTGCAATGGTGTTCAGATGTATATTCAGATAATATTTTGGGA
TTTGCAAATAATATTCGAACTATTGATGGAGGAACTCATATTGAAGGCCTAAAAACAGTT
TTGACAAGAACTTTCAATAATCTTGCAAAAAAGAGAGGTAAAAGAAAAGATATGGAAAAA
AATTTAGCTGGCGAAAATATTAGAGAGGGTTTGACTGTTGTTCTATCAGTAAAAGTTCCA
GAGCCGGAATTTGAAGGGCAAACAAAAACAAAATTAGGAAATACTGAAGTACGGGGAATT
GTAGATTCTCTCATTGGGGAGGCTCTCACAAAATATATGGAATTCAATCCTGGAATTTTG
GACTTGATTCTAGAAAAAGCAATTCAATCATTTAATGCAGCAGAAGCTGCGAGAAGGGCT
AGAGAATTAGTAAGAAGAAAAAGTGTTCTGGAAAGTTCTACATTACCGGGTAAATTAGCA
GATTGTAGTTCTAGAGATCCTTCAGAATCAGAAATATATATAGTGGAAGGAGATTCAGCT
GGTGGCTCAGCAAAACAAGGACGCGATAGAAATTTTCAGGCTATTTTGCCTCTCAGGGGA
AAAATTCTTAATATTGAAAAAACTGATGATACTAAAATATATAAAAATACAGAAATACAG
TCATTAATAACAGCTCTAGGATTAGGAATAAAAGGAGAGGAGTTCGATGAGAGCTCTTTG
AGATATCATAGAGTTGTAATTATGACAGATGCTGATGTTGACGGTGCTCATATAAGAACT
TTATTGTTGACATTTTTTTATAGATACCAAAGAGAACTTGTTGAGAAAGGGTTTATATAT
ATTGCGTGTCCCCCTCTTTATAAAGTTGAAAGAGGTAAGAGTCATAATTACTGTTATAAC
GAGAATCAGTTAAAGGATACAATTCAAGGTTTTGGAGAAAACGCAAATTATAATATCCAA
AGATTCAAGGGATTAGGTGAGATGATGCCAAAACAATTATGGGATACAACTATGAATCCT
CAAACGAGGATGATGAAAAGGGTTGAAATCGAAGATGCACTTGAAGCTGACAGAATATTC
AATATATTGATGGGAGATAAAGTTGCACCAAGAAGAGAATTTATTGAAACG
>AG-355-K20
ATCTCAAATGATTATGGCGCGGAACAGATACAGGTTTTAGAGGGGTTAGAACCAGTTCGT
AAACGTCCTGGAATGTATATAGGTTCAACAGGGCCAAGGGGATTACATCATTTAGTATAT
GAGGTGGTTGATAACTCGGTTGATGAAGCACTTGCAGGACATTGTGATCACATAGAAATA
GTTCTTCGAGCAGATGGTTCTGCTTTAATTTCTGATAATGGACGAGGTATTCCAACAGAT
ATTCATCCAAGAACAGGAAAAAGTGCTTTAGAAACTGTACTAACTGTTCTTCATGCAGGA
GGTAAATTTGGTAGTGGTGGTTATAAGGTTTCAGGGGGTTTGCATGGCGTAGGAATATCT
GTAGTTAATGCTCTAAGCGAATGGGTTAATGTGACTGTTTATAGGGATGGAAGCGAATTT
AATCAAAGATTTGAAAAAGGTGTATCAAAGGGTGAATTGCAAACTAAAAAGCAGACTGGC
AAACCATCTAAG---AAAGGAACTACTATTTGCTTTAAACCCGACAAAACGATTTTTTCT
GGAGGAATTGAATTTGAATATGCTCTCCTTTCATCAAGACTAAGGGAGTTAGCTTATCTT
AATGGCGGAGTAAAAATTGTTTTTAGAGATGAAAGAAATCAATTATCAGATGGTTCGTTT
AAA------GAAGAAATTTACTTGTATCAAGGAGGCATTAAAGAATATGTTGAATATATG
AATGCTGAAAAAGATTCTATTCATCCTGAAATAATTTATGTTGACTCACAGAAAGAAAAT
GTATATGTAGAAGCAGCTTTGCAATGGTGTTCAGATGTCTATTCAGATAATATTTTAGGA
TTTGCAAATAATATTAGAACTATTGATGGAGGAACTCATATTGAAGGGCTAAAAACAGTT
CTGACAAGAACTTTCAATAATCTTGCAAAAAAAAGAGGCAAAAGAAAAGATATTGAAAAA
AATTTAGCTGGCGAAAATATTAGAGAGGGTTTGACTGTTGTGTTATCAGTAAAAGTTCCA
GATCCAGAATTTGAGGGGCAAACAAAAACAAAATTAGGAAATACTGAAGTACGGGGAATT
GTGGATTCTCTCATTGGGGAGGCCCTCACAAAATATATGGAATTTAATCCTGGCATTTTG
GATTTGATTCTTGAAAAAGCAATTCAATCATTTAATGCAGCAGAAGCTGCTAGAAGAGCT
AGAGAGTTAGTAAGAAGAAAAAGTGTTCTAGAAAGTTCTACATTACCGGGCAAATTAGCA
GATTGTAGTTCTAGAGATCCCTCAGAATCAGAAATTTATATAGTTGAAGGAGATTCAGCT
GGTGGCTCCGCAAAACAAGGACGAGATAGAAATTTTCAGGCTATTTTGCCTCTTAGGGGT
AAAATTCTCAATATTGAAAAAACTGACGATACTAAAATATATAAAAATACAGAAATACAG
TCATTAATAACAGCTCTAGGATTAGGAATAAAAGGAGAGGAGTTCGACGAGAGCTCTTTA
AGATATCATAGAGTAGTAATTATGACGGATGCTGATGTTGACGGTGCTCATATAAGAACT
TTATTGCTGACATTTTTTTACAGATACCAAAGAGAACTTGTTGAGAAAGGTTTTATATAC
ATTGCTTGTCCCCCTCTTTATAAAGTTGAAAGAGGTAAGAATCATAATTATTGTTATAAC
GAGAATCAATTAAAGGATACAATTCAAGGTTTTGGAGAAAATGCAAATTATAATATCCAA
AGATTTAAGGGATTAGGGGAGATGATGCCAAAACAATTATGGGATACAACTATGAATCCT
CAAACGAGGATGATGAAAAGGGTTGAAATCGAAGATGCGCTTGAAGCTGACAGAATATTC
AATATATTAATGGGAGATAAAGTTGCACCAAGAAGAGAATTTATTGAAACT
>AG-355-L02
ATCTCAAATGATTATGGCGCGGAACAGATACAGGTTTTAGAGGGGTTAGAACCAGTTCGT
AAACGCCCTGGAATGTATATAGGTTCGACAGGGCCTAGGGGATTACACCATTTAGTATAT
GAGGTAGTTGATAACTCGGTTGATGAAGCACTTGCAGGACATTGTGATCACATAGAAATA
GTTCTTCGAGCAGATGGATCTGCTTTAATTTCTGATAATGGACGAGGTATACCAACAGAT
ATTCATCCAAGAACAGGCAAAAGTGCCTTAGAAACTGTACTAACTGTTCTTCATGCAGGA
GGTAAATTCGGAAGTGGTGGTTATAAAGTTTCAGGGGGTTTGCATGGAGTAGGAATATCT
GTAGTTAATGCTCTAAGCGAATGGGTTAATGTGACTGTTTATAGGGATGGAAGCGAATTT
AATCAAAGATTTGAAAAAGGTATATCAAAGGGTGAATTGGAAACTAAAAAGCAGACTGGC
AAACCATCTAAG---AAAGGAACAACTATTTGCTTTAAACCCGACAAAACTATTTTTTCT
GGAGGAATTGAATTTGAATATGCTCTTCTTTCATCTAGATTAAGAGAGCTAGCTTATCTT
AATGGCGGAGTAAAAATTGTTTTTAGAGATGAAAGAAATCAATTATCAGATGGTTCTTTT
AAA------GAAGAAATTTATTTGTATCAAGGAGGTATTAAAGAATATGTTGAATACATG
AATGCCGAAAAAGATTCTATTCATCCTGAAATAATTTATGTTGACTCTCAGAAAGAAAAT
GTATATGTTGAAGCGGCTTTGCAATGGTGTTCAGATGTATATTCAGATAATATTTTAGGA
TTTGCAAATAATATTAGAACTATTGATGGAGGAACTCATATTGAAGGTCTAAAAACAGTA
CTGACAAGAACTTTCAACAATCTTGCAAAAAAGAGAGGCAAAAGAAAAGATATTGAAAAA
AATTTAGCAGGCGAAAATATCAGAGAGGGTTTGACTGTTGTTTTATCAGTAAAAGTTCCG
GATCCAGAATTTGAAGGACAAACAAAAACAAAATTAGGAAATACTGAAGTACGGGGAATT
GTGGATTCTCTCATAGGGGAGGCTCTCACAAAATATATGGAATTCAATCCTGGAATTTTC
GACTTGATTCTTGAAAAAGCAATTCAATCATTTAATGCAGCAGAAGCTGCGAGAAGGGCT
AGAGAATTAGTAAGAAGAAAAAGTGTTCTAGAAAGTTCTACATTACCGGGCAAATTAGCA
GATTGTAGTTCTAGAGATCCCTCAGAATCAGAAATTTACATAGTAGAAGGAGATTCAGCT
GGTGGTTCAGCAAAACAAGGAAGAGATAGAAATTTTCAGGCTATTTTGCCTCTAAGGGGT
AAAATTCTTAATATTGAAAAAACTGACGATACAAAAATTTATAAAAACACAGAAATACAA
TCTTTAATAACAGCTTTAGGATTAGGAATAAAAGGAGAGGAGTTTGACGAGAGCTCTTTG
AGATATCATAGAGTTGTAATTATGACGGATGCTGATGTTGACGGTGCTCATATAAGAACT
TTATTGCTTACATTTTTTTATAGATACCAAAGAGAACTTGTTGAGAAAGGTTTCATATAC
ATTGCTTGTCCCCCTCTTTATAAAGTTGAAAGAGGTAAGAATCATAATTACTGTTATAAC
GAGAATCAATTAAAGGATACGATTCAAGGCTTTGGAGAAAATGCTAATTATAATATCCAA
AGATTTAAGGGATTAGGTGAGATGATGCCAAAACAATTATGGGACACAACTATGAATCCT
CAGACGAGGATGATGAAAAGGGTTGAAATCGAAGATGCACTTGAAGCTGACAGAATATTT
AATATTTTAATGGGAGATAAAGTTGCACCAAGAAGAGAATTTATTGAAACT
>AG-355-L20
ATCTCAAATGATTATGGCGCGGAACAGATACAGGTTTTAGAGGGGTTAGAACCAGTTCGT
AAACGCCCTGGAATGTATATAGGCTCAACAGGGCCTAGGGGATTACATCATTTAGTGTAT
GAGGTGGTTGATAACTCGGTTGATGAAGCACTTGCAGGACATTGTGATCACATAGAAATA
GTTCTTCGAGCAGATGGTTCTGCTTTAATTTCTGATAATGGACGAGGTATTCCAACAGAT
ATTCATCCAAGAACAGGAAAAAGTGCTTTAGAAACTGTACTAACTGTTCTTCATGCAGGA
GGTAAATTTGGTAGTGGTGGTTATAAGGTTTCAGGGGGTTTGCATGGCGTTGGAATATCT
GTAGTTAATGCTCTAAGCGAATGGGTTAATGTGACTGTTTATAGGGATGGAAGCGAATTT
AATCAAAGATTTGAAAAAGGTGTATCAAAGGGTGAATTGGAAACTAAAAAGCAGACTGGT
AAACCATCTAAG---AAAGGAACTACTATTTGCTTTAAACCCGACAAAACGATTTTTTCT
GGAGGAATTGAATTTGAATATGCTCTCCTTTCATCAAGACTAAGGGAGTTAGCTTATCTT
AATGGCGGAGTAAAAATTGTTTTTAGAGATGAAAGAAATCAATTATCAGATGGTTCGTTT
AAA------GAAGAAATTTACTTGTATCAAGGAGGTATTAAAGAATATGTTGAATATATG
AATGCTGAAAAAGATTCTATTCATCCTGAAATAATTTATGTTGACTCACAGAAAGAAAAT
GTATATGTAGAAGCAGCTTTGCAATGGTGTTCAGATGTCTATTCAGATAATATTTTAGGA
TTTGCAAATAATATTAGAACTATTGATGGAGGAACTCATATTGAAGGGCTAAAAACAGTT
CTGACAAGAACTTTCAATAATCTTGCAAAAAAAAGAGGCAAAAGAAAAGATATTGAAAAA
AATTTAGCTGGCGAAAATATTAGAGAGGGTTTGACTGTTGTTTTATCAGTAAAAGTTCCA
GATCCAGAATTTGAGGGACAAACAAAAACAAAATTAGGAAATACTGAAGTACGGGGAATT
GTGGATTCTCTCATTGGGGAGGCCCTCACAAAATATATGGAATTTAATCCTGGCATTTTG
GATTTGATTCTTGAAAAAGCAATTCAATCATTTAATGCAGCAGAAGCTGCTAGAAGAGCA
AGAGAGTTAGTAAGAAGAAAAAGTGTTCTAGAAAGTTCTACATTACCGGGCAAATTAGCA
GATTGTAGTTCCAGAGATCCCTCAGAATCAGAAATTTATATAGTTGAAGGAGATTCAGCT
GGTGGCTCCGCAAAACAAGGACGAGATAGAAATTTTCAGGCTATTTTGCCTCTTAGGGGT
AAAATTCTCAATATTGAAAAAACTGACGATACTAAAATATATAAAAATACAGAAATACAG
TCATTAATAACAGCTCTAGGATTAGGAATAAAAGGAGAGGAGTTCGAAGAGAGCTCTTTG
AGATATCATAGAGTAGTAATTATGACGGATGCTGATGTTGACGGTGCTCATATAAGAACT
TTATTGCTGACATTTTTTTACAGATACCAAAGAGAACTTGTTGAGAAAGGTTTTATATAC
ATTGCTTGTCCCCCTCTTTATAAAGTTGAAAGAGGTAAGAATCATAATTATTGTTATAAC
GAGAATCAATTAAAGGATACAATTCAAGGTTTTGGAGAAAATGCAAATTATAATATCCAA
AGATTTAAGGGATTAGGGGAGATGATGCCAAAACAATTATGGGATACAACTATGAATCCT
CAAACGAGGATGATGAAAAGGGTTGAAATTGAAGATGCACTTGAAGCTGACAGAATATTC
AATATATTAATGGGAGATAAAGTTGCACCAAGAAGAGAATTTATTGAAACT
>AG-355-M02
ATCTCAAATGAATATGGCGCTGAACAGATACAGGTTTTAGAGGGGTTAGAACCAGTTCGT
AAACGCCCCGGGATGTATATAGGTTCTACAGGACCTAGGGGATTACACCATTTAGTATAT
GAGGTAGTTGATAACTCGGTTGATGAAGCACTTGCAGGCCATTGCGATCACATAGAAATA
GTTCTTCGCGCAGATGGTTCTGCTTTAATTTCTGATAATGGACGAGGTATCCCAACAGAT
ATTCATCCAAGAACAGGGAAAAGTGCCTTAGAAACTGTACTAACTGTTCTTCATGCAGGA
GGTAAATTTGGAAGTGGTGGTTATAAAGTTTCAGGGGGTTTGCATGGAGTAGGAATATCT
GTAGTTAATGCTTTAAGCGAATGGGTTAATGTGACTGTTTATAGGGATGGAAGCGAATTT
AATCAAAGATTTGAAAAAGGCGTATCAAAGGGTGAATTGGAAACTAAAAAGCAGACTGGC
AGACCTTCTAAG---AAAGGAACAACTATTTGCTTTAAACCCGACAAAACAATTTTTTCT
GGAGGAATTGAATTTGAATATTCTCTTCTTTCATCTAGATTAAGAGAGCTAGCTTATCTT
AATGGCGGAGTAAAAATTGTTTTTAGAGATGAAAGAAATCAATTATCAGATGGTTCTTTT
AAA------GAAGAAATTTACTTGTATCAAGGAGGTATTAAAGAATATGTTGAATACATG
AATGCTGAAAAAGATTCTATTCATCCTGAAATAATTTATGTTGACTCACAGAAAGAAAAT
GTATATGTAGAAGCGGCTTTGCAATGGTGTTCAGATGTATATTCAGATAATATTCTAGGA
TTTGCAAATAATATTAGAACTATTGATGGAGGAACTCATATTGAAGGGCTAAAAACAGTT
CTGACAAGAACTTTCAATAATCTTGCAAAAAAGAGAGGTAAAAGAAAAGATATTGAGAAA
AATTTAGCTGGCGAAAATATTAGGGAGGGTTTGACTGTTGTTTTATCAGTAAAAGTTCCA
GATCCAGAATTTGAAGGGCAAACAAAAACAAAATTAGGAAATACTGAAGTACGGGGGATT
GTGGATTCTCTCATTGGGGAGGCTCTCACAAAATATATGGAATTCAATCCTGGAATTTTG
GACTTGATTCTTGAAAAAGCAATTCAATCATTTAATGCAGCAGAAGCTGCAAGAAGGGCT
AGAGAATTAGTAAGAAGAAAAAGTGTTCTTGAAAGTTCTACCTTGCCGGGCAAATTAGCA
GATTGTAGTTCTAGAGATCCCTCAGAATCAGAAATTTATATAGTTGAAGGAGATTCAGCT
GGTGGCTCCGCAAAACAAGGACGAGATAGAAATTTTCAGGCTATTTTGCCTCTAAGGGGT
AAGATTCTTAATATTGAAAAAACTGATGATACTAAAATATATAAAAACACAGAAATACAG
TCGTTAATAACAGCTCTAGGATTAGGAATAAAAGGAGAGGAGTTCGACGAGAGCTCTTTG
AGATATCATAGAGTTGTAATTATGACGGATGCTGATGTTGACGGTGCTCATATAAGAACT
TTATTGCTTACATTTTTTTACAGGTACCAAAGAGAACTTGTGGAGAAAGGTTTTATATAC
ATTGCTTGTCCCCCTCTTTATAAAGTTGAAAGAGGTAAGAATCATAATTACTGTTATAAC
GAGAATCAATTAAAGGATACAATTCAAGGTTTTGGAGAAAATGCAAATTATAATATCCAA
AGATTTAAGGGATTAGGTGAGATGATGCCAAAACAATTATGGGATACAACTATGAATCCT
CAAACGAGGATGATGAAAAGGGTTGAAATTGAAGATGCACTTGAAGCGGACAGAATATTC
AATATATTAATGGGAGATAAAGTTGCACCAAGAAGAGAATTTATTGAAACT
>AG-355-M18
ATCTCAAATGAATATGGTGCGGAACAGATTCAGGTTTTAGAAGGGTTAGAGCCAGTTCGT
AAACGCCCTGGAATGTATATAGGTTCTACAGGTCCTAGGGGTTTGCATCATTTAGTATAT
GAGGTCGTTGATAATTCAGTTGATGAAGCACTTGCAGGACATTGTGATCATATTGAAATA
GTACTTAGAGCAGATGGATCAGCTTCAATCTCAGATAATGGAAGAGGTATACCAACAGAT
ATTCATCCTAGGACTGGGAAAAGTGCATTAGAAACTGTACTCACTGTTCTTCATGCGGGA
GGTAAATTCGGAAATGGTGGTTATAAAGTTTCAGGCGGTTTACATGGAGTAGGAATATCT
GTAGTTAATGCTTTAAGCGAATGGGTTAATGTGACTGTATATAGAGATGGTAATGAATTT
AATCAAACCTTTGAAAAAGGTTTATCTAAGGGTGAATTACAAGCTAAAAAGCAGTCTGCA
AAACCTTTTAAA---AAAGGAACTACTATTTGTTTTAAACCCGATAAAACCATTTTTACT
GGTGGAATCGAATTTGAATATGCTCTTCTTTCCTCCAGATTAAGAGAACTAGCTTATCTA
AACGGAGGAGTAAAAATTGTTTTTAGAGATGAAAGAAATCAATTGTCAAATGGTTCTTTC
AAA------GAAGAAATTTATTTGTATCAAGGAGGTATTAAAGAATATGTTCAATACATG
AATGCTGAAAAGGATTCTATTCATCCAGAGATAATATATGTTGACTCACAAAAAGAAAAC
GTATATGTAGAGGCGGCTTTACAATGGTGTTCCGATGTATATTCAGACAATATTTTAGGC
TTCGCAAATAATATTAGAACTATTGATGGAGGAACTCATATAGAAGGATTAAAGACAGTT
TTGACAAGAACATTCAATAATCTTGCAAAAAAGAGAGGCAAAAGAAAAGATATTGAGAAA
AATTTAGCTGGCGAAAATATCAGAGAGGGTTTGACTGTTGTTTTATCAGTTAAAGTTCCA
GATCCCGAATTTGAGGGACAAACAAAAACAAAGCTTGGTAATACTGAAGTAAGAGGAATT
GTTGATTCTCTCATTGGGGATGCTCTTACAAAGTATATGGAATTCAATCCTGGAATTTTA
GATTTGATTCTTGAAAAAGCAATTCAATCATTTAATGCAGCAGAAGCAGCAAGAAGGGCT
AGAGAATTAGTAAGAAGAAAAAGTGTTCTTGAAAGTTCAACTTTGCCAGGCAAGTTAGCA
GATTGTAGTTCTAGAGATCCATCAGAATCAGAAATTTACATCGTCGAGGGAGATTCAGCT
GGAGGGTCTGCAAAACAAGGAAGAGATAGGAATTTTCAAGCTATTTTGCCTCTCAGGGGT
AAAATTCTCAACATAGAGAAAACCGATGATACGAAAATATATAAAAATACAGAAATTCAG
TCATTAATAACAGCTTTGGGATTAGGCATAAAAGGAGAGGAGTTCGACGTAAACTCTTTG
AGATATCACAGGGTTGTAATTATGACGGATGCTGATGTTGACGGTGCTCATATAAGAACT
TTATTATTGACATTTTTTTACAGATATCAAAGAGAACTTGTTGAAAAAGGGTTTATATAC
ATTGCTTGTCCTCCTCTGTATAAAGTTGAAAGAGGTAAAAATCATAAATACTGTTATAAC
GAGAATCAATTAAAGGATACAATTGCAGGTTTTGGAGAAAATGCTAATTATAATATCCAG
AGATTTAAGGGTTTAGGTGAGATGATGCCAAAACAATTATGGGATACAACTATGAATCCC
CAAACTAGGATGATGAAAAGGGTGGAAATTGAAGATGCACTTGAAGCTGACAGAATATTT
AATATATTAATGGGAGATAAAGTTGCACCAAGAAGAGAATTTATTGAAACT
>AG-355-N02
ATCTCAAATGATTATGGTGCTGAACAGATACAGGTTTTAGAAGGGTTAGAACCAGTTCGT
AAACGCCCTGGGATGTATATAGGTTCAACAGGACCTAGAGGATTACATCACTTAGTATAT
GAGGTAGTTGATAACTCGGTTGATGAAGCTCTTGCAGGACATTGTGATCAAATAGAAATA
GTTCTGCGAGCAGATGGTTCTGCTTTAATTTCTGATAATGGACGAGGTATTCCAACAGAT
GTTCATCCAAGAACAGGGAAAAGTGCCTTAGAAACTGTACTAACTGTTCTTCATGCAGGA
GGTAAATTTGGAAGTGGTGGTTATAAAGTTTCAGGAGGTTTGCATGGAGTAGGAATATCT
GTAGTTAATGCTCTAAGCGAATGGGTTAATGTGACTGTTTATAGGGATGGAAGTGAATTT
AATCAAAGATTTGAAAAAGGTGTATCAAAGGGTGAATTGGAAACTAAAAAGCAGACTGGC
AAACCATCTAAG---AAAGGAACTACTATTTGCTTTAAACCCGACAAAACGATTTTTACT
GGAGGAATTGAATTCGAATATGCTCTTCTTTCATCTAGATTAAGGGAGCTAGCTTATCTT
AATGGTGGAGTAAAAATTGTTTTTAGAGATGAAAGAAATCAATTATCAGATGGTTCTTTT
AAA------GAAGAAATTTATTTGTATCAAGGAGGTATTAAAGAATATGTTGAATATATG
AATGCTGAAAAAGATTCTATTCATCCTGAAATAATTTACGTTGACTCTCAGAAAGAAAAT
GTATATGTTGAGGCAGCTTTGCAATGGTGTTCAGACGTATATTCCGATAATATTTTAGGA
TTTGCAAATAATATTAGAACTATTGATGGAGGGACTCATATTGAAGGGCTTAAAACTGTT
CTGACAAGAACTTTAAATAATCTTGCAAAAAAGAGAGGTAAAAGAAAAGATATTGAAAAA
AATTTAGCTGGCGAAAATATTAGAGAGGGTTTGACTGTTGTTTTATCAGTAAAAGTTCCA
GATCCCGAATTTGAAGGGCAAACAAAAACAAAATTAGGAAATACTGAAGTACGGGGAATT
GTGGATTCTCTCATTGGGGAGGCTCTCACAAAATATATGGAATTCAATCCTGGAATTTTG
GACTTGATTCTTGAAAAAGCAATTCAATCATTTAATGCATCAGAAGCTGCTAGAAGGGCT
AGAGAATTAGTAAGAAGAAAAAGTGTTCTAGAAAGTTCTACATTACCGGGTAAATTAGCA
GATTGTAGTTCTAGAGATCCTTCAGAATCAGAAATTTATATAGTAGAAGGAGATTCAGCT
GGTGGATCCGCAAAACAAGGACGAGATAGAAATTTTCAGGCTATTTTGCCTCTTAGGGGT
AAAATTCTTAATATCGAAAAAACTGACGATACTAAAATTTATAAAAACACAGAAATACAG
TCATTAATAACAGCTCTAGGATTAGGAATAAAAGGAGAGGAGTTTAACGAGAGCTCTTTG
AGGTATCATAGAGTTGTTATTATGACGGACGCTGATGTTGACGGTGCTCATATAAGAACT
TTACTGCTTACATTTTTTTACAGATACCAAAGAGAACTTGTTGAGAAAGGTTTTATATAT
ATTGCTTGCCCCCCTCTTTATAAAGTTGAAAGAGGTAAGAATCATAATTACTGTTATAAC
GAGAATCAATTAAAGGATACAATTAAAGGTTTTGGAGAAAATGCAAATTATAATATTCAA
AGATTTAAGGGATTAGGTGAGATGATGCCTAAACAATTATGGGATACAACTATGAATCCT
CAAACTAGGATGATGAAAAGGGTTGAAATTGAAGATGCACTTGAAGCTGACAGAATATTC
AATATATTAATGGGAGATAAAGTTGCACCAAGAAGAGAATTTATTGAAACT
>AG-355-N16
ATCTCAAATGATTATGGCGCGGAACAGATACAGGTTTTAGAGGGGTTAGAACCAGTTCGT
AAACGCCCTGGGATGTATATAGGTTCAACAGGACCTAGGGGATTACACCATTTAGTATAT
GAGGTAGTTGATAACTCGGTTGATGAAGCACTCGCAGGACATTGTGATCACATAGAAATA
GTTCTTCGAGCAGATGGTTCTGCTTTAATTTCTGATAATGGACGAGGTATTCCAACAGAT
ATTCATCCAAGAACAGGGAAAAGTGCCCTAGAAACTGTACTAACTGTTCTTCATGCAGGA
GGTAAATTTGGTAGTGGTGGCTATAAAGTTTCAGGGGGTTTGCATGGAGTAGGAATATCT
GTAGTTAATGCTCTAAGTGAATGGGTTAAAGTTACTGTTTATAGAGATGGAAGCGAATTT
AATCAAAGATTTGAAAAAGGTGTATCAAAGGGTGAATTGGAAACTAAAAAGCAGACTGGC
AAACCATCTAAG---AAAGGAACAACTATTTGCTTTAAACCTGACAAAACGATTTTTTCT
GGAGGAATTGAATTTGAATATGCTCTTCTTTCATCGAGATTAAGGGAGCTAGCTTATCTT
AATGGCGGAGTAAAAATTGTTTTTAGAGATGAAAGAAATCAATTGTCAGATGGTTCGTTT
AAG------GAAGAAATTTACTTGTATCAAGGAGGTATTAAAGAATATGTTGAATACATG
AATGCTGAAAAAGATTCTATTCATCCTGAAATAATTTATGTTGACTCACAGAAGGAAAAT
GTATATGTAGAAGCCGCTTTGCAATGGTGTTCCGATGTTTATTCAGATAACATTTTAGGA
TTTGCAAATAATATTAGAACGATTGATGGAGGAACTCATATTGAAGGGCTAAAAACAGTT
CTGACAAGAACTTTCAATAATCTTGCAAAAAAGAGAGGCAAAAGAAAAGATATTGAAAAA
AATTTAGCTGGCGAAAATATTAGAGAGGGTTTGACTGTTGTTTTATCAGTAAAAGTTCCA
GATCCCGAATTTGAGGGGCAAACAAAAACAAAATTAGGAAATACTGAAGTACGGGGAATT
GTGGATTCTCTCATTGGGGAGGCTCTTACAAAATATATGGAATTCAATCCTGGCATTTTG
GATTTGATTCTTGAAAAAGCAATTCAATCATTTAATGCAGCAGAAGCTGCGAGAAGGGCT
AGAGAATTAGTAAGAAGAAAAAGTGTTCTAGAAAGTTCTACATTACCGGGCAAATTAGCT
GATTGTAGTTCTAGAGATCCCTCAGAATCTGAAATTTATATAGTTGAAGGAGATTCAGCT
GGTGGCTCCGCAAAACAAGGCCGAGATAGAAATTTTCAGGCTATTTTGCCTCTCAGGGGT
AAAATTCTCAATATTGAAAAAACTGACGATACTAAAATATATAAAAACACAGAAATACAA
TCATTAATAACAGCTCTAGGATTAGGAATAAAAGGAGAGGAGTTCGACGAGAGCTCTTTG
AGATACCATAGAGTTGTAATTATGACGGATGCTGATGTTGACGGTGCTCATATAAGAACT
TTATTGCTGACATTTTTTTACAGGTACCAAAGAGAACTTGTTGAGAAAGGTTTTATATAC
ATTGCTTGTCCACCTCTTTATAAAGTTGAAAGAGGTAAGAACCATAATTACTGTTATAAC
GAGAATCAATTAAAGGATACAATTCAAGGTTTTGGAGAAAATGCAAATTATAATATCCAA
AGATTTAAGGGATTAGGGGAAATGATGCCAAAACAATTATGGGATACAACTATGAATCCT
CAAACGAGGATGATGAAAAGGGTTGAAATCGAAGATGCACTTGAAGCTGACAGAATATTC
AATATATTAATGGGAGATAAAGTTGCACCAAGAAGAGAATTTATTGAAACT
>AG-355-N22
ATCTCAAATGAATATGGCGCTGAACAGATACAGGTTTTAGAGGGGTTAGAACCAGTTCGT
AAACGCCCCGGGATGTATATAGGTTCTACAGGACCTAGGGGATTACACCATTTAGTATAT
GAGGTAGTTGATAACTCGGTTGATGAAGCACTTGCAGGCCATTGCGATCACATAGAAATA
GTTCTTCGCGCAGATGGTTCTGCTTCAATTTCTGATAATGGACGAGGTATCCCAACAGAT
ATTCATCCAAGAACAGGGAAAAGTGCCTTAGAAACTGTACTAACTGTTCTTCATGCAGGA
GGTAAATTTGGAAGTGGTGGTTATAAAGTTTCAGGGGGTTTGCATGGAGTAGGAATATCT
GTAGTTAATGCTTTAAGCGAATGGGTTAATGTGACTGTTTATAGGGATGGAAGCGAATTT
AATCAAAGATTTGAAAAAGGCGTATCAAAGGGTGAATTGGAAACTAAAAAGCAGACTGGC
AGACCTTCTAAG---AAAGGAACAACTATTTGCTTTAAACCCGACAAAACAATTTTTTCT
GGAGGAATTGAATTTGAATATTCTCTTCTTTCATCTAGATTAAGAGAGCTAGCTTATCTT
AATGGCGGAGTAAAAATTGTTTTTAGAGATGAAAGAAATCAATTATCAGATGGTTCTTTT
AAA------GAAGAAATTTACTTGTATCAAGGAGGTATTAAAGAATATGTTGAATACATG
AATGCTGAAAAAGATTCTATTCATCCTGAAATAATTTATGTTGACTCACAGAAAGAAAAT
GTATATGTAGAAGCGGCTTTGCAATGGTGTTCAGATGTATATTCAGATAATATTCTAGGA
TTTGCAAATAATATTAGAACTATTGATGGAGGAACTCATATTGAAGGGCTAAAAACAGTT
CTGACAAGAACTTTCAATAATCTTGCAAAAAAGAGAGGTAAAAGAAAAGATATTGAGAAA
AATTTAGCTGGCGAAAATATTAGGGAGGGTTTGACTGTTGTTTTATCAGTAAAAGTTCCA
GATCCAGAATTTGAAGGGCAAACAAAAACAAAATTAGGAAATACTGAAGTACGGGGGATT
GTGGATTCTCTCATTGGGGACGCTCTCACAAAATATATGGAATTCAATCCTGGAATTTTG
GACTTGATTCTTGAAAAAGCAATTCAATCATTTAATGCAGCAGAAGCTGCAAGAAGGGCT
AGAGAATTAGTAAGAAGAAAAAGTGTTCTTGAAAGTTCTACCTTGCCGGGCAAATTAGCA
GATTGTAGTTCTAGAGATCCCTCAGAATCAGAAATTTATATAGTTGAAGGAGATTCAGCT
GGTGGCTCCGCAAAACAAGGACGAGATAGAAATTTTCAGGCTATTTTGCCTCTAAGGGGT
AAGATTCTTAATATTGAAAAAACTGATGATACTAAAATATATAAAAACACAGAAATACAG
TCGTTAATAACAGCTCTAGGATTAGGAATAAAAGGAGAGGAGTTCGACGAGAGCTCTTTG
AGATATCATAGAGTTGTAATTATGACGGATGCTGATGTTGACGGTGCTCATATAAGAACT
TTATTGCTTACATTTTTTTACAGATACCAAAGAGAACTTGTGGAGAAAGGTTTTATATAC
ATTGCTTGTCCCCCTCTTTATAAAGTTGAAAGAGGTAAGAATCATAATTACTGTTATAAC
GAGAATCAATTAAAGGATACAATTCAAGGTTTTGGAGAAAATGCAAATTATAATATCCAA
AGATTTAAGGGATTAGGTGAGATGATGCCAAAACAATTATGGGATACAACTATGAATCCT
CAAACGAGGATGATGAAAAGGGTTGAAATTGAAGATGCACTTGAAGCGGATAGAATATTC
AATATATTAATGGGAGATAAAGTTGCACCAAGAAGAGAATTTATTGAAACT
>AG-355-P07
ATCTCAAATGAATATGGCGCGGAACAGATCCAGGTTTTAGAAGGGTTAGAGCCTGTTCGT
AAACGTCCTGGGATGTATATAGGTTCTACAGGTCCAAAAGGCCTGCATCATCTAGTGTAT
GAGGTCGTTGATAATTCAGTTGATGAAGCCCTTGCAGGCCATTGTGATCTCATAGAAATA
GTACTTCAAGCAGATGGATCAGCGTTAATCTCGGATAATGGACGAGGCATTCCAACAGAT
ATTCATCCAAGGACAGGTAAAAGTGCTCTAGAAACTGTATTAACTGTTCTTCACGCAGGA
GGTAAATTTGGAAGTGGTGGTTATAAAGTTTCAGGCGGTTTGCATGGTGTAGGCATATCA
GTAGTTAACGCTTTAAGCGAATGGGTTAATGTAACTGTTTTTAGAGACGGGAATGAGTTT
AATCAAAGATTTGAAAAAGGGCTTTCAAAGGGTACATTGCAAGCTAAAAAGCAGTCTGTA
AAACCTTTTAAG---AAAGGAACAACCATTTGTTTTAAGCCCGATAAAACAATTTTCTCT
GGAGGAATCGAATTTGAATATACACTTCTTTCGTCTAGGTTAAGAGAATTAGCTTATCTT
AATGGCGGTGTAAAAATTATTTTTAGAGACGAGAGAAATAAATTGTCAGATGGATCTTAT
AAA------GAAGAAATTTACTTATATCAAGGAGGTATTAAAGAATATGTGCAATATATG
AATGCAGAAAAAGAGTCTATTCATCCAGAGATAATTTATGTTGACTCACAAAAAGAAAAT
GTATATGTGGAAGCTGCTTTGCAATGGTGTTCAGATGTATATTCAGATAATATTTTAGGT
TTTGCAAACAATATAAGAACTATTGATGGAGGCACTCATATTGAAGGATTAAAAACAGTT
TTGACAAGAACTTTCAATAACCTCGCAAAAAAGAGAGGTAAAAGAAAAGATGTTGAAAAA
AATTTAGCTGGTGAAAATATAAGAGAAGGCTTGACCGTGGTTTTATCGGTAAAAGTTCCA
GATCCTGAATTTGAAGGGCAAACAAAAACAAAATTAGGGAATACTGAAGTAAGAGGAATT
GTTGATTCTCTTATTGGGGAGGCTCTTACAAAATATATGGAATTCAATCCTGGAATTTTG
GACTTGATTCTTGAAAAAGCAATTCAATCATTTAATGCTGCAGAAGCTGCAAGAAGGGCA
AGGGAGTTAGTTAGAAGAAAAAGTGTTCTTGAAAGTTCAACTTTGCCAGGTAAATTAGCT
GATTGTAGTTCTAGAGATCCCTCTGAATCAGAAATTTATATCGTTGAAGGAGATTCTGCT
GGAGGTTCAGCTAAACAAGGAAGAGATAGAAATTTTCAGGCCATACTGCCTTTAAGAGGT
AAAATCCTTAATATCGAAAAAACTGACGATACTAAAATATATAAAAATACAGAAATTCAG
TCATTAATAACTGCTCTAGGACTAGGAATAAAAGGTGAAGAATTTGAAGAGAGTTCTTTA
AGATACCATAGAGTTGTAATTATGACGGATGCTGATGTTGATGGGGCCCATATTAGAACT
TTGTTATTGACATTTTTTTATAGATATCAAAGAGAACTTGTTGAGAAGGGTTTTATATAC
ATAGCTTGCCCTCCTCTCTATAAAGTAGAAAGAGGTAAAAATCATAAATATTGTTATAAC
GAGACTCAATTAAAAAATACAATTGAAGGGTTTGGTGAAAACGCTAATTACAATATCCAA
AGATTTAAAGGTTTAGGCGAGATGATGCCAAAACAATTATGGGATACAACAATGAATCCT
CAAACTAGGATGATGAAAAGGGTTGAAATTGAAGATGCACTTGAAGCTGACAGAATTTTT
AATATATTAATGGGAGATAAAGTTGCTCCAAGAAGAGAGTTTATTGAAACC
>AG-355-P11
ATCTCAAATGATTATGGCGCGGAACAGATACAGGTTTTAGAGGGGTTAGAACCAGTTCGT
AAACGCCCTGGAATGTATATAGGTTCAACAGGGCCTAGGGGATTACATCATTTAGTATAT
GAGGTGGTTGATAACTCGGTTGATGAAGCACTTGCAGGACATTGTGATCATATAGAAATA
GTTCTTCGAGCAGATGGTTCTGCTTTAATTTCTGATAATGGACGAGGTATTCCAACAGAT
ATTCATCCAAGAACAGGAAAAAGTGCTTTAGAAACTGTACTAACTGTTCTTCATGCAGGA
GGTAAATTTGGTAGTGGTGGTTATAAGGTTTCAGGGGGTTTGCATGGCGTTGGAATATCT
GTAGTTAATGCTCTAAGCGAATGGGTTAATGTGACTGTTTATAGGGATGGACGCGAATTT
AATCAAAGATTTGAAAAAGGTGTATCAAAGGGTGAATTGGAAACTAAAAAGCAGACTGGT
AAACCATCTAAG---AAAGGAACTACTATTAGCTTTAAACCCGACAAAACGATTTTTTCT
GGAGGAATTGAATTTGAATATGCTCTCCTTTCATCAAGACTAAGGGAGTTAGCTTATCTT
AATGGCGGAGTAAAAATTGTTTTTAGAGATGAAAGAAATCAATTATCAGATGGTTCGTTT
AAA------GAAGAAATTTACTTGTATCAAGGAGGTATTAAAGAATATGTTGAATATATG
AATGCTGAAAAAGATTCTATTCATCCTGAAATAATTTATGTTGACTCACAGAAAGAAAAT
GTATATGTAGAAGCAGCTTTGCAATGGTGTTCAGATGTCTATTCAGATAATATTTTAGGA
TTTGCAAATAATATTAGAACTATTGATGGAGGAACTCATATTGAAGGGCTAAAAACAGTT
CTGACAAGAACTTTCAATAATCTTGCAAAAAAAAGAGGCAAAAGAAAAGATATTGAAAAA
AATTTAGCTGGCGAAAATATTAGAGAGGGTTTGACTGTTGTTTTATCAGTAAAAGTTCCA
GATCCAGAATTTGAGGGACAAACAAAAACAAAATTAGGAAATACTGAAGTACGGGGAATT
GTGGATTCTCTCATTGGGGAGGCCCTCACAAAATATATGGAATTTAATCCTGGCATTTTG
GATTTGATTCTTGAAAAAGCAATTCAATCATTTAATGCAGCAGAAGCTGCTAGAAGAGCA
AGAGAGTTAGTAAGAAGAAAAAGTGTTCTAGAAAGTTCTACATTACCGGGCAAATTAGCA
GATTGTAGTTCCAGAGATCCCTCAGAATCAGAAATTTATATAGTTGAAGGAGATTCAGCT
GGTGGCTCCGCTAAACAAGGACGAGATAGAAATTTTCAGGCTATTTTGCCTCTTAGGGGT
AAAATTCTCAATATTGAAAAAACTGACGATACTAAAATATATAAAAATACAGAAATACAG
TCATTAATAACAGCTCTAGGATTAGGAATAAAAGGAGAGGAGTTCGAAGAGAGCTCTTTG
AGATATCATAGAGTAGTAATTATGACGGATGCTGATGTTGACGGTGCTCATATAAGAACT
TTATTGCTGACATTTTTTTACAGATACCAAAGAGAACTTGTTGAGAAAGGTTTTATATAC
ATTGCTTGTCCCCCTCTTTATAAAGTTGAAAGAGGTAAGAATCATAATTATTGTTATAAC
GAGAATCAATTAAAGGATACAATTCAAGGTTTTGGAGAAAATGCAAACTATAATATCCAA
AGATTTAAGGGATTAGGGGAGATGATGCCAAAACAATTATGGGATACAACTATGAATCCT
CAAACGAGGATGATGAAAAGGGTTGAAATTGAAGATGCACTTGAAGCTGACAGAATATTC
AATATATTAATGGGAGATAAAGTTGCACCAAGAAGAGAATTTATTGAAACT
>AG-355-P16
ATCTCAAATGATTATGGTGCGGAACAGATTCAGGTTTTAGAAGGGTTAGAGCCAGTTCGT
AAACGACCAGGGATGTATATAGGTTCTACAGGGCCGAGAGGATTACATCATTTAGTGTAT
GAGGTAGTTGATAACTCAGTTGATGAAGCACTTGCAGGACATTGTGATCATATAGAAATA
GTTCTTCGTGCAGACGGATCAGCTTTAATCTCTGATAATGGAAGAGGTATTCCTACAGAT
ATTCATCCAAGGACGGGGAAAAGTGCTCTAGAAACTGTTCTTACTGTTCTTCATGCAGGA
GGTAAATTTGGAAGTGGTGGTTATAAAGTTTCCGGCGGCTTGCATGGAGTAGGAATATCT
GTAGTTAATGCTTTGAGCGAATGGGTTAATGTGACTGTTTACAGGGATGGACATGAGTTT
AATCAAAGATTTGAAAAAGGTGTATCAAAGGGTGAATTGCATACTAAAAAGCAGACTGGC
AAACCATCTAGG---AAAGGAACAATTATTTGCTTTAAACCTGATAAAACGATTTTTTCT
GGAGGAATTGAATTTGAATATTCTCTTCTCTCATCTAGATTAAGAGAATTAGCTTACCTT
AACGGCGGAGTAAAAATTGTTTTTAGAGATGAAAGAAATCAATTATCAGATGGTTCTTTT
AAA------GAAGAAATTTATTTATATGAAGGAGGTATTAAAGAATATGTTGAATACATG
AATGCTGAAAAAGAGTCTATTCATCCTGAAATCATTTATGTTGACTCGCAGAAAGAAAAT
GTATATGTAGAAGCAGCTTTGCAATGGTGTTCAGATGTATATTCAGACAATATTTTAGGA
TTTGCCAATAATATTAGAACTATTGATGGAGGAACTCATATTGAAGGACTAAAAACAGTT
CTGACAAGAACTTTTAATAATCTTGCAAAAAAGAGAGGTAAAAGAAAAGATATTGAAAAA
AATTTAGCTGGCGAAAATATTAGAGAGGGCTTGACTGTTGTTTTATCGGTAAAAGTTCCA
GATCCTGAATTTGAAGGGCAAACAAAGACGAAACTAGGAAATACTGAAGTAAGAGGAATT
GTGGATTCTCTCATTGGGGAGTCACTCACAAAATATATGGAATTTAATCCTGGAATTTTG
GACTTGATTCTTGAAAAAGCAATTCAATCATTTAATGCAGCAGAAGCTGCGAGAAGGGCT
AGAGAATTGGTAAGAAGAAAAAGTGTTCTAGAAAGTTCTACCTTACCTGGTAAATTAGCA
GATTGTAGTTCTAGAGATCCCTCAGAATCAGAAATTTATATAGTAGAGGGTGATTCAGCT
GGAGGTTCCGCAAAACAAGGACGAGATAGAAATTTTCAGGCTATTTTGCCTCTCAGAGGT
AAAATTCTTAATATCGAAAAAACTGACGATACTAAAATTTATAAAAATACAGAAATACAG
TCACTAATAACAGCTCTAGGATTAGGAATAAAAGGAGAGGAGTTCGATCAGAGCTCTTTG
AGATATCACAGAGTTGTAATCATGACCGATGCTGATGTTGACGGTGCTCATATAAGAACC
TTACTATTAACATTTTTTTATAGATATCAAAGAGAACTAGTCGAGAAAGGTTTTATATAC
ATTGCTTGTCCCCCTCTATATAAAGTTGAAAGAGGTAAGAATCATAATTACTGCTATAAC
GAGAATCAGTTAAAGGATACAATTGAAGGCTTTGGAGAAAATGCAAATTATAATATTCAA
AGATTTAAAGGATTAGGTGAGATGATGCCAAAACAATTATGGGATACAACTATGAATCCT
CAAACAAGGATGATGAAAAGGGTTGAAATCGAAGATGCACTTGAAGCTGACAGAATATTC
AATATATTAATGGGAGATAAAGTTGCACCAAGAAGAGAATTTATTGAAACT
>AG-355-P18
ATCTCAAATGACTATGGCGCAGAACAGATTCAGGTCTTAGAAGGGTTAGAACCTGTTCGT
AAGCGACCTGGCATGTATATTGGATCTACAGGACCTAGAGGATTACATCATCTAGTATAT
GAGGTAGTTGATAACTCTGTTGATGAAGCACTAGCAGGGCATTGTGATCACATAGAAATA
GTCCTTCGAGCAGATGGTTCTGCTTTTATTTCTGATAATGGACGAGGTATTCCAACAGAT
ATACATCCAAGAACAGGAAAAAGTGCCTTAGAAACTGTACTTACTGTTCTTCATGCAGGA
GGCAAGTTTGGAAGTGGTGGTTATAAAGTTTCAGGTGGTTTGCATGGTGTAGGAATATCT
GTAGTTAATGCTCTAAGCGAATGGGTTAATGTGACTGTTTATAGGGATGGTAGCGAATTT
AATCAAAGATTTGAAAAAGGTGTCACAAAGGGTGAATTGCAAACCAAAAAGCAGACTGGC
AAACCATACAAG---AAAGGAACAACTATCTGCTTTAAACCCGATAAAACGATTTTTTCT
GGAGGAATTGAATTTGAATTTGCTCTTCTTTCATCTAGATTAAGAGAACTAGCTTACCTT
AATGGTGGAGTAAAAATTGTTTTTAGAGATGAAAGAAATCAATTATCAGATGGTTCTTTT
AAA------GAAGAAATTTACTTATATCAGGGAGGAATTAAAGAATATGTTGAATACATG
AATGCTGAAAAAGAGGCTATTCATCCTGAAATAATTTATGTTGACTCACAAAAAGAAAAT
GTATATGTAGAAGCAGCTTTGCAATGGTGTTCAGATGTATATTCAGATAATATTCTAGGA
TTTGCAAATAATATTAGAACTATTGATGGAGGAACTCATATAGAAGGGCTAAAAACAGTT
CTGACAAGAACTTTCAATAATCTTGCAAAAAAAAGAGGCAAAAGAAAAGATATTGAAAAG
AATTTAGCTGGCGAAAATATCAGAGAGGGCTTGACTGTTGTCATATCAGTAAAGGTTCCA
GATCCTGAATTTGAAGGGCAAACAAAAACAAAATTAGGAAATACTGAAGTAAGAGGAATT
GTGGATTCTCTAATAGGCGAGGCTCTCACAAAATATATGGAATTCAATCCTGGAATTTTG
GACTTGATTCTTGAAAAAGCAATTCAATCATTTAATGCGGCAGAAGCTGCAAGAAGGGCA
AGAGAATTAGTAAGAAGAAAAAGTGTTCTGGAAAGTTCAACCTTACCCGGCAAATTAGCA
GATTGTAGTTCTAGAGATCCCTCAGAATCAGAAATCTATATAGTTGAGGGTGATTCAGCT
GGAGGGTCCGCAAAACAAGGCCGAGATAGAAATTTTCAGGCTATTTTGCCTCTAAGGGGT
AAAATCCTTAATATTGAAAAAACTGACGATACTAAAATTTATAAAAATACAGAAATACAA
TCATTAATAACAGCTCTTGGATTAGGAATAAAAGGTGAGGAGTTTGATGAAAGCTCTTTA
AGGTATCATAGAGTTGTAATCATGACAGATGCTGATGTTGACGGTGCTCATATAAGAACT
TTATTATTGACTTTTTTCTATAGATATCAAAGAGAACTAGTTGAGAAAGGTTTTATATAC
ATTGCTTGTCCCCCTCTGTATAAAGTTGAAAGAGGCAAGAATTATAATTACTGTTATAAC
GAGAAACAATTAAAGGATACAATTGAGGGCTTTGGAGAAAATGCAAATTATAATATTCAA
AGATTTAAGGGATTGGGTGAGATGATGCCAAAACAGTTATGGGATACTACTATGAATCCT
CAAACAAGGATGATGAAAAGGGTTGAAATCGAAGATGCACTTGAAGCTGACAGAATATTT
AATATATTGATGGGAGATAAAGTTGCACCAAGAAGAGAATTTATTGAAACT
>AG-402-A04
ATCTCAAATGATTATGGCGCAGAACAGATACAGGTTTTAGAGGGGTTAGAACCAGTTCGT
AAACGGCCTGGGATGTATATAGGTTCAACAGGACCTAGGGGATTACACCACTTAGTATAT
GAGGTAGTTGATAACTCGGTTGATGAAGCACTTGCAGGACATTGTGATCACATTGAAATA
GTTCTACAAGCGGATGGCTCTGCTTTGATTTCTGATAATGGACGAGGTATTCCAACAGAT
ATTCATCCAAGAACAGGGAAAAGTGCCCTAGAAACTGTATTAACTGTTCTTCATGCAGGA
GGTAAATTTGGAAGTGGCGGTTATAAAGTTTCAGGTGGTTTGCATGGAGTAGGAATATCT
GTAGTTAATGCTCTAAGCGAATGGGTTAATGTGACTGTTTATAGGGATGGAAGCGAATTT
AATCAAAGATTTGAAAAAGGTGTATCAAAGGGTGAATTAGAAACTAAAAAGCAGACCGGC
AAACCACTTAAG---AAAGGAACAACAATTTGCTTTAAACCCGACATAACGATTTTTTCT
GGAGGAATTGAATTTGAATATGCTCTTCTTTCATCAAGATTAAGGGAGCTAGCTTATCTT
AATGGCGGAGTAAAAATTGTTTTTAGAGATGAAAGAAATCAATTATCAGATGGTTCTTTT
AAA------GAAGAAATTTACTTGTATCAAGGAGGTATTAAAGAATATGTTGAATACATG
AATGCTGAAAAAGATTCTATTCATCCTGAAATAATTTATGTTGACTCACAGAAAGAAAAT
GTATATGTAGAAGCAGCTTTGCAATGGTGTTCAGATGTATATTCAGATAATATTCTAGGA
TTTGCCAATAATATTAGAACTATTGATGGAGGAACTCATATTGAAGGGCTAAAAACAGTT
CTGACAAGAACTTTCAATAATCTTGCAAAAAAGAGAGGCAAAAGAAAAGATGTTGAAAAA
AATTTAGCTGGCGAAAATATTAGAGAGGGTTTAACTGTTGTTTTATCAGTAAAAGTTCCA
GATCCCGAATTTGAAGGACAAACAAAAACAAAATTGGGAAATACTGAAGTAAGGGGAATT
GTTGATTCTCTTATTGGGGAGGCTCTTACAAAATATATGGAATTCAATCCTGGAATTTTG
GACTTGATTCTTGAAAAAGCAATTCAATCATTTAATGCAGCAGAAGCTGCGAGAAGGGCT
AGAGAATTAGTAAGAAGAAAAAGTGTTTTAGAAAGTTCTACATTACCGGGAAAATTAGCA
GATTGTAGTTCTAGAGATCCCTCAGAATCAGAAATTTATATAGTTGAAGGAGATTCAGCT
GGTGGCTCCGCAAAACAAGGACGAGATAGAAATTTTCAGGCTATTTTGCCTCTCAGGGGT
AAAATTCTTAATATTGAAAAAACTGACGACACTAAAATATATAAAAATACAGAAATACAG
TCATTAATAACAGCTCTAGGATTAGGAATAAAAGGAGAGGAGTTCGATGAAAGCTCTTTG
AGATATCATAGAGTTGTAATTATGACGGATGCTGATGTTGACGGTGCTCATATAAGAACA
TTATTGCTGACATTTTTTTACAGATACCAAAGAGAACTTGTTGAGAAAGGTTTTATATAT
ATTGCCTGCCCTCCTCTTTATAAAGTTGAAAGAGGCAAGAATCATAATTACTGTTATAAC
GAGAATCAATTGAAGGAAACAATTCAAGGTTTTGGAGAAAATGCAAATTATAATATCCAA
AGATTTAAGGGATTAGGTGAGATGATGCCAAAACAATTATGGGATACAACTATGAATCCT
CAAACGAGGATGATGAAAAGGGTGGAAATCGAAGATGCACTTGAAGCTGACAGGATATTC
AACATATTAATGGGAGATAAAGTTGCACCAAGAAGAGAATTTATTGAAACT
>AG-402-C22
ATCTCAAACGAATATGGTGCAGAACAGATTCAGGTTTTAGAAGGGTTAGAGCCAGTTCGT
AAACGCCCTGGAATGTATATAGGTTCTACAGGTCCAAAAGGCTTGCATCACCTTGTATAT
GAGGTTGTTGACAACTCAGTTGATGAAGCCCTCGCAGGACATTGTGATCATATAGAAATA
GTTCTTCGAGCAGATGGATCAGCGTTAATCTCGGATAATGGAAGAGGTATTCCAACAGAT
ATTCATCCAAGGACAGGTAAAAGTGCCTTAGAAACTGTATTAACTGTTCTTCACGCAGGA
GGCAAATTTGGAAGTGGTGGTTATAAAGTTTCAGGCGGTTTGCATGGTGTAGGTATATCA
GTAGTTAATGCTTTGAGCGAATGGGTTAATGTAACTGTTTATAGGGATGGCAGTGAGTTT
AATCAAAGATTTGAACAAGGGGTATCAAAGGGTACATTGCAATCTAAAAAGCAGTCCGTC
AAACCTTTTAAG---AAAGGAACCACCATTTGTTTTAAGCCTGATAAAACTATTTTTTCT
GGAGGAATTGAATTTGAATATACACTTCTTTCATCTAGGTTAAGAGAATTAGCTTATCTT
AATGGCGGTGTAAAAATTATTTTTAGAGATGAGAGAAATGAATTGTCAGATGGATCTTAT
AAA------GAAGAAATTTACTTATATCAGGGAGGTATTAAAGAATATGTGCAATATATG
AATGCAGAAAAGGATTCTATTCATCCAGAGATAATTTATGTTGACTCACAAAAAGAAAAT
GTTTATGTGGAAGCAGCTTTGCAATGGTGTACAGATGTATATTCAGATAATATTTTAGGT
TTTGCAAATAATATAAGAACTATTGATGGAGGCACCCATATTGAAGGATTAAAAACAGTC
TTGACAAGAACTTTCAATAACCTCGCAAAAAAGAGAGGTAAAAGAAAAGATATTGAAAAA
AATTTAGCTGGTGAAAACATAAGAGAAGGCTTGACTGTGGTTTTATCGGTTAAAGTTCCA
GATCCTGAATTTGAAGGGCAAACAAAAACAAAATTAGGGAATACTGAAGTAAGAGGAATT
GTGGATTCTCTCATTGGGGAGGCTCTTACAAAATATATGGAATTCAATCCTGGAATTTTG
GACATGATTCTTGAAAAAGCAATTCAATCATTTAATGCAGCAGAAGCTGCAAGAAGAGCT
AGGGAGTTAGTTAGAAGAAAAAGTGTGCTCGAAAGTTCAACTTTGCCAGGTAAATTAGCG
GATTGTAGTTCTAGAGATCCATCTGAATCAGAAATTTATATAGTTGAGGGAGATTCTGCT
GGAGGTTCCGCAAAACAAGGAAGAGATAGAAATTTTCAGGCTATTTTGCCTCTCAGAGGT
AAAATTCTTAATATCGAAAAAACTGATGATACTAAAATATATAAAAATACAGAAATTCAG
TCATTAATAACTGCTCTAGGATTAGGAATAAAAGGTGAGGAATTTGATGTAAGCTCTTTG
AGATATCACAGAGTTGTGATCATGACGGATGCTGATGTTGATGGGGCTCATATTAGAACT
TTATTATTGACTTTTTTTTATAGATATCAGAGAGAACTTGTTGAGAAAGGTTTTATATAT
ATAGCTTGTCCTCCTCTCTATAAAGTAGAAAGAGGTAAAAATCATAAATATTGTTATAAC
GAGAATCAATTAAAAAATACAATAGAAGGGTTCGGTGAAAATGCTAATTACAATATCCAA
AGATTCAAAGGTTTAGGCGAGATGATGCCAAAACAATTATGGGATACAACAATGAACCCC
CAAACTAGGATGATGAAAAGGGTTGAAATTGAAGATGCACTTGAAGCTGACAGAATATTC
AATATATTAATGGGAGATAAAGTTGCTCCAAGAAGAGAATTTATTGAAACG
>AG-402-I23
ATCTCAAATGATTATGGCGCGGAACAGATACAGGTTTTAGAGGGGTTAGAACCAGTTCGA
AAACGCCCTGGGATGTATATAGGTTCCACAGGACCTAGGGGATTACACCATTTAGTATAT
GAGGTAGTTGATAACTCTGTTGATGAGGCACTTGCAGGACATTGTGATCATATAGAAATA
GTTCTTCGAGCAGATGGCTCTGCTTTAATTTCTGATAATGGACGAGGTATTCCAACAGAT
ATGCATCCAAGAACAGGGAAAAGTGCCTTAGAAACTGTACTAACTGTTCTTCATGCAGGA
GGTAAATTTGGAAGTGGTGGTTATAAAGTTTCAGGTGGTTTGCATGGAGTAGGAATATCT
GTAGTTAATGCTCTAAGCGAATGGGTTAATGTGACTGTTTATAGGGATGGAAGCGAATTT
AATCAAAGATTTGAAAAAGGTGTATCAAAGGGTGAATTGGAAACTAAAAAACAGACTGGC
AAACCATCTAAG---AAAGGAACAACTATTTGCTTTAAACCCGACAAAACGATTTTTTCT
GGAGGAATTGAATTTGAATATGCTCTTCTTGCATCTAGATTAAGGGAGCTAGCTTATCTT
AATGGTGGAGTAAAAATTGTTTTTAGAGATGAAAGAAATCAATTATCAGATGGTTCTTTT
AAA------GAAGAAATTTACTTGTATCAAGGAGGTATTAAAGAATATGTTCAATACATG
AATGCTGAAAAAGATTCGATTCATCCTGAAATAATTTATGTTGACTCACAGAAAGAAAAT
GTTTACGTAGAAGCAGCTTTACAATGGTGTTCAGATGTATATTCAGATAATATTTTAGGA
TTTGCAAATAATATTAGAACTATTGATGGAGGAACTCATATTGAAGGGCTAAAAACAGTT
CTGACAAGAACTTTCAATAATCTTGCAAAAAAGAGAGGTAAAAGAAAAGATATTGAAAAA
AATTTAGCTGGCGAAAATATTAGAGAGGGTTTAACTGTTGTTTTATCAGTAAAAGTTCCA
GATCCCGAATTTGAAGGGCAAACAAAAACAAAATTAGGAAATACTGAAGTACGGGGAATT
GTGGATTCTCTCATTGGGGAGGCTCTAAATAAATATATGGAATTCAATCCTGGAATTTTG
GACTTGATTCTTGAAAAAGCAATTCAATCATTTAATGCAGCAGAAGCTGCGAGAAGGGCT
AGAGAATTAGTAAGAAGAAAAAGTGTTCTAGAAAGTTCTACATTACCGGGCAAATTAGCA
GATTGTAGTTCTAGAGATCCCTCCGAATCAGAAATTTATATAGTTGAAGGAGATTCAGCT
GGTGGCTCCGCAAAACAAGGAAGAGATAGAAATTTTCAGGCTATTTTGCCTCTCAGGGGT
AAAATTCTTAATATTGAAAAAACTGACGACACTAAAATATATAAAAACACCGAAATACAG
TCATTAATAACAGCTCTAGGGTTAGGAATAAAAGGAGAGGACTTCGACGAGAGCTCTTTG
AGATATCATAGAGTTGTAATTATGACGGATGCTGATGTTGACGGTGCTCATATAAGAACT
TTATTGCTGACATTTTTTTACAGATACCAAAGAGAACTTGTTGAGAAAGGTTTTATATAT
ATTGCTTGTCCCCCTCTTTATAAAGTTGAAAGAGGTAAGAATCATAATTACTGTTATAAC
GAGAAACAATTAAAGGATACAATTCAAGGTTTTGGAGAAAATGCAAATTATAATATCCAA
AGATTTAAGGGATTAGGAGAGATGATGCCAAAACAGTTATGGGATACAACTATGAATCCT
CAAACGAGGATGATGAAAAGAGTTGAAATCGAAGATGCACTTGAAGCTGACAGAATATTC
AATATATTAATGGGAGATAAAGTTGCACCAAGAAGAGAATTTATTGAAACT
>AG-402-K16
ATCTCAAATGATTATGGCGCCGAGCAGATACAGGTTTTAGAGGGGTTAGAACCAGTTCGT
AAACGCCCTGGGATGTATATAGGTTCAACAGGACCTAGGGGATTACACCATTTAGTATAT
GAGGTAGTTGATAACTCGGTTGATGAAGCACTTGCAGGACATTGTGATCACATAGAAATA
ATTCTTCGAGCAGATGGTTCTGCTGTAATTTCTGATAATGGTCGAGGTATCCCAACAGAC
ATTCATCCAAGAACAGGTAAAAGTGCCTTAGAAACTGTACTAACTGTTCTTCATGCAGGA
GGTAAATTTGGCAGTGGTGGTTATAAAGTTTCAGGGGGTTTGCATGGAGTAGGAATATCT
GTAGTTAATGCTCTAAGCGAATGGGTTAATGTGACTGTTTACAGGGATGGAAGCGAATTT
AATCAAAGATTTGAAAAAGGTGTGTCAAAGGGTGAATTAGAAACTAAAAAGCAGACTGGC
AAACCTTCTAAG---AAAGGAACAACTATTTGCTTTAAACCCGATACAACGATTTTTACT
GGAGGAATTGAATTTGAATATGCTCTTCTTTCATCTAGATTAAGGGAGCTAGCTTATCTT
AATGGCGGAGTAAAAATTGTTTTTAGAGATGAAAGAAATCGATTATCAGATGGTTCTTTT
AAA------GAAGAAATTTACTTGTATCAAGGAGGTATTAAAGAATATGTCGAATATATG
AATGCTGAAAAAGATTCTATTCATTCTGAAATAATTTATGTTGACTCAGAGAAAGAAAAT
GTATATGTAGAAGCAGCTTTGCAATGGTGTTCAGATGTATATTCAGATAATATTTTAGGA
TTTGCAAATAATATTAGAACTATTGATGGGGGAACTCATATTGAAGGGCTAAAAACAGTT
TTGACAAGAACTTTCAATAATCTTGCAAAAAAGAGAGGCAAAAGAAAAGATATTGAAAAA
AATTTAGCTGGTGAAAATATTAGAGAGGGTTTGACTGTTGTTTTATCAGTAAAAGTTCCA
GATCCCGAATTTGAAGGTCAAACAAAAACAAAATTGGGAAATACTGAAGTACGGGGAATT
GTTGATTCTCTCATTGGGGAGGCTCTCACAAAATATATGGAATTCAATCCTGGAATTTTT
GACTTGATTCTTGAAAAAGCAATTCAATCATTTAATGCAGCGGAAGCTGCGAGAAGGGCT
AGAGAATTAGTAAGAAGAAAAAGTGTTCTAGAAAGTTCTACATTACCGGGCAAATTAGCA
GATTGTAGTTCTAGAGATCCCTCAGAATCAGAAATTTATATAGTTGAAGGAGATTCAGCT
GGTGGCTCTGCAAAACAAGGACGAGATAGAAATTTTCAGGCTATTTTGCCTCTCAGGGGT
AAAATTCTTAATATTGAAAAAACTGACGATACTAAAATTTATAAAAACACAGAAATACAG
TCATTAATAACAGCTCTAGGATTAGGAATAAAAGGTGAGGAATTTAACGAGAGCTCTTTG
AGATATCACAGAGTTGTAATTATGACGGATGCTGATGTTGACGGTGCTCATATAAGAACT
TTATTACTGACATTTTTTTACAGATACCAAAGAGAACTTGTTGAGAAAGGTTTTATATAC
ATTGCTTGTCCCCCTCTTTATAAAGTTGAAAGAGGTAAGAATCATAATTACTGTTATAAC
GAGAATCAATTAAAGGATACAATTCAAGGCTTTGGAGAAAATGCAAATTATAATATCCAA
AGATTTAAGGGATTAGGTGAGATGATGCCAAAACAATTATGGGATACAACTATGAATCCT
CAAACGAGGATGATGAAAAGGGTTGAAATCGAAGATGCGCTCGAAGCTGACAGAATATTT
AATATATTAATGGGAGATAAAGTTGCACCAAGAAGAGAATTTATTGAAACT
>AG-402-K21
ATCTCAAATGAATATGGTGCAGAACAGATTCAGGTTCTAGAAGGTTTAGAGCCAGTACGT
AAACGCCCAGGTATGTATATTGGATCTACTGGTCCTAGGGGTTTGCATCACCTAGTATAT
GAGGTTGTAGATAATTCAGTAGATGAAGCACTTGCAGGACATTGTGATCATATAGAAATA
ATTCTTCGAGCAGATGGATCAGCTTTAATTTCTGATAATGGACGAGGTATACCTACTGAT
GTTCATCCAAGGACTGGAAAAAGCGCTTTAGAAACTGTACTGACTGTTCTTCATGCAGGA
GGAAAATTCGGTAGTGGTGGTTATAAAGTTTCAGGTGGATTGCATGGAGTAGGTATATCG
GTAGTTAATGCTTTAAGCGAATGGGTAAATGTGACTGTTTTTAGGGATGGTAATGAGTTT
AATCAAAGATTTGAAAAAGGTGTATCGAAGGGTGAATTGCAAACTAAAAAGCAGTCTATA
AAGCCTTTTAAA---AAAGGAACTACTATTTGTTTTAAGCCCGATAAAACGATTTTTTCT
GGAGGAATCGAATTTGAATATGCTCTTCTTTCATCCAGGTTAAGAGAACTAGCTTATCTT
AATGGTGGTGTAAAAATTGTTTTTAGAGACGAGAGAAGTAAATTGTCAGATGGTTCTTTC
AAG------GAACAAATTTACTTATATCAAGGAGGCATTAAAGAATATGTTCAGTATATG
AATGCAGAAAAGGAGTCAATTCATCCTGAGATAATTTATGTTGACTCGCAGAAAGAAAAC
GTTTACGTAGAAGCAGCTTTGCAATGGTGTTCAGATGTTTATTCAGATAATATTTTAGGT
TTTGCAAATAATATTAGAACTATTGATGGTGGTACTCATATTGAGGGATTAAAGACAGTT
TTGACAAGAACATTTAATAATCTTGCAAAAAAGAGAGGGAAAAGAAAAGATATTGAAAAA
AATTTAGCTGGTGAAAATATTAGAGAGGGATTGACGGTAGTCTTGTCAGTTAAAGTGCCA
GATCCCGAATTTGAAGGACAAACAAAAACTAAATTAGGGAATACGGAAGTAAGAGGAATC
GTTGATTCTCTTATAGGAGAGTCTCTTACAAAATATATGGAATTTAATCCTGGAATTTTA
GACTTGATCCTTGAAAAAGCAATTCAATCATTTAATGCAGCAGAAGCGGCAAGAAGGGCT
CGGGAATTAGTAAGAAGAAAAAGTGTTCTTGAAAGCTCAACTTTGCCAGGTAAATTAGCA
GATTGTAGTTCTAGAGATCCTTCAGAATCAGAAATTTATATAGTTGAGGGAGATTCTGCT
GGAGGTTCAGCAAAACAAGGAAGAGATAGAAATTTTCAGGCAATTTTGCCTTTAAGAGGT
AAAATCCTTAATATTGAGAAAACTGACGATACTAAAATATATAAAAATACAGAAATTCAG
TCATTAATAACAGCTCTAGGATTAGGAATAAAAGGAGAAGATTTTGACGTTAGCTCTTTA
AGGTATCACAGGGTTGTAATTATGACGGATGCTGATGTAGACGGTGCTCATATAAGAACT
TTATTATTGACATTTTTTTATAGATATCAAAGAGAACTAGTTGAAAAAGGTTTTATATAC
ATTGCTTGCCCTCCTCTCTATAAAGTTGAAAGAGGTAAGAATCATAAATACTGTTATAAC
GAGAATCAATTAAAGGATACAATTTCAAGTTTTGGAGAAAATGCAAATTATAATATCCAA
AGATTTAAGGGATTAGGTGAGATGATGCCAAAACAATTATGGGATACAACAATGAATCCT
CAAACTAGAATGATGAAAAGGGTTGAAATTGAAGATGCACTTGAAGCTGACAGAATATTC
AATATATTAATGGGAGATAAAGTTGCACCTAGAAGAGAATTTATTGAAACT
>AG-402-K22
ATCTCAAATGAATATGGTGCGGAGCAGATTCAGGTTTTAGAAGGTTTAGAGCCAGTTCGT
AAACGCCCTGGGATGTATATAGGTTCTACAGGCCCAAAAGGCTTGCATCACCTTGTATAT
GAGGTCGTTGATAACTCAGTTGATGAAGCCCTTGCAGGGCATTGTGATCACATTGAAATA
GTTCTTCGAGCAGATGGATCAGCATTAATCTCGGATAATGGAAGAGGTATTCCAACAGAT
ATTCATCCAAGGACAGGTAAAAGTGCCTTGGAAACTGTACTAACTGTTCTTCACGCAGGA
GGGAAATTTGGGAGTGGTGGCTATAAAGTTTCAGGTGGTTTGCATGGTGTAGGTATATCA
GTAGTTAATGCTTTAAGTGAATGGGTTAATGTAACTGTCTATAGGGATGGCAGTGAGTTT
AATCAAAGATTTGAACAAGGGGTATCAAAGGGTAAATTGCAATCTAAAAAGCAGTCTGTC
AAACCTTTTAAG---AAAGGAACCACCATTTGTTTTAAGCCTGATAAAACTATTTTTTCT
GGAGGAATCGAATTTGAATATACACTTCTTTCATCTAGGTTAAGAGAATTAGCTTATCTT
AATGGCGGTGTAAAAATTATTTTTAGAGATGAGAGAAATAAACTGTCAGATGGATCTTAT
AAA------GAAGAAATTTACTTATATCAAGGAGGTATTAAAGAATATGTGCAATATATG
AATGCAGAAAAGGAGTCTATTCATCCAGAGATAATTTATGTTGACTCACAAAAAGAAAAT
GTTTATGTGGAAGCAGCTTTGCAATGGTGTTCAGATATATATTCAGATAATATTTTAGGG
TTTGCAAATAATATAAGAACTATTGATGGAGGTACTCATATTGAAGGATTAAAAACAGTC
TTGACAAGAACTTTCAATAACCTCGCAAAAAAGAGAGGTAAAAGAAAGGATATTGAAAAA
AATTTAGCTGGTGAAAACATAAGAGAAGGCTTGACTGTGGTTTTGTCGGTTAAAGTGCCA
GATCCTGAATTTGAAGGGCAAACAAAAACAAAATTAGGGAACACTGAAGTAAGAGGAATT
GTTGATTCTCTTATTGGGGAGGCTCTTACAAAATATATGGAATTCAATCCTGGAATTTTG
GACTTGATTCTTGAAAAAGCAATTCAATCATTTAATGCAGCAGAAGCTGCAAGAAGGGCT
AGGGAGTTAGTCAGAAGAAAAAGTGTGCTTGAAAGTTCAACTTTGCCTGGTAAATTAGCT
GATTGTAGTTCTAGAGATCCCTCTGAATCAGAAATTTATATCGTGGAGGGGGATTCTGCT
GGTGGTTCAGCAAAACAAGGAAGAGATAGAAATTTTCAGGCTATTTTGCCTCTCAGAGGC
AAAATTCTTAATATCGAAAAAACTGACGATACTAAAATATATAAAAATACAGAAATTCAG
TCATTAATAACTGCTCTAGGATTAGGCATAAAAGGTGAAGAATTTGATGTAAGCTCGTTG
AGATATCATAGAGTTGTGATTATGACGGATGCTGATGTTGATGGGGCTCATATCAGAACT
TTATTATTGACATTTTTTTATAGATATCAGAGAGAACTTGTTGAGAAAGGTTTTATATAT
ATAGCTTGCCCTCCTCTCTATAAAGTAGAGAGAGGTAAAAATCATAAATATTGTTATAAC
GAGAATCAATTAAAAAATACAATTGAAGGGTTCGGTGAAAATGCTAATTACAATATCCAA
AGATTCAAAGGTTTAGGCGAGATGATGCCAAAACAATTATGGGATACAACAATGAATCCC
CAAACTAGGATGATGAAGAGGGTTGAAATTGAAGATGCACTTGAAGCTGACAGAATATTT
AATATATTAATGGGGGATAAAGTTGCTCCAAGAAGAGAGTTTATTGAAACG
>AG-402-L23
ATCTCAAATGATTATGGCGCGGAGCAGATTCAGGTTTTAGAGGGGTTAGAACCAGTTCGT
AAACGTCCTGGGATGTATATAGGTTCTACAGGGCCTAGGGGATTACATCATTTAGTATAT
GAGGTAGTTGATAACTCAGTTGATGAAGCACTTGCAGGACATTGTGATCATATAGAAATA
GTCCTTCGAGCAGATGGTTCTGCTTTAATTTCTGATAATGGTCGTGGTATTCCAACAGAT
ATTCATCCAAGAACAGGAAAAAGTGCATTAGAAACTGTATTAACTGTTCTTCACGCAGGA
GGTAAATTTGGAAGTGGTGGTTATAAAGTTTCAGGCGGTTTGCATGGAGTAGGAATATCT
GTAGTTAATGCTTTAAGTGAATGGGTTAATGTGACTGTCTATAGGGATGGTAGCGAATTT
AATCAAAGATTTGAAAAAGGTTTGTCTAAGGGTGAATTGCAAAGTAAAAAGCAGACTTGT
AAACCATCTAAG---AAAGGAACAACTATTTGCTTTAAACCCGATAAAACAATTTTTTCT
GGTGGAATTGAATTTGAATATGCTCTTCTTTCATCCAGATTGAGAGAATTAGCTTACCTT
AACGGTGGAGTAAAAATTGTTTTTAGAGATGAAAGAAATCAATTATCAGATGGTTCTTTT
AAA------GAAGAAATTTACTTATATCAGGGAGGTATTAAAGAATATGTTGAATATATG
AATACTGAAAAAGAGTCTATTCATCCTGAAATAATTTATGTTGACTCACAGAAAGAAAAT
GTATATGTAGAAGCAGCTTTGCAATGGTGTTCAGATGTATATTCAGATAATATCTTGGGA
TTTGCAAATAATATTAGAACTATTGATGGAGGAACTCATATAGAAGGGCTAAAAACAGTT
CTGACGAGAACTTTCAATAATCTTGCAAAAAAGAGAGGTAAAAGAAAAGATGTTGAAAAA
AATTTAGCTGGCGAAAACATTAGAGAAGGCTTGACTGTTGTTTTATCGGTAAAAGTTCCA
GATCCCGAATTTGAAGGGCAAACAAAAACAAAATTAGGAAATACCGAAGTAAGAGGAATT
GTGGATTCTCTCATTGGGGAGGCTCTCACAAAATATATGGAATTCAATCCTGGAATTTTG
GACTTGATTCTTGAAAAAGCAATTCAATCATTTAATGCGGCAGAAGCTGCCAGAAGGGCC
AGAGAATTAGTAAGAAGAAAAAGTGTTCTGGAAAGTTCTACCTTACCGGGTAAATTAGCA
GATTGTAGTTCTAGAGATCCCTCAGAATCAGAAATTTATATAGTCGAAGGAGATTCAGCT
GGAGGTTCCGCCAAACAAGGACGAGATAGAAAATTTCAGGCTATTTTGCCTCTCAGGGGT
AAAATTCTTAATATTGAAAAGACTGACGATACCAAAATTTATAAAAATACAGAAATACAG
TCATTAATAACAGCTCTAGGATTAGGAATAAAAGGAGAGGAGTTCGACGAGAGCTCTTTG
AGATATCATAGAGTTGTAATTATGACGGATGCTGATGTTGACGGTGCTCATATAAGAACT
TTATTATTGACATTTTTTTATAGATACCAAAGAGATCTTGTTGAGAAAGGTTTTATATAC
ATTGCTTGTCCCCCTCTATATAAAGTTGAAAGAGGTAAGAATCATAATTACTGTTATAAC
GAGAATCAATTAAAGGATACAATTGAAGGTTTTGGAGAAAAAGCAAATTACAATATCCAA
AGATTTAAGGGATTAGGTGAGATGATGCCAAAACAATTATGGGATACAACTATGAATCCT
CAAACTAGGATGATGAAAAGGGTTGAAATCGAAGATGCACTTGAGGCTGACAGAATATTC
AATATATTAATGGGAGATAAAGTTGCACCAAGAAGAGAATTTATTGAAACT
>AG-402-M15
ATCTCAAATGACTATGGTGCGGAGCAGATTCAGGTTTTAGAAGGGTTGGAGCCTGTTCGA
AAACGTCCTGGAATGTATATAGGTTCTACAGGTCCTAGAGGACTGCATCATTTAGTTTAT
GAGGTAGTTGATAATTCAGTTGATGAGGCATTGGCAGGACATTGTGATCATATAGAAATA
GTTCTAAGAAGAGATGGTTCAGCTTTCATCTCTGATAATGGACGTGGTATCCCAACAGAT
ATTCATCCAAGGACAGGGAAAAGTGCCTTAGAAACTGTACTGACTGTTCTTCACGCAGGA
GGTAAATTCGGAAGCGGCGGCTATAAAGTTTCAGGCGGCTTGCATGGAGTAGGAATATCT
GTAGTTAATGCTTTAAGCGAATGGGTTAATGTGACAGTTTATAGGGATGGCAGTGAGTTT
AATCAAAGATTTGAAAAAGGTTTATCAAAGGGAGCATTGCAGACTAAAAAGCAGTCTTTA
AAACCTTTTAAA---AAAGGAACCACTATCTGCTTTAAACCTGATAAAACGATTTTTTCT
GGAGGAATCGAATTTGAATATGCTCTTCTCTCATCTAGGTTAAGAGAATTAGCTTATCTT
AATGGTGGTGTAAAAATTGTTTTTAGAGATGAGAGAAGTGAATTATCAGATGGTTCGTAT
AAA------GAAGAAATTTATTTATATCAAGGAGGAATAAAAGAATATGTTCAATATATG
AATGCAGAAAAAGAGTCTATCCATCCTGAGATAATTTATGTTGATTCACAAAAAGAAAAC
GTTTATGTAGAAGCAGCCTTGCAATGGTGTTCAGATGTATATTCAGATAATATTTTAGGT
TTTGCAAACAATATTAGAACTATAGATGGAGGCACGCATATTGAAGGACTAAAAACAGTT
TTAACAAGAACCTTCAATAATCTTGCAAAAAAGAGAGGGAAAAGAAAAGATATTGAAAAA
AATCTAGCAGGAGAAAATATTAGAGAGGGTTTGACGGTAGTTTTATCGGTTAAAGTTCCA
GATCCAGAATTTGAAGGACAAACAAAAACTAAACTAGGTAATACTGAAGTAAGAGGAATT
GTTGATTCACTTATTGGTGAGGCCCTTACAAAATATATGGAATTCAATCCAGGCGTTTTG
GACTTGATTCTTGAAAAAGCAATTCAATCATTTAATGCAGCAGAAGCTGCAAGAAGGGCT
AGAGAATTAGTTAGAAGAAAAAGTGTTCTTGAAAGTTCAACTTTGCCAGGTAAATTGGCA
GATTGTAGTTCTAGAGATCCCTCAGAATCAGAAATTTATATTGTTGAGGGTGATTCTGCA
GGAGGTTCTGCAAAACAAGGAAGAGATAGAAATTTTCAGGCTATTTTGCCTCTTAGAGGA
AAAATTCTTAATATCGAAAAAACTGATGATACAAAAATATATAAAAATACAGAAATCCAG
TCTTTAATAACAGCTTTAGGATTAGGAATTAAGGGTGAGGAGTTTGATATGAGTTCTTTG
AGATATCACAGAGTTGTAATAATGACCGATGCTGATGTTGATGGAGCTCATATTAGAACT
TTATTATTGACATTTTTTTATAGATACCAAAGGGAACTTGTTGAGAGAGGTTATATATAT
ATTGCTTGTCCTCCCCTTTATAAAGTTGAGAGAGGTAAGAATCATAAATACTGTTATAAC
GAGAATCAATTAAAGGATACAATTTCAGGTTTTGGAGAAAATGCAAATTATAATATTCAA
AGATTTAAGGGATTAGGTGAGATGATGCCAAAACAATTGTGGGATACAACTATGAATCCT
CAAACTAGGATGATGAAAAGAGTTGAAATTGAAGATGCACTGGAAGCTGACAGAATATTT
AATATATTAATGGGTGATAAAGTTGCACCAAGAAGAGAATTTATTGAAACA
>AG-402-N08
ATCTCAAATGATTATGGTGCCGAACAAATTCAGGTTTTAGAGGGTTTAGAGCCAGTTCGT
AAACGTCCTGGAATGTATATAGGTTCTACAGGTCCTAGGGGGTTACATCATCTCGTATAT
GAAGTCGTTGATAACTCAGTTGATGAAGCACTTGCAGGACATTGTGATCATATAGAAATA
GTTCTTAGAGCAGATGGATCAGCTTTAATTTCTGATAATGGAAGAGGTATTCCAACAGAT
ATTCATCCAAGGACAGGGAAAAGTGCTTTAGAAACTGTACTGACTGTCCTTCATGCAGGA
GGTAAATTCGGAAGTGGTGGTTACAAAGTTTCAGGAGGCTTGCATGGGGTAGGAATATCT
GTTGTAAATGCTCTAAGCGAATGGGTTAATGTGACTGTTTATAGAGATGGTAGAGAGTTT
AATCAAAGATTTGAAAAAGGTGTATCAAAGGGTGAATTGCAAACTAAAAAGCAGTCTGGA
AAACCCTTTAAA---AAAGGAACGACTATTTGCTTCAAGCCGGACAAAACGATTTTTTCT
GGAGGAATTGAATTCGAATATGCTCTTCTTTCCTCTAGATTAAGAGAACTAGCTTATCTT
AATGGTGGAGTAAAAATTGTCTTTAGAGATGAAAGAAATCAATTATCTGATGGTTCTTTC
AAA------GAAGAAATTTATTTATATCAAGGAGGCATTAAAGAATATGTTCAATACATG
AATGCAGAAAAGGAGTCTATTCATCCTGAAATAATTTATGTTGACTCACAGAAAGAAAAT
GTGTACGTTGAAGCCGCTTTACAATGGTGTTCAGATGTATATTCAGATAATATTTTAGGT
TTTGCTAACAATATTAGAACTATTGATGGAGGAACTCATATTGAAGGATTAAAAACAGTT
CTGACGAGAACCTTTAATAATCTTGCAAAAAAAAGAGGTAAAAGAAAAGATATTGAAAAA
AATTTAGCTGGAGAAAATATTAGAGAGGGCTTGACTGTTGTTTTATCGGTAAAAGTTCCA
GATCCAGAATTTGAAGGGCAAACAAAAACAAAATTAGGGAATACTGAAGTAAGAGGAATT
GTGGATTCTCTAATTGGGGAGGCTCTCACAAAATATATGGAATTCAATCCTGGAATTTTG
GACTTGATTCTTGAAAAAGCAATACAATCATTTAATGCAGCAGAAGCTGCGAGAAGGGCT
AGAGAATTAGTAAGAAGAAAAAGTGTTCTAGAGAGTTCTACCTTACCGGGTAAATTAGCA
GATTGTAGTTCTAGAGATCCCTCAGAATCAGAAATTTATATAGTTGAAGGAGATTCAGCT
GGAGGTTCCGCAAAGCAAGGACGAGATAGAAGTTTTCAGGCTATTTTGCCTCTAAGAGGT
AAAATTCTTAATATTGAAAAAACTGACGATACTAAAATTTATAAAAATACAGAAATACAG
TCATTAATAACAGCTCTAGGTTTAGGAATAAAAGGAGAGGAGTTCGAGGAGAGCTCTTTG
AGATATCATAGAGTTGTAATTATGACGGATGCTGATGTTGACGGTGCTCATATAAGAACT
TTACTATTAACATTTTTTTATAGATACCAAAGAGAACTTGTAGAGAAAGGCTTTATATAC
ATTGCTTGTCCCCCTCTATATAAAGTTGAAAGGGGTAAGAATCATAATTACTGTTATAAC
GAGAATCAATTAAAGGATACAATTGATAGCTTTGGAGAAAATGCAAATTATAATATCCAA
AGATTTAAGGGATTAGGTGAGATGATGCCAAAACAATTATGGGATACAACTATGAATCCT
CAAACTAGGATGATGAAAAGGGTTGAAATCGAAGATGCACTTGAAGCTGACAGAATATTC
AATATATTAATGGGAGATAAAGTTGCACCAAGAAGAGAATTTATTGAAACT
>AG-402-N23
GTCTCAAATGATTATGGCGCGGAACAGATACAGGTTTTAGAGGGGTTAGAACCAGTTCGT
AAACGCCCTGGGATGTATATAGGTTCAACAGGACCTAGAGGATTACACCATTTAGTATAT
GAGGTAGTTGATAACTCTGTTGATGAAGCACTTGCAGGACATTGTGATCATATAGAAATA
GTTCTGCGAGCAGATGGTTCTGCTTTAATTTCTGACAATGGACGAGGTATTCCAACAGAT
ATTCATCCAAGAACAGGGAAAAGTGCCTTAGAAACTGTACTAACTGTTCTTCATGCAGGA
GGTAAATTTGGAAGTGGTGGCTATAAAGTTTCAGGAGGTTTGCATGGAGTAGGAATATCT
GTAGTTAATGCTCTAAGCGAATGGGTTAATGTGACTGTTTATAGGGATGGAAGCGAATTT
AATCAAAGATTTGAAAAAGGTGTATCAAAGGGTGAATTGGAAACTAAAAAGCAGAATGGC
AAACCATCTAAG---AAAGGAACTACTATTTGCTTTAAGCCCGACAAAACAATTTTTTCT
GGAGGAATTGAATTTGAATATGCTCTTCTTTCATCTAGATTAAGGGAGTTAGCTTATCTT
AATGGCGGAGTAAAAATTGTTTTTAGAGATGAAAGAAATCAATTATCAGATGGTTCTTTT
AAA------GAAGAAATTTATTTGTATCAAGGAGGTATTAAGGAATATGTTGAATACATG
AATGCTGAAAAAGATTCTATTCATCCTGAAATAATTTATGTTGACTCACAGAAAGAAAAT
GTATATGTTGAAGCAGCTTTGCAATGGTGTTCAGATGTATATTCAGATAATATTTTAGGA
TTTGCAAATAATATTAGAACTATTGATGGAGGAACTCATATTGAAGGGCTAAAAACAGTT
CTGACAAGAACTTTCAATAATCTTGCAAAAAAGAGAGGCAAAAGAAAAGATATTGAAAAA
AATTTAGCTGGCGAAAATATTAGAGAGGGTTTGACTGTTGTTTTATCAGTAAAAGTTCCA
GATCCCGAATTTGAAGGGCAAACAAAAACAAAATTAGGAAATACTGAAGTACGGGGAATT
GTGGATTCTCTCATTGGGGAGGCTCTCATAAAATATATGGAATTCAATCCTGGAATTTTA
GATTTGATTCTTGAAAAAGCAATTCAATCATTTAATGCAGCAGAAGCTGCGAGAAGGGCT
AGAGAATTAGTAAGAAGAAAAAGTGTTCTAGAAAGTTCTACATTACCTGGCAAGTTAGCA
GATTGTAGTTCTAGAGATCCCTCAGAATCAGAAATTTATATAGTAGAAGGAGATTCGGCT
GGTGGCTCCGCAAAACAAGGACGAGATAGGAATTTTCAGGCTATTTTGCCTCTCAGGGGT
AAAATTCTTAATATAGAAAAAACTGACGACACTAAGATTTATAAAAACACAGAAATACAG
TCATTAATAACAGCTCTAGGATTAGGAATAAAAGGAGAGGAGTTCGACGAGAGCTCTTTG
AGATATCATAGAGTTGTAATTATGACGGATGCTGATGTTGACGGTGCTCATATAAGAACT
TTATTGCTTACATTTTTTTACAGATACCAAAGAGAACTTGTTGAGAAAGGTTTTATATAC
ATTGCTTGTCCCCCTCTTTATAAAGTTGAAAGAGGTAAGAATCATAATTACTGTTATAAC
GAGAATCAATTAAAGGATACAATTCAAGGTTTTGGAGAAAATGCAAATTATAATATTCAA
AGATTTAAGGGATTAGGTGAGATGATGCCAAAACAATTATGGGATACAACTATGAATCCT
CAAACCAGAATGATGAAAAGGGTTGAAATCGAAGATGCACTTGAAGCTGACAGAATATTC
AATATATTAATGGGAGATAAAGTTGCACCAAGAAGAGAATTTATTGAAACT
>AG-402-O16
ATCTCAAATGATTATGGCGCGGAACAGATTCAGGTTTTAGAAGGATTAGAACCAGTTCGT
AAACGTCCTGGAATGTATATAGGTTCTACAGGTCCAAGAGGGTTACATCATCTAGTATAT
GAAGTGGTTGATAATTCAGTTGATGAAGCCCTTGCGGGTCATTGTGATCATATAGAAATA
GTTCTTCGATCAGATGGATCAGCTTTAATTTCTGATAATGGACGAGGTATTCCAACAGAT
GTTCATCCAAGAACGGGCAAAAGTGCCTTAGAGACAGTACTAACTGTTCTTCACGCGGGA
GGAAAATTCGGAAGTGGTGGTTATAAAGTTTCTGGAGGCTTGCATGGAGTAGGAATATCA
GTAGTTAATGCTTTAAGCGAATGGGTGAATGTGACTGTTTTTAGAGATGGTAGTGAGTTT
AATCAAAGATTTGAAAAAGGTGTCTCGAAGGGTGAATTACAAACTAAAAAGCAGTCTAAA
AGGCCTTTTAAA---AAAGGAACCACTATTTGTTTTAAACCCGATAAAACAATTTTTTCT
GGAGGAATCGAATTTGAATATGCTCTTCTTTCATCCAGGTTAAGAGAACTAGCTTATCTT
AATGGTGGTGTAAAAATTGTTTTTAGAGATGAGAGAAATGAATTGTCAGATGGTTCTTTC
AAG------GAAGAAATTTACTTATATCAAGGAGGCATTAAAGAATATGTTCAATATATG
AATTCAGAAAAAGATTCTATTCACCCTGAGATAATATATGTTGACTCACAGAAAGAAAAT
GTTTACGTAGAAGCAGCCTTGCAATGGTGTTCAGATGTATATTCAGATAATATTTTGGGC
TTTGCAAATAATATTAGAACTATTGATGGAGGTACTCATATTGAGGGATTAAAGACAGTA
TTGACGAGAACATTCAATAATCTTGCAAAAAAGAGAGGCAAGAGGAAAGATATTGAAAAA
AATTTAGCTGGTGAAAACATCCGAGAGGGATTGACTGTAGTTTTATCAGTTAAAGTTCCA
GATCCTGAATTTGAAGGCCAAACAAAAACAAAATTAGGGAATACTGAAGTCAGAGGAATT
GTTGATTCTCTTATTGGAGAAGCTCTGACAAAATATATGGAATTCAATCCTGGCATTTTA
GACTTGATCCTTGAAAAAGCAATTCAATCATTTAATGCTGCAGAAGCCGCAAGAAGGGCT
AGGGAATTAGTCAGAAGAAAAAGTGTTCTTGAAAGTTCAACTTTGCCTGGTAAATTAGCA
GATTGTAGTTCTAGAGATCCTTCCGAATCAGAAATTTATATTGTTGAGGGAGATTCGGCT
GGAGGGTCTGCTAAACAAGGAAGGGATAGAAAGTTTCAAGCTATATTGCCTCTCAGGGGT
AAAATTCTAAATATTGAAAAAACTGACGATACTAAAATATATAAAAATACAGAAATTCAG
TCATTAATAACAGCTCTAGGATTAGGAATAAAAGGAGAAGAGTTTGATGTGAGCTCTTTG
AGATATCACAGAGTTGTAATCATGACGGATGCTGATGTTGACGGTGCTCATATAAGAACT
TTGTTATTGACATTTTTTTATAGATATCAAAGAGAACTTGTTGAAAGAGGTTTTATCTAT
ATTGCTTGTCCTCCTCTTTATAAAGTTGAAAGAGGTAAGAATCATAAATACTGCTATAAC
GAGAATCAATTGAAGGATACAATTTCAGGTTTTGGGGAAAATGCAAATTATAATATTCAA
AGATTTAAGGGATTAGGGGAGATGATGCCAAAACAATTGTGGGATACAACCATGAATCCT
CAAACTAGGATGATGAAAAGAGTTGAAATTGAAGATGCACTTGAAGCTGACAGAATATTT
AATATATTAATGGGAGATAAAGTTGCACCAAGAAGAGAATTTATTGAAACT
>AG-412-J13
ATCTCAAATGATTATGGTGCGGAACAGATTCAGGTTTTAGAAGGTTTAGAACCAGTCCGT
AAACGCCCTGGGATGTATATAGGTTCTACAGGTCCTAGGGGATTACATCATTTAATATAT
GAGGTAGTTGATAACTCCGTTGATGAAGCACTTGCAGGACATTGTGATCACATAGAAATA
GTTCTCCGAGCAGATGGTTCTGCTTTAATTTCTGATAATGGACGAGGTATTCCAACAGAT
ATCCATCCAAGAACAGGGAAAAGTGCCTTAGAAACTGTACTAACTGTTCTTCATGCGGGA
GGTAAATTCGGAAGTGGTGGTTATAAAGTTTCAGGGGGTTTGCATGGAGTAGGAATATCT
GTAGTTAATGCTCTAAGCGAATGGGTTAATGTGACTGTTTATAGGGATGGTTGTGAATTT
AATCAAAGATTTGAAAAAGGTGAATCAAATGGTGAATTGCAAACTAAAAAGCAGTCTGGA
AAACTATCTAAG---AAAGGAACAACTATTTGCTTTAAACCCGATAAAACGATTTTTTCT
GGAGGAATTGAATTTGAATATCCTCTTCTTTCATCTAGGTTAAGAGAACTAGCTTATCTT
AATGGTGGAGTAAAAATTGTTTTTAGAGATGAAAGAAATCAATTATCAGATGGTTCATTT
AAA------GAAGAAATTTACTTATATGAAGGAGGTATTAAAGAATATGTTGAATACATG
AATGCTGAGAAGGAGTCTATTCATCCTGAAATAATTTATGTTGACTCACAGAAAGAAGAT
GTATATGTAGAAGCGGCTTTGCAATGGTGTTCAGATGTATATTCAGATAATATTTTAGGA
TTTGCAAATAATATTAGAACTATTGATGGAGGAACTCATATAGAAGGGCTAAAAACAGTA
CTGACAAGAACTTTCAATAATCTTGCAAAAAAGAGAGGAAAAAGAAAAGATATTGAAAAA
AATTTAGCTGGTGAAAATATTAGAGAGGGCTTGACTGTAGTTTTATCGGTCAAAGTTCCA
GATCCCGAATTTGAAGGACAAACAAAAACAAAATTAGGAAATACTGAAGTAAGAGGAATT
GTGGATTCTCTCATTGGGGAGGCTCTTACAAAATATATGGAATTCAATCCTGGAATTTTG
GACTTGATTCTTGAAAAAGCAATTCAATCATTTAATGCTGCAGAAGCTGCGAGAAGGGCT
AGAGAATTAGTAAGAAGAAAAAGTGTTCTAGAAAGTTCTACGTTACCAGGTAAATTAGCA
GACTGTAGTTCTAGAGACCCCGCAGAATCAGAAATTTATATAGTTGAAGGAGATTCAGCT
GGAGGTTCAGCAAAACAAGGACGAGATAGAAATTTTCAGGCTATTTTGCCTCTTAGGGGT
AAAATTCTTAATATTGAAAAAACTGACGATTCTAAAATATATAAAAATACAGAAATACAG
TCACTAATAACAGCTCTAGGATTAGGAATAAAAGGAGAGGAGTTTGACGTGAGTTCTTTG
AGATATCATAGAGTGGTAATTATGACGGATGCTGATGTTGACGGCGCTCATATAAGAACT
TTATTATTGACATTTTTTTATAGATACCAAAGAGAACTTGTTGAGAAAGGTTTTATATAC
ATTGCTTGTCCCCCTTTATATAAAGTTGAAAGAGGTAAGAATTATAATTACTGTTATAAC
GAGAATCAATTAAAGGATACAATTGCAGGTTTTGGAGAAAATGCAAATTATAATATCCAA
AGATTTAAGGGATTAGGTGAGATGATGCCAAAACAATTATGGGATACAACTATGAATCCT
CAAACGAGGATGATGAAAAGGGTTGAAATAGAAGATGCACTTGAAGCTGACAGAATATTC
AATATATTAATGGGAGATAAAGTTGCACCAAGAAGAGAATTTATTGAAACA
>AG-418-D13
ATCTCAAATGATTATGGCGCGGAACAGATTCAGGTTTTAGAAGGGTTAGAACCAGTTCGT
AAACGTCCTGGTATGTATATAGGTTCTACAGGACCTAGAGGATTACACCATTTAGTGTAT
GAGGTAGTTGATAACTCTGTTGATGAAGCACTTGCAGGACATTGCGATCATATAGAAATA
GTCCTTCGAGCAGATGGTTCTGCTTTAATTTCCGATAATGGACGAGGTATTCCAACAGAT
ATTCATCCAAGAACAGGAAAAAGTGCATTAGAAACTGTACTAACTGTTCTTCATGCAGGA
GGTAAATTTGGAAGTGGTGGTTATAAAGTTTCAGGCGGGTTGCATGGAGTAGGAATATCT
GTAGTTAATGCTTTAAGCGAATGGGTTAATGTGACTGTCTATAGGGATGGTCACGAATTT
AATCAAAGATTTGAAAAAGGGGTGTCAAAGGGTGAATTGCATAGTAAAAAGCAGACTGAC
AAATTATCTAAG---AAAGGTACAATTATTTGCTTTAAACCCGACAAAGAGATTTTTTCT
GGAGGAATTGAATTTGAATACGCTCTTCTTTCATCTAGATTGAGAGAACTAGCTTACCTT
AACGGCGGAGTAAAAATTGTTTTTAGAGATGAAAGGAATCAATTATCAGATGGTTCTTTT
AAA------GAAGAAATTTACTTGTATCAAGGAGGTATTAAAGAATATGTTGAATACATG
AATGCTGAAAAAGAGTCTATTCATCCTGAAATAATTTATGTCGACTCACAGAAAGAAAAT
GTCTATGTAGAAGCAGCTTTGCAATGGTGTTCAGATGTATATTCAGATAATATCTTGGGA
TTTGCAAATAATATTAGAACTATTGATGGAGGAACTCATATAGAAGGGCTAAAAACAGTT
CTGACAAGAACTTTCAATAATCTTGCAAAAAAGAGAGGTAAAAGAAAAGATATTGAAAAA
AATTTAGCTGGCGAAAATATTAGAGAAGGCTTGACTGTTGTTTTATCGGTAAAAGTTCCA
GATCCTGAATTTGAAGGGCAAACAAAAACAAAATTAGGAAATACCGAAGTAAGAGGAATT
GTGGATTCTCTCATTGGTGAGGCTCTCACAAAATATATGGAATTCAATCCTGGAGTTTTG
GACTTGATTCTTGAAAAAGCAATTCAATCATTTAATGCAGCAGAAGCTGCCAGAAGGGCC
AGAGAATTAGTAAGAAGAAAAAGTGTTCTAGAAAGTTCTACCTTACCGGGTAAATTAGCA
GATTGTAGTTCTAGAGATCCCTCAGAATCAGAAATTTATATAGTTGAAGGTGATTCAGCT
GGAGGTTCTGCAAAACAAGGACGAGATAGAAAATTTCAGGCTATTTTGCCTCTCAGGGGT
AAAATTCTTAATATTGAAAAGACTGACGATACTAAAATTTATAAAAATACAGAAATACAG
TCATTAATAACAGCTCTAGGATTAGGAATAAAAGGAGAGGAGTTCGACGAGAGCTCTTTG
AGATATCATAGAGTTGTAATTATGACGGATGCTGATGTTGACGGTGCTCATATAAGAACT
TTATTATTGACATTTTTTTATAGATACCAAAGAGAACTTGTTGAGAAAGGCTTTATATAC
ATTGCTTGTCCTCCTCTATATAAAGTTGAGAGAGGTAAGAATCATAATTACTGTTATAAC
GAGAATCAATTAAAGGATACAATCGAAGGTTTTGGAGAAAAAGCAAATTATAATATCCAA
AGATTTAAGGGATTAGGTGAGATGATGCCAAAACAATTGTGGGATACAACTATGAATCCT
CAAACTAGGATGATGAAAAGGGTTGAAATCGAAGATGCACTTGAGGCTGACAGAATATTT
AATATTTTAATGGGAGATAAAGTTGCACCAAGAAGAGAATTTATTGAAACT
>AG-418-F08
ATCTCAAATGATTATGGTGCAGAACAGATCCAGGTTTTAGAAGGTTTAGAACCTGTTCGT
AAACGCCCAGGAATGTATATAGGTTCTACTGGTCCTAGAGGCTTGCATCATTTAGTATAT
GAGGTCGTTGATAACTCAGTTGATGAAGCACTTGCTGGACATTGTGATCATATAGAAATA
GTTCTTCGAGCAGATGGATCTGCTTTAATTTCTGATAATGGACGTGGCATACCAACAGAT
ATTCATCCAAGGACTGGCAAAAGTGCCTTAGAAACTGTACTGACTGTTCTTCATGCAGGA
GGTAAATTTGGAAGTGGTGGTTACAAAGTTTCAGGCGGATTGCATGGAGTAGGGATTTCT
GTAGTTAATGCTTTAAGCGAATGGGTTAATGTTACTGTTTACAGAGATGGCAGCGAGTTT
AATCAAAGATTTGAAAAAGGTGTTGCGAAGGGTGAATTGCAAACTAAAAAGCAGTCTGTC
AAACCTTCAAAA---AAAGGAACTACTATTTGTTTTAAACCCGATAAAACCATTTTTTCT
GGAGGAATCGAATTTGAATTTGCACTTCTTTCTTCTAGGTTAAGAGAACTAGCTTATCTT
AATGGTGGTGTAAAAATTGTCTTCAGAGATGAAAGAAATGTATTGTCAGATGGTTCTTTT
AAA------GAAGAAATATACTTATATCAAGGAGGTATTAAGGAATATGTTCAATATATG
AATGCAGCGAAGGAATCAATTCATCCTGAAATAATTTATGTTGACTCACAGAAAGATAAC
GTATATGTAGAGGCAGCTATGCAGTGGTGTTCAGATGTATATTCAGATAATATTTTAGGT
TTTGCAAATAATATAAGAACTGTTGATGGAGGAACTCATATTGAAGGATTAAAAACTGTT
TTGACAAGAACTTTCAATAATCTTGCAAAAAAGAGAGGCAAAAGAAAAGATATTGAAAAA
AATTTAGCTGGCGAAAATATCAGAGAGGGCTTGACTGTAGTTTTATCGGTAAAAGTTCCA
GATCCTGAATTCGAAGGACAAACAAAAACAAAATTAGGGAATACTGAAGTAAGAGGAATT
GTTGATTCTCTTATTGGGGAGTCTCTTACAAAATTTATGGAATTCAATCCTGGAATTTTG
GATATGATTCTTGAGAAAGCAATTCAATCCTTCAATGCAGCAGAGGCCGCAAGGAGGGCT
AGAGAATTAGTCAGAAGAAAAAGTGTTCTTGAAAGTTCAACGCTACCAGGTAAATTAGCA
GATTGTAGTTCTAGAGATCCTTCAGAATCAGAAATATATATTGTTGAGGGAGATTCTGCA
GGAGGTTCTGCTAAACAAGGAAGAGATAGAAATTTTCAGGCTATTTTGCCACTCAGAGGT
AAGATTCTTAATATCGAAAAAACCGATGACACTAAAATATATAAAAACACAGAAATCCAG
TCACTAATCACTGCTTTAGGTTTAGGGATTAAAGGAGAGGAGTTCGATGTAAGTTCTTTG
AGATATCACAGAGTTGTAATTATGACAGATGCTGATGTTGATGGAGCTCATATTAGGACT
TTATTATTAACATTTTTTTATAGGTATCAAAGAGAACTTGTTGAGGGAGGTTATATATAT
ATCGCTTGTCCTCCCCTCTATAAAGTTGAAAGAGGTAAGAATCATAAATACTGTTATAAC
GAGAATCAATTAAAGGATACAATTTCAGATTTTGGAGAAAATGCAAATTATAATATTCAA
AGATTTAAGGGATTAGGTGAGATGATGCCAAAGCAGTTGTGGGATACAACAATGAATCCT
CAAACTAGAATGATGAAAAGGGTTGAGATTGAAGATGCACTTGAAGCTGATAGAATTTTC
AATATATTAATGGGAGATAAAGTTGCTCCTAGAAGAGAGTTTATTGAAACA
>AG-418-I20
ATCACAAATAACTACGGTGCTGAACAGATTCAGGTTTTAGAAGGGTTAGAACCAGTTCGA
AAAAGACCTGGTATGTATATAGGCTCTACAGGGCCAAGAGGTTTACATCATTTAGTATAT
GAAGTAGTTGATAACTCAGTTGATGAAGCTCTTGCGGGACATTGTGATCATATAGAAATA
GTTCTTCGGGAAGATGGATCGGCTTTTATTTCTGATAATGGACGAGGTATCCCAACAGAT
ATTCATCCCAGGACTGGGAAAAGTGCTTTAGAAACTGTACTAACTGTTCTTCATGCAGGG
GGAAAATTCGGAGATGGCGGATATAAAGTATCAGGTGGCTTGCATGGTGTTGGAATATCT
GTAGTTAATGCCCTAAGCGAATGGGTTGATGTAACTGTTTATCGGGATGGTAGTGAGTTT
AATCAAAGATTTGAAAAAGGGCTATCAAAAGGTGAATTGCATAGTAAAAAGCAATCTGTA
AAACCCTTTAAA---AAAGGAACAACTATATGTTTTAAACCAGACATAACGATTTTTTCT
GGAGGAATCGAATTTGAATATGCTCTTCTTTCGTCTAGGTTGAGAGAGCTGGCTTATCTT
AATGGCGGTGTAAAAATTGTTTTTAGAGATGAGAGAAATCAATTATCAGATGGTTCATTT
AAA------GAAGAAATCTACTTATATGAGGGAGGTATTAAAGAATATGTTCAATATATG
AATGCTGAAAAGGAGTCTATTCATCCTGAAATAATTTATGTTGACTCGCAGAGAGAAAAT
GTTTACGTAGAGGCAGCTATGCAATGGTGTTCAGATGTATATTCAGATAACATTTTAGGG
TTTGCAAATAATATTAGAACTATTGATGGAGGTACTCATATTGAAGGATTAAAAACAGTT
TTAACAAGAACTTTTAATAATCTTGCAAAAAAAAGAGGCAAAAGAAAAGATGTTGATAAA
AATTTGGCTGGTGAAAATATTAGAGAAGGTTTGACAGTAGTTTTATCAGTAAAAGTCCCA
GATCCCGAATTTGAAGGACAAACAAAAACAAAATTAGGGAATACTGAAGTAAGAGGAATT
GTTGATTCTCTTATTGGTGAGGCTCTTACAAAATATATGGAATTCAATCCTGGTATTCTG
GACTTGGTTCTTGAAAAAGCAATTCAATCATTTAACGCAGCGGAAGCTGCAAGGAGGGCT
AGAGAATTAGTCAGAAGAAAAAGCGTCCTTGAAAGTTCAACTTTACCTGGTAAATTAGCA
GATTGTAGTTCCAGAGATCCTTCTGAATCAGAAATTTATATCGTTGAAGGAGATTCTGCT
GGAGGTTCTGCAAAACAAGGAAGAGATAGAAATTTTCAGGCTATTTTGCCTCTCAGAGGT
AAAATTCTTAATATCGAAAAAACTGACGATACTAAAATATATAAAAATACTGAGATTCAA
TCATTAATAACCGCTCTAGGACTAGGAATTAAAGGCGAAGAGTTTGATGTTAGCTCTTTG
AGATATCACAGAGTTGTAATTATGACGGACGCGGACGTTGATGGGGCTCATATTAGAACT
TTATTATTGACATTTTTTTATAGATATCAGAGAGAACTTGTTGAGAGAGGTTTCATATAC
ATTGCTTGTCCTCCCCTTTACAAAGTTGAAAGAGGAAAGAATCATAAATATTGTTATAAC
GAGAATCAATTAAAGGATACTATTGCAGGCTTCGGGGAAAACGCTAATTATAATATTCAA
AGATTTAAGGGACTTGGTGAGATGATGCCAAAACAATTATGGGATACAACAATGAATCCT
CAAACGCGAATGATGAAAAGGGTTGAAATCGAAGATGCACTTGAAGCTGACAGAATATTT
AATATATTAATGGGAGATAAAGTTGCACCAAGAAGAGAATTTATTGAAACT
>AG-418-J17
ATCTCAAATGATTATGGCGCGGAACAGATACAGGTTTTAGAGGGGTTAGAACCAGTCCGT
AAACGCCCTGGGATGTATATAGGTTCAACAGGACCTAGAGGATTACATCATTTAGTCTAT
GAGGTAGTTGATAACTCGGTTGATGAAGCACTTGCAGGACATTGTGATCATATAGAAATA
GTTTTGCGAGCAGATGGTTCTGCTTTAATTTCTGATAATGGACGAGGTATTCCAACAGAT
ATTCATCCAAGAACAGGGAAAAGTGCTTTAGAAACTGTACTAACTGTTCTGCATGCAGGA
GGTAAATTTGGAAGTGGTGGTTATAAAGTTTCGGGAGGTTTGCATGGAGTAGGAATATCT
GTAGTTAATGCTCTAAGCGAATGGGTTAATGTGACTGTTTATAGGGATGGAAGAGAATTT
AATCAAAGATTTGAAAAAGGTGTGTCAAAGGGTGAATTGGGAACTAAAAAGCAGACTGGC
AAACCATTTAAG---AAAGGAACAACTATTTGCTTTAAACCCGACAAATCGATTTTTTCT
GGAGGAATTGAATTTGAATATGCGCTTCTATCATCTAGATTAAGGGAGCTAGCTTATCTT
AATGGCGGAGTAAAAATTGTTTTTAGAGATGAAAGGAATCAATTATCAGATGGTTCTTTT
AAA------GAAGAAATTTATTTGTATCAAGGAGGTATTAAAGAATATGTTGAATACATG
AATGCTGAAAAAGATTCTATTCATCCTGAAATAATTTATGTTGACTCACAGAAAGAAAAT
GTATATGTGGAAGCAGCTTTGCAATGGTGTTCAGATGTATTTTCAGATAATATTTTAGGA
TTTGCAAATAATATTAGAACTATTGATGGAGGGACTCATATTGAAGGGCTAAAAACAGTT
CTGACAAGAACTTTCAATAATCTTGCAAAAAAGAGAGGCAAAAGAAAAGATATTGAAAAA
AATTTAGCTGGCGAAAATATTAGAGAGGGTTTGACTGTTGTTTTATCAGTAAAAGTTCCA
GATCCCGAATTTGAAGGGCAAACAAAAACAAAATTAGGAAATACTGAAGTACGGGGAATT
GTGGATTCTCTCATTGGGGAGGCTCTCACAAAATATATGGAATTCAATCCTGGAATTTTG
GACTTGATTCTTGAAAAAGCAATTCAATCATTTAATGCAGCAGAAGCTGCGAGAAGGGCT
AGAGAATTAGTAAGAAGAAAAAGTGTTCTAGAAAGTTCTACATTACCCGGCAAATTAGCA
GATTGTAGTTCTAGAGATCCTTCAGAATCAGAAATTTATATAGTAGAAGGAGATTCAGCT
GGTGGATCAGCAAAACAAGGACGAGATAGAAATTTTCAGGCTATATTGCCTCTCAGGGGT
AAAATTCTTAATATTGAAAAAACTGACGATACTAAAATTTATAAAAATACAGAAATACAG
TCATTAATAACAGCTCTAGGATTAGGAATAAAAGGAGAGGAGTTCGACAAGAGCTCTTTG
AGATATCATAGAGTTGTAATTATGACAGATGCTGATGTTGACGGTGCTCATATAAGAACC
TTATTGCTTACATTTTTTTACAGATATCAAAAAGAACTTGTTGAGAAAGGTTTTATATAC
ATTGCTTGTCCCCCTCTTTATAAAGTTGAAAGAGGTAAGAATCATAATTACTGTTATAAC
GAGAATCAATTAAAGGATACAATTCAAGGTTTTGGAGAAAATGCAAATTATAATATTCAA
AGATTTAAGGGATTAGGAGAGATGATGCCAAAACAATTATGGGATACAACTATGAATCCT
CAAACAAGGATGATGAAAAGGGTTGAAATTGAAGATGCGCTTGAAGCTGACAGAATATTC
AATATACTAATGGGAGATAAAGTTGCACCAAGAAGAGAATTTATTGAAACT
>AG-418-O02
ATCTCAAATGATTATGGCGCGGAACAGATACAGGTTTTAGAGGGGTTAGAACCAGTTCGT
AAACGCCCTGGGATGTATATAGGTTCAACAGGGCCTAGGGGATTGCATCATCTAGTATAT
GAGGTGGTTGATAACTCGGTTGATGAAGCACTTGCAGGACATTGTGATCACATAGAAATA
GTTCTTCGAGCAGATGGTTCTGCTTTAATTTCTGATAATGGACGAGGTATTCCAACAGAT
ATTCATCCAAGAACAGGGAAAAGTGCTTTAGAAACTGTACTAACTGTTCTTCATGCAGGA
GGTAAATTTGGTAGTGGTGGTTATAAGGTTTCAGGGGGTTTGCATGGCGTAGGAATATCT
GTAGTTAATGCTCTAAGCGAATGGGTTAATGTGACTGTTTATAGGGATGGAAGCGAATTT
AATCAAAGATTTGAAAAAGGTGTATCAAAGGGTGACTTGCAAACTAAAAAGCAAACTGGC
AAACCATCTAAG---AAAGGAACTACTATTTGCTTTAAACCCGACAAAACGATTTTTTCT
GGAGGAATTGAATTTGAATATGCACTCCTTTCATCAAGACTAAGGGAGTTAGCTTATCTT
AATGGCGGAGTAAAAATTGTTTTTAGAGATGAAAGAAATCAATTATCAGATGGTTCGTTT
AAA------GAAGAAATTTACTTGTACCAAGGAGGTATTAAAGAATATGTTGAATATATG
AATGCTGAAAAAGATTCTATTCATCCTGAAATAATTTATGTTGACTCACAGAAAGAAAAT
GTATATGTAGAAGCAGCTTTGCAATGGTGTTCAGATGTCTATTCAGATAATATTTTAGGA
TTTGCAAATAATATTAGAACTATTGATGGAGGAACTCATATTGAAGGGCTAAAAACAGTT
CTGACAAGAACTTTCAATAATCTTGCAAAAAAAAGAGGCAAAAGAAAAGATATTGAAAAA
AATTTAGCTGGCGAAAATATTAGAGAGGGTTTGACTGTTGTTTTATCAGTCAAAGTTCCA
GATCCAGAATTTGAGGGGCAAACAAAAACAAAATTAGGAAATACTGAAGTACGGGGAATT
GTGGATTCTCTCATTGGGGAGGCCCTCACAAAATATATGGAATTTAATCCTGGCATTTTG
GATTTGATTCTTGAAAAAGCAATTCAATCATTTAATGCTGCAGAAGCTGCTAGAAGGGCT
AGAGAGTTAGTAAGAAGAAAAAGTGTTCTAGAAAGTTCTACATTACCGGGCAAATTAGCA
GATTGTAGTTCTAGAGATCCCTCAGAATCAGAAATTTATATAGTTGAAGGAGATTCAGCT
GGTGGCTCCGCAAAACAAGGACGAGATAGAAATTTTCAGGCTATTTTGCCTCTTAGGGGT
AAAATTCTCAATATTGAAAAAACTGACGATACTAAAATATATAAAAATACAGAAATACAG
TCATTAATAACAGCCCTAGGATTAGGAATAAAAGGAGAGGAGTTCGACGAGAGCTCTTTG
AGATATCATAGAGTAGTAATTATGACGGATGCTGATGTTGACGGTGCTCATATAAGAACT
TTATTGCTGACATTTTTTTACAGATACCAAAGAGAACTTGTTGAGAAAGGTTTTATATAC
ATTGCTTGTCCCCCTCTTTATAAAGTTGAAAGAGGTAAGAATCATAATTATTGTTATAAC
GAGAATCAATTAAAGGATACAATTCAAGGTTTTGGAGAAAATGCAAATTATAATATCCAA
AGATTTAAGGGATTAGGGGAGATGATGCCAAAACAATTATGGGATACAACTATGAATCCT
CAAACGAGGATGATGAAAAGAGTTGAAATCGAAGATGCACTTGAAGCTGACAGAATATTC
AATATATTAATGGGAGATAAAGTTGCACCAAGAAGAGAATTTATTGAAACT
>AG-418-O03
GTCTCAAATGAATATGGCGCAGAACAGATACAGGTTTTAGAGGGGTTAGAACCAGTTCGT
AAACGCCCAGGGATGTATATAGGTTCAACAGGACCTAGAGGATTACACCATTTAGTATAT
GAGGTGGTTGATAACTCGGTTGATGAAGCACTTGCAGGACATTGTGATCACATAGAAATA
GTTCTTCGAGCAGATGGTTCTGCTTTAATTTCTGATAATGGACGAGGTATTCCAACAGAT
ATTCATCCAAGAACAGGGAAAAGTGCCTTAGAAACTGTACTAACTGTTCTTCATGCAGGA
GGCAAATTTGGAAGTGGTGGTTATAAAGTGTCAGGGGGTTTGCACGGAGTAGGAATATCT
GTAGTTAATGCTCTAAGCGAATGGGTTAATGTGACTGTTTATAGGGATGGAAGCGAATTT
AATCAAAGATTTGAAAAAGGTGTATCAAAGGGTGAATTGGAAACTAAAAAGCAGACTGGC
AAACCATTTAAA---AAAGGAACAACTATTTGCTTTAAACCCGACAAAACGATTTTTTCT
GGAGGAATTGAATTTGAATATGCTCTTCTTTCATCAAGATTAAGGGAGCTAGCTTATCTT
AATGGCGGAGTAAAAATTGTTTTTAGAGATGAAAGAAATCAATTATCAGATGGTTCTTTT
AAA------GAAGAAGTTTACTTGTATCAAGGAGGTATTAAAGAATATGTTGAATACATG
AATACTGAAAAAGATTCTATTCATCCTGAAATAATTTATGTTGACTCACAGAAAGAAAAT
GTATACGTAGAAGCAGCTTTGCAATGGTGTTCAGATGTATATTCAGATAATATTTTAGGA
TTTGCAAATAATATTAGAACTATTGATGGAGGAACTCATATTGAAGGGCTAAAAACAGTT
CTGACAAGAACTTTCAATAATCTTGCAAAAAAGAGAGGCAAAAGAAAAGATATTGAAAAA
AATTTAGCTGGTGAAAATATTAGAGAGGGTTTGACTGTTGTTTTATCAGTAAAAGTTCCA
GATCCCGAATTTGAAGGTCAAACAAAAACAAAATTAGGAAATACTGAAGTACGAGGGATT
GTGGATTCTCTCATTGGGGAGGCTCTCACAAAATATATGGAATTCAATCCTGGAATTTTG
GACTTGATTCTTGAAAAAGCGATTCAATCATTTAATGCGGCAGAAGCTGCGAGAAGGGCT
AGAGAATTAGTAAGAAGAAAAAGTGTTCTAGAAAGTTCTACATTACCTGGCAAATTAGCA
GATTGTAGTTCTAGAGATCCCTCAGAATCAGAAATTTATATAGTTGAAGGAGATTCGGCT
GGTGGTTCCGCAAAACAAGGACGAGATAGAAATTTTCAGGCTATTTTACCTCTCAGGGGT
AAAATTCTTAATATTGAAAAAACTGATGATACTAAAATATATAAAAACACAGAAATACAG
TCATTAATAACAGCTCTAGGATTAGGAATAAAAGGAGAGGATTTCGACGAGAACTCTTTG
AGATACCATAGAGTTGTAATTATGACGGATGCTGATGTTGACGGTGCTCATATAAGAACT
TTATTGTTGACATTTTTTTACAGATACCAAAGAGAACTTGTTGAGAAAGGTTTTATATAC
ATTGCTTGTCCCCCTCTTTATAAAGTTGAAAGAGGTAAGAATCATACTTACTGTTATAAC
GAGAATCAATTAAAGGAAACAATTCAAGATTTTGGAGAAAATGCAAATTACAATATCCAA
AGATTTAAGGGATTAGGTGAGATGATGCCGAGACAATTATGGGATACAACTATGAATCCT
CAAACTAGGATGATGAAAAGGGTTGAAATTGAAGATGCACTTGAAGCTGACAGAATATTC
AATATATTAATGGGAGATAAAGTGGCACCAAGAAGAGAATTTATTGAAACT
>AG-418-P06
ATCTCAAATGATTATGGTGCGGAACAGATACAGGTTTTAGAGGGGTTAGAACCAGTTCGT
AAACGCCCTGGGATGTATATTGGCTCAACAGGGCCTAGGGGATTACACCATTTAGTATAC
GAGGTAGTTGATAACTCAGTTGATGAAGCACTTGCAGGACATTGTGATCACATAGAAATA
GTTCTTCGAGCAGATGGCTCTGCTTTAATTTCTGATAATGGACGAGGTATTCCAACAGAT
ATTCATCCAAGAACAGGGAAAAGTGCTTTAGAAACTGTACTAACTGTTCTTCATGCAGGA
GGTAAATTTGGAAGTGGTGGTTATAAAGTTTCGGGGGGTTTGCACGGGGTAGGAATATCT
GTAGTTAATGCTCTAAGCGAATGGGTTAATGTGACTGTTTTTAGGGATGGAAACGAATTT
AATCAAAGATTTGAAAAAGGTGTATCAAAGGGTGAATTGGAAACTAAAAAGCAGACTGGC
GGACCATCTAAA---AAAGGAACAACTATTTGCTTTAAACCGGACAAAACGATTTTTTCT
GGAGGAATTGAATTTGAATATGCTCTTCTTTCATCTAGATTAAGGGAGCTAGCTTATCTT
AATGGCGGAGTAAAAATTGTTTTTAGAGATGAAAGAAATCAACTATCAGATAGTTCTTTT
AAG------GAAGAAGTTTACTTGTATCAAGGAGGTATTAAAGAATATGTTGAATATATG
AATGCTGAAAAAGATCCTATTCATCCTGAAATAATTTATGTTGATTCACAGAAAGAAAAT
GTATATGTAGAAGCAGCTTTGCAATGGTGTTCAGATGTATATTCAGATAATATTTTAGGA
TTTGCAAATAATATTAGAACTATTGATGGAGGAACTCATATTGAAGGGTTAAAAACAGTT
CTGACAAGAACGTTCAATAATCTTGCAAAAAAGAGAGGCAAAAGAAAAGATATTGAAAAA
AATTTAGCTGGCGAAAATATTAGAGAGGGTTTGACTGTTGTTTTATCAGTAAAAGTTCCA
GACCCCGAATTTGAAGGGCAAACAAAAACAAAATTAGGAAATACTGAAGTACGGGGAATT
GTGGATTCTCTGATTGGGGAGGCTCTCACAAAATATATGGAATTCAATCCTGGAATTTTG
GACTTGATTCTTGAAAAAGCAATTCAATCATTTAATGCAGCAGAAGCTGCGAGAAGGGCT
AGAGAATTAGTAAGAAGAAAAAGTGTTCTAGAAAGTTCTACCTTACCTGGCAAATTAGCA
GATTGTAGTTCTAGAGATCCCTCAGAATCAGAAATATATATAGTTGAAGGAGATTCAGCT
GGTGGCTCCGCAAAACAAGGACGAGATAGAAATTTTCAGGCTATTTTGCCTCTCAGGGGT
AAAATTCTTAATATTGAAAAAACTGATGATACTAAAATTTATAAAAACACAGAAATACAG
TCATTAATAACAGCTTTAGGATTAGGAATAAAAGGAGAGGAGTTCAACGAAAGCTCTTTG
AGATATCATAGAGTTGTAATTATGACGGATGCTGATGTTGACGGTGCTCACATTAGAACT
TTATTGTTGACATTTTTTTACAGATACCAAAGAGAACTTGTTGAGAAAGGTTTTATATAC
ATTGCTTGTCCCCCTCTTTATAAAGTTGAAAGAGGAAAGAATCATAATTACTGTTATAAC
GAGAATCAATTAAAGGATACAATTAAAGGCTTTGGCGAAAATGCAAATTACAATATTCAA
AGATTTAAGGGATTAGGAGAGATGATGCCAAAACAATTATGGGATACAACTATGAATCCT
CAAACGAGGATGATGAAAAGGGTAGAAATAGAAGATGCACTTGAAGCTGACAGAATATTC
AATATATTAATGGGAGATAAAGTTGCACCAAGAAGAGAATTTATTGAAACT
>AG-418-P13
ATCTCAAACGATTATGGCGCGGAACAGATACAGGTTTTAGAGGGGTTAGAACCAGTTCGT
AAACGCCCTGGGATGTATATAGGTTCAACAGGACCTAGGGGATTACACCATTTAGTATAC
GAAGTAGTTGATAACTCGGTTGATGAAGCACTTGCAGGACATTGTGATCACATAGAAATA
ATTCTTAGAGCAGATGGTTCTGCTTTAATTTCTGATAATGGACGAGGTATTCCAACAGAT
ATTCATCCAAGAACAGGGAAAAGTGCCTTAGAAACTGTACTAACTGTACTTCATGCAGGA
GGGAAATTTGGAAGTGGTGGTTATAAAGTTTCAGGAGGTTTGCATGGAGTAGGAATATCT
GTAGTTAATGCTCTAAGCGAATGGGTTAATGTTACTGTTTATAGGGATGGAAGCGAATTT
AATCAAAGATTTGAAAAAGGTGTATCAAAGGGTGAATTGGAAACTAAAAAGCAGATTGGC
AAATCATCTAAG---AAAGGAACAACTATTTGCTTTAAACCCGACAAAACAATTTTTTCT
GGAGGAATTGAATTTGAATATGCTCTTCTTTCATCTAGATTAAGGGAGCTAGCTTATCTT
AATGGCGGAGTAAAAATTGTTTTTAGAGATGAAAGAAATCAATTATCAGATGGTTCGTTT
AAA------GAAGAAATTTACTTGTATCAAGGAGGCATTAAAGAATATGTTGAATACATG
AATGCTGAAAAAGATTCTATTCATCCTGAAATAATTTATGTTGACTCACAGAAAGAAAAT
GTATATGTAGAAGCCGCTTTGCAATGGTGTTCAGATGTATATTCAGATAATATTTTAGGA
TTTGCAAATAATATTAGAACTATTGATGGAGGAACTCATATTGAAGGGCTAAAAACAGTT
CTGACAAGAACTTTCAATAATCTTGCAAAAAAAAGAGGCAAAAGAAAAGATATTGAAAAA
AATTTAGCTGGCGAAAATATTAGAGAGGGTTTGACTGTTGTTTTATCAGTAAAAGTTCCA
GATCCCGAATTTGAGGGGCAAACAAAAACAAAATTAGGAAATACTGAAGTACGGGGAATT
GTGGATTCTCTCATTGGGGAGGCTCTCACAAAATATATGGAATTCAATCCCGGCATTTTG
GATTTGATTCTTGAAAAAGCAATTCAATCATTTAATGCAGCAGAAGCTGCGAGAAGGGCT
AGAGAATTAGTAAGAAGAAAAAGTGTTCTAGAAAGTTCTACATTACCTGGCAAATTAGCA
GATTGTAGTTCTAGAGATCCCTCAGAATCAGAAATTTATATAGTTGAAGGAGATTCAGCT
GGTGGCTCCGCAAAACAAGGACGAGATAGAAATTTTCAGGCTATTTTGCCTCTAAGGGGT
AAAATTCTCAATATTGAAAAAACTGATGATACTAAAATATATAAAAACACAGAAATACAG
TCATTAATAACAGCTCTAGGATTAGGAATAAAAGGAGAGGAGTTTGACGAAAGCTCTTTG
AGATATCACAGAGTTGTAATTATGACTGATGCTGATGTTGACGGTGCTCATATAAGAACT
TTATTACTGACATTTTTTTACAGATACCAAAGAGAACTTGTTGAGAAAGGTTTTATATAC
ATTGCTTGTCCTCCTCTTTATAAAGTTGAAAGAGGTAAGAACCATAATTACTGTTATAAC
GAGAATCAATTAAAGGATACAATTCAAGGTTTTGGAGAAAATGCAAATTATAATATCCAA
AGATTTAAGGGATTAGGGGAGATGATGCCAAAACAATTGTGGGATACAACTATGAATCCT
CAAACGAGGATGATGAAAAGGGTTGAAATCGAAGATGCACTTGAAGCTGACAGAATATTC
AATATATTAATGGGAGATAAAGTTGCACCAAGAAGAGAATTTATTGAAACT
>AG-442-N07
ATCTCAAATGATTATGGCGCGGAACAGATACAGGTTTTAGAGGGGTTAGAACCAGTTCGT
AAACGCCCTGGAATGTATATTGGTTCAACAGGACCTAGGGGGTTACACCATTTAGTATAT
GAGGTAGTTGATAACTCAGTTGATGAAGCTCTTGCAGGACATTGTGATCACATAGAAATA
GTTCTTCGAGCAGATGGTTCTGCTTTAATTTCTGATAATGGACGAGGAATTCCAACAGAT
ATTCATCCAAGAACAGGGAAAAGTGCCTTAGAAACTGTACTGACTGTTCTTCATGCAGGA
GGTAAATTTGGAAGTGGCGGTTATAAAGTTTCAGGGGGTTTGCATGGAGTAGGAATATCT
GTAGTTAATGCTCTAAGCGAATGGGTTAATGTGACTGTTTATAGGGATGGAAGCGAATTT
AATCAAAGATTTGAAAAAGGTTTATCAAAGGGTGAATTGGAAACTAAAAAGCAGACTGGC
AAACCCTCTAAG---AAAGGAACAACCATTTGCTTCAAACCCGACAAAACAATTTTTGCT
GGAGGAATTGAATTTGAATATGCTCTTCTTTCATCTAGATTAAGGGAGCTAGCTTATCTT
AATGGCGGAGTAAAAATTGTTTTTAGAGATGAAAGAAATCAATTATCAGATGGTTCTTAT
AAA------GAAGAAATTTACTTGTATCAAGGAGGTATTAAAGAATATGTTGAATACATG
AATGCAGAAAAAGATTCTATTCATCCTGAAATAATTTATGTTGACTCACAGAAAGAAAAT
GTATACGTAGAAGCAGCTTTGCAATGGTGTTCAGATGTATATTCAGATAATATTTTGGGA
TTTGCAAATAATATTAGAACTATTGATGGAGGAACTCATATTGAAGGGCTAAAAACAGTT
CTGACAAGAACTTTCAATAATCTTGCAAAAAAGAGAGGCAAAAGAAAGGATATTGAAAAA
AATTTAGCTGGCGAAAATATTAGAGAGGGTTTGACTGTTGTCTTATCCGTCAAAGTTCCA
GATCCCGAATTTGAAGGGCAAACAAAAACAAAATTAGGAAATACTGAAGTACGGGGAATT
GTGGATTCTCTCATTGGGGAGGCTCTTACAAAATATATGGAATTCAATCCAGGAGTTTTG
GACTTGATTCTTGAAAAAGCTATTCAATCATTTAACGCAGCAGAAGCTGCTAGAAGGGCT
AGAGAATTAGTAAGAAGAAAAAGTGTTCTAGAAAGTTCTACATTGCCGGGTAAATTAGCG
GATTGTAGTTCTAGAGATCCTTCAGAATCAGAAATTTATATAGTTGAAGGAGATTCAGCT
GGTGGCTCCGCAAAACAAGGACGAGATAGAAATTTTCAGGCTATTTTGCCTCTCAGGGGT
AAAATTCTTAATATTGAAAAAACTGACGATACTAAAATTTATAAAAACACAGAAATACAG
TCATTAATAACAGCTTTAGGATTAGGAATAAAAGGAGAGGAGTTCAACGAGAGCTCTTTA
AGATATCATAGAGTTGTAATTATGACGGATGCTGATGTTGACGGTGCTCATATTAGAACT
TTATTGCTGACATTTTTCTACAGATATCAAAGAGAGCTTGTTGAGAAGGGTTTTATATAC
ATTGCTTGTCCCCCTCTTTATAAAGTTGAAAGAGGTAAAAATCATAATTACTGTTATAAC
GAGAATCAATTAAAGGACACAATTCAAGGTTTTGGAGAAAATGCAAATTATAATATTCAA
AGATTTAAGGGATTAGGTGAGATGATGCCAAAACAATTATGGGATACAACTATGAATCCT
CAAACGAGGATGATGAAAAGGGTTGAAATCGAAGATGCACTTGAAGCTGACAGAATATTC
AATATATTAATGGGAGATAAAGTTGCACCAAGAAGGGAATTTATTGAAACT
>AG-459-N19
ATCTCAAATGATTATGGCGCAGAACAGATTCAGGTTTTAGAAGGGTTAGAACCAGTTCGT
AAACGTCCTGGGATGTATATAGGTTCTACAGGGCCTAGGGGATTACATCATTTGGTATAT
GAGGTAGTTGATAACTCCGTTGATGAAGCACTAGCAGGACATTGCGATAATATAGAAATA
GTTCTTAGAGCAGATGGTTCTGCTTTAATTTCTGATAATGGACGAGGTATTCCAACAGAT
ATTCATCCAAGAACAGGGAAAAGTGCTTTAGAAACTGTACTAACTGTTCTTCATGCAGGA
GGTAAATTTGGAAGTGGTGGTTATAAAGTTTCAGGGGGTTTGCATGGAGTTGGAATATCT
GTAGTTAATGCATTAAGTGAATGGGTTAATGTGACCGTTTATAGGGATGGTCACGAATTT
AATCAAAGATTTGAAAAAGGTGTATCAAAAGGGGAATTGCAAACTATAAAGCAGATCGGC
AAACCATCTAAG---AAAGGAACAACTATTTGTTTTAAACCCGATAAAACGATTTTTTCT
GGAGGCATTGAATTTGAATATGCTCTTCTTTCATCTAGATTGAGAGAATTAGCTTATCTT
AATGGTGGAGTAAAAATTGTTTTTAGAGATGAAAGAAATCAATTATCAGATGGTTCATTT
AAA------GAAGAAATTTACTTATATCAAGGAGGTATTAAAGAATATGTTGAATACATG
AATGCTGAAAAAGAATCTATTCATCCTGAAATAATTTATGTTGACTCACAGAAAGAAAAT
GTATATGTAGAAGCAGCTCTACAATGGTGTTCAGATGTATATTCAGATAATATTTTGGGA
TTTGCAAATAATATTAGAACTATTGATGGAGGAACTCATATCGAAGGGCTAAAAACAGTT
CTGACTAGAACTTTCAATAATCTCGCAAAAAAGAGAGGCAAAAGAAAAGATATTGAAAAA
AATTTAGCTGGTGAAAATATTAGAGAGGGCTTGACTGTTGTTTTGTCGGTAAAAGTTCCA
GATCCTGAATTTGAAGGGCAAACAAAAACAAAATTAGGAAATACTGAAGTAAGAGGAATT
GTGGATTCCCTTATTGGGGATGCTCTCACAAAATATATGGAATTCAATCCTGGAATTTTG
GACTTAATTCTTGAAAAAGCAATTCAATCATTTAATGCAGCAGAAGCTGCGAGAAGGGCT
AGAGAATTAGTAAGAAGAAAAAGTGTTTTAGAAAGTTCTACCTTACCGGGTAAATTAGCA
GATTGTAGTTCTAGAGATCCCTCAGAATCAGAAATTTATATAGTTGAAGGAGATTCAGCT
GGAGGTTCCGCAAAACAAGGACGAGATAGAAATTTTCAGGCTATTTTGCCACTCAGAGGT
AAAATTCTCAATATTGAAAAAACTGACGACACTAAAATTTATAAAAATACGGAAATTCAG
TCATTAATCACTGCTCTAGGATTAGGAATAAAAGGAGAGGAGTTCGATGAAAGTTCTTTG
AGATATCATAGAGTTGTAATTATGACAGATGCTGATGTTGACGGTGCTCATATAAGAACT
TTATTGTTGACATTTTTTTATAGATATCAAAGAGAACTTGTTGAGAACGGTTTTATATAC
ATTGCTTGTCCCCCTTTATATAAAGTTGAAAGAGGTAAGAATCATAATTACTGTTATAAC
GAGAACCAATTAAAGGATACAATTGCAGGTTTTGGAGAAAATGCGAATTATAATATCCAG
AGATTTAAGGGATTAGGTGAGATGATGCCGAAACAATTATGGGATACAACTATGAATCCT
CAAACTAGGATGATGAAAAGGGTTGAAATCGAAGATGCACTTGAAGCTGACAGAATATTC
AATATACTAATGGGTGATAAAGTTGCACCAAGAAGAGAATTTATTGAAACT
>AS9601
ATCTCAAATGATTATGGCGCGGATCAGATTCAGGTTTTAGAGGGGTTAGAACCAGTTCGA
AAACGACCTGGTATGTATATAGGTTCAACAGGGCCTAGGGGATTACATCATTTAGTATAT
GAGGTAGTTGATAACTCAGTTGATGAAGCACTTGCAGGACATTGTGATCACATTGAAATA
GTTCTTCGAGCAGATGGTTCTGCTTTTATTTCTGATAATGGAAGAGGTATTCCAACAGAT
ATTCATCCAAGAACAGGGAAAAGTGCCCTAGAGACTGTACTAACTGTTCTGCATGCAGGA
GGTAAATTTGGAAGTGGTGGTTATAAAGTCTCAGGGGGTTTGCATGGAGTTGGAATATCT
GTAGTTAATGCTCTAAGCGAATGGGTTAATGTGACTGTTTATAGGGATGGAAGCGAATTT
AATCAAAGATTTGAAAAAGGTGTATCAAAGGGTGAATTGCAAGCTAAAAAGCAGACTGGT
AAGCCATTTAAG---AAAGGGACAAGTATTTGCTTTAAACCCGACAAAACTATTTTTTCT
GGCGGAATTGAGTTTGAATATGCTCTTCTTTCTTCTAGATTAAGGGAATTAGCTTATCTA
AATGGCGGAGTAAAAATTGTTTTTAGAGATGAAAGAAATCAATTATCAGATGGTTCCTTT
AAA------GAAGAAATTTATTTGTATCAAGGAGGTATTAAAGAATATGTTGAATACATG
AATGCTGAAAAAGATTCTATTCATCCTGAAATAATTTATGTTGACTCACAGAAAGAAAAT
GTATATGTAGAAGCAGCTTTACAATGGTGTTCAGATGTATATTCAGATAATATTTTAGGG
TTTGCGAATAATATTAGAACTATTGATGGAGGGACTCACATTGAAGGGTTAAAAACAGTT
CTGACAAGAACTTTCAATAATCTTGCAAAAAAGAGGGGCAAAAGAAAAGATATTGAAAAA
AATTTAGCTGGCGAAAATATTAGAGAGGGTTTGACTGTTGTTTTATCGGTAAAAGTCCCA
GATCCCGAATTTGAAGGGCAAACAAAAACAAAGTTAGGAAATACTGAAGTACGAGGAATT
GTGGATTCTCTCATTGGGGAGGCTCTTACAAAATATATGGAATTCAATCCTGCAATTTTG
GATTTGATCCTTGAAAAAGCAATTCAATCATTTAATGCAGCAGAAGCTGCGAGAAGGGCT
AGAGAATTAGTAAGAAGAAAAAGTGTTCTAGAAAGTTCCACTTTACCTGGCAAATTAGCA
GATTGTAGTTCTAGAGATCCCTCAGAATCAGAAATTTATATAGTTGAAGGAGATTCAGCT
GGAGGTTCTGCAAAACAAGGACGAGATAGAAATTTTCAGGCTATTTTGCCTCTCAGGGGA
AAAATTCTTAATATTGAAAAAACTGACGATACTAAAATATATAAAAATACAGAAATACAG
TCATTAATAACAGCTCTAGGATTAGGAATAAAAGGAGAGGAGTTCGACGAAAGCTCTTTG
AGATATCATAGGGTTGTTATTATGACGGATGCTGATGTTGACGGTGCTCATATAAGAACT
TTATTGCTGACATTTTTTTATAGATACCAAAGAGAACTTGTTGAGAAAGGTTTTATATAT
ATTGCTTGTCCCCCTCTTTATAAAGTTGAAAGAGGTAAAAATCATAATTACTGTTATAAC
GAGAATCAATTAAAGGATACAATTCAAGGTTTTGGAGAAAATGCAAATTATAATATTCAA
AGATTTAAGGGACTTGGTGAGATGATGCCAAAACAATTATGGGATACAACTATGAATCCC
CAAACGAGGATGATGAAAAGGGTTGAAATCGAAGATGCACTTGAAGCTGACAGAATATTT
AATATATTAATGGGAGATAAAGTTGCACCAAGAAGAGAATTTATTGAAACC
>GP2
ATCTCAAATGACTATGGTGCAGAACAGATTCAGGTTTTAGAAGGCCTTGAGCCTGTCCGT
AAACGTCCTGGGATGTATATAGGTTCAACAGGTCCTAGAGGTTTGCATCATTTAGTATAT
GAGGTCGTTGATAACTCAGTTGATGAAGCACTTGCTGGACATTGTGATCATATTGAAATA
GTTCTTAGATCAGATGGATCAGCTTCAATCTCTGATAATGGACGGGGTATACCAACAGAT
ATTCATCCAAGGACTGGAAAAAGTGCCTTAGAAACTGTACTAACTGTTCTTCATGCAGGA
GGTAAATTCGGAAGTGGAGGTTATAAAGTATCAGGAGGCTTGCATGGAGTAGGAATATCT
GTCGTTAATGCTCTAAGCGAATGGGTTAATGTGACCGTTTATAGGGATGGTAGTGAATTT
AATCAAAGATTTGAAAAAGGTTTATCAAAGGGTGAATTGCAAACTAAGAAACAGTCTGAA
AAACCTTTTAAA---AAAGGAACTACTATTTGCTTTAAACCTGATAAAACAATTTTTTCT
GGAGGAATAGAATTTGAATATGCTTTGCTTTCTTCTAGGTTGAGAGAACTAGCTTATCTT
AATGGCGGTGTAAAAATTGTTTTTAGAGATGAGAGAAATGAATTATCAGATGGCTCTTTT
AAA------GAAGAAATTTACTTATATGAAGGAGGTATTAAAGAATATGTTGAGTACATG
AATGCAGAAAAAGACTCTATTCATCCTGAGATCATTTATGTTGACTCAGAGAAAGAAAAC
GTTTATGTAGAAGCAGCTTTGCAATGGTGTTCAGATGTATATTCAGATAATATTCTAGGT
TTTGCAAATAATATCAGAACTATTGATGGAGGCACTCATATTGAAGGACTAAAAACAGTT
TTGACAAGAACTTTCAATAATCTTGCAAAAAAAAGGGGGAAAAGAAAAGATGTTGAAAAA
AATTTAGCTGGCGAAAATATTAGAGAGGGCTTGACTGTAGTTTTATCGGTTAAAGTTCCA
GATCCTGAATTTGAAGGACAAACAAAAACAAAATTAGGAAACACTGAAGTAAGAGGAATT
GTTGATTCTCTTATTGGCGAGGCTCTTACAAAATATATGGAATTTAATCCTGGAGTTTTG
GATTTGATTCTTGAAAAAGCAATCCAATCATTTAATGCAGCAGAAGCTGCAAGAAGGGCA
AGAGAATTAGTCAGAAGAAAAAGTGTTCTTGAAAGTTCTACTTTGCCAGGCAAACTAGCT
GATTGTAGTTCTAGAGATCCTTCAGAATCAGAAATTTATATCGTTGAGGGAGACTCTGCT
GGAGGTTCTGCAAAACAAGGAAGAGATAGAAATTTTCAAGCTATTTTGCCTTTGAGAGGT
AAAATTCTTAATATTGAAAAAACTGATGATACTAAAATTTATAAAAACACTGAAATTCAG
TCATTAATAACAGCTCTTGGATTAGGAATTAAAGGTGAAGAGTTTGATGTGAGCTCACTG
AGATATCACAGAGTTGTAATTATGACGGATGCTGATGTTGATGGAGCTCATATTAGAACT
TTATTATTGACATTTTTTTATAGGTATCAGAGGGAACTTGTCGAGAATGGTTTTATATAT
ATAGCTTGCCCTCCTCTATATAAAGTTGAAAGAGGAAAAAATCATAAATATTGTTATAAC
GAGAATCAATTAAAGGATACAATTCTAGGATTTGGGGATAATGCTAACTACAATATTCAA
AGATTTAAAGGATTAGGTGAGATGATGCCAAAACAATTGTGGGATACCACAATGAATCCC
CAGACTAGGATGATGAAGAGGGTTGAAATCGAAGATGCAATTGAAGCTGACAGAATATTC
AATATACTAATGGGAGACAAAGTAGGACCAAGAAGAGAGTTTATTGAAACT
>MIT0604
ATCTCAAATGATTATGGTGCGGAACAAATTCAGGTTTTAGAAGGTTTAGAACCAGTTCGT
AAACGCCCTGGTATGTATATTGGTTCTACAGGACCTAGAGGATTACATCATTTAGTATAT
GAGGTAGTTGATAACTCAGTTGATGAAGCACTTGCAGGACATTGTGATCATATAGAAATA
GTTCTTCGAGCAGATGGCTCTGCTTTAATTTCTGATAATGGACGAGGTATTCCAACAGAT
ATTCATCCAAGAACAGGTAAAAGTGCCTTAGAAACTGTACTAACTGTTCTTCATGCAGGT
GGTAAATTTGGAAGTGGTGGTTATAAAGTTTCAGGAGGTTTGCACGGAGTAGGAATATCT
GTAGTTAATGCTCTAAGCGAATGGGTTAATGTGACTGTTTATAGGGATGGTAGCGAATTT
AATCAAAGATTTGAAAAAGGTATATCAAAGGGCGAATTGCAAGCTAAAAAGCAGAGTGTC
AGGCCGTCTAAG---AAAGGAACAACTATTTGCTTTAAACCAGACAAAACTATTTTTTCT
GGAGGAATTGAATTTGAATTTGCTCTTCTTTCATCTAGGTTAAGAGAACTAGCTTATCTT
AATGGTGGAGTAAAAATTGTTTTTAGAGATGAAAGAAATCAATTATCAGATGGTTCTTTT
AAA------GAAGAAATTTACTTATATCAAGGAGGCATTAAAGAATACGTTGAATACATG
AATGCTGAAAAAGATTCTATTCATCCAGAAATAATTTATGTTGACTCACAGAAAGAAAAT
GTATATGTAGAAGCAGCTTTGCAATGGTGTTCTGATGTATATTCAGATAATATTTTGGGA
TTTGCAAATAATATTAGAACTATTGATGGAGGAACTCATATAGAAGGGTTAAAAACAGTT
CTGACAAGAACTTTCAATAATCTTGCAAAAAAGAGAGGTAAAAGAAAAGATATTGAAAAA
AATTTAGCTGGCGAAAATATTAGAGAAGGCTTGACTGTTGTTTTATCGGTAAAAGTGCCA
GATCCCGAATTTGAAGGACAAACAAAAACAAAATTAGGAAATACTGAAGTAAGAGGAATT
GTGGATTCTCTCATTGGGGAGGCTCTCACAAAATATATGGAATTTAATCCTGGAATTTTG
GACTTGATTCTTGAAAAAGCAATTCAATCATTTAATGCAGCAGAAGCTGCGAGAAGGGCT
AGAGAATTAGTTAGAAGAAAAAGTGTTTTAGAAAGTTCTACCTTACCGGGTAAATTAGCA
GATTGTAGTTCTAGAGATCCCTCAGAATCAGAAATTTATATAGTTGAAGGAGATTCAGCT
GGAGGCTCCGCAAAACAAGGGCGAGATAGAAACTTTCAAGCTATTTTGCCTCTAAGAGGA
AAAATTCTTAATATTGAAAAAACTGATGATACCAAAATATATAAAAATACAGAAATACAG
TCATTAATTACAGCTTTAGGATTAGGAATAAAAGGAGAGGAGTTTGACGTTAACTCTTTG
AGATACCATAGAGTTGTAATAATGACGGATGCCGATGTTGATGGTGCTCATATAAGAACT
TTATTGTTGACATTTTTTTATAGATACCAAAGAGAACTTGTTGAGAAGGGTTTTATATAT
ATTGCTTGTCCCCCTTTGTATAAAGTTGAAAGAGGTAAGAATCATAATTACTGTTATAAC
GAGAATCAATTAAAGGATACAATTGAAGGTTTTGGAGAAAATGCAAATTATAATATTCAA
AGATTTAAGGGACTAGGTGAGATGATGCCAAAACAATTATGGGATACAACTATGAATCCT
CAAACGAGGATGATGAAAAGGGTTGAAATCGAAGATGCACTTGAAGCTGACAGAATATTC
AATATATTAATGGGAGATAAAGTTGCACCAAGAAGAGAATTTATTGAAACT
>MIT1314
ATCTCAAATGATTATGGTGCGGAACAAATTCAGGTTTTAGAAGGGTTAGAGCCTGTTCGT
AAACGCCCTGGGATGTATATAGGTTCTACAGGACCAAGAGGTTTGCATCATTTAGTTTAT
GAGGTGGTTGATAACTCGGTTGACGAAGCACTTGCAGGACATTGTGATCATATAGAAATA
GTGCTTCGAGAAGACGGATCAGCTTTAATCTCTGATAATGGACGTGGAATCCCAACTGAT
ATTCACCCAAGGACAGGGAAAAGTGCCTTAGAAACTGTACTTACTGTTCTTCACGCAGGA
GGTAAATTCGGAAGCGGCGGTTATAAAGTTTCAGGCGGCTTACATGGAGTAGGAATATCT
GTAGTTAATGCTTTAAGCGAATGGGTTAATGTAACTGTTTTTAGGGATAGCTGTGAGTTT
AATCAAAGATTTGAAAAAGGTGTATCAAAGGGTGAATTGCAAACTAAAAAGCAGTCTGAA
AAACCTTTTAAA---ACAGGAACCACTATTTGTTTTAAACCTGATAAAACAATTTTTTCA
GGAGGAATTGAATTTGAATATGCTCTTCTTTCATCTAGGTTAAGAGAACTAGCTTATCTT
AATGGGGGAGTAAAAATTGTTTTTAGAGATGAGAGAAATGTCTTATCAGATGGTTCTTTC
AAA------GAAGAAATTTACTTATATCAAGGGGGTATTAAAGAATATGTTCAATATATG
AATGCAGAAAAGGATTCTATTCATCCTGAGATAATTTATGTTGACTCACAAAAAGAAAAT
GTTTACGTAGAAGCAGCTTTGCAATGGTGTTCAGATGTATATTCAGATAATATTTTAGGA
TTTGCAAATAATATTAGAACTATTGATGGAGGGACTCATATTGAGGGATTAAAGACAGTT
TTGACAAGAACATTCAATAATCTTGCAAAAAAAAGAGGCAAAAGAAAAGATATTGAAAAA
AATTTAGCTGGCGAAAATATTAGAGAGGGATTGACTGTAGTTTTATCTGTTAAAGTTCCA
GATCCCGAATTTGAAGGACAAACAAAAACAAAATTAGGGAATACTGAAGTTAGAGGAATT
GTTGATTCTTTAATTGGGGAGGCTCTTACAAAATATATGGAATTCAATCCTAATATTTTA
GACTTGATTCTTGAAAAAGCAATTCAATCATTTAATGCAGCAGAGGCTGCAAGAAGGGCT
AGAGAATTAGTTAGAAGAAAAAGTGTTCTTGAAAGCTCTACTTTGCCTGGTAAATTAGCA
GATTGTAGTTCTAGAGATCCCTCAGAATCAGAAATTTATATTGTGGAGGGAGATTCTGCT
GGAGGGTCCGCTAAACAAGGAAGAGATAGAAATTTTCAGGCTATTTTGCCTTTAAGGGGT
AAAATTCTTAATATTGAAAAAACTGATGATACTAAAATATATAAAAATACAGAAATTCAG
TCATTAATAACAGCTCTAGGATTAGGAATAAAAGGAGAGGAATTCGATGTGAGTTCCTTG
AGATATCACAGGGTTGTAATTATGACGGATGCTGATGTCGATGGTGCTCATATAAGAACT
TTATTATTGACATTTTTTTATAGATATCAAAGAGAACTGGTTGAGAAAGGTTTTATATAC
ATCGCTTGTCCTCCCCTCTATAAACTTGAAAGAGGTAAGAATCATAAATATTGTTATAAC
GAGAATCAATTAAAGGATACAATTGCAGGTTTTGGAGAAAATGCAAATTATAATATTCAA
AGATTTAAGGGATTAGGTGAGATGATGCCAAAACAATTATGGGATACCACTATGAACCCT
CAAACTAGGATGATGAAAAGGGTTGAAATTGAAGATGCACTTGAAGCTGACAGAATATTT
AATATATTAATGGGAGATAAAGTTGCACCAAGAAGAGAATTTATTGAAACT
>MIT9107
ATCTCAAATGACTATGGTGCGGAACAGATTCAGGTTTTAGAAGGTTTAGAACCTGTACGT
AAACGTCCTGGGATGTATATAGGTTCTACAGGCCCAAGAGGTTTGCATCATCTAGTTTAT
GAGGTTGTTGATAACTCAGTTGATGAGGCACTTGCAGGACATTGTGATCACATAGAAATA
GTTCTTCGAGCAGATGGATCAGCTTTAATATCTGATAATGGAAGGGGAATCCCAACAGAT
ATTCATCCAAGGACTGGGAAAAGTGCATTAGAAACTGTCCTAACTGTTCTTCATGCAGGA
GGTAAATTTGGAAGTGGTGGCTATAAAGTTTCAGGCGGTTTACATGGAGTAGGAATATCT
GTTGTTAATGCTTTAAGCGAATGGGTAAATGTGACTGTATATAGGGATGGCAGTGAGTTT
AATCAAAGATTTGAAAAAGGGTTATCAAAGGGAGAATTGCAAGCTAAAAAGCAGTCTCAA
AAACCATTTAAA---AAAGGAACTACTATTTGTTTTAAACCAGATAAAATGATTTTTTCT
GGAGGAATCGAATTTGAATATACTCTTCTTTCCTCTAGGTTAAGAGAACTAGCTTATCTG
AATGGTGGTGTAAAAATTGTTTTTAGAGATGAGAGAACTGAATTATCCGATGGTTCTTTT
AAG------GAAGAAATTTATTTGTATCAAGGAGGTATTAAAGAATATGTTCAGTATATG
AATTCGGAGAAGGATTCTATTCATCCTGAGATAATTTATGTTGATTCACAGAAAGAAAGC
GTATATGTAGAAGCAGCTATGCAATGGTGCTCAGATGTATATTCAGATAATATTTTAGGT
TTTGCAAATAATATTAGAACTATTGATGGAGGTACTCATATTGAGGGATTAAAAACTGTT
TTGACAAGAACTTTCAATAATCTTGCAAAAAAGAGAGGCAAAAGAAAAGATATTGAAAAA
AATTTAGCTGGCGAAAATATTCGAGAAGGCTTGACCGTAGTTTTATCGGTTAAAGTTCCA
GATCCCGAATTTGAAGGACAGACAAAAACAAAATTAGGTAACACTGAAGTAAGAGGAATA
GTTGATTCCCTTATTGGGGAGGCTCTTACAAAATATATGGAATTCAATCCAGGAATTTTG
GATTTGATTCTTGAAAAAGCAATTCAATCATTTAATGCAGCAGAAGCTGCAAGAAGGGCT
AGAGAATTAGTCAGAAGAAAAAGTGTGCTTGAAAGTTCAACTTTGCCTGGTAAATTAGCA
GATTGTAGTTCTAGGGATCCTTCGGAATCAGAAATTTATATAGTTGAGGGAGATTCTGCG
GGAGGTTCGGCAAAACAAGGCAGAGATAGAAATTTTCAGGCTATATTGCCTCTAAGAGGT
AAAATTCTTAATATCGAAAAAACTGATGATTCTAAAATATATAAAAATACCGAAATTCAA
TCATTAATAACAGCTCTAGGATTAGGAATTAAGGGAGAAGAGTTTGATGTTAGTTCTTTG
AGATACCACAGAGTTGTAATCATGACAGATGCTGATGTTGATGGAGCCCATATTAGAACT
TTATTATTGACATTTTTTTATAGATATCAAAGAGAACTTGTTGAGAGAGGTTTTATATAC
ATAGCTTGTCCTCCTCTTTATAAAGTTGAAAGAGGTAAAAATCATAAATATTGTTATAAC
GAGAATCAATTAAAGGATACAATTTTAGGTTTTGGTGAAAATGCTAATTATAATATTCAA
AGATTTAAAGGATTAGGTGAAATGATGCCAAAACAGTTATGGGATACAACAATGAATCCT
CAGACTAGGATGATGAAAAGGGTTGAAATTGAAGATGCACTTGAAGCTGACAGAATATTC
AATATATTGATGGGAGATAAAGTTGCACCAAGAAGAGAGTTTATTGAAACT
>MIT9201
ATCTCAAATGACTATGGTGCGGAACAGATTCAGGTTTTAGAAGGTTTAGAACCTGTCCGT
AAACGCCCTGGGATGTATATAGGTTCTACAGGTCCTAGAGGTTTGCATCATCTAGTTTAT
GAGGTCGTTGATAACTCTGTTGATGAAGCACTAGCAGGACATTGCGATCATATAGAAATA
GTTCTTAGAGCAGATGGATCAGCCTCAATATCTGATAATGGACGAGGAATTCCAACAGAT
ATTCATCCAAGGACAGGTAAAAGTGCCTTAGAAACTGTATTAACTGTTCTTCATGCGGGA
GGTAAATTTGGAAGTGGTGGGTATAAAGTTTCGGGTGGCTTACATGGAGTAGGAATATCT
GTAGTTAATGCTTTGAGCGAATGGGTTAATGTAACTGTATATAGGGATGGCAGTGAGTTT
AATCAAAGATTTGAAAAAGGTGTATCAAAGGGGGAATTGGAAACTCAGAAGCAAACTACA
AAACCTTTAAAG---AAAGGAACTACTATTTCTTTCAAACCTGACATAACAATTTTTTCT
GGAGGAATTGAATTTGAATATAATCTTCTTTCATCTAGATTAAGAGAATTAGCTTATCTT
AATGGTGGAGTAAAAATTGTTTTTAGAGATGAGAGAAATAAATTGTCAGATGGTTCTTTC
AAA------GAAGAAATTTACTTATATCAAGGAGGTATTAAAGAATATGTTCAATACATG
AATGCAGAAAAGGAATCTATTCATCCTGAGATTATTTATGTTGACTCACAGAAAGAAAAC
GTTTACGTAGAAGCAGCTCTGCAATGGTGTTCAGATGTATATTCTGATAATATTTTAGGT
TTTGCTAATAATATTAGAACTATTGATGGAGGAACTCATATAGAAGGATTAAAGACAGTC
TTGACGAGAACATTCAATAATCTTGCAAAAAAGAGAGGTAAAAGAAAAGATATTGAAAAA
AATTTAGCAGGCGAAAATATTAGAGAGGGTTTGACAGTAGTTTTATCTGTTAAAGTTCCA
GATCCCGAATTTGAAGGACAAACAAAAACAAAATTAGGGAATACTGAAGTAAGAGGAATT
GTTGATTCTCTTATTGGGGATGCTCTTACAAAATATATGGAATTCAATCCAGGTGTTTTA
GACTTAATTCTTGAAAAAGCAATTCAATCATTTAATGCAGCAGAAGCTGCAAGAAGGGCT
AGGGAATTAGTGCGAAGAAAAAGTGTTCTTGAAAGTTCAACTTTGCCAGGTAAATTAGCA
GATTGTAGTTCTAGAGATCCCTCAGAATCAGAAATTTATATCGTTGAGGGAGATTCTGCT
GGAGGTTCTGCGAAACAAGGAAGAGATAGAAATTTTCAAGCTATTCTGCCTCTCAGGGGT
AAAATCCTTAATATAGAAAAAACAGATGATACTAAAATATATAAAAATACTGAAATTCAA
TCACTAATAACAGCTCTCGGATTAGGAATAAAAGGAGAAGAGTTTGACGTTAGCTCTTTA
AGATATCACAGAGTTGTAATTATGACTGATGCTGATGTTGATGGAGCTCATATAAGAACT
TTATTACTGACATTTTTTTATAGATATCAAAGAGAACTAGTTGAAAGAGGTTTTATATAT
ATTGCTTGTCCTCCTTTATATAAAGTGGAGAGAGGTAAAAATCATAAATACTGTTATAAC
GAGATTCAATTGAAGGATACAATTGCAGGTTTTGGAGAAAATGCAAATTATAATATCCAA
AGATTTAAGGGATTAGGTGAGATGATGCCAAAACAATTGTGGGATACAACTATGAATCCT
CAAACTAGGATGATGAAAAGAGTTGAAATCGAAGATGCGCTAGAAGCTGACAGAATATTT
AATATTTTAATGGGAGATAAAGTTGCACCAAGAAGAGAGTTTATTGAAACC
>MIT9202
ATCTCAAATGATTATGGCGCGGAACAGATTCAGGTTTTAGAAGGATTAGAACCAGTTCGT
AAACGACCCGGCATGTATATAGGTTCTACAGGACCAAGGGGATTACACCACTTAGTATAT
GAGGTAGTCGATAACTCCGTTGATGAAGCACTTGCAGGACATTGTGATCATATAGAAATA
ATTCTTCGAGCAGATGGCTCTGCTTTAATTTCTGATAATGGAAGAGGTATTCCAACAGAT
ATTCATCCAAGAACAGGGAAAAGTGCCTTAGAAACTGTACTAACTGTTCTTCATGCAGGA
GGTAAATTTGGAAGTGGTGGTTATAAAGTTTCAGGGGGTTTGCACGGAGTAGGAATTTCT
GTAGTTAATGCTCTAAGCGAATGGGTTAACGTTACTGTTTATAGGGATGGTAGCGAATTT
AATCAAAGATTTGAAAAAGGTTTATCAAAGGGTGAATTGCAAACTAAAAAGCAGATTGGC
AAATCATCTAAG---AAAGGAACTACTATTTGCTTTAAACCGGATAAAACGATTTTTTCT
GGAGGAATTGAATTTGAATATGCTCTTCTTTCATCAAGGTTAAGAGAACTAGCTTATCTT
AATGGTGGAGTGAAAATTGTTTTTAGAGATGAAAGAAATCAATTATCAGATGGTTCTTTT
AAA------GAAGAAATTTACTTGTATCAAGGAGGTATTAAAGAATATGTTGAATATATG
AATGCTGAAAAAGAGTCTATTCATCCAGAAATAATTTATGTTGATTCTCAGAGAGAAAAT
GTCTATGTAGAAGCAGCTTTGCAATGGTGTTCAGATGTATATTCAGATAATATTTTGGGA
TTTGCAAATAATATTAGAACTATTGATGGAGGAACTCATATAGAGGGGTTAAAAACAGTT
CTGACAAGAACTTTCAATAACCTTGCAAAAAAGAGAGGCAAACGAAAAGATATTGAAAAA
AATTTAGCGGGCGAAAATATTAGAGAGGGTTTGACTGTCGTTTTATCCGTAAAAGTCCCA
GACCCTGAATTTGAAGGACAAACAAAAACAAAATTAGGAAATACTGAAGTAAGGGGAATA
GTGGATTCTCTAATTGGGGAAGCCCTCACAAAATATATGGAATTCAATCCTGGAATTTTG
GATTTGATTCTCGAAAAAGCAATTCAATCATTTAATGCAGCAGAAGCTGCGAGGAGGGCT
AGAGAATTAGTAAGAAGAAAAAGTGTTCTAGAAAGTTCTACTTTGCCGGGTAAATTAGCA
GATTGTAGTTCTAGAGATCCTTCAGAATCAGAAATTTACATAGTTGAGGGAGATTCAGCT
GGAGGTTCCGCAAAACAAGGAAGAGATAGAAATTTTCAGGCTATTTTGCCTCTCAGGGGT
AAGATTCTTAATATTGAAAAAACTGATGATACTAAAATATACAAAAATACAGAAATACAG
TCATTAATTACTGCTCTAGGATTAGGAATAAAAGGAGAGGAGTTTGATGTCAGCTCTTTG
AGATATCATAGAGTTGTAATTATGACGGATGCTGATGTAGACGGTGCTCACATAAGAACT
TTATTATTGACATTTTTTTATAGATACCAAAGAGAACTTGTTGAGAAAGGTTTTATATAT
ATTGCTTGTCCCCCTTTATATAAGGTCGAAAGAGGTAAGAACCATAATTACTGTTATAAC
GAGAATCAATTAAAGAATACAATTGAAGGTTTTGGAGAAAATGCGAATTACAATATCCAA
AGATTTAAGGGATTAGGTGAAATGATGCCAAAACAATTATGGGACACAACTATGAATCCG
CAAACGAGGATGATGAAAAGGGTTGAAATCGAAGATGCTCTTGAGGCTGACAGAATATTT
AATATATTAATGGGAGATAAAGTTGCACCAAGAAGAGAATTTATTGAAACT
>MIT9215
ATCTCAAACGATTATGGCGCGGAACAGATTCAGGTTTTAGAAGGATTAGAACCAGTTCGC
AAACGACCCGGCATGTATATAGGTTCTACAGGACCAAGGGGATTACACCATTTAGTATAT
GAGGTAGTTGATAACTCCGTTGATGAAGCACTTGCAGGACATTGTGATCATATAGAAATA
GTTCTTCGAGCAGATGGCTCTGCTTTAATTTCTGATAATGGACGAGGTATTCCAACAGAT
ATTCATCCAAGAACAGGGAAAAGTGCCTTAGAAACTGTACTAACTGTTCTTCATGCAGGA
GGTAAATTTGGAAGTGGTGGTTATAAAGTTTCAGGGGGTTTGCACGGAGTAGGAATTTCT
GTAGTTAATGCTCTAAGCGAATGGGTTAACGTGACTGTTTATAGGGACGGTAGCGAATTT
AATCAAAGATTTGAAAAAGGTTTATCAAAGGGTGAATTGCAAACTAAAAAGCAGATTGGC
AAATCATCTAAG---AAAGGAACTACTATTTGCTTTAAACCGGATAAAACGATTTTTTCT
GGAGGAATTGAATTTGAATATGCTCTTCTTTCATCAAGGTTAAGAGAACTAGCTTATCTT
AATGGTGGAGTGAAAATTGTTTTTAGAGATGAAAGAAATCAATTATCAGATGGTTCTTTT
AAA------GAAGAAATTTACTTGTATCAAGGAGGTATTAAAGAATATGTTGAATATATG
AATGCTGAAAAAGATTCTATTCATCCAGAAATAATTTATGTTGATTCTCAGAGAGAAAAT
GTCTATGTAGAAGCAGCTTTGCAATGGTGTTCAGATGTATATTCAGATAATATTTTGGGA
TTTGCAAATAATATTAGAACTATTGATGGAGGAACTCATATAGAGGGGTTAAAAACAGTT
CTGACAAGAACTTTCAATAACCTTGCAAAAAAGAGAGGCAAACGAAAAGATATTGAAAAA
AATTTAGCGGGCGAAAATATTAGAGAGGGTTTGACTGTCGTTTTATCGGTAAAAGTCCCA
GACCCTGAATTTGAAGGACAAACAAAAACAAAATTAGGAAATACTGAAGTAAGGGGAATA
GTAGATTCTCTAATTGGGGAAGCCCTCACAAAATATATGGAATTCAATCCTGGAATTTTG
GATTTGATTCTTGAAAAAGCAATTCAATCATTTAATGCAGCAGAAGCTGCGAGGAGGGCT
AGAGAATTAGTAAGAAGAAAAAGTGTTCTAGAAAGTTCTACCTTACCGGGTAAATTAGCA
GATTGTAGTTCTAGAGATCCTTCAGAATCAGAAATTTACATAGTTGAGGGAGATTCAGCT
GGAGGTTCCGCAAAACAAGGAAGAGATAGAAATTTTCAGGCTATTTTGCCTCTCAGGGGT
AAGATTCTTAATATTGAAAAAACTGATGATACTAAAATATATAAAAATACAGAAATACAG
TCATTAATTACTGCTCTAGGATTAGGAATAAAAGGAGAGGAGTTTGACGTCAGCTCTTTG
AGATATCATAGAGTTGTAATAATGACGGATGCTGATGTTGACGGTGCTCACATAAGAACT
TTATTATTGACATTTTTTTATAGATACCAAAGAGAACTTGTTGAGAAAGGTTTTATATAT
ATTGCTTGTCCCCCTTTATATAAGGTTGAAAGAGGTAAGAACCATAATTACTGTTATAAC
GAGAATCAATTAAAGAATACAATTGAAGGTTTTGGAGAAAATGCAAATTACAATATCCAA
AGGTTTAAGGGATTAGGTGAAATGATGCCAAAACAATTATGGGATACAACTATGAATCCG
CAAACGAGGATGATGAAAAGGGTTGAAATTGAAGATGCTCTTGAGGCTGACAGAATATTT
AATATATTAATGGGAGATAAAGTTGCACCAAGAAGAGAATTTATTGAAACT
>MIT9301
ATCTCTAATGATTATGGGGCGGAGCAAATTCAGGTTTTAGAGGGTTTAGAACCTGTTCGT
AAACGCCCTGGAATGTATATAGGTTCAACGGGACCTAGGGGATTACACCATTTAATATAT
GAGGTAGTTGATAACTCGGTTGATGAAGCACTTGCAGGACATTGTGATCATATAGAAATA
GTTCTTCGAGCAGATGGTTCTGCTTTAATTTCTGATAATGGACGAGGTATCCCAACAGAT
ATTCATCCAAGAACAGGGAAAAGTGCCCTAGAAACTGTTCTAACTGTTCTTCATGCAGGA
GGTAAATTTGGAAGTGGTGGTTATAAAGTTTCAGGGGGTTTGCATGGAGTAGGAATATCT
GTAGTAAATGCCCTAAGCGAATGGGTTAAGGTGACTGTTTATAGGGATGGAAGCGAATTT
AATCAAAGATTTGAAAAAGGTATATCAAAGGGTGAATTGGAAAGTAAAAAGCAGACTGGC
AAATCATCTAAG---AAAGGAACAACTATTTGCTTTAAACCTGACAAAACGATTTTTTCT
GGAGGAATTGAATTTGAATATGCTCTTCTTTCATCGAGATTAAGGGAACTGGCTTATCTG
AATGGCGGAGTAAAAATTGTTTTTAGAGATGAGAGAAATCAATTATCAGATGGTTCTTTT
AAA------GAAGAAATTTATTTGTATCAAGGAGGTATTAAAGAATATGTTGAATACATG
AATGCTGAAAAAGAGTCTATTCATCCTGAAATAATTTATGTTGACTCACAGAAAGAAAAT
GTATATGTGGAAGCAGCTTTGCAATGGTGTTCAGATGTATATTCAGATAATATTTTGGGA
TTTGCAAATAATATCAGAACTATTGATGGAGGAACTCATATTGAAGGACTAAAAACTGTT
CTGACAAGAACTTTTAATAATCTTGCAAAAAAGAGAGGTAAAAGAAAAGATATTGAAAAA
AATTTAGCTGGTGAAAATATTAGAGAGGGTTTGACTGTTGTTTTATCAGTAAAAGTTCCA
GATCCCGAATTTGAAGGACAAACAAAAACAAAATTAGGAAATACTGAAGTACGAGGAATT
GTGGATTCTCTCATTGGTGAGGCTCTCACAAAATATATGGAATTCAATCCTGGAATTTTG
GACTTGATTCTTGAAAAAGCAATTCAATCATTTAATGCAGCAGAAGCTGCGAGAAGGGCT
AGAGAATTAGTAAGAAGAAAAAGTGTTCTCGAAAGTTCTACATTACCTGGAAAATTAGCA
GATTGTAGTTCTAGAGATCCATCAGAATCAGAAATATACATAGTTGAAGGAGATTCAGCT
GGTGGCTCTGCAAAACAAGGTCGAGATAGAAATTTTCAGGCTATTTTGCCTCTCAGGGGT
AAAATTCTTAATATTGAAAAAACTGATGATACTAAAATATATAAAAATACAGAAATACAG
TCATTAATAACAGCGCTAGGATTAGGAATAAAAGGAGAGGAGTTTGACGAAAGCTCTTTG
AGATATCATAGAGTTGTAATTATGACGGATGCTGATGTTGACGGTGCTCATATAAGAACT
TTATTGTTGACATTTTTTTATAGATATCAAAGAGAACTTGTTGAGAAAGGTTTTATATAC
ATTGCTTGTCCTCCTCTTTATAAAGTTGAAAGAGGAAAGAATCATAATTACTGTTATAAC
GAGAATCAATTAAAGGATACAATTCAAGGTTTTGGAGAAAATGCAAATTATAATATCCAA
AGATTTAAGGGATTAGGTGAAATGATGCCAAAACAATTATGGGATACAACTATGAATCCT
CAAACGAGGATGATGAAAAGGGTTGAAATTGAAGATGCACTTGAAGCTGACAGAATATTT
AATATTTTAATGGGAGATAAGGTTGCACCAAGAAGAGAATTTATTGAAACT
>MIT9302
ATCTCAAATGAATATGGTGCGGAACAGATTCAGGTCTTAGAAGGATTAGAGCCAGTTCGT
AAACGCCCAGGTATGTATATAGGTTCTACAGGTCCTAGAGGTTTGCATCATTTAGTATAT
GAGGTCGTTGATAATTCAGTTGATGAAGCACTTGCAGGACATTGTGATCACATAGAAATA
GTTCTTCAATCAGACGGATCAGCTTTAATCTCTGATAATGGACGAGGTATTCCTACAGAT
ATTCATCCAAGGACGGGGAAAAGTGCTTTAGAGACTGTACTGACTGTTCTTCATGCTGGA
GGTAAATTCGGAAGTGGTGGTTATAAAGTTTCAGGCGGCTTGCATGGAGTAGGAATATCT
GTAGTTAATGCTTTAAGCGAATGGGTTAATGTGACTGTTTATAGAGATGGTAATGAGTTT
AATCAAAGATTTGAAAAAGGTGTATCGCAGAGTGTATTGCAAAGTAAAAGGCAGTCTACA
AAACCTTTTAAA---AAAGGAACCACTATTTGTTTTAAACCTGATAAAACGATTTTTTCT
GGAGGAATCGAATTCGAATATGCTCTTCTTTCATCTAGATTAAGAGAACTAGCTTATCTT
AATGGCGGTGTAAAAATTGTTTTTAGAGATGAGAGAAATGAATTGTCAGATGGTTCTTTC
AAA------GAAGAAATTTACTTATATCAAGGAGGTATTAAAGAATATGTTCAATACATG
AATGCAGAAAAGGAGTCTATTCATCCTGAGATAATTTATGTTGACTCACAAAAAGAAAAC
GTTTATGTAGAAGCAGCTTTGCAATGGTGTTCAGATGTATATTCAGATAATATTTTAGGT
TTTGCAAATAATATTAGAACTATTGATGGCGGTACTCATATTGAAGGATTAAAAACAGTT
TTGACGAGAACATTTAATAATCTTGCAAAAAAGAGAGGCAAAAGAAAAGACATTGAAAAA
AATTTAGCTGGCGAAAATATCAGAGAGGGCTTAACTGTAGTTTTATCAGTTAAAGTTCCA
GATCCCGAATTTGAAGGACAAACAAAAACTAAATTAGGTAATACTGAAGTAAGAGGAATT
GTTGACTCTCTTATTGGGGATGCTCTTACAAAATTTATGGAATTCAATCCTGGAATTTTA
GACTTGGTTCTTGAGAAAGCAATTCAATCATTCAATGCAGCAGAAGCTGCAAGAAGGGCT
AGAGAATTAGTTAGAAGAAAAAGTGTTCTTGAAAGCTCAACTTTGCCAGGTAAATTAGCT
GATTGTAGTTCTAGAGATCCATCAGAAACAGAAATTTATATCGTTGAGGGAGATTCTGCT
GGAGGTTCAGCAAAACAAGGAAGAGATAGAAATTTTCAGGCTATTTTGCCTCTCAGGGGT
AAAATTCTTAATATCGAAAAAACTGACGATTCAAAAATATACAAAAATACAGAAATTCAG
TCATTAATAACAGCTCTAGGATTAGGAATAAAAGGAGAGGAATTCGATGTGACCTCTTTG
AGATATCACAGAGTCGTAATTATGACTGATGCTGATGTTGACGGTGCTCATATAAGAACT
TTATTATTGACATTCTTTTATAGATATCAAAGAGAACTTGTTGAAAGAGGTCATATATAT
ATTGCTTGTCCTCCTCTCTACAAGGTTGAAAGAGGTAAGAATCATAAATACTGTTATAAC
GAGAATCAATTAAAGGATACAATTGCAGGTTTTGGAGAAAATGCAAATTACAATATCCAA
AGATTTAAGGGATTAGGTGAGATGATGCCAAAACAATTGTGGGATACAACTATGAATCCT
CAAACTAGGATGATGAAAAGGGTTGAAATTGAAGATGCTCTTGAAGCTGACAGAATATTT
AATATATTAATGGGAGATAAAGTTGCACCAAGAAGAGAATTTATTGAAACG
>MIT9311
ATCTCAAATGAATATGGTGCGGAACAGATTCAGGTCTTAGAGGGATTAGAGCCAGTTCGT
AAACGTCCTGGCATGTATATAGGTTCTACAGGTCCTAGAGGTTTGCATCATTTAGTATAT
GAAGTCGTTGATAATTCAGTTGATGAAGCACTTGCAGGTCATTGTGATCATATAGAAATA
GTTCTTCAATCAGATGGATCAGCTTTAATTTCTGATAATGGACGAGGTATCCCAACAGAT
ATTCATCCAAGGACGGGTAAAAGTGCCTTAGAAACTGTACTGACTGTTCTTCATGCGGGA
GGTAAATTCGGAAGTGGTGGCTATAAAGTTTCAGGCGGATTGCATGGAGTAGGAATCTCT
GTAGTTAATGCTTTAAGCGAATGGGTTAATGTGACTGTTTATAGAGATGGTAGTGAGTTT
AATCAAAGATTTGAAAAAGGTGTATCGCAGAATGTATTGCAAAGTAAAAAGCAGACTAAA
AAACCTTTTAAA---AAAGGAACCACTATTTGTTTTAAACCTGATAAAACGATTTTTTCT
GGAGGAATCGAATTCGAATATGCTCTTCTCTCATCAAGATTAAGAGAACTTGCTTATCTT
AATGGCGGTGTAAAAATTGTTTTTAGAGATGAGAGAAATAAATTGTCAGATGGTTCTTTT
AAA------GAAGAAATTTACTTATATCAAGGAGGCATTAAAGAATATGTTCAATACATG
AATGCGGAAAAAGAGGCCATTCATCCTGACATAATTTATGTTGACTCACAAAAAGAAAAC
GTTTACGTAGAAGCAGCTTTGCAATGGTGTTCAGATGTATATTCAGATAATATTTTAGGT
TTTGCAAATAATATTAGAACTATTGATGGAGGAACTCATATTGAAGGATTAAAGACAGTT
TTGACAAGAACGTTCAATAATCTTGCAAAAAAAAGAGGTAAAAGAAAAGATATTGAAAAA
AATTTAGCTGGCGAAAATATCAGAGAGGGCTTAACTGTAGTTTTATCCGTTAAAGTTCCA
GATCCCGAATTTGAGGGACAAACAAAAACAAAATTAGGTAATACGGAAGTAAGAGGAATT
GTTGATTCTCTTATTGGGGAGGCTCTTACAAAATTTATGGAATTTAATCCTGGAATTTTA
GACTTGGTTCTTGAGAAAGCAATTCAATCATTCAATGCAGCAGAAGCTGCAAGAAGGGCT
AGAGAATTAGTAAGAAGAAAAAGTGTTCTTGAAAGCTCAACTTTGCCAGGTAAATTAGCA
GATTGTAGTTCTAGAGATCCCGCAGAATCTGAAATTTATATCGTTGAGGGAGATTCTGCT
GGAGGTTCCGCAAAACAAGGCAGAGATAGAAAATTTCAGGCTATTTTGCCTCTTAGGGGT
AAAATTCTAAATATCGAAAAAACTGACGATACAAAAATATATAAAAATACAGAAATTCAG
TCTTTAATAACAGCTTTAGGATTAGGAATAAAAGGAGAGGAGTTCGACGTGAGCTCTTTG
AGATATCACAGAGTTGTAATTATGACGGATGCTGATGTTGACGGTGCTCATATAAGAACC
TTATTATTGACATTTTTTTATAGATATCAAAGAGAACTTGTTGAAAAGGGATATATATAT
ATTGCTTGTCCTCCCCTCTACAAGGTTGAAAGAGGTAAGAATCATAAATACTGTTATAAC
GAGAATCAATTAAAGGATACAATTGGAAGCTTTGGAGAAAATGCAAATTACAATATCCAA
AGATTTAAGGGATTAGGTGAGATGATGCCAAAACAATTGTGGGATACAACTATGAATCCT
CAAACCAGGATGATGAAAAGGGTTGAAATTGAAGATGCACTTGAAGCTGACAGAATATTT
AATATATTAATGGGAGATAAAGTTGCACCAAGAAGAGAATTTATTGAAACT
>MIT9314
ATCTCAAATGATTATGGCGCGGAACAGATACAGGTTTTAGAGGGGTTAGAACCAGTTCGT
AAACGCCCCGGGATGTATATAGGTTCAACAGGACCTAGGGGATTACACCATTTAGTATAT
GAGGTAGTTGATAACTCGGTTGATGAGGCACTTGCAGGACATTGTGATCACATAGAAATA
GTTCTTCGAGCAGATGGCTCTGCTTTGATTTCTGATAATGGACGAGGTATTCCAACAGAT
ATTCATCCAAGAACAGGGAAAAGTGCCTTAGAAACTGTATTAACTGTTCTTCATGCAGGA
GGTAAATTCGGAAGTGGTGGTTATAAAGTTTCAGGGGGTTTGCATGGGGTAGGAATATCT
GTAGTTAATGCTCTAAGCGAATGGGTTAATGTGACTGTTTATAGGGATGGAAGCGAATTT
AATCAAAGATTTGAAAAAGGTGTATCAAAGGGTGAATTGGAAACTAAAAAGCAGACTGGC
AAACCATCTAAG---AAAGGAACAACTATTTGCTTTAAACCCGACAAAACAATTTTTTCT
GGAGGAATTGAATTTGAATATGCTCTTCTTTCATCTAGATTAAGGGAGCTAGCTTATCTA
AATGGCGGAGTAAAAATTGTTTTTAGAGATGAAAGAGATCGTTTATCAGATGGTTCTTTT
AAA------GAAGAAATTTATTTGTATCAAGGAGGTATTAAAGAATATGTTGAATACATG
AATGCTGAAAAAGATTCTATTCATCCTGAAATAATTTATGTTGACTCACAGAAAGAAAAT
GTATATGTAGAAGCAGCTTTGCAATGGTGTTCAGATGTATATTCAGATAATATTTTAGGA
TTTGCAAATAATATTAGAACTATTGATGGAGGAACTCATATTGAAGGATTAAAAACAGTT
TTGACAAGAACTTTCAATAATCTTGCAAAAAAGAGAGGCAAAAGAAAAGATATTGAAAAA
AATTTAGCTGGCGAAAATATTAGAGAGGGTTTGACTGTTGTTTTATCAGTAAAAGTTCCA
GATCCCGAATTTGAAGGGCAAACAAAAACAAAATTAGGAAATACTGAAGTACGGGGAATT
GTTGATTCTCTCATTGGGGAGGCTCTCACAAAATATATGGAATTCAATCCTGGAATTTTG
GACTTGATTCTTGAAAAAGCAATTCAATCATTTAATGCAGCAGAAGCTGCGAGAAGGGCT
AGAGAATTAGTAAGAAGAAAAAGTGTTCTAGAAAGTTCTACATTACCGGGTAAATTAGCA
GATTGTAGTTCTAGAGATCCCTCAGAATCAGAAATTTATATAGTTGAAGGAGATTCAGCT
GGCGGCTCAGCAAAACAAGGACGAGATAGGAATTTTCAGGCTATTTTGCCTCTCAGGGGT
AAAATTCTCAATATTGAAAAAACTGACGATACCAAAATTTATAAAAACACAGAAATACAG
TCATTAATAACAGCTCTAGGATTAGGAATAAAAGGAGAGGACTTTGACCAGAGCGCTTTG
AGATATCATAGAGTTGTAATTATGACAGATGCTGATGTTGACGGTGCTCATATAAGAACA
TTATTACTGACATTTTTTTACAGATACCAAAGAGAACTTGTTGAAAAAGGTTTTATATAC
ATTGCTTGTCCCCCTCTTTATAAAGTTGAAAGAGGTAAGAATCATAATTACTGTTATAAC
GAGAATCAATTAAAGGATACAATTCAAGGTTTTGGAGAAAATGCAAATTATAATATTCAA
AGATTTAAGGGACTAGGAGAGATGATGCCAAAACAATTATGGGATACAACAATGAATCCT
CAAACGAGGATGATGAAAAGGGTTGAAATCGAAGATGCACTTGAAGCTGACAGAATATTC
AATATATTAATGGGAGATAAAGTTGCACCAAGAAGAGAATTTATTGAAACA
>MIT9321
ATATCAAGCGACTATGGTGCAGAACAGATTCAGGTTTTAGAGGGTTTAGAACCTGTTCGT
AAACGTCCTGGAATGTATATAGGTTCTACAGGTCCTAGAGGTTTACATCATTTAGTATAT
GAAGTTGTCGATAACTCAGTTGACGAAGCACTAGCTGGACATTGTGATCATATAGAAATA
GTTCTTCGAGCAGATGGATCAGCTTTAATCTCTGACAATGGAAGAGGTATTCCAACAGAT
ATTCATCAAAAGACTGGTAAAAGCGCTTTAGAAACTGTACTGACTGTTCTTCACGCGGGA
GGTAAATTCGGAAGTGGCGGCTATAAAGTTTCAGGCGGCTTACATGGAGTAGGAATATCT
GTAGTTAATGCATTAAGCGAGTGGGTTGATGTAACTGTTTATCGGGATAGCAACGAGTTC
CAGCAAAGATTTGAAAAAGGTGTATCAAAAGGAGTATTGCAAACAAAAAAGCAGTCAGCA
AAACCTTTCAAA---AAAGGAACAACTATTTGTTTCAAACCTGATAAAACCATTTTTACT
GGAGGAATAGAATTTGAATATGCTCTTCTCTCATCAAGATTAAGAGAACTCGCTTATCTT
AATGGCGGCGTAAAAATTGTTTTCAGAGATGAGAGAAATGAATTATCAGATGGCTCTTTT
AAA------GAGGAAATTTACTTTTATCAAGGAGGTATCAGAGAATATGTTCAATATATA
AATGCAGAAAAGGAGTCAATTCATCCTGAGATAATTTATGTTGACTCACAAAAAGACAAC
GTTTATGTAGAAGCAGCTTTGCAATGGTGTTCAGATGTTTATTCAGATAATATTTTAGGA
TTTGCAAATAATATTAGAACTGTTGATGGAGGTACTCATATTGAAGGATTAAAGACTGTT
TTGACAAGAACTTTCAATACTCTTGCTAAAAAGAGAGGCAAAAGAAAAGACATTGAAAAA
AATTTAGCTGGAGAAAATATAAGGGAGGGCTTGACGGTAGTTTTATCAGTAAAAGTTCCC
GATCCCGAATTTGAAGGCCAAACAAAAACAAAATTAGGGAATCCTGAAGTAAGAGGGATT
GTTGATACTCTGATCGGGGAGGCTCTTACTAAATATATGGAGTTCAATCCTGGAATTTTG
GATTTGATTCTTGAAAAAGCTATTCAATCATTTAATGCAGCAGAAGCTGCAAGAAGGGCT
AGAGAATTAGTTAGAAGGAAAAGTGTTCTTGAAAGTTCAACTCTACCGGGTAAATTAGCA
GATTGTAGTTCTAGGGATCCCTCACAATCAGAAATTTATATCGTTGAAGGAGATTCTGCT
GGAGGCTCGGCAAAACAAGGTAGAGATAGAAACTTTCAGGCTATTTTGCCTTTAAGAGGA
AAAATTCTTAATATTGAAAAAACTGATGATTCTAAAATATACAAAAATACAGAAATTCAG
TCATTAATAACAGCTCTAGGATTAGGAATAAAAGGTGAAGAGTTCGATACCAATTCTTTG
AGATATCACAGAGTAGTAATTATGACAGATGCTGATGTCGATGGAGCTCATATTAGAACA
TTATTATTGACATTTTTTTATAGATATCAGAGAGAACTTGTTGAAAGAGGTTTTATATAT
ATAGCTTGCCCTCCTCTTTATAAAGTAGAAAGAGGAAAAAATCATAAATACTGTTATAAC
GAGAATCAATTAAAGGATACAATTAAAGGTTTCGGAGAAAATGCCAACTACAATATCCAA
AGATTTAAAGGTTTAGGTGAGATGATGCCAAAACAATTATGGGACACAACAATGAATCCT
CAGACTAGGATGATGAAGAGGGTTGAGATAGAAGATGCATTTGAAGCTGACAGAATATTT
AATATATTGATGGGAGATAAAGTTGCTCCACGAAGAGAGTTTATTGAAACT
>MIT9322
ATATCAAGCGACTATGGTGCAGAACAGATTCAGGTTTTAGAGGGTTTAGAACCTGTTCGT
AAACGTCCTGGAATGTATATAGGTTCTACAGGTCCTAGAGGTTTACATCATTTAGTATAT
GAAGTTGTCGATAACTCAGTTGACGAAGCACTAGCTGGACATTGTGATCATATAGAAATA
GTTCTTCGAGCAGATGGATCAGCTTTAATCTCTGACAATGGAAGAGGTATTCCAACAGAT
ATTCATCAAAAGACTGGTAAAAGCGCTTTAGAAACTGTACTGACTGTTCTTCACGCGGGA
GGTAAATTCGGAAGTGGCGGCTATAAAGTTTCAGGCGGCTTACATGGAGTAGGAATATCT
GTAGTTAATGCATTAAGCGAGTGGGTTGATGTAACTGTTTATCGGGATAGCAACGAGTTC
CAGCAAAGATTTGAAAAAGGTGTATCAAAAGGAGTATTGCAAACAAAAAAGCAGTCAGCA
AAACCTTTCAAA---AAAGGAACAACTATTTGTTTCAAACCTGATAAAACCATTTTTACT
GGAGGAATAGAATTTGAATATGCTCTTCTCTCATCAAGATTAAGAGAACTCGCTTATCTT
AATGGCGGCGTAAAAATTGTTTTCAGAGATGAGAGAAATGAATTATCAGATGGCTCTTTT
AAA------GAGGAAATTTACTTTTATCAAGGAGGTATCAGAGAATATGTTCAATATATA
AATGCAGAAAAGGAGTCAATTCATCCTGAGATAATTTATGTTGACTCACAAAAAGACAAC
GTTTATGTAGAAGCAGCTTTGCAATGGTGTTCAGATGTTTATTCAGATAATATTTTAGGA
TTTGCAAATAATATTAGAACTGTTGATGGAGGTACTCATATTGAAGGATTAAAGACTGTT
TTGACAAGAACTTTCAATACTCTTGCTAAAAAGAGAGGCAAAAGAAAAGACATTGAAAAA
AATTTAGCTGGAGAAAATATAAGGGAGGGCTTGACGGTAGTTTTATCAGTAAAAGTTCCC
GATCCCGAATTTGAAGGCCAAACAAAAACAAAATTAGGGAATCCTGAAGTAAGAGGGATT
GTTGATTCTCTGATCGGGGAGGCTCTTACTAAATATATGGAGTTCAATCCTGGAATTTTG
GATTTGATTCTTGAAAAAGCTATTCAATCATTTAATGCAGCAGAAGCTGCAAGAAGGGCT
AGAGAATTAGTTAGAAGGAAAAGTGTTCTTGAAAGTTCAACTCTACCGGGTAAATTAGCA
GATTGTAGTTCTAGGGATCCCTCACAATCAGAAATTTATATCGTTGAAGGAGATTCTGCT
GGAGGCTCGGCAAAACAAGGTAGAGATAGAAACTTTCAGGCTATTTTGCCTTTAAGAGGA
AAAATTCTTAATATTGAAAAAACTGATGATTCTAAAATATACAAAAATACAGAAATTCAG
TCATTAATAACAGCTCTAGGATTAGGAATAAAAGGTGAAGAGTTCGATACCAATTCTTTG
AGATATCACAGAGTAGTAATTATGACAGATGCTGATGTCGATGGAGCTCATATTAGAACA
TTATTATTGACATTTTTTTATAGATATCAGAGAGAACTTGTTGAAAGAGGTTTTATATAT
ATAGCTTGCCCTCCTCTTTATAAAGTAGAAAGAGGAAAAAATCATAAATACTGTTATAAC
GAGAATCAATTAAAGGATACAATTAAAGGTTTCGGAGAAAATGCCAACTACAATATCCAA
AGATTTAAAGGTTTAGGTGAGATGATGCCAAAACAATTATGGGACACAACAATGAATCCT
CAGACTAGGATGATGAAGAGGGTTGAGATAGAAGATGCATTTGAAGCTGACAGAATATTT
AATATATTGATGGGAGATAAAGTTGCTCCACGAAGAGAGTTTATTGAAACT
>SB
ATCTCAAATGATTATGGTGCGGAACAGATACAGGTTTTAGAGGGGTTAGAACCAGTTCGT
AAACGCCCTGGGATGTATATAGGTTCAACAGGACCTAGGGGATTACACCATTTAGTATAC
GAGGTAGTTGATAACTCGGTTGATGAAGCACTTGCAGGACATTGCGATCACATAGAAATA
GTTCTTCGAGCAGATGGCTCTGCTTTAATTTCTGATAATGGCCGAGGTATTCCAACAGAT
ATTCATCCAAGAACAGGGAAAAGTGCCTTAGAAACCGTACTAACTGTACTTCATGCAGGA
GGGAAATTTGGAAGTGGTGGTTATAAAGTTTCAGGAGGTTTGCATGGAGTAGGAATATCT
GTAGTTAATGCTCTTAGCGAATGGGTTAATGTGACTGTTTATAGGGATGGAAGCGAATTT
AATCAAAGATTTGAAAAAGGTGTATCAAAGGGTGAATTGGAAACTAAAAAGCAGATTGGC
AAATCATCTAAG---AAAGGAACAACTATTTGCTTTAAACCCGACAAAACGATTTTTTCT
GGAGGAATTGAATTTGAATATGCTCTTCTTTCATCTAGATTAAGGGAGCTCGCTTATCTT
AATGGTGGAGTAAAAATTGTCTTTAGAGATGAGAGAAATACATTATCAGATGGTTCTTTT
AAA------GAAGAAATTTACCTGTATCAAGGAGGTATTAAGGAATATGTTGAATATATG
AATGCTGAAAAAGATTCTCTTCATAATGAAATTATTTATGTTGACTCACAGAAAGAAAAT
GTATATGTAGAAGCAGCTTTACAATGGTGTTCAGATGTATATTCAGATAATATTTTAGGA
TTCGCAAATAATATTAGAACTATTGATGGAGGAACTCATATTGAAGGGCTAAAAACTGTT
TTGACAAGAACTTTTAATAATCTTGCAAAAAAAAGAGGCAAAAGAAAAGATATTGAAAAA
AATTTAGCAGGCGAAAATATTAGAGAGGGTTTGACTGTTGTTTTATCAGTAAAAGTTCCA
GATCCCGAATTTGAAGGGCAAACAAAAACAAAATTAGGAAATACTGAAGTACGGGGAATT
GTGGATTCTCTCATTGGGGAGGCTCTCACAAAATATATGGAATTCAATCCTGGAATTTTG
GACTTGATTCTTGAAAAAGCAATTCAATCATTTAATGCAGCAGAAGCTGCGAGAAGAGCT
AGAGAATTAGTAAGAAGAAAAAGTGTTCTAGAAAGTTCTACATTACCGGGTAAATTAGCA
GATTGTAGTTCTAGAGATCCCTCAGAATCAGAAATTTATATAGTTGAAGGAGATTCAGCA
GGTGGCTCTGCAAAACAAGGACGAGATAGAAATTTTCAGGCTATTTTGCCTCTAAGGGGT
AAAATTCTTAATATTGAAAAAACTGACGATACTAAAATTTATAAAAACACAGAAATACAG
TCATTGATAACAGCTCTAGGATTAGGGATAAAAGGAGAGGAGTTCGATGAGAACTCTTTG
AGATATCACAGAGTTGTCATTATGACGGATGCTGATGTTGACGGTGCTCATATAAGAACT
TTATTGCTGACATTTTTTTACAGATACCAAAGAGAACTTGTTGAGAAAGGTTTTATATAT
ATTGCTTGTCCCCCTCTGTATAAAGTTGAAAGAGGTAAGAATCATAATTACTGTTATAAC
GAGAATCAATTAAAGGATACAATTCAAGGTTTTGGAGAAAATGCAAATTATAATATCCAA
AGGTTTAAGGGATTAGGTGAGATGATGCCAAAACAATTATGGGATACAACTATGAATCCT
CAAACGAGGATGATGAAAAGGGTTGAAATCGAAGATGCACTTGAAGCTGACAGAATATTC
AATATATTAATGGGGGATAAAGTTGCACCACGAAGAGAATTTATTGAAACT
