# Supplementary material for: Emergence of trait variability through the lens of nitrogen assimilation in Prochlorococcus
Source: eLife. 2019 Feb 1;8:e41043. doi: 10.7554/eLife.41043 (PMC6370341; doi:10.7554/eLife.41043)
Supplement: Figure 6—source data 1. [file elife-41043-fig6-data1.zip › 75_gyrB_CyCOG_60000176_LLI.dist]

AG-402-B03 AG-402-A21 0.1308
AG-402-B05 AG-402-A21 0.1245
AG-402-B05 AG-402-B03 0.1277
AG-402-B19 AG-402-A21 0.1355
AG-402-B19 AG-402-B03 0.1198
AG-402-B19 AG-402-B05 0.1136
AG-402-C09 AG-402-A21 0.134
AG-402-C09 AG-402-B03 0.08216
AG-402-C09 AG-402-B05 0.1319
AG-402-C09 AG-402-B19 0.1188
AG-402-G06 AG-402-A21 0.1068
AG-402-G06 AG-402-B03 0.135
AG-402-G06 AG-402-B05 0.1272
AG-402-G06 AG-402-B19 0.1387
AG-402-G06 AG-402-C09 0.1366
AG-402-G08 AG-402-A21 0.1329
AG-402-G08 AG-402-B03 0.1334
AG-402-G08 AG-402-B05 0.04553
AG-402-G08 AG-402-B19 0.1272
AG-402-G08 AG-402-C09 0.1366
AG-402-G08 AG-402-G06 0.1324
AG-402-I20 AG-402-A21 0.08373
AG-402-I20 AG-402-B03 0.1345
AG-402-I20 AG-402-B05 0.1224
AG-402-I20 AG-402-B19 0.1355
AG-402-I20 AG-402-C09 0.1434
AG-402-I20 AG-402-G06 0.09419
AG-402-I20 AG-402-G08 0.1293
AG-402-I21 AG-402-A21 0.1627
AG-402-I21 AG-402-B03 0.158
AG-402-I21 AG-402-B05 0.1586
AG-402-I21 AG-402-B19 0.1549
AG-402-I21 AG-402-C09 0.1601
AG-402-I21 AG-402-G06 0.1606
AG-402-I21 AG-402-G08 0.1627
AG-402-I21 AG-402-I20 0.1591
AG-402-I22 AG-402-A21 0.1298
AG-402-I22 AG-402-B03 0.02198
AG-402-I22 AG-402-B05 0.1251
AG-402-I22 AG-402-B19 0.1167
AG-402-I22 AG-402-C09 0.07692
AG-402-I22 AG-402-G06 0.134
AG-402-I22 AG-402-G08 0.1319
AG-402-I22 AG-402-I20 0.1345
AG-402-I22 AG-402-I21 0.158
AG-402-L09 AG-402-A21 0.1293
AG-402-L09 AG-402-B03 0.1256
AG-402-L09 AG-402-B05 0.1345
AG-402-L09 AG-402-B19 0.1272
AG-402-L09 AG-402-C09 0.1188
AG-402-L09 AG-402-G06 0.1308
AG-402-L09 AG-402-G08 0.1434
AG-402-L09 AG-402-I20 0.1256
AG-402-L09 AG-402-I21 0.1544
AG-402-L09 AG-402-I22 0.123
AG-402-L20 AG-402-A21 0.1355
AG-402-L20 AG-402-B03 0.02145
AG-402-L20 AG-402-B05 0.1313
AG-402-L20 AG-402-B19 0.1224
AG-402-L20 AG-402-C09 0.08216
AG-402-L20 AG-402-G06 0.135
AG-402-L20 AG-402-G08 0.1371
AG-402-L20 AG-402-I20 0.1387
AG-402-L20 AG-402-I21 0.158
AG-402-L20 AG-402-I22 0.01936
AG-402-L20 AG-402-L09 0.124
AG-402-M18 AG-402-A21 0.1245
AG-402-M18 AG-402-B03 0.1392
AG-402-M18 AG-402-B05 0.1125
AG-402-M18 AG-402-B19 0.1361
AG-402-M18 AG-402-C09 0.1371
AG-402-M18 AG-402-G06 0.113
AG-402-M18 AG-402-G08 0.1214
AG-402-M18 AG-402-I20 0.113
AG-402-M18 AG-402-I21 0.1606
AG-402-M18 AG-402-I22 0.1397
AG-402-M18 AG-402-L09 0.1313
AG-402-M18 AG-402-L20 0.1434
AG-402-M23 AG-402-A21 0.1115
AG-402-M23 AG-402-B03 0.1345
AG-402-M23 AG-402-B05 0.1156
AG-402-M23 AG-402-B19 0.1251
AG-402-M23 AG-402-C09 0.1293
AG-402-M23 AG-402-G06 0.1047
AG-402-M23 AG-402-G08 0.1214
AG-402-M23 AG-402-I20 0.1104
AG-402-M23 AG-402-I21 0.1497
AG-402-M23 AG-402-I22 0.1303
AG-402-M23 AG-402-L09 0.1204
AG-402-M23 AG-402-L20 0.135
AG-402-M23 AG-402-M18 0.1141
AG-402-N09 AG-402-A21 0.1282
AG-402-N09 AG-402-B03 0.02616
AG-402-N09 AG-402-B05 0.1272
AG-402-N09 AG-402-B19 0.1188
AG-402-N09 AG-402-C09 0.08059
AG-402-N09 AG-402-G06 0.1319
AG-402-N09 AG-402-G08 0.1308
AG-402-N09 AG-402-I20 0.134
AG-402-N09 AG-402-I21 0.1586
AG-402-N09 AG-402-I22 0.02198
AG-402-N09 AG-402-L09 0.124
AG-402-N09 AG-402-L20 0.0225
AG-402-N09 AG-402-M18 0.1371
AG-402-N09 AG-402-M23 0.1303
AG-402-O21 AG-402-A21 0.1298
AG-402-O21 AG-402-B03 0.02407
AG-402-O21 AG-402-B05 0.1282
AG-402-O21 AG-402-B19 0.1193
AG-402-O21 AG-402-C09 0.07902
AG-402-O21 AG-402-G06 0.1319
AG-402-O21 AG-402-G08 0.1329
AG-402-O21 AG-402-I20 0.1355
AG-402-O21 AG-402-I21 0.1544
AG-402-O21 AG-402-I22 0.01936
AG-402-O21 AG-402-L09 0.1224
AG-402-O21 AG-402-L20 0.01988
AG-402-O21 AG-402-M18 0.1387
AG-402-O21 AG-402-M23 0.1324
AG-402-O21 AG-402-N09 0.01413
AG-402-P16 AG-402-A21 0.1418
AG-402-P16 AG-402-B03 0.1465
AG-402-P16 AG-402-B05 0.1366
AG-402-P16 AG-402-B19 0.1413
AG-402-P16 AG-402-C09 0.1491
AG-402-P16 AG-402-G06 0.1434
AG-402-P16 AG-402-G08 0.1523
AG-402-P16 AG-402-I20 0.1413
AG-402-P16 AG-402-I21 0.1444
AG-402-P16 AG-402-I22 0.1455
AG-402-P16 AG-402-L09 0.135
AG-402-P16 AG-402-L20 0.1486
AG-402-P16 AG-402-M18 0.1366
AG-402-P16 AG-402-M23 0.1408
AG-402-P16 AG-402-N09 0.1465
AG-402-P16 AG-402-O21 0.1429
AG-402-P18 AG-402-A21 0.1847
AG-402-P18 AG-402-B03 0.1664
AG-402-P18 AG-402-B05 0.1774
AG-402-P18 AG-402-B19 0.1763
AG-402-P18 AG-402-C09 0.1727
AG-402-P18 AG-402-G06 0.1805
AG-402-P18 AG-402-G08 0.18
AG-402-P18 AG-402-I20 0.1852
AG-402-P18 AG-402-I21 0.1811
AG-402-P18 AG-402-I22 0.1648
AG-402-P18 AG-402-L09 0.1722
AG-402-P18 AG-402-L20 0.168
AG-402-P18 AG-402-M18 0.1701
AG-402-P18 AG-402-M23 0.1727
AG-402-P18 AG-402-N09 0.1638
AG-402-P18 AG-402-O21 0.1627
AG-402-P18 AG-402-P16 0.1654
AG-409-A10 AG-402-A21 0.1172
AG-409-A10 AG-402-B03 0.1266
AG-409-A10 AG-402-B05 0.1088
AG-409-A10 AG-402-B19 0.123
AG-409-A10 AG-402-C09 0.1261
AG-409-A10 AG-402-G06 0.1136
AG-409-A10 AG-402-G08 0.1177
AG-409-A10 AG-402-I20 0.1068
AG-409-A10 AG-402-I21 0.1518
AG-409-A10 AG-402-I22 0.124
AG-409-A10 AG-402-L09 0.1219
AG-409-A10 AG-402-L20 0.1298
AG-409-A10 AG-402-M18 0.08059
AG-409-A10 AG-402-M23 0.1109
AG-409-A10 AG-402-N09 0.1261
AG-409-A10 AG-402-O21 0.1256
AG-409-A10 AG-402-P16 0.1361
AG-409-A10 AG-402-P18 0.1763
MIT0801 AG-402-A21 0.1272
MIT0801 AG-402-B03 0.1282
MIT0801 AG-402-B05 0.04082
MIT0801 AG-402-B19 0.1219
MIT0801 AG-402-C09 0.1381
MIT0801 AG-402-G06 0.1334
MIT0801 AG-402-G08 0.04082
MIT0801 AG-402-I20 0.1287
MIT0801 AG-402-I21 0.1627
MIT0801 AG-402-I22 0.1251
MIT0801 AG-402-L09 0.1361
MIT0801 AG-402-L20 0.1324
MIT0801 AG-402-M18 0.1214
MIT0801 AG-402-M23 0.1193
MIT0801 AG-402-N09 0.1266
MIT0801 AG-402-O21 0.1308
MIT0801 AG-402-P16 0.1476
MIT0801 AG-402-P18 0.1847
MIT0801 AG-409-A10 0.1115
MIT0912 AG-402-A21 0.1245
MIT0912 AG-402-B03 0.1104
MIT0912 AG-402-B05 0.1303
MIT0912 AG-402-B19 0.1224
MIT0912 AG-402-C09 0.1115
MIT0912 AG-402-G06 0.1266
MIT0912 AG-402-G08 0.1329
MIT0912 AG-402-I20 0.1251
MIT0912 AG-402-I21 0.1554
MIT0912 AG-402-I22 0.1136
MIT0912 AG-402-L09 0.1214
MIT0912 AG-402-L20 0.1141
MIT0912 AG-402-M18 0.1308
MIT0912 AG-402-M23 0.1272
MIT0912 AG-402-N09 0.1104
MIT0912 AG-402-O21 0.113
MIT0912 AG-402-P16 0.1455
MIT0912 AG-402-P18 0.1774
MIT0912 AG-409-A10 0.1224
MIT0912 MIT0801 0.1334
MIT0913 AG-402-A21 0.1245
MIT0913 AG-402-B03 0.1109
MIT0913 AG-402-B05 0.1303
MIT0913 AG-402-B19 0.1224
MIT0913 AG-402-C09 0.1104
MIT0913 AG-402-G06 0.1272
MIT0913 AG-402-G08 0.1329
MIT0913 AG-402-I20 0.1251
MIT0913 AG-402-I21 0.1565
MIT0913 AG-402-I22 0.1141
MIT0913 AG-402-L09 0.1219
MIT0913 AG-402-L20 0.1146
MIT0913 AG-402-M18 0.1313
MIT0913 AG-402-M23 0.1282
MIT0913 AG-402-N09 0.1109
MIT0913 AG-402-O21 0.1136
MIT0913 AG-402-P16 0.1465
MIT0913 AG-402-P18 0.1779
MIT0913 AG-409-A10 0.1224
MIT0913 MIT0801 0.1334
MIT0913 MIT0912 0.001047
MIT0915 AG-402-A21 0.1282
MIT0915 AG-402-B03 0.1293
MIT0915 AG-402-B05 0.03663
MIT0915 AG-402-B19 0.123
MIT0915 AG-402-C09 0.1329
MIT0915 AG-402-G06 0.1334
MIT0915 AG-402-G08 0.04082
MIT0915 AG-402-I20 0.1298
MIT0915 AG-402-I21 0.1596
MIT0915 AG-402-I22 0.1256
MIT0915 AG-402-L09 0.1387
MIT0915 AG-402-L20 0.1324
MIT0915 AG-402-M18 0.1204
MIT0915 AG-402-M23 0.1193
MIT0915 AG-402-N09 0.1287
MIT0915 AG-402-O21 0.1308
MIT0915 AG-402-P16 0.1439
MIT0915 AG-402-P18 0.18
MIT0915 AG-409-A10 0.113
MIT0915 MIT0801 0.03925
MIT0915 MIT0912 0.1313
MIT0915 MIT0913 0.1313
MIT0917 AG-402-A21 0.1062
MIT0917 AG-402-B03 0.1293
MIT0917 AG-402-B05 0.1261
MIT0917 AG-402-B19 0.1293
MIT0917 AG-402-C09 0.1293
MIT0917 AG-402-G06 0.1078
MIT0917 AG-402-G08 0.1303
MIT0917 AG-402-I20 0.1062
MIT0917 AG-402-I21 0.1518
MIT0917 AG-402-I22 0.1261
MIT0917 AG-402-L09 0.1272
MIT0917 AG-402-L20 0.1287
MIT0917 AG-402-M18 0.1151
MIT0917 AG-402-M23 0.1057
MIT0917 AG-402-N09 0.1251
MIT0917 AG-402-O21 0.1266
MIT0917 AG-402-P16 0.1376
MIT0917 AG-402-P18 0.179
MIT0917 AG-409-A10 0.112
MIT0917 MIT0801 0.1308
MIT0917 MIT0912 0.123
MIT0917 MIT0913 0.124
MIT0917 MIT0915 0.1287
MIT1013 AG-402-A21 0.1235
MIT1013 AG-402-B03 0.123
MIT1013 AG-402-B05 0.1371
MIT1013 AG-402-B19 0.1245
MIT1013 AG-402-C09 0.1204
MIT1013 AG-402-G06 0.1303
MIT1013 AG-402-G08 0.145
MIT1013 AG-402-I20 0.1251
MIT1013 AG-402-I21 0.1596
MIT1013 AG-402-I22 0.1183
MIT1013 AG-402-L09 0.06907
MIT1013 AG-402-L20 0.1235
MIT1013 AG-402-M18 0.1308
MIT1013 AG-402-M23 0.1282
MIT1013 AG-402-N09 0.1219
MIT1013 AG-402-O21 0.1209
MIT1013 AG-402-P16 0.135
MIT1013 AG-402-P18 0.1748
MIT1013 AG-409-A10 0.1261
MIT1013 MIT0801 0.1345
MIT1013 MIT0912 0.123
MIT1013 MIT0913 0.1235
MIT1013 MIT0915 0.1355
MIT1013 MIT0917 0.1277
MIT1214 AG-402-A21 0.09524
MIT1214 AG-402-B03 0.134
MIT1214 AG-402-B05 0.1293
MIT1214 AG-402-B19 0.1334
MIT1214 AG-402-C09 0.1345
MIT1214 AG-402-G06 0.1083
MIT1214 AG-402-G08 0.1329
MIT1214 AG-402-I20 0.09158
MIT1214 AG-402-I21 0.1591
MIT1214 AG-402-I22 0.1329
MIT1214 AG-402-L09 0.1261
MIT1214 AG-402-L20 0.1381
MIT1214 AG-402-M18 0.1188
MIT1214 AG-402-M23 0.1088
MIT1214 AG-402-N09 0.1308
MIT1214 AG-402-O21 0.1329
MIT1214 AG-402-P16 0.1444
MIT1214 AG-402-P18 0.1852
MIT1214 AG-409-A10 0.112
MIT1214 MIT0801 0.1298
MIT1214 MIT0912 0.1162
MIT1214 MIT0913 0.1162
MIT1214 MIT0915 0.1303
MIT1214 MIT0917 0.09628
MIT1214 MIT1013 0.1198
NATL1A AG-402-A21 0.1324
NATL1A AG-402-B03 0.1308
NATL1A AG-402-B05 0.03872
NATL1A AG-402-B19 0.123
NATL1A AG-402-C09 0.1371
NATL1A AG-402-G06 0.1355
NATL1A AG-402-G08 0.03663
NATL1A AG-402-I20 0.1334
NATL1A AG-402-I21 0.1565
NATL1A AG-402-I22 0.1282
NATL1A AG-402-L09 0.1444
NATL1A AG-402-L20 0.1361
NATL1A AG-402-M18 0.1162
NATL1A AG-402-M23 0.1245
NATL1A AG-402-N09 0.1313
NATL1A AG-402-O21 0.1324
NATL1A AG-402-P16 0.1465
NATL1A AG-402-P18 0.18
NATL1A AG-409-A10 0.112
NATL1A MIT0801 0.03506
NATL1A MIT0912 0.1361
NATL1A MIT0913 0.1361
NATL1A MIT0915 0.02512
NATL1A MIT0917 0.1303
NATL1A MIT1013 0.1429
NATL1A MIT1214 0.1329
NATL2A AG-402-A21 0.1277
NATL2A AG-402-B03 0.1298
NATL2A AG-402-B05 0.03768
NATL2A AG-402-B19 0.1177
NATL2A AG-402-C09 0.1329
NATL2A AG-402-G06 0.1298
NATL2A AG-402-G08 0.04396
NATL2A AG-402-I20 0.1287
NATL2A AG-402-I21 0.1565
NATL2A AG-402-I22 0.1266
NATL2A AG-402-L09 0.1345
NATL2A AG-402-L20 0.1334
NATL2A AG-402-M18 0.1156
NATL2A AG-402-M23 0.1172
NATL2A AG-402-N09 0.1282
NATL2A AG-402-O21 0.1313
NATL2A AG-402-P16 0.147
NATL2A AG-402-P18 0.18
NATL2A AG-409-A10 0.1083
NATL2A MIT0801 0.04186
NATL2A MIT0912 0.1287
NATL2A MIT0913 0.1287
NATL2A MIT0915 0.04134
NATL2A MIT0917 0.1251
NATL2A MIT1013 0.134
NATL2A MIT1214 0.1282
NATL2A NATL1A 0.03192
PAC1 AG-402-A21 0.1282
PAC1 AG-402-B03 0.1287
PAC1 AG-402-B05 0.03768
PAC1 AG-402-B19 0.1214
PAC1 AG-402-C09 0.1313
PAC1 AG-402-G06 0.1345
PAC1 AG-402-G08 0.04134
PAC1 AG-402-I20 0.1319
PAC1 AG-402-I21 0.1591
PAC1 AG-402-I22 0.1261
PAC1 AG-402-L09 0.1387
PAC1 AG-402-L20 0.1329
PAC1 AG-402-M18 0.1214
PAC1 AG-402-M23 0.1204
PAC1 AG-402-N09 0.1287
PAC1 AG-402-O21 0.1303
PAC1 AG-402-P16 0.146
PAC1 AG-402-P18 0.1753
PAC1 AG-409-A10 0.1141
PAC1 MIT0801 0.03925
PAC1 MIT0912 0.1324
PAC1 MIT0913 0.1324
PAC1 MIT0915 0.01204
PAC1 MIT0917 0.1319
PAC1 MIT1013 0.1371
PAC1 MIT1214 0.1319
PAC1 NATL1A 0.02459
PAC1 NATL2A 0.04082
