# Supplementary material for: Emergence of trait variability through the lens of nitrogen assimilation in Prochlorococcus
Source: eLife. 2019 Feb 1;8:e41043. doi: 10.7554/eLife.41043 (PMC6370341; doi:10.7554/eLife.41043)
Supplement: Figure 6—source data 1. [file elife-41043-fig6-data1.zip › 75_gyrB_CyCOG_60000176_LLI.fasta]

>AG-402-A21
GTCCAAGAGGCTTATGGTGCTGAGCAGATCCAAGTACTGGAAGGCTTAGAACCTGTAAGA
AAGCGGCCTGGAATGTACATAGGCTCAACTGGGTCTAAAGGGCTTCATCATCTTGTTTAT
GAAGTTGTTGATAATGCTGTAGATGAGGCTCTTGCTGGCCATTGTGATCAAATCAAAATT
TTACTTTCTGAGGATGGATCAGCATCTGTCTCAGATAATGGACGCGGAATCCCAACAGAT
ATTCATCCTCGTACTGGCAAAAGTGCTCTTGAGACAGTTCTGACTGTTTTGCATGCAGGT
GGAAAATTTGGAAGTGGTGGTTATAAGGTCTCTGGAGGTTTGCACGGAGTGGGTATTTCG
GTCGTAAACGCATTAAGTGAATGGGTGGAAGTAACAGTTAGAAGGCAACAAAAAGTTCAT
TTCCAGAGGTTTGAAAGAGGCTCATCAATTGGAAGTTTGAAATCTGAGAATTTGTCGAAA
GCAGAAAAAAATCTTACTGGTACTACGGTTTGTTTTAAACCTGACCATCAAATTTTTTCT
GATGGAACATCTTTTGAATATGGAGTCTTATCTTCGAGACTTAGGGAGCTAGCTTATCTG
AATGGTGGCGTGCGTATCGTCTTTCGTGACGAGCGAAAGAAGTCATTAGATTCTGACAAT
CAACCTCATGAGGAAGTTTATTTTTATGAGGGAGGTATCAAAGAATATGTGGACTATATG
ACTAAAGAAAAAGATGCCTTACATCCAGAAATTATTTATGTAAATTCTGAAAAAGACGGA
GTTCAAGTTGAAGCTGCAATGCAATGGTGCGTTGATGCTTATTCCGATAGCATTCTTGGA
TTTGCTAATAATATTAGAACTATTGATGGTGGAACTCATATTGAAGGTCTCAAAACAGTC
TTAACTAGAACTTTAAATTCTTTTGCAAAGAAAAGAGGTAAGAGAAAAGAAGGCGATTCG
AACTTAGCAGGAGAAAATATTAGAGAAGGATTGACAGCTGTTTTATCTGTAAAAGTTCCA
GACCCAGAATTTGAAGGTCAAACTAAAACTAAATTGGGTAATACTGAAGTACGCGGAATT
GTTGACAGCTTGGTTGGTGAGTCTCTTAGTCAATATTTAGAATTTAATCCAGGTGTGATT
GATTTGATCCTAGAGAAAGCAATTCAAGCTTTTAATGCTGCTGAGGCGGCGAGAAGGGCT
AGAGAGCTTGTTCGAAGAAAAAGTGTTTTAGAAAGTTCTACATTGCCTGGTAAATTAGCC
GATTGCAGTTCGAGAGACCCCTCAGAATCAGAAATTTACATTGTTGAGGGTGATTCTGCT
GGCGGTTCAGCGAAGCAAGGAAGAGATAGAAAATTCCAAGCAATACTTCCTTTGAGAGGC
AAAATTCTAAACATTGAAAAAACTGATGATGCAAAGATATATAAAAATACTGAGATTCAA
TCTTTAATAACAGCTCTAGGTTTAGGAATCAAAGGAGAAGATTTTGAAGTTAAAAATCTT
AGATATCACAGAGTAGTAATTATGACTGATGCTGATGTGGATGGCGCGCATATAAGAACT
TTGCTTTTGACTTTCTTTTACAGGTATCAAAAGGCTCTTGTAGAAGGTGGATACATTTAT
ATTGCTTGTCCTCCTCTGTACAAAGTAGAAAGAGGAAAGAATCACACTTATTGCTATAAC
GAATCAGATTTGCAAAAAACTCTTTCAAATTTTGGAGAAAAGGCTAACTATACAATTCAA
AGATTTAAAGGATTGGGAGAAATGATGCCAAAACAATTATGGGAAACAACAATGGATCCA
ACAACAAGAATGATGAAAAGAGTTGAGATAGAAGATGCGCTTGAAGCTGATCGGATATTT
ACAATTTTAATGGGCGATAAAGTTGCACCAAGAAGAGAGTTTATTGAAACG
>AG-402-B03
GTCCAAGCGGCTTATGGTGCTGAGCAGATCCAAGTACTGGAAGGCTTGGAACCTGTCAGG
AAGCGCCCTGGAATGTATATAGGCTCAACCGGGTCTAAAGGGCTTCATCATCTTGTTTAT
GAAGTTGTTGATAATGCTGTAGATGAGGCACTTGCCGGCCATTGTGATCAAATAACTATT
TTACTTTGTAATGATGGTTCAGCATCTATTACTGACAATGGTCGAGGAATTCCAACGGAT
ATTCATCCTCGTACTGGCAAAAGTGCACTAGAGACAGTATTGACTGTTCTGCATGCAGGT
GGAAAGTTTGGAAGTGGAGGATACAAGGTCTCTGGAGGCTTGCATGGAGTAGGTATCTCT
GTAGTAAATGCTTTGAGTGAGTGGGTAGAGGTAACAGTTCGCAGACAAAAAAAAATCCAT
TTCCAGAGATTTGAAAGAGGAGCATCAATTGGAAATTTAAAATCCGAGAATCTTTCCAAG
TCAGATCAAAACGTAACTGGGACCACTGTATGTTTTAAACCTGATGAAAAGATTTTTACT
GATGGTATAGCTTTTGAATACGGAATATTATCTTCGAGGCTTAGAGAACTTGCATATTTG
AATGGAGGAGTTCGAATTGTCTTTCGTGATGAAAGAAAAAAGTTAAATGATTCTAGACAA
ATTCCTCATGAAGAAGTTTATTTTTATGAAGGTGGAATTAAAGAATACGTAGAATATATG
ACTAAGGAAAAAGACTCACTACATCCAGAGATAATTTATGTCAATTCTGAAAAAGATGGA
GTTCAAGTAGAAGCAGCAATGCAATGGTGTGTAGATGCTTATTCAGACAGTATTCTTGGA
TTTGCCAATAATATTCGTACGATCGATGGTGGAACTCATATTGAGGGATTAAAAACAGTA
TTAACTAGAACTTTAAATACATTTGCCAAGAAAAGAGGTAAAAGAAAAGATTCCGATTCA
AATTTAGCAGGAGAAAATATTAGAGAAGGATTAACCGCTGTTCTATCGGTAAAAGTCCCA
GATCCAGAATTTGAAGGCCAAACAAAAACTAAATTAGGCAATACTGAAGTGCGTGGAATT
GTTGATAATTTGGTAGGTGAATCTCTCAGTCAATATTTAGAATTTAATCCAGGTATAATA
GACTTGATTTTAGAGAAAGCAATTCAAGCTTTTAATGCTGCTGAGGCAGCAAGAAGAGCT
AGAGAGCTTGTTCGCAGAAAAAGTGTTTTAGAAAGTTCTACATTGCCAGGTAAACTTGCA
GATTGTAGTTCAAGAGACCCATCAGAATCGGAGATTTATATAGTTGAGGGAGATTCTGCT
GGTGGATCAGCTAAGCAAGGTAGAGATAGAAAATTCCAGGCAATTCTTCCATTGAGAGGT
AAAATTCTAAATATTGAAAAAACTGATGATGCGAAGATCTATAAAAACACTGAGATTCAA
TCTTTAATAACTGCTCTTGGTTTAGGTATTAAAGGTGAAGATTTTGAAGTTAAGAATCTC
AGGTATCACAGAGTAGTAATAATGACAGATGCCGATGTTGATGGTGCACATATTAGAACG
TTGCTTTTGACTTTCTTCTATAGATATCAAAAGGCCCTTGTTGAAGGTGGTTATATTTAT
ATTGCTTGCCCTCCTCTCTATAAAGTAGAACGAGGGAAAAAACATACTTATTGCTATAAC
GAATCAGATTTGCAAAAAACTATTGCAAGTTTTGGAGAAAAGGCCAATTATACAATTCAA
AGATTTAAAGGCTTAGGAGAAATGATGCCCAAACAATTATGGGAAACAACAATGGATCCT
ACAACAAGAATGATGAAAAGAGTTGAGATAGAAGATGCGCTTGAAGCTGATCGAATATTT
ACAATTTTAATGGGTGATAAAGTTGCACCACGAAGAGAGTTTATTGAAACT
>AG-402-B05
GTACAAGAGGCTTATGGTGCTGAGCAGATTCAAGTTCTTGAAGGCTTGGAACCTGTAAGA
AAGCGGCCTGGAATGTATATAGGCTCAACAGGGTCTAAAGGACTTCATCATCTTGTTTAT
GAAGTTGTTGATAATGCTGTAGACGAGGCACTAGCTGGACACTGTGACCAAATCACAATA
TTGCTTTGTGAGGATGGTTCTGCATCAGTCTCAGATAATGGTCGGGGAATTCCAACTGAC
TTACATCCTCGCACTGGTAAAAGTGCTCTTGAGACAGTTCTAACTGTTTTGCATGCTGGT
GGCAAATTTGGAAGCGGTGGTTATAAGGTTTCTGGAGGTTTGCATGGTGTTGGAATATCG
GTTGTAAATGCTTTAAGTGAATGGGTGGAAGTAACAGTTAGGAGGCAACAACAAATTCAT
TTCCAGAGGTTCGAAAGAGGCTCATCAATTGGGAGTCTTAAGTCTGAAAATCTTTCTAAA
TCAGATAAAAATTTAACTGGTACTACTGTTTGTTTTAAACCTGATGATCAAATTTTTACG
GATGGAATATCGTTTGAATACGGAACTCTATCTTCGAGACTAAGAGAACTAGCTTATTTA
AATGGAGGGGTTCGTATTGTTTTTCGTGACGAGAGAAAGCAATCGAATGATTCTTCGCAA
ACTCCATATGAAGAAGTTTATTTTTATGAAGGTGGAATTAAAGAATATGTAGAGTATATG
ACAAAAGCAAAAGACTCATTACACCCAGAAATTATTTATGTCAATTCAGAAAAAGATGGA
GTTCAAGTAGAAGCAGCAATGCAATGGTGCGTTGATGCTTATTCAGATAGCATTCTTGGA
TTTGCTAATAATATTCGCACAATAGATGGTGGAACTCATATTGAGGGCTTGAAAACAGTA
TTGACTAGAACTTTAAACTCATTTGCAAAGAAAAGAGGTAAAAGAAAAGATGGAGATTCT
AATTTAGCAGGAGAAAATATTCGAGAAGGTTTAACAGCTGTTTTATCTGTAAAAGTTCCA
GATCCAGAATTTGAAGGTCAAACAAAAACTAAATTAGGTAATACCGAGGTACGAGGAATT
GTTGATAGTTTGGTAGGTACTTCTCTGAGTCAATATTTAGAATTTAACCCAGGTGTTATT
GATTTAATTTTAGAGAAAGCAATACAAGCTTTTAATGCTGCCGAGGCAGCAAGAAGAGCT
AGAGAATTGGTTCGTAGAAAAAGTGTTTTAGAGAGTTCTACTTTGCCAGGGAAATTGGCT
GACTGTAGTTCAAGAGACCCATCAGAATCAGAAATATATATAGTTGAGGGAGATTCTGCT
GGAGGATCGGCTAAGCAGGGAAGAGATCGAAAATTTCAAGCAATTTTACCTTTGAGAGGA
AAAATTCTCAATATTGAGAAAACCGATGATGCGAAGATGTATAAAAATACTGAGATTCAA
TCTTTAATAACAGCTCTTGGTTTAGGAATAAAAGGTGAGGATTTTGAGGTTAAGAATCTC
AGATATCACAGAGTAGTAATTATGACTGATGCTGATGTAGATGGCGCTCATATAAGAACG
TTGCTTTTGACTTTCTTTTATAGGTATCAAAAGGATCTTGTAGAAGGTGGATATATTTAT
ATTGCTTGTCCTCCTCTCTATAAAGTTACAAGAGGGAAGAATCATAAATATTGTTATAAC
GAATCAGATATGCAAAAAACTCTTGCAAGTTTTGGAGAAAAAGCCAATTATACAATCCAA
CGATTTAAAGGTTTAGGAGAAATGATGCCTAAACAATTATGGGAAACAACTATGGACCCA
ACAACTAGAATGATGAAAAGAGTTGAGATAGAAGATGCTCTTGAAGCTGATCGAATATTT
ACAATTTTAATGGGTGATAAAGTCGCACCAAGAAGAGAATTTATTGAAACT
>AG-402-B19
GTACAAGCGGCTTATGGTGCTGAGCAGATCCAAGTACTAGAAGGCTTGGAGCCTGTTAGA
AAGCGACCTGGAATGTATATCGGCTCAACTGGGTCTAAAGGGCTTCATCACCTTGTTTAC
GAAGTTGTTGATAATGCTGTAGACGAAGCTCTTGCTGGGCACTGTGATCAAATTACAATT
TTACTTTGTGAAGATGGTTCAGCATCCATAACTGATAATGGCAGAGGAATTCCAACTGAC
ATTCATCCTCGTACTGGTAAAAGTGCACTTGAAACAGTATTAACTGTATTGCATGCAGGT
GGAAAATTCGGAAGTGGTGGCTATAAGGTCTCTGGTGGTTTGCATGGTGTTGGTATCTCG
GTGGTCAACGCTTTAAGTGAATGGGTTGAAGTCACTGTTCGTCGACAAAAAAAAATTCAT
TTCCAAAGATTTGAAAGAGGGACATCAATTGGAAATTTAAAATCTGAGAATCTTTCAAAA
TCAGATCAAGACATTACTGGAACTACTGTTTGCTTTAAGCCTGATAATCAGATATTTACT
GATGGGATAGCTTTTGAATATGGAATATTATCTTCCAGGCTTAGGGAACTTGCTTACTTA
AATGGAGGAGTGCGTATAGTTTTTCGTGATGAGAGAAAACAATCAAATAATTCTTCCCAA
AGACCATATGAAGAAGTTTATTTTTATGAAGGTGGGATTAAAGAATACGTTGAATATATG
ACCAAAGAAAAAGACTCATTACATCCAGAGATTATTTACGTTAATTCAGAAAAAGATGGA
GTTCAAGTAGAAGCAGCAATGCAGTGGTGTGTTGATGCTTATTCGGATAGTATTCTCGGT
TTTGCTAACAATATTCGTACAATAGATGGTGGAACTCATATTGAGGGACTAAAAACAGTA
TTAACTAGAACTCTCAACTCATTTGCTAAGAAAAGAGGGAAAAGAAAGGATGGAGACTCA
AATTTAGCAGGAGAAAATATACGAGAAGGTTTAACAGCTGTTCTATCTGTAAAAGTTCCA
GACCCAGAATTTGAAGGTCAAACAAAAACTAAACTAGGCAATACTGAAGTTCGAGGAATT
GTTGATAGTTTAGTTGGTGAATCGCTGAGTCAATATTTAGAATTTAATCCAGGGGTTATT
GACTTAATTCTAGAGAAAGCGATTCAAGCTTTTAATGCTGCTGAGGCCGCAAGAAGAGCT
AGAGAACTTGTTCGTAGAAAAAGTGTTTTAGAAAGTTCTACATTGCCAGGGAAATTGGCT
GACTGTAGTTCAAGAGACCCGTCAGAGTCTGAAATTTATATTGTAGAGGGCGATTCTGCT
GGTGGATCAGCTAAGCAAGGAAGAGATAGAAAATTCCAAGCAATTTTGCCTTTGAGAGGA
AAAATTTTAAATATTGAGAAAACCGATGATGCGAAGATTTACAAAAATACTGAGATTCAA
TCTTTAATAACAGCTCTTGGTTTAGGAATAAAAGGAGAAGATTTTGAAGTCAAAAATCTT
AGATATCACAGAGTAGTAATAATGACAGATGCTGATGTTGATGGTGCGCATATAAGAACT
TTGCTTTTAACTTTCTTTTATAGGTATCAAAAGGCTCTTGTGGAGGGTGGATACATTTAT
ATTGCTTGTCCTCCTCTCTATAAAGTTGAAAGGGGAAAGAATCATAAATATTGTTATAAC
GAATCAGATTTGCAAAAAACTCTTGCAAGTTTTGGTGAAAAAGCCAACTATACAATCCAA
AGATTTAAAGGTTTAGGAGAAATGATGCCAAAACAATTATGGGAAACTACTATGGATCCA
AATACTAGGATGATGAAAAGGGTTGAGATAGAAGATGCTTTGGAAGCTGATAGAATATTT
ACAATTTTGATGGGTGATAAGGTTGCACCAAGAAGAGAGTTTATTGAAACT
>AG-402-C09
GTCCAAGCTGCTTATGGTGCTGAGCAGATACAAGTCCTAGAAGGCTTGGAACCTGTTAGA
AAGCGCCCTGGGATGTATATAGGCTCAACAGGGTCGAAAGGTCTTCATCATCTTGTATAT
GAAGTTGTAGATAATGCAGTAGATGAGGCACTCGCTGGCCACTGTGATCAGATTACTATT
TTACTTTGCGAAGATGGTTCAGCATCAATCACTGACAATGGTCGAGGAATTCCAACTGAT
ATTCATCCTCGTACTGGCAAAAGTGCATTAGAGACAGTTTTAACTGTTTTGCATGCAGGT
GGGAAATTTGGAAGTGGAGGATATAAAGTCTCTGGAGGTTTACATGGCGTTGGTATTTCG
GTAGTAAATGCTTTGAGTGAGTGGGTGGAAGTCACAGTTCGTCGACAAAAAAAAGTTCAT
TTTCAGAGGTTTGAGAGAGGTGCATCAATTGGAAATTTAAAATCAGAAAATCTTTCTAAG
TTAGATCAAAACTTAACGGGAACTACTGTTTGCTTTAAACCTGATAGTAAGATTTTTACT
GATGGTATAGCTTTTGAATACGGAATATTATCTTCCAGGCTTAGAGAACTTGCATACTTG
AATGGAGGAGTACGAATTGTTTTTCGTGATGAAAGAAAAAAATTAAAAGACTCTGCACAA
ATTCCTTATGAAGAAGTTTATTTTTATGAAGGAGGAATTAAAGAATACGTTGAATATATG
ACTAAGGAAAAAGACTCATTACATCCAGAGATAATTTATGTCAATTCTGAAAAAGATGGA
GTTCAAGTAGAAGCAGCAATGCAATGGTGTGTTGATGCTTATTCAGACAGCATTCTTGGA
TTTGCGAATAATATTCGTACTATCGATGGTGGAACTCATATTGAGGGATTGAAAACAGTA
TTAACTAGAACTTTAAATACATTTGCAAAGAAAAGAGGTAAAAGAAAAGATTCTGACTCT
AATTTGGCAGGAGAAAATATCAGAGAAGGATTAACAGCTGTTCTATCAGTAAAAGTCCCA
GACCCAGAGTTTGAAGGTCAAACAAAAACTAAATTAGGTAATACTGAAGTACGAGGAATT
GTTGATAATTTGGTTGGTGAATCTCTCAGCCAATATTTAGAATTTAATCCAGGTGTAATT
GACTTAATTTTAGAGAAAGCAATTCAAGCTTTTAATGCTGCTGAGGCGGCAAGAAGAGCT
AGAGAGCTTGTTCGTAGAAAAAGTGTTTTAGAAAGTTCTACATTGCCAGGTAAACTTGCA
GATTGTAGTTCAAGAGATCCGTCAGAATCAGAAATTTACATCGTTGAGGGGGATTCTGCG
GGTGGGTCTGCTAAGCAAGGAAGAGATAGAAAATTCCAGGCCATTCTTCCTTTAAGAGGT
AAAATTCTAAATATTGAAAAAACCGATGATGCAAAGATCTATAAAAATACAGAGATTCAA
TCTTTAATCACAGCACTTGGTTTAGGTATTAAAGGTGAAGATTTTGAAGTTAAGAATCTT
AGGTATCACAGAGTTGTAATAATGACCGATGCTGATGTTGATGGTGCGCATATTAGAACT
TTGCTTTTGACTTTCTTTTATAGGTATCAAAAGGCTCTTGTGGAAGGGGGGTATATCTAT
ATTGCTTGTCCTCCTCTGTATAAGGTAGAACGTGGAAAGAAGCATACTTATTGCTACAAC
GAATCAGATTTGCAGAAAACCATTTCAAGTTTTGGAGAAAAGGCTAATTATACGATTCAA
AGATTTAAAGGCTTGGGAGAAATGATGCCAAAACAATTATGGGAAACAACAATGGATCCT
ACAACTAGAATGATGAAAAGAGTGGAGATAGAAGATGCGCTTGAAGCTGATCGTATATTT
ACAATCTTAATGGGTGATAAAGTTGCGCCAAGAAGAGAATTTATTGAAACT
>AG-402-G06
GTTCAAGCAGCTTATGGTGCTGAGCAGATCCAAGTACTGGAAGGCTTAGAACCTGTAAGA
AAGCGCCCTGGAATGTATATAGGCTCAACTGGGTCTAAAGGGCTTCATCATCTTGTATAT
GAAGTTGTTGATAATGCTGTAGACGAAGCTCTTGCCGGACATTGTGATCAAATTACAATT
TTACTTTGTGAGGATGGATCAGCATCTGTTTCAGATAATGGGCGAGGAATTCCAACAGAT
ATTCACCCTCGTACCGGCAAAAGTGCTCTTGAGACAGTATTAACCGTTCTGCATGCAGGT
GGTAAATTTGGGAGCGGTGGTTACAAGGTTTCAGGCGGGTTGCACGGTGTTGGTATTTCG
GTTGTAAACGCTTTGAGTGAATGGGTCGAAGTAACGGTTAGGAGGCAACAAAAAGTTCAC
TTTCAGAGATTCGAACGAGGTGCTTCAATAGGGAGTTTAAAGTCTGAGAATCTATCAAAA
TCAGAAAAAAATCTTACTGGTACTACTGTTTGCTTTAAACCTGACAATAAAATTTTTACG
GATGGAATATCTTTTGAATATGGAATTTTATCTTCAAGACTCAGAGAGCTAGCTTATTTA
AATGGTGGAGTTCGTATTGTATTTCGTGACGAAAGAAGGAAGTTTTTAGATTCTGATAAG
CAACCTCATGAGGAAGTTTATTTTTATGAGGGAGGGATCAAAGAATATGTAGACTATATG
ACCAAAGAAAAAGATTCTTTACACCCAGAAATTATTTATGTAAATTCTGAAAAAGATGGA
GTGCAAGTTGAAGCAGCAATGCAGTGGTGCGTTGATGCTTATTCAGATAGTATTTTAGGA
TTTGCTAATAATATTCGCACCATAGATGGTGGAACTCATATTGAAGGATTGAAAACAGTA
TTGACTAGAACTTTAAATTCTTTTGCAAAGAAAAGGGGCAAAAGGAAAGATGGAGACTCG
AACTTGGCAGGAGAAAATATCAGAGAAGGGCTAACAGCTGTTCTATCAGTAAAAGTTCCT
GACCCCGAATTTGAAGGTCAAACAAAAACTAAATTAGGTAATACTGAAGTACGTGGAATT
GTTGATAGCTTAGTTGGGGAGTCTCTTAGTCAATATTTGGAATTTAATCCAAGTGTTATT
GACTTGATTTTAGAGAAAGCAATTCAAGCTTTTAATGCTGCTGAAGCGGCAAGAAGAGCC
AGAGAACTTGTCCGTAGAAAAAGTGTTTTAGAAAGTTCCACTTTGCCAGGAAAATTGGCA
GATTGTAGCTCAAGAGATCCCTCAGAATCAGAGATATACATAGTTGAGGGAGACTCTGCT
GGTGGTTCCGCGAAGCAAGGAAGAGATAGAAAATTCCAAGCAATTTTACCTTTAAGAGGA
AAAATCCTAAATATTGAAAAAACTGATGATGCGAAGATCTATAAAAATACTGAGATTCAA
TCTTTAATAACAGCACTTGGTTTAGGCATAAAAGGAGAAGATTTTGAAGTAAAGAATCTT
AGGTATCACAGAGTAGTAATTATGACTGATGCAGATGTTGATGGAGCGCACATTAGAACT
TTGCTTTTGACTTTCTTTTATAGGTATCAAAAGGCTCTTGTAGAAGGTGGATATATTTAC
ATAGCTTGTCCTCCCTTATACAAGGTAGAACGAGGGAAAAATCATACTTATTGTTATAAC
GAATCAGATTTGCAAAAAACTCTGTCAAATTTTGGAGAAAAGGCTAACTATACAATTCAA
AGATTTAAAGGATTAGGAGAAATGATGCCAAAACAATTATGGGAAACTACCATGGACCCT
ACAACAAGAATGATGAAAAGAGTTGAGATAGAAGATGCTCTTGAAGCGGATAGGATATTC
ACAATTTTAATGGGTGATAAAGTTGCCCCAAGGAGAGAGTTTATTGAAACT
>AG-402-G08
GTCCAAGAGGCTTATGGTGCTGAGCAGATCCAAGTTCTTGAAGGCTTGGAGCCTGTAAGA
AAGCGGCCTGGAATGTATATAGGCTCAACAGGGTCTAAAGGACTGCACCATCTTGTGTAT
GAAGTTGTTGATAATGCTGTAGACGAGGCACTAGCTGGTCACTGCGATAAAATCACAATA
TTGCTTTGTGAGGATGGTTCAGCCTCAGTCTCAGATAATGGTCGAGGAATTCCAACTGAC
TTACATCCTCGCACTGGTAAAAGTGCTCTTGAGACAGTTCTAACTGTTTTGCATGCAGGA
GGTAAGTTTGGAAGCGGCGGTTATAAGGTATCTGGAGGTTTGCATGGTGTTGGAATATCG
GTTGTAAATGCTTTAAGTGAATGGGTGGAAGTAACAGTTAGGAGGCAACAACAAGTTCAT
TTTCAGCGGTTCGAAAGAGGTGCATCAATTGGGAGTCTAAAGTCTGAAAATCTTTCGAAA
TCAGATAAAAATTTAACAGGTACTACTGTTTGTTTTAAACCTGATGATCAAATTTTTACG
GATGGAATATCGTTTGAATACGGCATTTTATCATCGCGATTAAGAGAGTTAGCTTATTTA
AATGGAGGGGTTCGTATCGTTTTTCGTGACGAGAGAAAGCAATCAAATGATTCTTCACAA
ACTCCACATGAAGAAGTTTATTTTTATGAAGGTGGAATTAAAGAATATGTAGAGTATATG
ACTAAAGCAAAAGATTCATTACATCCAGAGATTATTTATGTCAATTCAGAAAAAGATGGA
GTTCAAGTAGAAGCAGCAATGCAATGGTGCGTTGATGCTTATTCAGATAGCATTCTTGGG
TTTGCTAATAATATTCGTACCATAGATGGTGGAACTCATATTGAGGGATTGAAAACAGTT
TTAACTAGAACGTTAAACTCATTTGCAAAGAAAAGAGGTAAAAGAAAAGATGGAGATTCG
AATTTAGCAGGAGAAAATATTCGAGAAGGTTTAACCGCTGTTTTATCTGTAAAAGTTCCA
GATCCAGAATTTGAAGGTCAAACAAAAACTAAATTAGGTAACACTGAGGTAAGAGGAATT
GTTGATAGTTTGGTAGGTACGTCTCTAAGTCAATATTTAGAATTCAACCCAAATGTTATT
GACTTGATTTTAGAGAAAGCAATCCAAGCATTTAATGCTGCCGAGGCAGCAAGAAGAGCT
AGAGAATTGGTCCGTAGAAAAAGTGTTTTAGAAAGTTCTACTTTGCCAGGGAAACTGGCT
GACTGTAGTTCAAGAGACCCATCAGAATCAGAAATTTACATAGTTGAGGGAGATTCTGCT
GGAGGATCGGCTAAGCAGGGAAGAGATCGAAAATTTCAAGCAATTTTACCTTTGAGAGGA
AAAATTCTAAATATTGAGAAAACAGATGATGCGAAGATGTATAAAAATACTGAGATTCAA
TCTTTAATAACTGCGCTTGGTTTAGGAATAAAAGGTGAGGATTTTGAAGTTAAGAATCTC
AGGTATCACAGAGTAGTAATCATGACTGATGCTGATGTAGATGGCGCTCATATAAGAACG
TTGCTTTTGACTTTCTTTTATAGGTATCAAAAGGATCTTGTAGAAGGTGGATATATCTAT
ATTGCTTGTCCGCCTCTCTATAAAGTTACAAGAGGAAAGAATCATAAATATTGTTATAAC
GAATCAGATATGCAAAAAACTCTTGCAAGTTTTGGGGAAAAAGCAAATTATACAATCCAA
CGATTTAAGGGTTTAGGGGAAATGATGCCTCAACAATTATGGGAAACAACCATGGACCCA
ACAACTAGAATGATGAAAAGAGTTGAGATAGAAGATGCTCTTGAAGCTGATAGGATATTT
ACAATTTTAATGGGTGATAAAGTCGCACCAAGAAGAGAATTTATTGAAACT
>AG-402-I20
GTTCAAGCGGCTTATGGCGCTGAGCAGATCCAAGTACTTGAGGGCTTAGAACCTGTAAGA
AAGCGCCCTGGAATGTATATAGGCTCAACTGGGTCTAAAGGACTTCATCATCTTGTTTAC
GAAGTAGTTGACAATGCTGTTGATGAGGCGCTTGCTGGGCATTGTGATCAAATCATAATT
TCACTTTGTGAGGATGGATCAGCATCCATTTCAGATAATGGAAGAGGAATACCAACAGAT
ATTCATCCTCGTACTGGCAAAAGTGCTCTTGAGACAGTTCTAACTGTTTTGCATGCTGGT
GGGAAGTTTGGAAGCGGTGGTTATAAGGTTTCTGGAGGTTTGCACGGTGTTGGTATTTCG
GTCGTAAATGCATTAAGTGAGTGGGTGGAAGTAACGGTTAGGAGGCAACAAAAAGTTCAT
TTCCAAAGGTTTGAAAGAGGTGCATCAATTGGAAGTTTGAAATCTGAGAATCTTTCTAAA
CTAGAACAAAATCTTACTGGTACTAAGGTTTGTTTTAAACCTGACGATCAAATTTTTACG
GATGGAACATCTTTTGAATATGGAATCTTATCTTCGAGACTGAGAGAGTTAGCTTATTTG
AATGGCGGCGTGCGTATCGTCTTTCGTGACGAGAGAAAGAAGTCTTTAGATTCTGATCAG
CAACCTCATGAGGAAGTTTATTTTTATGAGGGGGGCATTAAAGAATATGTGGACTACATG
ACCAAAGAAAAAGATTCCTTACACCCAGAAATTATTTATGTAAATTCAGAAAAAGATGGA
GTTCAAGTTGAAGCAGCAATGCAGTGGTGCGTTGATGCTTATTCAGATAGTATTTTGGGC
TTTGCTAATAATATTCGAACGATAGATGGTGGTACTCATATTGAAGGATTAAAAACAGTA
TTAACTAGAACTTTAAATTCTTTCGCAAAGAAAAGAGGAAAGAGAAAAGAGGGAGACTCT
AACTTAGCAGGAGAAAATATTAGAGAAGGATTAACCGCAGTGTTATCTGTAAAAGTTCCA
GACCCAGAATTTGAAGGTCAAACAAAAACTAAATTAGGTAACACTGAAGTACGCGGAATT
GTTGATAGTTTGGTTGGTGAGTCTCTTAGTCAATATTTAGAATTTAATCCAGGAGTTATT
GACTTGATCTTAGAGAAAGCAATTCAAGCTTTTAATGCTGCTGAGGCTGCGCGAAGAGCT
AGAGAACTTGTTCGGAGAAAAAGTGTTTTAGAAAGTTCAACATTGCCAGGTAAATTAGCA
GATTGCAGTTCCAGAGACCCCTCAGAATCAGAAATTTATATTGTTGAGGGTGATTCTGCT
GGCGGTTCAGCGAAGCAAGGAAGAGATAGACAATTCCAAGCAATTTTACCTTTAAGAGGA
AAAATCTTAAATATCGAAAAAACTGATGATGCGAAGATATATAAAAATACTGAGATTCAA
TCTTTAATAACAGCTCTAGGTTTAGGCATAAAGGGAGAAGATTTTGAAGTTAAGAATCTC
AGATATCATAGAGTCGTAATTATGACTGATGCTGACGTTGATGGCGCTCATATTAGAACT
TTGCTTTTGACTTTCTTTTATAGATATCAAAAGGCACTTGTAGAAGGTGGATATATTTAT
ATTGCTTGCCCTCCCTTATACAAGGTAGAAAGAGGGAAAAATCATACATACTGTTATAAC
GAATCAGATTTGCAAAAAACTCTTTCAAACTTTGGAGAAAAGGCTAATTATACAATTCAA
AGATTTAAAGGTTTAGGAGAAATGATGCCAAAACAATTATGGGAAACAACCATGGACCCT
ACAACAAGAATGATGAAAAGGGTTGAGATAGAAGATGCGCTTGAAGCTGATAGGATATTC
ACAATTTTAATGGGCGATAAAGTTGCACCAAGAAGAGAGTTTATTGAAACT
>AG-402-I21
ATCCAAGCTGCTTATGGTGCTGAGCAGATCCAAGTATTAGAAGGCTTGGAACCTGTAAGA
AAGCGTCCAGGGATGTATATAGGTTCTACAGGAGCCAAAGGACTTCATCATCTTGTGTAT
GAGGTTGTTGATAATGCCGTTGATGAAGCGCTGGCTGGACATTGCGATCAAATTACAATT
TTACTTAGTGAAGATGGCTCTGCATCAGTCACAGACAATGGTCGTGGAATTCCAACGGAT
ATTCATCCAAGAACTGGTAAAAGCGCTTTAGAAACAGTTTTAACTGTTTTACATGCAGGT
GGTAAATTTGGAAGTGGAGGCTACAAGGTCTCTGGAGGCTTGCATGGTGTTGGTGTTTCG
GTTGTCAATGCTTTGAGTGAATGGGTTGAAGTAACAGTTCGGCGTCAGCAGAAAGTTCAT
TTTCAAAGATTTGAAAGAGGCGCCTCTATAGGAAGTTTAAAATCTGAAGACCTTGCTAAA
TCCGAGAAGAATTTAACTGGTACCACTGTTTGCTTTAAGCCTGATAATCAAATTTTTACT
GATGGAATTGCTTTTGAATATGGAATCCTATCTTCAAGGTTGAGAGAATTAGCTTATTTA
AATGGCGGTGTTCGTATCGTTTTTCGTGATGAAAGAAAGAAGTCTTTAGATTCAAACAAT
AACCCTCATGAGGAAGTTTATTTCTATGAAGGTGGAATTAAAGAATACGTTGAATATATG
ACTAAGGAAAAAGATTCACTACATCCAGAGATTATTTACGTTAATTCTGAAAAAGATGGA
GTTCAAGTTGAAGCGGCAATGCAATGGTGCGTTGATGCGTATTCAGATAGTATTTTAGGT
TTTGCTAATAACATCCGAACAATAGATGGCGGGACACATATTGAGGGATTGAAAACGGTC
TTAACAAGAACTTTAAATTCATTTGCCAAGAAAAGAGGAAAAAGAAAGGAGGGAGACTCA
AATTTAGCAGGCGAAAATATTAGAGAAGGATTAACAGCAGTACTTTCAGTTAAAGTTCCA
GATCCAGAGTTTGAAGGACAAACGAAAACCAAGCTAGGAAATACTGAAGTCAGAGGTATT
GTTGATAGTTTGGTAGGAGAATCATTAAGTCAATATTTAGAATTTAATCCAGGAGTAATT
GATTTAATCCTAGAAAAAGCCATACAAGCTTTTAATGCTGCTGAGGCAGCTAGAAGAGCA
AGAGAGCTTGTTCGTCGTAAAAGTGTCTTGGAAAGTTCTACTTTGCCAGGTAAATTAGCT
GATTGTAGTTCTAGGGATCCATCGGAATCAGAAATTTATATAGTAGAGGGTGATTCTGCT
GGGGGATCAGCCAAGCAAGGTAGAGACAGGAAATTTCAAGCGATCTTACCTTTAAGAGGA
AAGATACTTAATATTGAGAAAACTGATGATGCCAAGATTTATAAAAATACAGAAATTCAG
TCTTTAATAACCGCACTTGGTTTAGGAATAAAAGGCGAAGACTTTAAAGTTGATAATCTC
AGATATCACAGAGTAGTAATAATGACTGATGCTGATGTAGATGGGGCACATATTAGGACT
TTACTTTTGACCTTCTTCTACAGATACCAAAAAGCCCTCGTTGAAGGTGGTTACATTTAC
ATAGCCTGTCCACCTTTATATAAAGTTGAAAGAGGTAAGAATCATAAGTATTGTTATAAC
GAATCGGATCTGCAAAAAACCCTTGCAAGTTTTGGAGAAAAAGCTAACTATACAATTCAA
AGATTTAAAGGTTTAGGAGAAATGATGCCAAAACAATTATGGGAAACGACAATGGATCCT
ACAACGAGGATGATGAAAAGAGTTGAAATAGAGGATGCTCTTGAGGCTGATAGGATCTTT
ACAATTTTAATGGGCGATAAAGTTGCACCTAGAAGAGAGTTTATTGAAACT
>AG-402-I22
GTCCAAGCGGCTTATGGTGCTGAGCAGATCCAAGTACTGGAAGGCTTGGAACCTGTCAGG
AAGCGCCCTGGAATGTATATAGGCTCAACCGGGTCTAAAGGGCTTCATCATCTTGTATAT
GAAGTTGTTGATAATGCAGTAGATGAGGCACTTGCCGGCCATTGTGATCAAATAACTATT
TTACTTTGTAATGATGGTTCAGCATCTATTACTGACAATGGTCGAGGAATTCCAACTGAT
ATTCATCCTCGCACTGGCAAAAGTGCACTAGAGACAGTATTGACTGTTCTGCATGCAGGT
GGAAAGTTTGGAAGTGGAGGATACAAGGTCTCTGGAGGCTTGCATGGAGTTGGTATCTCT
GTCGTAAATGCTTTGAGTGAGTGGGTAGAGGTAACAGTTCGCAGACAAAAAAAAATCCAT
TTCCAGAGATTTGAAAGAGGTGCATCAATTGGAAATTTAAAATCAGAGAATCTTTCCAAG
TCAGATCAAAACTTAACGGGGACCACTGTTTGTTTTAAACCTGATGAAAAGATTTTTACT
GATGGTATAGCTTTTGAATACGGAATATTATCTGCGAGGCTTAGAGAACTTGCATATTTG
AATGGAGGAGTTCGAATTGTCTTTCGTGATGAAAGGAAAAAGTTAAATGATTCTAGACAA
ATTCCTCATGAAGAAGTTTATTTTTATGAAGGTGGAATTAAAGAATATGTTGAATATATG
ACTAAGGAAAAAGACTCACTACATCCAGAGATAATTTATGTAAATTCTGAAAAAGATGGA
GTTCAAGTAGAAGCAGCAATGCAATGGTGTGTTGATGCTTATTCAGACAGCATTCTTGGA
TTTGCCAATAATATTCGCACGATCGATGGTGGAACTCATATTGAGGGATTAAAAACTGTA
TTAACTAGAACTTTAAATACATTTGCCAAGAAAAGAGGTAAAAGAAAAGATTCTGACTCA
AATTTAGCAGGAGAAAATATTAGAGAAGGATTAACAGCTGTTCTATCGGTAAAAGTCCCA
GATCCAGAATTTGAAGGCCAAACAAAAACTAAATTAGGCAATACTGAAGTGCGAGGAATT
GTTGATAATTTGGTGGGTGAATCTCTAAGTCAATATTTAGAATTTAATCCAGGTATAATA
GACTTGATTTTAGAGAAAGCAATTCAAGCTTTTAATGCTGCTGAGGCAGCAAGAAGAGCT
AGAGAGCTTGTTCGCAGAAAAAGTGTTTTAGAAAGTTCTACATTGCCAGGTAAACTTGCA
GATTGTAGTTCAAGAGACCCATCAGAATCCGAGATTTATATAGTTGAGGGAGATTCTGCT
GGTGGATCAGCTAAGCAAGGTAGAGATAGAAAATTCCAGGCAATTCTTCCATTGAGAGGT
AAAATTCTAAATATTGAAAAAACTGATGATGCGAAGATTTATAAAAATACTGAGATTCAA
TCTTTAATAACGGCTCTTGGTTTAGGTATTAAAGGTGAAGATTTTGAAGTCAAGAATCTC
AGATATCACAGAGTAGTAATCATGACAGATGCTGATGTTGATGGTGCGCATATTAGAACG
TTGCTTTTGACTTTCTTTTATAGGTATCAAAAGGCCCTTGTGGAAGGTGGTTATATTTAT
ATTGCTTGCCCTCCTCTCTATAAAGTAGAACGAGGGAAAAAACATACTTATTGCTACAAC
GAATCAGATTTGCAAAAAACTATTACAAGTTTTGGAGAAAAAGCCAATTATACAATTCAA
AGATTTAAAGGCTTAGGAGAAATGATGCCCAAACAATTATGGGAAACAACAATGGATCCT
ACAACAAGAATGATGAAAAGAGTTGAGATAGAAGATGCGCTTGAAGCTGATCGAATATTT
ACAATTTTAATGGGTGATAAAGTTGCACCAAGAAGAGAGTTTATTGAAACT
>AG-402-L09
GTTCAAGCTGCATATGGTGCAGAACAGATTCAAGTCCTAGAAGGTCTTGAACCTGTTAGA
AAGCGCCCTGGAATGTATATAGGTTCAACAGGGGCTAAAGGACTTCATCATCTTGTGTAT
GAAGTTGTTGATAATGCTGTTGATGAGGCGCTTGCTGGTCACTGTGATCAAATTACAATT
TTACTTTGCGAAGACGGCTCAGCATCTATAACAGACAATGGTCGAGGAATTCCAACTGAT
ATTCATCCTCGTACAGGTAAAAGTGCATTAGAGACAGTATTAACTGTTTTGCATGCAGGG
GGGAAATTTGGAAGTGGTGGATACAAAGTATCGGGAGGTTTGCATGGTGTTGGTATTTCT
GTAGTTAATGCATTAAGTGAGTGGGTAGAGGTCACAGTCCGTCGACAAAAGAAAGTGCAT
TACCAGAGATTCGAAAGAGGTGCATCAATTGGGAATTTAAAATCAGAGAATCTCTCAAAA
TCAGATCAGGAATTAACTGGAACTACAGTTTGTTTTAAACCTGATGATCAGATTTTTACT
GATGGTATAGCTTTTGAATTTGGAATATTGTCATCAAGGCTAAGAGAACTTGCTTATTTG
AATGGAGGGGTACGTATCGTTTTTCGTGATGAGAGAAAGAAGTCGTTAGATGCTAATCAA
AAACCTCATGAGGAGGTTTATTTTTATGAGGGAGGTATTAAAGAATATGTTGATTATATG
ACTAAAGAAAAAGACTCATTACATCCTGAAATTATTTATGTCAATTCTGAAAAAGATGGA
GTTCAAGTTGAAGCAGCAATGCAATGGTGCGTTGATGCTTATTCAGATAGCATTTTAGGT
TTTGCAAATAATATTCGGACGATAGATGGTGGAACTCATATCGAGGGATTAAAAACAGTA
TTAACAAGAACTTTGAATTCGTTTGCAAAAAAAAGAGGTAAAAGGAAAGAGGGAGACTCG
AACCTAGCAGGAGAAAATATTAGAGAAGGATTAACAGCTGTTTTATCTGTAAAAGTTCCA
GACCCAGAATTTGAGGGTCAAACAAAAACTAAATTAGGAAACACCGAAGTACGAGGAATT
GTAGATAGCTTGGTTGGTGAGTCTCTTAGTCAATATTTAGAATTTAATCCAGGTGTGATT
GATTTAATTTTAGAAAAAGCGATTCAAGCTTTTAATGCTGCTGAAGCAGCAAGAAGAGCT
AGAGAACTTGTTCGCAGGAAAAGTGTCTTAGAAAGTTCTACCTTGCCAGGGAAATTGGCA
GATTGCAGTTCGAGAGATCCATCAGAATCAGAAATATACATAGTTGAGGGTGATTCTGCG
GGTGGATCAGCAAAGCAAGGAAGAGATAGGAAATTCCAAGCAATTTTACCTTTGAGGGGG
AAAATCTTAAATATTGAAAAAACTGATGATGCGAAGATTTATAAAAACACTGAAATTCAA
TCTTTAATAACAGCTTTAGGTTTGGGCATCAAAGGGGAAGATTTTGAAGTTAAAAATCTT
AGATATCACAGAGTAGTAATAATGACTGACGCTGATGTTGATGGTGCGCATATTAGAACT
TTGCTTTTAACTTTCTTCTATAGGTATCAAAAGGCTCTTGTAGAAGGTGGGTACATATAT
ATTGCTTGTCCTCCTCTTTATAAAGTAGAAAGAGGGAAGAATCATACTTATTGTTATAAC
GAATCCGATTTGCAAAAAACTCTTTCAAATTTTGGAGAAAAGGCTAATTATACAATTCAA
AGATTTAAGGGTTTAGGAGAAATGATGCCAAAACAATTATGGGAAACAACTATGGATCCT
ACAACTAGAATGATGAAAAGAGTTGAGATCGAAGACGCTCTTGAAGCTGATCGAATATTT
ACAATTTTAATGGGTGATAAAGTTGCACCAAGACGAGAATTTATTGAAACT
>AG-402-L20
GTCCAAGCGGCTTATGGTGCTGAGCAGATCCAAGTGCTGGAAGGCTTGGAACCTGTCAGG
AAGCGCCCTGGAATGTATATAGGCTCAACCGGGTCTAAAGGGCTTCATCATCTTGTATAT
GAAGTTGTTGATAATGCTGTAGATGAGGCACTTGCCGGCCATTGTGATCAAATAACGATT
TTACTTTGTAATGATGGTTCAGCATCTATTACTGACAATGGTCGAGGAATTCCAACTGAT
ATTCATCCTCGAACAGGCAAAAGTGCACTAGAGACAGTATTGACTGTTCTACATGCAGGT
GGAAAGTTTGGAAGTGGAGGATACAAGGTCTCCGGAGGCTTGCATGGAGTTGGTATCTCT
GTAGTAAATGCTTTGAGTGAGTGGGTAGAGGTAACAGTTCGCAGACAAAAAAAAATCCAT
TTCCAGAGATTTGAAAGAGGTGCATCAATTGGAAATTTAAAATCAGAGAATCTTTCCAAG
TCAGATCAAAACTTAACCGGGACCACTGTTTGTTTTAAACCTGATGAAAAGATTTTCACT
GATGGTATAGCTTTTGAATACGGAATATTATCTTCGAGGCTTAGAGAACTTGCATATTTG
AATGGAGGAGTTCGAATTGTCTTTCGTGATGAAAGGAAAAAGTTAAACGATTCTAGACAA
ATTCCTCATGAAGAAGTTTATTTTTATGAAGGTGGAATTAAAGAATACGTTGAATATATG
ACTAAGGAAAAAGACTCACTACATCCAGAGATAATTTATGTAAATTCTGAAAAAGATGGA
GTTCAAGTAGAAGCAGCCATGCAATGGTGTGTTGATGCTTATTCAGACAGTATTCTTGGA
TTTGCCAATAATATTCGCACGATCGATGGTGGAACTCATATTGAGGGATTAAAAACCGTA
CTAACTAGAACTTTAAATACATTTGCCAAGAAAAGAGGTAAAAGAAAAGATTCTGACTCA
AATTTAGCAGGAGAAAATATTAGAGAAGGATTAACCGCTGTTCTATCGGTAAAAGTCCCA
GATCCAGAATTTGAAGGCCAAACAAAAACTAAACTAGGCAATACTGAAGTGCGCGGAATT
GTTGATAATTTGGTGGGTGAATCTCTCAGTCAATATTTAGAATTTAATCCAGGTATAATA
GACTTGATTTTAGAGAAAGCAATTCAAGCTTTTAATGCTGCTGAAGCAGCAAGAAGAGCT
AGAGAGCTTGTTCGCAGAAAAAGTGTTTTAGAAAGTTCTACATTGCCAGGCAAACTTGCA
GATTGTAGTTCAAGAGACCCATCAGAATCGGAGATTTATATAGTTGAGGGAGATTCTGCT
GGTGGATCAGCTAAGCAAGGTAGAGATAGAAAATTCCAGGCAATTCTTCCATTGAGAGGT
AAAATTCTAAATATTGAAAAAACTGATGATGCGAAGATCTATAAAAATACTGAGATTCAA
TCTTTAATAACGGCTCTTGGTTTAGGTATTAAAGGTGAAGACTTTGAAGTTAAGAATCTC
AGGTATCACAGAGTAGTAATAATGACTGATGCTGATGTTGATGGTGCACATATTAGAACG
TTGCTTTTGACTTTCTTCTATAGGTATCAAAAGGCCCTTGTGGAAGGTGGTTATATTTAT
ATTGCTTGTCCTCCTCTCTATAAAGTAGAACGAGGGAAAAAACATACTTATTGCTATAAC
GAATCAGATTTGCAAAAAACTATTGCAAGTTTTGGAGAAAAGGCCAATTATACAATTCAA
AGATTTAAAGGCTTAGGAGAAATGATGCCCAAGCAATTATGGGAAACAACAATGGATCCT
ACAACAAGAATGATGAAAAGAGTTGAGATAGAAGATGCGCTTGAAGCTGATCGAATATTT
ACAATTTTAATGGGTGATAAAGTTGCACCAAGAAGAGAGTTTATTGAAACT
>AG-402-M18
GTCCAAGCGGCTTATGGTGCTGAGCAGATCCAAGTACTTGAAGGCTTGGAACCTGTAAGA
AAGCGGCCTGGTATGTATATAGGCTCAACAGGGTCTAAAGGGCTTCATCATCTTGTTTAT
GAAGTTGTTGATAATGCTGTAGACGAGGCCCTAGCTGGTCACTGTGATCAAATCACAATT
TCACTGTGTGAGGATGGTTCGGCATTAATTTCAGATAATGGTCGTGGAATTCCTACTGAC
ATACATCCTCGCACTGGCAAAAGTGCTCTTGAGACAGTTCTAACTGTTTTGCATGCAGGT
GGAAAATTTGGAAGCGGTGGCTATAAAGTTTCTGGAGGTTTGCATGGTGTTGGTATATCG
GTTGTAAATGCTTTAAGTGAATGGGTAGAAGTAACAGTTAAGAGGCAAGAAAAAGTTCAT
TTTCAGAGGTTCGAAAGAGGCTCATCAATTGGGAGTCTAAAGTCTGAGAATCTTTCCAAA
TCAGAGAAAAATTTAACTGGTACAACGGTTTGTTTTAAACCTGATGATCAAATTTTTACA
GATGGAATATCCTTTGAATATGGAATTTTATCTTCGAGACTCAGAGAACTTGCTTATTTG
AATGGTGGAGTACGCATCGTATTTCGTGATGAAAGAAATCAGTCTTTAGATTCTGATAAC
AAACCATATGAGGAAATCTATTTTTATGAGGGTGGTATTAAAGAATACGTTGAGTATATG
ACTAAAGAAAAAGACTCATTACACCCAGAAATTATTTATGTAAATTCTGAAAAAGATGGT
GTCCAAGTAGAAGCAGCATTGCAGTGGTGCGTTGATGCTTATTCTGACAGTATTTTAGGT
TTTGCTAATAATATTCGCACAATAGATGGTGGAACTCATATCGAGGGATTGAAAACAGTT
TTGACTAGGACTTTGAATTCTTTCGCAAAAAAAAGGGGAAAAAGAAAAGAGGGTGACTCC
AATTTAGCAGGCGAAAATATTAGGGAAGGATTAACAGCTGTTCTATCTGTAAAAGTTCCA
GACCCAGAATTTGAAGGTCAAACTAAAACTAAATTAGGTAACACTGAAGTACGTGGAATT
GTTGATAGTTTAGTTGGTGAGTCTCTTAGTCAATATTTAGAATTTAATCCCAGTGTTATT
GACTTAATTTTAGAAAAAGCTATTCAGGCTTTTAATGCTGCTGAGGCAGCTAGAAGAGCT
AGAGAACTTGTCCGCAGAAAAAGTGTCTTAGAAAGTTCAACATTGCCGGGTAAGTTGGCA
GACTGCAGTTCCAGAGATCCATCAGAATCAGAAATATATATAGTGGAGGGCGATTCGGCT
GGTGGCTCGGCTAAGCAAGGAAGAGATAGAAAATTTCAAGCGATCCTACCTTTGAGAGGA
AAAATTTTAAATATTGAAAAAACCGATGATGCGAAGATATATAAAAACACTGAGATTCAA
TCTTTAATTACAGCTCTTGGTTTAGGTATCAAAGGAGAAGATTTTGAAGTGAAGAATCTT
AGGTATCACAGAGTAGTTATTATGACTGATGCTGACGTTGATGGTGCACATATTAGAACT
TTGCTTTTGACTTTCTTTTATCGATATCAAAAAGCTCTTGTTGAAGGTGGATATATTTAT
ATTGCATGCCCACCCTTATACAAGGTTGAACGCGGAAAGAACCATACTTATTGTTATAAC
GAATCAGATTTGCAGAAAACTCTCTCAAATTTTGGAGAAAAGGCTAACTATACAATTCAA
AGATTTAAAGGTTTAGGGGAAATGATGCCTAAACAACTATGGGAAACCACCATGGATCCA
ACAACTAGAATGATGAAAAGAGTTGAGATAGAAGATGCTCTTGAAGCTGATAGGATATTT
ACAATTTTAATGGGTGATAAAGTCGCACCAAGAAGGGAATTTATTGAAACT
>AG-402-M23
GTCCAAGCAGCTTATGGTGCTGAGCAGATCCAAGTACTAGAAGGCTTGGAACCTGTAAGA
AAGCGGCCTGGAATGTATATAGGCTCAACTGGGTCTAAAGGTCTTCATCATCTTGTATAT
GAAGTAGTTGATAATGCCGTAGACGAGGCGCTTGCTGGTCACTGCGATCAAATTACAATT
TTACTTTGTGAGGATGGATCTGCTTCTGTCTCAGATAATGGTCGAGGGATACCAACTGAT
ATTCACCCTCGTACTGGCAAGAGTGCTCTTGAGACAGTTTTGACTGTTTTGCATGCAGGT
GGAAAATTTGGGAGCGGTGGCTATAAAGTTTCTGGAGGTTTACATGGTGTTGGCATTTCA
GTTGTAAATGCTTTAAGTGAATGGGTTGAAGTAACAGTTAGGAGGCAGCAAAAAGTTCAT
TTTCAGAGATTCGAAAGAGGCTCATCAATTGGAAGTTTAAGATCTGAGAATCTCTCTAAA
TCAGACAAAAATCTAACTGGTACTACTGTTTGTTTTAAGCCTGATAATCAAATCTTTACT
GATGGAATATCTTTTGAATATGGAATCTTATCTTCAAGACTTCGAGAGCTAGCTTATTTG
AATGGTGGAGTGCGTATCGTATTTCGTGATGAGAGAAAGAAGTCTTTAGATTCTAATCAG
AAGCCTTATGAAGAAGTTTATTTTTATGAGGGTGGCATAAAAGAATATGTTGAGTATATG
ACTAAAGAAAAAGACTCATTACACCCAGAGATTATTTATGTAAATTCTGAAAAAGATGGA
GTTCAAGTAGAAGCAGCACTGCAGTGGTGCGTTGATGCTTATTCCGACAGTATCTTGGGA
TTCGCTAATAATATTCGTACAATAGATGGTGGAACTCATATAGAGGGATTAAAAACAGTA
TTAACAAGAACCTTAAATTCATTTGCAAAGAAAAGAGGTAAAAGAAAAGATGGAGACTCG
AACTTAGCGGGAGAAAACATTAGAGAAGGTTTAACAGCTGTCTTATCGGTAAAAGTCCCT
GACCCAGAATTTGAAGGTCAAACAAAAACTAAATTAGGCAATACTGAAGTACGAGGAATA
GTTGATAGTTTAGTTGGTGAGTCTCTTAGTCAATATTTGGAATTTAATCCAGGTGTGATT
GATTTGATTTTAGAGAAAGCAATCCAAGCCTTTAATGCTGCTGAGGCTGCAAGAAGAGCT
AGAGAACTTGTGCGTAGAAAAAGTGTTTTAGAAAGTTCTACTTTGCCAGGTAAATTGGCA
GACTGCAGTTCAAGAGATCCTTCGGAATCAGAAATTTATATAGTTGAGGGCGATTCTGCT
GGTGGCTCAGCCAAGCAAGGAAGAGATAGAAAATTTCAAGCAATTTTACCTTTGAGAGGA
AAAATCCTTAATATTGAGAAAACTGATGATGCGAAAATCTACAAAAATACTGAGATTCAA
TCTTTAATAACAGCACTTGGTTTAGGCATCAAAGGAGAAGACTTTGAAGTTAAGAATCTC
AGATATCACAGAGTAGTAATCATGACTGATGCTGATGTTGATGGGGCGCATATCAGAACT
TTGCTTTTAACCTTCTTTTATAGGTATCAAAAGGCTCTTGTAGAGGGAGGGTATATATAT
ATTGCTTGTCCTCCTCTTTACAAAGTTGAGAGAGGAAAGAATCATACTTATTGTTATAAC
GAATCAGACTTGCAAAAAACTCTTTCTAAGTTTGGAGAGAAGGCAAATTATACAATTCAA
AGATTTAAAGGTTTGGGCGAAATGATGCCAAAACAATTATGGGAAACAACTATGGATCCT
ACAACTAGAATGATGAAAAGAGTTGAGATAGAAGATGCCCTTGAAGCTGATCGGATATTT
ACAATTTTAATGGGTGATAAAGTTGCACCCAGGCGAGAGTTTATTGAAACT
>AG-402-N09
GTCCAAGCGGCTTATGGTGCTGAGCAGATCCAAGTACTGGAGGGCTTGGAACCTGTAAGG
AAGCGCCCTGGAATGTATATAGGCTCAACCGGGTCTAAAGGGCTTCATCATCTTGTATAT
GAAGTTGTGGATAATGCGGTAGATGAGGCACTTGCGGGCCATTGTGATCAAATAACTATT
TTACTTTGTAATGATGGTTCAGCATCTATTACAGACAATGGTCGAGGAATTCCAACTGAT
ATTCATCCTCGCACTGGCAAAAGTGCCCTAGAGACAGTATTGACTGTTCTGCATGCAGGT
GGAAAGTTTGGAAGTGGAGGATACAAGGTCTCTGGAGGCTTGCATGGAGTTGGTATCTCT
GTAGTAAACGCTTTAAGTGAGTGGGTAGAGGTAACAGTTCGCAGACAAAAAAAAATCCAT
TTCCAGAGATTTGAAAGAGGTGCATCAATTGGAAATTTAAAATCAGAGAATCTTTCCAAG
TCAGATCAAAACTTAACGGGGACCACTGTTTGTTTTAAACCTGATGAAAAGATCTTTACT
GATGGTATAGCTTTTGAATACGGAATATTATCTTCGAGGCTTAGAGAACTTGCATATTTG
AATGGAGGAGTTCGAATTGTCTTTCGTGATGAAAGGATAAAGTTAAACGATTCTAGACAA
ATTCCTCATGAAGAAGTTTATTTTTATGAAGGTGGAATTAAAGAATACGTTGAATATATG
ACTAAGGAAAAAGATTCACTACATCCAGAGATAATTTATGTCAATTCTGAAAAAGATGGA
GTTCAAGTAGAAGCAGCAATGCAATGGTGTGTTGATGCTTATTCAGACAGTATTCTTGGA
TTTGCAAATAATATTCGCACGATTGATGGTGGAACTCATATTGAGGGATTAAAAACAGTA
TTAACTAGAACTTTAAATACATTTGCCAAGAAAAGAGGTAAAAGAAAAGATTCTGACTCA
AATTTAGCAGGAGAAAATATTAGAGAAGGATTAACCGCTGTTCTATCGGTAAAAGTACCA
GATCCAGAATTTGAAGGCCAAACAAAAACTAAATTAGGCAATACTGAAGTGCGTGGAATT
GTTGATAATTTGGTGGGTGAATCTCTTAGTCAATATTTAGAATTTAATCCAGGTATAATA
GACTTGATTTTAGAGAAAGCAATTCAAGCTTTTAATGCTGCTGAGGCAGCAAGAAGAGCT
AGAGAGCTTGTTCGCAGGAAAAGTGTTTTAGAAAGTTCTACATTGCCAGGTAAACTTGCA
GATTGTAGTTCAAGAGACCCATCAGAATCGGAGATTTATATAGTTGAGGGAGATTCTGCT
GGTGGATCTGCTAAGCAAGGTAGAGATAGAAAATTCCAGGCAATTCTTCCATTGAGAGGC
AAAATTCTAAATATTGAAAAAACTGATGATGCGAAGATCTATAAAAATACTGAGATTCAA
TCTTTAATAACGGCTCTTGGCTTAGGTATTAAAGGAGAAGATTTTGAAGTTAAGAATCTC
AGGTATCACAGAGTAGTAATAATGACTGATGCTGATGTTGATGGTGCACATATTAGAACG
TTGCTTTTGACTTTCTTTTATAGGTATCAAAAGGCTCTTGTGGAAGGTGGTTATATTTAT
ATTGCTTGTCCTCCTCTCTATAAAGTAGAACGAGGAAAAAAACATACTTATTGCTATAAC
GAATCAGATTTGCAAAAAACTATTGCAAGTTTTGGAGAAAAAGCCAATTATACAATTCAA
AGATTTAAAGGCTTAGGAGAAATGATGCCCAAACAATTATGGGAAACAACAATGGATCCT
ACAACAAGAATGATGAAAAGAGTTGAGATAGAAGATGCGCTTGAAGCTGATCGAATATTT
ACAATTTTAATGGGTGATAAAGTTGCACCAAGAAGAGAGTTTATTGAAACT
>AG-402-O21
GTCCAAGCGGCTTATGGTGCTGAGCAGATCCAAGTACTGGAAGGCTTGGAACCTGTCAGG
AAGCGCCCAGGAATGTATATAGGCTCAACCGGGTCTAAAGGGCTTCATCATCTTGTATAT
GAAGTTGTTGATAATGCGGTAGATGAGGCACTTGCCGGCCATTGTGATCAAATAACTATT
TTACTTTGTAATGATGGTTCAGCATCTATTACTGACAATGGTCGAGGAATTCCAACTGAT
ATTCATCCTCGCACTGGCAAAAGTGCACTAGAGACAGTATTGACTGTTCTGCATGCAGGA
GGAAAGTTTGGAAGTGGAGGATACAAGGTCTCTGGAGGCTTGCATGGAGTTGGTATCTCT
GTAGTAAATGCTTTGAGTGAGTGGGTAGAGGTAACAGTTCGCAGACAAAGAAAAATCCAT
TTCCAGAGATTTGAAAGAGGTGCATCAATTGGAAATTTAAAATCAGAGAATCTTTCCAAG
TCAGATCAAAACTTAACGGGGACCACTGTTTGTTTTAAACCTGATGAAAAGATCTTTACT
GATGGTATAGCTTTTGAATACGGAATATTATCTTCGAGGCTTAGAGAACTTGCATATTTG
AATGGAGGAGTTCGAATTGTCTTTCGTGATGAAAGGATAAAGTTAAAAGATTCTAGACAA
ATTCCTCATGAAGAAGTTTATTTTTATGAAGGTGGAATTAAAGAATACGTTGAATATATG
ACTAAGGAAAAAGATTCACTACATCCAGAGATAATTTATGTCAATTCTGAAAAAGATGGA
GTTCAAGTAGAAGCAGCAATGCAATGGTGTGTTGATGCTTATTCAGATAGTATTCTTGGA
TTTGCCAATAATATTCGCACGATCGATGGTGGAACTCATATTGAGGGATTAAAAACAGTA
TTAACTAGAACTTTAAATACATTTGCCAAGAAAAGAGGTAAAAGAAAAGATTCTGACTCA
AATTTAGCAGGAGAAAATATTAGAGAAGGATTAACCGCTGTTCTATCGGTAAAAGTACCA
GATCCAGAATTTGAAGGCCAAACAAAAACTAAATTAGGCAATACTGAAGTGCGCGGAATT
GTTGATAATTTGGTGGGTGAATCTCTCAGTCAATATTTAGAATTTAATCCAGGTATAATA
GATTTGATTTTAGAGAAAGCAATTCAAGCTTTTAATGCTGCTGAGGCAGCAAGAAGAGCT
AGAGAGCTTGTTCGCAGAAAAAGTGTTTTAGAAAGTTCTACATTGCCAGGTAAACTTGCA
GATTGTAGTTCAAGAGATCCATCAGAATCGGAGATTTATATAGTTGAGGGAGATTCTGCT
GGTGGATCTGCTAAGCAAGGTAGAGATAGAAAATTCCAGGCAATTCTTCCATTGAGAGGT
AAAATTCTAAATATTGAAAAAACTGATGATGCGAAGATATATAAAAATACTGAAATTCAA
TCTTTAATAACGGCTCTTGGTTTAGGTATTAAAGGAGAAGATTTTGAAGTTAAGAATCTC
AGGTATCACAGAGTAGTAATAATGACTGATGCTGATGTTGATGGTGCACATATTAGAACA
TTGCTTTTGACTTTCTTTTATAGGTATCAAAAGGCTCTTGTGGAAGGTGGTTATATTTAT
ATTGCTTGTCCTCCTCTCTATAAAGTAGAACGAGGGAAAAAACATACTTATTGCTATAAC
GAATCAGATTTGCAAAAAACTATTGCAAGTTTTGGAGAAAAAGCCAACTATACAATTCAA
AGATTTAAAGGCTTAGGAGAAATGATGCCCAAACAATTATGGGAAACAACAATGGATCCT
ACAACAAGAATGATGAAAAGAGTTGAGATAGAAGATGCGCTTGAAGCTGATCGAATATTT
ACAATTTTAATGGGTGATAAAGTTGCACCAAGAAGAGAGTTTATTGAAACT
>AG-402-P16
GTTCAAGCGGCTTATGGAGCTGAGCAGATTCAAGTTCTTGAAGGCTTGGAACCTGTAAGA
AAGCGTCCAGGTATGTATATAGGCTCAACTGGGTCTAAAGGGCTTCATCATCTTGTTTAT
GAAGTTGTAGATAATGCTGTTGATGAGGCTCTTGCTGGACATTGTGATCTAATTACAATT
TTACTTGGCGAAGATGGCTCTGCATCTGTGACCGATAATGGTCGCGGAATTCCCACTGAC
ATACATCCAAGAACTGGTAAAAGCGCTCTTGAAACAGTTTTAACTGTTTTGCATGCAGGT
GGAAAATTTGGAAGTGGTGGATACAAGGTCTCTGGAGGTTTGCATGGTGTTGGTATTTCG
GTGGTAAATGCTTTGAGTGAATGGGTTGAAGTCACCGTGCGTAGGCAAGAAAAAGTGCAT
TTCCAGAGATTTGAAAGAGGTTCATCAATTGGAAGCTTAAAATCTGAAAACCTTGCTAAA
GCAGATAAAAATTTAACTGGAACTACAGTTTGTTTTAAACCTGATAATCAGATTTTTACT
GATGGAACTTCTTTTGAATATGGAATATTATCCTCAAGACTTAGAGAGTTAGCATATTTG
AATGGTGGGGTTCGTATAGTTTTTCGTGATGAGAGAAAACAGGCTTTAGATTCAAATCAA
AAACCTCACGAGGAAGTTTATTTTTATGAGGGTGGAATTAAGGAATATGTAGATTATATG
ACTAAAGAAAAAGACTCATTACATCCAGAAATTATTTATGTCAATTCTGAAAAAGATGGT
GTTCAAGTAGAAGCAGCTTTGCAATGGTGTGTTGATGCTTATTCAGATAGTATTTTAGGC
TTTGCTAATAATATTAGGACTATTGATGGAGGCACTCATATAGAGGGATTAAAAACCGTT
TTAACTAGAACTTTAAATTCATTTGCAAAAAAAAGAGGCAAAAGAAAGGAAGGAGACTCT
AACTTAGCAGGAGAAAATATTAGAGAAGGATTGACAGCTGTTCTTTCAGTAAAAGTTCCA
GACCCTGAATTTGAAGGTCAAACGAAAACAAAATTAGGGAATACCGAGGTGAGAGGAATT
GTTGATAGCTTGGTTGGTGAATCTTTGAGTCAATATCTAGAATTTAATCCAGGTGTAATT
GATTTAATTTTAGAAAAAGCTATTCAGGCTTTTAATGCTGCAGAAGCAGCAAGAAGAGCA
AGAGAACTTGTTCGACGTAAAAGTGTTCTCGAAAGCTCAACTCTTCCAGGTAAGTTGGCT
GATTGTAGTTCAAGAGATCCTTCCGAATCAGAAATATATATCGTTGAGGGAGATTCTGCT
GGTGGATCAGCTAAGCAAGGCAGAGATAGGAAATTTCAGGCAATTTTACCTTTGAGGGGA
AAAATACTTAACATCGAAAAAACTGATGATGCAAAGATATATAAAAATACTGAAATTCAA
TCGCTAATAACAGCCCTTGGATTGGGAATAAAGGGAGAAGATTTTGAAATTAAGAATCTT
AGATATCACCGAGTAGTAATTATGACCGATGCAGATGTTGATGGTGCACATATAAGAACT
TTGTTATTGACATTCTTTTATAGATATCAAAAGGCACTTGTCGAAGGAGGATATATTTAT
ATTGCTTGCCCTCCTTTATATAAAGTTGAACGAGGTAAGAACCATACTTACTGTTATAAC
GAATCAGATTTACAAAAAACTCTTGCAAGCTTTGGAGAAAAAGCCAACTATACAATTCAG
AGATTTAAAGGATTAGGGGAAATGATGCCAAAACAATTATGGGAAACCACTATGGATCCA
ACAACTCGAATGATGAAAAGAGTTGAGATAGAGGATGCTCTTGAAGCCGATAGAATTTTT
ACAATTTTAATGGGTGATAAGGTCGCACCAAGAAGAGAGTTTATTGAAACT
>AG-402-P18
GTTCAAGCAGCCTATGGCGCTGAACAGATTCAAGTTCTAGAAGGCTTGGAGCCTGTTAGA
AAGCGACCTGGCATGTATATAGGCTCTACAGGGTCTAGAGGTCTTCATCATCTTGTATAT
GAAGTTGTCGATAATGCTGTCGATGAGGCATTGGCTGGTCATTGTGATCAAATTACAATT
TTATTGCGCGAAGATGGTTCAGCATCTGTTACGGATAATGGCCGTGGAATACCTACGGAT
ATTCATCCTCGAACAGGCAAAAGTGCTTTGGAAACAGTACTTACTGTTCTTCATGCAGGA
GGAAAATTTGGGAGTGGAGGCTACAAGGTATCCGGAGGATTGCATGGTGTTGGGGTATCT
GTTGTAAATGCTTTAAGCGAGTGGGTAGAAGTAACAGTTAAAAGACAAGGGAAAGTTTAT
TCACAAAGATTTGAAAGAGGAGCATCTACTGGAAATTTAAATTCCAAAGATTTACCAAAA
GCTGAAAAGAAATTCACAGGTACAACTGTTTGCTTTAAACCTGACAAGCAGATATTTACT
GATGGAATAATTTTTGAGTATGGAATTCTAGCTTCGAGACTTAGAGAACTGGCATATTTA
AATGGAGGGGTTCGGATTGTTTTTATTGATGAGAGGACTAAAGCATTAGATTCCAATCAA
AAACCTTATGAAGAGGTTTATTTTTATGAGGGTGGTATTAAAGAATATGTTGAATATATG
AATAAAGAAAAAGATTCACTGCATCCAGAAATAATTTATGTCAATTCAGAAAAAGAGGGA
GTTCAAGTTGAAGCTGCTCTTCAATGGTGTGTTGATGCTTATTCTGATAGTATTTTAGGC
TTTGCAAATAATATTCGCACTGTTGATGGTGGTACTCATATCGAGGGATTGAAAACAGTC
TTGACTAGAACCTTAAATTCATTTGCCAAGAAAAGAGGCAAAAGAAAGGAAGGTGAATCA
AACTTAGCTGGTGAAAACATTCGTGAAGGTTTAACTGCAGTTCTTTCAGTTAAGGTTCCT
GAGCCTGAATTTGAGGGACAAACTAAAACTAAATTAGGAAACACTGAAGTAAGAGGTATT
GTAGATAGTCTTGTAGGTGAATCTTTAGGTCAATATCTGGAATTTAATCCAGGAGTGATA
GATTTAATTTTAGAAAAAGCAATTCAAGCCTTTAATGCTGCAGAGGCGGCTAGAAGAGCT
AGAGAACTTGTAAGAAGAAAAAGTGTTTTAGAAAGTTCAACTTTGCCCGGTAAGCTTGCT
GACTGTAGCTCTAGAGATCCATCCGAATCAGAAATTTATATAGTTGAGGGGGATTCGGCT
GGTGGTTCTGCTAAGCAAGGTCGAGATAGAAAATTTCAGGCAATTTTGCCTTTAAGAGGA
AAAATTCTGAATATTGAAAAAACAGATGATTCGAAAATCTACAAAAACACTGAGATTCAA
TCTTTAATTACTGCTCTTGGATTAGGAATTAAAGGTGAAGATTTCGATGTAAAAAATCTG
AGATATCATCGGGTAGTCATAATGACCGATGCTGATGTTGATGGTGCTCATATTAGAACT
TTGCTATTAACATTCTTTTATAGATATCAAAAGGAACTTGTCGAAGGTGGATATATTTAT
ATTGCTTGCCCACCTCTTTATAAAGTTGAGCGAGGCAAGAAACATACTTATTGCTACAAC
GAAGCTGATCTTCAGAAAACGATTGCGAGTTTCGGAGAAAAAGCGAATTATACAATTCAA
AGATTTAAGGGTTTAGGTGAAATGATGCCAAAACAATTGTGGGAAACCACTATGGATCCA
TCTACAAGAATGATGAAAAGAGTTGAAATAGAAGATGCACTTGAAGCTGATAGAATATTT
ACAATATTAATGGGTGATAAGGTCGCTCCAAGAAGGGAGTTTATTGAAACG
>AG-409-A10
GTCCAAGCGGCTTATGGTGCTGAGCAGATCCAAGTATTGGAAGGCTTGGAACCTGTAAGA
AAGCGGCCTGGGATGTATATAGGCTCTACAGGGTCTAAAGGGCTTCATCATCTTGTTTAT
GAAGTCGTTGATAATGCTGTAGACGAGGCTCTGGCTGGACACTGTGATCAAATCACAATT
TTACTTTGTGAGGATGGTTCAGCATCAGTCACAGATAATGGTCGTGGAATTCCAACTGAC
ATACATCCTCGTACTGGTAAAAGTGCACTTGAGACAGTTTTAACTGTTTTGCATGCTGGT
GGGAAATTTGGAAGCGGTGGCTATAAGGTTTCTGGAGGTTTGCATGGTGTTGGTATATCT
GTAGTAAATGCTTTAAGTGAATGGGTGGAAGTGACAGTTAGGAGGCAGCAAAAAGTTCAT
TTCCAAAGGTTTGAAAGAGGTTCATCAATTGGAAGTCTAAAGTCTGAGAATCTTTCGAAA
TCAGATCAAAATTTAACTGGCACTACTGTTTGTTTTAAACCTGATGATCAAATTTTTACT
GATGGAATATCCTTTGAATATGGAATTTTATCATCGAGACTAAGAGAGCTAGCTTATTTG
AATGGGGGAGTACGTATCGTATTTCGAGATGAAAGAAAGAAGTCTCTAGATACTGATCAA
AAACCCTATGAGGAAGTCTATTTTTACGAAGGTGGTATTAAAGAATACGTCGAATATATG
ACTAAAGAAAAAGACTCATTACACCCCGAAATTATTTATGTAAATTCTGAAAAAGATGGT
GTTCAAGTAGAAGCAGCATTACAGTGGTGTGTTGATGCTTACTCGGATAGTATTTTAGGT
TTTGCTAATAACATTCGAACAATAGATGGTGGAACTCATATTGAAGGATTAAAAACAGTA
TTAACTAGGACTTTAAATTCTTTCGCAAAGAAAAGAGGTAAAAGGAAAGAGGGTGACTCG
AACTTAGCAGGTGAAAATATTAGGGAAGGATTAACAGCTGTTCTATCTGTAAAAGTTCCA
GATCCAGAATTTGAAGGTCAAACTAAAACTAAATTAGGAAACACTGAAGTGCGAGGAATT
GTTGATAGCTTGGTTGGTGAGTCTCTGAGTCAATATTTAGAATTCAATCCAAGTGTTATT
GACTTAATTTTAGAAAAAGCAATTCAAGCTTTTAATGCTGCTGAGGCAGCAAGAAGAGCT
AGAGAACTTGTCCGAAGAAAAAGTGTTTTAGAAAGTTCTACATTGCCAGGTAAATTGGCA
GACTGTAGTTCCAGAGATCCATCAGAATCAGAAATTTATATAGTTGAGGGGGATTCTGCT
GGAGGATCTGCGAAGCAAGGAAGAGATAGAAAATTCCAGGCAATTTTACCTTTGAGAGGA
AAAATTTTAAATATTGAAAAAACCGATGATGCGAAGATTTATAAAAATACCGAGATTCAA
TCTTTAATAACCGCTCTTGGTTTAGGTATTAAAGGAGAAGATTTTGAAGTAAAGAACCTT
AGATATCACAGAGTAGTTATCATGACAGATGCTGATGTTGATGGTGCCCATATTAGAACT
TTGCTTTTGACTTTCTTTTATCGATATCAAAAAGCCCTTGTAGAAGGTGGGTATATTTAT
ATTGCATGTCCTCCCTTGTACAAGGTTGAACGAGGAAAAAATCATACGTATTGCTATAAC
GAATCTGACTTGCAAAAAACTCTCTCAAAGTTTGGAGAAAAGGCTAACTATACAATCCAA
AGATTTAAAGGTTTAGGAGAAATGATGCCAAAACAATTATGGGAAACAACTATGGACCCA
ACAACCAGAATGATGAAACGAGTTGAGATAGAAGATGCTCTTGAAGCTGATCGTATATTT
ACAATTTTAATGGGTGATAAAGTCGCACCAAGAAGGGAGTTTATTGAAACT
>MIT0801
GTCCAAGAGGCTTATGGTGCTGAGCAGATCCAAGTTCTTGAAGGCTTGGAACCTGTAAGG
AAGCGGCCTGGAATGTATATAGGCTCAACAGGGTCTAAAGGACTTCATCATCTTGTGTAT
GAAGTGGTTGATAATGCTGTAGACGAGGCACTAGCTGGTCACTGTGATCAAATAACAATA
TTGCTTTGTGAGGATGGTTCAGCATCTGTCTCAGACAATGGTCGGGGAATTCCAACTGAC
TTACATCCTCGCACTGGTAAAAGTGCTCTTGAGACAGTTCTAACTGTTTTGCATGCAGGT
GGCAAATTTGGAAGCGGTGGTTATAAGGTTTCTGGAGGTTTGCATGGTGTTGGAATATCT
GTTGTAAATGCTTTAAGTGAATGGGTGGAAGTAACTGTTAGGAGGCAACAACAAGTTCAT
TTCCAGCGGTTTGAAAGAGGCGCATCAATTGGGAGTCTAAAGTCTGAGAATCTCTCGAAA
TCAGATGCAAATTTAACTGGTACTACTGTTTGTTTTAAACCTGATGATCAAATTTTTACG
GATGGAATATCGTTTGAATATGGGATTTTATCATCGAGACTAAGAGAGCTAGCTTATTTA
AACGGAGGGGTTCGTATCGTTTTTCGTGATGAGAGAAAGCAATCGAGTGATTCTTCACAA
ACTCCACATGAAGAAGTTTATTTTTATGAAGGTGGAATTAAAGAATATGTAGAGTATATG
ACTAAAGCAAAAGACTCATTACATCCAGATATTATTTATGTTAATTCAGAAAAAGATGGA
GTTCAAGTAGAAGCAGCAATGCAATGGTGCGTTGATGCTTATTCAGATAGCATTCTTGGA
TTTGCTAATAATATTCGCACCATAGATGGAGGAACTCATATTGAGGGCTTGAAAACAGTT
TTAACTAGAACGTTAAACTCGTTTGCGAAGAAAAGAGGTAAAAGAAAAGATGGAGATTCG
AATTTAGCAGGAGAAAATATTCGAGAAGGTTTAACAGCTGTTTTATCTGTAAAAGTTCCA
GATCCAGAATTTGAAGGTCAAACAAAAACTAAATTAGGTAATACTGAGGTACGAGGAATT
GTTGATAGTTTGGTAGGTACTTCTCTAAGTCAATATTTAGAATTTAACCCAAATGTTATT
GACTTGATTTTAGAGAAAGCAATCCAAGCGTTTAATGCTGCTGAGGCAGCAAGAAGAGCT
AGAGAATTGGTTCGTAGGAAAAGTGTTTTAGAAAGTTCTACTTTGCCAGGGAAATTAGCT
GACTGTAGTTCACGAGACCCATCAGAATCAGAAATTTACATAGTTGAGGGAGATTCTGCT
GGAGGATCGGCTAAGCAGGGAAGAGATCGAAAGTTTCAAGCAATTTTACCTTTGAGAGGA
AAAATTCTAAATATTGAGAAAACCGATGATGCGAAGATGTATAGAAATACTGAGATCCAA
TCTTTAATAACTGCTCTTGGTTTAGGAATAAAAGGTGAGGATTTTGAAGTTAAGAATCTC
AGATATCACAGAGTTGTAATCATGACTGATGCTGATGTAGATGGTGCTCATATAAGAACG
TTGCTTTTGACTTTCTTTTATAGATATCAAAAGGATCTTGTAGAAGGTGGATATATTTAT
ATTGCTTGTCCTCCTCTCTATAAAGTTACAAGAGGAAAGAATCATAAATATTGTTATAAC
GAATCAGATATGCAAAAAACTCTTGCAAGTTTTGGAGAAAAAGCCAATTATACAATCCAA
CGATTTAAAGGTTTAGGAGAAATGATGCCTAAACAGTTATGGGAAACAACTATGGACCCA
ACAACTCGAATGATGAAAAGAGTTGAGATTGAAGATGCTCTTGAAGCTGATCGGATATTT
ACAATTTTAATGGGTGATAAAGTCGCACCAAGAAGAGAATTTATTGAAACT
>MIT0912
GTCCAAGCGGCGTATGGTGCTGAGCAGATCCAAGTACTGGAAGGCTTAGAACCTGTTAGA
AAGCGTCCTGGAATGTACATAGGCTCAACTGGCTCGAAAGGGTTACATCATCTTGTTTAT
GAAGTTGTTGACAATGCTGTAGATGAGGCCCTTGCTGGCCATTGTGATGAAATTACAATT
TTACTTTGTGAGGATGGCTCAGCTTCAATCACCGACAATGGTAGAGGAATTCCAACTGAC
ATCCATCCTCGTACAGGGAAAAGTGCTCTCGAGACTGTTTTAACTGTTTTGCATGCAGGA
GGTAAATTTGGAAGTGGCGGGTACAAGGTCTCTGGAGGCTTGCATGGTGTTGGTATTTCA
GTTGTAAATGCTTTAAGTGAGTGGGTTGAAGTCACAGTACGTCGTCAGCAGAAAGTCCAT
TTTCAAAGATTTGAGAGAGGAGCTTCAATTGGAAATTTAAAATCTGAAAACCTTTCAAAA
TCAGATCAAAACAGAACAGGAACGACTGTTTGTTTTAAACCTGATGATCAGATTTTTACT
GATGGAATAGCTTTTGAATATGGAATATTGTCTTCTCGTCTAAGAGAACTGGCTTATCTG
AATGGAGGGGTTCGTATAGTTTTTCGTGATGAAAGAAAGAAAACAATTGACTCGAAACAA
CTTCCTTATGAAGAAGTTTATTTTTATGAAGGAGGGATTAAAGAATACGTTGAATACATG
ACAAAAGAAAAAGACTCATTACATCCAGAAATCATTTATGTCAATTCTGAAAAAGATGGC
GTCCAAGTAGAAGCAGCAATGCAATGGTGTGTTGATGCGTACTCGGATAGTATTCTTGGA
TTTGCCAACAATATTCGTACCATTGATGGTGGAACTCATATTGAGGGCTTAAAAACAGTA
CTGACTAGAACTTTAAATTCATTTGCGAAGAAAAGAGGGAAGAGAAAAGATGGAGATTCA
AACTTGGCAGGGGAAAATATTAGGGAAGGATTAACAGCTGTTCTATCTGTAAAAGTTCCA
GACCCAGAATTTGAAGGTCAAACAAAGACTAAATTAGGTAATACTGAAGTACGTGGAATT
GTTGATAGTTTGGTTGGAGAGTCTCTTAGTCAATATTTAGAATTTAATCCAAGTGTAATT
GACTTGATTTTAGAGAAAGCAATTCAAGCTTTCAATGCTGCTGAAGCTGCTAGAAGAGCT
AGAGAACTTGTTCGTAGGAAAAGTGTTTTAGAAAGTTCTACATTGCCAGGTAAATTGGCA
GATTGCAGTTCTAGAGACCCATCAGAATCAGAAATTTATATAGTTGAGGGAGATTCTGCT
GGCGGTTCTGCTAAGCAAGGAAGAGATAGAAAATTTCAGGCAATATTACCTTTGAGAGGA
AAAATTTTAAATATTGAAAAAACTGATGACGCGAAGATCTATAAAAACACTGAGATTCAA
TCTTTAATAACAGCTCTAGGTTTAGGTATCAAAGGAGAAGATTTTGAAGTTAAGAATCTC
CGATATCACAGAGTAGTAATAATGACTGATGCTGATGTTGATGGTGCGCATATTAGAACT
TTGCTTTTGACTTTCTTTTATAGGTATCAAAAGGCTCTTGTAGAAGGTGGATATATTTAT
ATTGCTTGTCCACCTTTATACAAGGTAGAGCGAGGCAAGAATCACACTTATTGTTACAAC
GAATCAGATTTGCAAAAAACTCTTGCAAGTTTTGGAGAAAAGGCTAATTATACGATTCAA
AGATTTAAAGGATTAGGCGAAATGATGCCAAAACAATTATGGGAAACAACAATGGATCCT
ACAACGAGAATGATGAAAAGAGTTGAGATAGAAGATGCTCTTGAAGCTGATCGGATATTT
ACAATTTTAATGGGTGATAAAGTTGCACCAAGAAGAGAGTTTATTGAAACT
>MIT0913
GTCCAAGCGGCGTATGGTGCTGAGCAGATCCAAGTACTGGAAGGCTTAGAACCTGTTAGA
AAGCGTCCTGGAATGTACATAGGCTCAACTGGCTCGAAAGGGTTACATCATCTTGTTTAT
GAAGTTGTTGACAATGCTGTAGATGAGGCCCTTGCTGGCCATTGTGATGAAATTACAATT
TTACTTTGTGAGGATGGCTCAGCTTCAATCACCGACAATGGTAGAGGAATTCCAACTGAC
ATCCATCCTCGTACAGGGAAAAGTGCTCTCGAGACTGTTTTAACTGTTTTGCATGCAGGA
GGTAAATTTGGAAGTGGCGGGTACAAGGTCTCTGGAGGCTTGCATGGTGTTGGTATTTCA
GTTGTAAATGCTTTAAGTGAGTGGGTGGAAGTCACAGTACGTCGTCAGCAGAAAGTCCAT
TTTCAAAGATTTGAGAGAGGAGCTTCAATTGGAAATTTAAAATCTGAAAACCTTTCAAAA
TCAGATCAAAACAGAACAGGAACGACTGTTTGTTTTAAACCTGATGATCAGATTTTTACT
GATGGAATAGCTTTTGAATATGGAATATTGTCTTCTCGTCTAAGAGAACTGGCTTACCTG
AATGGAGGGGTTCGTATAGTTTTTCGTGATGAAAGAAAGAAAACAATTGACTCGAAACAA
CTTCCTTATGAAGAAGTTTATTTTTATGAAGGAGGGATTAAAGAATACGTTGAATACATG
ACAAAAGAAAAAGACTCATTACATCCAGAAATCATTTATGTCAATTCTGAAAAAGATGGC
GTCCAAGTAGAAGCAGCAATGCAATGGTGTGTTGATGCGTACTCGGATAGTATTCTTGGA
TTTGCCAACAATATTCGTACCATTGATGGTGGAACTCATATTGAGGGCTTAAAAACAGTA
CTGACTAGAACTTTAAATTCATTTGCGAAGAAAAGAGGGAAGAGAAAAGATGGAGATTCA
AACTTGGCAGGGGAAAATATTAGGGAAGGATTAACAGCTGTTCTATCTGTAAAAGTTCCA
GACCCAGAATTTGAAGGTCAAACAAAGACTAAATTAGGTAATACTGAAGTACGTGGAATT
GTTGATAGTTTGGTTGGAGAGTCTCTTAGTCAATATTTAGAATTTAATCCAAGTGTAATT
GACTTGATTTTAGAGAAAGCAATTCAAGCTTTCAATGCTGCTGAAGCTGCTAGAAGAGCT
AGAGAACTTGTTCGTAGGAAAAGTGTTTTAGAAAGTTCTACATTGCCAGGTAAATTGGCA
GATTGCAGTTCTAGAGACCCATCAGAATCAGAAATTTATATAGTTGAGGGAGATTCTGCT
GGCGGTTCTGCTAAGCAAGGAAGAGATAGAAAATTTCAGGCAATATTACCTTTGAGAGGA
AAAATTTTAAATATTGAAAAAACTGATGACGCGAAGATCTATAAAAACACTGAGATTCAA
TCTTTAATAACAGCTCTAGGTTTAGGTATCAAAGGAGAAGATTTTGAAGTTAAGAATCTC
CGATATCACAGAGTAGTAATAATGACTGATGCTGATGTTGATGGTGCGCATATTAGAACT
TTGCTTTTGACTTTCTTTTATAGGTATCAAAAGGCTCTTGTAGAAGGTGGATATATTTAT
ATTGCTTGTCCACCTTTATACAAGGTAGAGCGAGGCAAGAATCACACTTATTGTTACAAC
GAATCAGATTTGCAAAAAACTCTTGCAAGTTTTGGAGAAAAGGCTAATTATACGATTCAA
AGATTTAAAGGATTAGGCGAAATGATGCCAAAACAATTATGGGAAACAACAATGGATCCT
ACAACGAGAATGATGAAAAGAGTTGAGATAGAAGATGCTCTTGAAGCTGATCGGATATTT
ACAATTTTAATGGGTGATAAAGTTGCACCAAGAAGAGAGTTTATTGAAACT
>MIT0915
GTCCAAGAGGCTTATGGTGCTGAGCAGATTCAAGTTCTTGAAGGCTTGGAACCTGTCAGA
AAGCGGCCTGGAATGTACATAGGCTCAACAGGGTCTAAAGGACTTCATCATCTTGTTTAT
GAAGTTGTTGATAATGCTGTAGATGAGGCACTAGCTGGTCACTGTGACCAAATCACAATA
TTGCTTTGTGAGGATGGTTCTGCATCAGTCTCAGATAATGGTCGGGGAATTCCAACTGAC
TTACATCCTCGCACTGGTAAAAGTGCTCTTGAGACAGTTCTAACTGTTTTGCATGCTGGT
GGCAAATTTGGAAGCGGAGGTTATAAGGTTTCTGGAGGTTTGCATGGTGTTGGAATATCG
GTTGTAAATGCTTTAAGTGAATGGGTGGAAGTAACAGTTAGGAGGCAACAACAAGTTCAT
TTCCAGAGGTTCGAAAGAGGTGCTTCAATTGGGAGCCTAAAGTCTGAAAATCTCTCGAAA
TTAGATAAAAACTTAACTGGTACTACTGTTTGTTTTAAACCTGATGATCAAATTTTTACG
GATGGAATATCGTTTGAATATGGAATTTTATCATCGAGACTAAGAGAACTAGCTTATTTG
AATGGAGGGGTTCGGATTGTTTTTCGTGACGAGAGAAAGCAATCGAATGATTCCTCACAA
ACTCCACATGAAGAAGTTTATTTTTATGAAGGTGGAATTAAAGAATATGTGGAGTATATG
ACTAAAGCAAAAGACTCATTACATCCAGAGATTATTTATGTCAATTCAGAAAAAGATGGA
GTTCAAGTAGAAGCAGCAATGCAATGGTGCGTCGATGCTTATTCAGATAGCATTCTTGGG
TTTGCTAATAATATTCGCACCATAGATGGTGGAACTCATATTGAGGGCTTGAAAACAGTT
TTAACTAGAACGTTAAACTCATTTGCAAAGAAAAGAGGTAAACGAAAAGATGGAGATTCG
AATTTAGCAGGAGAAAATATTCGAGAAGGTTTAACAGCTGTTTTATCCGTAAAAGTTCCA
GATCCAGAATTTGAAGGTCAAACAAAAACTAAATTAGGTAATACTGAGGTACGAGGAATT
GTTGATAGTTTGGTAGGTACGTCTCTAAGTCAATATCTAGAATTCAACCCAAATGTTATT
GACTTAATTTTAGAGAAAGCAATACAAGCATTTAATGCTGCAGAGGCAGCAAGAAGAGCT
AGAGAATTGGTCCGTAGAAAAAGTGTTTTAGAAAGTTCTACTTTGCCAGGTAAATTGGCT
GACTGTAGTTCAAGAGACCCATCAGAATCAGAAATTTACATAGTTGAGGGAGATTCTGCT
GGAGGATCAGCTAAGCAGGGCAGAGATCGAAAATTTCAAGCAATTTTACCTTTGAGAGGA
AAGATTCTAAATATTGAGAAAACCGATGATGCGAAGATGTATAAAAATACTGAGATTCAA
TCTTTAATAACTGCTCTTGGTTTAGGAATAAAAGGCGAGGACTTTGAAGTTAAGAATCTC
AGATATCACAGAGTAGTAATCATGACTGATGCTGATGTAGATGGTGCTCATATAAGAACG
TTACTTTTGACTTTCTTTTATAGGTATCAAAAGGATCTTGTAGAGGGTGGATATATTTAT
ATTGCTTGTCCTCCTCTCTATAAAGTTACAAGAGGAAAGAATCATAAATATTGTTATAAC
GAATCAGATATGCAAAAAACTCTTGCAAGTTTTGGAGAAAAAGCCAATTATACAATCCAA
CGATTTAAAGGTTTAGGAGAAATGATGCCTAAACAACTATGGGAAACAACTATGGACCCA
ACAACTAGAATGATGAAAAGAGTTGAGATAGAAGATGCTCTTGAAGCGGATCGGATATTT
ACAATTTTAATGGGTGATAAAGTTGCACCAAGAAGAGAATTTATTGAAACT
>MIT0917
GTCCAAGCAGCTTACGGTGCTGAGCAGATCCAAGTACTAGAGGGCTTGGAGCCAGTAAGA
AAGCGGCCTGGAATGTATATAGGATCAACCGGGTCTAAAGGGCTTCATCATCTTGTATAT
GAAGTTGTAGATAATGCTGTAGACGAGGCGCTCGCTGGGCATTGTGATCAAATTACAATT
TTACTTTGTGAGGATGGATCAGCATCTATCTCGGATAATGGCCGTGGAATTCCAACTGAC
ATACATCCTCGAACTGGCAAGAGTGCATTGGAAACAGTTTTAACTGTTTTGCATGCAGGT
GGAAAATTTGGAAGCGGAGGTTATAAGGTTTCTGGAGGGTTGCATGGCGTTGGTATTTCG
GTTGTAAATGCTTTAAGTGAATGGGTTGAAGTAACTGTACGTAGGCAGCAAAAAGTACAT
TTTCAGAGATTCGAAAGAGGCTCATCTATTGGTAGCTTAAAGTCTGAGAATCTTTCTAAA
TCAGATAAAAACCTTACTGGCACGACCGTTTGTTTTAAGCCCGATCATCAGATTTTTACG
GATGGAATATCTTTTGAATATGGAATTTTATCTTCGAGACTTAGAGAACTAGCATATTTA
AATGGTGGAGTACGAATCGTATTTCGTGACGAGAGAAAGAAGTTTTTAGATTCTGATCAA
CAACCTCATGAGGAAGTTTATTTTTATGAGGGCGGTATTAAAGAATATGTTGACTATATG
ACTAAGGAAAAAGATTCCTTACATCCAGAAATTATTTATGTTAATTCTGAAAAAGATGGA
GTTCAGGTTGAAGCAGCAATGCAGTGGTGCATTGATGCCTATTCAGATAGCATTCTGGGA
TTTGCTAATAATATTCGAACAATTGATGGTGGAACTCATATTGAAGGACTAAAAACTGTA
TTAACTAGAACTTTAAATTCTTTTGCTAAAAAAAGAGGCAAAAGAAAAGATGGAGACTCG
AACTTAGCAGGAGAAAATATTAGAGAGGGATTAACAGCTGTTTTATCAGTTAAAGTTCCA
GATCCGGAATTTGAAGGTCAAACAAAAACTAAATTAGGAAATACTGAAGTACGCGGAATT
GTCGATAGTTTGGTTGGTGAGTCTCTTAGTCAATATTTAGAATTCAATCCAGGTGTGATT
GACTTGATCTTAGAGAAAGCAATTCAAGCTTTTAATGCTGCCGAGGCAGCCAGAAGAGCT
AGGGAACTTGTTCGTAGAAAAAGTGTTTTAGAAAGCTCTACATTGCCGGGTAAATTGGCA
GATTGCAGTTCTAGAGATCCATCGGAATCAGAAATATATATTGTTGAGGGCGATTCTGCT
GGTGGTTCAGCTAAGCAAGGAAGAGATAGAAAATTTCAGGCAATTTTACCTTTGAGAGGA
AAAATTTTAAATATTGAAAAAACTGATGATGCAAAAATATATAAAAATACTGAGATTCAA
TCTTTAATAACAGCGCTAGGTTTAGGTATCAAAGGAGAAGATTTTCAAGTTCAGAATTTA
AGGTATCACAGAGTAGTAATCATGACTGATGCTGATGTTGATGGTGCACACATTAGAACT
TTGCTTTTGACTTTTTTCTATAGGTATCAAAAAGCCCTTGTAGAGGGTGGATATATTTAT
ATTGCTTGTCCTCCTCTATACAAGGTTGAAAGAGGAAAGAATCATACTTATTGCTATAAC
GAATCAGATTTGCAAAAAACTCTTTCAAGTTTTGGCGAAAAGGCTAATTATACAATTCAA
AGATTTAAAGGATTAGGAGAAATGATGCCAAAACAATTATGGGAAACAACTATGGACCCT
ACAACAAGAATGATGAAAAGGGTTGAGATAGAAGATGCTCTTGAAGCTGATAGGATATTT
ACAATTTTAATGGGAGATAAAGTTGCACCAAGAAGAGAGTTCATTGAAACT
>MIT1013
GTCCAAGCTGCATATGGTGCTGAGCAGATCCAAGTTTTAGAAGGACTTGAACCTGTTAGA
AAACGCCCTGGAATGTATATAGGCTCAACAGGGCCTAAAGGGCTTCATCATCTTGTTTAT
GAAGTTGTTGATAATGCTGTGGATGAGGCGCTTGCTGGTCACTGTGATGAAATTACAATT
TTACTTTGTGAAGATGGCTCAGCATCCATAACTGACAATGGTCGTGGCATTCCAACAGAT
ATTCATCCTCGCACAGGTAAAAGTGCATTAGAGACAGTACTAACTGTTTTGCATGCAGGT
GGAAAATTTGGAAGTGGTGGATACAAAGTCTCTGGAGGTTTGCATGGTGTTGGTATTTCT
GTAGTCAACGCTTTGAGTGAGTGGGTAGAGGTCACCGTCCGTCGACAAAAGAAAGTTCAT
TTCCAGAGATTCGAAAGAGGTGCATCAATTGGGAATTTAAAATCAGAGAATCTCTCGAAA
TCGGACCATGAATTAACTGGAACTACGGTTTGTTTTAAACCTGATGATCAGATTTTTACT
GATGGTATAACTTTTGAATATGGAATATTGTCATCGAGACTTAGAGAACTTGCTTATTTG
AATGGAGGGGTACGTATTGTTTTTCGTGACGAGAGAAAGAAGTCGTTAGATGTTGATCAA
CAGCCTCATGAGGAAATTTATTTTTATGAGGGAGGTATTAAAGAATATGTGGATTATATG
ACTAAAGAAAAAGACTCATTACATCCAGAAATTATTTATGTCAATTCAGAAAAAGATGGA
GTTCAAGTTGAAGCAGCAATGCAGTGGTGTGTTGATGCTTATTCAGATAGCATTCTAGGA
TTTGCTAATAATATTCGAACGATAGATGGTGGTACTCATATTGAGGGATTAAAAACAGTA
TTAACAAGAACTTTGAATTCGTTTGCAAAAAAAAGAGGTAAAAGAAAAGAGGGAGATTCG
AACTTAGCAGGAGAAAATATTAGAGAAGGATTAACAGCTGTTCTATCTGTAAAAGTTCCA
GACCCAGAATTTGAGGGTCAAACAAAAACAAAATTAGGTAATACTGAAGTGCGAGGAATT
GTAGATAGCTTAGTGGGGGAGTCTCTAAGTCAATACTTAGAGTTTAATCCTGGTGTGATT
GATTTAATTTTAGAGAAAGCAATTCAAGCTTTTAATGCTGCTGAAGCAGCAAGAAGAGCT
AGAGAGCTTGTTCGCAGGAAAAGTGTCTTAGAAAGTTCTACATTGCCAGGAAAGTTGGCA
GATTGCAGTTCAAGAGATCCATCAGAATCAGAAATTTACATCGTTGAGGGTGATTCTGCT
GGTGGATCAGCGAAGCAAGGAAGAGATAGGAAATTTCAAGCAATTTTACCTTTGAGAGGA
AAAATCTTAAATATTGAAAAAACTGATGATGCGAAGATTTATAAAAATACTGAGATCCAA
TCTTTAATAACAGCTCTAGGTTTGGGAATTAAAGGAGAAGATTTTGAAGTGAAAAATCTC
AGATATCACAGAGTAGTGATAATGACTGATGCTGATGTTGATGGTGCGCATATTAGAACT
TTGCTTTTGACTTTCTTTTATAGGTATCAAAAGGCTCTTGTAGAAGGGGGATATATATAT
ATTGCTTGCCCTCCTCTTTACAAAGTAGAAAGAGGAAAGAATCATACTTATTGCTATAAC
GAATCCGATTTACAAAAAACTCTTTCAAATTTTGGAGAAAAGGCCAATTATACGATTCAA
AGATTTAAAGGCTTAGGAGAAATGATGCCAAAACAATTGTGGGAAACAACAATGGATCCT
TCAACTCGAATGATGAAAAGAGTTGAAATAGAGGACGCTTTGGAGGCCGATAGAATATTT
ACAATTTTAATGGGTGATAAGGTTGCACCAAGAAGAGAATTTATTGAAACT
>MIT1214
GTCCAAGCGGCTTATGGTGCTGAACAGATCCAAGTATTGGAAGGTCTTGAACCTGTAAGA
AAGCGGCCTGGAATGTATATAGGCTCAACTGGGTCTAAAGGACTTCATCATCTTGTATAT
GAAGTCGTTGACAATGCAGTAGATGAGGCTCTTGCTGGGCATTGCGACCAAATCACAATT
TCACTTTGTGAGGATGGATCAGCATCTATCTCAGATAATGGCCGAGGAATTCCAACTGAT
ATTCATCCTCGTACTGGCAAAAGTGCTCTTGAGACAGTTCTAACTGTTTTGCATGCAGGT
GGAAAGTTTGGAAGCGGCGGTTATAAGGTTTCTGGAGGTTTGCATGGCGTTGGTATTTCC
GTTGTGAATGCTTTAAGTGAATGGGTGGAAGTGACAGTTCGAAGGCAGAAGAAAGTGCAT
TTTCAGAGGTTTGAAAGAGGCTCATCAATAGGAAGTTTACAATCTGAGAATCTGCCAAAA
TCAGATCAAAACATTACCGGCACTACGGTTTGTTTTAAACCTGATGATCAAATTTTTACT
GATGGAACATCCTTTGAATATGGAATCTTATCTTCGAGACTTAGAGAATTAGCCTATTTG
AATGGTGGAGTGCGTATCGTATTTCGTGACGAAAGAAAGAAGTCATTAGATTTTAATAAG
CAGCCTCATGAAGAAGTTTATTTTTATGAGGGAGGTATTAAGGAATATGTGGAATATATG
ACTAAAGAAAAAGATTCCTTACACCCAGAAATTATTTATGTTAATTCTGAGAAAGATGGG
GTTCAAGTTGAAGCAGCAATGCAGTGGTGCGTTGATGCTTATTCGGATAGCATTCTAGGA
TTTGCTAATAATATTCGAACTATTGATGGAGGAACTCATATTGAAGGACTAAAAACAGTA
TTAACTAGAACTTTAAATTCTTTTGCAAAGAAAAGAGGCAAAAGAAAAGATGGAGATTCG
AACTTGGCTGGAGAAAATATTCGAGAGGGATTAACAGCTGTTCTTTCTGTAAAAGTTCCT
GACCCAGAATTTGAAGGTCAAACAAAAACTAAATTAGGTAATACTGAAGTACGTGGAATT
GTCGATAGCTTGGTTGGTGAGTCTCTTAGTCAATATTTAGAATTTAATCCGGGTGTAATT
GACTTGATCTTAGAGAAAGCAATTCAAGCTTTTAATGCTGCTGAGGCAGCAAGAAGAGCT
AGAGAACTTGTTCGTAGAAAAAGTGTATTAGAAAGTTCTACATTGCCAGGTAAATTGGCT
GATTGCAGTTCTAGAGATCCCTCAGAATCAGAAATTTATATTGTTGAGGGTGATTCTGCA
GGCGGTTCAGCTAAGCAAGGAAGAGATAGAAAATTTCAAGCAATTTTACCTTTGAGAGGA
AAAATCTTAAATATTGAAAAAACTGATGATGCTAAGATATACAAAAATACAGAGATTCAA
TCTTTAATCACTGCTCTAGGTTTAGGGATAAAAGGAGAAGATTTTGAAGTTAAGAATCTC
AGATATCATAGAGTAGTAATAATGACTGATGCTGATGTTGATGGAGCCCATATTAGAACT
CTGCTTTTGACTTTCTTTTACAGATATCAAAAGGCTCTTGTCGAAGGTGGATATATTTAT
ATTGCTTGTCCTCCTTTATACAAGGTAGAAAGAGGAAAGAATCATACTTATTGTTATAAC
GAATCAGATTTGCAAAAAACTCTATCTAACTTTGGAGAAAAGGCTAATTATACAATTCAA
AGATTTAAAGGATTAGGTGAAATGATGCCCAAACAACTATGGGAAACTACTATGGACCCT
TCAACAAGAATGATGAAAAGGGTTGAGATAGAAGATGCTTTGGAAGCAGATCGGATATTT
ACAATTTTAATGGGAGATAAAGTTGCACCAAGAAGAGAATTTATTGAAACT
>NATL1A
GTCCAAGAGGCTTATGGTGCTGAGCAGATCCAAGTTCTTGAAGGCTTGGAACCTGTCAGG
AAGCGGCCTGGAATGTATATAGGCTCGACAGGGTCTAAAGGACTTCATCATCTTGTGTAT
GAAGTTGTTGATAATGCTGTAGACGAGGCACTGGCTGGTCACTGTGATCAAATCACAATA
TTGCTTTGTGAGGATGGTTCGGCATCAGTGTCAGACAATGGTCGGGGAATTCCAACTGAC
TTACATCCTCGCACTGGTAAAAGTGCTCTTGAAACCGTTCTAACTGTTTTGCATGCTGGT
GGCAAATTTGGAAGCGGTGGTTATAAGGTTTCTGGAGGTTTGCATGGTGTTGGAATATCG
GTTGTAAATGCTTTAAGTGAATGGGTGGAAGTAACAGTTAGGAGGCAACAACAAGTTCAT
TTTCAGCGGTTCGAAAGAGGCGCATCAATTGGGAGTCTAAAGTCTGAAAATCTTTCGAAA
TCAGATAAAAATTTAACTGGTACTACTGTTTGCTTTAAACCTGATGATCAAATTTTTACG
GATGGAATATCGTTTGAATACGGCATTTTATCATCGAGATTAAGAGAACTAGCCTATTTA
AATGGAGGGGTTCGTATCGTTTTTCGTGACGAGAGAAAACAATCGAATGATTCTTCACAA
ACTCCACATGAAGAAGTTTATTTTTATGAAGGTGGAATTAAAGAATATGTGGAGTATATG
ACTAAAGCAAAAGACTCATTACATCCAGAGATTATTTATGTCAATTCAGAAAAAGATGGA
GTTCAAGTAGAAGCAGCAATGCAATGGTGCGTCGATGCCTATTCAGATAGCATTCTTGGG
TTTGCTAATAATATTCGCACCATAGATGGTGGAACTCATATTGAGGGCTTGAAAACAGTT
TTAACTAGAACGTTAAACTCATTTGCAAAGAAAAGAGGTAAACGAAAAGATGGAGATTCG
AATTTAGCAGGAGAAAATATTCGAGAAGGTTTAACAGCTGTTTTATCTGTAAAAGTTCCA
GATCCAGAATTTGAAGGTCAAACAAAAACTAAATTAGGTAATACTGAGGTACGAGGAATT
GTTGATAGTTTGGTAGGTACGTCTCTAAGTCAATATCTAGAATTCAACCCAAATGTTATT
GACTTAATTTTAGAGAAAGCAATACAAGCATTTAATGCTGCAGAGGCAGCAAGAAGAGCT
AGAGAATTGGTCCGTAGAAAAAGTGTTTTAGAAAGTTCTACTTTGCCAGGTAAATTGGCT
GACTGTAGCTCAAGAGACCCATCAGAATCAGAAATTTATATAGTTGAGGGAGATTCTGCT
GGAGGATCGGCTAAGCAGGGCAGAGATCGAAAATTTCAAGCAATCTTACCTTTGAGAGGA
AAAATTCTAAATATTGAGAAAACCGATGATGCGAAGATGTATAAAAATACTGAGATTCAA
TCTTTAATAACTGCTCTTGGTTTAGGAATAAAAGGTGAGGATTTTGAAGTTAAGAATCTC
AGATATCACAGAGTAGTAATCATGACTGATGCTGATGTAGATGGTGCTCATATAAGAACG
TTACTTTTGACTTTCTTTTATAGATATCAAAAGGATCTTGTAGAAGGTGGATATATTTAT
ATTGCTTGTCCTCCTCTCTATAAAGTTACAAGAGGAAAGAATCATAAATATTGTTATAAC
GAATCAGATATGCAAAAAACTCTTGCAAGTTTTGGAGAAAAAGCCAACTATACAATCCAA
CGATTTAAAGGTTTAGGAGAAATGATGCCTAAACAACTATGGGATACAACTATGGACCCA
ACAACTAGAATGATGAAAAGAGTTGAGATAGAAGATGCTCTTGAAGCTGATCGGATATTT
ACAATTTTAATGGGAGATAAAGTCGCACCAAGAAGAGAATTTATTGAAACT
>NATL2A
GTCCAAGCGGCTTATGGTGCTGAGCAGATCCAAGTTCTTGAAGGCTTGGAACCTGTAAGA
AAGCGGCCTGGAATGTATATAGGTTCAACAGGCTCTAAAGGACTTCATCATCTTGTGTAT
GAAGTTGTTGATAATGCTGTAGACGAGGCACTAGCTGGTCACTGTGATCAAATCACAATA
TTGCTTTGTGAGGATGGTTCAGCATCAGTATCAGACAATGGTCGGGGAATTCCAACTGAC
TTACATCCTCGCACTGGTAAAAGTGCTCTTGAAACCGTTCTAACTGTTTTGCATGCTGGT
GGCAAATTTGGAAGCGGTGGTTATAAGGTTTCTGGAGGTTTGCATGGTGTTGGAATATCG
GTTGTAAATGCTTTAAGTGAATGGGTGGAAGTAACAGTTAGGAGGCAACAACAAGTTCAT
TTTCAGCGGTTCGAAAGAGGCGCATCAATTGGGAGTCTAAAGTCTGAGAATCTTTCGAAA
TCAGATAAAAATTTAACTGGTACTACTGTTTGCTTTAAACCTGATGATCAAATTTTTACG
GATGGCATATCGTTTGAATACGGAATTTTATCATCGAGACTACGAGAACTAGCCTATTTA
AATGGAGGGGTTCGTATCGTTTTTCGTGACGAGAGAAAGCAATCGAATGATTCTTCGCAA
ACTCCATATGAAGAAGTTTATTTTTACGAAGGTGGAATAAAAGAATATGTAGAGTATATG
ACTAAAGCAAAAGACTCATTACATCCAGAGATTATTTATGTCAACTCAGAAAAAGATGGT
GTTCAAGTAGAAGCAGCAATGCAATGGTGCGTTGATGCTTATTCAGATAGCATTCTTGGA
TTTGCTAATAATATTCGCACCATAGATGGTGGAACTCATATTGAGGGTCTGAAAACAGTA
TTAACTAGAACGTTAAACTCATTTGCAAAGAAAAGAGGTAAACGAAAAGATGGAGATTCG
AATTTAGCAGGGGAAAATATTCGAGAAGGTTTAACAGCTGTTTTATCTGTAAAAGTTCCA
GATCCAGAATTTGAAGGTCAAACAAAAACTAAATTAGGTAACACTGAGGTTCGAGGAATT
GTTGATAGCTTGGTAGGGACGGCTCTGAGTCAATATTTAGAATTCAACCCAGGTGTTATT
GACTTAATTTTAGAGAAAGCAATACAAGCCTTTAATGCTGCTGAGGCAGCTAGAAGAGCT
AGAGAATTGGTTCGTAGAAAAAGTGTTTTAGAAAGTTCTACTTTGCCAGGAAAATTGGCT
GATTGTAGTTCAAGAGACCCATCAGAATCAGAAATTTATATAGTTGAGGGAGATTCTGCT
GGAGGATCGGCTAAGCAAGGAAGAGATCGAAAATTTCAAGCAATTTTACCTTTGAGAGGA
AAAATTCTAAATATTGAGAAAACCGATGATGCGAAGATGTATAAAAATACTGAGATTCAA
TCTTTAATAACTGCTCTTGGTTTAGGAATAAAAGGTGAGGATTTTGAAGTTAAGAATCTC
AGATATCACAGAGTAGTAATCATGACTGATGCTGATGTAGATGGTGCTCATATAAGAACG
TTGCTGTTGACTTTCTTTTATAGGTATCAAAAGGATCTTGTAGAAGGTGGATATATTTAT
ATTGCTTGTCCACCTCTATATAAAGTTACAAGAGGAAAGAATCATAAATATTGTTATAAC
GAATCAGATATGCAAAAAACTCTTGCAAGTTTTGGAGAAAAAGCAAATTATACAATTCAA
CGATTTAAAGGTTTAGGAGAAATGATGCCTAAACAATTATGGGAAACAACTATGGACCCA
ACAACTAGAATGATGAAAAGAGTTGAGATAGAAGATGCTCTTGAAGCTGATCGAATATTT
ACAATTTTAATGGGTGATAAAGTTGCACCAAGAAGAGAATTTATTGAAACT
>PAC1
GTCCAAGAGGCTTATGGTGCTGAGCAGATTCAAGTTCTTGAAGGCTTGGAACCTGTCAGA
AAGCGGCCTGGAATGTACATAGGCTCAACAGGGTCTAAAGGACTTCATCATCTTGTTTAT
GAGGTTGTTGATAATGCTGTAGATGAGGCACTAGCTGGTCACTGTGACCAAATCACAATA
TTGCTTTGTGAGGATGGTTCTGCATCAGTCTCAGATAATGGTCGGGGAATTCCAACTGAC
TTACATCCTCGCACTGGTAAAAGTGCTCTTGAGACAGTTCTAACTGTTTTGCATGCTGGT
GGCAAATTTGGAAGCGGAGGTTATAAGGTTTCTGGAGGTTTGCATGGTGTTGGAATATCG
GTTGTAAATGCTTTAAGTGAATGGGTGGAAGTAACAGTTAGGAGGCAACAACAAGTTCAT
TTCCAGAGGTTCGAAAGAGGTGCTTCAATTGGGAGCCTAAAGTCTGAAGATCTCTCGAAA
TCAGATCAAAACTTAACTGGTACTACTGTTTGCTTTAAACCTGATGATCAAATTTTTACG
GATGGAATATCGTTTGAATATGGAATTTTATCATCGAGACTAAGAGAACTAGCTTATTTA
AATGGAGGGGTTCGGATTGTTTTTCGTGACGAGAGAAAGCAATCGAATGATTCTTCACAA
ACTCCACATGAAGAAGTTTATTTTTATGAAGGTGGAATTAAAGAATATGTGGAGTATATG
ACTAAAGCAAAAGACTCATTACATCCAGAGATTATTTATGTCAATTCAGAAAAAGATGGA
GTTCAAGTAGAAGCAGCAATGCAATGGTGCGTCGATGCTTATTCAGATAGCATTCTTGGG
TTTGCTAATAATATTCGCACCATAGATGGTGGAACTCATATTGAGGGCTTGAAAACAGTT
TTAACTAGAACGTTAAACTCATTTGCAAAGAAAAGAGGTAAACGAAAAGATGGAGATTCG
AATTTAGCAGGAGAAAATATTCGAGAAGGTTTAACAGCTGTTTTATCTGTAAAAGTTCCA
GATCCAGAATTTGAAGGTCAAACAAAAACTAAATTAGGCAATACTGAGGTAAGAGGAATT
GTTGATAGTTTGGTAGGTACGTCTCTCAGTCAATATCTAGAATTCAACCCAAATGTTATT
GACTTAATTTTAGAGAAAGCAATACAAGCATTTAATGCTGCAGAGGCAGCAAGAAGAGCT
AGAGAATTGGTCCGTAGAAAAAGTGTTTTAGAAAGTTCTACTTTGCCAGGTAAATTAGCT
GACTGTAGCTCAAGAGACCCATCAGAATCAGAAATTTACATAGTTGAGGGAGATTCTGCT
GGAGGATCGGCTAAGCAGGGCAGAGATCGAAAATTTCAAGCAATTTTACCTTTGAGAGGA
AAAATTCTAAATATTGAGAAAACCGATGATGCGAAGATGTACAAAAATACTGAGATTCAA
TCTTTAATAACTGCTCTTGGTTTAGGAATAAAAGGTGAGGATTTTGAAGTTAAGAATCTC
AGATATCACAGAGTAGTAATCATGACTGATGCTGATGTAGATGGTGCTCATATAAGAACG
TTACTTTTGACTTTCTTTTATAGGTATCAAAAGGATCTTGTAGAAGGTGGATATATTTAT
ATTGCTTGTCCTCCTCTTTATAAAGTTACAAGAGGAAAGAATCATAAATATTGTTATAAC
GAATCAGATATGCAAAAAACTCTTGCAAGTTTTGGAGAAAAAGCCAATTATACAATCCAA
CGATTTAAAGGTTTGGGAGAAATGATGCCTAAACAACTATGGGAAACAACTATGGATCCA
ACAACTAGAATGATGAAAAGAGTTGAGATAGAAGATGCTCTTGAAGCTGATCGGATATTT
ACAATTTTAATGGGTGATAAAGTTGCACCAAGAAGAGAATTTATTGAAACT
