# Supplementary material for: Emergence of trait variability through the lens of nitrogen assimilation in Prochlorococcus
Source: eLife. 2019 Feb 1;8:e41043. doi: 10.7554/eLife.41043 (PMC6370341; doi:10.7554/eLife.41043)
Supplement: Figure 6—source data 1. [file elife-41043-fig6-data1.zip › 75_moaA_CyCOG_60001917_HLII.dist]

AG-347-I04 AG-347-G18 0.02505
AG-347-I19 AG-347-G18 0.02023
AG-347-I19 AG-347-I04 0.02023
AG-347-I21 AG-347-G18 0.01541
AG-347-I21 AG-347-I04 0.01734
AG-347-I21 AG-347-I19 0.008671
AG-347-J06 AG-347-G18 0.01638
AG-347-J06 AG-347-I04 0.0183
AG-347-J06 AG-347-I19 0.009634
AG-347-J06 AG-347-I21 0.0009634
AG-347-K17 AG-347-G18 0.01927
AG-347-K17 AG-347-I04 0.02119
AG-347-K17 AG-347-I19 0.01638
AG-347-K17 AG-347-I21 0.01156
AG-347-K17 AG-347-J06 0.01252
AG-347-L20 AG-347-G18 0.01734
AG-347-L20 AG-347-I04 0.02119
AG-347-L20 AG-347-I19 0.01638
AG-347-L20 AG-347-I21 0.01156
AG-347-L20 AG-347-J06 0.01252
AG-347-L20 AG-347-K17 0.01541
AG-347-M23 AG-347-G18 0.01638
AG-347-M23 AG-347-I04 0.0183
AG-347-M23 AG-347-I19 0.009634
AG-347-M23 AG-347-I21 0.00289
AG-347-M23 AG-347-J06 0.003854
AG-347-M23 AG-347-K17 0.01252
AG-347-M23 AG-347-L20 0.01252
AG-347-O22 AG-347-G18 0.02312
AG-347-O22 AG-347-I04 0.03083
AG-347-O22 AG-347-I19 0.02408
AG-347-O22 AG-347-I21 0.01734
AG-347-O22 AG-347-J06 0.0183
AG-347-O22 AG-347-K17 0.02505
AG-347-O22 AG-347-L20 0.02505
AG-347-O22 AG-347-M23 0.02023
AG-355-B23 AG-347-G18 0.02216
AG-355-B23 AG-347-I04 0.02408
AG-355-B23 AG-347-I19 0.0183
AG-355-B23 AG-347-I21 0.01445
AG-355-B23 AG-347-J06 0.01541
AG-355-B23 AG-347-K17 0.0183
AG-355-B23 AG-347-L20 0.0183
AG-355-B23 AG-347-M23 0.01541
AG-355-B23 AG-347-O22 0.02697
AG-355-G23 AG-347-G18 0.0183
AG-355-G23 AG-347-I04 0.02023
AG-355-G23 AG-347-I19 0.01156
AG-355-G23 AG-347-I21 0.004817
AG-355-G23 AG-347-J06 0.00578
AG-355-G23 AG-347-K17 0.01445
AG-355-G23 AG-347-L20 0.01349
AG-355-G23 AG-347-M23 0.003854
AG-355-G23 AG-347-O22 0.02216
AG-355-G23 AG-355-B23 0.01734
AG-355-I20 AG-347-G18 0.01927
AG-355-I20 AG-347-I04 0.02119
AG-355-I20 AG-347-I19 0.01252
AG-355-I20 AG-347-I21 0.00578
AG-355-I20 AG-347-J06 0.006744
AG-355-I20 AG-347-K17 0.01541
AG-355-I20 AG-347-L20 0.01349
AG-355-I20 AG-347-M23 0.006744
AG-355-I20 AG-347-O22 0.02312
AG-355-I20 AG-355-B23 0.01638
AG-355-I20 AG-355-G23 0.008671
AG-355-J09 AG-347-G18 0.01638
AG-355-J09 AG-347-I04 0.0183
AG-355-J09 AG-347-I19 0.01349
AG-355-J09 AG-347-I21 0.007707
AG-355-J09 AG-347-J06 0.008671
AG-355-J09 AG-347-K17 0.01252
AG-355-J09 AG-347-L20 0.01252
AG-355-J09 AG-347-M23 0.008671
AG-355-J09 AG-347-O22 0.02216
AG-355-J09 AG-355-B23 0.01541
AG-355-J09 AG-355-G23 0.0106
AG-355-J09 AG-355-I20 0.01156
AG-355-N18 AG-347-G18 0.04528
AG-355-N18 AG-347-I04 0.04624
AG-355-N18 AG-347-I19 0.04432
AG-355-N18 AG-347-I21 0.04239
AG-355-N18 AG-347-J06 0.04335
AG-355-N18 AG-347-K17 0.04432
AG-355-N18 AG-347-L20 0.04624
AG-355-N18 AG-347-M23 0.04335
AG-355-N18 AG-347-O22 0.0501
AG-355-N18 AG-355-B23 0.04335
AG-355-N18 AG-355-G23 0.04528
AG-355-N18 AG-355-I20 0.04624
AG-355-N18 AG-355-J09 0.04335
AG-402-A04 AG-347-G18 0.0183
AG-402-A04 AG-347-I04 0.02023
AG-402-A04 AG-347-I19 0.01349
AG-402-A04 AG-347-I21 0.006744
AG-402-A04 AG-347-J06 0.007707
AG-402-A04 AG-347-K17 0.01445
AG-402-A04 AG-347-L20 0.01445
AG-402-A04 AG-347-M23 0.006744
AG-402-A04 AG-347-O22 0.02216
AG-402-A04 AG-355-B23 0.01734
AG-402-A04 AG-355-G23 0.008671
AG-402-A04 AG-355-I20 0.0106
AG-402-A04 AG-355-J09 0.0106
AG-402-A04 AG-355-N18 0.04239
AG-402-F05 AG-347-G18 0.01445
AG-402-F05 AG-347-I04 0.02601
AG-402-F05 AG-347-I19 0.02119
AG-402-F05 AG-347-I21 0.01638
AG-402-F05 AG-347-J06 0.01734
AG-402-F05 AG-347-K17 0.02023
AG-402-F05 AG-347-L20 0.02023
AG-402-F05 AG-347-M23 0.01734
AG-402-F05 AG-347-O22 0.02408
AG-402-F05 AG-355-B23 0.02312
AG-402-F05 AG-355-G23 0.01927
AG-402-F05 AG-355-I20 0.02023
AG-402-F05 AG-355-J09 0.01734
AG-402-F05 AG-355-N18 0.04624
AG-402-F05 AG-402-A04 0.01927
AG-402-I23 AG-347-G18 0.03179
AG-402-I23 AG-347-I04 0.0395
AG-402-I23 AG-347-I19 0.03468
AG-402-I23 AG-347-I21 0.02987
AG-402-I23 AG-347-J06 0.03083
AG-402-I23 AG-347-K17 0.03179
AG-402-I23 AG-347-L20 0.03372
AG-402-I23 AG-347-M23 0.03083
AG-402-I23 AG-347-O22 0.03565
AG-402-I23 AG-355-B23 0.03276
AG-402-I23 AG-355-G23 0.03276
AG-402-I23 AG-355-I20 0.03372
AG-402-I23 AG-355-J09 0.03083
AG-402-I23 AG-355-N18 0.0501
AG-402-I23 AG-402-A04 0.03083
AG-402-I23 AG-402-F05 0.03276
AG-402-K16 AG-347-G18 0.01445
AG-402-K16 AG-347-I04 0.01445
AG-402-K16 AG-347-I19 0.01156
AG-402-K16 AG-347-I21 0.006744
AG-402-K16 AG-347-J06 0.007707
AG-402-K16 AG-347-K17 0.008671
AG-402-K16 AG-347-L20 0.0106
AG-402-K16 AG-347-M23 0.007707
AG-402-K16 AG-347-O22 0.02023
AG-402-K16 AG-355-B23 0.01349
AG-402-K16 AG-355-G23 0.009634
AG-402-K16 AG-355-I20 0.0106
AG-402-K16 AG-355-J09 0.007707
AG-402-K16 AG-355-N18 0.03757
AG-402-K16 AG-402-A04 0.009634
AG-402-K16 AG-402-F05 0.01541
AG-402-K16 AG-402-I23 0.02794
AG-402-K22 AG-347-G18 0.1098
AG-402-K22 AG-347-I04 0.1118
AG-402-K22 AG-347-I19 0.1137
AG-402-K22 AG-347-I21 0.1098
AG-402-K22 AG-347-J06 0.1089
AG-402-K22 AG-347-K17 0.1108
AG-402-K22 AG-347-L20 0.1098
AG-402-K22 AG-347-M23 0.1089
AG-402-K22 AG-347-O22 0.1137
AG-402-K22 AG-355-B23 0.1031
AG-402-K22 AG-355-G23 0.1127
AG-402-K22 AG-355-I20 0.1118
AG-402-K22 AG-355-J09 0.1108
AG-402-K22 AG-355-N18 0.1127
AG-402-K22 AG-402-A04 0.1098
AG-402-K22 AG-402-F05 0.1137
AG-402-K22 AG-402-I23 0.1127
AG-402-K22 AG-402-K16 0.106
AG-402-L23 AG-347-G18 0.01156
AG-402-L23 AG-347-I04 0.02312
AG-402-L23 AG-347-I19 0.0183
AG-402-L23 AG-347-I21 0.01349
AG-402-L23 AG-347-J06 0.01445
AG-402-L23 AG-347-K17 0.01734
AG-402-L23 AG-347-L20 0.01734
AG-402-L23 AG-347-M23 0.01445
AG-402-L23 AG-347-O22 0.02119
AG-402-L23 AG-355-B23 0.02023
AG-402-L23 AG-355-G23 0.01638
AG-402-L23 AG-355-I20 0.01734
AG-402-L23 AG-355-J09 0.01445
AG-402-L23 AG-355-N18 0.04335
AG-402-L23 AG-402-A04 0.01638
AG-402-L23 AG-402-F05 0.00289
AG-402-L23 AG-402-I23 0.02987
AG-402-L23 AG-402-K16 0.01252
AG-402-L23 AG-402-K22 0.1127
AG-402-N08 AG-347-G18 0.01349
AG-402-N08 AG-347-I04 0.01734
AG-402-N08 AG-347-I19 0.01252
AG-402-N08 AG-347-I21 0.007707
AG-402-N08 AG-347-J06 0.008671
AG-402-N08 AG-347-K17 0.01156
AG-402-N08 AG-347-L20 0.01156
AG-402-N08 AG-347-M23 0.008671
AG-402-N08 AG-347-O22 0.02119
AG-402-N08 AG-355-B23 0.01445
AG-402-N08 AG-355-G23 0.0106
AG-402-N08 AG-355-I20 0.01156
AG-402-N08 AG-355-J09 0.008671
AG-402-N08 AG-355-N18 0.04239
AG-402-N08 AG-402-A04 0.0106
AG-402-N08 AG-402-F05 0.01445
AG-402-N08 AG-402-I23 0.02987
AG-402-N08 AG-402-K16 0.006744
AG-402-N08 AG-402-K22 0.1079
AG-402-N08 AG-402-L23 0.01156
AG-412-J13 AG-347-G18 0.07129
AG-412-J13 AG-347-I04 0.07803
AG-412-J13 AG-347-I19 0.07803
AG-412-J13 AG-347-I21 0.07225
AG-412-J13 AG-347-J06 0.07322
AG-412-J13 AG-347-K17 0.07803
AG-412-J13 AG-347-L20 0.07418
AG-412-J13 AG-347-M23 0.07322
AG-412-J13 AG-347-O22 0.07707
AG-412-J13 AG-355-B23 0.06936
AG-412-J13 AG-355-G23 0.07322
AG-412-J13 AG-355-I20 0.07514
AG-412-J13 AG-355-J09 0.07322
AG-412-J13 AG-355-N18 0.06936
AG-412-J13 AG-402-A04 0.07225
AG-412-J13 AG-402-F05 0.07611
AG-412-J13 AG-402-I23 0.07418
AG-412-J13 AG-402-K16 0.07225
AG-412-J13 AG-402-K22 0.1031
AG-412-J13 AG-402-L23 0.07322
AG-412-J13 AG-402-N08 0.07418
AG-418-D13 AG-347-G18 0.01541
AG-418-D13 AG-347-I04 0.01734
AG-418-D13 AG-347-I19 0.01252
AG-418-D13 AG-347-I21 0.007707
AG-418-D13 AG-347-J06 0.008671
AG-418-D13 AG-347-K17 0.01156
AG-418-D13 AG-347-L20 0.01156
AG-418-D13 AG-347-M23 0.008671
AG-418-D13 AG-347-O22 0.02119
AG-418-D13 AG-355-B23 0.01445
AG-418-D13 AG-355-G23 0.0106
AG-418-D13 AG-355-I20 0.01156
AG-418-D13 AG-355-J09 0.008671
AG-418-D13 AG-355-N18 0.04239
AG-418-D13 AG-402-A04 0.0106
AG-418-D13 AG-402-F05 0.01638
AG-418-D13 AG-402-I23 0.02987
AG-418-D13 AG-402-K16 0.006744
AG-418-D13 AG-402-K22 0.1079
AG-418-D13 AG-402-L23 0.01349
AG-418-D13 AG-402-N08 0.007707
AG-418-D13 AG-412-J13 0.07129
AG-418-O02 AG-347-G18 0.01927
AG-418-O02 AG-347-I04 0.02119
AG-418-O02 AG-347-I19 0.01252
AG-418-O02 AG-347-I21 0.003854
AG-418-O02 AG-347-J06 0.004817
AG-418-O02 AG-347-K17 0.01541
AG-418-O02 AG-347-L20 0.01541
AG-418-O02 AG-347-M23 0.006744
AG-418-O02 AG-347-O22 0.02119
AG-418-O02 AG-355-B23 0.0183
AG-418-O02 AG-355-G23 0.008671
AG-418-O02 AG-355-I20 0.007707
AG-418-O02 AG-355-J09 0.01156
AG-418-O02 AG-355-N18 0.04528
AG-418-O02 AG-402-A04 0.0106
AG-418-O02 AG-402-F05 0.02023
AG-418-O02 AG-402-I23 0.03372
AG-418-O02 AG-402-K16 0.0106
AG-418-O02 AG-402-K22 0.1089
AG-418-O02 AG-402-L23 0.01734
AG-418-O02 AG-402-N08 0.01156
AG-418-O02 AG-412-J13 0.07322
AG-418-O02 AG-418-D13 0.01156
AG-418-O03 AG-347-G18 0.01638
AG-418-O03 AG-347-I04 0.0183
AG-418-O03 AG-347-I19 0.01349
AG-418-O03 AG-347-I21 0.008671
AG-418-O03 AG-347-J06 0.009634
AG-418-O03 AG-347-K17 0.01252
AG-418-O03 AG-347-L20 0.01252
AG-418-O03 AG-347-M23 0.007707
AG-418-O03 AG-347-O22 0.02119
AG-418-O03 AG-355-B23 0.01349
AG-418-O03 AG-355-G23 0.009634
AG-418-O03 AG-355-I20 0.01252
AG-418-O03 AG-355-J09 0.007707
AG-418-O03 AG-355-N18 0.04335
AG-418-O03 AG-402-A04 0.0106
AG-418-O03 AG-402-F05 0.01734
AG-418-O03 AG-402-I23 0.03083
AG-418-O03 AG-402-K16 0.007707
AG-418-O03 AG-402-K22 0.1089
AG-418-O03 AG-402-L23 0.01445
AG-418-O03 AG-402-N08 0.008671
AG-418-O03 AG-412-J13 0.07322
AG-418-O03 AG-418-D13 0.008671
AG-418-O03 AG-418-O02 0.01252
MIT0604 AG-347-G18 0.06455
MIT0604 AG-347-I04 0.06647
MIT0604 AG-347-I19 0.06358
MIT0604 AG-347-I21 0.06166
MIT0604 AG-347-J06 0.06262
MIT0604 AG-347-K17 0.06551
MIT0604 AG-347-L20 0.06358
MIT0604 AG-347-M23 0.06262
MIT0604 AG-347-O22 0.06455
MIT0604 AG-355-B23 0.05877
MIT0604 AG-355-G23 0.06455
MIT0604 AG-355-I20 0.06358
MIT0604 AG-355-J09 0.06262
MIT0604 AG-355-N18 0.03468
MIT0604 AG-402-A04 0.06166
MIT0604 AG-402-F05 0.06551
MIT0604 AG-402-I23 0.06358
MIT0604 AG-402-K16 0.05973
MIT0604 AG-402-K22 0.1021
MIT0604 AG-402-L23 0.06262
MIT0604 AG-402-N08 0.06166
MIT0604 AG-412-J13 0.05202
MIT0604 AG-418-D13 0.05973
MIT0604 AG-418-O02 0.06262
MIT0604 AG-418-O03 0.06069
SB AG-347-G18 0.02216
SB AG-347-I04 0.0289
SB AG-347-I19 0.02505
SB AG-347-I21 0.02119
SB AG-347-J06 0.02216
SB AG-347-K17 0.02505
SB AG-347-L20 0.02505
SB AG-347-M23 0.02216
SB AG-347-O22 0.0289
SB AG-355-B23 0.02794
SB AG-355-G23 0.02408
SB AG-355-I20 0.02505
SB AG-355-J09 0.02216
SB AG-355-N18 0.04624
SB AG-402-A04 0.02408
SB AG-402-F05 0.02408
SB AG-402-I23 0.03757
SB AG-402-K16 0.02023
SB AG-402-K22 0.1166
SB AG-402-L23 0.02119
SB AG-402-N08 0.02119
SB AG-412-J13 0.079
SB AG-418-D13 0.02119
SB AG-418-O02 0.02505
SB AG-418-O03 0.02216
SB MIT0604 0.06358
