# Supplementary material for: Emergence of trait variability through the lens of nitrogen assimilation in Prochlorococcus
Source: eLife. 2019 Feb 1;8:e41043. doi: 10.7554/eLife.41043 (PMC6370341; doi:10.7554/eLife.41043)
Supplement: Figure 6—source data 1. [file elife-41043-fig6-data1.zip › 75_moaA_CyCOG_60001917_HLII.fasta]

>AG-347-G18
GATAGTAGAAAAAGAAAGTTAAAAGTCTTAAGGTTATCTCTTAAACAAAATTGCAATTTT
TCGTGTATTTATTGTAAGCCTGAGAACTATAGT---TCGGATGTTTTAAATATTGAACAA
TTTAAAAAGTTAATTTTAGTCAGTTGTCGATTAGGGATAAATTCTTTAAGAATCACTGGA
GGAGAACCTTTATTGAGTTCTCAATTAGATGAACTTCTTTATGAAATTAAATCGCAAAGA
TTAGAAGAATCAAATCCAGTATCTAATTTACAGGATATTTCTCTAACCACAAATGGATAT
TTGCTCTCTAAGAAAAAAGCTAATGAGCTTTTTAAAAATGGTTTAGACCGCATAACAGTA
AGTTTAGATGCGATTGATCCTGATATTTTTTCAAACATGATTGGA---GAGGAAAATAAA
ATAATTGGCAAAGAAAAATTATTTACTGTCCTTGAAGGAATAGATCATGCAATTAATGCT
GGATTTAATCCAAAGGCGGGAAAATTAAAAATAAATGCAGTTATAAAAAAAGAGATGAAT
GATAATCAAATTTTTGAATTAGTTGATTTTGCAAAAAAAAGGTCTATAGAAATTCGTTTC
ATTGAATATATGGACGTAGGGATATCTAATAATTGGCAGCCATCAGATGTTTTTTTCTCT
GAAAGAATTATTAGGCTATTAAAGAAGAAACATCGATTAAAAGAATACGGAAGAAAGGAG
GGACAAACTGCTAATAGATGGTACATGAGTGATTCAAATAGTTTTGTAAGTACAATCTCT
TCAATAAGTAATCCTTTTTGTTCAGATTGTAATAGATTGAGGATAACTAGCGATGGTTAT
GCTTATACATGTCTTTTTTCTAATGAAGGTATAAATCTAAACCCATGGTTGTCTCTACCA
ATTAATCTCCATGAATTGGAAAATAAAATCAAGAGCATTTGGGAAGCTAGAGAAGATAAC
TATAGTGAAGATCGATTTAAAGTATTAGAGAAAACAACTGACAAAAATCAAAAAATTCAT
CCATCAATGTCATATCTTGGGGGA
>AG-347-I04
GATAATAGAAAAAGAAAGTTAAAAGTTTTAAGGTTATCTCTTAAACAAAATTGCAATTTT
TCGTGTATTTACTGTAAGCCTGAGAACTATAGT---TTGGATGTTCTAAATATTGAACAA
TTTAAAAAGTTAATTTTTGTCAGTTGTCGATTAGGGGTAAATTCTTTAAGAATCACTGGA
GGAGAACCTTTATTGAGTTCTCAATTAGATGAACTTCTTTATGAAATTAAATCGCAAAGA
TTAGAAGAATCAAATCCAGTAGCTAATATACAGGATATTTCTCTAACCACAAATGGATAT
TTGCTCTCTAAGAAAAAAGCTAATGAGCTTTTTAAAAATGGTTTAGACCGCATAACAGTA
AGTTTAGATGCGATTAATCCTGATATTTTTTCAAACATGATTGGA---GAGGACAATAAA
ATTATTGGCAAAGAAAAATTATTTACTGTCCTTGAAGGAATAGATCATGCAATTAATGCT
GGATTTAATCCAAAGGCGGGGAAATTAAAAATAAATGCAGTTATAAAAAAAGAGATTAAT
GATAATCAAATTTTTGAATTAGTTGATTTTGCCAAAAAAAGGTCTATAGAAATTCGTTTC
ATTGAGTATATGGACGTAGGGATATCTAATAATTGGAAGCCATCAGATGTTTTTTTCTCT
GAAAGAATTATTAGGCTATTAAAGAAGAAACATCGATTAACAGACTACGGAAGAAAGGAG
GGGAAAACTGCTAATAGATGGTACATGAGTGATTCAAATAGTTTTGTTAGTACAATCTCT
TCAATAAGTAATCCTTTTTGTTCAGACTGTAATAGATTGAGGATAACTAGCGATGGTTAT
GCTTATACATGTCTTTTTTCTAATGAAGGTATAAATCTAAACCCATGGTTGACTCTACCA
ATTAATCTCCATGAATTGGAAAATAAAATTAAGAGCATTTGGGAAGCTAGAGAAGATAAC
TATAGTGAAGATCGATTTAAAGTATTAGAGAAAACAACTAACAAAAATCAAAAAATTCAT
CCATCAATGTCATATCTTGGGGGA
>AG-347-I19
GACAATAGAAAAAGAAAGTTAAAAGTTTTAAGGATATCTCTTAAACAAAATTGCAATTTT
TCGTGTATTTACTGTAAGCCTGAGAACTATAGT---TTGGATGTTTTAAATATTGAACAA
TTTAAAAAGTTAATTTTAGTCAGTTGCCGATTAGGGGTAAATTCTTTAAGAATCACTGGA
GGAGAACCTTTATTGAGTTCTCAATTAGATGAACTTCTTTATGAAATTAAATCGCAAAGA
TTAGAAGAATCAAATCCAGTAGCTAATTTACAGGATATTTCTCTAACCACAAATGGATAT
TTGCTCTCTAAGAAAAAAGCTAATGAGCTTTTTAAAAATGGTTTAGATCGCATAACAGTA
AGTTTAGATGCGATTGATCCTGATATTTTTTCAAACATGATTGGA---GAGGAAAATAAA
ATTATTGGCAAAGAAAAATTATTTACTGTCCTTGAAGGAATAGATCATGCAATTAATGCT
GGATTTAATCCAAAGGCGGGGAAATTAAAAATAAATGCAGTTATAAAAAAAGAGATTAAT
GATAATCAAATTTTTGAATTAGTTGATTTTGCAAAAAAAAGGTCTATAGAAATTCGTTTC
ATTGAGTATATGGACGTAGGGATATCTAATAATTGGCAGCCATCAGATGTTTTTTTCTCT
GAAAGAATTATTAGGCTACTAAAGAAGAAACATCGATTAAAAGACTACGGAAGAAAGGAG
GGGCAAACCGCTAATAGATGGTACATGAGTGATTCAAATAGTTTTGTAAGTACAATCTCT
TCAATAAGTAATCCTTTTTGTTCAGACTGTAATAGATTGCGGATAACTAGCGATGGTTAT
GCTTATACATGTCTTTTTTCTAATGAAGGTATAAATCTAAACCCATGGTTGTCTCTACCA
ATTAATCTCCATGAATTGGAAAATAAAATCAAGAGCATTTGGGAAGCTAGAGAAGATAAC
TATAGTGAAGATCGATTTAAAGTATTAGAGAAAACAACTGAAAAAAATCAAAAAATTCAT
CCATCAATGTCATATCTTGGGGGA
>AG-347-I21
GATAATAGAAAAAGAAAGTTAAAAGTTTTAAGGTTATCTCTTAAACAAAATTGCAATTTT
TCGTGTATTTACTGTAAGCCTGAGAACTATAGT---TTGGATGTTTTAAATATTGAACAA
TTTAAAAAGTTAATTTTAGTCAGTTGCCGATTAGGGGTAAATTCTTTAAGAATCACTGGA
GGAGAACCTTTATTGAGTTCTCAATTAGATGAACTTCTTTATGAAATTAAATCGCAAAGA
TTAGAAGAATCAAATCCAGTAGCTAATTTACAGGATATTTCTCTAACCACAAATGGATAT
TTGCTCTCTAAGAAAAAAGCTAATGAGCTTTTTAAAAATGGTTTAGACCGCATAACAGTA
AGTTTAGATGCGATTGATCCTGATATTTTTTCAAACATGATTGGA---GAGGAAAATAAA
ATTATTGGCAAAGAAAAATTATTTACTGTCCTTGAAGGAATAGATCATGCAATTAATGCT
GGATTTAATCCAAAGGCGGGGAAATTAAAAATAAATGCAGTTATAAAAAAAGAGATTAAT
GATAATCAAATTTTTGAATTAGTTGATTTTGCAAAAAAAAGGTCTATAGAAATTCGTTTC
ATTGAGTATATGGACGTAGGGATATCTAATAATTGGCAGCCATCAGATGTTTTTTTCTCT
GAGAGAATTATTAGGCTACTAAAGAAGAAACATCGATTAAAAGACTACGGAAGAAAGGAG
GGACAAACTGCTAATAGATGGTACATGAGTGATTCAAATAGTTTTGTAAGTACAATCTCT
TCAATAAGTAATCCTTTTTGTTCAGACTGTAATAGATTGAGGATAACTAGCGATGGTTAT
GCTTATACATGTCTTTTTTCTAATGAAGGTATAAATCTAAACCCATGGTTGTCTCTACCA
ATTAATCTCCATGAATTGGAAAATAAAATCAAGAGCATTTGGGAAGCTAGAGAAGATAAC
TATAGTGAAGATCGATTTAAAGTATTAGAGAAAAAAACTGACAAAAATCAAAAAATTCAT
CCATCAATGTCATATCTTGGGGGA
>AG-347-J06
GATAATAGAAAAAGAAAGTTAAAAGTTTTAAGGTTATCTCTTAAACAAAATTGCAATTTT
TCGTGTATTTACTGTAAGCCTGAGAACTATAGT---TTGGATGTTTTAAATATTGAACAA
TTTAAAAAGTTAATTTTAGTCAGTTGCCGATTAGGGGTAAATTCTTTAAGAATCACTGGA
GGAGAACCTTTATTGAGTTCTCAATTAGATGAACTTCTTTATGAAATTAAATCGCAAAGA
TTAGAAGAATCAAATCCAGTAGCTAATTTACAGGATATTTCTCTAACCACAAATGGATAT
TTGCTCTCCAAGAAAAAAGCTAATGAGCTTTTTAAAAATGGTTTAGACCGCATAACAGTA
AGTTTAGATGCGATTGATCCTGATATTTTTTCAAACATGATTGGA---GAGGAAAATAAA
ATTATTGGCAAAGAAAAATTATTTACTGTCCTTGAAGGAATAGATCATGCAATTAATGCT
GGATTTAATCCAAAGGCGGGGAAATTAAAAATAAATGCAGTTATAAAAAAAGAGATTAAT
GATAATCAAATTTTTGAATTAGTTGATTTTGCAAAAAAAAGGTCTATAGAAATTCGTTTC
ATTGAGTATATGGACGTAGGGATATCTAATAATTGGCAGCCATCAGATGTTTTTTTCTCT
GAGAGAATTATTAGGCTACTAAAGAAGAAACATCGATTAAAAGACTACGGAAGAAAGGAG
GGACAAACTGCTAATAGATGGTACATGAGTGATTCAAATAGTTTTGTAAGTACAATCTCT
TCAATAAGTAATCCTTTTTGTTCAGACTGTAATAGATTGAGGATAACTAGCGATGGTTAT
GCTTATACATGTCTTTTTTCTAATGAAGGTATAAATCTAAACCCATGGTTGTCTCTACCA
ATTAATCTCCATGAATTGGAAAATAAAATCAAGAGCATTTGGGAAGCTAGAGAAGATAAC
TATAGTGAAGATCGATTTAAAGTATTAGAGAAAAAAACTGACAAAAATCAAAAAATTCAT
CCATCAATGTCATATCTTGGGGGA
>AG-347-K17
GATAAAAGAAAAAGAAAGTTAAAAGTTTTAAGGTTATCTCTTAAACAAAATTGCAATTTT
TCGTGTATTTACTGTAAGCCTGAGAACTATAGT---TTGGATGTTTTAAATATTGAACAA
TTTAAAAAGTTAATTTTAGTCAGTTGTCGATTAGGGGTAAATTCTTTAAGAATCACTGGA
GGAGAACCTTTATTGAGTTCTCAATTAGATGAACTTCTTTATGAAATTAAATCGCAAAGA
TTAGAAGAATCAAATCCAGTAGCTAATTTACAGGATATTTCTCTAACCACAAATGGATAT
TTGCTCTCTAAGAAAAAAGCTAATGAGCTTTTTAAAAATGGTTTAGACCGCATAACAGTA
AGTTTAGATGCGATTGATCCTTATATTTTTTCAAAAATGATTGGA---GAGGAAAATAAA
ATTATTGGCAAAGAAAAATTATTTACTGTCCTTGAAGGAATAGATCATGCAATTAATGCT
GGATTTAATCCAAAGGCGGGGAAATTAAAAATAAATGCAGTTATAAAAAAAGAGATTAAT
GATAATCAAATTTTTGAATTAGTTGATTTTGCAAAAAAAAGGTCTATGGAAATTCGTTTC
ATTGAGTATATGGACGTAGGGATATCTAATAATTGGCAGCCATCAGATGTTTTTTTCTCT
GAAAGAATTATTAGGCTATTAAAGAAGAAACATCGATTAAAAGACTACGGAAGAAAAGAG
GGACAAACTGCTAATAGATGGTACATGAGTGATTCAAATAGTTTTGTAAGTACAATCTCT
TCAATAAGTAATCCTTTTTGTTCAGACTGTAACAGATTGAGGATAACTAGCGATGGTTAT
GCTTATAAATGTCTTTTTTCTAATGAAGGTATAAATCTAAACCCATGGTTGTCTATACCA
ATTAATCTCCATGAATTGGAAAATAAAATCAAGAGCATTTGGGAAGCTAGAGAAGATAAC
TATAGTGAAGATCGATTTAAAGTATTAGAGAAAACAACTGACAAAAATCAAAAAATTCAT
CCATCAATGTCATATCTTGGGGGA
>AG-347-L20
GATAATAGAAAAAGAAAGTTAAAAGTTTTAAGGTTATCTCTTAAACAAAATTGCAATTTT
TCGTGTATTTACTGTAAGCCTGAGAACTATAGT---TTGGAGGTTTTAAATATTGAACAA
TTTAAAAAGTTAATTTTAGTCAGTTGTCGATTAGGGGTAAATTCTTTAAGAATCACTGGA
GGAGAACCTTTATTGAGTTCTCAATTAGATGAACTTCTTTATGAAATTAAATCGCAAAGA
TTAGAAGAATCAAATCCAGTATCTAATTTACAGGATATTTCTCTAACCACAAATGGATAT
TTGCTCTCTAAGAAAAAAGCTAATGAGCTTTTTCAAAATGGTTTAGACCGTATAACCGTA
AGTTTAGATGCGATTGATCCTGATATTTTTTCAAACATGATCGGA---GAGGAAAATAAA
ATTATTGGCAAAGAAAAATTATTTACTGTCCTTGAAGGAATAGATCATGCAATTAATGCT
GGATTTAATCCAAAGGCGGGGAAATTAAAAATAAATGCAGTTATAAAAAAAGAGATTAAT
GATAATCAAATTTTTGAATTAGTTGATTTTGCAAAAAAAAGGTCTATAGAAATTCGTTTC
ATTGAGTATATGGACGTAGGGATATCTAATAATTGGCAGCCATCAGATGTTTTTTTCTCT
GAAAGAATTATTAGGCTATTAAAGAAGAAACATCGATTAAAAGACTACGGAAGAAAGGAG
GGACAAACTGCTAATAGATGGTACATGAGTGATTCAAATAGTTTTGTAAGTACAATCTCT
TCAATAAGTAATCCTTTTTGTTCAGACTGTAATAGATTGAGGATAACTAGCGATGGTTAT
GCTTATACATGTCTTTTTTCTAATGAAGGTATAAATCTAAACCCATGGTTGTCTCTACCA
ATTAATCTCCATGAATTGGAAAATAAAATCAAGAGCATTTGGGAAGCTAGAGAAGATAAC
TATAGTGAAGATCGATTTGAAGTATTAGAGGAAACAACTGACAAAAATCAAAAAATTCAT
CCATCAATGTCATATCTTGGGGGA
>AG-347-M23
GATAATAGAAAAAGAAAGTTAAAAGTTTTAAGGTTATCTCTTAAACAAAATTGCAATTTT
TCGTGTATTTACTGTAAGCCTGAGAACTATAGT---TTGGATGTTTTAAATATTGAACAA
TTTAAAAAGTTAATTTTAGTCAGTTGCCGATTAGGGGTAAATTCTTTAAGAATCACAGGA
GGAGAACCTTTATTGAGTTCTCAATTAGATGAACTTCTTTATGAAATTAAATCGCAAAGA
TTAGAAGAATCAAATCCAGTAGCTAATTTACAGGATATTTCTCTAACCACAAATGGATAT
TTGCTCTCTAAGAAAAAAGCTAATGAGCTTTTTAAAAATGGTTTAGACCGCATAACAGTA
AGTTTAGATGCGATTGATCCTGATATTTTTTCAAACATGATTGGA---GAGGAAAATAAA
ATTATTGGCAAAGAAAAATTATTTACTGTCCTTGAAGGAATAGATCATGCAATTAATGCT
GGATTTAATCCAAAGGCGGGGAAATTAAAAATAAATGCAGTTATAAAAAAAGAGATTAAT
GACAATCAAATTTTTGAATTAGTTGATTTTGCAAAAAAAAGGTCTATAGAAATTCGTTTC
ATTGAGTATATGGACGTAGGGATATCTAATAATTGGCAGCCATCAGATGTTTTTTTCTCT
GAAAGAATTATTAGGCTACTAAAGAAGAAACATCGATTAAAAGACTACGGAAGAAAGGAG
GGACAAACTGCTAATAGATGGTACATGAGTGATTCAAATAGTTTTGTAAGTACAATCTCT
TCAATAAGTAATCCTTTTTGTTCAGACTGTAATAGATTGAGGATAACTAGCGATGGTTAT
GCTTATACATGTCTTTTTTCTAATGAAGGTATAAATCTAAACCCATGGTTGTCTCTACCA
ATTAATCTCCATGAATTGGAAAATAAAATCAAGAGCATTTGGGAAGCTAGAGAAGATAAC
TATAGTGAAGATCGATTTAAAGTATTAGAGAAAAAAACTGACAAAAATCAAAAAATTCAT
CCATCAATGTCATATCTTGGGGGA
>AG-347-O22
GATAATAGAAAAAGAAAGTTAAAAGTTTTAAGGTTATCTCTTAAACAAAATTGCAATTTT
TCTTGTATTTACTGTAAGCCTGAGAACTATAGT---TTAGATGTTTTAAATATTGAACAA
TTTAAAAAATTAATTTTAGTCAGTTGTCGATTAGGGGTAAATTCTTTAAGAATCACTGGA
GGAGAACCTTTATTGAGTTCTCAATTAGATGAACTTCTGTATGAAATTAAATCGCAAAGA
TTAGAAGAATCAAATCCAGTAGCTAATTTACAGGATATTTCTCTAACCACAAACGGATAT
TTGCTCTCTAAGAAAAAAGCTAATGAGCTTTTTAAAAATGGTTTAGACCGCATAACAGTA
AGTTTAGATGCGATTGATCCTGATATTTTTTCAAACATGATTGGA---GAGGAAAATAAA
ATTATTGGCAAAGAAAAATTATTTACTGTCCTTGAAGGAATAGATCATGCAATTAATGCT
GGATTTAATCCAGAGGCGGGAAAATTAAAAATAAATGCAGTTATAAAAAAAGAGTTTAAT
GATAATCAAATTTTTGCATTAGTTGATTTTGCAAAAAAAAGGTCTATAGAAATTCGTTTC
ATTGAATATATGGACGTAGGGATATCTAATAATTGGCAGCCATCAGATGTTTTTTTCTCT
GAGAGAATTATTAGGCTTCTAAATAAGAAATATCGATTAAAAGACTACGGAAGAAAGGAG
GGACAAACTGCTAATAGATGGTACATGAGTGATTCAAATAGTTTTGTAAGTACAATCTCT
TCAATAAGTAATCCTTTTTGTTCAGATTGTAATAGATTGAGGATAACTAGCGATGGTTAT
GCTTATACATGTCTTTTTTCTAATGAAGGTATAAATCTAAACCCATGGTTGTCTCTACCA
ATTAATCTCCATGAATTGGAAAATAAAATCAAGAGCATTTGGGAAGCTAGAGAAGATAAA
TATAGTGAAGATCGATTTAAAGTATTAGAGAAATCAACTGACAAAAATCAAAAAATTCAT
CCATCAATGTCATATCTTGGGGGA
>AG-355-B23
GATAATAGAAAAAGAAAGTTAAAAGTTTTAAGGTTATCTCTTAAACAAAATTGCAATTTT
TCATGTATTTACTGTAAGCCAGAGAACTATAGT---TTGGATGTTTTAAATATTGAACAA
TTTAAAAAGTTAATTTTAGTAAGTTGTCGATTAGGGGTAAATTCTTTAAGAATCACTGGA
GGAGAACCTTTATTGAGTTCTCAATTAGATGAACTTCTTTATGAAATTAAATCGCAAAGA
TTAGAAGAATCAAATCCAGTAGCTAATTTACAGGATGTTTCTCTAACCACAAATGGATAT
TTGCTCTCTAAGAAAAAAGCTAATGAGCTTTTTAAAAATGGTTTAGACCGCATAACAGTA
AGTTTAGATGCGATTGATCCTGATATTTTTTCAAACATGATTGGA---GAGGAAAATAAA
ATTATTGGCAAAGAAAAATTATTTACTGTCCTTGAAGGAATAGATCATGCAATTAATGCT
GGATTTAATCCAAAAGCAGGGAAATTAAAAATAAATGCAGTTATAAAAAAAGAGATTAAT
GATAATCAAATTTTTGAATTAGTTGATTTTGCAAAACAAAGGTCTATAGAAATTCGTTTC
ATTGAGTATATGGACGTAGGGATATCTAATAATTGGCAGCCATCAGATGTTTTTTTCTCT
GAAAGAATTATTAGGCTATTAAAGAAGAAACATCGATTAAAAGACTACGGAAGAAAGGAG
GGACAAACAGCTAATAGATGGTATATGAGTGATTCAAAAAGTTTTGTAAGTACAATCTCT
TCAATAAGTAATCCTTTTTGTTCAGACTGTAATAGATTGAGGATAACTAGCGATGGTTAT
GCTTATACATGTCTTTTTTCTAATGAAGGTATAAATCTAAACCCATGGTTGTCTCTACCA
ATTAATCTCCATGAATTGGAAAATAAAATCAAGAGCATTTGGGAAGCTAGAGAAGATAAC
TATAGTGAAGATAGATTTAAAGTATTAGAGAAAACAACTGACAAAAATCAAAAAATTCAT
CCATCAATGTCATATCTTGGGGGA
>AG-355-G23
GATAATAGAAAAAGAAAGTTAAAAGTTTTAAGGTTATCTCTTAAACAAAATTGCAATTTT
TCGTGTATTTACTGTAAGCCTGAGAACTATAGT---TTGGATGTTTTAAATATTGAACAA
TTTAAAAAGTTAATTTTAGTCAGTTGCCGATTAGGGGTAAATTCTTTAAGAATCACTGGA
GGAGAACCTTTATTGAGTTCTCAATTAGATGAACTTCTTTATGAAATTAAATCGCAAAGA
TTAGAAGAATCAAATCCAGTAGCTAATTTACAGGATATTTCTCTAACCACAAATGGATAT
TTGCTCTCTAAGAAAAAAGCTAATGAGCTTTTTAAAAATGGTTTAGACCGCATAACTGTA
AGTTTAGATGCGATTGATCCTGATATTTTTTCAAACATGATTGGA---GAGGAAAATAAA
ATTATTGGCAAAGAAAAATTATTTACTGTCCTTGAAGGAATAGATCATGCAATTAATGCT
GGATTTAATCCAAAGGCGGGGAAATTAAAAATAAATGCAGTTATAAAAAAAGAGATTAAT
GACAATCAAATTTTTGAATTAGTTGATTTTGCAAAAAAAAGGTCTATAGAAATTCGTTTC
ATTGAGTATATGGACGTAGGGATATCTAATAATTGGCAGCCATCAGATGTTTTTTTCTCT
GAAAGAATTATTAGGCTACTAAAGAAGAAACATCGATTAAAAGACTACGGAAGAAAGGAG
GGACAAACTGCTAATAGATGGTACATGAGTGATTCAAATAGTTTTGTAAGTACAATATCT
TCAATAAGTAATCCTTTTTGTTCAGACTGTAATAGATTGAGGATAACTAGCGATGGTTAT
GCTTATACATGTCTTTTTTCTAATGAAGGTATAAATCTAAACCCATGGTTGTCTCTACCA
ATTAATCTCCATGAATTGGAAAATAAAATCAAGACCATTTGGGAAGCTAGAGAAGATAAC
TATAGTGAAGATCGATTTAAAGTATTAGAGAAAAAAACTGACAAAAATCAAAAAATTCAT
CCATCAATGTCATATCTTGGGGGA
>AG-355-I20
GATAATAGAAAAAGAAAGTTTAAAGTTTTAAGGTTATCTCTTAAACAGAATTGCAATTTT
TCGTGTATTTACTGTAAGCCTGAGAACTATAGT---TTGGATGTTTTAAATATTGAACAA
TTTAAAAAGTTAATTTTAGTCAGTTGCCGATTAGGGGTAAATTCTTTAAGAATCACTGGA
GGAGAACCTTTATTGAGTTCTCAATTAGATGAACTTCTTTATGAAATTAAATCGCAAAGA
TTAGAAGAATCAAATCCAGTAGCTAATTTACAGGATATTTCTCTAACCACAAATGGATAT
TTGCTCTCTAAGAAAAAAGCTAATGAGCTTTTTAAAAATGGTTTAGACCGTATAACAGTA
AGTTTAGATGCGATTGATCCTGATATTTTTTCAAACATGATTGGA---GAGGAAAATAAA
ATTATTGGCAAAGAAAAATTATTTACTGTCCTTGAAGGAATAGATCATGCAATTAATGCT
GGATTTAATCCAAAGGCGGGGAAATTAAAAATAAATGCAGTTATAAAAAAAGAGATTAAT
GATAATCAAATTTTTAAATTAGTTGATTTTGCAAAAAAAAGGTCTATAGAAATTCGTTTC
ATTGAGTATATGGACGTAGGGATATCTAATAATTGGCAGCCATCAGATGTTTTTTTCTCT
GAAAGAATTATTAGGCTACTAAAGAAGAAACATCGATTAAAAGACTACGGAAGAAAGGAG
GGACAAACTGCTAATAGATGGTATATGAGTGATTCAAATAGTTTTGTAAGTACAATCTCT
TCAATAAGTAATCCTTTTTGTTCAGACTGTAATAGATTGAGGATAACTAGCGATGGTTAT
GCTTATACATGTCTTTTTTCTAATGAAGGTATAAATCTAAACCCATGGTTGTCTCTACCA
ATTAATCTCCATGAATTGGAAAATAAAATCAAGAGCATTTGGGAAGCTAGAGAAGATAAC
TATAGTGAAGATCGATTTAAAGTATTAGAGAAAAAAACTGACAAAAATCAAAAAATTCAT
CCATCAATGTCATATCTTGGGGGA
>AG-355-J09
GATAATAGAAAAAGAAAGTTAAAAGTTTTAAGGTTATCTCTTAAACAAAATTGCAATTTT
TCGTGTATTTACTGTAAGCCTGAGAACTATAGT---TTGGATGTTTTAAATATTGAACAA
TTTAAAAAGTTAATTCTAGTCAGTTGTCGATTAGGGGTAAATTCTTTAAGAATCACTGGA
GGAGAACCTTTATTGAGTTCTCAATTAGATGAACTTCTTTATGAAATTAAATCGCAAAGA
TTAGAAGAATCAAATCCAGTAGCTAATTTACAGGATATTTCTCTAACCACAAATGGATAT
TTGCTCTCTAAGAAAAAAGCTAATGAGCTTTTTAAAAATGGTTTAGACCGCATAACAGTA
AGTTTAGATGCGATTGATCCTGATATTTTTTCAAACATGATTGGA---GAGGAAAATAAA
ATTATTGGCAAAGAAAAATTATTTACTGTCCTTGAAGGAATAGATCATGCAATTAATGCT
GGATTTAATCCAAAGGCGGGGAAATTAAAAATAAATGCAGTTATAAAAAAAGAGATTAAT
GATAATCAAATTTTTGAATTAGTTGATTTTGCAAAAAAAAGGTCTATAGAAATTCGTTTC
ATTGAGTATATGGACGTAGGGATATCTAATAATTGGCAGCCATCAGATGTTTTTTTCTCT
GAAAGAATTATTAGGCTATTAAAGAAGAAACATCGATTAAAAGACTACGGAAGAAAGGAG
GGACAAACTGCTAATAGATGGTACATGAGTGATTCAAATAGTTTTGTAAGTACAATCTCT
TCAATAAGTAATCCTTTCTGTTCAGACTGTAATAGATTGAGGATAACTAGCGATGGTTAT
GCTTATACATGTCTTTTTTCTAATGAAGGTATAAATCTAAACCCATGGTTGTCTCTACCA
ATTAATCTCCATGAATTGGAAAATAAAATCAAGAGCATTTGGGAAGCTAGAGAAGATAAC
TATAGTGAAGATCGATTTAAAGTAATAGAGAAAATAACTGACAAAAATCAAAAAATTCAT
CCATCAATGTCATATCTTGGTGGA
>AG-355-N18
GATAATAGAAAAAGAAAGTTAAAAGTTTTAAGGTTATCTCTTAAACAAAATTGCAATTTT
TCGTGTATTTACTGTAAGCCTGAGAACTATAGT---TTGGATGTTTTAAATATTGAACAA
TTTAAAAAGTTAATTTTAGTCAGTTGTCGATTAGGGGTAAATTCTTTAAGAATCACTGGA
GGAGAACCTTTATTGAGTTCTCAATTGGATGAACTTCTTTATGAAATTAAATCGCAAAGA
TTAGAAGAATCAAATCCAGTAGCTAATTTACAGGATATTTCTCTAACCACAAATGGATAT
TTGCTCTCTAAGAAAAAAGCTAATGAGCTTTTTAAAAATGGTTTAGACCGCCTAACAGTA
AGTTTAGATGCGATTAATCCTGATATTTTTTCAAAAATGATTGGA---GAGGAAAATAAA
ATTATTGGCAAAGAAAAATTATTTACTGTCCTTGAAGGAATAGATCATGCAATTAATGCT
GGATTTAATCCAAAGGCGGGGAAATTAAAAATAAATGCAGTCATTAAAAAAGAGATAAAT
GATAATCAAATTTTTGAATTAGTTGATTTTGCAAAAAAAAGGTCTATAGAAATTCGTTTT
ATTGAATATATGGACGTAGGCACATCTAATAATTGGAAGCCATCAGATGTTTTTTTCTCT
GAAAAAATTATTAGTTTATTAAAGAAGAAATATCGATTAAAAGACTACGGAAGAAAGGAA
GGGCAAACAGCCAATAGATGGTACATCAGTGATTCAAAAAGTTTTATAAGTACAATCTCT
TCAGTAAGTAATCCTTTTTGTTCAGATTGTAATAGGTTGAGGATAACTAGCGATGGTTAT
GCTTACACGTGTCTTTTCTCTAGTGAAGGTATCAATCTAAACCCATGGTTATCTCTACCA
ATTAATCTCCATGAACTGGAAAATAAAATCAAGAGCATTTGGGAAGCGAGAGAAGATAAC
TATAGTGAAGAAAGATTTAAAAAATTAGAAAAAACAACTGACAAAAATCAAAAAATTCAT
CCATCTATGTCATATCTTGGGGGA
>AG-402-A04
GATAATAGAAAAAGAAAGTTAAAAGTTTTAAGGTTATCTCTTAAACAAAATTGCAATTTT
TCGTGTATTTACTGTAAGCCTGAGAACTATAGT---TTGGATGTTTTAAATATTGAACAA
TTTAAAAAGTTAATTTTAGTCAGTTGCCGATTAGGGGTAAATTCTTTAAGAATCACTGGA
GGAGAACCTTTATTGAGTTCTCAATTAGATGAACTTCTTTATGAAATTAAATCGCAAAGA
TTAGAAGAATCAAATCCAGTAGCTAATTTACAGGATATTTCTCTAACCACAAATGGATAT
TTGCTCTCTAAGAAAAAAGCTAATGAGCTTTTAAAAAATGGTTTAGACCGCATAACAGTA
AGTTTAGATGCGATTGATCCTGATATTTTTTCAAACATGATTGGA---GAGGAAAATAAA
ATTATTGGCAAAGAAAAATTATTTACTGTCCTTGAAGGAATAGATCATGCAATTAATGCT
GGATTTAATCCAAAGGCGGGGAAATTAAAAATAAATTCAGTTATAAAAAAAGAGATTAAT
GAAAATCAAATTTTTGAATTAGTTGATTTTGCAAAAAAAAGGTCTATAGAAATTCGTTTC
ATTGAGTATATGGACGTAGGTATATCTAATAATTGGCAGCCATCAGATGTTTTTTTCTCT
GAAAGAATTATTAGGCTATTAAAGAAGAAATATCGATTAAAAGACTACGGAAGAAAGGAG
GGACAAACTGCTAATAGATGGTACATGAGTGATTCAAATAGTTTTGTAAGTACAATCTCT
TCAATAAGTAATCCTTTTTGTTCAGACTGTAATAGATTGAGGATAACTAGCGATGGTTAT
GCTTATACATGTCTTTTTTCTAATGAAGGTATAAATCTAAACCCATGGTTGTCTCTACCA
ATTAATCTCCATGAATTGGAAAATAAAATCAAGAGCATTTGGGAAGCTAGAGAAGATAAC
TATAGTGAAGATCGATTTAAAGTATTAGAGAAAAAAACTGACAAAAATCAAAAAATTCAT
CCATCAATGTCATATCTTGGGGGA
>AG-402-F05
GATAATAGAAAAAGAAAGTTAAAAGTTTTAAGGTTATCTCTTAAACAAAATTGCAATTTT
TCGTGTATTTACTGTAAGCCTGAGAACTATAGT---TTGGATGTTTTAAATATTGAACAA
TTTAAAAAGTTAATTTTAGTCAGTTGTCGATTAGGGGTAAATTCTTTAAGAATCACTGGA
GGAGAACCTTTATTGAGTTCTCAATTAGATGAACTTCTTTATGAAATTAAATCGCAAAGA
TTAGAAGAATCAAATCCAGTAGCTAATTTACAGGATATTTCTCTAACCACAAATGGATAT
TTGCTGTCTAAGAAAAAAGCTAATGAGCTTTTTAAAAATGGTTTAGACCGCATAACAGTA
AGTTTAGATTCGATTGATCCTGATATTTTTTCAAACATGATTGGA---GAAGAAAATAAA
ATTATTGGCAAAGAAAAATTATTTACTGTCCTTGAAGGAATAGATCATGCAATTAATGCT
GGATTTAATCCAAAGGCGGGAAAATTAAAAATAAATGCAGTTATAAAAAAAGAGATGAAT
GATAATCAAATTTTTGAATTAGTTGATTTTGCAAGAAAAAGGTCTATAGAAATTCGTTTC
ATTGAATATATGGACGTAGGGATATCTAATAATTGGCAGCCATCAGATGTTTTTTTCTCT
GAAAGAATTATTAGGCTATTAAAGAAGAAACATCGATTAAAAGAATACGGAAGAAAGAAG
GGACAAACTGCTAATAGATGGTACATGAGTGATTCAAATAGTTTTGTAAGTACAATCTCT
TCAATAAGTAATCCTTTTTGTTCAGATTGTAATAGATTGAGGATAACTAGCGATGGTTAT
GCTTATACATGTCTTTTTTCTAATGAAGGTATAAATCTAAACCCATGGTTGTCTCTACCA
ATTAATCTCCATGAATTGGAAAATAAAATCAAGAGCATTTGGGAAGCTAGAAAAGACAAC
TATAGTGAAGATCGATTTAAAGTATTAGAGAAAACAACTGACAATAATCAAAAAATTCAT
CCATCAATGTCATATCTTGGGGGA
>AG-402-I23
GATAATAGAAAAAGAAAGTTAAAAGTTTTAAGGTTATCTCTTAAACAAAATTGCAATTTT
TCGTGCATTTACTGTAAACCTGAGAACAATAGT---TTGGATGTTTTAAATATTGAACAA
TTTAAAAAGTTAATTTTAGTAAGTTGTCGATTAGGGGTAAATTCTTTAAGAATCACTGGA
GGAGAACCTTTATTGAGTTCTCAATTAGATGAGCTTCTTTATGAAATTAAATTGCAAAGA
TTAGAAGAATCAAATCCAATAGCTAATTTACAGGATATTTCTCTAACCACAAATGGATAT
TTGCTCTCTAAGGAAAAAGCTAATGAGCTTTTTAAAAATGGTTTAGACCGCATAACAGTA
AGTTTAGATGCGATTGATCCTGATATTTTTTCAAACATGATTGGA---GAGGAAAATAAA
ATTATTGGCAAAGAAAAATTATTTACTGTCCTTGAAGGAATAGATCATGCAATTAATGCT
GGATTTAATCCAAAAGCGGGAAAATTAAAAATAAATGCAGTTATAAAAAAAGAGATTAAT
GATAATCAAATTTTTGAATTAGTTGATTTTGCAAAAAAAAGATCTATAGAAATTCGTTTC
ATTGAATATATGGACGTAGGTACATCTAATAATTGGCAGCCATCAGATGTTTTTTTCTCT
GAAAGAATTATTAGGCTTTTAAAGAAGAAACATCGATTAAAAGACTACGGAAGAAAGGAG
GGACAAACTGCTAATAGATGGTACATGAGTGATTCAAATAGTTTTGTAAGTACAATCTCT
TCAATAAGCAGTCCCTTTTGTTCAGATTGTAATAGGTTGAGGATAACTAGCGATGGTTAT
GCTTATAAATGTCTTTTTTCTAGTGAAGGTATAAATCTAAACCCATGGTTGTCTCTACCA
ATTAATCTCCATGAACTGGAAAATAAAATCAAGAGCATTTGGGAAGCTAGAGAAGATAAC
TATAGTGAAGATCGATTTAAAATATTGGAGAAAACAACTGTCAAAAATCAAAAAATGCAT
CCATCAATGTCATATCTTGGGGGA
>AG-402-K16
GATAATAGAAAAAGAAAGTTAAAAGTTTTAAGGTTATCTCTTAAACAAAATTGCAATTTT
TCGTGTATTTACTGTAAGCCTGAGAACTATAGT---TTGGATGTTTTAAATATTGAACAA
TTTAAAAAGTTAATTTTAGTCAGTTGTCGATTAGGGGTAAATTCTTTAAGAATCACTGGA
GGAGAACCTTTATTGAGTTCTCAATTAGATGAACTTCTTTATGAAATTAAATCGCAAAGA
TTAGAAGAATCAAATCCATTAGCTAATTTACAGGATATTTCTCTAACCACAAATGGATAT
TTGCTCTCTAAGAAAAAAGCTAATGAGCTTTTTAAAAATGGTTTAGACCGCATAACAGTA
AGTTTAGATGCGATTAATCCTGATATTTTTTCAAAAATGATTGGA---GAGGAAAATAAA
ATTATTGGCAAAGAAAAATTATTTACTGTCCTTGAAGGAATAGATCATGCAATTAATGCT
GGATTTAATCCAAAGGCGGGGAAATTAAAAATAAATGCAGTTATAAAAAAAGAGATTAAT
GATAATCAAATTTTTGAATTAGTTGATTTTGCAAAAAAAAGGTCTATAGAAATTCGTTTC
ATTGAGTATATGGACGTAGGGATATCTAATAATTGGCAGCCATCAGATGTTTTTTTCTCT
GAAAGAATTATTAGGCTATTAAAGAAGAAACATCGATTAAAAGACTACGGAAGAAAGGAG
GGACAAACTGCTAATAGATGGTACATGAGTGATTCAAATAGTTTTGTAAGTACAATCTCT
TCAATAAGTAATCCTTTTTGTTCAGACTGTAATAGATTGAGGATAACTAGCGATGGTTAT
GCTTATACATGTCTTTTTTCTAATGAAGGTATAAATCTAAACCCATGGTTGTCTCTACCA
ATTAATCTCCATGAATTGGAAAATAAAATCAAGAGCATTTGGGAAGCTAGAGAAGATAAC
TATAGTGAAGATCGATTTAAAGTATTAGAGAAAACAACTGACAAAAATCAAAAAATTCAT
CCATCAATGTCATATCTTGGGGGA
>AG-402-K22
GATCTCAGGAAAAGGAAGTTAAAAGTTTTAAGATTATCTCTTAAACAAAATTGCAATTTT
TCATGTATTTACTGTAAACCAGAAAACTATAAT---TTGGATGTATTAAATATTGAACAA
TTTAAAAAATTAATTTTTGTAAGTTGTAGATTAGGGATAAATTCTTTAAGAATTACAGGA
GGAGAACCTTTATTAAGTTCTCAATTAGTCGAACTTCTTAATGAAATTAGATTACAAAGG
TTTGAAGAATCAAATCCAATATCACATTTACAGGATATTTCTCTAACAACAAATGGCTAT
TTGCTCTCCAAGAAAAAGGCTATGGAGCTTTTTCAAAATGGTTTAGACCGCATAACAGTC
AGTTTAGATGCAATTGATCCTGATGTTTTTTCAAAAATGATTGGA---GAGAAAAATAAA
TTTATAGGTAAAGAAAAATTATTTAATGTGCTTGAGGGAATCGATAATGCAATTAATACT
GGATTTAATCCCAGGGAAGGAAAATTAAAAATTAATGCAGTTATAAAAAAAGACGTAAAT
GATAATCAAATTTTTAAATTAGTTGATTTTGCAAGAAAAAGATCTATAGAAATTCGTTTC
ATTGAGTATATGGATGTAGGCACATCTAATAATTGGATGCCATCAGATGTTTTTTTCTCT
GAAAGAATTATTAGTTCTTTAAAGAAGAAATATCAATTATCAGACTTTGGAAGAAAGGAA
GGACAAACAGCTAGTAGATGGTACATGCGTGATTCAAAAAGTTTTATAAGTACAATCTCT
TCAGTAAGTAATCCTTTTTGTTCAGACTGTAATAGATTGAGGATAACCAGCGATGGTTAT
GCTTATACGTGTCTTTTTTCTAATGAAGGTGTAAATCTAAAGCCATGGTTGTCTCAACCA
ATTGATCTTTACGAATTAGAAAATAAAATCAAAAGCATTTGGGAAGCAAGAGAAGATAAC
TACAGTGAGAATAGATTTAAAATATTAGAGAAAACAATTAACGTAAATCAAAAAACACAT
CCATCAATGTCATATCTTGGGGGA
>AG-402-L23
GATAATAGAAAAAGAAAGTTAAAAGTTTTAAGGTTATCTCTTAAACAAAATTGCAATTTT
TCGTGTATTTACTGTAAGCCTGAGAACTATAGT---TTGGATGTTTTAAATATTGAACAA
TTTAAAAAGTTAATTTTAGTCAGTTGTCGATTAGGGGTAAATTCTTTAAGAATCACTGGA
GGAGAACCTTTATTGAGTTCTCAATTAGATGAACTTCTTTATGAAATTAAATCGCAAAGA
TTAGAAGAATCAAATCCAGTAGCTAATTTACAGGATATTTCTCTAACCACAAATGGATAT
TTGCTGTCTAAGAAAAAAGCTAATGAGCTTTTTAAAAATGGTTTAGACCGCATAACAGTA
AGTTTAGATGCGATTGATCCTGATATTTTTTCAAACATGATTGGA---GAAGAAAATAAA
ATTATTGGCAAAGAAAAATTATTTACTGTCCTTGAAGGAATAGATCATGCAATTAATGCT
GGATTTAATCCAAAGGCGGGAAAATTAAAAATAAATGCAGTTATAAAAAAAGAGATGAAT
GATAATCAAATTTTTGAATTAGTTGATTTTGCAAAAAAAAGGTCTATAGAAATTCGTTTC
ATTGAATATATGGACGTAGGGATATCTAATAATTGGCAGCCATCAGATGTTTTTTTCTCT
GAAAGAATTATTAGGCTATTAAAGAAGAAACATCGATTAAAAGAATACGGAAGAAAGAAG
GGACAAACTGCTAATAGATGGTACATGAGTGATTCAAATAGTTTTGTAAGTACAATCTCT
TCAATAAGTAATCCTTTTTGTTCAGATTGTAATAGATTGAGGATAACTAGCGATGGTTAT
GCTTATACATGTCTTTTTTCTAATGAAGGTATAAATCTAAACCCATGGTTGTCTCTACCA
ATTAATCTCCATGAATTGGAAAATAAAATCAAGAGCATTTGGGAAGCTAGAAAAGATAAC
TATAGTGAAGATCGATTTAAAGTATTAGAGAAAACAACTGACAATAATCAAAAAATTCAT
CCATCAATGTCATATCTTGGGGGA
>AG-402-N08
GATAATAGAAAAAGAAAGTTAAAAGTTTTAAGGTTATCTCTTAAACAAAATTGCAATTTT
TCGTGTATTTACTGTAAGCCTGAGAACTATAGT---TTGGATGTTTTAAATATTGAACAA
TTTAAAAAGTTAATTTTAGTCAGTTGTCGACTAGGGGTAAATTCTTTAAGAATCACTGGA
GGAGAACCTTTATTGAGTTCTCAATTAGATGAACTTCTTTATGAAATTAAATCGCAAAGA
TTAGAAGAATCAAATCCAGTAGCTAATTTACAGGATATTTCTCTAACCACAAATGGATAT
TTGCTCTCTAAGAAAAAAGCTAATGAGCTTTTTAAAAATGGTTTAGACCGCATAACAGTA
AGTTTAGATGCGATTGATCCTGATATTTTTTCAAACATGATTGGA---GAGGAAAATAAA
ATTATTGGCAAAGAAAAATTATTTACTGTCCTTGAGGGAATAGATCATGCAATTAATGCT
GGATTTAATCCAAAGGCGGGGAAATTAAAAATAAATGCAGTTATAAAAAAAGAGATTAAT
GATAATCAAATTTTTGAATTAGTTGATTTTGCAAAAAAAAGGTCTATAGAAATTCGTTTC
ATTGAGTATATGGACGTAGGGATATCTAATAATTGGCAGCCATCAGATGTTTTTTTCTCT
GAAAGAATTATTAGGCTATTAAAGAAGAAACATCGATTAAAAGAATACGGAAGAAAGGAG
GGACAAACTGCTAATAGATGGTACATGAGTGATTCAAATAGTTTTGTAAGTACAATCTCT
TCAATAAGTAACCCTTTTTGTTCAGACTGTAATAGATTGAGGATAACTAGCGATGGTTAT
GCTTATACATGTCTTTTTTCTAATGAAGGTATAAATCTAAACCCATGGTTGTCTCTACCA
ATTAATCTCCATGAATTGGAAAATAAAATCAAGAGCATTTGGGAAGCTAGAGAAGATAAC
TATAGTGAAGATCGATTTAAAGTATTAGAGAAAACAACTGACAAAAATCAAAAAATTCAT
CCATCAATGTCATATCTTGGGGGA
>AG-412-J13
GATAATAGAAAAAGAAAGTTAAAAGTTTTAAGGTTATCTCTTAAACAAAATTGCAATTTC
TCATGCATTTATTGTAAGCCAGAAAATTATAGT---TTGGATGTATTAAATATTGAACAA
TTTAAAAAATTAATTTTTGTCAGTTGTCGATTAGGGGTAAATTCTCTAAGAATTACTGGG
GGTGAACCTTTATTAAGTTCTCAATTAGATGAACTTCTTCATGAAATTAAATTACAAAGG
TTAGAAAAATTAAATCCAATATCAAATTTACAGGATATTTCTCTAACCACAAATGGATAT
TTGCTCTCTAAGAAAAAAGCTTTTGACCTTTTTAAAAATGGTTTAGACCGGATAACTGTT
AGTTTAGATGCAATTGATCCTGAAATTTTTTCAAACATGATTGGA---GAGGAAAATAAA
ATTATTGGTAAAGAAAAATTATTTACTGTCCTTGAAGGAATAGATCATGCAATTAATGCT
GGATTTAATCCAAAGTCAGGAAAATTAAAAATAAATGCAGTCATAAAAAAAGAGATAAAT
GATAATCAAATTTTTGAATTAGTTGATTTTGCAAAAAAAAGGTCTATAGAAATTCGTTTC
ATTGAATATATGGACGTAGGCTCATCTAATAATTGGAGGCCATCAGATGTTTTTTCCTCT
GAAAGAATTATTAGGTTATTAAAGAAGAAATATCTATTAAAAGACTACGGAAGAAAGGAA
GGACAAACAGCTAATAGATGGTACATTAGTGATTCAAAAAGTTTTATAAGTACAATCTCT
TCAGTAAGTAATCCTTTTTGTTCCGATTGTAATAGATTGAGGATAACTAGCGATGGATAT
GCTTATACGTGTCTTTTTTCTAGTGAAGGTATAAATCTAAACCCATGGTTGTCTCTACCA
ATCAATCCCCATGAACTGGAAAAAAAAATCAAGAGCATTTGGGAAGCGAGAGAAGATAAC
TATAGTGAAGATAGATTTAAAATATTAGAGAAAAAAAATAACCAAAATCAAAAAATGCAT
CCCTCAATGTCATATCTTGGAGGA
>AG-418-D13
GATAATAGAAAAAGAAAGTTAAAAGTTTTAAGGTTATCTCTTAAACAAAATTGCAATTTT
TCGTGTATTTACTGTAAGCCTGAGAACTATAGT---TTGGATATTTTAAATATTGAACAA
TTTAAAAAGTTAATTTTAGTCAGTTGTCGATTAGGGGTAAATTCTTTAAGAATTACTGGA
GGAGAACCTTTATTGAGTTCTCAATTAGATGAACTTCTTTATGAAATTAAATCGCAAAGA
TTAGAAGAATCAAATCCAGTAGCTAATTTACAGGATATTTCTCTAACCACAAATGGATAT
TTGCTCTCTAAGAAAAAAGCTAATGAGCTTTTTAAAAATGGTTTAGACCGCATAACAGTA
AGTTTAGATGCGATTGATCCTGATATTTTTTCAAACATGATTGGA---GAGGAAAATAAA
ATTATTGGCAAAGAAAAATTATTTACTGTCCTTGAAGGAATAGATCATGCAATTAATGCT
GGATTTAATCCAAAGGCGGGGAAATTAAAAATAAATGCAGTTATAAAAAAAGAGATTAAT
GATAATCAAATTTTTGAATTAGTTGATTTTGCAAAAAAAAGGTCTATAGAAATTCGTTTC
ATTGAGTATATGGACGTAGGGATATCTAATAATTGGCAGCCATCAGATGTTTTTTTCTCT
GAAAGAATTATTAGGCTATTAAAGAAGAAACATCGATTAAAAGACTACGGAAGAAAGGAG
GGACAAACTGCTAATAGATGGTACATGAGTGATTCAAATAGTTTTGTAAGTACAATCTCT
TCAATAAGTAATCCTTTTTGTTCAGACTGTAATAGATTAAGGATAACTAGCGATGGTTAT
GCTTATACATGTCTTTTTTCTAATGAAGGTATAAATCTAAACCCATGGTTGTCTCTACCA
ATTAATCTCCATGAATTGGAAAACAAAATCAAGAGCATTTGGGAAGCTAGAGAAGATAAC
TATAGTGAAGATCGATTTAAAGTATTAGAGAAAACAACTGACAAAAATCAAAAAATTCAT
CCATCAATGTCATATCTTGGGGGA
>AG-418-O02
GATAATAGAAAAAGAAAGTTAAAAGTTTTAAGGTTATCTCTTAAACAAAATTGCAATTTT
TCGTGTATTTACTGTAAGCCTGAGAACTATAGT---TTGGATGTTTTAAATATTGAACAA
TTTAAAAAGTTAATTTTAGTCAGTTGCCGATTAGGGGTAAATTCTTTAAGAATCACTGGA
GGAGAACCTTTATTGAGTTCTCAATTAGATGAACTTCTTTATGAAATTAAATCGCAAAGA
TTAGAAGAATCAAATCCAGTAGCTAATTTACAGGATATTTCTCTAACCACAAATGGATAT
TTGCTCTCTAAGAAAAAAGCTAATGAGCTTTTTAAAAATGGTTTAGACCGCATAACAGTA
AGTTTAGATGCGATTGATCCTGATATTTTTTCAAACATGATTGGA---GAGGAAAATAAA
ATTATTGGTAAAGAAAAATTATTCACTGTCCTTGAAGGAATAGATCATGCAATTAATGCT
GGATTTAATCCAAAGGCGGGGAAATTAAAAATAAATGCAGTTATAAAAAAAGAGATTAAT
GATAATCAAATTTTTAAATTAGTTGATTTTGCAAAAAAAAGGTCTATAGAAATTCGTTTC
ATTGAGTATATGGACGTAGGGATATCTAATAATTGGCAGCCATCAGATGTTTTTTTCTCT
GAGAGAATTATTAGGCTACTAAAGAAGAAACATCGATTAAAAGACTACGGAAGAAAGGAT
GGACAAACTGCTAATAGATGGTACATGAGTGATTCAAATAGTTTTGTAAGTACAATCTCT
TCAATAAGTAATCCTTTTTGTTCAGACTGTAATAGATTGAGGATAACTAGCGATGGTTAT
GCTTATACATGTCTTTTTTCTAATGAAGGTATAAATCTAAACCCATGGTTGTCTCTACCA
ATTAATCTCCATGAATTGGAAAATAAAATCAAGAGCATTTGGGAAGCTAGAGAAGATAAC
TATAGTGAAGATCGATTTAAAGTATTAGAGAAAAAAACTGACAAAAATCAAAAAATTCAT
CCATCAATGTCATATCTTGGGGGA
>AG-418-O03
GATAATAGAAAAAGAAAGTTAAAAGTTTTAAGGTTATCTCTTAAACAAAATTGCAATTTT
TCATGTATTTACTGTAAGCCTGAGAACTCTAGT---TTGGATGTTTTAAATATTGAACAA
TTTAAAAAGTTAATTTTAGTCAGTTGTCGATTAGGGGTAAATTCTTTAAGAATCACTGGA
GGAGAACCTTTATTGAGTTCTCAATTAGATGAACTTCTTTATGAAATTAAATCGCGAAGA
TTAGAAGAATCAAATCCAGTAGCTAATTTACAGGATATTTCTCTAACCACAAATGGATAT
TTGCTCTCTAAGAAAAAAGCTAATGAGCTTTTTAAAAATGGTTTAGACCGCATAACAGTA
AGTTTAGATGCGATTGATCCTGATATTTTTTCAAACATGATTGGA---GAGGAAAATAAA
ATTATTGGCAAAGAAAAATTATTTACTGTCCTTGAAGGAATAGATCATGCAATTAATGCT
GGATTTAATCCAAAGGCGGGGAAATTAAAAATAAATGCAGTTATAAAAAAAGAGATTAAT
GACAATCAAATTTTTGAATTAGTTGATTTTGCAAAAAAAAGGTCTATAGAAATTCGTTTC
ATTGAGTATATGGACGTAGGGATATCTAATAATTGGCAGCCATCAGATGTTTTTTTCTCT
GAAAGAATTATTAGGCTATTAAAGAAGAAACATCGATTAAAAGACTACGGAAGAAAGGAG
GGACAAACTGCTAATAGATGGTACATGAGTGATTCAAATAGTTTTGTAAGTACAATCTCT
TCAATAAGTAATCCTTTTTGTTCAGACTGTAATAGATTGAGGATAACTAGCGATGGTTAT
GCTTATACATGTCTTTTTTCTAATGAAGGTATAAATCTAAACCCATGGTTGTCTCTACCA
ATTAATCTCCATGAATTGGAAAATAAAATCAAGAGCATTTGGGAAGCTAGAGAAGATAAC
TATAGTGAAGATCGATTTAAAGTAATAGAGAAAACAACTGACAAAAATCAAAAAATTCAT
CCATCAATGTCATATCTTGGGGGA
>MIT0604
GATAATAGAAAAAGAAAGTTAAAAGTTTTAAGGTTATCTCTTAAACAAAATTGCAATTTT
TCATGCATTTACTGTAAGCCAGAAAATTATAGT---TTAGATGTATTAAATATTGAACAA
TTTAAAAAATTAATTTTGGTCAGTTGTCGATTAGGGGTAAATTCTTTAAGAATTACTGGA
GGTGAACCTTTATTAAGTTCTCAATTAGATGAACTTCTTCATGAAATTAAATTGCAAAGG
TTAGAAGAATCAAATCCAATAGCAAATTTACAGGATATTTCTTTAACTACAAATGGATAT
TTGCTCTCTGAGAAAAAAGCTATTGAGCTTTTTAAAAATGGGTTAGACCGTATAACAGTA
AGTTTAGACGCAATTGATCCTGATATTTTTTCAAACATGATTGGA---GAGGAAAATAAA
ATTATTGGTAAAGAAAAATTATTTACTGTCCTTGAAGGAATAGATCATGCAATTAATGCT
GGATTTAATCCAAAGGAGGGGAAATTAAAAATAAATGCAGTCATTAAAAAAGAGATAAAT
GATAATCAAATTTTTGAATTAGTTGATTTTGCAAAAAAAAGGTCTATAGAAATTCGCTTT
ATTGAATATATGGACGTAGGCACATCTAATAATTGGAAGCCATCAGATGTTTTTTTCTCT
GAAAAAATTATTAGTTTATTAAAGAAGAAATATCGATTAAAAGACTACGGAAGAAAGGAA
GGGCAAACAGCCAATAGATGGTACATCAGTGATTCAAAAAGTTTTATAAGTACAATCTCT
TCAGTAAGTAATCCTTTTTGTTCAGATTGTAATAGGTTGAGGATAACTAGCGATGGTTAT
GCTTACACGTGTCTTTTTTCTAGTGAAGGTATAAATCTAAACCCATGGTTATCTCTACCA
ATTAATCTCCATGAACTGGAAAATAAAATCAAGAGCATTTGGGAAGCGAGAGAAGATAAC
TATAGTGAAGATAGATTTAAAAAATTAGAAAAAACAACTGACAAAAATCAAAAAATTCAT
CCATCAATGTCATATCTTGGGGGA
>SB
GATAATAGAAAAAGAAAGTTAAAAGTTTTAAGGTTATCTCTTAAACAAAATTGCAATTTT
TCGTGTATTTACTGTAAGCCTGAGAACTATAGT---TTGGATGTTTTAAATATTGAACAA
TTTAAAAAGTTAATTTTAGTCAGTTGTCGATTAGGGGTAAATTCTTTAAGAATCACTGGA
GGAGAACCTTTATTGAGTTCTCAATTAGATGAACTTCTTTATGAAATTAAATCGCAAAGA
TTAGAAGAATCAAATCCAGTAGCTAATTTACAGGATATTTCTTTAACCACAAATGGATAT
TTGCTCTCTAAGAATAAAGCTAATGAGCTTTTTAAAAATGGTTTAGACCGCATAACAGTA
AGTTTAGATGCGATTGATCCTGATATTTTTTCAAACATGATTGGA---GAGGAAAATAAA
ATCATTGGCAAAGAAAAATTATTTACTGTCCTTGAAGGAATAGATCATGCAATTAATGCT
GGATTTAATCCAAAGGCGGGAAAATTAAAAATAAATGCAGTTATAAAAAAAGAGATTAAT
GATAATCAAATTTTTGAATTAGTTGATTTTGCAAAAAAAAGGTCTATAGAGATTCGTTTC
ATTGAATATATGGACGTAGGGATATCTAATGATTGGCAGCCATCAGATGTTTTTTTCTCT
GAAAGAATTATTAGACTATTAAAGAAGAAACATCGATTAAAAGACTACGGAAGAAAGGAG
GGCCAAACTGCTAATAGATGGTACATGAGTGATTCAAATAGTTTTGTAAGTACAATCTCT
TCAATAAGTAATCCTTTTTGTTCAGATTGTAATAGATTGAGGATAACTAGCGATGGTTAT
GCTTATACGTGTCTTTTTTCTAATGAAGGTATAAATCTAAACCCATGGTTGTCTCTACCA
ATTAATCTCACTGAATTGGAAAATAAAATAAAGAGCATTTGGGAAGCCCGAGAAGATAAC
TATAGTGAAGATCGATTTAAAGTATTAGATAAAACAACTGACAAAAATCAAAAAATTCAC
CCATCAATGTCATATCTTGGGGGA
