# Supplementary material for: Emergence of trait variability through the lens of nitrogen assimilation in Prochlorococcus
Source: eLife. 2019 Feb 1;8:e41043. doi: 10.7554/eLife.41043 (PMC6370341; doi:10.7554/eLife.41043)
Supplement: Figure 6—source data 1. [file elife-41043-fig6-data1.zip › 75_moaA_CyCOG_60001917_LLI.dist]

AG-402-B03 AG-402-A08 0.01546
AG-402-B05 AG-402-A08 0.01063
AG-402-B05 AG-402-B03 0.01063
AG-402-B19 AG-402-A08 0.03768
AG-402-B19 AG-402-B03 0.03768
AG-402-B19 AG-402-B05 0.03671
AG-402-C09 AG-402-A08 0.04251
AG-402-C09 AG-402-B03 0.04251
AG-402-C09 AG-402-B05 0.03961
AG-402-C09 AG-402-B19 0.008696
AG-402-G08 AG-402-A08 0.04541
AG-402-G08 AG-402-B03 0.04444
AG-402-G08 AG-402-B05 0.04348
AG-402-G08 AG-402-B19 0.01546
AG-402-G08 AG-402-C09 0.02029
AG-402-L09 AG-402-A08 0.004831
AG-402-L09 AG-402-B03 0.01256
AG-402-L09 AG-402-B05 0.007729
AG-402-L09 AG-402-B19 0.03478
AG-402-L09 AG-402-C09 0.03961
AG-402-L09 AG-402-G08 0.04251
AG-402-L20 AG-402-A08 0.03768
AG-402-L20 AG-402-B03 0.03865
AG-402-L20 AG-402-B05 0.03768
AG-402-L20 AG-402-B19 0.01256
AG-402-L20 AG-402-C09 0.01739
AG-402-L20 AG-402-G08 0.02319
AG-402-L20 AG-402-L09 0.03575
AG-402-M23 AG-402-A08 0.04348
AG-402-M23 AG-402-B03 0.04155
AG-402-M23 AG-402-B05 0.03865
AG-402-M23 AG-402-B19 0.02995
AG-402-M23 AG-402-C09 0.03478
AG-402-M23 AG-402-G08 0.03768
AG-402-M23 AG-402-L09 0.03865
AG-402-M23 AG-402-L20 0.03382
AG-402-N09 AG-402-A08 0.04251
AG-402-N09 AG-402-B03 0.04155
AG-402-N09 AG-402-B05 0.04155
AG-402-N09 AG-402-B19 0.008696
AG-402-N09 AG-402-C09 0.01353
AG-402-N09 AG-402-G08 0.01932
AG-402-N09 AG-402-L09 0.03961
AG-402-N09 AG-402-L20 0.01159
AG-402-N09 AG-402-M23 0.03671
AG-402-O21 AG-402-A08 0.03961
AG-402-O21 AG-402-B03 0.03961
AG-402-O21 AG-402-B05 0.03865
AG-402-O21 AG-402-B19 0.005797
AG-402-O21 AG-402-C09 0.01063
AG-402-O21 AG-402-G08 0.01739
AG-402-O21 AG-402-L09 0.03671
AG-402-O21 AG-402-L20 0.01256
AG-402-O21 AG-402-M23 0.03382
AG-402-O21 AG-402-N09 0.006763
AG-409-A10 AG-402-A08 0.003865
AG-409-A10 AG-402-B03 0.01546
AG-409-A10 AG-402-B05 0.01063
AG-409-A10 AG-402-B19 0.03961
AG-409-A10 AG-402-C09 0.04444
AG-409-A10 AG-402-G08 0.04734
AG-409-A10 AG-402-L09 0.004831
AG-409-A10 AG-402-L20 0.04058
AG-409-A10 AG-402-M23 0.04251
AG-409-A10 AG-402-N09 0.04444
AG-409-A10 AG-402-O21 0.04155
MIT0912 AG-402-A08 0.01353
MIT0912 AG-402-B03 0.01353
MIT0912 AG-402-B05 0.01063
MIT0912 AG-402-B19 0.03671
MIT0912 AG-402-C09 0.04155
MIT0912 AG-402-G08 0.04444
MIT0912 AG-402-L09 0.01063
MIT0912 AG-402-L20 0.03768
MIT0912 AG-402-M23 0.04155
MIT0912 AG-402-N09 0.04155
MIT0912 AG-402-O21 0.03865
MIT0912 AG-409-A10 0.01353
MIT0913 AG-402-A08 0.01353
MIT0913 AG-402-B03 0.01353
MIT0913 AG-402-B05 0.01063
MIT0913 AG-402-B19 0.03671
MIT0913 AG-402-C09 0.04155
MIT0913 AG-402-G08 0.04444
MIT0913 AG-402-L09 0.01063
MIT0913 AG-402-L20 0.03768
MIT0913 AG-402-M23 0.04155
MIT0913 AG-402-N09 0.04155
MIT0913 AG-402-O21 0.03865
MIT0913 AG-409-A10 0.01353
MIT0913 MIT0912 0.003865
MIT0915 AG-402-A08 0.04058
MIT0915 AG-402-B03 0.03961
MIT0915 AG-402-B05 0.03865
MIT0915 AG-402-B19 0.01159
MIT0915 AG-402-C09 0.01643
MIT0915 AG-402-G08 0.007729
MIT0915 AG-402-L09 0.03768
MIT0915 AG-402-L20 0.01932
MIT0915 AG-402-M23 0.03382
MIT0915 AG-402-N09 0.01546
MIT0915 AG-402-O21 0.01353
MIT0915 AG-409-A10 0.04251
MIT0915 MIT0912 0.03961
MIT0915 MIT0913 0.03961
MIT0917 AG-402-A08 0.04058
MIT0917 AG-402-B03 0.04251
MIT0917 AG-402-B05 0.04155
MIT0917 AG-402-B19 0.008696
MIT0917 AG-402-C09 0.01353
MIT0917 AG-402-G08 0.02029
MIT0917 AG-402-L09 0.03961
MIT0917 AG-402-L20 0.01643
MIT0917 AG-402-M23 0.03671
MIT0917 AG-402-N09 0.01256
MIT0917 AG-402-O21 0.01063
MIT0917 AG-409-A10 0.04251
MIT0917 MIT0912 0.04155
MIT0917 MIT0913 0.04155
MIT0917 MIT0915 0.01643
PAC1 AG-402-A08 0.04638
PAC1 AG-402-B03 0.04541
PAC1 AG-402-B05 0.04444
PAC1 AG-402-B19 0.01739
PAC1 AG-402-C09 0.02222
PAC1 AG-402-G08 0.007729
PAC1 AG-402-L09 0.04348
PAC1 AG-402-L20 0.02319
PAC1 AG-402-M23 0.03865
PAC1 AG-402-N09 0.02126
PAC1 AG-402-O21 0.01932
PAC1 AG-409-A10 0.04831
PAC1 MIT0912 0.04541
PAC1 MIT0913 0.04541
PAC1 MIT0915 0.009662
PAC1 MIT0917 0.02222
