# Supplementary material for: Emergence of trait variability through the lens of nitrogen assimilation in Prochlorococcus
Source: eLife. 2019 Feb 1;8:e41043. doi: 10.7554/eLife.41043 (PMC6370341; doi:10.7554/eLife.41043)
Supplement: Figure 6—source data 1. [file elife-41043-fig6-data1.zip › 75_moaA_CyCOG_60001917_LLI.fasta]

>AG-402-A08
GATATTCATGATAGAGAGTTAAAAGTTTTAAGACTTTCATTAACTAATAAATGTAATTTT
TCATGTCCATATTGTTTGCCAGAAAATAATAGCTGTTTGACTACATTAACTAATAAGCAA
TTCCTATCAATAATTAAGGTTGCTTGCAAATTAGGAGTAAACTCACTCAGATTAACTGGG
GGAGAGCCATTAATAAGCAGTCAGTTGAATAAGCTGATGGAAGCAATTAATACATTAAAG
AAAACAAGAAATCATCCTATTAATAATTTAAAAGACATTGCTATAACTACAAATGGATCA
TTATTAACAAAAGATAGATGTCAAGATTTATTTGCTTATGGACTCAACAGGATCACAGTT
AGCCTAGATGCTCTAGATCCAAAAATATTTTCAATAATGACAGGA---GATAATAATATG
ATTTCAGCTAAGAATAAGCTGAATCATGTTCTTCAAGGCATTGATAATGCCATCCAAGCA
GGCTTTGATCCATTAAAGGGTCAGCTGAAAATAAACTGTGTCATCAAAAAGAACATAAAT
GATAATCAGATCATAAATCTTGTTCGCTTTGCTAAAGCTAAATCTATTGAAATTAGATTC
ATAGAATATATGGATGTAGGAAATAAGAATAATTGGCAAGCTAATGAAGTTCTAAAATCT
CACGAATTGATAAATATAATAAAACAACATTTTAAAATTAATGAGGCTGGAAGATTAAAA
GGTAATACAGCCCATAAATGGTATATGAAAGATAGTAATAGCTTCATAAGTACTATATCT
TCGATATCTAATCCTTTTTGTTCTGACTGCAATAGATTAAGGATTACTAGTGATGGTTTC
GCACATACTTGCCTTTTTTCAAACAATGGTTCTGATTTAAAAAAATGGCTCAATCCATCA
ATTAATGAAAAAGGCTTAGAAGAATTTCTTGAGACAATATGGCTAATAAGAGATGATAAA
TATAGTGAAAATAGATTTAAT------AAATCTGAGAACTCGAAACCACAAAAACCTCAT
CCTTCAATGTCGTATTTAGGAGGT
>AG-402-B03
GATATTCATGATAGAGAGTTAAAAGTTTTAAGGCTTTCATTAACTAATAAATGTAATTTT
TCATGTCCATATTGTTTGCCAGAAAATAATAGCTGTTTGACTACATTAACTAATAAGCAA
TTCCTATCAATAATTAAGGTTGCTTGCAAATTAGGAGTAAACTCACTCAGATTAACTGGG
GGAGAGCCATTAATAAGCAGTCAGTTGAATAAGCTGATGGAAGCAATTAATACATTAAAG
AAAACAAGAAATCATCCTATTAATAACTTAAAAGACATTGCTATAACTACAAATGGATCA
TTATTAACAAAAGATATATGTCAAGATTTATTTGCTTATGGACTCAGCCGGATCACAGTT
AGTCTAGATGCCCTAGATCCAAAAATATTTTCAATAATGACAGGA---GATAATAATATG
ATTTCAGCTAAGAATAAGCTGAATCATGTTCTCCAAGGCATTGATAATGCTATCCAAGCA
GGCTTTGATCCATTAGAGGGTCAGCTGAAAATAAACTGTGTCATCAAAAAGAACATAAAT
GATAATCAGATCATAAATCTTGTTCGCTTTGCTAAAGCTAAATCTATTGAAATTAGATTT
ATAGAATATATGGATGTAGGAAATAAGAATAATTGGCAAGCTAATGAAGTTCTAAAATCT
CACGAATTGATAAGTATAATAAAACAACATTTTAAAATTAATGAGGCTGGAAGATTAAAA
GGTAATACAGCCCATAAATGGTATATGAAAGATAGCAATAGCTACATAAGTACTATATCT
TCGATATCTAATCCTTTTTGTTCTGACTGCAATAGATTAAGGATTACTAGTGATGGTTTC
GCACATACTTGCCTTTTTTCAAACAATGGTTCTGATTTAAAAAAATGGCTCAATCCATCA
ATTAATGAAAAAGGGTTAGAAGAATTTCTTGAGACAATATGGCTAATAAGAGATGATAAA
TATAGTGAAAATAGATTTGAT------AAATCTGAGAACTCGAAACCACAAAAACCTCAT
CCTTCAATGTCGTATTTAGGAGGT
>AG-402-B05
GATATTCATGATAGAGAGTTAAAAGTTTTAAGGCTTTCATTAACTAATAAATGTAATTTT
TCATGTCCATATTGTTTGCCAGAAAATAATAGCTGTTTGACTACATTAACTAATAAGCAA
TTCCTATCAATAATTAAGGTTGCTTGCAAATTAGGAGTAAACTCACTCAGATTAACTGGG
GGAGAGCCATTAATAAGCAGTCAGTTGAATAAGCTGATGGAAGCAATTAATACATTAAAG
AAAACAAGAAATCATCCTATTAATAATTTAAAAGACATTGCTATAACTACAAATGGATCA
TTATTAACAAAAGATAGATGTCAAGATTTATTTGCTTATGGACTCAACAGGATCACAGTT
AGTCTAGATGCCCTAGATCCAAAAATATTTTCAATAATGACAGGA---GATAATAATATG
ATTTCAGCTAAGAATAAGCTGAATCATGTTCTCCAAGGCATTGATAATGCTATCCAAGCA
GGCTTTGATCCATTAGAGGGTCAGTTGAAAATAAACTGTGTCATCAAAAAGAACATAAAT
GATAATCAGATCATAAATCTTGTTCGCTTTGCTAAAGCTAAATCTATTGAAATTAGATTC
ATAGAATATATGGATGTAGGAAATAAGAATAATTGGCAAGCTAATGAGGTTCTAAAATCT
CACGAATTGATAAGTATAATAAAACAACATTTTAAAATTAATGAGGCTGGAAGATTAAAA
GGTAATACAGCCCATAAATGGTATATGAAAGATAGCAATAGCTTCATAAGTACTATATCT
TCGATATCTAATCCTTTTTGTTCTGACTGCAATAGATTAAGGATTACTAGTGATGGTTTC
GCACATACTTGCCTTTTTTCAAACAATGGTTCTGATTTAAAAAAATGGCTCAATCCATCA
ATTAATGAAAAAGGCTTAGAAGAATTTCTTGAGACAATATGGCTAATAAGAGATGATAAA
TATAGTGAAAATAGATTTAAT------AAATCTGAGAACTCGAAACCACAAAAACCTCAT
CCTTCAATGTCTTATTTAGGAGGT
>AG-402-B19
GATATTCATGATAGAGAGTTAAAAGTTTTAAGGCTTTCATTAACTAATACATGTAATTTT
TCATGTCCATATTGTATGCCAGAAAATAATAGCTGTTTGACTACATTAACTAATAAGCAA
TTCCTATCAATAATTAAGGTTGCTTGCAAATTAGGAGTAAACTCACTCAGATTAACTGGT
GGAGAGCCATTAATAAGCAGCCAGTTGAATAAGCTGATGGAAGCAATTAATACATTAAAG
AAAACAAGAAATCATCCTATAAATAATTTAAAAGACATTGCTATAACTACAAATGGATCA
TTATTAACAAAAGATAGATGTCAAAATTTATTTGATTATGGACTCAACAGAATCACAGTT
AGTCTAGATGCTCTAGATCCAAAAATATTTTCAATAATGACAGGA---GATAATAATATG
ATTTCAGCTAAAAATAAGCTGAATCATGTTCTCCAAGGCATTGATAATGCCATCCAAGCT
GGCTTTGATCCATTAGAGGGTCGACTAAAAATAAATTGTGTCATAAAAAAGAACATAAAT
GATAATCAGATCTTAAATCTTGTTCACTTTGCTAAAGCTAAATCTATTGAAATTAGATTC
ATAGAATATATGGATGTAGGAAATAAGAATAATTGGCAAGCTAATGAAGTTCTAAAATCT
CACGAATTGATCAGTATAATAAAAGAACATTTTAAAATCAATGAAGCTGGAAGATTAATA
GGAAATACAGCCCATAAATGGTATATGAAAGATAGCAATAGTTATATAAGCACTATATCT
TCGATATCTAATCCTTTTTGTTCTGACTGCAATAGATTAAGGATTACTAGTGATGGTTTC
GCACATACTTGTCTTTTTTCAAACAATGGTTCTGATTTAAAAAAATGGCTCAATCCTTCA
ATTAATGAAAAAGGCTTAGAAGAATTTCTTGAGACAATATGGCTAATAAGAGATGATAAA
TATAGTGAAAATAGATTTGAT------CAATCTGAAAACTCAAAACCACAAAAACCTCAT
CCTTCAATGTCGTATTTAGGAGGT
>AG-402-C09
GATATTCATGATAGAGAGTTAAAAGTTTTAAGGCTTTCATTAACTAATACATGTAATTTT
TCATGTCCATATTGTATGCCAGAAAATAATAGGTGTTTGACTACATTAACTAATAAGCAA
TTCCTATCAATAATTAAGGTTGCTTGCAAATTAGGAGTAAATTCACTCAGATTAACTGGT
GGAGAGCCATTAATAAGCAGCCAGTTGAATAAGCTGATGGAAGCAATTAATACATTAAAG
AAAACAAAAAATCATCCTATAAATAATTTAAAAGACATTGCTATAACTACAAATGGATCA
TTATTAACAAAAGATAGATGTCAAAATTTATTTGATTATGGACTCAACAGAATCACAGTT
AGTCTAGATGCTCTAGATCCAAAAATATTTTCAATAATGACAGGA---GATAATAATATG
ATTTCAGCTAAAAATAAGCTGAATCATGTTCTCCAAGGCATTGATAATGCCATCCAAGCT
GGCTTTGATCCATTAGAGGGTCGGCTAAAAATAAATTGTGTCATAAAAAAGAACATAAAT
GATAATCAGATCTTAAATCTCGTTCACTTTGCAAAAGCTAAATCTATTGAAATTAGATTC
ATAGAATATATGGATGTAGGAAATAAGAATAATTGGCAAGCTAATGAAGTTCTAAAATCT
CACGAATTGATCAGTATAATCAAAGAACATTTTAAAATCAATGAAGCTGGAAGATTAATA
GGAAATACAGCCCATAAATGGTATATGAAAGATAGCAATAGTTATATAAGCACTATATCT
TCGATATCTAATCCTTTTTGTTCTGACTGCAATAGATTAAGGATTACTAGTGATGGTTTC
GCACATACTTGTCTTTTTTCAAACAATGGTTCTGATTTAAAAAAATGGCTCAATCCTTCA
ATTAATGAAAAAGGCTTAGAAGAATTTCTTGAGACAATATGGCTAATAAGAGATGATAAA
TATAGTGAAAATAGATTTGAT------CAATCTGAAAACTCGAAACCACAAAAACCTCAT
CCTTCAATGTCTTATTTAGGAGGT
>AG-402-G08
GATATTCATGATAGAGAGTTAAAAGTTTTAAGGCTTTCATTAACTAATACATGTAATTTT
TCATGTCCATATTGTATGCCAGAAAATAATAGCTGTTTAACTACATTAACTAATAAGCAA
TTCCTATCAATCATTAAAGTTGCTTGCAAATTAGGAGTAAACTCACTCAGATTAACTGGT
GGAGAGCCATTAATAAGCAGCCAGTTGAATAATCTGATGGAAGCAATTAATACATTAAAG
AAAACAAGAAATCATCCTATAAATAATTTAAAAGACATTGCTATAACAACAAATGGATCA
TTATTAACAAAAGATAGATGTCAAAATTTATTTGATTATGGACTCAACAGAATCACAATT
AGTCTAGATGCTCTAGATCCAAAAATATTTTCAATAATGACAGGA---GATAAAAATATG
ATTTCAGCTAAAAATAAGCTGAATAATGTTCTCCAAGGCATTGATAATGCAATCCAAACA
GGCTTTGATCCATTAGAGGGTCGGCTAAAAATAAATTGTGTCATCAAAAAGAACATAAAT
GATAATCAGATCTTAAATCTTGTTCACTTTGCTAGATCTAAATCTATTGAAATTAGATTC
ATAGAATATATGGATGTAGGAAATAAGAATAATTGGCAAGCTAATGAAGTTCTAAAATCT
CACGAATTGATCAGTATAATAAAAGAACATTTTAAAATCAATGAAGCTGGAAGATTAATA
GGAAATACAGCCCATAAATGGTATATGAAAGATAGCAATAGTTATATAAGCACTATATCT
TCGATATCTAATCCTTTTTGTTCTGACTGCAATAGATTAAGGATTACTAGTGATGGTTTC
GCACATACTTGTCTTTTTTCAAACAATGGTTCTGATTTAAAAAAATGGCTCAATCCTTCA
ATTAATGAAAAAGGCTTAGAAGAATTTCTTGAGACAATATGGCTAATAAGAGATGATAAA
TATAGTGAAAATAGATTTGAT------CAATCTGAAAACTCGAAACCACAAAAACCTCAT
CCTTCAATGTCGTATTTAGGAGGT
>AG-402-L09
GATATTCATGATAGAGAGTTAAAAGTTTTAAGGCTTTCATTAACTAATAAATGTAATTTT
TCATGTCCATATTGTTTGCCAGAAAATAATAGCTGTTTGACTACATTAACTAATAAGCAA
TTCCTATCAATAATTAAGGTTGCTTGCAAATTAGGAGTAAACTCACTCAGATTAACTGGG
GGAGAGCCATTAATAAGCAGTCAGTTGAATAAGCTGATGGAAGCAATTAATACATTAAAG
AAAACAAGAAATCATCCTATTAATAATTTAAAAGACATTGCTATAACTACAAATGGATCA
TTATTAACAAAAGATAGATGTCAAGATTTATTTGCTTATGGACTCAACAGGATCACAGTT
AGCCTAGATGCCCTAGATCCAAAAATATTTTCAATAATGACAGGA---GATAATAATATG
ATTTCAGCTAAGAATAAGCTGAATCATGTTCTCCAAGGCATTGATAATGCCATCCAAGCA
GGCTTTGATCCATTAAAGGGTCAGCTAAAAATAAACTGTGTCATCAAAAAGAACATAAAT
GATAATCAGATCATAAATCTTGTTCGCTTTGCTAAAGCTAAATCTATTGAAATTAGATTC
ATAGAATATATGGATGTAGGAAATAAGAATAATTGGCAAGCTAATGAAGTTCTAAAATCT
CACGAATTGATAAATATAATAAAACAACATTTTAAAATTAATGAGGCTGGAAGATTAAAA
GGTAATACAGCCCATAAATGGTATATGAAAGATAGCAATAGCTTCATAAGTACTATATCT
TCGATATCTAATCCTTTTTGTTCTGACTGCAATAGATTAAGGATTACTAGTGATGGTTTC
GCACATACTTGCCTTTTTTCAAACAATGGTTCTGATTTAAAAAAATGGCTCAATCCATCA
ATTAATGAAAAAGGCTTAGAAGAATTTCTTGAGACAATATGGCTAATAAGAGATGATAAA
TATAGTGAAAATAGATTTAAT------AAATCTGAGAACTCGAAACCACAAAAACCTCAT
CCTTCAATGTCGTATTTAGGAGGT
>AG-402-L20
GATATTCATGATAGAGAGTTAAAAGTTTTAAGGCTTTCATTAACTAATACATGTAATTTT
TCATGTCCATATTGTATGCCAGAAAATAATAGCTGTTTGACTACATTAACTAATAAGCAA
TTCCTATCAATAATTAAGGTTGCTTGCAAATTAGGAGTAAACTCACTCAGATTAACTGGT
GGCGAGCCATTAATAAGCAGCCAGTTGAATAAGCTGATGGAAGCAATTAATACATTAAAG
AAAACAAGAAATCATCCTATAAATAATTTAAAAGACATTGCTATAACTACAAATGGATCA
TTATTAACAAAAGATAGATGTCAAAATTTATTTGATTATGGACTTAACAGAATTACAGTT
AGTCTAGATGCTCTAGATCCAAAAATATTTTCAATAATGACAGGA---GAGAATAATATG
ATTTCAGCTAAGAATAAGCTTAATCATGTTCTGCAAGGCATTGATAATGCCATCCAAGCT
GGCTTTGATCCATTAGAGGGTCGGCTAAAAATAAATTGTGTCATTAAAAAGAACATAAAT
GATAATCAGATCTTAAATCTTGTTCACTTTGCTAAAGCTAAATCTATTGAAATTAGATTC
ATAGAATATATGGATGTAGGAAATAAGAATAATTGGCAAGCTAATGAAGTTCTAAAATCT
CACGAATTGATAAGTATAATAAAAAAACATTTTAAAATTAATGAAGCTGGAAGATTAATA
GGAAATACAGCCCATAAATGGTATATGAAAGATAGCAATAGTTATATAAGCACTATATCT
TCGATATCTAATCCTTTTTGTTCTGACTGCAATAGATTAAGGATTACTAGTGATGGTTTC
GCACATACTTGTCTTTTTTCAAACAATGGTTCTGATTTAAAAAAATGGCTCAATCCTTCA
ATTAATGAAAAAGGCTTAGAAGAATTTCTTGAGACAATATGGCTAATAAGAGATGATAAA
TATAGTGAAAATAGATTTGAT------CAATCTGAAAACTCGAAACCACAAAAACCTCAT
CCTTCAATGTCGTATTTAGGAGGT
>AG-402-M23
GATATTCATGATAGAGAGTTAAAAGTTTTAAGGCTTTCATTAACTAATACATGTAATTTT
TCATGTCCATATTGTATGCCAGAAAATAATAGCTGTTTGACTACATTAACTAATCAGCAA
TTCCTATCAATAATTAAGGTTGCTTGTAAATTAGGAGTAAACTCACTCAGATTAACTGGG
GGAGAGCCATTAATAAGCAGCCAGTTGAATAAGCTGATGGAAGCAATTAATACATTAAAG
AAAACAAGAAATCATCCTATAAATAATTTAAAAGACATCGCTATAACTACAAATGGATCA
TTATTAACAAAAGATAGATGTCAAAATTTATTTGATTATGGACTCAACAGGATCACAGTT
AGTCTAGATGCCCTAGATCCAAAAATATTTTCAATAATGACAGGA---GATAATAATATG
ATTTCAGCTAAGGATAAGCTGAATCATGTCCTCCAAGGCATTGATAATGCCATCCAAACA
GGCTTTGATCCATTAGAGGGTCGACTAAAAATAAATTGTGTCATCAAAAAGAACATAAAT
GATAATCAGATCTTAAATCTTGTTCACTTTGCTAAAGCTAAATCTATTGAAATTAGATTC
ATAGAATATATGGATGTAGGAAATAAAAATAATTGGCAAGCTAATGAAGTTCTAAGGTCT
CACGAATTGATAAGTATAATAAAAGAACATTTTAAAATTAGTGAAGCTGGAAGATTAACA
GGTAATACAGCCCATAAATGGTATATGAAAGACAGCAATAGTTATATAAGCACTATATCT
TCGATATCTAATCCTTTTTGTTCTGATTGCAATAGATTAAGGATTACTAGTGATGGTTTC
GCACATACTTGTCTTTTTTCAAACAATGGTTCTGATTTAAAAAAATGGCTCAATCCATCA
ATTAATGAAAAAGGCTTAGAAGAATTTCTTGAGACAATATGGCTCATAAGAGATGATAAA
TATAGTGAAAATAGATTTGAT------AAATCTAAGAACTCGAAACCACAAAAATCTCAT
CCTTCAATGTCTTATTTAGGAGGG
>AG-402-N09
GATATTCATGATAGAGAGTTAAAAGTTTTAAGGCTTTCATTAACTAATACATGTAATTTT
TCATGTCCATATTGTATGCCAGAAAATAATAGCTGTTTGACTACATTAACTAATAAGCAA
TTCCTATCAATAATTAAGGTTGCTTGCAAATTAGGAGTAAACTCACTCAGATTAACTGGT
GGAGAGCCATTAATAAGCAGCCAGTTGAATAAGCTGATGGAAGCAATTAATACATTAAAG
AAAACAAGAAATCATCCTATAAATAATTTAAAAGACATTGCTATAACTACAAATGGATCA
TTATTAACAAAAGATAGATGTCAAAATTTATTTGATTATGGACTTAACAGAATTACAGTT
AGTCTAGATGCTCTAGATCCAAAAATATTTTCAATAATGACAGGA---GATAATAATATG
ATTTCAGCTAAAAATAAGCTTAATCATGTTCTCCAAGGCATTGATAATGCCATACAAGCT
GGCTTTGATCCATTAGAGGGTCGGCTAAAAATAAATTGTGTCATAAAAAAGAACATAAAT
GATAATCAGATCTTAAATCTTGTTCACTTTGCTAAAACTAAATCTATTGAAATTAGATTC
ATAGAATATATGGATGTAGGAAATAAGAATAATTGGCAAGCTAATGAAGTTCTAAAATCT
CACGAATTGATCAGTATAATAAAAGAACATTTTAAAATCAATGAAGCTGGAAGATTAATA
GGAAATACAGCCCATAAATGGTATATGAAAGATAGCAATAGTTATATAAGCACTATATCT
TCGATATCTAATCCTTTTTGTTCTGACTGCAATAGATTAAGGATTACTAGTGATGGTTTC
GCACATACTTGTCTTTTTTCAAACAATGGTTCTGATTTAAAAAAATGGCTAAATCCTTCA
ATTAATGAAAAAGGATTAGAAGAATTTCTTGAGACAATATGGCTAATAAGAGATGATAAA
TATAGTGAAAATAGATTTGAT------CAATCTGAAAACTCGAAACCACAAAAACCTCAT
CCTTCAATGTCGTATTTAGGAGGT
>AG-402-O21
GATATTCATGATAGAGAGTTAAAAGTTTTAAGGCTTTCATTAACTAATACATGTAATTTT
TCATGTCCATATTGTATGCCAGAAAATAATAGCTGTTTGACTACATTAACTAATAAGCAA
TTCCTATCAATAATTAAGGTTGCTTGCAAATTAGGAGTAAACTCACTCAGATTAACAGGT
GGAGAGCCATTAATAAGCAGCCAGTTGAATAAGCTGATGGAAGCAATTAATACATTAAAG
AAAACAAGAAATCATCCTATAAATAATTTAAAAGACATTGCTATAACTACAAATGGATCA
TTATTAACAAAAGATAGATGTCAAAATTTATTTGATTATGGACTCAACAGAATTACAGTT
AGTCTAGATGCTCTAGATCCAAAAATATTTTCAATAATGACAGGA---GATAATAATATG
ATTTCAGCTAAAAATAAGCTGAATCATGTTCTCCAAGGCATTGATAATGCCATACAAGCT
GGCTTTGATCCATTAGAGGGTCGGCTAAAAATAAATTGTGTCATAAAAAAGAACTTAAAT
GATAATCAGATCTTAAATCTTGTTCACTTTGCTAAAGCTAAATCTATTGAAATTAGATTC
ATAGAATATATGGATGTAGGAAATAAGAATAATTGGCAAGCTAATGAAGTTCTAAAATCT
CACGAATTGATCAGTATAATAAAAGAACATTTTAAAATCAATGAAGCTGGAAGATTAATA
GGAAATACAGCCCATAAATGGTATATGAAAGATAGCAATAGTTATATAAGCACTATATCT
TCGATATCTAATCCTTTTTGTTCTGACTGCAATAGATTAAGGATTACTAGTGATGGTTTC
GCACATACTTGTCTTTTTTCAAACAATGGTTCTGATTTAAAAAAATGGCTCAATCCTTCA
ATTAATGAAAAAGGCTTAGAAGAATTTCTTGAGACAATATGGCTAATAAGAGATGATAAA
TATAGTGAAAATAGATTTGAT------CAATCTGAAAACTCGAAACCACAAAAACCTCAT
CCTTCAATGTCGTATTTAGGAGGT
>AG-409-A10
GATATTCATGATAGAGAGTTAAAAGTTTTAAGACTTTCATTAACTAATAAATGTAATTTT
TCATGTCCATATTGTTTGCCAGAAAATAATAGCTGTTTGACTACATTAACTAATAAGCAA
TTCCTATCAATAATTAAGGTTGCTTGCAAATTAGGAGTAAACTCACTCAGATTAACTGGG
GGAGAGCCATTAATAAGCAGTCAGTTGAATAAGCTGATGGAAGCAATTAATACATTAAAG
AAAACAAGAAATCATCCTATTAATAATTTAAAAGACATTGCTATAACTACAAATGGATCA
TTATTAACAAAAGATAGATGTCAAGATTTATTTGCTTATGGACTCAACAGGATCACAGTT
AGCCTAGATGCCCTAGATCCAAAAATATTTTCAATAATGACAGGA---GATAATAATATG
ATTTCAGCTAAGAATAAGCTGAATCATGTTCTCCAAGGCATTGATAATGCCATCCAAGCA
GGCTTTGATCCATTAAAGGGTCAGCTGAAAATAAACTGTGTCATCAAAAAGAACATAAAT
GATAATCAGATCATAAATCTTGTTCGCTTTGCTAAAGCTAAATCTATTGAAATTAGATTC
ATAGAATATATGGATGTAGGAAATAAGAATAATTGGCAAGCTAATGAAGTTCTAACATCT
CACGAGTTGATAAATATAATAAAACAACATTTTAAAATTAATGAGGCTGGAAGATTAAAA
GGTAATACAGCCCATAAATGGTATATGAAAGATAGTAATAGCTTCATAAGTACTATATCT
TCGATATCTAATCCTTTTTGTTCTGACTGCAATAGATTAAGGATTACTAGTGATGGTTTC
GCACATACTTGCCTTTTTTCAAACAATGGTTCTGATTTAAAAAAATGGCTCAATCCATCA
ATTAATGAAAAAGGCTTAGAAGAATTTCTTGAGACAATATGGCTAATAAGAGATGATAAA
TATAGTGAAAATAGATTTAAT------AAATCTGAGAACTCGAAACCACAAAAACCTCAT
CCTTCAATGTCGTATTTAGGAGGT
>MIT0912
GATATTCATGATAGAGAGTTAAAAGTTTTAAGGCTTTCATTAACTAATAAATGTAATTTT
TCATGTCCATATTGTTTGCCAGAAAATAATAGCTGTTTGACTACATTAACTAATAAGCAA
TTCCTATCAATAATTAAGGTTGCTTGCAAATTAGGAGTAAACTCACTCAGATTAACTGGG
GGAGAGCCATTAATAAGCAGTCAGTTGAATAAGCTGATGGAAGCAATTAATAAATTAAAG
AAAACAAGAAATCATCCTATTAATAATTTAAAAGACATTGCTATAACTACAAATGGATCA
TTATTAACAAAAGATAGATGTCAAGATTTATTTGCTTATGGACTCAACAGGATCACAGTT
AGTCTAGATGCCTTAGATCCAAAAATATTTTCAATAATGACAGGA---GATAATAATATG
ATTTCAGCTAAGAATAAGCTGAATCATGTTCTCCAAGGCATTGATAATGCCATCAAAGCA
GGCTTTGATCCATTAGAGGGTCAGCTGAAAATAAACTGTGTCATCAAAAAGAACATAAAT
GATAATCAGATCATAAATCTTGTTCGCTTTGCTAAAGCTAAATCTATTGAAATTAGATTC
ATAGAATATATGGATGTAGGAAATAAGAATAATTGGCAAGCTAATGAAGTTCTACAATCT
CACGAATTGATAAGTATAATAAAACAACATTTTAAAATTAATGAGGCTGGAAGATTAAAA
GGTAATACAGCCCATAAATGGTATATGAAAGATAGCAATAGCTTCATAAGTACTATATCT
TCGATATCTAATCCTTTTTGTTCTGACTGCAATAGATTAAGGATTACTAGTGATGGTTTC
GCACATACTTGCCTTTTTTCAAACAATGGTTCTGATTTAAAAAAATGGCTCAATCCATCA
ATTAATGAAAAAGGCTTAGAAGAATTTCTGGAGACAATATGGCTAATAAGAGATGATAAA
TATAGTGAAAATAGATTTGAT------AAATCTGATAACTCGAAACCACAAAAACCTCAT
CCTTCAATGTCGTATTTAGGAGGT
>MIT0913
GATATTCATGATAGAGAGTTAAAAGTTTTAAGGCTTTCATTAACTAATAAATGTAATTTT
TCATGTCCATATTGTTTGCCAGAAAATAATAGCTGTTTGACTACATTAACTAATAAGCAA
TTCCTATCAATAATTAAGGTTGCTTGCAAATTAGGAGTAAACTCACTCAGATTAACTGGG
GGAGAGCCATTAATAAGCAGTCAGTTGAATAAGCTGATGGAAGCAATTAATAAATTAAAG
AAAGCAAGAAATCATCCTATTAATAATTTAAAAGACATTGCTATAACTACAAATGGATCA
TTATTAACAAAAGATAGATGTCAAGATTTATTTGCTTATGGACTCAACAGGATCACAGTT
AGTCTAGATGCCCTAGATCCAAAAATATTTTCAATAATGACAGGA---GATAATAATATG
ATTTCAGCTAAGAATAAGCTGAATCATGTTCTCCAAGGCATTGATAATGCCATCAAAGCA
GGCTTTGATCCATTAGAGGGTCAGCTGAAAATAAACTGTGTCATCAAAAAGAACATAAAT
GATAATCAGATCATAAATCTTGTTCGCTTTGCTAAAGCTAAATCTATTGAAATTAGATTC
ATAGAATATATGGATGTAGGAAATAAGAATAATTGGCAAGCTAATGAAGTTCTACAATCT
CACGAATTGATAAGTATAATAAAACAACATTTTAAAATTAATGAGGCTGGAAGATTAAAA
GGTAATACAGCCCATAAATGGTATATGAAAGATAGCAATAGCTTCATAAGTACTATATCT
TCGATATCTAATCCTTTTTGTTCTGACTGCAATAGATTAAGGATTACTAGTGATGGTTTC
GCACATACTTGCCTTTTTTCAAACAATGGTTCTGATTTAAAAAAATGGCTCAATCCATCA
ATTAATGAAAAAGGCTTAGAAGAATTTCTTGAGACAATATGGCTAATAAGAGATGATAAA
TATAGTGAAAATAGATTTGAT------AAATCTGATAACTCGAAATCACAAAAACCTCAT
CCTTCAATGTCGTATTTAGGAGGT
>MIT0915
GATATTCATGATAGAGAGTTAAAAGTTTTAAGGCTTTCATTAACTAATACATGTAATTTT
TCATGTCCATATTGTATGCCAGAAAATAATAGCTGTTTGACTACATTAACTAATAAGCAA
TTCCTATCAATCATTAAGGTTGCTTGCAAATTAGGAGTAAACTCACTCAGATTAACTGGT
GGAGAGCCATTAATAAGCAGACAGTTGAATAAGCTGATGGAAGCAATTAATACATTAAAG
AAAACAAGAAATCATCCTATAAATAATTTAAAAGACATTGCTATAACTACAAATGGATCA
TTATTAACAAAAGATAGATGTCAAAATTTATTTGATTATGGACTCAACAGAATCACAATT
AGTCTAGATGCTCTAGATCCAAAAATATTTTCAATAATGACAGGA---GATAAAAATATG
ATTTCAGCTAAAAATAAGCTGAATCATGTTCTCCAAGGCATTGATAATGCAATCCAAACA
GGCTTTGATCCATTAGAGGGTCGGCTAAAAATAAATTGTGTCATCAAAAAGAACATAAAT
GATAATCAGATCTTAAATCTTGTTCACTTTGCTAAATCTAAATCTATTGAAATTAGATTC
ATAGAATATATGGATGTAGGAAATAAGAATAATTGGCAAGCTAATGAAGTTTTAAAATCT
CACGAATTGATCAGTATAATAAAAGAACATTTTAAAATCAATGAAGCTGGAAGATTAATA
GGAAATACAGCCCATAAATGGTATATGAAAGATAGCAATAGTTATATAAGCACTATATCT
TCGATATCTAATCCTTTTTGTTCTGACTGCAATAGATTAAGGATTACTAGTGATGGTTTC
GCACATACTTGTCTTTTTTCAAACAATGGTTCTGATTTAAAAAAATGGCTCAATCCTTCA
ATTAATGAAAAAGGCTTAGAAGAATTTCTTGAGACAATATGGCTAATAAGAGATGATAAA
TATAGTGAAAATAGATTTGAT------CAATCTGAAAACTCGAAACCACAAAAACCTCAT
CCTTCAATGTCGTATTTAGGAGGT
>MIT0917
GATATTCATGATAGAGAGTTAAAAGTTTTAAGGCTTTCATTAACTAATACATGTAATTTT
TCATGTCCATATTGTATGCCAGAAAATAATAGCTGTTTGACTACATTAACTAATAAGCAA
TTTCTATCAATAATTAAGGTTGCTTGCAAATTAGGAGTAAACTCACTCAGATTAACTGGT
GGAGAGCCATTAATAAGCAGCCAGTTGAATAAGCTGATGGAAGCAATTAATACATTAAAG
AAAACAAGAAATCATCCTATAAATAATTTAAAAGACATTGCTATAACTACAAATGGATCA
TTATTAACAAAAGATAGATGTAAAAATTTATTTGATTATGGACTCAACAGAATCACAGTT
AGTCTAGATGCTCTAGATCCAAAAATATTTTCAATAATGACAGGA---GATAATAATATG
ATTTCAGCTAAAAATAAGCTAAATCATGTTCTCCAAGGCATTGATAATGCCATCCAAGCT
GGCTTTGATCCATTAGAGGGTCGGCTAAAAATAAATTGTGTCATAAAAAAGAACATAAAT
GATAATCAGATCTTAAATCTTGTTCACTTTGCTAAAGCTAAATCTATTGAAATTAGATTC
ATAGAATATATGGATGTAGGAAATAAGAATAATTGGCAAGCTAATGAAGTTCTAAAATCT
CACGAATTGATCAGTATAATAAAAGAGCATTTTAAAATCAATGAAGCTGGAAGATTAATA
GGAAATACAGCCCATAAATGGTATATGAAAGATAGTAATAGTTATATAAGCACAATATCT
TCGATATCTAATCCTTTTTGTTCTGACTGCAATAGATTAAGGATTACTAGTGATGGTTTC
GCACATACTTGTCTTTTTTCAAACAATGGTTCTGATTTAAAAAAATGGCTCAATCCTTCA
ATTAATGAAAAAGGCTTAGAAGAATTTCTTGAGACAATATGGCTAATAAGAGATGATAAA
TATAGTGAAAATAGATTTGAT------CAATCTGAAAACTCGAAACTACAAAAACCTCAT
CCTTCAATGTCGTATTTAGGAGGT
>PAC1
GATATTCATGATAGAGAGTTAAAAGTTTTAAGGCTTTCATTAACTAATACATGTAATTTT
TCATGTCCATATTGTATGCCAGAAAATAATAGCTGTTTGACTACATTAACTAATAAGCAA
TTCCTATCAATCATTAAAGTTGCTTGCAAATTAGGAGTAAACTCACTCAGATTAACTGGT
GGAGAGCCATTAATAAGCAGCCAGTTGAATAAGCTGATGGAAGCAATTAATACATTAAAG
AAAATAAGAAATCATCCTATAAATAATTTAAAAGACATTGCTATAACAACAAATGGATCA
TTATTAACAAAAGATAGATGTCAAAATTTATTTGATTATGGACTCAACAGAATCACAATT
AGTCTAGATGCTCTAGATCCAAAAATATTTTCAATAATGACAGGA---GAAAAAAATATG
ATTTCAGCTAAAAATAAGCTGAATAATGTTCTCCAAGGCATTGATAATGCAATCCAAACA
GGCTTTGATCCATTAGAGGGTCGGCTAAAAATAAATTGTGTCATCAAAAAGAACATAAAT
GATAATCAGATCTTAAATCTTGTTCACTTTGCTAAATCTAAATCTATTGAAATTAGATTC
ATAGAATATATGGATGTAGGAAATAAGAATAATTGGCAAGCTAATGAAGTTCTAAAATCT
CACGAATTGATGAGTATAATAAAAGAACATTTTAAAATCAATGAAGCTGGAAGATTAATA
GGAAATACAGCCCATAAATGGTATATGAAAGATAGCAATAGTTATATAAGCACTATATCT
TCGATATCTAATCCTTTTTGTTCTGACTGCAATAGATTAAGGATTACTAGTGATGGTTTC
GCGCATACTTGTCTTTTTTCAAACAATGGTTCTGATTTAAAAAAATGGCTCAATCCTTCA
ATTAATGAAAAAGGCTTAAAAGAATTTCTTGAGACAATATGGCTAATAAGAGATGATAAA
TATAGTGAAAATAGATTTGAT------CAATCTGAAAACTCGAAACCACAAAAACCTCAT
CCTTCAATGTCGTATTTAGGAGGT
