# Supplementary material for: Emergence of trait variability through the lens of nitrogen assimilation in Prochlorococcus
Source: eLife. 2019 Feb 1;8:e41043. doi: 10.7554/eLife.41043 (PMC6370341; doi:10.7554/eLife.41043)
Supplement: Figure 6—source data 1. [file elife-41043-fig6-data1.zip › 75_napA_CyCOG_60001886_HLII.dist]

AG-347-I04 AG-347-G18 0.02599
AG-347-I19 AG-347-G18 0.02664
AG-347-I19 AG-347-I04 0.01559
AG-347-I21 AG-347-G18 0.02534
AG-347-I21 AG-347-I04 0.0117
AG-347-I21 AG-347-I19 0.013
AG-347-J06 AG-347-G18 0.02729
AG-347-J06 AG-347-I04 0.01754
AG-347-J06 AG-347-I19 0.01494
AG-347-J06 AG-347-I21 0.01105
AG-347-K17 AG-347-G18 0.02664
AG-347-K17 AG-347-I04 0.01689
AG-347-K17 AG-347-I19 0.01559
AG-347-K17 AG-347-I21 0.013
AG-347-K17 AG-347-J06 0.01624
AG-347-L20 AG-347-G18 0.03249
AG-347-L20 AG-347-I04 0.01884
AG-347-L20 AG-347-I19 0.02144
AG-347-L20 AG-347-I21 0.01494
AG-347-L20 AG-347-J06 0.02079
AG-347-L20 AG-347-K17 0.01754
AG-347-M23 AG-347-G18 0.02144
AG-347-M23 AG-347-I04 0.01819
AG-347-M23 AG-347-I19 0.01624
AG-347-M23 AG-347-I21 0.01559
AG-347-M23 AG-347-J06 0.01884
AG-347-M23 AG-347-K17 0.01689
AG-347-M23 AG-347-L20 0.02144
AG-347-O22 AG-347-G18 0.02404
AG-347-O22 AG-347-I04 0.01949
AG-347-O22 AG-347-I19 0.01884
AG-347-O22 AG-347-I21 0.01754
AG-347-O22 AG-347-J06 0.02079
AG-347-O22 AG-347-K17 0.01884
AG-347-O22 AG-347-L20 0.02339
AG-347-O22 AG-347-M23 0.0104
AG-355-B23 AG-347-G18 0.02664
AG-355-B23 AG-347-I04 0.01429
AG-355-B23 AG-347-I19 0.01624
AG-355-B23 AG-347-I21 0.0104
AG-355-B23 AG-347-J06 0.01624
AG-355-B23 AG-347-K17 0.01429
AG-355-B23 AG-347-L20 0.01624
AG-355-B23 AG-347-M23 0.01754
AG-355-B23 AG-347-O22 0.01949
AG-355-G23 AG-347-G18 0.02664
AG-355-G23 AG-347-I04 0.02339
AG-355-G23 AG-347-I19 0.02144
AG-355-G23 AG-347-I21 0.02079
AG-355-G23 AG-347-J06 0.02404
AG-355-G23 AG-347-K17 0.02079
AG-355-G23 AG-347-L20 0.02664
AG-355-G23 AG-347-M23 0.006498
AG-355-G23 AG-347-O22 0.01559
AG-355-G23 AG-355-B23 0.02144
AG-355-I20 AG-347-G18 0.02599
AG-355-I20 AG-347-I04 0.02144
AG-355-I20 AG-347-I19 0.02014
AG-355-I20 AG-347-I21 0.01494
AG-355-I20 AG-347-J06 0.007797
AG-355-I20 AG-347-K17 0.01884
AG-355-I20 AG-347-L20 0.02469
AG-355-I20 AG-347-M23 0.02014
AG-355-I20 AG-347-O22 0.02209
AG-355-I20 AG-355-B23 0.02014
AG-355-I20 AG-355-G23 0.02404
AG-355-J09 AG-347-G18 0.02664
AG-355-J09 AG-347-I04 0.01365
AG-355-J09 AG-347-I19 0.01624
AG-355-J09 AG-347-I21 0.01105
AG-355-J09 AG-347-J06 0.01689
AG-355-J09 AG-347-K17 0.01365
AG-355-J09 AG-347-L20 0.01689
AG-355-J09 AG-347-M23 0.01754
AG-355-J09 AG-347-O22 0.01949
AG-355-J09 AG-355-B23 0.01235
AG-355-J09 AG-355-G23 0.02274
AG-355-J09 AG-355-I20 0.01949
AG-355-N18 AG-347-G18 0.02729
AG-355-N18 AG-347-I04 0.01559
AG-355-N18 AG-347-I19 0.01819
AG-355-N18 AG-347-I21 0.0117
AG-355-N18 AG-347-J06 0.01754
AG-355-N18 AG-347-K17 0.01559
AG-355-N18 AG-347-L20 0.01754
AG-355-N18 AG-347-M23 0.01754
AG-355-N18 AG-347-O22 0.01949
AG-355-N18 AG-355-B23 0.013
AG-355-N18 AG-355-G23 0.02014
AG-355-N18 AG-355-I20 0.01949
AG-355-N18 AG-355-J09 0.01365
AG-402-A04 AG-347-G18 0.02664
AG-402-A04 AG-347-I04 0.01819
AG-402-A04 AG-347-I19 0.01494
AG-402-A04 AG-347-I21 0.013
AG-402-A04 AG-347-J06 0.0117
AG-402-A04 AG-347-K17 0.01559
AG-402-A04 AG-347-L20 0.02079
AG-402-A04 AG-347-M23 0.01754
AG-402-A04 AG-347-O22 0.01884
AG-402-A04 AG-355-B23 0.01689
AG-402-A04 AG-355-G23 0.02209
AG-402-A04 AG-355-I20 0.01559
AG-402-A04 AG-355-J09 0.01624
AG-402-A04 AG-355-N18 0.01819
AG-402-F05 AG-347-G18 0.0117
AG-402-F05 AG-347-I04 0.02274
AG-402-F05 AG-347-I19 0.02404
AG-402-F05 AG-347-I21 0.02209
AG-402-F05 AG-347-J06 0.02404
AG-402-F05 AG-347-K17 0.02339
AG-402-F05 AG-347-L20 0.02924
AG-402-F05 AG-347-M23 0.01754
AG-402-F05 AG-347-O22 0.02079
AG-402-F05 AG-355-B23 0.02339
AG-402-F05 AG-355-G23 0.02274
AG-402-F05 AG-355-I20 0.02404
AG-402-F05 AG-355-J09 0.02339
AG-402-F05 AG-355-N18 0.02404
AG-402-F05 AG-402-A04 0.02339
AG-402-I23 AG-347-G18 0.03314
AG-402-I23 AG-347-I04 0.03314
AG-402-I23 AG-347-I19 0.03639
AG-402-I23 AG-347-I21 0.03509
AG-402-I23 AG-347-J06 0.03574
AG-402-I23 AG-347-K17 0.03379
AG-402-I23 AG-347-L20 0.04159
AG-402-I23 AG-347-M23 0.02989
AG-402-I23 AG-347-O22 0.03249
AG-402-I23 AG-355-B23 0.03704
AG-402-I23 AG-355-G23 0.03184
AG-402-I23 AG-355-I20 0.03509
AG-402-I23 AG-355-J09 0.03444
AG-402-I23 AG-355-N18 0.03444
AG-402-I23 AG-402-A04 0.03249
AG-402-I23 AG-402-F05 0.02794
AG-402-K16 AG-347-G18 0.02859
AG-402-K16 AG-347-I04 0.01494
AG-402-K16 AG-347-I19 0.01754
AG-402-K16 AG-347-I21 0.01105
AG-402-K16 AG-347-J06 0.01365
AG-402-K16 AG-347-K17 0.01494
AG-402-K16 AG-347-L20 0.01624
AG-402-K16 AG-347-M23 0.01819
AG-402-K16 AG-347-O22 0.02079
AG-402-K16 AG-355-B23 0.01235
AG-402-K16 AG-355-G23 0.02274
AG-402-K16 AG-355-I20 0.01624
AG-402-K16 AG-355-J09 0.013
AG-402-K16 AG-355-N18 0.013
AG-402-K16 AG-402-A04 0.01235
AG-402-K16 AG-402-F05 0.02534
AG-402-K16 AG-402-I23 0.03574
AG-402-K22 AG-347-G18 0.08902
AG-402-K22 AG-347-I04 0.09162
AG-402-K22 AG-347-I19 0.09097
AG-402-K22 AG-347-I21 0.09487
AG-402-K22 AG-347-J06 0.09162
AG-402-K22 AG-347-K17 0.09422
AG-402-K22 AG-347-L20 0.09227
AG-402-K22 AG-347-M23 0.08707
AG-402-K22 AG-347-O22 0.08967
AG-402-K22 AG-355-B23 0.09357
AG-402-K22 AG-355-G23 0.08772
AG-402-K22 AG-355-I20 0.09032
AG-402-K22 AG-355-J09 0.09357
AG-402-K22 AG-355-N18 0.09292
AG-402-K22 AG-402-A04 0.09162
AG-402-K22 AG-402-F05 0.08967
AG-402-K22 AG-402-I23 0.08967
AG-402-K22 AG-402-K16 0.09487
AG-402-L23 AG-347-G18 0.013
AG-402-L23 AG-347-I04 0.02274
AG-402-L23 AG-347-I19 0.02469
AG-402-L23 AG-347-I21 0.02209
AG-402-L23 AG-347-J06 0.02404
AG-402-L23 AG-347-K17 0.02339
AG-402-L23 AG-347-L20 0.02794
AG-402-L23 AG-347-M23 0.01754
AG-402-L23 AG-347-O22 0.02079
AG-402-L23 AG-355-B23 0.02404
AG-402-L23 AG-355-G23 0.02274
AG-402-L23 AG-355-I20 0.02404
AG-402-L23 AG-355-J09 0.02339
AG-402-L23 AG-355-N18 0.02404
AG-402-L23 AG-402-A04 0.02339
AG-402-L23 AG-402-F05 0.003899
AG-402-L23 AG-402-I23 0.02924
AG-402-L23 AG-402-K16 0.02534
AG-402-L23 AG-402-K22 0.08837
AG-402-N08 AG-347-G18 0.02794
AG-402-N08 AG-347-I04 0.01819
AG-402-N08 AG-347-I19 0.01819
AG-402-N08 AG-347-I21 0.01365
AG-402-N08 AG-347-J06 0.01754
AG-402-N08 AG-347-K17 0.01689
AG-402-N08 AG-347-L20 0.02014
AG-402-N08 AG-347-M23 0.01689
AG-402-N08 AG-347-O22 0.01884
AG-402-N08 AG-355-B23 0.01494
AG-402-N08 AG-355-G23 0.02209
AG-402-N08 AG-355-I20 0.02144
AG-402-N08 AG-355-J09 0.01365
AG-402-N08 AG-355-N18 0.01689
AG-402-N08 AG-402-A04 0.01819
AG-402-N08 AG-402-F05 0.02469
AG-402-N08 AG-402-I23 0.03574
AG-402-N08 AG-402-K16 0.01624
AG-402-N08 AG-402-K22 0.09357
AG-402-N08 AG-402-L23 0.02469
AG-412-J13 AG-347-G18 0.04094
AG-412-J13 AG-347-I04 0.04353
AG-412-J13 AG-347-I19 0.04613
AG-412-J13 AG-347-I21 0.04418
AG-412-J13 AG-347-J06 0.04483
AG-412-J13 AG-347-K17 0.04353
AG-412-J13 AG-347-L20 0.05003
AG-412-J13 AG-347-M23 0.04029
AG-412-J13 AG-347-O22 0.04159
AG-412-J13 AG-355-B23 0.04483
AG-412-J13 AG-355-G23 0.04224
AG-412-J13 AG-355-I20 0.04288
AG-412-J13 AG-355-J09 0.04418
AG-412-J13 AG-355-N18 0.04288
AG-412-J13 AG-402-A04 0.04353
AG-412-J13 AG-402-F05 0.03769
AG-412-J13 AG-402-I23 0.03964
AG-412-J13 AG-402-K16 0.04353
AG-412-J13 AG-402-K22 0.09227
AG-412-J13 AG-402-L23 0.03899
AG-412-J13 AG-402-N08 0.04483
AG-418-D13 AG-347-G18 0.01819
AG-418-D13 AG-347-I04 0.02599
AG-418-D13 AG-347-I19 0.02794
AG-418-D13 AG-347-I21 0.02534
AG-418-D13 AG-347-J06 0.02599
AG-418-D13 AG-347-K17 0.02534
AG-418-D13 AG-347-L20 0.03119
AG-418-D13 AG-347-M23 0.02014
AG-418-D13 AG-347-O22 0.02404
AG-418-D13 AG-355-B23 0.02599
AG-418-D13 AG-355-G23 0.02534
AG-418-D13 AG-355-I20 0.02599
AG-418-D13 AG-355-J09 0.02534
AG-418-D13 AG-355-N18 0.02599
AG-418-D13 AG-402-A04 0.02664
AG-418-D13 AG-402-F05 0.0104
AG-418-D13 AG-402-I23 0.03249
AG-418-D13 AG-402-K16 0.02729
AG-418-D13 AG-402-K22 0.09097
AG-418-D13 AG-402-L23 0.0104
AG-418-D13 AG-402-N08 0.02664
AG-418-D13 AG-412-J13 0.04094
AG-418-O03 AG-347-G18 0.02664
AG-418-O03 AG-347-I04 0.02079
AG-418-O03 AG-347-I19 0.02014
AG-418-O03 AG-347-I21 0.01884
AG-418-O03 AG-347-J06 0.02014
AG-418-O03 AG-347-K17 0.02014
AG-418-O03 AG-347-L20 0.02599
AG-418-O03 AG-347-M23 0.01559
AG-418-O03 AG-347-O22 0.01559
AG-418-O03 AG-355-B23 0.02079
AG-418-O03 AG-355-G23 0.02014
AG-418-O03 AG-355-I20 0.02144
AG-418-O03 AG-355-J09 0.02079
AG-418-O03 AG-355-N18 0.02079
AG-418-O03 AG-402-A04 0.01754
AG-418-O03 AG-402-F05 0.02209
AG-418-O03 AG-402-I23 0.03379
AG-418-O03 AG-402-K16 0.01949
AG-418-O03 AG-402-K22 0.09032
AG-418-O03 AG-402-L23 0.02209
AG-418-O03 AG-402-N08 0.02079
AG-418-O03 AG-412-J13 0.04418
AG-418-O03 AG-418-D13 0.02534
AG-418-P13 AG-347-G18 0.03119
AG-418-P13 AG-347-I04 0.01819
AG-418-P13 AG-347-I19 0.01819
AG-418-P13 AG-347-I21 0.01429
AG-418-P13 AG-347-J06 0.01819
AG-418-P13 AG-347-K17 0.01819
AG-418-P13 AG-347-L20 0.02014
AG-418-P13 AG-347-M23 0.02209
AG-418-P13 AG-347-O22 0.02404
AG-418-P13 AG-355-B23 0.01429
AG-418-P13 AG-355-G23 0.02599
AG-418-P13 AG-355-I20 0.02339
AG-418-P13 AG-355-J09 0.01624
AG-418-P13 AG-355-N18 0.01624
AG-418-P13 AG-402-A04 0.02014
AG-418-P13 AG-402-F05 0.02664
AG-418-P13 AG-402-I23 0.03964
AG-418-P13 AG-402-K16 0.01624
AG-418-P13 AG-402-K22 0.09617
AG-418-P13 AG-402-L23 0.02664
AG-418-P13 AG-402-N08 0.01819
AG-418-P13 AG-412-J13 0.04743
AG-418-P13 AG-418-D13 0.02859
AG-418-P13 AG-418-O03 0.02209
AG-442-N07 AG-347-G18 0.02339
AG-442-N07 AG-347-I04 0.009747
AG-442-N07 AG-347-I19 0.01235
AG-442-N07 AG-347-I21 0.005848
AG-442-N07 AG-347-J06 0.01235
AG-442-N07 AG-347-K17 0.01105
AG-442-N07 AG-347-L20 0.013
AG-442-N07 AG-347-M23 0.01365
AG-442-N07 AG-347-O22 0.01559
AG-442-N07 AG-355-B23 0.008447
AG-442-N07 AG-355-G23 0.01884
AG-442-N07 AG-355-I20 0.01624
AG-442-N07 AG-355-J09 0.009097
AG-442-N07 AG-355-N18 0.009747
AG-442-N07 AG-402-A04 0.009747
AG-442-N07 AG-402-F05 0.02014
AG-442-N07 AG-402-I23 0.03314
AG-442-N07 AG-402-K16 0.007797
AG-442-N07 AG-402-K22 0.09162
AG-442-N07 AG-402-L23 0.02014
AG-442-N07 AG-402-N08 0.01235
AG-442-N07 AG-412-J13 0.04288
AG-442-N07 AG-418-D13 0.02339
AG-442-N07 AG-418-O03 0.01559
AG-442-N07 AG-418-P13 0.01235
MIT0604 AG-347-G18 0.05133
MIT0604 AG-347-I04 0.05133
MIT0604 AG-347-I19 0.05588
MIT0604 AG-347-I21 0.05328
MIT0604 AG-347-J06 0.05523
MIT0604 AG-347-K17 0.05393
MIT0604 AG-347-L20 0.05978
MIT0604 AG-347-M23 0.05263
MIT0604 AG-347-O22 0.05263
MIT0604 AG-355-B23 0.05393
MIT0604 AG-355-G23 0.05523
MIT0604 AG-355-I20 0.05588
MIT0604 AG-355-J09 0.05523
MIT0604 AG-355-N18 0.05653
MIT0604 AG-402-A04 0.05523
MIT0604 AG-402-F05 0.04808
MIT0604 AG-402-I23 0.05068
MIT0604 AG-402-K16 0.05783
MIT0604 AG-402-K22 0.08512
MIT0604 AG-402-L23 0.04808
MIT0604 AG-402-N08 0.05588
MIT0604 AG-412-J13 0.05848
MIT0604 AG-418-D13 0.05133
MIT0604 AG-418-O03 0.05198
MIT0604 AG-418-P13 0.05783
MIT0604 AG-442-N07 0.05328
SB AG-347-G18 0.02599
SB AG-347-I04 0.01365
SB AG-347-I19 0.01624
SB AG-347-I21 0.009747
SB AG-347-J06 0.01559
SB AG-347-K17 0.01365
SB AG-347-L20 0.01559
SB AG-347-M23 0.01624
SB AG-347-O22 0.01689
SB AG-355-B23 0.01105
SB AG-355-G23 0.02014
SB AG-355-I20 0.01819
SB AG-355-J09 0.0117
SB AG-355-N18 0.005848
SB AG-402-A04 0.01624
SB AG-402-F05 0.02274
SB AG-402-I23 0.03379
SB AG-402-K16 0.0117
SB AG-402-K22 0.09357
SB AG-402-L23 0.02274
SB AG-402-N08 0.01365
SB AG-412-J13 0.04288
SB AG-418-D13 0.02469
SB AG-418-O03 0.02079
SB AG-418-P13 0.01429
SB AG-442-N07 0.007797
SB MIT0604 0.05523
