# Supplementary material for: Emergence of trait variability through the lens of nitrogen assimilation in Prochlorococcus
Source: eLife. 2019 Feb 1;8:e41043. doi: 10.7554/eLife.41043 (PMC6370341; doi:10.7554/eLife.41043)
Supplement: Figure 6—source data 1. [file elife-41043-fig6-data1.zip › 75_napA_CyCOG_60001886_HLII.fasta]

>AG-347-G18
ATGTTAAGTGATGTTTGGTCTTTGAATGGCAGATATAGAACTCTTCACCTCACCTGGTTT
GCCTTTTTCCTTACTTTTGTTGTTTGGTTTAACCTCGCACCTCTTGCAACTACTGTTAAA
GCCGATTTAGGTTTATCTGTTGCTCAAATTAGAACAGTGGCAATATGTAATGTTGCTTTG
ACTATCCCTGCAAGAGTTTTGATTGGAATGTTATTGGATAAATTTGGCCCAAGAAAAACG
TACTCAACAATCTTGATATTTTCTGTCGTCCCATGTTTATTATTTGCTAGTGCTCAAGAC
TTCAATCAACTTGTTATTGCGAGATTGCTTTTGTCAATAGTTGGAGCAGGTTTTGTTATC
GGAATAAGAATGGTATCTGAGTGGTTCCCTCCCAAAGAAATTGGTTTGGCTGAGGGAATA
TATGGAGGTTGGGGAAATTTTGGATCTGCTTTTTCTGCCCTTTCTCTTGTTGCCGTAGCT
GGATTCTTGTCTTTTTCAGGAGGGTTTGAGTTGCCAACTGGAGCTGTACTTAATTGGAGG
GGAGCTATTGCTCTTACAGGAATTATTTCTTTCGTTTATGGAATTATTTATTTCTTTAAT
GTGACTGATACACCTCCAGGAAAACCTTATCAAAGGCCTGCAAAAACAGCTGGTTTAGAA
GTAACGAGTATAAGAGATTTTTGGGGTTTAATTGGGATGAATGTCCCATTCGCAGCAATT
CTTTCAGTCCTATGTTGGAGACTTCAAAAAGTAGGTTTCCTTACTTCATCAACTTATCCA
ATAGCCTTAGTCGCAGTTTTAGCGTGGTTTATTTTCCAAACTTGGGGAATTATAAGAACG
AATATTGAATTATTAAATGGAACTAAAATTTACCCTAAAGAAGATAGATATGAATTCAAA
CAGGTAGCTATCTTGGAATTAACTTACATTGTAAATTTTGGATCAGAATTGGCAGTAGTT
TCAATGCTTCCTAGTTTCTTTGAATTTACATTTGATTTACCTAAAGCAGTAGCCGGAATT
CTTGCATCATGTTATGCATTTGTGAATTTAATAGCTAGACCTGCAGGAGGATTGATATCT
GACAGAACAGGCAATAGAAAAAACACAATGGGATTTCTAACTATGGGCTTAGGGTTTGGA
TATCTATTGATGTCTTTAATAAAACCTGGAACTTTTACAGGATCAGCAGGAATTCTTATG
GCTGTATTTTTAACTATGCTTTGTTCATTTTTTGTTCAATCAGGAGAAGGTTCAACTTTT
GCTTTAGTTCCCTTAGTTAAAAAAAGAGTAACAGGACAAATAGCTGGATTGGTTGGGGCT
TATGGAAATGTTGGTGCGGTAACTTATCTAAATATTTATAGCCTTTTACCTTTATGGATG
GGTGGAGGTAAAGATCCTTCTCCAGAAATAATTGCTGCTTCAAATAGTGCCTTCTTCCAA
GTTTTAGGTATAGCAGGATTAATAGTTGGATTCTTCTGTTATTTCTTTTTAAAGGAACCT
CAAGGATCATTCGCGGATGCTTATGAAGGCGAAAAAGCT
>AG-347-I04
ATGTTAAGTGACGTTTGGTCTTTAAATGGCAGATATAGAACTCTTCACCTCACCTGGTTT
GCCTTTTTCCTTACTTTTGTTGTTTGGTTTAACCTCGCACCTCTTGCAACTACTGTTAAA
GCCGATTTAGGTTTATCTGTTGCTCAAATTAGAACAGTAGCAATATGTAATGTTGCTTTG
ACTATCCCTGCAAGAGTTTTGATTGGAATGTTATTGGATAAATTTGGTCCAAGAAAAACT
TACTCAACAATTTTGATATTTTCTGTCGTGCCATGTTTATTATTTGCTAGTGCTCAAGAC
TTCAATCAACTTGTTATTGCGAGATTGCTTTTATCAATAGTAGGAGCAGGTTTTGTTATC
GGAATAAGAATGGTCTCTGAGTGGTTCCCTCCCAAAGAAATTGGTTTGGCTGAGGGAATA
TATGGAGGATGGGGAAATTTTGGATCTGCTTTTTCTGCTCTTTCTCTTGTTGCCGTAGCT
GGATTCTTGTCTTTTTCAGGAGGGTTTGAGTTGCCTACTGGAGCTGTACTTAATTGGAGG
GGAGCTATTGCTCTTACAGGAATTATTTCTTTCGTCTATGGAATTATTTATTTCTTTAGT
GTGACTGATACTCCTCCAGGAAAACCTTATCAAAGGCCTGCAAAAACAGCTGGTTTAGAA
GTAACGAGTATAAGAGATTTCTGGGGTTTAATTGGAATGAATGTCCCATTCGCAGCAATT
CTTTCAGTCCTATGTTGGAGACTTCAAAAAGTAGGTTTCCTTACTTCATCTACTTATCCA
ATAGCTTTAATCGCAGTTTTAGCTTGGTTTATTTTCCAAACTTGGGGAATTATAAGAACT
AATATTGAATTATTAAATGGAACTAAAATTTACCCTAAAGAAGATAGATATGAATTCAAA
CAAGTAGCAATCTTGGAATTAACTTATATCGTAAATTTTGGATCAGAATTGGCAGTAGTT
TCAATGCTTCCTAGTTTCTTTGAATTTACATTTGATTTACCTAAAGCTGTAGCCGGAATT
CTTGCATCATGTTATGCATTTGTGAATTTAATAGCTAGACCTGCCGGAGGATTGATATCT
GACAGAACAGGCAATAGAAAAAATACAATGGGATTCCTAACTATGGGATTAGGTTTTGGA
TATCTATTAATGTCTTTAATAAAACCTGGAACTTTTACAGGATCAGCAGGAATTCTTATG
GCTGTATTTTTAACGATGCTTTGTTCATTTTTTGTACAATCTGGTGAAGGTTCAACTTTT
GCTTTAGTACCCTTAGTTAAAAAAAGAGTAACAGGACAAATAGCTGGATTGGTTGGGGCT
TATGGAAATGTTGGTGCGGTAACTTATTTAAATATTTATAGCCTTTTACCTTTATGGATG
GGTGGAGGTAAAGATCCTTCTCCAGAAATAATTGCTGCTTCAAATAGTGCCTTCTTCCAA
GTTTTAGGTATAGCAGGATTAATAGTTGGATTCTTCTGTTATTTCTTTTTAAAGGAACCT
CAAGGATCATTCGCGGATGCTTATGAAGGCGAAAAAGCT
>AG-347-I19
ATGTTAAGTGACGTTTGGTCTTTAAATGGCAGGTATAGAACTCTTCACCTTACCTGGTTT
GCCTTTTTCCTTACTTTTGTTGTTTGGTTTAACCTTGCACCTCTTGCAACTACTGTTAAA
TCCGATTTAGGTTTATCTGTTGCTCAAATTAGAACAGTAGCAATATGTAATGTCGCTTTG
ACTATCCCTGCAAGAGTTTTGATTGGAATGTTATTGGATAAATTCGGCCCAAGAAAAACT
TACTCAACAATTTTGATATTTTCTGTCGTGCCGTGTTTATTATTTGCTAGTGCTCAAGAC
TTCAATCAACTTGTTATTGCGAGATTGCTTTTATCAATAGTAGGAGCAGGTTTTGTTATC
GGAATAAGAATGGTCTCTGAGTGGTTCCCACCGAAAGAAATTGGTTTGGCTGAGGGAATA
TATGGAGGATGGGGAAATTTTGGATCTGCTTTTTCTGCTCTTTCTCTTGTTGCCGTAGCT
GGATTCTTGTCTTTTTCAGGAGGGTTTGAGTTGCCTACTGGAGCTGTACTTAATTGGAGG
GGAGCTATTGCTCTTACAGGAATTATTTCTTTCGTTTATGGAATTATTTATTTCTTTAGT
GTGACTGATACACCTCCAGGAAAACCTTATCAAAGGCCTGCAAAAACAGCTGGTTTAGAA
GTAACGAGTATAAGAGATTTCTGGGGTTTAATTGGAATGAATGTCCCATTCGCAGCAATT
CTTTCAGTCCTATGTTGGAGACTTCAAAAAGTAGGTTTCCTTACTTCATCTACTTATCCA
ATAGCCTTAATCGCAGTTTTAGCTTGGTTTATTTTCCAAACTTGGGGAATTATAAGAACT
AATATTGAATTATTAAATGGTACTAAAATTTACCCTAAAGAAGATAGATATGAATTCAAA
CAAGTAGCGATCTTGGAATTAACTTATATCGTAAATTTTGGATCAGAATTGGCAGTAGTT
TCAATGCTTCCTAGTTTCTTTGAATTTACATTTGATTTACCTAAAGCTGTAGCCGGAATT
CTTGCATCATGTTATGCATTTGTGAATTTAATAGCTAGACCTGCAGGAGGATTGATATCT
GACAGAACAGGCAATAGAAAAAATACAATGGGATTCCTAACTATGGGATTAGGGTTTGGA
TATCTATTGATGTCTTTAATAAAACCTGGAACTTTTACAGGATCAGCGGGAATTCTTATG
GCTGTATTTTTAACGATGCTTTGTTCATTTTTTGTACAATCAGGAGAAGGTTCAACTTTT
GCTTTAGTTCCCTTAGTTAAAAAAAGAGTAACAGGACAAATAGCTGGATTGGTTGGGGCT
TATGGAAATGTTGGTGCGGTAACTTATCTAAATATTTATAGCCTTTTACCTTTATGGATG
GGTGGTGGTAAAGATCCTTCTCCAGAAATAATTGCTGCTTCAAATAGTGCCTTCTTCCAA
GTTTTAGGTATAGCAGGATTAATAGTTGGATTCTTCTGTTATTTCTTTTTAAAGGAACCT
CAAGGATCATTCGCGGATGCTTATGAAGGCGAAAAAGCT
>AG-347-I21
ATGTTAAGTGACGTTTGGTCTTTAAATGGCAGATATAGAACTCTTCACCTCACCTGGTTT
GCCTTTTTCCTTACTTTTGTTGTTTGGTTTAACCTCGCACCTCTTGCAACTACTGTTAAA
GCCGATTTAGGTTTATCCGTTGCTCAAATTAGAACAGTAGCGATATGTAATGTCGCTTTG
ACTATCCCTGCAAGAGTTTTGATTGGAATGTTATTGGATAAATTCGGCCCAAGAAAAACT
TACTCAACAATTTTGATATTTTCTGTCGTGCCATGTTTATTATTTGCTAGTGCTCAAGAC
TTCAATCAACTTGTTATTGCGAGATTGCTTTTATCAATAGTAGGAGCAGGTTTTGTTATC
GGAATAAGAATGGTCTCTGAGTGGTTCCCTCCGAAAGAAATTGGTTTGGCTGAGGGAATA
TATGGAGGATGGGGAAATTTTGGATCTGCTTTTTCTGCTCTTTCTCTTGTTGCCGTAGCT
GGATTCTTGTCTTTTTCAGGAGGGTTTGAGTTGCCTACTGGAGCTGTACTTAATTGGAGG
GGAGCTATTGCTCTTACAGGAATTATTTCTTTCGTTTATGGAATTATTTATTTCTTTAGT
GTGACTGATACACCTCCAGGAAAACCTTATCAAAGGCCTGCAAAAACAGCTGGTTTAGAA
GTAACGAGTATAAGAGATTTCTGGGGTTTAATTGGAATGAATGTCCCATTCGCAGCAATT
CTTTCAGTACTATGTTGGAGACTTCAAAAAGTAGGTTTCCTTACTTCATCTACTTATCCA
ATAGCCTTAATCGCAGTTTTAGCTTGGTTTATTTTCCAAACTTGGGGAATTATAAGAACG
AATATTGAATTATTAAATGGAACTAAAATTTACCCTAAAGAAGATAGATATGAATTCAAA
CAAGTAGCGATCTTGGAATTAACTTACATCGTAAATTTTGGATCAGAATTGGCAGTAGTT
TCAATGCTTCCTAGTTTCTTTGAATTTACATTTGATTTACCTAAAGCTGTAGCCGGAATT
CTTGCATCATGTTATGCATTTGTGAATTTAATAGCTAGACCTGCCGGAGGATTGATATCT
GACAGAACAGGAAATAGAAAAAATACAATGGGATTCCTAACTATGGGATTAGGGTTTGGA
TATCTATTGATGTCTTTAATAAAACCTGGAACTTTTACAGGATCAGCAGGAATTCTTATG
GCTGTATTTTTAACGATGCTTTGTTCATTTTTTGTACAATCTGGAGAAGGTTCAACTTTT
GCTTTAGTACCCTTAGTTAAAAAAAGAGTAACAGGACAAATAGCTGGATTGGTTGGGGCT
TATGGAAATGTTGGTGCGGTAACTTATTTAAATATTTATAGCCTTTTACCTTTATGGATG
GGTGGAGGTAAAGACCCTTCTCCAGAAATAATTGCTGCTTCAAATAGTGCCTTCTTCCAA
GTTTTAGGTATAGCAGGATTAATAGTTGGATTCTTCTGTTATTTCTTTTTAAAGGAACCT
CAAGGATCATTCGCGGATGCTTATGAAGGCGAAAAAGCT
>AG-347-J06
ATGTTAAGTGACGTTTGGTCTTTAAATGGCAGATATAGAACTCTTCACCTCACCTGGTTT
GCCTTTTTCCTTACTTTTGTTGTTTGGTTTAACCTCGCACCTCTTGCAACTACTGTTAAA
GCCGATTTAGGTTTATCCGTTGCTCAAATTAGAACAGTAGCGATATGTAATGTCGCTTTG
ACTATCCCTGCAAGAGTTTTGATTGGAATGTTATTGGATAAATTCGGCCCTAGAAAAACT
TACTCAACAATTTTGATATTTTCTGTCGTGCCATGTTTATTATTTGCTAGTGCTCAAGAC
TTCAATCAACTTGTTATTGCGAGATTGCTTTTATCAATAGTAGGAGCAGGTTTTGTTATC
GGAATAAGAATGGTCTCTGAATGGTTCCCTCCGAAAGAAATTGGTTTGGCTGAGGGAATA
TATGGAGGATGGGGAAATTTTGGATCTGCTTTTTCTGCTCTTTCTCTTGTTGCCGTAGCT
GGATTCTTGTCTTTTTCAGGAGGGTTTGAGTTACCTACTGGAGCTGTACTTAATTGGAGG
GGAGCTATTGCTCTTACAGGAATTATTTCTTTCGTTTATGGAATTATTTATTTCTTTAGT
GTGACTGATACACCTCCAGGAAAACCTTATCAAAGGCCTGCAAAAACAGCTGGTTTAGAA
GTAACGAGTATAAGAGATTTCTGGGGTTTAATTGGAATGAATGTCCCATTCGCAGCAATT
CTTTCAGTCCTATGTTGGAGACTTCAAAAAGTAGGTTTCCTTACTTCATCTACTTATCCA
ATAGCCTTAATCGCAGTTTTAGCTTGGTTTATTTTCCAAACTTGGGGAATTATAAGAACG
AATATTGAATTATTAAATGGAACTAAAATTTACCCTAAAGAAGATAGATATGAATTCAAA
CAAGTAGCGATCTTGGAATTAACTTATATCGTAAATTTTGGATCAGAATTGGCGGTAGTT
TCAATGCTTCCTAGTTTCTTTGAATTTACATTTGATTTACCTAAAGCTGTAGCCGGAATT
CTTGCATCATGTTATGCATTTGTGAATTTAATAGCTAGACCTGCCGGAGGATTGATATCT
GACAGAACAGGCAATAGAAAAAATACAATGGGATTCCTAACTATGGGATTAGGGTTTGGA
TATCTATTGATGTCTTTAATAAAACCTGGAACTTTTACAGGATCAGCAGGAATTCTTATG
GCTGTATTTTTAACGATGCTTTGTTCGTTTTTTGTTCAATCAGGAGAAGGTTCAACTTTT
GCTTTAGTTCCCTTAGTTAAAAAAAGAGTGACAGGACAAATAGCTGGATTGGTTGGGGCT
TATGGAAATGTTGGTGCGGTAACTTATCTAAATATTTATAGCCTTTTACCTTTATGGATG
GGTGGAGGTAAAGATCCTTCTCCAGAAATAATTGCTGCTTCAAATAGTGCCTTCTTCCAA
GTTTTAGGCATAGCAGGATTAATAGTTGGATTTTTCTGTTATTTCTTTTTAAAGGAACCT
CAAGGATCATTCGCTGATGCTTATGAAGGCGAAAAAGCT
>AG-347-K17
ATGTTAAGTGACGTTTGGTCTTTAAATGGCAGATATAGAACTCTTCACCTCACCTGGTTT
GCCTTTTTCCTTACTTTTGTTGTTTGGTTTAACCTTGCACCTCTTGCAACTACTGTTAAA
GCCGATTTAGGTTTATCTGTTGCTCAAATTAGAACAGTAGCAATATGTAATGTCGCTTTG
ACTATCCCTGCAAGAGTTTTGATTGGAATGTTACTGGATAAATTTGGCCCAAGAAAAACT
TACTCAACAATTTTGATATTTTCTGTCGTGCCATGTTTATTATTTGCTAGTGCTCAAGAC
TTTAATCAACTTGTTATTGCGAGATTGCTTTTATCAATAGTAGGAGCAGGTTTTGTTATC
GGAATAAGAATGGTATCTGAGTGGTTCCCTCCGAAAGAAATTGGTTTGGCTGAGGGAATA
TATGGAGGATGGGGAAATTTTGGATCTGCTTTTTCTGCTCTTTCTCTTGTTGCCGTAGCT
GGATTCTTGTCTTTTTCAGGAGGGTTTGAATTACCTACTGGAGCTGTACTTAATTGGAGG
GGAGCTATTGCTCTTACAGGAATTATTTCTTTCGTTTATGGAATTATTTATTTCTTTAGT
GTGACTGATACACCTCCAGGAAAACCTTATCAAAGGCCTGCAAAAACAGCTGGTTTAGAA
GTAACGAGCATAAGAGATTTCTGGGGTTTAATTGGAATGAATGTCCCATTCGCAGCAATT
CTTTCAGTCCTATGTTGGAGACTCCAAAAAGTAGGTTTCCTTACTTCATCTACTTATCCA
ATAGCCTTAATCGCAGTTTTAGCTTGGTTTGTTTTCCAAACTTGGGGAATTATAAGAACG
AATATTGAATTATTAAATGGAACTAAAATTTATCCTAAAGAAGATAAATATGAATTCAAA
CAAGTAGCGATCTTGGAATTAACTTACATCGTAAATTTTGGATCAGAATTGGCAGTAGTT
TCAATGCTTCCTAGTTTCTTTGAATTTACATTTGATTTACCTAAAGCTGTAGCCGGAATT
CTTGCATCATGTTATGCATTTGTGAATTTAATAGCTAGACCTGCCGGAGGATTGATATCT
GACAGAACAGGCAATAGAAAAAATACAATGGGATTCCTAACCATGGGATTAGGGTTTGGA
TATCTATTGATGTCTTTAATAAAACCTGGAACTTTTACAGGATCAGCAGGAATTCTTATG
GCTGTATTTTTAACGATGCTTTGTTCATTTTTTGTACAATCAGGAGAAGGTTCAACTTTT
GCTTTAGTTCCCTTAGTTAAAAAAAGAGTAACAGGACAAATAGCTGGATTGGTTGGGGCT
TATGGAAATGTTGGTGCGGTAACTTATTTAAATATTTATAGCCTTTTACCTTTATGGATG
GGTGGAGGTAAAGATCCTTCTCCAGAAATAATTGCTGCTTCAAATAGTGCCTTCTTCCAA
GTTTTAGGTATAGCAGGATTAATAGTTGGATTCTTCTGTTATTTCTTTTTAAAGGAACCT
CAAGGATCATTCGCGGATGCTTATGAAGGCGAAAAAGCT
>AG-347-L20
ATGTTAAGTGACGTTTGGTCTTTAAATGGCAGATATAGAACTCTTCACCTCACCTGGTTT
GCTTTTTTCCTTACTTTTGTTGTTTGGTTTAACCTCGCTCCTCTTGCAACTACTGTTAAA
GCCGATTTAGGTTTATCTGTTGCTCAAATTAGAACAGTAGCAATATGTAATGTCGCTTTG
ACTATCCCTGCAAGAGTTTTGATTGGAATGTTATTGGATAAATTTGGCCCAAGAAAAACT
TACTCAACAATTTTGATATTTTCTGTCGTGCCATGTTTATTATTTGCTAGTGCTCAAGAC
TTCAATCAACTTGTTATTGCTAGATTGCTTTTATCAATAGTAGGAGCAGGTTTTGTTATC
GGAATAAGAATGGTCTCTGAGTGGTTCCCTCCGAAAGAAATTGGTTTGGCTGAGGGAATA
TATGGAGGATGGGGGAATTTTGGATCTGCCTTTTCTGCTCTTTCTCTTGTTGCCGTAGCT
GGATTCTTGTCTTTTTCAGGAGGGTTTGAGTTACCTACTGGAGCTGTACTTAATTGGAGG
GGAGCTATTGCTCTTACAGGAATTATTTCTTTCGTTTATGGAATTATTTATTTCTTTAGT
GTGACTGATACACCTCCAGGAAAACCTTATCAAAGGCCTGCAAAAACAGCTGGTTTAGAA
GTAACGAGCGTAAGAGATTTCTGGGGTTTAATTGGAATGAATGTCCCATTCGCAGCAATT
CTTTCAGTCCTATGTTGGAGACTTCAAAAAGTAGGTTTCCTTACTTCATCTACTTATCCA
ATAGCCTTAATCGCAGTCCTTGCTTGGTTTATTTTCCAAACTTGGGGAATTATAAGAACG
AATATTGAACTATTAAATGGAACTAAAATTTACCCTAAAGAAGATAGATATGAATTCAAA
CAAGTAGCGATCTTAGAATTAACATACATCGTAAATTTTGGATCAGAATTGGCAGTAGTT
TCAATGCTTCCTAGTTTCTTTGAATTTACATTTGATTTACCTAAAGCTGTAGCCGGAATT
CTTGCATCATGTTATGCATTTGTGAATTTAATAGCTAGACCTGCCGGAGGATTGATATCT
GACAGAACAGGCAATAGAAAAAATACAATGGGATTCCTAACTATGGGATTAGGGTTTGGA
TATCTATTGATGTCTTTAATAAAACCTGGAACTTTTACAGGATCAGCAGGAATTCTTATG
GCTGTATTTTTAACGATGCTTTGTTCATTTTTTGTACAATCTGGAGAAGGTTCAACTTTT
GCTTTAGTACCCTTAGTTAAAAAAAGAGTAACAGGACAAATAGCTGGATTGGTTGGGGCT
TATGGAAATGTTGGTGCGGTAACTTATTTAAATATTTATAGCCTTTTACCTTTATGGATG
GGTGGAGGCAAAGATCCTTCTCCAGAAATAATTGCCGCTTCAAATAGTGCCTTCTTCCAA
GTTTTAGGTATAGCAGGATTAATAGTTGGATTCTTCTGTTATTTCTTTTTAAAGGAACCT
CAAGGATCATTCGCGGATGCTTATGAAGGAGAAAAAGCT
>AG-347-M23
ATGTTAAGTGATGTTTGGTCTTTAAATGGCAGATATAGAACTCTTCACCTCACCTGGTTT
GCCTTTTTCCTTACTTTTGTTGTTTGGTTTAACCTCGCACCTCTTGCAACTACTGTTAAA
GCCGATTTAGGTTTATCTGTTGCTCAAATTAGAACAGTAGCAATATGTAATGTTGCTTTG
ACTATCCCTGCAAGAGTTTTGATTGGAATGTTATTGGATAAATTTGGCCCAAGAAAAACT
TACTCAACAATTTTGATATTTTCTGTCGTGCCTTGTTTATTATTTGCAAGTGCTCAAGAC
TTCAATCAACTTGTTATTGCGAGATTGCTTTTATCAATAGTAGGAGCAGGTTTTGTTATC
GGAATAAGAATGGTATCTGAGTGGTTCCCTCCGAAAGAAATTGGTTTGGCTGAGGGAATA
TATGGAGGATGGGGAAATTTTGGATCTGCTTTTTCTGCTCTTTCTCTTGTTGCAGTAGCT
GGATTCTTGTCTTTTTCAGGAGGGTTTGAGTTGCCCACTGGAGCTGTACTTAATTGGAGG
GGAGCTATTGCTCTTACAGGAATTATTTCTTTCGTTTATGGAATTATTTATTTCTTTAGT
GTAACTGATACACCTCCAGGAAAACCTTATCAAAGGCCTGCAAAAACAGCTGGTTTAGAA
GTAACGAGTATAAGAGATTTCTGGGGTTTAATTGGTATGAATGTCCCATTCGCAGCAATT
CTTTCAGTCCTATGTTGGAGACTTCAAAAAGTAGGTTTCCTTACTTCATCTACTTATCCA
ATAGCCTTAATCGCAGTTTTAGCTTGGTTTATTTTCCAAACTTGGGGAATTATAAGAACG
AATATTGAATTATTAAATGGAACTAAAATTTACCCTAAAGAAGATAGATATGAATTCAAA
CAAGTAGCGATCTTGGAATTAACTTACATTGTAAATTTTGGATCAGAATTGGCAGTAGTT
TCAATGCTTCCTAGTTTCTTTGAATTTACATTTGATTTACCTAAAGCTGTAGCCGGAATT
CTTGCATCATGTTATGCATTTGTTAATTTAATAGCTAGACCTGCCGGAGGATTGATATCT
GACAGAACAGGCAATAGAAAAAATACAATGGGATTCCTAACTATGGGATTAGGGTTTGGA
TATCTATTGATGTCTTTAATAAAACCTGGAACTTTTACAGGATCAGCAGGAATTCTTATG
GCTGTATTTTTAACTATGCTTTGTTCATTTTTTGTACAATCAGGAGAAGGTTCAACTTTT
GCTCTAGTTCCCTTAGTTAAAAAAAGAGTAACAGGACAAATAGCTGGATTGGTTGGGGCT
TATGGAAATGTTGGTGCGGTAACTTATCTAAATATTTATAGCCTTTTACCTTTATGGATG
GGTGGTGGTAAAGATCCTTCTCCAGAAATAATTGCTGCTTCAAATAGTGCCTTCTTCCAA
GTTTTAGGTATAGCAGGATTAATAGTTGGATTCTTCTGTTATTTCTTTTTAAAGGAACCT
CAAGGATCATTCGCGGATGCTTATGAAGGAGAAAAAGCT
>AG-347-O22
ATGTTAAGTGATGTTTGGTCTTTAAATGGCAGATATAGAACTCTTCACCTCACCTGGTTT
GCCTTTTTCCTTACTTTTGTTGTTTGGTTTAACCTCGCACCTCTTGCAACTACTGTTAAA
GCCGATTTAGGTTTATCTGTTGCTCAAATTAGAACAGTAGCAATATGTAATGTTGCTTTG
ACTATCCCTGCAAGAGTTTTGATTGGAATGTTATTGGATAAATTTGGCCCAAGAAAAACT
TACTCAACAATTTTGATATTTTCTGTAGTGCCATGTTTACTATTTGCAAGTGCTCAAGAC
TTCAATCAACTTGTTATTGCGAGATTGCTTTTATCAATAGTAGGAGCAGGTTTTGTTATC
GGAATAAGAATGGTATCTGAGTGGTTCCCTCCAAAAGAAATTGGTTTGGCTGAGGGAATA
TATGGAGGATGGGGAAATTTTGGATCTGCTTTTTCTGCTCTTTCTCTTGTTGCAGTAGCT
GGATTCTTGTCTTTTTCAGGAGGGTTTGAGTTGCCTACTGGAGCTGTACTTAATTGGAGG
GGAGCTATTGCTCTAACAGGAATTATTTCTTTCGTTTATGGAATTATTTATTTCTTTAGT
GTGACTGATACACCTCCAGGAAAACCTTATCAAAGGCCTGCAAAAACAGCTGGTTTAGAA
GTAACGAGTATAAGAGATTTCTGGGGTTTAATTGGAATGAATGTCCCATTCGCAGCAATT
CTTTCAGTCCTATGTTGGAGACTTCAAAAAGTAGGTTTCCTTACTTCATCTACTTATCCA
ATAGCCTTAATAGCAGTTTTAGCTTGGTTTATTTTCCAAACTTGGGGAATTATAAGAACG
AATATTGAATTATTAAATGGAACTAAAATTTACCCTAAAGAAGATAGATATGAATTCAAA
CAAGTAGCGATCTTAGAATTAACTTACATTGTAAATTTTGGATCAGAATTGGCAGTAGTT
TCAATGCTTCCTAGTTTTTTTGAATTTACATTTGATTTACCTAAAGCTGTAGCCGGAATT
CTTGCATCATGTTATGCATTTGTAAATTTAATAGCTAGGCCTGCCGGAGGATTGATATCT
GACAGAACAGGCAATAGAAAAAATACAATGGGATTCCTAACTATGGGATTAGGGTTTGGA
TATCTATTGATGTCTTTAATAAAACCTGGAACTTTTACAGGATCAGCAGGAATTCTTATG
GCTGTATTTTTAACTATGCTTTGTTCATTTTTTGTACAATCAGGAGAAGGTTCAACTTTT
GCTTTAGTTCCCTTAGTTAAAAAAAGAGTAACAGGACAAATAGCTGGATTGGTTGGGGCA
TATGGAAATGTTGGTGCGGTAACTTATCTAAATATTTATAGCCTTTTACCTTTATGGATG
GGTGGTGGTAAAGATCCTTCTCCAGAAATAATTGCTGCTTCAAATAGTGCCTTCTTCCAA
GTTTTAGGTATAGCAGGATTAATAGTTGGATTCTTCTGTTATTTCTTTTTAAAGGAACCT
CAAGGATCATTCGCGGATGCTTATGAAGGCGAAAAAGCT
>AG-355-B23
ATGTTAAGTGACGTTTGGTCTTTAAATGGCAGATATAGAACTCTTCACCTCACCTGGTTT
GCCTTTTTCCTTACTTTTGTTGTTTGGTTTAACCTCGCACCTCTTGCAACTACTGTTAAA
GCCGATTTAGGTTTATCTGTTGCTCAAATTAGAACAGTAGCAATATGTAATGTCGCTTTG
ACTATCCCTGCAAGAGTTTTGATTGGAATGTTATTGGATAAATTTGGCCCAAGAAAAACT
TACTCAACAATTTTGATATTTTCTGTCGTGCCATGTTTATTATTTGCTAGTGCTCAAGAC
TTCAATCAACTTGTTATTGCGAGATTGCTTTTATCAATAGTAGGAGCAGGTTTTGTTATC
GGAATAAGAATGGTCTCTGAGTGGTTCCCTCCGAAGGAAATTGGTTTAGCTGAGGGAATA
TATGGAGGATGGGGAAATTTTGGATCTGCTTTTTCTGCTCTTTCTCTTGTTGCCGTAGCT
GGATTCTTGTCTTTTTCAGGAGGGTTTGAGTTACCTACTGGAGCTGTACTTAATTGGAGG
GGAGCTATTGCTCTTACAGGAATTATTTCTTTCGTTTATGGAATTATTTATTTCTTTAGT
GTGACTGATACACCCCCAGGAAAACCTTATCAAAGGCCTGCAAAAACTGCTGGTTTAGAA
GTAACGAGTATAAGAGATTTCTGGGGTTTAATTGGAATGAATGTCCCATTCGCAGCAATT
CTTTCAGTCCTATGTTGGAGGCTTCAAAAAGTTGGTTTCCTTACTTCATCTACTTATCCA
ATAGCCTTAATCGCAGTTTTAGCTTGGTTTATTTTCCAAACTTGGGGAATTATAAGAACG
AATATTGAATTATTAAATGGAACTAAAATTTACCCTAAAGAAGATAGATATGAATTCAAA
CAAGTAGCGATCTTGGAATTAACTTACATAGTAAATTTTGGATCAGAATTGGCAGTAGTT
TCAATGCTTCCTAGTTTCTTTGAATTTACATTTGATTTACCTAAAGCTGTAGCCGGAATT
CTTGCATCATGTTATGCATTTGTGAATTTAATAGCTAGACCTGCTGGAGGATTGATATCT
GACAGAACAGGCAATAGAAAAAATACAATGGGATTCCTAACTATGGGATTAGGGTTTGGA
TATCTATTGATGTCTTTAATAAAACCTGGAACTTTTACAGGATCAGCAGGAATTCTTATG
GCTGTATTTTTAACGATGCTTTGTTCATTTTTTGTACAATCTGGAGAAGGTTCGACTTTT
GCTTTAGTACCCTTAGTTAAAAAAAGAGTAACAGGACAAATAGCTGGATTGGTTGGGGCT
TATGGAAATGTTGGTGCGGTAACTTATTTAAATATTTATAGCCTTTTACCTTTATGGATG
GGTGGAGGTAAAGATCCTTCTCCAGAAATAATTGCTGCTTCAAATAGTGCCTTCTTCCAA
GTTTTAGGTATAGCAGGATTAATAGTTGGATTCTTCTGTTATTTCTTTTTAAAGGAACCT
CAAGGATCATTCGCGGATGCTTATGAAGGCGAAAAAGCT
>AG-355-G23
ATGTTAAGTGATGTTTGGTCTTTAAATGGCAGATATAGAACGCTTCACCTCACCTGGTTT
GCCTTTTTCCTTACTTTTGTTGTTTGGTTTAACCTCGCACCTCTTGCAACTACTGTTAAA
GCCGATTTAGGTTTATCTGTTGCTCAAATTAGAACAGTAGCAATATGTAATGTTGCTTTG
ACTATCCCTGCTAGAGTTTTGATTGGAATGTTATTGGATAAATTTGGCCCAAGAAAAACT
TACTCAACAATTTTGATATTTTCTGTTGTGCCTTGTTTATTATTTGCAAGTGCTCAAGAC
TTCAATCAACTTGTTATTGCGAGATTGCTTTTATCAATAGTAGGAGCAGGTTTTGTTATT
GGCATAAGAATGGTATCTGAGTGGTTCCCTCCGAAAGAAATTGGTTTGGCTGAGGGAATA
TATGGAGGATGGGGAAATTTTGGATCTGCTTTTTCTGCTCTTTCTCTTGTTGCAGTAGCT
GGATTCTTGTCTTTTTCAGGAGGGTTTGAGTTGCCCACTGGAGCTGTACTTAATTGGAGG
GGAGCTATTGCTCTTACAGGAATTATTTCTTTCGTTTATGGAATTATTTATTTCTTTAGT
GTAACTGATACACCCCCAGGAAAACCTTATCAAAGGCCTGCAAAAACAGCTGGTTTAGAA
GTAACGAGTATAAGAGATTTCTGGGGTTTAATTGGTATGAATGTCCCATTCGCAGCAATT
CTTTCAGTCCTATGTTGGAGACTTCAAAAAGTAGGTTTTCTTACTTCATCTACTTATCCA
ATAGCCTTAATCGCAGTTTTAGCTTGGTTTATTTTCCAAACTTGGGGAATTATAAGAACG
AATATTGAATTATTAAATGGAACTAAAATTTATCCTAAAGAAGATAGATATGAATTCAAA
CAAGTAGCGATCTTGGAATTAACTTACATTGTAAATTTTGGATCAGAATTGGCAGTAGTT
TCAATGCTTCCTAGTTTCTTTGAATTTACATTTGATTTACCTAAAGCTATAGCCGGAATT
CTTGCATCATGTTATGCATTTGTGAATTTAATAGCTAGACCTGCCGGAGGATTGATATCT
GACAGAACAGGCAATAGAAAAAATACAATGGGATTCCTAACTATGGGATTAGGGTTTGGA
TATCTATTGATGTCTTTAATAAAACCTGGAACTTTTACAGGATCAGCAGGAATTCTTATG
GCTGTATTTTTAACTATGCTTTGTTCATTTTTTGTACAATCAGGAGAAGGTTCAACTTTT
GCTCTAGTTCCCTTAGTTAAAAAAAGAGTAACAGGACAAATAGCTGGATTGGTTGGGGCT
TATGGAAATGTTGGTGCGGTAACTTATCTAAATATTTATAGCCTTTTACCTTTATGGATG
GGTGGTGGTAAAGATCCTTCTCCAGAAATAATTGCTGCTTCAAATAGTGCCTTCTTCCAA
GTTTTAGGTATAGCAGGATTAATAGTTGGATTCTTCTGTTATTTCTTTTTAAAGGAACCT
CAAGGATCATTCGCGGATGCTTATGAAGGAGAAAAAGCT
>AG-355-I20
ATGTTAAGTGACGTTTGGTCTCTAAATGGCAGATATAGAACTCTTCACCTCACCTGGTTT
GCCTTTTTCCTTACTTTTGTTGTTTGGTTTAACCTCGCACCTCTTGCAACTACTGTTAAA
GCCGATTTAGGTTTATCCGTTGCTCAAATTAGAACAGTAGCGATATGTAATGTCGCTTTG
ACTATCCCTGCAAGAGTATTGATTGGAATGTTATTGGATAAATTCGGCCCAAGAAAAACT
TACTCAACAATTTTGATATTTTCTGTCGTGCCATGTTTATTATTTGCTAGTGCTCAAGAC
TTCAATCAACTTGTTATTGCGAGATTACTTTTATCAATAGTTGGAGCAGGTTTTGTTATC
GGAATAAGAATGGTATCTGAATGGTTCCCTCCGAAAGAAATTGGTTTGGCTGAGGGAATA
TATGGAGGATGGGGAAATTTTGGATCTGCTTTTTCTGCCCTTTCTCTTGTTGCCGTAGCT
GGATTCTTGTCTTTTTCAGGAGGGTTTGAGTTACCTACTGGAGCTGTACTTAATTGGAGG
GGAGCTATTGCTCTTACAGGAATTATTTCTTTCGTTTATGGAATTATTTATTTCTTTAGT
GTGACTGATACACCTCCAGGAAAACCTTATCAAAGGCCTGCAAAAACAGCTGGTTTAGAA
GTAACGAGTATAAGAGATTTCTGGGGTTTAATTGGAATGAATGTCCCATTCGCAGCAATT
CTTTCAGTCCTATGTTGGAGACTTCAAAAAGTAGGTTTCCTTACTTCATCTACTTATCCA
ATAGCCTTAATCGCAGTTTTAGCTTGGTTTATTTTCCAAACTTGGGGAATTATAAGAACG
AATATTGAATTATTAAATGGAACTAAAATTTACCCTAAAGAAGATAGATATGAATTCAAA
CAAGTAGCGATCTTGGAATTAACTTACATCGTAAATTTTGGATCAGAATTGGCGGTAGTT
TCAATGCTTCCTAGTTTCTTTGAATTTACATTTGATTTACCTAAAGCTATAGCCGGAATT
CTTGCATCATGTTATGCATTTGTGAATTTAATAGCTAGACCTGCCGGAGGATTGATATCT
GACAGAACAGGCAATAGAAAAAATACAATGGGATTCCTAACTATGGGATTAGGGTTTGGA
TATCTATTAATGTCTTTAATAAAACCTGGAACTTTTACAGGATCAGCAGGAATTCTTATG
GCTGTATTTTTAACTATGCTTTGTTCGTTTTTTGTTCAATCAGGAGAAGGTTCAACTTTT
GCTTTAGTTCCCTTAGTTAAAAAAAGAGTGACAGGACAAATAGCTGGATTGGTTGGGGCT
TATGGAAATGTTGGTGCGGTAACTTATCTAAATATTTATAGCCTTTTACCTTTATGGATG
GGTGGAGGTAAAGATCCTTCTCCAGAAATAATTGCTGCTTCAAATAGTGCCTTCTTCCAA
GTTTTAGGTATAGCAGGATTAATAGTTGGATTTTTCTGTTATTTCTTTTTAAAGGAACCT
CAAGGATCATTCGCTGATGCTTATGAAGGCGAAAAAGCT
>AG-355-J09
ATGTTAAGTGACGTTTGGTCTTTAAATGGCAGATATAGAACTCTTCACCTCACTTGGTTT
GCCTTTTTCCTTACTTTTGTTGTTTGGTTTAACCTCGCACCTCTTGCAACTACTGTTAAA
GCTGATTTAGGTTTATCTGTTGCTCAAATTAGAACAGTAGCAATATGTAATGTCGCTTTG
ACTATCCCTGCAAGAGTTTTGATTGGAATGTTATTGGATAAATTTGGCCCAAGAAAAACT
TACTCAACAATTTTGATATTTTCTGTCGTACCATGTTTATTATTTGCTAGTGCTCAAGAC
TTCAATCAACTTGTTATTGCGAGATTGCTTTTATCAATAGTAGGAGCAGGTTTTGTTATC
GGAATAAGAATGGTATCTGAGTGGTTCCCTCCGAAAGAAATTGGTTTGGCTGAGGGAATA
TATGGAGGATGGGGAAATTTTGGATCTGCTTTTTCTGCTCTTTCTCTTGTTGCCGTAGCT
GGATTCTTGTCTTTTTCAGGAGGGTTTGAGTTACCTACTGGAGCTGTACTTAATTGGAGG
GGAGCTATTGCTCTTACAGGAATTATTTCTTTCGTTTATGGAATTATTTATTTCTTTAGT
GTGACTGATACACCTCCAGGAAAACCTTATCAAAGGCCTGCAAAAACAGCTGGTTTAGAA
GTAACGAGTATAAAAGATTTCTGGGGTTTAATTGGAATGAATGTCCCATTCGCAGCAATT
CTTTCAGTCCTATGTTGGAGACTTCAAAAAGTAGGCTTCCTTACTTCATCTACTTATCCA
ATAGCCTTAATCGCAGTTTTAGCTTGGTTTATTTTCCAAACTTGGGGAATTATAAGAACT
AATATTGAATTATTAAATGGAACTAAAATTTACCCTAAAGAAGATAGATATGAATTCAAA
CAAGTGGCGATCTTGGAATTAACTTACATCGTAAATTTTGGATCAGAATTGGCAGTAGTT
TCAATGCTTCCTAGTTTCTTTGAATTTACATTTGATTTACCTAAAGCTGTAGCCGGAATT
CTTGCATCATGTTATGCATTTGTGAATTTAATAGCTAGACCTGCCGGAGGATTGATATCT
GACAGAACGGGCAATAGAAAAAATACAATGGGATTCCTAACTATGGGATTAGGGTTTGGA
TATCTATTGATGTCTTTAATAAAACCTGGAACTTTTACAGGATCAGCAGGAATTCTTATG
GCTGTATTTTTAACGATGCTTTGTTCATTTTTTGTACAATCTGGAGAAGGTTCAACTTTT
GCTTTAGTACCCTTAGTTAAAAAAAGAGTAACAGGACAAATAGCTGGATTGGTTGGGGCT
TATGGAAATGTTGGTGCGGTAACTTATTTAAATATTTATAGCCTTTTACCTTTATGGATG
GGTGGAGGTAAAGATCCTTCTCCGGAAATAATTGCTGCTTCAAATAGTGCCTTCTTCCAA
GTTTTAGGTATAGCAGGATTAATAGTTGGATTCTTCTGTTATTTCTTTTTAAAGGAACCT
CAAGGATCATTCGCGGATGCTTATGAAGGCGAAAAAGCT
>AG-355-N18
ATGTTAAGTGATGTTTGGTCTTTAAACGGCAGATATAGAACTCTTCACCTCACCTGGTTT
GCCTTTTTCCTTACTTTTGTTGTTTGGTTTAACCTCGCACCTCTTGCAACTACTGTTAAA
GCCGATTTAGGTTTATCTGTTGCTCAAATTAGAACAGTAGCAATATGTAATGTCGCTTTG
ACTATCCCTGCAAGAGTTTTGATTGGAATGTTATTGGATAAATTTGGCCCAAGAAAAACT
TACTCAACAATTTTGATATTTTCTGTCGTGCCATGTTTATTATTTGCTAGTGCTCAAGAC
TTCAATCAACTTGTTATTGCGAGATTGCTTTTATCAATAGTAGGAGCAGGTTTTGTTATT
GGAATAAGAATGGTCTCTGAGTGGTTCCCTCCGAAAGAAATTGGTTTGGCTGAGGGGATA
TATGGAGGATGGGGAAATTTTGGATCTGCTTTTTCTGCTCTTTCTCTTGTTGCCGTAGCT
GGATTCTTATCTTTTTCAGGAGGGTTTGAGTTACCTACTGGAGCTGTACTTAATTGGAGG
GGAGCTATTGCTCTTACAGGAATTATTTCTTTCGTTTATGGAATTATTTATTTCTTTAGT
GTGACTGATACACCTCCAGGAAAACCTTATCAAAGGCCTTCAAAAACAGCTGGTTTAGAA
GTAACTAGTATAAGAGATTTCTGGGGTTTAATCGGAATGAATGTCCCATTCGCAGCAATT
CTTTCAGTCCTATGTTGGAGACTTCAAAAAGTAGGTTTCCTTACTTCATCTACTTATCCA
ATAGCCTTAATCGCAGTTTTAGCTTGGTTTATTTTCCAAACTTGGGGAATTATAAGAACG
AATATTGAATTATTAAATGGAACTAAAATTTACCCTAAAGAAGATAGATATGAATTCAAA
CAAGTAGCGATCTTGGAATTAACTTACATCGTAAATTTTGGATCAGAATTGGCAGTAGTT
TCAATGCTTCCTAGTTTCTTTGAATTTACATTTGATTTACCTAAAGCTATAGCCGGAATT
CTTGCATCATGTTATGCATTTGTGAATTTAATAGCTAGACCTGCCGGAGGATTGATATCT
GACAGAACAGGCAATAGAAAAAATACAATGGGATTCCTAACTATGGGATTAGGGTTTGGA
TATCTATTGATGTCTTTAATAAAACCTGGAACTTTTACAGGATCAGCAGGAATTCTTATG
GCTGTATTTTTAACAATGCTTTGTTCATTTTTTGTACAATCTGGAGAAGGTTCAACTTTT
GCTTTAGTACCCTTAGTTAAAAAAAGAGTAACAGGACAAATAGCTGGATTGGTTGGAGCT
TATGGAAATGTTGGTGCGGTAACTTATTTAAATATTTATAGCCTTTTACCTTTATGGATG
GGTGGAGGTAAAGATCCTTCTCCAGAAATAATTGCTGCTTCAAATAGTGCCTTCTTCCAA
GTTTTAGGTATAGCAGGATTAATAGTTGGATTCTTCTGTTATTTCTTTTTAAAGGAACCT
CAAGGATCATTCGCGGATGCTTATGAAGGCGAAAAAGCT
>AG-402-A04
ATGTTAAGTGACGTTTGGTCTTTAAATGGCAGATATAGAACTCTCCACCTAACCTGGTTT
GCCTTTTTCCTTACTTTTGTTGTTTGGTTTAACCTCGCACCTCTTGCAACTACTGTTAAA
GCCGATTTAGGTTTATCTGTTGCTCAAATTAGAACAGTAGCAATATGTAATGTCGCTTTG
ACTATCCCTGCAAGAGTTTTGATTGGAATGTTATTGGATAAATTCGGCCCAAGAAAAACT
TACTCAACAATTTTGATATTTTCTGTAGTGCCATGTTTATTATTTGCTAGTGCTCAAGAC
TTTAATCAACTTGTTATTGCGAGATTGCTTTTATCAATAGTAGGAGCAGGTTTTGTTATC
GGAATAAGAATGGTCTCTGAGTGGTTCCCTCCGAAAGAAATTGGTTTGGCTGAGGGAATA
TATGGAGGATGGGGAAATTTTGGATCTGCTTTTTCTGCTCTTTCTCTAGTTGCCGTAGCT
GGATTCTTGTCTTTTTCAGGAGGGTTTGAGTTGCCTACTGGAGCTGTACTTAATTGGAGG
GGAGCTATTGCTCTTACAGGAATTATTTCTTTCGTTTATGGAATTATTTATTTCTTTAGT
GTGACTGATACACCTCCAGGAAAACCTTATCAAAGGCCTGCAAAAACAGCTGGTTTAGAA
GTAACGAGTATAAAAGATTTCTGGGGTTTAATTGGAATGAATGTCCCATTCGCAGCAATT
CTTTCAGTCCTATGTTGGAGACTTCAAAAAGTAGGTTTCCTTACTTCATCTACTTATCCA
ATAGCCTTAATCGCAGTTTTAGCTTGGTTTATTTTCCAAACTTGGGGAATTATAAGAACG
AATATTGAATTATTAAATGGAACTAAAATTTACCCTAAAGAAGATAGATATGAATTCAAA
CAAGTAGCGATCTTGGAATTAACTTACATCGTAAATTTTGGATCAGAATTGGCAGTAGTT
TCAATGCTTCCTAGTTTCTTTGAATTTACATTTGATTTACCTAAAGCTGTAGCCGGAATT
CTTGCATCATGTTATGCATTTGTGAATTTAATAGCTAGACCTGCCGGAGGATTGATATCT
GACAGAACAGGCAATAGAAAAAATACAATGGGATTCCTAACTATGGGATTAGGGTTTGGA
TATCTATTGATGTCTTTAATAAAACCTGGAACTTTTACAGGATCAGCAGGAATTCTTATG
GCTGTATTTTTAACGATGCTTTGTTCATTTTTTGTTCAATCAGGAGAAGGTTCAACTTTT
GCTTTAGTTCCCTTAGTTAAAAAAAGAGTTACAGGACAAATAGCTGGATTAGTTGGGGCT
TATGGAAATGTTGGTGCGGTAACTTATCTAAATATTTATAGCCTTTTACCTTTATGGATG
GGTGGAGGTAAAGATCCTTCTCCAGAAATAATTGCTGCTTCAAATAGTGCCTTCTTCCAA
GTTTTAGGTATAGCAGGATTAATAGTTGGATTTTTCTGTTATTTCTTTTTAAAGGAACCT
CAAGGATCATTCGCTGATGCTTATGAAGGGGAAAAAGCT
>AG-402-F05
ATGTTAAGTGATGTTTGGTCTTTAAATGGCAGATATAGAACTCTTCACCTCACCTGGTTT
GCCTTTTTCCTTACTTTTGTTGTTTGGTTTAACCTCGCACCTCTTGCAACTACTGTTAAA
GCCGATTTAGGTTTATCTGTTGCTCAAATTAGAACAGTAGCAATATGTAATGTTGCTTTG
ACTATCCCTGCAAGAGTTTTGATTGGAATGTTATTGGATAAATTTGGCCCAAGAAAAACC
TACTCAACAATCTTGATATTTTCTGTCGTCCCATGTTTATTATTTGCTAGTGCTCAAGAC
TTCAATCAACTTGTTATTGCGAGATTGCTTTTGTCAATAGTAGGAGCAGGTTTTGTTATC
GGAATAAGAATGGTATCTGAGTGGTTCCCTCCCAAAGAAATTGGTTTGGCTGAGGGAATA
TATGGAGGATGGGGAAATTTTGGATCTGCTTTTTCTGCCCTTTCTCTTGTTGCCGTAGCT
GGATTCTTGTCTTTTTCAGGAGGGTTTGAGTTGCCAACTGGAGCTGTACTTAATTGGAGG
GGAGCTATTGCTCTTACAGGAATTATTTCTTTCGTTTATGGAATTATTTATTTCTTTAGT
GTGACTGATACACCTCCAGGAAAACCTTATCAAAGGCCTGCAAAAACAGCTGGTTTAGAA
GTAACGAGTATAAGAGATTTTTGGGGTTTAATTGGTATGAATGTCCCATTCGCAGCAATT
CTTTCAGTCCTATGTTGGAGACTTCAAAAAGTAGGTTTCCTTACTTCATCTACTTATCCA
ATAGCCTTAATCGCAGTTTTAGCGTGGTTTATTTTCCAAACTTGGGGAATTATAAGAACG
AATATTGAATTATTAAATGGAACTAAAATTTACCCTAAAGAAGATAGATATGAATTCAAA
CAAGTAGCTATTTTGGAATTAACTTACATTGTAAATTTTGGATCAGAATTGGCAGTAGTT
TCAATGCTTCCTAGTTTCTTTGAATTTACATTTGATTTACCTAAAGCTGTAGCCGGAATT
CTTGCATCATGTTATGCATTTGTGAATTTAATAGCTAGACCTGCGGGAGGATTGATATCT
GACAGAACAGGCAATAGAAAAAACACAATGGGATTTCTAACTATGGGATTAGGGTTTGGA
TATCTATTGATGTCTTTAATAAAACCTGGAACTTTCACTGGATCAGCAGGAATTCTTATG
GCTGTATTTTTAACTATGCTTTGTTCATTTTTTGTTCAATCAGGAGAAGGTTCAACTTTT
GCTTTAGTTCCCTTAGTTAAAAAAAGAGTAACAGGACAAATAGCTGGATTGGTTGGGGCT
TATGGAAATGTTGGTGCAGTAACTTATCTAAATATTTATAGCCTTTTACCTTTATGGATG
GGTGGAGGTAAAGATCCTTCTCCAGAAATAATTGCTGCTTCAAATAGTGCCTTCTTCCAA
GTCTTAGGTATAGCAGGATTAATAGTTGGATTCTTCTGTTATTTCTTTTTAAAGGAACCT
CAAGGATCATTCGCGGATGCTTATGAAGGCGAAAAAGCT
>AG-402-I23
ATGTTAAGTGATGTTTGGTCTTTAAATGGCAGATATAGAACTCTTCACCTCACCTGGTTT
GCCTTTTTCCTTACTTTTGTTGTTTGGTTTAACCTCGCACCTCTTGCAACTACTGTTAAA
GCAGATTTAGGTTTATCTGTTGCTCAAATTAGGACAGTAGCAATATGTAATGTTGCTTTA
ACTATCCCTGCAAGAGTTTTGATTGGAATGTTGTTAGATAAATTTGGCCCAAGAAAAACT
TACTCAACAATCTTGATATTTTCTGTAGTCCCATGTTTATTATTTGCTGGTGCTCAAGAC
TTCAATCAACTTGTTATTGCGAGATTGCTTTTATCAATAGTAGGAGCAGGTTTTGTTATC
GGAATAAGAATGGTATCTGAGTGGTTCCCTCCCAAAGAAATTGGTTTGGCTGAGGGAATA
TATGGAGGATGGGGAAATTTTGGATCTGCTTTTTCTGCGCTTTCTCTTGTTGCCGTAGCT
GGATTCTTATCTTTTTCAGGAGGTTTTGAGTTGCCAACTGGAGCTGTACTTAATTGGAGG
GGAGCTATTGCTCTTACAGGAATTATTTCTTTCGTTTATGGAATTATTTATTTCTTCAGT
GTAACTGATACACCTCCAGGAAAACCTTATCAAAGGCCTGCAAAAACAGCTGGTTTAGAA
GTAACGACTATAAGAGATTTCTGGGGTTTAATTGGAATGAATGTCCCATTCGCAGCAATT
CTTTCAGTCCTATGTTGGAGACTTCAAAAAGTAGGTTTCCTTACTTCATCTACTTATCCA
ATAGCATTACTCGCAGTTTTAGCTTGGTTTGTTTTCCAAACTTGGGGAATTATAAGAACT
AATATTGAATTGTTAAATGGAACTAAAATTTATCCTAAAGAAGATAGATATGAATTCAAA
CAAGTAGCTATTTTGGAATTAACTTACATTGTAAATTTTGGATCAGAATTAGCAGTAGTT
TCAATGCTTCCTAGTTTCTTTGAATTTACGTTTGATTTACCTAAAGCTATAGCCGGAATT
CTTGCATCATGTTATGCATTTGTGAATTTAATAGCTAGACCTGCCGGGGGTTTGATATCA
GACAGAACAGGCAATAGAAAAAATACAATGGGGTTCCTAACTATGGGATTAGGATTTGGA
TATCTATTGATGTCTTTAATAAAACCTGGAACTTTTACTGGATCAGCAGGAATTCTTATG
GCTGTATTTTTAACTATGCTTTGTTCATTTTTTGTTCAATCAGGAGAAGGTTCAACTTTT
GCTTTAGTTCCCTTAGTTAAAAAAAGAGTAACAGGACAAATAGCTGGATTGGTTGGGGCT
TATGGAAATGTTGGTGCGGTAACTTATCTAAATATATATAGCCTTTTACCTTTATGGATG
GGTGGAGGTAAGGATCCTTCTCCAGAAATAATTGCTGCTTCAAATAGTGCGTTCTTCCAA
GTTTTAGGTATAGCAGGATTAATAGTTGGATTCTTCTGTTATTTCTTTTTAAAGGAACCT
CAAGGATCATTCGCTGATGCTTATGAAGGGGAAAAAGCT
>AG-402-K16
ATGTTAAGTGACGTTTGGTCTCTAAATGGCAGATATAGAACTCTTCACCTCACCTGGTTT
GCCTTTTTCCTTACTTTTGTTGTTTGGTTTAACCTCGCACCTCTTGCAACTACTGTTAAA
GCCGATTTGGGTTTATCTGTTGCTCAAATTAGAACAGTAGCAATATGTAATGTCGCTTTG
ACTATCCCTGCAAGAGTTTTGATTGGAATGTTATTGGATAAATTTGGCCCAAGAAAAACT
TACTCAACAATTTTGATATTTTCTGTCGTGCCATGTTTATTATTTGCTAGTGCTCAAGAC
TTCAATCAACTTGTTATTGCGAGATTGCTTTTATCAATAGTAGGAGCAGGTTTTGTTATA
GGAATAAGAATGGTCTCTGAGTGGTTCCCTCCGAAAGAAATTGGTTTGGCTGAGGGAATA
TATGGAGGATGGGGAAATTTTGGATCTGCTTTTTCTGCTCTTTCTCTTGTTGCCGTAGCT
GGATTCTTGTCTTTTTCAGGAGGGTTTGAGTTACCTACTGGAGCTGTACTTAATTGGAGG
GGAGCTATCGCTCTTACAGGAATTATTTCTTTCGTTTATGGAATTATTTATTTCTTTAGT
GTGACTGATACACCTCCAGGAAAACCTTATCAAAGGCCTGCAAAAACAGCTGGTTTAGAA
GTAACGAGTATAAGAGATTTCTGGGGTTTAATTGGAATGAATGTCCCATTCGCAGCAATT
CTTTCAGTCCTATGTTGGAGACTTCAAAAAGTAGGTTTCCTTACTTCATCTACTTATCCA
ATAGCCTTAATCGCAGTTTTAGCTTGGTTTATTTTCCAAACTTGGGGAATTATAAGAACG
AATATTGAATTATTAAATGGAACTAAAATTTACCCTAAAGAAGATAGATATGAATTCAAA
CAAGTAGCGATCTTGGAATTAACTTACATCGTAAATTTTGGATCAGAATTGGCAGTAGTT
TCAATGCTTCCTAGTTTCTTTGAATTTACATTTGATTTACCTAAAGCTGTAGCCGGAATT
CTTGCATCATGTTATGCATTTGTGAATTTAATAGCTAGACCTGCCGGAGGATTGATATCT
GACAGAACAGGCAATAGAAAAAATACAATGGGATTCCTAACTATGGGATTAGGGTTTGGA
TATCTATTGATGTCTTTAATAAAACCTGGAACTTTTACAGGATCAGCAGGAATTCTTATG
GCTGTATTTTTAACGATGCTTTGTTCATTTTTTGTACAGTCTGGAGAAGGTTCAACTTTT
GCTTTAGTACCCTTAGTTAAAAAAAGAGTTACAGGACAAATAGCTGGCTTGGTTGGGGCT
TATGGAAATGTTGGTGCGGTAACTTATTTAAATATTTATAGCCTTTTACCTTTATGGATG
GGTGGAGGTAAAGATCCTTCTCCAGAAATAATTGCTGCTTCAAATAGTGCCTTCTTCCAA
GTTTTAGGTATAGCAGGATTAATAGTTGGATTTTTCTGTTATTTCTTTTTAAAGGAACCT
CAAGGATCATTCGCTGATGCTTATGAAGGGGAAAAAGCT
>AG-402-K22
ATGTTAAGCGATGTTTGGTCTTTGAACGGTAGATATAGAACTCTTCATCTCACTTGGTTT
GCCTTTTTTCTTACTTTCGTTGTTTGGTTTAACCTTGCTCCTCTTGCGACTACTGTTAAA
GCAGATTTAGGTTTATCTGTTGCACAAATAAGGACAGTTGCAATATGTAATGTTGCTTTA
ACTATTCCTGCAAGAGTTTTGATTGGAATGCTATTAGATAAATTTGGCCCAAGAAAAACT
TACTCTACAATCTTGATATTTTCCGTAGTCCCTTGTTTATTATTTGCTAGTGCACAAGAC
TTCAATCAACTTGTTGTTGCGAGATTACTTTTATCAATAGTGGGAGCAGGATTTGTTATT
GGAATTAGAATGGTATCTGAATGGTTTCCCCCTAAAGAAATTGGTTTAGCTGAAGGAATA
TATGGAGGCTGGGGAAATTTTGGATCTGCTTTTTCAGCGCTTTCTCTGGTAGCTGTAGCA
GGGTTCTTATCTTTTTCAGGAGGGTTTGAGTTACCAACCGGTGCTGTACTTAATTGGAGA
GGAGCTATTGCACTTACTGGAATAATCTCTTTTGTTTATGGAATTATTTATTTCTTTAAC
GTAACTGATACACCCCCAGGAAAACCCTATCAAAGGCCTGCTAAAACAGCTGGTTTAGAA
GTCACGAGTGTAAGAGATTTCTGGGGTTTAATTGGAATGAATGTTCCATTCGCAGCTATC
CTTTCAGTTCTTTGTTGGAGACTTCAAAAAGTAGGTTTTCTTACTTCATCTACTTATCCA
ATAGCTTTACTGGCAGTTCTTGCTTGGTTTATTTTTCAAACTTGGGGAATCATAAGGACA
AATATCGAATTATTGAATGGGACTAAAACTTACCCGAAAGAAGATAGATATGAATTCAAA
CAAGTAGCCATTTTAGAATTAACTTATATTGTAAATTTTGGTTCTGAATTGGCGGTAGTT
TCTATGCTTCCTAGCTTCTTTGAATTTACATTTGATTTACCTAAAGCGGTAGCTGGAATT
CTTGCATCATGTTATGCATTTGTGAATTTAATAGCTAGACCGGCAGGAGGATTAATATCT
GATAGAACAGGTAATAGAAAAAATACTATGGGATTCCTGACGATGGGATTAGGTTTTGGA
TATCTATTAATGTCTTTGATAAAACCAGGAACTTTTACAGGATCAGCAGGAATTCTAATG
GCTGTATTTTTAACTATGCTTTGTTCATTTTTTGTTCAATCAGGAGAGGGTTCAACTTTT
GCTTTAGTTCCGCTAGTTAAAAAAAGAGTTACAGGACAAATAGCTGGATTAGTTGGGGCT
TATGGAAATGTTGGTGCAGTAACCTATCTAAATATTTATAGCCTTTTACCTTTATGGATG
GGAGGTGGCAAAGATCCTTCACCAGAGATAATTGCAGCTTCCAATAGTGCTTTCTTCCAA
GTTTTAGGTATTGCAGGATTAGTAGTTGGATTCTTCTGTTATTTCTTCTTAAAGGAACCT
CAAGGATCTTTTGCAGACGCTTATGAAGGAGAAAAAGCT
>AG-402-L23
ATGTTAAGTGATGTTTGGTCTTTAAATGGCAGATATAGAACTCTTCACCTCACCTGGTTT
GCCTTTTTCCTTACTTTTGTTGTTTGGTTTAACCTCGCACCTCTTGCAACTACTGTTAAA
GCCGATTTAGGTTTATCTGTTGCTCAAATTAGAACAGTAGCAATATGTAATGTTGCTTTG
ACTATCCCTGCAAGAGTTTTGATTGGAATGTTATTGGATAAATTTGGCCCAAGAAAAACT
TACTCAACAATCTTGATATTTTCTGTCGTCCCATGTTTATTATTTGCTAGTGCTCAAGAC
TTCAATCAACTTGTTATTGCGAGATTGCTTTTGTCAATAGTAGGAGCAGGTTTTGTTATC
GGAATAAGAATGGTATCTGAGTGGTTCCCTCCCAAAGAAATTGGTTTGGCTGAGGGAATA
TATGGAGGATGGGGAAATTTCGGATCTGCTTTTTCTGCCCTTTCTCTTGTTGCCGTAGCT
GGATTCTTGTCTTTTTCAGGAGGGTTTGAGTTGCCAACTGGAGCTGTACTTAATTGGAGG
GGAGCTATTGCTCTTACAGGAATTATTTCTTTCGTTTATGGAATTATTTATTTCTTTAGT
GTGACTGATACACCTCCAGGAAAACCTTATCAAAGGCCTGCAAAAACAGCTGGTTTAGAA
GTAACGAGTATAAGAGATTTTTGGGGTTTAATTGGTATGAATGTCCCATTCGCAGCAATT
CTTTCAGTCCTATGTTGGAGACTTCAAAAAGTAGGTTTCCTTACTTCATCTACTTATCCA
ATAGCCTTAATCGCAGTTTTAGCGTGGTTTATTTTCCAAACTTGGGGAATTATAAGAACG
AATATTGAATTATTAAATGGAACTAAAATTTACCCTAAAGAAGATAGATATGAATTCAAA
CAAGTAGCTATTTTGGAATTAACTTACATTGTAAATTTTGGATCAGAATTGGCAGTAGTT
TCAATGCTTCCTAGTTTCTTTGAATTTACATTTGATTTACCTAAAGCTGTAGCCGGAATT
CTTGCATCATGTTATGCATTTGTGAATTTAATAGCTAGACCTGCCGGAGGATTGATATCT
GACAGAACAGGCAATAGAAAAAACACAATGGGATTTCTAACTATGGGATTAGGGTTTGGA
TATCTATTGATGTCTTTAATAAAACCTGGAACTTTCACAGGATCAGCAGGAATTCTTATG
GCTGTATTTTTAACTATGCTTTGTTCATTTTTTGTTCAATCAGGAGAAGGTTCAACTTTT
GCTTTAGTTCCCTTAGTTAAAAAAAGAGTAACAGGACAAATAGCTGGATTGGTTGGGGCT
TATGGAAATGTTGGTGCAGTAACTTATCTAAATATTTATAGCCTTTTACCTTTATGGATG
GGAGGAGGTAAAGATCCTTCTCCAGAAATAATTGCCGCTTCAAATAGTGCCTTCTTCCAA
GTCTTAGGTATAGCAGGATTAATAGTTGGATTCTTCTGTTATTTCTTTTTAAAGGAACCT
CAAGGATCATTCGCGGATGCTTATGAAGGCGAAAAAGCT
>AG-402-N08
ATGTTAAGTGACGTTTGGTCTTTAAATGGCAGATATAGAACTCTTCACCTCACCTGGTTT
GCCTTTTTCCTTACTTTTGTTGTTTGGTTTAACCTCGCACCTCTTGCAACTACTGTTAAA
GCTGATTTAGGTTTATCTGTTGCTCAAATTAGAACAGTAGCAATATGTAATGTCGCTTTG
ACTATACCCGCAAGAGTTTTGATTGGAATGTTATTGGATAAATTTGGCCCAAGAAAAACT
TACTCAACAATTTTGATATTTTCTGTCGTGCCATGTTTACTATTTGCTAGTGCTCAAGAC
TTCAATCAACTTGTTATTGCGAGATTGCTTTTATCAATAGTAGGAGCAGGTTTTGTTATC
GGAATAAGAATGGTCTCTGAGTGGTTCCCTCCGAAAGAAATTGGTTTGGCTGAGGGAATA
TATGGAGGATGGGGAAATTTTGGTTCTGCTTTTTCTGCTCTTTCTCTTGTTGCCGTAGCT
GGATTCTTGTCCTTTTCAGGAGGGTTTGAGTTACCTACTGGAGCTGTACTTAATTGGAGG
GGAGCTATTGCTCTTACAGGAATTATTTCTTTCGTTTATGGAATTATTTATTTCTTTAGT
GTAACTGATACACCTCCAGGAAAACCTTATCAAAGGCCTGCAAAAACAGCTGGTTTAGAA
GTAACGAGTATAAGAGATTTCTGGGGTTTAATTGGAATGAATGTCCCATTCGCAGCAATT
CTTTCAGTCCTATGTTGGAGACTTCAAAAAGTAGGTTTCCTTACTTCATCTACTTATCCA
ATAGCCTTAATCGCAGTTTTAGCTTGGTTTATTTTCCAAACTTGGGGAATTATAAGAACG
AATATTGAATTATTAAATGGAACTAAAATCTACCCTAAAGAAGACAGATATGAATTCAAA
CAAGTAGCGATCTTGGAATTAACTTACATTGTAAATTTTGGATCAGAATTGGCAGTAGTT
TCAATGCTTCCTAGTTTCTTTGAATTTACATTTGATTTACCTAAAGCTGTAGCCGGAATT
CTTGCATCATGTTATGCATTTGTGAATTTAATAGCTAGACCTGCCGGAGGATTGATATCT
GACAGAACAGGTAATAGAAAAAATACAATGGGATTCCTAACTATGGGATTAGGGTTTGGA
TATCTATTGATGTCTTTAATAAAACCTGGAACTTTTACAGGATCAGCAGGAATTCTTATG
GCTGTATTTTTAACGATGCTTTGTTCATTTTTTGTACAATCTGGAGAAGGTTCAACTTTT
GCTTTAGTTCCCTTAGTTAAAAAAAGAGTAACAGGACAAATAGCTGGACTGGTTGGGGCT
TATGGAAATGTTGGTGCGGTAACTTATCTAAATATTTATAGCCTTTTACCTTTATGGATG
GGTGGAGGTAAAGATCCTTCTCCGGAAATAATTGCTGCTTCAAATAGTGCCTTCTTCCAA
GTTTTAGGTATAGCAGGATTAATAGTTGGATTCTTCTGTTATTTCTTTTTAAAGGAACCT
CAAGGATCATTCGCGGATGCTTATGAAGGCGAAAAAGCT
>AG-412-J13
ATGTTAAGTGACGTTTGGTCTTTAAATGGCAGATATAAAACTCTTCACCTCACCTGGTTT
GCCTTTTTCCTTACTTTTGTTGTTTGGTTTAACCTCGCACCTCTAGCCACAACTGTTAAA
GCCGATTTAGGTTTATCGGTTGCTCAAATTAGGACGGTAGCAATATGTAATGTTGCTTTA
ACTATCCCTGCAAGGGTTTTGATTGGAATGTTATTGGATAAATTTGGCCCAAGAAAAACT
TACTCAACAATCTTGATATTTTCTGTAGTCCCATGTTTATTATTTGCTAGTGCACAAGAC
TTCAATCAACTTGTTATTGCGAGATTGCTTTTATCAATAGTAGGTGCAGGTTTTGTTATT
GGAATAAGAATGGTATCTGAGTGGTTTCCTCCCAAAGAAATTGGTTTGGCTGAGGGAATA
TATGGAGGATGGGGAAATTTTGGATCTGCTTTTTCTGCGCTTTCTCTTGTTGCCGTAGCT
GGATTCTTGTCTTTTTCAGGAGGATTTCAGTTACCAACTGGAGCTGTACTAAATTGGAGG
GGAGCTATTGCTCTTACAGGAATTATTTCTTTTGTTTATGGAATTATTTATTTCTTTAGT
GTAACTGATACACCTCCAGGAAAACCTTATCAAAGGCCTGCAAAAACAGCTGGCCTTGAG
GTAACTAGTATAAGAGATTTCTGGGGTTTAATTGGAATGAATGTTCCATTCGCAGCAATT
CTTTCAGTCCTATGTTGGAGACTTCAAAAAGTAGGTTTCCTTAATTCATCTACTTATCCA
ATAGCCTTACTAGCAGTTTTAGCGTGGTTTGTTTTCCAAACTTGGGGAATTATAAGAACG
AATATTGAATTATTAAATGGAACTAAAATTTACCCTAAGGAAGATAGATATGAATTCAAA
CAAGTTGCTATTTTGGAATTAACTTACATTGTAAATTTTGGATCAGAATTGGCAGTAGTT
TCTATGCTTCCTAGTTTCTTTGAATTTACATTTGATTTGCCTAAAGCAATAGCCGGAATT
CTTGCATCATGTTATGCATTTGTGAATTTAATAGCTAGACCTGCGGGAGGATTGATATCT
GACAGAACAGGCAATAGAAAAAATACAATGGGATTCCTAACTATGGGATTAGGATTTGGA
TATTTATTAATGTCTTTAATAAAACCTGGAACTTTTACAGGATCAGCAGGAATTCTTATC
GCTGTTTTTTTAACTATGCTTTGTTCATTTTTTGTTCAGTCAGGAGAAGGTTCAACTTTT
GCTTTAGTTCCCTTGGTTAAAAAAAGAGTAACAGGACAAATAGCTGGATTGGTTGGGGCT
TATGGAAATGTTGGTGCGGTAACTTATCTAAATATTTATAGCCTTTTACCTTTATGGATG
GGTGGGGGTAAAGATCCTTCTCCAGAAATAATTGCTGCTTCAAATAGTGCTTTCTTCCAA
GTTTTAGGTATAGCAGGATTAATAGTTGGATTCTTCTGTTATTTCTTTTTAAAGGAACCT
CAAGGATCATTCGCGGATGCTTATGAAGGGGAAAAAGCT
>AG-418-D13
ATGTTAAGTGATGTTTGGTCTTTAAATGGCAGATATAGAACTCTTCACCTCACCTGGTTT
GCCTTTTTCCTTACTTTTGTTGTTTGGTTTAACCTCGCACCTCTTGCAACTACTGTTAAA
GCCGATTTAGGTTTATCTGTTGCTCAAATTAGAACAGTAGCAATATGTAATGTTGCTTTG
ACTATCCCTGCAAGAGTTTTGATTGGAATGTTATTGGATAAATTTGGCCCAAGAAAAACT
TACTCAACAATCTTGATATTTTCGGTCGTCCCATGTTTATTATTTGCTAGTGCTCAGGAC
TTCAATCAACTTGTTATTGCGAGATTGCTTTTGTCAATAGTAGGAGCAGGTTTTGTTATC
GGAATAAGAATGGTATCTGAGTGGTTCCCTCCCAAAGAAATTGGTTTGGCTGAGGGAATA
TATGGAGGATGGGGAAATTTTGGATCTGCTTTTTCTGCCCTTTCTCTTGTCGCCGTAGCT
GGATTCTTGTCTTTTTCAGGAGGGTTTGAGTTACCAACTGGAGCTGTACTTAATTGGAGG
GGAGCTATTGCTCTTACAGGAATTATTTCTTTCTTTTATGGAATTATTTATTTCTTTAGT
GTGACTGATACACCTCCAGGAAAACCTTATCAAAGGCCTGCAAAAACAGCTGGTTTAGAA
GTAACGAGTATTAGAGATTTCTGGGGTTTAATTGGGATGAATGTCCCATTCGCAGCAATT
CTTTCAGTCCTATGTTGGAGACTTCAAAAAGTAGGTTTCCTTACTTCATCTACTTATCCA
ATAGCCTTAATCGCAGTTTTAGCGTGGTTTATTTTCCAAACTTGGGGAATTATAAGAACG
AATATTGAATTATTAAATGGAACTAAAATTTACCCTAAAGAAGATAGATATGAATTCAAA
CAAGTAGCTATTTTGGAATTAACTTACATTGTAAATTTTGGATCAGAATTGGCAGTAGTT
TCAATGCTTCCTAGTTTCTTTGAATTTACATTTGATTTACCTAAGGCTGTAGCCGGAATT
CTTGCATCATGTTATGCATTTGTGAATTTAATAGCTAGACCTGCCGGAGGATTGATATCT
GACAGAACAGGCAATAGAAAAAACACAATGGGATTCCTAACTATGGGATTAGGGTTTGGA
TATCTATTGATGTCTTTAATAAAACCTGGAACTTTCACAGGATCAGCAGGAATTCTTATG
GCTGTATTTTTAACTATGCTTTGCTCATTTTTTGTTCAATCAGGAGAAGGTTCAACTTTT
GCTCTAGTTCCCTTAGTTAAAAAAAGAGTAACAGGACAAATAGCTGGATTGGTGGGGGCT
TATGGAAATGTTGGTGCAGTAACTTATCTAAATATTTATAGCCTTTTACCTTTATGGATG
GGTGGAGGTAAAGATCCTTCTCCAGAAATAATTGCTGCTTCAAATAGTGCCTTCTTCCAA
GTCTTAGGTATAGCAGGATTAATAGTTGGATTCTTCTGTTATTTCTTTTTAAAGGAACCT
CAAGGATCATTCGCGGATGCTTATGAAGGCGAAAAAGCT
>AG-418-O03
ATGTTAAGTGACGTTTGGTCTTTAAATGGCAGATATAGAACTCTTCACCTCACCTGGTTT
GCCTTTTTCCTTACTTTTGTTGTTTGGTTTAACCTCGCACCTCTTGCAACTACTGTTAAA
GCCGATTTAGGTTTATCTGTTGCTCAAATTAGAACAGTAGCAATATGTAATGTTGCTTTG
ACTATTCCTGCAAGAGTTTTGATTGGAATGTTATTGGATAAATTTGGCCCAAGAAAAACT
TACTCATCAATTTTGATATTTTCTGTAGTGCCATGTTTATTATTTGCAAGTGCGCAAGAC
TTCAATCAACTCGTTATTGCGAGATTGCTTTTATCAATAGTAGGAGCAGGTTTTGTTATC
GGAATAAGAATGGTATCTGAGTGGTTCCCTCCTAAAGAAATTGGTTTGGCTGAGGGAATA
TATGGAGGATGGGGAAATTTTGGATCTGCTTTTTCTGCTCTTTCTCTTGTTGCTGTAGCT
GGATTCTTGTCTTTTTCAGGAGGGTTTGAGTTGCCTACTGGAGCTGTACTTAATTGGAGG
GGGGCTATTGCTCTTACAGGAATTATTTCTTTCGTTTATGGAATTATTTATTTCTTTAGT
GTGACTGATACACCTCCAGGAAAACCTTATCAAAGGCCTGCAAAAACAGCTGGTTTAGAA
GTAACGAGTATAAGAGATTTCTGGGGTTTAATTGGAATGAATGTCCCATTCGCAGCAATT
CTTTCAGTCCTATGTTGGAGACTTCAAAAAGTAGGTTTCCTTACTTCATCTACTTATCCA
ATAGCCTTAATCGCAGTTTTAGCTTGGTTTATTTTCCAAACTTGGGGAATTATAAGAACG
AATATTGAATTATTAAATGGAACTAAAATTTACCCTAAAGAAGATAGATATGAATTCAAA
CAAGTAGCGATCTTGGAGTTAACTTACATTGTGAATTTTGGATCAGAATTGGCAGTAGTT
TCAATGCTTCCTAGTTTCTTTGAATTTACATTTGATTTACCTAAAGCTGTAGCCGGAATT
CTTGCATCATGTTATGCATTTGTGAATTTAATAGCTAGACCTGCCGGAGGATTGATATCT
GACAGAACAGGCAATAGAAAAAATACAATGGGATTCCTAACTATGGGATTAGGGTTTGGA
TATCTATTGATGTCTTTAATAAAACCTGGAACTTTTACAGGATCAGCGGGAATTCTTATG
GCTGTATTTTTAACTATGCTTTGTTCATTTTTTGTACAATCAGGAGAAGGTTCAACTTTT
GCTTTAGTTCCCTTAGTTAAAAAAAGAGTTACAGGACAAATAGCTGGATTGGTTGGAGCT
TATGGAAATGTTGGTGCGGTAACTTATCTAAATATTTATAGCCTTTTACCTTTATGGATG
GGTGGAGGTAAAGATCCTTCTCCAGAAATAATTGCTGCTTCAAATAGTGCCTTCTTCCAA
GTCTTAGGTATAGCAGGATTAATAGTTGGATTCTTCTGTTATTTCTTTTTAAAGGAACCT
CAAGGATCATTCGCTGATGCTTATGAAGGCGAAAAAGCT
>AG-418-P13
ATGTTAAGTGACGTTTGGTCTTTAAATGGCAGATATAGAACTCTTCACCTCACCTGGTTT
GCCTTTTTCCTTACTTTTGTTGTTTGGTTTAACCTCGCACCTCTTGCAACTACTGTTAAA
GCCGATTTAGGTTTATCTGTTGCTCAAATTAGAACAGTAGCAATATGTAATGTCGCTTTG
ACTATACCTGCAAGAGTTTTGATTGGAATGTTATTGGATAAATTTGGCCCAAGAAAAACT
TACTCAACAATTTTGATATTTTCTGTCGTGCCATGTTTATTATTTGCTAGTGCTCAAGAC
TTCAATCAACTTGTTATTGCGAGATTGCTTTTATCAATAGTAGGAGCAGGTTTTGTTATC
GGAATAAGAATGGTCTCTGAGTGGTTCCCTCCGAAAGAAATTGGTTTGGCTGAGGGCATA
TATGGAGGATGGGGAAATTTTGGATCTGCTTTTTCTGCTCTTTCTCTTGTTGCCGTAGCT
GGATTCTTGTCTTTTTCAGGAGGGTTTGAGTTACCTACTGGAGCTGTACTTAATTGGAGG
GGAGCCATTGCTCTTACAGGAATTATTTCTTTCGTTTATGGAATTATTTATTTCTTTAGT
GTGACTGATACACCCCCAGGAAAACCTTATCAAAGGCCTGCAAAAACAGCTGGTTTAGAA
GTAACGACTATAAGAGATTTCTGGGGTTTAATTGGAATGAATGTCCCATTCGCAGCAATT
CTTTCAGTCCTATGTTGGAGACTTCAAAAAGTAGGTTTCCTTACTTCATCTACTTATCCA
ATAGCCTTAATCGCAGTTTTAGCTTGGTTTATTTTCCAAACTTGGGGAATTATAAGAACG
AATATTGAATTATTAAATGGTACTAAAATTTACCCTAAAGAAGATAGATATGAATTCAAA
CAAGTAGCGATCTTGGAATTAACTTACATCGTAAATTTTGGATCAGAATTGGCAGTAGTT
TCAATGCTTCCTAGTTTCTTTGAATTTACATTTGATTTACCTAAAGCTGTAGCAGGAATT
CTTGCATCATGTTATGCATTTGTGAATTTAATAGCTAGACCTGCCGGAGGATTGATATCT
GACAGAACAGGCAATAGAAAAAATACAATGGGATTCCTAACTATGGGATTAGGGTTTGGA
TATTTATTGATGTCTTTAATAAAACCTGGAACTTTTACAGGATCAGCGGGAATTCTTATG
GCTGTGTTTTTAACGATGCTTTGTTCATTTTTTGTCCAATCTGGAGAAGGTTCAACTTTT
GCTTTAGTACCCTTAGTTAAAAAAAGAGTAACAGGACAAATTGCTGGATTGGTTGGGGCT
TATGGAAATGTTGGTGCGGTAACTTATTTAAATATTTATAGCCTTTTACCTTTATGGATG
GGTGGAGGTAAAGATCCTTCTCCAGAAATAATTGCTGCTTCAAATAGTGCCTTCTTCCAA
GTCTTAGGCATAGCAGGATTAATAGTTGGATTCTTCTGTTATTTCTTTTTAAAGGAACCT
CAAGGATCATTTGCGGATGCTTATGAAGGCGAAAAAGCT
>AG-442-N07
ATGTTAAGTGACGTTTGGTCTTTAAATGGCAGATATAGAACTCTTCACCTCACCTGGTTT
GCCTTTTTCCTTACTTTTGTTGTTTGGTTTAACCTCGCACCTCTTGCAACTACTGTTAAA
GCCGATTTAGGTTTATCTGTTGCTCAAATTAGAACAGTAGCAATATGTAATGTCGCTTTG
ACTATCCCTGCAAGAGTTTTGATTGGAATGTTATTGGATAAATTTGGCCCAAGAAAAACT
TACTCAACAATTTTGATATTTTCTGTCGTGCCATGTTTATTATTTGCTAGTGCTCAAGAC
TTCAATCAACTTGTTATTGCGAGATTGCTTTTATCAATAGTAGGAGCAGGTTTTGTTATC
GGAATAAGAATGGTCTCTGAGTGGTTCCCTCCGAAAGAAATTGGTTTGGCTGAGGGAATA
TATGGAGGATGGGGAAATTTTGGATCTGCTTTTTCTGCTCTTTCTCTTGTTGCCGTAGCT
GGATTCTTGTCTTTTTCAGGAGGGTTTGAGTTGCCTACTGGAGCTGTACTTAATTGGAGG
GGAGCTATTGCTCTTACAGGAATTATTTCTTTCGTTTATGGAATTATTTATTTCTTTAGT
GTGACTGATACACCTCCAGGAAAACCTTATCAAAGGCCTGCAAAAACAGCTGGTTTAGAA
GTAACGAGTATAAGAGATTTCTGGGGTTTAATTGGAATGAATGTCCCATTCGCAGCAATT
CTTTCAGTCCTATGTTGGAGACTTCAAAAAGTAGGTTTCCTTACTTCATCTACTTATCCA
ATAGCCTTAATCTCAGTTTTAGCTTGGTTTATTTTCCAAACTTGGGGAATTATAAGAACG
AATATTGAATTATTAAATGGAACTAAAATTTACCCTAAAGAAGATAGATATGAATTCAAA
CAAGTAGCGATCTTGGAATTAACTTACATCGTAAATTTTGGATCAGAATTGGCAGTAGTT
TCAATGCTTCCTAGTTTCTTTGAATTTACATTTGATTTACCTAAAGCTGTAGCCGGAATT
CTTGCATCATGTTATGCATTTGTGAATTTAATAGCTAGACCTGCCGGAGGATTGATATCT
GACAGAACAGGCAATAGAAAAAATACAATGGGATTCCTAACTATGGGATTAGGGTTTGGA
TATCTATTGATGTCTTTAATAAAACCTGGAACTTTTACAGGATCAGCAGGAATTCTTATG
GCTGTATTTTTAACGATGCTTTGTTCATTTTTTGTACAATCTGGAGAAGGTTCAACTTTT
GCTTTAGTACCCTTAGTTAAAAAAAGAGTTACAGGACAAATAGCTGGATTAGTTGGGGCT
TATGGAAATGTTGGTGCGGTAACTTATTTAAATATTTATAGCCTTTTACCTTTATGGATG
GGTGGAGGTAAAGATCCTTCTCCAGAAATAATTGCTGCTTCAAATAGTGCCTTCTTCCAA
GTTTTAGGTATAGCAGGATTAATAGTTGGATTCTTCTGTTATTTCTTTTTAAAGGAACCT
CAAGGATCATTCGCGGATGCTTATGAAGGCGAAAAAGCT
>MIT0604
ATGTTAAGTGATGTTTGGTCTTTGAATGGCAGATATAGAACTCTTCACCTCACCTGGTTT
GCCTTTTTCCTTACTTTTGTTGTTTGGTTTAACCTCGCACCTCTTGCAACTACTGTTAAA
GCCGATTTAGGTTTATCTGTCGCTCAAATTAGGACAGTAGCAATATGTAATGTTGCTTTA
ACTATTCCTGGCAGAGTTTTGATTGGAATGTTATTGGATAAATTTGGTCCAAGAAAAACT
TACTCAACAATCTTGATATTTTCTGTAGTCCCATGTTTATTATTTGCTAGTGCGCAAGAC
TTCAATCAACTTGTAATTGCGAGATTGCTTTTATCAATAGTAGGAGCAGGTTTTGTTATC
GGAATAAGAATGGTATCTGAATGGTTCCCTCCCAAAGAAATTGGATTAGCTGAGGGAATA
TATGGAGGATGGGGAAATTTTGGATCTGCTTTTTCTGCGCTTTCTCTTGTTGCCGTAGCT
GGATTCTTGTCTTTTTCAGGAGGTTTTGAGTTTCCAACTGGAGCCGTACTGAATTGGAGA
GGAGCTATTGTTCTTACAGGAATTATTTCTTTTGTTTATGGAATTATTTATTTCTTTAGT
GTGACTGACACACCTCCAGGAAAACCCTACCAAAGGCCTGCAAAAACAGCTGGTTTAGAA
GTAACGAGTATAAGAGATTTCTGGGGTTTAATTGGAATGAATGTTCCATTCGCAGCAATT
CTTTCAGTACTATGTTGGAGACTTCAGAAGGTAGGTTTTCTAACTTCTTCTACTTATCCA
ATAGCTTTGCTTGCAGTATTGGCTTGGTTTGTTTTTCAGACTTGGGGAATTGTAAGGACA
AATATTGAATTGTTGAAAGGAACTAAAATTTACCCTAAAGAAGATAGATATGAATTCAAA
CAAGTAGCTATTTTGGAATTAACTTACATAGTAAATTTTGGTTCTGAATTGGCAGTAGTT
TCTATGCTTCCTAGTTTCTTTGAATTTACTTTTGATTTACCTAAAGCTGTAGCTGGAATT
TTGGCATCATGTTATGCATTTGTGAATTTAATAGCTAGACCTGCAGGAGGATTAATATCT
GACAGAACAGGTAATAGAAAAAATACAATGGGATTCCTGACAATGGGATTAGGTTTTGGA
TATCTATTGATGTCTTTAATAAAACCTGGAACTTTTACAGGATCAGCAGGAATTCTTATG
GCTGTATTTTTAACTATGCTCTGTTCATTTTTCGTTCAATCAGGAGAAGGTTCAACTTTT
GCTTTAGTTCCCTTAGTTAAAAAAAGAGTAACAGGACAAATAGCTGGATTGGTTGGGGCT
TATGGAAATGTTGGTGCGGTAACTTATCTAAATATTTATAGCCTTTTACCTTTATGGATG
GGTGGAGGTAAAGATCCTTCTCCAGAAATAATTGCGGCTTCAAATAGTGCCTTCTTCCAA
GTCTTAGGTATAGCAGGATTAATAGTTGGATTCTTCTGTTATTTCTTTTTAAAGGAACCT
CAAGGATCATTCGCGGATGCTTATGAAGGCGAAAAAGCT
>SB
ATGTTAAGTGATGTTTGGTCTTTAAACGGCAGATATAGAACTCTTCACCTCACCTGGTTT
GCCTTTTTCCTTACTTTTGTTGTTTGGTTTAACCTCGCACCTCTTGCAACTACTGTTAAA
GCCGATTTAGGTTTATCTGTTGCTCAAATTAGAACAGTAGCAATATGTAATGTCGCTTTG
ACTATCCCTGCAAGAGTTTTGATTGGAATGTTATTGGATAAATTTGGCCCAAGAAAAACT
TACTCAACAATTTTGATATTTTCTGTCGTGCCATGTTTACTATTTGCTAGTGCTCAAGAC
TTCAATCAACTTGTTATTGCGAGATTGCTTTTATCAATAGTAGGAGCAGGTTTTGTTATC
GGAATAAGAATGGTCTCTGAGTGGTTCCCTCCGAAAGAAATTGGTTTGGCTGAGGGGATA
TATGGAGGATGGGGAAATTTTGGATCTGCTTTTTCTGCTCTTTCTCTTGTTGCCGTAGCT
GGATTCTTGTCTTTTTCAGGAGGGTTTGAGTTACCTACTGGAGCTGTACTTAATTGGAGG
GGAGCTATTGCTCTTACAGGAATTATTTCTTTCGTTTATGGAATTATTTATTTCTTTAGT
GTGACTGATACACCTCCAGGAAAACCTTATCAAAGGCCTGCAAAAACAGCTGGTTTAGAA
GTAACTAGTATAAGAGATTTCTGGGGTTTAATTGGAATGAATGTCCCATTCGCAGCAATT
CTTTCAGTCCTATGTTGGAGACTTCAAAAAGTAGGTTTCCTTACTTCATCTACTTATCCA
ATAGCCTTAATCGCAGTTTTAGCTTGGTTTATTTTCCAAACTTGGGGAATTATAAGAACG
AATATTGAATTATTAAATGGAACTAAAATTTACCCTAAAGAAGATAGATATGAATTCAAA
CAAGTAGCGATCTTGGAATTAACTTACATCGTAAATTTTGGATCAGAATTGGCAGTAGTT
TCAATGCTTCCTAGTTTCTTTGAATTTACATTTGATTTACCTAAAGCTATAGCCGGAATT
CTTGCATCATGTTATGCATTTGTGAATTTAATAGCTAGACCTGCCGGAGGATTGATATCT
GACAGAACAGGCAATAGAAAAAATACAATGGGTTTCCTAACTATGGGATTAGGGTTTGGA
TATCTATTGATGTCTTTAATAAAACCCGGAACTTTTACAGGATCAGCAGGAATTCTTATG
GCTGTATTTTTAACGATGCTTTGTTCATTTTTTGTACAATCTGGAGAAGGTTCAACTTTT
GCTTTAGTACCCTTAGTTAAAAAAAGAGTAACAGGACAAATAGCTGGATTGGTTGGGGCT
TATGGAAATGTTGGTGCGGTAACTTATTTAAATATTTATAGCCTTTTACCTTTATGGATG
GGTGGAGGTAAAGATCCTTCTCCAGAAATAATTGCTGCTTCAAATAGTGCCTTCTTCCAA
GTTTTAGGTATAGCAGGATTAATAGTTGGATTCTTCTGTTATTTCTTTTTAAAGGAACCT
CAAGGATCATTCGCGGATGCTTATGAAGGCGAAAAAGCT
