# Supplementary material for: Emergence of trait variability through the lens of nitrogen assimilation in Prochlorococcus
Source: eLife. 2019 Feb 1;8:e41043. doi: 10.7554/eLife.41043 (PMC6370341; doi:10.7554/eLife.41043)
Supplement: Figure 6—source data 1. [file elife-41043-fig6-data1.zip › 75_napA_CyCOG_60001886_LLI.dist]

AG-402-B03 AG-402-A08 0.007147
AG-402-B05 AG-402-A08 0.007797
AG-402-B05 AG-402-B03 0.005848
AG-402-B19 AG-402-A08 0.02729
AG-402-B19 AG-402-B03 0.02729
AG-402-B19 AG-402-B05 0.02729
AG-402-C09 AG-402-A08 0.01494
AG-402-C09 AG-402-B03 0.01429
AG-402-C09 AG-402-B05 0.01494
AG-402-C09 AG-402-B19 0.02859
AG-402-G06 AG-402-A08 0.02404
AG-402-G06 AG-402-B03 0.02469
AG-402-G06 AG-402-B05 0.02599
AG-402-G06 AG-402-B19 0.03444
AG-402-G06 AG-402-C09 0.02404
AG-402-G08 AG-402-A08 0.02534
AG-402-G08 AG-402-B03 0.02469
AG-402-G08 AG-402-B05 0.02534
AG-402-G08 AG-402-B19 0.03444
AG-402-G08 AG-402-C09 0.02469
AG-402-G08 AG-402-G06 0.02339
AG-402-L09 AG-402-A08 0.006498
AG-402-L09 AG-402-B03 0.004548
AG-402-L09 AG-402-B05 0.005198
AG-402-L09 AG-402-B19 0.02664
AG-402-L09 AG-402-C09 0.01365
AG-402-L09 AG-402-G06 0.02404
AG-402-L09 AG-402-G08 0.02404
AG-402-L20 AG-402-A08 0.009097
AG-402-L20 AG-402-B03 0.007147
AG-402-L20 AG-402-B05 0.007797
AG-402-L20 AG-402-B19 0.02794
AG-402-L20 AG-402-C09 0.01494
AG-402-L20 AG-402-G06 0.02599
AG-402-L20 AG-402-G08 0.02534
AG-402-L20 AG-402-L09 0.006498
AG-402-M23 AG-402-A08 0.02859
AG-402-M23 AG-402-B03 0.02859
AG-402-M23 AG-402-B05 0.02989
AG-402-M23 AG-402-B19 0.03834
AG-402-M23 AG-402-C09 0.03119
AG-402-M23 AG-402-G06 0.03509
AG-402-M23 AG-402-G08 0.03379
AG-402-M23 AG-402-L09 0.02859
AG-402-M23 AG-402-L20 0.03054
AG-402-N09 AG-402-A08 0.02339
AG-402-N09 AG-402-B03 0.02469
AG-402-N09 AG-402-B05 0.02534
AG-402-N09 AG-402-B19 0.03639
AG-402-N09 AG-402-C09 0.01819
AG-402-N09 AG-402-G06 0.01884
AG-402-N09 AG-402-G08 0.02469
AG-402-N09 AG-402-L09 0.02339
AG-402-N09 AG-402-L20 0.02534
AG-402-N09 AG-402-M23 0.03379
AG-402-O21 AG-402-A08 0.02144
AG-402-O21 AG-402-B03 0.02274
AG-402-O21 AG-402-B05 0.02339
AG-402-O21 AG-402-B19 0.03444
AG-402-O21 AG-402-C09 0.01624
AG-402-O21 AG-402-G06 0.01819
AG-402-O21 AG-402-G08 0.02274
AG-402-O21 AG-402-L09 0.02144
AG-402-O21 AG-402-L20 0.02339
AG-402-O21 AG-402-M23 0.03314
AG-402-O21 AG-402-N09 0.009747
AG-409-A10 AG-402-A08 0.005848
AG-409-A10 AG-402-B03 0.003899
AG-409-A10 AG-402-B05 0.004548
AG-409-A10 AG-402-B19 0.02469
AG-409-A10 AG-402-C09 0.013
AG-409-A10 AG-402-G06 0.02339
AG-409-A10 AG-402-G08 0.02339
AG-409-A10 AG-402-L09 0.003249
AG-409-A10 AG-402-L20 0.005848
AG-409-A10 AG-402-M23 0.02794
AG-409-A10 AG-402-N09 0.02339
AG-409-A10 AG-402-O21 0.02144
MIT0912 AG-402-A08 0.02534
MIT0912 AG-402-B03 0.02599
MIT0912 AG-402-B05 0.02664
MIT0912 AG-402-B19 0.03314
MIT0912 AG-402-C09 0.02729
MIT0912 AG-402-G06 0.02989
MIT0912 AG-402-G08 0.02859
MIT0912 AG-402-L09 0.02534
MIT0912 AG-402-L20 0.02664
MIT0912 AG-402-M23 0.03119
MIT0912 AG-402-N09 0.02794
MIT0912 AG-402-O21 0.02664
MIT0912 AG-409-A10 0.02469
MIT0913 AG-402-A08 0.02274
MIT0913 AG-402-B03 0.02404
MIT0913 AG-402-B05 0.02469
MIT0913 AG-402-B19 0.02989
MIT0913 AG-402-C09 0.02534
MIT0913 AG-402-G06 0.02794
MIT0913 AG-402-G08 0.02664
MIT0913 AG-402-L09 0.02339
MIT0913 AG-402-L20 0.02469
MIT0913 AG-402-M23 0.03054
MIT0913 AG-402-N09 0.02599
MIT0913 AG-402-O21 0.02469
MIT0913 AG-409-A10 0.02274
MIT0913 MIT0912 0.003249
MIT0915 AG-402-A08 0.01494
MIT0915 AG-402-B03 0.01429
MIT0915 AG-402-B05 0.01494
MIT0915 AG-402-B19 0.03249
MIT0915 AG-402-C09 0.02209
MIT0915 AG-402-G06 0.03184
MIT0915 AG-402-G08 0.02469
MIT0915 AG-402-L09 0.01365
MIT0915 AG-402-L20 0.01624
MIT0915 AG-402-M23 0.03249
MIT0915 AG-402-N09 0.03119
MIT0915 AG-402-O21 0.02859
MIT0915 AG-409-A10 0.013
MIT0915 MIT0912 0.03249
MIT0915 MIT0913 0.03054
MIT0917 AG-402-A08 0.02339
MIT0917 AG-402-B03 0.02469
MIT0917 AG-402-B05 0.02534
MIT0917 AG-402-B19 0.03574
MIT0917 AG-402-C09 0.01819
MIT0917 AG-402-G06 0.01754
MIT0917 AG-402-G08 0.02339
MIT0917 AG-402-L09 0.02339
MIT0917 AG-402-L20 0.02534
MIT0917 AG-402-M23 0.03509
MIT0917 AG-402-N09 0.009097
MIT0917 AG-402-O21 0.009747
MIT0917 AG-409-A10 0.02339
MIT0917 MIT0912 0.02794
MIT0917 MIT0913 0.02599
MIT0917 MIT0915 0.03054
PAC1 AG-402-A08 0.02534
PAC1 AG-402-B03 0.02599
PAC1 AG-402-B05 0.02664
PAC1 AG-402-B19 0.03574
PAC1 AG-402-C09 0.02599
PAC1 AG-402-G06 0.02664
PAC1 AG-402-G08 0.007797
PAC1 AG-402-L09 0.02534
PAC1 AG-402-L20 0.02664
PAC1 AG-402-M23 0.03314
PAC1 AG-402-N09 0.02664
PAC1 AG-402-O21 0.02404
PAC1 AG-409-A10 0.02469
PAC1 MIT0912 0.02924
PAC1 MIT0913 0.02729
PAC1 MIT0915 0.02599
PAC1 MIT0917 0.02664
