# Supplementary material for: Emergence of trait variability through the lens of nitrogen assimilation in Prochlorococcus
Source: eLife. 2019 Feb 1;8:e41043. doi: 10.7554/eLife.41043 (PMC6370341; doi:10.7554/eLife.41043)
Supplement: Figure 6—source data 1. [file elife-41043-fig6-data1.zip › 75_napA_CyCOG_60001886_LLI.fasta]

>AG-402-A08
ATGCTTGGCAATCTTTGGACATTTCAAGGGAGATATCGAACACTTCATCTCACTTGGTTT
GCGTTCTTTCTAACTTTTGTTGTTTGGTTTAATTTGGCTCCCCTTGCTACGACTGTTAAG
GCAGACTTGGGGCTCACTTTGGGTCAAATTCGAACTGTAGCTATCTGTAATGTTGCATTA
ACAATTCCAGCGAGAGTCCTCATCGGAATGCTTCTAGATAAATTTGGACCACGTAAAACA
TACTCAAGCCTTCTCATTTTTTCGGTAGTTCCATGCTTACTTTTCGCCTCAGCAGAAACT
TTTAATCAATTAGTTATCGCTCGCTTATTACTTTCAATTGTAGGTGCAGGATTTGTAATT
GGTATTCGGATGGTGGCTGAATGGTTCCCACCTAAAGAAATCGGTCTAGCAGAAGGAATA
TATGGAGGTTGGGGTAATTTTGGCTCAGCTTTCTCGGCTCTGACAATGGTTGCCATTGCT
GGGTTACTTTCTTTTTCAGGTGGATTTGAATTACCAACAGGTGCCGTTCTTAACTGGCGA
GGTGCTATCGCTGGCAGTGGTGTGATTTCAGCATTGTATGGCATCTTTTATTTCTTTAAT
GTCAGAGATACTCCTCCTGGAAAAATTTATCAGCGTCCAACTAAAACAGCTGGTCTAGAA
GTCACTTCTATGCGAGATTTTTGGGGACTTTTGGGTATGAATGTGCCGTTTGCAGCCATA
CTTTCTGTTTTATGTTGGAGGTTAAAGAAAGTTGGTTTCCTTGATGAGGGAACATATCCA
TTAGCTCTTTTCGCTGTTTTAATTTGGTTCGCTTTTCAGACCTGGGGGATTATTCGTACA
AACTCAGAGTTAATTGCAGGAACTAAAATTTATCCAAAAGAAGACCGTTATGAATTTAAA
CAAGTAGCCATTCTTGAACTCACATATATTGTTAATTTTGGTTCTGAGCTTGCAGTTGTT
TCAATGTTACCTACTTTTTTTGAGACAACATTTGATTTACCAAAAGCAACAGCAGGTATT
CTCGCCTCCTCCTTTGCTTTCGTTAACCTTGTTGCACGTCCAGCTGGAGGTCTGATTTCT
GACAAGCTCGGAAGTAGAAAAAATACTATGAGTTTTCTAACCGGAGGACTTGGAATTGGA
TACCTTGTCATGAGTTGGATCAAACCTGGTACTTTTTCAGGTATAAGTGGAATTATTGTC
GCATTGTTCATAACAATGCTTGCTTCCTTCTTTGTTCAAGCAGGTGAAGGCGCTACTTTT
GCTCTAGTACCACTTGTTAAACGAAGAGTTACTGGACAGGTCGCTGGTCTTGTTGGTGCC
TATGGCAACGTAGGAGCAGTAACTTATCTAACTATTTTTAGTCTTCTACCTATGTGGATG
AGTGGAGGTGGAGAAGCAACAGCAGAGATAATTGCTAATTCCAATAGTGCCTTTTTCCAA
ATCTTAGGAATAGCAGGGCTGATAGTTGCATTCATGTGCTTTTTCTTTCTTAAAGAACCA
AAAGGATCCTTCGATGAATTACATGAAGGGGAAATTGCT
>AG-402-B03
ATGCTTGGCAATCTTTGGACATTTCAAGGGAGATATCGAACACTTCATCTCACTTGGTTT
GCGTTCTTTCTAACTTTTGTTGTTTGGTTTAATTTGGCTCCCCTTGCTACGACTGTTAAG
GCAGACTTGGGGCTCACTTTGGGTCAAATTCGAACTGTAGCTATCTGTAATGTTGCATTA
ACAATTCCAGCGAGAGTCCTCATCGGAATGCTTCTAGATAAATTTGGACCACGTAAAACA
TACTCAAGCCTTCTCATTTTTTCGGTAGTTCCATGCTTACTTTTCGCCTCAGCAGAAACT
TTTAATCAATTAGTTATCGCTCGCTTATTACTTTCAATTGTTGGTGCAGGATTTGTAATT
GGTATTCGGATGGTGGCTGAATGGTTCCCACCTAAAGAAATCGGTCTAGCAGAAGGAATA
TATGGAGGTTGGGGTAATTTTGGCTCAGCTTTCTCGGCTCTGACAATGGTTGCCATTGCT
GGGTTGCTTTCTTTTTCAGGTGGATTTGAATTACCAACAGGTGCCGTTCTTAACTGGCGA
GGTGCTATCGCTGGCAGTGGCGTGATTTCAGCATTGTATGGCATCTTTTATTTCTTTAAT
GTCAGAGATACTCCTCCTGGAAAAATTTATCAGCGTCCAACTAAAACAGCTGGTCTAGAA
GTCACTTCTATGCGAGATTTTTGGGGGCTTTTGGGTATGAATGTGCCGTTTGTAGCCATA
CTTTCTGTTTTATGTTGGAGGTTAAAGAAAGTTGGTTTCCTTGATGAGGGAACATATCCA
TTAGCTCTTTTCGCTGTTTTAATTTGGTTCGCTTTTCAGACCTGGGGGATTATTCGTACA
AACTCAGAGTTAATTGCAGGAACTAAAATTTATCCAAAAGAAGACCGTTATGAATTTAAA
CAAGTAGCCATTCTTGAACTCACATATATTGTTAATTTTGGTTCTGAGCTGGCAGTTGTT
TCAATGTTACCTACTTTTTTTGAGACAACATTTGATTTACCAAAAGCAACAGCAGGTATT
CTCGCCTCCTCCTTTGCTTTCGTTAACCTTGTTGCACGTCCAGCTGGAGGTCTAATTTCT
GACAAGCTCGGAAGTAGAAAAAATACTATGAGTTTTCTAACCGGAGGACTTGGAATTGGA
TACCTTGTCATGAGTTGGATCAAACCTGGTACTTTTTCAGGTATAAGTGGAATTATCGTC
GCATTGTTCATAACAATGCTTGCTTCCTTCTTTGTTCAAGCAGGGGAAGGCGCTACTTTT
GCTCTAGTACCACTTGTTAAACGAAGAGTTACTGGACAGGTCGCTGGTCTTGTTGGTGCC
TATGGCAATGTAGGAGCAGTAACTTATCTAACTATTTTTAGTCTTCTACCTATGTGGATG
AGTGGAGGTGGAGAAGCGACAGCAGAGATAATTGCTAATTCCAATAGTGCCTTTTTCCAA
ATCTTAGGAATAGCAGGGCTGATAGTTGCATTCATGTGCTTTTTCTTTCTTAAAGAACCA
AAAGGATCCTTCGATGAATTACATGAAGGGGAAATTGCT
>AG-402-B05
ATGCTTGGCAATCTTTGGACATTTCAAGGGAGATATCGAACACTTCATCTCACTTGGTTT
GCCTTCTTTCTAACTTTTGTTGTTTGGTTTAATTTGGCTCCCCTTGCTACGACTGTTAAG
GCAGACTTGGGGCTCACTTTGGGTCAAATTCGAACTGTAGCTATCTGTAATGTTGCATTA
ACAATTCCAGCGAGGGTACTCATCGGAATGCTTCTAGATAAATTTGGACCACGTAAAACA
TACTCAAGCCTTCTCATTTTTTCGGTAGTTCCATGCTTACTTTTCGCCTCAGCAGAAACT
TTTAATCAATTAGTTATCGCTCGCTTATTACTTTCAATAGTAGGTGCAGGATTTGTAATT
GGTATTCGGATGGTGGCTGAATGGTTCCCACCTAAAGAAATCGGTCTAGCAGAAGGAATA
TATGGAGGTTGGGGTAATTTTGGCTCAGCTTTCTCGGCTCTGACAATGGTTGCCATTGCT
GGGTTACTTTCTTTTTCAGGTGGATTTGAATTACCAACAGGTGCCGTTCTTAACTGGCGA
GGTGCTATCGCTGGCAGTGGTGTGATTTCAGCATTGTATGGCATCTTTTATTTCTTTAAT
GTCAGAGATACTCCTCCTGGAAAAATTTATCAGCGTCCAACTAAAACAGCTGGTCTAGAA
GTCACTTCTATGCGAGATTTTTGGGGGCTTTTGGGTATGAATGTGCCGTTTGTAGCCATA
CTTTCTGTTTTATGTTGGAGGTTAAAGAAAGTTGGTTTCCTTGATGAGGGAACATATCCA
TTAGCTCTTTTCGCTGTTTTAATTTGGTTCGCTTTTCAGACCTGGGGGATTATTCGTACA
AACTCAGAGTTAATTGCAGGAACTAAAATTTATCCAAAAGAAGACCGTTATGAATTTAAA
CAAGTAGCCATTCTTGAACTCACATATATTGTTAATTTTGGTTCTGAGCTGGCAGTTGTT
TCAATGTTACCTACTTTTTTTGAGACAACATTTGATTTACCAAAAGCAACAGCAGGTATT
CTCGCCTCCTCCTTTGCTTTCGTTAACCTTGTTGCACGTCCAGCTGGAGGTCTAATTTCT
GACAAGCTCGGAAGTAGAAAAAATACTATGAGTTTTCTAACCGGAGGACTTGGAATTGGA
TACCTTGTCATGAGTTGGATCAAACCTGGTACTTTTTCAGGTATAAGTGGAATTATCGTC
GCATTGTTCATAACAATGCTTGCTTCCTTCTTTGTTCAAGCAGGGGAAGGCGCTACTTTT
GCTCTAGTACCACTTGTTAAACGAAGAGTTACTGGACAGGTCGCTGGTCTTGTTGGTGCC
TATGGCAACGTAGGAGCAGTAACTTATCTAACTATTTTTAGTCTTCTACCTATGTGGATG
AGTGGAGATGGAGAAGCGACAGCAGAGATAATTGCTAATTCCAATAGTGCCTTTTTCCAA
ATCTTAGGAATAGCAGGGCTGATAGTTGCATTCATGTGCTTTTTCTTTCTTAAAGAACCA
AAAGGATCCTTCGATGAATTACATGAAGGGGAAATTGCT
>AG-402-B19
ATGCTTGGCAATCTTTGGACATTTCAAGGGAGATATCGAACACTTCATCTCACTTGGTTT
GCGTTTTTTCTAACTTTTGTTGTTTGGTTCAATTTGGCTCCCCTGGCTACGACTGTTAAA
GCAGACTTGGGGCTCACTTTGGGTCAAATTCGAACGGTCGCTATCTGTAATGTTGCATTA
ACAATTCCAGCGAGAGTGCTCATTGGAATGCTTCTAGATAAATTTGGACCACGTAAAACA
TACTCTAGTCTTCTCGTATTTTCGGTAGTTCCATGCTTACTTTTCGCCTCAGCAGAAACT
TTTAATCAATTAGTTATCGCTCGCTTATTACTTTCAATTGTAGGTGCAGGATTTGTAATT
GGTATTCGGATGGTTGCTGAATGGTTCCCACCTAAAGAAATCGGTCTAGCAGAAGGAATA
TATGGAGGTTGGGGTAATTTTGGCTCGGCTTTCTCGGCCCTGACGATGGTTGCCATTGCT
GGGTTACTTTCTTTTTCAGGTGGATTTGAATTACCAACAGGTGCCGTTCTTAACTGGCGA
GGTGCTATCGCTGGAAGTGGTGTGATTTCAGCATTGTATGGCATCTTTTATTTCATTAAT
GTCAGAGATACACCTCCTGGAAAGATTTATCAGCGCCCAACTAAAACAGCTGGTCTAGAA
GTCACTTCTATGCGAGATTTTTGGGGGCTTTTGGGTATGAATGTACCTTTTGCAGCCATA
CTTTCTGTTTTATGTTGGAGGTTAAAGAAAGTTGGTTTCCTTGATGAGGGAACATATCCA
TTAGCTCTTTTCGCTGTTTTAATTTGGTTCGCTTTTCAGACCTGGGGAATTATTCGTACA
AACTCAGAATTAATTGCAGGAACTAAAATTTATCCAAAAGAAGACCGTTATGAATTTAAA
CAAGTAGCCATTCTTGAACTCACTTATATTGTGAATTTTGGTTCTGAGCTAGCAGTTGTT
TCAATGTTACCTACATTTTTTGAGACAACATTTGATTTACCAAAAGCAACAGCAGGTATT
CTCGCCTCCTCCTTTGCTTTCGTTAACCTTGTTGCACGTCCAGCTGGAGGTCTAATTTCT
GACAAGCTCGGAAGTAGAAAAAATACTATGAGTTTTCTAACCGGAGGCCTTGGAATTGGA
TATCTTGTCATGAGTTGGATCAAACCTGGTACTTTTTCAGGTATAAATGGAATTATCGTT
GCATTGTTCATAACAATGCTTGCTTCCTTCTTTGTTCAGGCAGGGGAAGGTGCTACTTTT
GCTCTAGTGCCACTTGTTAAACGAAGAGTTACTGGACAGGTCGCTGGTCTTGTTGGTGCC
TATGGCAACGTAGGAGCAGTAACTTATCTAACTATATTTAGTCTTCTACCTATGTGGATG
AGTGGAGGTGGAGAAGCGACAGCAGAGATAATTGCTAATTCCAATAGTGCCTTTTTCCAA
ATCTTAGGAATAGCAGGGCTGATAGTTGCATTCATGTGCTTTTTCTTTCTTAAAGAACCA
AAAGGATCCTTCGATGAATTACATGAAGGGGAAATTGCT
>AG-402-C09
ATGCTTGGAAATCTTTGGACATTTCAAGGGAGATATCGAACACTTCATCTCACTTGGTTT
GCGTTCTTTCTAACTTTTGTTGTTTGGTTCAATTTGGCTCCCCTTGCTACGACTGTTAAG
GCAGACTTGGGGCTCACTTTGGGTCAAATTCGAACTGTAGCTATCTGTAATGTTGCGTTA
ACAATTCCAGCGAGAGTCCTCATCGGAATGCTTTTAGATAAATTTGGACCACGTAAAACA
TACTCAAGTCTTCTCATCTTTTCGGTAGTTCCATGCTTACTGTTCGCCTCAGCAGAAACT
TTTAATCAATTAGTTATCGCTCGCTTATTACTTTCAATTGTAGGTGCAGGATTTGTAATT
GGTATTCGGATGGTGGCTGAATGGTTCCCACCTAAAGAAATCGGTTTAGCAGAGGGAATA
TATGGAGGTTGGGGTAATTTTGGCTCGGCTTTCTCGGCTCTGACAATGGTTGCCATTGCT
GGGTTACTTTCTTTTTCAGGTGGATTTGAATTACCAACAGGTGCCGTTCTTAACTGGCGA
GGTGCTATCGCTGGCAGTGGTGTGATTTCAGCATTGTATGGCATCTTTTATTTCTTTAAT
GTCAGAGATACCCCTCCTGGAAAAATTTATCAGCGCCCAACTAAAACAGCTGGTCTAGAA
GTCACTTCTATGCGAGATTTTTGGGGGCTTTTGGGTATGAATGTGCCGTTTGCAGCCATA
CTTTCTGTTTTATGTTGGAGGTTAAAGAAAGTTGGTTTCCTTGATGCGGGAACATATCCA
TTAGCTCTTTTCGCTGTTTTAATTTGGTTCGCTTTTCAGACCTGGGGGATTATTCGTACA
AACTCAGAGTTAATTGCAGGAACTAAAATTTATCCAAAAGAAGACCGTTATGAATTTAAA
CAAGTAGCCATTCTTGAACTCACATATATTGTTAATTTTGGTTCTGAGCTGGCAGTTGTT
TCAATGTTACCTACTTTTTTTGAGACAACATTTGATTTACCAAAAGCAACAGCAGGTATT
CTCGCCTCCTCCTTTGCTTTCGTTAACCTTGTTGCACGTCCAGCTGGAGGTCTAATTTCT
GACAAGCTCGGAAGTAGAAAAAATACTATGAGTTTTCTAACCGGAGGACTTGGAATTGGA
TACCTTGTCATGAGTTGGATCAAACCTGGTACTTTTTCAGGTATAAGTGGAATTATCGTC
GCATTGTTCATAACAATGCTTGCTTCCTTCTTTGTTCAAGCAGGGGAAGGCGCTACTTTT
GCTCTAGTACCACTTGTTAAACGAAGAGTTACTGGACAGGTCGCTGGTCTTGTTGGTGCT
TATGGCAACGTAGGAGCAGTAACTTATCTAACTATTTTTAGTCTTTTACCTATGTGGATG
AGTGAAGGTGGAGAAGCGACAGCAGAGATAATTGCTAATTCCAACAGTGCCTTTTTCCAA
ATCTTAGGAATAGCAGGGCTGATAGTTGCATTCATGTGCTTTTTCTTTCTTAAAGAACCA
AAAGGATCCTTCGATGAATTACATGAAGGGGAAATTGCT
>AG-402-G06
ATGCTTGGAAATCTTTGGACATTTCAAGGGAGATATCGAACACTTCATCTCACTTGGTTT
GCGTTCTTTCTAACTTTTGTTGTTTGGTTCAATTTGGCTCCCCTTGCTACGACTGTTAAG
GCAGACTTGGGGCTCACTTTGGGTCAAATTCGAACTGTAGCTATCTGTAATGTTGCATTA
ACAATTCCAGCGAGAGTCCTCATAGGGATGCTTCTAGATAAATTTGGACCACGTAAAACA
TACTCAAGTCTTCTCATCTTTTCGGTAGTTCCATGCTTACTTTTCGCCTCAGCAGAAACT
TTTAATCAATTAGTTATCGCTCGCTTATTGCTTTCAATTGTGGGTGCAGGATTTGTAATT
GGTATTCGGATGGTGGCTGAATGGTTCCCACCTAAAGAAATCGGTCTAGCAGAAGGAATA
TATGGAGGTTGGGGTAATTTTGGCTCGGCTTTCTCGGCTCTGACAATGGTTGCCATTGCT
GGGTTACTTTCTTTTTCAGGTGGATTTGAATTATCAACAGGTGCCGTTCTTAACTGGCGA
GGTGCGATCGCTGGCAGTGGTGTGATTTCAGCATTGTATGGCATCTTTTATTTCTTTAAT
GTCAGAGATACTCCTCCTGGAAAAATTTATCAGCGCCCAACTAAAACAGCTGGTCTAGAA
GTCACTTCTATGCGAGATTTTTGGGGGCTTTTGGGTATGAATGTACCGTTTGCAGCCATA
CTTTCTGTTTTATGTTGGAGATTAAAGAAAGTTGGTTTCCTTGATGCAGGAACCTATCCA
TTAGCTCTTTTCGCTGTTTTAATTTGGTTCGCTTTTCAGACTTGGGGGATTATTCGTACA
AACTCAGAATTAATTGCAGGAACTAAAGTTTATCCAAAAGAAGACCGTTATGAATTCAAA
CAAGTAGCAATTCTTGAACTCACATATATTGTTAATTTTGGTTCTGAGCTGGCAGTTGTT
TCAATGTTACCTACTTTTTTTGAGACAACATTTGATTTGCCAAAAGCAACAGCAGGTATT
CTAGCCTCCTCCTTTGCTTTCGTTAACCTTGTTGCACGTCCAGCTGGAGGTCTAATTTCT
GACAAGCTCGGAAGTAGAAAAAATACTATGAGTTTTCTAACCGGAGGCCTAGGCATTGGA
TACCTTGTCATGAGTTGGATCAAACCTGGTACTTTTTCAGGTGTAAGTGGAATTATCGTC
GCATTGTTCATAACAATGCTTGCTTCCTTCTTTGTTCAGGCAGGTGAAGGCGCTACTTTT
GCTCTAGTACCACTTGTTAAACGAAGAGTTACTGGACAGGTCGCTGGTCTTGTTGGTGCC
TATGGCAACGTAGGAGCAGTTACTTATCTAACTATTTTTAGTCTTCTACCTATGTGGATG
AGTGGAGGTGGAGAAGCTACAGCAGAGATAATTGCTAATTCCAATAGTGCCTTTTTCCAA
ATCTTAGGAATAGCAGGGTTGATAGTTGCATTCATGTGCTTTTTCTTTCTTAAAGAACCA
AAAGGATCCTTCGATGAATTACATGAAGGGGAAATTGCA
>AG-402-G08
ATGCTTGGAAATCTTTGGACATTTCAAGGGAGATATCGAACACTTCATCTCACTTGGTTT
GCGTTCTTTCTAACTTTTGTTGTTTGGTTCAATTTGGCTCCCCTTGCCACGACTGTTAAG
GCAGACTTGGGACTCACTTTGGGTCAAATTCGAACTGTAGCTATCTGTAATGTTGCATTA
ACAATTCCAGCGAGAGTCCTCATCGGAATGCTTCTAGATAAATTTGGACCACGTAAAACA
TACTCAAGTCTTCTCATCTTTTCGGTAGTTCCATGCTTACTTTTCGCCTCAGCAGAAACT
TTTAATCAATTAGTTATCGCTCGCTTATTACTTTCAATTGTAGGTGCAGGATTTGTAATT
GGTATTCGAATGGTGGCTGAATGGTTCCCACCTAAAGAAATCGGTCTAGCAGAAGGAATA
TATGGAGGTTGGGGTAATTTTGGCTCGGCTTTCTCGGCTCTGACAATGGTTACCATTGCT
GGCTTACTTTCTTTTTCAGGTGGATTTGAATTACCAACAGGTGCCGTTCTTAACTGGCGA
GGTGCTATCGCTGGCAGTGGTGTGATTTCAGCATTGTATGGCATCTTTTATTTCTTTAAT
GTCAGAGATACTCCTCCTGGAAAAATTTATCAGCGCCCAATGAAAACAGCTGGTCTAGAA
GTAACTTCTATGCGAGATTTTTGGGGGCTTTTGGGTATGAATGTGCCGTTTGCAGCCATA
CTTTCTGTTTTATGTTGGAGGTTAAAGAAAGTTGGTTTCCTTGATGAAGGAACATATCCA
TTAGCTCTTTTCGCTGTTTTAATTTGGTTCGCTTTTCAGACTTGGGGGATTATTCGTACA
AACTCAGAATTAATTGCAGGAACAAAAATTTATCCAAAAGAAGACCGTTATGAATTCAAA
CAAGTAGCCATTCTTGAACTCACATATATTGTTAATTTTGGTTCTGAGCTGGCAGTTGTT
TCAATGTTACCTACTTTTTTTGAGACAACATTTGATTTACCAAAAGCAACAGCAGGTATT
CTAGCCTCCTCCTTTGCTTTCGTTAACCTTGTTGCACGTCCAGCTGGCGGTCTAATTTCT
GACAAGCTCGGAAGTAGAAAAAATACTATGAGTTTTCTAACCGGAGGCCTTGGAATTGGA
TACCTTGTCATGAGTTGGATTAAACCTGGTACTTTTTCAGGTGTAAGTGGAATTATCGTC
GCATTATTCATAACAATGCTTGCTTCCTTCTTTGTGCAGGCAGGGGAAGGCGCTACTTTT
GCTCTAGTGCCACTTGTTAAACGAAGAGTTACTGGACAGGTCGCTGGACTTGTTGGTGCC
TATGGCAACGTAGGAGCAGTTACTTATCTAACTATTTTTAGTCTTCTACCAATGTGGATG
AGTGGAGGTGGAGAAGCGACAGCAGAGATAATTGCTAATTCCAATAGTGCCTTTTTCCAA
ATCTTAGGAGTAGCAGGGCTGATAGTTGCATTCATGTGCTTTTTCTTTCTTAAAGAACCA
AAAGGATCCTTCGATGAATTACATGAAGGGGAAATTGCC
>AG-402-L09
ATGCTTGGCAATCTTTGGACATTTCAAGGGAGATATCGAACACTTCATCTCACTTGGTTT
GCGTTCTTTCTAACTTTTGTTGTTTGGTTTAATTTGGCTCCCCTTGCTACGACTGTTAAG
GCAGACTTGGGGCTCACTTTGGGTCAAATTCGAACTGTAGCTATCTGTAATGTTGCATTA
ACAATTCCAGCGAGAGTCCTCATCGGAATGCTTCTAGATAAATTTGGACCACGTAAAACA
TACTCAAGCCTTCTCATTTTTTCGGTAGTTCCATGCTTACTTTTCGCCTCAGCAGAAACT
TTTAATCAATTAGTTATCGCTCGCTTATTACTTTCAATTGTAGGTGCAGGATTTGTAATT
GGTATTCGGATGGTGGCTGAATGGTTCCCACCTAAAGAAATCGGTCTAGCAGAAGGAATA
TATGGAGGTTGGGGTAATTTTGGCTCAGCTTTCTCGGCTCTGACAATGGTTGCCATTGCT
GGGTTACTTTCTTTTTCAGGTGGATTTGAATTACCAACAGGTGCCGTTCTTAACTGGCGA
GGTGCTATCGCTGGCAGTGGTGTGATTTCAGCATTGTATGGCATCTTTTATTTCTTTAAT
GTTAGAGATACTCCTCCTGGAAAAATTTATCAGCGTCCAACTAAAACAGCTGGTCTAGAA
GTCACTTCTATGCGAGATTTTTGGGGGCTTTTGGGTATGAATGTGCCGTTTGTAGCCATA
CTTTCTGTTTTATGTTGGAGGTTAAAGAAAGTTGGTTTCCTTGATGAGGGAACATATCCA
TTAGCTCTTTTCGCTGTTTTAATTTGGTTCGCTTTTCAGACCTGGGGGATTATTCGTACA
AACTCAGAGTTAATTGCAGGAACTAAAATTTATCCAAAAGAAGACCGTTATGAATTTAAA
CAAGTAGCGATTCTTGAACTCACATATATTGTTAATTTTGGTTCTGAGCTGGCAGTTGTT
TCAATGTTACCTACTTTTTTTGAAACAACATTTGATTTACCAAAAGCAACAGCAGGTATT
CTCGCCTCCTCCTTTGCTTTCGTTAACCTTGTTGCACGTCCAGCTGGAGGTCTAATTTCT
GACAAGCTCGGAAGTAGAAAAAATACTATGAGTTTTCTAACCGGAGGACTTGGAATTGGA
TACCTTGTCATGAGTTGGATCAAACCTGGTACTTTTTCAGGTATAAGTGGAATTATCGTC
GCATTGTTCATAACAATGCTTGCTTCCTTCTTTGTTCAAGCAGGGGAAGGCGCTACTTTT
GCTCTAGTACCACTTGTTAAACGAAGAGTTACTGGACAGGTCGCTGGTCTTGTTGGTGCC
TATGGCAACGTAGGAGCAGTAACTTATCTAACTATTTTTAGTCTTCTACCTATGTGGATG
AGTGGAGGTGGAGAAGCGACAGCAGAGATAATTGCTAATTCCAATAGTGCCTTTTTCCAA
ATCTTAGGAATAGCAGGGCTGATAGTTGCATTCATGTGCTTTTTCTTTCTTAAAGAACCA
AAAGGATCCTTCGATGAATTACATGAAGGGGAAATTGCT
>AG-402-L20
ATGCTTGGAAATCTTTGGACATTTCAAGGGAGATATCGAACACTTCATCTCACTTGGTTT
GCGTTCTTTCTAACTTTTGTTGTTTGGTTTAATTTGGCTCCCCTTGCTACGACTGTTAAG
GCAGACTTGGGGCTCACTTTGGGTCAAATTCGAACTGTAGCTATCTGTAATGTTGCATTA
ACAATTCCAGCGAGAGTCCTCATCGGAATGCTTCTAGATAAATTTGGACCACGTAAAACA
TACTCAAGCCTTCTCATTTTTTCGGTAGTTCCATGCTTACTTTTCGCCTCAGCAGAAACT
TTTAATCAATTAGTTATCGCTCGCTTATTACTTTCAATTGTAGGAGCAGGATTTGTAATT
GGTATTCGGATGGTGGCTGAATGGTTCCCACCTAAAGAAATCGGTCTAGCAGAAGGAATA
TATGGAGGTTGGGGTAATTTTGGCTCAGCTTTCTCGGCTCTGACAATGGTTGCCATTGCT
GGGTTACTTTCTTTTTCAGGTGGATTTGAATTACCAACAGGTGCCGTTCTTAACTGGCGA
GGTGCTATCGCTGGCAGTGGTGTGATTTCAGCATTGTATGGCATCTTTTATTTCTTTAAT
GTCAGAGATACTCCTCCTGGAAAAATTTATCAGCGTCCAACTAAAACAGCTGGTCTAGAA
GTCACTTCTATGCGAGATTTTTGGGGGCTTTTGGGTATGAATGTGCCTTTTGTAGCCATA
CTTTCTGTTTTATGTTGGAGGTTAAAGAAAGTTGGTTTCCTTGATGAGGGAACATATCCA
TTAGCTCTTTTCGCTGTTTTAATTTGGTTCGCTTTTCAGACCTGGGGGATTATTCGTACA
AACTCAGAGTTAATTGCAGGAACTAAAATTTATCCAAAAGAAGACCGTTATGAATTTAAA
CAAGTAGCCATTCTTGAACTCACATATATTGTTAATTTTGGTTCTGAGCTGGCAGTTGTT
TCAATGTTACCTACTTTTTTTGAGACAACATTTGATTTACCAAAAGCAACAGCAGGTATT
CTCGCCTCCTCCTTTGCTTTCGTTAACCTTGTTGCACGTCCAGCTGGAGGTCTAATTTCT
GACAAGCTCGGAAGTAGAAAAAATACTATGAGTTTTCTAACCGGAGGACTTGGAATTGGA
TACCTGGTCATGAGTTGGATCAAACCTGGTACTTTTTCAGGTATAAGTGGAATTGTCGTC
GCATTGTTCATAACAATGCTTGCTTCCTTTTTTGTTCAAGCAGGGGAAGGCGCTACTTTT
GCTCTAGTACCACTTGTTAAACGAAGAGTTACTGGACAGGTCGCTGGTCTTGTTGGTGCC
TATGGCAACGTAGGAGCAGTAACTTATTTAACTATTTTTAGTCTTCTACCTATGTGGATG
AGTGGAGGTGGAGAAGCGACAGCAGAGATAATTGCTAATTCCAATAGTGCCTTTTTCCAA
ATCTTAGGAATAGCAGGGCTGATAGTTGCATTCATGTGCTTTTTCTTTCTTAAAGAACCA
AAAGGATCCTTCGATGAATTACATGAAGGGGAAATTGCT
>AG-402-M23
ATGCTTGGCAATCTTTGGACATTTCAAGGGAGATATCGAACACTTCATCTCACTTGGTTT
GCGTTCTTTCTAACTTTTGTTGTTTGGTTCAATTTAGCTCCCCTTGCTACGACTGTTAAG
GCAGACTTAGGGCTCACTTTGGGGCAAATTCGTACTGTAGCTATCTGTAATGTTGCATTA
ACAATTCCAGCGAGAGTCCTCATCGGAATGCTTCTAGATAAATTTGGACCACGTAAAACA
TACTCAAGTCTTCTCATATTTTCGGTAATTCCTTGCTTACTTTTCGCCTCAGCAGAAACT
TTTAATCAATTAGTTATCGCCCGCTTATTACTTTCAATTGTAGGTGCAGGATTTGTAATT
GGTATTCGGATGGTGGCTGAATGGTTCCCACCTAAAGAAATCGGACTAGCAGAAGGAATA
TATGGAGGTTGGGGTAATTTTGGCTCAGCCTTCTCGGCTCTGACAATGGTTGCAATTGCT
GGGTTACTTTCTTTTTCAGGTGGATTTGAATTACCAACAGGTGCCGTTCTTAACTGGCGA
GGTGCTATCGCTGGAAGTGGGTTGATTTCAGCATTGTATGGCATCTTTTATTTCTTTAAT
GTCAGAGATACTCCTCCTGGAAAAATTTATCAGCGCCCAACTAAAACAGCTGGTCTAGAA
GTCACTTCTATGCGAGATTTTTGGGGGCTATTGGGTATGAATGTGCCATTTGCAGCCATA
CTTTCTGTTTTATGTTGGAGGTTAAAGAAAGTTGGTTTCCTTGATGAGGGAACATATCCA
TTAGCTCTTTTCGCTGTTTTAATTTGGTTCGCTTTTCAGACCTGGGGGATTATTCGTACA
AACTCAGAATTAATTGCAGGAACTAAAATTTATCCAAAAGAAGACCGTTATGAATTTAAA
CAAGTAGCCATTCTTGAACTCACATATATTGTTAATTTTGGTTCTGAGCTGGCAGTTGTT
TCAATGTTGCCTACTTTTTTTGAGACAACATTTGATTTACCAAAAGCGACAGCAGGTATT
CTAGCATCCTCCTTTGCTTTCGTTAACCTTGTTGCACGTCCAGCTGGAGGTCTAATTTCT
GACAAACTCGGAAGTAGAAAAAATACTATGAGCTTCCTAACCGGAGGGCTTGGAATTGGA
TACCTTGTCATGAGTTGGATCAAACCTGGTACTTTTTCAGGTGTAAGTGGAATTATCGTC
GCATTGTTTATAACAATGCTTGCTTCCTTCTTTGTCCAGGCAGGTGAAGGCGCTACTTTT
GCTCTAGTGCCACTTGTTAAACGAAGAGTTACTGGACAAGTCGCTGGTCTTGTTGGTGCC
TATGGCAACGTAGGAGCAGTTACTTATCTAACTATTTTTAGTCTTCTACCTATGTGGATG
AGTAAAGGTGGAGAAGCGACACCAGAGATAATTGCTAATTCCAATAGTGCCTTTTTCCAA
ATCTTAGGAATAGCAGGGCTTATAGTTGCATTCATGTGCTTTTTCTTTCTTAAAGAACCA
AAAGGATCCTTCGATGAATTACATGAAGGGGAAATTGCT
>AG-402-N09
ATGCTTGGAAATCTTTGGACATTTCAAGGGAGATATCGGACACTTCATCTCACTTGGTTT
GCGTTCTTTCTAACTTTTGTTGTTTGGTTCAATTTGGCTCCCCTTGCTACGACTGTTAAG
GCAGACTTGGGGCTCACTTTGGGGCAAATTCGAACTGTAGCTATCTGTAATGTTGCGTTA
ACAATTCCAGCGAGAGTCCTCATCGGAATGCTTTTAGATAAATTTGGACCTCGTAAAACA
TACTCAAGTCTTCTCATCTTTTCGGTAGTTCCATGCTTACTGTTCGCCTCAGCAGAAACT
TTTAATCAATTAGTTATCGCTCGCTTATTACTTTCAATTGTAGGTGCAGGATTTGTAATT
GGTATTCGGATGGTGGCTGAATGGTTCCCACCTAAAGAAATCGGTTTAGCAGAAGGAATA
TATGGAGGTTGGGGTAATTTTGGCTCGGCTTTCTCGGCTCTGACAATGGTTGCCATTGCT
GGGTTACTTTCTTTTTCAGGTGGATTTGAATTACCAACAGGTGCCGTTCTTAACTGGCGA
GGTGCTATCGCTGGCAGTGGTGTGATTTCAGCATTGTATGGCATCTTTTATTTCTTTAAT
GTCAGAGATACTCCTCCTGGAAAAATTTATCAGCGCCCAACTAAAACAGCTGGTCTAGAA
GTCACTTCTATGCGAGATTTTTGGGGGCTTTTGGGTATGAATGTGCCGTTTGCAGCCATA
CTTTCTGTTTTATGTTGGAGGCTAAAGAAAGTTGGTTTCCTTGATACGGGAACATATCCA
TTAGCTCTTTTCGCTGTTTTAATTTGGTTCGCTTTTCAGACTTGGGGGATTATTCGTACA
AACTCAGAGTTAATTGCAGGAACTAAAATTTATCCAAAAGAAGACCGTTATGAATTCAAA
CAAGTAGCAATTCTTGAACTCACATATATTGTTAATTTTGGTTCTGAGCTGGCAGTTGTT
TCAATGTTACCTACTTTTTTTGAGACAACATTTGATTTACCAAAAGCAACAGCAGGTATT
CTAGCCTCCTCCTTTGCTTTCGTTAACCTTGTTGCACGTCCAGCTGGAGGTCTAATTTCT
GACAAGCTCGGAAGTAGAAAAAATACTATGAGTTTTCTAACCGGAGGCCTAGGAATTGGA
TACCTTGTCATGAGTTGGATCAAACCTGGTACTTTTTCAGGTGTAAGTGGAATTATCGTC
GCATTGTTCATAACAATGCTTGCTTCCTTCTTTGTTCAGGCAGGTGAAGGCGCTACTTTT
GCTCTAGTCCCACTTGTCAAAAGAAGAGTTACTGGACAGGTCGCCGGTCTTGTTGGTGCC
TATGGCAACGTAGGAGCAGTTACTTATCTAACTATTTTTAGTCTTCTACCTATGTGGATG
AGTGGAGGTGGAGAAGCTACAGCAGAGGTAATTGCTAATTCCAATAGTGCCTTTTTCCAA
ATCTTAGGAATAGCAGGGCTGATAGTTGCATTCATGTGCTTTTTCTTTCTTAAAGAACCA
AAAGGATCCTTCGATGAATTACATGAAGGGGAAATTGCA
>AG-402-O21
ATGCTTGGAAATCTTTGGACATTTCAAGGGAGATATCGAACACTTCATCTCACTTGGTTT
GCGTTCTTTCTAACTTTTGTTGTTTGGTTCAATTTGGCTCCCCTTGCTACGACTGTTAAG
GCAGACTTGGGGCTCACTTTGGGTCAAATTCGAACTGTAGCTATCTGTAATGTTGCGTTA
ACAATTCCAGCGAGAGTCCTCATCGGAATGCTTTTAGATAAATTTGGACCACGTAAAACA
TACTCAAGTCTTCTCATCTTTTCGGTAGTTCCATGCTTATTGTTCGCCTCAGCCGAAACT
TTTAATCAATTAGTTATCGCTCGCTTATTACTTTCAATTGTAGGTGCAGGATTTGTAATT
GGTATTCGGATGGTGGCTGAATGGTTTCCACCTAAAGAAATCGGTTTAGCAGAAGGAATA
TATGGAGGTTGGGGTAATTTTGGCTCGGCTTTCTCCGCTCTGACAATGGTTGCCATTGCT
GGATTACTTTCTTTTTCAGGTGGATTTGAATTACCAACAGGTGCCGTTCTTAACTGGCGA
GGTGCTATCGCTGGCAGTGGTGTGATTTCAGCATTGTATGGCATCTTTTATTTCTTTAAT
GTCAGAGATACTCCTCCTGGAAAAATTTATCAGCGCCCAACTAAAACAGCTGGTCTAGAA
GTCACTTCTATGCGAGATTTTTGGGGGCTTTTGGGTATGAATGTGCCGTTTGCAGCCATA
CTTTCTGTTTTATGTTGGAGGTTAAAGAAAGTTGGTTTCCTTGATGCGGGAACATATCCA
TTAGCTCTTTTTGCTGTTTTAATTTGGTTCGCTTTTCAGACTTGGGGGATTATTCGTACA
AACTCAGAGTTAATTGCAGGAACTAAAATTTATCCAAAAGAAGACCGTTATGAATTCAAA
CAAGTAGCAATTCTTGAACTCACATATATTGTTAATTTTGGTTCTGAGCTGGCAGTTGTT
TCAATGTTACCTACTTTTTTTGAGACAACATTTGATTTACCAAAAGCAACAGCAGGTATT
CTAGCCTCCTCCTTTGCTTTCGTTAACCTTGTTGCACGTCCAGCTGGAGGTCTAATTTCT
GACAAGCTCGGAAGTAGAAAAAATACTATGAGTTTTCTAACCGGAGGCCTAGGAATTGGA
TACCTTGTCATGAGTTGGATCAAACCTGGTACTTTTTCAGGTGTAAGTGGAATTATCGTC
GCATTGTTCATAACAATGCTTGCTTCCTTCTTTGTTCAGGCAGGTGAAGGCGCTACTTTT
GCTCTAGTCCCACTTGTTAAAAGAAGAGTTACTGGACAGGTCGCTGGTCTTGTTGGTGCC
TATGGCAACGTAGGAGCAGTTACTTATCTAACTATTTTTAGTCTTCTACCTATGTGGATG
AGTGGAGGTGGAGAAGCTACAGCAGAGATAATTGCTAATTCCAATAGTGCCTTTTTCCAA
ATCTTAGGAATAGCAGGGCTGATAGTTGCATTCATGTGCTTTTTCTTTCTTAAAGAACCA
AAAGGATCCTTCGATGAATTACATGAAGGGGAAATTGCT
>AG-409-A10
ATGCTTGGCAATCTTTGGACATTTCAAGGGAGATATCGAACACTTCATCTCACTTGGTTT
GCGTTCTTTCTAACTTTTGTTGTTTGGTTTAATTTGGCTCCCCTTGCTACGACTGTTAAG
GCAGACTTGGGGCTCACTTTGGGTCAAATTCGAACTGTAGCTATCTGTAATGTTGCATTA
ACAATTCCAGCGAGAGTCCTCATTGGAATGCTTCTAGATAAATTTGGACCACGTAAAACA
TACTCAAGCCTTCTCATTTTTTCGGTAGTTCCATGCTTACTTTTCGCCTCAGCAGAAACT
TTTAATCAATTAGTTATCGCTCGCTTATTACTTTCAATTGTAGGTGCAGGATTTGTAATT
GGTATTCGGATGGTGGCTGAATGGTTCCCACCTAAAGAAATCGGTCTAGCAGAAGGAATA
TATGGAGGTTGGGGTAATTTTGGCTCAGCTTTCTCGGCTCTGACAATGGTTGCCATTGCT
GGGTTACTTTCTTTTTCAGGTGGATTTGAATTACCAACAGGTGCCGTTCTTAACTGGCGA
GGTGCTATCGCTGGCAGTGGTGTGATTTCAGCATTGTATGGCATCTTTTATTTCTTTAAT
GTCAGAGATACTCCTCCTGGAAAAATTTATCAGCGTCCAACTAAAACAGCTGGTCTAGAA
GTCACTTCTATGCGAGATTTTTGGGGGCTTTTGGGTATGAATGTGCCGTTTGTAGCCATA
CTTTCTGTTTTATGTTGGAGGTTAAAGAAAGTTGGTTTCCTTGATGAGGGAACATATCCA
TTAGCTCTTTTCGCTGTTTTAATTTGGTTCGCTTTTCAGACCTGGGGGATTATTCGTACA
AACTCAGAGTTAATTGCAGGAACTAAAATTTATCCAAAAGAAGACCGTTATGAATTTAAA
CAAGTAGCCATTCTTGAACTCACATATATTGTTAATTTTGGTTCTGAGCTGGCAGTTGTT
TCAATGTTACCTACTTTTTTTGAGACAACATTTGATTTACCAAAAGCAACAGCAGGTATT
CTCGCCTCCTCCTTTGCTTTCGTTAACCTTGTTGCACGTCCAGCTGGAGGTCTAATTTCT
GACAAGCTCGGAAGTAGAAAAAATACTATGAGTTTTCTAACCGGAGGACTTGGAATTGGA
TACCTTGTCATGAGTTGGATCAAACCTGGTACTTTTTCAGGTATAAGTGGAATTATCGTC
GCATTGTTCATAACAATGCTTGCTTCCTTCTTTGTTCAAGCAGGGGAAGGCGCTACTTTT
GCTCTAGTACCACTTGTTAAACGAAGAGTTACTGGACAGGTCGCTGGTCTTGTTGGTGCC
TATGGCAACGTAGGAGCAGTAACTTATCTAACTATTTTTAGTCTTCTACCTATGTGGATG
AGTGGAAGTGGAGAAGCGACAGCAGAGATAATTGCTAATTCCAATAGTGCCTTTTTCCAA
ATCTTAGGAATAGCAGGGCTGATAGTTGCATTCATGTGCTTTTTCTTTCTTAAAGAACCA
AAAGGATCCTTCGATGAATTACATGAAGGGGAAATTGCT
>MIT0912
ATGCTTGGCAATCTTTGGACATTTCAAGGGAGATATCGAACACTTCATCTCACTTGGTTC
GCGTTCTTTCTAACTTTTGTTGTTTGGTTCAATTTAGCTCCCCTTGCTACGACTGTTAAA
GCAGACTTGGGGCTCACTTTGGGTCAAATTCGAACTGTAGCTATCTGCAATGTTGCATTA
ACAATTCCAGCGAGAGTCCTCATCGGAATGCTCCTAGATAAATTTGGACCACGTAAAACA
TACTCAAGTCTTCTCATCTTTTCGGTAATTCCATGCTTACTTTTCGCCTCAGCAGAAACT
TTTAATCAATTAGTTATCGCTCGCTTATTACTTTCAATTGTAGGTGCAGGATTTGTAATT
GGTATTCGGATGGTGGCTGAATGGTTCCCACCTAAAGAAATCGGTCTAGCAGAAGGAATA
TATGGAGGTTGGGGTAATTTTGGCTCGGCTTTCTCGGCTCTGACAATGGTTGCCATTGCT
GGGTTACTTTCTTTTTCAGGTGGATTTGAATTACCAACAGGTGCCGTTCTTAACTGGCGA
GGTGCTATCGCTGGCAGTGGTTTGATTTCAGCATTGTATGGCATCTTTTATTTCTTTAAT
GTCAGGGATACTCCTCCCGGAAAAATTTATCAGCGCCCAACTAAAACAGCTGGGCTAGAA
GTCACTTCTATGCGAGATTTTTGGGGGCTTTTGGGTATGAATGTGCCTTTTGCAGCCATA
CTTTCTGTTTTATGTTGGAGGTTAAAGAAAGTTGGTTTCCTTGATGAGGGAACATATCCA
TTAGCTCTTTTCGCTGTTTTAATTTGGTTCGCTTTTCAGACCTGGGGGATTATTCGTACA
AACTCAGAATTAATTGCAGGAACTAAAATTTATCCAAAAGAAGACCGTTATGAATTTAAA
CAAGTAGCCATTCTTGAACTAACATATATTGTTAATTTTGGTTCTGAGCTGGCAGTTGTT
TCAATGTTACCTACTTTTTTTGAGACAACATTTGATTTACCAAAAGCAACTGCCGGCATT
CTAGCCTCCTCCTTTGCTTTCGTTAACCTTATTGCACGTCCAGCTGGAGGTCTAATTTCT
GACAAGCTTGGAAGTAGAAAAAATACTATGAGTTTTCTAACCGGAGGCCTTGGAATTGGA
TACCTTGTCATGAGTTGGATCAAACCTGGTACTTTTTCAGGTGTAAGTGGAATTATCGTC
GCATTGTTCATAACAATGCTTGCTTCCTTCTTTGTTCAGGCAGGGGAAGGCGCTACTTTT
GCTCTAGTGCCACTTGTGAAAAGAAGAGTTACTGGACAGGTTGCTGGTCTTGTTGGTGCC
TATGGCAACGTAGGAGCAGTTACTTATCTAACTATTTTTAGTCTTCTGCCTATGTGGATG
AGTGGAGGTGGAGAAGCAACAGCAGAGATAATTGCTAATTCCAATAGTGCCTTTTTCCAA
ATCTTAGGAATAGCAGGGCTGATTGTTGCATTCATGTGCTTTTTCTTTCTTAAAGAACCA
AAAGGATCCTTCGATGAATTACATGAAGGGGAAATTGCT
>MIT0913
ATGCTTGGCAATCTTTGGACATTTCAAGGGAGATATCGAACACTTCATCTCACTTGGTTC
GCGTTCTTTCTAACTTTTGTTGTTTGGTTCAATTTAGCTCCCCTTGCTACGACTGTTAAA
GCAGACTTGGGGCTCACTTTGGGTCAAATTCGAACTGTAGCTATCTGTAATGTTGCATTA
ACAATTCCAGCGAGAGTCCTCATCGGAATGCTCCTAGATAAATTTGGACCACGTAAAACA
TACTCAAGTCTTCTCATCTTTTCGGTAGTTCCATGCTTACTTTTCGCCTCAGCAGAAACT
TTTAATCAATTAGTTATCGCTCGCTTATTACTTTCAATTGTAGGTGCAGGATTTGTAATT
GGTATTCGGATGGTGGCTGAATGGTTCCCACCTAAAGAAATCGGTCTAGCAGAAGGAATA
TATGGAGGTTGGGGTAATTTTGGCTCGGCTTTCTCGGCTCTGACAATGGTTGCCATTGCT
GGGTTACTTTCTTTTTCAGGTGGATTTGAATTACCAACAGGTGCCGTTCTTAACTGGCGA
GGTGCTATCGCTGGCAGTGGTTTGATTTCAGCATTGTATGGCATCTTTTATTTCTTTAAT
GTCAGGGATACTCCTCCCGGAAAAATTTATCAGCGCCCAACTAAAACAGCTGGGCTAGAA
GTCACTTCTATGCGAGATTTTTGGGGGCTTTTGGGTATGAATGTGCCTTTTGCAGCCATA
CTTTCTGTTTTATGTTGGAGGTTAAAGAAAGTTGGTTTCCTTGATGAGGGAACATATCCA
TTAGCTCTTTTCGCTGTTTTAATTTGGTTCGCTTTTCAGACCTGGGGGATTATTCGTACA
AACTCAGAATTAATTGCAGGAACTAAAATTTATCCAAAAGAAGACCGTTATGAATTTAAA
CAAGTAGCCATTCTTGAACTAACATATATTGTTAATTTTGGTTCTGAGCTAGCAGTTGTT
TCAATGTTACCTACTTTTTTTGAGACAACATTTGATTTACCAAAAGCAACTGCCGGCATT
CTAGCCTCCTCCTTTGCTTTCGTTAACCTTGTTGCACGTCCAGCTGGAGGTCTAATTTCT
GACAAGCTTGGAAGTAGAAAAAATACTATGAGTTTTCTAACCGGAGGCCTTGGAATTGGA
TACCTTGTCATGAGTTGGATCAAACCTGGTACTTTTTCAGGTGTAAGTGGAATTATCGTC
GCATTGTTCATAACAATGCTTGCTTCCTTCTTTGTTCAGGCAGGGGAAGGCGCTACTTTT
GCTCTAGTGCCACTTGTGAAAAGAAGAGTTACTGGACAGGTCGCTGGTCTTGTTGGTGCC
TATGGCAACGTAGGAGCAGTTACTTATCTAACTATTTTTAGTCTTCTGCCTATGTGGATG
AGTGGAGGTGGAGAAGCAACAGCAGAGATAATTGCTAATTCCAATAGTGCCTTTTTCCAA
ATCTTAGGAATAGCAGGGCTGATTGTTGCATTCATGTGCTTTTTCTTTCTTAAAGAACCA
AAAGGATCCTTCGATGAATTACATGAAGGGGAAATTGCT
>MIT0915
ATGCTTGGCAATCTTTGGACATTTCAAGGGAGATATCGAACACTTCATCTCACTTGGTTT
GCGTTCTTTCTAACTTTTGTTGTTTGGTTTAATTTGGCTCCCCTGGCTACGACTGTTAAG
GCAGACTTGGGGCTCACTTTGGGTCAAATTCGAACTGTAGCTATCTGTAATGTTGCATTA
ACAATTCCAGCGAGAGTCCTCATCGGAATGCTTCTAGATAAATTTGGACCACGTAAAACA
TACTCAAGCCTTCTCATTTTTTCGGTAGTTCCATGCTTACTTTTCGCCACAGCAGAAAAT
TTTAATCAATTAGTTATCGCTCGCTTATTACTTTCAATTGTAGGTGCTGGATTTGTAATT
GGTATTCGGATGGTGGCTGAATGGTTCCCACCTAAAGAAATCGGGCTAGCAGAAGGAATA
TATGGAGGTTGGGGTAATTTTGGCTCAGCTTTCTCGGCTCTGACAATGGTTGCCATTGCT
GGCTTACTTTCTTTTTCAGGTGGTTTTGAATTACCAACAGGTGCCGTTCTTAACTGGCGA
GGTGCTATCGCTGGAAGTGGTGTGATTTCAGCATTGTATGGCATCTTTTATTTTTTTAAT
GTCAGAGATACTCCTCCTGGAAAAATTTATCAGCGTCCAACTAAAACAGCTGGTCTAGAA
GTCACTTCTATGCGAGATTTTTGGGGGCTTTTGGGTATGAATGTGCCGTTTGCAGCCATA
CTTTCTGTTTTATGTTGGAGGTTAAAGAAAGTTGGTTTCCTTGATGAGGGAACATATCCG
TTAGCTCTTTTCGCTGTTTTAATTTGGTTCGCTTTTCAGACCTGGGGGATTATTCGTACA
AACTCAGAGTTAATTGCAGGAACTAAAATTTATCCAAAAGAAGACCGTTATGAATTTAAA
CAAGTAGCCATTCTTGAACTCACATATATTGTTAATTTTGGTTCTGAGCTGGCAGTTGTT
TCAATGTTGCCTACTTTTTTTGAGACAACATTTGATTTACCAAAAGCAACAGCAGGTATT
CTCGCCTCCTCCTTTGCTTTCGTTAACCTTGTTGCACGTCCAGCTGGCGGTCTAATTTCT
GACAAGCTCGGAAGTAGAAAAAATACTATGAGTTTTCTAACCGGAGGACTTGGAATTGGA
TACCTTGTCATGAGTTGGATCAAACCTGGTACTTTTTCAGGTATAAGTGGAATTATCGTC
GCATTGTTCATAACAATGCTTGCTTCCTTCTTTGTTCAAGCAGGGGAAGGCGCTACTTTT
GCCCTAGTACCACTTGTTAAACGAAGAGTTACTGGACAGGTCGCTGGACTTGTTGGTGCC
TATGGCAACGTAGGAGCAGTTACTTATCTAACTATTTTTAGTCTTCTACCAATGTGGATG
AGTGGAGGTGGAGAAGCGACAGCAGAGATAATTGCTAATTCCAATAGTGCCTTTTTCCAA
ATCTTAGGAGTAGCAGGGCTGATAGTTGCATTCATGTGCTTTTTCTTTCTTAAAGAACCA
AAAGGATCCTTCGATGAATTACATGAAGGGGAAATTGCT
>MIT0917
ATGCTTGGAAATCTTTGGACATTTCAAGGGAGATATCGAACACTTCATCTCACTTGGTTT
GCGTTCTTTCTAACTTTTGTTGTTTGGTTCAATTTGGCTCCCCTCGCTACGACTGTTAAG
GCAGACTTGGGGCTCACTTTGGGTCAAATTCGAACTGTAGCTATCTGTAATGTTGCGTTA
ACAATTCCAGCGAGAGTCCTGATCGGAATGCTTTTAGATAAATTTGGACCACGTAAAACA
TACTCAAGTCTTCTCATCTTTTCGGTAGTTCCATGCTTACTGTTCGCCTCAGCAGAAACT
TTTAATCAATTAGTTATCGCTCGCTTATTACTTTCAATTGTAGGTGCAGGATTTGTAATT
GGTATTCGGATGGTGGCTGAATGGTTCCCACCTAAAGAAATCGGTTTAGCAGAAGGAATA
TATGGAGGTTGGGGTAATTTTGGCTCGGCTTTCTCGGCTCTGACAATGGTTGCCATTGCT
GGGTTACTTTCTTTTTCAGGTGGATTTGAATTACCAACAGGTGCCGTTCTTAACTGGCGA
GGTGCTATCGCTGGCAGTGGTGTGATTTCAGCATTGTATGGCATCTTTTATTTCTTTAAT
GTCAGAGATACTCCTCCTGGAAAAATTTATCAGCGCCCAACTAAAACAGCTGGTCTAGAA
GTCACTTCTATGCGAGATTTTTGGGGGCTTTTGGGTATGAATGTGCCGTTTGCAGCCATA
CTTGCTGTTTTATGTTGGAGGTTAAAGAAAGTTGGTTTCCTTGATGCAGGAACATATCCA
TTAGCTCTTTTCGCTGTTTTAATTTGGTTCGCTTTTCAGACTTGGGGGATTATTCGTACA
AACTCAGAGTTAATTGCAGGAACTAAAATTTATCCAAAAGAAGACCGTTATGAATTCAAA
CAAGTAGCAATTCTTGAACTCACATATATTGTTAATTTTGGTTCTGAGCTGGCAGTTGTT
TCAATGTTACCTACTTTTTTTGAGACAACATTTGATTTACCAAAAGCAACAGCAGGTATT
CTAGCCTCCTCCTTTGCTTTCGTTAACCTTGTTGCACGTCCAGCTGGAGGTCTAATTTCT
GACAAGCTCGGAAGTAGAAAAAATACTATGAGTTTTCTAACCGGAGGCTTAGGAATTGGA
TACCTTGTCATGAGTTGGATCAAACCCGGTACTTTTTCAGGTGTAAGTGGAATTATCGTC
GCATTGTTCATAACAATGCTTGCTTCCTTCTTTGTTCAGGCAGGTGAAGGCGCTACTTTT
GCTCTAGTCCCACTTGTCAAAAGAAGAGTTACTGGACAGGTCGCTGGTCTTGTTGGTGCC
TATGGCAACGTAGGAGCAGTTACTTATCTAACTATTTTTAGTCTTCTACCTATGTGGATG
AGTGGAGGTGGAGAAACTACAGCAGAGATAATTGCTAATTCCAATAGTGCCTTTTTCCAA
ATCTTAGGAATAGCAGGGCTGATAGTTGCATTCATGTGCTTTTTCTTTCTTAAAGAACCA
AAAGGATCCTTCGATGAATTACATGAAGGGGAAATTGCA
>PAC1
ATGCTTGGAAATCTTTGGACATTTCAAGGGAGATATCGAACACTTCATCTCACTTGGTTT
GCGTTCTTTCTAACTTTTGTTGTTTGGTTCAATTTGGCTCCCCTTGCTACGACTGTTAAG
GCAGACTTGGGACTCACTTTGGGTCAAATTCGAACTGTAGCTATCTGTAATGTTGCATTA
ACAATTCCAGCGAGAGTCCTCATCGGAATGCTTCTAGATAAATTTGGACCACGTAAAACA
TACTCAAGTCTTCTCATCTTTTCGGTAGTTCCATGCTTACTTTTCGCCTCAGCAGAAACA
TTTAATCAATTAGTTATCGCTCGCTTATTACTTTCAATTGTAGGTGCAGGATTTGTAATT
GGTATTCGAATGGTGGCTGAATGGTTCCCACCTAAAGAAATCGGTCTAGCAGAAGGAATA
TATGGAGGTTGGGGTAATTTTGGCTCGGCTTTCTCGGCTCTGACAATGGTTGCCATTGCT
GGCTTACTTTCTTTTTCAGGTGGATTTGAATTACCAACAGGTGCCGTTCTTAACTGGCGA
GGTGCTATCGCTGGCAGTGGTCTAATTTCAGCATTGTATGGCATCTTTTATTTCTTTAAT
GTCAGAGATACTCCTCCTGGAAAAATTTATCAGCGCCCAACGAAAACAGCTGGTCTAGAA
GTAACTTCTATGCGAGATTTTTGGGGACTTTTGGGTATGAATGTGCCGTTTGCAGCCATA
CTTTCTGTTTTATGTTGGAGGTTAAAGAAAGTTGGTTTCCTTGATGAGGGAACATATCCA
TTAGCTCTTTTCGCTGTTTTAATTTGGTTCGCTTTTCAGACTTGGGGGATTATTCGTACA
AACTCAGAATTAATTGCAGGAACAAAAATTTATCCAAAAGCAGACCGTTATGAATTCAAA
CAAGTAGCCATTCTTGAACTCACATATATTGTTAATTTTGGTTCTGAGCTGGCAGTTGTT
TCAATGTTACCTACTTTTTTTGAGACAACATTTGATTTACCAAAAGCAACAGCAGGTATT
CTAGCCTCCTCCTTTGCTTTCGTTAACCTTGTTGCACGTCCAGCTGGCGGTCTAATTTCT
GACAAACTCGGAAGTAGAAAAAATACTATGAGTTTTCTAACCGGAGGCCTTGGAATTGGA
TACCTTGTCATGAGTTGGATTAAACCTGGTACTTTTTCAGGTGTAAGTGGAATTATCGTC
GCATTATTCATAACAATGCTTGCTTCCTTCTTTGTGCAGGCAGGGGAAGGCGCTACTTTT
GCTCTAGTGCCACTTGTTAAACGAAGAGTTACTGGACAGGTCGCTGGACTTGTTGGTGCC
TATGGCAACGTAGGAGCAGTTACCTATCTAACTATTTTTAGTCTTCTACCAATGTGGATG
AGTGGAGGTGGAGAAGCGACAGCAGAGATAATTGCTAATTCCAATAGTGCCTTTTTCCAA
ATCTTAGGAGTAGCAGGGCTGATAGTTGCATTCATGTGCTTTTTCTTTCTTAAAGAACCA
AAAGGATCCTTCGATGAATTACATGAAGGGGAAATTGCT
