# Supplementary material for: Emergence of trait variability through the lens of nitrogen assimilation in Prochlorococcus
Source: eLife. 2019 Feb 1;8:e41043. doi: 10.7554/eLife.41043 (PMC6370341; doi:10.7554/eLife.41043)
Supplement: Figure 6—source data 1. [file elife-41043-fig6-data1.zip › 75_narB_CyCOG_60001877_HLII.dist]

AG-347-G20 AG-347-G18 0.02187
AG-347-I19 AG-347-G18 0.02425
AG-347-I19 AG-347-G20 0.01759
AG-347-I21 AG-347-G18 0.02282
AG-347-I21 AG-347-G20 0.01379
AG-347-I21 AG-347-I19 0.01902
AG-347-J06 AG-347-G18 0.02378
AG-347-J06 AG-347-G20 0.01474
AG-347-J06 AG-347-I19 0.02045
AG-347-J06 AG-347-I21 0.01284
AG-347-K17 AG-347-G18 0.0233
AG-347-K17 AG-347-G20 0.01427
AG-347-K17 AG-347-I19 0.0195
AG-347-K17 AG-347-I21 0.01712
AG-347-K17 AG-347-J06 0.01759
AG-347-L20 AG-347-G18 0.02473
AG-347-L20 AG-347-G20 0.01427
AG-347-L20 AG-347-I19 0.02045
AG-347-L20 AG-347-I21 0.01712
AG-347-L20 AG-347-J06 0.01807
AG-347-L20 AG-347-K17 0.01522
AG-347-M23 AG-347-G18 0.02473
AG-347-M23 AG-347-G20 0.01807
AG-347-M23 AG-347-I19 0.01284
AG-347-M23 AG-347-I21 0.0195
AG-347-M23 AG-347-J06 0.02092
AG-347-M23 AG-347-K17 0.01997
AG-347-M23 AG-347-L20 0.02092
AG-347-O22 AG-347-G18 0.02568
AG-347-O22 AG-347-G20 0.01902
AG-347-O22 AG-347-I19 0.01379
AG-347-O22 AG-347-I21 0.02045
AG-347-O22 AG-347-J06 0.02187
AG-347-O22 AG-347-K17 0.01997
AG-347-O22 AG-347-L20 0.02092
AG-347-O22 AG-347-M23 0.01427
AG-355-B23 AG-347-G18 0.0252
AG-355-B23 AG-347-G20 0.01759
AG-355-B23 AG-347-I19 0.01712
AG-355-B23 AG-347-I21 0.01807
AG-355-B23 AG-347-J06 0.0195
AG-355-B23 AG-347-K17 0.01759
AG-355-B23 AG-347-L20 0.01759
AG-355-B23 AG-347-M23 0.01759
AG-355-B23 AG-347-O22 0.01712
AG-355-G23 AG-347-G18 0.0271
AG-355-G23 AG-347-G20 0.02045
AG-355-G23 AG-347-I19 0.01522
AG-355-G23 AG-347-I21 0.02187
AG-355-G23 AG-347-J06 0.0233
AG-355-G23 AG-347-K17 0.02092
AG-355-G23 AG-347-L20 0.02282
AG-355-G23 AG-347-M23 0.008084
AG-355-G23 AG-347-O22 0.01664
AG-355-G23 AG-355-B23 0.01997
AG-355-J09 AG-347-G18 0.0233
AG-355-J09 AG-347-G20 0.01759
AG-355-J09 AG-347-I19 0.01712
AG-355-J09 AG-347-I21 0.01902
AG-355-J09 AG-347-J06 0.02045
AG-355-J09 AG-347-K17 0.01997
AG-355-J09 AG-347-L20 0.01997
AG-355-J09 AG-347-M23 0.01712
AG-355-J09 AG-347-O22 0.01854
AG-355-J09 AG-355-B23 0.01617
AG-355-J09 AG-355-G23 0.01902
AG-402-A04 AG-347-G18 0.02187
AG-402-A04 AG-347-G20 0.005706
AG-402-A04 AG-347-I19 0.01759
AG-402-A04 AG-347-I21 0.01427
AG-402-A04 AG-347-J06 0.01474
AG-402-A04 AG-347-K17 0.01379
AG-402-A04 AG-347-L20 0.01522
AG-402-A04 AG-347-M23 0.01759
AG-402-A04 AG-347-O22 0.01902
AG-402-A04 AG-355-B23 0.01759
AG-402-A04 AG-355-G23 0.02045
AG-402-A04 AG-355-J09 0.01712
AG-402-F05 AG-347-G18 0.0195
AG-402-F05 AG-347-G20 0.01189
AG-402-F05 AG-347-I19 0.01664
AG-402-F05 AG-347-I21 0.01474
AG-402-F05 AG-347-J06 0.01569
AG-402-F05 AG-347-K17 0.01474
AG-402-F05 AG-347-L20 0.01474
AG-402-F05 AG-347-M23 0.01759
AG-402-F05 AG-347-O22 0.01854
AG-402-F05 AG-355-B23 0.01617
AG-402-F05 AG-355-G23 0.01997
AG-402-F05 AG-355-J09 0.01331
AG-402-F05 AG-402-A04 0.01141
AG-402-I23 AG-347-G18 0.03043
AG-402-I23 AG-347-G20 0.03281
AG-402-I23 AG-347-I19 0.03471
AG-402-I23 AG-347-I21 0.03376
AG-402-I23 AG-347-J06 0.03566
AG-402-I23 AG-347-K17 0.03376
AG-402-I23 AG-347-L20 0.03376
AG-402-I23 AG-347-M23 0.03614
AG-402-I23 AG-347-O22 0.03661
AG-402-I23 AG-355-B23 0.03566
AG-402-I23 AG-355-G23 0.03804
AG-402-I23 AG-355-J09 0.03424
AG-402-I23 AG-402-A04 0.03186
AG-402-I23 AG-402-F05 0.02996
AG-402-K16 AG-347-G18 0.0214
AG-402-K16 AG-347-G20 0.006182
AG-402-K16 AG-347-I19 0.01712
AG-402-K16 AG-347-I21 0.01284
AG-402-K16 AG-347-J06 0.01379
AG-402-K16 AG-347-K17 0.01427
AG-402-K16 AG-347-L20 0.01474
AG-402-K16 AG-347-M23 0.01759
AG-402-K16 AG-347-O22 0.01854
AG-402-K16 AG-355-B23 0.01712
AG-402-K16 AG-355-G23 0.01997
AG-402-K16 AG-355-J09 0.01617
AG-402-K16 AG-402-A04 0.006182
AG-402-K16 AG-402-F05 0.01046
AG-402-K16 AG-402-I23 0.03233
AG-402-K22 AG-347-G18 0.1046
AG-402-K22 AG-347-G20 0.1027
AG-402-K22 AG-347-I19 0.1022
AG-402-K22 AG-347-I21 0.1056
AG-402-K22 AG-347-J06 0.106
AG-402-K22 AG-347-K17 0.1051
AG-402-K22 AG-347-L20 0.1051
AG-402-K22 AG-347-M23 0.1046
AG-402-K22 AG-347-O22 0.107
AG-402-K22 AG-355-B23 0.1065
AG-402-K22 AG-355-G23 0.107
AG-402-K22 AG-355-J09 0.1056
AG-402-K22 AG-402-A04 0.1032
AG-402-K22 AG-402-F05 0.1018
AG-402-K22 AG-402-I23 0.1003
AG-402-K22 AG-402-K16 0.1027
AG-402-L23 AG-347-G18 0.01997
AG-402-L23 AG-347-G20 0.01236
AG-402-L23 AG-347-I19 0.01379
AG-402-L23 AG-347-I21 0.01474
AG-402-L23 AG-347-J06 0.01569
AG-402-L23 AG-347-K17 0.01569
AG-402-L23 AG-347-L20 0.01617
AG-402-L23 AG-347-M23 0.01427
AG-402-L23 AG-347-O22 0.01522
AG-402-L23 AG-355-B23 0.01284
AG-402-L23 AG-355-G23 0.01664
AG-402-L23 AG-355-J09 0.009986
AG-402-L23 AG-402-A04 0.01236
AG-402-L23 AG-402-F05 0.009035
AG-402-L23 AG-402-I23 0.03138
AG-402-L23 AG-402-K16 0.01094
AG-402-L23 AG-402-K22 0.1027
AG-402-N08 AG-347-G18 0.02568
AG-402-N08 AG-347-G20 0.01807
AG-402-N08 AG-347-I19 0.01759
AG-402-N08 AG-347-I21 0.0195
AG-402-N08 AG-347-J06 0.01902
AG-402-N08 AG-347-K17 0.02092
AG-402-N08 AG-347-L20 0.02092
AG-402-N08 AG-347-M23 0.01807
AG-402-N08 AG-347-O22 0.01902
AG-402-N08 AG-355-B23 0.01854
AG-402-N08 AG-355-G23 0.02045
AG-402-N08 AG-355-J09 0.01854
AG-402-N08 AG-402-A04 0.01807
AG-402-N08 AG-402-F05 0.01759
AG-402-N08 AG-402-I23 0.03614
AG-402-N08 AG-402-K16 0.01759
AG-402-N08 AG-402-K22 0.1027
AG-402-N08 AG-402-L23 0.01522
AG-412-J13 AG-347-G18 0.03899
AG-412-J13 AG-347-G20 0.04137
AG-412-J13 AG-347-I19 0.03899
AG-412-J13 AG-347-I21 0.04042
AG-412-J13 AG-347-J06 0.04232
AG-412-J13 AG-347-K17 0.04137
AG-412-J13 AG-347-L20 0.04184
AG-412-J13 AG-347-M23 0.04232
AG-412-J13 AG-347-O22 0.0428
AG-412-J13 AG-355-B23 0.04184
AG-412-J13 AG-355-G23 0.0447
AG-412-J13 AG-355-J09 0.04137
AG-412-J13 AG-402-A04 0.04137
AG-412-J13 AG-402-F05 0.03899
AG-412-J13 AG-402-I23 0.03424
AG-412-J13 AG-402-K16 0.03899
AG-412-J13 AG-402-K22 0.09558
AG-412-J13 AG-402-L23 0.03757
AG-412-J13 AG-402-N08 0.04184
AG-418-D13 AG-347-G18 0.01902
AG-418-D13 AG-347-G20 0.01141
AG-418-D13 AG-347-I19 0.01617
AG-418-D13 AG-347-I21 0.01427
AG-418-D13 AG-347-J06 0.01522
AG-418-D13 AG-347-K17 0.01427
AG-418-D13 AG-347-L20 0.01427
AG-418-D13 AG-347-M23 0.01664
AG-418-D13 AG-347-O22 0.01807
AG-418-D13 AG-355-B23 0.01569
AG-418-D13 AG-355-G23 0.01902
AG-418-D13 AG-355-J09 0.01284
AG-418-D13 AG-402-A04 0.01094
AG-418-D13 AG-402-F05 0.00428
AG-418-D13 AG-402-I23 0.02948
AG-418-D13 AG-402-K16 0.009986
AG-418-D13 AG-402-K22 0.1008
AG-418-D13 AG-402-L23 0.008559
AG-418-D13 AG-402-N08 0.01712
AG-418-D13 AG-412-J13 0.03852
AG-418-O02 AG-347-G18 0.0214
AG-418-O02 AG-347-G20 0.01236
AG-418-O02 AG-347-I19 0.01807
AG-418-O02 AG-347-I21 0.01046
AG-418-O02 AG-347-J06 0.00428
AG-418-O02 AG-347-K17 0.01522
AG-418-O02 AG-347-L20 0.01569
AG-418-O02 AG-347-M23 0.01854
AG-418-O02 AG-347-O22 0.0195
AG-418-O02 AG-355-B23 0.01712
AG-418-O02 AG-355-G23 0.02092
AG-418-O02 AG-355-J09 0.01807
AG-418-O02 AG-402-A04 0.01236
AG-418-O02 AG-402-F05 0.01331
AG-418-O02 AG-402-I23 0.03329
AG-418-O02 AG-402-K16 0.01141
AG-418-O02 AG-402-K22 0.1037
AG-418-O02 AG-402-L23 0.01379
AG-418-O02 AG-402-N08 0.01664
AG-418-O02 AG-412-J13 0.03994
AG-418-O02 AG-418-D13 0.01284
AG-418-O03 AG-347-G18 0.02378
AG-418-O03 AG-347-G20 0.02282
AG-418-O03 AG-347-I19 0.02568
AG-418-O03 AG-347-I21 0.02615
AG-418-O03 AG-347-J06 0.02615
AG-418-O03 AG-347-K17 0.02568
AG-418-O03 AG-347-L20 0.0271
AG-418-O03 AG-347-M23 0.02568
AG-418-O03 AG-347-O22 0.02806
AG-418-O03 AG-355-B23 0.02663
AG-418-O03 AG-355-G23 0.02758
AG-418-O03 AG-355-J09 0.02425
AG-418-O03 AG-402-A04 0.02282
AG-418-O03 AG-402-F05 0.02092
AG-418-O03 AG-402-I23 0.03233
AG-418-O03 AG-402-K16 0.02235
AG-418-O03 AG-402-K22 0.1079
AG-418-O03 AG-402-L23 0.0214
AG-418-O03 AG-402-N08 0.0271
AG-418-O03 AG-412-J13 0.03994
AG-418-O03 AG-418-D13 0.01997
AG-418-O03 AG-418-O02 0.02378
AG-442-N07 AG-347-G18 0.02235
AG-442-N07 AG-347-G20 0.01141
AG-442-N07 AG-347-I19 0.01807
AG-442-N07 AG-347-I21 0.01331
AG-442-N07 AG-347-J06 0.01427
AG-442-N07 AG-347-K17 0.01427
AG-442-N07 AG-347-L20 0.01474
AG-442-N07 AG-347-M23 0.01854
AG-442-N07 AG-347-O22 0.01902
AG-442-N07 AG-355-B23 0.01664
AG-442-N07 AG-355-G23 0.02092
AG-442-N07 AG-355-J09 0.01807
AG-442-N07 AG-402-A04 0.01141
AG-442-N07 AG-402-F05 0.01236
AG-442-N07 AG-402-I23 0.03281
AG-442-N07 AG-402-K16 0.01094
AG-442-N07 AG-402-K22 0.1037
AG-442-N07 AG-402-L23 0.01189
AG-442-N07 AG-402-N08 0.01807
AG-442-N07 AG-412-J13 0.03947
AG-442-N07 AG-418-D13 0.01189
AG-442-N07 AG-418-O02 0.01236
AG-442-N07 AG-418-O03 0.02425
MIT0604 AG-347-G18 0.0233
MIT0604 AG-347-G20 0.02187
MIT0604 AG-347-I19 0.0252
MIT0604 AG-347-I21 0.02568
MIT0604 AG-347-J06 0.02568
MIT0604 AG-347-K17 0.02473
MIT0604 AG-347-L20 0.02663
MIT0604 AG-347-M23 0.0252
MIT0604 AG-347-O22 0.02758
MIT0604 AG-355-B23 0.02615
MIT0604 AG-355-G23 0.02853
MIT0604 AG-355-J09 0.02425
MIT0604 AG-402-A04 0.02187
MIT0604 AG-402-F05 0.02045
MIT0604 AG-402-I23 0.03233
MIT0604 AG-402-K16 0.0214
MIT0604 AG-402-K22 0.1056
MIT0604 AG-402-L23 0.02092
MIT0604 AG-402-N08 0.02663
MIT0604 AG-412-J13 0.03947
MIT0604 AG-418-D13 0.0195
MIT0604 AG-418-O02 0.0233
MIT0604 AG-418-O03 0.01046
MIT0604 AG-442-N07 0.02378
SB AG-347-G18 0.0214
SB AG-347-G20 0.01331
SB AG-347-I19 0.01902
SB AG-347-I21 0.01569
SB AG-347-J06 0.01664
SB AG-347-K17 0.01569
SB AG-347-L20 0.01522
SB AG-347-M23 0.0195
SB AG-347-O22 0.02045
SB AG-355-B23 0.01712
SB AG-355-G23 0.01997
SB AG-355-J09 0.01664
SB AG-402-A04 0.01331
SB AG-402-F05 0.01236
SB AG-402-I23 0.03091
SB AG-402-K16 0.01284
SB AG-402-K22 0.1032
SB AG-402-L23 0.01379
SB AG-402-N08 0.01854
SB AG-412-J13 0.03899
SB AG-418-D13 0.01189
SB AG-418-O02 0.01427
SB AG-418-O03 0.02187
SB AG-442-N07 0.01379
SB MIT0604 0.02187
AG-347-I04 AG-347-G18 0.02758
AG-347-I04 AG-347-G20 0.01712
AG-347-I04 AG-347-I19 0.02235
AG-347-I04 AG-347-I21 0.01902
AG-347-I04 AG-347-J06 0.01902
AG-347-I04 AG-347-K17 0.02092
AG-347-I04 AG-347-L20 0.01997
AG-347-I04 AG-347-M23 0.0233
AG-347-I04 AG-347-O22 0.02473
AG-347-I04 AG-355-B23 0.0214
AG-347-I04 AG-355-G23 0.02568
AG-347-I04 AG-355-J09 0.0233
AG-347-I04 AG-402-A04 0.01807
AG-347-I04 AG-402-F05 0.01854
AG-347-I04 AG-402-I23 0.03757
AG-347-I04 AG-402-K16 0.01759
AG-347-I04 AG-402-K22 0.1065
AG-347-I04 AG-402-L23 0.01902
AG-347-I04 AG-402-N08 0.0233
AG-347-I04 AG-412-J13 0.0447
AG-347-I04 AG-418-D13 0.01807
AG-347-I04 AG-418-O02 0.01664
AG-347-I04 AG-418-O03 0.02948
AG-347-I04 AG-442-N07 0.01759
AG-347-I04 MIT0604 0.02853
AG-347-I04 SB 0.0195
