# Supplementary material for: Emergence of trait variability through the lens of nitrogen assimilation in Prochlorococcus
Source: eLife. 2019 Feb 1;8:e41043. doi: 10.7554/eLife.41043 (PMC6370341; doi:10.7554/eLife.41043)
Supplement: Figure 6—source data 1. [file elife-41043-fig6-data1.zip › 75_narB_CyCOG_60001877_HLII.fasta]

>AG-347-G18
AATTTTACTAAAAGTCAATGCCCATATTGCGGAGTTGGCTGTGGTTTAAAAATGAAGCCT
AAA------------ACTTCGGTTTCTGATGATAAA---------------TGGTTAGTA
AGTGGAGATAGGGATAGTCCTTCAACTCAAGGTAAATTGTGCGTAAAAGGAGCAACAGTA
TGTGAGACTCTAAAGGATGGGAGATTAAAAGAACCACTTTATAGGGAAAATTTAAATGAA
GAATTTAAAGAAATTTCCTGGGACGAATCATACGAAATTCTGAAAGAGAATATTTTGAGT
TCTATAAAAAATTATGGA---CCTGATTCAATAGCTATGTATGGCTCAGGTCAATTTCAT
ACTGAAGATTATTACGTAGCTCAAAAGCTTATCAAGGGAGCAATAGGCACCAATAATTTT
GATGCTAATTCAAGACTATGTATGAGCTCAGCAGTAGCTGGATATAACAGAAGTTTTGGC
TCTGATGGCCCGCCTTGTTGTTATGAAGATATTGATCATTGCTCTTTAATTTTATTAATA
GGGACAAATACTGCAGAATGTCATCCCGTTCTTTTTGATCGAATTAAAAAACGTAAAAGA
AACGTAAATGATAATTTAAAAGTAATAGTAATCGATCCAAGAGAAACTGAAACTTCATCC
ATAGGAGATTTTTACTTACAAATTTCTTCTGGCACAGATCTTTTTTTATTTATTGGGATT
GCGAATTATATTTATAAGAATCAATTAACTGATCAAAATTTCATTGATAAGTCGACCGAA
AGCTATTTTCATTTTGTAAAACATATACAAAAATGGGATTTAAAAAAAATAAGTGAAATT
TGCAATATATCCGAGAAAACAATTATTGATGTTGCAAAATTATGGGGAGAAAGCAAAAAT
GTTCTAAGTCTTTGGTCGATGGGTTTGAATCAAAGGCAAGAGGGTACATCAGCAGTAAAT
GGGCTAATAAATCTTCATCTAATGACCGGCCAAATAGGCAAAGAAGGTTCTGGTCCTTTT
TCCTTAACTGGCCAACCAAACGCTATGGGTGGGAGAGAAGCTGGAGGACTATCGCACCTT
CTTCCAGGATATAGGTTTGTAAAAAATAAAATAGATAGGAATGAAATTGAAAAAATATGG
GGGTTTCATGAGGGAAAGATATCTGCAAAAGAGGGTCTATCTGCATTTGAACAAATAGAA
GCTATAAAAAAAGGATCTGTGAAAATTTGGTGGATTGCAGCTACGAACCCTTTGGTTAGC
ATGCCTAATTTAAACTTTGTAAAAAAAGCACTTTCAAAATGTCCTTTAATTATCCTCAAC
GAATCTTATGAACAAAGTGAATCAATTAAATATGCTCATCTAGTATTGCCCGCGGCTCAA
TGGAGCGAAAAAGATGGTGTAATGACAAATTCAGAAAGAAGAGTAACCCTTTGCCCATCT
TTCAGAGAATCGAATAAAAATTCAAAACCAGATTGGCAAATATTTGCTGAATTAGGACAG
AAGATAGGCTATTTTAAACAATTTGAATATGAATCTTCATCGGAAGTTTATGATGAATTT
TTAAAAACGACTACAAAAAGATTATGCGATATGAGCGGATTATCATATCAATTATTAAAA
AATCATGGTCCTCAACAATGGCCTTATCCTAAAGGCAGCGTACCTAGTACATCTTCAAAA
AGATTATATGAAGATGGTTATTTCCCAACTGAGACTGGTAAAGCAAATTTTTGTATTGAT
GATCCTATAGGGTTGGCTGAACCCCCTTCAGATGAGTACCCACTAATTTTGACAATTGGA
AGATATCTAAGTCAATGGCATACAATGACAAGAACTTCTAAAGTTCAAAAACTGACAAAA
AAGAATCCAGAACCGTTATTGGAAATTAATTCTAAAGATGCTTTGTCTTTAAAAATCAAA
AATGATGAAATAGTAAAAATTAAATCCAAAAGAGGGGAAGTTCAAGCAAAAGTTCAGATT
ACTGACAAAATTAAGGCAGGTACAGTTTTTTTACCAATGCATTGGGGTTTTAGTCAAAAA
AATATGTGTGAAGTAAACTCCTTGATGCATGAAAAGTCATGCCCGATATCAAAACAACCG
GAATTAAAAGCATGCTCAGTAATAATTGTTCCA
>AG-347-G20
AATTTTACTAAAAGTCAATGCCCATATTGCGGTGTTGGCTGTGGTTTAAAAATGAAGCCT
AAA------------AGTTCGGTTTCTGATGATAAA---------------TGGTTAGTA
AGTGGAGATAGGGATAGTCCTTCAACTCTAGGTAAATTATGCGTAAAAGGAGCAACAGTA
TGTGAGACTTTAAAAGACGGGAGATTAAAAGAACCACTTTATAGGGAAAATTTAAATGAA
GAATTTAAAGAAATTTCCTGGGACGAATCATACGAAATTCTGAAAGAGAATATTTTGAGT
TCTATAAAAAATTATGGA---CCTGATTCAATAGCTATGTATGGTTCAGGTCAATTTCAT
ACTGAAGATTATTACGTAGCCCAAAAGCTTCTCAAGGGAGCAATAGGCACAAATAATTTT
GATGCTAATTCAAGACTATGTATGAGCTCAGCAGTAGCTGGATATAACAGAAGTTTTGGC
TCTGATGGGCCACCTTGTTGTTATGAAGATATTGATCATTGCTCTTTAATTTTATTAATA
GGGACAAATACTGCAGAATGTCATCCCGTTCTTTTTGATCGAATTAAAAAACGTAAAAGA
AACGTAAATGATAATTTAAAAGTAATAGTAATTGATCCAAGAGAAACTGAAACTTCATCC
ATAGCAGTTTTTTACTTACAAATTTCTTCTGGAACAGATCTATTTTTATTAATTGGGATT
GCGAATTATCTTTATAAGAATCAATTAACTGATCAAAATTTCATTGATAAGTCGACCGAA
AGCTATTTTGATTTTGTAAAACATATACAAAAATGGGATTTAAAAAAAATAAGTGAAATT
TGCAATATATCCGAGAAAACAATTATTGATATTGCAAAATTATGGGGAGAAAGCAAAAAT
GTTCTAAGTCTTTGGTCGATGGGTTTGAATCAAAGGCAAGAGGGTACAGCAGCAGTAAAT
GGGCTAATAAATCTTCATTTAATGACCGGTCAAATAGGCAAAGAAGGTTCTGGTCCTTTT
TCCTTAACTGGCCAACCAAACGCTATGGGTGGGAGAGAAGCAGGAGGACTATCGCACCTT
CTTCCAGGATATAGGTTTGTAAAAAATAAAATAGATAGGAATGAAATTGAAAAAATATGG
GGGTTCCCTGAGGGAAAGATATCTGCAAAACAGGGTCTATCTGCATTTGAACAAATAGAA
GCTATAAAAAAAGGATCTGTGAAAATTTGGTGGATTGCAGCCACAAACCCTTTGGTGAGC
ATGCCTAATTTAAACTTTGTAAAAAAAGCACTTTTAAAATGTCCTTTAATTATCCTCAAC
GAATCTTATGAACAAAGTGAATCAATTAAATATGCTCATCTAGTATTGCCCGCAGCTCAA
TGGAGCGAAAAAGATGGTGTTATGACAAATTCAGAAAGAAGAGTAACCCTTTGCCCATCT
TTCAGAGAATCGAATAAAAATTCAAAACCAGATTGGCAAATATTTGCTGAATTAGGACAG
AAGATAGGCTATTTCAAACAATTTGAATATGAATCTTCATCGGAAGTTTATGATGAATTT
TTAAAAACTACTACAAAAAGATTATGCGATATGAGCGGATTATCATATCAATTATTAAAA
AATCATGGTCCTCAACAATGGCCTTATCCTAAAGACAGCGTACCTAGTACATCTTCAAAA
AGATTATACGAAGATGGTTATTTCCCAACTGAGACTGGCAAAGCAAATTTTTGTATTGAT
GATCCTATTGGGTTGGCTGAACCCCCTTCAGATGAGTACCCACTAATTTTGACAATTGGA
AGATATCTAAGTCAATGGCATACAATGACAAGAACTTCTAAAGTTCAAAAACTTACAAAA
AAGAATCCAGAACCGTTATTGGAAATTAATTCTAAAGATGCTTTATCTTTAAAAATCAAA
AATGATGAAATAGTAAAAATTAAATCCAAAAGAGGGGAAGTTCAAGCAAAAGTTCAGATT
ACTGACAAAATTAAAGTAGGTACAGTTTTTTTACCAATGCATTGGGGTTTTAGTCAAAAA
AATATGTGTGAAGTAAACTCTTTGATGCATGAAAAGTCATGCCCGATATCAAAACAACCG
GAATTAAAAGCATGCTCAGTAATAATTGTTCCA
>AG-347-I19
AATTTTACTAAAAGTCAATGCCCATATTGCGGTGTTGGCTGTGGTTTAAAAATGAAGCCT
AAT------------AGTTCGGTTTCTGATGATAAA---------------TGGTTAGTA
AGTGGAGATAGGGATAGTCCTTCAACTCATGGTAAATTGTGCATAAAAGGAGCAACAGTA
TGTGAGACTTTAAAAGACGGGAGATTAAAAGAACCACTCTATAGGGAAAATTTAAATGAA
GAATTTAAAGAAATTTCCTGGGATGAATCATACGAAATTTTGAAAGAGAATATTTTGAGT
TCTATAAAAAATTATGGA---CCTGATTCAATAGCTATGTATGGCTCAGGTCAATTTCAT
ACTGAAGATTATTACGTAGCCCAAAAGCTTCTCAAGGGAGCAATAGGCACAAATAATTTT
GATGCTAATTCAAGACTATGTATGAGCTCAGCAGTAGCTGGATATAACAGAAGTTTTGGC
TCTGATGGCCCACCTTGTTGTTACGAAGATATTGATCATTGCTCTTTAATTTTATTAATA
GGGACAAATACAGCAGAATGTCATCCCGTTCTTTTTGATCGAATTAAAAAACGTAAAAGA
AACGTAAATGATAATTTAAAAGTAATAGTAATTGATCCAAGAGAAACTGAAACCTCATCC
ATAGCAGATTTTTACTTACAAATTTCTTCTGGAACAGATCTATTTTTATTTATTGGGATT
GCGAATTATCTTTATAAGAATCAATTAACTGATCAAAATTTCATTGATAAGTCGACCGAA
AGCTATTTTGATTTTGTAAAACATATACAAAAATGGGATTTAAAAAAAATAAGTGAAATT
TGCAATATATCCGAGAAAACAATTATTGATATTGCAAAATTATGGGGAGAAAGCAAAAAT
GTTTTAAGTCTTTGGTCGATGGGTTTGAATCAAAGGCAAGAGGGTACAGCAGCAGTAAAT
GGGCTAATAAATCTTCATCTAATGACCGGCCAAATAGGCAAAGAAGGTTCTGGTCCTTTT
TCCTTAACTGGCCAACCAAACGCTATGGGTGGGAGAGAAGCAGGAGGACTATCGCACCTT
CTTCCAGGATATAGGTTTGTAAAAAATAAAATAGATAGGAATGAAATTGAAAAAATATGG
GGGTTCCCTGAGGGAAAGATATCTGCAAAACAGGGTCTATCTGCATTTGAACAAATAGAA
GCTATAAAAAAAGGATCTGTGAAAATTTGGTGGATTGCAGCTACGAACCCTTTGGTTAGC
ATGCCTAATTTAAACTTTGTAAAAAAAGCACTTTTAAAATGTCCTTTAATTATCCTCAAT
GAATCTTATGAACAAAGTGAATCAATTAAATATGCTCATCTAGTATTGCCCGCAGCTCAA
TGGAGCGAAAAAGATGGTGTTATGACAAATTCAGAAAGAAGAGTAACTCTTTGCCCATCT
TTCAGAGAATCGTATAAAAATTCAAAACCAGATTGGCAAATATTTGCTGAATTAGGACAG
AAAATAGGTTATTTCAAACAATTTGAATATGAATCTTCATCGGAAGTTTATGACGAATTT
TTAAAAACGACTACAAAAAGATTATGCGATATGAGCGGGTTATCATATCAATTATTAAAA
AATCATGGTCCTCAACAATGGCCTTATCCTAACGGCAGCGTACCTAGTACATCTTCAAAA
AGATTATATGAAGATGGTTATTTCCCAACTGAGACTGGCAAAGCAAATTTTTGTATCGAT
GATCCTATAGGGTTGGCTGAACCCCCTTCAGATGAGTACCCACTAATTTTGACAATTGGA
AGATATCTAAGTCAATGGCATACAATGACAAGAACTTCTAAAGTTCAAAAACTTACAAAA
AAGAATCCAGAACCGTTATTGGAAATTAATTCTAAAGATGCTTTATCTTTAAAAATCAAA
AATGATGAAATAGTAAAAATTAAATCCAAAAGGGGGGAAGTCCAAGCAAAAGTTCAGATT
ACTGACAAAATTAAAGCAGGTACAGTTTTTTTACCAATGCATTGGGGTTTTAGTCAAAAA
AATATGTGTGAAGTAAACTCTTTGATGCATGAAAAGTCATGCCCGATATCAAAACAACCG
GAATTAAAAGCATGCTCAGTAATAATTGTTCCA
>AG-347-I21
AATTTTACTAAAAGTCAATGCCCATATTGCGGTGTTGGCTGTGGTTTAAAAATGAAGCCT
AAA------------AGTTCGGTTTCTGATGATAAA---------------TGGTTAGTA
AGTGGAGATAGGGATAGTCCTTCAACTCAAGGTAAATTGTGCGTAAAAGGAGCAACAGTA
TGTGAGACTTTAAAAGACGGGAGATTAAAAGAACCACTTTATAGGGAAAATTTAAATGAA
GAATTTAAAGAAATTTCCTGGGACGAATCATACGAAATTCTGAAACAGAATATTTTGAGT
TCTATAAAAAATTATGGA---CCTGATTCAATAGCTATGTATGGCTCAGGTCAATTTCAT
ACTGAAGATTATTACGTAGCCCAAAAGCTTCTCAAGGGAGCAATAGGAACAAATAATTTT
GATGCTAATTCAAGACTATGTATGAGCTCAGCAGTAGCTGGATATAACAGAAGTTTTGGC
TCTGATGGCCCACCTTGTTGTTATGAAGATATTGATCATTGCTCTTTAATTTTATTAATA
GGGACAAATACTGCAGAATGTCATCCCGTTCTTTTTGATCGAATTAAAAAACGTAAAAGA
AATGTAAATGATAATTTAAAAGTAATAGTAATTGATCCAAGAGAAACTGAAACTTCATCC
ATAGCAGATTTTTACTTACAAATTTCTTCTGGAACAGATCTATTTTTATTTATGGGGATT
GCGAATTATCTTTATAAAAATCAATTAACTGATCAAAATTTCATTGATAAGTCGACCGAA
AGCTATTTTGATTTTGTAAAACATATACAAAAATGGGATTTAAAAAAAATAAGTGAAATT
TGCAATATATCCGAGAAAACAATTATTGATATTGCAAAATTATGGGGGAAAAGCAAAAAT
GTTCTAAGTCTTTGGTCGATGGGTTTGAATCAAAGGCAAGAGGGTACAGCAGCAGTAAAT
GGGCTAATAAATCTTCATTTAATGACCGGCCAAATAGGTAAAGAAGGTTCTGGTCCTTTT
TCCTTAACTGGCCAACCAAACGCTATGGGTGGGAGAGAAGCAGGAGGACTATCGCACCTT
CTTCCAGGATATAGGTTTGTAAAAAATAAAATAGATAGGAATGAAATTGAAAAAATATGG
GGGTTCCCTGAGGGAAAGATATCTGCAAAACAGGGTCTATCTGCATTTGAACAAATAGAA
GCAATAAAAAAAGGATCTGTGAAAATTTGGTGGATTGCAGCGACGAACCCTTTGGTTAGC
ATGCCTAATTTAAACTTTGTAAAAAAAGCACTTTTAAAATGTCCTTTAATTATCCTCAAC
GAATCTTATGAACAAAGTGAATCAATTAAATATGCTCATCTAGTATTGCCCGCAGCTCAA
TGGAGCGAAAAAGATGGAGTTATGACAAATTCAGAAAGAAGAGTAACCCTTTGCCCATCT
TTCAGAGAATCGAATAAAAATTCAAAACCAGATTGGCAAATATTTGCTGAATTAGGGCAG
AAGATAGGATATCTCAAACAATTTGAATATGAATCTTCATCGGAAGTTTATGATGAATTT
TTAAAAACTACTACAAAAAGATTATGCGACATGAGCGGATTATCATATCAATTATTAAAA
AATCATGGTCCTCAACAATGGCCTTATCCTAAAGGCAGCGTACCTAGTACAGCTTCAAAA
AGATTATATGAAGATGGTTATTTCCCAACTGAGACTGGCAAAGCAAATTTTTGTATTGAT
GATCCTATAGGGTTGGCTGAACCCCCTTCAGATGAGTACCCACTAATTTTGACAATTGGA
AGATATCTAAGTCAATGGCATACAATGACAAGAACTTCTAAAGTTCAAAAACTTACAAAA
AAGAATCCAGAACCGTTATTGGAAATTAATTCTAAAGATGCTTTATCTTTAAAAATCAAA
AATGATGAAATAGTAAAAATTAAATCCAAAAGAGGGGAAGTTCAAGCAAAAGTTCAGATT
ACTGACAAAATTAAAGTAGGTACAGTTTTTTTACCAATGCATTGGGGTTTTAGTCAAAAA
AATATGTGTGAAGTAAACTCCTTGATGCATGAAAAGTCATGCCCGATATCAAAACAACCG
GAATTAAAAGCATGCTCAGTAATAATTGTTCCA
>AG-347-J06
AATTTTACTAAAAGTCAATGCCCATATTGCGGAGTTGGCTGTGGTTTAAAAATGAAGCCT
AAA------------AGTTCGGTTTCTGATGATAAA---------------TGGTTAGTA
AGTGGAGATAGGGATAGTCCTTCAACTCAAGGTAAATTGTGCGTAAAAGGAGCAACAATA
TGTGAGACTTTAAAAGACGGGAGATTAAAAGAACCACTTTATAGGGAAAATTTAAATGAA
GAATTTAAAGAAATTTCCTGGGACGAATCATACGAAATTCTGAAAGAGAATATTTTGAGT
TCTATAAAAAATTATGGA---CCTGATTCAATAGCTATGTATGGCTCAGGTCAATTTCAT
ACTGAAGATTATTACGTAGCCCAAAAGCTTCTCAAGGGAGCAATAGGCACAAATAATTTT
GATGCTAATTCAAGACTATGTATGAGCTCAGCAGTAGCTGGTTATAATAGAAGTTTTGGC
TCTGATGGTCCACCTTGTTGTTATGAAGATATAGATCATTGCTCTTTAATTTTATTAATA
GGGACAAATACTGCAGAATGTCATCCCGTTCTTTTTGATCGAATTAAAAAACGTAAAAGG
AATGTAAATGATAATTTAAAAGTAATAGTAATTGATCCAAGAGAAACTGAAACTTCATCC
ATAGCAGATTTTTACTTACAAATTTCTTCTGGAACAGATCTATTTTTATTTATAGGGATT
GCGAATTATCTTTATAAGAATCAATTAACTGATCAAAATTTCATTGATAAGTCGACCGAA
AGCTATTTTGATTTTGTAAAACATATACAAAAATGGGATTTAAAAAAAATAAGTGAAATT
TGCAATATATCCGAGAAAACAATTATTGATATTGCAGAATTATGGGGAAAAAGCAAAAAT
GTTCTAAGTCTTTGGTCGATGGGTTTGAATCAAAGGCAAGAGGGTACAGCAGCAGTAAAT
GGGCTAATAAATCTTCATTTAATGACCGGCCAAATAGGCAAAGAAGGTTCTGGTCCTTTT
TCCTTGACTGGCCAACCAAACGCTATGGGTGGTAGAGAAGCAGGAGGACTATCGCACCTT
CTCCCAGGATATAGGTTTGTAAAAAATAAAATAGATAGGAATGAAATTGAAAAAATATGG
GGGTTCCCTGAGGGAAAGATATCTGCAAAACAGGGTCTATCTGCATTTGAACAAATAGAA
GCAATAAAAAAAGGATCTGTGAAAATTTGGTGGATTGCAGCTACGAACCCTTTGGTTAGC
ATGCCTAATTTAAACTTTGTAAAAAAAGCACTTTTAAAATGTCCTTTAATTATCCTCAAC
GAATCTTATGAACAAAGTGAATCAATTAAATATGCTCATCTAGTATTGCCCGCAGCTCAA
TGGAGCGAAAAAGATGGAGTTATGACAAATTCAGAAAGAAGAGTAACCCTTTGCCCATCT
TTCAGAGAATCGAATAAAAATTCAAAACCAGATTGGCAAATATTTGCTGAATTAGGACAG
AAGATAGGCTATTTCAAACAATTTGAATATGAATCTTCTTCGGAAGTTTATGATGAATTT
TTAAAAACTACTACAAAAAGATTATGCGATATGAGCGGATTATCATATCAATTATTAAAA
AATCATGGTCCTCAACAATGGCCTTATCCTAAAGGCAGCGTACCTAGTACATCTGCAAAA
AGATTATATGAAGATGGTTATTTCCCAACTGAGACTGGCAAAGCAAATTTTTGTATTGAT
GATCCTATAGGGTTGGCTGAACCCCCTTCAGATGAGTACCCACTAATTTTGACAATTGGA
AGATATCTAAGTCAATGGCATACAATGACAAGAACTTCTAAAGTTCAAAAACTTACAAAA
AAGAATCCAGAACCGTTATTGGAAATTAATTCTAAAGATGCTTTATCTTTAAAAATCAAA
AATGATGAAATAGTAAAAATTAAATCCAAAAGAGGGGAAGTTCAAGCAAAAGTTCAGATT
ACTGACAAAATTAAATTAGGTACAGTTTTTTTACCAATGCATTGGGGTTTTAGTCAAAAA
AATATGTGTGAAGTAAACTCTTTGATGCATGAAAAGTCATGCCCGATATCAAAACAACCG
GAATTAAAAGCATGCTCAGTAATAATTGTTCCA
>AG-347-K17
AATTTTACTAAAAGTCAATGCCCATATTGCGGTGTTGGCTGTGGTTTAAAAATGAAGCCT
AAA------------AGTTTGGTTTCTGATGATAAA---------------TGGTTAGTA
AGTGGAGATAGGGATAGTCCTTCAACTCAAGGTAAATTGTGCGTAAAAGGAGCAACAGTA
TGTGAGACTTTAAAAGACGGGAGATTAAAAGAACCACTTTATAGGGAAAATTTAAATGAA
GAATTTAAAGAAATTTCCTGGGACGAATCATACGAAATTCTGAAAGAGAATATTTTGAGT
TCTATAAAAAATTATGGA---CCTGATTCAATAGCTATGTATGGCTCAGGTCAATTTCAT
ACTGAAGATTATTACGTAGCACAAAAGCTTCTCAAGGGAGCAATCGGCACAAATAATTTT
GATGCTAATTCAAGACTATGTATGAGCTCAGCAGTAGCTGGATATAACAGAAGTTTTGGC
TCTGATGGACCACCTTGTTGTTATGAAGATATTGATCATTGCTCTTTAATTTTATTAATA
GGGACAAATACTGCAGAATGTCATCCCGTTCTTTTTGATCGAATTAAAAAACGTAAAAGA
AATGTAAATGATAATTTAAAAGTAATAGTAATTGATCCAAGAGAAACTGAAACTTCATCC
ATAGCAGATTTTTACTTACAAATTTCTTCTGGAACAGATCTATTTTTATTTATTGGGATT
GCGAATTATCTTTATAAGAATCAATTAACTGATCAAAATTTCATTGATAAGTCGACAGAA
AGCTATTTTGATTTTGTAAAACATATACAAAAATGGGATTTAAAAAAAATAAGTGAAATT
TGCAATATATCCGAGAAAACAATTATTGATATTGCAAAATTATGGGGAGAAAGCAAAAAT
GTTCTAAGTCTTTGGTCGATGGGTTTGAATCAAAGGCAAGAGGGTACAGCAGCAGTAAAT
GGGCTAATAAATCTTCATCTAATGACCGGCCAAATAGGCAAAGAAGGTTCTGGTCCTTTT
TCCTTAACTGGCCAACCAAACGCTATGGGTGGGAGAGAAGCAGGAGGACTATCGCACCTT
CTTCCAGGATATAGGTTTGTAAAAAATAAAATAGATAGGAATGAAATCGAAAAAATTTGG
GGGTTCCCTGAGGGAAAGATATCTGCAAAACAGGGTCTATCTGCATTTGAACAAATAGAA
GCTATAAAAAAAGGATCTGTGAAAATTTGGTGGATTGCAGCTACTAACCCTTTGGTTAGC
ATGCCTAATTTAAACTTTGTAAAAAAAGCACTTTTAAAATGTCCTTTAATTATCCTCAAC
GAATCTTATGAACAAAGTGAATCAATTAAATATGCTCATCTAGTATTGCCCGCAGCTCAA
TGGAGCGAAAAAGATGGTGTTATGACAAATTCAGAAAGAAGAGTAACCCTTTGCCCCTCT
TTCAGAGACTCGAATAAAAATTCAAAACCAGATTGGCAAATATTTGCTGAATTAGGACAG
AAGATAGGCTATTTCAAACAATTTGAATATGAATCTTCATCAGAAGTTTATGATGAATTT
TTAAAAACTACTACAAAAAGATTATGCGATATGAGCGGATTATCATATCAATTATTAAAA
AATCATGGTCCTCAACAATGGCCTTATCCTAAAGGCAGCGTCCCTAGTACATCTTCAAAA
AGATTATATGAAGATGGTTATTTCCCAACTGAGACTGGCAAAGCAAATTTTTGTATTGAT
GATCCTATTGGGTTGGCTGAACCCCCTTCAGATGAGTTCCCACTAATTTTGACAATTGGA
AGATATCTAAGTCAATGGCATACAATGACAAGAACTTCTAAAGTTCAAAAACTTACAAAA
AAGAATCCAGAACCGTTATTGGAAATTAATTCTAAAGATGCTTTATCTTTAAAAATCAAA
AATGATGAAATAGTAAAAATTAAATCTAAAAGAGGGGAAGTTCAAGCAAAAGTTCAGATT
ACTGACAAAATTAAAGCAGGCACGGTTTTTTTACCAATGCATTGGGGTTTTAGTCAAAAA
AATATGTGTGAAGTAAACTCTTTGATGCATGAAAAATCATGCCCGATATCAAAACAACCG
GAATTAAAAGCATGCTCAGTAATAATTGTTCCA
>AG-347-L20
AATTTTGCTAAAAGTCAATGCCCATATTGCGGTGTTGGATGTGGTTTAAAAATGAAGCCT
AAA------------AGTTCGGTTTCTGATGATAAA---------------TGGTTAGTA
AGTGGAGATAGGGATAGTCCTTCAACTCAAGGTAAATTGTGCGTAAAAGGAGCAACAGTA
TGTGAGACTTTAAAAGACGGGAGATTAAAAGAACCACTTTATAGGGAAAATTTGAATGAA
GAATTTAAAGAAATTTCCTGGGACAAATCATACGAAATTCTGAAAGAAAATATTTTGAGT
TCTATAAAAAATTATGGA---CCTGATTCAATAGCTATGTATGGTTCAGGTCAATTTCAT
ACTGAAGATTATTACGTAGCCCAAAAGCTTCTCAAGGGAGCAATAGGCACAAATAATTTT
GATGCTAATTCAAGACTATGTATGAGCTCAGCAGTAGCTGGATATAACAGAAGTTTTGGC
TCTGATGGCCCACCTTGTTGTTATGAAGATATTGATCATTGCTCTTTAATTTTATTAATA
GGGACAAATACTGCAGAATGTCATCCCGTTCTTTTTGATCGAATTAAAAAACGTAAAAGA
AATCTAAATGATAATTTAAAAGTAATAGTAATTGATCCAAGAGAAACTGAAACTTCATCC
ATAGCAGATTTTTATTTACAAATTTCTTCTGGAACAGATCTATTTTTATTTATTGGGATT
GCGAATTATCTTTATAAGAATCAATTAACTGATCAAAATTTCATTGATAAGTCGACCGAA
AGCTATCTTGATTTTGTAAAACACATACAAAAATGGGATTTAAAAAAAATAAGTGAAATT
TGCAATATATCGGAGAAAACAATTATTGATATTGCAAAATTATGGGGAGAAAGCAAAAAT
GTTCTAAGTCTTTGGTCGATGGGTTTGAATCAAAGGCAAGAGGGTACAGCAGCAGTAAAT
GGGCTAATAAATCTTCATTTAATGACCGGCCAAATAGGCAAAGAAGGTTCTGGTCCTTTT
TCCTTAACTGGCCAACCAAACGCTATGGGTGGGAGAGAAGCAGGAGGACTATCTCACCTT
CTTCCAGGATATAGGTTTGTAAAAAATAAAATAGATAGGAATGAAATTGAAAAAATATGG
GGGTTCCCTGAGGGAAAGATATCTGCAAAACAGGGTCTATCTGCATTTGAACAAATAGAA
GCTATAAAAAAAGGATCTGTGAAAATTTGGTGGATTGCAGCTACGAACCCTTTGGTTAGC
ATGCCTAATTTAAACTTTGTAAAAAAAGCACTTTTAAAATGTCCTTTAATTATCCTCAAC
GAATCTTATGAACAAAGTGAATCAATTAAATATGCTCATCTAGTATTGCCCGCAGCTCAA
TGGAGCGAAAAAGATGGTGTTATGACAAATTCAGAAAGGAGAGTAACCCTTTGCCCATCT
TTCAGAGAATCGAATAAAAATTCAAAACCAGATTGGCAAATATTTGCTGAATTAGGACAG
AAGATAGGCTATTTCAAACAATTTGAATATGAATCTTCATCGGAAGTTTATGATGAATTT
TTAAAAACTACTACAAAAAGATTATGCGATATGAGCGGATTATCATATCAATTATTAAAA
AATCATGGTCCTCAACAATGGCCTTATCCTAAAGGCAGCGTACCTAGTACATCTTCAAAA
AGATTGTATGAAGATGGTTATTTCCCAACTGAGACTGGCAAAGCAAATTTTTGTATTGAT
GATCCTATTGGGTTGGCTGAACCCCCTTCAGATGAGTTCCCACTAATTTTGACAATTGGA
AGATATCTAAGTCAATGGCATACAATGACAAGAACTTCTAAAGTTCAAAAACTTACAAAA
AAGAATCCAGAACCGTTATTGGAAATTAATTCTAAAGATGCTTTATCTTTAAAAATCAAA
AATGAAGAAATAGTAAAAATTAAATCTAAAAGAGGGGAAGTTCAAGCAAAAGTTCAGATT
ACTGACAAAATTAAAGCAGGTACAGTTTTTTTACCAATGCATTGGGGTTTTAGTCAAAAA
AATATGTGTGAAGTAAACTCTTTGATGCATGAAAAGTCATGCCCGATATCAAAACAACCG
GAATTAAAAGCATGCTCAGTAATAATTATTCCA
>AG-347-M23
AATTTTACTAAAAGTCAATGCCCATATTGCGGTGTTGGCTGTGGTTTAAAAATGAAGCCT
AGA------------AGTTCGTTTTCTGATGATAAA---------------TGGTTAGTA
AGTGGAGATAGGGATAGTCCTTCAACTCAAGGTAAATTGTGCGTTAAAGGAGCAACAGTT
TGTGAGACTTTAAAAGACGGGAGATTAAAAGAACCACTTTATAGGGAAAATTTAAATGAA
GAATTTAAAGAAATTTCCTGGGACGAATCTTACGAAATTTTGAAAGAGAATATTTTGAGT
TCTATAAAAAATTATGGA---CCTGATTCAATAGCTATGTATGGCTCAGGTCAATTTCAT
ACTGAAGATTATTACGTAGCCCAAAAGCTTCTTAAGGGAGCAATAGGCACAAATAATTTT
GATGCTAATTCAAGACTATGTATGAGCTCAGCAGTAGCTGGATATAACAGAAGTTTTGGC
TCTGATGGCCCACCTTGTTGTTACGAAGATATTGATCATTGCTCTTTAATTTTATTAATA
GGGACAAATACAGCAGAATGTCATCCCGTTCTTTTTGATCGAATTAAAAAACGTAAAAGA
AACGTAAATGATAATTTAAAAGTAATAGTAATTGATCCAAGAGAAACTGAAACCTCATCC
ATAGCAGATTTTTACTTACAAATTTCTTCTGGAACAGATCTATTTTTATTTATTGGGATT
GCGAATTATCTTTATAAGAATCAATTAACTGATGAAAATTTCATTGATAAGTCGACCGAA
AGCTATTTTGATTTTGTAAAACATATACAAAAATGGGATTTAAAAAAAATAAGTGAAATT
TGCAATATATCCGAAAAAACAATTATTGATATTGCAAAATTATGGGGAGAAAGCAAAAAT
GTTCTAAGTCTTTGGTCGATGGGTTTGAATCAAAGGCAAGAGGGTACAGCAGCAGTAAAT
GGGCTAATAAATCTTCATCTAATGACTGGCCAAATAGGCAAAGAAGGTTCTGGTCCTTTT
TCCTTAACTGGCCAACCAAACGCTATGGGTGGGAGAGAAGCAGGAGGACTATCGCACCTT
CTTCCAGGATATAGGTTTGTAAAAAATAAAATAGATAGGAATGAAATTGAAAAAATATGG
GGGTTCCCTGAGGGAAAGATATCTGCAAAACAGGGTCTATCTGCATTTGAACAAATAGAA
GCTATAAAAAAAGGATCTGTAAAAATTTGGTGGATTGCAGCTACGAACCCTTTGGTTAGC
ATGCCTAATTTAAACTTTGTAAAAAAAGCACTTTTAAAATGTCCTTTAATTATCCTCAAT
GAATCTTATGAACAAAGTGAATCAATTAAATATGCTCATCTAGTATTGCCCGCAGCTCAA
TGGAGCGAAAAAGATGGTGTTATGACAAATTCAGAAAGAAGAGTAACCCTTTGCCCATCT
TTCAGAGAATCGAATAAAAATACAAAACCAGATTGGCAAATATTTGCTGAATTAGGACAG
AAAATAGGTTATTTCAAACAATTTGAATATGAATCTTCATCGGAAGTTTATGACGAATTT
TTAAAAACGACTACAAATAGATTATGCGATATGAGCGGATTATCATATCAATTATTAAAA
AATCATGGTCCTCAACAATGGCCTTATCCTAAAGGCAGCGTACCTAGTACATCTTCAAAA
AGATTATATGAAGATGGTTATTTCCCAACTGAGACTGGCAAAGCAAATTTTTGTATTGAT
GATCCTATAGGGTTGGCTGAACCCCCTTCAGATGAGTACCCACTAATTTTGACAATTGGA
AGATATCTAAGTCAATGGCATACAATGACAAGAACTTCTAAAGTTCAAAAACTTACAAAA
AAGAATCCAGAACCGTTTTTGGAAATTAATTCTAAAGATGCTTTATCTTTAAAAATCAAA
AATGATGAAATAGTAAAAATTAAATCCAAAAGAGGAGAAGTTCAAGCAAAAGTTCAGATT
ACTGACAAAATTAAAGCAGGTACAGTTTTTTTACCAATGCATTGGGGTTTTAGTCAAAAA
AATATGTGTGAAGTAAACTCTTTGATGCATGAAAAGTCATGCCCGATATCAAAACAACCG
GAATTAAAAGCATGCTCAGTAATAATTGTTCCA
>AG-347-O22
AATTTTACTAAAAGTCAATGCCCATATTGCGGTGTTGGCTGTGGTTTAAAAATGAAGCCT
AAA------------AGTTCGGTTTCTGATGATAAA---------------TGGTTAGTA
AGTGGAGATAGGGATAGTCCTTCAACTCAAGGTAAATTGTGCGTAAAAGGAGCAACAGTA
TGTGAGACTTTAAAAGACGGGAGATTAAAAGAACCACTTTATCGGGAAAATTTAAATGAA
GAATTTAAAGAAATTTCCTGGGACGAATCATACGAAATTTTGAAAGAGAATATTTTGAGT
TCTATAAAAAATTATGGA---CCTGATTCAATAGCTATGTATGGCTCAGGTCAATTTCAT
ACTGAAGATTATTACGTAGCCCAAAAGCTTCTCAAGGGAGCAATAGGCACAAATAATTTT
GATGCTAATTCAAGACTATGTATGAGCTCAGCAGTAGCTGGATATAACAGAAGTTTTGGC
TCTGATGGCCCACCTTGTTGTTACGAAGATATTGATCATTGCTCTTTAATTTTATTAATA
GGGACAAATACAGCAGAATGTCATCCCGTTCTTTTTGATCGAATAAAAAAACGTAAAAGA
AACGTAAATGATAATTTAAAAGTAATAGTAATTGATCCAAGAGAAACTGAAACCTCATCC
ATAGCAGATTTTTACTTACAAATTTCTTCTGGAACAGATCTATTTTTATTTATTGGGATT
GCGAATTATCTTTATAAGAATCAATTAACTGATCAAAATTTCATTGATAATTCGACCGAA
AGCTATTTTGATTTTGTAAAACATATACAAAAATGGGATTTAAAAAAAATAAGTGAAATT
TGCAATATATCCGAGAAAACAATTACTGATATTGCAAAATTATTTGGAGAAAGCAAAAAT
GTCCTAAGTCTTTGGTCGATGGGTTTGAATCAAAGGCAAGAAGGTACAGCAGCAGTAAAT
GGGCTAATAAACCTTCATCTAATGACCGGCCAAATAGGCAAAAAAGGTTCTGGTCCTTTT
TCCTTAACTGGCCAACCAAACGCTATGGGTGGGAGAGAAGCAGGAGGACTATCGCACCTT
CTTCCAGGATATAGGTTTGTAAAAAATAAAATAGATAGGAATGAAATTGAAAAAATATGG
GGGTTCCCTGAGGGAAAGATATCGGCAAAACAGGGTCTATCTGCATTTGAACAAATAGAA
GCTATAAAAAAAGGATCTGTGAAAATTTGGTGGATTGCAGCTACGAACCCTTTGGTTAGC
ATGCCTAATTTAAACTTTGTAAAAAAAGCACTATTAAAATGTCCTTTAATTATCCTCAAT
GAATCTTATGAACAAAGTGAATCAATTAAATATGCTCATCTAGTATTGCCCGCAGCTCAA
TGGAGCGAAAAAGATGGTGTTATGACAAATTCAGAAAGAAGAGTAACCCTTTGCCCATCT
TTCAGAGAATCAAATAAAAATTCAAAACCAGATTGGCAAATATTTGCTGAATTAGGACAG
AAAATAGGTTATTTCAAACAATTTGAATATGAATCTTCATCGGAAGTTTATGACGAATTT
TTAAAAACGACTACAAAAAGATTATGCGATATGAGCGGATTATCATATCAATTATTAAAA
AATCATGGTCCTCAACAATGGCCTTATCCTAAAGGTAGCGTACCTAGTACATCTTCAAAA
AGATTATATGAAGATGGTTATTTCCCAACTGAGACTGGCAAAGCAAATTTTTGTATTGAT
GATCCTATAGGGTTGGCTGAACCCCCTTCAGATGAGTACCCACTAATTTTGACAATTGGA
AGATATCTAAGTCAATGGCATACAATGACAAGAACTTCTAAAGTTCAAAAACTTACAAAA
AATAATCCAGAACCGTTATTGGAAATTAATTCTAAAGATGCTTTATCTTTAAAAATCAAA
AATGATGAAATAGTAAAAATTAAATCTAAAAGAGGGGAAGTTCAAGCAAAAGTTCAGATT
ACTGACAAAATTAAAGCAGGTACAGTTTTTTTACCAATGCATTGGGGTTTTAGTCAAAAA
AATATGTGTGAAGTAAACTCTTTGATGCATGAAAAGTCATGCCCGATATCAAAACAACCG
GAATTAAAAGCATGCTCAGTAATAATTGTTCCA
>AG-355-B23
AATTTTACTAAAAGTCAATGCCCATATTGCGGTGTTGGCTGTGGTTTAAAAATGAAGCCT
AAA------------AGTTCGGCTTCTGATGATAAA---------------TGGTTAGTA
AGTGGAGATAGGGATAGTCCTTCAACTAAAGGTAAATTGTGCGTAAAAGGAGCAACCGTA
TGTGAGACCTTAAAAAACGGGAGATTAAAAGAACCACTTTATAGGGAAAATTTAAATGAA
GAATTTAAAGAAATTTCCTGGGACGAATCATACGAAATTCTGAAAGAGAATATTTTGAGT
TCTATAAAAAATTATGGA---CCTGATTCAATTGCTATGTATGGCTCAGGTCAATTTCAT
ACTGAAGATTATTACGTAGCCCAAAAGCTTCTCAAGGGAGCAATAGGCACAAATAATTTT
GATGCTAATTCAAGACTATGTATGAGCTCAGCAGTAGCTGGATACAACAGAAGTTTTGGC
TCTGATGGCCCACCTTGTTGTTATGAAGATATTGATCATTGCTCTTTAATTTTATTAATA
GGGACAAATACTGCAGAATGTCATCCCGTTCTTTTTGATCGAATTAAAAAACGTAAAAGA
AATGTAAATGATAATTTAAAAGTAATAGTAATTGATCCAAGAGAAACTGAAACTTCATCC
ATAGCAGATTTTTACTTACAAATTTCTTCTGGAACAGATCTATTTTTATTTATTGGGATT
GCGAATTATCTTTATAAGAATCAATTAACTGATCAAAATTTCATTGATAAGTCGACCGAA
AGCTATTTTGATTTTGTAAAACATATACAAAAATGGGATTTAAAAAAAATAAGTGAAATT
TGTAATATATCCGAGAAAACAATTATTGATATTGCAAAATTATGGGGAGAAAGCACAAAT
GTTCTAAGTCTTTGGTCGATGGGTTTGAATCAAAGGCAAGAGGGTACAGCAGCAGTAAAT
GGGCTAATAAATCTTCATTTAATGACCGGCCAAATAGGCAAAGAAGGTTCTGGTCCTTTT
TCCTTAACTGGCCAACCAAACGCTATGGGTGGGAGAGAAGCAGGAGGACTATCGCACCTT
CTTCCAGGATATAGGTTTGTAAAAAATAAAATAGATAGGAATGAAATTGAAAAAATATGG
GGGTTCCCTGAGGGAAAGATATCTGCAAAACAGGGTCTATCTGCATTTGAACAAATAGAA
GCTATAAAAAAAGGATCTGTGAAAATTTGGTGGATTGCAGCTACGAACCCTTTAGTTAGC
ATGCCTAATTTAAACTTTGTAAAAAAAGCACTTTTAAAATGTCCTTTAATTATCCTCAAT
GAATCTTATGAACAAAGTGAATCAATTAAATATGCTCATCTAGTATTGCCCGCAGCTCAA
TGGAGTGAAAAAGATGGTGTTATGACAAATTCAGAAAGAAGAGTAACCCTTTGCCCATCT
TTCAGAGAATCTAATAAAAATTCAAAACCAGATTGGCAAATATTTGCTGAATTAGGACAG
AAAATAGGTTATTTCAAACAATTTGAATATGAATCTTCATCGGAAGTTTATGACGAATTT
TTAAAAACGACTACAAAAAGATTATGCGATATGAGCGGATTATCATATCAATTATTAAAA
AATCATGGTCCTCAACAATGGCCTTATCCTAAAGGCAGCGTACCAAGTACATCTTCAAAA
AGATTATATGAAGATGGTTTTTTCCCAACTGAGACTGGCAAAGCAAATTTTTGTATTGAT
GATCCCATAGGGTTGGCTGAACCCCCTTCAGATGAGTTCCCACTAATTTTGACAATTGGA
AGATATCTAAGTCAATGGCATACAATGACAAGAACTTCTAAAGTTCAAAAACTTACAAAA
AAGAATCCAGAACCGTTATTGGAAATTAATTCTAAAGATGCTTTATCTTTAAAAATCAAA
AATGATGAAATAGTAAAAATTAAATCTAAAAGAGGGGAAGTTCAAGCAAAAGTTCAGATT
ACTGACAAAATTAAAGCAGGTACAGTTTTTTTACCAATGCATTGGGGTTTTAGTCAAAAA
AATATGTGTGAAGTAAACTCTTTGATGCATGAAAAGTCATGCCCGATATCAAAACAACCG
GAATTAAAAGCATGCTCAGTAATAATTGTTCCA
>AG-355-G23
AATTTTACTAAAAGTCAATGCCCATATTGCGGTGTTGGTTGTGGTTTAAAAATGAAGCCT
AAA------------AGTTTGGTTTCTGATGATAAA---------------TGGTTAGTA
AGTGGAGATAGGAATAGTCCTTCAACTCAAGGTAAATTGTGCGTTAAAGGAGCAACAGTA
TGTGAGACTTTAAAAGACGGGAGACTAAAAGAACCACTTTATAGGAAAAATTTAAATGAA
GAATTTAAAGAAATTTCCTGGGACGAATCTTACGAAATTTTGAAAGAGAATATTTTGAGT
TCTATAAAAAATTATGGA---CCTGATTCAATAGCTATGTATGGCTCAGGTCAATTTCAT
ACTGAAGATTATTACGTAGCCCAAAAGCTTCTTAAGGGAGCAATAGGCACAAATAATTTT
GATGCTAATTCAAGACTATGTATGAGCTCAGCAGTAGCTGGATATAACAGAAGTTTTGGC
TCTGATGGCCCACCTTGTTGTTACGAAGATATTGATCATTGCTCTTTAATTTTATTAATA
GGGACAAATACAGCAGAATGTCATCCCGTTCTTTTTGATCGAATTAAAAAACGTAAAAGA
AACGTAAATGATAATTTAAAAGTAATAGTAATTGATCCAAGAGAAACTGAAACCTCATCC
ATAGCAGATTTTTACTTACAAATTTCTTCTGGAACAGATCTATTTTTATTTATTGGGATT
GCGAATTATCTTTATAAGAATCAATTAACTGATGAAAATTTCATTGATAAGTCTACCGAA
AGCTATTTTGATTTTGTAAAACATATACAAAAATGGGATTTAAAAAAAATAAGTGAAATT
TGCAATATATCCGAAAAAATAATTATTGATATTGCAAAATTATGGGGAGAAAGCAAAAAT
GTTCTAAGTCTTTGGTCGATGGGTTTGAATCAAAGGCAAGAGGGTACAGCAGCAGTAAAT
GGGCTAATAAATCTTCATCTAATGACTGGCCAAATAGGCAAAGAAGGTTCTGGTCCTTTT
TCTTTAACTGGCCAACCAAACGCTATGGGTGGGAGAGAAGCAGGAGGACTATCGCACCTT
CTTCCAGGATATAGGTTTGTAAAAAATAAAATAGATAGGAATGAAATTGAAAAAATATGG
GGGTTCCCTGAGGGAAAGATATCTGCAAAACAGGGTCTATCTGCATTTGAACAAATAGAA
GCTATAAAAAAAGGATCTGTGAAAATTTGGTGGATTGCAGCTACGAACCCTTTGGTTAGC
ATGCCTAATTTAAACTTTGTAAAAAAAGCACTTTTAAAATGTCCTTTAATTATCCTCAAT
GAATCTTATGAACAAAGTGAATCAATTAAATATGCTCATCTAGTATTGCCCGCAGCTCAA
TGGAGCGAAAAAGATGGTGTTATGACAAATTCAGAAAGAAGAGTAACCCTTTGCCCATCT
TTCAGAGAATCGAATAAAAATTCAAAACCAGATTGGCAAATATTTGCTGAATTAGGACAG
AAAATAGGTTATTTCAAACAATTTGAATATGAATCTTCATCGGAAGTTTATGACGAATTT
TTAAAAACGACTACAAATAGATTATGCGATATGAGCGGATTATCATATCAATTATTAAAA
AATCATGGTCCTCAACAATGGCCTTATCCTAAAGGCAGCGTACCTAGTACATCTTCAAAA
AGATTATATGAAGATGGTTATTTCCCAACTGAGACTGGCAAAGCAAATTTTTGTATTGAT
GATCCTATAGGGTTGGCTGAACCCCCTTCAGATGAGTACCCACTAATTTTGACAATTGGA
AGATATCTAAGTCAATGGCATACAATGACAAGAACTTCTAAAGTTCAAAAACTTACAAAA
AAGAATCCAGAACCGTTTTTGGAAATTAATTCTAAAGATGCTTTATCTTTAAAAATCAAA
AATGATGAAATAGTAAAAATTAAATCCAAAAGAGGGGAAGTTCAAGCAAAAGTTCAGATT
TCTGACAAAATTAAAGCAGGTACTGTTTTTTTACCAATGCATTGGGGTTTTAGTCAAAAA
AATATGTGTGAAGTAAACTCTTTGATGCATGAAAAGTCCTGCCCGATATCAAAACAACCG
GAATTAAAAGCATGCTCAGTAATAATTGTTCCA
>AG-355-J09
AATTTTACTAAAAGTCAATGCCCATATTGCGGTGTTGGCTGTGGTTTAAAAATGAAGCCT
AAA------------AGTTCGGTTTCTGATGATAAA---------------TGGTTAGTC
AGTGGAGATAGGGATAGTCCTTCAACTCAAGGTAAATTGTGCGTAAAAGGAGCAACAGTA
TGTGAGACCCTAAAAGATGGGAGATTAAAAGAACCACTTTATAGGGAAAATTTAAATGAA
GAATTTAAAGAAATTTCCTGGGACGAATCATACGAAATTCTGAAAGAGAATATTTTGAGT
TCTATAAAAAATTATGGA---CCTGATTCAATAGCTATGTATGGCTCAGGTCAATTTCAT
ACTGAAGATTATTACGTAGCCCAAAAGCTTCTAAAGGGAGCAATAGGCACAAATAATTTT
GATGCTAATTCAAGACTATGTATGAGCTCAGCAGTAGCTGGATATAACAGAAGTTTTGGC
TCTGATGGCCCACCTTGTTGTTATGAAGATATTGATCATTGCTCTTTAATTTTATTAATA
GGGACAAATACTGCAGAATGTCATCCCGTTCTTTTTGATCGAATTAAAAAACGTAAAAGA
AACATAAATGATAATTTAAAGGTAATAGTAATTGATCCAAGAGAAACTGAAACTTCATCC
ATAGCAGATTTTTACTTACAAATTTCTTCTGGAACAGATCTATTTTTATTTATTGGGATT
GCGAATTATCTTTATAAGAATCAATTAACTGATCAAAATTTCATTGATAAGTCGACCGAA
AGCTATTTTGATTTTGTAAAACATATACAAAAATGGGATTTAAAAAAAATAAGTGAAATT
TGCAATATATCCGAGAAAACAATTATTGATATTGCAAAATTATGGGGAGGAAGCAAAAAT
GTTCTAAGTCTTTGGTCGATGGGTTTGAATCAAAGGCAAGAGGGTACAGCAGCAGTAAAT
GGGCTAATAAATCTTCATTTAATGACCGGCCAAATAGGCAAAGAAGGTTCTGGTCCTTTT
TCATTAACTGGCCAACCAAACGCTATGGGTGGGAGAGAAGCAGGAGGACTATCGCACCTT
CTTCCAGGATATAGGTTTGTAAAAAATAAAATAGATAGGAATGAAATTGAAAAAATATGG
GGGTTCCCTCAGGGAAAGATATCTGCAAAACAAGGTCTATCTGCATTTGAACAAATAGAA
GCTATAAAAAAAGGATCTGTGAAAATTTGGTGGATTGCAGCTACGAACCCTTTGGTTAGC
ATGCCTAATTTAAACGTTGTAAAAAAAGCACTTTTAAAATGTCCTTTAATTATCCTCAAT
GAATCTTATGAACAAAGTGAATCAATTAAATATGCTCATCTAGTATTGCCCGCAGCTCAA
TGGAGCGAAAAAGATGGTGTTATGACAAATTCAGAAAGAAGAGTAACCCTTTGCCCATCT
TTCAGAGAGTCGAACAAAAATTCAAAACCAGATTGGCAAATATTTGCTGAATTAGGACAG
AAAATAGGTTATTTCAAACAATTTGAATATGAATCTTCATCGGAAGTTTATGACGAATTT
TTAAAAACGACTACAAAAAGATTATGCGATATGAGCGGATTATCATATCAATTATTAAAA
AATCATGGTCCTCAACAATGGCCTTATCCTAAAGGCAGCGTACCTAGTACATCTTCAAAA
AGATTATATGAAGATGGTTATTTCCCAACTGAGACTGGCAAAGCAAATTTTTGTATTGAT
GATCCTATAGGGTTGGCTGAACCCCCTTCAAATGAGTACCCACTTATTTTGACAATTGGA
AGATATCTAAGTCAATGGCATACAATGACAAGAACTTCTAAAGTTCAAAAACTTACAAAA
AAGAATCCAGAACCGTTATTGGAAATTAATTCTAAAGATGCTTTATCTTTAAAAATCAAA
AATGATGAAATAGTAAAAATTAAATCCAAAAGAGGGGAAGTTCAAGCAAAAGTTCAGATC
ACTGACAAAATTAAAGCAGGTACAGTTTTTTTACCAATGCATTGGGGTTTTAGTCAAAAA
AATAAGTGTGAAGTAAACTCTTTGATGCATGAAAAGTCATGCCCGATATCAAAACAACCG
GAATTAAAAGCATGCTCAGTAATAATTGTTCCA
>AG-402-A04
AATTTTACTAAAAGTCAATGCCCATATTGCGGTGTTGGCTGTGGTTTAAAAATGAAGCCT
AAA------------AGTTCGGTTTCTGATGATAAA---------------TGGTTAGTA
AGTGGAGATAGGGATAGTCCTTCAACTCAAGGTAAATTATGCGTAAAAGGAGCAACAGTA
TGTGAGACTTTAAAAGACGGGAGATTAAAAGAACCACTTTATAGGGAAAATTTAAATGAA
GAATTTAAAGAAATTTCCTGGGACGAATCATACGACATTCTGAAAGAGAATATTTTGAGT
TCGATAAAAAATTATGGA---CCTGATTCAATAGCTATGTATGGCTCAGGTCAATTTCAT
ACTGAAGATTATTACGTAGCCCAAAAACTTCTCAAGGGAGCAATAGGCACAAATAATTTT
GATGCTAATTCAAGACTATGTATGAGCTCAGCAGTAGCTGGATATAACAGAAGTTTTGGC
TCTGATGGGCCACCTTGTTGTTATGAAGATATTGATCATTGCTCTTTAATTTTATTAATA
GGGACAAATACTGCAGAATGTCATCCCGTTCTTTTTGATCGAATTAAAAAACGTAAAAGA
AACGTAAATGATAATTTAAAAGTAATAGTAATTGATCCAAGAGAAACTGAAACTTCATCC
ATAGCAGATTTTTACTTACAAATTTCTTCTGGAACAGATCTATTTTTATTAATTGGGATT
GCGAATTATCTTTATAAGAATCAATTAACTGATCAAAATTTCATTGATAAGTCGACCGAA
AGCTATTTTGATTTTGTAAAACATATACAAAAATGGGATTTAAAAAAAATAAGTGAAATT
TGCAATATATCCGAGAAAACAATTATTGATATTGCAAAATTATGGGGAGAAAGCAAAAAT
GTTCTAAGTCTTTGGTCGATGGGTTTGAATCAAAGGCAAGAGGGTACAGCAGCAGTAAAT
GGGCTAATAAATCTTCATTTAATGACCGGCCAAATAGGCAAAGAAGGTTCTGGTCCTTTT
TCCTTAACTGGCCAACCAAACGCTATGGGTGGGAGAGAAGCAGGAGGACTATCGCACCTT
CTTCCAGGATATAGGTTTGTAAAAAATAAAATAGATAGGAATGAAATTGAAAAAATATGG
GGGTTCCCTGAGGGAAAGATATCTGCAAAACAGGGTCTATCTGCATTTGAACAAATAGAA
GCTATAAAAAAAGGATCTGTGAAAATTTGGTGGATTGCAGCTACAAACCCTTTGGTGAGC
ATGCCTAATTTAAACTTTGTAAAAAAAGCACTTTTAAAATGTCCTTTAATTATCCTTAAC
GAATCTTATGAACAAAGTGAATCAATTAAATATGCTCATCTAGTATTGCCCGCAGCTCAA
TGGAGCGAAAAAGATGGTGTTATGACAAATTCAGAAAGAAGAGTAACCCTTTGCCCATCT
TTCAGAGATTCGAATAAAAATTCAAAACCAGATTGGCAAATATTTGCTGAATTAGGACAG
AAGATAGGCTATTTCAAACAATTTGAATATGAATCTTCATCGGAAGTTTATGATGAATTT
TTAAAAACTACTACAAAAAGATTATGCGATATGAGCGGATTATCATATCAATTATTAAAA
AATCATGGTCCTCAACAATGGCCTTATCCTAAAGGCAGCGTACCTAGTACATCTTCAAAA
AGATTATACGAAGATGGTTATTTCCCAACTGAGACTGGCAAAGCAAATTTTTGTATTGAT
GATCCTATTGGGTTGGCTGAACCCCCTTCAGATGAGTACCCACTAATTTTGACAATTGGA
AGATATCTAAGTCAATGGCATACAATGACAAGAACTTCTAAAGTTCAAAAACTTACAAAA
AAGAATCCAGAACCGTTATTGGAAATTAATTCTAAAGATGCTTTATCTTTAAAAATCAAA
AATGATGAAATAGTAAAAATTAAATCCAAAAGAGGTGAAGTTCAAGCAAAAGTTCAGATT
ACTGACAAAATTAAAGTAGGTACAGTTTTTTTACCAATGCATTGGGGTTTTAGTCAAAAA
AATATGTGTGAAGTAAACTCTTTGATGCATGAAAAGTCATGCCCGATATCAAAACAACCG
GAATTAAAAGCATGCTCAGTAATAATTGTTCCA
>AG-402-F05
AATTTTACTAAAAGTCAATGCCCATATTGCGGTGTTGGCTGTGGTTTAAAAATGAAGCCT
AAA------------AGTTCGGTTTCTGATGATAAA---------------TGGTTAGTC
AGTGGAGATAGGGATAGTCCTTCAACTCAAGGTAAATTGTGCGTAAAAGGAGCAACAGTA
TGTGAGACCCTAAAAGATGGGAGATTAAAAGAACCACTTTATAGGGAAAATTTAAATGAA
GAATTTAAAGAAATTTCCTGGGACGAATCATACGAAATTCTGAAAGAGAATATTTTGAGT
TCTATAAAAAATTATGGA---CCTGATTCAATAGCTATGTATGGCTCAGGTCAATTTCAT
ACTGAAGATTATTACGTAGCCCAAAAGCTTCTCAAGGGAGCAATAGGCACAAATAATTTT
GATGCTAATTCAAGACTATGTATGAGCTCAGCAGTAGCTGGATATAACAGAAGTTTTGGC
TCTGATGGCCCACCTTGTTGTTATGAAGATATTGATCATTGCTCTTTAATTTTATTAATA
GGGACAAATACTGCAGAATGTCATCCCGTTCTTTTTGATCGAATTAAAAAACGTAAAAGA
AACGTAAATGATAATTTAAAAGTAATAGTAATTGATCCAAGAGAAACTGAAACTTCATCC
ATAGCAGATTTTTACTTACAAATTTCTTCTGGAACAGATCTATTTTTATTTATTGGGATT
GCGAATTATCTTTATAAGAATCAATTAACTGATCAAATTTTCATTGATAAGTCGACCGAA
AGCTATTTTGATTTTGTAAAACATATACAAAAATGGGATTTAAAAAAAATAAGTGAAATT
TGCAATATATCCGAGAAAACAATTATTGATATTGCAAAATTATGGGGAGAAAGCAAAAAT
GTTCTAAGTCTTTGGTCGATGGGTTTGAATCAAAGGCAAGAGGGTACAGCAGCAGTAAAT
GGGCTAATAAATCTTCATTTAATGACCGGCCAAATAGGCAAAGAAGGTTCTGGTCCTTTT
TCCTTAACTGGCCAACCAAACGCTATGGGTGGGAGAGAAGCAGGAGGACTATCGCATCTT
CTTCCAGGATATAGGTTTGTAAAAAATAAAATAGATAGGAATGAAATTGAAAAAATATGG
GGGTTCCCTGAGGGAAAGATATCTGCAAAACAGGGTCTATCTGCATTTGAACAAATAGAA
GCTATAAAAAAAGGATCTGTGAAAATTTGGTGGATTGCAGCTACGAACCCTTTGGTTAGC
ATGCCTAATTTAAACTTTGTAAAAAAAGCACTTTTAAAATGTCCTTTAATTATCCTGAAC
GAATCTTATGAACAAAGTGAATCAATTAAATATGCTCATCTAGTATTGCCCGCAGCTCAA
TGGAGCGAAAAAGATGGTGTTATGACAAATTCAGAAAGAAGAGTAACACTTTGCCCATCT
TTCAGAGAATCGAATAAAAATTCAAAACCAGATTGGCAGATATTTGCTGAATTAGGACAG
AAGATAGGCTATTTCAAACAATTTGAATATGAATCTTCATCGGAAGTTTATGATGAATTT
TTAAAAACTACTACAAAAAGATTATGCGATATGAGCGGATTATCATATCAATTATTAAAT
AATCATGGTCCTCAACAATGGCCTTATCCTAAAGGCAGCGTACCTAGTACATCTTCAAAA
AGATTATATGAAGATGGTTATTTCCCAACTGAGACTGGCAAAGCAAATTTTTGTATTGAT
GATCCTATTGGGTTGGCTGAACCCCCTTCAGATGAGTACCCACTAATTTTGACAATTGGA
AGATATCTAAGTCAATGGCATACAATGACAAGAACTTCTAAAGTTCAAAAACTTACAAAA
AAGAATCCAGAACCGTTATTGGAAATTAATTCTAAAGATGCTTTATCTTTAAAAATCAAA
AATGATGAAATAGTAAAAATTAAATCCAAAAGAGGGGAAGTTCAAGCAAAAGTTCTGATT
ACTGACAAAATTAAAGCAGGTACAGTTTTTTTACCAATGCATTGGGGTTTTAATCAAAAA
AATATGTGTGAAGTAAACTCTTTGATGCATGAAAAGTCATGCCCGATATCAAAACAACCG
GAATTAAAAGCATGCTCAGTAATAATTGTTCCA
>AG-402-I23
AATTTTACTAGAAGTCAATGCCCATATTGCGGTGTTGGATGTGGTTTAAAAATGAGGCCT
AAA------------ACTTCGGTTTCTGATGATAAA---------------TGGTTAGTA
AGTGGAGATAGGGATAGTCCTTCAACTCATGGTAAATTGTGCGTAAAAGGAGCAACAGTA
TGTGAGACTCTAAAAGATGGGAGATTAAAAGAACCACTTTATAGGGAAAATTTAAATGAA
GAATTTAAAGAAATTTCCTGGGACGAATCATATGAAATTCTGAAAGAGAATATTCTGAGT
TCTATAAAAAATTACGGA---GCTGATTCAATAGCTATGTATGGCTCAGGTCAATTTCAT
ACTGAAGATTATTACGTAGCCCAGAAGCTTCTCAAGGGAGCAATAGGCACAAATAATTTT
GATGCTAATTCAAGACTATGTATGAGCTCAGCGGTAGCTGGATACAACAGAAGTTTTGGC
TCTGATGGCCCACCTTGTTGTTATGAAGATATTGATCATTGCTCTTTAATTTTATTAATA
GGGTCAAATACTGCAGAATGTCATCCAGTTCTTTTTGATCGAATTAAGAAACGTAAAAGA
AACGTAAATGATAATTTAAAAGTAATAGTAATTGATCCAAGAGAAACAGAAACTTCATCC
ATAGCAGATTTTTACTTACAAATTTCTTCTGGAACAGATCTTTTTTTATTTATTGGGATT
GCGAATTATCTTTATATGAATCAATTAACTGATCAAAATTTCATTGAGAAGTCGACCGAA
AACTATTTTCATTTTGTAAAACATATACAAAAATGGGATTTAAAAAAAATAAGTGAAATT
TGCAATATTTCCGAGCAAACAATTATTGATATTGCAAAATTATGGGGAGAAAGCAAAAAT
GTTCTAAGTCTCTGGTCGATGGGTTTGAATCAAAGGCAAGAGGGTACAGCAGCAGTAAAT
GGGCTAATAAATCTTCATCTAATGACCGGCCAAATAGGTAAAGAAGGTTCTGGTCCTTTT
TCCTTAACTGGCCAACCAAACGCTATGGGGGGGAGAGAAGCTGGTGGACTATCGCACCTT
CTTCCAGGATATAGGTTTGTAAAAAATAAAATAGATAGGAATGAAATTGAAAAAATATGG
GGGTTCCCTAAGGGCAAGATATCTTCAAAACAGGGTCTATCTGCCTTTGAACAAATAGAA
GCTATAAAAAAAGGAACAGTGAAAATTTGGTGGATTGCAGCTACGAACCCTTTGGTTAGC
ATGCCAAATTTAAACTTTGTAAAAAAAACACTTTCAAAATGTCCTTTAATTATCCTTAAC
GAATCTTATGAACAAAGTGAATCAATTAAATATGCTCATCTAGTATTGCCGGCGGCTCAA
TGGAGCGAAAAAGATGGTGTAATGACAAATTCAGAAAGAAGAGTAACCCTTTGCCCCTCT
TTCAGAGAATCGAATAAAAATTCAAAACCAGATTGGCAAATATTTGCTGAATTAGGACAG
AAGATAGGCTATTTCAAACAATTTGAATATAAATCTTCATCGGATGTTTATGATGAATTC
TTAAAAACAACTACAAAAAGATTATGCGATATGAGTGGATTATCATATCAATTATTAAAA
AATCATGGTCCTCAACAATGGCCTTATCCTAAAGGCAGCGTACCTAGTACATCTTCAAAA
AGATTATATGAAGATGGTTATTTCCCAACTGAGACTGGTAAAGCAAATTTTTGTATTGAT
GATCCTATAGGGTTGGCTGAACCCCCTTCAGATGAGTACCCACTAATTTTGACAATTGGA
AGATATCTAAGTCAATGGCATACAATGACAAGAACTTCTAAAGTTCAAAAACTTACAAAA
AAAAATCCAGAACCGTTATTGGAAATTAATTCTAAAGATGCTTTATCTTTAAAAATCAAA
AATGATGAAATAGTAAAAATTAAATCCAAAAGAGGGGAAGTTCAAGCAAAAGTTCAGGTT
ACTGACAAAATTAAAGCAGGTACAGTTTTTTTACCAATGCATTGGGGTTTTAGTCAAAAA
AATATGTGTGAAGTAAACTCTTTGATGCATGAAAAGTCATGCCCTATATCAAAACAACCG
GAATTAAAAGCATGCTCAGTAATAATTATTCCA
>AG-402-K16
AATTTTACTAAAAGTCAATGCCCATATTGCGGTGTTGGCTGTGGTTTAAAAATGAAGCCT
AAA------------AGTTCGGTTTCTGATGATAAA---------------TGGTTAGTC
AGTGGAGATAGGGATAGTCCTTCAACTCAAGGTAAATTATGCGTAAAAGGAGCAACAGTA
TGTGAGACTTTAAAAGACGGGAGATTAAAAGAACCACTTTATAGGGAAAATTTAAATGAA
GAATTTAAAGAAATTTCCTGGGACGAATCATACGAAATTCTGAAAGAGAATATTTTGAGT
TCTATAAAAAATTATGGA---CCTGATTCAATAGCTATGTATGGCTCAGGTCAATTTCAT
ACTGAAGATTATTACGTAGCCCAAAAGCTTCTCAAGGGAGCAATAGGCACAAATAATTTT
GATGCTAATTCAAGACTATGTATGAGCTCAGCAGTAGCTGGATATAACAGAAGTTTTGGC
TCTGATGGCCCACCTTGTTGTTATGAAGATATTGATCATTGCTCTTTAATTTTATTAATA
GGGACAAATACTGCAGAATGTCATCCCGTTCTTTTTGATCGAATTAAAAAACGTAAAAGA
AACGTAAATGATAATTTAAAAGTAATAGTAATTGATCCAAGAGAAACTGAAACTTCATCC
ATAGCAGATTTTTACTTACAAATTTCTTCTGGAACAGATCTATTTTTATTAATTGGGATT
GCGAATTATCTTTATAAGAATCAATTAACTGATCAAAATTTCATTGCTAAGTCGACCGAA
AGCTATTTTGATTTTGTAAAACATATACAAAAATGGGATTTAAAAAAAATAAGTGAAATT
TGCAATATATCCGAGAAAACAATTATTGATATTGCAAAATTATGGGGAGAAAGCAAAAAT
GTTCTAAGTCTTTGGTCGATGGGTTTGAATCAAAGGCAAGAGGGAACAGCAGCAGTAAAT
GGGCTAATAAATCTTCATTTAATGACCGGCCAAATAGGCAAAGAAGGTTCTGGTCCTTTT
TCCTTAACTGGCCAACCAAACGCTATGGGTGGGAGAGAAGCAGGAGGACTATCGCACCTT
CTTCCAGGATATAGGTTTGTAAAAAATAAAATAGATAGGAATGAAATTGAAAAAATATGG
GGGTTCCCTGAGGGAAAGATATCTGCAAAACAGGGTCTATCTGCATTTGAACAAATAGAA
GCTATAAAAAAAGGATCTGTGAAAATTTGGTGGATTGCAGCTACAAACCCTTTGGTGAGC
ATGCCTAATTTAAACTTTGTAAAAAAAGCACTTTTAAAATGTCCTTTAATTATTCTCAAC
GAATCTTATGAACAAAGTGAATCAATTAAATATGCTCATCTAGTATTGCCCGCAGCTCAA
TGGAGCGAAAAAGATGGAGTTATGACAAATTCAGAAAGAAGAGTAACCCTTTGCCCATCT
TTCAGAGAATCGAATAAAAATTCAAAACCAGATTGGCAAATATTTGCTGAATTAGGACAG
AAGATAGGCTATTTCAAACAATTTGAATATGAATCTTCATCGGAAGTTTATGATGAATTT
TTAAAAACTACTACAAAAAGATTATGCGATATGAGCGGATTATCATATCAATTATTAAAA
AATCATGGTCCTCAACAATGGCCTTATCCTAAAGGCAGCGTACCTAGTACATCTTCAAAA
AGATTATACGAAGATGGTTATTTCCCAACTAAGACTGGCAAAGCAAATTTTTGTATTGAT
GATCCTATTGGGTTGGCTGAACCCCCTTCAGATGAGTACCCACTAATTTTGACAATTGGA
AGATATCTAAGTCAATGGCATACAATGACAAGAACTTCTAAAGTTCAAAAACTTACAAAA
AAGAATCCAGAACCGTTATTGGAAATTAATTCTAAAGATGCTTTATCTTTAAAAATCAAA
AATGATGAAATAGTAAAAATTAAATCCAAAAGAGGGGAAGTTCAAGCAAAAGTTCAGATT
ACTGACAAAATTAAAGTAGGTACAGTTTTTTTACCAATGCATTGGGGTTTTAGTCAAAAA
AATATGTGTGAAGTAAACTCTTTGATGCATGAAAAGTCATGCCCGATATCAAAACAACCG
GAATTAAAAGCATGCTCAGTAATAATTGTTCCA
>AG-402-K22
AATTTTACTAAAAGTCAATGCCCATATTGCGGTGTTGGCTGTGGGTTAAAAATTAGGCCT
AAA------------AATTCAGTTTCAGATGATAAG---------------TGGTTAGTA
AGTGGAGATAAGGATACTCCTTCAACTCTTGGCAAATTGTGCGTCAAAGGAGCGACAGTA
TGTGAGACTCTTAGAGATGGAAGATTAAAAGAACCACTTTATAGAAAAAATTTAAACGAA
GAATTTAAAATAATTTCCTGGGATGAATCATACGAAATTATAAAAGAAAATATTCTAAGT
TCTATTAAAAATCATGGA---CCGGATTCAATAGCAATGTACGGGTCCGGGCAATTCCAT
ACTGAAGATTATTACATAGCTCAGAAGCTTCTCAAGGGGGCAATTGGTACAAATAATTTT
GATGCTAATTCAAGATTATGTATGAGCTCAGCAGTTGCTGGCTATAATAGAAGTTTTGGT
TCTGATGGGCCACCTTGTTGTTACGAAGATATTGATCATTGCTCTTCAATTTTTTTAATT
GGGACAAATACCGCAGAATGTCATCCCGTTCTTTTTGATCGAATTAAGAAACGCAAAAGA
AACGCTAATGATCCTTTAAAAGTGATCGTAATTGATCCAAGAGAAACAGAAACTTCATCG
ATAGCAGATTTTTACCTGCAAATTTCTTCTGGAACAGATCTTTTTTTATTTATTGGAATC
GCGAATTATCTTTATAAGAAGAAATTAACTGAACAAAATTTTATTGGGAAATCGACTGAA
AACTATTTTCAATTTGTAAGACACATACAAAAATGGGATTTAAAAAAAATAAGTGATATT
TGCAATATAACTGAACAAGAAATTATTGATATTGCAAAATTATGGGGAGAAAGTAAAAAT
GTTTTAAGTCTTTGGTCGATGGGGTTGAATCAAAGACAAGAGGGAACAGCTGCGGTGAAT
GGGCTAATAAATCTTCATTTAATGACAGGGCAAATTGGGAAAGAAGGCTCTGGGCCTTTT
TCCTTAACTGGCCAACCAAACGCTATGGGAGGAAGAGAAGCTGGTGGTCTATCGCACCTT
CTTCCAGGATATAGGTTTGTAAAAAACAAAATTGATAGGAATGAAATTGAAAAAATATGG
GGATTTCCTACTGGAAAAATATCTGAAAAACAAGGCCTAACTGCTTGGGAACAAATAGAA
GCCATTAAAAAAGGATCTGTAAAAATTTGGTGGGTTGCAGCTACGAATCCTTTAGTAAGC
ATGCCAAATTTAAACTTTGTAAAAAATGCACTTTCAAAATGTCCTTTGATTATTCTCAAT
GAATCTTATAAACAAAGTGAATCAATTAAATATGCTCATCTAGTATTGCCAGCAGCTCAA
TGGAGCGAAAAAGATGGTGTTATGACAAATTCAGAAAGAAGAGTAACTCTTTGTCCATCC
TTTAGAGTTTCTAATAAAAATTTAAAACCAGATTGGCAGATATTTGCAGAATTAGGTCAA
AAGTTAGGCTACTTTAAACAATTTGAATATAAATCCTCATCGGATGTTTATGATGAGTTT
CTAAAAACTACCTCTAAAAGGGTATGCGATATGAGTGGGTTATCATATCAATTATTAAAA
AATAATGGTCCGCAACAATGGCCTTATCCTAAGGGCAGTATTCCAAGTACTATTTCAAAA
AGATTATATGAGGATGGTTATTTCCCAACTGAGACTGGTAAAGCAAATTTTTGTATTGAT
GACCCTATAGGGTTAGCTGAACCCCCATCAGATGAGTACCCACTAATCTTGACAATTGGA
AGATATCTTAGTCAATGGCATACAATGACAAGAACTTCTAAAGTTCAAAAACTTAAAAAA
AATAATCCAGAACCATTATTAGAAATTAACTCTAAAGATGCTTTATATTTAAATATCAAA
AATGATGAAAAAGTAAAAATTAGATCCAAAAGAGGCGAAGTTAAAGCAAAAGTTACGATT
ACAGACAAAATAAAAGCCGGCACAGTTTTTTTGCCAATGCATTGGGGTTTTAGTCATGAA
AATATGTGTGAAGTAAACTCTTTGATGCATGAAAAGTCATGCCCAATATCAAAACAACCC
GAATTAAAAGCCTGCTCAGTAAAAATTATTCCA
>AG-402-L23
AATTTTACTAAAAGTCAATGCCCATATTGTGGTGTTGGCTGTGGTTTAAAAATGAAGCCT
AAA------------AGTTCGGTTTCTGATGATAAA---------------TGGTTAGTC
AGTGGAGATAGGGATAGTCCTTCAACTCAAGGTAAATTGTGCGTAAAAGGAGCAACAGTA
TGTGAGACCCTAAAAGATGGGAGATTAAAAGAACCACTTTATAGGGAAAATTTAAATGAA
GAATTTAAAGAAATTTCCTGGGACGAATCATACGAAATTCTGAAAGAGAATATTTTGAGT
TCTATAAAAAATTATGGA---CCTGATTCAATAGCTATGTATGGCTCAGGTCAATTTCAT
ACTGAAGATTATTACGTAGCCCAAAAGCTTCTCAAGGGAGCAATAGGCACAAATAATTTT
GATGCTAATTCAAGACTATGTATGAGCTCAGCAGTAGCTGGATATAACAGAAGTTTTGGC
TCTGATGGCCCACCTTGTTGTTATGAAGATATTGATCATTGCTCTTTAATTTTATTAATA
GGGACAAATACTGCAGAATGTCATCCCGTTCTTTTTGATCGAATTAAAAAACGTAAAAGA
AACGTAAATGATAATTTAAAAGTAATAGTAATTGATCCAAGAGAAACTGAAACTTCATCC
ATAGCGGATTTTTACTTACAAATTTCTTCTGGAACAGATCTATTTTTATTTATTGGGATT
GCGAATTATCTTTATAAGAATCAATTAACTGATCAAAATTTCATTGATAAGTCGACCGAA
AGCTATTTTGATTTTGTAAAACATATACAAAAATGGGATTTAAAAAAAATAAGTGAAATT
TGCAATATATCCGAGAAAACAATTATTGATATTGCAAAATTATGGGGAGAAAGCAAAAAT
GTTCTAAGTCTTTGGTCGATGGGTTTGAATCAAAGGCAAGAGGGTACAGCAGCAGTAAAT
GGGCTAATAAATCTTCATTTAATGACCGGCCAAATAGGCAAAGAAGGTTCTGGTCCTTTT
TCCTTAACTGGCCAACCAAACGCTATGGGTGGCAGAGAAGCAGGAGGACTATCGCACCTT
CTTCCAGGATATAGGTTTGTAAAAAATAAAATAGATAGGAATGAAATTGAAAAAATATGG
GGGTTCCCTGAGGGAAAGATATCTGCAAAACAGGGTCTATCTGCATTTGAACAAATAGAA
GCTATAAAAAAAGGATCTGTGAAAATTTGGTGGATTGCAGCTACGAACCCTTTGGTTAGC
ATGCCTAATTTAAACTTTGTAAAAAAAGCACTTTTAAAATGTCCTTTAATTATCCTCAAT
GAATCTTATGAACAAAGTGAATCAATTAAATATGCTCATCTAGTATTGCCCGCAGCTCAA
TGGAGCGAAAAAGATGGTGTTATGACAAATTCAGAAAGAAGAGTAACCCTTTGCCCATCT
TTCAGAGAATCGAATAAAAATTCAAAACCAGATTGGCAAATATTTGCTGAATTAGGACAG
AAAATAGGTTATTTCAAACAATTTGAATATGAATCTTCATCGGAAGTTTATGACGAATTT
TTAAAAACGACTACAAAAAGATTATGCGATATGAGCGGATTATCATATCAATTATTAAAA
AATCATGGTCCTCAACAATGGCCTTATCCTAAAGGCAGCGTTCCTAGTACATCTTCAAAA
AGATTATATGAAGATGGTTATTTCCCAACTGAGACTGGCAAAGCAAATTTTTGTATTGAT
GATCCTATTGGGTTGGCTGAACCTCCTTCAGATGAGTACCCACTAATTTTGACAATTGGA
AGATATCTAAGTCAATGGCATACAATGACAAGAACTTCTAAAGTTCAAAAACTTACAAAA
AAGAATCCAGAACCGTTATTGGAAATTAATTCTAAAGATGCTTTATCTTTAAAAATCAAA
AATGATGAAATAGTAAAAATTAAATCCAAAAGAGGGGAAGTTCAAGCAAAAGTTCAGATT
ACTGACAAAATTAAAGTAGGTACAGTTTTTTTACCAATGCATTGGGGTTTTAGTCAAAAA
AATATGTGTGAAGTAAACTCTTTGATGCATGAAAAGTCATGCCCGATATCAAAACAACCG
GAATTAAAAGCATGCTCAGTAATAATTGTTCCA
>AG-402-N08
AATTTTACTAAAAGCCAATGCCCATATTGCGGTGTTGGCTGTGGTTTAAAAATGAAGCCT
AAA------------AGTTCGGTTTCTGATGATAAA---------------TGGTTAGTA
AGTGGAGATAGGGATAGTCCTTCAACTCAAGGTAAATTGTGCGTAAAAGGAGCAACAGTA
TGTGAGACTTTAAAAGACGGGAGATTAAAAGAACCACTTTATAGGGAAAATTTAAATGAA
GAATTTAAACAAATTTCCTGGGACGAATCATACGAAATTCTGAAAGAGAATATTTTGAGT
TCTATAAAAAATTATGGA---CCTGATTCAATAGCTATGTATGGCTCAGGTCAATTTCAT
ACTGAAGATTATTACTTAGCCCAAAAGCTTCTCAAGGGAGCAATAGGCACAAATAATTTT
GATGCTAATTCAAGACTATGTATGAGCTCAGCAGTTGCTGGATATAATAGAAGTTTTGGC
TCTGATGGCCCACCTTGTTGTTATGAAGATATTGATCATTGCTCTTTAATTTTATTAATA
GGGACAAATACAGCAGAATGTCATCCCGTTCTTTTTGATCGAATTAAAAAACGTAAAAGA
AACGTAAATGATAATTTAAAAGTAATAGTAATTGATCCAAGAGAAACTGAAACTTCATCC
ATAGCAGATTTTTACTTACAAATTTCTTCTGGAACAGATCTATTTTTATTTATTGCGATT
GCGAATTATCTTTATAAGAATCAATTAACTGACCAAAATTTCATTGATAAGTCGACCGAG
AACTATTTTGATTTTGTAAAACATATACAAAAATGGGATTTAAAAAAAATAAGTGAAATT
TGCAATATATCCGAGAAAACAATTATTGATATTGCAAAATTATGGGGAGAAAGCAAAAAT
GTTCTAAGTCTTTGGTCGATGGGTTTGAATCAAAGGCAAGAGGGTACAGCAGCAGTAAAT
GGGCTAATAAATCTTCATTTAATGACCGGCCAAATAGGCAAAGAAGGTTCTGGTCCTTTT
TCCTTGACTGGCCAACCAAACGCTATGGGTGGGAGAGAAGCAGGAGGCCTATCGCACCTT
CTTCCAGGATATAGGTTTGTAAAAAATAAAACAGATAGGAATGAAATTGAAAAAATATGG
GGGTTCCCTGAGGGAAAGATATCTGAAAAACAGGGTCTATCTGCATTTGAACAAATAGAA
GCTATAAAAAAAGGATCTGTGAAAATTTGGTGGATTGCAGCTACGAACCCTTTGGTTAGT
ATGCCTAATTTAAACTTTGTAAAAAAAGCACTTTTAAAATGTCCTTTAATTATCCTCAAC
GAATCTTATGAACAAAGTGAATCAATTAAATATGCTCATCTAGTATTGCCCGCAGCTCAA
TGGAGCGAAAAAGATGGTGTTATGACAAATTCAGAAAGAAGAGTAACCCTTTGCCCATCT
TTCAGAGAATCGAATAAAAATTCAAAACCAGATTGGCAAATATTTGCTGAATTAGGACAG
AAAATAGGTTATTTCAAACAATTTGAATATGAATCTTCATCGGAAGTTTATGACGAATTT
TTAAAAACGACTACTAAAAGATTCTGCGATATGAGCGGATTATCATATCAATTATTAAAA
AATCATGGTCCTCAACAATGGCCTTATCCTAAAGGCAGCGTACCTAGTACATTTTCAAAA
AGATTATATGAAGACGGTTATTTCCCAACTGAGACTGGCAAAGCAAATTTTTGTATTGAT
GATCCTATAGGGTTGGCTGAACCCCCTTCAGATGAGTACCCACTAATTTTGACAATTGGA
AGATATCTAAGTCAATGGCATACAATGACAAGAACTTCTAAAGTTCAAAAACTTACAAAA
AAGAATCCAGAACCGTTATTGGAAATTAATTCTAAAGATGCTTTATCTTTAAAAATCAAA
AATGATGAAATAGTAAAAATTAAATCCAAAAGAGGGGAAGTTCAAGCAAAAGTTCAGATT
ACTGACAAAATTAAAGCAGGTACAGTTTTTTTACCAATGCATTGGGGTTTTAGTCAAAAA
AATATGTGTGAAGTAAACTCTTTGATGCATGAAAAGTCATGCCCGATATCAAAACAACCG
GAATTGAAAGCATGCTCAGTAATAATTGTTCCA
>AG-412-J13
AATTTTACTAAAAGTCAATGCCCATATTGTGGTGTTGGCTGTGGGTTAAAAATGAAGCCT
AAA------------AGTTCGGTTTCTGATGATAAA---------------TGGTTAGTA
AGTGGAGATAGGGATAGTCCTTCCACTCATGGTAAATTGTGCGTAAAAGGAGCAACAGTA
TGTGAGACTCTAAAAGATGGGAGATTAAAAGAACCACTTTATAGGGAAAATTTAAATGAA
GAATTTAAAGAAATTTCCTGGGACGAATCATACGAAATTCTGAAAGAGAAAATTCTGAGT
TCTATAAAAAATTATGGA---CCTGATTCAATAGCTATGTATGGCTCCGGTCAATTTCAT
ACTGAAGATTATTACGTAGCCCAGAAGCTTCTCAAGGGAGCAATAGGCACAAATAATTTT
GATGCTAATTCAAGATTATGTATGAGTTCAGCAGTAGCTGGATATAATAGAAGTTTTGGC
TCTGATGGCCCACCTTGTTGTTATGAAGATATTGATCATTGCTCTTTAATTTTATTAATA
GGGACAAATACAGCAGAATGTCATCCCGTTCTTTTTGATCGAATTAAGAAACGCAAAAGA
AATGTAAATGATAATTTAAAAGTAATAGTAATCGATCCAAGAGAAACAGAAACTTCATCC
ATAGCAGATTATTACTTACAAATTTCTTCTGGAACAGATCTTTTTTTATTTATTGGAATT
GCGAATTATCTTTATAAGAATCAATTAACTGATCAAAATTTCATTGAGAAGTCGACAGAA
AACTATTTTCATTTTGTAAAACATATACAAAAATGGGATTTAAAAAAAATAAGTGAAATT
TGCAATATATCTGAGCAGACAATTATTGATATTGCAAAATTATGGGGAGAAAGCAAAAAT
GTTTTAAGTCTCTGGTCGATGGGTTTGAATCAAAGGCAAGAGGGAACAGCAGCAGTAAAT
GGGCTAATAAATCTTCATCTAATGACCGGCCAAATAGGCAAAGAAGGTTCTGGCCCTTTT
TCCTTAACTGGCCAACCAAACGCTATGGGGGGGAGAGAAGCTGGAGGACTATCGCACCTT
CTTCCAGGATATAGGTTTGTAAAAAATAAAATAGATAGGAATGAGATTGAAAAAATATGG
GGGTTCCCTAAAGGAAAGATATCTGCAAAACAGGGTCTATCTGCCTTTGAACAAATAGAA
GCTATTAACAAAGGAACTGTGAAAATTTGGTGGATTGCAGCTACGAACCCTTTGGTTAGC
ATGCCAAATTTAAACTTTGTAAAACAAGCACTTTCAAAATGTCCTTTAATTATTCTCAAT
GAATCTTATGAACAAAGTGAATCAATTAAATATGCTCATCTAGTATTGCCGGCGGCTCAA
TGGAGCGAAAAAGATGGTGTCATGACAAATTCAGAAAGAAGAGTAACCCTTTGCCCATCT
TTCAGAGAATCTAATAATAATTCAAAACCAGATTGGCAAATATTTGCTGAATTAGGACAG
AAGATAGGCTATCTCAAACAATTTGTATATGAATCTTCATCGGATGTTTATGATGAATTT
TTAAAAACGACTACAAAAAGATTATGCGATATGAGTGGATTATCATATCAAACATTAAAA
AATCATGGTCCTCAACAATGGCCTTATCCTAAAGGCAGTGTACCTAGTACATGTTCAAAA
AGATTATATGAAGATGGTTATTTCCCAACTGAGACTGGCAAAGCAAATTTTTGTATCGAT
GATCCTATAGGGTTGGCTGAACCCCCTTCAGATGAGTACCCACTAATCTTGACAATTGGA
AGATATCTTAGTCAATGGCACACAATGACAAGAACTTCTAAAGTTCAAAAACTTACAAAA
AAGAATCCAGAACCGTTATTGGAAATTAATTCTAAAGATGCTTTATCTTTAAAAATCAAA
AATGATGAAACAGTAAAAATTAAATCCAAAAGAGGGGAAGTTCAAGCAAAAGTTCAGATT
ACTGACAAAATTAAAGCTGGTACAGTTTTTTTACCGATGCATTGGGGTTTTAGTCAAAAA
AATATGTGTGAAGTAAACTCCTTGATGCATGAAAAGTCATGCCCTATATCAAAACAACCG
GAATTAAAAGCATGCTCGGTAATAATTATTCCA
>AG-418-D13
AATTTTACTAAAAGTCAATGCCCATATTGCGGTGTTGGCTGTGGTTTAAAAATGAAGCCT
AAA------------AGTTCGGTTTCTGATGATAAA---------------TGGTTAGTC
AGTGGAGATAGGGATAGTCCTTCAACTCAAGGTAAATTGTGCGTAAAAGGAGCAACAGTA
TGTGAGACCCTAAAAGATGGGAGATTAAAAGAACCACTTTATAGGGAAAATTTAAATGAA
GAATTTAAAGAAATTTCCTGGGACGAATCATACGAAATTCTAAAAGAGAATATTTTGAGT
TCTATAAAAAATTATGGA---CCTGATTCAATAGCTATGTATGGCTCAGGTCAATTTCAT
ACTGAAGATTATTACGTAGCCCAAAAGCTTCTCAAGGGAGCAATAGGCACAAATAATTTT
GATGCTAATTCAAGACTATGTATGAGCTCAGCAGTAGCTGGATATAACAGAAGTTTTGGC
TCTGATGGCCCACCTTGTTGTTATGAAGATATTGATCATTGCTCTTTAATTTTATTAATA
GGGACAAATACTGCAGAATGTCATCCCGTTCTTTTTGATCGAATTAAAAAACGTAAAAGA
AACGTAAATGATAATTTAAAAGTAATAGTAATTGATCCAAGAGAAACTGAAACTTCATCC
ATAGCAGATTTTTACTTACAAATTTCTTCTGGAACAGATCTATTTTTATTTATTGGGATT
GCGAATTATCTTTATAAGAATCAATTAACTGATCAAAATTTCATTGATAAGTCGACCGAA
AGCTATTTTGATTTTGTAAAACATATACAAAAATGGGATTTAAAAAAAATAAGTGAAATT
TGCAATATATCCGAGAAAACAATTATTGATATTGCAAAATTATGGGGAGAAAGCAAAAAT
GTTCTAAGTCTTTGGTCGATGGGTTTGAATCAAAGGCAAGAGGGTACAGCAGCAGTAAAT
GGGCTAATAAATCTTCATTTAATGACGGGCCAAATAGGCAAAGAAGGTTCTGGTCCTTTT
TCCTTAACTGGCCAACCAAACGCTATGGGTGGGAGAGAAGCAGGAGGACTATCGCACCTT
CTTCCAGGATATAGGTTTGTAAAAAATAAAATAGATAGGAATGAAATTGAAAAAATATGG
GGGTTCCCTGAGGGAAAGATATCTGCAAAACAGGGTCTATCTGCATTTGAACAAATAGAA
GCTATAAAAAAAGGATCTGTGAAAATTTGGTGGATTGCAGCTACGAACCCTTTGGTTAGC
ATGCCTAATTTAAACTTTGTAAAAAAAGCACTTTTAAAATGTCCTTTAATTATCCTGAAC
GAATCTTATGAACAAAGTGAATCAATTAAATATGCTCATCTAGTATTGCCCGCAGCTCAA
TGGAGCGAAAAAGATGGTGTTATGACAAATTCAGAAAGAAGAGTAACACTTTGCCCATCT
TTCAGAGAATCGAATAAAAATTCAAAACCAGATTGGCAAATATTTGCTGAATTAGGACAG
AAGATAGGCTATTTCAAACAATTTGAATATGAATCTTCATCGGAAGTTTATGATGAATTT
TTAAAAACTACTACAAAAAGATTATGCGATATGAGCGGATTATCATATCAATTATTAAAA
AATCATGGTCCTCAACAATGGCCTTATCCTAAAGGCAGCGAACCTAGTACATCTTCAAAA
AGATTATATGAAGATGGTTATTTCCCAACTGAGACTGGCAAAGCAAATTTTTGTATTGAT
GATCCTATTGGGTTGGCTGAACCCCCTTCAGATGAGTACCCAATAATTTTGACAATTGGA
AGATATCTAAGTCAATGGCATACAATGACAAGAACTTCTAAAGTTCAAAAACTTACAAAA
AAGAATCCAGAACCGTTATTGGAAATTAATTCTAAAGATGCTTTATCTTTAAAAATCAAA
AATGATGAAATAGTAAAAATTAAATCCAAAAGAGGGGAAGTTCAAGCAAAAGTTCTGATT
ACTGACAAAATTAAAGCAGGTACAGTTTTTTTACCAATGCATTGGGGTTTTAGTCAAAAA
AATATGTGTGAAGTAAACTCTTTGATGCATGAAAAGTCATGCCCGATATCAAAACAACCG
GAATTAAAAGCATGCTCAGTAATAATTGTTCCA
>AG-418-O02
AATTTTACTAAAAGTCAATGCCCATATTGCGGAGTTGGCTGTGGTTTAAAAATGAAGCCT
AAA------------AGTTCGGTTTCTGATGATAAA---------------TGGTTAGTA
AGTGGAGATAGGGATAGTCCTTCAACTCAAGGTAAATTGTGCGTAAAAGGAGCAACAGTA
TGTGAGACTTTAAAAGACGGTAGATTAAAAGAACCACTTTATAGGGAAAATTTAAATGAA
GAATTTAAAGAAATTTCCTGGGACGAATCATACGAAATTCTGAAAGAGAATATTTTGAGT
TCTATAAAAAATTATGGA---CCTGATTCAATAGCTATGTATGGCTCAGGTCAATTTCAT
ACTGAAGATTATTACGTAGCCCAAAAGCTTCTCAAGGGAGCAATAGGCACAAATAATTTT
GATGCTAATTCAAGACTATGTATGAGCTCAGCAGTAGCTGGTTATAATAGAAGTTTTGGC
TCTGATGGTCCACCTTGTTGTTATGAAGATATTGATCATTGCTCTTTAATTTTATTAATA
GGGACAAATACTGCAGAATGTCATCCCGTTCTTTTTGATCGAATTAAAAAACGTAAAAGA
AATGTAAATGATAATTTAAAAGTAATAGTAATTGATCCAAGAGAAACTGAAACTTCATCC
ATAGCAGATTTTTACTTACAAATTTCTTCTGGAACAGATCTATTTTTATTTATAGGGATT
GCGAATTATCTTTATAAGAATCAATTAACTGATCAAAATTTCATTGATAAGTCGACCGAA
AGCTATTTTGATTTTGTAAAACATATACAAAAATGGGATTTAAAAAAAATAAGTGAAATT
TGCAATATATCCGAGAAAACAATTATTGATATTGCAAAATTATGGGGAAAAAGCAAAAAT
GTTCTAAGTCTTTGGTCGATGGGTTTGAATCAAAGGCAAGAGGGTACAGCAGCAGTAAAT
GGGCTAATAAATCTTCATTTAATGACCGGCCAAATAGGCAAAGAAGGTTCTGGTCCTTTT
TCCTTGACTGGCCAACCAAACGCTATGGGTGGGAGAGAAGCAGGAGGACTATCGCACCTT
CTTCCAGGATATAGGTTTGTAAAAAATAAAATAGATAGGAATGAAATTGAAAAAATATGG
GGGTTCCCTGAGGGAAAGATATCTGCAAAACAGGGTCTATCTGCATTTGAACAAATTGAA
GCAATAAAAAAAGGATCTGTGAAAATTTGGTGGATTGCAGCTACGAACCCTTTGGTTAGC
ATGCCTAATTTAAACTTTGTAAAAAAAGCACTTTTAAAATGTCCTTTAATTATCCTCAAC
GAATCTTATGAACAAAGTGAATCAATTAAATATGCTCATCTAGTATTGCCCGCAGCTCAA
TGGAGCGAAAAAGATGGAGTTATGACAAATTCAGAAAGAAGAGTAACCCTTTGCCCATCT
TTCAGAGAATCGAATAAAAATTCAAAACCAGATTGGCAAATATTTGCTGAATTAGGACAG
AAGATAGGCTATTTCAAACAATTTGAATATGAATCTTCTTCGGAAGTTTATGATGAATTT
TTAAAAACTACTACAAAAAGATTATGCGATATGAGCGGATTATCATATCAATTATTAAAA
AATCATGGTCCTCAACAATGGCCTTATCCTAAAGGCAGCGTACCTAGTACATCTTCAAAA
AGATTATATGAAGATGGTTATTTCCCAACTGAGACTGGCAAAGCAAATTTTTGTATTGAT
GATCCTATAGGGTTGGCTGAACCCCCTTCAGATGAGTACCCACTAATTTTGACAATTGGA
AGATATCTAAGTCAATGGCATACAATGACAAGAACTTCTAAAGTTCAAAAACTTACAAAA
AAGAATCCAGAACCGTTATTGGAAATTAATTCTAAAGATGCTTTATCTTTAAAAATCAAA
AATGATGAAATAGTAAAAATTAAATCCAAAAGAGGGGAAGTTCAAGCAAAAGTTCAGATT
ACTGACAAAATTAAATTAGGTACAGTTTTTTTACCAATGCATTGGGGTTTTAGTCAAAAA
AATATGTGTGAAGTAAACTCTTTGATGCATGAAAAGTCATGCCCGATATCAAAACAACCG
GAATTAAAAGCATGCTCAGTAATAATTGTTCCA
>AG-418-O03
AATTTTACTAAAAGTCAATGCCCATATTGCGGTGTTGGCTGTGGTTTAAAAATGAAGCCT
AAA------------AGTTCGGTTTCTGATGATAAA---------------TGGTTAGTA
AGTGGAGATAGGGATAGTCCTTCATCTCAAGGTAAATTGTGCGTAAAAGGAGCAACAGTT
TGTGAGACCCTAAAAGATGGGAGATTAAAAGTACCACTTTACAGGGAAAATTTAAATGAA
GAATTTAAAGAAATTTCCTGGGACGAATCATACGAAATTCTGAAAGAGAATATTTTGAGT
TCTATAAAGAATTATGGA---CCTGATTCAATAGCTATGTATGGCTCAGGTCAATTTCAT
ACTGAAGATTATTATGTAGCCCAAAAGCTTCTCAAGGGAGCAATAGGCACAAATAATTTT
GATGCTAATTCAAGACTATGCATGAGCTCAGCAGTAGCTGGATATAACAGAAGTTTTGGC
TCTGATGGCCCTCCTTGTTGTTATGAAGATATTGATCATTGCTCCTTAATTTTATTAATA
GGGACAAATACTGCAGAATGTCATCCCGTTCTCTTTGATCGAATTAAAAAACGTAAAAGA
AACGTAAATGATAATTTAAAAGTAATAGTAATCGATCCAAGAGAAACAGAAACTTCATCC
ATAGCAGATTTTTACTTACAAATTTCTTCTGGAACAGATCTTTTTTTATTCATTGGGATT
GCGAATTATCTTTATAAGAATCAATTAACTGATCAAAATTTCATTGATAAGTCCACCGAA
AGCTATTTTGATTTTGTAAAACATATACAAAAATGGGATTTAATAAAAATAAGTGAAATT
TGCAATATATCCGAGAAAACAATTATTGATATTGCAAAATTATGGGGAGAAAGCAAAAAT
GTTTTAAGTCTCTGGTCTATGGGTTTGAATCAAAGGCAGGAGGGTACAGCAGCAGTAAAT
GGGCTAATAAATCTTCATCTAATGACAGGCCAAATAGGCAAAGAAGGTTCTGGTCCTTTT
TCTTTGACTGGCCAACCAAACGCTATGGGGGGGAGAGAAGCTGGTGGACTATCGCACCTT
CTTCCAGGATATAGGTTTGTAAAAAATAAAATAGATAGGAATGAAATTGAAAAAATATGG
GGGTTCCCTGAGGGAAAGATATCTGCAAAACAGGGTCTATCTGCATTTGAACAAATAGAA
GCTATAAAAAAAGGATCTGTGAAAATTTGGTGGATTGCAGCTACAAACCCTTTGGTTAGC
ATGCCTAATTTAAACTTTGTAAAAAAATCACTTTCAAAATGTCCTTTAATTATCCTCAAC
GAATCTTATGAACAAAGTGAATCAATTAAATATGCTCATCTAGTATTGCCCGCGGCTCAA
TGGAGCGAAAAAGATGGTGTTATGACAAATTCAGAAAGAAGAGTAACCCTTTGCCCATCT
TTCAGAGAATCGAATAAAAATTCAAAACCAGATTGGCAAATATTTGCTGAAGTAGGACAG
AAGATAGGCTATTTCAAACAATTTGAATATGAATCTTCATCGGAAGTTTATGATGAATTT
TTAAAAACGACTACAAAAAGATTATGCGATATGAGCGGATTATCATATCAATTATTAAAA
AATCATGGTCCTCAACAATGGCCTTATCCCAAAGGCAGCGTACCTAGTACATCTTCAAAA
AGATTATATGAAGATGGTTATTTCCCAACTGAGACTGGCAAAGCAAATTTTTGTATTGAT
GATCCTATAGGGTTGGCTGAACCCCCTTCAGATGAGTACCCACTAATTTTGACAATTGGA
AGATATCTAAGTCAATGGCATACAATGACAAGAACTTCTAAAGTTCAAAAACTTACAAAA
AAGAATCCAGAACCGTTATTGGAAATTAATTCTAAAGATGCTTTATCTTTAAAAATCAAA
AATGATGAAATAGTAAAAATTAAATCCAAAAGAGGGGAAGTTCAAGCAAAAGTTCAGATT
ACTGACAAAATTAAAGCAGGTACAGTTTTTTTACCAATGCATTGGGGTTTTAGTCAAAAA
AATATGTGTGAAGTAAACTCTTTGATGCATGAAAAGTCATGCCCGATATCAAAACAACCG
GAATTAAAAGCATGCTCAGTAATAATTGTTCCA
>AG-442-N07
AATTTTACTAAAAGTCAATGCCCATATTGCGGTGTTGGCTGTGGTTTAAAAATGAAGCCT
AAA------------AGTTCGGTTTCTGATGATAAA---------------TGGTTAGTA
AGTGGAGATAGGGATAGTCCTTCAACTCAAGGTAAATTGTGCGTAAAAGGAGCAACTGTA
TGTGAGACTTTAAAAGACGGGAGATTAAAAGAACCACTTTATAGGGAAAATTTAAATGAA
GAATTTAAAGAAATTTCCTGGGACGAATCATACGAAATTCTGAAAGAGAATATTTTGAGT
TCTATAAAAAATTATGGA---CCTGATTCAATAGCTATGTATGGCTCAGGTCAATTTCAT
ACAGAAGATTATTACCTAGCCCAAAAGCTTCTCAAGGGAGCAATAGGCACAAATAATTTT
GATGCTAATTCAAGACTATGTATGAGCTCAGCAGTAGCTGGATATAACAGAAGTTTTGGC
TCTGATGGCCCACCTTGTTGTTATGAAGATATTGATCATTGCTCTTTAATTTTATTAATA
GGGACAAATACTGCAGAATGTCATCCCGTTCTTTTTGATCGAATTAAAAAACGTAAAAGA
AATGTAAATGATAATTTAAAAGTAATAGTGATTGATCCAAGAGAAACTGAAACTTCATCC
ATAGCAGATTTTTACTTACAAATTTCTTCTGGAACAGATCTATTTTTATTTATTGGGATT
GCGAATTATCTTTATAAGAATCAATTAACTGATCAAAATTTCATTGATAAGTCGACCGAA
AGCTATTTTGATTTTGTAAAACATATACAAAAATGGGATTTAAAAAAAATAAGTGAAATT
TGCAATATATCCGAGAAAACAATTATTGATATTGCAAAATTATGGGGAGAAAGCAAAAAT
GTTCTAAGTCTTTGGTCGATGGGTTTGAATCAAAGGCAAGAGGGTACAGCAGCAGTAAAT
GGGCTAATAAATATTCATTTAATGACCGGCCAAATAGGCAAAGAAGGTTCTGGCCCTTTT
TCCTTAACTGGCCAACCAAACGCTATGGGTGGCAGAGAAGCAGGAGGACTATCGCACCTT
CTTCCAGGATATAGGTTCGTAAAAAATAAAATAGATAGGAATGAAATTGAAAAAATATGG
GGGTTCCCTGAGGGAAAGATATCTGCAAAACAGGGTCTATCTGCATTTGAACAAATAGAA
GCTATAAAAAAAGGATCTGTGAAAATTTGGTGGATTGCAGCTACCAACCCTTTGGTTAGC
ATGCCTAATTTAAACTTTGTAAAAAAAGCACTTTTAAAATGTCCTTTAATTATCCTCAAC
GAATCTTATGAACAAAGTGAATCAATTAAATATGCTCATCTAGTATTGCCTGCAGCTCAA
TGGAGCGAAAAAGATGGTGTTATGACAAATTCAGAAAGAAGAGTAACCCTTTGCCCATCT
TTCAGAGAATCGAATAAAAATTCAAAACCAGATTGGCAAATATTTGCTGAATTAGGTCAG
AAGATAGGCTATTTCAAACAATTTGAATATGAATCTTCATCGGAAGTTTATGATGAATTT
TTAAAAACTACTACAAAAAGATTATGCGATATGAGCGGATTATCATATCAATTATTAAAA
AATCATGGTCCTCAACAATGGCCTTATCCTAAAGGAAGCGTACCTAGTACATCTTCAAAA
AGATTATATGAAGATGGTTATTTCCCAACTGAGACTGGCAAAGCAAATTTTTGTATTGAT
GATCCTATTGGGTTGGCTGAACCCCCTTCAGATGAGTACCCACTAATTTTGACAATTGGA
AGATATCTAAGTCAATGGCATACAATGACAAGAACTTCTAAAGTTCAAAAACTTACAAAA
AAGAATCCAGAACCGTTATTGGAAATTAATTCTAAAGATGCTTTATCTTTAAAAATCAAA
AATGATGAAATAGTAAAAATTAAATCCAAAAGAGGGGAAGTTCAAGCAAAAGTTCAGATT
ACTGACAAAATTAAAGTAGGTACAGTTTTTTTACCAATGCATTGGGGTTTTAGTCAAAAA
AATATGTGTGAAGTAAACTCTTTGATGCATGAAAAGTCATGCCCGATATCAAAACAACCG
GAATTAAAAGCATGCTCAGTAATAATTGTTCCA
>MIT0604
AATTTTACTAAAAGTCAATGCCCATATTGCGGTGTTGGCTGTGGTTTAAAAATGAAGCCT
AAA------------AGTTCTGTTTCTGATGATAAA---------------TGGTTAGTA
AGTGGAGATAGGGATAGTCCTTCAACTCAAGGTAAATTGTGCGTAAAAGGAGCAACAGTT
TGTGAGACCCTAAAAGATGGGAGATTAAAAGTACCACTTTACAGGGAAAATTTAAATAAA
GAATTTAAAGAAATTTCCTGGGACGAATCATACGAAATTCTGAAAGAGAATATTTTGAGT
TCTATAAAGAATTATGGA---CCTGATTCAATAGCTATGTATGGCTCAGGTCAATTTCAT
ACTGAAGATTATTACGTAGCCCAAAAGCTTCTCAAGGGAGCAATAGGCACAAATAATTTT
GATGCTAATTCAAGACTATGCATGAGCTCAGCAGTAGCTGGATATAACAGAAGTTTTGGC
TCTGATGGCCCTCCTTGTTGTTATGAAGATATTGATCATTGCTCTTTAATTTTATTAATA
GGGACAAATACTGCAGAATGTCATCCCGTTCTTTTTGATCGAATTAAAAAACGTAAAAGA
AACGTAAATGATAATTTAAAAGTAATAGTAATCGATCCAAGAGAAACAGAAACTTCATCC
ATAGCAGATTTTTACTTACAAATTTCTTCTGGAACAGATCTTTTTTTATTAATTGGGATT
GCGAATTATCTTTATAAGAATCAATTAACTGATCAAAATTTCATTGATAAGTCGACCGAA
AGCTATTTTGATTTTGTAAAACATATACAAAAATGGGATTTAATAAAAATAAGTGAAATT
TGCAATATATCCGAGAAAACAATTATTGATATTGCAAAATTATGGGGAGAAAGTAAAAAT
GTTTTAAGTCTCTGGTCGATGGGTTTGAATCAAAGGCAAGAGGGTACAGCAGCAGTAAAT
GGGCTAATAAATCTTCATCTAATGACAGGCCAAATAGGCAAAGAAGGTTCTGGTCCTTTT
TCCTTGACTGGCCAACCAAACGCTATGGGGGGGAGAGAAGCTGGTGGACTATCGCACCTT
CTTCCAGGATATAGGTTTGTAAAAAATAAAATAGATAGGAATGAAATTGAAAAAATATGG
GGGTTCCCTGAGGGAAAGATATCTGCAAAACAGGGTCTATCTGCATTTGAACAAATAGAA
GCTATAAAAAAAGGATCTGTGAAAATTTGGTGGATTGCAGCTACAAACCCTTTGGTTAGC
ATGCCTAATTTAAACTTTGTAAAAAAAGCACTTTCAAAATGTCCTTTAATTATCCTCAAC
GAATCTTATGAACAAAGTGAATCAATTAAATATGCTCATCTAGTATTGCCCGCGGCTCAA
TGGAGCGAAAAAGATGGTGTTATGACAAATTCAGAAAGAAGAGTAACCCTTTGCCCATCT
TTCAGAGAATCGAATAAAAATTCAAAACCAGATTGGCAAATATTTGCTGAATTAGGACAG
AAGATAGGCTATTTCAAACAATTTGAATATGAATCTTCATCTGAAGTTTATGATGAATTT
TTAAAAACGACTACAAAAAGATTATGCGATATGAGCGGATTATCATATCAATTATTAAAA
AATCATGGTCCTCAACAATGGCCTTATCCTAAAGGCAGCGTACCTAGTAAATCTTCAAAA
AGATTATATGAAGATGGTCATTTCCCAACTGAGACTGGCAAAGCAAATTTTTGTATTGAT
GATCCTATAGGGTTGGCTGAACCCCCTTCAGATGAGTACCCACTAATTTTGACAATTGGA
AGATATCTAAGTCAATGGCATACAATGACAAGAACTTCTAAAGTTCAAAAACTTACAAAA
AAGAATCCAGAACCGTTATTGGAAATTAATTCTAAAGATGCTTTATCTTTAAAAATCAAA
AATGATGAAATAGTAAAAATTAAATCCAAAAGAGGGGAAGTTCAAGCAAAAGTTCAGATT
ACTGACAAAATTAAAGCAGGTACAGTTTTTTTACCAATGCATTGGGGTTTTAGTCAAAAA
AATATGTGTGAAGTAAACTCTTTGATGCATGAGAAGTCATGCCCGATATCAAAACAACCA
GAATTAAAAGCATGTGCAGTAATAATTGTTCCA
>SB
AATTTTACTAAAAGTCAATGCCCATATTGCGGTGTTGGTTGTGGTTTAAAAATGAAGTCT
AAA------------AGTTCGGTTTCTGATGATAAA---------------TGGTTAGTA
AGTGGAGATAGGGATAGTCCTTCAACTCAAGGTAAATTATGCGTAAAAGGAGCAACAGTA
TGTGAGACTCTAAAAGATGGGAGATTAAAAGAACCACTTTATAGGAAAAATTTAAATGAA
GAATTTAAAGAAATTTCCTGGGACGAATCATACGAAATTCTGAAAGAGAATATTTTGAGT
TCTATAAAAAATTATGGA---CCTGATTCAATAGCTATGTATGGCTCAGGTCAATTTCAT
ACTGAAGATTATTACGTAGCCCAAAAGCTTCTCAAGGGAGCAATAGGCACAAATAATTTT
GATGCTAATTCAAGACTATGCATGAGCTCAGCAGTAGCTGGATATAACAGAAGTTTTGGC
TCTGATGGCCCACCTTGTTGTTATGAAGATATTGATCATTGCTCTTTAATTTTATTAATA
GGGACAAATACTGCAGAATGTCATCCCGTTCTTTTTGATCGAATTAAAAAACGTAAAAGA
AATGTAAATGATAATTTAAAAGTAATAGTAATTGATCCAAGAGAAACTGAAACTTCATCC
ATAGCAGATTTTTACTTACAAATTTCTTCTGGAACAGATCTATTTTTATTCATTGGGATT
GCGAATTATCTTTATAAGAATCAATTAACTGATCAAAATTTCATTGATAAGTCGACCGAA
AGCTATTTTGATTTTGTAAAACATATACAAAAATGGGATTTAAAAAAAATAAGTGAAATT
TGCAATATATCCGAGAAAACAATTATTGATATTGCAAAATTATGGGGAGCAAGCAAAAAT
GTTCTAAGTCTTTGGTCGATGGGTTTGAATCAAAGGCAAGAGGGTACAGCAGCAGTAAAT
GGGCTAATAAATCTTCATTTAATGACCGGCCAAATAGGCAAAGAAGGTTCTGGTCCTTTT
TCCTTAACTGGCCAACCAAACGCTATGGGTGGGAGAGAAGCAGGAGGACTATCGCACCTT
CTTCCAGGATATAGGTTTGTAAAAAATAAAATAGATAGGAATGAAATTGAAAAAATATGG
GGGTTCCCTGAGGGAAAGATATCTGAAAAACAGGGTCTATCTGCATTTGAACAAATAGAA
GCTATAAAAAAAGGATCTGTGAAAATTTGGTGGATTGCAGCTACGAACCCTTTGGTTAGC
ATGCCTAATTTAAACTTTGTAAAAAAAGCACTTTTAAAATGTCCTTTAATTATCCTCAAC
GAATCTTATGAACAAAGTGAATCAATTAAATATGCTCATCTAGTGTTGCCGGCAGCTCAA
TGGAGCGAAAAAGATGGTGTTATGACAAATTCAGAAAGAAGAGTAACCCTTTGCCCATCT
TTCAGAGAATCGAATAAAAATTCAAAACCAGATTGGCAAATATTTGCTGAATTAGGACAG
AAGATAGGCTATTTCAAACAATTTGAATATGAATCTTCATCGGAAGTTTATGATGAATTT
TTAAAAACTACTACAAAAAGATTATGCGATATGAGCGGATTATCATATCAATTATTAAAA
AATCATGGTCCTCAACAATGGCCTTATCCTAAAGGCAGCGTACCTAGTACATCTTCAAAA
AGATTATATGAAGATGGTTATTTCCCAACTGAGACTGGCAAAGCAAATTTTTGTATTGAT
GATCCTATAGGGTTGGCTGAACCCCCTTCAGATGAGTTCCCGCTAATTTTGACAATTGGA
AGATATCTAAGTCAATGGCATACTATGACAAGAACTTCTAAAGTTCAAAAACTTACAAAA
AAGAATTCAGAACCGTTATTGGAAATTAATTCTAAAGATGCTTTATCTTTAAAAATCAAA
AATGATGAAATAGTAAAAATTAAATCCAAAAGAGGGGAAGTTCAAGCAAAAGTTCAGATT
ACTGACAAAATTAAAGCAGGTACAGTTTTTTTACCAATGCATTGGGGTTTTAGTCAAAAA
AATATGTGTGAAGTAAACTCTTTGATGCATGAAAAGTCATGCCCGATATCAAAACAACCG
GAATTAAAAGCATGCTCAGTAATAATTGTTCCA
>AG-347-I04
AATTTTACTAAAAGTCAATGCCCATATTGCGGTGTTGGCTGTGGTTTAAAAATGAAGCCT
AAA------------AGTTCGGTTTCTGATGATAAA---------------TGGTTAGTA
AGTGGAGATAGGGATAGTCCTTCAACTCAAGGTAAATTGTGCGTAAAAGGAGCAACAGTA
TGTGAGACTTTAAAAGACGGGAGATTAAGAGAACCTCTTTATAGGGAAAATTTAAATGAA
GAATTTAAAGAAATTTCCTGGGATGAATCCTACGAAATTCTGAAAGAGAACATTTTGAGA
TCTATAAAAAATTACGGA---CCTGATTCAATCGCTATGTATGGTTCAGGTCAATTTCAT
ACTGAAGATTATTACGTAGCCCAAAAGCTTCTCAAGGGAGCAATAGGCACAAATAATTTT
GATGCTAATTCAAGACTATGTATGAGCTCAGCAGTGGCTGGTTATAACAGAAGTTTTGGC
TCTGATGGCCCACCATGTTGTTATGAAGATATTGATCATTGCTCTTTAATTTTATTAATA
GGGACAAATACTGCAGAATGTCATCCCGTTCTTTTTGATCGAATTAAAAAACGTAAAAGA
AATGTAAATGATAATTTAAAAGTAATAGTAATTGATCCAAGAGAAACTGAAACTTCATCC
ATAGCAGATTTTTACTTACAAATTTCTTCTGGAACAGATCTATTTTTATTTATTGGGATT
GCGAATTATCTTTATAAGAATCAATTAACTGATCAAAATTTCATTGATAAGTCGACCGAA
AGCTATTTTGATTTTGTAAAACATATACAAAAATGGGATTTAAAAAAAATAAGTGAAATT
TGCAATATATCCGAGAAAACAATTATTAATATTGCAAAATTATGGGGAGAAAGCAAAAAT
GTTCTAAGTCTTTGGTCAATGGGTTTAAATCAAAGGCAAGAGGGTACAGCAGCAGTAAAT
GGGCTAATAAATCTTCATTTAATGACCGGCCAAATAGGCAAAGAAGGTTCTGGTCCTTTT
TCCTTAACTGGCCAACCAAACGCTATGGGTGGGAGAGAAGCAGGAGGACTATCGCACCTT
CTTCCAGGATATAGGTTTGTAAAAAATAAAATAGATAGGAATGAAATTGAAAAAATATGG
GGGTTCTCTGAGGGAAAGATATCTGCAAAACAGGGTCTATCTGCATTTGAACAAATAGAA
GCTATAAAAAAAGGATCTGTGAAAATTTGGTGGATTGCAGCTACGAACCCTTTGGTTAGC
ATGCCTAATTTAAACTTTGTAAAAAAAGCACTTTTAAAATGTCCTTTAATTATCCTCAAC
GAATCTTATGAACAAAGTGAATCAATTAAATATGCTCATCTAGTATTGCCCGCAGCTCAA
TGGAGCGAAAAAGATGGTGTTATGACAAATTCAGAAAGAAGAGTAACCCTTTGCCCATCT
TTCAGAGAATCGAATAAAAATTCAAAACCAGATTGGCAAATATTTGCTGAATTAGGACAG
AAGATAGGCTATTTCAAACAATTTGAATATGAATCTTCATCGGAAGTTTATGATGAATTT
TTAAAAACTACTACAAAAAGATTATGCGATATGAGCGGATTATCATATCAATTATTAAAA
AATCATGGTCCTCAACAATGGCCTTATCCTAAAGGCAGCTTACCTAGTACATCTTCAAAA
AGATTATATGAAGATGGTTCTTTCCCAACTGAGACTGGCAAAGCAAATTTTTGTATTGAT
GATCCTATAGGGTTGGCTGAACCCCCTTCAGATGAGTACCCACTAATTTTGACAATTGGA
AGATATCTAAGTCAATGGCATACAATGACAAGAACTTCTAAAGTTCAAAAACTTACAAAA
AAGAATCCAGAACCATTATTGGAAATTAACTCTAAAGATGCTTTATCTTTAAAAATCAAA
AATGATGAAATAGTAAAAATTAAATCCAAAAGAGGGGAAGTTCAAGCAAAAGTTCAGATT
ACTGACAAAATTAAAGTTGGTACAGTTTTTTTACCAATGCATTGGGGTTTTAGTCAAAAA
AATATGTGTGAAGTAAATTCTTTGATGCATGAAAAGTCATGCCCGATATCAAAACAACCG
GAATTAAAAGCATGTTCAGTAATAATTGTTCCT
