# Supplementary material for: Emergence of trait variability through the lens of nitrogen assimilation in Prochlorococcus
Source: eLife. 2019 Feb 1;8:e41043. doi: 10.7554/eLife.41043 (PMC6370341; doi:10.7554/eLife.41043)
Supplement: Figure 6—source data 1. [file elife-41043-fig6-data1.zip › 75_narB_CyCOG_60001877_LLI.dist]

AG-402-B03 AG-402-A08 0.01457
AG-402-B05 AG-402-A08 0.01598
AG-402-B05 AG-402-B03 0.008933
AG-402-B19 AG-402-A08 0.06206
AG-402-B19 AG-402-B03 0.06018
AG-402-B19 AG-402-B05 0.06065
AG-402-C09 AG-402-A08 0.01598
AG-402-C09 AG-402-B03 0.009873
AG-402-C09 AG-402-B05 0.01034
AG-402-C09 AG-402-B19 0.06065
AG-402-G06 AG-402-A08 0.063
AG-402-G06 AG-402-B03 0.06582
AG-402-G06 AG-402-B05 0.06723
AG-402-G06 AG-402-B19 0.0583
AG-402-G06 AG-402-C09 0.06629
AG-402-G08 AG-402-A08 0.06676
AG-402-G08 AG-402-B03 0.06253
AG-402-G08 AG-402-B05 0.06441
AG-402-G08 AG-402-B19 0.04231
AG-402-G08 AG-402-C09 0.063
AG-402-G08 AG-402-G06 0.05736
AG-402-L20 AG-402-A08 0.02539
AG-402-L20 AG-402-B03 0.02398
AG-402-L20 AG-402-B05 0.02586
AG-402-L20 AG-402-B19 0.06112
AG-402-L20 AG-402-C09 0.02586
AG-402-L20 AG-402-G06 0.05407
AG-402-L20 AG-402-G08 0.05924
AG-402-N09 AG-402-A08 0.063
AG-402-N09 AG-402-B03 0.06253
AG-402-N09 AG-402-B05 0.06535
AG-402-N09 AG-402-B19 0.05501
AG-402-N09 AG-402-C09 0.06441
AG-402-N09 AG-402-G06 0.02915
AG-402-N09 AG-402-G08 0.05642
AG-402-N09 AG-402-L20 0.04937
AG-402-O21 AG-402-A08 0.0174
AG-402-O21 AG-402-B03 0.009403
AG-402-O21 AG-402-B05 0.01269
AG-402-O21 AG-402-B19 0.06253
AG-402-O21 AG-402-C09 0.01269
AG-402-O21 AG-402-G06 0.06817
AG-402-O21 AG-402-G08 0.06535
AG-402-O21 AG-402-L20 0.0268
AG-402-O21 AG-402-N09 0.06347
AG-409-A10 AG-402-A08 0.01693
AG-409-A10 AG-402-B03 0.009873
AG-409-A10 AG-402-B05 0.01034
AG-409-A10 AG-402-B19 0.06159
AG-409-A10 AG-402-C09 0.01128
AG-409-A10 AG-402-G06 0.06723
AG-409-A10 AG-402-G08 0.06535
AG-409-A10 AG-402-L20 0.0268
AG-409-A10 AG-402-N09 0.06488
AG-409-A10 AG-402-O21 0.01363
MIT0912 AG-402-A08 0.06253
MIT0912 AG-402-B03 0.06065
MIT0912 AG-402-B05 0.06159
MIT0912 AG-402-B19 0.04795
MIT0912 AG-402-C09 0.06253
MIT0912 AG-402-G06 0.05501
MIT0912 AG-402-G08 0.04748
MIT0912 AG-402-L20 0.05971
MIT0912 AG-402-N09 0.05219
MIT0912 AG-402-O21 0.06535
MIT0912 AG-409-A10 0.06206
MIT0913 AG-402-A08 0.063
MIT0913 AG-402-B03 0.06159
MIT0913 AG-402-B05 0.06206
MIT0913 AG-402-B19 0.04748
MIT0913 AG-402-C09 0.063
MIT0913 AG-402-G06 0.05548
MIT0913 AG-402-G08 0.04795
MIT0913 AG-402-L20 0.05971
MIT0913 AG-402-N09 0.05266
MIT0913 AG-402-O21 0.06582
MIT0913 AG-409-A10 0.06253
MIT0913 MIT0912 0.002351
MIT0915 AG-402-A08 0.06676
MIT0915 AG-402-B03 0.06488
MIT0915 AG-402-B05 0.0677
MIT0915 AG-402-B19 0.04278
MIT0915 AG-402-C09 0.06488
MIT0915 AG-402-G06 0.05736
MIT0915 AG-402-G08 0.01834
MIT0915 AG-402-L20 0.05971
MIT0915 AG-402-N09 0.05501
MIT0915 AG-402-O21 0.0677
MIT0915 AG-409-A10 0.06817
MIT0915 MIT0912 0.04607
MIT0915 MIT0913 0.04654
MIT0917 AG-402-A08 0.06159
MIT0917 AG-402-B03 0.06112
MIT0917 AG-402-B05 0.063
MIT0917 AG-402-B19 0.05313
MIT0917 AG-402-C09 0.063
MIT0917 AG-402-G06 0.0268
MIT0917 AG-402-G08 0.05313
MIT0917 AG-402-L20 0.04795
MIT0917 AG-402-N09 0.01363
MIT0917 AG-402-O21 0.06394
MIT0917 AG-409-A10 0.06253
MIT0917 MIT0912 0.04748
MIT0917 MIT0913 0.04795
MIT0917 MIT0915 0.05172
PAC1 AG-402-A08 0.0677
PAC1 AG-402-B03 0.063
PAC1 AG-402-B05 0.06629
PAC1 AG-402-B19 0.04325
PAC1 AG-402-C09 0.06347
PAC1 AG-402-G06 0.05924
PAC1 AG-402-G08 0.006582
PAC1 AG-402-L20 0.05924
PAC1 AG-402-N09 0.05736
PAC1 AG-402-O21 0.06488
PAC1 AG-409-A10 0.06629
PAC1 MIT0912 0.04795
PAC1 MIT0913 0.04843
PAC1 MIT0915 0.01881
PAC1 MIT0917 0.05407
AG-402-M23 AG-402-A08 0.05454
AG-402-M23 AG-402-B03 0.05078
AG-402-M23 AG-402-B05 0.05125
AG-402-M23 AG-402-B19 0.06394
AG-402-M23 AG-402-C09 0.04843
AG-402-M23 AG-402-G06 0.06864
AG-402-M23 AG-402-G08 0.06582
AG-402-M23 AG-402-L20 0.05454
AG-402-M23 AG-402-N09 0.06864
AG-402-M23 AG-402-O21 0.05407
AG-402-M23 AG-409-A10 0.05172
AG-402-M23 MIT0912 0.0677
AG-402-M23 MIT0913 0.0677
AG-402-M23 MIT0915 0.06676
AG-402-M23 MIT0917 0.06723
AG-402-M23 PAC1 0.0677
