# Supplementary material for: Emergence of trait variability through the lens of nitrogen assimilation in Prochlorococcus
Source: eLife. 2019 Feb 1;8:e41043. doi: 10.7554/eLife.41043 (PMC6370341; doi:10.7554/eLife.41043)
Supplement: Figure 6—source data 1. [file elife-41043-fig6-data1.zip › 75_narB_CyCOG_60001877_LLI.fasta]

>AG-402-A08
AATTTAACT---ACTCAATGTCCATATTGCGGCGTTGGATGTGGTCTAGAAATGCAACCA
CCAGCTGAAGTCGGAAAAGCAGTCCGTAGAGATGCAGGTGGTTATCCGATGTGGAGGTCT
AGAGGCGATCGCAATCATCCATCCAACCTTGGACAAATATGTATTAAAGGTGCAACCGTA
GGAGAAACCTTGTCTCCGGGGAGATTAAAGCAACCTCTGTATCGAGATAATTTCAATGAT
AAATATCAACCGATTAGCTGGAATGAAGCTACAGATAAGATAGTTTCACAAATCAAAAAA
AGTTTAATCAAAAAAGGT---CCAAACTCTATAGCGATGTATGGTTCTGGACAATTTCAT
ACTGAAGACTACTATATTGCTCAAAAATTACTCAAAGGAGCTTTAGGTACAAATAATTTT
GATGCAAATTCAAGACTATGTATGAGCTCAGCTGTCGCTGGATATAATTTAAGTCTTGGA
TCAGATGGTCCTCCCTGTTGTTATGAAGATCTTGATCACTACACCGTTGCATTCCTCATT
GGCACTAATACAGCGGAATGTCATCCAGTACTTTTTCAACGTCTACTCAAAAGGAAAAAA
CAACATCAAGATAAAGTAAAAATTATTGTTATAGATCCCAGATTAACAGACACTGCAAAA
GCTGCTGACATTTATCTACCTATTGCTCCAGGCAGTGACTTAGCCCTGTTGTATGGTATT
GCCAATTTAGTTCTGAAAAAGAATGGACAAAATGCAGAATTTATTAAAAATCATACAGAT
AAATATTCAGAATTCTTAGCGATTATAAAAAATTGGACTCCTAGAAAAGTTGCTCGCTTT
TGTGGTATCCCAGAAAAAAAATTAGAAGAAGTAGCTAATTTGTTTAATCATCGCGAAAGG
ATATTAAGTCTTTGGTCAATGGGTGTAAATCAACGCAGAGAAGGTACTGCAGTTGTAGGC
GGACTTATCAATCTACATCTTCTCACGGGACAAATCGGGAAAGAGGGAGCTGGACCTTTT
TCGCTTACTGGCCAACCAAATGCTATGGGAGGACGTGAAGCAGGAGGCCTATCTCATCTG
CTTCCTGGTTATCGAAATGTTGCCAATAAAAAAGATAGACAAGTAGTCGAAAATCACTGG
GATTTTCCGGCTGGAAGTATCTCTGAAGAACCAGGTCTAAACGCCTGGCAACAAATTGAA
GCAATGGAAAAAGGAGAAATAGATCTTTGGTGGGTTGCTGCAACTAACCCACTTGTAAGC
ATGCCTGATCTAAATCGAGTAAAAGCCGCAATAAAAAACTGTTCACTAGTTGTTTTATCC
GAAGCATATGAAGATACTGAAACCTCTCATTATGCCCATCTATTATTGCCCGCTGCCCAA
TGGAGTGAGAAAGCCGGTGTGATGACTAATTCAGAAAGGCGAATCACTTATTGCCCAGCT
TTTCGTCCATGCTTTGGTCAAAGTCGTCCCGATTGGGAGATATTTGCTGAAGTAGGCCAA
AAACTTGGATTTATTGATCAGTTTACTTATGATTCTTCTTCTGAGGTATATTCAGAGTTT
ACAGCTCTGACAAGTGGTCGTCTCTGTGATAGTTCGGGTCTTAATCATGAATTACTAACA
AGTGTTGGTCCCCAACAATGGCCATTTTCAAAAGGAAGTAATCCTACGAAAAAAGCCAAG
CGACTTTATGAAAATAAAAGGTTTGAGACAGCTAATGGTCGAGCCCAGTTTTACACTAAA
CAACCTCTGGGAATCGCTGAGCCTCCATGCGATATGTACCCGTTAGTCTTAACTGTTGGG
CGTTACCTCGGACAATGGCATACCATGACTCGTACTGGAAAAGTAAATCGACTTAATAAA
ATGCACCCTGAACCATTACTTGAAATTCATCCTATGGATGCAAAAAATATGAATATTAAA
GATGGTGAGTTATCTGCTCTTAATTCTCGTCGAGGACATCTTACAGTACGTGTCAAAGAA
ACTGATCGTATACGTCGAGGCACAGTTTTTCTCCCAATGCACTGGGGCTTCACTCAAACA
AATCAATGTGAAACAAATAACTTGATGCATGAACAATCATGTCCCGTATCTAAACAGCCT
GAACTAAAAGCAAGTGCTGTAATTGTGGCTCCA
>AG-402-B03
AATTTAACT---ACTCAATGTCCATATTGCGGCGTTGGATGTGGTCTAGAAATGCAACCA
CCAGCTGAAATCGGAAAAGCAGTCCGTAGAGATGCAGATGGTTATCCGATGTGGAGGTCT
AGAGGCGATCGCAATCATCCATCCAACCTTGGACAAATATGTATTAAAGGTGCAACCGTA
GGAGAAAGCTTGTCTCCAGGGAGATTAAAGCAACCTCTGTATCGAGATAATTTAAATGAT
AAATATCAACCGATTAGCTGGAATGAAGCTACAGATAAGATAGTTTCACAAATCAAAAAA
AGTTTAATCAAAAAAGGT---CCAAACTCTATAGCGATGTATGGTTCTGGACAATTTCAT
ACTGAAGACTACTATATTGCTCAAAAATTACTCAAAGGAGCTTTAGGTACAAATAATTTT
GATGCAAATTCAAGACTATGTATGAGCTCAGCTGTCGCTGGATATAATTTAAGTCTTGGA
TCAGATGGTCCTCCCTGTTGTTATGAAGATCTTGATCACTACACCGTTGCATTCCTCATT
GGCACTAATACAGCGGAATGCCATCCAGTACTTTTTCAACGTCTACTCAAAAGGAAAAAA
CAACATCAAGATAAAGTAAAAATTATTGTTATAGATCCCCGATTAACAGACACTGCAAAA
GCTGCTGACATTTATCTACCTATTGCTCCAGGCAGTGACTTAGCCCTGTTATATGGTATT
GCCAATTTAGTTCTGAAAAAGAATGGACAAAATGAAGAATTTATTAAAAATCATACAGAT
AAATATTCAGAATTCTTAGCGATTATAAAAAATTGGACTCCTAGAAAAGTTGCTCGCTTT
TGTGGTATCCCAGAAAAAAAATTAGAAGAAGTAGCTAATATGTTTAATCATCGCGAAAGG
GTACTAAGTCTTTGGTCAATGGGTGTAAATCAACGTAGAGAAGGTACTGCAGTTGTTGGC
GGACTTATCAATCTACATCTTCTCACGGGACAAATCGGGAAAGAGGGAGCTGGACCTTTT
TCGCTTACTGGCCAACCAAATGCTATGGGAGGACGTGAAGCAGGAGGCCTATCTCATCTG
CTTCCTGGTTATCGAAATGTTGCCAATAAAAAACATAGACAAGTCGTCGAAAATCACTGG
GATTTTCCGGCTGGAAGTATCTCTGAAGAACCAGGTTTAAACGCCTGGCAACAAATTGAA
GCAATGGAAAAAGGAGAAATAGATCTTTGGTGGGTTGCTGCAACTAACCCACTTGTAAGC
ATGCCTGATCTAAATCGAGTAAAAGCCGCAATAAAAAACTGTTCACTAGTTGTTTTATCC
GAAGCATATGAAGATACTGAAACCTCTCATTATGCCCATCTATTATTGCCCGCTGCACAA
TGGAGTGAGAAAGCCGGTGTGATGACTAATTCAGAAAGGCGAATCACTTTTTGCCCAGCT
TTTCGTCCATGCTTTGGTCAAAGTCGTCCCGATTGGGAGATATTTGCTGAAGTAGGCCAA
AAACTTGGATTTATTGATCAGTTTACTTATGATTCTTCTTCTGAGGTATATTCAGAGTTT
ACAGCTCTGACAAGTGGTCGTCTCTGTGATAGTTCGGGTCTTAATCATGAATTACTAACA
AGTGTTGGTCCCCAACAATGGCCATTTCCAAAAGGAAGTAATCCTACGAAAAAAGCGAAG
CGACTTTATGAAAATAAAAGGTTTGAGACACCTAATGGTCGAGCCCAGTTTTACACTAAA
CAACCTCTCGGAATCGCTGAGCCTCCATGCGATATGTACCCGTTAGTCTTAACTGTTGGG
CGTTACCTCGGACAATGGCATACCATGACTCGTACTGGAAAAGTAAATCGACTTAATAAA
ATGCACCCTGAACCATTACTTGAAATTCATCCTATGGATGCAAAAAATATGAATATTAAA
GATGGTGAGTTATCTGCTCTTAATTCTCGTCGAGGACATCTTACAGTACGTGTAAAAGAA
ACTGATCGTATACGTCGAGGCACAGTTTTTCTTCCAATGCACTGGGGCTTCACTCAAACT
AATCATTGTGAGACAAACAACTTGATGCATGAACAATCATGTCCCATATCTAAACAGCCT
GAACTAAAAGCAAGCGCTGTAATTGTGGCTCCA
>AG-402-B05
AATTTAACT---ACTCAATGTCCATATTGCGGCGTTGGATGTGGTCTAGAAATGCAACCA
CCAGCTGAAATCGGAAAAGCAGTCCGTAGAGATGCAGATGGTTATCCGATGTGGAGGTCT
AGAGGCGATCGCAATCATCCATCCAACCTTGGACAAATATGTATTAAAGGTGCAACCGTA
GGAGAAAGCTTGTCTCCAGGGAGATTAAAGCAACCTCTGTATCGAGATAATTTAAATGAT
AAATATCAACCGATTAGCTGGAATGAAGCTACAGATAAGATAGTTTCACAAATCAAAAAA
AGTTTAATCAAAAAAGGT---CCAAACTCTATAGCGATGTATGGTTCTGGACAATTTCAT
ACTGAAGACTACTATATTGCTCAAAAATTACTCAAAGGAGCTTTAGGTACAAATAATTTT
GATGCAAATTCAAGACTATGTATGAGCTCAGCAGTCGCTGGATATAATTTAAGTCTTGGA
TCAGATGGTCCTCCCTGTTGTTATGAAGATCTTGATCACTACACCGTTGCATTCCTCATT
GGCACTAATACAGCGGAATGCCATCCAGTACTTTTTCAACGTCTACTCAAAAGGAAAAAA
CAATATCAAGATAAAGTAAAAATTATTGTTATAGATCCCAGATTAACAGACACTGCAAAA
GCTGCTGACATTTATCTACCTATTGCTCCAGGTAGTGACTTAGCCCTGTTATATGGTATT
GCCAATTTAGTTCTGAAAAAGAATGGACAAAATGCAGAATTTATTAAAAATCATACAGAT
AAATATTCAGAATTCTTAGCGATTATAAAAAATTGGACTCCTAGAAAAGTTGCTCGCTTT
TGTGGTATCCCAGAAAAAAAATTAGAAGAAGTAGCTAATATGTTTAATCATCGCGAAAGG
GTACTAAGTCTTTGGTCAATGGGTGTAAATCAACGCAGAGAAGGTACTGCAGTTGTTGGC
GGACTTATCAATCTACATCTTCTCACGGGACAAATCGGGAAAGAGGGAGCTGGACCTTTT
TCGCTTACTGGCCAACCAAATGCTATGGGAGGACGTGAAGCAGGAGGCCTATCTCATCTA
CTTCCTGGTTATCGAAATGTTGCCAATAAAAAACATAGACAAGTCGTCGAAAATCACTGG
GATTTTCCGGCTGGAAGTATCTCTGAAGAACCAGGTTTAAACGCCTGGCAACAAATTGAA
GCAATGGAAAAAGGAGAAATAGATCTTTGGTGGGTTGCTGCAACTAACCCACTTGTAAGC
ATGCCTGATCTAAATCGAGTAAAAGCCGCAATAAAAAACTGTTCACTAGTTGTTTTATCC
GAAGCATATGAAGAGACTGAAACCTCTCATTATGCCCATCTATTATTGCCCGCTGCACAA
TGGAGTGAGAAAGCCGGTGTGATGACTAATTCAGAAAGGCGAATCACTTATTGCCCAGCT
TTTCGTCCATGCTTTGGTCAAAGTCGTCCCGATTGGGAGATATTTGCTGAAGTAGGCCAA
AAACTTGGATTTATTGATCAGTTTACTTATGATTCTTCTTCTGAGGTATATTCAGAGTTT
ACAGCTCTGACAAGTGGTCGTCTCTGTGATAGTTCGGGTCTTAATCATGAATTACTAACA
AGTGTTGGTCCCCAACAATGGCCATTTTCAAAAGGAAGTAATCCTACGAAAAAAGCCAAG
CGACTTTATGAAAATAAAAAGTTTGAGACACCTAATGGTCGAGCCCAGTTTTACACTAAA
CAACCTCTGGGAATCGCTGAGCCTCCATGCGATATGTACCCGTTAGTCTTAACTGTTGGG
CGTTACCTCGGACAATGGCATACCATGACTCGTACTGGAAAAGTAAATCGACTTAAAAAA
ATGCACCCTGAACCATTACTTGAAATTCATCCTATGGATGCAAAAAATATGAATATTAAA
AATGGTGAGTTATCTGCTGTTAATTCTCGTCGAGGACATCTTACAGTACGTGTAAAAGAA
ACTGATCGTATACGTCGAGGCACGGTTTTTCTCCCAATGCACTGGGGCTTCACTCAAACT
AATCATTGTGAGACAAACAACTTGATGCATGAACAATCATGTCCCATATCTAATCAGCCT
GAACTAAAAGCAAGCGCTGTAATTGTGGCTCCA
>AG-402-B19
AATTTAACT---ACTCAATGTCCATATTGCGGAGTTGGATGTGGTCTAGAAATGCAACCA
CCAGCTGAAATCGGAAAGGCAGTCCGTAGAGATGCAGATGGTTATCCGATGTGGAGGTCT
AGAGGAAATCGCAATCATCCATCCAACCTTGGACAAATATGTATTAAAGGTGCAACCGTA
GGAGAAACCTTGTCTCCAGGAAGATTAATTCAACCTCTGTTTCGAAAGAATTTCAATGAT
AAATATCAACCGATTAGCTGGAATGAAGCTACAGATAAGATAGTTTCACAAATCAAGAAA
AGTTTAATCAAAAAAGGT---CCAAACTCTATAGCGATGTATGGTTCTGGACAATTTCAT
ACTGAAGACTACTATATTGCTCAAAAATTACTCAAAGGAGCTTTAGGTACAAATAATTTC
GATGCAAATTCAAGACTATGTATGAGCTCAGCTGTAGCTGGATATAATTTAAGTTTTGGA
TCAGATGGTCCTCCATGTTGTTATGAAGATCTTGATCACTACACCGTTGCATTCCTTATT
GGTACTAATACTGCGGAATGCCATCCAGTACTTTTTCAACGTCTACTCAAAAGGAAAAAA
CAACATCGTGATAAAGTAAAAATTATTGTTATAGATCCAAGATTAACCGACACTGCAAAA
GCTGCTGACATTTACCTGCCTATTGCTCCAGGCAGTGACTTAGCTCTGTTATATGGTATT
GCCCATTTGGTTCTGAAAAAGAACGGGCAAAATACAGAATTTATTGAACATCATACAGAT
AAATATTCAGAATTTTTAGAGATTATAAAAAATTGGACACCACGAAAAGTTGCTCGCTTT
TGTGGTATCCCAGAAAAAAAATTAGAAGAAGTAGCTAATATGTTTAATCATCACGAAAGG
GTGCTCAGTCTTTGGTCAATGGGTGTAAATCAACGCAGAGAAGGTACTGCGGTTGTTGGC
GGACTTATCAATCTACATCTTCTTACAGGGCAAATTGGGAAAGAAGGAGCAGGACCTTTT
TCACTTACTGGCCAACCAAATGCTATGGGAGGACGGGAAGCAGGAGGCCTATCTCATCTA
CTTCCTGGTTATCGAAATATTTCTAATACGGAGCATAGACAAGTAGTCGAAAATCACTGG
GATTTTCCTGCAGGAAGTATCTCTGAAGAACCAGGTTTAAATGCCTGGCAACAAATAGAA
GCAATGGAAAAAGGAGAAATAGATCTTTGGTGGGTGGCTGCAACTAACCCACTCGTAAGC
ATGCCTGATCTAAATCGAGTAAAAGCAGCAATAAAAAACTGTTCACTGGTTGTTTTGTCT
GAAGCATATATAAATACTGAAACCTCTCATTACGCCCACCTATTATTGCCCGCTGCACAG
TGGAGTGAGAAAGCAGGTGTGATGACTAACTCAGAAAGGCGAATTACTTATTGTCCAGCT
TTTCGTCCTTGCTTTGGTCAAAGTCGTGCAGATTGGGAGATCTTTGCTGAAGTAGGCCAA
AAACTTGGATTTATTGATCAGTTTACTTACAATTCTGCTTCTGAGGTATATTCAGAATTC
ACAGCTCTGACAAGTGGTCGTCTTTGTGATAGTTCGGGACTTAATCATGAATTATTAAAA
AGTATTGGTCCCCAACAATGGCCATTTCCAAGAGAGAGTAATCCTACGAAAAAAGCCAAG
CGACTTTATGAAGATAAAAAGTTTGCGACACCTAATGGTCGAGCCCAGTTTTACACCAAG
GAACCTCTGGGAATTGCTGAGCCTCCATGCGATATGTACCCCTTAGTCTTAACGGTTGGG
CGTTACCTCGGACAATGGCATACCATGACTCGTACGGGGAAAGTAAATCGACTCAATAAA
ATGCACCCTGAGCCATTACTTGAAATTCATCCAATGGATGCAAAAGATATGAATATTAAA
GATGGTGAGTTATCTGCTCTTAATTCTCGTCGAGGACATCTTACAGTACGTGTAAAAGAA
ACTGATCGTATACGTCGAGGCACAGTTTTTCTCCCAATGCACTGGGGTTTCACTCAAGCA
AATCACTGTGAGACAAATAACTTAATGCATGAACAAGCATGTCCCGTATCTAAACAGCCT
GAACTAAAAGCAAGCGCTGTAATTGTAGCTCCA
>AG-402-C09
AATTTAACT---ACTCAATGTCCATATTGCGGCGTTGGATGTGGTCTAGAAATGCAACCA
CCAGCAGAAATCGGAAAAGCAGTCCGTAGAGATGCAGATGGTTATCCGATGTGGAGGTCT
AGAGGCGATCGTAATCATCCATCCAACCTAGGTCAAATATGTATTAAAGGTGCAACCGTA
GGAGAAACCTTGTCTCCAGGGAGATTAAAGCAACCTCTGTATCGAGATAATTTAAATGAT
AAATATCAACCGATTAGCTGGAATGAAGCTACAGATAAGATAGTTTCACAAATCAAAAAA
AGTTTAATCAAAAAAGGT---CCAAACTCTATAGCGATGTATGGTTCTGGACAATTTCAT
ACTGAAGACTACTATATTGCTCAAAAATTACTCAAAGGAGCTTTAGGTACAAATAATTTT
GATGCAAATTCAAGACTATGTATGAGCTCAGCTGTCGCTGGATATAATTTAAGTCTTGGA
TCAGATGGTCCTCCCTGTTGTTATGAAGATCTTGATCACTACACCGTTGCATTCCTCATT
GGCACTAATACTGCGGAATGCCATCCAGTACTTTTTCAACGTCTACTCAAAAGAAAAAAA
CAACATCAAGATAAAGTAAAAATTATTGTTATAGATCCCAGATTAACAGACACTGCAAAA
GCTGCTGACATTTATCTACCTATTGCTCCAGGCAGTGACTTAGCCCTGTTATATGGTATT
GCCAATTTAGTTCTAAAAAAGAATGGACAAAATGCAGAATTTATTAAAAATCATACAGAT
AAATATTCAGAATTCTTAGCGATTATACAAAATTGGACTCCTAAAAAAGTTGCTCGCTTT
TGTGGTATCCCAGAAAAAAAATTAGAAGAAGTAGCTAATATGTTTAATCATCGCGAAAGG
GTACTAAGTCTTTGGTCAATGGGTGTAAATCAACGCAGAGAAGGTACTGCAGTTGTTGGC
GGACTTATCAATCTACATCTTCTCACGGGACAAATCGGGAAAGAGGGAGCTGGACCTTTT
TCGCTTACTGGCCAACCAAATGCTATGGGAGGACGTGAAGCAGGAGGCCTATCTCATCTA
CTTCCTGGTTATCGAAATGTTGCCAATAAAAAACATAGACAAGTCGTAGAAAATCACTGG
GATTTTCCGGCTGGAAGTATCTCTGAAGAACCAGGTTTAAACGCCTGGCAACAAATTGAA
GCAATGGAAAAAGGAGAAATAGATCTTTGGTGGGTTGCTGCAACTAACCCACTTGTAAGC
ATGCCTGATCTAAATCGAGTAAAAGCCGCAATAAAAAACTGTTCACTAGTTGTTTTATCC
GAAGCATATGAAGATACTGAAACCTCTCATTATGCCCATCTATTATTGCCCGCTGCACAA
TGGAGTGAGAAAGCCGGTGTGATGACTAATTCAGAAAGACGAATCACTTATTGCCCAGCT
TTTCGTCCATGCTTTGGTCAAAGTCGTCCCGATTGGGAGATATTTGCTGAAGTAGGCCAA
AAACTTGGATTTATTGATCAGTTTACTTATGATTCTTCTTCTGAGGTATATTCAGAGTTT
ACAGCTCTGACAAGTGGTCGTCTCTGTGATAGTTCGGGTCTTAATCATGAATTACTAACA
AGTGTTGGTCCCCAACAATGGCCATTTTCAAAAGGAAGTAATCCTACGAAAAAAGCCAAG
CGACTTTATGAAAATAAAAGGTTTGAGACACCTAATGGTCGAGCCCAGTTTTACACTAAA
CAACCTCTGGGAATCGCTGAGCCTCCATGCGATATGTACCCGTTAGTCTTAACTGTTGGG
CGTTACCTCGGACAATGGCATACCATGACTCGTACTGGAAAAGTAAATCGACTTAATAAA
ATGCACCCTGAACCATTACTTGAAATTCATCCTATGGATGCAAAAAATATGAATATTAAA
GATGGTGAGTTATCTGCTCTTAATTCTCGTCGAGGACATCTTACAGTACGTGTAAAAGAA
ACTGATCGTATACGTCGAGGCACAGTTTTTCTCCCAATGCACTGGGGCTTCACTCAAACT
AATCATTGTGAGACAAACAACTTGATGCATGAACAATCATGTCCCATATCTAAACAGCCT
GAACTAAAAGCAAGCGCTGTAATTGTGGCTCCA
>AG-402-G06
AATTTAACT---ACTCAATGTCCATATTGTGGCGTTGGATGTGGTCTAGAAATGCAACCA
CCAGCTGAAGTCGGAAAGGCAGTCCGTAGAGATGCAGATGGTTATCCGATGTGGAGATCT
AGAGGAGATCGCAATCATCCATCCAGCCTTGGACAAATATGTATTAAAGGTGCAACAGTA
GGAGAAACCTTGTCTCCAGGGAGATTAAATCAACCTCTATATCGAGATAATTTCAATGAT
AAATATCAACCGATTAGCTGGAATGAAGCTACAGATAAGATAGTTTCACAGATCAAAAAA
AGTTTAATCCAAAAAGGT---CCCAACTCTATAGCAATGTACGGTTCTGGACAATTTCAT
ACTGAAGACTACTATATTGCTCAAAAATTACTCAAAGGAGCTTTAGGTACAAATAATTTT
GATGCAAATTCAAGACTATGCATGAGCTCAGCTGTGGCTGGATATAATTTAAGTCTTGGA
TCAGATGGTCCTCCTTGTTGTTATGAAGATCTTGATCACTACACCGTTGCATTCCTTATT
GGCACTAATACTGCGGAATGCCATCCAGTACTTTTTCAACGTCTACTAAAAAGGAAAAAA
CAACATCGTGATAAAGTAAAAATTATTGTTATAGATCCAAGATTAACCGACACTGCAAAA
GCTGCAGACATTTATTTACCTATTGCTCCCGGCAGTGACTTAGCTCTGTTATATGGTATT
GCTCATTTAGTTCTGAAAAAGAATGGGCAAAATACAGAATTTATTGAAAATCATACAGAT
CAATATTCAGAATTCTTAGAGATTGTCAAAAATTGGACGCCACGAAAAGTTGCTCGCTTT
TGTGGTATCCCAGAAAAAAAATTAGAAGAAGTGGCTAATGTGTTTAATCATCACGAAAGA
GTGCTCAGTCTTTGGTCAATGGGTGTAAATCAACGCAGAGAAGGTACTGCAGTTGTTGGC
GGACTTATCAATCTACATCTTCTTACAGGACAAATTGGGAAAGAGGGAGCAGGCCCTTTC
TCACTAACAGGCCAACCAAATGCTATGGGAGGACGTGAAGCAGGAGGCCTATCTCATCTA
CTACCGGGTTATAGACATGTTGCCAGTAAACAACATAGACAAGTAGTCGAAAATCACTGG
GATTTTCCGGCTGGAAGTATCTCTAAAGAACCAGGTCTAAATACCTGGCAACAAATTGAA
GCAATGGAAAAAGGAGAAATAGATCTTTGGTGGGTGGCTGCAACCAACCCACTTGTAAGC
ATGCCTGATCTAAATCGAGTGAAAGCAGCAATAAAAAACTGTTCACTCGTTGTTTTATCT
GAAGCTTATAGAAATACTGAAACCTCTCATTACGCCCACCTATTATTACCCGCGGCTCAG
TGGAGTGAGAAAGCCGGCGTAATGACTAACTCAGAAAGGCGAATTACTTATTGTCCAGCT
TTTCGTCCTTGCTTTGGTCAAAGTCGTCCAGATTGGGAGATCTTTGCTGAAGTAGGCCAA
AAACTTGGATTTATTGATCAGTTTACTTACGGTTCTTCTTCTGAGGTATATTCAGAATTC
ACAGCTCTGACACACGGTCGTTTTTGTGATAGTTCGGGACTTAATCATGAATTACTAAAA
AGTATTGGTCCCCAACAGTGGCCATTTCCAAAGGGGAGTAATCCTACGAAAGAAGCCAAG
CGACTTTATGAAGATAAAAGGTTTGCAACACCTAATGGTCGAGCCCAATTTTACACTAAG
CAACCTATGGGAATCGCTGAACCTCCATGCGATATGTACCCGTTAGTCTTAACTGTTGGG
CGTTACCTAGGACAATGGCATACCATGACTCGTACTGGGAAGGTAAATCGGCTCAATAAA
ATGCACCCTGAACCATTACTTGAAATTCATCCTATGGATGCAAAAGATATGAATATTAAA
GATGGTGAGTTATCTGCTCTTAATTCTCGTAGAGGACATCTTACGGTACGTGTAAAAGAA
ACCGATCGCATACGTCGAGGCACAGTTTTTCTCCCAATGCACTGGGGCTTCACTCAAACA
AATTACTGTGAAACAAATAACTTGATGCATGAACAATCATGTCCCGTATCTAAACAGCCT
GAACTAAAAGCAAGTGCTGTAATTGTGGCTCCA
>AG-402-G08
AATCTAACT---TCTCAATGTCCATATTGCGGAGTTGGATGTGGTCTAGAAATGCAACCA
CCAGCTGAAAGCGGAAAGGCAGTCCGTAGAGATGCAGATGGTTATCCGATGTGGAGGTCT
AGAGGAGATCGCAATCATCCATCCAATCTTGGACAAATATGTATTAAAGGTGCAACCGTA
GGAGAAACCTTGTCTCCAGGGAGATTAAATCAACCACTATATCGAGATAATTTAAATGAT
AAATATCAATCGATTAGCTGGAATGAAGCTACAGATAAGATAGTTTCACAGATCAAAAAA
AGTTTAATCAAAAAAGGT---CCAAACTCCATAGCAATGTATGGTTCTGGACAATTTCAT
ACTGAAGACTACTATATTGCTCAAAAATTACTCAAAGGAGCCTTAGGTACAAATAATTTT
GATGCAAATTCAAGACTATGTATGAGCTCAGCTGTAGCTGGATATAATTTAAGTCTTGGA
TCAGATGGCCCTCCATGTTGTTATGAAGATCTTGATCACTACACCGTTGCATTCCTTATC
GGTACTAATACTGCGGAATGCCATCCAGTACTTTTTCAACGTCTACTCAAAAGGAAAAAA
CAACATCCTGATAAAGTAAAAATTATTGTTATAGATCCAAGATTAACCGACACTGCAAAA
GCTGCTGACATTTACCTGCCTGTTGCTCCAGGCAGTGACTTGGCTTTGTTATATGGTATT
GCCCATTTGGTTCTTAAAAAGAACGGGCAAAATACAGAATTTATTGAAAATCATACAGAT
AAATATTCAGAATTCTTAGAGATTACAAGAAATTGGACGCCACAAAAAGTTGCTCGCTTT
TGTGGTATCCCAGAAAAAAAATTAGAAGAAGTAGCTAATATGTTTAATCAGCACGAAAGG
GTGCTCAGTCTTTGGTCAATGGGTGTAAATCAACGCAGAGAAGGTACTGCAGTTGTTGGC
GGACTTATCAATCTTCATCTTCTTACAGGGCAAATTGGGAAAGAGGGAGCAGGACCTTTT
TCACTTACTGGCCAACCAAATGCTATGGGAGGACGGGAAGCAGGAGGCCTATCTCATCTG
CTTCCTGGTTATCGAAATATTTCTAATACGGAACATAGAAAAGTAGTCGAAAATCACTGG
GATTTTCCTGCTGGAAGTATCTCTGAAAAACCAGGTTTAAATGCTTGGCAACAAATAGAA
GCAATGGAAAAAGGAGAAATAGATCTTTGGTGGGTCGCTGCAACTAACCCACTTGTAAGC
ATGCCTGATCTAAATCGAGTAAAAGCAGCAATAAAAAACTGTTCATTAGTTGTTTTATCC
GAAGCATATACAAATACTGAAACCTCTCATTACGCCCACCTGTTATTACCCGCTGCACAG
TGGAGTGAGAAAGCCGGTGTGATGACTAACTCAGAAAGGCGAATTACTTATTGTCCAGCT
TTTCGTCCTTGCTTTGGTCAAAGTCGTCCAGATTGGGAGATCTTTGCTGAAGTAGGCCAA
AAACTTGGATTTATTGATCAGTTTACTTACGATTCTTCATCTGAGGTATATTCAGAATTC
ACAGCTCTGACAAGTGGTCGTCTTTGCGATAGTTCGGGACTTAATCATGAATTACTAAAA
AGTATTGGCCCCCAACAATGGCCATTTCCAAGAGAGAGTAATCCGACGAAAGAAGCCAAG
CGACTTTATGAAGATAAAAGGTTTGCAACACCTAATGGTCGAGCCCAGTTTTACACTAAG
CAACCTCTAGGAATTGCTGAGCCTCCATGCGATATGTACCCCTTAGTCTTAACTGTTGGG
CGTTACCTAGGACAATGGCATACCATGACTCGTACTGGAAAGGTAAATCGACTCAAAAAA
ATGCACCCTGAACCACTACTTGAAATTCATCCTATGGATGCAAAAGATATGAATATCAAA
GATGGTGAGTTATCTGCTCTTAATTCTCGTAGAGGATATCTTACGGTACGTGTAAAAGAA
ACTGGTCGTATACGTCGAGGCACAGTTTTTCTCCCAATGCATTGGGGCTTCACTCAAACA
AATCACTGTGAGACAAATAACTTGATGCATGAACAATCATGTCCCATATCTAAACAACCT
GAACTAAAAGCAAGCGCTGTAATTGTGGCTCCA
>AG-402-L20
AATTTAACT---ACTCAATGTCCATATTGCGGCGTTGGATGTGGTCTAGAAATGCAACCA
CCAGCTGAAATCGGAAAAGCAGTCCGTAGAGATGCAGATGGTTATCCGATGTGGAGGTCT
AAAGGCGATCGCAATCATCCATCCAACCTTGGACAAATATGTATTAAAGGTGCAACCGTA
GGAGAAACCTTGTCTCCGGGGAGATTAAAGCAACCTCTGTATCGAGATAATTTAAATGAT
AAATATCAACCGATTAGCTGGAGTGAAGCTACAGATAAGATAGTTTCACAAATCAAAAAA
AGTTTAATCAAAAAAGGT---CCAAACTCTATAGCAATGTATGGTTCTGGACAATTTCAT
ACTGAAGACTACTATATTGCTCAAAAATTACTCAAAGGAGCTTTAGGTACAAATAATTTT
GATGCAAATTCAAGACTATGTATGAGCTCAGCTGTCGCTGGATATAATTTAAGTCTTGGA
TCAGATGGTCCTCCCTGTTGTTATGAAGATCTTGATCACTACACCGTTGCATTCCTCATT
GGCACTAATACAGCGGAATGCCATCCAGTACTTTTTCAACGTCTACTCAAAAGGAAAAAA
CAACATCAAGATAAAGTAAAAATTATTGTTATAGATCCCAGATTAACAGACACTGCAAAA
GCTGCTGACATTTATCTACCTATTGCTCCAGGCAGTGACTTAGCCCTGTTATATGGTATT
GCCAATTTAGTTCTGAAAAAGAATGGACAAAATGCAGAATTTATTAAAAATCATACAGAT
AAATATTCAGAATTCTTAGCGATTATAAAAAATTGGACTCCTAGAAAAGTTGCTCGCTTT
TGTGGTATCCCAGAAAAAAAATTAGAAGAAGTAGCTAATATGTTTAATCATCGCGAAAGG
GTACTAAGTCTTTGGTCAATGGGTGTAAATCAACGCAGAGAAGGTACTGCAGTTGTTGGC
GGACTTATCAATCTACATCTTCTCACGGGACAAATCGGGAAAGAGGGAGCTGGACCTTTT
TCACTTACTGGCCAACCAAATGCTATGGGAGGACGTGAAGCAGGAGGCCTATCTCATCTA
CTTCCTGGTTATCGAAATGTTGCCAATAAAAAACATAGACAAGTCGTCGAAAATCACTGG
AATTTTCCGGCTGGAAGTATCTCTGAAGAACCAGGTTTAAACGCCTGGCAACAAATTGAA
GCAATGGAAAAAGGAGAAATAGATCTTTGGTGGGTTGCTGCAACTAACCCACTTGTAAGC
ATGCCTGATCTAAATCGAGTAAAAGCCGCAATAAAAAACTGTTCACTAGTTGTTTTATCC
GAAGCATATGAAGATACTGAAACCTCTCATTATGCCCATCTATTATTGCCCGCTGCACAA
TGGAGTGAGAAAGCCGGTGTGATGACTAATTCAGAAAGGCGAATCACGTATTGCCCAGCT
TTTCGTCCATGCTTTGGGCAAAGTCGTCCCGATTGGGAGATCTTTGCTGAAGTAGGCCAA
AAACTTGGATTTATTGATCAGTTTACTTATGATTCTTCTTCTGAGGTATATTCAGAGTTT
ACAGCTCTGACAAGTGGTCGTCTCTGTGAAAGTTCGGGACTTAATCATGAATTACTAAAA
AGTATTGGTCCCCAACAGTGGCCATTTCCAAAAGGGAGTAATCCTACAAAAGAAGCTAAG
CGACTTTATGAAGATAAAAGATTTGCAACACCTAATGGTCGAGCCCAATTTTACACTAAG
CAACCTATGGGAGTCGCTGAACCTCCATGCGATATGTACCCGTTAGTCTTAACTGTTGGG
CGTTACCTAGGACAATGGCATACCATGACTCGTACTGGGAAAGTAAATCGTCTCAATAAA
ATGCACCCTGAACCATTACTTGAAATTCATCCTATGGATGCAAAAGATATGAATATCAAA
GATGGTGAGTTATCTGCTCTTAATTCTCGTAGAGGACATCTTACGGTACGTGTAAAAGAA
ACCGATCGTATACGTCGAGGCACAGTTTTTCTCCCAATGCATTGGGGCTTCACTCAAACA
AATCACTGTGAAACAAATAACTTGATGCATGAACAATCATGTCCCGTATCTAAACAGCCT
GAACTAAAAGCAAGTGCTGTAATTGTGGCTCCA
>AG-402-N09
AAACATTTAACTACTCAATGTCCATATTGTGGAGTTGGATGTGGTCTAGAAATGCAACCA
CCAGCTGAAATCGGAAAGGCAGTCCGTAGAGATGCAGATGGTTATCCGATGTGGAGATCT
AGAGGAGATCGCAATCATCCATCCAACCTTGGACAAATATGTATTAAAGGTGCAACCGTA
GGAGAAACCTTGTCTCCAGGGAGATTAAATCAACCTCTATATCGAGATAATTTCAATGAT
AAATATCGACCGATTAGCTGGAATGAAGCTACAGATAAGATAGTTTCACAGATCAAAAAA
AGTTTAATCAAAAAAGGT---CCAAACTCTATAGCGATGTATGGTTCTGGACAATTTCAT
ACTGAAGACTACTATGTTGCTCAAAAATTACTCAAAGGAGCTTTAGGTACAAATAATTTT
GATGCAAATTCAAGACTGTGCATGAGCTCAGCTGTGGCTGGATATAATTTAAGTCTTGGA
TCAGATGGGCCTCCTTGTTGTTATGAAGATCTTGATCACTACACCGTTGCATTCCTTATT
GGCACTAATACTGCAGAATGCCATCCAGTACTTTTTCAACGTCTACTCAAAAGGAAAAAA
CAACATCGTGATAAAGTAAAAATTATTGTTATAGATCCAAGATTAACCGACACTGCAAAA
GCTGCAGACATTTATTTACCTATTGCTCCCGGCAGCGACTTAGCTCTGTTATATGGTATT
GCCAATTTAGTTCTGAAAAAGAATGGGCAAAATACAGAATTTATTGAAAATCATACAGAT
CAATATTCAGAATTCTTAGAGATTGTCAAAAATTGGACGCCACGAAAAGTTGCTCGCTTT
TGTGGTATCCCAGAAAAAAAATTAGAAGAAGTAGCTAATATGTTTAATCATCACGAAAGG
GTGCTCAGTCTTTGGTCAATGGGTGTAAATCAACGTAGAGAAGGTACTGCAGTTGTTGGA
GGACTTATCAATTTACATCTTCTTACAGGACAAATTGGAAAAGAAGGAGCAGGACCTTTC
TCACTTACAGGCCAGCCAAATGCTATGGGAGGACGTGAAGCAGGAGGCCTATCTCATCTA
CTACCTGGTTATAGACATGTTGCTAATACAAAACATAGACAAGTAGTCGAAAATCACTGG
AATTTTCCGGCTGGAAGTATCTCTGAAGAACCAGGTCTAAATGCCTGGCAACAAATTGAA
GCAATGGAAAAAGGAGAAATAGATCTTTGGTGGGTGGCTGCAACCAACCCACTTGTAAGC
ATGCCTGATCTAAATCGAGTGAAAGCAGCAATAAAAAACTGTTCACTGGTTGTTTTATCT
GAAGCATATGTAAATACTGAAACCTCTCATTACGCCCACCTATTATTACCCGCTGCACAG
TGGAGTGAGAAAGCCGGTGTAATGACTAACTCAGAAAGGCGAATTACTTATTGTCCAGCT
TTTCGTCCATGCTTTGGTCAAAGTCGTCCAGATTGGGAGATCTTTGCTGAAGTAGGCCAA
AAACTTGGATTTATTGATCAGTTTACTTACGGTTCTTCTTCTGAGGTATATTCAGAATTC
ACAGCTCTGACACACGGTCGTCTTTGTGATAGTTCGGGACTTAATCATGAATTACTAAAA
AGTATTGGTCCCCAACAGTGGCCATTTCCAAAAGGGAGTAATCCTACAAAGAAAGCTAAG
CGACTTTATGAAGATAAAAGATTTGCAACACCTAATGGTCGAGCCCAATTTTACACTAAG
CAACCTATGGGAATCGCTGAACCTCCATGCGATATGTACCCGTTAGTCTTAACTGTTGGG
CGTTACCTAGGACAATGGCATACCATGACTCGTACTGGGAAAGTAAATCGGCTCAATAAA
ATGCACCCTGAACCATTACTTGAAATTCATCCTATGGATGCAAAAGATATGAATATCAAA
GATGGTGAGTTATCTGCTCTTAATTCTCGTAGAGGACATCTTACGGTACGTGTAAAAGAA
ACCGATCGTATACGTCGAGGCACAGTTTTTCTCCCAATGCACTGGGGCTTCACTCAAACA
AATCACTGTGAAACAAATAACTTGATGCATGAACAATCATGTCCCGTATCTAAACAGCCT
GAACTAAAAGCAAGTGCTGTAATTGTGGCTCCA
>AG-402-O21
AATTCTACT---ACTCAATGTCCATATTGCGGCGTTGGATGTGGTCTAGAAATGCAACCA
CCAGCTGAAATCGGAAAAGCAGTCCGTAGAGATGCAGATGGTTATCCGATGTGGAGGTCT
AGAGGCGATCGCAATCATCCATCCAACCTTGGACAAATATGTATTAAAGGTGCAACCGTA
GGAGAAACCTTGTCTCCAGGGAGATTAAAGCAACCTCTCTATCGAGATAATTTAAATGAT
AAATATCAACCGATTAGCTGGAACGAAGCTACAGATAAGATAGTTTCACAAATCAAAAAA
AGTTTAATCAAAAAAGGT---CCAAACTCTATAGCGATGTATGGTTCTGGACAATTTCAT
ACTGAAGACTACTATATTGCTCAAAAATTACTCAAAGGAGCTTTAGGTACAAATAATTTT
GATGCAAATTCAAGACTATGTATGAGCTCAGCTGTCGCTGGATATAATTTAAGTCTTGGA
TCAGATGGTCCTCCCTGTTGTTATGAAGATCTTGATCACTACACCGTTGCATTCCTCATT
GGTACTAATACAGCGGAATGCCATCCAGTACTTTTTCAACGTCTACTCAAAAGGAAAAAA
CAACATCAAGATAAAGTAAAAATTATTGTTATAGATCCCAGATTAACAGACACTGCAAAA
GCTGCTGACATTTATCTACCTATTGCTCCAGGCAGTGACTTAGCCCTGTTATATGGTATT
GCCAATTTAGTTCTGAAAAAGAATGGACAAAATGTAGAATTTATTAAAAATCATACAGAT
AAATATTCAGAATTCTTAGCGATTATAAAAAATTGGACTCCTAGAAAAGTTGCTCGCTTT
TGTGGTATCCCAGAAAAAAAATTAGAAGAAGTAGCTAATATGTTTAATCATCGCGAAAGG
GTACTAAGTCTTTGGTCAATGGGTGTAAATCAACGCAGAGAAGGTACTGCAGTTGTTGGC
GGACTTATCAATCTGCATCTTCTCACGGGACAAATCGGGAAAGAGGGAGCTGGACCTTTT
TCGCTTACTGGCCAACCAAATGCTATGGGAGGACGTGAAGCAGGAGGCCTATCTCATCTA
CTTCCTGGTTATCGAAATGTTGCCAATAAAAAACATAGACAAGTCGTCGAAAATCACTGG
GATTTTCCGGCTGGAAGTATCTCTGAAGAACCAGGTCTAAACGCCTGGCAACAAATTGAA
GCAATGGAAAAAGGAGAAATAGATCTTTGGTGGGTTGCTGCAACTAACCCACTTGTAAGC
ATGCCTGATCTAAATCGAGTAAAAGCCGCAATAAAAAACTGTTCACTAGTTGTTTTATCC
GAAGCATATGAAGATACTGAAACCTCTCATTATGCCCATCTATTATTGCCCGCTGCACAA
TGGAGTGAGAAAGCCGGTGTGATGACTAATTCAGAAAGGCGAATCACTTTTTGCCCAGCT
TTTCGTCCATGCTTTGGTCAAAGTCGTCCCGATTGGGAGATATTTGCTGAAGTAGGCCAA
AAACTTGGATTTATTGATCAGTTTACTTATGATTCTTCTTCTGAGGTATATTCAGAGTTT
ACAGCTCTGACAAGTGGTCGTCTCTGTGATAGTTCAGGTCTTAATCATGAATTACTAACA
AGTGTTGGTCCCCAACAATGGCCATTTTCAACAGGAAGTAATCCTACAAAAAAAGCGAAG
CGACTTTATGAAAATAAAAGGTTTGAGACACCTAATGGTCGAGCTCAGTTTTACACTAAA
CAACCTCTGGGAATCGCTGAGCCTCCATGCGATATGTACCCGTTAGTCTTAACTGTTGGG
CGTTACCTCGGACAATGGCATACCATGACTCGTACTGGAAAAGTAAATCGACTTAATAAA
ATGCACCCTGAACCATTACTTGAAATTCATCCTATGGATGCAAAAAATATGAATATTAAA
GATGGTGAGTTATCTGCTCTTAATTCTCGTCGAGGACATCTTACAGTACGTGTAAAAGAA
ACTGATCGTATACGTCGAGGCACAGTTTTTCTACCAATGCACTGGGGCTTCACTCAAAGT
AATCATTGTGAGACAAACAACTTGATGCATGAACAATCATGTCCCATATCTAAACAGCCT
GAACTAAAAGCAAGCGCTGTAATTGTGGCTCCA
>AG-409-A10
AATTTAACT---ACTCAATGTCCATATTGCGGCGTTGGATGTGGTCTAGAAATGCAACCA
CCAGCTGAAATCGGAAAAGCAGTACGTAGAGATGCAGATGGTTATCCAATGTGGAGGTCT
AGAGGCGATCGCAATCATCCATCCAACCTTGGACAAATATGTATTAAAGGTGCAACCGTA
GGAGAAAGCTTGTCTCCAGGGAGATTAAAGCAACCTCTGTATCGAGATGATTTAAATGAT
AAATATCAACCGATTAGCTGGCATGAAGCTACAGATAAGATAGTTTCACAAATCAAAAAA
AGTTTACTCAAAAAAGGT---CCAAACTCTATAGCGATGTATGGTTCTGGACAATTTCAT
ACTGAAGACTACTATATTGCTCAAAAATTACTCAAAGGAGCTTTAGGTACAAATAATTTT
GATGCAAATTCAAGACTATGTATGAGCTCAGCTGTCGCTGGATATAATTTAAGTCTTGGA
TCAGATGGTCCTCCCTGTTGTTATGAAGATCTTGATCACTACACCGTTGCATTCCTCATT
GGCACTAATACAGCGGAATGCCATCCAGTACTTTTTCAACGTCTACTCAAAAGGAAAAAA
CAACATCAAGATAAAGTAAAAATTATTGTTATAGATCCAAGATTAACAGACACTGCAAAA
GCTGCTGACATTTATCTACCTATTGCTCCAGGCAGTGACTTAGCCCTGTTATATGGTATT
GCCAATTTAGTTCTGAAAAATAATGGACAAAATGCAGAATTTATTAAAAATCATACAGAT
AAATATTCAGAATTCTTAGCGATTATAAAAAATTGGACTCCTAGAAAAGTTGCTCGCTTT
TGTGGTATCCCAGAAAAAAAATTAGAAGAAGTAGCTAATATGTTTAATCATCGCGAAAGG
GTACTAAGTCTTTGGTCAATGGGTGTAAATCAACGCAGAGAAGGTACTGCAGTTGTTGGG
GGACTTATCAATCTACATCTTCTCACGGGACAAATCGGGAAAGAGGGAGCTGGACCTTTT
TCGCTTACTGGCCAACCAAATGCTATGGGAGGACGTGAAGCAGGAGGCCTATCTCATCTA
CTTCCTGGTTATCGAAATGTTGCCAATAAAAAACATAGACAAGTCGTCGAAAATCACTGG
GATTTTCCGGCTGGAAGTATCTCTGAAGAACCAGGTTTAAACGCCTGGCAACAAATTGAA
GCAATGGAAAAAGGAGAAATAGATCTTTGGTGGGTTGCTGCAACTAACCCACTTGTAAGC
ATGCCTGATCTAAATCGAGTAAAAGCCGCAATAAAAAACTGTTCCCTAGTTGTTTTATCC
GAAGCATATGAAGATACTGAAACCTCTCATTATGCCCATCTATTATTGCCGGCTGCACAA
TGGAGTGAGAAAGCCGGTGTGATGACTAATTCAGAAAGGCGAATCACTTATTGCCCAGCT
TTTCGTCCATGCTTTGGTCAAAGTCGTCCCGATTGGGAGATATTTGCTGAAGTAGGCCAA
AAACTTGGATTTATTGATCAGTTTACTTATGATTCTTCTGCTGAGGTATATTCAGAGTTT
ACAGCTCTGACAAGTGGTCGTCTCTGTGATAGTTCGGGTCTTAATCATGAATTACTAACA
AGTGTTGGTCCCCAACAATGGCCATTTTCAAAAGGAAGTAATCCTACGAAAAAAGCCAAG
CGACTTTATGAAAATAAAAGGTTTGAGACACCTAATGGTCGAGCCCAGTTTTACACTAAA
CAACCTCTGGGAATCGCTGAGCCTCCATGCGATATGTACCCGTTAGTCTTAACTGTTGGG
CGTTACCTCGGACAATGGCATACCATGACTCGTACTGGAAAAGTAAATCGACTTAATAAA
ATGCACCCTGAACCATTACTTGAAATTCATCCTATGGATGCAAAAAATATGAATATTAAA
GATGGTGAGTTATCTGCTCTTAATTCTCGTCGTGGACATCTTACAGTACGTGTAAAAGAA
ACTGATCGTATACGTCGAGGCACAGTTTTTCTCCCAATGCACTGGGGCTTCACTCAAACT
AATCATTGTGAGACAAACAACTTGATGCATGAACAATCATGTCCCATATCTAAACAGCCT
GAACTAAAAGCAAGCGCTGTAATTGTGGCTCCA
>MIT0912
AATTTAACT---ACTCAATGTCCATATTGCGGAGTTGGATGTGGTCTAGAAATGCAACCA
CCAGCTGAACTCGGAAAAGCAGTTCGTAGAGATTCAGATGGTTATCCGATGTGGAGGTCT
AGAGGAGATCGCAATCATCCATCCAACCTTGGACAAATATGTATTAAAGGTGCAACCGTA
GGAGAAAGCTTATCTCCAGGGAGATTAAATCAACCTCTATATCGAGATAATTTCAATGAT
AAATATCAACCGATTAGCTGGAATGAAGCTACAGATAAAATAGTTTCACAGATCAATCAA
AGTTTGATCAAAAAAGGT---CCAAACTCTATAGCGATGTATGGTTCTGGACAATTTCAT
ACTGAAGACTACTATATTGCTCAAAAATTACTCAAAGGAGCGTTAGGTACAAATAATTTT
GATGCAAATTCAAGACTATGTATGAGCTCAGCTGTCGCTGGATATAATTTAAGTCTTGGA
TCAGATGGTCCTCCATGTTGTTATGAAGACCTTGATCACTACACCGTTGCATTCCTTATT
GGCACTAACACTGCGGAATGCCATCCAGTACTTTTTCAACGTCTACTCAAAAGGAAAAAA
CTACATCATGATAAAGTAAAAATTATTGTTATAGATCCAAGATTAACCGACACTGCAAAA
GCTGCTGACATTTATCTGCCTATTGCTCCAGGTAGTGACTTAGCTCTGTTATATGGTATT
GCCCATTTGGTTCTGAAAAAAAATGGGCACAATACAGAATTTATTGAAAATCATACAGAT
AAATATTCAGAATTCTTAGAGATTATAAAAAATTGGACGCCACGAAACGTTGCTCGCTTT
TGTGGTATCCCAGAAAAAAAATTAGAAGAAGTAGCTAATATGTTTAATCACCATGAAAGA
GTGCTCAGTCTTTGGTCAATGGGGGTAAATCAACGAAGAGAAGGTACTGCAGTTGTTGGA
GGACTTATCAATCTACATCTTCTTACAGGGCAAATTGGGAAAGAGGGAGCAGGACCTTTT
TCACTTACTGGCCAACCAAATGCTATGGGAGGACGTGAAGCAGGAGGCCTATCCCATCTA
CTTCCTGGTTATCGAAATGTTTCTAATAAGGAACATAGACAAACAGTCGAAAATCATTGG
GATTTTCCTGCTGGAAATATCTCTGAAGAACCAGGTTTAAATGCCTGGCAACAAATTGAA
GCAATGGAAAAAGGAGAAATAGATCTTTGGTGGGTGGCTGCAACTAACCCACTTGTAAGC
ATGCCTGATCTAAATCGAGTGAAAGCCGCAATAAAAAACTGTTCACTAGTTGTATTATCT
GAAGCATATGTAAATACAGAAACCTCTCATTACGCCCACCTATTATTACCCGCTGCACAG
TGGAGCGAGAAAGCCGGTGTAATGACTAACTCAGAAAGACGAATTACTTATTGTCCAGCT
TTTCGTCCTTGCTTTGGTCAAAGTCGTCCAGATTGGGAGATCTTTGCTGAAGTAGGCCAA
AAACTTGGATTTGTTGATCAGTTTACTTACGATTCTTCTTCCGAGGTATATTCAGAATTC
ACAGCTCTGACAAGCGGTCGTCTTTGTGATAGTTCGGGACTTAATCATGAATTACTAAAA
AGTATTGGTCCCCAACAATGGCCATTTCCAAGAGAGAGTAATCCTACGAAAAAAGCCAAG
CGACTTTATGAAGATAAAAAGTTTGCGACACCTAATGGTCGAGCCCAGTTTTACACTAAG
CAACCTCTGGGAATTGCTGAGCCTCCATGCGATATGTATCCGTTAGTCTTAACTGTTGGG
CGTTACCTGGGACAATGGCATACCATGACTCGTACTGGAAAAGTAAATCGACTCAATAAA
ATGCACCCTGAACCATTACTTGAAATTCATCCTATGGATGCAAAAGATATGAATATCAAA
GATGGTGAGTTATCTGCTCTTAATTCTCGTAGAGGATATATTACGGTACGTGTAAAAGAA
ACTGATCGTATTCGTCGAGGCACAGTTTTTCTTCCAATGCACTGGGGCTTCACGCAAACA
AATCACTGTGAAGCAAATAACTTGATGCATGAACAATCATGTCCCGTATCTAAACAACCT
GAACTAAAAGCAAGTGCTGTAATTGTGGCTCCA
>MIT0913
AATTTAACT---ACTCAATGTCCATATTGCGGAGTTGGATGTGGTCTAGAAATGCAACCA
CCAGCTGAACTCGGAAAAGCAGTTCGTAGAGATTCAGATGGTTATCCGATGTGGAGGTCT
AGAGGAGATCGCAATCATCCATCCAACCTTGGACAAATATGTATTAAAGGTGCAACCGTA
GGAGAAAGCTTATCTCCAGGGAGATTAAATCAACCTCTATATCGAGATAATTTCAATGAT
AAATATCAACCGATTAGCTGGAATGAAGCTACAGATAAAATAGTTTCACAGATCAATCAA
AGTTTGATCAAAAAAGGT---CCAAACTCTATAGCGATGTATGGTTCTGGACAATTTCAT
ACTGAAGACTACTATATTGCTCAAAAATTACTCAAAGGAGCGTTAGGTACAAATAATTTT
GATGCAAATTCAAGACTATGTATGAGCTCAGCTGTCGCTGGATATAATTTAAGTCTTGGA
TCAGATGGTCCTCCATGTTGTTATGAAGACCTTGATCACTACACCGTTGCATTCCTTATT
GGCACTAACACTGCGGAATGCCATCCAGTACTTTTTCAACGTCTACTCAAAAGGAAAAAA
CTACATCATGATAAAGTAAAAATTATTGTTATAGATCCAAGATTAACCGACACTGCAAAA
GCTGCTGACATTTATCTGCCTATTGCTCCAGGTAGTGACTTAGCTCTGTTATATGGTATT
GCCCATTTGGTTCTGAAAAAAAATGGGCACAATACAGAATTTATTGAAAATCATACAGAT
AAATATTCAGAATTCTTAGAGATTATAAAAAATTGGACGCCACGAAACGTTGCTCGCTTT
TGTGGTATCCCAGAAAAAAAATTAGAAGAAGTAGCTAATATGTTTAATCACCATGAAAGA
GTGCTCAGTCTTTGGTCAATGGGGGTAAATCAACGCAGAGAAGGTACTGCGGTTGTTGGA
GGACTTATCAATCTACATCTTCTTACAGGGCAAATTGGGAAAGAGGGAGCAGGACCTTTT
TCACTTACTGGCCAACCAAATGCTATGGGAGGACGTGAAGCAGGAGGCCTATCCCATCTA
CTTCCTGGTTATCGAAATGTTTCTAATAAGGAACATAGACAAACAGTCGAAAATCATTGG
GATTTTCCTGCTGGAAATATCTCTGAAGAACCAGGTTTAAATGCCTGGCAACAAATTGAA
GCAATGGAAAAAGGAGAAATAGATCTTTGGTGGGTGGCCGCAACTAACCCACTTGTAAGC
ATGCCTGATCTAAATCGAGTGAAAGCCGCAATAAAAAACTGTTCACTAGTTGTATTATCT
GAAGCATATGTAAATACAGAAACCTCTCATTACGCCCACCTATTATTACCCGCTGCACAG
TGGAGCGAGAAAGCCGGTGTAATGACTAACTCAGAAAGACGAATTACTTATTGTCCAGCT
TTTCGTCCTTGCTTTGGTCAAAGTCGTCCAGATTGGGAGATCTTTGCTGAAGTAGGCCAA
AAACTTGGATTTGTTGATCAGTTTACTTACGATTCTTCTTCCGAGGTATATTCAGAATTC
ACAGCTCTGACAAGCGGTCGTCTTTGTGATAGTTCGGGACTTAATCATGAATTACTAAAA
AGTATTGGTCCCCAACAATGGCCATTTCCAAGAGAGAGTAATCCTACGAAAAAAGCCAAG
CGACTTTATGAAGATAAAAATTTTGCGACACCTAATGGTCGAGCCCAGTTTTACACTAAG
CAACCTCTGGGAATTGCTGAGCCTCCATGCGATATGTACCCGTTAGTCTTAACTGTTGGG
CGTTACCTGGGACAATGGCATACCATGACTCGTACTGGAAAAGTAAATCGACTCAATAAA
ATGCACCCTGAACCATTACTTGAAATTCATCCTATGGATGCAAAAGATATGAATATCAAA
GATGGTGAGTTATCTGCTCTTAATTCTCGTAGAGGATATATTACGGTACGTGTAAAAGAA
ACTGATCGTATTCGTCGAGGCACAGTTTTTCTTCCAATGCACTGGGGCTTCACGCAAACA
AATCACTGTGAAGCAAATAACTTGATGCATGAACAATCATGTCCCGTATCTAAACAACCT
GAACTAAAAGCAAGTGCTGTAATTGTGGCTCCA
>MIT0915
AATCTAACT---TCTCAATGTCCATATTGCGGAGTTGGATGTGGTCTGGAAATGCAACCA
CCAGCTGAAAGCGGAAAGGCAGTCCGTAGAGATGCAGATGGTTATCCGATGTGGAGGTCT
AGAGGAGATCGCAATCATCCATCCAACCTTGGACAAATATGTATTAAAGGTGCAACTGTA
GGAGAAACCTTGTCTCCAGGGAGATTAAATCAACCACTATATCGAGATAATTTAAATGAT
AAATATCAATCGATTAGCTGGAATGAAGCTACAGATAAGATAGTTTCACAGATCAAAAAA
AGTTTGATCAAAAAAGGT---CCAAACTCCATAGCAATGTATGGTTCTGGACAATTTCAT
ACTGAAGACTACTATATTGCTCAAAAATTACTCAAAGGAGCCTTAGGTACAAATAATTTT
GATGCAAATTCAAGACTATGTATGAGCTCAGCTGTAGCCGGATATAATTTAAGTCTTGGA
TCAGATGGCCCTCCATGTTGTTATGAAGATCTTGATCACTACACCGTTGCATTCCTTATC
GGTACTAATACTGCGGAATGCCATCCAGTACTTTTTCAACGTCTACTCAAAAGGAAAAAA
CAAAATCCTGATAAAGTAAAAATTATTGTTATAGATCCAAGATTAACCGACACTGCAAAA
GCTGCTGACATTTACCTGCCTGTTGCTCCAGGCAGTGACTTAGCTTTGTTATATGGTATT
GCCCATTTGGTTCTTAAAAAGAACGGGCAAAATACAGAATTTATTGAAAATCATACAGAT
AAATATTCAGAATTCTTAGAGATTATAAAAAATTGGACGCCACAAAAAGTTGCTCGCTTT
TGTGGTATCCCAGAAAAAAAATTAGAAGAAGTAGCTAATATGTTTAATCATCACGAAAGG
GTGCTCAGTCTTTGGTCAATGGGTGTAAATCAACGCAGAGAAGGTACTGCAGTTGTTTGC
GGACTTATCAATCTACATCTTCTTACAGGGCAAATTGGGAAAGAGGGGGCAGGACCTTTT
TCACTTACTGGCCAACCAAATGCTATGGGAGGACGGGAAGCAGGAGGCCTATCTCATCTG
CTTCCTGGTTATCGAAATATTTCTAATACGGAACATAGAAAAGTAGTAGAACATCACTGG
GATTTTCCTGCTGGAAGTATCTCTGAAAAACCAGGTTTAAATGCTTGGGAACAAATAGAA
GCAATGGAAAAAGGAGAAATAGATCTTTGGTGGGTGGCTGCAACTAACCCACTTGTAAGC
ATGCCTGATTTAAATCGAGTAAAAGCAGCAATAAAAAACTGTTCATTAGTTGTTTTATCT
GAAGCATATATAAATACTGAAACCTCTCATTACGCCCACCTGTTATTACCCGCTGCACAG
TGGAGTGAGAAAACCGGTGTGATGACTAACTCAGAAAGGCGAATTACTTATTGTCCAGCT
TTTCGTCCTTGCTTTGGTCAAAGTCGTCCAGATTGGGAGATCTTTGCTGAAGTAGGCCAA
AAACTTGGATTTATTGATCAGTTTACTTACGATTCTTCTTCTGAGGTATATTCAGAATTT
ACAGCTCTGACAAGTGGTCGTCTTTGTGATAGTTCGGGACTTAATCATGAATTACTAAAA
AGTATTGGCCCCCAACAATGGCCATTTCCAAGAGAGAGTAATCCGACTAAAGAAGCCAAG
CGACTTTATGAAGATAAAAGGTTTGCAACACCTAATGGTCGAGCCCAGTTTTACACTAAG
CAACCTCTGGGAATTGCTGAGCCTCCATGCGATATGTACCCTTTAGTCTTAACTGTTGGG
CGTTACCTAGGACAATGGCATACCATGACTCGTACTGGAAAAGTAAATCGACTCAATAAA
ATGCACCCTGAACCACTACTTGAAATTCATCCTATGGATGCAAAAGATATGAATATCAAA
GATGGTGAGTTATCTGCTCTTAATTCTCGTAGAGGATATCTTACGGTACGTGTAAAAGAA
ACTGATCGTATACGTCGAGGCACAGTTTTTCTTCCAATGCACTGGGGCTTCACTCAAACA
AATCACTGTGAAACAAATAACTTGATGCATGAACAATCATGTCCCGTATCTAAACAGCCT
GAACTAAAAGCAAGTGCTGTGATTGTAGCGCCA
>MIT0917
AATTTAACT---ACTCAATGTCCATATTGTGGAGTTGGATGTGGTCTAGAAATGCAACCA
CCAGCTGAAATCGGAAAGGCAGTCCGTAGAGATGCAGATGGTTATCCAATGTGGAGATCT
AGAGGAGATCGCAATCATCCATCCAACCTTGGACAAATATGTATTAAAGGTGCAACCGTA
GGAGAAACCTTGTCTCCAGGGAGATTAAATCAACCTCTGTATCGAGATAATTTCAATGAT
AAATATCGACCGATTAGCTGGAATGAAGCTACAGATAAAATAGTTTCACAGATCAAAAAA
AGTTTAATCAAAAAAGGT---CCAAACTCTATAGCGATGTATGGTTCTGGACAATTTCAT
ACTGAAGACTACTATATTGCTCAAAAATTACTCAAAGGAGCTTTAGGTACAAATAATTTT
GATGCAAATTCAAGACTATGCATGAGCTCAGCTGTGGCTGGATATAATTTAAGTCTTGGA
TCAGATGGTCCTCCTTGTTGTTATGAAGATCTTGATCACTACACCGTTGCATTCCTTATT
GGCACTAATACTGCAGAATGCCATCCAGTACTTTTTCAACGTCTACTCAAAAGGAAAAAA
CGACATCCTGATAAAGTAAAAATTATTGTTATAGATCCAAGATTAACCGACACTGCAAAA
GCTGCAGACATTTATTTACCTATTGCTCCCGGTAGCGACTTAGCTCTGTTATATGGTATT
GCCAATTTAGTTCTGAAAAAGAATGGGCAAAATACAGAATTTATTGAAAATCATACAGAT
CAATATTCAGAATTCTTAGAGATTGTCAAAAATTGGACGCCACGAAAAGTTGCTCGCTTT
TGTGGTATCCCAGAAAAAAAATTAGAAGAAGTAGCTAATATGTTTAATCATCACGAAAGG
GTGCTCAGTCTTTGGTCAATGGGTGTAAATCAACGTAGAGAAGGTACTGCAGTTGTTGGA
GGACTTATCAATCTACATCTTCTTACAGGACAAATTGGGAAAGAAGGAGCAGGACCTTTC
TCACTTACAGGCCAGCCAAATGCTATGGGAGGACGTGAAGCAGGAGGCCTATCTCATCTA
CTACCTGGTTATAGACATGTTGCTAGTACAAAACATAGACAAGTAGTCGAAAATCACTGG
GATTTTCCGGCTGGAAGTATCTCTGAAGAACCAGGTCTAAATGCCTGGCAACAAATTGAA
GCAATGGAAAAAGGAGAAATAGATCTTTGGTGGGTGGCTGCAACAAACCCACTTGTAAGC
ATGCCTGATCTAAATCGAGTGAAAGCAGCAATAAAAAATTGTTCACTGGTTGTTTTATCT
GAAGCATATGTAAATACTGAAACCTCTCATTACGCCCACCTATTATTACCCGCTGCACAG
TGGAGTGAGAAAGCCGGTGTAATGACTAACTCAGAAAGGCGAATTACTTATTGTCCAGCT
TTTCGTCCTTGCTTTGGTCAAAGTCGTCCAGATTGGGAGATCTTTGCTGAAGTAGGCCAA
AAACTTGGATTTATTGATCAGTTTACTTACGGTTCTTCTTCTGAGGTATATTCAGAATTC
ACAGCTCTGACACACGGTCGTCTTTGTGATAGTTCGGGACTTAATCATGAATTACTAAAA
AGTATTGGTCCCCAACAGTGGCCATTTCCAAAAGGGGGTAATCCGACAAAAGAAGCTAAG
CGACTTTATGAAGATAAAAGATTTGCAACACCTAATGGTCGAGCCCAATTTTACACTAAG
CAACCTATGGGAATCGCTGAACCTCCATGCGATATGTACCCGTTAGTTTTAACTGTTGGG
CGTTACCTAGGACAATGGCATACCATGACTCGTACTGGGAAAGTAAATCGGCTCAATAAA
ATGCACCCTGAACCATTACTTGAAATTCATCCTATGGATGCAAAAGATATGAATATCAAA
GATGGTGAGTTATCTGCTCTTAATTCTCGTAGAGGATATCTTACGGTACGTGTAAAAGAA
ACCGATCGTATACGTCGAGGCACAGTTTTTCTCCCAATGCACTGGGGCTTCACTCAAACA
AATCACTGTGAAACAAATAACTTGATGCATGAACAATCATGTCCCGTATCTAAACAGCCT
GAACTAAAAGCAAGTGCTGTAATTGTGGCTCCA
>PAC1
AATCTAACT---TCTCAATGTCCATATTGCGGAGTTGGATGTGGTCTAGAAATGCAACCA
CCAGCTGAAAGCGGAAAGGCAGTCCGTAGAGATGCAGATGGTTATCCGATGTGGAGGTCT
AGAGGAGATCGCAATCATCCATCCAACCTGGGACAAATATGTATTAAAGGTGCAACCGTA
GGAGAAACCTTGTCTCCAGGGAGATTAAATCAACCACTATATCGAGATAATTTAAATGAT
AAATATCAATCGATTAGCTGGAATGAAGCTACAGATAAGATAGTTTCACAAATCAAAAAA
AGTTTGATCAAAAAAGGT---CCAAACTCCATAGCAATGTATGGTTCTGGACAATTTCAT
ACTGAAGACTACTATATTGCTCAAAAATTACTAAAAGGAGCCTTAGGTACAAATAATTTT
GATGCAAATTCAAGACTATGTATGAGCTCAGCTGTAGCTGGATATAATTTAAGTCTTGGA
TCAGATGGCCCTCCATGTTGTTATGAAGATCTTGATCACTACACCGTTGCATTCCTTATC
GGTACTAATACTGCGGAATGCCATCCAGTACTTTTTCAACGTCTACTCAAAAGGAAAAAA
CAACATCCTGATAAAGTAAAAATTATTGTTATAGATCCAAGATTAACCGACACTGCAAAA
GCTGCTGACATTTACCTGCCTGTTGCTCCAGGCAGTGACTTGGCTTTGTTATATGGTATT
GCCCATTTGGTTCTTAAAAAGAACGGGCAAAATACAGAATTTATTGAAAATCATACAGAT
AAATATTCAGAATTCTTAGAGATTATAAGAAATTGGACGCCACAAAAAGTTGCTCGCTTT
TGTGGTATCCCAGAAAAAAAATTAGAAGAAGTAGCTAATATGTTTAATCAGCACGAAAGG
GTGCTCAGTCTTTGGTCAATGGGTGTAAATCAACGCAGAGAAGGTACTGCAGTTGTTGGC
GGACTTATCAATCTTCATCTTCTTACAGGGCAAATTGGGAAAGAGGGAGCAGGACCTTTT
TCACTTACTGGCCAACCAAATGCTATGGGAGGACGGGAAGCAGGAGGCCTATCTCATCTG
CTTCCTGGTTATCGAAATATTTCTAATACGGAACATAGAAAAGTAGTCGAAAATCACTGG
GATTTTCCTGCTGGAAGTATCTCTGAAAAACCAGGTTTAAATGCTTGGCAACAAATAGAA
GCAATGGAAAAAGGAGAAATAGATCTTTGGTGGGTCGCTGCAACTAACCCACTTGTAAGC
ATGCCTGATCTAAATCGAGTAAAAGCAGCAATAAAAAACTGTTCATTAGTTGTTTTATCC
GAAGCATATACAAATACTGAAACCTCTCATTACGCCCACCTGTTATTACCCGCTGCACAG
TGGAGTGAGAAAGCCGGTGTGATGACTAACTCAGAAAGGCGAATTACTTATTGTCCAGCT
TTTCGTCCTTGCTTTGGTCAAAGTCGTCCAGATTGGGAGATCTTTGCTGAAGTAGGCCAA
AAACTTGGATTTATTGATCAGTTTACTTACGATTCTTCATCTGAGGTATATTCAGAATTC
ACAGCTCTGACAAGTGGTCGTCTTTGCGATAGTTCGGGACTTAATCATGAATTACTAAAA
AGTATTGGCCCCCAACAATGGCCATTTCCAAGAGAGAGTAATCCGACGAAAGAAGCTAAG
CGACTTTATGAAGATAAAAGGTTTGCAACACCTAATGGTCGAGCCCAGTTTTACACTAAG
CAACCTCTGGGAATTGCTGAGCCTCCATGCGATATGTACCCCTTAGTCTTAACTGTTGGG
CGTTACCTAGGACAATGGCATACCATGACTCGTACTGGAAAGGTAACTCGACTCAATAAA
ATGCACCCTGAACCACTACTTGAAATTCATCCTATGGATGCAAAAGATATGAATATCAAA
GATGGTGAGTTATCTGCTCTTAATTCTCGTAGAGGATATCTTACGGTACGTGTAAAAGAA
ACTGATCGTATACGTCGAGGCACAGTTTTTCTACCAATGCATTGGGGCTTCACTCAAACA
AATCACTGTGAGACAAATACCTTGATGCATGAACAATCATGTCCGATATCTAAACAACCT
GAACTAAAAGCAAGCGCTGTAATTGTGGCTCCA
>AG-402-M23
AATTTAACT---ACTCAATGTCCATATTGCGGAGTTGGATGTGGTCTAGCAATGCAACCA
CCAGCTGAAATCGGAAAAGCAGTCCGTAGAGATGCAGATGGTTATCCGATGTGGAGATCT
AGAGGAGATCGGAATCATCCATCCAACCTTGGACAAATATGTATTAAAGGTGCAACCGTA
GGAGAAACTTTATCTCCAGGTAGATTAAATCAACCTCTATATCGAAATAATTTAAATGAT
AAATTTAAACCGATTAGCTGGAATGATGCTACGGATAAGATAGTTTCACAGATAAAAAAA
AGTTTACTCAAAAAAGGT---CCAAACTCTATAGCAATGTATGGCTCTGGACAATTTCAT
ACTGAAGACTACTATATTGCTCAAAAACTACTCAAAGGAGCTTTAGGTACAAATAATTTT
GATGCAAACTCAAGACTATGTATGAGCTCAGCTGTAGCTGGATATAATTTAAGCCTTGGA
TCAGATGGACCTCCTTGTTGTTATGAAGATCTTGATCACTACAGCGTTGCATTCCTCATT
GGCACTAATACAGCCGAATGCCATCCAGTACTTTTTCAACGTCTACTCAAAAGAAAAAAA
CAATATCGAGATAGCGTAAAAATTATTGTTATAGACCCTAGATTAACAGACACTGCAAAA
GCTGCTGACATTTATCTGCCTATTGCTCCAGGCAGTGACTTAGCCCTGTTATATGGTATT
GCCCATTTAGTTCTTAAAAAGAATGAGCAAGATACAGAATTTATTAAAAATCATACAGAT
AAATATTCAGAATTCTTGGAGATTATAAAAAATTGGACACCACGAAAAGTTGCTCGATTT
TGTGGTATCCCAGAAAAAAAATTAGAAGAAGTAGCTAATATGTTTAATCATCGCGAAAGA
GTACTAAGTCTTTGGTCAATGGGTGTAAATCAACGCAGAGAAGGTACTGCAGTTGTTGGC
GGACTTATCAATCTACATCTTCTTACGGGACAAATTGGGAAAGAGGGAGCAGGACCTTTT
TCGCTTACTGGACAACCAAATGCTATGGGAGGACGTGAAGCAGGAGGCTTATCTCATCTA
CTTCCTGGTTATCGACATGTTACTAATAAAGAACATAGACAAGTAGTAGAAAATCACTGG
GATTTTCCGGCTGGAAGTATCTCTGAAGAACCAGGATTAAACGCATGGCAACAAGTTGAA
GCAATGGAAAAAGGAGAAATCGATCTTTGGTGGGTAGCTGCAACTAACCCACTTGTAAGC
ATGCCTGATCTAAATCGAGTAAAAGCCGCAATACAAAACTGTTCACTGGTTGTTTTATCT
GAAGCATATAAAGATACTGAAACCTCCCATTACGCTCATCTATTATTACCCGCTGCACAA
TGGAGTGAGAAAGCTGGTGTGATGACTAATTCAGAAAGACGAATCACTTATTGTCCAACT
TTTCGTCCTTGCTTTGGTCAAAGTCGTCCAGATTGGGAGATATTTGCTGAAGTAGGCCAA
AAACTTGGATTTATTGATCAGTTTACTTACGATTCTTCTTCTGAGGTATATTCAGAGTTT
ACAGCTCTAACAAGTGGTCGTCTCTGTGATAGTTCGGGTCTTAATCATGAATTACTAAAA
AGTGTTGGTCCCCAACAATGGCCATTTCCAAAAGGGAGTAATCCTACGAAAGAAGCCAAG
CGACTTTATGAAGATAAAAGATTTAAAACACCTAATGGTCGAGCCCAGTTTTACACTAAA
CAACCTCTGGGAATCGCTGAGCCTCCATGCGATATGTACCCCTTAGTCTTAACTGTTGGG
CGTTACCTCGGACAATGGCATACCATGACTCGTACTGGGAAAGTAAATCGACTCAATAAA
ATGCACCCTGAACCATTACTTGAAATTCATCCTATGGATGCAAAAGATATGAATATTAAA
GATGGTGAGTTATCTGCTCTTAATTCTCGTCGAGGACATCTTACAGTACGTGTAAAAGAA
ACTGATCGTATACGTCGAGGCACAGTTTTTCTCCCTATGCACTGGGGCTTCACTCAAACA
AATCACTGTGAGTCAAACAACTTGATGCATGAACAATCATGTCCCGTATCTAAACAACCT
GAACTAAAAGCAAGCGCTGTAATTGTGGCTCCG
