# Supplementary material for: Emergence of trait variability through the lens of nitrogen assimilation in Prochlorococcus
Source: eLife. 2019 Feb 1;8:e41043. doi: 10.7554/eLife.41043 (PMC6370341; doi:10.7554/eLife.41043)
Supplement: Figure 6—source data 1. [file elife-41043-fig6-data1.zip › 75_nirA_CyCOG_60001560_HLII.dist]

AG-347-G20 AG-347-G18 0.03777
AG-347-I04 AG-347-G18 0.04109
AG-347-I04 AG-347-G20 0.02452
AG-347-I19 AG-347-G18 0.03777
AG-347-I19 AG-347-G20 0.0285
AG-347-I19 AG-347-I04 0.02982
AG-347-J06 AG-347-G18 0.03645
AG-347-J06 AG-347-G20 0.0106
AG-347-J06 AG-347-I04 0.02452
AG-347-J06 AG-347-I19 0.02783
AG-347-K17 AG-347-G18 0.03711
AG-347-K17 AG-347-G20 0.02584
AG-347-K17 AG-347-I04 0.03048
AG-347-K17 AG-347-I19 0.03181
AG-347-K17 AG-347-J06 0.02452
AG-347-L20 AG-347-G18 0.03181
AG-347-L20 AG-347-G20 0.02253
AG-347-L20 AG-347-I04 0.02584
AG-347-L20 AG-347-I19 0.02783
AG-347-L20 AG-347-J06 0.01988
AG-347-L20 AG-347-K17 0.01458
AG-347-M23 AG-347-G18 0.03512
AG-347-M23 AG-347-G20 0.007952
AG-347-M23 AG-347-I04 0.01988
AG-347-M23 AG-347-I19 0.02518
AG-347-M23 AG-347-J06 0.008615
AG-347-M23 AG-347-K17 0.02386
AG-347-M23 AG-347-L20 0.02054
AG-355-B23 AG-347-G18 0.03645
AG-355-B23 AG-347-G20 0.02518
AG-355-B23 AG-347-I04 0.02717
AG-355-B23 AG-347-I19 0.03247
AG-355-B23 AG-347-J06 0.02386
AG-355-B23 AG-347-K17 0.01524
AG-355-B23 AG-347-L20 0.01392
AG-355-B23 AG-347-M23 0.02319
AG-355-G23 AG-347-G18 0.0391
AG-355-G23 AG-347-G20 0.03115
AG-355-G23 AG-347-I04 0.0338
AG-355-G23 AG-347-I19 0.03247
AG-355-G23 AG-347-J06 0.02982
AG-355-G23 AG-347-K17 0.03115
AG-355-G23 AG-347-L20 0.02783
AG-355-G23 AG-347-M23 0.02916
AG-355-G23 AG-355-B23 0.03115
AG-355-I20 AG-347-G18 0.03711
AG-355-I20 AG-347-G20 0.01127
AG-355-I20 AG-347-I04 0.02386
AG-355-I20 AG-347-I19 0.02916
AG-355-I20 AG-347-J06 0.00994
AG-355-I20 AG-347-K17 0.02651
AG-355-I20 AG-347-L20 0.02319
AG-355-I20 AG-347-M23 0.009278
AG-355-I20 AG-355-B23 0.02584
AG-355-I20 AG-355-G23 0.03115
AG-355-J09 AG-347-G18 0.02982
AG-355-J09 AG-347-G20 0.02187
AG-355-J09 AG-347-I04 0.02651
AG-355-J09 AG-347-I19 0.02717
AG-355-J09 AG-347-J06 0.02054
AG-355-J09 AG-347-K17 0.01524
AG-355-J09 AG-347-L20 0.01127
AG-355-J09 AG-347-M23 0.01988
AG-355-J09 AG-355-B23 0.01458
AG-355-J09 AG-355-G23 0.02783
AG-355-J09 AG-355-I20 0.02253
AG-355-N18 AG-347-G18 0.03446
AG-355-N18 AG-347-G20 0.008615
AG-355-N18 AG-347-I04 0.02121
AG-355-N18 AG-347-I19 0.02452
AG-355-N18 AG-347-J06 0.008615
AG-355-N18 AG-347-K17 0.02253
AG-355-N18 AG-347-L20 0.01922
AG-355-N18 AG-347-M23 0.006627
AG-355-N18 AG-355-B23 0.02187
AG-355-N18 AG-355-G23 0.02651
AG-355-N18 AG-355-I20 0.009278
AG-355-N18 AG-355-J09 0.01856
AG-402-A04 AG-347-G18 0.03711
AG-402-A04 AG-347-G20 0.02121
AG-402-A04 AG-347-I04 0.02452
AG-402-A04 AG-347-I19 0.02916
AG-402-A04 AG-347-J06 0.02054
AG-402-A04 AG-347-K17 0.02717
AG-402-A04 AG-347-L20 0.02319
AG-402-A04 AG-347-M23 0.01856
AG-402-A04 AG-355-B23 0.02584
AG-402-A04 AG-355-G23 0.03048
AG-402-A04 AG-355-I20 0.02253
AG-402-A04 AG-355-J09 0.02187
AG-402-A04 AG-355-N18 0.01856
AG-402-F05 AG-347-G18 0.0285
AG-402-F05 AG-347-G20 0.03181
AG-402-F05 AG-347-I04 0.03446
AG-402-F05 AG-347-I19 0.02452
AG-402-F05 AG-347-J06 0.03048
AG-402-F05 AG-347-K17 0.02982
AG-402-F05 AG-347-L20 0.02584
AG-402-F05 AG-347-M23 0.02982
AG-402-F05 AG-355-B23 0.03048
AG-402-F05 AG-355-G23 0.03247
AG-402-F05 AG-355-I20 0.03247
AG-402-F05 AG-355-J09 0.02386
AG-402-F05 AG-355-N18 0.0285
AG-402-F05 AG-402-A04 0.02916
AG-402-I23 AG-347-G18 0.03247
AG-402-I23 AG-347-G20 0.03579
AG-402-I23 AG-347-I04 0.03645
AG-402-I23 AG-347-I19 0.02584
AG-402-I23 AG-347-J06 0.0338
AG-402-I23 AG-347-K17 0.03512
AG-402-I23 AG-347-L20 0.03115
AG-402-I23 AG-347-M23 0.0338
AG-402-I23 AG-355-B23 0.03579
AG-402-I23 AG-355-G23 0.03512
AG-402-I23 AG-355-I20 0.03645
AG-402-I23 AG-355-J09 0.02916
AG-402-I23 AG-355-N18 0.03115
AG-402-I23 AG-402-A04 0.03313
AG-402-I23 AG-402-F05 0.02253
AG-402-K16 AG-347-G18 0.03512
AG-402-K16 AG-347-G20 0.006627
AG-402-K16 AG-347-I04 0.02253
AG-402-K16 AG-347-I19 0.02584
AG-402-K16 AG-347-J06 0.009278
AG-402-K16 AG-347-K17 0.02386
AG-402-K16 AG-347-L20 0.01988
AG-402-K16 AG-347-M23 0.00729
AG-402-K16 AG-355-B23 0.02319
AG-402-K16 AG-355-G23 0.02783
AG-402-K16 AG-355-I20 0.00994
AG-402-K16 AG-355-J09 0.01922
AG-402-K16 AG-355-N18 0.00729
AG-402-K16 AG-402-A04 0.01922
AG-402-K16 AG-402-F05 0.02916
AG-402-K16 AG-402-I23 0.03313
AG-402-L23 AG-347-G18 0.03446
AG-402-L23 AG-347-G20 0.01789
AG-402-L23 AG-347-I04 0.02187
AG-402-L23 AG-347-I19 0.02386
AG-402-L23 AG-347-J06 0.01657
AG-402-L23 AG-347-K17 0.02319
AG-402-L23 AG-347-L20 0.01922
AG-402-L23 AG-347-M23 0.0159
AG-402-L23 AG-355-B23 0.02253
AG-402-L23 AG-355-G23 0.02386
AG-402-L23 AG-355-I20 0.01723
AG-402-L23 AG-355-J09 0.01856
AG-402-L23 AG-355-N18 0.01458
AG-402-L23 AG-402-A04 0.01723
AG-402-L23 AG-402-F05 0.02584
AG-402-L23 AG-402-I23 0.03048
AG-402-L23 AG-402-K16 0.01524
AG-402-N08 AG-347-G18 0.03711
AG-402-N08 AG-347-G20 0.02054
AG-402-N08 AG-347-I04 0.02452
AG-402-N08 AG-347-I19 0.02651
AG-402-N08 AG-347-J06 0.01922
AG-402-N08 AG-347-K17 0.02584
AG-402-N08 AG-347-L20 0.02187
AG-402-N08 AG-347-M23 0.01856
AG-402-N08 AG-355-B23 0.02452
AG-402-N08 AG-355-G23 0.02518
AG-402-N08 AG-355-I20 0.02121
AG-402-N08 AG-355-J09 0.02121
AG-402-N08 AG-355-N18 0.01723
AG-402-N08 AG-402-A04 0.01988
AG-402-N08 AG-402-F05 0.02783
AG-402-N08 AG-402-I23 0.03313
AG-402-N08 AG-402-K16 0.01789
AG-402-N08 AG-402-L23 0.007952
AG-412-J13 AG-347-G18 0.0338
AG-412-J13 AG-347-G20 0.03512
AG-412-J13 AG-347-I04 0.04175
AG-412-J13 AG-347-I19 0.03711
AG-412-J13 AG-347-J06 0.03512
AG-412-J13 AG-347-K17 0.04109
AG-412-J13 AG-347-L20 0.03579
AG-412-J13 AG-347-M23 0.03446
AG-412-J13 AG-355-B23 0.04042
AG-412-J13 AG-355-G23 0.03711
AG-412-J13 AG-355-I20 0.03711
AG-412-J13 AG-355-J09 0.03512
AG-412-J13 AG-355-N18 0.03446
AG-412-J13 AG-402-A04 0.03645
AG-412-J13 AG-402-F05 0.02982
AG-412-J13 AG-402-I23 0.03247
AG-412-J13 AG-402-K16 0.03313
AG-412-J13 AG-402-L23 0.03247
AG-412-J13 AG-402-N08 0.03512
AG-418-D13 AG-347-G18 0.02982
AG-418-D13 AG-347-G20 0.03446
AG-418-D13 AG-347-I04 0.03711
AG-418-D13 AG-347-I19 0.02717
AG-418-D13 AG-347-J06 0.03313
AG-418-D13 AG-347-K17 0.0338
AG-418-D13 AG-347-L20 0.02982
AG-418-D13 AG-347-M23 0.03247
AG-418-D13 AG-355-B23 0.03446
AG-418-D13 AG-355-G23 0.03645
AG-418-D13 AG-355-I20 0.03512
AG-418-D13 AG-355-J09 0.02717
AG-418-D13 AG-355-N18 0.02982
AG-418-D13 AG-402-A04 0.03247
AG-418-D13 AG-402-F05 0.0106
AG-418-D13 AG-402-I23 0.02452
AG-418-D13 AG-402-K16 0.03181
AG-418-D13 AG-402-L23 0.02982
AG-418-D13 AG-402-N08 0.03181
AG-418-D13 AG-412-J13 0.03247
AG-418-O02 AG-347-G18 0.03579
AG-418-O02 AG-347-G20 0.01127
AG-418-O02 AG-347-I04 0.02386
AG-418-O02 AG-347-I19 0.02651
AG-418-O02 AG-347-J06 0.004639
AG-418-O02 AG-347-K17 0.02518
AG-418-O02 AG-347-L20 0.02054
AG-418-O02 AG-347-M23 0.009278
AG-418-O02 AG-355-B23 0.02452
AG-418-O02 AG-355-G23 0.0285
AG-418-O02 AG-355-I20 0.0106
AG-418-O02 AG-355-J09 0.02121
AG-418-O02 AG-355-N18 0.009278
AG-418-O02 AG-402-A04 0.01988
AG-418-O02 AG-402-F05 0.02982
AG-418-O02 AG-402-I23 0.03181
AG-418-O02 AG-402-K16 0.00994
AG-418-O02 AG-402-L23 0.0159
AG-418-O02 AG-402-N08 0.01856
AG-418-O02 AG-412-J13 0.03446
AG-418-O02 AG-418-D13 0.03247
AG-418-O03 AG-347-G18 0.01657
AG-418-O03 AG-347-G20 0.03313
AG-418-O03 AG-347-I04 0.03579
AG-418-O03 AG-347-I19 0.03181
AG-418-O03 AG-347-J06 0.03313
AG-418-O03 AG-347-K17 0.0338
AG-418-O03 AG-347-L20 0.02783
AG-418-O03 AG-347-M23 0.03247
AG-418-O03 AG-355-B23 0.03247
AG-418-O03 AG-355-G23 0.03512
AG-418-O03 AG-355-I20 0.0338
AG-418-O03 AG-355-J09 0.02651
AG-418-O03 AG-355-N18 0.03115
AG-418-O03 AG-402-A04 0.03115
AG-418-O03 AG-402-F05 0.02916
AG-418-O03 AG-402-I23 0.03247
AG-418-O03 AG-402-K16 0.03181
AG-418-O03 AG-402-L23 0.03048
AG-418-O03 AG-402-N08 0.03313
AG-418-O03 AG-412-J13 0.0338
AG-418-O03 AG-418-D13 0.03115
AG-418-O03 AG-418-O02 0.03247
AG-418-P13 AG-347-G18 0.04042
AG-418-P13 AG-347-G20 0.04307
AG-418-P13 AG-347-I04 0.04506
AG-418-P13 AG-347-I19 0.03446
AG-418-P13 AG-347-J06 0.04175
AG-418-P13 AG-347-K17 0.04573
AG-418-P13 AG-347-L20 0.04175
AG-418-P13 AG-347-M23 0.04042
AG-418-P13 AG-355-B23 0.04639
AG-418-P13 AG-355-G23 0.0444
AG-418-P13 AG-355-I20 0.04374
AG-418-P13 AG-355-J09 0.03844
AG-418-P13 AG-355-N18 0.04109
AG-418-P13 AG-402-A04 0.0391
AG-418-P13 AG-402-F05 0.02584
AG-418-P13 AG-402-I23 0.03181
AG-418-P13 AG-402-K16 0.04042
AG-418-P13 AG-402-L23 0.03844
AG-418-P13 AG-402-N08 0.04109
AG-418-P13 AG-412-J13 0.04042
AG-418-P13 AG-418-D13 0.02783
AG-418-P13 AG-418-O02 0.03976
AG-418-P13 AG-418-O03 0.03976
AG-442-N07 AG-347-G18 0.03512
AG-442-N07 AG-347-G20 0.00729
AG-442-N07 AG-347-I04 0.02253
AG-442-N07 AG-347-I19 0.02518
AG-442-N07 AG-347-J06 0.00994
AG-442-N07 AG-347-K17 0.02319
AG-442-N07 AG-347-L20 0.01988
AG-442-N07 AG-347-M23 0.007952
AG-442-N07 AG-355-B23 0.02253
AG-442-N07 AG-355-G23 0.02916
AG-442-N07 AG-355-I20 0.0106
AG-442-N07 AG-355-J09 0.01922
AG-442-N07 AG-355-N18 0.007952
AG-442-N07 AG-402-A04 0.01988
AG-442-N07 AG-402-F05 0.02982
AG-442-N07 AG-402-I23 0.03247
AG-442-N07 AG-402-K16 0.005964
AG-442-N07 AG-402-L23 0.01458
AG-442-N07 AG-402-N08 0.01723
AG-442-N07 AG-412-J13 0.03247
AG-442-N07 AG-418-D13 0.03247
AG-442-N07 AG-418-O02 0.0106
AG-442-N07 AG-418-O03 0.03115
AG-442-N07 AG-418-P13 0.03976
MIT0604 AG-347-G18 0.02121
MIT0604 AG-347-G20 0.03645
MIT0604 AG-347-I04 0.03777
MIT0604 AG-347-I19 0.03711
MIT0604 AG-347-J06 0.03645
MIT0604 AG-347-K17 0.0338
MIT0604 AG-347-L20 0.02982
MIT0604 AG-347-M23 0.03579
MIT0604 AG-355-B23 0.0338
MIT0604 AG-355-G23 0.03976
MIT0604 AG-355-I20 0.03711
MIT0604 AG-355-J09 0.02717
MIT0604 AG-355-N18 0.03446
MIT0604 AG-402-A04 0.03313
MIT0604 AG-402-F05 0.03313
MIT0604 AG-402-I23 0.03711
MIT0604 AG-402-K16 0.03512
MIT0604 AG-402-L23 0.03181
MIT0604 AG-402-N08 0.03579
MIT0604 AG-412-J13 0.03711
MIT0604 AG-418-D13 0.03579
MIT0604 AG-418-O02 0.03579
MIT0604 AG-418-O03 0.01392
MIT0604 AG-418-P13 0.04374
MIT0604 AG-442-N07 0.0338
SB AG-347-G18 0.03181
SB AG-347-G20 0.03313
SB AG-347-I04 0.03579
SB AG-347-I19 0.02518
SB AG-347-J06 0.03181
SB AG-347-K17 0.03048
SB AG-347-L20 0.02584
SB AG-347-M23 0.03115
SB AG-355-B23 0.02982
SB AG-355-G23 0.03313
SB AG-355-I20 0.03313
SB AG-355-J09 0.02452
SB AG-355-N18 0.02982
SB AG-402-A04 0.02916
SB AG-402-F05 0.01657
SB AG-402-I23 0.02253
SB AG-402-K16 0.03048
SB AG-402-L23 0.0285
SB AG-402-N08 0.03115
SB AG-412-J13 0.0338
SB AG-418-D13 0.01988
SB AG-418-O02 0.02982
SB AG-418-O03 0.03181
SB AG-418-P13 0.02916
SB AG-442-N07 0.03115
SB MIT0604 0.0338
