# Supplementary material for: Emergence of trait variability through the lens of nitrogen assimilation in Prochlorococcus
Source: eLife. 2019 Feb 1;8:e41043. doi: 10.7554/eLife.41043 (PMC6370341; doi:10.7554/eLife.41043)
Supplement: Figure 6—source data 1. [file elife-41043-fig6-data1.zip › 75_nirA_CyCOG_60001560_HLII.fasta]

>AG-347-G18
TATTTAAATGATAAAAAATTAAATAAGATTGAAAAGCAAAAGGCGGAGAAAGATGGTCTG
AAAATTTTTGAAGAATTAGATGATTATGCTCTTAAAGGGTGGGAAGAGATGGATGAAGTG
GATTTACAAATGCGCTTAAAGTGGTATGGCCTTTTTTGGAGACCAAAAACTCCTGGAAGA
TTTATGATGAGGCTTAGAGTTCCCAATGGAATTTTAAACTCTAATCAGTTGAGAGTAATC
GCTTCAATAGTTGCTAGATACGGAGAAGACGGTTCTGCAGATATAACAACTAGGCAAAAT
ATTCAATTAAGGGGGGTTTTGATAAATGATCTACCAGATATTATTAAAAGACTTAGAGAG
GTTGATATTACATCCGTTCAGTCTGGAATGGATAATCCAAGAAATGTTACTGGCAATCCA
CTAGCGGGAATTGATCCTGAAGAAATTATTGATACAAGAAAATATACTTCTGAATTAGAA
GATTACTTAACAAATTCTGGTAATGGAAACCCCGAATTCTCCAATTTACCGAGGAAATGG
AATACTGCAGTTGCCGGAGCAAAAGATAATTTTCTTCTACATAATGATCTTATCTTTCAT
CCTGTTTTTAAAAATGGAATCTTAGGCTTTGGTGTCTGGGTGGGAGGAATATTGTCAGCA
ACTTTAAATGCTTATGCTTTACCTCTAGATGTCTGGGTAGAAGAAAAAGATATATGCAAA
ATAACTGGAATTATTACTTCCCTTTGGCGAGATAATGGAGATAGATTTCTAAGAAATAAA
GGAAGATTTAGATATTATTTAAACTCTATAGGTATTGAAAAATTTAGAGAACTTGTAGAA
GAAAAATTTGGAACTTTGTCAAACGATCCAGGCTCAATTTTCAACGAAAAACAAAGAAGT
TTATTTGGGATTAATAAACAAAAACAAACCAATCTTTACTTTGCTGGATTACATATTCCT
GTAGGAAGATTATGTGTAGAAGATATACAAGAAATTGCAAGATTAAGTGAAAAATATGGA
CAAAGTGAAGTAAGACTAACCGAAGATCAAAATCTAATTATTGTTGGCCTGAAAGATAAT
ATTTTAGAAGAATTTGGTAATGAAGAAATCATTAATAAATTCAAATTAAATCCATCCCAT
TTTTCAGCGAGTACCGTTTCATGTACAGGGAGTAGTTATTGTAGCTTTGCTCTTGCAAAT
ACCAAAGATATAGCAAGGAATATTTCTGAAAAATTAGATCGAGAACTTGAATTATCAGAG
GAGGTTAAAATCCATTGGACAGGATGTCCAAATAATTGTGGGCAAGCTCATATGGGTGGC
ATTGGCATGACCGGCACAAAGGTAAAAAAAGAGGGGGGTGGA------ACTGAGGATGGA
TATAATGTCAGTATTGGAGGAAGACAAGATCACCTACAAACTTTAGGTGAAACCGAATTT
AAAAAAGTTAGTAAACATGAAATTTATAATTTAATCAAAGAAATTTTAATCAACAAGTTT
AATGCAAAGTTAAAA
>AG-347-G20
TATTTAAATGATAAAAAATTAAATAAGATTGAAAAGCAAAAGGCGGAGAAAGATGGTCTG
AAAATTTTTGAAGAGTTAGATTATTACGCTCTTAAAGGGTGGGAAGAGATGGATGAAGTA
GATTTGCAAATGCGCTTAAAGTGGTATGGCCTTTTTTGGAGACCAAAAACTCCTGGAAGA
TTTATGATGAGGCTTAGAGTTCCGAATGGGATTCTGAACTCTAATCAGTTGAAAGTAATC
GCGTCAATAGTCGCTAGATATGGAGAAGACGGTTCTGCAGATATAACAACTAGGCAAAAT
ATTCAATTAAGGGGGGTTTTGATAAATGATCTACCAGATATTATTAAAAGACTTAAAGAG
GTTGATATTACATCCGTTCAGTCTGGAATGGATAATCCAAGGAATGTTACTGGTAATCCA
CTAGCGGGAATTGATCCTGAAGAAATTATAGATACAAGAAAATATACTTCTGAATTAGAA
AATTACTTAACAAATTCTGGTAATGGCAACCCCGAATTCTCGAATTTACCAAGGAAGTGG
AATACTGCAGTTGCAGGAGCAAAAGATAATTTTCTTCTACATAATGATCTTATATTTCAT
CCTGTTTTTAAAAATGGAATATTAGGCTTTGGTGTCTGGGTAGGAGGAATTTTATCAGCA
ACTTTGAATGCTTATGCTATACCTCTAGATGTCTGGGTAGAAGAAAAAGATATATGCAAA
ATAACTGGAATTATTTGTTCCCTTTGGCGAGATAATGGAGATAGATTTCTAAGAAATAAA
GGAAGATTTAGATATTATTTGAACTCTATAGGTATCGAAAAATTTAGAGAACTTGTAGAA
GAAAAATTTGGAACTTTATCCAACGATCCAGGCTCAATTTTCAACGAAAGACAAAGAAGT
TTATTTGGGATTAATAAACAAAAACAGAATAATCTTTACTTTGCTGGATTACACATTCCG
GTAGGAAGATTATGTGTAGAAGACATACAAGAAATTGCAAGATTAAGTGAAAAATATGGA
CAGAGTGAAGTAAGACTAACCGAAGATCAAAATCTAATTATTGTTGGCCTGAAAGATAAC
ATTTTAGAAGAATTTGGTAATGAAGAAATTATTAATAAATTCAAATTAAATCCATCCCAT
TTTTCTGCGAGTACTGTTTCATGTACAGGGAGTAGTTATTGTAGCTTTGCTCTTGCAAAT
ACCAAAGATATAGCAAGGAATATTTCTGAAAAATTAGATCGAGAACTTGAATTATCAGAG
GAGGTTAAAATCCACTGGACAGGATGTCCAAATAATTGTGGACAAGCTCATATGGGTGGT
ATTGGTATGACTGGTACAAAGGTAAAAAAAGAGGGGGGAGGA------ACTGAGGATGGA
TATAATGTCAGTATTGGAGGAAGACAAGATCACCTGCAAACTTTAGGTGAAACCGAATTT
AAAAAAGTTAGTAAACATGAAATTTATAAATTAATCAAAGAAATTTTAATCAACAAGTTT
AATGCAAAGTTAAAA
>AG-347-I04
TATTTAAATGATAAAAAATTAAATAAGATTGAAAAGCAAAAGGCGGAGAAAGATGGTCTG
AAAATTTTTGAAGAGTTAGATGATTACGCTCTTAAAGGGTGGGAAGAGATGGATGAAGTA
GATTTGCAAATGCGCTTAAAGTGGTATGGCCTTTTTTGGAGACCAAAAACTCCTGGAAGA
TTTATGATGAGGCTTAGAGTTCCCAATGGAATTCTGAACTCTTATCAGTTGAGAGTAATC
GCGTCAATAGTCGCTAGATATGGAGAAGACGGTTCTGCTGATATAACAACTAGGCAAAAT
ATTCAATTAAGGGGGGTTTTGATAAATGATCTACCAGATATTATTAAAAGACTCAGAGAG
GTTGATATTACCTCCGTTCAGTCTGGAATGGATAATCCAAGGAATGTTACTGGCAATCCA
CTAGCGGGAATTGATCCTGAAGAAATTATAGATACAAGAAAATATACTTCTGAATTAGAA
AATTACTTAACAAATTCTGGTAATGGCAACCCCGAATTCTCGAATTTACCAAGAAAGTGG
AATACTGCAGTTGCAGGAGCAAAAGATAATTTTCTTCTACATAATGATCTTATCTTTCAT
CCTGTTTTTAAAAATGGAATACTAGGCTTTGGTGTCTGGGTAGGAGGAATTTTATCCGCC
ACTTTGAACGCTTATGCTATACCTCTAGATGTCTGGGTAGAAGAAAAAGATATATGCAAA
ATAACTGGGATTATTTGTTCCCTTTGGCGAGATAATGGAGATAGATTTCTAAGAAATAAA
GGAAGATTTAGATATTATTTGAACTCTATAGGTATCGAAAAATTTAGAAAAATTGTAGAA
GAAAAATTTGGAACTTTATCGAACGATCCAGGCTCAATTTTCAACGAAAAACAAAGAAGT
TTATTTGGAATTAATAAACAAAAACAGAATAATCTTTACTTTGCTGGATTACATATTCCG
GTAGGAAGATTATGCGTAGAAGATATACAAGAAATTGCAAGATTAAGTGAAAAATATGGA
CAGAGTGAAGTAAGACTAACCGAAGATCAAAATCTAATTATTGTTGGCCTGAAAGGTAAT
ATTTTAGAAGAATTTGGTAATGAAGAAATTATTAATAAATTCAAATTAAATCCATCCCAT
TTTTCAGCGAGTACTGTTTCATGTACAGGAAGTAGTTATTGTAGCTTTGCTCTTGCAAAT
ACCAAAGATATAGCAAGGAATATTTCTGAAAAATTAGATCGAGAACTTGAATTATCAGAG
GAGATTAAAATCCATTGGACAGGATGTCCAAATAATTGTGGACAAGCTCATATGGGTGGT
ATTGGAATGACTGGTACAAAGGTAAAAAAAGAGGGAGGTGGA------ACTGAGGATGGA
TATAATGTCAGTATTGGAGGAAGGCAAGATCACCTGCAAACTTTAGGTGAAACCGAATTT
AAAAAAGTTAGTAAACATGAAATTTATAATTTAATCAAAGAAATTTTAATCAATAAGTTT
AATGCAAAGTTAAAA
>AG-347-I19
TATTTAAATGATAAAAAATTAAATAAGATTGAAAAGCAAAAGGCGGAGAAAGATGGTCTG
AAAATTTTTGAAGAGTTAGATGATTACGCTCTTAAAGGGTGGGAAGAGATGGATGAAGTA
GATTTGCAAATGCGCTTAAAGTGGTATGGCCTTTTTTGGAGACCAAAAACTCCTGGAAGA
TTTATGATGAGGCTTAGAGTTCCCAATGGAATTCTGAACTCTAATCAGTTGAGAGTAATC
GCGTCAATAGTCGCTAGATATGGAGAAGACGGTTCTGCAGATATAACAACTAGGCAAAAT
ATTCAATTAAGGGGGGTTTTGATAAATGATCTACCAGATATTATTAATAGACTTAGGGAG
GTTCATATTACATCCGTTCAGTCTGGAATGGATAATCCAAGGAATGTTACTGGCAATCCA
ATAGCAGGAATTGATCCTGAAGAAATTATAGATACAAGAAAATATACTTCTGAATTAGAA
AATTACTTAACAAATTCTGGTAATGGCAACCCCGAATTCTCGAATTTACCAAGGAAGTGG
AATACTGCAGTTGCAGGAGCAAAAGATAATTTTCTTCTACATAATGATCTTATCTTTCAT
CCTGTTTTTAAAAATGGAATATTAGGCTTTGGTGTCTGGGTAGGAGGAATTTTATCAGCA
ACTTTGAATGCTTATGCTATACCTCTAGATGTCTGGGTAGAAGAAAAAGATATATGCAAA
ATAACTGGGATTATTTGTTCCCTTTGGCGAGATAATGGAGATAGATTTCTAAGAAATAAA
GGAAGATTTAGATATTATTTGAACTCTATAGGTATCGAAAAATTTAGAGAACTTGTGGAA
GAAAAATTTGGAACATTGTCGAACGATCCAGGCTCAATTTTCAACGAAAAACAAAGAAGT
TTATTTGGGATTAATAAACAAAAACAAAACAATCTTTACTTTGCTGGATTACATATTCCT
GTAGGAAGATTATGTGTAGAAGACATACAAGAAATTGCAAGACTAAGTGAAAAATATGGA
ACAAGTGAAGTAAGACTTACCGAAGATCAAAATCTAATTATTGTTGGCCTAAAAGATAAT
ATTTTAGAAGAATTTGGTGATGAAGAAATTATTAATAAATTCAAATTAAATCCATCCCAT
TTTTCAGCAAGTACCGTTTCATGTACAGGGAGTAGTTATTGTAGCTTTGCTCTTGCAAAT
ACCAAAGATATAGCAAGGAATATTTCTGAAAAATTAGATCGAGAACTTGAATTATCAGAG
GAGGTTAAAATCCATTGGACAGGTTGTCCAAATAATTGTGGACAAGCTCATATGGGTGGT
ATTGGCATGACTGGTACAAAGGTAAAAAAAGAGGGAGGTGGA------ACTGAGGATGGA
TATAATGTCAGTATTGGAGGGAGACAAGATCACCTGCAAACCTTAGGCGAAACCGAATTT
AAAAAAGTTAGTAAACATGAAATTTATAATTTACTCAAAGAAATTTTAATCAACAAGTTT
AATGCAAAGTTAAAA
>AG-347-J06
TATTTAAATGATAAAAAATTAAATAAGATTGAAAAGCAAAAGGCGGAGAAAGATGGTCTG
AAAATTTTTGAAGAGTTAGATGATTACGCTCTTAAAGGGTGGGAAGAGATGGATGAAGTA
GATTTGCAAATGCGCTTAAAGTGGTATGGCCTTTTTTGGAGACCAAAAACTCCTGGAAGA
TTTATGATGAGGCTTAGAGTTCCCAATGGAATTTTGAGCTCTAATCAGTTGAAAGTAATC
GCGTCAATAGTCGCTAGATATGGAGAAGACGGTTCTGCAGATATAACAACTAGGCAAAAT
ATTCAATTAAGGGGGGTTTTGATAAATGATCTACCAGATATTATTAAAAGACTTAGAGAG
GTTAATATTACATCCGTTCAGTCTGGAATGGATAATCCAAGGAATGTTACTGGTAATCCA
CTAGCGGGAATTGATCCTGAAGAAATTATAGATACAAGAAAATATACTTCTGAATTAGAA
AATTACTTAACAAATTCTGGTAATGGCAACCCCGAATTCTCGAATTTACCAAGGAAGTGG
AATACTGCAGTTGCAGGAGCAAAAGATAATTTTCTCCTACACAATGATCTTATCTTTCAT
CCTGTTTTTAAAAATGGAATATTAGGCTTTGGTGTCTGGGTAGGAGGAATTTTATCAGCA
ACTTTGAATGCTTATGCTATACCTCTAGATGTCTGGGTGGAAGAAAAAGATATATGCAAA
ATAACTGGAATTATTTGTTCCCTTTGGCGAGACAATGGAGATAGATTTCTAAGAAATAAA
GGAAGATTTAGATATTATTTGAACTCTATAGGTATCGAAAAATTTAGAGAACTTGTAGAA
GAAAAATTTGGAACTTTATCCAACGATCCAGGCTCAATTTTCAACGAAAGACAAAGAAGT
TTATTTGGGATTAATAAACAAAAACAGAATAATCTTTACTTTGCTGGATTACACATTCCG
GTAGGAAGATTATGTGTAGAAGACATACAAGAAATTGCAAGATTAAGTGAAAAATATGGA
CAGAGTGAAGTAAGACTAACCGAAGATCAAAATCTAATTATTGTTGGCCTGAAAGATAAT
ATTTTAGAAGAATTTGGTAATGAAGAAATTATTAATAAATTCAAATTAAATCCATCCCAT
TTTTCAGCGAGTACTGTTTCATGTACAGGGAGTAGTTATTGTAGCTTTGCTCTTGCAAAT
ACCAAAGATATAGCAAGGAATATTTCTAAAAAATTAGATCGAGAACTTGAATTATCAGAG
GAGGTTAAAATCCACTGGACAGGATGTCCAAATAATTGTGGACAAGCTCATATGGGTGGT
ATTGGTATGACTGGTACAAAGGTAAAAAAAGAGGGGGGAGGA------ACTGAGGATGGA
TATAATGTCAGTATTGGAGGAAGACAAGATCACCTGCAAACTTTAGGTGAAACCGAATTT
AAAAAAGTTAGTAAACATGAAATTTATAATTTAATCAAAGAAATTTTAATCAACAAGTTT
AATGCAAAGTTAAAA
>AG-347-K17
TATTTAAATGATAAAAAATTAAATAAGATTGAAAAGCAAAAGGCGGAGAAAGATGGTCTG
AAAATTTTTGAAGAATTAGATGATTATGCTCTTAAAGGGTGGGAAGAGATGGATGAAGTA
GATTTGCAAATGCGCTTAAAGTGGTATGGCCTTTTTTGGAGACCAAAAACACCTGGAAGA
TTTATGATGAGGCTTAGAGTTCCCAATGGAATTTTAAACTCTAATCAGTTGAGAGTAATC
GCTTCAATAGTTGCTAGATACGGAGAAGACGGTTCTGCAGATATAACAACTAGGCAAAAT
ATTCAATTAAGGGGGGTTTTGATAAATGATCTACCAGATATTATTAAAAGACTTAGAGAA
GTTGATATTACATCCGTTCAGTCTGGAATGGATAATCCAAGGAATGTTACTGGCAATCCA
CTGGCGGGAATTGATCCTGAAGAAATCATAGATACAAGAAAATATACTTCTGAATTAGAA
AATTACTTAACAAATTCTGGTAATGGCAACCCCGAATTCTCGAATTTACCAAGGAAGTGG
AACACTGCAGTTGCAGGAGCAAAAGATAATTTTCTTCTACATAATGATCTTATCTTTCAT
CCTGTTTTTAAAAATGGAATATTAGGCTTTGGTGTCTGGGTAGGCGGAATTTTATCAGCA
ACTTTGAATGCTTATGCTATACCTCTAGATGTCTGGGTAGAAGAAAAAAATATATGCAAA
ATAACTGGAATTATTTGTTCCCTTTGGCGAGATAATGGGGATAGATTTCTAAGAAATAAA
GGAAGATTTAGATATTATTTGAACTCTATAGGTATCGAAAAATTTAGAGAACTTGTAGAA
GAAAAATTTGGAACTTTATCGAACGATCCAGGCTCAATTTTCAACGAAAAACAAAGAAGT
TTATTTGGGATTAATAAACAAAAACAGAATAATCTTTACTTTGCTGGATTACACGTTCCG
GTAGGAAGATTATGTGTAGAAGACATACAAGAAATTGCAAGATTAAGTGAAAAATATGGA
AAGAGTGAAGTAAGACTAACCGAAGATCAAAATCTAATTATTGTTGGTCTGAAAGATAAT
ATTTTAGAAGAATTTGGTAATGAAGAAATTATTAATAAATTCAAATTAAATCCATCCCAT
TTTTCAGCGAGTACTGTTTCATGTACAGGGAGTAGCTATTGTAGCTTTGCTCTTGCAAAT
ACCAAAGATATAGCAAGAAATATTTCTGAAAAATTAGATAGAGAACTTGAATTATCAGAG
GAGGTTAAAATCCATTGGACAGGTTGTCCAAATAATTGTGGACAAGCTCATATGGGTGGT
ATTGGAATGACTGGTACAAAGGTAAAAAAAGAGGGAGGAGGA------ACTGAGGATGGA
TATAATGTCAGTATTGGAGGAAGACAAGATCACCTGCAAAAATTAGGTGAAACCGAATTT
AAAAAAGTTAGTAAACATGAAATTTATAATTTAATCAAAGAAATTTTAATCAACAAGTTT
AATGCAAAGTTAAAA
>AG-347-L20
TATTTAAATGATAAAAAATTAAATAAGATTGAAAAGCAAAAGGCGGAGAAAGATGGTCTG
AAAATTTTTGAAGAATTAGACGATTATGCTCTTAAAGGGTGGGAAGAGATGGATGAAGTA
GATTTGCAAATGCGCTTAAAGTGGTATGGCCTTTTTTGGAGACCAAAAACTCCTGGAAGA
TTTATGATGAGGCTTAGAGTTCCCAATGGAATTTTAAACTCTAATCAGTTGAGAGTAATC
GCTTCAATAGTTGCTAGATACGGAGAAGACGGTTCTGCAGATATAACAACTAGGCAAAAT
ATTCAATTAAGGGGGGTTTTGATAAATGATCTGCCAGATATTATTAAAAGACTTAGAGAG
GTTGATATTACATCCGTTCAGTCTGGAATGGATAACCCAAGGAATGTTACTGGCAATCCA
CTAGCGGGAATTGATCCTGCAGAAATTATAGATACAAGAAAATATACTTCTGAATTAGAA
AATTACTTAACAAATTCTGGTAATGGCAACCCCGAATTCTCGAATTTACCAAGGAAGTGG
AATACTGCAGTTGCAGGAGCAAAAGATAATTTTCTTCTACACAATGATCTTATCTTTCAT
CCTGTTTTTAAAAATGGAATATTAGGCTTTGGTGTCTGGGTAGGAGGAATTTTATCAGCA
ACTTTGAATGCTTATGCTATACCTCTAGATGTCTGGGTAGAAGAAAAAGATATATGCAAA
ATAACTGGAATTATTTGTTCCCTTTGGCGAGATAATGGGGATAGATTTCTAAGAAATAAG
GGAAGATTTAGATATTATTTGAACTCTATAGGTATCGAAAAATTTAGAGAACTTGTAGAA
GAAAAATTTGGAACTTTATCGAACGATCCAGGCTCAATTTTCAACGAAAAACAAAGAAGT
TTATTTGGTATTAATAAACAAAAACAGAATAATCTTTACTTTGCTGGATTACATGTTCCG
GTAGGAAGATTATGTGTAGAAGACATACAAGAAATTGCAAGATTAAGTGAAAAATATGGA
CAGAGTGAAGTAAGACTAACCGAAGATCAAAATCTAATTATTGTTGGCCTGAAAGATAAT
ATTTTAGAAGAATTTGGTAATGAAGAAATTATTAATAAATTCAAATTAAATCCATCCCAT
TTTTCAGCGAGTACTGTTTCATGTACAGGGAGTAGTTATTGTAGCTTTGCTCTTGCAAAT
ACCAAAGATATAGCAAGGAATATTTCTGAAAAATTAGATCGAGAACTTGAATTATCAGAG
GAGGTTAAAATCCATTGGACAGGTTGTCCAAATAATTGTGGACAAGCTCATATGGGTGGT
ATTGGCATGACTGGTACAAAGGTAAAAAAAGAGGGAGGAGGA------ACTGAGGATGGA
TATAATGTCAGTATTGGAGGAAGACAAGATCACCTGCAAACATTAGGTGAAACCGAATTT
AAAAAAGTTAGTAAACATGAAATTTATAATTTAATCAAAGAAATTTTAATCAACAAGTTT
AATGCAAAGTTAAAA
>AG-347-M23
TATTTAAATGATAAAAAATTAAATAAGATTGAAAAGCAAAAGGCGGAGAAAGATGGTCTG
AAAATTTTTGAAGAGTTAGATGATTACGCTCTTAAAGGGTGGGAAGAGATGGATGAAGTA
GATTTGCAAATGCGCTTAAAGTGGTATGGCCTTTTTTGGAGACCAAAAACTCCTGGAAGA
TTTATGATGAGGCTTAGAGTTCCTAATGGAATTCTGAACTCTAATCAGTTGAAAGTAATC
GCGTCAATAGTCGCTAGATATGGAGAAGACGGTTCTGCAGATATAACAACTAGGCAAAAT
ATTCAATTAAGGGGGGTTTTGATAAATGATCTACCAGATATTATTAAAAGACTTAGAGAG
GTTGATATTACATCCGTTCAGTCTGGAATGGATAATCCAAGGAATGTTACTGGTAATCCA
CTAGCGGGAATTGATCCTGAAGAAATTATAGATACAAGAAAATATACTTCTGAATTAGAA
AATTACTTAACAAATTCTGGTAATGGCAACCCCGAATTCTCGAATTTACCAAGGAAGTGG
AATACTGCAGTTGCAGGAGCAAAAGATAATTTTCTTCTACATAATGATCTTATCTTTCAT
CCTGTTTTTAAAAATGGAATATTAGGCTTTGGTGTCTGGGTTGGAGGAATTTTATCAGCA
ACTTTGAATGCTTATGCTATACCTCTAGATGTCTGGGTAGAAGAAAAAGATATATGCAAA
ATAACTGGGATTATTTGTTCCCTTTGGCGAGATAATGGAGATAGATTTCTAAGAAATAAA
GGAAGATTTAGATATTATTTGAACTCTATAGGTATCGAAAAATTTAGAGAACTTGTAGAA
GAAAAATTTGGAACTTTATCCAACGATCCAGGCTCAATTTTCAACGAAAGACAAAGAAGT
TTATTTGGGATTAATAAACAAAAACAGAATAATCTTTACTTTGCTGGATTACACATTCCG
GTAGGAAGATTATGTGTAGAAGACATACAAGAAATTGCAAGATTAAGTGAAAAATATGGA
CAGAGTGAAGTAAGACTAACCGAAGATCAAAATCTAATTATTGTTGGCCTGAAAGATAAT
ATTTTAGAAGAATTTGGTAATGAAGAAATTATTAATAAATTCAAATTAAATCCATCCCAT
TTTTCAGCGAGTACTGTTTCATGTACAGGAAGTAGTTATTGTAGCTTTGCTCTTGCAAAT
ACCAAAGATATAGCAAGGAATATTTCTGAAAAATTAGATCGAGAACTTGAATTATCAGAG
GAGGTTAAAATCCACTGGACAGGATGTCCAAATAATTGTGGACAAGCTCATATGGGTGGT
ATTGGTATGACTGGTACAAAGGTAAAAAAAGAGGGGGGAGGA------ACTGAGGATGGA
TATAATGTCAGTATTGGAGGAAGACAAGATCACCTGCAAACTTTAGGTGAAACCGAATTT
AAAAAAGTTAGTAAACAGGAAATTTATAATTTAATCAAAGAAATTTTAATCAACAAGTTT
AATGCAAAGTTAAAA
>AG-355-B23
TATTTAAATGATAAAAAATTAAATAAGATTGAAAAGCAAAAGGCGGAGAAAGATGGTCTG
AAAATTTTTGAAGAATTAGATGATTATGCTCTTAAAGGGTGGGAAGAGATGGATGAAGTA
GATTTGCAAATGCGCTTAAAGTGGTATGGTCTTTTTTGGAGACCAAAAACTCCTGGAAGA
TTTATGATGAGGCTTAGAGTTCCCAATGGAATTTTAAACTCTAATCAGTTGAGAGTAATC
GCTTCAATAGTTGCTAGGTACGGAGAAGACGGTTCTGCAGATATAACAACTAGGCAAAAT
ATTCAATTAAGGGGGGTTTTGATAAATGATCTGCCAGATATTATTAAAAGACTTAGAGAG
GTTGATATTACATCCGTTCAGTCTGGAATGGATAATCCAAGGAATGTTACTGGCAATCCA
CTAGCGGGAATAGATCCTGAAGAAATTATAGATACAAGAAAATATACTTCTGAATTAGAA
AATTACTTAACAAATTCTGGTAATGGCAACCCCGAATTCTCGAATTTACCAAGGAAGTGG
AATACTGCAGTCGCAGGAGCAAAAGATAATTTTCTTCTACATAATGATCTTATCTTTCAT
CCTGTTTTTAAAAATGGAATATTAGGCTTTGGTGTCTGGGTAGGAGGAATTTTATCAGCA
ACTTTGAATGCTTATGCTATACCTCTAGATGTCTGGGTAGAAGAAAAAGATATATGCAAA
ATAACTGGAATTATTTGTTCCCTTTGGCGAGATAATGGGGATAGATTTCTAAGAAATAAA
GGAAGATTTAGATATTATTTGAACTCTATAGGTATCGAAAAATTTAGAGAACTTGTAGAA
GAAAAATTTGGAACTTTATCGAACGATCCAGGCTCAATTTTCAACGAAAAACAAAGAAGT
TTATTTGGGATTAATAAACAAAAACAGAATAATCTTTACTTTGCTGGATTACACATTCCG
GTAGGAAGATTATGCGTAGAAGACATACAAGAAATTGCAAGATTAAGTGAAGAATATGGA
CAGAGTGAAGTAAGACTAACCGAAGATCAAAATCTAATTATTGTTGGCCTGAAAGATAAT
ATTTTAGAAGAATTTGGTAATGAAGAAATTATTAATAAATTCAAATTAAATCCATCCCAT
TTTTCAGCGAGTACTGTTTCATGTACAGGGAGTAGCTATTGTAGCTTTGCTCTTGCAAAT
ACCAAAGATATAGCAAGGAATATTTCTGAAAAATTAGATCGAGAACTTGAATTATCAGAG
GAGGTTAAAATCCATTGGACAGGTTGTCCAAATAATTGCGGACAAGCTCATATGGGTGGT
ATTGGAATGACTGGTACAAAGGTAAAAAAAGAGGGAGGAGGA------ACTGAAGATGGA
TATAATGTCAGTATTGGAGGAAGGCAAGATCACCTGCAAAAATTAGGTGAAACCGAATTT
AAAAAAGTTAGTAAACATGAAATTTATAATTTAATCAAAGAAATTTTAATCAACAATTTT
AATGCAAAGTTAAAA
>AG-355-G23
TATTTAAATGATAAAAAATTAAATAAGATTGAAAAGCAAAAAGCGGAGAAAGATGGTCTG
AAAATTTTTGAAGAGTTAGATGATTATGCTCTTAAAGGGTGGGAAGAGATGGATGAAGTA
GATTTGCAAATGCGCTTAAAGTGGTATGGCCTTTTTTGGAGACCAAAAACTCCTGGAAGA
TTTATGATGAGGCTCAGAGTTCCCAATGGAATTTTAAACTCTAATCAGTTGAGAGTAATT
GCGTCAGTAGTCGCTAGATATGGAGAAGACGGTTCTGCAGATATAACAACTAGGCAAAAT
ATTCAATTAAGGGGGGTTTTAATAAATGATCTACCAGATATTATTAAGAGACTTAGAGAG
GTTGATATTACATCCGTTCAGTCTGGAATGGATAATCCAAGGAATGTTACTGGCAATCCA
CTAGCGGGAATTGATCCTAAAGAAATCATAGATACAAGAAAATATACTTCTGAATTAGAA
AATTACTTAACAAATTCTGGTAATGGCAACCCTGAATTCTCGAATTTACCAAGGAAGTGG
AATACTGCAGTAGCAGGAGCAAAAGATAATTTTCTTCTACATAATGATCTTATCTTTCAT
CCTGTTTTTAAAAATGGAATTTTAGGCTTTGGTGTCTGGGTAGGAGGAATTTTATCAGCA
ACTTTAAATGCTTATGCTCTACCTCTAGATGTCTGGGTAGAAGAAAAAGATATATGCAAA
ATAACTGGAATTATTTGTTCCCTTTGGCGAGATAATGGAGATAGATTTTTAAGAAATAAA
GGAAGATTTAGATATTATTTAAACTCTATAGGGATCGAAAAATTTAGAGAACTTGTAGAA
GAAAAATTTGGAACTTTATCGAACGATCCAGGCTCAATCTTCAACGAAAAACAAAGAAGT
TTATTTGGAATTAATAAACAAAAACAGAATAATCTTTACTTTGCTGGATTACACATTCCG
GTAGGAAGATTATGTGTAGATGACATACAAGAAATTGCAAGATTAAGTGAAAAATATGGA
CAGAGTGAAGTAAGACTAACCGAAGATCAAAATCTAATTATTGTTGGCCTTAAAGATAAT
ATTTTAGAAGAATTTGGTGATGAAGAAATTATTAATAAATTCAAATTAAATCCATCCCAT
TTTTCAGCGAGTACCGTTTCATGTACAGGGAGTAGTTTTTGTAGCTTTGCTCTTGCAAAT
ACCAAAGATATAGCAAGGAATATTTCTGAAAAATTAGATCGAGAACTTGAATTATCAGAG
GAGGTTAAAATCCATTGGACAGGTTGTCCAAATAATTGTGGACAAGCTCATATGGGTGGT
ATTGGCATGACCGGTACAAAGGTAAAAAAAGAGGGAGGTGGA------ACTGAGGATGGA
TATAATGTCAGTATTGGAGGTAGACAAGATCACCTGCAAACTTTAGGTGAAACCGAATTT
AAAAAAGTTAGTAAATATGAAATTTATAATTTAATAAAAGAAATTTTAATCAACAAGTTT
AATGCAAAGTTAAAA
>AG-355-I20
TATTTAAAAGATAAAAAATTAAATAAGATTGAAAAGCAAAAGGCGGAGAAAGATGGTCTG
AAAATTTTTGAAGAGTTAGATGATTACGCTCTTAAAGGGTGGGAAGAGATGGATGAAGTA
GATTTGCAAATGCGCTTAAAGTGGTATGGCCTTTTTTGGAGACCAAAAACTCCTGGAAGA
TTTATGATGAGGCTTAGAGTTCCCAATGGAATTCTGAACTCTAATCAGTTGAAAGTAATC
GCGTCAATAATCGCTAGATATGGAGAAGACGGTTCTGCAGATATAACAACTAGGCAAAAT
ATTCAATTAAGGGGGGTTTTGATAAATGATCTACCAGATATTATTAAAAGACTTAGAGAG
GTTGATATTACATCCGTTCAGTCTGGAATGGATAATCCAAGGAATGTTACTGGTAATCCA
CTAGCGGGAATTGATCCTGAAGAAATTATAGATACAAGAAAATATACTTCTGAATTAGAA
AATTACTTAACAAATTCTGGTAATGGCAACCCAGAATTCTCGAATTTACCAAGGAAGTGG
AATACTGCAGTTGCAGGAGCAAAAGATAATTTTCTTCTACATAATGATCTTATCTTTCAT
CCTGTTTTTAAAAATGGAATATTAGGCTTTGGTGTCTGGGTAGGAGGAATTTTATCAGCA
ACTTTGAATGCTTATGCTATACCTCTAGATGTCTGGGTGGAAGAAAAAGATATATGCAAA
ATAACTGGAATTGTTTGTTCCCTTTGGCGAGATAATGGAGATAGATTTCTAAGAAATAAA
GGAAGATTTAGATATTATTTGAACTCTATAGGTATCGAAAAATTTAGAGAACTTGTAGAA
GAAAAATTTGGAACTTTATCCAACGATCCAGGCTCAATTTTCAACGAAAGACAAAGAAGT
TTATTTGGGATTAATAAACAAAAACAGAATAATCTTTACTTTGCTGGATTACACATTCCG
GTAGGAAGATTATGTGTAGAAGATATACAAGAAATTGCAAGATTAAGTGAAAAATATGGA
CAGAGTGAAGTAAGACTAACCGAAGATCAAAATCTAATTATTGTTGGCCTGAAAGATAAT
ATATTAGAAGAATTTGGTAATGAAGAAATTATTAATAAATTCAAGTTAAATCCATCCCAT
TTTTCAGCGAGTACTGTTTCATGTACAGGGAGTAGTTATTGTAGCTTTGCTCTTGCAAAT
ACCAAAGATATAGCAAGGAATATTTCTGAAAAATTAGATCGAGAACTTGAATTATCAGAG
GAGGTTAAAATCCACTGGACAGGATGTCCAAATAATTGTGGACAAGCTCATATGGGTGGT
ATTGGTATGACTGGTACAAAGGTAAAAAAAGAGGGGGGAGGA------ACTGAGGATGGA
TATAATGTCAGTATTGGAGGAAGACAAGATCACCTGCAAACTTTAGGTGAAACCGAATTT
AAAAAAGTTAGCAAACATGAAATTTATAATTTAATCAAAGAAATTTTAATCAACAAGTTT
AATGCAAAGTTAAAA
>AG-355-J09
TATTTAAATGATAAAAAATTAAATAAGATTGAAAAGCAAAAGGCGGAGAAAGATGGTCTG
AAAATTTTTGAAGAATTAGATGATTATGCTCTTAAAGGGTGGGAAGAGATGGATGAAGTA
GATTTGCAAATGCGCTTAAAGTGGTATGGCCTTTTTTGGAGACCAAAAACTCCTGGAAGA
TTTATGATGAGGCTTAGAGTTCCCAATGGAATTTTAAACTCTAATCAGTTGAGAGTAATC
GCTTCAATAGTTGCTAGATACGGAGAAGACGGTTCTGCAGATATAACAACTAGGCAAAAT
ATTCAATTAAGGGGAGTTTTGATAAATGATCTACCAGATATTATTAAAAGACTTAGAGAG
GTTGATATTACATCCGTTCAGTCTGGAATGGATAATCCAAGGAATGTTACTGGCAATCCA
CTAGCGGGAATTGATCCTGAAGAAATTATAGATACAAGAAAATATACTTCTGAATTAGAA
AATTACTTAACAAATTCTGGTAATGGCAACCCCGAATTCTCGAATTTACCGAGGAAGTGG
AATACTGCAGTTGCAGGAGCAAAAGATAATTTTCTTCTACATAATGATCTTATCTTTCAT
CCTGTTTTTAAAAATGGAATATTAGGCTTTGGTGTCTGGGTAGGAGGAATTTTATCAGCA
ACTTTGAATGCTTATGCTATACCTCTAGATGTCTGGGTAGAAGAAAAAGATATATGCAAA
ATAACTGGAATTATTTGTTCCCTTTGGCGAGATAATGGGGATAGATTTCTAAGAAATAAA
GGAAGATTTAGATATTATTTGAACTCTATAGGTATCGAAAAATTTAGAGAACTTGTAGAA
GAAAAATTTGGAACTTTATCGAACGATCCAGGTTCAATTTTTAACGAAAAACAAAGAAGT
TTATTTGGGATTAATAAACAAAAACAGAATAATCTTTACTTTGCTGGATTACACATTCCT
GTAGGAAGATTATGTGTAGAAGACATACAAGAAATTGCAAGATTAAGTGAAAAATATGGA
CAGAGTGAAGTAAGACTAACCGAAGATCAAAATCTAATTATTGTTGGCCTGAAAGATAAT
ATTTTAGAAGAATTTGGTAATGAAGAAATTGTTAATAAATTCAAATTAAATCCATCCCAT
TTTTCAGCGAGTACTGTTTCATGTACAGGGAGTAGTTATTGTAGCTTTGCTCTTGCAAAT
ACCAAAGATATAGCAAGGAATATTTCTGAAAAATTAGATCGAGAACTTGAATTATCAGAG
GAGGTTAAAATCCATTGGACAGGTTGTCCAAATAATTGTGGACAAGCTCATATGGGTGGT
ATTGGCATGACTGGTACAAAGGTAAAAAAAGAGGGAGGAGGA------ACTGAGGATGGA
TATAATGTCAGTATTGGAGGAAGACAAGATCACCTGCAAACATTGGGTGAAACCGAATTT
AAAAAAGTTAGTAAACATGAAATTTATAATTTAATCAAAGAAATTTTAATCAAAAAGTTT
AATGCAAAGTTAAAA
>AG-355-N18
TATTTAAATGATAAAAAATTAAATAAGATTGAAAAGCAAAAGGCGGAGAAAGATGGTCTG
AAAATTTTTGAAGAGTTAGATGATTACGCTCTTAAAGGGTGGGAAGAGATGGATGAAGTA
GATTTGCAAATGCGCTTAAAGTGGTATGGCCTTTTTTGGAGACCAAAAACTCCTGGAAGA
TTTATGATGAGGCTTAGAGTTCCCAATGGAATTCTGAACTCTAATCAGTTGAAAGTAATC
GCGTCAATAGTCGCTAGATATGGAGAAGACGGTTCTGCAGATATAACAACTAGGCAAAAT
ATTCAATTAAGGGGGGTTTTGATAAATGATCTACCAGATATTATTAAGAGACTTAGAGAG
GTTGATATTACATCCGTTCAGTCTGGAATGGATAATCCAAGGAATGTTACTGGTAATCCA
CTAGCGGGAATTGATCCTGAAGAAATTATAGATACAAGAAAATATACTTCTGAATTAGAA
AATTACTTAACAAATTCTGGTAATGGCAACCCCGAATTCTCGAATTTACCAAGGAAGTGG
AATACTGCAGTTGCAGGAGCAAAAGATAATTTTCTTCTACATAATGATCTTATCTTTCAT
CCTGTTTTTAAAAATGGAATATTAGGCTTTGGTGTCTGGGTAGGAGGAATTTTATCAGCA
ACTTTGAATGCTTATGCTATACCTCTAGATGTCTGGGTAGAAGAAAAAGATATATGCAAA
ATAACTGGAATTATTTGTTCCCTTTGGCGAGATAATGGAGATAGATTTCTAAGAAATAAA
GGAAGATTTAGATATTATTTGAACTCTATAGGTATCGAAAAATTTAGAGAACTTGTAGAA
GAAAAATTTGGAACTTTATCCAACGATCCAGGCTCAATTTTCAACGAAAGACAAAGAAGT
TTATTTGGGATTAATAAACAAAAACAGAATAATCTTTACTTTGCTGGATTACACATTCCG
GTAGGAAGATTATGTGTAGAAGACATACAAGAAATTGCAAGATTAAGTGAAAAATATGGA
CAGAGCGAAGTAAGACTAACCGAAGATCAAAATCTAGTTATTGTTGGCCTGAAAGATAAT
ATTTTAGAAGAATTTGGTAATGAAGAAATTATTAATAAATTCAAATTAAATCCATCCCAT
TTTTCATCGAGTACTGTTTCATGTACAGGGAGTAGTTATTGTAGCTTTGCTCTTGCAAAT
ACCAAAGATATAGCAAGGAATATTTCTGAAAAATTAGATCGAGAACTTGAATTATCAGAG
GAGGTTAAAATCCATTGGACAGGATGTCCAAATAATTGTGGACAAGCTCATATGGGTGGT
ATTGGTATGACTGGTACAAAGGTAAAAAAAGAGGGGGGAGGA------ACTGAGGATGGA
TATAATGTCAGTATTGGAGGAAGACAAGATCACCTGCAAACTTTAGGTGAAACCGAATTT
AAAAAAGTTAGTAAACATGAAATTTATAATTTAATCAAAGAAATTTTAATCAACAAGTTT
AATGCAAAGTTAAAA
>AG-402-A04
TATTTAAATGATAAAAAATTAAATAAGATTGAAAAGCAAAAGGCGGAGAAAGATGGTCTG
AAAATTTTTGAAGAGTTTGATGATTACGCTATTAAAGGGTGGGAAGAGATGGATGAAGTA
GATTTGCAAATGCGCTTAAAGTGGTATGGCCTTTTTTGGAGACCAAAAACTCCTGGAAGA
TTTATGATGAGACTTAGAGTTCCTAATGGAATTTTGAACTCTAATCAGTTGAGAGTAATC
GCGTCAATAGTCGCTAGATATGGAGAAGACGGTTCTGCAGATATAACAACTAGGCAAAAT
ATTCAATTAAGGGGGGTTTTGATAAATGACCTACCAGATATTATTAAAAGACTCAGAGAG
GTTGATATTACATCCGTTCAGTCTGGAATGGATAATCCAAGAAATGTTACTGGCAATCCA
CTAGCGGGAATTGATCCTGAAGAAATTATAGATACAAGAAAATATACCTCTGAATTAGAA
AATTACTTAACAAATTCTGGTAATGGCAACCCCGAATTCTCGAATTTACCCAGGAAGTGG
AATACTGCAGTTGCAGGAGCAAAAGATAATTTTCTTCTACATAATGATCTTATCTTTCAT
CCTGTTTTTAAAAATGGAATATTAGGCTTTGGTGTCTGGGTAGGAGGAATTTTATCAGCA
ACTTTGAATGCTTATGCTATACCTCTAGATGTCTGGGTAGAAGAAAAAGATATATGCAAA
ATAACTGGAATTATTTGTTCCCTTTGGCGAGATAATGGAGATAGATTTCTAAGAAATAAA
GGCAGATTTAGATATTATTTGAACTCTATAGGTATCGAAAAATTTAGAGAACTTGTAGAA
GAAAAATTTGGAACTTTATCGAACGATCCAGGCTCAATTTTCAACGAAAAACAAAGAAGT
TTATTTGGGATTAATAAACAAAAACAGAATAATCTTTACTTTGCTGGATTACACATTCCG
GTAGGAAGATTATGTGTAGAAGACATACAAGAAATTGCAAGATTAAGTGAAAAATATGGA
CAGAGTGAAGTAAGACTAACCGAAGATCAAAATCTTATTATTGTTGGCCTGAAAAATAAT
ATTTTAGAAGAATTTGGTAATGAAGAAATTATTAATAAATTCAAATTAAATCCATCCCAT
TTTTCAGCGAGTACTGTTTCATGTACAGGGAGTAGTTATTGTAGCTTTGCTCTTGCAAAT
ACCAAAGATATAGCAAGGAATATTTCTGAAAAATTAGATCGAGAACTTGAATTATCAGAG
GAGGTGAAAATACATTGGACAGGATGTCCAAATAATTGTGGACAAGCTCATATGGGTGGT
ATTGGCATGACTGGTACAAAGGTAAAAAAAGAGGGAGGTGGA------ACTGAGGATGGA
TATAATGTCAGTATTGGAGGAAGACAAGATCACCTGCAAACTTTAGGTGAAACCGAATTT
AAAAAAGTTAGTAAACATGAAATTTATAATTTAATCAAAGAAATTTTAATTAACAAATTT
AATGCAAAGTTAAAA
>AG-402-F05
TATTTAAATGATAAAAAATTAAATAAGATTGAAAAGCAAAAGGCAGAGAAAGATGGTCTG
AAAATTTTTGAAGAGTTAGATGATTACGCTCTTAAAGGGTGGGAAGAGATGGATGAAGTA
GATTTGCAAATGCGCTTAAAGTGGTATGGCCTTTTTTGGAGACCAAAAACTCCCGGAAGA
TTTATGATGAGGCTTAGAGTTCCCAATGGAATTTTAAACTCTAATCAGTTGAGAGTAATC
GCGTCAATAGTTGCTAGATACGGAGAAGACGGTTCTGCAGATATAACAACTAGGCAAAAT
ATTCAATTAAGGGGGGTTTTGATAAATGATCTACCAGAAATTATTAAAAGACTTAGAGAG
GTTGATATTACATCCATTCAGTCTGGAATGGATAATCCAAGAAATGTTACTGGCAATCCA
CTAGCGGGAATTGATCCTGAAGAAATTATAGATACAAGAAAATATACTTCTGAATTAGAA
AATTACTTAACAAATTCTGGTAATGGAAACCCCGAATTCTCGAATTTACCGAGGAAGTGG
AATACTGCAGTTGCAGGAGCAAAAGATAATTTTCTTCTACATAATGATCTTATCTTTCAT
CCTGTTTTTAAAAATGGAATATTAGGCTTTGGTGTCTGGGTAGGAGGAATATTGTCAGCA
ACTTTGAATGCTTATGCTCTACCTCTTGATGTCTGGGTAGAAGAAAAAGATATATGCAAA
ATAACTGGAATTATTTGTTCCCTTTGGCGAGATAATGGAGATAGATTTCTAAGAAATAAA
GGAAGATTTAGATATTATTTGAACTCTATAGGTCTCGAAAAATTTAGAGAACTTGTAGAA
GAAAAATTTGGAACTTTGTCGAACGATCCAGGCTCAATTTTCAACGAAAAACAAAGAAGT
TTATTTGGGATTAATAAACAAAAACAAAATAATCTTTACTTTGCTGGATTACATATTCCT
GTAGGGAGGTTATGTGTAGAAGACATACAAGAAATTGCAAGACTAAGTGAAAAATATGGA
CAAAGTGAAGTAAGACTAACCGAAGATCAAAATCTAATTATTGTTGGCCTGAAAGATAAT
ATTTTAGAAGAATTTGGTGATGAAGAAATTATTAATAAATTCAAATTAAATCCATCCCAT
TTTTCAGCAAGTACCGTTTCATGTACAGGGAGTAGTTATTGTAGCTTTGCTCTTGCAAAT
ACCAAAGATATAGCAAGGAATATTTCTGAAAAATTAGATAGAGAACTTGAATTATCAGAG
GAGGTTAAAATCCATTGGACAGGTTGTCCAAATAATTGTGGACAAGCTCATATGGGTGGT
ATTGGCATGACCGGTACAAAGGTAAAAAAAGAGGGAGGTGGA------ACTGAGGATGGA
TATAATGTCAGTATTGGAGGAAGACAAGATCACCTGCAAACCTTAGGTGAAACCGAATTT
AAAAAAGTTAGTAAACATGAAATTTATAATTTAATCAAAGAAATTTTAATCATCAAGTTT
AATGCAAAGTTAAAA
>AG-402-I23
TATTTAAATGATAAAAAATTAAATAAGATTGAAAAGCAAAAGGCGGAGAAAGATGGTCTG
AAAATTTTTGAAGAGTTAGATGATTACGCTCTTAAAGGGTGGGAAGAGATGGATGAAGTA
GATTTGCAAATGCGCTTAAAGTGGTATGGCCTTTTTTGGAGACCGAAAACTCCTGGAAGA
TTTATGATGAGGCTTAGAGTTCCCAATGGAATTTTAAACTCTAATCAGTTGAGAGTAATC
GCGTCAATAGTTGCTAGATATGGAGAAGACGGTTCTGCAGATATAACAACTAGGCAAAAT
ATTCAATTAAGGGGGGTTTTGATAAATGATCTACCAGATATTATTAAAAGACTTAGAAAA
GTTGATCTTACATCAGTTCAGTCTGGAATGGATAATCCAAGAAATGTTACTGGCAATCCA
CTAGCGGGAATTGATCCTGAAGAAATTATAGATACAAGAAAATATACTTCTGAATTAGAA
AATTACTTAACAAATTCAGGTAATGGCAACCCCGAATTCTCGAATTTGCCGAGAAAGTGG
AATACTGCAGTTGCAGGAGCAAAAGATAATTTTCTACTACATAATGATCTTATCTTTCAT
CCTGTTTTTAAAAATGGAATCTTAGGCTTTGGTGTCTGGGTAGGAGGAATATTGTCAGCG
ACTTTGAATGCTTATGCTCTACCTCTAGATGTCTGGGTAGAAGAAAAAGATATATGCAAA
ATAACTGGAATTATTTGTTCCCTTTGGCGAGATAATGGAGATAGATTTCTAAGAAATAAA
GGAAGATTTAGATATTATTTAAACTCTATAGGTATCGAAAAATTTAGAGAACTTGTAGAA
GAAAAATTTGGAACTTTGTCGAACGATCCAGGCTCAATTTTCAAAGCAAAACAAAGAAGT
TTATTTGGGATTAATAAACAAAAACAAAACAATCTTTACTTTGCTGGATTACATATTCCT
GTAGGAAGATTATTTGTAGAAGACATACAAGAAATTGCAAGACTAAGTGAAAAATATGGA
CAAAGCGAAGTAAGACTAACCGAAGATCAAAATCTAATTATTGTTGGCCTGAAAGATAAT
ATTTTAGAAGAATTTGGTGATGAAGAAATTATTAATAAATTCAAATTAAATCCATCCCAT
TTTTCAGCGAGTACCGTTTCATGTACAGGGAGTAGTTATTGTAGCTTTGCTCTTGCAAAT
ACCAAAGATATAGCAAGGAATATTTCTGAAAAATTAGATCGAGAACTTGAATTATCAGAG
GAGGTTAAAATCCATTGGACAGGTTGTCCAAATAATTGTGGACAAGCTCATATGGGTGTT
ATTGGCATGACTGGTACAAAGGTAAAAAAAGAGGGAGGTGGA------ACTGAGGATGGA
TATAATGTCAGTATTGGAGGGAGACAAGATCACCTGCAAACCTTAGGCGAAACCGAATTT
AAAAAAGTTAGTAAACATGAAATTTATAATTTAATCAAAGAAATTTTAATCAACAAGTTT
AATGCAAAGTTAAAA
>AG-402-K16
TATTTAAATGATAAAAAATTAAATAAGATTGAAAAGCAAAAGGCGGAGAAAGATGGTCTG
AAAATTTTTGAAGAGTTAGATGATTACGCTCTTAAAGGGTGGGAAGAGATGGATGAAGTA
GATTTGCAAATGCGCTTAAAGTGGTATGGCCTTTTTTGGAGACCAAAAACTCCTGGAAGA
TTTATGATGAGGCTAAGAGTTCCCAATGGAATTCTGAACTCTAATCAGTTGAAAGTAATC
GCGTCAATAGTCGCTAGATATGGAGAAGACGGTTCTGCAGATATAACAACTAGGCAAAAT
ATTCAATTAAGGGGGGTTTTGATAAATGATCTACCAGATATTATTAAAAGACTTAAAGAG
GTTGATATTACATCCGTTCAGTCTGGAATGGATAATCCAAGGAATGTTACTGGTAATCCA
CTAGCGGGAATTGATCCTGAAGAAATTATAGATACAAGAAAATATACTTCTGAATTAGAA
AATTACTTAACAAATTCTGGTAATGGCAACCCCGAATTCTCGAATTTACCAAGGAAGTGG
AATACTGCAGTTGCAGGAGCAAAAGATAATTTTCTTCTACATAATGATCTTATCTTTCAT
CCTGTTTTTAAAAATGAAATATTAGGCTTTGGTGTCTGGGTAGGAGGAATTTTATCAGCA
ACTTTGAATGCTTATGCTATACCTCTAGATGTCTGGGTAGAAGAAAAAGATATATGCAAA
ATAACTGGAATTATTTGTTCCCTTTGGCGAGATAATGGAGATAGATTTCTAAGAAATAAA
GGAAGATTTAGATATTATTTGAACTCTATAGGTATCGAAAAATTTAGAGAACTTGTAGAA
GAAAAATTTGGAACTTTATCCAACGATCCAGGCTCAATTTTCAACGAAAGACAAAGAAGT
TTATTTGGGATTAATAAACAAAAACAGAATAATCTTTACTTTGCTGGATTACACATTCCG
GTAGGAAGATTATGTGTAGAAGACATACAAGAAATTGCAAGATTAATTGAAAAATATGGA
CAGAGTGAAGTAAGACTAACCGAAGATCAAAATCTAATTATTGTTGGCCTGAAAGATAAT
ATTTTAGAAGAATTTGGTAATGAAGAAATTATTAATAAATTCAAATTAAATCCATCCCAT
TTTTCAGCGAGTACTGTTTCATGTACAGGGAGTAGTTATTGTAGCTTTGCTCTTGCAAAT
ACCAAAGATATAGCAAGGAATATTTCTGAAAAATTAGATCGAGAACTTGAATTATCAGAG
GAGGTTAAAATCCACTGGACAGGATGTCCAAATAATTGTGGACAAGCTCATATGGGTGGT
ATTGGCATGACTGGTACAAAGGTAAAAAAAGAGGGGGGAGGA------ACTGAGGATGGA
TATAATGTCAGTATTGGAGGAAGACAAGATCACCTGCAAACTTTAGGTGAAACCGAATTT
AAAAAAGTTAGTAAACATGAAATTTATAAATTAATCAAAGAAATTTTAATCAACAAGTTT
AATGCAAAGTTAAAA
>AG-402-L23
TATTTAAATGATAAAAAATTAAATAAGATTGAAAAGCAAAAGGCGGAGAAAGATGGTCTG
AAAATTTTTGAAGAGTTAGATGATTACGCTCTTAAAGGGTGGGAAGAGATGGATGAAGTA
GATTTGCAAATGCGCTTAAAGTGGTATGGCCTTTTTTGGAGACCAAAAACTCCTGGAAGA
TTTATGATGAGGCTTAGAGTTCCCAATGGAATTTTGAACTCTAATCAGTTGAGAGTAATC
GCGTCAATAGTCGCTAGATATGGAGAAGACGGTTCTGCAGATATAACAACTAGGCAAAAT
ATTCAATTAAGGGGGGTTTTGATAAATGATCTACCAGATATTATTAAAAGACTTAGAGAG
GTTGATATTACATCCGTTCAGTCTGGAATGGATAATCCAAGGAATGTTACTGGCAATCCA
CTAGCGGGAATTGATCCTGAAGAAATTATAGATACAAGAAAATATACTTCTGAATTAGAA
AATTACTTAACAAATTCTGGTAATGGCAACCCCGAATTCTCGAATTTACCAAGGAAGTGG
AATACTGCAGTTGCAGGAGCAAAAGATAATTTTCTTCTACATAATGATCTTATCTTTCAT
CCTGTTTTTAAAAATGGAATTTTAGGCTTTGGTGTCTGGGTAGGAGGAATTTTATCAGCA
ACTTTGAATGCTTATGCTATACCTCTAGATGTCTGGGTAGAAGAAAAAGATATATGCAAA
ATAACTGGAATTATTTGTTCCCTTTGGCGAGATAATGGAGATAGATTTCTAAGAAATAAA
GGAAGATTTAGATATTATTTGAACTCTATAGGGATCGAAAAATTTAGAGAACTTGTAGAA
GAAAAATTTGGAACTTTATCGAATGATCCAGGCTCAATTTTCAACGAAAAACAAAGAAGT
TTATTTGGGATTAATAAACAAAAACAGAATAATCTTTACTTTGCTGGATTACACATTCCG
GTAGGAAGATTATGTGTAGAAGACATACAAGAAATTGCAAGATTAAGTGAAAAATATGGA
CAGAGTGAAGTAAGACTAACCGAAGATCAAAATCTAATTATTGTTGGCCTGAAAGATAAT
ATTTTAGAAGAATTTGGTAATGAAGAAATTATGAAAAAATTCAAATTAAATCCATCCCAT
TTTTCAGCAAGTACTGTTTCATGTACAGGGAGTAGTTATTGTAGCTTTGCTCTTGCAAAT
ACCAAAGATATAGCAAGGAACATTTCTGAAAAATTAGATCGAGAACTTGAATTATCAGAG
GAAGTTAAAATCCATTGGACAGGATGTCCAAATAATTGTGGACAAGCTCATATGGGTGGT
ATTGGCATGACTGGTACAAAGGTAAAAAAAGAGGGAGGTGGA------ACTGAGGATGGA
TATAATGTAAGTATTGGAGGAAGACAAGATCACCTGCAAACTTTAGGTGAAACCGAATTT
AAAAAAGTTAGCAAACATGAAATTTATAATTTAATCAAAGAAATTTTAATCAACAAGTTT
AATGCAAAGTTAAAA
>AG-402-N08
TATTTAAATGATAAAAAATTAAATAAGATTGAAAAGCAAAAGGCTGAGAAAGATGGTCTG
AAAATTTTTGAAGAGTTAGATGATTACGCTCTTAAAGGGTGGGAAGAAATGGATGAAGTA
GATTTGCAAATGCGCTTAAAGTGGTATGGCCTTTTTTGGAGACCAAAAACTCCTGGAAGA
TTTATGATGAGGCTTAGAGTTCCCAATGGAATTTTGAACTCTAATCAGTTGAGAGTAATC
GCGTCAATAGTCGCTAGATATGGAGAAGACGGTTCTGCAGATATAACAACTAGGCAAAAT
ATTCAATTAAGGGGGGTTTTGATAAATGATCTACCAGATATTATTAAAAGACTTAGAGAG
GTTGATATTACATCCGTTCAGTCTGGAATGGATAATCCAAGGAATCTTACTGGCAATCCA
CTAGCGGGAATTGATCCTGAAGAAATTATAGATACAAGAAAATATACTTCTGAATTAGAA
AATTACTTAACAAATTCTGGTAAAGGCAACCCCGAATTCTCGAATTTACCAAGGAAGTGG
AATACTGCAGTAGCAGGAGCAAAAGATAATTTTCTTCTACATAATGATCTTATCTTTCAT
CCTGTTTTTAAAAATGGAATTTTAGGCTTTGGTGTCTGGGTAGGAGGAATTTTATCAGCA
ACTTTGAATGCTTATGCTATACCTCTAGATGTCTGGGTAGAAGAAAAAGATATATGCAAA
ATAACTGGAATTATTTGTTCCCTTTGGCGAGATAATGGAGATAGATTTCTAAGAAATAAA
GGAAGATTTAGATATTATTTGAACTCTATAGGGATCGAAAAATTTAGAGAACTTGTAGAA
GAAAAATTTGGAACTTTATCGAACGATCCAGGCTCAATTTTCAACGAAAAACAAAGAAGT
TTATTTGGGATTAATAAACAAAAACAGAATAATCTTTACTTTGCTGGATTACACATTCCG
GTAGGAAGATTATGTGTGGAAGACATACAAGAAATTGCAAGATTAAGTGAAAAATATGGA
CAGAGTGAAGTAAGACTAACCGAAGATCAAAATCTAATTATTGTTGGCCTGAGAGATAAT
ATTTTAGAAGAATTTTGTAATGAAGAAATTATGAATAAATTCAAATTAAATCCATCCCAT
TTTTCAGCAAGTACTGTTTCATGTACAGGGAGTAGTTATTGTAGCTTTGCTCTTGCAAAT
ACCAAAGATATAGCAAGGAATATTTCTGAAAAATTAGATCGAGAACTTGAATTATCAGAG
GAAGTTAAAATCCATTGGACAGGATGTCCAAATAATTGTGGACAAGCTCATATGGGTGGT
ATTGGCATGACTGGTACAAAGGTAAAAAAAGAGGGAGGTGGA------ACTGAGGATGGA
TATAATGTAAGTATTGGAGGAAGACAAGATCACCTGCAAACTTTAGGTGAAACCGAATTT
AAAAAAGTTAGTAAACATGAAATTTATAATTTAATCAAAGAAATTTTAATCAACAAGTTT
AATGCAAAGTTAAAA
>AG-412-J13
TATTTAAATGATAAAAAATTAAATAAGATTGAAAAGCAAAAGGCGGAAAAAGATGGCCTG
AAAATTTTTGAAGAGTTAGATGATTACGCTCTTAAAGGGTGGGAAGAAATGGATGAAGTA
GATTTGCAAATGCGCTTAAAGTGGTATGGCCTTTTTTGGAGACCAAAAACTCCTGGAAGA
TTTATGATGAGGCTCAGAGTTCCCAATGGAATTTTAAATTCTAATCAGTTGAAAGTAATA
GCATCAATAGTTGCTAGATATGGAGAAGACGGTTCTGCAGATATAACAACTAGGCAAAAT
ATTCAATTAAGGGGGGTTTTAATAAATGATCTACCAGATATTATTAAAAGACTTAGAGAG
GTTGATATTACATCCGTTCAGTCTGGAATGGATAATCCAAGAAATGTTACTGGCAATCCA
CTAGCGGGAATTGATCCTGAAGAAATTATAGATACAAGAAAATATACTTCTGAATTAGAA
GCTTACTTAACAAATTCTGGTAATGGCAACTCCGAATTCTCGAATTTACCGAGGAAGTGG
AATACTGCAGTTGCAGGAGCAAAAGATAATTTTCTTCTACATAATGATCTTATCTTTCAT
CCTGTTTTTAAAAATGGAATCTTAGGCTTTGGTGTCTGGGTAGGAGGAATATTGTCACCA
ACTTTGAATGCTTATGCCCTACCTCTAGATGTCTGGGTAGAAGAGAAAGATATATGCAAA
ATAACTGGAATTATTTGTTCCCTTTGGCGAGATAATGGAGATAGATTTCTAAGAAATAAA
GGAAGATTTAGATATTATTTGAACTCTATAGGTATCGAAAAATTTAGAGAACTTGTAGAA
GAAAAATTTGGAACTTTGTCGAATGATCCAGGCTCAATTTTCAACGAAAAACATAGAAGT
TTATTTGGGATTAATAAACAAAAACAAAACAATCTTTACTTTGCTGGATTACATATTCCG
GTAGGAAGATTATGTGTAGAAGACATACAAGAAATTGCAAGATTAAGTGAAAAATATGGA
CAAAGTGAAGTAAGACTAACCGAAGATCAAAATCTAATTATTGTTGGCCTGAAAGATAAC
ATTTTAGATGAATTTGGTGATGAAGAAATTATTAATAAATTTAAATTAAATCCATCCCAT
TTTTCAGCGAGTACCGTTTCATGTACAGGGAGTAGTTATTGTAGCTTTGCTCTTGCAAAT
ACCAAAGATATAGCAAGGAATATTTCTGAAAAATTAGATCGAGAACTTGATTTATCAGAG
GAGGTTAAAATCCACTGGACAGGATGTCCAAATAATTGTGGACAAGCTCACATGGGTGGT
ATTGGCATGACCGGTACAAAGGTAAAAAAAGAGGGAGGTGGA------ACTCAGGATGGA
TATAATGTCAGTATTGGAGGAAGACAAGATCACCTACAAACTTTAGGTGAAACCGAGTTT
AAAAAAGTTAGTAAACATGAAATTTATAATTTAATCAAAGAAATTTTAATCAACAAGTTT
AATGCAAAGTTAAAA
>AG-418-D13
TATTTAAATGATAAAAAATTAAATAAGATTGAAAAGCAAAAGGCAGAGAAAGATGGTCTG
AAAATTTTTGAAGAGTTAGATGATTACGCTCTTAAAGGGTGGGAAGAGATGGATGAAGTA
GATTTGCAAATGCGCTTAAAGTGGTATGGCCTTTTTTGGAGACCAAAAACTCCCGGAAGA
TTTATGATGAGGCTTAGAGTTCCCAATGGAATTTTAAACTCTAATCAGTTGAGAGTAATC
GCGTCAATAGTTGCTAGATACGGAGAAGACGGTTCTGCAGATATAACAACTAGGCAAAAT
ATTCAATTAAGGGGGGTTTTGATAAATGATCTACCAGATATTATTAAAAGACTTAGAGAG
GTTGATATTACATCCGTTCAGTCTGGAATGGATAATCCAAGAAATGTTACTGGCAATCCA
CTAGCGGGAATTGATCCTGAAGAAATTATAGATACGAGAAAATATACTTCTGAATTAGAA
AATTACTTAACAAATTCTGGCAATGGAAACCCCGAATTCTCGAATTTACCGAGGAAGTGG
AATACTGCAGTTGCAGGAGCAAAAGATAATTTTCTTCTACATAATGATCTTATCTTTCAT
CCTGTTTTTAAAAATGGAATACTAGGCTTTGGTGTCTGGGTAGGAGGAATATTGTCAGCA
ACTTTGAATGCTTATGCTCTACCTCTAGATGTCTGGGTAGAAGAAAAAGATATATGCAAA
ATAACTGGAATTATTTGTTCCCTTTGGCGAGATAATGGAGATAGATTTCTAAGAAATAAA
GGAAGATTTAGATATTATTTGAACTCTATAGGTATCGAAAAATTTAGAGAACTTGTAGAA
GAAAAATTTGGAACTTTGTCGAACGATCCAGGCTCAATTTTCAATGAAAAACAAAGAAGT
TTATTTGGGATTAATAAACAAAAACAAAACAATCTTTACTTTGCTGGATTACATATTCCT
GTAGGGAGGTTATGTGTAGAAGACATACAAGAAATTGCAAGACTAAGTGAAAAATATGGA
CAAAGTGAAGTAAGACTAACCGAAGATCAAAATCTAGTTATTGTTGGCCTGAAAGATAAT
ATTTTAGAAGAATTTGGTGATGAAGAAATTTTTAATAAATTCAAATTAAATCCATCCCAT
TTTTCAGCAAGTACCGTTTCATGTACAGGGAGTAGTTATTGTAGCTTTGCTCTTGCAAAT
ACCAAAGATATAGCAAGGAATATTTCTGAAAAATTAGATAGAGAACTTGAATTATCAGAG
GAGGTTAAAATCCATTGGACAGGTTGTCCAAATAATTGTGGACAAGCTCATATGGGTGGT
ATTGGCATGACCGGTACAAAGGTAAAAAAAGAGGGGGGTGGA------ACAGAGGATGGA
TATAATGTCAGTATTGGAGGAAGACAAGATCACCTGCAAACCTTAGGTGAAACAGAATTT
AAAAAAGTTAGTAAACATGAAATTTATAATTTAATCAAAGAAATTTTAATAAACAAGTTT
AATGCAAAGTTAAAA
>AG-418-O02
TATTTAAATGATAAAAAATTAAATAAGATTGAAAAGCAAAAGGCGGAGAAAGATGGTCTG
AAAATTTTTGAAGAGTTAGATGATTACGCTCTTAAAGGGTGGGAAGAGATGGATGAAGTA
GATTTGCAAATGCGCTTAAAGTGGTATGGCCTTTTTTGGAGACCAAAAACTCCTGGAAGA
TTTATGATGAGGCTTAGAGTTCCCAATGGAATTTTGAACTCTAATCAGTTGAAAGTAATC
GCGTCAATAGTCGCTAGATATGGAGAAGACGGTTCTGCAGATATAACAACTAGGCAAAAT
ATTCAATTAAGGGGGGTTTTGATAAATGATCTACCAGATATTATTAAAAGACTTAGAGAG
GTTGATATTACATCCGTTCAGTCTGGAATGGATAATCCAAGGAATGTTACTGGTAATCCA
CTAGCGGGAATTGATCCTGAAGAAATTATAGATACAAGAAAATATACTTCTGAATTAGAA
AATTACTTAACAAATTCTGGTAATGGCAACCCCGAATTCTCGAATTTACCAAGGAAGTGG
AATACTGCAGTTGCAGGAGCAAAAGATAATTTTCTCCTACACAATGATCTTATCTTTCAT
CCTGTTTTTAAAAATGGAATATTAGGCTTTGGTGTCTGGGTAGGAGGAATTTTATCAGCA
ACTTTGAATGCTTATGCTATACCTCTAGATGTCTGGGTGGAAGAAAAAGATATATGCAAA
ATTACTGGAATTATTTGTTCCCTTTGGCGAGACAATGGAGATAGATTTCTAAGAAATAAA
GGAAGATTTAGATATTATTTGAACTCTATAGGTATCGAAAAATTTAGAGAACTTGTAGAA
GAAAAATTTGGAACTTTATCCAACGATCCAGGCTCAATTTTCAACGAAAGACAAAGAAGT
TTATTTGGGATTAATAAACAAAAACAGAATAATCTTTACTTTGCTGGATTACACATTCCG
GTAGGAAGATTATGTGTAGAAGACATACAAGAAATTGCAAGATTAAGTGAAAAATATGGA
CAGAGTGAAGTAAGACTAACCGAAGATCAAAATCTAATTATTGTTGGCCTGAAAGATAAT
ATTTTAGAAGAATTTGGTAATGAAGAAATTATTAATAAATTCAAATTAAATCCATCCCAT
TTTTCAGCGAGTACTGTTTCATGTACAGGGAGTAGTTATTGTAGCTTTGCTCTTGCAAAT
ACAAAAGATATAGCAAGGAATATTTCTGAAAAATTAGATCGAGAACTTGAATTATCAGAG
GAGGTTAAAATCCACTGGACAGGATGTCCAAATAATTGTGGACAAGCTCATATGGGTGGT
ATTGGTATGACTGGTACAAAGGTAAAAAAAGAGGGGGGTGGA------ACTGAGGATGGA
TATAATGTCAGTATTGGAGGGAGACAAGATCACCTGCAAACTTTAGGTGAAACCGAATTT
AAAAAAGTTAGTAAACATGAAATTTATAATTTAATCAAAGAAATTTTAATCAACAAGTTT
AATGCAAAGTTAAAA
>AG-418-O03
TATTTAAATGATAAAAAATTAAATAAGATTGAAAAGCAAAAGGCGGAGAAAGATGGTCTG
AAAATTTTTGAAGAATTAGATGATTATGCTCTTAAAGGGTGGGAAGAGATGGATGAAGTA
GATTTGCAAATGCGCTTAAAGTGGTATGGCCTTTTTTGGAGACCAAAAACTCCTGGAAGA
TTTATGATGAGGCTTAGAGTTCCCAATGGAATTTTAAACTCTAATCAGTTGAGAGTAATC
GCTTCAATAGTTGCTAGATATGGAGAAGACGGTTCTGCAGATATAACAACTAGGCAAAAT
ATTCAATTAAGGGGGGTTTTGATAAATGATCTACCAGATATTATTAAAAGACTTAGAGAG
GTTGATATTACATCCGTTCAGTCTGGAATGGATAATCCAAGAAATGTTACTGGCAATCCA
ATAGCGGGAATTGATCCTGAAGAAATTATTGATACAAGAAAATATACTTCTGAATTAGAA
GATTACTTAACAAATTCTGGTAATGGTAACCCCGAATTCTCCAATTTACCGAGGAAGTGG
AATACTGCAGTTGCCGGAGCAAAAGATAATTTTCTTCTACATAATGATCTTATCTTTCAT
CCTGTTTTTAAAAATGGAATATTAGGCTTTGGTGTCTGGGTAGGAGGAATTTTATCAGCA
ACTTTAAATGCTTATGCTATACCTCTAGATGTCTGGGTAGTAGAAAAAGATATATGTAAA
ATAACTGGAATTATTACTTCCCTTTGGCGAGATAATGGAGATAGATTTCTAAGAAATAAA
GGAAGATTTAGATATTATTTAAACTCTATAGGTATTGAAAAATTTAGAGAACTTGTAGAA
GAAAAATTTGGAACTTTGTCGAACGATCCAGGCTCAATTTTCAACGAAAAACAAAGAAGT
TTATTTGGCATTAATAAACAGAAACAAAACAATCTTTACTTTGCTGGATTACATATTCCT
GTAGGAAGATTATGTGTAGAAGATATACAAGAAATTGCAAGATTAAGTGAAAAATATGGA
CAAAGTGAAGTAAGACTAACCGAAGATCAAAATCTAATTATTGTTGGCCTGAAAGATAAC
ATTTTAGAAGAATTTGGTAATGAAGAAATTATTAATAAATTCAAATTAAATCCATCCCAT
TTTTCAGCGAGTACCGTTTCATGTACAGGGAGTAGTTATTGTAGCTTTGCTCTTGCAAAT
ACCAAAGATATAGCAAGGAATATTTCTGAAAAATTAGATCGAGAACTTGAATTATCAGAG
GAGGTTAAAATCCATTGGACAGGATGTCCAAATAATTGTGGACAAGCTCATATGGGTGGT
ATTGGCATGACCGGCACAAAGGTAAAAAAAGAGGGTGGTGGA------ACTGAGGATGGA
TATAATGTCAGTATTGGAGGAAGACAAGATCACCTGCAAACTTTAGGTGAAACCGAATTT
AAAAAAGTTAGTAAACATGAAATTTATAATTTAATCAAAGAAATTTTAATCAACAAATTT
AATGCAAGGTTAAAA
>AG-418-P13
TATTTAAATGATAAAAAATTAAATAAGATTGAAAAGCAAAAGGCGGAGAAAGATGGTCTG
AAAATTTTTGAAGAGTTAAATGATTACGCTCTCAAAGGGTGGGAAGAGATGGATGAAGTA
GATTTGCAAATGCGCTTAAAGTGGTATGGCCTTTTTTGGAGACCAAAAACTCCTGGAAGA
TTTATGATGAGACTTAGAGTTCCCAATGGAATTTTAAACTCTAATCAGTTGAGAGTAATC
GCGTCAATAGTAGCTAGATATGGAGAAGACGGTTCTGCAGATATAACAACTAGGCAAAAT
ATTCAATTAAGAGGGGTTTTGATAAATGATCTACCTGATATTATTAAAAGACTCAGAGAG
GTTGATATTACATCAGTTCAGTCTGGAATGGATAATCCAAGAAATGTTACTGGCAATCCA
CTAGCGGGAATTGATCCTGAAGAAATTATAGATACTAGAAAATATACTTCTGAATTAGAA
AATTACTTAACAAATTCTGGTAATGGGAACCCCGAATTCTCGAATTTACCGAGGAAGTGG
AATACTGCAGTTGCAGGAGCAAAAGATAATTTTCTTCTACATAATGATCTTATCTTTCAT
CCTGTTTTTAAAAATGGAATATTAGGCTTTGGTGTCTGGGTAGGAGGAATATTGTCAGCA
ACTTTAAATGCTTATGCTCTACCTCTAGATGTCTGGGTAGAAGAAAAAGATATATGCAAA
ATAACTGGAATTATTTGTTCTCTTTGGCGAGATAATGGAGATAGATTTCTAAGAAATAAA
GGAAGATTTAGATATTATTTGAACTCTATAGGTATCGAAAAATTTAGAGTACTTGTAGAA
GAAAAATTTGGAACTTTGTCGAACGATCCAGGCTCAATTTTTAACGAAAAACAAAGAAGT
TTATTTGGGATTAATAAACAAAAACAAAACAATGTTTACTTTGCTGGATTACATATTCCT
GTAGGGAGGTTATGTGTAGAAGACATACAAGAAATTGCAAGACTTAGTGAAAAATATGGA
CAAAGTGAAGTAAGACTAACCGAAGATCAAAATCTAATTATTGTTGGCCTGAAAGATAAT
ATTTTAGAAGAATTTGGTGATGAAGAAATTATTAATAAATTCAAATTAAATCCATCCCAT
TTTTCAGCAAGCACCGTTTCATGCACAGGCAGTAGTTATTGTAGCTTTGCTCTTGCAAAT
ACCAAAGATATAGCAAGGAATATTTCTGAAAAATTAGATAGGGAACTTGAATTATCAGAG
GAGGTTAAAATCCACTGGACAGGATGTCCAAATAATTGTGGCCAAGCTCATATGGGTGGT
ATTGGCATGACCGGTACAAAGGTAAAAAAAGAGGGAGGTGGC------ACTGAGGATGGA
TATAATATCAGTATTGGAGGGAGACAAGATCACATGCAAACCTTAGGCGAAACCGAATTT
AAAAAGGTTAGTAAACATGAGATTTATAATTTAATCAAAGAAATTTTAATCAACAAGTTT
AATGCAAAGTTAAAA
>AG-442-N07
TATTTAAATGATAAAAAATTAAATAAGATTGAAAAGCAAAAGGCGGAGAAAGATGGTCTG
AAAATTTTTGATGAGTTAGATGATTACGCTCTTAAAGGGTGGGAAGAGATGGATGAAGTA
GATTTGCAAATGCGCTTAAAGTGGTATGGCCTTTTTTGGAGACCAAAAACTCCTGGAAGA
TTTATGATGAGGCTTAGAGTTCCCAATGGAATTCTGAACTCTAATCAGTTGAAAGTAATC
GCCTCAATAGTCGCTAGATATGGAGAAGACGGTTCTGCAGATATAACAACTAGGCAAAAT
ATTCAATTAAGGGGGGTTTTGATAAATGATCTACCAGATATTATTAAAAGACTTAAAGAG
GTTGATATTACATCCGTTCAGTCTGGAATGGATAATCCAAGGAATGTTACTGGTAATCCA
CTAGCGGGAATTGATCCTGAAGAAATTATAGATACAAGAAAATATACTTCTGAATTAGAA
AATTACTTAACAAATTCTGGTAATGGCAACCCCGAATTCTCGAATTTACCAAGGAAGTGG
AATACTGCAGTTGCAGGAGCAAAAGATAATTTTCTTCTACATAATGATCTTATCTTTCAT
CCTGTTTTTAAAAATGGAATATTAGGCTTTGGTGTCTGGGTAGGAGGAATTTTATCAGCA
ACTTTGAATGCTTATGCTATACCTCTAGATGTCTGGGTAGAAGAAAAAGATATATGCAAA
ATAACTGGAATTATTTGTTCCCTTTGGCGAGATAATGGAGATAGATTTCTAAGAAATAAA
GGAAGATTTAGATATTATTTGAACTCTATAGGTATCGAAAAATTTAGAGAACTTGTAGAA
GAAAAATTTGGAACTTTATCCAACGATCCAGGCTCAATTTTCAACGAAAGACAAAGAAGT
TTATTTGGGATTAATAAACAAAAACAGAACAATCTTTACTTTGCTGGATTACACATTCCG
GTAGGAAGATTATGTGTAGAAGACATACAAGAAATTGCAAGATTAAGTGAAAAATATGGA
CAGAGTGAAGTAAGACTAACCGAAGATCAAAATCTAATTATTGTTGGCCTGAAAGATAAT
ATTTTAGAAGAATTTGGTAATGAAGAAATTATTAATAAATTCAAATTAAATCCATCCCAT
TTTTCAGCGAGTACTGTTTCATGTACAGGGAGTAGTTATTGTAGCTTTGCTCTTGCAAAT
ACCAAAGATATAGCAAGGAATATTTCTGAAAAATTAGATCGAGAACTTGAATTATCAGAG
GAGGTTAAAATCCACTGGACAGGATGTCCAAATAATTGTGGACAAGCTCATATGGGTGGT
ATTGGTATGACTGGTACAAAGGTAAAAAAAGAGGGAGGAGGA------ACTGAGGATGGA
TATAATGTAAGTATTGGAGGAAGACAAGATCACCTGCAAACTTTAGGTGAAACCGAATTT
AAAAAAGTTAGTAAACATGAAATTTATAAATTAATCAAAGAAATTTTAATCAACAAGTTT
AATGCAAAGTTAAAA
>MIT0604
TATTTAAATGATAAAAAATTAAATAAGATTGAAAAGCAAAAGGCGGAAAAAGATGGTCTG
AAAATTTTTGAAGAATTAGATGATTATGCTCTTAAAGGGTGGGAAGAGATGGATGAAGTA
GATTTGCAAATGCGCTTAAAGTGGTATGGCCTTTTTTGGAGACCAAAAACTCCTGGAAGA
TTTATGATGAGGCTTAGAGTTCCCAATGGAATTTTAAACTCTAATCAGTTGAGAGTAATC
GCTTCAATAGTTGCTAGATACGGAGAAGACGGTTCTGCAGATATAACAACTAGGCAAAAT
ATTCAATTAAGGGGAGTTTTGATAAATGATCTACCAGATATTATTAAAAGACTTAGAGAG
GTTGATATTACATCCGTTCAGTCTGGAATGGATAATCCAAGAAATGTAACTGGCAATCCA
CTAGCGGGAATTGATCCTGAAGAAATTATTGATACAAGAAAATATACTTCTGAATTAGAA
GATTACTTAACAAATTCTGGTAATGGCAACCCCGAATTCTCCAATTTACCCAGGAAGTGG
AATACTGCAGTTGCCGGAGCAAAAGATAATTTTCTTCTACATAATGATCTTATCTTTCAT
CCTGTTTTTAAAAATGGAATATTAGGCTTTGGTGTCTGGGTAGGAGGAATTTTATCAGCA
ACTTTAAATGCTTATGCTATACCTCTAGATGTCTGGGTAGAAGAAAAAGATATATGTAAA
ATAACTGGAATTATTACTTCCCTTTGGCGAGATAATGGAGATAGATTTCTCAGAAATAAA
GGAAGATTCAGATATTATTTAAACTCTATAGGTATTGAAAAATTTAGAAAACTTGTAGAA
GAAAAATTTGGAACTTTGTCGAACGATCCAGGCTCAATTTTCAACGAAAAACAAAGAAGT
TTATTTGGGATTAATAAACAAAAACAAAACAATCTTTACTTTGCTGGATTACATATTCCT
GTAGGAAGATTATGTGTAGAAGATATACAAGAAATTGCAAGATTAAGTGAAAAATATGGA
CAAAGTGAAGTAAGACTAACCGAAGATCAAAATCTAATTATTGTTGGCCTGAAAGATAAC
ATTTTAGAAGAATTTGCTAATGAAGAAATTATTAAAAAATTCAAATTAAATCCATCCCAT
TTTTCAGCGAGTACTGTTTCATGCACAGGGAGTAGTTATTGTAGTTTTGCTCTTGCAAAT
ACCAAAGATATAGCAAGAAATATTTCTGAAAAATTAGATCGAGAACTTGAATTATCAGAG
GAGGTTAAAATCCATTGGACAGGATGTCCAAATAATTGTGGACAAGCTCATATGGGTGGT
ATTGGCATGACCGGCACAAAGGTAAAAAAAGAGGGAGGTGGA------ACTGAGGATGGA
TATAATGTCAGTATTGGAGGAAGACAAGATCACCTGCAAACTTTAGGTGAAACCGAATTT
AAAAAAGTTAGTAAACATGAAATTTATAATTTAATCAAAGAAATTTTAATCAACAAATTT
AATGCAAAGTTAAAA
>SB
TATTTAAATGATAAAAAATTAAATAAGATTGAAAAGCAAAAGGCGGAGAAAGATGGTCTG
AAAATTTTTGAAGAGTTAGATGATTATGCTCTTAAAGGGTGGGAAGAGATGGATGAAGTA
GATTTGCAAATGCGCTTAAAGTGGTATGGCCTTTTTTGGAGACCAAAAACTCCTGGAAGA
TTTATGATGAGGCTTAGAGTTCCCAATGGAATTTTAAACTCTAATCAGTTGAGAGTAATC
GCGTCGATAGTTGCTAGATACGGAGAAGACGGTTCTGCAGATATAACAACTAGGCAAAAT
ATTCAATTAAGGGGGGTTTTGATAAATGATCTACCAGATATTATTAAAAGACTTAGAGAG
GTTGATATTACATCCGTTCAGTCTGGAATGGATAATCCAAGAAATGTTACTGGCAATCCA
CTAGCGGGAATTGATCCTGAAGAAATTATAGATACAAGAAAATATACTTCTGAATTAGAA
AATTACTTAACAAATTTTGGTAATGGGAACCCGGAATTCTCGAATTTACCCAGGAAGTGG
AATACTGCAGTTGCAGGAGCAAAAGATAATTTTCTTCTACATAATGATCTTATCTTTCAT
CCTGTTTTTAAAAATGGAATATTAGGCTTTGGTGTCTGGGTAGGAGGAATATTGTCAGCA
ACTTTGAATGCTTATGCTCTACCTCTAGATGTCTGGGTAGAAGAAAAAGATATTTGCAAA
ATAACTGGAATTATTTGTTCCCTTTGGCGAGATAATGGAGATAGATTTCTAAGAAATAAA
GGAAGATTTAGATATTATTTGAACTCTATAGGTATCGAAAAATTTAGAGAACTTGTAGAA
GAAAAATTTGGAACTTTGTCGAACGATCCAGGCTCAATTTTCAACGAAAAACAAAGAAGT
TTATTTGGGATTAATAAACAAAAACAAAATAATCTTTACTTTGCTGGATTACATATTCCT
GTAGGGAGGTTATGTGTAGAAGACATACAAGAAATTGCAAGACTAAGTGAAAAATATGGA
CAAAGTGAAGTAAGACTAACCGAAGATCAAAATCTAATTATTGTTGGCCTGAAAGATAAT
ATTTTAGAAGAATTTGGTGATGAAGAAATTATTAATAAATTCAAATTAAATCCATCCCAT
TTTTCAGCGAGTACAGTTTCATGTACAGGGAGTAGATATTGTAGCTTTGCTCTCGCAAAT
ACCAAAGATATAGCAAGGAATATTTCTGAAAAATTAGATCGAGAACTTGAATTATCAGAG
GAGGTTAAAATTCATTGGACAGGTTGTCCAAATAATTGTGGACAAGCTCATATGGGTGGT
ATTGGCATGACTGGTACAAAGGTAAAAAAAGAGGGAGGTGGA------ACTGAGGATGGC
TATAATGTCAGTATTGGAGGGAGACAAGATCACCTGCAAACCTTAGGCGAAACTGAATTT
AAAAAAGTTAGTAAACATGAAATTTATAATTTAATCAAAGAAATTTTAATCAACAAGTTT
AATGCAAAGTTAAAA
