# Supplementary material for: Emergence of trait variability through the lens of nitrogen assimilation in Prochlorococcus
Source: eLife. 2019 Feb 1;8:e41043. doi: 10.7554/eLife.41043 (PMC6370341; doi:10.7554/eLife.41043)
Supplement: Figure 6—source data 1. [file elife-41043-fig6-data1.zip › 75_nirA_CyCOG_60001560_LLI.dist]

AG-402-A21 AG-402-A08 0.0159
AG-402-B03 AG-402-A08 0.007952
AG-402-B03 AG-402-A21 0.01723
AG-402-B05 AG-402-A08 0.007952
AG-402-B05 AG-402-A21 0.01789
AG-402-B05 AG-402-B03 0.0106
AG-402-C09 AG-402-A08 0.2949
AG-402-C09 AG-402-A21 0.2942
AG-402-C09 AG-402-B03 0.2942
AG-402-C09 AG-402-B05 0.2969
AG-402-G06 AG-402-A08 0.2942
AG-402-G06 AG-402-A21 0.2942
AG-402-G06 AG-402-B03 0.2936
AG-402-G06 AG-402-B05 0.2962
AG-402-G06 AG-402-C09 0.03115
AG-402-G08 AG-402-A08 0.2982
AG-402-G08 AG-402-A21 0.2975
AG-402-G08 AG-402-B03 0.2975
AG-402-G08 AG-402-B05 0.3002
AG-402-G08 AG-402-C09 0.03247
AG-402-G08 AG-402-G06 0.0285
AG-402-I21 AG-402-A08 0.0497
AG-402-I21 AG-402-A21 0.055
AG-402-I21 AG-402-B03 0.05235
AG-402-I21 AG-402-B05 0.05235
AG-402-I21 AG-402-C09 0.2916
AG-402-I21 AG-402-G06 0.2922
AG-402-I21 AG-402-G08 0.2962
AG-402-I22 AG-402-A08 0.01789
AG-402-I22 AG-402-A21 0.006627
AG-402-I22 AG-402-B03 0.01657
AG-402-I22 AG-402-B05 0.01988
AG-402-I22 AG-402-C09 0.2949
AG-402-I22 AG-402-G06 0.2942
AG-402-I22 AG-402-G08 0.2982
AG-402-I22 AG-402-I21 0.05302
AG-402-K14 AG-402-A08 0.05567
AG-402-K14 AG-402-A21 0.05633
AG-402-K14 AG-402-B03 0.05832
AG-402-K14 AG-402-B05 0.05898
AG-402-K14 AG-402-C09 0.3035
AG-402-K14 AG-402-G06 0.3062
AG-402-K14 AG-402-G08 0.3088
AG-402-K14 AG-402-I21 0.06362
AG-402-K14 AG-402-I22 0.05832
AG-402-L09 AG-402-A08 0.001988
AG-402-L09 AG-402-A21 0.01657
AG-402-L09 AG-402-B03 0.008615
AG-402-L09 AG-402-B05 0.008615
AG-402-L09 AG-402-C09 0.2949
AG-402-L09 AG-402-G06 0.2942
AG-402-L09 AG-402-G08 0.2982
AG-402-L09 AG-402-I21 0.04904
AG-402-L09 AG-402-I22 0.01856
AG-402-L09 AG-402-K14 0.05633
AG-402-L20 AG-402-A08 0.2956
AG-402-L20 AG-402-A21 0.2949
AG-402-L20 AG-402-B03 0.2942
AG-402-L20 AG-402-B05 0.2975
AG-402-L20 AG-402-C09 0.02651
AG-402-L20 AG-402-G06 0.02717
AG-402-L20 AG-402-G08 0.03048
AG-402-L20 AG-402-I21 0.2922
AG-402-L20 AG-402-I22 0.2949
AG-402-L20 AG-402-K14 0.3088
AG-402-L20 AG-402-L09 0.2956
AG-402-M18 AG-402-A08 0.0285
AG-402-M18 AG-402-A21 0.02916
AG-402-M18 AG-402-B03 0.02982
AG-402-M18 AG-402-B05 0.03115
AG-402-M18 AG-402-C09 0.2929
AG-402-M18 AG-402-G06 0.2922
AG-402-M18 AG-402-G08 0.2962
AG-402-M18 AG-402-I21 0.05832
AG-402-M18 AG-402-I22 0.0285
AG-402-M18 AG-402-K14 0.05898
AG-402-M18 AG-402-L09 0.02783
AG-402-M18 AG-402-L20 0.2929
AG-402-M23 AG-402-A08 0.2936
AG-402-M23 AG-402-A21 0.2916
AG-402-M23 AG-402-B03 0.2929
AG-402-M23 AG-402-B05 0.2956
AG-402-M23 AG-402-C09 0.0285
AG-402-M23 AG-402-G06 0.01988
AG-402-M23 AG-402-G08 0.02319
AG-402-M23 AG-402-I21 0.2949
AG-402-M23 AG-402-I22 0.2922
AG-402-M23 AG-402-K14 0.3035
AG-402-M23 AG-402-L09 0.2936
AG-402-M23 AG-402-L20 0.02584
AG-402-M23 AG-402-M18 0.2903
AG-402-N09 AG-402-A08 0.2936
AG-402-N09 AG-402-A21 0.2929
AG-402-N09 AG-402-B03 0.2922
AG-402-N09 AG-402-B05 0.2956
AG-402-N09 AG-402-C09 0.02783
AG-402-N09 AG-402-G06 0.02916
AG-402-N09 AG-402-G08 0.03181
AG-402-N09 AG-402-I21 0.2889
AG-402-N09 AG-402-I22 0.2916
AG-402-N09 AG-402-K14 0.3068
AG-402-N09 AG-402-L09 0.2936
AG-402-N09 AG-402-L20 0.01127
AG-402-N09 AG-402-M18 0.2883
AG-402-N09 AG-402-M23 0.02783
AG-402-O21 AG-402-A08 0.2956
AG-402-O21 AG-402-A21 0.2949
AG-402-O21 AG-402-B03 0.2942
AG-402-O21 AG-402-B05 0.2975
AG-402-O21 AG-402-C09 0.02584
AG-402-O21 AG-402-G06 0.02386
AG-402-O21 AG-402-G08 0.02717
AG-402-O21 AG-402-I21 0.2922
AG-402-O21 AG-402-I22 0.2949
AG-402-O21 AG-402-K14 0.3075
AG-402-O21 AG-402-L09 0.2956
AG-402-O21 AG-402-L20 0.00729
AG-402-O21 AG-402-M18 0.2922
AG-402-O21 AG-402-M23 0.02253
AG-402-O21 AG-402-N09 0.009278
AG-402-P16 AG-402-A08 0.05235
AG-402-P16 AG-402-A21 0.05699
AG-402-P16 AG-402-B03 0.05302
AG-402-P16 AG-402-B05 0.05368
AG-402-P16 AG-402-C09 0.2929
AG-402-P16 AG-402-G06 0.2929
AG-402-P16 AG-402-G08 0.2962
AG-402-P16 AG-402-I21 0.02319
AG-402-P16 AG-402-I22 0.055
AG-402-P16 AG-402-K14 0.06826
AG-402-P16 AG-402-L09 0.05169
AG-402-P16 AG-402-L20 0.2936
AG-402-P16 AG-402-M18 0.06097
AG-402-P16 AG-402-M23 0.2949
AG-402-P16 AG-402-N09 0.2916
AG-402-P16 AG-402-O21 0.2936
AG-402-P18 AG-402-A08 0.04042
AG-402-P18 AG-402-A21 0.04307
AG-402-P18 AG-402-B03 0.04241
AG-402-P18 AG-402-B05 0.04506
AG-402-P18 AG-402-C09 0.2969
AG-402-P18 AG-402-G06 0.2969
AG-402-P18 AG-402-G08 0.3002
AG-402-P18 AG-402-I21 0.04838
AG-402-P18 AG-402-I22 0.04175
AG-402-P18 AG-402-K14 0.05699
AG-402-P18 AG-402-L09 0.04109
AG-402-P18 AG-402-L20 0.2969
AG-402-P18 AG-402-M18 0.04705
AG-402-P18 AG-402-M23 0.2956
AG-402-P18 AG-402-N09 0.2956
AG-402-P18 AG-402-O21 0.2975
AG-402-P18 AG-402-P16 0.05103
AG-409-A10 AG-402-A08 0.002651
AG-409-A10 AG-402-A21 0.01723
AG-409-A10 AG-402-B03 0.009278
AG-409-A10 AG-402-B05 0.009278
AG-409-A10 AG-402-C09 0.2962
AG-409-A10 AG-402-G06 0.2956
AG-409-A10 AG-402-G08 0.2995
AG-409-A10 AG-402-I21 0.05103
AG-409-A10 AG-402-I22 0.01922
AG-409-A10 AG-402-K14 0.05699
AG-409-A10 AG-402-L09 0.003313
AG-409-A10 AG-402-L20 0.2969
AG-409-A10 AG-402-M18 0.02982
AG-409-A10 AG-402-M23 0.2949
AG-409-A10 AG-402-N09 0.2949
AG-409-A10 AG-402-O21 0.2969
AG-409-A10 AG-402-P16 0.05368
AG-409-A10 AG-402-P18 0.04175
MIT0801 AG-402-A08 0.02452
MIT0801 AG-402-A21 0.01657
MIT0801 AG-402-B03 0.02584
MIT0801 AG-402-B05 0.0285
MIT0801 AG-402-C09 0.2982
MIT0801 AG-402-G06 0.2975
MIT0801 AG-402-G08 0.3009
MIT0801 AG-402-I21 0.05302
MIT0801 AG-402-I22 0.01789
MIT0801 AG-402-K14 0.05765
MIT0801 AG-402-L09 0.02518
MIT0801 AG-402-L20 0.2989
MIT0801 AG-402-M18 0.0338
MIT0801 AG-402-M23 0.2969
MIT0801 AG-402-N09 0.2956
MIT0801 AG-402-O21 0.2989
MIT0801 AG-402-P16 0.05567
MIT0801 AG-402-P18 0.04506
MIT0801 AG-409-A10 0.02584
MIT0912 AG-402-A08 0.008615
MIT0912 AG-402-A21 0.01789
MIT0912 AG-402-B03 0.00994
MIT0912 AG-402-B05 0.01127
MIT0912 AG-402-C09 0.2962
MIT0912 AG-402-G06 0.2962
MIT0912 AG-402-G08 0.3002
MIT0912 AG-402-I21 0.05434
MIT0912 AG-402-I22 0.01988
MIT0912 AG-402-K14 0.05567
MIT0912 AG-402-L09 0.009278
MIT0912 AG-402-L20 0.2975
MIT0912 AG-402-M18 0.02717
MIT0912 AG-402-M23 0.2942
MIT0912 AG-402-N09 0.2956
MIT0912 AG-402-O21 0.2975
MIT0912 AG-402-P16 0.05633
MIT0912 AG-402-P18 0.04241
MIT0912 AG-409-A10 0.00994
MIT0912 MIT0801 0.02651
MIT0913 AG-402-A08 0.002651
MIT0913 AG-402-A21 0.01723
MIT0913 AG-402-B03 0.009278
MIT0913 AG-402-B05 0.009278
MIT0913 AG-402-C09 0.2949
MIT0913 AG-402-G06 0.2942
MIT0913 AG-402-G08 0.2982
MIT0913 AG-402-I21 0.05103
MIT0913 AG-402-I22 0.01922
MIT0913 AG-402-K14 0.05699
MIT0913 AG-402-L09 0.003313
MIT0913 AG-402-L20 0.2956
MIT0913 AG-402-M18 0.02982
MIT0913 AG-402-M23 0.2936
MIT0913 AG-402-N09 0.2936
MIT0913 AG-402-O21 0.2956
MIT0913 AG-402-P16 0.05368
MIT0913 AG-402-P18 0.04175
MIT0913 AG-409-A10 0.003976
MIT0913 MIT0801 0.02518
MIT0913 MIT0912 0.00994
MIT0915 AG-402-A08 0.01723
MIT0915 AG-402-A21 0.01723
MIT0915 AG-402-B03 0.01723
MIT0915 AG-402-B05 0.01988
MIT0915 AG-402-C09 0.2962
MIT0915 AG-402-G06 0.2949
MIT0915 AG-402-G08 0.2995
MIT0915 AG-402-I21 0.05765
MIT0915 AG-402-I22 0.01988
MIT0915 AG-402-K14 0.05964
MIT0915 AG-402-L09 0.01789
MIT0915 AG-402-L20 0.2969
MIT0915 AG-402-M18 0.03115
MIT0915 AG-402-M23 0.2936
MIT0915 AG-402-N09 0.2949
MIT0915 AG-402-O21 0.2969
MIT0915 AG-402-P16 0.05964
MIT0915 AG-402-P18 0.04573
MIT0915 AG-409-A10 0.01856
MIT0915 MIT0801 0.02584
MIT0915 MIT0912 0.01657
MIT0915 MIT0913 0.01856
MIT0917 AG-402-A08 0.2962
MIT0917 AG-402-A21 0.2956
MIT0917 AG-402-B03 0.2949
MIT0917 AG-402-B05 0.2962
MIT0917 AG-402-C09 0.02651
MIT0917 AG-402-G06 0.02452
MIT0917 AG-402-G08 0.02783
MIT0917 AG-402-I21 0.2922
MIT0917 AG-402-I22 0.2956
MIT0917 AG-402-K14 0.3082
MIT0917 AG-402-L09 0.2962
MIT0917 AG-402-L20 0.009278
MIT0917 AG-402-M18 0.2936
MIT0917 AG-402-M23 0.02319
MIT0917 AG-402-N09 0.01127
MIT0917 AG-402-O21 0.00729
MIT0917 AG-402-P16 0.2936
MIT0917 AG-402-P18 0.2982
MIT0917 AG-409-A10 0.2975
MIT0917 MIT0801 0.2995
MIT0917 MIT0912 0.2982
MIT0917 MIT0913 0.2962
MIT0917 MIT0915 0.2975
MIT1013 AG-402-A08 0.05302
MIT1013 AG-402-A21 0.0603
MIT1013 AG-402-B03 0.05633
MIT1013 AG-402-B05 0.05765
MIT1013 AG-402-C09 0.2909
MIT1013 AG-402-G06 0.2916
MIT1013 AG-402-G08 0.2936
MIT1013 AG-402-I21 0.02452
MIT1013 AG-402-I22 0.05964
MIT1013 AG-402-K14 0.06826
MIT1013 AG-402-L09 0.05235
MIT1013 AG-402-L20 0.2909
MIT1013 AG-402-M18 0.06494
MIT1013 AG-402-M23 0.2936
MIT1013 AG-402-N09 0.2889
MIT1013 AG-402-O21 0.2909
MIT1013 AG-402-P16 0.02651
MIT1013 AG-402-P18 0.05368
MIT1013 AG-409-A10 0.05434
MIT1013 MIT0801 0.05964
MIT1013 MIT0912 0.05765
MIT1013 MIT0913 0.05434
MIT1013 MIT0915 0.06097
MIT1013 MIT0917 0.2909
MIT1214 AG-402-A08 0.02717
MIT1214 AG-402-A21 0.02783
MIT1214 AG-402-B03 0.0285
MIT1214 AG-402-B05 0.02982
MIT1214 AG-402-C09 0.2929
MIT1214 AG-402-G06 0.2922
MIT1214 AG-402-G08 0.2962
MIT1214 AG-402-I21 0.05765
MIT1214 AG-402-I22 0.02717
MIT1214 AG-402-K14 0.05765
MIT1214 AG-402-L09 0.02651
MIT1214 AG-402-L20 0.2929
MIT1214 AG-402-M18 0.01524
MIT1214 AG-402-M23 0.2903
MIT1214 AG-402-N09 0.2896
MIT1214 AG-402-O21 0.2929
MIT1214 AG-402-P16 0.05765
MIT1214 AG-402-P18 0.04042
MIT1214 AG-409-A10 0.0285
MIT1214 MIT0801 0.03247
MIT1214 MIT0912 0.02783
MIT1214 MIT0913 0.0285
MIT1214 MIT0915 0.02982
MIT1214 MIT0917 0.2936
MIT1214 MIT1013 0.06296
NATL1A AG-402-A08 0.02386
NATL1A AG-402-A21 0.01458
NATL1A AG-402-B03 0.02518
NATL1A AG-402-B05 0.02651
NATL1A AG-402-C09 0.2962
NATL1A AG-402-G06 0.2956
NATL1A AG-402-G08 0.2989
NATL1A AG-402-I21 0.05235
NATL1A AG-402-I22 0.0159
NATL1A AG-402-K14 0.05832
NATL1A AG-402-L09 0.02452
NATL1A AG-402-L20 0.2969
NATL1A AG-402-M18 0.03313
NATL1A AG-402-M23 0.2949
NATL1A AG-402-N09 0.2936
NATL1A AG-402-O21 0.2969
NATL1A AG-402-P16 0.055
NATL1A AG-402-P18 0.04573
NATL1A AG-409-A10 0.02518
NATL1A MIT0801 0.001988
NATL1A MIT0912 0.02584
NATL1A MIT0913 0.02452
NATL1A MIT0915 0.02518
NATL1A MIT0917 0.2975
NATL1A MIT1013 0.05898
NATL1A MIT1214 0.03181
NATL2A AG-402-A08 0.02651
NATL2A AG-402-A21 0.01856
NATL2A AG-402-B03 0.02783
NATL2A AG-402-B05 0.02916
NATL2A AG-402-C09 0.2936
NATL2A AG-402-G06 0.2936
NATL2A AG-402-G08 0.2975
NATL2A AG-402-I21 0.05302
NATL2A AG-402-I22 0.01988
NATL2A AG-402-K14 0.05898
NATL2A AG-402-L09 0.02717
NATL2A AG-402-L20 0.2949
NATL2A AG-402-M18 0.03711
NATL2A AG-402-M23 0.2929
NATL2A AG-402-N09 0.2922
NATL2A AG-402-O21 0.2949
NATL2A AG-402-P16 0.05699
NATL2A AG-402-P18 0.04904
NATL2A AG-409-A10 0.02783
NATL2A MIT0801 0.0106
NATL2A MIT0912 0.0285
NATL2A MIT0913 0.02717
NATL2A MIT0915 0.02916
NATL2A MIT0917 0.2956
NATL2A MIT1013 0.05898
NATL2A MIT1214 0.03579
NATL2A NATL1A 0.008615
PAC1 AG-402-A08 0.01922
PAC1 AG-402-A21 0.01922
PAC1 AG-402-B03 0.02054
PAC1 AG-402-B05 0.02253
PAC1 AG-402-C09 0.2975
PAC1 AG-402-G06 0.2962
PAC1 AG-402-G08 0.3009
PAC1 AG-402-I21 0.05765
PAC1 AG-402-I22 0.02054
PAC1 AG-402-K14 0.05898
PAC1 AG-402-L09 0.01988
PAC1 AG-402-L20 0.2982
PAC1 AG-402-M18 0.03048
PAC1 AG-402-M23 0.2962
PAC1 AG-402-N09 0.2956
PAC1 AG-402-O21 0.2982
PAC1 AG-402-P16 0.05964
PAC1 AG-402-P18 0.04573
PAC1 AG-409-A10 0.02054
PAC1 MIT0801 0.02386
PAC1 MIT0912 0.01988
PAC1 MIT0913 0.02054
PAC1 MIT0915 0.01127
PAC1 MIT0917 0.2989
PAC1 MIT1013 0.06097
PAC1 MIT1214 0.03181
PAC1 NATL1A 0.02319
PAC1 NATL2A 0.02717
