# Supplementary material for: Emergence of trait variability through the lens of nitrogen assimilation in Prochlorococcus
Source: eLife. 2019 Feb 1;8:e41043. doi: 10.7554/eLife.41043 (PMC6370341; doi:10.7554/eLife.41043)
Supplement: Figure 6—source data 1. [file elife-41043-fig6-data1.zip › 75_nirA_CyCOG_60001560_LLI.fasta]

>AG-402-A08
TATCTCGAAGGCAAAAAACTAAATAAAGTTGAAAAAAATAAAGCTGCTAAGGATGGACTC
GAAATCGGGAAGGATATAGACAAATTTGCTGAAATGGGATGGGAGCAAATGGATAAAACT
GATTTAGAATTAAGATTGAAATGGTATGGGATGTTTTGGAGACCCAAAACCCCTGGAAAG
TTTATGTTAAGGCTAAGAATACCTAATGGAATAATCAATGCAGAACAATTAAAAGTAATT
GCATCAATTGTTGCGAGATATGGAGAGAATGGAAGTTGTGATATAACAACTAGGCAAAAT
ATACAACTTAGAGGTGTTTTGATTAGTGATTTGCCTGAGATATTAAATAGATTAAAAAAA
GTAAACATATCAACAACTCAATCTGGATTTGATAATCCAAGAAATGTTACTGGAAATCCC
ATCGCTGGAGTTGATCCAGAAGAGATTATAGACACAAGGATATATACATCAAAAATGCAA
GATCATTTAACTAATGAAGGTAAAGGAAACTCAGAATTTTCAAATCTTCCAAGGAAATGG
AATACAGCTATAGCAGGCTCTAAAGATAATTTTCTTTTACATAATGATTTAATTTTTCAT
CCAGTTAAAATTAATGGGGTTTTAGGTTTTAGTGTTTGGATTGGAGGTGTACTTTCATCA
GTAATGAATGAATATGCAGTTCCATTGAATGCCTGGGTTGAAGAAGAAAAAATTTATGAA
TTAACATCAATTATTTTATCCCTCTGGAGAGATAATGGGGAACGTAATATAAGACCTAAA
GGTAGGTTTAGATTTTATTTAGATAAAATTGGTATTGAACAATTTAGAGATCTTATCGAA
AAGCAATATGGAGCATTAAAAGAAGATCCAGGTTCAATATTTTCAGATAAACCAAGGTCA
TTTTTTGGAATTCATTCTCAAAAACAAGAAGGTAAATATTTTGCAGGAATTCATGTGCCA
GTAGGTCGTCTTTTGGCTGAAGATTTACAAGATCTAGCAAATATATGCGAGAATTTTGGT
GATAAAGAAATAAGACTTACCGAAGACCAAAATATTATTATTACTGGTATAGATACAAAT
CTAATTGAAGAATTTAAGGAGCAATCTATCTTACAAAAGTTTCCATTAGAACCAGAAAAT
ATTGCCGCAGGTACTGTTTCTTGTACTGGAAATACCTATTGTGGTTTCGCTCTGACAAAT
ACAAAAGATCAAGCTTTAAAAATCTCGCATGAACTAGACAAAGAATTAGATTTGAAAGAC
GAATTAAAGATTCATTGGACCGGATGTCCTAATAGTTGTGGGCAAGCCTACATGGGAGGA
ATTGGTTTAACAGGTAAAAAAGCTAAAGACAAAGAAGGAAAA------ACTGTTGAAGCT
TATGATATAAGCATTGGTGGATCACAAGGGCCTAATTATAAATTAGGAGAATTAATAAAA
AAATCTGTCCCTCAAGATGAATTAAAAGATGTACTAAAAGATTTACTTATTTCAAATTTT
GACGCAAAAGAAAAA
>AG-402-A21
TATCTCGAAGGCAAAAAACTAAATCAAGTTGAAAAAAATAAAGCTGCTAAGGATGGACTC
GAAATCGGAAAGGATATAGACAAATTTGCTGAAATGGGATGGGAGCAAATGGATAAAACT
GATTTAGAATTAAGATTGAAATGGTATGGAATGTTTTGGAGACCCAAAACCCCCGGAAAG
TTTATGTTAAGGTTAAGAATACCTAATGGAATAATCAATGCAGAACAATTAAAGGTAATT
GCATCAATTGTTGCGAGATATGGAGAGAATGGAAGTTGTGATATAACAACCAGACAAAAT
ATACAACTTAGAGGTGTTTTGATTAGTGATTTGCCTGAGATATTAAATAGATTAAAAAAA
GTAAATATATCAACAACTCAATCTGGATTTGATAATCCAAGAAATGTTACTGGAAATCCC
ATCGCTGGAGTTGATCCAGAAGAGATTATAGACACAAGGATATATACATCAAAAATGCAA
GATCATTTAACTAATGATGGTAAAGGAAACTCAGAATTTTCAAATCTTCCAAGGAAATGG
AATACAGCTATAGCAGGCTCTAAAGATAATTTTCTTTTACATAACGATTTAATTTTTCAT
CCAGTTAAAATTAATGGGGTTTTAGGTTTTAGTGTTTGGATTGGAGGTGTACTTTCATCA
GTAATGAATGAATATGCAGTTCCGTTGAATGCCTGGGTTGAAGAAGAAAAAATTTATGAA
TTAACATCAATTATTTTATCCCTCTGGAGAGATAATGGGGAACGTAATATAAGACCTAAA
GGTAGGTTTAGATTTTATTTAGATAAAATTGGCATTGAAAAATTTAGAGATCTTATCGAA
AAACAATATGGAACATTAAAAGAAGATCCAGGTTCAATATTTTCAGATAAACCAAGGTCA
TTTTTTGGAATTCATTCTCAAAAACAAGAAGGTAAATATTTTGCAGGAATTCATGTGCCA
GTAGGCCGTCTTTTGGCTGAAGATTTACAAGATCTAGCAAATATATGTGAGAATTTTGGT
GATAAAGAAATAAGACTTACCGAAGACCAAAATATTATTATTACTGGTATAGATACAAAT
CTAATTGAAGAATTTAAGGAGCAATCTATCTTACAAAAGTTTCCATTAGAACCAGAAAAT
ATTGCCGCAGGTACTGTTTCTTGTACTGGAAATACCTATTGTGGTTTCGCTCTGACAAAT
ACAAAAGATCAAGCTTTAAAAATCTCGCATGAATTAGACAAAGAATTAGATTTGAAAGAC
GAATTAAAGATTCATTGGACCGGGTGTCCTAATAGTTGTGGTCAAGCCTATATGGGAGGA
ATTGGTTTAACGGGTAAAAAAGCTAAAGACAAAGAAGGAAAA------ACTGTTGAAGCT
TATGATATAAGCATTGGTGGATCACAAGGGCCTAATTATAAATTAGGAGAATTAATAAAA
AAATCTGTCCCTCAAGATGAATTAAAAGATGTACTAAAAGATTTACTTATTTCAAATTTT
GATGCAAAAGAAAAA
>AG-402-B03
TATCTCGAAGGCAAAAAACTAAATAAAGTTGAAAAAAATAAAGCTGCTAAGGATGGACTC
GAAATCGGGAAGGATATAGACAAATTTGCTGAAATGGGATGGGAGCAAATGGATAAAACT
GATTTAGAATTAAGATTGAAATGGTATGGGATGTTTTGGAGACCCAAAACCCCTGGAAAG
TTTATGTTAAGGCTAAGAATACCTAATGGAGTAATCAATGCAGAACAATTAAAAGTAATT
GCATCAATTGTTGCGAGATATGGAGAGAATGGAAGTTGTGATATAACAACTAGGCAAAAT
ATACAACTTAGAGGTGTTTTGATTAGTGATTTACCTGAGATATTAAATAGATTAAAAAAA
GTAAACATATCAACAACTCAATCTGGATTTGATAATCCAAGAAATGTTACTGGAAATCCC
ATCGCTGGAGTTGATCCAGAAGAGATTATAGACACAAGGATATATACATCAAAAATGCAA
GATCATTTAACTAATGAAGGTAAAGGAAACTCAGAATTTTCAAATCTTCCAAGGAAATGG
AATACAGCTATAGCAGGCTCTAAAGATAATTTTCTTTTACATAATGATTTAATTTTTCAT
CCAGTTAAAATTAATGGAGTTTTAGGTTTTAGTGTTTGGATTGGAGGTGTACTTTCATCA
GTAATGAATGAATATGCAGTTCCATTGAATGCCTGGGTTGAAGAAGAAAAAATTTATGAA
TTAACATCAATTATTTTATCCCTCTGGAGAGATAATGGGGAACGTAATATAAGACCTAAA
GGTAGGTTTAGATTTTATTTAGATAAAATTGGTATTGAACAATTTAGAGATCTTATCGAA
AAGCAATATGGAGCATTAAAAGAAGATCCAGGTTCAATATTTTCAGATAAACCAAGGTCA
TTTTTTGGAATTCATTCTCAAAAACAAGAAGGTAAATATTTTGCAGGAATTCATGTGCCA
GTAGGTCGTCTTTTAGCTGAAGATTTACAAGATCTAGCAAATATATGCGAGAATTTTGGT
GATAAAGAAATAAGACTTACCGAAGACCAAAATATTATTATTACTGGTATAGATACAAAT
CTAATTGAAGAATTTAAGGAGCAATCTATCTTACAAAAGTTTCCATTAGAACCAGAAAAT
ATTGCCGCAGGTACTGTTTCTTGTACTGGAAATACCTATTGTGGTTTCGCTCTGACAAAT
ACAAAAGATCAGGCTTTAAAAATCTCGCATGAATTAGATAAAGAATTAGATTTGAAAGAC
GAATTAAAGATTCATTGGACCGGGTGTCCTAATAGTTGTGGTCAAGCCTATATGGGAGGA
ATTGGTTTAACGGGTAAAAAAGCTAAAGACAAAGAAGGAAAA------ACTGTTGAAGCT
TATGATATAAGCATTGGTGGCTCACAAGGGCCTAATTATAAATTAGGAGAATTAATAAAA
AAATCTGTCCCTCAAGATGAATTAAAAGATGTACTAAAAGATTTACTTATTTCAAATTTT
GACGCAAAAGAAAAA
>AG-402-B05
TATCTAGAAGGCAAAAAACTAAATAAAGTTGAAAAAAATAAAGCTGCTAAGGATGGACTC
GAAATCGGGAAGGATATAGACAAATTTGCTGAAATGGGATGGGAGCAAATGGATAAAACT
GATTTAGAATTAAGATTGAAATGGTATGGGATGTTTTGGAGACCCAAAACCCCTGGACAG
TTTATGTTAAGGCTAAGAATACCTAATGGAATAATCAATGCAGAACAATTAAAAGTAATT
GCATCAATTGTTGCGAGATATGGAGAGAATGGAAGTTGTGATATAACAACTAGACAAAAT
ATACAGCTTAGAGGTGTTTTGATTAGTGATTTGCCTGAGATATTAAATAGATTAAAAAAA
GTAAAAATATCAACAACTCAATCTGGATTTGATAATCCAAGAAATGTTACTGGAAATCCC
ATCGCTGGAGTTGATCCAGAAGAGATTATAGACACAAGGATATATACATCAAAAATGCAA
GATCATTTAACTAATGAAGGTAAAGGAAACTCAGAATTTTCAAATCTTCCAAGGAAATGG
AATACAGCTATAGCAGGCTCTAAAGATAATTTTCTTTTACATAATGATTTAATTTTTCAT
CCAGTTAAAATTAATGGAGTTTTAGGTTTTAGTGTTTGGATTGGAGGTGTACTTTCATCA
GTAATGAATGAATATGCAGTTCCATTGAATGCCTGGGTTGAAGAAGAAAAAATTTATGAA
TTAACATCAATTATTTTATCCCTCTGGAGAGATAATGGGGAACGTAATATAAGACCTAAA
GGTAGGTTTAGATTTTATTTAGATAAAATTGGTATTGAACAATTTAGAGATCTTATCGAA
AAGCAATATGGAGCATTAAAAGAAGATCCAGGTTCAATATTTTCAGATAAACCAAGGTCA
TTTTTTGGAATTCATTCTCAAAAACAAGAAGGTAAATATTTTGCAGGAATGCATGTGCCA
GTAGGTCGTCTTTTGGCTGAAGATTTACAAGATCTAGCAAATATATGCGAGAATTTTGGT
GATAAAGAAATAAGACTTACAGAAGACCAAAATATTATTATTACTGGTATAGATACAAAT
CTAATTGAAGAATTTAAGGAGCAATCTATCTTACAAAAGTTTCCATTAGAACCAGAAAAT
ATTGCCGCAGGTACTGTTTCTTGTACTGGAAATACCTATTGTGGTTTCGCTCTGACAAAT
ACAAAAGATCAAGCTTTAAAAATCTCGCATGAATTAGACAAAGAATTAGATTTGAAAGAC
GAATTAAAGATTCATTGGACCGGGTGTCCTAATAGTTGTGGGCAAGCCTACATGGGAGGA
ATTGGTTTAACGGGTAAAAAAGCTAAAGACAAAGAGGGAAAA------ACTGTTGAAGCT
TATGATATAAGCATTGGTGGATCACAAGGGCCTAATTATAAATTAGGAGAATTAATAAAA
AAATCTGTCCCTCAAGATGAATTAAAAGATGTACTAAAAGATTTACTTATTTCAAATTTT
GACGCAAAAGAAAAA
>AG-402-C09
TATTTGCAAGAGAAAAAATTAAATAAAATTGAACAAAATAAAGCAACTAAAGATGGATTA
TTAATTGGTAAAGAAATTGAAAATTTCGCAAAAATAGGTTGGGAAGAGATGGATAAAACT
GACCTAGAGCTCAGGCTTAAATGGTATGGGATGTTTTGGAGGCCAAAAACACCAGGTAAA
TTTATGCTTAGGCTGAGGGTCCCCAATGGTGTTATAAATGCACATCAATTAAAAATTGTT
TCCTCAATTGTTGCTAGATATGGAGACAGTGGAAGCTGTGATGTAACAACAAGACAAAGT
CTTCAACTTAGAGGAATTTTAATAAGTGATTTCCCTGAAATTCTTAGACGATTAAATAAA
GCTGGAATCTATAGTATTCAGTCTGGTTTCGATAATCCGAGAAATATAACTGGTAACCCA
ATAGCGGGTATTGATCCTGAAGAAATTATTGACACTAGAGATTATGTAAAACAATTAAAT
GATTATCTTACAAATAATGGTAAAGGGAATGAAAATTTTTCAAATTTACCTAGGAAATGG
AATACTGCAATCGCAGGTTCAAAAGATAATTTTCTTTTACATAACGATTTAGTATTTTTA
CCTGTAAAAGTAAATAATATTTTAGGATTTAGTGTTTGGGTGGGTGGAATACTTTCATCA
GTATTAAACGACTATGCCATTCCACTAAACGTCTGGATAGAGGATGACAAAATTTGTGAG
TTTACAAATGCTGTTTTAAGTCTCTGGAGAGATCATGGAGAACGCTCTGCTCGTCCTAAA
GGAAGATTTAGATTGTATTTGAACAAAATTGGAATTGAAAATTTTAGAGATTTAGTTGAA
GAACGATTCGGAAAACTTAAGACTGATCCTGGTAGTGACTTTTGCAAAATCCCTAGGTCC
TTTCTTGGTATTAACCAGCAAAAGCAAAAAGATATGTTTTTTGCTGGATTACATATTCCA
GTAGGAAGATTAAGCTCAGAGGATCTTCAAGACATTGCATTGTTGAGTGAAAATTATGGA
TCAGGGGATATACGCCTAACAGAAGATCAAAATATAATAATTACGAATATTCCTAAGGAC
AAATTAGAAGAGTTCAAAAAAGAAAACCTATTAGATAAATTCCCTTTGAATCCTGGAGAT
TTATCAGCAGGAACTGTTTCATGCACTGGTAATACCTATTGTAATTTTGCTCTAACAAAT
ACCAAAGATACTGCATTAGAAGTTTCTCAACTACTCGATCAGGAACTGGACCTAGATGAT
GAAATCAAAATTCATTGGACTGGATGTCCAAATAGTTGTGGTCAAGCATATATGGGTGCA
ATTGGGTTGACAGGCAAGAAAGGAAGAGATTCTGAAGGGAAA------ATAGTTGATGCT
TATGATATTTGTATTGGAGGTGAACAAGGACCATCAAATAAAATTGGCAAAATTCATCTT
AAAAAAGTTCCTAAATATGAAATAAAAAATACTCTAAAACAGATACTTATTGAAAATTTT
TCAGCAAAGAAAAAA
>AG-402-G06
TATTTGCAAGAGAAAAAATTAAATAAGATTGAACAAAATAAAGCAACTAAAGATGGATTA
TTAATTGGTAAAGAAATTGAAAATTTCGCAAAAATAGGCTGGGAAGAGATGGATAAAACT
GATCTAGAGCTCAGGCTTAAATGGTATGGGATGTTTTGGAGGCCAAAAACACCAGGTAAA
TTCATGCTTAGGCTGAGAGTCCCAAATGGTGTTATAAATGCACATCAATTAAAAATTGTT
TCCTCAATTGTTGCAAGATACGGAGACAGTGGGAGCTGTGATGTAACAACTAGACAAAGT
CTTCAACTTAGGGGAATTTTAATAAGTGATTTCCCGGAAATTCTTAGGCGATTAAATAAA
GCTGGAATCTATAGTATTCAATCTGGTTTCGATAATCCGAGAAATATAACTGGTAACCCA
ATAGCGGGTATTGATCCTGAAGAAATAATTGACACTAGAGATTATGTAAATCAATTAAAT
GATTATCTTACAAATAATGGTAAAGGGAATGAAGATTTTTCAAATTTACCTAGGAAATGG
AATACTGCAATCGCAGGTTCAAAAGATAATTTTCTTTTACATAACGATTTAGTCTTTTTA
CCTGTAAAAGTGAATAATATTTTAGGATTTAGTGTTTGGGTGGGTGGAATACTTTCATCA
GTATTAAACGACTATGCCATTCCACTAAACGTCTGGATTGAGGATAATAAAATTTGTGAG
TTTACAAATGCTGTTTTAAGTCTCTGGAGAGATCATGGAGAACGCTCTGCTCGACCTAAA
GGAAGATTTAGATTGTATTTGAACAAAATTGGAATTGAAAATTTTAGAGATTTAGTTGAA
GAACGGTTCGGAAAACTTAAGACTGATCCTGGTAGTGACTTTTGCAAAACCCCTAGGTCC
TTTCTTGGTATTAATCAGCAAAAACAAAAAGATATATTTTTTGCTGGATTACACATCCCA
GTAGGAAGATTAAGCTCAGAGGATCTTCAAGATATTGCCTTGCTAAGTGAAAATTATGGA
TCAGGGGATATACGCCTAACAGAAGATCAAAATATAATAATTACGGATATTCCTAAGGAC
AAATTAGAAGAGTTCAAAAAAGAAAACCTATTAGATAAATTCCCTTTGAATCCTGGACAT
TTATCAGCAGGAACTGTTTCATGCACTGGCAATACCTATTGTAATTTTGCTCTAACAAAT
ACTAAAGATACTGCATTAGAAGTTTCTCAACTGCTCGATCAGGAATTGGACCTAGATGAT
GAAATCAAACTTCATTGGACTGGATGTCCAAATAGTTGTGGTCAAGCATATATGGGTGCA
ATTGGGTTAACAGGCAAAAAAGGAAGAGATTCTGAAGGCAAA------ATAGTTGATGCT
TATGATATTTGTATTGGAGGTGAACAAGGACCATCAAATAAAATTGGCAAAATTCATCTT
AAAAAAGTTCCTAAATATGAAATAAAAAATACTCTGAAACAGATACTTATTGAAAATTTT
TCAGCGAAGGAAAAA
>AG-402-G08
TATTTGCAAGAGAAAAAATTAAATAAAATTGAACAAAATAAAGCAACTAAAGATGGATTA
TTAATTGGTAAAGAAATTGAAAATTTTGCAAAAATAGGCTGGGAAGAGATGGATAAAACT
GACCTAGAGCTCAGGCTTAAATGGTATGGGATGTTTTGGAGGCCAAAAACACCAGGTAAA
TTCATGCTTAGGCTGAGGGTCCCAAATGGTGTTATAAATTCACATCAATTAAAAATTGTT
TCCTCAATTGTTGCAAGATACGGAGACAGTGGAAGCTGTGACATAACTACAAGACAAAGT
CTTCAACTTAGGGGAATTTTAATAAGTGATTTTCCTGAAATTCTTAGACGATTAAATAAA
GCTGGAATCTATAGTATTCAATCTGGTTTCGATAATCCGAGAAATATAACTGGTAACCCA
ATAGCGGGTATTGATCCTGAAGAAATTATTGACACTAGAGATTATGTAAAACAATTAAAT
GATTATCTTACAAATAATGGTAAAGGTAATGAAGATTTTTCAAACTTACCTAGGAAATGG
AATACTGCAATCGCAGGTTCAAAAGATAATTTTCTTTTACATAACGATTTAGTCTTTTTA
CCTGTAAAAGTGAATAATATTTTAGGATTTAGTGTTTGGGTGGGTGGAATACTTTCTTCA
GTATTAAACGACTATGCCATTCCACTAAACGTCTGGATTGAGGATCACAAAATTTGTGAG
TTTACAAATGCTGTTTTAAGTCTCTGGAGGGATCATGGAGAACGCTCTGCTCGACCTAAA
GGAAGATTTAGATTGTATTTGAACAAAATTGGAATTGAAAATTTTAGAGATTTAGTTGAA
GAACGGTTCGGAAAACTTAAGACTGATCCTGGCAGTGACTTTTGCAAAATCCCTAGGTCC
TTTCTTGGTATTAACCAGCAAAAACAAAAAGATGTATTTTTTGCTGGATTACACATTCCA
GTAGGGAGATTAAGCTCAGAGGATCTTCAAGACATTGCCTTGCTGAGTGAAAATTATGGA
TCAGGGGATATACGCCTAACAGAAGATCAAAATATAATAATTACGAATATTCCTAAAGAC
AAATTAGAAGAGTTCAAAAAAGAAAACCTATTAGATAAATTCCCTTTGAATCCTGGACAT
TTATCAGCAGGAACTGTTTCATGCACTGGCAATACCTATTGTAATTTTGCTCTAACAAAT
ACTAAAGATACTGCATTAGAAGTTTCTCAACTACTCGATAAGGAACTGGACCTGGATGAT
GAAATCAAAATTCATTGGACTGGATGTCCAAATAGTTGTGGTCAAGCTTATATGGGTGCA
ATTGGGTTAACAGGGAAAAAAGGAAGAGATTCTGAAGGGAAA------ATAGTTGATGCT
TATGATATTTGTATTGGAGGTGAACAAGGGCCATCAAATAAAATTGGCAAAATTCATCTT
AAAAAAGTTCCTAAATTTGAAATAAAAAATACTCTGAAACAGATACTTATTGAAAAATTT
TCAGCGCAGGAAAAA
>AG-402-I21
TATCTAGAAGGCAAAAAACTAAATCAAGTTGAAAAAAATAAAGCTGCTAAAGATGGACTT
GAAATAGGAAAGGATATAGACAAATTTGCTGAAATGGGATGGGAGGAAATGGATAAAACA
GATTTAGAATTAAGATTGAAATGGTATGGGATGTTTTGGAGACCAAAAACACCTGGAAAG
TTTATGTTAAGGTTAAGAATACCTAATGGAATAATTAATGCAGAACAATTAAAGGTAATT
GCGTCAATTGTTGCGAGATATGGAGAGAATGGAAGTTGTGACATAACAACTAGACAAAAT
ATACAACTTAGAGGTGTTTTAATTAGTGATTTACCTGAGATATTAAATAGATTAAAAAAA
GTAAACATATCAACAACTCAATCTGGATTTGATAATCCAAGAAATGTTACTGGAAATCCC
ATCGCTGGAGTTGATCCAGAAGAAATTATAGATACAAGAACATATACATCAAAAATGCAA
GATCATTTAATTAAAGAAGGCAAAGGAAATTCAGAATTTTCAAATCTTCCAAGAAAGTGG
AACACAGCTATAGCAGGCTCTAAAGATAATTTTCTTTTACATAATGATTTAATTTTTCAT
CCAGTTAAAATTAATAATGTTTTAGGTTTTAGTGTTTGGATTGGAGGTGTACTTTCATCA
GTAATGAATGAATATGCAGTTCCATTAAATGCCTGGGTTGAAGAAGAAAAAATTTATGAA
TTAACATCAGTTATTTTATCCCTATGGAGAGATAATGGGGAACGCAATATAAGACCTAAA
GGTAGGTTTAGATTTTATTTAAATAAAATTGGTATTGAAACATTTAGAGATCTTGTAGAA
AAGCAATATGGAGAGTTAAAAGAAGATCCAGGTTCAATCTTTGCAAATAAACCAAGGTCA
TTTTTTGGAATTCATCCTCAAAAACAAGAACATAAATATTTTGCAGGAATTCATGTTCCA
GTAGGTCGCCTTTTAGCTGAAGATTTACAAGATCTAGCAAATATATGCGAAAATTTTGGT
GATAATGAAATAAGACTAACCGAAGATCAAAATATTATTTTCACTGGTATAGATACAAAT
CTAATTGAAGCATTTAAGGGGCAATCTCTCTTACAAAAGTTTCCATTAGAACCAGAAACT
ATTGCAGCAGGTACTGTTTCTTGTACTGGAAATACCTATTGTGGATTCGCTCTAACAAAT
ACAAAAGATCAAGCTTTAAAAATCTCGCATGAATTAGACACAGAATTAGATTTAAAAGAC
GAATTAAAGATTCATTGGACCGGATGTCCTAATAGTTGTGGGCAAGCCTACATGGGAGGA
ATTGGTTTAACTGGTAAAAAAGCTAAAGACAAAGAAGGGAAA------ACCGTTGAAGCT
TACGATATAAGCATTGGTGGATCACAAGGACCTAATTATAAATTAGGAGAATTAATAAAA
AAATCTGTCCCTCAAGATGAATTAAAAGATGTACTAAAAGATTTACTTATCTCAAATTTT
GAGGCAAAAGAAAAA
>AG-402-I22
TATCTCGAAGGCAAAAAACTAAATCAAGTTGAAAAAAATAAAGCTGCTAAGGATGGACTC
GAAATCGGAAAGGATATAGACAAATTTGCTGAAATGGGATGGGAGCAAATGGATAAAACT
GATTTAGAATTAAGATTGAAATGGTATGGAATGTTTTGGAGACCCAAAACCCCTGGAAAG
TTTATGTTAAGGTTAAGAATACCTAATGGAATAATCAATGCAGAACAATTAAAGGTAATT
GCATCAATTGTTGCGAGATATGGAGAGAATGGAAGTTGTGATATAACAACTAGACAAAAT
ATACAACTTAGAGGTGTTTTGATTAGTGATTTACCTGAGATATTAAATAGGTTAAAAAAA
GTAAATATATCAACAACTCAATCAGGATTTGATAATCCAAGAAATGTTACTGGAAATCCC
ATCGCTGGAGTTGATCCAGAAGAAATTATAGACACAAGGATATATACATCAAAAATGCAA
GATCATTTAACTAATGATGGTAAAGGAAACTCAGAATTTTCAAATCTTCCAAGGAAATGG
AATACAGCTATAGCAGGCTCTAAAGATAATTTTCTTTTACATAATGATTTAATTTTTCAT
CCAGTTAAAATTAATGGGGTTTTAGGTTTTAGTGTTTGGATTGGAGGTGTACTTTCATCA
GTAATGAATGAATATGCAGTTCCGTTGAATGCCTGGGTTGAAGAAGAAAAAATTTATGAA
TTAACATCAATTATTTTATCCCTCTGGAGAGATAATGGGGAACGTAATATAAGACCTAAA
GGTAGGTTTAGATTTTATTTAGATAAAATTGGAATTGAAAAATTTAGAGATCTTATCGAA
AAACAATATGGAACATTAAAAGAAGATCCAGGTTCAATATTTTCAGATAAACCAAGGTCA
TTTTTTGGAATTCATTCTCAAAAACAAGAAGGTAAATATTTTGCAGGAATTCATGTGCCA
GTAGGCCGTCTTTTAGCTGAAGATTTACAAGATCTAGCAAATATATGTGAGAATTTTGGT
GATAAAGAAATAAGACTTACCGAAGACCAAAATATTATTATTACTGGTATAGATACAAAT
CTAATTGAAGAATTTAAGGAGCAATCTATCTTACAAAAGTTTCCATTAGAACCAGAAAAT
ATTGCCGCAGGTACTGTTTCTTGTACTGGAAATACCTATTGTGGTTTCGCTCTGACAAAT
ACAAAAGATCAAGCTTTAAAAATCTCGCATGAATTAGACAAAGAATTAGATTTGAAAGAC
GAATTAAAGATTCATTGGACCGGGTGTCCTAATAGTTGTGGTCAAGCCTATATGGGAGGA
ATTGGTTTAACGGGTAAAAAAGCTAAAGACAAAGAAGGAAAA------ACTGTTGAAGCT
TATGATATAAGCATTGGTGGATCACAAGGGCCTGATTATAAATTAGGAGAATTAATAAAA
AAATCTGTCCCTCAAGATGAATTAAAAGATGTACTAAAAGATTTACTTATTTCAAATTTT
GATGCAAAAGAAAAA
>AG-402-K14
TATCTCGAAGGGAAAAAATTAAATCAAGTTGAAAAGAATAAAGCTGCTAAAGATGGACTC
GCAATCGGAAAAGATATAGACAAATTTGCTGAAATGGGATGGGAGGAAATGGATAAAACT
GATTTAGAATTAAGATTGAAATGGTATGGAATGTTTTGGAGACCAAAAACACCTGGAAAG
TTTATGTTAAGGCTAAGAATACCTAATGGAATAATTAATTCAGAACAATTAAAAGTGATT
GCATCAATTGTTGCGAGATATGGAGATAATGGAAGTTGTGATATAACAACCAGGCAAAAT
ATACAACTTAGAGGAGTTTTAATTAGTGATTTGCCTGAGATATTAAATAGATTAAAGAAA
GTAAACATATCAACAACTCAATCTGGATTTGATAATCCAAGGAATGTTACTGGAAATCCC
ATCGCTGGAGTTGATCCAGAAGAAATTATCGACACAAGAAAGTATACATCAAAAATGCAA
GATCATTTAACTAAAGAAGGTAAAGGAAACTCAGAATTTTCAAATCTTCCAAGAAAATGG
AACACAGCTATAGCTGGATCTAAAGATAATTTTCTTTTACATAATGATTTGATTTTTCAT
CCAGTTGAAATTAATGGTGTTTTAGGTTTTAGTGTTTGGATTGGAGGTGTACTTTCAGCA
GTAATGAATGAATATGCGGTGCCTTTGAATGCCTGGGTAGAAGAAGAAAAGATTTATGAA
TTAACATCAATCATTATATCCCTATGGAGAGATAATGGTGAAAGAAATATAAGACCTAAA
GGTAGATTTAGATTTTATTTAGATAAAATTGGTATTGAGACATTTAGAGATCTGGTCGAA
AAACAATATGGAGAATTAAAAGAAGATCCAGGTTCAATATTTTCAGATAAACCAAGGTCA
TTCTTTGGAATTCATACTCAAAAGCAAGAAAATAAATATTATGCAGGAATTCATGTGCCA
GTAGGTCGCCTTTTGGCTGAAGATTTACAAGATCTAGCAAATATATCTGAGAATTTTGGT
GATAAAGAAATAAGACTGACCGAAGATCAAAATATTATTTTTACTGGGATAGATTCAAAT
CTAATTCAAGAGTTTAAGGAGCAATCTATCTTACAAAAGTTTCCATTAGAACCAGAAACA
ATTGCAGCAGGTACTGTTTCTTGTACTGGAAATACTTATTGTGGTTTCGCTCTGACAAAT
ACAAAAGATCAAGCTTTAAAAATCTCGCATGAATTAGACAAAGAATTAGATTTGAAAGAC
GAATTAAAGATTCATTGGACAGGGTGCCCTAATAGTTGTGGCCAAGCCTACATGGGAGGA
ATTGGTTTAACGGGTAAAAAAGCTAAAGACAAAGAAGGAAAA------ACTGTTGAAGCT
TATGATATAAGCATTGGTGGATCACAAGGCCCTAATTATAAATTAGGAGAATTAATAAAA
AAATCTGTCCCTCAAGATGAATTAAAAGATGTACTAAAAGATTTACTTATCTCAAGTTTT
GAGGCAAAAGAAAAA
>AG-402-L09
TATCTCGAAGGCAAAAAACTAAATAAAGTTGAAAAAAATAAAGCTGCTAAGGATGGACTC
GAAATCGGGAAGGATATAGACAAATTTGCTGAAATGGGATGGGAGCAAATGGATAAAACT
GATTTAGAATTAAGATTGAAATGGTATGGGATGTTTTGGAGACCCAAAACCCCTGGAAAG
TTTATGTTAAGGCTAAGAATACCTAATGGAATAATCAATGCAGAACAATTAAAAGTAATT
GCATCAATTGTTGCGAGATATGGAGAGAATGGAAGTTGTGATATAACAACTAGGCAAAAT
ATACAACTTAGAGGTGTTTTGATTAGTGATTTGCCTGAGATATTAAATAGATTAAAAAAA
GTAAACATATCAACAACTCAATCTGGATTTGATAATCCAAGAAATGTTACTGGAAATCCC
ATCGCTGGAGTTGATCCAGAAGAGATTATAGACACAAGGATATATACATCAAAAATGCAA
GATCATTTAACTAATGAAGGTAAAGGAAACTCAGAATTTTCAAATCTTCCAAGGAAATGG
AATACAGCTATAGCAGGCTCTAAAGATAATTTTCTTTTACATAATGATTTAATTTTTCAT
CCAGTTAAAATTAATGGGGTTTTAGGTTTTAGTGTTTGGATTGGAGGTGTACTTTCATCA
GTAATGAATGAATATGCAGTTCCATTGAATGCCTGGGTTGAAGAAGAAAAAATTTATGAA
TTAACATCAATTATTTTATCCCTCTGGAGAGATAATGGGGAACGTAATATAAGACCTAAA
GGTAGGTTTAGATTTTATTTAGATAAAATTGGTATTGAACAATTTAGAGATCTTATCGAA
AAGCAATATGGAGCATTAAAAGAAGATCCAGGTTCAATATTTTCAGATAAACCAAGGTCA
TTTTTTGGAATTCATTCTCAAAAACAAGAAGGTAAATATTTTGCAGGAATTCATGTGCCA
GTAGGTCGTCTTTTGGCTGAAGATTTACAAGATCTAGCAAATATATGCGAGAATTTTGGT
GATAATGAAATAAGACTTACCGAAGACCAAAATATTATTATTACTGGTATAGATACAAAT
CTAATTGAAGAATTTAAGGAGCAATCTATCTTACAAAAGTTTCCATTAAAACCAGAAAAT
ATTGCCGCAGGTACTGTTTCTTGTACTGGAAATACCTATTGTGGTTTCGCTCTGACAAAT
ACAAAAGATCAAGCTTTAAAAATCTCGCATGAATTAGACAAAGAATTAGATTTGAAAGAC
GAATTAAAGATTCATTGGACCGGATGTCCTAATAGTTGTGGGCAAGCCTACATGGGAGGA
ATTGGTTTAACAGGTAAAAAAGCTAAAGACAAAGAAGGAAAA------ACTGTTGAAGCT
TATGATATAAGCATTGGTGGATCACAAGGGCCTAATTATAAATTAGGAGAATTAATAAAA
AAATCTGTCCCTCAAGATGAATTAAAAGATGTACTAAAAGATTTACTTATTTCAAATTTT
GACGCAAAAGAAAAA
>AG-402-L20
TATTTGCAAGATAAAAAATTAAATAAAATTGAACAAAATAAAGCAAATAAAGATGGATTA
TTAATTGGTAAAGAAATTGAAAATTTCGCAAAAATAGGCTGGGAAGAGATGGATAAAACT
GACCTAGAGCTAAGGCTTAAATGGTATGGGATGTTTTGGAGACCAAAAACACCAGGTAAA
TTCATGCTTAGGCTGAGAGTCCCAAATGGTGTTATAAATGCACATCAATTAAAAATTGTT
TCCTCAATTGTTGCAAGATACGGAGACAGTGGAAGCTGTGATGTAACAACAAGACAAAGT
CTTCAACTTAGGGGGATTTTAATAAGTGATTTACCTGAAATTCTTCGACGATTAAATAAA
GCTGGAATCTATAGTATTCAATCTGGTTTCGATAATCCGAGAAATATAACTGGTAACCCA
ATAGCGGGTATCGATCCTGAAGAAATTATTGACACTAGAGATTATGTAAAACAATTAAAT
GATTATCTTACAAATAATGGTAAAGGAAATGAAAATTTTTCAAATTTACCTAGGAAATGG
AATACTGCAATCGCAGGTTCAAAAGATAATTTTCTTTTACATAACGATTTAGTCTTTTTA
CCTGTAAAAGTGAATAATATTTTAGGCTTTAGTGTTTGGGTGGGTGGAATACTTTCATCA
GTATTAAACGACTATGCCATTCCACTAAACGTTTGGATTGAGGATAACAAAATTTGTGAG
TTTACAAATGCTGTTTTAAGTCTCTGGAGAGATCATGGAGAACGCTCTGCTCGACCTAAA
GGAAGATTTAGATTGTATTTGAACAAAATTGGAATTGAAAATTTTAGAGATTTAGTGGAA
GAACGGTTCGGAAAACTTAAGACTGATCCTGGTAGTGACTTTTGCAAAATCCCTAGGTCC
TTTCTTGGTATTAACCAGCAAAAACAAAAAGATATATTTTTTGCTGGATTACATGTCCCT
GTAGGAAGATTAAGCTCAGAGGATCTTCAAGACATTGCCTTGCTGAGTGAAAATTATGGA
TCAGGGGATATACGCCTAACAGAAGATCAAAATATAATAATTACGAATATTCCTAAGGAC
AAATTAGAAGATTTCAAAAAAGAAAACCTATTAGATAAATTCCCTTTGAATCCTGGACAT
TTATCAGCAGGAACTGTTTCATGCACTGGTAATACCTATTGTAATTTTGCTCTAACAAAT
ACCAAAGATACTGCATTAGAAGTTTCTCAATTACTCGATCAGGAACTGGATCTAGATGAT
GAAATCAAAATTCATTGGACTGGATGTCCAAATAGTTGTGGTCAAGCATATATGGGTGCA
ATTGGGTTGACAGGCAAAAAAGGAAGAGATTCTGAAGGGAAA------ATAGTTGATGCT
TATGATATTTGTATTGGAGGTGAACAAGGACCATCAAATAAAATTGGCAAAATTCATCTT
AAAAAAGTTCCTAAATATGAAATAAAAAATACTCTGAAACAGATACTTATTGAAAATTTT
TCAGCGAAGAAAAAA
>AG-402-M18
TATCTCGAAGGCAAAAAACTAAATAAAGTTGAAAAAAATAAAGCGGCTAAGGATGGACTA
GAAATAGGAAAGGATATAGACAAATTTGCTGAAATGGGATGGGAGCAAATGGATAAAACT
GATTTAGAATTAAGATTGAAATGGTATGGGATGTTTTGGAGACCAAAAACCCCTGGAAAG
TTTATGTTAAGGCTAAGAATACCTAATGGAATAATTAATGCAGAACAATTAAAGGTAATT
GCATCAATTGTTGCGAGATATGGAGAAAATGGAAGTTGTGATATAACAACTAGGCAAAAT
ATACAACTTAGAGGTGTTTTGATTAGTGATTTGCCTGAGATATTAAATAGGTTAAAAAAA
GTAAACATATCGACAACTCAATCTGGATTTGATAATCCGAGAAATGTTACTGGAAATCCC
ATCGCTGGAGTTGATCCAAAAGAAATTATAGACACAAGAAAATATACATCAAAAATGCAA
GATCATTTAACTAATGAAGGTAAAGGAAACTCAGAATTTTCAAATCTTCCAAGGAAGTGG
AACACAGCTATAGCAGGATCAAAAGATAATTTTCTTTTACATAATGATTTGATTTTTCAT
CCCGTTAAAGTTAATGGAGTTTTAGGTTTCAGTGTTTGGATTGGAGGTGTACTTTCATCA
GTAATGAATGAATATGCAGTTCCGTTGAATGCATGGGTTGAAGAAGAAAAAATTTATGAA
TTAACATCAATTATTTTATCCCTCTGGAGAGATAATGGGGAACGTAATATAAGACCTAAA
GGTAGGTTTAGATTTTATTTAGATAAAATTGGTGTTGAAAAATTTAGAGATCTTATCGAA
AAACAATATGGAGAATTAAAAGAAGATCCAGGTTCAATATTTTCAGATAAACCAAGGTCA
TTTTTTGGAATTCATTCTCAAAAACAAGAAGGTAAATATTTTGCAGGAATTCATGTGCCA
GTAGGCCGTCTTTTGGCTGAAGATTTACAAGATATAGCAAATATATGTGAGAATTTTGGT
GATAAAGAAATAAGACTTACCGAAGACCAAAATATTATTATTACTGGTATACATACAAAT
CTAATTGAAGAATTTAAGGAGCAATCTATCTTACACAAGTTTCCATTAAAACCAGAAAAT
ATTGCCGCAGGTACTGTTTCTTGTACTGGAAATACCTATTGTGGTTTCGCTCTGACAAAT
ACAAAAGATCAAGCTTTAAAAATCTCTTATGAATTAGACAAAGAATTAGATTTGAAAGAC
GAATTAAAGATTCATTGGACCGGGTGTCCTAATAGTTGTGGTCAAGCCTACATGGGAGGA
ATTGGTTTAACGGGTAAAAAAGCTAAAGACAAAGAAGGAAAA------ACTGTTGAAGCT
TATGATATAAGCATTGGTGGATCACAAGGGCCTAATTATAAATTAGGAGAATTAATAAAA
AAATCTGTCCCTCAAGATGAATTAAAAGATGTACTAAAAGATTTACTTATTTCAAATTTT
GAGGCAAAAGAAAAA
>AG-402-M23
TATTTGCAAGAGAAAAAATTAAATAAAATTGAACAAAATAAAGCAACTAAAGATGGATTA
TTAATTGGTAAAGAAATTGAAAATTTTGCAAAAATAGGCTGGGAAGAGATGGATAAAACT
GACCTAGAGCTCAGGCTTAAATGGTATGGGATGTTTTGGAGGCCAAAAACACCAGGTAAA
TTCATGCTTAGGCTGAGAGTCCCAAATGGTGTTATAAATTCACATCAATTAAAAATTGTT
TCCTCAATTGTTGCAAGATACGGAGACAGTGGAAGTTGTGATGTAACAACAAGACAAAGT
CTTCAACTTAGGGGAATTTTAATAAGTGATTTCCCTGAAATTCTTAGACGATTAAATAAA
GCTGGAATCTATAGTATTCAATCTGGTTTCGATAATCCGAGAAATATAACTGGTAATCCA
ATAGCGGGTATTGATCCTGAAGAAATTATTGACACTAGAGATTATGTAAACCAATTAAAT
GATTATCTTACAAATAATGGTAAAGGGAATGAAGATTTTTCAAATTTACCTAGGAAATGG
AATACTGCAATCGCAGGTTCAAAAGATAATTTTCTTTTACATAACGATTTAGTCTTTTTA
CCTGTAAAAGTGAATAATATTTTAGGATTTAGTGTTTGGGTGGGTGGAATACTTTCATCA
GTATTAAACGACTATGCCATTCCGCTAAACGTCTGGATTGAGGATAACAAAATTTGTGAG
TTTACAAATGCTGTTTTAAGTCTCTGGAGAGATCATGGAGAACGCTCTGCTCGACCTAAA
GGAAGATTTAGATTGTATTTGAACAAAATTGGAATTGAAAATTTTAGAGATTTAGTTGAA
GAACGGTTCGGAAAACTTAAGACTGATCCTGGTAGTGACTTTTGCAAAATCCCTAGGTCC
TTTCTTGGTTTTAACCAGCAAAAGCAAAAAGATATATTTTTTGCTGGATTACACATCCCA
GTAGGAAGATTAAGCTCAGAGGATCTTCAAGACATTGCCTTGCTGAGTGAAAATTATGGA
TCAGGGGATATACGCCTAACAGAAGATCAAAATATAATAATTACGGATATTCCTAAGGAG
AAATTAGAAGAGTTCAAAAAAGAAAACCTATTAGATAAATTCCCTTTGAATCCTGGACAT
TTATCCGCAGGAACTGTTTCATGCACTGGCAATACCTATTGTAATTTTGCTCTAACAAAT
ACTAAAGATACTGCATTAGAAGTTTCTCAACTACTCGATCAGGAACTGGACCTAGATGAT
GAAATCAAAATTCATTGGACTGGATGTCCAAATAGTTGTGGTCAAGCATATATGGGTGCA
ATTGGGTTAACAGGCAAAAAAGGAAGAGATTCTGAAGGAAAA------ATAGTTGATGCT
TATGATATTTGTATTGGAGGTGAACAAGGGCCATCCAATAAAATTGGTAAAATTCATCTT
AAAAAAGTTCCTAAATATGAAATAAAAAATACTCTGAAACAGATACTTGTTGAAAATTTT
TCAGCGAAGGAAAAA
>AG-402-N09
TATTTGCAAGAGAAAAAATTAAATAAAATTGAACAAAATAAAGCCAATAAAGATGGATTA
TTAATTGGTAAAGAAATTGAAAATTTCGCAAAAATAGGATGGGAAGAGATGGATAAAACT
GACCTAGAGCTAAGGCTTAAATGGTATGGGATGTTTTGGAGACCAAAAACACCAGGTAAA
TTCATGCTTAGGCTGAGAGTCCCAAATGGTGTTATAAATGCACATCAATTAAAAATTGTT
TCCTCAATTGTTGCAAGATACGGAGACAGTGGAAGCTGTGATGTAACAACAAGACAAAGT
CTTCAACTTAGGGGGATTTTAATAAGTGATTTACCTGAAATTCTTAGACGGTTAAATAAA
GCTGGAATCTATAGTATTCAATCTGGTTTCGATAATCCGAGAAATATAACTGGTAACCCA
ATAGCGGGTATTGATCCTGAAGAAATTATTGACACTAGAGATTATGTAAAACAATTAAAT
GATTATCTTACAAATAATGGTAAAGGAAATGAAGATTTTTCAAATTTACCTAGGAAGTGG
AATACTGCAATCGCAGGTTCAAAAGATAATTTTCTTTTACATAACGATTTAGTCTTTTTA
CCTGTAAAAGTAAATAATATTTTAGGCTTTAGTGTTTGGGTGGGTGGAATACTTTCATCA
GTATTAAACGACTATGCCATTCCACTAAACGTTTGGATTGAGGATAACAAAATTTGTGAG
TTTACAAATGCTGTTTTAAGTCTCTGGAGAGATCATGGAGAACGCTCTGCTCGACCTAAA
GGAAGGTTTAGATTGTATTTGAACAAAATTGGAATTGAAAATTTTAGAGATTTAGTTGAA
GAACGGTTCGGAAAACTTAAGACTGATCCTGGTAGTGACTTTTGCAAAATCCCTAGGTCC
TTTCTTGGTATTAACCAGCAAAAACAAAAAGATTTATTTTTTGCTGGATTACATGTCCCT
GTAGGAAGATTAAGCTCAGAGGATCTTCAAGACATTGCCTTGCTGAGTGAAAATTATGGA
TCAGGGGATATACGCCTAACAGAAGATCAAAATATAATAATTACGAATATTCCTAAGGAC
AAATTAGAAGAGTTCAAAAAAGAAAACCTATTAGATAAATTCCCTTTGAATCCTGGACAT
TTATCAGCAGGTACTGTTTCATGCACTGGTAATACCTATTGTAATTTTGCTCTAACAAAT
ACCAAAGATACTGCATTAGAAGTTTCTCAACTACTCGATCAGGAACTGGATCTAGAAGAT
GAAATCAAAATTCATTGGACTGGATGTCCAAATAGTTGTGGTCAAGCATATATGGGTGCA
ATTGGGTTGACAGGCAAAAAAGGAAGAGATTCTGAAGGGAAA------ATAGTTGATGCT
TATGATATTTGTATTGGAGGTGAGCAAGGACCATCAAATAAAATTGGCAAAATTCATCTT
AAAAAAGTTCCTAAATATGAAATAAAAAATACTCTGAAACAGATACTTATTGAAAATTTT
TCAGCGAAGAAAAAA
>AG-402-O21
TATTTGCAAGAGAAAAAATTAAATAAAATTGAACAAAATAAAGCAAATAAAGATGGATTA
TTAATTGGTAAAGAAATTGAAAATTTCGCAAAAATAGGCTGGGAAGAGATGGATAAAACT
GACCTAGAGCTAAGGCTTAAATGGTATGGGATGTTTTGGAGACCAAAAACACCAGGTAAA
TTCATGCTTAGGCTGAGAGTCCCAAATGGTGTTATAAATGCACATCAATTAAAAATTGTT
TCCTCAATTGTTGCAAGATACGGAGACAGTGGAAGCTGTGATGTAACAACAAGACAAAGT
CTTCAACTTAGGGGGATTTTAATAAGTGATTTACCTGAAATTCTTAGACGATTAAATAAA
GCTGGAATCTATAGTATTCAATCTGGTTTCGATAATCCGAGAAATATAACTGGTAACCCA
ATAGCGGGTATTGATCCTGAAGAAATTATTGACACTAGAGATTATGTAAAACAATTAAAT
GATTATCTTACAAATAATGGTAAAGGAAATGAAGATTTTTCAAATTTACCTAGGAAATGG
AATACTGCAATCGCAGGTTCAAAAGATAATTTTCTTTTACATAACGATTTAGTCTTTTTA
CCTGTAAAAGTGAATAATATTTTAGGCTTTAGTGTTTGGGTGGGTGGAATACTTTCATCA
GTATTAAACGACTATGCCATTCCACTAAACGTTTGGATTGAGGATAACAAAATTTGTGAG
TTTACAAATGCTGTTTTAAGTCTCTGGAGAGATCATGGAGAACGCTCTGCTCGACCTAAA
GGAAGATTTAGATTGTATTTGAACAAAATTGGAATTGAAAATTTTAGAGATTTAGTTGAA
GAACGGTTCGGAAAACTTAAGACTGATCCTGGTAGTGACTTTTGCAAAATCCCTAGGTCC
TTTCTTGGTATTAACCAGCAAAAACAAAAAGATATATTTTTTGCTGGATTACATGTCCCT
GTAGGAAGATTAAGCTCAGAGGATCTTCAAGACATTGCCTTGCTGAGTGAAAATTATGGA
TCAGGGGATATACGCCTAACAGAGGATCAAAATATAATAATTACGAATATTCCTAAGGAC
AAATTAGAAGAGTTCAAAAAAGAAAACCTATTAGATAAATTCCCTTTGAATCCTGGACAT
TTATCAGCAGGAACTGTTTCATGCACTGGCAATACCTATTGTAATTTTGCTCTAACAAAT
ACCAAAGATACTGCATTAGAAGTTTCTAAACTACTCGATCAGGAACTGGATCTAGATGAT
GAAATCAAAATTCATTGGACTGGATGTCCAAATAGTTGTGGTCAAGCATATATGGGTGCA
ATTGGGTTGACAGGCAAAAAAGGACGAGATTCTGAAGGGAAA------ATAGTTGATGCT
TATGATATTTGTATTGGAGGTGAACAAGGACCATCAAATAAAATTGGCAAAATTCATCTT
AAAAAAGTTCCTAAATATGAAATAAAAAATACTCTGAAACAGATACTTATTGAAAATTTT
TCAGCGAAGAAAAAA
>AG-402-P16
TATCTAGAAGGCAAAAAACTCAATCAAGTTGAGAAAAATAAAGCTGCTAAAGATGGACTT
GAAATAGGAAAGGATATACACAAATTTGCTGAAATGGGATGGGAGGAAATGGATAAAACA
GATTTAGAATTAAGATTGAAATGGTATGGGATGTTTTGGAGACCAAAAACACCTGGAAAG
TTTATGTTAAGGCTAAGAATACCTAATGGAATAATAAATGCAGAACAATTAAAGGTAATT
GCGTCAATTGTTGCGAGATATGGAGAGAGTGGAAGTTGTGACATAACAACTAGACAAAAT
ATACAACTTAGAGGTGTATTAATTAGTGATTTACCTGAGATATTAAATAGATTAAAAAAA
GTAAATATATCAACAACTCAATCTGGATTTGATAATCCAAGAAATGTTACTGGAAATCCC
ATCGCTGGAGTTGATCCAGAAGAAATTATAGACACAAGAAAATATACATCAAAAATGCAA
GATCATTTAATTAAAGAAGGCAAAGGAAATTCAGAATTTTCAAATCTTCCAAGAAAATGG
AACACAGCTATAGCAGGGTCTAAAGATAATTTTCTTTTACATAATGATTTAATTTTTCAT
CCAGTTAAAATTAATGGTGTTTTAGGTTTTAGTGTTTGGGTTGGAGGTGTACTTTCATCA
GTAATGAATGAATATGCAGTTCCATTAAATGCCTGGATTGAAGAAGAAAAAATTTATGAA
TTAACATCAATTATTTTATCCCTATGGAGAGATAATGGGGAACGCAATATAAGACCTAAA
GGTAGGTTTAGATTTTATTTAAATAAAATTGGTATTGAAACATTCAGAGATCTTATAGAA
AAGCAATATGGAGAGTTAAAAGAAGATCCAGGTTCAATCTTTGCAGATAAACCAAGATCA
TTTTTTGGAATTCATCCTCAAAAACAAGAACATAAATATTTTGCAGGAATTCATGTTCCA
GTAGGTCGTCTTTTAGCTGAAGATTTACAAGATCTAGCAAATATATGCGAAGAATTTGGT
GATAATGAAATAAGACTAACCGAAGATCAAAATATTATTTTTACTGGTATAGATACAAAT
GTAATTGAAGAATTTAAGGGGCAATCTCTCTTACAAAAATTTCCATTAGAACCAGAAACT
ATTTCAGCAGGTACTGTTTCTTGTACTGGAAATACCTATTGTGGATTCGCTCTAACAAAT
ACAAAAGATCAGGCTTTAAAAATCTCGCATGAATTAGACACAGAATTAGATTTGAAAGAC
GAATTAAAGATTCATTGGACGGGATGTCCTAATAGTTGTGGGCAAGCCTACATGGGAGGA
ATTGGTTTAACGGGTAAAAAAGCTAAAGACAAAGAAGGAAAA------ACCGTTGAAGCT
TACGATATAAGCATTGGTGGATCACAAGGACCTAATTATAAATTAGGAGAATTAATAAAA
AAATCTGTCCCTCAAGATGAATTAAAAGATGTACTAAAAGATTTACTTATTTCAAATTTT
GAGGCAAAAGAAAAA
>AG-402-P18
TATCTCGAAGGTAAAAAGCTAAATCAAGTTGAAAAAAATAAAGCTGCTAAGGATGGACTT
GAAATAGGAAAGGATATAGACAAATTTGCTGAAATGGGATGGGAGGAAATGGATAAAACT
GATTTAGAATTAAGATTGAAATGGTATGGGATGTTTTGGAGACCAAAAACACCTGGAAAG
TTTATGTTAAGACTAAGAATACCTAATGGAATAATCAATTCAGAGCAATTAAAGGTGATT
GCATCAATTGTTGCGAGGTATGGAGAGAATGGCAGTTGTGATATAACAACTAGGCAAAAT
ATACAACTTAGAGGTGTTTTGATTAGCGATTTACCTGAGATATTAAATAGGTTAGAAAAA
GTAAACATATCAACAACTCAATCTGGATTTGATAATCCAAGAAATGTTACTGGAAATCCC
ATCGCTGGAGTTGATCCAGAAGAAATTATAGACACAAGAAAATATACATCAAAAATGCAA
GATTATTTAACTAAAGAAGGTAAAGGAAACTCAGAATTTTCAAATCTTCCAAGAAAATGG
AATACAGCTATAGCAGGCTCTAGAGATAATTTTCTTTTACATAATGATTTGATTTTTCAT
CCAGTTATAATTAATGGCGTTTTAGGTTTTAGTGTTTGGATTGGAGGTGTACTTTCATCA
GTAATGAATGAATATGCAGTTCCTTTAAATGCCTGGGTTGAAGAAGAAAAAATTTATGAA
TTAACATCAATTATTTTATCCCTATGGAGAGATAATGGGGAACGCAATATAAGACCTAAA
GGTAGATTTAGATTTTATTTAAATAAAATTGGCATTGAAAAATTTAGAGAGCTTGTCGAA
AAACAATATGGAGCATTAAAAGAAGATCCAGGTTCAATATTTTCAGATAAACCAAGGTCA
TTTTTTGGAATTCATCCTCAAAAACAAAAACATAAATATTTTGCAGGAATTCATGTTCCA
GTAGGTCGCCTTTTGGCTGAAGATTTACAAGATCTAGCAAATATTTGCGAGAATTTTGGT
GATAAAGAAATAAGACTAACCGAAGACCAAAATATTATTATTACTGGTATAGATACAAAT
CTAATTAAAGAATTTAAGGAGCAATCTATCTTACAAAAATTTCCATTAGAACCAGAAACT
ATTGCCGCAGGTACTGTTTCTTGTACTGGAAATACCTATTGTGGTTTCGCTCTAACAAAT
ACAAAAGATCAAGCTTTAAAGATCTCGCATGAATTAGACAAAGAATTAGATTTGAAAGAC
GAATTAAAGATTCATTGGACCGGATGTCCTAATAGTTGTGGTCAAGCCTACATGGGAGGA
ATTGGTTTAACGGGTAAAAAGGCTAAAGACAAAGAAGGAAAA------ACTGTGGAAGCT
TATGATATAAGCATTGGTGGATCACAAGGACCTAATTATAAATTAGGAGAATTAATAAAA
AAATCTGTCCCTCAAGATGAATTAAAAGATGTACTAAAAGATTTACTTATTTCAAATTTT
GAGGCAAAAGAAAAA
>AG-409-A10
TATCTCGAAGGCAAAAAACTAAATAAAGTTGAAAAAAATAAAGCTGCTAAGGATGGACTC
GAAATCGGGAAGGATATAGACAAATTTGCTGAAATGGGATGGGAGCAAATGGATAAAACT
GATTTAGAATTAAGATTGAAATGGTATGGGATGTTTTGGAGACCCAAAACCCCTGGAAAG
TTTATGTTAAGGCTAAGAATACCTAATGGAATAATCAATGCAGAACAATTAAAAGTAATT
GCATCAATTGTTGCGAGATATGGAGAGAATGGAAGTTGTGATATAACAACTAGGCAAAAT
ATACAACTTAGAGGTGTTTTGATTAGTGATTTGCCTGAGATATTAAATAGATTAAAAAAA
GTAAACATATCAACAACTCAATCTGGATTTGATAATCCAAGAAATGTTACTGGAAATCCC
ATCGCTGGAGTTGATCCAGAAGAGATTATAGACACAAGGATATATACATCAAAAATGCAA
GATCATTTAACTAATGAAGGTAAAGGAAACTCAGAATTTTCAAATCTTCCAAGGAAATGG
AATACAGCCATAGCAGGCTCTAAAGATAATTTTCTTTTACATAATGATTTAATTTTTCAT
CCAGTTAAAATTAATGGGGTTTTAGGTTTTAGTGTTTGGATTGGAGGTGTACTTTCATCA
GTAATGAATGAATATGCAGTTCCATTGAATGCCTGGGTTGAAGAAGAAAAAATTTATGAA
TTAACATCAATTATTTTATCCCTCTGGAGAGATAATGGGGAACGTAATATAAGACCTAAA
GGTAGGTTTAGATTTTATTTAGATAAAATTGGTATTGAACAATTTAGAGATCTTATCGAA
AAGCAATATGGAGCATTAAAAGAAGATCCAGGTTCAATATTTTCAGATAAACCAAGGTCA
TTTTTTGGAATTCATTCTCAAAAACAAGAAGGTAAATATTTTGCAGGAATTCATGTGCCA
GTAGGTCGTCTTTTGGCTGAAGATTTACAAGATCTAGCAAATATATGCGAGAATTTTGGT
GATAAAGAAATAAGACTTACCGAAGACCAAAATATTATTATTACTGGTATCGATACAAAT
CTAATTGAAGAATTTAAGGAGCAATCTATCTTACAAAAGTTTCCATTAGAACCAGAAAAT
ATTGCCGCAGGTACTGTTTCTTGTACTGGAAATACCTATTGTGGTTTCGCTCTGACAAAT
ACAAAAGATCAAGCTTTAAAAATCTCGCATGAATTAGACAAAGAATTAGATTTGAAAGAC
GAATTAAAGATTCATTGGACCGGATGTCCTAATAGTTGTGGGCAAGCCTACATGGGAGGA
ATTGGTTTAACAGGTAAAAAAGCTAAAGACAAAGAAGGAAAA------ACTGTTGAAGCT
TATGACATAAGCATTGGTGGATCACAAGGGCCTAATTATAAATTAGGAGAATTAATAAAA
AAATCTGTCCCTCAAGATGAATTAAAAGATGTACTAAAAGATTTACTTATTTCAAATTTT
GACGCAAAAGAAAAA
>MIT0801
TATCTCGAAGGCAAAAAACTAAATCAAGTTGAAAAAAATAAAGCTGCTAAGGATGGACTC
GAAATCGGAAAGGATATAGACAAATTTGCTGAAATGGGATGGGAGCAAATGGATAAAACT
GATTTAGAATTAAGATTGAAATGGTATGGGATGTTTTGGAGACCCAAAACCCCTGGAAAG
TTTATGTTAAGGTTAAGAATACCTAATGGAATAATCAATGCAGAACAATTAAAGGTAATT
GCATCAATTGTTGCGAGATATGGAGAGAATGGAAGTTGTGATATAACAACTAGGCAAAAT
ATACAACTTAGAGGTGTTTTGATTAGTGATTTGCCTGAGATATTAAATAGGTTAAAAAAA
GTAAACATATCAACAACTCAATCTGGATTTGATAATCCAAGAAATGTTACTGGAAATCCC
ATCGCTGGAGTTGATCCAGAAGAGATTATAGACACAAGAATATATACATCAAAAATGCAA
GACCATTTAACTAATGATGGTAAGGGAAACTCAGAATTTTCAAATCTTCCAAGGAAATGG
AACACAGCTATAGCAGGCTCTAAGGATAATTTTCTTTTACATAATGATTTAATTTTTCAT
CCAGTTAAAATTAATGGGGTTTTAGGTTTTAGTGTTTGGATTGGAGGCGTACTTTCATCA
GTAATGAATGAATATGCAGTTCCGTTGAATGCCTGGGTTGAAGAAGAAAAAATTTATGAA
TTAACATCAATTATTTTATCCCTATGGAGAGATAATGGGGAACGTAATATAAGACCTAAA
GGTAGGTTTAGATTTTATTTAGATAAAATTGGCATTGAAACATTTAGAGATCTTATCGAA
AAACAATATGGAACATTAAAAGAAGATCCAGGCTCAATATTTTCAGATAAACCAAGGTCA
TTTTTTGGAATTCATTCTCAAAAACAAGAAGGTAAATATTTTGCAGGAATTCATGTGCCA
GTAGGCCGTCTTTTGGCTGAAGATTTACAAGATCTAGCAAATATATGTGAGAATTTTGGT
GATAAAGAAATAAGACTTACCGAAGATCAAAATATTATTATTACTGGTATAGATACAAAT
CTAATTGAAGAATTTAAGGAGCAATCTATCTTACAAAAGTTTCCATTAGAACCAGAAACT
ATTGCAGCAGGTACTGTTTCTTGTACTGGAAATACCTATTGTGGTTTCGCTCTAACAAAT
ACAAAGGATCAAGCTTTAAAAATCTCGCATGAATTAGACAAAGAATTAGATTTGAAAGAC
GAATTAAAGATTCATTGGACTGGGTGTCCTAATAGTTGTGGTCAAGCCTATATGGGAGGA
ATTGGTTTAACGGGCAAAAAAGCTAAAGACAAAGAAGGAAAA------ACCGTTGAAGCT
TATGATATAAGCATTGGTGGATCACAAGGGCCTAATTATAAATTAGGAGAATTAATAAAA
AAATCTGTCCCTCAAGATGAATTAAAAGATGTACTAAAAGATTTACTTATTTCAGATTTT
GATGCAAAAGAAAAA
>MIT0912
TATCTCGAAGGCAAAAAACTAAATAAAATTGAAAAAAATAAAGCTGCTAAAGATGGACTC
GAAATCGGGAAGGATATAGACAAATTTGCTGAAATGGGATGGGAGCAAATGGATAAAACT
GATTTAGAATTAAGATTGAAATGGTATGGGATGTTTTGGAGACCCAAAACCCCTGGAAAG
TTTATGTTAAGGCTAAGAATACCTAATGGAATAATCAATGCAGAACAATTAAAAGTAATT
GCATCAATTGTTGCTAGATATGGAGAAAATGGAAGTTGTGATATAACAACTAGGCAAAAT
ATACAACTTAGAGGTGTTTTGATTAGTGATTTGCCTGAGATATTAAATAGATTAAAAAAA
GTAAACATATCAACAACTCAATCTGGATTTGATAATCCAAGAAATGTTACTGGAAATCCC
ATCGCTGGAGTTGATCCAGAAGAGATTATAGACACAAGGATATATACATCAAAAATGCAA
GATCATTTAACTAATGAAGGTAAAGGAAACTCAGAATTTTCAAATCTTCCAAGGAAATGG
AATACAGCTATAGCAGGCTCTAAAGATAATTTTCTTTTACATAATGATTTAATTTTTCAT
CCAGTTAAAATTAATGGAGTTTTAGGTTTTAGTGTTTGGATTGGAGGTGTACTTTCATCA
GTAATGAATGAATATGCAGTTCCGTTGAATGCCTGGGTTGAAGAAGAAAAAATTTATGAA
TTAACATCAATTATTTTATCCCTCTGGAGAGATAATGGGGAACGTAATATAAGACCTAAA
GGTAGGTTTAGATTTTATTTAGATAAAATTGGTATTGAACAATTTAGAGATCTTATCGAA
AAGCAATATGGAGCATTAAAAGAAGATCCAGGTTCAATATTTTCAGATAAACCAAGGTCA
TTTTTTGGAATTCATTCTCAAAAACAAGAAGGTAAATATTTTGCAGGAATTCATGTGCCA
GTAGGTCGTCTTTTGGCTGAAGATTTACAAGATCTAGCAAATATATGCGAGAATTTTGGT
GATAAAGAAATAAGACTTACCGAAGACCAAAATATTATTATTACTGGTATAAATACAAAT
CTAATTAAAGAATTTAAGGAGCAATCTATCTTACAAAAGTTTCCATTAGAACCAGAAAAT
ATTGCCGCAGGTACTGTTTCTTGTACTGGAAATACCTATTGTGGTTTCGCTTTGACAAAT
ACAAAAGATCAAGCTTTAAAAATCTCGCATGAATTAGACAAAGAATTAGATTTGAAAGAC
GAATTAAAGATTCATTGGACCGGGTGTCCTAATAGTTGTGGTCAAGCCTACATGGGAGGA
ATTGGTTTAACGGGTAAAAAAGCTAAAGACAAAGAAGGAAAA------ACTGTTGAAGCT
TATGATATAAGCATTGGTGGATCACAAGGGCCTAATTATAAATTAGGAGAATTAATAAAA
AAATCTGTCCCTCAAGATGAATTAAAAGATGTACTAAAAGATTTACTTATTTCAAATTTT
GACGCAAAAGAAAAA
>MIT0913
TATCTCGAAGGCAAAAAACTAAATAAAGTTGAAAAAAATAAAGCTGCTAAGGATGGACTC
GAAATCGGGAAGGATATAGACAAATTTGCTGAAATGGGATGGGAGCAAATGGATAAAACT
GATTTAGAATTAAGATTGAAATGGTATGGGATGTTTTGGAGACCCAAAACCCCTGGAAAG
TTTATGTTAAGGCTAAGAATACCTAATGGAATAATCAATGCAGAACAATTAAAAGTAATT
GCATCAATTGTTGCGAGATATGGAGAGAATGGAAGTTGTGATATAACAACTAGGCAAAAT
ATACAACTTAGAGGTGTTTTGATCAGTGATTTGCCTGAGATATTAAATAGATTAAAAAAA
GTAAACATATCAACAACTCAATCTGGATTTGATAATCCAAGAAATGTTACTGGAAATCCC
ATCGCTGGAGTTGATCCAGAAGAGATTATAGACACAAGGATATATACATCAAAAATGCAA
GATCATTTAACTAATGAAGGTAAAGGAAACTCAGAATTTTCAAATCTTCCAAGGAAATGG
AATACAGCTATAGCAGGCTCTAAAGATAATTTTCTTTTACATAATGATTTAATTTTTCAT
CCAGTTAAAATTAATGGGATTTTAGGTTTTAGTGTTTGGATTGGAGGTGTACTTTCATCA
GTAATGAATGAATATGCAGTTCCATTGAATGCCTGGGTTGAAGAAGAAAAAATTTATGAA
TTAACATCAATTATTTTATCCCTCTGGAGAGATAATGGGGAACGTAATATAAGACCTAAA
GGTAGGTTTAGATTTTATTTAGATAAAATTGGTATTGAACAATTTAGAGATCTTATCGAA
AAGCAATATGGAGCATTAAAAGAAGATCCAGGTTCAATATTTTCAGATAAACCAAGGTCA
TTTTTTGGAATTCATTCTCAAAAACAAGAAGGTAAATATTTTGCAGGAATTCATGTGCCA
GTAGGTCGTCTTTTGGCTGAAGATTTACAAGATCTAGCAAATATATGCGAGAATTTTGGT
GATAAAGAAATAAGACTTACCGAAGACCAAAATATTATTATTACTGGTATAGATACAAAT
CTAATTGAAGAATTTAAGGAGCAATCTATCTTACAAAAGTTTCCATTAGAACCAGAAAAT
ATTGCCGCAGGTACTGTTTCTTGTACTGGAAATACCTATTGTGGTTTCGCTCTGACAAAT
ACAAAAGATCAAGCTTTAAAAATCTCGCATGAATTAGACAAAGAATTAGATTTGAAAGAC
GAATTAAAGATTCATTGGACCGGATGTCCTAATAGTTGTGGGCAAGCCTACATGGGAGGA
ATTGGTTTAACAGGAAAAAAAGCTAAAGACAAAGAAGGAAAA------ACTGTTGAAGCT
TATGATATAAGCATTGGTGGATCACAAGGGCCTAATTATAAATTAGGAGAATTAATAAAA
AAATCTGTCCCTCAAGATGAATTAAAAGATGTACTAAAAGATTTACTTATTTCAAATTTT
GACGCAAAAGAAAAA
>MIT0915
TATCTCGAAGGCAAAAAACTAAATAAAGTTGAAAAAAATAAAGCTGCTAAAGATGGACTC
GAAATCGGAAAAGATATAGACAAATTTGCTGAAATGGGATGGGAGCAAATGGATAAAACT
GATTTAGAATTAAGATTGAAATGGTATGGGATGTTTTGGAGACCCAAAACCCCTGGAAAG
TTTATGTTAAGGCTAAGAATACCTAATGGAATTATCAATGCAGAACAATTAAAGGTAATT
GCATCAATTGTTGCGAGATATGGAGAGAATGGAAGTTGTGATATAACAACTAGGCAAAAC
ATACAACTTAGAGGTGTTTTGATTAGTGATTTGCCAGAGATATTAAATAGATTAAAAAAA
GTAAACATATCAACAACTCAATCTGGATTTGATAATCCAAGAAATGTTACTGGAAATCCC
ATCGCTGGAGTTGATCCAGAAGAGATTATAGACACAAGGATATATACATCAAAAATGCAA
GATCATTTAACTAATGAAGGTAAAGGAAACTCAGAATTTTCAAATCTTCCAAGGAAATGG
AATACAGCTATAGCAGGCTCTAAAGATAATTTTCTTTTACATAATGATTTAATTTTTCAT
CCAGTTAAAATTAATGGAGTTTTAGGTTTTGGTGTTTGGATTGGAGGTGTACTTTCATCA
GTAATGAATGAATATGCTGTTCCGTTGAATGCCTGGGTTGAAGAAGAGAAAATTTATGAA
TTAACATCAATTATTTTGTCCCTCTGGAGAGATAATGGGGAACGTAATATAAGACCTAAA
GGTAGGTTTAGATTTTATTTAGATAAAATTGGCATTGAAAAATTTAGAGATCTTATCGAA
AAACAATATGGAGCATTAAAAGAAGATCCAGGTTCAATATTTTCAGATGAACCAAGGTCA
TTTTTTGGAATTCATTCTCAAAAACAAGAAGGTAAATATTTTGCAGGAATTCATGTGCCA
GTAGGCCGTCTTTTGGCTGAAGATTTACAAGATCTAGCAAATATATGCGAAAATTTTGGT
GATAAAGAAATAAGACTTACCGAAGACCAAAATATTATTATTACTGGTATAGATACAAAT
CTAATTGAAGAATTTAAGGAGCAATCTATCTTACAAAAGTTTCCATTAGAACCAGAAAAT
ATTGCCGCAGGTACTGTTTCTTGTACTGGAAATACCTATTGTGGTTTTGCTCTGACAAAT
ACAAAAGATCAAGCTTTAAAAATCTCGCATGAATTAGACAAAGAATTAGATTTGAAAGAC
GAATTAAAGATTCATTGGACCGGGTGTCCTAATAGTTGTGGTCAAGCCTATATGGGAGGA
ATTGGTTTAACGGGTAAAAAAGCTAAAAACAAAGAAGGAAAA------ACTGTTGAAGCT
TATGATATAAGCATTGGTGGATCACAAGGGCCTAATTATAAATTAGGAGAATTAATAAAA
AAATCTGTCCCTCAAGATGAATTAAAAGATGTACTAAAAGATTTACTTATTTCAAATTTT
GACGCAAAAGAAAAA
>MIT0917
TATTTACAAGAGAAAAAATTAAATAAAATTGAACAAAATAAAGCAAATAAAGATGGATTA
TTAATTGGTAAAGAAATTGAAAATTTCGCAAAAATAGGCTGGGAAGAGATGGATAAAACT
GACCTAGAGCTAAGGCTTAAATGGTATGGGATGTTTTGGAGACCAAAAACACCAGGTAAA
TTCATGCTTAGGCTGAGAGTCCCAAATGGTGTTATAAATGCACATCAATTAAAAATTGTT
TCCTCAATTGTTGCAAGATACGGAGACAGTGGAAGCTGTGATGTAACAACAAGACAAAGT
CTTCAACTTAGGGGGATTTTAATAAGTGATTTACCTGAAATTCTTAGACGATTAAATAAA
GCTGGAATCTATAGTATTCAATCTGGTTTCGATAATCCGAGAAATATAACTGGGAACCCA
ATAGCGGGTATTGATCCTGAAGAAATTATTGACACTAGAGATTATGTAAAACAATTAAAT
GATTATCTTACAAATAATGGTAAAGGAAATGAAGATTTTTCAAATTTACCTAGGAAATGG
AATACTGCAATCGCAGGTTCAAAAGATAATTTTCTTTTACATAACGATTTAGTCTTTTTA
CCTGTAAAAGTGAATAATATTTTAGGCTTTAGTGTTTGGGTGGGTGGAATACTTTCATCA
GTATTAAACGACTATGCCATTCCACTAAACGTTTGGATTGAGGATAACAAAATTTGTGAG
TTTACAAATGCTGTTTTAAGTCTCTGGAGAGATCATGGAGAACGCTCTGCTCGACCTAAA
GGAAGATTTAGATTGTATTTGAACAAAATTGGAATTGAAAACTTTAGAGATTTAGTTGAA
GAACGGTTCGGAAAACTTAAGACTGATCCTGGTAGTGACTTTTGCAAAATCCCTAGGTCC
TTTCTTGGTATTAACCAGCAAAAACAAAAAGATATATTTTTTGCTGGATTACACATCCCT
GTAGGAAGATTAAGCTCAGAGGATCTTCAAGACATTGCCTTGCTGAGTGAAAATTATGGA
TCAGGGGATATACGCCTAACAGAAGATCAGAATATAATAATTACGAATATTCCTAAGGAC
AAATTAGAAGAGTTCAAAAAAGAAAACCTATTAGATAAATTCCCTTTGAATCCTGGACAT
TTATCAGCAGGAACTGTTTCATGCACTGGTAATACCTATTGTAATTTTGCTCTAACAAAT
ACCAAAGATACTGCATTAGAAGTTTCTCAACTACTCGATCAGGAACTGGATCTAGATGAT
GAAATCAAAATTCATTGGACTGGATGTCCAAATAGTTGTGGTCAAGCATATATGGGTGCA
ATTGGGTTGACAGGCAAAAAAGGAAGAGATTCTGAGGGGAAA------ATAGTTGATGCT
TATGATATTTGTATTGGAGGTGAACAAGGACCATCAAATAAAATTGGCAAAATTCATCTT
AAAAAAGTTCCTAAATATGAAATAAAAAATACTCTGAAACAGATACTTATTGAAAATTTT
TCAGCGAAGAAAAAA
>MIT1013
TATCTAGAAGGCAAAAAACTAAATCAAGTCGAGAAAAATAAAGCTGCTAAAGATGGACTT
GAAATAGGAAAGGATATAGATAAATTTGCTGAAATGGGATGGGAGGAAATGGATAAAACA
GATTTAGAATTAAGATTGAAATGGTACGGGATGTTTTGGAGACCAAAAACACCTGGAAAG
TTTATGTTAAGGCTAAGAATACCTAATGGAATAATCAATGCAGAACAATTAAATGTAATT
GCGTCAATTGTTGCAAGATATGGAGAGAATGGAAGTTGTGACATAACAACTAGGCAAAAT
ATACAACTTAGAGGTGTTTTAATTAGTGATTTACCTGAGATATTAAATAGATTAAAAAAA
GTAAACATATCAACAACTCAATCTGGATTTGATAATCCAAGAAATGTTACTGGAAATCCA
ATTGCTGGAGTTGATCCAGAAGAAATTATAGACACAAGAAAATATACATCAAAAATGCAA
GATCATTTAATTAAAGAGGGCAAAGGAAATTCAGAATTTTCAAATCTTCCAAGAAAATGG
AACACAGCTATAGCTGGCTCTAAAGATAATTTTCTTTTACATAACGATTTAATTTTCCAT
CCAGTTAAAATTAATGATGTTTTAGGTTTTAGTGTTTGGGTTGGAGGTGTACTTTCATCA
GTAATGAATGAATATGCAGTTCCATTAAATGCCTGGGTTGAAGAAGAAAAAATTTATGAA
TTAACATCAATTATTTTATCCCTCTGGAGAGATAATGGGGAACGCAATATAAGACCTAAA
GGTAGGTTTAGATTTTATTTAAATAAAATTGGTATTGAAACATTTAGAGATCTTGTAGAA
AAGCAATATGGAGAATTAAAAGAAGATCCAGGTTCAATCTTTGCAGATAAACCAAGATCA
TTTTTTGGAATTCATCCTCAAAAACAAGAACATAAATTTTTTGCAGGAATTCATGTTCCA
GTAGGTCGCCTTTTAGCTGAAGATTTACAAGATCTAGCAAATATATGCGAAGCTTTTGGT
GATAGTGAAATAAGACTAACCGAAGATCAAAATATTATTTTTACTAATATAGATACAAAT
CTAATTGAAGAATTTAAGGGGCAATCTCTCTTACAAAAGTTTCCATTAGAACCAGAAACT
ATTGCAGCAGGTACTGTTTCTTGTACTGGAAATACCTATTGTGGATTCGCTCTAACAAAT
ACAAAAGATCAAGCTTTAAAAATCTCGCATGAATTAGACACAGAATTAGATTTGAAAGAC
GAATTAAAGATTCATTGGACCGGATGTCCTAATAGTTGTGGGCAAGCCTACATGGGAGGA
ATTGGTTTAACAGGTAAAAAAGCTAAAAACAAAGAAGGAAAA------ACCGTTGAAGCT
TACGATATAAGCATTGGTGGATCACAAGGACCTAATTATAAATTAGGAGAATTAATAAAA
AAATCTGTCCCTCAAGATGAATTAAAAGATGTACTAAAAGATTTACTTATCTCAAATTTT
GAGGCAAAAGAAAAA
>MIT1214
TATCTCGAAGGCAAAAAACTAAATAAAGTTGAAAAAAATAAAGCTGCTAAGGATGGACTA
GAAATAGGAAAGGATATAGACAAATTTGCTGAAATGGGATGGGAGCAAATGGATAAAACT
GATTTAGAATTAAGATTGAAATGGTATGGGATGTTTTGGAGACCAAAAACACCTGGAAAG
TTTATGTTAAGGCTAAGAATACCTAATGGAATAATTAATACAGAACAATTAAAGGTAATT
GCATCAATTGTTGCGAGATATGGAGAGAATGGAAGTTGTGATATAACAACTAGGCAAAAT
ATACAACTTAGAGGTGTTTTGATTAGTGATTTGCCTGAGATATTAAATAGGTTAAAAAAA
GTAAACATATCGACAACTCAATCTGGATTTGATAATCCAAGAAATGTTACTGGAAATCCC
ATCGCTGGAGTTGATCCAAAAGAAATTATAGACACAAGAAAATATACATCACAAATGCAA
GATTATTTAACTAATGAAGGTAAAGGAAACTCAGAATTTTCAAATCTTCCAAGGAAATGG
AACACAGCTATAGCAGGTTCTAAAGATAATTTTCTTTTACATAATGATTTGATTTTTCAT
CCAGTTAAAATTAATGGAGTTTTAGGTTTCAGTGTATGGATTGGAGGTGTACTTTCATCA
GTAATGAATGAATATGCAGTTCCGTTGAATGCATGGGTTGAAGAAGAAAAAATTTATGAA
TTAACATCAATTATTTTATCCCTCTGGAGAGATAATGGGGAACGTAATATAAGACCTAAA
GGTAGGTTTAGATTTTATTTAGATAAAATTGGTGTTGAAAAATTTAGAGATCTTATCGAA
AAACAATATGGAGCATTAAAAGAAGATCCAGGTTCAATATTTTCAGAAAAACCAAGGTCA
TTTTTTGGAATTCATTCTCAAAAACAAGAAGGTAAATATTTTGCAGGAATTCATGTGCCA
GTAGGCCGTCTTTTGGCTGAAGATTTACAAGATATAGCAAATATATGTGAGAATTTTGGT
GATAAAGAAATAAGACTTACCGAAGACCAAAATATTATTATTACTGGTATAGATACAAAT
CTAATTGAAGAATTTAAGAAGCAATCTATCTTACAAAAATTTCCATTAAAACCAGAAAAT
ATTGCCGCAGGTACTGTTTCTTGTACTGGAAATACCTATTGTGGTTTCGCTCTGACAAAT
ACAAAAGATCAAGCTTTAAAAATCTCGCATGAATTAGACAAAGAATTAGATTTGAAAGAC
GAATTAAAGATTCATTGGACCGGGTGTCCTAATAGTTGTGGTCAAGCCTACATGGGAGGC
ATTGGTTTAACGGGTAAAAAAGCTAAAGACAAAGAAGGAAAA------ACTGTTGAAGCT
TATGATATAAGCATTGGTGGATCACAAGGTCCTAATTATAAATTAGGAGAATTAATAAAA
AAATCTGTCCCTCAAGATGAATTAAAAGATGTACTAAAAGATTTACTTATTTCAAATTTT
GAGGCAAAAGAAAAA
>NATL1A
TATCTCGAAGGCAAAAAACTAAATCAAGTTGAAAAAAATAAAGCTGCTAAGGATGGACTC
GAAATCGGAAAGGATATAGACAAATTTGCTGAAATGGGATGGGAGCAAATGGATAAAACT
GATTTAGAATTAAGATTGAAATGGTATGGGATGTTTTGGAGACCCAAAACCCCTGGAAAG
TTTATGTTAAGGTTAAGAATACCTAATGGAATAATCAATGCAGAACAATTAAAGGTAATT
GCATCAATTGTTGCGAGATATGGAGAGAATGGAAGTTGTGATATAACAACTAGACAAAAT
ATACAACTTAGAGGTGTTTTGATTAGTGATTTGCCTGAGATATTAAATAGGTTAAAAAAA
GTAAACATATCAACAACTCAATCTGGATTTGATAATCCAAGAAATGTTACTGGAAATCCC
ATCGCTGGAGTTGATCCAGAAGAGATTATAGACACAAGAATATATACATCAAAAATGCAA
GACCATTTAACTAATGATGGTAAAGGAAACTCAGAATTTTCAAATCTTCCAAGGAAATGG
AACACAGCTATAGCAGGCTCTAAGGATAATTTTCTTTTACATAATGATTTAATTTTTCAT
CCAGTTAAAATTAATGGGGTTTTAGGTTTTAGTGTTTGGATTGGAGGCGTACTTTCATCA
GTAATGAATGAATATGCAGTTCCGTTGAATGCCTGGGTTGAAGAAGAAAAAATTTATGAA
TTAACATCAATTATTTTATCCCTCTGGAGAGATAATGGGGAACGTAATATAAGACCTAAA
GGTAGGTTTAGATTTTATTTAGATAAAATTGGCATTGAAACATTTAGAGATCTTATCGAA
AAACAATATGGAACATTAAAAGAAGATCCAGGCTCAATATTTTCAGATAAACCAAGGTCA
TTTTTTGGAATTCATTCTCAAAAACAAGAAGGTAAATATTTTGCAGGAATTCATGTGCCA
GTAGGCCGTCTTTTGGCTGAAGATTTACAAGATCTAGCAAATATATGTGAGAATTTTGGT
GATAAAGAAATAAGACTTACCGAAGATCAAAATATTATTATTACTGGTATAGATACAAAT
CTAATTGAAGAATTTAAGGAGCAATCTATCTTACAAAAGTTTCCATTAGAACCAGAAACT
ATTGCAGCAGGTACTGTTTCTTGTACTGGAAATACCTATTGTGGTTTCGCTCTAACAAAT
ACAAAGGATCAAGCTTTAAAAATCTCGCATGAATTAGACAAAGAATTAGATTTGAAAGAC
GAATTAAAGATTCATTGGACTGGGTGTCCTAATAGTTGTGGTCAAGCCTATATGGGAGGA
ATTGGTTTAACGGGCAAAAAAGCTAAAGACAAAGAAGGAAAA------ACCGTTGAAGCT
TATGATATAAGCATTGGTGGATCACAAGGGCCTAATTATAAATTAGGAGAATTAATAAAA
AAATCTGTCCCTCAAGATGAATTAAAAGATGTACTAAAAGATTTACTTATTTCAGATTTT
GATGCAAAAGAAAAA
>NATL2A
TATCTCGAAGGCAAAAAACTAAATCAAGTTGAAAAAAATAAAGCTGCTAAGGATGGACTC
GAAATCGGAAAGGATATAGACAAATTTGCTGAAATGGGTTGGGAGCAAATGGATAAAACT
GATTTAGAATTAAGATTGAAATGGTATGGGATGTTTTGGAGACCCAAAACCCCTGGAAAG
TTTATGTTAAGGTTAAGAATACCTAATGGAATAATCAATGCAGAACAATTAAAAGTAATT
GCATCAATTGTTGCGAGATATGGAGAGAATGGAAGTTGTGATATAACAACTAGACAAAAT
ATACAACTTAGAGGTGTTTTAATTAGTGATTTGCCTGAGATATTAAATAGGTTAAAAAAA
GTAAACATATCAACAACTCAATCTGGATTTGATAATCCAAGAAATGTTACTGGAAATCCC
ATCGCTGGAGTTGATCCAGAAGAGATTATAGACACAAGAATATATACATCAAAAATGCAA
GATCATTTAACTAGCGATGGTAAAGGAAACTCAGAATTTTCAAATCTTCCAAGGAAATGG
AACACAGCTATAGCAGGCTCTAAGGATAATTTTCTTTTACATAATGATTTAATTTTTCAT
CCAGTTAAAATTAATGAGGTTTTAGGTTTTAGTGTTTGGATTGGAGGTGTACTTTCATCA
GTAATGAATGAATATGCAGTTCCGTTGAATGCCTGGGTTGAAGAAGAAAAAATTTATGAA
TTAACATCAATTATTTTATCCCTCTGGAGAGATAATGGGGAACGTAATATAAGACCTAAA
GGTAGGTTTAGATTTTATTTAGATAAAATTGGCATTGAAACATTTAGAAATCTTATCGAA
AAACAATATGGAACATTAAAAGAAGATCCAGGGTCAATATTTTCAGATAAACCAAGGTCA
TTTTTTGGAATTCATTCTCAAAAACAAGAAGGTAAATATTTTGCAGGAATTCATGTGCCA
GTAGGCCGTCTTTTGGCTGAAGATTTACAAGATCTAGCAAATATATGTGAGAATTTTGGT
GATAAAGAAATAAGACTTACCGAAGATCAAAATATTATTATTACTGGTATAGATACAAAT
CTAATTGAAGAATTTAAGGAGCAATCTATCTTACAAAAGTTTCCATTAGAACCAGAAACT
ATTGCAGCAGGTACTGTTTCTTGTACTGGAAATACCTATTGTGGTTTCGCTCTAACAAAT
ACAAAAGATCAAGCTTTAAAAGTCTCGCATGAATTAGACAAAGAATTAGATTTGAAAGAC
GAATTAAAGATTCATTGGACTGGGTGTCCTAATAGTTGTGGTCAAGCCTATATGGGAGGA
ATTGGTTTAACGGGCAAAAAAGCTAAAGACAAAGAAGGAAAA------ACCGTTGAAGCT
TATGATATAAGCATTGGTGGATCACAAGGGCCTAATTATAAATTAGGAGAATTAATAAAA
AAATCTGTCCCTCAAAATGAATTAAAAGATGTACTAAAAGATTTACTTATTTCAGATTTT
GATGCAAAAGAAAAA
>PAC1
TATCTCGAAGGCAAAAAACTAAATAAAGTTGAAAAAAATAAAGCTGCTAAAGATGGGCTC
GAAATCGGAAAAGATATAGACAAATTTGCTGAAATGGGATGGGAGCAAATGGATAAAACT
GATTTAGAATTAAGATTGAAATGGTATGGGATGTTTTGGAGACCCAAAACCCCTGGAAAG
TTTATGTTAAGGCTAAGAATACCTAATGGAATTATCAATGCAGAACAATTAAAGGTAATT
GCATCAATTGTTGCGAGATATGGAGAGAATGGAAGTTGTGATATAACAACTAGGCAAAAC
ATACAACTTAGAGGTGTTTTGATTAGTGATTTGCCAGAGATATTAAATAGGTTAAAAAAA
GTAAACATATCAACAACTCAATCTGGATTTGATAATCCGAGAAATGTTACTGGAAATCCC
ATCGCTGGAGTTGATCCAGAAGAGATTATAGACACAAGGATATATACATCAAAAATGCAA
GATCATTTAACTAATGAAGGTAAAGGAAACTCAGAATTTTCAAATCTTCCAAGGAAATGG
AATACAGCTATAGCAGGCTCTAAAGATAATTTTCTTTTACATAATGATTTAATTTTTCAT
CCAGTTAAAATTAATGGGGTTTTAGGTTTTAGTGTTTGGATTGGAGGTGTACTTTCATCA
GTAATGAATGAATATGCAGTTCCGTTGAATGCCTGGGTTGAAGAAGAAAAAATTTATGAA
TTAACATCAATTATTTTATCCCTCTGGAGAGATAATGGGGAACGTAATATAAGACCTAAA
GGTAGGTTTAGATTTTACTTAGATAAAATTGGCATTGAAAAATTTAGAGATCTTATCGAA
AAACAATATGGAGAATTAAAAGAAGATCCAGGTTCAATATTTTCAGATGAACCAAGGTCA
TTTTTTGGAATTCATTCTCAAAAACAAGAAGGTAAATATTTTGCAGGAATTCATGTGCCA
GTAGGCCGTCTTTTGGCTGAAGATTTACAAGATCTAGCAAATATATGCGAGAATTTTGGT
GATAAAGAAATAAGACTTACTGAAGACCAAAATATTATTATTACTGGTATAGATACAAAT
CTAATTGAAGAATTTAAGGAGCAATCTATCTTACAAAAGTTTCCATTAGAACCAGAAACT
ATTGCAGCAGGCACTGTTTCTTGTACTGGAAATACCTATTGTGGTTTCGCTCTGACAAAT
ACAAAAGATCAAGCTTTAAAAATCTCGCATGAATTAGACAAAGAATTAGATTTGAAAGAC
GAATTAAAGATTCATTGGACCGGGTGTCCTAATAGTTGTGGTCAAGCCTATATGGGAGGA
ATTGGTTTAACGGGTAAAAAAGCTAAAAACAAAGAAGGAAAA------GCTGTTGAAGCT
TATGATATAAGCATTGGTGGATCACAAGGGCCTAATTATAAATTAGGAGAATTAATAAAA
AAATCTGTCCCTCAAGATGAATTAAAAGATGTACTAAAAGATTTACTTATTTCAAATTTT
GACGCAAAAGAAAAA
