# Supplementary material for: Emergence of trait variability through the lens of nitrogen assimilation in Prochlorococcus
Source: eLife. 2019 Feb 1;8:e41043. doi: 10.7554/eLife.41043 (PMC6370341; doi:10.7554/eLife.41043)
Supplement: Figure 6—source data 1. [file elife-41043-fig6-data1.zip › 75_nirA_CyCOG_60001560_LLIt2.dist]

AG-402-G06 AG-402-C09 0.03115
AG-402-G08 AG-402-C09 0.03247
AG-402-G08 AG-402-G06 0.0285
AG-402-L20 AG-402-C09 0.02651
AG-402-L20 AG-402-G06 0.02717
AG-402-L20 AG-402-G08 0.03048
AG-402-M23 AG-402-C09 0.0285
AG-402-M23 AG-402-G06 0.01988
AG-402-M23 AG-402-G08 0.02319
AG-402-M23 AG-402-L20 0.02584
AG-402-N09 AG-402-C09 0.02783
AG-402-N09 AG-402-G06 0.02916
AG-402-N09 AG-402-G08 0.03181
AG-402-N09 AG-402-L20 0.01127
AG-402-N09 AG-402-M23 0.02783
AG-402-O21 AG-402-C09 0.02584
AG-402-O21 AG-402-G06 0.02386
AG-402-O21 AG-402-G08 0.02717
AG-402-O21 AG-402-L20 0.00729
AG-402-O21 AG-402-M23 0.02253
AG-402-O21 AG-402-N09 0.009278
MIT0917 AG-402-C09 0.02651
MIT0917 AG-402-G06 0.02452
MIT0917 AG-402-G08 0.02783
MIT0917 AG-402-L20 0.009278
MIT0917 AG-402-M23 0.02319
MIT0917 AG-402-N09 0.01127
MIT0917 AG-402-O21 0.00729
