# Supplementary material for: Emergence of trait variability through the lens of nitrogen assimilation in Prochlorococcus
Source: eLife. 2019 Feb 1;8:e41043. doi: 10.7554/eLife.41043 (PMC6370341; doi:10.7554/eLife.41043)
Supplement: Figure 6—source data 1. [file elife-41043-fig6-data1.zip › 75_nirA_CyCOG_60001560_LLIt2.fasta]

>AG-402-C09
TATTTGCAAGAGAAAAAATTAAATAAAATTGAACAAAATAAAGCAACTAAAGATGGATTA
TTAATTGGTAAAGAAATTGAAAATTTCGCAAAAATAGGTTGGGAAGAGATGGATAAAACT
GACCTAGAGCTCAGGCTTAAATGGTATGGGATGTTTTGGAGGCCAAAAACACCAGGTAAA
TTTATGCTTAGGCTGAGGGTCCCCAATGGTGTTATAAATGCACATCAATTAAAAATTGTT
TCCTCAATTGTTGCTAGATATGGAGACAGTGGAAGCTGTGATGTAACAACAAGACAAAGT
CTTCAACTTAGAGGAATTTTAATAAGTGATTTCCCTGAAATTCTTAGACGATTAAATAAA
GCTGGAATCTATAGTATTCAGTCTGGTTTCGATAATCCGAGAAATATAACTGGTAACCCA
ATAGCGGGTATTGATCCTGAAGAAATTATTGACACTAGAGATTATGTAAAACAATTAAAT
GATTATCTTACAAATAATGGTAAAGGGAATGAAAATTTTTCAAATTTACCTAGGAAATGG
AATACTGCAATCGCAGGTTCAAAAGATAATTTTCTTTTACATAACGATTTAGTATTTTTA
CCTGTAAAAGTAAATAATATTTTAGGATTTAGTGTTTGGGTGGGTGGAATACTTTCATCA
GTATTAAACGACTATGCCATTCCACTAAACGTCTGGATAGAGGATGACAAAATTTGTGAG
TTTACAAATGCTGTTTTAAGTCTCTGGAGAGATCATGGAGAACGCTCTGCTCGTCCTAAA
GGAAGATTTAGATTGTATTTGAACAAAATTGGAATTGAAAATTTTAGAGATTTAGTTGAA
GAACGATTCGGAAAACTTAAGACTGATCCTGGTAGTGACTTTTGCAAAATCCCTAGGTCC
TTTCTTGGTATTAACCAGCAAAAGCAAAAAGATATGTTTTTTGCTGGATTACATATTCCA
GTAGGAAGATTAAGCTCAGAGGATCTTCAAGACATTGCATTGTTGAGTGAAAATTATGGA
TCAGGGGATATACGCCTAACAGAAGATCAAAATATAATAATTACGAATATTCCTAAGGAC
AAATTAGAAGAGTTCAAAAAAGAAAACCTATTAGATAAATTCCCTTTGAATCCTGGAGAT
TTATCAGCAGGAACTGTTTCATGCACTGGTAATACCTATTGTAATTTTGCTCTAACAAAT
ACCAAAGATACTGCATTAGAAGTTTCTCAACTACTCGATCAGGAACTGGACCTAGATGAT
GAAATCAAAATTCATTGGACTGGATGTCCAAATAGTTGTGGTCAAGCATATATGGGTGCA
ATTGGGTTGACAGGCAAGAAAGGAAGAGATTCTGAAGGGAAA------ATAGTTGATGCT
TATGATATTTGTATTGGAGGTGAACAAGGACCATCAAATAAAATTGGCAAAATTCATCTT
AAAAAAGTTCCTAAATATGAAATAAAAAATACTCTAAAACAGATACTTATTGAAAATTTT
TCAGCAAAGAAAAAA
>AG-402-G06
TATTTGCAAGAGAAAAAATTAAATAAGATTGAACAAAATAAAGCAACTAAAGATGGATTA
TTAATTGGTAAAGAAATTGAAAATTTCGCAAAAATAGGCTGGGAAGAGATGGATAAAACT
GATCTAGAGCTCAGGCTTAAATGGTATGGGATGTTTTGGAGGCCAAAAACACCAGGTAAA
TTCATGCTTAGGCTGAGAGTCCCAAATGGTGTTATAAATGCACATCAATTAAAAATTGTT
TCCTCAATTGTTGCAAGATACGGAGACAGTGGGAGCTGTGATGTAACAACTAGACAAAGT
CTTCAACTTAGGGGAATTTTAATAAGTGATTTCCCGGAAATTCTTAGGCGATTAAATAAA
GCTGGAATCTATAGTATTCAATCTGGTTTCGATAATCCGAGAAATATAACTGGTAACCCA
ATAGCGGGTATTGATCCTGAAGAAATAATTGACACTAGAGATTATGTAAATCAATTAAAT
GATTATCTTACAAATAATGGTAAAGGGAATGAAGATTTTTCAAATTTACCTAGGAAATGG
AATACTGCAATCGCAGGTTCAAAAGATAATTTTCTTTTACATAACGATTTAGTCTTTTTA
CCTGTAAAAGTGAATAATATTTTAGGATTTAGTGTTTGGGTGGGTGGAATACTTTCATCA
GTATTAAACGACTATGCCATTCCACTAAACGTCTGGATTGAGGATAATAAAATTTGTGAG
TTTACAAATGCTGTTTTAAGTCTCTGGAGAGATCATGGAGAACGCTCTGCTCGACCTAAA
GGAAGATTTAGATTGTATTTGAACAAAATTGGAATTGAAAATTTTAGAGATTTAGTTGAA
GAACGGTTCGGAAAACTTAAGACTGATCCTGGTAGTGACTTTTGCAAAACCCCTAGGTCC
TTTCTTGGTATTAATCAGCAAAAACAAAAAGATATATTTTTTGCTGGATTACACATCCCA
GTAGGAAGATTAAGCTCAGAGGATCTTCAAGATATTGCCTTGCTAAGTGAAAATTATGGA
TCAGGGGATATACGCCTAACAGAAGATCAAAATATAATAATTACGGATATTCCTAAGGAC
AAATTAGAAGAGTTCAAAAAAGAAAACCTATTAGATAAATTCCCTTTGAATCCTGGACAT
TTATCAGCAGGAACTGTTTCATGCACTGGCAATACCTATTGTAATTTTGCTCTAACAAAT
ACTAAAGATACTGCATTAGAAGTTTCTCAACTGCTCGATCAGGAATTGGACCTAGATGAT
GAAATCAAACTTCATTGGACTGGATGTCCAAATAGTTGTGGTCAAGCATATATGGGTGCA
ATTGGGTTAACAGGCAAAAAAGGAAGAGATTCTGAAGGCAAA------ATAGTTGATGCT
TATGATATTTGTATTGGAGGTGAACAAGGACCATCAAATAAAATTGGCAAAATTCATCTT
AAAAAAGTTCCTAAATATGAAATAAAAAATACTCTGAAACAGATACTTATTGAAAATTTT
TCAGCGAAGGAAAAA
>AG-402-G08
TATTTGCAAGAGAAAAAATTAAATAAAATTGAACAAAATAAAGCAACTAAAGATGGATTA
TTAATTGGTAAAGAAATTGAAAATTTTGCAAAAATAGGCTGGGAAGAGATGGATAAAACT
GACCTAGAGCTCAGGCTTAAATGGTATGGGATGTTTTGGAGGCCAAAAACACCAGGTAAA
TTCATGCTTAGGCTGAGGGTCCCAAATGGTGTTATAAATTCACATCAATTAAAAATTGTT
TCCTCAATTGTTGCAAGATACGGAGACAGTGGAAGCTGTGACATAACTACAAGACAAAGT
CTTCAACTTAGGGGAATTTTAATAAGTGATTTTCCTGAAATTCTTAGACGATTAAATAAA
GCTGGAATCTATAGTATTCAATCTGGTTTCGATAATCCGAGAAATATAACTGGTAACCCA
ATAGCGGGTATTGATCCTGAAGAAATTATTGACACTAGAGATTATGTAAAACAATTAAAT
GATTATCTTACAAATAATGGTAAAGGTAATGAAGATTTTTCAAACTTACCTAGGAAATGG
AATACTGCAATCGCAGGTTCAAAAGATAATTTTCTTTTACATAACGATTTAGTCTTTTTA
CCTGTAAAAGTGAATAATATTTTAGGATTTAGTGTTTGGGTGGGTGGAATACTTTCTTCA
GTATTAAACGACTATGCCATTCCACTAAACGTCTGGATTGAGGATCACAAAATTTGTGAG
TTTACAAATGCTGTTTTAAGTCTCTGGAGGGATCATGGAGAACGCTCTGCTCGACCTAAA
GGAAGATTTAGATTGTATTTGAACAAAATTGGAATTGAAAATTTTAGAGATTTAGTTGAA
GAACGGTTCGGAAAACTTAAGACTGATCCTGGCAGTGACTTTTGCAAAATCCCTAGGTCC
TTTCTTGGTATTAACCAGCAAAAACAAAAAGATGTATTTTTTGCTGGATTACACATTCCA
GTAGGGAGATTAAGCTCAGAGGATCTTCAAGACATTGCCTTGCTGAGTGAAAATTATGGA
TCAGGGGATATACGCCTAACAGAAGATCAAAATATAATAATTACGAATATTCCTAAAGAC
AAATTAGAAGAGTTCAAAAAAGAAAACCTATTAGATAAATTCCCTTTGAATCCTGGACAT
TTATCAGCAGGAACTGTTTCATGCACTGGCAATACCTATTGTAATTTTGCTCTAACAAAT
ACTAAAGATACTGCATTAGAAGTTTCTCAACTACTCGATAAGGAACTGGACCTGGATGAT
GAAATCAAAATTCATTGGACTGGATGTCCAAATAGTTGTGGTCAAGCTTATATGGGTGCA
ATTGGGTTAACAGGGAAAAAAGGAAGAGATTCTGAAGGGAAA------ATAGTTGATGCT
TATGATATTTGTATTGGAGGTGAACAAGGGCCATCAAATAAAATTGGCAAAATTCATCTT
AAAAAAGTTCCTAAATTTGAAATAAAAAATACTCTGAAACAGATACTTATTGAAAAATTT
TCAGCGCAGGAAAAA
>AG-402-L20
TATTTGCAAGATAAAAAATTAAATAAAATTGAACAAAATAAAGCAAATAAAGATGGATTA
TTAATTGGTAAAGAAATTGAAAATTTCGCAAAAATAGGCTGGGAAGAGATGGATAAAACT
GACCTAGAGCTAAGGCTTAAATGGTATGGGATGTTTTGGAGACCAAAAACACCAGGTAAA
TTCATGCTTAGGCTGAGAGTCCCAAATGGTGTTATAAATGCACATCAATTAAAAATTGTT
TCCTCAATTGTTGCAAGATACGGAGACAGTGGAAGCTGTGATGTAACAACAAGACAAAGT
CTTCAACTTAGGGGGATTTTAATAAGTGATTTACCTGAAATTCTTCGACGATTAAATAAA
GCTGGAATCTATAGTATTCAATCTGGTTTCGATAATCCGAGAAATATAACTGGTAACCCA
ATAGCGGGTATCGATCCTGAAGAAATTATTGACACTAGAGATTATGTAAAACAATTAAAT
GATTATCTTACAAATAATGGTAAAGGAAATGAAAATTTTTCAAATTTACCTAGGAAATGG
AATACTGCAATCGCAGGTTCAAAAGATAATTTTCTTTTACATAACGATTTAGTCTTTTTA
CCTGTAAAAGTGAATAATATTTTAGGCTTTAGTGTTTGGGTGGGTGGAATACTTTCATCA
GTATTAAACGACTATGCCATTCCACTAAACGTTTGGATTGAGGATAACAAAATTTGTGAG
TTTACAAATGCTGTTTTAAGTCTCTGGAGAGATCATGGAGAACGCTCTGCTCGACCTAAA
GGAAGATTTAGATTGTATTTGAACAAAATTGGAATTGAAAATTTTAGAGATTTAGTGGAA
GAACGGTTCGGAAAACTTAAGACTGATCCTGGTAGTGACTTTTGCAAAATCCCTAGGTCC
TTTCTTGGTATTAACCAGCAAAAACAAAAAGATATATTTTTTGCTGGATTACATGTCCCT
GTAGGAAGATTAAGCTCAGAGGATCTTCAAGACATTGCCTTGCTGAGTGAAAATTATGGA
TCAGGGGATATACGCCTAACAGAAGATCAAAATATAATAATTACGAATATTCCTAAGGAC
AAATTAGAAGATTTCAAAAAAGAAAACCTATTAGATAAATTCCCTTTGAATCCTGGACAT
TTATCAGCAGGAACTGTTTCATGCACTGGTAATACCTATTGTAATTTTGCTCTAACAAAT
ACCAAAGATACTGCATTAGAAGTTTCTCAATTACTCGATCAGGAACTGGATCTAGATGAT
GAAATCAAAATTCATTGGACTGGATGTCCAAATAGTTGTGGTCAAGCATATATGGGTGCA
ATTGGGTTGACAGGCAAAAAAGGAAGAGATTCTGAAGGGAAA------ATAGTTGATGCT
TATGATATTTGTATTGGAGGTGAACAAGGACCATCAAATAAAATTGGCAAAATTCATCTT
AAAAAAGTTCCTAAATATGAAATAAAAAATACTCTGAAACAGATACTTATTGAAAATTTT
TCAGCGAAGAAAAAA
>AG-402-M23
TATTTGCAAGAGAAAAAATTAAATAAAATTGAACAAAATAAAGCAACTAAAGATGGATTA
TTAATTGGTAAAGAAATTGAAAATTTTGCAAAAATAGGCTGGGAAGAGATGGATAAAACT
GACCTAGAGCTCAGGCTTAAATGGTATGGGATGTTTTGGAGGCCAAAAACACCAGGTAAA
TTCATGCTTAGGCTGAGAGTCCCAAATGGTGTTATAAATTCACATCAATTAAAAATTGTT
TCCTCAATTGTTGCAAGATACGGAGACAGTGGAAGTTGTGATGTAACAACAAGACAAAGT
CTTCAACTTAGGGGAATTTTAATAAGTGATTTCCCTGAAATTCTTAGACGATTAAATAAA
GCTGGAATCTATAGTATTCAATCTGGTTTCGATAATCCGAGAAATATAACTGGTAATCCA
ATAGCGGGTATTGATCCTGAAGAAATTATTGACACTAGAGATTATGTAAACCAATTAAAT
GATTATCTTACAAATAATGGTAAAGGGAATGAAGATTTTTCAAATTTACCTAGGAAATGG
AATACTGCAATCGCAGGTTCAAAAGATAATTTTCTTTTACATAACGATTTAGTCTTTTTA
CCTGTAAAAGTGAATAATATTTTAGGATTTAGTGTTTGGGTGGGTGGAATACTTTCATCA
GTATTAAACGACTATGCCATTCCGCTAAACGTCTGGATTGAGGATAACAAAATTTGTGAG
TTTACAAATGCTGTTTTAAGTCTCTGGAGAGATCATGGAGAACGCTCTGCTCGACCTAAA
GGAAGATTTAGATTGTATTTGAACAAAATTGGAATTGAAAATTTTAGAGATTTAGTTGAA
GAACGGTTCGGAAAACTTAAGACTGATCCTGGTAGTGACTTTTGCAAAATCCCTAGGTCC
TTTCTTGGTTTTAACCAGCAAAAGCAAAAAGATATATTTTTTGCTGGATTACACATCCCA
GTAGGAAGATTAAGCTCAGAGGATCTTCAAGACATTGCCTTGCTGAGTGAAAATTATGGA
TCAGGGGATATACGCCTAACAGAAGATCAAAATATAATAATTACGGATATTCCTAAGGAG
AAATTAGAAGAGTTCAAAAAAGAAAACCTATTAGATAAATTCCCTTTGAATCCTGGACAT
TTATCCGCAGGAACTGTTTCATGCACTGGCAATACCTATTGTAATTTTGCTCTAACAAAT
ACTAAAGATACTGCATTAGAAGTTTCTCAACTACTCGATCAGGAACTGGACCTAGATGAT
GAAATCAAAATTCATTGGACTGGATGTCCAAATAGTTGTGGTCAAGCATATATGGGTGCA
ATTGGGTTAACAGGCAAAAAAGGAAGAGATTCTGAAGGAAAA------ATAGTTGATGCT
TATGATATTTGTATTGGAGGTGAACAAGGGCCATCCAATAAAATTGGTAAAATTCATCTT
AAAAAAGTTCCTAAATATGAAATAAAAAATACTCTGAAACAGATACTTGTTGAAAATTTT
TCAGCGAAGGAAAAA
>AG-402-N09
TATTTGCAAGAGAAAAAATTAAATAAAATTGAACAAAATAAAGCCAATAAAGATGGATTA
TTAATTGGTAAAGAAATTGAAAATTTCGCAAAAATAGGATGGGAAGAGATGGATAAAACT
GACCTAGAGCTAAGGCTTAAATGGTATGGGATGTTTTGGAGACCAAAAACACCAGGTAAA
TTCATGCTTAGGCTGAGAGTCCCAAATGGTGTTATAAATGCACATCAATTAAAAATTGTT
TCCTCAATTGTTGCAAGATACGGAGACAGTGGAAGCTGTGATGTAACAACAAGACAAAGT
CTTCAACTTAGGGGGATTTTAATAAGTGATTTACCTGAAATTCTTAGACGGTTAAATAAA
GCTGGAATCTATAGTATTCAATCTGGTTTCGATAATCCGAGAAATATAACTGGTAACCCA
ATAGCGGGTATTGATCCTGAAGAAATTATTGACACTAGAGATTATGTAAAACAATTAAAT
GATTATCTTACAAATAATGGTAAAGGAAATGAAGATTTTTCAAATTTACCTAGGAAGTGG
AATACTGCAATCGCAGGTTCAAAAGATAATTTTCTTTTACATAACGATTTAGTCTTTTTA
CCTGTAAAAGTAAATAATATTTTAGGCTTTAGTGTTTGGGTGGGTGGAATACTTTCATCA
GTATTAAACGACTATGCCATTCCACTAAACGTTTGGATTGAGGATAACAAAATTTGTGAG
TTTACAAATGCTGTTTTAAGTCTCTGGAGAGATCATGGAGAACGCTCTGCTCGACCTAAA
GGAAGGTTTAGATTGTATTTGAACAAAATTGGAATTGAAAATTTTAGAGATTTAGTTGAA
GAACGGTTCGGAAAACTTAAGACTGATCCTGGTAGTGACTTTTGCAAAATCCCTAGGTCC
TTTCTTGGTATTAACCAGCAAAAACAAAAAGATTTATTTTTTGCTGGATTACATGTCCCT
GTAGGAAGATTAAGCTCAGAGGATCTTCAAGACATTGCCTTGCTGAGTGAAAATTATGGA
TCAGGGGATATACGCCTAACAGAAGATCAAAATATAATAATTACGAATATTCCTAAGGAC
AAATTAGAAGAGTTCAAAAAAGAAAACCTATTAGATAAATTCCCTTTGAATCCTGGACAT
TTATCAGCAGGTACTGTTTCATGCACTGGTAATACCTATTGTAATTTTGCTCTAACAAAT
ACCAAAGATACTGCATTAGAAGTTTCTCAACTACTCGATCAGGAACTGGATCTAGAAGAT
GAAATCAAAATTCATTGGACTGGATGTCCAAATAGTTGTGGTCAAGCATATATGGGTGCA
ATTGGGTTGACAGGCAAAAAAGGAAGAGATTCTGAAGGGAAA------ATAGTTGATGCT
TATGATATTTGTATTGGAGGTGAGCAAGGACCATCAAATAAAATTGGCAAAATTCATCTT
AAAAAAGTTCCTAAATATGAAATAAAAAATACTCTGAAACAGATACTTATTGAAAATTTT
TCAGCGAAGAAAAAA
>AG-402-O21
TATTTGCAAGAGAAAAAATTAAATAAAATTGAACAAAATAAAGCAAATAAAGATGGATTA
TTAATTGGTAAAGAAATTGAAAATTTCGCAAAAATAGGCTGGGAAGAGATGGATAAAACT
GACCTAGAGCTAAGGCTTAAATGGTATGGGATGTTTTGGAGACCAAAAACACCAGGTAAA
TTCATGCTTAGGCTGAGAGTCCCAAATGGTGTTATAAATGCACATCAATTAAAAATTGTT
TCCTCAATTGTTGCAAGATACGGAGACAGTGGAAGCTGTGATGTAACAACAAGACAAAGT
CTTCAACTTAGGGGGATTTTAATAAGTGATTTACCTGAAATTCTTAGACGATTAAATAAA
GCTGGAATCTATAGTATTCAATCTGGTTTCGATAATCCGAGAAATATAACTGGTAACCCA
ATAGCGGGTATTGATCCTGAAGAAATTATTGACACTAGAGATTATGTAAAACAATTAAAT
GATTATCTTACAAATAATGGTAAAGGAAATGAAGATTTTTCAAATTTACCTAGGAAATGG
AATACTGCAATCGCAGGTTCAAAAGATAATTTTCTTTTACATAACGATTTAGTCTTTTTA
CCTGTAAAAGTGAATAATATTTTAGGCTTTAGTGTTTGGGTGGGTGGAATACTTTCATCA
GTATTAAACGACTATGCCATTCCACTAAACGTTTGGATTGAGGATAACAAAATTTGTGAG
TTTACAAATGCTGTTTTAAGTCTCTGGAGAGATCATGGAGAACGCTCTGCTCGACCTAAA
GGAAGATTTAGATTGTATTTGAACAAAATTGGAATTGAAAATTTTAGAGATTTAGTTGAA
GAACGGTTCGGAAAACTTAAGACTGATCCTGGTAGTGACTTTTGCAAAATCCCTAGGTCC
TTTCTTGGTATTAACCAGCAAAAACAAAAAGATATATTTTTTGCTGGATTACATGTCCCT
GTAGGAAGATTAAGCTCAGAGGATCTTCAAGACATTGCCTTGCTGAGTGAAAATTATGGA
TCAGGGGATATACGCCTAACAGAGGATCAAAATATAATAATTACGAATATTCCTAAGGAC
AAATTAGAAGAGTTCAAAAAAGAAAACCTATTAGATAAATTCCCTTTGAATCCTGGACAT
TTATCAGCAGGAACTGTTTCATGCACTGGCAATACCTATTGTAATTTTGCTCTAACAAAT
ACCAAAGATACTGCATTAGAAGTTTCTAAACTACTCGATCAGGAACTGGATCTAGATGAT
GAAATCAAAATTCATTGGACTGGATGTCCAAATAGTTGTGGTCAAGCATATATGGGTGCA
ATTGGGTTGACAGGCAAAAAAGGACGAGATTCTGAAGGGAAA------ATAGTTGATGCT
TATGATATTTGTATTGGAGGTGAACAAGGACCATCAAATAAAATTGGCAAAATTCATCTT
AAAAAAGTTCCTAAATATGAAATAAAAAATACTCTGAAACAGATACTTATTGAAAATTTT
TCAGCGAAGAAAAAA
>MIT0917
TATTTACAAGAGAAAAAATTAAATAAAATTGAACAAAATAAAGCAAATAAAGATGGATTA
TTAATTGGTAAAGAAATTGAAAATTTCGCAAAAATAGGCTGGGAAGAGATGGATAAAACT
GACCTAGAGCTAAGGCTTAAATGGTATGGGATGTTTTGGAGACCAAAAACACCAGGTAAA
TTCATGCTTAGGCTGAGAGTCCCAAATGGTGTTATAAATGCACATCAATTAAAAATTGTT
TCCTCAATTGTTGCAAGATACGGAGACAGTGGAAGCTGTGATGTAACAACAAGACAAAGT
CTTCAACTTAGGGGGATTTTAATAAGTGATTTACCTGAAATTCTTAGACGATTAAATAAA
GCTGGAATCTATAGTATTCAATCTGGTTTCGATAATCCGAGAAATATAACTGGGAACCCA
ATAGCGGGTATTGATCCTGAAGAAATTATTGACACTAGAGATTATGTAAAACAATTAAAT
GATTATCTTACAAATAATGGTAAAGGAAATGAAGATTTTTCAAATTTACCTAGGAAATGG
AATACTGCAATCGCAGGTTCAAAAGATAATTTTCTTTTACATAACGATTTAGTCTTTTTA
CCTGTAAAAGTGAATAATATTTTAGGCTTTAGTGTTTGGGTGGGTGGAATACTTTCATCA
GTATTAAACGACTATGCCATTCCACTAAACGTTTGGATTGAGGATAACAAAATTTGTGAG
TTTACAAATGCTGTTTTAAGTCTCTGGAGAGATCATGGAGAACGCTCTGCTCGACCTAAA
GGAAGATTTAGATTGTATTTGAACAAAATTGGAATTGAAAACTTTAGAGATTTAGTTGAA
GAACGGTTCGGAAAACTTAAGACTGATCCTGGTAGTGACTTTTGCAAAATCCCTAGGTCC
TTTCTTGGTATTAACCAGCAAAAACAAAAAGATATATTTTTTGCTGGATTACACATCCCT
GTAGGAAGATTAAGCTCAGAGGATCTTCAAGACATTGCCTTGCTGAGTGAAAATTATGGA
TCAGGGGATATACGCCTAACAGAAGATCAGAATATAATAATTACGAATATTCCTAAGGAC
AAATTAGAAGAGTTCAAAAAAGAAAACCTATTAGATAAATTCCCTTTGAATCCTGGACAT
TTATCAGCAGGAACTGTTTCATGCACTGGTAATACCTATTGTAATTTTGCTCTAACAAAT
ACCAAAGATACTGCATTAGAAGTTTCTCAACTACTCGATCAGGAACTGGATCTAGATGAT
GAAATCAAAATTCATTGGACTGGATGTCCAAATAGTTGTGGTCAAGCATATATGGGTGCA
ATTGGGTTGACAGGCAAAAAAGGAAGAGATTCTGAGGGGAAA------ATAGTTGATGCT
TATGATATTTGTATTGGAGGTGAACAAGGACCATCAAATAAAATTGGCAAAATTCATCTT
AAAAAAGTTCCTAAATATGAAATAAAAAATACTCTGAAACAGATACTTATTGAAAATTTT
TCAGCGAAGAAAAAA
