# Supplementary material for: Emergence of trait variability through the lens of nitrogen assimilation in Prochlorococcus
Source: eLife. 2019 Feb 1;8:e41043. doi: 10.7554/eLife.41043 (PMC6370341; doi:10.7554/eLife.41043)
Supplement: Figure 6—source data 1. [file elife-41043-fig6-data1.zip › 75_pstB_CyCOG_60001034_HLII.dist]

AG-347-E23 AG-347-E03 0.07059
AG-347-G18 AG-347-E03 0.08627
AG-347-G18 AG-347-E23 0.08758
AG-347-G20 AG-347-E03 0.06928
AG-347-G20 AG-347-E23 0.06667
AG-347-G20 AG-347-G18 0.07712
AG-347-G22 AG-347-E03 0.07843
AG-347-G22 AG-347-E23 0.07582
AG-347-G22 AG-347-G18 0.0732
AG-347-G22 AG-347-G20 0.07712
AG-347-I04 AG-347-E03 0.06536
AG-347-I04 AG-347-E23 0.0732
AG-347-I04 AG-347-G18 0.0902
AG-347-I04 AG-347-G20 0.05621
AG-347-I04 AG-347-G22 0.08497
AG-347-I06 AG-347-E03 0.06797
AG-347-I06 AG-347-E23 0.07582
AG-347-I06 AG-347-G18 0.08235
AG-347-I06 AG-347-G20 0.07974
AG-347-I06 AG-347-G22 0.06405
AG-347-I06 AG-347-I04 0.07582
AG-347-I15 AG-347-E03 0.0732
AG-347-I15 AG-347-E23 0.08235
AG-347-I15 AG-347-G18 0.09412
AG-347-I15 AG-347-G20 0.08235
AG-347-I15 AG-347-G22 0.08497
AG-347-I15 AG-347-I04 0.08627
AG-347-I15 AG-347-I06 0.07974
AG-347-I19 AG-347-E03 0.07451
AG-347-I19 AG-347-E23 0.07451
AG-347-I19 AG-347-G18 0.08758
AG-347-I19 AG-347-G20 0.07451
AG-347-I19 AG-347-G22 0.06144
AG-347-I19 AG-347-I04 0.07974
AG-347-I19 AG-347-I06 0.07582
AG-347-I19 AG-347-I15 0.1007
AG-347-I21 AG-347-E03 0.07451
AG-347-I21 AG-347-E23 0.0719
AG-347-I21 AG-347-G18 0.07974
AG-347-I21 AG-347-G20 0.07843
AG-347-I21 AG-347-G22 0.05752
AG-347-I21 AG-347-I04 0.08366
AG-347-I21 AG-347-I06 0.06536
AG-347-I21 AG-347-I15 0.08758
AG-347-I21 AG-347-I19 0.07059
AG-347-J06 AG-347-E03 0.07712
AG-347-J06 AG-347-E23 0.07843
AG-347-J06 AG-347-G18 0.04967
AG-347-J06 AG-347-G20 0.07974
AG-347-J06 AG-347-G22 0.06667
AG-347-J06 AG-347-I04 0.07059
AG-347-J06 AG-347-I06 0.07451
AG-347-J06 AG-347-I15 0.07843
AG-347-J06 AG-347-I19 0.08497
AG-347-J06 AG-347-I21 0.06928
AG-347-J14 AG-347-E03 0.07582
AG-347-J14 AG-347-E23 0.07843
AG-347-J14 AG-347-G18 0.07582
AG-347-J14 AG-347-G20 0.04575
AG-347-J14 AG-347-G22 0.07059
AG-347-J14 AG-347-I04 0.06667
AG-347-J14 AG-347-I06 0.07582
AG-347-J14 AG-347-I15 0.08627
AG-347-J14 AG-347-I19 0.06928
AG-347-J14 AG-347-I21 0.07451
AG-347-J14 AG-347-J06 0.0719
AG-347-J19 AG-347-E03 0.0732
AG-347-J19 AG-347-E23 0.07974
AG-347-J19 AG-347-G18 0.09673
AG-347-J19 AG-347-G20 0.09412
AG-347-J19 AG-347-G22 0.0732
AG-347-J19 AG-347-I04 0.08366
AG-347-J19 AG-347-I06 0.07712
AG-347-J19 AG-347-I15 0.08105
AG-347-J19 AG-347-I19 0.08758
AG-347-J19 AG-347-I21 0.07974
AG-347-J19 AG-347-J06 0.07712
AG-347-J19 AG-347-J14 0.0915
AG-347-J20 AG-347-E03 0.07059
AG-347-J20 AG-347-E23 0.06667
AG-347-J20 AG-347-G18 0.07843
AG-347-J20 AG-347-G20 0.07582
AG-347-J20 AG-347-G22 0.07974
AG-347-J20 AG-347-I04 0.0719
AG-347-J20 AG-347-I06 0.07059
AG-347-J20 AG-347-I15 0.08105
AG-347-J20 AG-347-I19 0.08627
AG-347-J20 AG-347-I21 0.07712
AG-347-J20 AG-347-J06 0.07059
AG-347-J20 AG-347-J14 0.07712
AG-347-J20 AG-347-J19 0.08235
AG-347-J21 AG-347-E03 0.0915
AG-347-J21 AG-347-E23 0.07712
AG-347-J21 AG-347-G18 0.06013
AG-347-J21 AG-347-G20 0.08497
AG-347-J21 AG-347-G22 0.08366
AG-347-J21 AG-347-I04 0.08497
AG-347-J21 AG-347-I06 0.08235
AG-347-J21 AG-347-I15 0.08235
AG-347-J21 AG-347-I19 0.08889
AG-347-J21 AG-347-I21 0.0915
AG-347-J21 AG-347-J06 0.05882
AG-347-J21 AG-347-J14 0.07974
AG-347-J21 AG-347-J19 0.08758
AG-347-J21 AG-347-J20 0.08758
AG-347-J23 AG-347-E03 0.07582
AG-347-J23 AG-347-E23 0.07582
AG-347-J23 AG-347-G18 0.0719
AG-347-J23 AG-347-G20 0.07712
AG-347-J23 AG-347-G22 0.07974
AG-347-J23 AG-347-I04 0.08627
AG-347-J23 AG-347-I06 0.07843
AG-347-J23 AG-347-I15 0.08627
AG-347-J23 AG-347-I19 0.07974
AG-347-J23 AG-347-I21 0.07451
AG-347-J23 AG-347-J06 0.07451
AG-347-J23 AG-347-J14 0.07712
AG-347-J23 AG-347-J19 0.07582
AG-347-J23 AG-347-J20 0.07712
AG-347-J23 AG-347-J21 0.07582
AG-347-K02 AG-347-E03 0.04052
AG-347-K02 AG-347-E23 0.0902
AG-347-K02 AG-347-G18 0.1007
AG-347-K02 AG-347-G20 0.08235
AG-347-K02 AG-347-G22 0.08235
AG-347-K02 AG-347-I04 0.08235
AG-347-K02 AG-347-I06 0.0719
AG-347-K02 AG-347-I15 0.08366
AG-347-K02 AG-347-I19 0.08366
AG-347-K02 AG-347-I21 0.08497
AG-347-K02 AG-347-J06 0.0915
AG-347-K02 AG-347-J14 0.08758
AG-347-K02 AG-347-J19 0.08889
AG-347-K02 AG-347-J20 0.0902
AG-347-K02 AG-347-J21 0.1046
AG-347-K02 AG-347-J23 0.08627
AG-347-K10 AG-347-E03 0.07843
AG-347-K10 AG-347-E23 0.0719
AG-347-K10 AG-347-G18 0.07451
AG-347-K10 AG-347-G20 0.07712
AG-347-K10 AG-347-G22 0.06405
AG-347-K10 AG-347-I04 0.06928
AG-347-K10 AG-347-I06 0.06536
AG-347-K10 AG-347-I15 0.08627
AG-347-K10 AG-347-I19 0.08105
AG-347-K10 AG-347-I21 0.07582
AG-347-K10 AG-347-J06 0.05882
AG-347-K10 AG-347-J14 0.0732
AG-347-K10 AG-347-J19 0.08627
AG-347-K10 AG-347-J20 0.06405
AG-347-K10 AG-347-J21 0.08758
AG-347-K10 AG-347-J23 0.0732
AG-347-K10 AG-347-K02 0.07712
AG-347-K17 AG-347-E03 0.07843
AG-347-K17 AG-347-E23 0.06536
AG-347-K17 AG-347-G18 0.08366
AG-347-K17 AG-347-G20 0.07059
AG-347-K17 AG-347-G22 0.06405
AG-347-K17 AG-347-I04 0.06667
AG-347-K17 AG-347-I06 0.05882
AG-347-K17 AG-347-I15 0.08105
AG-347-K17 AG-347-I19 0.0732
AG-347-K17 AG-347-I21 0.0732
AG-347-K17 AG-347-J06 0.06667
AG-347-K17 AG-347-J14 0.06536
AG-347-K17 AG-347-J19 0.07843
AG-347-K17 AG-347-J20 0.06928
AG-347-K17 AG-347-J21 0.07712
AG-347-K17 AG-347-J23 0.07059
AG-347-K17 AG-347-K02 0.08366
AG-347-K17 AG-347-K10 0.05752
AG-347-K18 AG-347-E03 0.07843
AG-347-K18 AG-347-E23 0.08758
AG-347-K18 AG-347-G18 0.1007
AG-347-K18 AG-347-G20 0.07974
AG-347-K18 AG-347-G22 0.08366
AG-347-K18 AG-347-I04 0.09542
AG-347-K18 AG-347-I06 0.08889
AG-347-K18 AG-347-I15 0.08889
AG-347-K18 AG-347-I19 0.09542
AG-347-K18 AG-347-I21 0.08758
AG-347-K18 AG-347-J06 0.08758
AG-347-K18 AG-347-J14 0.0915
AG-347-K18 AG-347-J19 0.08627
AG-347-K18 AG-347-J20 0.08627
AG-347-K18 AG-347-J21 0.1059
AG-347-K18 AG-347-J23 0.0915
AG-347-K18 AG-347-K02 0.0915
AG-347-K18 AG-347-K10 0.07712
AG-347-K18 AG-347-K17 0.07451
AG-347-K19 AG-347-E03 0.07451
AG-347-K19 AG-347-E23 0.0732
AG-347-K19 AG-347-G18 0.08105
AG-347-K19 AG-347-G20 0.00915
AG-347-K19 AG-347-G22 0.08105
AG-347-K19 AG-347-I04 0.06275
AG-347-K19 AG-347-I06 0.08235
AG-347-K19 AG-347-I15 0.0902
AG-347-K19 AG-347-I19 0.07843
AG-347-K19 AG-347-I21 0.08235
AG-347-K19 AG-347-J06 0.08366
AG-347-K19 AG-347-J14 0.05098
AG-347-K19 AG-347-J19 0.09935
AG-347-K19 AG-347-J20 0.08235
AG-347-K19 AG-347-J21 0.08758
AG-347-K19 AG-347-J23 0.07974
AG-347-K19 AG-347-K02 0.08627
AG-347-K19 AG-347-K10 0.08235
AG-347-K19 AG-347-K17 0.07451
AG-347-K19 AG-347-K18 0.08889
AG-347-K20 AG-347-E03 0.08105
AG-347-K20 AG-347-E23 0.06536
AG-347-K20 AG-347-G18 0.07843
AG-347-K20 AG-347-G20 0.04052
AG-347-K20 AG-347-G22 0.0732
AG-347-K20 AG-347-I04 0.05229
AG-347-K20 AG-347-I06 0.07712
AG-347-K20 AG-347-I15 0.09281
AG-347-K20 AG-347-I19 0.07974
AG-347-K20 AG-347-I21 0.0732
AG-347-K20 AG-347-J06 0.07451
AG-347-K20 AG-347-J14 0.0549
AG-347-K20 AG-347-J19 0.08105
AG-347-K20 AG-347-J20 0.07451
AG-347-K20 AG-347-J21 0.08627
AG-347-K20 AG-347-J23 0.06928
AG-347-K20 AG-347-K02 0.09542
AG-347-K20 AG-347-K10 0.0719
AG-347-K20 AG-347-K17 0.0719
AG-347-K20 AG-347-K18 0.08758
AG-347-K20 AG-347-K19 0.04444
AG-347-L02 AG-347-E03 0.07843
AG-347-L02 AG-347-E23 0.07843
AG-347-L02 AG-347-G18 0.1007
AG-347-L02 AG-347-G20 0.07843
AG-347-L02 AG-347-G22 0.07974
AG-347-L02 AG-347-I04 0.08235
AG-347-L02 AG-347-I06 0.08366
AG-347-L02 AG-347-I15 0.1007
AG-347-L02 AG-347-I19 0.0732
AG-347-L02 AG-347-I21 0.06667
AG-347-L02 AG-347-J06 0.08889
AG-347-L02 AG-347-J14 0.07712
AG-347-L02 AG-347-J19 0.08235
AG-347-L02 AG-347-J20 0.07451
AG-347-L02 AG-347-J21 0.09804
AG-347-L02 AG-347-J23 0.07843
AG-347-L02 AG-347-K02 0.09673
AG-347-L02 AG-347-K10 0.0902
AG-347-L02 AG-347-K17 0.08105
AG-347-L02 AG-347-K18 0.08627
AG-347-L02 AG-347-K19 0.08497
AG-347-L02 AG-347-K20 0.07059
AG-347-L17 AG-347-E03 0.06536
AG-347-L17 AG-347-E23 0.06144
AG-347-L17 AG-347-G18 0.07843
AG-347-L17 AG-347-G20 0.07582
AG-347-L17 AG-347-G22 0.06797
AG-347-L17 AG-347-I04 0.0719
AG-347-L17 AG-347-I06 0.05752
AG-347-L17 AG-347-I15 0.08758
AG-347-L17 AG-347-I19 0.07451
AG-347-L17 AG-347-I21 0.06405
AG-347-L17 AG-347-J06 0.0719
AG-347-L17 AG-347-J14 0.06928
AG-347-L17 AG-347-J19 0.06144
AG-347-L17 AG-347-J20 0.06797
AG-347-L17 AG-347-J21 0.08105
AG-347-L17 AG-347-J23 0.05752
AG-347-L17 AG-347-K02 0.08366
AG-347-L17 AG-347-K10 0.06405
AG-347-L17 AG-347-K17 0.05752
AG-347-L17 AG-347-K18 0.08105
AG-347-L17 AG-347-K19 0.08105
AG-347-L17 AG-347-K20 0.06797
AG-347-L17 AG-347-L02 0.0732
AG-347-L20 AG-347-E03 0.06928
AG-347-L20 AG-347-E23 0.07582
AG-347-L20 AG-347-G18 0.08235
AG-347-L20 AG-347-G20 0.02614
AG-347-L20 AG-347-G22 0.07582
AG-347-L20 AG-347-I04 0.06013
AG-347-L20 AG-347-I06 0.08366
AG-347-L20 AG-347-I15 0.08497
AG-347-L20 AG-347-I19 0.08235
AG-347-L20 AG-347-I21 0.07843
AG-347-L20 AG-347-J06 0.08235
AG-347-L20 AG-347-J14 0.06013
AG-347-L20 AG-347-J19 0.08889
AG-347-L20 AG-347-J20 0.08105
AG-347-L20 AG-347-J21 0.08366
AG-347-L20 AG-347-J23 0.0732
AG-347-L20 AG-347-K02 0.08235
AG-347-L20 AG-347-K10 0.07974
AG-347-L20 AG-347-K17 0.0732
AG-347-L20 AG-347-K18 0.08889
AG-347-L20 AG-347-K19 0.03268
AG-347-L20 AG-347-K20 0.05098
AG-347-L20 AG-347-L02 0.08366
AG-347-L20 AG-347-L17 0.0732
AG-347-L21 AG-347-E03 0.06013
AG-347-L21 AG-347-E23 0.08497
AG-347-L21 AG-347-G18 0.0902
AG-347-L21 AG-347-G20 0.08627
AG-347-L21 AG-347-G22 0.05752
AG-347-L21 AG-347-I04 0.07974
AG-347-L21 AG-347-I06 0.05882
AG-347-L21 AG-347-I15 0.0732
AG-347-L21 AG-347-I19 0.0732
AG-347-L21 AG-347-I21 0.0719
AG-347-L21 AG-347-J06 0.07451
AG-347-L21 AG-347-J14 0.07712
AG-347-L21 AG-347-J19 0.06144
AG-347-L21 AG-347-J20 0.07582
AG-347-L21 AG-347-J21 0.08366
AG-347-L21 AG-347-J23 0.0732
AG-347-L21 AG-347-K02 0.06536
AG-347-L21 AG-347-K10 0.0719
AG-347-L21 AG-347-K17 0.06797
AG-347-L21 AG-347-K18 0.08889
AG-347-L21 AG-347-K19 0.08889
AG-347-L21 AG-347-K20 0.08105
AG-347-L21 AG-347-L02 0.07712
AG-347-L21 AG-347-L17 0.06667
AG-347-L21 AG-347-L20 0.07843
AG-347-M08 AG-347-E03 0.08758
AG-347-M08 AG-347-E23 0.0915
AG-347-M08 AG-347-G18 0.0902
AG-347-M08 AG-347-G20 0.08235
AG-347-M08 AG-347-G22 0.04706
AG-347-M08 AG-347-I04 0.07582
AG-347-M08 AG-347-I06 0.0732
AG-347-M08 AG-347-I15 0.09935
AG-347-M08 AG-347-I19 0.05359
AG-347-M08 AG-347-I21 0.07712
AG-347-M08 AG-347-J06 0.0732
AG-347-M08 AG-347-J14 0.07582
AG-347-M08 AG-347-J19 0.07843
AG-347-M08 AG-347-J20 0.0915
AG-347-M08 AG-347-J21 0.0902
AG-347-M08 AG-347-J23 0.08627
AG-347-M08 AG-347-K02 0.08758
AG-347-M08 AG-347-K10 0.07582
AG-347-M08 AG-347-K17 0.0719
AG-347-M08 AG-347-K18 0.09412
AG-347-M08 AG-347-K19 0.08627
AG-347-M08 AG-347-K20 0.07582
AG-347-M08 AG-347-L02 0.0732
AG-347-M08 AG-347-L17 0.0732
AG-347-M08 AG-347-L20 0.08497
AG-347-M08 AG-347-L21 0.06928
AG-347-M15 AG-347-E03 0.08105
AG-347-M15 AG-347-E23 0.07059
AG-347-M15 AG-347-G18 0.07712
AG-347-M15 AG-347-G20 0.08758
AG-347-M15 AG-347-G22 0.0719
AG-347-M15 AG-347-I04 0.08627
AG-347-M15 AG-347-I06 0.08497
AG-347-M15 AG-347-I15 0.09412
AG-347-M15 AG-347-I19 0.07843
AG-347-M15 AG-347-I21 0.06797
AG-347-M15 AG-347-J06 0.05229
AG-347-M15 AG-347-J14 0.08497
AG-347-M15 AG-347-J19 0.0902
AG-347-M15 AG-347-J20 0.08105
AG-347-M15 AG-347-J21 0.07582
AG-347-M15 AG-347-J23 0.08235
AG-347-M15 AG-347-K02 0.0915
AG-347-M15 AG-347-K10 0.07843
AG-347-M15 AG-347-K17 0.08497
AG-347-M15 AG-347-K18 0.1007
AG-347-M15 AG-347-K19 0.08627
AG-347-M15 AG-347-K20 0.08235
AG-347-M15 AG-347-L02 0.08497
AG-347-M15 AG-347-L17 0.08497
AG-347-M15 AG-347-L20 0.08889
AG-347-M15 AG-347-L21 0.08105
AG-347-M15 AG-347-M08 0.07843
AG-347-M18 AG-347-E03 0.08889
AG-347-M18 AG-347-E23 0.08105
AG-347-M18 AG-347-G18 0.05359
AG-347-M18 AG-347-G20 0.07712
AG-347-M18 AG-347-G22 0.07582
AG-347-M18 AG-347-I04 0.08497
AG-347-M18 AG-347-I06 0.07843
AG-347-M18 AG-347-I15 0.08889
AG-347-M18 AG-347-I19 0.0915
AG-347-M18 AG-347-I21 0.0732
AG-347-M18 AG-347-J06 0.04052
AG-347-M18 AG-347-J14 0.07712
AG-347-M18 AG-347-J19 0.0902
AG-347-M18 AG-347-J20 0.07843
AG-347-M18 AG-347-J21 0.06405
AG-347-M18 AG-347-J23 0.07712
AG-347-M18 AG-347-K02 0.1007
AG-347-M18 AG-347-K10 0.06797
AG-347-M18 AG-347-K17 0.07059
AG-347-M18 AG-347-K18 0.09935
AG-347-M18 AG-347-K19 0.08105
AG-347-M18 AG-347-K20 0.07712
AG-347-M18 AG-347-L02 0.0915
AG-347-M18 AG-347-L17 0.06797
AG-347-M18 AG-347-L20 0.07582
AG-347-M18 AG-347-L21 0.08497
AG-347-M18 AG-347-M08 0.09281
AG-347-M18 AG-347-M15 0.07712
AG-347-M23 AG-347-E03 0.0719
AG-347-M23 AG-347-E23 0.06536
AG-347-M23 AG-347-G18 0.07712
AG-347-M23 AG-347-G20 0.06013
AG-347-M23 AG-347-G22 0.06275
AG-347-M23 AG-347-I04 0.07843
AG-347-M23 AG-347-I06 0.0549
AG-347-M23 AG-347-I15 0.06928
AG-347-M23 AG-347-I19 0.07712
AG-347-M23 AG-347-I21 0.06275
AG-347-M23 AG-347-J06 0.06928
AG-347-M23 AG-347-J14 0.05752
AG-347-M23 AG-347-J19 0.08889
AG-347-M23 AG-347-J20 0.06667
AG-347-M23 AG-347-J21 0.07712
AG-347-M23 AG-347-J23 0.07582
AG-347-M23 AG-347-K02 0.07843
AG-347-M23 AG-347-K10 0.06536
AG-347-M23 AG-347-K17 0.05882
AG-347-M23 AG-347-K18 0.0915
AG-347-M23 AG-347-K19 0.06275
AG-347-M23 AG-347-K20 0.06405
AG-347-M23 AG-347-L02 0.0719
AG-347-M23 AG-347-L17 0.07451
AG-347-M23 AG-347-L20 0.07582
AG-347-M23 AG-347-L21 0.06405
AG-347-M23 AG-347-M08 0.07451
AG-347-M23 AG-347-M15 0.07451
AG-347-M23 AG-347-M18 0.07712
AG-347-N19 AG-347-E03 0.06144
AG-347-N19 AG-347-E23 0.06536
AG-347-N19 AG-347-G18 0.06275
AG-347-N19 AG-347-G20 0.0732
AG-347-N19 AG-347-G22 0.06013
AG-347-N19 AG-347-I04 0.06405
AG-347-N19 AG-347-I06 0.06144
AG-347-N19 AG-347-I15 0.07451
AG-347-N19 AG-347-I19 0.07974
AG-347-N19 AG-347-I21 0.06928
AG-347-N19 AG-347-J06 0.04444
AG-347-N19 AG-347-J14 0.06536
AG-347-N19 AG-347-J19 0.08497
AG-347-N19 AG-347-J20 0.05621
AG-347-N19 AG-347-J21 0.08105
AG-347-N19 AG-347-J23 0.06536
AG-347-N19 AG-347-K02 0.07843
AG-347-N19 AG-347-K10 0.04183
AG-347-N19 AG-347-K17 0.05098
AG-347-N19 AG-347-K18 0.0732
AG-347-N19 AG-347-K19 0.07843
AG-347-N19 AG-347-K20 0.06928
AG-347-N19 AG-347-L02 0.0719
AG-347-N19 AG-347-L17 0.06013
AG-347-N19 AG-347-L20 0.08105
AG-347-N19 AG-347-L21 0.07451
AG-347-N19 AG-347-M08 0.0732
AG-347-N19 AG-347-M15 0.07059
AG-347-N19 AG-347-M18 0.06667
AG-347-N19 AG-347-M23 0.0549
AG-355-B18 AG-347-E03 0.1033
AG-355-B18 AG-347-E23 0.1046
AG-355-B18 AG-347-G18 0.1085
AG-355-B18 AG-347-G20 0.1007
AG-355-B18 AG-347-G22 0.0915
AG-355-B18 AG-347-I04 0.09673
AG-355-B18 AG-347-I06 0.1046
AG-355-B18 AG-347-I15 0.1059
AG-355-B18 AG-347-I19 0.1085
AG-355-B18 AG-347-I21 0.1046
AG-355-B18 AG-347-J06 0.1059
AG-355-B18 AG-347-J14 0.1072
AG-355-B18 AG-347-J19 0.1007
AG-355-B18 AG-347-J20 0.1111
AG-355-B18 AG-347-J21 0.115
AG-355-B18 AG-347-J23 0.09935
AG-355-B18 AG-347-K02 0.1046
AG-355-B18 AG-347-K10 0.1059
AG-355-B18 AG-347-K17 0.1098
AG-355-B18 AG-347-K18 0.1203
AG-355-B18 AG-347-K19 0.1033
AG-355-B18 AG-347-K20 0.09412
AG-355-B18 AG-347-L02 0.08627
AG-355-B18 AG-347-L17 0.1046
AG-355-B18 AG-347-L20 0.09673
AG-355-B18 AG-347-L21 0.09542
AG-355-B18 AG-347-M08 0.1007
AG-355-B18 AG-347-M15 0.1085
AG-355-B18 AG-347-M18 0.1085
AG-355-B18 AG-347-M23 0.1007
AG-355-B18 AG-347-N19 0.1007
AG-355-I04 AG-347-E03 0.1046
AG-355-I04 AG-347-E23 0.1098
AG-355-I04 AG-347-G18 0.1163
AG-355-I04 AG-347-G20 0.09935
AG-355-I04 AG-347-G22 0.09804
AG-355-I04 AG-347-I04 0.102
AG-355-I04 AG-347-I06 0.1059
AG-355-I04 AG-347-I15 0.1111
AG-355-I04 AG-347-I19 0.1098
AG-355-I04 AG-347-I21 0.08889
AG-355-I04 AG-347-J06 0.1098
AG-355-I04 AG-347-J14 0.1046
AG-355-I04 AG-347-J19 0.1098
AG-355-I04 AG-347-J20 0.102
AG-355-I04 AG-347-J21 0.119
AG-355-I04 AG-347-J23 0.102
AG-355-I04 AG-347-K02 0.1046
AG-355-I04 AG-347-K10 0.1059
AG-355-I04 AG-347-K17 0.1059
AG-355-I04 AG-347-K18 0.119
AG-355-I04 AG-347-K19 0.102
AG-355-I04 AG-347-K20 0.09412
AG-355-I04 AG-347-L02 0.07451
AG-355-I04 AG-347-L17 0.102
AG-355-I04 AG-347-L20 0.09281
AG-355-I04 AG-347-L21 0.09673
AG-355-I04 AG-347-M08 0.1059
AG-355-I04 AG-347-M15 0.1007
AG-355-I04 AG-347-M18 0.1111
AG-355-I04 AG-347-M23 0.09804
AG-355-I04 AG-347-N19 0.1007
AG-355-I04 AG-355-B18 0.03529
AG-355-I20 AG-347-E03 0.1176
AG-355-I20 AG-347-E23 0.1072
AG-355-I20 AG-347-G18 0.1098
AG-355-I20 AG-347-G20 0.09935
AG-355-I20 AG-347-G22 0.09673
AG-355-I20 AG-347-I04 0.1033
AG-355-I20 AG-347-I06 0.1033
AG-355-I20 AG-347-I15 0.1124
AG-355-I20 AG-347-I19 0.1137
AG-355-I20 AG-347-I21 0.1111
AG-355-I20 AG-347-J06 0.1111
AG-355-I20 AG-347-J14 0.1033
AG-355-I20 AG-347-J19 0.1124
AG-355-I20 AG-347-J20 0.1124
AG-355-I20 AG-347-J21 0.1098
AG-355-I20 AG-347-J23 0.09804
AG-355-I20 AG-347-K02 0.119
AG-355-I20 AG-347-K10 0.1085
AG-355-I20 AG-347-K17 0.1085
AG-355-I20 AG-347-K18 0.1294
AG-355-I20 AG-347-K19 0.102
AG-355-I20 AG-347-K20 0.09673
AG-355-I20 AG-347-L02 0.08627
AG-355-I20 AG-347-L17 0.1059
AG-355-I20 AG-347-L20 0.09542
AG-355-I20 AG-347-L21 0.1046
AG-355-I20 AG-347-M08 0.1033
AG-355-I20 AG-347-M15 0.1137
AG-355-I20 AG-347-M18 0.1072
AG-355-I20 AG-347-M23 0.09935
AG-355-I20 AG-347-N19 0.102
AG-355-I20 AG-355-B18 0.01438
AG-355-I20 AG-355-I04 0.0366
AG-355-J09 AG-347-E03 0.08627
AG-355-J09 AG-347-E23 0.08235
AG-355-J09 AG-347-G18 0.08366
AG-355-J09 AG-347-G20 0.08105
AG-355-J09 AG-347-G22 0.07582
AG-355-J09 AG-347-I04 0.07974
AG-355-J09 AG-347-I06 0.0719
AG-355-J09 AG-347-I15 0.09542
AG-355-J09 AG-347-I19 0.08758
AG-355-J09 AG-347-I21 0.07843
AG-355-J09 AG-347-J06 0.07843
AG-355-J09 AG-347-J14 0.07712
AG-355-J09 AG-347-J19 0.1046
AG-355-J09 AG-347-J20 0.08235
AG-355-J09 AG-347-J21 0.08366
AG-355-J09 AG-347-J23 0.07582
AG-355-J09 AG-347-K02 0.0915
AG-355-J09 AG-347-K10 0.06797
AG-355-J09 AG-347-K17 0.0719
AG-355-J09 AG-347-K18 0.1046
AG-355-J09 AG-347-K19 0.08627
AG-355-J09 AG-347-K20 0.07843
AG-355-J09 AG-347-L02 0.08366
AG-355-J09 AG-347-L17 0.07582
AG-355-J09 AG-347-L20 0.07974
AG-355-J09 AG-347-L21 0.07974
AG-355-J09 AG-347-M08 0.08758
AG-355-J09 AG-347-M15 0.08366
AG-355-J09 AG-347-M18 0.07582
AG-355-J09 AG-347-M23 0.07059
AG-355-J09 AG-347-N19 0.06013
AG-355-J09 AG-355-B18 0.06667
AG-355-J09 AG-355-I04 0.06275
AG-355-J09 AG-355-I20 0.06797
AG-355-J23 AG-347-E03 0.1072
AG-355-J23 AG-347-E23 0.1072
AG-355-J23 AG-347-G18 0.1007
AG-355-J23 AG-347-G20 0.1046
AG-355-J23 AG-347-G22 0.0902
AG-355-J23 AG-347-I04 0.09673
AG-355-J23 AG-347-I06 0.0915
AG-355-J23 AG-347-I15 0.1046
AG-355-J23 AG-347-I19 0.1098
AG-355-J23 AG-347-I21 0.08889
AG-355-J23 AG-347-J06 0.08497
AG-355-J23 AG-347-J14 0.0915
AG-355-J23 AG-347-J19 0.1072
AG-355-J23 AG-347-J20 0.1072
AG-355-J23 AG-347-J21 0.1124
AG-355-J23 AG-347-J23 0.09542
AG-355-J23 AG-347-K02 0.1124
AG-355-J23 AG-347-K10 0.08366
AG-355-J23 AG-347-K17 0.08627
AG-355-J23 AG-347-K18 0.1137
AG-355-J23 AG-347-K19 0.1085
AG-355-J23 AG-347-K20 0.1007
AG-355-J23 AG-347-L02 0.09935
AG-355-J23 AG-347-L17 0.0902
AG-355-J23 AG-347-L20 0.1033
AG-355-J23 AG-347-L21 0.1033
AG-355-J23 AG-347-M08 0.09673
AG-355-J23 AG-347-M15 0.1059
AG-355-J23 AG-347-M18 0.1007
AG-355-J23 AG-347-M23 0.09542
AG-355-J23 AG-347-N19 0.06536
AG-355-J23 AG-355-B18 0.0549
AG-355-J23 AG-355-I04 0.04444
AG-355-J23 AG-355-I20 0.0549
AG-355-J23 AG-355-J09 0.05752
AG-355-K20 AG-347-E03 0.1163
AG-355-K20 AG-347-E23 0.1163
AG-355-K20 AG-347-G18 0.1229
AG-355-K20 AG-347-G20 0.1072
AG-355-K20 AG-347-G22 0.1046
AG-355-K20 AG-347-I04 0.1059
AG-355-K20 AG-347-I06 0.1098
AG-355-K20 AG-347-I15 0.1163
AG-355-K20 AG-347-I19 0.1163
AG-355-K20 AG-347-I21 0.09542
AG-355-K20 AG-347-J06 0.1163
AG-355-K20 AG-347-J14 0.1111
AG-355-K20 AG-347-J19 0.1137
AG-355-K20 AG-347-J20 0.1085
AG-355-K20 AG-347-J21 0.1229
AG-355-K20 AG-347-J23 0.1085
AG-355-K20 AG-347-K02 0.119
AG-355-K20 AG-347-K10 0.115
AG-355-K20 AG-347-K17 0.1124
AG-355-K20 AG-347-K18 0.1268
AG-355-K20 AG-347-K19 0.1098
AG-355-K20 AG-347-K20 0.1007
AG-355-K20 AG-347-L02 0.0719
AG-355-K20 AG-347-L17 0.1059
AG-355-K20 AG-347-L20 0.102
AG-355-K20 AG-347-L21 0.1059
AG-355-K20 AG-347-M08 0.1098
AG-355-K20 AG-347-M15 0.1098
AG-355-K20 AG-347-M18 0.1176
AG-355-K20 AG-347-M23 0.1059
AG-355-K20 AG-347-N19 0.1072
AG-355-K20 AG-355-B18 0.03399
AG-355-K20 AG-355-I04 0.01438
AG-355-K20 AG-355-I20 0.03529
AG-355-K20 AG-355-J09 0.06928
AG-355-K20 AG-355-J23 0.04837
AG-355-L02 AG-347-E03 0.1111
AG-355-L02 AG-347-E23 0.1111
AG-355-L02 AG-347-G18 0.1163
AG-355-L02 AG-347-G20 0.102
AG-355-L02 AG-347-G22 0.102
AG-355-L02 AG-347-I04 0.1033
AG-355-L02 AG-347-I06 0.1072
AG-355-L02 AG-347-I15 0.1111
AG-355-L02 AG-347-I19 0.1098
AG-355-L02 AG-347-I21 0.0902
AG-355-L02 AG-347-J06 0.1111
AG-355-L02 AG-347-J14 0.1059
AG-355-L02 AG-347-J19 0.1111
AG-355-L02 AG-347-J20 0.102
AG-355-L02 AG-347-J21 0.1203
AG-355-L02 AG-347-J23 0.1059
AG-355-L02 AG-347-K02 0.1137
AG-355-L02 AG-347-K10 0.1111
AG-355-L02 AG-347-K17 0.1072
AG-355-L02 AG-347-K18 0.1216
AG-355-L02 AG-347-K19 0.1072
AG-355-L02 AG-347-K20 0.1007
AG-355-L02 AG-347-L02 0.0732
AG-355-L02 AG-347-L17 0.1033
AG-355-L02 AG-347-L20 0.09935
AG-355-L02 AG-347-L21 0.1033
AG-355-L02 AG-347-M08 0.1072
AG-355-L02 AG-347-M15 0.1072
AG-355-L02 AG-347-M18 0.115
AG-355-L02 AG-347-M23 0.1007
AG-355-L02 AG-347-N19 0.102
AG-355-L02 AG-355-B18 0.03529
AG-355-L02 AG-355-I04 0.01307
AG-355-L02 AG-355-I20 0.0366
AG-355-L02 AG-355-J09 0.06667
AG-355-L02 AG-355-J23 0.04444
AG-355-L02 AG-355-K20 0.006536
AG-355-L20 AG-347-E03 0.1137
AG-355-L20 AG-347-E23 0.1137
AG-355-L20 AG-347-G18 0.1203
AG-355-L20 AG-347-G20 0.102
AG-355-L20 AG-347-G22 0.102
AG-355-L20 AG-347-I04 0.1033
AG-355-L20 AG-347-I06 0.1098
AG-355-L20 AG-347-I15 0.1137
AG-355-L20 AG-347-I19 0.1137
AG-355-L20 AG-347-I21 0.09281
AG-355-L20 AG-347-J06 0.1137
AG-355-L20 AG-347-J14 0.1059
AG-355-L20 AG-347-J19 0.1111
AG-355-L20 AG-347-J20 0.1059
AG-355-L20 AG-347-J21 0.1229
AG-355-L20 AG-347-J23 0.1085
AG-355-L20 AG-347-K02 0.1163
AG-355-L20 AG-347-K10 0.1124
AG-355-L20 AG-347-K17 0.1098
AG-355-L20 AG-347-K18 0.1242
AG-355-L20 AG-347-K19 0.1072
AG-355-L20 AG-347-K20 0.09804
AG-355-L20 AG-347-L02 0.0732
AG-355-L20 AG-347-L17 0.1033
AG-355-L20 AG-347-L20 0.09673
AG-355-L20 AG-347-L21 0.1033
AG-355-L20 AG-347-M08 0.1098
AG-355-L20 AG-347-M15 0.1098
AG-355-L20 AG-347-M18 0.115
AG-355-L20 AG-347-M23 0.1033
AG-355-L20 AG-347-N19 0.1046
AG-355-L20 AG-355-B18 0.03399
AG-355-L20 AG-355-I04 0.01176
AG-355-L20 AG-355-I20 0.03529
AG-355-L20 AG-355-J09 0.06667
AG-355-L20 AG-355-J23 0.04314
AG-355-L20 AG-355-K20 0.007843
AG-355-L20 AG-355-L02 0.006536
AG-355-M18 AG-347-E03 0.1124
AG-355-M18 AG-347-E23 0.1137
AG-355-M18 AG-347-G18 0.1176
AG-355-M18 AG-347-G20 0.1072
AG-355-M18 AG-347-G22 0.09935
AG-355-M18 AG-347-I04 0.1111
AG-355-M18 AG-347-I06 0.102
AG-355-M18 AG-347-I15 0.1124
AG-355-M18 AG-347-I19 0.1176
AG-355-M18 AG-347-I21 0.09935
AG-355-M18 AG-347-J06 0.1111
AG-355-M18 AG-347-J14 0.102
AG-355-M18 AG-347-J19 0.1163
AG-355-M18 AG-347-J20 0.1059
AG-355-M18 AG-347-J21 0.1163
AG-355-M18 AG-347-J23 0.1033
AG-355-M18 AG-347-K02 0.1137
AG-355-M18 AG-347-K10 0.1098
AG-355-M18 AG-347-K17 0.1085
AG-355-M18 AG-347-K18 0.1242
AG-355-M18 AG-347-K19 0.1098
AG-355-M18 AG-347-K20 0.1033
AG-355-M18 AG-347-L02 0.07843
AG-355-M18 AG-347-L17 0.1085
AG-355-M18 AG-347-L20 0.1033
AG-355-M18 AG-347-L21 0.1033
AG-355-M18 AG-347-M08 0.1098
AG-355-M18 AG-347-M15 0.1072
AG-355-M18 AG-347-M18 0.1124
AG-355-M18 AG-347-M23 0.1007
AG-355-M18 AG-347-N19 0.09935
AG-355-M18 AG-355-B18 0.0366
AG-355-M18 AG-355-I04 0.02484
AG-355-M18 AG-355-I20 0.02745
AG-355-M18 AG-355-J09 0.06144
AG-355-M18 AG-355-J23 0.04575
AG-355-M18 AG-355-K20 0.02353
AG-355-M18 AG-355-L02 0.02222
AG-355-M18 AG-355-L20 0.02092
AG-355-N02 AG-347-E03 0.09935
AG-355-N02 AG-347-E23 0.08889
AG-355-N02 AG-347-G18 0.1033
AG-355-N02 AG-347-G20 0.08105
AG-355-N02 AG-347-G22 0.09673
AG-355-N02 AG-347-I04 0.09673
AG-355-N02 AG-347-I06 0.09673
AG-355-N02 AG-347-I15 0.09281
AG-355-N02 AG-347-I19 0.1007
AG-355-N02 AG-347-I21 0.1059
AG-355-N02 AG-347-J06 0.1033
AG-355-N02 AG-347-J14 0.09542
AG-355-N02 AG-347-J19 0.115
AG-355-N02 AG-347-J20 0.09673
AG-355-N02 AG-347-J21 0.09412
AG-355-N02 AG-347-J23 0.1007
AG-355-N02 AG-347-K02 0.09935
AG-355-N02 AG-347-K10 0.09935
AG-355-N02 AG-347-K17 0.09412
AG-355-N02 AG-347-K18 0.1203
AG-355-N02 AG-347-K19 0.08627
AG-355-N02 AG-347-K20 0.09804
AG-355-N02 AG-347-L02 0.1033
AG-355-N02 AG-347-L17 0.09804
AG-355-N02 AG-347-L20 0.07974
AG-355-N02 AG-347-L21 0.09804
AG-355-N02 AG-347-M08 0.1007
AG-355-N02 AG-347-M15 0.1046
AG-355-N02 AG-347-M18 0.09935
AG-355-N02 AG-347-M23 0.0902
AG-355-N02 AG-347-N19 0.09542
AG-355-N02 AG-355-B18 0.04444
AG-355-N02 AG-355-I04 0.0366
AG-355-N02 AG-355-I20 0.04314
AG-355-N02 AG-355-J09 0.06013
AG-355-N02 AG-355-J23 0.05229
AG-355-N02 AG-355-K20 0.04052
AG-355-N02 AG-355-L02 0.03791
AG-355-N02 AG-355-L20 0.03791
AG-355-N02 AG-355-M18 0.04314
AG-355-N18 AG-347-E03 0.1111
AG-355-N18 AG-347-E23 0.1111
AG-355-N18 AG-347-G18 0.1176
AG-355-N18 AG-347-G20 0.102
AG-355-N18 AG-347-G22 0.102
AG-355-N18 AG-347-I04 0.1033
AG-355-N18 AG-347-I06 0.1072
AG-355-N18 AG-347-I15 0.1111
AG-355-N18 AG-347-I19 0.1111
AG-355-N18 AG-347-I21 0.0902
AG-355-N18 AG-347-J06 0.1111
AG-355-N18 AG-347-J14 0.1059
AG-355-N18 AG-347-J19 0.1085
AG-355-N18 AG-347-J20 0.1033
AG-355-N18 AG-347-J21 0.1203
AG-355-N18 AG-347-J23 0.1059
AG-355-N18 AG-347-K02 0.1137
AG-355-N18 AG-347-K10 0.1124
AG-355-N18 AG-347-K17 0.1072
AG-355-N18 AG-347-K18 0.1216
AG-355-N18 AG-347-K19 0.1072
AG-355-N18 AG-347-K20 0.1007
AG-355-N18 AG-347-L02 0.0732
AG-355-N18 AG-347-L17 0.1033
AG-355-N18 AG-347-L20 0.09935
AG-355-N18 AG-347-L21 0.1033
AG-355-N18 AG-347-M08 0.1072
AG-355-N18 AG-347-M15 0.1072
AG-355-N18 AG-347-M18 0.115
AG-355-N18 AG-347-M23 0.1007
AG-355-N18 AG-347-N19 0.102
AG-355-N18 AG-355-B18 0.03399
AG-355-N18 AG-355-I04 0.01176
AG-355-N18 AG-355-I20 0.03529
AG-355-N18 AG-355-J09 0.06667
AG-355-N18 AG-355-J23 0.04314
AG-355-N18 AG-355-K20 0.007843
AG-355-N18 AG-355-L02 0.003922
AG-355-N18 AG-355-L20 0.002614
AG-355-N18 AG-355-M18 0.02092
AG-355-N18 AG-355-N02 0.0366
AG-355-N22 AG-347-E03 0.1033
AG-355-N22 AG-347-E23 0.1046
AG-355-N22 AG-347-G18 0.1085
AG-355-N22 AG-347-G20 0.09673
AG-355-N22 AG-347-G22 0.09281
AG-355-N22 AG-347-I04 0.09542
AG-355-N22 AG-347-I06 0.09542
AG-355-N22 AG-347-I15 0.1046
AG-355-N22 AG-347-I19 0.1085
AG-355-N22 AG-347-I21 0.0902
AG-355-N22 AG-347-J06 0.102
AG-355-N22 AG-347-J14 0.09673
AG-355-N22 AG-347-J19 0.1033
AG-355-N22 AG-347-J20 0.09673
AG-355-N22 AG-347-J21 0.1085
AG-355-N22 AG-347-J23 0.09935
AG-355-N22 AG-347-K02 0.1072
AG-355-N22 AG-347-K10 0.1007
AG-355-N22 AG-347-K17 0.09804
AG-355-N22 AG-347-K18 0.1163
AG-355-N22 AG-347-K19 0.09804
AG-355-N22 AG-347-K20 0.0902
AG-355-N22 AG-347-L02 0.08366
AG-355-N22 AG-347-L17 0.09542
AG-355-N22 AG-347-L20 0.09281
AG-355-N22 AG-347-L21 0.09673
AG-355-N22 AG-347-M08 0.1007
AG-355-N22 AG-347-M15 0.102
AG-355-N22 AG-347-M18 0.1033
AG-355-N22 AG-347-M23 0.09281
AG-355-N22 AG-347-N19 0.09281
AG-355-N22 AG-355-B18 0.03922
AG-355-N22 AG-355-I04 0.01961
AG-355-N22 AG-355-I20 0.04052
AG-355-N22 AG-355-J09 0.0549
AG-355-N22 AG-355-J23 0.0366
AG-355-N22 AG-355-K20 0.0183
AG-355-N22 AG-355-L02 0.02222
AG-355-N22 AG-355-L20 0.02092
AG-355-N22 AG-355-M18 0.02614
AG-355-N22 AG-355-N02 0.03137
AG-355-N22 AG-355-N18 0.02092
AG-355-P07 AG-347-E03 0.1255
AG-355-P07 AG-347-E23 0.1281
AG-355-P07 AG-347-G18 0.1242
AG-355-P07 AG-347-G20 0.1203
AG-355-P07 AG-347-G22 0.1046
AG-355-P07 AG-347-I04 0.1268
AG-355-P07 AG-347-I06 0.115
AG-355-P07 AG-347-I15 0.1346
AG-355-P07 AG-347-I19 0.1163
AG-355-P07 AG-347-I21 0.119
AG-355-P07 AG-347-J06 0.1203
AG-355-P07 AG-347-J14 0.1242
AG-355-P07 AG-347-J19 0.1255
AG-355-P07 AG-347-J20 0.1229
AG-355-P07 AG-347-J21 0.1294
AG-355-P07 AG-347-J23 0.1124
AG-355-P07 AG-347-K02 0.1268
AG-355-P07 AG-347-K10 0.1216
AG-355-P07 AG-347-K17 0.1176
AG-355-P07 AG-347-K18 0.1176
AG-355-P07 AG-347-K19 0.1203
AG-355-P07 AG-347-K20 0.1176
AG-355-P07 AG-347-L02 0.1111
AG-355-P07 AG-347-L17 0.115
AG-355-P07 AG-347-L20 0.1163
AG-355-P07 AG-347-L21 0.1137
AG-355-P07 AG-347-M08 0.1124
AG-355-P07 AG-347-M15 0.1242
AG-355-P07 AG-347-M18 0.1229
AG-355-P07 AG-347-M23 0.1242
AG-355-P07 AG-347-N19 0.1216
AG-355-P07 AG-355-B18 0.09281
AG-355-P07 AG-355-I04 0.08627
AG-355-P07 AG-355-I20 0.0902
AG-355-P07 AG-355-J09 0.1111
AG-355-P07 AG-355-J23 0.09673
AG-355-P07 AG-355-K20 0.08497
AG-355-P07 AG-355-L02 0.07974
AG-355-P07 AG-355-L20 0.08235
AG-355-P07 AG-355-M18 0.08758
AG-355-P07 AG-355-N02 0.09542
AG-355-P07 AG-355-N18 0.07974
AG-355-P07 AG-355-N22 0.09281
AG-355-P11 AG-347-E03 0.1124
AG-355-P11 AG-347-E23 0.1124
AG-355-P11 AG-347-G18 0.119
AG-355-P11 AG-347-G20 0.1033
AG-355-P11 AG-347-G22 0.1007
AG-355-P11 AG-347-I04 0.1046
AG-355-P11 AG-347-I06 0.1085
AG-355-P11 AG-347-I15 0.1124
AG-355-P11 AG-347-I19 0.1124
AG-355-P11 AG-347-I21 0.0915
AG-355-P11 AG-347-J06 0.1124
AG-355-P11 AG-347-J14 0.1072
AG-355-P11 AG-347-J19 0.1124
AG-355-P11 AG-347-J20 0.1046
AG-355-P11 AG-347-J21 0.1216
AG-355-P11 AG-347-J23 0.1072
AG-355-P11 AG-347-K02 0.115
AG-355-P11 AG-347-K10 0.1111
AG-355-P11 AG-347-K17 0.1085
AG-355-P11 AG-347-K18 0.1229
AG-355-P11 AG-347-K19 0.1085
AG-355-P11 AG-347-K20 0.09935
AG-355-P11 AG-347-L02 0.0719
AG-355-P11 AG-347-L17 0.1046
AG-355-P11 AG-347-L20 0.09804
AG-355-P11 AG-347-L21 0.102
AG-355-P11 AG-347-M08 0.1085
AG-355-P11 AG-347-M15 0.1085
AG-355-P11 AG-347-M18 0.1137
AG-355-P11 AG-347-M23 0.102
AG-355-P11 AG-347-N19 0.1033
AG-355-P11 AG-355-B18 0.03268
AG-355-P11 AG-355-I04 0.01046
AG-355-P11 AG-355-I20 0.03399
AG-355-P11 AG-355-J09 0.06536
AG-355-P11 AG-355-J23 0.04444
AG-355-P11 AG-355-K20 0.006536
AG-355-P11 AG-355-L02 0.005229
AG-355-P11 AG-355-L20 0.003922
AG-355-P11 AG-355-M18 0.01961
AG-355-P11 AG-355-N02 0.0366
AG-355-P11 AG-355-N18 0.003922
AG-355-P11 AG-355-N22 0.01961
AG-355-P11 AG-355-P07 0.08105
AG-355-P16 AG-347-E03 0.1229
AG-355-P16 AG-347-E23 0.1229
AG-355-P16 AG-347-G18 0.119
AG-355-P16 AG-347-G20 0.1098
AG-355-P16 AG-347-G22 0.1046
AG-355-P16 AG-347-I04 0.1242
AG-355-P16 AG-347-I06 0.1124
AG-355-P16 AG-347-I15 0.1346
AG-355-P16 AG-347-I19 0.1163
AG-355-P16 AG-347-I21 0.119
AG-355-P16 AG-347-J06 0.1229
AG-355-P16 AG-347-J14 0.1268
AG-355-P16 AG-347-J19 0.1229
AG-355-P16 AG-347-J20 0.1255
AG-355-P16 AG-347-J21 0.1281
AG-355-P16 AG-347-J23 0.1124
AG-355-P16 AG-347-K02 0.1242
AG-355-P16 AG-347-K10 0.1216
AG-355-P16 AG-347-K17 0.1176
AG-355-P16 AG-347-K18 0.1176
AG-355-P16 AG-347-K19 0.1124
AG-355-P16 AG-347-K20 0.1176
AG-355-P16 AG-347-L02 0.1163
AG-355-P16 AG-347-L17 0.115
AG-355-P16 AG-347-L20 0.1059
AG-355-P16 AG-347-L21 0.1163
AG-355-P16 AG-347-M08 0.115
AG-355-P16 AG-347-M15 0.1281
AG-355-P16 AG-347-M18 0.1176
AG-355-P16 AG-347-M23 0.1242
AG-355-P16 AG-347-N19 0.1242
AG-355-P16 AG-355-B18 0.08758
AG-355-P16 AG-355-I04 0.08627
AG-355-P16 AG-355-I20 0.08758
AG-355-P16 AG-355-J09 0.1137
AG-355-P16 AG-355-J23 0.09935
AG-355-P16 AG-355-K20 0.0902
AG-355-P16 AG-355-L02 0.08497
AG-355-P16 AG-355-L20 0.08758
AG-355-P16 AG-355-M18 0.09412
AG-355-P16 AG-355-N02 0.08758
AG-355-P16 AG-355-N18 0.08497
AG-355-P16 AG-355-N22 0.09281
AG-355-P16 AG-355-P07 0.01569
AG-355-P16 AG-355-P11 0.08627
AG-355-P18 AG-347-E03 0.06405
AG-355-P18 AG-347-E23 0.07712
AG-355-P18 AG-347-G18 0.08366
AG-355-P18 AG-347-G20 0.07059
AG-355-P18 AG-347-G22 0.08105
AG-355-P18 AG-347-I04 0.07059
AG-355-P18 AG-347-I06 0.06797
AG-355-P18 AG-347-I15 0.0732
AG-355-P18 AG-347-I19 0.06275
AG-355-P18 AG-347-I21 0.06536
AG-355-P18 AG-347-J06 0.0732
AG-355-P18 AG-347-J14 0.0732
AG-355-P18 AG-347-J19 0.08366
AG-355-P18 AG-347-J20 0.0719
AG-355-P18 AG-347-J21 0.09281
AG-355-P18 AG-347-J23 0.0719
AG-355-P18 AG-347-K02 0.0732
AG-355-P18 AG-347-K10 0.07712
AG-355-P18 AG-347-K17 0.07974
AG-355-P18 AG-347-K18 0.09281
AG-355-P18 AG-347-K19 0.07712
AG-355-P18 AG-347-K20 0.08105
AG-355-P18 AG-347-L02 0.06797
AG-355-P18 AG-347-L17 0.07712
AG-355-P18 AG-347-L20 0.0719
AG-355-P18 AG-347-L21 0.06928
AG-355-P18 AG-347-M08 0.0732
AG-355-P18 AG-347-M15 0.07451
AG-355-P18 AG-347-M18 0.08366
AG-355-P18 AG-347-M23 0.06667
AG-355-P18 AG-347-N19 0.0719
AG-355-P18 AG-355-B18 0.1007
AG-355-P18 AG-355-I04 0.09804
AG-355-P18 AG-355-I20 0.1046
AG-355-P18 AG-355-J09 0.08105
AG-355-P18 AG-355-J23 0.102
AG-355-P18 AG-355-K20 0.102
AG-355-P18 AG-355-L02 0.09542
AG-355-P18 AG-355-L20 0.09935
AG-355-P18 AG-355-M18 0.1033
AG-355-P18 AG-355-N02 0.0915
AG-355-P18 AG-355-N18 0.09673
AG-355-P18 AG-355-N22 0.09542
AG-355-P18 AG-355-P07 0.1229
AG-355-P18 AG-355-P11 0.09804
AG-355-P18 AG-355-P16 0.1229
AG-402-A04 AG-347-E03 0.07712
AG-402-A04 AG-347-E23 0.07974
AG-402-A04 AG-347-G18 0.07059
AG-402-A04 AG-347-G20 0.04706
AG-402-A04 AG-347-G22 0.06536
AG-402-A04 AG-347-I04 0.06928
AG-402-A04 AG-347-I06 0.07582
AG-402-A04 AG-347-I15 0.08366
AG-402-A04 AG-347-I19 0.08497
AG-402-A04 AG-347-I21 0.07059
AG-402-A04 AG-347-J06 0.07451
AG-402-A04 AG-347-J14 0.05752
AG-402-A04 AG-347-J19 0.07712
AG-402-A04 AG-347-J20 0.07712
AG-402-A04 AG-347-J21 0.08105
AG-402-A04 AG-347-J23 0.07451
AG-402-A04 AG-347-K02 0.09281
AG-402-A04 AG-347-K10 0.07712
AG-402-A04 AG-347-K17 0.0719
AG-402-A04 AG-347-K18 0.08889
AG-402-A04 AG-347-K19 0.05229
AG-402-A04 AG-347-K20 0.05098
AG-402-A04 AG-347-L02 0.08235
AG-402-A04 AG-347-L17 0.0732
AG-402-A04 AG-347-L20 0.04052
AG-402-A04 AG-347-L21 0.07974
AG-402-A04 AG-347-M08 0.08497
AG-402-A04 AG-347-M15 0.08627
AG-402-A04 AG-347-M18 0.07974
AG-402-A04 AG-347-M23 0.06797
AG-402-A04 AG-347-N19 0.0732
AG-402-A04 AG-355-B18 0.09673
AG-402-A04 AG-355-I04 0.09673
AG-402-A04 AG-355-I20 0.09804
AG-402-A04 AG-355-J09 0.07974
AG-402-A04 AG-355-J23 0.0915
AG-402-A04 AG-355-K20 0.1007
AG-402-A04 AG-355-L02 0.09542
AG-402-A04 AG-355-L20 0.09804
AG-402-A04 AG-355-M18 0.09804
AG-402-A04 AG-355-N02 0.0915
AG-402-A04 AG-355-N18 0.09542
AG-402-A04 AG-355-N22 0.08627
AG-402-A04 AG-355-P07 0.1163
AG-402-A04 AG-355-P11 0.09673
AG-402-A04 AG-355-P16 0.1137
AG-402-A04 AG-355-P18 0.07582
AG-402-C22 AG-347-E03 0.08497
AG-402-C22 AG-347-E23 0.07974
AG-402-C22 AG-347-G18 0.08758
AG-402-C22 AG-347-G20 0.07974
AG-402-C22 AG-347-G22 0.07582
AG-402-C22 AG-347-I04 0.09281
AG-402-C22 AG-347-I06 0.08497
AG-402-C22 AG-347-I15 0.1007
AG-402-C22 AG-347-I19 0.07974
AG-402-C22 AG-347-I21 0.07712
AG-402-C22 AG-347-J06 0.09281
AG-402-C22 AG-347-J14 0.07582
AG-402-C22 AG-347-J19 0.0902
AG-402-C22 AG-347-J20 0.09412
AG-402-C22 AG-347-J21 0.1007
AG-402-C22 AG-347-J23 0.07974
AG-402-C22 AG-347-K02 0.08497
AG-402-C22 AG-347-K10 0.07843
AG-402-C22 AG-347-K17 0.08366
AG-402-C22 AG-347-K18 0.0902
AG-402-C22 AG-347-K19 0.08235
AG-402-C22 AG-347-K20 0.07974
AG-402-C22 AG-347-L02 0.08235
AG-402-C22 AG-347-L17 0.07843
AG-402-C22 AG-347-L20 0.08497
AG-402-C22 AG-347-L21 0.08758
AG-402-C22 AG-347-M08 0.08889
AG-402-C22 AG-347-M15 0.08366
AG-402-C22 AG-347-M18 0.0915
AG-402-C22 AG-347-M23 0.07974
AG-402-C22 AG-347-N19 0.08235
AG-402-C22 AG-355-B18 0.102
AG-402-C22 AG-355-I04 0.1059
AG-402-C22 AG-355-I20 0.102
AG-402-C22 AG-355-J09 0.09542
AG-402-C22 AG-355-J23 0.1124
AG-402-C22 AG-355-K20 0.1124
AG-402-C22 AG-355-L02 0.1072
AG-402-C22 AG-355-L20 0.1098
AG-402-C22 AG-355-M18 0.1124
AG-402-C22 AG-355-N02 0.1046
AG-402-C22 AG-355-N18 0.1072
AG-402-C22 AG-355-N22 0.1072
AG-402-C22 AG-355-P07 0.1255
AG-402-C22 AG-355-P11 0.1085
AG-402-C22 AG-355-P16 0.1229
AG-402-C22 AG-355-P18 0.08366
AG-402-C22 AG-402-A04 0.07582
AG-402-F05 AG-347-E03 0.0732
AG-402-F05 AG-347-E23 0.07974
AG-402-F05 AG-347-G18 0.1033
AG-402-F05 AG-347-G20 0.07843
AG-402-F05 AG-347-G22 0.07451
AG-402-F05 AG-347-I04 0.08366
AG-402-F05 AG-347-I06 0.0719
AG-402-F05 AG-347-I15 0.08105
AG-402-F05 AG-347-I19 0.08105
AG-402-F05 AG-347-I21 0.08627
AG-402-F05 AG-347-J06 0.08889
AG-402-F05 AG-347-J14 0.08497
AG-402-F05 AG-347-J19 0.07451
AG-402-F05 AG-347-J20 0.0902
AG-402-F05 AG-347-J21 0.0902
AG-402-F05 AG-347-J23 0.07712
AG-402-F05 AG-347-K02 0.07582
AG-402-F05 AG-347-K10 0.08627
AG-402-F05 AG-347-K17 0.07059
AG-402-F05 AG-347-K18 0.08497
AG-402-F05 AG-347-K19 0.08366
AG-402-F05 AG-347-K20 0.08497
AG-402-F05 AG-347-L02 0.09281
AG-402-F05 AG-347-L17 0.07451
AG-402-F05 AG-347-L20 0.0732
AG-402-F05 AG-347-L21 0.06405
AG-402-F05 AG-347-M08 0.08366
AG-402-F05 AG-347-M15 0.0915
AG-402-F05 AG-347-M18 0.09804
AG-402-F05 AG-347-M23 0.07451
AG-402-F05 AG-347-N19 0.08105
AG-402-F05 AG-355-B18 0.09542
AG-402-F05 AG-355-I04 0.1046
AG-402-F05 AG-355-I20 0.09935
AG-402-F05 AG-355-J09 0.08758
AG-402-F05 AG-355-J23 0.102
AG-402-F05 AG-355-K20 0.1085
AG-402-F05 AG-355-L02 0.1059
AG-402-F05 AG-355-L20 0.1085
AG-402-F05 AG-355-M18 0.1033
AG-402-F05 AG-355-N02 0.08889
AG-402-F05 AG-355-N18 0.1059
AG-402-F05 AG-355-N22 0.09935
AG-402-F05 AG-355-P07 0.1203
AG-402-F05 AG-355-P11 0.1072
AG-402-F05 AG-355-P16 0.1176
AG-402-F05 AG-355-P18 0.0732
AG-402-F05 AG-402-A04 0.07843
AG-402-F05 AG-402-C22 0.0915
AG-402-I23 AG-347-E03 0.06405
AG-402-I23 AG-347-E23 0.0719
AG-402-I23 AG-347-G18 0.08758
AG-402-I23 AG-347-G20 0.07712
AG-402-I23 AG-347-G22 0.06275
AG-402-I23 AG-347-I04 0.06275
AG-402-I23 AG-347-I06 0.06797
AG-402-I23 AG-347-I15 0.07843
AG-402-I23 AG-347-I19 0.08497
AG-402-I23 AG-347-I21 0.0732
AG-402-I23 AG-347-J06 0.0719
AG-402-I23 AG-347-J14 0.07712
AG-402-I23 AG-347-J19 0.04183
AG-402-I23 AG-347-J20 0.08366
AG-402-I23 AG-347-J21 0.08497
AG-402-I23 AG-347-J23 0.0732
AG-402-I23 AG-347-K02 0.07712
AG-402-I23 AG-347-K10 0.07974
AG-402-I23 AG-347-K17 0.06667
AG-402-I23 AG-347-K18 0.0732
AG-402-I23 AG-347-K19 0.08235
AG-402-I23 AG-347-K20 0.06928
AG-402-I23 AG-347-L02 0.07712
AG-402-I23 AG-347-L17 0.04837
AG-402-I23 AG-347-L20 0.0719
AG-402-I23 AG-347-L21 0.05359
AG-402-I23 AG-347-M08 0.0719
AG-402-I23 AG-347-M15 0.08758
AG-402-I23 AG-347-M18 0.08758
AG-402-I23 AG-347-M23 0.07712
AG-402-I23 AG-347-N19 0.07059
AG-402-I23 AG-355-B18 0.0915
AG-402-I23 AG-355-I04 0.1033
AG-402-I23 AG-355-I20 0.1033
AG-402-I23 AG-355-J09 0.08627
AG-402-I23 AG-355-J23 0.09673
AG-402-I23 AG-355-K20 0.1072
AG-402-I23 AG-355-L02 0.1046
AG-402-I23 AG-355-L20 0.1046
AG-402-I23 AG-355-M18 0.1098
AG-402-I23 AG-355-N02 0.1072
AG-402-I23 AG-355-N18 0.1046
AG-402-I23 AG-355-N22 0.09673
AG-402-I23 AG-355-P07 0.1216
AG-402-I23 AG-355-P11 0.1059
AG-402-I23 AG-355-P16 0.119
AG-402-I23 AG-355-P18 0.08366
AG-402-I23 AG-402-A04 0.07059
AG-402-I23 AG-402-C22 0.07843
AG-402-I23 AG-402-F05 0.06405
AG-402-K16 AG-347-E03 0.07974
AG-402-K16 AG-347-E23 0.06928
AG-402-K16 AG-347-G18 0.08235
AG-402-K16 AG-347-G20 0.07843
AG-402-K16 AG-347-G22 0.07059
AG-402-K16 AG-347-I04 0.08497
AG-402-K16 AG-347-I06 0.06667
AG-402-K16 AG-347-I15 0.07712
AG-402-K16 AG-347-I19 0.07843
AG-402-K16 AG-347-I21 0.07059
AG-402-K16 AG-347-J06 0.0732
AG-402-K16 AG-347-J14 0.06797
AG-402-K16 AG-347-J19 0.08758
AG-402-K16 AG-347-J20 0.07451
AG-402-K16 AG-347-J21 0.08105
AG-402-K16 AG-347-J23 0.0719
AG-402-K16 AG-347-K02 0.08235
AG-402-K16 AG-347-K10 0.06275
AG-402-K16 AG-347-K17 0.07843
AG-402-K16 AG-347-K18 0.09281
AG-402-K16 AG-347-K19 0.08366
AG-402-K16 AG-347-K20 0.06928
AG-402-K16 AG-347-L02 0.08235
AG-402-K16 AG-347-L17 0.06536
AG-402-K16 AG-347-L20 0.08105
AG-402-K16 AG-347-L21 0.0732
AG-402-K16 AG-347-M08 0.08497
AG-402-K16 AG-347-M15 0.08366
AG-402-K16 AG-347-M18 0.0732
AG-402-K16 AG-347-M23 0.06405
AG-402-K16 AG-347-N19 0.06144
AG-402-K16 AG-355-B18 0.102
AG-402-K16 AG-355-I04 0.09281
AG-402-K16 AG-355-I20 0.1033
AG-402-K16 AG-355-J09 0.06667
AG-402-K16 AG-355-J23 0.0915
AG-402-K16 AG-355-K20 0.09935
AG-402-K16 AG-355-L02 0.09804
AG-402-K16 AG-355-L20 0.09673
AG-402-K16 AG-355-M18 0.09673
AG-402-K16 AG-355-N02 0.0902
AG-402-K16 AG-355-N18 0.09673
AG-402-K16 AG-355-N22 0.08758
AG-402-K16 AG-355-P07 0.115
AG-402-K16 AG-355-P11 0.09542
AG-402-K16 AG-355-P16 0.1176
AG-402-K16 AG-355-P18 0.07582
AG-402-K16 AG-402-A04 0.07712
AG-402-K16 AG-402-C22 0.08889
AG-402-K16 AG-402-F05 0.08627
AG-402-K16 AG-402-I23 0.08105
AG-402-K21 AG-347-E03 0.07712
AG-402-K21 AG-347-E23 0.07712
AG-402-K21 AG-347-G18 0.08889
AG-402-K21 AG-347-G20 0.08497
AG-402-K21 AG-347-G22 0.07451
AG-402-K21 AG-347-I04 0.07843
AG-402-K21 AG-347-I06 0.08105
AG-402-K21 AG-347-I15 0.08889
AG-402-K21 AG-347-I19 0.07059
AG-402-K21 AG-347-I21 0.07059
AG-402-K21 AG-347-J06 0.07451
AG-402-K21 AG-347-J14 0.07712
AG-402-K21 AG-347-J19 0.08497
AG-402-K21 AG-347-J20 0.0719
AG-402-K21 AG-347-J21 0.09281
AG-402-K21 AG-347-J23 0.07712
AG-402-K21 AG-347-K02 0.08497
AG-402-K21 AG-347-K10 0.06797
AG-402-K21 AG-347-K17 0.07582
AG-402-K21 AG-347-K18 0.0915
AG-402-K21 AG-347-K19 0.0915
AG-402-K21 AG-347-K20 0.08235
AG-402-K21 AG-347-L02 0.06667
AG-402-K21 AG-347-L17 0.07843
AG-402-K21 AG-347-L20 0.08366
AG-402-K21 AG-347-L21 0.07712
AG-402-K21 AG-347-M08 0.08497
AG-402-K21 AG-347-M15 0.07582
AG-402-K21 AG-347-M18 0.08889
AG-402-K21 AG-347-M23 0.07843
AG-402-K21 AG-347-N19 0.0719
AG-402-K21 AG-355-B18 0.09673
AG-402-K21 AG-355-I04 0.09542
AG-402-K21 AG-355-I20 0.1046
AG-402-K21 AG-355-J09 0.08497
AG-402-K21 AG-355-J23 0.09935
AG-402-K21 AG-355-K20 0.09935
AG-402-K21 AG-355-L02 0.09281
AG-402-K21 AG-355-L20 0.09673
AG-402-K21 AG-355-M18 0.09673
AG-402-K21 AG-355-N02 0.1059
AG-402-K21 AG-355-N18 0.09412
AG-402-K21 AG-355-N22 0.09935
AG-402-K21 AG-355-P07 0.1229
AG-402-K21 AG-355-P11 0.09542
AG-402-K21 AG-355-P16 0.1242
AG-402-K21 AG-355-P18 0.0719
AG-402-K21 AG-402-A04 0.07712
AG-402-K21 AG-402-C22 0.08889
AG-402-K21 AG-402-F05 0.09281
AG-402-K21 AG-402-I23 0.08105
AG-402-K21 AG-402-K16 0.07582
AG-402-K22 AG-347-E03 0.08366
AG-402-K22 AG-347-E23 0.07712
AG-402-K22 AG-347-G18 0.0915
AG-402-K22 AG-347-G20 0.0732
AG-402-K22 AG-347-G22 0.07974
AG-402-K22 AG-347-I04 0.08105
AG-402-K22 AG-347-I06 0.08105
AG-402-K22 AG-347-I15 0.0902
AG-402-K22 AG-347-I19 0.08889
AG-402-K22 AG-347-I21 0.07451
AG-402-K22 AG-347-J06 0.08889
AG-402-K22 AG-347-J14 0.07843
AG-402-K22 AG-347-J19 0.09412
AG-402-K22 AG-347-J20 0.07712
AG-402-K22 AG-347-J21 0.09935
AG-402-K22 AG-347-J23 0.06405
AG-402-K22 AG-347-K02 0.08235
AG-402-K22 AG-347-K10 0.0719
AG-402-K22 AG-347-K17 0.07451
AG-402-K22 AG-347-K18 0.09281
AG-402-K22 AG-347-K19 0.07712
AG-402-K22 AG-347-K20 0.07451
AG-402-K22 AG-347-L02 0.08105
AG-402-K22 AG-347-L17 0.07974
AG-402-K22 AG-347-L20 0.07974
AG-402-K22 AG-347-L21 0.07974
AG-402-K22 AG-347-M08 0.09281
AG-402-K22 AG-347-M15 0.08758
AG-402-K22 AG-347-M18 0.09542
AG-402-K22 AG-347-M23 0.0732
AG-402-K22 AG-347-N19 0.06536
AG-402-K22 AG-355-B18 0.1059
AG-402-K22 AG-355-I04 0.09935
AG-402-K22 AG-355-I20 0.1085
AG-402-K22 AG-355-J09 0.07974
AG-402-K22 AG-355-J23 0.09804
AG-402-K22 AG-355-K20 0.1033
AG-402-K22 AG-355-L02 0.1007
AG-402-K22 AG-355-L20 0.1033
AG-402-K22 AG-355-M18 0.102
AG-402-K22 AG-355-N02 0.09673
AG-402-K22 AG-355-N18 0.1007
AG-402-K22 AG-355-N22 0.09542
AG-402-K22 AG-355-P07 0.1203
AG-402-K22 AG-355-P11 0.102
AG-402-K22 AG-355-P16 0.119
AG-402-K22 AG-355-P18 0.0719
AG-402-K22 AG-402-A04 0.07582
AG-402-K22 AG-402-C22 0.07974
AG-402-K22 AG-402-F05 0.08627
AG-402-K22 AG-402-I23 0.0902
AG-402-K22 AG-402-K16 0.07843
AG-402-K22 AG-402-K21 0.07451
AG-402-L23 AG-347-E03 0.06928
AG-402-L23 AG-347-E23 0.07451
AG-402-L23 AG-347-G18 0.08627
AG-402-L23 AG-347-G20 0.07059
AG-402-L23 AG-347-G22 0.06405
AG-402-L23 AG-347-I04 0.07582
AG-402-L23 AG-347-I06 0.06013
AG-402-L23 AG-347-I15 0.07712
AG-402-L23 AG-347-I19 0.07974
AG-402-L23 AG-347-I21 0.07582
AG-402-L23 AG-347-J06 0.07843
AG-402-L23 AG-347-J14 0.08366
AG-402-L23 AG-347-J19 0.05621
AG-402-L23 AG-347-J20 0.08366
AG-402-L23 AG-347-J21 0.08758
AG-402-L23 AG-347-J23 0.07582
AG-402-L23 AG-347-K02 0.07451
AG-402-L23 AG-347-K10 0.07451
AG-402-L23 AG-347-K17 0.06275
AG-402-L23 AG-347-K18 0.07974
AG-402-L23 AG-347-K19 0.07582
AG-402-L23 AG-347-K20 0.07451
AG-402-L23 AG-347-L02 0.08105
AG-402-L23 AG-347-L17 0.06797
AG-402-L23 AG-347-L20 0.06536
AG-402-L23 AG-347-L21 0.05229
AG-402-L23 AG-347-M08 0.07059
AG-402-L23 AG-347-M15 0.08235
AG-402-L23 AG-347-M18 0.08366
AG-402-L23 AG-347-M23 0.07059
AG-402-L23 AG-347-N19 0.0732
AG-402-L23 AG-355-B18 0.08497
AG-402-L23 AG-355-I04 0.1007
AG-402-L23 AG-355-I20 0.09673
AG-402-L23 AG-355-J09 0.08235
AG-402-L23 AG-355-J23 0.09673
AG-402-L23 AG-355-K20 0.1046
AG-402-L23 AG-355-L02 0.102
AG-402-L23 AG-355-L20 0.1046
AG-402-L23 AG-355-M18 0.1046
AG-402-L23 AG-355-N02 0.08758
AG-402-L23 AG-355-N18 0.102
AG-402-L23 AG-355-N22 0.09542
AG-402-L23 AG-355-P07 0.1203
AG-402-L23 AG-355-P11 0.1033
AG-402-L23 AG-355-P16 0.1098
AG-402-L23 AG-355-P18 0.06928
AG-402-L23 AG-402-A04 0.07059
AG-402-L23 AG-402-C22 0.08497
AG-402-L23 AG-402-F05 0.03529
AG-402-L23 AG-402-I23 0.05229
AG-402-L23 AG-402-K16 0.08235
AG-402-L23 AG-402-K21 0.08758
AG-402-L23 AG-402-K22 0.07974
AG-402-N23 AG-347-E03 0.07059
AG-402-N23 AG-347-E23 0.06797
AG-402-N23 AG-347-G18 0.07974
AG-402-N23 AG-347-G20 0.05359
AG-402-N23 AG-347-G22 0.05752
AG-402-N23 AG-347-I04 0.06928
AG-402-N23 AG-347-I06 0.07843
AG-402-N23 AG-347-I15 0.08235
AG-402-N23 AG-347-I19 0.07451
AG-402-N23 AG-347-I21 0.06928
AG-402-N23 AG-347-J06 0.07451
AG-402-N23 AG-347-J14 0.05621
AG-402-N23 AG-347-J19 0.07843
AG-402-N23 AG-347-J20 0.07059
AG-402-N23 AG-347-J21 0.0902
AG-402-N23 AG-347-J23 0.06013
AG-402-N23 AG-347-K02 0.08235
AG-402-N23 AG-347-K10 0.06928
AG-402-N23 AG-347-K17 0.07582
AG-402-N23 AG-347-K18 0.08497
AG-402-N23 AG-347-K19 0.0549
AG-402-N23 AG-347-K20 0.0366
AG-402-N23 AG-347-L02 0.0719
AG-402-N23 AG-347-L17 0.07582
AG-402-N23 AG-347-L20 0.05621
AG-402-N23 AG-347-L21 0.06928
AG-402-N23 AG-347-M08 0.0732
AG-402-N23 AG-347-M15 0.06797
AG-402-N23 AG-347-M18 0.08497
AG-402-N23 AG-347-M23 0.06144
AG-402-N23 AG-347-N19 0.06536
AG-402-N23 AG-355-B18 0.09281
AG-402-N23 AG-355-I04 0.0915
AG-402-N23 AG-355-I20 0.09673
AG-402-N23 AG-355-J09 0.07582
AG-402-N23 AG-355-J23 0.09412
AG-402-N23 AG-355-K20 0.09804
AG-402-N23 AG-355-L02 0.09804
AG-402-N23 AG-355-L20 0.09542
AG-402-N23 AG-355-M18 0.09542
AG-402-N23 AG-355-N02 0.09542
AG-402-N23 AG-355-N18 0.09804
AG-402-N23 AG-355-N22 0.08889
AG-402-N23 AG-355-P07 0.1216
AG-402-N23 AG-355-P11 0.09673
AG-402-N23 AG-355-P16 0.1242
AG-402-N23 AG-355-P18 0.06928
AG-402-N23 AG-402-A04 0.05359
AG-402-N23 AG-402-C22 0.07582
AG-402-N23 AG-402-F05 0.07974
AG-402-N23 AG-402-I23 0.07059
AG-402-N23 AG-402-K16 0.06797
AG-402-N23 AG-402-K21 0.06667
AG-402-N23 AG-402-K22 0.06405
AG-402-N23 AG-402-L23 0.0719
AG-412-J13 AG-347-E03 0.1046
AG-412-J13 AG-347-E23 0.1059
AG-412-J13 AG-347-G18 0.1072
AG-412-J13 AG-347-G20 0.09542
AG-412-J13 AG-347-G22 0.09281
AG-412-J13 AG-347-I04 0.09935
AG-412-J13 AG-347-I06 0.09673
AG-412-J13 AG-347-I15 0.1059
AG-412-J13 AG-347-I19 0.1072
AG-412-J13 AG-347-I21 0.09673
AG-412-J13 AG-347-J06 0.1007
AG-412-J13 AG-347-J14 0.09673
AG-412-J13 AG-347-J19 0.1072
AG-412-J13 AG-347-J20 0.09673
AG-412-J13 AG-347-J21 0.1111
AG-412-J13 AG-347-J23 0.1007
AG-412-J13 AG-347-K02 0.1072
AG-412-J13 AG-347-K10 0.102
AG-412-J13 AG-347-K17 0.09935
AG-412-J13 AG-347-K18 0.1203
AG-412-J13 AG-347-K19 0.09935
AG-412-J13 AG-347-K20 0.09673
AG-412-J13 AG-347-L02 0.09412
AG-412-J13 AG-347-L17 0.09804
AG-412-J13 AG-347-L20 0.09542
AG-412-J13 AG-347-L21 0.09673
AG-412-J13 AG-347-M08 0.09935
AG-412-J13 AG-347-M15 0.1033
AG-412-J13 AG-347-M18 0.1072
AG-412-J13 AG-347-M23 0.0915
AG-412-J13 AG-347-N19 0.09412
AG-412-J13 AG-355-B18 0.04575
AG-412-J13 AG-355-I04 0.02876
AG-412-J13 AG-355-I20 0.04575
AG-412-J13 AG-355-J09 0.05882
AG-412-J13 AG-355-J23 0.04183
AG-412-J13 AG-355-K20 0.03268
AG-412-J13 AG-355-L02 0.02876
AG-412-J13 AG-355-L20 0.03007
AG-412-J13 AG-355-M18 0.03399
AG-412-J13 AG-355-N02 0.03268
AG-412-J13 AG-355-N18 0.02745
AG-412-J13 AG-355-N22 0.0183
AG-412-J13 AG-355-P07 0.0902
AG-412-J13 AG-355-P11 0.02876
AG-412-J13 AG-355-P16 0.0915
AG-412-J13 AG-355-P18 0.09542
AG-412-J13 AG-402-A04 0.08627
AG-412-J13 AG-402-C22 0.1085
AG-412-J13 AG-402-F05 0.102
AG-412-J13 AG-402-I23 0.1007
AG-412-J13 AG-402-K16 0.0915
AG-412-J13 AG-402-K21 0.1007
AG-412-J13 AG-402-K22 0.09542
AG-412-J13 AG-402-L23 0.09804
AG-412-J13 AG-402-N23 0.09281
AG-418-D13 AG-347-E03 0.1268
AG-418-D13 AG-347-E23 0.1294
AG-418-D13 AG-347-G18 0.1242
AG-418-D13 AG-347-G20 0.1268
AG-418-D13 AG-347-G22 0.1176
AG-418-D13 AG-347-I04 0.1359
AG-418-D13 AG-347-I06 0.1242
AG-418-D13 AG-347-I15 0.1268
AG-418-D13 AG-347-I19 0.1294
AG-418-D13 AG-347-I21 0.1124
AG-418-D13 AG-347-J06 0.115
AG-418-D13 AG-347-J14 0.1242
AG-418-D13 AG-347-J19 0.1216
AG-418-D13 AG-347-J20 0.1333
AG-418-D13 AG-347-J21 0.1268
AG-418-D13 AG-347-J23 0.1229
AG-418-D13 AG-347-K02 0.1281
AG-418-D13 AG-347-K10 0.1242
AG-418-D13 AG-347-K17 0.1268
AG-418-D13 AG-347-K18 0.132
AG-418-D13 AG-347-K19 0.1281
AG-418-D13 AG-347-K20 0.1268
AG-418-D13 AG-347-L02 0.1294
AG-418-D13 AG-347-L17 0.1163
AG-418-D13 AG-347-L20 0.1294
AG-418-D13 AG-347-L21 0.1203
AG-418-D13 AG-347-M08 0.1203
AG-418-D13 AG-347-M15 0.1163
AG-418-D13 AG-347-M18 0.1216
AG-418-D13 AG-347-M23 0.119
AG-418-D13 AG-347-N19 0.1216
AG-418-D13 AG-355-B18 0.132
AG-418-D13 AG-355-I04 0.1359
AG-418-D13 AG-355-I20 0.1438
AG-418-D13 AG-355-J09 0.115
AG-418-D13 AG-355-J23 0.1307
AG-418-D13 AG-355-K20 0.1399
AG-418-D13 AG-355-L02 0.1346
AG-418-D13 AG-355-L20 0.1373
AG-418-D13 AG-355-M18 0.1373
AG-418-D13 AG-355-N02 0.1281
AG-418-D13 AG-355-N18 0.1346
AG-418-D13 AG-355-N22 0.1268
AG-418-D13 AG-355-P07 0.1412
AG-418-D13 AG-355-P11 0.1359
AG-418-D13 AG-355-P16 0.1438
AG-418-D13 AG-355-P18 0.1268
AG-418-D13 AG-402-A04 0.1216
AG-418-D13 AG-402-C22 0.1346
AG-418-D13 AG-402-F05 0.1216
AG-418-D13 AG-402-I23 0.1255
AG-418-D13 AG-402-K16 0.1255
AG-418-D13 AG-402-K21 0.1307
AG-418-D13 AG-402-K22 0.1242
AG-418-D13 AG-402-L23 0.1203
AG-418-D13 AG-402-N23 0.1242
AG-418-D13 AG-412-J13 0.1242
AG-418-F08 AG-347-E03 0.06013
AG-418-F08 AG-347-E23 0.07974
AG-418-F08 AG-347-G18 0.08366
AG-418-F08 AG-347-G20 0.07974
AG-418-F08 AG-347-G22 0.07712
AG-418-F08 AG-347-I04 0.08366
AG-418-F08 AG-347-I06 0.08235
AG-418-F08 AG-347-I15 0.08235
AG-418-F08 AG-347-I19 0.07451
AG-418-F08 AG-347-I21 0.0732
AG-418-F08 AG-347-J06 0.07843
AG-418-F08 AG-347-J14 0.07843
AG-418-F08 AG-347-J19 0.0902
AG-418-F08 AG-347-J20 0.07974
AG-418-F08 AG-347-J21 0.0902
AG-418-F08 AG-347-J23 0.07582
AG-418-F08 AG-347-K02 0.06667
AG-418-F08 AG-347-K10 0.07974
AG-418-F08 AG-347-K17 0.07974
AG-418-F08 AG-347-K18 0.09673
AG-418-F08 AG-347-K19 0.08235
AG-418-F08 AG-347-K20 0.08758
AG-418-F08 AG-347-L02 0.08366
AG-418-F08 AG-347-L17 0.07974
AG-418-F08 AG-347-L20 0.08105
AG-418-F08 AG-347-L21 0.07974
AG-418-F08 AG-347-M08 0.08889
AG-418-F08 AG-347-M15 0.0732
AG-418-F08 AG-347-M18 0.0902
AG-418-F08 AG-347-M23 0.06928
AG-418-F08 AG-347-N19 0.06797
AG-418-F08 AG-355-B18 0.1124
AG-418-F08 AG-355-I04 0.1072
AG-418-F08 AG-355-I20 0.119
AG-418-F08 AG-355-J09 0.08627
AG-418-F08 AG-355-J23 0.1085
AG-418-F08 AG-355-K20 0.1163
AG-418-F08 AG-355-L02 0.1098
AG-418-F08 AG-355-L20 0.1137
AG-418-F08 AG-355-M18 0.1124
AG-418-F08 AG-355-N02 0.1007
AG-418-F08 AG-355-N18 0.1111
AG-418-F08 AG-355-N22 0.1072
AG-418-F08 AG-355-P07 0.1333
AG-418-F08 AG-355-P11 0.1124
AG-418-F08 AG-355-P16 0.1359
AG-418-F08 AG-355-P18 0.06144
AG-418-F08 AG-402-A04 0.08889
AG-418-F08 AG-402-C22 0.08889
AG-418-F08 AG-402-F05 0.0902
AG-418-F08 AG-402-I23 0.08366
AG-418-F08 AG-402-K16 0.07843
AG-418-F08 AG-402-K21 0.07582
AG-418-F08 AG-402-K22 0.07712
AG-418-F08 AG-402-L23 0.08627
AG-418-F08 AG-402-N23 0.07712
AG-418-F08 AG-412-J13 0.1085
AG-418-F08 AG-418-D13 0.1294
AG-418-I20 AG-347-E03 0.09412
AG-418-I20 AG-347-E23 0.09673
AG-418-I20 AG-347-G18 0.1072
AG-418-I20 AG-347-G20 0.09673
AG-418-I20 AG-347-G22 0.08366
AG-418-I20 AG-347-I04 0.1007
AG-418-I20 AG-347-I06 0.08497
AG-418-I20 AG-347-I15 0.1111
AG-418-I20 AG-347-I19 0.08889
AG-418-I20 AG-347-I21 0.07843
AG-418-I20 AG-347-J06 0.1059
AG-418-I20 AG-347-J14 0.09804
AG-418-I20 AG-347-J19 0.0915
AG-418-I20 AG-347-J20 0.09281
AG-418-I20 AG-347-J21 0.1059
AG-418-I20 AG-347-J23 0.08497
AG-418-I20 AG-347-K02 0.0902
AG-418-I20 AG-347-K10 0.0902
AG-418-I20 AG-347-K17 0.0902
AG-418-I20 AG-347-K18 0.1007
AG-418-I20 AG-347-K19 0.09804
AG-418-I20 AG-347-K20 0.08889
AG-418-I20 AG-347-L02 0.08105
AG-418-I20 AG-347-L17 0.0902
AG-418-I20 AG-347-L20 0.09412
AG-418-I20 AG-347-L21 0.08105
AG-418-I20 AG-347-M08 0.0902
AG-418-I20 AG-347-M15 0.1007
AG-418-I20 AG-347-M18 0.1046
AG-418-I20 AG-347-M23 0.08497
AG-418-I20 AG-347-N19 0.0902
AG-418-I20 AG-355-B18 0.1046
AG-418-I20 AG-355-I04 0.1046
AG-418-I20 AG-355-I20 0.1098
AG-418-I20 AG-355-J09 0.09542
AG-418-I20 AG-355-J23 0.1111
AG-418-I20 AG-355-K20 0.1085
AG-418-I20 AG-355-L02 0.1059
AG-418-I20 AG-355-L20 0.1085
AG-418-I20 AG-355-M18 0.1059
AG-418-I20 AG-355-N02 0.1111
AG-418-I20 AG-355-N18 0.1059
AG-418-I20 AG-355-N22 0.1033
AG-418-I20 AG-355-P07 0.1281
AG-418-I20 AG-355-P11 0.1072
AG-418-I20 AG-355-P16 0.1229
AG-418-I20 AG-355-P18 0.0915
AG-418-I20 AG-402-A04 0.08889
AG-418-I20 AG-402-C22 0.08627
AG-418-I20 AG-402-F05 0.0902
AG-418-I20 AG-402-I23 0.08889
AG-418-I20 AG-402-K16 0.08889
AG-418-I20 AG-402-K21 0.08366
AG-418-I20 AG-402-K22 0.08235
AG-418-I20 AG-402-L23 0.08235
AG-418-I20 AG-402-N23 0.08235
AG-418-I20 AG-412-J13 0.1111
AG-418-I20 AG-418-D13 0.1373
AG-418-I20 AG-418-F08 0.08497
AG-418-J17 AG-347-E03 0.0902
AG-418-J17 AG-347-E23 0.08627
AG-418-J17 AG-347-G18 0.09542
AG-418-J17 AG-347-G20 0.07843
AG-418-J17 AG-347-G22 0.07582
AG-418-J17 AG-347-I04 0.09542
AG-418-J17 AG-347-I06 0.08235
AG-418-J17 AG-347-I15 0.1072
AG-418-J17 AG-347-I19 0.07843
AG-418-J17 AG-347-I21 0.08627
AG-418-J17 AG-347-J06 0.09804
AG-418-J17 AG-347-J14 0.07843
AG-418-J17 AG-347-J19 0.08758
AG-418-J17 AG-347-J20 0.09412
AG-418-J17 AG-347-J21 0.0902
AG-418-J17 AG-347-J23 0.06928
AG-418-J17 AG-347-K02 0.09804
AG-418-J17 AG-347-K10 0.09542
AG-418-J17 AG-347-K17 0.08758
AG-418-J17 AG-347-K18 0.1111
AG-418-J17 AG-347-K19 0.07843
AG-418-J17 AG-347-K20 0.06928
AG-418-J17 AG-347-L02 0.08497
AG-418-J17 AG-347-L17 0.07974
AG-418-J17 AG-347-L20 0.06536
AG-418-J17 AG-347-L21 0.08497
AG-418-J17 AG-347-M08 0.08235
AG-418-J17 AG-347-M15 0.08889
AG-418-J17 AG-347-M18 0.08889
AG-418-J17 AG-347-M23 0.08105
AG-418-J17 AG-347-N19 0.0902
AG-418-J17 AG-355-B18 0.1059
AG-418-J17 AG-355-I04 0.1085
AG-418-J17 AG-355-I20 0.1046
AG-418-J17 AG-355-J09 0.0915
AG-418-J17 AG-355-J23 0.119
AG-418-J17 AG-355-K20 0.1124
AG-418-J17 AG-355-L02 0.115
AG-418-J17 AG-355-L20 0.115
AG-418-J17 AG-355-M18 0.1072
AG-418-J17 AG-355-N02 0.1072
AG-418-J17 AG-355-N18 0.115
AG-418-J17 AG-355-N22 0.1033
AG-418-J17 AG-355-P07 0.1268
AG-418-J17 AG-355-P11 0.1137
AG-418-J17 AG-355-P16 0.1281
AG-418-J17 AG-355-P18 0.08497
AG-418-J17 AG-402-A04 0.06013
AG-418-J17 AG-402-C22 0.08627
AG-418-J17 AG-402-F05 0.07974
AG-418-J17 AG-402-I23 0.08497
AG-418-J17 AG-402-K16 0.07582
AG-418-J17 AG-402-K21 0.0915
AG-418-J17 AG-402-K22 0.08235
AG-418-J17 AG-402-L23 0.08105
AG-418-J17 AG-402-N23 0.06013
AG-418-J17 AG-412-J13 0.1072
AG-418-J17 AG-418-D13 0.1229
AG-418-J17 AG-418-F08 0.08889
AG-418-J17 AG-418-I20 0.0915
AG-418-O02 AG-347-E03 0.07843
AG-418-O02 AG-347-E23 0.08758
AG-418-O02 AG-347-G18 0.0915
AG-418-O02 AG-347-G20 0.06667
AG-418-O02 AG-347-G22 0.07582
AG-418-O02 AG-347-I04 0.07451
AG-418-O02 AG-347-I06 0.0719
AG-418-O02 AG-347-I15 0.08758
AG-418-O02 AG-347-I19 0.06667
AG-418-O02 AG-347-I21 0.07582
AG-418-O02 AG-347-J06 0.08758
AG-418-O02 AG-347-J14 0.06405
AG-418-O02 AG-347-J19 0.07974
AG-418-O02 AG-347-J20 0.08758
AG-418-O02 AG-347-J21 0.0902
AG-418-O02 AG-347-J23 0.07451
AG-418-O02 AG-347-K02 0.07843
AG-418-O02 AG-347-K10 0.08366
AG-418-O02 AG-347-K17 0.07451
AG-418-O02 AG-347-K18 0.0902
AG-418-O02 AG-347-K19 0.0719
AG-418-O02 AG-347-K20 0.07712
AG-418-O02 AG-347-L02 0.0915
AG-418-O02 AG-347-L17 0.06928
AG-418-O02 AG-347-L20 0.06013
AG-418-O02 AG-347-L21 0.06536
AG-418-O02 AG-347-M08 0.07582
AG-418-O02 AG-347-M15 0.08366
AG-418-O02 AG-347-M18 0.0902
AG-418-O02 AG-347-M23 0.0732
AG-418-O02 AG-347-N19 0.08105
AG-418-O02 AG-355-B18 0.1124
AG-418-O02 AG-355-I04 0.1059
AG-418-O02 AG-355-I20 0.1137
AG-418-O02 AG-355-J09 0.0902
AG-418-O02 AG-355-J23 0.1007
AG-418-O02 AG-355-K20 0.1124
AG-418-O02 AG-355-L02 0.1072
AG-418-O02 AG-355-L20 0.1072
AG-418-O02 AG-355-M18 0.1098
AG-418-O02 AG-355-N02 0.09412
AG-418-O02 AG-355-N18 0.1072
AG-418-O02 AG-355-N22 0.1033
AG-418-O02 AG-355-P07 0.115
AG-418-O02 AG-355-P11 0.1085
AG-418-O02 AG-355-P16 0.115
AG-418-O02 AG-355-P18 0.07582
AG-418-O02 AG-402-A04 0.07712
AG-418-O02 AG-402-C22 0.07843
AG-418-O02 AG-402-F05 0.07059
AG-418-O02 AG-402-I23 0.0732
AG-418-O02 AG-402-K16 0.08235
AG-418-O02 AG-402-K21 0.07712
AG-418-O02 AG-402-K22 0.08497
AG-418-O02 AG-402-L23 0.06928
AG-418-O02 AG-402-N23 0.0719
AG-418-O02 AG-412-J13 0.1033
AG-418-O02 AG-418-D13 0.1333
AG-418-O02 AG-418-F08 0.07843
AG-418-O02 AG-418-I20 0.0915
AG-418-O02 AG-418-J17 0.08758
AG-418-O03 AG-347-E03 0.09412
AG-418-O03 AG-347-E23 0.1085
AG-418-O03 AG-347-G18 0.119
AG-418-O03 AG-347-G20 0.09412
AG-418-O03 AG-347-G22 0.102
AG-418-O03 AG-347-I04 0.1033
AG-418-O03 AG-347-I06 0.1033
AG-418-O03 AG-347-I15 0.1033
AG-418-O03 AG-347-I19 0.09673
AG-418-O03 AG-347-I21 0.115
AG-418-O03 AG-347-J06 0.1046
AG-418-O03 AG-347-J14 0.1098
AG-418-O03 AG-347-J19 0.1046
AG-418-O03 AG-347-J20 0.1124
AG-418-O03 AG-347-J21 0.1163
AG-418-O03 AG-347-J23 0.1046
AG-418-O03 AG-347-K02 0.0902
AG-418-O03 AG-347-K10 0.1033
AG-418-O03 AG-347-K17 0.102
AG-418-O03 AG-347-K18 0.1046
AG-418-O03 AG-347-K19 0.09935
AG-418-O03 AG-347-K20 0.1059
AG-418-O03 AG-347-L02 0.119
AG-418-O03 AG-347-L17 0.1059
AG-418-O03 AG-347-L20 0.09281
AG-418-O03 AG-347-L21 0.09935
AG-418-O03 AG-347-M08 0.1033
AG-418-O03 AG-347-M15 0.1163
AG-418-O03 AG-347-M18 0.1137
AG-418-O03 AG-347-M23 0.1072
AG-418-O03 AG-347-N19 0.1033
AG-418-O03 AG-355-B18 0.06928
AG-418-O03 AG-355-I04 0.07843
AG-418-O03 AG-355-I20 0.07582
AG-418-O03 AG-355-J09 0.08627
AG-418-O03 AG-355-J23 0.07974
AG-418-O03 AG-355-K20 0.08105
AG-418-O03 AG-355-L02 0.07712
AG-418-O03 AG-355-L20 0.07843
AG-418-O03 AG-355-M18 0.07582
AG-418-O03 AG-355-N02 0.05882
AG-418-O03 AG-355-N18 0.07582
AG-418-O03 AG-355-N22 0.0719
AG-418-O03 AG-355-P07 0.08889
AG-418-O03 AG-355-P11 0.07712
AG-418-O03 AG-355-P16 0.08758
AG-418-O03 AG-355-P18 0.09804
AG-418-O03 AG-402-A04 0.1007
AG-418-O03 AG-402-C22 0.1046
AG-418-O03 AG-402-F05 0.0719
AG-418-O03 AG-402-I23 0.1007
AG-418-O03 AG-402-K16 0.1046
AG-418-O03 AG-402-K21 0.1163
AG-418-O03 AG-402-K22 0.1033
AG-418-O03 AG-402-L23 0.08889
AG-418-O03 AG-402-N23 0.1059
AG-418-O03 AG-412-J13 0.0719
AG-418-O03 AG-418-D13 0.1268
AG-418-O03 AG-418-F08 0.1098
AG-418-O03 AG-418-I20 0.1137
AG-418-O03 AG-418-J17 0.1137
AG-418-O03 AG-418-O02 0.09412
AG-418-P06 AG-347-E03 0.07974
AG-418-P06 AG-347-E23 0.07712
AG-418-P06 AG-347-G18 0.0732
AG-418-P06 AG-347-G20 0.0719
AG-418-P06 AG-347-G22 0.07582
AG-418-P06 AG-347-I04 0.06013
AG-418-P06 AG-347-I06 0.07582
AG-418-P06 AG-347-I15 0.09673
AG-418-P06 AG-347-I19 0.07451
AG-418-P06 AG-347-I21 0.07582
AG-418-P06 AG-347-J06 0.07712
AG-418-P06 AG-347-J14 0.07582
AG-418-P06 AG-347-J19 0.09804
AG-418-P06 AG-347-J20 0.0719
AG-418-P06 AG-347-J21 0.09281
AG-418-P06 AG-347-J23 0.08105
AG-418-P06 AG-347-K02 0.08889
AG-418-P06 AG-347-K10 0.07582
AG-418-P06 AG-347-K17 0.07843
AG-418-P06 AG-347-K18 0.1072
AG-418-P06 AG-347-K19 0.07843
AG-418-P06 AG-347-K20 0.07843
AG-418-P06 AG-347-L02 0.08235
AG-418-P06 AG-347-L17 0.07582
AG-418-P06 AG-347-L20 0.07974
AG-418-P06 AG-347-L21 0.08627
AG-418-P06 AG-347-M08 0.07582
AG-418-P06 AG-347-M15 0.09412
AG-418-P06 AG-347-M18 0.06667
AG-418-P06 AG-347-M23 0.0732
AG-418-P06 AG-347-N19 0.06797
AG-418-P06 AG-355-B18 0.1098
AG-418-P06 AG-355-I04 0.1137
AG-418-P06 AG-355-I20 0.1111
AG-418-P06 AG-355-J09 0.09281
AG-418-P06 AG-355-J23 0.1111
AG-418-P06 AG-355-K20 0.115
AG-418-P06 AG-355-L02 0.1124
AG-418-P06 AG-355-L20 0.115
AG-418-P06 AG-355-M18 0.1176
AG-418-P06 AG-355-N02 0.09935
AG-418-P06 AG-355-N18 0.1124
AG-418-P06 AG-355-N22 0.1059
AG-418-P06 AG-355-P07 0.1373
AG-418-P06 AG-355-P11 0.1137
AG-418-P06 AG-355-P16 0.1294
AG-418-P06 AG-355-P18 0.0719
AG-418-P06 AG-402-A04 0.08366
AG-418-P06 AG-402-C22 0.09281
AG-418-P06 AG-402-F05 0.0902
AG-418-P06 AG-402-I23 0.08627
AG-418-P06 AG-402-K16 0.08758
AG-418-P06 AG-402-K21 0.08758
AG-418-P06 AG-402-K22 0.08366
AG-418-P06 AG-402-L23 0.07451
AG-418-P06 AG-402-N23 0.08105
AG-418-P06 AG-412-J13 0.1098
AG-418-P06 AG-418-D13 0.132
AG-418-P06 AG-418-F08 0.07712
AG-418-P06 AG-418-I20 0.09542
AG-418-P06 AG-418-J17 0.08366
AG-418-P06 AG-418-O02 0.08235
AG-418-P06 AG-418-O03 0.1111
AG-418-P13 AG-347-E03 0.115
AG-418-P13 AG-347-E23 0.115
AG-418-P13 AG-347-G18 0.1307
AG-418-P13 AG-347-G20 0.1255
AG-418-P13 AG-347-G22 0.115
AG-418-P13 AG-347-I04 0.1242
AG-418-P13 AG-347-I06 0.119
AG-418-P13 AG-347-I15 0.1229
AG-418-P13 AG-347-I19 0.1203
AG-418-P13 AG-347-I21 0.1137
AG-418-P13 AG-347-J06 0.1216
AG-418-P13 AG-347-J14 0.1176
AG-418-P13 AG-347-J19 0.1268
AG-418-P13 AG-347-J20 0.132
AG-418-P13 AG-347-J21 0.1346
AG-418-P13 AG-347-J23 0.115
AG-418-P13 AG-347-K02 0.1163
AG-418-P13 AG-347-K10 0.1242
AG-418-P13 AG-347-K17 0.119
AG-418-P13 AG-347-K18 0.1255
AG-418-P13 AG-347-K19 0.1281
AG-418-P13 AG-347-K20 0.1229
AG-418-P13 AG-347-L02 0.1307
AG-418-P13 AG-347-L17 0.1124
AG-418-P13 AG-347-L20 0.1255
AG-418-P13 AG-347-L21 0.1176
AG-418-P13 AG-347-M08 0.1255
AG-418-P13 AG-347-M15 0.1163
AG-418-P13 AG-347-M18 0.1242
AG-418-P13 AG-347-M23 0.1255
AG-418-P13 AG-347-N19 0.1124
AG-418-P13 AG-355-B18 0.1333
AG-418-P13 AG-355-I04 0.1399
AG-418-P13 AG-355-I20 0.1451
AG-418-P13 AG-355-J09 0.1137
AG-418-P13 AG-355-J23 0.132
AG-418-P13 AG-355-K20 0.1412
AG-418-P13 AG-355-L02 0.1359
AG-418-P13 AG-355-L20 0.1386
AG-418-P13 AG-355-M18 0.1359
AG-418-P13 AG-355-N02 0.1268
AG-418-P13 AG-355-N18 0.1359
AG-418-P13 AG-355-N22 0.1307
AG-418-P13 AG-355-P07 0.1503
AG-418-P13 AG-355-P11 0.1373
AG-418-P13 AG-355-P16 0.1503
AG-418-P13 AG-355-P18 0.1216
AG-418-P13 AG-402-A04 0.1216
AG-418-P13 AG-402-C22 0.1242
AG-418-P13 AG-402-F05 0.115
AG-418-P13 AG-402-I23 0.1203
AG-418-P13 AG-402-K16 0.1216
AG-418-P13 AG-402-K21 0.1216
AG-418-P13 AG-402-K22 0.1124
AG-418-P13 AG-402-L23 0.1137
AG-418-P13 AG-402-N23 0.1163
AG-418-P13 AG-412-J13 0.1281
AG-418-P13 AG-418-D13 0.06797
AG-418-P13 AG-418-F08 0.1203
AG-418-P13 AG-418-I20 0.132
AG-418-P13 AG-418-J17 0.119
AG-418-P13 AG-418-O02 0.1163
AG-418-P13 AG-418-O03 0.1281
AG-418-P13 AG-418-P06 0.1163
AG-442-N07 AG-347-E03 0.08497
AG-442-N07 AG-347-E23 0.08627
AG-442-N07 AG-347-G18 0.07974
AG-442-N07 AG-347-G20 0.08366
AG-442-N07 AG-347-G22 0.08105
AG-442-N07 AG-347-I04 0.07974
AG-442-N07 AG-347-I06 0.0902
AG-442-N07 AG-347-I15 0.07712
AG-442-N07 AG-347-I19 0.0915
AG-442-N07 AG-347-I21 0.07582
AG-442-N07 AG-347-J06 0.06144
AG-442-N07 AG-347-J14 0.09935
AG-442-N07 AG-347-J19 0.0719
AG-442-N07 AG-347-J20 0.09673
AG-442-N07 AG-347-J21 0.0732
AG-442-N07 AG-347-J23 0.08105
AG-442-N07 AG-347-K02 0.09412
AG-442-N07 AG-347-K10 0.09542
AG-442-N07 AG-347-K17 0.08889
AG-442-N07 AG-347-K18 0.09673
AG-442-N07 AG-347-K19 0.0902
AG-442-N07 AG-347-K20 0.07843
AG-442-N07 AG-347-L02 0.09281
AG-442-N07 AG-347-L17 0.07974
AG-442-N07 AG-347-L20 0.08235
AG-442-N07 AG-347-L21 0.07974
AG-442-N07 AG-347-M08 0.07582
AG-442-N07 AG-347-M15 0.0732
AG-442-N07 AG-347-M18 0.06667
AG-442-N07 AG-347-M23 0.0902
AG-442-N07 AG-347-N19 0.08758
AG-442-N07 AG-355-B18 0.1072
AG-442-N07 AG-355-I04 0.1098
AG-442-N07 AG-355-I20 0.115
AG-442-N07 AG-355-J09 0.09935
AG-442-N07 AG-355-J23 0.115
AG-442-N07 AG-355-K20 0.1124
AG-442-N07 AG-355-L02 0.1098
AG-442-N07 AG-355-L20 0.1124
AG-442-N07 AG-355-M18 0.1163
AG-442-N07 AG-355-N02 0.1033
AG-442-N07 AG-355-N18 0.1098
AG-442-N07 AG-355-N22 0.1033
AG-442-N07 AG-355-P07 0.1229
AG-442-N07 AG-355-P11 0.1111
AG-442-N07 AG-355-P16 0.1203
AG-442-N07 AG-355-P18 0.07843
AG-442-N07 AG-402-A04 0.08235
AG-442-N07 AG-402-C22 0.0915
AG-442-N07 AG-402-F05 0.07582
AG-442-N07 AG-402-I23 0.07059
AG-442-N07 AG-402-K16 0.0915
AG-442-N07 AG-402-K21 0.0902
AG-442-N07 AG-402-K22 0.1007
AG-442-N07 AG-402-L23 0.07582
AG-442-N07 AG-402-N23 0.08366
AG-442-N07 AG-412-J13 0.1085
AG-442-N07 AG-418-D13 0.1216
AG-442-N07 AG-418-F08 0.0915
AG-442-N07 AG-418-I20 0.1059
AG-442-N07 AG-418-J17 0.09673
AG-442-N07 AG-418-O02 0.08627
AG-442-N07 AG-418-O03 0.1046
AG-442-N07 AG-418-P06 0.08758
AG-442-N07 AG-418-P13 0.119
AG-459-N19 AG-347-E03 0.07974
AG-459-N19 AG-347-E23 0.0719
AG-459-N19 AG-347-G18 0.07712
AG-459-N19 AG-347-G20 0.06013
AG-459-N19 AG-347-G22 0.0549
AG-459-N19 AG-347-I04 0.07059
AG-459-N19 AG-347-I06 0.0732
AG-459-N19 AG-347-I15 0.08758
AG-459-N19 AG-347-I19 0.07582
AG-459-N19 AG-347-I21 0.0719
AG-459-N19 AG-347-J06 0.07582
AG-459-N19 AG-347-J14 0.06928
AG-459-N19 AG-347-J19 0.08105
AG-459-N19 AG-347-J20 0.07974
AG-459-N19 AG-347-J21 0.08235
AG-459-N19 AG-347-J23 0.07451
AG-459-N19 AG-347-K02 0.08889
AG-459-N19 AG-347-K10 0.07582
AG-459-N19 AG-347-K17 0.07059
AG-459-N19 AG-347-K18 0.09412
AG-459-N19 AG-347-K19 0.06536
AG-459-N19 AG-347-K20 0.05621
AG-459-N19 AG-347-L02 0.08105
AG-459-N19 AG-347-L17 0.04967
AG-459-N19 AG-347-L20 0.06405
AG-459-N19 AG-347-L21 0.07712
AG-459-N19 AG-347-M08 0.06275
AG-459-N19 AG-347-M15 0.08627
AG-459-N19 AG-347-M18 0.07059
AG-459-N19 AG-347-M23 0.07059
AG-459-N19 AG-347-N19 0.06797
AG-459-N19 AG-355-B18 0.09281
AG-459-N19 AG-355-I04 0.09281
AG-459-N19 AG-355-I20 0.09412
AG-459-N19 AG-355-J09 0.07059
AG-459-N19 AG-355-J23 0.09542
AG-459-N19 AG-355-K20 0.09673
AG-459-N19 AG-355-L02 0.09412
AG-459-N19 AG-355-L20 0.09673
AG-459-N19 AG-355-M18 0.09935
AG-459-N19 AG-355-N02 0.08497
AG-459-N19 AG-355-N18 0.09412
AG-459-N19 AG-355-N22 0.08366
AG-459-N19 AG-355-P07 0.1124
AG-459-N19 AG-355-P11 0.09542
AG-459-N19 AG-355-P16 0.1124
AG-459-N19 AG-355-P18 0.08627
AG-459-N19 AG-402-A04 0.06536
AG-459-N19 AG-402-C22 0.08235
AG-459-N19 AG-402-F05 0.08105
AG-459-N19 AG-402-I23 0.0732
AG-459-N19 AG-402-K16 0.06928
AG-459-N19 AG-402-K21 0.08627
AG-459-N19 AG-402-K22 0.07712
AG-459-N19 AG-402-L23 0.07712
AG-459-N19 AG-402-N23 0.06667
AG-459-N19 AG-412-J13 0.08758
AG-459-N19 AG-418-D13 0.1098
AG-459-N19 AG-418-F08 0.08497
AG-459-N19 AG-418-I20 0.09542
AG-459-N19 AG-418-J17 0.06928
AG-459-N19 AG-418-O02 0.08497
AG-459-N19 AG-418-O03 0.1007
AG-459-N19 AG-418-P06 0.07712
AG-459-N19 AG-418-P13 0.1111
AG-459-N19 AG-442-N07 0.07451
AS9601 AG-347-E03 0.0732
AS9601 AG-347-E23 0.0915
AS9601 AG-347-G18 0.09804
AS9601 AG-347-G20 0.0915
AS9601 AG-347-G22 0.07974
AS9601 AG-347-I04 0.08497
AS9601 AG-347-I06 0.08105
AS9601 AG-347-I15 0.08758
AS9601 AG-347-I19 0.08235
AS9601 AG-347-I21 0.08105
AS9601 AG-347-J06 0.08889
AS9601 AG-347-J14 0.08758
AS9601 AG-347-J19 0.06144
AS9601 AG-347-J20 0.09542
AS9601 AG-347-J21 0.0915
AS9601 AG-347-J23 0.07974
AS9601 AG-347-K02 0.08105
AS9601 AG-347-K10 0.0902
AS9601 AG-347-K17 0.07582
AS9601 AG-347-K18 0.08235
AS9601 AG-347-K19 0.09281
AS9601 AG-347-K20 0.08235
AS9601 AG-347-L02 0.08758
AS9601 AG-347-L17 0.06797
AS9601 AG-347-L20 0.08627
AS9601 AG-347-L21 0.06013
AS9601 AG-347-M08 0.07974
AS9601 AG-347-M15 0.1007
AS9601 AG-347-M18 0.1007
AS9601 AG-347-M23 0.0902
AS9601 AG-347-N19 0.08497
AS9601 AG-355-B18 0.1033
AS9601 AG-355-I04 0.1033
AS9601 AG-355-I20 0.1137
AS9601 AG-355-J09 0.09542
AS9601 AG-355-J23 0.102
AS9601 AG-355-K20 0.1085
AS9601 AG-355-L02 0.1059
AS9601 AG-355-L20 0.1085
AS9601 AG-355-M18 0.1137
AS9601 AG-355-N02 0.1059
AS9601 AG-355-N18 0.1059
AS9601 AG-355-N22 0.09804
AS9601 AG-355-P07 0.115
AS9601 AG-355-P11 0.1072
AS9601 AG-355-P16 0.1163
AS9601 AG-355-P18 0.0902
AS9601 AG-402-A04 0.07712
AS9601 AG-402-C22 0.08758
AS9601 AG-402-F05 0.0732
AS9601 AG-402-I23 0.05621
AS9601 AG-402-K16 0.09673
AS9601 AG-402-K21 0.08889
AS9601 AG-402-K22 0.09673
AS9601 AG-402-L23 0.06667
AS9601 AG-402-N23 0.08758
AS9601 AG-412-J13 0.102
AS9601 AG-418-D13 0.1281
AS9601 AG-418-F08 0.09412
AS9601 AG-418-I20 0.0902
AS9601 AG-418-J17 0.09542
AS9601 AG-418-O02 0.07582
AS9601 AG-418-O03 0.09281
AS9601 AG-418-P06 0.09542
AS9601 AG-418-P13 0.119
AS9601 AG-442-N07 0.07843
AS9601 AG-459-N19 0.08366
GP2 AG-347-E03 0.0719
GP2 AG-347-E23 0.08105
GP2 AG-347-G18 0.07712
GP2 AG-347-G20 0.06928
GP2 AG-347-G22 0.07582
GP2 AG-347-I04 0.0732
GP2 AG-347-I06 0.06797
GP2 AG-347-I15 0.08889
GP2 AG-347-I19 0.07582
GP2 AG-347-I21 0.07974
GP2 AG-347-J06 0.07582
GP2 AG-347-J14 0.07059
GP2 AG-347-J19 0.07582
GP2 AG-347-J20 0.0732
GP2 AG-347-J21 0.08235
GP2 AG-347-J23 0.06013
GP2 AG-347-K02 0.08889
GP2 AG-347-K10 0.07582
GP2 AG-347-K17 0.06275
GP2 AG-347-K18 0.08758
GP2 AG-347-K19 0.07712
GP2 AG-347-K20 0.07451
GP2 AG-347-L02 0.0732
GP2 AG-347-L17 0.06275
GP2 AG-347-L20 0.0719
GP2 AG-347-L21 0.07582
GP2 AG-347-M08 0.07974
GP2 AG-347-M15 0.08627
GP2 AG-347-M18 0.07582
GP2 AG-347-M23 0.07582
GP2 AG-347-N19 0.06013
GP2 AG-355-B18 0.1085
GP2 AG-355-I04 0.1007
GP2 AG-355-I20 0.1098
GP2 AG-355-J09 0.06797
GP2 AG-355-J23 0.08758
GP2 AG-355-K20 0.1059
GP2 AG-355-L02 0.1007
GP2 AG-355-L20 0.1033
GP2 AG-355-M18 0.09935
GP2 AG-355-N02 0.09542
GP2 AG-355-N18 0.1007
GP2 AG-355-N22 0.09281
GP2 AG-355-P07 0.115
GP2 AG-355-P11 0.102
GP2 AG-355-P16 0.1176
GP2 AG-355-P18 0.07451
GP2 AG-402-A04 0.06275
GP2 AG-402-C22 0.08758
GP2 AG-402-F05 0.08366
GP2 AG-402-I23 0.07451
GP2 AG-402-K16 0.07451
GP2 AG-402-K21 0.08366
GP2 AG-402-K22 0.07582
GP2 AG-402-L23 0.06928
GP2 AG-402-N23 0.06928
GP2 AG-412-J13 0.09412
GP2 AG-418-D13 0.1124
GP2 AG-418-F08 0.07582
GP2 AG-418-I20 0.0902
GP2 AG-418-J17 0.07582
GP2 AG-418-O02 0.08235
GP2 AG-418-O03 0.1072
GP2 AG-418-P06 0.08235
GP2 AG-418-P13 0.1203
GP2 AG-442-N07 0.09542
GP2 AG-459-N19 0.06536
GP2 AS9601 0.08627
MIT0604 AG-347-E03 0.0719
MIT0604 AG-347-E23 0.0732
MIT0604 AG-347-G18 0.0732
MIT0604 AG-347-G20 0.0732
MIT0604 AG-347-G22 0.07451
MIT0604 AG-347-I04 0.08366
MIT0604 AG-347-I06 0.07974
MIT0604 AG-347-I15 0.07843
MIT0604 AG-347-I19 0.07974
MIT0604 AG-347-I21 0.0732
MIT0604 AG-347-J06 0.05621
MIT0604 AG-347-J14 0.08366
MIT0604 AG-347-J19 0.07974
MIT0604 AG-347-J20 0.08235
MIT0604 AG-347-J21 0.08105
MIT0604 AG-347-J23 0.07582
MIT0604 AG-347-K02 0.08497
MIT0604 AG-347-K10 0.07712
MIT0604 AG-347-K17 0.07843
MIT0604 AG-347-K18 0.09542
MIT0604 AG-347-K19 0.07712
MIT0604 AG-347-K20 0.07582
MIT0604 AG-347-L02 0.07843
MIT0604 AG-347-L17 0.06928
MIT0604 AG-347-L20 0.07712
MIT0604 AG-347-L21 0.07451
MIT0604 AG-347-M08 0.08105
MIT0604 AG-347-M15 0.0719
MIT0604 AG-347-M18 0.06275
MIT0604 AG-347-M23 0.07712
MIT0604 AG-347-N19 0.0719
MIT0604 AG-355-B18 0.08889
MIT0604 AG-355-I04 0.09542
MIT0604 AG-355-I20 0.1033
MIT0604 AG-355-J09 0.07451
MIT0604 AG-355-J23 0.09281
MIT0604 AG-355-K20 0.1007
MIT0604 AG-355-L02 0.09673
MIT0604 AG-355-L20 0.09935
MIT0604 AG-355-M18 0.102
MIT0604 AG-355-N02 0.0915
MIT0604 AG-355-N18 0.09673
MIT0604 AG-355-N22 0.09281
MIT0604 AG-355-P07 0.115
MIT0604 AG-355-P11 0.09804
MIT0604 AG-355-P16 0.115
MIT0604 AG-355-P18 0.06536
MIT0604 AG-402-A04 0.07582
MIT0604 AG-402-C22 0.0915
MIT0604 AG-402-F05 0.07582
MIT0604 AG-402-I23 0.07843
MIT0604 AG-402-K16 0.07712
MIT0604 AG-402-K21 0.08497
MIT0604 AG-402-K22 0.08366
MIT0604 AG-402-L23 0.06536
MIT0604 AG-402-N23 0.0719
MIT0604 AG-412-J13 0.09281
MIT0604 AG-418-D13 0.1111
MIT0604 AG-418-F08 0.08105
MIT0604 AG-418-I20 0.102
MIT0604 AG-418-J17 0.08889
MIT0604 AG-418-O02 0.09281
MIT0604 AG-418-O03 0.09412
MIT0604 AG-418-P06 0.08758
MIT0604 AG-418-P13 0.1124
MIT0604 AG-442-N07 0.0719
MIT0604 AG-459-N19 0.06667
MIT0604 AS9601 0.08889
MIT0604 GP2 0.07712
MIT1314 AG-347-E03 0.06667
MIT1314 AG-347-E23 0.0549
MIT1314 AG-347-G18 0.0915
MIT1314 AG-347-G20 0.07582
MIT1314 AG-347-G22 0.07582
MIT1314 AG-347-I04 0.06013
MIT1314 AG-347-I06 0.07712
MIT1314 AG-347-I15 0.08889
MIT1314 AG-347-I19 0.07843
MIT1314 AG-347-I21 0.07059
MIT1314 AG-347-J06 0.07582
MIT1314 AG-347-J14 0.07843
MIT1314 AG-347-J19 0.06536
MIT1314 AG-347-J20 0.05752
MIT1314 AG-347-J21 0.0902
MIT1314 AG-347-J23 0.07059
MIT1314 AG-347-K02 0.08627
MIT1314 AG-347-K10 0.06536
MIT1314 AG-347-K17 0.0719
MIT1314 AG-347-K18 0.07974
MIT1314 AG-347-K19 0.08366
MIT1314 AG-347-K20 0.06405
MIT1314 AG-347-L02 0.0732
MIT1314 AG-347-L17 0.06536
MIT1314 AG-347-L20 0.07974
MIT1314 AG-347-L21 0.07059
MIT1314 AG-347-M08 0.08366
MIT1314 AG-347-M15 0.07712
MIT1314 AG-347-M18 0.08497
MIT1314 AG-347-M23 0.06928
MIT1314 AG-347-N19 0.06144
MIT1314 AG-355-B18 0.09804
MIT1314 AG-355-I04 0.1059
MIT1314 AG-355-I20 0.1033
MIT1314 AG-355-J09 0.08497
MIT1314 AG-355-J23 0.1059
MIT1314 AG-355-K20 0.1111
MIT1314 AG-355-L02 0.1085
MIT1314 AG-355-L20 0.1111
MIT1314 AG-355-M18 0.115
MIT1314 AG-355-N02 0.1072
MIT1314 AG-355-N18 0.1085
MIT1314 AG-355-N22 0.102
MIT1314 AG-355-P07 0.1216
MIT1314 AG-355-P11 0.1098
MIT1314 AG-355-P16 0.1216
MIT1314 AG-355-P18 0.06797
MIT1314 AG-402-A04 0.07843
MIT1314 AG-402-C22 0.08366
MIT1314 AG-402-F05 0.0732
MIT1314 AG-402-I23 0.06013
MIT1314 AG-402-K16 0.08105
MIT1314 AG-402-K21 0.07059
MIT1314 AG-402-K22 0.07712
MIT1314 AG-402-L23 0.07451
MIT1314 AG-402-N23 0.06144
MIT1314 AG-412-J13 0.1059
MIT1314 AG-418-D13 0.1359
MIT1314 AG-418-F08 0.08105
MIT1314 AG-418-I20 0.08497
MIT1314 AG-418-J17 0.08758
MIT1314 AG-418-O02 0.08105
MIT1314 AG-418-O03 0.1059
MIT1314 AG-418-P06 0.0732
MIT1314 AG-418-P13 0.1229
MIT1314 AG-442-N07 0.07974
MIT1314 AG-459-N19 0.07843
MIT1314 AS9601 0.08366
MIT1314 GP2 0.07974
MIT1314 MIT0604 0.08758
MIT9107 AG-347-E03 0.08235
MIT9107 AG-347-E23 0.08235
MIT9107 AG-347-G18 0.08627
MIT9107 AG-347-G20 0.08497
MIT9107 AG-347-G22 0.07974
MIT9107 AG-347-I04 0.08758
MIT9107 AG-347-I06 0.08235
MIT9107 AG-347-I15 0.0915
MIT9107 AG-347-I19 0.07843
MIT9107 AG-347-I21 0.07974
MIT9107 AG-347-J06 0.08758
MIT9107 AG-347-J14 0.08497
MIT9107 AG-347-J19 0.08497
MIT9107 AG-347-J20 0.0915
MIT9107 AG-347-J21 0.08105
MIT9107 AG-347-J23 0.07712
MIT9107 AG-347-K02 0.0915
MIT9107 AG-347-K10 0.08758
MIT9107 AG-347-K17 0.09412
MIT9107 AG-347-K18 0.1072
MIT9107 AG-347-K19 0.08758
MIT9107 AG-347-K20 0.07712
MIT9107 AG-347-L02 0.07974
MIT9107 AG-347-L17 0.08497
MIT9107 AG-347-L20 0.08105
MIT9107 AG-347-L21 0.07582
MIT9107 AG-347-M08 0.07974
MIT9107 AG-347-M15 0.08758
MIT9107 AG-347-M18 0.08627
MIT9107 AG-347-M23 0.07712
MIT9107 AG-347-N19 0.08366
MIT9107 AG-355-B18 0.09673
MIT9107 AG-355-I04 0.1098
MIT9107 AG-355-I20 0.1033
MIT9107 AG-355-J09 0.08627
MIT9107 AG-355-J23 0.1124
MIT9107 AG-355-K20 0.1111
MIT9107 AG-355-L02 0.1098
MIT9107 AG-355-L20 0.1111
MIT9107 AG-355-M18 0.1111
MIT9107 AG-355-N02 0.1007
MIT9107 AG-355-N18 0.1098
MIT9107 AG-355-N22 0.09935
MIT9107 AG-355-P07 0.1307
MIT9107 AG-355-P11 0.1098
MIT9107 AG-355-P16 0.1229
MIT9107 AG-355-P18 0.07582
MIT9107 AG-402-A04 0.07451
MIT9107 AG-402-C22 0.08889
MIT9107 AG-402-F05 0.08235
MIT9107 AG-402-I23 0.08105
MIT9107 AG-402-K16 0.07843
MIT9107 AG-402-K21 0.08366
MIT9107 AG-402-K22 0.08889
MIT9107 AG-402-L23 0.07712
MIT9107 AG-402-N23 0.07451
MIT9107 AG-412-J13 0.102
MIT9107 AG-418-D13 0.119
MIT9107 AG-418-F08 0.08627
MIT9107 AG-418-I20 0.08627
MIT9107 AG-418-J17 0.0732
MIT9107 AG-418-O02 0.08889
MIT9107 AG-418-O03 0.1085
MIT9107 AG-418-P06 0.08497
MIT9107 AG-418-P13 0.1137
MIT9107 AG-442-N07 0.08889
MIT9107 AG-459-N19 0.08366
MIT9107 AS9601 0.08758
MIT9107 GP2 0.08627
MIT9107 MIT0604 0.07974
MIT9107 MIT1314 0.07974
MIT9116 AG-347-E03 0.08366
MIT9116 AG-347-E23 0.08366
MIT9116 AG-347-G18 0.08758
MIT9116 AG-347-G20 0.08627
MIT9116 AG-347-G22 0.08105
MIT9116 AG-347-I04 0.08889
MIT9116 AG-347-I06 0.08366
MIT9116 AG-347-I15 0.09281
MIT9116 AG-347-I19 0.07974
MIT9116 AG-347-I21 0.08105
MIT9116 AG-347-J06 0.08889
MIT9116 AG-347-J14 0.08627
MIT9116 AG-347-J19 0.08627
MIT9116 AG-347-J20 0.09281
MIT9116 AG-347-J21 0.08235
MIT9116 AG-347-J23 0.07843
MIT9116 AG-347-K02 0.09281
MIT9116 AG-347-K10 0.08889
MIT9116 AG-347-K17 0.09542
MIT9116 AG-347-K18 0.1085
MIT9116 AG-347-K19 0.08889
MIT9116 AG-347-K20 0.07843
MIT9116 AG-347-L02 0.08105
MIT9116 AG-347-L17 0.08627
MIT9116 AG-347-L20 0.08235
MIT9116 AG-347-L21 0.07712
MIT9116 AG-347-M08 0.08105
MIT9116 AG-347-M15 0.08889
MIT9116 AG-347-M18 0.08758
MIT9116 AG-347-M23 0.07843
MIT9116 AG-347-N19 0.08497
MIT9116 AG-355-B18 0.09804
MIT9116 AG-355-I04 0.1111
MIT9116 AG-355-I20 0.1046
MIT9116 AG-355-J09 0.08758
MIT9116 AG-355-J23 0.1137
MIT9116 AG-355-K20 0.1124
MIT9116 AG-355-L02 0.1111
MIT9116 AG-355-L20 0.1124
MIT9116 AG-355-M18 0.1124
MIT9116 AG-355-N02 0.102
MIT9116 AG-355-N18 0.1111
MIT9116 AG-355-N22 0.1007
MIT9116 AG-355-P07 0.132
MIT9116 AG-355-P11 0.1111
MIT9116 AG-355-P16 0.1242
MIT9116 AG-355-P18 0.07712
MIT9116 AG-402-A04 0.07582
MIT9116 AG-402-C22 0.0902
MIT9116 AG-402-F05 0.08366
MIT9116 AG-402-I23 0.08235
MIT9116 AG-402-K16 0.07974
MIT9116 AG-402-K21 0.08497
MIT9116 AG-402-K22 0.0902
MIT9116 AG-402-L23 0.07843
MIT9116 AG-402-N23 0.07582
MIT9116 AG-412-J13 0.1033
MIT9116 AG-418-D13 0.1203
MIT9116 AG-418-F08 0.08758
MIT9116 AG-418-I20 0.08758
MIT9116 AG-418-J17 0.07451
MIT9116 AG-418-O02 0.0902
MIT9116 AG-418-O03 0.1098
MIT9116 AG-418-P06 0.08627
MIT9116 AG-418-P13 0.115
MIT9116 AG-442-N07 0.0902
MIT9116 AG-459-N19 0.08497
MIT9116 AS9601 0.08889
MIT9116 GP2 0.08758
MIT9116 MIT0604 0.08105
MIT9116 MIT1314 0.08105
MIT9116 MIT9107 0.001307
MIT9201 AG-347-E03 0.06536
MIT9201 AG-347-E23 0.0902
MIT9201 AG-347-G18 0.09412
MIT9201 AG-347-G20 0.08366
MIT9201 AG-347-G22 0.07843
MIT9201 AG-347-I04 0.09281
MIT9201 AG-347-I06 0.06928
MIT9201 AG-347-I15 0.08235
MIT9201 AG-347-I19 0.0902
MIT9201 AG-347-I21 0.0732
MIT9201 AG-347-J06 0.08105
MIT9201 AG-347-J14 0.08889
MIT9201 AG-347-J19 0.07582
MIT9201 AG-347-J20 0.08235
MIT9201 AG-347-J21 0.102
MIT9201 AG-347-J23 0.07582
MIT9201 AG-347-K02 0.06928
MIT9201 AG-347-K10 0.08105
MIT9201 AG-347-K17 0.08889
MIT9201 AG-347-K18 0.09542
MIT9201 AG-347-K19 0.08366
MIT9201 AG-347-K20 0.08627
MIT9201 AG-347-L02 0.0915
MIT9201 AG-347-L17 0.07451
MIT9201 AG-347-L20 0.08366
MIT9201 AG-347-L21 0.05621
MIT9201 AG-347-M08 0.0902
MIT9201 AG-347-M15 0.08497
MIT9201 AG-347-M18 0.08889
MIT9201 AG-347-M23 0.0719
MIT9201 AG-347-N19 0.07974
MIT9201 AG-355-B18 0.102
MIT9201 AG-355-I04 0.1072
MIT9201 AG-355-I20 0.115
MIT9201 AG-355-J09 0.0915
MIT9201 AG-355-J23 0.1124
MIT9201 AG-355-K20 0.1137
MIT9201 AG-355-L02 0.1111
MIT9201 AG-355-L20 0.1137
MIT9201 AG-355-M18 0.1111
MIT9201 AG-355-N02 0.1033
MIT9201 AG-355-N18 0.1111
MIT9201 AG-355-N22 0.1098
MIT9201 AG-355-P07 0.1255
MIT9201 AG-355-P11 0.1124
MIT9201 AG-355-P16 0.1294
MIT9201 AG-355-P18 0.06667
MIT9201 AG-402-A04 0.08366
MIT9201 AG-402-C22 0.08758
MIT9201 AG-402-F05 0.07451
MIT9201 AG-402-I23 0.06667
MIT9201 AG-402-K16 0.08366
MIT9201 AG-402-K21 0.0902
MIT9201 AG-402-K22 0.08889
MIT9201 AG-402-L23 0.06405
MIT9201 AG-402-N23 0.07451
MIT9201 AG-412-J13 0.1072
MIT9201 AG-418-D13 0.132
MIT9201 AG-418-F08 0.07843
MIT9201 AG-418-I20 0.0915
MIT9201 AG-418-J17 0.09542
MIT9201 AG-418-O02 0.07974
MIT9201 AG-418-O03 0.1007
MIT9201 AG-418-P06 0.0915
MIT9201 AG-418-P13 0.1216
MIT9201 AG-442-N07 0.08105
MIT9201 AG-459-N19 0.08627
MIT9201 AS9601 0.07843
MIT9201 GP2 0.08889
MIT9201 MIT0604 0.06797
MIT9201 MIT1314 0.08105
MIT9201 MIT9107 0.08758
MIT9201 MIT9116 0.08889
MIT9202 AG-347-E03 0.06013
MIT9202 AG-347-E23 0.05882
MIT9202 AG-347-G18 0.07451
MIT9202 AG-347-G20 0.06667
MIT9202 AG-347-G22 0.06667
MIT9202 AG-347-I04 0.06405
MIT9202 AG-347-I06 0.0719
MIT9202 AG-347-I15 0.07582
MIT9202 AG-347-I19 0.0732
MIT9202 AG-347-I21 0.06536
MIT9202 AG-347-J06 0.05098
MIT9202 AG-347-J14 0.06667
MIT9202 AG-347-J19 0.07582
MIT9202 AG-347-J20 0.05882
MIT9202 AG-347-J21 0.08235
MIT9202 AG-347-J23 0.06797
MIT9202 AG-347-K02 0.08366
MIT9202 AG-347-K10 0.05359
MIT9202 AG-347-K17 0.06013
MIT9202 AG-347-K18 0.07712
MIT9202 AG-347-K19 0.0732
MIT9202 AG-347-K20 0.06797
MIT9202 AG-347-L02 0.06797
MIT9202 AG-347-L17 0.05752
MIT9202 AG-347-L20 0.06797
MIT9202 AG-347-L21 0.06928
MIT9202 AG-347-M08 0.07843
MIT9202 AG-347-M15 0.05621
MIT9202 AG-347-M18 0.0719
MIT9202 AG-347-M23 0.06275
MIT9202 AG-347-N19 0.03791
MIT9202 AG-355-B18 0.1046
MIT9202 AG-355-I04 0.102
MIT9202 AG-355-I20 0.1098
MIT9202 AG-355-J09 0.0719
MIT9202 AG-355-J23 0.09281
MIT9202 AG-355-K20 0.1046
MIT9202 AG-355-L02 0.1007
MIT9202 AG-355-L20 0.1033
MIT9202 AG-355-M18 0.1033
MIT9202 AG-355-N02 0.09412
MIT9202 AG-355-N18 0.1007
MIT9202 AG-355-N22 0.09804
MIT9202 AG-355-P07 0.1268
MIT9202 AG-355-P11 0.102
MIT9202 AG-355-P16 0.1268
MIT9202 AG-355-P18 0.0549
MIT9202 AG-402-A04 0.07059
MIT9202 AG-402-C22 0.07712
MIT9202 AG-402-F05 0.07582
MIT9202 AG-402-I23 0.06797
MIT9202 AG-402-K16 0.0732
MIT9202 AG-402-K21 0.06013
MIT9202 AG-402-K22 0.06667
MIT9202 AG-402-L23 0.06536
MIT9202 AG-402-N23 0.0549
MIT9202 AG-412-J13 0.09804
MIT9202 AG-418-D13 0.1176
MIT9202 AG-418-F08 0.06275
MIT9202 AG-418-I20 0.0902
MIT9202 AG-418-J17 0.08889
MIT9202 AG-418-O02 0.07059
MIT9202 AG-418-O03 0.1059
MIT9202 AG-418-P06 0.07582
MIT9202 AG-418-P13 0.1124
MIT9202 AG-442-N07 0.07582
MIT9202 AG-459-N19 0.06928
MIT9202 AS9601 0.0915
MIT9202 GP2 0.06144
MIT9202 MIT0604 0.06144
MIT9202 MIT1314 0.05621
MIT9202 MIT9107 0.08105
MIT9202 MIT9116 0.08235
MIT9202 MIT9201 0.06928
MIT9215 AG-347-E03 0.06013
MIT9215 AG-347-E23 0.06013
MIT9215 AG-347-G18 0.07582
MIT9215 AG-347-G20 0.06667
MIT9215 AG-347-G22 0.06667
MIT9215 AG-347-I04 0.06405
MIT9215 AG-347-I06 0.06797
MIT9215 AG-347-I15 0.07582
MIT9215 AG-347-I19 0.06928
MIT9215 AG-347-I21 0.06797
MIT9215 AG-347-J06 0.05229
MIT9215 AG-347-J14 0.06667
MIT9215 AG-347-J19 0.07451
MIT9215 AG-347-J20 0.05882
MIT9215 AG-347-J21 0.07843
MIT9215 AG-347-J23 0.06797
MIT9215 AG-347-K02 0.08105
MIT9215 AG-347-K10 0.05359
MIT9215 AG-347-K17 0.05752
MIT9215 AG-347-K18 0.07712
MIT9215 AG-347-K19 0.07059
MIT9215 AG-347-K20 0.06667
MIT9215 AG-347-L02 0.07059
MIT9215 AG-347-L17 0.06013
MIT9215 AG-347-L20 0.06797
MIT9215 AG-347-L21 0.06797
MIT9215 AG-347-M08 0.07712
MIT9215 AG-347-M15 0.05752
MIT9215 AG-347-M18 0.07059
MIT9215 AG-347-M23 0.06275
MIT9215 AG-347-N19 0.04052
MIT9215 AG-355-B18 0.1033
MIT9215 AG-355-I04 0.1046
MIT9215 AG-355-I20 0.1085
MIT9215 AG-355-J09 0.0719
MIT9215 AG-355-J23 0.09281
MIT9215 AG-355-K20 0.1033
MIT9215 AG-355-L02 0.1007
MIT9215 AG-355-L20 0.1033
MIT9215 AG-355-M18 0.1046
MIT9215 AG-355-N02 0.09412
MIT9215 AG-355-N18 0.1007
MIT9215 AG-355-N22 0.09673
MIT9215 AG-355-P07 0.1242
MIT9215 AG-355-P11 0.102
MIT9215 AG-355-P16 0.1242
MIT9215 AG-355-P18 0.0549
MIT9215 AG-402-A04 0.07059
MIT9215 AG-402-C22 0.07712
MIT9215 AG-402-F05 0.0732
MIT9215 AG-402-I23 0.06797
MIT9215 AG-402-K16 0.0732
MIT9215 AG-402-K21 0.06275
MIT9215 AG-402-K22 0.06536
MIT9215 AG-402-L23 0.06275
MIT9215 AG-402-N23 0.05229
MIT9215 AG-412-J13 0.09935
MIT9215 AG-418-D13 0.1203
MIT9215 AG-418-F08 0.06275
MIT9215 AG-418-I20 0.08758
MIT9215 AG-418-J17 0.08366
MIT9215 AG-418-O02 0.07059
MIT9215 AG-418-O03 0.1007
MIT9215 AG-418-P06 0.07451
MIT9215 AG-418-P13 0.1163
MIT9215 AG-442-N07 0.07974
MIT9215 AG-459-N19 0.07059
MIT9215 AS9601 0.0915
MIT9215 GP2 0.05882
MIT9215 MIT0604 0.06013
MIT9215 MIT1314 0.05752
MIT9215 MIT9107 0.08235
MIT9215 MIT9116 0.08366
MIT9215 MIT9201 0.0719
MIT9215 MIT9202 0.01046
MIT9301 AG-347-E03 0.07843
MIT9301 AG-347-E23 0.06667
MIT9301 AG-347-G18 0.07974
MIT9301 AG-347-G20 0.06797
MIT9301 AG-347-G22 0.06536
MIT9301 AG-347-I04 0.08105
MIT9301 AG-347-I06 0.0719
MIT9301 AG-347-I15 0.08627
MIT9301 AG-347-I19 0.06797
MIT9301 AG-347-I21 0.0732
MIT9301 AG-347-J06 0.07059
MIT9301 AG-347-J14 0.07059
MIT9301 AG-347-J19 0.08235
MIT9301 AG-347-J20 0.07843
MIT9301 AG-347-J21 0.08235
MIT9301 AG-347-J23 0.07974
MIT9301 AG-347-K02 0.0902
MIT9301 AG-347-K10 0.07582
MIT9301 AG-347-K17 0.06928
MIT9301 AG-347-K18 0.08497
MIT9301 AG-347-K19 0.0719
MIT9301 AG-347-K20 0.07451
MIT9301 AG-347-L02 0.08758
MIT9301 AG-347-L17 0.06797
MIT9301 AG-347-L20 0.07712
MIT9301 AG-347-L21 0.07712
MIT9301 AG-347-M08 0.08235
MIT9301 AG-347-M15 0.07059
MIT9301 AG-347-M18 0.07712
MIT9301 AG-347-M23 0.06144
MIT9301 AG-347-N19 0.06405
MIT9301 AG-355-B18 0.1085
MIT9301 AG-355-I04 0.1085
MIT9301 AG-355-I20 0.1085
MIT9301 AG-355-J09 0.08366
MIT9301 AG-355-J23 0.09804
MIT9301 AG-355-K20 0.115
MIT9301 AG-355-L02 0.1098
MIT9301 AG-355-L20 0.1098
MIT9301 AG-355-M18 0.115
MIT9301 AG-355-N02 0.0902
MIT9301 AG-355-N18 0.1098
MIT9301 AG-355-N22 0.1033
MIT9301 AG-355-P07 0.1216
MIT9301 AG-355-P11 0.1111
MIT9301 AG-355-P16 0.1137
MIT9301 AG-355-P18 0.07974
MIT9301 AG-402-A04 0.08889
MIT9301 AG-402-C22 0.07451
MIT9301 AG-402-F05 0.08497
MIT9301 AG-402-I23 0.07059
MIT9301 AG-402-K16 0.07712
MIT9301 AG-402-K21 0.08627
MIT9301 AG-402-K22 0.08627
MIT9301 AG-402-L23 0.07059
MIT9301 AG-402-N23 0.0719
MIT9301 AG-412-J13 0.1007
MIT9301 AG-418-D13 0.1268
MIT9301 AG-418-F08 0.0732
MIT9301 AG-418-I20 0.09542
MIT9301 AG-418-J17 0.09804
MIT9301 AG-418-O02 0.06667
MIT9301 AG-418-O03 0.1098
MIT9301 AG-418-P06 0.07582
MIT9301 AG-418-P13 0.1216
MIT9301 AG-442-N07 0.08497
MIT9301 AG-459-N19 0.07843
MIT9301 AS9601 0.08758
MIT9301 GP2 0.07843
MIT9301 MIT0604 0.08497
MIT9301 MIT1314 0.07974
MIT9301 MIT9107 0.08105
MIT9301 MIT9116 0.08235
MIT9301 MIT9201 0.08366
MIT9301 MIT9202 0.06144
MIT9301 MIT9215 0.06405
MIT9302 AG-347-E03 0.0719
MIT9302 AG-347-E23 0.07843
MIT9302 AG-347-G18 0.09412
MIT9302 AG-347-G20 0.06536
MIT9302 AG-347-G22 0.08105
MIT9302 AG-347-I04 0.07451
MIT9302 AG-347-I06 0.08366
MIT9302 AG-347-I15 0.09412
MIT9302 AG-347-I19 0.09673
MIT9302 AG-347-I21 0.08497
MIT9302 AG-347-J06 0.08627
MIT9302 AG-347-J14 0.07843
MIT9302 AG-347-J19 0.0915
MIT9302 AG-347-J20 0.06797
MIT9302 AG-347-J21 0.09935
MIT9302 AG-347-J23 0.08235
MIT9302 AG-347-K02 0.09281
MIT9302 AG-347-K10 0.07059
MIT9302 AG-347-K17 0.07843
MIT9302 AG-347-K18 0.07843
MIT9302 AG-347-K19 0.07059
MIT9302 AG-347-K20 0.07059
MIT9302 AG-347-L02 0.06667
MIT9302 AG-347-L17 0.08366
MIT9302 AG-347-L20 0.07451
MIT9302 AG-347-L21 0.08497
MIT9302 AG-347-M08 0.09542
MIT9302 AG-347-M15 0.09673
MIT9302 AG-347-M18 0.08627
MIT9302 AG-347-M23 0.07059
MIT9302 AG-347-N19 0.0719
MIT9302 AG-355-B18 0.1046
MIT9302 AG-355-I04 0.1007
MIT9302 AG-355-I20 0.1033
MIT9302 AG-355-J09 0.09281
MIT9302 AG-355-J23 0.1124
MIT9302 AG-355-K20 0.1046
MIT9302 AG-355-L02 0.102
MIT9302 AG-355-L20 0.102
MIT9302 AG-355-M18 0.102
MIT9302 AG-355-N02 0.1098
MIT9302 AG-355-N18 0.102
MIT9302 AG-355-N22 0.1046
MIT9302 AG-355-P07 0.1098
MIT9302 AG-355-P11 0.1007
MIT9302 AG-355-P16 0.115
MIT9302 AG-355-P18 0.0719
MIT9302 AG-402-A04 0.07843
MIT9302 AG-402-C22 0.09412
MIT9302 AG-402-F05 0.09804
MIT9302 AG-402-I23 0.08235
MIT9302 AG-402-K16 0.07974
MIT9302 AG-402-K21 0.08758
MIT9302 AG-402-K22 0.08758
MIT9302 AG-402-L23 0.09412
MIT9302 AG-402-N23 0.06667
MIT9302 AG-412-J13 0.1085
MIT9302 AG-418-D13 0.1425
MIT9302 AG-418-F08 0.08235
MIT9302 AG-418-I20 0.09542
MIT9302 AG-418-J17 0.09281
MIT9302 AG-418-O02 0.09412
MIT9302 AG-418-O03 0.1137
MIT9302 AG-418-P06 0.08105
MIT9302 AG-418-P13 0.1399
MIT9302 AG-442-N07 0.102
MIT9302 AG-459-N19 0.0902
MIT9302 AS9601 0.102
MIT9302 GP2 0.08889
MIT9302 MIT0604 0.0902
MIT9302 MIT1314 0.06275
MIT9302 MIT9107 0.09673
MIT9302 MIT9116 0.09804
MIT9302 MIT9201 0.0915
MIT9302 MIT9202 0.07712
MIT9302 MIT9215 0.07451
MIT9302 MIT9301 0.08889
MIT9311 AG-347-E03 0.07843
MIT9311 AG-347-E23 0.07712
MIT9311 AG-347-G18 0.09804
MIT9311 AG-347-G20 0.08758
MIT9311 AG-347-G22 0.08366
MIT9311 AG-347-I04 0.07582
MIT9311 AG-347-I06 0.0902
MIT9311 AG-347-I15 0.09412
MIT9311 AG-347-I19 0.08758
MIT9311 AG-347-I21 0.07451
MIT9311 AG-347-J06 0.0719
MIT9311 AG-347-J14 0.08497
MIT9311 AG-347-J19 0.08497
MIT9311 AG-347-J20 0.07843
MIT9311 AG-347-J21 0.08889
MIT9311 AG-347-J23 0.08758
MIT9311 AG-347-K02 0.08889
MIT9311 AG-347-K10 0.07843
MIT9311 AG-347-K17 0.08758
MIT9311 AG-347-K18 0.1007
MIT9311 AG-347-K19 0.08889
MIT9311 AG-347-K20 0.07974
MIT9311 AG-347-L02 0.07059
MIT9311 AG-347-L17 0.08889
MIT9311 AG-347-L20 0.08497
MIT9311 AG-347-L21 0.07582
MIT9311 AG-347-M08 0.08889
MIT9311 AG-347-M15 0.07974
MIT9311 AG-347-M18 0.08105
MIT9311 AG-347-M23 0.08366
MIT9311 AG-347-N19 0.07974
MIT9311 AG-355-B18 0.1046
MIT9311 AG-355-I04 0.1033
MIT9311 AG-355-I20 0.1072
MIT9311 AG-355-J09 0.09412
MIT9311 AG-355-J23 0.1216
MIT9311 AG-355-K20 0.102
MIT9311 AG-355-L02 0.102
MIT9311 AG-355-L20 0.102
MIT9311 AG-355-M18 0.1098
MIT9311 AG-355-N02 0.1163
MIT9311 AG-355-N18 0.102
MIT9311 AG-355-N22 0.1098
MIT9311 AG-355-P07 0.1229
MIT9311 AG-355-P11 0.1007
MIT9311 AG-355-P16 0.1307
MIT9311 AG-355-P18 0.07582
MIT9311 AG-402-A04 0.09412
MIT9311 AG-402-C22 0.09281
MIT9311 AG-402-F05 0.1059
MIT9311 AG-402-I23 0.08105
MIT9311 AG-402-K16 0.08105
MIT9311 AG-402-K21 0.07843
MIT9311 AG-402-K22 0.09412
MIT9311 AG-402-L23 0.09542
MIT9311 AG-402-N23 0.07059
MIT9311 AG-412-J13 0.1163
MIT9311 AG-418-D13 0.1438
MIT9311 AG-418-F08 0.07843
MIT9311 AG-418-I20 0.102
MIT9311 AG-418-J17 0.0915
MIT9311 AG-418-O02 0.08889
MIT9311 AG-418-O03 0.1229
MIT9311 AG-418-P06 0.08497
MIT9311 AG-418-P13 0.1359
MIT9311 AG-442-N07 0.08627
MIT9311 AG-459-N19 0.0915
MIT9311 AS9601 0.09935
MIT9311 GP2 0.08889
MIT9311 MIT0604 0.08235
MIT9311 MIT1314 0.06928
MIT9311 MIT9107 0.0915
MIT9311 MIT9116 0.09281
MIT9311 MIT9201 0.08889
MIT9311 MIT9202 0.06536
MIT9311 MIT9215 0.06013
MIT9311 MIT9301 0.08366
MIT9311 MIT9302 0.07059
MIT9314 AG-347-E03 0.09281
MIT9314 AG-347-E23 0.1007
MIT9314 AG-347-G18 0.1059
MIT9314 AG-347-G20 0.08235
MIT9314 AG-347-G22 0.102
MIT9314 AG-347-I04 0.09804
MIT9314 AG-347-I06 0.1033
MIT9314 AG-347-I15 0.09412
MIT9314 AG-347-I19 0.1046
MIT9314 AG-347-I21 0.1098
MIT9314 AG-347-J06 0.1007
MIT9314 AG-347-J14 0.1072
MIT9314 AG-347-J19 0.1124
MIT9314 AG-347-J20 0.1124
MIT9314 AG-347-J21 0.1098
MIT9314 AG-347-J23 0.1046
MIT9314 AG-347-K02 0.09281
MIT9314 AG-347-K10 0.1059
MIT9314 AG-347-K17 0.1059
MIT9314 AG-347-K18 0.1111
MIT9314 AG-347-K19 0.08889
MIT9314 AG-347-K20 0.1124
MIT9314 AG-347-L02 0.115
MIT9314 AG-347-L17 0.1072
MIT9314 AG-347-L20 0.08758
MIT9314 AG-347-L21 0.1007
MIT9314 AG-347-M08 0.1059
MIT9314 AG-347-M15 0.1124
MIT9314 AG-347-M18 0.1072
MIT9314 AG-347-M23 0.09804
MIT9314 AG-347-N19 0.09935
MIT9314 AG-355-B18 0.04314
MIT9314 AG-355-I04 0.05098
MIT9314 AG-355-I20 0.0549
MIT9314 AG-355-J09 0.0719
MIT9314 AG-355-J23 0.05882
MIT9314 AG-355-K20 0.05621
MIT9314 AG-355-L02 0.05229
MIT9314 AG-355-L20 0.05359
MIT9314 AG-355-M18 0.05752
MIT9314 AG-355-N02 0.02876
MIT9314 AG-355-N18 0.05098
MIT9314 AG-355-N22 0.04575
MIT9314 AG-355-P07 0.102
MIT9314 AG-355-P11 0.05229
MIT9314 AG-355-P16 0.0915
MIT9314 AG-355-P18 0.09281
MIT9314 AG-402-A04 0.1007
MIT9314 AG-402-C22 0.1111
MIT9314 AG-402-F05 0.08758
MIT9314 AG-402-I23 0.09542
MIT9314 AG-402-K16 0.09673
MIT9314 AG-402-K21 0.1124
MIT9314 AG-402-K22 0.1059
MIT9314 AG-402-L23 0.08497
MIT9314 AG-402-N23 0.1046
MIT9314 AG-412-J13 0.04444
MIT9314 AG-418-D13 0.1333
MIT9314 AG-418-F08 0.1059
MIT9314 AG-418-I20 0.1176
MIT9314 AG-418-J17 0.1163
MIT9314 AG-418-O02 0.1033
MIT9314 AG-418-O03 0.05752
MIT9314 AG-418-P06 0.1059
MIT9314 AG-418-P13 0.1307
MIT9314 AG-442-N07 0.09935
MIT9314 AG-459-N19 0.09804
MIT9314 AS9601 0.102
MIT9314 GP2 0.1046
MIT9314 MIT0604 0.08497
MIT9314 MIT1314 0.1098
MIT9314 MIT9107 0.1046
MIT9314 MIT9116 0.1059
MIT9314 MIT9201 0.09542
MIT9314 MIT9202 0.09935
MIT9314 MIT9215 0.1007
MIT9314 MIT9301 0.09412
MIT9314 MIT9302 0.1111
MIT9314 MIT9311 0.1203
MIT9321 AG-347-E03 0.07451
MIT9321 AG-347-E23 0.08497
MIT9321 AG-347-G18 0.09281
MIT9321 AG-347-G20 0.07843
MIT9321 AG-347-G22 0.07582
MIT9321 AG-347-I04 0.08105
MIT9321 AG-347-I06 0.07582
MIT9321 AG-347-I15 0.09281
MIT9321 AG-347-I19 0.08889
MIT9321 AG-347-I21 0.07843
MIT9321 AG-347-J06 0.0902
MIT9321 AG-347-J14 0.07843
MIT9321 AG-347-J19 0.07582
MIT9321 AG-347-J20 0.08497
MIT9321 AG-347-J21 0.1059
MIT9321 AG-347-J23 0.0915
MIT9321 AG-347-K02 0.08105
MIT9321 AG-347-K10 0.0915
MIT9321 AG-347-K17 0.07712
MIT9321 AG-347-K18 0.08627
MIT9321 AG-347-K19 0.08366
MIT9321 AG-347-K20 0.07582
MIT9321 AG-347-L02 0.08366
MIT9321 AG-347-L17 0.06797
MIT9321 AG-347-L20 0.08235
MIT9321 AG-347-L21 0.06928
MIT9321 AG-347-M08 0.07974
MIT9321 AG-347-M15 0.09412
MIT9321 AG-347-M18 0.09935
MIT9321 AG-347-M23 0.08889
MIT9321 AG-347-N19 0.08235
MIT9321 AG-355-B18 0.102
MIT9321 AG-355-I04 0.102
MIT9321 AG-355-I20 0.1124
MIT9321 AG-355-J09 0.09542
MIT9321 AG-355-J23 0.1033
MIT9321 AG-355-K20 0.1072
MIT9321 AG-355-L02 0.102
MIT9321 AG-355-L20 0.102
MIT9321 AG-355-M18 0.1046
MIT9321 AG-355-N02 0.1046
MIT9321 AG-355-N18 0.102
MIT9321 AG-355-N22 0.1033
MIT9321 AG-355-P07 0.1137
MIT9321 AG-355-P11 0.1033
MIT9321 AG-355-P16 0.1176
MIT9321 AG-355-P18 0.08627
MIT9321 AG-402-A04 0.08105
MIT9321 AG-402-C22 0.08758
MIT9321 AG-402-F05 0.07843
MIT9321 AG-402-I23 0.06667
MIT9321 AG-402-K16 0.09935
MIT9321 AG-402-K21 0.0902
MIT9321 AG-402-K22 0.0915
MIT9321 AG-402-L23 0.06667
MIT9321 AG-402-N23 0.07451
MIT9321 AG-412-J13 0.1046
MIT9321 AG-418-D13 0.1203
MIT9321 AG-418-F08 0.09542
MIT9321 AG-418-I20 0.08627
MIT9321 AG-418-J17 0.09935
MIT9321 AG-418-O02 0.07582
MIT9321 AG-418-O03 0.1033
MIT9321 AG-418-P06 0.08627
MIT9321 AG-418-P13 0.1033
MIT9321 AG-442-N07 0.0902
MIT9321 AG-459-N19 0.07974
MIT9321 AS9601 0.07059
MIT9321 GP2 0.08366
MIT9321 MIT0604 0.07843
MIT9321 MIT1314 0.08627
MIT9321 MIT9107 0.102
MIT9321 MIT9116 0.1033
MIT9321 MIT9201 0.07712
MIT9321 MIT9202 0.07843
MIT9321 MIT9215 0.07843
MIT9321 MIT9301 0.08497
MIT9321 MIT9302 0.09281
MIT9321 MIT9311 0.09804
MIT9321 MIT9314 0.1033
SB AG-347-E03 0.06275
SB AG-347-E23 0.06275
SB AG-347-G18 0.07843
SB AG-347-G20 0.02222
SB AG-347-G22 0.07712
SB AG-347-I04 0.05752
SB AG-347-I06 0.07451
SB AG-347-I15 0.07974
SB AG-347-I19 0.07059
SB AG-347-I21 0.07843
SB AG-347-J06 0.07843
SB AG-347-J14 0.06144
SB AG-347-J19 0.08889
SB AG-347-J20 0.06928
SB AG-347-J21 0.08235
SB AG-347-J23 0.0732
SB AG-347-K02 0.07059
SB AG-347-K10 0.0732
SB AG-347-K17 0.06536
SB AG-347-K18 0.07974
SB AG-347-K19 0.03007
SB AG-347-K20 0.04967
SB AG-347-L02 0.07582
SB AG-347-L17 0.0719
SB AG-347-L20 0.03529
SB AG-347-L21 0.07843
SB AG-347-M08 0.08235
SB AG-347-M15 0.08627
SB AG-347-M18 0.07451
SB AG-347-M23 0.06144
SB AG-347-N19 0.06928
SB AG-355-B18 0.1007
SB AG-355-I04 0.09804
SB AG-355-I20 0.102
SB AG-355-J09 0.07974
SB AG-355-J23 0.1085
SB AG-355-K20 0.1046
SB AG-355-L02 0.09935
SB AG-355-L20 0.102
SB AG-355-M18 0.1072
SB AG-355-N02 0.07843
SB AG-355-N18 0.09935
SB AG-355-N22 0.09542
SB AG-355-P07 0.115
SB AG-355-P11 0.1007
SB AG-355-P16 0.1046
SB AG-355-P18 0.06405
SB AG-402-A04 0.05882
SB AG-402-C22 0.07974
SB AG-402-F05 0.07843
SB AG-402-I23 0.07582
SB AG-402-K16 0.07712
SB AG-402-K21 0.08497
SB AG-402-K22 0.07582
SB AG-402-L23 0.06797
SB AG-402-N23 0.06144
SB AG-412-J13 0.09412
SB AG-418-D13 0.1281
SB AG-418-F08 0.07059
SB AG-418-I20 0.09804
SB AG-418-J17 0.07974
SB AG-418-O02 0.05752
SB AG-418-O03 0.08889
SB AG-418-P06 0.06536
SB AG-418-P13 0.119
SB AG-442-N07 0.08105
SB AG-459-N19 0.06275
SB AS9601 0.08235
SB GP2 0.0732
SB MIT0604 0.07059
SB MIT1314 0.0732
SB MIT9107 0.08366
SB MIT9116 0.08497
SB MIT9201 0.07974
SB MIT9202 0.06275
SB MIT9215 0.06275
SB MIT9301 0.06536
SB MIT9302 0.06275
SB MIT9311 0.08235
SB MIT9314 0.07974
SB MIT9321 0.07843
