# Supplementary material for: Emergence of trait variability through the lens of nitrogen assimilation in Prochlorococcus
Source: eLife. 2019 Feb 1;8:e41043. doi: 10.7554/eLife.41043 (PMC6370341; doi:10.7554/eLife.41043)
Supplement: Figure 6—source data 1. [file elife-41043-fig6-data1.zip › 75_pstB_CyCOG_60001034_HLII.fasta]

>AG-347-E03
TCTCTAGAGAATGTCTCTATTAGCTATGGAACTTTTGAAGCTGTAAGAAATGTTTTTTGT
AATTTTAAAAAAGGAAATATAACCTCCCTTATTGGCCCTTCAGGTTGTGGTAAATCAACT
GTTCTTAGATCATTAAATAGGATGAACGATTTGATTCCTAATTGTTCGTTAAAAGGAACT
GTCCTCTTTGATGGAACTAATATTTACGATAAAAGAGTAGATCCAGTTGAAGTCAGAAGA
AGAATTGGAATGGTTTTTCAACAACCTAATCCTTTTCCTAAATCTATCTATGAAAATATT
GCATTTGGGGCAAGAATTAATGGCTTTACAGGAGATATGGATGAACTGGTCGAAAGTTCA
CTAAGAAAAGCTGCCTTGTGGGATGAATGTAAGGATAAATTAAATGACAGTGGTTACTCT
TTATCAGGCGGACAACAACAAAGACTATGTATAGCAAGAACCATTGCGATTGAACCCGAA
ATAATTCTCATGGATGAGCCATGCTCAGCTTTAGATCCAATCTCTACTTTGAAAATAGAA
GAGACTATGCATGAACTTAAGAAGAATTACACAATAATAATCGTTACTCATAATATGCAA
CAGGCTTTGAGAGTTAGTGATATGACTGCATTTTTCAATGCAATTGAGTATGAAGATGGT
GATGGAGGAAAGGTTGGTTACCTTGCAGAATTTAATTCGACAAAGAAAATTTTTAACTCT
CCAAAAGAAAAAATCACTCAAGAATACATATCAGGTAAATTTGGT
>AG-347-E23
TCTCTTGAGAATGTCTCTATTAGCTATGGAACTTTCGAAGCAGTAAGAAATGTTTTTTGT
AATTTTAAAAAAGGAAATATTACCTCCCTTATTGGCCCTTCAGGTTGTGGTAAATCAACT
GTTCTTAGATCATTAAATAGGATGAACGATTTGATTCCCAATTGTTCGTTAAAAGGGACT
GTCCTCTTTGATGGAACTAATATTTACGATAAAAGAGTAGATCCAGTTGAAGTGAGAAGA
AGAATTGGGATGGTTTTTCAACAACCTAATCCTTTTCCTAAATCTATTTACGAAAATATT
GCATTTGGGGCAAGAATTAATGGATTTACTGGAGATATGGATGAATTAGTCGAAAGTTCA
CTAAGAAAGGCTGCTTTATGGGATGAATGTAAGGATAAATTGAATGATAGTGGTTACTCT
TTATCTGGAGGACAACAGCAAAGATTATGTATCGCTCGAACCATTGCAATTGAGCCTGAA
ATAATTCTCATGGATGAGCCATGTTCTGCATTAGATCCAATTTCCACTCTGAAAATTGAG
GAGACGATGCATGAACTTAAGAAGAATTACACAATAATAATCGTTACTCATAATATGCAA
CAGGCATTAAGAGTTAGTGATATGACAGCATTTTTTAATGCGATCGAATATGAAGATGGT
GATGGAGGAAAGGTTGGTTATCTTGCAGAATTTAATTCCACTAAGAAAATTTTCAACTCT
CCCAAAGAAAAAACTACTCAGGAATACATATCAGGTAAGTTTGGT
>AG-347-G18
TCTCTTGAGAATGTCTCAATTAGCTATGGAACCTTTGCAGCAGTAAGGAATGTTTTTTGT
AATTTTAAAAAAGGAAATATAACTTCTCTTATTGGCCCTTCTGGTTGCGGAAAATCAACG
GTTCTTAGATCTTTAAATAGAATGAACGATCTGATTCCGAATTTCTCACTAAAGGGGACT
GTCCTCTTTGATGGAACTGATATTTACGATAAAAGAGTAGATCCAGTTGAAGTAAGAAGA
AGAATTGGAATGGTTTTCCAACAACCTAATCCTTTTCCTAAATCTATCTACGAAAATATT
GCATTTGGAGCAAGAATTAACGGCTTTACGGGAGATATGGATGAACTAGTAGAAAGTTCT
CTTAGAAAAGCTGCTTTATGGGACGAATGTAAGGATAAATTAAACGATAGTGGTTACTCC
TTATCTGGCGGACAACAACAAAGATTATGCATTGCTCGAACTATTGCAATTGAACCTGAA
ATAATTTTAATGGATGAGCCATGCTCAGCTTTAGATCCTATCTCTACATTAAAAATTGAG
GAGACTATGCATGAACTTAAGAAGAATTACACAATAATTATCGTTACTCATAATATGCAA
CAGGCATTAAGAGTTAGTGATATGACTGCATTTTTTAATGCTATTGAATATGAAGATGGT
GATGGAGGAAAGGTTGGTTATCTTGCAGAATTTAATTCGACAAAGAAAATTTTTAACTCT
CCAAAAGAAAAAACTACTCAGGAATACATATCTGGTAAATTTGGT
>AG-347-G20
TCTCTTGAGAATGTTTCTATTAGCTATGGAACTTTCGAAGCAGTAAGAAATGTTTTTTGT
AATTTTAAAAAAGGAAATATAACTTCCCTTATTGGCCCCTCCGGTTGTGGTAAATCAACT
GTTCTTAGATCATTAAATAGGATGAACGATTTAATTCCTAATTGCTCACTGAAGGGCACT
GTCCTGTTTGATGGAACAAATATTTACGATAAAAGAGTAGATCCAGTAGAAGTAAGAAGA
AGAATAGGAATGGTTTTTCAACAGCCTAATCCTTTTCCTAAATCTATCTACGAAAATATC
GCATTTGGAGCAAGAATTAATGGCTTTACAGGAGATATGGATGAATTAGTCGAAAGTTCA
CTAAAAAAGGCTGCTTTATGGGATGAATGTAAGGATAAATTAAATGATAGTGGTTACTCT
TTATCTGGTGGACAACAACAAAGATTATGTATTGCTCGAACCATCGCAATTGAGCCTGAA
ATAATTCTCATGGATGAGCCATGTTCAGCTTTAGATCCAATCTCTACTTTAAAAATTGAG
GAGACGATGCATGAACTTAAGAAGAATTACACAATAATAATCGTTACTCATAATATGCAA
CAGGCATTAAGAGTAAGTGATATGACTGCATTTTTTAATGCAATTGAGTATGAAGATGGT
GATGGAGGAAAGGTTGGTTACCTCGCAGAATTTAATTCGACAAAGAAAATTTTTAACTCT
CCAAAAGAAAAAACCACTCAGGAATACATATCAGGTAAATTTGGC
>AG-347-G22
TCTCTTGAGAATGTCTCTATTAGCTATGGAACTTTTGAAGCAGTAAGAAATGTTTTTTGT
AATTTTAAAAAAGGAAATATAACCTCCCTTATTGGACCTTCAGGTTGCGGTAAATCAACT
GTTCTTAGATCTTTAAATAGGATGAACGATCTAATTCCTAATTGCTCATTAAAAGGGACT
GTCCTCTTTGATGGAACTAATATTTATGACAAAAGAGTAGACCCAGTTGAAGTAAGAAGA
AGAATTGGCATGGTTTTTCAACAACCAAATCCTTTCCCGAAATCTATCTACGAAAATATT
GCATTTGGGGCAAGAATTAATGGCTTTACTGGAGATATGGATGAATTAGTGGAAAGTTCA
CTTAGAAAAGCTGCTTTATGGGATGAATGTAAGGATAAATTAAATGATAGTGGTTACTCG
TTATCTGGTGGGCAACAACAAAGATTATGTATCGCTAGAACTATCGCAATTGAGCCTGAA
ATAATTCTCATGGATGAGCCATGCTCAGCGTTAGATCCAATCTCTACTTTAAAAATAGAA
GAGACTATGCATGAACTAAAGAAGAATTACACAATAATTATCGTTACCCATAATATGCAA
CAGGCATTAAGAGTTAGTGATATGACTGCATTTTTTAATGCTATTGAATATGAAGATGGC
GATGGAGGAAAAGTTGGTTATCTTGCAGAATTCGACTCAACAAAGAAAATTTTTAACTCT
CCAAAAGAAAAAACTACTCAGGAATACATATCTGGTAAATTTGGT
>AG-347-I04
TCTCTTGAGAATGTTTCTATTAGCTATGGAACTTTTGAAGCAGTAAGAAATGTTTTTTGT
AATTTTAAAAAAGGAAATATAACTTCCCTTATTGGCCCCTCCGGTTGTGGCAAATCAACT
GTTCTTAGATCATTAAATAGGATGAACGATTTAATTCCTAATTGTTCTTTGAAAGGAACA
GTCCTGTTTGATGGAACTAATATTTACGATAAAAGAGTAGATCCAGTAGAAGTAAGACGA
AGAATCGGAATGGTTTTTCAACAGCCTAATCCTTTTCCTAAATCTATCTATGAAAATATT
GCATTTGGGGCAAGAATTAATGGATTTACGGGAGATATGGAAGAATTGGTCGAAAGTTCA
TTAAGAAAGGCTGCATTATGGGACGAATGTAAGGATAAATTGAATGATAGTGGTTACTCA
TTATCTGGTGGACAACAACAAAGATTATGTATTGCAAGAACCATTGCTATTGAGCCTGAA
ATAATTCTAATGGATGAGCCATGCTCAGCTTTAGATCCAATCTCTACCTTGAAGATAGAA
GAGACGATGCATGAACTTAAGAAGAATTACACAATAATTATCGTTACTCATAATATGCAA
CAGGCATTAAGAGTTAGTGATATGACTGCATTTTTTAATGCAATTGAGTATGAAGATGGT
GATGGAGGAAAGGTTGGTTATCTTGCAGAATTTAATTCCACTAAGAAAATTTTTAATTCT
CCAAAAGAAAAAACCACTCAGGAATACATATCAGGTAAATTTGGT
>AG-347-I06
TCTCTTGAGAATGTCTCTATTAGTTATGGAACTTTTGAAGCAGTAAGAAATGTTTTTTGT
GATTTTAAAAAAGGAAATATAACCTCTCTTATTGGACCTTCAGGATGTGGTAAATCTACT
GTTCTTAGATCTTTAAATAGGATGAACGATTTAATTCCTAATTGTTCGTTAAAAGGTACC
GTCTTGTTTGATGGAACTAATATTTATGACAAAAGAGTAGATCCAGTTGAAGTAAGAAGA
AGAATTGGAATGGTTTTTCAACAACCAAATCCTTTCCCAAAATCTATCTACGAAAATATT
GCATTTGGGGCAAGAATTAATGGCTTTACTGGAGATATGGATGAATTGGTCGAAAGTTCA
CTAAGAAAAGCTGCCTTGTGGGACGAATGTAAGGATAAATTAAATGACAGTGGTTACTCT
TTATCTGGAGGACAACAACAAAGATTATGTATTGCTCGAACCATTGCAATCGAACCTGAA
ATAATTCTAATGGATGAGCCATGCTCAGCATTAGATCCAATCTCTACCTTAAAAATAGAA
GAGACGATGCATGAACTTAAGAATAATTACACAATAATAATAGTTACTCATAATATGCAA
CAGGCATTAAGAGTTAGCGATATGACTGCATTTTTTAATGCTATTGAACATGAAGATGGT
GATGGAGGAAAGGTTGGTTATCTTGCAGAATTTAATTCGACAAAGAAAATTTTTAACTCT
CCAAAAGAAAAAACTACTCAGGAATACATATCTGGTAAATTTGGT
>AG-347-I15
TCTCTTGAGGATGTCTCCATTAGCTATGGAACTTTTGAAGCAATAAGAAATGTTTTTTGT
AATTTTAAAAAAGGAAATATAACCTCTCTTATTGGACCTTCAGGTTGCGGTAAATCTACT
GTTCTAAGATCTTTAAATAGGATGAATGATTTAATTCCGAATTGTTCTTTGAAAGGAACA
GTCTTGTTTGATGGAACTAATATTTACGATAAAAGAGTAGACCCAGTTGAAGTGAGAAGA
AGAATCGGAATGGTCTTTCAACAACCTAATCCTTTTCCTAAATCTATTTATGAAAATATT
GCATTTGGAGCAAGAATCAATGGCTTTACGGGAGATATGGATGAATTAGTCGAAAGTTCA
CTTAGAAAAGCTGCTTTATGGAATGAATGTAAGGATAAATTAAATGACAGTGGTTACTCT
TTATCTGGCGGACAACAACAAAGACTTTGTATAGCAAGAACCATCGCAATTGAACCTGAA
ATAATCCTCATGGATGAGCCATGTTCAGCATTAGATCCAATTTCTACTTTGAAAATAGAG
GAGACAATGCACGAACTTAAGAAGAATTTCACAATAATAATCGTTACTCATAATATGCAA
CAGGCATTAAGAGTAAGTGATATGACTGCATTTTTCAATGCGATTGAGTATGAAGATGGT
GATGGAGGAAAGGTTGGTTATCTTGCCGAATTTAATTCGACAAAGAAAATTTTTAACTCT
CCAAAAGAAAAAACTACTCAGGAATACATATCTGGTAAATTTGGT
>AG-347-I19
TCTCTAGAGAATGTCTCTATTAGTTATGGAACTTTCGAAGCTGTAAGAAATGTTTTTTGT
AACTTTAAAAAAGGCAATATAACATCTCTTATTGGTCCTTCTGGTTGTGGCAAATCAACT
GTTCTTAGATCTTTAAATAGGATGAACGATCTTATTCCTAATTGCTCATTAAAAGGGACT
GTACTCTTTGATGGGACTAATATTTACGATAAAAGAGTAGATCCAGTTGAAGTAAGAAGA
AGAATTGGAATGGTTTTTCAACAACCAAATCCTTTCCCGAAATCTATCTACGAAAATATT
GCATTTGGGGCAAGAATTAATGGCTTTACTGGAGATATGGATGAATTAGTAGAAAGTTCT
CTAAGAAAGGCAGCATTATGGGATGAATGTAAGGATAAATTAAATGACAGTGGTTACTCT
TTATCTGGTGGACAACAACAAAGATTATGTATCGCTAGAACTATTGCTATTGAGCCTGAA
ATAATTCTCATGGATGAGCCATGTTCTGCATTAGATCCAATCTCTACTTTAAAAATAGAA
GAAACGATGCATGAACTTAAGAAGAATTACACAATAATAATCGTTACTCATAATATGCAA
CAGGCATTAAGAGTTAGTGATATGACTGCATTTTTTAATGCAATTGAGTATGAAGATGGT
GATGGAGGAAAGGTTGGTTATCTTGCAGAATTTGACTCAACCAACAAAATTTTTAACTCT
CCAAAAGAAAAAACCACTCAGGAATACATATCAGGTAAATTTGGT
>AG-347-I21
TCTCTTGAGAATGTCTCTATTAGCTATGGCACTTTTCAAGCAGTAAGGAATGTTTTTTGT
AACTTTAAAAAAGGAAATATAACCTCTCTTATTGGACCTTCAGGTTGTGGTAAATCTACT
GTTCTTAGATCTTTAAATAGGATGAACGATCTAATTCCTAATTGCTCATTAAAAGGGACT
GTCCTCTTTGATGGAACTAATATTTACGACAAAAGAGTAGATCCAGTTGAAGTAAGAAGA
AGAATTGGGATGGTTTTTCAACAACCTAATCCTTTTCCTAAATCTATTTACGAAAATATT
GCATTTGGGGCAAGAATTAATGGCTTCACAGGAGATATGGATGAATTAGTAGAAAGTTCA
CTAAGAAAAGCTGCTTTATGGGACGAATGTAAGGATAAATTAAATGACAGCGGTTACTCT
TTATCAGGAGGACAACAACAAAGATTATGTATTGCTAGAACCATTGCAATTGAGCCTGAA
ATAATTCTCATGGATGAGCCATGCTCAGCTTTAGATCCAATCTCTACTTTAAAAATAGAA
GAGACGATGCATGAACTAAAGAAGAATTACACAATAATAATCGTTACTCATAATATGCAA
CAGGCATTAAGAGTTAGTGATACGACTGCATTTTTTAATGCTATTGAATATGAAGATGGT
GATGGAGGGAAAGTCGGCTATCTTGCCGAATTTGATTCTACTAAGAAAATTTTTAACTCT
CCAAAAGAAAAAACTACTCAGGAATATATATCAGGTAAATTTGGT
>AG-347-J06
TCTCTTGAGAATGTCTCAATTAGCTATGGAACCTTTGAAGCAGTAAGGAATGTTTTTTGT
AATTTTAAAAATGGAAATATAACTTCTCTTATTGGCCCTTCTGGTTGCGGAAAATCAACG
GTTCTTAGATCTTTAAATAGGATGAATGATCTGATTCCTAATTGTTGCTTGAAAGGAACT
GTCCTGTTTGATGGAACTAATATTTACGACAAAAGAGTAGATCCAGTTGAAGTAAGAAGA
AGAATTGGGATGGTTTTTCAACAACCTAATCCTTTTCCTAAATCTATTTACGAAAATATT
GCATTTGGAGCAAGAATTAATGGCTTTACGGGAGATATGGATGAATTAGTGGAAAGTTCA
TTAAGAAAGGCTGCTTTATGGGACGAATGTAAGGATAAATTAAACGATAGTGGTTACTCC
TTATCTGGCGGACAACAACAAAGACTATGTATCGCTAGAACTATTGCAATTGAACCTGAA
ATAATTTTAATGGATGAGCCATGCTCAGCTTTGGATCCAATCTCTACTTTGAAAATAGAA
GAGACGATGCATGAACTAAAGAAGAATTACACAATAATTATCGTTACTCATAATATGCAA
CAGGCATTAAGAGTTAGTGATATGACTGCATTTTTTAATGCTATTGAATATGAAGATGGT
GATGGAGGAAAGGTTGGTTATCTTGCAGAATTTAATTCGACAAAGAAAATTTTTAACTCT
CCAAAAGAAAAAACTACTCAGGAATACATATCTGGTAAATTTGGT
>AG-347-J14
TCCCTTGAGAATGTTTCTATTAGTTATGGAACTTTTGAAGCAGTAAGAAATGTTTTTTGC
AACTTTAAAAAAGGCAATATAACATCTCTTATTGGTCCTTCAGGTTGTGGTAAATCAACT
GTTCTTAGATCATTAAATAGGATGAACGATTTAATTCCTAATTGCTCACTGAAGGGCACT
GTCCTGTTTGATGGAACTAATATTTACGATAAAAGAGTAGATCCAGTAGAAGTAAGAAGA
AGAATCGGAATGGTTTTTCAACAGCCTAATCCTTTTCCTAAATCTATCTACGAAAATATA
GCATTTGGAGCAAGAATTAATGGCTTTACAGGAGATATGGATGAATTAGTGGAAAGTTCA
CTAAAAAAGGCTGCTTTATGGGATGAATGTAAGGATAAATTAAATGATAGTGGTTACTCT
TTATCTGGTGGACAACAACAAAGATTATGTATTGCTCGAACTATTGCTATTGAGCCTGAA
ATAATTCTCATGGATGAGCCATGTTCAGCTTTAGATCCAATCTCTACTTTGAAAATAGAA
GAGACTATGCATGAACTTAAGAAGAATTACACAATAATTATCGTTACTCATAATATGCAA
CAGGCATTAAGAGTTAGTGATATGACTGCATTTTTTAATGCTATTGAATATGAAGATGGT
GATGGAGGAAAGGTTGGTTATCTTGCTGAATTTAATTCGACAAATAAAATTTTTAACTCC
CCAAAAGAAAAAACTACTCAAGAATACATATCTGGTAAATTTGGT
>AG-347-J19
TCTCTTGAGAATGTATCTATTAGTTATGGAACATTTGAAGCTGTAAGAAATGTTTTTTGT
AACTTTAAAAAAGGAAATATAACCTCCCTTATTGGCCCTTCAGGTTGTGGTAAATCAACT
GTTCTTAGATCATTAAATAGGATGAATGATCTGATTCCGAACTGTTCCTTGAAAGGAACA
GTTCTGTTTGATGGAACTAATATTTACGATAAAAGAGTAGATCCAGTTGAAGTGAGAAGA
AGAATTGGGATGGTTTTTCAGCAACCAAATCCTTTCCCGAAATCTATTTACGAAAATATT
GCATTTGGGGCAAGAATTAATGGCTTTACTGGAGATATGGATGTATTAGTGGAAAGTTCA
CTTAGAAAAGCTGCCTTGTGGGACGAATGTAAGGATAAATTAAATGATAGTGGTTACTCT
TTATCTGGCGGACAACAACAAAGACTATGTATAGCAAGGACCATCGCAATTGAACCTGAA
ATAATTCTGATGGATGAACCATGCTCAGCGTTAGATCCAATTTCTACTTTAAAAATAGAA
GAGACTATGCACGAACTTAAGAAGAATTACACAATAATAATCGTTACTCATAATATGCAG
CAGGCATTAAGAGTTAGTGATATGACTGCATTTTTTAATGCTATTGAATATGAAGATGGT
GATGGAGGGAAAGTTGGTTATCTTGCAGAATTTAATTCCACTAAGAAAATTTTTAATTCT
CCAAAAGAAAAAACTACTCAGGAATACATATCAGGTAAATTTGGT
>AG-347-J20
TCTCTTGAGAATGTCTCTATTAGCTATGGAACTTTTGAAGCAGTAAGAAATGTTTTTTGT
AGTTTTAAAAAAGGAAATATAACCTCTCTTATTGGACCATCAGGTTGTGGTAAATCAACT
GTTCTTAGATCATTAAATAGAATGAACGATTTGATTCCTAATTGTTCGTTAAAAGGAACT
GTCCTCTTTGATGGAACTAATATTTACGATAAAAGAGTAGATCCAGTTGAAGTGAGAAGA
AGAATTGGGATGGTCTTTCAACAACCTAATCCTTTTCCTAAATCTATCTATGAAAATATT
GCATTTGGGGCAAGAATTAATGGCTTTACGGGAGATATGGATGAATTAGTCGAAAGTTCT
CTAAGAAAGGCTGCATTATGGGACGAATGTAAGGATAAATTAAACGATAGTGGTTACTCT
TTATCTGGTGGACAACAACAAAGATTATGTATTGCTCGTGCCATCGCAATTGAGCCTGAA
ATTATTTTAATGGATGAGCCATGCTCAGCTTTAGATCCAATTTCTACTCTGAAAATAGAA
GAGACGATGCACGAACTTAAGAAAAATTATACGATAATAATCGTTACTCATAACATGCAG
CAGGCATTAAGAGTTAGTGATATGACTGCATTTTTTAATGCTATTGAATATGAAGATGGT
GATGGAGGAAAGGTTGGTTATCTTGCGGAATTTAATTCGACAAAGAAAATTTTTAACTCT
CCAAAAGAAAAAACCACTCAGGAATACATATCTGGTAAATTTGGT
>AG-347-J21
TCTCTTGAGAATGTCTCAATTAGCTATGGAACCTTTGAAGCAGTAAGGAATGTTTTTTGT
AATTTTAAAAAAGGAAATATAACTTCTCTTATCGGCCCTTCTGGTTGCGGAAAATCAACG
GTTCTTAGATCTTTAAATAGGATGAATGATCTGATTCCTAATTGTTCCTTGAAAGGAACA
GTACTGTTTGATGGAATTAATATTTATGATAAAAGAGTAGATCCAGTTGAAGTAAGAAGA
AGAATTGGAATGGTTTTTCAACAACCTAATCCTTTCCCTAAATCTATCTACGAAAATATT
GCATTTGGAGCAAGAATTAATGGCTTTACGGGAGAAATGGATGAACTAGTAGAAAGTTCA
CTTCGAAAAGCTGCTTTATGGGACGAATGTAAGGATAAATTAAATGATAGTGGTTACTCT
TTATCTGGTGGACAACAACAAAGATTATGCATTGCTCGAACCATTGCTATTAAACCTGAA
ATAATTCTCATGGATGAGCCATGTTCTGCATTAGATCCAATTTCCACTCTGAAAATTGAG
GAGACCATGCATGAACTTAAGAAGAATTACACAATAATTATCGTTACTCATAATATGCAA
CAGGCATTAAGAGTTAGTGATATGACAGCATTTTTTAATGCTATTGAATATGAAGATGGT
GATGGAGGAAAGGTTGGTTATCTTGCTGAATTTAATTCGACAAAGAAAATTTTTAATTCT
CCAAAAGAAAAAACTACTCAGGAATACATATCTGGAAAATTTGGT
>AG-347-J23
TCTCTTGAGAATGTTTCTATCAGCTATGGAACTTTTGAAGCTGTAAGAAATGTTTTTTGT
AACTTTAAAAAAGGAAATATAACATCACTTATTGGACCCTCTGGTTGTGGTAAATCAACT
GTTCTTAGATCTATAAACAGAATGAATGATTTGATTGCGAATTGTTCATTAAAAGGAACT
GTACTCTTTGATGGAACTAATATTTACGATAGAAGAGTAGATCCAGTTGAAGTGAGAAGA
AGAATTGGAATGGTTTTTCAACAACCTAATCCTTTTCCTAAATCTATTTACGAAAATATT
GCATTTGGAGCAAGAATTAATGGCTTTACTGGAGATATGGATGAACTAGTAGAAAGTTCA
CTTAGAAAAGCTGCTTTATGGGACGAATGTAAGGATAAATTAAATGATAGTGGTTACTCT
TTATCTGGAGGACAACAACAAAGATTATGTATTGCTCGAACGATTGCAATTAAACCTGAA
ATAATTCTCATGGATGAGCCATGTTCAGCTTTGGATCCTATCTCTACTTTAAAAATAGAA
GAGACGATGCATGAACTTAAGAAGAATTACACAATAATAATCGTTACTCATAATATGCAG
CAGGCTTTAAGAGTTAGTGATATGACTGCATTTTTTAATGCAATTGAATATGAAGATGGT
GATGGAGGAAAAGTTGGTTATCTTGCAGAATTTAATTCGACAAAGAAAATTTTTAATTCT
CCCAAAGAAAAAACTACTCAGGAATACATATCTGGTAAATTTGGT
>AG-347-K02
TCTCTTGAGAATGTCTCAATTAGCTACGGAACTTTTGAAGCCGTAAGAAATGTTTTTTGT
AACTTTAAAAAAGGGAATATAACCTCCCTTATTGGACCTTCTGGTTGTGGTAAATCAACT
GTTCTTAGATCTCTAAATAGAATGAACGATTTAATTCCTAATTGTTCATTAAAAGGTACC
GTCCTCTTTGATGGAACTAATATTTATGACAAAAGAGTAGATCCCGTTGAAGTGAGAAGA
AGAATCGGAATGGTTTTTCAACAACCTAATCCTTTCCCAAAATCTATCTATGAAAATATC
TCATTTGGGGCAAAAATTAATGGATTTACTGGAGATATGGATGAATTAGTCGAAAGTTCA
CTAAGAAAAGCTGCCTTGTGGGATGAATGTAAGGATAAATTAAATGACAGTGGTTACTCT
TTATCAGGCGGACAACAACAAAGACTATGTATAGCAAGAACCATTGCGATTGAACCCGAA
ATAATTCTCATGGATGAGCCATGCTCAGCTTTAGATCCAATCTCTACTTTGAAAATAGAA
GAGACTATGCATGAACTTAAGAAGAATTACACAATAATAATCGTTACTCATAATATGCAA
CAGGCTTTGAGAGTTAGTGATATGACTGCATTTTTCAATGCAATTGAGTATGAAGATGGT
GATGGAGGAAAGGTTGGTTACCTTGCAGAATTTAATTCGACAAAGAAAATTTTTAACTCT
CCAAAAGAAAAAACCACTCAAGAATACATATCAGGTAAATTTGGC
>AG-347-K10
TCTCTTGAGAATGTCTCTATTAGCTATGGAACTTTTGAAGCAGTAAGAAATGTTTTTTGT
AATTTTAAAAAAGGAAATATAACCTCCCTTATTGGACCTTCAGGTTGTGGTAAATCAACT
GTTCTTAGATCTCTAAACAGAATGAACGATTTAATTCCTAATTGTTCACTAAAAGGAACA
GTGCTGTTTGATGGAACTAATATTTATGACAAAAGAGTAGATCCAGTTGAAGTAAGAAGG
AGAATTGGGATGGTTTTTCAACAACCTAATCCTTTTCCTAAATCTATTTACGAAAATATT
GCATTTGGGGCAAGAATTAATGGATTTACGGGAGATATGGATGAATTAGTCGAAAGTTCT
CTAAGAAAGGCAGCATTATGGGATGAATGTAAGGATAAATTAAACGATAGTGGTTACTCT
TTATCTGGTGGACAACAACAAAGATTATGTATCGCTAGAACTATTGCAATTGAACCTGAA
ATAATTCTAATGGATGAACCATGCTCAGCTTTGGATCCTATATCTACCTTGAAAATAGAA
GAGACGATGCATGAACTTAAGAAGAATTACACAATAATTATCGTTACCCATAATATGCAA
CAGGCATTAAGAGTTAGTGATATGACTGCATTTTTTAATGCTATAGAATATGAAGATGGT
GATGGAGGAAAGGTTGGTTATCTTGCAGAATTTAATTCGACAAAGAAAATTTTTAACTCT
CCAAAAGAAAAAACTACTCAGGAATACATATCTGGTAAATTTGGC
>AG-347-K17
TCTCTTGAGAATGTTTCAATTAGCTATGGAACTTTTGAAGCAGTAAGAAATGTTTTTTGT
AATTTTAAAAAAGGAAATATAACCTCCCTTATTGGACCTTCAGGTTGTGGTAAATCAACT
GTTCTTAGATCTTTAAATAGGATGAACGATTTAATTCCTAATTGTTCTTTAAAAGGAACA
GTTCTGTTTGATGGAACTAATATTTACGACAAAAGAGTAGATCCAGTCGAAGTAAGAAGA
AGAATTGGAATGGTTTTTCAACAACCAAATCCTTTCCCGAAATCTATCTATGAAAATATT
GCATTTGGGGCAAGAATTAATGGCTTTACTGGAGATATGGATGAATTAGTGGAAAGTTCA
CTAAGAAAGGCAGCTTTATGGGACGAATGTAAGGATAAATTAAATGATAGTGGTTACTCT
TTATCTGGAGGACAACAACAAAGATTATGTATTGCTCGAACTATTGCAATTGAGCCTGAA
ATAATTCTAATGGACGAGCCATGTTCAGCATTGGATCCTATTTCTACTTTGAAAATAGAA
GAGACGATGCATGAACTTAAGAAGAATTACACAATAATTATCGTTACTCATAATATGCAA
CAGGCATTAAGAGTTAGTGATATGACTGCATTTTTTAATGCTATTGAATATGAAGATGGT
GATGGAGGAAAGGTTGGTTATCTCGCCGAATTTAATTCGACAAAGAAAATTTTCAACTCA
CCCAAAGAAAAAACAACTCAGGAATACATATCAGGTAAATTTGGT
>AG-347-K18
TCTCTCGAGAATGTCTCTATTAGCTATGGAACTTTTGAAGCAGTAAGAAATGTTTTTTGT
AATTTTAAAAAAGGAAATATAACCTCCCTTATTGGACCTTCAGGTTGTGGTAAATCAACT
GTTCTTAGATCATTAAATAGAATGAACGATTTGATTCCTAATTGTTCACTTAAAGGAACT
GTGCTGTTTGATGGAACAAATATTTACGATAAAAGAGTAGATCCAGTTGAAGTAAGAAGA
AGAATTGGTATGGTTTTTCAACAACCTAATCCTTTCCCAAAATCTATTTACGAAAATATT
GCATTTGGGGCAAGAATTAATGGCTTTACTGGAGATATGGATGAATTAGTCGAAAGCTCA
CTAAGAAAAGCTGCTTTATGGGATGAATGTAAGGATAAATTAAATGATAGTGGATATTCT
TTATCTGGCGGCCAACAACAAAGACTATGCATAGCAAGAACTATCGCAATTGAACCTGAA
ATAATTCTAATGGACGAGCCATGTTCAGCTTTAGATCCAATCTCTACTTTGAAAATAGAA
GAAACGATGCATGAACTTAAGAAGAATTTCACGATAATAATCGTAACTCATAATATGCAA
CAAGCACTAAGAGTAAGTGATATGACTGCATTTTTTAATGCTATTGAATACGAAGATGGT
GATGGAGGAAAAGTGGGTTATCTCGCCGAATTTAATTCTACAAAGAAAATTTTTAACTCT
CCTAAAGAAAAAATAACTGAGGAATACATATCAGGTAAATTTGGC
>AG-347-K19
TCTCTTGAGAATGTTTCTATTAGCTATGGAACTTTCGAAGCAGTAAGAAATGTTTTTTGT
AATTTTAAAAAAGGAAATATAACTTCCCTTATTGGCCCCTCCGGTTGTGGTAAATCAACT
GTTCTTAGATCCTTAAATAGGATGAACGATTTAATTCCTAATTGCTCACTGAAGGGCACT
GTCCTGTTTGATGGAACAAATATTTACGATAAAAGAGTAGATCCAGTAGAAGTAAGAAGA
AGAATAGGAATGGTTTTTCAACAGCCTAATCCTTTTCCTAAATCTATCTACGAAAATATC
GCATTTGGAGCAAGAATTAATGGCTTTACAGGAGATATGGATGAATTAGTTGAAAGTTCA
CTAAAAAAGGCTGCTTTATGGGATGAATGTAAGGATAAATTAAATGATAGTGGTTACTCT
TTATCTGGTGGACAACAACAAAGATTATGTATTGCTCGAACCATCGCAATTGAGCCTGAA
ATAATTCTCATGGATGAGCCATGTTCAGCTTTAGATCCAATCTCTACTTTAAAAATTGAG
GAGACGATGCATGAACTTAAGAAGAATTACACAATAATAATCGTTACTCATAATATGCAA
CAGGCGTTAAGAGTTAGCGATATGACTGCATTTTTTAATGCAATTGAGTTTGAAGATGGT
GATGGAGGAAAGGTTGGTTACCTCGCAGAATTTAATTCGACAAAGAAAATTTTTAACTCT
CCAAAAGAAAAAACCACTCAGGAATACATATCAGGCAAATTTGGC
>AG-347-K20
TCTCTTGAGAATGTTTCTATTAGCTATGGAACTTTCGAAGCAGTAAGAAATGTTTTTTGT
AATTTTAAAAAAGGAAATATAACTTCCCTTATTGGCCCCTCCGGTTGTGGCAAATCAACT
GTTCTTAGATCATTAAATAGGATGAACGATTTAATTCCTAATTGCTCACTGAAGGGTAAT
GTCCTTTTTGATGGAACTAATATTTACGATAAAAGAGTAGATCCAGTAGAAGTAAGAAGA
AGAATTGGAATGGTTTTTCAACAGCCTAATCCTTTTCCTAAATCTATTTACGAAAATATC
GCATTTGGAGCAAGAATTAATGGCTTTACGGGAGATATGGATGAATTAGTAGAAAGTTCA
CTAAAAAAGGCTGCTTTATGGGATGAATGTAAGGATAAATTAAATGATAGTGGTTACTCT
TTATCTGGTGGACAACAACAAAGATTATGTATTGCTCGAACCATCGCAATTGAGCCTGAA
ATAATTCTAATGGATGAGCCATGCTCAGCATTAGATCCAATCTCTACCTTGAAAATAGAA
GAGACGATGCATGAACTTAAGAAGAATTACACAATAATAATCGTTACCCATAATATGCAG
CAGGCTTTAAGAGTTAGTGATATGACTGCATTTTTTAATGCTATTGAATATGAAGATGGT
GATGGAGGAAAAGTTGGTTATCTTGCAGAATTTAATTCCACTAAGAAAATTTTTAATTCT
CCCAAAGAAAAAACTACTCAGGAATACATATCAGGTAAATTTGGT
>AG-347-L02
TCTCTAGAGAATGTCTCTATTAGCTATGGAACTTTTGAAGCTGTAAGAAATGTTTTTTGT
AACTTTAAAAAAGGCAATATAACATCTCTTATTGGTCCTTCTGGTTGTGGTAAATCAACA
GTTCTTAGATCATTAAATAGGATGAACGATTTGATTCATAATTGTTCGTTAAAAGGAACT
GTCCTTTTTGATGGAACTAATATTTACGATAAAAGAGTAGATCCAGTTGAAGTAAGAAGA
AGAATTGGAATGGTTTTTCAACAACCCAATCCTTTTCCAAAATCCATCTACGAAAATATT
GCATTTGGGGCAAGAATTAATGGCTTTTCTGGAGATATGGATGAATTAGTCGAAAGTTCA
CTAAGAAAGGCTGCTTTATGGGATGAATGTAAGGATAAATTAAATGATAGTGGTTACTCT
TTATCTGGTGGACAACAACAGAGATTATGTATTGCTCGAACCATCGCAATTGAGCCTGAA
ATAATTCTCATGGATGAGCCATGCTCAGCTTTAGATCCAATCTCTACTTTGAAAATAGAA
GAGACGATGCACGAACTTAAGAAGAATTACACAATAATAATCGTTACCCATAATATGCAG
CAGGCATTAAGAGTTAGTGATATGACTGCTTTCTTTAATGCAGTTGAATACGAAGATGGT
GATGGAGGGAAAGTCGGCTATCTCGCCGAATTTGATTCTACTAAGAAAATTTTTAATTCT
CCAAAAGAAAAAACTACTCAGGAATATATATCAGGTAAATTTGGT
>AG-347-L17
TCTCTAGAGAATGTCTCTATTAGTTATGGAACTTTTGAAGCAGTAAGAAATGTTTTTTGT
AATTTTAAAAAAGGAAATATAACCTCTCTTATTGGACCATCAGGTTGTGGTAAATCAACT
GTTCTTAGATCATTAAATAGGATGAACGATTTGATTCCCAATTGTTCATTAAAAGGAACT
GTACTCTTTGATGGAACTAATATTTACGACAAAAGAGTAGATCCAGTTGAAGTAAGAAGA
AGAATTGGGATGGTTTTTCAGCAGCCTAATCCTTTTCCGAAATCTATCTACGAAAATATT
GCATTTGGGGCAAGAATTAATGGCTTTACTGGAGATATGGATGAATTAGTGGAAAGTTCA
CTTAGAAAAGCTGCCTTGTGGGACGAATGTAAGGATAAATTAAATGATAGTGGTTACTCT
TTATCTGGAGGACAACAACAAAGATTATGTATTGCTCGAACCATTGCAATTGAACCTGAA
ATAATTCTCATGGATGAACCCTGTTCAGCTTTGGATCCTATCTCTACCTTGAAAATAGAA
GAGACAATGCATGAACTTAAGAAGAATTACACAATAATAATCGTTACTCATAATATGCAA
CAGGCATTAAGAGTTAGTGATATGACTGCATTTTTTAATGCTATTGAATATGAAGATGGT
GATGGAGGAAAGGTTGGTTATCTTGCAGAATTTAATTCTACTAAGAAAATTTTTAATTCT
CCCAAAGAAAAAACTACTCAGGAATACATATCAGGTAAATTTGGT
>AG-347-L20
TCTCTTGAGAATGTTTCTATTAGCTATGGAACTTTCGAAGCAGTAAGAAATGTTTTTTGT
AATTTTAATAAAGGAAATATAACTTCCCTTATTGGCCCCTCCGGTTGTGGTAAATCAACT
GTTCTTAGATCATTAAATAGGATGAACGATTTAATTCCTAATTGTTCACTGAAAGGAACT
GTCCTGTTTGATGGAACTAATATTTACGATAAAAGAGTAGATCCAGTAGAAGTAAGAAGA
AGAATCGGAATGGTTTTTCAACAGCCTAATCCTTTTCCTAAATCTATCTACGAAAATATC
GCATTTGGAGCAAGAATTAATGGCTTTACAGGAGATATGGATGAATTAGTGGAGAGTTCA
CTTAGAAAAGCAGCTTTATGGGACGAATGTAAGGATAAATTAAATGATAGTGGTTACTCT
TTATCAGGTGGACAGCAACAAAGATTATGTATTGCTCGAACCATCGCAATTGAGCCTGAA
ATAATTCTCATGGATGAGCCATGTTCAGCTTTAGATCCAATCTCTACTTTAAAAATTGAG
GAGACGATGCATGAACTTAAGAAGAATTACACAATAATAATCGTTACCCATAATATGCAA
CAGGCATTGAGAGTCAGTGATATGACTGCATTTTTTAATGCAATTGAGTATGAAGATGGT
GATGGAGGAAAAGTTGGTTACCTTGCAGAATTTAATTCGACAAAGAAAATTTTTAACTCT
CCAAAAGAAAAAACCACTCAGGAATACATATCAGGTAAATTTGGC
>AG-347-L21
TCTCTTGAGAATGTATCTATTAGCTATGGAACTTTTGAAGCAGTAAGAAATGTTTTTTGT
AACTTTAAAAAAGGGAATATAACCTCTCTTATTGGTCCTTCAGGTTGCGGTAAATCAACT
GTTCTTAGATCTTTAAACAGGATGAACGATTTAATTCCTAATTGTTCGTTAAAAGGAACT
GTATTGTTTGATGGAACTAATATTTATGACAAAAGAGTAGATCCAGTTGAAGTAAGAAGA
AGAATTGGAATGGTTTTTCAACAACCAAATCCTTTCCCGAAATCTATCTACGAAAATATT
GCTTTTGGGGCAAGAATTAATGGCTTTACGGGAGATATGGATGAATTAGTGGAAAGTTCA
CTTAGAAAAGCTGCCTTGTGGGACGAATGTAAGGATAAATTAAATGACAGTGGTTACTCT
TTATCTGGCGGACAACAACAAAGACTTTGTATAGCAAGAACCATTGCAATTGAGCCTGAA
ATAATTCTCATGGATGAGCCATGCTCAGCTTTAGATCCAATTTCTACTTTGAAAATAGAA
GAGACTATGCATGAACTTAAGAAGAATTACACAATAATAATCGTTACCCATAATATGCAG
CAGGCTTTAAGAGTTAGTGATATGACTGCATTTTTTAATGCAATTGAATATGAAGATGGT
GATGGAGGTAAAGTTGGTTATCTTGCAGAATTTAATTCAACAAAGAAAATTTTTAACTCT
CCAAAAGAAAAAACCACTCAGGAATACATATCTGGTAAATTTGGT
>AG-347-M08
TCTCTAGAAAATGTCTCTATTAGTTATGGAACTTTTGAAGCTGTAAGAAATGTTTTTTGT
AACTTTAAAAAAGGCAATATAACATCTCTTATTGGTCCTTCTGGTTGTGGCAAATCAACT
GTTCTTAGATCTTTAAATAGGATGAACGATCTAATTCCTAATTGCACATTAAAAGGAACA
GTCCTGTTTGATGGAACTAATATTTATGACAAAAGAGTAGATCCAGTTGAGGTAAGAAGA
AGAATTGGGATGGTTTTTCAACAACCAAATCCTTTCCCGAAATCTATCTACGAAAATATC
GCATTTGGGGCAAGAATTAATGGCTTTACTGGAGATATGGATGAATTAGTGGAAAGTTCA
CTTAGAAAAGCTGCTTTATGGGATGAATGTAAGGATAAATTAAATGATAGTGGTTACTCC
TTATCTGGTGGGCAACAACAAAGATTATGTATCGCTAGAACTATCGCAATTGAGCCTGAA
ATAATTCTAATGGATGAGCCATGCTCAGCATTAGATCCAATCTCTACCTTGAAAATAGAA
GAGACGATGCATGAACTAAAGAAGAATTACACAATAATTATCGTTACTCATAATATGCAA
CAGGCATTAAGAGTTAGTGATATGACTGCATTTTTTAATGCAATTGAGTATGAAGATGGA
GATGGAGGAAAAGTTGGTTATCTCGCAGAATTTAACTCAACTAAGAAAATTTTTAATTCT
CCAAAAGAAAAAACCACTCAGGAATACATATCTGGTAAATTTGGT
>AG-347-M15
TCTCTTGAGAATGTCTCAATTAGCTATGGAACCTTTGAAGCAGTAAGGAATGTTTTTTGT
AATTTTAAAAAAGAAAATATAACTTCTCTTATAGGCCCTTCTGGTTGTGGTAAATCAACT
GTTCTTAGATCTTTAAATAGGATGAATGATCTGATTCCTAATTGTTCGTTAAAAGGGACT
GTCCTCTTTGATGGAACTAATATTTACGACAAAAGAGTAGATCCAGTTGAAGTAAGAAGA
AGAATTGGGATGGTTTTTCAACAACCTAATCCTTTTCCTAAATCTATTTACGAAAATATT
GCATTTGGAGCAAGAATTAATGGATTTACAGGAGATATGGATGAATTAGTGGAAAGTTCA
CTAAGAAAGGCTGCTTTATGGGACGAATGTAAGGATAAATTAAACGATAGTGGTTACTCC
TTATCTGGCGGACAACAACAAAGATTATGTATCGCTAGAACTATTGCTATTGAGCCTGAA
ATAATTCTCATGGATGAGCCATGCTCAGCATTAGATCCAATCTCTACTCTGAAAATAGAA
GAGACGATGCACGAACTTAAGAAGAATTACACAATAATAATCGTTACTCATAATATGCAA
CAGGCTTTAAGAGTTAGCGATATGACAGCATTTTTCAATGCAATTGAATATGAAGATGGA
GATGGAGGCAAAGTGGGTTATCTTGCAGAATTTAACTCAACCAAGAAAATTTTTAACTCT
CCAAAAGAAAAAACTACTCAGGAATATATATCTGGAAAATTTGGC
>AG-347-M18
TCTCTTGAGAATGTCTCAATTAGCTATGGAACCTTTGAAGCAGTAAGGAATGTTTTTTGT
AATTTTAAAAAAGGAAATATAACTTCTCTGATTGGCCCTTCTGGTTGCGGAAAATCAACG
GTTCTTAGATCTTTAAATAGGATGAACGATCTAATTCCTAATTGTTGCTTGAAAGGAACT
GTCCTCTTTGATGGAACTAATATTTACGACAAAAGAGTTGATCCAGTTGAAGTAAGAAGA
AGAATTGGGATGGTTTTTCAACAACCTAATCCTTTTCCTAAATCTATTTACGAAAATATT
GCATTTGGTGCAAGAATTAATGGCTTTACGGGAGATATGGATGAATTAGTGGAAAGTTCA
CTAAGAAAGGCTGCTTTATGGGACGAATGTAAGGATAAATTAAATGATAGTGGTTACTCT
TTATCCGGTGGACAACAACAAAGATTATGTATTGCTCGAACGATTGCAATTGAACCTGAA
ATAATTTTAATGGATGAACCTTGTTCAGCTTTGGATCCTATCTCTACATTAAAAATTGAG
GAGACTATGCATGAACTTAAGAAGAATTACACAATAATAATCGTTACCCATAATATGCAA
CAGGCACTAAGAGTTAGTGATATGACTGCATTTTTTAATGCTATTGAATATGAAGATGGT
GATGGAGGAAAGGTTGGTTATCTTGCCGAGTTTAATTCGACAAAGAAAATTTTTAACTCT
CCAAAAGAAAAAACTACTCAGGAATACATATCTGGTAAATTTGGT
>AG-347-M23
TCTCTTGAGAATGTCTCTATTAGCTATGGAACTTTTGAAGCAGTAAGAAATGTTTTTTGT
AACTTTAAAAAAGGAAATATAACCTCTCTTATTGGACCTTCAGGTTGTGGTAAATCTACT
GTTCTTAGATCTTTAAATAGGATGAACGATTTAATTCCTAATTGTTCGTTAAAGGGGACT
GTCCTGTTTGATGGAACTAATATTTATGACAAAAGAGTAGATCCAGTTGAAGTAAGAAGA
AGAATTGGAATGGTTTTTCAACAACCCAATCCTTTTCCTAAATCTATCTACGAAAATATC
GCATTTGGAGCAAGAATTAATGGCTTTACGGGAGATATGGATGAATTAGTCGAAAGTTCA
CTAAAAAAGGCTGCTTTATGGGATGAATGTAAGGATAAATTAAATGATAGTGGTTACTCT
TTATCTGGCGGACAACAACAAAGATTATGTATTGCTCGAACCATAGCAATTGAGCCTGAA
ATAATTCTCATGGATGAGCCATGCTCGGCATTAGATCCAATTTCTACTTTAAAAATAGAA
GAGACGATGCATGAACTTAAGAAGAATTACACAATAATTATCGTTACTCATAATATGCAA
CAGGCGTTAAGAGTTAGTGATATGACTGCATTTTTCAATGCGATTGAATATGAAGATGGT
GATGGAGGAAAGGTTGGTTATCTAGCCGAATTTAATTCGACAAAGAAAATCTTTAGCTCT
CCAAAAGAAAAAACTACGCAGGAATACATATCTGGTAAATTTGGT
>AG-347-N19
TCTCTTGAGAATGTCTCTATTAGCTATGGAAGTTTTGAAGCAGTAAGAAATGTTTTTTGT
AATTTTAAAAAAGGAAATATAACCTCCCTTATTGGACCTTCAGGTTGTGGTAAATCAACT
GTTCTTAGATCTTTAAATAGAATGAACGATTTGATTCCTAATTGTTCGTTAAAAGGAACT
GTCCTTTTTGATGGAACTAATATTTACGATAAAAGAGTAGATCCAGTTGAAGTAAGAAGA
AGAATTGGAATGGTTTTTCAACAACCTAATCCTTTTCCTAAATCTATCTATGAAAATATT
GCATTTGGAGCAAGAATTAATGGCTTTACTGGAGATATGGATGAATTAGTCGAAAGTTCA
TTAAGAAAGGCTGCTTTATGGGATGAATGTAAGGATAAATTAAACGATAGTGGTTACTCC
TTATCTGGCGGACAACAACAGAGATTATGTATCGCTAGAACTATTGCAATTGAACCTGAA
ATAATTCTAATGGATGAGCCTTGCTCAGCTTTGGATCCTATATCTACCTTGAAAATAGAA
GAGACGATGCATGAACTAAAGAAGAATTACACAATAATTATCGTTACTCATAATATGCAA
CAGGCATTAAGAGTTAGTGATATGACTGCATTTTTTAATGCTATTGAATATGAAGATGGT
GATGGAGGAAAGGTTGGTTATCTTGCCGAATTTAATTCGACAAAGAAAATTTTTAACTCT
CCAAAAGAAAAAACTACTCAGGAATACATATCTGGTAAATTTGGT
>AG-355-B18
TCTCTTGAGGATGTTTCTATTAGTTATGGAACTTTTGAAGCGGTAAAAAATGTTTTTTTA
AATTTTAAAGCAGGAGATATAACTTCACTCATTGGCCCTTCTGGTTGTGGTAAATCAACC
GTTCTTAGAGCTTTGAATAGAATGAACGATTTAATCCCTAATTGTTCGTTAAAAGGGACA
GTCCTCTTTGATGGAACTAATATCTATGACAAAAGAGTAGATCCAGTTGAAGTTAGAAGA
AGAATCGGAATGGTTTTTCAACAACCTAATCCTTTTCCAAAATCTATCTACGAAAATATT
GCATTCGGAGCAAGAATCAATGGCTTTACTGGAGATATGGATGAATTAGTGGAAAGTTCC
TTGAGAAAAGCTGCTGTATGGAGTGAATGTAAGGATAAATTAAATGATAGTGGTTACTCT
TTATCTGGTGGACAACAACAAAGACTATGTATAGCAAGAACCATCGCAATTGAGCCTGAA
ATAATTCTCATGGATGAGCCATGCTCAGCTTTAGATCCAATCTCTACATTAAAAATTGAG
GAGACGATGCACGAACTTAAGAAGAATTACACAATAATTATCGTTACCCATAATATGCAG
CAGGCTTTAAGAGTTAGTGATATGACTGCTTTCTTTAATGCAGTTGAATACGAAGATGGT
GACGGAGGAAAAGTTGGTTATCTTGCAGAATTTGATTCCACTAAGAAAATTTTTAATTCT
CCAAAAGAAAAAACTACTCAGGAATACATATCAGGTAAATTTGGT
>AG-355-I04
TCTCTTGAGGATGTTTCTATTAGTTATGGCACTTTTGAAGCGGTAAGAAATGTTTTTTTA
AATTTTAAAGCAGGAGATATAACTTCACTCATTGGCCCTTCTGGTTGTGGTAAATCAACC
GTTCTTAGAGCTTTGAATAGAATGAACGATTTAATCCCTAATTGTTCGTTAAAAGGGACA
GTCCTCTTTGATGGAACTAATATCTATGACAAAAGAGTAGATCCAGTTGAAGTTAGAAGA
AGAATCGGAATGGTTTTTCAGCAACCTAATCCTTTTCCAAAATCTATCTACGAAAATATT
GCATTCGGAGCAAGAATCAATGGCTTTACGGGAGATATGGATGAATTAGTGGAAAGTTCC
TTGAGAAAAGCTGCTGTATGGAGTGAATGTAAGGATAAATTAAATGATAGTGGTTACTCT
TTATCTGGTGGACAACAACAGAGATTATGTATTGCTCGAACCATCGCAATTGAGCCTGAA
ATAATTCTCATGGATGAGCCATGCTCAGCTTTAGATCCAATCTCTACTTTGAAAATAGAA
GAGACGATGCACGAACTTAAGAAGAATTACACAATAATAATCGTTACCCATAATATGCAG
CAGGCTTTGAGAGTTAGTGATATGACTGCATTTTTTAATGCAGTTGAATACGAAGATGGT
GATGGAGGGAAAGTCGGCTATCTTGCCGAATTTGATTCTACTAAGAAAATTTTTAACTCT
CCAAAAGAAAAAACCACTCAGGAATATATATCAGGTAAATTTGGC
>AG-355-I20
TCTCTTGAGGATGTTTCTATTAGTTATGGAACTTTTGAAGCGGTAAAAAATGTTTTTTTA
AATTTTAAAGCAGGAGATATAACTTCACTCATTGGCCCTTCTGGTTGTGGTAAATCAACC
GTTCTTAGAGCTTTGAATAGAATGAACGATTTAATCCCTAATTGTTCGTTAAAAGGGACA
GTCCTGTTTGATGGAACTAATATCTATGACAAAAGAGTAGATCCAGTTGAAGTTAGAAGA
AGAATCGGAATGGTTTTTCAACAACCTAATCCTTTTCCAAAATCTATCTACGAAAATATT
GCATTCGGAGCAAGAATCAATGGCTTTACTGGTGACATGGATCAATTAGTGGAAAGTTCC
TTGAGAAAAGCTGCTGTATGGAGTGAATGTAAGGATAAATTAAATGATAGTGGTTACTCT
TTATCTGGTGGACAACAACAGAGATTATGTATTGCTCGAACCATCGCAATTGAGCCTGAA
ATAATTCTCATGGATGAGCCATGTTCAGCTTTAGATCCAATCTCTACATTAAAAATTGAG
GAGACGATGCACGAACTTAAGAAGAATTACACAATAATTATCGTTACCCATAATATGCAG
CAGGCTTTAAGAGTTAGTGATATGACTGCTTTCTTTAATGCAGTTGAATACGAAGATGGT
GACGGAGGAAAAGTTGGTTATCTTGCAGAATTTGATTCCACTAAGAAAATTTTTAATTCT
CCAAAAGAAAAAACTACTCAGGAATACATATCTGGTAAATTTGGT
>AG-355-J09
TCTCTTGATAATGTTTCTATTAGCTATGGAACTTTCGAAGCAGTAAGAAATGTTTTTTTA
AATTTTAAAGCAGGAGATATAACTTCACTCATTGGTCCTTCTGGTTGTGGTAAATCCACC
GTTCTTAGAGCTTTGAATAGAATGAACGATTTAATCCCTAATTGTTCGTTAAAAGGGACA
GTCCTCTTTGATGGAACTAATATCTATGACAAAAGAGTAGATCCAGTTGAAGTAAGAAGA
AGAATTGGAATGGTTTTTCAACAACCTAATCCTTTTCCTAAATCTATCTACGAAAATATT
GCATTTGGAGCAAGAATTAATGGCTTTACTGGAGATATGGATGAATTAGTCGAAAGTTCA
CTGAGAAAAGCCGCTTTATGGGACGAATGTAAGGATAAATTAAATGATAGTGGTTACTCT
TTATCTGGTGGACAACAACAGAGATTATGTATTGCTAGAACCATTGCTATTGAGCCTGAA
ATAATTCTCATGGATGAGCCATGCTCAGCTTTGGATCCTATCTCTACCTTGAAAATAGAA
GAGACGATGCATGAACTTAAGAAGAATTACACAATAATAATCGTTACCCATAATATGCAA
CAGGCATTAAGAGTTAGTGATATGACAGCATTTTTTAATGCTATTGAATATGAAGATGGT
GATGGAGGAAAGGTTGGTTATCTTGCCGAATTTAATTCGACAAAGAAAATTTTTAACTCT
CCAAAAGAAAAAACTACTCAGGAATACATATCTGGTAAATTTGGT
>AG-355-J23
TCTCTTGAGGATGTTTCTATTAGTTATGGCACTTTTGAAGCGGTAAAAAATGTTTTTTTA
AATTTTAAAGCAGGAGATATAACTTCACTCATTGGCCCTTCGGGTTGTGGTAAATCAACC
GTTCTTAGAGCTTTGAATAGAATGAACGATTTAATCCCTAATTGTTCGTTAAAAGGGACA
GTCCTGTTTGATGGAACTAATATTTACGACAAAAGAGTAGATCCAGTTGAAGTTAGAAGA
AGAATCGGAATGGTTTTTCAGCAGCCTAATCCTTTTCCAAAATCTATCTACGAAAATATT
GCATTCGGAGCAAGAATCAATGGCTTTACTGGAGATATGGATGAATTAGTGGAAAGTTCC
TTGAGAAAAGCTGCTGTATGGAGTGAATGTAAGGATAAATTAAATGATAGTGGTTACTCT
TTATCTGGAGGACAACAACAGAGATTATGTATCGCTAGAACTATTGCAATTGAACCTGAA
ATAATTCTAATGGATGAGCCATGCTCAGCTTTGGATCCTATATCTACCTTGAAAATAGAA
GAGACGATGCATGAACTAAAGAAGAATTACACAATAATTATCGTTACTCATAATATGCAA
CAGGCATTAAGAGTTAGTGATATGACTGCATTTTTTAATGCTATTGAATATGAAGATGGT
GATGGAGGGAAAGTCGGCTATCTTGCCGAATTTGATTCGACAAAGAAAATTTTTAACTCT
CCAAAAGAAAAAACTACTCAGGAATACATATCTGGTAAATTTGGT
>AG-355-K20
TCTCTTGAGGATGTTTCTATTAGTTATGGCACTTTTGAAGCGGTAAAAAATGTTTTTTTA
AATTTTAAAGCAGGAGATATAACTTCACTCATTGGCCCTTCTGGTTGTGGTAAATCAACC
GTTCTTAGAGCTTTGAATAGAATGAACGATTTAATCCCTAATTGTTCGTTAAAAGGGACA
GTCCTCTTTGATGGAACTAATATCTATGACAAAAGAGTAGATCCAGTTGAAGTTAGAAGA
AGAATCGGAATGGTTTTTCAGCAACCTAATCCTTTTCCAAAATCTATCTACGAAAATATT
GCATTCGGAGCAAGAATCAATGGCTTTGCGGGAGATATGGATGAATTAGTGGAAAGTTCC
TTGAGAAAAGCTGCTGTATGGAGTGAATGTAAGGATAAATTAAATGATAGTGGTTACTCT
TTATCTGGTGGACAACAACAGAGATTATGTATTGCTCGAACCATCGCAATTGAGCCTGAA
ATAATTCTCATGGATGAGCCATGCTCAGCTTTAGATCCAATCTCTACTTTGAAAATAGAA
GAGACGATGCACGAACTTAAGAAGAATTACACAATAATAATCGTTACCCATAATATGCAG
CAGGCATTAAGAGTCAGCGATATGACTGCTTTCTTTAATGCAGTTGAATACGAAGATGGT
GATGGAGGGAAAGTCGGCTATCTTGCCGAATTTGATTCTACTGAGAAAATTTTTAATTCT
CCAAAAGAAAAAACCACTCAGGAATATATATCAGGTAAATTTGGT
>AG-355-L02
TCTCTTGAGGATGTTTCTATTAGTTATGGCACTTTTGAAGCGGTAAAAAATGTTTTTTTA
AATTTTAAAGCAGGAGATATAACTTCACTCATTGGCCCTTCTGGTTGTGGTAAATCAACC
GTTCTTAGAGCTTTGAATAGAATGAACGATTTAATCCCTAATTGTTCGTTAAAAGGGACA
GTCCTCTTTGATGGAACTAATATCTATGACAAAAGAGTAGATCCAGTTGAAGTTAGAAGA
AGAATCGGAATGGTTTTTCAGCAACCTAATCCTTTTCCAAAATCTATCTACGAAAATATT
GCATTCGGAGCAAGAATCAATGGCTTTACGGGAGATATGGATGAATTAGTGGAAAGTTCT
TTGAGAAAAGCTGCTGTATGGAGTGAATGTAAGGATAAATTAAATGATAGTGGTTACTCT
TTATCTGGTGGACAACAACAGAGATTATGTATTGCTCGAACCATCGCAATTGAGCCTGAA
ATAATTCTCATGGATGAGCCATGCTCAGCTTTAGATCCAATCTCTACTTTGAAAATAGAA
GAGACGATGCACGAACTTAAGAAGAATTACACAATAATAATCGTTACTCATAATATGCAG
CAGGCATTAAGAGTCAGTGATATGACTGCTTTCTTTAATGCAGTTGAATACGAAGATGGT
GATGGAGGGAAAGTCGGCTATCTTGCCGAATTTGATTCTACTGAGAAAATTTTTAACTCT
CCAAAAGAAAAAACCACTCAGGAATATATATCAGGTAAATTTGGT
>AG-355-L20
TCTCTTGAGGATGTTTCTATTAGTTATGGCACTTTTGAAGCGGTAAAAAATGTTTTTTTA
AATTTTAAAGCAGGAGATATAACTTCACTCATTGGCCCTTCTGGTTGTGGTAAATCAACC
GTTCTTAGAGCTTTGAATAGAATGAACGATTTAATCCCTAACTGTTCGTTAAAAGGGACA
GTCCTCTTTGATGGAACTAATATCTATGACAAAAGAGTAGATCCAGTTGAAGTTAGAAGA
AGAATCGGAATGGTTTTTCAGCAGCCTAATCCTTTTCCAAAATCTATCTACGAAAATATT
GCATTCGGAGCAAGAATCAATGGCTTTACGGGAGATATGGATGAATTAGTGGAAAGTTCC
TTGAGAAAAGCTGCTGTATGGAGTGAATGTAAGGATAAATTAAATGATAGTGGTTACTCT
TTATCTGGTGGACAACAACAGAGATTATGTATTGCTCGAACCATCGCAATTGAGCCTGAA
ATAATTCTCATGGATGAGCCATGCTCAGCTTTAGATCCAATCTCTACTTTGAAAATAGAA
GAGACGATGCACGAACTTAAGAAGAATTACACAATAATAATCGTTACCCATAATATGCAG
CAGGCATTAAGAGTCAGTGATATGACTGCTTTCTTTAATGCAGTTGAATACGAAGATGGT
GATGGAGGGAAAGTCGGCTATCTTGCCGAATTTGATTCTACTAAGAAAATTTTTAACTCT
CCAAAAGAAAAAACCACTCAGGAATATATATCAGGTAAATTTGGT
>AG-355-M18
TCTCTTGAGGATGTTTCTATTAGTTATGGCACTTTTGAAGCGGTAAAAAATGTTTTTTTA
AATTTTAAAGCAGGAGATATAACTTCACTCATTGGCCCTTCTGGTTGTGGTAAATCAACC
GTTCTTAGAGCTTTGAATAGAATGAACGATTTAATCCCTAATTGTTCGTTAAAAGGGACA
GTCCTCTTTGATGGAACTAATATCTATGACAAAAGAGTAGATCCAGTTGAAGTTAGAAGA
AGAATCGGAATGGTTTTTCAACAACCTAATCCTTTTCCAAAATCTATCTACGAAAATATT
GCATTCGGAGCAAGAATCAATGGCTTTACTGGTGACATGGATCAATTAGTGGAAAGTTCC
TTGAGAAAAGCTGCTGTATGGAGTGAATGTAAGGATAAATTAAATGATAGTGGTTACTCT
TTATCTGGTGGACAACAACAGAGATTATGTATTGCTCGAACCATCGCAATTGAGCCTGAA
ATAATTCTCATGGATGAGCCATGCTCAGCTTTAGATCCAATCTCTACTTTGAAAATAGAA
GAGACGATGCACGAACTTAAGAAGAATTACACAATAATAATAGTTACCCATAATATGCAG
CAGGCATTAAGAGTTAGTGATATGACTGCTTTCTTTAATGCAGTTGAATACGAAGATGGT
GATGGAGGGAAAGTCGGCTATCTTGCCGAATTTAATTCTACAAAGAAAATTTTTAACTCT
CCAAAAGAAAAAACTACTCAAGAATACATATCTGGAAAATTTGGT
>AG-355-N02
TCTCTTGAGGATGTTTCTATTAGTTATGGCACTTTTGAAGCGGTAAAAAATGTTTTTTTA
AATTTTAAAGCAGGAGATATAACTTCACTCATTGGCCCTTCTGGTTGTGGTAAATCAACC
GTTCTTAGAGCTTTGAATAGAATGAACGATTTAATCCCTAATTGTTCGTTAAAAGGGACA
GTCCTCTTTGATGGAACTAATATCTATGACAAAAGAGTAGATCCAGTTGAAGTTAGAAGA
AGAATCGGAATGGTTTTTCAACAACCTAATCCTTTTCCAAAATCTATCTACGAAAATATT
GCATTCGGAGCAAGAATCAATGGCTTTACGGGAGATATGGATGAATTAGTGGAAAGTTCC
TTGAGAAAAGCTGCTGTATGGAGTGAATGTAAGGATAAATTAAATGATAGTGGTTACTCT
TTATCTGGTGGACAACAACAGAGATTATGTATTGCTCGAACCATCGCAATTGAGCCTGAA
ATAATTCTCATGGATGAGCCATGTTCAGCATTAGATCCAATTTCCACTCTGAAAATTGAG
GAGACAATGCATGAACTTAAGAAGAATTACACAATAATAATCGTTACACATAATATGCAA
CAGGCATTAAGAGTCAGTGATATGACTGCATTTTTTAATGCAATTGAGTATGAAGATGGT
GATGGAGGAAAGGTTGGTTATCTTGCAGAATTTAATTCGACAAAGAAAATTTTTAACTCT
CCAAAAGAAAAAACCACTCAGGAATACATATCAGGTAAATTTGGC
>AG-355-N18
TCTCTTGAGGATGTTTCTATTAGTTATGGCACTTTTGAAGCGGTAAAAAATGTTTTTTTA
AATTTTAAAGCAGGAGATATAACTTCACTCATTGGCCCTTCTGGTTGTGGTAAATCAACC
GTTCTTAGAGCTTTGAATAGAATGAACGATTTAATCCCTAACTGTTCGTTAAAAGGGACA
GTCCTCTTTGATGGAACTAATATCTATGACAAAAGAGTAGATCCAGTTGAAGTTAGAAGA
AGAATCGGAATGGTTTTTCAGCAACCTAATCCTTTTCCAAAATCTATCTACGAAAATATT
GCATTCGGAGCAAGAATCAATGGCTTTACGGGAGATATGGATGAATTAGTGGAAAGTTCC
TTGAGAAAAGCTGCTGTATGGAGTGAATGTAAGGATAAATTAAATGATAGTGGTTACTCT
TTATCTGGTGGACAACAACAGAGATTATGTATTGCTCGAACCATCGCAATTGAGCCTGAA
ATAATTCTCATGGATGAGCCATGCTCAGCTTTAGATCCAATCTCTACTTTGAAAATAGAA
GAGACGATGCACGAACTTAAGAAGAATTACACAATAATAATCGTTACTCATAATATGCAG
CAGGCATTAAGAGTCAGTGATATGACTGCTTTCTTTAATGCAGTTGAATACGAAGATGGT
GATGGAGGGAAAGTCGGCTATCTTGCCGAATTTGATTCTACTAAGAAAATTTTTAACTCT
CCAAAAGAAAAAACCACTCAGGAATATATATCAGGTAAATTTGGT
>AG-355-N22
TCTCTTGAGGATGTTTCTATTAGTTATGGCACTTTTGAAGCGGTAAAAAATGTTTTTTTA
AATTTTAAAGCAGGAGATATAACTTCACTCATTGGCCCTTCTGGTTGTGGTAAATCAACC
GTTCTTAGAGCTTTGAATAGAATGAACGATTTAATCCCTAATTGTTCGTTAAAAGGGACA
GTCCTCTTTGATGGAACTAATATCTATGACAAAAGAGTAGATCCAGTTGAAGTTAGAAGA
AGAATCGGAATGGTTTTTCAGCAACCTAATCCTTTTCCAAAATCTATCTACGAAAATATT
GCATTCGGAGCAAGAATCAATGGCTTTACGGGAGATATGGATGAATTAGTGGAAAGTTCC
TTGAGAAAAGCTGCTGTATGGAGTGAATGTAAGGATAAATTAAATGATAGTGGTTACTCT
TTATCTGGTGGACAACAACAGAGATTATGTATTGCTCGAACCATCGCAATTGAGCCTGAA
ATAATTCTCATGGATGAGCCATGCTCAGCTTTAGATCCAATCTCTACTTTGAAAATAGAA
GAGACGATGCACGAACTTAAGAAGAATTACACAATAATAATCGTTACCCATAATATGCAA
CAGGCATTAAGAGTTAGCGATATGACTGCATTTTTTAATGCTATTGAATATGAAGATGGT
GATGGAGGGAAAGTCGGCTATCTTGCCGAATTTAATTCCACAAAGAAAATTTTTAATTCT
CCAAAAGAAAAAAGCACTCAGGAATACATATCAGGTAAATTTGGT
>AG-355-P07
TCTCTTGAGGATGTTTCTATTAGTTATGGCACTTTTGAAGCAGTAAAAAATGTTTTTTGT
AATTTTAAAAGGGGAGATATAACTTCACTCATTGGCCCTTCTGGTTGTGGAAAATCAACC
GTTCTTAGGGCTTTGAATAGAATGAACGATTTAATCCCTAATTGTTCACTTAAAGGAACT
GTTCTCTTTGATGGGACTAATATTTATGACAAAAGAGTAGATCCAGTTGAAGTTAGAAGA
AGAATCGGGATGGTTTTTCAGCAACCAAATCCTTTCCCAAAATCCATCTACGAAAATATT
GCATTTGGGGCAAGAATTAATGGCTTTACTGGGAATATGGACGAGCTAGTTGAAAGTTCG
CTCAGAAAAGCTGCTGTATGGAGTGAATGTAAAGATAAATTAAATGATAGTGGCTATTCC
TTATCCGGAGGACAACAACAAAGATTATGTATTGCTCGAACCATCGCAATTGAACCTGAA
ATAATTCTAATGGATGAGCCATGTTCAGCTTTAGATCCAATCTCTACTTTGAAAATAGAA
GAAACGATGCATGAACTTAAGAAGAATTACACAATAATAATCGTCACTCATAATATGCAG
CAGGCTTTAAGAGTCAGTGATATGACTGCTTTCTTTAATGCGGTTGAATACGAAGATGGC
GATGGAGGTAAAGTTGGTTATCTTGCAGAATTCGACTCAACAAAGAAAATTTTTAACTCT
CCAAAAGAAAAAACCACTCAGGAATATATTTCTGGCAAATTTGGT
>AG-355-P11
TCTCTTGAGGATGTTTCTATTAGTTATGGCACTTTTGAAGCGGTAAAAAATGTTTTTCTA
AATTTTAAAGCAGGAGATATAACTTCACTCATTGGCCCTTCTGGTTGTGGTAAATCAACC
GTTCTTAGAGCTTTGAATAGAATGAACGATTTAATCCCTAATTGTTCGTTAAAAGGGACA
GTCCTCTTTGATGGAACTAATATCTATGACAAAAGAGTAGATCCAGTTGAAGTTAGAAGA
AGAATCGGAATGGTTTTTCAGCAACCTAATCCTTTTCCAAAATCTATCTACGAAAATATT
GCATTCGGAGCAAGAATCAATGGCTTTACGGGAGATATGGATGAATTAGTGGAAAGTTCC
TTGAGAAAAGCTGCTGTATGGAGTGAATGTAAGGATAAATTAAATGATAGTGGTTACTCT
TTATCTGGTGGACAACAACAGAGATTATGTATTGCTCGAACCATCGCAATTGAGCCTGAA
ATAATTCTCATGGATGAGCCATGCTCAGCTTTAGATCCAATCTCTACTTTGAAAATAGAA
GAGACGATGCACGAACTTAAGAAGAATTACACAATAATAATCGTTACCCATAATATGCAG
CAGGCATTAAGAGTCAGTGATATGACTGCTTTCTTTAATGCAGTTGAATACGAAGATGGT
GATGGAGGGAAAGTCGGCTATCTTGCCGAATTTGATTCTACTAAGAAAATTTTTAACTCT
CCAAAAGAAAAAACCACTCAGGAATATATATCAGGTAAATTTGGT
>AG-355-P16
TCTCTTGAGGATGTTTCTATTAGTTATGGCACTTTTGAAGCAGTAAAAAATGTTTTTTGT
AATTTTAAAAGGGGAGATATAACTTCACTCATTGGCCCTTCTGGTTGTGGAAAATCAACC
GTTCTTAGGGCTTTGAATAGAATGAACGATTTAATCCCTAATTGTTCACTTAAAGGAACT
GTTCTCTTTGATGGGACTAATATTTATGACAAAAGAGTAGATCCAGTTGAAGTTAGAAGA
AGAATCGGGATGGTTTTTCAGCAACCAAATCCTTTCCCAAAATCCATCTACGAAAATATT
GCATTTGGGGCAAGAATTAATGGCTTTACTGGGAATATGGACGAGCTGGTTGAAAGTTCG
CTCAGAAAAGCTGCTGTATGGAGTGAATGTAAAGATAAATTAAATGATAGTGGCTATTCC
TTATCCGGAGGACAACAACAAAGATTATGTATTGCTCGAACCATCGCAATTGAACCTGAA
ATAATTCTAATGGATGAGCCATGTTCAGCTTTAGATCCAATCTCTACTTTAAAAATTGAG
GAGACGATGCATGAACTTAAGAAGAATTACACAATAATAATCGTCACTCATAATATGCAG
CAGGCTTTAAGAGTCAGTGACATGACTGCATTCTTTAATGCGGTTGAATACGAAGATGGC
GATGGAGGTAAAGTTGGTTATCTTGCAGAATTCGACTCAACAAAGAAAATTTTTAACTCT
CCAAAAGAAAAAACCACTCAGGAATACATATCAGGTAAATTTGGC
>AG-355-P18
TCTCTAGAGAATGTCTCTATTAGCTATGGAACTTTTGAAGCTGTAAGAAATGTTTTTTGT
AACTTTAAAAAAGGCAATATAACATCTCTTATTGGTCCTTCTGGTTGTGGCAAATCAACT
ATTCTTAGATCTTTAAATAGGATGAACGATTTAATTCCTAATTGTTCGTTAAAAGGGACT
GTGTTGTTTGATGGAACTAATATTTACGATAAAAGAGTAGATCCAGTTGAAGTGAGACGA
AGAATCGGGATGGTTTTTCAACAACCTAATCCTTTTCCAAAATCTATTTATGAAAATATT
GCATTTGGAGCAAGAATTAATGGCTTTACGGGAGATATGGATGAATTAGTCGAAAGTTCT
CTAAGAAAAGCTGCTTTATGGGACGAATGTAAGGATAAATTAAATGACAGTGGTTACTCT
TTATCTGGCGGACAACAACAAAGATTATGTATTGCTAGAACCATTGCAATTGAGCCTGAA
ATAATTCTCATGGATGAGCCATGCTCAGCTTTAGATCCAATCTCTACTTTAAAAATAGAA
GAGACGATGCACGAACTTAAAAAGAATTACACAATAATAATTGTTACTCATAATATGCAA
CAGGCATTAAGAGTCAGTGATATGACTGCATTTTTTAATGCAATTGAGTATGAAGATGGA
GATGGAGGAAAGGTTGGTTACCTTGCAGAATTTAATTCGACAAAGAAAATTTTTAACTCT
CCAAAAGAAAAAACTACTCAGGAATATATATCAGGTAAATTTGGT
>AG-402-A04
TCTGTTGAGAATGTTTCTATTAGCTATGGAACTTTCGAAGCAGTAAAAAATGTTTTTTGT
AATTTTAAAAAAGGAAATATAACTTCCCTTATTGGCCCCTCCGGTTGTGGTAAATCAACT
GTTCTTAGATCATTAAATAGGATGAACGATTTAATTCCTAATTGCTCACTTAAGGGCACT
GTCCTGTTTGATGGAACAAATATTTACGATAAAAGAGTAGATCCAGTTGAAGTAAGAAGA
AGAATCGGAATGGTATTTCAACAACCTAATCCTTTTCCTAAATCTATCTACGAAAATATT
GCATTTGGAGCAAGAATTAATGGCTTTACGGGAGATATGGATGAATTAGTGGAGAGTTCA
CTTAGAAAAGCAGCTTTATGGGACGAATGTAAGGATAAATTAAATGATAGTGGTTACTCT
TTATCAGGTGGACAGCAACAAAGATTATGTATTGCTCGAACCATCGCAATTGAACCTGAA
ATAATTCTCATGGATGAGCCATGCTCAGCATTAGATCCAATCTCTACTTTAAAAATAGAA
GAGACTATGCACGAACTGAAGAAGAATTACACAATAATTATCGTTACTCATAATATGCAA
CAGGCATTAAGAGTTAGTGATATGACTGCATTTTTTAATGCTATTGAATATGAAGATGGT
GATGGAGGGAAAGTTGGTTATCTTGCAGAATTTAATTCGACAAAGAAAATTTTTAACTCT
CCAAAAGAAAAAACTACTCAGGAATACATATCAGGTAAATTTGGT
>AG-402-C22
TCTCTTGAGAATGTCTCTATTAGCTATGGAACTTTTGAAGCTGTAAGAAATGTTTTTTGC
AACTTTAAAAAAGGAAATATAACCTCCCTTATAGGACCTTCTGGTTGTGGAAAATCAACT
GTTCTAAGATCCCTAAACAGAATGAACGATTTAATTCCTAATTGCTCACTAAAAGGGACT
GTCCTTTTTGATGGAACCAATATTTACGACAAAAGAGTAGATCCAGTTGAAGTAAGAAGA
AGAATTGGCATGGTTTTTCAACAACCTAATCCTTTTCCTAAATCGATCTACGAAAATATT
GCATTTGGGGCGAGAATCAATGGATTTACTGGAGATATGGATGAATTAGTGGAAAGTTCA
CTAAAAAAAGCAGCTTTGTGGGATGAATGTAAGGATAAATTAAATGATAGTGGGTACTCT
TTATCTGGCGGACAACAACAAAGATTATGTATTGCTCGAACTATTGCTATTGAACCTGAA
ATTATTCTCATGGATGAGCCATGTTCAGCATTAGATCCAATCTCTACTTTAAAAATTGAA
GAGACTATGCACGAACTTAAGAAGAATTACACAATAATAATCGTTACTCATAATATGCAA
CAAGCATTAAGAGTTAGTGATATGACTGCATTTTTTAATGCAATTGAATACGAAGATGGT
GACGGAGGAAAAGTTGGTTATCTTGCAGAATTTAATTCCACTAAGAAAATTTTTAACTCT
CCAAAAGAAAAAACTACTCAGGAATATATATCAGGTAAATTTGGT
>AG-402-F05
TCTCTTGAGAATGTTTCTATTAGCTATGGAACTTTTGAGGCAGTAAGAAATGTTTTTTGT
AATTTTAAAAAAGGAAATATAACATCCCTTATTGGTCCTTCAGGTTGTGGTAAATCAACT
GTTCTTAGATCTTTAAATAGGATGAACGATTTAATTACTAATTGTTCGTTAAAAGGGACT
GTCCTGTTTGATGGAACTAATATTTATGACAAAAGAGTAGATCCAGTCGAAGTGAGAAGA
AGAATTGGTATGGTTTTTCAACAACCTAATCCTTTCCCAAAATCTATCTATGAAAATATT
GCATTTGGAGCAAGAATCAATGGCTTTACTGGTGATATGGATCAATTAGTGGAAAGTTCA
CTTAGAAAAGCTGCCTTGTGGGACGAATGTAAGGATAAATTAAATGATAGTGGTTACTCT
TTATCTGGTGGACAACAACAAAGACTATGTATAGCAAGAACCATAGCAATTGAACCAGAA
ATAATTCTCATGGATGAGCCATGTTCTGCATTAGATCCAATTTCTACTTTAAAAATAGAA
GAAACGATGCATGAACTTAAGAAGAATTACACAATAATAATCGTCACTCATAATATGCAA
CAGGCATTAAGAGTCAGTGATATGACTGCATTTTTTAATGCAATTGAGTATGAAGATGGT
GATGGAGGTAAAGTTGGTTATCTTGCAGAATTTAATTCGACAAATAAAATTTTTAATTCT
CCCAAAGAAAAAACTACTCAGGAATACATATCAGGTAAATTTGGC
>AG-402-I23
TCTCTTGAAAATGTATCTATTAGCTATGGAACTTTTGAAGCAGTAAGAAATGTTTTTTGT
AACTTTAAAAAAGGAAATATAACCTCCCTTATTGGCCCTTCAGGTTGTGGTAAATCAACT
GTTCTTAGATCATTAAATAGGATGAACGATTTGATTCCAAATTGTTCTTTGAAAGGAACA
GTCCTGTTTGATGGAACTAATATTTACGACAAAAGAGTAGATCCAGTTGAAGTAAGAAGA
AGAATTGGAATGGTTTTTCAGCAGCCTAATCCTTTCCCGAAATCTATCTACGAAAATATT
GCATTTGGGGCAAGAATTAATGGCTTTACTGGAGATATGGATGAATTAGTGGAAAGTTCA
CTTAGAAAAGCTGCCTTGTGGGACGAATGTAAGGATAAATTGAATGATAGTGGTTACTCG
TTATCTGGCGGACAACAACAAAGACTTTGTATAGCAAGAACAATCGCAATTGAACCTGAA
ATAATTCTCATGGATGAGCCATGCTCAGCTTTAGATCCAATCTCTACTTTAAAAATAGAA
GAGACCATGCATGAACTTAAGAAGAATTACACAATAATAATCGTTACTCATAATATGCAA
CAGGCATTAAGAGTTAGTGATATGACTGCATTTTTTAATGCTATTGAATACGAAGATGGT
GATGGAGGAAAAGTTGGTTATCTTGCAGAATTTAATTCCACTAAGAAAATTTTTAATTCT
CCCAAAGAAAAAACTACTCAGGAATACATATCAGGTAAATTTGGT
>AG-402-K16
TCTCTTGAGAATGTCTCTATTAGTTATGGCACTTTCGAAGCAGTAAGAAATGTTTTTTGT
AACTTTAAAAAGGGAAATATAACCTCGCTTATTGGTCCTTCAGGTTGCGGTAAATCAACT
GTTCTTAGATCTCTAAATAGGATGAACGATTTGATTCCGAATTGTTCATTAAAAGGTACT
GTCCTCTTTGATGGAACTAATATTTATGACAAAAGAGTAGATCCAGTTGAAGTAAGAAGA
AGAATCGGAATGGTTTTTCAGCAACCTAACCCTTTTCCTAAATCTATTTACGAAAATATT
GCATTTGGAGCAAGAATTAATGGTTTTACGGGAGATATGGATGAATTAGTCGAAAGTTCC
CTAAGAAAAGCTGCTTTATGGGATGAATGTAAGGATAAATTAAATGATAGTGGTTACTCT
TTATCTGGTGGACAACAACAAAGATTATGTATTGCTAGAACCATTGCAATTGAACCTGAA
ATAATTCTCATGGATGAGCCTTGTTCAGCATTAGATCCAATCTCTACCTTGAAAATAGAA
GAGACGATGCATGAACTTAAGAAGAATTATACAATAATAATCGTTACCCATAATATGCAG
CAGGCATTAAGAGTTAGTGATATGACAGCATTTTTTAATGCTATTGAATATGATGATGGT
GATGGAGGAAAGGTTGGTTATCTTGCCGAATTTAATTCGACAAAAAAAATTTTTAACTCT
CCAAAAGAAAAAACTACTCAGGAATACATATCTGGTAAATTTGGT
>AG-402-K21
TCTCTAGAGAATGTCTCAATTAGCTATGGAACCTTTGAAGCTGTAAAAAATGTTTTTTGT
GACTTTAAAAAAGGAAATATAACCTCTCTTATTGGACCTTCAGGTTGCGGTAAATCAACT
GTTCTTAGATCATTAAATAGGATGAACGATTTAATTCCTAATTGTTCATTAAAAGGAACA
GTCCTCTTTGATGGAACTAATATTTATGATAAAAGAGTAGATCCAGTTGAAGTGAGAAGA
AGAATCGGAATGGTATTTCAACAACCTAATCCTTTTCCTAAATCTATTTACGAAAATATT
GCATTTGGAGCAAGAATTAATGGCTTTACTGGAGATATGGATGAATTAGTCGAAAGTTCT
CTAAGAAAGGCAGCATTATGGGACGAATGTAAGGATAAATTAAACGATAGTGGTTACTCT
TTATCTGGTGGACAACAACAAAGATTATGTATCGCTAGAACTATTGCTATTGAGCCTGAA
ATAATTCTCATGGATGAGCCATGCTCAGCTTTAGATCCAATCTCTACTTTGAAAATAGAA
GAGACGATGCATGAACTTAAGAAGAATTACACAATAATAATCGTTACTCATAATATGCAG
CAGGCATTAAGAGTTAGTAATATGACTGCATTTTTTAATGCAGTTGAATACGAAGATGGT
GATGGGGGGAAAGTAGGTTATCTTGCAGAATTTGATTCTACAAAGAAAATTTTCAACTCT
CCAAAAGAAAAAACTACTCAGGAATACATCTCAGGTAAATTTGGT
>AG-402-K22
TCTCTCGAGAATGTTTTTATCAGCTATGGAACTTTTGAAGCAGTAAGAAATGTTTTTTGT
AACTTTAAAAAAGGAAATATAACCTCCCTTATTGGACCTTCTGGTTGTGGTAAATCAACT
GTTCTTAGATCCTTAAACAGAATGAACGATTTAATTCCTAATTGCTCATTAAAAGGGACT
GTCCTTTTTGATGGGATTAATATTTATGATAAAAGAGTAGATCCAGTTGAAGTAAGAAGA
AGAATCGGAATGGTCTTTCAACAACCTAATCCTTTTCCTAAATCTATTTATGAAAATATT
GCATTTGGAGCAAGAATTAATGGATTTACTGGAGATATGGATGAATTAGTCGAAAGTTCA
CTAAGAAAAGCTGCTCTATGGGATGAATGTAAGGATAAATTAAATGATAGTGGTTACTCA
TTATCTGGAGGACAACAACAAAGATTATGTATTGCTCGTACCATTGCAATTGAGCCTGAA
ATAATTCTCATGGATGAGCCATGCTCAGCTTTGGATCCTATTTCTACTTTGAAAATAGAA
GAGACGATGCATGAACTTAAAAAGAATTACACAATAATAATCGTTACTCATAATATGCAG
CAGGCATTAAGAGTAAGCGATATGACTGCATTTTTTAATGCAATTGAATATGAAGATGGT
GATGGAGGGAAAGTTGGTTATCTTGCAGAATTTAATACGACAAAGAAAATTTTTAACTCT
CCAAACGAAAAAACTACTCAGGAATACATATCAGGTAAATTTGGA
>AG-402-L23
TCTCTTGAGAATGTTTCTATTAGCTATGGAACTTTTGAAGCAGTAAGAAATGTTTTTTGT
AATTTTAAAAAAGGAAATATAACATCCCTTATTGGTCCTTCAGGTTGTGGTAAATCAACT
GTTCTTAGATCTTTAAATAGGATGAACGATTTAATTCCTAATTGTTCGTTAAAAGGGACT
GTCCTGTTTGATGGAACTAATATTTATGACAAAAGAGTAGATCCAGTCGAAGTAAGAAGA
AGAATTGGAATGGTTTTTCAACAACCAAATCCTTTCCCGAAATCTATTTACGAAAATATT
GCATTTGGGGCAAGAATTAATGGCTTTACTGGAGATATGGATGAATTAGTGGAAAGTTCA
CTTAGAAAAGCTGCCTTGTGGGACGAATGTAAGGATAAATTAAATGATAGTGGTTACTCT
TTATCTGGCGGACAACAACAAAGACTATGTATAGCAAGAACCATCGCAATTGAACCTGAA
ATAATTCTAATGGATGAGCCATGCTCAGCCTTAGATCCAATTTCTACATTAAAAATTGAG
GAGACGATGCACGCACTTAAGAAGAATTACACAATAATAATCGTTACTCATAATATGCAA
CAGGCATTAAGAGTCAGTGATATGACTGCATTTTTTAATGCAATTGAGTATGAAGATGGT
GATGGAGGGAAAGTTGGTTATCTTGCAGAATTTAATTCGACAAATAAAATTTTTAATTCT
CCCAAAGAAAAAACTACTCAGGAATACATATCAGGTAAATTTGGC
>AG-402-N23
TCTCTTGAGAATGTTTCTATTAGCTATGGAACTTTTGAAGCAGTAAGAAATGTTTTTTGT
AACTTTAAAAAAGGAAATATAACCTCCCTTATTGGCCCCTCCGGTTGTGGTAAATCAACT
GTTCTTAGATCATTAAATAGGATGAACGATTTAATTCCTAATTGCTCAATAAAGGGGACT
GTCCTTTTTGATGGAACTAATATTTACGATAAAAGAGTAGATCCAGTTGAAGTGAGAAGA
AGAATTGGAATGGTTTTTCAACAGCCTAATCCTTTTCCTAAATCTATTTACGAAAATATC
GCATTTGGAGCAAGAATTAATGGCTTTACGGGAGATATGGATGAATTAGTAGAGAGTTCA
CTAAGAAAAGCTGCTTTATGGGATGAATGTAAGGATAAATTAAATGATAGTGGTTACTCT
TTATCTGGTGGGCAACAACAAAGATTATGTATCGCTAGAACTATCGCTATTGAGCCTGAA
ATAATTCTCATGGATGAGCCATGCTCAGCGTTAGATCCAATCTCTACTTTGAAAATAGAA
GAGACGATGCACGAACTTAAGAAGAATTACACAATAATAATCGTTACCCATAATATGCAG
CAGGCTTTAAGAGTTAGCGATATGACTGCATTTTTTAATGCAATTGAATATGAAGATGGT
GATGGAGGAAAAGTTGGTTATCTTGCAGAATTTAATTCGACAAAGAAAATTTTTAACTCT
CCCAAAGAAAAAACTACTCAGGAATACATATCTGGTAAATTTGGT
>AG-412-J13
TCTCTTGAGGATGTTTCTATTAGTTATGGCACTTTTGAAGCGGTAAAAAATGTTTTTTTA
AATTTTAAAGCAGGAGATATAACTTCACTCATTGGCCCTTCTGGTTGTGGTAAATCAACC
GTTCTTAGAGCTTTGAATAGAATGAACGATTTAATCCCTAATTGTTCGTTAAAAGGGACA
GTCCTCTTTGATGGAACTAATATCTATGACAAAAGAGTAGATCCAGTTGAAGTTAGAAGA
AGAATCGGAATGGTTTTTCAGCAACCTAATCCTTTTCCAAAATCTATCTACGAAAATATT
GCATTCGGAGCAAGAATCAATGGCTTTACGGGAGATATGGATGAATTAGTGGAAAGTTCC
TTGAGAAAAGCTGCTGTATGGAGTGAATGTAAGGATAAATTAAATGATAGTGGTTACTCT
TTATCTGGTGGACAACAACAGAGATTATGTATTGCTCGAACCATCGCAATTGAGCCTGAA
ATAATTCTCATGGATGAGCCATGCTCAGCTTTAGATCCAATCTCTACTTTGAAAATAGAA
GAGACGATGCACGAACTTAAGAAGAATTACACAATAATAATCGTTACTCATAATATGCAA
CAGGCATTAAGAGTTAGTGATATGACTGCATTTTTTAATGCTATTGAATATGAAGATGGT
GATGGAGGGAAAGTTGGATATTTAGCAGAATTTAATACAACAAGGAAAATTTTTAACGCT
CCAAAAGAAAAAACCACTCAGGAATACATATCGGGTAAATTTGGT
>AG-418-D13
TCTCTTGAGAATGTCTCTATTAGTTACGGAAAAAATGAGGCAGTAAAGAATGTTTTTTGT
AATTTCAAACAAGGCGATATAACTTCACTAATTGGTCCTTCTGGATGTGGTAAATCTACC
GTCCTTAGATCTTTAAATAGGATGAATGATCTAATACCTAATTGCGCACTAAAAGGAACT
GTCCTCTTTGATGGAACTAATATTTATGACAAAAGAATTGATCCAGTTGAAGTAAGAAGA
AGAATTGGGATGGTTTTTCAGCAACCTAATCCTTTTCCAAAATCTATCTACGAAAATATT
GCATTTGGAGCAAGAATTAATGGATTTACTGGAGATATGGATGAACTAGTAGAAAGTTCA
CTCAAAAAAGCTGCTTTATGGGACGAATGTAAGGATAAGTTAGATCAAAGCGGATACTCC
TTATCTGGTGGCCAACAACAAAGACTATGTATAGCAAGAACCATCGCAATTGAGCCTGAA
ATAATTCTGATGGATGAGCCATGTTCAGCTTTGGATCCTATTTCCACTTTGAAAATAGAA
GAGACAATGCACGAACTTAAGAAGAATTACACAATAATAATCGTTACTCATAATATGCAA
CAGGCATTAAGAATTAGTGATATGACTGCATTTTTCAATGCGATTGCATTTGATGATGGT
TTTGATGGCAAAGTGGGATATCTTGCAGAATTTAATACGACAAAGAAAATCTTTAACTCT
CCAAAAGAAAAAACTACTCAGGAATACATTTCAGGTAAATTTGGT
>AG-418-F08
GCTCTTGAGAATGTCTCTATTAGCTATGGGACTTTTGAAGCTGTAAGGAATGTTTTTTGT
AACTTTAAAAAAGGAAATATAACCTCTCTTATTGGACCTTCAGGTTGTGGTAAATCAACT
GTTCTTAGATCTTTAAATAGGATGAATGATCTGATTCCTAATTGTTCATTAAAAGGGACC
GTCCTCTTTGATGGAACTAATATTTACGATAAAAGAGTAGATCCAGTTGAAGTAAGAAGA
AGAATTGGAATGGTTTTTCAACAACCTAATCCTTTTCCAAAATCTATATATGAAAATATT
GCTTTTGGAGCAAGAATTAATGGATTTACTGGAGATATGGATGAATTAGTCGAAAGTTCT
CTTAGGAAGGCGGCTTTATGGGATGAGTGTAAGGATAAATTAAATGATAGTGGTTACTCT
TTATCTGGCGGACAACAACAAAGATTATGTATTGCTAGAACAATTGCGATTGAGCCTGAA
ATAATTCTCATGGATGAGCCATGCTCAGCTTTAGATCCAATCTCTACTTTGAAAATAGAA
GAGACTATGCATGAACTTAAAAAGAATTACACAATAATAATCGTTACTCATAATATGCAA
CAGGCTTTGAGAGTCAGTGATATGACTGCATTTTTCAATGCAATTGAGTATGAAGATGGT
GATGGAGGAAAGGTTGGTTACCTTGCGGAATTTAATTCGACAAAGAAAATTTTTAACTCT
CCAAAGGAAAAAACTACTCAGGAATACATATCAGGCAAATTTGGT
>AG-418-I20
TCTCTCGAAAATGTTTCTATTAGCTATGGAACTTTTGAAGCTGTAAGGAATGTTTTTTGT
AACTTTAAAAAAGGAAATATAACCTCATTGATTGGACCTTCAGGTTGTGGTAAATCAACT
GTTCTTAGATCTCTAAATAGAATGAACGATTTAATTCCTAATTGTTCATTAAAAGGGACT
GTCCTTTTTGATGGAACTAATATTTATGATAAAAGAGTAGATCCAGTTGAAGTAAGAAGA
AGAATTGGGATGGTCTTTCAACAACCAAACCCTTTCCCAAAATCTATCTACGAAAATATT
TCTTTTGGAGCCAGAATTAATGGGTTTACTGGAGATATGGATGAATTAGTTGAGAGTTCA
CTAAGAAAAGCAGCATTGTGGGATGAATGTAAGGATAAGTTAAATGATAGTGGTTACTCT
TTATCTGGTGGACAACAACAAAGATTATGTATTGCTAGAACCATTGCAATTGAGCCTGAA
ATAATTCTTATGGATGAGCCATGCTCAGCATTAGACCCAATCTCTACTTTAAAAATTGAA
GAGACCATGCATGAGCTTAAGAAGAATTTCACTATAATAATCGTTACTCATAATATGCAG
CAGGCTTTAAGAGTTAGTGATATGACTGCATTCTTTAATGCAATTGAATATGAAGATGGT
GATGGAGGGAAAGTCGGCTATCTTGCGGAATTTAATTCTACAAAGAAAATTTTTAATTCT
CCAAAAGAAAAAACTACTCAGGAATACATATCAGGTAAATTTGGT
>AG-418-J17
TCTCTTGAGAATGTCTCTATTAGTTATGGAACTTTCGAGGCTGTAAGAAATGTTTTTTGT
AACTTTAAAAAAGGCAATATAACATCCCTTATTGGCCCCTCCGGTTGTGGTAAATCAACT
GTTCTTAGATCATTAAATAGGATGAACGATCTAATTCCTAATTGCTCATTAAAAGGGACT
GTCCTCTTTGATGGAACTAATATTTATGATAAAAGAGTTGATCCAGTTGAAGTAAGAAGA
AGAATTGGAATGGTTTTTCAACAACCTAATCCTTTCCCTAAATCTATCTACGAAAATATT
GCATTTGGAGCAAGAATTAATGGTTTTACTGGAAATATGGATGAATTAGTGGAGAGTTCA
CTTATAAAAGCAGCTTTATGGGACGAATGTAAGGATAAATTAAATGATAGTGGTTACTCT
TTATCAGGTGGACAGCAACAAAGATTATGTATTGCTCGAACCATAGCAATTGAACCTGAA
ATAATTCTCATGGATGAGCCTTGTTCAGCATTAGATCCAATCTCGACTTTAAAAATAGAA
GAGACGATGCACGAACTTAAAAAGAATTACACAATAATAATCGTTACCCATAATATGCAG
CAGGCTTTAAGGGTTAGCGATATGACTGCATTTTTTAATGCAATTGAATATGAAGATGGT
GATGGAGGAAAAGTTGGTTATCTTGCAGAATTTAATACGACAAAGAAAATTTTTAATTCC
CCCAAAGAAAAAACTACTCAGGAATACATATCTGGAAAATTTGGT
>AG-418-O02
TCTATTGAGAATGTTTCTATTAGTTATGGAACTTTTGAAGCTGTAAGAAATGTTTTTTGT
AACTTTAAAAAAGGAAATATAACCTCTCTTATTGGACCTTCAGGTTGTGGAAAATCAACT
GTTCTTAGATCTTTAAATAGGATGAACGATTTAATTCCTAATTGTTCACTGAAAGGTTCC
GTACTCTTCGATGGAACTAATATTTACGATAAAAGAGTTGATCCAGTAGAAGTAAGAAGA
AGAATCGGAATGGTTTTTCAACAGCCTAATCCTTTTCCTAAATCTATCTACGAAAATATC
GCATTTGGGGCAAGAATTAATGGCTTTACTGGAGATATGGATGAATTAGTGGAAAGTTCA
CTTAGAAAAGCTGCCTTGTGGGACGAATGTAAGGATAAATTAAATGATAGTGGTTACTCT
TTATCTGGCGGACAACAACAAAGATTATGTATTGCTAGAACTATTGCTATTGAGCCTGAA
ATAATTCTCATGGATGAGCCATGTTCAGCATTAGATCCAATTTCTACTTTAAAAATAGAA
GAAACGATGCATGAACTTAAGAAGAATTACACAATAATAATCGTTACTCATAATATGCAA
CAGGCATTAAGAGTCAGTGATATGACTGCATTTTTTAATGCAATTGAGTATGAAGATGGT
GATGGAGGTAAAGTCGGTTATCTTGCAGAATTTAATTCAACAAAGAAAATTTTTAACTCT
CCAAAAGAAAAAACCACCCAGGAATACATATCTGGTAAATTTGGC
>AG-418-O03
TCTCTTGAGGATGTTTCTATTAGTTATGGAACTTTTGAAGCCGTAAAAAATGTTTTTTTA
AATTTTAAAGCCGGAGATATAACTTCACTCATTGGCCCTTCTGGTTGTGGCAAATCAACC
GTTCTAAGAGCTTTGAATAGAATGAACGATTTAATCCCTAATTGTTCACTCAAAGGAACT
GTTCTCTTTGATGGGACTAATATTTATGACAAAAGAGTAGATCCAGTTGAAGTTAGAAGA
AGAATTGGTATGGTTTTTCAACAACCTAATCCTTTCCCAAAATCTATCTATGAAAATATT
GCATTTGGAGCAAGAATTAATGGATTTACTGGTGATATGGATCAATTAGTGGAAAGTTCC
TTAAGAAAAGCTGCTGTGTGGAGTGAATGCAAGGATAAATTAAATGATAGTGGTTACTCT
TTATCTGGTGGACAACAACAAAGACTATGTATAGCAAGAACCATCGCAATTGAACCAGAA
ATAATTCTCATGGATGAGCCATGTTCAGCATTAGATCCAATTTCTACTTTAAAAATAGAA
GAAACGATGCATGAACTTAAGAAGAATTACACAATAATAATCGTTACTCATAATATGCAA
CAGGCATTAAGAGTCAGTGATATGACTGCATTTTTTAATGCAATCGAGTATGAAGATGGT
GATGGAGGAAAAGTTGGTTACCTTGCAGAATTTAATTCGACAAAGAAAATTTTTAACTCT
CCAAAAGAAAAAACCACTCAGGAATACATATCAGGTAAATTTGGG
>AG-418-P06
TCTCTTGAGAATGTCTCTATTAGCTATGGAACTTTTGAAGCCGTAAGAAATGTTTTTTGT
GACTTTAAAAAAGGCAATATAACATCTCTTATTGGACCTTCAGGTTGTGGCAAATCAACT
GTTCTTAGATCTTTAAATAGGATGAACGATCTAATTCCTAATTGCTCATTAAAAGGGACT
GTCCTCTTTGATGGAACTAATATTTACGATAAAAGAGTAGATCCAGTTGAAGTAAGAAGA
AGAATTGGAATGGTTTTTCAACAACCTAATCCTTTTCCTAAATCTATCTATGAAAATATT
GCATTTGGGGCAAGAATTAATGGATTTACGGGAGATATGGATGAATTGGTCGAAAGTTCA
TTAAGAAAGGCTGCATTATGGGACGAATGTAAGGATAAATTGAATGATAGTGGTTACTCA
TTATCTGGTGGACAACAACAAAGATTATGTATTGCTCGAACCATCGCAATTGAGCCTGAA
ATAATTTTAATGGATGAACCTTGCTCAGCTTTGGATCCAATCTCTACATTAAAAATTGAG
GAGACTATGCATGAACTTAAGAAGAATTACACAATAATTATCGTTACTCATAATATGCAA
CAGGCATTAAGAGTCAGTGATATGACTGCATTTTTTAATGCAATTGAGTATGAAGATGGT
GATGGAGGAAAGGTCGGGTATCTTGCAGAGTTTAATTCGACAAAGAAAATTTTTAATTCT
CCCAAAGAAAAAACCACTCAGGAATACATATCTGGTAAGTTTGGT
>AG-418-P13
TCTCTTGAGAATGTTTCTATTAGTTATGGAAAAAATGAGGCAGTTAAAAATGTTTTTTGT
AATTTCAAAAAAGGGGATATAACATCACTCATAGGACCTTCTGGATGTGGTAAATCTACC
GTCCTTAGATCTTTAAATCGAATGAACGATCTAATACCTAATTGCTCATTAAAAGGTACT
GTCCTCTTTGATGGAACTAATATTTACGATAAAAGAATTGATCCAGTTGAAGTAAGAAGA
AGAATTGGAATGGTTTTTCAACAACCTAATCCTTTTCCTAAATCTATTTATGAAAATATT
GCATTTGGGGCACGAATTAATGGATTTACTGGAGATATGGATGAATTAGTGGAAAGTTCA
CTTAGAAAAGCTGCCTTATGGGATGAATGTAAGGATAAGTTAGATGAAAGTGGATACTCC
TTATCTGGTGGACAACAGCAAAGACTATGTATAGCAAGAACCATTGCTATTGAGCCTGAA
ATAATTCTCATGGATGAGCCTTGTTCAGCTTTGGACCCAATCTCCACTTTGAAAATAGAA
GAGACAATGCATGAACTTAAGAAGAATTACACAATAATAATAGTTACTCATAATATGCAA
CAAGCATTAAGAGTCAGTGATATGACTGCATTTTTCAATGCGATTGCATTTGATGATGGG
TTTGATGGCAAAGTGGGATATCTTGCAGAATTTAATACGACAAAGAAAATTTTCAACTCT
CCCAAAGAAAAAACTACTCAGGAATACATATCAGGTAAATTTGGT
>AG-442-N07
TCTCTTGAGAATGTCTCAATTAGCTATGGAACCTTTGAAGCAGTAAGGAATGTTTTTTGT
AATTTTAAAAAAGGAAATATAACTTCTCTTATTGGCCCTTCTGGTTGCGGGAAGTCAACG
GTTCTTAGATCTTTAAATAGGATGAATGATCTAATTCCTAATTGTTCCTTGAAAGGAACA
GTCCTTTTTGATGGAACCAATATTTACGACAAAAGAGTAGATCCAGTTGAGGTGAGAAGA
AGAATTGGGATGGTTTTTCAACAACCTAATCCTTTTCCTAAATCTATTTACGAAAATATT
GCATTTGGTGCAAGAATTAATGGCTTTATGGGAGATATGGATGAATTAGTAGAAAGTTCA
CTTAGAAAAGCTGCTTTATGGGACGAATGTAAGGATAAATTAAATGATAGTGGTTACTCC
TTATCTGGCGGACAACAACAAAGATTATGTATAGCAAGAACCATCGCAATTGAACCTGAA
ATAATTCTCATGGATGAGCCTTGTTCAGCATTAGATCCAATCTCTACTTTAAAAATAGAA
GAGACTATGCATGAACTTAAGAAGAATTACACAATAATAATAGTCACTCATAATATGCAA
CAGGCATTAAGAGTAAGTGATATGACTGCATTTTTTAATGCAATTGAGTATGAAGATGGA
GATGGAGGTAAAGTTGGCTATCTTGCAGAATTTAATTCCACTAAGAAAATTTTTAATTCT
CCCAAAGAAAAAACCACTCAGGAATACATATCAGGTAAATTTGGT
>AG-459-N19
TCTCTTGAGAATGTCTCTATTAGTTATGGAACTTTTGAAGCAGTAAGAAATGTTTTTTGT
AATTTTAAAAAAGGAAATATAACTTCCCTTATTGGCCCCTCCGGTTGCGGTAAATCAACT
GTTCTTAGGTCATTAAATAGGATGAACGATCTAATACCTAATTGCTCATTAAAAGGGACT
GTCCTCTTTGATGGAACTAATATTTATGACAAAAGAGTAGACCCAGTTGAGGTAAGAAGA
AGAATTGGTATGGTTTTTCAACAACCAAATCCTTTTCCTAAATCTATCTACGAAAATATC
GCATTTGGAGCAAGAATTAATGGCTTTACTGGAGATATGGATGAATTAGTGGAAAGTTCA
CTTAGAAAAGCTGCTTTATGGGATGAATGTAAGGATAAACTAAATGATAGTGGTTACTCT
TTATCTGGTGGACAACAACAAAGATTATGTATTGCTCGAACCATCGCAATTGAGCCTGAA
ATAATCCTCATGGATGAGCCTTGTTCAGCTTTGGATCCTATCTCTACCTTGAAAATAGAA
GAGACAATGCATGAACTTAAGAAGAATTACACAATAATAATCGTTACTCATAATATGCAA
CAGGCATTAAGAGTTAGTGATATGACTGCATTTTTTAATGCTATTGAATATGAAGATGGT
GATGGAGGAAAGGTTGGTTATCTTGCAGAATTTAATTCCACTAAGAAAATTTTTAATTCT
CCAAAAGAAAAAACCACTCAGGAATACATATCAGGTAAATTTGGT
>AS9601
TCCCTTGAGAATGTTTCTATTAGCTATGGAACTTTTGAAGCTGTAAGAAATGTTTTTTGT
AACTTTAAAAAAGGAAATATAACTTCTCTTATTGGCCCTTCAGGTTGTGGTAAATCAACG
GTTCTGAGATCTTTAAACAGAATGAACGATTTAATCCCTAATTGTTCACTTAAAGGAACA
GTGCTATTTGATGGAACTAATATTTACGATAAAAGAGTAGATCCAGTTGAAGTAAGAAGA
AGAATTGGAATGGTTTTTCAGCAACCAAATCCTTTCCCGAAATCTATCTATGAAAATATT
GCATTTGGGGCAAGAATTAATGGCTTTACTGGAGATATGGATGAATTAGTGGAAAGTTCA
CTTAGAAAAGCTGCCTTGTGGGACGAATGTAAGGACAAATTAAATGACAGTGGTTACTCT
TTATCTGGCGGACAACAACAAAGACTATGTATAGCAAGAACCATCGCAATTGAACCTGAA
ATAATTCTCATGGATGAGCCATGTTCTGCATTAGATCCAATCTCTACTTTGAAAATAGAA
GAGACTATGCATGAACTAAAGAAGAATTGCACAATAATAATCGTTACTCATAATATGCAA
CAGGCGTTAAGAGTTAGTGATATGACTGCATTTTTTAATGCTATTGAATATGAAGATGGT
GATGGAGGGAAAGTAGGTTATCTTGCAGAATTTAATTCTACTAAGAAAATTTTTAATTCT
CCCAAAGAAAAAACCACTCAGGAATACATCTCAGGTAAATTTGGT
>GP2
TCTCTTGAGAATGTTTCTATTAGTTATGGAACTTTTGAAGCTGTAAGAAATGTTTTTTGT
AACTTTAAAAAAGGAAATATAACTTCCCTTATTGGTCCCTCCGGGTGTGGTAAATCAACT
GTCCTTAGATCATTAAATAGGATGAACGATTTGATTCCTAATTGTTCGTTAAAAGGAACT
GTCCTCTTTGATGGAACAAACATTTACGATAAAAGAGTAGATCCAGTTGAAGTAAGAAGA
AGAATTGGAATGGTTTTTCAACAACCAAATCCTTTCCCGAAATCTATCTACGAAAATATT
GCATTTGGAGCAAGAATTAATGGATTTACTGGAGATATGGACGAACTAGTAGAAAGTTCA
CTGAGAAAAGCCGCTTTATGGGACGAATGTAAGGATAAATTAAATGATAGTGGTTACTCT
TTATCTGGTGGACAACAACAAAGATTATGTATTGCTCGAACGATTGCAATTGAACCTGAA
ATAATTCTAATGGATGAGCCATGCTCAGCTTTGGATCCTATCTCTACTTTGAAAATAGAA
GAGACAATGCACGAACTTAAGAAGAATTACACAATAATAATCGTTACTCATAATATGCAA
CAGGCATTAAGAGTAAGTGATATGACTGCATTTTTTAATGCTATTGAGTATGAAGATGGT
GATGGAGGGAAGGTTGGTTATCTTGCCGAATTTAATTCGACAAAGAAAATTTTTAACTCT
CCAAAAGAAAAAACTACTCAGGAATACATATCTGGTAAATTTGGT
>MIT0604
TCTCTAGAGAATGTTTCTATTAGTTATGGAACTTTCGAAGCAGTGAGGAATGTTTTTTGT
AATTTTAAAAAAGGAAATATAACTTCTCTTATTGGCCCTTCTGGTTGCGGAAAATCAACG
GTTCTTAGATCTTTAAATAGGATGAACGATCTAATTTCTAATTGTTCGTTAAAAGGGACT
GTCCTCTTTGATGGAACTAATATTTACGACAAAAGAGTAGATCCAGTTGAAGTGAGAAGA
AGAATTGGGATGGTTTTTCAACAACCTAATCCTTTCCCTAAATCCATTTACGAAAATATT
GCATTTGGAGCAAGAATTAATGGCTTTTCGGGAGATATGGATGAATTAGTGGAAAGTTCA
CTTAGAAAGGCTGCTTTATGGGATGAATGTAAGGATAAATTAAATGATAGTGGTTACTCT
TTATCTGGAGGACAACAACAAAGACTATGTATAGCAAGAACCATCGCAATTGAACCTGAA
ATAATTCTCATGGATGAGCCATGCTCAGCTTTGGATCCTATCTCTACGTTGAAAATAGAG
GAGACGATGCACGAACTTAAGAAGAATTACACAATAATAATCGTTACTCATAATATGCAA
CAGGCATTAAGAGTTAGTGATATGACTGCATTTTTTAATGCAATTGAATATGAAGATGGT
GATGGTGGAAAGGTTGGTTACCTTGCAGAATTTAATTCGACAAAGAAAATTTTTAACTCT
CCAAAAGAAAAAACTACTCAGGAATATATATCAGGTAAATTTGGT
>MIT1314
TCTCTTGAGAATGTCTCTATTAGCTATGGAACTTTTGAAGCAGTAAGAAATGTTTTTTGT
AACTTTAAAAAAGGAAATATAACCTCCCTTATTGGCCCTTCAGGTTGTGGTAAATCAACT
GTTCTTAGATCATTAAATAGAATGAACGATTTGATTCCTAATTGTTCGTTAAAAGGAACT
GTCCTGTTTCATGGAACTAATATTTACGATAAAAGAGTAGATCCAGTTGAAGTGAGAAGA
AGAATTGGGATGGTTTTTCAACAACCTAATCCTTTTCCTAAATCTATCTATGAAAATATT
GCATTTGGGGCAAGAATTAATGGCTTTACGGGAGATATGGATGAATTAGTCGAAAGTTCA
CTAAGAAAGGCTGCATTATGGGACGAATGTAAGGATAAATTGAATGATAGTGGTTATTCT
TTATCTGGTGGACAACAACAAAGATTATGTATCGCTAGAACCATTGCTATTGAGCCTGAA
ATAATACTTATGGATGAACCATGCTCAGCTTTAGATCCAATTTCTACTTTAAAAATAGAA
GAAACGATGCATGAACTTAAGAAGAATTACACAATAATAATCGTTACTCATAATATGCAG
CAGGCTTTAAGAGTAAGTGATATGACTGCATTTTTTAATGCTATCGAATATGAAGATGGA
GACGGAGGAAAAGTTGGTTATCTTGCAGAATTTAATTCCACTAAGAAAATTTTTAATTCT
CCCAAAGAAAAAACTACTCAGGAATACATATCAGGTAAATTTGGT
>MIT9107
TCTCTTGATAATGTATCTATTAGCTATGGAACTTTTGAGGCTGTAAAAAATGTCTTTTGT
AACTTTAAAAAAGGCAATATAACATCTCTTATTGGCCCTTCTGGTTGTGGTAAATCAACT
GTTCTTAGATCTTTAAATAGGATGAACGATCTAATTCCTAATTGTTCATTAAAAGGAACT
GTCCTTTTTGATGGAACTAATATTTATGATAAAAGAGTAGATCCAGTTGAAGTAAGAAGA
AGAATTGGAATGGTTTTTCAACAACCTAATCCTTTTCCTAAATCTATCTACGAAAATATT
GCATTTGGAGCAAGAATTAATGGTTTTACGGGAGATATGGATGAATTAGTTGAAAGTTCA
CTTAGAAAAGCTGCTTTATGGGAAGAATGTAAGGATAAATTAAATGACAGTGGTTACTCT
TTATCTGGTGGACAACAGCAAAGATTATGTATTGCCAGAACCATTGCGATTGAACCTGAA
ATAATTCTCATGGATGAGCCATGCTCTGCATTAGATCCAATCTCTACGTTAAAAATTGAG
GAGACGATGCACGAACTTAAGAAGAATTACACCATAATAATCGTGACACACAATATGCAG
CAGGCATTAAGAGTTAGTGATATGACTGCATTTTTCAATGCTATCGCATATGAAGATGGT
GATGGTGGAAAAGTTGGTTATCTTGCAGAATTTAATTCAACAAAGAAAATTTTTAATTCT
CCAAAAGAAAAAACTACTCAGGAATACATATCAGGTAAATTTGGT
>MIT9116
TCTCTTGATAATGTATCTATTAGCTATGGAACTTTTGAGGCTGTAAAAAATGTCTTTTGT
AACTTTAAAAAAGGCAATATAACATCTCTTATTGGCCCTTCTGGTTGTGGTAAATCAACT
GTTCTTAGATCTTTAAATAGGATGAACGATCTAATTCCTAATTGTTCATTAAAAGGAACT
GTCCTTTTTGATGGAACTAATATTTATGATAAAAGAGTAGATCCAGTTGAAGTAAGAAGA
AGAATTGGAATGGTTTTTCAACAACCTAATCCTTTTCCTAAATCTATCTACGAAAATATT
GCATTTGGAGCAAGAATTAATGGTTTTACGGGAGATATGGATGAATTAGTTGAAAGTTCA
CTTAGAAAAGCTGCTTTATGGGAAGAATGTAAGGATAAATTAAATGACAGTGGTTACTCT
TTATCTGGTGGACAACAGCAAAGATTATGTATTGCCAGAACCATTGCGATTGAACCTGAA
ATAATTCTCATGGATGAGCCATGCTCTGCATTAGATCCAAACTCTACGTTAAAAATTGAG
GAGACGATGCACGAACTTAAGAAGAATTACACCATAATAATCGTGACACACAATATGCAG
CAGGCATTAAGAGTTAGTGATATGACTGCATTTTTCAATGCTATCGCATATGAAGATGGT
GATGGTGGAAAAGTTGGTTATCTTGCAGAATTTAATTCAACAAAGAAAATTTTTAATTCT
CCAAAAGAAAAAACTACTCAGGAATACATATCAGGTAAATTTGGT
>MIT9201
TCTCTTGAGAACGTATCTATTAGCTATGGAACTTTTGAAGCAGTAAGAAATGTTTTTTGT
AACTTTAAAAAAGGAAATATAACCTCTCTTATTGGACCTTCAGGTTGTGGTAAATCAACT
GTTCTTAGATCTTTAAACAGAATGAACGATTTAATTCCTAATTGTTCGTTAAAAGGCACT
GTCCTCTTTGATGGCACTAATATTTACGACAAAAGAGTAGATCCAATTGAAGTAAGAAGA
AGAATTGGGATGGTTTTTCAACAACCTAATCCTTTTCCAAAATCTATTTACGAAAATATC
GCATTTGGTGCAAGAATTAATGGCTTTGCGGGAGATATGGATGAATTAGTGGAAAGTTCA
CTTAGAAAAGCTGCCTTGTGGGACGAATGTAAGGATAAACTAAATGACAGTGGTTACTCT
TTATCTGGCGGACAACAACAAAGACTATGTATAGCAAGAACCATCGCAATTGAACCTGAA
ATAATTCTCATGGATGAGCCATGCTCAGCCTTAGATCCAATCTCTACTTTAAAAATAGAA
GAGACCATGCATGAACTTAAGAAGAATTACACAATAATAATAGTTACTCATAATATGCAG
CAGGCTTTAAGAGTTAGTGATATGACTGCATTTTTTAATGCAATTGAGTATGAAGATGGT
GATAGCGGAAAGGTTGGTTACCTTGCAGAATTTAGTTCGACAAAGAAAATTTTTAACTCT
CCAAAAGAAAAAACTACTCAGGAATATATATCGGGCAAATTTGGT
>MIT9202
TCTCTTGAGAATGTCTCTATTAGCTATGGAACTTTTGAAGCAGTAAGAAATGTTTTTTGT
AATTTTAAAAAAGGAAATATAACCTCCCTTATTGGACCTTCAGGTTGTGGTAAATCAACT
GTTCTTAGATCATTAAATAGGATGAACGATTTGATTCCTAATTGTTCGTTAAAAGGAACT
GTCCTTTTTGATGGAACTAATATTTACGATAAAAGAGTAGATCCAGTTGAAGTAAGAAGA
AGAATTGGGATGGTTTTTCAACAACCTAATCCTTTTCCTAAATCTATTTACGAAAATATT
GCATTTGGAGCAAGAATTAATGGCTTTTCGGGAGAAATGGATGAATTAGTGGAAAGTTCA
CTAAGAAAGGCTGCTTTATGGGACGAGTGTAAGGATAAATTAAACGATAGTGGTTACTCC
TTATCTGGCGGACAACAACAAAGATTATGTATCGCTAGAACTATTGCTATTGAGCCTGAA
ATAATTCTCATGGATGAGCCATGCTCAGCTTTGGATCCTATATCTACTTTGAAAATAGAA
GAGACGATGCACGAACTTAAGAAGAATTACACAATAATAATTGTTACTCATAATATGCAA
CAGGCATTAAGAGTCAGTGATATGACTGCATTTTTTAATGCAATTGAGTATGAAGATGGT
GATGGAGGAAAGGTTGGTTATCTTGCAGAATTTAATTCTACAAAGAAAATTTTTAACTCT
CCAAAAGAAAAAACTACTCAGGAATACATATCAGGTAAATTTGGT
>MIT9215
TCTCTTGAGAATGTCTCTATTAGCTATGGAACTTTTGAAGCAGTAAGAAATGTTTTTTGT
AATTTTAAAAAAGGAAATATAACCTCCCTTATTGGACCTTCAGGTTGTGGCAAATCAACT
GTTCTTAGATCATTAAATAGGATGAACGATTTGATTCCTAATTGTTCGTTAAAAGGAACT
GTCCTTTTTGATGGAACTAATATTTACGATAAAAGAGTAGATCCAGTTGAAGTAAGAAGA
AGAATTGGGATGGTTTTTCAACAACCTAATCCTTTCCCTAAATCTATTTACGAAAATATT
GCATTTGGAGCAAGAATTAATGGCTTTACGGGAGAAATGGATGAATTAGTGGAAAGTTCA
CTAAGAAAGGCTGCTTTATGGGACGAGTGTAAGGATAAATTAAACGATAGTGGTTACTCT
TTATCTGGCGGACAACAACAAAGATTATGTATCGCTAGAACTATTGCTATTGAGCCTGAA
ATAATTCTCATGGATGAGCCATGCTCAGCTTTGGATCCTATATCTACTTTGAAAATAGAA
GAGACGATGCACGAACTTAAGAAGAATTACACAATAATAATCGTTACTCATAATATGCAA
CAGGCATTAAGAGTCAGCGATATGACTGCATTCTTTAATGCAATTGAGTATGAAGATGGT
GATGGAGGAAAGGTTGGTTATCTTGCAGAATTTAATTCGACAAAGAAAATTTTTAACTCT
CCAAAAGAAAAAACTACTCAGGAATACATATCAGGTAAATTTGGT
>MIT9301
TCTCTTGAGAACGTATCTATTAGCTATGGAACTTTTGAAGCCGTAAGAAATGTTTTTTGT
AATTTTAAAAAAGGAAATATAACCTCTCTTATTGGACCTTCAGGTTGTGGTAAATCAACT
GTTCTTAGATCCTTAAATAGGATGAATGATCTGATCCCTAATTGTTCGTTAAAAGGGACT
GTCCTTTTTGATGGAACTAATATTTACGACAAAAGAGTAGATCCAGTTGAAGTAAGAAGA
AGAATTGGAATGGTTTTTCAGCAGCCTAATCCTTTTCCGAAATCTATTTACGAAAATATT
GCATTTGGGGCAAGAATTAATGGCTTTACTGGAGATATGGATGAATTAGTAGAAAGTTCA
CTAAAAAAGGCTGCTTTATGGGATGAATGTAAGGATAAATTAAATGATAGTGGGTACTCG
TTATCTGGCGGACAACAACAAAGATTATGTATTGCTAGAACTATTGCTATTGAGCCTGAA
ATAATTCTAATGGATGAGCCATGTTCTGCATTAGATCCAATCTCTACTTTAAAAATTGAG
GAGACAATGCATGAACTTAAGAAGAATTACACAATAATAATCGTTACTCATAATATGCAA
CAGGCATTAAGAGTCAGTGATATGACTGCATTTTTTAATGCTATTGAATATGAAGATGGT
GATGGAGGAAAGGTTGGTTATCTTGCAGAATTTAATTCAACAAAGAAAATTTTTAGCTCT
CCAAAAGAAAAAACCACCCAGGAATACATATCTGGTAAATTTGGC
>MIT9302
TCTCTTGAGAATGTCTCTATTAGCTATGGAACTTTTGAAGCAGTAAGAAATGTTTTTTGT
AATTTTAAAAAAGGAGATATAACCTCCCTTATTGGCCCTTCAGGTTGTGGTAAATCAACT
GTTCTTAGATCACTAAATAGGATGAACGATTTGATTCCTAATTGTTCACTTAAAGGAACT
GTGCTGTTTGATGGAACTAATATTTACGATAAAAGAGTAGATCCAGTTGAAGTGAGACGA
AGAATAGGAATGGTTTTTCAACAACCTAATCCTTTTCCTAAATCTATCTATGAAAATATT
GCATTTGGGGCAAGAATTAATGGCTTTACGGGAGATATGGATGAATTAGTCGAAAGTTCA
CTAAGAAAGGCTGCTTTATGGGATGAATGTAAGGATAAATTGAATGATAGTGGTTATTCT
TTATCTGGTGGGCAACAACAAAGATTATGTATTGCTCGAACCATCGCAATTGAGCCTGAA
ATAATTCTAATGGATGAACCATGCTCAGCTTTAGATCCAATCTCTACTTTAAAAATAGAA
GAGACGATGCATGATCTTAAAAAGAATTACACAATAATAATCGTGACCCATAATATGCAG
CAGGCTTTAAGAGTTAGTGATATGACTGCTTTCTTTAATGCAATTGAATACGAAGATGGT
GATGGAGGAAAGGTTGGCTACCTCGCGGAATTTAATTCGACAAAGAAAATTTTTAACTCT
CCAAAAGAAAAAATTACGCAGGAATATATATCTGGTAAATTTGGT
>MIT9311
TCCCTTGAGAATGTCTCTATTAGCTATGGAACTTTTGAAGCCGTAAGAAATGTTTTTTGT
AACTTTAAAAAAGGGAATATTACCTCCCTTATTGGACCTTCAGGTTGCGGAAAATCAACG
GTTCTTAGATCTTTAAATAGGATGAACGATCTGATTCCTAATTGTTCCTTGAAAGGAACA
GTCCTGTTTGACGGAACTAATATTTACGATAAAAGAGTAGATCCAGTTGAAGTAAGAAGA
AGAATTGGGATGGTTTTTCAACAACCTAATCCTTTTCCTAAATCTATTTACGAAAATATT
GCATTTGGGGCAAGAATTAATGGTTTTACGGGAGATATGGATGAATTAGTAGAAAGTTCA
CTAAGAAAGGCTGCTTTATGGGACGAATGTAAGGATAAATTGAATGATAGTGGTTACTCT
TTATCAGGTGGACAACAACAAAGATTATGTATCGCTAGAACCATTGCGATTGAGCCTGAA
ATAATTCTCATGGATGAGCCATGCTCAGCTTTAGATCCAATCTCTACTTTGAAAATAGAA
GAGACGATGCACGAACTTAAGATGAATTACACAATAATAATCGTTACCCATAATATGCAG
CAGGCTTTAAGAGTCAGCGATATGACTGCTTTCTTTAATGCAGTTGAATACGAAGACGGT
GATGGAGGAAAGGTTGGTTACCTTGCGGAATTTAATTCCACTAAGAAAATTTTTAACTCT
CCAAAAGAAAAAACCACTCAGGAATATATATCTGGTAAATTTGGT
>MIT9314
TCTCTTGAGGATGTTTCTATTAGTTATGGCACTTTTGAAGCGGTAAAAAATGTTTTTTTA
AATTTTAAAGCAGGAGATATAACTTCACTCATTGGCCCTTCTGGTTGTGGTAAATCAACC
GTTCTTAGAGCTTTGAATAGAATGAACGATTTAATCCCTAATTGTTCGTTAAAAGGGACA
GTCCTCTTTGATGGAACTAATATCTATGACAAAAGAGTAGATCCAGTTGAAGTTAGAAGA
AGAATCGGAATGGTTTTTCAACAACCTAACCCTTTTCCAAAATCTATCTACGAAAATATT
GCATTCGGAGCAAGAATCAATGGCTTTACGGGAGATATGGATGAATTAGTGGAAAGTTCC
TTGAGAAAAGCTGCTGTATGGAGTGAATGTAAGGATAAATTGAATGATAGTGGTTACTCG
TTATCTGGCGGACAACAACAAAGGCTATGTATAGCAAGAACCATCGCAATTGAACCTGAA
ATAATTCTCATGGATGAGCCATGTTCTGCTTTAGATCCAATCTCAACTTTAAAAATTGAG
GAGACGATGCATGAACTTAAGAAGAATTACACAATAATAATCGTTACTCATAATATGCAA
CAGGCATTAAGAGTAAGTGATATGACTGCATTTTTTAATGCAATTGAGTATGAAGATGGT
GATGGAGGAAAGGTTGGTTACCTCGCAGAATTTAATTCGACAAAGAAAATTTTTAACTCT
CCAAAAGAAAAAACCACTCAGGAATACATATCAGGTAAATTTGGC
>MIT9321
TCTCTTGAGAATGTTTCTATTAGTTATGGAACTTTTGAAGCAGTAAGAAATGTTTTTTGT
AATTTTAAAAAAGGAAATATAACCTCACTAATTGGACCTTCTGGTTGTGGTAAATCAACT
GTTCTTAGATCATTAAATAGGATGAACGATTTAATTCCTAATTGCTCACTAAAGGGTACT
GTCCTTTTTGATGGAACTAATATTTACGATAAAAGAGTAGATCCAGTTGAAGTAAGAAGA
AGAATTGGGATGGTTTTTCAACAGCCAAATCCTTTCCCAAAATCTATCTATGAAAATATT
GCATTTGGGGCAAGAATCAATGGCTTTAATGGAGATATGGATGAATTAGTGGAAAGTTCA
CTTAGAAAAGCTGCCTTGTGGGACGAATGTAAGGATAAATTAAATGATAGTGGCTACTCT
TTATCTGGCGGACAACAACAAAGACTATGTATAGCAAGAACCATCGCAATTGAGCCTGAA
ATAATTCTAATGGATGAGCCATGCTCAGCTTTAGACCCAATCTCTACTTTGAAAATAGAG
GAGACCATGCATGAACTTAAGAAGAATTACACAATAATAATCGTTACTCATAATATGCAA
CAGGCATTAAGAGTTAGTGATATGACTGCGTTTTTTAATGCAATTGAATATGAAGATGGG
GATGGGGGGAAGGTCGGTTATCTTGCAGAATTTAATTCTACTAAGAAAATTTTCAACTCT
CCCAAAGAAAAAACCACTCAAGAATATATATCTGGTAAATTTGGT
>SB
TCTCTTGAGAATGTTTCTATTAGCTATGGAACTTTCGAAGCAGTAAGAAATGTTTTTTGT
AATTTTAAAAAAGGTAATATAACTTCCCTTATTGGCCCCTCCGGTTGTGGTAAATCAACT
GTTCTTAGATCATTAAATAGGATGAACGATTTAATTCCTAATTGTTCACTGAAAGGTACC
GTACTCTTCGATGGAACTAATATTTACGATAAAAGAGTAGATCCAGTTGAAGTAAGAAGA
AGAATTGGAATGGTTTTTCAACAACCTAATCCTTTTCCTAAATCTATCTATGAAAATATC
GCATTTGGGGCAAGAATTAATGGCTTTACGGGAGATATGGATGAATTAGTCGAAAGTTCA
CTAAAAAAGGCTGCTTTATGGGATGAATGTAAGGATAAATTAAATGATAGTGGTTACTCT
TTATCTGGCGGACAACAACAAAGATTATGTATTGCTCGAACCATCGCAATTGAGCCTGAA
ATAATTCTCATGGATGAGCCATGTTCAGCTTTAGATCCAATCTCTACTTTAAAAATTGAG
GAGACGATGCATGAACTTAAGAAGAATTACACAATAATAATCGTTACTCATAATATGCAA
CAGGCATTAAGAGTCAGTGATATGACTGCATTTTTTAATGCAATTGAGTATGAAGATGGT
GATGGAGGAAAGGTTGGTTACCTCGCAGAATTTAATTCGACAAAGAAAATTTTTAACTCT
CCAAAAGAAAAAACCACTCAGGAATACATATCAGGTAAATTTGGC
