# Supplementary material for: Emergence of trait variability through the lens of nitrogen assimilation in Prochlorococcus
Source: eLife. 2019 Feb 1;8:e41043. doi: 10.7554/eLife.41043 (PMC6370341; doi:10.7554/eLife.41043)
Supplement: Figure 6—source data 1. [file elife-41043-fig6-data1.zip › 75_pstB_CyCOG_60001034_LLI.dist]

AG-402-B03 AG-402-A08 0.1294
AG-402-B05 AG-402-A08 0.03791
AG-402-B05 AG-402-B03 0.119
AG-402-B19 AG-402-A08 0.04444
AG-402-B19 AG-402-B03 0.1425
AG-402-B19 AG-402-B05 0.04052
AG-402-C09 AG-402-A08 0.03137
AG-402-C09 AG-402-B03 0.1229
AG-402-C09 AG-402-B05 0.02222
AG-402-C09 AG-402-B19 0.03791
AG-402-G06 AG-402-A08 0.04183
AG-402-G06 AG-402-B03 0.132
AG-402-G06 AG-402-B05 0.03268
AG-402-G06 AG-402-B19 0.04444
AG-402-G06 AG-402-C09 0.02876
AG-402-G08 AG-402-A08 0.03268
AG-402-G08 AG-402-B03 0.1216
AG-402-G08 AG-402-B05 0.02353
AG-402-G08 AG-402-B19 0.04052
AG-402-G08 AG-402-C09 0.02222
AG-402-G08 AG-402-G06 0.03268
AG-402-I05 AG-402-A08 0.03922
AG-402-I05 AG-402-B03 0.1229
AG-402-I05 AG-402-B05 0.01438
AG-402-I05 AG-402-B19 0.04314
AG-402-I05 AG-402-C09 0.02614
AG-402-I05 AG-402-G06 0.03529
AG-402-I05 AG-402-G08 0.02745
AG-402-I20 AG-402-A08 0.1346
AG-402-I20 AG-402-B03 0.07843
AG-402-I20 AG-402-B05 0.1268
AG-402-I20 AG-402-B19 0.1412
AG-402-I20 AG-402-C09 0.1307
AG-402-I20 AG-402-G06 0.1333
AG-402-I20 AG-402-G08 0.1242
AG-402-I20 AG-402-I05 0.1268
AG-402-I21 AG-402-A08 0.04444
AG-402-I21 AG-402-B03 0.1373
AG-402-I21 AG-402-B05 0.03922
AG-402-I21 AG-402-B19 0.04837
AG-402-I21 AG-402-C09 0.03007
AG-402-I21 AG-402-G06 0.03922
AG-402-I21 AG-402-G08 0.03922
AG-402-I21 AG-402-I05 0.03922
AG-402-I21 AG-402-I20 0.1425
AG-402-I22 AG-402-A08 0.119
AG-402-I22 AG-402-B03 0.02222
AG-402-I22 AG-402-B05 0.1124
AG-402-I22 AG-402-B19 0.1333
AG-402-I22 AG-402-C09 0.1176
AG-402-I22 AG-402-G06 0.1229
AG-402-I22 AG-402-G08 0.1098
AG-402-I22 AG-402-I05 0.1137
AG-402-I22 AG-402-I20 0.0732
AG-402-I22 AG-402-I21 0.1268
AG-402-K14 AG-402-A08 0.1359
AG-402-K14 AG-402-B03 0.1203
AG-402-K14 AG-402-B05 0.132
AG-402-K14 AG-402-B19 0.1503
AG-402-K14 AG-402-C09 0.1399
AG-402-K14 AG-402-G06 0.1373
AG-402-K14 AG-402-G08 0.1373
AG-402-K14 AG-402-I05 0.1412
AG-402-K14 AG-402-I20 0.1242
AG-402-K14 AG-402-I21 0.1425
AG-402-K14 AG-402-I22 0.115
AG-402-L09 AG-402-A08 0.02745
AG-402-L09 AG-402-B03 0.1268
AG-402-L09 AG-402-B05 0.02092
AG-402-L09 AG-402-B19 0.03529
AG-402-L09 AG-402-C09 0.01438
AG-402-L09 AG-402-G06 0.02484
AG-402-L09 AG-402-G08 0.02092
AG-402-L09 AG-402-I05 0.02353
AG-402-L09 AG-402-I20 0.1307
AG-402-L09 AG-402-I21 0.03007
AG-402-L09 AG-402-I22 0.1203
AG-402-L09 AG-402-K14 0.1373
AG-402-L20 AG-402-A08 0.1281
AG-402-L20 AG-402-B03 0.01961
AG-402-L20 AG-402-B05 0.119
AG-402-L20 AG-402-B19 0.1412
AG-402-L20 AG-402-C09 0.1229
AG-402-L20 AG-402-G06 0.1268
AG-402-L20 AG-402-G08 0.119
AG-402-L20 AG-402-I05 0.1203
AG-402-L20 AG-402-I20 0.07974
AG-402-L20 AG-402-I21 0.1307
AG-402-L20 AG-402-I22 0.01046
AG-402-L20 AG-402-K14 0.1229
AG-402-L20 AG-402-L09 0.1268
AG-402-M18 AG-402-A08 0.1425
AG-402-M18 AG-402-B03 0.08235
AG-402-M18 AG-402-B05 0.1294
AG-402-M18 AG-402-B19 0.1451
AG-402-M18 AG-402-C09 0.1373
AG-402-M18 AG-402-G06 0.1412
AG-402-M18 AG-402-G08 0.132
AG-402-M18 AG-402-I05 0.1307
AG-402-M18 AG-402-I20 0.09542
AG-402-M18 AG-402-I21 0.1477
AG-402-M18 AG-402-I22 0.0719
AG-402-M18 AG-402-K14 0.115
AG-402-M18 AG-402-L09 0.1399
AG-402-M18 AG-402-L20 0.07974
AG-402-M23 AG-402-A08 0.03137
AG-402-M23 AG-402-B03 0.1346
AG-402-M23 AG-402-B05 0.03922
AG-402-M23 AG-402-B19 0.04444
AG-402-M23 AG-402-C09 0.03399
AG-402-M23 AG-402-G06 0.04183
AG-402-M23 AG-402-G08 0.03529
AG-402-M23 AG-402-I05 0.04314
AG-402-M23 AG-402-I20 0.1333
AG-402-M23 AG-402-I21 0.04837
AG-402-M23 AG-402-I22 0.1229
AG-402-M23 AG-402-K14 0.1399
AG-402-M23 AG-402-L09 0.03268
AG-402-M23 AG-402-L20 0.132
AG-402-M23 AG-402-M18 0.1425
AG-402-N09 AG-402-A08 0.1203
AG-402-N09 AG-402-B03 0.02222
AG-402-N09 AG-402-B05 0.1111
AG-402-N09 AG-402-B19 0.132
AG-402-N09 AG-402-C09 0.115
AG-402-N09 AG-402-G06 0.1216
AG-402-N09 AG-402-G08 0.1085
AG-402-N09 AG-402-I05 0.1124
AG-402-N09 AG-402-I20 0.0719
AG-402-N09 AG-402-I21 0.1255
AG-402-N09 AG-402-I22 0.007843
AG-402-N09 AG-402-K14 0.1124
AG-402-N09 AG-402-L09 0.1163
AG-402-N09 AG-402-L20 0.01307
AG-402-N09 AG-402-M18 0.07059
AG-402-N09 AG-402-M23 0.1242
AG-402-O21 AG-402-A08 0.1229
AG-402-O21 AG-402-B03 0.02222
AG-402-O21 AG-402-B05 0.1163
AG-402-O21 AG-402-B19 0.1373
AG-402-O21 AG-402-C09 0.1203
AG-402-O21 AG-402-G06 0.1268
AG-402-O21 AG-402-G08 0.1137
AG-402-O21 AG-402-I05 0.1176
AG-402-O21 AG-402-I20 0.07582
AG-402-O21 AG-402-I21 0.1307
AG-402-O21 AG-402-I22 0.005229
AG-402-O21 AG-402-K14 0.1176
AG-402-O21 AG-402-L09 0.1242
AG-402-O21 AG-402-L20 0.01046
AG-402-O21 AG-402-M18 0.07451
AG-402-O21 AG-402-M23 0.1268
AG-402-O21 AG-402-N09 0.007843
AG-402-P16 AG-402-A08 0.06536
AG-402-P16 AG-402-B03 0.1346
AG-402-P16 AG-402-B05 0.06144
AG-402-P16 AG-402-B19 0.07712
AG-402-P16 AG-402-C09 0.05621
AG-402-P16 AG-402-G06 0.06667
AG-402-P16 AG-402-G08 0.06405
AG-402-P16 AG-402-I05 0.06797
AG-402-P16 AG-402-I20 0.1399
AG-402-P16 AG-402-I21 0.0719
AG-402-P16 AG-402-I22 0.1333
AG-402-P16 AG-402-K14 0.1412
AG-402-P16 AG-402-L09 0.04837
AG-402-P16 AG-402-L20 0.1346
AG-402-P16 AG-402-M18 0.1399
AG-402-P16 AG-402-M23 0.06797
AG-402-P16 AG-402-N09 0.1268
AG-402-P16 AG-402-O21 0.1346
AG-402-P18 AG-402-A08 0.02353
AG-402-P18 AG-402-B03 0.1281
AG-402-P18 AG-402-B05 0.03137
AG-402-P18 AG-402-B19 0.04444
AG-402-P18 AG-402-C09 0.03007
AG-402-P18 AG-402-G06 0.04052
AG-402-P18 AG-402-G08 0.02876
AG-402-P18 AG-402-I05 0.03791
AG-402-P18 AG-402-I20 0.1294
AG-402-P18 AG-402-I21 0.04183
AG-402-P18 AG-402-I22 0.115
AG-402-P18 AG-402-K14 0.1399
AG-402-P18 AG-402-L09 0.02876
AG-402-P18 AG-402-L20 0.1242
AG-402-P18 AG-402-M18 0.1373
AG-402-P18 AG-402-M23 0.03268
AG-402-P18 AG-402-N09 0.1163
AG-402-P18 AG-402-O21 0.119
AG-402-P18 AG-402-P16 0.06536
MIT0801 AG-402-A08 0.0366
MIT0801 AG-402-B03 0.1307
MIT0801 AG-402-B05 0.02484
MIT0801 AG-402-B19 0.0366
MIT0801 AG-402-C09 0.02222
MIT0801 AG-402-G06 0.03399
MIT0801 AG-402-G08 0.02745
MIT0801 AG-402-I05 0.02353
MIT0801 AG-402-I20 0.1307
MIT0801 AG-402-I21 0.0366
MIT0801 AG-402-I22 0.1242
MIT0801 AG-402-K14 0.1386
MIT0801 AG-402-L09 0.02092
MIT0801 AG-402-L20 0.1268
MIT0801 AG-402-M18 0.1399
MIT0801 AG-402-M23 0.04052
MIT0801 AG-402-N09 0.1203
MIT0801 AG-402-O21 0.1255
MIT0801 AG-402-P16 0.06013
MIT0801 AG-402-P18 0.03399
MIT0912 AG-402-A08 0.06405
MIT0912 AG-402-B03 0.1268
MIT0912 AG-402-B05 0.05621
MIT0912 AG-402-B19 0.06536
MIT0912 AG-402-C09 0.0549
MIT0912 AG-402-G06 0.06405
MIT0912 AG-402-G08 0.05621
MIT0912 AG-402-I05 0.05621
MIT0912 AG-402-I20 0.132
MIT0912 AG-402-I21 0.06797
MIT0912 AG-402-I22 0.1216
MIT0912 AG-402-K14 0.1333
MIT0912 AG-402-L09 0.04967
MIT0912 AG-402-L20 0.1255
MIT0912 AG-402-M18 0.1359
MIT0912 AG-402-M23 0.06797
MIT0912 AG-402-N09 0.1163
MIT0912 AG-402-O21 0.1229
MIT0912 AG-402-P16 0.06275
MIT0912 AG-402-P18 0.06667
MIT0912 MIT0801 0.05229
MIT0913 AG-402-A08 0.06144
MIT0913 AG-402-B03 0.1281
MIT0913 AG-402-B05 0.05621
MIT0913 AG-402-B19 0.06275
MIT0913 AG-402-C09 0.05229
MIT0913 AG-402-G06 0.06144
MIT0913 AG-402-G08 0.05752
MIT0913 AG-402-I05 0.05621
MIT0913 AG-402-I20 0.1333
MIT0913 AG-402-I21 0.06536
MIT0913 AG-402-I22 0.1229
MIT0913 AG-402-K14 0.1373
MIT0913 AG-402-L09 0.04706
MIT0913 AG-402-L20 0.1268
MIT0913 AG-402-M18 0.1359
MIT0913 AG-402-M23 0.06275
MIT0913 AG-402-N09 0.1176
MIT0913 AG-402-O21 0.1242
MIT0913 AG-402-P16 0.06275
MIT0913 AG-402-P18 0.06405
MIT0913 MIT0801 0.05098
MIT0913 MIT0912 0.007843
MIT0915 AG-402-A08 0.0366
MIT0915 AG-402-B03 0.1242
MIT0915 AG-402-B05 0.01307
MIT0915 AG-402-B19 0.04183
MIT0915 AG-402-C09 0.01961
MIT0915 AG-402-G06 0.03137
MIT0915 AG-402-G08 0.02222
MIT0915 AG-402-I05 0.0183
MIT0915 AG-402-I20 0.1281
MIT0915 AG-402-I21 0.03791
MIT0915 AG-402-I22 0.115
MIT0915 AG-402-K14 0.1399
MIT0915 AG-402-L09 0.01961
MIT0915 AG-402-L20 0.1216
MIT0915 AG-402-M18 0.1346
MIT0915 AG-402-M23 0.03791
MIT0915 AG-402-N09 0.1137
MIT0915 AG-402-O21 0.119
MIT0915 AG-402-P16 0.06144
MIT0915 AG-402-P18 0.02876
MIT0915 MIT0801 0.02614
MIT0915 MIT0912 0.05752
MIT0915 MIT0913 0.05752
MIT0917 AG-402-A08 0.04052
MIT0917 AG-402-B03 0.1281
MIT0917 AG-402-B05 0.02614
MIT0917 AG-402-B19 0.04967
MIT0917 AG-402-C09 0.02745
MIT0917 AG-402-G06 0.0366
MIT0917 AG-402-G08 0.02614
MIT0917 AG-402-I05 0.03268
MIT0917 AG-402-I20 0.1346
MIT0917 AG-402-I21 0.04314
MIT0917 AG-402-I22 0.119
MIT0917 AG-402-K14 0.1438
MIT0917 AG-402-L09 0.02614
MIT0917 AG-402-L20 0.1255
MIT0917 AG-402-M18 0.1386
MIT0917 AG-402-M23 0.04314
MIT0917 AG-402-N09 0.1176
MIT0917 AG-402-O21 0.1203
MIT0917 AG-402-P16 0.06667
MIT0917 AG-402-P18 0.0366
MIT0917 MIT0801 0.03529
MIT0917 MIT0912 0.06275
MIT0917 MIT0913 0.06275
MIT0917 MIT0915 0.02745
MIT1013 AG-402-A08 0.0366
MIT1013 AG-402-B03 0.1333
MIT1013 AG-402-B05 0.02745
MIT1013 AG-402-B19 0.03529
MIT1013 AG-402-C09 0.02353
MIT1013 AG-402-G06 0.02876
MIT1013 AG-402-G08 0.03007
MIT1013 AG-402-I05 0.03137
MIT1013 AG-402-I20 0.1373
MIT1013 AG-402-I21 0.03399
MIT1013 AG-402-I22 0.1242
MIT1013 AG-402-K14 0.1399
MIT1013 AG-402-L09 0.02092
MIT1013 AG-402-L20 0.1294
MIT1013 AG-402-M18 0.1425
MIT1013 AG-402-M23 0.03922
MIT1013 AG-402-N09 0.1229
MIT1013 AG-402-O21 0.1281
MIT1013 AG-402-P16 0.06144
MIT1013 AG-402-P18 0.03007
MIT1013 MIT0801 0.02614
MIT1013 MIT0912 0.05752
MIT1013 MIT0913 0.0549
MIT1013 MIT0915 0.02745
MIT1013 MIT0917 0.03399
MIT1214 AG-402-A08 0.04967
MIT1214 AG-402-B03 0.1203
MIT1214 AG-402-B05 0.03399
MIT1214 AG-402-B19 0.0549
MIT1214 AG-402-C09 0.03268
MIT1214 AG-402-G06 0.04706
MIT1214 AG-402-G08 0.04052
MIT1214 AG-402-I05 0.04314
MIT1214 AG-402-I20 0.1307
MIT1214 AG-402-I21 0.05098
MIT1214 AG-402-I22 0.1163
MIT1214 AG-402-K14 0.1203
MIT1214 AG-402-L09 0.03268
MIT1214 AG-402-L20 0.1216
MIT1214 AG-402-M18 0.1307
MIT1214 AG-402-M23 0.04967
MIT1214 AG-402-N09 0.1111
MIT1214 AG-402-O21 0.119
MIT1214 AG-402-P16 0.05621
MIT1214 AG-402-P18 0.04575
MIT1214 MIT0801 0.04183
MIT1214 MIT0912 0.05359
MIT1214 MIT0913 0.05229
MIT1214 MIT0915 0.03529
MIT1214 MIT0917 0.04444
MIT1214 MIT1013 0.03791
NATL1A AG-402-A08 0.03922
NATL1A AG-402-B03 0.1203
NATL1A AG-402-B05 0.01699
NATL1A AG-402-B19 0.04444
NATL1A AG-402-C09 0.02353
NATL1A AG-402-G06 0.03007
NATL1A AG-402-G08 0.02484
NATL1A AG-402-I05 0.02222
NATL1A AG-402-I20 0.1294
NATL1A AG-402-I21 0.04052
NATL1A AG-402-I22 0.1137
NATL1A AG-402-K14 0.1412
NATL1A AG-402-L09 0.02222
NATL1A AG-402-L20 0.1176
NATL1A AG-402-M18 0.1359
NATL1A AG-402-M23 0.04052
NATL1A AG-402-N09 0.1124
NATL1A AG-402-O21 0.1176
NATL1A AG-402-P16 0.06275
NATL1A AG-402-P18 0.03399
NATL1A MIT0801 0.02876
NATL1A MIT0912 0.06013
NATL1A MIT0913 0.06013
NATL1A MIT0915 0.01569
NATL1A MIT0917 0.02745
NATL1A MIT1013 0.03007
NATL1A MIT1214 0.04183
NATL2A AG-402-A08 0.03791
NATL2A AG-402-B03 0.1203
NATL2A AG-402-B05 0.01569
NATL2A AG-402-B19 0.04444
NATL2A AG-402-C09 0.02353
NATL2A AG-402-G06 0.03007
NATL2A AG-402-G08 0.02484
NATL2A AG-402-I05 0.02092
NATL2A AG-402-I20 0.1255
NATL2A AG-402-I21 0.04052
NATL2A AG-402-I22 0.1111
NATL2A AG-402-K14 0.1307
NATL2A AG-402-L09 0.02222
NATL2A AG-402-L20 0.1176
NATL2A AG-402-M18 0.1307
NATL2A AG-402-M23 0.04052
NATL2A AG-402-N09 0.1098
NATL2A AG-402-O21 0.115
NATL2A AG-402-P16 0.06275
NATL2A AG-402-P18 0.03268
NATL2A MIT0801 0.02876
NATL2A MIT0912 0.05752
NATL2A MIT0913 0.05752
NATL2A MIT0915 0.01569
NATL2A MIT0917 0.02745
NATL2A MIT1013 0.02876
NATL2A MIT1214 0.03922
NATL2A NATL1A 0.01046
PAC1 AG-402-A08 0.0366
PAC1 AG-402-B03 0.1255
PAC1 AG-402-B05 0.01569
PAC1 AG-402-B19 0.04183
PAC1 AG-402-C09 0.02353
PAC1 AG-402-G06 0.03007
PAC1 AG-402-G08 0.02222
PAC1 AG-402-I05 0.02092
PAC1 AG-402-I20 0.1281
PAC1 AG-402-I21 0.03922
PAC1 AG-402-I22 0.1137
PAC1 AG-402-K14 0.1359
PAC1 AG-402-L09 0.02222
PAC1 AG-402-L20 0.1229
PAC1 AG-402-M18 0.1333
PAC1 AG-402-M23 0.03791
PAC1 AG-402-N09 0.1124
PAC1 AG-402-O21 0.1176
PAC1 AG-402-P16 0.06536
PAC1 AG-402-P18 0.03137
PAC1 MIT0801 0.02876
PAC1 MIT0912 0.06013
PAC1 MIT0913 0.06013
PAC1 MIT0915 0.01569
PAC1 MIT0917 0.02745
PAC1 MIT1013 0.03007
PAC1 MIT1214 0.04183
PAC1 NATL1A 0.00915
PAC1 NATL2A 0.00915
