# Supplementary material for: Emergence of trait variability through the lens of nitrogen assimilation in Prochlorococcus
Source: eLife. 2019 Feb 1;8:e41043. doi: 10.7554/eLife.41043 (PMC6370341; doi:10.7554/eLife.41043)
Supplement: Figure 6—source data 1. [file elife-41043-fig6-data1.zip › 75_pstB_CyCOG_60001034_LLI.fasta]

>AG-402-A08
TCATTAGATAATGTATCAATTACATATGGCAATTCAGTTGCAGTTAAAAATGTGTTTTGT
GAAATTGAAAAGAATAAAGTTACATCTTTTATAGGTCCATCAGGATGCGGTAAATCAACC
GTCATTAGAGCAATCAACCGAATGAACGATTTAATAGAAGGTTGCAAATTATCAGGCAGT
GTTATTTTTGAAGGGACCGATATATATGCAGAGGATATAGATCCAGTTGAAGTTAGAAGG
AGAATTGGAATGGTTTTTCAACAACCTAATCCTTTCCCAAAAAGTATTTACGAAAATATT
GCCTTTGGTGCAAGAGTTAATGGATATAAAGGTAATATGGATCAACTAGTAGAAGAATCT
CTTAGGAAGGCAGCTGTTTGGGATGAGTGCAAGGATAAATTAAACGAAAGTGGTTATTCA
TTATCTGGTGGTCAACAACAAAGATTATGCATAGCAAGGACAATTGCTATTGAACCTGAT
GTGATCTTAATGGATGAGCCATGCTCAGCACTTGATCCATTATCTACATTAAAAATTGAA
GAGACAATTCATGAATTAAAGAAGAATTTTACAATCATTATTGTTACGCACAATATGCAA
CAAGCCAATAGAGTCAGTGATTACACAGCTTTTTTCAATACAGAGAAAAAAGATAAGGAT
TTAGGTGGAAAAATTGGATTTTTAGTTGAGTATGATAAAACTAAAAACATGTTCAATTCA
CCAAAACAAAAATCAACTCAAGACTATATCTCTGGAAAATTTGGT
>AG-402-B03
TCCCTAGATAATGTTTCGATAAAATATGGAAATTCAGTTGCAGTTAAAAATATCTTTTGT
GATATAAAAAAAAATCAGGTTACCTCTTTTATAGGCCCATCAGGGTGTGGCAAATCTACC
GTTATTAGAGCAATAAATCGTATGAACGATTTAATTGAAGGTTGTAAATTATCAGGTAGT
GTCATTTTTGAAGGTACAGATATATATGCAGAAGATATAGATCCAGTAGAAGTTAGAAGA
AGAATTGGAATGGTATTTCAACAACCTAATCCTTTTCCAAAAAGCATTTACGAGAATATT
GCATTCGGAGCGAGGATAAATGGTTTTAGAGGTGACATGGATCAATTAGTAGAAGAATCT
CTTACCAAGGCAGCTGTATGGGATGAATGCAAGGATAAATTAAACGAGAGTGGTTATTCT
TTATCTGGAGGACAACAACAACGATTATGTATCGCAAGGACAATAGCAATCGAACCTGAT
GTGATTTTGATGGACGAGCCATGCTCAGCACTTGATCCGTTGTCCACATTAAAGATTGAA
GAGACAATACATGAATTAAAGAAGAATTTTACAATCATTATTGTCACTCATAATATGCAA
CAAGCTAATAGGGTGAGTGATTTTACAGCCTTTTTTAATACAGAAAAAAAAGGAAAAGAT
CTCGGAGGAAAAGTTGGATTCTTAGTTGAATTTAGTAAAACAAAAAGCATGTTCAATTCA
CCAAAGCAAAAATCAACTCAAGACTATATCTCTGGAAAATTTGGT
>AG-402-B05
TCACTAGACAATGTATCAATTAAATATGGAAATTCAGTTGCAGTTAAAAATGTGTTTTGT
GATATTGAAAAGAATCAAGTTACATCTTTTATTGGTCCATCAGGATGTGGTAAATCTACT
GTCATTAGAGCAATCAACCGAATGAACGATTTAATAGAAGGTTGCAAATTATCAGGTAGT
GTTATTTTTGAAGGGATAGATATATATGCAGAGGATATAGATCCAGTTGAAGTTAGAAGA
AGAATTGGAATGGTTTTTCAACAACCCAATCCTTTTCCTAAAAGTATTTACGAAAATATT
GCCTTTGGTGCAAGAGTTAATGGATATAAAGGTAATATGGATCAATTAGTAGAAGAATCT
CTTACAAAGGCAGCTGTTTGGGATGAGTGCAAGGATAAATTAAACGAAAGTGGTTATTCA
TTATCTGGCGGTCAACAACAAAGATTATGCATAGCAAGGACAATCGCTATTGAACCTGAT
GTGATCTTAATGGATGAGCCATGCTCAGCACTTGATCCATTATCTACATTAAAAATTGAA
GAGACAATTCACGAATTAAAGAAGAATTTTACAATCATTATTGTTACGCACAATATGCAA
CAAGCCAATAGAGTCAGTGATTACACAGCTTTTTTCAACACAGAGAAAAAAGATAAAGAT
TTAGGTGGAAAAATTGGATTTTTAGTTGAGTTTGATAAAACAAAAAACATGTTCAATTCA
CCAAAGCAAAAATCAACTCAAGACTATATCTCTGGAAAATTTGGA
>AG-402-B19
TCATTAGATAATGTATCAATTGCATATGGCAATTCAGTTGCAGTTAAAAATGTGTTTTGC
GATATAGAAAAGAATCACGTTACATCTTTTATTGGTCCATCAGGATGCGGTAAATCCACA
GTCATCAGAGCAATCAACCGAATGAACGATTTAATAGAAGGTTGTAAATTATCGGGGAGT
GTTATTTTTGAAGGGATTGATATATATGCAGAGGATATAGATCCAGTTGAAGTTAGAAGG
AGAATTGGAATGGTTTTTCAACAACCCAATCCTTTTCCTAAAAGTATTTACGAAAATATT
GCCTTTGGTGCAAGAGTTAATGGATATAAGGGTAATATGGATCAATTAGTAGAAGAATCT
CTTATAAAGGCCGCAGTTTGGGATGAGTGCAAGGATAAATTAAACGAAAGTGGTTATTCA
TTATCTGGTGGCCAACAACAAAGATTATGCATAGCAAGGACAATTGCTATTGAACCTGAT
GTGATCTTAATGGATGAGCCATGCTCAGCACTTGATCCATTATCTACGTTAAAAATTGAA
GAAACAATTCATGAATTAAAGAAGAATTTTACGATCATAATTGTTACGCACAATATGCAA
CAAGCCAATAGAGTCAGTGATTACACAGCTTTTTTCAACACAGAGAAAAAAGATAAGGAT
TTAGGTGGAAAAATTGGATTTTTAGTTGAGTTTGATAAAACGAAAAACATGTTCAATTCA
CCAAAGCAAAAATCAACTCAAGACTATATCTCTGGAAAATTTGGA
>AG-402-C09
TCACTAGATAATGTATCAATTACATATGGCAATTCAGTTGCAGTTAAAAATGTGTTTTGT
GATATTGAAAAGAATCAAGTTACATCTTTTATTGGTCCATCAGGATGTGGTAAATCAACC
GTCATTAGAGCAATCAACCGAATGAACGATTTAATAGAAGGTTGCAAATTATCAGGCAGT
GTTATTTTTGAAGGCATAGATATATATGCAGAGGATATAGATCCAGTTGAAGTTAGAAGG
AGAATTGGAATGGTTTTTCAACAACCCAATCCTTTTCCTAAAAGTATTTACGAAAATATT
GCCTTTGGTGCAAGAGTTAATGGATATACAGGTAATATGGATCAATTAGTAGAAGAATCT
CTTACAAAGGCAGCTGTTTGGGATGAGTGCAAGGATAAATTAAACGAAAGTGGTTATTCA
TTATCTGGTGGTCAACAACAAAGATTATGCATAGCAAGGACAATTGCTATTGAACCTGAT
GTGATCTTAATGGATGAGCCATGCTCAGCGCTTGATCCATTATCCACATTAAAAATTGAA
GAGACAATTCATGAATTAAAGAAGAATTTTACAATCATTATTGTTACGCATAATATGCAA
CAAGCCAATAGAGTCAGTGATTACACAGCTTTTTTCAACACAGAGAAAAAAGATAAGGAT
TTAGGTGGAAAAATTGGATTTTTAGTTGAGTTTGATAAAACAAAAAACATGTTCAATTCA
CCAAAGCAAAAATCAACTCAAGACTATATTTCTGGAAAATTTGGA
>AG-402-G06
TCACTAGATAATGTATCAATTACATATGGCAATTCAGTTGCGGTAAAAAATGTGTTTTGT
GATATTGAAAAGAATCAAGTTACATCTTTTATTGGCCCATCAGGATGCGGTAAATCAACC
GTCATAAGAGCAATCAATCGCATGAATGATTTAATAGAAGGTTGCAAATTATCAGGTAGT
GTTATTTTTGAAGGGATAGATATATATGCAGAGGATATTGATCCAGTTGAAGTTAGAAGG
AGAATTGGAATGGTTTTTCAACAACCCAATCCTTTTCCTAAAAGTATCTATGAAAATATT
GCCTTTGGTGCAAGAGTTAATGGATATAAAGGAAATATGGATCAATTAGTAGAAGAATCT
CTTACAAAGGCAGCCGTTTGGGATGAGTGCAAGGATAAATTAAACGAAAGTGGTTATTCA
TTATCTGGTGGTCAACAACAAAGATTATGCATAGCAAGGACAATTGCTATTGAACCTGAT
GTGATCTTAATGGATGAGCCATGCTCAGCACTTGATCCATTATCTACATTAAAAATTGAA
GAGACAATTCATGAATTAAAGAAGAATTTTACAATCATTATTGTTACGCACAATATGCAA
CAAGCCAATAGAGTCAGTGATTACACAGCTTTTTTCAACACAGAAAAAAAAGATAAGGAT
TTAGGTGGAAAAATTGGATTTTTAGTTGAGTTTGATAAAACAAAAAACATGTTTAATTCA
CCAAAGCAAAAATCAACTCAAGACTATATCTCTGGAAAATTTGGA
>AG-402-G08
TCATTAGATAATGTATCAATTACATATGGCAATTCAGTTGCAGTAAAAAATGTATTTTGT
GATATTGAAAAGAATCAAGTTACATCTTTTATTGGTCCATCAGGATGTGGTAAATCAACC
GTCATTAGAGCAATCAACCGAATGAACGATTTAATAGAAGGTTGCAAATTATCAGGCAGT
GTTATTTTTGAAGGGATAGATATATATGCAGAGGATATAGATCCAGTTGAAGTTAGAAGA
AGAATTGGAATGGTTTTTCAACAACCCAATCCTTTTCCTAAAAGCATTTACGAAAATATT
GCCTTTGGTGCAAGAGTTAACGGATATAAAGGTAATATGGATCAATTAGTAGAAGAATCT
CTTACAAAGGCAGCTGTTTGGGATGAGTGCAAGGATAAATTACACGAAAGTGGTTATTCA
TTATCTGGCGGACAACAACAAAGATTATGTATAGCAAGGACAATTGCTATTGAACCTGAT
GTGATCTTAATGGATGAGCCATGCTCAGCACTTGATCCATTATCTACATTAAAAATTGAA
GAGACAATTCATGAATTAAAGAAGAATTTTACAATCATTATTGTTACGCACAATATGCAA
CAAGCCAATAGAGTCAGTGATTACACAGCTTTTTTCAATACAGAGAAAAAAGATAAGGAT
TTAGGTGGAAAAATTGGATTTTTAGTTGAGTTTGATAAAACAAAAAACATGTTCAATTCA
CCAAAGCAAAAATCAACTCAAGACTATATCTCTGGAAAATTTGGA
>AG-402-I05
TCCCTAGACAATGTATCAATTACATATGGCAATTCAGTTGCAGTTAAAAATGTGTTTTGT
GATATTGAAAAGAATCAAGTTACATCTTTTATTGGTCCATCAGGGTGTGGTAAATCAACT
GTCATCAGAGCAATCAACCGAATGAACGATTTAATAGAAGGTTGCAAATTATCAGGTAGT
GTTATTTTTGAAGGGACAGATATATATGCAGAGGATATAGATCCAGTTGAAGTTAGAAGA
AGAATTGGAATGGTTTTTCAACAACCCAATCCTTTTCCTAAAAGTATTTACGAAAATATT
GCCTTTGGTGCAAGAGTTAATGGGTATAAAGGTAATATGGATCAATTAGTAGAAGAATCT
CTTACAAAGGCAGCTGTTTGGGATGAGTGCAAGGATAAATTAAACGAAAGTGGTTATTCA
TTATCTGGCGGTCAACAACAAAGATTATGCATAGCAAGGACAATCGCTATTGAACCTGAT
GTGATCTTAATGGATGAGCCATGCTCAGCACTTGATCCATTATCTACATTAAAAATTGAA
GAGACAATTCACGAATTAAAGAAGAATTTTACAATCATTATTGTTACGCACAATATGCAA
CAAGCCAATAGAGTCAGTGATTACACAGCTTTTTTCAACACAGAGAAAAAAGAGAAGGAT
TTAGGTGGAAAAATTGGATTTTTAGTTGAGTTTGATAAAACAAAAAACATGTTCAATTCA
CCAAAGCAAAAATCAACTCAAGATTATATCTCTGGAAAATTTGGA
>AG-402-I20
TCCATAGATAATGTTTCAATCAAATATGGTAATTCAGTAGCTGTTAAGAATATCTTTTGT
GATATAAAAAAAAATCAAGTTACTGCTTTTATCGGGCCCTCAGGATGTGGCAAATCAACC
GTTATTAGAGCAATAAACCGTATGAATGATTTAATAGAAGGTTGTGAATTATCAGGTAGT
GTCATTTTTGAAGGTACTGATATATATGCAAAAGATATAGATCCAGTAGAAGTCAGAAGA
AGAATTGGAATGGTATTTCAGCAACCAAATCCTTTTCCAAAAAGCATTTACGAGAATATT
GCATTCGGAGCGAGAGTAAATGGTTTTAGAGGTGACATGGATCAATTAGTAGAGGAATCT
CTTATCAAGGCAGCTGTATGGGATGAATGCAAGGATAAATTAAACGAAAGTGGTTATTCT
TTATCTGGAGGACAACAACAAAGATTATGTATTGCAAGGACAATAGCAGTCGAACCAGAT
GTGATTTTAATGGACGAACCATGCTCAGCCCTTGATCCATTATCTACATTAAAAATTGAA
GAGACAATACATGAATTAAAGAAGAATTTTACTATTATTATTGTTACTCACAATATGCAA
CAAGCTAATAGAGTAAGTGATTTTACAGCCTTTTTTAATACAGAAAAAAAAGAAAAAGAT
CTTGGAGGAAAAGTTGGATTTTTAGTAGAGTTTAATAAAACAAAGAATATCTTTAATTCA
CCAAAGCAAAAATCAACCCAAGATTATATCTCTGGAAAATTTGGA
>AG-402-I21
TCACTTGATAATGTTTCAATTACATACGGCAATTCAGTTGCAGTTAAAAATGTGTTTTGT
AATATTGAAAAGAATCAAGTTACATCTTTTATTGGTCCTTCAGGTTGCGGTAAATCAACC
GTCATCAGAGCAATCAACCGAATGAACGATTTAATAGAAGGTTGCAAATTATCAGGCAGT
GTTATTTTTGAAGGGATAGATATATATGCAGAGGATATAGATCCAGTTGAAGTTAGAAGG
AAAATTGGAATGGTTTTTCAACAACCCAATCCTTTTCCTAAAAGTATTTACGAAAATATT
GCTTTTGGTGCAAGAGTTAATGGATATAAAGGTAATATGGATCAATTAGTTGAAGAATCT
CTTACAAAGGCAGCCGTTTGGGATGAGTGCAAGGATAAATTAAACGAAAGTGGTTATTCA
TTATCTGGTGGTCAACAACAAAGATTATGCATAGCAAGGACAATTGCTATTGAACCTGAT
GTGATCTTAATGGATGAGCCATGCTCAGCACTTGATCCATTATCTACATTAAAAATTGAA
GAGACAATTCATGAATTAAAGAAGAATTTTACAATCATTATTGTTACTCATAATATGCAA
CAAGCCAATAGAGTCAGTGATTACACAGCTTTTTTCAACACAGAGAAAAAGGATAAGGAT
TTAAGTGGAAAAATTGGATTTTTAGTTGAGTTTGATAAAACAAAAAAAATGTTCACTTCA
CCAAATCAAAAATCAACTCAAGACTATATCTCTGGAAAATTTGGA
>AG-402-I22
TCCTTAGATAATGTTTCGATAAAATATGGAAATTCAGTTGCAGTTAAAAATATCTTTTGT
GATATAAAAAAAAATCAAGTTACCTCTTTTATAGGCCCATCAGGGTGTGGTAAATCAACC
GTTATTAGAGCAATAAATCGTATGAACGATTTAATTGAGGGTTGTAAATTATCAGGTAGT
GTCATTTTTGAAGGGACAGATATATATGCAGATGATATAGATCCAGTAGAAGTTAGAAGA
AGAATTGGAATGGTATTTCAACAACCTAATCCTTTTCCAAAAAGCATTTACGAGAATATT
GCATTCGGAGCGAGGGTAAATGGTTTTAGAGGTGACATGGATCAATTAGTAGAAGAATCT
CTTACAAAGGCAGCTGTATGGGATGAATGCAAGGATAAATTAAACGAGAGTGGTTATTCT
TTATCTGGAGGACAACAACAACGATTATGTATCGCAAGGACAATAGCAATCGAACCTGAT
GTGATTTTAATGGACGAGCCATGCTCAGCACTTGATCCATTATCTACATTAAAAATTGAA
GAGACAATACATGAATTAAAGAAGAATTTTACAATCATTATTGTCACTCATAATATGCAA
CAAGCTAATAGGGTGAGCGATTTTACAGCCTTTTTTAATACAGAAAAAAAAGGAAAAGAT
CTTGGAGGAAAAGTTGGATTCTTAGTTGAATTTAGTAAAACAAAAAGTATGTTCAATTCA
CCAAAGCAAAAATCAACTCAAGACTATATCTCTGGAAAATTTGGT
>AG-402-K14
TCATTAGACAATGTTTCGATAAAATATGGAAATTCATTTGCTGTTAAAAATGTCTTTTGT
GATATAAGAAAAAAACAAGTTACATCATTTATAGGACCATCAGGATGCGGCAAATCGACC
GTTATTCGAGCAATCAATCGTATGAACGATTTAATTGAAGATTGTAGATTATCAGGTAGT
GTGATTTTCGAAGGTACCGATATATATGCAGAAGATATAGATCCAGTAGAAGTCAGAAGG
AGAATTGGAATGGTATTTAAGCAACCAAATCCTTTCCCAAAAAGCATTTACGAAAATATT
GCTTTTGGCGCAAGGGTTAATGGATATAAAGGAGATATGGATCAATTAGTTGAAGAATCA
CTTACCAAGGCAGCTGTATGGGATGAATGCAAAGATAAATTAAATGAAAGTGGTTATTCA
TTATCGGGAGGTCAACAACAAAGATTATGTATCGCAAGGACAATCGCAATCGAACCTGAT
GTGATTTTAATGGATGAACCATGCTCAGCACTTGATCCATTATCTACCTTGAAAATTGAA
GAGACAATTCATGAATTAAAGACAAATTATACAATCATTATTGTTACTCACAACATGCAA
CAAGCTAATAGAGTAAGTGATTTTACTGCATTTTTCAATACAGAAAAAAATGGAAAAACT
CTTAATGAAAAAGTAGGTTTCCTAGTAGAGTTTGGCAAAACAAAAAATATGTTTGATTCA
CCAAAGCAAAAATCAACTCAAGACTATATTTCTGGAAAATTTGGA
>AG-402-L09
TCACTAGATAATGTATCAATTACATATGGCAATTCAGTTGCAGTTAAAAATGTGTTTTGT
GAAATTGAAAAGAATCAAGTTACATCTTTTATTGGTCCATCAGGATGTGGCAAATCAACC
GTCATAAGAGCAATCAACCGAATGAACGATTTAATAGAAGGTTGCAAATTATCAGGCAGT
GTTATTTTTGAAGGGATAGATATTTATGCAGAGGATATAGATCCAGTTGAAGTTAGAAGG
AGAATTGGAATGGTTTTTCAACAACCCAATCCTTTTCCTAAAAGTATTTACGAAAATATT
GCCTTTGGTGCAAGAGTTAATGGATATAAAGGTAATATGGATCAATTAGTAGAAGAATCT
CTTACAAAGGCAGCTGTTTGGGATGAGTGCAAGGATAAATTAAACGAAAGTGGTTATTCA
TTATCTGGTGGTCAACAACAAAGATTATGCATAGCAAGGACAATTGCTATTGAACCTGAT
GTGATCTTAATGGATGAGCCATGCTCAGCACTTGATCCATTATCTACATTAAAAATTGAA
GAGACAATTCATGAATTAAAGAAGAATTTTACAATCATTATTGTTACGCACAATATGCAA
CAAGCCAATAGAGTCAGTGATTACACAGCTTTTTTCAACACAGAGAAAAAAGATAAGAAT
TTAGGTGGAAAAATTGGATTTTTAGTTGAGTTTGATAAAACAAAAAACATGTTCAATTCA
CCAAAGCAAAAATCAACTCAAGACTATATCTCTGGAAAATTTGGA
>AG-402-L20
TCCCTAGATAATGTTTCGATAAAATATGGAAATTCAGTTGCAGTTAAAAATATCTTTTGT
GATATAAAAAAAAATCAAGTTACCTCTTTTATAGGCCCATCAGGGTGTGGTAAATCAACC
GTTATTAGAGCAATAAATCGTATGAACGATTTAATTGAGGGCTGTAAATTATCAGGTAGT
GTCATTTTTGAAGGTACAGATATATATGCAGATGATATAGATCCAGTAGAAGTTAGAAGA
AGAATTGGAATGGTATTTCAACAACCTAATCCTTTTCCAAAAAGCATTTACGAGAATATT
GCATTCGGAGCGAGGGTAAATGGTTTTAGAGGTGACATGGATCAATTAGTAGAAGAATCT
CTTACAAAGGCAGCCGTATGGGATGAATGCAAGGATAAATTAAACGAGAGTGGTTATTCT
TTATCTGGAGGACAACAGCAACGATTATGTATCGCAAGGACAATAGCAATCGAACCTGAT
GTGATTTTGATGGACGAGCCATGCTCAGCACTTGATCCGTTATCTACATTAAAAATTGAA
GAGACAATACATGAATTAAAGAAGAATTTTACAATCATTATTGTCACTCATAATATGCAA
CAAGCTAATAGGGTGAGCGATTTTACAGCCTTTTTTAATACAGAAAAAAAAGGAAAAGAT
CTCGGAGGAAAAGTTGGATTCTTAGTTGAATTTAGTAAAACAAAAAGTATGTTCAATTCA
CCAAAGCAAAAATCAACTCAAGACTATATCTCTGGAAAATTTGGT
>AG-402-M18
TCCTTAGAAAATGTTTCAATAAAATATGGAAGTTCAGTTGCTGTTAAAAATATCTTCTGC
GATATAAAAAAAAATCAAGTTACCTCATTTATTGGACCATCTGGGTGTGGAAAATCAACA
GTTATTAGAGCAATAAATCGTATGAACGATTTAATTGAAGGTTGTAAATTATCAGGTAGT
GTGATTTTTGAAGGTACAGACATATATGCCAAAAATATAGATCCAGTAGAAGTTAGAAGA
AGAATTGGAATGGTATTTCAACAACCTAATCCTTTTCCAAAAAGCATTTACGAAAACATT
GCATTCGGAGCGAGAGTAAATGGTTTTAGAGGAGATATGGATCAATTAGTTGAGGAATCT
CTTACAAAAGCAGCTGTATGGGATGAATGCAAGGATAAATTAAACGAAAGTGGCTATTCA
TTATCTGGAGGCCAACAACAAAGATTATGTATAGCAAGGACAATCGCAATCGAACCCGAT
GTGATTTTAATGGATGAGCCATGCTCAGCACTTGATCCATTATCTACTTTAAAAATTGAA
GAGACAATACATGAATTAAAGAAGAATTTTACAATCATTATTGTTACTCACAATATGCAA
CAAGCTAATAGGGTGAGTGATTTTACAGCGTTTTTTAATACAGAAAAGGAAGGAAAAGAT
CTTGAAAGCAAAGTTGGGTTCTTAGTAGAGTTTAGTAAAACCAAAAATATGTTCAATTCA
CCTAAGCAAAAATCAACTCAAGACTATATTTCTGGAAAATTTGGC
>AG-402-M23
TCATTAGATAATGTATCAATTACATATGGCAATTCAGTTGCTGTTAAAAATGTGTTTTGT
GATATTGAAAAGAATCAAGTTACTTCATTTATAGGTCCATCAGGATGCGGTAAATCAACC
GTCATTAGAGCAATCAACCGAATGAACGATTTAATAGAAGGTTGCAAATTATCAGGAAGT
GTTATTTTTGAAGGGATTGATATATATGCAGAGGATATAGATCCAGTTGAAGTTAGAAGG
AGAATTGGAATGGTTTTTCAACAACCCAATCCTTTTCCTAAGAGTATTTACGAAAATATT
GCCTTTGGCGCAAGAGTTAATGGATATAAAGGTAATATGGATCAACTGGTAGAAGAATCT
CTTATAAAGGCAGCTGTTTGGGATGAGTGCAAGGATAAATTAAACGATAGTGGTTATTCA
TTATCTGGTGGTCAACAACAAAGATTATGCATAGCAAGGACAATTGCTATTGAACCTGAT
GTGATATTAATGGATGAGCCATGCTCAGCACTAGATCCATTATCTACATTAAAAATTGAA
GAGACAATTCATGAATTAAAGAAGAATTTTACAATCATTATTGTTACGCACAATATGCAA
CAAGCCAATAGAGTCAGTGATTACACAGCTTTTTTCAATACAGAGAAAAAAAATAAGGAT
TTAGGTGGGAAAATTGGATTTTTAGTTGAGTTTGATAAAACAAAAAACATGTTCAATTCA
CCAAAGCAAAAATCAACTCAAGACTATATCTCTGGAAAATTTGGT
>AG-402-N09
TCCTTAGATAATGTTTCGATAAAATATGGAAATTCAGTTGCAGTTAAAAATATCTTTTGT
GATATAAAAAAAAATCAAGTTACCTCTTTTATTGGCCCATCAGGGTGTGGCAAATCAACC
GTTATTAGAGCAATAAATCGTATGAACGATTTAATTGAGGGTTGTAAATTATCAGGTAGT
GTCATTTTTGAAGGTACAGATATATATGCAGATGATATAGATCCAGTAGAAGTTAGAAGA
AGAATTGGAATGGTATTTCAACAACCTAATCCTTTTCCAAAAAGCATTTACGAGAATATT
GCATTCGGAGCGAGGGTAAATGGTTTTAGAGGTGATATGGATCAATTAGTAGAAGAATCT
CTTACAAAGGCAGCTGTATGGGATGAATGCAAGGATAAATTAAACGAGAGTGGTTATTCT
TTATCTGGAGGACAACAACAACGATTATGTATCGCAAGGACAATAGCAATCGAACCTGAT
GTGATTTTAATGGACGAGCCATGCTCAGCACTTGATCCATTATCTACATTAAAAATTGAA
GAGACAATACATGAATTAAAGAAGAATTTTACAATCATTATTGTCACTCATAATATGCAA
CAAGCTAATAGAGTGAGCGATTTTACAGCCTTTTTTAATACAGAAAAAAAAGGAAAAGAT
CTCGGAGGAAAAGTTGGATTCTTAGTTGAATTTAGTAAAACAAAAAGTATGTTCAATTCA
CCAAAGCAAAAATCAACTCAAGACTATATCTCTGGAAAATTTGGT
>AG-402-O21
TCCTTAGATAATGTTTCGATAAAATATGGAAATACAGTTGCAGTTAAAAATATCTTTTGT
GATATAAAAAAAAATCAAGTTACCTCTTTTATAGGCCCATCAGGGTGTGGTAAATCAACC
GTTATTAGAGCAATAAATCGTATGAACGATTTAATTGAGGGTTGTAAATTATCAGGTAGT
GTCATTTTTGAAGGTACAGATATATATGCAGATGATATAGATCCAGTAGAAGTTAGGAGA
AGAATTGGAATGGTATTTCAACAACCTAATCCTTTTCCAAAAAGCATTTACGAGAATATT
GCATTCGGAGCGAGGGTAAATGGTTTTAGAGGTGACATGGATCAATTAGTAGAAGAATCT
CTTACAAAGGCAGCTGTATGGGATGAATGCAAGGATAAATTAAACGAGAGTGGTTATTCT
TTATCTGGAGGACAACAACAACGATTATGTATCGCAAGGACAATAGCAATCGAACCTGAT
GTGATTTTAATGGACGAGCCATGCTCAGCACTTGATCCATTATCTACATTAAAAATTGAA
GAGACAATACATGAATTAAAGAAGAATTTTACAATCATTATTGTCACTCATAATATGCAA
CAAGCTAATAGGGTGAGCGATTTTACAGCCTTTTTTAATACAGAAAAAAAAGGAAAAGAT
CTCGGAGGAAAAGTTGGATTCTTAGTTGAATTTAGTAAAACAAAAAGTATGTTCAATTCA
CCAAAGCAAAAATCAACTCAAGACTATATCTCTGGAAAATTTGGT
>AG-402-P16
TCACTAGATAATGTATCAATAACCTATGGCAATTCAGTTGCCGTTAAAAATGTGTTCTGT
GAAATTGAAAAGAATCAAGTTACATCATTTATTGGTCCATCAGGATGCGGCAAATCAACC
GTTATTAGAGCAATTAACCGAATGAACGATTTAATTGAAGGTTGCAAATTATCAGGCAGT
GTTATTTTTGAAGGTATAGATATATATGCAGAAGATATAGATCCAGTTGAAGTTAGAAGG
AGAATCGGAATGGTTTTTCAACAACCCAATCCTTTTCCTAAAAGTATTTACGAAAATATT
GCCTTTGGTGCAAGAGTAAATGGATATAAAGGTAATATGGATCAATTAGTAGAAGAGTCT
CTCACGAAAGCAGCTGTGTGGGATGAATGCAAGGATAAATTAAACGAAAGTGGTTATTCA
TTATCTGGTGGTCAACAGCAAAGACTATGCATAGCAAGAACAATTGCTATTGAACCTGAT
GTAATTTTAATGGATGAGCCATGTTCAGCACTTGATCCATTATCTACATTAAAAATTGAA
GAGACAATTCATGAATTAAAAAAGAATTTTACAATCATTATTGTTACGCACAATATGCAA
CAAGCTAATAGAGTCAGTGATTACACTGCTTTTTTCAACACAGAGAAAAAAGATAAAAGT
CAAGGTGGAAAAATTGGATTTTTAGTTGAGTTTAATAAAACAAAAAACATTTTCAATTCA
CCAAAGCAGAAATCAACTCAAGACTATATCTCTGGAAAATTTGGA
>AG-402-P18
TCATTAGATAATGTATCAATTAAATATGGCAATTCAGTAGCAGTTAAAAATGTGTTTTGT
GATATTGAAAAGAATCAAGTTACATCTTTTATAGGTCCATCAGGATGCGGTAAATCAACC
GTAATTAGAGCAATCAACCGAATGAACGATTTAATAGAAGGTTGCAAATTATCAGGCAGT
GTTATTTTTGAAGGGATAGATATATATGCAGAGGATATAGATCCAGTTGAAGTTAGAAGA
AGAATTGGAATGGTTTTTCAACAACCTAATCCTTTTCCTAAAAGTATTTACGAAAATATT
GCCTTTGGTGCAAGAGTTAATGGATATAAAGGTAATATGGATCAACTAGTAGAAGAATCT
CTTAGAAAGGCAGCTGTTTGGGATGAGTGCAAGGATAAATTAAACGAAAGTGGTTATTCC
TTATCTGGTGGTCAACAACAAAGATTATGCATAGCAAGGACAATTGCTATTGAACCTGAT
GTGATCTTAATGGATGAGCCATGCTCAGCACTTGATCCATTATCTACATTAAAAATTGAA
GAGACAATTCATGAATTAAAGAAGAATTTTACAATCGTTATTGTTACGCACAATATGCAA
CAAGCCAATAGAGTCAGTGATTACACAGCTTTTTTCAATACAGAGAAAAAAGATAAGGGT
TTAGGTGGAAAAATTGGATTTTTAGTTGAGTTTGATAAAACTAAAAAAATGTTCAATTCA
CCAAAGCAAAAATCAACTCAAGACTATATCTCTGGAAAATTTGGC
>MIT0801
TCACTAGATAATGTATCAATTACATATGGCAATTCAGTTGCAGTTAAAAATGTATTTTGT
GATATTGAAAAGAATCAAGTTACATCTTTTATTGGTCCATCAGGATGTGGTAAATCAACT
GTTATCAGAGCAATCAACCGAATGAACGATTTAATAGAAGGTTGCAAATTATCAGGCAGT
GTTATTTTTGAAGGTATAGATATATATGCAGAGGATATAGATCCAGTTGAAGTCAGAAGG
AGAATTGGAATGGTTTTTCAACAACCCAATCCTTTTCCTAAAAGTATTTACGAAAATATT
GCCTTTGGTGCAAGAGTTAATGGATATAAAGGTAATATGGATCAATTAGTAGAAGAATCT
CTTAGAAAGGCAGCAGTTTGGGATGAGTGCAAGGATAAATTAAACGAAAGTGGTTATTCA
TTATCTGGTGGTCAACAACAAAGATTATGCATAGCAAGGACAATTGCTATTGAACCTGAT
GTGATCTTAATGGATGAGCCATGCTCAGCACTTGATCCAATATCTACCTTAAAAATTGAA
GAGACAATTCACGAATTAAAGAAGAATTTTACAATCATTATTGTTACGCACAATATGCAA
CAAGCCAATAGAGTCAGTGATTACACAGCTTTTTTCAACACAGAGAAAAAAGAGAAGGAT
TTAGGTGGAAAAATTGGATTTTTAGTTGAGTTTGATAAAACAAAAAACATGTTCAATTCA
CCAAAGCAAAAATCAACTCAAGACTATATCTCTGGAAAATTTGGA
>MIT0912
TCACTAGATAATGTATCAATTACATATGGCAATTCAGTTGCAGTTAAAAATGTCTTTTGT
GATATTGAAAAGAATAAAGTTACATCTTTTATTGGTCCATCAGGATGCGGAAAATCAACC
GTTATCAGAGCAATCAACCGAATGAACGATTTAATTGAAGATTGTAAATTATCAGGAAGT
GTTATTTTTGAAGGTATAGATATATATGCAGAGGATATAGATCCAGTTGAAGTACGAAGG
AGAATTGGAATGGTATTTCAACAGCCCAATCCATTCCCTAAAAGTATTTACGAAAATATT
GCCTTTGGTGCGAGAGTAAATGGGTATAAAGGTAATATGGATCAATTAGTAGAAGAATCT
CTTACAAAGGCCGCTGTGTGGGATGAATGCAAGGATAAATTAAACGAAAGTGGCTATTCA
TTATCAGGCGGACAACAACAAAGATTATGCATAGCAAGAACAATTGCTATAGAACCTGAT
GTGATTTTAATGGATGAGCCATGTTCAGCACTTGATCCATTATCTACATTAAAAATTGAA
GAGACAATTCATGAATTAAAGAAGAATTTTACAATCATTATTGTTACGCACAATATGCAA
CAAGCTAATAGAGTCAGTGATTACACAGCTTTTTTCAACACAGAGAAAAAAGAAAAAAAT
TTAGGTGGAAAAATAGGATTTTTAGTTGAGTTTGATAAAACAAAAAACATGTTCAATTCA
CCAAAGCAAAAATCAACTCAAGACTATATCTCTGGGAAATTTGGA
>MIT0913
TCACTAGATAATGTATCAATTACATATGGCAATTCAGTTGCAGTTAAAAATGTGTTTTGT
GATATTGAAAAGAATAAAGTTACATCTTTTATTGGTCCATCAGGATGCGGAAAATCAACC
GTTATCAGAGCAATCAACCGAATGAACGATTTAATTGAAGGTTGTAAATTATCAGGAAGT
GTTATTTTTGAAGGTATAGATATATATGCAGAGGATATAGATCCAGTTGAAGTACGAAGG
AGAATTGGAATGGTATTTCAACAGCCCAATCCATTCCCTAAAAGTATTTACGAAAATATT
GCCTTTGGTGCGAGAGTAAATGGGTATAAAGGTAATATGGATCAATTAGTAGAAGAATCT
CTTACAAAGGCCGCTGTGTGGGATGAATGCAAGGATAAATTAAACGAAAGTGGCTATTCA
TTATCAGGTGGACAACAACAAAGATTATGCATAGCAAGGACAATTGCTATAGAACCTGAT
GTGATTTTAATGGATGAGCCATGTTCAGCACTTGATCCATTATCTACATTAAAAATTGAA
GAGACAATTCATGAATTAAAGAAGAATTTTACAATCATTATTGTTACGCACAATATGCAA
CAAGCTAATAGAGTCAGTGATTACACAGCTTTTTTCAACACAGAGAAAAAAGAAAAAAAT
TTAGGTGGGAAAATAGGATTTTTAGTTGAGTTTGATAAAACAAAAAACATGTTCAATTCA
CCAAAGCAAAAATCAACTCAAGACTATATCTCAGGGAAATTTGGA
>MIT0915
TCACTAGACAATGTATCAATTAGATATGGCAATTCAGTTGCAGTTAAAAATGTGTTTTGT
GATATTGAAAAGAATCAAGTTACATCTTTTATTGGTCCATCAGGATGTGGTAAATCAACC
GTCATTAGAGCAATCAACCGAATGAACGATTTAATAGAAGGTTGCAAATTATCAGGTAGT
GTTATTTTTGAAGGGATAGATATATATGCAGACGATATAGATCCAGTTGAAGTTAGAAGA
AGAATTGGAATGGTTTTTCAACAACCCAATCCTTTTCCTAAAAGTATTTACGAAAATATT
GCCTTTGGTGCAAGAGTTAATGGATATAGAGGTAATATGGATCAATTAGTAGAAGAATCT
CTTACAAAGGCAGCTGTTTGGGATGAGTGCAAGGATAAATTAAACGAAAGTGGTTATTCA
TTATCTGGCGGTCAACAACAAAGATTATGCATAGCAAGGACAATTGCTATTGAACCTGAT
GTGATCTTAATGGATGAGCCATGCTCAGCACTTGATCCATTATCTACATTAAAAATTGAA
GAGACAATTCACGAATTAAAGAAGAATTTTACAATCGTTATTGTTACGCACAATATGCAA
CAAGCCAATAGAGTCAGTGATTACACAGCTTTTTTCAACACAGAGAGAAAAGATAAGGAT
TTAGGTGGAAAAATTGGATTTTTAGTTGAGTTTGATAAAACAAAAAACATGTTCAATTCA
CCAAAGCAAAAATCAACTCAAGACTATATCTCTGGAAAATTTGGA
>MIT0917
TCACTAGATAATGTGTCAATTACATATGGCAATTCAGTTGCAGTTAAAAATGTGTTTTGT
GATATTGAAATGAATCAAGTTACATCTTTTATTGGTCCATCAGGATGTGGTAAATCAACC
GTCATTAGAGCAATCAATCGAATGAACGATTTAATAGAAGGTTGCAAGTTATCAGGCAGT
GTTATTTTTGAAGGGATAGATATATATGCAGAGGATATAGATCCAGTTGAAGTTAGGAGA
AGAATTGGAATGGTTTTTCAACAACCCAATCCTTTTCCTAAAAGTATTTACGAAAATATT
GCCTTTGGTGCAAGAGTTAATGGATATAAAGGCAATATGGATCAATTAGTAGAAGAATCT
CTTACAAAGGCAGCTGTTTGGGATGAGTGCAAGGACAAATTAAGCGAAAGTGGTTATTCA
TTATCTGGCGGTCAACAACAAAGATTATGCATAGCAAGGACAATTGCTATTGAACCTGAT
GTGATCTTAATGGATGAGCCATGCTCAGCACTTGATCCATTATCTACATTAAAAATAGAA
GAGACAATCCATGAATTAAAGAAGAATTTTACAATCATTATTGTTACGCACAATATGCAA
CAAGCCAAAAGAGTCAGTGATTACACAGCTTTTTTCAATACAGAGAAAAAAGATAAAGAT
TTAGGTGGAAAAATTGGATTTTTAGTTGAGTTTGATAAAACAAAAAACATGTTCAATTCA
CCAAAGCAAAAATCAACTCAAGACTATATCTCTGGAAAATTTGGA
>MIT1013
TCACTAGATAATGTATCAATTAAATATGGCAATTCAGTTGCAGTTAAAAATGTGTTTTGT
GATATTGAAAAGAATCAAGTTACATCTTTTATTGGTCCATCAGGATGCGGTAAATCAACC
GTCATCAGAGCAATCAACCGAATGAACGATTTAATAGAAAGTTGCAAATTATCAGGCAGT
GTTATTTTTGAAGGGATAGATATATATGCGGAGGATATAGATCCAGTTGAAGTTAGAAGG
AGAATTGGAATGGTTTTTCAACAACCCAATCCTTTTCCTAAAAGTATTTACGAAAATATT
GCCTTTGGTGCAAGAGTTAATGGATATAAAGGAAATATGGATCAATTAGTAGAAGAATCT
CTTACAAAGGCAGCAGTTTGGGATGAGTGCAAGGATAAATTAAATGAAAGTGGTTATTCC
TTATCTGGTGGTCAACAACAAAGATTATGCATAGCAAGGACAATTGCTATTGAACCTGAT
GTGATCTTAATGGATGAGCCATGCTCAGCACTTGATCCATTATCTACATTAAAAATTGAA
GAAACAATTCATGAATTAAAGAAGAATTTTACAATCATTATTGTTACGCACAATATGCAA
CAAGCAAATAGAGTCAGTGATTACACAGCTTTTTTCAACACAGAGAAAAAAGATAAGGAT
TTAGGTGGAAAAATTGGATTTTTAGTTGAGTTTGATAAAACAAAAAACATGTTCAATTCA
CCAAAGCAAAAATCAACTCAAGACTACATCTCTGGAAAATTTGGA
>MIT1214
TCACTAGACAATGTATCTATAAAATATGGCAATTCAGTTGCAGTTAAAAATGTGTTTTGT
GATATTGAAAAGAATCAAGTTACATCTTTTATTGGTCCATCAGGATGCGGCAAATCAACC
GTCATTAGAGCAATCAACCGAATGAACGATTTAATTGAAGATTGCAAATTATCAGGCAGT
GTTATTTTTGAAGGAATAGATATATATGCAGAAGATATAGATCCAGTTGAAGTAAGAAGG
AGAATTGGAATGGTTTTTCAACAACCCAATCCTTTTCCTAAAAGTATTTACGAAAATATT
GCCTTTGGTGCAAGAGTTAATGGATATAAAGGTGATATGGATCAATTAGTAGAAGAATCT
CTTACAAAGGCAGCTGTTTGGGATGAATGCAAGGATAAATTAAACGAAAGTGGTTATTCA
TTATCTGGGGGGCAACAACAACGATTATGCATAGCAAGGACAATTGCTATTGAACCTGAT
GTGATCTTAATGGATGAGCCATGCTCAGCACTTGATCCATTATCTACATTAAAAATTGAA
GAGACAATTCATGAATTAAAGAAAAATTTTACAATCATTATTGTTACGCACAATATGCAA
CAAGCTAATAGAGTCAGTGATTACACAGCTTTTTTCAACACAGAGAAAAAAGATAAAGAT
TTAGGTGGGAAAATTGGTTTTTTAGTTGAGTTTGATAAAACAAAAAACATGTTCAATTCA
CCAAAGCAAAAATCAACTCAAGACTATATTTCTGGAAAATTTGGA
>NATL1A
TCACTAGATAATGTATCAATTAGATATGGCAATTCAGTTGCAGTTAAAAATGTGTTTTGT
GATATTGAAAAGAATCAAGTTACATCTTTTATTGGTCCATCAGGATGTGGTAAATCAACC
GTCATTAGAGCAATTAATCGGATGAACGATTTAATAGAAGGTTGCAAATTATCAGGTAGT
GTTATTTTTGAAGGGATAGATATATATGCAGAGGATATAGATCCAGTTGAAGTTAGAAGA
AGAATTGGAATGGTTTTTCAACAACCCAATCCTTTTCCTAAAAGTATTTACGAAAATATT
GCCTTTGGTGCAAGAGTTAATGGATATAAAGGTAATATGGATCAATTAGTAGAAGAATCT
CTTACAAAGGCAGCTGTTTGGGATGAGTGCAAGGATAAATTAAACGAAAGTGGTTATTCA
TTATCTGGCGGTCAACAACAAAGATTATGCATAGCAAGGACAATAGCTATTGAACCTGAT
GTGATCTTGATGGATGAGCCATGCTCAGCACTTGATCCATTATCTACATTAAAAATTGAA
GAGACAATTCACGAATTAAAGAAGAATTTTACAATCATTATAGTTACGCACAATATGCAA
CAAGCCAATAGAGTCAGTGATTACACAGCTTTTTTCAACACAGAGAAAAAAGATAAGGAT
TTAGGTGGAAAAATTGGATTTTTAGTTGAGTTTGATAAAACAAAAAACATGTTCAATTCA
CCAAAGCAAAAATCGACTCAAGACTATATCTCTGGAAAATTTGGA
>NATL2A
TCACTAGATAATGTATCAATTAGATATGGCAATTCAGTTGCAGTTAAAAATGTGTTTTGT
GATATTGAAAAGAATCAAGTTACATCTTTTATTGGTCCATCAGGATGTGGTAAATCAACC
GTCATTAGAGCAATCAATCGTATGAACGATTTAATAGAAGGTTGCAAATTATCAGGTAGT
GTTATTTTTGAAGGGATAGATATATATGCAGAGGATATAGATCCAGTTGAAGTTAGAAGA
AGAATTGGAATGGTTTTTCAACAACCAAATCCTTTTCCTAAAAGTATTTACGAAAATATT
GCCTTTGGTGCAAGAGTTAATGGATATAAAGGTAATATGGATCAATTAGTAGAAGAATCT
CTTACAAAGGCAGCTGTTTGGGATGAGTGCAAAGATAAATTAAACGAAAGTGGTTATTCA
TTATCTGGCGGTCAACAACAAAGATTATGCATAGCAAGGACAATCGCTATTGAACCTGAT
GTGATCTTAATGGATGAGCCATGCTCAGCACTTGATCCATTATCTACATTAAAAATTGAA
GAGACAATTCACGAATTAAAGAAGAATTTTACAATCATTATTGTTACGCACAATATGCAA
CAAGCTAATAGAGTCAGTGATTACACAGCTTTTTTCAACACAGAGAAAAAAGATAAGGAT
TTAGGTGGAAAAATTGGATTTTTAGTTGAGTTTGATAAAACAAAAAACATGTTCAATTCA
CCAAAGCAAAAATCGACTCAAGACTATATCTCTGGAAAATTTGGA
>PAC1
TCATTAGATAATGTATCAATTAGATATGGCAATTCAGTTGCAGTTAAAAATGTGTTTTGT
GATATTGAAAAGAATCAAGTTACATCTTTTATTGGTCCCTCAGGATGTGGTAAATCAACC
GTCATTAGAGCAATCAATCGGATGAACGATTTAATAGAAGGTTGCAAATTATCAGGTAGT
GTTATTTTTGAAGGGATAGATATATATGCAGAGGATATAGATCCAGTTGAAGTTAGAAGA
AGAATTGGAATGGTTTTTCAACAACCCAATCCTTTTCCTAAAAGTATTTACGAAAATATT
GCCTTTGGTGCAAGAGTTAATGGATATAAAGGTAATATGGATCAATTAGTAGAAGAATCT
CTTACAAAGGCAGCTGTTTGGGATGAGTGCAAGGATAAATTAAACGAAAGTGGTTATTCA
TTATCTGGCGGTCAACAACAAAGATTATGCATAGCAAGGACAATCGCTATTGAACCTGAT
GTGATCTTAATGGATGAGCCATGCTCAGCACTTGATCCATTATCTACATTTAAAATTGAA
GAGACAATTCACGAATTAAAGAAGAATTTTACAATCATTATTGTTACGCACAATATGCAA
CAAGCCAATAGAGTCAGTGATTACACAGCTTTTTTCAACACAGAGAAAAAAGATAAGGAT
TTAGGTGGAAAAATTGGATTTTTAGTTGAGTTTGATAAAACAAAAAACATGTTCAATTCA
CCAAAGCAAAAATCGACTCAAGACTATATCTCTGGAAAATTTGGA
