# Supplementary material for: Emergence of trait variability through the lens of nitrogen assimilation in Prochlorococcus
Source: eLife. 2019 Feb 1;8:e41043. doi: 10.7554/eLife.41043 (PMC6370341; doi:10.7554/eLife.41043)
Supplement: Figure 6—source data 1. [file elife-41043-fig6-data1.zip › 75_coregene_concatenated_phylosift_codon_alignment_HLII.dist]

AG-347-E03 AG-347-C10 0.08645
AG-347-E23 AG-347-C10 0.04929
AG-347-E23 AG-347-E03 0.07719
AG-347-G18 AG-347-C10 0.05054
AG-347-G18 AG-347-E03 0.07696
AG-347-G18 AG-347-E23 0.05118
AG-347-G20 AG-347-C10 0.04783
AG-347-G20 AG-347-E03 0.07194
AG-347-G20 AG-347-E23 0.0496
AG-347-G20 AG-347-G18 0.02926
AG-347-G22 AG-347-C10 0.05111
AG-347-G22 AG-347-E03 0.07381
AG-347-G22 AG-347-E23 0.05042
AG-347-G22 AG-347-G18 0.04773
AG-347-G22 AG-347-G20 0.04824
AG-347-I04 AG-347-C10 0.05973
AG-347-I04 AG-347-E03 0.08038
AG-347-I04 AG-347-E23 0.05368
AG-347-I04 AG-347-G18 0.05685
AG-347-I04 AG-347-G20 0.05582
AG-347-I04 AG-347-G22 0.05925
AG-347-I06 AG-347-C10 0.04848
AG-347-I06 AG-347-E03 0.07398
AG-347-I06 AG-347-E23 0.04959
AG-347-I06 AG-347-G18 0.03119
AG-347-I06 AG-347-G20 0.03615
AG-347-I06 AG-347-G22 0.04641
AG-347-I06 AG-347-I04 0.0567
AG-347-I15 AG-347-C10 0.07363
AG-347-I15 AG-347-E03 0.08275
AG-347-I15 AG-347-E23 0.0614
AG-347-I15 AG-347-G18 0.06771
AG-347-I15 AG-347-G20 0.06496
AG-347-I15 AG-347-G22 0.06563
AG-347-I15 AG-347-I04 0.06727
AG-347-I15 AG-347-I06 0.06324
AG-347-I19 AG-347-C10 0.05061
AG-347-I19 AG-347-E03 0.07951
AG-347-I19 AG-347-E23 0.05411
AG-347-I19 AG-347-G18 0.05107
AG-347-I19 AG-347-G20 0.0525
AG-347-I19 AG-347-G22 0.05643
AG-347-I19 AG-347-I04 0.05844
AG-347-I19 AG-347-I06 0.05103
AG-347-I19 AG-347-I15 0.06588
AG-347-I21 AG-347-C10 0.05867
AG-347-I21 AG-347-E03 0.08295
AG-347-I21 AG-347-E23 0.0659
AG-347-I21 AG-347-G18 0.05399
AG-347-I21 AG-347-G20 0.05564
AG-347-I21 AG-347-G22 0.06632
AG-347-I21 AG-347-I04 0.07411
AG-347-I21 AG-347-I06 0.05863
AG-347-I21 AG-347-I15 0.07756
AG-347-I21 AG-347-I19 0.06961
AG-347-J06 AG-347-C10 0.051
AG-347-J06 AG-347-E03 0.09042
AG-347-J06 AG-347-E23 0.05094
AG-347-J06 AG-347-G18 0.0332
AG-347-J06 AG-347-G20 0.0387
AG-347-J06 AG-347-G22 0.05988
AG-347-J06 AG-347-I04 0.05663
AG-347-J06 AG-347-I06 0.03799
AG-347-J06 AG-347-I15 0.07988
AG-347-J06 AG-347-I19 0.04917
AG-347-J06 AG-347-I21 0.06
AG-347-J14 AG-347-C10 0.04322
AG-347-J14 AG-347-E03 0.07844
AG-347-J14 AG-347-E23 0.05352
AG-347-J14 AG-347-G18 0.04961
AG-347-J14 AG-347-G20 0.04976
AG-347-J14 AG-347-G22 0.05063
AG-347-J14 AG-347-I04 0.06268
AG-347-J14 AG-347-I06 0.04355
AG-347-J14 AG-347-I15 0.06802
AG-347-J14 AG-347-I19 0.05186
AG-347-J14 AG-347-I21 0.06501
AG-347-J14 AG-347-J06 0.05441
AG-347-J19 AG-347-C10 0.05921
AG-347-J19 AG-347-E03 0.0747
AG-347-J19 AG-347-E23 0.05798
AG-347-J19 AG-347-G18 0.04353
AG-347-J19 AG-347-G20 0.04705
AG-347-J19 AG-347-G22 0.05567
AG-347-J19 AG-347-I04 0.0594
AG-347-J19 AG-347-I06 0.04835
AG-347-J19 AG-347-I15 0.06867
AG-347-J19 AG-347-I19 0.05679
AG-347-J19 AG-347-I21 0.06008
AG-347-J19 AG-347-J06 0.05671
AG-347-J19 AG-347-J14 0.05682
AG-347-J20 AG-347-C10 0.08348
AG-347-J20 AG-347-E03 0.09193
AG-347-J20 AG-347-E23 0.08498
AG-347-J20 AG-347-G18 0.077
AG-347-J20 AG-347-G20 0.08104
AG-347-J20 AG-347-G22 0.08105
AG-347-J20 AG-347-I04 0.08602
AG-347-J20 AG-347-I06 0.08005
AG-347-J20 AG-347-I15 0.09303
AG-347-J20 AG-347-I19 0.08602
AG-347-J20 AG-347-I21 0.0843
AG-347-J20 AG-347-J06 0.07597
AG-347-J20 AG-347-J14 0.08403
AG-347-J20 AG-347-J19 0.08008
AG-347-J21 AG-347-C10 0.07079
AG-347-J21 AG-347-E03 0.08699
AG-347-J21 AG-347-E23 0.07855
AG-347-J21 AG-347-G18 0.0736
AG-347-J21 AG-347-G20 0.07486
AG-347-J21 AG-347-G22 0.07598
AG-347-J21 AG-347-I04 0.08221
AG-347-J21 AG-347-I06 0.07438
AG-347-J21 AG-347-I15 0.08441
AG-347-J21 AG-347-I19 0.07844
AG-347-J21 AG-347-I21 0.07319
AG-347-J21 AG-347-J06 0.06721
AG-347-J21 AG-347-J14 0.07633
AG-347-J21 AG-347-J19 0.07304
AG-347-J21 AG-347-J20 0.08498
AG-347-J23 AG-347-C10 0.04768
AG-347-J23 AG-347-E03 0.07668
AG-347-J23 AG-347-E23 0.05097
AG-347-J23 AG-347-G18 0.02788
AG-347-J23 AG-347-G20 0.03143
AG-347-J23 AG-347-G22 0.04933
AG-347-J23 AG-347-I04 0.05612
AG-347-J23 AG-347-I06 0.03265
AG-347-J23 AG-347-I15 0.06395
AG-347-J23 AG-347-I19 0.05233
AG-347-J23 AG-347-I21 0.05758
AG-347-J23 AG-347-J06 0.03617
AG-347-J23 AG-347-J14 0.04695
AG-347-J23 AG-347-J19 0.04785
AG-347-J23 AG-347-J20 0.08375
AG-347-J23 AG-347-J21 0.0759
AG-347-K02 AG-347-C10 0.07537
AG-347-K02 AG-347-E03 0.007749
AG-347-K02 AG-347-E23 0.07096
AG-347-K02 AG-347-G18 0.07044
AG-347-K02 AG-347-G20 0.06738
AG-347-K02 AG-347-G22 0.06927
AG-347-K02 AG-347-I04 0.07463
AG-347-K02 AG-347-I06 0.07173
AG-347-K02 AG-347-I15 0.07841
AG-347-K02 AG-347-I19 0.0715
AG-347-K02 AG-347-I21 0.07797
AG-347-K02 AG-347-J06 0.08057
AG-347-K02 AG-347-J14 0.06898
AG-347-K02 AG-347-J19 0.06856
AG-347-K02 AG-347-J20 0.08879
AG-347-K02 AG-347-J21 0.07922
AG-347-K02 AG-347-J23 0.07388
AG-347-K10 AG-347-C10 0.04874
AG-347-K10 AG-347-E03 0.07826
AG-347-K10 AG-347-E23 0.05308
AG-347-K10 AG-347-G18 0.04116
AG-347-K10 AG-347-G20 0.04081
AG-347-K10 AG-347-G22 0.05151
AG-347-K10 AG-347-I04 0.0588
AG-347-K10 AG-347-I06 0.04405
AG-347-K10 AG-347-I15 0.0618
AG-347-K10 AG-347-I19 0.05667
AG-347-K10 AG-347-I21 0.05928
AG-347-K10 AG-347-J06 0.04732
AG-347-K10 AG-347-J14 0.05179
AG-347-K10 AG-347-J19 0.0526
AG-347-K10 AG-347-J20 0.08747
AG-347-K10 AG-347-J21 0.07904
AG-347-K10 AG-347-J23 0.04292
AG-347-K10 AG-347-K02 0.07288
AG-347-K15 AG-347-C10 0.06709
AG-347-K15 AG-347-E03 0.08274
AG-347-K15 AG-347-E23 0.06007
AG-347-K15 AG-347-G18 0.07145
AG-347-K15 AG-347-G20 0.06615
AG-347-K15 AG-347-G22 0.06109
AG-347-K15 AG-347-I04 0.06792
AG-347-K15 AG-347-I06 0.06367
AG-347-K15 AG-347-I15 0.07006
AG-347-K15 AG-347-I19 0.06921
AG-347-K15 AG-347-I21 0.07553
AG-347-K15 AG-347-J06 0.075
AG-347-K15 AG-347-J14 0.06622
AG-347-K15 AG-347-J19 0.06819
AG-347-K15 AG-347-J20 0.08815
AG-347-K15 AG-347-J21 0.08132
AG-347-K15 AG-347-J23 0.06673
AG-347-K15 AG-347-K02 0.07802
AG-347-K15 AG-347-K10 0.07115
AG-347-K16 AG-347-C10 0.05123
AG-347-K16 AG-347-E03 0.07576
AG-347-K16 AG-347-E23 0.0527
AG-347-K16 AG-347-G18 0.03457
AG-347-K16 AG-347-G20 0.03444
AG-347-K16 AG-347-G22 0.05365
AG-347-K16 AG-347-I04 0.05473
AG-347-K16 AG-347-I06 0.03152
AG-347-K16 AG-347-I15 0.06346
AG-347-K16 AG-347-I19 0.054
AG-347-K16 AG-347-I21 0.06127
AG-347-K16 AG-347-J06 0.0414
AG-347-K16 AG-347-J14 0.04949
AG-347-K16 AG-347-J19 0.0488
AG-347-K16 AG-347-J20 0.08158
AG-347-K16 AG-347-J21 0.07548
AG-347-K16 AG-347-J23 0.03314
AG-347-K16 AG-347-K02 0.07235
AG-347-K16 AG-347-K10 0.04401
AG-347-K16 AG-347-K15 0.0665
AG-347-K17 AG-347-C10 0.05489
AG-347-K17 AG-347-E03 0.08224
AG-347-K17 AG-347-E23 0.06288
AG-347-K17 AG-347-G18 0.06314
AG-347-K17 AG-347-G20 0.06343
AG-347-K17 AG-347-G22 0.06509
AG-347-K17 AG-347-I04 0.07132
AG-347-K17 AG-347-I06 0.06188
AG-347-K17 AG-347-I15 0.07888
AG-347-K17 AG-347-I19 0.0629
AG-347-K17 AG-347-I21 0.07363
AG-347-K17 AG-347-J06 0.06651
AG-347-K17 AG-347-J14 0.05897
AG-347-K17 AG-347-J19 0.06874
AG-347-K17 AG-347-J20 0.08866
AG-347-K17 AG-347-J21 0.08304
AG-347-K17 AG-347-J23 0.06279
AG-347-K17 AG-347-K02 0.07446
AG-347-K17 AG-347-K10 0.06339
AG-347-K17 AG-347-K15 0.07447
AG-347-K17 AG-347-K16 0.06273
AG-347-K18 AG-347-C10 0.09513
AG-347-K18 AG-347-E03 0.09675
AG-347-K18 AG-347-E23 0.09483
AG-347-K18 AG-347-G18 0.09571
AG-347-K18 AG-347-G20 0.0924
AG-347-K18 AG-347-G22 0.09652
AG-347-K18 AG-347-I04 0.09717
AG-347-K18 AG-347-I06 0.09371
AG-347-K18 AG-347-I15 0.09814
AG-347-K18 AG-347-I19 0.09744
AG-347-K18 AG-347-I21 0.09547
AG-347-K18 AG-347-J06 0.09194
AG-347-K18 AG-347-J14 0.09794
AG-347-K18 AG-347-J19 0.09375
AG-347-K18 AG-347-J20 0.1009
AG-347-K18 AG-347-J21 0.09666
AG-347-K18 AG-347-J23 0.09358
AG-347-K18 AG-347-K02 0.09392
AG-347-K18 AG-347-K10 0.09336
AG-347-K18 AG-347-K15 0.1011
AG-347-K18 AG-347-K16 0.09277
AG-347-K18 AG-347-K17 0.1009
AG-347-K19 AG-347-C10 0.04565
AG-347-K19 AG-347-E03 0.07426
AG-347-K19 AG-347-E23 0.04705
AG-347-K19 AG-347-G18 0.04708
AG-347-K19 AG-347-G20 0.04859
AG-347-K19 AG-347-G22 0.04849
AG-347-K19 AG-347-I04 0.05024
AG-347-K19 AG-347-I06 0.04721
AG-347-K19 AG-347-I15 0.06282
AG-347-K19 AG-347-I19 0.05428
AG-347-K19 AG-347-I21 0.0645
AG-347-K19 AG-347-J06 0.04848
AG-347-K19 AG-347-J14 0.05411
AG-347-K19 AG-347-J19 0.05135
AG-347-K19 AG-347-J20 0.08245
AG-347-K19 AG-347-J21 0.07376
AG-347-K19 AG-347-J23 0.05033
AG-347-K19 AG-347-K02 0.07
AG-347-K19 AG-347-K10 0.05308
AG-347-K19 AG-347-K15 0.06192
AG-347-K19 AG-347-K16 0.0453
AG-347-K19 AG-347-K17 0.06508
AG-347-K19 AG-347-K18 0.09381
AG-347-K20 AG-347-C10 0.04322
AG-347-K20 AG-347-E03 0.07236
AG-347-K20 AG-347-E23 0.04745
AG-347-K20 AG-347-G18 0.03345
AG-347-K20 AG-347-G20 0.03535
AG-347-K20 AG-347-G22 0.04505
AG-347-K20 AG-347-I04 0.05318
AG-347-K20 AG-347-I06 0.03332
AG-347-K20 AG-347-I15 0.06147
AG-347-K20 AG-347-I19 0.04761
AG-347-K20 AG-347-I21 0.05833
AG-347-K20 AG-347-J06 0.04215
AG-347-K20 AG-347-J14 0.04309
AG-347-K20 AG-347-J19 0.04726
AG-347-K20 AG-347-J20 0.07984
AG-347-K20 AG-347-J21 0.07362
AG-347-K20 AG-347-J23 0.03355
AG-347-K20 AG-347-K02 0.06891
AG-347-K20 AG-347-K10 0.04186
AG-347-K20 AG-347-K15 0.06177
AG-347-K20 AG-347-K16 0.03862
AG-347-K20 AG-347-K17 0.06076
AG-347-K20 AG-347-K18 0.09198
AG-347-K20 AG-347-K19 0.04634
AG-347-L02 AG-347-C10 0.04815
AG-347-L02 AG-347-E03 0.07172
AG-347-L02 AG-347-E23 0.05152
AG-347-L02 AG-347-G18 0.04551
AG-347-L02 AG-347-G20 0.04601
AG-347-L02 AG-347-G22 0.05184
AG-347-L02 AG-347-I04 0.05707
AG-347-L02 AG-347-I06 0.04518
AG-347-L02 AG-347-I15 0.06505
AG-347-L02 AG-347-I19 0.04944
AG-347-L02 AG-347-I21 0.06228
AG-347-L02 AG-347-J06 0.04389
AG-347-L02 AG-347-J14 0.05074
AG-347-L02 AG-347-J19 0.05424
AG-347-L02 AG-347-J20 0.08005
AG-347-L02 AG-347-J21 0.07381
AG-347-L02 AG-347-J23 0.04553
AG-347-L02 AG-347-K02 0.06801
AG-347-L02 AG-347-K10 0.04985
AG-347-L02 AG-347-K15 0.06422
AG-347-L02 AG-347-K16 0.04548
AG-347-L02 AG-347-K17 0.06111
AG-347-L02 AG-347-K18 0.09266
AG-347-L02 AG-347-K19 0.0511
AG-347-L02 AG-347-K20 0.04228
AG-347-L17 AG-347-C10 0.04699
AG-347-L17 AG-347-E03 0.0776
AG-347-L17 AG-347-E23 0.04582
AG-347-L17 AG-347-G18 0.04702
AG-347-L17 AG-347-G20 0.04406
AG-347-L17 AG-347-G22 0.05115
AG-347-L17 AG-347-I04 0.04879
AG-347-L17 AG-347-I06 0.04597
AG-347-L17 AG-347-I15 0.06166
AG-347-L17 AG-347-I19 0.05195
AG-347-L17 AG-347-I21 0.06509
AG-347-L17 AG-347-J06 0.04477
AG-347-L17 AG-347-J14 0.05479
AG-347-L17 AG-347-J19 0.05645
AG-347-L17 AG-347-J20 0.08196
AG-347-L17 AG-347-J21 0.0771
AG-347-L17 AG-347-J23 0.04282
AG-347-L17 AG-347-K02 0.07335
AG-347-L17 AG-347-K10 0.04883
AG-347-L17 AG-347-K15 0.06219
AG-347-L17 AG-347-K16 0.04506
AG-347-L17 AG-347-K17 0.06187
AG-347-L17 AG-347-K18 0.09412
AG-347-L17 AG-347-K19 0.04626
AG-347-L17 AG-347-K20 0.04234
AG-347-L17 AG-347-L02 0.0474
AG-347-L19 AG-347-C10 0.04581
AG-347-L19 AG-347-E03 0.07584
AG-347-L19 AG-347-E23 0.05182
AG-347-L19 AG-347-G18 0.04307
AG-347-L19 AG-347-G20 0.0436
AG-347-L19 AG-347-G22 0.05058
AG-347-L19 AG-347-I04 0.05774
AG-347-L19 AG-347-I06 0.04138
AG-347-L19 AG-347-I15 0.06505
AG-347-L19 AG-347-I19 0.05135
AG-347-L19 AG-347-I21 0.06488
AG-347-L19 AG-347-J06 0.05585
AG-347-L19 AG-347-J14 0.04588
AG-347-L19 AG-347-J19 0.05214
AG-347-L19 AG-347-J20 0.08602
AG-347-L19 AG-347-J21 0.07841
AG-347-L19 AG-347-J23 0.03843
AG-347-L19 AG-347-K02 0.06846
AG-347-L19 AG-347-K10 0.04919
AG-347-L19 AG-347-K15 0.06574
AG-347-L19 AG-347-K16 0.04105
AG-347-L19 AG-347-K17 0.05877
AG-347-L19 AG-347-K18 0.09655
AG-347-L19 AG-347-K19 0.05175
AG-347-L19 AG-347-K20 0.03801
AG-347-L19 AG-347-L02 0.04957
AG-347-L19 AG-347-L17 0.0491
AG-347-L20 AG-347-C10 0.0454
AG-347-L20 AG-347-E03 0.07346
AG-347-L20 AG-347-E23 0.04662
AG-347-L20 AG-347-G18 0.02667
AG-347-L20 AG-347-G20 0.02695
AG-347-L20 AG-347-G22 0.04414
AG-347-L20 AG-347-I04 0.05336
AG-347-L20 AG-347-I06 0.03095
AG-347-L20 AG-347-I15 0.05976
AG-347-L20 AG-347-I19 0.04409
AG-347-L20 AG-347-I21 0.05993
AG-347-L20 AG-347-J06 0.03824
AG-347-L20 AG-347-J14 0.04375
AG-347-L20 AG-347-J19 0.04615
AG-347-L20 AG-347-J20 0.08138
AG-347-L20 AG-347-J21 0.0727
AG-347-L20 AG-347-J23 0.0281
AG-347-L20 AG-347-K02 0.06979
AG-347-L20 AG-347-K10 0.04187
AG-347-L20 AG-347-K15 0.06057
AG-347-L20 AG-347-K16 0.03145
AG-347-L20 AG-347-K17 0.05778
AG-347-L20 AG-347-K18 0.09513
AG-347-L20 AG-347-K19 0.04442
AG-347-L20 AG-347-K20 0.03159
AG-347-L20 AG-347-L02 0.04031
AG-347-L20 AG-347-L17 0.04261
AG-347-L20 AG-347-L19 0.0357
AG-347-L21 AG-347-C10 0.05389
AG-347-L21 AG-347-E03 0.08278
AG-347-L21 AG-347-E23 0.0521
AG-347-L21 AG-347-G18 0.04585
AG-347-L21 AG-347-G20 0.04533
AG-347-L21 AG-347-G22 0.05695
AG-347-L21 AG-347-I04 0.0603
AG-347-L21 AG-347-I06 0.04624
AG-347-L21 AG-347-I15 0.06957
AG-347-L21 AG-347-I19 0.05616
AG-347-L21 AG-347-I21 0.0657
AG-347-L21 AG-347-J06 0.04492
AG-347-L21 AG-347-J14 0.05857
AG-347-L21 AG-347-J19 0.06173
AG-347-L21 AG-347-J20 0.08603
AG-347-L21 AG-347-J21 0.07878
AG-347-L21 AG-347-J23 0.04864
AG-347-L21 AG-347-K02 0.07466
AG-347-L21 AG-347-K10 0.05557
AG-347-L21 AG-347-K15 0.06988
AG-347-L21 AG-347-K16 0.04791
AG-347-L21 AG-347-K17 0.06296
AG-347-L21 AG-347-K18 0.09826
AG-347-L21 AG-347-K19 0.04813
AG-347-L21 AG-347-K20 0.05169
AG-347-L21 AG-347-L02 0.04862
AG-347-L21 AG-347-L17 0.05076
AG-347-L21 AG-347-L19 0.05638
AG-347-L21 AG-347-L20 0.04337
AG-347-M08 AG-347-C10 0.04955
AG-347-M08 AG-347-E03 0.07594
AG-347-M08 AG-347-E23 0.05033
AG-347-M08 AG-347-G18 0.02859
AG-347-M08 AG-347-G20 0.03385
AG-347-M08 AG-347-G22 0.04809
AG-347-M08 AG-347-I04 0.05413
AG-347-M08 AG-347-I06 0.03481
AG-347-M08 AG-347-I15 0.06301
AG-347-M08 AG-347-I19 0.04856
AG-347-M08 AG-347-I21 0.06008
AG-347-M08 AG-347-J06 0.03557
AG-347-M08 AG-347-J14 0.04581
AG-347-M08 AG-347-J19 0.04651
AG-347-M08 AG-347-J20 0.08119
AG-347-M08 AG-347-J21 0.07481
AG-347-M08 AG-347-J23 0.03057
AG-347-M08 AG-347-K02 0.07122
AG-347-M08 AG-347-K10 0.04558
AG-347-M08 AG-347-K15 0.06702
AG-347-M08 AG-347-K16 0.03682
AG-347-M08 AG-347-K17 0.06118
AG-347-M08 AG-347-K18 0.09316
AG-347-M08 AG-347-K19 0.04767
AG-347-M08 AG-347-K20 0.03372
AG-347-M08 AG-347-L02 0.04531
AG-347-M08 AG-347-L17 0.04538
AG-347-M08 AG-347-L19 0.03673
AG-347-M08 AG-347-L20 0.02682
AG-347-M08 AG-347-L21 0.04663
AG-347-M15 AG-347-C10 0.07871
AG-347-M15 AG-347-E03 0.08637
AG-347-M15 AG-347-E23 0.07794
AG-347-M15 AG-347-G18 0.07211
AG-347-M15 AG-347-G20 0.07383
AG-347-M15 AG-347-G22 0.07588
AG-347-M15 AG-347-I04 0.08272
AG-347-M15 AG-347-I06 0.07473
AG-347-M15 AG-347-I15 0.08372
AG-347-M15 AG-347-I19 0.07631
AG-347-M15 AG-347-I21 0.07683
AG-347-M15 AG-347-J06 0.07361
AG-347-M15 AG-347-J14 0.07338
AG-347-M15 AG-347-J19 0.07636
AG-347-M15 AG-347-J20 0.09089
AG-347-M15 AG-347-J21 0.08265
AG-347-M15 AG-347-J23 0.07867
AG-347-M15 AG-347-K02 0.07902
AG-347-M15 AG-347-K10 0.07793
AG-347-M15 AG-347-K15 0.08431
AG-347-M15 AG-347-K16 0.0766
AG-347-M15 AG-347-K17 0.07433
AG-347-M15 AG-347-K18 0.09887
AG-347-M15 AG-347-K19 0.07603
AG-347-M15 AG-347-K20 0.07561
AG-347-M15 AG-347-L02 0.07419
AG-347-M15 AG-347-L17 0.07608
AG-347-M15 AG-347-L19 0.07606
AG-347-M15 AG-347-L20 0.07139
AG-347-M15 AG-347-L21 0.07706
AG-347-M15 AG-347-M08 0.07436
AG-347-M18 AG-347-C10 0.06553
AG-347-M18 AG-347-E03 0.08149
AG-347-M18 AG-347-E23 0.06749
AG-347-M18 AG-347-G18 0.05793
AG-347-M18 AG-347-G20 0.05917
AG-347-M18 AG-347-G22 0.06569
AG-347-M18 AG-347-I04 0.07476
AG-347-M18 AG-347-I06 0.05903
AG-347-M18 AG-347-I15 0.0768
AG-347-M18 AG-347-I19 0.06997
AG-347-M18 AG-347-I21 0.06579
AG-347-M18 AG-347-J06 0.0736
AG-347-M18 AG-347-J14 0.0649
AG-347-M18 AG-347-J19 0.06022
AG-347-M18 AG-347-J20 0.08591
AG-347-M18 AG-347-J21 0.07906
AG-347-M18 AG-347-J23 0.05807
AG-347-M18 AG-347-K02 0.07521
AG-347-M18 AG-347-K10 0.06109
AG-347-M18 AG-347-K15 0.08156
AG-347-M18 AG-347-K16 0.0607
AG-347-M18 AG-347-K17 0.0747
AG-347-M18 AG-347-K18 0.1044
AG-347-M18 AG-347-K19 0.06655
AG-347-M18 AG-347-K20 0.05823
AG-347-M18 AG-347-L02 0.06668
AG-347-M18 AG-347-L17 0.0676
AG-347-M18 AG-347-L19 0.06128
AG-347-M18 AG-347-L20 0.05701
AG-347-M18 AG-347-L21 0.0751
AG-347-M18 AG-347-M08 0.05938
AG-347-M18 AG-347-M15 0.07756
AG-347-M23 AG-347-C10 0.04814
AG-347-M23 AG-347-E03 0.0768
AG-347-M23 AG-347-E23 0.05157
AG-347-M23 AG-347-G18 0.04566
AG-347-M23 AG-347-G20 0.04602
AG-347-M23 AG-347-G22 0.05276
AG-347-M23 AG-347-I04 0.05561
AG-347-M23 AG-347-I06 0.0464
AG-347-M23 AG-347-I15 0.0638
AG-347-M23 AG-347-I19 0.04845
AG-347-M23 AG-347-I21 0.06563
AG-347-M23 AG-347-J06 0.0507
AG-347-M23 AG-347-J14 0.05223
AG-347-M23 AG-347-J19 0.05645
AG-347-M23 AG-347-J20 0.08413
AG-347-M23 AG-347-J21 0.07794
AG-347-M23 AG-347-J23 0.04224
AG-347-M23 AG-347-K02 0.07349
AG-347-M23 AG-347-K10 0.05208
AG-347-M23 AG-347-K15 0.06683
AG-347-M23 AG-347-K16 0.04624
AG-347-M23 AG-347-K17 0.05809
AG-347-M23 AG-347-K18 0.09513
AG-347-M23 AG-347-K19 0.05162
AG-347-M23 AG-347-K20 0.04201
AG-347-M23 AG-347-L02 0.04819
AG-347-M23 AG-347-L17 0.04377
AG-347-M23 AG-347-L19 0.04508
AG-347-M23 AG-347-L20 0.03958
AG-347-M23 AG-347-L21 0.05414
AG-347-M23 AG-347-M08 0.04258
AG-347-M23 AG-347-M15 0.07436
AG-347-M23 AG-347-M18 0.06718
AG-347-N19 AG-347-C10 0.04786
AG-347-N19 AG-347-E03 0.07399
AG-347-N19 AG-347-E23 0.04643
AG-347-N19 AG-347-G18 0.03055
AG-347-N19 AG-347-G20 0.03497
AG-347-N19 AG-347-G22 0.04691
AG-347-N19 AG-347-I04 0.05453
AG-347-N19 AG-347-I06 0.03706
AG-347-N19 AG-347-I15 0.0644
AG-347-N19 AG-347-I19 0.05053
AG-347-N19 AG-347-I21 0.05812
AG-347-N19 AG-347-J06 0.03691
AG-347-N19 AG-347-J14 0.04736
AG-347-N19 AG-347-J19 0.04784
AG-347-N19 AG-347-J20 0.08031
AG-347-N19 AG-347-J21 0.07323
AG-347-N19 AG-347-J23 0.03411
AG-347-N19 AG-347-K02 0.0687
AG-347-N19 AG-347-K10 0.04125
AG-347-N19 AG-347-K15 0.06558
AG-347-N19 AG-347-K16 0.03953
AG-347-N19 AG-347-K17 0.06076
AG-347-N19 AG-347-K18 0.09222
AG-347-N19 AG-347-K19 0.04513
AG-347-N19 AG-347-K20 0.03631
AG-347-N19 AG-347-L02 0.04408
AG-347-N19 AG-347-L17 0.04165
AG-347-N19 AG-347-L19 0.04439
AG-347-N19 AG-347-L20 0.03472
AG-347-N19 AG-347-L21 0.04473
AG-347-N19 AG-347-M08 0.03043
AG-347-N19 AG-347-M15 0.07273
AG-347-N19 AG-347-M18 0.05874
AG-347-N19 AG-347-M23 0.04199
AG-347-O22 AG-347-C10 0.04771
AG-347-O22 AG-347-E03 0.07571
AG-347-O22 AG-347-E23 0.05374
AG-347-O22 AG-347-G18 0.03944
AG-347-O22 AG-347-G20 0.04201
AG-347-O22 AG-347-G22 0.05269
AG-347-O22 AG-347-I04 0.05783
AG-347-O22 AG-347-I06 0.04183
AG-347-O22 AG-347-I15 0.0617
AG-347-O22 AG-347-I19 0.05346
AG-347-O22 AG-347-I21 0.06126
AG-347-O22 AG-347-J06 0.04801
AG-347-O22 AG-347-J14 0.05009
AG-347-O22 AG-347-J19 0.05136
AG-347-O22 AG-347-J20 0.08498
AG-347-O22 AG-347-J21 0.0784
AG-347-O22 AG-347-J23 0.03584
AG-347-O22 AG-347-K02 0.06948
AG-347-O22 AG-347-K10 0.04824
AG-347-O22 AG-347-K15 0.06972
AG-347-O22 AG-347-K16 0.04249
AG-347-O22 AG-347-K17 0.06464
AG-347-O22 AG-347-K18 0.09377
AG-347-O22 AG-347-K19 0.05069
AG-347-O22 AG-347-K20 0.03726
AG-347-O22 AG-347-L02 0.04881
AG-347-O22 AG-347-L17 0.04659
AG-347-O22 AG-347-L19 0.0437
AG-347-O22 AG-347-L20 0.03832
AG-347-O22 AG-347-L21 0.05796
AG-347-O22 AG-347-M08 0.03867
AG-347-O22 AG-347-M15 0.07901
AG-347-O22 AG-347-M18 0.06118
AG-347-O22 AG-347-M23 0.04665
AG-347-O22 AG-347-N19 0.03975
AG-355-A09 AG-347-C10 0.05354
AG-355-A09 AG-347-E03 0.09301
AG-355-A09 AG-347-E23 0.05856
AG-355-A09 AG-347-G18 0.03871
AG-355-A09 AG-347-G20 0.04223
AG-355-A09 AG-347-G22 0.05915
AG-355-A09 AG-347-I04 0.06153
AG-355-A09 AG-347-I06 0.04527
AG-355-A09 AG-347-I15 0.08256
AG-355-A09 AG-347-I19 0.05465
AG-355-A09 AG-347-I21 0.06351
AG-355-A09 AG-347-J06 0.03837
AG-355-A09 AG-347-J14 0.05942
AG-355-A09 AG-347-J19 0.05998
AG-355-A09 AG-347-J20 0.07972
AG-355-A09 AG-347-J21 0.07322
AG-355-A09 AG-347-J23 0.01952
AG-355-A09 AG-347-K02 0.08332
AG-355-A09 AG-347-K10 0.04904
AG-355-A09 AG-347-K15 0.08498
AG-355-A09 AG-347-K16 0.04579
AG-355-A09 AG-347-K17 0.07
AG-355-A09 AG-347-K18 0.09424
AG-355-A09 AG-347-K19 0.05272
AG-355-A09 AG-347-K20 0.04825
AG-355-A09 AG-347-L02 0.051
AG-355-A09 AG-347-L17 0.05153
AG-355-A09 AG-347-L19 0.06211
AG-355-A09 AG-347-L20 0.04065
AG-355-A09 AG-347-L21 0.04842
AG-355-A09 AG-347-M08 0.04187
AG-355-A09 AG-347-M15 0.07917
AG-355-A09 AG-347-M18 0.0761
AG-355-A09 AG-347-M23 0.05324
AG-355-A09 AG-347-N19 0.03757
AG-355-A09 AG-347-O22 0.0507
AG-355-B18 AG-347-C10 0.07468
AG-355-B18 AG-347-E03 0.08744
AG-355-B18 AG-347-E23 0.08125
AG-355-B18 AG-347-G18 0.07319
AG-355-B18 AG-347-G20 0.07423
AG-355-B18 AG-347-G22 0.08039
AG-355-B18 AG-347-I04 0.08546
AG-355-B18 AG-347-I06 0.07296
AG-355-B18 AG-347-I15 0.07773
AG-355-B18 AG-347-I19 0.08167
AG-355-B18 AG-347-I21 0.07946
AG-355-B18 AG-347-J06 0.07043
AG-355-B18 AG-347-J14 0.07922
AG-355-B18 AG-347-J19 0.07923
AG-355-B18 AG-347-J20 0.09068
AG-355-B18 AG-347-J21 0.06376
AG-355-B18 AG-347-J23 0.07123
AG-355-B18 AG-347-K02 0.08246
AG-355-B18 AG-347-K10 0.07553
AG-355-B18 AG-347-K15 0.08886
AG-355-B18 AG-347-K16 0.07241
AG-355-B18 AG-347-K17 0.08452
AG-355-B18 AG-347-K18 0.09631
AG-355-B18 AG-347-K19 0.07896
AG-355-B18 AG-347-K20 0.07498
AG-355-B18 AG-347-L02 0.07517
AG-355-B18 AG-347-L17 0.07908
AG-355-B18 AG-347-L19 0.07737
AG-355-B18 AG-347-L20 0.07216
AG-355-B18 AG-347-L21 0.07756
AG-355-B18 AG-347-M08 0.07532
AG-355-B18 AG-347-M15 0.08673
AG-355-B18 AG-347-M18 0.08523
AG-355-B18 AG-347-M23 0.07709
AG-355-B18 AG-347-N19 0.07493
AG-355-B18 AG-347-O22 0.07341
AG-355-B18 AG-355-A09 0.07438
AG-355-B23 AG-347-C10 0.04851
AG-355-B23 AG-347-E03 0.07362
AG-355-B23 AG-347-E23 0.04688
AG-355-B23 AG-347-G18 0.03777
AG-355-B23 AG-347-G20 0.03783
AG-355-B23 AG-347-G22 0.04321
AG-355-B23 AG-347-I04 0.05538
AG-355-B23 AG-347-I06 0.0376
AG-355-B23 AG-347-I15 0.06522
AG-355-B23 AG-347-I19 0.05157
AG-355-B23 AG-347-I21 0.06065
AG-355-B23 AG-347-J06 0.04865
AG-355-B23 AG-347-J14 0.0418
AG-355-B23 AG-347-J19 0.04898
AG-355-B23 AG-347-J20 0.08039
AG-355-B23 AG-347-J21 0.07405
AG-355-B23 AG-347-J23 0.03108
AG-355-B23 AG-347-K02 0.06896
AG-355-B23 AG-347-K10 0.04615
AG-355-B23 AG-347-K15 0.06675
AG-355-B23 AG-347-K16 0.03749
AG-355-B23 AG-347-K17 0.05647
AG-355-B23 AG-347-K18 0.09646
AG-355-B23 AG-347-K19 0.04713
AG-355-B23 AG-347-K20 0.03419
AG-355-B23 AG-347-L02 0.04661
AG-355-B23 AG-347-L17 0.045
AG-355-B23 AG-347-L19 0.0343
AG-355-B23 AG-347-L20 0.0321
AG-355-B23 AG-347-L21 0.05387
AG-355-B23 AG-347-M08 0.03236
AG-355-B23 AG-347-M15 0.07266
AG-355-B23 AG-347-M18 0.05681
AG-355-B23 AG-347-M23 0.04294
AG-355-B23 AG-347-N19 0.03667
AG-355-B23 AG-347-O22 0.04016
AG-355-B23 AG-355-A09 0.05014
AG-355-B23 AG-355-B18 0.07442
AG-355-G23 AG-347-C10 0.04966
AG-355-G23 AG-347-E03 0.08167
AG-355-G23 AG-347-E23 0.06042
AG-355-G23 AG-347-G18 0.05483
AG-355-G23 AG-347-G20 0.05909
AG-355-G23 AG-347-G22 0.05916
AG-355-G23 AG-347-I04 0.06831
AG-355-G23 AG-347-I06 0.05653
AG-355-G23 AG-347-I15 0.07367
AG-355-G23 AG-347-I19 0.0629
AG-355-G23 AG-347-I21 0.06618
AG-355-G23 AG-347-J06 0.05142
AG-355-G23 AG-347-J14 0.06084
AG-355-G23 AG-347-J19 0.06625
AG-355-G23 AG-347-J20 0.08382
AG-355-G23 AG-347-J21 0.07653
AG-355-G23 AG-347-J23 0.05542
AG-355-G23 AG-347-K02 0.07525
AG-355-G23 AG-347-K10 0.06099
AG-355-G23 AG-347-K15 0.07357
AG-355-G23 AG-347-K16 0.05653
AG-355-G23 AG-347-K17 0.05877
AG-355-G23 AG-347-K18 0.0998
AG-355-G23 AG-347-K19 0.05627
AG-355-G23 AG-347-K20 0.05573
AG-355-G23 AG-347-L02 0.05722
AG-355-G23 AG-347-L17 0.05524
AG-355-G23 AG-347-L19 0.05903
AG-355-G23 AG-347-L20 0.05359
AG-355-G23 AG-347-L21 0.05535
AG-355-G23 AG-347-M08 0.05512
AG-355-G23 AG-347-M15 0.07665
AG-355-G23 AG-347-M18 0.07078
AG-355-G23 AG-347-M23 0.05512
AG-355-G23 AG-347-N19 0.05377
AG-355-G23 AG-347-O22 0.05601
AG-355-G23 AG-355-A09 0.05722
AG-355-G23 AG-355-B18 0.07615
AG-355-G23 AG-355-B23 0.05486
AG-355-I04 AG-347-C10 0.04675
AG-355-I04 AG-347-E03 0.07062
AG-355-I04 AG-347-E23 0.04977
AG-355-I04 AG-347-G18 0.03237
AG-355-I04 AG-347-G20 0.03512
AG-355-I04 AG-347-G22 0.0464
AG-355-I04 AG-347-I04 0.05427
AG-355-I04 AG-347-I06 0.03588
AG-355-I04 AG-347-I15 0.06176
AG-355-I04 AG-347-I19 0.05334
AG-355-I04 AG-347-I21 0.05412
AG-355-I04 AG-347-J06 0.04535
AG-355-I04 AG-347-J14 0.04528
AG-355-I04 AG-347-J19 0.0402
AG-355-I04 AG-347-J20 0.07699
AG-355-I04 AG-347-J21 0.06971
AG-355-I04 AG-347-J23 0.03567
AG-355-I04 AG-347-K02 0.07144
AG-355-I04 AG-347-K10 0.0435
AG-355-I04 AG-347-K15 0.06002
AG-355-I04 AG-347-K16 0.03662
AG-355-I04 AG-347-K17 0.0618
AG-355-I04 AG-347-K18 0.09121
AG-355-I04 AG-347-K19 0.04508
AG-355-I04 AG-347-K20 0.03544
AG-355-I04 AG-347-L02 0.04592
AG-355-I04 AG-347-L17 0.04615
AG-355-I04 AG-347-L19 0.04005
AG-355-I04 AG-347-L20 0.03121
AG-355-I04 AG-347-L21 0.049
AG-355-I04 AG-347-M08 0.03404
AG-355-I04 AG-347-M15 0.0683
AG-355-I04 AG-347-M18 0.05441
AG-355-I04 AG-347-M23 0.04603
AG-355-I04 AG-347-N19 0.03589
AG-355-I04 AG-347-O22 0.04138
AG-355-I04 AG-355-A09 0.05033
AG-355-I04 AG-355-B18 0.07653
AG-355-I04 AG-355-B23 0.03279
AG-355-I04 AG-355-G23 0.05668
AG-355-I20 AG-347-C10 0.04647
AG-355-I20 AG-347-E03 0.07632
AG-355-I20 AG-347-E23 0.0482
AG-355-I20 AG-347-G18 0.03631
AG-355-I20 AG-347-G20 0.03645
AG-355-I20 AG-347-G22 0.04856
AG-355-I20 AG-347-I04 0.0546
AG-355-I20 AG-347-I06 0.0396
AG-355-I20 AG-347-I15 0.06482
AG-355-I20 AG-347-I19 0.04622
AG-355-I20 AG-347-I21 0.06146
AG-355-I20 AG-347-J06 0.0446
AG-355-I20 AG-347-J14 0.04518
AG-355-I20 AG-347-J19 0.05145
AG-355-I20 AG-347-J20 0.08306
AG-355-I20 AG-347-J21 0.07753
AG-355-I20 AG-347-J23 0.0362
AG-355-I20 AG-347-K02 0.07142
AG-355-I20 AG-347-K10 0.04393
AG-355-I20 AG-347-K15 0.06692
AG-355-I20 AG-347-K16 0.0424
AG-355-I20 AG-347-K17 0.06132
AG-355-I20 AG-347-K18 0.09669
AG-355-I20 AG-347-K19 0.04898
AG-355-I20 AG-347-K20 0.03576
AG-355-I20 AG-347-L02 0.04295
AG-355-I20 AG-347-L17 0.04373
AG-355-I20 AG-347-L19 0.03892
AG-355-I20 AG-347-L20 0.03434
AG-355-I20 AG-347-L21 0.05171
AG-355-I20 AG-347-M08 0.03684
AG-355-I20 AG-347-M15 0.07353
AG-355-I20 AG-347-M18 0.05997
AG-355-I20 AG-347-M23 0.04223
AG-355-I20 AG-347-N19 0.03652
AG-355-I20 AG-347-O22 0.04107
AG-355-I20 AG-355-A09 0.0452
AG-355-I20 AG-355-B18 0.07762
AG-355-I20 AG-355-B23 0.03894
AG-355-I20 AG-355-G23 0.05611
AG-355-I20 AG-355-I04 0.04163
AG-355-J09 AG-347-C10 0.052
AG-355-J09 AG-347-E03 0.08173
AG-355-J09 AG-347-E23 0.05381
AG-355-J09 AG-347-G18 0.03937
AG-355-J09 AG-347-G20 0.04575
AG-355-J09 AG-347-G22 0.05243
AG-355-J09 AG-347-I04 0.06005
AG-355-J09 AG-347-I06 0.04363
AG-355-J09 AG-347-I15 0.06868
AG-355-J09 AG-347-I19 0.0541
AG-355-J09 AG-347-I21 0.06205
AG-355-J09 AG-347-J06 0.0462
AG-355-J09 AG-347-J14 0.0539
AG-355-J09 AG-347-J19 0.05369
AG-355-J09 AG-347-J20 0.08293
AG-355-J09 AG-347-J21 0.07686
AG-355-J09 AG-347-J23 0.04299
AG-355-J09 AG-347-K02 0.07874
AG-355-J09 AG-347-K10 0.04475
AG-355-J09 AG-347-K15 0.07368
AG-355-J09 AG-347-K16 0.04638
AG-355-J09 AG-347-K17 0.06312
AG-355-J09 AG-347-K18 0.09517
AG-355-J09 AG-347-K19 0.05038
AG-355-J09 AG-347-K20 0.04257
AG-355-J09 AG-347-L02 0.04792
AG-355-J09 AG-347-L17 0.04633
AG-355-J09 AG-347-L19 0.05125
AG-355-J09 AG-347-L20 0.0406
AG-355-J09 AG-347-L21 0.05097
AG-355-J09 AG-347-M08 0.04089
AG-355-J09 AG-347-M15 0.07779
AG-355-J09 AG-347-M18 0.06556
AG-355-J09 AG-347-M23 0.04615
AG-355-J09 AG-347-N19 0.03689
AG-355-J09 AG-347-O22 0.04501
AG-355-J09 AG-355-A09 0.04801
AG-355-J09 AG-355-B18 0.07732
AG-355-J09 AG-355-B23 0.04497
AG-355-J09 AG-355-G23 0.05417
AG-355-J09 AG-355-I04 0.04533
AG-355-J09 AG-355-I20 0.03611
AG-355-J23 AG-347-C10 0.04457
AG-355-J23 AG-347-E03 0.07271
AG-355-J23 AG-347-E23 0.04831
AG-355-J23 AG-347-G18 0.03256
AG-355-J23 AG-347-G20 0.03575
AG-355-J23 AG-347-G22 0.04806
AG-355-J23 AG-347-I04 0.05333
AG-355-J23 AG-347-I06 0.03566
AG-355-J23 AG-347-I15 0.0669
AG-355-J23 AG-347-I19 0.05191
AG-355-J23 AG-347-I21 0.05736
AG-355-J23 AG-347-J06 0.03771
AG-355-J23 AG-347-J14 0.04721
AG-355-J23 AG-347-J19 0.04672
AG-355-J23 AG-347-J20 0.07693
AG-355-J23 AG-347-J21 0.07099
AG-355-J23 AG-347-J23 0.03542
AG-355-J23 AG-347-K02 0.06921
AG-355-J23 AG-347-K10 0.04118
AG-355-J23 AG-347-K15 0.06557
AG-355-J23 AG-347-K16 0.03898
AG-355-J23 AG-347-K17 0.06219
AG-355-J23 AG-347-K18 0.09307
AG-355-J23 AG-347-K19 0.04594
AG-355-J23 AG-347-K20 0.03583
AG-355-J23 AG-347-L02 0.04294
AG-355-J23 AG-347-L17 0.0438
AG-355-J23 AG-347-L19 0.04453
AG-355-J23 AG-347-L20 0.03621
AG-355-J23 AG-347-L21 0.04924
AG-355-J23 AG-347-M08 0.03562
AG-355-J23 AG-347-M15 0.07103
AG-355-J23 AG-347-M18 0.05923
AG-355-J23 AG-347-M23 0.04469
AG-355-J23 AG-347-N19 0.03309
AG-355-J23 AG-347-O22 0.03882
AG-355-J23 AG-355-A09 0.04153
AG-355-J23 AG-355-B18 0.07524
AG-355-J23 AG-355-B23 0.03757
AG-355-J23 AG-355-G23 0.05631
AG-355-J23 AG-355-I04 0.0379
AG-355-J23 AG-355-I20 0.03645
AG-355-J23 AG-355-J09 0.0431
AG-355-K03 AG-347-C10 0.04546
AG-355-K03 AG-347-E03 0.07404
AG-355-K03 AG-347-E23 0.04889
AG-355-K03 AG-347-G18 0.03339
AG-355-K03 AG-347-G20 0.03663
AG-355-K03 AG-347-G22 0.04876
AG-355-K03 AG-347-I04 0.05641
AG-355-K03 AG-347-I06 0.03689
AG-355-K03 AG-347-I15 0.06458
AG-355-K03 AG-347-I19 0.05414
AG-355-K03 AG-347-I21 0.05681
AG-355-K03 AG-347-J06 0.04427
AG-355-K03 AG-347-J14 0.05019
AG-355-K03 AG-347-J19 0.05008
AG-355-K03 AG-347-J20 0.0817
AG-355-K03 AG-347-J21 0.07447
AG-355-K03 AG-347-J23 0.03783
AG-355-K03 AG-347-K02 0.07215
AG-355-K03 AG-347-K10 0.04495
AG-355-K03 AG-347-K15 0.06277
AG-355-K03 AG-347-K16 0.04061
AG-355-K03 AG-347-K17 0.06512
AG-355-K03 AG-347-K18 0.0965
AG-355-K03 AG-347-K19 0.04577
AG-355-K03 AG-347-K20 0.03621
AG-355-K03 AG-347-L02 0.04706
AG-355-K03 AG-347-L17 0.04671
AG-355-K03 AG-347-L19 0.04735
AG-355-K03 AG-347-L20 0.03415
AG-355-K03 AG-347-L21 0.0511
AG-355-K03 AG-347-M08 0.03962
AG-355-K03 AG-347-M15 0.0781
AG-355-K03 AG-347-M18 0.05659
AG-355-K03 AG-347-M23 0.04694
AG-355-K03 AG-347-N19 0.03595
AG-355-K03 AG-347-O22 0.04177
AG-355-K03 AG-355-A09 0.04431
AG-355-K03 AG-355-B18 0.07604
AG-355-K03 AG-355-B23 0.03941
AG-355-K03 AG-355-G23 0.05454
AG-355-K03 AG-355-I04 0.03967
AG-355-K03 AG-355-I20 0.03987
AG-355-K03 AG-355-J09 0.04286
AG-355-K03 AG-355-J23 0.03593
AG-355-K15 AG-347-C10 0.05464
AG-355-K15 AG-347-E03 0.07768
AG-355-K15 AG-347-E23 0.0544
AG-355-K15 AG-347-G18 0.0327
AG-355-K15 AG-347-G20 0.03462
AG-355-K15 AG-347-G22 0.05258
AG-355-K15 AG-347-I04 0.05831
AG-355-K15 AG-347-I06 0.03532
AG-355-K15 AG-347-I15 0.06891
AG-355-K15 AG-347-I19 0.05491
AG-355-K15 AG-347-I21 0.06039
AG-355-K15 AG-347-J06 0.04221
AG-355-K15 AG-347-J14 0.05423
AG-355-K15 AG-347-J19 0.04845
AG-355-K15 AG-347-J20 0.0821
AG-355-K15 AG-347-J21 0.07746
AG-355-K15 AG-347-J23 0.02817
AG-355-K15 AG-347-K02 0.07245
AG-355-K15 AG-347-K10 0.04404
AG-355-K15 AG-347-K15 0.07151
AG-355-K15 AG-347-K16 0.03793
AG-355-K15 AG-347-K17 0.06336
AG-355-K15 AG-347-K18 0.09738
AG-355-K15 AG-347-K19 0.05145
AG-355-K15 AG-347-K20 0.03808
AG-355-K15 AG-347-L02 0.04867
AG-355-K15 AG-347-L17 0.04856
AG-355-K15 AG-347-L19 0.04415
AG-355-K15 AG-347-L20 0.03279
AG-355-K15 AG-347-L21 0.04921
AG-355-K15 AG-347-M08 0.03489
AG-355-K15 AG-347-M15 0.07592
AG-355-K15 AG-347-M18 0.06294
AG-355-K15 AG-347-M23 0.04896
AG-355-K15 AG-347-N19 0.03635
AG-355-K15 AG-347-O22 0.04478
AG-355-K15 AG-355-A09 0.03954
AG-355-K15 AG-355-B18 0.07545
AG-355-K15 AG-355-B23 0.03761
AG-355-K15 AG-355-G23 0.0598
AG-355-K15 AG-355-I04 0.03586
AG-355-K15 AG-355-I20 0.04188
AG-355-K15 AG-355-J09 0.04436
AG-355-K15 AG-355-J23 0.03894
AG-355-K15 AG-355-K03 0.03949
AG-355-K20 AG-347-C10 0.04083
AG-355-K20 AG-347-E03 0.07324
AG-355-K20 AG-347-E23 0.05513
AG-355-K20 AG-347-G18 0.04529
AG-355-K20 AG-347-G20 0.04713
AG-355-K20 AG-347-G22 0.05678
AG-355-K20 AG-347-I04 0.06134
AG-355-K20 AG-347-I06 0.04954
AG-355-K20 AG-347-I15 0.06858
AG-355-K20 AG-347-I19 0.05501
AG-355-K20 AG-347-I21 0.05423
AG-355-K20 AG-347-J06 0.03658
AG-355-K20 AG-347-J14 0.05378
AG-355-K20 AG-347-J19 0.05402
AG-355-K20 AG-347-J20 0.07866
AG-355-K20 AG-347-J21 0.06863
AG-355-K20 AG-347-J23 0.04797
AG-355-K20 AG-347-K02 0.07377
AG-355-K20 AG-347-K10 0.05225
AG-355-K20 AG-347-K15 0.06954
AG-355-K20 AG-347-K16 0.05052
AG-355-K20 AG-347-K17 0.05007
AG-355-K20 AG-347-K18 0.08984
AG-355-K20 AG-347-K19 0.05365
AG-355-K20 AG-347-K20 0.04866
AG-355-K20 AG-347-L02 0.05288
AG-355-K20 AG-347-L17 0.04987
AG-355-K20 AG-347-L19 0.05304
AG-355-K20 AG-347-L20 0.04869
AG-355-K20 AG-347-L21 0.04732
AG-355-K20 AG-347-M08 0.04642
AG-355-K20 AG-347-M15 0.0667
AG-355-K20 AG-347-M18 0.06374
AG-355-K20 AG-347-M23 0.04759
AG-355-K20 AG-347-N19 0.04594
AG-355-K20 AG-347-O22 0.05211
AG-355-K20 AG-355-A09 0.04065
AG-355-K20 AG-355-B18 0.07256
AG-355-K20 AG-355-B23 0.04882
AG-355-K20 AG-355-G23 0.04347
AG-355-K20 AG-355-I04 0.05033
AG-355-K20 AG-355-I20 0.05025
AG-355-K20 AG-355-J09 0.04612
AG-355-K20 AG-355-J23 0.04973
AG-355-K20 AG-355-K03 0.052
AG-355-K20 AG-355-K15 0.05117
AG-355-L02 AG-347-C10 0.05089
AG-355-L02 AG-347-E03 0.07386
AG-355-L02 AG-347-E23 0.04851
AG-355-L02 AG-347-G18 0.0305
AG-355-L02 AG-347-G20 0.03134
AG-355-L02 AG-347-G22 0.0474
AG-355-L02 AG-347-I04 0.05494
AG-355-L02 AG-347-I06 0.03479
AG-355-L02 AG-347-I15 0.06295
AG-355-L02 AG-347-I19 0.05012
AG-355-L02 AG-347-I21 0.05932
AG-355-L02 AG-347-J06 0.0391
AG-355-L02 AG-347-J14 0.05049
AG-355-L02 AG-347-J19 0.0479
AG-355-L02 AG-347-J20 0.08025
AG-355-L02 AG-347-J21 0.07617
AG-355-L02 AG-347-J23 0.03131
AG-355-L02 AG-347-K02 0.06936
AG-355-L02 AG-347-K10 0.04347
AG-355-L02 AG-347-K15 0.06196
AG-355-L02 AG-347-K16 0.03825
AG-355-L02 AG-347-K17 0.06296
AG-355-L02 AG-347-K18 0.09488
AG-355-L02 AG-347-K19 0.04857
AG-355-L02 AG-347-K20 0.03477
AG-355-L02 AG-347-L02 0.04483
AG-355-L02 AG-347-L17 0.04552
AG-355-L02 AG-347-L19 0.04251
AG-355-L02 AG-347-L20 0.03218
AG-355-L02 AG-347-L21 0.05071
AG-355-L02 AG-347-M08 0.03406
AG-355-L02 AG-347-M15 0.07473
AG-355-L02 AG-347-M18 0.06254
AG-355-L02 AG-347-M23 0.04389
AG-355-L02 AG-347-N19 0.03636
AG-355-L02 AG-347-O22 0.04296
AG-355-L02 AG-355-A09 0.04157
AG-355-L02 AG-355-B18 0.07603
AG-355-L02 AG-355-B23 0.03806
AG-355-L02 AG-355-G23 0.05928
AG-355-L02 AG-355-I04 0.03767
AG-355-L02 AG-355-I20 0.03785
AG-355-L02 AG-355-J09 0.04625
AG-355-L02 AG-355-J23 0.0378
AG-355-L02 AG-355-K03 0.03597
AG-355-L02 AG-355-K15 0.03679
AG-355-L02 AG-355-K20 0.0507
AG-355-L20 AG-347-C10 0.04753
AG-355-L20 AG-347-E03 0.07544
AG-355-L20 AG-347-E23 0.05554
AG-355-L20 AG-347-G18 0.04516
AG-355-L20 AG-347-G20 0.04684
AG-355-L20 AG-347-G22 0.05606
AG-355-L20 AG-347-I04 0.0605
AG-355-L20 AG-347-I06 0.05236
AG-355-L20 AG-347-I15 0.06769
AG-355-L20 AG-347-I19 0.05461
AG-355-L20 AG-347-I21 0.05983
AG-355-L20 AG-347-J06 0.03911
AG-355-L20 AG-347-J14 0.05635
AG-355-L20 AG-347-J19 0.05312
AG-355-L20 AG-347-J20 0.08116
AG-355-L20 AG-347-J21 0.07182
AG-355-L20 AG-347-J23 0.05004
AG-355-L20 AG-347-K02 0.07268
AG-355-L20 AG-347-K10 0.0522
AG-355-L20 AG-347-K15 0.06909
AG-355-L20 AG-347-K16 0.05356
AG-355-L20 AG-347-K17 0.05133
AG-355-L20 AG-347-K18 0.08944
AG-355-L20 AG-347-K19 0.05318
AG-355-L20 AG-347-K20 0.05141
AG-355-L20 AG-347-L02 0.05445
AG-355-L20 AG-347-L17 0.05224
AG-355-L20 AG-347-L19 0.05388
AG-355-L20 AG-347-L20 0.04721
AG-355-L20 AG-347-L21 0.04844
AG-355-L20 AG-347-M08 0.04517
AG-355-L20 AG-347-M15 0.06923
AG-355-L20 AG-347-M18 0.06814
AG-355-L20 AG-347-M23 0.05045
AG-355-L20 AG-347-N19 0.04835
AG-355-L20 AG-347-O22 0.05423
AG-355-L20 AG-355-A09 0.04044
AG-355-L20 AG-355-B18 0.07832
AG-355-L20 AG-355-B23 0.04946
AG-355-L20 AG-355-G23 0.04821
AG-355-L20 AG-355-I04 0.05189
AG-355-L20 AG-355-I20 0.05147
AG-355-L20 AG-355-J09 0.04761
AG-355-L20 AG-355-J23 0.05116
AG-355-L20 AG-355-K03 0.05471
AG-355-L20 AG-355-K15 0.05255
AG-355-L20 AG-355-K20 0.01122
AG-355-L20 AG-355-L02 0.05109
AG-355-M02 AG-347-C10 0.04833
AG-355-M02 AG-347-E03 0.07592
AG-355-M02 AG-347-E23 0.04975
AG-355-M02 AG-347-G18 0.03201
AG-355-M02 AG-347-G20 0.03734
AG-355-M02 AG-347-G22 0.048
AG-355-M02 AG-347-I04 0.05478
AG-355-M02 AG-347-I06 0.03511
AG-355-M02 AG-347-I15 0.06623
AG-355-M02 AG-347-I19 0.0488
AG-355-M02 AG-347-I21 0.0629
AG-355-M02 AG-347-J06 0.0363
AG-355-M02 AG-347-J14 0.04831
AG-355-M02 AG-347-J19 0.0496
AG-355-M02 AG-347-J20 0.08006
AG-355-M02 AG-347-J21 0.0712
AG-355-M02 AG-347-J23 0.03156
AG-355-M02 AG-347-K02 0.07021
AG-355-M02 AG-347-K10 0.04812
AG-355-M02 AG-347-K15 0.06879
AG-355-M02 AG-347-K16 0.03655
AG-355-M02 AG-347-K17 0.06022
AG-355-M02 AG-347-K18 0.09083
AG-355-M02 AG-347-K19 0.0449
AG-355-M02 AG-347-K20 0.03546
AG-355-M02 AG-347-L02 0.04472
AG-355-M02 AG-347-L17 0.04397
AG-355-M02 AG-347-L19 0.04014
AG-355-M02 AG-347-L20 0.02935
AG-355-M02 AG-347-L21 0.04582
AG-355-M02 AG-347-M08 0.01732
AG-355-M02 AG-347-M15 0.07462
AG-355-M02 AG-347-M18 0.06573
AG-355-M02 AG-347-M23 0.03958
AG-355-M02 AG-347-N19 0.03083
AG-355-M02 AG-347-O22 0.03961
AG-355-M02 AG-355-A09 0.04239
AG-355-M02 AG-355-B18 0.07273
AG-355-M02 AG-355-B23 0.03338
AG-355-M02 AG-355-G23 0.05081
AG-355-M02 AG-355-I04 0.03445
AG-355-M02 AG-355-I20 0.0391
AG-355-M02 AG-355-J09 0.0406
AG-355-M02 AG-355-J23 0.03845
AG-355-M02 AG-355-K03 0.03978
AG-355-M02 AG-355-K15 0.03614
AG-355-M02 AG-355-K20 0.04433
AG-355-M02 AG-355-L02 0.035
AG-355-M02 AG-355-L20 0.04397
AG-355-M18 AG-347-C10 0.07284
AG-355-M18 AG-347-E03 0.09359
AG-355-M18 AG-347-E23 0.0744
AG-355-M18 AG-347-G18 0.07819
AG-355-M18 AG-347-G20 0.07035
AG-355-M18 AG-347-G22 0.07894
AG-355-M18 AG-347-I04 0.0805
AG-355-M18 AG-347-I06 0.07277
AG-355-M18 AG-347-I15 0.07838
AG-355-M18 AG-347-I19 0.07844
AG-355-M18 AG-347-I21 0.07941
AG-355-M18 AG-347-J06 0.07529
AG-355-M18 AG-347-J14 0.07808
AG-355-M18 AG-347-J19 0.07356
AG-355-M18 AG-347-J20 0.09314
AG-355-M18 AG-347-J21 0.08462
AG-355-M18 AG-347-J23 0.07115
AG-355-M18 AG-347-K02 0.08541
AG-355-M18 AG-347-K10 0.0735
AG-355-M18 AG-347-K15 0.07982
AG-355-M18 AG-347-K16 0.07486
AG-355-M18 AG-347-K17 0.08706
AG-355-M18 AG-347-K18 0.09422
AG-355-M18 AG-347-K19 0.07244
AG-355-M18 AG-347-K20 0.07003
AG-355-M18 AG-347-L02 0.07052
AG-355-M18 AG-347-L17 0.07462
AG-355-M18 AG-347-L19 0.07499
AG-355-M18 AG-347-L20 0.07318
AG-355-M18 AG-347-L21 0.07805
AG-355-M18 AG-347-M08 0.07023
AG-355-M18 AG-347-M15 0.08921
AG-355-M18 AG-347-M18 0.0895
AG-355-M18 AG-347-M23 0.0764
AG-355-M18 AG-347-N19 0.07588
AG-355-M18 AG-347-O22 0.07539
AG-355-M18 AG-355-A09 0.08286
AG-355-M18 AG-355-B18 0.08884
AG-355-M18 AG-355-B23 0.07723
AG-355-M18 AG-355-G23 0.08511
AG-355-M18 AG-355-I04 0.06491
AG-355-M18 AG-355-I20 0.07713
AG-355-M18 AG-355-J09 0.08055
AG-355-M18 AG-355-J23 0.07388
AG-355-M18 AG-355-K03 0.07275
AG-355-M18 AG-355-K15 0.08111
AG-355-M18 AG-355-K20 0.06544
AG-355-M18 AG-355-L02 0.07415
AG-355-M18 AG-355-L20 0.07052
AG-355-M18 AG-355-M02 0.07122
AG-355-N02 AG-347-C10 0.04596
AG-355-N02 AG-347-E03 0.0747
AG-355-N02 AG-347-E23 0.04799
AG-355-N02 AG-347-G18 0.03262
AG-355-N02 AG-347-G20 0.03634
AG-355-N02 AG-347-G22 0.04605
AG-355-N02 AG-347-I04 0.05631
AG-355-N02 AG-347-I06 0.03734
AG-355-N02 AG-347-I15 0.06364
AG-355-N02 AG-347-I19 0.05004
AG-355-N02 AG-347-I21 0.05976
AG-355-N02 AG-347-J06 0.04593
AG-355-N02 AG-347-J14 0.04849
AG-355-N02 AG-347-J19 0.04687
AG-355-N02 AG-347-J20 0.08125
AG-355-N02 AG-347-J21 0.07318
AG-355-N02 AG-347-J23 0.03242
AG-355-N02 AG-347-K02 0.07026
AG-355-N02 AG-347-K10 0.04484
AG-355-N02 AG-347-K15 0.06582
AG-355-N02 AG-347-K16 0.03817
AG-355-N02 AG-347-K17 0.06004
AG-355-N02 AG-347-K18 0.09292
AG-355-N02 AG-347-K19 0.04773
AG-355-N02 AG-347-K20 0.03484
AG-355-N02 AG-347-L02 0.04243
AG-355-N02 AG-347-L17 0.04605
AG-355-N02 AG-347-L19 0.03776
AG-355-N02 AG-347-L20 0.03065
AG-355-N02 AG-347-L21 0.04749
AG-355-N02 AG-347-M08 0.03153
AG-355-N02 AG-347-M15 0.07447
AG-355-N02 AG-347-M18 0.05924
AG-355-N02 AG-347-M23 0.04297
AG-355-N02 AG-347-N19 0.03421
AG-355-N02 AG-347-O22 0.03885
AG-355-N02 AG-355-A09 0.04886
AG-355-N02 AG-355-B18 0.07488
AG-355-N02 AG-355-B23 0.03209
AG-355-N02 AG-355-G23 0.05097
AG-355-N02 AG-355-I04 0.03547
AG-355-N02 AG-355-I20 0.0359
AG-355-N02 AG-355-J09 0.04055
AG-355-N02 AG-355-J23 0.03759
AG-355-N02 AG-355-K03 0.037
AG-355-N02 AG-355-K15 0.0364
AG-355-N02 AG-355-K20 0.04805
AG-355-N02 AG-355-L02 0.03515
AG-355-N02 AG-355-L20 0.0489
AG-355-N02 AG-355-M02 0.03346
AG-355-N02 AG-355-M18 0.07493
AG-355-N16 AG-347-C10 0.04966
AG-355-N16 AG-347-E03 0.078
AG-355-N16 AG-347-E23 0.05458
AG-355-N16 AG-347-G18 0.0313
AG-355-N16 AG-347-G20 0.03373
AG-355-N16 AG-347-G22 0.05435
AG-355-N16 AG-347-I04 0.05811
AG-355-N16 AG-347-I06 0.03624
AG-355-N16 AG-347-I15 0.05927
AG-355-N16 AG-347-I19 0.04723
AG-355-N16 AG-347-I21 0.06148
AG-355-N16 AG-347-J06 0.04191
AG-355-N16 AG-347-J14 0.04613
AG-355-N16 AG-347-J19 0.05035
AG-355-N16 AG-347-J20 0.08797
AG-355-N16 AG-347-J21 0.0799
AG-355-N16 AG-347-J23 0.03334
AG-355-N16 AG-347-K02 0.06966
AG-355-N16 AG-347-K10 0.04788
AG-355-N16 AG-347-K15 0.07313
AG-355-N16 AG-347-K16 0.03876
AG-355-N16 AG-347-K17 0.06292
AG-355-N16 AG-347-K18 0.09601
AG-355-N16 AG-347-K19 0.05546
AG-355-N16 AG-347-K20 0.03677
AG-355-N16 AG-347-L02 0.04817
AG-355-N16 AG-347-L17 0.04993
AG-355-N16 AG-347-L19 0.04103
AG-355-N16 AG-347-L20 0.02634
AG-355-N16 AG-347-L21 0.04955
AG-355-N16 AG-347-M08 0.03414
AG-355-N16 AG-347-M15 0.07503
AG-355-N16 AG-347-M18 0.05808
AG-355-N16 AG-347-M23 0.04422
AG-355-N16 AG-347-N19 0.03674
AG-355-N16 AG-347-O22 0.04481
AG-355-N16 AG-355-A09 0.04695
AG-355-N16 AG-355-B18 0.07201
AG-355-N16 AG-355-B23 0.03643
AG-355-N16 AG-355-G23 0.06024
AG-355-N16 AG-355-I04 0.03902
AG-355-N16 AG-355-I20 0.03616
AG-355-N16 AG-355-J09 0.04195
AG-355-N16 AG-355-J23 0.03931
AG-355-N16 AG-355-K03 0.04289
AG-355-N16 AG-355-K15 0.03787
AG-355-N16 AG-355-K20 0.05169
AG-355-N16 AG-355-L02 0.03581
AG-355-N16 AG-355-L20 0.0502
AG-355-N16 AG-355-M02 0.03871
AG-355-N16 AG-355-M18 0.08074
AG-355-N16 AG-355-N02 0.03715
AG-355-N18 AG-347-C10 0.04398
AG-355-N18 AG-347-E03 0.07344
AG-355-N18 AG-347-E23 0.04872
AG-355-N18 AG-347-G18 0.02896
AG-355-N18 AG-347-G20 0.03305
AG-355-N18 AG-347-G22 0.04675
AG-355-N18 AG-347-I04 0.05415
AG-355-N18 AG-347-I06 0.03503
AG-355-N18 AG-347-I15 0.06341
AG-355-N18 AG-347-I19 0.04782
AG-355-N18 AG-347-I21 0.05614
AG-355-N18 AG-347-J06 0.03592
AG-355-N18 AG-347-J14 0.04597
AG-355-N18 AG-347-J19 0.0448
AG-355-N18 AG-347-J20 0.0805
AG-355-N18 AG-347-J21 0.07224
AG-355-N18 AG-347-J23 0.0346
AG-355-N18 AG-347-K02 0.06979
AG-355-N18 AG-347-K10 0.043
AG-355-N18 AG-347-K15 0.06553
AG-355-N18 AG-347-K16 0.03823
AG-355-N18 AG-347-K17 0.06232
AG-355-N18 AG-347-K18 0.09251
AG-355-N18 AG-347-K19 0.04607
AG-355-N18 AG-347-K20 0.03392
AG-355-N18 AG-347-L02 0.04343
AG-355-N18 AG-347-L17 0.04349
AG-355-N18 AG-347-L19 0.04287
AG-355-N18 AG-347-L20 0.03
AG-355-N18 AG-347-L21 0.04754
AG-355-N18 AG-347-M08 0.03259
AG-355-N18 AG-347-M15 0.07324
AG-355-N18 AG-347-M18 0.05816
AG-355-N18 AG-347-M23 0.04234
AG-355-N18 AG-347-N19 0.03269
AG-355-N18 AG-347-O22 0.03959
AG-355-N18 AG-355-A09 0.03878
AG-355-N18 AG-355-B18 0.07559
AG-355-N18 AG-355-B23 0.03589
AG-355-N18 AG-355-G23 0.05331
AG-355-N18 AG-355-I04 0.03692
AG-355-N18 AG-355-I20 0.02874
AG-355-N18 AG-355-J09 0.03314
AG-355-N18 AG-355-J23 0.0345
AG-355-N18 AG-355-K03 0.0351
AG-355-N18 AG-355-K15 0.03746
AG-355-N18 AG-355-K20 0.0474
AG-355-N18 AG-355-L02 0.03553
AG-355-N18 AG-355-L20 0.04708
AG-355-N18 AG-355-M02 0.03299
AG-355-N18 AG-355-M18 0.06875
AG-355-N18 AG-355-N02 0.03449
AG-355-N18 AG-355-N16 0.03741
AG-355-N22 AG-347-C10 0.05332
AG-355-N22 AG-347-E03 0.07924
AG-355-N22 AG-347-E23 0.04884
AG-355-N22 AG-347-G18 0.03278
AG-355-N22 AG-347-G20 0.03656
AG-355-N22 AG-347-G22 0.04894
AG-355-N22 AG-347-I04 0.05506
AG-355-N22 AG-347-I06 0.03626
AG-355-N22 AG-347-I15 0.07218
AG-355-N22 AG-347-I19 0.04965
AG-355-N22 AG-347-I21 0.05551
AG-355-N22 AG-347-J06 0.03675
AG-355-N22 AG-347-J14 0.04829
AG-355-N22 AG-347-J19 0.04719
AG-355-N22 AG-347-J20 0.07259
AG-355-N22 AG-347-J21 0.06839
AG-355-N22 AG-347-J23 0.03738
AG-355-N22 AG-347-K02 0.07174
AG-355-N22 AG-347-K10 0.04654
AG-355-N22 AG-347-K15 0.07811
AG-355-N22 AG-347-K16 0.03931
AG-355-N22 AG-347-K17 0.06065
AG-355-N22 AG-347-K18 0.09165
AG-355-N22 AG-347-K19 0.04655
AG-355-N22 AG-347-K20 0.03822
AG-355-N22 AG-347-L02 0.04499
AG-355-N22 AG-347-L17 0.04603
AG-355-N22 AG-347-L19 0.04866
AG-355-N22 AG-347-L20 0.03198
AG-355-N22 AG-347-L21 0.04443
AG-355-N22 AG-347-M08 0.02164
AG-355-N22 AG-347-M15 0.06966
AG-355-N22 AG-347-M18 0.06251
AG-355-N22 AG-347-M23 0.04431
AG-355-N22 AG-347-N19 0.02504
AG-355-N22 AG-347-O22 0.04741
AG-355-N22 AG-355-A09 0.04422
AG-355-N22 AG-355-B18 0.07017
AG-355-N22 AG-355-B23 0.04115
AG-355-N22 AG-355-G23 0.05248
AG-355-N22 AG-355-I04 0.03541
AG-355-N22 AG-355-I20 0.04284
AG-355-N22 AG-355-J09 0.03879
AG-355-N22 AG-355-J23 0.0372
AG-355-N22 AG-355-K03 0.04053
AG-355-N22 AG-355-K15 0.03676
AG-355-N22 AG-355-K20 0.03984
AG-355-N22 AG-355-L02 0.03401
AG-355-N22 AG-355-L20 0.03779
AG-355-N22 AG-355-M02 0.01071
AG-355-N22 AG-355-M18 0.0774
AG-355-N22 AG-355-N02 0.0356
AG-355-N22 AG-355-N16 0.04215
AG-355-N22 AG-355-N18 0.03129
AG-355-O17 AG-347-C10 0.04548
AG-355-O17 AG-347-E03 0.07481
AG-355-O17 AG-347-E23 0.04894
AG-355-O17 AG-347-G18 0.03397
AG-355-O17 AG-347-G20 0.03623
AG-355-O17 AG-347-G22 0.04697
AG-355-O17 AG-347-I04 0.05345
AG-355-O17 AG-347-I06 0.03649
AG-355-O17 AG-347-I15 0.06504
AG-355-O17 AG-347-I19 0.04846
AG-355-O17 AG-347-I21 0.05667
AG-355-O17 AG-347-J06 0.03936
AG-355-O17 AG-347-J14 0.04551
AG-355-O17 AG-347-J19 0.0478
AG-355-O17 AG-347-J20 0.08152
AG-355-O17 AG-347-J21 0.07247
AG-355-O17 AG-347-J23 0.03337
AG-355-O17 AG-347-K02 0.06907
AG-355-O17 AG-347-K10 0.04396
AG-355-O17 AG-347-K15 0.06515
AG-355-O17 AG-347-K16 0.03735
AG-355-O17 AG-347-K17 0.06211
AG-355-O17 AG-347-K18 0.09274
AG-355-O17 AG-347-K19 0.04413
AG-355-O17 AG-347-K20 0.03452
AG-355-O17 AG-347-L02 0.04443
AG-355-O17 AG-347-L17 0.04383
AG-355-O17 AG-347-L19 0.03831
AG-355-O17 AG-347-L20 0.03206
AG-355-O17 AG-347-L21 0.04923
AG-355-O17 AG-347-M08 0.02959
AG-355-O17 AG-347-M15 0.07545
AG-355-O17 AG-347-M18 0.0567
AG-355-O17 AG-347-M23 0.04098
AG-355-O17 AG-347-N19 0.03427
AG-355-O17 AG-347-O22 0.03572
AG-355-O17 AG-355-A09 0.044
AG-355-O17 AG-355-B18 0.07431
AG-355-O17 AG-355-B23 0.03428
AG-355-O17 AG-355-G23 0.05106
AG-355-O17 AG-355-I04 0.03526
AG-355-O17 AG-355-I20 0.0356
AG-355-O17 AG-355-J09 0.04007
AG-355-O17 AG-355-J23 0.03513
AG-355-O17 AG-355-K03 0.0366
AG-355-O17 AG-355-K15 0.04015
AG-355-O17 AG-355-K20 0.0475
AG-355-O17 AG-355-L02 0.03633
AG-355-O17 AG-355-L20 0.0491
AG-355-O17 AG-355-M02 0.02844
AG-355-O17 AG-355-M18 0.07285
AG-355-O17 AG-355-N02 0.03275
AG-355-O17 AG-355-N16 0.03948
AG-355-O17 AG-355-N18 0.03262
AG-355-O17 AG-355-N22 0.03648
AG-355-P07 AG-347-C10 0.06914
AG-355-P07 AG-347-E03 0.08584
AG-355-P07 AG-347-E23 0.07371
AG-355-P07 AG-347-G18 0.06811
AG-355-P07 AG-347-G20 0.07002
AG-355-P07 AG-347-G22 0.0743
AG-355-P07 AG-347-I04 0.07875
AG-355-P07 AG-347-I06 0.07083
AG-355-P07 AG-347-I15 0.07716
AG-355-P07 AG-347-I19 0.07601
AG-355-P07 AG-347-I21 0.07331
AG-355-P07 AG-347-J06 0.06438
AG-355-P07 AG-347-J14 0.0744
AG-355-P07 AG-347-J19 0.07172
AG-355-P07 AG-347-J20 0.08614
AG-355-P07 AG-347-J21 0.07101
AG-355-P07 AG-347-J23 0.07179
AG-355-P07 AG-347-K02 0.08111
AG-355-P07 AG-347-K10 0.07276
AG-355-P07 AG-347-K15 0.08179
AG-355-P07 AG-347-K16 0.0723
AG-355-P07 AG-347-K17 0.07844
AG-355-P07 AG-347-K18 0.09363
AG-355-P07 AG-347-K19 0.07365
AG-355-P07 AG-347-K20 0.06997
AG-355-P07 AG-347-L02 0.07128
AG-355-P07 AG-347-L17 0.07286
AG-355-P07 AG-347-L19 0.07623
AG-355-P07 AG-347-L20 0.06859
AG-355-P07 AG-347-L21 0.07083
AG-355-P07 AG-347-M08 0.06909
AG-355-P07 AG-347-M15 0.07957
AG-355-P07 AG-347-M18 0.08193
AG-355-P07 AG-347-M23 0.07264
AG-355-P07 AG-347-N19 0.06961
AG-355-P07 AG-347-O22 0.0758
AG-355-P07 AG-355-A09 0.06699
AG-355-P07 AG-355-B18 0.07016
AG-355-P07 AG-355-B23 0.07057
AG-355-P07 AG-355-G23 0.07371
AG-355-P07 AG-355-I04 0.0666
AG-355-P07 AG-355-I20 0.0721
AG-355-P07 AG-355-J09 0.07061
AG-355-P07 AG-355-J23 0.07165
AG-355-P07 AG-355-K03 0.07322
AG-355-P07 AG-355-K15 0.07151
AG-355-P07 AG-355-K20 0.0644
AG-355-P07 AG-355-L02 0.07138
AG-355-P07 AG-355-L20 0.06274
AG-355-P07 AG-355-M02 0.06962
AG-355-P07 AG-355-M18 0.08452
AG-355-P07 AG-355-N02 0.06923
AG-355-P07 AG-355-N16 0.07429
AG-355-P07 AG-355-N18 0.0676
AG-355-P07 AG-355-N22 0.06444
AG-355-P07 AG-355-O17 0.07107
AG-355-P11 AG-347-C10 0.05046
AG-355-P11 AG-347-E03 0.07919
AG-355-P11 AG-347-E23 0.05671
AG-355-P11 AG-347-G18 0.04088
AG-355-P11 AG-347-G20 0.04323
AG-355-P11 AG-347-G22 0.05858
AG-355-P11 AG-347-I04 0.06261
AG-355-P11 AG-347-I06 0.04932
AG-355-P11 AG-347-I15 0.07237
AG-355-P11 AG-347-I19 0.05554
AG-355-P11 AG-347-I21 0.06176
AG-355-P11 AG-347-J06 0.036
AG-355-P11 AG-347-J14 0.0564
AG-355-P11 AG-347-J19 0.05868
AG-355-P11 AG-347-J20 0.08212
AG-355-P11 AG-347-J21 0.07559
AG-355-P11 AG-347-J23 0.04607
AG-355-P11 AG-347-K02 0.07248
AG-355-P11 AG-347-K10 0.05334
AG-355-P11 AG-347-K15 0.07417
AG-355-P11 AG-347-K16 0.05002
AG-355-P11 AG-347-K17 0.05455
AG-355-P11 AG-347-K18 0.09096
AG-355-P11 AG-347-K19 0.05434
AG-355-P11 AG-347-K20 0.05086
AG-355-P11 AG-347-L02 0.05307
AG-355-P11 AG-347-L17 0.0524
AG-355-P11 AG-347-L19 0.05547
AG-355-P11 AG-347-L20 0.04351
AG-355-P11 AG-347-L21 0.04517
AG-355-P11 AG-347-M08 0.04485
AG-355-P11 AG-347-M15 0.07258
AG-355-P11 AG-347-M18 0.07283
AG-355-P11 AG-347-M23 0.05019
AG-355-P11 AG-347-N19 0.04659
AG-355-P11 AG-347-O22 0.05383
AG-355-P11 AG-355-A09 0.0406
AG-355-P11 AG-355-B18 0.07355
AG-355-P11 AG-355-B23 0.05139
AG-355-P11 AG-355-G23 0.04743
AG-355-P11 AG-355-I04 0.05129
AG-355-P11 AG-355-I20 0.05006
AG-355-P11 AG-355-J09 0.04815
AG-355-P11 AG-355-J23 0.04759
AG-355-P11 AG-355-K03 0.0511
AG-355-P11 AG-355-K15 0.04857
AG-355-P11 AG-355-K20 0.01134
AG-355-P11 AG-355-L02 0.04584
AG-355-P11 AG-355-L20 0.003841
AG-355-P11 AG-355-M02 0.04547
AG-355-P11 AG-355-M18 0.07666
AG-355-P11 AG-355-N02 0.0472
AG-355-P11 AG-355-N16 0.04641
AG-355-P11 AG-355-N18 0.04504
AG-355-P11 AG-355-N22 0.04297
AG-355-P11 AG-355-O17 0.04828
AG-355-P11 AG-355-P07 0.067
AG-355-P16 AG-347-C10 0.05533
AG-355-P16 AG-347-E03 0.07978
AG-355-P16 AG-347-E23 0.05134
AG-355-P16 AG-347-G18 0.05492
AG-355-P16 AG-347-G20 0.05157
AG-355-P16 AG-347-G22 0.05648
AG-355-P16 AG-347-I04 0.06006
AG-355-P16 AG-347-I06 0.05302
AG-355-P16 AG-347-I15 0.06376
AG-355-P16 AG-347-I19 0.05382
AG-355-P16 AG-347-I21 0.07623
AG-355-P16 AG-347-J06 0.06162
AG-355-P16 AG-347-J14 0.05837
AG-355-P16 AG-347-J19 0.06353
AG-355-P16 AG-347-J20 0.08922
AG-355-P16 AG-347-J21 0.08327
AG-355-P16 AG-347-J23 0.05505
AG-355-P16 AG-347-K02 0.07644
AG-355-P16 AG-347-K10 0.05885
AG-355-P16 AG-347-K15 0.06371
AG-355-P16 AG-347-K16 0.05388
AG-355-P16 AG-347-K17 0.06359
AG-355-P16 AG-347-K18 0.1015
AG-355-P16 AG-347-K19 0.04761
AG-355-P16 AG-347-K20 0.04885
AG-355-P16 AG-347-L02 0.05527
AG-355-P16 AG-347-L17 0.05141
AG-355-P16 AG-347-L19 0.05167
AG-355-P16 AG-347-L20 0.04656
AG-355-P16 AG-347-L21 0.06245
AG-355-P16 AG-347-M08 0.05197
AG-355-P16 AG-347-M15 0.08012
AG-355-P16 AG-347-M18 0.07072
AG-355-P16 AG-347-M23 0.05104
AG-355-P16 AG-347-N19 0.05207
AG-355-P16 AG-347-O22 0.05379
AG-355-P16 AG-355-A09 0.06479
AG-355-P16 AG-355-B18 0.08678
AG-355-P16 AG-355-B23 0.04928
AG-355-P16 AG-355-G23 0.06284
AG-355-P16 AG-355-I04 0.05198
AG-355-P16 AG-355-I20 0.05077
AG-355-P16 AG-355-J09 0.05697
AG-355-P16 AG-355-J23 0.05163
AG-355-P16 AG-355-K03 0.05058
AG-355-P16 AG-355-K15 0.05823
AG-355-P16 AG-355-K20 0.06197
AG-355-P16 AG-355-L02 0.05408
AG-355-P16 AG-355-L20 0.06384
AG-355-P16 AG-355-M02 0.04878
AG-355-P16 AG-355-M18 0.08427
AG-355-P16 AG-355-N02 0.05195
AG-355-P16 AG-355-N16 0.05564
AG-355-P16 AG-355-N18 0.05137
AG-355-P16 AG-355-N22 0.0531
AG-355-P16 AG-355-O17 0.0502
AG-355-P16 AG-355-P07 0.08101
AG-355-P16 AG-355-P11 0.06253
AG-355-P18 AG-347-C10 0.05206
AG-355-P18 AG-347-E03 0.07665
AG-355-P18 AG-347-E23 0.05564
AG-355-P18 AG-347-G18 0.04218
AG-355-P18 AG-347-G20 0.04675
AG-355-P18 AG-347-G22 0.05223
AG-355-P18 AG-347-I04 0.05815
AG-355-P18 AG-347-I06 0.04429
AG-355-P18 AG-347-I15 0.06515
AG-355-P18 AG-347-I19 0.05841
AG-355-P18 AG-347-I21 0.06619
AG-355-P18 AG-347-J06 0.04756
AG-355-P18 AG-347-J14 0.04764
AG-355-P18 AG-347-J19 0.05127
AG-355-P18 AG-347-J20 0.08471
AG-355-P18 AG-347-J21 0.07832
AG-355-P18 AG-347-J23 0.04488
AG-355-P18 AG-347-K02 0.07218
AG-355-P18 AG-347-K10 0.05045
AG-355-P18 AG-347-K15 0.07341
AG-355-P18 AG-347-K16 0.04772
AG-355-P18 AG-347-K17 0.06687
AG-355-P18 AG-347-K18 0.09284
AG-355-P18 AG-347-K19 0.05124
AG-355-P18 AG-347-K20 0.04354
AG-355-P18 AG-347-L02 0.04942
AG-355-P18 AG-347-L17 0.0515
AG-355-P18 AG-347-L19 0.049
AG-355-P18 AG-347-L20 0.04251
AG-355-P18 AG-347-L21 0.05624
AG-355-P18 AG-347-M08 0.04436
AG-355-P18 AG-347-M15 0.07979
AG-355-P18 AG-347-M18 0.06263
AG-355-P18 AG-347-M23 0.05179
AG-355-P18 AG-347-N19 0.04445
AG-355-P18 AG-347-O22 0.05082
AG-355-P18 AG-355-A09 0.05183
AG-355-P18 AG-355-B18 0.07594
AG-355-P18 AG-355-B23 0.04588
AG-355-P18 AG-355-G23 0.06311
AG-355-P18 AG-355-I04 0.0435
AG-355-P18 AG-355-I20 0.04732
AG-355-P18 AG-355-J09 0.04903
AG-355-P18 AG-355-J23 0.04367
AG-355-P18 AG-355-K03 0.04879
AG-355-P18 AG-355-K15 0.04629
AG-355-P18 AG-355-K20 0.05517
AG-355-P18 AG-355-L02 0.0472
AG-355-P18 AG-355-L20 0.0551
AG-355-P18 AG-355-M02 0.04704
AG-355-P18 AG-355-M18 0.07231
AG-355-P18 AG-355-N02 0.04664
AG-355-P18 AG-355-N16 0.04865
AG-355-P18 AG-355-N18 0.04365
AG-355-P18 AG-355-N22 0.04429
AG-355-P18 AG-355-O17 0.04505
AG-355-P18 AG-355-P07 0.07557
AG-355-P18 AG-355-P11 0.05731
AG-355-P18 AG-355-P16 0.06087
AG-402-A04 AG-347-C10 0.05575
AG-402-A04 AG-347-E03 0.07502
AG-402-A04 AG-347-E23 0.05795
AG-402-A04 AG-347-G18 0.04922
AG-402-A04 AG-347-G20 0.05155
AG-402-A04 AG-347-G22 0.06087
AG-402-A04 AG-347-I04 0.06237
AG-402-A04 AG-347-I06 0.05486
AG-402-A04 AG-347-I15 0.07048
AG-402-A04 AG-347-I19 0.0555
AG-402-A04 AG-347-I21 0.06638
AG-402-A04 AG-347-J06 0.04927
AG-402-A04 AG-347-J14 0.05803
AG-402-A04 AG-347-J19 0.06019
AG-402-A04 AG-347-J20 0.08224
AG-402-A04 AG-347-J21 0.07822
AG-402-A04 AG-347-J23 0.05274
AG-402-A04 AG-347-K02 0.07114
AG-402-A04 AG-347-K10 0.05231
AG-402-A04 AG-347-K15 0.07417
AG-402-A04 AG-347-K16 0.05432
AG-402-A04 AG-347-K17 0.05981
AG-402-A04 AG-347-K18 0.09226
AG-402-A04 AG-347-K19 0.05755
AG-402-A04 AG-347-K20 0.05155
AG-402-A04 AG-347-L02 0.0504
AG-402-A04 AG-347-L17 0.05367
AG-402-A04 AG-347-L19 0.05872
AG-402-A04 AG-347-L20 0.05044
AG-402-A04 AG-347-L21 0.05481
AG-402-A04 AG-347-M08 0.05061
AG-402-A04 AG-347-M15 0.0782
AG-402-A04 AG-347-M18 0.07053
AG-402-A04 AG-347-M23 0.05308
AG-402-A04 AG-347-N19 0.0488
AG-402-A04 AG-347-O22 0.05287
AG-402-A04 AG-355-A09 0.05113
AG-402-A04 AG-355-B18 0.07758
AG-402-A04 AG-355-B23 0.05508
AG-402-A04 AG-355-G23 0.05711
AG-402-A04 AG-355-I04 0.05532
AG-402-A04 AG-355-I20 0.0508
AG-402-A04 AG-355-J09 0.05067
AG-402-A04 AG-355-J23 0.04995
AG-402-A04 AG-355-K03 0.0553
AG-402-A04 AG-355-K15 0.05332
AG-402-A04 AG-355-K20 0.04772
AG-402-A04 AG-355-L02 0.05175
AG-402-A04 AG-355-L20 0.04755
AG-402-A04 AG-355-M02 0.04972
AG-402-A04 AG-355-M18 0.0764
AG-402-A04 AG-355-N02 0.05145
AG-402-A04 AG-355-N16 0.05384
AG-402-A04 AG-355-N18 0.04924
AG-402-A04 AG-355-N22 0.04681
AG-402-A04 AG-355-O17 0.05186
AG-402-A04 AG-355-P07 0.07151
AG-402-A04 AG-355-P11 0.04758
AG-402-A04 AG-355-P16 0.06147
AG-402-A04 AG-355-P18 0.05696
AG-402-C22 AG-347-C10 0.07539
AG-402-C22 AG-347-E03 0.08372
AG-402-C22 AG-347-E23 0.0793
AG-402-C22 AG-347-G18 0.07675
AG-402-C22 AG-347-G20 0.07573
AG-402-C22 AG-347-G22 0.07826
AG-402-C22 AG-347-I04 0.08204
AG-402-C22 AG-347-I06 0.07657
AG-402-C22 AG-347-I15 0.07003
AG-402-C22 AG-347-I19 0.08006
AG-402-C22 AG-347-I21 0.07661
AG-402-C22 AG-347-J06 0.07928
AG-402-C22 AG-347-J14 0.07997
AG-402-C22 AG-347-J19 0.07452
AG-402-C22 AG-347-J20 0.08757
AG-402-C22 AG-347-J21 0.06047
AG-402-C22 AG-347-J23 0.07537
AG-402-C22 AG-347-K02 0.0784
AG-402-C22 AG-347-K10 0.07424
AG-402-C22 AG-347-K15 0.08325
AG-402-C22 AG-347-K16 0.07457
AG-402-C22 AG-347-K17 0.0855
AG-402-C22 AG-347-K18 0.09227
AG-402-C22 AG-347-K19 0.07563
AG-402-C22 AG-347-K20 0.07523
AG-402-C22 AG-347-L02 0.07381
AG-402-C22 AG-347-L17 0.0783
AG-402-C22 AG-347-L19 0.07859
AG-402-C22 AG-347-L20 0.07484
AG-402-C22 AG-347-L21 0.0815
AG-402-C22 AG-347-M08 0.0761
AG-402-C22 AG-347-M15 0.08527
AG-402-C22 AG-347-M18 0.08023
AG-402-C22 AG-347-M23 0.07728
AG-402-C22 AG-347-N19 0.07695
AG-402-C22 AG-347-O22 0.07267
AG-402-C22 AG-355-A09 0.07969
AG-402-C22 AG-355-B18 0.04082
AG-402-C22 AG-355-B23 0.07541
AG-402-C22 AG-355-G23 0.07876
AG-402-C22 AG-355-I04 0.07329
AG-402-C22 AG-355-I20 0.07798
AG-402-C22 AG-355-J09 0.07977
AG-402-C22 AG-355-J23 0.07562
AG-402-C22 AG-355-K03 0.07763
AG-402-C22 AG-355-K15 0.07854
AG-402-C22 AG-355-K20 0.07237
AG-402-C22 AG-355-L02 0.07993
AG-402-C22 AG-355-L20 0.0766
AG-402-C22 AG-355-M02 0.07551
AG-402-C22 AG-355-M18 0.08308
AG-402-C22 AG-355-N02 0.07501
AG-402-C22 AG-355-N16 0.07472
AG-402-C22 AG-355-N18 0.07495
AG-402-C22 AG-355-N22 0.07504
AG-402-C22 AG-355-O17 0.07423
AG-402-C22 AG-355-P07 0.06233
AG-402-C22 AG-355-P11 0.07859
AG-402-C22 AG-355-P16 0.0847
AG-402-C22 AG-355-P18 0.0751
AG-402-C22 AG-402-A04 0.07791
AG-402-F05 AG-347-C10 0.04654
AG-402-F05 AG-347-E03 0.07679
AG-402-F05 AG-347-E23 0.06055
AG-402-F05 AG-347-G18 0.0533
AG-402-F05 AG-347-G20 0.05495
AG-402-F05 AG-347-G22 0.05877
AG-402-F05 AG-347-I04 0.06491
AG-402-F05 AG-347-I06 0.05533
AG-402-F05 AG-347-I15 0.0732
AG-402-F05 AG-347-I19 0.05821
AG-402-F05 AG-347-I21 0.06351
AG-402-F05 AG-347-J06 0.05011
AG-402-F05 AG-347-J14 0.05891
AG-402-F05 AG-347-J19 0.06122
AG-402-F05 AG-347-J20 0.0828
AG-402-F05 AG-347-J21 0.07244
AG-402-F05 AG-347-J23 0.05646
AG-402-F05 AG-347-K02 0.07254
AG-402-F05 AG-347-K10 0.05701
AG-402-F05 AG-347-K15 0.07233
AG-402-F05 AG-347-K16 0.05626
AG-402-F05 AG-347-K17 0.06087
AG-402-F05 AG-347-K18 0.09458
AG-402-F05 AG-347-K19 0.05757
AG-402-F05 AG-347-K20 0.05001
AG-402-F05 AG-347-L02 0.05209
AG-402-F05 AG-347-L17 0.05643
AG-402-F05 AG-347-L19 0.05989
AG-402-F05 AG-347-L20 0.05139
AG-402-F05 AG-347-L21 0.05578
AG-402-F05 AG-347-M08 0.05551
AG-402-F05 AG-347-M15 0.07355
AG-402-F05 AG-347-M18 0.06925
AG-402-F05 AG-347-M23 0.05459
AG-402-F05 AG-347-N19 0.05329
AG-402-F05 AG-347-O22 0.05432
AG-402-F05 AG-355-A09 0.05403
AG-402-F05 AG-355-B18 0.07457
AG-402-F05 AG-355-B23 0.05518
AG-402-F05 AG-355-G23 0.05592
AG-402-F05 AG-355-I04 0.0564
AG-402-F05 AG-355-I20 0.05132
AG-402-F05 AG-355-J09 0.05647
AG-402-F05 AG-355-J23 0.05175
AG-402-F05 AG-355-K03 0.05171
AG-402-F05 AG-355-K15 0.05651
AG-402-F05 AG-355-K20 0.05222
AG-402-F05 AG-355-L02 0.05517
AG-402-F05 AG-355-L20 0.05612
AG-402-F05 AG-355-M02 0.0543
AG-402-F05 AG-355-M18 0.08084
AG-402-F05 AG-355-N02 0.05076
AG-402-F05 AG-355-N16 0.05733
AG-402-F05 AG-355-N18 0.0532
AG-402-F05 AG-355-N22 0.05385
AG-402-F05 AG-355-O17 0.05326
AG-402-F05 AG-355-P07 0.06996
AG-402-F05 AG-355-P11 0.05398
AG-402-F05 AG-355-P16 0.06216
AG-402-F05 AG-355-P18 0.06125
AG-402-F05 AG-402-A04 0.05505
AG-402-F05 AG-402-C22 0.07309
AG-402-I23 AG-347-C10 0.03894
AG-402-I23 AG-347-E03 0.08575
AG-402-I23 AG-347-E23 0.05193
AG-402-I23 AG-347-G18 0.04043
AG-402-I23 AG-347-G20 0.04142
AG-402-I23 AG-347-G22 0.05081
AG-402-I23 AG-347-I04 0.05494
AG-402-I23 AG-347-I06 0.04336
AG-402-I23 AG-347-I15 0.08034
AG-402-I23 AG-347-I19 0.04681
AG-402-I23 AG-347-I21 0.0558
AG-402-I23 AG-347-J06 0.04084
AG-402-I23 AG-347-J14 0.05381
AG-402-I23 AG-347-J19 0.05888
AG-402-I23 AG-347-J20 0.07541
AG-402-I23 AG-347-J21 0.06375
AG-402-I23 AG-347-J23 0.04313
AG-402-I23 AG-347-K02 0.07233
AG-402-I23 AG-347-K10 0.04713
AG-402-I23 AG-347-K15 0.08054
AG-402-I23 AG-347-K16 0.04078
AG-402-I23 AG-347-K17 0.06038
AG-402-I23 AG-347-K18 0.09217
AG-402-I23 AG-347-K19 0.04599
AG-402-I23 AG-347-K20 0.03763
AG-402-I23 AG-347-L02 0.03789
AG-402-I23 AG-347-L17 0.0448
AG-402-I23 AG-347-L19 0.05214
AG-402-I23 AG-347-L20 0.03784
AG-402-I23 AG-347-L21 0.04291
AG-402-I23 AG-347-M08 0.04114
AG-402-I23 AG-347-M15 0.07018
AG-402-I23 AG-347-M18 0.07
AG-402-I23 AG-347-M23 0.0467
AG-402-I23 AG-347-N19 0.03725
AG-402-I23 AG-347-O22 0.04713
AG-402-I23 AG-355-A09 0.04634
AG-402-I23 AG-355-B18 0.06656
AG-402-I23 AG-355-B23 0.04547
AG-402-I23 AG-355-G23 0.0472
AG-402-I23 AG-355-I04 0.04139
AG-402-I23 AG-355-I20 0.03663
AG-402-I23 AG-355-J09 0.04315
AG-402-I23 AG-355-J23 0.03941
AG-402-I23 AG-355-K03 0.04072
AG-402-I23 AG-355-K15 0.04538
AG-402-I23 AG-355-K20 0.03753
AG-402-I23 AG-355-L02 0.0422
AG-402-I23 AG-355-L20 0.03774
AG-402-I23 AG-355-M02 0.04078
AG-402-I23 AG-355-M18 0.07706
AG-402-I23 AG-355-N02 0.03582
AG-402-I23 AG-355-N16 0.04994
AG-402-I23 AG-355-N18 0.03685
AG-402-I23 AG-355-N22 0.04244
AG-402-I23 AG-355-O17 0.03746
AG-402-I23 AG-355-P07 0.0641
AG-402-I23 AG-355-P11 0.04137
AG-402-I23 AG-355-P16 0.0557
AG-402-I23 AG-355-P18 0.04868
AG-402-I23 AG-402-A04 0.0467
AG-402-I23 AG-402-C22 0.06891
AG-402-I23 AG-402-F05 0.03964
AG-402-K16 AG-347-C10 0.05044
AG-402-K16 AG-347-E03 0.0773
AG-402-K16 AG-347-E23 0.04813
AG-402-K16 AG-347-G18 0.04204
AG-402-K16 AG-347-G20 0.0411
AG-402-K16 AG-347-G22 0.05398
AG-402-K16 AG-347-I04 0.05364
AG-402-K16 AG-347-I06 0.04343
AG-402-K16 AG-347-I15 0.06105
AG-402-K16 AG-347-I19 0.04576
AG-402-K16 AG-347-I21 0.06891
AG-402-K16 AG-347-J06 0.04354
AG-402-K16 AG-347-J14 0.04911
AG-402-K16 AG-347-J19 0.05578
AG-402-K16 AG-347-J20 0.08479
AG-402-K16 AG-347-J21 0.07715
AG-402-K16 AG-347-J23 0.03716
AG-402-K16 AG-347-K02 0.07093
AG-402-K16 AG-347-K10 0.0537
AG-402-K16 AG-347-K15 0.06405
AG-402-K16 AG-347-K16 0.04108
AG-402-K16 AG-347-K17 0.05866
AG-402-K16 AG-347-K18 0.09457
AG-402-K16 AG-347-K19 0.04733
AG-402-K16 AG-347-K20 0.04234
AG-402-K16 AG-347-L02 0.04763
AG-402-K16 AG-347-L17 0.04388
AG-402-K16 AG-347-L19 0.04007
AG-402-K16 AG-347-L20 0.0321
AG-402-K16 AG-347-L21 0.04723
AG-402-K16 AG-347-M08 0.03575
AG-402-K16 AG-347-M15 0.07299
AG-402-K16 AG-347-M18 0.06711
AG-402-K16 AG-347-M23 0.04194
AG-402-K16 AG-347-N19 0.0426
AG-402-K16 AG-347-O22 0.04683
AG-402-K16 AG-355-A09 0.04871
AG-402-K16 AG-355-B18 0.07467
AG-402-K16 AG-355-B23 0.04043
AG-402-K16 AG-355-G23 0.05409
AG-402-K16 AG-355-I04 0.04459
AG-402-K16 AG-355-I20 0.04124
AG-402-K16 AG-355-J09 0.04695
AG-402-K16 AG-355-J23 0.04456
AG-402-K16 AG-355-K03 0.04537
AG-402-K16 AG-355-K15 0.04222
AG-402-K16 AG-355-K20 0.04928
AG-402-K16 AG-355-L02 0.04046
AG-402-K16 AG-355-L20 0.0494
AG-402-K16 AG-355-M02 0.03358
AG-402-K16 AG-355-M18 0.07681
AG-402-K16 AG-355-N02 0.04162
AG-402-K16 AG-355-N16 0.03767
AG-402-K16 AG-355-N18 0.04157
AG-402-K16 AG-355-N22 0.04241
AG-402-K16 AG-355-O17 0.03981
AG-402-K16 AG-355-P07 0.0728
AG-402-K16 AG-355-P11 0.04694
AG-402-K16 AG-355-P16 0.04907
AG-402-K16 AG-355-P18 0.05353
AG-402-K16 AG-402-A04 0.05271
AG-402-K16 AG-402-C22 0.0791
AG-402-K16 AG-402-F05 0.05712
AG-402-K16 AG-402-I23 0.04575
AG-402-K21 AG-347-C10 0.08764
AG-402-K21 AG-347-E03 0.0894
AG-402-K21 AG-347-E23 0.08883
AG-402-K21 AG-347-G18 0.08775
AG-402-K21 AG-347-G20 0.08686
AG-402-K21 AG-347-G22 0.086
AG-402-K21 AG-347-I04 0.09384
AG-402-K21 AG-347-I06 0.0873
AG-402-K21 AG-347-I15 0.09099
AG-402-K21 AG-347-I19 0.09229
AG-402-K21 AG-347-I21 0.0875
AG-402-K21 AG-347-J06 0.08548
AG-402-K21 AG-347-J14 0.09064
AG-402-K21 AG-347-J19 0.08693
AG-402-K21 AG-347-J20 0.09429
AG-402-K21 AG-347-J21 0.08591
AG-402-K21 AG-347-J23 0.08796
AG-402-K21 AG-347-K02 0.08199
AG-402-K21 AG-347-K10 0.09032
AG-402-K21 AG-347-K15 0.09005
AG-402-K21 AG-347-K16 0.08896
AG-402-K21 AG-347-K17 0.09385
AG-402-K21 AG-347-K18 0.1018
AG-402-K21 AG-347-K19 0.09059
AG-402-K21 AG-347-K20 0.08523
AG-402-K21 AG-347-L02 0.08502
AG-402-K21 AG-347-L17 0.09015
AG-402-K21 AG-347-L19 0.09254
AG-402-K21 AG-347-L20 0.08628
AG-402-K21 AG-347-L21 0.08937
AG-402-K21 AG-347-M08 0.08863
AG-402-K21 AG-347-M15 0.09264
AG-402-K21 AG-347-M18 0.08931
AG-402-K21 AG-347-M23 0.08975
AG-402-K21 AG-347-N19 0.08563
AG-402-K21 AG-347-O22 0.08862
AG-402-K21 AG-355-A09 0.0923
AG-402-K21 AG-355-B18 0.08699
AG-402-K21 AG-355-B23 0.08793
AG-402-K21 AG-355-G23 0.09082
AG-402-K21 AG-355-I04 0.08473
AG-402-K21 AG-355-I20 0.08754
AG-402-K21 AG-355-J09 0.09215
AG-402-K21 AG-355-J23 0.08626
AG-402-K21 AG-355-K03 0.08903
AG-402-K21 AG-355-K15 0.09098
AG-402-K21 AG-355-K20 0.08698
AG-402-K21 AG-355-L02 0.08838
AG-402-K21 AG-355-L20 0.08732
AG-402-K21 AG-355-M02 0.09165
AG-402-K21 AG-355-M18 0.08967
AG-402-K21 AG-355-N02 0.08877
AG-402-K21 AG-355-N16 0.09007
AG-402-K21 AG-355-N18 0.08731
AG-402-K21 AG-355-N22 0.08805
AG-402-K21 AG-355-O17 0.08715
AG-402-K21 AG-355-P07 0.08876
AG-402-K21 AG-355-P11 0.08983
AG-402-K21 AG-355-P16 0.09575
AG-402-K21 AG-355-P18 0.08995
AG-402-K21 AG-402-A04 0.08659
AG-402-K21 AG-402-C22 0.08255
AG-402-K21 AG-402-F05 0.08633
AG-402-K21 AG-402-I23 0.08564
AG-402-K21 AG-402-K16 0.09122
AG-402-K22 AG-347-C10 0.08586
AG-402-K22 AG-347-E03 0.08328
AG-402-K22 AG-347-E23 0.083
AG-402-K22 AG-347-G18 0.08109
AG-402-K22 AG-347-G20 0.08082
AG-402-K22 AG-347-G22 0.07997
AG-402-K22 AG-347-I04 0.08662
AG-402-K22 AG-347-I06 0.08018
AG-402-K22 AG-347-I15 0.0742
AG-402-K22 AG-347-I19 0.0863
AG-402-K22 AG-347-I21 0.08369
AG-402-K22 AG-347-J06 0.08557
AG-402-K22 AG-347-J14 0.08239
AG-402-K22 AG-347-J19 0.08208
AG-402-K22 AG-347-J20 0.09259
AG-402-K22 AG-347-J21 0.06067
AG-402-K22 AG-347-J23 0.08218
AG-402-K22 AG-347-K02 0.08171
AG-402-K22 AG-347-K10 0.08321
AG-402-K22 AG-347-K15 0.08645
AG-402-K22 AG-347-K16 0.07853
AG-402-K22 AG-347-K17 0.08993
AG-402-K22 AG-347-K18 0.09407
AG-402-K22 AG-347-K19 0.08048
AG-402-K22 AG-347-K20 0.07846
AG-402-K22 AG-347-L02 0.07702
AG-402-K22 AG-347-L17 0.08266
AG-402-K22 AG-347-L19 0.08229
AG-402-K22 AG-347-L20 0.07637
AG-402-K22 AG-347-L21 0.08312
AG-402-K22 AG-347-M08 0.07998
AG-402-K22 AG-347-M15 0.08843
AG-402-K22 AG-347-M18 0.09081
AG-402-K22 AG-347-M23 0.08004
AG-402-K22 AG-347-N19 0.07977
AG-402-K22 AG-347-O22 0.083
AG-402-K22 AG-355-A09 0.08487
AG-402-K22 AG-355-B18 0.0447
AG-402-K22 AG-355-B23 0.07786
AG-402-K22 AG-355-G23 0.0851
AG-402-K22 AG-355-I04 0.07627
AG-402-K22 AG-355-I20 0.08155
AG-402-K22 AG-355-J09 0.08088
AG-402-K22 AG-355-J23 0.07925
AG-402-K22 AG-355-K03 0.08235
AG-402-K22 AG-355-K15 0.08233
AG-402-K22 AG-355-K20 0.07682
AG-402-K22 AG-355-L02 0.08323
AG-402-K22 AG-355-L20 0.07895
AG-402-K22 AG-355-M02 0.07949
AG-402-K22 AG-355-M18 0.08681
AG-402-K22 AG-355-N02 0.0797
AG-402-K22 AG-355-N16 0.08279
AG-402-K22 AG-355-N18 0.07972
AG-402-K22 AG-355-N22 0.0797
AG-402-K22 AG-355-O17 0.08192
AG-402-K22 AG-355-P07 0.06388
AG-402-K22 AG-355-P11 0.08142
AG-402-K22 AG-355-P16 0.08425
AG-402-K22 AG-355-P18 0.08321
AG-402-K22 AG-402-A04 0.08245
AG-402-K22 AG-402-C22 0.03441
AG-402-K22 AG-402-F05 0.07995
AG-402-K22 AG-402-I23 0.07633
AG-402-K22 AG-402-K16 0.083
AG-402-K22 AG-402-K21 0.08683
AG-402-L23 AG-347-C10 0.04628
AG-402-L23 AG-347-E03 0.07594
AG-402-L23 AG-347-E23 0.06049
AG-402-L23 AG-347-G18 0.05463
AG-402-L23 AG-347-G20 0.05582
AG-402-L23 AG-347-G22 0.05965
AG-402-L23 AG-347-I04 0.06488
AG-402-L23 AG-347-I06 0.05653
AG-402-L23 AG-347-I15 0.07295
AG-402-L23 AG-347-I19 0.05852
AG-402-L23 AG-347-I21 0.06369
AG-402-L23 AG-347-J06 0.0506
AG-402-L23 AG-347-J14 0.06102
AG-402-L23 AG-347-J19 0.06215
AG-402-L23 AG-347-J20 0.08307
AG-402-L23 AG-347-J21 0.07336
AG-402-L23 AG-347-J23 0.05671
AG-402-L23 AG-347-K02 0.07207
AG-402-L23 AG-347-K10 0.05841
AG-402-L23 AG-347-K15 0.0723
AG-402-L23 AG-347-K16 0.0569
AG-402-L23 AG-347-K17 0.0609
AG-402-L23 AG-347-K18 0.09468
AG-402-L23 AG-347-K19 0.05835
AG-402-L23 AG-347-K20 0.05111
AG-402-L23 AG-347-L02 0.05408
AG-402-L23 AG-347-L17 0.05685
AG-402-L23 AG-347-L19 0.06068
AG-402-L23 AG-347-L20 0.05281
AG-402-L23 AG-347-L21 0.05601
AG-402-L23 AG-347-M08 0.05615
AG-402-L23 AG-347-M15 0.07328
AG-402-L23 AG-347-M18 0.07088
AG-402-L23 AG-347-M23 0.05529
AG-402-L23 AG-347-N19 0.05444
AG-402-L23 AG-347-O22 0.05499
AG-402-L23 AG-355-A09 0.05495
AG-402-L23 AG-355-B18 0.07494
AG-402-L23 AG-355-B23 0.05633
AG-402-L23 AG-355-G23 0.05589
AG-402-L23 AG-355-I04 0.05771
AG-402-L23 AG-355-I20 0.05294
AG-402-L23 AG-355-J09 0.05708
AG-402-L23 AG-355-J23 0.05343
AG-402-L23 AG-355-K03 0.05228
AG-402-L23 AG-355-K15 0.05861
AG-402-L23 AG-355-K20 0.0526
AG-402-L23 AG-355-L02 0.05676
AG-402-L23 AG-355-L20 0.05574
AG-402-L23 AG-355-M02 0.05467
AG-402-L23 AG-355-M18 0.08096
AG-402-L23 AG-355-N02 0.05199
AG-402-L23 AG-355-N16 0.05859
AG-402-L23 AG-355-N18 0.05434
AG-402-L23 AG-355-N22 0.05456
AG-402-L23 AG-355-O17 0.05399
AG-402-L23 AG-355-P07 0.07061
AG-402-L23 AG-355-P11 0.05351
AG-402-L23 AG-355-P16 0.06296
AG-402-L23 AG-355-P18 0.06323
AG-402-L23 AG-402-A04 0.05513
AG-402-L23 AG-402-C22 0.07434
AG-402-L23 AG-402-F05 0.007485
AG-402-L23 AG-402-I23 0.04232
AG-402-L23 AG-402-K16 0.05766
AG-402-L23 AG-402-K21 0.08665
AG-402-L23 AG-402-K22 0.08018
AG-402-M15 AG-347-C10 0.07221
AG-402-M15 AG-347-E03 0.08037
AG-402-M15 AG-347-E23 0.07115
AG-402-M15 AG-347-G18 0.0744
AG-402-M15 AG-347-G20 0.07097
AG-402-M15 AG-347-G22 0.07272
AG-402-M15 AG-347-I04 0.07683
AG-402-M15 AG-347-I06 0.0693
AG-402-M15 AG-347-I15 0.07913
AG-402-M15 AG-347-I19 0.07192
AG-402-M15 AG-347-I21 0.07343
AG-402-M15 AG-347-J06 0.07237
AG-402-M15 AG-347-J14 0.07093
AG-402-M15 AG-347-J19 0.0722
AG-402-M15 AG-347-J20 0.08452
AG-402-M15 AG-347-J21 0.07542
AG-402-M15 AG-347-J23 0.07053
AG-402-M15 AG-347-K02 0.07655
AG-402-M15 AG-347-K10 0.07693
AG-402-M15 AG-347-K15 0.07134
AG-402-M15 AG-347-K16 0.07052
AG-402-M15 AG-347-K17 0.07747
AG-402-M15 AG-347-K18 0.09485
AG-402-M15 AG-347-K19 0.07314
AG-402-M15 AG-347-K20 0.06862
AG-402-M15 AG-347-L02 0.06963
AG-402-M15 AG-347-L17 0.07155
AG-402-M15 AG-347-L19 0.0711
AG-402-M15 AG-347-L20 0.06557
AG-402-M15 AG-347-L21 0.07726
AG-402-M15 AG-347-M08 0.06999
AG-402-M15 AG-347-M15 0.07952
AG-402-M15 AG-347-M18 0.07785
AG-402-M15 AG-347-M23 0.0702
AG-402-M15 AG-347-N19 0.07108
AG-402-M15 AG-347-O22 0.07282
AG-402-M15 AG-355-A09 0.08313
AG-402-M15 AG-355-B18 0.08188
AG-402-M15 AG-355-B23 0.06979
AG-402-M15 AG-355-G23 0.07756
AG-402-M15 AG-355-I04 0.06778
AG-402-M15 AG-355-I20 0.06887
AG-402-M15 AG-355-J09 0.07744
AG-402-M15 AG-355-J23 0.0694
AG-402-M15 AG-355-K03 0.07058
AG-402-M15 AG-355-K15 0.0744
AG-402-M15 AG-355-K20 0.06827
AG-402-M15 AG-355-L02 0.0691
AG-402-M15 AG-355-L20 0.07
AG-402-M15 AG-355-M02 0.07218
AG-402-M15 AG-355-M18 0.08673
AG-402-M15 AG-355-N02 0.07153
AG-402-M15 AG-355-N16 0.07297
AG-402-M15 AG-355-N18 0.06973
AG-402-M15 AG-355-N22 0.07689
AG-402-M15 AG-355-O17 0.06967
AG-402-M15 AG-355-P07 0.08063
AG-402-M15 AG-355-P11 0.07268
AG-402-M15 AG-355-P16 0.07369
AG-402-M15 AG-355-P18 0.07542
AG-402-M15 AG-402-A04 0.07408
AG-402-M15 AG-402-C22 0.07677
AG-402-M15 AG-402-F05 0.07071
AG-402-M15 AG-402-I23 0.07613
AG-402-M15 AG-402-K16 0.07112
AG-402-M15 AG-402-K21 0.08315
AG-402-M15 AG-402-K22 0.0797
AG-402-M15 AG-402-L23 0.0695
AG-402-N08 AG-347-C10 0.05312
AG-402-N08 AG-347-E03 0.08086
AG-402-N08 AG-347-E23 0.06218
AG-402-N08 AG-347-G18 0.06522
AG-402-N08 AG-347-G20 0.06365
AG-402-N08 AG-347-G22 0.06335
AG-402-N08 AG-347-I04 0.06932
AG-402-N08 AG-347-I06 0.06216
AG-402-N08 AG-347-I15 0.07384
AG-402-N08 AG-347-I19 0.06345
AG-402-N08 AG-347-I21 0.07222
AG-402-N08 AG-347-J06 0.06204
AG-402-N08 AG-347-J14 0.06388
AG-402-N08 AG-347-J19 0.06563
AG-402-N08 AG-347-J20 0.08529
AG-402-N08 AG-347-J21 0.07514
AG-402-N08 AG-347-J23 0.06278
AG-402-N08 AG-347-K02 0.06991
AG-402-N08 AG-347-K10 0.06435
AG-402-N08 AG-347-K15 0.0701
AG-402-N08 AG-347-K16 0.06294
AG-402-N08 AG-347-K17 0.06928
AG-402-N08 AG-347-K18 0.09512
AG-402-N08 AG-347-K19 0.06275
AG-402-N08 AG-347-K20 0.06005
AG-402-N08 AG-347-L02 0.06279
AG-402-N08 AG-347-L17 0.06367
AG-402-N08 AG-347-L19 0.06094
AG-402-N08 AG-347-L20 0.05961
AG-402-N08 AG-347-L21 0.06683
AG-402-N08 AG-347-M08 0.06227
AG-402-N08 AG-347-M15 0.08068
AG-402-N08 AG-347-M18 0.07208
AG-402-N08 AG-347-M23 0.06075
AG-402-N08 AG-347-N19 0.06136
AG-402-N08 AG-347-O22 0.06138
AG-402-N08 AG-355-A09 0.06565
AG-402-N08 AG-355-B18 0.07599
AG-402-N08 AG-355-B23 0.05903
AG-402-N08 AG-355-G23 0.0684
AG-402-N08 AG-355-I04 0.06193
AG-402-N08 AG-355-I20 0.06176
AG-402-N08 AG-355-J09 0.06669
AG-402-N08 AG-355-J23 0.06202
AG-402-N08 AG-355-K03 0.0628
AG-402-N08 AG-355-K15 0.06793
AG-402-N08 AG-355-K20 0.06549
AG-402-N08 AG-355-L02 0.06593
AG-402-N08 AG-355-L20 0.06591
AG-402-N08 AG-355-M02 0.06239
AG-402-N08 AG-355-M18 0.08343
AG-402-N08 AG-355-N02 0.0616
AG-402-N08 AG-355-N16 0.06392
AG-402-N08 AG-355-N18 0.061
AG-402-N08 AG-355-N22 0.06655
AG-402-N08 AG-355-O17 0.06065
AG-402-N08 AG-355-P07 0.07556
AG-402-N08 AG-355-P11 0.06553
AG-402-N08 AG-355-P16 0.0653
AG-402-N08 AG-355-P18 0.06416
AG-402-N08 AG-402-A04 0.06154
AG-402-N08 AG-402-C22 0.07441
AG-402-N08 AG-402-F05 0.06445
AG-402-N08 AG-402-I23 0.05965
AG-402-N08 AG-402-K16 0.06182
AG-402-N08 AG-402-K21 0.08529
AG-402-N08 AG-402-K22 0.07798
AG-402-N08 AG-402-L23 0.06457
AG-402-N08 AG-402-M15 0.07172
AG-402-N23 AG-347-C10 0.04486
AG-402-N23 AG-347-E03 0.07731
AG-402-N23 AG-347-E23 0.05502
AG-402-N23 AG-347-G18 0.04607
AG-402-N23 AG-347-G20 0.04773
AG-402-N23 AG-347-G22 0.05744
AG-402-N23 AG-347-I04 0.06141
AG-402-N23 AG-347-I06 0.05083
AG-402-N23 AG-347-I15 0.06961
AG-402-N23 AG-347-I19 0.05256
AG-402-N23 AG-347-I21 0.06158
AG-402-N23 AG-347-J06 0.04342
AG-402-N23 AG-347-J14 0.0535
AG-402-N23 AG-347-J19 0.05917
AG-402-N23 AG-347-J20 0.08349
AG-402-N23 AG-347-J21 0.07404
AG-402-N23 AG-347-J23 0.04938
AG-402-N23 AG-347-K02 0.0737
AG-402-N23 AG-347-K10 0.05007
AG-402-N23 AG-347-K15 0.06799
AG-402-N23 AG-347-K16 0.05204
AG-402-N23 AG-347-K17 0.05451
AG-402-N23 AG-347-K18 0.09434
AG-402-N23 AG-347-K19 0.05508
AG-402-N23 AG-347-K20 0.04661
AG-402-N23 AG-347-L02 0.04492
AG-402-N23 AG-347-L17 0.04986
AG-402-N23 AG-347-L19 0.05366
AG-402-N23 AG-347-L20 0.04621
AG-402-N23 AG-347-L21 0.04937
AG-402-N23 AG-347-M08 0.04837
AG-402-N23 AG-347-M15 0.07304
AG-402-N23 AG-347-M18 0.06637
AG-402-N23 AG-347-M23 0.05003
AG-402-N23 AG-347-N19 0.04808
AG-402-N23 AG-347-O22 0.05159
AG-402-N23 AG-355-A09 0.04949
AG-402-N23 AG-355-B18 0.07335
AG-402-N23 AG-355-B23 0.05092
AG-402-N23 AG-355-G23 0.04852
AG-402-N23 AG-355-I04 0.05258
AG-402-N23 AG-355-I20 0.04685
AG-402-N23 AG-355-J09 0.04792
AG-402-N23 AG-355-J23 0.04777
AG-402-N23 AG-355-K03 0.05128
AG-402-N23 AG-355-K15 0.05097
AG-402-N23 AG-355-K20 0.04228
AG-402-N23 AG-355-L02 0.04984
AG-402-N23 AG-355-L20 0.04343
AG-402-N23 AG-355-M02 0.04886
AG-402-N23 AG-355-M18 0.07608
AG-402-N23 AG-355-N02 0.04551
AG-402-N23 AG-355-N16 0.04981
AG-402-N23 AG-355-N18 0.04774
AG-402-N23 AG-355-N22 0.04514
AG-402-N23 AG-355-O17 0.049
AG-402-N23 AG-355-P07 0.06774
AG-402-N23 AG-355-P11 0.04343
AG-402-N23 AG-355-P16 0.05959
AG-402-N23 AG-355-P18 0.05561
AG-402-N23 AG-402-A04 0.04423
AG-402-N23 AG-402-C22 0.07404
AG-402-N23 AG-402-F05 0.04673
AG-402-N23 AG-402-I23 0.03181
AG-402-N23 AG-402-K16 0.04923
AG-402-N23 AG-402-K21 0.08599
AG-402-N23 AG-402-K22 0.08209
AG-402-N23 AG-402-L23 0.04647
AG-402-N23 AG-402-M15 0.07065
AG-402-N23 AG-402-N08 0.0608
AG-402-O16 AG-347-C10 0.08758
AG-402-O16 AG-347-E03 0.08865
AG-402-O16 AG-347-E23 0.08489
AG-402-O16 AG-347-G18 0.08724
AG-402-O16 AG-347-G20 0.08513
AG-402-O16 AG-347-G22 0.08497
AG-402-O16 AG-347-I04 0.08952
AG-402-O16 AG-347-I06 0.08331
AG-402-O16 AG-347-I15 0.08163
AG-402-O16 AG-347-I19 0.08588
AG-402-O16 AG-347-I21 0.08746
AG-402-O16 AG-347-J06 0.09181
AG-402-O16 AG-347-J14 0.08412
AG-402-O16 AG-347-J19 0.08613
AG-402-O16 AG-347-J20 0.09337
AG-402-O16 AG-347-J21 0.08735
AG-402-O16 AG-347-J23 0.08411
AG-402-O16 AG-347-K02 0.08453
AG-402-O16 AG-347-K10 0.08116
AG-402-O16 AG-347-K15 0.08374
AG-402-O16 AG-347-K16 0.08317
AG-402-O16 AG-347-K17 0.08803
AG-402-O16 AG-347-K18 0.09876
AG-402-O16 AG-347-K19 0.08385
AG-402-O16 AG-347-K20 0.0822
AG-402-O16 AG-347-L02 0.08207
AG-402-O16 AG-347-L17 0.08413
AG-402-O16 AG-347-L19 0.08567
AG-402-O16 AG-347-L20 0.08181
AG-402-O16 AG-347-L21 0.09113
AG-402-O16 AG-347-M08 0.08504
AG-402-O16 AG-347-M15 0.09015
AG-402-O16 AG-347-M18 0.09038
AG-402-O16 AG-347-M23 0.0843
AG-402-O16 AG-347-N19 0.08348
AG-402-O16 AG-347-O22 0.08085
AG-402-O16 AG-355-A09 0.09476
AG-402-O16 AG-355-B18 0.08408
AG-402-O16 AG-355-B23 0.08299
AG-402-O16 AG-355-G23 0.08804
AG-402-O16 AG-355-I04 0.07945
AG-402-O16 AG-355-I20 0.08493
AG-402-O16 AG-355-J09 0.08881
AG-402-O16 AG-355-J23 0.08287
AG-402-O16 AG-355-K03 0.08618
AG-402-O16 AG-355-K15 0.08705
AG-402-O16 AG-355-K20 0.08012
AG-402-O16 AG-355-L02 0.08462
AG-402-O16 AG-355-L20 0.0847
AG-402-O16 AG-355-M02 0.08612
AG-402-O16 AG-355-M18 0.09231
AG-402-O16 AG-355-N02 0.08466
AG-402-O16 AG-355-N16 0.08003
AG-402-O16 AG-355-N18 0.08487
AG-402-O16 AG-355-N22 0.0891
AG-402-O16 AG-355-O17 0.08523
AG-402-O16 AG-355-P07 0.09174
AG-402-O16 AG-355-P11 0.08735
AG-402-O16 AG-355-P16 0.08929
AG-402-O16 AG-355-P18 0.08287
AG-402-O16 AG-402-A04 0.08385
AG-402-O16 AG-402-C22 0.07995
AG-402-O16 AG-402-F05 0.08472
AG-402-O16 AG-402-I23 0.0883
AG-402-O16 AG-402-K16 0.08329
AG-402-O16 AG-402-K21 0.08776
AG-402-O16 AG-402-K22 0.08289
AG-402-O16 AG-402-L23 0.08312
AG-402-O16 AG-402-M15 0.07905
AG-402-O16 AG-402-N08 0.08272
AG-402-O16 AG-402-N23 0.08221
AG-412-J13 AG-347-C10 0.04885
AG-412-J13 AG-347-E03 0.08339
AG-412-J13 AG-347-E23 0.05887
AG-412-J13 AG-347-G18 0.05807
AG-412-J13 AG-347-G20 0.05609
AG-412-J13 AG-347-G22 0.05783
AG-412-J13 AG-347-I04 0.06289
AG-412-J13 AG-347-I06 0.05813
AG-412-J13 AG-347-I15 0.07497
AG-412-J13 AG-347-I19 0.06151
AG-412-J13 AG-347-I21 0.06697
AG-412-J13 AG-347-J06 0.05642
AG-412-J13 AG-347-J14 0.06257
AG-412-J13 AG-347-J19 0.06407
AG-412-J13 AG-347-J20 0.08326
AG-412-J13 AG-347-J21 0.07188
AG-412-J13 AG-347-J23 0.05741
AG-412-J13 AG-347-K02 0.07511
AG-412-J13 AG-347-K10 0.05449
AG-412-J13 AG-347-K15 0.07483
AG-412-J13 AG-347-K16 0.05953
AG-412-J13 AG-347-K17 0.06287
AG-412-J13 AG-347-K18 0.09237
AG-412-J13 AG-347-K19 0.05595
AG-412-J13 AG-347-K20 0.05433
AG-412-J13 AG-347-L02 0.05679
AG-412-J13 AG-347-L17 0.05901
AG-412-J13 AG-347-L19 0.05958
AG-412-J13 AG-347-L20 0.05542
AG-412-J13 AG-347-L21 0.05823
AG-412-J13 AG-347-M08 0.05805
AG-412-J13 AG-347-M15 0.07933
AG-412-J13 AG-347-M18 0.07047
AG-412-J13 AG-347-M23 0.06034
AG-412-J13 AG-347-N19 0.05802
AG-412-J13 AG-347-O22 0.05739
AG-412-J13 AG-355-A09 0.06008
AG-412-J13 AG-355-B18 0.0719
AG-412-J13 AG-355-B23 0.05681
AG-412-J13 AG-355-G23 0.06166
AG-412-J13 AG-355-I04 0.05742
AG-412-J13 AG-355-I20 0.0574
AG-412-J13 AG-355-J09 0.06039
AG-412-J13 AG-355-J23 0.05679
AG-412-J13 AG-355-K03 0.05961
AG-412-J13 AG-355-K15 0.06198
AG-412-J13 AG-355-K20 0.05588
AG-412-J13 AG-355-L02 0.0597
AG-412-J13 AG-355-L20 0.0566
AG-412-J13 AG-355-M02 0.05799
AG-412-J13 AG-355-M18 0.08037
AG-412-J13 AG-355-N02 0.05576
AG-412-J13 AG-355-N16 0.062
AG-412-J13 AG-355-N18 0.0559
AG-412-J13 AG-355-N22 0.05815
AG-412-J13 AG-355-O17 0.05538
AG-412-J13 AG-355-P07 0.06874
AG-412-J13 AG-355-P11 0.05862
AG-412-J13 AG-355-P16 0.0649
AG-412-J13 AG-355-P18 0.05899
AG-412-J13 AG-402-A04 0.05732
AG-412-J13 AG-402-C22 0.07195
AG-412-J13 AG-402-F05 0.04779
AG-412-J13 AG-402-I23 0.05048
AG-412-J13 AG-402-K16 0.06093
AG-412-J13 AG-402-K21 0.08375
AG-412-J13 AG-402-K22 0.08207
AG-412-J13 AG-402-L23 0.04803
AG-412-J13 AG-402-M15 0.07728
AG-412-J13 AG-402-N08 0.05158
AG-412-J13 AG-402-N23 0.05077
AG-412-J13 AG-402-O16 0.08551
AG-418-D13 AG-347-C10 0.04587
AG-418-D13 AG-347-E03 0.08843
AG-418-D13 AG-347-E23 0.05657
AG-418-D13 AG-347-G18 0.05287
AG-418-D13 AG-347-G20 0.0522
AG-418-D13 AG-347-G22 0.05153
AG-418-D13 AG-347-I04 0.05322
AG-418-D13 AG-347-I06 0.05219
AG-418-D13 AG-347-I15 0.07128
AG-418-D13 AG-347-I19 0.0574
AG-418-D13 AG-347-I21 0.06598
AG-418-D13 AG-347-J06 0.05299
AG-418-D13 AG-347-J14 0.05393
AG-418-D13 AG-347-J19 0.06315
AG-418-D13 AG-347-J20 0.08355
AG-418-D13 AG-347-J21 0.06749
AG-418-D13 AG-347-J23 0.05488
AG-418-D13 AG-347-K02 0.07043
AG-418-D13 AG-347-K10 0.05332
AG-418-D13 AG-347-K15 0.0901
AG-418-D13 AG-347-K16 0.05205
AG-418-D13 AG-347-K17 0.06273
AG-418-D13 AG-347-K18 0.08877
AG-418-D13 AG-347-K19 0.04854
AG-418-D13 AG-347-K20 0.0491
AG-418-D13 AG-347-L02 0.04885
AG-418-D13 AG-347-L17 0.05234
AG-418-D13 AG-347-L19 0.05526
AG-418-D13 AG-347-L20 0.04714
AG-418-D13 AG-347-L21 0.05042
AG-418-D13 AG-347-M08 0.05318
AG-418-D13 AG-347-M15 0.07932
AG-418-D13 AG-347-M18 0.07726
AG-418-D13 AG-347-M23 0.05909
AG-418-D13 AG-347-N19 0.05055
AG-418-D13 AG-347-O22 0.06035
AG-418-D13 AG-355-A09 0.05684
AG-418-D13 AG-355-B18 0.05923
AG-418-D13 AG-355-B23 0.03672
AG-418-D13 AG-355-G23 0.05772
AG-418-D13 AG-355-I04 0.04861
AG-418-D13 AG-355-I20 0.04878
AG-418-D13 AG-355-J09 0.05332
AG-418-D13 AG-355-J23 0.05058
AG-418-D13 AG-355-K03 0.0562
AG-418-D13 AG-355-K15 0.05407
AG-418-D13 AG-355-K20 0.04879
AG-418-D13 AG-355-L02 0.05218
AG-418-D13 AG-355-L20 0.04604
AG-418-D13 AG-355-M02 0.05219
AG-418-D13 AG-355-M18 0.07349
AG-418-D13 AG-355-N02 0.04924
AG-418-D13 AG-355-N16 0.06078
AG-418-D13 AG-355-N18 0.05037
AG-418-D13 AG-355-N22 0.0529
AG-418-D13 AG-355-O17 0.05058
AG-418-D13 AG-355-P07 0.07167
AG-418-D13 AG-355-P11 0.05784
AG-418-D13 AG-355-P16 0.06674
AG-418-D13 AG-355-P18 0.05205
AG-418-D13 AG-402-A04 0.05318
AG-418-D13 AG-402-C22 0.06053
AG-418-D13 AG-402-F05 0.04903
AG-418-D13 AG-402-I23 0.04474
AG-418-D13 AG-402-K16 0.0567
AG-418-D13 AG-402-K21 0.08527
AG-418-D13 AG-402-K22 0.07862
AG-418-D13 AG-402-L23 0.05219
AG-418-D13 AG-402-M15 0.08652
AG-418-D13 AG-402-N08 0.05609
AG-418-D13 AG-402-N23 0.0478
AG-418-D13 AG-402-O16 0.07935
AG-418-D13 AG-412-J13 0.04811
AG-418-F08 AG-347-C10 0.06603
AG-418-F08 AG-347-E03 0.09552
AG-418-F08 AG-347-E23 0.08234
AG-418-F08 AG-347-G18 0.07794
AG-418-F08 AG-347-G20 0.0756
AG-418-F08 AG-347-G22 0.07776
AG-418-F08 AG-347-I04 0.08166
AG-418-F08 AG-347-I06 0.07291
AG-418-F08 AG-347-I15 0.07969
AG-418-F08 AG-347-I19 0.08277
AG-418-F08 AG-347-I21 0.07918
AG-418-F08 AG-347-J06 0.07129
AG-418-F08 AG-347-J14 0.07895
AG-418-F08 AG-347-J19 0.07568
AG-418-F08 AG-347-J20 0.08844
AG-418-F08 AG-347-J21 0.08302
AG-418-F08 AG-347-J23 0.07294
AG-418-F08 AG-347-K02 0.08355
AG-418-F08 AG-347-K10 0.07714
AG-418-F08 AG-347-K15 0.08104
AG-418-F08 AG-347-K16 0.07354
AG-418-F08 AG-347-K17 0.08105
AG-418-F08 AG-347-K18 0.106
AG-418-F08 AG-347-K19 0.0775
AG-418-F08 AG-347-K20 0.07223
AG-418-F08 AG-347-L02 0.07491
AG-418-F08 AG-347-L17 0.07395
AG-418-F08 AG-347-L19 0.07676
AG-418-F08 AG-347-L20 0.07411
AG-418-F08 AG-347-L21 0.07833
AG-418-F08 AG-347-M08 0.07599
AG-418-F08 AG-347-M15 0.08909
AG-418-F08 AG-347-M18 0.07882
AG-418-F08 AG-347-M23 0.07697
AG-418-F08 AG-347-N19 0.07431
AG-418-F08 AG-347-O22 0.07615
AG-418-F08 AG-355-A09 0.07964
AG-418-F08 AG-355-B18 0.08155
AG-418-F08 AG-355-B23 0.07641
AG-418-F08 AG-355-G23 0.0819
AG-418-F08 AG-355-I04 0.07091
AG-418-F08 AG-355-I20 0.0743
AG-418-F08 AG-355-J09 0.07607
AG-418-F08 AG-355-J23 0.07387
AG-418-F08 AG-355-K03 0.07842
AG-418-F08 AG-355-K15 0.07934
AG-418-F08 AG-355-K20 0.0707
AG-418-F08 AG-355-L02 0.07685
AG-418-F08 AG-355-L20 0.07673
AG-418-F08 AG-355-M02 0.07526
AG-418-F08 AG-355-M18 0.0856
AG-418-F08 AG-355-N02 0.07492
AG-418-F08 AG-355-N16 0.08
AG-418-F08 AG-355-N18 0.07634
AG-418-F08 AG-355-N22 0.07855
AG-418-F08 AG-355-O17 0.07542
AG-418-F08 AG-355-P07 0.08684
AG-418-F08 AG-355-P11 0.08027
AG-418-F08 AG-355-P16 0.09037
AG-418-F08 AG-355-P18 0.07763
AG-418-F08 AG-402-A04 0.07844
AG-418-F08 AG-402-C22 0.0777
AG-418-F08 AG-402-F05 0.07362
AG-418-F08 AG-402-I23 0.07023
AG-418-F08 AG-402-K16 0.07853
AG-418-F08 AG-402-K21 0.08743
AG-418-F08 AG-402-K22 0.09345
AG-418-F08 AG-402-L23 0.07493
AG-418-F08 AG-402-M15 0.08498
AG-418-F08 AG-402-N08 0.0798
AG-418-F08 AG-402-N23 0.07126
AG-418-F08 AG-402-O16 0.08426
AG-418-F08 AG-412-J13 0.06804
AG-418-F08 AG-418-D13 0.06991
AG-418-I20 AG-347-C10 0.08202
AG-418-I20 AG-347-E03 0.09729
AG-418-I20 AG-347-E23 0.09135
AG-418-I20 AG-347-G18 0.08905
AG-418-I20 AG-347-G20 0.08954
AG-418-I20 AG-347-G22 0.09183
AG-418-I20 AG-347-I04 0.09394
AG-418-I20 AG-347-I06 0.08908
AG-418-I20 AG-347-I15 0.09703
AG-418-I20 AG-347-I19 0.09385
AG-418-I20 AG-347-I21 0.09088
AG-418-I20 AG-347-J06 0.08568
AG-418-I20 AG-347-J14 0.0913
AG-418-I20 AG-347-J19 0.08943
AG-418-I20 AG-347-J20 0.09508
AG-418-I20 AG-347-J21 0.08843
AG-418-I20 AG-347-J23 0.09097
AG-418-I20 AG-347-K02 0.09256
AG-418-I20 AG-347-K10 0.0928
AG-418-I20 AG-347-K15 0.08725
AG-418-I20 AG-347-K16 0.09118
AG-418-I20 AG-347-K17 0.0944
AG-418-I20 AG-347-K18 0.1038
AG-418-I20 AG-347-K19 0.0917
AG-418-I20 AG-347-K20 0.08891
AG-418-I20 AG-347-L02 0.08859
AG-418-I20 AG-347-L17 0.0897
AG-418-I20 AG-347-L19 0.09091
AG-418-I20 AG-347-L20 0.08583
AG-418-I20 AG-347-L21 0.09276
AG-418-I20 AG-347-M08 0.09112
AG-418-I20 AG-347-M15 0.09346
AG-418-I20 AG-347-M18 0.09675
AG-418-I20 AG-347-M23 0.09023
AG-418-I20 AG-347-N19 0.08869
AG-418-I20 AG-347-O22 0.09437
AG-418-I20 AG-355-A09 0.09175
AG-418-I20 AG-355-B18 0.0945
AG-418-I20 AG-355-B23 0.08837
AG-418-I20 AG-355-G23 0.09074
AG-418-I20 AG-355-I04 0.09181
AG-418-I20 AG-355-I20 0.08858
AG-418-I20 AG-355-J09 0.0912
AG-418-I20 AG-355-J23 0.08891
AG-418-I20 AG-355-K03 0.09067
AG-418-I20 AG-355-K15 0.09182
AG-418-I20 AG-355-K20 0.0894
AG-418-I20 AG-355-L02 0.0903
AG-418-I20 AG-355-L20 0.091
AG-418-I20 AG-355-M02 0.08996
AG-418-I20 AG-355-M18 0.09901
AG-418-I20 AG-355-N02 0.08955
AG-418-I20 AG-355-N16 0.09413
AG-418-I20 AG-355-N18 0.08869
AG-418-I20 AG-355-N22 0.0853
AG-418-I20 AG-355-O17 0.09071
AG-418-I20 AG-355-P07 0.0902
AG-418-I20 AG-355-P11 0.08874
AG-418-I20 AG-355-P16 0.09473
AG-418-I20 AG-355-P18 0.09467
AG-418-I20 AG-402-A04 0.09391
AG-418-I20 AG-402-C22 0.09038
AG-418-I20 AG-402-F05 0.08825
AG-418-I20 AG-402-I23 0.07937
AG-418-I20 AG-402-K16 0.09112
AG-418-I20 AG-402-K21 0.09533
AG-418-I20 AG-402-K22 0.09459
AG-418-I20 AG-402-L23 0.08827
AG-418-I20 AG-402-M15 0.08376
AG-418-I20 AG-402-N08 0.08829
AG-418-I20 AG-402-N23 0.08642
AG-418-I20 AG-402-O16 0.09492
AG-418-I20 AG-412-J13 0.08797
AG-418-I20 AG-418-D13 0.08738
AG-418-I20 AG-418-F08 0.09344
AG-418-J17 AG-347-C10 0.04617
AG-418-J17 AG-347-E03 0.07898
AG-418-J17 AG-347-E23 0.0515
AG-418-J17 AG-347-G18 0.03823
AG-418-J17 AG-347-G20 0.03869
AG-418-J17 AG-347-G22 0.05638
AG-418-J17 AG-347-I04 0.04835
AG-418-J17 AG-347-I06 0.04739
AG-418-J17 AG-347-I15 0.05437
AG-418-J17 AG-347-I19 0.04623
AG-418-J17 AG-347-I21 0.05716
AG-418-J17 AG-347-J06 0.0415
AG-418-J17 AG-347-J14 0.05215
AG-418-J17 AG-347-J19 0.04085
AG-418-J17 AG-347-J20 0.07687
AG-418-J17 AG-347-J21 0.06219
AG-418-J17 AG-347-J23 0.04371
AG-418-J17 AG-347-K02 0.07406
AG-418-J17 AG-347-K10 0.0428
AG-418-J17 AG-347-K15 0.07497
AG-418-J17 AG-347-K16 0.04596
AG-418-J17 AG-347-K17 0.06162
AG-418-J17 AG-347-K18 0.07981
AG-418-J17 AG-347-K19 0.04037
AG-418-J17 AG-347-K20 0.04214
AG-418-J17 AG-347-L02 0.04778
AG-418-J17 AG-347-L17 0.0457
AG-418-J17 AG-347-L19 0.05175
AG-418-J17 AG-347-L20 0.0332
AG-418-J17 AG-347-L21 0.04445
AG-418-J17 AG-347-M08 0.03832
AG-418-J17 AG-347-M15 0.07031
AG-418-J17 AG-347-M18 0.0685
AG-418-J17 AG-347-M23 0.04873
AG-418-J17 AG-347-N19 0.039
AG-418-J17 AG-347-O22 0.04818
AG-418-J17 AG-355-A09 0.0431
AG-418-J17 AG-355-B18 0.06374
AG-418-J17 AG-355-B23 0.04536
AG-418-J17 AG-355-G23 0.05955
AG-418-J17 AG-355-I04 0.04406
AG-418-J17 AG-355-I20 0.04201
AG-418-J17 AG-355-J09 0.04004
AG-418-J17 AG-355-J23 0.04291
AG-418-J17 AG-355-K03 0.04718
AG-418-J17 AG-355-K15 0.04157
AG-418-J17 AG-355-K20 0.04055
AG-418-J17 AG-355-L02 0.0397
AG-418-J17 AG-355-L20 0.03317
AG-418-J17 AG-355-M02 0.03727
AG-418-J17 AG-355-M18 0.06046
AG-418-J17 AG-355-N02 0.04309
AG-418-J17 AG-355-N16 0.04745
AG-418-J17 AG-355-N18 0.03819
AG-418-J17 AG-355-N22 0.03534
AG-418-J17 AG-355-O17 0.04257
AG-418-J17 AG-355-P07 0.05488
AG-418-J17 AG-355-P11 0.03723
AG-418-J17 AG-355-P16 0.05824
AG-418-J17 AG-355-P18 0.04478
AG-418-J17 AG-402-A04 0.04096
AG-418-J17 AG-402-C22 0.06018
AG-418-J17 AG-402-F05 0.05166
AG-418-J17 AG-402-I23 0.03989
AG-418-J17 AG-402-K16 0.04465
AG-418-J17 AG-402-K21 0.0815
AG-418-J17 AG-402-K22 0.07656
AG-418-J17 AG-402-L23 0.05308
AG-418-J17 AG-402-M15 0.0777
AG-418-J17 AG-402-N08 0.05709
AG-418-J17 AG-402-N23 0.04123
AG-418-J17 AG-402-O16 0.0741
AG-418-J17 AG-412-J13 0.04899
AG-418-J17 AG-418-D13 0.041
AG-418-J17 AG-418-F08 0.06667
AG-418-J17 AG-418-I20 0.09298
AG-418-O02 AG-347-C10 0.04846
AG-418-O02 AG-347-E03 0.07536
AG-418-O02 AG-347-E23 0.05218
AG-418-O02 AG-347-G18 0.03411
AG-418-O02 AG-347-G20 0.0398
AG-418-O02 AG-347-G22 0.05686
AG-418-O02 AG-347-I04 0.0572
AG-418-O02 AG-347-I06 0.0405
AG-418-O02 AG-347-I15 0.06258
AG-418-O02 AG-347-I19 0.05215
AG-418-O02 AG-347-I21 0.06623
AG-418-O02 AG-347-J06 0.03392
AG-418-O02 AG-347-J14 0.05479
AG-418-O02 AG-347-J19 0.05619
AG-418-O02 AG-347-J20 0.08376
AG-418-O02 AG-347-J21 0.0774
AG-418-O02 AG-347-J23 0.03386
AG-418-O02 AG-347-K02 0.07053
AG-418-O02 AG-347-K10 0.05071
AG-418-O02 AG-347-K15 0.0706
AG-418-O02 AG-347-K16 0.04124
AG-418-O02 AG-347-K17 0.06134
AG-418-O02 AG-347-K18 0.09242
AG-418-O02 AG-347-K19 0.05267
AG-418-O02 AG-347-K20 0.04333
AG-418-O02 AG-347-L02 0.0482
AG-418-O02 AG-347-L17 0.04591
AG-418-O02 AG-347-L19 0.04722
AG-418-O02 AG-347-L20 0.03616
AG-418-O02 AG-347-L21 0.04717
AG-418-O02 AG-347-M08 0.03794
AG-418-O02 AG-347-M15 0.07627
AG-418-O02 AG-347-M18 0.06919
AG-418-O02 AG-347-M23 0.0428
AG-418-O02 AG-347-N19 0.04251
AG-418-O02 AG-347-O22 0.04654
AG-418-O02 AG-355-A09 0.03344
AG-418-O02 AG-355-B18 0.07163
AG-418-O02 AG-355-B23 0.04323
AG-418-O02 AG-355-G23 0.05074
AG-418-O02 AG-355-I04 0.04569
AG-418-O02 AG-355-I20 0.04537
AG-418-O02 AG-355-J09 0.04104
AG-418-O02 AG-355-J23 0.0427
AG-418-O02 AG-355-K03 0.04627
AG-418-O02 AG-355-K15 0.04153
AG-418-O02 AG-355-K20 0.02721
AG-418-O02 AG-355-L02 0.04315
AG-418-O02 AG-355-L20 0.02709
AG-418-O02 AG-355-M02 0.0353
AG-418-O02 AG-355-M18 0.07397
AG-418-O02 AG-355-N02 0.04239
AG-418-O02 AG-355-N16 0.04062
AG-418-O02 AG-355-N18 0.04186
AG-418-O02 AG-355-N22 0.04016
AG-418-O02 AG-355-O17 0.04001
AG-418-O02 AG-355-P07 0.07367
AG-418-O02 AG-355-P11 0.02767
AG-418-O02 AG-355-P16 0.06002
AG-418-O02 AG-355-P18 0.05209
AG-418-O02 AG-402-A04 0.04723
AG-418-O02 AG-402-C22 0.07545
AG-418-O02 AG-402-F05 0.05563
AG-418-O02 AG-402-I23 0.04096
AG-418-O02 AG-402-K16 0.0395
AG-418-O02 AG-402-K21 0.0879
AG-418-O02 AG-402-K22 0.08263
AG-418-O02 AG-402-L23 0.05604
AG-418-O02 AG-402-M15 0.07252
AG-418-O02 AG-402-N08 0.06357
AG-418-O02 AG-402-N23 0.04769
AG-418-O02 AG-402-O16 0.07837
AG-418-O02 AG-412-J13 0.0588
AG-418-O02 AG-418-D13 0.05253
AG-418-O02 AG-418-F08 0.07471
AG-418-O02 AG-418-I20 0.09228
AG-418-O02 AG-418-J17 0.03984
AG-418-O03 AG-347-C10 0.04553
AG-418-O03 AG-347-E03 0.07185
AG-418-O03 AG-347-E23 0.04679
AG-418-O03 AG-347-G18 0.03449
AG-418-O03 AG-347-G20 0.03516
AG-418-O03 AG-347-G22 0.04754
AG-418-O03 AG-347-I04 0.05299
AG-418-O03 AG-347-I06 0.03715
AG-418-O03 AG-347-I15 0.06201
AG-418-O03 AG-347-I19 0.05138
AG-418-O03 AG-347-I21 0.05682
AG-418-O03 AG-347-J06 0.04572
AG-418-O03 AG-347-J14 0.04932
AG-418-O03 AG-347-J19 0.04782
AG-418-O03 AG-347-J20 0.07785
AG-418-O03 AG-347-J21 0.07627
AG-418-O03 AG-347-J23 0.03557
AG-418-O03 AG-347-K02 0.06416
AG-418-O03 AG-347-K10 0.03892
AG-418-O03 AG-347-K15 0.06583
AG-418-O03 AG-347-K16 0.03871
AG-418-O03 AG-347-K17 0.0635
AG-418-O03 AG-347-K18 0.08934
AG-418-O03 AG-347-K19 0.0473
AG-418-O03 AG-347-K20 0.03577
AG-418-O03 AG-347-L02 0.04436
AG-418-O03 AG-347-L17 0.04173
AG-418-O03 AG-347-L19 0.04397
AG-418-O03 AG-347-L20 0.03401
AG-418-O03 AG-347-L21 0.04873
AG-418-O03 AG-347-M08 0.03687
AG-418-O03 AG-347-M15 0.07354
AG-418-O03 AG-347-M18 0.05801
AG-418-O03 AG-347-M23 0.04516
AG-418-O03 AG-347-N19 0.03429
AG-418-O03 AG-347-O22 0.03821
AG-418-O03 AG-355-A09 0.04784
AG-418-O03 AG-355-B18 0.07576
AG-418-O03 AG-355-B23 0.03721
AG-418-O03 AG-355-G23 0.05713
AG-418-O03 AG-355-I04 0.0396
AG-418-O03 AG-355-I20 0.03616
AG-418-O03 AG-355-J09 0.04144
AG-418-O03 AG-355-J23 0.03518
AG-418-O03 AG-355-K03 0.03573
AG-418-O03 AG-355-K15 0.03813
AG-418-O03 AG-355-K20 0.05077
AG-418-O03 AG-355-L02 0.03585
AG-418-O03 AG-355-L20 0.05112
AG-418-O03 AG-355-M02 0.04017
AG-418-O03 AG-355-M18 0.07326
AG-418-O03 AG-355-N02 0.03301
AG-418-O03 AG-355-N16 0.03714
AG-418-O03 AG-355-N18 0.03366
AG-418-O03 AG-355-N22 0.04053
AG-418-O03 AG-355-O17 0.03746
AG-418-O03 AG-355-P07 0.07039
AG-418-O03 AG-355-P11 0.04844
AG-418-O03 AG-355-P16 0.05309
AG-418-O03 AG-355-P18 0.04439
AG-418-O03 AG-402-A04 0.04711
AG-418-O03 AG-402-C22 0.07621
AG-418-O03 AG-402-F05 0.05208
AG-418-O03 AG-402-I23 0.03931
AG-418-O03 AG-402-K16 0.04492
AG-418-O03 AG-402-K21 0.08332
AG-418-O03 AG-402-K22 0.07738
AG-418-O03 AG-402-L23 0.05363
AG-418-O03 AG-402-M15 0.06919
AG-418-O03 AG-402-N08 0.06025
AG-418-O03 AG-402-N23 0.04717
AG-418-O03 AG-402-O16 0.08428
AG-418-O03 AG-412-J13 0.05515
AG-418-O03 AG-418-D13 0.05042
AG-418-O03 AG-418-F08 0.07385
AG-418-O03 AG-418-I20 0.08948
AG-418-O03 AG-418-J17 0.03653
AG-418-O03 AG-418-O02 0.04349
AG-418-P06 AG-347-C10 0.04781
AG-418-P06 AG-347-E03 0.07833
AG-418-P06 AG-347-E23 0.05246
AG-418-P06 AG-347-G18 0.04332
AG-418-P06 AG-347-G20 0.04592
AG-418-P06 AG-347-G22 0.04969
AG-418-P06 AG-347-I04 0.06018
AG-418-P06 AG-347-I06 0.04597
AG-418-P06 AG-347-I15 0.06829
AG-418-P06 AG-347-I19 0.05151
AG-418-P06 AG-347-I21 0.06092
AG-418-P06 AG-347-J06 0.04814
AG-418-P06 AG-347-J14 0.04687
AG-418-P06 AG-347-J19 0.05408
AG-418-P06 AG-347-J20 0.0833
AG-418-P06 AG-347-J21 0.07648
AG-418-P06 AG-347-J23 0.04129
AG-418-P06 AG-347-K02 0.07221
AG-418-P06 AG-347-K10 0.05179
AG-418-P06 AG-347-K15 0.06706
AG-418-P06 AG-347-K16 0.04569
AG-418-P06 AG-347-K17 0.06203
AG-418-P06 AG-347-K18 0.09641
AG-418-P06 AG-347-K19 0.04916
AG-418-P06 AG-347-K20 0.03984
AG-418-P06 AG-347-L02 0.04927
AG-418-P06 AG-347-L17 0.04746
AG-418-P06 AG-347-L19 0.04553
AG-418-P06 AG-347-L20 0.04247
AG-418-P06 AG-347-L21 0.0563
AG-418-P06 AG-347-M08 0.04227
AG-418-P06 AG-347-M15 0.07617
AG-418-P06 AG-347-M18 0.05993
AG-418-P06 AG-347-M23 0.04575
AG-418-P06 AG-347-N19 0.04179
AG-418-P06 AG-347-O22 0.01969
AG-418-P06 AG-355-A09 0.05415
AG-418-P06 AG-355-B18 0.0753
AG-418-P06 AG-355-B23 0.04387
AG-418-P06 AG-355-G23 0.0512
AG-418-P06 AG-355-I04 0.04469
AG-418-P06 AG-355-I20 0.04374
AG-418-P06 AG-355-J09 0.05026
AG-418-P06 AG-355-J23 0.04296
AG-418-P06 AG-355-K03 0.04348
AG-418-P06 AG-355-K15 0.05138
AG-418-P06 AG-355-K20 0.05141
AG-418-P06 AG-355-L02 0.04376
AG-418-P06 AG-355-L20 0.05433
AG-418-P06 AG-355-M02 0.04152
AG-418-P06 AG-355-M18 0.07774
AG-418-P06 AG-355-N02 0.04062
AG-418-P06 AG-355-N16 0.0456
AG-418-P06 AG-355-N18 0.04264
AG-418-P06 AG-355-N22 0.04847
AG-418-P06 AG-355-O17 0.03676
AG-418-P06 AG-355-P07 0.07562
AG-418-P06 AG-355-P11 0.0535
AG-418-P06 AG-355-P16 0.051
AG-418-P06 AG-355-P18 0.05136
AG-418-P06 AG-402-A04 0.05676
AG-418-P06 AG-402-C22 0.07588
AG-418-P06 AG-402-F05 0.05189
AG-418-P06 AG-402-I23 0.04407
AG-418-P06 AG-402-K16 0.04478
AG-418-P06 AG-402-K21 0.08704
AG-418-P06 AG-402-K22 0.08246
AG-418-P06 AG-402-L23 0.05293
AG-418-P06 AG-402-M15 0.06885
AG-418-P06 AG-402-N08 0.06221
AG-418-P06 AG-402-N23 0.05217
AG-418-P06 AG-402-O16 0.08448
AG-418-P06 AG-412-J13 0.0585
AG-418-P06 AG-418-D13 0.05713
AG-418-P06 AG-418-F08 0.07513
AG-418-P06 AG-418-I20 0.08993
AG-418-P06 AG-418-J17 0.05109
AG-418-P06 AG-418-O02 0.04847
AG-418-P06 AG-418-O03 0.04448
AG-418-P13 AG-347-C10 0.04786
AG-418-P13 AG-347-E03 0.07429
AG-418-P13 AG-347-E23 0.04859
AG-418-P13 AG-347-G18 0.04357
AG-418-P13 AG-347-G20 0.04264
AG-418-P13 AG-347-G22 0.05126
AG-418-P13 AG-347-I04 0.0533
AG-418-P13 AG-347-I06 0.04479
AG-418-P13 AG-347-I15 0.06313
AG-418-P13 AG-347-I19 0.04968
AG-418-P13 AG-347-I21 0.06559
AG-418-P13 AG-347-J06 0.04743
AG-418-P13 AG-347-J14 0.05529
AG-418-P13 AG-347-J19 0.05562
AG-418-P13 AG-347-J20 0.08272
AG-418-P13 AG-347-J21 0.07639
AG-418-P13 AG-347-J23 0.04006
AG-418-P13 AG-347-K02 0.07051
AG-418-P13 AG-347-K10 0.05113
AG-418-P13 AG-347-K15 0.06276
AG-418-P13 AG-347-K16 0.04452
AG-418-P13 AG-347-K17 0.06331
AG-418-P13 AG-347-K18 0.09428
AG-418-P13 AG-347-K19 0.04812
AG-418-P13 AG-347-K20 0.04039
AG-418-P13 AG-347-L02 0.0465
AG-418-P13 AG-347-L17 0.04297
AG-418-P13 AG-347-L19 0.04349
AG-418-P13 AG-347-L20 0.03678
AG-418-P13 AG-347-L21 0.04805
AG-418-P13 AG-347-M08 0.03532
AG-418-P13 AG-347-M15 0.07526
AG-418-P13 AG-347-M18 0.06945
AG-418-P13 AG-347-M23 0.04347
AG-418-P13 AG-347-N19 0.04227
AG-418-P13 AG-347-O22 0.04503
AG-418-P13 AG-355-A09 0.04768
AG-418-P13 AG-355-B18 0.07907
AG-418-P13 AG-355-B23 0.039
AG-418-P13 AG-355-G23 0.05277
AG-418-P13 AG-355-I04 0.04503
AG-418-P13 AG-355-I20 0.04171
AG-418-P13 AG-355-J09 0.04438
AG-418-P13 AG-355-J23 0.04595
AG-418-P13 AG-355-K03 0.04648
AG-418-P13 AG-355-K15 0.04673
AG-418-P13 AG-355-K20 0.04933
AG-418-P13 AG-355-L02 0.04354
AG-418-P13 AG-355-L20 0.0491
AG-418-P13 AG-355-M02 0.03417
AG-418-P13 AG-355-M18 0.07677
AG-418-P13 AG-355-N02 0.03792
AG-418-P13 AG-355-N16 0.04428
AG-418-P13 AG-355-N18 0.04007
AG-418-P13 AG-355-N22 0.04077
AG-418-P13 AG-355-O17 0.03799
AG-418-P13 AG-355-P07 0.07195
AG-418-P13 AG-355-P11 0.04864
AG-418-P13 AG-355-P16 0.05325
AG-418-P13 AG-355-P18 0.05394
AG-418-P13 AG-402-A04 0.0534
AG-418-P13 AG-402-C22 0.07902
AG-418-P13 AG-402-F05 0.05444
AG-418-P13 AG-402-I23 0.03801
AG-418-P13 AG-402-K16 0.04042
AG-418-P13 AG-402-K21 0.08728
AG-418-P13 AG-402-K22 0.08213
AG-418-P13 AG-402-L23 0.05428
AG-418-P13 AG-402-M15 0.07053
AG-418-P13 AG-402-N08 0.06306
AG-418-P13 AG-402-N23 0.04867
AG-418-P13 AG-402-O16 0.08171
AG-418-P13 AG-412-J13 0.05608
AG-418-P13 AG-418-D13 0.04766
AG-418-P13 AG-418-F08 0.07514
AG-418-P13 AG-418-I20 0.09003
AG-418-P13 AG-418-J17 0.04353
AG-418-P13 AG-418-O02 0.0431
AG-418-P13 AG-418-O03 0.04398
AG-418-P13 AG-418-P06 0.04632
AG-442-N07 AG-347-C10 0.04787
AG-442-N07 AG-347-E03 0.07613
AG-442-N07 AG-347-E23 0.05005
AG-442-N07 AG-347-G18 0.02931
AG-442-N07 AG-347-G20 0.03504
AG-442-N07 AG-347-G22 0.04898
AG-442-N07 AG-347-I04 0.05484
AG-442-N07 AG-347-I06 0.036
AG-442-N07 AG-347-I15 0.06689
AG-442-N07 AG-347-I19 0.05023
AG-442-N07 AG-347-I21 0.05803
AG-442-N07 AG-347-J06 0.03751
AG-442-N07 AG-347-J14 0.04643
AG-442-N07 AG-347-J19 0.04584
AG-442-N07 AG-347-J20 0.08147
AG-442-N07 AG-347-J21 0.0733
AG-442-N07 AG-347-J23 0.03197
AG-442-N07 AG-347-K02 0.07186
AG-442-N07 AG-347-K10 0.0443
AG-442-N07 AG-347-K15 0.06992
AG-442-N07 AG-347-K16 0.0358
AG-442-N07 AG-347-K17 0.0609
AG-442-N07 AG-347-K18 0.09333
AG-442-N07 AG-347-K19 0.04654
AG-442-N07 AG-347-K20 0.03366
AG-442-N07 AG-347-L02 0.04316
AG-442-N07 AG-347-L17 0.04511
AG-442-N07 AG-347-L19 0.03984
AG-442-N07 AG-347-L20 0.02931
AG-442-N07 AG-347-L21 0.04888
AG-442-N07 AG-347-M08 0.03063
AG-442-N07 AG-347-M15 0.07362
AG-442-N07 AG-347-M18 0.05952
AG-442-N07 AG-347-M23 0.04032
AG-442-N07 AG-347-N19 0.034
AG-442-N07 AG-347-O22 0.03697
AG-442-N07 AG-355-A09 0.04237
AG-442-N07 AG-355-B18 0.07494
AG-442-N07 AG-355-B23 0.03248
AG-442-N07 AG-355-G23 0.05222
AG-442-N07 AG-355-I04 0.0332
AG-442-N07 AG-355-I20 0.0358
AG-442-N07 AG-355-J09 0.03889
AG-442-N07 AG-355-J23 0.03473
AG-442-N07 AG-355-K03 0.03805
AG-442-N07 AG-355-K15 0.03594
AG-442-N07 AG-355-K20 0.04441
AG-442-N07 AG-355-L02 0.03493
AG-442-N07 AG-355-L20 0.04259
AG-442-N07 AG-355-M02 0.03061
AG-442-N07 AG-355-M18 0.07405
AG-442-N07 AG-355-N02 0.0278
AG-442-N07 AG-355-N16 0.03324
AG-442-N07 AG-355-N18 0.03139
AG-442-N07 AG-355-N22 0.03146
AG-442-N07 AG-355-O17 0.03138
AG-442-N07 AG-355-P07 0.06993
AG-442-N07 AG-355-P11 0.042
AG-442-N07 AG-355-P16 0.05228
AG-442-N07 AG-355-P18 0.04285
AG-442-N07 AG-402-A04 0.04926
AG-442-N07 AG-402-C22 0.07587
AG-442-N07 AG-402-F05 0.05309
AG-442-N07 AG-402-I23 0.03487
AG-442-N07 AG-402-K16 0.04086
AG-442-N07 AG-402-K21 0.08896
AG-442-N07 AG-402-K22 0.07915
AG-442-N07 AG-402-L23 0.05427
AG-442-N07 AG-402-M15 0.07031
AG-442-N07 AG-402-N08 0.0612
AG-442-N07 AG-402-N23 0.04699
AG-442-N07 AG-402-O16 0.08464
AG-442-N07 AG-412-J13 0.05746
AG-442-N07 AG-418-D13 0.04882
AG-442-N07 AG-418-F08 0.07526
AG-442-N07 AG-418-I20 0.09094
AG-442-N07 AG-418-J17 0.03767
AG-442-N07 AG-418-O02 0.03758
AG-442-N07 AG-418-O03 0.03249
AG-442-N07 AG-418-P06 0.03919
AG-442-N07 AG-418-P13 0.03854
AG-459-N19 AG-347-C10 0.05814
AG-459-N19 AG-347-E03 0.07257
AG-459-N19 AG-347-E23 0.06021
AG-459-N19 AG-347-G18 0.04982
AG-459-N19 AG-347-G20 0.05131
AG-459-N19 AG-347-G22 0.05942
AG-459-N19 AG-347-I04 0.06396
AG-459-N19 AG-347-I06 0.05195
AG-459-N19 AG-347-I15 0.07183
AG-459-N19 AG-347-I19 0.05817
AG-459-N19 AG-347-I21 0.06821
AG-459-N19 AG-347-J06 0.05908
AG-459-N19 AG-347-J14 0.05705
AG-459-N19 AG-347-J19 0.05578
AG-459-N19 AG-347-J20 0.0869
AG-459-N19 AG-347-J21 0.08113
AG-459-N19 AG-347-J23 0.05163
AG-459-N19 AG-347-K02 0.07029
AG-459-N19 AG-347-K10 0.05326
AG-459-N19 AG-347-K15 0.0748
AG-459-N19 AG-347-K16 0.05184
AG-459-N19 AG-347-K17 0.07004
AG-459-N19 AG-347-K18 0.09478
AG-459-N19 AG-347-K19 0.05803
AG-459-N19 AG-347-K20 0.0475
AG-459-N19 AG-347-L02 0.05458
AG-459-N19 AG-347-L17 0.05572
AG-459-N19 AG-347-L19 0.0536
AG-459-N19 AG-347-L20 0.04959
AG-459-N19 AG-347-L21 0.06214
AG-459-N19 AG-347-M08 0.0507
AG-459-N19 AG-347-M15 0.08312
AG-459-N19 AG-347-M18 0.06355
AG-459-N19 AG-347-M23 0.05643
AG-459-N19 AG-347-N19 0.04955
AG-459-N19 AG-347-O22 0.05122
AG-459-N19 AG-355-A09 0.06184
AG-459-N19 AG-355-B18 0.08169
AG-459-N19 AG-355-B23 0.05042
AG-459-N19 AG-355-G23 0.06576
AG-459-N19 AG-355-I04 0.04977
AG-459-N19 AG-355-I20 0.0519
AG-459-N19 AG-355-J09 0.05692
AG-459-N19 AG-355-J23 0.04837
AG-459-N19 AG-355-K03 0.05394
AG-459-N19 AG-355-K15 0.0524
AG-459-N19 AG-355-K20 0.06021
AG-459-N19 AG-355-L02 0.05204
AG-459-N19 AG-355-L20 0.06218
AG-459-N19 AG-355-M02 0.05427
AG-459-N19 AG-355-M18 0.0776
AG-459-N19 AG-355-N02 0.05062
AG-459-N19 AG-355-N16 0.05087
AG-459-N19 AG-355-N18 0.04909
AG-459-N19 AG-355-N22 0.05286
AG-459-N19 AG-355-O17 0.04994
AG-459-N19 AG-355-P07 0.07836
AG-459-N19 AG-355-P11 0.06219
AG-459-N19 AG-355-P16 0.06244
AG-459-N19 AG-355-P18 0.05055
AG-459-N19 AG-402-A04 0.05866
AG-459-N19 AG-402-C22 0.08057
AG-459-N19 AG-402-F05 0.06163
AG-459-N19 AG-402-I23 0.05116
AG-459-N19 AG-402-K16 0.05768
AG-459-N19 AG-402-K21 0.08944
AG-459-N19 AG-402-K22 0.08354
AG-459-N19 AG-402-L23 0.06221
AG-459-N19 AG-402-M15 0.0764
AG-459-N19 AG-402-N08 0.06544
AG-459-N19 AG-402-N23 0.0575
AG-459-N19 AG-402-O16 0.08734
AG-459-N19 AG-412-J13 0.05989
AG-459-N19 AG-418-D13 0.05614
AG-459-N19 AG-418-F08 0.07633
AG-459-N19 AG-418-I20 0.0955
AG-459-N19 AG-418-J17 0.04848
AG-459-N19 AG-418-O02 0.05635
AG-459-N19 AG-418-O03 0.04698
AG-459-N19 AG-418-P06 0.05596
AG-459-N19 AG-418-P13 0.05735
AG-459-N19 AG-442-N07 0.05135
AS9601 AG-347-C10 0.05212
AS9601 AG-347-E03 0.07724
AS9601 AG-347-E23 0.05225
AS9601 AG-347-G18 0.0382
AS9601 AG-347-G20 0.04282
AS9601 AG-347-G22 0.04953
AS9601 AG-347-I04 0.05539
AS9601 AG-347-I06 0.04133
AS9601 AG-347-I15 0.06689
AS9601 AG-347-I19 0.05459
AS9601 AG-347-I21 0.06299
AS9601 AG-347-J06 0.04395
AS9601 AG-347-J14 0.05042
AS9601 AG-347-J19 0.04958
AS9601 AG-347-J20 0.08085
AS9601 AG-347-J21 0.07353
AS9601 AG-347-J23 0.03955
AS9601 AG-347-K02 0.07228
AS9601 AG-347-K10 0.0501
AS9601 AG-347-K15 0.06753
AS9601 AG-347-K16 0.04199
AS9601 AG-347-K17 0.06268
AS9601 AG-347-K18 0.09468
AS9601 AG-347-K19 0.0453
AS9601 AG-347-K20 0.04217
AS9601 AG-347-L02 0.04927
AS9601 AG-347-L17 0.04657
AS9601 AG-347-L19 0.046
AS9601 AG-347-L20 0.04023
AS9601 AG-347-L21 0.05301
AS9601 AG-347-M08 0.04145
AS9601 AG-347-M15 0.07448
AS9601 AG-347-M18 0.06467
AS9601 AG-347-M23 0.04845
AS9601 AG-347-N19 0.0392
AS9601 AG-347-O22 0.04483
AS9601 AG-355-A09 0.04589
AS9601 AG-355-B18 0.07629
AS9601 AG-355-B23 0.03918
AS9601 AG-355-G23 0.05647
AS9601 AG-355-I04 0.04225
AS9601 AG-355-I20 0.04362
AS9601 AG-355-J09 0.0453
AS9601 AG-355-J23 0.03923
AS9601 AG-355-K03 0.04322
AS9601 AG-355-K15 0.04209
AS9601 AG-355-K20 0.05234
AS9601 AG-355-L02 0.04517
AS9601 AG-355-L20 0.05402
AS9601 AG-355-M02 0.03952
AS9601 AG-355-M18 0.07567
AS9601 AG-355-N02 0.03995
AS9601 AG-355-N16 0.04691
AS9601 AG-355-N18 0.04141
AS9601 AG-355-N22 0.04008
AS9601 AG-355-O17 0.04014
AS9601 AG-355-P07 0.07393
AS9601 AG-355-P11 0.05374
AS9601 AG-355-P16 0.05586
AS9601 AG-355-P18 0.05005
AS9601 AG-402-A04 0.05513
AS9601 AG-402-C22 0.07774
AS9601 AG-402-F05 0.05706
AS9601 AG-402-I23 0.04043
AS9601 AG-402-K16 0.04727
AS9601 AG-402-K21 0.08998
AS9601 AG-402-K22 0.08114
AS9601 AG-402-L23 0.0575
AS9601 AG-402-M15 0.07462
AS9601 AG-402-N08 0.06396
AS9601 AG-402-N23 0.05325
AS9601 AG-402-O16 0.0834
AS9601 AG-412-J13 0.06019
AS9601 AG-418-D13 0.05276
AS9601 AG-418-F08 0.07624
AS9601 AG-418-I20 0.09165
AS9601 AG-418-J17 0.04662
AS9601 AG-418-O02 0.04543
AS9601 AG-418-O03 0.04268
AS9601 AG-418-P06 0.04769
AS9601 AG-418-P13 0.04602
AS9601 AG-442-N07 0.04027
AS9601 AG-459-N19 0.05632
GP2 AG-347-C10 0.07628
GP2 AG-347-E03 0.07865
GP2 AG-347-E23 0.06088
GP2 AG-347-G18 0.0621
GP2 AG-347-G20 0.05974
GP2 AG-347-G22 0.0651
GP2 AG-347-I04 0.06417
GP2 AG-347-I06 0.06413
GP2 AG-347-I15 0.06885
GP2 AG-347-I19 0.06934
GP2 AG-347-I21 0.07365
GP2 AG-347-J06 0.07349
GP2 AG-347-J14 0.07062
GP2 AG-347-J19 0.0655
GP2 AG-347-J20 0.08452
GP2 AG-347-J21 0.08
GP2 AG-347-J23 0.06517
GP2 AG-347-K02 0.07449
GP2 AG-347-K10 0.0688
GP2 AG-347-K15 0.06882
GP2 AG-347-K16 0.06493
GP2 AG-347-K17 0.07902
GP2 AG-347-K18 0.09581
GP2 AG-347-K19 0.06128
GP2 AG-347-K20 0.06156
GP2 AG-347-L02 0.06448
GP2 AG-347-L17 0.05906
GP2 AG-347-L19 0.06724
GP2 AG-347-L20 0.06059
GP2 AG-347-L21 0.0681
GP2 AG-347-M08 0.06256
GP2 AG-347-M15 0.07986
GP2 AG-347-M18 0.07562
GP2 AG-347-M23 0.06563
GP2 AG-347-N19 0.06181
GP2 AG-347-O22 0.06707
GP2 AG-355-A09 0.07478
GP2 AG-355-B18 0.08716
GP2 AG-355-B23 0.06284
GP2 AG-355-G23 0.07345
GP2 AG-355-I04 0.05693
GP2 AG-355-I20 0.06557
GP2 AG-355-J09 0.06903
GP2 AG-355-J23 0.06199
GP2 AG-355-K03 0.06384
GP2 AG-355-K15 0.06323
GP2 AG-355-K20 0.0643
GP2 AG-355-L02 0.06078
GP2 AG-355-L20 0.0626
GP2 AG-355-M02 0.06345
GP2 AG-355-M18 0.08096
GP2 AG-355-N02 0.06408
GP2 AG-355-N16 0.06944
GP2 AG-355-N18 0.06261
GP2 AG-355-N22 0.06293
GP2 AG-355-O17 0.06325
GP2 AG-355-P07 0.07759
GP2 AG-355-P11 0.06925
GP2 AG-355-P16 0.06542
GP2 AG-355-P18 0.0713
GP2 AG-402-A04 0.06778
GP2 AG-402-C22 0.08204
GP2 AG-402-F05 0.07399
GP2 AG-402-I23 0.07022
GP2 AG-402-K16 0.06288
GP2 AG-402-K21 0.0897
GP2 AG-402-K22 0.08438
GP2 AG-402-L23 0.07273
GP2 AG-402-M15 0.07499
GP2 AG-402-N08 0.0756
GP2 AG-402-N23 0.07054
GP2 AG-402-O16 0.08707
GP2 AG-412-J13 0.07934
GP2 AG-418-D13 0.07935
GP2 AG-418-F08 0.08988
GP2 AG-418-I20 0.09219
GP2 AG-418-J17 0.06387
GP2 AG-418-O02 0.06761
GP2 AG-418-O03 0.06049
GP2 AG-418-P06 0.06731
GP2 AG-418-P13 0.06149
GP2 AG-442-N07 0.06369
GP2 AG-459-N19 0.07214
GP2 AS9601 0.06471
MIT0604 AG-347-C10 0.05026
MIT0604 AG-347-E03 0.0725
MIT0604 AG-347-E23 0.05225
MIT0604 AG-347-G18 0.04154
MIT0604 AG-347-G20 0.04009
MIT0604 AG-347-G22 0.04764
MIT0604 AG-347-I04 0.0549
MIT0604 AG-347-I06 0.04015
MIT0604 AG-347-I15 0.06548
MIT0604 AG-347-I19 0.05421
MIT0604 AG-347-I21 0.0618
MIT0604 AG-347-J06 0.05213
MIT0604 AG-347-J14 0.04662
MIT0604 AG-347-J19 0.04808
MIT0604 AG-347-J20 0.07963
MIT0604 AG-347-J21 0.07397
MIT0604 AG-347-J23 0.04008
MIT0604 AG-347-K02 0.07008
MIT0604 AG-347-K10 0.04807
MIT0604 AG-347-K15 0.06663
MIT0604 AG-347-K16 0.04129
MIT0604 AG-347-K17 0.06216
MIT0604 AG-347-K18 0.09265
MIT0604 AG-347-K19 0.04756
MIT0604 AG-347-K20 0.03857
MIT0604 AG-347-L02 0.04893
MIT0604 AG-347-L17 0.05071
MIT0604 AG-347-L19 0.0422
MIT0604 AG-347-L20 0.03673
MIT0604 AG-347-L21 0.05616
MIT0604 AG-347-M08 0.03838
MIT0604 AG-347-M15 0.07688
MIT0604 AG-347-M18 0.06196
MIT0604 AG-347-M23 0.04764
MIT0604 AG-347-N19 0.04249
MIT0604 AG-347-O22 0.0443
MIT0604 AG-355-A09 0.05656
MIT0604 AG-355-B18 0.07709
MIT0604 AG-355-B23 0.03856
MIT0604 AG-355-G23 0.06155
MIT0604 AG-355-I04 0.03614
MIT0604 AG-355-I20 0.04478
MIT0604 AG-355-J09 0.05061
MIT0604 AG-355-J23 0.04266
MIT0604 AG-355-K03 0.04427
MIT0604 AG-355-K15 0.04268
MIT0604 AG-355-K20 0.05221
MIT0604 AG-355-L02 0.04046
MIT0604 AG-355-L20 0.05309
MIT0604 AG-355-M02 0.03872
MIT0604 AG-355-M18 0.07063
MIT0604 AG-355-N02 0.04022
MIT0604 AG-355-N16 0.0437
MIT0604 AG-355-N18 0.0396
MIT0604 AG-355-N22 0.04457
MIT0604 AG-355-O17 0.03869
MIT0604 AG-355-P07 0.07151
MIT0604 AG-355-P11 0.05478
MIT0604 AG-355-P16 0.05265
MIT0604 AG-355-P18 0.04778
MIT0604 AG-402-A04 0.05631
MIT0604 AG-402-C22 0.07445
MIT0604 AG-402-F05 0.05712
MIT0604 AG-402-I23 0.04823
MIT0604 AG-402-K16 0.04775
MIT0604 AG-402-K21 0.08755
MIT0604 AG-402-K22 0.07709
MIT0604 AG-402-L23 0.05803
MIT0604 AG-402-M15 0.06918
MIT0604 AG-402-N08 0.05979
MIT0604 AG-402-N23 0.05583
MIT0604 AG-402-O16 0.08312
MIT0604 AG-412-J13 0.05695
MIT0604 AG-418-D13 0.05008
MIT0604 AG-418-F08 0.07853
MIT0604 AG-418-I20 0.09047
MIT0604 AG-418-J17 0.04965
MIT0604 AG-418-O02 0.04999
MIT0604 AG-418-O03 0.04238
MIT0604 AG-418-P06 0.04729
MIT0604 AG-418-P13 0.04696
MIT0604 AG-442-N07 0.03855
MIT0604 AG-459-N19 0.05381
MIT0604 AS9601 0.04511
MIT0604 GP2 0.06374
MIT1314 AG-347-C10 0.08247
MIT1314 AG-347-E03 0.08211
MIT1314 AG-347-E23 0.08132
MIT1314 AG-347-G18 0.07883
MIT1314 AG-347-G20 0.07864
MIT1314 AG-347-G22 0.08285
MIT1314 AG-347-I04 0.0828
MIT1314 AG-347-I06 0.07869
MIT1314 AG-347-I15 0.08431
MIT1314 AG-347-I19 0.08421
MIT1314 AG-347-I21 0.08023
MIT1314 AG-347-J06 0.07861
MIT1314 AG-347-J14 0.08341
MIT1314 AG-347-J19 0.07673
MIT1314 AG-347-J20 0.08625
MIT1314 AG-347-J21 0.07974
MIT1314 AG-347-J23 0.07895
MIT1314 AG-347-K02 0.08005
MIT1314 AG-347-K10 0.07903
MIT1314 AG-347-K15 0.07979
MIT1314 AG-347-K16 0.0777
MIT1314 AG-347-K17 0.08689
MIT1314 AG-347-K18 0.09064
MIT1314 AG-347-K19 0.07926
MIT1314 AG-347-K20 0.07876
MIT1314 AG-347-L02 0.07852
MIT1314 AG-347-L17 0.07958
MIT1314 AG-347-L19 0.08285
MIT1314 AG-347-L20 0.07781
MIT1314 AG-347-L21 0.08156
MIT1314 AG-347-M08 0.07764
MIT1314 AG-347-M15 0.0836
MIT1314 AG-347-M18 0.08497
MIT1314 AG-347-M23 0.08061
MIT1314 AG-347-N19 0.07863
MIT1314 AG-347-O22 0.07771
MIT1314 AG-355-A09 0.08313
MIT1314 AG-355-B18 0.08104
MIT1314 AG-355-B23 0.08263
MIT1314 AG-355-G23 0.08523
MIT1314 AG-355-I04 0.0766
MIT1314 AG-355-I20 0.0818
MIT1314 AG-355-J09 0.08247
MIT1314 AG-355-J23 0.07893
MIT1314 AG-355-K03 0.08036
MIT1314 AG-355-K15 0.07897
MIT1314 AG-355-K20 0.07654
MIT1314 AG-355-L02 0.07814
MIT1314 AG-355-L20 0.07431
MIT1314 AG-355-M02 0.07817
MIT1314 AG-355-M18 0.08283
MIT1314 AG-355-N02 0.07975
MIT1314 AG-355-N16 0.07998
MIT1314 AG-355-N18 0.07735
MIT1314 AG-355-N22 0.0793
MIT1314 AG-355-O17 0.07923
MIT1314 AG-355-P07 0.08216
MIT1314 AG-355-P11 0.07756
MIT1314 AG-355-P16 0.0834
MIT1314 AG-355-P18 0.08164
MIT1314 AG-402-A04 0.07775
MIT1314 AG-402-C22 0.0756
MIT1314 AG-402-F05 0.07999
MIT1314 AG-402-I23 0.08358
MIT1314 AG-402-K16 0.08061
MIT1314 AG-402-K21 0.08367
MIT1314 AG-402-K22 0.07738
MIT1314 AG-402-L23 0.07996
MIT1314 AG-402-M15 0.07527
MIT1314 AG-402-N08 0.07499
MIT1314 AG-402-N23 0.08106
MIT1314 AG-402-O16 0.08121
MIT1314 AG-412-J13 0.07875
MIT1314 AG-418-D13 0.08258
MIT1314 AG-418-F08 0.08402
MIT1314 AG-418-I20 0.08882
MIT1314 AG-418-J17 0.07296
MIT1314 AG-418-O02 0.07721
MIT1314 AG-418-O03 0.07601
MIT1314 AG-418-P06 0.07987
MIT1314 AG-418-P13 0.08197
MIT1314 AG-442-N07 0.07824
MIT1314 AG-459-N19 0.08176
MIT1314 AS9601 0.08012
MIT1314 GP2 0.07996
MIT1314 MIT0604 0.07764
MIT9107 AG-347-C10 0.08876
MIT9107 AG-347-E03 0.09028
MIT9107 AG-347-E23 0.08966
MIT9107 AG-347-G18 0.09162
MIT9107 AG-347-G20 0.08582
MIT9107 AG-347-G22 0.08817
MIT9107 AG-347-I04 0.09256
MIT9107 AG-347-I06 0.08639
MIT9107 AG-347-I15 0.08801
MIT9107 AG-347-I19 0.08975
MIT9107 AG-347-I21 0.0898
MIT9107 AG-347-J06 0.09231
MIT9107 AG-347-J14 0.09125
MIT9107 AG-347-J19 0.0851
MIT9107 AG-347-J20 0.09246
MIT9107 AG-347-J21 0.08676
MIT9107 AG-347-J23 0.08617
MIT9107 AG-347-K02 0.08573
MIT9107 AG-347-K10 0.08494
MIT9107 AG-347-K15 0.08745
MIT9107 AG-347-K16 0.0863
MIT9107 AG-347-K17 0.09284
MIT9107 AG-347-K18 0.09355
MIT9107 AG-347-K19 0.0893
MIT9107 AG-347-K20 0.08651
MIT9107 AG-347-L02 0.0853
MIT9107 AG-347-L17 0.08867
MIT9107 AG-347-L19 0.08998
MIT9107 AG-347-L20 0.08575
MIT9107 AG-347-L21 0.09492
MIT9107 AG-347-M08 0.08582
MIT9107 AG-347-M15 0.09229
MIT9107 AG-347-M18 0.09193
MIT9107 AG-347-M23 0.08673
MIT9107 AG-347-N19 0.08733
MIT9107 AG-347-O22 0.08421
MIT9107 AG-355-A09 0.09774
MIT9107 AG-355-B18 0.08684
MIT9107 AG-355-B23 0.08575
MIT9107 AG-355-G23 0.09127
MIT9107 AG-355-I04 0.08577
MIT9107 AG-355-I20 0.08654
MIT9107 AG-355-J09 0.09003
MIT9107 AG-355-J23 0.0876
MIT9107 AG-355-K03 0.08871
MIT9107 AG-355-K15 0.09376
MIT9107 AG-355-K20 0.0883
MIT9107 AG-355-L02 0.08849
MIT9107 AG-355-L20 0.0885
MIT9107 AG-355-M02 0.08783
MIT9107 AG-355-M18 0.09624
MIT9107 AG-355-N02 0.086
MIT9107 AG-355-N16 0.08465
MIT9107 AG-355-N18 0.08638
MIT9107 AG-355-N22 0.09164
MIT9107 AG-355-O17 0.08609
MIT9107 AG-355-P07 0.08919
MIT9107 AG-355-P11 0.08756
MIT9107 AG-355-P16 0.09234
MIT9107 AG-355-P18 0.08569
MIT9107 AG-402-A04 0.08835
MIT9107 AG-402-C22 0.08114
MIT9107 AG-402-F05 0.0858
MIT9107 AG-402-I23 0.09399
MIT9107 AG-402-K16 0.08743
MIT9107 AG-402-K21 0.09219
MIT9107 AG-402-K22 0.08424
MIT9107 AG-402-L23 0.08577
MIT9107 AG-402-M15 0.08253
MIT9107 AG-402-N08 0.08432
MIT9107 AG-402-N23 0.08611
MIT9107 AG-402-O16 0.08561
MIT9107 AG-412-J13 0.08782
MIT9107 AG-418-D13 0.08877
MIT9107 AG-418-F08 0.0907
MIT9107 AG-418-I20 0.09302
MIT9107 AG-418-J17 0.08192
MIT9107 AG-418-O02 0.08343
MIT9107 AG-418-O03 0.08388
MIT9107 AG-418-P06 0.08511
MIT9107 AG-418-P13 0.0865
MIT9107 AG-442-N07 0.087
MIT9107 AG-459-N19 0.08939
MIT9107 AS9601 0.08926
MIT9107 GP2 0.0905
MIT9107 MIT0604 0.08539
MIT9107 MIT1314 0.08131
MIT9116 AG-347-C10 0.08876
MIT9116 AG-347-E03 0.09028
MIT9116 AG-347-E23 0.08972
MIT9116 AG-347-G18 0.09169
MIT9116 AG-347-G20 0.08588
MIT9116 AG-347-G22 0.08823
MIT9116 AG-347-I04 0.09261
MIT9116 AG-347-I06 0.08644
MIT9116 AG-347-I15 0.08807
MIT9116 AG-347-I19 0.08975
MIT9116 AG-347-I21 0.08986
MIT9116 AG-347-J06 0.09231
MIT9116 AG-347-J14 0.09132
MIT9116 AG-347-J19 0.08516
MIT9116 AG-347-J20 0.09251
MIT9116 AG-347-J21 0.08682
MIT9116 AG-347-J23 0.08623
MIT9116 AG-347-K02 0.08573
MIT9116 AG-347-K10 0.085
MIT9116 AG-347-K15 0.08752
MIT9116 AG-347-K16 0.08636
MIT9116 AG-347-K17 0.0929
MIT9116 AG-347-K18 0.09361
MIT9116 AG-347-K19 0.08936
MIT9116 AG-347-K20 0.08656
MIT9116 AG-347-L02 0.08536
MIT9116 AG-347-L17 0.08873
MIT9116 AG-347-L19 0.09004
MIT9116 AG-347-L20 0.08581
MIT9116 AG-347-L21 0.09492
MIT9116 AG-347-M08 0.08587
MIT9116 AG-347-M15 0.09235
MIT9116 AG-347-M18 0.092
MIT9116 AG-347-M23 0.08679
MIT9116 AG-347-N19 0.08739
MIT9116 AG-347-O22 0.08421
MIT9116 AG-355-A09 0.09774
MIT9116 AG-355-B18 0.0869
MIT9116 AG-355-B23 0.08582
MIT9116 AG-355-G23 0.09133
MIT9116 AG-355-I04 0.08583
MIT9116 AG-355-I20 0.0866
MIT9116 AG-355-J09 0.09008
MIT9116 AG-355-J23 0.08766
MIT9116 AG-355-K03 0.08877
MIT9116 AG-355-K15 0.09383
MIT9116 AG-355-K20 0.08837
MIT9116 AG-355-L02 0.08849
MIT9116 AG-355-L20 0.08856
MIT9116 AG-355-M02 0.08783
MIT9116 AG-355-M18 0.09624
MIT9116 AG-355-N02 0.08606
MIT9116 AG-355-N16 0.08471
MIT9116 AG-355-N18 0.08638
MIT9116 AG-355-N22 0.09172
MIT9116 AG-355-O17 0.08615
MIT9116 AG-355-P07 0.08925
MIT9116 AG-355-P11 0.08761
MIT9116 AG-355-P16 0.09234
MIT9116 AG-355-P18 0.08575
MIT9116 AG-402-A04 0.0884
MIT9116 AG-402-C22 0.0812
MIT9116 AG-402-F05 0.08586
MIT9116 AG-402-I23 0.09399
MIT9116 AG-402-K16 0.08749
MIT9116 AG-402-K21 0.09219
MIT9116 AG-402-K22 0.08431
MIT9116 AG-402-L23 0.08582
MIT9116 AG-402-M15 0.08259
MIT9116 AG-402-N08 0.08438
MIT9116 AG-402-N23 0.08617
MIT9116 AG-402-O16 0.08566
MIT9116 AG-412-J13 0.08782
MIT9116 AG-418-D13 0.08877
MIT9116 AG-418-F08 0.0907
MIT9116 AG-418-I20 0.09308
MIT9116 AG-418-J17 0.08192
MIT9116 AG-418-O02 0.08349
MIT9116 AG-418-O03 0.08394
MIT9116 AG-418-P06 0.08511
MIT9116 AG-418-P13 0.08656
MIT9116 AG-442-N07 0.08706
MIT9116 AG-459-N19 0.08945
MIT9116 AS9601 0.08932
MIT9116 GP2 0.0905
MIT9116 MIT0604 0.08544
MIT9116 MIT1314 0.08136
MIT9116 MIT9107 5.384e-05
MIT9123 AG-347-C10 0.08876
MIT9123 AG-347-E03 0.09028
MIT9123 AG-347-E23 0.08972
MIT9123 AG-347-G18 0.09169
MIT9123 AG-347-G20 0.08588
MIT9123 AG-347-G22 0.08823
MIT9123 AG-347-I04 0.09261
MIT9123 AG-347-I06 0.08644
MIT9123 AG-347-I15 0.08807
MIT9123 AG-347-I19 0.08975
MIT9123 AG-347-I21 0.08986
MIT9123 AG-347-J06 0.09231
MIT9123 AG-347-J14 0.09132
MIT9123 AG-347-J19 0.08516
MIT9123 AG-347-J20 0.09251
MIT9123 AG-347-J21 0.08682
MIT9123 AG-347-J23 0.08623
MIT9123 AG-347-K02 0.08573
MIT9123 AG-347-K10 0.085
MIT9123 AG-347-K15 0.08752
MIT9123 AG-347-K16 0.08636
MIT9123 AG-347-K17 0.0929
MIT9123 AG-347-K18 0.09361
MIT9123 AG-347-K19 0.08936
MIT9123 AG-347-K20 0.08656
MIT9123 AG-347-L02 0.08536
MIT9123 AG-347-L17 0.08873
MIT9123 AG-347-L19 0.09004
MIT9123 AG-347-L20 0.08581
MIT9123 AG-347-L21 0.09492
MIT9123 AG-347-M08 0.08587
MIT9123 AG-347-M15 0.09235
MIT9123 AG-347-M18 0.092
MIT9123 AG-347-M23 0.08679
MIT9123 AG-347-N19 0.08739
MIT9123 AG-347-O22 0.08421
MIT9123 AG-355-A09 0.09774
MIT9123 AG-355-B18 0.0869
MIT9123 AG-355-B23 0.08582
MIT9123 AG-355-G23 0.09133
MIT9123 AG-355-I04 0.08583
MIT9123 AG-355-I20 0.0866
MIT9123 AG-355-J09 0.09008
MIT9123 AG-355-J23 0.08766
MIT9123 AG-355-K03 0.08877
MIT9123 AG-355-K15 0.09383
MIT9123 AG-355-K20 0.08837
MIT9123 AG-355-L02 0.08849
MIT9123 AG-355-L20 0.08856
MIT9123 AG-355-M02 0.08783
MIT9123 AG-355-M18 0.09624
MIT9123 AG-355-N02 0.08606
MIT9123 AG-355-N16 0.08471
MIT9123 AG-355-N18 0.08638
MIT9123 AG-355-N22 0.09172
MIT9123 AG-355-O17 0.08615
MIT9123 AG-355-P07 0.08925
MIT9123 AG-355-P11 0.08761
MIT9123 AG-355-P16 0.09234
MIT9123 AG-355-P18 0.08575
MIT9123 AG-402-A04 0.0884
MIT9123 AG-402-C22 0.0812
MIT9123 AG-402-F05 0.08586
MIT9123 AG-402-I23 0.09399
MIT9123 AG-402-K16 0.08749
MIT9123 AG-402-K21 0.09219
MIT9123 AG-402-K22 0.08431
MIT9123 AG-402-L23 0.08582
MIT9123 AG-402-M15 0.08259
MIT9123 AG-402-N08 0.08438
MIT9123 AG-402-N23 0.08617
MIT9123 AG-402-O16 0.08566
MIT9123 AG-412-J13 0.08782
MIT9123 AG-418-D13 0.08877
MIT9123 AG-418-F08 0.0907
MIT9123 AG-418-I20 0.09308
MIT9123 AG-418-J17 0.08192
MIT9123 AG-418-O02 0.08349
MIT9123 AG-418-O03 0.08394
MIT9123 AG-418-P06 0.08511
MIT9123 AG-418-P13 0.08656
MIT9123 AG-442-N07 0.08706
MIT9123 AG-459-N19 0.08945
MIT9123 AS9601 0.08932
MIT9123 GP2 0.0905
MIT9123 MIT0604 0.08544
MIT9123 MIT1314 0.08136
MIT9123 MIT9107 5.384e-05
MIT9123 MIT9116 0
MIT9201 AG-347-C10 0.07718
MIT9201 AG-347-E03 0.08481
MIT9201 AG-347-E23 0.07991
MIT9201 AG-347-G18 0.08024
MIT9201 AG-347-G20 0.07899
MIT9201 AG-347-G22 0.07934
MIT9201 AG-347-I04 0.08323
MIT9201 AG-347-I06 0.0789
MIT9201 AG-347-I15 0.08357
MIT9201 AG-347-I19 0.07985
MIT9201 AG-347-I21 0.07931
MIT9201 AG-347-J06 0.0818
MIT9201 AG-347-J14 0.0773
MIT9201 AG-347-J19 0.07791
MIT9201 AG-347-J20 0.09312
MIT9201 AG-347-J21 0.08191
MIT9201 AG-347-J23 0.07936
MIT9201 AG-347-K02 0.07828
MIT9201 AG-347-K10 0.0785
MIT9201 AG-347-K15 0.08315
MIT9201 AG-347-K16 0.07958
MIT9201 AG-347-K17 0.07995
MIT9201 AG-347-K18 0.09548
MIT9201 AG-347-K19 0.07993
MIT9201 AG-347-K20 0.07639
MIT9201 AG-347-L02 0.07711
MIT9201 AG-347-L17 0.08066
MIT9201 AG-347-L19 0.07733
MIT9201 AG-347-L20 0.07692
MIT9201 AG-347-L21 0.08276
MIT9201 AG-347-M08 0.07877
MIT9201 AG-347-M15 0.08291
MIT9201 AG-347-M18 0.08253
MIT9201 AG-347-M23 0.077
MIT9201 AG-347-N19 0.08002
MIT9201 AG-347-O22 0.07941
MIT9201 AG-355-A09 0.08586
MIT9201 AG-355-B18 0.08475
MIT9201 AG-355-B23 0.07824
MIT9201 AG-355-G23 0.08033
MIT9201 AG-355-I04 0.07487
MIT9201 AG-355-I20 0.07988
MIT9201 AG-355-J09 0.0814
MIT9201 AG-355-J23 0.08007
MIT9201 AG-355-K03 0.07972
MIT9201 AG-355-K15 0.08168
MIT9201 AG-355-K20 0.07173
MIT9201 AG-355-L02 0.07948
MIT9201 AG-355-L20 0.07391
MIT9201 AG-355-M02 0.07868
MIT9201 AG-355-M18 0.08341
MIT9201 AG-355-N02 0.07856
MIT9201 AG-355-N16 0.07773
MIT9201 AG-355-N18 0.07735
MIT9201 AG-355-N22 0.07931
MIT9201 AG-355-O17 0.07806
MIT9201 AG-355-P07 0.08104
MIT9201 AG-355-P11 0.07745
MIT9201 AG-355-P16 0.08328
MIT9201 AG-355-P18 0.07996
MIT9201 AG-402-A04 0.07571
MIT9201 AG-402-C22 0.08092
MIT9201 AG-402-F05 0.0751
MIT9201 AG-402-I23 0.07815
MIT9201 AG-402-K16 0.07872
MIT9201 AG-402-K21 0.09022
MIT9201 AG-402-K22 0.08329
MIT9201 AG-402-L23 0.07452
MIT9201 AG-402-M15 0.08007
MIT9201 AG-402-N08 0.07651
MIT9201 AG-402-N23 0.0744
MIT9201 AG-402-O16 0.08634
MIT9201 AG-412-J13 0.07361
MIT9201 AG-418-D13 0.07555
MIT9201 AG-418-F08 0.08777
MIT9201 AG-418-I20 0.09606
MIT9201 AG-418-J17 0.06942
MIT9201 AG-418-O02 0.07853
MIT9201 AG-418-O03 0.07702
MIT9201 AG-418-P06 0.07867
MIT9201 AG-418-P13 0.08102
MIT9201 AG-442-N07 0.0777
MIT9201 AG-459-N19 0.0805
MIT9201 AS9601 0.07953
MIT9201 GP2 0.08378
MIT9201 MIT0604 0.07646
MIT9201 MIT1314 0.08137
MIT9201 MIT9107 0.08809
MIT9201 MIT9116 0.08814
MIT9201 MIT9123 0.08814
MIT9202 AG-347-C10 0.05987
MIT9202 AG-347-E03 0.08122
MIT9202 AG-347-E23 0.06853
MIT9202 AG-347-G18 0.0675
MIT9202 AG-347-G20 0.06728
MIT9202 AG-347-G22 0.06569
MIT9202 AG-347-I04 0.07349
MIT9202 AG-347-I06 0.06594
MIT9202 AG-347-I15 0.07928
MIT9202 AG-347-I19 0.0697
MIT9202 AG-347-I21 0.07191
MIT9202 AG-347-J06 0.06599
MIT9202 AG-347-J14 0.06891
MIT9202 AG-347-J19 0.07173
MIT9202 AG-347-J20 0.08956
MIT9202 AG-347-J21 0.07937
MIT9202 AG-347-J23 0.06969
MIT9202 AG-347-K02 0.07681
MIT9202 AG-347-K10 0.06686
MIT9202 AG-347-K15 0.07667
MIT9202 AG-347-K16 0.06668
MIT9202 AG-347-K17 0.06896
MIT9202 AG-347-K18 0.09552
MIT9202 AG-347-K19 0.06646
MIT9202 AG-347-K20 0.06504
MIT9202 AG-347-L02 0.06378
MIT9202 AG-347-L17 0.06776
MIT9202 AG-347-L19 0.0694
MIT9202 AG-347-L20 0.06525
MIT9202 AG-347-L21 0.06462
MIT9202 AG-347-M08 0.06603
MIT9202 AG-347-M15 0.08088
MIT9202 AG-347-M18 0.08061
MIT9202 AG-347-M23 0.06738
MIT9202 AG-347-N19 0.06704
MIT9202 AG-347-O22 0.07057
MIT9202 AG-355-A09 0.06934
MIT9202 AG-355-B18 0.08376
MIT9202 AG-355-B23 0.06747
MIT9202 AG-355-G23 0.06907
MIT9202 AG-355-I04 0.0668
MIT9202 AG-355-I20 0.06815
MIT9202 AG-355-J09 0.06786
MIT9202 AG-355-J23 0.06811
MIT9202 AG-355-K03 0.06963
MIT9202 AG-355-K15 0.07041
MIT9202 AG-355-K20 0.06246
MIT9202 AG-355-L02 0.06855
MIT9202 AG-355-L20 0.06343
MIT9202 AG-355-M02 0.0664
MIT9202 AG-355-M18 0.08443
MIT9202 AG-355-N02 0.06557
MIT9202 AG-355-N16 0.07173
MIT9202 AG-355-N18 0.06571
MIT9202 AG-355-N22 0.06448
MIT9202 AG-355-O17 0.06558
MIT9202 AG-355-P07 0.07583
MIT9202 AG-355-P11 0.06423
MIT9202 AG-355-P16 0.07145
MIT9202 AG-355-P18 0.06878
MIT9202 AG-402-A04 0.06453
MIT9202 AG-402-C22 0.07948
MIT9202 AG-402-F05 0.06429
MIT9202 AG-402-I23 0.05804
MIT9202 AG-402-K16 0.06894
MIT9202 AG-402-K21 0.09245
MIT9202 AG-402-K22 0.08174
MIT9202 AG-402-L23 0.06447
MIT9202 AG-402-M15 0.07691
MIT9202 AG-402-N08 0.06967
MIT9202 AG-402-N23 0.06006
MIT9202 AG-402-O16 0.08864
MIT9202 AG-412-J13 0.06023
MIT9202 AG-418-D13 0.06148
MIT9202 AG-418-F08 0.08578
MIT9202 AG-418-I20 0.09325
MIT9202 AG-418-J17 0.06158
MIT9202 AG-418-O02 0.06861
MIT9202 AG-418-O03 0.06585
MIT9202 AG-418-P06 0.06946
MIT9202 AG-418-P13 0.06474
MIT9202 AG-442-N07 0.06625
MIT9202 AG-459-N19 0.0713
MIT9202 AS9601 0.06948
MIT9202 GP2 0.07837
MIT9202 MIT0604 0.06264
MIT9202 MIT1314 0.08398
MIT9202 MIT9107 0.09049
MIT9202 MIT9116 0.09055
MIT9202 MIT9123 0.09055
MIT9202 MIT9201 0.08011
MIT9215 AG-347-C10 0.05713
MIT9215 AG-347-E03 0.08147
MIT9215 AG-347-E23 0.06724
MIT9215 AG-347-G18 0.0663
MIT9215 AG-347-G20 0.06646
MIT9215 AG-347-G22 0.06586
MIT9215 AG-347-I04 0.07453
MIT9215 AG-347-I06 0.06546
MIT9215 AG-347-I15 0.08041
MIT9215 AG-347-I19 0.06938
MIT9215 AG-347-I21 0.07067
MIT9215 AG-347-J06 0.06364
MIT9215 AG-347-J14 0.06929
MIT9215 AG-347-J19 0.07235
MIT9215 AG-347-J20 0.08934
MIT9215 AG-347-J21 0.07988
MIT9215 AG-347-J23 0.06823
MIT9215 AG-347-K02 0.0781
MIT9215 AG-347-K10 0.06622
MIT9215 AG-347-K15 0.07719
MIT9215 AG-347-K16 0.06695
MIT9215 AG-347-K17 0.06965
MIT9215 AG-347-K18 0.09602
MIT9215 AG-347-K19 0.06652
MIT9215 AG-347-K20 0.06359
MIT9215 AG-347-L02 0.0635
MIT9215 AG-347-L17 0.06625
MIT9215 AG-347-L19 0.06912
MIT9215 AG-347-L20 0.06537
MIT9215 AG-347-L21 0.0647
MIT9215 AG-347-M08 0.06642
MIT9215 AG-347-M15 0.08031
MIT9215 AG-347-M18 0.07964
MIT9215 AG-347-M23 0.06534
MIT9215 AG-347-N19 0.06575
MIT9215 AG-347-O22 0.06952
MIT9215 AG-355-A09 0.06482
MIT9215 AG-355-B18 0.08344
MIT9215 AG-355-B23 0.06679
MIT9215 AG-355-G23 0.06843
MIT9215 AG-355-I04 0.06746
MIT9215 AG-355-I20 0.06625
MIT9215 AG-355-J09 0.06644
MIT9215 AG-355-J23 0.06634
MIT9215 AG-355-K03 0.0676
MIT9215 AG-355-K15 0.07021
MIT9215 AG-355-K20 0.0609
MIT9215 AG-355-L02 0.06832
MIT9215 AG-355-L20 0.0635
MIT9215 AG-355-M02 0.06646
MIT9215 AG-355-M18 0.08322
MIT9215 AG-355-N02 0.06449
MIT9215 AG-355-N16 0.07083
MIT9215 AG-355-N18 0.06439
MIT9215 AG-355-N22 0.06526
MIT9215 AG-355-O17 0.06368
MIT9215 AG-355-P07 0.07589
MIT9215 AG-355-P11 0.0629
MIT9215 AG-355-P16 0.07115
MIT9215 AG-355-P18 0.06913
MIT9215 AG-402-A04 0.06577
MIT9215 AG-402-C22 0.07971
MIT9215 AG-402-F05 0.06314
MIT9215 AG-402-I23 0.05557
MIT9215 AG-402-K16 0.06938
MIT9215 AG-402-K21 0.09252
MIT9215 AG-402-K22 0.0823
MIT9215 AG-402-L23 0.06356
MIT9215 AG-402-M15 0.07762
MIT9215 AG-402-N08 0.07024
MIT9215 AG-402-N23 0.05949
MIT9215 AG-402-O16 0.08825
MIT9215 AG-412-J13 0.06068
MIT9215 AG-418-D13 0.0612
MIT9215 AG-418-F08 0.08692
MIT9215 AG-418-I20 0.09254
MIT9215 AG-418-J17 0.06237
MIT9215 AG-418-O02 0.06711
MIT9215 AG-418-O03 0.0642
MIT9215 AG-418-P06 0.06855
MIT9215 AG-418-P13 0.06386
MIT9215 AG-442-N07 0.06539
MIT9215 AG-459-N19 0.07103
MIT9215 AS9601 0.06852
MIT9215 GP2 0.07864
MIT9215 MIT0604 0.06205
MIT9215 MIT1314 0.08442
MIT9215 MIT9107 0.09071
MIT9215 MIT9116 0.09077
MIT9215 MIT9123 0.09077
MIT9215 MIT9201 0.08086
MIT9215 MIT9202 0.01708
MIT9301 AG-347-C10 0.04885
MIT9301 AG-347-E03 0.07644
MIT9301 AG-347-E23 0.05654
MIT9301 AG-347-G18 0.04815
MIT9301 AG-347-G20 0.04947
MIT9301 AG-347-G22 0.05843
MIT9301 AG-347-I04 0.06019
MIT9301 AG-347-I06 0.04322
MIT9301 AG-347-I15 0.06958
MIT9301 AG-347-I19 0.05561
MIT9301 AG-347-I21 0.06401
MIT9301 AG-347-J06 0.04446
MIT9301 AG-347-J14 0.05448
MIT9301 AG-347-J19 0.05975
MIT9301 AG-347-J20 0.08485
MIT9301 AG-347-J21 0.07503
MIT9301 AG-347-J23 0.04743
MIT9301 AG-347-K02 0.07271
MIT9301 AG-347-K10 0.05243
MIT9301 AG-347-K15 0.06998
MIT9301 AG-347-K16 0.04501
MIT9301 AG-347-K17 0.05367
MIT9301 AG-347-K18 0.09119
MIT9301 AG-347-K19 0.05411
MIT9301 AG-347-K20 0.04928
MIT9301 AG-347-L02 0.04932
MIT9301 AG-347-L17 0.05152
MIT9301 AG-347-L19 0.05187
MIT9301 AG-347-L20 0.04379
MIT9301 AG-347-L21 0.04573
MIT9301 AG-347-M08 0.04764
MIT9301 AG-347-M15 0.07551
MIT9301 AG-347-M18 0.06879
MIT9301 AG-347-M23 0.05044
MIT9301 AG-347-N19 0.04992
MIT9301 AG-347-O22 0.05387
MIT9301 AG-355-A09 0.04982
MIT9301 AG-355-B18 0.07365
MIT9301 AG-355-B23 0.0517
MIT9301 AG-355-G23 0.04766
MIT9301 AG-355-I04 0.04962
MIT9301 AG-355-I20 0.05161
MIT9301 AG-355-J09 0.04919
MIT9301 AG-355-J23 0.05153
MIT9301 AG-355-K03 0.05199
MIT9301 AG-355-K15 0.05107
MIT9301 AG-355-K20 0.03966
MIT9301 AG-355-L02 0.04907
MIT9301 AG-355-L20 0.04207
MIT9301 AG-355-M02 0.0441
MIT9301 AG-355-M18 0.07795
MIT9301 AG-355-N02 0.04913
MIT9301 AG-355-N16 0.04999
MIT9301 AG-355-N18 0.04765
MIT9301 AG-355-N22 0.04413
MIT9301 AG-355-O17 0.04723
MIT9301 AG-355-P07 0.07016
MIT9301 AG-355-P11 0.0409
MIT9301 AG-355-P16 0.05962
MIT9301 AG-355-P18 0.05597
MIT9301 AG-402-A04 0.05125
MIT9301 AG-402-C22 0.07813
MIT9301 AG-402-F05 0.05407
MIT9301 AG-402-I23 0.04398
MIT9301 AG-402-K16 0.04711
MIT9301 AG-402-K21 0.08919
MIT9301 AG-402-K22 0.08135
MIT9301 AG-402-L23 0.05427
MIT9301 AG-402-M15 0.07166
MIT9301 AG-402-N08 0.06598
MIT9301 AG-402-N23 0.0463
MIT9301 AG-402-O16 0.08351
MIT9301 AG-412-J13 0.0568
MIT9301 AG-418-D13 0.05191
MIT9301 AG-418-F08 0.07493
MIT9301 AG-418-I20 0.08964
MIT9301 AG-418-J17 0.0453
MIT9301 AG-418-O02 0.04633
MIT9301 AG-418-O03 0.05055
MIT9301 AG-418-P06 0.05271
MIT9301 AG-418-P13 0.05073
MIT9301 AG-442-N07 0.04684
MIT9301 AG-459-N19 0.0597
MIT9301 AS9601 0.05308
MIT9301 GP2 0.07031
MIT9301 MIT0604 0.05141
MIT9301 MIT1314 0.07942
MIT9301 MIT9107 0.08754
MIT9301 MIT9116 0.0876
MIT9301 MIT9123 0.0876
MIT9301 MIT9201 0.07657
MIT9301 MIT9202 0.06259
MIT9301 MIT9215 0.06264
MIT9302 AG-347-C10 0.07247
MIT9302 AG-347-E03 0.07139
MIT9302 AG-347-E23 0.07583
MIT9302 AG-347-G18 0.07668
MIT9302 AG-347-G20 0.07263
MIT9302 AG-347-G22 0.07544
MIT9302 AG-347-I04 0.08131
MIT9302 AG-347-I06 0.07318
MIT9302 AG-347-I15 0.07924
MIT9302 AG-347-I19 0.07607
MIT9302 AG-347-I21 0.0765
MIT9302 AG-347-J06 0.07881
MIT9302 AG-347-J14 0.07367
MIT9302 AG-347-J19 0.07365
MIT9302 AG-347-J20 0.0818
MIT9302 AG-347-J21 0.06778
MIT9302 AG-347-J23 0.07397
MIT9302 AG-347-K02 0.06552
MIT9302 AG-347-K10 0.07431
MIT9302 AG-347-K15 0.07836
MIT9302 AG-347-K16 0.07526
MIT9302 AG-347-K17 0.07867
MIT9302 AG-347-K18 0.09108
MIT9302 AG-347-K19 0.07371
MIT9302 AG-347-K20 0.07314
MIT9302 AG-347-L02 0.07382
MIT9302 AG-347-L17 0.0751
MIT9302 AG-347-L19 0.07351
MIT9302 AG-347-L20 0.0718
MIT9302 AG-347-L21 0.07989
MIT9302 AG-347-M08 0.07499
MIT9302 AG-347-M15 0.07975
MIT9302 AG-347-M18 0.07401
MIT9302 AG-347-M23 0.07343
MIT9302 AG-347-N19 0.07365
MIT9302 AG-347-O22 0.074
MIT9302 AG-355-A09 0.08323
MIT9302 AG-355-B18 0.06934
MIT9302 AG-355-B23 0.07398
MIT9302 AG-355-G23 0.08226
MIT9302 AG-355-I04 0.07228
MIT9302 AG-355-I20 0.07333
MIT9302 AG-355-J09 0.07852
MIT9302 AG-355-J23 0.0715
MIT9302 AG-355-K03 0.0761
MIT9302 AG-355-K15 0.07988
MIT9302 AG-355-K20 0.07341
MIT9302 AG-355-L02 0.07579
MIT9302 AG-355-L20 0.07594
MIT9302 AG-355-M02 0.0749
MIT9302 AG-355-M18 0.08437
MIT9302 AG-355-N02 0.07525
MIT9302 AG-355-N16 0.0738
MIT9302 AG-355-N18 0.07367
MIT9302 AG-355-N22 0.07853
MIT9302 AG-355-O17 0.07353
MIT9302 AG-355-P07 0.07309
MIT9302 AG-355-P11 0.07674
MIT9302 AG-355-P16 0.07962
MIT9302 AG-355-P18 0.07542
MIT9302 AG-402-A04 0.07602
MIT9302 AG-402-C22 0.06205
MIT9302 AG-402-F05 0.07342
MIT9302 AG-402-I23 0.0772
MIT9302 AG-402-K16 0.07445
MIT9302 AG-402-K21 0.08072
MIT9302 AG-402-K22 0.0667
MIT9302 AG-402-L23 0.07429
MIT9302 AG-402-M15 0.07155
MIT9302 AG-402-N08 0.0693
MIT9302 AG-402-N23 0.07393
MIT9302 AG-402-O16 0.07798
MIT9302 AG-412-J13 0.07448
MIT9302 AG-418-D13 0.07203
MIT9302 AG-418-F08 0.08098
MIT9302 AG-418-I20 0.08525
MIT9302 AG-418-J17 0.06888
MIT9302 AG-418-O02 0.07354
MIT9302 AG-418-O03 0.07221
MIT9302 AG-418-P06 0.07467
MIT9302 AG-418-P13 0.0758
MIT9302 AG-442-N07 0.07559
MIT9302 AG-459-N19 0.07656
MIT9302 AS9601 0.07672
MIT9302 GP2 0.07666
MIT9302 MIT0604 0.07316
MIT9302 MIT1314 0.07431
MIT9302 MIT9107 0.07796
MIT9302 MIT9116 0.07801
MIT9302 MIT9123 0.07801
MIT9302 MIT9201 0.07705
MIT9302 MIT9202 0.08203
MIT9302 MIT9215 0.08236
MIT9302 MIT9301 0.07655
MIT9311 AG-347-C10 0.07601
MIT9311 AG-347-E03 0.08117
MIT9311 AG-347-E23 0.08029
MIT9311 AG-347-G18 0.08137
MIT9311 AG-347-G20 0.07875
MIT9311 AG-347-G22 0.08039
MIT9311 AG-347-I04 0.08371
MIT9311 AG-347-I06 0.08029
MIT9311 AG-347-I15 0.08469
MIT9311 AG-347-I19 0.08145
MIT9311 AG-347-I21 0.0814
MIT9311 AG-347-J06 0.08351
MIT9311 AG-347-J14 0.08028
MIT9311 AG-347-J19 0.07806
MIT9311 AG-347-J20 0.08624
MIT9311 AG-347-J21 0.07928
MIT9311 AG-347-J23 0.07993
MIT9311 AG-347-K02 0.07833
MIT9311 AG-347-K10 0.0825
MIT9311 AG-347-K15 0.07849
MIT9311 AG-347-K16 0.07995
MIT9311 AG-347-K17 0.08664
MIT9311 AG-347-K18 0.09468
MIT9311 AG-347-K19 0.08054
MIT9311 AG-347-K20 0.07848
MIT9311 AG-347-L02 0.07761
MIT9311 AG-347-L17 0.08102
MIT9311 AG-347-L19 0.08002
MIT9311 AG-347-L20 0.07566
MIT9311 AG-347-L21 0.0844
MIT9311 AG-347-M08 0.08005
MIT9311 AG-347-M15 0.08347
MIT9311 AG-347-M18 0.07868
MIT9311 AG-347-M23 0.07984
MIT9311 AG-347-N19 0.08063
MIT9311 AG-347-O22 0.08127
MIT9311 AG-355-A09 0.08635
MIT9311 AG-355-B18 0.08086
MIT9311 AG-355-B23 0.08018
MIT9311 AG-355-G23 0.08451
MIT9311 AG-355-I04 0.07881
MIT9311 AG-355-I20 0.07953
MIT9311 AG-355-J09 0.08253
MIT9311 AG-355-J23 0.0798
MIT9311 AG-355-K03 0.08081
MIT9311 AG-355-K15 0.08186
MIT9311 AG-355-K20 0.08075
MIT9311 AG-355-L02 0.08051
MIT9311 AG-355-L20 0.08076
MIT9311 AG-355-M02 0.07978
MIT9311 AG-355-M18 0.0838
MIT9311 AG-355-N02 0.08022
MIT9311 AG-355-N16 0.08202
MIT9311 AG-355-N18 0.0797
MIT9311 AG-355-N22 0.08094
MIT9311 AG-355-O17 0.07827
MIT9311 AG-355-P07 0.0866
MIT9311 AG-355-P11 0.08232
MIT9311 AG-355-P16 0.08388
MIT9311 AG-355-P18 0.08151
MIT9311 AG-402-A04 0.07892
MIT9311 AG-402-C22 0.07581
MIT9311 AG-402-F05 0.07952
MIT9311 AG-402-I23 0.08003
MIT9311 AG-402-K16 0.08081
MIT9311 AG-402-K21 0.08298
MIT9311 AG-402-K22 0.08128
MIT9311 AG-402-L23 0.08027
MIT9311 AG-402-M15 0.07279
MIT9311 AG-402-N08 0.07537
MIT9311 AG-402-N23 0.07778
MIT9311 AG-402-O16 0.07617
MIT9311 AG-412-J13 0.07507
MIT9311 AG-418-D13 0.07935
MIT9311 AG-418-F08 0.0822
MIT9311 AG-418-I20 0.08691
MIT9311 AG-418-J17 0.0777
MIT9311 AG-418-O02 0.07996
MIT9311 AG-418-O03 0.07843
MIT9311 AG-418-P06 0.07946
MIT9311 AG-418-P13 0.08062
MIT9311 AG-442-N07 0.08097
MIT9311 AG-459-N19 0.08022
MIT9311 AS9601 0.08199
MIT9311 GP2 0.08205
MIT9311 MIT0604 0.07941
MIT9311 MIT1314 0.07151
MIT9311 MIT9107 0.08022
MIT9311 MIT9116 0.08027
MIT9311 MIT9123 0.08027
MIT9311 MIT9201 0.07953
MIT9311 MIT9202 0.08311
MIT9311 MIT9215 0.08419
MIT9311 MIT9301 0.08124
MIT9311 MIT9302 0.06595
MIT9312 AG-347-C10 0.07601
MIT9312 AG-347-E03 0.08117
MIT9312 AG-347-E23 0.08029
MIT9312 AG-347-G18 0.08137
MIT9312 AG-347-G20 0.07875
MIT9312 AG-347-G22 0.08039
MIT9312 AG-347-I04 0.08371
MIT9312 AG-347-I06 0.08029
MIT9312 AG-347-I15 0.08469
MIT9312 AG-347-I19 0.08145
MIT9312 AG-347-I21 0.0814
MIT9312 AG-347-J06 0.08351
MIT9312 AG-347-J14 0.08028
MIT9312 AG-347-J19 0.07806
MIT9312 AG-347-J20 0.08624
MIT9312 AG-347-J21 0.07928
MIT9312 AG-347-J23 0.07993
MIT9312 AG-347-K02 0.07833
MIT9312 AG-347-K10 0.0825
MIT9312 AG-347-K15 0.07849
MIT9312 AG-347-K16 0.07995
MIT9312 AG-347-K17 0.08664
MIT9312 AG-347-K18 0.09468
MIT9312 AG-347-K19 0.08054
MIT9312 AG-347-K20 0.07848
MIT9312 AG-347-L02 0.07761
MIT9312 AG-347-L17 0.08102
MIT9312 AG-347-L19 0.08002
MIT9312 AG-347-L20 0.07566
MIT9312 AG-347-L21 0.0844
MIT9312 AG-347-M08 0.08005
MIT9312 AG-347-M15 0.08347
MIT9312 AG-347-M18 0.07868
MIT9312 AG-347-M23 0.07984
MIT9312 AG-347-N19 0.08063
MIT9312 AG-347-O22 0.08127
MIT9312 AG-355-A09 0.08635
MIT9312 AG-355-B18 0.08086
MIT9312 AG-355-B23 0.08018
MIT9312 AG-355-G23 0.08451
MIT9312 AG-355-I04 0.07881
MIT9312 AG-355-I20 0.07953
MIT9312 AG-355-J09 0.08253
MIT9312 AG-355-J23 0.0798
MIT9312 AG-355-K03 0.08081
MIT9312 AG-355-K15 0.08186
MIT9312 AG-355-K20 0.08075
MIT9312 AG-355-L02 0.08051
MIT9312 AG-355-L20 0.08076
MIT9312 AG-355-M02 0.07978
MIT9312 AG-355-M18 0.0838
MIT9312 AG-355-N02 0.08022
MIT9312 AG-355-N16 0.08202
MIT9312 AG-355-N18 0.0797
MIT9312 AG-355-N22 0.08094
MIT9312 AG-355-O17 0.07827
MIT9312 AG-355-P07 0.0866
MIT9312 AG-355-P11 0.08232
MIT9312 AG-355-P16 0.08388
MIT9312 AG-355-P18 0.08151
MIT9312 AG-402-A04 0.07892
MIT9312 AG-402-C22 0.07581
MIT9312 AG-402-F05 0.07952
MIT9312 AG-402-I23 0.08003
MIT9312 AG-402-K16 0.08081
MIT9312 AG-402-K21 0.08298
MIT9312 AG-402-K22 0.08128
MIT9312 AG-402-L23 0.08027
MIT9312 AG-402-M15 0.07279
MIT9312 AG-402-N08 0.07537
MIT9312 AG-402-N23 0.07778
MIT9312 AG-402-O16 0.07617
MIT9312 AG-412-J13 0.07507
MIT9312 AG-418-D13 0.07935
MIT9312 AG-418-F08 0.0822
MIT9312 AG-418-I20 0.08691
MIT9312 AG-418-J17 0.0777
MIT9312 AG-418-O02 0.07996
MIT9312 AG-418-O03 0.07843
MIT9312 AG-418-P06 0.07946
MIT9312 AG-418-P13 0.08062
MIT9312 AG-442-N07 0.08097
MIT9312 AG-459-N19 0.08022
MIT9312 AS9601 0.08199
MIT9312 GP2 0.08205
MIT9312 MIT0604 0.07941
MIT9312 MIT1314 0.07151
MIT9312 MIT9107 0.08022
MIT9312 MIT9116 0.08027
MIT9312 MIT9123 0.08027
MIT9312 MIT9201 0.07953
MIT9312 MIT9202 0.08311
MIT9312 MIT9215 0.08419
MIT9312 MIT9301 0.08124
MIT9312 MIT9302 0.06595
MIT9312 MIT9311 0
MIT9314 AG-347-C10 0.04548
MIT9314 AG-347-E03 0.07699
MIT9314 AG-347-E23 0.04847
MIT9314 AG-347-G18 0.03805
MIT9314 AG-347-G20 0.03919
MIT9314 AG-347-G22 0.04559
MIT9314 AG-347-I04 0.05572
MIT9314 AG-347-I06 0.04085
MIT9314 AG-347-I15 0.06284
MIT9314 AG-347-I19 0.05147
MIT9314 AG-347-I21 0.05987
MIT9314 AG-347-J06 0.0463
MIT9314 AG-347-J14 0.04799
MIT9314 AG-347-J19 0.05109
MIT9314 AG-347-J20 0.08257
MIT9314 AG-347-J21 0.07531
MIT9314 AG-347-J23 0.04171
MIT9314 AG-347-K02 0.07271
MIT9314 AG-347-K10 0.04505
MIT9314 AG-347-K15 0.06386
MIT9314 AG-347-K16 0.04528
MIT9314 AG-347-K17 0.06382
MIT9314 AG-347-K18 0.09659
MIT9314 AG-347-K19 0.04744
MIT9314 AG-347-K20 0.03786
MIT9314 AG-347-L02 0.04463
MIT9314 AG-347-L17 0.04479
MIT9314 AG-347-L19 0.04634
MIT9314 AG-347-L20 0.03804
MIT9314 AG-347-L21 0.05053
MIT9314 AG-347-M08 0.04016
MIT9314 AG-347-M15 0.07557
MIT9314 AG-347-M18 0.06084
MIT9314 AG-347-M23 0.04684
MIT9314 AG-347-N19 0.03456
MIT9314 AG-347-O22 0.04384
MIT9314 AG-355-A09 0.0461
MIT9314 AG-355-B18 0.07763
MIT9314 AG-355-B23 0.04056
MIT9314 AG-355-G23 0.0555
MIT9314 AG-355-I04 0.04201
MIT9314 AG-355-I20 0.03614
MIT9314 AG-355-J09 0.04335
MIT9314 AG-355-J23 0.03727
MIT9314 AG-355-K03 0.03689
MIT9314 AG-355-K15 0.04407
MIT9314 AG-355-K20 0.05104
MIT9314 AG-355-L02 0.03708
MIT9314 AG-355-L20 0.05164
MIT9314 AG-355-M02 0.04286
MIT9314 AG-355-M18 0.07234
MIT9314 AG-355-N02 0.03401
MIT9314 AG-355-N16 0.04435
MIT9314 AG-355-N18 0.03615
MIT9314 AG-355-N22 0.03991
MIT9314 AG-355-O17 0.0378
MIT9314 AG-355-P07 0.07264
MIT9314 AG-355-P11 0.0506
MIT9314 AG-355-P16 0.05246
MIT9314 AG-355-P18 0.049
MIT9314 AG-402-A04 0.05389
MIT9314 AG-402-C22 0.07655
MIT9314 AG-402-F05 0.05303
MIT9314 AG-402-I23 0.03913
MIT9314 AG-402-K16 0.04608
MIT9314 AG-402-K21 0.08744
MIT9314 AG-402-K22 0.08128
MIT9314 AG-402-L23 0.05346
MIT9314 AG-402-M15 0.07262
MIT9314 AG-402-N08 0.06266
MIT9314 AG-402-N23 0.04814
MIT9314 AG-402-O16 0.08532
MIT9314 AG-412-J13 0.05746
MIT9314 AG-418-D13 0.05219
MIT9314 AG-418-F08 0.07706
MIT9314 AG-418-I20 0.0913
MIT9314 AG-418-J17 0.0432
MIT9314 AG-418-O02 0.04699
MIT9314 AG-418-O03 0.03439
MIT9314 AG-418-P06 0.04381
MIT9314 AG-418-P13 0.04397
MIT9314 AG-442-N07 0.03693
MIT9314 AG-459-N19 0.05141
MIT9314 AS9601 0.04458
MIT9314 GP2 0.06412
MIT9314 MIT0604 0.04684
MIT9314 MIT1314 0.08168
MIT9314 MIT9107 0.08819
MIT9314 MIT9116 0.08824
MIT9314 MIT9123 0.08824
MIT9314 MIT9201 0.07985
MIT9314 MIT9202 0.06598
MIT9314 MIT9215 0.06431
MIT9314 MIT9301 0.05335
MIT9314 MIT9302 0.07704
MIT9314 MIT9311 0.08113
MIT9314 MIT9312 0.08113
MIT9321 AG-347-C10 0.07875
MIT9321 AG-347-E03 0.08797
MIT9321 AG-347-E23 0.08133
MIT9321 AG-347-G18 0.07778
MIT9321 AG-347-G20 0.07854
MIT9321 AG-347-G22 0.08364
MIT9321 AG-347-I04 0.08636
MIT9321 AG-347-I06 0.08194
MIT9321 AG-347-I15 0.0886
MIT9321 AG-347-I19 0.08315
MIT9321 AG-347-I21 0.07889
MIT9321 AG-347-J06 0.07482
MIT9321 AG-347-J14 0.08742
MIT9321 AG-347-J19 0.07859
MIT9321 AG-347-J20 0.08765
MIT9321 AG-347-J21 0.08271
MIT9321 AG-347-J23 0.08252
MIT9321 AG-347-K02 0.08242
MIT9321 AG-347-K10 0.08044
MIT9321 AG-347-K15 0.08845
MIT9321 AG-347-K16 0.08062
MIT9321 AG-347-K17 0.08673
MIT9321 AG-347-K18 0.09758
MIT9321 AG-347-K19 0.08407
MIT9321 AG-347-K20 0.07931
MIT9321 AG-347-L02 0.07978
MIT9321 AG-347-L17 0.0825
MIT9321 AG-347-L19 0.08321
MIT9321 AG-347-L20 0.08014
MIT9321 AG-347-L21 0.08376
MIT9321 AG-347-M08 0.08089
MIT9321 AG-347-M15 0.08539
MIT9321 AG-347-M18 0.08408
MIT9321 AG-347-M23 0.08137
MIT9321 AG-347-N19 0.08054
MIT9321 AG-347-O22 0.08183
MIT9321 AG-355-A09 0.08112
MIT9321 AG-355-B18 0.08493
MIT9321 AG-355-B23 0.08303
MIT9321 AG-355-G23 0.08467
MIT9321 AG-355-I04 0.07836
MIT9321 AG-355-I20 0.08222
MIT9321 AG-355-J09 0.08196
MIT9321 AG-355-J23 0.08015
MIT9321 AG-355-K03 0.08101
MIT9321 AG-355-K15 0.0809
MIT9321 AG-355-K20 0.07571
MIT9321 AG-355-L02 0.08054
MIT9321 AG-355-L20 0.07624
MIT9321 AG-355-M02 0.08022
MIT9321 AG-355-M18 0.0864
MIT9321 AG-355-N02 0.08079
MIT9321 AG-355-N16 0.08134
MIT9321 AG-355-N18 0.07923
MIT9321 AG-355-N22 0.07422
MIT9321 AG-355-O17 0.08103
MIT9321 AG-355-P07 0.08178
MIT9321 AG-355-P11 0.07843
MIT9321 AG-355-P16 0.08903
MIT9321 AG-355-P18 0.0834
MIT9321 AG-402-A04 0.0804
MIT9321 AG-402-C22 0.08201
MIT9321 AG-402-F05 0.07828
MIT9321 AG-402-I23 0.07436
MIT9321 AG-402-K16 0.08218
MIT9321 AG-402-K21 0.0908
MIT9321 AG-402-K22 0.08579
MIT9321 AG-402-L23 0.07798
MIT9321 AG-402-M15 0.08342
MIT9321 AG-402-N08 0.08328
MIT9321 AG-402-N23 0.07671
MIT9321 AG-402-O16 0.09032
MIT9321 AG-412-J13 0.07691
MIT9321 AG-418-D13 0.07386
MIT9321 AG-418-F08 0.08535
MIT9321 AG-418-I20 0.09311
MIT9321 AG-418-J17 0.06401
MIT9321 AG-418-O02 0.0834
MIT9321 AG-418-O03 0.0797
MIT9321 AG-418-P06 0.08131
MIT9321 AG-418-P13 0.08276
MIT9321 AG-442-N07 0.08003
MIT9321 AG-459-N19 0.08559
MIT9321 AS9601 0.08234
MIT9321 GP2 0.08557
MIT9321 MIT0604 0.07981
MIT9321 MIT1314 0.081
MIT9321 MIT9107 0.09069
MIT9321 MIT9116 0.09075
MIT9321 MIT9123 0.09075
MIT9321 MIT9201 0.08279
MIT9321 MIT9202 0.08405
MIT9321 MIT9215 0.08481
MIT9321 MIT9301 0.07879
MIT9321 MIT9302 0.081
MIT9321 MIT9311 0.08417
MIT9321 MIT9312 0.08417
MIT9321 MIT9314 0.08293
MIT9322 AG-347-C10 0.07884
MIT9322 AG-347-E03 0.08809
MIT9322 AG-347-E23 0.08145
MIT9322 AG-347-G18 0.07785
MIT9322 AG-347-G20 0.07866
MIT9322 AG-347-G22 0.08375
MIT9322 AG-347-I04 0.08641
MIT9322 AG-347-I06 0.08204
MIT9322 AG-347-I15 0.08871
MIT9322 AG-347-I19 0.0832
MIT9322 AG-347-I21 0.079
MIT9322 AG-347-J06 0.07482
MIT9322 AG-347-J14 0.08754
MIT9322 AG-347-J19 0.0787
MIT9322 AG-347-J20 0.08777
MIT9322 AG-347-J21 0.08277
MIT9322 AG-347-J23 0.08264
MIT9322 AG-347-K02 0.08249
MIT9322 AG-347-K10 0.08056
MIT9322 AG-347-K15 0.08858
MIT9322 AG-347-K16 0.08073
MIT9322 AG-347-K17 0.08673
MIT9322 AG-347-K18 0.0977
MIT9322 AG-347-K19 0.08419
MIT9322 AG-347-K20 0.07931
MIT9322 AG-347-L02 0.07978
MIT9322 AG-347-L17 0.08261
MIT9322 AG-347-L19 0.08333
MIT9322 AG-347-L20 0.08026
MIT9322 AG-347-L21 0.08391
MIT9322 AG-347-M08 0.081
MIT9322 AG-347-M15 0.0855
MIT9322 AG-347-M18 0.08415
MIT9322 AG-347-M23 0.08148
MIT9322 AG-347-N19 0.08065
MIT9322 AG-347-O22 0.08195
MIT9322 AG-355-A09 0.08112
MIT9322 AG-355-B18 0.08498
MIT9322 AG-355-B23 0.08309
MIT9322 AG-355-G23 0.08467
MIT9322 AG-355-I04 0.07848
MIT9322 AG-355-I20 0.08234
MIT9322 AG-355-J09 0.08207
MIT9322 AG-355-J23 0.08021
MIT9322 AG-355-K03 0.08113
MIT9322 AG-355-K15 0.08097
MIT9322 AG-355-K20 0.07571
MIT9322 AG-355-L02 0.08065
MIT9322 AG-355-L20 0.07624
MIT9322 AG-355-M02 0.08034
MIT9322 AG-355-M18 0.08648
MIT9322 AG-355-N02 0.08089
MIT9322 AG-355-N16 0.08147
MIT9322 AG-355-N18 0.07934
MIT9322 AG-355-N22 0.0743
MIT9322 AG-355-O17 0.08115
MIT9322 AG-355-P07 0.08184
MIT9322 AG-355-P11 0.07843
MIT9322 AG-355-P16 0.08916
MIT9322 AG-355-P18 0.08352
MIT9322 AG-402-A04 0.08051
MIT9322 AG-402-C22 0.08201
MIT9322 AG-402-F05 0.07828
MIT9322 AG-402-I23 0.07436
MIT9322 AG-402-K16 0.08229
MIT9322 AG-402-K21 0.09086
MIT9322 AG-402-K22 0.08586
MIT9322 AG-402-L23 0.07798
MIT9322 AG-402-M15 0.08347
MIT9322 AG-402-N08 0.08328
MIT9322 AG-402-N23 0.07683
MIT9322 AG-402-O16 0.09043
MIT9322 AG-412-J13 0.07691
MIT9322 AG-418-D13 0.07386
MIT9322 AG-418-F08 0.08527
MIT9322 AG-418-I20 0.09317
MIT9322 AG-418-J17 0.06401
MIT9322 AG-418-O02 0.0834
MIT9322 AG-418-O03 0.07982
MIT9322 AG-418-P06 0.08131
MIT9322 AG-418-P13 0.08287
MIT9322 AG-442-N07 0.08013
MIT9322 AG-459-N19 0.08565
MIT9322 AS9601 0.08245
MIT9322 GP2 0.08568
MIT9322 MIT0604 0.07992
MIT9322 MIT1314 0.0811
MIT9322 MIT9107 0.09069
MIT9322 MIT9116 0.09075
MIT9322 MIT9123 0.09075
MIT9322 MIT9201 0.08284
MIT9322 MIT9202 0.08411
MIT9322 MIT9215 0.08486
MIT9322 MIT9301 0.07889
MIT9322 MIT9302 0.081
MIT9322 MIT9311 0.08428
MIT9322 MIT9312 0.08428
MIT9322 MIT9314 0.08304
MIT9322 MIT9321 0.0001077
MIT9401 AG-347-C10 0.07884
MIT9401 AG-347-E03 0.08809
MIT9401 AG-347-E23 0.08145
MIT9401 AG-347-G18 0.07785
MIT9401 AG-347-G20 0.07866
MIT9401 AG-347-G22 0.08375
MIT9401 AG-347-I04 0.08641
MIT9401 AG-347-I06 0.08204
MIT9401 AG-347-I15 0.08871
MIT9401 AG-347-I19 0.0832
MIT9401 AG-347-I21 0.079
MIT9401 AG-347-J06 0.07482
MIT9401 AG-347-J14 0.08754
MIT9401 AG-347-J19 0.0787
MIT9401 AG-347-J20 0.08777
MIT9401 AG-347-J21 0.08277
MIT9401 AG-347-J23 0.08264
MIT9401 AG-347-K02 0.08249
MIT9401 AG-347-K10 0.08056
MIT9401 AG-347-K15 0.08858
MIT9401 AG-347-K16 0.08073
MIT9401 AG-347-K17 0.08673
MIT9401 AG-347-K18 0.0977
MIT9401 AG-347-K19 0.08419
MIT9401 AG-347-K20 0.07931
MIT9401 AG-347-L02 0.07978
MIT9401 AG-347-L17 0.08261
MIT9401 AG-347-L19 0.08333
MIT9401 AG-347-L20 0.08026
MIT9401 AG-347-L21 0.08391
MIT9401 AG-347-M08 0.081
MIT9401 AG-347-M15 0.0855
MIT9401 AG-347-M18 0.08415
MIT9401 AG-347-M23 0.08148
MIT9401 AG-347-N19 0.08065
MIT9401 AG-347-O22 0.08195
MIT9401 AG-355-A09 0.08112
MIT9401 AG-355-B18 0.08498
MIT9401 AG-355-B23 0.08309
MIT9401 AG-355-G23 0.08467
MIT9401 AG-355-I04 0.07848
MIT9401 AG-355-I20 0.08234
MIT9401 AG-355-J09 0.08207
MIT9401 AG-355-J23 0.08021
MIT9401 AG-355-K03 0.08113
MIT9401 AG-355-K15 0.08097
MIT9401 AG-355-K20 0.07571
MIT9401 AG-355-L02 0.08065
MIT9401 AG-355-L20 0.07624
MIT9401 AG-355-M02 0.08034
MIT9401 AG-355-M18 0.08648
MIT9401 AG-355-N02 0.08089
MIT9401 AG-355-N16 0.08147
MIT9401 AG-355-N18 0.07934
MIT9401 AG-355-N22 0.0743
MIT9401 AG-355-O17 0.08115
MIT9401 AG-355-P07 0.08184
MIT9401 AG-355-P11 0.07843
MIT9401 AG-355-P16 0.08916
MIT9401 AG-355-P18 0.08352
MIT9401 AG-402-A04 0.08051
MIT9401 AG-402-C22 0.08201
MIT9401 AG-402-F05 0.07828
MIT9401 AG-402-I23 0.07436
MIT9401 AG-402-K16 0.08229
MIT9401 AG-402-K21 0.09086
MIT9401 AG-402-K22 0.08586
MIT9401 AG-402-L23 0.07798
MIT9401 AG-402-M15 0.08347
MIT9401 AG-402-N08 0.08328
MIT9401 AG-402-N23 0.07683
MIT9401 AG-402-O16 0.09043
MIT9401 AG-412-J13 0.07691
MIT9401 AG-418-D13 0.07386
MIT9401 AG-418-F08 0.08527
MIT9401 AG-418-I20 0.09317
MIT9401 AG-418-J17 0.06401
MIT9401 AG-418-O02 0.0834
MIT9401 AG-418-O03 0.07982
MIT9401 AG-418-P06 0.08131
MIT9401 AG-418-P13 0.08287
MIT9401 AG-442-N07 0.08013
MIT9401 AG-459-N19 0.08565
MIT9401 AS9601 0.08245
MIT9401 GP2 0.08568
MIT9401 MIT0604 0.07992
MIT9401 MIT1314 0.0811
MIT9401 MIT9107 0.09069
MIT9401 MIT9116 0.09075
MIT9401 MIT9123 0.09075
MIT9401 MIT9201 0.08284
MIT9401 MIT9202 0.08411
MIT9401 MIT9215 0.08486
MIT9401 MIT9301 0.07889
MIT9401 MIT9302 0.081
MIT9401 MIT9311 0.08428
MIT9401 MIT9312 0.08428
MIT9401 MIT9314 0.08304
MIT9401 MIT9321 0.0001077
MIT9401 MIT9322 0
SB AG-347-C10 0.05389
SB AG-347-E03 0.07785
SB AG-347-E23 0.05197
SB AG-347-G18 0.0441
SB AG-347-G20 0.04905
SB AG-347-G22 0.05481
SB AG-347-I04 0.05419
SB AG-347-I06 0.05233
SB AG-347-I15 0.06616
SB AG-347-I19 0.05357
SB AG-347-I21 0.06719
SB AG-347-J06 0.04579
SB AG-347-J14 0.06002
SB AG-347-J19 0.05595
SB AG-347-J20 0.08529
SB AG-347-J21 0.07621
SB AG-347-J23 0.05169
SB AG-347-K02 0.07392
SB AG-347-K10 0.05272
SB AG-347-K15 0.06895
SB AG-347-K16 0.05077
SB AG-347-K17 0.06623
SB AG-347-K18 0.09592
SB AG-347-K19 0.04541
SB AG-347-K20 0.04869
SB AG-347-L02 0.05091
SB AG-347-L17 0.04646
SB AG-347-L19 0.05659
SB AG-347-L20 0.04593
SB AG-347-L21 0.05046
SB AG-347-M08 0.04764
SB AG-347-M15 0.07597
SB AG-347-M18 0.06802
SB AG-347-M23 0.0498
SB AG-347-N19 0.04428
SB AG-347-O22 0.05082
SB AG-355-A09 0.0472
SB AG-355-B18 0.07946
SB AG-355-B23 0.0517
SB AG-355-G23 0.0546
SB AG-355-I04 0.05214
SB AG-355-I20 0.04796
SB AG-355-J09 0.04587
SB AG-355-J23 0.04652
SB AG-355-K03 0.0499
SB AG-355-K15 0.05081
SB AG-355-K20 0.0526
SB AG-355-L02 0.05001
SB AG-355-L20 0.05323
SB AG-355-M02 0.04502
SB AG-355-M18 0.08063
SB AG-355-N02 0.04686
SB AG-355-N16 0.05102
SB AG-355-N18 0.0447
SB AG-355-N22 0.04172
SB AG-355-O17 0.04645
SB AG-355-P07 0.07275
SB AG-355-P11 0.0524
SB AG-355-P16 0.05524
SB AG-355-P18 0.05516
SB AG-402-A04 0.05459
SB AG-402-C22 0.07898
SB AG-402-F05 0.05516
SB AG-402-I23 0.03937
SB AG-402-K16 0.04845
SB AG-402-K21 0.08879
SB AG-402-K22 0.08307
SB AG-402-L23 0.05529
SB AG-402-M15 0.07462
SB AG-402-N08 0.06688
SB AG-402-N23 0.05112
SB AG-402-O16 0.08588
SB AG-412-J13 0.05872
SB AG-418-D13 0.0498
SB AG-418-F08 0.07975
SB AG-418-I20 0.08952
SB AG-418-J17 0.0432
SB AG-418-O02 0.04993
SB AG-418-O03 0.04996
SB AG-418-P06 0.04655
SB AG-418-P13 0.03294
SB AG-442-N07 0.04689
SB AG-459-N19 0.05861
SB AS9601 0.04867
SB GP2 0.06433
SB MIT0604 0.05378
SB MIT1314 0.08341
SB MIT9107 0.08808
SB MIT9116 0.08813
SB MIT9123 0.08813
SB MIT9201 0.08055
SB MIT9202 0.06641
SB MIT9215 0.06609
SB MIT9301 0.05384
SB MIT9302 0.07752
SB MIT9311 0.08231
SB MIT9312 0.08231
SB MIT9314 0.04716
SB MIT9321 0.08266
SB MIT9322 0.08277
SB MIT9401 0.08277
